# Supplementary material for: A new approach for interpreting Random Forest models and its application to the biology of ageing
Source: Bioinformatics. 2018 Feb 16;34(14):2449–56. doi: 10.1093/bioinformatics/bty087 (PMC6041990; doi:10.1093/bioinformatics/bty087)
Supplement: Supplementary Data [file bty087_src_code_and_dataset.zip]

Archive with 10,877 entries (9,734 files):
- src_code_and_dataset/
- src_code_and_dataset/dataset/
- src_code_and_dataset/dataset/go_expression.arff
- src_code_and_dataset/RF.jar
- src_code_and_dataset/results/
- src_code_and_dataset/results/11_false.txt
- src_code_and_dataset/results/7_false.txt
- src_code_and_dataset/results/3_false.txt
- src_code_and_dataset/results/14_false.txt
- src_code_and_dataset/results/29_true.txt
- src_code_and_dataset/results/18_true.txt
- src_code_and_dataset/results/30_false.txt
- src_code_and_dataset/results/30_true.txt
- src_code_and_dataset/results/12_true.txt
- src_code_and_dataset/results/12_false.txt
- src_code_and_dataset/results/10_true.txt
- src_code_and_dataset/results/26_false.txt
- src_code_and_dataset/results/19_false.txt
- src_code_and_dataset/results/21_false.txt
- src_code_and_dataset/results/19_true.txt
- src_code_and_dataset/results/16_false.txt
- src_code_and_dataset/results/8_true.txt
- src_code_and_dataset/results/22_false.txt
- src_code_and_dataset/results/20_true.txt
- src_code_and_dataset/results/6_true.txt
- src_code_and_dataset/results/24_false.txt
- src_code_and_dataset/results/9_false.txt
- src_code_and_dataset/results/20_false.txt
- src_code_and_dataset/results/28_true.txt
- src_code_and_dataset/results/15_false.txt
- src_code_and_dataset/results/21_true.txt
- src_code_and_dataset/results/23_true.txt
- src_code_and_dataset/results/27_true.txt
- src_code_and_dataset/results/27_false.txt
- src_code_and_dataset/results/13_false.txt
- src_code_and_dataset/results/6_false.txt
- src_code_and_dataset/results/5_false.txt
- src_code_and_dataset/results/17_true.txt
- src_code_and_dataset/results/24_true.txt
- src_code_and_dataset/results/23_false.txt
- src_code_and_dataset/results/11_true.txt
- src_code_and_dataset/results/25_true.txt
- src_code_and_dataset/results/28_false.txt
- src_code_and_dataset/results/25_false.txt
- src_code_and_dataset/results/4_false.txt
- src_code_and_dataset/results/1_false.txt
- src_code_and_dataset/results/18_false.txt
- src_code_and_dataset/results/5_true.txt
- src_code_and_dataset/results/26_true.txt
- src_code_and_dataset/results/9_true.txt
- src_code_and_dataset/results/10_false.txt
- src_code_and_dataset/results/2_true.txt
- src_code_and_dataset/results/2_false.txt
- src_code_and_dataset/results/22_true.txt
- src_code_and_dataset/results/8_false.txt
- src_code_and_dataset/results/14_true.txt
- src_code_and_dataset/results/13_true.txt
- src_code_and_dataset/results/15_true.txt
- src_code_and_dataset/results/16_true.txt
- src_code_and_dataset/results/7_true.txt
- src_code_and_dataset/results/29_false.txt
- src_code_and_dataset/results/3_true.txt
- src_code_and_dataset/results/17_false.txt
- src_code_and_dataset/results/1_true.txt
- src_code_and_dataset/results/4_true.txt
- src_code_and_dataset/readme.txt
- src_code_and_dataset/java_src/
- src_code_and_dataset/java_src/weka/
- src_code_and_dataset/java_src/weka/bin/
- src_code_and_dataset/java_src/weka/bin/weka/
- src_code_and_dataset/java_src/weka/bin/weka/core/
- src_code_and_dataset/java_src/weka/bin/weka/core/TechnicalInformationHandler.class
- src_code_and_dataset/java_src/weka/bin/weka/core/TestInstances.class
- src_code_and_dataset/java_src/weka/bin/weka/core/Debug$Log.class
- src_code_and_dataset/java_src/weka/bin/weka/core/CheckScheme.class
- src_code_and_dataset/java_src/weka/bin/weka/core/Drawable.class
- src_code_and_dataset/java_src/weka/bin/weka/core/matrix/
- src_code_and_dataset/java_src/weka/bin/weka/core/matrix/FloatingPointFormat.class
- src_code_and_dataset/java_src/weka/bin/weka/core/matrix/Maths.class
- src_code_and_dataset/java_src/weka/bin/weka/core/matrix/EigenvalueDecomposition.class
- src_code_and_dataset/java_src/weka/bin/weka/core/matrix/SingularValueDecomposition.class
- src_code_and_dataset/java_src/weka/bin/weka/core/matrix/Matrix.class
- src_code_and_dataset/java_src/weka/bin/weka/core/matrix/CholeskyDecomposition.class
- src_code_and_dataset/java_src/weka/bin/weka/core/matrix/FlexibleDecimalFormat.class
- src_code_and_dataset/java_src/weka/bin/weka/core/matrix/ExponentialFormat.class
- src_code_and_dataset/java_src/weka/bin/weka/core/matrix/IntVector.class
- src_code_and_dataset/java_src/weka/bin/weka/core/matrix/LinearRegression.class
- src_code_and_dataset/java_src/weka/bin/weka/core/matrix/LUDecomposition.class
- src_code_and_dataset/java_src/weka/bin/weka/core/matrix/DoubleVector.class
- src_code_and_dataset/java_src/weka/bin/weka/core/matrix/QRDecomposition.class
- src_code_and_dataset/java_src/weka/bin/weka/core/SpecialFunctions.class
- src_code_and_dataset/java_src/weka/bin/weka/core/ClassloaderUtil.class
- src_code_and_dataset/java_src/weka/bin/weka/core/Trie$TrieNode.class
- src_code_and_dataset/java_src/weka/bin/weka/core/stemmers/
- src_code_and_dataset/java_src/weka/bin/weka/core/stemmers/SnowballStemmer.class
- src_code_and_dataset/java_src/weka/bin/weka/core/stemmers/Stemmer.class
- src_code_and_dataset/java_src/weka/bin/weka/core/stemmers/Stemming.class
- src_code_and_dataset/java_src/weka/bin/weka/core/stemmers/NullStemmer.class
- src_code_and_dataset/java_src/weka/bin/weka/core/stemmers/IteratedLovinsStemmer.class
- src_code_and_dataset/java_src/weka/bin/weka/core/stemmers/LovinsStemmer.class
- src_code_and_dataset/java_src/weka/bin/weka/core/UnsupportedClassTypeException.class
- src_code_and_dataset/java_src/weka/bin/weka/core/SerializationHelper$1.class
- src_code_and_dataset/java_src/weka/bin/weka/core/UnsupportedAttributeTypeException.class
- src_code_and_dataset/java_src/weka/bin/weka/core/Aggregateable.class
- src_code_and_dataset/java_src/weka/bin/weka/core/Attribute.class
- src_code_and_dataset/java_src/weka/bin/weka/core/ClassDiscovery.class
- src_code_and_dataset/java_src/weka/bin/weka/core/Copyright.props
- src_code_and_dataset/java_src/weka/bin/weka/core/AlgVector.class
- src_code_and_dataset/java_src/weka/bin/weka/core/Utils$1.class
- src_code_and_dataset/java_src/weka/bin/weka/core/Javadoc.class
- src_code_and_dataset/java_src/weka/bin/weka/core/scripting/
- src_code_and_dataset/java_src/weka/bin/weka/core/scripting/Jython.class
- src_code_and_dataset/java_src/weka/bin/weka/core/scripting/JythonObject.class
- src_code_and_dataset/java_src/weka/bin/weka/core/scripting/Groovy.class
- src_code_and_dataset/java_src/weka/bin/weka/core/scripting/JythonSerializableObject.class
- src_code_and_dataset/java_src/weka/bin/weka/core/Memory.class
- src_code_and_dataset/java_src/weka/bin/weka/core/DistanceFunction.class
- src_code_and_dataset/java_src/weka/bin/weka/core/Debug$SimpleLog.class
- src_code_and_dataset/java_src/weka/bin/weka/core/FilteredDistance.class
- src_code_and_dataset/java_src/weka/bin/weka/core/Randomizable.class
- src_code_and_dataset/java_src/weka/bin/weka/core/TechnicalInformation.class
- src_code_and_dataset/java_src/weka/bin/weka/core/NormalizableDistance.class
- src_code_and_dataset/java_src/weka/bin/weka/core/SystemInfo.class
- src_code_and_dataset/java_src/weka/bin/weka/core/WekaException.class
- src_code_and_dataset/java_src/weka/bin/weka/core/EnumHelper.class
- src_code_and_dataset/java_src/weka/bin/weka/core/CapabilitiesIgnorer.class
- src_code_and_dataset/java_src/weka/bin/weka/core/Capabilities.class
- src_code_and_dataset/java_src/weka/bin/weka/core/FastVector.class
- src_code_and_dataset/java_src/weka/bin/weka/core/RelationalLocator.class
- src_code_and_dataset/java_src/weka/bin/weka/core/Trie$TrieIterator.class
- src_code_and_dataset/java_src/weka/bin/weka/core/OptionHandlerJavadoc.class
- src_code_and_dataset/java_src/weka/bin/weka/core/RepositoryIndexGenerator$1.class
- src_code_and_dataset/java_src/weka/bin/weka/core/EnvironmentProperties.class
- src_code_and_dataset/java_src/weka/bin/weka/core/RevisionUtils$Type.class
- src_code_and_dataset/java_src/weka/bin/weka/core/Instances.class
- src_code_and_dataset/java_src/weka/bin/weka/core/ResampleUtils.class
- src_code_and_dataset/java_src/weka/bin/weka/core/packageManagement/
- src_code_and_dataset/java_src/weka/bin/weka/core/packageManagement/PackageManager$1.class
- src_code_and_dataset/java_src/weka/bin/weka/core/packageManagement/VersionPackageConstraint$VersionComparison$5.class
- src_code_and_dataset/java_src/weka/bin/weka/core/packageManagement/PackageConstraint.class
- src_code_and_dataset/java_src/weka/bin/weka/core/packageManagement/VersionPackageConstraint$VersionComparison$3.class
- src_code_and_dataset/java_src/weka/bin/weka/core/packageManagement/PackageManager.class
- src_code_and_dataset/java_src/weka/bin/weka/core/packageManagement/VersionPackageConstraint$VersionComparison.class
- src_code_and_dataset/java_src/weka/bin/weka/core/packageManagement/DefaultPackageManager$DefaultPMDefaults.class
- src_code_and_dataset/java_src/weka/bin/weka/core/packageManagement/VersionRangePackageConstraint.class
- src_code_and_dataset/java_src/weka/bin/weka/core/packageManagement/VersionPackageConstraint.class
- src_code_and_dataset/java_src/weka/bin/weka/core/packageManagement/Package.class
- src_code_and_dataset/java_src/weka/bin/weka/core/packageManagement/VersionPackageConstraint$VersionComparison$2.class
- src_code_and_dataset/java_src/weka/bin/weka/core/packageManagement/DefaultPackage.class
- src_code_and_dataset/java_src/weka/bin/weka/core/packageManagement/VersionPackageConstraint$VersionComparison$1.class
- src_code_and_dataset/java_src/weka/bin/weka/core/packageManagement/VersionPackageConstraint$VersionComparison$4.class
- src_code_and_dataset/java_src/weka/bin/weka/core/packageManagement/DefaultPackageManager.class
- src_code_and_dataset/java_src/weka/bin/weka/core/packageManagement/Dependency.class
- src_code_and_dataset/java_src/weka/bin/weka/core/ConjugateGradientOptimization.class
- src_code_and_dataset/java_src/weka/bin/weka/core/Debug$Random.class
- src_code_and_dataset/java_src/weka/bin/weka/core/CheckGOE.class
- src_code_and_dataset/java_src/weka/bin/weka/core/xml/
- src_code_and_dataset/java_src/weka/bin/weka/core/xml/PropertyHandler.class
- src_code_and_dataset/java_src/weka/bin/weka/core/xml/MethodHandler.class
- src_code_and_dataset/java_src/weka/bin/weka/core/xml/XStream.class
- src_code_and_dataset/java_src/weka/bin/weka/core/xml/XMLDocument.class
- src_code_and_dataset/java_src/weka/bin/weka/core/xml/XMLBasicSerialization.class
- src_code_and_dataset/java_src/weka/bin/weka/core/xml/XMLSerializationMethodHandler.class
- src_code_and_dataset/java_src/weka/bin/weka/core/xml/XMLInstances.class
- src_code_and_dataset/java_src/weka/bin/weka/core/xml/XMLOptions.class
- src_code_and_dataset/java_src/weka/bin/weka/core/xml/SerialUIDChanger.class
- src_code_and_dataset/java_src/weka/bin/weka/core/xml/XMLSerialization.class
- src_code_and_dataset/java_src/weka/bin/weka/core/xml/KOML.class
- src_code_and_dataset/java_src/weka/bin/weka/core/Optimization$DynamicIntArray.class
- src_code_and_dataset/java_src/weka/bin/weka/core/Matrix.class
- src_code_and_dataset/java_src/weka/bin/weka/core/GlobalInfoJavadoc.class
- src_code_and_dataset/java_src/weka/bin/weka/core/MultiInstanceCapabilitiesHandler.class
- src_code_and_dataset/java_src/weka/bin/weka/core/ClassCache$ClassFileFilter.class
- src_code_and_dataset/java_src/weka/bin/weka/core/SerializationHelper.class
- src_code_and_dataset/java_src/weka/bin/weka/core/AllJavadoc.class
- src_code_and_dataset/java_src/weka/bin/weka/core/metastore/
- src_code_and_dataset/java_src/weka/bin/weka/core/metastore/XMLFileBasedMetaStore.class
- src_code_and_dataset/java_src/weka/bin/weka/core/metastore/MetaStore.class
- src_code_and_dataset/java_src/weka/bin/weka/core/metastore/XMLFileBasedMetaStore$1.class
- src_code_and_dataset/java_src/weka/bin/weka/core/RandomVariates.class
- src_code_and_dataset/java_src/weka/bin/weka/core/AttributeLocator.class
- src_code_and_dataset/java_src/weka/bin/weka/core/MinkowskiDistance.class
- src_code_and_dataset/java_src/weka/bin/weka/core/PropertyPath.class
- src_code_and_dataset/java_src/weka/bin/weka/core/RevisionHandler.class
- src_code_and_dataset/java_src/weka/bin/weka/core/Optimization.class
- src_code_and_dataset/java_src/weka/bin/weka/core/ChebyshevDistance.class
- src_code_and_dataset/java_src/weka/bin/weka/core/Statistics.class
- src_code_and_dataset/java_src/weka/bin/weka/core/TechnicalInformationHandlerJavadoc.class
- src_code_and_dataset/java_src/weka/bin/weka/core/Undoable.class
- src_code_and_dataset/java_src/weka/bin/weka/core/Debug.class
- src_code_and_dataset/java_src/weka/bin/weka/core/Debug$Clock.class
- src_code_and_dataset/java_src/weka/bin/weka/core/Tag.class
- src_code_and_dataset/java_src/weka/bin/weka/core/DictionaryBuilder.class
- src_code_and_dataset/java_src/weka/bin/weka/core/Option.class
- src_code_and_dataset/java_src/weka/bin/weka/core/ClassDiscovery$StringCompare.class
- src_code_and_dataset/java_src/weka/bin/weka/core/SparseInstance.class
- src_code_and_dataset/java_src/weka/bin/weka/core/Debug$DBO.class
- src_code_and_dataset/java_src/weka/bin/weka/core/ManhattanDistance.class
- src_code_and_dataset/java_src/weka/bin/weka/core/Defaults.class
- src_code_and_dataset/java_src/weka/bin/weka/core/AttributeInfo.class
- src_code_and_dataset/java_src/weka/bin/weka/core/ProtectedProperties.class
- src_code_and_dataset/java_src/weka/bin/weka/core/SelectedTag.class
- src_code_and_dataset/java_src/weka/bin/weka/core/LogHandler.class
- src_code_and_dataset/java_src/weka/bin/weka/core/ClassCache.class
- src_code_and_dataset/java_src/weka/bin/weka/core/PluginManager.class
- src_code_and_dataset/java_src/weka/bin/weka/core/WekaPackageLibIsolatingClassLoader.class
- src_code_and_dataset/java_src/weka/bin/weka/core/DenseInstance.class
- src_code_and_dataset/java_src/weka/bin/weka/core/PropertyPath$PathElement.class
- src_code_and_dataset/java_src/weka/bin/weka/core/BatchPredictor.class
- src_code_and_dataset/java_src/weka/bin/weka/core/SingleIndex.class
- src_code_and_dataset/java_src/weka/bin/weka/core/Debug$Timestamp.class
- src_code_and_dataset/java_src/weka/bin/weka/core/Settings$SettingKey.class
- src_code_and_dataset/java_src/weka/bin/weka/core/Copyable.class
- src_code_and_dataset/java_src/weka/bin/weka/core/RepositoryIndexGenerator.class
- src_code_and_dataset/java_src/weka/bin/weka/core/WekaPackageClassLoaderManager.class
- src_code_and_dataset/java_src/weka/bin/weka/core/AbstractInstance.class
- src_code_and_dataset/java_src/weka/bin/weka/core/Range.class
- src_code_and_dataset/java_src/weka/bin/weka/core/SerializedObject.class
- src_code_and_dataset/java_src/weka/bin/weka/core/AttributeStats.class
- src_code_and_dataset/java_src/weka/bin/weka/core/FindWithCapabilities.class
- src_code_and_dataset/java_src/weka/bin/weka/core/UnassignedClassException.class
- src_code_and_dataset/java_src/weka/bin/weka/core/Copyright.class
- src_code_and_dataset/java_src/weka/bin/weka/core/version.txt
- src_code_and_dataset/java_src/weka/bin/weka/core/RelationalAttributeInfo.class
- src_code_and_dataset/java_src/weka/bin/weka/core/TechnicalInformation$Field.class
- src_code_and_dataset/java_src/weka/bin/weka/core/InstanceComparator.class
- src_code_and_dataset/java_src/weka/bin/weka/core/DateAttributeInfo.class
- src_code_and_dataset/java_src/weka/bin/weka/core/Attribute$1.class
- src_code_and_dataset/java_src/weka/bin/weka/core/PartitionGenerator.class
- src_code_and_dataset/java_src/weka/bin/weka/core/ListOptions.class
- src_code_and_dataset/java_src/weka/bin/weka/core/FontHelper.class
- src_code_and_dataset/java_src/weka/bin/weka/core/CapabilitiesHandler.class
- src_code_and_dataset/java_src/weka/bin/weka/core/TechnicalInformation$Type.class
- src_code_and_dataset/java_src/weka/bin/weka/core/SerializedObject$1.class
- src_code_and_dataset/java_src/weka/bin/weka/core/Version.class
- src_code_and_dataset/java_src/weka/bin/weka/core/ClassCache$DirectoryFilter.class
- src_code_and_dataset/java_src/weka/bin/weka/core/pmml/
- src_code_and_dataset/java_src/weka/bin/weka/core/pmml/BuiltInString$StringFunc$2.class
- src_code_and_dataset/java_src/weka/bin/weka/core/pmml/PMMLProducer.class
- src_code_and_dataset/java_src/weka/bin/weka/core/pmml/DefineFunction.class
- src_code_and_dataset/java_src/weka/bin/weka/core/pmml/Function.class
- src_code_and_dataset/java_src/weka/bin/weka/core/pmml/BuiltInMath$MathFunc$4.class
- src_code_and_dataset/java_src/weka/bin/weka/core/pmml/MiningFieldMetaInfo$Missing.class
- src_code_and_dataset/java_src/weka/bin/weka/core/pmml/Discretize.class
- src_code_and_dataset/java_src/weka/bin/weka/core/pmml/BuiltInArithmetic$Operator$2.class
- src_code_and_dataset/java_src/weka/bin/weka/core/pmml/FieldRef.class
- src_code_and_dataset/java_src/weka/bin/weka/core/pmml/FieldMetaInfo$Interval.class
- src_code_and_dataset/java_src/weka/bin/weka/core/pmml/Array$ArrayType.class
- src_code_and_dataset/java_src/weka/bin/weka/core/pmml/DerivedFieldMetaInfo.class
- src_code_and_dataset/java_src/weka/bin/weka/core/pmml/NormDiscrete.class
- src_code_and_dataset/java_src/weka/bin/weka/core/pmml/BuiltInString$StringFunc$3.class
- src_code_and_dataset/java_src/weka/bin/weka/core/pmml/BuiltInMath$MathFunc$9.class
- src_code_and_dataset/java_src/weka/bin/weka/core/pmml/VectorInstance.class
- src_code_and_dataset/java_src/weka/bin/weka/core/pmml/BuiltInMath$MathFunc$11.class
- src_code_and_dataset/java_src/weka/bin/weka/core/pmml/PMMLModel.class
- src_code_and_dataset/java_src/weka/bin/weka/core/pmml/BuiltInString.class
- src_code_and_dataset/java_src/weka/bin/weka/core/pmml/MiningSchema.class
- src_code_and_dataset/java_src/weka/bin/weka/core/pmml/Discretize$DiscretizeBin.class
- src_code_and_dataset/java_src/weka/bin/weka/core/pmml/Array.class
- src_code_and_dataset/java_src/weka/bin/weka/core/pmml/PMMLFactory$PMMLClassifierRunner.class
- src_code_and_dataset/java_src/weka/bin/weka/core/pmml/DefineFunction$ParameterField.class
- src_code_and_dataset/java_src/weka/bin/weka/core/pmml/PMMLFactory.class
- src_code_and_dataset/java_src/weka/bin/weka/core/pmml/MiningFieldMetaInfo$Outlier.class
- src_code_and_dataset/java_src/weka/bin/weka/core/pmml/BuiltInMath$MathFunc$3.class
- src_code_and_dataset/java_src/weka/bin/weka/core/pmml/Expression.class
- src_code_and_dataset/java_src/weka/bin/weka/core/pmml/Constant.class
- src_code_and_dataset/java_src/weka/bin/weka/core/pmml/BuiltInString$StringFunc$1.class
- src_code_and_dataset/java_src/weka/bin/weka/core/pmml/BuiltInMath$MathFunc$6.class
- src_code_and_dataset/java_src/weka/bin/weka/core/pmml/BuiltInMath$MathFunc$2.class
- src_code_and_dataset/java_src/weka/bin/weka/core/pmml/SparseArray.class
- src_code_and_dataset/java_src/weka/bin/weka/core/pmml/FieldMetaInfo$Optype.class
- src_code_and_dataset/java_src/weka/bin/weka/core/pmml/BuiltInArithmetic.class
- src_code_and_dataset/java_src/weka/bin/weka/core/pmml/BuiltInMath$MathFunc$14.class
- src_code_and_dataset/java_src/weka/bin/weka/core/pmml/BuiltInMath$MathFunc$5.class
- src_code_and_dataset/java_src/weka/bin/weka/core/pmml/BuiltInArithmetic$Operator$4.class
- src_code_and_dataset/java_src/weka/bin/weka/core/pmml/BuiltInMath$MathFunc$10.class
- src_code_and_dataset/java_src/weka/bin/weka/core/pmml/BuiltInString$StringFunc.class
- src_code_and_dataset/java_src/weka/bin/weka/core/pmml/PMMLFactory$ModelType.class
- src_code_and_dataset/java_src/weka/bin/weka/core/pmml/BuiltInMath$MathFunc$8.class
- src_code_and_dataset/java_src/weka/bin/weka/core/pmml/FieldMetaInfo$Value.class
- src_code_and_dataset/java_src/weka/bin/weka/core/pmml/VectorDictionary.class
- src_code_and_dataset/java_src/weka/bin/weka/core/pmml/MappingInfo.class
- src_code_and_dataset/java_src/weka/bin/weka/core/pmml/Apply.class
- src_code_and_dataset/java_src/weka/bin/weka/core/pmml/BuiltInMath$MathFunc$12.class
- src_code_and_dataset/java_src/weka/bin/weka/core/pmml/TransformationDictionary.class
- src_code_and_dataset/java_src/weka/bin/weka/core/pmml/BuiltInArithmetic$Operator$3.class
- src_code_and_dataset/java_src/weka/bin/weka/core/pmml/BuiltInMath.class
- src_code_and_dataset/java_src/weka/bin/weka/core/pmml/BuiltInArithmetic$Operator.class
- src_code_and_dataset/java_src/weka/bin/weka/core/pmml/BuiltInMath$MathFunc$7.class
- src_code_and_dataset/java_src/weka/bin/weka/core/pmml/BuiltInMath$MathFunc$1.class
- src_code_and_dataset/java_src/weka/bin/weka/core/pmml/jaxbbindings/
- src_code_and_dataset/java_src/weka/bin/weka/core/pmml/jaxbbindings/DerivedField.class
- src_code_and_dataset/java_src/weka/bin/weka/core/pmml/jaxbbindings/RegressionModel.class
- src_code_and_dataset/java_src/weka/bin/weka/core/pmml/jaxbbindings/PPCell.class
- src_code_and_dataset/java_src/weka/bin/weka/core/pmml/jaxbbindings/ParameterList.class
- src_code_and_dataset/java_src/weka/bin/weka/core/pmml/jaxbbindings/MiningModel.class
- src_code_and_dataset/java_src/weka/bin/weka/core/pmml/jaxbbindings/RuleSetModel.class
- src_code_and_dataset/java_src/weka/bin/weka/core/pmml/jaxbbindings/Header.class
- src_code_and_dataset/java_src/weka/bin/weka/core/pmml/jaxbbindings/VerificationField.class
- src_code_and_dataset/java_src/weka/bin/weka/core/pmml/jaxbbindings/TestDistributions.class
[truncated: 9,700 more entries]
