# Supplementary material for: A new approach for interpreting Random Forest models and its application to the biology of ageing
Source: Bioinformatics. 2018 Feb 16;34(14):2449–56. doi: 10.1093/bioinformatics/bty087 (PMC6041990; doi:10.1093/bioinformatics/bty087)
Supplement: Supplementary Data [file bty087_src_code_and_dataset.zip › src_code_and_dataset/dataset/go_expression.arff]

@relation 'GO'

@attribute GO:2000786 {0,1}
@attribute GO:2000647 {0,1}
@attribute GO:2000586 {0,1}
@attribute GO:2000508 {0,1}
@attribute GO:2000425 {0,1}
@attribute GO:2000316 {0,1}
@attribute GO:2000291 {0,1}
@attribute GO:2000009 {0,1}
@attribute GO:1990440 {0,1}
@attribute GO:1990380 {0,1}
@attribute GO:1990023 {0,1}
@attribute GO:1990001 {0,1}
@attribute GO:1905941 {0,1}
@attribute GO:1904903 {0,1}
@attribute GO:1904896 {0,1}
@attribute GO:1904816 {0,1}
@attribute GO:1904748 {0,1}
@attribute GO:1903897 {0,1}
@attribute GO:1903651 {0,1}
@attribute GO:1903421 {0,1}
@attribute GO:1903299 {0,1}
@attribute GO:1902894 {0,1}
@attribute GO:1902668 {0,1}
@attribute GO:1902337 {0,1}
@attribute GO:1902237 {0,1}
@attribute GO:0097539 {0,1}
@attribute GO:0097499 {0,1}
@attribute GO:0097341 {0,1}
@attribute GO:0097340 {0,1}
@attribute GO:0097202 {0,1}
@attribute GO:0090735 {0,1}
@attribute GO:0090197 {0,1}
@attribute GO:0090193 {0,1}
@attribute GO:0090129 {0,1}
@attribute GO:0072677 {0,1}
@attribute GO:0072178 {0,1}
@attribute GO:0072124 {0,1}
@attribute GO:0072111 {0,1}
@attribute GO:0071786 {0,1}
@attribute GO:0071468 {0,1}
@attribute GO:0071305 {0,1}
@attribute GO:0071203 {0,1}
@attribute GO:0070938 {0,1}
@attribute GO:0070863 {0,1}
@attribute GO:0070857 {0,1}
@attribute GO:0070365 {0,1}
@attribute GO:0070296 {0,1}
@attribute GO:0070243 {0,1}
@attribute GO:0070202 {0,1}
@attribute GO:0070189 {0,1}
@attribute GO:0070016 {0,1}
@attribute GO:0061469 {0,1}
@attribute GO:0061365 {0,1}
@attribute GO:0061088 {0,1}
@attribute GO:0060768 {0,1}
@attribute GO:0060736 {0,1}
@attribute GO:0060600 {0,1}
@attribute GO:0060546 {0,1}
@attribute GO:0060536 {0,1}
@attribute GO:0060484 {0,1}
@attribute GO:0060452 {0,1}
@attribute GO:0060394 {0,1}
@attribute GO:0060252 {0,1}
@attribute GO:0060174 {0,1}
@attribute GO:0060159 {0,1}
@attribute GO:0060081 {0,1}
@attribute GO:0055119 {0,1}
@attribute GO:0055075 {0,1}
@attribute GO:0055015 {0,1}
@attribute GO:0051956 {0,1}
@attribute GO:0051918 {0,1}
@attribute GO:0051798 {0,1}
@attribute GO:0051639 {0,1}
@attribute GO:0051574 {0,1}
@attribute GO:0051567 {0,1}
@attribute GO:0051561 {0,1}
@attribute GO:0051533 {0,1}
@attribute GO:0051451 {0,1}
@attribute GO:0051304 {0,1}
@attribute GO:0051152 {0,1}
@attribute GO:0051151 {0,1}
@attribute GO:0051024 {0,1}
@attribute GO:0050701 {0,1}
@attribute GO:0050308 {0,1}
@attribute GO:0048875 {0,1}
@attribute GO:0048853 {0,1}
@attribute GO:0048667 {0,1}
@attribute GO:0048664 {0,1}
@attribute GO:0048387 {0,1}
@attribute GO:0048280 {0,1}
@attribute GO:0048156 {0,1}
@attribute GO:0048096 {0,1}
@attribute GO:0048019 {0,1}
@attribute GO:0046849 {0,1}
@attribute GO:0046838 {0,1}
@attribute GO:0046831 {0,1}
@attribute GO:0046607 {0,1}
@attribute GO:0046606 {0,1}
@attribute GO:0046530 {0,1}
@attribute GO:0046501 {0,1}
@attribute GO:0046007 {0,1}
@attribute GO:0045953 {0,1}
@attribute GO:0045837 {0,1}
@attribute GO:0045792 {0,1}
@attribute GO:0045722 {0,1}
@attribute GO:0045625 {0,1}
@attribute GO:0045475 {0,1}
@attribute GO:0045295 {0,1}
@attribute GO:0045240 {0,1}
@attribute GO:0045080 {0,1}
@attribute GO:0044615 {0,1}
@attribute GO:0044406 {0,1}
@attribute GO:0044224 {0,1}
@attribute GO:0043586 {0,1}
@attribute GO:0043485 {0,1}
@attribute GO:0043368 {0,1}
@attribute GO:0043276 {0,1}
@attribute GO:0043121 {0,1}
@attribute GO:0043116 {0,1}
@attribute GO:0043020 {0,1}
@attribute GO:0042975 {0,1}
@attribute GO:0042908 {0,1}
@attribute GO:0042756 {0,1}
@attribute GO:0042738 {0,1}
@attribute GO:0042635 {0,1}
@attribute GO:0042577 {0,1}
@attribute GO:0042511 {0,1}
@attribute GO:0042482 {0,1}
@attribute GO:0042416 {0,1}
@attribute GO:0042178 {0,1}
@attribute GO:0040015 {0,1}
@attribute GO:0039706 {0,1}
@attribute GO:0039532 {0,1}
@attribute GO:0038166 {0,1}
@attribute GO:0036037 {0,1}
@attribute GO:0035871 {0,1}
@attribute GO:0035646 {0,1}
@attribute GO:0035437 {0,1}
@attribute GO:0035413 {0,1}
@attribute GO:0035404 {0,1}
@attribute GO:0035325 {0,1}
@attribute GO:0035315 {0,1}
@attribute GO:0035112 {0,1}
@attribute GO:0034596 {0,1}
@attribute GO:0034452 {0,1}
@attribute GO:0034397 {0,1}
@attribute GO:0034139 {0,1}
@attribute GO:0034098 {0,1}
@attribute GO:0034058 {0,1}
@attribute GO:0033327 {0,1}
@attribute GO:0032930 {0,1}
@attribute GO:0032836 {0,1}
@attribute GO:0032769 {0,1}
@attribute GO:0032700 {0,1}
@attribute GO:0032525 {0,1}
@attribute GO:0032509 {0,1}
@attribute GO:0032454 {0,1}
@attribute GO:0032395 {0,1}
@attribute GO:0032308 {0,1}
@attribute GO:0032306 {0,1}
@attribute GO:0032288 {0,1}
@attribute GO:0032276 {0,1}
@attribute GO:0032060 {0,1}
@attribute GO:0032025 {0,1}
@attribute GO:0031957 {0,1}
@attribute GO:0031953 {0,1}
@attribute GO:0031702 {0,1}
@attribute GO:0031665 {0,1}
@attribute GO:0031652 {0,1}
@attribute GO:0031643 {0,1}
@attribute GO:0031571 {0,1}
@attribute GO:0031223 {0,1}
@attribute GO:0031080 {0,1}
@attribute GO:0031045 {0,1}
@attribute GO:0030881 {0,1}
@attribute GO:0030215 {0,1}
@attribute GO:0030123 {0,1}
@attribute GO:0022038 {0,1}
@attribute GO:0021904 {0,1}
@attribute GO:0021702 {0,1}
@attribute GO:0021680 {0,1}
@attribute GO:0021604 {0,1}
@attribute GO:0021535 {0,1}
@attribute GO:0019992 {0,1}
@attribute GO:0019934 {0,1}
@attribute GO:0019911 {0,1}
@attribute GO:0019883 {0,1}
@attribute GO:0019203 {0,1}
@attribute GO:0018202 {0,1}
@attribute GO:0017146 {0,1}
@attribute GO:0016892 {0,1}
@attribute GO:0016884 {0,1}
@attribute GO:0016725 {0,1}
@attribute GO:0016553 {0,1}
@attribute GO:0016342 {0,1}
@attribute GO:0016322 {0,1}
@attribute GO:0016290 {0,1}
@attribute GO:0016208 {0,1}
@attribute GO:0016114 {0,1}
@attribute GO:0015937 {0,1}
@attribute GO:0015924 {0,1}
@attribute GO:0015816 {0,1}
@attribute GO:0015467 {0,1}
@attribute GO:0015271 {0,1}
@attribute GO:0015174 {0,1}
@attribute GO:0014902 {0,1}
@attribute GO:0014894 {0,1}
@attribute GO:0014889 {0,1}
@attribute GO:0014877 {0,1}
@attribute GO:0014870 {0,1}
@attribute GO:0010996 {0,1}
@attribute GO:0010826 {0,1}
@attribute GO:0010820 {0,1}
@attribute GO:0010818 {0,1}
@attribute GO:0010763 {0,1}
@attribute GO:0010755 {0,1}
@attribute GO:0010561 {0,1}
@attribute GO:0010459 {0,1}
@attribute GO:0010458 {0,1}
@attribute GO:0009931 {0,1}
@attribute GO:0009642 {0,1}
@attribute GO:0009151 {0,1}
@attribute GO:0009143 {0,1}
@attribute GO:0009128 {0,1}
@attribute GO:0008540 {0,1}
@attribute GO:0008385 {0,1}
@attribute GO:0008343 {0,1}
@attribute GO:0008340 {0,1}
@attribute GO:0008296 {0,1}
@attribute GO:0008190 {0,1}
@attribute GO:0007168 {0,1}
@attribute GO:0007084 {0,1}
@attribute GO:0006768 {0,1}
@attribute GO:0006704 {0,1}
@attribute GO:0006570 {0,1}
@attribute GO:0006547 {0,1}
@attribute GO:0006307 {0,1}
@attribute GO:0006285 {0,1}
@attribute GO:0006228 {0,1}
@attribute GO:0006188 {0,1}
@attribute GO:0006089 {0,1}
@attribute GO:0005984 {0,1}
@attribute GO:0005687 {0,1}
@attribute GO:0005436 {0,1}
@attribute GO:0005391 {0,1}
@attribute GO:0005225 {0,1}
@attribute GO:0004955 {0,1}
@attribute GO:0004875 {0,1}
@attribute GO:0004791 {0,1}
@attribute GO:0004576 {0,1}
@attribute GO:0004526 {0,1}
@attribute GO:0004303 {0,1}
@attribute GO:0003334 {0,1}
@attribute GO:0003207 {0,1}
@attribute GO:0003184 {0,1}
@attribute GO:0003081 {0,1}
@attribute GO:0002934 {0,1}
@attribute GO:0002887 {0,1}
@attribute GO:0002863 {0,1}
@attribute GO:0002664 {0,1}
@attribute GO:0002475 {0,1}
@attribute GO:0002363 {0,1}
@attribute GO:0002021 {0,1}
@attribute GO:0001886 {0,1}
@attribute GO:0001771 {0,1}
@attribute GO:0001765 {0,1}
@attribute GO:0001754 {0,1}
@attribute GO:0001682 {0,1}
@attribute GO:0001055 {0,1}
@attribute GO:0000974 {0,1}
@attribute GO:0000900 {0,1}
@attribute GO:0000813 {0,1}
@attribute GO:0000774 {0,1}
@attribute GO:0000730 {0,1}
@attribute GO:0000338 {0,1}
@attribute GO:0000290 {0,1}
@attribute GO:0000182 {0,1}
@attribute GO:0000164 {0,1}
@attribute GO:0000002 {0,1}
@attribute GO:2001204 {0,1}
@attribute GO:2001198 {0,1}
@attribute GO:2001053 {0,1}
@attribute GO:2001044 {0,1}
@attribute GO:2001028 {0,1}
@attribute GO:2000484 {0,1}
@attribute GO:2000479 {0,1}
@attribute GO:2000194 {0,1}
@attribute GO:2000188 {0,1}
@attribute GO:2000047 {0,1}
@attribute GO:1905809 {0,1}
@attribute GO:1904994 {0,1}
@attribute GO:1904338 {0,1}
@attribute GO:1904251 {0,1}
@attribute GO:1904181 {0,1}
@attribute GO:1903504 {0,1}
@attribute GO:1902572 {0,1}
@attribute GO:1902222 {0,1}
@attribute GO:1902221 {0,1}
@attribute GO:1901317 {0,1}
@attribute GO:1901201 {0,1}
@attribute GO:1901018 {0,1}
@attribute GO:1900746 {0,1}
@attribute GO:1900273 {0,1}
@attribute GO:1900225 {0,1}
@attribute GO:1900119 {0,1}
@attribute GO:1900112 {0,1}
@attribute GO:1900004 {0,1}
@attribute GO:0098847 {0,1}
@attribute GO:0098748 {0,1}
@attribute GO:0097504 {0,1}
@attribute GO:0097431 {0,1}
@attribute GO:0097120 {0,1}
@attribute GO:0090533 {0,1}
@attribute GO:0090399 {0,1}
@attribute GO:0090266 {0,1}
@attribute GO:0090239 {0,1}
@attribute GO:0090196 {0,1}
@attribute GO:0090161 {0,1}
@attribute GO:0090151 {0,1}
@attribute GO:0090084 {0,1}
@attribute GO:0090051 {0,1}
@attribute GO:0086080 {0,1}
@attribute GO:0086064 {0,1}
@attribute GO:0072520 {0,1}
@attribute GO:0072207 {0,1}
@attribute GO:0072015 {0,1}
@attribute GO:0071985 {0,1}
@attribute GO:0071872 {0,1}
@attribute GO:0071803 {0,1}
@attribute GO:0071712 {0,1}
@attribute GO:0071545 {0,1}
@attribute GO:0071481 {0,1}
@attribute GO:0071428 {0,1}
@attribute GO:0071404 {0,1}
@attribute GO:0071257 {0,1}
@attribute GO:0071107 {0,1}
@attribute GO:0071025 {0,1}
@attribute GO:0070935 {0,1}
@attribute GO:0070914 {0,1}
@attribute GO:0070571 {0,1}
@attribute GO:0070492 {0,1}
@attribute GO:0070411 {0,1}
@attribute GO:0070410 {0,1}
@attribute GO:0070344 {0,1}
@attribute GO:0070293 {0,1}
@attribute GO:0070199 {0,1}
@attribute GO:0070166 {0,1}
@attribute GO:0061154 {0,1}
@attribute GO:0061081 {0,1}
@attribute GO:0061050 {0,1}
@attribute GO:0060967 {0,1}
@attribute GO:0060795 {0,1}
@attribute GO:0060456 {0,1}
@attribute GO:0060391 {0,1}
@attribute GO:0060294 {0,1}
@attribute GO:0060285 {0,1}
@attribute GO:0060253 {0,1}
@attribute GO:0060218 {0,1}
@attribute GO:0060149 {0,1}
@attribute GO:0060123 {0,1}
@attribute GO:0060099 {0,1}
@attribute GO:0060038 {0,1}
@attribute GO:0060033 {0,1}
@attribute GO:0052743 {0,1}
@attribute GO:0052629 {0,1}
@attribute GO:0051988 {0,1}
@attribute GO:0051775 {0,1}
@attribute GO:0051766 {0,1}
@attribute GO:0051764 {0,1}
@attribute GO:0051593 {0,1}
@attribute GO:0051386 {0,1}
@attribute GO:0051382 {0,1}
@attribute GO:0051378 {0,1}
@attribute GO:0051292 {0,1}
@attribute GO:0051085 {0,1}
@attribute GO:0051010 {0,1}
@attribute GO:0050786 {0,1}
@attribute GO:0050072 {0,1}
@attribute GO:0048715 {0,1}
@attribute GO:0048703 {0,1}
@attribute GO:0048681 {0,1}
@attribute GO:0048505 {0,1}
@attribute GO:0048484 {0,1}
@attribute GO:0048407 {0,1}
@attribute GO:0048311 {0,1}
@attribute GO:0048302 {0,1}
@attribute GO:0048246 {0,1}
@attribute GO:0046950 {0,1}
@attribute GO:0046519 {0,1}
@attribute GO:0046479 {0,1}
@attribute GO:0046349 {0,1}
@attribute GO:0046185 {0,1}
@attribute GO:0046133 {0,1}
@attribute GO:0046051 {0,1}
@attribute GO:0046030 {0,1}
@attribute GO:0045974 {0,1}
@attribute GO:0045955 {0,1}
@attribute GO:0045945 {0,1}
@attribute GO:0045836 {0,1}
@attribute GO:0045835 {0,1}
@attribute GO:0045793 {0,1}
@attribute GO:0045779 {0,1}
@attribute GO:0045760 {0,1}
@attribute GO:0045741 {0,1}
@attribute GO:0045628 {0,1}
@attribute GO:0045176 {0,1}
@attribute GO:0045161 {0,1}
@attribute GO:0045078 {0,1}
@attribute GO:0045056 {0,1}
@attribute GO:0044819 {0,1}
@attribute GO:0044783 {0,1}
@attribute GO:0044213 {0,1}
@attribute GO:0043560 {0,1}
@attribute GO:0043522 {0,1}
@attribute GO:0043455 {0,1}
@attribute GO:0043301 {0,1}
@attribute GO:0043296 {0,1}
@attribute GO:0043295 {0,1}
@attribute GO:0043249 {0,1}
@attribute GO:0043220 {0,1}
@attribute GO:0043176 {0,1}
@attribute GO:0043142 {0,1}
@attribute GO:0043092 {0,1}
@attribute GO:0042834 {0,1}
@attribute GO:0042589 {0,1}
@attribute GO:0042582 {0,1}
@attribute GO:0042555 {0,1}
@attribute GO:0042535 {0,1}
@attribute GO:0042428 {0,1}
@attribute GO:0042415 {0,1}
@attribute GO:0042405 {0,1}
@attribute GO:0042301 {0,1}
@attribute GO:0042135 {0,1}
@attribute GO:0040033 {0,1}
@attribute GO:0036499 {0,1}
@attribute GO:0036041 {0,1}
@attribute GO:0035970 {0,1}
@attribute GO:0035794 {0,1}
@attribute GO:0035631 {0,1}
@attribute GO:0035615 {0,1}
@attribute GO:0035613 {0,1}
@attribute GO:0035278 {0,1}
@attribute GO:0035259 {0,1}
@attribute GO:0035246 {0,1}
@attribute GO:0035195 {0,1}
@attribute GO:0035020 {0,1}
@attribute GO:0034969 {0,1}
@attribute GO:0034776 {0,1}
@attribute GO:0034501 {0,1}
@attribute GO:0034116 {0,1}
@attribute GO:0033753 {0,1}
@attribute GO:0033750 {0,1}
@attribute GO:0033690 {0,1}
@attribute GO:0033276 {0,1}
@attribute GO:0033270 {0,1}
@attribute GO:0033235 {0,1}
@attribute GO:0033197 {0,1}
@attribute GO:0033169 {0,1}
@attribute GO:0033162 {0,1}
@attribute GO:0033089 {0,1}
@attribute GO:0032835 {0,1}
@attribute GO:0032780 {0,1}
@attribute GO:0032754 {0,1}
@attribute GO:0032688 {0,1}
@attribute GO:0032590 {0,1}
@attribute GO:0032490 {0,1}
@attribute GO:0032211 {0,1}
@attribute GO:0032099 {0,1}
@attribute GO:0032096 {0,1}
@attribute GO:0032042 {0,1}
@attribute GO:0032041 {0,1}
@attribute GO:0032036 {0,1}
@attribute GO:0031932 {0,1}
@attribute GO:0031701 {0,1}
@attribute GO:0031284 {0,1}
@attribute GO:0031091 {0,1}
@attribute GO:0031078 {0,1}
@attribute GO:0031010 {0,1}
@attribute GO:0030914 {0,1}
@attribute GO:0030898 {0,1}
@attribute GO:0030877 {0,1}
@attribute GO:0030575 {0,1}
@attribute GO:0030431 {0,1}
@attribute GO:0021756 {0,1}
@attribute GO:0019864 {0,1}
@attribute GO:0019852 {0,1}
@attribute GO:0019755 {0,1}
@attribute GO:0019531 {0,1}
@attribute GO:0019371 {0,1}
@attribute GO:0019211 {0,1}
@attribute GO:0019068 {0,1}
@attribute GO:0018214 {0,1}
@attribute GO:0018206 {0,1}
@attribute GO:0017187 {0,1}
@attribute GO:0017154 {0,1}
@attribute GO:0017121 {0,1}
@attribute GO:0016868 {0,1}
@attribute GO:0016846 {0,1}
@attribute GO:0016813 {0,1}
@attribute GO:0016801 {0,1}
@attribute GO:0016783 {0,1}
@attribute GO:0016556 {0,1}
@attribute GO:0016500 {0,1}
@attribute GO:0016493 {0,1}
@attribute GO:0016471 {0,1}
@attribute GO:0016274 {0,1}
@attribute GO:0016273 {0,1}
@attribute GO:0016127 {0,1}
@attribute GO:0016004 {0,1}
@attribute GO:0015867 {0,1}
@attribute GO:0015802 {0,1}
@attribute GO:0015740 {0,1}
@attribute GO:0015697 {0,1}
@attribute GO:0015643 {0,1}
@attribute GO:0015386 {0,1}
@attribute GO:0015368 {0,1}
@attribute GO:0015279 {0,1}
@attribute GO:0014857 {0,1}
@attribute GO:0014819 {0,1}
@attribute GO:0014041 {0,1}
@attribute GO:0010960 {0,1}
@attribute GO:0010872 {0,1}
@attribute GO:0010857 {0,1}
@attribute GO:0010819 {0,1}
@attribute GO:0010623 {0,1}
@attribute GO:0010566 {0,1}
@attribute GO:0010454 {0,1}
@attribute GO:0009650 {0,1}
@attribute GO:0009223 {0,1}
@attribute GO:0009111 {0,1}
@attribute GO:0008568 {0,1}
@attribute GO:0008556 {0,1}
@attribute GO:0008356 {0,1}
@attribute GO:0008250 {0,1}
@attribute GO:0008239 {0,1}
@attribute GO:0008093 {0,1}
@attribute GO:0007512 {0,1}
@attribute GO:0007260 {0,1}
@attribute GO:0007175 {0,1}
@attribute GO:0006983 {0,1}
@attribute GO:0006896 {0,1}
@attribute GO:0006853 {0,1}
@attribute GO:0006707 {0,1}
@attribute GO:0006702 {0,1}
@attribute GO:0006662 {0,1}
@attribute GO:0006600 {0,1}
@attribute GO:0006590 {0,1}
@attribute GO:0006559 {0,1}
@attribute GO:0006558 {0,1}
@attribute GO:0006531 {0,1}
@attribute GO:0006183 {0,1}
@attribute GO:0006119 {0,1}
@attribute GO:0006105 {0,1}
@attribute GO:0006098 {0,1}
@attribute GO:0006020 {0,1}
@attribute GO:0005885 {0,1}
@attribute GO:0005845 {0,1}
@attribute GO:0005766 {0,1}
@attribute GO:0005736 {0,1}
@attribute GO:0005542 {0,1}
@attribute GO:0005536 {0,1}
@attribute GO:0005346 {0,1}
@attribute GO:0005283 {0,1}
@attribute GO:0005172 {0,1}
@attribute GO:0005068 {0,1}
@attribute GO:0004954 {0,1}
@attribute GO:0004596 {0,1}
@attribute GO:0004312 {0,1}
@attribute GO:0004143 {0,1}
@attribute GO:0004000 {0,1}
@attribute GO:0003993 {0,1}
@attribute GO:0003796 {0,1}
@attribute GO:0003356 {0,1}
@attribute GO:0003323 {0,1}
@attribute GO:0003188 {0,1}
@attribute GO:0003159 {0,1}
@attribute GO:0003093 {0,1}
@attribute GO:0002921 {0,1}
@attribute GO:0002837 {0,1}
@attribute GO:0002834 {0,1}
@attribute GO:0002829 {0,1}
@attribute GO:0002739 {0,1}
@attribute GO:0002716 {0,1}
@attribute GO:0002676 {0,1}
@attribute GO:0002544 {0,1}
@attribute GO:0002507 {0,1}
@attribute GO:0002430 {0,1}
@attribute GO:0002320 {0,1}
@attribute GO:0002192 {0,1}
@attribute GO:0002190 {0,1}
@attribute GO:0002161 {0,1}
@attribute GO:0002089 {0,1}
@attribute GO:0002031 {0,1}
@attribute GO:0001956 {0,1}
@attribute GO:0001833 {0,1}
@attribute GO:0001823 {0,1}
@attribute GO:0001706 {0,1}
@attribute GO:0001655 {0,1}
@attribute GO:0001223 {0,1}
@attribute GO:0001161 {0,1}
@attribute GO:0000815 {0,1}
@attribute GO:0000783 {0,1}
@attribute GO:0000782 {0,1}
@attribute GO:0000295 {0,1}
@attribute GO:0000244 {0,1}
@attribute GO:0000212 {0,1}
@attribute GO:0000185 {0,1}
@attribute GO:0000054 {0,1}
@attribute GO:0000050 {0,1}
@attribute GO:2000781 {0,1}
@attribute GO:2000095 {0,1}
@attribute GO:2000052 {0,1}
@attribute GO:2000010 {0,1}
@attribute GO:1905710 {0,1}
@attribute GO:1905517 {0,1}
@attribute GO:1905153 {0,1}
@attribute GO:1904814 {0,1}
@attribute GO:1904752 {0,1}
@attribute GO:1903894 {0,1}
@attribute GO:1903798 {0,1}
@attribute GO:1903358 {0,1}
@attribute GO:1903209 {0,1}
@attribute GO:1903140 {0,1}
@attribute GO:1902547 {0,1}
@attribute GO:1902224 {0,1}
@attribute GO:1902003 {0,1}
@attribute GO:1902001 {0,1}
@attribute GO:1901678 {0,1}
@attribute GO:1901550 {0,1}
@attribute GO:1900750 {0,1}
@attribute GO:1900121 {0,1}
@attribute GO:1900025 {0,1}
@attribute GO:0099738 {0,1}
@attribute GO:0099622 {0,1}
@attribute GO:0099500 {0,1}
@attribute GO:0099095 {0,1}
@attribute GO:0097617 {0,1}
@attribute GO:0097320 {0,1}
@attribute GO:0097296 {0,1}
@attribute GO:0097200 {0,1}
@attribute GO:0090723 {0,1}
@attribute GO:0090646 {0,1}
@attribute GO:0090557 {0,1}
@attribute GO:0090520 {0,1}
@attribute GO:0090179 {0,1}
@attribute GO:0090005 {0,1}
@attribute GO:0086013 {0,1}
@attribute GO:0086011 {0,1}
@attribute GO:0086009 {0,1}
@attribute GO:0072506 {0,1}
@attribute GO:0072505 {0,1}
@attribute GO:0072310 {0,1}
@attribute GO:0072044 {0,1}
@attribute GO:0071564 {0,1}
@attribute GO:0071425 {0,1}
@attribute GO:0071397 {0,1}
@attribute GO:0071391 {0,1}
@attribute GO:0071361 {0,1}
@attribute GO:0071360 {0,1}
@attribute GO:0070989 {0,1}
@attribute GO:0070971 {0,1}
@attribute GO:0070920 {0,1}
@attribute GO:0070628 {0,1}
@attribute GO:0070306 {0,1}
@attribute GO:0070198 {0,1}
@attribute GO:0061702 {0,1}
@attribute GO:0061158 {0,1}
@attribute GO:0061000 {0,1}
@attribute GO:0060993 {0,1}
@attribute GO:0060766 {0,1}
@attribute GO:0060732 {0,1}
@attribute GO:0060707 {0,1}
@attribute GO:0060628 {0,1}
@attribute GO:0060315 {0,1}
@attribute GO:0060272 {0,1}
@attribute GO:0060263 {0,1}
@attribute GO:0060119 {0,1}
@attribute GO:0060077 {0,1}
@attribute GO:0060026 {0,1}
@attribute GO:0055106 {0,1}
@attribute GO:0055062 {0,1}
@attribute GO:0052803 {0,1}
@attribute GO:0051974 {0,1}
@attribute GO:0051959 {0,1}
@attribute GO:0051645 {0,1}
@attribute GO:0051580 {0,1}
@attribute GO:0051573 {0,1}
@attribute GO:0051481 {0,1}
@attribute GO:0051198 {0,1}
@attribute GO:0051195 {0,1}
@attribute GO:0051131 {0,1}
@attribute GO:0051103 {0,1}
@attribute GO:0050910 {0,1}
@attribute GO:0050884 {0,1}
@attribute GO:0050881 {0,1}
@attribute GO:0050879 {0,1}
@attribute GO:0050765 {0,1}
@attribute GO:0050667 {0,1}
@attribute GO:0050321 {0,1}
@attribute GO:0048712 {0,1}
@attribute GO:0048642 {0,1}
@attribute GO:0048185 {0,1}
@attribute GO:0046929 {0,1}
@attribute GO:0046514 {0,1}
@attribute GO:0046475 {0,1}
@attribute GO:0046323 {0,1}
@attribute GO:0046218 {0,1}
@attribute GO:0046033 {0,1}
@attribute GO:0045989 {0,1}
@attribute GO:0045898 {0,1}
@attribute GO:0045821 {0,1}
@attribute GO:0045820 {0,1}
@attribute GO:0045623 {0,1}
@attribute GO:0045605 {0,1}
@attribute GO:0045472 {0,1}
@attribute GO:0045414 {0,1}
@attribute GO:0045346 {0,1}
@attribute GO:0045275 {0,1}
@attribute GO:0045239 {0,1}
@attribute GO:0045199 {0,1}
@attribute GO:0045086 {0,1}
@attribute GO:0045073 {0,1}
@attribute GO:0045060 {0,1}
@attribute GO:0044827 {0,1}
@attribute GO:0044794 {0,1}
@attribute GO:0044613 {0,1}
@attribute GO:0043922 {0,1}
@attribute GO:0043616 {0,1}
@attribute GO:0043558 {0,1}
@attribute GO:0043517 {0,1}
@attribute GO:0043471 {0,1}
@attribute GO:0043422 {0,1}
@attribute GO:0043217 {0,1}
@attribute GO:0043194 {0,1}
@attribute GO:0043138 {0,1}
@attribute GO:0043097 {0,1}
@attribute GO:0042982 {0,1}
@attribute GO:0042761 {0,1}
@attribute GO:0042574 {0,1}
@attribute GO:0042554 {0,1}
@attribute GO:0042490 {0,1}
@attribute GO:0042436 {0,1}
@attribute GO:0042407 {0,1}
@attribute GO:0042359 {0,1}
@attribute GO:0042340 {0,1}
@attribute GO:0042074 {0,1}
@attribute GO:0042043 {0,1}
@attribute GO:0040037 {0,1}
@attribute GO:0040034 {0,1}
@attribute GO:0036513 {0,1}
@attribute GO:0036066 {0,1}
@attribute GO:0036038 {0,1}
@attribute GO:0035810 {0,1}
@attribute GO:0035641 {0,1}
@attribute GO:0035635 {0,1}
@attribute GO:0035518 {0,1}
@attribute GO:0035358 {0,1}
@attribute GO:0035102 {0,1}
@attribute GO:0035090 {0,1}
@attribute GO:0034709 {0,1}
@attribute GO:0034498 {0,1}
@attribute GO:0034374 {0,1}
@attribute GO:0034111 {0,1}
@attribute GO:0033700 {0,1}
@attribute GO:0033605 {0,1}
@attribute GO:0033604 {0,1}
@attribute GO:0033598 {0,1}
@attribute GO:0033391 {0,1}
@attribute GO:0033262 {0,1}
@attribute GO:0033176 {0,1}
@attribute GO:0033147 {0,1}
@attribute GO:0033004 {0,1}
@attribute GO:0032823 {0,1}
@attribute GO:0032785 {0,1}
@attribute GO:0032740 {0,1}
@attribute GO:0032725 {0,1}
@attribute GO:0032375 {0,1}
@attribute GO:0032372 {0,1}
@attribute GO:0032239 {0,1}
@attribute GO:0032039 {0,1}
@attribute GO:0031994 {0,1}
@attribute GO:0031650 {0,1}
@attribute GO:0031629 {0,1}
@attribute GO:0031402 {0,1}
@attribute GO:0030983 {0,1}
@attribute GO:0030859 {0,1}
@attribute GO:0030836 {0,1}
@attribute GO:0030686 {0,1}
@attribute GO:0030656 {0,1}
@attribute GO:0030208 {0,1}
@attribute GO:0021895 {0,1}
@attribute GO:0021819 {0,1}
@attribute GO:0021799 {0,1}
@attribute GO:0021670 {0,1}
@attribute GO:0021602 {0,1}
@attribute GO:0019627 {0,1}
@attribute GO:0019532 {0,1}
@attribute GO:0019471 {0,1}
@attribute GO:0019430 {0,1}
@attribute GO:0018027 {0,1}
@attribute GO:0017119 {0,1}
@attribute GO:0016540 {0,1}
@attribute GO:0016074 {0,1}
@attribute GO:0016056 {0,1}
@attribute GO:0015872 {0,1}
@attribute GO:0015791 {0,1}
@attribute GO:0015385 {0,1}
@attribute GO:0015266 {0,1}
@attribute GO:0015250 {0,1}
@attribute GO:0015216 {0,1}
@attribute GO:0014855 {0,1}
@attribute GO:0010935 {0,1}
@attribute GO:0010896 {0,1}
@attribute GO:0010889 {0,1}
@attribute GO:0010885 {0,1}
@attribute GO:0010766 {0,1}
@attribute GO:0010759 {0,1}
@attribute GO:0010745 {0,1}
@attribute GO:0010649 {0,1}
@attribute GO:0010510 {0,1}
@attribute GO:0010314 {0,1}
@attribute GO:0010225 {0,1}
@attribute GO:0010092 {0,1}
@attribute GO:0009812 {0,1}
@attribute GO:0009404 {0,1}
@attribute GO:0009396 {0,1}
@attribute GO:0009313 {0,1}
@attribute GO:0009263 {0,1}
@attribute GO:0009125 {0,1}
@attribute GO:0009113 {0,1}
@attribute GO:0009109 {0,1}
@attribute GO:0009086 {0,1}
@attribute GO:0008655 {0,1}
@attribute GO:0008331 {0,1}
@attribute GO:0008278 {0,1}
@attribute GO:0008179 {0,1}
@attribute GO:0008143 {0,1}
@attribute GO:0007638 {0,1}
@attribute GO:0007252 {0,1}
@attribute GO:0007064 {0,1}
@attribute GO:0007019 {0,1}
@attribute GO:0006907 {0,1}
@attribute GO:0006828 {0,1}
@attribute GO:0006703 {0,1}
@attribute GO:0006684 {0,1}
@attribute GO:0006677 {0,1}
@attribute GO:0006569 {0,1}
@attribute GO:0006554 {0,1}
@attribute GO:0006474 {0,1}
@attribute GO:0006244 {0,1}
@attribute GO:0006107 {0,1}
@attribute GO:0006069 {0,1}
@attribute GO:0005858 {0,1}
@attribute GO:0005833 {0,1}
@attribute GO:0005832 {0,1}
@attribute GO:0005750 {0,1}
@attribute GO:0005614 {0,1}
@attribute GO:0005583 {0,1}
@attribute GO:0005513 {0,1}
@attribute GO:0005247 {0,1}
@attribute GO:0005165 {0,1}
@attribute GO:0004952 {0,1}
@attribute GO:0004861 {0,1}
@attribute GO:0004859 {0,1}
@attribute GO:0004065 {0,1}
@attribute GO:0003688 {0,1}
@attribute GO:0003376 {0,1}
@attribute GO:0003352 {0,1}
@attribute GO:0003198 {0,1}
@attribute GO:0003085 {0,1}
@attribute GO:0002903 {0,1}
@attribute GO:0002864 {0,1}
@attribute GO:0002693 {0,1}
@attribute GO:0002087 {0,1}
@attribute GO:0002003 {0,1}
@attribute GO:0001946 {0,1}
@attribute GO:0001846 {0,1}
@attribute GO:0001829 {0,1}
@attribute GO:0001779 {0,1}
@attribute GO:0001741 {0,1}
@attribute GO:0001539 {0,1}
@attribute GO:0001134 {0,1}
@attribute GO:0000940 {0,1}
@attribute GO:0000800 {0,1}
@attribute GO:0000780 {0,1}
@attribute GO:2001275 {0,1}
@attribute GO:2001212 {0,1}
@attribute GO:2000651 {0,1}
@attribute GO:2000615 {0,1}
@attribute GO:2000105 {0,1}
@attribute GO:1990845 {0,1}
@attribute GO:1990381 {0,1}
@attribute GO:1905523 {0,1}
@attribute GO:1904294 {0,1}
@attribute GO:1904293 {0,1}
@attribute GO:1904264 {0,1}
@attribute GO:1904152 {0,1}
@attribute GO:1903672 {0,1}
@attribute GO:1903671 {0,1}
@attribute GO:1903204 {0,1}
@attribute GO:1903019 {0,1}
@attribute GO:1902855 {0,1}
@attribute GO:1902571 {0,1}
@attribute GO:1902358 {0,1}
@attribute GO:1902166 {0,1}
@attribute GO:1901526 {0,1}
@attribute GO:1901386 {0,1}
@attribute GO:1901213 {0,1}
@attribute GO:1901070 {0,1}
@attribute GO:1901017 {0,1}
@attribute GO:1900424 {0,1}
@attribute GO:1900103 {0,1}
@attribute GO:1900003 {0,1}
@attribute GO:0101031 {0,1}
@attribute GO:0099133 {0,1}
@attribute GO:0098911 {0,1}
@attribute GO:0098799 {0,1}
@attribute GO:0098779 {0,1}
@attribute GO:0097440 {0,1}
@attribute GO:0097284 {0,1}
@attribute GO:0097201 {0,1}
@attribute GO:0090335 {0,1}
@attribute GO:0090128 {0,1}
@attribute GO:0086005 {0,1}
@attribute GO:0072182 {0,1}
@attribute GO:0072088 {0,1}
@attribute GO:0072079 {0,1}
@attribute GO:0072078 {0,1}
@attribute GO:0072001 {0,1}
@attribute GO:0071782 {0,1}
@attribute GO:0071688 {0,1}
@attribute GO:0071637 {0,1}
@attribute GO:0071426 {0,1}
@attribute GO:0071402 {0,1}
@attribute GO:0071318 {0,1}
@attribute GO:0071285 {0,1}
@attribute GO:0071280 {0,1}
@attribute GO:0071243 {0,1}
@attribute GO:0071236 {0,1}
@attribute GO:0071071 {0,1}
@attribute GO:0070986 {0,1}
@attribute GO:0070828 {0,1}
@attribute GO:0070696 {0,1}
@attribute GO:0070525 {0,1}
@attribute GO:0070403 {0,1}
@attribute GO:0070402 {0,1}
@attribute GO:0070208 {0,1}
@attribute GO:0070071 {0,1}
@attribute GO:0061756 {0,1}
@attribute GO:0061548 {0,1}
@attribute GO:0061117 {0,1}
@attribute GO:0061029 {0,1}
@attribute GO:0060996 {0,1}
@attribute GO:0060973 {0,1}
@attribute GO:0060602 {0,1}
@attribute GO:0060547 {0,1}
@attribute GO:0060457 {0,1}
@attribute GO:0060416 {0,1}
@attribute GO:0060347 {0,1}
@attribute GO:0060229 {0,1}
@attribute GO:0060158 {0,1}
@attribute GO:0060134 {0,1}
@attribute GO:0060047 {0,1}
@attribute GO:0055089 {0,1}
@attribute GO:0055022 {0,1}
@attribute GO:0055003 {0,1}
@attribute GO:0051895 {0,1}
@attribute GO:0051787 {0,1}
@attribute GO:0051770 {0,1}
@attribute GO:0051503 {0,1}
@attribute GO:0051383 {0,1}
@attribute GO:0051197 {0,1}
@attribute GO:0051194 {0,1}
@attribute GO:0051127 {0,1}
@attribute GO:0050901 {0,1}
@attribute GO:0050872 {0,1}
@attribute GO:0050812 {0,1}
@attribute GO:0048821 {0,1}
@attribute GO:0048745 {0,1}
@attribute GO:0048599 {0,1}
@attribute GO:0048521 {0,1}
@attribute GO:0048188 {0,1}
@attribute GO:0046852 {0,1}
@attribute GO:0046851 {0,1}
@attribute GO:0046628 {0,1}
@attribute GO:0046457 {0,1}
@attribute GO:0046415 {0,1}
@attribute GO:0046348 {0,1}
@attribute GO:0046325 {0,1}
@attribute GO:0046040 {0,1}
@attribute GO:0045780 {0,1}
@attribute GO:0045723 {0,1}
@attribute GO:0045721 {0,1}
@attribute GO:0045651 {0,1}
@attribute GO:0045618 {0,1}
@attribute GO:0045579 {0,1}
@attribute GO:0045540 {0,1}
@attribute GO:0045324 {0,1}
@attribute GO:0045277 {0,1}
@attribute GO:0045132 {0,1}
@attribute GO:0045116 {0,1}
@attribute GO:0044548 {0,1}
@attribute GO:0044241 {0,1}
@attribute GO:0044232 {0,1}
@attribute GO:0044130 {0,1}
@attribute GO:0043923 {0,1}
@attribute GO:0043568 {0,1}
@attribute GO:0043383 {0,1}
@attribute GO:0043371 {0,1}
@attribute GO:0043369 {0,1}
@attribute GO:0043306 {0,1}
@attribute GO:0043225 {0,1}
@attribute GO:0043024 {0,1}
@attribute GO:0042737 {0,1}
@attribute GO:0042659 {0,1}
@attribute GO:0042627 {0,1}
@attribute GO:0042581 {0,1}
@attribute GO:0042487 {0,1}
@attribute GO:0042448 {0,1}
@attribute GO:0042438 {0,1}
@attribute GO:0040023 {0,1}
@attribute GO:0036159 {0,1}
@attribute GO:0036109 {0,1}
@attribute GO:0035815 {0,1}
@attribute GO:0035729 {0,1}
@attribute GO:0035497 {0,1}
@attribute GO:0035240 {0,1}
@attribute GO:0035089 {0,1}
@attribute GO:0035024 {0,1}
@attribute GO:0034595 {0,1}
@attribute GO:0034518 {0,1}
@attribute GO:0034450 {0,1}
@attribute GO:0034391 {0,1}
@attribute GO:0034236 {0,1}
@attribute GO:0034045 {0,1}
@attribute GO:0033962 {0,1}
@attribute GO:0033540 {0,1}
@attribute GO:0033145 {0,1}
@attribute GO:0033127 {0,1}
@attribute GO:0033033 {0,1}
@attribute GO:0033008 {0,1}
@attribute GO:0032988 {0,1}
@attribute GO:0032928 {0,1}
@attribute GO:0032797 {0,1}
@attribute GO:0032536 {0,1}
@attribute GO:0032530 {0,1}
@attribute GO:0032506 {0,1}
@attribute GO:0032433 {0,1}
@attribute GO:0032230 {0,1}
@attribute GO:0032183 {0,1}
@attribute GO:0032108 {0,1}
@attribute GO:0032105 {0,1}
@attribute GO:0032048 {0,1}
@attribute GO:0031672 {0,1}
@attribute GO:0031543 {0,1}
@attribute GO:0031282 {0,1}
@attribute GO:0031274 {0,1}
@attribute GO:0031076 {0,1}
@attribute GO:0031005 {0,1}
@attribute GO:0030897 {0,1}
@attribute GO:0030320 {0,1}
@attribute GO:0030205 {0,1}
@attribute GO:0030126 {0,1}
@attribute GO:0030122 {0,1}
@attribute GO:0030118 {0,1}
@attribute GO:0030002 {0,1}
@attribute GO:0021794 {0,1}
@attribute GO:0021591 {0,1}
@attribute GO:0021527 {0,1}
@attribute GO:0019841 {0,1}
@attribute GO:0019377 {0,1}
@attribute GO:0019215 {0,1}
@attribute GO:0018904 {0,1}
@attribute GO:0017160 {0,1}
@attribute GO:0017110 {0,1}
@attribute GO:0017017 {0,1}
@attribute GO:0016918 {0,1}
@attribute GO:0016889 {0,1}
@attribute GO:0016863 {0,1}
@attribute GO:0016775 {0,1}
@attribute GO:0016671 {0,1}
@attribute GO:0016580 {0,1}
@attribute GO:0016024 {0,1}
@attribute GO:0015926 {0,1}
@attribute GO:0015245 {0,1}
@attribute GO:0015125 {0,1}
@attribute GO:0014898 {0,1}
@attribute GO:0014887 {0,1}
@attribute GO:0014854 {0,1}
@attribute GO:0014829 {0,1}
@attribute GO:0014733 {0,1}
@attribute GO:0010875 {0,1}
@attribute GO:0010644 {0,1}
@attribute GO:0010614 {0,1}
@attribute GO:0010529 {0,1}
@attribute GO:0010528 {0,1}
@attribute GO:0010310 {0,1}
@attribute GO:0009982 {0,1}
@attribute GO:0009886 {0,1}
@attribute GO:0009437 {0,1}
@attribute GO:0009415 {0,1}
@attribute GO:0009410 {0,1}
@attribute GO:0009130 {0,1}
@attribute GO:0008417 {0,1}
@attribute GO:0008271 {0,1}
@attribute GO:0008253 {0,1}
@attribute GO:0008242 {0,1}
@attribute GO:0008195 {0,1}
@attribute GO:0007398 {0,1}
@attribute GO:0007342 {0,1}
@attribute GO:0007171 {0,1}
@attribute GO:0006957 {0,1}
@attribute GO:0006878 {0,1}
@attribute GO:0006809 {0,1}
@attribute GO:0006596 {0,1}
@attribute GO:0006553 {0,1}
@attribute GO:0006085 {0,1}
@attribute GO:0006012 {0,1}
@attribute GO:0005746 {0,1}
@attribute GO:0005675 {0,1}
@attribute GO:0005372 {0,1}
@attribute GO:0005243 {0,1}
@attribute GO:0005041 {0,1}
@attribute GO:0004708 {0,1}
@attribute GO:0004535 {0,1}
@attribute GO:0004467 {0,1}
@attribute GO:0004385 {0,1}
@attribute GO:0003407 {0,1}
@attribute GO:0003299 {0,1}
@attribute GO:0003222 {0,1}
@attribute GO:0003215 {0,1}
@attribute GO:0003015 {0,1}
@attribute GO:0002726 {0,1}
@attribute GO:0002674 {0,1}
@attribute GO:0002377 {0,1}
@attribute GO:0002183 {0,1}
@attribute GO:0002097 {0,1}
@attribute GO:0002070 {0,1}
@attribute GO:0001967 {0,1}
@attribute GO:0001964 {0,1}
@attribute GO:0001921 {0,1}
@attribute GO:0001916 {0,1}
@attribute GO:0001911 {0,1}
@attribute GO:0001784 {0,1}
@attribute GO:0001759 {0,1}
@attribute GO:0001673 {0,1}
@attribute GO:0001516 {0,1}
@attribute GO:0001504 {0,1}
@attribute GO:0000712 {0,1}
@attribute GO:0000346 {0,1}
@attribute GO:0000153 {0,1}
@attribute GO:0000028 {0,1}
@attribute GO:2001241 {0,1}
@attribute GO:2000846 {0,1}
@attribute GO:2000765 {0,1}
@attribute GO:2000738 {0,1}
@attribute GO:2000353 {0,1}
@attribute GO:2000345 {0,1}
@attribute GO:2000303 {0,1}
@attribute GO:2000136 {0,1}
@attribute GO:2000001 {0,1}
@attribute GO:1990118 {0,1}
@attribute GO:1905208 {0,1}
@attribute GO:1905038 {0,1}
@attribute GO:1904874 {0,1}
@attribute GO:1904872 {0,1}
@attribute GO:1903513 {0,1}
@attribute GO:1903392 {0,1}
@attribute GO:1902914 {0,1}
@attribute GO:1902259 {0,1}
@attribute GO:1902188 {0,1}
@attribute GO:1902165 {0,1}
@attribute GO:1901722 {0,1}
@attribute GO:1901160 {0,1}
@attribute GO:1900409 {0,1}
@attribute GO:1900116 {0,1}
@attribute GO:1900115 {0,1}
@attribute GO:0098719 {0,1}
@attribute GO:0097286 {0,1}
@attribute GO:0097225 {0,1}
@attribute GO:0090330 {0,1}
@attribute GO:0090231 {0,1}
@attribute GO:0090178 {0,1}
@attribute GO:0090153 {0,1}
@attribute GO:0090136 {0,1}
@attribute GO:0089711 {0,1}
@attribute GO:0086012 {0,1}
@attribute GO:0072531 {0,1}
@attribute GO:0072216 {0,1}
@attribute GO:0071941 {0,1}
@attribute GO:0071871 {0,1}
@attribute GO:0071850 {0,1}
@attribute GO:0071711 {0,1}
@attribute GO:0071565 {0,1}
@attribute GO:0071044 {0,1}
@attribute GO:0070182 {0,1}
@attribute GO:0061647 {0,1}
@attribute GO:0060788 {0,1}
@attribute GO:0060749 {0,1}
@attribute GO:0060746 {0,1}
@attribute GO:0060571 {0,1}
@attribute GO:0060065 {0,1}
@attribute GO:0060055 {0,1}
@attribute GO:0060009 {0,1}
@attribute GO:0055098 {0,1}
@attribute GO:0052744 {0,1}
@attribute GO:0051969 {0,1}
@attribute GO:0051967 {0,1}
@attribute GO:0051917 {0,1}
@attribute GO:0051446 {0,1}
@attribute GO:0051280 {0,1}
@attribute GO:0051238 {0,1}
@attribute GO:0051016 {0,1}
@attribute GO:0051004 {0,1}
@attribute GO:0050965 {0,1}
@attribute GO:0050961 {0,1}
@attribute GO:0050930 {0,1}
@attribute GO:0050855 {0,1}
@attribute GO:0050811 {0,1}
@attribute GO:0050774 {0,1}
@attribute GO:0050664 {0,1}
@attribute GO:0050431 {0,1}
@attribute GO:0048333 {0,1}
@attribute GO:0048268 {0,1}
@attribute GO:0048266 {0,1}
@attribute GO:0048149 {0,1}
@attribute GO:0048009 {0,1}
@attribute GO:0047555 {0,1}
@attribute GO:0046710 {0,1}
@attribute GO:0046625 {0,1}
@attribute GO:0046599 {0,1}
@attribute GO:0046500 {0,1}
@attribute GO:0046459 {0,1}
@attribute GO:0046341 {0,1}
@attribute GO:0046321 {0,1}
@attribute GO:0046036 {0,1}
@attribute GO:0045986 {0,1}
@attribute GO:0045730 {0,1}
@attribute GO:0045717 {0,1}
@attribute GO:0045603 {0,1}
@attribute GO:0045190 {0,1}
@attribute GO:0045120 {0,1}
@attribute GO:0045072 {0,1}
@attribute GO:0045028 {0,1}
@attribute GO:0044872 {0,1}
@attribute GO:0044804 {0,1}
@attribute GO:0044146 {0,1}
@attribute GO:0044126 {0,1}
@attribute GO:0043650 {0,1}
@attribute GO:0043518 {0,1}
@attribute GO:0043508 {0,1}
@attribute GO:0043403 {0,1}
@attribute GO:0043303 {0,1}
@attribute GO:0043277 {0,1}
@attribute GO:0043248 {0,1}
@attribute GO:0043240 {0,1}
@attribute GO:0043173 {0,1}
@attribute GO:0043149 {0,1}
@attribute GO:0043090 {0,1}
@attribute GO:0043032 {0,1}
@attribute GO:0042953 {0,1}
@attribute GO:0042809 {0,1}
@attribute GO:0042754 {0,1}
@attribute GO:0042711 {0,1}
@attribute GO:0042633 {0,1}
@attribute GO:0042303 {0,1}
@attribute GO:0039703 {0,1}
@attribute GO:0039694 {0,1}
@attribute GO:0038201 {0,1}
@attribute GO:0038084 {0,1}
@attribute GO:0036020 {0,1}
@attribute GO:0035864 {0,1}
@attribute GO:0035589 {0,1}
@attribute GO:0035269 {0,1}
@attribute GO:0035050 {0,1}
@attribute GO:0034616 {0,1}
@attribute GO:0034505 {0,1}
@attribute GO:0034362 {0,1}
@attribute GO:0034356 {0,1}
@attribute GO:0033549 {0,1}
@attribute GO:0033268 {0,1}
@attribute GO:0033202 {0,1}
@attribute GO:0032968 {0,1}
@attribute GO:0032794 {0,1}
@attribute GO:0032793 {0,1}
@attribute GO:0032736 {0,1}
@attribute GO:0032727 {0,1}
@attribute GO:0032717 {0,1}
@attribute GO:0032695 {0,1}
@attribute GO:0032691 {0,1}
@attribute GO:0032645 {0,1}
@attribute GO:0032354 {0,1}
@attribute GO:0032292 {0,1}
@attribute GO:0031996 {0,1}
@attribute GO:0031573 {0,1}
@attribute GO:0031434 {0,1}
@attribute GO:0031432 {0,1}
@attribute GO:0031272 {0,1}
@attribute GO:0031231 {0,1}
@attribute GO:0031143 {0,1}
@attribute GO:0031089 {0,1}
@attribute GO:0031034 {0,1}
@attribute GO:0031033 {0,1}
@attribute GO:0031011 {0,1}
@attribute GO:0030970 {0,1}
@attribute GO:0030955 {0,1}
@attribute GO:0030949 {0,1}
@attribute GO:0030852 {0,1}
@attribute GO:0030673 {0,1}
@attribute GO:0030553 {0,1}
@attribute GO:0030238 {0,1}
@attribute GO:0030214 {0,1}
@attribute GO:0030207 {0,1}
@attribute GO:0030169 {0,1}
@attribute GO:0030140 {0,1}
@attribute GO:0030038 {0,1}
@attribute GO:0022011 {0,1}
@attribute GO:0021854 {0,1}
@attribute GO:0021846 {0,1}
@attribute GO:0019511 {0,1}
@attribute GO:0019372 {0,1}
@attribute GO:0019321 {0,1}
@attribute GO:0019206 {0,1}
@attribute GO:0018298 {0,1}
@attribute GO:0016973 {0,1}
@attribute GO:0016668 {0,1}
@attribute GO:0016405 {0,1}
@attribute GO:0016064 {0,1}
@attribute GO:0015936 {0,1}
@attribute GO:0015929 {0,1}
@attribute GO:0015868 {0,1}
@attribute GO:0015172 {0,1}
@attribute GO:0015116 {0,1}
@attribute GO:0014048 {0,1}
@attribute GO:0010919 {0,1}
@attribute GO:0010893 {0,1}
@attribute GO:0010839 {0,1}
@attribute GO:0010801 {0,1}
@attribute GO:0010369 {0,1}
@attribute GO:0010224 {0,1}
@attribute GO:0010155 {0,1}
@attribute GO:0010042 {0,1}
@attribute GO:0009129 {0,1}
@attribute GO:0008499 {0,1}
@attribute GO:0007625 {0,1}
@attribute GO:0007216 {0,1}
@attribute GO:0007095 {0,1}
@attribute GO:0007076 {0,1}
@attribute GO:0006978 {0,1}
@attribute GO:0006910 {0,1}
@attribute GO:0006851 {0,1}
@attribute GO:0006750 {0,1}
@attribute GO:0006700 {0,1}
@attribute GO:0006646 {0,1}
@attribute GO:0006622 {0,1}
@attribute GO:0006582 {0,1}
@attribute GO:0006568 {0,1}
@attribute GO:0006534 {0,1}
@attribute GO:0006525 {0,1}
@attribute GO:0006516 {0,1}
@attribute GO:0006309 {0,1}
@attribute GO:0006271 {0,1}
@attribute GO:0006241 {0,1}
@attribute GO:0006122 {0,1}
@attribute GO:0006067 {0,1}
@attribute GO:0006047 {0,1}
@attribute GO:0005852 {0,1}
@attribute GO:0005847 {0,1}
@attribute GO:0005779 {0,1}
@attribute GO:0005767 {0,1}
@attribute GO:0005671 {0,1}
@attribute GO:0005528 {0,1}
@attribute GO:0005527 {0,1}
@attribute GO:0005523 {0,1}
@attribute GO:0005451 {0,1}
@attribute GO:0005388 {0,1}
@attribute GO:0005344 {0,1}
@attribute GO:0005313 {0,1}
@attribute GO:0005095 {0,1}
@attribute GO:0005092 {0,1}
@attribute GO:0004707 {0,1}
@attribute GO:0004675 {0,1}
@attribute GO:0004559 {0,1}
@attribute GO:0004438 {0,1}
@attribute GO:0004089 {0,1}
@attribute GO:0004029 {0,1}
@attribute GO:0003906 {0,1}
@attribute GO:0002830 {0,1}
@attribute GO:0002827 {0,1}
@attribute GO:0002689 {0,1}
@attribute GO:0002523 {0,1}
@attribute GO:0002446 {0,1}
@attribute GO:0002279 {0,1}
@attribute GO:0002208 {0,1}
@attribute GO:0002204 {0,1}
@attribute GO:0002082 {0,1}
@attribute GO:0001824 {0,1}
@attribute GO:0001675 {0,1}
@attribute GO:0001608 {0,1}
@attribute GO:0001518 {0,1}
@attribute GO:0001056 {0,1}
@attribute GO:0000479 {0,1}
@attribute GO:0000478 {0,1}
@attribute GO:0000460 {0,1}
@attribute GO:0000380 {0,1}
@attribute GO:2000780 {0,1}
@attribute GO:2000515 {0,1}
@attribute GO:2000380 {0,1}
@attribute GO:2000310 {0,1}
@attribute GO:2000269 {0,1}
@attribute GO:2000251 {0,1}
@attribute GO:1904707 {0,1}
@attribute GO:1903543 {0,1}
@attribute GO:1903432 {0,1}
@attribute GO:1903131 {0,1}
@attribute GO:1902991 {0,1}
@attribute GO:1902884 {0,1}
@attribute GO:1902187 {0,1}
@attribute GO:1902108 {0,1}
@attribute GO:1902074 {0,1}
@attribute GO:1901673 {0,1}
@attribute GO:1901663 {0,1}
@attribute GO:1900153 {0,1}
@attribute GO:1900151 {0,1}
@attribute GO:0097602 {0,1}
@attribute GO:0097369 {0,1}
@attribute GO:0097094 {0,1}
@attribute GO:0090344 {0,1}
@attribute GO:0090192 {0,1}
@attribute GO:0090141 {0,1}
@attribute GO:0090036 {0,1}
@attribute GO:0080182 {0,1}
@attribute GO:0072663 {0,1}
@attribute GO:0072662 {0,1}
@attribute GO:0072202 {0,1}
@attribute GO:0071801 {0,1}
@attribute GO:0071459 {0,1}
@attribute GO:0071168 {0,1}
@attribute GO:0070742 {0,1}
@attribute GO:0070528 {0,1}
@attribute GO:0070498 {0,1}
@attribute GO:0070300 {0,1}
@attribute GO:0070234 {0,1}
@attribute GO:0070231 {0,1}
@attribute GO:0061783 {0,1}
@attribute GO:0061778 {0,1}
@attribute GO:0061162 {0,1}
@attribute GO:0061053 {0,1}
@attribute GO:0060997 {0,1}
@attribute GO:0060850 {0,1}
@attribute GO:0060644 {0,1}
@attribute GO:0060561 {0,1}
@attribute GO:0060538 {0,1}
@attribute GO:0060425 {0,1}
@attribute GO:0060413 {0,1}
@attribute GO:0060397 {0,1}
@attribute GO:0060390 {0,1}
@attribute GO:0060216 {0,1}
@attribute GO:0060192 {0,1}
@attribute GO:0051957 {0,1}
@attribute GO:0051937 {0,1}
@attribute GO:0051797 {0,1}
@attribute GO:0051782 {0,1}
@attribute GO:0051590 {0,1}
@attribute GO:0051589 {0,1}
@attribute GO:0051571 {0,1}
@attribute GO:0051532 {0,1}
@attribute GO:0051457 {0,1}
@attribute GO:0051284 {0,1}
@attribute GO:0051123 {0,1}
@attribute GO:0051044 {0,1}
@attribute GO:0050780 {0,1}
@attribute GO:0048841 {0,1}
@attribute GO:0048708 {0,1}
@attribute GO:0048593 {0,1}
@attribute GO:0048546 {0,1}
@attribute GO:0048485 {0,1}
@attribute GO:0048384 {0,1}
@attribute GO:0048172 {0,1}
@attribute GO:0048026 {0,1}
@attribute GO:0048011 {0,1}
@attribute GO:0047497 {0,1}
@attribute GO:0046965 {0,1}
@attribute GO:0046885 {0,1}
@attribute GO:0045725 {0,1}
@attribute GO:0045683 {0,1}
@attribute GO:0045589 {0,1}
@attribute GO:0045334 {0,1}
@attribute GO:0045178 {0,1}
@attribute GO:0045125 {0,1}
@attribute GO:0045117 {0,1}
@attribute GO:0044849 {0,1}
@attribute GO:0044321 {0,1}
@attribute GO:0044144 {0,1}
@attribute GO:0044090 {0,1}
@attribute GO:0044065 {0,1}
@attribute GO:0043982 {0,1}
@attribute GO:0043981 {0,1}
@attribute GO:0043968 {0,1}
@attribute GO:0043651 {0,1}
@attribute GO:0043649 {0,1}
@attribute GO:0043162 {0,1}
@attribute GO:0043101 {0,1}
@attribute GO:0042789 {0,1}
@attribute GO:0042772 {0,1}
@attribute GO:0042575 {0,1}
@attribute GO:0042523 {0,1}
@attribute GO:0042510 {0,1}
@attribute GO:0042403 {0,1}
@attribute GO:0042255 {0,1}
@attribute GO:0042089 {0,1}
@attribute GO:0039535 {0,1}
@attribute GO:0036315 {0,1}
@attribute GO:0036158 {0,1}
@attribute GO:0035855 {0,1}
@attribute GO:0035728 {0,1}
@attribute GO:0035458 {0,1}
@attribute GO:0035198 {0,1}
@attribute GO:0035067 {0,1}
@attribute GO:0034975 {0,1}
@attribute GO:0034643 {0,1}
@attribute GO:0034483 {0,1}
@attribute GO:0034389 {0,1}
@attribute GO:0034375 {0,1}
@attribute GO:0034185 {0,1}
@attribute GO:0034162 {0,1}
@attribute GO:0033612 {0,1}
@attribute GO:0033178 {0,1}
@attribute GO:0033158 {0,1}
@attribute GO:0033151 {0,1}
@attribute GO:0032816 {0,1}
@attribute GO:0032693 {0,1}
@attribute GO:0032515 {0,1}
@attribute GO:0032495 {0,1}
@attribute GO:0032460 {0,1}
@attribute GO:0032305 {0,1}
@attribute GO:0032075 {0,1}
@attribute GO:0031435 {0,1}
@attribute GO:0031235 {0,1}
@attribute GO:0031229 {0,1}
@attribute GO:0031065 {0,1}
@attribute GO:0031000 {0,1}
@attribute GO:0030889 {0,1}
@attribute GO:0030851 {0,1}
@attribute GO:0030676 {0,1}
@attribute GO:0030547 {0,1}
@attribute GO:0030540 {0,1}
@attribute GO:0030285 {0,1}
@attribute GO:0030277 {0,1}
@attribute GO:0030224 {0,1}
@attribute GO:0021879 {0,1}
@attribute GO:0019908 {0,1}
@attribute GO:0019184 {0,1}
@attribute GO:0019104 {0,1}
@attribute GO:0018216 {0,1}
@attribute GO:0017136 {0,1}
@attribute GO:0016641 {0,1}
@attribute GO:0016594 {0,1}
@attribute GO:0016514 {0,1}
@attribute GO:0016254 {0,1}
@attribute GO:0016075 {0,1}
@attribute GO:0015923 {0,1}
@attribute GO:0015865 {0,1}
@attribute GO:0015671 {0,1}
@attribute GO:0014821 {0,1}
@attribute GO:0014741 {0,1}
@attribute GO:0014061 {0,1}
@attribute GO:0010984 {0,1}
@attribute GO:0010888 {0,1}
@attribute GO:0010866 {0,1}
@attribute GO:0010715 {0,1}
@attribute GO:0010259 {0,1}
@attribute GO:0009881 {0,1}
@attribute GO:0009209 {0,1}
@attribute GO:0009110 {0,1}
@attribute GO:0008585 {0,1}
@attribute GO:0008409 {0,1}
@attribute GO:0008272 {0,1}
@attribute GO:0008252 {0,1}
@attribute GO:0008211 {0,1}
@attribute GO:0008191 {0,1}
@attribute GO:0007340 {0,1}
@attribute GO:0007158 {0,1}
@attribute GO:0006999 {0,1}
@attribute GO:0006744 {0,1}
@attribute GO:0006625 {0,1}
@attribute GO:0006488 {0,1}
@attribute GO:0006388 {0,1}
@attribute GO:0006349 {0,1}
@attribute GO:0006198 {0,1}
@attribute GO:0006000 {0,1}
@attribute GO:0005921 {0,1}
@attribute GO:0005662 {0,1}
@attribute GO:0005639 {0,1}
@attribute GO:0005605 {0,1}
@attribute GO:0005521 {0,1}
@attribute GO:0005402 {0,1}
@attribute GO:0005351 {0,1}
@attribute GO:0005229 {0,1}
@attribute GO:0005161 {0,1}
@attribute GO:0004953 {0,1}
@attribute GO:0004659 {0,1}
@attribute GO:0004549 {0,1}
@attribute GO:0004115 {0,1}
@attribute GO:0003203 {0,1}
@attribute GO:0003016 {0,1}
@attribute GO:0002710 {0,1}
@attribute GO:0002068 {0,1}
@attribute GO:0002042 {0,1}
@attribute GO:0001977 {0,1}
@attribute GO:0001963 {0,1}
@attribute GO:0001573 {0,1}
@attribute GO:0000963 {0,1}
@attribute GO:2001269 {0,1}
@attribute GO:2000811 {0,1}
@attribute GO:2000810 {0,1}
@attribute GO:2000778 {0,1}
@attribute GO:2000637 {0,1}
@attribute GO:2000193 {0,1}
@attribute GO:1903206 {0,1}
@attribute GO:1903203 {0,1}
@attribute GO:1903055 {0,1}
@attribute GO:1902307 {0,1}
@attribute GO:1901798 {0,1}
@attribute GO:1901532 {0,1}
@attribute GO:1901032 {0,1}
@attribute GO:1900745 {0,1}
@attribute GO:0099517 {0,1}
@attribute GO:0099514 {0,1}
@attribute GO:0098827 {0,1}
@attribute GO:0097386 {0,1}
@attribute GO:0097153 {0,1}
@attribute GO:0097067 {0,1}
@attribute GO:0097009 {0,1}
@attribute GO:0090665 {0,1}
@attribute GO:0090083 {0,1}
@attribute GO:0090026 {0,1}
@attribute GO:0080111 {0,1}
@attribute GO:0071949 {0,1}
@attribute GO:0071732 {0,1}
@attribute GO:0071636 {0,1}
@attribute GO:0071625 {0,1}
@attribute GO:0071359 {0,1}
@attribute GO:0071004 {0,1}
@attribute GO:0070884 {0,1}
@attribute GO:0070875 {0,1}
@attribute GO:0070822 {0,1}
@attribute GO:0070633 {0,1}
@attribute GO:0070233 {0,1}
@attribute GO:0070129 {0,1}
@attribute GO:0070034 {0,1}
@attribute GO:0061339 {0,1}
@attribute GO:0060441 {0,1}
@attribute GO:0060307 {0,1}
@attribute GO:0060292 {0,1}
@attribute GO:0060231 {0,1}
@attribute GO:0060148 {0,1}
@attribute GO:0060037 {0,1}
@attribute GO:0055070 {0,1}
@attribute GO:0052695 {0,1}
@attribute GO:0051923 {0,1}
@attribute GO:0051497 {0,1}
@attribute GO:0051084 {0,1}
@attribute GO:0051023 {0,1}
@attribute GO:0050998 {0,1}
@attribute GO:0050962 {0,1}
@attribute GO:0050908 {0,1}
@attribute GO:0050860 {0,1}
@attribute GO:0050750 {0,1}
@attribute GO:0050746 {0,1}
@attribute GO:0050435 {0,1}
@attribute GO:0048714 {0,1}
@attribute GO:0048535 {0,1}
@attribute GO:0048531 {0,1}
@attribute GO:0048490 {0,1}
@attribute GO:0048385 {0,1}
@attribute GO:0048265 {0,1}
@attribute GO:0048240 {0,1}
@attribute GO:0048070 {0,1}
@attribute GO:0046933 {0,1}
@attribute GO:0046639 {0,1}
@attribute GO:0046527 {0,1}
@attribute GO:0046339 {0,1}
@attribute GO:0045943 {0,1}
@attribute GO:0045655 {0,1}
@attribute GO:0045408 {0,1}
@attribute GO:0045236 {0,1}
@attribute GO:0044550 {0,1}
@attribute GO:0044453 {0,1}
@attribute GO:0043574 {0,1}
@attribute GO:0043274 {0,1}
@attribute GO:0043186 {0,1}
@attribute GO:0043174 {0,1}
@attribute GO:0043073 {0,1}
@attribute GO:0042813 {0,1}
@attribute GO:0042622 {0,1}
@attribute GO:0042613 {0,1}
@attribute GO:0042599 {0,1}
@attribute GO:0036149 {0,1}
@attribute GO:0035371 {0,1}
@attribute GO:0034979 {0,1}
@attribute GO:0034587 {0,1}
@attribute GO:0034399 {0,1}
@attribute GO:0034315 {0,1}
@attribute GO:0034237 {0,1}
@attribute GO:0034143 {0,1}
@attribute GO:0034033 {0,1}
@attribute GO:0034030 {0,1}
@attribute GO:0033866 {0,1}
@attribute GO:0033630 {0,1}
@attribute GO:0033617 {0,1}
@attribute GO:0033599 {0,1}
@attribute GO:0033522 {0,1}
@attribute GO:0033194 {0,1}
@attribute GO:0033005 {0,1}
@attribute GO:0033002 {0,1}
@attribute GO:0032682 {0,1}
@attribute GO:0032516 {0,1}
@attribute GO:0032225 {0,1}
@attribute GO:0032012 {0,1}
@attribute GO:0031998 {0,1}
@attribute GO:0031645 {0,1}
@attribute GO:0031342 {0,1}
@attribute GO:0031116 {0,1}
@attribute GO:0031092 {0,1}
@attribute GO:0031083 {0,1}
@attribute GO:0030228 {0,1}
@attribute GO:0030033 {0,1}
@attribute GO:0030014 {0,1}
@attribute GO:0023026 {0,1}
@attribute GO:0023019 {0,1}
@attribute GO:0022848 {0,1}
@attribute GO:0022821 {0,1}
@attribute GO:0021537 {0,1}
@attribute GO:0019198 {0,1}
@attribute GO:0017049 {0,1}
@attribute GO:0016805 {0,1}
@attribute GO:0016307 {0,1}
@attribute GO:0016010 {0,1}
@attribute GO:0015347 {0,1}
@attribute GO:0015215 {0,1}
@attribute GO:0015101 {0,1}
@attribute GO:0014874 {0,1}
@attribute GO:0010881 {0,1}
@attribute GO:0010829 {0,1}
@attribute GO:0010744 {0,1}
@attribute GO:0010667 {0,1}
@attribute GO:0010661 {0,1}
@attribute GO:0010642 {0,1}
@attribute GO:0010544 {0,1}
@attribute GO:0010485 {0,1}
@attribute GO:0010181 {0,1}
@attribute GO:0009208 {0,1}
@attribute GO:0009200 {0,1}
@attribute GO:0008631 {0,1}
@attribute GO:0008574 {0,1}
@attribute GO:0008392 {0,1}
@attribute GO:0008391 {0,1}
@attribute GO:0008353 {0,1}
@attribute GO:0008266 {0,1}
@attribute GO:0008106 {0,1}
@attribute GO:0007405 {0,1}
@attribute GO:0007220 {0,1}
@attribute GO:0007213 {0,1}
@attribute GO:0007099 {0,1}
@attribute GO:0007094 {0,1}
@attribute GO:0006903 {0,1}
@attribute GO:0006895 {0,1}
@attribute GO:0006882 {0,1}
@attribute GO:0006743 {0,1}
@attribute GO:0006688 {0,1}
@attribute GO:0006595 {0,1}
@attribute GO:0006544 {0,1}
@attribute GO:0006490 {0,1}
@attribute GO:0006171 {0,1}
@attribute GO:0006103 {0,1}
@attribute GO:0006044 {0,1}
@attribute GO:0006004 {0,1}
@attribute GO:0005732 {0,1}
@attribute GO:0005159 {0,1}
@attribute GO:0005001 {0,1}
@attribute GO:0004935 {0,1}
@attribute GO:0004697 {0,1}
@attribute GO:0004551 {0,1}
@attribute GO:0004550 {0,1}
@attribute GO:0003995 {0,1}
@attribute GO:0003401 {0,1}
@attribute GO:0003181 {0,1}
@attribute GO:0002922 {0,1}
@attribute GO:0002643 {0,1}
@attribute GO:0002577 {0,1}
@attribute GO:0002367 {0,1}
@attribute GO:0002313 {0,1}
@attribute GO:0001774 {0,1}
@attribute GO:0001702 {0,1}
@attribute GO:0000930 {0,1}
@attribute GO:0000400 {0,1}
@attribute GO:0000394 {0,1}
@attribute GO:0000339 {0,1}
@attribute GO:0000132 {0,1}
@attribute GO:0000076 {0,1}
@attribute GO:0000062 {0,1}
@attribute GO:2001026 {0,1}
@attribute GO:2001014 {0,1}
@attribute GO:2000831 {0,1}
@attribute GO:2000737 {0,1}
@attribute GO:2000679 {0,1}
@attribute GO:2000641 {0,1}
@attribute GO:2000482 {0,1}
@attribute GO:2000104 {0,1}
@attribute GO:1905939 {0,1}
@attribute GO:1905331 {0,1}
@attribute GO:1904925 {0,1}
@attribute GO:1904923 {0,1}
@attribute GO:1904355 {0,1}
@attribute GO:1903861 {0,1}
@attribute GO:1903830 {0,1}
@attribute GO:1903427 {0,1}
@attribute GO:1902895 {0,1}
@attribute GO:1902711 {0,1}
@attribute GO:1902710 {0,1}
@attribute GO:1902043 {0,1}
@attribute GO:1901881 {0,1}
@attribute GO:1901380 {0,1}
@attribute GO:0098780 {0,1}
@attribute GO:0097493 {0,1}
@attribute GO:0097228 {0,1}
@attribute GO:0097034 {0,1}
@attribute GO:0090545 {0,1}
@attribute GO:0090201 {0,1}
@attribute GO:0090169 {0,1}
@attribute GO:0090079 {0,1}
@attribute GO:0090075 {0,1}
@attribute GO:0072080 {0,1}
@attribute GO:0071837 {0,1}
@attribute GO:0071380 {0,1}
@attribute GO:0071371 {0,1}
@attribute GO:0071354 {0,1}
@attribute GO:0070723 {0,1}
@attribute GO:0070266 {0,1}
@attribute GO:0061436 {0,1}
@attribute GO:0061333 {0,1}
@attribute GO:0061003 {0,1}
@attribute GO:0060261 {0,1}
@attribute GO:0060049 {0,1}
@attribute GO:0055102 {0,1}
@attribute GO:0055083 {0,1}
@attribute GO:0051769 {0,1}
@attribute GO:0051654 {0,1}
@attribute GO:0051447 {0,1}
@attribute GO:0051428 {0,1}
@attribute GO:0050857 {0,1}
@attribute GO:0048854 {0,1}
@attribute GO:0048566 {0,1}
@attribute GO:0048532 {0,1}
@attribute GO:0048488 {0,1}
@attribute GO:0048261 {0,1}
@attribute GO:0048103 {0,1}
@attribute GO:0048018 {0,1}
@attribute GO:0047617 {0,1}
@attribute GO:0046931 {0,1}
@attribute GO:0046930 {0,1}
@attribute GO:0046847 {0,1}
@attribute GO:0046716 {0,1}
@attribute GO:0046641 {0,1}
@attribute GO:0046337 {0,1}
@attribute GO:0046209 {0,1}
@attribute GO:0045830 {0,1}
@attribute GO:0045738 {0,1}
@attribute GO:0045624 {0,1}
@attribute GO:0045022 {0,1}
@attribute GO:0044295 {0,1}
@attribute GO:0043691 {0,1}
@attribute GO:0043628 {0,1}
@attribute GO:0043555 {0,1}
@attribute GO:0043189 {0,1}
@attribute GO:0042994 {0,1}
@attribute GO:0042832 {0,1}
@attribute GO:0042800 {0,1}
@attribute GO:0042559 {0,1}
@attribute GO:0042423 {0,1}
@attribute GO:0042347 {0,1}
@attribute GO:0042274 {0,1}
@attribute GO:0042166 {0,1}
@attribute GO:0042136 {0,1}
@attribute GO:0042107 {0,1}
@attribute GO:0042093 {0,1}
@attribute GO:0042069 {0,1}
@attribute GO:0042053 {0,1}
@attribute GO:0038187 {0,1}
@attribute GO:0036148 {0,1}
@attribute GO:0035584 {0,1}
@attribute GO:0035455 {0,1}
@attribute GO:0035267 {0,1}
@attribute GO:0035249 {0,1}
@attribute GO:0035194 {0,1}
@attribute GO:0035173 {0,1}
@attribute GO:0035162 {0,1}
@attribute GO:0034719 {0,1}
@attribute GO:0034314 {0,1}
@attribute GO:0034199 {0,1}
@attribute GO:0034123 {0,1}
@attribute GO:0033627 {0,1}
@attribute GO:0033189 {0,1}
@attribute GO:0032891 {0,1}
@attribute GO:0032801 {0,1}
@attribute GO:0032703 {0,1}
@attribute GO:0032303 {0,1}
@attribute GO:0031527 {0,1}
@attribute GO:0031489 {0,1}
@attribute GO:0031468 {0,1}
@attribute GO:0031293 {0,1}
@attribute GO:0030902 {0,1}
@attribute GO:0030728 {0,1}
@attribute GO:0030502 {0,1}
@attribute GO:0030325 {0,1}
@attribute GO:0030275 {0,1}
@attribute GO:0030225 {0,1}
@attribute GO:0030220 {0,1}
@attribute GO:0030150 {0,1}
@attribute GO:0030011 {0,1}
@attribute GO:0022624 {0,1}
@attribute GO:0021772 {0,1}
@attribute GO:0021542 {0,1}
@attribute GO:0019789 {0,1}
@attribute GO:0019724 {0,1}
@attribute GO:0019370 {0,1}
@attribute GO:0018126 {0,1}
@attribute GO:0017127 {0,1}
@attribute GO:0017081 {0,1}
@attribute GO:0016854 {0,1}
@attribute GO:0016722 {0,1}
@attribute GO:0016581 {0,1}
@attribute GO:0016447 {0,1}
@attribute GO:0016137 {0,1}
@attribute GO:0015095 {0,1}
@attribute GO:0015012 {0,1}
@attribute GO:0010832 {0,1}
@attribute GO:0010804 {0,1}
@attribute GO:0010758 {0,1}
@attribute GO:0010592 {0,1}
@attribute GO:0010463 {0,1}
@attribute GO:0009713 {0,1}
@attribute GO:0009312 {0,1}
@attribute GO:0009303 {0,1}
@attribute GO:0009264 {0,1}
@attribute GO:0008656 {0,1}
@attribute GO:0008649 {0,1}
@attribute GO:0008484 {0,1}
@attribute GO:0008329 {0,1}
@attribute GO:0008157 {0,1}
@attribute GO:0008074 {0,1}
@attribute GO:0008053 {0,1}
@attribute GO:0007635 {0,1}
@attribute GO:0007379 {0,1}
@attribute GO:0007096 {0,1}
@attribute GO:0007026 {0,1}
@attribute GO:0006884 {0,1}
@attribute GO:0006450 {0,1}
@attribute GO:0006123 {0,1}
@attribute GO:0006071 {0,1}
@attribute GO:0005892 {0,1}
@attribute GO:0005849 {0,1}
@attribute GO:0005666 {0,1}
@attribute GO:0005665 {0,1}
@attribute GO:0005537 {0,1}
@attribute GO:0005416 {0,1}
@attribute GO:0005149 {0,1}
@attribute GO:0005132 {0,1}
@attribute GO:0005123 {0,1}
@attribute GO:0004383 {0,1}
@attribute GO:0003746 {0,1}
@attribute GO:0002444 {0,1}
@attribute GO:0002360 {0,1}
@attribute GO:0002294 {0,1}
@attribute GO:0002181 {0,1}
@attribute GO:0002076 {0,1}
@attribute GO:0002063 {0,1}
@attribute GO:0002011 {0,1}
@attribute GO:0001556 {0,1}
@attribute GO:0001522 {0,1}
@attribute GO:0000920 {0,1}
@attribute GO:0000097 {0,1}
@attribute GO:2001273 {0,1}
@attribute GO:2000816 {0,1}
@attribute GO:2000757 {0,1}
@attribute GO:2000727 {0,1}
@attribute GO:2000696 {0,1}
@attribute GO:2000369 {0,1}
@attribute GO:2000178 {0,1}
@attribute GO:1905348 {0,1}
@attribute GO:1905276 {0,1}
@attribute GO:1903541 {0,1}
@attribute GO:1902555 {0,1}
@attribute GO:1902254 {0,1}
@attribute GO:1902236 {0,1}
@attribute GO:1902176 {0,1}
@attribute GO:1901889 {0,1}
@attribute GO:1901741 {0,1}
@attribute GO:0099604 {0,1}
@attribute GO:0098641 {0,1}
@attribute GO:0098581 {0,1}
@attribute GO:0098563 {0,1}
@attribute GO:0090312 {0,1}
@attribute GO:0090208 {0,1}
@attribute GO:0090185 {0,1}
@attribute GO:0085029 {0,1}
@attribute GO:0072678 {0,1}
@attribute GO:0072546 {0,1}
@attribute GO:0072488 {0,1}
@attribute GO:0072132 {0,1}
@attribute GO:0071682 {0,1}
@attribute GO:0071498 {0,1}
@attribute GO:0071294 {0,1}
@attribute GO:0071174 {0,1}
@attribute GO:0071173 {0,1}
@attribute GO:0070717 {0,1}
@attribute GO:0070577 {0,1}
@attribute GO:0070469 {0,1}
@attribute GO:0070227 {0,1}
@attribute GO:0061384 {0,1}
@attribute GO:0061326 {0,1}
@attribute GO:0061157 {0,1}
@attribute GO:0060632 {0,1}
@attribute GO:0060324 {0,1}
@attribute GO:0060004 {0,1}
@attribute GO:0051371 {0,1}
@attribute GO:0051000 {0,1}
@attribute GO:0050931 {0,1}
@attribute GO:0050849 {0,1}
@attribute GO:0048670 {0,1}
@attribute GO:0048557 {0,1}
@attribute GO:0046655 {0,1}
@attribute GO:0046386 {0,1}
@attribute GO:0046174 {0,1}
@attribute GO:0046112 {0,1}
@attribute GO:0045954 {0,1}
@attribute GO:0045910 {0,1}
@attribute GO:0045841 {0,1}
@attribute GO:0045653 {0,1}
@attribute GO:0045076 {0,1}
@attribute GO:0044298 {0,1}
@attribute GO:0044217 {0,1}
@attribute GO:0043457 {0,1}
@attribute GO:0043395 {0,1}
@attribute GO:0043302 {0,1}
@attribute GO:0043034 {0,1}
@attribute GO:0043011 {0,1}
@attribute GO:0042753 {0,1}
@attribute GO:0042522 {0,1}
@attribute GO:0042267 {0,1}
@attribute GO:0039531 {0,1}
@attribute GO:0036342 {0,1}
@attribute GO:0036120 {0,1}
@attribute GO:0035850 {0,1}
@attribute GO:0035098 {0,1}
@attribute GO:0034377 {0,1}
@attribute GO:0034142 {0,1}
@attribute GO:0034104 {0,1}
@attribute GO:0032986 {0,1}
@attribute GO:0032924 {0,1}
@attribute GO:0032809 {0,1}
@attribute GO:0032647 {0,1}
@attribute GO:0032528 {0,1}
@attribute GO:0032462 {0,1}
@attribute GO:0032376 {0,1}
@attribute GO:0032373 {0,1}
@attribute GO:0032332 {0,1}
@attribute GO:0032095 {0,1}
@attribute GO:0031690 {0,1}
@attribute GO:0031440 {0,1}
@attribute GO:0031420 {0,1}
@attribute GO:0031163 {0,1}
@attribute GO:0031114 {0,1}
@attribute GO:0031103 {0,1}
@attribute GO:0030318 {0,1}
@attribute GO:0022616 {0,1}
@attribute GO:0021884 {0,1}
@attribute GO:0019682 {0,1}
@attribute GO:0016646 {0,1}
@attribute GO:0016226 {0,1}
@attribute GO:0016180 {0,1}
@attribute GO:0016048 {0,1}
@attribute GO:0015693 {0,1}
@attribute GO:0015278 {0,1}
@attribute GO:0015114 {0,1}
@attribute GO:0014850 {0,1}
@attribute GO:0014032 {0,1}
@attribute GO:0010971 {0,1}
@attribute GO:0010954 {0,1}
@attribute GO:0010869 {0,1}
@attribute GO:0010560 {0,1}
@attribute GO:0010523 {0,1}
@attribute GO:0010288 {0,1}
@attribute GO:0010107 {0,1}
@attribute GO:0009219 {0,1}
@attribute GO:0009214 {0,1}
@attribute GO:0009084 {0,1}
@attribute GO:0009070 {0,1}
@attribute GO:0008608 {0,1}
@attribute GO:0008308 {0,1}
@attribute GO:0008105 {0,1}
@attribute GO:0007597 {0,1}
@attribute GO:0007548 {0,1}
@attribute GO:0007250 {0,1}
@attribute GO:0007141 {0,1}
@attribute GO:0007035 {0,1}
@attribute GO:0007020 {0,1}
@attribute GO:0007004 {0,1}
@attribute GO:0006833 {0,1}
@attribute GO:0006577 {0,1}
@attribute GO:0006337 {0,1}
@attribute GO:0005721 {0,1}
@attribute GO:0005697 {0,1}
@attribute GO:0005686 {0,1}
@attribute GO:0004745 {0,1}
@attribute GO:0004016 {0,1}
@attribute GO:0002902 {0,1}
@attribute GO:0002888 {0,1}
@attribute GO:0002407 {0,1}
@attribute GO:0002230 {0,1}
@attribute GO:0001892 {0,1}
@attribute GO:0001891 {0,1}
@attribute GO:0000779 {0,1}
@attribute GO:0000737 {0,1}
@attribute GO:0000266 {0,1}
@attribute GO:0000242 {0,1}
@attribute GO:2000678 {0,1}
@attribute GO:2000505 {0,1}
@attribute GO:2000311 {0,1}
@attribute GO:1905819 {0,1}
@attribute GO:1905521 {0,1}
@attribute GO:1905508 {0,1}
@attribute GO:1904949 {0,1}
@attribute GO:1904315 {0,1}
@attribute GO:1903859 {0,1}
@attribute GO:1903319 {0,1}
@attribute GO:1903077 {0,1}
@attribute GO:1902751 {0,1}
@attribute GO:1902170 {0,1}
@attribute GO:1902100 {0,1}
@attribute GO:1901677 {0,1}
@attribute GO:1901524 {0,1}
@attribute GO:1901338 {0,1}
@attribute GO:1900271 {0,1}
@attribute GO:0099529 {0,1}
@attribute GO:0099086 {0,1}
@attribute GO:0098927 {0,1}
@attribute GO:0098533 {0,1}
@attribute GO:0097381 {0,1}
@attribute GO:0090190 {0,1}
@attribute GO:0090049 {0,1}
@attribute GO:0086065 {0,1}
@attribute GO:0072349 {0,1}
@attribute GO:0071880 {0,1}
@attribute GO:0071731 {0,1}
@attribute GO:0071617 {0,1}
@attribute GO:0071539 {0,1}
@attribute GO:0071514 {0,1}
@attribute GO:0071467 {0,1}
@attribute GO:0071295 {0,1}
@attribute GO:0071010 {0,1}
@attribute GO:0070987 {0,1}
@attribute GO:0070897 {0,1}
@attribute GO:0070530 {0,1}
@attribute GO:0070168 {0,1}
@attribute GO:0070064 {0,1}
@attribute GO:0070006 {0,1}
@attribute GO:0061383 {0,1}
@attribute GO:0060444 {0,1}
@attribute GO:0060384 {0,1}
@attribute GO:0060334 {0,1}
@attribute GO:0055094 {0,1}
@attribute GO:0055093 {0,1}
@attribute GO:0055078 {0,1}
@attribute GO:0055069 {0,1}
@attribute GO:0052745 {0,1}
@attribute GO:0051900 {0,1}
@attribute GO:0051861 {0,1}
@attribute GO:0051298 {0,1}
@attribute GO:0050858 {0,1}
@attribute GO:0050427 {0,1}
@attribute GO:0048645 {0,1}
@attribute GO:0048148 {0,1}
@attribute GO:0048038 {0,1}
@attribute GO:0048025 {0,1}
@attribute GO:0048016 {0,1}
@attribute GO:0046961 {0,1}
@attribute GO:0046827 {0,1}
@attribute GO:0046653 {0,1}
@attribute GO:0046597 {0,1}
@attribute GO:0046540 {0,1}
@attribute GO:0045947 {0,1}
@attribute GO:0045649 {0,1}
@attribute GO:0045576 {0,1}
@attribute GO:0045453 {0,1}
@attribute GO:0045259 {0,1}
@attribute GO:0045187 {0,1}
@attribute GO:0045061 {0,1}
@attribute GO:0044030 {0,1}
@attribute GO:0043984 {0,1}
@attribute GO:0043496 {0,1}
@attribute GO:0043153 {0,1}
@attribute GO:0042776 {0,1}
@attribute GO:0042744 {0,1}
@attribute GO:0042534 {0,1}
@attribute GO:0042454 {0,1}
@attribute GO:0042288 {0,1}
@attribute GO:0042171 {0,1}
@attribute GO:0042101 {0,1}
@attribute GO:0036296 {0,1}
@attribute GO:0036119 {0,1}
@attribute GO:0035994 {0,1}
@attribute GO:0035904 {0,1}
@attribute GO:0035809 {0,1}
@attribute GO:0035561 {0,1}
@attribute GO:0035435 {0,1}
@attribute GO:0035268 {0,1}
@attribute GO:0034453 {0,1}
@attribute GO:0034114 {0,1}
@attribute GO:0034035 {0,1}
@attribute GO:0033561 {0,1}
@attribute GO:0032941 {0,1}
@attribute GO:0032656 {0,1}
@attribute GO:0032331 {0,1}
@attribute GO:0032026 {0,1}
@attribute GO:0031362 {0,1}
@attribute GO:0031290 {0,1}
@attribute GO:0031258 {0,1}
@attribute GO:0031112 {0,1}
@attribute GO:0031061 {0,1}
@attribute GO:0031016 {0,1}
@attribute GO:0030992 {0,1}
@attribute GO:0030828 {0,1}
@attribute GO:0030539 {0,1}
@attribute GO:0030506 {0,1}
@attribute GO:0030296 {0,1}
@attribute GO:0023023 {0,1}
@attribute GO:0021533 {0,1}
@attribute GO:0019226 {0,1}
@attribute GO:0017075 {0,1}
@attribute GO:0016895 {0,1}
@attribute GO:0016780 {0,1}
@attribute GO:0016578 {0,1}
@attribute GO:0016441 {0,1}
@attribute GO:0016327 {0,1}
@attribute GO:0016289 {0,1}
@attribute GO:0015669 {0,1}
@attribute GO:0015299 {0,1}
@attribute GO:0015269 {0,1}
@attribute GO:0015106 {0,1}
@attribute GO:0014002 {0,1}
@attribute GO:0010874 {0,1}
@attribute GO:0010738 {0,1}
@attribute GO:0010664 {0,1}
@attribute GO:0009148 {0,1}
@attribute GO:0009083 {0,1}
@attribute GO:0009068 {0,1}
@attribute GO:0008347 {0,1}
@attribute GO:0008301 {0,1}
@attribute GO:0008187 {0,1}
@attribute GO:0007520 {0,1}
@attribute GO:0007263 {0,1}
@attribute GO:0007164 {0,1}
@attribute GO:0007007 {0,1}
@attribute GO:0006911 {0,1}
@attribute GO:0006586 {0,1}
@attribute GO:0006491 {0,1}
@attribute GO:0006465 {0,1}
@attribute GO:0006206 {0,1}
@attribute GO:0005868 {0,1}
@attribute GO:0005753 {0,1}
@attribute GO:0005685 {0,1}
@attribute GO:0005680 {0,1}
@attribute GO:0005545 {0,1}
@attribute GO:0005328 {0,1}
@attribute GO:0005234 {0,1}
@attribute GO:0005003 {0,1}
@attribute GO:0004970 {0,1}
@attribute GO:0004890 {0,1}
@attribute GO:0004653 {0,1}
@attribute GO:0004529 {0,1}
@attribute GO:0004012 {0,1}
@attribute GO:0003841 {0,1}
@attribute GO:0002293 {0,1}
@attribute GO:0002287 {0,1}
@attribute GO:0002080 {0,1}
@attribute GO:0002052 {0,1}
@attribute GO:0001965 {0,1}
@attribute GO:0001848 {0,1}
@attribute GO:0001736 {0,1}
@attribute GO:0001562 {0,1}
@attribute GO:0000795 {0,1}
@attribute GO:0000407 {0,1}
@attribute GO:0000145 {0,1}
@attribute GO:0000042 {0,1}
@attribute GO:2001267 {0,1}
@attribute GO:2001057 {0,1}
@attribute GO:2000406 {0,1}
@attribute GO:2000114 {0,1}
@attribute GO:2000036 {0,1}
@attribute GO:1990126 {0,1}
@attribute GO:1904380 {0,1}
@attribute GO:1904376 {0,1}
@attribute GO:1904357 {0,1}
@attribute GO:1903579 {0,1}
@attribute GO:1903429 {0,1}
@attribute GO:1903020 {0,1}
@attribute GO:1902932 {0,1}
@attribute GO:1902667 {0,1}
@attribute GO:1901984 {0,1}
@attribute GO:1901739 {0,1}
@attribute GO:1901623 {0,1}
@attribute GO:0099623 {0,1}
@attribute GO:0098960 {0,1}
@attribute GO:0098751 {0,1}
@attribute GO:0098534 {0,1}
@attribute GO:0097346 {0,1}
@attribute GO:0097150 {0,1}
@attribute GO:0072009 {0,1}
@attribute GO:0071276 {0,1}
@attribute GO:0070932 {0,1}
@attribute GO:0070840 {0,1}
@attribute GO:0070584 {0,1}
@attribute GO:0070230 {0,1}
@attribute GO:0060969 {0,1}
@attribute GO:0060716 {0,1}
@attribute GO:0060563 {0,1}
@attribute GO:0060544 {0,1}
@attribute GO:0060330 {0,1}
@attribute GO:0060045 {0,1}
@attribute GO:0051984 {0,1}
@attribute GO:0051968 {0,1}
@attribute GO:0051294 {0,1}
@attribute GO:0051187 {0,1}
@attribute GO:0051184 {0,1}
@attribute GO:0051156 {0,1}
@attribute GO:0050779 {0,1}
@attribute GO:0048048 {0,1}
@attribute GO:0046640 {0,1}
@attribute GO:0046129 {0,1}
@attribute GO:0045956 {0,1}
@attribute GO:0045932 {0,1}
@attribute GO:0045822 {0,1}
@attribute GO:0045663 {0,1}
@attribute GO:0045606 {0,1}
@attribute GO:0045445 {0,1}
@attribute GO:0044788 {0,1}
@attribute GO:0043949 {0,1}
@attribute GO:0043046 {0,1}
@attribute GO:0042762 {0,1}
@attribute GO:0042474 {0,1}
@attribute GO:0042451 {0,1}
@attribute GO:0042276 {0,1}
@attribute GO:0042254 {0,1}
@attribute GO:0042026 {0,1}
@attribute GO:0040001 {0,1}
@attribute GO:0036314 {0,1}
@attribute GO:0035909 {0,1}
@attribute GO:0035588 {0,1}
@attribute GO:0035145 {0,1}
@attribute GO:0034706 {0,1}
@attribute GO:0034385 {0,1}
@attribute GO:0034381 {0,1}
@attribute GO:0034361 {0,1}
@attribute GO:0033233 {0,1}
@attribute GO:0033177 {0,1}
@attribute GO:0033048 {0,1}
@attribute GO:0032692 {0,1}
@attribute GO:0032674 {0,1}
@attribute GO:0032527 {0,1}
@attribute GO:0032365 {0,1}
@attribute GO:0032232 {0,1}
@attribute GO:0031683 {0,1}
@attribute GO:0031664 {0,1}
@attribute GO:0031646 {0,1}
@attribute GO:0031528 {0,1}
@attribute GO:0030904 {0,1}
@attribute GO:0030520 {0,1}
@attribute GO:0021952 {0,1}
@attribute GO:0019400 {0,1}
@attribute GO:0019373 {0,1}
@attribute GO:0017056 {0,1}
@attribute GO:0016922 {0,1}
@attribute GO:0016881 {0,1}
@attribute GO:0016638 {0,1}
@attribute GO:0016601 {0,1}
@attribute GO:0016505 {0,1}
@attribute GO:0016408 {0,1}
@attribute GO:0015813 {0,1}
@attribute GO:0015605 {0,1}
@attribute GO:0015238 {0,1}
@attribute GO:0014912 {0,1}
@attribute GO:0014812 {0,1}
@attribute GO:0010882 {0,1}
@attribute GO:0009651 {0,1}
@attribute GO:0009299 {0,1}
@attribute GO:0009226 {0,1}
@attribute GO:0009067 {0,1}
@attribute GO:0008395 {0,1}
@attribute GO:0008320 {0,1}
@attribute GO:0008171 {0,1}
@attribute GO:0007063 {0,1}
@attribute GO:0006862 {0,1}
@attribute GO:0006825 {0,1}
@attribute GO:0006783 {0,1}
@attribute GO:0006555 {0,1}
@attribute GO:0006509 {0,1}
@attribute GO:0006471 {0,1}
@attribute GO:0006403 {0,1}
@attribute GO:0006295 {0,1}
@attribute GO:0006293 {0,1}
@attribute GO:0005942 {0,1}
@attribute GO:0005922 {0,1}
@attribute GO:0005839 {0,1}
@attribute GO:0005771 {0,1}
@attribute GO:0005682 {0,1}
@attribute GO:0005251 {0,1}
@attribute GO:0005212 {0,1}
@attribute GO:0005112 {0,1}
@attribute GO:0005086 {0,1}
@attribute GO:0004198 {0,1}
@attribute GO:0003351 {0,1}
@attribute GO:0003300 {0,1}
@attribute GO:0003148 {0,1}
@attribute GO:0003071 {0,1}
@attribute GO:0002861 {0,1}
@attribute GO:0002724 {0,1}
@attribute GO:0002717 {0,1}
@attribute GO:0002335 {0,1}
@attribute GO:0002228 {0,1}
@attribute GO:0001914 {0,1}
@attribute GO:0001836 {0,1}
@attribute GO:2000050 {0,1}
@attribute GO:1990939 {0,1}
@attribute GO:1990752 {0,1}
@attribute GO:1905950 {0,1}
@attribute GO:1904886 {0,1}
@attribute GO:1904659 {0,1}
@attribute GO:1903649 {0,1}
@attribute GO:1903599 {0,1}
@attribute GO:1903580 {0,1}
@attribute GO:1903409 {0,1}
@attribute GO:1903010 {0,1}
@attribute GO:1902742 {0,1}
@attribute GO:1900120 {0,1}
@attribute GO:1900015 {0,1}
@attribute GO:0098743 {0,1}
@attribute GO:0097503 {0,1}
@attribute GO:0097300 {0,1}
@attribute GO:0090162 {0,1}
@attribute GO:0090103 {0,1}
@attribute GO:0090025 {0,1}
@attribute GO:0080025 {0,1}
@attribute GO:0071875 {0,1}
@attribute GO:0071677 {0,1}
@attribute GO:0071157 {0,1}
@attribute GO:0070861 {0,1}
@attribute GO:0070741 {0,1}
@attribute GO:0070412 {0,1}
@attribute GO:0070325 {0,1}
@attribute GO:0070273 {0,1}
@attribute GO:0070265 {0,1}
@attribute GO:0070207 {0,1}
@attribute GO:0070003 {0,1}
@attribute GO:0065005 {0,1}
@attribute GO:0061462 {0,1}
@attribute GO:0061311 {0,1}
@attribute GO:0060740 {0,1}
@attribute GO:0060259 {0,1}
@attribute GO:0060046 {0,1}
@attribute GO:0055026 {0,1}
@attribute GO:0051894 {0,1}
@attribute GO:0051647 {0,1}
@attribute GO:0051642 {0,1}
@attribute GO:0051560 {0,1}
@attribute GO:0051537 {0,1}
@attribute GO:0051412 {0,1}
@attribute GO:0051354 {0,1}
@attribute GO:0051145 {0,1}
@attribute GO:0050997 {0,1}
@attribute GO:0050919 {0,1}
@attribute GO:0050718 {0,1}
@attribute GO:0050687 {0,1}
@attribute GO:0048679 {0,1}
@attribute GO:0046697 {0,1}
@attribute GO:0046621 {0,1}
@attribute GO:0046135 {0,1}
@attribute GO:0046132 {0,1}
@attribute GO:0046037 {0,1}
@attribute GO:0045911 {0,1}
@attribute GO:0045724 {0,1}
@attribute GO:0045662 {0,1}
@attribute GO:0045109 {0,1}
@attribute GO:0044319 {0,1}
@attribute GO:0043325 {0,1}
@attribute GO:0042923 {0,1}
@attribute GO:0042749 {0,1}
@attribute GO:0042730 {0,1}
@attribute GO:0042634 {0,1}
@attribute GO:0042573 {0,1}
@attribute GO:0042551 {0,1}
@attribute GO:0042537 {0,1}
@attribute GO:0039702 {0,1}
@attribute GO:0036150 {0,1}
@attribute GO:0036003 {0,1}
@attribute GO:0035428 {0,1}
@attribute GO:0034661 {0,1}
@attribute GO:0034110 {0,1}
@attribute GO:0033141 {0,1}
@attribute GO:0032982 {0,1}
@attribute GO:0032839 {0,1}
@attribute GO:0032660 {0,1}
@attribute GO:0032469 {0,1}
@attribute GO:0032402 {0,1}
@attribute GO:0032094 {0,1}
@attribute GO:0031674 {0,1}
@attribute GO:0031418 {0,1}
@attribute GO:0031210 {0,1}
@attribute GO:0031167 {0,1}
@attribute GO:0031082 {0,1}
@attribute GO:0030879 {0,1}
@attribute GO:0030825 {0,1}
@attribute GO:0030687 {0,1}
@attribute GO:0030371 {0,1}
@attribute GO:0030247 {0,1}
@attribute GO:0030239 {0,1}
@attribute GO:0030149 {0,1}
@attribute GO:0022612 {0,1}
@attribute GO:0021545 {0,1}
@attribute GO:0021522 {0,1}
@attribute GO:0019956 {0,1}
@attribute GO:0019585 {0,1}
@attribute GO:0019200 {0,1}
@attribute GO:0018198 {0,1}
@attribute GO:0017025 {0,1}
@attribute GO:0016864 {0,1}
@attribute GO:0016849 {0,1}
@attribute GO:0016502 {0,1}
@attribute GO:0016338 {0,1}
@attribute GO:0015800 {0,1}
@attribute GO:0015645 {0,1}
@attribute GO:0014897 {0,1}
@attribute GO:0014742 {0,1}
@attribute GO:0010894 {0,1}
@attribute GO:0010613 {0,1}
@attribute GO:0010460 {0,1}
@attribute GO:0010447 {0,1}
@attribute GO:0009975 {0,1}
@attribute GO:0009595 {0,1}
@attribute GO:0009235 {0,1}
@attribute GO:0008483 {0,1}
@attribute GO:0008373 {0,1}
@attribute GO:0008327 {0,1}
@attribute GO:0008198 {0,1}
@attribute GO:0007617 {0,1}
@attribute GO:0007492 {0,1}
@attribute GO:0007413 {0,1}
@attribute GO:0007130 {0,1}
@attribute GO:0006817 {0,1}
@attribute GO:0006506 {0,1}
@attribute GO:0006266 {0,1}
@attribute GO:0006063 {0,1}
@attribute GO:0005980 {0,1}
@attribute GO:0005355 {0,1}
@attribute GO:0004622 {0,1}
@attribute GO:0004602 {0,1}
@attribute GO:0004298 {0,1}
@attribute GO:0003756 {0,1}
@attribute GO:0002825 {0,1}
@attribute GO:0002262 {0,1}
@attribute GO:0002227 {0,1}
@attribute GO:0002067 {0,1}
@attribute GO:0001871 {0,1}
@attribute GO:0001614 {0,1}
@attribute GO:0001530 {0,1}
@attribute GO:0001502 {0,1}
@attribute GO:0000983 {0,1}
@attribute GO:0000803 {0,1}
@attribute GO:0000729 {0,1}
@attribute GO:0000470 {0,1}
@attribute GO:0000159 {0,1}
@attribute GO:0000146 {0,1}
@attribute GO:1990841 {0,1}
@attribute GO:1903831 {0,1}
@attribute GO:1903792 {0,1}
@attribute GO:1903393 {0,1}
@attribute GO:1903306 {0,1}
@attribute GO:1903205 {0,1}
@attribute GO:1902253 {0,1}
@attribute GO:1901687 {0,1}
@attribute GO:1901685 {0,1}
@attribute GO:1901522 {0,1}
@attribute GO:1901381 {0,1}
@attribute GO:1900117 {0,1}
@attribute GO:1900027 {0,1}
@attribute GO:0095500 {0,1}
@attribute GO:0090140 {0,1}
@attribute GO:0072600 {0,1}
@attribute GO:0071887 {0,1}
@attribute GO:0071526 {0,1}
@attribute GO:0071480 {0,1}
@attribute GO:0071379 {0,1}
@attribute GO:0061842 {0,1}
@attribute GO:0061213 {0,1}
@attribute GO:0061099 {0,1}
@attribute GO:0060343 {0,1}
@attribute GO:0060251 {0,1}
@attribute GO:0060173 {0,1}
@attribute GO:0052472 {0,1}
@attribute GO:0051953 {0,1}
@attribute GO:0051904 {0,1}
@attribute GO:0051205 {0,1}
@attribute GO:0051043 {0,1}
@attribute GO:0050995 {0,1}
@attribute GO:0050699 {0,1}
@attribute GO:0048736 {0,1}
@attribute GO:0046856 {0,1}
@attribute GO:0045948 {0,1}
@attribute GO:0045648 {0,1}
@attribute GO:0045332 {0,1}
@attribute GO:0044818 {0,1}
@attribute GO:0044247 {0,1}
@attribute GO:0043921 {0,1}
@attribute GO:0043576 {0,1}
@attribute GO:0042629 {0,1}
@attribute GO:0042401 {0,1}
@attribute GO:0042273 {0,1}
@attribute GO:0042219 {0,1}
@attribute GO:0042165 {0,1}
@attribute GO:0038179 {0,1}
@attribute GO:0036442 {0,1}
@attribute GO:0035924 {0,1}
@attribute GO:0035813 {0,1}
@attribute GO:0035590 {0,1}
@attribute GO:0035510 {0,1}
@attribute GO:0035418 {0,1}
@attribute GO:0035412 {0,1}
@attribute GO:0035308 {0,1}
@attribute GO:0035255 {0,1}
@attribute GO:0034394 {0,1}
@attribute GO:0033688 {0,1}
@attribute GO:0033046 {0,1}
@attribute GO:0032967 {0,1}
@attribute GO:0032925 {0,1}
@attribute GO:0032878 {0,1}
@attribute GO:0032753 {0,1}
@attribute GO:0032461 {0,1}
@attribute GO:0032401 {0,1}
@attribute GO:0032098 {0,1}
@attribute GO:0031985 {0,1}
@attribute GO:0031935 {0,1}
@attribute GO:0031579 {0,1}
@attribute GO:0031529 {0,1}
@attribute GO:0031128 {0,1}
@attribute GO:0031018 {0,1}
@attribute GO:0030878 {0,1}
@attribute GO:0030826 {0,1}
@attribute GO:0030316 {0,1}
@attribute GO:0019865 {0,1}
@attribute GO:0016917 {0,1}
@attribute GO:0016445 {0,1}
@attribute GO:0015844 {0,1}
@attribute GO:0015695 {0,1}
@attribute GO:0015464 {0,1}
@attribute GO:0015149 {0,1}
@attribute GO:0014031 {0,1}
@attribute GO:0010884 {0,1}
@attribute GO:0010842 {0,1}
@attribute GO:0010669 {0,1}
@attribute GO:0010640 {0,1}
@attribute GO:0010569 {0,1}
@attribute GO:0010390 {0,1}
@attribute GO:0009251 {0,1}
@attribute GO:0009220 {0,1}
@attribute GO:0009081 {0,1}
@attribute GO:0008535 {0,1}
@attribute GO:0007214 {0,1}
@attribute GO:0007129 {0,1}
@attribute GO:0006972 {0,1}
@attribute GO:0006855 {0,1}
@attribute GO:0006607 {0,1}
@attribute GO:0006278 {0,1}
@attribute GO:0006144 {0,1}
@attribute GO:0005640 {0,1}
@attribute GO:0005540 {0,1}
@attribute GO:0005385 {0,1}
@attribute GO:0005242 {0,1}
@attribute GO:0004806 {0,1}
@attribute GO:0002719 {0,1}
@attribute GO:0002437 {0,1}
@attribute GO:0001919 {0,1}
@attribute GO:0000717 {0,1}
@attribute GO:0000217 {0,1}
@attribute GO:0000070 {0,1}
@attribute GO:0000027 {0,1}
@attribute GO:2000463 {0,1}
@attribute GO:2000300 {0,1}
@attribute GO:2000209 {0,1}
@attribute GO:1905354 {0,1}
@attribute GO:1905209 {0,1}
@attribute GO:1905030 {0,1}
@attribute GO:1904705 {0,1}
@attribute GO:1903846 {0,1}
@attribute GO:1900101 {0,1}
@attribute GO:0098586 {0,1}
@attribute GO:0097061 {0,1}
@attribute GO:0090544 {0,1}
@attribute GO:0090484 {0,1}
@attribute GO:0090322 {0,1}
@attribute GO:0090281 {0,1}
@attribute GO:0090189 {0,1}
@attribute GO:0090181 {0,1}
@attribute GO:0072215 {0,1}
@attribute GO:0071889 {0,1}
@attribute GO:0071814 {0,1}
@attribute GO:0071813 {0,1}
@attribute GO:0071577 {0,1}
@attribute GO:0070570 {0,1}
@attribute GO:0070330 {0,1}
@attribute GO:0070193 {0,1}
@attribute GO:0061458 {0,1}
@attribute GO:0060765 {0,1}
@attribute GO:0060706 {0,1}
@attribute GO:0060236 {0,1}
@attribute GO:0052312 {0,1}
@attribute GO:0051985 {0,1}
@attribute GO:0051905 {0,1}
@attribute GO:0051570 {0,1}
@attribute GO:0050927 {0,1}
@attribute GO:0050886 {0,1}
@attribute GO:0050716 {0,1}
@attribute GO:0050685 {0,1}
@attribute GO:0048864 {0,1}
@attribute GO:0048710 {0,1}
@attribute GO:0048665 {0,1}
@attribute GO:0048643 {0,1}
@attribute GO:0048512 {0,1}
@attribute GO:0048169 {0,1}
@attribute GO:0048041 {0,1}
@attribute GO:0045940 {0,1}
@attribute GO:0045939 {0,1}
@attribute GO:0045922 {0,1}
@attribute GO:0045686 {0,1}
@attribute GO:0045672 {0,1}
@attribute GO:0045577 {0,1}
@attribute GO:0045309 {0,1}
@attribute GO:0044458 {0,1}
@attribute GO:0044364 {0,1}
@attribute GO:0044253 {0,1}
@attribute GO:0043954 {0,1}
@attribute GO:0043567 {0,1}
@attribute GO:0043534 {0,1}
@attribute GO:0043372 {0,1}
@attribute GO:0043014 {0,1}
@attribute GO:0042346 {0,1}
@attribute GO:0036336 {0,1}
@attribute GO:0035456 {0,1}
@attribute GO:0035327 {0,1}
@attribute GO:0035082 {0,1}
@attribute GO:0034695 {0,1}
@attribute GO:0034204 {0,1}
@attribute GO:0033139 {0,1}
@attribute GO:0033038 {0,1}
@attribute GO:0033032 {0,1}
@attribute GO:0032786 {0,1}
@attribute GO:0032400 {0,1}
@attribute GO:0031929 {0,1}
@attribute GO:0031670 {0,1}
@attribute GO:0031640 {0,1}
@attribute GO:0031577 {0,1}
@attribute GO:0031365 {0,1}
@attribute GO:0031307 {0,1}
@attribute GO:0031305 {0,1}
@attribute GO:0031304 {0,1}
@attribute GO:0031109 {0,1}
@attribute GO:0030517 {0,1}
@attribute GO:0030511 {0,1}
@attribute GO:0030332 {0,1}
@attribute GO:0030134 {0,1}
@attribute GO:0022884 {0,1}
@attribute GO:0022829 {0,1}
@attribute GO:0021795 {0,1}
@attribute GO:0019835 {0,1}
@attribute GO:0019054 {0,1}
@attribute GO:0018195 {0,1}
@attribute GO:0017134 {0,1}
@attribute GO:0017091 {0,1}
@attribute GO:0016894 {0,1}
@attribute GO:0016799 {0,1}
@attribute GO:0016769 {0,1}
@attribute GO:0016755 {0,1}
@attribute GO:0016331 {0,1}
@attribute GO:0016233 {0,1}
@attribute GO:0015949 {0,1}
@attribute GO:0014896 {0,1}
@attribute GO:0014888 {0,1}
@attribute GO:0010880 {0,1}
@attribute GO:0010714 {0,1}
@attribute GO:0010226 {0,1}
@attribute GO:0009648 {0,1}
@attribute GO:0009309 {0,1}
@attribute GO:0009250 {0,1}
@attribute GO:0009147 {0,1}
@attribute GO:0009074 {0,1}
@attribute GO:0009065 {0,1}
@attribute GO:0008299 {0,1}
@attribute GO:0008210 {0,1}
@attribute GO:0007530 {0,1}
@attribute GO:0007422 {0,1}
@attribute GO:0007140 {0,1}
@attribute GO:0007045 {0,1}
@attribute GO:0007031 {0,1}
@attribute GO:0006541 {0,1}
@attribute GO:0006505 {0,1}
@attribute GO:0005978 {0,1}
@attribute GO:0005719 {0,1}
@attribute GO:0005248 {0,1}
@attribute GO:0004709 {0,1}
@attribute GO:0002691 {0,1}
@attribute GO:0002292 {0,1}
@attribute GO:0002092 {0,1}
@attribute GO:0001990 {0,1}
@attribute GO:0001972 {0,1}
@attribute GO:0001935 {0,1}
@attribute GO:0001782 {0,1}
@attribute GO:0001773 {0,1}
@attribute GO:0001671 {0,1}
@attribute GO:0000768 {0,1}
@attribute GO:0000715 {0,1}
@attribute GO:0000469 {0,1}
@attribute GO:0000178 {0,1}
@attribute GO:0000030 {0,1}
@attribute GO:2000191 {0,1}
@attribute GO:2000144 {0,1}
@attribute GO:1904037 {0,1}
@attribute GO:1904030 {0,1}
@attribute GO:1903963 {0,1}
@attribute GO:1902592 {0,1}
@attribute GO:1902590 {0,1}
@attribute GO:1901071 {0,1}
@attribute GO:1900048 {0,1}
@attribute GO:0098739 {0,1}
@attribute GO:0097526 {0,1}
@attribute GO:0090102 {0,1}
@attribute GO:0072661 {0,1}
@attribute GO:0071634 {0,1}
@attribute GO:0071542 {0,1}
@attribute GO:0070566 {0,1}
@attribute GO:0070371 {0,1}
@attribute GO:0060487 {0,1}
@attribute GO:0060412 {0,1}
@attribute GO:0060317 {0,1}
@attribute GO:0060260 {0,1}
@attribute GO:0060143 {0,1}
@attribute GO:0060122 {0,1}
@attribute GO:0051875 {0,1}
@attribute GO:0051150 {0,1}
@attribute GO:0051019 {0,1}
@attribute GO:0050996 {0,1}
@attribute GO:0050926 {0,1}
@attribute GO:0050482 {0,1}
@attribute GO:0048520 {0,1}
@attribute GO:0046835 {0,1}
@attribute GO:0046755 {0,1}
@attribute GO:0046636 {0,1}
@attribute GO:0046466 {0,1}
@attribute GO:0045879 {0,1}
@attribute GO:0045736 {0,1}
@attribute GO:0043539 {0,1}
@attribute GO:0043536 {0,1}
@attribute GO:0043367 {0,1}
@attribute GO:0043267 {0,1}
@attribute GO:0043243 {0,1}
@attribute GO:0042974 {0,1}
@attribute GO:0042698 {0,1}
@attribute GO:0042311 {0,1}
@attribute GO:0036508 {0,1}
@attribute GO:0036507 {0,1}
@attribute GO:0036065 {0,1}
@attribute GO:0035902 {0,1}
@attribute GO:0035640 {0,1}
@attribute GO:0034243 {0,1}
@attribute GO:0033344 {0,1}
@attribute GO:0033137 {0,1}
@attribute GO:0033119 {0,1}
@attribute GO:0033081 {0,1}
@attribute GO:0032897 {0,1}
@attribute GO:0032770 {0,1}
@attribute GO:0032456 {0,1}
@attribute GO:0032435 {0,1}
@attribute GO:0032369 {0,1}
@attribute GO:0032350 {0,1}
@attribute GO:0032107 {0,1}
@attribute GO:0032104 {0,1}
@attribute GO:0031306 {0,1}
@attribute GO:0031233 {0,1}
@attribute GO:0031063 {0,1}
@attribute GO:0030947 {0,1}
@attribute GO:0030742 {0,1}
@attribute GO:0030660 {0,1}
@attribute GO:0030552 {0,1}
@attribute GO:0030194 {0,1}
@attribute GO:0030159 {0,1}
@attribute GO:0030057 {0,1}
@attribute GO:0030041 {0,1}
@attribute GO:0018345 {0,1}
@attribute GO:0016572 {0,1}
@attribute GO:0015145 {0,1}
@attribute GO:0015035 {0,1}
@attribute GO:0014003 {0,1}
@attribute GO:0010575 {0,1}
@attribute GO:0009218 {0,1}
@attribute GO:0008175 {0,1}
@attribute GO:0007622 {0,1}
@attribute GO:0006779 {0,1}
@attribute GO:0006706 {0,1}
@attribute GO:0006515 {0,1}
@attribute GO:0006379 {0,1}
@attribute GO:0006297 {0,1}
@attribute GO:0006182 {0,1}
@attribute GO:0005790 {0,1}
@attribute GO:0005452 {0,1}
@attribute GO:0005035 {0,1}
@attribute GO:0005031 {0,1}
@attribute GO:0004190 {0,1}
@attribute GO:0003044 {0,1}
@attribute GO:0002675 {0,1}
@attribute GO:0002323 {0,1}
@attribute GO:0002040 {0,1}
@attribute GO:0001838 {0,1}
@attribute GO:0001221 {0,1}
@attribute GO:0000993 {0,1}
@attribute GO:0000732 {0,1}
@attribute GO:0000301 {0,1}
@attribute GO:2000404 {0,1}
@attribute GO:2000403 {0,1}
@attribute GO:1905476 {0,1}
@attribute GO:1902893 {0,1}
@attribute GO:1902745 {0,1}
@attribute GO:1900087 {0,1}
@attribute GO:1900078 {0,1}
@attribute GO:0097066 {0,1}
@attribute GO:0090224 {0,1}
@attribute GO:0086004 {0,1}
@attribute GO:0086002 {0,1}
@attribute GO:0080008 {0,1}
@attribute GO:0071709 {0,1}
@attribute GO:0071470 {0,1}
@attribute GO:0071353 {0,1}
@attribute GO:0071011 {0,1}
@attribute GO:0070979 {0,1}
@attribute GO:0070001 {0,1}
@attribute GO:0061037 {0,1}
@attribute GO:0061014 {0,1}
@attribute GO:0060976 {0,1}
@attribute GO:0060479 {0,1}
@attribute GO:0060076 {0,1}
@attribute GO:0051183 {0,1}
@attribute GO:0051125 {0,1}
@attribute GO:0050974 {0,1}
@attribute GO:0050820 {0,1}
@attribute GO:0048741 {0,1}
@attribute GO:0046875 {0,1}
@attribute GO:0046688 {0,1}
@attribute GO:0046173 {0,1}
@attribute GO:0046039 {0,1}
@attribute GO:0045745 {0,1}
@attribute GO:0045671 {0,1}
@attribute GO:0045446 {0,1}
@attribute GO:0045191 {0,1}
@attribute GO:0045058 {0,1}
@attribute GO:0044447 {0,1}
@attribute GO:0044322 {0,1}
@attribute GO:0044062 {0,1}
@attribute GO:0044033 {0,1}
@attribute GO:0043537 {0,1}
@attribute GO:0043252 {0,1}
@attribute GO:0043027 {0,1}
@attribute GO:0043015 {0,1}
@attribute GO:0042611 {0,1}
@attribute GO:0042605 {0,1}
@attribute GO:0042481 {0,1}
@attribute GO:0042402 {0,1}
@attribute GO:0042104 {0,1}
@attribute GO:0042044 {0,1}
@attribute GO:0035774 {0,1}
@attribute GO:0035586 {0,1}
@attribute GO:0035235 {0,1}
@attribute GO:0034369 {0,1}
@attribute GO:0034368 {0,1}
@attribute GO:0034367 {0,1}
@attribute GO:0034364 {0,1}
@attribute GO:0034105 {0,1}
@attribute GO:0032806 {0,1}
@attribute GO:0032438 {0,1}
@attribute GO:0032069 {0,1}
@attribute GO:0031954 {0,1}
@attribute GO:0031497 {0,1}
@attribute GO:0031111 {0,1}
@attribute GO:0031102 {0,1}
@attribute GO:0030206 {0,1}
@attribute GO:0019433 {0,1}
@attribute GO:0017145 {0,1}
@attribute GO:0016891 {0,1}
@attribute GO:0016628 {0,1}
@attribute GO:0016242 {0,1}
@attribute GO:0015986 {0,1}
@attribute GO:0015985 {0,1}
@attribute GO:0010719 {0,1}
@attribute GO:0009954 {0,1}
@attribute GO:0009649 {0,1}
@attribute GO:0009435 {0,1}
@attribute GO:0009310 {0,1}
@attribute GO:0008207 {0,1}
@attribute GO:0008045 {0,1}
@attribute GO:0007202 {0,1}
@attribute GO:0007176 {0,1}
@attribute GO:0007127 {0,1}
@attribute GO:0006693 {0,1}
@attribute GO:0006692 {0,1}
@attribute GO:0006308 {0,1}
@attribute GO:0006298 {0,1}
@attribute GO:0005657 {0,1}
@attribute GO:0005343 {0,1}
@attribute GO:0005326 {0,1}
@attribute GO:0004364 {0,1}
@attribute GO:0004114 {0,1}
@attribute GO:0003208 {0,1}
@attribute GO:0002026 {0,1}
@attribute GO:0000819 {0,1}
@attribute GO:0000421 {0,1}
@attribute GO:0000272 {0,1}
@attribute GO:2000772 {0,1}
@attribute GO:2000516 {0,1}
@attribute GO:2000171 {0,1}
@attribute GO:1904353 {0,1}
@attribute GO:1902692 {0,1}
@attribute GO:0098901 {0,1}
@attribute GO:0097729 {0,1}
@attribute GO:0090314 {0,1}
@attribute GO:0072337 {0,1}
@attribute GO:0071556 {0,1}
@attribute GO:0071108 {0,1}
@attribute GO:0070536 {0,1}
@attribute GO:0070461 {0,1}
@attribute GO:0070076 {0,1}
@attribute GO:0061718 {0,1}
@attribute GO:0061621 {0,1}
@attribute GO:0061217 {0,1}
@attribute GO:0061028 {0,1}
@attribute GO:0060964 {0,1}
@attribute GO:0060840 {0,1}
@attribute GO:0060314 {0,1}
@attribute GO:0060142 {0,1}
@attribute GO:0055007 {0,1}
@attribute GO:0051955 {0,1}
@attribute GO:0051721 {0,1}
@attribute GO:0051569 {0,1}
@attribute GO:0051233 {0,1}
@attribute GO:0051181 {0,1}
@attribute GO:0050892 {0,1}
@attribute GO:0050691 {0,1}
@attribute GO:0048786 {0,1}
@attribute GO:0048753 {0,1}
@attribute GO:0048738 {0,1}
@attribute GO:0048709 {0,1}
@attribute GO:0045992 {0,1}
@attribute GO:0045987 {0,1}
@attribute GO:0045880 {0,1}
@attribute GO:0045622 {0,1}
@attribute GO:0045010 {0,1}
@attribute GO:0044257 {0,1}
@attribute GO:0044068 {0,1}
@attribute GO:0043425 {0,1}
@attribute GO:0043001 {0,1}
@attribute GO:0042417 {0,1}
@attribute GO:0042036 {0,1}
@attribute GO:0040036 {0,1}
@attribute GO:0036152 {0,1}
@attribute GO:0036126 {0,1}
@attribute GO:0036075 {0,1}
@attribute GO:0036002 {0,1}
@attribute GO:0035710 {0,1}
@attribute GO:0035035 {0,1}
@attribute GO:0035025 {0,1}
@attribute GO:0034698 {0,1}
@attribute GO:0034629 {0,1}
@attribute GO:0034593 {0,1}
@attribute GO:0034451 {0,1}
@attribute GO:0033764 {0,1}
@attribute GO:0033120 {0,1}
@attribute GO:0032814 {0,1}
@attribute GO:0032148 {0,1}
@attribute GO:0031941 {0,1}
@attribute GO:0031312 {0,1}
@attribute GO:0030507 {0,1}
@attribute GO:0030488 {0,1}
@attribute GO:0022400 {0,1}
@attribute GO:0021983 {0,1}
@attribute GO:0021955 {0,1}
@attribute GO:0019915 {0,1}
@attribute GO:0019432 {0,1}
@attribute GO:0019201 {0,1}
@attribute GO:0016878 {0,1}
@attribute GO:0016712 {0,1}
@attribute GO:0016702 {0,1}
@attribute GO:0016676 {0,1}
@attribute GO:0016339 {0,1}
@attribute GO:0015991 {0,1}
@attribute GO:0015988 {0,1}
@attribute GO:0015002 {0,1}
@attribute GO:0014065 {0,1}
@attribute GO:0010665 {0,1}
@attribute GO:0010453 {0,1}
@attribute GO:0009584 {0,1}
@attribute GO:0006829 {0,1}
@attribute GO:0006739 {0,1}
@attribute GO:0006735 {0,1}
@attribute GO:0006376 {0,1}
@attribute GO:0006356 {0,1}
@attribute GO:0005763 {0,1}
@attribute GO:0005689 {0,1}
@attribute GO:0005104 {0,1}
@attribute GO:0004950 {0,1}
@attribute GO:0004129 {0,1}
@attribute GO:0004112 {0,1}
@attribute GO:0004033 {0,1}
@attribute GO:0003950 {0,1}
@attribute GO:0003785 {0,1}
@attribute GO:0003382 {0,1}
@attribute GO:0002828 {0,1}
@attribute GO:0002456 {0,1}
@attribute GO:0002385 {0,1}
@attribute GO:0002053 {0,1}
@attribute GO:0001958 {0,1}
@attribute GO:0001944 {0,1}
@attribute GO:0001637 {0,1}
@attribute GO:0000314 {0,1}
@attribute GO:0000188 {0,1}
@attribute GO:0000083 {0,1}
@attribute GO:2000352 {0,1}
@attribute GO:2000108 {0,1}
@attribute GO:1904292 {0,1}
@attribute GO:1904019 {0,1}
@attribute GO:0099024 {0,1}
@attribute GO:0098664 {0,1}
@attribute GO:0090383 {0,1}
@attribute GO:0090023 {0,1}
@attribute GO:0080154 {0,1}
@attribute GO:0071870 {0,1}
@attribute GO:0071868 {0,1}
@attribute GO:0071242 {0,1}
@attribute GO:0070423 {0,1}
@attribute GO:0070286 {0,1}
@attribute GO:0070229 {0,1}
@attribute GO:0061620 {0,1}
@attribute GO:0061615 {0,1}
@attribute GO:0061564 {0,1}
@attribute GO:0060966 {0,1}
@attribute GO:0060306 {0,1}
@attribute GO:0060147 {0,1}
@attribute GO:0055023 {0,1}
@attribute GO:0055013 {0,1}
@attribute GO:0051491 {0,1}
@attribute GO:0051293 {0,1}
@attribute GO:0050686 {0,1}
@attribute GO:0048701 {0,1}
@attribute GO:0046966 {0,1}
@attribute GO:0046685 {0,1}
@attribute GO:0045744 {0,1}
@attribute GO:0043029 {0,1}
@attribute GO:0042771 {0,1}
@attribute GO:0042430 {0,1}
@attribute GO:0042287 {0,1}
@attribute GO:0042056 {0,1}
@attribute GO:0036452 {0,1}
@attribute GO:0036151 {0,1}
@attribute GO:0035987 {0,1}
@attribute GO:0035825 {0,1}
@attribute GO:0035329 {0,1}
@attribute GO:0035265 {0,1}
@attribute GO:0035066 {0,1}
@attribute GO:0033077 {0,1}
@attribute GO:0033014 {0,1}
@attribute GO:0032673 {0,1}
@attribute GO:0032420 {0,1}
@attribute GO:0032309 {0,1}
@attribute GO:0032281 {0,1}
@attribute GO:0031113 {0,1}
@attribute GO:0031069 {0,1}
@attribute GO:0030201 {0,1}
@attribute GO:0019933 {0,1}
@attribute GO:0019707 {0,1}
@attribute GO:0019706 {0,1}
@attribute GO:0019058 {0,1}
@attribute GO:0018023 {0,1}
@attribute GO:0016866 {0,1}
@attribute GO:0016701 {0,1}
@attribute GO:0016675 {0,1}
@attribute GO:0016645 {0,1}
@attribute GO:0010962 {0,1}
@attribute GO:0010922 {0,1}
@attribute GO:0010833 {0,1}
@attribute GO:0010762 {0,1}
@attribute GO:0010656 {0,1}
@attribute GO:0010591 {0,1}
@attribute GO:0008334 {0,1}
@attribute GO:0008209 {0,1}
@attribute GO:0008139 {0,1}
@attribute GO:0008066 {0,1}
@attribute GO:0007271 {0,1}
@attribute GO:0007210 {0,1}
@attribute GO:0007194 {0,1}
@attribute GO:0007131 {0,1}
@attribute GO:0006949 {0,1}
@attribute GO:0006760 {0,1}
@attribute GO:0006699 {0,1}
@attribute GO:0006636 {0,1}
@attribute GO:0006623 {0,1}
@attribute GO:0006536 {0,1}
@attribute GO:0006448 {0,1}
@attribute GO:0006378 {0,1}
@attribute GO:0006084 {0,1}
@attribute GO:0005979 {0,1}
@attribute GO:0005859 {0,1}
@attribute GO:0005761 {0,1}
@attribute GO:0005504 {0,1}
@attribute GO:0004993 {0,1}
@attribute GO:0004435 {0,1}
@attribute GO:0004181 {0,1}
@attribute GO:0003887 {0,1}
@attribute GO:0003009 {0,1}
@attribute GO:0002251 {0,1}
@attribute GO:0002088 {0,1}
@attribute GO:0001975 {0,1}
@attribute GO:0001968 {0,1}
@attribute GO:0001569 {0,1}
@attribute GO:0001205 {0,1}
@attribute GO:0001106 {0,1}
@attribute GO:0000794 {0,1}
@attribute GO:0000313 {0,1}
@attribute GO:0000245 {0,1}
@attribute GO:2001222 {0,1}
@attribute GO:2000826 {0,1}
@attribute GO:2000758 {0,1}
@attribute GO:2000725 {0,1}
@attribute GO:1903523 {0,1}
@attribute GO:1903053 {0,1}
@attribute GO:1902230 {0,1}
@attribute GO:1902175 {0,1}
@attribute GO:1901890 {0,1}
@attribute GO:1901797 {0,1}
@attribute GO:1901021 {0,1}
@attribute GO:1900744 {0,1}
@attribute GO:0097546 {0,1}
@attribute GO:0086001 {0,1}
@attribute GO:0071855 {0,1}
@attribute GO:0071695 {0,1}
@attribute GO:0071339 {0,1}
@attribute GO:0070069 {0,1}
@attribute GO:0061036 {0,1}
@attribute GO:0061013 {0,1}
@attribute GO:0061005 {0,1}
@attribute GO:0060349 {0,1}
@attribute GO:0060325 {0,1}
@attribute GO:0051482 {0,1}
@attribute GO:0051261 {0,1}
@attribute GO:0051059 {0,1}
@attribute GO:0050706 {0,1}
@attribute GO:0050690 {0,1}
@attribute GO:0048477 {0,1}
@attribute GO:0046596 {0,1}
@attribute GO:0046487 {0,1}
@attribute GO:0046463 {0,1}
@attribute GO:0046460 {0,1}
@attribute GO:0046320 {0,1}
@attribute GO:0045777 {0,1}
@attribute GO:0045746 {0,1}
@attribute GO:0044665 {0,1}
@attribute GO:0044344 {0,1}
@attribute GO:0044183 {0,1}
@attribute GO:0043631 {0,1}
@attribute GO:0043516 {0,1}
@attribute GO:0043500 {0,1}
@attribute GO:0042181 {0,1}
@attribute GO:0042169 {0,1}
@attribute GO:0042149 {0,1}
@attribute GO:0040020 {0,1}
@attribute GO:0035872 {0,1}
@attribute GO:0035666 {0,1}
@attribute GO:0035587 {0,1}
@attribute GO:0035116 {0,1}
@attribute GO:0034219 {0,1}
@attribute GO:0034198 {0,1}
@attribute GO:0033280 {0,1}
@attribute GO:0032965 {0,1}
@attribute GO:0032733 {0,1}
@attribute GO:0032731 {0,1}
@attribute GO:0032452 {0,1}
@attribute GO:0031638 {0,1}
@attribute GO:0031297 {0,1}
@attribute GO:0030823 {0,1}
@attribute GO:0030016 {0,1}
@attribute GO:0019239 {0,1}
@attribute GO:0019079 {0,1}
@attribute GO:0018146 {0,1}
@attribute GO:0016538 {0,1}
@attribute GO:0016411 {0,1}
@attribute GO:0016358 {0,1}
@attribute GO:0016229 {0,1}
@attribute GO:0015295 {0,1}
@attribute GO:0015248 {0,1}
@attribute GO:0014904 {0,1}
@attribute GO:0014059 {0,1}
@attribute GO:0010939 {0,1}
@attribute GO:0010800 {0,1}
@attribute GO:0010765 {0,1}
@attribute GO:0010743 {0,1}
@attribute GO:0010662 {0,1}
@attribute GO:0010574 {0,1}
@attribute GO:0010543 {0,1}
@attribute GO:0009394 {0,1}
@attribute GO:0008305 {0,1}
@attribute GO:0007628 {0,1}
@attribute GO:0007274 {0,1}
@attribute GO:0006691 {0,1}
@attribute GO:0006359 {0,1}
@attribute GO:0006284 {0,1}
@attribute GO:0005520 {0,1}
@attribute GO:0005487 {0,1}
@attribute GO:0005217 {0,1}
@attribute GO:0005184 {0,1}
@attribute GO:0004683 {0,1}
@attribute GO:0003281 {0,1}
@attribute GO:0002891 {0,1}
@attribute GO:0002714 {0,1}
@attribute GO:0002209 {0,1}
@attribute GO:0002102 {0,1}
@attribute GO:0002066 {0,1}
@attribute GO:0001953 {0,1}
@attribute GO:0001662 {0,1}
@attribute GO:0001659 {0,1}
@attribute GO:0001103 {0,1}
@attribute GO:0000578 {0,1}
@attribute GO:0000289 {0,1}
@attribute GO:2000279 {0,1}
@attribute GO:1990391 {0,1}
@attribute GO:1903115 {0,1}
@attribute GO:1902475 {0,1}
@attribute GO:1902116 {0,1}
@attribute GO:1901571 {0,1}
@attribute GO:1900740 {0,1}
@attribute GO:1900739 {0,1}
@attribute GO:0097730 {0,1}
@attribute GO:0097352 {0,1}
@attribute GO:0090734 {0,1}
@attribute GO:0090659 {0,1}
@attribute GO:0090200 {0,1}
@attribute GO:0071773 {0,1}
@attribute GO:0071772 {0,1}
@attribute GO:0071715 {0,1}
@attribute GO:0070670 {0,1}
@attribute GO:0061726 {0,1}
@attribute GO:0061631 {0,1}
@attribute GO:0060674 {0,1}
@attribute GO:0060043 {0,1}
@attribute GO:0055006 {0,1}
@attribute GO:0052866 {0,1}
@attribute GO:0050909 {0,1}
@attribute GO:0050869 {0,1}
@attribute GO:0046627 {0,1}
@attribute GO:0045923 {0,1}
@attribute GO:0045839 {0,1}
@attribute GO:0045687 {0,1}
@attribute GO:0045652 {0,1}
@attribute GO:0045601 {0,1}
@attribute GO:0043236 {0,1}
@attribute GO:0043175 {0,1}
@attribute GO:0043114 {0,1}
@attribute GO:0043030 {0,1}
@attribute GO:0042743 {0,1}
@attribute GO:0042572 {0,1}
@attribute GO:0042310 {0,1}
@attribute GO:0042168 {0,1}
@attribute GO:0042162 {0,1}
@attribute GO:0042133 {0,1}
@attribute GO:0035861 {0,1}
@attribute GO:0034694 {0,1}
@attribute GO:0034113 {0,1}
@attribute GO:0032892 {0,1}
@attribute GO:0032743 {0,1}
@attribute GO:0032728 {0,1}
@attribute GO:0032205 {0,1}
@attribute GO:0031641 {0,1}
@attribute GO:0031430 {0,1}
@attribute GO:0031280 {0,1}
@attribute GO:0030901 {0,1}
@attribute GO:0030866 {0,1}
@attribute GO:0030515 {0,1}
@attribute GO:0030513 {0,1}
@attribute GO:0030261 {0,1}
@attribute GO:0030131 {0,1}
@attribute GO:0030120 {0,1}
@attribute GO:0030032 {0,1}
@attribute GO:0021915 {0,1}
@attribute GO:0021675 {0,1}
@attribute GO:0019363 {0,1}
@attribute GO:0019359 {0,1}
@attribute GO:0019228 {0,1}
@attribute GO:0016790 {0,1}
@attribute GO:0016577 {0,1}
@attribute GO:0016444 {0,1}
@attribute GO:0015893 {0,1}
@attribute GO:0015721 {0,1}
@attribute GO:0015491 {0,1}
@attribute GO:0014047 {0,1}
@attribute GO:0010831 {0,1}
@attribute GO:0009925 {0,1}
@attribute GO:0009395 {0,1}
@attribute GO:0009060 {0,1}
@attribute GO:0008089 {0,1}
@attribute GO:0007205 {0,1}
@attribute GO:0006294 {0,1}
@attribute GO:0006261 {0,1}
@attribute GO:0006007 {0,1}
@attribute GO:0003179 {0,1}
@attribute GO:0002711 {0,1}
@attribute GO:0002701 {0,1}
@attribute GO:0002562 {0,1}
@attribute GO:0001909 {0,1}
@attribute GO:0000422 {0,1}
@attribute GO:0000281 {0,1}
@attribute GO:0000175 {0,1}
@attribute GO:0000060 {0,1}
@attribute GO:0000038 {0,1}
@attribute GO:2000008 {0,1}
@attribute GO:1905332 {0,1}
@attribute GO:1904680 {0,1}
@attribute GO:1903670 {0,1}
@attribute GO:1902808 {0,1}
@attribute GO:1902624 {0,1}
@attribute GO:1902235 {0,1}
@attribute GO:1902186 {0,1}
@attribute GO:1901976 {0,1}
@attribute GO:1901682 {0,1}
@attribute GO:1901020 {0,1}
@attribute GO:0099589 {0,1}
@attribute GO:0097192 {0,1}
@attribute GO:0090313 {0,1}
@attribute GO:0072698 {0,1}
@attribute GO:0072666 {0,1}
@attribute GO:0072595 {0,1}
@attribute GO:0071869 {0,1}
@attribute GO:0071867 {0,1}
@attribute GO:0071624 {0,1}
@attribute GO:0070873 {0,1}
@attribute GO:0070059 {0,1}
@attribute GO:0061650 {0,1}
@attribute GO:0051879 {0,1}
@attribute GO:0051154 {0,1}
@attribute GO:0050873 {0,1}
@attribute GO:0050856 {0,1}
@attribute GO:0048873 {0,1}
@attribute GO:0048713 {0,1}
@attribute GO:0048147 {0,1}
@attribute GO:0046471 {0,1}
@attribute GO:0045920 {0,1}
@attribute GO:0045823 {0,1}
@attribute GO:0045616 {0,1}
@attribute GO:0045026 {0,1}
@attribute GO:0043552 {0,1}
@attribute GO:0043268 {0,1}
@attribute GO:0042755 {0,1}
@attribute GO:0042596 {0,1}
@attribute GO:0038034 {0,1}
@attribute GO:0036258 {0,1}
@attribute GO:0035250 {0,1}
@attribute GO:0035115 {0,1}
@attribute GO:0033146 {0,1}
@attribute GO:0033144 {0,1}
@attribute GO:0032689 {0,1}
@attribute GO:0032266 {0,1}
@attribute GO:0032212 {0,1}
@attribute GO:0032008 {0,1}
@attribute GO:0031492 {0,1}
@attribute GO:0031369 {0,1}
@attribute GO:0030212 {0,1}
@attribute GO:0021954 {0,1}
@attribute GO:0019692 {0,1}
@attribute GO:0019098 {0,1}
@attribute GO:0017147 {0,1}
@attribute GO:0016529 {0,1}
@attribute GO:0014911 {0,1}
@attribute GO:0010718 {0,1}
@attribute GO:0010039 {0,1}
@attribute GO:0008527 {0,1}
@attribute GO:0008519 {0,1}
@attribute GO:0007616 {0,1}
@attribute GO:0007528 {0,1}
@attribute GO:0006658 {0,1}
@attribute GO:0006362 {0,1}
@attribute GO:0006221 {0,1}
@attribute GO:0006099 {0,1}
@attribute GO:0005227 {0,1}
@attribute GO:0005164 {0,1}
@attribute GO:0004629 {0,1}
@attribute GO:0003206 {0,1}
@attribute GO:0003156 {0,1}
@attribute GO:0003007 {0,1}
@attribute GO:0002440 {0,1}
@attribute GO:0001937 {0,1}
@attribute GO:0001772 {0,1}
@attribute GO:0000462 {0,1}
@attribute GO:1901985 {0,1}
@attribute GO:1901799 {0,1}
@attribute GO:1901224 {0,1}
@attribute GO:1900077 {0,1}
@attribute GO:1900026 {0,1}
@attribute GO:0099587 {0,1}
@attribute GO:0098659 {0,1}
@attribute GO:0098636 {0,1}
@attribute GO:0098632 {0,1}
@attribute GO:0097576 {0,1}
@attribute GO:0097502 {0,1}
@attribute GO:0090568 {0,1}
@attribute GO:0090004 {0,1}
@attribute GO:0086091 {0,1}
@attribute GO:0072175 {0,1}
@attribute GO:0071549 {0,1}
@attribute GO:0070911 {0,1}
@attribute GO:0070830 {0,1}
@attribute GO:0070328 {0,1}
@attribute GO:0061512 {0,1}
@attribute GO:0060612 {0,1}
@attribute GO:0060421 {0,1}
@attribute GO:0055090 {0,1}
@attribute GO:0051954 {0,1}
@attribute GO:0051350 {0,1}
@attribute GO:0048675 {0,1}
@attribute GO:0048663 {0,1}
@attribute GO:0048286 {0,1}
@attribute GO:0048255 {0,1}
@attribute GO:0048008 {0,1}
@attribute GO:0046464 {0,1}
@attribute GO:0046461 {0,1}
@attribute GO:0046134 {0,1}
@attribute GO:0045907 {0,1}
@attribute GO:0045737 {0,1}
@attribute GO:0044769 {0,1}
@attribute GO:0043548 {0,1}
@attribute GO:0043278 {0,1}
@attribute GO:0043171 {0,1}
@attribute GO:0042462 {0,1}
@attribute GO:0042269 {0,1}
@attribute GO:0036257 {0,1}
@attribute GO:0034122 {0,1}
@attribute GO:0034067 {0,1}
@attribute GO:0033363 {0,1}
@attribute GO:0033198 {0,1}
@attribute GO:0032735 {0,1}
@attribute GO:0032418 {0,1}
@attribute GO:0032391 {0,1}
@attribute GO:0031663 {0,1}
@attribute GO:0030544 {0,1}
@attribute GO:0030166 {0,1}
@attribute GO:0021510 {0,1}
@attribute GO:0017144 {0,1}
@attribute GO:0017004 {0,1}
@attribute GO:0016896 {0,1}
@attribute GO:0016417 {0,1}
@attribute GO:0015175 {0,1}
@attribute GO:0014072 {0,1}
@attribute GO:0010837 {0,1}
@attribute GO:0010165 {0,1}
@attribute GO:0009164 {0,1}
@attribute GO:0009154 {0,1}
@attribute GO:0009072 {0,1}
@attribute GO:0008536 {0,1}
@attribute GO:0008214 {0,1}
@attribute GO:0006801 {0,1}
@attribute GO:0006482 {0,1}
@attribute GO:0006409 {0,1}
@attribute GO:0006370 {0,1}
@attribute GO:0006363 {0,1}
@attribute GO:0005158 {0,1}
@attribute GO:0004623 {0,1}
@attribute GO:0003091 {0,1}
@attribute GO:0002720 {0,1}
@attribute GO:0002639 {0,1}
@attribute GO:0001912 {0,1}
@attribute GO:0001885 {0,1}
@attribute GO:0000959 {0,1}
@attribute GO:0000791 {0,1}
@attribute GO:0000154 {0,1}
@attribute GO:0000045 {0,1}
@attribute GO:2001240 {0,1}
@attribute GO:1903959 {0,1}
@attribute GO:1903170 {0,1}
@attribute GO:1901661 {0,1}
@attribute GO:1901385 {0,1}
@attribute GO:1901099 {0,1}
@attribute GO:0099601 {0,1}
@attribute GO:0097421 {0,1}
@attribute GO:0097028 {0,1}
@attribute GO:0090398 {0,1}
@attribute GO:0090311 {0,1}
@attribute GO:0090207 {0,1}
@attribute GO:0090022 {0,1}
@attribute GO:0072529 {0,1}
@attribute GO:0070232 {0,1}
@attribute GO:0061515 {0,1}
@attribute GO:0052652 {0,1}
@attribute GO:0051931 {0,1}
@attribute GO:0051930 {0,1}
@attribute GO:0051693 {0,1}
@attribute GO:0051653 {0,1}
@attribute GO:0051568 {0,1}
@attribute GO:0051393 {0,1}
@attribute GO:0051385 {0,1}
@attribute GO:0050832 {0,1}
@attribute GO:0050704 {0,1}
@attribute GO:0048706 {0,1}
@attribute GO:0046513 {0,1}
@attribute GO:0046189 {0,1}
@attribute GO:0046131 {0,1}
@attribute GO:0045684 {0,1}
@attribute GO:0045581 {0,1}
@attribute GO:0045070 {0,1}
@attribute GO:0045005 {0,1}
@attribute GO:0044803 {0,1}
@attribute GO:0043588 {0,1}
@attribute GO:0043491 {0,1}
@attribute GO:0043304 {0,1}
@attribute GO:0040018 {0,1}
@attribute GO:0036260 {0,1}
@attribute GO:0034723 {0,1}
@attribute GO:0034333 {0,1}
@attribute GO:0033006 {0,1}
@attribute GO:0032228 {0,1}
@attribute GO:0032040 {0,1}
@attribute GO:0031904 {0,1}
@attribute GO:0030501 {0,1}
@attribute GO:0030449 {0,1}
@attribute GO:0016460 {0,1}
@attribute GO:0015301 {0,1}
@attribute GO:0010907 {0,1}
@attribute GO:0009452 {0,1}
@attribute GO:0009262 {0,1}
@attribute GO:0009261 {0,1}
@attribute GO:0009225 {0,1}
@attribute GO:0006958 {0,1}
@attribute GO:0006335 {0,1}
@attribute GO:0006110 {0,1}
@attribute GO:0005795 {0,1}
@attribute GO:0005720 {0,1}
@attribute GO:0005669 {0,1}
@attribute GO:0005623 {0,1}
@attribute GO:0005310 {0,1}
@attribute GO:0005154 {0,1}
@attribute GO:0004693 {0,1}
@attribute GO:0002756 {0,1}
@attribute GO:0002755 {0,1}
@attribute GO:0002707 {0,1}
@attribute GO:0001099 {0,1}
@attribute GO:0001098 {0,1}
@attribute GO:2000257 {0,1}
@attribute GO:2000249 {0,1}
@attribute GO:2000142 {0,1}
@attribute GO:1904358 {0,1}
@attribute GO:1903312 {0,1}
@attribute GO:1901570 {0,1}
@attribute GO:1901031 {0,1}
@attribute GO:1900449 {0,1}
@attribute GO:0098815 {0,1}
@attribute GO:0097756 {0,1}
@attribute GO:0097472 {0,1}
@attribute GO:0090342 {0,1}
@attribute GO:0090218 {0,1}
@attribute GO:0072583 {0,1}
@attribute GO:0072525 {0,1}
@attribute GO:0072348 {0,1}
@attribute GO:0051973 {0,1}
@attribute GO:0051031 {0,1}
@attribute GO:0050775 {0,1}
@attribute GO:0048813 {0,1}
@attribute GO:0048487 {0,1}
@attribute GO:0046839 {0,1}
@attribute GO:0046456 {0,1}
@attribute GO:0046329 {0,1}
@attribute GO:0046068 {0,1}
@attribute GO:0045124 {0,1}
@attribute GO:0044380 {0,1}
@attribute GO:0044275 {0,1}
@attribute GO:0044058 {0,1}
@attribute GO:0043928 {0,1}
@attribute GO:0043531 {0,1}
@attribute GO:0043489 {0,1}
@attribute GO:0042558 {0,1}
@attribute GO:0042517 {0,1}
@attribute GO:0042461 {0,1}
@attribute GO:0042339 {0,1}
@attribute GO:0042116 {0,1}
@attribute GO:0040019 {0,1}
@attribute GO:0035307 {0,1}
@attribute GO:0035254 {0,1}
@attribute GO:0034032 {0,1}
@attribute GO:0033875 {0,1}
@attribute GO:0033865 {0,1}
@attribute GO:0032543 {0,1}
@attribute GO:0031062 {0,1}
@attribute GO:0030546 {0,1}
@attribute GO:0030291 {0,1}
@attribute GO:0030073 {0,1}
@attribute GO:0019048 {0,1}
@attribute GO:0018200 {0,1}
@attribute GO:0016574 {0,1}
@attribute GO:0015804 {0,1}
@attribute GO:0015298 {0,1}
@attribute GO:0015020 {0,1}
@attribute GO:0010712 {0,1}
@attribute GO:0009190 {0,1}
@attribute GO:0008625 {0,1}
@attribute GO:0008180 {0,1}
@attribute GO:0007339 {0,1}
@attribute GO:0006984 {0,1}
@attribute GO:0006775 {0,1}
@attribute GO:0006517 {0,1}
@attribute GO:0006361 {0,1}
@attribute GO:0004864 {0,1}
@attribute GO:0002931 {0,1}
@attribute GO:0002823 {0,1}
@attribute GO:0002753 {0,1}
@attribute GO:0002715 {0,1}
@attribute GO:0002686 {0,1}
@attribute GO:0001974 {0,1}
@attribute GO:0001961 {0,1}
@attribute GO:0001656 {0,1}
@attribute GO:0000722 {0,1}
@attribute GO:2000648 {0,1}
@attribute GO:1905898 {0,1}
@attribute GO:1905037 {0,1}
@attribute GO:1904031 {0,1}
@attribute GO:1903318 {0,1}
@attribute GO:1902930 {0,1}
@attribute GO:1902803 {0,1}
@attribute GO:1902562 {0,1}
@attribute GO:0098801 {0,1}
@attribute GO:0071827 {0,1}
@attribute GO:0071774 {0,1}
@attribute GO:0071392 {0,1}
@attribute GO:0070534 {0,1}
@attribute GO:0061001 {0,1}
@attribute GO:0060760 {0,1}
@attribute GO:0050853 {0,1}
@attribute GO:0046058 {0,1}
@attribute GO:0045824 {0,1}
@attribute GO:0045747 {0,1}
@attribute GO:0044246 {0,1}
@attribute GO:0043370 {0,1}
@attribute GO:0043198 {0,1}
@attribute GO:0042220 {0,1}
@attribute GO:0034405 {0,1}
@attribute GO:0033619 {0,1}
@attribute GO:0033572 {0,1}
@attribute GO:0032885 {0,1}
@attribute GO:0032732 {0,1}
@attribute GO:0032589 {0,1}
@attribute GO:0031624 {0,1}
@attribute GO:0031572 {0,1}
@attribute GO:0030865 {0,1}
@attribute GO:0022029 {0,1}
@attribute GO:0016893 {0,1}
@attribute GO:0016814 {0,1}
@attribute GO:0016486 {0,1}
@attribute GO:0010955 {0,1}
@attribute GO:0010863 {0,1}
@attribute GO:0010464 {0,1}
@attribute GO:0010324 {0,1}
@attribute GO:0009948 {0,1}
@attribute GO:0008378 {0,1}
@attribute GO:0008376 {0,1}
@attribute GO:0008038 {0,1}
@attribute GO:0007029 {0,1}
@attribute GO:0006734 {0,1}
@attribute GO:0006656 {0,1}
@attribute GO:0006626 {0,1}
@attribute GO:0006458 {0,1}
@attribute GO:0006270 {0,1}
@attribute GO:0006111 {0,1}
@attribute GO:0006101 {0,1}
@attribute GO:0005684 {0,1}
@attribute GO:0005246 {0,1}
@attribute GO:0004003 {0,1}
@attribute GO:0001755 {0,1}
@attribute GO:0001540 {0,1}
@attribute GO:2001258 {0,1}
@attribute GO:2000785 {0,1}
@attribute GO:2000272 {0,1}
@attribute GO:1905360 {0,1}
@attribute GO:1902042 {0,1}
@attribute GO:0098813 {0,1}
@attribute GO:0090503 {0,1}
@attribute GO:0071944 {0,1}
@attribute GO:0070888 {0,1}
@attribute GO:0051646 {0,1}
@attribute GO:0051321 {0,1}
@attribute GO:0051180 {0,1}
@attribute GO:0050922 {0,1}
@attribute GO:0048806 {0,1}
@attribute GO:0048791 {0,1}
@attribute GO:0048536 {0,1}
@attribute GO:0047496 {0,1}
@attribute GO:0046638 {0,1}
@attribute GO:0045742 {0,1}
@attribute GO:0045494 {0,1}
@attribute GO:0045197 {0,1}
@attribute GO:0045182 {0,1}
@attribute GO:0043094 {0,1}
@attribute GO:0034061 {0,1}
@attribute GO:0032467 {0,1}
@attribute GO:0031648 {0,1}
@attribute GO:0031343 {0,1}
@attribute GO:0019212 {0,1}
@attribute GO:0017080 {0,1}
@attribute GO:0017069 {0,1}
@attribute GO:0017046 {0,1}
@attribute GO:0016831 {0,1}
@attribute GO:0016709 {0,1}
@attribute GO:0016620 {0,1}
@attribute GO:0016469 {0,1}
@attribute GO:0010611 {0,1}
@attribute GO:0010470 {0,1}
@attribute GO:0008200 {0,1}
@attribute GO:0008156 {0,1}
@attribute GO:0007369 {0,1}
@attribute GO:0007212 {0,1}
@attribute GO:0006730 {0,1}
@attribute GO:0005834 {0,1}
@attribute GO:0005547 {0,1}
@attribute GO:0002832 {0,1}
@attribute GO:0002200 {0,1}
@attribute GO:0002090 {0,1}
@attribute GO:0001890 {0,1}
@attribute GO:0000381 {0,1}
@attribute GO:0000291 {0,1}
@attribute GO:1905953 {0,1}
@attribute GO:1902622 {0,1}
@attribute GO:1902229 {0,1}
@attribute GO:1901998 {0,1}
@attribute GO:1901186 {0,1}
@attribute GO:0098930 {0,1}
@attribute GO:0097035 {0,1}
@attribute GO:0072665 {0,1}
@attribute GO:0071675 {0,1}
@attribute GO:0071312 {0,1}
@attribute GO:0070169 {0,1}
@attribute GO:0061640 {0,1}
@attribute GO:0051898 {0,1}
@attribute GO:0051281 {0,1}
@attribute GO:0051119 {0,1}
@attribute GO:0050918 {0,1}
@attribute GO:0050829 {0,1}
@attribute GO:0048662 {0,1}
@attribute GO:0048020 {0,1}
@attribute GO:0046825 {0,1}
@attribute GO:0046473 {0,1}
@attribute GO:0043394 {0,1}
@attribute GO:0043292 {0,1}
@attribute GO:0042992 {0,1}
@attribute GO:0042887 {0,1}
@attribute GO:0042769 {0,1}
@attribute GO:0042304 {0,1}
@attribute GO:0042098 {0,1}
@attribute GO:0035137 {0,1}
@attribute GO:0035051 {0,1}
@attribute GO:0033692 {0,1}
@attribute GO:0033017 {0,1}
@attribute GO:0030890 {0,1}
@attribute GO:0030857 {0,1}
@attribute GO:0030835 {0,1}
@attribute GO:0030315 {0,1}
@attribute GO:0030199 {0,1}
@attribute GO:0019935 {0,1}
@attribute GO:0019731 {0,1}
@attribute GO:0016592 {0,1}
@attribute GO:0016248 {0,1}
@attribute GO:0015932 {0,1}
@attribute GO:0015036 {0,1}
@attribute GO:0014014 {0,1}
@attribute GO:0010824 {0,1}
@attribute GO:0006778 {0,1}
@attribute GO:0006754 {0,1}
@attribute GO:0006654 {0,1}
@attribute GO:0006383 {0,1}
@attribute GO:0006323 {0,1}
@attribute GO:0006296 {0,1}
@attribute GO:0005798 {0,1}
@attribute GO:0005109 {0,1}
@attribute GO:0004532 {0,1}
@attribute GO:0003073 {0,1}
@attribute GO:0002820 {0,1}
@attribute GO:0002312 {0,1}
@attribute GO:0001917 {0,1}
@attribute GO:0001895 {0,1}
@attribute GO:0001707 {0,1}
@attribute GO:0001657 {0,1}
@attribute GO:0001105 {0,1}
@attribute GO:0000788 {0,1}
@attribute GO:0000152 {0,1}
@attribute GO:1990777 {0,1}
@attribute GO:1905207 {0,1}
@attribute GO:1904115 {0,1}
@attribute GO:1904036 {0,1}
@attribute GO:1902743 {0,1}
@attribute GO:1901618 {0,1}
@attribute GO:1901030 {0,1}
@attribute GO:1901016 {0,1}
@attribute GO:1900274 {0,1}
@attribute GO:0098631 {0,1}
@attribute GO:0097755 {0,1}
@attribute GO:0097581 {0,1}
@attribute GO:0097194 {0,1}
@attribute GO:0090307 {0,1}
@attribute GO:0072089 {0,1}
@attribute GO:0071825 {0,1}
@attribute GO:0071364 {0,1}
@attribute GO:0060135 {0,1}
@attribute GO:0046676 {0,1}
@attribute GO:0046632 {0,1}
@attribute GO:0045933 {0,1}
@attribute GO:0045843 {0,1}
@attribute GO:0045646 {0,1}
@attribute GO:0045214 {0,1}
@attribute GO:0044773 {0,1}
@attribute GO:0043666 {0,1}
@attribute GO:0042398 {0,1}
@attribute GO:0034358 {0,1}
@attribute GO:0032881 {0,1}
@attribute GO:0032715 {0,1}
@attribute GO:0032459 {0,1}
@attribute GO:0032007 {0,1}
@attribute GO:0031252 {0,1}
@attribute GO:0030864 {0,1}
@attribute GO:0021885 {0,1}
@attribute GO:0021549 {0,1}
@attribute GO:0021515 {0,1}
@attribute GO:0019894 {0,1}
@attribute GO:0016235 {0,1}
@attribute GO:0015662 {0,1}
@attribute GO:0014743 {0,1}
@attribute GO:0014704 {0,1}
@attribute GO:0010677 {0,1}
@attribute GO:0010559 {0,1}
@attribute GO:0008028 {0,1}
@attribute GO:0007257 {0,1}
@attribute GO:0007080 {0,1}
@attribute GO:0005891 {0,1}
@attribute GO:0005501 {0,1}
@attribute GO:0000387 {0,1}
@attribute GO:0000307 {0,1}
@attribute GO:0000183 {0,1}
@attribute GO:2000514 {0,1}
@attribute GO:2000401 {0,1}
@attribute GO:1904407 {0,1}
@attribute GO:1903202 {0,1}
@attribute GO:1903051 {0,1}
@attribute GO:1902883 {0,1}
@attribute GO:1901658 {0,1}
@attribute GO:1900408 {0,1}
@attribute GO:0097696 {0,1}
@attribute GO:0080171 {0,1}
@attribute GO:0072350 {0,1}
@attribute GO:0070527 {0,1}
@attribute GO:0060999 {0,1}
@attribute GO:0060590 {0,1}
@attribute GO:0055025 {0,1}
@attribute GO:0051602 {0,1}
@attribute GO:0051489 {0,1}
@attribute GO:0051220 {0,1}
@attribute GO:0050850 {0,1}
@attribute GO:0050136 {0,1}
@attribute GO:0048635 {0,1}
@attribute GO:0046915 {0,1}
@attribute GO:0046326 {0,1}
@attribute GO:0046006 {0,1}
@attribute GO:0045773 {0,1}
@attribute GO:0045429 {0,1}
@attribute GO:0044390 {0,1}
@attribute GO:0043473 {0,1}
@attribute GO:0042246 {0,1}
@attribute GO:0035136 {0,1}
@attribute GO:0034446 {0,1}
@attribute GO:0033683 {0,1}
@attribute GO:0033628 {0,1}
@attribute GO:0033275 {0,1}
@attribute GO:0032451 {0,1}
@attribute GO:0031057 {0,1}
@attribute GO:0030551 {0,1}
@attribute GO:0030282 {0,1}
@attribute GO:0030049 {0,1}
@attribute GO:0016504 {0,1}
@attribute GO:0016409 {0,1}
@attribute GO:0014075 {0,1}
@attribute GO:0008206 {0,1}
@attribute GO:0008137 {0,1}
@attribute GO:0007259 {0,1}
@attribute GO:0007223 {0,1}
@attribute GO:0007040 {0,1}
@attribute GO:0006953 {0,1}
@attribute GO:0006611 {0,1}
@attribute GO:0006096 {0,1}
@attribute GO:0005484 {0,1}
@attribute GO:0003954 {0,1}
@attribute GO:0001942 {0,1}
@attribute GO:0001786 {0,1}
@attribute GO:0001102 {0,1}
@attribute GO:0000096 {0,1}
@attribute GO:2000736 {0,1}
@attribute GO:2000179 {0,1}
@attribute GO:1990090 {0,1}
@attribute GO:1904837 {0,1}
@attribute GO:1903573 {0,1}
@attribute GO:1901862 {0,1}
@attribute GO:1901505 {0,1}
@attribute GO:0099518 {0,1}
@attribute GO:0086010 {0,1}
@attribute GO:0072512 {0,1}
@attribute GO:0072164 {0,1}
@attribute GO:0071548 {0,1}
@attribute GO:0071377 {0,1}
@attribute GO:0061098 {0,1}
@attribute GO:0060348 {0,1}
@attribute GO:0060338 {0,1}
@attribute GO:0051784 {0,1}
@attribute GO:0051445 {0,1}
@attribute GO:0050732 {0,1}
@attribute GO:0050434 {0,1}
@attribute GO:0046164 {0,1}
@attribute GO:0045668 {0,1}
@attribute GO:0045620 {0,1}
@attribute GO:0044743 {0,1}
@attribute GO:0042516 {0,1}
@attribute GO:0042455 {0,1}
@attribute GO:0042100 {0,1}
@attribute GO:0038128 {0,1}
@attribute GO:0033574 {0,1}
@attribute GO:0032994 {0,1}
@attribute GO:0031952 {0,1}
@attribute GO:0030818 {0,1}
@attribute GO:0030331 {0,1}
@attribute GO:0019840 {0,1}
@attribute GO:0015682 {0,1}
@attribute GO:0015026 {0,1}
@attribute GO:0010799 {0,1}
@attribute GO:0010596 {0,1}
@attribute GO:0009268 {0,1}
@attribute GO:0007566 {0,1}
@attribute GO:0007190 {0,1}
@attribute GO:0007044 {0,1}
@attribute GO:0006757 {0,1}
@attribute GO:0006040 {0,1}
@attribute GO:0005844 {0,1}
@attribute GO:0003755 {0,1}
@attribute GO:0002833 {0,1}
@attribute GO:0001580 {0,1}
@attribute GO:0000413 {0,1}
@attribute GO:0000271 {0,1}
@attribute GO:2001259 {0,1}
@attribute GO:2000677 {0,1}
@attribute GO:1905515 {0,1}
@attribute GO:1903078 {0,1}
@attribute GO:0090184 {0,1}
@attribute GO:0072686 {0,1}
@attribute GO:0072163 {0,1}
@attribute GO:0070849 {0,1}
@attribute GO:0060291 {0,1}
@attribute GO:0055021 {0,1}
@attribute GO:0051539 {0,1}
@attribute GO:0051496 {0,1}
@attribute GO:0051402 {0,1}
@attribute GO:0051283 {0,1}
@attribute GO:0051209 {0,1}
@attribute GO:0050663 {0,1}
@attribute GO:0046580 {0,1}
@attribute GO:0045912 {0,1}
@attribute GO:0045271 {0,1}
@attribute GO:0043113 {0,1}
@attribute GO:0042805 {0,1}
@attribute GO:0042645 {0,1}
@attribute GO:0042059 {0,1}
@attribute GO:0035735 {0,1}
@attribute GO:0032781 {0,1}
@attribute GO:0032757 {0,1}
@attribute GO:0030964 {0,1}
@attribute GO:0030521 {0,1}
@attribute GO:0030017 {0,1}
@attribute GO:0016877 {0,1}
@attribute GO:0010883 {0,1}
@attribute GO:0009295 {0,1}
@attribute GO:0009112 {0,1}
@attribute GO:0009101 {0,1}
@attribute GO:0009069 {0,1}
@attribute GO:0007595 {0,1}
@attribute GO:0007588 {0,1}
@attribute GO:0007159 {0,1}
@attribute GO:0006904 {0,1}
@attribute GO:0006695 {0,1}
@attribute GO:0005747 {0,1}
@attribute GO:0005637 {0,1}
@attribute GO:0004712 {0,1}
@attribute GO:0004407 {0,1}
@attribute GO:0002548 {0,1}
@attribute GO:0001960 {0,1}
@attribute GO:0001756 {0,1}
@attribute GO:0000278 {0,1}
@attribute GO:2000351 {0,1}
@attribute GO:1904377 {0,1}
@attribute GO:1903793 {0,1}
@attribute GO:1902653 {0,1}
@attribute GO:0072528 {0,1}
@attribute GO:0070303 {0,1}
@attribute GO:0061448 {0,1}
@attribute GO:0061245 {0,1}
@attribute GO:0055081 {0,1}
@attribute GO:0051058 {0,1}
@attribute GO:0050999 {0,1}
@attribute GO:0050681 {0,1}
@attribute GO:0048678 {0,1}
@attribute GO:0048592 {0,1}
@attribute GO:0046850 {0,1}
@attribute GO:0046503 {0,1}
@attribute GO:0045776 {0,1}
@attribute GO:0045599 {0,1}
@attribute GO:0044003 {0,1}
@attribute GO:0043551 {0,1}
@attribute GO:0043470 {0,1}
@attribute GO:0035088 {0,1}
@attribute GO:0033558 {0,1}
@attribute GO:0033003 {0,1}
@attribute GO:0032873 {0,1}
@attribute GO:0032653 {0,1}
@attribute GO:0032570 {0,1}
@attribute GO:0032374 {0,1}
@attribute GO:0032371 {0,1}
@attribute GO:0031593 {0,1}
@attribute GO:0030803 {0,1}
@attribute GO:0030669 {0,1}
@attribute GO:0030204 {0,1}
@attribute GO:0030071 {0,1}
@attribute GO:0016859 {0,1}
@attribute GO:0016776 {0,1}
@attribute GO:0010494 {0,1}
@attribute GO:0008154 {0,1}
@attribute GO:0006120 {0,1}
@attribute GO:0005245 {0,1}
@attribute GO:0003899 {0,1}
@attribute GO:0003279 {0,1}
@attribute GO:0003151 {0,1}
@attribute GO:0002889 {0,1}
@attribute GO:0002886 {0,1}
@attribute GO:0002712 {0,1}
@attribute GO:0002062 {0,1}
@attribute GO:0001709 {0,1}
@attribute GO:0001541 {0,1}
@attribute GO:2000107 {0,1}
@attribute GO:1990089 {0,1}
@attribute GO:1903727 {0,1}
@attribute GO:1903018 {0,1}
@attribute GO:1902656 {0,1}
@attribute GO:1902099 {0,1}
@attribute GO:0097553 {0,1}
@attribute GO:0090329 {0,1}
@attribute GO:0090278 {0,1}
@attribute GO:0071674 {0,1}
@attribute GO:0070206 {0,1}
@attribute GO:0060048 {0,1}
@attribute GO:0055010 {0,1}
@attribute GO:0051290 {0,1}
@attribute GO:0051018 {0,1}
@attribute GO:0050982 {0,1}
@attribute GO:0050885 {0,1}
@attribute GO:0050854 {0,1}
@attribute GO:0048538 {0,1}
@attribute GO:0048365 {0,1}
@attribute GO:0048247 {0,1}
@attribute GO:0046677 {0,1}
@attribute GO:0045806 {0,1}
@attribute GO:0045104 {0,1}
@attribute GO:0044060 {0,1}
@attribute GO:0043388 {0,1}
@attribute GO:0043300 {0,1}
@attribute GO:0035094 {0,1}
@attribute GO:0034080 {0,1}
@attribute GO:0032210 {0,1}
@attribute GO:0031907 {0,1}
@attribute GO:0030490 {0,1}
@attribute GO:0030117 {0,1}
@attribute GO:0021762 {0,1}
@attribute GO:0019985 {0,1}
@attribute GO:0018279 {0,1}
@attribute GO:0015701 {0,1}
@attribute GO:0015485 {0,1}
@attribute GO:0010862 {0,1}
@attribute GO:0010828 {0,1}
@attribute GO:0009712 {0,1}
@attribute GO:0008333 {0,1}
@attribute GO:0007602 {0,1}
@attribute GO:0006893 {0,1}
@attribute GO:0006584 {0,1}
@attribute GO:0006312 {0,1}
@attribute GO:0005801 {0,1}
@attribute GO:0005782 {0,1}
@attribute GO:0005160 {0,1}
@attribute GO:0004180 {0,1}
@attribute GO:0003254 {0,1}
@attribute GO:0001954 {0,1}
@attribute GO:0001658 {0,1}
@attribute GO:2000378 {0,1}
@attribute GO:1903307 {0,1}
@attribute GO:1901476 {0,1}
@attribute GO:0097747 {0,1}
@attribute GO:0070063 {0,1}
@attribute GO:0051452 {0,1}
@attribute GO:0051353 {0,1}
@attribute GO:0050912 {0,1}
@attribute GO:0046686 {0,1}
@attribute GO:0046622 {0,1}
@attribute GO:0045739 {0,1}
@attribute GO:0045171 {0,1}
@attribute GO:0045103 {0,1}
@attribute GO:0043028 {0,1}
@attribute GO:0042345 {0,1}
@attribute GO:0035338 {0,1}
@attribute GO:0034260 {0,1}
@attribute GO:0034062 {0,1}
@attribute GO:0032720 {0,1}
@attribute GO:0030815 {0,1}
@attribute GO:0030119 {0,1}
@attribute GO:0019748 {0,1}
@attribute GO:0018196 {0,1}
@attribute GO:0016876 {0,1}
@attribute GO:0016875 {0,1}
@attribute GO:0016303 {0,1}
@attribute GO:0015459 {0,1}
@attribute GO:0015144 {0,1}
@attribute GO:0014015 {0,1}
@attribute GO:0010965 {0,1}
@attribute GO:0008088 {0,1}
@attribute GO:0007292 {0,1}
@attribute GO:0007215 {0,1}
@attribute GO:0006900 {0,1}
@attribute GO:0006195 {0,1}
@attribute GO:0006094 {0,1}
@attribute GO:0004812 {0,1}
@attribute GO:0002762 {0,1}
@attribute GO:0002704 {0,1}
@attribute GO:0002065 {0,1}
@attribute GO:2000779 {0,1}
@attribute GO:2000273 {0,1}
@attribute GO:1905818 {0,1}
@attribute GO:1903428 {0,1}
@attribute GO:1900372 {0,1}
@attribute GO:1900047 {0,1}
@attribute GO:0097542 {0,1}
@attribute GO:0090303 {0,1}
@attribute GO:0060761 {0,1}
@attribute GO:0051146 {0,1}
@attribute GO:0048839 {0,1}
@attribute GO:0048260 {0,1}
@attribute GO:0046949 {0,1}
@attribute GO:0046658 {0,1}
@attribute GO:0046031 {0,1}
@attribute GO:0045851 {0,1}
@attribute GO:0045840 {0,1}
@attribute GO:0044774 {0,1}
@attribute GO:0043966 {0,1}
@attribute GO:0043330 {0,1}
@attribute GO:0035306 {0,1}
@attribute GO:0035282 {0,1}
@attribute GO:0032784 {0,1}
@attribute GO:0032648 {0,1}
@attribute GO:0032480 {0,1}
@attribute GO:0032330 {0,1}
@attribute GO:0030900 {0,1}
@attribute GO:0030809 {0,1}
@attribute GO:0030286 {0,1}
@attribute GO:0030195 {0,1}
@attribute GO:0022839 {0,1}
@attribute GO:0016903 {0,1}
@attribute GO:0010823 {0,1}
@attribute GO:0010501 {0,1}
@attribute GO:0009898 {0,1}
@attribute GO:0009620 {0,1}
@attribute GO:0008542 {0,1}
@attribute GO:0008138 {0,1}
@attribute GO:0008015 {0,1}
@attribute GO:0007077 {0,1}
@attribute GO:0006879 {0,1}
@attribute GO:0006306 {0,1}
@attribute GO:0006305 {0,1}
@attribute GO:0005048 {0,1}
@attribute GO:0004601 {0,1}
@attribute GO:0004177 {0,1}
@attribute GO:2000649 {0,1}
@attribute GO:1903556 {0,1}
@attribute GO:1901028 {0,1}
@attribute GO:1900024 {0,1}
@attribute GO:0090199 {0,1}
@attribute GO:0071622 {0,1}
@attribute GO:0071320 {0,1}
@attribute GO:0060420 {0,1}
@attribute GO:0051055 {0,1}
@attribute GO:0050766 {0,1}
@attribute GO:0050661 {0,1}
@attribute GO:0048747 {0,1}
@attribute GO:0046631 {0,1}
@attribute GO:0045335 {0,1}
@attribute GO:0044088 {0,1}
@attribute GO:0043022 {0,1}
@attribute GO:0042993 {0,1}
@attribute GO:0035036 {0,1}
@attribute GO:0034605 {0,1}
@attribute GO:0032813 {0,1}
@attribute GO:0032651 {0,1}
@attribute GO:0031532 {0,1}
@attribute GO:0031519 {0,1}
@attribute GO:0030837 {0,1}
@attribute GO:0030800 {0,1}
@attribute GO:0030514 {0,1}
@attribute GO:0022627 {0,1}
@attribute GO:0018024 {0,1}
@attribute GO:0016126 {0,1}
@attribute GO:0010660 {0,1}
@attribute GO:0010467 {0,1}
@attribute GO:0009409 {0,1}
@attribute GO:0008328 {0,1}
@attribute GO:0008188 {0,1}
@attribute GO:0007157 {0,1}
@attribute GO:0006939 {0,1}
@attribute GO:0005791 {0,1}
@attribute GO:0005272 {0,1}
@attribute GO:0005080 {0,1}
@attribute GO:0005044 {0,1}
@attribute GO:2001239 {0,1}
@attribute GO:1901068 {0,1}
@attribute GO:0098900 {0,1}
@attribute GO:0097517 {0,1}
@attribute GO:0090003 {0,1}
@attribute GO:0070936 {0,1}
@attribute GO:0051972 {0,1}
@attribute GO:0051310 {0,1}
@attribute GO:0050710 {0,1}
@attribute GO:0050433 {0,1}
@attribute GO:0046579 {0,1}
@attribute GO:0045111 {0,1}
@attribute GO:0043525 {0,1}
@attribute GO:0035869 {0,1}
@attribute GO:0031055 {0,1}
@attribute GO:0030218 {0,1}
@attribute GO:0019319 {0,1}
@attribute GO:0009247 {0,1}
@attribute GO:0008307 {0,1}
@attribute GO:0006749 {0,1}
@attribute GO:0006220 {0,1}
@attribute GO:0002260 {0,1}
@attribute GO:0001725 {0,1}
@attribute GO:0001704 {0,1}
@attribute GO:0001578 {0,1}
@attribute GO:0000049 {0,1}
@attribute GO:2000243 {0,1}
@attribute GO:1905268 {0,1}
@attribute GO:1904893 {0,1}
@attribute GO:1903293 {0,1}
@attribute GO:1901222 {0,1}
@attribute GO:0098878 {0,1}
@attribute GO:0097110 {0,1}
@attribute GO:0090109 {0,1}
@attribute GO:0070252 {0,1}
@attribute GO:0051893 {0,1}
@attribute GO:0050819 {0,1}
@attribute GO:0048641 {0,1}
@attribute GO:0046635 {0,1}
@attribute GO:0046605 {0,1}
@attribute GO:0046426 {0,1}
@attribute GO:0046148 {0,1}
@attribute GO:0045661 {0,1}
@attribute GO:0043392 {0,1}
@attribute GO:0042073 {0,1}
@attribute GO:0038083 {0,1}
@attribute GO:0036297 {0,1}
@attribute GO:0035336 {0,1}
@attribute GO:0034308 {0,1}
@attribute GO:0032934 {0,1}
@attribute GO:0032722 {0,1}
@attribute GO:0032655 {0,1}
@attribute GO:0021782 {0,1}
@attribute GO:0019825 {0,1}
@attribute GO:0017112 {0,1}
@attribute GO:0016706 {0,1}
@attribute GO:0016684 {0,1}
@attribute GO:0010524 {0,1}
@attribute GO:0009206 {0,1}
@attribute GO:0008287 {0,1}
@attribute GO:0006986 {0,1}
@attribute GO:0006956 {0,1}
@attribute GO:0006891 {0,1}
@attribute GO:0006418 {0,1}
@attribute GO:0005548 {0,1}
@attribute GO:0002763 {0,1}
@attribute GO:0002637 {0,1}
@attribute GO:1903363 {0,1}
@attribute GO:1903313 {0,1}
@attribute GO:0099118 {0,1}
@attribute GO:0098840 {0,1}
@attribute GO:0098531 {0,1}
@attribute GO:0097610 {0,1}
@attribute GO:0090596 {0,1}
@attribute GO:0071560 {0,1}
@attribute GO:0071277 {0,1}
@attribute GO:0061178 {0,1}
@attribute GO:0051703 {0,1}
@attribute GO:0051081 {0,1}
@attribute GO:0050771 {0,1}
@attribute GO:0046637 {0,1}
@attribute GO:0046626 {0,1}
@attribute GO:0045604 {0,1}
@attribute GO:0043621 {0,1}
@attribute GO:0035176 {0,1}
@attribute GO:0033762 {0,1}
@attribute GO:0032890 {0,1}
@attribute GO:0032663 {0,1}
@attribute GO:0032233 {0,1}
@attribute GO:0032154 {0,1}
@attribute GO:0031122 {0,1}
@attribute GO:0030397 {0,1}
@attribute GO:0030301 {0,1}
@attribute GO:0030145 {0,1}
@attribute GO:0009145 {0,1}
@attribute GO:0008374 {0,1}
@attribute GO:0008009 {0,1}
@attribute GO:0007585 {0,1}
@attribute GO:0007270 {0,1}
@attribute GO:0007254 {0,1}
@attribute GO:0005881 {0,1}
@attribute GO:0005231 {0,1}
@attribute GO:0004879 {0,1}
@attribute GO:0002709 {0,1}
@attribute GO:0001906 {0,1}
@attribute GO:1903578 {0,1}
@attribute GO:1903391 {0,1}
@attribute GO:0072523 {0,1}
@attribute GO:0052742 {0,1}
@attribute GO:0051865 {0,1}
@attribute GO:0051017 {0,1}
@attribute GO:0048844 {0,1}
@attribute GO:0046928 {0,1}
@attribute GO:0045762 {0,1}
@attribute GO:0045428 {0,1}
@attribute GO:0045333 {0,1}
@attribute GO:0045071 {0,1}
@attribute GO:0043967 {0,1}
@attribute GO:0043331 {0,1}
@attribute GO:0042446 {0,1}
@attribute GO:0035914 {0,1}
@attribute GO:0034707 {0,1}
@attribute GO:0034502 {0,1}
@attribute GO:0032206 {0,1}
@attribute GO:0031491 {0,1}
@attribute GO:0031110 {0,1}
@attribute GO:0030545 {0,1}
@attribute GO:0022835 {0,1}
@attribute GO:0022824 {0,1}
@attribute GO:0019205 {0,1}
@attribute GO:0019005 {0,1}
@attribute GO:0016860 {0,1}
@attribute GO:0016796 {0,1}
@attribute GO:0015296 {0,1}
@attribute GO:0015030 {0,1}
@attribute GO:0010812 {0,1}
@attribute GO:0010518 {0,1}
@attribute GO:0009163 {0,1}
@attribute GO:0008375 {0,1}
@attribute GO:0007632 {0,1}
@attribute GO:0006029 {0,1}
@attribute GO:0003743 {0,1}
@attribute GO:0003341 {0,1}
@attribute GO:0001910 {0,1}
@attribute GO:2000242 {0,1}
@attribute GO:1903008 {0,1}
@attribute GO:0061351 {0,1}
@attribute GO:0060402 {0,1}
@attribute GO:0055029 {0,1}
@attribute GO:0050840 {0,1}
@attribute GO:0048168 {0,1}
@attribute GO:0048146 {0,1}
@attribute GO:0043550 {0,1}
@attribute GO:0043039 {0,1}
@attribute GO:0042130 {0,1}
@attribute GO:0036092 {0,1}
@attribute GO:0035337 {0,1}
@attribute GO:0034637 {0,1}
@attribute GO:0034109 {0,1}
@attribute GO:0033047 {0,1}
@attribute GO:0030834 {0,1}
@attribute GO:0019369 {0,1}
@attribute GO:0019320 {0,1}
@attribute GO:0010676 {0,1}
@attribute GO:0010332 {0,1}
@attribute GO:0008173 {0,1}
@attribute GO:0006213 {0,1}
@attribute GO:0003730 {0,1}
@attribute GO:0000793 {0,1}
@attribute GO:2001238 {0,1}
@attribute GO:1903036 {0,1}
@attribute GO:1901659 {0,1}
@attribute GO:0090280 {0,1}
@attribute GO:0070279 {0,1}
@attribute GO:0065002 {0,1}
@attribute GO:0051287 {0,1}
@attribute GO:0050810 {0,1}
@attribute GO:0044273 {0,1}
@attribute GO:0043535 {0,1}
@attribute GO:0043502 {0,1}
@attribute GO:0043038 {0,1}
@attribute GO:0035065 {0,1}
@attribute GO:0034121 {0,1}
@attribute GO:0032768 {0,1}
@attribute GO:0032370 {0,1}
@attribute GO:0031201 {0,1}
@attribute GO:0030374 {0,1}
@attribute GO:0030317 {0,1}
@attribute GO:0030170 {0,1}
@attribute GO:0030072 {0,1}
@attribute GO:0019233 {0,1}
@attribute GO:0016836 {0,1}
@attribute GO:0016830 {0,1}
@attribute GO:0016655 {0,1}
@attribute GO:0012507 {0,1}
@attribute GO:0009880 {0,1}
@attribute GO:0008408 {0,1}
@attribute GO:0007519 {0,1}
@attribute GO:0006576 {0,1}
@attribute GO:0006513 {0,1}
@attribute GO:0005903 {0,1}
@attribute GO:0005876 {0,1}
@attribute GO:0005762 {0,1}
@attribute GO:0004715 {0,1}
@attribute GO:0002920 {0,1}
@attribute GO:0000428 {0,1}
@attribute GO:0000315 {0,1}
@attribute GO:0000186 {0,1}
@attribute GO:2001244 {0,1}
@attribute GO:1902305 {0,1}
@attribute GO:1901880 {0,1}
@attribute GO:1901185 {0,1}
@attribute GO:0098811 {0,1}
@attribute GO:0071398 {0,1}
@attribute GO:0070997 {0,1}
@attribute GO:0051851 {0,1}
@attribute GO:0051196 {0,1}
@attribute GO:0051193 {0,1}
@attribute GO:0046364 {0,1}
@attribute GO:0045740 {0,1}
@attribute GO:0044106 {0,1}
@attribute GO:0043542 {0,1}
@attribute GO:0043124 {0,1}
@attribute GO:0031623 {0,1}
@attribute GO:0031594 {0,1}
@attribute GO:0031526 {0,1}
@attribute GO:0030971 {0,1}
@attribute GO:0030880 {0,1}
@attribute GO:0030858 {0,1}
@attribute GO:0022008 {0,1}
@attribute GO:0016879 {0,1}
@attribute GO:0016667 {0,1}
@attribute GO:0016328 {0,1}
@attribute GO:0016239 {0,1}
@attribute GO:0016079 {0,1}
@attribute GO:0015696 {0,1}
@attribute GO:0010043 {0,1}
@attribute GO:0008146 {0,1}
@attribute GO:0007498 {0,1}
@attribute GO:0007266 {0,1}
@attribute GO:0005977 {0,1}
@attribute GO:0005905 {0,1}
@attribute GO:0003678 {0,1}
@attribute GO:0001947 {0,1}
@attribute GO:0001837 {0,1}
@attribute GO:0001750 {0,1}
@attribute GO:0001190 {0,1}
@attribute GO:1904356 {0,1}
@attribute GO:1903146 {0,1}
@attribute GO:1901992 {0,1}
@attribute GO:0098657 {0,1}
@attribute GO:0097722 {0,1}
@attribute GO:0097306 {0,1}
@attribute GO:0071559 {0,1}
@attribute GO:0071333 {0,1}
@attribute GO:0070228 {0,1}
@attribute GO:0061572 {0,1}
@attribute GO:0060688 {0,1}
@attribute GO:0060485 {0,1}
@attribute GO:0060411 {0,1}
@attribute GO:0051926 {0,1}
@attribute GO:0051057 {0,1}
@attribute GO:0050994 {0,1}
@attribute GO:0045685 {0,1}
@attribute GO:0045669 {0,1}
@attribute GO:0044042 {0,1}
@attribute GO:0043679 {0,1}
@attribute GO:0043486 {0,1}
@attribute GO:0035966 {0,1}
@attribute GO:0032592 {0,1}
@attribute GO:0032432 {0,1}
@attribute GO:0030101 {0,1}
@attribute GO:0019213 {0,1}
@attribute GO:0010830 {0,1}
@attribute GO:0010803 {0,1}
@attribute GO:0009953 {0,1}
@attribute GO:0009201 {0,1}
@attribute GO:0009066 {0,1}
@attribute GO:0008637 {0,1}
@attribute GO:0006336 {0,1}
@attribute GO:0006301 {0,1}
@attribute GO:0006073 {0,1}
@attribute GO:0005871 {0,1}
@attribute GO:0004521 {0,1}
@attribute GO:0004520 {0,1}
@attribute GO:1904427 {0,1}
@attribute GO:1901264 {0,1}
@attribute GO:0099501 {0,1}
@attribute GO:0099132 {0,1}
@attribute GO:0098573 {0,1}
@attribute GO:0098562 {0,1}
@attribute GO:0072676 {0,1}
@attribute GO:0071385 {0,1}
@attribute GO:0071346 {0,1}
@attribute GO:0060395 {0,1}
@attribute GO:0060393 {0,1}
@attribute GO:0055008 {0,1}
@attribute GO:0051785 {0,1}
@attribute GO:0051702 {0,1}
@attribute GO:0051219 {0,1}
@attribute GO:0051155 {0,1}
@attribute GO:0048565 {0,1}
@attribute GO:0044291 {0,1}
@attribute GO:0042733 {0,1}
@attribute GO:0042472 {0,1}
@attribute GO:0034724 {0,1}
@attribute GO:0033555 {0,1}
@attribute GO:0032413 {0,1}
@attribute GO:0031903 {0,1}
@attribute GO:0030888 {0,1}
@attribute GO:0030672 {0,1}
@attribute GO:0030173 {0,1}
@attribute GO:0019843 {0,1}
@attribute GO:0019003 {0,1}
@attribute GO:0018208 {0,1}
@attribute GO:0018149 {0,1}
@attribute GO:0015909 {0,1}
@attribute GO:0015370 {0,1}
@attribute GO:0014910 {0,1}
@attribute GO:0010633 {0,1}
@attribute GO:0009311 {0,1}
@attribute GO:0008023 {0,1}
@attribute GO:0006940 {0,1}
@attribute GO:0006165 {0,1}
@attribute GO:0005778 {0,1}
@attribute GO:0005544 {0,1}
@attribute GO:0005507 {0,1}
@attribute GO:0002286 {0,1}
@attribute GO:0001776 {0,1}
@attribute GO:2000756 {0,1}
@attribute GO:1990138 {0,1}
@attribute GO:1904724 {0,1}
@attribute GO:1903201 {0,1}
@attribute GO:0098862 {0,1}
@attribute GO:0097031 {0,1}
@attribute GO:0090183 {0,1}
@attribute GO:0072332 {0,1}
@attribute GO:0070373 {0,1}
@attribute GO:0050891 {0,1}
@attribute GO:0045600 {0,1}
@attribute GO:0043647 {0,1}
@attribute GO:0043242 {0,1}
@attribute GO:0043010 {0,1}
@attribute GO:0042531 {0,1}
@attribute GO:0032981 {0,1}
@attribute GO:0032922 {0,1}
@attribute GO:0032760 {0,1}
@attribute GO:0032677 {0,1}
@attribute GO:0032272 {0,1}
@attribute GO:0016765 {0,1}
@attribute GO:0016575 {0,1}
@attribute GO:0015758 {0,1}
@attribute GO:0015179 {0,1}
@attribute GO:0010257 {0,1}
@attribute GO:0007338 {0,1}
@attribute GO:0007269 {0,1}
@attribute GO:0006635 {0,1}
@attribute GO:0004869 {0,1}
@attribute GO:1902041 {0,1}
@attribute GO:1901616 {0,1}
@attribute GO:0072091 {0,1}
@attribute GO:0072073 {0,1}
@attribute GO:0071331 {0,1}
@attribute GO:0070491 {0,1}
@attribute GO:0055038 {0,1}
@attribute GO:0051258 {0,1}
@attribute GO:0042641 {0,1}
@attribute GO:0036498 {0,1}
@attribute GO:0035064 {0,1}
@attribute GO:0017022 {0,1}
@attribute GO:0016763 {0,1}
@attribute GO:0015918 {0,1}
@attribute GO:0009583 {0,1}
@attribute GO:0006909 {0,1}
@attribute GO:0001570 {0,1}
@attribute GO:0001510 {0,1}
@attribute GO:1903557 {0,1}
@attribute GO:1901379 {0,1}
@attribute GO:0071616 {0,1}
@attribute GO:0071326 {0,1}
@attribute GO:0071230 {0,1}
@attribute GO:0061045 {0,1}
@attribute GO:0060041 {0,1}
@attribute GO:0051966 {0,1}
@attribute GO:0048863 {0,1}
@attribute GO:0042054 {0,1}
@attribute GO:0035384 {0,1}
@attribute GO:0034704 {0,1}
@attribute GO:0033613 {0,1}
@attribute GO:0033013 {0,1}
@attribute GO:0032652 {0,1}
@attribute GO:0032155 {0,1}
@attribute GO:0021766 {0,1}
@attribute GO:0019229 {0,1}
@attribute GO:0016627 {0,1}
@attribute GO:0016279 {0,1}
@attribute GO:0015914 {0,1}
@attribute GO:0015807 {0,1}
@attribute GO:0009187 {0,1}
@attribute GO:0008645 {0,1}
@attribute GO:0007173 {0,1}
@attribute GO:0005901 {0,1}
@attribute GO:0005884 {0,1}
@attribute GO:0005070 {0,1}
@attribute GO:0000979 {0,1}
@attribute GO:2001021 {0,1}
@attribute GO:1990782 {0,1}
@attribute GO:1904590 {0,1}
@attribute GO:1901983 {0,1}
@attribute GO:0097525 {0,1}
@attribute GO:0071384 {0,1}
@attribute GO:0070988 {0,1}
@attribute GO:0042734 {0,1}
@attribute GO:0042379 {0,1}
@attribute GO:0042308 {0,1}
@attribute GO:0035577 {0,1}
@attribute GO:0032838 {0,1}
@attribute GO:0022613 {0,1}
@attribute GO:0021987 {0,1}
@attribute GO:0016278 {0,1}
@attribute GO:0008235 {0,1}
@attribute GO:0006826 {0,1}
@attribute GO:0006476 {0,1}
@attribute GO:0005902 {0,1}
@attribute GO:0005546 {0,1}
@attribute GO:0004402 {0,1}
@attribute GO:0003143 {0,1}
@attribute GO:0002718 {0,1}
@attribute GO:0002460 {0,1}
@attribute GO:0001708 {0,1}
@attribute GO:1902117 {0,1}
@attribute GO:0071806 {0,1}
@attribute GO:0070301 {0,1}
@attribute GO:0061733 {0,1}
@attribute GO:0051588 {0,1}
@attribute GO:0051148 {0,1}
@attribute GO:0048857 {0,1}
@attribute GO:0044728 {0,1}
@attribute GO:0043462 {0,1}
@attribute GO:0042108 {0,1}
@attribute GO:0031341 {0,1}
@attribute GO:0031228 {0,1}
@attribute GO:0031060 {0,1}
@attribute GO:0030104 {0,1}
@attribute GO:0022600 {0,1}
@attribute GO:0016266 {0,1}
@attribute GO:0015749 {0,1}
@attribute GO:0014823 {0,1}
@attribute GO:0009168 {0,1}
@attribute GO:0009127 {0,1}
@attribute GO:0008630 {0,1}
@attribute GO:0008361 {0,1}
@attribute GO:0008227 {0,1}
@attribute GO:0007249 {0,1}
@attribute GO:0006977 {0,1}
@attribute GO:0006521 {0,1}
@attribute GO:0005643 {0,1}
@attribute GO:0003707 {0,1}
@attribute GO:0001533 {0,1}
@attribute GO:2000573 {0,1}
@attribute GO:1903524 {0,1}
@attribute GO:1902403 {0,1}
@attribute GO:1902402 {0,1}
@attribute GO:1902400 {0,1}
@attribute GO:1901989 {0,1}
@attribute GO:0072431 {0,1}
@attribute GO:0072413 {0,1}
@attribute GO:0071479 {0,1}
@attribute GO:0060968 {0,1}
@attribute GO:0055092 {0,1}
@attribute GO:0055024 {0,1}
@attribute GO:0051881 {0,1}
@attribute GO:0051303 {0,1}
@attribute GO:0048636 {0,1}
@attribute GO:0048306 {0,1}
@attribute GO:0048278 {0,1}
@attribute GO:0046939 {0,1}
@attribute GO:0046782 {0,1}
@attribute GO:0046365 {0,1}
@attribute GO:0046324 {0,1}
@attribute GO:0045844 {0,1}
@attribute GO:0042632 {0,1}
@attribute GO:0035580 {0,1}
@attribute GO:0035304 {0,1}
@attribute GO:0030863 {0,1}
@attribute GO:0030512 {0,1}
@attribute GO:0010517 {0,1}
@attribute GO:0009308 {0,1}
@attribute GO:0009179 {0,1}
@attribute GO:0009135 {0,1}
@attribute GO:0006968 {0,1}
@attribute GO:0006027 {0,1}
@attribute GO:0002449 {0,1}
@attribute GO:1903845 {0,1}
@attribute GO:1901863 {0,1}
@attribute GO:1901607 {0,1}
@attribute GO:0101003 {0,1}
@attribute GO:0099516 {0,1}
@attribute GO:0070192 {0,1}
@attribute GO:0061035 {0,1}
@attribute GO:0060998 {0,1}
@attribute GO:0060401 {0,1}
@attribute GO:0060193 {0,1}
@attribute GO:0051899 {0,1}
@attribute GO:0051349 {0,1}
@attribute GO:0051289 {0,1}
@attribute GO:0048208 {0,1}
@attribute GO:0046889 {0,1}
@attribute GO:0043195 {0,1}
@attribute GO:0042562 {0,1}
@attribute GO:0033143 {0,1}
@attribute GO:0032729 {0,1}
@attribute GO:0032414 {0,1}
@attribute GO:0010507 {0,1}
@attribute GO:0009988 {0,1}
@attribute GO:0009166 {0,1}
@attribute GO:0003725 {0,1}
@attribute GO:0003684 {0,1}
@attribute GO:0002526 {0,1}
@attribute GO:0000118 {0,1}
@attribute GO:1905369 {0,1}
@attribute GO:1904063 {0,1}
@attribute GO:1903725 {0,1}
@attribute GO:0099023 {0,1}
@attribute GO:0090502 {0,1}
@attribute GO:0072422 {0,1}
@attribute GO:0072401 {0,1}
@attribute GO:0072384 {0,1}
@attribute GO:0061337 {0,1}
@attribute GO:0061077 {0,1}
@attribute GO:0051965 {0,1}
@attribute GO:0051540 {0,1}
@attribute GO:0051536 {0,1}
@attribute GO:0050795 {0,1}
@attribute GO:0046888 {0,1}
@attribute GO:0046879 {0,1}
@attribute GO:0045670 {0,1}
@attribute GO:0042440 {0,1}
@attribute GO:0035690 {0,1}
@attribute GO:0034644 {0,1}
@attribute GO:0033293 {0,1}
@attribute GO:0033045 {0,1}
@attribute GO:0032755 {0,1}
@attribute GO:0032410 {0,1}
@attribute GO:0031281 {0,1}
@attribute GO:0030433 {0,1}
@attribute GO:0010927 {0,1}
@attribute GO:0009185 {0,1}
@attribute GO:0007569 {0,1}
@attribute GO:0007189 {0,1}
@attribute GO:0005793 {0,1}
@attribute GO:0000502 {0,1}
@attribute GO:1903426 {0,1}
@attribute GO:0098876 {0,1}
@attribute GO:0072655 {0,1}
@attribute GO:0072395 {0,1}
@attribute GO:0071322 {0,1}
@attribute GO:0060337 {0,1}
@attribute GO:0055117 {0,1}
@attribute GO:0051492 {0,1}
@attribute GO:0050830 {0,1}
@attribute GO:0050805 {0,1}
@attribute GO:0050672 {0,1}
@attribute GO:0048771 {0,1}
@attribute GO:0045913 {0,1}
@attribute GO:0042509 {0,1}
@attribute GO:0042157 {0,1}
@attribute GO:0035601 {0,1}
@attribute GO:0032945 {0,1}
@attribute GO:0031093 {0,1}
@attribute GO:0030593 {0,1}
@attribute GO:0030276 {0,1}
@attribute GO:0030048 {0,1}
@attribute GO:0030010 {0,1}
@attribute GO:0022625 {0,1}
@attribute GO:0019829 {0,1}
@attribute GO:0009142 {0,1}
@attribute GO:0008589 {0,1}
@attribute GO:0006970 {0,1}
@attribute GO:0006901 {0,1}
@attribute GO:0006687 {0,1}
@attribute GO:0006672 {0,1}
@attribute GO:0006400 {0,1}
@attribute GO:0000792 {0,1}
@attribute GO:0000018 {0,1}
@attribute GO:1904894 {0,1}
@attribute GO:1904035 {0,1}
@attribute GO:1903779 {0,1}
@attribute GO:1900407 {0,1}
@attribute GO:1900076 {0,1}
@attribute GO:0098732 {0,1}
@attribute GO:0075733 {0,1}
@attribute GO:0051705 {0,1}
@attribute GO:0050871 {0,1}
@attribute GO:0046427 {0,1}
@attribute GO:0035019 {0,1}
@attribute GO:0034103 {0,1}
@attribute GO:0032465 {0,1}
@attribute GO:0032024 {0,1}
@attribute GO:0031644 {0,1}
@attribute GO:0030500 {0,1}
@attribute GO:0017156 {0,1}
@attribute GO:0014068 {0,1}
@attribute GO:0010717 {0,1}
@attribute GO:0010595 {0,1}
@attribute GO:0007368 {0,1}
@attribute GO:0007032 {0,1}
@attribute GO:0006303 {0,1}
@attribute GO:0005518 {0,1}
@attribute GO:0004714 {0,1}
@attribute GO:0003333 {0,1}
@attribute GO:0000726 {0,1}
@attribute GO:1902583 {0,1}
@attribute GO:1902581 {0,1}
@attribute GO:1900543 {0,1}
@attribute GO:0061097 {0,1}
@attribute GO:0046128 {0,1}
@attribute GO:0043507 {0,1}
@attribute GO:0038024 {0,1}
@attribute GO:0032642 {0,1}
@attribute GO:0030670 {0,1}
@attribute GO:0030574 {0,1}
@attribute GO:0010001 {0,1}
@attribute GO:0009855 {0,1}
@attribute GO:0007052 {0,1}
@attribute GO:0006487 {0,1}
@attribute GO:0006446 {0,1}
@attribute GO:0002702 {0,1}
@attribute GO:0001678 {0,1}
@attribute GO:1902850 {0,1}
@attribute GO:1901216 {0,1}
@attribute GO:0099131 {0,1}
@attribute GO:0070664 {0,1}
@attribute GO:0060415 {0,1}
@attribute GO:0055072 {0,1}
@attribute GO:0051216 {0,1}
@attribute GO:0050764 {0,1}
@attribute GO:0050000 {0,1}
@attribute GO:0048762 {0,1}
@attribute GO:0048029 {0,1}
@attribute GO:0048024 {0,1}
@attribute GO:0046934 {0,1}
@attribute GO:0046823 {0,1}
@attribute GO:0045980 {0,1}
@attribute GO:0045682 {0,1}
@attribute GO:0045582 {0,1}
@attribute GO:0044853 {0,1}
@attribute GO:0042552 {0,1}
@attribute GO:0042475 {0,1}
@attribute GO:0040014 {0,1}
@attribute GO:0034968 {0,1}
@attribute GO:0031463 {0,1}
@attribute GO:0030684 {0,1}
@attribute GO:0030532 {0,1}
@attribute GO:0030295 {0,1}
@attribute GO:0030279 {0,1}
@attribute GO:0019674 {0,1}
@attribute GO:0016597 {0,1}
@attribute GO:0009799 {0,1}
@attribute GO:0009798 {0,1}
@attribute GO:0009064 {0,1}
@attribute GO:0008593 {0,1}
@attribute GO:0006369 {0,1}
@attribute GO:0000980 {0,1}
@attribute GO:1900006 {0,1}
@attribute GO:0071383 {0,1}
@attribute GO:0055002 {0,1}
@attribute GO:0051225 {0,1}
@attribute GO:0048661 {0,1}
@attribute GO:0046794 {0,1}
@attribute GO:0044306 {0,1}
@attribute GO:0044264 {0,1}
@attribute GO:0042795 {0,1}
@attribute GO:0038061 {0,1}
@attribute GO:0034212 {0,1}
@attribute GO:0032088 {0,1}
@attribute GO:0030148 {0,1}
@attribute GO:0015908 {0,1}
@attribute GO:0009791 {0,1}
@attribute GO:0009301 {0,1}
@attribute GO:0006112 {0,1}
@attribute GO:0006090 {0,1}
@attribute GO:0006026 {0,1}
@attribute GO:0004722 {0,1}
@attribute GO:0004004 {0,1}
@attribute GO:0002039 {0,1}
@attribute GO:0001938 {0,1}
@attribute GO:0000775 {0,1}
@attribute GO:2000177 {0,1}
@attribute GO:1990266 {0,1}
@attribute GO:1903076 {0,1}
@attribute GO:1903035 {0,1}
@attribute GO:1901292 {0,1}
@attribute GO:0071347 {0,1}
@attribute GO:0070585 {0,1}
@attribute GO:0051403 {0,1}
@attribute GO:0046902 {0,1}
@attribute GO:0046634 {0,1}
@attribute GO:0042278 {0,1}
@attribute GO:0035097 {0,1}
@attribute GO:0033116 {0,1}
@attribute GO:0032947 {0,1}
@attribute GO:0032481 {0,1}
@attribute GO:0018107 {0,1}
@attribute GO:0008186 {0,1}
@attribute GO:0007589 {0,1}
@attribute GO:0007416 {0,1}
@attribute GO:0003724 {0,1}
@attribute GO:0002708 {0,1}
@attribute GO:0001618 {0,1}
@attribute GO:1902017 {0,1}
@attribute GO:1901888 {0,1}
@attribute GO:0098803 {0,1}
@attribute GO:0090662 {0,1}
@attribute GO:0071621 {0,1}
@attribute GO:0071300 {0,1}
@attribute GO:0070509 {0,1}
@attribute GO:0060079 {0,1}
@attribute GO:0052813 {0,1}
@attribute GO:0051668 {0,1}
@attribute GO:0051279 {0,1}
@attribute GO:0048010 {0,1}
@attribute GO:0042180 {0,1}
@attribute GO:0038096 {0,1}
@attribute GO:0032411 {0,1}
@attribute GO:0016459 {0,1}
@attribute GO:0010923 {0,1}
@attribute GO:0005811 {0,1}
@attribute GO:0005776 {0,1}
@attribute GO:0005758 {0,1}
@attribute GO:0002824 {0,1}
@attribute GO:0002673 {0,1}
@attribute GO:0002433 {0,1}
@attribute GO:1904375 {0,1}
@attribute GO:1902882 {0,1}
@attribute GO:1901879 {0,1}
@attribute GO:1900181 {0,1}
@attribute GO:0072341 {0,1}
@attribute GO:0070405 {0,1}
@attribute GO:0060333 {0,1}
@attribute GO:0045177 {0,1}
@attribute GO:0043407 {0,1}
@attribute GO:0042060 {0,1}
@attribute GO:0034332 {0,1}
@attribute GO:0032204 {0,1}
@attribute GO:0030838 {0,1}
@attribute GO:0030518 {0,1}
@attribute GO:0019888 {0,1}
@attribute GO:0016782 {0,1}
@attribute GO:0016234 {0,1}
@attribute GO:0015935 {0,1}
@attribute GO:0008366 {0,1}
@attribute GO:0007272 {0,1}
@attribute GO:0007224 {0,1}
@attribute GO:0006283 {0,1}
@attribute GO:0001843 {0,1}
@attribute GO:0001508 {0,1}
@attribute GO:1905954 {0,1}
@attribute GO:1905897 {0,1}
@attribute GO:1902579 {0,1}
@attribute GO:0072376 {0,1}
@attribute GO:0071260 {0,1}
@attribute GO:0060021 {0,1}
@attribute GO:0051436 {0,1}
@attribute GO:0048640 {0,1}
@attribute GO:0046916 {0,1}
@attribute GO:0046332 {0,1}
@attribute GO:0046165 {0,1}
@attribute GO:0044766 {0,1}
@attribute GO:0032508 {0,1}
@attribute GO:0031338 {0,1}
@attribute GO:0031234 {0,1}
@attribute GO:0031124 {0,1}
@attribute GO:0030175 {0,1}
@attribute GO:0017158 {0,1}
@attribute GO:0016525 {0,1}
@attribute GO:0010631 {0,1}
@attribute GO:0009156 {0,1}
@attribute GO:0008306 {0,1}
@attribute GO:0006997 {0,1}
@attribute GO:0006835 {0,1}
@attribute GO:0002431 {0,1}
@attribute GO:2001022 {0,1}
@attribute GO:0070821 {0,1}
@attribute GO:0070603 {0,1}
@attribute GO:0070167 {0,1}
@attribute GO:0060606 {0,1}
@attribute GO:0051952 {0,1}
@attribute GO:0051439 {0,1}
@attribute GO:0050772 {0,1}
@attribute GO:0050660 {0,1}
@attribute GO:0045454 {0,1}
@attribute GO:0043627 {0,1}
@attribute GO:0043178 {0,1}
@attribute GO:0034766 {0,1}
@attribute GO:0032580 {0,1}
@attribute GO:0031146 {0,1}
@attribute GO:0031098 {0,1}
@attribute GO:0018210 {0,1}
@attribute GO:0016835 {0,1}
@attribute GO:0007193 {0,1}
@attribute GO:0004536 {0,1}
@attribute GO:0003727 {0,1}
@attribute GO:0002821 {0,1}
@attribute GO:0000731 {0,1}
@attribute GO:2000181 {0,1}
@attribute GO:1904667 {0,1}
@attribute GO:1901019 {0,1}
@attribute GO:0090559 {0,1}
@attribute GO:0070098 {0,1}
@attribute GO:0044243 {0,1}
@attribute GO:0038094 {0,1}
@attribute GO:0030516 {0,1}
@attribute GO:0030216 {0,1}
@attribute GO:0022405 {0,1}
@attribute GO:0022404 {0,1}
@attribute GO:0019395 {0,1}
@attribute GO:0019209 {0,1}
@attribute GO:0010771 {0,1}
@attribute GO:0007043 {0,1}
@attribute GO:0006501 {0,1}
@attribute GO:1902554 {0,1}
@attribute GO:0048814 {0,1}
@attribute GO:0046717 {0,1}
@attribute GO:0046470 {0,1}
@attribute GO:0043044 {0,1}
@attribute GO:0035637 {0,1}
@attribute GO:0035004 {0,1}
@attribute GO:0034440 {0,1}
@attribute GO:0031295 {0,1}
@attribute GO:0031214 {0,1}
@attribute GO:0016925 {0,1}
@attribute GO:0009914 {0,1}
@attribute GO:0007286 {0,1}
@attribute GO:1990542 {0,1}
@attribute GO:1900034 {0,1}
@attribute GO:0097530 {0,1}
@attribute GO:0048704 {0,1}
@attribute GO:0048514 {0,1}
@attribute GO:0042625 {0,1}
@attribute GO:0036503 {0,1}
@attribute GO:0032963 {0,1}
@attribute GO:0032587 {0,1}
@attribute GO:0032092 {0,1}
@attribute GO:0031503 {0,1}
@attribute GO:0031294 {0,1}
@attribute GO:0031100 {0,1}
@attribute GO:0030324 {0,1}
@attribute GO:0019218 {0,1}
@attribute GO:0008094 {0,1}
@attribute GO:0007126 {0,1}
@attribute GO:0006998 {0,1}
@attribute GO:0005976 {0,1}
@attribute GO:0005604 {0,1}
@attribute GO:0005230 {0,1}
@attribute GO:0002479 {0,1}
@attribute GO:0001816 {0,1}
@attribute GO:2000106 {0,1}
@attribute GO:0061418 {0,1}
@attribute GO:0051437 {0,1}
@attribute GO:0051297 {0,1}
@attribute GO:0051117 {0,1}
@attribute GO:0050905 {0,1}
@attribute GO:0046620 {0,1}
@attribute GO:0045921 {0,1}
@attribute GO:0045833 {0,1}
@attribute GO:0045761 {0,1}
@attribute GO:0045639 {0,1}
@attribute GO:0043266 {0,1}
@attribute GO:0042383 {0,1}
@attribute GO:0042147 {0,1}
@attribute GO:0033238 {0,1}
@attribute GO:0032869 {0,1}
@attribute GO:0032436 {0,1}
@attribute GO:0032231 {0,1}
@attribute GO:0022602 {0,1}
@attribute GO:0008652 {0,1}
@attribute GO:0007041 {0,1}
@attribute GO:0006942 {0,1}
@attribute GO:0003777 {0,1}
@attribute GO:0002028 {0,1}
@attribute GO:0000228 {0,1}
@attribute GO:1901655 {0,1}
@attribute GO:0070542 {0,1}
@attribute GO:0050848 {0,1}
@attribute GO:0048259 {0,1}
@attribute GO:0045778 {0,1}
@attribute GO:0045621 {0,1}
@attribute GO:0035264 {0,1}
@attribute GO:0031970 {0,1}
@attribute GO:0031058 {0,1}
@attribute GO:0030510 {0,1}
@attribute GO:0022617 {0,1}
@attribute GO:0019730 {0,1}
@attribute GO:0018022 {0,1}
@attribute GO:0007586 {0,1}
@attribute GO:0004843 {0,1}
@attribute GO:0000910 {0,1}
@attribute GO:0000123 {0,1}
@attribute GO:1903729 {0,1}
@attribute GO:0060191 {0,1}
@attribute GO:0060070 {0,1}
@attribute GO:0051444 {0,1}
@attribute GO:0048588 {0,1}
@attribute GO:0046718 {0,1}
@attribute GO:0045815 {0,1}
@attribute GO:0042590 {0,1}
@attribute GO:0035305 {0,1}
@attribute GO:0034763 {0,1}
@attribute GO:0034341 {0,1}
@attribute GO:0019199 {0,1}
@attribute GO:0016073 {0,1}
@attribute GO:0009062 {0,1}
@attribute GO:0008344 {0,1}
@attribute GO:0008013 {0,1}
@attribute GO:0006941 {0,1}
@attribute GO:0005930 {0,1}
@attribute GO:0005201 {0,1}
@attribute GO:0005089 {0,1}
@attribute GO:0003823 {0,1}
@attribute GO:1902936 {0,1}
@attribute GO:1901343 {0,1}
@attribute GO:0097480 {0,1}
@attribute GO:0072527 {0,1}
@attribute GO:0070271 {0,1}
@attribute GO:0060359 {0,1}
@attribute GO:0055001 {0,1}
@attribute GO:0051897 {0,1}
@attribute GO:0048489 {0,1}
@attribute GO:0045069 {0,1}
@attribute GO:0043255 {0,1}
@attribute GO:0043154 {0,1}
@attribute GO:0042058 {0,1}
@attribute GO:0035591 {0,1}
@attribute GO:0032006 {0,1}
@attribute GO:0031145 {0,1}
@attribute GO:0030819 {0,1}
@attribute GO:0030330 {0,1}
@attribute GO:0019217 {0,1}
@attribute GO:0018958 {0,1}
@attribute GO:0009124 {0,1}
@attribute GO:0005913 {0,1}
@attribute GO:0005254 {0,1}
@attribute GO:0002443 {0,1}
@attribute GO:0001726 {0,1}
@attribute GO:0071482 {0,1}
@attribute GO:0070613 {0,1}
@attribute GO:0060170 {0,1}
@attribute GO:0051341 {0,1}
@attribute GO:0044259 {0,1}
@attribute GO:0035113 {0,1}
@attribute GO:0032588 {0,1}
@attribute GO:0032507 {0,1}
@attribute GO:0030509 {0,1}
@attribute GO:0030326 {0,1}
@attribute GO:0018410 {0,1}
@attribute GO:0014706 {0,1}
@attribute GO:0009132 {0,1}
@attribute GO:0008544 {0,1}
@attribute GO:0008286 {0,1}
@attribute GO:0006919 {0,1}
@attribute GO:0006641 {0,1}
@attribute GO:0006304 {0,1}
@attribute GO:0002244 {0,1}
@attribute GO:0001669 {0,1}
@attribute GO:0000079 {0,1}
@attribute GO:0000077 {0,1}
@attribute GO:2000379 {0,1}
@attribute GO:2000117 {0,1}
@attribute GO:1903317 {0,1}
@attribute GO:1902106 {0,1}
@attribute GO:0099094 {0,1}
@attribute GO:0071158 {0,1}
@attribute GO:0051983 {0,1}
@attribute GO:0051963 {0,1}
@attribute GO:0051781 {0,1}
@attribute GO:0050673 {0,1}
@attribute GO:0048145 {0,1}
@attribute GO:0046651 {0,1}
@attribute GO:0043467 {0,1}
@attribute GO:0038127 {0,1}
@attribute GO:0032392 {0,1}
@attribute GO:0032091 {0,1}
@attribute GO:0010972 {0,1}
@attribute GO:0007229 {0,1}
@attribute GO:0006890 {0,1}
@attribute GO:0002690 {0,1}
@attribute GO:0002573 {0,1}
@attribute GO:1905368 {0,1}
@attribute GO:1904029 {0,1}
@attribute GO:1900046 {0,1}
@attribute GO:0098869 {0,1}
@attribute GO:0097479 {0,1}
@attribute GO:0090317 {0,1}
@attribute GO:0043506 {0,1}
@attribute GO:0035258 {0,1}
@attribute GO:0033273 {0,1}
@attribute GO:0030193 {0,1}
@attribute GO:0019208 {0,1}
@attribute GO:0017053 {0,1}
@attribute GO:0017048 {0,1}
@attribute GO:0016209 {0,1}
@attribute GO:0015297 {0,1}
@attribute GO:0015171 {0,1}
@attribute GO:0008543 {0,1}
@attribute GO:0006892 {0,1}
@attribute GO:0004527 {0,1}
@attribute GO:0002705 {0,1}
@attribute GO:0001654 {0,1}
@attribute GO:0000724 {0,1}
@attribute GO:1905269 {0,1}
@attribute GO:1904668 {0,1}
@attribute GO:1902750 {0,1}
@attribute GO:0050688 {0,1}
@attribute GO:0033108 {0,1}
@attribute GO:0032943 {0,1}
@attribute GO:0021953 {0,1}
@attribute GO:0015748 {0,1}
@attribute GO:0008276 {0,1}
@attribute GO:0008076 {0,1}
@attribute GO:0006282 {0,1}
@attribute GO:0006081 {0,1}
@attribute GO:0001158 {0,1}
@attribute GO:0000725 {0,1}
@attribute GO:2001243 {0,1}
@attribute GO:1990748 {0,1}
@attribute GO:0090277 {0,1}
@attribute GO:0051817 {0,1}
@attribute GO:0045638 {0,1}
@attribute GO:0043244 {0,1}
@attribute GO:0043112 {0,1}
@attribute GO:0031023 {0,1}
@attribute GO:0030097 {0,1}
@attribute GO:0016811 {0,1}
@attribute GO:0008135 {0,1}
@attribute GO:0007565 {0,1}
@attribute GO:0007200 {0,1}
@attribute GO:0007093 {0,1}
@attribute GO:0006767 {0,1}
@attribute GO:0001191 {0,1}
@attribute GO:1903955 {0,1}
@attribute GO:1903901 {0,1}
@attribute GO:0051149 {0,1}
@attribute GO:0051087 {0,1}
@attribute GO:0048013 {0,1}
@attribute GO:0030183 {0,1}
@attribute GO:0030165 {0,1}
@attribute GO:0030136 {0,1}
@attribute GO:0016571 {0,1}
@attribute GO:0004197 {0,1}
@attribute GO:1902493 {0,1}
@attribute GO:1902476 {0,1}
@attribute GO:0098781 {0,1}
@attribute GO:0050818 {0,1}
@attribute GO:0042990 {0,1}
@attribute GO:0042307 {0,1}
@attribute GO:0034708 {0,1}
@attribute GO:0034705 {0,1}
@attribute GO:0031248 {0,1}
@attribute GO:0030816 {0,1}
@attribute GO:0010522 {0,1}
@attribute GO:0008170 {0,1}
@attribute GO:0007179 {0,1}
@attribute GO:0002027 {0,1}
@attribute GO:1904666 {0,1}
@attribute GO:0098754 {0,1}
@attribute GO:0097191 {0,1}
@attribute GO:0070126 {0,1}
@attribute GO:0070125 {0,1}
@attribute GO:0061387 {0,1}
@attribute GO:0033138 {0,1}
@attribute GO:0031490 {0,1}
@attribute GO:0031072 {0,1}
@attribute GO:0031032 {0,1}
@attribute GO:0008080 {0,1}
@attribute GO:0005840 {0,1}
@attribute GO:0005581 {0,1}
@attribute GO:0005549 {0,1}
@attribute GO:1904591 {0,1}
@attribute GO:1902911 {0,1}
@attribute GO:0099106 {0,1}
@attribute GO:0090630 {0,1}
@attribute GO:0051453 {0,1}
@attribute GO:0050868 {0,1}
@attribute GO:0045185 {0,1}
@attribute GO:0032273 {0,1}
@attribute GO:0019905 {0,1}
@attribute GO:0014013 {0,1}
@attribute GO:0009913 {0,1}
@attribute GO:0005496 {0,1}
@attribute GO:0003697 {0,1}
@attribute GO:1903902 {0,1}
@attribute GO:0043202 {0,1}
@attribute GO:0035383 {0,1}
@attribute GO:0032649 {0,1}
@attribute GO:0031570 {0,1}
@attribute GO:0006637 {0,1}
@attribute GO:0005249 {0,1}
@attribute GO:0001523 {0,1}
@attribute GO:0000777 {0,1}
@attribute GO:0070661 {0,1}
@attribute GO:0051591 {0,1}
@attribute GO:0051213 {0,1}
@attribute GO:0051153 {0,1}
@attribute GO:0044439 {0,1}
@attribute GO:0044438 {0,1}
@attribute GO:0042692 {0,1}
@attribute GO:0042102 {0,1}
@attribute GO:0035579 {0,1}
@attribute GO:0033559 {0,1}
@attribute GO:0030641 {0,1}
@attribute GO:0019955 {0,1}
@attribute GO:0019722 {0,1}
@attribute GO:0015108 {0,1}
@attribute GO:0007059 {0,1}
@attribute GO:0006633 {0,1}
@attribute GO:0006614 {0,1}
@attribute GO:0006333 {0,1}
@attribute GO:0004896 {0,1}
@attribute GO:0004702 {0,1}
@attribute GO:0003014 {0,1}
@attribute GO:2000134 {0,1}
@attribute GO:2000060 {0,1}
@attribute GO:1901800 {0,1}
@attribute GO:1901184 {0,1}
@attribute GO:0099003 {0,1}
@attribute GO:0090100 {0,1}
@attribute GO:0060537 {0,1}
@attribute GO:0051339 {0,1}
@attribute GO:0042476 {0,1}
@attribute GO:0035578 {0,1}
@attribute GO:0031279 {0,1}
@attribute GO:0022904 {0,1}
@attribute GO:0008643 {0,1}
@attribute GO:0008584 {0,1}
@attribute GO:0008081 {0,1}
@attribute GO:0008021 {0,1}
@attribute GO:0006368 {0,1}
@attribute GO:0004860 {0,1}
@attribute GO:0001952 {0,1}
@attribute GO:0001676 {0,1}
@attribute GO:0050729 {0,1}
@attribute GO:0050715 {0,1}
@attribute GO:0042770 {0,1}
@attribute GO:0030665 {0,1}
@attribute GO:0019886 {0,1}
@attribute GO:0019751 {0,1}
@attribute GO:0017015 {0,1}
@attribute GO:0009566 {0,1}
@attribute GO:0009408 {0,1}
@attribute GO:0007030 {0,1}
@attribute GO:0004497 {0,1}
@attribute GO:0002285 {0,1}
@attribute GO:0001104 {0,1}
@attribute GO:2000278 {0,1}
@attribute GO:1990204 {0,1}
@attribute GO:1903844 {0,1}
@attribute GO:0031514 {0,1}
@attribute GO:0031123 {0,1}
@attribute GO:0022900 {0,1}
@attribute GO:0010906 {0,1}
@attribute GO:0007160 {0,1}
@attribute GO:0006821 {0,1}
@attribute GO:0006342 {0,1}
@attribute GO:0002504 {0,1}
@attribute GO:0002495 {0,1}
@attribute GO:0000904 {0,1}
@attribute GO:1905039 {0,1}
@attribute GO:1904064 {0,1}
@attribute GO:1902807 {0,1}
@attribute GO:0072593 {0,1}
@attribute GO:0060562 {0,1}
@attribute GO:0051828 {0,1}
@attribute GO:0051806 {0,1}
@attribute GO:0048770 {0,1}
@attribute GO:0044409 {0,1}
@attribute GO:0042470 {0,1}
@attribute GO:0042035 {0,1}
@attribute GO:0035326 {0,1}
@attribute GO:0035108 {0,1}
@attribute GO:0035107 {0,1}
@attribute GO:0034614 {0,1}
@attribute GO:0030260 {0,1}
@attribute GO:0019210 {0,1}
@attribute GO:0016605 {0,1}
@attribute GO:0009119 {0,1}
@attribute GO:0007631 {0,1}
@attribute GO:0003705 {0,1}
@attribute GO:0002474 {0,1}
@attribute GO:1903214 {0,1}
@attribute GO:1903038 {0,1}
@attribute GO:1901606 {0,1}
@attribute GO:0099643 {0,1}
@attribute GO:0090575 {0,1}
@attribute GO:0071456 {0,1}
@attribute GO:0060560 {0,1}
@attribute GO:0045095 {0,1}
@attribute GO:0043648 {0,1}
@attribute GO:0032368 {0,1}
@attribute GO:0016573 {0,1}
@attribute GO:0016363 {0,1}
@attribute GO:0008144 {0,1}
@attribute GO:0006906 {0,1}
@attribute GO:0006639 {0,1}
@attribute GO:0006613 {0,1}
@attribute GO:0005253 {0,1}
@attribute GO:0004867 {0,1}
@attribute GO:0004553 {0,1}
@attribute GO:1901568 {0,1}
@attribute GO:0090002 {0,1}
@attribute GO:0071013 {0,1}
@attribute GO:0051651 {0,1}
@attribute GO:0047485 {0,1}
@attribute GO:0046854 {0,1}
@attribute GO:0042177 {0,1}
@attribute GO:0036064 {0,1}
@attribute GO:0035725 {0,1}
@attribute GO:0030594 {0,1}
@attribute GO:0016101 {0,1}
@attribute GO:0010508 {0,1}
@attribute GO:0009055 {0,1}
@attribute GO:0006690 {0,1}
@attribute GO:0006638 {0,1}
@attribute GO:0006415 {0,1}
@attribute GO:0000723 {0,1}
@attribute GO:0097711 {0,1}
@attribute GO:0090101 {0,1}
@attribute GO:0051928 {0,1}
@attribute GO:0051101 {0,1}
@attribute GO:0050684 {0,1}
@attribute GO:0046467 {0,1}
@attribute GO:0030804 {0,1}
@attribute GO:0016651 {0,1}
@attribute GO:0008565 {0,1}
@attribute GO:0006885 {0,1}
@attribute GO:0006836 {0,1}
@attribute GO:0002224 {0,1}
@attribute GO:0001936 {0,1}
@attribute GO:2001237 {0,1}
@attribute GO:0097529 {0,1}
@attribute GO:0090279 {0,1}
@attribute GO:0070555 {0,1}
@attribute GO:0042752 {0,1}
@attribute GO:0035335 {0,1}
@attribute GO:0007613 {0,1}
@attribute GO:0007218 {0,1}
@attribute GO:0007006 {0,1}
@attribute GO:0005777 {0,1}
@attribute GO:0004620 {0,1}
@attribute GO:0002688 {0,1}
@attribute GO:2001251 {0,1}
@attribute GO:0055076 {0,1}
@attribute GO:0050728 {0,1}
@attribute GO:0045727 {0,1}
@attribute GO:0045047 {0,1}
@attribute GO:0044236 {0,1}
@attribute GO:0032680 {0,1}
@attribute GO:0032675 {0,1}
@attribute GO:0010827 {0,1}
@attribute GO:0007034 {0,1}
@attribute GO:0001889 {0,1}
@attribute GO:1905477 {0,1}
@attribute GO:0090174 {0,1}
@attribute GO:0072329 {0,1}
@attribute GO:0070035 {0,1}
@attribute GO:0060078 {0,1}
@attribute GO:0060071 {0,1}
@attribute GO:0050864 {0,1}
@attribute GO:0048705 {0,1}
@attribute GO:0044070 {0,1}
@attribute GO:0043687 {0,1}
@attribute GO:0042826 {0,1}
@attribute GO:0035821 {0,1}
@attribute GO:0030004 {0,1}
@attribute GO:0018393 {0,1}
@attribute GO:0010634 {0,1}
@attribute GO:0008026 {0,1}
@attribute GO:0006606 {0,1}
@attribute GO:0006493 {0,1}
@attribute GO:0001948 {0,1}
@attribute GO:0055088 {0,1}
@attribute GO:0055037 {0,1}
@attribute GO:0043484 {0,1}
@attribute GO:0030217 {0,1}
@attribute GO:0015078 {0,1}
@attribute GO:0005796 {0,1}
@attribute GO:0005178 {0,1}
@attribute GO:0004725 {0,1}
@attribute GO:0002698 {0,1}
@attribute GO:0001568 {0,1}
@attribute GO:0000932 {0,1}
@attribute GO:2000058 {0,1}
@attribute GO:1903555 {0,1}
@attribute GO:1902904 {0,1}
@attribute GO:1900373 {0,1}
@attribute GO:0051282 {0,1}
@attribute GO:0048524 {0,1}
@attribute GO:0046496 {0,1}
@attribute GO:0043200 {0,1}
@attribute GO:0043021 {0,1}
@attribute GO:0036294 {0,1}
@attribute GO:0031902 {0,1}
@attribute GO:0030810 {0,1}
@attribute GO:0019362 {0,1}
@attribute GO:0018394 {0,1}
@attribute GO:0010811 {0,1}
@attribute GO:0007517 {0,1}
@attribute GO:0006664 {0,1}
@attribute GO:0004540 {0,1}
@attribute GO:0002700 {0,1}
@attribute GO:0000786 {0,1}
@attribute GO:1902600 {0,1}
@attribute GO:1902593 {0,1}
@attribute GO:0072599 {0,1}
@attribute GO:0051443 {0,1}
@attribute GO:0050709 {0,1}
@attribute GO:0045667 {0,1}
@attribute GO:0044706 {0,1}
@attribute GO:0034767 {0,1}
@attribute GO:0034754 {0,1}
@attribute GO:0016407 {0,1}
@attribute GO:0015294 {0,1}
@attribute GO:0006353 {0,1}
@attribute GO:0001649 {0,1}
@attribute GO:1903825 {0,1}
@attribute GO:1903509 {0,1}
@attribute GO:0097746 {0,1}
@attribute GO:0070382 {0,1}
@attribute GO:0061061 {0,1}
@attribute GO:0035296 {0,1}
@attribute GO:0019897 {0,1}
@attribute GO:0016410 {0,1}
@attribute GO:0010921 {0,1}
@attribute GO:0007033 {0,1}
@attribute GO:0071156 {0,1}
@attribute GO:0046824 {0,1}
@attribute GO:0045444 {0,1}
@attribute GO:0042542 {0,1}
@attribute GO:0032526 {0,1}
@attribute GO:0030968 {0,1}
@attribute GO:0008406 {0,1}
@attribute GO:0006805 {0,1}
@attribute GO:0006475 {0,1}
@attribute GO:0006406 {0,1}
@attribute GO:0071356 {0,1}
@attribute GO:0050806 {0,1}
@attribute GO:0048525 {0,1}
@attribute GO:0043130 {0,1}
@attribute GO:0030801 {0,1}
@attribute GO:0030139 {0,1}
@attribute GO:0016236 {0,1}
@attribute GO:0006721 {0,1}
@attribute GO:0006354 {0,1}
@attribute GO:0006289 {0,1}
@attribute GO:0006024 {0,1}
@attribute GO:0005200 {0,1}
@attribute GO:0002761 {0,1}
@attribute GO:1903510 {0,1}
@attribute GO:0051082 {0,1}
@attribute GO:0048660 {0,1}
@attribute GO:0044724 {0,1}
@attribute GO:0044325 {0,1}
@attribute GO:0019903 {0,1}
@attribute GO:0008238 {0,1}
@attribute GO:0006023 {0,1}
@attribute GO:0002020 {0,1}
@attribute GO:0001046 {0,1}
@attribute GO:0000082 {0,1}
@attribute GO:0048871 {0,1}
@attribute GO:0046834 {0,1}
@attribute GO:0044843 {0,1}
@attribute GO:0043204 {0,1}
@attribute GO:0034764 {0,1}
@attribute GO:0015197 {0,1}
@attribute GO:0008203 {0,1}
@attribute GO:0072524 {0,1}
@attribute GO:0051592 {0,1}
@attribute GO:0044815 {0,1}
@attribute GO:0043618 {0,1}
@attribute GO:0042626 {0,1}
@attribute GO:0032200 {0,1}
@attribute GO:0016202 {0,1}
@attribute GO:0012505 {0,1}
@attribute GO:0008033 {0,1}
@attribute GO:0007423 {0,1}
@attribute GO:0002792 {0,1}
@attribute GO:0002687 {0,1}
@attribute GO:0001764 {0,1}
@attribute GO:0000922 {0,1}
@attribute GO:0000041 {0,1}
@attribute GO:0098800 {0,1}
@attribute GO:0071222 {0,1}
@attribute GO:0070268 {0,1}
@attribute GO:0051494 {0,1}
@attribute GO:0048634 {0,1}
@attribute GO:0045814 {0,1}
@attribute GO:0045598 {0,1}
@attribute GO:0032434 {0,1}
@attribute GO:0030168 {0,1}
@attribute GO:0009267 {0,1}
@attribute GO:0009063 {0,1}
@attribute GO:0007219 {0,1}
@attribute GO:0002706 {0,1}
@attribute GO:0001085 {0,1}
@attribute GO:1901861 {0,1}
@attribute GO:0090175 {0,1}
@attribute GO:0071453 {0,1}
@attribute GO:0046434 {0,1}
@attribute GO:0046034 {0,1}
@attribute GO:0045807 {0,1}
@attribute GO:0045580 {0,1}
@attribute GO:0043197 {0,1}
@attribute GO:0032387 {0,1}
@attribute GO:0031333 {0,1}
@attribute GO:0019083 {0,1}
@attribute GO:0017148 {0,1}
@attribute GO:0016820 {0,1}
@attribute GO:0010594 {0,1}
@attribute GO:0010389 {0,1}
@attribute GO:0007062 {0,1}
@attribute GO:0006414 {0,1}
@attribute GO:0005923 {0,1}
@attribute GO:0002822 {0,1}
@attribute GO:0046887 {0,1}
@attribute GO:0006275 {0,1}
@attribute GO:0005814 {0,1}
@attribute GO:1902652 {0,1}
@attribute GO:0070972 {0,1}
@attribute GO:0051291 {0,1}
@attribute GO:0050880 {0,1}
@attribute GO:0050680 {0,1}
@attribute GO:0048562 {0,1}
@attribute GO:0044703 {0,1}
@attribute GO:0044309 {0,1}
@attribute GO:0032479 {0,1}
@attribute GO:0030018 {0,1}
@attribute GO:0016482 {0,1}
@attribute GO:0009581 {0,1}
@attribute GO:0007417 {0,1}
@attribute GO:0000184 {0,1}
@attribute GO:1903749 {0,1}
@attribute GO:1900182 {0,1}
@attribute GO:0072562 {0,1}
@attribute GO:0071897 {0,1}
@attribute GO:0070160 {0,1}
@attribute GO:0048872 {0,1}
@attribute GO:0044448 {0,1}
@attribute GO:0043620 {0,1}
@attribute GO:0043280 {0,1}
@attribute GO:0035150 {0,1}
@attribute GO:0035148 {0,1}
@attribute GO:0009152 {0,1}
@attribute GO:0004222 {0,1}
@attribute GO:0045995 {0,1}
@attribute GO:0031901 {0,1}
@attribute GO:0016052 {0,1}
@attribute GO:0010977 {0,1}
@attribute GO:0009100 {0,1}
@attribute GO:0007051 {0,1}
@attribute GO:0005262 {0,1}
@attribute GO:0001822 {0,1}
@attribute GO:0001503 {0,1}
@attribute GO:0001078 {0,1}
@attribute GO:1903305 {0,1}
@attribute GO:0099531 {0,1}
@attribute GO:0050777 {0,1}
@attribute GO:0044420 {0,1}
@attribute GO:0015934 {0,1}
@attribute GO:0009749 {0,1}
@attribute GO:0009582 {0,1}
@attribute GO:0009411 {0,1}
@attribute GO:0006865 {0,1}
@attribute GO:0006766 {0,1}
@attribute GO:0006006 {0,1}
@attribute GO:0005319 {0,1}
@attribute GO:0098661 {0,1}
@attribute GO:0051438 {0,1}
@attribute GO:0050921 {0,1}
@attribute GO:0048754 {0,1}
@attribute GO:0048469 {0,1}
@attribute GO:0046330 {0,1}
@attribute GO:0045766 {0,1}
@attribute GO:0045471 {0,1}
@attribute GO:0036459 {0,1}
@attribute GO:0033135 {0,1}
@attribute GO:0031047 {0,1}
@attribute GO:0030176 {0,1}
@attribute GO:0030135 {0,1}
@attribute GO:0016616 {0,1}
@attribute GO:0009116 {0,1}
@attribute GO:0008277 {0,1}
@attribute GO:0006164 {0,1}
@attribute GO:1903169 {0,1}
@attribute GO:0071219 {0,1}
@attribute GO:0043279 {0,1}
@attribute GO:0043271 {0,1}
@attribute GO:0034250 {0,1}
@attribute GO:0030817 {0,1}
@attribute GO:0016051 {0,1}
@attribute GO:0015980 {0,1}
@attribute GO:0015405 {0,1}
@attribute GO:0015399 {0,1}
@attribute GO:0006733 {0,1}
@attribute GO:0005179 {0,1}
@attribute GO:0002064 {0,1}
@attribute GO:1902749 {0,1}
@attribute GO:0101005 {0,1}
@attribute GO:0099111 {0,1}
@attribute GO:0090288 {0,1}
@attribute GO:0051896 {0,1}
@attribute GO:0051053 {0,1}
@attribute GO:0050807 {0,1}
@attribute GO:0017124 {0,1}
@attribute GO:0010970 {0,1}
@attribute GO:0010675 {0,1}
@attribute GO:0000776 {0,1}
@attribute GO:0090263 {0,1}
@attribute GO:0061041 {0,1}
@attribute GO:0055067 {0,1}
@attribute GO:0051250 {0,1}
@attribute GO:0050671 {0,1}
@attribute GO:0044798 {0,1}
@attribute GO:0042579 {0,1}
@attribute GO:0030856 {0,1}
@attribute GO:0009636 {0,1}
@attribute GO:0006473 {0,1}
@attribute GO:2001257 {0,1}
@attribute GO:0071901 {0,1}
@attribute GO:0051650 {0,1}
@attribute GO:0051170 {0,1}
@attribute GO:0045931 {0,1}
@attribute GO:0043401 {0,1}
@attribute GO:0032946 {0,1}
@attribute GO:0009746 {0,1}
@attribute GO:0009451 {0,1}
@attribute GO:0005802 {0,1}
@attribute GO:0002819 {0,1}
@attribute GO:0002223 {0,1}
@attribute GO:0002221 {0,1}
@attribute GO:1905952 {0,1}
@attribute GO:1904813 {0,1}
@attribute GO:0045834 {0,1}
@attribute GO:0035023 {0,1}
@attribute GO:0033209 {0,1}
@attribute GO:0032182 {0,1}
@attribute GO:0031227 {0,1}
@attribute GO:0016798 {0,1}
@attribute GO:0015718 {0,1}
@attribute GO:0010469 {0,1}
@attribute GO:0006661 {0,1}
@attribute GO:0000784 {0,1}
@attribute GO:0000149 {0,1}
@attribute GO:2001056 {0,1}
@attribute GO:0071103 {0,1}
@attribute GO:0048568 {0,1}
@attribute GO:0034249 {0,1}
@attribute GO:0030595 {0,1}
@attribute GO:0020037 {0,1}
@attribute GO:0016298 {0,1}
@attribute GO:0006694 {0,1}
@attribute GO:0002220 {0,1}
@attribute GO:0001650 {0,1}
@attribute GO:1901981 {0,1}
@attribute GO:0070507 {0,1}
@attribute GO:0050773 {0,1}
@attribute GO:0048015 {0,1}
@attribute GO:0043492 {0,1}
@attribute GO:0038095 {0,1}
@attribute GO:0032355 {0,1}
@attribute GO:0022853 {0,1}
@attribute GO:0015850 {0,1}
@attribute GO:0009306 {0,1}
@attribute GO:0007409 {0,1}
@attribute GO:0006720 {0,1}
@attribute GO:0002576 {0,1}
@attribute GO:2000241 {0,1}
@attribute GO:1903311 {0,1}
@attribute GO:0016779 {0,1}
@attribute GO:0016125 {0,1}
@attribute GO:1902107 {0,1}
@attribute GO:0090501 {0,1}
@attribute GO:0072331 {0,1}
@attribute GO:0070665 {0,1}
@attribute GO:0050821 {0,1}
@attribute GO:0046683 {0,1}
@attribute GO:0034329 {0,1}
@attribute GO:0034284 {0,1}
@attribute GO:0016247 {0,1}
@attribute GO:0008528 {0,1}
@attribute GO:0007605 {0,1}
@attribute GO:0005770 {0,1}
@attribute GO:0005267 {0,1}
@attribute GO:1903747 {0,1}
@attribute GO:1900544 {0,1}
@attribute GO:0048666 {0,1}
@attribute GO:0048017 {0,1}
@attribute GO:0045981 {0,1}
@attribute GO:0031256 {0,1}
@attribute GO:0019838 {0,1}
@attribute GO:0019827 {0,1}
@attribute GO:0019783 {0,1}
@attribute GO:0009260 {0,1}
@attribute GO:0007163 {0,1}
@attribute GO:0001667 {0,1}
@attribute GO:0001653 {0,1}
@attribute GO:1903707 {0,1}
@attribute GO:0043624 {0,1}
@attribute GO:0042787 {0,1}
@attribute GO:0031056 {0,1}
@attribute GO:0072522 {0,1}
@attribute GO:0042113 {0,1}
@attribute GO:0034612 {0,1}
@attribute GO:0031397 {0,1}
@attribute GO:0006405 {0,1}
@attribute GO:0003774 {0,1}
@attribute GO:0098727 {0,1}
@attribute GO:0071248 {0,1}
@attribute GO:0070851 {0,1}
@attribute GO:0051302 {0,1}
@attribute GO:0051262 {0,1}
@attribute GO:0050954 {0,1}
@attribute GO:0046390 {0,1}
@attribute GO:0043524 {0,1}
@attribute GO:0032845 {0,1}
@attribute GO:0010770 {0,1}
@attribute GO:0008213 {0,1}
@attribute GO:0007612 {0,1}
@attribute GO:0006497 {0,1}
@attribute GO:0006479 {0,1}
@attribute GO:0005938 {0,1}
@attribute GO:0046890 {0,1}
@attribute GO:0045165 {0,1}
@attribute GO:0043433 {0,1}
@attribute GO:0035257 {0,1}
@attribute GO:0022408 {0,1}
@attribute GO:0019842 {0,1}
@attribute GO:0008037 {0,1}
@attribute GO:0006665 {0,1}
@attribute GO:0000086 {0,1}
@attribute GO:0098798 {0,1}
@attribute GO:0051648 {0,1}
@attribute GO:0046906 {0,1}
@attribute GO:0031099 {0,1}
@attribute GO:0022843 {0,1}
@attribute GO:0016241 {0,1}
@attribute GO:0016049 {0,1}
@attribute GO:0009952 {0,1}
@attribute GO:2000045 {0,1}
@attribute GO:1904018 {0,1}
@attribute GO:0051092 {0,1}
@attribute GO:0044839 {0,1}
@attribute GO:0035303 {0,1}
@attribute GO:0030662 {0,1}
@attribute GO:0004519 {0,1}
@attribute GO:0002831 {0,1}
@attribute GO:1904892 {0,1}
@attribute GO:0051100 {0,1}
@attribute GO:0046425 {0,1}
@attribute GO:0044801 {0,1}
@attribute GO:0035567 {0,1}
@attribute GO:0032868 {0,1}
@attribute GO:0030814 {0,1}
@attribute GO:0030426 {0,1}
@attribute GO:0071478 {0,1}
@attribute GO:0052689 {0,1}
@attribute GO:0046943 {0,1}
@attribute GO:0045619 {0,1}
@attribute GO:0015992 {0,1}
@attribute GO:0015103 {0,1}
@attribute GO:0015085 {0,1}
@attribute GO:0009205 {0,1}
@attribute GO:0007623 {0,1}
@attribute GO:0003018 {0,1}
@attribute GO:1903828 {0,1}
@attribute GO:0061138 {0,1}
@attribute GO:0051099 {0,1}
@attribute GO:0034504 {0,1}
@attribute GO:0030705 {0,1}
@attribute GO:0010950 {0,1}
@attribute GO:0008360 {0,1}
@attribute GO:0001894 {0,1}
@attribute GO:1905475 {0,1}
@attribute GO:0098794 {0,1}
@attribute GO:0032874 {0,1}
@attribute GO:0031330 {0,1}
@attribute GO:0030496 {0,1}
@attribute GO:0016614 {0,1}
@attribute GO:0015630 {0,1}
@attribute GO:0007281 {0,1}
@attribute GO:0006818 {0,1}
@attribute GO:0006413 {0,1}
@attribute GO:1903321 {0,1}
@attribute GO:0098858 {0,1}
@attribute GO:0071216 {0,1}
@attribute GO:0070304 {0,1}
@attribute GO:0060429 {0,1}
@attribute GO:0050808 {0,1}
@attribute GO:0043209 {0,1}
@attribute GO:0031589 {0,1}
@attribute GO:0030833 {0,1}
@attribute GO:0030802 {0,1}
@attribute GO:0014074 {0,1}
@attribute GO:0006334 {0,1}
@attribute GO:0005875 {0,1}
@attribute GO:0005057 {0,1}
@attribute GO:0001505 {0,1}
@attribute GO:0000075 {0,1}
@attribute GO:0051235 {0,1}
@attribute GO:0043488 {0,1}
@attribute GO:0030658 {0,1}
@attribute GO:0030427 {0,1}
@attribute GO:0008217 {0,1}
@attribute GO:0006937 {0,1}
@attribute GO:0002790 {0,1}
@attribute GO:1901657 {0,1}
@attribute GO:0051384 {0,1}
@attribute GO:0051015 {0,1}
@attribute GO:0048284 {0,1}
@attribute GO:0030534 {0,1}
@attribute GO:0017137 {0,1}
@attribute GO:0008757 {0,1}
@attribute GO:0001959 {0,1}
@attribute GO:0050707 {0,1}
@attribute GO:0042129 {0,1}
@attribute GO:0031345 {0,1}
@attribute GO:0015293 {0,1}
@attribute GO:0009199 {0,1}
@attribute GO:0009144 {0,1}
@attribute GO:0008194 {0,1}
@attribute GO:0006109 {0,1}
@attribute GO:0002695 {0,1}
@attribute GO:0051701 {0,1}
@attribute GO:0044262 {0,1}
@attribute GO:0044085 {0,1}
@attribute GO:0031669 {0,1}
@attribute GO:0022834 {0,1}
@attribute GO:0016810 {0,1}
@attribute GO:0015276 {0,1}
@attribute GO:0014066 {0,1}
@attribute GO:0010212 {0,1}
@attribute GO:0007188 {0,1}
@attribute GO:0005741 {0,1}
@attribute GO:0001076 {0,1}
@attribute GO:2001242 {0,1}
@attribute GO:1903034 {0,1}
@attribute GO:0031348 {0,1}
@attribute GO:0009743 {0,1}
@attribute GO:1902806 {0,1}
@attribute GO:0097193 {0,1}
@attribute GO:0051028 {0,1}
@attribute GO:0050852 {0,1}
@attribute GO:0032993 {0,1}
@attribute GO:0017038 {0,1}
@attribute GO:0009108 {0,1}
@attribute GO:0006367 {0,1}
@attribute GO:2001252 {0,1}
@attribute GO:1901617 {0,1}
@attribute GO:1900371 {0,1}
@attribute GO:0071805 {0,1}
@attribute GO:0071804 {0,1}
@attribute GO:0048167 {0,1}
@attribute GO:0043409 {0,1}
@attribute GO:0007050 {0,1}
@attribute GO:0005342 {0,1}
@attribute GO:0001763 {0,1}
@attribute GO:0061136 {0,1}
@attribute GO:0060759 {0,1}
@attribute GO:0042594 {0,1}
@attribute GO:0030808 {0,1}
@attribute GO:0007265 {0,1}
@attribute GO:0000187 {0,1}
@attribute GO:2000377 {0,1}
@attribute GO:0050770 {0,1}
@attribute GO:0043487 {0,1}
@attribute GO:0032886 {0,1}
@attribute GO:0030307 {0,1}
@attribute GO:0007608 {0,1}
@attribute GO:1902905 {0,1}
@attribute GO:0019932 {0,1}
@attribute GO:0007088 {0,1}
@attribute GO:0005819 {0,1}
@attribute GO:2001236 {0,1}
@attribute GO:0072330 {0,1}
@attribute GO:0030308 {0,1}
@attribute GO:0030099 {0,1}
@attribute GO:0019902 {0,1}
@attribute GO:0016485 {0,1}
@attribute GO:0002703 {0,1}
@attribute GO:0000902 {0,1}
@attribute GO:0072659 {0,1}
@attribute GO:0071375 {0,1}
@attribute GO:0043901 {0,1}
@attribute GO:0043543 {0,1}
@attribute GO:0030666 {0,1}
@attribute GO:0016853 {0,1}
@attribute GO:0015081 {0,1}
@attribute GO:0010952 {0,1}
@attribute GO:0008201 {0,1}
@attribute GO:0006888 {0,1}
@attribute GO:0006839 {0,1}
@attribute GO:0005635 {0,1}
@attribute GO:1902275 {0,1}
@attribute GO:0051427 {0,1}
@attribute GO:0034599 {0,1}
@attribute GO:0030177 {0,1}
@attribute GO:0009266 {0,1}
@attribute GO:0004386 {0,1}
@attribute GO:0002685 {0,1}
@attribute GO:0048639 {0,1}
@attribute GO:0044450 {0,1}
@attribute GO:0023061 {0,1}
@attribute GO:0006814 {0,1}
@attribute GO:0005506 {0,1}
@attribute GO:0071241 {0,1}
@attribute GO:0030027 {0,1}
@attribute GO:0016705 {0,1}
@attribute GO:0042593 {0,1}
@attribute GO:0033500 {0,1}
@attribute GO:0031960 {0,1}
@attribute GO:0030203 {0,1}
@attribute GO:0019318 {0,1}
@attribute GO:0015698 {0,1}
@attribute GO:0009167 {0,1}
@attribute GO:0007584 {0,1}
@attribute GO:0007156 {0,1}
@attribute GO:0006612 {0,1}
@attribute GO:0006338 {0,1}
@attribute GO:1903708 {0,1}
@attribute GO:0050679 {0,1}
@attribute GO:0043902 {0,1}
@attribute GO:0031225 {0,1}
@attribute GO:0031175 {0,1}
@attribute GO:0010565 {0,1}
@attribute GO:0009126 {0,1}
@attribute GO:0007178 {0,1}
@attribute GO:0003735 {0,1}
@attribute GO:0002699 {0,1}
@attribute GO:0000781 {0,1}
@attribute GO:0051168 {0,1}
@attribute GO:0042306 {0,1}
@attribute GO:0008064 {0,1}
@attribute GO:0001047 {0,1}
@attribute GO:0050866 {0,1}
@attribute GO:0045216 {0,1}
@attribute GO:0030832 {0,1}
@attribute GO:1901796 {0,1}
@attribute GO:0098802 {0,1}
@attribute GO:0098791 {0,1}
@attribute GO:0051147 {0,1}
@attribute GO:0044242 {0,1}
@attribute GO:0030799 {0,1}
@attribute GO:0015079 {0,1}
@attribute GO:0009755 {0,1}
@attribute GO:1904589 {0,1}
@attribute GO:0090090 {0,1}
@attribute GO:0051607 {0,1}
@attribute GO:0043241 {0,1}
@attribute GO:0031967 {0,1}
@attribute GO:0021700 {0,1}
@attribute GO:0018105 {0,1}
@attribute GO:0008083 {0,1}
@attribute GO:0046328 {0,1}
@attribute GO:0031975 {0,1}
@attribute GO:0031301 {0,1}
@attribute GO:0030674 {0,1}
@attribute GO:0006575 {0,1}
@attribute GO:0098793 {0,1}
@attribute GO:0097223 {0,1}
@attribute GO:0050920 {0,1}
@attribute GO:0050731 {0,1}
@attribute GO:0009141 {0,1}
@attribute GO:0006813 {0,1}
@attribute GO:0001501 {0,1}
@attribute GO:2001020 {0,1}
@attribute GO:0048534 {0,1}
@attribute GO:0031968 {0,1}
@attribute GO:0030522 {0,1}
@attribute GO:0044452 {0,1}
@attribute GO:0042445 {0,1}
@attribute GO:0010632 {0,1}
@attribute GO:0006260 {0,1}
@attribute GO:0006022 {0,1}
@attribute GO:1990778 {0,1}
@attribute GO:0034728 {0,1}
@attribute GO:0019867 {0,1}
@attribute GO:0003729 {0,1}
@attribute GO:0070588 {0,1}
@attribute GO:0050796 {0,1}
@attribute GO:0005775 {0,1}
@attribute GO:0001701 {0,1}
@attribute GO:1903531 {0,1}
@attribute GO:0061025 {0,1}
@attribute GO:0031461 {0,1}
@attribute GO:0009161 {0,1}
@attribute GO:0006399 {0,1}
@attribute GO:0004866 {0,1}
@attribute GO:0043009 {0,1}
@attribute GO:0032271 {0,1}
@attribute GO:0031668 {0,1}
@attribute GO:0002478 {0,1}
@attribute GO:1902115 {0,1}
@attribute GO:0097305 {0,1}
@attribute GO:0007187 {0,1}
@attribute GO:0006302 {0,1}
@attribute GO:2001235 {0,1}
@attribute GO:1901136 {0,1}
@attribute GO:0051783 {0,1}
@attribute GO:0051495 {0,1}
@attribute GO:0035295 {0,1}
@attribute GO:0022406 {0,1}
@attribute GO:0010822 {0,1}
@attribute GO:0009792 {0,1}
@attribute GO:0008022 {0,1}
@attribute GO:0007507 {0,1}
@attribute GO:1903900 {0,1}
@attribute GO:1901653 {0,1}
@attribute GO:0060491 {0,1}
@attribute GO:0031300 {0,1}
@attribute GO:0009611 {0,1}
@attribute GO:1903046 {0,1}
@attribute GO:1901654 {0,1}
@attribute GO:0050662 {0,1}
@attribute GO:0033267 {0,1}
@attribute GO:0017157 {0,1}
@attribute GO:0016323 {0,1}
@attribute GO:0061135 {0,1}
@attribute GO:0060326 {0,1}
@attribute GO:0043393 {0,1}
@attribute GO:0031984 {0,1}
@attribute GO:0018209 {0,1}
@attribute GO:0006643 {0,1}
@attribute GO:1903052 {0,1}
@attribute GO:1901215 {0,1}
@attribute GO:0070374 {0,1}
@attribute GO:0050851 {0,1}
@attribute GO:0043123 {0,1}
@attribute GO:0031406 {0,1}
@attribute GO:0030278 {0,1}
@attribute GO:0022618 {0,1}
@attribute GO:0016829 {0,1}
@attribute GO:0010810 {0,1}
@attribute GO:0043177 {0,1}
@attribute GO:0030414 {0,1}
@attribute GO:0019884 {0,1}
@attribute GO:1905330 {0,1}
@attribute GO:0072509 {0,1}
@attribute GO:0036464 {0,1}
@attribute GO:0031398 {0,1}
@attribute GO:0004721 {0,1}
@attribute GO:0048002 {0,1}
@attribute GO:0019887 {0,1}
@attribute GO:0005681 {0,1}
@attribute GO:0090257 {0,1}
@attribute GO:0060090 {0,1}
@attribute GO:0032412 {0,1}
@attribute GO:0016874 {0,1}
@attribute GO:0009897 {0,1}
@attribute GO:0001227 {0,1}
@attribute GO:0097164 {0,1}
@attribute GO:0061695 {0,1}
@attribute GO:0051604 {0,1}
@attribute GO:0045665 {0,1}
@attribute GO:0045637 {0,1}
@attribute GO:0031424 {0,1}
@attribute GO:0009123 {0,1}
@attribute GO:0007626 {0,1}
@attribute GO:0006959 {0,1}
@attribute GO:0034330 {0,1}
@attribute GO:0022898 {0,1}
@attribute GO:0007596 {0,1}
@attribute GO:0004713 {0,1}
@attribute GO:0099572 {0,1}
@attribute GO:0050658 {0,1}
@attribute GO:0050657 {0,1}
@attribute GO:0014069 {0,1}
@attribute GO:0009612 {0,1}
@attribute GO:0007420 {0,1}
@attribute GO:0000302 {0,1}
@attribute GO:1901991 {0,1}
@attribute GO:0051188 {0,1}
@attribute GO:0050817 {0,1}
@attribute GO:0038093 {0,1}
@attribute GO:0003013 {0,1}
@attribute GO:0099568 {0,1}
@attribute GO:0051236 {0,1}
@attribute GO:0051224 {0,1}
@attribute GO:0044391 {0,1}
@attribute GO:0043523 {0,1}
@attribute GO:0042393 {0,1}
@attribute GO:0071826 {0,1}
@attribute GO:0050670 {0,1}
@attribute GO:0044455 {0,1}
@attribute GO:0035770 {0,1}
@attribute GO:0030098 {0,1}
@attribute GO:0071229 {0,1}
@attribute GO:0032944 {0,1}
@attribute GO:0016458 {0,1}
@attribute GO:0009165 {0,1}
@attribute GO:0000287 {0,1}
@attribute GO:0051048 {0,1}
@attribute GO:0008237 {0,1}
@attribute GO:0007606 {0,1}
@attribute GO:0007599 {0,1}
@attribute GO:0007204 {0,1}
@attribute GO:0007015 {0,1}
@attribute GO:0005516 {0,1}
@attribute GO:0004252 {0,1}
@attribute GO:1903364 {0,1}
@attribute GO:0032984 {0,1}
@attribute GO:0006470 {0,1}
@attribute GO:1903322 {0,1}
@attribute GO:1901293 {0,1}
@attribute GO:0043281 {0,1}
@attribute GO:0018108 {0,1}
@attribute GO:0008514 {0,1}
@attribute GO:0000956 {0,1}
@attribute GO:0019898 {0,1}
@attribute GO:0006352 {0,1}
@attribute GO:1901988 {0,1}
@attribute GO:0018212 {0,1}
@attribute GO:0008234 {0,1}
@attribute GO:0005882 {0,1}
@attribute GO:2000021 {0,1}
@attribute GO:0090276 {0,1}
@attribute GO:0006412 {0,1}
@attribute GO:0002250 {0,1}
@attribute GO:0070663 {0,1}
@attribute GO:0046777 {0,1}
@attribute GO:0034703 {0,1}
@attribute GO:2001234 {0,1}
@attribute GO:0030178 {0,1}
@attribute GO:0022832 {0,1}
@attribute GO:0009895 {0,1}
@attribute GO:0005996 {0,1}
@attribute GO:0005244 {0,1}
@attribute GO:0060271 {0,1}
@attribute GO:0050870 {0,1}
@attribute GO:0046822 {0,1}
@attribute GO:0032409 {0,1}
@attribute GO:0019207 {0,1}
@attribute GO:1904950 {0,1}
@attribute GO:0046488 {0,1}
@attribute GO:0044272 {0,1}
@attribute GO:0042110 {0,1}
@attribute GO:0090092 {0,1}
@attribute GO:0061630 {0,1}
@attribute GO:0051924 {0,1}
@attribute GO:0044449 {0,1}
@attribute GO:0032872 {0,1}
@attribute GO:0031334 {0,1}
@attribute GO:0015629 {0,1}
@attribute GO:0007601 {0,1}
@attribute GO:0070302 {0,1}
@attribute GO:0006310 {0,1}
@attribute GO:0005539 {0,1}
@attribute GO:0048812 {0,1}
@attribute GO:0046578 {0,1}
@attribute GO:2000116 {0,1}
@attribute GO:1900180 {0,1}
@attribute GO:0051054 {0,1}
@attribute GO:0007009 {0,1}
@attribute GO:0006936 {0,1}
@attribute GO:0006402 {0,1}
@attribute GO:0005788 {0,1}
@attribute GO:0050953 {0,1}
@attribute GO:0030100 {0,1}
@attribute GO:0016758 {0,1}
@attribute GO:0061659 {0,1}
@attribute GO:0050714 {0,1}
@attribute GO:0065004 {0,1}
@attribute GO:0040029 {0,1}
@attribute GO:0008168 {0,1}
@attribute GO:1903039 {0,1}
@attribute GO:0032846 {0,1}
@attribute GO:0045211 {0,1}
@attribute GO:0044782 {0,1}
@attribute GO:0035239 {0,1}
@attribute GO:0009790 {0,1}
@attribute GO:0030336 {0,1}
@attribute GO:1901605 {0,1}
@attribute GO:1900542 {0,1}
@attribute GO:0048858 {0,1}
@attribute GO:0042742 {0,1}
@attribute GO:0035091 {0,1}
@attribute GO:0005694 {0,1}
@attribute GO:0045765 {0,1}
@attribute GO:0008236 {0,1}
@attribute GO:0045926 {0,1}
@attribute GO:0007411 {0,1}
@attribute GO:0048545 {0,1}
@attribute GO:0046474 {0,1}
@attribute GO:0030141 {0,1}
@attribute GO:0097485 {0,1}
@attribute GO:0061134 {0,1}
@attribute GO:0046395 {0,1}
@attribute GO:0043270 {0,1}
@attribute GO:0017171 {0,1}
@attribute GO:0016054 {0,1}
@attribute GO:0008017 {0,1}
@attribute GO:0008016 {0,1}
@attribute GO:0098742 {0,1}
@attribute GO:0050730 {0,1}
@attribute GO:0006898 {0,1}
@attribute GO:0001818 {0,1}
@attribute GO:0043043 {0,1}
@attribute GO:0031647 {0,1}
@attribute GO:0016741 {0,1}
@attribute GO:0006914 {0,1}
@attribute GO:0006140 {0,1}
@attribute GO:0004518 {0,1}
@attribute GO:0007611 {0,1}
@attribute GO:0005769 {0,1}
@attribute GO:0043406 {0,1}
@attribute GO:0019882 {0,1}
@attribute GO:0043414 {0,1}
@attribute GO:0007162 {0,1}
@attribute GO:0005125 {0,1}
@attribute GO:0003002 {0,1}
@attribute GO:1901681 {0,1}
@attribute GO:0016747 {0,1}
@attribute GO:0015931 {0,1}
@attribute GO:0003924 {0,1}
@attribute GO:0003714 {0,1}
@attribute GO:2000146 {0,1}
@attribute GO:0030182 {0,1}
@attribute GO:0010821 {0,1}
@attribute GO:0002793 {0,1}
@attribute GO:0045017 {0,1}
@attribute GO:0006457 {0,1}
@attribute GO:0098797 {0,1}
@attribute GO:0006816 {0,1}
@attribute GO:0002758 {0,1}
@attribute GO:0090287 {0,1}
@attribute GO:0051480 {0,1}
@attribute GO:0051091 {0,1}
@attribute GO:0000790 {0,1}
@attribute GO:0098687 {0,1}
@attribute GO:0071345 {0,1}
@attribute GO:0010951 {0,1}
@attribute GO:0006401 {0,1}
@attribute GO:1903050 {0,1}
@attribute GO:0043122 {0,1}
@attribute GO:0034976 {0,1}
@attribute GO:0032990 {0,1}
@attribute GO:0030133 {0,1}
@attribute GO:0042277 {0,1}
@attribute GO:0016337 {0,1}
@attribute GO:0009617 {0,1}
@attribute GO:0071824 {0,1}
@attribute GO:0050768 {0,1}
@attribute GO:0048732 {0,1}
@attribute GO:0030258 {0,1}
@attribute GO:0022412 {0,1}
@attribute GO:0015291 {0,1}
@attribute GO:0010976 {0,1}
@attribute GO:0002218 {0,1}
@attribute GO:1901342 {0,1}
@attribute GO:0071363 {0,1}
@attribute GO:0045927 {0,1}
@attribute GO:0022409 {0,1}
@attribute GO:0006469 {0,1}
@attribute GO:1902105 {0,1}
@attribute GO:0032535 {0,1}
@attribute GO:0030424 {0,1}
@attribute GO:0016197 {0,1}
@attribute GO:0098552 {0,1}
@attribute GO:0051271 {0,1}
@attribute GO:0007568 {0,1}
@attribute GO:0007067 {0,1}
@attribute GO:0007018 {0,1}
@attribute GO:0060828 {0,1}
@attribute GO:0044445 {0,1}
@attribute GO:0010466 {0,1}
@attribute GO:1904062 {0,1}
@attribute GO:0090068 {0,1}
@attribute GO:0071496 {0,1}
@attribute GO:0045202 {0,1}
@attribute GO:0000398 {0,1}
@attribute GO:0000377 {0,1}
@attribute GO:0070372 {0,1}
@attribute GO:0032102 {0,1}
@attribute GO:2000027 {0,1}
@attribute GO:0090316 {0,1}
@attribute GO:0044772 {0,1}
@attribute GO:0000375 {0,1}
@attribute GO:0008202 {0,1}
@attribute GO:0006869 {0,1}
@attribute GO:0003012 {0,1}
@attribute GO:0098656 {0,1}
@attribute GO:0010769 {0,1}
@attribute GO:0001666 {0,1}
@attribute GO:0046883 {0,1}
@attribute GO:0032103 {0,1}
@attribute GO:0009615 {0,1}
@attribute GO:0006364 {0,1}
@attribute GO:0051251 {0,1}
@attribute GO:0005088 {0,1}
@attribute GO:0001525 {0,1}
@attribute GO:0051260 {0,1}
@attribute GO:0031396 {0,1}
@attribute GO:0008654 {0,1}
@attribute GO:0051961 {0,1}
@attribute GO:0050890 {0,1}
@attribute GO:0044770 {0,1}
@attribute GO:0040013 {0,1}
@attribute GO:0033673 {0,1}
@attribute GO:0050792 {0,1}
@attribute GO:0001664 {0,1}
@attribute GO:0001077 {0,1}
@attribute GO:0045121 {0,1}
@attribute GO:1903362 {0,1}
@attribute GO:0071214 {0,1}
@attribute GO:0098857 {0,1}
@attribute GO:0046394 {0,1}
@attribute GO:0036293 {0,1}
@attribute GO:0016053 {0,1}
@attribute GO:0010948 {0,1}
@attribute GO:0005578 {0,1}
@attribute GO:0060249 {0,1}
@attribute GO:0045732 {0,1}
@attribute GO:0016042 {0,1}
@attribute GO:0006066 {0,1}
@attribute GO:0005764 {0,1}
@attribute GO:0000323 {0,1}
@attribute GO:0098602 {0,1}
@attribute GO:0048037 {0,1}
@attribute GO:0045930 {0,1}
@attribute GO:1903522 {0,1}
@attribute GO:0016746 {0,1}
@attribute GO:0005126 {0,1}
@attribute GO:0002521 {0,1}
@attribute GO:0046942 {0,1}
@attribute GO:0043413 {0,1}
@attribute GO:0006486 {0,1}
@attribute GO:1901214 {0,1}
@attribute GO:0043434 {0,1}
@attribute GO:0033218 {0,1}
@attribute GO:0070848 {0,1}
@attribute GO:0006913 {0,1}
@attribute GO:0048608 {0,1}
@attribute GO:0009150 {0,1}
@attribute GO:0051656 {0,1}
@attribute GO:0009416 {0,1}
@attribute GO:0005929 {0,1}
@attribute GO:0006091 {0,1}
@attribute GO:0097190 {0,1}
@attribute GO:0090305 {0,1}
@attribute GO:0015849 {0,1}
@attribute GO:0010721 {0,1}
@attribute GO:0007005 {0,1}
@attribute GO:0070085 {0,1}
@attribute GO:0018205 {0,1}
@attribute GO:0070482 {0,1}
@attribute GO:0016072 {0,1}
@attribute GO:1903320 {0,1}
@attribute GO:0090150 {0,1}
@attribute GO:0032496 {0,1}
@attribute GO:0030246 {0,1}
@attribute GO:0016791 {0,1}
@attribute GO:0002009 {0,1}
@attribute GO:1902903 {0,1}
@attribute GO:0051169 {0,1}
@attribute GO:0070838 {0,1}
@attribute GO:0010506 {0,1}
@attribute GO:0043903 {0,1}
@attribute GO:0030036 {0,1}
@attribute GO:0002696 {0,1}
@attribute GO:0048589 {0,1}
@attribute GO:0045089 {0,1}
@attribute GO:0034702 {0,1}
@attribute GO:0016324 {0,1}
@attribute GO:0007049 {0,1}
@attribute GO:0016579 {0,1}
@attribute GO:0072511 {0,1}
@attribute GO:0043604 {0,1}
@attribute GO:0000209 {0,1}
@attribute GO:0048638 {0,1}
@attribute GO:0019216 {0,1}
@attribute GO:0097060 {0,1}
@attribute GO:0050727 {0,1}
@attribute GO:0031965 {0,1}
@attribute GO:0017016 {0,1}
@attribute GO:0009259 {0,1}
@attribute GO:0006732 {0,1}
@attribute GO:0006605 {0,1}
@attribute GO:0006163 {0,1}
@attribute GO:0033044 {0,1}
@attribute GO:0032956 {0,1}
@attribute GO:0032388 {0,1}
@attribute GO:0016311 {0,1}
@attribute GO:0098916 {0,1}
@attribute GO:0050867 {0,1}
@attribute GO:0016757 {0,1}
@attribute GO:0007268 {0,1}
@attribute GO:0000151 {0,1}
@attribute GO:0043161 {0,1}
@attribute GO:0031625 {0,1}
@attribute GO:1903533 {0,1}
@attribute GO:0015631 {0,1}
@attribute GO:0006631 {0,1}
@attribute GO:0005096 {0,1}
@attribute GO:0050900 {0,1}
@attribute GO:0048511 {0,1}
@attribute GO:0030667 {0,1}
@attribute GO:0006935 {0,1}
@attribute GO:0042330 {0,1}
@attribute GO:0032259 {0,1}
@attribute GO:0002429 {0,1}
@attribute GO:0002237 {0,1}
@attribute GO:0099537 {0,1}
@attribute GO:0099536 {0,1}
@attribute GO:0044389 {0,1}
@attribute GO:0050678 {0,1}
@attribute GO:0032147 {0,1}
@attribute GO:0031253 {0,1}
@attribute GO:0030198 {0,1}
@attribute GO:0005667 {0,1}
@attribute GO:1901990 {0,1}
@attribute GO:0070646 {0,1}
@attribute GO:0043062 {0,1}
@attribute GO:0010498 {0,1}
@attribute GO:0050863 {0,1}
@attribute GO:0050804 {0,1}
@attribute GO:0019693 {0,1}
@attribute GO:0003713 {0,1}
@attribute GO:0000226 {0,1}
@attribute GO:0010639 {0,1}
@attribute GO:0010038 {0,1}
@attribute GO:0071902 {0,1}
@attribute GO:0051098 {0,1}
@attribute GO:0051056 {0,1}
@attribute GO:0043025 {0,1}
@attribute GO:0032870 {0,1}
@attribute GO:0043235 {0,1}
@attribute GO:0099503 {0,1}
@attribute GO:0045861 {0,1}
@attribute GO:0031267 {0,1}
@attribute GO:0030855 {0,1}
@attribute GO:0006520 {0,1}
@attribute GO:0048193 {0,1}
@attribute GO:0045296 {0,1}
@attribute GO:0000280 {0,1}
@attribute GO:1903037 {0,1}
@attribute GO:1902495 {0,1}
@attribute GO:1901652 {0,1}
@attribute GO:0030031 {0,1}
@attribute GO:0016050 {0,1}
@attribute GO:0042623 {0,1}
@attribute GO:0010959 {0,1}
@attribute GO:0030111 {0,1}
@attribute GO:0006417 {0,1}
@attribute GO:1901987 {0,1}
@attribute GO:0032970 {0,1}
@attribute GO:0030425 {0,1}
@attribute GO:0001101 {0,1}
@attribute GO:0045666 {0,1}
@attribute GO:0031346 {0,1}
@attribute GO:0030695 {0,1}
@attribute GO:0008509 {0,1}
@attribute GO:0007399 {0,1}
@attribute GO:1990351 {0,1}
@attribute GO:0098589 {0,1}
@attribute GO:0034774 {0,1}
@attribute GO:0072521 {0,1}
@attribute GO:0046649 {0,1}
@attribute GO:0005261 {0,1}
@attribute GO:1903532 {0,1}
@attribute GO:1903706 {0,1}
@attribute GO:0002768 {0,1}
@attribute GO:0002697 {0,1}
@attribute GO:0005085 {0,1}
@attribute GO:0044282 {0,1}
@attribute GO:0005773 {0,1}
@attribute GO:0098852 {0,1}
@attribute GO:0071407 {0,1}
@attribute GO:0030029 {0,1}
@attribute GO:0005765 {0,1}
@attribute GO:0006650 {0,1}
@attribute GO:0051020 {0,1}
@attribute GO:0045787 {0,1}
@attribute GO:0043405 {0,1}
@attribute GO:0071396 {0,1}
@attribute GO:0006874 {0,1}
@attribute GO:0048285 {0,1}
@attribute GO:0060205 {0,1}
@attribute GO:0031983 {0,1}
@attribute GO:0022836 {0,1}
@attribute GO:0000978 {0,1}
@attribute GO:0051640 {0,1}
@attribute GO:0016570 {0,1}
@attribute GO:0006979 {0,1}
@attribute GO:0005759 {0,1}
@attribute GO:0048729 {0,1}
@attribute GO:0000165 {0,1}
@attribute GO:0097435 {0,1}
@attribute GO:0040007 {0,1}
@attribute GO:0016055 {0,1}
@attribute GO:0006518 {0,1}
@attribute GO:0034655 {0,1}
@attribute GO:0071417 {0,1}
@attribute GO:0055074 {0,1}
@attribute GO:0072503 {0,1}
@attribute GO:0007389 {0,1}
@attribute GO:0000987 {0,1}
@attribute GO:1905114 {0,1}
@attribute GO:0051348 {0,1}
@attribute GO:0044723 {0,1}
@attribute GO:0000785 {0,1}
@attribute GO:0090066 {0,1}
@attribute GO:0051047 {0,1}
@attribute GO:0034097 {0,1}
@attribute GO:0001159 {0,1}
@attribute GO:0072594 {0,1}
@attribute GO:0051186 {0,1}
@attribute GO:0031667 {0,1}
@attribute GO:0034248 {0,1}
@attribute GO:0001228 {0,1}
@attribute GO:0060589 {0,1}
@attribute GO:0031331 {0,1}
@attribute GO:0007264 {0,1}
@attribute GO:1901565 {0,1}
@attribute GO:0006790 {0,1}
@attribute GO:0016607 {0,1}
@attribute GO:1903829 {0,1}
@attribute GO:0043623 {0,1}
@attribute GO:0045862 {0,1}
@attribute GO:0022804 {0,1}
@attribute GO:0033157 {0,1}
@attribute GO:0008380 {0,1}
@attribute GO:0005774 {0,1}
@attribute GO:0044297 {0,1}
@attribute GO:0015077 {0,1}
@attribute GO:0001819 {0,1}
@attribute GO:0022411 {0,1}
@attribute GO:0005543 {0,1}
@attribute GO:2001233 {0,1}
@attribute GO:0052548 {0,1}
@attribute GO:0000982 {0,1}
@attribute GO:0051090 {0,1}
@attribute GO:0042493 {0,1}
@attribute GO:0043254 {0,1}
@attribute GO:0042578 {0,1}
@attribute GO:0005525 {0,1}
@attribute GO:0072507 {0,1}
@attribute GO:0045785 {0,1}
@attribute GO:0051052 {0,1}
@attribute GO:0043900 {0,1}
@attribute GO:0032550 {0,1}
@attribute GO:0005874 {0,1}
@attribute GO:0042391 {0,1}
@attribute GO:0031349 {0,1}
@attribute GO:1901699 {0,1}
@attribute GO:0001883 {0,1}
@attribute GO:0034470 {0,1}
@attribute GO:0032549 {0,1}
@attribute GO:0030335 {0,1}
@attribute GO:0042176 {0,1}
@attribute GO:0032989 {0,1}
@attribute GO:0030163 {0,1}
@attribute GO:0098542 {0,1}
@attribute GO:0051301 {0,1}
@attribute GO:0051249 {0,1}
@attribute GO:0002683 {0,1}
@attribute GO:0001558 {0,1}
@attribute GO:0044441 {0,1}
@attribute GO:0009991 {0,1}
@attribute GO:1901137 {0,1}
@attribute GO:0022407 {0,1}
@attribute GO:0005911 {0,1}
@attribute GO:0004857 {0,1}
@attribute GO:0050708 {0,1}
@attribute GO:0044708 {0,1}
@attribute GO:0023014 {0,1}
@attribute GO:0001882 {0,1}
@attribute GO:0007283 {0,1}
@attribute GO:0072657 {0,1}
@attribute GO:0050769 {0,1}
@attribute GO:0048232 {0,1}
@attribute GO:0005925 {0,1}
@attribute GO:0052547 {0,1}
@attribute GO:0032561 {0,1}
@attribute GO:0002757 {0,1}
@attribute GO:0046700 {0,1}
@attribute GO:0019001 {0,1}
@attribute GO:0001933 {0,1}
@attribute GO:0050878 {0,1}
@attribute GO:0048598 {0,1}
@attribute GO:0005924 {0,1}
@attribute GO:0045088 {0,1}
@attribute GO:2000147 {0,1}
@attribute GO:0044270 {0,1}
@attribute GO:0006897 {0,1}
@attribute GO:0051346 {0,1}
@attribute GO:0034765 {0,1}
@attribute GO:0030055 {0,1}
@attribute GO:0046486 {0,1}
@attribute GO:0006644 {0,1}
@attribute GO:0015672 {0,1}
@attribute GO:0010975 {0,1}
@attribute GO:0050911 {0,1}
@attribute GO:0004984 {0,1}
@attribute GO:0051272 {0,1}
@attribute GO:0010008 {0,1}
@attribute GO:0019439 {0,1}
@attribute GO:0015711 {0,1}
@attribute GO:0009314 {0,1}
@attribute GO:1901615 {0,1}
@attribute GO:0003779 {0,1}
@attribute GO:0034762 {0,1}
@attribute GO:0009117 {0,1}
@attribute GO:0002791 {0,1}
@attribute GO:0009896 {0,1}
@attribute GO:0005743 {0,1}
@attribute GO:0044283 {0,1}
@attribute GO:0051276 {0,1}
@attribute GO:0006753 {0,1}
@attribute GO:0006875 {0,1}
@attribute GO:0051493 {0,1}
@attribute GO:0016887 {0,1}
@attribute GO:0006397 {0,1}
@attribute GO:0004175 {0,1}
@attribute GO:0040017 {0,1}
@attribute GO:0022604 {0,1}
@attribute GO:0006511 {0,1}
@attribute GO:0002764 {0,1}
@attribute GO:0042326 {0,1}
@attribute GO:0007276 {0,1}
@attribute GO:0019941 {0,1}
@attribute GO:0098609 {0,1}
@attribute GO:0051259 {0,1}
@attribute GO:0005813 {0,1}
@attribute GO:1901361 {0,1}
@attribute GO:0006954 {0,1}
@attribute GO:0043632 {0,1}
@attribute GO:0005216 {0,1}
@attribute GO:0010608 {0,1}
@attribute GO:0009887 {0,1}
@attribute GO:0010035 {0,1}
@attribute GO:0002253 {0,1}
@attribute GO:0004842 {0,1}
@attribute GO:0032844 {0,1}
@attribute GO:0002694 {0,1}
@attribute GO:0051051 {0,1}
@attribute GO:0044089 {0,1}
@attribute GO:0070925 {0,1}
@attribute GO:0051222 {0,1}
@attribute GO:0022838 {0,1}
@attribute GO:0051962 {0,1}
@attribute GO:0046873 {0,1}
@attribute GO:0010720 {0,1}
@attribute GO:0050907 {0,1}
@attribute GO:0044440 {0,1}
@attribute GO:0019866 {0,1}
@attribute GO:0004674 {0,1}
@attribute GO:1902582 {0,1}
@attribute GO:1902532 {0,1}
@attribute GO:0050839 {0,1}
@attribute GO:0045087 {0,1}
@attribute GO:0016569 {0,1}
@attribute GO:0019787 {0,1}
@attribute GO:0046982 {0,1}
@attribute GO:0060627 {0,1}
@attribute GO:0044057 {0,1}
@attribute GO:0055086 {0,1}
@attribute GO:0019221 {0,1}
@attribute GO:0006281 {0,1}
@attribute GO:0071900 {0,1}
@attribute GO:0045860 {0,1}
@attribute GO:0050865 {0,1}
@attribute GO:0010817 {0,1}
@attribute GO:0005975 {0,1}
@attribute GO:0090407 {0,1}
@attribute GO:0043410 {0,1}
@attribute GO:0031012 {0,1}
@attribute GO:0015267 {0,1}
@attribute GO:0022803 {0,1}
@attribute GO:0055065 {0,1}
@attribute GO:0032787 {0,1}
@attribute GO:0009593 {0,1}
@attribute GO:0051603 {0,1}
@attribute GO:0044454 {0,1}
@attribute GO:0005912 {0,1}
@attribute GO:0003682 {0,1}
@attribute GO:0043603 {0,1}
@attribute GO:0043312 {0,1}
@attribute GO:0032386 {0,1}
@attribute GO:0002283 {0,1}
@attribute GO:0009986 {0,1}
@attribute GO:0007346 {0,1}
@attribute GO:0042119 {0,1}
@attribute GO:0036230 {0,1}
@attribute GO:0007169 {0,1}
@attribute GO:0050906 {0,1}
@attribute GO:1904951 {0,1}
@attribute GO:0030003 {0,1}
@attribute GO:0070161 {0,1}
@attribute GO:0098662 {0,1}
@attribute GO:0033674 {0,1}
@attribute GO:0043299 {0,1}
@attribute GO:0008047 {0,1}
@attribute GO:0008134 {0,1}
@attribute GO:0051707 {0,1}
@attribute GO:0002275 {0,1}
@attribute GO:0006873 {0,1}
@attribute GO:0045786 {0,1}
@attribute GO:0005622 {0,1}
@attribute GO:0034660 {0,1}
@attribute GO:0006820 {0,1}
@attribute GO:0007610 {0,1}
@attribute GO:0019901 {0,1}
@attribute GO:0003712 {0,1}
@attribute GO:0044437 {0,1}
@attribute GO:0007017 {0,1}
@attribute GO:0033365 {0,1}
@attribute GO:0008610 {0,1}
@attribute GO:0005768 {0,1}
@attribute GO:0045664 {0,1}
@attribute GO:0048609 {0,1}
@attribute GO:0045936 {0,1}
@attribute GO:0000977 {0,1}
@attribute GO:0010563 {0,1}
@attribute GO:0001012 {0,1}
@attribute GO:0022890 {0,1}
@attribute GO:0009725 {0,1}
@attribute GO:1903827 {0,1}
@attribute GO:0007600 {0,1}
@attribute GO:0002274 {0,1}
@attribute GO:0043065 {0,1}
@attribute GO:0055080 {0,1}
@attribute GO:0010564 {0,1}
@attribute GO:0009888 {0,1}
@attribute GO:0031344 {0,1}
@attribute GO:0001817 {0,1}
@attribute GO:0043068 {0,1}
@attribute GO:0003006 {0,1}
@attribute GO:0098655 {0,1}
@attribute GO:0044802 {0,1}
@attribute GO:0050778 {0,1}
@attribute GO:0051129 {0,1}
@attribute GO:0098771 {0,1}
@attribute GO:0031400 {0,1}
@attribute GO:0043269 {0,1}
@attribute GO:0055082 {0,1}
@attribute GO:0006366 {0,1}
@attribute GO:0000989 {0,1}
@attribute GO:0010638 {0,1}
@attribute GO:0031966 {0,1}
@attribute GO:0080135 {0,1}
@attribute GO:0048471 {0,1}
@attribute GO:0000988 {0,1}
@attribute GO:1902580 {0,1}
@attribute GO:0019900 {0,1}
@attribute GO:0002366 {0,1}
@attribute GO:0098660 {0,1}
@attribute GO:0048468 {0,1}
@attribute GO:0002263 {0,1}
@attribute GO:0030001 {0,1}
@attribute GO:0010942 {0,1}
@attribute GO:0050801 {0,1}
@attribute GO:0071495 {0,1}
@attribute GO:0019904 {0,1}
@attribute GO:0005815 {0,1}
@attribute GO:0045596 {0,1}
@attribute GO:0040008 {0,1}
@attribute GO:0007267 {0,1}
@attribute GO:0031329 {0,1}
@attribute GO:0016071 {0,1}
@attribute GO:0006915 {0,1}
@attribute GO:1903530 {0,1}
@attribute GO:0070011 {0,1}
@attribute GO:0008285 {0,1}
@attribute GO:0000976 {0,1}
@attribute GO:0099513 {0,1}
@attribute GO:0098796 {0,1}
@attribute GO:0030155 {0,1}
@attribute GO:0051606 {0,1}
@attribute GO:0051347 {0,1}
@attribute GO:0008233 {0,1}
@attribute GO:0048646 {0,1}
@attribute GO:0010243 {0,1}
@attribute GO:0008289 {0,1}
@attribute GO:0008283 {0,1}
@attribute GO:0030334 {0,1}
@attribute GO:0043547 {0,1}
@attribute GO:0004672 {0,1}
@attribute GO:0007167 {0,1}
@attribute GO:1990837 {0,1}
@attribute GO:0050767 {0,1}
@attribute GO:0044456 {0,1}
@attribute GO:0044403 {0,1}
@attribute GO:0016032 {0,1}
@attribute GO:0043408 {0,1}
@attribute GO:0000139 {0,1}
@attribute GO:1990234 {0,1}
@attribute GO:0006325 {0,1}
@attribute GO:0008324 {0,1}
@attribute GO:0044764 {0,1}
@attribute GO:0099512 {0,1}
@attribute GO:0099081 {0,1}
@attribute GO:0099080 {0,1}
@attribute GO:0032101 {0,1}
@attribute GO:0051046 {0,1}
@attribute GO:0030659 {0,1}
@attribute GO:0044700 {0,1}
@attribute GO:0031347 {0,1}
@attribute GO:0023052 {0,1}
@attribute GO:0045055 {0,1}
@attribute GO:0007275 {0,1}
@attribute GO:1901701 {0,1}
@attribute GO:0016567 {0,1}
@attribute GO:0000981 {0,1}
@attribute GO:0012506 {0,1}
@attribute GO:0005198 {0,1}
@attribute GO:0048731 {0,1}
@attribute GO:0019725 {0,1}
@attribute GO:0030162 {0,1}
@attribute GO:0016604 {0,1}
@attribute GO:0006974 {0,1}
@attribute GO:0005509 {0,1}
@attribute GO:0033993 {0,1}
@attribute GO:2000145 {0,1}
@attribute GO:1901698 {0,1}
@attribute GO:0044265 {0,1}
@attribute GO:0042803 {0,1}
@attribute GO:0043087 {0,1}
@attribute GO:0030030 {0,1}
@attribute GO:0043207 {0,1}
@attribute GO:0014070 {0,1}
@attribute GO:0051223 {0,1}
@attribute GO:0043005 {0,1}
@attribute GO:0032403 {0,1}
@attribute GO:0016491 {0,1}
@attribute GO:0045859 {0,1}
@attribute GO:0009894 {0,1}
@attribute GO:0006886 {0,1}
@attribute GO:0034622 {0,1}
@attribute GO:0003690 {0,1}
@attribute GO:0000122 {0,1}
@attribute GO:0017111 {0,1}
@attribute GO:0007010 {0,1}
@attribute GO:0005856 {0,1}
@attribute GO:0051960 {0,1}
@attribute GO:0009607 {0,1}
@attribute GO:0006887 {0,1}
@attribute GO:0016788 {0,1}
@attribute GO:0016477 {0,1}
@attribute GO:0090087 {0,1}
@attribute GO:1903047 {0,1}
@attribute GO:0012501 {0,1}
@attribute GO:0030529 {0,1}
@attribute GO:0006259 {0,1}
@attribute GO:1990904 {0,1}
@attribute GO:0051270 {0,1}
@attribute GO:0060284 {0,1}
@attribute GO:0040012 {0,1}
@attribute GO:0032446 {0,1}
@attribute GO:0044419 {0,1}
@attribute GO:0044212 {0,1}
@attribute GO:0016773 {0,1}
@attribute GO:0043549 {0,1}
@attribute GO:0016462 {0,1}
@attribute GO:0000975 {0,1}
@attribute GO:0001067 {0,1}
@attribute GO:0016818 {0,1}
@attribute GO:0016817 {0,1}
@attribute GO:0005730 {0,1}
@attribute GO:1901135 {0,1}
@attribute GO:0043066 {0,1}
@attribute GO:0070201 {0,1}
@attribute GO:0008219 {0,1}
@attribute GO:0043069 {0,1}
@attribute GO:0044427 {0,1}
@attribute GO:0051093 {0,1}
@attribute GO:0044712 {0,1}
@attribute GO:0006812 {0,1}
@attribute GO:0044087 {0,1}
@attribute GO:0007154 {0,1}
@attribute GO:0019752 {0,1}
@attribute GO:1901566 {0,1}
@attribute GO:0008284 {0,1}
@attribute GO:0060341 {0,1}
@attribute GO:0006396 {0,1}
@attribute GO:0045597 {0,1}
@attribute GO:0043086 {0,1}
@attribute GO:0048870 {0,1}
@attribute GO:0005794 {0,1}
@attribute GO:0061024 {0,1}
@attribute GO:0045321 {0,1}
@attribute GO:0034220 {0,1}
@attribute GO:0018193 {0,1}
@attribute GO:0007155 {0,1}
@attribute GO:0004930 {0,1}
@attribute GO:0008092 {0,1}
@attribute GO:0034613 {0,1}
@attribute GO:0022610 {0,1}
@attribute GO:0050877 {0,1}
@attribute GO:0016301 {0,1}
@attribute GO:0070727 {0,1}
@attribute GO:0019637 {0,1}
@attribute GO:0002684 {0,1}
@attribute GO:0009057 {0,1}
@attribute GO:0048878 {0,1}
@attribute GO:0050776 {0,1}
@attribute GO:0002252 {0,1}
@attribute GO:0060548 {0,1}
@attribute GO:0001934 {0,1}
@attribute GO:0055114 {0,1}
@attribute GO:0015075 {0,1}
@attribute GO:0005789 {0,1}
@attribute GO:1902533 {0,1}
@attribute GO:0051050 {0,1}
@attribute GO:0044431 {0,1}
@attribute GO:0044877 {0,1}
@attribute GO:0006955 {0,1}
@attribute GO:0005783 {0,1}
@attribute GO:0042327 {0,1}
@attribute GO:0098590 {0,1}
@attribute GO:0043436 {0,1}
@attribute GO:0022603 {0,1}
@attribute GO:0040011 {0,1}
@attribute GO:0051345 {0,1}
@attribute GO:0032940 {0,1}
@attribute GO:0006082 {0,1}
@attribute GO:0032880 {0,1}
@attribute GO:0006468 {0,1}
@attribute GO:0051338 {0,1}
@attribute GO:0044255 {0,1}
@attribute GO:1902589 {0,1}
@attribute GO:0022891 {0,1}
@attribute GO:0001775 {0,1}
@attribute GO:0032269 {0,1}
@attribute GO:0044429 {0,1}
@attribute GO:0043565 {0,1}
@attribute GO:0009628 {0,1}
@attribute GO:0070647 {0,1}
@attribute GO:0051241 {0,1}
@attribute GO:0051726 {0,1}
@attribute GO:0044463 {0,1}
@attribute GO:0030234 {0,1}
@attribute GO:0009719 {0,1}
@attribute GO:0006461 {0,1}
@attribute GO:0016772 {0,1}
@attribute GO:0051248 {0,1}
@attribute GO:0045944 {0,1}
@attribute GO:0045937 {0,1}
@attribute GO:0010562 {0,1}
@attribute GO:0006952 {0,1}
@attribute GO:0046903 {0,1}
@attribute GO:0022857 {0,1}
@attribute GO:0071310 {0,1}
@attribute GO:0044451 {0,1}
@attribute GO:0044702 {0,1}
@attribute GO:0022402 {0,1}
@attribute GO:0044092 {0,1}
@attribute GO:0009968 {0,1}
@attribute GO:0008270 {0,1}
@attribute GO:0045892 {0,1}
@attribute GO:0070013 {0,1}
@attribute GO:0043233 {0,1}
@attribute GO:0031974 {0,1}
@attribute GO:0031401 {0,1}
@attribute GO:0044711 {0,1}
@attribute GO:0051130 {0,1}
@attribute GO:0022892 {0,1}
@attribute GO:1903507 {0,1}
@attribute GO:0046983 {0,1}
@attribute GO:0051094 {0,1}
@attribute GO:0033043 {0,1}
@attribute GO:0007186 {0,1}
@attribute GO:0016310 {0,1}
@attribute GO:1902679 {0,1}
@attribute GO:0006508 {0,1}
@attribute GO:0048513 {0,1}
@attribute GO:0030054 {0,1}
@attribute GO:0044432 {0,1}
@attribute GO:0071822 {0,1}
@attribute GO:0055085 {0,1}
@attribute GO:0051704 {0,1}
@attribute GO:0010648 {0,1}
@attribute GO:0023057 {0,1}
@attribute GO:1902494 {0,1}
@attribute GO:0006629 {0,1}
@attribute GO:0051253 {0,1}
@attribute GO:0031410 {0,1}
@attribute GO:0097708 {0,1}
@attribute GO:0098805 {0,1}
@attribute GO:0003700 {0,1}
@attribute GO:0001071 {0,1}
@attribute GO:1901700 {0,1}
@attribute GO:0009653 {0,1}
@attribute GO:0004888 {0,1}
@attribute GO:0009605 {0,1}
@attribute GO:0005739 {0,1}
@attribute GO:2000113 {0,1}
@attribute GO:0015031 {0,1}
@attribute GO:0001932 {0,1}
@attribute GO:0070887 {0,1}
@attribute GO:0042592 {0,1}
@attribute GO:0006811 {0,1}
@attribute GO:0046907 {0,1}
@attribute GO:0006928 {0,1}
@attribute GO:0097458 {0,1}
@attribute GO:0005615 {0,1}
@attribute GO:0080134 {0,1}
@attribute GO:0015833 {0,1}
@attribute GO:0099600 {0,1}
@attribute GO:0022414 {0,1}
@attribute GO:0042995 {0,1}
@attribute GO:0042886 {0,1}
@attribute GO:0002682 {0,1}
@attribute GO:1903508 {0,1}
@attribute GO:0045893 {0,1}
@attribute GO:0003008 {0,1}
@attribute GO:0005215 {0,1}
@attribute GO:0048585 {0,1}
@attribute GO:0005887 {0,1}
@attribute GO:0051336 {0,1}
@attribute GO:0065003 {0,1}
@attribute GO:0045934 {0,1}
@attribute GO:1902680 {0,1}
@attribute GO:0046914 {0,1}
@attribute GO:0010558 {0,1}
@attribute GO:0042802 {0,1}
@attribute GO:0042981 {0,1}
@attribute GO:0038023 {0,1}
@attribute GO:0042325 {0,1}
@attribute GO:0051240 {0,1}
@attribute GO:0043067 {0,1}
@attribute GO:0045184 {0,1}
@attribute GO:0044433 {0,1}
@attribute GO:0051254 {0,1}
@attribute GO:0009967 {0,1}
@attribute GO:0098772 {0,1}
@attribute GO:0031226 {0,1}
@attribute GO:0032270 {0,1}
@attribute GO:0031327 {0,1}
@attribute GO:0033554 {0,1}
@attribute GO:0005102 {0,1}
@attribute GO:0009890 {0,1}
@attribute GO:0044248 {0,1}
@attribute GO:0051172 {0,1}
@attribute GO:0051649 {0,1}
@attribute GO:0005524 {0,1}
@attribute GO:0010941 {0,1}
@attribute GO:0016192 {0,1}
@attribute GO:1901575 {0,1}
@attribute GO:0044430 {0,1}
@attribute GO:0045595 {0,1}
@attribute GO:0051247 {0,1}
@attribute GO:0042127 {0,1}
@attribute GO:0032559 {0,1}
@attribute GO:0030554 {0,1}
@attribute GO:0010647 {0,1}
@attribute GO:0023056 {0,1}
@attribute GO:0035556 {0,1}
@attribute GO:0043085 {0,1}
@attribute GO:1901564 {0,1}
@attribute GO:0043933 {0,1}
@attribute GO:0010557 {0,1}
@attribute GO:0010629 {0,1}
@attribute GO:0019220 {0,1}
@attribute GO:0003723 {0,1}
@attribute GO:0051174 {0,1}
@attribute GO:0060089 {0,1}
@attribute GO:0004872 {0,1}
@attribute GO:0031399 {0,1}
@attribute GO:0045935 {0,1}
@attribute GO:0044281 {0,1}
@attribute GO:0071705 {0,1}
@attribute GO:0010628 {0,1}
@attribute GO:2000026 {0,1}
@attribute GO:1902531 {0,1}
@attribute GO:0031328 {0,1}
@attribute GO:0004871 {0,1}
@attribute GO:0005576 {0,1}
@attribute GO:0008104 {0,1}
@attribute GO:0009891 {0,1}
@attribute GO:0051173 {0,1}
@attribute GO:0033036 {0,1}
@attribute GO:0030154 {0,1}
@attribute GO:0009056 {0,1}
@attribute GO:0051049 {0,1}
@attribute GO:0019899 {0,1}
@attribute GO:0098588 {0,1}
@attribute GO:0051641 {0,1}
@attribute GO:0035639 {0,1}
@attribute GO:0010033 {0,1}
@attribute GO:0032555 {0,1}
@attribute GO:0044093 {0,1}
@attribute GO:0006357 {0,1}
@attribute GO:0017076 {0,1}
@attribute GO:0032553 {0,1}
@attribute GO:0048584 {0,1}
@attribute GO:0006796 {0,1}
@attribute GO:0007166 {0,1}
@attribute GO:0071702 {0,1}
@attribute GO:0002376 {0,1}
@attribute GO:0006793 {0,1}
@attribute GO:0022607 {0,1}
@attribute GO:0097367 {0,1}
@attribute GO:0050793 {0,1}
@attribute GO:0006996 {0,1}
@attribute GO:0044765 {0,1}
@attribute GO:0051128 {0,1}
@attribute GO:0042221 {0,1}
@attribute GO:0032268 {0,1}
@attribute GO:0031324 {0,1}
@attribute GO:0000166 {0,1}
@attribute GO:1901265 {0,1}
@attribute GO:0097659 {0,1}
@attribute GO:0006351 {0,1}
@attribute GO:0050790 {0,1}
@attribute GO:1902578 {0,1}
@attribute GO:0051716 {0,1}
@attribute GO:0016740 {0,1}
@attribute GO:0010605 {0,1}
@attribute GO:0032879 {0,1}
@attribute GO:0016787 {0,1}
@attribute GO:0051246 {0,1}
@attribute GO:0003677 {0,1}
@attribute GO:0044459 {0,1}
@attribute GO:0043232 {0,1}
@attribute GO:0043228 {0,1}
@attribute GO:0044707 {0,1}
@attribute GO:0048869 {0,1}
@attribute GO:0051239 {0,1}
@attribute GO:0031090 {0,1}
@attribute GO:0036094 {0,1}
@attribute GO:0009892 {0,1}
@attribute GO:0043168 {0,1}
@attribute GO:0032774 {0,1}
@attribute GO:0009966 {0,1}
@attribute GO:0070062 {0,1}
@attribute GO:1903561 {0,1}
@attribute GO:0043230 {0,1}
@attribute GO:0006950 {0,1}
@attribute GO:0010604 {0,1}
@attribute GO:0031325 {0,1}
@attribute GO:0043234 {0,1}
@attribute GO:0034645 {0,1}
@attribute GO:0065009 {0,1}
@attribute GO:0005654 {0,1}
@attribute GO:0036211 {0,1}
@attribute GO:0006464 {0,1}
@attribute GO:0034654 {0,1}
@attribute GO:0010646 {0,1}
@attribute GO:0023051 {0,1}
@attribute GO:0009893 {0,1}
@attribute GO:0018130 {0,1}
@attribute GO:0019438 {0,1}
@attribute GO:0048856 {0,1}
@attribute GO:0065008 {0,1}
@attribute GO:1901362 {0,1}
@attribute GO:0043412 {0,1}
@attribute GO:0009059 {0,1}
@attribute GO:0044271 {0,1}
@attribute GO:0044267 {0,1}
@attribute GO:0032501 {0,1}
@attribute GO:0016070 {0,1}
@attribute GO:0044710 {0,1}
@attribute GO:0006355 {0,1}
@attribute GO:0048583 {0,1}
@attribute GO:1903506 {0,1}
@attribute GO:2001141 {0,1}
@attribute GO:0031982 {0,1}
@attribute GO:0051252 {0,1}
@attribute GO:0044421 {0,1}
@attribute GO:0090304 {0,1}
@attribute GO:2000112 {0,1}
@attribute GO:0003676 {0,1}
@attribute GO:0019538 {0,1}
@attribute GO:0005737 {0,1}
@attribute GO:0010556 {0,1}
@attribute GO:0006810 {0,1}
@attribute GO:0019219 {0,1}
@attribute GO:0046872 {0,1}
@attribute GO:0043169 {0,1}
@attribute GO:0005886 {0,1}
@attribute GO:0044249 {0,1}
@attribute GO:0051234 {0,1}
@attribute GO:0048523 {0,1}
@attribute GO:0044428 {0,1}
@attribute GO:0031326 {0,1}
@attribute GO:0044767 {0,1}
@attribute GO:0009889 {0,1}
@attribute GO:1901576 {0,1}
@attribute GO:0051171 {0,1}
@attribute GO:0010468 {0,1}
@attribute GO:0009058 {0,1}
@attribute GO:0006139 {0,1}
@attribute GO:0051179 {0,1}
@attribute GO:0046483 {0,1}
@attribute GO:0006725 {0,1}
@attribute GO:0032991 {0,1}
@attribute GO:0048522 {0,1}
@attribute GO:0007165 {0,1}
@attribute GO:0048519 {0,1}
@attribute GO:0005829 {0,1}
@attribute GO:0032502 {0,1}
@attribute GO:1901360 {0,1}
@attribute GO:0034641 {0,1}
@attribute GO:0016043 {0,1}
@attribute GO:0071840 {0,1}
@attribute GO:0050896 {0,1}
@attribute GO:0005634 {0,1}
@attribute GO:0016021 {0,1}
@attribute GO:0031224 {0,1}
@attribute GO:0048518 {0,1}
@attribute GO:0006807 {0,1}
@attribute GO:0080090 {0,1}
@attribute GO:0003824 {0,1}
@attribute GO:0060255 {0,1}
@attribute GO:1901363 {0,1}
@attribute GO:0031323 {0,1}
@attribute GO:0097159 {0,1}
@attribute GO:0043167 {0,1}
@attribute GO:0019222 {0,1}
@attribute GO:0044425 {0,1}
@attribute GO:0044260 {0,1}
@attribute GO:0043170 {0,1}
@attribute GO:0016020 {0,1}
@attribute GO:0043231 {0,1}
@attribute GO:0044238 {0,1}
@attribute GO:0044446 {0,1}
@attribute GO:0044237 {0,1}
@attribute GO:0044422 {0,1}
@attribute GO:0044763 {0,1}
@attribute GO:0071704 {0,1}
@attribute GO:0044444 {0,1}
@attribute GO:0043229 {0,1}
@attribute GO:0008152 {0,1}
@attribute GO:0043227 {0,1}
@attribute GO:0050794 {0,1}
@attribute GO:0044699 {0,1}
@attribute GO:0043226 {0,1}
@attribute GO:0050789 {0,1}
@attribute GO:0005515 {0,1}
@attribute GO:0065007 {0,1}
@attribute GO:0044424 {0,1}
@attribute GO:0005488 {0,1}
@attribute GO:0009987 {0,1}
@attribute GO:0044464 {0,1}
@attribute GO:0008150 {0,1}
@attribute GO:0003674 {0,1}
@attribute GO:0005575 {0,1}
@attribute total numeric
@attribute class_expression_brain {N,O,U,'?'}

@data
{90 1,184 1,262 1,289 1,490 1,507 1,521 1,542 1,625 1,724 1,761 1,763 1,963 1,996 1,1015 1,1091 1,1277 1,1415 1,1470 1,1523 1,1668 1,1749 1,1872 1,1928 1,2011 1,2027 1,2056 1,2065 1,2066 1,2144 1,2233 1,2252 1,2262 1,2347 1,2362 1,2363 1,2364 1,2460 1,2465 1,2522 1,2544 1,2613 1,2657 1,2712 1,2715 1,2716 1,2740 1,2741 1,2876 1,2883 1,2888 1,2916 1,2976 1,2989 1,2990 1,2991 1,2992 1,3000 1,3002 1,3211 1,3302 1,3312 1,3321 1,3511 1,3532 1,3536 1,3544 1,3545 1,3607 1,3744 1,3748 1,3795 1,3883 1,3910 1,3920 1,3925 1,3937 1,3974 1,4038 1,4047 1,4055 1,4087 1,4118 1,4124 1,4126 1,4131 1,4143 1,4144 1,4202 1,4224 1,4263 1,4287 1,4312 1,4380 1,4393 1,4436 1,4455 1,4494 1,4520 1,4522 1,4527 1,4528 1,4559 1,4642 1,4660 1,4663 1,4703 1,4715 1,4725 1,4740 1,4813 1,4825 1,4844 1,4851 1,4910 1,5008 1,5021 1,5035 1,5063 1,5085 1,5101 1,5137 1,5156 1,5182 1,5187 1,5192 1,5209 1,5292 1,5305 1,5334 1,5335 1,5341 1,5345 1,5361 1,5369 1,5371 1,5397 1,5409 1,5413 1,5433 1,5442 1,5542 1,5547 1,5555 1,5562 1,5566 1,5575 1,5581 1,5596 1,5613 1,5616 1,5624 1,5638 1,5640 1,5646 1,5670 1,5673 1,5692 1,5695 1,5718 1,5753 1,5761 1,5770 1,5773 1,5774 1,5786 1,5793 1,5800 1,5818 1,5855 1,5861 1,5871 1,5883 1,5885 1,5886 1,5891 1,5899 1,5908 1,5914 1,5917 1,5922 1,5937 1,5940 1,5966 1,5974 1,5986 1,6016 1,6019 1,6044 1,6051 1,6068 1,6088 1,6089 1,6096 1,6101 1,6104 1,6105 1,6112 1,6116 1,6122 1,6141 1,6173 1,6175 1,6186 1,6193 1,6194 1,6198 1,6223 1,6271 1,6276 1,6305 1,6321 1,6326 1,6331 1,6351 1,6374 1,6398 1,6400 1,6409 1,6422 1,6424 1,6439 1,6446 1,6452 1,6455 1,6462 1,6467 1,6489 1,6493 1,6498 1,6504 1,6510 1,6514 1,6524 1,6529 1,6530 1,6533 1,6545 1,6548 1,6549 1,6550 1,6554 1,6563 1,6564 1,6565 1,6575 1,6578 1,6580 1,6591 1,6592 1,6608 1,6620 1,6621 1,6623 1,6634 1,6637 1,6653 1,6654 1,6656 1,6666 1,6673 1,6674 1,6675 1,6693 1,6697 1,6699 1,6700 1,6715 1,6724 1,6726 1,6728 1,6729 1,6734 1,6744 1,6745 1,6749 1,6752 1,6758 1,6759 1,6762 1,6769 1,6774 1,6778 1,6787 1,6790 1,6800 1,6802 1,6807 1,6809 1,6819 1,6820 1,6828 1,6829 1,6835 1,6839 1,6842 1,6848 1,6850 1,6855 1,6860 1,6866 1,6869 1,6875 1,6891 1,6893 1,6899 1,6905 1,6910 1,6912 1,6917 1,6920 1,6938 1,6943 1,6947 1,6951 1,6959 1,6960 1,6962 1,6964 1,6972 1,6975 1,6982 1,6983 1,6984 1,6985 1,6986 1,7002 1,7006 1,7007 1,7008 1,7009 1,7014 1,7024 1,7026 1,7031 1,7033 1,7034 1,7035 1,7040 1,7044 1,7047 1,7048 1,7049 1,7058 1,7059 1,7064 1,7067 1,7069 1,7073 1,7076 1,7077 1,7083 1,7085 1,7096 1,7097 1,7098 1,7100 1,7103 1,7111 1,7114 1,7116 1,7117 1,7120 1,7126 1,7127 1,7129 1,7136 1,7137 1,7141 1,7144 1,7145 1,7148 1,7154 1,7156 1,7158 1,7162 1,7169 1,7170 1,7174 1,7179 1,7182 1,7186 1,7188 1,7189 1,7197 1,7198 1,7201 1,7202 1,7203 1,7206 1,7207 1,7209 1,7210 1,7212 1,7221 1,7222 1,7223 1,7225 1,7227 1,7228 1,7232 1,7233 1,7235 1,7238 1,7239 1,7241 1,7242 1,7243 1,7245 1,7246 1,7247 1,7248 1,7251 1,7252 1,7256 1,7257 1,7258 1,7261 1,7266 1,7267 1,7269 1,7270 1,7271 1,7272 1,7273 1,7276 1,7278 1,7280 1,7281 1,7282 1,7283 1,7284 1,7285 1,7287 1,7288 1,7289 1,7291 1,7292 1,7293 1,7298 1,7299 1,7301 1,7304 1,7306 1,7309 1,7310 1,7311 1,7312 1,7314 1,7315 1,7316 1,7318 1,7319 1,7320 1,7321 1,7322 1,7324 1,7325 1,7328 1,7332 1,7333 1,7339 1,7342 1,7343 1,7344 1,7345 1,7346 1,7347 1,7348 1,7349 1,7350 1,7355 1,7356 1,7357 1,7359 1,7360 1,7362 1,7367 1,7369 1,7371 1,7372 1,7373 1,7375 1,7376 1,7377 1,7378 1,7379 1,7380 1,7381 1,7383 1,7384 1,7389 1,7390 1,7391 1,7394 1,7395 1,7398 1,7401 1,7403 1,7404 1,7405 1,7406 1,7407 1,7408 1,7409 1,7410 1,7412 1,7414 1,7415 1,7416 1,7417 1,7418 1,7419 1,7420 1,7421 1,7422 1,7423 1,7424 1,7426 1,7427 1,7428 1,7429 1,7430 1,7431 1,7432 1,7434 1,7437 1,7438 1,7439 1,7440 1,7442 1,7443 1,7445 1,7446 1,7447 1,7448 1,7451 1,7453 1,7455 1,7457 1,7458 1,7459 1,7460 1,7462 1,7463 1,7464 1,7465 1,7466 1,7467 1,7468 1,7469 1,7470 1,7471 1,7472 1,7473 1,7474 1,7475 1,7476 1,7477 1,7478 1,7479 1,7480 1,7481 1,7482 1,7483 1,7484 1,7485 1,7486 1,7487 1,7488 1,7489 1622,7490 O}
{195 1,640 1,1112 1,1138 1,1630 1,1658 1,2088 1,2093 1,2138 1,2501 1,2513 1,2555 1,2779 1,2921 1,2988 1,3017 1,3059 1,3150 1,3151 1,3222 1,3282 1,3309 1,3453 1,3454 1,3490 1,3499 1,3641 1,3760 1,3782 1,4001 1,4020 1,4080 1,4166 1,4181 1,4248 1,4250 1,4284 1,4294 1,4310 1,4340 1,4483 1,4558 1,4568 1,4585 1,4593 1,4808 1,4852 1,4913 1,4936 1,4959 1,4993 1,5050 1,5084 1,5109 1,5116 1,5117 1,5122 1,5206 1,5233 1,5247 1,5257 1,5276 1,5295 1,5445 1,5468 1,5502 1,5530 1,5539 1,5550 1,5595 1,5629 1,5718 1,5745 1,5755 1,5762 1,5770 1,5777 1,5823 1,5831 1,5849 1,5851 1,5857 1,5874 1,5892 1,5916 1,5918 1,5922 1,5928 1,5961 1,5970 1,5980 1,5989 1,6021 1,6026 1,6036 1,6040 1,6045 1,6062 1,6140 1,6141 1,6158 1,6175 1,6202 1,6210 1,6239 1,6266 1,6269 1,6271 1,6286 1,6305 1,6309 1,6398 1,6399 1,6425 1,6437 1,6445 1,6454 1,6462 1,6482 1,6487 1,6488 1,6493 1,6501 1,6507 1,6513 1,6516 1,6518 1,6520 1,6529 1,6545 1,6546 1,6553 1,6556 1,6565 1,6581 1,6586 1,6592 1,6611 1,6620 1,6659 1,6661 1,6663 1,6671 1,6673 1,6677 1,6679 1,6694 1,6695 1,6705 1,6706 1,6718 1,6723 1,6726 1,6728 1,6729 1,6734 1,6738 1,6739 1,6743 1,6744 1,6745 1,6759 1,6769 1,6780 1,6787 1,6795 1,6801 1,6808 1,6812 1,6813 1,6815 1,6823 1,6835 1,6836 1,6849 1,6850 1,6860 1,6863 1,6879 1,6881 1,6895 1,6898 1,6901 1,6920 1,6931 1,6932 1,6938 1,6943 1,6947 1,6952 1,6956 1,6959 1,6960 1,6961 1,6972 1,6973 1,6983 1,6986 1,6992 1,6994 1,7002 1,7003 1,7004 1,7006 1,7007 1,7010 1,7011 1,7023 1,7031 1,7032 1,7036 1,7050 1,7052 1,7058 1,7059 1,7065 1,7069 1,7071 1,7073 1,7076 1,7085 1,7087 1,7092 1,7097 1,7103 1,7113 1,7116 1,7125 1,7127 1,7129 1,7134 1,7138 1,7139 1,7145 1,7149 1,7155 1,7157 1,7158 1,7159 1,7164 1,7165 1,7168 1,7169 1,7174 1,7177 1,7179 1,7180 1,7181 1,7182 1,7183 1,7186 1,7187 1,7188 1,7189 1,7190 1,7191 1,7193 1,7197 1,7201 1,7202 1,7203 1,7204 1,7213 1,7217 1,7221 1,7225 1,7227 1,7228 1,7232 1,7233 1,7239 1,7240 1,7241 1,7243 1,7244 1,7245 1,7246 1,7250 1,7251 1,7254 1,7255 1,7256 1,7259 1,7260 1,7263 1,7264 1,7266 1,7269 1,7273 1,7274 1,7276 1,7277 1,7278 1,7281 1,7285 1,7288 1,7290 1,7291 1,7292 1,7299 1,7302 1,7304 1,7306 1,7309 1,7310 1,7311 1,7313 1,7314 1,7316 1,7318 1,7320 1,7321 1,7326 1,7327 1,7328 1,7330 1,7332 1,7333 1,7337 1,7338 1,7340 1,7341 1,7342 1,7343 1,7344 1,7346 1,7348 1,7349 1,7350 1,7355 1,7356 1,7357 1,7359 1,7362 1,7363 1,7364 1,7367 1,7368 1,7369 1,7370 1,7372 1,7373 1,7375 1,7376 1,7377 1,7378 1,7379 1,7380 1,7381 1,7384 1,7386 1,7387 1,7389 1,7390 1,7391 1,7394 1,7395 1,7397 1,7400 1,7401 1,7402 1,7403 1,7404 1,7405 1,7406 1,7407 1,7408 1,7409 1,7410 1,7411 1,7412 1,7413 1,7414 1,7415 1,7416 1,7417 1,7418 1,7419 1,7420 1,7421 1,7423 1,7424 1,7425 1,7426 1,7427 1,7428 1,7430 1,7431 1,7433 1,7434 1,7435 1,7436 1,7437 1,7438 1,7439 1,7440 1,7441 1,7442 1,7443 1,7444 1,7445 1,7446 1,7447 1,7449 1,7450 1,7451 1,7452 1,7453 1,7455 1,7456 1,7457 1,7458 1,7459 1,7460 1,7461 1,7462 1,7463 1,7464 1,7465 1,7466 1,7467 1,7468 1,7469 1,7470 1,7471 1,7472 1,7473 1,7474 1,7475 1,7476 1,7477 1,7478 1,7479 1,7480 1,7481 1,7482 1,7483 1,7484 1,7485 1,7486 1,7487 1,7488 1,7489 1028}
{73 1,97 1,211 1,315 1,686 1,770 1,883 1,888 1,1230 1,1238 1,1348 1,1465 1,1504 1,1518 1,1588 1,1795 1,1985 1,2158 1,2199 1,2230 1,2310 1,2579 1,2728 1,2742 1,2911 1,2933 1,3058 1,3182 1,3245 1,3320 1,3327 1,3350 1,3479 1,3480 1,3514 1,3710 1,3769 1,3800 1,3872 1,3890 1,3909 1,3997 1,4095 1,4127 1,4218 1,4228 1,4312 1,4371 1,4383 1,4453 1,4525 1,4596 1,4624 1,4673 1,4702 1,4752 1,4786 1,4794 1,4854 1,4861 1,4951 1,4955 1,5090 1,5126 1,5136 1,5148 1,5204 1,5209 1,5234 1,5281 1,5282 1,5310 1,5316 1,5339 1,5353 1,5354 1,5364 1,5367 1,5375 1,5439 1,5458 1,5459 1,5487 1,5582 1,5594 1,5678 1,5688 1,5737 1,5787 1,5825 1,5875 1,5907 1,5925 1,5952 1,5955 1,5974 1,5977 1,5992 1,6050 1,6083 1,6092 1,6099 1,6115 1,6118 1,6125 1,6126 1,6145 1,6146 1,6153 1,6176 1,6189 1,6196 1,6217 1,6220 1,6224 1,6240 1,6244 1,6245 1,6247 1,6255 1,6291 1,6354 1,6373 1,6397 1,6403 1,6414 1,6421 1,6428 1,6429 1,6481 1,6500 1,6518 1,6543 1,6557 1,6559 1,6560 1,6589 1,6598 1,6616 1,6619 1,6621 1,6630 1,6638 1,6640 1,6642 1,6643 1,6655 1,6662 1,6668 1,6670 1,6718 1,6723 1,6743 1,6754 1,6776 1,6779 1,6789 1,6795 1,6849 1,6857 1,6861 1,6883 1,6903 1,6909 1,6921 1,6924 1,6948 1,6954 1,6958 1,6973 1,6976 1,6982 1,6984 1,6988 1,6989 1,6991 1,6993 1,7003 1,7011 1,7023 1,7037 1,7051 1,7052 1,7053 1,7061 1,7065 1,7071 1,7092 1,7093 1,7094 1,7095 1,7099 1,7101 1,7105 1,7106 1,7111 1,7113 1,7114 1,7115 1,7119 1,7121 1,7136 1,7148 1,7161 1,7162 1,7166 1,7170 1,7174 1,7177 1,7178 1,7180 1,7183 1,7186 1,7187 1,7193 1,7196 1,7198 1,7199 1,7200 1,7204 1,7205 1,7206 1,7208 1,7210 1,7211 1,7214 1,7215 1,7222 1,7223 1,7224 1,7225 1,7226 1,7232 1,7237 1,7240 1,7247 1,7254 1,7255 1,7258 1,7262 1,7263 1,7264 1,7265 1,7267 1,7270 1,7271 1,7274 1,7278 1,7279 1,7280 1,7281 1,7282 1,7284 1,7287 1,7290 1,7292 1,7293 1,7298 1,7302 1,7303 1,7305 1,7309 1,7310 1,7311 1,7313 1,7314 1,7315 1,7316 1,7320 1,7321 1,7326 1,7330 1,7333 1,7336 1,7344 1,7345 1,7347 1,7348 1,7349 1,7350 1,7353 1,7354 1,7357 1,7358 1,7359 1,7362 1,7363 1,7365 1,7366 1,7367 1,7369 1,7372 1,7374 1,7375 1,7379 1,7380 1,7381 1,7382 1,7383 1,7385 1,7386 1,7387 1,7388 1,7389 1,7390 1,7391 1,7392 1,7393 1,7394 1,7396 1,7397 1,7398 1,7399 1,7400 1,7401 1,7402 1,7403 1,7404 1,7405 1,7406 1,7407 1,7409 1,7411 1,7412 1,7413 1,7414 1,7415 1,7416 1,7418 1,7419 1,7420 1,7421 1,7422 1,7424 1,7425 1,7426 1,7427 1,7428 1,7429 1,7430 1,7431 1,7432 1,7433 1,7435 1,7436 1,7437 1,7438 1,7439 1,7440 1,7442 1,7443 1,7444 1,7445 1,7446 1,7447 1,7448 1,7451 1,7452 1,7453 1,7454 1,7455 1,7456 1,7457 1,7458 1,7459 1,7460 1,7462 1,7463 1,7464 1,7465 1,7466 1,7467 1,7468 1,7469 1,7470 1,7471 1,7472 1,7473 1,7474 1,7475 1,7476 1,7477 1,7478 1,7479 1,7480 1,7481 1,7482 1,7483 1,7484 1,7485 1,7486 1,7487 1,7488 1,7489 1453}
{255 1,357 1,874 1,962 1,1131 1,1295 1,1391 1,1670 1,1736 1,1972 1,1997 1,2730 1,2822 1,2837 1,2858 1,2861 1,2926 1,2997 1,3187 1,3351 1,3361 1,3552 1,3735 1,3774 1,3900 1,4031 1,4048 1,4214 1,4660 1,4662 1,4704 1,4728 1,4737 1,4764 1,4907 1,4959 1,5021 1,5055 1,5154 1,5167 1,5287 1,5293 1,5307 1,5359 1,5444 1,5532 1,5545 1,5599 1,5670 1,5673 1,5707 1,5773 1,5793 1,5804 1,5891 1,6016 1,6055 1,6130 1,6213 1,6222 1,6293 1,6300 1,6304 1,6326 1,6344 1,6430 1,6440 1,6445 1,6457 1,6509 1,6530 1,6551 1,6566 1,6567 1,6571 1,6575 1,6591 1,6711 1,6716 1,6741 1,6752 1,6764 1,6802 1,6818 1,6821 1,6848 1,6864 1,6870 1,6906 1,6911 1,6913 1,6927 1,6941 1,6951 1,6953 1,6959 1,6961 1,6982 1,6995 1,7013 1,7020 1,7021 1,7025 1,7026 1,7064 1,7076 1,7096 1,7098 1,7103 1,7117 1,7119 1,7144 1,7147 1,7149 1,7159 1,7169 1,7188 1,7189 1,7191 1,7195 1,7199 1,7204 1,7215 1,7216 1,7227 1,7228 1,7239 1,7242 1,7246 1,7250 1,7253 1,7256 1,7264 1,7269 1,7278 1,7281 1,7283 1,7289 1,7292 1,7293 1,7299 1,7300 1,7304 1,7306 1,7309 1,7314 1,7318 1,7323 1,7324 1,7326 1,7332 1,7339 1,7340 1,7344 1,7346 1,7347 1,7349 1,7355 1,7356 1,7360 1,7361 1,7362 1,7364 1,7367 1,7368 1,7369 1,7373 1,7376 1,7377 1,7378 1,7380 1,7381 1,7384 1,7391 1,7394 1,7395 1,7401 1,7403 1,7408 1,7410 1,7414 1,7417 1,7419 1,7420 1,7421 1,7423 1,7424 1,7427 1,7434 1,7438 1,7440 1,7442 1,7444 1,7449 1,7450 1,7451 1,7452 1,7453 1,7454 1,7455 1,7457 1,7459 1,7460 1,7461 1,7463 1,7464 1,7465 1,7466 1,7468 1,7470 1,7471 1,7472 1,7473 1,7474 1,7475 1,7476 1,7477 1,7478 1,7479 1,7480 1,7481 1,7482 1,7483 1,7484 1,7485 1,7486 1,7487 1,7488 1,7489 544}
{113 1,138 1,150 1,520 1,619 1,661 1,951 1,982 1,990 1,1042 1,1063 1,1162 1,1200 1,1475 1,1617 1,1656 1,2121 1,2332 1,2528 1,2612 1,2637 1,2709 1,2782 1,2818 1,2875 1,2993 1,3016 1,3051 1,3159 1,3161 1,3381 1,3402 1,3529 1,3547 1,3548 1,3603 1,3691 1,3742 1,3750 1,3771 1,3776 1,3911 1,3918 1,3926 1,3944 1,3964 1,3987 1,4014 1,4029 1,4045 1,4071 1,4075 1,4090 1,4117 1,4126 1,4130 1,4228 1,4238 1,4261 1,4389 1,4458 1,4480 1,4495 1,4527 1,4551 1,4555 1,4563 1,4636 1,4645 1,4724 1,4727 1,4737 1,4744 1,4754 1,4804 1,4812 1,4830 1,4846 1,4853 1,4882 1,4896 1,4922 1,4940 1,4953 1,4985 1,5009 1,5012 1,5034 1,5062 1,5077 1,5086 1,5105 1,5126 1,5158 1,5159 1,5171 1,5190 1,5191 1,5226 1,5243 1,5244 1,5254 1,5271 1,5276 1,5292 1,5309 1,5311 1,5321 1,5324 1,5333 1,5340 1,5364 1,5370 1,5399 1,5422 1,5456 1,5463 1,5468 1,5485 1,5488 1,5514 1,5557 1,5558 1,5562 1,5604 1,5605 1,5623 1,5630 1,5642 1,5670 1,5673 1,5679 1,5689 1,5695 1,5703 1,5706 1,5713 1,5720 1,5728 1,5767 1,5768 1,5773 1,5785 1,5793 1,5798 1,5805 1,5814 1,5853 1,5898 1,5909 1,5912 1,5917 1,5939 1,5942 1,5986 1,5991 1,5996 1,6015 1,6016 1,6025 1,6048 1,6059 1,6060 1,6082 1,6091 1,6115 1,6119 1,6122 1,6129 1,6162 1,6167 1,6172 1,6183 1,6197 1,6217 1,6252 1,6262 1,6264 1,6268 1,6277 1,6314 1,6319 1,6326 1,6338 1,6349 1,6357 1,6363 1,6367 1,6368 1,6371 1,6376 1,6381 1,6385 1,6399 1,6402 1,6403 1,6412 1,6417 1,6420 1,6425 1,6433 1,6445 1,6448 1,6454 1,6456 1,6470 1,6473 1,6487 1,6490 1,6494 1,6495 1,6501 1,6502 1,6519 1,6523 1,6526 1,6535 1,6536 1,6540 1,6546 1,6555 1,6568 1,6570 1,6571 1,6581 1,6586 1,6599 1,6603 1,6614 1,6618 1,6623 1,6632 1,6640 1,6641 1,6646 1,6655 1,6656 1,6657 1,6661 1,6666 1,6671 1,6672 1,6676 1,6684 1,6694 1,6695 1,6698 1,6710 1,6714 1,6718 1,6721 1,6723 1,6724 1,6725 1,6734 1,6736 1,6737 1,6741 1,6743 1,6752 1,6753 1,6758 1,6759 1,6767 1,6771 1,6783 1,6787 1,6789 1,6794 1,6795 1,6799 1,6800 1,6801 1,6807 1,6809 1,6814 1,6815 1,6816 1,6819 1,6833 1,6839 1,6840 1,6845 1,6846 1,6849 1,6851 1,6854 1,6865 1,6872 1,6879 1,6880 1,6881 1,6884 1,6889 1,6895 1,6897 1,6900 1,6904 1,6906 1,6910 1,6911 1,6913 1,6916 1,6920 1,6926 1,6927 1,6929 1,6931 1,6932 1,6935 1,6937 1,6941 1,6948 1,6952 1,6953 1,6959 1,6961 1,6967 1,6968 1,6972 1,6973 1,6978 1,6983 1,6991 1,6995 1,7002 1,7003 1,7006 1,7007 1,7012 1,7017 1,7020 1,7023 1,7025 1,7026 1,7027 1,7028 1,7029 1,7035 1,7036 1,7044 1,7045 1,7046 1,7048 1,7052 1,7055 1,7063 1,7064 1,7065 1,7068 1,7069 1,7071 1,7072 1,7074 1,7076 1,7077 1,7080 1,7089 1,7090 1,7096 1,7098 1,7102 1,7103 1,7111 1,7112 1,7114 1,7116 1,7122 1,7123 1,7124 1,7128 1,7130 1,7133 1,7134 1,7136 1,7137 1,7138 1,7139 1,7140 1,7141 1,7142 1,7145 1,7148 1,7149 1,7152 1,7153 1,7154 1,7155 1,7156 1,7159 1,7160 1,7163 1,7164 1,7167 1,7168 1,7169 1,7170 1,7173 1,7177 1,7179 1,7180 1,7182 1,7183 1,7185 1,7186 1,7187 1,7188 1,7189 1,7193 1,7195 1,7198 1,7204 1,7206 1,7209 1,7213 1,7216 1,7218 1,7222 1,7223 1,7225 1,7227 1,7228 1,7229 1,7232 1,7233 1,7234 1,7235 1,7239 1,7240 1,7241 1,7244 1,7247 1,7249 1,7250 1,7254 1,7255 1,7256 1,7258 1,7260 1,7263 1,7266 1,7267 1,7268 1,7269 1,7270 1,7271 1,7272 1,7273 1,7274 1,7275 1,7276 1,7278 1,7281 1,7286 1,7287 1,7291 1,7292 1,7293 1,7294 1,7295 1,7296 1,7297 1,7298 1,7299 1,7300 1,7302 1,7304 1,7306 1,7307 1,7308 1,7309 1,7310 1,7313 1,7314 1,7315 1,7316 1,7317 1,7319 1,7320 1,7321 1,7322 1,7325 1,7326 1,7327 1,7328 1,7329 1,7330 1,7331 1,7332 1,7333 1,7334 1,7335 1,7336 1,7337 1,7338 1,7341 1,7343 1,7344 1,7347 1,7348 1,7349 1,7351 1,7352 1,7355 1,7357 1,7358 1,7359 1,7360 1,7362 1,7363 1,7364 1,7367 1,7368 1,7369 1,7370 1,7371 1,7372 1,7373 1,7375 1,7379 1,7380 1,7381 1,7382 1,7383 1,7384 1,7386 1,7387 1,7389 1,7390 1,7391 1,7394 1,7395 1,7397 1,7398 1,7399 1,7400 1,7401 1,7403 1,7404 1,7405 1,7406 1,7407 1,7408 1,7409 1,7412 1,7413 1,7414 1,7415 1,7416 1,7418 1,7422 1,7423 1,7424 1,7426 1,7427 1,7428 1,7429 1,7430 1,7431 1,7432 1,7434 1,7437 1,7438 1,7439 1,7440 1,7442 1,7444 1,7445 1,7446 1,7447 1,7451 1,7452 1,7453 1,7454 1,7455 1,7456 1,7457 1,7458 1,7459 1,7460 1,7461 1,7462 1,7463 1,7464 1,7466 1,7467 1,7468 1,7469 1,7470 1,7471 1,7472 1,7473 1,7474 1,7475 1,7476 1,7477 1,7478 1,7479 1,7480 1,7481 1,7482 1,7483 1,7484 1,7485 1,7486 1,7487 1,7488 1,7489 1817}
{397 1,1683 1,2809 1,2886 1,3015 1,3040 1,3066 1,3112 1,3120 1,3327 1,3378 1,3449 1,3499 1,3627 1,3926 1,4040 1,4045 1,4075 1,4222 1,4498 1,4555 1,4906 1,4912 1,4953 1,4966 1,4976 1,4985 1,4991 1,5062 1,5086 1,5095 1,5096 1,5171 1,5254 1,5314 1,5324 1,5427 1,5468 1,5534 1,5557 1,5597 1,5605 1,5706 1,5713 1,5754 1,5840 1,5863 1,5909 1,5939 1,5942 1,5949 1,5978 1,6010 1,6025 1,6040 1,6041 1,6048 1,6067 1,6074 1,6082 1,6118 1,6119 1,6129 1,6172 1,6186 1,6256 1,6257 1,6262 1,6268 1,6314 1,6334 1,6339 1,6357 1,6363 1,6370 1,6371 1,6385 1,6429 1,6432 1,6436 1,6456 1,6459 1,6495 1,6500 1,6501 1,6502 1,6505 1,6523 1,6526 1,6540 1,6581 1,6614 1,6632 1,6641 1,6656 1,6665 1,6672 1,6677 1,6686 1,6694 1,6711 1,6714 1,6721 1,6724 1,6737 1,6759 1,6767 1,6771 1,6788 1,6805 1,6806 1,6807 1,6811 1,6816 1,6839 1,6840 1,6846 1,6879 1,6885 1,6889 1,6895 1,6904 1,6910 1,6911 1,6912 1,6916 1,6929 1,6935 1,6937 1,6941 1,6968 1,6992 1,7003 1,7006 1,7007 1,7014 1,7018 1,7020 1,7025 1,7027 1,7028 1,7029 1,7035 1,7057 1,7064 1,7068 1,7072 1,7076 1,7090 1,7096 1,7098 1,7102 1,7103 1,7112 1,7116 1,7123 1,7124 1,7133 1,7140 1,7142 1,7149 1,7153 1,7154 1,7159 1,7160 1,7162 1,7164 1,7167 1,7168 1,7169 1,7170 1,7179 1,7183 1,7185 1,7188 1,7189 1,7193 1,7198 1,7204 1,7209 1,7213 1,7216 1,7222 1,7223 1,7225 1,7229 1,7234 1,7239 1,7240 1,7244 1,7249 1,7253 1,7254 1,7255 1,7258 1,7260 1,7263 1,7266 1,7268 1,7269 1,7273 1,7274 1,7275 1,7276 1,7278 1,7281 1,7286 1,7291 1,7292 1,7293 1,7294 1,7295 1,7296 1,7297 1,7298 1,7299 1,7302 1,7304 1,7306 1,7307 1,7308 1,7309 1,7310 1,7313 1,7314 1,7315 1,7316 1,7317 1,7320 1,7321 1,7323 1,7325 1,7326 1,7327 1,7329 1,7330 1,7331 1,7332 1,7333 1,7334 1,7335 1,7336 1,7337 1,7338 1,7341 1,7343 1,7344 1,7347 1,7348 1,7349 1,7351 1,7352 1,7353 1,7354 1,7355 1,7357 1,7358 1,7360 1,7362 1,7364 1,7368 1,7369 1,7370 1,7371 1,7373 1,7374 1,7375 1,7379 1,7380 1,7381 1,7383 1,7384 1,7386 1,7387 1,7388 1,7389 1,7390 1,7391 1,7392 1,7393 1,7394 1,7396 1,7397 1,7398 1,7399 1,7400 1,7402 1,7403 1,7404 1,7405 1,7406 1,7407 1,7409 1,7411 1,7412 1,7414 1,7416 1,7418 1,7421 1,7422 1,7424 1,7426 1,7427 1,7428 1,7429 1,7430 1,7431 1,7432 1,7433 1,7435 1,7436 1,7437 1,7438 1,7439 1,7440 1,7441 1,7442 1,7443 1,7444 1,7445 1,7446 1,7447 1,7448 1,7449 1,7450 1,7451 1,7452 1,7453 1,7454 1,7455 1,7456 1,7457 1,7458 1,7459 1,7460 1,7461 1,7462 1,7463 1,7464 1,7465 1,7466 1,7467 1,7468 1,7469 1,7470 1,7471 1,7472 1,7473 1,7474 1,7475 1,7476 1,7477 1,7478 1,7479 1,7480 1,7481 1,7482 1,7483 1,7484 1,7485 1,7486 1,7487 1,7488 1,7489 874}
{55 1,350 1,358 1,619 1,656 1,661 1,766 1,954 1,1198 1,1201 1,1437 1,1546 1,1786 1,2169 1,2325 1,2378 1,2468 1,2758 1,3051 1,3159 1,3161 1,3181 1,3208 1,3750 1,3776 1,3809 1,3918 1,3927 1,4415 1,4446 1,4466 1,4480 1,4495 1,4526 1,4566 1,4601 1,4801 1,4812 1,4830 1,4846 1,5090 1,5136 1,5205 1,5219 1,5244 1,5258 1,5320 1,5321 1,5380 1,5433 1,5478 1,5539 1,5597 1,5663 1,5684 1,5710 1,5822 1,5840 1,5848 1,5875 1,5912 1,5919 1,5976 1,6018 1,6098 1,6108 1,6170 1,6185 1,6196 1,6220 1,6222 1,6288 1,6347 1,6361 1,6420 1,6477 1,6478 1,6479 1,6485 1,6525 1,6529 1,6552 1,6583 1,6603 1,6611 1,6616 1,6623 1,6646 1,6662 1,6694 1,6718 1,6725 1,6726 1,6731 1,6736 1,6739 1,6744 1,6745 1,6747 1,6751 1,6755 1,6759 1,6760 1,6781 1,6782 1,6787 1,6832 1,6860 1,6879 1,6899 1,6913 1,6920 1,6924 1,6926 1,6938 1,6944 1,6947 1,6953 1,6957 1,6961 1,6963 1,6965 1,6972 1,6978 1,6983 1,6986 1,6987 1,6995 1,6998 1,7002 1,7015 1,7024 1,7025 1,7030 1,7038 1,7044 1,7048 1,7052 1,7054 1,7058 1,7063 1,7071 1,7080 1,7081 1,7101 1,7105 1,7106 1,7115 1,7123 1,7129 1,7137 1,7141 1,7145 1,7146 1,7162 1,7164 1,7176 1,7178 1,7182 1,7187 1,7193 1,7195 1,7197 1,7198 1,7199 1,7200 1,7208 1,7212 1,7214 1,7215 1,7216 1,7222 1,7223 1,7225 1,7226 1,7230 1,7231 1,7232 1,7233 1,7237 1,7240 1,7241 1,7247 1,7250 1,7253 1,7254 1,7255 1,7258 1,7260 1,7262 1,7263 1,7264 1,7265 1,7266 1,7267 1,7268 1,7271 1,7274 1,7276 1,7278 1,7279 1,7282 1,7284 1,7287 1,7292 1,7293 1,7299 1,7302 1,7303 1,7307 1,7308 1,7310 1,7313 1,7314 1,7315 1,7316 1,7317 1,7319 1,7320 1,7321 1,7322 1,7326 1,7328 1,7330 1,7332 1,7333 1,7344 1,7348 1,7349 1,7350 1,7353 1,7354 1,7355 1,7357 1,7359 1,7362 1,7363 1,7367 1,7368 1,7369 1,7372 1,7374 1,7375 1,7380 1,7381 1,7383 1,7384 1,7385 1,7386 1,7387 1,7388 1,7389 1,7390 1,7391 1,7392 1,7393 1,7394 1,7395 1,7396 1,7397 1,7398 1,7399 1,7400 1,7401 1,7402 1,7403 1,7404 1,7405 1,7406 1,7407 1,7409 1,7411 1,7412 1,7413 1,7414 1,7415 1,7416 1,7418 1,7419 1,7420 1,7421 1,7422 1,7424 1,7425 1,7426 1,7427 1,7428 1,7429 1,7430 1,7431 1,7432 1,7433 1,7434 1,7435 1,7436 1,7438 1,7439 1,7440 1,7442 1,7443 1,7444 1,7445 1,7446 1,7447 1,7448 1,7449 1,7450 1,7451 1,7452 1,7453 1,7455 1,7456 1,7457 1,7458 1,7459 1,7460 1,7461 1,7462 1,7463 1,7464 1,7465 1,7466 1,7467 1,7468 1,7469 1,7470 1,7471 1,7472 1,7473 1,7474 1,7475 1,7476 1,7477 1,7478 1,7479 1,7480 1,7481 1,7482 1,7483 1,7484 1,7485 1,7486 1,7487 1,7488 1,7489 915}
{3084 1,3459 1,3804 1,5416 1,5531 1,5615 1,5977 1,6146 1,6904 1,6953 1,6995 1,7054 1,7101 1,7105 1,7106 1,7176 1,7209 1,7230 1,7231 1,7281 1,7326 1,7363 1,7413 1,7456 1,7458 1,7480 1,7483 1,7487 1,7489 66}
{1696 1,1729 1,2237 1,2980 1,2981 1,3042 1,4147 1,4538 1,5083 1,5173 1,5189 1,5263 1,5295 1,5488 1,5489 1,5508 1,5509 1,5645 1,5830 1,5889 1,5996 1,6053 1,6094 1,6137 1,6243 1,6278 1,6287 1,6293 1,6380 1,6416 1,6457 1,6473 1,6489 1,6503 1,6539 1,6580 1,6610 1,6635 1,6651 1,6665 1,6686 1,6712 1,6717 1,6720 1,6773 1,6788 1,6805 1,6811 1,6825 1,6846 1,6868 1,6882 1,6885 1,6895 1,6908 1,6912 1,6931 1,6955 1,6981 1,7017 1,7018 1,7036 1,7046 1,7055 1,7074 1,7143 1,7146 1,7155 1,7156 1,7218 1,7229 1,7253 1,7261 1,7273 1,7301 1,7327 1,7336 1,7338 1,7340 1,7342 1,7364 1,7370 1,7376 1,7377 1,7378 1,7382 1,7405 1,7408 1,7410 1,7421 1,7437 1,7438 1,7439 1,7445 1,7446 1,7449 1,7450 1,7451 1,7461 1,7464 1,7467 1,7469 1,7472 1,7475 1,7476 1,7478 1,7479 1,7480 1,7481 1,7482 1,7483 1,7484 1,7485 1,7486 1,7487 1,7488 1,7489 252}
{5961 1,6204 1,6460 1,6573 1,7281 1,7480 1,7483 1,7487 1,7489 27}
{449 1,581 1,583 1,630 1,716 1,1004 1,1024 1,1088 1,1246 1,1247 1,1259 1,1287 1,1288 1,1411 1,1493 1,1515 1,1542 1,1716 1,1721 1,1817 1,1876 1,1877 1,1881 1,2062 1,2117 1,2205 1,2219 1,2291 1,2324 1,2368 1,2426 1,2445 1,2613 1,2689 1,2702 1,2970 1,3077 1,3141 1,3142 1,3144 1,3370 1,3380 1,3428 1,3481 1,3603 1,3613 1,3614 1,3750 1,3832 1,3863 1,3869 1,3913 1,3939 1,3979 1,4044 1,4116 1,4159 1,4161 1,4218 1,4232 1,4236 1,4282 1,4305 1,4352 1,4395 1,4410 1,4458 1,4498 1,4566 1,4599 1,4653 1,4691 1,4734 1,4751 1,4758 1,4771 1,4784 1,4791 1,4896 1,4906 1,4912 1,4928 1,4930 1,4943 1,4963 1,4976 1,4986 1,5012 1,5030 1,5080 1,5190 1,5201 1,5296 1,5322 1,5326 1,5337 1,5359 1,5374 1,5376 1,5389 1,5398 1,5427 1,5428 1,5438 1,5444 1,5486 1,5521 1,5534 1,5555 1,5558 1,5581 1,5596 1,5600 1,5601 1,5604 1,5611 1,5632 1,5636 1,5653 1,5659 1,5703 1,5729 1,5735 1,5746 1,5756 1,5766 1,5778 1,5797 1,5809 1,5837 1,5855 1,5863 1,5880 1,5900 1,5912 1,5954 1,5961 1,5978 1,5986 1,6000 1,6004 1,6017 1,6018 1,6028 1,6037 1,6051 1,6059 1,6066 1,6067 1,6074 1,6088 1,6089 1,6108 1,6115 1,6131 1,6135 1,6162 1,6172 1,6183 1,6186 1,6197 1,6204 1,6218 1,6234 1,6270 1,6271 1,6329 1,6334 1,6337 1,6339 1,6343 1,6370 1,6376 1,6381 1,6384 1,6402 1,6412 1,6426 1,6431 1,6433 1,6447 1,6459 1,6460 1,6470 1,6478 1,6485 1,6491 1,6494 1,6501 1,6503 1,6511 1,6524 1,6570 1,6573 1,6574 1,6579 1,6581 1,6600 1,6603 1,6608 1,6610 1,6623 1,6635 1,6641 1,6645 1,6648 1,6649 1,6652 1,6656 1,6665 1,6673 1,6679 1,6686 1,6688 1,6708 1,6710 1,6713 1,6718 1,6723 1,6725 1,6736 1,6753 1,6771 1,6776 1,6782 1,6783 1,6788 1,6789 1,6790 1,6800 1,6803 1,6805 1,6806 1,6811 1,6814 1,6830 1,6854 1,6876 1,6885 1,6886 1,6889 1,6899 1,6906 1,6912 1,6929 1,6932 1,6937 1,6945 1,6948 1,6967 1,6968 1,6971 1,6976 1,6977 1,6978 1,7001 1,7007 1,7008 1,7009 1,7011 1,7012 1,7014 1,7018 1,7023 1,7025 1,7044 1,7045 1,7047 1,7048 1,7049 1,7052 1,7059 1,7063 1,7065 1,7070 1,7071 1,7072 1,7077 1,7086 1,7089 1,7090 1,7092 1,7111 1,7112 1,7113 1,7114 1,7120 1,7123 1,7124 1,7128 1,7131 1,7143 1,7146 1,7148 1,7154 1,7157 1,7162 1,7163 1,7167 1,7173 1,7174 1,7179 1,7180 1,7183 1,7186 1,7187 1,7190 1,7193 1,7195 1,7197 1,7198 1,7216 1,7221 1,7222 1,7223 1,7232 1,7233 1,7235 1,7240 1,7244 1,7246 1,7247 1,7250 1,7253 1,7254 1,7255 1,7258 1,7263 1,7265 1,7267 1,7270 1,7271 1,7274 1,7279 1,7281 1,7282 1,7284 1,7287 1,7293 1,7302 1,7310 1,7313 1,7314 1,7315 1,7316 1,7318 1,7320 1,7321 1,7323 1,7325 1,7330 1,7332 1,7333 1,7340 1,7344 1,7347 1,7348 1,7349 1,7350 1,7356 1,7357 1,7359 1,7360 1,7362 1,7367 1,7368 1,7369 1,7372 1,7375 1,7379 1,7380 1,7381 1,7384 1,7389 1,7390 1,7391 1,7394 1,7395 1,7398 1,7401 1,7404 1,7405 1,7406 1,7407 1,7409 1,7410 1,7412 1,7415 1,7416 1,7418 1,7424 1,7426 1,7427 1,7428 1,7429 1,7430 1,7431 1,7432 1,7434 1,7438 1,7440 1,7442 1,7447 1,7451 1,7453 1,7455 1,7457 1,7460 1,7462 1,7463 1,7468 1,7470 1,7471 1,7474 1,7476 1,7477 1,7479 1,7480 1,7481 1,7482 1,7483 1,7484 1,7485 1,7486 1,7487 1,7488 1,7489 1066}
{1411 1,1917 1,2296 1,2445 1,2702 1,3178 1,3358 1,3796 1,3814 1,3850 1,4057 1,4190 1,4308 1,4651 1,4675 1,4865 1,4887 1,4952 1,4965 1,5012 1,5138 1,5154 1,5185 1,5187 1,5236 1,5252 1,5275 1,5276 1,5293 1,5312 1,5331 1,5368 1,5388 1,5468 1,5572 1,5599 1,5619 1,5703 1,5796 1,5805 1,5839 1,5870 1,5884 1,6019 1,6087 1,6128 1,6216 1,6223 1,6248 1,6254 1,6271 1,6298 1,6312 1,6344 1,6350 1,6356 1,6373 1,6382 1,6401 1,6430 1,6440 1,6469 1,6482 1,6516 1,6517 1,6561 1,6574 1,6645 1,6659 1,6663 1,6673 1,6679 1,6777 1,6779 1,6780 1,6799 1,6823 1,6833 1,6836 1,6837 1,6845 1,6852 1,6864 1,6865 1,6886 1,6899 1,6917 1,6928 1,6930 1,6933 1,6934 1,6935 1,6942 1,6946 1,6970 1,6971 1,6977 1,6985 1,6989 1,6996 1,6999 1,7001 1,7013 1,7021 1,7026 1,7029 1,7050 1,7057 1,7059 1,7064 1,7074 1,7087 1,7089 1,7096 1,7098 1,7111 1,7114 1,7117 1,7123 1,7127 1,7128 1,7131 1,7147 1,7148 1,7149 1,7156 1,7159 1,7163 1,7165 1,7173 1,7174 1,7186 1,7188 1,7189 1,7191 1,7195 1,7197 1,7198 1,7199 1,7201 1,7202 1,7203 1,7204 1,7206 1,7211 1,7215 1,7222 1,7223 1,7239 1,7244 1,7246 1,7250 1,7258 1,7260 1,7264 1,7266 1,7267 1,7269 1,7270 1,7271 1,7273 1,7275 1,7278 1,7287 1,7288 1,7292 1,7293 1,7296 1,7297 1,7304 1,7306 1,7309 1,7315 1,7318 1,7323 1,7324 1,7325 1,7332 1,7336 1,7338 1,7340 1,7346 1,7347 1,7349 1,7350 1,7355 1,7356 1,7359 1,7360 1,7361 1,7362 1,7367 1,7368 1,7369 1,7372 1,7375 1,7376 1,7377 1,7378 1,7380 1,7381 1,7384 1,7389 1,7390 1,7391 1,7394 1,7401 1,7403 1,7405 1,7408 1,7410 1,7414 1,7417 1,7419 1,7420 1,7423 1,7424 1,7427 1,7434 1,7438 1,7439 1,7440 1,7442 1,7445 1,7446 1,7451 1,7453 1,7454 1,7455 1,7457 1,7459 1,7460 1,7463 1,7466 1,7467 1,7469 1,7470 1,7471 1,7472 1,7474 1,7475 1,7476 1,7477 1,7478 1,7479 1,7480 1,7481 1,7482 1,7483 1,7484 1,7485 1,7486 1,7487 1,7488 1,7489 480}
{369 1,697 1,941 1,1231 1,2032 1,2079 1,2189 1,2406 1,2750 1,3200 1,3216 1,3698 1,3837 1,4017 1,4296 1,4314 1,4621 1,4786 1,5081 1,5134 1,5340 1,5382 1,5541 1,5585 1,5642 1,5816 1,5952 1,6145 1,6167 1,6209 1,6265 1,6326 1,6423 1,6520 1,6534 1,6558 1,6569 1,6596 1,6627 1,6630 1,6682 1,6698 1,6754 1,6757 1,6758 1,6765 1,6783 1,6809 1,6927 1,7023 1,7038 1,7065 1,7071 1,7074 1,7075 1,7121 1,7150 1,7156 1,7161 1,7166 1,7177 1,7183 1,7211 1,7232 1,7235 1,7256 1,7300 1,7309 1,7311 1,7330 1,7347 1,7348 1,7349 1,7351 1,7352 1,7362 1,7371 1,7373 1,7379 1,7401 1,7403 1,7435 1,7436 1,7441 1,7443 1,7444 1,7445 1,7446 1,7447 1,7452 1,7453 1,7454 1,7455 1,7456 1,7457 1,7458 1,7459 1,7460 1,7466 1,7468 1,7470 1,7471 1,7472 1,7474 1,7476 1,7477 1,7479 1,7480 1,7481 1,7482 1,7483 1,7484 1,7485 1,7486 1,7487 1,7488 1,7489 357}
{152 1,776 1,777 1,788 1,1288 1,1642 1,1745 1,1837 1,1911 1,2212 1,2458 1,2478 1,2544 1,2667 1,2741 1,2891 1,3077 1,3238 1,3318 1,3744 1,3763 1,3765 1,3846 1,3855 1,3938 1,4088 1,4098 1,4143 1,4144 1,4192 1,4312 1,4395 1,4462 1,4520 1,4527 1,4797 1,4826 1,4908 1,5007 1,5017 1,5037 1,5039 1,5046 1,5101 1,5105 1,5141 1,5192 1,5209 1,5274 1,5292 1,5366 1,5521 1,5522 1,5531 1,5542 1,5585 1,5596 1,5735 1,5778 1,5837 1,5838 1,5860 1,5881 1,5883 1,5904 1,5911 1,5974 1,5993 1,6037 1,6073 1,6089 1,6094 1,6134 1,6148 1,6259 1,6278 1,6301 1,6319 1,6325 1,6447 1,6475 1,6478 1,6481 1,6499 1,6514 1,6519 1,6524 1,6555 1,6579 1,6600 1,6612 1,6621 1,6623 1,6651 1,6652 1,6676 1,6688 1,6693 1,6706 1,6712 1,6718 1,6725 1,6728 1,6729 1,6737 1,6743 1,6754 1,6760 1,6776 1,6782 1,6794 1,6795 1,6816 1,6825 1,6832 1,6868 1,6876 1,6882 1,6886 1,6901 1,6904 1,6926 1,6928 1,6930 1,6933 1,6934 1,6942 1,6944 1,6946 1,6963 1,6965 1,6967 1,6970 1,6976 1,6981 1,6987 1,6996 1,6999 1,7003 1,7011 1,7015 1,7023 1,7030 1,7044 1,7048 1,7050 1,7052 1,7054 1,7063 1,7065 1,7067 1,7070 1,7071 1,7080 1,7081 1,7086 1,7087 1,7092 1,7101 1,7105 1,7106 1,7111 1,7113 1,7114 1,7126 1,7127 1,7131 1,7136 1,7143 1,7146 1,7147 1,7148 1,7157 1,7165 1,7168 1,7173 1,7174 1,7176 1,7177 1,7179 1,7183 1,7186 1,7187 1,7190 1,7191 1,7193 1,7197 1,7200 1,7201 1,7202 1,7203 1,7208 1,7209 1,7210 1,7213 1,7214 1,7215 1,7226 1,7230 1,7231 1,7232 1,7235 1,7236 1,7237 1,7240 1,7247 1,7253 1,7254 1,7255 1,7258 1,7262 1,7263 1,7265 1,7266 1,7267 1,7270 1,7271 1,7273 1,7274 1,7275 1,7279 1,7280 1,7282 1,7284 1,7287 1,7288 1,7291 1,7296 1,7297 1,7298 1,7302 1,7303 1,7310 1,7313 1,7316 1,7318 1,7320 1,7321 1,7325 1,7330 1,7332 1,7333 1,7336 1,7337 1,7338 1,7340 1,7341 1,7344 1,7346 1,7348 1,7349 1,7350 1,7353 1,7354 1,7355 1,7356 1,7357 1,7359 1,7360 1,7362 1,7363 1,7369 1,7372 1,7374 1,7375 1,7379 1,7380 1,7381 1,7382 1,7383 1,7384 1,7385 1,7386 1,7387 1,7388 1,7389 1,7390 1,7391 1,7392 1,7393 1,7395 1,7396 1,7397 1,7398 1,7399 1,7400 1,7402 1,7403 1,7404 1,7405 1,7406 1,7407 1,7409 1,7411 1,7412 1,7413 1,7414 1,7415 1,7416 1,7417 1,7418 1,7422 1,7423 1,7424 1,7425 1,7426 1,7428 1,7429 1,7430 1,7431 1,7432 1,7433 1,7434 1,7435 1,7436 1,7437 1,7438 1,7439 1,7440 1,7441 1,7443 1,7444 1,7447 1,7448 1,7451 1,7452 1,7453 1,7455 1,7456 1,7457 1,7458 1,7460 1,7462 1,7463 1,7465 1,7466 1,7467 1,7468 1,7469 1,7470 1,7471 1,7472 1,7473 1,7474 1,7475 1,7476 1,7477 1,7478 1,7479 1,7480 1,7481 1,7482 1,7483 1,7484 1,7485 1,7486 1,7487 1,7488 1,7489 1074}
{804 1,1066 1,1147 1,1460 1,1664 1,1718 1,1852 1,1884 1,1989 1,2009 1,2240 1,2275 1,2486 1,2662 1,3025 1,3383 1,3386 1,3497 1,3675 1,3915 1,4421 1,4428 1,4579 1,4594 1,4661 1,4713 1,4905 1,4936 1,5032 1,5059 1,5082 1,5108 1,5207 1,5430 1,5545 1,5579 1,5588 1,5665 1,5670 1,5673 1,5682 1,5726 1,5773 1,5793 1,5808 1,5868 1,5895 1,5912 1,5914 1,5928 1,6015 1,6016 1,6045 1,6049 1,6060 1,6063 1,6069 1,6139 1,6167 1,6210 1,6305 1,6326 1,6338 1,6431 1,6439 1,6454 1,6493 1,6497 1,6534 1,6542 1,6545 1,6546 1,6553 1,6556 1,6558 1,6592 1,6596 1,6620 1,6625 1,6646 1,6666 1,6680 1,6698 1,6705 1,6710 1,6718 1,6722 1,6723 1,6725 1,6743 1,6752 1,6753 1,6758 1,6770 1,6775 1,6783 1,6795 1,6809 1,6815 1,6846 1,6851 1,6873 1,6880 1,6892 1,6895 1,6952 1,6960 1,6961 1,6966 1,6979 1,6985 1,7003 1,7006 1,7007 1,7012 1,7014 1,7023 1,7031 1,7032 1,7039 1,7045 1,7052 1,7063 1,7065 1,7067 1,7071 1,7073 1,7074 1,7085 1,7097 1,7116 1,7118 1,7132 1,7136 1,7139 1,7151 1,7154 1,7156 1,7172 1,7177 1,7179 1,7180 1,7183 1,7184 1,7192 1,7193 1,7195 1,7207 1,7209 1,7219 1,7220 1,7221 1,7222 1,7223 1,7229 1,7232 1,7233 1,7235 1,7240 1,7242 1,7245 1,7250 1,7251 1,7256 1,7257 1,7259 1,7261 1,7266 1,7273 1,7277 1,7285 1,7291 1,7293 1,7301 1,7312 1,7313 1,7314 1,7325 1,7326 1,7327 1,7330 1,7339 1,7342 1,7344 1,7346 1,7348 1,7356 1,7357 1,7360 1,7364 1,7367 1,7369 1,7370 1,7379 1,7380 1,7389 1,7390 1,7391 1,7394 1,7395 1,7401 1,7417 1,7419 1,7420 1,7421 1,7422 1,7423 1,7424 1,7427 1,7431 1,7432 1,7434 1,7438 1,7440 1,7441 1,7442 1,7445 1,7446 1,7447 1,7449 1,7450 1,7451 1,7455 1,7456 1,7458 1,7459 1,7460 1,7461 1,7464 1,7467 1,7468 1,7469 1,7472 1,7474 1,7476 1,7477 1,7479 1,7480 1,7481 1,7482 1,7483 1,7484 1,7485 1,7486 1,7487 1,7488 1,7489 599}
{1 1,79 1,127 1,150 1,153 1,214 1,299 1,350 1,353 1,358 1,585 1,619 1,661 1,663 1,696 1,700 1,774 1,811 1,954 1,1042 1,1210 1,1275 1,1311 1,1426 1,1456 1,1468 1,1486 1,1540 1,1570 1,1621 1,1672 1,1786 1,1806 1,1818 1,1838 1,1867 1,1905 1,1911 1,1955 1,1986 1,1989 1,2003 1,2006 1,2047 1,2092 1,2137 1,2150 1,2169 1,2303 1,2325 1,2357 1,2455 1,2467 1,2490 1,2492 1,2512 1,2528 1,2556 1,2604 1,2643 1,2689 1,2700 1,2709 1,2710 1,2711 1,2749 1,2784 1,2798 1,2826 1,2857 1,2869 1,2870 1,2880 1,2897 1,2910 1,2911 1,2937 1,2938 1,2970 1,2976 1,2982 1,3037 1,3049 1,3051 1,3073 1,3159 1,3161 1,3171 1,3182 1,3204 1,3244 1,3245 1,3246 1,3248 1,3265 1,3295 1,3296 1,3316 1,3320 1,3335 1,3336 1,3379 1,3405 1,3426 1,3428 1,3434 1,3437 1,3471 1,3487 1,3494 1,3514 1,3529 1,3563 1,3589 1,3598 1,3603 1,3604 1,3606 1,3620 1,3632 1,3642 1,3667 1,3678 1,3704 1,3714 1,3720 1,3758 1,3762 1,3763 1,3765 1,3834 1,3854 1,3856 1,3892 1,3906 1,3911 1,3931 1,3938 1,3976 1,3982 1,4010 1,4023 1,4028 1,4029 1,4054 1,4055 1,4069 1,4072 1,4074 1,4085 1,4133 1,4134 1,4135 1,4142 1,4159 1,4161 1,4162 1,4167 1,4177 1,4187 1,4190 1,4203 1,4213 1,4268 1,4274 1,4278 1,4293 1,4365 1,4381 1,4386 1,4396 1,4402 1,4410 1,4418 1,4438 1,4495 1,4496 1,4498 1,4522 1,4525 1,4588 1,4593 1,4597 1,4601 1,4604 1,4620 1,4636 1,4638 1,4639 1,4640 1,4641 1,4644 1,4645 1,4663 1,4672 1,4673 1,4679 1,4704 1,4705 1,4718 1,4744 1,4752 1,4754 1,4767 1,4771 1,4772 1,4779 1,4792 1,4793 1,4808 1,4811 1,4812 1,4814 1,4817 1,4824 1,4827 1,4829 1,4835 1,4837 1,4838 1,4843 1,4865 1,4866 1,4906 1,4907 1,4912 1,4913 1,4920 1,4928 1,4937 1,4940 1,4944 1,4947 1,4948 1,4971 1,4976 1,4977 1,4980 1,4982 1,4989 1,4991 1,4998 1,4999 1,5009 1,5026 1,5032 1,5034 1,5052 1,5064 1,5074 1,5077 1,5095 1,5096 1,5099 1,5105 1,5121 1,5129 1,5130 1,5138 1,5147 1,5161 1,5190 1,5224 1,5226 1,5230 1,5231 1,5234 1,5243 1,5252 1,5263 1,5271 1,5274 1,5284 1,5297 1,5307 1,5311 1,5316 1,5319 1,5321 1,5324 1,5331 1,5340 1,5351 1,5354 1,5359 1,5371 1,5374 1,5379 1,5381 1,5386 1,5399 1,5404 1,5406 1,5410 1,5414 1,5422 1,5427 1,5444 1,5447 1,5470 1,5491 1,5500 1,5534 1,5539 1,5556 1,5570 1,5572 1,5584 1,5597 1,5604 1,5605 1,5611 1,5616 1,5619 1,5621 1,5623 1,5627 1,5629 1,5632 1,5639 1,5653 1,5656 1,5661 1,5678 1,5679 1,5701 1,5725 1,5730 1,5738 1,5740 1,5745 1,5746 1,5748 1,5752 1,5754 1,5761 1,5766 1,5768 1,5774 1,5776 1,5785 1,5786 1,5789 1,5794 1,5795 1,5805 1,5809 1,5812 1,5821 1,5822 1,5828 1,5835 1,5836 1,5839 1,5840 1,5852 1,5853 1,5854 1,5863 1,5873 1,5874 1,5877 1,5880 1,5885 1,5898 1,5912 1,5918 1,5923 1,5930 1,5945 1,5952 1,5953 1,5962 1,5965 1,5967 1,5978 1,5986 1,5989 1,5993 1,5995 1,6007 1,6010 1,6014 1,6016 1,6017 1,6018 1,6019 1,6020 1,6025 1,6036 1,6039 1,6050 1,6059 1,6067 1,6070 1,6071 1,6073 1,6074 1,6075 1,6083 1,6090 1,6096 1,6099 1,6106 1,6108 1,6115 1,6123 1,6127 1,6128 1,6131 1,6134 1,6145 1,6151 1,6162 1,6163 1,6166 1,6167 1,6171 1,6172 1,6177 1,6178 1,6180 1,6182 1,6183 1,6186 1,6187 1,6192 1,6197 1,6204 1,6212 1,6213 1,6214 1,6218 1,6223 1,6225 1,6237 1,6245 1,6249 1,6250 1,6252 1,6257 1,6259 1,6262 1,6264 1,6277 1,6281 1,6288 1,6294 1,6308 1,6311 1,6319 1,6326 1,6334 1,6337 1,6339 1,6341 1,6355 1,6366 1,6369 1,6370 1,6380 1,6381 1,6383 1,6387 1,6388 1,6390 1,6393 1,6402 1,6403 1,6409 1,6412 1,6416 1,6417 1,6420 1,6422 1,6431 1,6433 1,6445 1,6447 1,6456 1,6459 1,6460 1,6467 1,6470 1,6476 1,6478 1,6493 1,6494 1,6496 1,6501 1,6503 1,6505 1,6507 1,6510 1,6511 1,6517 1,6518 1,6519 1,6523 1,6525 1,6526 1,6534 1,6536 1,6539 1,6545 1,6548 1,6555 1,6558 1,6561 1,6570 1,6573 1,6574 1,6579 1,6581 1,6582 1,6584 1,6589 1,6592 1,6596 1,6603 1,6605 1,6610 1,6611 1,6621 1,6626 1,6629 1,6630 1,6631 1,6632 1,6635 1,6641 1,6645 1,6656 1,6659 1,6661 1,6663 1,6665 1,6667 1,6672 1,6673 1,6675 1,6676 1,6681 1,6686 1,6688 1,6692 1,6694 1,6695 1,6696 1,6706 1,6707 1,6708 1,6710 1,6711 1,6713 1,6718 1,6723 1,6724 1,6725 1,6726 1,6728 1,6729 1,6736 1,6737 1,6739 1,6743 1,6744 1,6745 1,6753 1,6756 1,6758 1,6759 1,6764 1,6767 1,6768 1,6771 1,6774 1,6776 1,6782 1,6783 1,6784 1,6787 1,6788 1,6789 1,6794 1,6795 1,6799 1,6803 1,6805 1,6806 1,6807 1,6809 1,6810 1,6811 1,6814 1,6816 1,6828 1,6833 1,6837 1,6845 1,6849 1,6852 1,6853 1,6854 1,6859 1,6860 1,6861 1,6865 1,6869 1,6876 1,6879 1,6880 1,6884 1,6885 1,6886 1,6887 1,6889 1,6898 1,6901 1,6904 1,6905 1,6907 1,6910 1,6911 1,6912 1,6915 1,6916 1,6917 1,6920 1,6929 1,6931 1,6932 1,6935 1,6937 1,6938 1,6941 1,6943 1,6945 1,6947 1,6948 1,6957 1,6962 1,6964 1,6967 1,6968 1,6970 1,6971 1,6972 1,6973 1,6974 1,6976 1,6977 1,6978 1,6981 1,6982 1,6983 1,6984 1,6985 1,6986 1,6989 1,6994 1,6998 1,7001 1,7002 1,7003 1,7006 1,7007 1,7012 1,7014 1,7018 1,7020 1,7022 1,7023 1,7025 1,7026 1,7029 1,7031 1,7033 1,7034 1,7035 1,7040 1,7044 1,7045 1,7048 1,7050 1,7052 1,7058 1,7063 1,7064 1,7065 1,7067 1,7070 1,7071 1,7072 1,7073 1,7076 1,7078 1,7079 1,7081 1,7085 1,7086 1,7087 1,7089 1,7090 1,7091 1,7096 1,7097 1,7098 1,7100 1,7103 1,7110 1,7112 1,7116 1,7119 1,7122 1,7123 1,7124 1,7126 1,7128 1,7131 1,7137 1,7141 1,7142 1,7143 1,7144 1,7145 1,7146 1,7149 1,7153 1,7154 1,7155 1,7157 1,7159 1,7162 1,7163 1,7165 1,7167 1,7168 1,7169 1,7173 1,7174 1,7177 1,7179 1,7180 1,7182 1,7183 1,7184 1,7186 1,7187 1,7188 1,7189 1,7190 1,7191 1,7193 1,7195 1,7196 1,7198 1,7200 1,7201 1,7202 1,7203 1,7204 1,7205 1,7206 1,7208 1,7209 1,7210 1,7211 1,7213 1,7214 1,7215 1,7216 1,7219 1,7221 1,7222 1,7223 1,7226 1,7232 1,7233 1,7235 1,7237 1,7238 1,7239 1,7240 1,7241 1,7243 1,7244 1,7245 1,7246 1,7247 1,7248 1,7250 1,7251 1,7252 1,7253 1,7254 1,7255 1,7256 1,7258 1,7261 1,7262 1,7263 1,7265 1,7266 1,7267 1,7269 1,7270 1,7271 1,7272 1,7273 1,7274 1,7275 1,7276 1,7278 1,7279 1,7281 1,7282 1,7283 1,7284 1,7285 1,7287 1,7288 1,7289 1,7291 1,7292 1,7293 1,7296 1,7297 1,7298 1,7299 1,7300 1,7301 1,7302 1,7303 1,7304 1,7306 1,7309 1,7310 1,7311 1,7312 1,7313 1,7314 1,7315 1,7316 1,7318 1,7319 1,7320 1,7321 1,7322 1,7323 1,7324 1,7325 1,7326 1,7328 1,7330 1,7332 1,7333 1,7336 1,7337 1,7338 1,7339 1,7340 1,7341 1,7342 1,7343 1,7344 1,7346 1,7347 1,7348 1,7349 1,7350 1,7355 1,7356 1,7357 1,7359 1,7360 1,7362 1,7367 1,7368 1,7369 1,7372 1,7375 1,7379 1,7380 1,7381 1,7384 1,7386 1,7387 1,7388 1,7389 1,7390 1,7391 1,7392 1,7393 1,7394 1,7395 1,7396 1,7397 1,7399 1,7400 1,7401 1,7403 1,7404 1,7405 1,7406 1,7407 1,7409 1,7410 1,7412 1,7414 1,7415 1,7416 1,7417 1,7418 1,7421 1,7422 1,7423 1,7424 1,7426 1,7427 1,7428 1,7429 1,7430 1,7431 1,7432 1,7433 1,7434 1,7435 1,7436 1,7438 1,7439 1,7440 1,7442 1,7443 1,7444 1,7445 1,7446 1,7447 1,7448 1,7451 1,7452 1,7453 1,7455 1,7457 1,7460 1,7462 1,7463 1,7464 1,7465 1,7466 1,7467 1,7468 1,7469 1,7470 1,7471 1,7472 1,7473 1,7474 1,7475 1,7476 1,7477 1,7478 1,7479 1,7480 1,7481 1,7482 1,7483 1,7484 1,7485 1,7486 1,7487 1,7488 1,7489 3311}
{71 1,76 1,109 1,124 1,168 1,258 1,290 1,328 1,449 1,581 1,583 1,584 1,606 1,612 1,622 1,628 1,715 1,721 1,781 1,788 1,948 1,974 1,988 1,1004 1,1158 1,1163 1,1174 1,1183 1,1246 1,1247 1,1335 1,1411 1,1416 1,1435 1,1461 1,1466 1,1470 1,1493 1,1532 1,1568 1,1615 1,1663 1,1744 1,1788 1,1811 1,1853 1,1997 1,2122 1,2219 1,2308 1,2395 1,2426 1,2455 1,2492 1,2499 1,2613 1,2614 1,2618 1,2638 1,2658 1,2689 1,2690 1,2702 1,2709 1,2740 1,2744 1,2755 1,2873 1,2888 1,2927 1,3101 1,3144 1,3335 1,3336 1,3376 1,3398 1,3428 1,3434 1,3436 1,3505 1,3511 1,3516 1,3563 1,3596 1,3601 1,3626 1,3632 1,3672 1,3722 1,3744 1,3770 1,3846 1,3854 1,3855 1,3935 1,3939 1,3964 1,3987 1,4039 1,4093 1,4098 1,4105 1,4133 1,4159 1,4161 1,4192 1,4224 1,4232 1,4261 1,4313 1,4320 1,4323 1,4344 1,4352 1,4374 1,4386 1,4394 1,4409 1,4410 1,4443 1,4458 1,4460 1,4520 1,4527 1,4548 1,4601 1,4606 1,4618 1,4645 1,4685 1,4691 1,4724 1,4771 1,4774 1,4779 1,4783 1,4794 1,4797 1,4823 1,4827 1,4851 1,4855 1,4880 1,4886 1,4896 1,4904 1,4922 1,4932 1,4961 1,4963 1,4970 1,4980 1,4988 1,4999 1,5012 1,5039 1,5052 1,5055 1,5070 1,5074 1,5075 1,5078 1,5141 1,5147 1,5192 1,5209 1,5211 1,5251 1,5271 1,5273 1,5292 1,5304 1,5311 1,5320 1,5331 1,5338 1,5351 1,5373 1,5374 1,5385 1,5398 1,5399 1,5410 1,5414 1,5422 1,5438 1,5485 1,5486 1,5521 1,5553 1,5581 1,5582 1,5597 1,5601 1,5602 1,5625 1,5632 1,5642 1,5653 1,5659 1,5660 1,5676 1,5679 1,5690 1,5700 1,5703 1,5709 1,5729 1,5730 1,5740 1,5746 1,5753 1,5766 1,5774 1,5785 1,5792 1,5809 1,5817 1,5824 1,5828 1,5838 1,5840 1,5853 1,5867 1,5880 1,5883 1,5885 1,5887 1,5896 1,5898 1,5923 1,5974 1,5993 1,5995 1,6022 1,6027 1,6038 1,6051 1,6059 1,6065 1,6066 1,6092 1,6110 1,6114 1,6115 1,6125 1,6128 1,6131 1,6133 1,6135 1,6140 1,6151 1,6162 1,6164 1,6171 1,6180 1,6183 1,6192 1,6197 1,6205 1,6226 1,6231 1,6234 1,6244 1,6252 1,6258 1,6277 1,6279 1,6281 1,6288 1,6300 1,6306 1,6310 1,6329 1,6338 1,6343 1,6356 1,6367 1,6373 1,6376 1,6377 1,6381 1,6384 1,6392 1,6393 1,6396 1,6401 1,6402 1,6404 1,6409 1,6412 1,6416 1,6417 1,6426 1,6431 1,6433 1,6447 1,6456 1,6460 1,6470 1,6478 1,6485 1,6490 1,6491 1,6503 1,6505 1,6509 1,6523 1,6525 1,6526 1,6535 1,6536 1,6537 1,6550 1,6553 1,6556 1,6563 1,6568 1,6570 1,6573 1,6574 1,6589 1,6599 1,6608 1,6609 1,6621 1,6623 1,6632 1,6641 1,6656 1,6657 1,6659 1,6663 1,6672 1,6686 1,6694 1,6698 1,6705 1,6710 1,6711 1,6713 1,6718 1,6719 1,6724 1,6737 1,6743 1,6750 1,6753 1,6759 1,6762 1,6767 1,6769 1,6771 1,6776 1,6779 1,6780 1,6782 1,6784 1,6788 1,6790 1,6794 1,6795 1,6799 1,6800 1,6803 1,6806 1,6811 1,6814 1,6816 1,6819 1,6823 1,6833 1,6836 1,6845 1,6854 1,6855 1,6865 1,6872 1,6876 1,6879 1,6884 1,6886 1,6887 1,6889 1,6905 1,6908 1,6910 1,6911 1,6913 1,6914 1,6916 1,6929 1,6931 1,6932 1,6937 1,6941 1,6945 1,6948 1,6959 1,6962 1,6964 1,6967 1,6968 1,6971 1,6976 1,6977 1,6980 1,6981 1,6982 1,6984 1,6989 1,6991 1,6994 1,7001 1,7003 1,7006 1,7007 1,7009 1,7011 1,7012 1,7014 1,7018 1,7020 1,7023 1,7025 1,7026 1,7033 1,7034 1,7035 1,7040 1,7044 1,7045 1,7048 1,7052 1,7059 1,7061 1,7063 1,7064 1,7065 1,7070 1,7071 1,7072 1,7076 1,7077 1,7078 1,7081 1,7083 1,7086 1,7090 1,7092 1,7096 1,7097 1,7098 1,7100 1,7101 1,7103 1,7105 1,7106 1,7111 1,7112 1,7113 1,7114 1,7116 1,7119 1,7123 1,7124 1,7126 1,7127 1,7130 1,7134 1,7137 1,7138 1,7141 1,7143 1,7146 1,7148 1,7149 1,7153 1,7154 1,7157 1,7159 1,7162 1,7164 1,7167 1,7168 1,7169 1,7171 1,7174 1,7177 1,7179 1,7180 1,7183 1,7184 1,7186 1,7187 1,7188 1,7189 1,7190 1,7193 1,7197 1,7198 1,7200 1,7204 1,7206 1,7208 1,7210 1,7211 1,7213 1,7214 1,7216 1,7219 1,7221 1,7222 1,7223 1,7226 1,7227 1,7228 1,7232 1,7235 1,7237 1,7238 1,7239 1,7240 1,7243 1,7246 1,7247 1,7248 1,7252 1,7253 1,7254 1,7255 1,7258 1,7259 1,7260 1,7261 1,7262 1,7263 1,7265 1,7266 1,7267 1,7269 1,7270 1,7271 1,7272 1,7274 1,7275 1,7277 1,7278 1,7279 1,7280 1,7281 1,7282 1,7284 1,7285 1,7287 1,7291 1,7292 1,7293 1,7296 1,7297 1,7298 1,7299 1,7301 1,7302 1,7303 1,7304 1,7306 1,7309 1,7310 1,7311 1,7312 1,7313 1,7314 1,7315 1,7316 1,7318 1,7319 1,7320 1,7321 1,7322 1,7323 1,7325 1,7326 1,7328 1,7330 1,7332 1,7333 1,7336 1,7337 1,7338 1,7339 1,7340 1,7341 1,7342 1,7344 1,7345 1,7347 1,7348 1,7349 1,7350 1,7355 1,7356 1,7357 1,7359 1,7360 1,7362 1,7363 1,7364 1,7368 1,7369 1,7372 1,7375 1,7379 1,7380 1,7381 1,7384 1,7386 1,7387 1,7389 1,7390 1,7391 1,7394 1,7395 1,7397 1,7398 1,7400 1,7403 1,7404 1,7405 1,7406 1,7407 1,7408 1,7409 1,7410 1,7412 1,7413 1,7414 1,7416 1,7417 1,7418 1,7421 1,7423 1,7424 1,7426 1,7427 1,7428 1,7429 1,7430 1,7431 1,7432 1,7434 1,7438 1,7439 1,7440 1,7442 1,7445 1,7446 1,7447 1,7449 1,7450 1,7451 1,7453 1,7455 1,7456 1,7457 1,7458 1,7460 1,7461 1,7462 1,7463 1,7464 1,7466 1,7468 1,7470 1,7471 1,7472 1,7473 1,7474 1,7475 1,7476 1,7477 1,7478 1,7479 1,7480 1,7481 1,7482 1,7483 1,7484 1,7485 1,7486 1,7487 1,7488 1,7489 2431}
{8 1,47 1,170 1,227 1,304 1,313 1,409 1,410 1,539 1,682 1,1348 1,1442 1,1504 1,1540 1,2003 1,2188 1,2202 1,2324 1,2505 1,2594 1,2647 1,2737 1,2800 1,2897 1,2914 1,2998 1,3011 1,3023 1,3057 1,3084 1,3142 1,3172 1,3287 1,3328 1,3346 1,3352 1,3353 1,3358 1,3465 1,3574 1,3605 1,3606 1,3610 1,3656 1,3725 1,3865 1,3916 1,3934 1,3940 1,4186 1,4275 1,4306 1,4308 1,4350 1,4356 1,4427 1,4508 1,4552 1,4570 1,4599 1,4670 1,4680 1,4750 1,4794 1,4798 1,4805 1,4806 1,4807 1,4809 1,4810 1,4811 1,4861 1,4869 1,4870 1,4882 1,4883 1,4892 1,4899 1,4974 1,5029 1,5040 1,5152 1,5201 1,5234 1,5281 1,5289 1,5310 1,5311 1,5316 1,5321 1,5325 1,5354 1,5381 1,5387 1,5439 1,5461 1,5465 1,5487 1,5498 1,5513 1,5528 1,5537 1,5538 1,5544 1,5556 1,5586 1,5590 1,5605 1,5644 1,5678 1,5679 1,5697 1,5706 1,5709 1,5710 1,5722 1,5743 1,5747 1,5750 1,5784 1,5791 1,5814 1,5849 1,5854 1,5865 1,5897 1,5909 1,5925 1,5936 1,5939 1,5952 1,5963 1,5991 1,6007 1,6015 1,6025 1,6037 1,6050 1,6078 1,6083 1,6087 1,6091 1,6092 1,6099 1,6106 1,6111 1,6113 1,6115 1,6127 1,6129 1,6145 1,6185 1,6189 1,6213 1,6242 1,6248 1,6254 1,6322 1,6331 1,6362 1,6381 1,6393 1,6431 1,6445 1,6469 1,6479 1,6486 1,6511 1,6518 1,6519 1,6526 1,6534 1,6555 1,6558 1,6560 1,6570 1,6578 1,6586 1,6589 1,6593 1,6596 1,6616 1,6630 1,6632 1,6639 1,6640 1,6646 1,6655 1,6660 1,6661 1,6662 1,6664 1,6695 1,6723 1,6735 1,6749 1,6751 1,6758 1,6760 1,6763 1,6767 1,6771 1,6779 1,6783 1,6784 1,6789 1,6802 1,6807 1,6809 1,6836 1,6849 1,6858 1,6867 1,6871 1,6873 1,6877 1,6887 1,6889 1,6904 1,6909 1,6923 1,6924 1,6926 1,6929 1,6932 1,6937 1,6944 1,6948 1,6952 1,6953 1,6963 1,6965 1,6968 1,6971 1,6973 1,6977 1,6980 1,6987 1,6989 1,6995 1,7001 1,7007 1,7011 1,7014 1,7015 1,7025 1,7030 1,7033 1,7034 1,7038 1,7040 1,7051 1,7054 1,7060 1,7061 1,7066 1,7072 1,7080 1,7081 1,7086 1,7090 1,7091 1,7092 1,7094 1,7100 1,7101 1,7105 1,7106 1,7109 1,7111 1,7112 1,7113 1,7114 1,7115 1,7119 1,7120 1,7124 1,7127 1,7130 1,7144 1,7148 1,7149 1,7153 1,7154 1,7158 1,7159 1,7167 1,7169 1,7171 1,7175 1,7176 1,7177 1,7178 1,7180 1,7184 1,7187 1,7188 1,7189 1,7194 1,7196 1,7197 1,7199 1,7200 1,7201 1,7202 1,7203 1,7204 1,7206 1,7208 1,7209 1,7211 1,7214 1,7215 1,7219 1,7221 1,7226 1,7230 1,7231 1,7235 1,7236 1,7237 1,7239 1,7240 1,7254 1,7255 1,7260 1,7261 1,7262 1,7263 1,7264 1,7265 1,7266 1,7267 1,7269 1,7271 1,7274 1,7275 1,7278 1,7279 1,7280 1,7281 1,7282 1,7283 1,7284 1,7286 1,7287 1,7289 1,7292 1,7293 1,7294 1,7295 1,7296 1,7297 1,7298 1,7301 1,7302 1,7303 1,7304 1,7306 1,7309 1,7310 1,7313 1,7315 1,7316 1,7319 1,7320 1,7321 1,7322 1,7323 1,7324 1,7325 1,7326 1,7329 1,7331 1,7333 1,7334 1,7335 1,7336 1,7342 1,7343 1,7345 1,7347 1,7348 1,7349 1,7350 1,7351 1,7352 1,7353 1,7354 1,7355 1,7357 1,7359 1,7360 1,7362 1,7363 1,7365 1,7366 1,7367 1,7368 1,7371 1,7372 1,7373 1,7374 1,7375 1,7379 1,7380 1,7381 1,7382 1,7383 1,7384 1,7385 1,7386 1,7387 1,7388 1,7389 1,7390 1,7391 1,7392 1,7393 1,7394 1,7395 1,7396 1,7397 1,7398 1,7399 1,7400 1,7401 1,7402 1,7404 1,7405 1,7406 1,7407 1,7409 1,7411 1,7412 1,7413 1,7414 1,7415 1,7416 1,7418 1,7419 1,7420 1,7422 1,7424 1,7425 1,7426 1,7427 1,7428 1,7429 1,7430 1,7431 1,7432 1,7433 1,7434 1,7435 1,7436 1,7437 1,7438 1,7439 1,7440 1,7441 1,7442 1,7443 1,7444 1,7445 1,7446 1,7447 1,7448 1,7451 1,7452 1,7453 1,7455 1,7456 1,7457 1,7458 1,7459 1,7460 1,7462 1,7463 1,7465 1,7466 1,7467 1,7468 1,7469 1,7470 1,7471 1,7472 1,7473 1,7474 1,7475 1,7476 1,7477 1,7478 1,7479 1,7480 1,7481 1,7482 1,7483 1,7484 1,7485 1,7486 1,7487 1,7488 1,7489 1735}
{84 1,283 1,563 1,897 1,1198 1,1216 1,1269 1,1284 1,1306 1,1414 1,1430 1,1472 1,1474 1,1540 1,1549 1,1599 1,1608 1,1626 1,1802 1,1858 1,1917 1,2003 1,2150 1,2151 1,2287 1,2309 1,2472 1,2505 1,2586 1,2592 1,2604 1,2632 1,2711 1,2729 1,2752 1,2821 1,2847 1,2860 1,2870 1,2897 1,2898 1,2997 1,3037 1,3049 1,3134 1,3163 1,3175 1,3236 1,3237 1,3251 1,3254 1,3302 1,3367 1,3437 1,3439 1,3509 1,3543 1,3553 1,3606 1,3699 1,3700 1,3711 1,3739 1,3777 1,3842 1,3861 1,3986 1,4019 1,4042 1,4048 1,4072 1,4103 1,4129 1,4158 1,4164 1,4216 1,4269 1,4315 1,4359 1,4377 1,4379 1,4417 1,4450 1,4455 1,4470 1,4493 1,4522 1,4565 1,4582 1,4601 1,4679 1,4686 1,4687 1,4704 1,4718 1,4909 1,4913 1,4929 1,4938 1,4948 1,5010 1,5030 1,5032 1,5049 1,5055 1,5065 1,5120 1,5133 1,5156 1,5182 1,5191 1,5202 1,5219 1,5229 1,5234 1,5270 1,5275 1,5312 1,5319 1,5330 1,5331 1,5352 1,5354 1,5413 1,5414 1,5483 1,5538 1,5581 1,5593 1,5619 1,5644 1,5649 1,5722 1,5728 1,5730 1,5750 1,5753 1,5761 1,5791 1,5794 1,5804 1,5821 1,5822 1,5823 1,5825 1,5828 1,5918 1,5938 1,5947 1,5952 1,5961 1,5962 1,5968 1,5992 1,5999 1,6001 1,6018 1,6023 1,6024 1,6027 1,6038 1,6099 1,6108 1,6116 1,6119 1,6128 1,6141 1,6145 1,6151 1,6152 1,6172 1,6194 1,6202 1,6204 1,6212 1,6213 1,6223 1,6233 1,6240 1,6255 1,6270 1,6284 1,6288 1,6356 1,6392 1,6393 1,6396 1,6398 1,6401 1,6409 1,6420 1,6421 1,6424 1,6429 1,6432 1,6435 1,6436 1,6445 1,6452 1,6456 1,6460 1,6462 1,6468 1,6476 1,6478 1,6482 1,6498 1,6500 1,6501 1,6502 1,6516 1,6525 1,6533 1,6534 1,6536 1,6541 1,6558 1,6561 1,6562 1,6573 1,6574 1,6581 1,6583 1,6596 1,6603 1,6620 1,6630 1,6646 1,6648 1,6649 1,6656 1,6657 1,6672 1,6678 1,6679 1,6681 1,6699 1,6700 1,6703 1,6706 1,6724 1,6728 1,6729 1,6736 1,6739 1,6780 1,6782 1,6784 1,6788 1,6799 1,6807 1,6820 1,6823 1,6829 1,6833 1,6836 1,6842 1,6845 1,6865 1,6866 1,6880 1,6887 1,6891 1,6893 1,6904 1,6905 1,6910 1,6911 1,6916 1,6917 1,6931 1,6935 1,6941 1,6960 1,6974 1,6975 1,6978 1,6989 1,6991 1,6998 1,7007 1,7018 1,7020 1,7022 1,7026 1,7029 1,7031 1,7035 1,7044 1,7050 1,7051 1,7057 1,7059 1,7064 1,7067 1,7076 1,7081 1,7085 1,7087 1,7089 1,7096 1,7097 1,7098 1,7103 1,7111 1,7114 1,7119 1,7123 1,7126 1,7127 1,7128 1,7143 1,7145 1,7148 1,7149 1,7153 1,7154 1,7159 1,7162 1,7163 1,7164 1,7165 1,7169 1,7174 1,7177 1,7186 1,7187 1,7188 1,7189 1,7191 1,7193 1,7195 1,7197 1,7200 1,7201 1,7202 1,7203 1,7204 1,7206 1,7208 1,7209 1,7210 1,7211 1,7214 1,7216 1,7226 1,7227 1,7228 1,7233 1,7237 1,7239 1,7240 1,7241 1,7244 1,7246 1,7247 1,7250 1,7253 1,7254 1,7255 1,7260 1,7262 1,7263 1,7265 1,7266 1,7267 1,7269 1,7270 1,7271 1,7273 1,7274 1,7275 1,7276 1,7278 1,7279 1,7280 1,7281 1,7282 1,7284 1,7287 1,7288 1,7291 1,7292 1,7293 1,7296 1,7297 1,7299 1,7302 1,7303 1,7304 1,7306 1,7309 1,7310 1,7313 1,7314 1,7315 1,7316 1,7317 1,7318 1,7320 1,7321 1,7323 1,7325 1,7330 1,7332 1,7333 1,7336 1,7338 1,7343 1,7344 1,7346 1,7347 1,7348 1,7349 1,7350 1,7355 1,7356 1,7357 1,7359 1,7360 1,7362 1,7367 1,7368 1,7369 1,7372 1,7373 1,7375 1,7379 1,7380 1,7381 1,7384 1,7389 1,7390 1,7391 1,7394 1,7395 1,7401 1,7404 1,7405 1,7406 1,7407 1,7408 1,7409 1,7410 1,7412 1,7415 1,7416 1,7417 1,7418 1,7423 1,7424 1,7426 1,7427 1,7428 1,7430 1,7431 1,7434 1,7438 1,7439 1,7440 1,7442 1,7447 1,7451 1,7453 1,7455 1,7457 1,7459 1,7460 1,7464 1,7467 1,7469 1,7470 1,7472 1,7473 1,7475 1,7476 1,7477 1,7478 1,7479 1,7480 1,7481 1,7482 1,7483 1,7484 1,7485 1,7486 1,7487 1,7488 1,7489 1886}
{32 1,65 1,165 1,285 1,327 1,630 1,696 1,817 1,931 1,946 1,992 1,1091 1,1188 1,1190 1,1307 1,1428 1,1748 1,1938 1,1987 1,2005 1,2065 1,2066 1,2090 1,2193 1,2219 1,2252 1,2253 1,2363 1,2392 1,2445 1,2670 1,2713 1,2764 1,3150 1,3151 1,3277 1,3318 1,3346 1,3372 1,3453 1,3454 1,3461 1,3737 1,3747 1,3789 1,3832 1,3863 1,3872 1,3952 1,3984 1,4048 1,4072 1,4085 1,4093 1,4113 1,4132 1,4133 1,4143 1,4144 1,4175 1,4187 1,4204 1,4236 1,4255 1,4266 1,4305 1,4310 1,4394 1,4528 1,4566 1,4572 1,4618 1,4662 1,4679 1,4681 1,4691 1,4700 1,4791 1,4823 1,4847 1,4878 1,4882 1,4905 1,4963 1,4980 1,5085 1,5101 1,5160 1,5172 1,5216 1,5227 1,5256 1,5274 1,5282 1,5314 1,5326 1,5337 1,5372 1,5420 1,5445 1,5498 1,5504 1,5542 1,5596 1,5600 1,5602 1,5607 1,5636 1,5680 1,5700 1,5703 1,5740 1,5756 1,5772 1,5797 1,5804 1,5812 1,5817 1,5826 1,5847 1,5854 1,5858 1,5867 1,5871 1,5877 1,5883 1,5885 1,5928 1,5930 1,5949 1,5955 1,5974 1,5978 1,6000 1,6004 1,6015 1,6017 1,6045 1,6055 1,6059 1,6065 1,6073 1,6089 1,6090 1,6105 1,6110 1,6133 1,6134 1,6160 1,6161 1,6162 1,6164 1,6167 1,6176 1,6193 1,6196 1,6213 1,6226 1,6234 1,6245 1,6259 1,6271 1,6279 1,6280 1,6285 1,6306 1,6329 1,6343 1,6377 1,6384 1,6404 1,6409 1,6422 1,6433 1,6438 1,6441 1,6445 1,6447 1,6459 1,6460 1,6467 1,6485 1,6495 1,6504 1,6505 1,6510 1,6523 1,6524 1,6534 1,6535 1,6542 1,6548 1,6549 1,6558 1,6564 1,6579 1,6588 1,6596 1,6621 1,6623 1,6643 1,6646 1,6666 1,6672 1,6673 1,6676 1,6688 1,6698 1,6711 1,6715 1,6718 1,6724 1,6734 1,6743 1,6749 1,6750 1,6754 1,6758 1,6771 1,6776 1,6783 1,6789 1,6793 1,6795 1,6806 1,6809 1,6811 1,6819 1,6828 1,6869 1,6873 1,6886 1,6893 1,6899 1,6905 1,6906 1,6908 1,6910 1,6911 1,6913 1,6914 1,6921 1,6929 1,6931 1,6941 1,6962 1,6964 1,6967 1,6968 1,6971 1,6976 1,6977 1,6980 1,6982 1,6984 1,6994 1,7001 1,7003 1,7006 1,7012 1,7014 1,7018 1,7020 1,7023 1,7026 1,7035 1,7044 1,7045 1,7048 1,7052 1,7063 1,7064 1,7065 1,7067 1,7071 1,7072 1,7076 1,7090 1,7096 1,7097 1,7098 1,7103 1,7112 1,7116 1,7117 1,7121 1,7124 1,7126 1,7127 1,7130 1,7137 1,7141 1,7145 1,7149 1,7150 1,7153 1,7154 1,7158 1,7159 1,7161 1,7162 1,7166 1,7167 1,7169 1,7170 1,7174 1,7177 1,7179 1,7183 1,7184 1,7186 1,7188 1,7189 1,7193 1,7197 1,7198 1,7200 1,7204 1,7208 1,7209 1,7210 1,7214 1,7216 1,7219 1,7222 1,7223 1,7225 1,7226 1,7232 1,7235 1,7237 1,7239 1,7240 1,7241 1,7246 1,7247 1,7253 1,7258 1,7261 1,7262 1,7265 1,7266 1,7267 1,7269 1,7270 1,7271 1,7275 1,7278 1,7279 1,7281 1,7282 1,7283 1,7284 1,7287 1,7289 1,7291 1,7292 1,7293 1,7296 1,7297 1,7299 1,7301 1,7303 1,7304 1,7306 1,7309 1,7311 1,7314 1,7315 1,7318 1,7319 1,7322 1,7323 1,7324 1,7325 1,7328 1,7330 1,7332 1,7336 1,7338 1,7342 1,7343 1,7344 1,7347 1,7348 1,7349 1,7350 1,7355 1,7356 1,7357 1,7359 1,7360 1,7362 1,7367 1,7368 1,7369 1,7371 1,7372 1,7373 1,7375 1,7376 1,7377 1,7378 1,7379 1,7380 1,7381 1,7382 1,7384 1,7389 1,7390 1,7391 1,7394 1,7395 1,7401 1,7403 1,7404 1,7405 1,7406 1,7407 1,7408 1,7409 1,7410 1,7412 1,7416 1,7418 1,7424 1,7426 1,7427 1,7428 1,7430 1,7431 1,7434 1,7437 1,7438 1,7439 1,7440 1,7442 1,7445 1,7446 1,7447 1,7451 1,7453 1,7455 1,7457 1,7459 1,7460 1,7465 1,7466 1,7468 1,7470 1,7471 1,7472 1,7473 1,7474 1,7475 1,7476 1,7477 1,7478 1,7479 1,7480 1,7481 1,7482 1,7483 1,7484 1,7485 1,7486 1,7487 1,7488 1,7489 1283}
{103 1,116 1,214 1,732 1,957 1,1113 1,1226 1,1283 1,1443 1,1450 1,1484 1,1536 1,1645 1,1720 1,1829 1,1835 1,1866 1,1904 1,1996 1,2019 1,2027 1,2297 1,2326 1,2442 1,2495 1,2515 1,2585 1,2599 1,2602 1,2614 1,2632 1,2655 1,2714 1,2723 1,2742 1,2760 1,2767 1,2802 1,2815 1,2833 1,2870 1,2888 1,2891 1,2996 1,3006 1,3057 1,3201 1,3204 1,3224 1,3250 1,3276 1,3317 1,3365 1,3388 1,3394 1,3434 1,3444 1,3452 1,3456 1,3487 1,3526 1,3547 1,3548 1,3563 1,3566 1,3596 1,3597 1,3601 1,3632 1,3646 1,3689 1,3742 1,3762 1,3765 1,3814 1,3839 1,3846 1,3850 1,3876 1,3922 1,3926 1,3927 1,3938 1,3964 1,3965 1,3967 1,3969 1,3979 1,3984 1,3987 1,4020 1,4067 1,4071 1,4075 1,4110 1,4117 1,4121 1,4126 1,4140 1,4166 1,4204 1,4224 1,4227 1,4261 1,4267 1,4290 1,4308 1,4342 1,4344 1,4348 1,4430 1,4458 1,4501 1,4507 1,4522 1,4527 1,4557 1,4584 1,4596 1,4606 1,4609 1,4622 1,4625 1,4676 1,4683 1,4695 1,4737 1,4743 1,4790 1,4795 1,4804 1,4823 1,4851 1,4857 1,4896 1,4898 1,4908 1,4932 1,4948 1,5012 1,5015 1,5024 1,5030 1,5034 1,5038 1,5047 1,5077 1,5078 1,5105 1,5138 1,5142 1,5173 1,5189 1,5196 1,5207 1,5209 1,5216 1,5217 1,5224 1,5226 1,5227 1,5243 1,5252 1,5264 1,5274 1,5275 1,5276 1,5282 1,5292 1,5296 1,5303 1,5309 1,5311 1,5312 1,5323 1,5333 1,5368 1,5414 1,5428 1,5450 1,5467 1,5468 1,5477 1,5493 1,5504 1,5514 1,5538 1,5542 1,5555 1,5559 1,5581 1,5582 1,5602 1,5605 1,5613 1,5619 1,5633 1,5644 1,5667 1,5670 1,5673 1,5701 1,5703 1,5706 1,5711 1,5714 1,5740 1,5741 1,5742 1,5750 1,5761 1,5773 1,5785 1,5793 1,5814 1,5817 1,5828 1,5839 1,5842 1,5843 1,5858 1,5883 1,5885 1,5898 1,5906 1,5909 1,5939 1,5974 1,5988 1,5991 1,6004 1,6016 1,6025 1,6026 1,6028 1,6031 1,6032 1,6051 1,6052 1,6073 1,6076 1,6082 1,6087 1,6091 1,6105 1,6109 1,6115 1,6117 1,6119 1,6124 1,6125 1,6129 1,6134 1,6149 1,6152 1,6160 1,6161 1,6163 1,6164 1,6172 1,6176 1,6189 1,6203 1,6205 1,6223 1,6225 1,6245 1,6259 1,6264 1,6273 1,6275 1,6276 1,6319 1,6326 1,6338 1,6351 1,6356 1,6368 1,6371 1,6373 1,6376 1,6377 1,6380 1,6392 1,6396 1,6401 1,6402 1,6403 1,6404 1,6416 1,6427 1,6439 1,6448 1,6469 1,6478 1,6481 1,6482 1,6484 1,6496 1,6501 1,6502 1,6503 1,6504 1,6506 1,6511 1,6516 1,6519 1,6527 1,6534 1,6539 1,6547 1,6549 1,6554 1,6555 1,6558 1,6563 1,6571 1,6578 1,6579 1,6581 1,6583 1,6586 1,6588 1,6593 1,6596 1,6607 1,6610 1,6618 1,6620 1,6621 1,6635 1,6656 1,6661 1,6665 1,6670 1,6672 1,6676 1,6679 1,6681 1,6686 1,6688 1,6692 1,6694 1,6695 1,6698 1,6718 1,6723 1,6725 1,6734 1,6741 1,6743 1,6748 1,6749 1,6750 1,6752 1,6754 1,6756 1,6758 1,6759 1,6762 1,6767 1,6769 1,6778 1,6779 1,6780 1,6782 1,6788 1,6789 1,6795 1,6799 1,6800 1,6802 1,6805 1,6807 1,6808 1,6809 1,6811 1,6812 1,6823 1,6828 1,6833 1,6836 1,6837 1,6842 1,6845 1,6849 1,6852 1,6855 1,6865 1,6869 1,6876 1,6879 1,6885 1,6886 1,6897 1,6899 1,6906 1,6908 1,6910 1,6911 1,6912 1,6914 1,6927 1,6932 1,6935 1,6937 1,6941 1,6953 1,6957 1,6960 1,6961 1,6962 1,6964 1,6967 1,6968 1,6971 1,6973 1,6975 1,6977 1,6978 1,6980 1,6982 1,6984 1,6985 1,6991 1,6995 1,6998 1,7001 1,7003 1,7005 1,7007 1,7009 1,7011 1,7018 1,7020 1,7023 1,7024 1,7025 1,7026 1,7028 1,7029 1,7031 1,7032 1,7035 1,7052 1,7053 1,7059 1,7061 1,7063 1,7064 1,7065 1,7069 1,7071 1,7076 1,7077 1,7078 1,7084 1,7085 1,7091 1,7092 1,7096 1,7097 1,7098 1,7099 1,7102 1,7103 1,7110 1,7111 1,7112 1,7113 1,7114 1,7122 1,7123 1,7124 1,7126 1,7127 1,7130 1,7133 1,7137 1,7140 1,7141 1,7143 1,7144 1,7145 1,7148 1,7149 1,7150 1,7154 1,7159 1,7164 1,7167 1,7168 1,7169 1,7173 1,7174 1,7177 1,7178 1,7180 1,7181 1,7182 1,7183 1,7185 1,7186 1,7187 1,7188 1,7189 1,7190 1,7193 1,7195 1,7196 1,7197 1,7198 1,7204 1,7205 1,7206 1,7210 1,7211 1,7212 1,7213 1,7216 1,7217 1,7222 1,7223 1,7232 1,7235 1,7236 1,7238 1,7239 1,7240 1,7241 1,7243 1,7247 1,7248 1,7250 1,7252 1,7253 1,7254 1,7255 1,7256 1,7258 1,7260 1,7263 1,7266 1,7267 1,7269 1,7270 1,7271 1,7272 1,7274 1,7275 1,7276 1,7278 1,7280 1,7285 1,7286 1,7287 1,7289 1,7290 1,7291 1,7292 1,7293 1,7294 1,7295 1,7296 1,7297 1,7298 1,7299 1,7300 1,7302 1,7303 1,7304 1,7306 1,7309 1,7310 1,7311 1,7312 1,7313 1,7314 1,7315 1,7316 1,7319 1,7320 1,7321 1,7322 1,7323 1,7324 1,7325 1,7326 1,7328 1,7329 1,7330 1,7331 1,7332 1,7333 1,7334 1,7335 1,7336 1,7337 1,7338 1,7339 1,7340 1,7341 1,7343 1,7344 1,7345 1,7346 1,7347 1,7348 1,7349 1,7350 1,7351 1,7352 1,7355 1,7356 1,7357 1,7358 1,7359 1,7360 1,7362 1,7365 1,7366 1,7368 1,7369 1,7371 1,7372 1,7373 1,7375 1,7379 1,7380 1,7381 1,7382 1,7383 1,7384 1,7385 1,7386 1,7387 1,7389 1,7390 1,7391 1,7394 1,7395 1,7397 1,7398 1,7399 1,7400 1,7401 1,7403 1,7404 1,7405 1,7406 1,7407 1,7408 1,7409 1,7412 1,7414 1,7415 1,7416 1,7417 1,7418 1,7421 1,7422 1,7423 1,7424 1,7425 1,7426 1,7427 1,7428 1,7429 1,7430 1,7431 1,7432 1,7434 1,7437 1,7438 1,7439 1,7440 1,7441 1,7442 1,7444 1,7445 1,7446 1,7447 1,7448 1,7451 1,7452 1,7453 1,7454 1,7455 1,7456 1,7457 1,7458 1,7459 1,7460 1,7462 1,7463 1,7464 1,7465 1,7466 1,7467 1,7468 1,7469 1,7470 1,7471 1,7472 1,7473 1,7474 1,7475 1,7476 1,7477 1,7478 1,7479 1,7480 1,7481 1,7482 1,7483 1,7484 1,7485 1,7486 1,7487 1,7488 1,7489 2264}
{54 1,55 1,142 1,149 1,323 1,397 1,1006 1,1014 1,1037 1,1198 1,1200 1,1310 1,2103 1,2182 1,2468 1,2751 1,2808 1,3114 1,3130 1,3181 1,3327 1,3479 1,3508 1,3900 1,4095 1,4348 1,4370 1,4415 1,4446 1,4601 1,4698 1,4801 1,4853 1,4854 1,5034 1,5077 1,5090 1,5205 1,5232 1,5243 1,5258 1,5433 1,5492 1,5510 1,5582 1,5747 1,5774 1,5797 1,5875 1,5919 1,5989 1,5993 1,6025 1,6055 1,6098 1,6125 1,6132 1,6172 1,6196 1,6220 1,6233 1,6240 1,6252 1,6255 1,6288 1,6361 1,6373 1,6421 1,6478 1,6479 1,6494 1,6525 1,6552 1,6583 1,6603 1,6611 1,6616 1,6620 1,6656 1,6662 1,6681 1,6731 1,6736 1,6739 1,6747 1,6751 1,6755 1,6760 1,6779 1,6781 1,6782 1,6801 1,6818 1,6821 1,6870 1,6873 1,6880 1,6916 1,6924 1,6926 1,6944 1,6961 1,6963 1,6965 1,6968 1,6978 1,6982 1,7004 1,7007 1,7008 1,7014 1,7015 1,7022 1,7024 1,7025 1,7030 1,7035 1,7047 1,7049 1,7051 1,7054 1,7080 1,7101 1,7105 1,7106 1,7111 1,7112 1,7114 1,7115 1,7120 1,7123 1,7124 1,7126 1,7148 1,7149 1,7153 1,7159 1,7162 1,7167 1,7176 1,7178 1,7184 1,7187 1,7188 1,7189 1,7195 1,7198 1,7199 1,7204 1,7206 1,7209 1,7210 1,7215 1,7216 1,7219 1,7222 1,7223 1,7230 1,7231 1,7233 1,7239 1,7250 1,7254 1,7255 1,7258 1,7261 1,7263 1,7264 1,7265 1,7267 1,7268 1,7269 1,7270 1,7271 1,7274 1,7275 1,7278 1,7281 1,7282 1,7287 1,7291 1,7292 1,7293 1,7296 1,7297 1,7301 1,7302 1,7304 1,7306 1,7307 1,7308 1,7309 1,7310 1,7313 1,7314 1,7315 1,7316 1,7317 1,7320 1,7321 1,7323 1,7326 1,7332 1,7333 1,7336 1,7342 1,7344 1,7347 1,7349 1,7353 1,7354 1,7355 1,7359 1,7360 1,7362 1,7363 1,7367 1,7368 1,7369 1,7372 1,7374 1,7375 1,7380 1,7381 1,7382 1,7383 1,7384 1,7385 1,7386 1,7387 1,7388 1,7389 1,7390 1,7391 1,7392 1,7393 1,7394 1,7395 1,7396 1,7397 1,7398 1,7399 1,7400 1,7401 1,7402 1,7404 1,7405 1,7406 1,7407 1,7409 1,7411 1,7412 1,7413 1,7414 1,7415 1,7416 1,7417 1,7418 1,7419 1,7420 1,7421 1,7422 1,7423 1,7424 1,7425 1,7426 1,7427 1,7428 1,7429 1,7430 1,7431 1,7432 1,7433 1,7434 1,7435 1,7436 1,7437 1,7438 1,7439 1,7440 1,7441 1,7442 1,7443 1,7444 1,7445 1,7446 1,7448 1,7451 1,7452 1,7453 1,7455 1,7456 1,7457 1,7458 1,7459 1,7460 1,7462 1,7463 1,7464 1,7465 1,7466 1,7467 1,7468 1,7469 1,7470 1,7471 1,7472 1,7473 1,7474 1,7475 1,7476 1,7477 1,7478 1,7479 1,7480 1,7481 1,7482 1,7483 1,7484 1,7485 1,7486 1,7487 1,7488 1,7489 956}
{860 1,1937 1,2030 1,2445 1,3436 1,3460 1,4617 1,4779 1,4874 1,5050 1,5133 1,5187 1,5247 1,5318 1,5413 1,5447 1,5539 1,5855 1,5966 1,5968 1,5989 1,6019 1,6040 1,6116 1,6119 1,6152 1,6192 1,6204 1,6271 1,6276 1,6331 1,6432 1,6436 1,6498 1,6502 1,6533 1,6573 1,6578 1,6611 1,6620 1,6673 1,6699 1,6700 1,6703 1,6739 1,6766 1,6807 1,6820 1,6842 1,6866 1,6887 1,6891 1,6893 1,6935 1,6960 1,6968 1,6975 1,6992 1,7006 1,7007 1,7008 1,7029 1,7031 1,7047 1,7049 1,7057 1,7060 1,7085 1,7097 1,7111 1,7114 1,7116 1,7119 1,7120 1,7124 1,7126 1,7148 1,7162 1,7167 1,7194 1,7206 1,7210 1,7227 1,7228 1,7236 1,7244 1,7267 1,7270 1,7271 1,7275 1,7281 1,7287 1,7291 1,7296 1,7297 1,7314 1,7318 1,7332 1,7336 1,7338 1,7342 1,7344 1,7347 1,7360 1,7369 1,7375 1,7384 1,7389 1,7390 1,7394 1,7405 1,7408 1,7415 1,7424 1,7425 1,7427 1,7438 1,7439 1,7440 1,7442 1,7445 1,7446 1,7451 1,7465 1,7467 1,7469 1,7470 1,7472 1,7473 1,7475 1,7476 1,7477 1,7478 1,7479 1,7480 1,7481 1,7482 1,7483 1,7484 1,7485 1,7486 1,7487 1,7488 1,7489 228}
{396 1,702 1,1009 1,1295 1,1464 1,1973 1,2024 1,2484 1,2587 1,2656 1,2697 1,2718 1,2818 1,2871 1,3083 1,3141 1,3204 1,3467 1,3518 1,3745 1,3913 1,3929 1,4020 1,4076 1,4079 1,4116 1,4166 1,4183 1,4294 1,4307 1,4316 1,4419 1,4432 1,4456 1,4483 1,4514 1,4551 1,4695 1,4743 1,4778 1,4790 1,4882 1,4903 1,4905 1,4930 1,4939 1,5118 1,5122 1,5133 1,5218 1,5307 1,5414 1,5445 1,5463 1,5477 1,5627 1,5649 1,5689 1,5720 1,5754 1,5756 1,5772 1,5807 1,5828 1,5928 1,5943 1,5959 1,5960 1,5966 1,5968 1,5970 1,5975 1,6010 1,6045 1,6048 1,6049 1,6088 1,6094 1,6104 1,6116 1,6121 1,6157 1,6218 1,6234 1,6251 1,6267 1,6276 1,6277 1,6278 1,6284 1,6331 1,6337 1,6343 1,6387 1,6422 1,6454 1,6467 1,6494 1,6498 1,6501 1,6505 1,6510 1,6523 1,6533 1,6536 1,6546 1,6548 1,6574 1,6578 1,6579 1,6581 1,6586 1,6599 1,6604 1,6631 1,6651 1,6657 1,6665 1,6666 1,6671 1,6680 1,6686 1,6688 1,6696 1,6699 1,6700 1,6708 1,6711 1,6712 1,6722 1,6724 1,6737 1,6774 1,6783 1,6788 1,6805 1,6811 1,6815 1,6816 1,6819 1,6820 1,6825 1,6842 1,6849 1,6861 1,6866 1,6868 1,6873 1,6880 1,6881 1,6882 1,6885 1,6886 1,6887 1,6891 1,6893 1,6897 1,6904 1,6905 1,6910 1,6911 1,6912 1,6916 1,6929 1,6941 1,6949 1,6952 1,6953 1,6960 1,6967 1,6975 1,6981 1,6989 1,6991 1,6995 1,7003 1,7012 1,7018 1,7020 1,7023 1,7026 1,7028 1,7031 1,7035 1,7044 1,7045 1,7062 1,7064 1,7065 1,7071 1,7073 1,7076 1,7085 1,7096 1,7097 1,7098 1,7102 1,7103 1,7111 1,7114 1,7119 1,7124 1,7126 1,7131 1,7137 1,7139 1,7140 1,7141 1,7143 1,7146 1,7148 1,7149 1,7153 1,7159 1,7162 1,7168 1,7169 1,7173 1,7177 1,7183 1,7184 1,7185 1,7188 1,7189 1,7193 1,7198 1,7204 1,7206 1,7209 1,7210 1,7211 1,7213 1,7216 1,7219 1,7222 1,7223 1,7232 1,7233 1,7236 1,7239 1,7240 1,7245 1,7247 1,7251 1,7253 1,7256 1,7258 1,7261 1,7266 1,7267 1,7269 1,7270 1,7271 1,7272 1,7275 1,7278 1,7286 1,7287 1,7291 1,7292 1,7293 1,7294 1,7295 1,7296 1,7297 1,7298 1,7299 1,7301 1,7304 1,7306 1,7309 1,7313 1,7314 1,7315 1,7317 1,7319 1,7322 1,7323 1,7325 1,7326 1,7328 1,7329 1,7330 1,7331 1,7332 1,7334 1,7335 1,7336 1,7337 1,7338 1,7339 1,7340 1,7341 1,7342 1,7343 1,7344 1,7346 1,7347 1,7348 1,7349 1,7351 1,7352 1,7355 1,7356 1,7357 1,7358 1,7360 1,7362 1,7367 1,7368 1,7369 1,7371 1,7373 1,7375 1,7380 1,7381 1,7384 1,7386 1,7387 1,7389 1,7390 1,7391 1,7394 1,7395 1,7397 1,7400 1,7401 1,7403 1,7405 1,7414 1,7417 1,7419 1,7420 1,7421 1,7423 1,7424 1,7427 1,7431 1,7434 1,7438 1,7439 1,7440 1,7441 1,7442 1,7445 1,7446 1,7447 1,7448 1,7451 1,7453 1,7454 1,7455 1,7456 1,7457 1,7458 1,7459 1,7460 1,7462 1,7463 1,7464 1,7465 1,7466 1,7468 1,7470 1,7471 1,7472 1,7473 1,7474 1,7475 1,7476 1,7477 1,7478 1,7479 1,7480 1,7481 1,7482 1,7483 1,7484 1,7485 1,7486 1,7487 1,7488 1,7489 800}
{313 1,862 1,941 1,1032 1,1747 1,2764 1,2836 1,2868 1,2998 1,3033 1,3142 1,3268 1,3307 1,3340 1,3605 1,3677 1,3712 1,4333 1,4479 1,4892 1,4927 1,5019 1,5201 1,5309 1,5333 1,5461 1,5482 1,5483 1,5527 1,5711 1,5714 1,5871 1,5976 1,6106 1,6113 1,6127 1,6170 1,6284 1,6294 1,6383 1,6431 1,6459 1,6504 1,6511 1,6527 1,6547 1,6549 1,6749 1,6751 1,6763 1,6782 1,6807 1,6813 1,6828 1,6869 1,6910 1,6944 1,6948 1,6953 1,6962 1,6964 1,6971 1,6977 1,6984 1,6991 1,6995 1,7001 1,7007 1,7014 1,7018 1,7038 1,7076 1,7091 1,7103 1,7115 1,7127 1,7169 1,7174 1,7180 1,7182 1,7186 1,7196 1,7197 1,7200 1,7208 1,7210 1,7214 1,7226 1,7237 1,7239 1,7247 1,7262 1,7265 1,7267 1,7269 1,7271 1,7276 1,7279 1,7280 1,7282 1,7284 1,7287 1,7293 1,7298 1,7303 1,7304 1,7305 1,7306 1,7309 1,7326 1,7336 1,7342 1,7344 1,7347 1,7349 1,7350 1,7355 1,7357 1,7359 1,7362 1,7368 1,7372 1,7379 1,7384 1,7404 1,7405 1,7406 1,7407 1,7409 1,7412 1,7413 1,7415 1,7416 1,7418 1,7424 1,7426 1,7427 1,7428 1,7430 1,7431 1,7438 1,7439 1,7440 1,7441 1,7442 1,7445 1,7446 1,7447 1,7448 1,7451 1,7453 1,7455 1,7456 1,7457 1,7458 1,7460 1,7465 1,7467 1,7469 1,7470 1,7472 1,7473 1,7475 1,7476 1,7477 1,7478 1,7479 1,7480 1,7481 1,7482 1,7483 1,7484 1,7485 1,7486 1,7487 1,7488 1,7489 342}
{65 1,635 1,914 1,1011 1,1677 1,1929 1,2250 1,2900 1,2986 1,3331 1,3597 1,3833 1,3886 1,4106 1,4107 1,4118 1,4119 1,4201 1,4259 1,4310 1,4332 1,4420 1,4436 1,4441 1,4465 1,4715 1,4819 1,4856 1,4942 1,4975 1,5057 1,5068 1,5111 1,5183 1,5208 1,5286 1,5370 1,5390 1,5395 1,5424 1,5426 1,5445 1,5454 1,5457 1,5488 1,5506 1,5549 1,5578 1,5613 1,5617 1,5625 1,5662 1,5716 1,5718 1,5723 1,5760 1,5767 1,5770 1,5798 1,5819 1,5823 1,5844 1,5845 1,5862 1,5892 1,5903 1,5910 1,5913 1,5914 1,5922 1,5928 1,5931 1,5996 1,6012 1,6045 1,6079 1,6081 1,6100 1,6165 1,6202 1,6231 1,6253 1,6267 1,6268 1,6298 1,6312 1,6358 1,6367 1,6382 1,6412 1,6417 1,6439 1,6455 1,6470 1,6496 1,6529 1,6530 1,6532 1,6535 1,6565 1,6613 1,6614 1,6616 1,6662 1,6687 1,6691 1,6702 1,6704 1,6710 1,6717 1,6718 1,6720 1,6730 1,6743 1,6753 1,6770 1,6773 1,6793 1,6795 1,6814 1,6837 1,6846 1,6848 1,6850 1,6852 1,6854 1,6857 1,6862 1,6878 1,6884 1,6889 1,6890 1,6895 1,6905 1,6913 1,6918 1,6919 1,6931 1,6937 1,6938 1,6947 1,6951 1,6955 1,6958 1,6959 1,6972 1,6978 1,6983 1,6985 1,6986 1,6997 1,7002 1,7003 1,7004 1,7012 1,7017 1,7023 1,7045 1,7046 1,7052 1,7055 1,7058 1,7065 1,7071 1,7072 1,7082 1,7090 1,7104 1,7107 1,7108 1,7112 1,7124 1,7130 1,7132 1,7145 1,7151 1,7152 1,7154 1,7155 1,7160 1,7167 1,7172 1,7178 1,7183 1,7192 1,7193 1,7195 1,7205 1,7207 1,7215 1,7218 1,7220 1,7225 1,7227 1,7228 1,7229 1,7232 1,7240 1,7241 1,7242 1,7249 1,7250 1,7257 1,7259 1,7273 1,7276 1,7277 1,7286 1,7294 1,7295 1,7296 1,7297 1,7307 1,7308 1,7311 1,7325 1,7326 1,7327 1,7329 1,7330 1,7331 1,7332 1,7334 1,7335 1,7336 1,7339 1,7343 1,7346 1,7348 1,7351 1,7352 1,7356 1,7357 1,7360 1,7361 1,7364 1,7367 1,7368 1,7370 1,7371 1,7373 1,7375 1,7376 1,7377 1,7378 1,7382 1,7384 1,7386 1,7387 1,7389 1,7390 1,7395 1,7396 1,7397 1,7400 1,7401 1,7403 1,7405 1,7408 1,7410 1,7414 1,7415 1,7417 1,7421 1,7423 1,7427 1,7429 1,7432 1,7434 1,7437 1,7438 1,7441 1,7442 1,7443 1,7445 1,7446 1,7447 1,7449 1,7450 1,7451 1,7454 1,7456 1,7458 1,7459 1,7461 1,7462 1,7463 1,7464 1,7466 1,7467 1,7468 1,7469 1,7470 1,7471 1,7472 1,7473 1,7474 1,7475 1,7476 1,7477 1,7478 1,7479 1,7480 1,7481 1,7482 1,7483 1,7484 1,7485 1,7486 1,7487 1,7488 1,7489 690}
{150 1,817 1,876 1,1042 1,1313 1,1568 1,1668 1,1808 1,2289 1,2460 1,2709 1,2715 1,2716 1,3318 1,3675 1,3846 1,4009 1,4098 1,4691 1,4862 1,4904 1,5082 1,5311 1,5670 1,5673 1,5773 1,5793 1,5883 1,6016 1,6066 1,6115 1,6326 1,6426 1,6491 1,6752 1,6803 1,6814 1,6854 1,6876 1,6945 1,6976 1,7006 1,7012 1,7045 1,7062 1,7070 1,7072 1,7086 1,7090 1,7112 1,7116 1,7147 1,7156 1,7167 1,7190 1,7221 1,7235 1,7246 1,7256 1,7281 1,7291 1,7313 1,7318 1,7325 1,7340 1,7344 1,7360 1,7369 1,7376 1,7377 1,7378 1,7379 1,7380 1,7381 1,7391 1,7395 1,7401 1,7408 1,7410 1,7419 1,7420 1,7424 1,7431 1,7438 1,7440 1,7447 1,7451 1,7455 1,7457 1,7459 1,7460 1,7475 1,7476 1,7478 1,7479 1,7480 1,7481 1,7483 1,7486 1,7487 1,7488 1,7489 170}
{2980 1,2981 1,3042 1,4538 1,4708 1,4901 1,4964 1,5083 1,5199 1,5250 1,5263 1,5532 1,5798 1,5830 1,5889 1,5996 1,6053 1,6137 1,6243 1,6287 1,6293 1,6457 1,6473 1,6489 1,6580 1,6846 1,6895 1,6908 1,6931 1,7017 1,7033 1,7034 1,7036 1,7040 1,7046 1,7055 1,7100 1,7129 1,7146 1,7155 1,7158 1,7218 1,7221 1,7229 1,7253 1,7273 1,7281 1,7327 1,7338 1,7340 1,7364 1,7370 1,7382 1,7405 1,7421 1,7437 1,7439 1,7449 1,7450 1,7461 1,7464 1,7465 1,7467 1,7469 1,7472 1,7473 1,7475 1,7476 1,7478 1,7479 1,7480 1,7481 1,7482 1,7483 1,7484 1,7485 1,7486 1,7487 1,7488 1,7489 197,7490 O}
{109 1,158 1,159 1,168 1,449 1,524 1,622 1,628 1,720 1,721 1,775 1,781 1,788 1,931 1,1038 1,1290 1,1306 1,1335 1,1470 1,1535 1,1616 1,1618 1,1685 1,1744 1,1907 1,1967 1,2040 1,2188 1,2219 1,2308 1,2613 1,2614 1,2740 1,2755 1,2833 1,2859 1,2888 1,2898 1,2911 1,2927 1,3101 1,3182 1,3245 1,3284 1,3320 1,3342 1,3371 1,3376 1,3390 1,3391 1,3427 1,3448 1,3475 1,3487 1,3514 1,3517 1,3559 1,3563 1,3596 1,3601 1,3632 1,3744 1,3865 1,3964 1,3987 1,4009 1,4057 1,4093 1,4105 1,4118 1,4126 1,4189 1,4224 1,4232 1,4261 1,4274 1,4313 1,4320 1,4344 1,4394 1,4425 1,4430 1,4431 1,4447 1,4458 1,4520 1,4525 1,4527 1,4528 1,4606 1,4641 1,4673 1,4691 1,4752 1,4783 1,4851 1,4855 1,4862 1,4878 1,4882 1,4886 1,4896 1,4914 1,4933 1,4963 1,4980 1,5033 1,5052 1,5058 1,5074 1,5075 1,5085 1,5101 1,5105 1,5147 1,5180 1,5192 1,5200 1,5209 1,5234 1,5292 1,5311 1,5319 1,5351 1,5354 1,5398 1,5399 1,5410 1,5422 1,5438 1,5451 1,5485 1,5486 1,5521 1,5542 1,5582 1,5583 1,5601 1,5602 1,5613 1,5659 1,5679 1,5698 1,5701 1,5708 1,5712 1,5729 1,5746 1,5753 1,5766 1,5785 1,5824 1,5825 1,5864 1,5867 1,5871 1,5874 1,5876 1,5880 1,5883 1,5885 1,5900 1,5926 1,5928 1,5952 1,5961 1,5962 1,5974 1,5992 1,5993 1,6027 1,6038 1,6045 1,6051 1,6066 1,6067 1,6090 1,6099 1,6105 1,6114 1,6115 1,6123 1,6125 1,6131 1,6145 1,6163 1,6180 1,6183 1,6197 1,6205 1,6225 1,6231 1,6234 1,6250 1,6270 1,6279 1,6319 1,6329 1,6334 1,6339 1,6343 1,6367 1,6370 1,6373 1,6376 1,6380 1,6381 1,6384 1,6392 1,6396 1,6402 1,6409 1,6412 1,6416 1,6417 1,6429 1,6435 1,6439 1,6456 1,6460 1,6470 1,6476 1,6478 1,6485 1,6490 1,6500 1,6503 1,6504 1,6518 1,6519 1,6526 1,6531 1,6535 1,6536 1,6539 1,6549 1,6555 1,6563 1,6566 1,6567 1,6568 1,6573 1,6589 1,6610 1,6621 1,6623 1,6630 1,6632 1,6635 1,6641 1,6645 1,6648 1,6649 1,6657 1,6665 1,6672 1,6678 1,6686 1,6710 1,6713 1,6716 1,6718 1,6723 1,6724 1,6737 1,6749 1,6753 1,6762 1,6767 1,6769 1,6771 1,6776 1,6779 1,6782 1,6783 1,6788 1,6794 1,6800 1,6805 1,6810 1,6811 1,6814 1,6816 1,6828 1,6854 1,6855 1,6869 1,6872 1,6876 1,6884 1,6885 1,6886 1,6889 1,6899 1,6905 1,6906 1,6908 1,6910 1,6911 1,6912 1,6913 1,6916 1,6929 1,6932 1,6937 1,6941 1,6962 1,6964 1,6968 1,6973 1,6976 1,6978 1,6981 1,6984 1,6985 1,6989 1,6991 1,7004 1,7008 1,7009 1,7011 1,7012 1,7014 1,7018 1,7020 1,7023 1,7035 1,7044 1,7045 1,7047 1,7048 1,7049 1,7059 1,7065 1,7071 1,7072 1,7076 1,7077 1,7089 1,7090 1,7092 1,7097 1,7103 1,7110 1,7111 1,7112 1,7113 1,7114 1,7120 1,7122 1,7123 1,7124 1,7127 1,7128 1,7134 1,7138 1,7143 1,7146 1,7148 1,7149 1,7153 1,7154 1,7157 1,7159 1,7162 1,7163 1,7167 1,7168 1,7169 1,7174 1,7177 1,7179 1,7180 1,7183 1,7186 1,7187 1,7188 1,7189 1,7190 1,7193 1,7195 1,7197 1,7198 1,7204 1,7206 1,7210 1,7211 1,7213 1,7222 1,7223 1,7227 1,7228 1,7232 1,7235 1,7239 1,7240 1,7241 1,7244 1,7246 1,7247 1,7250 1,7253 1,7254 1,7255 1,7256 1,7258 1,7263 1,7267 1,7269 1,7270 1,7271 1,7274 1,7275 1,7278 1,7281 1,7287 1,7291 1,7292 1,7293 1,7296 1,7297 1,7298 1,7299 1,7300 1,7302 1,7304 1,7306 1,7309 1,7310 1,7313 1,7314 1,7315 1,7316 1,7318 1,7320 1,7321 1,7325 1,7330 1,7332 1,7333 1,7336 1,7337 1,7338 1,7340 1,7341 1,7344 1,7347 1,7348 1,7349 1,7350 1,7355 1,7357 1,7359 1,7360 1,7362 1,7367 1,7368 1,7369 1,7372 1,7375 1,7376 1,7377 1,7378 1,7379 1,7380 1,7381 1,7384 1,7386 1,7387 1,7389 1,7390 1,7391 1,7395 1,7397 1,7398 1,7400 1,7401 1,7403 1,7404 1,7405 1,7406 1,7407 1,7408 1,7409 1,7410 1,7412 1,7414 1,7416 1,7418 1,7424 1,7426 1,7427 1,7428 1,7429 1,7430 1,7431 1,7432 1,7434 1,7438 1,7439 1,7440 1,7441 1,7442 1,7447 1,7451 1,7452 1,7453 1,7455 1,7457 1,7460 1,7462 1,7463 1,7465 1,7466 1,7468 1,7470 1,7471 1,7472 1,7473 1,7474 1,7475 1,7476 1,7477 1,7478 1,7479 1,7480 1,7481 1,7482 1,7483 1,7484 1,7485 1,7486 1,7487 1,7488 1,7489 1533}
{434 1,1216 1,1686 1,1853 1,2729 1,2860 1,3148 1,3170 1,3280 1,3441 1,3455 1,3608 1,3725 1,3749 1,3847 1,4309 1,4440 1,4567 1,4645 1,4757 1,4914 1,5033 1,5037 1,5058 1,5153 1,5180 1,5273 1,5330 1,5374 1,5456 1,5583 1,5585 1,5593 1,5683 1,5688 1,5730 1,5735 1,5821 1,5825 1,5834 1,5837 1,5898 1,5900 1,5955 1,5992 1,6037 1,6106 1,6122 1,6151 1,6212 1,6252 1,6258 1,6270 1,6429 1,6446 1,6460 1,6481 1,6486 1,6500 1,6501 1,6536 1,6541 1,6550 1,6551 1,6573 1,6581 1,6600 1,6608 1,6645 1,6648 1,6649 1,6652 1,6725 1,6754 1,6789 1,6790 1,6799 1,6833 1,6835 1,6845 1,6865 1,6876 1,6908 1,6933 1,6934 1,6948 1,6949 1,6970 1,7003 1,7014 1,7018 1,7022 1,7026 1,7044 1,7052 1,7063 1,7064 1,7070 1,7086 1,7089 1,7096 1,7098 1,7128 1,7131 1,7143 1,7157 1,7162 1,7163 1,7173 1,7180 1,7183 1,7190 1,7193 1,7196 1,7198 1,7210 1,7212 1,7216 1,7222 1,7223 1,7232 1,7235 1,7240 1,7244 1,7246 1,7253 1,7258 1,7270 1,7280 1,7281 1,7288 1,7293 1,7298 1,7314 1,7318 1,7330 1,7336 1,7338 1,7340 1,7344 1,7346 1,7348 1,7356 1,7357 1,7360 1,7369 1,7375 1,7379 1,7389 1,7390 1,7394 1,7403 1,7405 1,7409 1,7410 1,7417 1,7418 1,7423 1,7424 1,7427 1,7430 1,7434 1,7438 1,7439 1,7440 1,7442 1,7447 1,7451 1,7453 1,7455 1,7457 1,7460 1,7462 1,7463 1,7468 1,7470 1,7471 1,7474 1,7476 1,7477 1,7479 1,7480 1,7481 1,7483 1,7484 1,7485 1,7486 1,7487 1,7488 1,7489 361}
{445 1,1652 1,1916 1,2027 1,2251 1,2738 1,2888 1,3033 1,3463 1,3619 1,3639 1,3677 1,4045 1,4126 1,4224 1,4267 1,4294 1,4354 1,4396 1,4483 1,4494 1,4527 1,4605 1,4657 1,4744 1,5115 1,5122 1,5292 1,5324 1,5379 1,5450 1,5604 1,5661 1,5674 1,5776 1,5789 1,5822 1,5881 1,5904 1,5911 1,5966 1,5970 1,5993 1,6018 1,6024 1,6059 1,6104 1,6108 1,6113 1,6162 1,6276 1,6325 1,6331 1,6360 1,6400 1,6420 1,6432 1,6433 1,6436 1,6449 1,6454 1,6456 1,6465 1,6475 1,6478 1,6494 1,6499 1,6546 1,6553 1,6556 1,6562 1,6578 1,6586 1,6603 1,6609 1,6612 1,6645 1,6651 1,6666 1,6672 1,6674 1,6705 1,6712 1,6719 1,6724 1,6736 1,6737 1,6763 1,6782 1,6786 1,6791 1,6794 1,6796 1,6798 1,6815 1,6816 1,6817 1,6822 1,6824 1,6825 1,6827 1,6831 1,6832 1,6838 1,6849 1,6868 1,6882 1,6908 1,6910 1,6911 1,6916 1,6925 1,6935 1,6939 1,6941 1,6952 1,6967 1,6981 1,6991 1,6998 1,7004 1,7006 1,7008 1,7020 1,7029 1,7035 1,7047 1,7048 1,7049 1,7063 1,7071 1,7074 1,7076 1,7082 1,7083 1,7089 1,7103 1,7104 1,7107 1,7108 1,7111 1,7114 1,7116 1,7120 1,7123 1,7128 1,7139 1,7143 1,7146 1,7148 1,7149 1,7153 1,7156 1,7159 1,7163 1,7168 1,7169 1,7171 1,7177 1,7183 1,7188 1,7189 1,7204 1,7210 1,7213 1,7216 1,7217 1,7221 1,7233 1,7236 1,7239 1,7241 1,7244 1,7247 1,7250 1,7253 1,7256 1,7267 1,7269 1,7271 1,7275 1,7278 1,7287 1,7291 1,7292 1,7293 1,7296 1,7297 1,7298 1,7299 1,7304 1,7306 1,7309 1,7313 1,7315 1,7323 1,7329 1,7330 1,7331 1,7332 1,7334 1,7335 1,7336 1,7337 1,7338 1,7340 1,7341 1,7343 1,7344 1,7345 1,7348 1,7349 1,7351 1,7352 1,7355 1,7361 1,7362 1,7364 1,7367 1,7368 1,7371 1,7373 1,7375 1,7379 1,7380 1,7381 1,7384 1,7386 1,7387 1,7389 1,7390 1,7391 1,7394 1,7395 1,7397 1,7400 1,7401 1,7403 1,7404 1,7405 1,7406 1,7407 1,7409 1,7412 1,7414 1,7415 1,7416 1,7418 1,7421 1,7424 1,7426 1,7427 1,7428 1,7430 1,7431 1,7438 1,7439 1,7440 1,7441 1,7442 1,7445 1,7446 1,7447 1,7451 1,7453 1,7454 1,7455 1,7456 1,7457 1,7458 1,7459 1,7460 1,7461 1,7462 1,7463 1,7464 1,7465 1,7466 1,7468 1,7470 1,7471 1,7472 1,7473 1,7474 1,7475 1,7476 1,7477 1,7478 1,7479 1,7480 1,7481 1,7482 1,7483 1,7484 1,7485 1,7486 1,7487 1,7488 1,7489 598}
{474 1,798 1,1055 1,1113 1,1358 1,1749 1,1751 1,1866 1,1913 1,2233 1,2262 1,2297 1,2442 1,2522 1,2657 1,2730 1,2805 1,2822 1,2872 1,2876 1,2926 1,3029 1,3129 1,3284 1,3302 1,3321 1,3563 1,3580 1,3735 1,3762 1,3800 1,3828 1,3900 1,3920 1,4126 1,4132 1,4263 1,4287 1,4314 1,4376 1,4380 1,4523 1,4527 1,4565 1,4604 1,4702 1,4725 1,4745 1,4848 1,4888 1,4907 1,4990 1,5001 1,5004 1,5035 1,5120 1,5134 1,5135 1,5191 1,5212 1,5219 1,5224 1,5292 1,5334 1,5335 1,5341 1,5369 1,5397 1,5409 1,5472 1,5475 1,5493 1,5495 1,5514 1,5535 1,5575 1,5576 1,5582 1,5638 1,5646 1,5670 1,5673 1,5692 1,5744 1,5773 1,5793 1,5825 1,5839 1,5861 1,5901 1,5937 1,5940 1,5947 1,5985 1,5992 1,6016 1,6044 1,6055 1,6088 1,6101 1,6112 1,6122 1,6125 1,6137 1,6149 1,6156 1,6159 1,6186 1,6194 1,6233 1,6240 1,6255 1,6265 1,6280 1,6285 1,6296 1,6326 1,6349 1,6373 1,6390 1,6421 1,6423 1,6424 1,6429 1,6438 1,6441 1,6443 1,6452 1,6500 1,6524 1,6531 1,6541 1,6553 1,6556 1,6569 1,6571 1,6593 1,6646 1,6682 1,6692 1,6705 1,6715 1,6752 1,6764 1,6779 1,6829 1,6836 1,6851 1,6886 1,6906 1,6912 1,6961 1,6985 1,7014 1,7022 1,7036 1,7044 1,7046 1,7051 1,7055 1,7058 1,7075 1,7084 1,7089 1,7111 1,7114 1,7117 1,7121 1,7127 1,7128 1,7136 1,7148 1,7150 1,7155 1,7160 1,7161 1,7162 1,7163 1,7166 1,7177 1,7179 1,7188 1,7189 1,7195 1,7197 1,7198 1,7210 1,7216 1,7222 1,7223 1,7229 1,7241 1,7244 1,7247 1,7250 1,7256 1,7258 1,7260 1,7264 1,7267 1,7270 1,7271 1,7273 1,7283 1,7287 1,7289 1,7293 1,7298 1,7299 1,7300 1,7304 1,7306 1,7310 1,7311 1,7314 1,7316 1,7320 1,7321 1,7324 1,7325 1,7327 1,7332 1,7335 1,7338 1,7343 1,7344 1,7345 1,7351 1,7352 1,7355 1,7360 1,7364 1,7365 1,7366 1,7367 1,7369 1,7370 1,7371 1,7373 1,7375 1,7379 1,7381 1,7384 1,7389 1,7390 1,7391 1,7394 1,7395 1,7399 1,7401 1,7403 1,7405 1,7415 1,7418 1,7419 1,7420 1,7421 1,7422 1,7424 1,7426 1,7427 1,7428 1,7430 1,7432 1,7438 1,7439 1,7440 1,7441 1,7442 1,7444 1,7445 1,7446 1,7447 1,7448 1,7451 1,7452 1,7453 1,7454 1,7456 1,7457 1,7458 1,7459 1,7460 1,7461 1,7464 1,7465 1,7466 1,7467 1,7468 1,7469 1,7470 1,7471 1,7472 1,7473 1,7474 1,7475 1,7476 1,7477 1,7478 1,7479 1,7480 1,7481 1,7482 1,7483 1,7484 1,7485 1,7486 1,7487 1,7488 1,7489 634}
{121 1,2282 1,2391 1,2620 1,2680 1,2708 1,2761 1,3413 1,3852 1,3924 1,4408 1,4740 1,5361 1,5723 1,5760 1,5818 1,5844 1,5845 1,5910 1,5982 1,5994 1,6527 1,6530 1,6547 1,6614 1,6691 1,6770 1,6783 1,6848 1,6862 1,6931 1,6951 1,6980 1,7025 1,7082 1,7091 1,7104 1,7107 1,7108 1,7130 1,7160 1,7192 1,7196 1,7207 1,7220 1,7242 1,7252 1,7257 1,7286 1,7294 1,7295 1,7312 1,7329 1,7331 1,7334 1,7335 1,7339 1,7343 1,7346 1,7348 1,7351 1,7352 1,7356 1,7361 1,7364 1,7371 1,7373 1,7376 1,7377 1,7378 1,7395 1,7408 1,7410 1,7417 1,7421 1,7423 1,7434 1,7445 1,7446 1,7447 1,7449 1,7450 1,7454 1,7456 1,7458 1,7459 1,7461 1,7464 1,7470 1,7475 1,7477 1,7478 1,7480 1,7481 1,7483 1,7484 1,7485 1,7486 1,7487 1,7488 1,7489 227}
{246 1,360 1,435 1,456 1,565 1,615 1,682 1,813 1,814 1,817 1,975 1,1133 1,1204 1,1234 1,1244 1,1260 1,1414 1,1449 1,1482 1,1541 1,1549 1,1568 1,1600 1,1671 1,1835 1,1903 1,2090 1,2160 1,2171 1,2172 1,2173 1,2210 1,2329 1,2602 1,2760 1,2768 1,2874 1,2880 1,3227 1,3276 1,3296 1,3318 1,3346 1,3372 1,3374 1,3388 1,3464 1,3465 1,3618 1,3720 1,3756 1,3758 1,3843 1,3846 1,3863 1,4050 1,4088 1,4098 1,4113 1,4143 1,4144 1,4246 1,4266 1,4313 1,4335 1,4350 1,4415 1,4446 1,4530 1,4557 1,4596 1,4607 1,4660 1,4683 1,4732 1,4801 1,4884 1,4980 1,5021 1,5059 1,5075 1,5136 1,5160 1,5172 1,5190 1,5216 1,5226 1,5227 1,5282 1,5304 1,5321 1,5331 1,5339 1,5340 1,5374 1,5431 1,5498 1,5537 1,5542 1,5545 1,5586 1,5596 1,5624 1,5680 1,5682 1,5703 1,5706 1,5710 1,5740 1,5750 1,5753 1,5792 1,5809 1,5823 1,5838 1,5854 1,5865 1,5875 1,5883 1,5885 1,5891 1,5896 1,5975 1,5977 1,5986 1,6004 1,6022 1,6045 1,6055 1,6065 1,6078 1,6089 1,6098 1,6110 1,6111 1,6127 1,6128 1,6129 1,6134 1,6140 1,6146 1,6149 1,6160 1,6161 1,6167 1,6176 1,6185 1,6196 1,6202 1,6220 1,6242 1,6245 1,6257 1,6259 1,6264 1,6280 1,6285 1,6319 1,6338 1,6356 1,6361 1,6382 1,6401 1,6409 1,6431 1,6478 1,6495 1,6519 1,6524 1,6530 1,6574 1,6575 1,6579 1,6583 1,6591 1,6596 1,6621 1,6623 1,6643 1,6646 1,6660 1,6668 1,6676 1,6681 1,6688 1,6698 1,6718 1,6725 1,6743 1,6749 1,6758 1,6769 1,6780 1,6782 1,6783 1,6789 1,6795 1,6806 1,6807 1,6809 1,6820 1,6823 1,6832 1,6848 1,6891 1,6893 1,6901 1,6905 1,6921 1,6926 1,6944 1,6951 1,6954 1,6967 1,6971 1,6977 1,6978 1,6988 1,6992 1,6993 1,7001 1,7003 1,7006 1,7007 1,7014 1,7015 1,7023 1,7024 1,7030 1,7031 1,7044 1,7048 1,7052 1,7054 1,7059 1,7063 1,7065 1,7071 1,7080 1,7081 1,7085 1,7097 1,7101 1,7105 1,7106 1,7116 1,7120 1,7121 1,7126 1,7127 1,7135 1,7136 1,7145 1,7146 1,7150 1,7154 1,7157 1,7161 1,7164 1,7166 1,7169 1,7170 1,7176 1,7177 1,7179 1,7183 1,7187 1,7190 1,7193 1,7195 1,7197 1,7198 1,7199 1,7200 1,7206 1,7208 1,7210 1,7212 1,7214 1,7216 1,7222 1,7223 1,7225 1,7226 1,7230 1,7231 1,7232 1,7234 1,7235 1,7237 1,7238 1,7240 1,7241 1,7242 1,7247 1,7248 1,7249 1,7250 1,7252 1,7253 1,7254 1,7255 1,7258 1,7260 1,7262 1,7263 1,7264 1,7265 1,7266 1,7267 1,7268 1,7270 1,7271 1,7272 1,7274 1,7278 1,7279 1,7280 1,7281 1,7282 1,7284 1,7287 1,7291 1,7292 1,7293 1,7299 1,7302 1,7303 1,7307 1,7308 1,7310 1,7311 1,7312 1,7313 1,7314 1,7316 1,7317 1,7319 1,7320 1,7321 1,7322 1,7323 1,7325 1,7326 1,7330 1,7332 1,7333 1,7339 1,7340 1,7344 1,7346 1,7347 1,7348 1,7349 1,7350 1,7355 1,7356 1,7357 1,7359 1,7360 1,7362 1,7363 1,7368 1,7369 1,7371 1,7372 1,7373 1,7374 1,7375 1,7379 1,7380 1,7381 1,7382 1,7384 1,7385 1,7388 1,7389 1,7390 1,7391 1,7392 1,7393 1,7394 1,7395 1,7396 1,7398 1,7399 1,7402 1,7403 1,7404 1,7405 1,7406 1,7407 1,7409 1,7411 1,7412 1,7413 1,7414 1,7416 1,7417 1,7418 1,7419 1,7420 1,7422 1,7423 1,7424 1,7425 1,7426 1,7427 1,7428 1,7429 1,7430 1,7431 1,7432 1,7433 1,7434 1,7435 1,7436 1,7437 1,7438 1,7439 1,7440 1,7441 1,7442 1,7443 1,7444 1,7447 1,7448 1,7451 1,7452 1,7453 1,7455 1,7456 1,7457 1,7458 1,7459 1,7460 1,7462 1,7463 1,7465 1,7466 1,7467 1,7468 1,7469 1,7470 1,7471 1,7472 1,7473 1,7474 1,7475 1,7476 1,7477 1,7478 1,7479 1,7480 1,7481 1,7482 1,7483 1,7484 1,7485 1,7486 1,7487 1,7488 1,7489 1244}
{55 1,85 1,94 1,103 1,106 1,330 1,339 1,363 1,380 1,419 1,667 1,696 1,732 1,891 1,950 1,961 1,964 1,966 1,1167 1,1199 1,1205 1,1219 1,1263 1,1383 1,1427 1,1448 1,1599 1,1654 1,1721 1,1821 1,1852 1,1923 1,1997 1,2034 1,2117 1,2176 1,2471 1,2484 1,2486 1,2555 1,2617 1,2696 1,2706 1,2718 1,2737 1,2764 1,2836 1,2868 1,2914 1,2947 1,3035 1,3065 1,3088 1,3100 1,3169 1,3181 1,3340 1,3366 1,3368 1,3394 1,3490 1,3543 1,3559 1,3632 1,3639 1,3674 1,3677 1,3687 1,3752 1,3858 1,3931 1,3982 1,4023 1,4038 1,4076 1,4077 1,4187 1,4292 1,4295 1,4311 1,4377 1,4379 1,4421 1,4423 1,4428 1,4442 1,4450 1,4479 1,4513 1,4565 1,4580 1,4599 1,4634 1,4650 1,4681 1,4684 1,4702 1,4703 1,4795 1,4814 1,4844 1,4905 1,4936 1,4943 1,4980 1,5027 1,5035 1,5050 1,5055 1,5108 1,5120 1,5162 1,5166 1,5201 1,5207 1,5245 1,5300 1,5309 1,5333 1,5355 1,5390 1,5408 1,5465 1,5466 1,5471 1,5483 1,5490 1,5513 1,5528 1,5538 1,5587 1,5588 1,5631 1,5635 1,5644 1,5658 1,5689 1,5709 1,5725 1,5738 1,5748 1,5750 1,5751 1,5755 1,5774 1,5777 1,5782 1,5800 1,5812 1,5820 1,5826 1,5853 1,5871 1,5877 1,5893 1,5908 1,5909 1,5912 1,5916 1,5927 1,5928 1,5930 1,5939 1,5947 1,5961 1,5991 1,6015 1,6026 1,6040 1,6045 1,6062 1,6068 1,6076 1,6082 1,6088 1,6090 1,6091 1,6094 1,6104 1,6105 1,6116 1,6125 1,6167 1,6202 1,6245 1,6248 1,6257 1,6275 1,6277 1,6278 1,6284 1,6291 1,6292 1,6305 1,6309 1,6322 1,6342 1,6351 1,6353 1,6354 1,6362 1,6385 1,6399 1,6404 1,6409 1,6418 1,6422 1,6425 1,6431 1,6434 1,6449 1,6454 1,6459 1,6467 1,6471 1,6478 1,6484 1,6487 1,6493 1,6495 1,6504 1,6506 1,6509 1,6510 1,6511 1,6523 1,6524 1,6533 1,6534 1,6541 1,6543 1,6544 1,6545 1,6546 1,6548 1,6549 1,6554 1,6558 1,6560 1,6563 1,6565 1,6570 1,6592 1,6596 1,6598 1,6602 1,6611 1,6614 1,6616 1,6620 1,6622 1,6633 1,6634 1,6637 1,6646 1,6651 1,6653 1,6654 1,6656 1,6661 1,6662 1,6666 1,6671 1,6695 1,6712 1,6715 1,6721 1,6739 1,6740 1,6748 1,6749 1,6750 1,6752 1,6758 1,6762 1,6769 1,6779 1,6782 1,6783 1,6785 1,6793 1,6800 1,6801 1,6809 1,6815 1,6825 1,6828 1,6839 1,6840 1,6842 1,6850 1,6855 1,6866 1,6868 1,6869 1,6880 1,6881 1,6882 1,6886 1,6888 1,6899 1,6905 1,6906 1,6910 1,6914 1,6915 1,6916 1,6932 1,6935 1,6948 1,6952 1,6953 1,6958 1,6960 1,6961 1,6962 1,6964 1,6971 1,6973 1,6974 1,6975 1,6977 1,6978 1,6980 1,6981 1,6982 1,6984 1,6991 1,6995 1,7001 1,7004 1,7006 1,7007 1,7008 1,7009 1,7011 1,7014 1,7018 1,7020 1,7022 1,7023 1,7024 1,7025 1,7026 1,7029 1,7031 1,7032 1,7035 1,7044 1,7047 1,7049 1,7057 1,7059 1,7060 1,7063 1,7064 1,7065 1,7069 1,7071 1,7073 1,7074 1,7076 1,7077 1,7085 1,7088 1,7089 1,7092 1,7096 1,7097 1,7098 1,7103 1,7111 1,7113 1,7114 1,7116 1,7117 1,7119 1,7120 1,7123 1,7124 1,7127 1,7128 1,7130 1,7139 1,7142 1,7143 1,7146 1,7148 1,7149 1,7153 1,7156 1,7159 1,7160 1,7162 1,7163 1,7169 1,7170 1,7174 1,7177 1,7178 1,7179 1,7180 1,7181 1,7183 1,7186 1,7188 1,7189 1,7194 1,7195 1,7197 1,7198 1,7204 1,7205 1,7215 1,7216 1,7221 1,7222 1,7223 1,7225 1,7232 1,7233 1,7235 1,7236 1,7239 1,7240 1,7244 1,7245 1,7247 1,7250 1,7251 1,7253 1,7256 1,7258 1,7266 1,7267 1,7269 1,7271 1,7275 1,7278 1,7280 1,7281 1,7287 1,7289 1,7291 1,7292 1,7293 1,7296 1,7297 1,7298 1,7299 1,7304 1,7306 1,7309 1,7311 1,7314 1,7315 1,7318 1,7324 1,7325 1,7326 1,7330 1,7332 1,7336 1,7337 1,7338 1,7340 1,7341 1,7342 1,7344 1,7345 1,7347 1,7348 1,7349 1,7350 1,7355 1,7357 1,7359 1,7360 1,7361 1,7362 1,7364 1,7367 1,7368 1,7369 1,7372 1,7375 1,7379 1,7380 1,7381 1,7384 1,7385 1,7386 1,7387 1,7389 1,7390 1,7391 1,7394 1,7395 1,7397 1,7400 1,7401 1,7403 1,7404 1,7405 1,7406 1,7407 1,7409 1,7412 1,7414 1,7415 1,7416 1,7418 1,7419 1,7420 1,7421 1,7422 1,7424 1,7425 1,7426 1,7427 1,7428 1,7429 1,7430 1,7431 1,7432 1,7438 1,7439 1,7440 1,7441 1,7442 1,7445 1,7446 1,7447 1,7448 1,7451 1,7453 1,7454 1,7455 1,7457 1,7459 1,7460 1,7461 1,7462 1,7463 1,7464 1,7465 1,7466 1,7467 1,7468 1,7469 1,7470 1,7471 1,7472 1,7473 1,7474 1,7475 1,7476 1,7477 1,7478 1,7479 1,7480 1,7481 1,7482 1,7483 1,7484 1,7485 1,7486 1,7487 1,7488 1,7489 1679}
{168 1,488 1,781 1,897 1,921 1,934 1,985 1,991 1,1146 1,1236 1,1264 1,1265 1,1278 1,1320 1,1341 1,1640 1,1718 1,1913 1,2012 1,2151 1,2332 1,2342 1,2485 1,2755 1,2799 1,2846 1,2870 1,2911 1,2927 1,3012 1,3019 1,3020 1,3068 1,3106 1,3198 1,3218 1,3295 1,3320 1,3372 1,3407 1,3408 1,3439 1,3461 1,3547 1,3559 1,3671 1,3680 1,3688 1,3762 1,3872 1,3930 1,3964 1,3987 1,3999 1,4057 1,4232 1,4261 1,4302 1,4320 1,4322 1,4400 1,4458 1,4505 1,4522 1,4534 1,4604 1,4666 1,4683 1,4727 1,4737 1,4745 1,4804 1,4851 1,4883 1,4896 1,4905 1,4948 1,4990 1,5000 1,5012 1,5075 1,5105 1,5174 1,5200 1,5227 1,5282 1,5289 1,5311 1,5335 1,5340 1,5345 1,5369 1,5398 1,5399 1,5409 1,5422 1,5446 1,5453 1,5459 1,5484 1,5485 1,5493 1,5538 1,5552 1,5565 1,5588 1,5619 1,5641 1,5644 1,5647 1,5670 1,5673 1,5679 1,5680 1,5689 1,5703 1,5719 1,5740 1,5750 1,5761 1,5773 1,5785 1,5793 1,5814 1,5825 1,5839 1,5846 1,5877 1,5885 1,5901 1,5912 1,5928 1,5930 1,5955 1,5970 1,5974 1,5985 1,5992 1,6007 1,6016 1,6045 1,6055 1,6056 1,6059 1,6090 1,6097 1,6104 1,6115 1,6126 1,6149 1,6159 1,6162 1,6167 1,6176 1,6183 1,6197 1,6223 1,6279 1,6296 1,6319 1,6323 1,6326 1,6341 1,6355 1,6381 1,6390 1,6402 1,6407 1,6417 1,6429 1,6433 1,6454 1,6485 1,6500 1,6511 1,6519 1,6526 1,6534 1,6536 1,6541 1,6546 1,6553 1,6555 1,6556 1,6557 1,6558 1,6559 1,6571 1,6586 1,6596 1,6600 1,6621 1,6623 1,6627 1,6632 1,6641 1,6643 1,6652 1,6666 1,6671 1,6692 1,6698 1,6705 1,6718 1,6734 1,6743 1,6752 1,6754 1,6757 1,6758 1,6767 1,6771 1,6776 1,6783 1,6794 1,6795 1,6799 1,6809 1,6815 1,6833 1,6845 1,6849 1,6853 1,6857 1,6859 1,6865 1,6876 1,6881 1,6884 1,6886 1,6889 1,6906 1,6907 1,6915 1,6921 1,6929 1,6937 1,6948 1,6952 1,6958 1,6961 1,6967 1,6968 1,6969 1,6971 1,6974 1,6976 1,6977 1,6978 1,6985 1,7001 1,7003 1,7014 1,7022 1,7023 1,7024 1,7026 1,7044 1,7048 1,7052 1,7063 1,7064 1,7065 1,7067 1,7070 1,7071 1,7072 1,7073 1,7075 1,7086 1,7090 1,7096 1,7098 1,7112 1,7121 1,7122 1,7123 1,7124 1,7126 1,7139 1,7142 1,7150 1,7152 1,7153 1,7154 1,7158 1,7160 1,7161 1,7162 1,7166 1,7167 1,7170 1,7177 1,7179 1,7180 1,7183 1,7190 1,7193 1,7195 1,7201 1,7202 1,7203 1,7205 1,7209 1,7210 1,7218 1,7222 1,7223 1,7225 1,7232 1,7235 1,7240 1,7244 1,7245 1,7247 1,7250 1,7251 1,7256 1,7266 1,7267 1,7270 1,7271 1,7275 1,7280 1,7287 1,7291 1,7293 1,7296 1,7297 1,7300 1,7311 1,7314 1,7315 1,7316 1,7320 1,7321 1,7323 1,7325 1,7326 1,7330 1,7336 1,7337 1,7341 1,7344 1,7348 1,7357 1,7360 1,7364 1,7367 1,7368 1,7369 1,7370 1,7375 1,7379 1,7381 1,7382 1,7388 1,7389 1,7390 1,7391 1,7392 1,7393 1,7394 1,7395 1,7396 1,7399 1,7401 1,7403 1,7405 1,7415 1,7419 1,7420 1,7422 1,7424 1,7426 1,7427 1,7428 1,7429 1,7430 1,7432 1,7433 1,7435 1,7436 1,7437 1,7438 1,7440 1,7442 1,7443 1,7444 1,7447 1,7448 1,7451 1,7452 1,7453 1,7454 1,7456 1,7457 1,7458 1,7459 1,7460 1,7461 1,7464 1,7465 1,7466 1,7467 1,7468 1,7469 1,7470 1,7471 1,7472 1,7473 1,7474 1,7475 1,7476 1,7477 1,7478 1,7479 1,7480 1,7481 1,7482 1,7483 1,7484 1,7485 1,7486 1,7487 1,7488 1,7489 959}
{98 1,261 1,266 1,395 1,433 1,441 1,442 1,688 1,689 1,711 1,1009 1,1096 1,1455 1,1473 1,1492 1,1503 1,1617 1,1633 1,1656 1,1805 1,1817 1,1818 1,1973 1,2305 1,2396 1,2441 1,2469 1,2938 1,3051 1,3159 1,3161 1,3243 1,3342 1,3343 1,3473 1,3653 1,3699 1,3757 1,3864 1,3952 1,3970 1,4006 1,4009 1,4018 1,4042 1,4085 1,4136 1,4218 1,4415 1,4446 1,4449 1,4560 1,4561 1,4687 1,4707 1,4757 1,4812 1,4862 1,4877 1,4896 1,4909 1,4929 1,4938 1,4939 1,4958 1,4966 1,4987 1,4993 1,5005 1,5040 1,5152 1,5323 1,5339 1,5415 1,5530 1,5537 1,5590 1,5621 1,5638 1,5646 1,5656 1,5706 1,5712 1,5747 1,5759 1,5776 1,5826 1,5858 1,5865 1,5873 1,5899 1,5912 1,5937 1,5940 1,5943 1,5959 1,5975 1,5977 1,5999 1,6001 1,6020 1,6022 1,6073 1,6096 1,6101 1,6112 1,6115 1,6129 1,6140 1,6146 1,6160 1,6161 1,6213 1,6220 1,6245 1,6276 1,6376 1,6422 1,6424 1,6445 1,6452 1,6467 1,6468 1,6479 1,6493 1,6510 1,6511 1,6545 1,6548 1,6551 1,6552 1,6573 1,6578 1,6582 1,6592 1,6593 1,6605 1,6620 1,6660 1,6676 1,6694 1,6703 1,6718 1,6731 1,6747 1,6751 1,6755 1,6756 1,6759 1,6760 1,6769 1,6780 1,6781 1,6783 1,6823 1,6856 1,6869 1,6876 1,6879 1,6896 1,6898 1,6908 1,6924 1,6926 1,6935 1,6944 1,6952 1,6953 1,6957 1,6962 1,6963 1,6964 1,6965 1,6967 1,6980 1,6987 1,6990 1,6994 1,6995 1,7003 1,7006 1,7007 1,7010 1,7014 1,7015 1,7025 1,7026 1,7029 1,7030 1,7031 1,7033 1,7034 1,7040 1,7054 1,7057 1,7059 1,7063 1,7064 1,7067 1,7071 1,7077 1,7078 1,7080 1,7081 1,7085 1,7096 1,7097 1,7098 1,7100 1,7101 1,7105 1,7106 1,7111 1,7114 1,7115 1,7116 1,7123 1,7130 1,7137 1,7141 1,7145 1,7148 1,7149 1,7153 1,7159 1,7164 1,7171 1,7174 1,7175 1,7176 1,7179 1,7180 1,7183 1,7186 1,7187 1,7188 1,7189 1,7190 1,7193 1,7200 1,7204 1,7208 1,7209 1,7213 1,7214 1,7221 1,7226 1,7230 1,7231 1,7232 1,7237 1,7238 1,7239 1,7240 1,7241 1,7243 1,7244 1,7248 1,7250 1,7252 1,7254 1,7255 1,7260 1,7262 1,7263 1,7265 1,7266 1,7267 1,7269 1,7271 1,7272 1,7274 1,7275 1,7278 1,7279 1,7281 1,7282 1,7284 1,7285 1,7287 1,7291 1,7292 1,7293 1,7296 1,7297 1,7298 1,7299 1,7302 1,7303 1,7304 1,7306 1,7309 1,7310 1,7312 1,7313 1,7314 1,7315 1,7316 1,7317 1,7319 1,7320 1,7321 1,7322 1,7323 1,7326 1,7328 1,7330 1,7332 1,7333 1,7336 1,7337 1,7338 1,7339 1,7341 1,7344 1,7345 1,7346 1,7348 1,7349 1,7350 1,7353 1,7354 1,7355 1,7356 1,7357 1,7359 1,7360 1,7362 1,7363 1,7367 1,7368 1,7369 1,7370 1,7372 1,7374 1,7375 1,7379 1,7380 1,7381 1,7382 1,7383 1,7384 1,7385 1,7388 1,7389 1,7390 1,7391 1,7392 1,7393 1,7394 1,7395 1,7396 1,7398 1,7399 1,7401 1,7402 1,7404 1,7405 1,7406 1,7407 1,7409 1,7411 1,7412 1,7413 1,7415 1,7416 1,7417 1,7418 1,7421 1,7422 1,7423 1,7424 1,7425 1,7426 1,7427 1,7428 1,7429 1,7430 1,7431 1,7432 1,7433 1,7434 1,7435 1,7436 1,7437 1,7438 1,7439 1,7440 1,7441 1,7442 1,7443 1,7444 1,7445 1,7446 1,7447 1,7448 1,7451 1,7452 1,7453 1,7455 1,7456 1,7457 1,7458 1,7460 1,7462 1,7463 1,7464 1,7465 1,7466 1,7467 1,7468 1,7469 1,7470 1,7471 1,7472 1,7473 1,7474 1,7475 1,7476 1,7477 1,7478 1,7479 1,7480 1,7481 1,7482 1,7483 1,7484 1,7485 1,7486 1,7487 1,7488 1,7489 1281,7490 O}
{82 1,153 1,303 1,348 1,427 1,465 1,715 1,716 1,811 1,838 1,968 1,1286 1,1548 1,1839 1,1847 1,1889 1,1949 1,2001 1,2057 1,2062 1,2205 1,2251 1,2449 1,2462 1,2512 1,2549 1,2575 1,2669 1,2755 1,2841 1,2902 1,2961 1,2968 1,3290 1,3297 1,3321 1,3392 1,3481 1,3556 1,3560 1,3563 1,3588 1,3661 1,3662 1,3702 1,3766 1,3862 1,3878 1,3902 1,3939 1,3964 1,3987 1,4044 1,4083 1,4093 1,4141 1,4232 1,4236 1,4255 1,4261 1,4265 1,4281 1,4293 1,4305 1,4320 1,4394 1,4395 1,4396 1,4458 1,4514 1,4526 1,4653 1,4681 1,4690 1,4691 1,4720 1,4734 1,4771 1,4772 1,4783 1,4788 1,4797 1,4855 1,4880 1,4886 1,4896 1,4937 1,4963 1,4971 1,5046 1,5105 1,5200 1,5311 1,5314 1,5322 1,5334 1,5341 1,5359 1,5372 1,5397 1,5398 1,5399 1,5422 1,5438 1,5444 1,5485 1,5496 1,5521 1,5580 1,5600 1,5601 1,5611 1,5636 1,5653 1,5679 1,5700 1,5735 1,5778 1,5785 1,5824 1,5837 1,5861 1,5864 1,5876 1,5882 1,5915 1,5926 1,5949 1,5954 1,5993 1,6024 1,6027 1,6037 1,6038 1,6057 1,6066 1,6088 1,6105 1,6114 1,6115 1,6131 1,6180 1,6183 1,6197 1,6205 1,6277 1,6279 1,6300 1,6306 1,6319 1,6334 1,6339 1,6369 1,6370 1,6381 1,6392 1,6393 1,6396 1,6402 1,6426 1,6447 1,6456 1,6475 1,6478 1,6485 1,6491 1,6499 1,6505 1,6509 1,6519 1,6523 1,6526 1,6536 1,6539 1,6555 1,6562 1,6589 1,6600 1,6610 1,6612 1,6623 1,6632 1,6635 1,6641 1,6652 1,6657 1,6672 1,6677 1,6708 1,6711 1,6713 1,6724 1,6725 1,6767 1,6771 1,6776 1,6782 1,6784 1,6794 1,6803 1,6805 1,6806 1,6814 1,6825 1,6828 1,6829 1,6832 1,6846 1,6854 1,6868 1,6869 1,6876 1,6882 1,6885 1,6887 1,6889 1,6895 1,6899 1,6901 1,6910 1,6911 1,6912 1,6916 1,6922 1,6929 1,6931 1,6937 1,6941 1,6945 1,6962 1,6964 1,6968 1,6970 1,6976 1,6981 1,6984 1,6991 1,6992 1,6996 1,6998 1,6999 1,7006 1,7012 1,7019 1,7020 1,7024 1,7025 1,7035 1,7044 1,7045 1,7048 1,7052 1,7063 1,7070 1,7072 1,7076 1,7086 1,7090 1,7092 1,7103 1,7112 1,7113 1,7116 1,7119 1,7123 1,7124 1,7131 1,7143 1,7146 1,7147 1,7149 1,7153 1,7154 1,7157 1,7159 1,7165 1,7167 1,7168 1,7169 1,7173 1,7174 1,7177 1,7179 1,7186 1,7187 1,7188 1,7189 1,7190 1,7191 1,7193 1,7198 1,7204 1,7206 1,7213 1,7221 1,7222 1,7223 1,7229 1,7232 1,7234 1,7235 1,7238 1,7239 1,7240 1,7241 1,7247 1,7248 1,7249 1,7252 1,7253 1,7254 1,7255 1,7256 1,7258 1,7259 1,7263 1,7268 1,7269 1,7270 1,7272 1,7273 1,7274 1,7275 1,7277 1,7278 1,7291 1,7292 1,7293 1,7296 1,7297 1,7298 1,7299 1,7302 1,7304 1,7306 1,7307 1,7308 1,7309 1,7310 1,7312 1,7313 1,7314 1,7315 1,7316 1,7317 1,7319 1,7320 1,7321 1,7322 1,7325 1,7327 1,7330 1,7332 1,7333 1,7336 1,7337 1,7338 1,7339 1,7340 1,7341 1,7343 1,7344 1,7346 1,7347 1,7348 1,7349 1,7350 1,7355 1,7356 1,7357 1,7359 1,7360 1,7362 1,7364 1,7367 1,7368 1,7369 1,7370 1,7372 1,7375 1,7379 1,7380 1,7381 1,7384 1,7386 1,7387 1,7389 1,7390 1,7391 1,7394 1,7395 1,7397 1,7400 1,7401 1,7404 1,7405 1,7406 1,7407 1,7409 1,7412 1,7414 1,7415 1,7416 1,7417 1,7418 1,7421 1,7423 1,7424 1,7426 1,7427 1,7428 1,7430 1,7431 1,7434 1,7437 1,7438 1,7439 1,7440 1,7442 1,7447 1,7449 1,7450 1,7451 1,7453 1,7455 1,7457 1,7460 1,7461 1,7462 1,7463 1,7464 1,7466 1,7467 1,7468 1,7469 1,7470 1,7471 1,7472 1,7474 1,7476 1,7477 1,7479 1,7480 1,7481 1,7482 1,7483 1,7484 1,7485 1,7486 1,7487 1,7488 1,7489 1425}
{16 1,23 1,788 1,994 1,1336 1,1482 1,2169 1,2345 1,2485 1,2874 1,2993 1,3061 1,3469 1,3573 1,3626 1,3744 1,3927 1,4103 1,4224 1,4415 1,4426 1,4446 1,4520 1,4527 1,4572 1,4788 1,4801 1,4884 1,4940 1,4988 1,5049 1,5192 1,5292 1,5433 1,5537 1,5774 1,5822 1,5865 1,5867 1,5875 1,5974 1,5977 1,5979 1,6018 1,6098 1,6108 1,6132 1,6146 1,6196 1,6216 1,6220 1,6280 1,6285 1,6361 1,6420 1,6474 1,6525 1,6603 1,6606 1,6617 1,6621 1,6656 1,6660 1,6677 1,6726 1,6736 1,6744 1,6745 1,6787 1,6801 1,6829 1,6860 1,6920 1,6938 1,6944 1,6947 1,6961 1,6971 1,6972 1,6974 1,6977 1,6978 1,6983 1,6986 1,7000 1,7001 1,7002 1,7014 1,7024 1,7054 1,7057 1,7058 1,7081 1,7101 1,7105 1,7106 1,7118 1,7126 1,7145 1,7162 1,7176 1,7187 1,7191 1,7195 1,7199 1,7200 1,7208 1,7210 1,7214 1,7226 1,7230 1,7231 1,7233 1,7237 1,7241 1,7242 1,7250 1,7254 1,7255 1,7256 1,7262 1,7263 1,7264 1,7265 1,7267 1,7268 1,7270 1,7271 1,7274 1,7279 1,7281 1,7282 1,7284 1,7287 1,7291 1,7293 1,7299 1,7302 1,7303 1,7307 1,7308 1,7310 1,7313 1,7314 1,7316 1,7317 1,7320 1,7321 1,7332 1,7333 1,7344 1,7346 1,7350 1,7355 1,7356 1,7359 1,7363 1,7367 1,7368 1,7369 1,7371 1,7372 1,7373 1,7374 1,7380 1,7381 1,7382 1,7384 1,7385 1,7388 1,7391 1,7392 1,7393 1,7394 1,7395 1,7396 1,7398 1,7399 1,7401 1,7402 1,7404 1,7406 1,7407 1,7409 1,7411 1,7412 1,7413 1,7416 1,7417 1,7418 1,7419 1,7420 1,7422 1,7423 1,7424 1,7425 1,7426 1,7427 1,7428 1,7429 1,7430 1,7431 1,7432 1,7433 1,7434 1,7435 1,7436 1,7437 1,7438 1,7439 1,7440 1,7442 1,7443 1,7444 1,7445 1,7446 1,7448 1,7451 1,7452 1,7453 1,7455 1,7456 1,7457 1,7458 1,7459 1,7460 1,7462 1,7463 1,7465 1,7466 1,7467 1,7468 1,7469 1,7470 1,7471 1,7473 1,7474 1,7475 1,7476 1,7477 1,7478 1,7479 1,7480 1,7481 1,7482 1,7483 1,7484 1,7485 1,7486 1,7487 1,7488 1,7489 497}
{261 1,460 1,519 1,587 1,979 1,1009 1,1039 1,1339 1,1355 1,1475 1,1614 1,1678 1,1754 1,1861 1,1973 1,2028 1,2074 1,2075 1,2092 1,2177 1,2201 1,2306 1,2432 1,2513 1,2528 1,2641 1,2666 1,2698 1,2736 1,2739 1,2764 1,2811 1,2825 1,3000 1,3057 1,3064 1,3158 1,3171 1,3181 1,3183 1,3190 1,3287 1,3337 1,3341 1,3352 1,3353 1,3417 1,3448 1,3457 1,3463 1,3474 1,3475 1,3493 1,3495 1,3596 1,3601 1,3634 1,3637 1,3722 1,3730 1,3737 1,3754 1,3811 1,3878 1,3886 1,3916 1,3953 1,4044 1,4059 1,4080 1,4128 1,4164 1,4168 1,4183 1,4192 1,4215 1,4217 1,4218 1,4239 1,4306 1,4344 1,4365 1,4381 1,4508 1,4552 1,4558 1,4604 1,4617 1,4622 1,4644 1,4650 1,4653 1,4662 1,4672 1,4780 1,4815 1,4817 1,4824 1,4838 1,4857 1,4881 1,4892 1,4937 1,4993 1,4999 1,5022 1,5040 1,5047 1,5087 1,5142 1,5152 1,5158 1,5159 1,5219 1,5273 1,5283 1,5307 1,5322 1,5359 1,5368 1,5379 1,5386 1,5404 1,5410 1,5414 1,5426 1,5444 1,5447 1,5454 1,5464 1,5465 1,5478 1,5483 1,5513 1,5514 1,5538 1,5578 1,5582 1,5590 1,5605 1,5611 1,5617 1,5627 1,5644 1,5661 1,5681 1,5684 1,5706 1,5709 1,5725 1,5728 1,5738 1,5743 1,5748 1,5750 1,5776 1,5784 1,5789 1,5804 1,5805 1,5814 1,5822 1,5828 1,5838 1,5839 1,5862 1,5864 1,5868 1,5876 1,5916 1,5926 1,5929 1,5931 1,5936 1,5954 1,5966 1,5967 1,5975 1,5986 1,5989 1,5991 1,6018 1,6024 1,6025 1,6028 1,6032 1,6041 1,6059 1,6078 1,6083 1,6085 1,6087 1,6091 1,6092 1,6108 1,6111 1,6115 1,6119 1,6125 1,6127 1,6129 1,6152 1,6162 1,6175 1,6187 1,6192 1,6199 1,6203 1,6218 1,6219 1,6228 1,6242 1,6248 1,6254 1,6258 1,6262 1,6271 1,6273 1,6276 1,6278 1,6281 1,6284 1,6310 1,6311 1,6312 1,6321 1,6322 1,6331 1,6334 1,6337 1,6339 1,6348 1,6353 1,6362 1,6366 1,6370 1,6373 1,6376 1,6382 1,6387 1,6390 1,6399 1,6420 1,6422 1,6425 1,6431 1,6433 1,6449 1,6467 1,6469 1,6486 1,6487 1,6490 1,6494 1,6496 1,6502 1,6510 1,6511 1,6519 1,6525 1,6534 1,6537 1,6539 1,6548 1,6550 1,6558 1,6560 1,6562 1,6568 1,6570 1,6574 1,6578 1,6583 1,6586 1,6589 1,6592 1,6593 1,6596 1,6603 1,6607 1,6608 1,6610 1,6611 1,6619 1,6620 1,6624 1,6633 1,6635 1,6640 1,6646 1,6651 1,6655 1,6661 1,6671 1,6673 1,6690 1,6692 1,6695 1,6699 1,6708 1,6712 1,6726 1,6734 1,6736 1,6738 1,6739 1,6744 1,6745 1,6754 1,6758 1,6767 1,6779 1,6783 1,6787 1,6790 1,6793 1,6799 1,6801 1,6803 1,6805 1,6807 1,6809 1,6815 1,6820 1,6825 1,6833 1,6845 1,6849 1,6850 1,6852 1,6860 1,6865 1,6868 1,6872 1,6880 1,6881 1,6882 1,6884 1,6885 1,6886 1,6891 1,6893 1,6899 1,6904 1,6912 1,6918 1,6919 1,6920 1,6932 1,6937 1,6938 1,6944 1,6945 1,6947 1,6948 1,6952 1,6960 1,6967 1,6968 1,6971 1,6972 1,6973 1,6977 1,6978 1,6980 1,6981 1,6983 1,6985 1,6986 1,6989 1,6990 1,6998 1,7001 1,7002 1,7004 1,7006 1,7007 1,7009 1,7011 1,7014 1,7017 1,7018 1,7023 1,7025 1,7026 1,7031 1,7033 1,7034 1,7040 1,7053 1,7058 1,7061 1,7063 1,7064 1,7065 1,7067 1,7069 1,7070 1,7071 1,7077 1,7085 1,7086 1,7092 1,7096 1,7097 1,7098 1,7099 1,7100 1,7111 1,7112 1,7113 1,7114 1,7116 1,7120 1,7123 1,7124 1,7126 1,7130 1,7131 1,7133 1,7134 1,7138 1,7143 1,7145 1,7146 1,7147 1,7148 1,7149 1,7152 1,7153 1,7154 1,7157 1,7158 1,7159 1,7162 1,7167 1,7168 1,7171 1,7173 1,7175 1,7176 1,7177 1,7178 1,7179 1,7180 1,7183 1,7188 1,7189 1,7190 1,7192 1,7193 1,7195 1,7198 1,7204 1,7206 1,7209 1,7210 1,7211 1,7213 1,7216 1,7218 1,7220 1,7221 1,7222 1,7223 1,7229 1,7232 1,7233 1,7235 1,7236 1,7239 1,7240 1,7241 1,7250 1,7253 1,7256 1,7257 1,7258 1,7266 1,7267 1,7269 1,7270 1,7271 1,7275 1,7276 1,7278 1,7280 1,7287 1,7291 1,7292 1,7293 1,7296 1,7297 1,7298 1,7299 1,7304 1,7306 1,7309 1,7314 1,7315 1,7323 1,7325 1,7326 1,7327 1,7330 1,7332 1,7336 1,7337 1,7338 1,7340 1,7341 1,7342 1,7344 1,7345 1,7347 1,7348 1,7349 1,7350 1,7355 1,7357 1,7360 1,7362 1,7363 1,7367 1,7368 1,7369 1,7370 1,7372 1,7375 1,7379 1,7380 1,7381 1,7382 1,7384 1,7385 1,7386 1,7387 1,7389 1,7390 1,7391 1,7394 1,7395 1,7397 1,7400 1,7401 1,7403 1,7405 1,7412 1,7413 1,7414 1,7415 1,7416 1,7417 1,7423 1,7424 1,7425 1,7426 1,7427 1,7428 1,7431 1,7434 1,7436 1,7437 1,7438 1,7439 1,7440 1,7441 1,7442 1,7443 1,7445 1,7446 1,7447 1,7448 1,7451 1,7453 1,7455 1,7456 1,7457 1,7458 1,7460 1,7461 1,7462 1,7463 1,7464 1,7465 1,7466 1,7467 1,7468 1,7469 1,7470 1,7471 1,7472 1,7473 1,7474 1,7475 1,7476 1,7477 1,7478 1,7479 1,7480 1,7481 1,7482 1,7483 1,7484 1,7485 1,7486 1,7487 1,7488 1,7489 1579}
{345 1,594 1,664 1,821 1,883 1,1348 1,1504 1,1575 1,1711 1,1750 1,1809 1,1979 1,2105 1,2179 1,2933 1,2979 1,3018 1,3172 1,3301 1,3574 1,3629 1,3738 1,3834 1,4172 1,4210 1,4276 1,4461 1,4466 1,4508 1,4680 1,4769 1,4777 1,4794 1,4892 1,4941 1,5018 1,5148 1,5194 1,5204 1,5241 1,5281 1,5353 1,5367 1,5375 1,5376 1,5418 1,5434 1,5487 1,5543 1,5568 1,5618 1,5648 1,5664 1,5675 1,5684 1,5686 1,5697 1,5709 1,5724 1,5768 1,5774 1,5787 1,5814 1,5823 1,5854 1,5869 1,5874 1,5894 1,5925 1,5962 1,6083 1,6092 1,6136 1,6181 1,6202 1,6218 1,6247 1,6256 1,6263 1,6320 1,6397 1,6435 1,6463 1,6480 1,6496 1,6511 1,6562 1,6572 1,6583 1,6586 1,6589 1,6595 1,6642 1,6656 1,6678 1,6685 1,6723 1,6727 1,6733 1,6756 1,6789 1,6818 1,6821 1,6849 1,6858 1,6870 1,6874 1,6902 1,6909 1,6924 1,6932 1,6957 1,6961 1,6973 1,6978 1,7005 1,7014 1,7025 1,7038 1,7061 1,7094 1,7115 1,7116 1,7133 1,7136 1,7137 1,7141 1,7177 1,7179 1,7180 1,7195 1,7196 1,7216 1,7227 1,7228 1,7237 1,7241 1,7250 1,7254 1,7255 1,7262 1,7263 1,7265 1,7272 1,7274 1,7279 1,7280 1,7282 1,7284 1,7290 1,7293 1,7298 1,7302 1,7310 1,7313 1,7314 1,7316 1,7319 1,7320 1,7321 1,7322 1,7326 1,7328 1,7344 1,7345 1,7350 1,7357 1,7358 1,7359 1,7363 1,7365 1,7366 1,7368 1,7369 1,7372 1,7379 1,7380 1,7381 1,7382 1,7383 1,7385 1,7386 1,7387 1,7388 1,7391 1,7392 1,7393 1,7394 1,7395 1,7396 1,7397 1,7398 1,7399 1,7400 1,7404 1,7406 1,7407 1,7408 1,7409 1,7411 1,7412 1,7413 1,7414 1,7416 1,7418 1,7422 1,7423 1,7424 1,7425 1,7426 1,7427 1,7428 1,7429 1,7430 1,7431 1,7432 1,7433 1,7434 1,7435 1,7436 1,7437 1,7438 1,7439 1,7440 1,7441 1,7442 1,7443 1,7444 1,7445 1,7446 1,7447 1,7448 1,7451 1,7452 1,7453 1,7454 1,7455 1,7456 1,7457 1,7458 1,7460 1,7462 1,7463 1,7465 1,7466 1,7467 1,7468 1,7469 1,7470 1,7471 1,7472 1,7473 1,7474 1,7475 1,7476 1,7477 1,7478 1,7479 1,7480 1,7481 1,7482 1,7483 1,7484 1,7485 1,7486 1,7487 1,7488 1,7489 657}
{720 1,2040 1,2209 1,2659 1,2784 1,2971 1,3073 1,3174 1,3270 1,3295 1,3391 1,3630 1,3714 1,3862 1,3980 1,4053 1,4134 1,4401 1,4431 1,4750 1,4783 1,5053 1,5074 1,5147 1,5173 1,5189 1,5200 1,5228 1,5261 1,5296 1,5340 1,5357 1,5371 1,5404 1,5428 1,5451 1,5488 1,5516 1,5517 1,5519 1,5521 1,5526 1,5555 1,5571 1,5616 1,5623 1,5627 1,5766 1,5864 1,5876 1,5880 1,5912 1,5926 1,5996 1,5998 1,6051 1,6067 1,6075 1,6094 1,6167 1,6190 1,6213 1,6235 1,6278 1,6300 1,6334 1,6337 1,6339 1,6366 1,6369 1,6370 1,6380 1,6387 1,6390 1,6407 1,6416 1,6417 1,6426 1,6439 1,6445 1,6455 1,6491 1,6503 1,6509 1,6539 1,6550 1,6553 1,6556 1,6574 1,6608 1,6610 1,6635 1,6651 1,6665 1,6677 1,6686 1,6692 1,6705 1,6708 1,6712 1,6713 1,6758 1,6776 1,6788 1,6790 1,6803 1,6805 1,6809 1,6811 1,6825 1,6868 1,6882 1,6884 1,6885 1,6911 1,6912 1,6935 1,6941 1,6945 1,6953 1,6959 1,6976 1,6981 1,6985 1,6995 1,7018 1,7020 1,7029 1,7033 1,7034 1,7040 1,7044 1,7046 1,7048 1,7055 1,7056 1,7063 1,7067 1,7070 1,7071 1,7074 1,7076 1,7086 1,7100 1,7103 1,7123 1,7124 1,7130 1,7131 1,7134 1,7138 1,7143 1,7146 1,7149 1,7152 1,7153 1,7154 1,7156 1,7157 1,7159 1,7169 1,7173 1,7188 1,7189 1,7190 1,7199 1,7201 1,7202 1,7203 1,7204 1,7209 1,7218 1,7221 1,7227 1,7228 1,7229 1,7232 1,7234 1,7235 1,7239 1,7247 1,7249 1,7253 1,7264 1,7266 1,7268 1,7269 1,7270 1,7273 1,7275 1,7278 1,7281 1,7292 1,7293 1,7296 1,7297 1,7299 1,7302 1,7304 1,7306 1,7307 1,7308 1,7309 1,7315 1,7316 1,7317 1,7320 1,7323 1,7325 1,7326 1,7327 1,7330 1,7332 1,7336 1,7338 1,7340 1,7343 1,7348 1,7349 1,7355 1,7356 1,7360 1,7362 1,7364 1,7367 1,7368 1,7369 1,7370 1,7375 1,7379 1,7380 1,7381 1,7384 1,7389 1,7390 1,7391 1,7395 1,7401 1,7405 1,7408 1,7416 1,7419 1,7420 1,7421 1,7426 1,7427 1,7428 1,7434 1,7437 1,7438 1,7439 1,7442 1,7445 1,7446 1,7447 1,7449 1,7450 1,7451 1,7453 1,7455 1,7457 1,7459 1,7460 1,7461 1,7464 1,7467 1,7469 1,7470 1,7472 1,7473 1,7475 1,7476 1,7477 1,7478 1,7479 1,7480 1,7481 1,7482 1,7483 1,7484 1,7485 1,7486 1,7487 1,7488 1,7489 571}
{107 1,194 1,416 1,754 1,935 1,1283 1,2235 1,2799 1,3099 1,3943 1,4292 1,4320 1,4576 1,4596 1,4634 1,4828 1,5050 1,5087 1,5236 1,5258 1,5285 1,5398 1,5399 1,5422 1,5516 1,5517 1,5519 1,5526 1,5553 1,5623 1,5679 1,5785 1,5790 1,5868 1,5879 1,5960 1,5978 1,6040 1,6075 1,6133 1,6157 1,6158 1,6168 1,6175 1,6183 1,6187 1,6191 1,6197 1,6226 1,6245 1,6272 1,6311 1,6381 1,6394 1,6402 1,6404 1,6444 1,6459 1,6473 1,6490 1,6494 1,6509 1,6526 1,6568 1,6599 1,6632 1,6641 1,6659 1,6663 1,6671 1,6684 1,6718 1,6743 1,6767 1,6771 1,6777 1,6783 1,6795 1,6811 1,6812 1,6819 1,6872 1,6881 1,6889 1,6900 1,6925 1,6929 1,6937 1,6939 1,6959 1,6968 1,6980 1,6992 1,6994 1,7003 1,7017 1,7018 1,7023 1,7052 1,7062 1,7065 1,7069 1,7071 1,7072 1,7084 1,7090 1,7100 1,7112 1,7124 1,7130 1,7134 1,7136 1,7137 1,7138 1,7141 1,7154 1,7155 1,7167 1,7183 1,7193 1,7216 1,7217 1,7221 1,7227 1,7228 1,7232 1,7240 1,7251 1,7254 1,7255 1,7263 1,7272 1,7274 1,7290 1,7302 1,7310 1,7313 1,7316 1,7318 1,7319 1,7320 1,7321 1,7322 1,7325 1,7328 1,7330 1,7342 1,7343 1,7348 1,7356 1,7357 1,7360 1,7364 1,7365 1,7366 1,7376 1,7377 1,7378 1,7380 1,7381 1,7382 1,7391 1,7394 1,7404 1,7406 1,7407 1,7408 1,7409 1,7410 1,7412 1,7416 1,7418 1,7419 1,7420 1,7421 1,7423 1,7424 1,7426 1,7427 1,7428 1,7430 1,7431 1,7434 1,7437 1,7438 1,7440 1,7442 1,7445 1,7446 1,7447 1,7449 1,7450 1,7451 1,7453 1,7455 1,7457 1,7459 1,7460 1,7461 1,7464 1,7467 1,7469 1,7470 1,7472 1,7473 1,7475 1,7476 1,7477 1,7478 1,7479 1,7480 1,7481 1,7482 1,7483 1,7484 1,7485 1,7486 1,7487 1,7488 1,7489 404}
{46 1,503 1,1838 1,2119 1,2357 1,2531 1,2756 1,3124 1,3137 1,3229 1,3506 1,3630 1,4053 1,4081 1,4082 1,4169 1,4171 1,4491 1,4834 1,4845 1,5053 1,5060 1,5153 1,5455 1,5456 1,5462 1,5479 1,5516 1,5517 1,5519 1,5526 1,5592 1,5639 1,5735 1,5837 1,5900 1,5902 1,5932 1,5948 1,5967 1,6037 1,6075 1,6122 1,6230 1,6235 1,6245 1,6270 1,6300 1,6347 1,6366 1,6474 1,6477 1,6509 1,6600 1,6606 1,6617 1,6645 1,6648 1,6649 1,6652 1,6725 1,6726 1,6737 1,6744 1,6745 1,6785 1,6787 1,6816 1,6851 1,6860 1,6876 1,6884 1,6908 1,6920 1,6931 1,6938 1,6940 1,6947 1,6959 1,6972 1,6979 1,6983 1,6986 1,6997 1,7000 1,7002 1,7008 1,7040 1,7047 1,7049 1,7052 1,7058 1,7063 1,7070 1,7071 1,7086 1,7088 1,7089 1,7100 1,7118 1,7120 1,7128 1,7130 1,7132 1,7135 1,7136 1,7145 1,7157 1,7163 1,7168 1,7190 1,7193 1,7212 1,7213 1,7220 1,7221 1,7227 1,7228 1,7232 1,7234 1,7235 1,7240 1,7241 1,7242 1,7244 1,7249 1,7259 1,7268 1,7277 1,7285 1,7298 1,7307 1,7308 1,7317 1,7330 1,7337 1,7338 1,7340 1,7341 1,7346 1,7348 1,7356 1,7357 1,7360 1,7361 1,7364 1,7379 1,7386 1,7387 1,7395 1,7397 1,7400 1,7403 1,7408 1,7414 1,7415 1,7417 1,7421 1,7423 1,7424 1,7434 1,7439 1,7440 1,7445 1,7446 1,7447 1,7449 1,7450 1,7454 1,7461 1,7462 1,7463 1,7464 1,7466 1,7468 1,7470 1,7471 1,7472 1,7473 1,7474 1,7475 1,7476 1,7477 1,7478 1,7479 1,7480 1,7481 1,7482 1,7483 1,7484 1,7485 1,7486 1,7487 1,7488 1,7489 363}
{54 1,59 1,91 1,141 1,142 1,194 1,341 1,347 1,351 1,378 1,480 1,575 1,591 1,668 1,674 1,754 1,791 1,899 1,924 1,926 1,949 1,979 1,1108 1,1144 1,1159 1,1197 1,1239 1,1274 1,1465 1,1620 1,1652 1,1794 1,1806 1,1811 1,1912 1,1941 1,1987 1,2005 1,2091 1,2182 1,2195 1,2215 1,2224 1,2231 1,2234 1,2287 1,2307 1,2350 1,2365 1,2376 1,2402 1,2437 1,2467 1,2479 1,2640 1,2654 1,2658 1,2713 1,2721 1,2736 1,2743 1,2816 1,2834 1,2847 1,2930 1,2953 1,2956 1,2968 1,3010 1,3037 1,3058 1,3067 1,3078 1,3134 1,3183 1,3190 1,3237 1,3244 1,3292 1,3344 1,3376 1,3394 1,3436 1,3437 1,3464 1,3478 1,3483 1,3494 1,3508 1,3528 1,3593 1,3637 1,3668 1,3669 1,3682 1,3703 1,3710 1,3739 1,3777 1,3779 1,3803 1,3809 1,3835 1,3874 1,3879 1,3889 1,3953 1,3965 1,3967 1,3969 1,3991 1,4007 1,4016 1,4019 1,4021 1,4050 1,4069 1,4095 1,4127 1,4163 1,4168 1,4183 1,4190 1,4194 1,4217 1,4255 1,4283 1,4350 1,4356 1,4370 1,4381 1,4467 1,4539 1,4572 1,4576 1,4588 1,4591 1,4596 1,4601 1,4602 1,4607 1,4608 1,4647 1,4676 1,4679 1,4704 1,4707 1,4718 1,4732 1,4748 1,4773 1,4786 1,4803 1,4817 1,4824 1,4838 1,4843 1,4880 1,4885 1,4932 1,4947 1,4974 1,4982 1,4992 1,5003 1,5032 1,5046 1,5078 1,5084 1,5087 1,5088 1,5090 1,5110 1,5158 1,5159 1,5181 1,5230 1,5234 1,5245 1,5249 1,5266 1,5272 1,5285 1,5294 1,5298 1,5314 1,5317 1,5321 1,5331 1,5336 1,5339 1,5354 1,5360 1,5372 1,5386 1,5431 1,5432 1,5450 1,5469 1,5473 1,5498 1,5505 1,5510 1,5515 1,5516 1,5517 1,5519 1,5523 1,5524 1,5526 1,5537 1,5572 1,5584 1,5612 1,5621 1,5627 1,5656 1,5660 1,5700 1,5703 1,5705 1,5706 1,5710 1,5725 1,5731 1,5732 1,5738 1,5747 1,5748 1,5765 1,5775 1,5778 1,5779 1,5788 1,5794 1,5797 1,5822 1,5823 1,5865 1,5867 1,5872 1,5873 1,5875 1,5898 1,5907 1,5912 1,5919 1,5929 1,5943 1,5949 1,5952 1,5959 1,5973 1,5975 1,5977 1,5984 1,6003 1,6018 1,6019 1,6020 1,6024 1,6032 1,6035 1,6039 1,6040 1,6042 1,6067 1,6075 1,6095 1,6096 1,6099 1,6108 1,6118 1,6128 1,6129 1,6132 1,6145 1,6146 1,6158 1,6170 1,6172 1,6185 1,6187 1,6192 1,6196 1,6200 1,6202 1,6218 1,6220 1,6233 1,6240 1,6245 1,6252 1,6255 1,6256 1,6268 1,6276 1,6279 1,6281 1,6288 1,6306 1,6311 1,6327 1,6331 1,6334 1,6337 1,6339 1,6352 1,6370 1,6373 1,6387 1,6390 1,6391 1,6393 1,6403 1,6414 1,6417 1,6420 1,6421 1,6429 1,6461 1,6468 1,6473 1,6476 1,6478 1,6479 1,6485 1,6490 1,6493 1,6494 1,6496 1,6500 1,6501 1,6505 1,6520 1,6525 1,6545 1,6562 1,6568 1,6570 1,6574 1,6578 1,6581 1,6582 1,6583 1,6585 1,6592 1,6598 1,6603 1,6605 1,6630 1,6634 1,6637 1,6639 1,6653 1,6654 1,6656 1,6658 1,6660 1,6664 1,6665 1,6668 1,6673 1,6681 1,6684 1,6686 1,6692 1,6708 1,6711 1,6718 1,6732 1,6736 1,6740 1,6743 1,6746 1,6748 1,6751 1,6756 1,6776 1,6777 1,6779 1,6782 1,6783 1,6784 1,6789 1,6795 1,6801 1,6802 1,6805 1,6806 1,6811 1,6812 1,6820 1,6822 1,6830 1,6831 1,6838 1,6861 1,6867 1,6871 1,6872 1,6874 1,6877 1,6880 1,6884 1,6885 1,6887 1,6891 1,6893 1,6898 1,6900 1,6904 1,6912 1,6916 1,6923 1,6924 1,6925 1,6926 1,6932 1,6939 1,6944 1,6948 1,6953 1,6954 1,6957 1,6963 1,6965 1,6968 1,6971 1,6973 1,6974 1,6976 1,6977 1,6978 1,6984 1,6985 1,6988 1,6989 1,6991 1,6992 1,6993 1,6994 1,6995 1,6998 1,7001 1,7003 1,7005 1,7006 1,7008 1,7014 1,7015 1,7017 1,7018 1,7020 1,7022 1,7023 1,7025 1,7030 1,7031 1,7035 1,7038 1,7047 1,7049 1,7051 1,7052 1,7057 1,7063 1,7065 1,7066 1,7071 1,7078 1,7080 1,7081 1,7085 1,7089 1,7097 1,7100 1,7101 1,7105 1,7106 1,7111 1,7114 1,7115 1,7116 1,7119 1,7120 1,7123 1,7124 1,7126 1,7128 1,7131 1,7134 1,7137 1,7138 1,7141 1,7144 1,7148 1,7149 1,7153 1,7159 1,7160 1,7162 1,7163 1,7167 1,7169 1,7173 1,7174 1,7176 1,7179 1,7180 1,7181 1,7183 1,7184 1,7186 1,7187 1,7188 1,7189 1,7193 1,7195 1,7198 1,7200 1,7204 1,7206 1,7208 1,7209 1,7210 1,7211 1,7214 1,7215 1,7216 1,7217 1,7219 1,7221 1,7222 1,7223 1,7226 1,7230 1,7231 1,7232 1,7233 1,7237 1,7238 1,7239 1,7240 1,7241 1,7243 1,7244 1,7247 1,7248 1,7250 1,7251 1,7252 1,7253 1,7254 1,7255 1,7258 1,7261 1,7262 1,7263 1,7265 1,7267 1,7269 1,7270 1,7271 1,7272 1,7274 1,7275 1,7278 1,7279 1,7281 1,7282 1,7283 1,7284 1,7285 1,7287 1,7288 1,7289 1,7290 1,7291 1,7292 1,7293 1,7296 1,7297 1,7299 1,7301 1,7302 1,7303 1,7304 1,7306 1,7309 1,7310 1,7312 1,7313 1,7314 1,7315 1,7316 1,7317 1,7319 1,7320 1,7321 1,7322 1,7323 1,7324 1,7325 1,7326 1,7328 1,7330 1,7332 1,7333 1,7336 1,7338 1,7339 1,7340 1,7342 1,7344 1,7346 1,7347 1,7348 1,7349 1,7350 1,7353 1,7354 1,7355 1,7356 1,7357 1,7359 1,7360 1,7362 1,7363 1,7364 1,7365 1,7366 1,7367 1,7368 1,7369 1,7372 1,7374 1,7375 1,7376 1,7377 1,7378 1,7380 1,7381 1,7382 1,7383 1,7384 1,7385 1,7388 1,7389 1,7390 1,7391 1,7392 1,7393 1,7394 1,7395 1,7396 1,7398 1,7399 1,7401 1,7402 1,7404 1,7405 1,7406 1,7407 1,7408 1,7409 1,7410 1,7411 1,7412 1,7413 1,7414 1,7415 1,7416 1,7417 1,7418 1,7421 1,7422 1,7423 1,7424 1,7425 1,7426 1,7427 1,7428 1,7429 1,7430 1,7431 1,7432 1,7433 1,7434 1,7435 1,7436 1,7437 1,7438 1,7439 1,7440 1,7441 1,7442 1,7443 1,7444 1,7445 1,7446 1,7447 1,7448 1,7451 1,7452 1,7453 1,7455 1,7456 1,7457 1,7458 1,7460 1,7461 1,7462 1,7463 1,7464 1,7465 1,7466 1,7467 1,7468 1,7469 1,7470 1,7471 1,7472 1,7473 1,7474 1,7475 1,7476 1,7477 1,7478 1,7479 1,7480 1,7481 1,7482 1,7483 1,7484 1,7485 1,7486 1,7487 1,7488 1,7489 2446}
{62 1,103 1,116 1,276 1,349 1,397 1,472 1,519 1,694 1,695 1,921 1,1090 1,1268 1,1466 1,1671 1,1683 1,1720 1,1940 1,1986 1,2035 1,2068 1,2269 1,2306 1,2375 1,2412 1,2469 1,2543 1,2545 1,2585 1,2607 1,2653 1,2700 1,2767 1,2862 1,2893 1,2894 1,2939 1,3006 1,3120 1,3162 1,3163 1,3201 1,3206 1,3224 1,3246 1,3276 1,3327 1,3367 1,3374 1,3394 1,3417 1,3426 1,3456 1,3464 1,3498 1,3509 1,3535 1,3542 1,3551 1,3566 1,3572 1,3597 1,3613 1,3614 1,3697 1,3761 1,3765 1,3831 1,3869 1,3911 1,3913 1,3914 1,3927 1,3938 1,3950 1,3964 1,3974 1,3976 1,3987 1,4077 1,4079 1,4100 1,4120 1,4176 1,4227 1,4246 1,4261 1,4294 1,4311 1,4319 1,4421 1,4428 1,4432 1,4458 1,4483 1,4523 1,4606 1,4607 1,4617 1,4643 1,4644 1,4751 1,4758 1,4795 1,4814 1,4817 1,4824 1,4838 1,4844 1,4851 1,4857 1,4877 1,4880 1,4892 1,4896 1,4903 1,4930 1,4936 1,4943 1,4974 1,4986 1,5008 1,5010 1,5012 1,5022 1,5024 1,5030 1,5047 1,5080 1,5086 1,5089 1,5122 1,5138 1,5142 1,5152 1,5173 1,5179 1,5189 1,5207 1,5218 1,5232 1,5252 1,5259 1,5267 1,5269 1,5270 1,5271 1,5274 1,5282 1,5311 1,5323 1,5337 1,5386 1,5398 1,5429 1,5431 1,5447 1,5504 1,5528 1,5538 1,5581 1,5588 1,5597 1,5613 1,5642 1,5643 1,5644 1,5694 1,5700 1,5703 1,5725 1,5726 1,5738 1,5740 1,5748 1,5750 1,5756 1,5838 1,5839 1,5840 1,5843 1,5853 1,5858 1,5885 1,5908 1,5909 1,5939 1,5956 1,5970 1,5974 1,5988 1,5989 1,6004 1,6017 1,6028 1,6032 1,6035 1,6043 1,6052 1,6073 1,6078 1,6085 1,6106 1,6115 1,6117 1,6119 1,6121 1,6152 1,6167 1,6172 1,6176 1,6183 1,6184 1,6188 1,6192 1,6197 1,6203 1,6213 1,6219 1,6228 1,6241 1,6242 1,6251 1,6260 1,6262 1,6273 1,6296 1,6303 1,6306 1,6320 1,6329 1,6371 1,6376 1,6380 1,6381 1,6384 1,6393 1,6402 1,6405 1,6416 1,6445 1,6451 1,6454 1,6496 1,6498 1,6502 1,6503 1,6505 1,6506 1,6511 1,6519 1,6531 1,6534 1,6539 1,6543 1,6546 1,6558 1,6566 1,6567 1,6578 1,6579 1,6586 1,6588 1,6596 1,6598 1,6604 1,6607 1,6610 1,6611 1,6620 1,6621 1,6631 1,6635 1,6641 1,6656 1,6665 1,6675 1,6686 1,6688 1,6694 1,6696 1,6697 1,6698 1,6699 1,6700 1,6711 1,6716 1,6717 1,6720 1,6739 1,6752 1,6758 1,6759 1,6771 1,6773 1,6774 1,6784 1,6788 1,6802 1,6805 1,6807 1,6809 1,6811 1,6815 1,6820 1,6828 1,6837 1,6842 1,6849 1,6852 1,6861 1,6869 1,6879 1,6880 1,6885 1,6886 1,6887 1,6891 1,6893 1,6897 1,6906 1,6907 1,6912 1,6929 1,6944 1,6948 1,6952 1,6953 1,6955 1,6960 1,6961 1,6962 1,6964 1,6967 1,6968 1,6975 1,6978 1,6984 1,6985 1,6989 1,6990 1,6991 1,6995 1,6998 1,7001 1,7004 1,7007 1,7009 1,7011 1,7018 1,7023 1,7028 1,7030 1,7031 1,7036 1,7037 1,7044 1,7060 1,7065 1,7068 1,7069 1,7071 1,7072 1,7073 1,7076 1,7077 1,7080 1,7085 1,7090 1,7092 1,7097 1,7101 1,7102 1,7103 1,7105 1,7106 1,7111 1,7112 1,7113 1,7114 1,7119 1,7120 1,7122 1,7123 1,7124 1,7126 1,7133 1,7139 1,7140 1,7143 1,7144 1,7148 1,7149 1,7150 1,7152 1,7153 1,7155 1,7156 1,7159 1,7167 1,7168 1,7169 1,7174 1,7175 1,7176 1,7177 1,7179 1,7180 1,7183 1,7185 1,7186 1,7188 1,7189 1,7194 1,7195 1,7196 1,7204 1,7205 1,7206 1,7210 1,7211 1,7213 1,7216 1,7218 1,7221 1,7224 1,7229 1,7232 1,7233 1,7235 1,7239 1,7240 1,7245 1,7247 1,7250 1,7251 1,7253 1,7254 1,7255 1,7256 1,7258 1,7260 1,7263 1,7267 1,7269 1,7270 1,7271 1,7274 1,7275 1,7278 1,7280 1,7283 1,7286 1,7287 1,7289 1,7291 1,7292 1,7293 1,7294 1,7295 1,7296 1,7297 1,7298 1,7300 1,7302 1,7304 1,7306 1,7309 1,7310 1,7311 1,7313 1,7314 1,7315 1,7316 1,7320 1,7321 1,7324 1,7325 1,7326 1,7327 1,7329 1,7330 1,7331 1,7334 1,7335 1,7336 1,7337 1,7340 1,7341 1,7343 1,7344 1,7347 1,7348 1,7349 1,7350 1,7351 1,7352 1,7355 1,7357 1,7358 1,7359 1,7360 1,7362 1,7363 1,7367 1,7368 1,7369 1,7370 1,7371 1,7372 1,7373 1,7375 1,7379 1,7380 1,7381 1,7382 1,7384 1,7385 1,7386 1,7387 1,7389 1,7390 1,7391 1,7392 1,7394 1,7395 1,7396 1,7397 1,7399 1,7400 1,7401 1,7403 1,7404 1,7405 1,7406 1,7407 1,7409 1,7412 1,7413 1,7414 1,7415 1,7416 1,7418 1,7422 1,7424 1,7425 1,7426 1,7427 1,7428 1,7429 1,7430 1,7431 1,7432 1,7433 1,7435 1,7436 1,7437 1,7438 1,7439 1,7440 1,7441 1,7442 1,7443 1,7444 1,7445 1,7446 1,7447 1,7451 1,7452 1,7453 1,7454 1,7455 1,7456 1,7457 1,7458 1,7459 1,7460 1,7461 1,7462 1,7463 1,7464 1,7465 1,7466 1,7467 1,7468 1,7469 1,7470 1,7471 1,7472 1,7473 1,7474 1,7475 1,7476 1,7477 1,7478 1,7479 1,7480 1,7481 1,7482 1,7483 1,7484 1,7485 1,7486 1,7487 1,7488 1,7489 1614}
{129 1,417 1,629 1,2502 1,2590 1,2591 1,3026 1,4363 1,4693 1,5081 1,5369 1,5409 1,5685 1,6209 1,6386 1,6462 1,6489 1,6580 1,6741 1,6765 1,6927 1,7067 1,7122 1,7205 1,7209 1,7266 1,7283 1,7300 1,7324 1,7326 1,7358 1,7373 1,7403 1,7415 1,7422 1,7429 1,7432 1,7436 1,7441 1,7443 1,7444 1,7452 1,7454 1,7459 1,7468 1,7470 1,7471 1,7472 1,7474 1,7477 1,7480 1,7482 1,7483 1,7484 1,7485 1,7486 1,7487 1,7488 1,7489 95}
{2566 1,2590 1,2591 1,3026 1,4302 1,4363 1,4400 1,4693 1,5335 1,5345 1,5369 1,5409 1,6209 1,6386 1,6741 1,6765 1,6927 1,7075 1,7122 1,7205 1,7300 1,7358 1,7376 1,7377 1,7378 1,7403 1,7408 1,7410 1,7422 1,7429 1,7432 1,7441 1,7444 1,7452 1,7454 1,7468 1,7470 1,7471 1,7472 1,7474 1,7475 1,7477 1,7478 1,7480 1,7482 1,7483 1,7484 1,7485 1,7486 1,7487 1,7488 1,7489 75}
{36 1,109 1,126 1,134 1,153 1,385 1,716 1,721 1,788 1,1004 1,1032 1,1157 1,1172 1,1206 1,1246 1,1247 1,1335 1,1412 1,1428 1,1470 1,1486 1,1493 1,1507 1,1685 1,1721 1,1747 1,1867 1,1877 1,1992 1,2005 1,2171 1,2284 1,2285 1,2291 1,2308 1,2329 1,2482 1,2490 1,2509 1,2512 1,2599 1,2607 1,2613 1,2731 1,2740 1,2744 1,2753 1,2762 1,2820 1,2888 1,2970 1,3029 1,3034 1,3202 1,3269 1,3298 1,3335 1,3336 1,3394 1,3434 1,3465 1,3526 1,3560 1,3589 1,3621 1,3744 1,3759 1,3766 1,3813 1,3822 1,3863 1,3879 1,3929 1,3962 1,3964 1,3987 1,4071 1,4117 1,4159 1,4161 1,4224 1,4261 1,4278 1,4316 1,4324 1,4333 1,4346 1,4348 1,4382 1,4394 1,4395 1,4409 1,4410 1,4424 1,4458 1,4520 1,4527 1,4671 1,4679 1,4687 1,4690 1,4720 1,4734 1,4783 1,4784 1,4851 1,4880 1,4886 1,4896 1,4909 1,4914 1,4928 1,4929 1,4937 1,4938 1,4943 1,4963 1,4971 1,4989 1,5033 1,5034 1,5041 1,5052 1,5058 1,5074 1,5077 1,5083 1,5147 1,5180 1,5192 1,5208 1,5211 1,5231 1,5243 1,5265 1,5292 1,5311 1,5321 1,5351 1,5410 1,5414 1,5431 1,5451 1,5486 1,5496 1,5521 1,5563 1,5583 1,5600 1,5601 1,5605 1,5611 1,5619 1,5627 1,5636 1,5653 1,5676 1,5683 1,5689 1,5700 1,5703 1,5715 1,5735 1,5746 1,5754 1,5766 1,5828 1,5837 1,5864 1,5867 1,5876 1,5880 1,5885 1,5900 1,5923 1,5926 1,5964 1,5974 1,5995 1,5999 1,6001 1,6010 1,6025 1,6037 1,6065 1,6066 1,6067 1,6094 1,6106 1,6110 1,6115 1,6131 1,6135 1,6171 1,6173 1,6180 1,6199 1,6213 1,6223 1,6231 1,6267 1,6270 1,6278 1,6300 1,6306 1,6310 1,6334 1,6337 1,6339 1,6367 1,6369 1,6370 1,6380 1,6387 1,6403 1,6412 1,6416 1,6426 1,6431 1,6443 1,6445 1,6447 1,6457 1,6460 1,6470 1,6481 1,6486 1,6491 1,6500 1,6503 1,6505 1,6509 1,6525 1,6535 1,6537 1,6539 1,6545 1,6563 1,6571 1,6573 1,6574 1,6589 1,6600 1,6607 1,6608 1,6610 1,6621 1,6635 1,6645 1,6648 1,6649 1,6651 1,6652 1,6656 1,6665 1,6666 1,6686 1,6699 1,6708 1,6710 1,6711 1,6712 1,6713 1,6725 1,6753 1,6754 1,6762 1,6767 1,6769 1,6776 1,6783 1,6788 1,6789 1,6790 1,6793 1,6799 1,6800 1,6803 1,6805 1,6811 1,6814 1,6820 1,6825 1,6832 1,6833 1,6845 1,6854 1,6855 1,6865 1,6868 1,6882 1,6885 1,6887 1,6889 1,6891 1,6893 1,6905 1,6906 1,6908 1,6912 1,6913 1,6937 1,6945 1,6948 1,6960 1,6968 1,6969 1,6971 1,6976 1,6977 1,6981 1,6996 1,6999 1,7001 1,7006 1,7007 1,7009 1,7011 1,7012 1,7014 1,7018 1,7026 1,7031 1,7033 1,7034 1,7040 1,7045 1,7048 1,7052 1,7059 1,7063 1,7064 1,7070 1,7072 1,7073 1,7077 1,7078 1,7081 1,7085 1,7086 1,7089 1,7090 1,7092 1,7096 1,7097 1,7098 1,7100 1,7112 1,7113 1,7116 1,7119 1,7123 1,7124 1,7126 1,7128 1,7131 1,7139 1,7143 1,7146 1,7147 1,7149 1,7153 1,7154 1,7157 1,7159 1,7162 1,7163 1,7164 1,7167 1,7173 1,7179 1,7180 1,7187 1,7188 1,7189 1,7190 1,7193 1,7196 1,7200 1,7204 1,7206 1,7208 1,7210 1,7214 1,7221 1,7226 1,7232 1,7235 1,7237 1,7238 1,7239 1,7240 1,7243 1,7244 1,7245 1,7246 1,7247 1,7248 1,7251 1,7252 1,7253 1,7254 1,7255 1,7256 1,7260 1,7262 1,7263 1,7265 1,7267 1,7269 1,7270 1,7271 1,7272 1,7274 1,7275 1,7278 1,7279 1,7280 1,7281 1,7282 1,7284 1,7285 1,7287 1,7291 1,7292 1,7293 1,7296 1,7297 1,7299 1,7302 1,7303 1,7304 1,7306 1,7309 1,7310 1,7312 1,7313 1,7314 1,7315 1,7316 1,7318 1,7319 1,7320 1,7321 1,7322 1,7323 1,7325 1,7328 1,7330 1,7332 1,7333 1,7336 1,7338 1,7339 1,7340 1,7344 1,7347 1,7348 1,7349 1,7350 1,7355 1,7357 1,7359 1,7360 1,7362 1,7364 1,7368 1,7369 1,7372 1,7375 1,7379 1,7380 1,7381 1,7384 1,7389 1,7390 1,7391 1,7395 1,7401 1,7404 1,7405 1,7406 1,7407 1,7409 1,7410 1,7412 1,7415 1,7416 1,7417 1,7418 1,7423 1,7424 1,7426 1,7427 1,7428 1,7430 1,7431 1,7434 1,7438 1,7439 1,7440 1,7442 1,7447 1,7451 1,7453 1,7455 1,7457 1,7460 1,7461 1,7470 1,7476 1,7477 1,7479 1,7480 1,7481 1,7482 1,7483 1,7484 1,7485 1,7486 1,7487 1,7488 1,7489 1367}
{349 1,710 1,971 1,972 1,1006 1,1032 1,1226 1,1484 1,1506 1,1528 1,1644 1,1645 1,1779 1,1806 1,1829 1,1986 1,2049 1,2091 1,2307 1,2346 1,2441 1,2543 1,2545 1,2700 1,2751 1,2795 1,2849 1,2984 1,3093 1,3112 1,3162 1,3201 1,3205 1,3224 1,3246 1,3313 1,3456 1,3493 1,3535 1,3565 1,3585 1,3632 1,3646 1,3653 1,3703 1,3765 1,3831 1,3911 1,3938 1,3950 1,3953 1,3976 1,3980 1,3984 1,3985 1,3999 1,4069 1,4077 1,4101 1,4136 1,4168 1,4190 1,4204 1,4227 1,4274 1,4290 1,4308 1,4311 1,4333 1,4354 1,4392 1,4449 1,4484 1,4488 1,4495 1,4507 1,4523 1,4560 1,4561 1,4563 1,4605 1,4608 1,4641 1,4644 1,4662 1,4687 1,4814 1,4817 1,4823 1,4824 1,4838 1,4908 1,4909 1,4913 1,4929 1,4938 1,4946 1,4993 1,5010 1,5012 1,5174 1,5207 1,5228 1,5230 1,5270 1,5274 1,5321 1,5323 1,5386 1,5399 1,5422 1,5447 1,5450 1,5451 1,5493 1,5504 1,5572 1,5582 1,5602 1,5630 1,5650 1,5660 1,5671 1,5672 1,5679 1,5703 1,5725 1,5738 1,5748 1,5768 1,5785 1,5797 1,5801 1,5847 1,5858 1,5864 1,5874 1,5876 1,5909 1,5918 1,5919 1,5926 1,5927 1,5937 1,5939 1,5940 1,5959 1,5999 1,6001 1,6019 1,6067 1,6073 1,6082 1,6113 1,6114 1,6119 1,6123 1,6125 1,6135 1,6149 1,6152 1,6172 1,6183 1,6192 1,6197 1,6204 1,6213 1,6216 1,6224 1,6250 1,6281 1,6296 1,6334 1,6339 1,6370 1,6373 1,6380 1,6381 1,6400 1,6402 1,6403 1,6412 1,6416 1,6424 1,6445 1,6449 1,6452 1,6456 1,6469 1,6470 1,6473 1,6488 1,6502 1,6503 1,6518 1,6526 1,6531 1,6539 1,6565 1,6592 1,6610 1,6620 1,6632 1,6635 1,6641 1,6656 1,6657 1,6665 1,6670 1,6672 1,6673 1,6674 1,6678 1,6686 1,6706 1,6710 1,6723 1,6724 1,6728 1,6729 1,6737 1,6753 1,6762 1,6763 1,6767 1,6771 1,6779 1,6788 1,6789 1,6790 1,6799 1,6805 1,6807 1,6810 1,6811 1,6814 1,6816 1,6833 1,6845 1,6850 1,6854 1,6855 1,6865 1,6885 1,6889 1,6893 1,6900 1,6906 1,6910 1,6911 1,6912 1,6916 1,6921 1,6929 1,6932 1,6935 1,6937 1,6941 1,6968 1,6973 1,6974 1,6982 1,6989 1,6998 1,7006 1,7007 1,7009 1,7012 1,7017 1,7018 1,7020 1,7025 1,7026 1,7029 1,7035 1,7045 1,7050 1,7057 1,7064 1,7072 1,7074 1,7076 1,7077 1,7087 1,7090 1,7094 1,7096 1,7097 1,7098 1,7103 1,7110 1,7111 1,7112 1,7114 1,7116 1,7121 1,7123 1,7124 1,7126 1,7143 1,7148 1,7149 1,7153 1,7154 1,7156 1,7159 1,7161 1,7165 1,7166 1,7167 1,7168 1,7169 1,7173 1,7177 1,7179 1,7180 1,7187 1,7188 1,7189 1,7191 1,7198 1,7201 1,7202 1,7203 1,7204 1,7206 1,7210 1,7211 1,7213 1,7216 1,7222 1,7223 1,7227 1,7228 1,7239 1,7244 1,7246 1,7253 1,7254 1,7255 1,7256 1,7258 1,7263 1,7267 1,7269 1,7270 1,7271 1,7273 1,7274 1,7275 1,7278 1,7281 1,7287 1,7288 1,7291 1,7292 1,7293 1,7296 1,7297 1,7298 1,7299 1,7302 1,7304 1,7306 1,7309 1,7310 1,7311 1,7313 1,7314 1,7315 1,7316 1,7318 1,7320 1,7321 1,7323 1,7325 1,7332 1,7333 1,7336 1,7337 1,7338 1,7341 1,7344 1,7346 1,7347 1,7349 1,7355 1,7356 1,7360 1,7362 1,7364 1,7368 1,7369 1,7375 1,7379 1,7380 1,7381 1,7382 1,7383 1,7384 1,7386 1,7387 1,7389 1,7390 1,7391 1,7394 1,7395 1,7397 1,7398 1,7400 1,7401 1,7403 1,7404 1,7405 1,7406 1,7407 1,7408 1,7409 1,7410 1,7411 1,7412 1,7414 1,7416 1,7417 1,7418 1,7421 1,7422 1,7423 1,7424 1,7426 1,7427 1,7428 1,7429 1,7430 1,7431 1,7432 1,7433 1,7434 1,7435 1,7436 1,7437 1,7438 1,7439 1,7440 1,7442 1,7443 1,7444 1,7447 1,7451 1,7452 1,7453 1,7455 1,7457 1,7460 1,7461 1,7462 1,7463 1,7464 1,7466 1,7467 1,7468 1,7469 1,7470 1,7471 1,7472 1,7473 1,7474 1,7475 1,7476 1,7477 1,7478 1,7479 1,7480 1,7481 1,7482 1,7483 1,7484 1,7485 1,7486 1,7487 1,7488 1,7489 1415}
{166 1,412 1,473 1,537 1,638 1,968 1,1411 1,1455 1,1506 1,1528 1,1613 1,1713 1,1717 1,1746 1,1754 1,1847 1,1850 1,1896 1,2049 1,2074 1,2171 1,2254 1,2296 1,2329 1,2343 1,2702 1,2835 1,2905 1,2907 1,3000 1,3113 1,3158 1,3202 1,3205 1,3247 1,3286 1,3298 1,3319 1,3543 1,3550 1,3641 1,3699 1,3704 1,3766 1,3935 1,3964 1,3970 1,3987 1,4006 1,4042 1,4128 1,4153 1,4186 1,4190 1,4261 1,4278 1,4324 1,4333 1,4359 1,4387 1,4389 1,4458 1,4547 1,4551 1,4582 1,4687 1,4690 1,4709 1,4720 1,4734 1,4745 1,4827 1,4896 1,4909 1,4929 1,4930 1,4938 1,4942 1,4946 1,4990 1,5012 1,5083 1,5090 1,5115 1,5304 1,5311 1,5370 1,5399 1,5410 1,5422 1,5485 1,5544 1,5572 1,5600 1,5621 1,5636 1,5649 1,5656 1,5674 1,5676 1,5679 1,5703 1,5767 1,5785 1,5792 1,5873 1,5875 1,5887 1,5896 1,5901 1,5955 1,5961 1,5966 1,5978 1,5985 1,5986 1,5995 1,5999 1,6000 1,6001 1,6019 1,6020 1,6022 1,6039 1,6065 1,6082 1,6092 1,6096 1,6110 1,6115 1,6128 1,6140 1,6146 1,6175 1,6183 1,6196 1,6197 1,6213 1,6220 1,6231 1,6248 1,6256 1,6262 1,6276 1,6284 1,6313 1,6314 1,6324 1,6331 1,6332 1,6346 1,6347 1,6348 1,6356 1,6357 1,6360 1,6363 1,6367 1,6369 1,6371 1,6381 1,6401 1,6402 1,6412 1,6443 1,6445 1,6459 1,6470 1,6477 1,6478 1,6526 1,6535 1,6536 1,6540 1,6551 1,6553 1,6556 1,6571 1,6573 1,6578 1,6582 1,6589 1,6600 1,6605 1,6623 1,6632 1,6635 1,6641 1,6652 1,6657 1,6673 1,6705 1,6710 1,6714 1,6724 1,6726 1,6733 1,6734 1,6737 1,6738 1,6744 1,6745 1,6753 1,6754 1,6756 1,6767 1,6768 1,6769 1,6771 1,6776 1,6779 1,6780 1,6782 1,6787 1,6788 1,6794 1,6799 1,6811 1,6814 1,6816 1,6822 1,6823 1,6829 1,6831 1,6832 1,6833 1,6838 1,6845 1,6854 1,6860 1,6865 1,6889 1,6895 1,6898 1,6901 1,6902 1,6906 1,6908 1,6910 1,6911 1,6912 1,6913 1,6916 1,6920 1,6925 1,6929 1,6935 1,6937 1,6938 1,6939 1,6941 1,6947 1,6953 1,6957 1,6968 1,6971 1,6972 1,6974 1,6976 1,6977 1,6983 1,6986 1,6994 1,6995 1,7001 1,7002 1,7004 1,7011 1,7012 1,7014 1,7018 1,7020 1,7026 1,7027 1,7028 1,7029 1,7035 1,7038 1,7044 1,7045 1,7048 1,7058 1,7059 1,7063 1,7064 1,7068 1,7069 1,7070 1,7072 1,7076 1,7078 1,7079 1,7084 1,7086 1,7089 1,7090 1,7092 1,7096 1,7098 1,7102 1,7103 1,7111 1,7112 1,7113 1,7114 1,7123 1,7124 1,7126 1,7128 1,7133 1,7137 1,7140 1,7141 1,7145 1,7146 1,7148 1,7149 1,7153 1,7154 1,7157 1,7159 1,7160 1,7163 1,7164 1,7167 1,7168 1,7169 1,7179 1,7184 1,7185 1,7188 1,7189 1,7190 1,7197 1,7201 1,7202 1,7203 1,7204 1,7210 1,7212 1,7213 1,7217 1,7219 1,7232 1,7235 1,7238 1,7239 1,7241 1,7243 1,7244 1,7247 1,7248 1,7252 1,7253 1,7260 1,7261 1,7267 1,7269 1,7270 1,7271 1,7272 1,7273 1,7275 1,7276 1,7278 1,7280 1,7281 1,7285 1,7286 1,7287 1,7291 1,7292 1,7293 1,7294 1,7295 1,7296 1,7297 1,7298 1,7299 1,7301 1,7302 1,7304 1,7306 1,7309 1,7312 1,7315 1,7316 1,7319 1,7320 1,7321 1,7322 1,7323 1,7325 1,7326 1,7328 1,7329 1,7330 1,7331 1,7332 1,7334 1,7335 1,7336 1,7337 1,7338 1,7339 1,7340 1,7341 1,7342 1,7343 1,7344 1,7346 1,7348 1,7349 1,7351 1,7352 1,7355 1,7356 1,7357 1,7358 1,7360 1,7362 1,7364 1,7365 1,7366 1,7367 1,7368 1,7369 1,7371 1,7373 1,7375 1,7379 1,7380 1,7381 1,7384 1,7385 1,7386 1,7387 1,7389 1,7390 1,7391 1,7394 1,7395 1,7397 1,7400 1,7401 1,7403 1,7404 1,7405 1,7406 1,7407 1,7409 1,7412 1,7414 1,7415 1,7416 1,7417 1,7418 1,7419 1,7420 1,7421 1,7423 1,7424 1,7425 1,7426 1,7427 1,7428 1,7430 1,7431 1,7434 1,7438 1,7439 1,7440 1,7441 1,7442 1,7445 1,7446 1,7447 1,7448 1,7451 1,7453 1,7454 1,7455 1,7456 1,7457 1,7458 1,7459 1,7460 1,7461 1,7462 1,7463 1,7464 1,7465 1,7466 1,7467 1,7468 1,7469 1,7470 1,7471 1,7472 1,7473 1,7474 1,7475 1,7476 1,7477 1,7478 1,7479 1,7480 1,7481 1,7482 1,7483 1,7484 1,7485 1,7486 1,7487 1,7488 1,7489 1612}
{69 1,161 1,226 1,262 1,456 1,467 1,468 1,537 1,756 1,921 1,948 1,974 1,984 1,988 1,1050 1,1051 1,1492 1,1568 1,1626 1,1669 1,1744 1,1850 1,1904 1,1913 1,1960 1,2068 1,2160 1,2380 1,2423 1,2446 1,2542 1,2585 1,2610 1,2649 1,2768 1,2795 1,2893 1,2894 1,2941 1,2953 1,2965 1,3056 1,3061 1,3092 1,3181 1,3187 1,3247 1,3254 1,3351 1,3361 1,3473 1,3484 1,3488 1,3534 1,3554 1,3694 1,3699 1,3713 1,3733 1,3789 1,3843 1,3846 1,3920 1,3999 1,4004 1,4042 1,4083 1,4098 1,4105 1,4122 1,4126 1,4130 1,4143 1,4144 1,4173 1,4189 1,4425 1,4430 1,4487 1,4501 1,4520 1,4527 1,4533 1,4687 1,4690 1,4700 1,4717 1,4720 1,4723 1,4737 1,4784 1,4788 1,4791 1,4823 1,4843 1,4857 1,4878 1,4879 1,4900 1,4909 1,4929 1,4933 1,4938 1,4940 1,4946 1,5021 1,5024 1,5059 1,5111 1,5131 1,5160 1,5167 1,5172 1,5174 1,5176 1,5192 1,5200 1,5211 1,5219 1,5256 1,5271 1,5274 1,5278 1,5292 1,5311 1,5340 1,5379 1,5399 1,5422 1,5451 1,5490 1,5504 1,5530 1,5542 1,5581 1,5600 1,5602 1,5607 1,5613 1,5627 1,5636 1,5661 1,5670 1,5673 1,5679 1,5682 1,5718 1,5729 1,5740 1,5746 1,5767 1,5770 1,5773 1,5776 1,5785 1,5793 1,5817 1,5826 1,5839 1,5842 1,5843 1,5847 1,5853 1,5858 1,5864 1,5876 1,5883 1,5891 1,5912 1,5915 1,5922 1,5926 1,5930 1,5938 1,5974 1,5999 1,6001 1,6004 1,6015 1,6016 1,6027 1,6028 1,6038 1,6055 1,6057 1,6062 1,6067 1,6073 1,6076 1,6078 1,6082 1,6090 1,6100 1,6115 1,6131 1,6146 1,6152 1,6154 1,6160 1,6161 1,6164 1,6167 1,6171 1,6183 1,6193 1,6197 1,6204 1,6213 1,6222 1,6231 1,6234 1,6242 1,6245 1,6306 1,6326 1,6334 1,6337 1,6338 1,6339 1,6343 1,6357 1,6363 1,6367 1,6370 1,6376 1,6377 1,6380 1,6381 1,6387 1,6392 1,6396 1,6402 1,6416 1,6429 1,6438 1,6439 1,6441 1,6445 1,6490 1,6495 1,6500 1,6502 1,6503 1,6519 1,6524 1,6526 1,6529 1,6530 1,6531 1,6534 1,6535 1,6539 1,6541 1,6558 1,6564 1,6565 1,6568 1,6571 1,6574 1,6575 1,6579 1,6583 1,6588 1,6591 1,6596 1,6607 1,6610 1,6611 1,6620 1,6621 1,6623 1,6632 1,6635 1,6641 1,6643 1,6646 1,6656 1,6657 1,6665 1,6676 1,6686 1,6688 1,6698 1,6708 1,6710 1,6711 1,6713 1,6715 1,6725 1,6739 1,6750 1,6752 1,6753 1,6758 1,6767 1,6771 1,6776 1,6788 1,6805 1,6809 1,6811 1,6814 1,6815 1,6832 1,6835 1,6848 1,6850 1,6854 1,6857 1,6872 1,6885 1,6886 1,6889 1,6906 1,6908 1,6911 1,6912 1,6913 1,6914 1,6916 1,6921 1,6929 1,6937 1,6941 1,6951 1,6952 1,6961 1,6967 1,6968 1,6971 1,6974 1,6976 1,6977 1,6978 1,6985 1,6991 1,6998 1,7001 1,7003 1,7007 1,7009 1,7012 1,7018 1,7020 1,7022 1,7023 1,7035 1,7044 1,7045 1,7048 1,7052 1,7063 1,7065 1,7071 1,7072 1,7076 1,7077 1,7081 1,7090 1,7103 1,7111 1,7112 1,7114 1,7116 1,7117 1,7120 1,7121 1,7123 1,7124 1,7126 1,7131 1,7133 1,7134 1,7138 1,7143 1,7145 1,7146 1,7148 1,7149 1,7150 1,7153 1,7154 1,7159 1,7161 1,7162 1,7165 1,7166 1,7167 1,7168 1,7169 1,7170 1,7173 1,7177 1,7179 1,7180 1,7183 1,7188 1,7189 1,7191 1,7193 1,7195 1,7200 1,7204 1,7205 1,7208 1,7210 1,7213 1,7214 1,7216 1,7221 1,7222 1,7223 1,7225 1,7226 1,7232 1,7235 1,7237 1,7238 1,7239 1,7240 1,7241 1,7242 1,7246 1,7247 1,7248 1,7250 1,7252 1,7253 1,7256 1,7258 1,7262 1,7265 1,7267 1,7269 1,7270 1,7271 1,7272 1,7275 1,7278 1,7279 1,7281 1,7282 1,7283 1,7284 1,7287 1,7288 1,7289 1,7291 1,7292 1,7293 1,7296 1,7297 1,7299 1,7303 1,7304 1,7306 1,7309 1,7311 1,7312 1,7314 1,7315 1,7318 1,7319 1,7322 1,7323 1,7324 1,7325 1,7330 1,7332 1,7333 1,7336 1,7337 1,7338 1,7339 1,7340 1,7341 1,7344 1,7346 1,7348 1,7349 1,7350 1,7355 1,7356 1,7357 1,7359 1,7360 1,7362 1,7367 1,7368 1,7369 1,7372 1,7375 1,7379 1,7380 1,7381 1,7384 1,7386 1,7387 1,7389 1,7390 1,7391 1,7394 1,7395 1,7397 1,7400 1,7401 1,7403 1,7404 1,7405 1,7406 1,7407 1,7409 1,7410 1,7412 1,7414 1,7415 1,7416 1,7417 1,7418 1,7422 1,7423 1,7424 1,7426 1,7427 1,7428 1,7429 1,7430 1,7431 1,7432 1,7434 1,7438 1,7439 1,7440 1,7442 1,7443 1,7447 1,7451 1,7453 1,7455 1,7457 1,7460 1,7462 1,7463 1,7466 1,7468 1,7470 1,7471 1,7474 1,7476 1,7477 1,7479 1,7480 1,7481 1,7482 1,7483 1,7484 1,7485 1,7486 1,7487 1,7488 1,7489 1509}
{102 1,144 1,150 1,384 1,1042 1,1481 1,1520 1,1524 1,1702 1,1723 1,1793 1,1848 1,1858 1,2229 1,2597 1,2709 1,2715 1,2716 1,3057 1,3189 1,3459 1,3702 1,3711 1,3805 1,3851 1,3912 1,3986 1,4248 1,4290 1,4322 1,4434 1,4469 1,4470 1,4573 1,4760 1,4815 1,4871 1,4974 1,5093 1,5133 1,5156 1,5179 1,5228 1,5304 1,5311 1,5413 1,5416 1,5429 1,5493 1,5588 1,5706 1,5792 1,5851 1,5856 1,5857 1,5896 1,5907 1,5936 1,5968 1,6006 1,6017 1,6021 1,6022 1,6040 1,6047 1,6054 1,6115 1,6116 1,6118 1,6119 1,6121 1,6129 1,6140 1,6149 1,6152 1,6175 1,6217 1,6241 1,6251 1,6266 1,6290 1,6327 1,6336 1,6356 1,6384 1,6393 1,6401 1,6442 1,6454 1,6469 1,6498 1,6502 1,6507 1,6513 1,6533 1,6546 1,6549 1,6578 1,6585 1,6593 1,6604 1,6607 1,6620 1,6642 1,6669 1,6670 1,6675 1,6697 1,6699 1,6700 1,6732 1,6738 1,6749 1,6766 1,6769 1,6774 1,6780 1,6784 1,6792 1,6793 1,6807 1,6815 1,6820 1,6823 1,6842 1,6851 1,6861 1,6866 1,6869 1,6873 1,6887 1,6891 1,6893 1,6898 1,6941 1,6952 1,6956 1,6960 1,6962 1,6964 1,6968 1,6970 1,6971 1,6975 1,6977 1,6982 1,6989 1,6991 1,6994 1,7001 1,7004 1,7007 1,7009 1,7016 1,7020 1,7031 1,7041 1,7042 1,7043 1,7059 1,7060 1,7069 1,7073 1,7077 1,7083 1,7085 1,7093 1,7095 1,7097 1,7103 1,7112 1,7116 1,7119 1,7124 1,7126 1,7127 1,7131 1,7136 1,7139 1,7156 1,7159 1,7162 1,7164 1,7167 1,7169 1,7171 1,7173 1,7177 1,7181 1,7184 1,7188 1,7189 1,7194 1,7197 1,7206 1,7210 1,7211 1,7219 1,7243 1,7244 1,7245 1,7247 1,7251 1,7256 1,7260 1,7261 1,7267 1,7269 1,7270 1,7271 1,7276 1,7278 1,7280 1,7281 1,7285 1,7287 1,7290 1,7291 1,7292 1,7299 1,7301 1,7304 1,7306 1,7314 1,7315 1,7317 1,7323 1,7326 1,7328 1,7332 1,7340 1,7342 1,7344 1,7345 1,7346 1,7347 1,7349 1,7350 1,7355 1,7356 1,7357 1,7360 1,7362 1,7363 1,7365 1,7366 1,7367 1,7368 1,7369 1,7372 1,7375 1,7379 1,7380 1,7381 1,7382 1,7384 1,7389 1,7390 1,7391 1,7395 1,7401 1,7405 1,7413 1,7415 1,7417 1,7421 1,7423 1,7424 1,7425 1,7427 1,7434 1,7437 1,7438 1,7439 1,7440 1,7441 1,7442 1,7445 1,7446 1,7447 1,7448 1,7451 1,7453 1,7455 1,7456 1,7457 1,7458 1,7460 1,7464 1,7465 1,7467 1,7469 1,7470 1,7472 1,7473 1,7475 1,7476 1,7477 1,7478 1,7479 1,7480 1,7481 1,7482 1,7483 1,7484 1,7485 1,7486 1,7487 1,7488 1,7489 693}
{120 1,617 1,656 1,714 1,821 1,938 1,1249 1,1411 1,1604 1,1787 1,1924 1,2010 1,2160 1,2188 1,2225 1,2456 1,2702 1,2768 1,2880 1,2940 1,3252 1,3283 1,3334 1,3426 1,3440 1,3493 1,3495 1,3551 1,3572 1,3735 1,3743 1,3761 1,3775 1,3821 1,3855 1,3865 1,4157 1,4186 1,4376 1,4453 1,4593 1,4603 1,4662 1,4749 1,4776 1,4798 1,4805 1,4806 1,4807 1,4808 1,4809 1,4810 1,4869 1,4870 1,4883 1,4899 1,4907 1,5012 1,5029 1,5136 1,5175 1,5217 1,5269 1,5275 1,5281 1,5289 1,5290 1,5312 1,5313 1,5316 1,5340 1,5407 1,5465 1,5467 1,5487 1,5513 1,5525 1,5538 1,5633 1,5644 1,5678 1,5679 1,5681 1,5703 1,5741 1,5750 1,5800 1,5814 1,5838 1,5868 1,5874 1,5925 1,5951 1,5991 1,6007 1,6020 1,6068 1,6078 1,6091 1,6109 1,6134 1,6137 1,6147 1,6167 1,6189 1,6217 1,6242 1,6259 1,6275 1,6299 1,6305 1,6321 1,6322 1,6351 1,6356 1,6362 1,6381 1,6389 1,6401 1,6411 1,6433 1,6443 1,6449 1,6482 1,6484 1,6493 1,6501 1,6516 1,6518 1,6519 1,6520 1,6526 1,6534 1,6545 1,6554 1,6555 1,6558 1,6560 1,6563 1,6570 1,6571 1,6579 1,6581 1,6586 1,6592 1,6595 1,6596 1,6616 1,6632 1,6639 1,6640 1,6655 1,6661 1,6662 1,6664 1,6671 1,6676 1,6679 1,6688 1,6695 1,6718 1,6723 1,6734 1,6736 1,6743 1,6758 1,6762 1,6767 1,6769 1,6771 1,6780 1,6783 1,6795 1,6799 1,6800 1,6802 1,6809 1,6823 1,6833 1,6836 1,6842 1,6845 1,6849 1,6855 1,6865 1,6867 1,6871 1,6877 1,6881 1,6883 1,6889 1,6899 1,6903 1,6906 1,6923 1,6929 1,6932 1,6937 1,6948 1,6957 1,6960 1,6967 1,6968 1,6973 1,6975 1,6982 1,6991 1,7003 1,7006 1,7009 1,7023 1,7026 1,7031 1,7033 1,7034 1,7040 1,7046 1,7052 1,7053 1,7055 1,7059 1,7060 1,7061 1,7063 1,7064 1,7065 1,7066 1,7071 1,7072 1,7077 1,7081 1,7085 1,7090 1,7091 1,7096 1,7097 1,7098 1,7099 1,7100 1,7109 1,7111 1,7112 1,7114 1,7116 1,7120 1,7123 1,7124 1,7127 1,7133 1,7137 1,7141 1,7144 1,7148 1,7154 1,7167 1,7174 1,7177 1,7178 1,7179 1,7180 1,7183 1,7184 1,7186 1,7193 1,7194 1,7196 1,7197 1,7198 1,7199 1,7200 1,7208 1,7214 1,7215 1,7219 1,7221 1,7222 1,7223 1,7226 1,7229 1,7232 1,7233 1,7235 1,7237 1,7240 1,7247 1,7258 1,7260 1,7261 1,7262 1,7264 1,7265 1,7266 1,7267 1,7271 1,7272 1,7273 1,7278 1,7279 1,7280 1,7281 1,7282 1,7283 1,7284 1,7287 1,7289 1,7291 1,7292 1,7293 1,7298 1,7301 1,7303 1,7313 1,7314 1,7315 1,7319 1,7322 1,7324 1,7325 1,7326 1,7327 1,7328 1,7330 1,7333 1,7342 1,7344 1,7347 1,7348 1,7349 1,7350 1,7355 1,7357 1,7358 1,7359 1,7360 1,7362 1,7365 1,7366 1,7367 1,7369 1,7370 1,7372 1,7375 1,7379 1,7380 1,7381 1,7382 1,7384 1,7385 1,7386 1,7387 1,7389 1,7390 1,7391 1,7394 1,7395 1,7397 1,7400 1,7401 1,7404 1,7405 1,7406 1,7407 1,7409 1,7412 1,7414 1,7415 1,7416 1,7418 1,7419 1,7420 1,7421 1,7423 1,7424 1,7425 1,7426 1,7427 1,7428 1,7430 1,7431 1,7434 1,7437 1,7438 1,7439 1,7440 1,7441 1,7442 1,7445 1,7446 1,7447 1,7448 1,7451 1,7453 1,7454 1,7455 1,7457 1,7459 1,7460 1,7462 1,7463 1,7464 1,7465 1,7466 1,7467 1,7468 1,7469 1,7471 1,7472 1,7473 1,7474 1,7475 1,7476 1,7477 1,7478 1,7479 1,7480 1,7481 1,7482 1,7483 1,7484 1,7485 1,7486 1,7487 1,7488 1,7489 1081}
{1411 1,2606 1,2702 1,3178 1,3258 1,3265 1,4057 1,4096 1,4724 1,4965 1,5012 1,5154 1,5185 1,5236 1,5293 1,5388 1,5599 1,5642 1,5703 1,5796 1,5805 1,6202 1,6338 1,6344 1,6350 1,6391 1,6430 1,6440 1,6534 1,6541 1,6558 1,6561 1,6596 1,6612 1,6659 1,6663 1,6698 1,6743 1,6777 1,6794 1,6795 1,6832 1,6864 1,6917 1,6935 1,6981 1,7003 1,7013 1,7021 1,7022 1,7023 1,7029 1,7048 1,7052 1,7065 1,7117 1,7123 1,7143 1,7146 1,7177 1,7183 1,7193 1,7195 1,7199 1,7215 1,7232 1,7233 1,7236 1,7240 1,7246 1,7247 1,7250 1,7253 1,7264 1,7293 1,7318 1,7323 1,7324 1,7330 1,7336 1,7338 1,7348 1,7357 1,7361 1,7367 1,7368 1,7379 1,7400 1,7401 1,7403 1,7405 1,7410 1,7414 1,7419 1,7420 1,7421 1,7427 1,7438 1,7439 1,7442 1,7445 1,7446 1,7447 1,7448 1,7451 1,7454 1,7459 1,7462 1,7463 1,7464 1,7465 1,7466 1,7468 1,7469 1,7470 1,7471 1,7472 1,7473 1,7474 1,7475 1,7476 1,7477 1,7478 1,7479 1,7480 1,7481 1,7482 1,7483 1,7484 1,7485 1,7486 1,7487 1,7488 1,7489 235}
{1172 1,1188 1,1462 1,1563 1,1684 1,2247 1,2713 1,3134 1,3465 1,3682 1,3777 1,3804 1,4021 1,4072 1,4121 1,4140 1,4217 1,4255 1,4298 1,4350 1,4495 1,4508 1,4679 1,4707 1,4803 1,4882 1,4883 1,4978 1,5024 1,5088 1,5109 1,5126 1,5245 1,5289 1,5314 1,5321 1,5372 1,5498 1,5595 1,5700 1,5711 1,5714 1,5745 1,5792 1,5814 1,5822 1,5843 1,5896 1,5949 1,5962 1,6007 1,6018 1,6022 1,6083 1,6105 1,6106 1,6108 1,6140 1,6170 1,6172 1,6217 1,6306 1,6356 1,6392 1,6396 1,6401 1,6403 1,6420 1,6505 1,6525 1,6527 1,6547 1,6552 1,6555 1,6581 1,6586 1,6588 1,6603 1,6616 1,6630 1,6656 1,6662 1,6711 1,6731 1,6736 1,6737 1,6740 1,6747 1,6748 1,6755 1,6760 1,6769 1,6780 1,6781 1,6783 1,6789 1,6806 1,6816 1,6823 1,6828 1,6849 1,6858 1,6860 1,6869 1,6884 1,6899 1,6920 1,6938 1,6944 1,6947 1,6948 1,6962 1,6963 1,6964 1,6965 1,6971 1,6972 1,6977 1,6983 1,6984 1,6986 1,6987 1,6991 1,7001 1,7002 1,7006 1,7011 1,7014 1,7015 1,7020 1,7030 1,7035 1,7038 1,7054 1,7058 1,7059 1,7061 1,7074 1,7080 1,7081 1,7091 1,7092 1,7101 1,7105 1,7106 1,7109 1,7111 1,7113 1,7114 1,7116 1,7123 1,7145 1,7148 1,7150 1,7156 1,7162 1,7164 1,7168 1,7169 1,7174 1,7176 1,7177 1,7178 1,7179 1,7180 1,7184 1,7186 1,7187 1,7196 1,7198 1,7200 1,7208 1,7209 1,7210 1,7211 1,7213 1,7214 1,7215 1,7219 1,7222 1,7223 1,7226 1,7230 1,7231 1,7233 1,7237 1,7239 1,7240 1,7241 1,7247 1,7253 1,7254 1,7255 1,7258 1,7260 1,7261 1,7262 1,7263 1,7265 1,7267 1,7269 1,7270 1,7271 1,7274 1,7278 1,7279 1,7280 1,7282 1,7284 1,7287 1,7291 1,7292 1,7293 1,7298 1,7299 1,7301 1,7302 1,7303 1,7304 1,7306 1,7309 1,7310 1,7313 1,7314 1,7315 1,7316 1,7320 1,7321 1,7330 1,7332 1,7333 1,7336 1,7337 1,7338 1,7341 1,7342 1,7344 1,7345 1,7346 1,7347 1,7348 1,7349 1,7350 1,7353 1,7354 1,7355 1,7356 1,7357 1,7359 1,7362 1,7363 1,7365 1,7366 1,7367 1,7369 1,7372 1,7374 1,7375 1,7379 1,7380 1,7381 1,7382 1,7383 1,7384 1,7385 1,7386 1,7387 1,7388 1,7389 1,7390 1,7391 1,7392 1,7393 1,7395 1,7396 1,7397 1,7398 1,7399 1,7400 1,7401 1,7402 1,7403 1,7404 1,7405 1,7406 1,7407 1,7409 1,7411 1,7412 1,7413 1,7414 1,7416 1,7417 1,7418 1,7422 1,7423 1,7424 1,7425 1,7426 1,7427 1,7428 1,7429 1,7430 1,7431 1,7432 1,7433 1,7434 1,7435 1,7436 1,7437 1,7438 1,7439 1,7440 1,7441 1,7442 1,7443 1,7444 1,7445 1,7446 1,7447 1,7448 1,7451 1,7452 1,7453 1,7455 1,7456 1,7457 1,7458 1,7460 1,7462 1,7463 1,7465 1,7466 1,7467 1,7468 1,7469 1,7470 1,7471 1,7472 1,7473 1,7474 1,7475 1,7476 1,7477 1,7478 1,7479 1,7480 1,7481 1,7482 1,7483 1,7484 1,7485 1,7486 1,7487 1,7488 1,7489 892}
{19 1,90 1,128 1,152 1,327 1,593 1,670 1,685 1,804 1,863 1,936 1,976 1,1096 1,1140 1,1147 1,1190 1,1333 1,1334 1,1395 1,1460 1,1463 1,1464 1,1518 1,1690 1,1718 1,1724 1,1748 1,1793 1,1845 1,1855 1,1880 1,1887 1,1888 1,1942 1,1985 1,2043 1,2183 1,2225 1,2305 1,2308 1,2310 1,2322 1,2350 1,2478 1,2554 1,2610 1,2662 1,2670 1,2684 1,2691 1,2738 1,2754 1,2964 1,2978 1,2999 1,3056 1,3076 1,3150 1,3151 1,3170 1,3189 1,3227 1,3280 1,3314 1,3380 1,3453 1,3454 1,3467 1,3495 1,3624 1,3679 1,3686 1,3702 1,3744 1,3745 1,3749 1,3821 1,3859 1,3947 1,3997 1,4076 1,4086 1,4094 1,4108 1,4205 1,4209 1,4224 1,4231 1,4340 1,4353 1,4371 1,4401 1,4430 1,4449 1,4456 1,4469 1,4494 1,4507 1,4516 1,4525 1,4527 1,4560 1,4561 1,4567 1,4579 1,4594 1,4629 1,4643 1,4670 1,4673 1,4692 1,4701 1,4752 1,4778 1,4830 1,4852 1,4857 1,4884 1,4887 1,4896 1,4905 1,4908 1,4958 1,4987 1,5056 1,5061 1,5064 1,5093 1,5131 1,5215 1,5244 1,5253 1,5257 1,5274 1,5275 1,5282 1,5283 1,5292 1,5304 1,5311 1,5312 1,5318 1,5323 1,5374 1,5404 1,5414 1,5419 1,5469 1,5476 1,5480 1,5499 1,5503 1,5512 1,5556 1,5558 1,5566 1,5571 1,5579 1,5584 1,5585 1,5590 1,5594 1,5609 1,5613 1,5637 1,5639 1,5662 1,5671 1,5689 1,5716 1,5734 1,5737 1,5753 1,5757 1,5792 1,5808 1,5828 1,5834 1,5836 1,5839 1,5855 1,5858 1,5896 1,5899 1,5907 1,5914 1,5952 1,5960 1,5966 1,5973 1,5983 1,6006 1,6022 1,6026 1,6028 1,6040 1,6049 1,6054 1,6062 1,6073 1,6100 1,6104 1,6115 1,6118 1,6140 1,6145 1,6147 1,6156 1,6157 1,6176 1,6210 1,6219 1,6228 1,6234 1,6239 1,6241 1,6266 1,6267 1,6269 1,6276 1,6280 1,6285 1,6286 1,6302 1,6309 1,6327 1,6331 1,6332 1,6335 1,6342 1,6343 1,6356 1,6366 1,6376 1,6382 1,6390 1,6394 1,6401 1,6409 1,6417 1,6424 1,6437 1,6439 1,6442 1,6446 1,6449 1,6452 1,6482 1,6488 1,6501 1,6507 1,6511 1,6516 1,6517 1,6566 1,6567 1,6578 1,6581 1,6588 1,6593 1,6600 1,6604 1,6607 1,6621 1,6624 1,6630 1,6642 1,6643 1,6647 1,6652 1,6666 1,6670 1,6671 1,6672 1,6675 1,6678 1,6679 1,6692 1,6710 1,6716 1,6718 1,6734 1,6738 1,6743 1,6744 1,6753 1,6754 1,6759 1,6762 1,6769 1,6774 1,6778 1,6780 1,6783 1,6784 1,6787 1,6793 1,6795 1,6800 1,6813 1,6815 1,6823 1,6828 1,6835 1,6836 1,6837 1,6840 1,6850 1,6852 1,6855 1,6861 1,6869 1,6881 1,6884 1,6885 1,6886 1,6905 1,6910 1,6911 1,6912 1,6920 1,6921 1,6929 1,6941 1,6952 1,6962 1,6964 1,6970 1,6971 1,6972 1,6977 1,6980 1,6982 1,6983 1,6984 1,6985 1,6992 1,7001 1,7002 1,7003 1,7004 1,7009 1,7011 1,7012 1,7017 1,7020 1,7023 1,7024 1,7032 1,7041 1,7042 1,7043 1,7045 1,7046 1,7052 1,7055 1,7059 1,7062 1,7063 1,7065 1,7070 1,7071 1,7073 1,7074 1,7075 1,7076 1,7077 1,7081 1,7084 1,7085 1,7086 1,7092 1,7093 1,7095 1,7098 1,7101 1,7103 1,7105 1,7106 1,7111 1,7113 1,7114 1,7118 1,7119 1,7121 1,7122 1,7124 1,7127 1,7129 1,7130 1,7131 1,7136 1,7142 1,7145 1,7148 1,7149 1,7150 1,7154 1,7156 1,7158 1,7159 1,7161 1,7164 1,7166 1,7169 1,7170 1,7171 1,7173 1,7174 1,7175 1,7181 1,7182 1,7183 1,7186 1,7188 1,7189 1,7193 1,7197 1,7198 1,7199 1,7200 1,7204 1,7206 1,7208 1,7211 1,7214 1,7217 1,7222 1,7223 1,7224 1,7225 1,7226 1,7227 1,7228 1,7229 1,7232 1,7235 1,7236 1,7237 1,7239 1,7240 1,7241 1,7242 1,7243 1,7245 1,7246 1,7251 1,7253 1,7258 1,7260 1,7262 1,7264 1,7265 1,7266 1,7267 1,7269 1,7271 1,7273 1,7276 1,7278 1,7279 1,7280 1,7282 1,7284 1,7285 1,7287 1,7288 1,7292 1,7296 1,7297 1,7299 1,7300 1,7303 1,7304 1,7306 1,7309 1,7311 1,7312 1,7314 1,7316 1,7318 1,7320 1,7325 1,7326 1,7327 1,7328 1,7330 1,7332 1,7333 1,7336 1,7337 1,7339 1,7340 1,7341 1,7344 1,7345 1,7346 1,7347 1,7348 1,7349 1,7350 1,7355 1,7356 1,7357 1,7359 1,7360 1,7362 1,7363 1,7365 1,7366 1,7367 1,7369 1,7370 1,7371 1,7372 1,7373 1,7375 1,7379 1,7380 1,7381 1,7382 1,7384 1,7389 1,7390 1,7391 1,7393 1,7395 1,7396 1,7400 1,7401 1,7403 1,7404 1,7405 1,7406 1,7407 1,7408 1,7409 1,7410 1,7412 1,7413 1,7414 1,7415 1,7416 1,7417 1,7418 1,7419 1,7420 1,7421 1,7422 1,7423 1,7424 1,7425 1,7426 1,7427 1,7428 1,7429 1,7430 1,7431 1,7432 1,7434 1,7436 1,7437 1,7438 1,7440 1,7441 1,7442 1,7443 1,7445 1,7446 1,7447 1,7448 1,7451 1,7452 1,7453 1,7454 1,7455 1,7456 1,7457 1,7458 1,7459 1,7460 1,7461 1,7462 1,7463 1,7464 1,7465 1,7466 1,7467 1,7468 1,7469 1,7470 1,7471 1,7472 1,7473 1,7474 1,7475 1,7476 1,7477 1,7478 1,7479 1,7480 1,7481 1,7482 1,7483 1,7484 1,7485 1,7486 1,7487 1,7488 1,7489 1506,7490 U}
{3819 1,4221 1,4235 1,5387 1,5921 1,7185 1,7305 1,7358 1,7363 1,7413 1,7419 1,7420 1,7454 1,7456 1,7458 1,7459 1,7480 1,7483 1,7487 1,7489 40}
{732 1,1671 1,2119 1,2756 1,3124 1,3137 1,3374 1,3464 1,3630 1,3942 1,4053 1,4246 1,4607 1,4713 1,5053 1,5153 1,5431 1,5455 1,5456 1,5462 1,5516 1,5517 1,5519 1,5526 1,5691 1,5888 1,5900 1,5932 1,5934 1,5948 1,6075 1,6114 1,6122 1,6212 1,6235 1,6270 1,6347 1,6404 1,6455 1,6456 1,6477 1,6481 1,6534 1,6537 1,6558 1,6566 1,6567 1,6596 1,6640 1,6645 1,6648 1,6649 1,6655 1,6657 1,6672 1,6716 1,6724 1,6726 1,6744 1,6745 1,6754 1,6787 1,6820 1,6851 1,6860 1,6876 1,6891 1,6893 1,6908 1,6910 1,6911 1,6916 1,6920 1,6931 1,6938 1,6941 1,6945 1,6947 1,6959 1,6972 1,6980 1,6983 1,6986 1,7002 1,7011 1,7020 1,7031 1,7033 1,7034 1,7035 1,7040 1,7044 1,7058 1,7070 1,7076 1,7085 1,7086 1,7089 1,7092 1,7097 1,7098 1,7100 1,7103 1,7113 1,7126 1,7128 1,7130 1,7135 1,7136 1,7145 1,7149 1,7153 1,7159 1,7163 1,7169 1,7177 1,7188 1,7189 1,7190 1,7193 1,7204 1,7210 1,7212 1,7217 1,7221 1,7227 1,7228 1,7234 1,7235 1,7239 1,7240 1,7241 1,7244 1,7249 1,7268 1,7269 1,7270 1,7275 1,7278 1,7291 1,7292 1,7296 1,7297 1,7298 1,7299 1,7304 1,7306 1,7307 1,7308 1,7309 1,7314 1,7315 1,7317 1,7326 1,7330 1,7332 1,7336 1,7338 1,7340 1,7344 1,7348 1,7349 1,7355 1,7357 1,7362 1,7369 1,7375 1,7376 1,7377 1,7378 1,7379 1,7380 1,7381 1,7384 1,7389 1,7390 1,7391 1,7395 1,7405 1,7408 1,7410 1,7415 1,7421 1,7438 1,7439 1,7445 1,7446 1,7447 1,7449 1,7450 1,7451 1,7453 1,7455 1,7457 1,7460 1,7461 1,7464 1,7465 1,7470 1,7472 1,7473 1,7475 1,7476 1,7477 1,7478 1,7479 1,7480 1,7481 1,7482 1,7483 1,7484 1,7485 1,7486 1,7487 1,7488 1,7489 361}
{11 1,27 1,28 1,3578 1,3743 1,3775 1,3923 1,4701 1,4968 1,4973 1,5011 1,5031 1,5175 1,5188 1,5225 1,5275 1,5290 1,5312 1,5313 1,5387 1,5443 1,5763 1,5802 1,5859 1,6029 1,6047 1,6124 1,6239 1,6269 1,6286 1,6356 1,6401 1,6428 1,6437 1,6442 1,6480 1,6482 1,6516 1,6595 1,6625 1,6642 1,6669 1,6679 1,6680 1,6722 1,6780 1,6792 1,6804 1,6813 1,6823 1,6836 1,6858 1,6883 1,6888 1,6903 1,6932 1,6956 1,7011 1,7016 1,7041 1,7042 1,7043 1,7053 1,7059 1,7083 1,7091 1,7092 1,7099 1,7111 1,7113 1,7114 1,7115 1,7123 1,7127 1,7133 1,7136 1,7148 1,7168 1,7174 1,7178 1,7180 1,7182 1,7186 1,7196 1,7197 1,7200 1,7208 1,7213 1,7214 1,7226 1,7237 1,7260 1,7262 1,7265 1,7266 1,7267 1,7271 1,7276 1,7279 1,7282 1,7284 1,7287 1,7290 1,7293 1,7303 1,7319 1,7322 1,7326 1,7337 1,7341 1,7342 1,7345 1,7349 1,7350 1,7353 1,7354 1,7355 1,7358 1,7359 1,7362 1,7365 1,7366 1,7372 1,7374 1,7375 1,7382 1,7383 1,7384 1,7385 1,7386 1,7387 1,7388 1,7389 1,7390 1,7392 1,7393 1,7396 1,7397 1,7398 1,7399 1,7400 1,7402 1,7404 1,7405 1,7406 1,7407 1,7409 1,7411 1,7412 1,7414 1,7415 1,7416 1,7418 1,7419 1,7420 1,7422 1,7424 1,7425 1,7426 1,7428 1,7429 1,7430 1,7431 1,7432 1,7433 1,7434 1,7435 1,7436 1,7437 1,7438 1,7440 1,7441 1,7443 1,7444 1,7445 1,7446 1,7448 1,7451 1,7452 1,7453 1,7454 1,7455 1,7457 1,7459 1,7460 1,7462 1,7463 1,7465 1,7466 1,7467 1,7468 1,7469 1,7470 1,7471 1,7472 1,7473 1,7474 1,7475 1,7476 1,7477 1,7478 1,7479 1,7480 1,7481 1,7482 1,7483 1,7484 1,7485 1,7486 1,7487 1,7488 1,7489 392}
{638 1,722 1,919 1,935 1,1007 1,1134 1,1152 1,1443 1,1613 1,1925 1,2019 1,2064 1,2173 1,2198 1,2210 1,2296 1,2324 1,2599 1,2647 1,2799 1,2923 1,2924 1,2971 1,3142 1,3144 1,3370 1,3448 1,3475 1,3510 1,3722 1,3800 1,3811 1,3940 1,4080 1,4334 1,4344 1,4513 1,4558 1,4599 1,4702 1,4772 1,4836 1,5105 1,5201 1,5287 1,5304 1,5410 1,5455 1,5464 1,5582 1,5611 1,5750 1,5792 1,5863 1,5868 1,5887 1,5896 1,5960 1,6010 1,6015 1,6022 1,6059 1,6074 1,6125 1,6140 1,6157 1,6162 1,6186 1,6218 1,6248 1,6300 1,6306 1,6319 1,6349 1,6356 1,6369 1,6373 1,6393 1,6401 1,6433 1,6473 1,6505 1,6509 1,6519 1,6542 1,6553 1,6555 1,6556 1,6589 1,6596 1,6600 1,6646 1,6652 1,6671 1,6705 1,6711 1,6769 1,6779 1,6780 1,6784 1,6805 1,6806 1,6823 1,6873 1,6876 1,6881 1,6885 1,6887 1,6908 1,6912 1,6931 1,6967 1,6971 1,6977 1,6995 1,7001 1,7011 1,7017 1,7051 1,7059 1,7060 1,7063 1,7070 1,7071 1,7086 1,7092 1,7111 1,7113 1,7114 1,7119 1,7147 1,7148 1,7157 1,7164 1,7177 1,7183 1,7184 1,7190 1,7194 1,7198 1,7206 1,7216 1,7219 1,7222 1,7223 1,7232 1,7234 1,7235 1,7236 1,7240 1,7249 1,7253 1,7256 1,7258 1,7259 1,7260 1,7261 1,7266 1,7267 1,7268 1,7271 1,7275 1,7277 1,7278 1,7280 1,7287 1,7291 1,7292 1,7293 1,7296 1,7297 1,7299 1,7301 1,7307 1,7308 1,7314 1,7317 1,7326 1,7330 1,7332 1,7336 1,7338 1,7340 1,7342 1,7344 1,7347 1,7348 1,7349 1,7355 1,7357 1,7362 1,7364 1,7367 1,7369 1,7375 1,7376 1,7377 1,7378 1,7379 1,7380 1,7381 1,7382 1,7384 1,7389 1,7390 1,7391 1,7394 1,7401 1,7405 1,7408 1,7410 1,7421 1,7424 1,7425 1,7427 1,7437 1,7438 1,7439 1,7440 1,7441 1,7442 1,7445 1,7446 1,7447 1,7449 1,7450 1,7451 1,7453 1,7455 1,7457 1,7460 1,7461 1,7463 1,7464 1,7465 1,7467 1,7469 1,7470 1,7471 1,7472 1,7473 1,7474 1,7475 1,7476 1,7477 1,7478 1,7479 1,7480 1,7481 1,7482 1,7483 1,7484 1,7485 1,7486 1,7487 1,7488 1,7489 655}
{149 1,170 1,409 1,410 1,456 1,766 1,1198 1,1492 1,1711 1,2088 1,2138 1,2166 1,2225 1,2456 1,2477 1,3307 1,3495 1,3548 1,3574 1,3603 1,3619 1,3742 1,3879 1,3934 1,3960 1,4103 1,4275 1,4593 1,4808 1,5049 1,5136 1,5165 1,5190 1,5245 1,5309 1,5310 1,5320 1,5333 1,5340 1,5343 1,5381 1,5423 1,5439 1,5465 1,5513 1,5604 1,5615 1,5678 1,5680 1,5683 1,5711 1,5714 1,5720 1,5762 1,5765 1,5788 1,5814 1,5826 1,5849 1,5867 1,5874 1,5912 1,5986 1,5991 1,6050 1,6059 1,6083 1,6091 1,6162 1,6167 1,6172 1,6245 1,6264 1,6294 1,6303 1,6322 1,6362 1,6374 1,6383 1,6433 1,6466 1,6486 1,6494 1,6518 1,6527 1,6547 1,6560 1,6570 1,6586 1,6656 1,6661 1,6671 1,6672 1,6693 1,6695 1,6723 1,6740 1,6748 1,6758 1,6783 1,6804 1,6809 1,6812 1,6829 1,6849 1,6881 1,6910 1,6911 1,6932 1,6941 1,6944 1,6948 1,6949 1,6953 1,6954 1,6967 1,6973 1,6978 1,6988 1,6993 1,6995 1,7006 1,7020 1,7023 1,7025 1,7028 1,7037 1,7061 1,7063 1,7065 1,7071 1,7074 1,7076 1,7081 1,7091 1,7102 1,7103 1,7116 1,7123 1,7140 1,7149 1,7156 1,7159 1,7168 1,7169 1,7177 1,7180 1,7182 1,7183 1,7185 1,7188 1,7189 1,7191 1,7195 1,7196 1,7198 1,7200 1,7204 1,7208 1,7210 1,7213 1,7214 1,7216 1,7217 1,7222 1,7223 1,7224 1,7226 1,7232 1,7235 1,7237 1,7239 1,7250 1,7258 1,7262 1,7265 1,7269 1,7270 1,7276 1,7278 1,7279 1,7280 1,7282 1,7284 1,7291 1,7292 1,7293 1,7299 1,7303 1,7304 1,7306 1,7309 1,7314 1,7323 1,7326 1,7330 1,7332 1,7333 1,7337 1,7338 1,7341 1,7344 1,7346 1,7348 1,7349 1,7350 1,7353 1,7354 1,7355 1,7356 1,7357 1,7358 1,7359 1,7362 1,7368 1,7369 1,7372 1,7374 1,7375 1,7379 1,7380 1,7381 1,7382 1,7383 1,7384 1,7385 1,7386 1,7387 1,7388 1,7389 1,7390 1,7391 1,7392 1,7393 1,7394 1,7395 1,7396 1,7397 1,7398 1,7399 1,7400 1,7402 1,7404 1,7405 1,7406 1,7407 1,7409 1,7411 1,7412 1,7414 1,7416 1,7417 1,7418 1,7422 1,7423 1,7424 1,7425 1,7426 1,7427 1,7428 1,7429 1,7430 1,7431 1,7432 1,7433 1,7434 1,7435 1,7436 1,7437 1,7438 1,7439 1,7440 1,7441 1,7442 1,7443 1,7444 1,7447 1,7448 1,7451 1,7452 1,7453 1,7454 1,7455 1,7457 1,7460 1,7462 1,7463 1,7464 1,7465 1,7466 1,7467 1,7468 1,7469 1,7470 1,7471 1,7472 1,7473 1,7474 1,7475 1,7476 1,7477 1,7478 1,7479 1,7480 1,7481 1,7482 1,7483 1,7484 1,7485 1,7486 1,7487 1,7488 1,7489 586}
{313 1,862 1,1137 1,1191 1,1339 1,1348 1,1504 1,1528 1,2173 1,2210 1,2477 1,2601 1,2778 1,2836 1,2868 1,3169 1,3172 1,3294 1,3307 1,3574 1,3605 1,3619 1,3712 1,3742 1,3878 1,3960 1,4322 1,4495 1,4508 1,4653 1,4680 1,4794 1,4798 1,4805 1,4806 1,4807 1,4809 1,4810 1,4811 1,4869 1,4870 1,4883 1,4892 1,4899 1,4937 1,4998 1,5161 1,5165 1,5190 1,5281 1,5289 1,5309 1,5311 1,5316 1,5321 1,5333 1,5423 1,5465 1,5482 1,5487 1,5493 1,5498 1,5513 1,5527 1,5611 1,5678 1,5711 1,5714 1,5743 1,5814 1,5823 1,5864 1,5868 1,5871 1,5876 1,5925 1,5926 1,5927 1,5982 1,5986 1,5991 1,5994 1,6007 1,6059 1,6078 1,6083 1,6091 1,6092 1,6106 1,6111 1,6113 1,6115 1,6127 1,6149 1,6162 1,6183 1,6197 1,6202 1,6242 1,6264 1,6294 1,6303 1,6322 1,6334 1,6339 1,6362 1,6370 1,6381 1,6383 1,6402 1,6431 1,6433 1,6449 1,6504 1,6511 1,6518 1,6519 1,6527 1,6539 1,6547 1,6549 1,6555 1,6560 1,6570 1,6586 1,6589 1,6596 1,6610 1,6635 1,6640 1,6641 1,6655 1,6661 1,6695 1,6723 1,6749 1,6758 1,6763 1,6771 1,6783 1,6789 1,6805 1,6807 1,6809 1,6813 1,6828 1,6849 1,6869 1,6885 1,6910 1,6911 1,6912 1,6929 1,6932 1,6941 1,6943 1,6948 1,6962 1,6964 1,6967 1,6968 1,6973 1,6977 1,6984 1,6992 1,7001 1,7007 1,7014 1,7020 1,7023 1,7028 1,7037 1,7060 1,7061 1,7063 1,7065 1,7071 1,7072 1,7074 1,7076 1,7090 1,7091 1,7102 1,7103 1,7109 1,7111 1,7112 1,7114 1,7120 1,7123 1,7124 1,7127 1,7140 1,7143 1,7148 1,7149 1,7156 1,7159 1,7167 1,7169 1,7174 1,7177 1,7180 1,7182 1,7183 1,7185 1,7186 1,7188 1,7189 1,7194 1,7196 1,7197 1,7204 1,7216 1,7224 1,7232 1,7235 1,7239 1,7253 1,7267 1,7269 1,7271 1,7276 1,7278 1,7280 1,7287 1,7292 1,7293 1,7298 1,7299 1,7303 1,7304 1,7306 1,7309 1,7325 1,7326 1,7330 1,7332 1,7333 1,7347 1,7348 1,7349 1,7350 1,7355 1,7357 1,7358 1,7359 1,7360 1,7362 1,7365 1,7366 1,7368 1,7372 1,7379 1,7380 1,7381 1,7382 1,7384 1,7385 1,7391 1,7394 1,7395 1,7404 1,7406 1,7407 1,7409 1,7412 1,7416 1,7418 1,7419 1,7420 1,7424 1,7425 1,7426 1,7427 1,7428 1,7430 1,7431 1,7437 1,7438 1,7439 1,7440 1,7441 1,7442 1,7447 1,7448 1,7451 1,7453 1,7454 1,7455 1,7457 1,7459 1,7460 1,7465 1,7467 1,7469 1,7470 1,7472 1,7473 1,7475 1,7476 1,7477 1,7478 1,7479 1,7480 1,7481 1,7482 1,7483 1,7484 1,7485 1,7486 1,7487 1,7488 1,7489 863}
{1486 1,1487 1,1542 1,3370 1,3521 1,3627 1,3754 1,4040 1,4498 1,4653 1,4906 1,4912 1,4976 1,5173 1,5189 1,5314 1,5391 1,5427 1,5534 1,5611 1,5693 1,5754 1,5809 1,5831 1,5863 1,5949 1,5978 1,6010 1,6067 1,6074 1,6186 1,6278 1,6300 1,6334 1,6339 1,6369 1,6370 1,6380 1,6416 1,6459 1,6503 1,6505 1,6509 1,6539 1,6610 1,6635 1,6651 1,6665 1,6686 1,6711 1,6712 1,6788 1,6805 1,6806 1,6811 1,6825 1,6868 1,6882 1,6885 1,6912 1,6971 1,6977 1,6981 1,6992 1,7001 1,7006 1,7014 1,7018 1,7061 1,7116 1,7129 1,7143 1,7146 1,7157 1,7179 1,7227 1,7228 1,7253 1,7258 1,7259 1,7267 1,7271 1,7277 1,7280 1,7287 1,7291 1,7293 1,7314 1,7336 1,7338 1,7340 1,7344 1,7357 1,7364 1,7369 1,7379 1,7405 1,7408 1,7421 1,7424 1,7437 1,7438 1,7439 1,7440 1,7447 1,7449 1,7450 1,7451 1,7461 1,7464 1,7465 1,7472 1,7473 1,7475 1,7476 1,7478 1,7479 1,7480 1,7481 1,7482 1,7483 1,7484 1,7485 1,7486 1,7487 1,7488 1,7489 234}
{659 1,1013 1,2719 1,3105 1,3567 1,4239 1,4397 1,4505 1,4755 1,5453 1,5484 1,5495 1,5545 1,5552 1,5565 1,5685 1,5695 1,5901 1,5917 1,5985 1,6000 1,6156 1,6159 1,6529 1,6643 1,6673 1,6764 1,6834 1,6921 1,7075 1,7121 1,7150 1,7152 1,7158 1,7161 1,7166 1,7170 1,7197 1,7218 1,7225 1,7236 1,7264 1,7283 1,7289 1,7300 1,7311 1,7324 1,7350 1,7370 1,7372 1,7384 1,7403 1,7419 1,7420 1,7424 1,7435 1,7436 1,7440 1,7443 1,7444 1,7452 1,7454 1,7456 1,7457 1,7458 1,7459 1,7460 1,7461 1,7464 1,7465 1,7466 1,7467 1,7468 1,7469 1,7470 1,7471 1,7472 1,7473 1,7474 1,7475 1,7476 1,7477 1,7478 1,7479 1,7481 1,7482 1,7483 1,7484 1,7485 1,7486 1,7487 1,7488 1,7489 220}
{64 1,171 1,302 1,359 1,447 1,483 1,592 1,685 1,687 1,752 1,765 1,837 1,861 1,906 1,960 1,961 1,980 1,1023 1,1026 1,1088 1,1207 1,1225 1,1262 1,1344 1,1463 1,1564 1,1610 1,1718 1,1781 1,2143 1,2144 1,2154 1,2183 1,2197 1,2214 1,2287 1,2454 1,2497 1,2610 1,2633 1,2639 1,2738 1,2821 1,2837 1,2861 1,2967 1,2974 1,3037 1,3039 1,3076 1,3080 1,3170 1,3187 1,3213 1,3235 1,3314 1,3324 1,3342 1,3351 1,3354 1,3357 1,3361 1,3396 1,3446 1,3495 1,3498 1,3537 1,3538 1,3551 1,3572 1,3598 1,3600 1,3634 1,3639 1,3705 1,3739 1,3747 1,3756 1,3761 1,3771 1,3796 1,3820 1,3836 1,3842 1,3858 1,3928 1,3935 1,3944 1,3989 1,4003 1,4019 1,4049 1,4081 1,4082 1,4128 1,4132 1,4146 1,4169 1,4171 1,4173 1,4192 1,4205 1,4209 1,4237 1,4262 1,4269 1,4285 1,4294 1,4328 1,4339 1,4353 1,4442 1,4483 1,4491 1,4494 1,4567 1,4576 1,4604 1,4610 1,4631 1,4651 1,4654 1,4660 1,4689 1,4704 1,4727 1,4778 1,4796 1,4827 1,4845 1,4865 1,4877 1,4878 1,4887 1,4893 1,4905 1,4941 1,4958 1,4987 1,4993 1,5014 1,5021 1,5032 1,5050 1,5060 1,5082 1,5122 1,5131 1,5138 1,5144 1,5151 1,5167 1,5210 1,5212 1,5224 1,5229 1,5252 1,5257 1,5269 1,5283 1,5291 1,5308 1,5319 1,5370 1,5374 1,5380 1,5407 1,5464 1,5472 1,5475 1,5486 1,5501 1,5530 1,5545 1,5561 1,5586 1,5588 1,5639 1,5659 1,5676 1,5689 1,5693 1,5712 1,5715 1,5729 1,5731 1,5753 1,5755 1,5767 1,5777 1,5809 1,5834 1,5836 1,5838 1,5839 1,5841 1,5853 1,5855 1,5868 1,5870 1,5891 1,5916 1,5962 1,5967 1,5970 1,5995 1,6005 1,6015 1,6026 1,6040 1,6044 1,6049 1,6053 1,6055 1,6062 1,6066 1,6084 1,6089 1,6101 1,6104 1,6108 1,6112 1,6120 1,6152 1,6194 1,6210 1,6211 1,6230 1,6231 1,6234 1,6246 1,6262 1,6277 1,6298 1,6302 1,6309 1,6312 1,6315 1,6318 1,6329 1,6343 1,6345 1,6347 1,6366 1,6367 1,6382 1,6384 1,6385 1,6390 1,6399 1,6405 1,6409 1,6412 1,6417 1,6422 1,6424 1,6425 1,6435 1,6439 1,6443 1,6446 1,6452 1,6454 1,6467 1,6470 1,6474 1,6477 1,6487 1,6502 1,6507 1,6510 1,6517 1,6518 1,6523 1,6524 1,6530 1,6531 1,6534 1,6535 1,6546 1,6548 1,6558 1,6571 1,6575 1,6586 1,6587 1,6591 1,6596 1,6606 1,6617 1,6620 1,6634 1,6637 1,6646 1,6653 1,6654 1,6657 1,6658 1,6666 1,6671 1,6678 1,6692 1,6697 1,6710 1,6721 1,6723 1,6726 1,6740 1,6744 1,6745 1,6748 1,6753 1,6776 1,6783 1,6787 1,6801 1,6806 1,6808 1,6814 1,6815 1,6820 1,6829 1,6832 1,6835 1,6837 1,6839 1,6840 1,6848 1,6849 1,6850 1,6852 1,6854 1,6860 1,6881 1,6884 1,6886 1,6889 1,6891 1,6893 1,6899 1,6904 1,6905 1,6906 1,6911 1,6913 1,6916 1,6920 1,6937 1,6938 1,6940 1,6941 1,6947 1,6951 1,6952 1,6962 1,6964 1,6969 1,6972 1,6973 1,6976 1,6979 1,6983 1,6985 1,6986 1,6997 1,7000 1,7002 1,7007 1,7008 1,7012 1,7014 1,7020 1,7023 1,7026 1,7031 1,7032 1,7035 1,7044 1,7045 1,7046 1,7047 1,7048 1,7049 1,7055 1,7058 1,7064 1,7065 1,7067 1,7069 1,7071 1,7072 1,7073 1,7076 1,7085 1,7089 1,7090 1,7096 1,7097 1,7098 1,7103 1,7112 1,7118 1,7120 1,7123 1,7124 1,7126 1,7127 1,7128 1,7132 1,7135 1,7139 1,7142 1,7145 1,7146 1,7149 1,7153 1,7154 1,7159 1,7160 1,7163 1,7167 1,7169 1,7170 1,7177 1,7179 1,7180 1,7181 1,7183 1,7187 1,7188 1,7189 1,7191 1,7197 1,7198 1,7204 1,7206 1,7209 1,7210 1,7212 1,7220 1,7222 1,7223 1,7225 1,7227 1,7228 1,7229 1,7232 1,7233 1,7234 1,7239 1,7241 1,7242 1,7244 1,7245 1,7247 1,7249 1,7251 1,7253 1,7254 1,7255 1,7256 1,7258 1,7259 1,7260 1,7262 1,7263 1,7266 1,7268 1,7269 1,7270 1,7273 1,7274 1,7275 1,7277 1,7278 1,7279 1,7281 1,7282 1,7284 1,7285 1,7288 1,7291 1,7292 1,7293 1,7296 1,7297 1,7299 1,7300 1,7302 1,7304 1,7306 1,7307 1,7308 1,7309 1,7310 1,7313 1,7314 1,7315 1,7316 1,7317 1,7319 1,7320 1,7321 1,7322 1,7325 1,7327 1,7330 1,7332 1,7333 1,7336 1,7337 1,7338 1,7339 1,7341 1,7342 1,7344 1,7346 1,7347 1,7348 1,7349 1,7350 1,7355 1,7356 1,7360 1,7362 1,7364 1,7367 1,7368 1,7369 1,7370 1,7372 1,7375 1,7379 1,7380 1,7381 1,7384 1,7389 1,7390 1,7391 1,7394 1,7395 1,7401 1,7403 1,7404 1,7405 1,7406 1,7407 1,7408 1,7409 1,7412 1,7416 1,7417 1,7418 1,7420 1,7421 1,7423 1,7424 1,7426 1,7427 1,7428 1,7430 1,7431 1,7434 1,7436 1,7438 1,7439 1,7440 1,7442 1,7443 1,7445 1,7446 1,7447 1,7449 1,7450 1,7451 1,7452 1,7453 1,7455 1,7457 1,7458 1,7459 1,7460 1,7461 1,7462 1,7463 1,7464 1,7466 1,7467 1,7468 1,7469 1,7470 1,7471 1,7472 1,7473 1,7474 1,7475 1,7476 1,7477 1,7478 1,7479 1,7480 1,7481 1,7482 1,7483 1,7484 1,7485 1,7486 1,7487 1,7488 1,7489 1511}
{70 1,491 1,493 1,699 1,1208 1,1749 1,2102 1,2268 1,2498 1,2643 1,2734 1,2743 1,2749 1,2798 1,2841 1,2902 1,2961 1,2967 1,3296 1,3321 1,3678 1,3715 1,3720 1,3758 1,3859 1,3889 1,4009 1,4263 1,4265 1,4287 1,4380 1,4401 1,4496 1,4514 1,4516 1,4607 1,4629 1,4725 1,4862 1,4946 1,5035 1,5064 1,5104 1,5311 1,5334 1,5341 1,5397 1,5404 1,5431 1,5512 1,5571 1,5584 1,5629 1,5639 1,5662 1,5716 1,5742 1,5785 1,5786 1,5834 1,5836 1,5861 1,5885 1,6023 1,6082 1,6088 1,6115 1,6119 1,6130 1,6142 1,6186 1,6204 1,6262 1,6304 1,6313 1,6324 1,6346 1,6350 1,6366 1,6390 1,6402 1,6407 1,6417 1,6430 1,6439 1,6440 1,6477 1,6493 1,6502 1,6517 1,6524 1,6536 1,6545 1,6592 1,6621 1,6645 1,6679 1,6683 1,6692 1,6726 1,6741 1,6744 1,6745 1,6767 1,6787 1,6807 1,6829 1,6837 1,6852 1,6860 1,6864 1,6866 1,6876 1,6884 1,6912 1,6920 1,6927 1,6938 1,6941 1,6947 1,6968 1,6972 1,6983 1,6985 1,6986 1,7002 1,7006 1,7007 1,7013 1,7020 1,7021 1,7031 1,7044 1,7051 1,7058 1,7059 1,7062 1,7085 1,7089 1,7097 1,7103 1,7116 1,7123 1,7124 1,7128 1,7133 1,7145 1,7149 1,7153 1,7154 1,7155 1,7159 1,7162 1,7163 1,7167 1,7169 1,7173 1,7174 1,7179 1,7186 1,7188 1,7189 1,7190 1,7201 1,7202 1,7203 1,7204 1,7215 1,7218 1,7239 1,7241 1,7243 1,7244 1,7246 1,7247 1,7258 1,7268 1,7269 1,7270 1,7275 1,7278 1,7281 1,7285 1,7288 1,7291 1,7292 1,7293 1,7296 1,7297 1,7299 1,7300 1,7302 1,7304 1,7306 1,7307 1,7308 1,7309 1,7314 1,7315 1,7317 1,7318 1,7320 1,7325 1,7328 1,7332 1,7336 1,7338 1,7340 1,7344 1,7347 1,7349 1,7350 1,7355 1,7359 1,7360 1,7361 1,7362 1,7367 1,7369 1,7372 1,7375 1,7376 1,7377 1,7378 1,7379 1,7380 1,7381 1,7384 1,7386 1,7387 1,7389 1,7390 1,7391 1,7394 1,7395 1,7397 1,7400 1,7401 1,7405 1,7408 1,7410 1,7414 1,7416 1,7417 1,7419 1,7420 1,7421 1,7423 1,7424 1,7427 1,7428 1,7431 1,7434 1,7438 1,7439 1,7440 1,7442 1,7444 1,7447 1,7451 1,7452 1,7453 1,7454 1,7455 1,7457 1,7459 1,7460 1,7462 1,7463 1,7464 1,7466 1,7467 1,7468 1,7469 1,7470 1,7471 1,7472 1,7474 1,7475 1,7476 1,7477 1,7478 1,7479 1,7480 1,7481 1,7482 1,7483 1,7484 1,7485 1,7486 1,7487 1,7488 1,7489 599}
{2779 1,4296 1,4670 1,4850 1,4913 1,4923 1,5044 1,5340 1,5742 1,5831 1,5918 1,6142 1,6167 1,6264 1,6313 1,6324 1,6326 1,6346 1,6350 1,6407 1,6430 1,6440 1,6488 1,6683 1,6690 1,6706 1,6728 1,6729 1,6758 1,6809 1,6829 1,6864 1,7013 1,7021 1,7036 1,7050 1,7087 1,7155 1,7165 1,7173 1,7184 1,7191 1,7201 1,7202 1,7203 1,7215 1,7218 1,7219 1,7227 1,7228 1,7232 1,7235 1,7243 1,7246 1,7256 1,7261 1,7264 1,7273 1,7285 1,7288 1,7301 1,7318 1,7327 1,7328 1,7330 1,7342 1,7345 1,7346 1,7348 1,7356 1,7361 1,7367 1,7370 1,7377 1,7378 1,7395 1,7401 1,7408 1,7410 1,7414 1,7417 1,7419 1,7420 1,7421 1,7423 1,7434 1,7445 1,7446 1,7447 1,7454 1,7459 1,7463 1,7464 1,7466 1,7467 1,7469 1,7470 1,7471 1,7472 1,7473 1,7474 1,7475 1,7477 1,7478 1,7480 1,7481 1,7482 1,7483 1,7484 1,7485 1,7486 1,7487 1,7488 1,7489 175}
{150 1,417 1,629 1,931 1,1042 1,1133 1,1250 1,1289 1,1499 1,1716 1,1847 1,1938 1,2368 1,2392 1,2566 1,2590 1,2591 1,2702 1,2709 1,2910 1,3026 1,3465 1,3689 1,3808 1,3863 1,3926 1,4075 1,4113 1,4121 1,4140 1,4236 1,4266 1,4302 1,4305 1,4324 1,4363 1,4396 1,4400 1,4566 1,4618 1,4636 1,4662 1,4681 1,4693 1,4734 1,4754 1,4963 1,4976 1,5009 1,5075 1,5081 1,5085 1,5190 1,5216 1,5311 1,5321 1,5335 1,5338 1,5340 1,5345 1,5369 1,5409 1,5453 1,5484 1,5545 1,5582 1,5596 1,5600 1,5636 1,5642 1,5685 1,5703 1,5735 1,5782 1,5826 1,5837 1,5871 1,5884 1,5912 1,5930 1,5986 1,6004 1,6037 1,6059 1,6065 1,6089 1,6090 1,6105 1,6110 1,6115 1,6125 1,6134 1,6162 1,6167 1,6205 1,6209 1,6212 1,6242 1,6245 1,6259 1,6321 1,6370 1,6373 1,6383 1,6386 1,6392 1,6396 1,6422 1,6433 1,6447 1,6462 1,6467 1,6485 1,6489 1,6501 1,6504 1,6510 1,6519 1,6523 1,6524 1,6548 1,6549 1,6579 1,6580 1,6581 1,6600 1,6623 1,6643 1,6652 1,6676 1,6688 1,6698 1,6706 1,6718 1,6724 1,6725 1,6728 1,6729 1,6734 1,6741 1,6743 1,6749 1,6758 1,6765 1,6779 1,6795 1,6809 1,6828 1,6869 1,6899 1,6910 1,6921 1,6927 1,6928 1,6930 1,6933 1,6934 1,6942 1,6946 1,6949 1,6953 1,6962 1,6964 1,6967 1,6970 1,6976 1,6984 1,6991 1,6995 1,6996 1,6998 1,6999 1,7003 1,7014 1,7023 1,7025 1,7026 1,7035 1,7044 1,7048 1,7050 1,7052 1,7057 1,7063 1,7064 1,7065 1,7070 1,7071 1,7075 1,7076 1,7086 1,7087 1,7096 1,7098 1,7103 1,7111 1,7114 1,7120 1,7121 1,7122 1,7127 1,7131 1,7147 1,7148 1,7161 1,7165 1,7166 1,7169 1,7170 1,7173 1,7174 1,7179 1,7182 1,7183 1,7186 1,7191 1,7193 1,7197 1,7198 1,7201 1,7202 1,7203 1,7205 1,7216 1,7222 1,7223 1,7225 1,7232 1,7235 1,7236 1,7239 1,7240 1,7246 1,7247 1,7258 1,7265 1,7267 1,7269 1,7271 1,7273 1,7276 1,7282 1,7287 1,7288 1,7293 1,7300 1,7304 1,7306 1,7309 1,7311 1,7315 1,7318 1,7326 1,7330 1,7340 1,7346 1,7348 1,7349 1,7350 1,7355 1,7356 1,7357 1,7358 1,7359 1,7360 1,7362 1,7368 1,7369 1,7372 1,7373 1,7375 1,7376 1,7377 1,7378 1,7379 1,7381 1,7382 1,7384 1,7389 1,7390 1,7391 1,7394 1,7403 1,7405 1,7408 1,7410 1,7415 1,7416 1,7417 1,7421 1,7422 1,7423 1,7424 1,7427 1,7428 1,7429 1,7432 1,7434 1,7437 1,7438 1,7440 1,7441 1,7442 1,7444 1,7447 1,7448 1,7451 1,7452 1,7453 1,7454 1,7455 1,7457 1,7459 1,7460 1,7464 1,7465 1,7466 1,7467 1,7468 1,7469 1,7470 1,7471 1,7472 1,7473 1,7474 1,7475 1,7476 1,7477 1,7478 1,7479 1,7480 1,7481 1,7482 1,7483 1,7484 1,7485 1,7486 1,7487 1,7488 1,7489 938,7490 O}
{131 1,174 1,630 1,1178 1,1488 1,1606 1,1790 1,2427 1,2445 1,2689 1,2865 1,2890 1,2980 1,2981 1,3428 1,3436 1,3495 1,3515 1,3519 1,3520 1,3603 1,3663 1,3731 1,3798 1,3901 1,3943 1,3966 1,4009 1,4203 1,4256 1,4259 1,4269 1,4298 1,4411 1,4447 1,4463 1,4594 1,4639 1,4765 1,4771 1,4828 1,4862 1,4978 1,5041 1,5084 1,5109 1,5187 1,5190 1,5229 1,5263 1,5297 1,5326 1,5370 1,5379 1,5427 1,5470 1,5532 1,5534 1,5558 1,5595 1,5604 1,5625 1,5632 1,5635 1,5653 1,5661 1,5712 1,5733 1,5741 1,5743 1,5746 1,5753 1,5766 1,5767 1,5776 1,5790 1,5809 1,5863 1,5880 1,5892 1,5956 1,5960 1,5978 1,5986 1,6000 1,6019 1,6028 1,6035 1,6074 1,6078 1,6109 1,6111 1,6131 1,6157 1,6178 1,6186 1,6190 1,6222 1,6242 1,6271 1,6293 1,6300 1,6367 1,6376 1,6388 1,6409 1,6439 1,6447 1,6455 1,6457 1,6459 1,6470 1,6473 1,6484 1,6489 1,6494 1,6509 1,6519 1,6535 1,6543 1,6554 1,6580 1,6598 1,6665 1,6671 1,6673 1,6677 1,6679 1,6686 1,6692 1,6710 1,6713 1,6753 1,6758 1,6800 1,6805 1,6806 1,6809 1,6811 1,6854 1,6860 1,6876 1,6881 1,6885 1,6905 1,6912 1,6913 1,6920 1,6938 1,6947 1,6959 1,6968 1,6972 1,6976 1,6983 1,6984 1,6985 1,6986 1,6992 1,7000 1,7002 1,7009 1,7012 1,7017 1,7018 1,7029 1,7045 1,7058 1,7059 1,7077 1,7084 1,7090 1,7118 1,7120 1,7124 1,7145 1,7146 1,7149 1,7154 1,7159 1,7167 1,7174 1,7179 1,7184 1,7186 1,7188 1,7189 1,7190 1,7197 1,7204 1,7206 1,7216 1,7219 1,7221 1,7227 1,7228 1,7235 1,7239 1,7240 1,7241 1,7242 1,7246 1,7250 1,7253 1,7258 1,7259 1,7261 1,7269 1,7275 1,7277 1,7278 1,7280 1,7281 1,7290 1,7292 1,7296 1,7297 1,7301 1,7304 1,7306 1,7309 1,7313 1,7325 1,7332 1,7333 1,7336 1,7338 1,7340 1,7342 1,7347 1,7348 1,7349 1,7350 1,7357 1,7359 1,7360 1,7362 1,7364 1,7365 1,7366 1,7367 1,7369 1,7372 1,7375 1,7379 1,7380 1,7381 1,7382 1,7384 1,7389 1,7390 1,7391 1,7394 1,7395 1,7401 1,7404 1,7405 1,7406 1,7407 1,7408 1,7409 1,7410 1,7412 1,7416 1,7417 1,7418 1,7421 1,7423 1,7424 1,7426 1,7427 1,7428 1,7430 1,7431 1,7432 1,7434 1,7437 1,7438 1,7439 1,7440 1,7442 1,7445 1,7446 1,7447 1,7449 1,7450 1,7451 1,7453 1,7455 1,7457 1,7460 1,7461 1,7464 1,7467 1,7469 1,7470 1,7472 1,7473 1,7474 1,7475 1,7476 1,7477 1,7478 1,7479 1,7480 1,7481 1,7482 1,7483 1,7484 1,7485 1,7486 1,7487 1,7488 1,7489 673}
{174 1,2980 1,2981 1,3042 1,4538 1,4708 1,4901 1,4964 1,5083 1,5199 1,5250 1,5263 1,5532 1,5798 1,5830 1,5889 1,5996 1,6053 1,6137 1,6243 1,6287 1,6293 1,6457 1,6473 1,6489 1,6580 1,6846 1,6895 1,6908 1,6931 1,7017 1,7033 1,7034 1,7036 1,7040 1,7046 1,7055 1,7100 1,7129 1,7146 1,7155 1,7158 1,7218 1,7221 1,7229 1,7253 1,7273 1,7281 1,7305 1,7327 1,7338 1,7340 1,7364 1,7370 1,7382 1,7405 1,7413 1,7421 1,7437 1,7439 1,7449 1,7450 1,7456 1,7458 1,7461 1,7464 1,7465 1,7467 1,7469 1,7472 1,7473 1,7475 1,7476 1,7478 1,7479 1,7480 1,7481 1,7482 1,7483 1,7484 1,7485 1,7486 1,7487 1,7488 1,7489 214,7490 O}
{157 1,1134 1,1327 1,1696 1,1925 1,2980 1,2981 1,3042 1,3510 1,4147 1,4538 1,4772 1,4836 1,5083 1,5173 1,5189 1,5263 1,5287 1,5295 1,5488 1,5489 1,5508 1,5509 1,5830 1,5889 1,5996 1,6053 1,6094 1,6137 1,6243 1,6278 1,6287 1,6293 1,6310 1,6369 1,6380 1,6416 1,6457 1,6473 1,6489 1,6503 1,6539 1,6580 1,6610 1,6635 1,6651 1,6665 1,6686 1,6712 1,6717 1,6720 1,6773 1,6788 1,6805 1,6811 1,6825 1,6846 1,6868 1,6882 1,6885 1,6895 1,6908 1,6912 1,6955 1,6981 1,7017 1,7018 1,7036 1,7046 1,7055 1,7143 1,7146 1,7147 1,7155 1,7157 1,7218 1,7229 1,7234 1,7249 1,7253 1,7268 1,7273 1,7307 1,7308 1,7317 1,7327 1,7336 1,7338 1,7340 1,7364 1,7370 1,7382 1,7405 1,7421 1,7437 1,7438 1,7439 1,7447 1,7449 1,7450 1,7451 1,7461 1,7464 1,7467 1,7469 1,7472 1,7476 1,7479 1,7481 1,7482 1,7483 1,7484 1,7485 1,7486 1,7487 1,7488 1,7489 243}
{230 1,752 1,1023 1,2214 1,2633 1,2920 1,2974 1,3379 1,3612 1,3690 1,3721 1,3747 1,4742 1,5049 1,5119 1,5149 1,5265 1,5464 1,5670 1,5673 1,5773 1,5793 1,5795 1,5835 1,5847 1,5945 1,5953 1,5965 1,6016 1,6055 1,6127 1,6326 1,6341 1,6355 1,6366 1,6417 1,6429 1,6431 1,6500 1,6584 1,6626 1,6629 1,6667 1,6707 1,6752 1,6753 1,6807 1,6810 1,6829 1,6853 1,6859 1,6884 1,6906 1,6907 1,6915 1,7007 1,7029 1,7045 1,7110 1,7116 1,7122 1,7142 1,7154 1,7162 1,7179 1,7191 1,7205 1,7246 1,7256 1,7270 1,7281 1,7300 1,7311 1,7314 1,7318 1,7325 1,7337 1,7338 1,7341 1,7344 1,7346 1,7347 1,7356 1,7360 1,7369 1,7382 1,7388 1,7392 1,7393 1,7395 1,7396 1,7399 1,7401 1,7403 1,7410 1,7417 1,7422 1,7423 1,7424 1,7429 1,7432 1,7433 1,7434 1,7435 1,7436 1,7437 1,7439 1,7440 1,7443 1,7444 1,7451 1,7452 1,7466 1,7468 1,7470 1,7471 1,7474 1,7476 1,7477 1,7479 1,7480 1,7481 1,7483 1,7484 1,7486 1,7487 1,7488 1,7489 189}
{70 1,215 1,1208 1,1636 1,2392 1,2452 1,2455 1,2498 1,2841 1,2902 1,2961 1,3141 1,3340 1,3743 1,3775 1,3800 1,3854 1,3862 1,3913 1,3994 1,4093 1,4116 1,4263 1,4265 1,4269 1,4287 1,4380 1,4479 1,4514 1,4662 1,4691 1,4702 1,4725 1,4892 1,4913 1,4930 1,5035 1,5119 1,5149 1,5229 1,5265 1,5290 1,5313 1,5330 1,5334 1,5341 1,5397 1,5483 1,5485 1,5550 1,5582 1,5593 1,5709 1,5730 1,5735 1,5753 1,5821 1,5825 1,5837 1,5861 1,5892 1,5918 1,5992 1,6015 1,6037 1,6088 1,6125 1,6151 1,6212 1,6239 1,6269 1,6284 1,6286 1,6373 1,6409 1,6422 1,6426 1,6429 1,6437 1,6459 1,6467 1,6482 1,6491 1,6500 1,6510 1,6511 1,6516 1,6524 1,6536 1,6541 1,6548 1,6600 1,6623 1,6646 1,6652 1,6659 1,6663 1,6679 1,6706 1,6725 1,6728 1,6729 1,6776 1,6779 1,6780 1,6794 1,6799 1,6803 1,6813 1,6823 1,6829 1,6833 1,6836 1,6845 1,6865 1,6905 1,6917 1,6945 1,6976 1,7018 1,7022 1,7026 1,7044 1,7048 1,7050 1,7052 1,7059 1,7063 1,7064 1,7070 1,7086 1,7087 1,7096 1,7098 1,7111 1,7114 1,7116 1,7127 1,7143 1,7148 1,7154 1,7162 1,7165 1,7174 1,7179 1,7182 1,7186 1,7187 1,7190 1,7191 1,7193 1,7197 1,7198 1,7201 1,7202 1,7203 1,7206 1,7210 1,7221 1,7222 1,7223 1,7232 1,7235 1,7240 1,7246 1,7247 1,7253 1,7254 1,7255 1,7258 1,7260 1,7263 1,7267 1,7270 1,7271 1,7273 1,7274 1,7276 1,7281 1,7287 1,7288 1,7302 1,7303 1,7310 1,7313 1,7314 1,7316 1,7318 1,7320 1,7321 1,7325 1,7326 1,7330 1,7333 1,7336 1,7344 1,7346 1,7347 1,7348 1,7349 1,7350 1,7355 1,7356 1,7357 1,7359 1,7360 1,7362 1,7368 1,7369 1,7372 1,7375 1,7376 1,7377 1,7378 1,7379 1,7380 1,7381 1,7384 1,7389 1,7390 1,7391 1,7395 1,7404 1,7405 1,7406 1,7407 1,7408 1,7409 1,7410 1,7412 1,7416 1,7417 1,7418 1,7421 1,7423 1,7424 1,7426 1,7427 1,7428 1,7430 1,7431 1,7434 1,7438 1,7440 1,7442 1,7445 1,7446 1,7447 1,7451 1,7453 1,7455 1,7457 1,7460 1,7464 1,7467 1,7469 1,7470 1,7472 1,7475 1,7476 1,7477 1,7478 1,7479 1,7480 1,7481 1,7482 1,7483 1,7484 1,7485 1,7486 1,7487 1,7488 1,7489 598}
{1091 1,1320 1,1669 1,2065 1,2066 1,2252 1,2992 1,3910 1,3937 1,4047 1,4143 1,4144 1,4528 1,5068 1,5101 1,5168 1,5227 1,5542 1,5552 1,5565 1,5718 1,5751 1,5770 1,5786 1,5868 1,5883 1,5922 1,6008 1,6019 1,6302 1,6382 1,6438 1,6441 1,6529 1,6565 1,6602 1,6633 1,6643 1,6673 1,6698 1,6715 1,6721 1,6758 1,6778 1,6785 1,6809 1,6839 1,6840 1,6847 1,6850 1,6881 1,6921 1,7024 1,7062 1,7063 1,7067 1,7088 1,7117 1,7121 1,7142 1,7154 1,7161 1,7166 1,7170 1,7186 1,7209 1,7225 1,7232 1,7235 1,7246 1,7266 1,7283 1,7289 1,7300 1,7311 1,7318 1,7324 1,7325 1,7330 1,7332 1,7337 1,7341 1,7348 1,7350 1,7359 1,7360 1,7361 1,7362 1,7372 1,7373 1,7376 1,7377 1,7378 1,7384 1,7403 1,7408 1,7410 1,7419 1,7420 1,7424 1,7436 1,7437 1,7440 1,7443 1,7447 1,7451 1,7452 1,7453 1,7454 1,7455 1,7457 1,7459 1,7460 1,7465 1,7466 1,7468 1,7470 1,7471 1,7473 1,7474 1,7475 1,7476 1,7477 1,7478 1,7479 1,7480 1,7481 1,7482 1,7483 1,7484 1,7485 1,7486 1,7487 1,7488 1,7489 271}
{620 1,766 1,1143 1,1299 1,1380 1,1453 1,1455 1,1473 1,1537 1,1758 1,1807 1,1814 1,2024 1,2087 1,2182 1,2269 1,2326 1,2439 1,2511 1,2656 1,2666 1,2733 1,2746 1,2849 1,3036 1,3316 1,3365 1,3483 1,3563 1,3669 1,3682 1,3754 1,3970 1,4006 1,4054 1,4073 1,4075 1,4076 1,4100 1,4183 1,4192 1,4194 1,4277 1,4350 1,4462 1,4467 1,4534 1,4591 1,4643 1,4745 1,4760 1,4803 1,4966 1,4990 1,5047 1,5067 1,5076 1,5088 1,5125 1,5136 1,5142 1,5155 1,5179 1,5267 1,5320 1,5324 1,5348 1,5463 1,5474 1,5498 1,5597 1,5621 1,5633 1,5656 1,5689 1,5715 1,5742 1,5838 1,5840 1,5868 1,5873 1,5884 1,5898 1,5911 1,5934 1,6020 1,6048 1,6082 1,6094 1,6096 1,6099 1,6104 1,6114 1,6124 1,6129 1,6203 1,6218 1,6232 1,6273 1,6278 1,6281 1,6325 1,6327 1,6392 1,6396 1,6403 1,6417 1,6432 1,6436 1,6449 1,6454 1,6455 1,6456 1,6481 1,6494 1,6507 1,6546 1,6553 1,6556 1,6581 1,6582 1,6583 1,6605 1,6615 1,6630 1,6634 1,6637 1,6648 1,6649 1,6651 1,6653 1,6654 1,6657 1,6666 1,6672 1,6694 1,6705 1,6706 1,6712 1,6724 1,6728 1,6729 1,6737 1,6754 1,6756 1,6759 1,6782 1,6789 1,6799 1,6815 1,6816 1,6822 1,6825 1,6830 1,6831 1,6833 1,6835 1,6838 1,6845 1,6861 1,6865 1,6868 1,6879 1,6880 1,6882 1,6884 1,6897 1,6898 1,6905 1,6907 1,6910 1,6911 1,6916 1,6925 1,6928 1,6929 1,6930 1,6933 1,6934 1,6935 1,6939 1,6941 1,6942 1,6944 1,6946 1,6952 1,6953 1,6955 1,6957 1,6959 1,6969 1,6970 1,6978 1,6981 1,6989 1,6991 1,6994 1,6995 1,6996 1,6998 1,6999 1,7005 1,7006 1,7008 1,7011 1,7020 1,7022 1,7023 1,7025 1,7026 1,7028 1,7029 1,7033 1,7034 1,7035 1,7040 1,7047 1,7049 1,7050 1,7061 1,7064 1,7065 1,7071 1,7073 1,7076 1,7078 1,7084 1,7087 1,7092 1,7096 1,7098 1,7100 1,7102 1,7103 1,7113 1,7116 1,7120 1,7123 1,7124 1,7129 1,7131 1,7133 1,7137 1,7139 1,7140 1,7141 1,7143 1,7146 1,7147 1,7149 1,7153 1,7159 1,7160 1,7163 1,7165 1,7168 1,7169 1,7173 1,7181 1,7183 1,7185 1,7188 1,7189 1,7191 1,7193 1,7195 1,7201 1,7202 1,7203 1,7204 1,7206 1,7211 1,7213 1,7216 1,7217 1,7221 1,7227 1,7228 1,7233 1,7236 1,7238 1,7239 1,7240 1,7243 1,7244 1,7245 1,7247 1,7248 1,7250 1,7251 1,7252 1,7253 1,7254 1,7255 1,7256 1,7263 1,7266 1,7269 1,7272 1,7273 1,7274 1,7275 1,7278 1,7280 1,7285 1,7286 1,7288 1,7290 1,7291 1,7292 1,7293 1,7294 1,7295 1,7296 1,7297 1,7298 1,7299 1,7300 1,7302 1,7304 1,7306 1,7309 1,7310 1,7311 1,7312 1,7313 1,7315 1,7316 1,7317 1,7318 1,7319 1,7320 1,7321 1,7322 1,7323 1,7325 1,7326 1,7328 1,7329 1,7330 1,7331 1,7332 1,7334 1,7335 1,7336 1,7337 1,7338 1,7339 1,7340 1,7341 1,7343 1,7344 1,7346 1,7347 1,7348 1,7349 1,7351 1,7352 1,7353 1,7354 1,7355 1,7356 1,7357 1,7358 1,7360 1,7362 1,7363 1,7364 1,7365 1,7366 1,7367 1,7368 1,7369 1,7371 1,7373 1,7374 1,7375 1,7376 1,7377 1,7378 1,7379 1,7380 1,7381 1,7382 1,7383 1,7384 1,7385 1,7386 1,7387 1,7388 1,7389 1,7390 1,7391 1,7392 1,7393 1,7394 1,7395 1,7396 1,7397 1,7398 1,7399 1,7400 1,7401 1,7402 1,7403 1,7404 1,7405 1,7406 1,7407 1,7408 1,7409 1,7410 1,7411 1,7412 1,7413 1,7414 1,7415 1,7416 1,7417 1,7418 1,7422 1,7423 1,7424 1,7425 1,7426 1,7427 1,7428 1,7429 1,7430 1,7431 1,7432 1,7433 1,7434 1,7435 1,7436 1,7437 1,7438 1,7439 1,7440 1,7441 1,7442 1,7443 1,7444 1,7447 1,7448 1,7451 1,7452 1,7453 1,7454 1,7455 1,7456 1,7457 1,7458 1,7459 1,7460 1,7461 1,7462 1,7463 1,7464 1,7465 1,7466 1,7467 1,7468 1,7469 1,7470 1,7471 1,7472 1,7473 1,7474 1,7475 1,7476 1,7477 1,7478 1,7479 1,7480 1,7481 1,7482 1,7483 1,7484 1,7485 1,7486 1,7487 1,7488 1,7489 1324}
{4 1,386 1,434 1,584 1,614 1,816 1,872 1,892 1,933 1,934 1,968 1,1389 1,1390 1,1636 1,1837 1,1847 1,1939 1,2007 1,2053 1,2131 1,2172 1,2211 1,2258 1,2312 1,2452 1,2455 1,2458 1,2643 1,2749 1,2798 1,2819 1,3040 1,3280 1,3296 1,3305 1,3320 1,3449 1,3529 1,3559 1,3563 1,3590 1,3632 1,3720 1,3725 1,3734 1,3749 1,3750 1,3758 1,3808 1,3822 1,3854 1,3864 1,3927 1,3963 1,3970 1,4006 1,4029 1,4112 1,4142 1,4174 1,4185 1,4186 1,4265 1,4309 1,4313 1,4340 1,4440 1,4487 1,4508 1,4514 1,4516 1,4557 1,4598 1,4610 1,4635 1,4636 1,4637 1,4690 1,4706 1,4720 1,4723 1,4754 1,4757 1,4784 1,4791 1,4882 1,4900 1,4914 1,4972 1,4980 1,5009 1,5014 1,5030 1,5033 1,5037 1,5058 1,5059 1,5065 1,5119 1,5149 1,5153 1,5180 1,5190 1,5216 1,5226 1,5227 1,5253 1,5265 1,5330 1,5340 1,5406 1,5493 1,5571 1,5581 1,5583 1,5584 1,5585 1,5593 1,5600 1,5605 1,5636 1,5642 1,5682 1,5683 1,5688 1,5689 1,5693 1,5715 1,5730 1,5735 1,5753 1,5812 1,5821 1,5826 1,5837 1,5861 1,5877 1,5900 1,5912 1,5928 1,5930 1,5955 1,5966 1,5986 1,6004 1,6023 1,6025 1,6037 1,6045 1,6059 1,6083 1,6088 1,6090 1,6134 1,6141 1,6149 1,6151 1,6160 1,6161 1,6162 1,6167 1,6172 1,6178 1,6180 1,6210 1,6212 1,6245 1,6246 1,6259 1,6262 1,6264 1,6270 1,6276 1,6277 1,6310 1,6319 1,6331 1,6338 1,6380 1,6390 1,6398 1,6409 1,6416 1,6422 1,6429 1,6433 1,6439 1,6460 1,6462 1,6467 1,6481 1,6486 1,6491 1,6500 1,6501 1,6503 1,6507 1,6510 1,6511 1,6523 1,6524 1,6526 1,6534 1,6536 1,6539 1,6541 1,6548 1,6551 1,6558 1,6573 1,6578 1,6579 1,6581 1,6596 1,6600 1,6610 1,6632 1,6635 1,6641 1,6645 1,6648 1,6649 1,6652 1,6656 1,6665 1,6666 1,6676 1,6686 1,6688 1,6692 1,6697 1,6698 1,6713 1,6718 1,6725 1,6726 1,6737 1,6743 1,6744 1,6745 1,6754 1,6758 1,6767 1,6771 1,6776 1,6783 1,6787 1,6788 1,6795 1,6799 1,6805 1,6806 1,6809 1,6811 1,6816 1,6833 1,6845 1,6849 1,6860 1,6865 1,6866 1,6876 1,6880 1,6885 1,6889 1,6905 1,6908 1,6912 1,6916 1,6920 1,6929 1,6935 1,6937 1,6938 1,6945 1,6947 1,6961 1,6967 1,6968 1,6972 1,6976 1,6983 1,6985 1,6986 1,6992 1,7002 1,7003 1,7018 1,7022 1,7023 1,7026 1,7027 1,7028 1,7029 1,7032 1,7033 1,7034 1,7035 1,7040 1,7044 1,7052 1,7058 1,7063 1,7064 1,7065 1,7068 1,7070 1,7071 1,7072 1,7073 1,7083 1,7086 1,7089 1,7090 1,7096 1,7098 1,7100 1,7102 1,7111 1,7112 1,7114 1,7116 1,7123 1,7124 1,7128 1,7134 1,7138 1,7140 1,7143 1,7145 1,7148 1,7149 1,7153 1,7154 1,7157 1,7158 1,7159 1,7162 1,7163 1,7164 1,7167 1,7168 1,7177 1,7179 1,7181 1,7183 1,7185 1,7188 1,7189 1,7190 1,7193 1,7195 1,7204 1,7206 1,7212 1,7213 1,7216 1,7221 1,7227 1,7228 1,7232 1,7233 1,7235 1,7239 1,7240 1,7241 1,7244 1,7245 1,7246 1,7247 1,7250 1,7251 1,7253 1,7258 1,7260 1,7267 1,7269 1,7270 1,7271 1,7275 1,7278 1,7280 1,7281 1,7287 1,7292 1,7293 1,7296 1,7297 1,7298 1,7299 1,7302 1,7304 1,7306 1,7309 1,7314 1,7315 1,7318 1,7320 1,7325 1,7330 1,7332 1,7336 1,7337 1,7338 1,7340 1,7341 1,7343 1,7344 1,7345 1,7347 1,7348 1,7349 1,7355 1,7357 1,7358 1,7360 1,7362 1,7369 1,7373 1,7375 1,7379 1,7380 1,7381 1,7384 1,7386 1,7387 1,7389 1,7390 1,7391 1,7394 1,7395 1,7397 1,7400 1,7403 1,7405 1,7408 1,7410 1,7414 1,7416 1,7424 1,7427 1,7428 1,7438 1,7439 1,7440 1,7442 1,7445 1,7446 1,7447 1,7451 1,7453 1,7454 1,7455 1,7457 1,7459 1,7460 1,7462 1,7463 1,7465 1,7466 1,7468 1,7470 1,7471 1,7472 1,7473 1,7474 1,7475 1,7476 1,7477 1,7478 1,7479 1,7480 1,7481 1,7482 1,7483 1,7484 1,7485 1,7486 1,7487 1,7488 1,7489 1276}
{150 1,173 1,621 1,732 1,739 1,798 1,934 1,962 1,996 1,1042 1,1131 1,1174 1,1236 1,1271 1,1416 1,1832 1,1863 1,2239 1,2320 1,2342 1,2442 1,2511 1,2544 1,2570 1,2709 1,2712 1,2741 1,2855 1,2886 1,2964 1,3235 1,3250 1,3381 1,3421 1,3559 1,3580 1,3744 1,3843 1,3851 1,3904 1,3912 1,4003 1,4057 1,4128 1,4164 1,4183 1,4184 1,4186 1,4188 1,4226 1,4230 1,4248 1,4298 1,4312 1,4363 1,4520 1,4552 1,4666 1,4670 1,4676 1,4760 1,4815 1,4892 1,4932 1,4978 1,4993 1,5073 1,5078 1,5109 1,5170 1,5192 1,5207 1,5209 1,5219 1,5233 1,5311 1,5335 1,5344 1,5345 1,5369 1,5387 1,5409 1,5493 1,5514 1,5591 1,5595 1,5681 1,5706 1,5754 1,5789 1,5826 1,5851 1,5857 1,5866 1,5918 1,5928 1,5933 1,5960 1,5964 1,5966 1,5974 1,6010 1,6021 1,6024 1,6041 1,6045 1,6055 1,6056 1,6087 1,6114 1,6115 1,6129 1,6149 1,6157 1,6209 1,6218 1,6245 1,6248 1,6262 1,6266 1,6276 1,6296 1,6309 1,6321 1,6326 1,6327 1,6331 1,6404 1,6435 1,6456 1,6494 1,6505 1,6511 1,6513 1,6531 1,6562 1,6566 1,6567 1,6578 1,6583 1,6620 1,6621 1,6625 1,6646 1,6657 1,6665 1,6671 1,6672 1,6675 1,6678 1,6680 1,6686 1,6711 1,6716 1,6718 1,6722 1,6724 1,6734 1,6735 1,6741 1,6743 1,6758 1,6765 1,6774 1,6776 1,6779 1,6783 1,6793 1,6795 1,6805 1,6809 1,6811 1,6818 1,6821 1,6860 1,6870 1,6881 1,6885 1,6898 1,6906 1,6910 1,6911 1,6912 1,6916 1,6917 1,6920 1,6927 1,6938 1,6941 1,6947 1,6952 1,6956 1,6961 1,6969 1,6971 1,6972 1,6976 1,6977 1,6978 1,6980 1,6983 1,6986 1,6991 1,6994 1,7001 1,7002 1,7003 1,7007 1,7018 1,7020 1,7023 1,7035 1,7047 1,7049 1,7050 1,7052 1,7058 1,7065 1,7067 1,7068 1,7069 1,7071 1,7075 1,7076 1,7083 1,7087 1,7103 1,7111 1,7114 1,7130 1,7139 1,7145 1,7148 1,7149 1,7150 1,7153 1,7159 1,7165 1,7169 1,7171 1,7175 1,7177 1,7179 1,7181 1,7183 1,7188 1,7189 1,7191 1,7193 1,7195 1,7199 1,7201 1,7202 1,7203 1,7204 1,7209 1,7216 1,7227 1,7228 1,7232 1,7235 1,7236 1,7239 1,7240 1,7241 1,7243 1,7244 1,7245 1,7246 1,7247 1,7250 1,7253 1,7256 1,7260 1,7264 1,7266 1,7267 1,7269 1,7270 1,7271 1,7275 1,7278 1,7282 1,7285 1,7287 1,7288 1,7291 1,7292 1,7296 1,7297 1,7299 1,7300 1,7304 1,7306 1,7309 1,7314 1,7315 1,7318 1,7326 1,7328 1,7330 1,7332 1,7336 1,7340 1,7344 1,7345 1,7346 1,7348 1,7349 1,7355 1,7356 1,7357 1,7362 1,7367 1,7368 1,7369 1,7372 1,7375 1,7376 1,7377 1,7378 1,7379 1,7380 1,7381 1,7382 1,7384 1,7385 1,7389 1,7390 1,7391 1,7394 1,7395 1,7401 1,7403 1,7405 1,7408 1,7410 1,7415 1,7417 1,7419 1,7420 1,7421 1,7422 1,7423 1,7424 1,7425 1,7427 1,7428 1,7432 1,7434 1,7437 1,7438 1,7440 1,7441 1,7442 1,7444 1,7445 1,7446 1,7447 1,7448 1,7451 1,7452 1,7453 1,7454 1,7455 1,7457 1,7459 1,7460 1,7464 1,7465 1,7467 1,7468 1,7469 1,7470 1,7471 1,7472 1,7473 1,7474 1,7475 1,7476 1,7477 1,7478 1,7479 1,7480 1,7481 1,7482 1,7483 1,7484 1,7485 1,7486 1,7487 1,7488 1,7489 930}
{140 1,160 1,423 1,465 1,838 1,968 1,1671 1,1793 1,1847 1,1866 1,1889 1,1901 1,1949 1,2001 1,2297 1,2549 1,2575 1,2755 1,3297 1,3326 1,3374 1,3392 1,3464 1,3560 1,3563 1,3662 1,3702 1,4083 1,4093 1,4141 1,4142 1,4232 1,4246 1,4281 1,4320 1,4394 1,4395 1,4526 1,4607 1,4690 1,4691 1,4720 1,4886 1,4890 1,4904 1,4963 1,4964 1,5046 1,5200 1,5227 1,5398 1,5399 1,5422 1,5431 1,5485 1,5514 1,5552 1,5565 1,5580 1,5600 1,5601 1,5636 1,5679 1,5778 1,5785 1,5837 1,5868 1,5882 1,5915 1,5993 1,6004 1,6037 1,6057 1,6066 1,6137 1,6148 1,6183 1,6190 1,6197 1,6264 1,6279 1,6381 1,6398 1,6402 1,6426 1,6433 1,6475 1,6478 1,6485 1,6489 1,6491 1,6499 1,6526 1,6534 1,6536 1,6553 1,6556 1,6558 1,6579 1,6580 1,6596 1,6612 1,6623 1,6632 1,6641 1,6647 1,6652 1,6677 1,6688 1,6693 1,6698 1,6705 1,6767 1,6771 1,6774 1,6776 1,6782 1,6794 1,6803 1,6814 1,6820 1,6825 1,6832 1,6854 1,6868 1,6876 1,6882 1,6889 1,6891 1,6893 1,6901 1,6904 1,6922 1,6928 1,6929 1,6930 1,6931 1,6933 1,6934 1,6937 1,6942 1,6945 1,6946 1,6967 1,6968 1,6970 1,6976 1,6981 1,6996 1,6999 1,7011 1,7012 1,7014 1,7019 1,7022 1,7023 1,7024 1,7031 1,7044 1,7045 1,7046 1,7048 1,7050 1,7052 1,7055 1,7063 1,7065 1,7070 1,7071 1,7072 1,7085 1,7086 1,7087 1,7090 1,7092 1,7097 1,7112 1,7113 1,7121 1,7124 1,7126 1,7129 1,7131 1,7143 1,7146 1,7147 1,7153 1,7154 1,7157 1,7161 1,7165 1,7166 1,7167 1,7168 1,7173 1,7177 1,7183 1,7187 1,7190 1,7191 1,7209 1,7210 1,7213 1,7221 1,7229 1,7232 1,7234 1,7235 1,7238 1,7240 1,7247 1,7248 1,7249 1,7251 1,7252 1,7253 1,7254 1,7255 1,7259 1,7263 1,7268 1,7270 1,7272 1,7273 1,7274 1,7275 1,7277 1,7281 1,7288 1,7291 1,7293 1,7296 1,7297 1,7302 1,7307 1,7308 1,7310 1,7311 1,7312 1,7313 1,7314 1,7315 1,7316 1,7317 1,7319 1,7320 1,7321 1,7322 1,7325 1,7327 1,7330 1,7332 1,7333 1,7336 1,7337 1,7338 1,7339 1,7340 1,7341 1,7342 1,7343 1,7344 1,7346 1,7348 1,7356 1,7357 1,7360 1,7364 1,7367 1,7369 1,7370 1,7375 1,7379 1,7380 1,7381 1,7384 1,7386 1,7387 1,7389 1,7390 1,7391 1,7397 1,7400 1,7401 1,7403 1,7404 1,7405 1,7406 1,7407 1,7409 1,7412 1,7414 1,7415 1,7416 1,7417 1,7418 1,7421 1,7423 1,7424 1,7426 1,7427 1,7428 1,7430 1,7431 1,7434 1,7437 1,7438 1,7439 1,7440 1,7442 1,7445 1,7446 1,7447 1,7449 1,7450 1,7451 1,7452 1,7453 1,7455 1,7457 1,7460 1,7461 1,7462 1,7463 1,7464 1,7465 1,7466 1,7467 1,7468 1,7469 1,7470 1,7471 1,7472 1,7473 1,7474 1,7475 1,7476 1,7477 1,7478 1,7479 1,7480 1,7481 1,7482 1,7483 1,7484 1,7485 1,7486 1,7487 1,7488 1,7489 908,7490 O}
{130 1,835 1,869 1,890 1,1110 1,1236 1,1494 1,1781 1,2143 1,2154 1,2195 1,2342 1,2454 1,2859 1,2876 1,3170 1,3342 1,3461 1,3642 1,3856 1,3920 1,4058 1,4132 1,4206 1,4244 1,4318 1,4335 1,4457 1,4577 1,4606 1,4666 1,4796 1,4848 1,4888 1,4893 1,4944 1,4993 1,5108 1,5129 1,5210 1,5221 1,5224 1,5230 1,5280 1,5326 1,5403 1,5424 1,5472 1,5475 1,5488 1,5563 1,5575 1,5599 1,5603 1,5638 1,5646 1,5670 1,5673 1,5680 1,5692 1,5712 1,5773 1,5793 1,5834 1,5841 1,5885 1,5931 1,5937 1,5940 1,5988 1,5996 1,6000 1,6005 1,6016 1,6024 1,6044 1,6055 1,6056 1,6084 1,6101 1,6112 1,6149 1,6194 1,6246 1,6271 1,6281 1,6291 1,6296 1,6326 1,6354 1,6424 1,6431 1,6446 1,6452 1,6455 1,6508 1,6543 1,6562 1,6566 1,6567 1,6598 1,6607 1,6614 1,6616 1,6620 1,6621 1,6657 1,6662 1,6673 1,6677 1,6692 1,6716 1,6752 1,6762 1,6768 1,6835 1,6846 1,6855 1,6895 1,6906 1,6911 1,6916 1,6941 1,6959 1,6985 1,6989 1,7007 1,7008 1,7009 1,7020 1,7035 1,7046 1,7047 1,7049 1,7055 1,7067 1,7076 1,7077 1,7079 1,7103 1,7116 1,7120 1,7130 1,7135 1,7149 1,7153 1,7159 1,7160 1,7169 1,7177 1,7178 1,7179 1,7184 1,7187 1,7188 1,7189 1,7197 1,7198 1,7204 1,7206 1,7209 1,7210 1,7211 1,7212 1,7215 1,7219 1,7222 1,7223 1,7227 1,7228 1,7229 1,7234 1,7239 1,7241 1,7243 1,7249 1,7254 1,7255 1,7256 1,7258 1,7259 1,7261 1,7263 1,7266 1,7268 1,7269 1,7270 1,7273 1,7274 1,7275 1,7276 1,7277 1,7278 1,7285 1,7288 1,7292 1,7296 1,7297 1,7299 1,7301 1,7302 1,7304 1,7306 1,7307 1,7308 1,7309 1,7310 1,7313 1,7314 1,7315 1,7316 1,7317 1,7320 1,7321 1,7323 1,7325 1,7326 1,7327 1,7328 1,7332 1,7333 1,7336 1,7338 1,7342 1,7344 1,7347 1,7349 1,7355 1,7360 1,7362 1,7364 1,7367 1,7368 1,7369 1,7370 1,7375 1,7379 1,7380 1,7381 1,7384 1,7386 1,7387 1,7389 1,7390 1,7391 1,7395 1,7397 1,7400 1,7401 1,7403 1,7404 1,7405 1,7406 1,7407 1,7408 1,7409 1,7412 1,7414 1,7416 1,7417 1,7418 1,7421 1,7423 1,7424 1,7426 1,7427 1,7428 1,7430 1,7431 1,7434 1,7437 1,7438 1,7439 1,7440 1,7442 1,7445 1,7446 1,7447 1,7448 1,7449 1,7450 1,7451 1,7453 1,7455 1,7457 1,7458 1,7460 1,7461 1,7462 1,7463 1,7464 1,7465 1,7466 1,7467 1,7468 1,7469 1,7470 1,7471 1,7472 1,7473 1,7474 1,7475 1,7476 1,7477 1,7478 1,7479 1,7480 1,7481 1,7482 1,7483 1,7484 1,7485 1,7486 1,7487 1,7488 1,7489 593}
[truncated: 10,643,947 more chars]
