# Supplementary material for: A new approach for interpreting Random Forest models and its application to the biology of ageing
Source: Bioinformatics. 2018 Feb 16;34(14):2449–56. doi: 10.1093/bioinformatics/bty087 (PMC6041990; doi:10.1093/bioinformatics/bty087)
Supplement: Supplementary Data [file bty087_src_code_and_dataset.zip › src_code_and_dataset/results/11_false.txt]

PARAM, Using dataset: /pi/home/cug/ff79/GCWA/datasets/go.arff
PARAM, Using class: class_expression_brain
PARAM, Number of iterations: 100,200,300,
PARAM, Max. depth: 0
PARAM, Random seed: 11
PARAM, Number of random selected features used in each split: 0.5,1.0,2.0,
PARAM, Do IB undersample: false
PARAM, N. of min. positive values: 10
PARAM, N. bins: -1
STATS_LATEX_DB & go.arff & class_expression_brain & 17716 & 7491 & N:17149 / O:420 / U:147 /  \\ 
CROSSVALID_STATS_BEGIN

Correctly Classified Instances       17140               96.7487 %
Incorrectly Classified Instances       576                3.2513 %
Kappa statistic                          0.0185
Mean absolute error                      0.0293
Root mean squared error                  0.1244
Relative absolute error                 93.8319 %
Root relative squared error             99.6301 %
Total Number of Instances            17716     

=== Detailed Accuracy By Class ===

                 TP Rate  FP Rate  Precision  Recall   F-Measure  MCC      ROC Area  PRC Area  Class
                 0.999    0.989    0.968      0.999    0.983      0.050    0.702     0.983     N
                 0.014    0.001    0.333      0.014    0.027      0.065    0.737     0.094     O
                 0.000    0.000    0.000      0.000    0.000      -0.001   0.661     0.022     U
                 0.000    0.000    0.000      0.000    0.000      0.000    ?         ?         ?
Weighted Avg.    0.967    0.958    0.945      0.967    0.953      0.050    0.703     0.954     

=== Confusion Matrix ===

     a     b     c     d   <-- classified as
 17134    12     3     0 |     a = N
   414     6     0     0 |     b = O
   147     0     0     0 |     c = U
     0     0     0     0 |     d = ?

CROSSVALID_STATS_END
STATS_LATEX_ACC & go.arff & class_expression_brain & 0.945 & 0.967 & 0.953 & 0.703 & 0.954 \\ 
STATS_LATEX_ACC_PER & go.arff & class_expression_brain & 0.968 & 0.999 & 0.983 & 0.702 & 0.983 & N \\ 
STATS_LATEX_ACC_PER & go.arff & class_expression_brain & 0.333 & 0.014 & 0.027 & 0.737 & 0.094 & O \\ 
STATS_LATEX_ACC_PER & go.arff & class_expression_brain & 0.000 & 0.000 & 0.000 & 0.661 & 0.022 & U \\ 
ROCPOINTS_N,0.0433,1.0000,1.0000,0.9680,1.0000
ROCPOINTS_N,0.0467,0.9982,1.0000,0.9680,1.0000
ROCPOINTS_N,0.0700,0.9965,1.0000,0.9681,1.0000
ROCPOINTS_N,0.1967,0.9947,1.0000,0.9682,1.0000
ROCPOINTS_N,0.2133,0.9929,1.0000,0.9682,1.0000
ROCPOINTS_N,0.2833,0.9929,0.9999,0.9682,0.9999
ROCPOINTS_N,0.3231,0.9929,0.9999,0.9682,0.9999
ROCPOINTS_N,0.3333,0.9929,0.9998,0.9682,0.9998
ROCPOINTS_N,0.3433,0.9929,0.9998,0.9682,0.9998
ROCPOINTS_N,0.3600,0.9929,0.9997,0.9682,0.9997
ROCPOINTS_N,0.3833,0.9929,0.9997,0.9682,0.9997
ROCPOINTS_N,0.3867,0.9929,0.9996,0.9682,0.9996
ROCPOINTS_N,0.4533,0.9929,0.9995,0.9682,0.9995
ROCPOINTS_N,0.4733,0.9929,0.9995,0.9682,0.9995
ROCPOINTS_N,0.4800,0.9929,0.9994,0.9682,0.9994
ROCPOINTS_N,0.4833,0.9929,0.9993,0.9682,0.9993
ROCPOINTS_N,0.4900,0.9912,0.9993,0.9682,0.9993
ROCPOINTS_N,0.4978,0.9894,0.9992,0.9683,0.9992
ROCPOINTS_N,0.5067,0.9894,0.9991,0.9683,0.9991
ROCPOINTS_N,0.5133,0.9894,0.9990,0.9683,0.9990
ROCPOINTS_N,0.5222,0.9894,0.9989,0.9683,0.9989
ROCPOINTS_N,0.5315,0.9894,0.9988,0.9683,0.9988
ROCPOINTS_N,0.5367,0.9894,0.9987,0.9683,0.9987
ROCPOINTS_N,0.5467,0.9877,0.9987,0.9683,0.9987
ROCPOINTS_N,0.5500,0.9877,0.9986,0.9683,0.9986
ROCPOINTS_N,0.5527,0.9877,0.9985,0.9683,0.9985
ROCPOINTS_N,0.5533,0.9877,0.9985,0.9683,0.9985
ROCPOINTS_N,0.5600,0.9877,0.9984,0.9683,0.9984
ROCPOINTS_N,0.5633,0.9859,0.9984,0.9684,0.9984
ROCPOINTS_N,0.5667,0.9841,0.9984,0.9684,0.9984
ROCPOINTS_N,0.5700,0.9824,0.9984,0.9685,0.9984
ROCPOINTS_N,0.5701,0.9824,0.9983,0.9685,0.9983
ROCPOINTS_N,0.5759,0.9824,0.9983,0.9685,0.9983
ROCPOINTS_N,0.5780,0.9824,0.9982,0.9685,0.9982
ROCPOINTS_N,0.5833,0.9824,0.9981,0.9685,0.9981
ROCPOINTS_N,0.5843,0.9824,0.9981,0.9685,0.9981
ROCPOINTS_N,0.5860,0.9824,0.9980,0.9685,0.9980
ROCPOINTS_N,0.5900,0.9824,0.9979,0.9685,0.9979
ROCPOINTS_N,0.5933,0.9824,0.9978,0.9685,0.9978
ROCPOINTS_N,0.5967,0.9824,0.9978,0.9685,0.9978
ROCPOINTS_N,0.5969,0.9824,0.9977,0.9685,0.9977
ROCPOINTS_N,0.5971,0.9824,0.9977,0.9685,0.9977
ROCPOINTS_N,0.6000,0.9824,0.9976,0.9685,0.9976
ROCPOINTS_N,0.6067,0.9806,0.9976,0.9685,0.9976
ROCPOINTS_N,0.6167,0.9806,0.9976,0.9685,0.9976
ROCPOINTS_N,0.6200,0.9788,0.9974,0.9686,0.9974
ROCPOINTS_N,0.6267,0.9788,0.9974,0.9686,0.9974
ROCPOINTS_N,0.6333,0.9788,0.9973,0.9686,0.9973
ROCPOINTS_N,0.6400,0.9788,0.9972,0.9686,0.9972
ROCPOINTS_N,0.6433,0.9788,0.9970,0.9686,0.9970
ROCPOINTS_N,0.6467,0.9788,0.9970,0.9686,0.9970
ROCPOINTS_N,0.6492,0.9788,0.9969,0.9686,0.9969
ROCPOINTS_N,0.6533,0.9788,0.9968,0.9686,0.9968
ROCPOINTS_N,0.6567,0.9753,0.9967,0.9687,0.9967
ROCPOINTS_N,0.6575,0.9753,0.9966,0.9687,0.9966
ROCPOINTS_N,0.6600,0.9753,0.9966,0.9687,0.9966
ROCPOINTS_N,0.6633,0.9753,0.9965,0.9687,0.9965
ROCPOINTS_N,0.6699,0.9753,0.9964,0.9687,0.9964
ROCPOINTS_N,0.6700,0.9735,0.9964,0.9687,0.9964
ROCPOINTS_N,0.6767,0.9718,0.9963,0.9688,0.9963
ROCPOINTS_N,0.6770,0.9718,0.9962,0.9688,0.9962
ROCPOINTS_N,0.6800,0.9718,0.9962,0.9688,0.9962
ROCPOINTS_N,0.6833,0.9718,0.9960,0.9688,0.9960
ROCPOINTS_N,0.6867,0.9700,0.9959,0.9688,0.9959
ROCPOINTS_N,0.6900,0.9700,0.9957,0.9688,0.9957
ROCPOINTS_N,0.6933,0.9683,0.9957,0.9688,0.9957
ROCPOINTS_N,0.6949,0.9665,0.9955,0.9689,0.9955
ROCPOINTS_N,0.6967,0.9665,0.9954,0.9689,0.9954
ROCPOINTS_N,0.6981,0.9647,0.9953,0.9689,0.9953
ROCPOINTS_N,0.7000,0.9647,0.9953,0.9689,0.9953
ROCPOINTS_N,0.7033,0.9647,0.9951,0.9689,0.9951
ROCPOINTS_N,0.7067,0.9647,0.9950,0.9689,0.9950
ROCPOINTS_N,0.7100,0.9594,0.9948,0.9691,0.9948
ROCPOINTS_N,0.7133,0.9594,0.9947,0.9691,0.9947
ROCPOINTS_N,0.7200,0.9577,0.9946,0.9691,0.9946
ROCPOINTS_N,0.7233,0.9559,0.9945,0.9692,0.9945
ROCPOINTS_N,0.7267,0.9559,0.9941,0.9692,0.9941
ROCPOINTS_N,0.7300,0.9559,0.9938,0.9692,0.9938
ROCPOINTS_N,0.7333,0.9541,0.9938,0.9692,0.9938
ROCPOINTS_N,0.7367,0.9524,0.9936,0.9693,0.9936
ROCPOINTS_N,0.7433,0.9506,0.9935,0.9693,0.9935
ROCPOINTS_N,0.7466,0.9506,0.9933,0.9693,0.9933
ROCPOINTS_N,0.7467,0.9506,0.9932,0.9693,0.9932
ROCPOINTS_N,0.7481,0.9506,0.9930,0.9693,0.9930
ROCPOINTS_N,0.7500,0.9506,0.9929,0.9693,0.9929
ROCPOINTS_N,0.7501,0.9489,0.9928,0.9694,0.9928
ROCPOINTS_N,0.7525,0.9489,0.9928,0.9694,0.9928
ROCPOINTS_N,0.7529,0.9489,0.9927,0.9694,0.9927
ROCPOINTS_N,0.7533,0.9489,0.9927,0.9694,0.9927
ROCPOINTS_N,0.7567,0.9489,0.9924,0.9694,0.9924
ROCPOINTS_N,0.7577,0.9471,0.9918,0.9694,0.9918
ROCPOINTS_N,0.7600,0.9471,0.9917,0.9694,0.9917
ROCPOINTS_N,0.7604,0.9471,0.9917,0.9694,0.9917
ROCPOINTS_N,0.7633,0.9471,0.9916,0.9694,0.9916
ROCPOINTS_N,0.7642,0.9436,0.9913,0.9695,0.9913
ROCPOINTS_N,0.7667,0.9436,0.9913,0.9695,0.9913
ROCPOINTS_N,0.7700,0.9436,0.9911,0.9695,0.9911
ROCPOINTS_N,0.7733,0.9436,0.9907,0.9695,0.9907
ROCPOINTS_N,0.7767,0.9436,0.9906,0.9695,0.9906
ROCPOINTS_N,0.7800,0.9436,0.9904,0.9695,0.9904
ROCPOINTS_N,0.7833,0.9436,0.9901,0.9695,0.9901
ROCPOINTS_N,0.7866,0.9436,0.9898,0.9694,0.9898
ROCPOINTS_N,0.7867,0.9436,0.9897,0.9694,0.9897
ROCPOINTS_N,0.7884,0.9418,0.9896,0.9695,0.9896
ROCPOINTS_N,0.7900,0.9418,0.9895,0.9695,0.9895
ROCPOINTS_N,0.7933,0.9418,0.9892,0.9695,0.9892
ROCPOINTS_N,0.7966,0.9400,0.9889,0.9695,0.9889
ROCPOINTS_N,0.7967,0.9400,0.9889,0.9695,0.9889
ROCPOINTS_N,0.7973,0.9365,0.9886,0.9696,0.9886
ROCPOINTS_N,0.8000,0.9365,0.9885,0.9696,0.9885
ROCPOINTS_N,0.8033,0.9312,0.9877,0.9698,0.9877
ROCPOINTS_N,0.8067,0.9295,0.9872,0.9698,0.9872
ROCPOINTS_N,0.8100,0.9242,0.9868,0.9700,0.9868
ROCPOINTS_N,0.8100,0.9242,0.9867,0.9700,0.9867
ROCPOINTS_N,0.8133,0.9189,0.9862,0.9701,0.9862
ROCPOINTS_N,0.8156,0.9153,0.9857,0.9702,0.9857
ROCPOINTS_N,0.8167,0.9136,0.9857,0.9703,0.9857
ROCPOINTS_N,0.8200,0.9118,0.9852,0.9703,0.9852
ROCPOINTS_N,0.8217,0.9083,0.9851,0.9704,0.9851
ROCPOINTS_N,0.8233,0.9083,0.9850,0.9704,0.9850
ROCPOINTS_N,0.8244,0.9030,0.9845,0.9706,0.9845
ROCPOINTS_N,0.8267,0.9030,0.9845,0.9706,0.9845
ROCPOINTS_N,0.8300,0.8924,0.9838,0.9709,0.9838
ROCPOINTS_N,0.8300,0.8924,0.9837,0.9709,0.9837
ROCPOINTS_N,0.8300,0.8924,0.9830,0.9709,0.9830
ROCPOINTS_N,0.8327,0.8924,0.9830,0.9709,0.9830
ROCPOINTS_N,0.8333,0.8907,0.9830,0.9709,0.9830
ROCPOINTS_N,0.8367,0.8871,0.9818,0.9710,0.9818
ROCPOINTS_N,0.8400,0.8836,0.9809,0.9711,0.9809
ROCPOINTS_N,0.8403,0.8783,0.9798,0.9712,0.9798
ROCPOINTS_N,0.8433,0.8783,0.9797,0.9712,0.9797
ROCPOINTS_N,0.8456,0.8748,0.9784,0.9713,0.9784
ROCPOINTS_N,0.8467,0.8730,0.9784,0.9713,0.9784
ROCPOINTS_N,0.8494,0.8695,0.9778,0.9714,0.9778
ROCPOINTS_N,0.8500,0.8695,0.9777,0.9714,0.9777
ROCPOINTS_N,0.8509,0.8677,0.9766,0.9715,0.9766
ROCPOINTS_N,0.8517,0.8677,0.9765,0.9715,0.9765
ROCPOINTS_N,0.8520,0.8677,0.9764,0.9715,0.9764
ROCPOINTS_N,0.8533,0.8677,0.9764,0.9715,0.9764
ROCPOINTS_N,0.8541,0.8589,0.9752,0.9717,0.9752
ROCPOINTS_N,0.8544,0.8589,0.9752,0.9717,0.9752
ROCPOINTS_N,0.8562,0.8589,0.9751,0.9717,0.9751
ROCPOINTS_N,0.8567,0.8589,0.9750,0.9717,0.9750
ROCPOINTS_N,0.8583,0.8554,0.9735,0.9718,0.9735
ROCPOINTS_N,0.8600,0.8554,0.9735,0.9718,0.9735
ROCPOINTS_N,0.8633,0.8501,0.9720,0.9719,0.9720
ROCPOINTS_N,0.8644,0.8483,0.9707,0.9719,0.9707
ROCPOINTS_N,0.8667,0.8483,0.9707,0.9719,0.9707
ROCPOINTS_N,0.8686,0.8430,0.9689,0.9720,0.9689
ROCPOINTS_N,0.8700,0.8430,0.9689,0.9720,0.9689
ROCPOINTS_N,0.8720,0.8325,0.9671,0.9723,0.9671
ROCPOINTS_N,0.8733,0.8325,0.9670,0.9723,0.9670
ROCPOINTS_N,0.8761,0.8183,0.9650,0.9727,0.9650
ROCPOINTS_N,0.8767,0.8183,0.9649,0.9727,0.9649
ROCPOINTS_N,0.8800,0.8113,0.9631,0.9729,0.9631
ROCPOINTS_N,0.8819,0.8025,0.9602,0.9731,0.9602
ROCPOINTS_N,0.8831,0.8025,0.9602,0.9731,0.9602
ROCPOINTS_N,0.8833,0.8025,0.9601,0.9731,0.9601
ROCPOINTS_N,0.8850,0.7937,0.9576,0.9733,0.9576
ROCPOINTS_N,0.8867,0.7919,0.9575,0.9734,0.9575
ROCPOINTS_N,0.8878,0.7848,0.9542,0.9735,0.9542
ROCPOINTS_N,0.8891,0.7848,0.9542,0.9735,0.9542
ROCPOINTS_N,0.8897,0.7848,0.9540,0.9735,0.9540
ROCPOINTS_N,0.8899,0.7848,0.9538,0.9735,0.9538
ROCPOINTS_N,0.8900,0.7848,0.9537,0.9735,0.9537
ROCPOINTS_N,0.8906,0.7795,0.9502,0.9736,0.9502
ROCPOINTS_N,0.8918,0.7795,0.9501,0.9736,0.9501
ROCPOINTS_N,0.8921,0.7795,0.9501,0.9736,0.9501
ROCPOINTS_N,0.8922,0.7795,0.9500,0.9736,0.9500
ROCPOINTS_N,0.8923,0.7795,0.9499,0.9736,0.9499
ROCPOINTS_N,0.8933,0.7795,0.9499,0.9736,0.9499
ROCPOINTS_N,0.8936,0.7760,0.9467,0.9736,0.9467
ROCPOINTS_N,0.8944,0.7760,0.9466,0.9736,0.9466
ROCPOINTS_N,0.8964,0.7760,0.9466,0.9736,0.9466
ROCPOINTS_N,0.8967,0.7760,0.9465,0.9736,0.9465
ROCPOINTS_N,0.8967,0.7690,0.9429,0.9737,0.9429
ROCPOINTS_N,0.8982,0.7690,0.9429,0.9737,0.9429
ROCPOINTS_N,0.8983,0.7690,0.9427,0.9737,0.9427
ROCPOINTS_N,0.8989,0.7690,0.9426,0.9737,0.9426
ROCPOINTS_N,0.8997,0.7690,0.9426,0.9737,0.9426
ROCPOINTS_N,0.9000,0.7690,0.9425,0.9737,0.9425
ROCPOINTS_N,0.9008,0.7619,0.9395,0.9739,0.9395
ROCPOINTS_N,0.9022,0.7619,0.9395,0.9739,0.9395
ROCPOINTS_N,0.9033,0.7619,0.9394,0.9739,0.9394
ROCPOINTS_N,0.9038,0.7531,0.9355,0.9741,0.9355
ROCPOINTS_N,0.9053,0.7531,0.9354,0.9741,0.9354
ROCPOINTS_N,0.9067,0.7531,0.9354,0.9741,0.9354
ROCPOINTS_N,0.9083,0.7478,0.9304,0.9741,0.9304
ROCPOINTS_N,0.9100,0.7478,0.9303,0.9741,0.9303
ROCPOINTS_N,0.9108,0.7390,0.9250,0.9743,0.9250
ROCPOINTS_N,0.9119,0.7390,0.9250,0.9743,0.9250
ROCPOINTS_N,0.9121,0.7390,0.9249,0.9743,0.9249
ROCPOINTS_N,0.9122,0.7390,0.9248,0.9743,0.9248
ROCPOINTS_N,0.9125,0.7390,0.9248,0.9743,0.9248
ROCPOINTS_N,0.9126,0.7390,0.9247,0.9743,0.9247
ROCPOINTS_N,0.9128,0.7372,0.9247,0.9743,0.9247
ROCPOINTS_N,0.9132,0.7372,0.9246,0.9743,0.9246
ROCPOINTS_N,0.9133,0.7372,0.9245,0.9743,0.9245
ROCPOINTS_N,0.9144,0.7196,0.9190,0.9748,0.9190
ROCPOINTS_N,0.9150,0.7196,0.9189,0.9748,0.9189
ROCPOINTS_N,0.9151,0.7196,0.9189,0.9748,0.9189
ROCPOINTS_N,0.9159,0.7196,0.9188,0.9748,0.9188
ROCPOINTS_N,0.9161,0.7196,0.9187,0.9748,0.9187
ROCPOINTS_N,0.9162,0.7196,0.9186,0.9748,0.9186
ROCPOINTS_N,0.9167,0.7196,0.9185,0.9748,0.9185
ROCPOINTS_N,0.9169,0.7072,0.9135,0.9750,0.9135
ROCPOINTS_N,0.9178,0.7072,0.9134,0.9750,0.9134
ROCPOINTS_N,0.9179,0.7072,0.9133,0.9750,0.9133
ROCPOINTS_N,0.9189,0.7055,0.9133,0.9751,0.9133
ROCPOINTS_N,0.9200,0.7055,0.9133,0.9751,0.9133
ROCPOINTS_N,0.9209,0.6966,0.9062,0.9752,0.9062
ROCPOINTS_N,0.9211,0.6966,0.9061,0.9752,0.9061
ROCPOINTS_N,0.9213,0.6949,0.9060,0.9753,0.9060
ROCPOINTS_N,0.9213,0.6949,0.9059,0.9753,0.9059
ROCPOINTS_N,0.9217,0.6949,0.9059,0.9753,0.9059
ROCPOINTS_N,0.9225,0.6931,0.9059,0.9753,0.9059
ROCPOINTS_N,0.9228,0.6931,0.9058,0.9753,0.9058
ROCPOINTS_N,0.9233,0.6931,0.9058,0.9753,0.9058
ROCPOINTS_N,0.9239,0.6737,0.8974,0.9758,0.8974
ROCPOINTS_N,0.9247,0.6737,0.8974,0.9758,0.8974
ROCPOINTS_N,0.9250,0.6737,0.8973,0.9758,0.8973
ROCPOINTS_N,0.9251,0.6737,0.8973,0.9758,0.8973
ROCPOINTS_N,0.9256,0.6737,0.8972,0.9758,0.8972
ROCPOINTS_N,0.9258,0.6737,0.8971,0.9758,0.8971
ROCPOINTS_N,0.9267,0.6737,0.8971,0.9758,0.8971
ROCPOINTS_N,0.9269,0.6596,0.8900,0.9761,0.8900
ROCPOINTS_N,0.9272,0.6596,0.8900,0.9761,0.8900
ROCPOINTS_N,0.9280,0.6596,0.8899,0.9761,0.8899
ROCPOINTS_N,0.9283,0.6596,0.8898,0.9761,0.8898
ROCPOINTS_N,0.9286,0.6596,0.8897,0.9761,0.8897
ROCPOINTS_N,0.9288,0.6596,0.8897,0.9761,0.8897
ROCPOINTS_N,0.9290,0.6596,0.8896,0.9761,0.8896
ROCPOINTS_N,0.9292,0.6596,0.8896,0.9761,0.8896
ROCPOINTS_N,0.9293,0.6596,0.8895,0.9761,0.8895
ROCPOINTS_N,0.9300,0.6596,0.8894,0.9761,0.8894
ROCPOINTS_N,0.9307,0.6561,0.8820,0.9760,0.8820
ROCPOINTS_N,0.9311,0.6561,0.8819,0.9760,0.8819
ROCPOINTS_N,0.9311,0.6561,0.8819,0.9760,0.8819
ROCPOINTS_N,0.9314,0.6561,0.8817,0.9760,0.8817
ROCPOINTS_N,0.9316,0.6561,0.8817,0.9760,0.8817
ROCPOINTS_N,0.9316,0.6561,0.8816,0.9760,0.8816
ROCPOINTS_N,0.9317,0.6561,0.8816,0.9760,0.8816
ROCPOINTS_N,0.9325,0.6561,0.8813,0.9760,0.8813
ROCPOINTS_N,0.9332,0.6561,0.8813,0.9760,0.8813
ROCPOINTS_N,0.9333,0.6561,0.8812,0.9760,0.8812
ROCPOINTS_N,0.9339,0.6473,0.8719,0.9760,0.8719
ROCPOINTS_N,0.9344,0.6473,0.8718,0.9760,0.8718
ROCPOINTS_N,0.9347,0.6455,0.8718,0.9761,0.8718
ROCPOINTS_N,0.9350,0.6455,0.8717,0.9761,0.8717
ROCPOINTS_N,0.9353,0.6455,0.8717,0.9761,0.8717
ROCPOINTS_N,0.9359,0.6455,0.8716,0.9761,0.8716
ROCPOINTS_N,0.9360,0.6455,0.8715,0.9761,0.8715
ROCPOINTS_N,0.9367,0.6455,0.8715,0.9761,0.8715
ROCPOINTS_N,0.9380,0.6296,0.8635,0.9765,0.8635
ROCPOINTS_N,0.9383,0.6296,0.8634,0.9765,0.8634
ROCPOINTS_N,0.9388,0.6296,0.8634,0.9765,0.8634
ROCPOINTS_N,0.9392,0.6279,0.8634,0.9765,0.8634
ROCPOINTS_N,0.9400,0.6279,0.8633,0.9765,0.8633
ROCPOINTS_N,0.9402,0.6102,0.8514,0.9768,0.8514
ROCPOINTS_N,0.9404,0.6102,0.8511,0.9768,0.8511
ROCPOINTS_N,0.9407,0.6102,0.8508,0.9768,0.8508
ROCPOINTS_N,0.9409,0.6102,0.8506,0.9768,0.8506
ROCPOINTS_N,0.9417,0.6102,0.8504,0.9768,0.8504
ROCPOINTS_N,0.9422,0.6102,0.8504,0.9768,0.8504
ROCPOINTS_N,0.9423,0.6102,0.8503,0.9768,0.8503
ROCPOINTS_N,0.9430,0.6102,0.8503,0.9768,0.8503
ROCPOINTS_N,0.9433,0.6102,0.8502,0.9768,0.8502
ROCPOINTS_N,0.9433,0.6102,0.8501,0.9768,0.8501
ROCPOINTS_N,0.9434,0.5891,0.8388,0.9773,0.8388
ROCPOINTS_N,0.9437,0.5891,0.8387,0.9773,0.8387
ROCPOINTS_N,0.9437,0.5891,0.8386,0.9773,0.8386
ROCPOINTS_N,0.9443,0.5891,0.8386,0.9773,0.8386
ROCPOINTS_N,0.9444,0.5891,0.8384,0.9773,0.8384
ROCPOINTS_N,0.9444,0.5891,0.8383,0.9773,0.8383
ROCPOINTS_N,0.9447,0.5891,0.8382,0.9773,0.8382
ROCPOINTS_N,0.9447,0.5891,0.8382,0.9773,0.8382
ROCPOINTS_N,0.9448,0.5891,0.8381,0.9773,0.8381
ROCPOINTS_N,0.9450,0.5891,0.8379,0.9773,0.8379
ROCPOINTS_N,0.9456,0.5891,0.8378,0.9773,0.8378
ROCPOINTS_N,0.9467,0.5891,0.8377,0.9773,0.8377
ROCPOINTS_N,0.9473,0.5697,0.8242,0.9777,0.8242
ROCPOINTS_N,0.9473,0.5697,0.8241,0.9777,0.8241
ROCPOINTS_N,0.9476,0.5697,0.8240,0.9777,0.8240
ROCPOINTS_N,0.9478,0.5697,0.8239,0.9777,0.8239
ROCPOINTS_N,0.9482,0.5697,0.8238,0.9776,0.8238
ROCPOINTS_N,0.9483,0.5697,0.8237,0.9776,0.8237
ROCPOINTS_N,0.9484,0.5679,0.8235,0.9777,0.8235
ROCPOINTS_N,0.9486,0.5679,0.8235,0.9777,0.8235
ROCPOINTS_N,0.9492,0.5679,0.8234,0.9777,0.8234
ROCPOINTS_N,0.9497,0.5679,0.8234,0.9777,0.8234
ROCPOINTS_N,0.9500,0.5679,0.8233,0.9777,0.8233
ROCPOINTS_N,0.9502,0.5485,0.8078,0.9780,0.8078
ROCPOINTS_N,0.9505,0.5485,0.8077,0.9780,0.8077
ROCPOINTS_N,0.9509,0.5485,0.8077,0.9780,0.8077
ROCPOINTS_N,0.9510,0.5485,0.8076,0.9780,0.8076
ROCPOINTS_N,0.9512,0.5485,0.8076,0.9780,0.8076
ROCPOINTS_N,0.9513,0.5485,0.8075,0.9780,0.8075
ROCPOINTS_N,0.9514,0.5485,0.8073,0.9780,0.8073
ROCPOINTS_N,0.9517,0.5485,0.8072,0.9780,0.8072
ROCPOINTS_N,0.9518,0.5485,0.8071,0.9780,0.8071
ROCPOINTS_N,0.9521,0.5485,0.8070,0.9780,0.8070
ROCPOINTS_N,0.9521,0.5485,0.8070,0.9780,0.8070
ROCPOINTS_N,0.9522,0.5485,0.8069,0.9780,0.8069
ROCPOINTS_N,0.9522,0.5485,0.8069,0.9780,0.8069
ROCPOINTS_N,0.9523,0.5485,0.8068,0.9780,0.8068
ROCPOINTS_N,0.9524,0.5485,0.8068,0.9780,0.8068
ROCPOINTS_N,0.9525,0.5485,0.8067,0.9780,0.8067
ROCPOINTS_N,0.9526,0.5485,0.8066,0.9780,0.8066
ROCPOINTS_N,0.9527,0.5485,0.8066,0.9780,0.8066
ROCPOINTS_N,0.9533,0.5485,0.8065,0.9780,0.8065
ROCPOINTS_N,0.9535,0.5185,0.7897,0.9788,0.7897
ROCPOINTS_N,0.9536,0.5185,0.7896,0.9787,0.7896
ROCPOINTS_N,0.9537,0.5185,0.7895,0.9787,0.7895
ROCPOINTS_N,0.9540,0.5185,0.7894,0.9787,0.7894
ROCPOINTS_N,0.9542,0.5185,0.7894,0.9787,0.7894
ROCPOINTS_N,0.9542,0.5185,0.7893,0.9787,0.7893
ROCPOINTS_N,0.9543,0.5185,0.7893,0.9787,0.7893
ROCPOINTS_N,0.9544,0.5185,0.7892,0.9787,0.7892
ROCPOINTS_N,0.9546,0.5185,0.7891,0.9787,0.7891
ROCPOINTS_N,0.9550,0.5185,0.7890,0.9787,0.7890
ROCPOINTS_N,0.9556,0.5185,0.7889,0.9787,0.7889
ROCPOINTS_N,0.9562,0.5185,0.7889,0.9787,0.7889
ROCPOINTS_N,0.9564,0.5185,0.7888,0.9787,0.7888
ROCPOINTS_N,0.9567,0.5185,0.7887,0.9787,0.7887
ROCPOINTS_N,0.9569,0.4956,0.7712,0.9792,0.7712
ROCPOINTS_N,0.9570,0.4956,0.7712,0.9792,0.7712
ROCPOINTS_N,0.9574,0.4956,0.7711,0.9792,0.7711
ROCPOINTS_N,0.9575,0.4956,0.7711,0.9792,0.7711
ROCPOINTS_N,0.9578,0.4956,0.7710,0.9792,0.7710
ROCPOINTS_N,0.9583,0.4956,0.7709,0.9792,0.7709
ROCPOINTS_N,0.9586,0.4956,0.7708,0.9792,0.7708
ROCPOINTS_N,0.9589,0.4956,0.7707,0.9792,0.7707
ROCPOINTS_N,0.9591,0.4956,0.7705,0.9792,0.7705
ROCPOINTS_N,0.9592,0.4956,0.7705,0.9792,0.7705
ROCPOINTS_N,0.9593,0.4956,0.7704,0.9792,0.7704
ROCPOINTS_N,0.9593,0.4956,0.7704,0.9792,0.7704
ROCPOINTS_N,0.9595,0.4956,0.7703,0.9792,0.7703
ROCPOINTS_N,0.9595,0.4956,0.7702,0.9792,0.7702
ROCPOINTS_N,0.9599,0.4956,0.7702,0.9792,0.7702
ROCPOINTS_N,0.9600,0.4956,0.7701,0.9792,0.7701
ROCPOINTS_N,0.9601,0.4762,0.7485,0.9794,0.7485
ROCPOINTS_N,0.9605,0.4762,0.7484,0.9794,0.7484
ROCPOINTS_N,0.9607,0.4762,0.7484,0.9794,0.7484
ROCPOINTS_N,0.9608,0.4762,0.7483,0.9794,0.7483
ROCPOINTS_N,0.9613,0.4762,0.7482,0.9794,0.7482
ROCPOINTS_N,0.9613,0.4762,0.7481,0.9794,0.7481
ROCPOINTS_N,0.9615,0.4762,0.7480,0.9794,0.7480
ROCPOINTS_N,0.9617,0.4762,0.7480,0.9794,0.7480
ROCPOINTS_N,0.9617,0.4762,0.7474,0.9794,0.7474
ROCPOINTS_N,0.9620,0.4762,0.7472,0.9794,0.7472
ROCPOINTS_N,0.9621,0.4762,0.7471,0.9794,0.7471
ROCPOINTS_N,0.9622,0.4762,0.7470,0.9794,0.7470
ROCPOINTS_N,0.9625,0.4762,0.7469,0.9794,0.7469
ROCPOINTS_N,0.9627,0.4762,0.7467,0.9793,0.7467
ROCPOINTS_N,0.9628,0.4762,0.7466,0.9793,0.7466
ROCPOINTS_N,0.9629,0.4762,0.7460,0.9793,0.7460
ROCPOINTS_N,0.9629,0.4762,0.7460,0.9793,0.7460
ROCPOINTS_N,0.9630,0.4762,0.7455,0.9793,0.7455
ROCPOINTS_N,0.9631,0.4762,0.7455,0.9793,0.7455
ROCPOINTS_N,0.9633,0.4762,0.7454,0.9793,0.7454
ROCPOINTS_N,0.9634,0.4250,0.7260,0.9810,0.7260
ROCPOINTS_N,0.9636,0.4250,0.7259,0.9810,0.7259
ROCPOINTS_N,0.9642,0.4250,0.7259,0.9810,0.7259
ROCPOINTS_N,0.9644,0.4250,0.7255,0.9810,0.7255
ROCPOINTS_N,0.9645,0.4250,0.7255,0.9810,0.7255
ROCPOINTS_N,0.9647,0.4250,0.7254,0.9810,0.7254
ROCPOINTS_N,0.9647,0.4250,0.7253,0.9810,0.7253
ROCPOINTS_N,0.9648,0.4250,0.7253,0.9810,0.7253
ROCPOINTS_N,0.9648,0.4250,0.7250,0.9810,0.7250
ROCPOINTS_N,0.9649,0.4250,0.7249,0.9810,0.7249
ROCPOINTS_N,0.9650,0.4250,0.7249,0.9810,0.7249
ROCPOINTS_N,0.9651,0.4250,0.7246,0.9810,0.7246
ROCPOINTS_N,0.9656,0.4250,0.7246,0.9810,0.7246
ROCPOINTS_N,0.9657,0.4250,0.7245,0.9810,0.7245
ROCPOINTS_N,0.9658,0.4250,0.7245,0.9810,0.7245
ROCPOINTS_N,0.9663,0.4250,0.7244,0.9810,0.7244
ROCPOINTS_N,0.9667,0.4250,0.7244,0.9810,0.7244
ROCPOINTS_N,0.9668,0.3968,0.7018,0.9816,0.7018
ROCPOINTS_N,0.9668,0.3968,0.7014,0.9816,0.7014
ROCPOINTS_N,0.9671,0.3968,0.7013,0.9816,0.7013
ROCPOINTS_N,0.9672,0.3968,0.7009,0.9816,0.7009
ROCPOINTS_N,0.9675,0.3968,0.7007,0.9816,0.7007
ROCPOINTS_N,0.9675,0.3968,0.7006,0.9816,0.7006
ROCPOINTS_N,0.9675,0.3968,0.7005,0.9816,0.7005
ROCPOINTS_N,0.9677,0.3968,0.7004,0.9816,0.7004
ROCPOINTS_N,0.9678,0.3968,0.7003,0.9816,0.7003
ROCPOINTS_N,0.9680,0.3968,0.7003,0.9816,0.7003
ROCPOINTS_N,0.9681,0.3968,0.7002,0.9816,0.7002
ROCPOINTS_N,0.9682,0.3968,0.7002,0.9816,0.7002
ROCPOINTS_N,0.9682,0.3968,0.7000,0.9816,0.7000
ROCPOINTS_N,0.9683,0.3968,0.7000,0.9816,0.7000
ROCPOINTS_N,0.9688,0.3968,0.6999,0.9816,0.6999
ROCPOINTS_N,0.9689,0.3968,0.6998,0.9816,0.6998
ROCPOINTS_N,0.9698,0.3951,0.6996,0.9817,0.6996
ROCPOINTS_N,0.9700,0.3951,0.6994,0.9817,0.6994
ROCPOINTS_N,0.9700,0.3951,0.6993,0.9817,0.6993
ROCPOINTS_N,0.9706,0.3545,0.6715,0.9828,0.6715
ROCPOINTS_N,0.9708,0.3545,0.6712,0.9828,0.6712
ROCPOINTS_N,0.9709,0.3545,0.6711,0.9828,0.6711
ROCPOINTS_N,0.9710,0.3545,0.6710,0.9828,0.6710
ROCPOINTS_N,0.9710,0.3545,0.6709,0.9828,0.6709
ROCPOINTS_N,0.9711,0.3545,0.6708,0.9828,0.6708
ROCPOINTS_N,0.9711,0.3545,0.6707,0.9828,0.6707
ROCPOINTS_N,0.9713,0.3545,0.6704,0.9828,0.6704
ROCPOINTS_N,0.9714,0.3545,0.6703,0.9828,0.6703
ROCPOINTS_N,0.9715,0.3545,0.6702,0.9828,0.6702
ROCPOINTS_N,0.9717,0.3545,0.6702,0.9828,0.6702
ROCPOINTS_N,0.9719,0.3510,0.6701,0.9830,0.6701
ROCPOINTS_N,0.9720,0.3510,0.6701,0.9830,0.6701
ROCPOINTS_N,0.9720,0.3510,0.6700,0.9830,0.6700
ROCPOINTS_N,0.9721,0.3492,0.6700,0.9831,0.6700
ROCPOINTS_N,0.9725,0.3492,0.6699,0.9831,0.6699
ROCPOINTS_N,0.9727,0.3492,0.6698,0.9831,0.6698
ROCPOINTS_N,0.9728,0.3492,0.6697,0.9831,0.6697
ROCPOINTS_N,0.9729,0.3492,0.6696,0.9830,0.6696
ROCPOINTS_N,0.9733,0.3492,0.6695,0.9830,0.6695
ROCPOINTS_N,0.9734,0.3316,0.6398,0.9832,0.6398
ROCPOINTS_N,0.9738,0.3316,0.6396,0.9831,0.6396
ROCPOINTS_N,0.9740,0.3316,0.6395,0.9831,0.6395
ROCPOINTS_N,0.9741,0.3316,0.6395,0.9831,0.6395
ROCPOINTS_N,0.9742,0.3316,0.6394,0.9831,0.6394
ROCPOINTS_N,0.9744,0.3316,0.6393,0.9831,0.6393
ROCPOINTS_N,0.9748,0.3316,0.6392,0.9831,0.6392
ROCPOINTS_N,0.9750,0.3316,0.6392,0.9831,0.6392
ROCPOINTS_N,0.9751,0.3316,0.6390,0.9831,0.6390
ROCPOINTS_N,0.9753,0.3316,0.6390,0.9831,0.6390
ROCPOINTS_N,0.9754,0.3316,0.6389,0.9831,0.6389
ROCPOINTS_N,0.9755,0.3316,0.6389,0.9831,0.6389
ROCPOINTS_N,0.9756,0.3316,0.6388,0.9831,0.6388
ROCPOINTS_N,0.9757,0.3316,0.6387,0.9831,0.6387
ROCPOINTS_N,0.9758,0.3316,0.6386,0.9831,0.6386
ROCPOINTS_N,0.9759,0.3316,0.6385,0.9831,0.6385
ROCPOINTS_N,0.9760,0.3316,0.6383,0.9831,0.6383
ROCPOINTS_N,0.9761,0.3316,0.6383,0.9831,0.6383
ROCPOINTS_N,0.9762,0.3316,0.6382,0.9831,0.6382
ROCPOINTS_N,0.9763,0.3316,0.6382,0.9831,0.6382
ROCPOINTS_N,0.9764,0.3316,0.6381,0.9831,0.6381
ROCPOINTS_N,0.9764,0.3316,0.6381,0.9831,0.6381
ROCPOINTS_N,0.9765,0.3316,0.6380,0.9831,0.6380
ROCPOINTS_N,0.9765,0.3316,0.6379,0.9831,0.6379
ROCPOINTS_N,0.9766,0.3316,0.6379,0.9831,0.6379
ROCPOINTS_N,0.9767,0.3316,0.6378,0.9831,0.6378
ROCPOINTS_N,0.9769,0.3016,0.6055,0.9838,0.6055
ROCPOINTS_N,0.9774,0.3016,0.6055,0.9838,0.6055
ROCPOINTS_N,0.9779,0.3016,0.6054,0.9838,0.6054
ROCPOINTS_N,0.9781,0.3016,0.6053,0.9838,0.6053
ROCPOINTS_N,0.9781,0.3016,0.6053,0.9838,0.6053
ROCPOINTS_N,0.9783,0.3016,0.6052,0.9838,0.6052
ROCPOINTS_N,0.9783,0.3016,0.6052,0.9838,0.6052
ROCPOINTS_N,0.9784,0.3016,0.6049,0.9838,0.6049
ROCPOINTS_N,0.9784,0.3016,0.6049,0.9838,0.6049
ROCPOINTS_N,0.9789,0.3016,0.6048,0.9838,0.6048
ROCPOINTS_N,0.9790,0.3016,0.6046,0.9838,0.6046
ROCPOINTS_N,0.9790,0.3016,0.6045,0.9838,0.6045
ROCPOINTS_N,0.9792,0.3016,0.6045,0.9838,0.6045
ROCPOINTS_N,0.9792,0.3016,0.6044,0.9838,0.6044
ROCPOINTS_N,0.9793,0.3016,0.6043,0.9838,0.6043
ROCPOINTS_N,0.9794,0.3016,0.6042,0.9838,0.6042
ROCPOINTS_N,0.9796,0.3016,0.6041,0.9838,0.6041
ROCPOINTS_N,0.9797,0.3016,0.6041,0.9838,0.6041
ROCPOINTS_N,0.9797,0.3016,0.6040,0.9838,0.6040
ROCPOINTS_N,0.9797,0.3016,0.6039,0.9838,0.6039
ROCPOINTS_N,0.9797,0.3016,0.6039,0.9838,0.6039
ROCPOINTS_N,0.9798,0.3016,0.6038,0.9838,0.6038
ROCPOINTS_N,0.9798,0.3016,0.6038,0.9838,0.6038
ROCPOINTS_N,0.9799,0.3016,0.6037,0.9838,0.6037
ROCPOINTS_N,0.9800,0.3016,0.6037,0.9837,0.6037
ROCPOINTS_N,0.9805,0.2716,0.5674,0.9844,0.5674
ROCPOINTS_N,0.9807,0.2716,0.5674,0.9844,0.5674
ROCPOINTS_N,0.9808,0.2716,0.5673,0.9844,0.5673
ROCPOINTS_N,0.9808,0.2716,0.5673,0.9844,0.5673
ROCPOINTS_N,0.9810,0.2716,0.5672,0.9844,0.5672
ROCPOINTS_N,0.9810,0.2716,0.5671,0.9844,0.5671
ROCPOINTS_N,0.9811,0.2716,0.5670,0.9844,0.5670
ROCPOINTS_N,0.9813,0.2716,0.5670,0.9844,0.5670
ROCPOINTS_N,0.9815,0.2716,0.5669,0.9844,0.5669
ROCPOINTS_N,0.9815,0.2716,0.5669,0.9844,0.5669
ROCPOINTS_N,0.9816,0.2716,0.5668,0.9844,0.5668
ROCPOINTS_N,0.9817,0.2716,0.5667,0.9844,0.5667
ROCPOINTS_N,0.9817,0.2698,0.5664,0.9845,0.5664
ROCPOINTS_N,0.9818,0.2698,0.5661,0.9845,0.5661
ROCPOINTS_N,0.9819,0.2698,0.5660,0.9845,0.5660
ROCPOINTS_N,0.9820,0.2698,0.5660,0.9845,0.5660
ROCPOINTS_N,0.9821,0.2698,0.5659,0.9845,0.5659
ROCPOINTS_N,0.9822,0.2698,0.5659,0.9845,0.5659
ROCPOINTS_N,0.9822,0.2681,0.5656,0.9846,0.5656
ROCPOINTS_N,0.9823,0.2681,0.5653,0.9846,0.5653
ROCPOINTS_N,0.9824,0.2681,0.5653,0.9846,0.5653
ROCPOINTS_N,0.9825,0.2681,0.5652,0.9846,0.5652
ROCPOINTS_N,0.9826,0.2663,0.5650,0.9847,0.5650
ROCPOINTS_N,0.9826,0.2663,0.5650,0.9847,0.5650
ROCPOINTS_N,0.9827,0.2663,0.5649,0.9847,0.5649
ROCPOINTS_N,0.9827,0.2663,0.5649,0.9847,0.5649
ROCPOINTS_N,0.9829,0.2663,0.5648,0.9846,0.5648
ROCPOINTS_N,0.9829,0.2663,0.5648,0.9846,0.5648
ROCPOINTS_N,0.9830,0.2663,0.5647,0.9846,0.5647
ROCPOINTS_N,0.9831,0.2663,0.5646,0.9846,0.5646
ROCPOINTS_N,0.9832,0.2663,0.5646,0.9846,0.5646
ROCPOINTS_N,0.9833,0.2663,0.5645,0.9846,0.5645
ROCPOINTS_N,0.9836,0.2381,0.5251,0.9852,0.5251
ROCPOINTS_N,0.9838,0.2381,0.5250,0.9852,0.5250
ROCPOINTS_N,0.9840,0.2381,0.5250,0.9852,0.5250
ROCPOINTS_N,0.9842,0.2381,0.5249,0.9852,0.5249
ROCPOINTS_N,0.9843,0.2381,0.5249,0.9852,0.5249
ROCPOINTS_N,0.9844,0.2381,0.5248,0.9852,0.5248
ROCPOINTS_N,0.9844,0.2381,0.5248,0.9852,0.5248
ROCPOINTS_N,0.9844,0.2381,0.5247,0.9852,0.5247
ROCPOINTS_N,0.9845,0.2381,0.5246,0.9852,0.5246
ROCPOINTS_N,0.9846,0.2381,0.5246,0.9852,0.5246
ROCPOINTS_N,0.9847,0.2381,0.5245,0.9852,0.5245
ROCPOINTS_N,0.9848,0.2381,0.5245,0.9852,0.5245
ROCPOINTS_N,0.9849,0.2381,0.5244,0.9852,0.5244
ROCPOINTS_N,0.9850,0.2381,0.5243,0.9852,0.5243
ROCPOINTS_N,0.9850,0.2381,0.5243,0.9852,0.5243
ROCPOINTS_N,0.9851,0.2381,0.5240,0.9852,0.5240
ROCPOINTS_N,0.9852,0.2381,0.5239,0.9852,0.5239
ROCPOINTS_N,0.9854,0.2381,0.5226,0.9852,0.5226
ROCPOINTS_N,0.9856,0.2381,0.5225,0.9852,0.5225
ROCPOINTS_N,0.9856,0.2381,0.5225,0.9852,0.5225
ROCPOINTS_N,0.9856,0.2381,0.5224,0.9852,0.5224
ROCPOINTS_N,0.9857,0.2381,0.5213,0.9851,0.5213
ROCPOINTS_N,0.9857,0.2381,0.5212,0.9851,0.5212
ROCPOINTS_N,0.9857,0.2381,0.5211,0.9851,0.5211
ROCPOINTS_N,0.9858,0.2381,0.5211,0.9851,0.5211
ROCPOINTS_N,0.9858,0.2346,0.5211,0.9853,0.5211
ROCPOINTS_N,0.9859,0.2346,0.5210,0.9853,0.5210
ROCPOINTS_N,0.9860,0.2346,0.5209,0.9853,0.5209
ROCPOINTS_N,0.9860,0.2346,0.5208,0.9853,0.5208
ROCPOINTS_N,0.9861,0.2346,0.5208,0.9853,0.5208
ROCPOINTS_N,0.9861,0.2346,0.5207,0.9853,0.5207
ROCPOINTS_N,0.9861,0.2346,0.5207,0.9853,0.5207
ROCPOINTS_N,0.9862,0.2346,0.5206,0.9853,0.5206
ROCPOINTS_N,0.9863,0.2346,0.5206,0.9853,0.5206
ROCPOINTS_N,0.9864,0.2346,0.5196,0.9853,0.5196
ROCPOINTS_N,0.9864,0.2346,0.5196,0.9853,0.5196
ROCPOINTS_N,0.9864,0.2346,0.5195,0.9853,0.5195
ROCPOINTS_N,0.9865,0.2346,0.5194,0.9853,0.5194
ROCPOINTS_N,0.9865,0.2346,0.5194,0.9853,0.5194
ROCPOINTS_N,0.9865,0.2346,0.5193,0.9853,0.5193
ROCPOINTS_N,0.9866,0.2346,0.5193,0.9853,0.5193
ROCPOINTS_N,0.9866,0.2346,0.5192,0.9853,0.5192
ROCPOINTS_N,0.9866,0.2346,0.5180,0.9853,0.5180
ROCPOINTS_N,0.9866,0.2346,0.5180,0.9852,0.5180
ROCPOINTS_N,0.9867,0.2346,0.5179,0.9852,0.5179
ROCPOINTS_N,0.9868,0.2046,0.4708,0.9858,0.4708
ROCPOINTS_N,0.9869,0.2046,0.4707,0.9858,0.4707
ROCPOINTS_N,0.9869,0.2046,0.4706,0.9858,0.4706
ROCPOINTS_N,0.9872,0.2046,0.4706,0.9858,0.4706
ROCPOINTS_N,0.9872,0.2046,0.4691,0.9858,0.4691
ROCPOINTS_N,0.9873,0.2046,0.4689,0.9858,0.4689
ROCPOINTS_N,0.9873,0.2046,0.4683,0.9858,0.4683
ROCPOINTS_N,0.9875,0.2046,0.4671,0.9857,0.4671
ROCPOINTS_N,0.9875,0.2046,0.4670,0.9857,0.4670
ROCPOINTS_N,0.9875,0.2046,0.4656,0.9857,0.4656
ROCPOINTS_N,0.9876,0.2046,0.4649,0.9857,0.4649
ROCPOINTS_N,0.9877,0.2046,0.4630,0.9856,0.4630
ROCPOINTS_N,0.9877,0.2046,0.4629,0.9856,0.4629
ROCPOINTS_N,0.9877,0.2046,0.4629,0.9856,0.4629
ROCPOINTS_N,0.9878,0.2046,0.4613,0.9855,0.4613
ROCPOINTS_N,0.9878,0.2046,0.4612,0.9855,0.4612
ROCPOINTS_N,0.9879,0.2046,0.4602,0.9855,0.4602
ROCPOINTS_N,0.9880,0.2046,0.4601,0.9855,0.4601
ROCPOINTS_N,0.9880,0.2046,0.4601,0.9855,0.4601
ROCPOINTS_N,0.9880,0.2046,0.4600,0.9855,0.4600
ROCPOINTS_N,0.9880,0.2046,0.4585,0.9855,0.4585
ROCPOINTS_N,0.9881,0.2046,0.4584,0.9855,0.4584
ROCPOINTS_N,0.9882,0.2046,0.4583,0.9855,0.4583
ROCPOINTS_N,0.9882,0.2046,0.4566,0.9854,0.4566
ROCPOINTS_N,0.9882,0.2046,0.4566,0.9854,0.4566
ROCPOINTS_N,0.9883,0.2046,0.4565,0.9854,0.4565
ROCPOINTS_N,0.9884,0.2046,0.4564,0.9854,0.4564
ROCPOINTS_N,0.9885,0.2046,0.4564,0.9854,0.4564
ROCPOINTS_N,0.9886,0.2046,0.4563,0.9854,0.4563
ROCPOINTS_N,0.9887,0.2046,0.4562,0.9854,0.4562
ROCPOINTS_N,0.9888,0.2046,0.4561,0.9854,0.4561
ROCPOINTS_N,0.9889,0.2046,0.4551,0.9854,0.4551
ROCPOINTS_N,0.9889,0.2046,0.4547,0.9853,0.4547
ROCPOINTS_N,0.9890,0.2046,0.4547,0.9853,0.4547
ROCPOINTS_N,0.9891,0.2046,0.4546,0.9853,0.4546
ROCPOINTS_N,0.9893,0.2046,0.4545,0.9853,0.4545
ROCPOINTS_N,0.9893,0.2046,0.4545,0.9853,0.4545
ROCPOINTS_N,0.9894,0.2046,0.4544,0.9853,0.4544
ROCPOINTS_N,0.9895,0.2046,0.4543,0.9853,0.4543
ROCPOINTS_N,0.9895,0.2046,0.4542,0.9853,0.4542
ROCPOINTS_N,0.9895,0.2046,0.4541,0.9853,0.4541
ROCPOINTS_N,0.9896,0.2046,0.4541,0.9853,0.4541
ROCPOINTS_N,0.9897,0.2046,0.4540,0.9853,0.4540
ROCPOINTS_N,0.9897,0.2046,0.4540,0.9853,0.4540
ROCPOINTS_N,0.9898,0.2046,0.4539,0.9853,0.4539
ROCPOINTS_N,0.9898,0.2046,0.4538,0.9853,0.4538
ROCPOINTS_N,0.9898,0.2046,0.4538,0.9853,0.4538
ROCPOINTS_N,0.9898,0.2046,0.4537,0.9853,0.4537
ROCPOINTS_N,0.9900,0.2046,0.4536,0.9853,0.4536
ROCPOINTS_N,0.9900,0.2046,0.4536,0.9853,0.4536
ROCPOINTS_N,0.9901,0.1764,0.3970,0.9855,0.3970
ROCPOINTS_N,0.9903,0.1764,0.3969,0.9855,0.3969
ROCPOINTS_N,0.9903,0.1764,0.3969,0.9855,0.3969
ROCPOINTS_N,0.9904,0.1764,0.3968,0.9855,0.3968
ROCPOINTS_N,0.9905,0.1764,0.3968,0.9855,0.3968
ROCPOINTS_N,0.9908,0.1764,0.3967,0.9855,0.3967
ROCPOINTS_N,0.9909,0.1764,0.3966,0.9855,0.3966
ROCPOINTS_N,0.9909,0.1764,0.3965,0.9855,0.3965
ROCPOINTS_N,0.9909,0.1764,0.3965,0.9855,0.3965
ROCPOINTS_N,0.9911,0.1764,0.3964,0.9855,0.3964
ROCPOINTS_N,0.9912,0.1764,0.3962,0.9855,0.3962
ROCPOINTS_N,0.9915,0.1764,0.3962,0.9855,0.3962
ROCPOINTS_N,0.9915,0.1746,0.3947,0.9856,0.3947
ROCPOINTS_N,0.9915,0.1728,0.3926,0.9857,0.3926
ROCPOINTS_N,0.9916,0.1728,0.3925,0.9856,0.3925
ROCPOINTS_N,0.9917,0.1728,0.3924,0.9856,0.3924
ROCPOINTS_N,0.9919,0.1728,0.3922,0.9856,0.3922
ROCPOINTS_N,0.9919,0.1711,0.3905,0.9857,0.3905
ROCPOINTS_N,0.9919,0.1711,0.3905,0.9857,0.3905
ROCPOINTS_N,0.9921,0.1711,0.3904,0.9857,0.3904
ROCPOINTS_N,0.9922,0.1711,0.3903,0.9857,0.3903
ROCPOINTS_N,0.9924,0.1711,0.3901,0.9857,0.3901
ROCPOINTS_N,0.9925,0.1711,0.3901,0.9857,0.3901
ROCPOINTS_N,0.9927,0.1711,0.3900,0.9857,0.3900
ROCPOINTS_N,0.9927,0.1711,0.3899,0.9857,0.3899
ROCPOINTS_N,0.9928,0.1711,0.3898,0.9857,0.3898
ROCPOINTS_N,0.9928,0.1711,0.3896,0.9857,0.3896
ROCPOINTS_N,0.9928,0.1711,0.3895,0.9857,0.3895
ROCPOINTS_N,0.9928,0.1711,0.3895,0.9857,0.3895
ROCPOINTS_N,0.9929,0.1711,0.3894,0.9857,0.3894
ROCPOINTS_N,0.9929,0.1711,0.3894,0.9857,0.3894
ROCPOINTS_N,0.9930,0.1711,0.3893,0.9857,0.3893
ROCPOINTS_N,0.9930,0.1711,0.3892,0.9857,0.3892
ROCPOINTS_N,0.9930,0.1711,0.3891,0.9857,0.3891
ROCPOINTS_N,0.9930,0.1711,0.3890,0.9857,0.3890
ROCPOINTS_N,0.9931,0.1711,0.3889,0.9857,0.3889
ROCPOINTS_N,0.9931,0.1711,0.3889,0.9857,0.3889
ROCPOINTS_N,0.9931,0.1711,0.3888,0.9857,0.3888
ROCPOINTS_N,0.9931,0.1693,0.3888,0.9858,0.3888
ROCPOINTS_N,0.9931,0.1693,0.3887,0.9858,0.3887
ROCPOINTS_N,0.9931,0.1693,0.3887,0.9858,0.3887
ROCPOINTS_N,0.9932,0.1693,0.3886,0.9858,0.3886
ROCPOINTS_N,0.9933,0.1693,0.3885,0.9858,0.3885
ROCPOINTS_N,0.9933,0.1693,0.3885,0.9858,0.3885
ROCPOINTS_N,0.9933,0.1693,0.3884,0.9858,0.3884
ROCPOINTS_N,0.9933,0.1693,0.3883,0.9858,0.3883
ROCPOINTS_N,0.9933,0.1376,0.3239,0.9862,0.3239
ROCPOINTS_N,0.9935,0.1376,0.3239,0.9862,0.3239
ROCPOINTS_N,0.9935,0.1376,0.3238,0.9861,0.3238
ROCPOINTS_N,0.9936,0.1376,0.3238,0.9861,0.3238
ROCPOINTS_N,0.9936,0.1358,0.3231,0.9863,0.3231
ROCPOINTS_N,0.9936,0.1358,0.3231,0.9863,0.3231
ROCPOINTS_N,0.9938,0.1358,0.3230,0.9863,0.3230
ROCPOINTS_N,0.9938,0.1358,0.3229,0.9863,0.3229
ROCPOINTS_N,0.9939,0.1358,0.3229,0.9863,0.3229
ROCPOINTS_N,0.9939,0.1358,0.3228,0.9863,0.3228
ROCPOINTS_N,0.9939,0.1358,0.3227,0.9863,0.3227
ROCPOINTS_N,0.9942,0.1340,0.3219,0.9864,0.3219
ROCPOINTS_N,0.9942,0.1340,0.3218,0.9864,0.3218
ROCPOINTS_N,0.9942,0.1340,0.3218,0.9864,0.3218
ROCPOINTS_N,0.9946,0.1340,0.3217,0.9864,0.3217
ROCPOINTS_N,0.9947,0.1340,0.3217,0.9864,0.3217
ROCPOINTS_N,0.9947,0.1340,0.3216,0.9864,0.3216
ROCPOINTS_N,0.9948,0.1340,0.3215,0.9864,0.3215
ROCPOINTS_N,0.9948,0.1340,0.3215,0.9864,0.3215
ROCPOINTS_N,0.9949,0.1340,0.3214,0.9864,0.3214
ROCPOINTS_N,0.9949,0.1340,0.3214,0.9864,0.3214
ROCPOINTS_N,0.9949,0.1340,0.3213,0.9864,0.3213
ROCPOINTS_N,0.9950,0.1340,0.3212,0.9864,0.3212
ROCPOINTS_N,0.9951,0.1340,0.3208,0.9864,0.3208
ROCPOINTS_N,0.9951,0.1340,0.3208,0.9864,0.3208
ROCPOINTS_N,0.9952,0.1340,0.3207,0.9864,0.3207
ROCPOINTS_N,0.9952,0.1340,0.3206,0.9864,0.3206
ROCPOINTS_N,0.9953,0.1340,0.3205,0.9864,0.3205
ROCPOINTS_N,0.9953,0.1340,0.3205,0.9864,0.3205
ROCPOINTS_N,0.9953,0.1340,0.3204,0.9864,0.3204
ROCPOINTS_N,0.9953,0.1340,0.3203,0.9864,0.3203
ROCPOINTS_N,0.9954,0.1340,0.3202,0.9863,0.3202
ROCPOINTS_N,0.9954,0.1340,0.3201,0.9863,0.3201
ROCPOINTS_N,0.9955,0.1340,0.3201,0.9863,0.3201
ROCPOINTS_N,0.9956,0.1323,0.3201,0.9865,0.3201
ROCPOINTS_N,0.9956,0.1323,0.3197,0.9865,0.3197
ROCPOINTS_N,0.9956,0.1323,0.3197,0.9865,0.3197
ROCPOINTS_N,0.9956,0.1323,0.3196,0.9865,0.3196
ROCPOINTS_N,0.9957,0.1323,0.3196,0.9865,0.3196
ROCPOINTS_N,0.9957,0.1323,0.3195,0.9865,0.3195
ROCPOINTS_N,0.9957,0.1323,0.3194,0.9865,0.3194
ROCPOINTS_N,0.9958,0.1323,0.3194,0.9865,0.3194
ROCPOINTS_N,0.9958,0.1323,0.3193,0.9865,0.3193
ROCPOINTS_N,0.9958,0.1323,0.3193,0.9865,0.3193
ROCPOINTS_N,0.9958,0.1323,0.3192,0.9865,0.3192
ROCPOINTS_N,0.9959,0.1323,0.3191,0.9865,0.3191
ROCPOINTS_N,0.9960,0.1323,0.3190,0.9865,0.3190
ROCPOINTS_N,0.9960,0.1323,0.3190,0.9865,0.3190
ROCPOINTS_N,0.9960,0.1323,0.3189,0.9865,0.3189
ROCPOINTS_N,0.9960,0.1323,0.3187,0.9865,0.3187
ROCPOINTS_N,0.9960,0.1323,0.3186,0.9865,0.3186
ROCPOINTS_N,0.9961,0.1323,0.3186,0.9865,0.3186
ROCPOINTS_N,0.9961,0.1323,0.3185,0.9865,0.3185
ROCPOINTS_N,0.9961,0.1323,0.3184,0.9865,0.3184
ROCPOINTS_N,0.9961,0.1323,0.3184,0.9864,0.3184
ROCPOINTS_N,0.9961,0.1323,0.3183,0.9864,0.3183
ROCPOINTS_N,0.9961,0.1323,0.3183,0.9864,0.3183
ROCPOINTS_N,0.9962,0.1323,0.3182,0.9864,0.3182
ROCPOINTS_N,0.9962,0.1323,0.3181,0.9864,0.3181
ROCPOINTS_N,0.9962,0.1323,0.3180,0.9864,0.3180
ROCPOINTS_N,0.9962,0.1323,0.3180,0.9864,0.3180
ROCPOINTS_N,0.9963,0.1323,0.3179,0.9864,0.3179
ROCPOINTS_N,0.9964,0.1323,0.3179,0.9864,0.3179
ROCPOINTS_N,0.9964,0.1323,0.3178,0.9864,0.3178
ROCPOINTS_N,0.9964,0.1323,0.3177,0.9864,0.3177
ROCPOINTS_N,0.9964,0.1323,0.3177,0.9864,0.3177
ROCPOINTS_N,0.9964,0.1323,0.3176,0.9864,0.3176
ROCPOINTS_N,0.9965,0.1323,0.3175,0.9864,0.3175
ROCPOINTS_N,0.9965,0.1323,0.3175,0.9864,0.3175
ROCPOINTS_N,0.9965,0.1323,0.3173,0.9864,0.3173
ROCPOINTS_N,0.9965,0.1323,0.3172,0.9864,0.3172
ROCPOINTS_N,0.9965,0.1323,0.3172,0.9864,0.3172
ROCPOINTS_N,0.9965,0.1323,0.3171,0.9864,0.3171
ROCPOINTS_N,0.9966,0.1323,0.3170,0.9864,0.3170
ROCPOINTS_N,0.9966,0.1323,0.3170,0.9864,0.3170
ROCPOINTS_N,0.9966,0.1323,0.3169,0.9864,0.3169
ROCPOINTS_N,0.9966,0.1323,0.3168,0.9864,0.3168
ROCPOINTS_N,0.9966,0.1323,0.3168,0.9864,0.3168
ROCPOINTS_N,0.9966,0.1323,0.3167,0.9864,0.3167
ROCPOINTS_N,0.9966,0.1323,0.3166,0.9864,0.3166
ROCPOINTS_N,0.9966,0.1323,0.3166,0.9864,0.3166
ROCPOINTS_N,0.9966,0.1323,0.3165,0.9864,0.3165
ROCPOINTS_N,0.9966,0.1323,0.3165,0.9864,0.3165
ROCPOINTS_N,0.9967,0.1323,0.3164,0.9864,0.3164
ROCPOINTS_N,0.9967,0.1323,0.3163,0.9864,0.3163
ROCPOINTS_N,0.9967,0.0811,0.2349,0.9887,0.2349
ROCPOINTS_N,0.9968,0.0811,0.2348,0.9887,0.2348
ROCPOINTS_N,0.9969,0.0811,0.2348,0.9887,0.2348
ROCPOINTS_N,0.9969,0.0811,0.2347,0.9887,0.2347
ROCPOINTS_N,0.9969,0.0811,0.2346,0.9887,0.2346
ROCPOINTS_N,0.9969,0.0811,0.2345,0.9887,0.2345
ROCPOINTS_N,0.9971,0.0811,0.2345,0.9887,0.2345
ROCPOINTS_N,0.9972,0.0811,0.2344,0.9887,0.2344
ROCPOINTS_N,0.9972,0.0811,0.2344,0.9887,0.2344
ROCPOINTS_N,0.9973,0.0811,0.2343,0.9887,0.2343
ROCPOINTS_N,0.9973,0.0811,0.2342,0.9887,0.2342
ROCPOINTS_N,0.9973,0.0811,0.2342,0.9887,0.2342
ROCPOINTS_N,0.9973,0.0811,0.2341,0.9887,0.2341
ROCPOINTS_N,0.9973,0.0811,0.2341,0.9887,0.2341
ROCPOINTS_N,0.9975,0.0811,0.2340,0.9887,0.2340
ROCPOINTS_N,0.9975,0.0811,0.2339,0.9887,0.2339
ROCPOINTS_N,0.9976,0.0811,0.2338,0.9887,0.2338
ROCPOINTS_N,0.9977,0.0811,0.2337,0.9887,0.2337
ROCPOINTS_N,0.9977,0.0811,0.2336,0.9886,0.2336
ROCPOINTS_N,0.9978,0.0811,0.2335,0.9886,0.2335
ROCPOINTS_N,0.9978,0.0811,0.2334,0.9886,0.2334
ROCPOINTS_N,0.9978,0.0794,0.2334,0.9889,0.2334
ROCPOINTS_N,0.9978,0.0794,0.2329,0.9889,0.2329
ROCPOINTS_N,0.9978,0.0794,0.2328,0.9889,0.2328
ROCPOINTS_N,0.9978,0.0794,0.2328,0.9889,0.2328
ROCPOINTS_N,0.9979,0.0794,0.2327,0.9889,0.2327
ROCPOINTS_N,0.9980,0.0776,0.2327,0.9891,0.2327
ROCPOINTS_N,0.9980,0.0776,0.2327,0.9891,0.2327
ROCPOINTS_N,0.9981,0.0776,0.2326,0.9891,0.2326
ROCPOINTS_N,0.9981,0.0776,0.2326,0.9891,0.2326
ROCPOINTS_N,0.9981,0.0776,0.2325,0.9891,0.2325
ROCPOINTS_N,0.9982,0.0776,0.2324,0.9891,0.2324
ROCPOINTS_N,0.9983,0.0776,0.2324,0.9891,0.2324
ROCPOINTS_N,0.9983,0.0776,0.2323,0.9891,0.2323
ROCPOINTS_N,0.9983,0.0776,0.2320,0.9891,0.2320
ROCPOINTS_N,0.9984,0.0776,0.2319,0.9891,0.2319
ROCPOINTS_N,0.9985,0.0776,0.2319,0.9891,0.2319
ROCPOINTS_N,0.9986,0.0776,0.2318,0.9891,0.2318
ROCPOINTS_N,0.9986,0.0776,0.2317,0.9890,0.2317
ROCPOINTS_N,0.9986,0.0776,0.2317,0.9890,0.2317
ROCPOINTS_N,0.9987,0.0776,0.2316,0.9890,0.2316
ROCPOINTS_N,0.9987,0.0776,0.2316,0.9890,0.2316
ROCPOINTS_N,0.9988,0.0758,0.2313,0.9893,0.2313
ROCPOINTS_N,0.9988,0.0758,0.2313,0.9893,0.2313
ROCPOINTS_N,0.9988,0.0758,0.2312,0.9893,0.2312
ROCPOINTS_N,0.9988,0.0758,0.2312,0.9893,0.2312
ROCPOINTS_N,0.9988,0.0758,0.2311,0.9893,0.2311
ROCPOINTS_N,0.9988,0.0758,0.2310,0.9893,0.2310
ROCPOINTS_N,0.9988,0.0758,0.2310,0.9893,0.2310
ROCPOINTS_N,0.9989,0.0758,0.2309,0.9893,0.2309
ROCPOINTS_N,0.9989,0.0758,0.2309,0.9893,0.2309
ROCPOINTS_N,0.9989,0.0741,0.2306,0.9895,0.2306
ROCPOINTS_N,0.9989,0.0723,0.2306,0.9897,0.2306
ROCPOINTS_N,0.9989,0.0723,0.2305,0.9897,0.2305
ROCPOINTS_N,0.9989,0.0723,0.2305,0.9897,0.2305
ROCPOINTS_N,0.9989,0.0723,0.2303,0.9897,0.2303
ROCPOINTS_N,0.9989,0.0723,0.2303,0.9897,0.2303
ROCPOINTS_N,0.9990,0.0723,0.2302,0.9897,0.2302
ROCPOINTS_N,0.9990,0.0723,0.2302,0.9897,0.2302
ROCPOINTS_N,0.9991,0.0723,0.2301,0.9897,0.2301
ROCPOINTS_N,0.9991,0.0723,0.2300,0.9897,0.2300
ROCPOINTS_N,0.9991,0.0723,0.2300,0.9897,0.2300
ROCPOINTS_N,0.9991,0.0723,0.2299,0.9897,0.2299
ROCPOINTS_N,0.9991,0.0723,0.2299,0.9897,0.2299
ROCPOINTS_N,0.9991,0.0723,0.2298,0.9897,0.2298
ROCPOINTS_N,0.9992,0.0723,0.2298,0.9897,0.2298
ROCPOINTS_N,0.9992,0.0723,0.2297,0.9897,0.2297
ROCPOINTS_N,0.9992,0.0723,0.2296,0.9897,0.2296
ROCPOINTS_N,0.9992,0.0723,0.2293,0.9897,0.2293
ROCPOINTS_N,0.9992,0.0723,0.2292,0.9897,0.2292
ROCPOINTS_N,0.9992,0.0723,0.2291,0.9897,0.2291
ROCPOINTS_N,0.9992,0.0705,0.2291,0.9899,0.2291
ROCPOINTS_N,0.9992,0.0705,0.2291,0.9899,0.2291
ROCPOINTS_N,0.9992,0.0705,0.2290,0.9899,0.2290
ROCPOINTS_N,0.9993,0.0705,0.2289,0.9899,0.2289
ROCPOINTS_N,0.9993,0.0705,0.2289,0.9899,0.2289
ROCPOINTS_N,0.9993,0.0705,0.2288,0.9899,0.2288
ROCPOINTS_N,0.9993,0.0705,0.2288,0.9899,0.2288
ROCPOINTS_N,0.9993,0.0705,0.2287,0.9899,0.2287
ROCPOINTS_N,0.9994,0.0705,0.2284,0.9899,0.2284
ROCPOINTS_N,0.9994,0.0705,0.2284,0.9899,0.2284
ROCPOINTS_N,0.9994,0.0705,0.2283,0.9899,0.2283
ROCPOINTS_N,0.9994,0.0705,0.2282,0.9899,0.2282
ROCPOINTS_N,0.9994,0.0705,0.2282,0.9899,0.2282
ROCPOINTS_N,0.9994,0.0705,0.2281,0.9899,0.2281
ROCPOINTS_N,0.9994,0.0705,0.2281,0.9899,0.2281
ROCPOINTS_N,0.9995,0.0705,0.2279,0.9899,0.2279
ROCPOINTS_N,0.9995,0.0705,0.2278,0.9899,0.2278
ROCPOINTS_N,0.9995,0.0705,0.2278,0.9899,0.2278
ROCPOINTS_N,0.9995,0.0705,0.2277,0.9899,0.2277
ROCPOINTS_N,0.9995,0.0705,0.2277,0.9899,0.2277
ROCPOINTS_N,0.9995,0.0705,0.2276,0.9899,0.2276
ROCPOINTS_N,0.9995,0.0705,0.2275,0.9899,0.2275
ROCPOINTS_N,0.9995,0.0705,0.2275,0.9899,0.2275
ROCPOINTS_N,0.9996,0.0705,0.2274,0.9898,0.2274
ROCPOINTS_N,0.9996,0.0705,0.2273,0.9898,0.2273
ROCPOINTS_N,0.9996,0.0705,0.2272,0.9898,0.2272
ROCPOINTS_N,0.9996,0.0705,0.2272,0.9898,0.2272
ROCPOINTS_N,0.9996,0.0705,0.2271,0.9898,0.2271
ROCPOINTS_N,0.9996,0.0705,0.2270,0.9898,0.2270
ROCPOINTS_N,0.9996,0.0688,0.2270,0.9901,0.2270
ROCPOINTS_N,0.9997,0.0688,0.2269,0.9901,0.2269
ROCPOINTS_N,0.9997,0.0688,0.2268,0.9901,0.2268
ROCPOINTS_N,0.9997,0.0688,0.2268,0.9901,0.2268
ROCPOINTS_N,0.9997,0.0688,0.2267,0.9901,0.2267
ROCPOINTS_N,0.9997,0.0688,0.2266,0.9901,0.2266
ROCPOINTS_N,0.9997,0.0688,0.2265,0.9901,0.2265
ROCPOINTS_N,0.9997,0.0688,0.2265,0.9901,0.2265
ROCPOINTS_N,0.9997,0.0688,0.2264,0.9901,0.2264
ROCPOINTS_N,0.9997,0.0688,0.2264,0.9901,0.2264
ROCPOINTS_N,0.9997,0.0688,0.2263,0.9901,0.2263
ROCPOINTS_N,0.9997,0.0688,0.2263,0.9900,0.2263
ROCPOINTS_N,0.9998,0.0688,0.2262,0.9900,0.2262
ROCPOINTS_N,0.9998,0.0688,0.2261,0.9900,0.2261
ROCPOINTS_N,0.9998,0.0688,0.2260,0.9900,0.2260
ROCPOINTS_N,0.9998,0.0688,0.2260,0.9900,0.2260
ROCPOINTS_N,0.9998,0.0688,0.2259,0.9900,0.2259
ROCPOINTS_N,0.9998,0.0688,0.2258,0.9900,0.2258
ROCPOINTS_N,0.9998,0.0688,0.2257,0.9900,0.2257
ROCPOINTS_N,0.9998,0.0688,0.2257,0.9900,0.2257
ROCPOINTS_N,0.9998,0.0688,0.2256,0.9900,0.2256
ROCPOINTS_N,0.9998,0.0688,0.2255,0.9900,0.2255
ROCPOINTS_N,0.9998,0.0688,0.2254,0.9900,0.2254
ROCPOINTS_N,0.9999,0.0688,0.2253,0.9900,0.2253
ROCPOINTS_N,0.9999,0.0688,0.2253,0.9900,0.2253
ROCPOINTS_N,0.9999,0.0688,0.2252,0.9900,0.2252
ROCPOINTS_N,0.9999,0.0688,0.2251,0.9900,0.2251
ROCPOINTS_N,0.9999,0.0688,0.2250,0.9900,0.2250
ROCPOINTS_N,0.9999,0.0688,0.2249,0.9900,0.2249
ROCPOINTS_N,0.9999,0.0688,0.2249,0.9900,0.2249
ROCPOINTS_N,0.9999,0.0688,0.2247,0.9900,0.2247
ROCPOINTS_N,0.9999,0.0688,0.2247,0.9900,0.2247
ROCPOINTS_N,0.9999,0.0688,0.2246,0.9900,0.2246
ROCPOINTS_N,0.9999,0.0688,0.2246,0.9900,0.2246
ROCPOINTS_N,0.9999,0.0688,0.2245,0.9900,0.2245
ROCPOINTS_N,0.9999,0.0688,0.2244,0.9900,0.2244
ROCPOINTS_N,0.9999,0.0688,0.2243,0.9900,0.2243
ROCPOINTS_N,0.9999,0.0688,0.2243,0.9900,0.2243
ROCPOINTS_N,0.9999,0.0688,0.2242,0.9900,0.2242
ROCPOINTS_N,0.9999,0.0688,0.2242,0.9900,0.2242
ROCPOINTS_N,0.9999,0.0688,0.2241,0.9900,0.2241
ROCPOINTS_N,1.0000,0.0688,0.2240,0.9900,0.2240
ROCPOINTS_N,1.0000,0.0688,0.2240,0.9899,0.2240
ROCPOINTS_N,1.0000,0.0688,0.2239,0.9899,0.2239
ROCPOINTS_N,1.0000,0.0688,0.2239,0.9899,0.2239
ROCPOINTS_N,1.0000,0.0688,0.2238,0.9899,0.2238
ROCPOINTS_N,1.0000,0.0688,0.2237,0.9899,0.2237
ROCPOINTS_N,1.0000,0.0688,0.2236,0.9899,0.2236
ROCPOINTS_N,1.0000,0.0688,0.2235,0.9899,0.2235
ROCPOINTS_N,1.0000,0.0000,0.0000,0.0000,0.0000
ROCPOINTS_O,0.0000,1.0000,1.0000,0.0237,1.0000
ROCPOINTS_O,0.0000,0.7065,0.9238,0.0308,0.9238
ROCPOINTS_O,0.0000,0.7064,0.9238,0.0308,0.9238
ROCPOINTS_O,0.0000,0.7063,0.9238,0.0308,0.9238
ROCPOINTS_O,0.0000,0.7063,0.9238,0.0308,0.9238
ROCPOINTS_O,0.0000,0.7062,0.9238,0.0308,0.9238
ROCPOINTS_O,0.0000,0.7061,0.9238,0.0308,0.9238
ROCPOINTS_O,0.0000,0.7060,0.9238,0.0308,0.9238
ROCPOINTS_O,0.0000,0.7059,0.9238,0.0308,0.9238
ROCPOINTS_O,0.0000,0.7059,0.9238,0.0308,0.9238
ROCPOINTS_O,0.0000,0.7058,0.9238,0.0308,0.9238
ROCPOINTS_O,0.0000,0.7058,0.9238,0.0308,0.9238
ROCPOINTS_O,0.0000,0.7057,0.9238,0.0308,0.9238
ROCPOINTS_O,0.0000,0.7057,0.9238,0.0308,0.9238
ROCPOINTS_O,0.0000,0.7056,0.9238,0.0308,0.9238
ROCPOINTS_O,0.0000,0.7055,0.9238,0.0308,0.9238
ROCPOINTS_O,0.0000,0.7055,0.9238,0.0308,0.9238
ROCPOINTS_O,0.0000,0.7054,0.9238,0.0308,0.9238
ROCPOINTS_O,0.0000,0.7054,0.9238,0.0308,0.9238
ROCPOINTS_O,0.0000,0.7053,0.9238,0.0308,0.9238
ROCPOINTS_O,0.0000,0.7052,0.9238,0.0308,0.9238
ROCPOINTS_O,0.0000,0.7052,0.9238,0.0308,0.9238
ROCPOINTS_O,0.0000,0.7051,0.9238,0.0308,0.9238
ROCPOINTS_O,0.0001,0.7051,0.9238,0.0308,0.9238
ROCPOINTS_O,0.0001,0.7050,0.9238,0.0308,0.9238
ROCPOINTS_O,0.0001,0.7050,0.9238,0.0308,0.9238
ROCPOINTS_O,0.0001,0.7049,0.9238,0.0308,0.9238
ROCPOINTS_O,0.0001,0.7048,0.9238,0.0308,0.9238
ROCPOINTS_O,0.0001,0.7048,0.9238,0.0308,0.9238
ROCPOINTS_O,0.0001,0.7047,0.9238,0.0308,0.9238
ROCPOINTS_O,0.0001,0.7047,0.9238,0.0309,0.9238
ROCPOINTS_O,0.0001,0.7046,0.9238,0.0309,0.9238
ROCPOINTS_O,0.0001,0.7045,0.9238,0.0309,0.9238
ROCPOINTS_O,0.0001,0.7044,0.9238,0.0309,0.9238
ROCPOINTS_O,0.0001,0.7044,0.9238,0.0309,0.9238
ROCPOINTS_O,0.0001,0.7043,0.9238,0.0309,0.9238
ROCPOINTS_O,0.0002,0.7043,0.9238,0.0309,0.9238
ROCPOINTS_O,0.0002,0.7042,0.9238,0.0309,0.9238
ROCPOINTS_O,0.0002,0.7042,0.9238,0.0309,0.9238
ROCPOINTS_O,0.0002,0.7041,0.9238,0.0309,0.9238
ROCPOINTS_O,0.0002,0.7040,0.9238,0.0309,0.9238
ROCPOINTS_O,0.0002,0.7040,0.9238,0.0309,0.9238
ROCPOINTS_O,0.0002,0.7039,0.9238,0.0309,0.9238
ROCPOINTS_O,0.0002,0.7039,0.9238,0.0309,0.9238
ROCPOINTS_O,0.0002,0.7038,0.9238,0.0309,0.9238
ROCPOINTS_O,0.0002,0.7037,0.9238,0.0309,0.9238
ROCPOINTS_O,0.0002,0.7037,0.9238,0.0309,0.9238
ROCPOINTS_O,0.0002,0.7036,0.9238,0.0309,0.9238
ROCPOINTS_O,0.0002,0.7036,0.9238,0.0309,0.9238
ROCPOINTS_O,0.0002,0.7035,0.9238,0.0309,0.9238
ROCPOINTS_O,0.0003,0.7034,0.9238,0.0309,0.9238
ROCPOINTS_O,0.0003,0.7033,0.9238,0.0309,0.9238
ROCPOINTS_O,0.0003,0.7033,0.9238,0.0309,0.9238
ROCPOINTS_O,0.0003,0.7032,0.9238,0.0309,0.9238
ROCPOINTS_O,0.0003,0.7032,0.9238,0.0309,0.9238
ROCPOINTS_O,0.0003,0.7031,0.9238,0.0309,0.9238
ROCPOINTS_O,0.0004,0.7031,0.9238,0.0309,0.9238
ROCPOINTS_O,0.0004,0.7030,0.9238,0.0309,0.9238
ROCPOINTS_O,0.0004,0.7029,0.9238,0.0309,0.9238
ROCPOINTS_O,0.0004,0.7028,0.9238,0.0309,0.9238
ROCPOINTS_O,0.0004,0.7028,0.9238,0.0309,0.9238
ROCPOINTS_O,0.0004,0.7026,0.9238,0.0309,0.9238
ROCPOINTS_O,0.0004,0.7026,0.9238,0.0309,0.9238
ROCPOINTS_O,0.0004,0.7025,0.9238,0.0309,0.9238
ROCPOINTS_O,0.0005,0.7024,0.9238,0.0309,0.9238
ROCPOINTS_O,0.0005,0.7024,0.9238,0.0310,0.9238
ROCPOINTS_O,0.0005,0.7023,0.9238,0.0310,0.9238
ROCPOINTS_O,0.0005,0.7022,0.9238,0.0310,0.9238
ROCPOINTS_O,0.0006,0.7022,0.9238,0.0310,0.9238
ROCPOINTS_O,0.0006,0.7021,0.9238,0.0310,0.9238
ROCPOINTS_O,0.0006,0.7020,0.9238,0.0310,0.9238
ROCPOINTS_O,0.0006,0.7019,0.9238,0.0310,0.9238
ROCPOINTS_O,0.0006,0.7018,0.9238,0.0310,0.9238
ROCPOINTS_O,0.0007,0.7018,0.9238,0.0310,0.9238
ROCPOINTS_O,0.0007,0.7016,0.9238,0.0310,0.9238
ROCPOINTS_O,0.0008,0.7015,0.9238,0.0310,0.9238
ROCPOINTS_O,0.0008,0.7015,0.9238,0.0310,0.9238
ROCPOINTS_O,0.0008,0.7014,0.9238,0.0310,0.9238
ROCPOINTS_O,0.0009,0.7012,0.9238,0.0310,0.9238
ROCPOINTS_O,0.0009,0.7011,0.9238,0.0310,0.9238
ROCPOINTS_O,0.0010,0.7011,0.9238,0.0310,0.9238
ROCPOINTS_O,0.0011,0.7010,0.9238,0.0310,0.9238
ROCPOINTS_O,0.0011,0.7010,0.9238,0.0310,0.9238
ROCPOINTS_O,0.0011,0.7010,0.9214,0.0309,0.9214
ROCPOINTS_O,0.0011,0.7009,0.9214,0.0309,0.9214
ROCPOINTS_O,0.0011,0.7009,0.9190,0.0309,0.9190
ROCPOINTS_O,0.0011,0.7007,0.9190,0.0309,0.9190
ROCPOINTS_O,0.0011,0.7006,0.9190,0.0309,0.9190
ROCPOINTS_O,0.0011,0.7005,0.9190,0.0309,0.9190
ROCPOINTS_O,0.0012,0.7005,0.9167,0.0308,0.9167
ROCPOINTS_O,0.0012,0.7005,0.9167,0.0308,0.9167
ROCPOINTS_O,0.0012,0.7004,0.9167,0.0308,0.9167
ROCPOINTS_O,0.0012,0.7003,0.9167,0.0308,0.9167
ROCPOINTS_O,0.0013,0.7003,0.9167,0.0308,0.9167
ROCPOINTS_O,0.0013,0.7002,0.9167,0.0308,0.9167
ROCPOINTS_O,0.0014,0.7001,0.9143,0.0307,0.9143
ROCPOINTS_O,0.0014,0.7000,0.9143,0.0307,0.9143
ROCPOINTS_O,0.0014,0.7000,0.9143,0.0307,0.9143
ROCPOINTS_O,0.0015,0.6999,0.9143,0.0307,0.9143
ROCPOINTS_O,0.0017,0.6999,0.9143,0.0307,0.9143
ROCPOINTS_O,0.0017,0.6998,0.9143,0.0307,0.9143
ROCPOINTS_O,0.0017,0.6998,0.9143,0.0308,0.9143
ROCPOINTS_O,0.0017,0.6989,0.9143,0.0308,0.9143
ROCPOINTS_O,0.0018,0.6989,0.9143,0.0308,0.9143
ROCPOINTS_O,0.0018,0.6988,0.9143,0.0308,0.9143
ROCPOINTS_O,0.0020,0.6988,0.9143,0.0308,0.9143
ROCPOINTS_O,0.0020,0.6987,0.9143,0.0308,0.9143
ROCPOINTS_O,0.0020,0.6986,0.9143,0.0308,0.9143
ROCPOINTS_O,0.0022,0.6985,0.9143,0.0308,0.9143
ROCPOINTS_O,0.0022,0.6984,0.9143,0.0308,0.9143
ROCPOINTS_O,0.0022,0.6984,0.9143,0.0308,0.9143
ROCPOINTS_O,0.0022,0.6980,0.9143,0.0308,0.9143
ROCPOINTS_O,0.0022,0.6979,0.9143,0.0308,0.9143
ROCPOINTS_O,0.0023,0.6978,0.9143,0.0308,0.9143
ROCPOINTS_O,0.0024,0.6978,0.9143,0.0308,0.9143
ROCPOINTS_O,0.0024,0.6977,0.9143,0.0308,0.9143
ROCPOINTS_O,0.0025,0.6976,0.9143,0.0308,0.9143
ROCPOINTS_O,0.0025,0.6976,0.9143,0.0308,0.9143
ROCPOINTS_O,0.0025,0.6975,0.9143,0.0308,0.9143
ROCPOINTS_O,0.0027,0.6974,0.9143,0.0309,0.9143
ROCPOINTS_O,0.0027,0.6974,0.9143,0.0309,0.9143
ROCPOINTS_O,0.0027,0.6973,0.9143,0.0309,0.9143
ROCPOINTS_O,0.0027,0.6973,0.9143,0.0309,0.9143
ROCPOINTS_O,0.0028,0.6972,0.9143,0.0309,0.9143
ROCPOINTS_O,0.0028,0.6972,0.9143,0.0309,0.9143
ROCPOINTS_O,0.0029,0.6971,0.9143,0.0309,0.9143
ROCPOINTS_O,0.0031,0.6970,0.9143,0.0309,0.9143
ROCPOINTS_O,0.0031,0.6970,0.9143,0.0309,0.9143
ROCPOINTS_O,0.0031,0.6969,0.9143,0.0309,0.9143
ROCPOINTS_O,0.0032,0.6968,0.9143,0.0309,0.9143
ROCPOINTS_O,0.0033,0.6968,0.9143,0.0309,0.9143
ROCPOINTS_O,0.0033,0.6967,0.9143,0.0309,0.9143
ROCPOINTS_O,0.0033,0.6965,0.9143,0.0309,0.9143
ROCPOINTS_O,0.0033,0.5897,0.8500,0.0338,0.8500
ROCPOINTS_O,0.0033,0.5896,0.8500,0.0338,0.8500
ROCPOINTS_O,0.0033,0.5895,0.8500,0.0338,0.8500
ROCPOINTS_O,0.0034,0.5894,0.8500,0.0338,0.8500
ROCPOINTS_O,0.0034,0.5894,0.8500,0.0338,0.8500
ROCPOINTS_O,0.0034,0.5893,0.8500,0.0338,0.8500
ROCPOINTS_O,0.0034,0.5893,0.8500,0.0338,0.8500
ROCPOINTS_O,0.0034,0.5892,0.8500,0.0338,0.8500
ROCPOINTS_O,0.0034,0.5892,0.8500,0.0338,0.8500
ROCPOINTS_O,0.0035,0.5891,0.8500,0.0339,0.8500
ROCPOINTS_O,0.0035,0.5890,0.8500,0.0339,0.8500
ROCPOINTS_O,0.0035,0.5890,0.8500,0.0339,0.8500
ROCPOINTS_O,0.0035,0.5889,0.8500,0.0339,0.8500
ROCPOINTS_O,0.0036,0.5888,0.8500,0.0339,0.8500
ROCPOINTS_O,0.0036,0.5887,0.8500,0.0339,0.8500
ROCPOINTS_O,0.0036,0.5886,0.8500,0.0339,0.8500
ROCPOINTS_O,0.0036,0.5886,0.8500,0.0339,0.8500
ROCPOINTS_O,0.0036,0.5885,0.8500,0.0339,0.8500
ROCPOINTS_O,0.0036,0.5885,0.8500,0.0339,0.8500
ROCPOINTS_O,0.0037,0.5884,0.8500,0.0339,0.8500
ROCPOINTS_O,0.0037,0.5883,0.8500,0.0339,0.8500
ROCPOINTS_O,0.0037,0.5883,0.8500,0.0339,0.8500
ROCPOINTS_O,0.0037,0.5872,0.8500,0.0340,0.8500
ROCPOINTS_O,0.0037,0.5872,0.8500,0.0340,0.8500
ROCPOINTS_O,0.0038,0.5871,0.8500,0.0340,0.8500
ROCPOINTS_O,0.0038,0.5856,0.8500,0.0340,0.8500
ROCPOINTS_O,0.0039,0.5856,0.8500,0.0340,0.8500
ROCPOINTS_O,0.0039,0.5840,0.8500,0.0341,0.8500
ROCPOINTS_O,0.0039,0.5840,0.8500,0.0341,0.8500
ROCPOINTS_O,0.0039,0.5839,0.8500,0.0341,0.8500
ROCPOINTS_O,0.0039,0.5820,0.8500,0.0342,0.8500
ROCPOINTS_O,0.0039,0.5820,0.8500,0.0343,0.8500
ROCPOINTS_O,0.0039,0.5819,0.8500,0.0343,0.8500
ROCPOINTS_O,0.0039,0.5819,0.8500,0.0343,0.8500
ROCPOINTS_O,0.0040,0.5802,0.8500,0.0344,0.8500
ROCPOINTS_O,0.0040,0.5801,0.8500,0.0344,0.8500
ROCPOINTS_O,0.0040,0.5801,0.8500,0.0344,0.8500
ROCPOINTS_O,0.0040,0.5800,0.8500,0.0344,0.8500
ROCPOINTS_O,0.0041,0.5800,0.8500,0.0344,0.8500
ROCPOINTS_O,0.0041,0.5799,0.8500,0.0344,0.8500
ROCPOINTS_O,0.0041,0.5798,0.8500,0.0344,0.8500
ROCPOINTS_O,0.0041,0.5781,0.8500,0.0345,0.8500
ROCPOINTS_O,0.0042,0.5767,0.8500,0.0346,0.8500
ROCPOINTS_O,0.0042,0.5766,0.8500,0.0346,0.8500
ROCPOINTS_O,0.0042,0.5750,0.8500,0.0347,0.8500
ROCPOINTS_O,0.0042,0.5750,0.8500,0.0347,0.8500
ROCPOINTS_O,0.0042,0.5749,0.8500,0.0347,0.8500
ROCPOINTS_O,0.0043,0.5749,0.8500,0.0347,0.8500
ROCPOINTS_O,0.0043,0.5748,0.8500,0.0347,0.8500
ROCPOINTS_O,0.0043,0.5748,0.8500,0.0347,0.8500
ROCPOINTS_O,0.0044,0.5732,0.8500,0.0348,0.8500
ROCPOINTS_O,0.0044,0.5731,0.8500,0.0348,0.8500
ROCPOINTS_O,0.0044,0.5730,0.8500,0.0348,0.8500
ROCPOINTS_O,0.0046,0.5727,0.8500,0.0348,0.8500
ROCPOINTS_O,0.0046,0.5727,0.8500,0.0348,0.8500
ROCPOINTS_O,0.0047,0.5726,0.8500,0.0348,0.8500
ROCPOINTS_O,0.0047,0.5724,0.8500,0.0348,0.8500
ROCPOINTS_O,0.0047,0.5723,0.8500,0.0348,0.8500
ROCPOINTS_O,0.0047,0.5723,0.8500,0.0348,0.8500
ROCPOINTS_O,0.0048,0.5722,0.8500,0.0348,0.8500
ROCPOINTS_O,0.0048,0.5722,0.8500,0.0348,0.8500
ROCPOINTS_O,0.0049,0.5720,0.8500,0.0348,0.8500
ROCPOINTS_O,0.0050,0.5720,0.8500,0.0348,0.8500
ROCPOINTS_O,0.0051,0.5716,0.8500,0.0348,0.8500
ROCPOINTS_O,0.0051,0.5716,0.8500,0.0349,0.8500
ROCPOINTS_O,0.0052,0.5715,0.8500,0.0349,0.8500
ROCPOINTS_O,0.0052,0.5715,0.8500,0.0349,0.8500
ROCPOINTS_O,0.0053,0.5714,0.8500,0.0349,0.8500
ROCPOINTS_O,0.0054,0.5713,0.8500,0.0349,0.8500
ROCPOINTS_O,0.0056,0.5713,0.8500,0.0349,0.8500
ROCPOINTS_O,0.0058,0.5712,0.8500,0.0349,0.8500
ROCPOINTS_O,0.0058,0.5700,0.8500,0.0349,0.8500
ROCPOINTS_O,0.0058,0.5700,0.8500,0.0349,0.8500
ROCPOINTS_O,0.0059,0.5698,0.8500,0.0350,0.8500
ROCPOINTS_O,0.0059,0.5689,0.8500,0.0350,0.8500
ROCPOINTS_O,0.0059,0.5688,0.8500,0.0350,0.8500
ROCPOINTS_O,0.0061,0.5687,0.8500,0.0350,0.8500
ROCPOINTS_O,0.0062,0.5687,0.8500,0.0350,0.8500
ROCPOINTS_O,0.0062,0.5686,0.8500,0.0350,0.8500
ROCPOINTS_O,0.0063,0.5679,0.8500,0.0351,0.8500
ROCPOINTS_O,0.0064,0.5678,0.8500,0.0351,0.8500
ROCPOINTS_O,0.0064,0.5672,0.8500,0.0351,0.8500
ROCPOINTS_O,0.0064,0.5660,0.8500,0.0352,0.8500
ROCPOINTS_O,0.0064,0.5660,0.8500,0.0352,0.8500
ROCPOINTS_O,0.0065,0.5653,0.8500,0.0352,0.8500
ROCPOINTS_O,0.0065,0.5652,0.8500,0.0352,0.8500
ROCPOINTS_O,0.0066,0.5652,0.8500,0.0352,0.8500
ROCPOINTS_O,0.0067,0.5642,0.8500,0.0353,0.8500
ROCPOINTS_O,0.0067,0.5642,0.8500,0.0353,0.8500
ROCPOINTS_O,0.0067,0.4914,0.8071,0.0384,0.8071
ROCPOINTS_O,0.0067,0.4912,0.8071,0.0384,0.8071
ROCPOINTS_O,0.0067,0.4911,0.8071,0.0384,0.8071
ROCPOINTS_O,0.0067,0.4910,0.8071,0.0384,0.8071
ROCPOINTS_O,0.0067,0.4910,0.8071,0.0384,0.8071
ROCPOINTS_O,0.0067,0.4909,0.8071,0.0384,0.8071
ROCPOINTS_O,0.0068,0.4909,0.8071,0.0384,0.8071
ROCPOINTS_O,0.0069,0.4897,0.8071,0.0385,0.8071
ROCPOINTS_O,0.0069,0.4897,0.8071,0.0385,0.8071
ROCPOINTS_O,0.0070,0.4896,0.8071,0.0385,0.8071
ROCPOINTS_O,0.0070,0.4895,0.8071,0.0385,0.8071
ROCPOINTS_O,0.0070,0.4895,0.8071,0.0385,0.8071
ROCPOINTS_O,0.0071,0.4894,0.8071,0.0385,0.8071
ROCPOINTS_O,0.0071,0.4893,0.8071,0.0385,0.8071
ROCPOINTS_O,0.0072,0.4892,0.8071,0.0385,0.8071
ROCPOINTS_O,0.0072,0.4892,0.8071,0.0385,0.8071
ROCPOINTS_O,0.0072,0.4891,0.8071,0.0385,0.8071
ROCPOINTS_O,0.0072,0.4891,0.8071,0.0385,0.8071
ROCPOINTS_O,0.0073,0.4888,0.8071,0.0385,0.8071
ROCPOINTS_O,0.0074,0.4887,0.8071,0.0386,0.8071
ROCPOINTS_O,0.0074,0.4886,0.8071,0.0386,0.8071
ROCPOINTS_O,0.0075,0.4873,0.8071,0.0387,0.8071
ROCPOINTS_O,0.0075,0.4872,0.8071,0.0387,0.8071
ROCPOINTS_O,0.0075,0.4872,0.8071,0.0387,0.8071
ROCPOINTS_O,0.0075,0.4871,0.8071,0.0387,0.8071
ROCPOINTS_O,0.0076,0.4870,0.8071,0.0387,0.8071
ROCPOINTS_O,0.0076,0.4870,0.8071,0.0387,0.8071
ROCPOINTS_O,0.0077,0.4869,0.8071,0.0387,0.8071
ROCPOINTS_O,0.0077,0.4869,0.8071,0.0387,0.8071
ROCPOINTS_O,0.0078,0.4868,0.8071,0.0387,0.8071
ROCPOINTS_O,0.0078,0.4867,0.8071,0.0387,0.8071
ROCPOINTS_O,0.0080,0.4866,0.8071,0.0387,0.8071
ROCPOINTS_O,0.0080,0.4865,0.8071,0.0387,0.8071
ROCPOINTS_O,0.0081,0.4865,0.8071,0.0387,0.8071
ROCPOINTS_O,0.0083,0.4864,0.8071,0.0387,0.8071
ROCPOINTS_O,0.0087,0.4860,0.8071,0.0388,0.8071
ROCPOINTS_O,0.0089,0.4860,0.8071,0.0388,0.8071
ROCPOINTS_O,0.0091,0.4859,0.8071,0.0388,0.8071
ROCPOINTS_O,0.0091,0.4858,0.8071,0.0388,0.8071
ROCPOINTS_O,0.0092,0.4858,0.8071,0.0388,0.8071
ROCPOINTS_O,0.0095,0.4857,0.8071,0.0388,0.8071
ROCPOINTS_O,0.0097,0.4857,0.8071,0.0388,0.8071
ROCPOINTS_O,0.0099,0.4856,0.8071,0.0388,0.8071
ROCPOINTS_O,0.0100,0.4855,0.8071,0.0388,0.8071
ROCPOINTS_O,0.0100,0.4855,0.8071,0.0388,0.8071
ROCPOINTS_O,0.0100,0.4251,0.7643,0.0418,0.7643
ROCPOINTS_O,0.0100,0.4251,0.7643,0.0418,0.7643
ROCPOINTS_O,0.0102,0.4250,0.7643,0.0418,0.7643
ROCPOINTS_O,0.0103,0.4249,0.7643,0.0419,0.7643
ROCPOINTS_O,0.0108,0.4248,0.7643,0.0419,0.7643
ROCPOINTS_O,0.0108,0.4248,0.7643,0.0419,0.7643
ROCPOINTS_O,0.0109,0.4247,0.7643,0.0419,0.7643
ROCPOINTS_O,0.0110,0.4246,0.7643,0.0419,0.7643
ROCPOINTS_O,0.0110,0.4245,0.7643,0.0419,0.7643
ROCPOINTS_O,0.0111,0.4245,0.7643,0.0419,0.7643
ROCPOINTS_O,0.0111,0.4244,0.7643,0.0419,0.7643
ROCPOINTS_O,0.0111,0.4243,0.7643,0.0419,0.7643
ROCPOINTS_O,0.0112,0.4242,0.7643,0.0419,0.7643
ROCPOINTS_O,0.0115,0.4241,0.7643,0.0419,0.7643
ROCPOINTS_O,0.0115,0.4241,0.7643,0.0419,0.7643
ROCPOINTS_O,0.0116,0.4240,0.7643,0.0419,0.7643
ROCPOINTS_O,0.0117,0.4240,0.7643,0.0419,0.7643
ROCPOINTS_O,0.0119,0.4237,0.7643,0.0420,0.7643
ROCPOINTS_O,0.0120,0.4236,0.7643,0.0420,0.7643
ROCPOINTS_O,0.0121,0.4236,0.7643,0.0420,0.7643
ROCPOINTS_O,0.0123,0.4235,0.7643,0.0420,0.7643
ROCPOINTS_O,0.0123,0.4235,0.7643,0.0420,0.7643
ROCPOINTS_O,0.0123,0.4234,0.7643,0.0420,0.7643
ROCPOINTS_O,0.0125,0.4233,0.7643,0.0420,0.7643
ROCPOINTS_O,0.0128,0.4233,0.7643,0.0420,0.7643
ROCPOINTS_O,0.0129,0.4232,0.7643,0.0420,0.7643
ROCPOINTS_O,0.0131,0.4232,0.7643,0.0420,0.7643
ROCPOINTS_O,0.0133,0.4231,0.7643,0.0420,0.7643
ROCPOINTS_O,0.0133,0.4230,0.7643,0.0420,0.7643
ROCPOINTS_O,0.0133,0.4229,0.7643,0.0420,0.7643
ROCPOINTS_O,0.0133,0.4229,0.7643,0.0420,0.7643
ROCPOINTS_O,0.0133,0.3737,0.7310,0.0453,0.7310
ROCPOINTS_O,0.0134,0.3736,0.7310,0.0454,0.7310
ROCPOINTS_O,0.0135,0.3736,0.7310,0.0454,0.7310
ROCPOINTS_O,0.0135,0.3735,0.7310,0.0454,0.7310
ROCPOINTS_O,0.0136,0.3734,0.7310,0.0454,0.7310
ROCPOINTS_O,0.0136,0.3734,0.7310,0.0454,0.7310
ROCPOINTS_O,0.0136,0.3733,0.7310,0.0454,0.7310
ROCPOINTS_O,0.0136,0.3733,0.7310,0.0454,0.7310
ROCPOINTS_O,0.0137,0.3732,0.7310,0.0454,0.7310
ROCPOINTS_O,0.0139,0.3731,0.7310,0.0454,0.7310
ROCPOINTS_O,0.0140,0.3731,0.7310,0.0454,0.7310
ROCPOINTS_O,0.0140,0.3730,0.7310,0.0454,0.7310
ROCPOINTS_O,0.0142,0.3730,0.7310,0.0454,0.7310
ROCPOINTS_O,0.0144,0.3730,0.7262,0.0451,0.7262
ROCPOINTS_O,0.0146,0.3729,0.7262,0.0452,0.7262
ROCPOINTS_O,0.0147,0.3729,0.7262,0.0452,0.7262
ROCPOINTS_O,0.0147,0.3728,0.7262,0.0452,0.7262
ROCPOINTS_O,0.0147,0.3727,0.7262,0.0452,0.7262
ROCPOINTS_O,0.0149,0.3727,0.7262,0.0452,0.7262
ROCPOINTS_O,0.0150,0.3726,0.7262,0.0452,0.7262
ROCPOINTS_O,0.0150,0.3725,0.7262,0.0452,0.7262
ROCPOINTS_O,0.0151,0.3724,0.7262,0.0452,0.7262
ROCPOINTS_O,0.0151,0.3723,0.7262,0.0452,0.7262
ROCPOINTS_O,0.0152,0.3723,0.7262,0.0452,0.7262
ROCPOINTS_O,0.0153,0.3722,0.7262,0.0452,0.7262
ROCPOINTS_O,0.0154,0.3722,0.7262,0.0452,0.7262
ROCPOINTS_O,0.0154,0.3721,0.7262,0.0452,0.7262
ROCPOINTS_O,0.0156,0.3721,0.7262,0.0453,0.7262
ROCPOINTS_O,0.0156,0.3719,0.7262,0.0453,0.7262
ROCPOINTS_O,0.0160,0.3719,0.7262,0.0453,0.7262
ROCPOINTS_O,0.0162,0.3718,0.7262,0.0453,0.7262
ROCPOINTS_O,0.0164,0.3718,0.7262,0.0453,0.7262
ROCPOINTS_O,0.0167,0.3717,0.7262,0.0453,0.7262
ROCPOINTS_O,0.0167,0.3716,0.7262,0.0453,0.7262
ROCPOINTS_O,0.0167,0.3327,0.6738,0.0469,0.6738
ROCPOINTS_O,0.0168,0.3326,0.6738,0.0469,0.6738
ROCPOINTS_O,0.0169,0.3325,0.6738,0.0469,0.6738
ROCPOINTS_O,0.0170,0.3324,0.6738,0.0469,0.6738
ROCPOINTS_O,0.0172,0.3324,0.6738,0.0469,0.6738
ROCPOINTS_O,0.0172,0.3323,0.6738,0.0469,0.6738
ROCPOINTS_O,0.0173,0.3323,0.6738,0.0469,0.6738
ROCPOINTS_O,0.0175,0.3322,0.6738,0.0469,0.6738
ROCPOINTS_O,0.0178,0.3320,0.6738,0.0470,0.6738
ROCPOINTS_O,0.0178,0.3319,0.6738,0.0470,0.6738
ROCPOINTS_O,0.0180,0.3318,0.6738,0.0470,0.6738
ROCPOINTS_O,0.0180,0.3318,0.6738,0.0470,0.6738
ROCPOINTS_O,0.0182,0.3317,0.6738,0.0470,0.6738
ROCPOINTS_O,0.0183,0.3316,0.6738,0.0470,0.6738
ROCPOINTS_O,0.0183,0.3316,0.6738,0.0470,0.6738
ROCPOINTS_O,0.0185,0.3314,0.6738,0.0470,0.6738
ROCPOINTS_O,0.0187,0.3313,0.6738,0.0471,0.6738
ROCPOINTS_O,0.0187,0.3313,0.6738,0.0471,0.6738
ROCPOINTS_O,0.0189,0.3312,0.6738,0.0471,0.6738
ROCPOINTS_O,0.0192,0.3312,0.6738,0.0471,0.6738
ROCPOINTS_O,0.0193,0.3311,0.6738,0.0471,0.6738
ROCPOINTS_O,0.0195,0.3310,0.6738,0.0471,0.6738
ROCPOINTS_O,0.0198,0.3309,0.6738,0.0471,0.6738
ROCPOINTS_O,0.0200,0.3309,0.6738,0.0471,0.6738
ROCPOINTS_O,0.0200,0.3308,0.6738,0.0471,0.6738
ROCPOINTS_O,0.0200,0.2950,0.6262,0.0490,0.6262
ROCPOINTS_O,0.0200,0.2950,0.6262,0.0490,0.6262
ROCPOINTS_O,0.0203,0.2949,0.6262,0.0490,0.6262
ROCPOINTS_O,0.0203,0.2949,0.6262,0.0490,0.6262
ROCPOINTS_O,0.0203,0.2948,0.6262,0.0490,0.6262
ROCPOINTS_O,0.0204,0.2948,0.6262,0.0491,0.6262
ROCPOINTS_O,0.0206,0.2947,0.6262,0.0491,0.6262
ROCPOINTS_O,0.0207,0.2946,0.6262,0.0491,0.6262
ROCPOINTS_O,0.0208,0.2945,0.6262,0.0491,0.6262
ROCPOINTS_O,0.0208,0.2945,0.6262,0.0491,0.6262
ROCPOINTS_O,0.0210,0.2944,0.6262,0.0491,0.6262
ROCPOINTS_O,0.0211,0.2943,0.6262,0.0491,0.6262
ROCPOINTS_O,0.0212,0.2942,0.6262,0.0491,0.6262
ROCPOINTS_O,0.0214,0.2942,0.6262,0.0491,0.6262
ROCPOINTS_O,0.0217,0.2941,0.6262,0.0492,0.6262
ROCPOINTS_O,0.0219,0.2939,0.6262,0.0492,0.6262
ROCPOINTS_O,0.0220,0.2939,0.6262,0.0492,0.6262
ROCPOINTS_O,0.0221,0.2938,0.6262,0.0492,0.6262
ROCPOINTS_O,0.0222,0.2937,0.6262,0.0492,0.6262
ROCPOINTS_O,0.0222,0.2937,0.6262,0.0492,0.6262
ROCPOINTS_O,0.0225,0.2936,0.6262,0.0492,0.6262
ROCPOINTS_O,0.0228,0.2935,0.6262,0.0493,0.6262
ROCPOINTS_O,0.0231,0.2935,0.6262,0.0493,0.6262
ROCPOINTS_O,0.0233,0.2934,0.6262,0.0493,0.6262
ROCPOINTS_O,0.0236,0.2607,0.5976,0.0527,0.5976
ROCPOINTS_O,0.0238,0.2606,0.5976,0.0527,0.5976
ROCPOINTS_O,0.0238,0.2606,0.5976,0.0528,0.5976
ROCPOINTS_O,0.0239,0.2605,0.5976,0.0528,0.5976
ROCPOINTS_O,0.0239,0.2605,0.5976,0.0528,0.5976
ROCPOINTS_O,0.0242,0.2604,0.5976,0.0528,0.5976
ROCPOINTS_O,0.0244,0.2602,0.5976,0.0528,0.5976
ROCPOINTS_O,0.0244,0.2602,0.5976,0.0528,0.5976
ROCPOINTS_O,0.0247,0.2601,0.5976,0.0528,0.5976
ROCPOINTS_O,0.0249,0.2601,0.5976,0.0529,0.5976
ROCPOINTS_O,0.0250,0.2600,0.5976,0.0529,0.5976
ROCPOINTS_O,0.0252,0.2598,0.5976,0.0529,0.5976
ROCPOINTS_O,0.0258,0.2597,0.5976,0.0529,0.5976
ROCPOINTS_O,0.0260,0.2597,0.5976,0.0529,0.5976
ROCPOINTS_O,0.0262,0.2596,0.5976,0.0529,0.5976
ROCPOINTS_O,0.0266,0.2595,0.5976,0.0530,0.5976
ROCPOINTS_O,0.0267,0.2593,0.5976,0.0530,0.5976
ROCPOINTS_O,0.0267,0.2326,0.5857,0.0576,0.5857
ROCPOINTS_O,0.0275,0.2325,0.5857,0.0576,0.5857
ROCPOINTS_O,0.0278,0.2324,0.5857,0.0577,0.5857
ROCPOINTS_O,0.0278,0.2323,0.5857,0.0577,0.5857
ROCPOINTS_O,0.0279,0.2323,0.5857,0.0577,0.5857
ROCPOINTS_O,0.0283,0.2323,0.5833,0.0575,0.5833
ROCPOINTS_O,0.0286,0.2321,0.5833,0.0575,0.5833
ROCPOINTS_O,0.0289,0.2321,0.5833,0.0575,0.5833
ROCPOINTS_O,0.0289,0.2318,0.5833,0.0576,0.5833
ROCPOINTS_O,0.0290,0.2317,0.5833,0.0576,0.5833
ROCPOINTS_O,0.0291,0.2316,0.5833,0.0576,0.5833
ROCPOINTS_O,0.0292,0.2314,0.5833,0.0577,0.5833
ROCPOINTS_O,0.0294,0.2314,0.5833,0.0577,0.5833
ROCPOINTS_O,0.0294,0.2311,0.5833,0.0578,0.5833
ROCPOINTS_O,0.0294,0.2310,0.5833,0.0578,0.5833
ROCPOINTS_O,0.0300,0.2310,0.5833,0.0578,0.5833
ROCPOINTS_O,0.0300,0.2309,0.5833,0.0578,0.5833
ROCPOINTS_O,0.0302,0.2106,0.5500,0.0596,0.5500
ROCPOINTS_O,0.0304,0.2104,0.5500,0.0597,0.5500
ROCPOINTS_O,0.0307,0.2103,0.5500,0.0597,0.5500
ROCPOINTS_O,0.0308,0.2103,0.5500,0.0597,0.5500
ROCPOINTS_O,0.0311,0.2102,0.5500,0.0597,0.5500
ROCPOINTS_O,0.0317,0.2102,0.5476,0.0595,0.5476
ROCPOINTS_O,0.0318,0.2100,0.5476,0.0595,0.5476
ROCPOINTS_O,0.0318,0.2100,0.5476,0.0596,0.5476
ROCPOINTS_O,0.0319,0.2099,0.5476,0.0596,0.5476
ROCPOINTS_O,0.0319,0.2099,0.5476,0.0596,0.5476
ROCPOINTS_O,0.0323,0.2098,0.5476,0.0596,0.5476
ROCPOINTS_O,0.0325,0.2098,0.5476,0.0596,0.5476
ROCPOINTS_O,0.0329,0.2097,0.5476,0.0596,0.5476
ROCPOINTS_O,0.0333,0.2092,0.5476,0.0598,0.5476
ROCPOINTS_O,0.0343,0.1894,0.5119,0.0616,0.5119
ROCPOINTS_O,0.0349,0.1894,0.5119,0.0616,0.5119
ROCPOINTS_O,0.0350,0.1893,0.5119,0.0616,0.5119
ROCPOINTS_O,0.0353,0.1890,0.5119,0.0617,0.5119
ROCPOINTS_O,0.0355,0.1889,0.5119,0.0617,0.5119
ROCPOINTS_O,0.0364,0.1889,0.5119,0.0617,0.5119
ROCPOINTS_O,0.0367,0.1888,0.5119,0.0618,0.5119
ROCPOINTS_O,0.0370,0.1708,0.4857,0.0646,0.4857
ROCPOINTS_O,0.0371,0.1707,0.4857,0.0646,0.4857
ROCPOINTS_O,0.0378,0.1707,0.4857,0.0646,0.4857
ROCPOINTS_O,0.0383,0.1706,0.4857,0.0647,0.4857
ROCPOINTS_O,0.0385,0.1706,0.4857,0.0647,0.4857
ROCPOINTS_O,0.0387,0.1705,0.4857,0.0647,0.4857
ROCPOINTS_O,0.0389,0.1704,0.4857,0.0647,0.4857
ROCPOINTS_O,0.0391,0.1703,0.4857,0.0648,0.4857
ROCPOINTS_O,0.0398,0.1703,0.4857,0.0648,0.4857
ROCPOINTS_O,0.0400,0.1702,0.4857,0.0648,0.4857
ROCPOINTS_O,0.0409,0.1530,0.4643,0.0686,0.4643
ROCPOINTS_O,0.0411,0.1530,0.4643,0.0686,0.4643
ROCPOINTS_O,0.0417,0.1529,0.4643,0.0687,0.4643
ROCPOINTS_O,0.0430,0.1528,0.4643,0.0687,0.4643
ROCPOINTS_O,0.0433,0.1528,0.4643,0.0687,0.4643
ROCPOINTS_O,0.0444,0.1389,0.4286,0.0697,0.4286
ROCPOINTS_O,0.0450,0.1389,0.4286,0.0697,0.4286
ROCPOINTS_O,0.0463,0.1388,0.4286,0.0697,0.4286
ROCPOINTS_O,0.0464,0.1388,0.4286,0.0698,0.4286
ROCPOINTS_O,0.0467,0.1386,0.4286,0.0698,0.4286
ROCPOINTS_O,0.0467,0.1386,0.4286,0.0698,0.4286
ROCPOINTS_O,0.0478,0.1251,0.4095,0.0737,0.4095
ROCPOINTS_O,0.0482,0.1250,0.4095,0.0737,0.4095
ROCPOINTS_O,0.0483,0.1249,0.4095,0.0737,0.4095
ROCPOINTS_O,0.0486,0.1249,0.4095,0.0738,0.4095
ROCPOINTS_O,0.0487,0.1248,0.4095,0.0738,0.4095
ROCPOINTS_O,0.0488,0.1247,0.4095,0.0739,0.4095
ROCPOINTS_O,0.0490,0.1245,0.4095,0.0739,0.4095
ROCPOINTS_O,0.0500,0.1245,0.4095,0.0740,0.4095
ROCPOINTS_O,0.0501,0.1137,0.3881,0.0765,0.3881
ROCPOINTS_O,0.0510,0.1137,0.3881,0.0766,0.3881
ROCPOINTS_O,0.0514,0.1136,0.3881,0.0766,0.3881
ROCPOINTS_O,0.0517,0.1136,0.3881,0.0766,0.3881
ROCPOINTS_O,0.0518,0.1135,0.3881,0.0767,0.3881
ROCPOINTS_O,0.0522,0.1134,0.3881,0.0767,0.3881
ROCPOINTS_O,0.0527,0.1134,0.3881,0.0767,0.3881
ROCPOINTS_O,0.0530,0.1133,0.3881,0.0768,0.3881
ROCPOINTS_O,0.0533,0.1132,0.3881,0.0769,0.3881
ROCPOINTS_O,0.0533,0.1131,0.3881,0.0769,0.3881
ROCPOINTS_O,0.0533,0.1131,0.3881,0.0769,0.3881
ROCPOINTS_O,0.0534,0.1038,0.3786,0.0813,0.3786
ROCPOINTS_O,0.0551,0.1038,0.3786,0.0814,0.3786
ROCPOINTS_O,0.0556,0.1037,0.3786,0.0814,0.3786
ROCPOINTS_O,0.0563,0.1037,0.3786,0.0815,0.3786
ROCPOINTS_O,0.0567,0.1036,0.3786,0.0815,0.3786
ROCPOINTS_O,0.0589,0.0952,0.3667,0.0855,0.3667
ROCPOINTS_O,0.0591,0.0952,0.3667,0.0856,0.3667
ROCPOINTS_O,0.0596,0.0950,0.3667,0.0857,0.3667
ROCPOINTS_O,0.0598,0.0947,0.3667,0.0859,0.3667
ROCPOINTS_O,0.0600,0.0945,0.3667,0.0861,0.3667
ROCPOINTS_O,0.0608,0.0872,0.3476,0.0883,0.3476
ROCPOINTS_O,0.0617,0.0871,0.3476,0.0883,0.3476
ROCPOINTS_O,0.0619,0.0871,0.3476,0.0884,0.3476
ROCPOINTS_O,0.0622,0.0870,0.3476,0.0884,0.3476
ROCPOINTS_O,0.0633,0.0870,0.3476,0.0885,0.3476
ROCPOINTS_O,0.0633,0.0869,0.3476,0.0885,0.3476
ROCPOINTS_O,0.0640,0.0808,0.3238,0.0887,0.3238
ROCPOINTS_O,0.0650,0.0807,0.3238,0.0888,0.3238
ROCPOINTS_O,0.0656,0.0806,0.3238,0.0889,0.3238
ROCPOINTS_O,0.0667,0.0806,0.3214,0.0883,0.3214
ROCPOINTS_O,0.0667,0.0745,0.3119,0.0923,0.3119
ROCPOINTS_O,0.0675,0.0744,0.3119,0.0924,0.3119
ROCPOINTS_O,0.0678,0.0744,0.3119,0.0924,0.3119
ROCPOINTS_O,0.0684,0.0743,0.3119,0.0925,0.3119
ROCPOINTS_O,0.0689,0.0742,0.3119,0.0926,0.3119
ROCPOINTS_O,0.0700,0.0742,0.3119,0.0926,0.3119
ROCPOINTS_O,0.0707,0.0676,0.3024,0.0980,0.3024
ROCPOINTS_O,0.0720,0.0675,0.3024,0.0981,0.3024
ROCPOINTS_O,0.0731,0.0675,0.3024,0.0981,0.3024
ROCPOINTS_O,0.0733,0.0674,0.3024,0.0982,0.3024
ROCPOINTS_O,0.0742,0.0622,0.2905,0.1018,0.2905
ROCPOINTS_O,0.0749,0.0622,0.2905,0.1019,0.2905
ROCPOINTS_O,0.0750,0.0621,0.2905,0.1020,0.2905
ROCPOINTS_O,0.0767,0.0620,0.2905,0.1021,0.2905
ROCPOINTS_O,0.0771,0.0575,0.2762,0.1044,0.2762
ROCPOINTS_O,0.0772,0.0575,0.2762,0.1045,0.2762
ROCPOINTS_O,0.0783,0.0574,0.2762,0.1046,0.2762
ROCPOINTS_O,0.0789,0.0574,0.2762,0.1047,0.2762
ROCPOINTS_O,0.0791,0.0573,0.2762,0.1048,0.2762
ROCPOINTS_O,0.0800,0.0572,0.2762,0.1049,0.2762
ROCPOINTS_O,0.0817,0.0523,0.2714,0.1119,0.2714
ROCPOINTS_O,0.0833,0.0523,0.2714,0.1120,0.2714
ROCPOINTS_O,0.0838,0.0480,0.2690,0.1197,0.2690
ROCPOINTS_O,0.0839,0.0480,0.2690,0.1198,0.2690
ROCPOINTS_O,0.0839,0.0479,0.2690,0.1201,0.2690
ROCPOINTS_O,0.0849,0.0478,0.2690,0.1202,0.2690
ROCPOINTS_O,0.0867,0.0477,0.2690,0.1205,0.2690
ROCPOINTS_O,0.0875,0.0443,0.2667,0.1274,0.2667
ROCPOINTS_O,0.0881,0.0442,0.2667,0.1277,0.2667
ROCPOINTS_O,0.0900,0.0442,0.2667,0.1279,0.2667
ROCPOINTS_O,0.0933,0.0413,0.2524,0.1291,0.2524
ROCPOINTS_O,0.0958,0.0387,0.2476,0.1345,0.2476
ROCPOINTS_O,0.0964,0.0386,0.2476,0.1347,0.2476
ROCPOINTS_O,0.0967,0.0386,0.2476,0.1349,0.2476
ROCPOINTS_O,0.1000,0.0363,0.2405,0.1385,0.2405
ROCPOINTS_O,0.1017,0.0349,0.2357,0.1408,0.2357
ROCPOINTS_O,0.1033,0.0349,0.2357,0.1410,0.2357
ROCPOINTS_O,0.1045,0.0324,0.2262,0.1450,0.2262
ROCPOINTS_O,0.1047,0.0323,0.2262,0.1453,0.2262
ROCPOINTS_O,0.1067,0.0323,0.2262,0.1455,0.2262
ROCPOINTS_O,0.1082,0.0305,0.2214,0.1498,0.2214
ROCPOINTS_O,0.1100,0.0305,0.2214,0.1500,0.2214
ROCPOINTS_O,0.1103,0.0284,0.2095,0.1517,0.2095
ROCPOINTS_O,0.1133,0.0282,0.2095,0.1530,0.2095
ROCPOINTS_O,0.1167,0.0267,0.1976,0.1526,0.1976
ROCPOINTS_O,0.1200,0.0251,0.1857,0.1523,0.1857
ROCPOINTS_O,0.1200,0.0232,0.1762,0.1558,0.1762
ROCPOINTS_O,0.1233,0.0232,0.1738,0.1540,0.1738
ROCPOINTS_O,0.1267,0.0219,0.1714,0.1596,0.1714
ROCPOINTS_O,0.1300,0.0204,0.1690,0.1675,0.1690
ROCPOINTS_O,0.1333,0.0193,0.1571,0.1650,0.1571
ROCPOINTS_O,0.1356,0.0183,0.1571,0.1723,0.1571
ROCPOINTS_O,0.1367,0.0183,0.1571,0.1728,0.1571
ROCPOINTS_O,0.1400,0.0175,0.1524,0.1744,0.1524
ROCPOINTS_O,0.1433,0.0169,0.1476,0.1751,0.1476
ROCPOINTS_O,0.1456,0.0162,0.1452,0.1789,0.1452
ROCPOINTS_O,0.1458,0.0161,0.1452,0.1794,0.1452
ROCPOINTS_O,0.1467,0.0161,0.1452,0.1799,0.1452
ROCPOINTS_O,0.1500,0.0152,0.1405,0.1832,0.1405
ROCPOINTS_O,0.1511,0.0144,0.1381,0.1889,0.1381
ROCPOINTS_O,0.1533,0.0144,0.1357,0.1863,0.1357
ROCPOINTS_O,0.1538,0.0139,0.1310,0.1864,0.1310
ROCPOINTS_O,0.1567,0.0138,0.1310,0.1871,0.1310
ROCPOINTS_O,0.1597,0.0132,0.1190,0.1792,0.1190
ROCPOINTS_O,0.1600,0.0132,0.1190,0.1799,0.1190
ROCPOINTS_O,0.1607,0.0125,0.1167,0.1842,0.1167
ROCPOINTS_O,0.1633,0.0125,0.1143,0.1811,0.1143
ROCPOINTS_O,0.1667,0.0121,0.1143,0.1860,0.1143
ROCPOINTS_O,0.1700,0.0115,0.1119,0.1911,0.1119
ROCPOINTS_O,0.1700,0.0114,0.1119,0.1918,0.1119
ROCPOINTS_O,0.1733,0.0110,0.1024,0.1838,0.1024
ROCPOINTS_O,0.1767,0.0106,0.0929,0.1749,0.0929
ROCPOINTS_O,0.1800,0.0104,0.0881,0.1705,0.0881
ROCPOINTS_O,0.1833,0.0101,0.0857,0.1706,0.0857
ROCPOINTS_O,0.1867,0.0098,0.0857,0.1748,0.0857
ROCPOINTS_O,0.1900,0.0093,0.0738,0.1623,0.0738
ROCPOINTS_O,0.1900,0.0091,0.0690,0.1551,0.0690
ROCPOINTS_O,0.1933,0.0091,0.0690,0.1559,0.0690
ROCPOINTS_O,0.1967,0.0090,0.0619,0.1436,0.0619
ROCPOINTS_O,0.2000,0.0088,0.0595,0.1412,0.0595
ROCPOINTS_O,0.2027,0.0084,0.0571,0.1412,0.0571
ROCPOINTS_O,0.2033,0.0084,0.0571,0.1420,0.0571
ROCPOINTS_O,0.2034,0.0079,0.0548,0.1438,0.0548
ROCPOINTS_O,0.2067,0.0079,0.0548,0.1447,0.0548
ROCPOINTS_O,0.2100,0.0077,0.0548,0.1474,0.0548
ROCPOINTS_O,0.2116,0.0076,0.0548,0.1494,0.0548
ROCPOINTS_O,0.2133,0.0075,0.0548,0.1503,0.0548
ROCPOINTS_O,0.2134,0.0074,0.0548,0.1523,0.0548
ROCPOINTS_O,0.2167,0.0073,0.0548,0.1533,0.0548
ROCPOINTS_O,0.2200,0.0072,0.0548,0.1565,0.0548
ROCPOINTS_O,0.2233,0.0070,0.0548,0.1597,0.0548
ROCPOINTS_O,0.2267,0.0067,0.0548,0.1655,0.0548
ROCPOINTS_O,0.2300,0.0066,0.0548,0.1679,0.0548
ROCPOINTS_O,0.2333,0.0062,0.0548,0.1756,0.0548
ROCPOINTS_O,0.2358,0.0060,0.0500,0.1694,0.0500
ROCPOINTS_O,0.2367,0.0059,0.0500,0.1707,0.0500
ROCPOINTS_O,0.2396,0.0056,0.0500,0.1780,0.0500
ROCPOINTS_O,0.2400,0.0056,0.0500,0.1795,0.0500
ROCPOINTS_O,0.2423,0.0054,0.0476,0.1754,0.0476
ROCPOINTS_O,0.2433,0.0054,0.0476,0.1770,0.0476
ROCPOINTS_O,0.2467,0.0051,0.0476,0.1835,0.0476
ROCPOINTS_O,0.2475,0.0050,0.0476,0.1887,0.0476
ROCPOINTS_O,0.2499,0.0049,0.0476,0.1905,0.0476
ROCPOINTS_O,0.2500,0.0049,0.0476,0.1923,0.0476
ROCPOINTS_O,0.2512,0.0048,0.0476,0.1942,0.0476
ROCPOINTS_O,0.2533,0.0047,0.0476,0.1961,0.0476
ROCPOINTS_O,0.2534,0.0044,0.0476,0.2083,0.0476
ROCPOINTS_O,0.2600,0.0043,0.0476,0.2105,0.0476
ROCPOINTS_O,0.2633,0.0043,0.0429,0.1957,0.0429
ROCPOINTS_O,0.2667,0.0042,0.0429,0.2000,0.0429
ROCPOINTS_O,0.2700,0.0040,0.0429,0.2069,0.0429
ROCPOINTS_O,0.2733,0.0038,0.0429,0.2143,0.0429
ROCPOINTS_O,0.2767,0.0037,0.0429,0.2195,0.0429
ROCPOINTS_O,0.2833,0.0036,0.0429,0.2222,0.0429
ROCPOINTS_O,0.2867,0.0035,0.0429,0.2278,0.0429
ROCPOINTS_O,0.2900,0.0035,0.0381,0.2078,0.0381
ROCPOINTS_O,0.2933,0.0034,0.0381,0.2133,0.0381
ROCPOINTS_O,0.3000,0.0033,0.0357,0.2083,0.0357
ROCPOINTS_O,0.3019,0.0032,0.0357,0.2143,0.0357
ROCPOINTS_O,0.3033,0.0031,0.0357,0.2174,0.0357
ROCPOINTS_O,0.3067,0.0031,0.0357,0.2206,0.0357
ROCPOINTS_O,0.3100,0.0029,0.0333,0.2154,0.0333
ROCPOINTS_O,0.3167,0.0028,0.0310,0.2097,0.0310
ROCPOINTS_O,0.3200,0.0027,0.0310,0.2167,0.0310
ROCPOINTS_O,0.3230,0.0025,0.0310,0.2281,0.0310
ROCPOINTS_O,0.3233,0.0025,0.0310,0.2321,0.0310
ROCPOINTS_O,0.3300,0.0024,0.0310,0.2364,0.0310
ROCPOINTS_O,0.3301,0.0024,0.0310,0.2407,0.0310
ROCPOINTS_O,0.3333,0.0024,0.0286,0.2264,0.0286
ROCPOINTS_O,0.3400,0.0023,0.0286,0.2308,0.0286
ROCPOINTS_O,0.3467,0.0022,0.0286,0.2400,0.0286
ROCPOINTS_O,0.3508,0.0021,0.0262,0.2292,0.0262
ROCPOINTS_O,0.3533,0.0021,0.0262,0.2340,0.0262
ROCPOINTS_O,0.3600,0.0020,0.0262,0.2444,0.0262
ROCPOINTS_O,0.3633,0.0019,0.0262,0.2500,0.0262
ROCPOINTS_O,0.3700,0.0019,0.0262,0.2558,0.0262
ROCPOINTS_O,0.3733,0.0018,0.0262,0.2619,0.0262
ROCPOINTS_O,0.3800,0.0017,0.0262,0.2683,0.0262
ROCPOINTS_O,0.3833,0.0017,0.0262,0.2750,0.0262
ROCPOINTS_O,0.3933,0.0017,0.0238,0.2564,0.0238
ROCPOINTS_O,0.4100,0.0016,0.0214,0.2432,0.0214
ROCPOINTS_O,0.4157,0.0016,0.0214,0.2500,0.0214
ROCPOINTS_O,0.4167,0.0014,0.0214,0.2647,0.0214
ROCPOINTS_O,0.4241,0.0014,0.0214,0.2727,0.0214
ROCPOINTS_O,0.4299,0.0013,0.0214,0.2813,0.0214
ROCPOINTS_O,0.4300,0.0013,0.0214,0.2903,0.0214
ROCPOINTS_O,0.4367,0.0012,0.0214,0.3000,0.0214
ROCPOINTS_O,0.4400,0.0012,0.0190,0.2759,0.0190
ROCPOINTS_O,0.4433,0.0012,0.0167,0.2500,0.0167
ROCPOINTS_O,0.4467,0.0012,0.0167,0.2593,0.0167
ROCPOINTS_O,0.4473,0.0011,0.0167,0.2692,0.0167
ROCPOINTS_O,0.4533,0.0010,0.0167,0.2800,0.0167
ROCPOINTS_O,0.4633,0.0010,0.0167,0.2917,0.0167
ROCPOINTS_O,0.4685,0.0010,0.0143,0.2609,0.0143
ROCPOINTS_O,0.4778,0.0009,0.0143,0.2857,0.0143
ROCPOINTS_O,0.4867,0.0008,0.0143,0.3000,0.0143
ROCPOINTS_O,0.4933,0.0008,0.0143,0.3158,0.0143
ROCPOINTS_O,0.5000,0.0007,0.0143,0.3333,0.0143
ROCPOINTS_O,0.5022,0.0006,0.0143,0.3529,0.0143
ROCPOINTS_O,0.5100,0.0006,0.0143,0.3750,0.0143
ROCPOINTS_O,0.5167,0.0005,0.0119,0.3571,0.0119
ROCPOINTS_O,0.5200,0.0005,0.0095,0.3077,0.0095
ROCPOINTS_O,0.5467,0.0004,0.0095,0.3636,0.0095
ROCPOINTS_O,0.6133,0.0003,0.0095,0.4000,0.0095
ROCPOINTS_O,0.6167,0.0003,0.0095,0.4444,0.0095
ROCPOINTS_O,0.6567,0.0002,0.0095,0.5000,0.0095
ROCPOINTS_O,0.6768,0.0002,0.0095,0.5714,0.0095
ROCPOINTS_O,0.7167,0.0001,0.0095,0.6667,0.0095
ROCPOINTS_O,0.7867,0.0001,0.0095,0.8000,0.0095
ROCPOINTS_O,0.8000,0.0000,0.0095,1.0000,0.0095
ROCPOINTS_O,0.9300,0.0000,0.0071,1.0000,0.0071
ROCPOINTS_O,0.9533,0.0000,0.0048,1.0000,0.0048
ROCPOINTS_O,0.9567,0.0000,0.0024,1.0000,0.0024
ROCPOINTS_O,0.9567,0.0000,0.0000,0.0000,0.0000
ROCPOINTS_U,0.0000,1.0000,1.0000,0.0083,1.0000
ROCPOINTS_U,0.0000,0.5132,0.7211,0.0116,0.7211
ROCPOINTS_U,0.0000,0.5132,0.7211,0.0116,0.7211
ROCPOINTS_U,0.0000,0.5131,0.7211,0.0116,0.7211
ROCPOINTS_U,0.0000,0.5130,0.7211,0.0116,0.7211
ROCPOINTS_U,0.0000,0.5129,0.7211,0.0116,0.7211
ROCPOINTS_U,0.0000,0.5129,0.7211,0.0116,0.7211
ROCPOINTS_U,0.0000,0.5128,0.7211,0.0116,0.7211
ROCPOINTS_U,0.0000,0.5128,0.7211,0.0116,0.7211
ROCPOINTS_U,0.0000,0.5127,0.7211,0.0116,0.7211
ROCPOINTS_U,0.0000,0.5127,0.7211,0.0116,0.7211
ROCPOINTS_U,0.0000,0.5126,0.7211,0.0116,0.7211
ROCPOINTS_U,0.0000,0.5126,0.7211,0.0116,0.7211
ROCPOINTS_U,0.0000,0.5124,0.7211,0.0116,0.7211
ROCPOINTS_U,0.0000,0.5124,0.7211,0.0116,0.7211
ROCPOINTS_U,0.0000,0.5123,0.7211,0.0116,0.7211
ROCPOINTS_U,0.0000,0.5123,0.7211,0.0116,0.7211
ROCPOINTS_U,0.0001,0.5122,0.7211,0.0116,0.7211
ROCPOINTS_U,0.0001,0.5122,0.7211,0.0116,0.7211
ROCPOINTS_U,0.0001,0.5121,0.7211,0.0116,0.7211
ROCPOINTS_U,0.0001,0.5120,0.7211,0.0116,0.7211
ROCPOINTS_U,0.0001,0.5119,0.7211,0.0116,0.7211
ROCPOINTS_U,0.0001,0.5119,0.7211,0.0116,0.7211
ROCPOINTS_U,0.0001,0.5118,0.7211,0.0117,0.7211
ROCPOINTS_U,0.0001,0.5118,0.7211,0.0117,0.7211
ROCPOINTS_U,0.0001,0.5117,0.7211,0.0117,0.7211
ROCPOINTS_U,0.0001,0.5116,0.7211,0.0117,0.7211
ROCPOINTS_U,0.0001,0.5116,0.7211,0.0117,0.7211
ROCPOINTS_U,0.0001,0.5115,0.7211,0.0117,0.7211
ROCPOINTS_U,0.0001,0.5114,0.7211,0.0117,0.7211
ROCPOINTS_U,0.0001,0.5114,0.7211,0.0117,0.7211
ROCPOINTS_U,0.0001,0.5112,0.7211,0.0117,0.7211
ROCPOINTS_U,0.0001,0.5112,0.7211,0.0117,0.7211
ROCPOINTS_U,0.0001,0.5111,0.7211,0.0117,0.7211
ROCPOINTS_U,0.0001,0.5111,0.7211,0.0117,0.7211
ROCPOINTS_U,0.0001,0.5110,0.7211,0.0117,0.7211
ROCPOINTS_U,0.0001,0.5110,0.7211,0.0117,0.7211
ROCPOINTS_U,0.0001,0.5109,0.7211,0.0117,0.7211
ROCPOINTS_U,0.0001,0.5108,0.7211,0.0117,0.7211
ROCPOINTS_U,0.0002,0.5108,0.7211,0.0117,0.7211
ROCPOINTS_U,0.0002,0.5107,0.7211,0.0117,0.7211
ROCPOINTS_U,0.0002,0.5107,0.7211,0.0117,0.7211
ROCPOINTS_U,0.0002,0.5104,0.7211,0.0117,0.7211
ROCPOINTS_U,0.0002,0.5104,0.7211,0.0117,0.7211
ROCPOINTS_U,0.0002,0.5103,0.7211,0.0117,0.7211
ROCPOINTS_U,0.0002,0.5102,0.7211,0.0117,0.7211
ROCPOINTS_U,0.0002,0.5102,0.7211,0.0117,0.7211
ROCPOINTS_U,0.0002,0.5101,0.7211,0.0117,0.7211
ROCPOINTS_U,0.0002,0.5099,0.7211,0.0117,0.7211
ROCPOINTS_U,0.0002,0.5099,0.7211,0.0117,0.7211
ROCPOINTS_U,0.0002,0.5098,0.7211,0.0117,0.7211
ROCPOINTS_U,0.0002,0.5098,0.7211,0.0117,0.7211
ROCPOINTS_U,0.0002,0.5097,0.7211,0.0117,0.7211
ROCPOINTS_U,0.0002,0.5096,0.7211,0.0117,0.7211
ROCPOINTS_U,0.0002,0.5095,0.7211,0.0117,0.7211
ROCPOINTS_U,0.0002,0.5094,0.7211,0.0117,0.7211
ROCPOINTS_U,0.0003,0.5094,0.7211,0.0117,0.7211
ROCPOINTS_U,0.0003,0.5093,0.7211,0.0117,0.7211
ROCPOINTS_U,0.0003,0.5092,0.7211,0.0117,0.7211
ROCPOINTS_U,0.0003,0.5092,0.7211,0.0117,0.7211
ROCPOINTS_U,0.0003,0.5091,0.7211,0.0117,0.7211
ROCPOINTS_U,0.0003,0.5091,0.7211,0.0117,0.7211
ROCPOINTS_U,0.0003,0.5090,0.7211,0.0117,0.7211
ROCPOINTS_U,0.0003,0.5090,0.7211,0.0117,0.7211
ROCPOINTS_U,0.0003,0.5089,0.7211,0.0117,0.7211
ROCPOINTS_U,0.0003,0.5089,0.7211,0.0117,0.7211
ROCPOINTS_U,0.0003,0.5088,0.7211,0.0117,0.7211
ROCPOINTS_U,0.0003,0.5087,0.7211,0.0117,0.7211
ROCPOINTS_U,0.0004,0.5087,0.7211,0.0117,0.7211
ROCPOINTS_U,0.0004,0.5086,0.7211,0.0117,0.7211
ROCPOINTS_U,0.0004,0.5086,0.7211,0.0117,0.7211
ROCPOINTS_U,0.0004,0.5085,0.7211,0.0117,0.7211
ROCPOINTS_U,0.0004,0.5085,0.7211,0.0117,0.7211
ROCPOINTS_U,0.0004,0.5084,0.7211,0.0117,0.7211
ROCPOINTS_U,0.0004,0.5083,0.7211,0.0117,0.7211
ROCPOINTS_U,0.0004,0.5082,0.7211,0.0117,0.7211
ROCPOINTS_U,0.0005,0.5082,0.7211,0.0117,0.7211
ROCPOINTS_U,0.0005,0.5081,0.7211,0.0117,0.7211
ROCPOINTS_U,0.0005,0.5081,0.7211,0.0117,0.7211
ROCPOINTS_U,0.0005,0.5080,0.7211,0.0117,0.7211
ROCPOINTS_U,0.0005,0.5079,0.7211,0.0117,0.7211
ROCPOINTS_U,0.0005,0.5079,0.7211,0.0117,0.7211
ROCPOINTS_U,0.0005,0.5078,0.7211,0.0117,0.7211
ROCPOINTS_U,0.0005,0.5078,0.7211,0.0117,0.7211
ROCPOINTS_U,0.0005,0.5077,0.7211,0.0117,0.7211
ROCPOINTS_U,0.0005,0.5077,0.7211,0.0117,0.7211
ROCPOINTS_U,0.0005,0.5076,0.7211,0.0117,0.7211
ROCPOINTS_U,0.0006,0.5075,0.7211,0.0117,0.7211
ROCPOINTS_U,0.0006,0.5075,0.7211,0.0117,0.7211
ROCPOINTS_U,0.0006,0.5074,0.7211,0.0118,0.7211
ROCPOINTS_U,0.0006,0.5074,0.7211,0.0118,0.7211
ROCPOINTS_U,0.0006,0.5073,0.7211,0.0118,0.7211
ROCPOINTS_U,0.0006,0.5073,0.7211,0.0118,0.7211
ROCPOINTS_U,0.0006,0.5072,0.7211,0.0118,0.7211
ROCPOINTS_U,0.0006,0.5071,0.7211,0.0118,0.7211
ROCPOINTS_U,0.0007,0.5071,0.7211,0.0118,0.7211
ROCPOINTS_U,0.0007,0.5068,0.7211,0.0118,0.7211
ROCPOINTS_U,0.0007,0.5067,0.7211,0.0118,0.7211
ROCPOINTS_U,0.0007,0.5067,0.7211,0.0118,0.7211
ROCPOINTS_U,0.0007,0.5066,0.7211,0.0118,0.7211
ROCPOINTS_U,0.0007,0.5066,0.7211,0.0118,0.7211
ROCPOINTS_U,0.0007,0.5065,0.7211,0.0118,0.7211
ROCPOINTS_U,0.0007,0.5065,0.7211,0.0118,0.7211
ROCPOINTS_U,0.0008,0.5064,0.7211,0.0118,0.7211
ROCPOINTS_U,0.0008,0.5064,0.7143,0.0117,0.7143
ROCPOINTS_U,0.0008,0.5063,0.7143,0.0117,0.7143
ROCPOINTS_U,0.0008,0.5063,0.7143,0.0117,0.7143
ROCPOINTS_U,0.0008,0.5060,0.7143,0.0117,0.7143
ROCPOINTS_U,0.0009,0.5059,0.7143,0.0117,0.7143
ROCPOINTS_U,0.0009,0.5059,0.7143,0.0117,0.7143
ROCPOINTS_U,0.0009,0.5058,0.7143,0.0117,0.7143
ROCPOINTS_U,0.0009,0.5058,0.7143,0.0117,0.7143
ROCPOINTS_U,0.0010,0.5057,0.7143,0.0117,0.7143
ROCPOINTS_U,0.0010,0.5057,0.7143,0.0117,0.7143
ROCPOINTS_U,0.0011,0.5056,0.7143,0.0117,0.7143
ROCPOINTS_U,0.0011,0.5055,0.7143,0.0117,0.7143
ROCPOINTS_U,0.0011,0.5054,0.7143,0.0117,0.7143
ROCPOINTS_U,0.0011,0.5054,0.7143,0.0117,0.7143
ROCPOINTS_U,0.0011,0.5053,0.7143,0.0117,0.7143
ROCPOINTS_U,0.0011,0.5050,0.7143,0.0117,0.7143
ROCPOINTS_U,0.0012,0.5050,0.7143,0.0117,0.7143
ROCPOINTS_U,0.0012,0.5049,0.7143,0.0117,0.7143
ROCPOINTS_U,0.0012,0.5049,0.7143,0.0117,0.7143
ROCPOINTS_U,0.0013,0.5048,0.7143,0.0117,0.7143
ROCPOINTS_U,0.0013,0.5048,0.7143,0.0117,0.7143
ROCPOINTS_U,0.0013,0.5047,0.7143,0.0117,0.7143
ROCPOINTS_U,0.0014,0.5046,0.7143,0.0117,0.7143
ROCPOINTS_U,0.0016,0.5045,0.7143,0.0117,0.7143
ROCPOINTS_U,0.0017,0.5045,0.7143,0.0117,0.7143
ROCPOINTS_U,0.0017,0.5042,0.7143,0.0117,0.7143
ROCPOINTS_U,0.0017,0.5041,0.7143,0.0117,0.7143
ROCPOINTS_U,0.0019,0.5041,0.7143,0.0117,0.7143
ROCPOINTS_U,0.0020,0.5040,0.7143,0.0117,0.7143
ROCPOINTS_U,0.0020,0.5040,0.7143,0.0117,0.7143
ROCPOINTS_U,0.0020,0.5039,0.7143,0.0117,0.7143
ROCPOINTS_U,0.0021,0.5038,0.7143,0.0117,0.7143
ROCPOINTS_U,0.0022,0.5038,0.7143,0.0117,0.7143
ROCPOINTS_U,0.0025,0.5037,0.7143,0.0117,0.7143
ROCPOINTS_U,0.0027,0.5035,0.7143,0.0117,0.7143
ROCPOINTS_U,0.0027,0.5034,0.7143,0.0117,0.7143
ROCPOINTS_U,0.0028,0.5034,0.7143,0.0117,0.7143
ROCPOINTS_U,0.0029,0.5033,0.7143,0.0117,0.7143
ROCPOINTS_U,0.0029,0.5032,0.7143,0.0117,0.7143
ROCPOINTS_U,0.0032,0.5032,0.7143,0.0117,0.7143
ROCPOINTS_U,0.0033,0.5031,0.7143,0.0117,0.7143
ROCPOINTS_U,0.0033,0.5025,0.7143,0.0118,0.7143
ROCPOINTS_U,0.0033,0.3528,0.6190,0.0145,0.6190
ROCPOINTS_U,0.0034,0.3525,0.6190,0.0145,0.6190
ROCPOINTS_U,0.0034,0.3524,0.6190,0.0145,0.6190
ROCPOINTS_U,0.0034,0.3524,0.6190,0.0145,0.6190
ROCPOINTS_U,0.0034,0.3523,0.6190,0.0145,0.6190
ROCPOINTS_U,0.0034,0.3523,0.6190,0.0145,0.6190
ROCPOINTS_U,0.0034,0.3522,0.6190,0.0145,0.6190
ROCPOINTS_U,0.0034,0.3522,0.6190,0.0145,0.6190
ROCPOINTS_U,0.0034,0.3521,0.6190,0.0145,0.6190
ROCPOINTS_U,0.0034,0.3520,0.6190,0.0145,0.6190
ROCPOINTS_U,0.0035,0.3520,0.6190,0.0145,0.6190
ROCPOINTS_U,0.0035,0.3519,0.6190,0.0145,0.6190
ROCPOINTS_U,0.0035,0.3519,0.6190,0.0145,0.6190
ROCPOINTS_U,0.0035,0.3518,0.6190,0.0145,0.6190
ROCPOINTS_U,0.0035,0.3518,0.6190,0.0145,0.6190
ROCPOINTS_U,0.0036,0.3517,0.6190,0.0145,0.6190
ROCPOINTS_U,0.0036,0.3517,0.6122,0.0144,0.6122
ROCPOINTS_U,0.0037,0.3516,0.6122,0.0144,0.6122
ROCPOINTS_U,0.0037,0.3516,0.6122,0.0144,0.6122
ROCPOINTS_U,0.0038,0.3515,0.6122,0.0144,0.6122
ROCPOINTS_U,0.0039,0.3515,0.6122,0.0144,0.6122
ROCPOINTS_U,0.0039,0.3514,0.6122,0.0144,0.6122
ROCPOINTS_U,0.0040,0.3513,0.6122,0.0144,0.6122
ROCPOINTS_U,0.0040,0.3512,0.6122,0.0144,0.6122
ROCPOINTS_U,0.0040,0.3512,0.6122,0.0144,0.6122
ROCPOINTS_U,0.0040,0.3495,0.6054,0.0143,0.6054
ROCPOINTS_U,0.0041,0.3495,0.6054,0.0143,0.6054
ROCPOINTS_U,0.0041,0.3494,0.6054,0.0143,0.6054
ROCPOINTS_U,0.0042,0.3494,0.6054,0.0143,0.6054
ROCPOINTS_U,0.0042,0.3479,0.5986,0.0142,0.5986
ROCPOINTS_U,0.0044,0.3478,0.5986,0.0142,0.5986
ROCPOINTS_U,0.0044,0.3478,0.5986,0.0142,0.5986
ROCPOINTS_U,0.0044,0.3477,0.5986,0.0142,0.5986
ROCPOINTS_U,0.0044,0.3476,0.5986,0.0142,0.5986
ROCPOINTS_U,0.0047,0.3475,0.5986,0.0142,0.5986
ROCPOINTS_U,0.0049,0.3474,0.5986,0.0142,0.5986
ROCPOINTS_U,0.0050,0.3474,0.5986,0.0142,0.5986
ROCPOINTS_U,0.0051,0.3472,0.5986,0.0142,0.5986
ROCPOINTS_U,0.0051,0.3471,0.5986,0.0142,0.5986
ROCPOINTS_U,0.0053,0.3471,0.5986,0.0142,0.5986
ROCPOINTS_U,0.0054,0.3470,0.5986,0.0142,0.5986
ROCPOINTS_U,0.0056,0.3470,0.5986,0.0142,0.5986
ROCPOINTS_U,0.0056,0.3469,0.5986,0.0142,0.5986
ROCPOINTS_U,0.0058,0.3467,0.5986,0.0142,0.5986
ROCPOINTS_U,0.0058,0.3466,0.5986,0.0142,0.5986
ROCPOINTS_U,0.0058,0.3466,0.5986,0.0142,0.5986
ROCPOINTS_U,0.0061,0.3465,0.5986,0.0142,0.5986
ROCPOINTS_U,0.0061,0.3457,0.5986,0.0143,0.5986
ROCPOINTS_U,0.0061,0.3456,0.5986,0.0143,0.5986
ROCPOINTS_U,0.0062,0.3456,0.5986,0.0143,0.5986
ROCPOINTS_U,0.0062,0.3448,0.5986,0.0143,0.5986
ROCPOINTS_U,0.0063,0.3438,0.5986,0.0144,0.5986
ROCPOINTS_U,0.0064,0.3432,0.5986,0.0144,0.5986
ROCPOINTS_U,0.0066,0.3432,0.5986,0.0144,0.5986
ROCPOINTS_U,0.0067,0.3420,0.5986,0.0144,0.5986
ROCPOINTS_U,0.0067,0.3420,0.5986,0.0144,0.5986
ROCPOINTS_U,0.0067,0.3417,0.5986,0.0144,0.5986
ROCPOINTS_U,0.0067,0.2545,0.4762,0.0154,0.4762
ROCPOINTS_U,0.0068,0.2544,0.4762,0.0154,0.4762
ROCPOINTS_U,0.0069,0.2543,0.4762,0.0154,0.4762
ROCPOINTS_U,0.0069,0.2531,0.4762,0.0155,0.4762
ROCPOINTS_U,0.0070,0.2530,0.4762,0.0155,0.4762
ROCPOINTS_U,0.0071,0.2529,0.4762,0.0155,0.4762
ROCPOINTS_U,0.0071,0.2529,0.4762,0.0155,0.4762
ROCPOINTS_U,0.0071,0.2528,0.4762,0.0155,0.4762
ROCPOINTS_U,0.0072,0.2519,0.4762,0.0156,0.4762
ROCPOINTS_U,0.0072,0.2519,0.4762,0.0156,0.4762
ROCPOINTS_U,0.0073,0.2518,0.4762,0.0156,0.4762
ROCPOINTS_U,0.0074,0.2518,0.4762,0.0156,0.4762
ROCPOINTS_U,0.0074,0.2504,0.4762,0.0157,0.4762
ROCPOINTS_U,0.0076,0.2504,0.4762,0.0157,0.4762
ROCPOINTS_U,0.0076,0.2503,0.4762,0.0157,0.4762
ROCPOINTS_U,0.0078,0.2493,0.4762,0.0157,0.4762
ROCPOINTS_U,0.0078,0.2492,0.4762,0.0157,0.4762
ROCPOINTS_U,0.0078,0.2492,0.4762,0.0157,0.4762
ROCPOINTS_U,0.0079,0.2491,0.4762,0.0157,0.4762
ROCPOINTS_U,0.0080,0.2474,0.4762,0.0158,0.4762
ROCPOINTS_U,0.0081,0.2463,0.4762,0.0159,0.4762
ROCPOINTS_U,0.0081,0.2447,0.4762,0.0160,0.4762
ROCPOINTS_U,0.0081,0.2432,0.4762,0.0161,0.4762
ROCPOINTS_U,0.0083,0.2432,0.4762,0.0161,0.4762
ROCPOINTS_U,0.0084,0.2430,0.4762,0.0161,0.4762
ROCPOINTS_U,0.0084,0.2417,0.4762,0.0162,0.4762
ROCPOINTS_U,0.0085,0.2416,0.4762,0.0162,0.4762
ROCPOINTS_U,0.0085,0.2416,0.4762,0.0162,0.4762
ROCPOINTS_U,0.0085,0.2395,0.4762,0.0164,0.4762
ROCPOINTS_U,0.0090,0.2376,0.4762,0.0165,0.4762
ROCPOINTS_U,0.0090,0.2375,0.4762,0.0165,0.4762
ROCPOINTS_U,0.0091,0.2375,0.4762,0.0165,0.4762
ROCPOINTS_U,0.0098,0.2360,0.4762,0.0166,0.4762
ROCPOINTS_U,0.0100,0.2359,0.4762,0.0166,0.4762
ROCPOINTS_U,0.0100,0.2356,0.4762,0.0166,0.4762
ROCPOINTS_U,0.0100,0.1805,0.4286,0.0195,0.4286
ROCPOINTS_U,0.0100,0.1804,0.4286,0.0195,0.4286
ROCPOINTS_U,0.0104,0.1804,0.4286,0.0195,0.4286
ROCPOINTS_U,0.0105,0.1803,0.4286,0.0195,0.4286
ROCPOINTS_U,0.0106,0.1803,0.4286,0.0195,0.4286
ROCPOINTS_U,0.0108,0.1802,0.4286,0.0195,0.4286
ROCPOINTS_U,0.0109,0.1801,0.4286,0.0195,0.4286
ROCPOINTS_U,0.0110,0.1801,0.4286,0.0195,0.4286
ROCPOINTS_U,0.0111,0.1800,0.4286,0.0195,0.4286
ROCPOINTS_U,0.0113,0.1799,0.4286,0.0195,0.4286
ROCPOINTS_U,0.0114,0.1799,0.4286,0.0195,0.4286
ROCPOINTS_U,0.0117,0.1798,0.4286,0.0196,0.4286
ROCPOINTS_U,0.0118,0.1797,0.4286,0.0196,0.4286
ROCPOINTS_U,0.0119,0.1796,0.4286,0.0196,0.4286
ROCPOINTS_U,0.0119,0.1796,0.4286,0.0196,0.4286
ROCPOINTS_U,0.0119,0.1795,0.4286,0.0196,0.4286
ROCPOINTS_U,0.0120,0.1795,0.4286,0.0196,0.4286
ROCPOINTS_U,0.0124,0.1794,0.4286,0.0196,0.4286
ROCPOINTS_U,0.0125,0.1793,0.4286,0.0196,0.4286
ROCPOINTS_U,0.0127,0.1793,0.4286,0.0196,0.4286
ROCPOINTS_U,0.0128,0.1792,0.4286,0.0196,0.4286
ROCPOINTS_U,0.0131,0.1792,0.4286,0.0196,0.4286
ROCPOINTS_U,0.0133,0.1791,0.4286,0.0196,0.4286
ROCPOINTS_U,0.0133,0.1791,0.4286,0.0196,0.4286
ROCPOINTS_U,0.0133,0.1434,0.3673,0.0210,0.3673
ROCPOINTS_U,0.0135,0.1433,0.3673,0.0210,0.3673
ROCPOINTS_U,0.0135,0.1433,0.3673,0.0210,0.3673
ROCPOINTS_U,0.0138,0.1432,0.3673,0.0210,0.3673
ROCPOINTS_U,0.0139,0.1431,0.3673,0.0210,0.3673
ROCPOINTS_U,0.0141,0.1431,0.3673,0.0210,0.3673
ROCPOINTS_U,0.0143,0.1430,0.3673,0.0210,0.3673
ROCPOINTS_U,0.0144,0.1430,0.3673,0.0210,0.3673
ROCPOINTS_U,0.0146,0.1429,0.3673,0.0211,0.3673
ROCPOINTS_U,0.0146,0.1429,0.3673,0.0211,0.3673
ROCPOINTS_U,0.0150,0.1428,0.3673,0.0211,0.3673
ROCPOINTS_U,0.0156,0.1427,0.3673,0.0211,0.3673
ROCPOINTS_U,0.0167,0.1426,0.3673,0.0211,0.3673
ROCPOINTS_U,0.0167,0.1142,0.3265,0.0234,0.3265
ROCPOINTS_U,0.0168,0.1142,0.3265,0.0234,0.3265
ROCPOINTS_U,0.0171,0.1141,0.3265,0.0234,0.3265
ROCPOINTS_U,0.0173,0.1141,0.3265,0.0234,0.3265
ROCPOINTS_U,0.0178,0.1140,0.3265,0.0234,0.3265
ROCPOINTS_U,0.0178,0.1139,0.3265,0.0234,0.3265
ROCPOINTS_U,0.0178,0.1138,0.3265,0.0234,0.3265
ROCPOINTS_U,0.0179,0.1136,0.3197,0.0230,0.3197
ROCPOINTS_U,0.0183,0.1136,0.3197,0.0230,0.3197
ROCPOINTS_U,0.0183,0.1135,0.3197,0.0230,0.3197
ROCPOINTS_U,0.0185,0.1132,0.3129,0.0226,0.3129
ROCPOINTS_U,0.0188,0.1131,0.3129,0.0226,0.3129
ROCPOINTS_U,0.0189,0.1130,0.3129,0.0226,0.3129
ROCPOINTS_U,0.0200,0.1130,0.3129,0.0226,0.3129
ROCPOINTS_U,0.0201,0.0925,0.2857,0.0252,0.2857
ROCPOINTS_U,0.0205,0.0924,0.2857,0.0252,0.2857
ROCPOINTS_U,0.0208,0.0924,0.2857,0.0252,0.2857
ROCPOINTS_U,0.0217,0.0923,0.2857,0.0252,0.2857
ROCPOINTS_U,0.0217,0.0923,0.2857,0.0253,0.2857
ROCPOINTS_U,0.0219,0.0922,0.2857,0.0253,0.2857
ROCPOINTS_U,0.0233,0.0922,0.2857,0.0253,0.2857
ROCPOINTS_U,0.0233,0.0921,0.2857,0.0253,0.2857
ROCPOINTS_U,0.0233,0.0780,0.2449,0.0256,0.2449
ROCPOINTS_U,0.0235,0.0780,0.2449,0.0256,0.2449
ROCPOINTS_U,0.0239,0.0779,0.2449,0.0256,0.2449
ROCPOINTS_U,0.0250,0.0779,0.2449,0.0256,0.2449
ROCPOINTS_U,0.0253,0.0778,0.2449,0.0257,0.2449
ROCPOINTS_U,0.0259,0.0778,0.2449,0.0257,0.2449
ROCPOINTS_U,0.0267,0.0777,0.2449,0.0257,0.2449
ROCPOINTS_U,0.0279,0.0655,0.1973,0.0246,0.1973
ROCPOINTS_U,0.0280,0.0655,0.1973,0.0246,0.1973
ROCPOINTS_U,0.0280,0.0655,0.1905,0.0238,0.1905
ROCPOINTS_U,0.0294,0.0654,0.1905,0.0238,0.1905
ROCPOINTS_U,0.0298,0.0653,0.1905,0.0238,0.1905
ROCPOINTS_U,0.0300,0.0653,0.1905,0.0238,0.1905
ROCPOINTS_U,0.0312,0.0560,0.1837,0.0267,0.1837
ROCPOINTS_U,0.0317,0.0559,0.1837,0.0268,0.1837
ROCPOINTS_U,0.0322,0.0558,0.1837,0.0268,0.1837
ROCPOINTS_U,0.0325,0.0558,0.1837,0.0268,0.1837
ROCPOINTS_U,0.0325,0.0557,0.1837,0.0269,0.1837
ROCPOINTS_U,0.0327,0.0555,0.1837,0.0269,0.1837
ROCPOINTS_U,0.0328,0.0554,0.1837,0.0270,0.1837
ROCPOINTS_U,0.0332,0.0554,0.1837,0.0270,0.1837
ROCPOINTS_U,0.0333,0.0550,0.1837,0.0272,0.1837
ROCPOINTS_U,0.0333,0.0549,0.1837,0.0272,0.1837
ROCPOINTS_U,0.0333,0.0549,0.1837,0.0272,0.1837
ROCPOINTS_U,0.0344,0.0477,0.1837,0.0312,0.1837
ROCPOINTS_U,0.0352,0.0476,0.1837,0.0313,0.1837
ROCPOINTS_U,0.0358,0.0474,0.1837,0.0314,0.1837
ROCPOINTS_U,0.0367,0.0470,0.1837,0.0317,0.1837
ROCPOINTS_U,0.0371,0.0406,0.1837,0.0364,0.1837
ROCPOINTS_U,0.0372,0.0402,0.1837,0.0368,0.1837
ROCPOINTS_U,0.0375,0.0396,0.1837,0.0373,0.1837
ROCPOINTS_U,0.0383,0.0396,0.1837,0.0374,0.1837
ROCPOINTS_U,0.0389,0.0390,0.1837,0.0379,0.1837
ROCPOINTS_U,0.0395,0.0389,0.1837,0.0380,0.1837
ROCPOINTS_U,0.0400,0.0389,0.1837,0.0380,0.1837
ROCPOINTS_U,0.0405,0.0339,0.1497,0.0357,0.1497
ROCPOINTS_U,0.0412,0.0338,0.1497,0.0357,0.1497
ROCPOINTS_U,0.0413,0.0338,0.1497,0.0358,0.1497
ROCPOINTS_U,0.0433,0.0337,0.1497,0.0358,0.1497
ROCPOINTS_U,0.0433,0.0336,0.1497,0.0359,0.1497
ROCPOINTS_U,0.0457,0.0308,0.1497,0.0390,0.1497
ROCPOINTS_U,0.0467,0.0308,0.1497,0.0391,0.1497
ROCPOINTS_U,0.0472,0.0278,0.1361,0.0393,0.1361
ROCPOINTS_U,0.0474,0.0278,0.1361,0.0394,0.1361
ROCPOINTS_U,0.0476,0.0277,0.1361,0.0394,0.1361
ROCPOINTS_U,0.0479,0.0277,0.1361,0.0395,0.1361
ROCPOINTS_U,0.0483,0.0276,0.1361,0.0396,0.1361
ROCPOINTS_U,0.0487,0.0276,0.1293,0.0377,0.1293
ROCPOINTS_U,0.0495,0.0275,0.1293,0.0378,0.1293
ROCPOINTS_U,0.0497,0.0275,0.1293,0.0378,0.1293
ROCPOINTS_U,0.0500,0.0274,0.1293,0.0379,0.1293
ROCPOINTS_U,0.0527,0.0245,0.1156,0.0379,0.1156
ROCPOINTS_U,0.0533,0.0244,0.1156,0.0382,0.1156
ROCPOINTS_U,0.0552,0.0225,0.1156,0.0412,0.1156
ROCPOINTS_U,0.0557,0.0223,0.1156,0.0416,0.1156
ROCPOINTS_U,0.0567,0.0221,0.1156,0.0420,0.1156
ROCPOINTS_U,0.0570,0.0204,0.1156,0.0452,0.1156
ROCPOINTS_U,0.0593,0.0204,0.1156,0.0453,0.1156
ROCPOINTS_U,0.0600,0.0201,0.1156,0.0458,0.1156
ROCPOINTS_U,0.0618,0.0182,0.1156,0.0506,0.1156
ROCPOINTS_U,0.0620,0.0181,0.1156,0.0507,0.1156
ROCPOINTS_U,0.0633,0.0180,0.1156,0.0509,0.1156
ROCPOINTS_U,0.0634,0.0167,0.1088,0.0518,0.1088
ROCPOINTS_U,0.0644,0.0166,0.1088,0.0519,0.1088
ROCPOINTS_U,0.0658,0.0166,0.1088,0.0521,0.1088
ROCPOINTS_U,0.0667,0.0165,0.1088,0.0523,0.1088
ROCPOINTS_U,0.0687,0.0157,0.0952,0.0483,0.0952
ROCPOINTS_U,0.0700,0.0157,0.0884,0.0450,0.0884
ROCPOINTS_U,0.0733,0.0149,0.0884,0.0474,0.0884
ROCPOINTS_U,0.0741,0.0137,0.0816,0.0476,0.0816
ROCPOINTS_U,0.0753,0.0137,0.0748,0.0438,0.0748
ROCPOINTS_U,0.0767,0.0136,0.0748,0.0440,0.0748
ROCPOINTS_U,0.0767,0.0126,0.0680,0.0431,0.0680
ROCPOINTS_U,0.0772,0.0126,0.0680,0.0433,0.0680
ROCPOINTS_U,0.0800,0.0126,0.0612,0.0391,0.0612
ROCPOINTS_U,0.0801,0.0121,0.0612,0.0405,0.0612
ROCPOINTS_U,0.0803,0.0121,0.0612,0.0407,0.0612
ROCPOINTS_U,0.0817,0.0120,0.0612,0.0409,0.0612
ROCPOINTS_U,0.0833,0.0120,0.0612,0.0411,0.0612
ROCPOINTS_U,0.0843,0.0112,0.0612,0.0437,0.0612
ROCPOINTS_U,0.0867,0.0112,0.0612,0.0439,0.0612
ROCPOINTS_U,0.0879,0.0110,0.0612,0.0446,0.0612
ROCPOINTS_U,0.0900,0.0109,0.0612,0.0448,0.0612
ROCPOINTS_U,0.0900,0.0104,0.0612,0.0471,0.0612
ROCPOINTS_U,0.0933,0.0103,0.0612,0.0474,0.0612
ROCPOINTS_U,0.0947,0.0096,0.0612,0.0508,0.0612
ROCPOINTS_U,0.0950,0.0095,0.0612,0.0511,0.0612
ROCPOINTS_U,0.0967,0.0095,0.0544,0.0457,0.0544
ROCPOINTS_U,0.0967,0.0094,0.0544,0.0460,0.0544
ROCPOINTS_U,0.0967,0.0092,0.0544,0.0471,0.0544
ROCPOINTS_U,0.0979,0.0092,0.0544,0.0473,0.0544
ROCPOINTS_U,0.1000,0.0091,0.0544,0.0476,0.0544
ROCPOINTS_U,0.1018,0.0085,0.0544,0.0506,0.0544
ROCPOINTS_U,0.1033,0.0084,0.0544,0.0513,0.0544
ROCPOINTS_U,0.1033,0.0084,0.0544,0.0516,0.0544
ROCPOINTS_U,0.1036,0.0080,0.0544,0.0537,0.0544
ROCPOINTS_U,0.1056,0.0080,0.0544,0.0541,0.0544
ROCPOINTS_U,0.1067,0.0079,0.0544,0.0544,0.0544
ROCPOINTS_U,0.1079,0.0075,0.0544,0.0571,0.0544
ROCPOINTS_U,0.1100,0.0074,0.0544,0.0580,0.0544
ROCPOINTS_U,0.1101,0.0069,0.0544,0.0615,0.0544
ROCPOINTS_U,0.1109,0.0069,0.0544,0.0620,0.0544
ROCPOINTS_U,0.1133,0.0068,0.0544,0.0630,0.0544
ROCPOINTS_U,0.1167,0.0063,0.0476,0.0598,0.0476
ROCPOINTS_U,0.1180,0.0054,0.0476,0.0686,0.0476
ROCPOINTS_U,0.1181,0.0054,0.0476,0.0693,0.0476
ROCPOINTS_U,0.1200,0.0053,0.0476,0.0700,0.0476
ROCPOINTS_U,0.1233,0.0051,0.0476,0.0729,0.0476
ROCPOINTS_U,0.1239,0.0048,0.0408,0.0659,0.0408
ROCPOINTS_U,0.1267,0.0048,0.0408,0.0667,0.0408
ROCPOINTS_U,0.1300,0.0046,0.0408,0.0690,0.0408
ROCPOINTS_U,0.1333,0.0045,0.0340,0.0595,0.0340
ROCPOINTS_U,0.1367,0.0043,0.0340,0.0617,0.0340
ROCPOINTS_U,0.1400,0.0043,0.0340,0.0625,0.0340
ROCPOINTS_U,0.1405,0.0041,0.0340,0.0649,0.0340
ROCPOINTS_U,0.1433,0.0040,0.0340,0.0658,0.0340
ROCPOINTS_U,0.1438,0.0039,0.0340,0.0676,0.0340
ROCPOINTS_U,0.1467,0.0039,0.0340,0.0685,0.0340
ROCPOINTS_U,0.1500,0.0038,0.0340,0.0694,0.0340
ROCPOINTS_U,0.1506,0.0036,0.0340,0.0725,0.0340
ROCPOINTS_U,0.1533,0.0036,0.0340,0.0735,0.0340
ROCPOINTS_U,0.1567,0.0034,0.0340,0.0769,0.0340
ROCPOINTS_U,0.1600,0.0032,0.0340,0.0820,0.0340
ROCPOINTS_U,0.1633,0.0031,0.0340,0.0847,0.0340
ROCPOINTS_U,0.1667,0.0030,0.0340,0.0862,0.0340
ROCPOINTS_U,0.1700,0.0029,0.0272,0.0727,0.0272
ROCPOINTS_U,0.1733,0.0028,0.0272,0.0741,0.0272
ROCPOINTS_U,0.1756,0.0027,0.0272,0.0769,0.0272
ROCPOINTS_U,0.1800,0.0027,0.0272,0.0784,0.0272
ROCPOINTS_U,0.1833,0.0026,0.0272,0.0800,0.0272
ROCPOINTS_U,0.1867,0.0026,0.0272,0.0816,0.0272
ROCPOINTS_U,0.1933,0.0024,0.0272,0.0851,0.0272
ROCPOINTS_U,0.2067,0.0024,0.0272,0.0870,0.0272
ROCPOINTS_U,0.2100,0.0023,0.0272,0.0889,0.0272
ROCPOINTS_U,0.2167,0.0023,0.0272,0.0909,0.0272
ROCPOINTS_U,0.2300,0.0022,0.0272,0.0930,0.0272
ROCPOINTS_U,0.2333,0.0022,0.0272,0.0952,0.0272
ROCPOINTS_U,0.2367,0.0021,0.0272,0.0976,0.0272
ROCPOINTS_U,0.2433,0.0020,0.0272,0.1000,0.0272
ROCPOINTS_U,0.2467,0.0020,0.0272,0.1026,0.0272
ROCPOINTS_U,0.2533,0.0019,0.0272,0.1081,0.0272
ROCPOINTS_U,0.2600,0.0018,0.0272,0.1111,0.0272
ROCPOINTS_U,0.2700,0.0018,0.0204,0.0882,0.0204
ROCPOINTS_U,0.2733,0.0017,0.0204,0.0909,0.0204
ROCPOINTS_U,0.2767,0.0017,0.0204,0.0938,0.0204
ROCPOINTS_U,0.2800,0.0016,0.0204,0.0968,0.0204
ROCPOINTS_U,0.2833,0.0015,0.0204,0.1034,0.0204
ROCPOINTS_U,0.2867,0.0014,0.0204,0.1071,0.0204
ROCPOINTS_U,0.2967,0.0014,0.0136,0.0769,0.0136
ROCPOINTS_U,0.3051,0.0014,0.0068,0.0400,0.0068
ROCPOINTS_U,0.3067,0.0013,0.0068,0.0435,0.0068
ROCPOINTS_U,0.3100,0.0012,0.0068,0.0455,0.0068
ROCPOINTS_U,0.3133,0.0012,0.0000,0.0000,0.0000
ROCPOINTS_U,0.3333,0.0011,0.0000,0.0000,0.0000
ROCPOINTS_U,0.3367,0.0011,0.0000,0.0000,0.0000
ROCPOINTS_U,0.3425,0.0010,0.0000,0.0000,0.0000
ROCPOINTS_U,0.3433,0.0010,0.0000,0.0000,0.0000
ROCPOINTS_U,0.3567,0.0009,0.0000,0.0000,0.0000
ROCPOINTS_U,0.3633,0.0009,0.0000,0.0000,0.0000
ROCPOINTS_U,0.3767,0.0008,0.0000,0.0000,0.0000
ROCPOINTS_U,0.3833,0.0007,0.0000,0.0000,0.0000
ROCPOINTS_U,0.3867,0.0007,0.0000,0.0000,0.0000
ROCPOINTS_U,0.4029,0.0006,0.0000,0.0000,0.0000
ROCPOINTS_U,0.4031,0.0006,0.0000,0.0000,0.0000
ROCPOINTS_U,0.4067,0.0005,0.0000,0.0000,0.0000
ROCPOINTS_U,0.4133,0.0005,0.0000,0.0000,0.0000
ROCPOINTS_U,0.4140,0.0004,0.0000,0.0000,0.0000
ROCPOINTS_U,0.4220,0.0003,0.0000,0.0000,0.0000
ROCPOINTS_U,0.4300,0.0003,0.0000,0.0000,0.0000
ROCPOINTS_U,0.4900,0.0002,0.0000,0.0000,0.0000
ROCPOINTS_U,0.5100,0.0002,0.0000,0.0000,0.0000
ROCPOINTS_U,0.5600,0.0001,0.0000,0.0000,0.0000
ROCPOINTS_U,0.6400,0.0001,0.0000,0.0000,0.0000
ROCPOINTS_U,0.6400,0.0000,0.0000,0.0000,0.0000
ROCPOINTS_?,0.0000,1.0000,0.0000,0.0000,0.0000
ROCPOINTS_?,0.0000,0.0000,0.0000,0.0000,0.0000
TIME,Seconds taken for cross-validation,253438.324000.
IMP_SCORE,1,GO:0010092,1.0000e+00,1.0000e+00
IMP_SCORE,2,GO:0045989,1.0000e+00,1.0000e+00
IMP_SCORE,3,GO:0010819,1.0000e+00,1.0000e+00
IMP_SCORE,4,GO:0060452,1.0000e+00,1.0000e+00
IMP_SCORE,5,GO:1903897,1.0000e+00,1.0000e+00
IMP_SCORE,6,GO:0008356,9.7095e-01,1.0000e+00
IMP_SCORE,7,GO:0098847,9.7095e-01,1.0000e+00
IMP_SCORE,8,GO:0043471,9.7095e-01,1.0000e+00
IMP_SCORE,9,GO:0003356,9.7095e-01,1.0000e+00
IMP_SCORE,10,GO:0048302,9.5915e-01,2.0000e+00
IMP_SCORE,11,GO:0060546,9.5915e-01,2.0000e+00
IMP_SCORE,12,GO:2001269,9.4462e-01,2.0000e+00
IMP_SCORE,13,GO:0045589,9.2268e-01,2.0000e+00
IMP_SCORE,14,GO:0006122,9.1830e-01,1.0000e+00
IMP_SCORE,15,GO:0060561,9.1830e-01,1.0000e+00
IMP_SCORE,16,GO:0051152,9.1830e-01,1.0000e+00
IMP_SCORE,17,GO:0032375,9.1830e-01,1.0000e+00
IMP_SCORE,18,GO:0030122,9.1830e-01,1.0000e+00
IMP_SCORE,19,GO:0034452,9.1830e-01,1.0000e+00
IMP_SCORE,20,GO:0051280,9.1830e-01,1.0000e+00
IMP_SCORE,21,GO:2000508,9.1830e-01,1.0000e+00
IMP_SCORE,22,GO:0060026,9.1830e-01,1.0000e+00
IMP_SCORE,23,GO:1902894,9.1830e-01,1.0000e+00
IMP_SCORE,24,GO:0023019,9.1830e-01,1.0000e+00
IMP_SCORE,25,GO:0060099,9.0564e-01,2.0000e+00
IMP_SCORE,26,GO:0032433,8.6479e-01,2.0000e+00
IMP_SCORE,27,GO:1905209,8.4737e-01,5.0000e+00
IMP_SCORE,28,GO:0043116,8.2011e-01,2.0000e+00
IMP_SCORE,29,GO:0090193,8.1128e-01,1.0000e+00
IMP_SCORE,30,GO:0061003,8.1128e-01,1.0000e+00
IMP_SCORE,31,GO:2000725,8.1128e-01,1.0000e+00
IMP_SCORE,32,GO:0031307,8.1128e-01,1.0000e+00
IMP_SCORE,33,GO:0042522,8.0035e-01,4.0000e+00
IMP_SCORE,34,GO:0032891,7.7309e-01,4.0000e+00
IMP_SCORE,35,GO:2000369,7.6660e-01,2.0000e+00
IMP_SCORE,36,GO:0061217,7.5225e-01,4.0000e+00
IMP_SCORE,37,GO:0060444,7.5054e-01,3.0000e+00
IMP_SCORE,38,GO:0090185,7.2193e-01,1.0000e+00
IMP_SCORE,39,GO:0061050,7.2193e-01,1.0000e+00
IMP_SCORE,40,GO:0071318,7.2125e-01,4.0000e+00
IMP_SCORE,41,GO:0033197,7.1975e-01,2.0000e+00
IMP_SCORE,42,GO:0007548,7.0943e-01,4.0000e+00
IMP_SCORE,43,GO:0004745,7.0251e-01,7.8000e+01
IMP_SCORE,44,GO:0010667,6.8980e-01,3.0000e+00
IMP_SCORE,45,GO:0014874,6.7890e-01,2.0000e+00
IMP_SCORE,46,GO:0042659,6.6918e-01,3.0000e+00
IMP_SCORE,47,GO:0071731,6.6918e-01,3.0000e+00
IMP_SCORE,48,GO:0031645,6.6373e-01,3.0000e+00
IMP_SCORE,49,GO:2000757,6.6311e-01,3.0000e+00
IMP_SCORE,50,GO:2000505,6.6308e-01,4.0000e+00
IMP_SCORE,51,GO:0051959,6.6201e-01,4.0000e+00
IMP_SCORE,52,GO:0010885,6.6094e-01,4.0000e+00
IMP_SCORE,53,GO:1900153,6.5806e-01,3.0000e+00
IMP_SCORE,54,GO:0010614,6.5156e-01,3.0000e+00
IMP_SCORE,55,GO:0035635,6.4678e-01,2.0000e+00
IMP_SCORE,56,GO:0032692,6.4527e-01,3.0000e+00
IMP_SCORE,57,GO:0055025,6.4461e-01,3.0000e+00
IMP_SCORE,58,GO:1900101,6.4069e-01,3.0000e+00
IMP_SCORE,59,GO:0048280,6.2886e-01,2.0000e+00
IMP_SCORE,60,GO:0060043,6.2872e-01,4.0000e+00
IMP_SCORE,61,GO:0034236,6.2823e-01,1.2000e+01
IMP_SCORE,62,GO:0051985,6.2821e-01,4.0000e+00
IMP_SCORE,63,GO:0036119,6.2011e-01,2.0000e+00
IMP_SCORE,64,GO:0060413,6.1469e-01,3.0000e+00
IMP_SCORE,65,GO:0090399,6.0928e-01,3.0000e+00
IMP_SCORE,66,GO:0031468,6.0384e-01,3.0000e+00
IMP_SCORE,67,GO:0002825,6.0154e-01,1.0000e+01
IMP_SCORE,68,GO:0009651,5.9663e-01,7.0000e+00
IMP_SCORE,69,GO:1905207,5.9359e-01,4.0000e+00
IMP_SCORE,70,GO:1900151,5.8816e-01,4.0000e+00
IMP_SCORE,71,GO:0045176,5.8803e-01,3.0000e+00
IMP_SCORE,72,GO:0097284,5.8548e-01,2.0000e+00
IMP_SCORE,73,GO:0071868,5.8191e-01,7.0000e+00
IMP_SCORE,74,GO:0055093,5.7952e-01,3.0000e+00
IMP_SCORE,75,GO:0002062,5.6160e-01,9.0000e+00
IMP_SCORE,76,GO:0016233,5.6128e-01,2.0000e+00
IMP_SCORE,77,GO:0002021,5.5776e-01,6.0000e+00
IMP_SCORE,78,GO:0006379,5.5676e-01,4.0000e+01
IMP_SCORE,79,GO:0044783,5.5389e-01,2.0000e+00
IMP_SCORE,80,GO:0071498,5.5250e-01,8.0000e+00
IMP_SCORE,81,GO:1905208,5.4983e-01,3.0000e+00
IMP_SCORE,82,GO:0070243,5.3800e-01,2.0000e+00
IMP_SCORE,83,GO:0007063,5.3645e-01,2.0000e+00
IMP_SCORE,84,GO:1902932,5.3613e-01,5.0000e+00
IMP_SCORE,85,GO:0031065,5.3451e-01,6.0000e+00
IMP_SCORE,86,GO:0010596,5.3360e-01,3.0000e+00
IMP_SCORE,87,GO:2000403,5.3196e-01,7.0000e+00
IMP_SCORE,88,GO:1901526,5.2802e-01,2.0000e+00
IMP_SCORE,89,GO:1903580,5.2746e-01,5.0000e+00
IMP_SCORE,90,GO:0035813,5.2577e-01,4.0000e+00
IMP_SCORE,91,GO:0070936,5.2540e-01,1.5000e+01
IMP_SCORE,92,GO:0002076,5.2144e-01,6.0000e+00
IMP_SCORE,93,GO:0002716,5.2050e-01,6.0000e+00
IMP_SCORE,94,GO:0003323,5.1920e-01,5.0000e+00
IMP_SCORE,95,GO:1902042,5.1826e-01,5.0000e+00
IMP_SCORE,96,GO:0032515,5.1693e-01,9.0000e+00
IMP_SCORE,97,GO:0045414,5.1460e-01,2.0000e+00
IMP_SCORE,98,GO:0003334,5.1387e-01,2.0000e+00
IMP_SCORE,99,GO:0019852,5.1350e-01,2.0000e+00
IMP_SCORE,100,GO:0009435,5.1229e-01,1.6000e+01
IMP_SCORE,101,GO:2000316,5.1205e-01,3.0000e+00
IMP_SCORE,102,GO:0001911,5.0769e-01,4.0000e+00
IMP_SCORE,103,GO:0090051,5.0765e-01,6.0000e+00
IMP_SCORE,104,GO:0002446,5.0661e-01,2.0000e+00
IMP_SCORE,105,GO:0070423,5.0658e-01,4.0000e+00
IMP_SCORE,106,GO:0032806,5.0657e-01,2.0000e+00
IMP_SCORE,107,GO:0032104,5.0504e-01,3.0000e+00
IMP_SCORE,108,GO:2001028,5.0481e-01,2.0000e+00
IMP_SCORE,109,GO:0035112,5.0378e-01,2.0000e+00
IMP_SCORE,110,GO:0002063,5.0353e-01,2.0000e+00
IMP_SCORE,111,GO:0060749,5.0234e-01,2.0000e+00
IMP_SCORE,112,GO:0070306,5.0190e-01,2.0000e+00
IMP_SCORE,113,GO:0002823,5.0169e-01,8.0000e+00
IMP_SCORE,114,GO:0034706,5.0133e-01,4.0000e+00
IMP_SCORE,115,GO:0032105,5.0131e-01,2.0000e+00
IMP_SCORE,116,GO:0090153,5.0112e-01,4.0000e+00
IMP_SCORE,117,GO:0000338,5.0058e-01,2.0000e+00
IMP_SCORE,118,GO:0036109,5.0035e-01,2.2000e+01
IMP_SCORE,119,GO:0008631,5.0017e-01,2.0000e+00
IMP_SCORE,120,GO:0034375,5.0015e-01,2.0000e+00
IMP_SCORE,121,GO:0031016,5.0001e-01,2.0000e+00
IMP_SCORE,122,GO:0048546,4.9921e-01,8.0000e+00
IMP_SCORE,123,GO:0035019,4.9673e-01,2.0000e+01
IMP_SCORE,124,GO:0033158,4.9608e-01,7.0000e+00
IMP_SCORE,125,GO:0046849,4.9200e-01,4.0000e+00
IMP_SCORE,126,GO:0010766,4.9186e-01,2.0000e+00
IMP_SCORE,127,GO:0035710,4.9081e-01,4.0000e+00
IMP_SCORE,128,GO:0045986,4.9024e-01,6.0000e+00
IMP_SCORE,129,GO:0051787,4.9000e-01,2.0000e+00
IMP_SCORE,130,GO:0060045,4.8854e-01,2.0000e+00
IMP_SCORE,131,GO:0070303,4.8819e-01,6.0000e+00
IMP_SCORE,132,GO:0035646,4.8467e-01,6.0000e+00
IMP_SCORE,133,GO:0051386,4.7640e-01,2.0000e+00
IMP_SCORE,134,GO:1902656,4.7512e-01,5.0000e+00
IMP_SCORE,135,GO:0014897,4.7502e-01,4.0000e+00
IMP_SCORE,136,GO:2000482,4.7334e-01,1.6000e+01
IMP_SCORE,137,GO:0035067,4.7203e-01,2.0000e+00
IMP_SCORE,138,GO:0051955,4.6927e-01,1.4000e+01
IMP_SCORE,139,GO:0043921,4.6873e-01,6.0000e+00
IMP_SCORE,140,GO:0071549,4.6873e-01,8.0000e+00
IMP_SCORE,141,GO:0010225,4.6798e-01,4.0000e+00
IMP_SCORE,142,GO:0000152,4.6774e-01,7.0000e+00
IMP_SCORE,143,GO:0051969,4.6692e-01,1.0000e+00
IMP_SCORE,144,GO:0021904,4.6626e-01,2.0000e+00
IMP_SCORE,145,GO:2000345,4.6625e-01,2.0000e+00
IMP_SCORE,146,GO:0097386,4.6589e-01,9.0000e+00
IMP_SCORE,147,GO:0050686,4.6541e-01,4.0000e+00
IMP_SCORE,148,GO:0043491,4.6532e-01,8.0000e+00
IMP_SCORE,149,GO:0045953,4.6493e-01,4.0000e+00
IMP_SCORE,150,GO:0070365,4.6419e-01,2.0000e+00
IMP_SCORE,151,GO:0061154,4.6235e-01,2.0000e+00
IMP_SCORE,152,GO:0019371,4.6233e-01,1.6000e+01
IMP_SCORE,153,GO:0090344,4.6180e-01,2.0000e+00
IMP_SCORE,154,GO:0010872,4.6168e-01,2.0000e+00
IMP_SCORE,155,GO:0045653,4.6085e-01,2.0000e+00
IMP_SCORE,156,GO:0035855,4.6041e-01,2.0000e+01
IMP_SCORE,157,GO:1904925,4.5938e-01,5.0000e+00
IMP_SCORE,158,GO:0034114,4.5362e-01,9.0000e+00
IMP_SCORE,159,GO:0001964,4.5184e-01,8.0000e+00
IMP_SCORE,160,GO:0071560,4.5128e-01,7.0000e+00
IMP_SCORE,161,GO:0031571,4.4988e-01,7.0000e+00
IMP_SCORE,162,GO:0060544,4.4860e-01,3.0000e+00
IMP_SCORE,163,GO:0042107,4.4858e-01,1.0000e+01
IMP_SCORE,164,GO:0060159,4.4851e-01,4.0000e+00
IMP_SCORE,165,GO:0014061,4.4844e-01,1.1000e+01
IMP_SCORE,166,GO:0004879,4.4841e-01,1.3000e+01
IMP_SCORE,167,GO:0034698,4.4840e-01,7.0000e+00
IMP_SCORE,168,GO:0010715,4.4682e-01,8.0000e+00
IMP_SCORE,169,GO:0022848,4.4610e-01,5.0000e+00
IMP_SCORE,170,GO:0048149,4.4334e-01,4.0000e+00
IMP_SCORE,171,GO:0060134,4.4253e-01,1.3000e+01
IMP_SCORE,172,GO:1902579,4.4119e-01,3.0000e+01
IMP_SCORE,173,GO:0046933,4.4092e-01,3.0000e+00
IMP_SCORE,174,GO:0005164,4.3975e-01,9.0000e+00
IMP_SCORE,175,GO:1903579,4.3788e-01,6.0000e+00
IMP_SCORE,176,GO:0002726,4.3781e-01,5.0000e+00
IMP_SCORE,177,GO:0060347,4.3778e-01,3.0000e+00
IMP_SCORE,178,GO:1904813,4.3589e-01,1.0800e+02
IMP_SCORE,179,GO:0051117,4.3581e-01,9.3000e+01
IMP_SCORE,180,GO:0014048,4.3437e-01,1.0000e+01
IMP_SCORE,181,GO:0002674,4.3323e-01,7.0000e+00
IMP_SCORE,182,GO:0070198,4.3157e-01,3.0000e+00
IMP_SCORE,183,GO:0051195,4.3126e-01,5.0000e+00
IMP_SCORE,184,GO:0071636,4.3123e-01,7.0000e+00
IMP_SCORE,185,GO:0002312,4.3086e-01,1.6000e+01
IMP_SCORE,186,GO:0032753,4.3022e-01,1.1000e+01
IMP_SCORE,187,GO:1903020,4.2773e-01,2.0000e+00
IMP_SCORE,188,GO:0015216,4.2667e-01,5.0000e+00
IMP_SCORE,189,GO:0046636,4.2591e-01,7.0000e+00
IMP_SCORE,190,GO:0044217,4.2439e-01,1.1000e+01
IMP_SCORE,191,GO:0048738,4.2384e-01,1.0000e+01
IMP_SCORE,192,GO:0042800,4.2365e-01,3.0000e+00
IMP_SCORE,193,GO:0002720,4.2305e-01,6.0000e+00
IMP_SCORE,194,GO:0032754,4.2235e-01,8.0000e+00
IMP_SCORE,195,GO:0046330,4.2157e-01,3.1000e+01
IMP_SCORE,196,GO:0004843,4.2152e-01,5.7000e+01
IMP_SCORE,197,GO:0046607,4.2124e-01,3.0000e+00
IMP_SCORE,198,GO:0071453,4.2099e-01,2.1000e+01
IMP_SCORE,199,GO:0031434,4.2058e-01,1.2000e+01
IMP_SCORE,200,GO:0034139,4.1997e-01,1.0000e+00
IMP_SCORE,201,GO:0048384,4.1951e-01,2.0000e+00
IMP_SCORE,202,GO:0090335,4.1951e-01,2.0000e+00
IMP_SCORE,203,GO:0032369,4.1875e-01,1.0000e+01
IMP_SCORE,204,GO:0004707,4.1870e-01,1.6000e+01
IMP_SCORE,205,GO:0032516,4.1856e-01,2.0000e+00
IMP_SCORE,206,GO:0032715,4.1851e-01,6.0000e+00
IMP_SCORE,207,GO:0097755,4.1785e-01,1.7000e+01
IMP_SCORE,208,GO:0090079,4.1742e-01,3.0000e+00
IMP_SCORE,209,GO:0051957,4.1555e-01,2.0000e+00
IMP_SCORE,210,GO:0072583,4.1544e-01,1.1000e+01
IMP_SCORE,211,GO:0031643,4.1483e-01,1.2000e+01
IMP_SCORE,212,GO:0070199,4.1416e-01,2.0000e+00
IMP_SCORE,213,GO:0043278,4.1401e-01,9.0000e+00
IMP_SCORE,214,GO:0071312,4.1312e-01,1.1000e+01
IMP_SCORE,215,GO:0045655,4.1270e-01,5.0000e+00
IMP_SCORE,216,GO:0050774,4.1263e-01,3.0000e+00
IMP_SCORE,217,GO:0042772,4.1260e-01,1.0000e+01
IMP_SCORE,218,GO:0002837,4.1242e-01,3.0000e+00
IMP_SCORE,219,GO:0071364,4.1212e-01,6.0000e+00
IMP_SCORE,220,GO:0050780,4.1193e-01,6.0000e+00
IMP_SCORE,221,GO:0097341,4.1139e-01,5.0000e+00
IMP_SCORE,222,GO:0042992,4.1094e-01,2.2000e+01
IMP_SCORE,223,GO:0008568,4.1078e-01,4.0000e+00
IMP_SCORE,224,GO:0039706,4.1073e-01,3.0000e+00
IMP_SCORE,225,GO:0031702,4.1050e-01,2.0000e+00
IMP_SCORE,226,GO:0034661,4.0954e-01,2.0000e+00
IMP_SCORE,227,GO:0043651,4.0932e-01,4.8000e+01
IMP_SCORE,228,total,4.0920e-01,7.4540e+03
IMP_SCORE,229,GO:0006590,4.0848e-01,5.0000e+00
IMP_SCORE,230,GO:1904705,4.0837e-01,1.2000e+01
IMP_SCORE,231,GO:0007569,4.0825e-01,1.0000e+01
IMP_SCORE,232,GO:0046039,4.0781e-01,4.0000e+00
IMP_SCORE,233,GO:0035094,4.0728e-01,1.5000e+01
IMP_SCORE,234,GO:0005521,4.0664e-01,1.6000e+01
IMP_SCORE,235,GO:0006188,4.0660e-01,2.0000e+00
IMP_SCORE,236,GO:0032041,4.0596e-01,2.0000e+00
IMP_SCORE,237,GO:0002067,4.0593e-01,2.0000e+00
IMP_SCORE,238,GO:0005746,4.0586e-01,2.0000e+00
IMP_SCORE,239,GO:0051974,4.0572e-01,2.0000e+00
IMP_SCORE,240,GO:0060420,4.0490e-01,7.0000e+00
IMP_SCORE,241,GO:0060397,4.0436e-01,9.0000e+00
IMP_SCORE,242,GO:0002863,4.0414e-01,6.0000e+00
IMP_SCORE,243,GO:0048260,4.0313e-01,1.5000e+01
IMP_SCORE,244,GO:0045453,4.0309e-01,1.1000e+01
IMP_SCORE,245,GO:2000463,4.0296e-01,1.2000e+01
IMP_SCORE,246,GO:0044819,4.0264e-01,5.0000e+00
IMP_SCORE,247,GO:0050855,4.0258e-01,5.0000e+00
IMP_SCORE,248,GO:0051194,4.0203e-01,5.0000e+00
IMP_SCORE,249,GO:0051151,4.0148e-01,1.1000e+01
IMP_SCORE,250,GO:0072413,4.0136e-01,1.0000e+01
IMP_SCORE,251,GO:0048786,4.0128e-01,1.7000e+01
IMP_SCORE,252,GO:0055106,3.9880e-01,9.0000e+00
IMP_SCORE,253,GO:0032769,3.9860e-01,6.0000e+00
IMP_SCORE,254,GO:0055007,3.9768e-01,5.0000e+00
IMP_SCORE,255,GO:0045622,3.9751e-01,7.0000e+00
IMP_SCORE,256,GO:0060306,3.9751e-01,6.0000e+00
IMP_SCORE,257,GO:1990090,3.9749e-01,1.4000e+01
IMP_SCORE,258,GO:0045822,3.9741e-01,3.0000e+00
IMP_SCORE,259,GO:0006376,3.9727e-01,1.3000e+01
IMP_SCORE,260,GO:2000779,3.9711e-01,6.0000e+00
IMP_SCORE,261,GO:0016538,3.9658e-01,5.0000e+00
IMP_SCORE,262,GO:0014857,3.9644e-01,3.0000e+00
IMP_SCORE,263,GO:0043198,3.9608e-01,1.4000e+01
IMP_SCORE,264,GO:0045945,3.9573e-01,3.0000e+00
IMP_SCORE,265,GO:0071356,3.9569e-01,4.1000e+01
IMP_SCORE,266,GO:2000311,3.9492e-01,1.1000e+01
IMP_SCORE,267,GO:0005388,3.9456e-01,6.0000e+00
IMP_SCORE,268,GO:0032655,3.9439e-01,1.8000e+01
IMP_SCORE,269,GO:1902883,3.9394e-01,1.3000e+01
IMP_SCORE,270,GO:0045652,3.9374e-01,6.0000e+00
IMP_SCORE,271,GO:0010874,3.9323e-01,1.3000e+01
IMP_SCORE,272,GO:0072080,3.9315e-01,9.0000e+00
IMP_SCORE,273,GO:0045445,3.9281e-01,8.0000e+00
IMP_SCORE,274,GO:0071385,3.9205e-01,1.7000e+01
IMP_SCORE,275,GO:0031440,3.9054e-01,7.0000e+00
IMP_SCORE,276,GO:0016289,3.9038e-01,3.5000e+01
IMP_SCORE,277,GO:0019400,3.9029e-01,9.0000e+00
IMP_SCORE,278,GO:0034391,3.8993e-01,3.0000e+00
IMP_SCORE,279,GO:1903358,3.8905e-01,9.0000e+00
IMP_SCORE,280,GO:0090109,3.8860e-01,8.0000e+00
IMP_SCORE,281,GO:0032740,3.8841e-01,3.0000e+00
IMP_SCORE,282,GO:1901862,3.8723e-01,1.4000e+01
IMP_SCORE,283,GO:0032965,3.8700e-01,4.0000e+00
IMP_SCORE,284,GO:0001968,3.8662e-01,1.4000e+01
IMP_SCORE,285,GO:0090303,3.8637e-01,2.0000e+01
IMP_SCORE,286,GO:0051894,3.8635e-01,7.0000e+00
IMP_SCORE,287,GO:0002279,3.8616e-01,8.0000e+00
IMP_SCORE,288,GO:0046605,3.8564e-01,1.7000e+01
IMP_SCORE,289,GO:0050482,3.8458e-01,7.0000e+00
IMP_SCORE,290,GO:0060788,3.8454e-01,7.0000e+00
IMP_SCORE,291,GO:0030371,3.8428e-01,3.5000e+01
IMP_SCORE,292,GO:0038179,3.8425e-01,1.1000e+01
IMP_SCORE,293,GO:1903846,3.8405e-01,7.0000e+00
IMP_SCORE,294,GO:1901984,3.8394e-01,5.0000e+00
IMP_SCORE,295,GO:0071624,3.8382e-01,9.0000e+00
IMP_SCORE,296,GO:0016303,3.8344e-01,1.1000e+01
IMP_SCORE,297,GO:0030517,3.8332e-01,1.4000e+01
IMP_SCORE,298,GO:0051900,3.8321e-01,7.0000e+00
IMP_SCORE,299,GO:0006910,3.8241e-01,2.8000e+01
IMP_SCORE,300,GO:1902253,3.8236e-01,1.7000e+01
IMP_SCORE,301,GO:0005978,3.8224e-01,6.0000e+00
IMP_SCORE,302,GO:0070849,3.8202e-01,1.0000e+01
IMP_SCORE,303,GO:0045619,3.8200e-01,3.6000e+01
IMP_SCORE,304,GO:0046622,3.8141e-01,6.0000e+00
IMP_SCORE,305,GO:0031018,3.8070e-01,6.0000e+00
IMP_SCORE,306,GO:0032946,3.8063e-01,2.8000e+01
IMP_SCORE,307,GO:0032303,3.8053e-01,3.0000e+00
IMP_SCORE,308,GO:0031227,3.8016e-01,1.2900e+02
IMP_SCORE,309,GO:0033700,3.7936e-01,3.0000e+00
IMP_SCORE,310,GO:0015385,3.7877e-01,4.0000e+00
IMP_SCORE,311,GO:0000819,3.7877e-01,1.4000e+01
IMP_SCORE,312,GO:1902893,3.7859e-01,9.0000e+00
IMP_SCORE,313,GO:0007026,3.7847e-01,1.5000e+01
IMP_SCORE,314,GO:0030514,3.7831e-01,2.1000e+01
IMP_SCORE,315,GO:0098960,3.7830e-01,9.0000e+00
IMP_SCORE,316,GO:0014894,3.7760e-01,6.0000e+00
IMP_SCORE,317,GO:0070542,3.7717e-01,1.6000e+01
IMP_SCORE,318,GO:0032757,3.7676e-01,1.9000e+01
IMP_SCORE,319,GO:0045648,3.7659e-01,1.3000e+01
IMP_SCORE,320,GO:0007215,3.7570e-01,3.9000e+01
IMP_SCORE,321,GO:0072431,3.7503e-01,3.0000e+00
IMP_SCORE,322,GO:0050806,3.7457e-01,4.0000e+01
IMP_SCORE,323,GO:1905521,3.7454e-01,1.1000e+01
IMP_SCORE,324,GO:0071712,3.7442e-01,3.0000e+00
IMP_SCORE,325,GO:0071260,3.7426e-01,3.3000e+01
IMP_SCORE,326,GO:0043949,3.7405e-01,6.0000e+00
IMP_SCORE,327,GO:0042101,3.7371e-01,6.0000e+00
IMP_SCORE,328,GO:0042523,3.7350e-01,4.0000e+00
IMP_SCORE,329,GO:0001676,3.7349e-01,9.0000e+01
IMP_SCORE,330,GO:0050864,3.7309e-01,3.3000e+01
IMP_SCORE,331,GO:0048643,3.7299e-01,5.0000e+00
IMP_SCORE,332,GO:0045429,3.7188e-01,1.1000e+01
IMP_SCORE,333,GO:0072132,3.7173e-01,3.0000e+00
IMP_SCORE,334,GO:0042698,3.7171e-01,7.0000e+00
IMP_SCORE,335,GO:1902237,3.7167e-01,3.0000e+00
IMP_SCORE,336,GO:0042993,3.7134e-01,7.0000e+00
IMP_SCORE,337,GO:0032647,3.7133e-01,6.0000e+00
IMP_SCORE,338,GO:0030176,3.7113e-01,1.5000e+02
IMP_SCORE,339,GO:0040015,3.7095e-01,2.0000e+00
IMP_SCORE,340,GO:0032288,3.7044e-01,3.0000e+00
IMP_SCORE,341,GO:0001782,3.7034e-01,1.1000e+01
IMP_SCORE,342,GO:0032350,3.7011e-01,5.0000e+00
IMP_SCORE,343,GO:0032700,3.7011e-01,5.0000e+00
IMP_SCORE,344,GO:0044257,3.6932e-01,1.2000e+01
IMP_SCORE,345,GO:1903859,3.6929e-01,1.3000e+01
IMP_SCORE,346,GO:0006099,3.6883e-01,2.4000e+01
IMP_SCORE,347,GO:0090200,3.6825e-01,4.0000e+00
IMP_SCORE,348,GO:0034763,3.6816e-01,1.0000e+01
IMP_SCORE,349,GO:0032490,3.6774e-01,1.6000e+01
IMP_SCORE,350,GO:0046782,3.6669e-01,1.1000e+01
IMP_SCORE,351,GO:0043301,3.6660e-01,2.0000e+00
IMP_SCORE,352,GO:0044126,3.6655e-01,6.0000e+00
IMP_SCORE,353,GO:0033280,3.6653e-01,1.1000e+01
IMP_SCORE,354,GO:0010656,3.6630e-01,7.0000e+00
IMP_SCORE,355,GO:0070530,3.6610e-01,8.0000e+00
IMP_SCORE,356,GO:0010310,3.6586e-01,1.3000e+01
IMP_SCORE,357,GO:0071107,3.6555e-01,6.0000e+00
IMP_SCORE,358,GO:0032652,3.6533e-01,1.4000e+01
IMP_SCORE,359,GO:0033137,3.6532e-01,5.0000e+00
IMP_SCORE,360,GO:0071428,3.6493e-01,6.0000e+00
IMP_SCORE,361,GO:0070822,3.6415e-01,6.0000e+00
IMP_SCORE,362,GO:0021983,3.6388e-01,1.3000e+01
IMP_SCORE,363,GO:0040037,3.6354e-01,3.0000e+00
IMP_SCORE,364,GO:0034695,3.6339e-01,7.0000e+00
IMP_SCORE,365,GO:0085029,3.6326e-01,3.2000e+01
IMP_SCORE,366,GO:0050850,3.6275e-01,1.6000e+01
IMP_SCORE,367,GO:1904894,3.6223e-01,1.6000e+01
IMP_SCORE,368,GO:0002287,3.6211e-01,4.0000e+00
IMP_SCORE,369,GO:0099132,3.6168e-01,8.0000e+00
IMP_SCORE,370,GO:0007254,3.6136e-01,1.1000e+01
IMP_SCORE,371,GO:0002526,3.6124e-01,5.9000e+01
IMP_SCORE,372,GO:0034199,3.6048e-01,3.0000e+00
IMP_SCORE,373,GO:0072088,3.6038e-01,4.0000e+00
IMP_SCORE,374,GO:0003995,3.6011e-01,2.1000e+01
IMP_SCORE,375,GO:0050728,3.5958e-01,2.6000e+01
IMP_SCORE,376,GO:0001823,3.5940e-01,3.0000e+00
IMP_SCORE,377,GO:0048255,3.5913e-01,5.0000e+00
IMP_SCORE,378,GO:1902803,3.5866e-01,1.4000e+01
IMP_SCORE,379,GO:0038084,3.5837e-01,3.0000e+00
IMP_SCORE,380,GO:0042165,3.5831e-01,1.4000e+01
IMP_SCORE,381,GO:0055024,3.5766e-01,1.7000e+01
IMP_SCORE,382,GO:0086011,3.5749e-01,3.0000e+00
IMP_SCORE,383,GO:0033008,3.5710e-01,1.1000e+01
IMP_SCORE,384,GO:0071277,3.5676e-01,2.6000e+01
IMP_SCORE,385,GO:0071677,3.5643e-01,1.1000e+01
IMP_SCORE,386,GO:0030140,3.5640e-01,1.4000e+01
IMP_SCORE,387,GO:0030742,3.5627e-01,9.0000e+00
IMP_SCORE,388,GO:0003007,3.5596e-01,6.0000e+00
IMP_SCORE,389,GO:0001937,3.5580e-01,9.0000e+00
IMP_SCORE,390,GO:0014741,3.5556e-01,6.0000e+00
IMP_SCORE,391,GO:1904707,3.5536e-01,3.0000e+00
IMP_SCORE,392,GO:0032809,3.5527e-01,2.8000e+01
IMP_SCORE,393,GO:0014059,3.5446e-01,3.0000e+00
IMP_SCORE,394,GO:0050926,3.5392e-01,1.0000e+01
IMP_SCORE,395,GO:0051451,3.5375e-01,8.0000e+00
IMP_SCORE,396,GO:1903671,3.5369e-01,5.0000e+00
IMP_SCORE,397,GO:1904152,3.5368e-01,6.0000e+00
IMP_SCORE,398,GO:0043090,3.5275e-01,8.0000e+00
IMP_SCORE,399,GO:0003198,3.5272e-01,3.0000e+00
IMP_SCORE,400,GO:0061014,3.5240e-01,1.0000e+01
IMP_SCORE,401,GO:0000164,3.5229e-01,6.0000e+00
IMP_SCORE,402,GO:0021542,3.5162e-01,3.0000e+00
IMP_SCORE,403,GO:2000377,3.5144e-01,3.7000e+01
IMP_SCORE,404,GO:0045922,3.5143e-01,6.0000e+00
IMP_SCORE,405,GO:0043101,3.5107e-01,9.0000e+00
IMP_SCORE,406,GO:0048593,3.5103e-01,1.2000e+01
IMP_SCORE,407,GO:0043422,3.5060e-01,1.5000e+01
IMP_SCORE,408,GO:0042310,3.5040e-01,4.0000e+00
IMP_SCORE,409,GO:0034405,3.5032e-01,1.5000e+01
IMP_SCORE,410,GO:0009070,3.5030e-01,2.5000e+01
IMP_SCORE,411,GO:0042220,3.4976e-01,6.0000e+00
IMP_SCORE,412,GO:0035162,3.4949e-01,6.0000e+00
IMP_SCORE,413,GO:0044321,3.4938e-01,6.0000e+00
IMP_SCORE,414,GO:0071347,3.4922e-01,1.6000e+01
IMP_SCORE,415,GO:0019934,3.4922e-01,3.0000e+00
IMP_SCORE,416,GO:1901889,3.4920e-01,1.0000e+01
IMP_SCORE,417,GO:0001975,3.4918e-01,7.0000e+00
IMP_SCORE,418,GO:0044068,3.4903e-01,4.0000e+00
IMP_SCORE,419,GO:0071346,3.4901e-01,4.6000e+01
IMP_SCORE,420,GO:0048641,3.4846e-01,1.3000e+01
IMP_SCORE,421,GO:0043560,3.4804e-01,8.0000e+00
IMP_SCORE,422,GO:0060391,3.4801e-01,5.0000e+00
IMP_SCORE,423,GO:0007080,3.4788e-01,1.0000e+01
IMP_SCORE,424,GO:0048261,3.4769e-01,3.0000e+00
IMP_SCORE,425,GO:0034162,3.4756e-01,1.5000e+01
IMP_SCORE,426,GO:0010611,3.4744e-01,3.0000e+00
IMP_SCORE,427,GO:0032460,3.4719e-01,1.1000e+01
IMP_SCORE,428,GO:0010543,3.4674e-01,8.0000e+00
IMP_SCORE,429,GO:0097421,3.4658e-01,1.3000e+01
IMP_SCORE,430,GO:0003179,3.4655e-01,3.0000e+00
IMP_SCORE,431,GO:1903393,3.4630e-01,9.0000e+00
IMP_SCORE,432,GO:0021533,3.4618e-01,6.0000e+00
IMP_SCORE,433,GO:0031281,3.4615e-01,1.5000e+01
IMP_SCORE,434,GO:1904666,3.4602e-01,6.0000e+00
IMP_SCORE,435,GO:0048664,3.4587e-01,1.0000e+01
IMP_SCORE,436,GO:0051154,3.4573e-01,2.1000e+01
IMP_SCORE,437,GO:0051785,3.4535e-01,7.0000e+00
IMP_SCORE,438,GO:0000054,3.4501e-01,3.0000e+00
IMP_SCORE,439,GO:0048488,3.4469e-01,1.3000e+01
IMP_SCORE,440,GO:0009642,3.4430e-01,3.0000e+00
IMP_SCORE,441,GO:0007257,3.4426e-01,1.4000e+01
IMP_SCORE,442,GO:0035579,3.4419e-01,8.9000e+01
IMP_SCORE,443,GO:0002832,3.4408e-01,1.0000e+01
IMP_SCORE,444,GO:0003014,3.4374e-01,1.7000e+01
IMP_SCORE,445,GO:0007194,3.4347e-01,9.0000e+00
IMP_SCORE,446,GO:0070571,3.4345e-01,6.0000e+00
IMP_SCORE,447,GO:1901032,3.4329e-01,8.0000e+00
IMP_SCORE,448,GO:0051043,3.4279e-01,1.0000e+01
IMP_SCORE,449,GO:0016447,3.4279e-01,9.0000e+00
IMP_SCORE,450,GO:0002070,3.4252e-01,7.0000e+00
IMP_SCORE,451,GO:0009145,3.4233e-01,6.0000e+00
IMP_SCORE,452,GO:0044458,3.4228e-01,6.0000e+00
IMP_SCORE,453,GO:0010633,3.4216e-01,2.4000e+01
IMP_SCORE,454,GO:1901798,3.4208e-01,4.0000e+00
IMP_SCORE,455,GO:0035631,3.4188e-01,4.0000e+00
IMP_SCORE,456,GO:0015791,3.4156e-01,1.2000e+01
IMP_SCORE,457,GO:0006970,3.4020e-01,5.3000e+01
IMP_SCORE,458,GO:0061158,3.4011e-01,3.0000e+00
IMP_SCORE,459,GO:0014819,3.3997e-01,3.0000e+00
IMP_SCORE,460,GO:0090199,3.3997e-01,1.0000e+01
IMP_SCORE,461,GO:0032727,3.3971e-01,9.0000e+00
IMP_SCORE,462,GO:1901998,3.3948e-01,4.2000e+01
IMP_SCORE,463,GO:0042632,3.3935e-01,1.8000e+01
IMP_SCORE,464,GO:0048588,3.3910e-01,3.1000e+01
IMP_SCORE,465,GO:1903036,3.3900e-01,1.7000e+01
IMP_SCORE,466,GO:0045581,3.3887e-01,1.0000e+01
IMP_SCORE,467,GO:0048148,3.3860e-01,1.5000e+01
IMP_SCORE,468,GO:0001910,3.3858e-01,1.9000e+01
IMP_SCORE,469,GO:1900372,3.3847e-01,6.0000e+00
IMP_SCORE,470,GO:0010523,3.3811e-01,3.0000e+00
IMP_SCORE,471,GO:2001022,3.3788e-01,1.5000e+01
IMP_SCORE,472,GO:0060193,3.3773e-01,2.8000e+01
IMP_SCORE,473,GO:0090161,3.3753e-01,3.0000e+00
IMP_SCORE,474,GO:0071300,3.3740e-01,1.3000e+01
IMP_SCORE,475,GO:0033147,3.3739e-01,9.0000e+00
IMP_SCORE,476,GO:0002208,3.3733e-01,4.0000e+00
IMP_SCORE,477,GO:0006586,3.3718e-01,1.2000e+01
IMP_SCORE,478,GO:0014032,3.3684e-01,9.0000e+00
IMP_SCORE,479,GO:0097061,3.3668e-01,1.2000e+01
IMP_SCORE,480,GO:0097581,3.3663e-01,1.9000e+01
IMP_SCORE,481,GO:0061000,3.3653e-01,1.2000e+01
IMP_SCORE,482,GO:0072395,3.3630e-01,8.0000e+00
IMP_SCORE,483,GO:0009148,3.3614e-01,3.0000e+00
IMP_SCORE,484,GO:0002204,3.3611e-01,7.0000e+00
IMP_SCORE,485,GO:0051058,3.3592e-01,1.4000e+01
IMP_SCORE,486,GO:0072505,3.3575e-01,3.0000e+00
IMP_SCORE,487,GO:0055075,3.3568e-01,2.0000e+00
IMP_SCORE,488,GO:1902099,3.3540e-01,6.0000e+00
IMP_SCORE,489,GO:0044060,3.3536e-01,1.5000e+01
IMP_SCORE,490,GO:0043922,3.3532e-01,3.0000e+00
IMP_SCORE,491,GO:0019511,3.3506e-01,3.0000e+00
IMP_SCORE,492,GO:0072401,3.3475e-01,1.0000e+01
IMP_SCORE,493,GO:0043525,3.3466e-01,1.4000e+01
IMP_SCORE,494,GO:0006228,3.3454e-01,3.0000e+00
IMP_SCORE,495,GO:0018279,3.3434e-01,4.3000e+01
IMP_SCORE,496,GO:0007095,3.3428e-01,4.0000e+00
IMP_SCORE,497,GO:0005791,3.3428e-01,3.4000e+01
IMP_SCORE,498,GO:0035561,3.3426e-01,3.0000e+00
IMP_SCORE,499,GO:0008038,3.3419e-01,1.0000e+02
IMP_SCORE,500,GO:0031527,3.3393e-01,1.8000e+01
IMP_SCORE,501,GO:0055010,3.3364e-01,1.3000e+01
IMP_SCORE,502,GO:0071383,3.3361e-01,2.1000e+01
IMP_SCORE,503,GO:0051702,3.3348e-01,1.9000e+01
IMP_SCORE,504,GO:0048667,3.3331e-01,8.0000e+00
IMP_SCORE,505,GO:0046686,3.3296e-01,1.0600e+02
IMP_SCORE,506,GO:0044298,3.3288e-01,3.4000e+01
IMP_SCORE,507,GO:0051290,3.3282e-01,9.0000e+00
IMP_SCORE,508,GO:0034377,3.3242e-01,9.0000e+00
IMP_SCORE,509,GO:0033612,3.3240e-01,2.0000e+00
IMP_SCORE,510,GO:0033003,3.3166e-01,1.7000e+01
IMP_SCORE,511,GO:0006882,3.3148e-01,7.0000e+00
IMP_SCORE,512,GO:2000727,3.3080e-01,7.0000e+00
IMP_SCORE,513,GO:1901381,3.3054e-01,8.0000e+00
IMP_SCORE,514,GO:0051287,3.2996e-01,4.4000e+01
IMP_SCORE,515,GO:0051905,3.2915e-01,7.0000e+00
IMP_SCORE,516,GO:0010762,3.2901e-01,2.1000e+01
IMP_SCORE,517,GO:0032371,3.2887e-01,2.1000e+01
IMP_SCORE,518,GO:0036336,3.2882e-01,3.0000e+00
IMP_SCORE,519,GO:0036442,3.2844e-01,6.0000e+00
IMP_SCORE,520,GO:0043304,3.2839e-01,2.4000e+01
IMP_SCORE,521,GO:0043121,3.2775e-01,1.5000e+01
IMP_SCORE,522,GO:0097191,3.2735e-01,4.0000e+01
IMP_SCORE,523,GO:0010649,3.2726e-01,4.0000e+00
IMP_SCORE,524,GO:2001267,3.2713e-01,3.0000e+00
IMP_SCORE,525,GO:0042789,3.2706e-01,6.0000e+00
IMP_SCORE,526,GO:0043200,3.2702e-01,3.3000e+01
IMP_SCORE,527,GO:1905809,3.2688e-01,5.0000e+00
IMP_SCORE,528,GO:0060037,3.2670e-01,1.1000e+01
IMP_SCORE,529,GO:0010332,3.2655e-01,1.3000e+01
IMP_SCORE,530,GO:0046337,3.2639e-01,1.7000e+01
IMP_SCORE,531,GO:0060457,3.2616e-01,9.0000e+00
IMP_SCORE,532,GO:0008210,3.2616e-01,3.8000e+01
IMP_SCORE,533,GO:0002762,3.2612e-01,2.3000e+01
IMP_SCORE,534,GO:1904724,3.2605e-01,7.9000e+01
IMP_SCORE,535,GO:0045072,3.2591e-01,7.0000e+00
IMP_SCORE,536,GO:0005528,3.2575e-01,2.8000e+01
IMP_SCORE,537,GO:0010517,3.2572e-01,1.0000e+01
IMP_SCORE,538,GO:0019377,3.2554e-01,2.7000e+01
IMP_SCORE,539,GO:0001816,3.2546e-01,2.6000e+01
IMP_SCORE,540,GO:0090314,3.2545e-01,1.5000e+01
IMP_SCORE,541,GO:0008574,3.2540e-01,9.0000e+00
IMP_SCORE,542,GO:0006600,3.2538e-01,1.4000e+01
IMP_SCORE,543,GO:0090026,3.2515e-01,5.0000e+00
IMP_SCORE,544,GO:0034502,3.2513e-01,2.0000e+01
IMP_SCORE,545,GO:0006206,3.2507e-01,1.6000e+01
IMP_SCORE,546,GO:0090330,3.2505e-01,3.0000e+00
IMP_SCORE,547,GO:0031489,3.2480e-01,1.0000e+01
IMP_SCORE,548,GO:0033145,3.2479e-01,1.3000e+01
IMP_SCORE,549,GO:0051354,3.2420e-01,6.0000e+00
IMP_SCORE,550,GO:0045638,3.2413e-01,2.7000e+01
IMP_SCORE,551,GO:0010823,3.2395e-01,2.3000e+01
IMP_SCORE,552,GO:1900046,3.2380e-01,4.0000e+01
IMP_SCORE,553,GO:0045837,3.2365e-01,3.0000e+00
IMP_SCORE,554,GO:2000756,3.2352e-01,1.0000e+01
IMP_SCORE,555,GO:0001936,3.2317e-01,3.6000e+01
IMP_SCORE,556,GO:0070325,3.2311e-01,6.0000e+00
IMP_SCORE,557,GO:1904591,3.2299e-01,1.3000e+01
IMP_SCORE,558,GO:0032465,3.2284e-01,2.5000e+01
IMP_SCORE,559,GO:0032925,3.2256e-01,7.0000e+00
IMP_SCORE,560,GO:0042749,3.2241e-01,3.0000e+00
IMP_SCORE,561,GO:1904994,3.2193e-01,1.0000e+00
IMP_SCORE,562,GO:0009065,3.2165e-01,4.2000e+01
IMP_SCORE,563,GO:0045844,3.2149e-01,6.0000e+00
IMP_SCORE,564,GO:0032649,3.2116e-01,2.1000e+01
IMP_SCORE,565,GO:0046632,3.2092e-01,6.0000e+00
IMP_SCORE,566,GO:0000774,3.2085e-01,3.0000e+00
IMP_SCORE,567,GO:0000178,3.2054e-01,1.8000e+01
IMP_SCORE,568,GO:0055119,3.2024e-01,4.0000e+00
IMP_SCORE,569,GO:0014014,3.1991e-01,1.8000e+01
IMP_SCORE,570,GO:0036120,3.1984e-01,4.0000e+00
IMP_SCORE,571,GO:0048821,3.1978e-01,7.0000e+00
IMP_SCORE,572,GO:0010880,3.1977e-01,6.0000e+00
IMP_SCORE,573,GO:0038201,3.1975e-01,2.4000e+01
IMP_SCORE,574,GO:0050810,3.1966e-01,1.9000e+01
IMP_SCORE,575,GO:0010522,3.1965e-01,2.3000e+01
IMP_SCORE,576,GO:0002763,3.1938e-01,6.0000e+00
IMP_SCORE,577,GO:0071276,3.1936e-01,9.4000e+01
IMP_SCORE,578,GO:0045295,3.1917e-01,7.0000e+00
IMP_SCORE,579,GO:0042756,3.1848e-01,8.0000e+00
IMP_SCORE,580,GO:2000116,3.1821e-01,9.6000e+01
IMP_SCORE,581,GO:0014850,3.1814e-01,9.0000e+00
IMP_SCORE,582,GO:0042089,3.1771e-01,8.0000e+00
IMP_SCORE,583,GO:0071384,3.1769e-01,2.4000e+01
IMP_SCORE,584,GO:0001656,3.1754e-01,7.0000e+00
IMP_SCORE,585,GO:0070979,3.1748e-01,8.0000e+00
IMP_SCORE,586,GO:1903313,3.1745e-01,1.1000e+01
IMP_SCORE,587,GO:0060251,3.1740e-01,9.0000e+00
IMP_SCORE,588,GO:0043195,3.1730e-01,2.3000e+01
IMP_SCORE,589,GO:0043274,3.1698e-01,1.1000e+01
IMP_SCORE,590,GO:0060261,3.1691e-01,1.3000e+01
IMP_SCORE,591,GO:0009595,3.1688e-01,1.7000e+01
IMP_SCORE,592,GO:0051156,3.1684e-01,1.2000e+01
IMP_SCORE,593,GO:0045275,3.1682e-01,3.0000e+00
IMP_SCORE,594,GO:0032688,3.1682e-01,4.0000e+00
IMP_SCORE,595,GO:0010935,3.1660e-01,4.0000e+00
IMP_SCORE,596,GO:0048485,3.1642e-01,1.7000e+01
IMP_SCORE,597,GO:0046479,3.1612e-01,2.6000e+01
IMP_SCORE,598,GO:0035815,3.1596e-01,5.0000e+00
IMP_SCORE,599,GO:0000146,3.1570e-01,2.0000e+01
IMP_SCORE,600,GO:0033046,3.1545e-01,7.0000e+00
IMP_SCORE,601,GO:0035497,3.1542e-01,3.0000e+00
IMP_SCORE,602,GO:0003156,3.1531e-01,2.2000e+01
IMP_SCORE,603,GO:1904752,3.1470e-01,7.0000e+00
IMP_SCORE,604,GO:0045661,3.1464e-01,2.5000e+01
IMP_SCORE,605,GO:0051378,3.1458e-01,4.0000e+00
IMP_SCORE,606,GO:0048736,3.1456e-01,4.3000e+01
IMP_SCORE,607,GO:0045683,3.1451e-01,3.0000e+00
IMP_SCORE,608,GO:0043217,3.1444e-01,2.7000e+01
IMP_SCORE,609,GO:0048640,3.1443e-01,3.6000e+01
IMP_SCORE,610,GO:0052813,3.1439e-01,2.9000e+01
IMP_SCORE,611,GO:0006513,3.1424e-01,2.6000e+01
IMP_SCORE,612,GO:0008277,3.1416e-01,8.3000e+01
IMP_SCORE,613,GO:0050718,3.1401e-01,1.1000e+01
IMP_SCORE,614,GO:0070182,3.1389e-01,4.0000e+00
IMP_SCORE,615,GO:0061365,3.1382e-01,2.0000e+00
IMP_SCORE,616,GO:0048741,3.1373e-01,2.2000e+01
IMP_SCORE,617,GO:0016322,3.1371e-01,6.0000e+00
IMP_SCORE,618,GO:1903524,3.1341e-01,1.6000e+01
IMP_SCORE,619,GO:0048185,3.1337e-01,1.7000e+01
IMP_SCORE,620,GO:0007584,3.1328e-01,6.7000e+01
IMP_SCORE,621,GO:0072666,3.1304e-01,1.2000e+01
IMP_SCORE,622,GO:0031996,3.1295e-01,3.0000e+00
IMP_SCORE,623,GO:0032986,3.1293e-01,1.7000e+01
IMP_SCORE,624,GO:0097542,3.1247e-01,2.0000e+01
IMP_SCORE,625,GO:0000900,3.1234e-01,9.0000e+00
IMP_SCORE,626,GO:0007052,3.1219e-01,2.5000e+01
IMP_SCORE,627,GO:1901722,3.1213e-01,7.0000e+00
IMP_SCORE,628,GO:0030865,3.1209e-01,4.9000e+01
IMP_SCORE,629,GO:0009064,3.1207e-01,5.5000e+01
IMP_SCORE,630,GO:0046427,3.1206e-01,1.8000e+01
IMP_SCORE,631,GO:1902745,3.1183e-01,1.4000e+01
IMP_SCORE,632,GO:0008347,3.1166e-01,4.1000e+01
IMP_SCORE,633,GO:0042923,3.1165e-01,1.7000e+01
IMP_SCORE,634,GO:0032007,3.1164e-01,6.7000e+01
IMP_SCORE,635,GO:2000001,3.1157e-01,4.0000e+00
IMP_SCORE,636,GO:0071044,3.1152e-01,3.0000e+00
IMP_SCORE,637,GO:0044224,3.1131e-01,3.0000e+00
IMP_SCORE,638,GO:0031010,3.1128e-01,1.0000e+00
IMP_SCORE,639,GO:0000730,3.1128e-01,1.0000e+00
IMP_SCORE,640,GO:0071850,3.1128e-01,1.0000e+00
IMP_SCORE,641,GO:0010459,3.1128e-01,1.0000e+00
IMP_SCORE,642,GO:0045623,3.1108e-01,3.0000e+00
IMP_SCORE,643,GO:0043537,3.1089e-01,3.0000e+00
IMP_SCORE,644,GO:0035455,3.1080e-01,1.9000e+01
IMP_SCORE,645,GO:0051580,3.1068e-01,2.0000e+00
IMP_SCORE,646,GO:0060291,3.1057e-01,2.6000e+01
IMP_SCORE,647,GO:2000831,3.1027e-01,1.6000e+01
IMP_SCORE,648,GO:1903599,3.1021e-01,8.0000e+00
IMP_SCORE,649,GO:0042596,3.1015e-01,1.5000e+01
IMP_SCORE,650,GO:1903432,3.1014e-01,5.0000e+00
IMP_SCORE,651,GO:0061099,3.1009e-01,1.0000e+01
IMP_SCORE,652,GO:0010830,3.0999e-01,3.6000e+01
IMP_SCORE,653,GO:0033144,3.0950e-01,3.0000e+00
IMP_SCORE,654,GO:0048188,3.0937e-01,3.0000e+00
IMP_SCORE,655,GO:0036293,3.0897e-01,5.8000e+01
IMP_SCORE,656,GO:1901068,3.0861e-01,1.6000e+01
IMP_SCORE,657,GO:0034367,3.0840e-01,6.0000e+00
IMP_SCORE,658,GO:0042417,3.0829e-01,1.8000e+01
IMP_SCORE,659,GO:1990778,3.0821e-01,8.7000e+01
IMP_SCORE,660,GO:1903798,3.0813e-01,3.0000e+00
IMP_SCORE,661,GO:0014074,3.0812e-01,2.5000e+01
IMP_SCORE,662,GO:0009208,3.0787e-01,3.0000e+00
IMP_SCORE,663,GO:0006525,3.0771e-01,3.0000e+01
IMP_SCORE,664,GO:0032736,3.0747e-01,7.0000e+00
IMP_SCORE,665,GO:0060218,3.0747e-01,3.0000e+00
IMP_SCORE,666,GO:1903318,3.0735e-01,1.5000e+01
IMP_SCORE,667,GO:0034644,3.0717e-01,2.3000e+01
IMP_SCORE,668,GO:0006739,3.0701e-01,4.2000e+01
IMP_SCORE,669,GO:0009267,3.0681e-01,5.1000e+01
IMP_SCORE,670,GO:0021895,3.0678e-01,1.1000e+01
IMP_SCORE,671,GO:0032873,3.0674e-01,8.0000e+00
IMP_SCORE,672,GO:0043518,3.0669e-01,1.6000e+01
IMP_SCORE,673,GO:0071468,3.0664e-01,3.0000e+00
IMP_SCORE,674,GO:0050427,3.0662e-01,3.0000e+00
IMP_SCORE,675,GO:0022409,3.0661e-01,7.5000e+01
IMP_SCORE,676,GO:0008066,3.0657e-01,1.6000e+01
IMP_SCORE,677,GO:0060706,3.0651e-01,5.0000e+00
IMP_SCORE,678,GO:0048145,3.0650e-01,4.4000e+01
IMP_SCORE,679,GO:1901992,3.0638e-01,1.9000e+01
IMP_SCORE,680,GO:0009975,3.0637e-01,3.0000e+00
IMP_SCORE,681,GO:0016445,3.0621e-01,1.3000e+01
IMP_SCORE,682,GO:0045907,3.0620e-01,6.0000e+00
IMP_SCORE,683,GO:0032735,3.0597e-01,2.2000e+01
IMP_SCORE,684,GO:0008088,3.0551e-01,1.1000e+01
IMP_SCORE,685,GO:0045582,3.0514e-01,2.8000e+01
IMP_SCORE,686,GO:0031089,3.0512e-01,2.5000e+01
IMP_SCORE,687,GO:0044766,3.0505e-01,3.4000e+01
IMP_SCORE,688,GO:1902337,3.0492e-01,4.0000e+00
IMP_SCORE,689,GO:1990126,3.0491e-01,5.1000e+01
IMP_SCORE,690,GO:0010882,3.0488e-01,3.0000e+00
IMP_SCORE,691,GO:0006509,3.0485e-01,7.0000e+00
IMP_SCORE,692,GO:0010640,3.0480e-01,1.2000e+01
IMP_SCORE,693,GO:0071398,3.0458e-01,8.0000e+00
IMP_SCORE,694,GO:0045672,3.0391e-01,6.0000e+00
IMP_SCORE,695,GO:0045628,3.0385e-01,4.0000e+00
IMP_SCORE,696,GO:2001204,3.0381e-01,2.0000e+01
IMP_SCORE,697,GO:0030277,3.0371e-01,1.0000e+01
IMP_SCORE,698,GO:0090190,3.0371e-01,7.0000e+00
IMP_SCORE,699,GO:0071772,3.0370e-01,9.0000e+00
IMP_SCORE,700,GO:0001948,3.0335e-01,7.5000e+01
IMP_SCORE,701,GO:0098581,3.0296e-01,1.0000e+01
IMP_SCORE,702,GO:0009066,3.0294e-01,6.6000e+01
IMP_SCORE,703,GO:0090312,3.0288e-01,8.0000e+00
IMP_SCORE,704,GO:0060996,3.0281e-01,1.1000e+01
IMP_SCORE,705,GO:0045444,3.0214e-01,8.7000e+01
IMP_SCORE,706,GO:0035872,3.0182e-01,1.5000e+01
IMP_SCORE,707,GO:0046580,3.0180e-01,7.0000e+00
IMP_SCORE,708,GO:1902307,3.0151e-01,1.6000e+01
IMP_SCORE,709,GO:0090136,3.0135e-01,1.2000e+01
IMP_SCORE,710,GO:0031109,3.0133e-01,1.4000e+01
IMP_SCORE,711,GO:0019319,3.0105e-01,1.8000e+01
IMP_SCORE,712,GO:0001570,3.0058e-01,1.3000e+01
IMP_SCORE,713,GO:0005123,3.0046e-01,1.4000e+01
IMP_SCORE,714,GO:0045921,3.0035e-01,2.4000e+01
IMP_SCORE,715,GO:0046487,3.0028e-01,4.9000e+01
IMP_SCORE,716,GO:0050779,3.0006e-01,7.0000e+00
IMP_SCORE,717,GO:0034185,3.0004e-01,7.0000e+00
IMP_SCORE,718,GO:0009112,2.9993e-01,1.9000e+01
IMP_SCORE,719,GO:0001961,2.9979e-01,2.3000e+01
IMP_SCORE,720,GO:0071634,2.9966e-01,1.8000e+01
IMP_SCORE,721,GO:0060612,2.9951e-01,2.3000e+01
IMP_SCORE,722,GO:0043627,2.9949e-01,4.8000e+01
IMP_SCORE,723,GO:0071871,2.9927e-01,5.0000e+00
IMP_SCORE,724,GO:0080182,2.9913e-01,4.0000e+00
IMP_SCORE,725,GO:0072350,2.9906e-01,4.7000e+01
IMP_SCORE,726,GO:0035102,2.9905e-01,8.0000e+00
IMP_SCORE,727,GO:0033189,2.9877e-01,8.0000e+00
IMP_SCORE,728,GO:1905898,2.9877e-01,7.0000e+00
IMP_SCORE,729,GO:1903078,2.9865e-01,2.7000e+01
IMP_SCORE,730,GO:0070059,2.9859e-01,1.0000e+01
IMP_SCORE,731,GO:0002715,2.9848e-01,1.1000e+01
IMP_SCORE,732,GO:1901623,2.9833e-01,1.0000e+01
IMP_SCORE,733,GO:0090192,2.9826e-01,5.0000e+00
IMP_SCORE,734,GO:0071242,2.9815e-01,1.4000e+01
IMP_SCORE,735,GO:0009415,2.9806e-01,1.1000e+01
IMP_SCORE,736,GO:0032095,2.9793e-01,2.0000e+00
IMP_SCORE,737,GO:2000573,2.9790e-01,1.9000e+01
IMP_SCORE,738,GO:0046677,2.9789e-01,2.1000e+01
IMP_SCORE,739,GO:0031669,2.9781e-01,3.7000e+01
IMP_SCORE,740,GO:1902622,2.9778e-01,1.3000e+01
IMP_SCORE,741,GO:0034109,2.9765e-01,6.3000e+01
IMP_SCORE,742,GO:0051044,2.9743e-01,9.0000e+00
IMP_SCORE,743,GO:0048714,2.9698e-01,1.2000e+01
IMP_SCORE,744,GO:1903205,2.9689e-01,9.0000e+00
IMP_SCORE,745,GO:1901607,2.9679e-01,5.6000e+01
IMP_SCORE,746,GO:0030512,2.9674e-01,1.7000e+01
IMP_SCORE,747,GO:0009219,2.9644e-01,5.0000e+00
IMP_SCORE,748,GO:0009411,2.9618e-01,4.5000e+01
IMP_SCORE,749,GO:2000242,2.9608e-01,1.7000e+01
IMP_SCORE,750,GO:0035304,2.9600e-01,2.7000e+01
IMP_SCORE,751,GO:0006984,2.9589e-01,2.2000e+01
IMP_SCORE,752,GO:0021819,2.9571e-01,1.9000e+01
IMP_SCORE,753,GO:0051054,2.9536e-01,4.5000e+01
IMP_SCORE,754,GO:0001956,2.9517e-01,9.0000e+00
IMP_SCORE,755,GO:0071675,2.9514e-01,1.2000e+01
IMP_SCORE,756,GO:0045880,2.9507e-01,1.2000e+01
IMP_SCORE,757,GO:1904035,2.9505e-01,2.1000e+01
IMP_SCORE,758,GO:0051984,2.9475e-01,5.0000e+00
IMP_SCORE,759,GO:0046434,2.9444e-01,2.9000e+01
IMP_SCORE,760,GO:1903708,2.9424e-01,3.1000e+01
IMP_SCORE,761,GO:0055081,2.9424e-01,2.0000e+01
IMP_SCORE,762,GO:0052548,2.9416e-01,1.6400e+02
IMP_SCORE,763,GO:0046471,2.9415e-01,2.4000e+01
IMP_SCORE,764,GO:0045687,2.9352e-01,2.3000e+01
IMP_SCORE,765,GO:0001756,2.9344e-01,8.0000e+00
IMP_SCORE,766,GO:0042510,2.9344e-01,9.0000e+00
IMP_SCORE,767,GO:1905897,2.9328e-01,1.5000e+01
IMP_SCORE,768,GO:0032480,2.9322e-01,6.0000e+00
IMP_SCORE,769,GO:1903792,2.9322e-01,7.0000e+00
IMP_SCORE,770,GO:0030818,2.9304e-01,7.0000e+00
IMP_SCORE,771,GO:0001662,2.9276e-01,2.6000e+01
IMP_SCORE,772,GO:1902001,2.9267e-01,6.0000e+00
IMP_SCORE,773,GO:2000117,2.9253e-01,1.6000e+01
IMP_SCORE,774,GO:0030669,2.9242e-01,3.2000e+01
IMP_SCORE,775,GO:0019198,2.9237e-01,2.1000e+01
IMP_SCORE,776,GO:0015278,2.9234e-01,4.0000e+00
IMP_SCORE,777,GO:0031929,2.9229e-01,7.0000e+00
IMP_SCORE,778,GO:0035728,2.9227e-01,7.0000e+00
IMP_SCORE,779,GO:0061458,2.9214e-01,1.2000e+01
IMP_SCORE,780,GO:0014041,2.9213e-01,9.0000e+00
IMP_SCORE,781,GO:0071222,2.9211e-01,3.8000e+01
IMP_SCORE,782,GO:0043524,2.9209e-01,3.4000e+01
IMP_SCORE,783,GO:0060260,2.9160e-01,1.1000e+01
IMP_SCORE,784,GO:1901881,2.9151e-01,2.5000e+01
IMP_SCORE,785,GO:0009299,2.9144e-01,8.0000e+00
IMP_SCORE,786,GO:0046631,2.9135e-01,1.1000e+01
IMP_SCORE,787,GO:0036294,2.9110e-01,2.7000e+01
IMP_SCORE,788,GO:0051023,2.9105e-01,1.1000e+01
IMP_SCORE,789,GO:0016358,2.9093e-01,1.7000e+01
IMP_SCORE,790,GO:0042116,2.9091e-01,3.6000e+01
IMP_SCORE,791,GO:0051588,2.9087e-01,2.1000e+01
IMP_SCORE,792,GO:0070371,2.9031e-01,1.3000e+01
IMP_SCORE,793,GO:0032743,2.9021e-01,1.0000e+01
IMP_SCORE,794,GO:0006750,2.8983e-01,2.7000e+01
IMP_SCORE,795,GO:0033344,2.8976e-01,7.0000e+00
IMP_SCORE,796,GO:0046174,2.8965e-01,7.0000e+00
IMP_SCORE,797,GO:0004143,2.8961e-01,7.0000e+00
IMP_SCORE,798,GO:0071711,2.8954e-01,1.4000e+01
IMP_SCORE,799,GO:0006493,2.8930e-01,7.6000e+01
IMP_SCORE,800,GO:0019098,2.8914e-01,2.5000e+01
IMP_SCORE,801,GO:0001525,2.8903e-01,1.1000e+02
IMP_SCORE,802,GO:2000678,2.8900e-01,5.0000e+00
IMP_SCORE,803,GO:0042534,2.8881e-01,7.0000e+00
IMP_SCORE,804,GO:0000188,2.8875e-01,1.6000e+01
IMP_SCORE,805,GO:0043029,2.8872e-01,7.0000e+00
IMP_SCORE,806,GO:0010634,2.8872e-01,2.3000e+01
IMP_SCORE,807,GO:0001977,2.8853e-01,1.1000e+01
IMP_SCORE,808,GO:0042953,2.8853e-01,7.0000e+00
IMP_SCORE,809,GO:0016627,2.8826e-01,7.4000e+01
IMP_SCORE,810,GO:0051653,2.8824e-01,8.0000e+00
IMP_SCORE,811,GO:0030212,2.8787e-01,5.3000e+01
IMP_SCORE,812,GO:0030595,2.8787e-01,5.4000e+01
IMP_SCORE,813,GO:0051127,2.8783e-01,9.0000e+00
IMP_SCORE,814,GO:0071682,2.8782e-01,7.0000e+00
IMP_SCORE,815,GO:0060055,2.8777e-01,1.5000e+01
IMP_SCORE,816,GO:0007164,2.8763e-01,9.0000e+00
IMP_SCORE,817,GO:1901990,2.8745e-01,8.8000e+01
IMP_SCORE,818,GO:0016505,2.8725e-01,1.4000e+01
IMP_SCORE,819,GO:0007638,2.8714e-01,5.0000e+00
IMP_SCORE,820,GO:0019200,2.8709e-01,1.2000e+01
IMP_SCORE,821,GO:1903018,2.8703e-01,1.6000e+01
IMP_SCORE,822,GO:0043124,2.8701e-01,3.2000e+01
IMP_SCORE,823,GO:0010660,2.8695e-01,1.3000e+01
IMP_SCORE,824,GO:0061615,2.8681e-01,5.0000e+00
IMP_SCORE,825,GO:1902165,2.8662e-01,1.2000e+01
IMP_SCORE,826,GO:0045834,2.8660e-01,4.1000e+01
IMP_SCORE,827,GO:2001238,2.8643e-01,1.6000e+01
IMP_SCORE,828,GO:0005720,2.8627e-01,1.3000e+01
IMP_SCORE,829,GO:0003071,2.8613e-01,1.7000e+01
IMP_SCORE,830,GO:0061436,2.8605e-01,9.0000e+00
IMP_SCORE,831,GO:0032006,2.8603e-01,6.9000e+01
IMP_SCORE,832,GO:0005640,2.8598e-01,7.2000e+01
IMP_SCORE,833,GO:0018196,2.8598e-01,4.4000e+01
IMP_SCORE,834,GO:0046827,2.8594e-01,6.0000e+00
IMP_SCORE,835,GO:0044774,2.8594e-01,1.3000e+01
IMP_SCORE,836,GO:2001239,2.8594e-01,2.7000e+01
IMP_SCORE,837,GO:0090003,2.8575e-01,2.2000e+01
IMP_SCORE,838,GO:0002819,2.8561e-01,2.8000e+01
IMP_SCORE,839,GO:0061383,2.8545e-01,8.0000e+00
IMP_SCORE,840,GO:0030809,2.8521e-01,7.0000e+00
IMP_SCORE,841,GO:0060563,2.8501e-01,1.9000e+01
IMP_SCORE,842,GO:0046132,2.8500e-01,1.1000e+01
IMP_SCORE,843,GO:0014743,2.8498e-01,5.0000e+00
IMP_SCORE,844,GO:0032731,2.8489e-01,1.3000e+01
IMP_SCORE,845,GO:0032205,2.8486e-01,4.0000e+00
IMP_SCORE,846,GO:0045471,2.8484e-01,5.8000e+01
IMP_SCORE,847,GO:0055001,2.8476e-01,5.5000e+01
IMP_SCORE,848,GO:0070304,2.8459e-01,3.1000e+01
IMP_SCORE,849,GO:0000096,2.8446e-01,3.1000e+01
IMP_SCORE,850,GO:0030947,2.8396e-01,1.9000e+01
IMP_SCORE,851,GO:0033005,2.8385e-01,1.6000e+01
IMP_SCORE,852,GO:0001846,2.8382e-01,3.4000e+01
IMP_SCORE,853,GO:0051591,2.8378e-01,2.7000e+01
IMP_SCORE,854,GO:0045766,2.8373e-01,6.3000e+01
IMP_SCORE,855,GO:0035904,2.8368e-01,1.2000e+01
IMP_SCORE,856,GO:0045913,2.8359e-01,1.7000e+01
IMP_SCORE,857,GO:0001836,2.8337e-01,2.3000e+01
IMP_SCORE,858,GO:0002903,2.8324e-01,4.0000e+00
IMP_SCORE,859,GO:0000726,2.8322e-01,9.0000e+00
IMP_SCORE,860,GO:2000515,2.8320e-01,8.0000e+00
IMP_SCORE,861,GO:0010984,2.8298e-01,4.0000e+00
IMP_SCORE,862,GO:0051893,2.8298e-01,1.8000e+01
IMP_SCORE,863,GO:0044033,2.8292e-01,8.0000e+00
IMP_SCORE,864,GO:1900408,2.8290e-01,1.0000e+01
IMP_SCORE,865,GO:0006144,2.8284e-01,1.2000e+01
IMP_SCORE,866,GO:0030330,2.8282e-01,2.6000e+01
IMP_SCORE,867,GO:0000278,2.8276e-01,1.2000e+01
IMP_SCORE,868,GO:0042058,2.8265e-01,2.6000e+01
IMP_SCORE,869,GO:0072001,2.8258e-01,8.0000e+00
IMP_SCORE,870,GO:0031932,2.8254e-01,2.4000e+01
IMP_SCORE,871,GO:1900409,2.8231e-01,7.0000e+00
IMP_SCORE,872,GO:0090183,2.8224e-01,9.0000e+00
IMP_SCORE,873,GO:0042306,2.8212e-01,6.2000e+01
IMP_SCORE,874,GO:0050431,2.8201e-01,5.5000e+01
IMP_SCORE,875,GO:2000378,2.8195e-01,1.6000e+01
IMP_SCORE,876,GO:0010828,2.8191e-01,2.8000e+01
IMP_SCORE,877,GO:0035326,2.8188e-01,3.4000e+01
IMP_SCORE,878,GO:0070491,2.8177e-01,2.9000e+01
IMP_SCORE,879,GO:0070373,2.8168e-01,2.1000e+01
IMP_SCORE,880,GO:0097306,2.8167e-01,2.2000e+01
IMP_SCORE,881,GO:0070076,2.8159e-01,1.1000e+01
IMP_SCORE,882,GO:0001965,2.8141e-01,3.0000e+01
IMP_SCORE,883,GO:0030828,2.8137e-01,4.0000e+00
IMP_SCORE,884,GO:0021954,2.8133e-01,8.0000e+00
IMP_SCORE,885,GO:2000249,2.8113e-01,2.1000e+01
IMP_SCORE,886,GO:0071732,2.8093e-01,3.0000e+00
IMP_SCORE,887,GO:0010669,2.8076e-01,2.2000e+01
IMP_SCORE,888,GO:0050805,2.8074e-01,1.7000e+01
IMP_SCORE,889,GO:0019933,2.8071e-01,1.5000e+01
IMP_SCORE,890,GO:0048286,2.8058e-01,7.0000e+00
IMP_SCORE,891,GO:0032479,2.8058e-01,6.2000e+01
IMP_SCORE,892,GO:0032729,2.8057e-01,2.9000e+01
IMP_SCORE,893,GO:0005777,2.8051e-01,1.4800e+02
IMP_SCORE,894,GO:0010226,2.8048e-01,8.0000e+00
IMP_SCORE,895,GO:0008206,2.8048e-01,3.1000e+01
IMP_SCORE,896,GO:0043539,2.8044e-01,1.3000e+01
IMP_SCORE,897,GO:0008306,2.8044e-01,2.8000e+01
IMP_SCORE,898,GO:0007625,2.8040e-01,2.3000e+01
IMP_SCORE,899,GO:1903204,2.8034e-01,8.0000e+00
IMP_SCORE,900,GO:0050860,2.8010e-01,1.0000e+01
IMP_SCORE,901,GO:0035578,2.8003e-01,7.2000e+01
IMP_SCORE,902,GO:1903409,2.7995e-01,1.5000e+01
IMP_SCORE,903,GO:0098748,2.7984e-01,3.0000e+00
IMP_SCORE,904,GO:0002902,2.7978e-01,3.0000e+00
IMP_SCORE,905,GO:0010907,2.7975e-01,1.6000e+01
IMP_SCORE,906,GO:0016575,2.7965e-01,2.8000e+01
IMP_SCORE,907,GO:0002820,2.7964e-01,8.0000e+00
IMP_SCORE,908,GO:0002092,2.7956e-01,8.0000e+00
IMP_SCORE,909,GO:0051293,2.7942e-01,2.0000e+00
IMP_SCORE,910,GO:0097529,2.7903e-01,4.4000e+01
IMP_SCORE,911,GO:0008652,2.7890e-01,6.7000e+01
IMP_SCORE,912,GO:0061448,2.7871e-01,4.0000e+01
IMP_SCORE,913,GO:0070527,2.7843e-01,4.3000e+01
IMP_SCORE,914,GO:0034498,2.7840e-01,3.0000e+00
IMP_SCORE,915,GO:0046173,2.7837e-01,2.4000e+01
IMP_SCORE,916,GO:0032722,2.7835e-01,1.5000e+01
IMP_SCORE,917,GO:0045778,2.7824e-01,3.7000e+01
IMP_SCORE,918,GO:1900407,2.7797e-01,1.4000e+01
IMP_SCORE,919,GO:0045182,2.7796e-01,2.8000e+01
IMP_SCORE,920,GO:0001774,2.7780e-01,1.9000e+01
IMP_SCORE,921,GO:0048168,2.7777e-01,3.4000e+01
IMP_SCORE,922,GO:0035902,2.7766e-01,1.4000e+01
IMP_SCORE,923,GO:0001736,2.7758e-01,1.8000e+01
IMP_SCORE,924,GO:0006656,2.7757e-01,2.1000e+01
IMP_SCORE,925,GO:0045954,2.7755e-01,1.4000e+01
IMP_SCORE,926,GO:2000257,2.7734e-01,5.1000e+01
IMP_SCORE,927,GO:0072310,2.7731e-01,1.6000e+01
IMP_SCORE,928,GO:1904019,2.7711e-01,6.0000e+00
IMP_SCORE,929,GO:0010470,2.7710e-01,6.0000e+00
IMP_SCORE,930,GO:0045616,2.7703e-01,4.0000e+00
IMP_SCORE,931,GO:0009409,2.7690e-01,1.8000e+01
IMP_SCORE,932,GO:0010665,2.7684e-01,1.0000e+01
IMP_SCORE,933,GO:0023014,2.7676e-01,8.5000e+01
IMP_SCORE,934,GO:0045685,2.7658e-01,4.1000e+01
IMP_SCORE,935,GO:0042542,2.7646e-01,3.1000e+01
IMP_SCORE,936,GO:0030823,2.7641e-01,4.0000e+00
IMP_SCORE,937,GO:0002026,2.7619e-01,4.0000e+00
IMP_SCORE,938,GO:0061157,2.7618e-01,5.0000e+00
IMP_SCORE,939,GO:0007168,2.7612e-01,4.0000e+00
IMP_SCORE,940,GO:0004861,2.7604e-01,4.0000e+00
IMP_SCORE,941,GO:1900543,2.7575e-01,1.3000e+01
IMP_SCORE,942,GO:0003746,2.7555e-01,1.3000e+01
IMP_SCORE,943,GO:0043394,2.7546e-01,4.0000e+01
IMP_SCORE,944,GO:0010591,2.7545e-01,2.4000e+01
IMP_SCORE,945,GO:0097305,2.7538e-01,7.7000e+01
IMP_SCORE,946,GO:0071216,2.7516e-01,6.3000e+01
IMP_SCORE,947,GO:0051382,2.7510e-01,2.0000e+00
IMP_SCORE,948,GO:0014704,2.7500e-01,1.5000e+01
IMP_SCORE,949,GO:0050999,2.7494e-01,1.0000e+01
IMP_SCORE,950,GO:0035358,2.7488e-01,4.0000e+00
IMP_SCORE,951,GO:1901976,2.7473e-01,1.1000e+01
IMP_SCORE,952,GO:0009395,2.7452e-01,2.3000e+01
IMP_SCORE,953,GO:0099738,2.7444e-01,5.0000e+00
IMP_SCORE,954,GO:1903729,2.7437e-01,3.8000e+01
IMP_SCORE,955,GO:0048806,2.7436e-01,1.9000e+01
IMP_SCORE,956,GO:0001709,2.7435e-01,2.5000e+01
IMP_SCORE,957,GO:0048169,2.7417e-01,1.5000e+01
IMP_SCORE,958,GO:0045408,2.7414e-01,5.0000e+00
IMP_SCORE,959,GO:2001251,2.7413e-01,2.2000e+01
IMP_SCORE,960,GO:1902106,2.7411e-01,5.4000e+01
IMP_SCORE,961,GO:0005159,2.7409e-01,8.0000e+00
IMP_SCORE,962,GO:0035195,2.7395e-01,1.6000e+01
IMP_SCORE,963,GO:0014047,2.7395e-01,8.0000e+00
IMP_SCORE,964,GO:0032530,2.7374e-01,1.8000e+01
IMP_SCORE,965,GO:0006884,2.7372e-01,8.0000e+00
IMP_SCORE,966,GO:1903391,2.7370e-01,1.6000e+01
IMP_SCORE,967,GO:0010822,2.7362e-01,5.9000e+01
IMP_SCORE,968,GO:0002065,2.7358e-01,1.4000e+01
IMP_SCORE,969,GO:0000002,2.7357e-01,2.0000e+01
IMP_SCORE,970,GO:0044144,2.7342e-01,1.3000e+01
IMP_SCORE,971,GO:0010976,2.7329e-01,7.1000e+01
IMP_SCORE,972,GO:0021955,2.7328e-01,2.1000e+01
IMP_SCORE,973,GO:0000920,2.7324e-01,4.0000e+00
IMP_SCORE,974,GO:0032816,2.7321e-01,9.0000e+00
IMP_SCORE,975,GO:0034774,2.7308e-01,1.2000e+02
IMP_SCORE,976,GO:0030819,2.7301e-01,1.1000e+01
IMP_SCORE,977,GO:0033138,2.7297e-01,1.5000e+01
IMP_SCORE,978,GO:0031100,2.7256e-01,3.4000e+01
IMP_SCORE,979,GO:0003018,2.7251e-01,4.9000e+01
IMP_SCORE,980,GO:0098586,2.7232e-01,1.1000e+01
IMP_SCORE,981,GO:0050729,2.7231e-01,4.4000e+01
IMP_SCORE,982,GO:0043405,2.7226e-01,9.3000e+01
IMP_SCORE,983,GO:0045839,2.7215e-01,1.0000e+01
IMP_SCORE,984,GO:0035308,2.7211e-01,1.6000e+01
IMP_SCORE,985,GO:0021952,2.7205e-01,2.3000e+01
IMP_SCORE,986,GO:0050870,2.7195e-01,5.6000e+01
IMP_SCORE,987,GO:0030866,2.7176e-01,7.0000e+01
IMP_SCORE,988,GO:0048871,2.7162e-01,3.3000e+01
IMP_SCORE,989,GO:0031623,2.7160e-01,3.1000e+01
IMP_SCORE,990,GO:0008015,2.7157e-01,4.1000e+01
IMP_SCORE,991,GO:0031143,2.7136e-01,4.0000e+00
IMP_SCORE,992,GO:0060119,2.7133e-01,1.0000e+01
IMP_SCORE,993,GO:0033750,2.7106e-01,4.0000e+00
IMP_SCORE,994,GO:1903306,2.7089e-01,2.6000e+01
IMP_SCORE,995,GO:0031543,2.7087e-01,3.0000e+00
IMP_SCORE,996,GO:0006636,2.7085e-01,3.6000e+01
IMP_SCORE,997,GO:0010613,2.7078e-01,7.0000e+00
IMP_SCORE,998,GO:0008064,2.7065e-01,6.8000e+01
IMP_SCORE,999,GO:0006020,2.7052e-01,1.0000e+01
IMP_SCORE,1000,GO:0051895,2.7046e-01,6.0000e+00
IMP_SCORE,1001,GO:0043901,2.7041e-01,6.1000e+01
IMP_SCORE,1002,GO:0016202,2.7037e-01,2.3000e+01
IMP_SCORE,1003,GO:0001838,2.7033e-01,1.4000e+01
IMP_SCORE,1004,GO:0017144,2.7025e-01,3.3000e+01
IMP_SCORE,1005,GO:0005885,2.7014e-01,1.3000e+01
IMP_SCORE,1006,GO:0019843,2.7011e-01,8.5000e+01
IMP_SCORE,1007,GO:0042454,2.7002e-01,1.9000e+01
IMP_SCORE,1008,GO:0002230,2.7002e-01,4.0000e+00
IMP_SCORE,1009,GO:0051258,2.6998e-01,1.6000e+01
IMP_SCORE,1010,GO:0035249,2.6964e-01,2.4000e+01
IMP_SCORE,1011,GO:0002828,2.6959e-01,2.1000e+01
IMP_SCORE,1012,GO:0001837,2.6919e-01,2.7000e+01
IMP_SCORE,1013,GO:0048839,2.6914e-01,6.0000e+01
IMP_SCORE,1014,GO:0045777,2.6897e-01,1.2000e+01
IMP_SCORE,1015,GO:0045671,2.6872e-01,1.2000e+01
IMP_SCORE,1016,GO:0007044,2.6863e-01,5.9000e+01
IMP_SCORE,1017,GO:1901888,2.6862e-01,2.5000e+01
IMP_SCORE,1018,GO:0048010,2.6845e-01,2.8000e+01
IMP_SCORE,1019,GO:0010862,2.6832e-01,8.0000e+00
IMP_SCORE,1020,GO:0001938,2.6831e-01,3.2000e+01
IMP_SCORE,1021,GO:0010906,2.6822e-01,3.5000e+01
IMP_SCORE,1022,GO:0051350,2.6801e-01,8.0000e+00
IMP_SCORE,1023,GO:0045624,2.6795e-01,8.0000e+00
IMP_SCORE,1024,GO:0010389,2.6789e-01,3.1000e+01
IMP_SCORE,1025,GO:1901017,2.6783e-01,2.0000e+00
IMP_SCORE,1026,GO:0035327,2.6781e-01,1.5000e+01
IMP_SCORE,1027,GO:0010832,2.6774e-01,2.4000e+01
IMP_SCORE,1028,GO:0010639,2.6773e-01,8.5000e+01
IMP_SCORE,1029,GO:0045649,2.6762e-01,2.0000e+01
IMP_SCORE,1030,GO:0070266,2.6753e-01,1.6000e+01
IMP_SCORE,1031,GO:0004896,2.6751e-01,1.5600e+02
IMP_SCORE,1032,GO:0050433,2.6751e-01,1.4000e+01
IMP_SCORE,1033,GO:0050667,2.6750e-01,1.4000e+01
IMP_SCORE,1034,GO:0071526,2.6739e-01,9.0000e+00
IMP_SCORE,1035,GO:0060021,2.6739e-01,3.4000e+01
IMP_SCORE,1036,GO:0021854,2.6730e-01,4.0000e+00
IMP_SCORE,1037,GO:0060674,2.6728e-01,2.6000e+01
IMP_SCORE,1038,GO:0006775,2.6718e-01,1.3000e+01
IMP_SCORE,1039,GO:0035924,2.6718e-01,2.4000e+01
IMP_SCORE,1040,GO:0035577,2.6713e-01,6.7000e+01
IMP_SCORE,1041,GO:0043392,2.6702e-01,3.8000e+01
IMP_SCORE,1042,GO:0042059,2.6702e-01,1.6000e+01
IMP_SCORE,1043,GO:0007162,2.6698e-01,9.1000e+01
IMP_SCORE,1044,GO:1901861,2.6686e-01,2.8000e+01
IMP_SCORE,1045,GO:0043001,2.6676e-01,1.6000e+01
IMP_SCORE,1046,GO:0032755,2.6669e-01,2.1000e+01
IMP_SCORE,1047,GO:2000810,2.6660e-01,7.0000e+00
IMP_SCORE,1048,GO:0021846,2.6654e-01,5.0000e+00
IMP_SCORE,1049,GO:0051896,2.6654e-01,4.2000e+01
IMP_SCORE,1050,GO:0006953,2.6638e-01,5.6000e+01
IMP_SCORE,1051,GO:0035510,2.6636e-01,1.4000e+01
IMP_SCORE,1052,GO:0048557,2.6624e-01,5.0000e+00
IMP_SCORE,1053,GO:0045240,2.6614e-01,2.1000e+01
IMP_SCORE,1054,GO:0051721,2.6610e-01,1.4000e+01
IMP_SCORE,1055,GO:0071456,2.6594e-01,2.9000e+01
IMP_SCORE,1056,GO:0006733,2.6591e-01,5.1000e+01
IMP_SCORE,1057,GO:0032845,2.6587e-01,4.8000e+01
IMP_SCORE,1058,GO:1905477,2.6582e-01,2.9000e+01
IMP_SCORE,1059,GO:0044088,2.6578e-01,2.2000e+01
IMP_SCORE,1060,GO:0042178,2.6575e-01,9.0000e+00
IMP_SCORE,1061,GO:0051272,2.6573e-01,1.0000e+02
IMP_SCORE,1062,GO:2000108,2.6548e-01,1.5000e+01
IMP_SCORE,1063,GO:0030665,2.6541e-01,5.3000e+01
IMP_SCORE,1064,GO:1903428,2.6536e-01,1.6000e+01
IMP_SCORE,1065,GO:0061515,2.6505e-01,3.1000e+01
IMP_SCORE,1066,GO:0061842,2.6499e-01,1.1000e+01
IMP_SCORE,1067,GO:0051494,2.6496e-01,5.2000e+01
IMP_SCORE,1068,GO:0006942,2.6490e-01,1.5000e+01
IMP_SCORE,1069,GO:0035254,2.6480e-01,9.0000e+00
IMP_SCORE,1070,GO:0001960,2.6474e-01,1.1000e+01
IMP_SCORE,1071,GO:0070848,2.6467e-01,8.0000e+01
IMP_SCORE,1072,GO:0051091,2.6453e-01,7.1000e+01
IMP_SCORE,1073,GO:0009156,2.6427e-01,1.8000e+01
IMP_SCORE,1074,GO:0002643,2.6425e-01,1.7000e+01
IMP_SCORE,1075,GO:0051904,2.6423e-01,9.0000e+00
IMP_SCORE,1076,GO:0046461,2.6410e-01,1.2000e+01
IMP_SCORE,1077,GO:0030239,2.6407e-01,9.0000e+00
IMP_SCORE,1078,GO:2001020,2.6393e-01,4.2000e+01
IMP_SCORE,1079,GO:0010763,2.6393e-01,9.0000e+00
IMP_SCORE,1080,GO:0050730,2.6387e-01,5.7000e+01
IMP_SCORE,1081,GO:0071901,2.6383e-01,4.4000e+01
IMP_SCORE,1082,GO:0098794,2.6370e-01,7.3000e+01
IMP_SCORE,1083,GO:0090100,2.6357e-01,3.5000e+01
IMP_SCORE,1084,GO:0051059,2.6353e-01,2.1000e+01
IMP_SCORE,1085,GO:0031983,2.6351e-01,1.3600e+02
IMP_SCORE,1086,GO:0052744,2.6350e-01,4.0000e+00
IMP_SCORE,1087,GO:0021756,2.6339e-01,1.1000e+01
IMP_SCORE,1088,GO:0045005,2.6319e-01,4.0000e+00
IMP_SCORE,1089,GO:0005811,2.6317e-01,1.0200e+02
IMP_SCORE,1090,GO:0060330,2.6317e-01,8.0000e+00
IMP_SCORE,1091,GO:0032956,2.6309e-01,9.6000e+01
IMP_SCORE,1092,GO:0051348,2.6306e-01,8.2000e+01
IMP_SCORE,1093,GO:0031397,2.6301e-01,1.2000e+01
IMP_SCORE,1094,GO:0014910,2.6301e-01,1.6000e+01
IMP_SCORE,1095,GO:0032642,2.6292e-01,3.7000e+01
IMP_SCORE,1096,GO:0002064,2.6286e-01,6.7000e+01
IMP_SCORE,1097,GO:0032732,2.6284e-01,1.2000e+01
IMP_SCORE,1098,GO:0051968,2.6276e-01,8.0000e+00
IMP_SCORE,1099,GO:0046718,2.6257e-01,6.1000e+01
IMP_SCORE,1100,GO:0051966,2.6255e-01,1.8000e+01
IMP_SCORE,1101,GO:0031072,2.6248e-01,6.5000e+01
IMP_SCORE,1102,GO:0019867,2.6246e-01,1.5100e+02
IMP_SCORE,1103,GO:2000479,2.6243e-01,1.5000e+01
IMP_SCORE,1104,GO:0030118,2.6230e-01,4.9000e+01
IMP_SCORE,1105,GO:0010857,2.6218e-01,2.1000e+01
IMP_SCORE,1106,GO:0044295,2.6216e-01,1.3000e+01
IMP_SCORE,1107,GO:0060395,2.6200e-01,1.3000e+01
IMP_SCORE,1108,GO:0044437,2.6198e-01,3.4400e+02
IMP_SCORE,1109,GO:0001914,2.6196e-01,9.0000e+00
IMP_SCORE,1110,GO:0000185,2.6182e-01,6.0000e+00
IMP_SCORE,1111,GO:0008209,2.6166e-01,3.3000e+01
IMP_SCORE,1112,GO:0019724,2.6162e-01,1.0000e+01
IMP_SCORE,1113,GO:0019956,2.6149e-01,1.4000e+01
IMP_SCORE,1114,GO:0042516,2.6128e-01,1.7000e+01
IMP_SCORE,1115,GO:0070875,2.6120e-01,1.5000e+01
IMP_SCORE,1116,GO:2000177,2.6115e-01,3.0000e+01
IMP_SCORE,1117,GO:1901019,2.6112e-01,1.7000e+01
IMP_SCORE,1118,GO:0051222,2.6102e-01,1.1400e+02
IMP_SCORE,1119,GO:1902850,2.6100e-01,2.6000e+01
IMP_SCORE,1120,GO:0007568,2.6086e-01,9.4000e+01
IMP_SCORE,1121,GO:0030071,2.6085e-01,9.0000e+00
IMP_SCORE,1122,GO:0004697,2.6082e-01,6.0000e+00
IMP_SCORE,1123,GO:0019318,2.6081e-01,8.4000e+01
IMP_SCORE,1124,GO:0002360,2.6073e-01,8.0000e+00
IMP_SCORE,1125,GO:0043496,2.6066e-01,9.0000e+00
IMP_SCORE,1126,GO:0010644,2.6057e-01,9.0000e+00
IMP_SCORE,1127,GO:0002237,2.6042e-01,1.1300e+02
IMP_SCORE,1128,GO:0002699,2.6042e-01,4.0000e+01
IMP_SCORE,1129,GO:0032673,2.6036e-01,1.2000e+01
IMP_SCORE,1130,GO:0046824,2.6026e-01,1.9000e+01
IMP_SCORE,1131,GO:0070509,2.6008e-01,2.4000e+01
IMP_SCORE,1132,GO:0031063,2.6003e-01,1.4000e+01
IMP_SCORE,1133,GO:0043410,2.6002e-01,9.1000e+01
IMP_SCORE,1134,GO:0051153,2.5995e-01,3.8000e+01
IMP_SCORE,1135,GO:0061136,2.5988e-01,4.9000e+01
IMP_SCORE,1136,GO:0019048,2.5986e-01,1.5000e+01
IMP_SCORE,1137,GO:0042104,2.5985e-01,9.0000e+00
IMP_SCORE,1138,GO:0051101,2.5979e-01,3.6000e+01
IMP_SCORE,1139,GO:0045944,2.5977e-01,1.7800e+02
IMP_SCORE,1140,GO:2000036,2.5959e-01,4.0000e+00
IMP_SCORE,1141,GO:0031103,2.5956e-01,1.3000e+01
IMP_SCORE,1142,GO:2000846,2.5949e-01,1.3000e+01
IMP_SCORE,1143,GO:0019372,2.5948e-01,2.8000e+01
IMP_SCORE,1144,GO:0050775,2.5934e-01,1.3000e+01
IMP_SCORE,1145,GO:2000352,2.5926e-01,9.0000e+00
IMP_SCORE,1146,GO:0031306,2.5920e-01,8.0000e+00
IMP_SCORE,1147,GO:0036151,2.5909e-01,2.8000e+01
IMP_SCORE,1148,GO:0009925,2.5909e-01,2.5000e+01
IMP_SCORE,1149,GO:0007271,2.5905e-01,1.3000e+01
IMP_SCORE,1150,GO:0019731,2.5901e-01,2.2000e+01
IMP_SCORE,1151,GO:2000279,2.5898e-01,4.0000e+00
IMP_SCORE,1152,GO:0042574,2.5885e-01,5.0000e+00
IMP_SCORE,1153,GO:1901214,2.5876e-01,7.5000e+01
IMP_SCORE,1154,GO:0032868,2.5868e-01,6.4000e+01
IMP_SCORE,1155,GO:0034776,2.5847e-01,6.0000e+00
IMP_SCORE,1156,GO:2000351,2.5846e-01,1.5000e+01
IMP_SCORE,1157,GO:1900027,2.5844e-01,1.5000e+01
IMP_SCORE,1158,GO:1902554,2.5834e-01,9.0000e+00
IMP_SCORE,1159,GO:0045807,2.5829e-01,5.2000e+01
IMP_SCORE,1160,GO:0006303,2.5826e-01,9.0000e+00
IMP_SCORE,1161,GO:0046890,2.5817e-01,4.8000e+01
IMP_SCORE,1162,GO:1902624,2.5809e-01,1.6000e+01
IMP_SCORE,1163,GO:0031069,2.5799e-01,9.0000e+00
IMP_SCORE,1164,GO:0090316,2.5784e-01,5.4000e+01
IMP_SCORE,1165,GO:0043300,2.5766e-01,2.1000e+01
IMP_SCORE,1166,GO:0022600,2.5755e-01,2.8000e+01
IMP_SCORE,1167,GO:0071353,2.5755e-01,1.3000e+01
IMP_SCORE,1168,GO:0010965,2.5754e-01,8.0000e+00
IMP_SCORE,1169,GO:0043028,2.5753e-01,1.8000e+01
IMP_SCORE,1170,GO:0010507,2.5747e-01,2.1000e+01
IMP_SCORE,1171,GO:0006278,2.5746e-01,3.0000e+00
IMP_SCORE,1172,GO:0019532,2.5745e-01,4.0000e+00
IMP_SCORE,1173,GO:0019471,2.5741e-01,7.0000e+00
IMP_SCORE,1174,GO:0042330,2.5735e-01,1.6600e+02
IMP_SCORE,1175,GO:0010803,2.5731e-01,1.9000e+01
IMP_SCORE,1176,GO:0033762,2.5727e-01,1.7000e+01
IMP_SCORE,1177,GO:0002221,2.5717e-01,3.9000e+01
IMP_SCORE,1178,GO:0050772,2.5713e-01,3.1000e+01
IMP_SCORE,1179,GO:0035307,2.5705e-01,1.6000e+01
IMP_SCORE,1180,GO:0006778,2.5704e-01,2.8000e+01
IMP_SCORE,1181,GO:1900117,2.5698e-01,3.0000e+00
IMP_SCORE,1182,GO:0006089,2.5683e-01,9.0000e+00
IMP_SCORE,1183,GO:0010508,2.5674e-01,2.2000e+01
IMP_SCORE,1184,GO:0034105,2.5673e-01,6.0000e+00
IMP_SCORE,1185,GO:0051209,2.5671e-01,5.0000e+00
IMP_SCORE,1186,GO:0032813,2.5670e-01,2.3000e+01
IMP_SCORE,1187,GO:0008329,2.5662e-01,1.2000e+01
IMP_SCORE,1188,GO:0019955,2.5661e-01,1.0000e+02
IMP_SCORE,1189,GO:0048661,2.5652e-01,1.8000e+01
IMP_SCORE,1190,GO:1904589,2.5650e-01,5.0000e+01
IMP_SCORE,1191,GO:1902117,2.5648e-01,4.0000e+01
IMP_SCORE,1192,GO:0022612,2.5644e-01,2.2000e+01
IMP_SCORE,1193,GO:0086091,2.5643e-01,8.0000e+00
IMP_SCORE,1194,GO:0048636,2.5640e-01,2.0000e+00
IMP_SCORE,1195,GO:0006006,2.5633e-01,6.5000e+01
IMP_SCORE,1196,GO:1903707,2.5626e-01,6.6000e+01
IMP_SCORE,1197,GO:0014075,2.5617e-01,2.5000e+01
IMP_SCORE,1198,GO:0034122,2.5610e-01,1.1000e+01
IMP_SCORE,1199,GO:0045335,2.5606e-01,4.5000e+01
IMP_SCORE,1200,GO:0070884,2.5600e-01,7.0000e+00
IMP_SCORE,1201,GO:0071391,2.5599e-01,1.9000e+01
IMP_SCORE,1202,GO:0051225,2.5599e-01,6.2000e+01
IMP_SCORE,1203,GO:1990266,2.5595e-01,4.1000e+01
IMP_SCORE,1204,GO:1900121,2.5588e-01,6.0000e+00
IMP_SCORE,1205,GO:1903578,2.5578e-01,8.0000e+00
IMP_SCORE,1206,GO:0032225,2.5571e-01,8.0000e+00
IMP_SCORE,1207,GO:0043425,2.5570e-01,2.1000e+01
IMP_SCORE,1208,GO:0019903,2.5567e-01,4.4000e+01
IMP_SCORE,1209,GO:0045579,2.5561e-01,5.0000e+00
IMP_SCORE,1210,GO:0071333,2.5557e-01,1.8000e+01
IMP_SCORE,1211,GO:0002833,2.5553e-01,2.8000e+01
IMP_SCORE,1212,GO:0005750,2.5552e-01,4.0000e+00
IMP_SCORE,1213,GO:0050663,2.5546e-01,1.5000e+01
IMP_SCORE,1214,GO:0090196,2.5546e-01,1.6000e+01
IMP_SCORE,1215,GO:0005057,2.5545e-01,1.1400e+02
IMP_SCORE,1216,GO:0008203,2.5540e-01,5.0000e+01
IMP_SCORE,1217,GO:0051384,2.5537e-01,6.1000e+01
IMP_SCORE,1218,GO:0060538,2.5521e-01,1.1000e+01
IMP_SCORE,1219,GO:0005634,2.5521e-01,1.2630e+03
IMP_SCORE,1220,GO:0071214,2.5515e-01,9.8000e+01
IMP_SCORE,1221,GO:0005984,2.5510e-01,8.0000e+00
IMP_SCORE,1222,GO:0045742,2.5509e-01,5.0000e+00
IMP_SCORE,1223,GO:0045851,2.5501e-01,2.5000e+01
IMP_SCORE,1224,GO:0032092,2.5468e-01,2.4000e+01
IMP_SCORE,1225,GO:0015693,2.5451e-01,1.8000e+01
IMP_SCORE,1226,GO:0043507,2.5450e-01,2.4000e+01
IMP_SCORE,1227,GO:1905030,2.5439e-01,8.0000e+00
IMP_SCORE,1228,GO:0030808,2.5438e-01,3.0000e+01
IMP_SCORE,1229,GO:0001102,2.5415e-01,2.2000e+01
IMP_SCORE,1230,GO:0043542,2.5411e-01,3.5000e+01
IMP_SCORE,1231,GO:0090568,2.5409e-01,2.2000e+01
IMP_SCORE,1232,GO:0002260,2.5404e-01,2.2000e+01
IMP_SCORE,1233,GO:0019935,2.5376e-01,1.5000e+01
IMP_SCORE,1234,GO:0042599,2.5364e-01,2.5000e+01
IMP_SCORE,1235,GO:0032703,2.5361e-01,9.0000e+00
IMP_SCORE,1236,GO:0050691,2.5358e-01,5.0000e+00
IMP_SCORE,1237,GO:0005515,2.5356e-01,3.0190e+03
IMP_SCORE,1238,GO:0061035,2.5353e-01,1.7000e+01
IMP_SCORE,1239,GO:0060317,2.5352e-01,1.2000e+01
IMP_SCORE,1240,GO:0031233,2.5350e-01,3.7000e+01
IMP_SCORE,1241,GO:0001818,2.5335e-01,8.2000e+01
IMP_SCORE,1242,GO:0043457,2.5322e-01,2.5000e+01
IMP_SCORE,1243,GO:0010951,2.5319e-01,8.4000e+01
IMP_SCORE,1244,GO:1902230,2.5312e-01,5.0000e+00
IMP_SCORE,1245,GO:0032872,2.5306e-01,4.6000e+01
IMP_SCORE,1246,GO:0005154,2.5295e-01,2.6000e+01
IMP_SCORE,1247,GO:0050708,2.5295e-01,9.6000e+01
IMP_SCORE,1248,GO:0097730,2.5275e-01,2.4000e+01
IMP_SCORE,1249,GO:0002323,2.5272e-01,5.0000e+00
IMP_SCORE,1250,GO:0007205,2.5271e-01,2.7000e+01
IMP_SCORE,1251,GO:0051770,2.5269e-01,4.0000e+00
IMP_SCORE,1252,GO:0016655,2.5264e-01,3.2000e+01
IMP_SCORE,1253,GO:0090005,2.5243e-01,6.0000e+00
IMP_SCORE,1254,GO:0030864,2.5226e-01,2.4000e+01
IMP_SCORE,1255,GO:0098911,2.5215e-01,4.0000e+00
IMP_SCORE,1256,GO:0055006,2.5201e-01,1.7000e+01
IMP_SCORE,1257,GO:0003735,2.5181e-01,8.0000e+01
IMP_SCORE,1258,GO:0042035,2.5180e-01,3.0000e+01
IMP_SCORE,1259,GO:0006677,2.5179e-01,2.6000e+01
IMP_SCORE,1260,GO:0031345,2.5168e-01,8.8000e+01
IMP_SCORE,1261,GO:0000187,2.5167e-01,5.6000e+01
IMP_SCORE,1262,GO:0039532,2.5163e-01,1.0000e+00
IMP_SCORE,1263,GO:0035810,2.5163e-01,1.0000e+00
IMP_SCORE,1264,GO:0016074,2.5163e-01,1.0000e+00
IMP_SCORE,1265,GO:0043123,2.5150e-01,1.1000e+02
IMP_SCORE,1266,GO:0071407,2.5147e-01,9.5000e+01
IMP_SCORE,1267,GO:0071564,2.5132e-01,4.0000e+00
IMP_SCORE,1268,GO:0021766,2.5111e-01,4.4000e+01
IMP_SCORE,1269,GO:0051241,2.5108e-01,2.6000e+02
IMP_SCORE,1270,GO:2000514,2.5103e-01,1.4000e+01
IMP_SCORE,1271,GO:0030139,2.5093e-01,5.3000e+01
IMP_SCORE,1272,GO:0043408,2.5090e-01,1.3400e+02
IMP_SCORE,1273,GO:0002573,2.5076e-01,3.8000e+01
IMP_SCORE,1274,GO:0050764,2.5070e-01,2.6000e+01
IMP_SCORE,1275,GO:0006491,2.5067e-01,5.0000e+01
IMP_SCORE,1276,GO:1902806,2.5054e-01,6.2000e+01
IMP_SCORE,1277,GO:0060174,2.5040e-01,1.4000e+01
IMP_SCORE,1278,GO:0043302,2.5034e-01,1.6000e+01
IMP_SCORE,1279,GO:0016051,2.5028e-01,6.9000e+01
IMP_SCORE,1280,GO:0009074,2.5023e-01,3.6000e+01
IMP_SCORE,1281,GO:0006285,2.5023e-01,4.0000e+00
IMP_SCORE,1282,GO:0055021,2.5001e-01,4.0000e+00
IMP_SCORE,1283,GO:0050673,2.4999e-01,3.4000e+01
IMP_SCORE,1284,GO:0070169,2.4996e-01,2.2000e+01
IMP_SCORE,1285,GO:0048635,2.4994e-01,1.5000e+01
IMP_SCORE,1286,GO:0051047,2.4983e-01,7.8000e+01
IMP_SCORE,1287,GO:0061213,2.4979e-01,6.0000e+00
IMP_SCORE,1288,GO:0006570,2.4960e-01,2.0000e+01
IMP_SCORE,1289,GO:0010863,2.4947e-01,8.0000e+00
IMP_SCORE,1290,GO:2000737,2.4940e-01,9.0000e+00
IMP_SCORE,1291,GO:0030029,2.4938e-01,1.6600e+02
IMP_SCORE,1292,GO:0048365,2.4923e-01,3.5000e+01
IMP_SCORE,1293,GO:0097553,2.4922e-01,9.0000e+00
IMP_SCORE,1294,GO:2000404,2.4915e-01,1.4000e+01
IMP_SCORE,1295,GO:0043434,2.4909e-01,8.7000e+01
IMP_SCORE,1296,GO:0030890,2.4894e-01,2.0000e+01
IMP_SCORE,1297,GO:0048259,2.4884e-01,2.2000e+01
IMP_SCORE,1298,GO:0042044,2.4875e-01,5.0000e+01
IMP_SCORE,1299,GO:0072178,2.4860e-01,4.0000e+00
IMP_SCORE,1300,GO:0001885,2.4854e-01,5.7000e+01
IMP_SCORE,1301,GO:0007040,2.4848e-01,4.6000e+01
IMP_SCORE,1302,GO:0019829,2.4843e-01,3.1000e+01
IMP_SCORE,1303,GO:0071229,2.4842e-01,4.4000e+01
IMP_SCORE,1304,GO:0015245,2.4842e-01,4.0000e+00
IMP_SCORE,1305,GO:0009311,2.4837e-01,6.0000e+01
IMP_SCORE,1306,GO:0031572,2.4837e-01,1.2000e+01
IMP_SCORE,1307,GO:0030431,2.4828e-01,1.5000e+01
IMP_SCORE,1308,GO:0045667,2.4824e-01,6.0000e+01
IMP_SCORE,1309,GO:0045089,2.4824e-01,9.2000e+01
IMP_SCORE,1310,GO:0050672,2.4817e-01,3.1000e+01
IMP_SCORE,1311,GO:0032944,2.4814e-01,6.3000e+01
IMP_SCORE,1312,GO:0048471,2.4810e-01,5.3900e+02
IMP_SCORE,1313,GO:1901799,2.4808e-01,1.2000e+01
IMP_SCORE,1314,GO:0042098,2.4804e-01,1.2000e+01
IMP_SCORE,1315,GO:1900048,2.4797e-01,1.7000e+01
IMP_SCORE,1316,GO:0051928,2.4796e-01,3.8000e+01
IMP_SCORE,1317,GO:0035615,2.4794e-01,4.0000e+00
IMP_SCORE,1318,GO:1900182,2.4782e-01,3.3000e+01
IMP_SCORE,1319,GO:0051457,2.4770e-01,1.1000e+01
IMP_SCORE,1320,GO:0097480,2.4768e-01,2.3000e+01
IMP_SCORE,1321,GO:0046321,2.4768e-01,5.0000e+00
IMP_SCORE,1322,GO:0046635,2.4765e-01,1.3000e+01
IMP_SCORE,1323,GO:0036499,2.4757e-01,4.0000e+00
IMP_SCORE,1324,GO:0050714,2.4756e-01,5.4000e+01
IMP_SCORE,1325,GO:0015662,2.4748e-01,2.8000e+01
IMP_SCORE,1326,GO:0002686,2.4744e-01,2.2000e+01
IMP_SCORE,1327,GO:0071326,2.4728e-01,3.2000e+01
IMP_SCORE,1328,GO:0030218,2.4727e-01,1.7000e+01
IMP_SCORE,1329,GO:0072562,2.4722e-01,1.7700e+02
IMP_SCORE,1330,GO:0043407,2.4714e-01,2.4000e+01
IMP_SCORE,1331,GO:1901797,2.4714e-01,1.3000e+01
IMP_SCORE,1332,GO:1901616,2.4697e-01,3.8000e+01
IMP_SCORE,1333,GO:0032411,2.4694e-01,3.6000e+01
IMP_SCORE,1334,GO:0005876,2.4694e-01,2.8000e+01
IMP_SCORE,1335,GO:1904315,2.4689e-01,4.0000e+00
IMP_SCORE,1336,GO:0006356,2.4686e-01,4.0000e+00
IMP_SCORE,1337,GO:2000027,2.4684e-01,5.8000e+01
IMP_SCORE,1338,GO:2001212,2.4683e-01,4.0000e+00
IMP_SCORE,1339,GO:1903749,2.4683e-01,4.1000e+01
IMP_SCORE,1340,GO:0045620,2.4679e-01,9.0000e+00
IMP_SCORE,1341,GO:0021522,2.4673e-01,1.5000e+01
IMP_SCORE,1342,GO:0072073,2.4669e-01,3.4000e+01
IMP_SCORE,1343,GO:0090280,2.4655e-01,1.0000e+01
IMP_SCORE,1344,GO:0021884,2.4651e-01,1.0000e+01
IMP_SCORE,1345,GO:0010818,2.4637e-01,1.9000e+01
IMP_SCORE,1346,GO:0016502,2.4632e-01,3.0000e+01
IMP_SCORE,1347,GO:0086004,2.4628e-01,8.0000e+00
IMP_SCORE,1348,GO:0002920,2.4615e-01,4.4000e+01
IMP_SCORE,1349,GO:0002367,2.4612e-01,1.2000e+01
IMP_SCORE,1350,GO:0043174,2.4611e-01,2.0000e+01
IMP_SCORE,1351,GO:0033628,2.4607e-01,5.0000e+01
IMP_SCORE,1352,GO:0048670,2.4605e-01,1.6000e+01
IMP_SCORE,1353,GO:0097200,2.4601e-01,2.3000e+01
IMP_SCORE,1354,GO:0032993,2.4600e-01,3.1000e+01
IMP_SCORE,1355,GO:0006261,2.4599e-01,1.5000e+01
IMP_SCORE,1356,GO:0046641,2.4599e-01,5.0000e+00
IMP_SCORE,1357,GO:0060760,2.4578e-01,2.8000e+01
IMP_SCORE,1358,GO:0045669,2.4568e-01,3.3000e+01
IMP_SCORE,1359,GO:0090503,2.4566e-01,9.0000e+00
IMP_SCORE,1360,GO:0010942,2.4560e-01,1.7500e+02
IMP_SCORE,1361,GO:0046006,2.4551e-01,9.0000e+00
IMP_SCORE,1362,GO:0060850,2.4546e-01,3.0000e+00
IMP_SCORE,1363,GO:0071674,2.4527e-01,1.1000e+01
IMP_SCORE,1364,GO:0016485,2.4527e-01,1.1500e+02
IMP_SCORE,1365,GO:0042269,2.4511e-01,1.8000e+01
IMP_SCORE,1366,GO:0046036,2.4509e-01,4.0000e+00
IMP_SCORE,1367,GO:2000516,2.4507e-01,1.2000e+01
IMP_SCORE,1368,GO:0021794,2.4505e-01,8.0000e+00
IMP_SCORE,1369,GO:0097696,2.4503e-01,1.6000e+01
IMP_SCORE,1370,GO:0042752,2.4503e-01,3.3000e+01
IMP_SCORE,1371,GO:0031272,2.4481e-01,2.0000e+00
IMP_SCORE,1372,GO:0031000,2.4467e-01,2.0000e+00
IMP_SCORE,1373,GO:0005764,2.4457e-01,2.7000e+02
IMP_SCORE,1374,GO:0032008,2.4456e-01,7.0000e+00
IMP_SCORE,1375,GO:0070665,2.4455e-01,3.6000e+01
IMP_SCORE,1376,GO:0014002,2.4441e-01,1.4000e+01
IMP_SCORE,1377,GO:0043604,2.4432e-01,1.0600e+02
IMP_SCORE,1378,GO:0090004,2.4427e-01,1.2000e+01
IMP_SCORE,1379,GO:0048747,2.4424e-01,4.6000e+01
IMP_SCORE,1380,GO:0046503,2.4409e-01,2.4000e+01
IMP_SCORE,1381,GO:0051489,2.4409e-01,4.2000e+01
IMP_SCORE,1382,GO:0043122,2.4405e-01,1.1500e+02
IMP_SCORE,1383,GO:0046697,2.4395e-01,1.0000e+01
IMP_SCORE,1384,GO:1990782,2.4392e-01,5.9000e+01
IMP_SCORE,1385,GO:1900024,2.4390e-01,1.2000e+01
IMP_SCORE,1386,GO:1901863,2.4381e-01,5.0000e+00
IMP_SCORE,1387,GO:2000679,2.4370e-01,1.1000e+01
IMP_SCORE,1388,GO:0046620,2.4359e-01,1.1000e+01
IMP_SCORE,1389,GO:0031128,2.4358e-01,3.0000e+00
IMP_SCORE,1390,GO:0016307,2.4328e-01,4.1000e+01
IMP_SCORE,1391,GO:0048146,2.4328e-01,1.8000e+01
IMP_SCORE,1392,GO:0050856,2.4324e-01,1.3000e+01
IMP_SCORE,1393,GO:0031902,2.4322e-01,1.1200e+02
IMP_SCORE,1394,GO:0046638,2.4320e-01,2.1000e+01
IMP_SCORE,1395,GO:0051954,2.4319e-01,4.0000e+00
IMP_SCORE,1396,GO:0033673,2.4316e-01,8.2000e+01
IMP_SCORE,1397,GO:0016891,2.4306e-01,3.4000e+01
IMP_SCORE,1398,GO:0032801,2.4306e-01,5.0000e+00
IMP_SCORE,1399,GO:0016444,2.4303e-01,8.0000e+00
IMP_SCORE,1400,GO:0016775,2.4302e-01,8.0000e+00
IMP_SCORE,1401,GO:0043153,2.4301e-01,4.0000e+00
IMP_SCORE,1402,GO:0001942,2.4290e-01,1.4000e+01
IMP_SCORE,1403,GO:0044297,2.4288e-01,2.3600e+02
IMP_SCORE,1404,GO:0060123,2.4287e-01,1.7000e+01
IMP_SCORE,1405,GO:0032660,2.4287e-01,1.2000e+01
IMP_SCORE,1406,GO:0070857,2.4282e-01,4.0000e+00
IMP_SCORE,1407,GO:0050732,2.4282e-01,2.4000e+01
IMP_SCORE,1408,GO:0008201,2.4277e-01,9.8000e+01
IMP_SCORE,1409,GO:0042994,2.4265e-01,4.0000e+00
IMP_SCORE,1410,GO:0042611,2.4265e-01,4.1000e+01
IMP_SCORE,1411,GO:0032206,2.4259e-01,2.8000e+01
IMP_SCORE,1412,GO:0051532,2.4257e-01,6.0000e+00
IMP_SCORE,1413,GO:0070741,2.4250e-01,1.7000e+01
IMP_SCORE,1414,GO:0098751,2.4250e-01,2.9000e+01
IMP_SCORE,1415,GO:0035246,2.4248e-01,2.3000e+01
IMP_SCORE,1416,GO:0043270,2.4244e-01,6.0000e+01
IMP_SCORE,1417,GO:0021885,2.4240e-01,2.1000e+01
IMP_SCORE,1418,GO:1902235,2.4239e-01,1.0000e+01
IMP_SCORE,1419,GO:0016042,2.4237e-01,1.8800e+02
IMP_SCORE,1420,GO:0007346,2.4227e-01,1.3700e+02
IMP_SCORE,1421,GO:0009086,2.4226e-01,1.2000e+01
IMP_SCORE,1422,GO:2001252,2.4226e-01,3.7000e+01
IMP_SCORE,1423,GO:0046850,2.4224e-01,2.0000e+01
IMP_SCORE,1424,GO:0098901,2.4216e-01,1.5000e+01
IMP_SCORE,1425,GO:1903319,2.4212e-01,1.0000e+01
IMP_SCORE,1426,GO:0019209,2.4206e-01,4.4000e+01
IMP_SCORE,1427,GO:0006220,2.4203e-01,1.5000e+01
IMP_SCORE,1428,GO:1903363,2.4203e-01,1.5000e+01
IMP_SCORE,1429,GO:1902175,2.4198e-01,1.4000e+01
IMP_SCORE,1430,GO:0016441,2.4194e-01,1.7000e+01
IMP_SCORE,1431,GO:1990001,2.4191e-01,3.0000e+00
IMP_SCORE,1432,GO:0043025,2.4176e-01,2.2100e+02
IMP_SCORE,1433,GO:0048520,2.4158e-01,1.8000e+01
IMP_SCORE,1434,GO:0004033,2.4151e-01,2.2000e+01
IMP_SCORE,1435,GO:0045787,2.4150e-01,8.2000e+01
IMP_SCORE,1436,GO:0001573,2.4148e-01,4.9000e+01
IMP_SCORE,1437,GO:1900120,2.4134e-01,1.1000e+01
IMP_SCORE,1438,GO:0050918,2.4126e-01,2.1000e+01
IMP_SCORE,1439,GO:0035235,2.4125e-01,1.2000e+01
IMP_SCORE,1440,GO:0009746,2.4123e-01,6.4000e+01
IMP_SCORE,1441,GO:0008637,2.4118e-01,2.8000e+01
IMP_SCORE,1442,GO:0033627,2.4113e-01,2.3000e+01
IMP_SCORE,1443,GO:0030175,2.4107e-01,8.3000e+01
IMP_SCORE,1444,GO:0023026,2.4096e-01,2.3000e+01
IMP_SCORE,1445,GO:0051639,2.4085e-01,1.5000e+01
IMP_SCORE,1446,GO:0007212,2.4084e-01,3.6000e+01
IMP_SCORE,1447,GO:0050731,2.4076e-01,4.3000e+01
IMP_SCORE,1448,GO:2001237,2.4047e-01,4.2000e+01
IMP_SCORE,1449,GO:0033363,2.4028e-01,2.2000e+01
IMP_SCORE,1450,GO:0070207,2.4027e-01,3.6000e+01
IMP_SCORE,1451,GO:0045010,2.4025e-01,1.3000e+01
IMP_SCORE,1452,GO:0000910,2.4021e-01,6.5000e+01
IMP_SCORE,1453,GO:0010224,2.4009e-01,7.0000e+00
IMP_SCORE,1454,GO:0043231,2.3995e-01,1.7210e+03
IMP_SCORE,1455,GO:1903901,2.3981e-01,4.6000e+01
IMP_SCORE,1456,GO:0030705,2.3976e-01,4.5000e+01
IMP_SCORE,1457,GO:0030307,2.3974e-01,4.5000e+01
IMP_SCORE,1458,GO:0072175,2.3968e-01,2.1000e+01
IMP_SCORE,1459,GO:0090288,2.3944e-01,3.7000e+01
IMP_SCORE,1460,GO:0031252,2.3942e-01,1.5000e+01
IMP_SCORE,1461,GO:0006366,2.3940e-01,1.6000e+02
IMP_SCORE,1462,GO:0043666,2.3924e-01,1.1000e+01
IMP_SCORE,1463,GO:0016811,2.3920e-01,1.0900e+02
IMP_SCORE,1464,GO:0043648,2.3918e-01,6.5000e+01
IMP_SCORE,1465,GO:0097067,2.3917e-01,5.0000e+00
IMP_SCORE,1466,GO:0031061,2.3916e-01,9.0000e+00
IMP_SCORE,1467,GO:0006972,2.3910e-01,9.0000e+00
IMP_SCORE,1468,GO:0043242,2.3906e-01,2.3000e+01
IMP_SCORE,1469,GO:0044853,2.3899e-01,3.7000e+01
IMP_SCORE,1470,GO:0002688,2.3899e-01,2.6000e+01
IMP_SCORE,1471,GO:0042278,2.3889e-01,2.4000e+01
IMP_SCORE,1472,GO:0055038,2.3886e-01,6.6000e+01
IMP_SCORE,1473,GO:0030195,2.3885e-01,2.6000e+01
IMP_SCORE,1474,GO:0005798,2.3867e-01,2.5000e+01
IMP_SCORE,1475,GO:0019674,2.3865e-01,2.3000e+01
IMP_SCORE,1476,GO:0034358,2.3860e-01,2.4000e+01
IMP_SCORE,1477,GO:0017156,2.3860e-01,2.5000e+01
IMP_SCORE,1478,GO:0098562,2.3843e-01,3.8000e+01
IMP_SCORE,1479,GO:0022824,2.3837e-01,2.3000e+01
IMP_SCORE,1480,GO:0051281,2.3827e-01,9.0000e+00
IMP_SCORE,1481,GO:0043114,2.3827e-01,9.0000e+00
IMP_SCORE,1482,GO:0048041,2.3827e-01,2.7000e+01
IMP_SCORE,1483,GO:0061041,2.3819e-01,4.2000e+01
IMP_SCORE,1484,GO:0016323,2.3813e-01,2.4300e+02
IMP_SCORE,1485,GO:1904949,2.3796e-01,1.5000e+01
IMP_SCORE,1486,GO:0021795,2.3784e-01,2.4000e+01
IMP_SCORE,1487,GO:0004712,2.3782e-01,3.5000e+01
IMP_SCORE,1488,GO:0048172,2.3769e-01,2.1000e+01
IMP_SCORE,1489,GO:0009068,2.3759e-01,4.4000e+01
IMP_SCORE,1490,GO:0045686,2.3758e-01,1.0000e+01
IMP_SCORE,1491,GO:0046425,2.3736e-01,3.4000e+01
IMP_SCORE,1492,GO:0007200,2.3736e-01,4.9000e+01
IMP_SCORE,1493,GO:0030838,2.3726e-01,3.3000e+01
IMP_SCORE,1494,GO:0010676,2.3725e-01,2.4000e+01
IMP_SCORE,1495,GO:0071622,2.3718e-01,1.3000e+01
IMP_SCORE,1496,GO:0097202,2.3717e-01,9.0000e+00
IMP_SCORE,1497,GO:0051224,2.3716e-01,7.3000e+01
IMP_SCORE,1498,GO:0034612,2.3716e-01,5.0000e+01
IMP_SCORE,1499,GO:0016810,2.3711e-01,1.7200e+02
IMP_SCORE,1500,GO:1900103,2.3698e-01,7.0000e+00
IMP_SCORE,1501,GO:0021675,2.3694e-01,1.4000e+01
IMP_SCORE,1502,GO:0035735,2.3692e-01,1.9000e+01
IMP_SCORE,1503,GO:0060142,2.3690e-01,2.1000e+01
IMP_SCORE,1504,GO:0003950,2.3673e-01,1.0800e+02
IMP_SCORE,1505,GO:0034250,2.3672e-01,2.2000e+01
IMP_SCORE,1506,GO:0034705,2.3666e-01,5.4000e+01
IMP_SCORE,1507,GO:0002003,2.3662e-01,1.2000e+01
IMP_SCORE,1508,GO:0031406,2.3662e-01,1.1600e+02
IMP_SCORE,1509,GO:0060560,2.3657e-01,3.5000e+01
IMP_SCORE,1510,GO:0070914,2.3643e-01,1.9000e+01
IMP_SCORE,1511,GO:0061037,2.3639e-01,1.5000e+01
IMP_SCORE,1512,GO:0038127,2.3636e-01,4.4000e+01
IMP_SCORE,1513,GO:0006553,2.3634e-01,2.2000e+01
IMP_SCORE,1514,GO:0048844,2.3631e-01,1.0000e+01
IMP_SCORE,1515,GO:0060746,2.3630e-01,2.2000e+01
IMP_SCORE,1516,GO:0043186,2.3629e-01,2.1000e+01
IMP_SCORE,1517,GO:0050853,2.3621e-01,3.0000e+01
IMP_SCORE,1518,GO:0010893,2.3610e-01,7.0000e+00
IMP_SCORE,1519,GO:0016486,2.3608e-01,3.0000e+01
IMP_SCORE,1520,GO:0031650,2.3605e-01,5.0000e+00
IMP_SCORE,1521,GO:0045773,2.3603e-01,5.0000e+00
IMP_SCORE,1522,GO:0016831,2.3602e-01,2.3000e+01
IMP_SCORE,1523,GO:0046415,2.3593e-01,4.0000e+00
IMP_SCORE,1524,GO:0015872,2.3582e-01,2.0000e+00
IMP_SCORE,1525,GO:1902107,2.3573e-01,3.7000e+01
IMP_SCORE,1526,GO:0010884,2.3571e-01,1.0000e+01
IMP_SCORE,1527,GO:1901185,2.3566e-01,1.9000e+01
IMP_SCORE,1528,GO:0036296,2.3551e-01,4.0000e+00
IMP_SCORE,1529,GO:0042582,2.3550e-01,1.4000e+01
IMP_SCORE,1530,GO:0040001,2.3550e-01,5.0000e+00
IMP_SCORE,1531,GO:0030511,2.3542e-01,1.2000e+01
IMP_SCORE,1532,GO:1903831,2.3540e-01,2.2000e+01
IMP_SCORE,1533,GO:0043068,2.3537e-01,1.5400e+02
IMP_SCORE,1534,GO:0071496,2.3537e-01,9.2000e+01
IMP_SCORE,1535,GO:0032232,2.3536e-01,1.1000e+01
IMP_SCORE,1536,GO:1903959,2.3532e-01,8.0000e+00
IMP_SCORE,1537,GO:0055013,2.3531e-01,1.5000e+01
IMP_SCORE,1538,GO:1902041,2.3527e-01,2.6000e+01
IMP_SCORE,1539,GO:0016725,2.3526e-01,4.0000e+00
IMP_SCORE,1540,GO:0010804,2.3501e-01,5.0000e+00
IMP_SCORE,1541,GO:2000406,2.3493e-01,2.0000e+00
IMP_SCORE,1542,GO:0007595,2.3486e-01,1.9000e+01
IMP_SCORE,1543,GO:0042613,2.3485e-01,1.2000e+01
IMP_SCORE,1544,GO:0030424,2.3479e-01,1.3600e+02
IMP_SCORE,1545,GO:2000310,2.3476e-01,7.0000e+00
IMP_SCORE,1546,GO:0071331,2.3475e-01,3.7000e+01
IMP_SCORE,1547,GO:0071495,2.3472e-01,1.4100e+02
IMP_SCORE,1548,GO:0040018,2.3471e-01,1.0000e+01
IMP_SCORE,1549,GO:1903202,2.3467e-01,1.6000e+01
IMP_SCORE,1550,GO:0048333,2.3462e-01,4.0000e+00
IMP_SCORE,1551,GO:0002475,2.3448e-01,1.0000e+01
IMP_SCORE,1552,GO:0018209,2.3447e-01,6.2000e+01
IMP_SCORE,1553,GO:0030228,2.3430e-01,2.8000e+01
IMP_SCORE,1554,GO:0046068,2.3426e-01,1.4000e+01
IMP_SCORE,1555,GO:0006836,2.3422e-01,6.1000e+01
IMP_SCORE,1556,GO:0032026,2.3419e-01,2.3000e+01
IMP_SCORE,1557,GO:0033273,2.3412e-01,2.0000e+01
IMP_SCORE,1558,GO:0007270,2.3410e-01,2.3000e+01
IMP_SCORE,1559,GO:0018212,2.3408e-01,6.6000e+01
IMP_SCORE,1560,GO:0033162,2.3405e-01,4.0000e+00
IMP_SCORE,1561,GO:0048814,2.3402e-01,1.9000e+01
IMP_SCORE,1562,GO:0090189,2.3400e-01,7.0000e+00
IMP_SCORE,1563,GO:0035265,2.3394e-01,1.0000e+01
IMP_SCORE,1564,GO:1903037,2.3391e-01,9.0000e+01
IMP_SCORE,1565,GO:0001666,2.3385e-01,5.7000e+01
IMP_SCORE,1566,GO:0070661,2.3384e-01,2.5000e+01
IMP_SCORE,1567,GO:0030193,2.3381e-01,4.8000e+01
IMP_SCORE,1568,GO:0035580,2.3379e-01,5.7000e+01
IMP_SCORE,1569,GO:1904037,2.3376e-01,1.1000e+01
IMP_SCORE,1570,GO:0050768,2.3366e-01,7.9000e+01
IMP_SCORE,1571,GO:0070613,2.3361e-01,7.6000e+01
IMP_SCORE,1572,GO:0002703,2.3360e-01,4.2000e+01
IMP_SCORE,1573,GO:0032374,2.3346e-01,1.1000e+01
IMP_SCORE,1574,GO:0048545,2.3339e-01,6.5000e+01
IMP_SCORE,1575,GO:0030858,2.3334e-01,2.8000e+01
IMP_SCORE,1576,GO:0035456,2.3327e-01,2.8000e+01
IMP_SCORE,1577,GO:0097340,2.3324e-01,5.0000e+00
IMP_SCORE,1578,GO:0000470,2.3324e-01,5.0000e+00
IMP_SCORE,1579,GO:0045061,2.3322e-01,1.2000e+01
IMP_SCORE,1580,GO:0032273,2.3314e-01,2.2000e+01
IMP_SCORE,1581,GO:0051764,2.3311e-01,2.2000e+01
IMP_SCORE,1582,GO:0070633,2.3310e-01,1.9000e+01
IMP_SCORE,1583,GO:0001848,2.3307e-01,3.3000e+01
IMP_SCORE,1584,GO:0032728,2.3292e-01,1.3000e+01
IMP_SCORE,1585,GO:0002922,2.3286e-01,1.0000e+01
IMP_SCORE,1586,GO:0048732,2.3277e-01,1.0500e+02
IMP_SCORE,1587,GO:0030502,2.3276e-01,1.0000e+01
IMP_SCORE,1588,GO:0007223,2.3272e-01,1.2000e+01
IMP_SCORE,1589,GO:0002708,2.3266e-01,2.8000e+01
IMP_SCORE,1590,GO:0072661,2.3265e-01,6.0000e+00
IMP_SCORE,1591,GO:0090068,2.3261e-01,5.2000e+01
IMP_SCORE,1592,GO:0032794,2.3260e-01,1.3000e+01
IMP_SCORE,1593,GO:0031529,2.3257e-01,2.4000e+01
IMP_SCORE,1594,GO:0006469,2.3256e-01,7.8000e+01
IMP_SCORE,1595,GO:1903427,2.3252e-01,1.0000e+01
IMP_SCORE,1596,GO:2000146,2.3241e-01,8.5000e+01
IMP_SCORE,1597,GO:0034969,2.3231e-01,2.8000e+01
IMP_SCORE,1598,GO:0006487,2.3231e-01,5.1000e+01
IMP_SCORE,1599,GO:0002768,2.3225e-01,1.2200e+02
IMP_SCORE,1600,GO:0018108,2.3213e-01,6.1000e+01
IMP_SCORE,1601,GO:0019838,2.3208e-01,1.9000e+02
IMP_SCORE,1602,GO:0010447,2.3189e-01,9.0000e+00
IMP_SCORE,1603,GO:0001886,2.3181e-01,6.0000e+00
IMP_SCORE,1604,GO:0072332,2.3176e-01,2.8000e+01
IMP_SCORE,1605,GO:0015276,2.3175e-01,7.3000e+01
IMP_SCORE,1606,GO:0009143,2.3173e-01,4.0000e+00
IMP_SCORE,1607,GO:1900542,2.3173e-01,4.3000e+01
IMP_SCORE,1608,GO:0010721,2.3170e-01,8.0000e+01
IMP_SCORE,1609,GO:0002675,2.3169e-01,2.7000e+01
IMP_SCORE,1610,GO:0048025,2.3158e-01,9.0000e+00
IMP_SCORE,1611,GO:0006521,2.3158e-01,1.3000e+01
IMP_SCORE,1612,GO:0003208,2.3155e-01,9.0000e+00
IMP_SCORE,1613,GO:0007417,2.3154e-01,1.2800e+02
IMP_SCORE,1614,GO:0032409,2.3150e-01,1.0000e+02
IMP_SCORE,1615,GO:0007252,2.3143e-01,1.5000e+01
IMP_SCORE,1616,GO:1903747,2.3141e-01,4.1000e+01
IMP_SCORE,1617,GO:0031668,2.3134e-01,6.2000e+01
IMP_SCORE,1618,GO:0032088,2.3133e-01,2.7000e+01
IMP_SCORE,1619,GO:0010745,2.3127e-01,1.0000e+01
IMP_SCORE,1620,GO:0032230,2.3125e-01,5.0000e+00
IMP_SCORE,1621,GO:0051645,2.3125e-01,1.2000e+01
IMP_SCORE,1622,GO:0101003,2.3125e-01,5.4000e+01
IMP_SCORE,1623,GO:0050680,2.3123e-01,3.3000e+01
IMP_SCORE,1624,GO:0090287,2.3120e-01,8.5000e+01
IMP_SCORE,1625,GO:0061162,2.3115e-01,1.6000e+01
IMP_SCORE,1626,GO:0030506,2.3111e-01,5.9000e+01
IMP_SCORE,1627,GO:0042445,2.3102e-01,1.2900e+02
IMP_SCORE,1628,GO:0006582,2.3101e-01,4.0000e+00
IMP_SCORE,1629,GO:0008361,2.3098e-01,5.4000e+01
IMP_SCORE,1630,GO:0003073,2.3097e-01,1.4000e+01
IMP_SCORE,1631,GO:0048156,2.3091e-01,2.1000e+01
IMP_SCORE,1632,GO:0031941,2.3088e-01,2.9000e+01
IMP_SCORE,1633,GO:0031228,2.3073e-01,5.0000e+01
IMP_SCORE,1634,GO:0046889,2.3073e-01,1.5000e+01
IMP_SCORE,1635,GO:0033198,2.3062e-01,1.9000e+01
IMP_SCORE,1636,GO:0002691,2.3054e-01,5.0000e+00
IMP_SCORE,1637,GO:0042108,2.3054e-01,1.9000e+01
IMP_SCORE,1638,GO:0000902,2.3052e-01,7.2000e+01
IMP_SCORE,1639,GO:0019003,2.3049e-01,4.6000e+01
IMP_SCORE,1640,GO:0071361,2.3049e-01,4.0000e+00
IMP_SCORE,1641,GO:0098815,2.3047e-01,5.0000e+00
IMP_SCORE,1642,GO:0042641,2.3046e-01,3.2000e+01
IMP_SCORE,1643,GO:0050715,2.3044e-01,2.4000e+01
IMP_SCORE,1644,GO:0031116,2.3037e-01,5.0000e+00
IMP_SCORE,1645,GO:0003013,2.3035e-01,6.2000e+01
IMP_SCORE,1646,GO:0050435,2.3035e-01,6.0000e+00
IMP_SCORE,1647,GO:0032835,2.3032e-01,1.5000e+01
IMP_SCORE,1648,GO:0005884,2.3030e-01,4.2000e+01
IMP_SCORE,1649,GO:0010837,2.3026e-01,1.5000e+01
IMP_SCORE,1650,GO:0051385,2.3018e-01,1.4000e+01
IMP_SCORE,1651,GO:0046135,2.3014e-01,1.3000e+01
IMP_SCORE,1652,GO:0031258,2.3010e-01,1.5000e+01
IMP_SCORE,1653,GO:0051148,2.3004e-01,2.8000e+01
IMP_SCORE,1654,GO:0045177,2.3000e-01,4.4000e+01
IMP_SCORE,1655,GO:0002444,2.2999e-01,1.0000e+01
IMP_SCORE,1656,GO:2001243,2.2995e-01,3.0000e+01
IMP_SCORE,1657,GO:0002704,2.2994e-01,1.3000e+01
IMP_SCORE,1658,GO:0007589,2.2989e-01,3.0000e+01
IMP_SCORE,1659,GO:1901524,2.2987e-01,5.0000e+00
IMP_SCORE,1660,GO:1903533,2.2972e-01,8.6000e+01
IMP_SCORE,1661,GO:0043034,2.2971e-01,7.0000e+01
IMP_SCORE,1662,GO:0070062,2.2957e-01,9.2800e+02
IMP_SCORE,1663,GO:1903317,2.2950e-01,7.4000e+01
IMP_SCORE,1664,GO:0003993,2.2948e-01,2.3000e+01
IMP_SCORE,1665,GO:0051052,2.2947e-01,9.5000e+01
IMP_SCORE,1666,GO:0031960,2.2944e-01,4.5000e+01
IMP_SCORE,1667,GO:0071345,2.2943e-01,9.9000e+01
IMP_SCORE,1668,GO:2001275,2.2939e-01,1.0000e+01
IMP_SCORE,1669,GO:0045599,2.2938e-01,1.4000e+01
IMP_SCORE,1670,GO:0007613,2.2937e-01,7.6000e+01
IMP_SCORE,1671,GO:0071417,2.2934e-01,9.9000e+01
IMP_SCORE,1672,GO:0060348,2.2934e-01,5.3000e+01
IMP_SCORE,1673,GO:0010821,2.2934e-01,7.6000e+01
IMP_SCORE,1674,GO:0009313,2.2933e-01,3.7000e+01
IMP_SCORE,1675,GO:0010632,2.2931e-01,4.4000e+01
IMP_SCORE,1676,GO:1901989,2.2927e-01,3.8000e+01
IMP_SCORE,1677,GO:0032355,2.2927e-01,4.6000e+01
IMP_SCORE,1678,GO:0042347,2.2917e-01,1.2000e+01
IMP_SCORE,1679,GO:0006911,2.2911e-01,4.0000e+01
IMP_SCORE,1680,GO:0033002,2.2909e-01,1.7000e+01
IMP_SCORE,1681,GO:0030666,2.2907e-01,7.7000e+01
IMP_SCORE,1682,GO:0060411,2.2904e-01,1.3000e+01
IMP_SCORE,1683,GO:0019369,2.2901e-01,3.0000e+01
IMP_SCORE,1684,GO:0090317,2.2897e-01,4.0000e+01
IMP_SCORE,1685,GO:1901021,2.2893e-01,1.0000e+01
IMP_SCORE,1686,GO:0043229,2.2890e-01,1.7000e+03
IMP_SCORE,1687,GO:0060326,2.2888e-01,5.6000e+01
IMP_SCORE,1688,GO:0016298,2.2887e-01,8.9000e+01
IMP_SCORE,1689,GO:0006622,2.2866e-01,1.0000e+01
IMP_SCORE,1690,GO:1902533,2.2851e-01,1.8400e+02
IMP_SCORE,1691,GO:0044003,2.2850e-01,1.4000e+01
IMP_SCORE,1692,GO:1905508,2.2849e-01,4.0000e+00
IMP_SCORE,1693,GO:0033674,2.2846e-01,1.0600e+02
IMP_SCORE,1694,GO:0001223,2.2838e-01,4.0000e+00
IMP_SCORE,1695,GO:0033574,2.2833e-01,1.9000e+01
IMP_SCORE,1696,GO:0006641,2.2832e-01,5.4000e+01
IMP_SCORE,1697,GO:0046037,2.2825e-01,1.2000e+01
IMP_SCORE,1698,GO:0072524,2.2823e-01,8.5000e+01
IMP_SCORE,1699,GO:0031665,2.2816e-01,5.0000e+00
IMP_SCORE,1700,GO:0050820,2.2814e-01,2.4000e+01
IMP_SCORE,1701,GO:0005070,2.2807e-01,3.7000e+01
IMP_SCORE,1702,GO:0009268,2.2806e-01,3.0000e+01
IMP_SCORE,1703,GO:0019911,2.2805e-01,5.7000e+01
IMP_SCORE,1704,GO:0051897,2.2801e-01,2.5000e+01
IMP_SCORE,1705,GO:0030100,2.2795e-01,5.9000e+01
IMP_SCORE,1706,GO:0045943,2.2778e-01,6.0000e+00
IMP_SCORE,1707,GO:0060081,2.2778e-01,1.1000e+01
IMP_SCORE,1708,GO:0010039,2.2775e-01,2.7000e+01
IMP_SCORE,1709,GO:0006541,2.2771e-01,2.1000e+01
IMP_SCORE,1710,GO:0019894,2.2770e-01,3.0000e+01
IMP_SCORE,1711,GO:0017022,2.2768e-01,3.2000e+01
IMP_SCORE,1712,GO:0031640,2.2765e-01,9.0000e+00
IMP_SCORE,1713,GO:0070293,2.2764e-01,7.0000e+00
IMP_SCORE,1714,GO:0061469,2.2761e-01,1.0000e+01
IMP_SCORE,1715,GO:0033630,2.2751e-01,2.6000e+01
IMP_SCORE,1716,GO:0001655,2.2751e-01,5.0000e+00
IMP_SCORE,1717,GO:0051100,2.2745e-01,6.3000e+01
IMP_SCORE,1718,GO:2000651,2.2739e-01,5.0000e+00
IMP_SCORE,1719,GO:0034143,2.2728e-01,5.0000e+00
IMP_SCORE,1720,GO:0014912,2.2727e-01,6.0000e+00
IMP_SCORE,1721,GO:0005488,2.2720e-01,1.9690e+03
IMP_SCORE,1722,GO:0009408,2.2719e-01,7.7000e+01
IMP_SCORE,1723,GO:0006611,2.2717e-01,2.1000e+01
IMP_SCORE,1724,GO:0043409,2.2716e-01,4.4000e+01
IMP_SCORE,1725,GO:0097493,2.2701e-01,2.8000e+01
IMP_SCORE,1726,GO:0002714,2.2698e-01,1.6000e+01
IMP_SCORE,1727,GO:1904407,2.2686e-01,1.2000e+01
IMP_SCORE,1728,GO:0044849,2.2683e-01,4.0000e+00
IMP_SCORE,1729,GO:0000281,2.2681e-01,2.6000e+01
IMP_SCORE,1730,GO:0090276,2.2681e-01,5.7000e+01
IMP_SCORE,1731,GO:0045580,2.2680e-01,4.5000e+01
IMP_SCORE,1732,GO:0022407,2.2671e-01,1.2000e+02
IMP_SCORE,1733,GO:1901701,2.2664e-01,1.6800e+02
IMP_SCORE,1734,GO:0045911,2.2654e-01,1.0000e+01
IMP_SCORE,1735,GO:0060479,2.2645e-01,7.0000e+00
IMP_SCORE,1736,GO:0050678,2.2644e-01,7.9000e+01
IMP_SCORE,1737,GO:0051775,2.2640e-01,1.7000e+01
IMP_SCORE,1738,GO:0002251,2.2637e-01,1.7000e+01
IMP_SCORE,1739,GO:0060122,2.2634e-01,1.7000e+01
IMP_SCORE,1740,GO:0032147,2.2631e-01,6.4000e+01
IMP_SCORE,1741,GO:0044325,2.2629e-01,6.3000e+01
IMP_SCORE,1742,GO:0046777,2.2627e-01,9.1000e+01
IMP_SCORE,1743,GO:0034116,2.2626e-01,8.0000e+00
IMP_SCORE,1744,GO:0008211,2.2625e-01,5.0000e+00
IMP_SCORE,1745,GO:0030224,2.2622e-01,2.3000e+01
IMP_SCORE,1746,GO:0010035,2.2618e-01,1.9800e+02
IMP_SCORE,1747,GO:0044818,2.2617e-01,7.0000e+00
IMP_SCORE,1748,GO:0006706,2.2612e-01,3.0000e+01
IMP_SCORE,1749,GO:0000803,2.2611e-01,8.0000e+00
IMP_SCORE,1750,GO:0019199,2.2607e-01,4.1000e+01
IMP_SCORE,1751,GO:0033209,2.2597e-01,4.8000e+01
IMP_SCORE,1752,GO:0016572,2.2592e-01,8.0000e+00
IMP_SCORE,1753,GO:0030539,2.2592e-01,1.1000e+01
IMP_SCORE,1754,GO:0019216,2.2576e-01,8.9000e+01
IMP_SCORE,1755,GO:0060148,2.2574e-01,5.0000e+00
IMP_SCORE,1756,GO:0070821,2.2572e-01,7.1000e+01
IMP_SCORE,1757,GO:0030814,2.2570e-01,2.6000e+01
IMP_SCORE,1758,GO:0019884,2.2565e-01,1.1200e+02
IMP_SCORE,1759,GO:0048754,2.2561e-01,3.7000e+01
IMP_SCORE,1760,GO:0045747,2.2539e-01,2.3000e+01
IMP_SCORE,1761,GO:0009055,2.2539e-01,7.5000e+01
IMP_SCORE,1762,GO:0032412,2.2526e-01,8.4000e+01
IMP_SCORE,1763,GO:0050707,2.2524e-01,4.4000e+01
IMP_SCORE,1764,GO:1904064,2.2522e-01,3.0000e+01
IMP_SCORE,1765,GO:0043268,2.2512e-01,6.0000e+00
IMP_SCORE,1766,GO:0031663,2.2511e-01,1.8000e+01
IMP_SCORE,1767,GO:0051403,2.2503e-01,3.3000e+01
IMP_SCORE,1768,GO:0098852,2.2503e-01,2.5300e+02
IMP_SCORE,1769,GO:0046688,2.2495e-01,1.3000e+01
IMP_SCORE,1770,GO:1903541,2.2494e-01,2.0000e+00
IMP_SCORE,1771,GO:0045639,2.2489e-01,1.2000e+01
IMP_SCORE,1772,GO:0002709,2.2479e-01,1.4000e+01
IMP_SCORE,1773,GO:0046931,2.2479e-01,1.0000e+00
IMP_SCORE,1774,GO:0003254,2.2475e-01,6.0000e+00
IMP_SCORE,1775,GO:0030815,2.2471e-01,1.1000e+01
IMP_SCORE,1776,GO:0042625,2.2467e-01,3.4000e+01
IMP_SCORE,1777,GO:0009141,2.2460e-01,3.7000e+01
IMP_SCORE,1778,GO:0031901,2.2460e-01,8.4000e+01
IMP_SCORE,1779,GO:0031344,2.2456e-01,1.9200e+02
IMP_SCORE,1780,GO:0002521,2.2456e-01,8.5000e+01
IMP_SCORE,1781,GO:0044724,2.2455e-01,9.8000e+01
IMP_SCORE,1782,GO:0001568,2.2454e-01,4.7000e+01
IMP_SCORE,1783,GO:0006084,2.2448e-01,2.1000e+01
IMP_SCORE,1784,GO:0030427,2.2440e-01,9.0000e+01
IMP_SCORE,1785,GO:0002460,2.2434e-01,3.5000e+01
IMP_SCORE,1786,GO:0055070,2.2434e-01,1.1000e+01
IMP_SCORE,1787,GO:2000179,2.2431e-01,3.5000e+01
IMP_SCORE,1788,GO:0003705,2.2425e-01,5.0000e+01
IMP_SCORE,1789,GO:0097711,2.2425e-01,6.3000e+01
IMP_SCORE,1790,GO:0043523,2.2424e-01,4.8000e+01
IMP_SCORE,1791,GO:1903115,2.2421e-01,8.0000e+00
IMP_SCORE,1792,GO:0043549,2.2418e-01,1.2600e+02
IMP_SCORE,1793,GO:2001244,2.2418e-01,3.0000e+01
IMP_SCORE,1794,GO:0000097,2.2418e-01,3.2000e+01
IMP_SCORE,1795,GO:0048791,2.2413e-01,1.0000e+01
IMP_SCORE,1796,GO:0045022,2.2406e-01,6.0000e+00
IMP_SCORE,1797,GO:0031667,2.2405e-01,1.3500e+02
IMP_SCORE,1798,GO:0002712,2.2402e-01,2.1000e+01
IMP_SCORE,1799,GO:0006885,2.2402e-01,3.3000e+01
IMP_SCORE,1800,GO:0043065,2.2397e-01,1.8800e+02
IMP_SCORE,1801,GO:0045860,2.2391e-01,7.5000e+01
IMP_SCORE,1802,GO:0042311,2.2369e-01,6.0000e+00
IMP_SCORE,1803,GO:0042401,2.2368e-01,2.3000e+01
IMP_SCORE,1804,GO:0042605,2.2361e-01,2.9000e+01
IMP_SCORE,1805,GO:0009743,2.2352e-01,4.5000e+01
IMP_SCORE,1806,GO:0048715,2.2349e-01,9.0000e+00
IMP_SCORE,1807,GO:0090278,2.2348e-01,1.5000e+01
IMP_SCORE,1808,GO:0015467,2.2344e-01,5.8000e+01
IMP_SCORE,1809,GO:1903561,2.2337e-01,8.7800e+02
IMP_SCORE,1810,GO:0060325,2.2333e-01,3.6000e+01
IMP_SCORE,1811,GO:0005068,2.2329e-01,2.4000e+01
IMP_SCORE,1812,GO:0030593,2.2322e-01,4.0000e+01
IMP_SCORE,1813,GO:0010960,2.2319e-01,5.0000e+00
IMP_SCORE,1814,GO:0001775,2.2317e-01,2.7500e+02
IMP_SCORE,1815,GO:0032436,2.2317e-01,2.8000e+01
IMP_SCORE,1816,GO:0048665,2.2316e-01,5.0000e+00
IMP_SCORE,1817,GO:0001649,2.2304e-01,3.6000e+01
IMP_SCORE,1818,GO:0046320,2.2294e-01,1.6000e+01
IMP_SCORE,1819,GO:0016241,2.2293e-01,5.8000e+01
IMP_SCORE,1820,GO:0042470,2.2286e-01,7.0000e+01
IMP_SCORE,1821,GO:0038187,2.2283e-01,2.1000e+01
IMP_SCORE,1822,GO:0031396,2.2282e-01,4.2000e+01
IMP_SCORE,1823,GO:0035871,2.2280e-01,3.6000e+01
IMP_SCORE,1824,GO:0060716,2.2269e-01,8.0000e+00
IMP_SCORE,1825,GO:0002687,2.2260e-01,2.4000e+01
IMP_SCORE,1826,GO:0035914,2.2252e-01,2.7000e+01
IMP_SCORE,1827,GO:0002695,2.2242e-01,5.0000e+01
IMP_SCORE,1828,GO:0006081,2.2239e-01,8.7000e+01
IMP_SCORE,1829,GO:0090257,2.2233e-01,4.7000e+01
IMP_SCORE,1830,GO:0071392,2.2231e-01,2.7000e+01
IMP_SCORE,1831,GO:0043236,2.2231e-01,3.9000e+01
IMP_SCORE,1832,GO:0003300,2.2225e-01,5.0000e+00
IMP_SCORE,1833,GO:0030856,2.2223e-01,3.7000e+01
IMP_SCORE,1834,GO:1902105,2.2221e-01,1.0900e+02
IMP_SCORE,1835,GO:0002495,2.2221e-01,6.9000e+01
IMP_SCORE,1836,GO:0043900,2.2221e-01,1.3900e+02
IMP_SCORE,1837,GO:0046822,2.2215e-01,6.7000e+01
IMP_SCORE,1838,GO:0046426,2.2210e-01,1.1000e+01
IMP_SCORE,1839,GO:0051917,2.2210e-01,4.0000e+00
IMP_SCORE,1840,GO:1904668,2.2209e-01,1.1000e+01
IMP_SCORE,1841,GO:0032780,2.2193e-01,1.5000e+01
IMP_SCORE,1842,GO:0005794,2.2190e-01,6.0500e+02
IMP_SCORE,1843,GO:0007067,2.2180e-01,1.2800e+02
IMP_SCORE,1844,GO:0071806,2.2174e-01,2.5000e+01
IMP_SCORE,1845,GO:0016620,2.2163e-01,7.6000e+01
IMP_SCORE,1846,GO:0030194,2.2157e-01,1.7000e+01
IMP_SCORE,1847,GO:0030010,2.2156e-01,3.1000e+01
IMP_SCORE,1848,GO:1903793,2.2155e-01,7.0000e+00
IMP_SCORE,1849,GO:0030041,2.2143e-01,1.4000e+01
IMP_SCORE,1850,GO:0010595,2.2140e-01,2.1000e+01
IMP_SCORE,1851,GO:0090279,2.2129e-01,3.0000e+01
IMP_SCORE,1852,GO:0044282,2.2128e-01,1.6100e+02
IMP_SCORE,1853,GO:0090662,2.2126e-01,1.9000e+01
IMP_SCORE,1854,GO:1902166,2.2125e-01,9.0000e+00
IMP_SCORE,1855,GO:0030336,2.2124e-01,1.0800e+02
IMP_SCORE,1856,GO:0032507,2.2121e-01,2.3000e+01
IMP_SCORE,1857,GO:0042493,2.2120e-01,1.3200e+02
IMP_SCORE,1858,GO:0033006,2.2120e-01,1.8000e+01
IMP_SCORE,1859,GO:0019751,2.2112e-01,7.6000e+01
IMP_SCORE,1860,GO:0042073,2.2109e-01,3.0000e+01
IMP_SCORE,1861,GO:0042577,2.2107e-01,2.7000e+01
IMP_SCORE,1862,GO:0050930,2.2103e-01,7.0000e+00
IMP_SCORE,1863,GO:1901991,2.2103e-01,3.7000e+01
IMP_SCORE,1864,GO:0030183,2.2082e-01,3.6000e+01
IMP_SCORE,1865,GO:0097746,2.2080e-01,3.1000e+01
IMP_SCORE,1866,GO:0045744,2.2078e-01,2.9000e+01
IMP_SCORE,1867,GO:0034341,2.2078e-01,8.4000e+01
IMP_SCORE,1868,GO:1903076,2.2076e-01,3.5000e+01
IMP_SCORE,1869,GO:0051875,2.2071e-01,7.0000e+00
IMP_SCORE,1870,GO:1905153,2.2070e-01,5.0000e+00
IMP_SCORE,1871,GO:0005547,2.2069e-01,2.5000e+01
IMP_SCORE,1872,GO:0016769,2.2057e-01,4.4000e+01
IMP_SCORE,1873,GO:0042440,2.2038e-01,2.5000e+01
IMP_SCORE,1874,GO:0043230,2.2032e-01,9.0000e+02
IMP_SCORE,1875,GO:1990939,2.2030e-01,9.0000e+00
IMP_SCORE,1876,GO:0030553,2.2029e-01,5.0000e+00
IMP_SCORE,1877,GO:0046794,2.2026e-01,9.0000e+00
IMP_SCORE,1878,GO:0048568,2.2026e-01,2.2000e+01
IMP_SCORE,1879,GO:0050871,2.2008e-01,1.6000e+01
IMP_SCORE,1880,GO:0045740,2.2004e-01,1.2000e+01
IMP_SCORE,1881,GO:0061326,2.2004e-01,1.3000e+01
IMP_SCORE,1882,GO:0032395,2.2002e-01,1.7000e+01
IMP_SCORE,1883,GO:0010770,2.2001e-01,4.5000e+01
IMP_SCORE,1884,GO:0090181,2.1987e-01,5.0000e+00
IMP_SCORE,1885,GO:0051198,2.1973e-01,5.0000e+00
IMP_SCORE,1886,GO:0060688,2.1967e-01,1.4000e+01
IMP_SCORE,1887,GO:0000792,2.1953e-01,5.3000e+01
IMP_SCORE,1888,GO:0042110,2.1951e-01,6.6000e+01
IMP_SCORE,1889,GO:0051250,2.1950e-01,4.1000e+01
IMP_SCORE,1890,GO:0045765,2.1949e-01,1.0800e+02
IMP_SCORE,1891,GO:1905952,2.1946e-01,3.4000e+01
IMP_SCORE,1892,GO:0036092,2.1944e-01,6.0000e+00
IMP_SCORE,1893,GO:0032680,2.1942e-01,4.2000e+01
IMP_SCORE,1894,GO:0008009,2.1939e-01,2.2000e+01
IMP_SCORE,1895,GO:0008045,2.1938e-01,3.8000e+01
IMP_SCORE,1896,GO:0046328,2.1936e-01,4.3000e+01
IMP_SCORE,1897,GO:0030670,2.1932e-01,5.1000e+01
IMP_SCORE,1898,GO:0016646,2.1931e-01,3.0000e+01
IMP_SCORE,1899,GO:1903651,2.1929e-01,9.0000e+00
IMP_SCORE,1900,GO:0030518,2.1922e-01,1.4000e+01
IMP_SCORE,1901,GO:0002068,2.1900e-01,6.0000e+00
IMP_SCORE,1902,GO:0030501,2.1899e-01,2.1000e+01
IMP_SCORE,1903,GO:0051650,2.1899e-01,3.9000e+01
IMP_SCORE,1904,GO:0001708,2.1897e-01,2.4000e+01
IMP_SCORE,1905,GO:0043618,2.1896e-01,1.3000e+01
IMP_SCORE,1906,GO:0060333,2.1895e-01,8.6000e+01
IMP_SCORE,1907,GO:0001516,2.1890e-01,1.1000e+01
IMP_SCORE,1908,GO:0070167,2.1890e-01,3.9000e+01
IMP_SCORE,1909,GO:0046164,2.1883e-01,3.3000e+01
IMP_SCORE,1910,GO:0051452,2.1883e-01,1.9000e+01
IMP_SCORE,1911,GO:0021799,2.1879e-01,1.6000e+01
IMP_SCORE,1912,GO:2001236,2.1868e-01,5.6000e+01
IMP_SCORE,1913,GO:0071310,2.1867e-01,3.1000e+02
IMP_SCORE,1914,GO:0019887,2.1867e-01,7.9000e+01
IMP_SCORE,1915,GO:0050865,2.1867e-01,1.4400e+02
IMP_SCORE,1916,GO:0007411,2.1867e-01,1.3000e+02
IMP_SCORE,1917,GO:0005178,2.1865e-01,8.7000e+01
IMP_SCORE,1918,GO:0002792,2.1862e-01,2.8000e+01
IMP_SCORE,1919,GO:0014068,2.1861e-01,2.8000e+01
IMP_SCORE,1920,GO:0033555,2.1847e-01,2.3000e+01
IMP_SCORE,1921,GO:0032210,2.1843e-01,2.3000e+01
IMP_SCORE,1922,GO:0048660,2.1831e-01,1.5000e+01
IMP_SCORE,1923,GO:0046332,2.1828e-01,4.7000e+01
IMP_SCORE,1924,GO:0032844,2.1827e-01,1.2400e+02
IMP_SCORE,1925,GO:0034329,2.1822e-01,1.1900e+02
IMP_SCORE,1926,GO:0006638,2.1819e-01,7.1000e+01
IMP_SCORE,1927,GO:0097190,2.1818e-01,1.0500e+02
IMP_SCORE,1928,GO:0061659,2.1814e-01,6.4000e+01
IMP_SCORE,1929,GO:0022408,2.1810e-01,4.9000e+01
IMP_SCORE,1930,GO:0044389,2.1807e-01,1.1400e+02
IMP_SCORE,1931,GO:0045665,2.1801e-01,6.8000e+01
IMP_SCORE,1932,GO:0045824,2.1799e-01,2.5000e+01
IMP_SCORE,1933,GO:0070932,2.1799e-01,6.0000e+00
IMP_SCORE,1934,GO:0098632,2.1796e-01,4.0000e+01
IMP_SCORE,1935,GO:0043395,2.1790e-01,1.4000e+01
IMP_SCORE,1936,GO:0009124,2.1787e-01,2.2000e+01
IMP_SCORE,1937,GO:0046888,2.1786e-01,1.8000e+01
IMP_SCORE,1938,GO:2000181,2.1786e-01,3.8000e+01
IMP_SCORE,1939,GO:0046457,2.1785e-01,1.8000e+01
IMP_SCORE,1940,GO:0043113,2.1780e-01,2.0000e+01
IMP_SCORE,1941,GO:0010033,2.1776e-01,5.8400e+02
IMP_SCORE,1942,GO:0050858,2.1772e-01,1.3000e+01
IMP_SCORE,1943,GO:0002474,2.1770e-01,6.1000e+01
IMP_SCORE,1944,GO:0016763,2.1770e-01,1.5100e+02
IMP_SCORE,1945,GO:0032148,2.1765e-01,5.0000e+00
IMP_SCORE,1946,GO:0004620,2.1765e-01,9.5000e+01
IMP_SCORE,1947,GO:0033613,2.1750e-01,2.7000e+01
IMP_SCORE,1948,GO:0000982,2.1747e-01,6.9000e+01
IMP_SCORE,1949,GO:0035296,2.1742e-01,3.9000e+01
IMP_SCORE,1950,GO:0050690,2.1737e-01,9.0000e+00
IMP_SCORE,1951,GO:1903203,2.1736e-01,1.0000e+01
IMP_SCORE,1952,GO:0044428,2.1735e-01,1.3370e+03
IMP_SCORE,1953,GO:0046717,2.1724e-01,2.6000e+01
IMP_SCORE,1954,GO:0070851,2.1724e-01,9.1000e+01
IMP_SCORE,1955,GO:0016239,2.1720e-01,1.6000e+01
IMP_SCORE,1956,GO:0002764,2.1718e-01,1.3600e+02
IMP_SCORE,1957,GO:0046488,2.1712e-01,8.7000e+01
IMP_SCORE,1958,GO:0002717,2.1703e-01,1.4000e+01
IMP_SCORE,1959,GO:0048771,2.1702e-01,3.6000e+01
IMP_SCORE,1960,GO:0006109,2.1698e-01,4.8000e+01
IMP_SCORE,1961,GO:0007216,2.1693e-01,1.1000e+01
IMP_SCORE,1962,GO:0046596,2.1692e-01,2.6000e+01
IMP_SCORE,1963,GO:0071236,2.1691e-01,3.0000e+00
IMP_SCORE,1964,GO:0000228,2.1691e-01,2.2000e+01
IMP_SCORE,1965,GO:0051560,2.1682e-01,1.1000e+01
IMP_SCORE,1966,GO:0043369,2.1676e-01,1.0000e+01
IMP_SCORE,1967,GO:0050982,2.1673e-01,1.1000e+01
IMP_SCORE,1968,GO:0003714,2.1667e-01,8.7000e+01
IMP_SCORE,1969,GO:0048266,2.1663e-01,1.4000e+01
IMP_SCORE,1970,GO:0033047,2.1656e-01,1.3000e+01
IMP_SCORE,1971,GO:0005654,2.1651e-01,9.7800e+02
IMP_SCORE,1972,GO:0051294,2.1650e-01,5.0000e+00
IMP_SCORE,1973,GO:0000932,2.1650e-01,8.2000e+01
IMP_SCORE,1974,GO:0051952,2.1649e-01,2.9000e+01
IMP_SCORE,1975,GO:0034333,2.1635e-01,2.0000e+01
IMP_SCORE,1976,GO:0009072,2.1635e-01,3.8000e+01
IMP_SCORE,1977,GO:0005886,2.1634e-01,1.6860e+03
IMP_SCORE,1978,GO:0010894,2.1632e-01,6.0000e+00
IMP_SCORE,1979,GO:0050886,2.1621e-01,5.0000e+00
IMP_SCORE,1980,GO:0030658,2.1615e-01,1.2500e+02
IMP_SCORE,1981,GO:0090734,2.1610e-01,1.4000e+01
IMP_SCORE,1982,GO:0002224,2.1609e-01,3.8000e+01
IMP_SCORE,1983,GO:0010594,2.1608e-01,2.5000e+01
IMP_SCORE,1984,GO:0044246,2.1604e-01,7.0000e+00
IMP_SCORE,1985,GO:0032528,2.1600e-01,3.3000e+01
IMP_SCORE,1986,GO:0016053,2.1599e-01,1.3000e+02
IMP_SCORE,1987,GO:0008037,2.1596e-01,1.8300e+02
IMP_SCORE,1988,GO:1990837,2.1591e-01,1.3600e+02
IMP_SCORE,1989,GO:0090208,2.1587e-01,1.4000e+01
IMP_SCORE,1990,GO:1904181,2.1585e-01,5.0000e+00
IMP_SCORE,1991,GO:0032846,2.1584e-01,6.7000e+01
IMP_SCORE,1992,GO:0031328,2.1583e-01,2.5300e+02
IMP_SCORE,1993,GO:0009126,2.1577e-01,4.5000e+01
IMP_SCORE,1994,GO:0008630,2.1575e-01,3.1000e+01
IMP_SCORE,1995,GO:0016331,2.1574e-01,5.0000e+00
IMP_SCORE,1996,GO:0031532,2.1573e-01,2.7000e+01
IMP_SCORE,1997,GO:0045185,2.1571e-01,4.2000e+01
IMP_SCORE,1998,GO:0048484,2.1570e-01,1.2000e+01
IMP_SCORE,1999,GO:0031331,2.1566e-01,7.8000e+01
IMP_SCORE,2000,GO:0019932,2.1560e-01,4.2000e+01
IMP_SCORE,2001,GO:0032945,2.1553e-01,2.2000e+01
IMP_SCORE,2002,GO:1901741,2.1553e-01,2.5000e+01
IMP_SCORE,2003,GO:0010817,2.1550e-01,1.8900e+02
IMP_SCORE,2004,GO:1901571,2.1540e-01,1.1000e+01
IMP_SCORE,2005,GO:0019229,2.1537e-01,1.9000e+01
IMP_SCORE,2006,GO:0008565,2.1536e-01,6.6000e+01
IMP_SCORE,2007,GO:0042254,2.1530e-01,2.0000e+01
IMP_SCORE,2008,GO:0033688,2.1524e-01,2.5000e+01
IMP_SCORE,2009,GO:0019207,2.1521e-01,7.5000e+01
IMP_SCORE,2010,GO:0060429,2.1517e-01,7.2000e+01
IMP_SCORE,2011,GO:0004842,2.1512e-01,1.6800e+02
IMP_SCORE,2012,GO:0005765,2.1510e-01,2.6300e+02
IMP_SCORE,2013,GO:0043281,2.1499e-01,4.4000e+01
IMP_SCORE,2014,GO:0035239,2.1499e-01,5.0000e+01
IMP_SCORE,2015,GO:2000637,2.1497e-01,4.0000e+00
IMP_SCORE,2016,GO:0095500,2.1496e-01,1.9000e+01
IMP_SCORE,2017,GO:0050670,2.1494e-01,6.0000e+01
IMP_SCORE,2018,GO:0031175,2.1491e-01,6.8000e+01
IMP_SCORE,2019,GO:0010631,2.1480e-01,5.5000e+01
IMP_SCORE,2020,GO:0050701,2.1477e-01,6.0000e+00
IMP_SCORE,2021,GO:0031347,2.1476e-01,1.8400e+02
IMP_SCORE,2022,GO:0042593,2.1473e-01,6.1000e+01
IMP_SCORE,2023,GO:0005829,2.1462e-01,1.6440e+03
IMP_SCORE,2024,GO:0010043,2.1461e-01,5.8000e+01
IMP_SCORE,2025,GO:0050873,2.1458e-01,3.2000e+01
IMP_SCORE,2026,GO:0060315,2.1451e-01,2.0000e+00
IMP_SCORE,2027,GO:0006690,2.1448e-01,4.9000e+01
IMP_SCORE,2028,GO:0001916,2.1445e-01,6.0000e+00
IMP_SCORE,2029,GO:0045597,2.1434e-01,2.4400e+02
IMP_SCORE,2030,GO:0016641,2.1431e-01,1.8000e+01
IMP_SCORE,2031,GO:0097286,2.1428e-01,1.7000e+01
IMP_SCORE,2032,GO:0001953,2.1419e-01,2.2000e+01
IMP_SCORE,2033,GO:0018107,2.1414e-01,4.4000e+01
IMP_SCORE,2034,GO:0046949,2.1412e-01,4.1000e+01
IMP_SCORE,2035,GO:0002822,2.1410e-01,2.9000e+01
IMP_SCORE,2036,GO:0000323,2.1409e-01,2.6300e+02
IMP_SCORE,2037,GO:0032967,2.1402e-01,4.0000e+00
IMP_SCORE,2038,GO:0004197,2.1398e-01,7.9000e+01
IMP_SCORE,2039,GO:0008366,2.1391e-01,1.0100e+02
IMP_SCORE,2040,GO:0035065,2.1390e-01,1.5000e+01
IMP_SCORE,2041,GO:0031145,2.1386e-01,1.2000e+01
IMP_SCORE,2042,GO:0034394,2.1381e-01,1.0000e+01
IMP_SCORE,2043,GO:0015215,2.1379e-01,1.4000e+01
IMP_SCORE,2044,GO:0051593,2.1366e-01,5.0000e+00
IMP_SCORE,2045,GO:0061387,2.1363e-01,3.8000e+01
IMP_SCORE,2046,GO:0000381,2.1356e-01,5.0000e+00
IMP_SCORE,2047,GO:0070372,2.1355e-01,7.0000e+01
IMP_SCORE,2048,GO:0031342,2.1354e-01,8.0000e+00
IMP_SCORE,2049,GO:0046834,2.1353e-01,4.1000e+01
IMP_SCORE,2050,GO:1901216,2.1351e-01,1.3000e+01
IMP_SCORE,2051,GO:0090049,2.1350e-01,6.0000e+00
IMP_SCORE,2052,GO:0090277,2.1349e-01,3.2000e+01
IMP_SCORE,2053,GO:0071695,2.1349e-01,1.0000e+01
IMP_SCORE,2054,GO:0006554,2.1345e-01,2.1000e+01
IMP_SCORE,2055,GO:0051924,2.1344e-01,6.5000e+01
IMP_SCORE,2056,GO:0042416,2.1343e-01,4.0000e+00
IMP_SCORE,2057,GO:0045666,2.1342e-01,9.3000e+01
IMP_SCORE,2058,GO:0009100,2.1341e-01,7.8000e+01
IMP_SCORE,2059,GO:0042590,2.1336e-01,6.9000e+01
IMP_SCORE,2060,GO:0051183,2.1318e-01,1.3000e+01
IMP_SCORE,2061,GO:0002429,2.1317e-01,8.6000e+01
IMP_SCORE,2062,GO:0010962,2.1311e-01,2.0000e+01
IMP_SCORE,2063,GO:0046621,2.1311e-01,8.0000e+00
IMP_SCORE,2064,GO:0045663,2.1310e-01,1.6000e+01
IMP_SCORE,2065,GO:0007220,2.1302e-01,4.0000e+00
IMP_SCORE,2066,GO:0014823,2.1297e-01,1.7000e+01
IMP_SCORE,2067,GO:0040013,2.1290e-01,8.1000e+01
IMP_SCORE,2068,GO:0045621,2.1289e-01,3.9000e+01
IMP_SCORE,2069,GO:0045124,2.1284e-01,2.1000e+01
IMP_SCORE,2070,GO:0030660,2.1284e-01,2.6000e+01
IMP_SCORE,2071,GO:0032656,2.1282e-01,7.0000e+00
IMP_SCORE,2072,GO:0030258,2.1281e-01,1.2600e+02
IMP_SCORE,2073,GO:0003777,2.1279e-01,2.6000e+01
IMP_SCORE,2074,GO:0033692,2.1278e-01,1.3000e+01
IMP_SCORE,2075,GO:1900006,2.1273e-01,1.7000e+01
IMP_SCORE,2076,GO:0000212,2.1270e-01,1.4000e+01
IMP_SCORE,2077,GO:0030676,2.1270e-01,7.0000e+00
IMP_SCORE,2078,GO:0043393,2.1268e-01,7.5000e+01
IMP_SCORE,2079,GO:0030800,2.1262e-01,5.0000e+00
IMP_SCORE,2080,GO:0015914,2.1257e-01,1.6000e+01
IMP_SCORE,2081,GO:0040014,2.1257e-01,3.7000e+01
IMP_SCORE,2082,GO:0005739,2.1254e-01,7.0600e+02
IMP_SCORE,2083,GO:1903051,2.1243e-01,1.2000e+01
IMP_SCORE,2084,GO:1990089,2.1230e-01,2.3000e+01
IMP_SCORE,2085,GO:0042402,2.1227e-01,5.8000e+01
IMP_SCORE,2086,GO:0097194,2.1223e-01,3.8000e+01
IMP_SCORE,2087,GO:0090322,2.1223e-01,1.9000e+01
IMP_SCORE,2088,GO:0043299,2.1218e-01,1.3800e+02
IMP_SCORE,2089,GO:0030169,2.1214e-01,1.4000e+01
IMP_SCORE,2090,GO:0086013,2.1214e-01,1.0000e+01
IMP_SCORE,2091,GO:0045058,2.1213e-01,1.4000e+01
IMP_SCORE,2092,GO:0047617,2.1204e-01,1.2000e+01
IMP_SCORE,2093,GO:0045736,2.1197e-01,6.0000e+00
IMP_SCORE,2094,GO:0051149,2.1197e-01,5.9000e+01
IMP_SCORE,2095,GO:0033559,2.1192e-01,7.3000e+01
IMP_SCORE,2096,GO:0090150,2.1189e-01,7.5000e+01
IMP_SCORE,2097,GO:0006886,2.1183e-01,2.5000e+02
IMP_SCORE,2098,GO:0098802,2.1182e-01,1.2000e+02
IMP_SCORE,2099,GO:0051495,2.1162e-01,5.5000e+01
IMP_SCORE,2100,GO:0044309,2.1160e-01,5.7000e+01
IMP_SCORE,2101,GO:0007264,2.1156e-01,1.9900e+02
IMP_SCORE,2102,GO:1905953,2.1150e-01,9.0000e+00
IMP_SCORE,2103,GO:0043433,2.1146e-01,3.5000e+01
IMP_SCORE,2104,GO:0030162,2.1144e-01,1.5800e+02
IMP_SCORE,2105,GO:0004871,2.1141e-01,5.5700e+02
IMP_SCORE,2106,GO:0031641,2.1134e-01,2.3000e+01
IMP_SCORE,2107,GO:0006195,2.1131e-01,8.0000e+00
IMP_SCORE,2108,GO:0001047,2.1130e-01,5.8000e+01
IMP_SCORE,2109,GO:0016504,2.1130e-01,1.8000e+01
IMP_SCORE,2110,GO:1902275,2.1128e-01,4.7000e+01
IMP_SCORE,2111,GO:1903555,2.1127e-01,2.6000e+01
IMP_SCORE,2112,GO:0009312,2.1117e-01,2.3000e+01
IMP_SCORE,2113,GO:0030206,2.1115e-01,5.0000e+00
IMP_SCORE,2114,GO:0048642,2.1112e-01,1.0000e+01
IMP_SCORE,2115,GO:0051371,2.1111e-01,1.2000e+01
IMP_SCORE,2116,GO:0034614,2.1111e-01,2.3000e+01
IMP_SCORE,2117,GO:0031982,2.1110e-01,1.1640e+03
IMP_SCORE,2118,GO:0007611,2.1110e-01,8.3000e+01
IMP_SCORE,2119,GO:0010827,2.1107e-01,3.1000e+01
IMP_SCORE,2120,GO:0061647,2.1103e-01,2.0000e+00
IMP_SCORE,2121,GO:0042509,2.1101e-01,1.9000e+01
IMP_SCORE,2122,GO:1901342,2.1101e-01,9.6000e+01
IMP_SCORE,2123,GO:0090197,2.1099e-01,1.6000e+01
IMP_SCORE,2124,GO:0030168,2.1097e-01,6.5000e+01
IMP_SCORE,2125,GO:0035690,2.1097e-01,4.8000e+01
IMP_SCORE,2126,GO:0048869,2.1088e-01,8.6400e+02
IMP_SCORE,2127,GO:0042711,2.1087e-01,2.3000e+01
IMP_SCORE,2128,GO:1905269,2.1085e-01,3.9000e+01
IMP_SCORE,2129,GO:0060359,2.1080e-01,1.8000e+01
IMP_SCORE,2130,GO:0031112,2.1078e-01,1.1000e+01
IMP_SCORE,2131,GO:0032212,2.1075e-01,3.0000e+01
IMP_SCORE,2132,GO:0006833,2.1075e-01,2.6000e+01
IMP_SCORE,2133,GO:0032653,2.1072e-01,2.0000e+01
IMP_SCORE,2134,GO:0071900,2.1068e-01,1.0200e+02
IMP_SCORE,2135,GO:0050994,2.1067e-01,2.9000e+01
IMP_SCORE,2136,GO:0080135,2.1065e-01,1.6500e+02
IMP_SCORE,2137,GO:0031907,2.1055e-01,3.3000e+01
IMP_SCORE,2138,GO:0005773,2.1054e-01,3.1300e+02
IMP_SCORE,2139,GO:0004713,2.1054e-01,7.0000e+01
IMP_SCORE,2140,GO:0090307,2.1053e-01,2.3000e+01
IMP_SCORE,2141,GO:0090218,2.1048e-01,4.0000e+00
IMP_SCORE,2142,GO:0042428,2.1037e-01,1.0000e+01
IMP_SCORE,2143,GO:0005887,2.1035e-01,7.6400e+02
IMP_SCORE,2144,GO:0045332,2.1035e-01,1.0000e+01
IMP_SCORE,2145,GO:0098805,2.1033e-01,4.8700e+02
IMP_SCORE,2146,GO:2001056,2.1030e-01,3.7000e+01
IMP_SCORE,2147,GO:0031226,2.1027e-01,7.8500e+02
IMP_SCORE,2148,GO:0045725,2.1021e-01,1.5000e+01
IMP_SCORE,2149,GO:0001934,2.1018e-01,1.5100e+02
IMP_SCORE,2150,GO:0042304,2.1014e-01,1.5000e+01
IMP_SCORE,2151,GO:0042177,2.1012e-01,3.2000e+01
IMP_SCORE,2152,GO:0050863,2.1011e-01,9.2000e+01
IMP_SCORE,2153,GO:0009636,2.1011e-01,5.7000e+01
IMP_SCORE,2154,GO:0030496,2.1011e-01,1.2900e+02
IMP_SCORE,2155,GO:0048858,2.1007e-01,1.1700e+02
IMP_SCORE,2156,GO:0010939,2.1007e-01,5.0000e+00
IMP_SCORE,2157,GO:0045892,2.1006e-01,1.5200e+02
IMP_SCORE,2158,GO:0042221,2.1005e-01,7.0900e+02
IMP_SCORE,2159,GO:0045859,2.1004e-01,1.5600e+02
IMP_SCORE,2160,GO:1903531,2.1004e-01,5.4000e+01
IMP_SCORE,2161,GO:0060047,2.1001e-01,2.0000e+00
IMP_SCORE,2162,GO:0097530,2.0999e-01,4.1000e+01
IMP_SCORE,2163,GO:0010324,2.0997e-01,4.6000e+01
IMP_SCORE,2164,GO:0009948,2.0986e-01,2.4000e+01
IMP_SCORE,2165,GO:0048016,2.0984e-01,1.0000e+01
IMP_SCORE,2166,GO:2000273,2.0983e-01,1.6000e+01
IMP_SCORE,2167,GO:0090140,2.0983e-01,1.2000e+01
IMP_SCORE,2168,GO:0043467,2.0980e-01,3.4000e+01
IMP_SCORE,2169,GO:0016010,2.0978e-01,2.6000e+01
IMP_SCORE,2170,GO:0006851,2.0973e-01,5.0000e+00
IMP_SCORE,2171,GO:0002790,2.0966e-01,6.6000e+01
IMP_SCORE,2172,GO:0030900,2.0956e-01,2.9000e+01
IMP_SCORE,2173,GO:0032036,2.0955e-01,1.5000e+01
IMP_SCORE,2174,GO:0061005,2.0954e-01,1.4000e+01
IMP_SCORE,2175,GO:0009880,2.0953e-01,1.9000e+01
IMP_SCORE,2176,GO:0098813,2.0946e-01,2.1000e+01
IMP_SCORE,2177,GO:0045833,2.0943e-01,3.3000e+01
IMP_SCORE,2178,GO:0033270,2.0936e-01,1.7000e+01
IMP_SCORE,2179,GO:0061028,2.0933e-01,2.2000e+01
IMP_SCORE,2180,GO:0006959,2.0929e-01,1.4200e+02
IMP_SCORE,2181,GO:0071880,2.0928e-01,8.0000e+00
IMP_SCORE,2182,GO:0016801,2.0927e-01,3.8000e+01
IMP_SCORE,2183,GO:0008320,2.0924e-01,1.0000e+01
IMP_SCORE,2184,GO:0006869,2.0918e-01,1.2600e+02
IMP_SCORE,2185,GO:0046649,2.0918e-01,1.0900e+02
IMP_SCORE,2186,GO:0008016,2.0914e-01,9.5000e+01
IMP_SCORE,2187,GO:0046902,2.0908e-01,2.0000e+01
IMP_SCORE,2188,GO:0048018,2.0898e-01,5.0000e+00
IMP_SCORE,2189,GO:2000104,2.0894e-01,3.0000e+01
IMP_SCORE,2190,GO:0010950,2.0894e-01,5.3000e+01
IMP_SCORE,2191,GO:0010718,2.0893e-01,1.3000e+01
IMP_SCORE,2192,GO:0060441,2.0885e-01,1.6000e+01
IMP_SCORE,2193,GO:0060761,2.0881e-01,2.1000e+01
IMP_SCORE,2194,GO:0043227,2.0879e-01,1.4950e+03
IMP_SCORE,2195,GO:0033127,2.0879e-01,2.0000e+00
IMP_SCORE,2196,GO:0002576,2.0875e-01,7.9000e+01
IMP_SCORE,2197,GO:0043022,2.0871e-01,1.8000e+01
IMP_SCORE,2198,GO:0002209,2.0860e-01,2.0000e+01
IMP_SCORE,2199,GO:0098542,2.0857e-01,1.6900e+02
IMP_SCORE,2200,GO:0046131,2.0848e-01,6.0000e+00
IMP_SCORE,2201,GO:0006665,2.0846e-01,9.4000e+01
IMP_SCORE,2202,GO:0016493,2.0843e-01,6.0000e+00
IMP_SCORE,2203,GO:0014031,2.0843e-01,1.3000e+01
IMP_SCORE,2204,GO:0010243,2.0842e-01,1.7100e+02
IMP_SCORE,2205,GO:0035198,2.0842e-01,5.0000e+00
IMP_SCORE,2206,GO:0043255,2.0840e-01,3.2000e+01
IMP_SCORE,2207,GO:0022834,2.0832e-01,7.9000e+01
IMP_SCORE,2208,GO:0006468,2.0825e-01,2.0900e+02
IMP_SCORE,2209,GO:0006887,2.0823e-01,1.7400e+02
IMP_SCORE,2210,GO:0099529,2.0821e-01,6.0000e+00
IMP_SCORE,2211,GO:0070168,2.0821e-01,1.2000e+01
IMP_SCORE,2212,GO:0030159,2.0820e-01,3.9000e+01
IMP_SCORE,2213,GO:0015026,2.0816e-01,3.2000e+01
IMP_SCORE,2214,GO:0071478,2.0812e-01,6.2000e+01
IMP_SCORE,2215,GO:0016645,2.0810e-01,5.3000e+01
IMP_SCORE,2216,GO:0002793,2.0808e-01,7.0000e+01
IMP_SCORE,2217,GO:0071363,2.0806e-01,6.2000e+01
IMP_SCORE,2218,GO:0005778,2.0803e-01,4.8000e+01
IMP_SCORE,2219,GO:0012505,2.0801e-01,1.7800e+02
IMP_SCORE,2220,GO:0006633,2.0787e-01,4.6000e+01
IMP_SCORE,2221,GO:0034381,2.0780e-01,6.0000e+00
IMP_SCORE,2222,GO:0005847,2.0778e-01,4.0000e+00
IMP_SCORE,2223,GO:0046885,2.0777e-01,9.0000e+00
IMP_SCORE,2224,GO:0098862,2.0769e-01,4.5000e+01
IMP_SCORE,2225,GO:1900449,2.0767e-01,1.2000e+01
IMP_SCORE,2226,GO:0006026,2.0766e-01,6.3000e+01
IMP_SCORE,2227,GO:0098659,2.0763e-01,1.2000e+01
IMP_SCORE,2228,GO:0061053,2.0758e-01,3.8000e+01
IMP_SCORE,2229,GO:0010888,2.0755e-01,1.0000e+01
IMP_SCORE,2230,GO:0031201,2.0747e-01,2.0000e+01
IMP_SCORE,2231,GO:0018105,2.0746e-01,4.7000e+01
IMP_SCORE,2232,GO:0032481,2.0745e-01,5.7000e+01
IMP_SCORE,2233,GO:0008527,2.0744e-01,3.6000e+01
IMP_SCORE,2234,GO:0034097,2.0735e-01,1.6200e+02
IMP_SCORE,2235,GO:0016684,2.0733e-01,5.5000e+01
IMP_SCORE,2236,GO:1903844,2.0733e-01,3.2000e+01
IMP_SCORE,2237,GO:0032233,2.0729e-01,3.4000e+01
IMP_SCORE,2238,GO:1903670,2.0723e-01,5.0000e+00
IMP_SCORE,2239,GO:0044769,2.0716e-01,6.0000e+00
IMP_SCORE,2240,GO:0044322,2.0715e-01,5.0000e+00
IMP_SCORE,2241,GO:0016525,2.0706e-01,3.6000e+01
IMP_SCORE,2242,GO:0071902,2.0706e-01,6.1000e+01
IMP_SCORE,2243,GO:0018198,2.0701e-01,9.0000e+00
IMP_SCORE,2244,GO:1902402,2.0698e-01,7.0000e+00
IMP_SCORE,2245,GO:0070382,2.0697e-01,7.9000e+01
IMP_SCORE,2246,GO:0051898,2.0696e-01,2.0000e+01
IMP_SCORE,2247,GO:1902017,2.0687e-01,4.4000e+01
IMP_SCORE,2248,GO:0009896,2.0686e-01,1.0200e+02
IMP_SCORE,2249,GO:0005675,2.0683e-01,4.0000e+00
IMP_SCORE,2250,GO:0051817,2.0683e-01,2.8000e+01
IMP_SCORE,2251,GO:0009067,2.0683e-01,2.7000e+01
IMP_SCORE,2252,GO:1901617,2.0679e-01,8.3000e+01
IMP_SCORE,2253,GO:0071108,2.0667e-01,2.7000e+01
IMP_SCORE,2254,GO:0016776,2.0661e-01,3.3000e+01
IMP_SCORE,2255,GO:0005126,2.0660e-01,1.8900e+02
IMP_SCORE,2256,GO:0006559,2.0654e-01,2.0000e+01
IMP_SCORE,2257,GO:0002755,2.0650e-01,1.3000e+01
IMP_SCORE,2258,GO:0070887,2.0647e-01,3.9300e+02
IMP_SCORE,2259,GO:0042753,2.0647e-01,4.0000e+00
IMP_SCORE,2260,GO:0035150,2.0644e-01,3.6000e+01
IMP_SCORE,2261,GO:0008305,2.0633e-01,4.7000e+01
IMP_SCORE,2262,GO:0000785,2.0631e-01,1.3200e+02
IMP_SCORE,2263,GO:0098793,2.0630e-01,8.7000e+01
IMP_SCORE,2264,GO:0034260,2.0622e-01,1.4000e+01
IMP_SCORE,2265,GO:0043010,2.0621e-01,3.4000e+01
IMP_SCORE,2266,GO:1900181,2.0618e-01,4.1000e+01
IMP_SCORE,2267,GO:1900047,2.0613e-01,2.3000e+01
IMP_SCORE,2268,GO:0006936,2.0610e-01,1.1500e+02
IMP_SCORE,2269,GO:0071889,2.0610e-01,2.5000e+01
IMP_SCORE,2270,GO:0055002,2.0605e-01,5.3000e+01
IMP_SCORE,2271,GO:0055083,2.0605e-01,4.0000e+00
IMP_SCORE,2272,GO:0043254,2.0595e-01,1.2000e+02
IMP_SCORE,2273,GO:0043502,2.0587e-01,1.9000e+01
IMP_SCORE,2274,GO:0051881,2.0579e-01,2.3000e+01
IMP_SCORE,2275,GO:0060491,2.0572e-01,1.0100e+02
IMP_SCORE,2276,GO:0060964,2.0570e-01,7.0000e+00
IMP_SCORE,2277,GO:0010811,2.0569e-01,6.3000e+01
IMP_SCORE,2278,GO:0051412,2.0554e-01,6.0000e+00
IMP_SCORE,2279,GO:0022008,2.0548e-01,3.1000e+01
IMP_SCORE,2280,GO:0010977,2.0538e-01,5.9000e+01
IMP_SCORE,2281,GO:0035066,2.0535e-01,1.0000e+01
IMP_SCORE,2282,GO:0042770,2.0532e-01,2.2000e+01
IMP_SCORE,2283,GO:0043551,2.0529e-01,9.0000e+00
IMP_SCORE,2284,GO:0043015,2.0523e-01,2.5000e+01
IMP_SCORE,2285,GO:0042346,2.0523e-01,1.7000e+01
IMP_SCORE,2286,GO:0044773,2.0522e-01,1.7000e+01
IMP_SCORE,2287,GO:1900273,2.0517e-01,1.7000e+01
IMP_SCORE,2288,GO:0043306,2.0513e-01,1.0000e+01
IMP_SCORE,2289,GO:0030011,2.0493e-01,1.0000e+01
IMP_SCORE,2290,GO:0002698,2.0490e-01,4.2000e+01
IMP_SCORE,2291,GO:0030397,2.0487e-01,1.4000e+01
IMP_SCORE,2292,GO:0010800,2.0485e-01,1.5000e+01
IMP_SCORE,2293,GO:0042692,2.0475e-01,2.2000e+01
IMP_SCORE,2294,GO:0047555,2.0473e-01,5.0000e+00
IMP_SCORE,2295,GO:0014066,2.0472e-01,5.4000e+01
IMP_SCORE,2296,GO:0043406,2.0465e-01,5.4000e+01
IMP_SCORE,2297,GO:1902358,2.0460e-01,5.0000e+00
IMP_SCORE,2298,GO:0005769,2.0458e-01,1.6900e+02
IMP_SCORE,2299,GO:0050727,2.0457e-01,1.1100e+02
IMP_SCORE,2300,GO:0044242,2.0454e-01,8.4000e+01
IMP_SCORE,2301,GO:0098727,2.0453e-01,2.6000e+01
IMP_SCORE,2302,GO:0008190,2.0446e-01,4.5000e+01
IMP_SCORE,2303,GO:0044273,2.0446e-01,4.2000e+01
IMP_SCORE,2304,GO:1901136,2.0440e-01,1.0700e+02
IMP_SCORE,2305,GO:0017048,2.0420e-01,5.8000e+01
IMP_SCORE,2306,GO:0034707,2.0419e-01,2.0000e+01
IMP_SCORE,2307,GO:0051000,2.0411e-01,2.0000e+00
IMP_SCORE,2308,GO:0045603,2.0405e-01,3.6000e+01
IMP_SCORE,2309,GO:2001021,2.0401e-01,1.9000e+01
IMP_SCORE,2310,GO:0007176,2.0400e-01,1.1000e+01
IMP_SCORE,2311,GO:0006101,2.0391e-01,3.7000e+01
IMP_SCORE,2312,GO:0001071,2.0388e-01,2.8500e+02
IMP_SCORE,2313,GO:0035729,2.0385e-01,6.0000e+00
IMP_SCORE,2314,GO:0010883,2.0379e-01,2.1000e+01
IMP_SCORE,2315,GO:0043173,2.0376e-01,1.7000e+01
IMP_SCORE,2316,GO:0045670,2.0375e-01,4.5000e+01
IMP_SCORE,2317,GO:0046966,2.0375e-01,4.0000e+00
IMP_SCORE,2318,GO:0055074,2.0373e-01,9.5000e+01
IMP_SCORE,2319,GO:1902532,2.0373e-01,1.4200e+02
IMP_SCORE,2320,GO:1901700,2.0371e-01,3.5800e+02
IMP_SCORE,2321,GO:0001772,2.0362e-01,9.2000e+01
IMP_SCORE,2322,GO:0051604,2.0359e-01,1.4300e+02
IMP_SCORE,2323,GO:0035295,2.0356e-01,4.6000e+01
IMP_SCORE,2324,GO:0044291,2.0355e-01,4.3000e+01
IMP_SCORE,2325,GO:0072512,2.0353e-01,2.2000e+01
IMP_SCORE,2326,GO:0019902,2.0347e-01,1.8300e+02
IMP_SCORE,2327,GO:1903510,2.0347e-01,5.6000e+01
IMP_SCORE,2328,GO:0032434,2.0344e-01,3.0000e+01
IMP_SCORE,2329,GO:0050832,2.0342e-01,1.4000e+01
IMP_SCORE,2330,GO:0010008,2.0336e-01,2.4500e+02
IMP_SCORE,2331,GO:0055088,2.0331e-01,2.5000e+01
IMP_SCORE,2332,GO:0042383,2.0331e-01,1.0500e+02
IMP_SCORE,2333,GO:0045017,2.0331e-01,9.9000e+01
IMP_SCORE,2334,GO:0031163,2.0328e-01,2.1000e+01
IMP_SCORE,2335,GO:0005753,2.0326e-01,5.0000e+00
IMP_SCORE,2336,GO:0045454,2.0322e-01,5.6000e+01
IMP_SCORE,2337,GO:0032388,2.0321e-01,7.0000e+01
IMP_SCORE,2338,GO:0002886,2.0311e-01,1.2000e+01
IMP_SCORE,2339,GO:0035107,2.0305e-01,4.7000e+01
IMP_SCORE,2340,GO:0005031,2.0297e-01,2.4000e+01
IMP_SCORE,2341,GO:0051099,2.0294e-01,3.0000e+01
IMP_SCORE,2342,GO:0030992,2.0291e-01,5.0000e+00
IMP_SCORE,2343,GO:1900745,2.0286e-01,1.8000e+01
IMP_SCORE,2344,GO:0042133,2.0286e-01,4.6000e+01
IMP_SCORE,2345,GO:0042267,2.0285e-01,2.9000e+01
IMP_SCORE,2346,GO:0045596,2.0278e-01,1.8800e+02
IMP_SCORE,2347,GO:2000045,2.0267e-01,4.1000e+01
IMP_SCORE,2348,GO:0042169,2.0267e-01,2.2000e+01
IMP_SCORE,2349,GO:0007405,2.0267e-01,1.9000e+01
IMP_SCORE,2350,GO:0002407,2.0265e-01,2.0000e+00
IMP_SCORE,2351,GO:0003044,2.0262e-01,1.7000e+01
IMP_SCORE,2352,GO:0032970,2.0261e-01,9.4000e+01
IMP_SCORE,2353,GO:1903543,2.0259e-01,7.0000e+00
IMP_SCORE,2354,GO:0035412,2.0254e-01,4.0000e+00
IMP_SCORE,2355,GO:0019221,2.0248e-01,2.3600e+02
IMP_SCORE,2356,GO:0071814,2.0247e-01,6.0000e+00
IMP_SCORE,2357,GO:0017075,2.0238e-01,1.7000e+01
IMP_SCORE,2358,GO:0007423,2.0238e-01,6.0000e+01
IMP_SCORE,2359,GO:0010575,2.0237e-01,1.5000e+01
IMP_SCORE,2360,GO:0006940,2.0234e-01,3.0000e+01
IMP_SCORE,2361,GO:0002548,2.0228e-01,1.3000e+01
IMP_SCORE,2362,GO:0051150,2.0228e-01,1.3000e+01
IMP_SCORE,2363,GO:0006164,2.0220e-01,2.5000e+01
IMP_SCORE,2364,GO:0002694,2.0219e-01,1.1500e+02
IMP_SCORE,2365,GO:0007409,2.0218e-01,9.3000e+01
IMP_SCORE,2366,GO:0046903,2.0212e-01,2.5600e+02
IMP_SCORE,2367,GO:1903429,2.0210e-01,7.0000e+00
IMP_SCORE,2368,GO:0060284,2.0210e-01,1.9700e+02
IMP_SCORE,2369,GO:0010759,2.0208e-01,1.3000e+01
IMP_SCORE,2370,GO:1903706,2.0201e-01,1.2100e+02
IMP_SCORE,2371,GO:0031683,2.0195e-01,1.6000e+01
IMP_SCORE,2372,GO:0031674,2.0193e-01,1.5000e+01
IMP_SCORE,2373,GO:0008187,2.0192e-01,5.0000e+00
IMP_SCORE,2374,GO:0046887,2.0191e-01,3.6000e+01
IMP_SCORE,2375,GO:2000144,2.0189e-01,9.0000e+00
IMP_SCORE,2376,GO:0051592,2.0175e-01,8.2000e+01
IMP_SCORE,2377,GO:0016597,2.0175e-01,4.2000e+01
IMP_SCORE,2378,GO:0043073,2.0174e-01,1.3000e+01
IMP_SCORE,2379,GO:0030276,2.0174e-01,3.8000e+01
IMP_SCORE,2380,GO:1902593,2.0170e-01,4.8000e+01
IMP_SCORE,2381,GO:0072422,2.0167e-01,1.3000e+01
IMP_SCORE,2382,GO:0042579,2.0165e-01,1.7700e+02
IMP_SCORE,2383,GO:0098780,2.0155e-01,8.0000e+00
IMP_SCORE,2384,GO:0035023,2.0153e-01,7.2000e+01
IMP_SCORE,2385,GO:0070664,2.0149e-01,1.8000e+01
IMP_SCORE,2386,GO:0001754,2.0148e-01,8.0000e+00
IMP_SCORE,2387,GO:1904292,2.0148e-01,6.0000e+00
IMP_SCORE,2388,GO:0017127,2.0148e-01,9.0000e+00
IMP_SCORE,2389,GO:0045830,2.0143e-01,6.0000e+00
IMP_SCORE,2390,GO:0050786,2.0143e-01,3.3000e+01
IMP_SCORE,2391,GO:0030667,2.0141e-01,1.3000e+02
IMP_SCORE,2392,GO:0072507,2.0141e-01,1.0200e+02
IMP_SCORE,2393,GO:0044090,2.0140e-01,1.7000e+01
IMP_SCORE,2394,GO:0032204,2.0138e-01,2.9000e+01
IMP_SCORE,2395,GO:0010952,2.0135e-01,5.3000e+01
IMP_SCORE,2396,GO:0006378,2.0134e-01,1.9000e+01
IMP_SCORE,2397,GO:0008154,2.0132e-01,3.6000e+01
IMP_SCORE,2398,GO:0071156,2.0129e-01,2.6000e+01
IMP_SCORE,2399,GO:0032155,2.0119e-01,6.0000e+01
IMP_SCORE,2400,GO:0010661,2.0119e-01,6.0000e+00
IMP_SCORE,2401,GO:0019897,2.0118e-01,4.9000e+01
IMP_SCORE,2402,GO:0045815,2.0117e-01,2.1000e+01
IMP_SCORE,2403,GO:0006027,2.0116e-01,6.4000e+01
IMP_SCORE,2404,GO:0034605,2.0114e-01,4.8000e+01
IMP_SCORE,2405,GO:0045078,2.0110e-01,1.3000e+01
IMP_SCORE,2406,GO:0006309,2.0104e-01,6.0000e+00
IMP_SCORE,2407,GO:0045111,2.0102e-01,6.3000e+01
IMP_SCORE,2408,GO:2000736,2.0100e-01,6.0000e+00
IMP_SCORE,2409,GO:0052547,2.0097e-01,1.5300e+02
IMP_SCORE,2410,GO:0051129,2.0094e-01,1.9600e+02
IMP_SCORE,2411,GO:0009199,2.0094e-01,3.7000e+01
IMP_SCORE,2412,GO:0070230,2.0085e-01,5.0000e+00
IMP_SCORE,2413,GO:0002888,2.0083e-01,1.0000e+01
IMP_SCORE,2414,GO:0007163,2.0082e-01,7.1000e+01
IMP_SCORE,2415,GO:0035994,2.0081e-01,1.2000e+01
IMP_SCORE,2416,GO:0033500,2.0076e-01,5.3000e+01
IMP_SCORE,2417,GO:0006631,2.0074e-01,1.3000e+02
IMP_SCORE,2418,GO:0043492,2.0071e-01,3.8000e+01
IMP_SCORE,2419,GO:0050681,2.0071e-01,1.9000e+01
IMP_SCORE,2420,GO:0045165,2.0069e-01,4.9000e+01
IMP_SCORE,2421,GO:0030863,2.0068e-01,3.8000e+01
IMP_SCORE,2422,GO:1901016,2.0067e-01,2.1000e+01
IMP_SCORE,2423,GO:0060337,2.0052e-01,9.0000e+01
IMP_SCORE,2424,GO:0045930,2.0051e-01,7.0000e+01
IMP_SCORE,2425,GO:0014821,2.0051e-01,1.8000e+01
IMP_SCORE,2426,GO:0031327,2.0039e-01,2.2300e+02
IMP_SCORE,2427,GO:0007043,2.0038e-01,6.7000e+01
IMP_SCORE,2428,GO:0031294,2.0028e-01,2.7000e+01
IMP_SCORE,2429,GO:0007005,2.0023e-01,1.0900e+02
IMP_SCORE,2430,GO:0010642,2.0015e-01,8.0000e+00
IMP_SCORE,2431,GO:0006457,2.0014e-01,2.1700e+02
IMP_SCORE,2432,GO:0043679,2.0008e-01,3.2000e+01
IMP_SCORE,2433,GO:0002697,2.0008e-01,9.3000e+01
IMP_SCORE,2434,GO:0009266,2.0007e-01,8.8000e+01
IMP_SCORE,2435,GO:0048284,2.0006e-01,5.6000e+01
IMP_SCORE,2436,GO:0000082,2.0001e-01,3.5000e+01
IMP_SCORE,2437,GO:0043331,1.9997e-01,3.9000e+01
IMP_SCORE,2438,GO:0090002,1.9997e-01,3.3000e+01
IMP_SCORE,2439,GO:0052742,1.9994e-01,3.1000e+01
IMP_SCORE,2440,GO:1900271,1.9983e-01,2.5000e+01
IMP_SCORE,2441,GO:0002263,1.9982e-01,1.4200e+02
IMP_SCORE,2442,GO:0005775,1.9982e-01,1.2800e+02
IMP_SCORE,2443,GO:0016405,1.9979e-01,1.7000e+01
IMP_SCORE,2444,GO:0070229,1.9979e-01,1.9000e+01
IMP_SCORE,2445,GO:0001505,1.9959e-01,8.6000e+01
IMP_SCORE,2446,GO:0043470,1.9959e-01,7.0000e+00
IMP_SCORE,2447,GO:0050671,1.9955e-01,2.7000e+01
IMP_SCORE,2448,GO:0010839,1.9953e-01,4.0000e+00
IMP_SCORE,2449,GO:2001234,1.9949e-01,5.7000e+01
IMP_SCORE,2450,GO:0072163,1.9934e-01,2.5000e+01
IMP_SCORE,2451,GO:0009416,1.9932e-01,6.6000e+01
IMP_SCORE,2452,GO:0004860,1.9931e-01,5.3000e+01
IMP_SCORE,2453,GO:0030318,1.9930e-01,1.2000e+01
IMP_SCORE,2454,GO:0031146,1.9924e-01,1.1000e+01
IMP_SCORE,2455,GO:0001773,1.9921e-01,1.6000e+01
IMP_SCORE,2456,GO:0000980,1.9919e-01,2.7000e+01
IMP_SCORE,2457,GO:0022603,1.9909e-01,2.7800e+02
IMP_SCORE,2458,GO:0019722,1.9907e-01,2.9000e+01
IMP_SCORE,2459,GO:0009894,1.9901e-01,2.5100e+02
IMP_SCORE,2460,GO:0031503,1.9897e-01,2.9000e+01
IMP_SCORE,2461,GO:0000302,1.9896e-01,7.9000e+01
IMP_SCORE,2462,GO:0072384,1.9888e-01,2.8000e+01
IMP_SCORE,2463,GO:0030672,1.9881e-01,7.7000e+01
IMP_SCORE,2464,GO:0090023,1.9880e-01,1.2000e+01
IMP_SCORE,2465,GO:0008217,1.9873e-01,8.8000e+01
IMP_SCORE,2466,GO:0050660,1.9873e-01,6.4000e+01
IMP_SCORE,2467,GO:0005003,1.9865e-01,2.4000e+01
IMP_SCORE,2468,GO:2000114,1.9857e-01,1.1000e+01
IMP_SCORE,2469,GO:0099118,1.9853e-01,3.3000e+01
IMP_SCORE,2470,GO:0046365,1.9850e-01,2.7000e+01
IMP_SCORE,2471,GO:0042326,1.9847e-01,1.0900e+02
IMP_SCORE,2472,GO:0044839,1.9845e-01,5.9000e+01
IMP_SCORE,2473,GO:0000079,1.9842e-01,2.5000e+01
IMP_SCORE,2474,GO:0021772,1.9842e-01,1.3000e+01
IMP_SCORE,2475,GO:0002366,1.9838e-01,1.4400e+02
IMP_SCORE,2476,GO:0060143,1.9836e-01,1.6000e+01
IMP_SCORE,2477,GO:0006732,1.9833e-01,1.3500e+02
IMP_SCORE,2478,GO:0005662,1.9833e-01,6.0000e+00
IMP_SCORE,2479,GO:0014065,1.9830e-01,9.0000e+00
IMP_SCORE,2480,GO:0031644,1.9824e-01,3.6000e+01
IMP_SCORE,2481,GO:0052312,1.9823e-01,7.0000e+00
IMP_SCORE,2482,GO:0042455,1.9821e-01,1.9000e+01
IMP_SCORE,2483,GO:0051248,1.9820e-01,2.5400e+02
IMP_SCORE,2484,GO:0070997,1.9816e-01,1.9000e+01
IMP_SCORE,2485,GO:0006417,1.9815e-01,8.6000e+01
IMP_SCORE,2486,GO:0050840,1.9814e-01,6.1000e+01
IMP_SCORE,2487,GO:0030178,1.9812e-01,5.5000e+01
IMP_SCORE,2488,GO:0002433,1.9812e-01,2.1000e+01
IMP_SCORE,2489,GO:0021879,1.9811e-01,1.0000e+01
IMP_SCORE,2490,GO:0032990,1.9809e-01,1.2000e+02
IMP_SCORE,2491,GO:0090313,1.9809e-01,1.7000e+01
IMP_SCORE,2492,GO:0070536,1.9808e-01,3.7000e+01
IMP_SCORE,2493,GO:0043280,1.9804e-01,3.6000e+01
IMP_SCORE,2494,GO:0034399,1.9798e-01,1.5000e+01
IMP_SCORE,2495,GO:0097503,1.9798e-01,3.4000e+01
IMP_SCORE,2496,GO:0032272,1.9797e-01,2.8000e+01
IMP_SCORE,2497,GO:0090090,1.9785e-01,3.7000e+01
IMP_SCORE,2498,GO:0071870,1.9782e-01,9.0000e+00
IMP_SCORE,2499,GO:0090101,1.9776e-01,4.6000e+01
IMP_SCORE,2500,GO:0021953,1.9773e-01,4.2000e+01
IMP_SCORE,2501,GO:0048666,1.9769e-01,7.2000e+01
IMP_SCORE,2502,GO:2001242,1.9761e-01,3.4000e+01
IMP_SCORE,2503,GO:0009898,1.9760e-01,4.1000e+01
IMP_SCORE,2504,GO:1903829,1.9752e-01,1.1500e+02
IMP_SCORE,2505,GO:0010810,1.9746e-01,9.2000e+01
IMP_SCORE,2506,GO:0048639,1.9739e-01,2.5000e+01
IMP_SCORE,2507,GO:0001917,1.9736e-01,1.5000e+01
IMP_SCORE,2508,GO:0008076,1.9736e-01,6.0000e+01
IMP_SCORE,2509,GO:0038034,1.9733e-01,1.5000e+01
IMP_SCORE,2510,GO:0016020,1.9732e-01,2.4550e+03
IMP_SCORE,2511,GO:0051093,1.9728e-01,2.4400e+02
IMP_SCORE,2512,GO:1901658,1.9725e-01,4.1000e+01
IMP_SCORE,2513,GO:1901099,1.9722e-01,3.8000e+01
IMP_SCORE,2514,GO:0002831,1.9722e-01,5.4000e+01
IMP_SCORE,2515,GO:0061339,1.9721e-01,2.0000e+01
IMP_SCORE,2516,GO:0051347,1.9715e-01,1.2200e+02
IMP_SCORE,2517,GO:0003081,1.9714e-01,1.0000e+01
IMP_SCORE,2518,GO:0031690,1.9712e-01,3.0000e+00
IMP_SCORE,2519,GO:0032874,1.9710e-01,4.4000e+01
IMP_SCORE,2520,GO:0042834,1.9709e-01,1.0000e+01
IMP_SCORE,2521,GO:0030324,1.9703e-01,3.9000e+01
IMP_SCORE,2522,GO:0030833,1.9690e-01,6.0000e+01
IMP_SCORE,2523,GO:0048704,1.9685e-01,2.3000e+01
IMP_SCORE,2524,GO:0005925,1.9679e-01,2.7500e+02
IMP_SCORE,2525,GO:0043209,1.9677e-01,1.9500e+02
IMP_SCORE,2526,GO:0046030,1.9673e-01,6.0000e+00
IMP_SCORE,2527,GO:0046627,1.9673e-01,1.5000e+01
IMP_SCORE,2528,GO:0090092,1.9672e-01,6.7000e+01
IMP_SCORE,2529,GO:0000768,1.9667e-01,3.3000e+01
IMP_SCORE,2530,GO:0070405,1.9667e-01,3.2000e+01
IMP_SCORE,2531,GO:0043388,1.9665e-01,4.0000e+00
IMP_SCORE,2532,GO:0042136,1.9664e-01,3.6000e+01
IMP_SCORE,2533,GO:0005044,1.9662e-01,8.5000e+01
IMP_SCORE,2534,GO:0032526,1.9662e-01,4.9000e+01
IMP_SCORE,2535,GO:0007623,1.9652e-01,7.4000e+01
IMP_SCORE,2536,GO:0046513,1.9648e-01,2.9000e+01
IMP_SCORE,2537,GO:0016773,1.9645e-01,2.3900e+02
IMP_SCORE,2538,GO:0003012,1.9639e-01,1.4000e+02
IMP_SCORE,2539,GO:0045840,1.9633e-01,9.0000e+00
IMP_SCORE,2540,GO:0030804,1.9630e-01,1.8000e+01
IMP_SCORE,2541,GO:0001817,1.9626e-01,1.8200e+02
IMP_SCORE,2542,GO:0005737,1.9624e-01,1.9230e+03
IMP_SCORE,2543,GO:0098900,1.9620e-01,1.0000e+01
IMP_SCORE,2544,GO:0045637,1.9618e-01,8.3000e+01
IMP_SCORE,2545,GO:0030036,1.9610e-01,1.4600e+02
IMP_SCORE,2546,GO:0036150,1.9606e-01,2.2000e+01
IMP_SCORE,2547,GO:0006140,1.9604e-01,4.4000e+01
IMP_SCORE,2548,GO:0030027,1.9604e-01,8.5000e+01
IMP_SCORE,2549,GO:0036498,1.9604e-01,3.6000e+01
IMP_SCORE,2550,GO:0070233,1.9602e-01,2.0000e+01
IMP_SCORE,2551,GO:0051048,1.9596e-01,6.1000e+01
IMP_SCORE,2552,GO:0017015,1.9596e-01,3.5000e+01
IMP_SCORE,2553,GO:0043312,1.9594e-01,1.2600e+02
IMP_SCORE,2554,GO:1903039,1.9591e-01,6.1000e+01
IMP_SCORE,2555,GO:0010955,1.9591e-01,1.3000e+01
IMP_SCORE,2556,GO:0045334,1.9590e-01,1.1000e+01
IMP_SCORE,2557,GO:0006595,1.9581e-01,2.8000e+01
IMP_SCORE,2558,GO:1904115,1.9579e-01,1.6000e+01
IMP_SCORE,2559,GO:0002834,1.9579e-01,6.0000e+00
IMP_SCORE,2560,GO:0045806,1.9578e-01,1.0000e+01
IMP_SCORE,2561,GO:0006892,1.9575e-01,5.2000e+01
IMP_SCORE,2562,GO:0001657,1.9570e-01,2.1000e+01
IMP_SCORE,2563,GO:0051590,1.9569e-01,7.0000e+00
IMP_SCORE,2564,GO:0008374,1.9555e-01,3.9000e+01
IMP_SCORE,2565,GO:0045732,1.9550e-01,4.8000e+01
IMP_SCORE,2566,GO:0010829,1.9546e-01,5.0000e+00
IMP_SCORE,2567,GO:0032462,1.9544e-01,1.0000e+01
IMP_SCORE,2568,GO:0061245,1.9540e-01,3.2000e+01
IMP_SCORE,2569,GO:0040017,1.9540e-01,1.2400e+02
IMP_SCORE,2570,GO:0097485,1.9537e-01,1.5100e+02
IMP_SCORE,2571,GO:0043603,1.9523e-01,2.4500e+02
IMP_SCORE,2572,GO:0051988,1.9522e-01,1.5000e+01
IMP_SCORE,2573,GO:0035148,1.9521e-01,4.1000e+01
IMP_SCORE,2574,GO:0006658,1.9521e-01,2.6000e+01
IMP_SCORE,2575,GO:0086001,1.9514e-01,6.0000e+00
IMP_SCORE,2576,GO:0015923,1.9512e-01,2.2000e+01
IMP_SCORE,2577,GO:0048863,1.9511e-01,2.8000e+01
IMP_SCORE,2578,GO:0004693,1.9509e-01,7.0000e+00
IMP_SCORE,2579,GO:0030449,1.9508e-01,2.6000e+01
IMP_SCORE,2580,GO:0001894,1.9507e-01,8.5000e+01
IMP_SCORE,2581,GO:0044446,1.9499e-01,1.5210e+03
IMP_SCORE,2582,GO:0046634,1.9495e-01,1.6000e+01
IMP_SCORE,2583,GO:0033293,1.9494e-01,4.1000e+01
IMP_SCORE,2584,GO:0014070,1.9488e-01,2.3500e+02
IMP_SCORE,2585,GO:0006893,1.9487e-01,3.0000e+01
IMP_SCORE,2586,GO:0005125,1.9486e-01,1.8200e+02
IMP_SCORE,2587,GO:0046640,1.9486e-01,9.0000e+00
IMP_SCORE,2588,GO:0031110,1.9486e-01,3.0000e+01
IMP_SCORE,2589,GO:0060966,1.9478e-01,5.0000e+00
IMP_SCORE,2590,GO:0072659,1.9476e-01,8.5000e+01
IMP_SCORE,2591,GO:0009123,1.9476e-01,4.3000e+01
IMP_SCORE,2592,GO:0071481,1.9469e-01,1.2000e+01
IMP_SCORE,2593,GO:0070201,1.9469e-01,2.0000e+02
IMP_SCORE,2594,GO:0099024,1.9467e-01,4.6000e+01
IMP_SCORE,2595,GO:0097110,1.9467e-01,2.5000e+01
IMP_SCORE,2596,GO:0001046,1.9466e-01,4.2000e+01
IMP_SCORE,2597,GO:0097153,1.9465e-01,2.1000e+01
IMP_SCORE,2598,GO:0030214,1.9462e-01,2.3000e+01
IMP_SCORE,2599,GO:0019054,1.9457e-01,5.0000e+00
IMP_SCORE,2600,GO:0044767,1.9445e-01,1.2380e+03
IMP_SCORE,2601,GO:1903509,1.9444e-01,1.0000e+02
IMP_SCORE,2602,GO:1903522,1.9441e-01,1.0300e+02
IMP_SCORE,2603,GO:0060999,1.9437e-01,9.0000e+00
IMP_SCORE,2604,GO:0098876,1.9434e-01,5.1000e+01
IMP_SCORE,2605,GO:0055008,1.9430e-01,1.0000e+01
IMP_SCORE,2606,GO:0042535,1.9426e-01,1.0000e+01
IMP_SCORE,2607,GO:1902531,1.9424e-01,3.8600e+02
IMP_SCORE,2608,GO:0042981,1.9423e-01,4.3000e+02
IMP_SCORE,2609,GO:0045940,1.9423e-01,1.2000e+01
IMP_SCORE,2610,GO:0031229,1.9420e-01,1.6000e+01
IMP_SCORE,2611,GO:2000379,1.9413e-01,1.4000e+01
IMP_SCORE,2612,GO:2000136,1.9412e-01,1.9000e+01
IMP_SCORE,2613,GO:0019217,1.9411e-01,2.9000e+01
IMP_SCORE,2614,GO:0035303,1.9410e-01,7.9000e+01
IMP_SCORE,2615,GO:0030834,1.9409e-01,3.4000e+01
IMP_SCORE,2616,GO:0098840,1.9407e-01,3.1000e+01
IMP_SCORE,2617,GO:0045216,1.9405e-01,1.3100e+02
IMP_SCORE,2618,GO:0008608,1.9404e-01,1.0000e+01
IMP_SCORE,2619,GO:0000791,1.9402e-01,1.1000e+01
IMP_SCORE,2620,GO:0001843,1.9397e-01,2.1000e+01
IMP_SCORE,2621,GO:0019883,1.9394e-01,1.2000e+01
IMP_SCORE,2622,GO:0010769,1.9394e-01,7.3000e+01
IMP_SCORE,2623,GO:0051271,1.9393e-01,8.7000e+01
IMP_SCORE,2624,GO:0045933,1.9386e-01,1.6000e+01
IMP_SCORE,2625,GO:0001227,1.9382e-01,5.8000e+01
IMP_SCORE,2626,GO:0071459,1.9381e-01,4.0000e+00
IMP_SCORE,2627,GO:0044087,1.9380e-01,2.9100e+02
IMP_SCORE,2628,GO:0072522,1.9374e-01,3.8000e+01
IMP_SCORE,2629,GO:0006874,1.9366e-01,9.5000e+01
IMP_SCORE,2630,GO:0007416,1.9358e-01,4.9000e+01
IMP_SCORE,2631,GO:0045821,1.9355e-01,2.0000e+00
IMP_SCORE,2632,GO:0051303,1.9352e-01,2.5000e+01
IMP_SCORE,2633,GO:0099531,1.9352e-01,3.8000e+01
IMP_SCORE,2634,GO:0031334,1.9350e-01,6.0000e+01
IMP_SCORE,2635,GO:0004559,1.9348e-01,1.7000e+01
IMP_SCORE,2636,GO:0005774,1.9347e-01,2.8100e+02
IMP_SCORE,2637,GO:0042552,1.9336e-01,8.6000e+01
IMP_SCORE,2638,GO:0016829,1.9335e-01,2.0600e+02
IMP_SCORE,2639,GO:0050796,1.9328e-01,5.9000e+01
IMP_SCORE,2640,GO:0048013,1.9325e-01,4.8000e+01
IMP_SCORE,2641,GO:0090311,1.9324e-01,1.3000e+01
IMP_SCORE,2642,GO:0006935,1.9323e-01,1.3200e+02
IMP_SCORE,2643,GO:0007178,1.9322e-01,3.3000e+01
IMP_SCORE,2644,GO:0032994,1.9321e-01,4.2000e+01
IMP_SCORE,2645,GO:0045939,1.9309e-01,7.0000e+00
IMP_SCORE,2646,GO:0016049,1.9308e-01,6.8000e+01
IMP_SCORE,2647,GO:0042287,1.9306e-01,3.7000e+01
IMP_SCORE,2648,GO:0006915,1.9299e-01,3.9500e+02
IMP_SCORE,2649,GO:0002102,1.9293e-01,3.3000e+01
IMP_SCORE,2650,GO:0007519,1.9289e-01,2.2000e+01
IMP_SCORE,2651,GO:0090501,1.9285e-01,6.6000e+01
IMP_SCORE,2652,GO:0003382,1.9282e-01,1.5000e+01
IMP_SCORE,2653,GO:1901615,1.9280e-01,2.2500e+02
IMP_SCORE,2654,GO:0010165,1.9277e-01,1.7000e+01
IMP_SCORE,2655,GO:0031253,1.9271e-01,1.4400e+02
IMP_SCORE,2656,GO:0044801,1.9261e-01,6.0000e+01
IMP_SCORE,2657,GO:0048710,1.9256e-01,9.0000e+00
IMP_SCORE,2658,GO:0001085,1.9252e-01,5.8000e+01
IMP_SCORE,2659,GO:0008543,1.9250e-01,2.0000e+01
IMP_SCORE,2660,GO:0010970,1.9249e-01,5.4000e+01
IMP_SCORE,2661,GO:0048729,1.9248e-01,1.0300e+02
IMP_SCORE,2662,GO:0016342,1.9247e-01,6.0000e+00
IMP_SCORE,2663,GO:0032414,1.9242e-01,1.6000e+01
IMP_SCORE,2664,GO:0060412,1.9241e-01,1.1000e+01
IMP_SCORE,2665,GO:2001259,1.9239e-01,1.6000e+01
IMP_SCORE,2666,GO:0046983,1.9239e-01,6.0700e+02
IMP_SCORE,2667,GO:0019637,1.9236e-01,2.3300e+02
IMP_SCORE,2668,GO:0045191,1.9235e-01,5.0000e+00
IMP_SCORE,2669,GO:0009913,1.9233e-01,4.4000e+01
IMP_SCORE,2670,GO:0090224,1.9229e-01,8.0000e+00
IMP_SCORE,2671,GO:0044770,1.9229e-01,9.0000e+01
IMP_SCORE,2672,GO:0000375,1.9223e-01,6.7000e+01
IMP_SCORE,2673,GO:0015248,1.9215e-01,1.2000e+01
IMP_SCORE,2674,GO:0045600,1.9214e-01,2.9000e+01
IMP_SCORE,2675,GO:0019438,1.9212e-01,2.6400e+02
IMP_SCORE,2676,GO:0043167,1.9210e-01,1.5620e+03
IMP_SCORE,2677,GO:0048477,1.9207e-01,7.0000e+00
IMP_SCORE,2678,GO:0072509,1.9200e-01,8.3000e+01
IMP_SCORE,2679,GO:0016071,1.9200e-01,1.6600e+02
IMP_SCORE,2680,GO:1901652,1.9199e-01,8.8000e+01
IMP_SCORE,2681,GO:0031060,1.9198e-01,2.4000e+01
IMP_SCORE,2682,GO:0031984,1.9195e-01,1.3200e+02
IMP_SCORE,2683,GO:0007422,1.9194e-01,4.6000e+01
IMP_SCORE,2684,GO:0032869,1.9190e-01,4.1000e+01
IMP_SCORE,2685,GO:0044459,1.9189e-01,1.0290e+03
IMP_SCORE,2686,GO:1904377,1.9188e-01,3.0000e+01
IMP_SCORE,2687,GO:0009168,1.9187e-01,1.1000e+01
IMP_SCORE,2688,GO:0048709,1.9187e-01,2.2000e+01
IMP_SCORE,2689,GO:0031519,1.9186e-01,4.5000e+01
IMP_SCORE,2690,GO:0046326,1.9184e-01,2.7000e+01
IMP_SCORE,2691,GO:0044283,1.9183e-01,1.7600e+02
IMP_SCORE,2692,GO:1905475,1.9179e-01,6.1000e+01
IMP_SCORE,2693,GO:0045121,1.9178e-01,1.2800e+02
IMP_SCORE,2694,GO:0009991,1.9161e-01,1.1500e+02
IMP_SCORE,2695,GO:0004702,1.9155e-01,5.4000e+01
IMP_SCORE,2696,GO:0006895,1.9152e-01,1.3000e+01
IMP_SCORE,2697,GO:0046456,1.9151e-01,3.1000e+01
IMP_SCORE,2698,GO:0043202,1.9150e-01,1.0200e+02
IMP_SCORE,2699,GO:0097192,1.9146e-01,1.1000e+01
IMP_SCORE,2700,GO:0051321,1.9146e-01,4.8000e+01
IMP_SCORE,2701,GO:0016514,1.9145e-01,5.0000e+00
IMP_SCORE,2702,GO:0061548,1.9144e-01,2.0000e+00
IMP_SCORE,2703,GO:0004715,1.9143e-01,1.1000e+01
IMP_SCORE,2704,GO:0005536,1.9135e-01,1.9000e+01
IMP_SCORE,2705,GO:0002707,1.9131e-01,2.0000e+01
IMP_SCORE,2706,GO:0048048,1.9129e-01,1.0000e+01
IMP_SCORE,2707,GO:0032838,1.9127e-01,3.3000e+01
IMP_SCORE,2708,GO:0009628,1.9124e-01,4.0100e+02
IMP_SCORE,2709,GO:0034764,1.9115e-01,4.1000e+01
IMP_SCORE,2710,GO:0060421,1.9115e-01,4.0000e+00
IMP_SCORE,2711,GO:0050710,1.9112e-01,2.5000e+01
IMP_SCORE,2712,GO:0030855,1.9110e-01,1.3500e+02
IMP_SCORE,2713,GO:0051173,1.9110e-01,2.5600e+02
IMP_SCORE,2714,GO:0048708,1.9109e-01,2.9000e+01
IMP_SCORE,2715,GO:0045820,1.9109e-01,5.0000e+00
IMP_SCORE,2716,GO:0043330,1.9099e-01,3.4000e+01
IMP_SCORE,2717,GO:0000041,1.9099e-01,7.2000e+01
IMP_SCORE,2718,GO:0043062,1.9099e-01,1.7900e+02
IMP_SCORE,2719,GO:0006165,1.9094e-01,2.3000e+01
IMP_SCORE,2720,GO:1904029,1.9085e-01,3.9000e+01
IMP_SCORE,2721,GO:0034613,1.9084e-01,2.5300e+02
IMP_SCORE,2722,GO:0001658,1.9082e-01,2.0000e+01
IMP_SCORE,2723,GO:0002758,1.9081e-01,5.5000e+01
IMP_SCORE,2724,GO:0007265,1.9080e-01,7.9000e+01
IMP_SCORE,2725,GO:0007166,1.9079e-01,7.4500e+02
IMP_SCORE,2726,GO:0046710,1.9075e-01,1.4000e+01
IMP_SCORE,2727,GO:0042771,1.9071e-01,1.8000e+01
IMP_SCORE,2728,GO:0032590,1.9069e-01,1.3000e+01
IMP_SCORE,2729,GO:0051574,1.9049e-01,6.0000e+00
IMP_SCORE,2730,GO:0060090,1.9047e-01,9.1000e+01
IMP_SCORE,2731,GO:0048020,1.9047e-01,1.8000e+01
IMP_SCORE,2732,GO:0045428,1.9045e-01,1.8000e+01
IMP_SCORE,2733,GO:0048538,1.9036e-01,9.0000e+00
IMP_SCORE,2734,GO:0042113,1.9031e-01,6.7000e+01
IMP_SCORE,2735,GO:0050854,1.9031e-01,2.6000e+01
IMP_SCORE,2736,GO:0016043,1.9023e-01,1.2170e+03
IMP_SCORE,2737,GO:0004791,1.9018e-01,6.0000e+00
IMP_SCORE,2738,GO:0042130,1.9016e-01,2.2000e+01
IMP_SCORE,2739,GO:0030295,1.9015e-01,4.6000e+01
IMP_SCORE,2740,GO:0006954,1.9014e-01,2.3500e+02
IMP_SCORE,2741,GO:0061640,1.9001e-01,2.8000e+01
IMP_SCORE,2742,GO:0032376,1.8999e-01,1.4000e+01
IMP_SCORE,2743,GO:0043154,1.8998e-01,1.9000e+01
IMP_SCORE,2744,GO:0033598,1.8996e-01,7.0000e+00
IMP_SCORE,2745,GO:0048525,1.8993e-01,4.6000e+01
IMP_SCORE,2746,GO:0019992,1.8993e-01,2.1000e+01
IMP_SCORE,2747,GO:0036020,1.8984e-01,1.1000e+01
IMP_SCORE,2748,GO:0051481,1.8983e-01,4.0000e+00
IMP_SCORE,2749,GO:0040029,1.8981e-01,6.2000e+01
IMP_SCORE,2750,GO:0019901,1.8980e-01,3.0700e+02
IMP_SCORE,2751,GO:0060969,1.8979e-01,5.0000e+00
IMP_SCORE,2752,GO:0004623,1.8978e-01,3.3000e+01
IMP_SCORE,2753,GO:0099568,1.8975e-01,1.7200e+02
IMP_SCORE,2754,GO:0015149,1.8972e-01,1.5000e+01
IMP_SCORE,2755,GO:0032768,1.8968e-01,1.2000e+01
IMP_SCORE,2756,GO:0051602,1.8967e-01,2.3000e+01
IMP_SCORE,2757,GO:0060004,1.8964e-01,1.5000e+01
IMP_SCORE,2758,GO:0032760,1.8963e-01,1.7000e+01
IMP_SCORE,2759,GO:0009110,1.8938e-01,2.2000e+01
IMP_SCORE,2760,GO:0030098,1.8936e-01,6.6000e+01
IMP_SCORE,2761,GO:0070838,1.8935e-01,1.0200e+02
IMP_SCORE,2762,GO:0043372,1.8935e-01,8.0000e+00
IMP_SCORE,2763,GO:0043903,1.8926e-01,9.0000e+01
IMP_SCORE,2764,GO:1901224,1.8926e-01,1.1000e+01
IMP_SCORE,2765,GO:2000188,1.8920e-01,6.0000e+00
IMP_SCORE,2766,GO:0006584,1.8918e-01,3.7000e+01
IMP_SCORE,2767,GO:0032091,1.8917e-01,3.3000e+01
IMP_SCORE,2768,GO:0004683,1.8917e-01,2.1000e+01
IMP_SCORE,2769,GO:0031975,1.8913e-01,1.6700e+02
IMP_SCORE,2770,GO:0038023,1.8903e-01,3.3200e+02
IMP_SCORE,2771,GO:0006897,1.8899e-01,3.5200e+02
IMP_SCORE,2772,GO:1903845,1.8895e-01,2.5000e+01
IMP_SCORE,2773,GO:0042559,1.8894e-01,1.5000e+01
IMP_SCORE,2774,GO:0005161,1.8892e-01,5.0000e+00
IMP_SCORE,2775,GO:0006919,1.8890e-01,4.6000e+01
IMP_SCORE,2776,GO:0043226,1.8889e-01,1.5440e+03
IMP_SCORE,2777,GO:0045936,1.8888e-01,1.5300e+02
IMP_SCORE,2778,GO:0061418,1.8883e-01,1.4000e+01
IMP_SCORE,2779,GO:0050995,1.8881e-01,2.4000e+01
IMP_SCORE,2780,GO:0045724,1.8873e-01,8.0000e+00
IMP_SCORE,2781,GO:0045927,1.8872e-01,6.4000e+01
IMP_SCORE,2782,GO:0045741,1.8868e-01,4.0000e+00
IMP_SCORE,2783,GO:0002700,1.8842e-01,2.8000e+01
IMP_SCORE,2784,GO:0001974,1.8842e-01,1.6000e+01
IMP_SCORE,2785,GO:0014069,1.8840e-01,1.5200e+02
IMP_SCORE,2786,GO:0023056,1.8833e-01,3.2000e+02
IMP_SCORE,2787,GO:0016363,1.8831e-01,4.6000e+01
IMP_SCORE,2788,GO:0002696,1.8828e-01,6.0000e+01
IMP_SCORE,2789,GO:0006082,1.8828e-01,2.7200e+02
IMP_SCORE,2790,GO:0015807,1.8827e-01,1.9000e+01
IMP_SCORE,2791,GO:0006979,1.8822e-01,1.5600e+02
IMP_SCORE,2792,GO:0031968,1.8818e-01,1.4800e+02
IMP_SCORE,2793,GO:0071556,1.8815e-01,2.7000e+01
IMP_SCORE,2794,GO:0005523,1.8814e-01,1.5000e+01
IMP_SCORE,2795,GO:0007616,1.8810e-01,3.4000e+01
IMP_SCORE,2796,GO:0006907,1.8808e-01,2.0000e+01
IMP_SCORE,2797,GO:0009611,1.8803e-01,7.5000e+01
IMP_SCORE,2798,GO:0045737,1.8794e-01,8.0000e+00
IMP_SCORE,2799,GO:0005539,1.8791e-01,1.9100e+02
IMP_SCORE,2800,GO:0010712,1.8789e-01,1.1000e+01
IMP_SCORE,2801,GO:0035770,1.8786e-01,1.2500e+02
IMP_SCORE,2802,GO:0060048,1.8781e-01,1.5000e+01
IMP_SCORE,2803,GO:0003700,1.8778e-01,2.9100e+02
IMP_SCORE,2804,GO:0030695,1.8775e-01,1.8200e+02
IMP_SCORE,2805,GO:0030836,1.8775e-01,1.0000e+01
IMP_SCORE,2806,GO:0018193,1.8774e-01,2.8400e+02
IMP_SCORE,2807,GO:0005092,1.8769e-01,3.0000e+01
IMP_SCORE,2808,GO:0008143,1.8766e-01,4.0000e+00
IMP_SCORE,2809,GO:0015988,1.8766e-01,1.1000e+01
IMP_SCORE,2810,GO:0051259,1.8763e-01,2.0300e+02
IMP_SCORE,2811,GO:0002262,1.8762e-01,1.4000e+01
IMP_SCORE,2812,GO:0043535,1.8762e-01,1.1000e+01
IMP_SCORE,2813,GO:0051716,1.8759e-01,6.6600e+02
IMP_SCORE,2814,GO:0009584,1.8758e-01,2.1000e+01
IMP_SCORE,2815,GO:0045211,1.8755e-01,1.3300e+02
IMP_SCORE,2816,GO:0046916,1.8755e-01,5.6000e+01
IMP_SCORE,2817,GO:0019213,1.8755e-01,2.5000e+01
IMP_SCORE,2818,GO:0045595,1.8750e-01,4.1300e+02
IMP_SCORE,2819,GO:0016064,1.8745e-01,1.7000e+01
IMP_SCORE,2820,GO:0006639,1.8742e-01,6.6000e+01
IMP_SCORE,2821,GO:0005231,1.8741e-01,2.3000e+01
IMP_SCORE,2822,GO:0045955,1.8741e-01,2.5000e+01
IMP_SCORE,2823,GO:0060077,1.8741e-01,8.0000e+00
IMP_SCORE,2824,GO:0038128,1.8740e-01,2.7000e+01
IMP_SCORE,2825,GO:0001990,1.8740e-01,7.0000e+00
IMP_SCORE,2826,GO:0016052,1.8736e-01,8.8000e+01
IMP_SCORE,2827,GO:0009719,1.8733e-01,2.7500e+02
IMP_SCORE,2828,GO:0034030,1.8731e-01,5.0000e+00
IMP_SCORE,2829,GO:0097610,1.8730e-01,3.9000e+01
IMP_SCORE,2830,GO:2000058,1.8730e-01,1.5000e+01
IMP_SCORE,2831,GO:0015629,1.8725e-01,1.5900e+02
IMP_SCORE,2832,GO:0043488,1.8723e-01,5.1000e+01
IMP_SCORE,2833,GO:1904062,1.8723e-01,1.0300e+02
IMP_SCORE,2834,GO:0030426,1.8722e-01,8.0000e+01
IMP_SCORE,2835,GO:0051130,1.8721e-01,3.0100e+02
IMP_SCORE,2836,GO:0044723,1.8717e-01,1.9100e+02
IMP_SCORE,2837,GO:0002244,1.8716e-01,1.3700e+02
IMP_SCORE,2838,GO:0034702,1.8715e-01,1.4200e+02
IMP_SCORE,2839,GO:0002577,1.8715e-01,1.2000e+01
IMP_SCORE,2840,GO:0051953,1.8715e-01,8.0000e+00
IMP_SCORE,2841,GO:0072337,1.8708e-01,2.0000e+01
IMP_SCORE,2842,GO:0034104,1.8707e-01,1.6000e+01
IMP_SCORE,2843,GO:0010948,1.8705e-01,6.1000e+01
IMP_SCORE,2844,GO:0005402,1.8705e-01,5.0000e+00
IMP_SCORE,2845,GO:0004888,1.8702e-01,3.2700e+02
IMP_SCORE,2846,GO:0061029,1.8701e-01,6.0000e+00
IMP_SCORE,2847,GO:0043232,1.8695e-01,1.0070e+03
IMP_SCORE,2848,GO:1903508,1.8694e-01,2.0200e+02
IMP_SCORE,2849,GO:0004672,1.8690e-01,1.8000e+02
IMP_SCORE,2850,GO:0048813,1.8680e-01,3.3000e+01
IMP_SCORE,2851,GO:1902582,1.8679e-01,1.2800e+02
IMP_SCORE,2852,GO:1900180,1.8672e-01,6.4000e+01
IMP_SCORE,2853,GO:0002253,1.8671e-01,1.3700e+02
IMP_SCORE,2854,GO:1903556,1.8670e-01,2.1000e+01
IMP_SCORE,2855,GO:0051310,1.8669e-01,1.8000e+01
IMP_SCORE,2856,GO:0001819,1.8668e-01,1.2000e+02
IMP_SCORE,2857,GO:0051051,1.8662e-01,1.1800e+02
IMP_SCORE,2858,GO:1904018,1.8661e-01,6.9000e+01
IMP_SCORE,2859,GO:0032102,1.8660e-01,8.5000e+01
IMP_SCORE,2860,GO:0046578,1.8655e-01,8.9000e+01
IMP_SCORE,2861,GO:1904375,1.8649e-01,3.9000e+01
IMP_SCORE,2862,GO:1902749,1.8647e-01,2.0000e+01
IMP_SCORE,2863,GO:0030316,1.8644e-01,9.0000e+00
IMP_SCORE,2864,GO:0005768,1.8636e-01,3.1000e+02
IMP_SCORE,2865,GO:0006814,1.8635e-01,7.4000e+01
IMP_SCORE,2866,GO:0016248,1.8629e-01,2.2000e+01
IMP_SCORE,2867,GO:0015250,1.8626e-01,2.1000e+01
IMP_SCORE,2868,GO:0048306,1.8626e-01,1.0100e+02
IMP_SCORE,2869,GO:0034629,1.8621e-01,2.4000e+01
IMP_SCORE,2870,GO:0002673,1.8616e-01,5.3000e+01
IMP_SCORE,2871,GO:0030859,1.8611e-01,1.3000e+01
IMP_SCORE,2872,GO:0070402,1.8603e-01,1.1000e+01
IMP_SCORE,2873,GO:0005639,1.8598e-01,1.9000e+01
IMP_SCORE,2874,GO:0046394,1.8592e-01,1.3200e+02
IMP_SCORE,2875,GO:0001763,1.8588e-01,6.3000e+01
IMP_SCORE,2876,GO:0031349,1.8584e-01,9.6000e+01
IMP_SCORE,2877,GO:1902187,1.8577e-01,7.0000e+00
IMP_SCORE,2878,GO:0034332,1.8576e-01,6.0000e+01
IMP_SCORE,2879,GO:0004003,1.8576e-01,5.0000e+00
IMP_SCORE,2880,GO:2000826,1.8573e-01,2.4000e+01
IMP_SCORE,2881,GO:0002478,1.8572e-01,1.0400e+02
IMP_SCORE,2882,GO:0051262,1.8568e-01,5.6000e+01
IMP_SCORE,2883,GO:0071479,1.8568e-01,2.8000e+01
IMP_SCORE,2884,GO:0003924,1.8567e-01,1.2800e+02
IMP_SCORE,2885,GO:0048762,1.8561e-01,3.8000e+01
IMP_SCORE,2886,GO:0071559,1.8559e-01,6.0000e+00
IMP_SCORE,2887,GO:0019233,1.8558e-01,1.9000e+01
IMP_SCORE,2888,GO:0043069,1.8558e-01,2.3000e+02
IMP_SCORE,2889,GO:0006308,1.8552e-01,1.1000e+01
IMP_SCORE,2890,GO:0030104,1.8552e-01,2.3000e+01
IMP_SCORE,2891,GO:0098602,1.8550e-01,1.7700e+02
IMP_SCORE,2892,GO:0051480,1.8544e-01,6.7000e+01
IMP_SCORE,2893,GO:0071897,1.8541e-01,2.4000e+01
IMP_SCORE,2894,GO:0032989,1.8540e-01,1.7700e+02
IMP_SCORE,2895,GO:0021545,1.8533e-01,2.2000e+01
IMP_SCORE,2896,GO:0045073,1.8520e-01,3.0000e+00
IMP_SCORE,2897,GO:0010506,1.8519e-01,1.2700e+02
IMP_SCORE,2898,GO:0046466,1.8518e-01,2.6000e+01
IMP_SCORE,2899,GO:0005802,1.8517e-01,1.1200e+02
IMP_SCORE,2900,GO:0007030,1.8515e-01,4.8000e+01
IMP_SCORE,2901,GO:0004857,1.8508e-01,1.8400e+02
IMP_SCORE,2902,GO:0042476,1.8505e-01,9.0000e+01
IMP_SCORE,2903,GO:0002719,1.8501e-01,6.0000e+00
IMP_SCORE,2904,GO:0007051,1.8493e-01,5.4000e+01
IMP_SCORE,2905,GO:0045898,1.8493e-01,7.0000e+00
IMP_SCORE,2906,GO:1904950,1.8491e-01,6.6000e+01
IMP_SCORE,2907,GO:2000050,1.8490e-01,1.9000e+01
IMP_SCORE,2908,GO:0010647,1.8490e-01,3.2800e+02
IMP_SCORE,2909,GO:0007632,1.8484e-01,1.2000e+01
IMP_SCORE,2910,GO:1901981,1.8483e-01,7.8000e+01
IMP_SCORE,2911,GO:0015085,1.8482e-01,5.6000e+01
IMP_SCORE,2912,GO:0044788,1.8477e-01,1.5000e+01
IMP_SCORE,2913,GO:0005996,1.8475e-01,1.1700e+02
IMP_SCORE,2914,GO:0014015,1.8473e-01,2.3000e+01
IMP_SCORE,2915,GO:0001654,1.8470e-01,5.5000e+01
IMP_SCORE,2916,GO:0010720,1.8470e-01,1.1500e+02
IMP_SCORE,2917,GO:0001933,1.8465e-01,9.5000e+01
IMP_SCORE,2918,GO:0014896,1.8461e-01,9.0000e+00
IMP_SCORE,2919,GO:0098878,1.8457e-01,2.6000e+01
IMP_SCORE,2920,GO:0002685,1.8456e-01,4.5000e+01
IMP_SCORE,2921,GO:0030325,1.8449e-01,6.0000e+00
IMP_SCORE,2922,GO:0017171,1.8449e-01,2.1000e+02
IMP_SCORE,2923,GO:0098857,1.8447e-01,1.5200e+02
IMP_SCORE,2924,GO:0030154,1.8445e-01,7.0800e+02
IMP_SCORE,2925,GO:1901987,1.8444e-01,7.9000e+01
IMP_SCORE,2926,GO:0007167,1.8439e-01,2.4200e+02
IMP_SCORE,2927,GO:0043085,1.8431e-01,3.9500e+02
IMP_SCORE,2928,GO:0003188,1.8423e-01,1.0000e+01
IMP_SCORE,2929,GO:0098791,1.8421e-01,1.0500e+02
IMP_SCORE,2930,GO:0043171,1.8421e-01,2.1000e+01
IMP_SCORE,2931,GO:0004622,1.8418e-01,3.0000e+01
IMP_SCORE,2932,GO:0098590,1.8416e-01,5.2400e+02
IMP_SCORE,2933,GO:1903050,1.8415e-01,5.6000e+01
IMP_SCORE,2934,GO:0031362,1.8409e-01,2.3000e+01
IMP_SCORE,2935,GO:0032271,1.8408e-01,6.5000e+01
IMP_SCORE,2936,GO:0048008,1.8406e-01,2.9000e+01
IMP_SCORE,2937,GO:0044548,1.8404e-01,4.9000e+01
IMP_SCORE,2938,GO:0006293,1.8404e-01,6.0000e+00
IMP_SCORE,2939,GO:0001159,1.8398e-01,8.4000e+01
IMP_SCORE,2940,GO:0007045,1.8397e-01,2.5000e+01
IMP_SCORE,2941,GO:0048634,1.8396e-01,2.4000e+01
IMP_SCORE,2942,GO:0042407,1.8391e-01,5.0000e+00
IMP_SCORE,2943,GO:1903955,1.8389e-01,3.3000e+01
IMP_SCORE,2944,GO:0032270,1.8386e-01,2.5700e+02
IMP_SCORE,2945,GO:0030032,1.8383e-01,1.4000e+01
IMP_SCORE,2946,GO:0002830,1.8381e-01,9.0000e+00
IMP_SCORE,2947,GO:1903169,1.8381e-01,4.3000e+01
IMP_SCORE,2948,GO:0060401,1.8379e-01,1.4000e+01
IMP_SCORE,2949,GO:0033993,1.8375e-01,2.2700e+02
IMP_SCORE,2950,GO:0006691,1.8374e-01,2.0000e+01
IMP_SCORE,2951,GO:0046329,1.8373e-01,8.0000e+00
IMP_SCORE,2952,GO:0043197,1.8372e-01,7.1000e+01
IMP_SCORE,2953,GO:0071941,1.8371e-01,8.0000e+00
IMP_SCORE,2954,GO:0032309,1.8371e-01,1.7000e+01
IMP_SCORE,2955,GO:2000145,1.8370e-01,2.1100e+02
IMP_SCORE,2956,GO:0010889,1.8369e-01,4.0000e+00
IMP_SCORE,2957,GO:0070374,1.8361e-01,4.9000e+01
IMP_SCORE,2958,GO:0032870,1.8360e-01,6.8000e+01
IMP_SCORE,2959,GO:0030500,1.8353e-01,4.1000e+01
IMP_SCORE,2960,GO:1902895,1.8353e-01,1.1000e+01
IMP_SCORE,2961,GO:0051270,1.8353e-01,2.4400e+02
IMP_SCORE,2962,GO:0051240,1.8348e-01,3.1400e+02
IMP_SCORE,2963,GO:0019370,1.8347e-01,1.3000e+01
IMP_SCORE,2964,GO:0032103,1.8345e-01,1.0100e+02
IMP_SCORE,2965,GO:0031625,1.8345e-01,9.8000e+01
IMP_SCORE,2966,GO:0006766,1.8344e-01,6.6000e+01
IMP_SCORE,2967,GO:0051213,1.8325e-01,6.8000e+01
IMP_SCORE,2968,GO:0032496,1.8324e-01,1.1700e+02
IMP_SCORE,2969,GO:0005622,1.8322e-01,7.5400e+02
IMP_SCORE,2970,GO:0048468,1.8320e-01,2.7900e+02
IMP_SCORE,2971,GO:0042627,1.8318e-01,8.0000e+00
IMP_SCORE,2972,GO:1900112,1.8315e-01,1.0000e+00
IMP_SCORE,2973,GO:1901654,1.8313e-01,5.1000e+01
IMP_SCORE,2974,GO:0072329,1.8305e-01,8.0000e+01
IMP_SCORE,2975,GO:0007190,1.8302e-01,9.0000e+00
IMP_SCORE,2976,GO:0044422,1.8299e-01,1.6420e+03
IMP_SCORE,2977,GO:0001889,1.8298e-01,3.4000e+01
IMP_SCORE,2978,GO:0005452,1.8293e-01,3.4000e+01
IMP_SCORE,2979,GO:0006672,1.8289e-01,8.5000e+01
IMP_SCORE,2980,GO:0031343,1.8285e-01,1.6000e+01
IMP_SCORE,2981,GO:0032787,1.8277e-01,1.9800e+02
IMP_SCORE,2982,GO:0032589,1.8277e-01,2.1000e+01
IMP_SCORE,2983,GO:0042787,1.8274e-01,3.3000e+01
IMP_SCORE,2984,GO:0048870,1.8273e-01,3.6300e+02
IMP_SCORE,2985,GO:0050866,1.8273e-01,4.3000e+01
IMP_SCORE,2986,GO:0007165,1.8273e-01,1.1240e+03
IMP_SCORE,2987,GO:0014072,1.8263e-01,1.1000e+01
IMP_SCORE,2988,GO:0051249,1.8253e-01,1.0400e+02
IMP_SCORE,2989,GO:0032781,1.8247e-01,3.3000e+01
IMP_SCORE,2990,GO:0034284,1.8247e-01,5.3000e+01
IMP_SCORE,2991,GO:0006558,1.8246e-01,2.6000e+01
IMP_SCORE,2992,GO:0009310,1.8246e-01,4.4000e+01
IMP_SCORE,2993,GO:0015125,1.8244e-01,1.2000e+01
IMP_SCORE,2994,GO:0045055,1.8236e-01,1.7600e+02
IMP_SCORE,2995,GO:0070189,1.8226e-01,6.0000e+00
IMP_SCORE,2996,GO:0045992,1.8223e-01,5.0000e+00
IMP_SCORE,2997,GO:0032587,1.8222e-01,3.8000e+01
IMP_SCORE,2998,GO:0090178,1.8219e-01,4.0000e+00
IMP_SCORE,2999,GO:0046683,1.8215e-01,3.7000e+01
IMP_SCORE,3000,GO:0008105,1.8215e-01,1.0000e+01
IMP_SCORE,3001,GO:1901565,1.8211e-01,2.1300e+02
IMP_SCORE,3002,GO:0016574,1.8210e-01,1.0000e+01
IMP_SCORE,3003,GO:0030425,1.8201e-01,1.8300e+02
IMP_SCORE,3004,GO:0017157,1.8196e-01,6.0000e+01
IMP_SCORE,3005,GO:0019627,1.8188e-01,1.1000e+01
IMP_SCORE,3006,GO:0099517,1.8185e-01,8.0000e+00
IMP_SCORE,3007,GO:1905360,1.8181e-01,5.0000e+01
IMP_SCORE,3008,GO:0006734,1.8179e-01,8.0000e+00
IMP_SCORE,3009,GO:0017148,1.8176e-01,2.9000e+01
IMP_SCORE,3010,GO:0009893,1.8173e-01,4.9600e+02
IMP_SCORE,3011,GO:0014911,1.8173e-01,2.3000e+01
IMP_SCORE,3012,GO:0035591,1.8171e-01,5.4000e+01
IMP_SCORE,3013,GO:0045321,1.8170e-01,2.3900e+02
IMP_SCORE,3014,GO:0030659,1.8167e-01,3.1200e+02
IMP_SCORE,3015,GO:0009712,1.8166e-01,3.6000e+01
IMP_SCORE,3016,GO:0016863,1.8163e-01,1.3000e+01
IMP_SCORE,3017,GO:0005689,1.8157e-01,7.0000e+00
IMP_SCORE,3018,GO:1903530,1.8147e-01,1.7800e+02
IMP_SCORE,3019,GO:0030522,1.8147e-01,5.4000e+01
IMP_SCORE,3020,GO:1902905,1.8145e-01,4.5000e+01
IMP_SCORE,3021,GO:0007204,1.8139e-01,4.3000e+01
IMP_SCORE,3022,GO:0045088,1.8136e-01,1.0100e+02
IMP_SCORE,3023,GO:0005088,1.8130e-01,1.2100e+02
IMP_SCORE,3024,GO:0001523,1.8126e-01,4.9000e+01
IMP_SCORE,3025,GO:0004435,1.8123e-01,4.5000e+01
IMP_SCORE,3026,GO:0099536,1.8114e-01,1.3800e+02
IMP_SCORE,3027,GO:0005759,1.8107e-01,1.8800e+02
IMP_SCORE,3028,GO:0002690,1.8105e-01,1.8000e+01
IMP_SCORE,3029,GO:0044763,1.8104e-01,1.4570e+03
IMP_SCORE,3030,GO:0003841,1.8101e-01,8.0000e+00
IMP_SCORE,3031,GO:0050878,1.8101e-01,1.6900e+02
IMP_SCORE,3032,GO:0030198,1.8100e-01,1.8200e+02
IMP_SCORE,3033,GO:1902108,1.8099e-01,6.0000e+00
IMP_SCORE,3034,GO:0016601,1.8089e-01,2.4000e+01
IMP_SCORE,3035,GO:0010959,1.8088e-01,1.2200e+02
IMP_SCORE,3036,GO:0008234,1.8082e-01,1.3000e+02
IMP_SCORE,3037,GO:0050872,1.8081e-01,8.0000e+00
IMP_SCORE,3038,GO:0051098,1.8081e-01,8.1000e+01
IMP_SCORE,3039,GO:0099601,1.8081e-01,1.1000e+01
IMP_SCORE,3040,GO:0042339,1.8078e-01,2.0000e+01
IMP_SCORE,3041,GO:1904951,1.8076e-01,1.2800e+02
IMP_SCORE,3042,GO:0051046,1.8073e-01,2.0200e+02
IMP_SCORE,3043,GO:1903034,1.8070e-01,6.3000e+01
IMP_SCORE,3044,GO:0010975,1.8069e-01,1.3500e+02
IMP_SCORE,3045,GO:0009968,1.8067e-01,3.0000e+02
IMP_SCORE,3046,GO:0001954,1.8062e-01,1.5000e+01
IMP_SCORE,3047,GO:0045862,1.8061e-01,6.7000e+01
IMP_SCORE,3048,GO:0061134,1.8055e-01,8.2000e+01
IMP_SCORE,3049,GO:0045937,1.8053e-01,1.6800e+02
IMP_SCORE,3050,GO:0016477,1.8052e-01,3.3600e+02
IMP_SCORE,3051,GO:0004806,1.8049e-01,2.2000e+01
IMP_SCORE,3052,GO:1901215,1.8049e-01,4.2000e+01
IMP_SCORE,3053,GO:0006939,1.8043e-01,2.7000e+01
IMP_SCORE,3054,GO:2000106,1.8043e-01,3.5000e+01
IMP_SCORE,3055,GO:0044432,1.8040e-01,6.2800e+02
IMP_SCORE,3056,GO:0030801,1.8039e-01,2.3000e+01
IMP_SCORE,3057,GO:1903146,1.8037e-01,1.2000e+01
IMP_SCORE,3058,GO:0046395,1.8036e-01,1.0900e+02
IMP_SCORE,3059,GO:1903320,1.8034e-01,5.2000e+01
IMP_SCORE,3060,GO:0022610,1.8029e-01,6.3800e+02
IMP_SCORE,3061,GO:0045931,1.8020e-01,3.5000e+01
IMP_SCORE,3062,GO:0009081,1.8018e-01,5.1000e+01
IMP_SCORE,3063,GO:1900744,1.8004e-01,3.6000e+01
IMP_SCORE,3064,GO:0044440,1.8002e-01,2.8100e+02
IMP_SCORE,3065,GO:0010565,1.7999e-01,3.2000e+01
IMP_SCORE,3066,GO:0016616,1.7998e-01,1.3400e+02
IMP_SCORE,3067,GO:0031338,1.7998e-01,2.2000e+01
IMP_SCORE,3068,GO:0043506,1.7997e-01,2.5000e+01
IMP_SCORE,3069,GO:0060384,1.7995e-01,2.3000e+01
IMP_SCORE,3070,GO:0010562,1.7993e-01,1.8900e+02
IMP_SCORE,3071,GO:0044448,1.7992e-01,5.7000e+01
IMP_SCORE,3072,GO:0050867,1.7992e-01,8.5000e+01
IMP_SCORE,3073,GO:0032292,1.7990e-01,1.4000e+01
IMP_SCORE,3074,GO:0009749,1.7990e-01,3.3000e+01
IMP_SCORE,3075,GO:0072216,1.7985e-01,2.0000e+00
IMP_SCORE,3076,GO:1900746,1.7978e-01,9.0000e+00
IMP_SCORE,3077,GO:1901653,1.7976e-01,4.7000e+01
IMP_SCORE,3078,GO:0043043,1.7975e-01,5.7000e+01
IMP_SCORE,3079,GO:0086002,1.7975e-01,1.1000e+01
IMP_SCORE,3080,GO:0001967,1.7972e-01,6.0000e+00
IMP_SCORE,3081,GO:0051238,1.7970e-01,3.3000e+01
IMP_SCORE,3082,GO:0044765,1.7969e-01,5.6400e+02
IMP_SCORE,3083,GO:0012506,1.7961e-01,3.1600e+02
IMP_SCORE,3084,GO:0051050,1.7961e-01,2.3800e+02
IMP_SCORE,3085,GO:0007077,1.7953e-01,1.5000e+01
IMP_SCORE,3086,GO:0015175,1.7949e-01,2.7000e+01
IMP_SCORE,3087,GO:0007006,1.7944e-01,4.4000e+01
IMP_SCORE,3088,GO:0060229,1.7940e-01,7.0000e+00
IMP_SCORE,3089,GO:0003779,1.7937e-01,3.3200e+02
IMP_SCORE,3090,GO:0034113,1.7936e-01,2.4000e+01
IMP_SCORE,3091,GO:0005635,1.7935e-01,1.3300e+02
IMP_SCORE,3092,GO:0050922,1.7935e-01,1.6000e+01
IMP_SCORE,3093,GO:0017080,1.7934e-01,4.9000e+01
IMP_SCORE,3094,GO:0006692,1.7932e-01,1.7000e+01
IMP_SCORE,3095,GO:0050657,1.7932e-01,7.3000e+01
IMP_SCORE,3096,GO:0003727,1.7931e-01,5.2000e+01
IMP_SCORE,3097,GO:0071157,1.7930e-01,6.0000e+00
IMP_SCORE,3098,GO:1901293,1.7930e-01,4.3000e+01
IMP_SCORE,3099,GO:0043009,1.7927e-01,5.4000e+01
IMP_SCORE,3100,GO:0006805,1.7920e-01,1.1700e+02
IMP_SCORE,3101,GO:0002664,1.7918e-01,1.8000e+01
IMP_SCORE,3102,GO:0005080,1.7915e-01,1.8000e+01
IMP_SCORE,3103,GO:1902176,1.7915e-01,7.0000e+00
IMP_SCORE,3104,GO:1990351,1.7911e-01,1.4300e+02
IMP_SCORE,3105,GO:0031369,1.7905e-01,4.0000e+01
IMP_SCORE,3106,GO:0031401,1.7903e-01,2.0000e+02
IMP_SCORE,3107,GO:0008483,1.7900e-01,4.0000e+01
IMP_SCORE,3108,GO:0042803,1.7900e-01,4.0800e+02
IMP_SCORE,3109,GO:0042832,1.7895e-01,3.0000e+01
IMP_SCORE,3110,GO:0016581,1.7895e-01,1.3000e+01
IMP_SCORE,3111,GO:0045662,1.7893e-01,1.0000e+01
IMP_SCORE,3112,GO:0022604,1.7887e-01,1.7300e+02
IMP_SCORE,3113,GO:0000165,1.7883e-01,6.9000e+01
IMP_SCORE,3114,GO:0051254,1.7868e-01,1.8400e+02
IMP_SCORE,3115,GO:0030554,1.7864e-01,3.5800e+02
IMP_SCORE,3116,GO:0090329,1.7855e-01,2.7000e+01
IMP_SCORE,3117,GO:0031224,1.7853e-01,1.4830e+03
IMP_SCORE,3118,GO:0046486,1.7851e-01,1.8300e+02
IMP_SCORE,3119,GO:0002431,1.7851e-01,2.9000e+01
IMP_SCORE,3120,GO:0044431,1.7849e-01,4.3700e+02
IMP_SCORE,3121,GO:0031967,1.7842e-01,1.5300e+02
IMP_SCORE,3122,GO:0005686,1.7838e-01,2.7000e+01
IMP_SCORE,3123,GO:0004867,1.7836e-01,7.7000e+01
IMP_SCORE,3124,GO:0031570,1.7831e-01,2.5000e+01
IMP_SCORE,3125,GO:1904886,1.7827e-01,8.0000e+00
IMP_SCORE,3126,GO:0016614,1.7820e-01,1.3200e+02
IMP_SCORE,3127,GO:0007155,1.7812e-01,6.9900e+02
IMP_SCORE,3128,GO:0071219,1.7811e-01,5.0000e+01
IMP_SCORE,3129,GO:0051147,1.7811e-01,9.4000e+01
IMP_SCORE,3130,GO:1901698,1.7807e-01,1.9600e+02
IMP_SCORE,3131,GO:0042168,1.7805e-01,2.2000e+01
IMP_SCORE,3132,GO:0099503,1.7803e-01,2.1800e+02
IMP_SCORE,3133,GO:0002020,1.7801e-01,6.1000e+01
IMP_SCORE,3134,GO:0010765,1.7797e-01,2.3000e+01
IMP_SCORE,3135,GO:0004674,1.7795e-01,1.0400e+02
IMP_SCORE,3136,GO:1905710,1.7795e-01,5.0000e+00
IMP_SCORE,3137,GO:0005545,1.7794e-01,3.8000e+01
IMP_SCORE,3138,GO:0071396,1.7791e-01,9.0000e+01
IMP_SCORE,3139,GO:0001101,1.7788e-01,8.6000e+01
IMP_SCORE,3140,GO:0032717,1.7787e-01,2.8000e+01
IMP_SCORE,3141,GO:0002864,1.7787e-01,1.1000e+01
IMP_SCORE,3142,GO:0045069,1.7781e-01,4.2000e+01
IMP_SCORE,3143,GO:0047485,1.7777e-01,6.8000e+01
IMP_SCORE,3144,GO:0008195,1.7775e-01,4.5000e+01
IMP_SCORE,3145,GO:0030204,1.7771e-01,3.2000e+01
IMP_SCORE,3146,GO:0043066,1.7767e-01,2.6900e+02
IMP_SCORE,3147,GO:0048584,1.7759e-01,4.2400e+02
IMP_SCORE,3148,GO:0090520,1.7755e-01,6.0000e+00
IMP_SCORE,3149,GO:0031420,1.7754e-01,1.9000e+01
IMP_SCORE,3150,GO:0048638,1.7750e-01,6.0000e+01
IMP_SCORE,3151,GO:0099094,1.7749e-01,4.1000e+01
IMP_SCORE,3152,GO:0031965,1.7747e-01,2.8300e+02
IMP_SCORE,3153,GO:0008645,1.7743e-01,4.3000e+01
IMP_SCORE,3154,GO:0018904,1.7741e-01,3.7000e+01
IMP_SCORE,3155,GO:0051239,1.7739e-01,6.7200e+02
IMP_SCORE,3156,GO:2000147,1.7738e-01,9.9000e+01
IMP_SCORE,3157,GO:0031435,1.7735e-01,1.5000e+01
IMP_SCORE,3158,GO:0099572,1.7730e-01,1.3300e+02
IMP_SCORE,3159,GO:1900424,1.7728e-01,1.0000e+01
IMP_SCORE,3160,GO:0004252,1.7727e-01,2.0300e+02
IMP_SCORE,3161,GO:0034314,1.7726e-01,1.2000e+01
IMP_SCORE,3162,GO:0019362,1.7725e-01,4.9000e+01
IMP_SCORE,3163,GO:0034389,1.7724e-01,3.4000e+01
IMP_SCORE,3164,GO:0009083,1.7723e-01,6.1000e+01
IMP_SCORE,3165,GO:0046390,1.7722e-01,3.2000e+01
IMP_SCORE,3166,GO:0048017,1.7715e-01,3.8000e+01
IMP_SCORE,3167,GO:0005924,1.7710e-01,2.6200e+02
IMP_SCORE,3168,GO:0002275,1.7707e-01,1.1900e+02
IMP_SCORE,3169,GO:0032943,1.7706e-01,2.0000e+01
IMP_SCORE,3170,GO:0001077,1.7705e-01,4.2000e+01
IMP_SCORE,3171,GO:0031329,1.7704e-01,1.7400e+02
IMP_SCORE,3172,GO:1905268,1.7698e-01,1.3000e+01
IMP_SCORE,3173,GO:0099501,1.7698e-01,6.5000e+01
IMP_SCORE,3174,GO:0006699,1.7694e-01,2.7000e+01
IMP_SCORE,3175,GO:0060191,1.7690e-01,2.5000e+01
IMP_SCORE,3176,GO:0030003,1.7685e-01,1.5500e+02
IMP_SCORE,3177,GO:0019985,1.7684e-01,1.7000e+01
IMP_SCORE,3178,GO:0044089,1.7684e-01,1.3700e+02
IMP_SCORE,3179,GO:0042102,1.7680e-01,2.6000e+01
IMP_SCORE,3180,GO:0019239,1.7679e-01,1.9000e+01
IMP_SCORE,3181,GO:0010812,1.7678e-01,3.0000e+01
IMP_SCORE,3182,GO:0010717,1.7677e-01,2.2000e+01
IMP_SCORE,3183,GO:0033549,1.7677e-01,6.0000e+00
IMP_SCORE,3184,GO:0034976,1.7677e-01,8.6000e+01
IMP_SCORE,3185,GO:0051649,1.7675e-01,4.4000e+02
IMP_SCORE,3186,GO:0031497,1.7672e-01,7.0000e+00
IMP_SCORE,3187,GO:0099600,1.7671e-01,3.9500e+02
IMP_SCORE,3188,GO:0044444,1.7666e-01,1.6470e+03
IMP_SCORE,3189,GO:0031346,1.7665e-01,9.4000e+01
IMP_SCORE,3190,GO:0018210,1.7663e-01,4.7000e+01
IMP_SCORE,3191,GO:0008284,1.7663e-01,2.9100e+02
IMP_SCORE,3192,GO:0006568,1.7660e-01,1.7000e+01
IMP_SCORE,3193,GO:0007015,1.7660e-01,8.4000e+01
IMP_SCORE,3194,GO:0006906,1.7652e-01,3.3000e+01
IMP_SCORE,3195,GO:0009063,1.7651e-01,7.7000e+01
IMP_SCORE,3196,GO:0031256,1.7646e-01,5.2000e+01
IMP_SCORE,3197,GO:0051960,1.7645e-01,2.0100e+02
IMP_SCORE,3198,GO:0031102,1.7643e-01,1.4000e+01
IMP_SCORE,3199,GO:0043228,1.7639e-01,9.2600e+02
IMP_SCORE,3200,GO:0001707,1.7636e-01,1.4000e+01
IMP_SCORE,3201,GO:0006779,1.7634e-01,1.5000e+01
IMP_SCORE,3202,GO:2000142,1.7632e-01,8.0000e+00
IMP_SCORE,3203,GO:0016192,1.7623e-01,5.3200e+02
IMP_SCORE,3204,GO:0055080,1.7622e-01,1.7300e+02
IMP_SCORE,3205,GO:0071241,1.7619e-01,7.3000e+01
IMP_SCORE,3206,GO:0050792,1.7618e-01,8.3000e+01
IMP_SCORE,3207,GO:0043067,1.7613e-01,3.9600e+02
IMP_SCORE,3208,GO:0051693,1.7612e-01,2.2000e+01
IMP_SCORE,3209,GO:0007213,1.7605e-01,2.1000e+01
IMP_SCORE,3210,GO:0046872,1.7598e-01,1.3760e+03
IMP_SCORE,3211,GO:0051291,1.7594e-01,3.0000e+01
IMP_SCORE,3212,GO:0016301,1.7588e-01,2.4700e+02
IMP_SCORE,3213,GO:0006012,1.7586e-01,2.0000e+01
IMP_SCORE,3214,GO:0097708,1.7586e-01,5.6300e+02
IMP_SCORE,3215,GO:0021510,1.7585e-01,1.2000e+01
IMP_SCORE,3216,GO:0090174,1.7577e-01,3.6000e+01
IMP_SCORE,3217,GO:0002821,1.7576e-01,2.3000e+01
IMP_SCORE,3218,GO:0031399,1.7575e-01,2.8300e+02
IMP_SCORE,3219,GO:0003207,1.7573e-01,1.6000e+01
IMP_SCORE,3220,GO:0031295,1.7571e-01,1.8000e+01
IMP_SCORE,3221,GO:0000186,1.7563e-01,2.6000e+01
IMP_SCORE,3222,GO:0006370,1.7561e-01,9.0000e+00
IMP_SCORE,3223,GO:0034762,1.7550e-01,1.2400e+02
IMP_SCORE,3224,GO:0051603,1.7550e-01,1.9400e+02
IMP_SCORE,3225,GO:0002274,1.7546e-01,1.4400e+02
IMP_SCORE,3226,GO:0048167,1.7544e-01,7.9000e+01
IMP_SCORE,3227,GO:1901678,1.7543e-01,1.0000e+01
IMP_SCORE,3228,GO:0009798,1.7540e-01,2.5000e+01
IMP_SCORE,3229,GO:0001667,1.7540e-01,7.4000e+01
IMP_SCORE,3230,GO:0045682,1.7540e-01,2.0000e+01
IMP_SCORE,3231,GO:0036149,1.7539e-01,2.1000e+01
IMP_SCORE,3232,GO:0009605,1.7538e-01,4.6200e+02
IMP_SCORE,3233,GO:0072331,1.7538e-01,4.6000e+01
IMP_SCORE,3234,GO:0031330,1.7528e-01,3.8000e+01
IMP_SCORE,3235,GO:0045601,1.7527e-01,3.3000e+01
IMP_SCORE,3236,GO:2001233,1.7526e-01,9.8000e+01
IMP_SCORE,3237,GO:0005247,1.7524e-01,1.1000e+01
IMP_SCORE,3238,GO:0031333,1.7520e-01,4.5000e+01
IMP_SCORE,3239,GO:0014013,1.7514e-01,2.2000e+01
IMP_SCORE,3240,GO:0007059,1.7506e-01,5.1000e+01
IMP_SCORE,3241,GO:1901292,1.7505e-01,2.1000e+01
IMP_SCORE,3242,GO:0008299,1.7500e-01,1.2000e+01
IMP_SCORE,3243,GO:1901568,1.7498e-01,6.5000e+01
IMP_SCORE,3244,GO:0022011,1.7496e-01,1.7000e+01
IMP_SCORE,3245,GO:0006635,1.7491e-01,3.5000e+01
IMP_SCORE,3246,GO:0006955,1.7487e-01,5.2600e+02
IMP_SCORE,3247,GO:0035556,1.7478e-01,5.2600e+02
IMP_SCORE,3248,GO:0045646,1.7471e-01,1.0000e+01
IMP_SCORE,3249,GO:0043954,1.7466e-01,2.4000e+01
IMP_SCORE,3250,GO:0050704,1.7464e-01,5.0000e+00
IMP_SCORE,3251,GO:0051283,1.7460e-01,8.0000e+00
IMP_SCORE,3252,GO:1901605,1.7456e-01,1.2800e+02
IMP_SCORE,3253,GO:0006898,1.7456e-01,1.9700e+02
IMP_SCORE,3254,GO:0051607,1.7454e-01,7.9000e+01
IMP_SCORE,3255,GO:0045540,1.7453e-01,8.0000e+00
IMP_SCORE,3256,GO:2000677,1.7450e-01,6.0000e+00
IMP_SCORE,3257,GO:0045785,1.7449e-01,1.2900e+02
IMP_SCORE,3258,GO:0006297,1.7448e-01,5.0000e+00
IMP_SCORE,3259,GO:0033238,1.7446e-01,1.8000e+01
IMP_SCORE,3260,GO:0004721,1.7445e-01,1.0200e+02
IMP_SCORE,3261,GO:0009235,1.7441e-01,2.5000e+01
IMP_SCORE,3262,GO:0001508,1.7439e-01,2.3000e+01
IMP_SCORE,3263,GO:0008198,1.7437e-01,1.7000e+01
IMP_SCORE,3264,GO:0045920,1.7436e-01,1.9000e+01
IMP_SCORE,3265,GO:0004298,1.7425e-01,1.5000e+01
IMP_SCORE,3266,GO:0005544,1.7424e-01,6.0000e+01
IMP_SCORE,3267,GO:0000086,1.7418e-01,5.7000e+01
IMP_SCORE,3268,GO:1904892,1.7408e-01,3.5000e+01
IMP_SCORE,3269,GO:0042572,1.7407e-01,1.5000e+01
IMP_SCORE,3270,GO:0006783,1.7405e-01,1.4000e+01
IMP_SCORE,3271,GO:0043370,1.7401e-01,4.0000e+00
IMP_SCORE,3272,GO:0071625,1.7394e-01,1.6000e+01
IMP_SCORE,3273,GO:0043005,1.7393e-01,4.3300e+02
IMP_SCORE,3274,GO:0005198,1.7389e-01,5.4600e+02
IMP_SCORE,3275,GO:0048565,1.7387e-01,2.4000e+01
IMP_SCORE,3276,GO:0051180,1.7386e-01,1.9000e+01
IMP_SCORE,3277,GO:0033044,1.7380e-01,7.5000e+01
IMP_SCORE,3278,GO:0006458,1.7378e-01,3.7000e+01
IMP_SCORE,3279,GO:0042730,1.7377e-01,2.1000e+01
IMP_SCORE,3280,GO:0048712,1.7377e-01,9.0000e+00
IMP_SCORE,3281,GO:0005527,1.7374e-01,2.7000e+01
IMP_SCORE,3282,GO:0071470,1.7374e-01,2.6000e+01
IMP_SCORE,3283,GO:0006295,1.7373e-01,8.0000e+00
IMP_SCORE,3284,GO:0070273,1.7372e-01,9.0000e+00
IMP_SCORE,3285,GO:0010719,1.7367e-01,8.0000e+00
IMP_SCORE,3286,GO:0061097,1.7364e-01,2.7000e+01
IMP_SCORE,3287,GO:0050706,1.7363e-01,8.0000e+00
IMP_SCORE,3288,GO:0001503,1.7363e-01,6.6000e+01
IMP_SCORE,3289,GO:0030155,1.7359e-01,2.0900e+02
IMP_SCORE,3290,GO:0055094,1.7359e-01,3.6000e+01
IMP_SCORE,3291,GO:0045625,1.7357e-01,5.0000e+00
IMP_SCORE,3292,GO:0043168,1.7357e-01,8.8100e+02
IMP_SCORE,3293,GO:0005578,1.7356e-01,2.6300e+02
IMP_SCORE,3294,GO:0050778,1.7355e-01,1.6300e+02
IMP_SCORE,3295,GO:0003143,1.7351e-01,1.8000e+01
IMP_SCORE,3296,GO:0030136,1.7350e-01,7.3000e+01
IMP_SCORE,3297,GO:1990204,1.7340e-01,5.1000e+01
IMP_SCORE,3298,GO:0005789,1.7338e-01,5.3300e+02
IMP_SCORE,3299,GO:0051169,1.7328e-01,7.7000e+01
IMP_SCORE,3300,GO:0001103,1.7328e-01,1.4000e+01
IMP_SCORE,3301,GO:0046883,1.7328e-01,5.9000e+01
IMP_SCORE,3302,GO:0000790,1.7325e-01,6.0000e+01
IMP_SCORE,3303,GO:0070231,1.7322e-01,3.0000e+00
IMP_SCORE,3304,GO:0046474,1.7321e-01,7.6000e+01
IMP_SCORE,3305,GO:0006875,1.7314e-01,1.4000e+02
IMP_SCORE,3306,GO:1902911,1.7312e-01,1.8000e+01
IMP_SCORE,3307,GO:0002824,1.7294e-01,1.3000e+01
IMP_SCORE,3308,GO:0046364,1.7293e-01,2.2000e+01
IMP_SCORE,3309,GO:0031293,1.7292e-01,1.9000e+01
IMP_SCORE,3310,GO:0005766,1.7292e-01,1.2000e+01
IMP_SCORE,3311,GO:0000027,1.7289e-01,5.1000e+01
IMP_SCORE,3312,GO:0034110,1.7289e-01,1.1000e+01
IMP_SCORE,3313,GO:0000139,1.7286e-01,3.3500e+02
IMP_SCORE,3314,GO:0070723,1.7283e-01,1.8000e+01
IMP_SCORE,3315,GO:0070555,1.7283e-01,2.2000e+01
IMP_SCORE,3316,GO:0019898,1.7279e-01,1.0900e+02
IMP_SCORE,3317,GO:0005615,1.7271e-01,1.0510e+03
IMP_SCORE,3318,GO:0051937,1.7267e-01,5.0000e+00
IMP_SCORE,3319,GO:0016605,1.7264e-01,4.3000e+01
IMP_SCORE,3320,GO:0006111,1.7264e-01,3.0000e+01
IMP_SCORE,3321,GO:0060600,1.7261e-01,1.2000e+01
IMP_SCORE,3322,GO:0022607,1.7258e-01,7.5500e+02
IMP_SCORE,3323,GO:1903507,1.7257e-01,1.9100e+02
IMP_SCORE,3324,GO:0006606,1.7256e-01,4.7000e+01
IMP_SCORE,3325,GO:0044212,1.7247e-01,1.6800e+02
IMP_SCORE,3326,GO:0044712,1.7247e-01,3.2400e+02
IMP_SCORE,3327,GO:0004177,1.7245e-01,6.3000e+01
IMP_SCORE,3328,GO:0009163,1.7239e-01,2.2000e+01
IMP_SCORE,3329,GO:0098771,1.7237e-01,1.7000e+02
IMP_SCORE,3330,GO:1990777,1.7237e-01,4.9000e+01
IMP_SCORE,3331,GO:0001578,1.7233e-01,2.3000e+01
IMP_SCORE,3332,GO:0061564,1.7230e-01,3.4000e+01
IMP_SCORE,3333,GO:0044255,1.7223e-01,3.4900e+02
IMP_SCORE,3334,GO:0007413,1.7222e-01,1.5000e+01
IMP_SCORE,3335,GO:0006909,1.7220e-01,6.7000e+01
IMP_SCORE,3336,GO:0007622,1.7218e-01,2.5000e+01
IMP_SCORE,3337,GO:0009890,1.7213e-01,2.5000e+02
IMP_SCORE,3338,GO:0016021,1.7212e-01,1.4530e+03
IMP_SCORE,3339,GO:0050679,1.7204e-01,5.6000e+01
IMP_SCORE,3340,GO:1903827,1.7202e-01,1.5700e+02
IMP_SCORE,3341,GO:0007093,1.7202e-01,2.5000e+01
IMP_SCORE,3342,GO:0016846,1.7199e-01,1.5000e+01
IMP_SCORE,3343,GO:1903532,1.7198e-01,9.9000e+01
IMP_SCORE,3344,GO:0008202,1.7197e-01,1.0500e+02
IMP_SCORE,3345,GO:0016667,1.7189e-01,3.9000e+01
IMP_SCORE,3346,GO:0016570,1.7189e-01,7.4000e+01
IMP_SCORE,3347,GO:0043367,1.7183e-01,2.0000e+00
IMP_SCORE,3348,GO:0098799,1.7179e-01,7.0000e+00
IMP_SCORE,3349,GO:0035325,1.7176e-01,2.2000e+01
IMP_SCORE,3350,GO:0005783,1.7175e-01,6.7400e+02
IMP_SCORE,3351,GO:0050998,1.7174e-01,7.0000e+00
IMP_SCORE,3352,GO:0032403,1.7172e-01,4.1500e+02
IMP_SCORE,3353,GO:0051589,1.7171e-01,1.0000e+01
IMP_SCORE,3354,GO:0072376,1.7171e-01,6.0000e+01
IMP_SCORE,3355,GO:0006505,1.7168e-01,1.3000e+01
IMP_SCORE,3356,GO:0042558,1.7167e-01,1.6000e+01
IMP_SCORE,3357,GO:0019755,1.7163e-01,2.9000e+01
IMP_SCORE,3358,GO:0043462,1.7162e-01,5.3000e+01
IMP_SCORE,3359,GO:0001556,1.7154e-01,8.0000e+00
IMP_SCORE,3360,GO:0007169,1.7153e-01,2.2000e+02
IMP_SCORE,3361,GO:0007263,1.7151e-01,1.0000e+01
IMP_SCORE,3362,GO:0060740,1.7150e-01,1.5000e+01
IMP_SCORE,3363,GO:0001726,1.7140e-01,7.2000e+01
IMP_SCORE,3364,GO:0032502,1.7139e-01,1.4060e+03
IMP_SCORE,3365,GO:0044093,1.7139e-01,4.6000e+02
IMP_SCORE,3366,GO:0070588,1.7138e-01,4.0000e+01
IMP_SCORE,3367,GO:0034364,1.7132e-01,3.2000e+01
IMP_SCORE,3368,GO:0044146,1.7129e-01,9.0000e+00
IMP_SCORE,3369,GO:1903305,1.7121e-01,5.0000e+01
IMP_SCORE,3370,GO:0032268,1.7118e-01,4.3500e+02
IMP_SCORE,3371,GO:0016836,1.7116e-01,1.1400e+02
IMP_SCORE,3372,GO:0048678,1.7116e-01,1.7000e+01
IMP_SCORE,3373,GO:0019899,1.7116e-01,8.9400e+02
IMP_SCORE,3374,GO:0010518,1.7116e-01,1.6000e+01
IMP_SCORE,3375,GO:0042127,1.7112e-01,5.3300e+02
IMP_SCORE,3376,GO:0008238,1.7108e-01,1.4900e+02
IMP_SCORE,3377,GO:0098589,1.7107e-01,1.9200e+02
IMP_SCORE,3378,GO:0016830,1.7107e-01,6.0000e+01
IMP_SCORE,3379,GO:0051726,1.7101e-01,3.5400e+02
IMP_SCORE,3380,GO:0051973,1.7098e-01,2.6000e+01
IMP_SCORE,3381,GO:2000641,1.7098e-01,1.4000e+01
IMP_SCORE,3382,GO:0051197,1.7095e-01,1.0000e+00
IMP_SCORE,3383,GO:0043616,1.7095e-01,3.0000e+00
IMP_SCORE,3384,GO:0090201,1.7095e-01,1.0000e+00
IMP_SCORE,3385,GO:1903299,1.7095e-01,1.0000e+00
IMP_SCORE,3386,GO:0001944,1.7095e-01,1.0000e+00
IMP_SCORE,3387,GO:0043576,1.7095e-01,1.0000e+00
IMP_SCORE,3388,GO:0009200,1.7095e-01,1.0000e+00
IMP_SCORE,3389,GO:0048770,1.7094e-01,8.4000e+01
IMP_SCORE,3390,GO:0007610,1.7092e-01,2.7300e+02
IMP_SCORE,3391,GO:0072164,1.7090e-01,3.1000e+01
IMP_SCORE,3392,GO:0006693,1.7088e-01,1.3000e+01
IMP_SCORE,3393,GO:0005776,1.7085e-01,6.2000e+01
IMP_SCORE,3394,GO:0002682,1.7080e-01,4.7400e+02
IMP_SCORE,3395,GO:0050896,1.7076e-01,1.3720e+03
IMP_SCORE,3396,GO:0023023,1.7074e-01,2.8000e+01
IMP_SCORE,3397,GO:0005902,1.7074e-01,6.2000e+01
IMP_SCORE,3398,GO:1901879,1.7073e-01,3.4000e+01
IMP_SCORE,3399,GO:0006873,1.7064e-01,1.6700e+02
IMP_SCORE,3400,GO:0010038,1.7063e-01,1.9300e+02
IMP_SCORE,3401,GO:0031300,1.7061e-01,1.2000e+02
IMP_SCORE,3402,GO:0042345,1.7060e-01,1.9000e+01
IMP_SCORE,3403,GO:0007189,1.7056e-01,1.4000e+01
IMP_SCORE,3404,GO:0042129,1.7051e-01,5.0000e+01
IMP_SCORE,3405,GO:0006643,1.7047e-01,1.2500e+02
IMP_SCORE,3406,GO:0050905,1.7046e-01,7.7000e+01
IMP_SCORE,3407,GO:0031090,1.7042e-01,8.3400e+02
IMP_SCORE,3408,GO:0032674,1.7039e-01,7.0000e+00
IMP_SCORE,3409,GO:0019835,1.7036e-01,2.0000e+01
IMP_SCORE,3410,GO:0070482,1.7036e-01,6.7000e+01
IMP_SCORE,3411,GO:0060341,1.7032e-01,2.1800e+02
IMP_SCORE,3412,GO:0030374,1.7027e-01,1.1000e+01
IMP_SCORE,3413,GO:0006450,1.7025e-01,1.6000e+01
IMP_SCORE,3414,GO:0000722,1.7024e-01,1.2000e+01
IMP_SCORE,3415,GO:0009895,1.7019e-01,6.5000e+01
IMP_SCORE,3416,GO:0001912,1.7017e-01,1.2000e+01
IMP_SCORE,3417,GO:0050881,1.7015e-01,3.0000e+00
IMP_SCORE,3418,GO:0044271,1.7014e-01,3.2600e+02
IMP_SCORE,3419,GO:0030968,1.7013e-01,5.1000e+01
IMP_SCORE,3420,GO:0008344,1.7008e-01,5.0000e+01
IMP_SCORE,3421,GO:0098631,1.7004e-01,3.9000e+01
IMP_SCORE,3422,GO:0030291,1.7004e-01,3.4000e+01
IMP_SCORE,3423,GO:0010941,1.7003e-01,4.0700e+02
IMP_SCORE,3424,GO:0044425,1.6997e-01,1.4660e+03
IMP_SCORE,3425,GO:0019725,1.6997e-01,2.1300e+02
IMP_SCORE,3426,GO:0035336,1.6993e-01,3.8000e+01
IMP_SCORE,3427,GO:0060562,1.6987e-01,3.1000e+01
IMP_SCORE,3428,GO:0030278,1.6986e-01,8.4000e+01
IMP_SCORE,3429,GO:0035082,1.6982e-01,1.4000e+01
IMP_SCORE,3430,GO:0045598,1.6981e-01,5.2000e+01
IMP_SCORE,3431,GO:0034248,1.6978e-01,1.2300e+02
IMP_SCORE,3432,GO:0000979,1.6977e-01,1.9000e+01
IMP_SCORE,3433,GO:0090084,1.6974e-01,2.4000e+01
IMP_SCORE,3434,GO:0046655,1.6973e-01,9.0000e+00
IMP_SCORE,3435,GO:0007160,1.6966e-01,9.8000e+01
IMP_SCORE,3436,GO:0000291,1.6965e-01,7.0000e+00
IMP_SCORE,3437,GO:0019787,1.6961e-01,1.9400e+02
IMP_SCORE,3438,GO:0097458,1.6958e-01,6.3400e+02
IMP_SCORE,3439,GO:0051336,1.6957e-01,4.4900e+02
IMP_SCORE,3440,GO:0016050,1.6955e-01,1.1100e+02
IMP_SCORE,3441,GO:0071360,1.6954e-01,1.4000e+01
IMP_SCORE,3442,GO:0030141,1.6950e-01,1.7600e+02
IMP_SCORE,3443,GO:0035258,1.6947e-01,3.7000e+01
IMP_SCORE,3444,GO:0098534,1.6933e-01,6.0000e+00
IMP_SCORE,3445,GO:0016460,1.6930e-01,1.8000e+01
IMP_SCORE,3446,GO:0000731,1.6929e-01,1.2000e+01
IMP_SCORE,3447,GO:0042517,1.6926e-01,2.2000e+01
IMP_SCORE,3448,GO:0030334,1.6925e-01,1.9800e+02
IMP_SCORE,3449,GO:0015197,1.6920e-01,5.9000e+01
IMP_SCORE,3450,GO:0072182,1.6918e-01,3.0000e+00
IMP_SCORE,3451,GO:0008144,1.6910e-01,9.2000e+01
IMP_SCORE,3452,GO:0031954,1.6910e-01,1.0000e+01
IMP_SCORE,3453,GO:0001659,1.6908e-01,6.0000e+00
IMP_SCORE,3454,GO:0031290,1.6906e-01,1.1000e+01
IMP_SCORE,3455,GO:0022400,1.6905e-01,6.0000e+00
IMP_SCORE,3456,GO:0051220,1.6900e-01,1.9000e+01
IMP_SCORE,3457,GO:0070663,1.6900e-01,5.9000e+01
IMP_SCORE,3458,GO:0030799,1.6898e-01,3.0000e+01
IMP_SCORE,3459,GO:0030877,1.6891e-01,3.0000e+00
IMP_SCORE,3460,GO:0000122,1.6891e-01,1.6600e+02
IMP_SCORE,3461,GO:0007017,1.6889e-01,1.8400e+02
IMP_SCORE,3462,GO:0007266,1.6888e-01,3.4000e+01
IMP_SCORE,3463,GO:0050766,1.6887e-01,3.4000e+01
IMP_SCORE,3464,GO:0050927,1.6883e-01,7.0000e+00
IMP_SCORE,3465,GO:0033157,1.6883e-01,9.5000e+01
IMP_SCORE,3466,GO:0016755,1.6879e-01,4.7000e+01
IMP_SCORE,3467,GO:0042645,1.6875e-01,3.6000e+01
IMP_SCORE,3468,GO:0090162,1.6875e-01,2.0000e+01
IMP_SCORE,3469,GO:0009891,1.6875e-01,2.2900e+02
IMP_SCORE,3470,GO:0007033,1.6872e-01,6.5000e+01
IMP_SCORE,3471,GO:0022412,1.6866e-01,9.0000e+01
IMP_SCORE,3472,GO:0002009,1.6863e-01,8.9000e+01
IMP_SCORE,3473,GO:0046875,1.6860e-01,1.7000e+01
IMP_SCORE,3474,GO:0016671,1.6859e-01,5.0000e+00
IMP_SCORE,3475,GO:0014003,1.6849e-01,3.7000e+01
IMP_SCORE,3476,GO:0030225,1.6848e-01,1.3000e+01
IMP_SCORE,3477,GO:0036260,1.6848e-01,6.0000e+00
IMP_SCORE,3478,GO:0008286,1.6847e-01,4.6000e+01
IMP_SCORE,3479,GO:0033043,1.6839e-01,3.2200e+02
IMP_SCORE,3480,GO:0043030,1.6835e-01,2.1000e+01
IMP_SCORE,3481,GO:1902652,1.6832e-01,3.9000e+01
IMP_SCORE,3482,GO:0009987,1.6822e-01,1.1490e+03
IMP_SCORE,3483,GO:0048592,1.6820e-01,2.3000e+01
IMP_SCORE,3484,GO:0030662,1.6818e-01,8.5000e+01
IMP_SCORE,3485,GO:0051094,1.6817e-01,3.0200e+02
IMP_SCORE,3486,GO:0060393,1.6812e-01,1.7000e+01
IMP_SCORE,3487,GO:0032269,1.6811e-01,2.4300e+02
IMP_SCORE,3488,GO:0048523,1.6809e-01,8.2300e+02
IMP_SCORE,3489,GO:0033045,1.6806e-01,1.0000e+01
IMP_SCORE,3490,GO:0022892,1.6806e-01,3.6600e+02
IMP_SCORE,3491,GO:0010605,1.6805e-01,3.9200e+02
IMP_SCORE,3492,GO:0001608,1.6803e-01,3.7000e+01
IMP_SCORE,3493,GO:0010604,1.6802e-01,4.0200e+02
IMP_SCORE,3494,GO:0043169,1.6798e-01,1.4040e+03
IMP_SCORE,3495,GO:0005102,1.6798e-01,8.3600e+02
IMP_SCORE,3496,GO:0004385,1.6796e-01,1.3000e+01
IMP_SCORE,3497,GO:0051301,1.6796e-01,1.5300e+02
IMP_SCORE,3498,GO:0044237,1.6792e-01,9.0600e+02
IMP_SCORE,3499,GO:0006650,1.6785e-01,1.2300e+02
IMP_SCORE,3500,GO:0034035,1.6783e-01,6.0000e+00
IMP_SCORE,3501,GO:0022891,1.6781e-01,3.0100e+02
IMP_SCORE,3502,GO:0044708,1.6776e-01,1.8800e+02
IMP_SCORE,3503,GO:0032677,1.6775e-01,3.1000e+01
IMP_SCORE,3504,GO:0051298,1.6770e-01,1.7000e+01
IMP_SCORE,3505,GO:0005834,1.6769e-01,5.9000e+01
IMP_SCORE,3506,GO:0009607,1.6767e-01,3.4000e+02
IMP_SCORE,3507,GO:0031092,1.6765e-01,2.0000e+01
IMP_SCORE,3508,GO:0010466,1.6760e-01,8.3000e+01
IMP_SCORE,3509,GO:0006646,1.6760e-01,8.0000e+00
IMP_SCORE,3510,GO:0033327,1.6757e-01,2.2000e+01
IMP_SCORE,3511,GO:0009410,1.6757e-01,2.0000e+01
IMP_SCORE,3512,GO:0031904,1.6742e-01,3.0000e+01
IMP_SCORE,3513,GO:0044421,1.6742e-01,1.4030e+03
IMP_SCORE,3514,GO:0035641,1.6741e-01,1.5000e+01
IMP_SCORE,3515,GO:0042629,1.6741e-01,3.1000e+01
IMP_SCORE,3516,GO:0009914,1.6740e-01,5.0000e+01
IMP_SCORE,3517,GO:0030335,1.6739e-01,1.0700e+02
IMP_SCORE,3518,GO:0070228,1.6737e-01,2.2000e+01
IMP_SCORE,3519,GO:0008655,1.6736e-01,1.6000e+01
IMP_SCORE,3520,GO:0032930,1.6735e-01,8.0000e+00
IMP_SCORE,3521,GO:0044259,1.6735e-01,4.0000e+01
IMP_SCORE,3522,GO:0042594,1.6733e-01,7.2000e+01
IMP_SCORE,3523,GO:0060205,1.6732e-01,1.5100e+02
IMP_SCORE,3524,GO:0005913,1.6731e-01,6.4000e+01
IMP_SCORE,3525,GO:0042149,1.6720e-01,2.9000e+01
IMP_SCORE,3526,GO:0048705,1.6720e-01,3.5000e+01
IMP_SCORE,3527,GO:0048147,1.6718e-01,2.3000e+01
IMP_SCORE,3528,GO:0019882,1.6718e-01,1.2600e+02
IMP_SCORE,3529,GO:0050818,1.6718e-01,4.6000e+01
IMP_SCORE,3530,GO:0031234,1.6714e-01,3.7000e+01
IMP_SCORE,3531,GO:0044772,1.6713e-01,9.4000e+01
IMP_SCORE,3532,GO:0071294,1.6708e-01,5.4000e+01
IMP_SCORE,3533,GO:0015368,1.6707e-01,2.3000e+01
IMP_SCORE,3534,GO:0002683,1.6706e-01,1.6800e+02
IMP_SCORE,3535,GO:0043516,1.6704e-01,1.6000e+01
IMP_SCORE,3536,GO:0002761,1.6704e-01,6.3000e+01
IMP_SCORE,3537,GO:0010557,1.6700e-01,2.1400e+02
IMP_SCORE,3538,GO:0045814,1.6690e-01,2.7000e+01
IMP_SCORE,3539,GO:1901505,1.6690e-01,6.9000e+01
IMP_SCORE,3540,GO:0008654,1.6686e-01,1.0500e+02
IMP_SCORE,3541,GO:0019439,1.6684e-01,1.5000e+02
IMP_SCORE,3542,GO:0071243,1.6683e-01,1.8000e+01
IMP_SCORE,3543,GO:0030547,1.6683e-01,6.0000e+00
IMP_SCORE,3544,GO:0046483,1.6676e-01,4.4400e+02
IMP_SCORE,3545,GO:0032991,1.6672e-01,1.4490e+03
IMP_SCORE,3546,GO:0009295,1.6669e-01,2.8000e+01
IMP_SCORE,3547,GO:0030817,1.6668e-01,2.4000e+01
IMP_SCORE,3548,GO:0050000,1.6660e-01,2.9000e+01
IMP_SCORE,3549,GO:0031410,1.6659e-01,5.8200e+02
IMP_SCORE,3550,GO:0071825,1.6648e-01,1.4000e+01
IMP_SCORE,3551,GO:0006687,1.6643e-01,6.9000e+01
IMP_SCORE,3552,GO:0017124,1.6640e-01,1.1500e+02
IMP_SCORE,3553,GO:0001158,1.6640e-01,2.6000e+01
IMP_SCORE,3554,GO:0002363,1.6638e-01,1.4000e+01
IMP_SCORE,3555,GO:0031225,1.6634e-01,1.2600e+02
IMP_SCORE,3556,GO:0055037,1.6626e-01,6.5000e+01
IMP_SCORE,3557,GO:0002089,1.6624e-01,7.0000e+00
IMP_SCORE,3558,GO:1900026,1.6621e-01,9.0000e+00
IMP_SCORE,3559,GO:0008610,1.6621e-01,1.9800e+02
IMP_SCORE,3560,GO:0006448,1.6621e-01,2.6000e+01
IMP_SCORE,3561,GO:0010592,1.6619e-01,5.0000e+00
IMP_SCORE,3562,GO:2001141,1.6616e-01,3.1300e+02
IMP_SCORE,3563,GO:0006284,1.6614e-01,1.1000e+01
IMP_SCORE,3564,GO:0045776,1.6600e-01,2.2000e+01
IMP_SCORE,3565,GO:0042307,1.6599e-01,1.8000e+01
IMP_SCORE,3566,GO:0044243,1.6598e-01,4.0000e+01
IMP_SCORE,3567,GO:1901985,1.6596e-01,1.0000e+01
IMP_SCORE,3568,GO:0007140,1.6595e-01,1.0000e+01
IMP_SCORE,3569,GO:0051049,1.6588e-01,4.8300e+02
IMP_SCORE,3570,GO:0090022,1.6584e-01,1.4000e+01
IMP_SCORE,3571,GO:0072091,1.6583e-01,2.8000e+01
IMP_SCORE,3572,GO:2000171,1.6582e-01,1.5000e+01
IMP_SCORE,3573,GO:0071616,1.6580e-01,4.9000e+01
IMP_SCORE,3574,GO:0042744,1.6579e-01,1.2000e+01
IMP_SCORE,3575,GO:0008023,1.6578e-01,1.2000e+01
IMP_SCORE,3576,GO:0002861,1.6577e-01,1.2000e+01
IMP_SCORE,3577,GO:0032024,1.6573e-01,2.3000e+01
IMP_SCORE,3578,GO:0031323,1.6568e-01,6.2900e+02
IMP_SCORE,3579,GO:0035639,1.6567e-01,4.7200e+02
IMP_SCORE,3580,GO:0042436,1.6566e-01,9.0000e+00
IMP_SCORE,3581,GO:0006730,1.6563e-01,4.7000e+01
IMP_SCORE,3582,GO:0051704,1.6561e-01,5.7800e+02
IMP_SCORE,3583,GO:1990118,1.6557e-01,7.0000e+00
IMP_SCORE,3584,GO:0090723,1.6551e-01,1.6000e+01
IMP_SCORE,3585,GO:0044281,1.6550e-01,4.7900e+02
IMP_SCORE,3586,GO:0033866,1.6550e-01,4.0000e+00
IMP_SCORE,3587,GO:0060828,1.6542e-01,7.2000e+01
IMP_SCORE,3588,GO:0008139,1.6540e-01,1.4000e+01
IMP_SCORE,3589,GO:0016701,1.6539e-01,3.4000e+01
IMP_SCORE,3590,GO:1902170,1.6538e-01,6.0000e+00
IMP_SCORE,3591,GO:0031400,1.6537e-01,1.3600e+02
IMP_SCORE,3592,GO:0007420,1.6535e-01,1.3100e+02
IMP_SCORE,3593,GO:0000989,1.6533e-01,1.6200e+02
IMP_SCORE,3594,GO:0000307,1.6526e-01,8.0000e+00
IMP_SCORE,3595,GO:0051055,1.6525e-01,1.1000e+01
IMP_SCORE,3596,GO:1903201,1.6524e-01,2.0000e+01
IMP_SCORE,3597,GO:0006937,1.6523e-01,4.3000e+01
IMP_SCORE,3598,GO:2000026,1.6522e-01,4.4500e+02
IMP_SCORE,3599,GO:0050920,1.6521e-01,4.1000e+01
IMP_SCORE,3600,GO:0007031,1.6509e-01,2.8000e+01
IMP_SCORE,3601,GO:0010638,1.6509e-01,1.9600e+02
IMP_SCORE,3602,GO:0005200,1.6506e-01,1.0400e+02
IMP_SCORE,3603,GO:0001562,1.6506e-01,1.6000e+01
IMP_SCORE,3604,GO:0007096,1.6501e-01,1.5000e+01
IMP_SCORE,3605,GO:0065002,1.6500e-01,1.8000e+01
IMP_SCORE,3606,GO:0061620,1.6500e-01,1.1000e+01
IMP_SCORE,3607,GO:0034765,1.6497e-01,1.2000e+02
IMP_SCORE,3608,GO:0070265,1.6493e-01,3.5000e+01
IMP_SCORE,3609,GO:2001198,1.6492e-01,5.2000e+01
IMP_SCORE,3610,GO:0030203,1.6488e-01,1.1700e+02
IMP_SCORE,3611,GO:0048534,1.6487e-01,6.5000e+01
IMP_SCORE,3612,GO:1900076,1.6484e-01,2.5000e+01
IMP_SCORE,3613,GO:0019789,1.6480e-01,6.0000e+00
IMP_SCORE,3614,GO:1904376,1.6475e-01,1.0000e+01
IMP_SCORE,3615,GO:0003730,1.6472e-01,2.8000e+01
IMP_SCORE,3616,GO:0051345,1.6468e-01,3.6200e+02
IMP_SCORE,3617,GO:0032330,1.6467e-01,1.7000e+01
IMP_SCORE,3618,GO:0006928,1.6463e-01,5.3700e+02
IMP_SCORE,3619,GO:0009251,1.6461e-01,1.3000e+01
IMP_SCORE,3620,GO:0034754,1.6456e-01,7.1000e+01
IMP_SCORE,3621,GO:1902221,1.6454e-01,2.4000e+01
IMP_SCORE,3622,GO:1901890,1.6453e-01,1.2000e+01
IMP_SCORE,3623,GO:0030301,1.6450e-01,2.0000e+01
IMP_SCORE,3624,GO:0040008,1.6447e-01,2.7600e+02
IMP_SCORE,3625,GO:0032570,1.6442e-01,1.6000e+01
IMP_SCORE,3626,GO:0044877,1.6435e-01,4.6600e+02
IMP_SCORE,3627,GO:0010629,1.6429e-01,2.4400e+02
IMP_SCORE,3628,GO:0042288,1.6429e-01,2.0000e+01
IMP_SCORE,3629,GO:0047496,1.6429e-01,1.6000e+01
IMP_SCORE,3630,GO:0045104,1.6428e-01,2.3000e+01
IMP_SCORE,3631,GO:0055072,1.6426e-01,4.5000e+01
IMP_SCORE,3632,GO:0050891,1.6423e-01,2.5000e+01
IMP_SCORE,3633,GO:1901988,1.6420e-01,3.3000e+01
IMP_SCORE,3634,GO:0010648,1.6414e-01,2.7600e+02
IMP_SCORE,3635,GO:0048675,1.6411e-01,3.2000e+01
IMP_SCORE,3636,GO:0070013,1.6409e-01,4.5100e+02
IMP_SCORE,3637,GO:0072525,1.6409e-01,3.7000e+01
IMP_SCORE,3638,GO:0009725,1.6406e-01,1.7100e+02
IMP_SCORE,3639,GO:0042802,1.6400e-01,1.2550e+03
IMP_SCORE,3640,GO:2001014,1.6400e-01,1.3000e+01
IMP_SCORE,3641,GO:0006807,1.6398e-01,6.2700e+02
IMP_SCORE,3642,GO:0019321,1.6397e-01,1.4000e+01
IMP_SCORE,3643,GO:0032386,1.6396e-01,1.4200e+02
IMP_SCORE,3644,GO:0036503,1.6392e-01,1.4000e+01
IMP_SCORE,3645,GO:0044267,1.6392e-01,6.3100e+02
IMP_SCORE,3646,GO:1901385,1.6390e-01,2.4000e+01
IMP_SCORE,3647,GO:0030279,1.6387e-01,2.1000e+01
IMP_SCORE,3648,GO:0071402,1.6384e-01,1.9000e+01
IMP_SCORE,3649,GO:0007154,1.6384e-01,3.3900e+02
IMP_SCORE,3650,GO:0043295,1.6383e-01,1.5000e+01
IMP_SCORE,3651,GO:0006950,1.6381e-01,9.7900e+02
IMP_SCORE,3652,GO:0044700,1.6377e-01,2.6400e+02
IMP_SCORE,3653,GO:0001078,1.6376e-01,4.4000e+01
IMP_SCORE,3654,GO:0097164,1.6375e-01,1.4100e+02
IMP_SCORE,3655,GO:0033267,1.6373e-01,8.8000e+01
IMP_SCORE,3656,GO:0055092,1.6371e-01,2.4000e+01
IMP_SCORE,3657,GO:1901800,1.6365e-01,4.6000e+01
IMP_SCORE,3658,GO:0051172,1.6360e-01,2.2200e+02
IMP_SCORE,3659,GO:1902580,1.6358e-01,1.7000e+02
IMP_SCORE,3660,GO:0051251,1.6357e-01,6.6000e+01
IMP_SCORE,3661,GO:0042246,1.6351e-01,4.3000e+01
IMP_SCORE,3662,GO:0052803,1.6350e-01,7.0000e+00
IMP_SCORE,3663,GO:0005730,1.6345e-01,4.1200e+02
IMP_SCORE,3664,GO:0007035,1.6345e-01,1.3000e+01
IMP_SCORE,3665,GO:0031279,1.6343e-01,2.5000e+01
IMP_SCORE,3666,GO:0045923,1.6340e-01,6.0000e+00
IMP_SCORE,3667,GO:0017154,1.6340e-01,8.0000e+00
IMP_SCORE,3668,GO:0070411,1.6335e-01,2.2000e+01
IMP_SCORE,3669,GO:0043508,1.6331e-01,5.0000e+00
IMP_SCORE,3670,GO:0032947,1.6328e-01,6.4000e+01
IMP_SCORE,3671,GO:0044743,1.6327e-01,1.0000e+01
IMP_SCORE,3672,GO:1903010,1.6325e-01,2.9000e+01
IMP_SCORE,3673,GO:0016922,1.6320e-01,5.0000e+00
IMP_SCORE,3674,GO:0071840,1.6317e-01,1.2110e+03
IMP_SCORE,3675,GO:0016324,1.6316e-01,2.2600e+02
IMP_SCORE,3676,GO:0051004,1.6311e-01,2.0000e+00
IMP_SCORE,3677,GO:0043233,1.6310e-01,4.8700e+02
IMP_SCORE,3678,GO:2000696,1.6307e-01,4.0000e+00
IMP_SCORE,3679,GO:0019220,1.6305e-01,2.9900e+02
IMP_SCORE,3680,GO:0019888,1.6305e-01,5.5000e+01
IMP_SCORE,3681,GO:0001580,1.6303e-01,2.7000e+01
IMP_SCORE,3682,GO:0031638,1.6302e-01,2.3000e+01
IMP_SCORE,3683,GO:0050852,1.6300e-01,3.4000e+01
IMP_SCORE,3684,GO:0010469,1.6292e-01,3.3000e+01
IMP_SCORE,3685,GO:0033081,1.6290e-01,2.8000e+01
IMP_SCORE,3686,GO:0032535,1.6289e-01,1.0700e+02
IMP_SCORE,3687,GO:0022402,1.6287e-01,3.5800e+02
IMP_SCORE,3688,GO:0050793,1.6283e-01,5.8000e+02
IMP_SCORE,3689,GO:0033143,1.6280e-01,3.0000e+01
IMP_SCORE,3690,GO:1901618,1.6279e-01,2.5000e+01
IMP_SCORE,3691,GO:1901576,1.6274e-01,4.7700e+02
IMP_SCORE,3692,GO:0019752,1.6272e-01,2.4900e+02
IMP_SCORE,3693,GO:0010824,1.6270e-01,1.0000e+01
IMP_SCORE,3694,GO:0042475,1.6270e-01,3.7000e+01
IMP_SCORE,3695,GO:0048519,1.6270e-01,8.4400e+02
IMP_SCORE,3696,GO:0051668,1.6268e-01,1.5000e+01
IMP_SCORE,3697,GO:0008285,1.6268e-01,2.5400e+02
IMP_SCORE,3698,GO:0042157,1.6266e-01,6.8000e+01
IMP_SCORE,3699,GO:0032365,1.6262e-01,8.0000e+00
IMP_SCORE,3700,GO:0031098,1.6261e-01,2.2000e+01
IMP_SCORE,3701,GO:0051491,1.6259e-01,3.3000e+01
IMP_SCORE,3702,GO:0046348,1.6259e-01,3.6000e+01
IMP_SCORE,3703,GO:0007267,1.6254e-01,2.5700e+02
IMP_SCORE,3704,GO:0050851,1.6253e-01,5.3000e+01
IMP_SCORE,3705,GO:0048193,1.6247e-01,1.4000e+02
IMP_SCORE,3706,GO:0060589,1.6245e-01,2.1900e+02
IMP_SCORE,3707,GO:0042462,1.6240e-01,3.4000e+01
IMP_SCORE,3708,GO:0002376,1.6238e-01,7.2500e+02
IMP_SCORE,3709,GO:1901532,1.6236e-01,6.0000e+00
IMP_SCORE,3710,GO:0016628,1.6235e-01,2.1000e+01
IMP_SCORE,3711,GO:1901699,1.6234e-01,1.0200e+02
IMP_SCORE,3712,GO:0010181,1.6234e-01,2.1000e+01
IMP_SCORE,3713,GO:0098660,1.6231e-01,1.5800e+02
IMP_SCORE,3714,GO:1902991,1.6229e-01,1.5000e+01
IMP_SCORE,3715,GO:0046626,1.6228e-01,2.3000e+01
IMP_SCORE,3716,GO:0040011,1.6223e-01,4.1000e+02
IMP_SCORE,3717,GO:0051640,1.6221e-01,1.3800e+02
IMP_SCORE,3718,GO:0060049,1.6215e-01,1.0000e+01
IMP_SCORE,3719,GO:1904893,1.6211e-01,2.4000e+01
IMP_SCORE,3720,GO:0045786,1.6208e-01,1.5800e+02
IMP_SCORE,3721,GO:0044699,1.6203e-01,1.5870e+03
IMP_SCORE,3722,GO:0032432,1.6199e-01,4.8000e+01
IMP_SCORE,3723,GO:1901880,1.6195e-01,3.3000e+01
IMP_SCORE,3724,GO:0072657,1.6193e-01,1.2600e+02
IMP_SCORE,3725,GO:0002711,1.6190e-01,1.2000e+01
IMP_SCORE,3726,GO:0098657,1.6189e-01,4.0000e+01
IMP_SCORE,3727,GO:0045780,1.6187e-01,2.0000e+00
IMP_SCORE,3728,GO:0034979,1.6187e-01,2.0000e+00
IMP_SCORE,3729,GO:0006862,1.6183e-01,1.6000e+01
IMP_SCORE,3730,GO:0007004,1.6183e-01,4.0000e+00
IMP_SCORE,3731,GO:0050885,1.6181e-01,4.9000e+01
IMP_SCORE,3732,GO:1902222,1.6173e-01,2.0000e+01
IMP_SCORE,3733,GO:0098858,1.6171e-01,1.1800e+02
IMP_SCORE,3734,GO:0019730,1.6169e-01,5.6000e+01
IMP_SCORE,3735,GO:0032940,1.6165e-01,2.4600e+02
IMP_SCORE,3736,GO:0019432,1.6164e-01,2.9000e+01
IMP_SCORE,3737,GO:0001959,1.6163e-01,5.4000e+01
IMP_SCORE,3738,GO:0002757,1.6161e-01,1.2000e+02
IMP_SCORE,3739,GO:0001105,1.6159e-01,3.1000e+01
IMP_SCORE,3740,GO:0032720,1.6158e-01,1.8000e+01
IMP_SCORE,3741,GO:0098563,1.6157e-01,7.0000e+00
IMP_SCORE,3742,GO:0015695,1.6154e-01,1.3000e+01
IMP_SCORE,3743,GO:0046879,1.6153e-01,2.1000e+01
IMP_SCORE,3744,GO:0046637,1.6153e-01,8.0000e+00
IMP_SCORE,3745,GO:0005172,1.6152e-01,1.4000e+01
IMP_SCORE,3746,GO:0031301,1.6145e-01,1.1400e+02
IMP_SCORE,3747,GO:0071822,1.6144e-01,4.6800e+02
IMP_SCORE,3748,GO:0070888,1.6144e-01,3.6000e+01
IMP_SCORE,3749,GO:0046854,1.6143e-01,4.5000e+01
IMP_SCORE,3750,GO:0008360,1.6140e-01,7.5000e+01
IMP_SCORE,3751,GO:0010922,1.6136e-01,1.7000e+01
IMP_SCORE,3752,GO:1903038,1.6134e-01,3.2000e+01
IMP_SCORE,3753,GO:0010628,1.6130e-01,2.7800e+02
IMP_SCORE,3754,GO:0030004,1.6130e-01,4.1000e+01
IMP_SCORE,3755,GO:0001892,1.6129e-01,7.0000e+00
IMP_SCORE,3756,GO:0060548,1.6128e-01,2.6400e+02
IMP_SCORE,3757,GO:0051252,1.6128e-01,3.1600e+02
IMP_SCORE,3758,GO:0003723,1.6126e-01,9.0200e+02
IMP_SCORE,3759,GO:0019748,1.6116e-01,2.2000e+01
IMP_SCORE,3760,GO:0006298,1.6115e-01,1.5000e+01
IMP_SCORE,3761,GO:0012501,1.6115e-01,4.4400e+02
IMP_SCORE,3762,GO:0050769,1.6107e-01,1.2800e+02
IMP_SCORE,3763,GO:0010564,1.6107e-01,1.4100e+02
IMP_SCORE,3764,GO:0035051,1.6107e-01,1.0000e+01
IMP_SCORE,3765,GO:0071322,1.6102e-01,3.3000e+01
IMP_SCORE,3766,GO:0071380,1.6096e-01,2.0000e+00
IMP_SCORE,3767,GO:0050662,1.6096e-01,1.4600e+02
IMP_SCORE,3768,GO:2001235,1.6095e-01,5.8000e+01
IMP_SCORE,3769,GO:0050795,1.6093e-01,3.5000e+01
IMP_SCORE,3770,GO:0060349,1.6091e-01,9.0000e+00
IMP_SCORE,3771,GO:0010758,1.6090e-01,6.0000e+00
IMP_SCORE,3772,GO:0004190,1.6090e-01,3.5000e+01
IMP_SCORE,3773,GO:0005856,1.6086e-01,5.0500e+02
IMP_SCORE,3774,GO:0031325,1.6079e-01,3.8800e+02
IMP_SCORE,3775,GO:0034368,1.6079e-01,7.0000e+00
IMP_SCORE,3776,GO:0050773,1.6076e-01,3.6000e+01
IMP_SCORE,3777,GO:0010498,1.6074e-01,6.9000e+01
IMP_SCORE,3778,GO:0009108,1.6071e-01,8.4000e+01
IMP_SCORE,3779,GO:0043548,1.6070e-01,1.5000e+01
IMP_SCORE,3780,GO:0016054,1.6069e-01,1.3500e+02
IMP_SCORE,3781,GO:0032553,1.6068e-01,4.4700e+02
IMP_SCORE,3782,GO:0050770,1.6068e-01,5.3000e+01
IMP_SCORE,3783,GO:0070585,1.6060e-01,2.0000e+01
IMP_SCORE,3784,GO:0019228,1.6056e-01,7.0000e+00
IMP_SCORE,3785,GO:0046856,1.6052e-01,1.1000e+01
IMP_SCORE,3786,GO:0050794,1.6052e-01,1.0810e+03
IMP_SCORE,3787,GO:1901363,1.6048e-01,1.2280e+03
IMP_SCORE,3788,GO:0002931,1.6048e-01,1.6000e+01
IMP_SCORE,3789,GO:0002921,1.6045e-01,1.2000e+01
IMP_SCORE,3790,GO:1902903,1.6041e-01,7.9000e+01
IMP_SCORE,3791,GO:0061135,1.6041e-01,8.6000e+01
IMP_SCORE,3792,GO:0097300,1.6037e-01,2.4000e+01
IMP_SCORE,3793,GO:0098772,1.6037e-01,5.1600e+02
IMP_SCORE,3794,GO:0042327,1.6036e-01,1.7700e+02
IMP_SCORE,3795,GO:0015932,1.6035e-01,4.3000e+01
IMP_SCORE,3796,GO:0019210,1.6032e-01,5.8000e+01
IMP_SCORE,3797,GO:0030030,1.6023e-01,3.1800e+02
IMP_SCORE,3798,GO:0051606,1.6021e-01,1.1900e+02
IMP_SCORE,3799,GO:0045861,1.6019e-01,8.5000e+01
IMP_SCORE,3800,GO:0000209,1.6019e-01,8.0000e+01
IMP_SCORE,3801,GO:0051781,1.6018e-01,2.8000e+01
IMP_SCORE,3802,GO:0072503,1.6011e-01,1.0500e+02
IMP_SCORE,3803,GO:0070570,1.6007e-01,8.0000e+00
IMP_SCORE,3804,GO:0003407,1.6005e-01,8.0000e+00
IMP_SCORE,3805,GO:0006022,1.6003e-01,1.1900e+02
IMP_SCORE,3806,GO:0032401,1.5998e-01,7.0000e+00
IMP_SCORE,3807,GO:0016799,1.5997e-01,8.0000e+00
IMP_SCORE,3808,GO:0015991,1.5996e-01,9.0000e+00
IMP_SCORE,3809,GO:0003707,1.5988e-01,2.9000e+01
IMP_SCORE,3810,GO:0006900,1.5988e-01,1.5000e+01
IMP_SCORE,3811,GO:0016702,1.5976e-01,4.6000e+01
IMP_SCORE,3812,GO:0031093,1.5975e-01,6.0000e+01
IMP_SCORE,3813,GO:0007268,1.5975e-01,1.5500e+02
IMP_SCORE,3814,GO:0000226,1.5975e-01,1.1900e+02
IMP_SCORE,3815,GO:0048856,1.5973e-01,1.2630e+03
IMP_SCORE,3816,GO:2000647,1.5965e-01,7.0000e+00
IMP_SCORE,3817,GO:0046501,1.5963e-01,1.2000e+01
IMP_SCORE,3818,GO:0048585,1.5963e-01,3.3000e+02
IMP_SCORE,3819,GO:0002934,1.5963e-01,3.0000e+00
IMP_SCORE,3820,GO:0009966,1.5959e-01,6.3600e+02
IMP_SCORE,3821,GO:0016895,1.5958e-01,6.0000e+00
IMP_SCORE,3822,GO:0007272,1.5952e-01,1.0600e+02
IMP_SCORE,3823,GO:0090087,1.5948e-01,2.0200e+02
IMP_SCORE,3824,GO:0008017,1.5947e-01,1.7300e+02
IMP_SCORE,3825,GO:0006464,1.5943e-01,6.1500e+02
IMP_SCORE,3826,GO:1903077,1.5942e-01,8.0000e+00
IMP_SCORE,3827,GO:0009056,1.5937e-01,6.1000e+02
IMP_SCORE,3828,GO:0030534,1.5934e-01,8.5000e+01
IMP_SCORE,3829,GO:1904031,1.5926e-01,1.4000e+01
IMP_SCORE,3830,GO:0005096,1.5922e-01,1.6400e+02
IMP_SCORE,3831,GO:1905331,1.5918e-01,8.0000e+00
IMP_SCORE,3832,GO:0002252,1.5914e-01,2.6700e+02
IMP_SCORE,3833,GO:0032892,1.5912e-01,7.0000e+00
IMP_SCORE,3834,GO:0021549,1.5912e-01,4.7000e+01
IMP_SCORE,3835,GO:0051128,1.5906e-01,6.5300e+02
IMP_SCORE,3836,GO:0072528,1.5905e-01,1.6000e+01
IMP_SCORE,3837,GO:0007274,1.5905e-01,2.1000e+01
IMP_SCORE,3838,GO:0071359,1.5905e-01,1.6000e+01
IMP_SCORE,3839,GO:1903364,1.5903e-01,6.4000e+01
IMP_SCORE,3840,GO:0060173,1.5896e-01,5.1000e+01
IMP_SCORE,3841,GO:0046133,1.5895e-01,8.0000e+00
IMP_SCORE,3842,GO:0046470,1.5895e-01,8.1000e+01
IMP_SCORE,3843,GO:0031056,1.5892e-01,2.5000e+01
IMP_SCORE,3844,GO:0034330,1.5885e-01,1.6800e+02
IMP_SCORE,3845,GO:0016337,1.5882e-01,1.7500e+02
IMP_SCORE,3846,GO:0009967,1.5882e-01,2.8300e+02
IMP_SCORE,3847,GO:0048518,1.5881e-01,9.1900e+02
IMP_SCORE,3848,GO:0000075,1.5881e-01,4.3000e+01
IMP_SCORE,3849,GO:0043234,1.5874e-01,1.0910e+03
IMP_SCORE,3850,GO:0046463,1.5873e-01,3.4000e+01
IMP_SCORE,3851,GO:0043588,1.5872e-01,2.2000e+01
IMP_SCORE,3852,GO:0048646,1.5869e-01,2.9000e+02
IMP_SCORE,3853,GO:0030133,1.5866e-01,1.7600e+02
IMP_SCORE,3854,GO:1903206,1.5866e-01,3.0000e+00
IMP_SCORE,3855,GO:0005770,1.5864e-01,1.2300e+02
IMP_SCORE,3856,GO:0016571,1.5862e-01,2.7000e+01
IMP_SCORE,3857,GO:0097435,1.5857e-01,1.3600e+02
IMP_SCORE,3858,GO:0006767,1.5857e-01,5.2000e+01
IMP_SCORE,3859,GO:0060231,1.5855e-01,1.3000e+01
IMP_SCORE,3860,GO:0044092,1.5847e-01,3.3100e+02
IMP_SCORE,3861,GO:0044057,1.5845e-01,1.5800e+02
IMP_SCORE,3862,GO:1902904,1.5844e-01,4.8000e+01
IMP_SCORE,3863,GO:0043097,1.5840e-01,9.0000e+00
IMP_SCORE,3864,GO:0070206,1.5839e-01,4.8000e+01
IMP_SCORE,3865,GO:0051171,1.5835e-01,4.1500e+02
IMP_SCORE,3866,GO:0042180,1.5833e-01,4.9000e+01
IMP_SCORE,3867,GO:0071375,1.5832e-01,6.5000e+01
IMP_SCORE,3868,GO:0001650,1.5832e-01,1.2000e+02
IMP_SCORE,3869,GO:0043027,1.5829e-01,2.5000e+01
IMP_SCORE,3870,GO:0005938,1.5827e-01,1.4800e+02
IMP_SCORE,3871,GO:0008236,1.5826e-01,2.1300e+02
IMP_SCORE,3872,GO:1901575,1.5826e-01,4.4200e+02
IMP_SCORE,3873,GO:0050868,1.5825e-01,3.9000e+01
IMP_SCORE,3874,GO:0005903,1.5824e-01,5.4000e+01
IMP_SCORE,3875,GO:1902680,1.5823e-01,1.8100e+02
IMP_SCORE,3876,GO:1901739,1.5822e-01,1.9000e+01
IMP_SCORE,3877,GO:0050658,1.5819e-01,7.2000e+01
IMP_SCORE,3878,GO:0006304,1.5818e-01,2.2000e+01
IMP_SCORE,3879,GO:0005796,1.5817e-01,4.6000e+01
IMP_SCORE,3880,GO:0043207,1.5813e-01,2.6600e+02
IMP_SCORE,3881,GO:0015297,1.5807e-01,5.1000e+01
IMP_SCORE,3882,GO:0022613,1.5807e-01,4.1000e+01
IMP_SCORE,3883,GO:0004629,1.5805e-01,4.5000e+01
IMP_SCORE,3884,GO:0016903,1.5804e-01,7.8000e+01
IMP_SCORE,3885,GO:0007219,1.5799e-01,3.7000e+01
IMP_SCORE,3886,GO:0009309,1.5785e-01,3.2000e+01
IMP_SCORE,3887,GO:0005859,1.5785e-01,1.4000e+01
IMP_SCORE,3888,GO:0090066,1.5785e-01,1.3300e+02
IMP_SCORE,3889,GO:0033619,1.5784e-01,2.6000e+01
IMP_SCORE,3890,GO:0010464,1.5778e-01,3.0000e+00
IMP_SCORE,3891,GO:0002504,1.5778e-01,8.3000e+01
IMP_SCORE,3892,GO:0006644,1.5771e-01,1.6000e+02
IMP_SCORE,3893,GO:0050921,1.5771e-01,2.2000e+01
IMP_SCORE,3894,GO:1903131,1.5763e-01,2.1000e+01
IMP_SCORE,3895,GO:0015294,1.5750e-01,5.3000e+01
IMP_SCORE,3896,GO:1903035,1.5748e-01,3.7000e+01
IMP_SCORE,3897,GO:2000107,1.5746e-01,3.2000e+01
IMP_SCORE,3898,GO:0045664,1.5743e-01,1.4400e+02
IMP_SCORE,3899,GO:0071404,1.5742e-01,2.6000e+01
IMP_SCORE,3900,GO:0051493,1.5741e-01,1.5500e+02
IMP_SCORE,3901,GO:0061138,1.5741e-01,5.1000e+01
IMP_SCORE,3902,GO:2001240,1.5741e-01,2.4000e+01
IMP_SCORE,3903,GO:0004551,1.5739e-01,6.0000e+00
IMP_SCORE,3904,GO:0072330,1.5739e-01,7.9000e+01
IMP_SCORE,3905,GO:0001932,1.5737e-01,2.3300e+02
IMP_SCORE,3906,GO:0055082,1.5737e-01,1.8100e+02
IMP_SCORE,3907,GO:0051125,1.5736e-01,1.3000e+01
IMP_SCORE,3908,GO:0005089,1.5735e-01,4.5000e+01
IMP_SCORE,3909,GO:1903963,1.5729e-01,1.2000e+01
IMP_SCORE,3910,GO:0030170,1.5725e-01,7.3000e+01
IMP_SCORE,3911,GO:0006534,1.5722e-01,2.1000e+01
IMP_SCORE,3912,GO:2000241,1.5714e-01,5.0000e+01
IMP_SCORE,3913,GO:0050804,1.5714e-01,1.0000e+02
IMP_SCORE,3914,GO:0031970,1.5712e-01,6.8000e+01
IMP_SCORE,3915,GO:0046653,1.5711e-01,9.0000e+00
IMP_SCORE,3916,GO:0035567,1.5709e-01,3.0000e+01
IMP_SCORE,3917,GO:0033194,1.5709e-01,1.2000e+01
IMP_SCORE,3918,GO:0060343,1.5709e-01,1.1000e+01
IMP_SCORE,3919,GO:0050434,1.5706e-01,6.0000e+00
IMP_SCORE,3920,GO:0051216,1.5705e-01,3.2000e+01
IMP_SCORE,3921,GO:0001824,1.5704e-01,2.3000e+01
IMP_SCORE,3922,GO:0006607,1.5703e-01,2.1000e+01
IMP_SCORE,3923,GO:0009892,1.5702e-01,4.5700e+02
IMP_SCORE,3924,GO:0002090,1.5701e-01,1.6000e+01
IMP_SCORE,3925,GO:0072655,1.5698e-01,2.6000e+01
IMP_SCORE,3926,GO:0009057,1.5692e-01,2.6300e+02
IMP_SCORE,3927,GO:0048512,1.5692e-01,1.4000e+01
IMP_SCORE,3928,GO:0061630,1.5691e-01,7.5000e+01
IMP_SCORE,3929,GO:0019395,1.5686e-01,5.2000e+01
IMP_SCORE,3930,GO:0032897,1.5680e-01,5.0000e+00
IMP_SCORE,3931,GO:0032305,1.5672e-01,2.0000e+00
IMP_SCORE,3932,GO:0032648,1.5669e-01,1.7000e+01
IMP_SCORE,3933,GO:0043631,1.5664e-01,7.0000e+00
IMP_SCORE,3934,GO:1901361,1.5662e-01,1.2300e+02
IMP_SCORE,3935,GO:0030017,1.5661e-01,1.7000e+01
IMP_SCORE,3936,GO:0005513,1.5661e-01,2.0000e+00
IMP_SCORE,3937,GO:0019900,1.5659e-01,3.7200e+02
IMP_SCORE,3938,GO:0032096,1.5654e-01,2.0000e+00
IMP_SCORE,3939,GO:0006067,1.5653e-01,4.8000e+01
IMP_SCORE,3940,GO:1901028,1.5648e-01,3.0000e+01
IMP_SCORE,3941,GO:0061098,1.5647e-01,2.4000e+01
IMP_SCORE,3942,GO:0048513,1.5640e-01,4.9600e+02
IMP_SCORE,3943,GO:0015347,1.5638e-01,4.4000e+01
IMP_SCORE,3944,GO:0006952,1.5636e-01,5.1600e+02
IMP_SCORE,3945,GO:1903649,1.5633e-01,1.2000e+01
IMP_SCORE,3946,GO:0004532,1.5626e-01,8.0000e+00
IMP_SCORE,3947,GO:0047497,1.5625e-01,2.0000e+00
IMP_SCORE,3948,GO:0001882,1.5622e-01,1.6900e+02
IMP_SCORE,3949,GO:0006790,1.5620e-01,2.0100e+02
IMP_SCORE,3950,GO:0035987,1.5617e-01,1.2000e+01
IMP_SCORE,3951,GO:0008207,1.5616e-01,1.2000e+01
IMP_SCORE,3952,GO:0046051,1.5614e-01,2.0000e+00
IMP_SCORE,3953,GO:0005484,1.5609e-01,1.6000e+01
IMP_SCORE,3954,GO:0031957,1.5608e-01,9.0000e+00
IMP_SCORE,3955,GO:0048037,1.5600e-01,1.9600e+02
IMP_SCORE,3956,GO:0051170,1.5599e-01,3.6000e+01
IMP_SCORE,3957,GO:0005875,1.5599e-01,8.3000e+01
IMP_SCORE,3958,GO:0031974,1.5595e-01,4.5400e+02
IMP_SCORE,3959,GO:0001104,1.5594e-01,3.4000e+01
IMP_SCORE,3960,GO:0042043,1.5592e-01,1.1000e+01
IMP_SCORE,3961,GO:0030148,1.5592e-01,6.9000e+01
IMP_SCORE,3962,GO:0008134,1.5591e-01,1.6900e+02
IMP_SCORE,3963,GO:0090103,1.5589e-01,6.0000e+00
IMP_SCORE,3964,GO:0051784,1.5586e-01,1.2000e+01
IMP_SCORE,3965,GO:0008214,1.5581e-01,2.4000e+01
IMP_SCORE,3966,GO:0008092,1.5580e-01,5.6800e+02
IMP_SCORE,3967,GO:0034641,1.5576e-01,5.3900e+02
IMP_SCORE,3968,GO:1901379,1.5575e-01,2.7000e+01
IMP_SCORE,3969,GO:1904355,1.5574e-01,2.8000e+01
IMP_SCORE,3970,GO:0060795,1.5574e-01,3.0000e+00
IMP_SCORE,3971,GO:1904680,1.5570e-01,2.9000e+01
IMP_SCORE,3972,GO:0036152,1.5569e-01,5.3000e+01
IMP_SCORE,3973,GO:0022406,1.5563e-01,1.1000e+02
IMP_SCORE,3974,GO:1902578,1.5557e-01,5.9600e+02
IMP_SCORE,3975,GO:0090502,1.5557e-01,5.5000e+01
IMP_SCORE,3976,GO:0016197,1.5555e-01,1.2900e+02
IMP_SCORE,3977,GO:0032880,1.5555e-01,2.4300e+02
IMP_SCORE,3978,GO:0015645,1.5553e-01,2.3000e+01
IMP_SCORE,3979,GO:0010927,1.5552e-01,3.1000e+01
IMP_SCORE,3980,GO:1905114,1.5552e-01,1.0300e+02
IMP_SCORE,3981,GO:0010524,1.5552e-01,1.5000e+01
IMP_SCORE,3982,GO:0000784,1.5548e-01,3.7000e+01
IMP_SCORE,3983,GO:0007049,1.5545e-01,2.3200e+02
IMP_SCORE,3984,GO:0070727,1.5545e-01,2.6000e+02
IMP_SCORE,3985,GO:0045745,1.5545e-01,1.7000e+01
IMP_SCORE,3986,GO:0050688,1.5537e-01,3.6000e+01
IMP_SCORE,3987,GO:0009648,1.5533e-01,6.0000e+00
IMP_SCORE,3988,GO:0098797,1.5528e-01,1.7600e+02
IMP_SCORE,3989,GO:0009953,1.5522e-01,2.9000e+01
IMP_SCORE,3990,GO:0007399,1.5518e-01,3.5300e+02
IMP_SCORE,3991,GO:0016247,1.5517e-01,1.0400e+02
IMP_SCORE,3992,GO:0006974,1.5515e-01,2.0500e+02
IMP_SCORE,3993,GO:0001952,1.5513e-01,2.9000e+01
IMP_SCORE,3994,GO:0006461,1.5509e-01,4.2700e+02
IMP_SCORE,3995,GO:0030217,1.5507e-01,2.5000e+01
IMP_SCORE,3996,GO:0006725,1.5506e-01,4.2400e+02
IMP_SCORE,3997,GO:0050817,1.5504e-01,7.8000e+01
IMP_SCORE,3998,GO:0050790,1.5502e-01,6.0900e+02
IMP_SCORE,3999,GO:0004114,1.5499e-01,7.0000e+00
IMP_SCORE,4000,GO:0043244,1.5497e-01,4.1000e+01
IMP_SCORE,4001,GO:0042551,1.5493e-01,1.3000e+01
IMP_SCORE,4002,GO:1903307,1.5489e-01,3.0000e+01
IMP_SCORE,4003,GO:0016638,1.5488e-01,2.6000e+01
IMP_SCORE,4004,GO:1902115,1.5487e-01,8.9000e+01
IMP_SCORE,4005,GO:0002684,1.5484e-01,2.0600e+02
IMP_SCORE,4006,GO:0043266,1.5483e-01,2.9000e+01
IMP_SCORE,4007,GO:0050771,1.5476e-01,3.3000e+01
IMP_SCORE,4008,GO:0072676,1.5475e-01,2.2000e+01
IMP_SCORE,4009,GO:0006112,1.5473e-01,2.4000e+01
IMP_SCORE,4010,GO:0007010,1.5469e-01,3.0200e+02
IMP_SCORE,4011,GO:1901681,1.5467e-01,2.2100e+02
IMP_SCORE,4012,GO:0009615,1.5465e-01,9.6000e+01
IMP_SCORE,4013,GO:0008340,1.5462e-01,1.0000e+00
IMP_SCORE,4014,GO:0034616,1.5461e-01,1.2000e+01
IMP_SCORE,4015,GO:0045184,1.5461e-01,3.9600e+02
IMP_SCORE,4016,GO:0050709,1.5458e-01,3.4000e+01
IMP_SCORE,4017,GO:2000786,1.5457e-01,1.0000e+01
IMP_SCORE,4018,GO:0002701,1.5457e-01,5.0000e+00
IMP_SCORE,4019,GO:0030055,1.5457e-01,2.7700e+02
IMP_SCORE,4020,GO:1901570,1.5450e-01,2.3000e+01
IMP_SCORE,4021,GO:0004175,1.5448e-01,2.9300e+02
IMP_SCORE,4022,GO:0043455,1.5447e-01,3.0000e+00
IMP_SCORE,4023,GO:0007009,1.5445e-01,1.0100e+02
IMP_SCORE,4024,GO:0030117,1.5442e-01,4.5000e+01
IMP_SCORE,4025,GO:0043204,1.5441e-01,6.9000e+01
IMP_SCORE,4026,GO:0019538,1.5440e-01,8.2400e+02
IMP_SCORE,4027,GO:0015698,1.5440e-01,9.5000e+01
IMP_SCORE,4028,GO:0040012,1.5439e-01,2.1400e+02
IMP_SCORE,4029,GO:0099500,1.5437e-01,1.1000e+01
IMP_SCORE,4030,GO:0016892,1.5433e-01,4.3000e+01
IMP_SCORE,4031,GO:0051701,1.5431e-01,7.0000e+01
IMP_SCORE,4032,GO:0098609,1.5429e-01,2.6000e+02
IMP_SCORE,4033,GO:0016884,1.5427e-01,8.0000e+00
IMP_SCORE,4034,GO:0042622,1.5426e-01,1.0000e+01
IMP_SCORE,4035,GO:1901606,1.5417e-01,1.0300e+02
IMP_SCORE,4036,GO:0003774,1.5412e-01,6.5000e+01
IMP_SCORE,4037,GO:0017146,1.5412e-01,1.3000e+01
IMP_SCORE,4038,GO:0032559,1.5410e-01,4.0400e+02
IMP_SCORE,4039,GO:0060390,1.5409e-01,1.1000e+01
IMP_SCORE,4040,GO:0050919,1.5406e-01,8.0000e+00
IMP_SCORE,4041,GO:0015833,1.5406e-01,3.7300e+02
IMP_SCORE,4042,GO:0004112,1.5401e-01,1.4000e+01
IMP_SCORE,4043,GO:0042769,1.5395e-01,1.4000e+01
IMP_SCORE,4044,GO:1901135,1.5389e-01,2.9100e+02
IMP_SCORE,4045,GO:0002440,1.5389e-01,2.9000e+01
IMP_SCORE,4046,GO:0044449,1.5388e-01,1.4200e+02
IMP_SCORE,4047,GO:0010468,1.5380e-01,4.3200e+02
IMP_SCORE,4048,GO:0010831,1.5378e-01,2.4000e+01
IMP_SCORE,4049,GO:0006914,1.5377e-01,1.1000e+02
IMP_SCORE,4050,GO:0042887,1.5376e-01,4.7000e+01
IMP_SCORE,4051,GO:0002889,1.5375e-01,1.9000e+01
IMP_SCORE,4052,GO:0006796,1.5369e-01,4.9000e+02
IMP_SCORE,4053,GO:0009201,1.5368e-01,8.0000e+00
IMP_SCORE,4054,GO:0046982,1.5367e-01,2.0300e+02
IMP_SCORE,4055,GO:0009888,1.5364e-01,2.8600e+02
IMP_SCORE,4056,GO:0099111,1.5361e-01,4.5000e+01
IMP_SCORE,4057,GO:0016878,1.5356e-01,3.1000e+01
IMP_SCORE,4058,GO:0044420,1.5351e-01,1.5700e+02
IMP_SCORE,4059,GO:1902100,1.5348e-01,4.0000e+00
IMP_SCORE,4060,GO:0050931,1.5348e-01,2.0000e+01
IMP_SCORE,4061,GO:0003091,1.5347e-01,1.7000e+01
IMP_SCORE,4062,GO:0035305,1.5344e-01,4.7000e+01
IMP_SCORE,4063,GO:0035264,1.5342e-01,2.4000e+01
IMP_SCORE,4064,GO:0055098,1.5337e-01,3.1000e+01
IMP_SCORE,4065,GO:1902679,1.5335e-01,1.7300e+02
IMP_SCORE,4066,GO:1902495,1.5334e-01,1.4000e+02
IMP_SCORE,4067,GO:0051247,1.5334e-01,2.4200e+02
IMP_SCORE,4068,GO:0033146,1.5332e-01,3.6000e+01
IMP_SCORE,4069,GO:0048583,1.5328e-01,8.1100e+02
IMP_SCORE,4070,GO:0050767,1.5310e-01,1.8100e+02
IMP_SCORE,4071,GO:0006569,1.5309e-01,1.0000e+01
IMP_SCORE,4072,GO:0046218,1.5303e-01,9.0000e+00
IMP_SCORE,4073,GO:0031994,1.5303e-01,1.2000e+01
IMP_SCORE,4074,GO:0046700,1.5298e-01,1.0800e+02
IMP_SCORE,4075,GO:0060537,1.5297e-01,2.7000e+01
IMP_SCORE,4076,GO:0008022,1.5296e-01,8.6000e+01
IMP_SCORE,4077,GO:0035024,1.5295e-01,7.0000e+00
IMP_SCORE,4078,GO:0044058,1.5294e-01,1.4000e+01
IMP_SCORE,4079,GO:0042990,1.5294e-01,3.4000e+01
IMP_SCORE,4080,GO:0046755,1.5292e-01,7.0000e+00
IMP_SCORE,4081,GO:0051246,1.5291e-01,4.5800e+02
IMP_SCORE,4082,GO:0006482,1.5291e-01,2.3000e+01
IMP_SCORE,4083,GO:1990841,1.5290e-01,1.2000e+01
IMP_SCORE,4084,GO:0090407,1.5290e-01,1.5300e+02
IMP_SCORE,4085,GO:0098869,1.5286e-01,1.0000e+02
IMP_SCORE,4086,GO:0031528,1.5279e-01,2.5000e+01
IMP_SCORE,4087,GO:0008047,1.5279e-01,2.6100e+02
IMP_SCORE,4088,GO:0032645,1.5277e-01,7.0000e+00
IMP_SCORE,4089,GO:0018205,1.5270e-01,8.3000e+01
IMP_SCORE,4090,GO:0043933,1.5268e-01,5.0600e+02
IMP_SCORE,4091,GO:0006754,1.5265e-01,1.1000e+01
IMP_SCORE,4092,GO:0010646,1.5264e-01,6.3400e+02
IMP_SCORE,4093,GO:0016491,1.5261e-01,4.3000e+02
IMP_SCORE,4094,GO:0051056,1.5258e-01,1.0900e+02
IMP_SCORE,4095,GO:0042276,1.5258e-01,1.0000e+01
IMP_SCORE,4096,GO:0006996,1.5257e-01,6.9200e+02
IMP_SCORE,4097,GO:0005516,1.5252e-01,4.5900e+02
IMP_SCORE,4098,GO:0006793,1.5250e-01,5.0800e+02
IMP_SCORE,4099,GO:0010771,1.5249e-01,4.1000e+01
IMP_SCORE,4100,GO:0008656,1.5248e-01,9.0000e+00
IMP_SCORE,4101,GO:0042995,1.5247e-01,8.7100e+02
IMP_SCORE,4102,GO:0042398,1.5243e-01,5.4000e+01
IMP_SCORE,4103,GO:0030033,1.5242e-01,2.4000e+01
IMP_SCORE,4104,GO:0033268,1.5239e-01,8.0000e+00
IMP_SCORE,4105,GO:0006004,1.5236e-01,3.2000e+01
IMP_SCORE,4106,GO:0044106,1.5236e-01,4.5000e+01
IMP_SCORE,4107,GO:0046324,1.5235e-01,3.3000e+01
IMP_SCORE,4108,GO:0008307,1.5232e-01,4.3000e+01
IMP_SCORE,4109,GO:0042119,1.5228e-01,1.3500e+02
IMP_SCORE,4110,GO:0055114,1.5227e-01,4.6900e+02
IMP_SCORE,4111,GO:0051962,1.5225e-01,1.4600e+02
IMP_SCORE,4112,GO:0048857,1.5223e-01,6.3000e+01
IMP_SCORE,4113,GO:0051155,1.5218e-01,2.0000e+01
IMP_SCORE,4114,GO:0015405,1.5218e-01,3.8000e+01
IMP_SCORE,4115,GO:0035640,1.5217e-01,2.8000e+01
IMP_SCORE,4116,GO:0042461,1.5216e-01,2.1000e+01
IMP_SCORE,4117,GO:0006700,1.5213e-01,1.1000e+01
IMP_SCORE,4118,GO:0032561,1.5211e-01,1.9700e+02
IMP_SCORE,4119,GO:1901222,1.5207e-01,2.7000e+01
IMP_SCORE,4120,GO:0055076,1.5205e-01,7.0000e+01
IMP_SCORE,4121,GO:0008191,1.5205e-01,7.0000e+00
IMP_SCORE,4122,GO:0072089,1.5201e-01,9.0000e+00
IMP_SCORE,4123,GO:0017136,1.5201e-01,1.0000e+00
IMP_SCORE,4124,GO:0000077,1.5201e-01,2.7000e+01
IMP_SCORE,4125,GO:2000113,1.5200e-01,2.1100e+02
IMP_SCORE,4126,GO:0038095,1.5200e-01,3.4000e+01
IMP_SCORE,4127,GO:1903828,1.5199e-01,7.1000e+01
IMP_SCORE,4128,GO:0051648,1.5198e-01,4.0000e+01
IMP_SCORE,4129,GO:1905523,1.5196e-01,9.0000e+00
IMP_SCORE,4130,GO:0045947,1.5195e-01,2.5000e+01
IMP_SCORE,4131,GO:0044433,1.5194e-01,4.1400e+02
IMP_SCORE,4132,GO:0045926,1.5194e-01,9.6000e+01
IMP_SCORE,4133,GO:0001725,1.5193e-01,3.3000e+01
IMP_SCORE,4134,GO:0003674,1.5193e-01,1.3200e+03
IMP_SCORE,4135,GO:0043170,1.5181e-01,8.5800e+02
IMP_SCORE,4136,GO:0001764,1.5177e-01,8.9000e+01
IMP_SCORE,4137,GO:0007188,1.5175e-01,6.1000e+01
IMP_SCORE,4138,GO:0006577,1.5172e-01,2.8000e+01
IMP_SCORE,4139,GO:0042036,1.5171e-01,7.0000e+00
IMP_SCORE,4140,GO:0015909,1.5168e-01,2.0000e+01
IMP_SCORE,4141,GO:0005509,1.5163e-01,7.8400e+02
IMP_SCORE,4142,GO:0032934,1.5161e-01,2.6000e+01
IMP_SCORE,4143,GO:1990904,1.5157e-01,2.7400e+02
IMP_SCORE,4144,GO:0098811,1.5155e-01,3.6000e+01
IMP_SCORE,4145,GO:0001919,1.5151e-01,8.0000e+00
IMP_SCORE,4146,GO:1903779,1.5143e-01,4.8000e+01
IMP_SCORE,4147,GO:0098739,1.5140e-01,1.1000e+01
IMP_SCORE,4148,GO:0030687,1.5137e-01,2.5000e+01
IMP_SCORE,4149,GO:0030173,1.5137e-01,7.1000e+01
IMP_SCORE,4150,GO:0034645,1.5136e-01,2.6300e+02
IMP_SCORE,4151,GO:0043087,1.5135e-01,2.6600e+02
IMP_SCORE,4152,GO:0034249,1.5129e-01,3.7000e+01
IMP_SCORE,4153,GO:0002218,1.5127e-01,6.4000e+01
IMP_SCORE,4154,GO:0045187,1.5124e-01,1.0000e+01
IMP_SCORE,4155,GO:0046658,1.5120e-01,4.0000e+01
IMP_SCORE,4156,GO:0030099,1.5115e-01,7.7000e+01
IMP_SCORE,4157,GO:0048731,1.5110e-01,5.2500e+02
IMP_SCORE,4158,GO:0042379,1.5108e-01,2.1000e+01
IMP_SCORE,4159,GO:0051260,1.5105e-01,1.6200e+02
IMP_SCORE,4160,GO:0098662,1.5104e-01,1.0200e+02
IMP_SCORE,4161,GO:0031589,1.5104e-01,1.1700e+02
IMP_SCORE,4162,GO:0045060,1.5097e-01,4.0000e+00
IMP_SCORE,4163,GO:0031526,1.5096e-01,3.8000e+01
IMP_SCORE,4164,GO:0042886,1.5092e-01,4.0400e+02
IMP_SCORE,4165,GO:0050661,1.5090e-01,3.0000e+01
IMP_SCORE,4166,GO:2001241,1.5085e-01,2.0000e+00
IMP_SCORE,4167,GO:0051641,1.5082e-01,5.4100e+02
IMP_SCORE,4168,GO:0030332,1.5082e-01,7.0000e+00
IMP_SCORE,4169,GO:0044764,1.5082e-01,2.7000e+02
IMP_SCORE,4170,GO:0045087,1.5080e-01,2.1400e+02
IMP_SCORE,4171,GO:0016577,1.5078e-01,1.9000e+01
IMP_SCORE,4172,GO:0045981,1.5074e-01,1.9000e+01
IMP_SCORE,4173,GO:0016209,1.5073e-01,1.0100e+02
IMP_SCORE,4174,GO:0002523,1.5066e-01,1.6000e+01
IMP_SCORE,4175,GO:0048812,1.5063e-01,1.2000e+02
IMP_SCORE,4176,GO:0032392,1.5056e-01,1.4000e+01
IMP_SCORE,4177,GO:0009135,1.5051e-01,2.5000e+01
IMP_SCORE,4178,GO:0044439,1.5049e-01,5.8000e+01
IMP_SCORE,4179,GO:0019222,1.5040e-01,6.8400e+02
IMP_SCORE,4180,GO:0007193,1.5038e-01,3.1000e+01
IMP_SCORE,4181,GO:0072015,1.5038e-01,1.5000e+01
IMP_SCORE,4182,GO:0099081,1.5036e-01,3.3800e+02
IMP_SCORE,4183,GO:0042581,1.5034e-01,1.7000e+01
IMP_SCORE,4184,GO:0030016,1.5034e-01,3.1000e+01
IMP_SCORE,4185,GO:0043292,1.5029e-01,4.6000e+01
IMP_SCORE,4186,GO:0090184,1.5026e-01,7.0000e+00
IMP_SCORE,4187,GO:1900077,1.5019e-01,2.0000e+01
IMP_SCORE,4188,GO:0051965,1.5015e-01,4.4000e+01
IMP_SCORE,4189,GO:0051223,1.5013e-01,1.7700e+02
IMP_SCORE,4190,GO:1902936,1.5006e-01,4.4000e+01
IMP_SCORE,4191,GO:0016126,1.5005e-01,2.6000e+01
IMP_SCORE,4192,GO:0032793,1.5003e-01,6.0000e+00
IMP_SCORE,4193,GO:0006913,1.5003e-01,8.1000e+01
IMP_SCORE,4194,GO:0030234,1.5001e-01,4.1600e+02
IMP_SCORE,4195,GO:0034504,1.5000e-01,5.8000e+01
IMP_SCORE,4196,GO:0009612,1.4998e-01,7.4000e+01
IMP_SCORE,4197,GO:0007259,1.4995e-01,1.4000e+01
IMP_SCORE,4198,GO:0036075,1.4993e-01,1.2000e+01
IMP_SCORE,4199,GO:0031114,1.4992e-01,1.3000e+01
IMP_SCORE,4200,GO:0005795,1.4990e-01,5.5000e+01
IMP_SCORE,4201,GO:0019363,1.4988e-01,2.1000e+01
IMP_SCORE,4202,GO:0051235,1.4986e-01,8.4000e+01
IMP_SCORE,4203,GO:0010743,1.4981e-01,1.3000e+01
IMP_SCORE,4204,GO:0008380,1.4981e-01,1.1400e+02
IMP_SCORE,4205,GO:0004859,1.4972e-01,5.1000e+01
IMP_SCORE,4206,GO:0009179,1.4969e-01,2.7000e+01
IMP_SCORE,4207,GO:0002791,1.4967e-01,1.1200e+02
IMP_SCORE,4208,GO:0006103,1.4967e-01,4.0000e+00
IMP_SCORE,4209,GO:0020037,1.4965e-01,9.6000e+01
IMP_SCORE,4210,GO:0065007,1.4963e-01,1.1070e+03
IMP_SCORE,4211,GO:0006749,1.4962e-01,4.3000e+01
IMP_SCORE,4212,GO:0002080,1.4961e-01,9.0000e+00
IMP_SCORE,4213,GO:0008283,1.4957e-01,3.4500e+02
IMP_SCORE,4214,GO:0016310,1.4956e-01,2.9800e+02
IMP_SCORE,4215,GO:0060070,1.4954e-01,2.2000e+01
IMP_SCORE,4216,GO:0004089,1.4953e-01,9.1000e+01
IMP_SCORE,4217,GO:0071704,1.4950e-01,8.3600e+02
IMP_SCORE,4218,GO:0006629,1.4948e-01,4.0200e+02
IMP_SCORE,4219,GO:0009259,1.4946e-01,6.3000e+01
IMP_SCORE,4220,GO:1990138,1.4941e-01,2.8000e+01
IMP_SCORE,4221,GO:0000988,1.4937e-01,1.8000e+02
IMP_SCORE,4222,GO:0080134,1.4931e-01,3.1700e+02
IMP_SCORE,4223,GO:1901522,1.4930e-01,4.0000e+00
IMP_SCORE,4224,GO:0044306,1.4924e-01,4.3000e+01
IMP_SCORE,4225,GO:0002829,1.4922e-01,9.0000e+00
IMP_SCORE,4226,GO:0048278,1.4920e-01,3.0000e+01
IMP_SCORE,4227,GO:0042176,1.4917e-01,9.9000e+01
IMP_SCORE,4228,GO:0004000,1.4914e-01,8.0000e+00
IMP_SCORE,4229,GO:0005229,1.4914e-01,7.0000e+00
IMP_SCORE,4230,GO:0005605,1.4910e-01,8.0000e+00
IMP_SCORE,4231,GO:0043412,1.4901e-01,6.6600e+02
IMP_SCORE,4232,GO:0005912,1.4898e-01,3.2300e+02
IMP_SCORE,4233,GO:0017111,1.4898e-01,2.3800e+02
IMP_SCORE,4234,GO:0005242,1.4891e-01,3.6000e+01
IMP_SCORE,4235,GO:0005741,1.4890e-01,1.0900e+02
IMP_SCORE,4236,GO:0030048,1.4886e-01,3.6000e+01
IMP_SCORE,4237,GO:0006508,1.4885e-01,4.2100e+02
IMP_SCORE,4238,GO:0050848,1.4885e-01,2.8000e+01
IMP_SCORE,4239,GO:0051084,1.4882e-01,1.5000e+01
IMP_SCORE,4240,GO:0050776,1.4880e-01,3.5300e+02
IMP_SCORE,4241,GO:0006998,1.4878e-01,3.2000e+01
IMP_SCORE,4242,GO:0043086,1.4878e-01,2.3400e+02
IMP_SCORE,4243,GO:0023052,1.4876e-01,2.9100e+02
IMP_SCORE,4244,GO:0006305,1.4868e-01,2.0000e+01
IMP_SCORE,4245,GO:0050839,1.4867e-01,3.9500e+02
IMP_SCORE,4246,GO:0002283,1.4864e-01,1.4000e+02
IMP_SCORE,4247,GO:1901564,1.4859e-01,4.7800e+02
IMP_SCORE,4248,GO:0005244,1.4858e-01,7.8000e+01
IMP_SCORE,4249,GO:0042982,1.4857e-01,8.0000e+00
IMP_SCORE,4250,GO:0038094,1.4854e-01,3.3000e+01
IMP_SCORE,4251,GO:0051219,1.4852e-01,2.3000e+01
IMP_SCORE,4252,GO:0006813,1.4850e-01,5.0000e+01
IMP_SCORE,4253,GO:0000981,1.4846e-01,1.6800e+02
IMP_SCORE,4254,GO:0006367,1.4843e-01,3.3000e+01
IMP_SCORE,4255,GO:0006342,1.4840e-01,1.4000e+01
IMP_SCORE,4256,GO:0001678,1.4840e-01,2.9000e+01
IMP_SCORE,4257,GO:0015749,1.4833e-01,4.9000e+01
IMP_SCORE,4258,GO:0000398,1.4833e-01,6.4000e+01
IMP_SCORE,4259,GO:1901566,1.4832e-01,2.7900e+02
IMP_SCORE,4260,GO:0006085,1.4831e-01,2.0000e+01
IMP_SCORE,4261,GO:0070925,1.4831e-01,1.6700e+02
IMP_SCORE,4262,GO:0001558,1.4831e-01,1.6800e+02
IMP_SCORE,4263,GO:0061001,1.4828e-01,1.1000e+01
IMP_SCORE,4264,GO:0015491,1.4828e-01,2.2000e+01
IMP_SCORE,4265,GO:0006662,1.4827e-01,3.5000e+01
IMP_SCORE,4266,GO:0019219,1.4827e-01,3.9300e+02
IMP_SCORE,4267,GO:0033554,1.4823e-01,4.2200e+02
IMP_SCORE,4268,GO:0007602,1.4823e-01,3.0000e+01
IMP_SCORE,4269,GO:0051092,1.4810e-01,5.3000e+01
IMP_SCORE,4270,GO:0050890,1.4807e-01,1.4800e+02
IMP_SCORE,4271,GO:0003015,1.4801e-01,5.0000e+00
IMP_SCORE,4272,GO:0043277,1.4799e-01,2.0000e+01
IMP_SCORE,4273,GO:0015850,1.4798e-01,4.3000e+01
IMP_SCORE,4274,GO:0072009,1.4796e-01,1.1000e+01
IMP_SCORE,4275,GO:0050954,1.4789e-01,1.3400e+02
IMP_SCORE,4276,GO:0098641,1.4787e-01,1.9000e+01
IMP_SCORE,4277,GO:0006956,1.4787e-01,5.2000e+01
IMP_SCORE,4278,GO:0030901,1.4785e-01,1.4000e+01
IMP_SCORE,4279,GO:0016137,1.4782e-01,2.5000e+01
IMP_SCORE,4280,GO:0005901,1.4779e-01,3.4000e+01
IMP_SCORE,4281,GO:0032549,1.4773e-01,1.6500e+02
IMP_SCORE,4282,GO:0044042,1.4771e-01,2.2000e+01
IMP_SCORE,4283,GO:0043177,1.4766e-01,1.0600e+02
IMP_SCORE,4284,GO:0018958,1.4761e-01,4.1000e+01
IMP_SCORE,4285,GO:0043020,1.4744e-01,7.0000e+00
IMP_SCORE,4286,GO:0044711,1.4738e-01,3.4700e+02
IMP_SCORE,4287,GO:0051338,1.4735e-01,1.7600e+02
IMP_SCORE,4288,GO:0090659,1.4728e-01,8.0000e+00
IMP_SCORE,4289,GO:0008021,1.4723e-01,5.1000e+01
IMP_SCORE,4290,GO:0031701,1.4723e-01,2.0000e+00
IMP_SCORE,4291,GO:0098552,1.4719e-01,2.3100e+02
IMP_SCORE,4292,GO:0000159,1.4712e-01,2.3000e+01
IMP_SCORE,4293,GO:0001504,1.4712e-01,1.5000e+01
IMP_SCORE,4294,GO:0032890,1.4710e-01,1.0000e+01
IMP_SCORE,4295,GO:0061024,1.4707e-01,3.5300e+02
IMP_SCORE,4296,GO:0006357,1.4706e-01,3.3400e+02
IMP_SCORE,4297,GO:0003016,1.4706e-01,9.0000e+00
IMP_SCORE,4298,GO:0030308,1.4706e-01,8.2000e+01
IMP_SCORE,4299,GO:0016311,1.4702e-01,1.6000e+02
IMP_SCORE,4300,GO:0005815,1.4700e-01,3.5800e+02
IMP_SCORE,4301,GO:0033365,1.4699e-01,1.3400e+02
IMP_SCORE,4302,GO:0016242,1.4699e-01,1.0000e+01
IMP_SCORE,4303,GO:0044403,1.4699e-01,2.7300e+02
IMP_SCORE,4304,GO:0070403,1.4695e-01,8.0000e+00
IMP_SCORE,4305,GO:1901476,1.4694e-01,2.8000e+01
IMP_SCORE,4306,GO:0042734,1.4691e-01,3.2000e+01
IMP_SCORE,4307,GO:0042325,1.4688e-01,2.3200e+02
IMP_SCORE,4308,GO:0015936,1.4685e-01,1.1000e+01
IMP_SCORE,4309,GO:0009167,1.4684e-01,4.0000e+01
IMP_SCORE,4310,GO:0051865,1.4681e-01,4.2000e+01
IMP_SCORE,4311,GO:0002676,1.4679e-01,2.0000e+00
IMP_SCORE,4312,GO:0050789,1.4679e-01,1.0790e+03
IMP_SCORE,4313,GO:0051253,1.4677e-01,1.9700e+02
IMP_SCORE,4314,GO:0030857,1.4677e-01,9.0000e+00
IMP_SCORE,4315,GO:0061013,1.4676e-01,1.0000e+01
IMP_SCORE,4316,GO:0050765,1.4674e-01,4.0000e+00
IMP_SCORE,4317,GO:0070528,1.4673e-01,9.0000e+00
IMP_SCORE,4318,GO:0031091,1.4670e-01,1.4000e+01
IMP_SCORE,4319,GO:0050830,1.4667e-01,3.0000e+01
IMP_SCORE,4320,GO:0005743,1.4666e-01,1.8900e+02
IMP_SCORE,4321,GO:0006623,1.4661e-01,1.0000e+01
IMP_SCORE,4322,GO:0001786,1.4660e-01,7.2000e+01
IMP_SCORE,4323,GO:0014889,1.4654e-01,1.0000e+00
IMP_SCORE,4324,GO:0001618,1.4652e-01,5.0000e+01
IMP_SCORE,4325,GO:0097159,1.4650e-01,1.2390e+03
IMP_SCORE,4326,GO:0044130,1.4648e-01,1.3000e+01
IMP_SCORE,4327,GO:0005035,1.4648e-01,2.5000e+01
IMP_SCORE,4328,GO:0015949,1.4643e-01,8.0000e+00
IMP_SCORE,4329,GO:0032878,1.4643e-01,1.1000e+01
IMP_SCORE,4330,GO:0005496,1.4633e-01,8.1000e+01
IMP_SCORE,4331,GO:0070302,1.4632e-01,5.5000e+01
IMP_SCORE,4332,GO:0044456,1.4630e-01,3.6600e+02
IMP_SCORE,4333,GO:0072686,1.4628e-01,3.1000e+01
IMP_SCORE,4334,GO:0045202,1.4622e-01,2.4400e+02
IMP_SCORE,4335,GO:0098656,1.4616e-01,9.8000e+01
IMP_SCORE,4336,GO:0007585,1.4616e-01,2.0000e+01
IMP_SCORE,4337,GO:0006283,1.4614e-01,1.3000e+01
IMP_SCORE,4338,GO:0051806,1.4613e-01,5.8000e+01
IMP_SCORE,4339,GO:0015748,1.4610e-01,3.2000e+01
IMP_SCORE,4340,GO:0044238,1.4608e-01,9.2500e+02
IMP_SCORE,4341,GO:0005942,1.4605e-01,7.0000e+00
IMP_SCORE,4342,GO:0006066,1.4604e-01,1.6200e+02
IMP_SCORE,4343,GO:0015740,1.4602e-01,7.0000e+00
IMP_SCORE,4344,GO:0015672,1.4600e-01,1.4000e+02
IMP_SCORE,4345,GO:0000287,1.4598e-01,1.9300e+02
IMP_SCORE,4346,GO:0010923,1.4597e-01,6.0000e+01
IMP_SCORE,4347,GO:0009144,1.4590e-01,2.3000e+01
IMP_SCORE,4348,GO:0006941,1.4585e-01,4.5000e+01
IMP_SCORE,4349,GO:0032060,1.4584e-01,1.7000e+01
IMP_SCORE,4350,GO:0032922,1.4583e-01,1.5000e+01
IMP_SCORE,4351,GO:0010921,1.4579e-01,5.3000e+01
IMP_SCORE,4352,GO:0009620,1.4575e-01,1.7000e+01
IMP_SCORE,4353,GO:0042742,1.4571e-01,1.0400e+02
IMP_SCORE,4354,GO:0045935,1.4557e-01,2.3500e+02
IMP_SCORE,4355,GO:0035666,1.4557e-01,6.0000e+00
IMP_SCORE,4356,GO:0072521,1.4555e-01,7.5000e+01
IMP_SCORE,4357,GO:0034622,1.4552e-01,2.3700e+02
IMP_SCORE,4358,GO:0046473,1.4548e-01,1.4000e+01
IMP_SCORE,4359,GO:0043279,1.4548e-01,2.8000e+01
IMP_SCORE,4360,GO:0045475,1.4547e-01,1.6000e+01
IMP_SCORE,4361,GO:0008083,1.4547e-01,1.2500e+02
IMP_SCORE,4362,GO:0018216,1.4544e-01,2.4000e+01
IMP_SCORE,4363,GO:0031099,1.4543e-01,7.1000e+01
IMP_SCORE,4364,GO:0042975,1.4543e-01,3.0000e+00
IMP_SCORE,4365,GO:0046475,1.4542e-01,1.0000e+01
IMP_SCORE,4366,GO:1904659,1.4528e-01,2.8000e+01
IMP_SCORE,4367,GO:0022890,1.4524e-01,1.8800e+02
IMP_SCORE,4368,GO:0030825,1.4524e-01,8.0000e+00
IMP_SCORE,4369,GO:0036094,1.4523e-01,8.0900e+02
IMP_SCORE,4370,GO:0030315,1.4523e-01,2.0000e+01
IMP_SCORE,4371,GO:1905476,1.4520e-01,1.3000e+01
IMP_SCORE,4372,GO:0046460,1.4513e-01,3.0000e+01
IMP_SCORE,4373,GO:0010259,1.4513e-01,1.6000e+01
IMP_SCORE,4374,GO:0006364,1.4512e-01,5.5000e+01
IMP_SCORE,4375,GO:0051090,1.4505e-01,1.0700e+02
IMP_SCORE,4376,GO:0050687,1.4498e-01,1.5000e+01
IMP_SCORE,4377,GO:1902003,1.4495e-01,1.6000e+01
IMP_SCORE,4378,GO:0045071,1.4490e-01,2.5000e+01
IMP_SCORE,4379,GO:0006044,1.4488e-01,2.7000e+01
IMP_SCORE,4380,GO:0098801,1.4487e-01,1.8000e+01
IMP_SCORE,4381,GO:0006518,1.4479e-01,1.5900e+02
IMP_SCORE,4382,GO:0051402,1.4479e-01,1.0000e+01
IMP_SCORE,4383,GO:0043252,1.4477e-01,4.8000e+01
IMP_SCORE,4384,GO:0030516,1.4477e-01,3.1000e+01
IMP_SCORE,4385,GO:1901657,1.4469e-01,7.6000e+01
IMP_SCORE,4386,GO:0030513,1.4469e-01,1.9000e+01
IMP_SCORE,4387,GO:0032733,1.4469e-01,8.0000e+00
IMP_SCORE,4388,GO:0030145,1.4459e-01,5.9000e+01
IMP_SCORE,4389,GO:0097659,1.4459e-01,1.8500e+02
IMP_SCORE,4390,GO:0072593,1.4457e-01,2.8000e+01
IMP_SCORE,4391,GO:0046873,1.4457e-01,1.3400e+02
IMP_SCORE,4392,GO:0023061,1.4451e-01,7.0000e+01
IMP_SCORE,4393,GO:0042026,1.4448e-01,1.7000e+01
IMP_SCORE,4394,GO:0016818,1.4444e-01,2.9700e+02
IMP_SCORE,4395,GO:0045934,1.4440e-01,2.2000e+02
IMP_SCORE,4396,GO:0071248,1.4433e-01,6.6000e+01
IMP_SCORE,4397,GO:0016408,1.4426e-01,3.8000e+01
IMP_SCORE,4398,GO:0008219,1.4425e-01,4.7000e+02
IMP_SCORE,4399,GO:0016889,1.4425e-01,1.0000e+01
IMP_SCORE,4400,GO:0019001,1.4421e-01,1.7500e+02
IMP_SCORE,4401,GO:0034121,1.4421e-01,1.1000e+01
IMP_SCORE,4402,GO:0006811,1.4418e-01,4.8400e+02
IMP_SCORE,4403,GO:0044463,1.4418e-01,4.4400e+02
IMP_SCORE,4404,GO:0005779,1.4411e-01,1.4000e+01
IMP_SCORE,4405,GO:0045995,1.4406e-01,3.0000e+01
IMP_SCORE,4406,GO:0007389,1.4406e-01,1.1500e+02
IMP_SCORE,4407,GO:0070252,1.4405e-01,1.6000e+01
IMP_SCORE,4408,GO:0031646,1.4405e-01,1.6000e+01
IMP_SCORE,4409,GO:0060089,1.4404e-01,6.4000e+02
IMP_SCORE,4410,GO:0050900,1.4402e-01,1.4600e+02
IMP_SCORE,4411,GO:0006826,1.4391e-01,2.4000e+01
IMP_SCORE,4412,GO:0060759,1.4384e-01,5.5000e+01
IMP_SCORE,4413,GO:0000166,1.4375e-01,6.7400e+02
IMP_SCORE,4414,GO:0050909,1.4374e-01,1.8000e+01
IMP_SCORE,4415,GO:0001067,1.4370e-01,1.8000e+02
IMP_SCORE,4416,GO:0060590,1.4367e-01,2.3000e+01
IMP_SCORE,4417,GO:0033135,1.4365e-01,2.3000e+01
IMP_SCORE,4418,GO:0051302,1.4365e-01,3.7000e+01
IMP_SCORE,4419,GO:0005874,1.4361e-01,2.4800e+02
IMP_SCORE,4420,GO:1901265,1.4358e-01,6.1400e+02
IMP_SCORE,4421,GO:0042147,1.4353e-01,4.3000e+01
IMP_SCORE,4422,GO:0023051,1.4350e-01,7.2000e+02
IMP_SCORE,4423,GO:1902224,1.4348e-01,2.4000e+01
IMP_SCORE,4424,GO:0065008,1.4346e-01,1.0280e+03
IMP_SCORE,4425,GO:0031032,1.4342e-01,4.2000e+01
IMP_SCORE,4426,GO:0000280,1.4340e-01,1.1700e+02
IMP_SCORE,4427,GO:0051707,1.4338e-01,1.9900e+02
IMP_SCORE,4428,GO:0006664,1.4333e-01,1.0800e+02
IMP_SCORE,4429,GO:0030001,1.4330e-01,1.9800e+02
IMP_SCORE,4430,GO:0098588,1.4328e-01,7.0100e+02
IMP_SCORE,4431,GO:0006259,1.4322e-01,2.1200e+02
IMP_SCORE,4432,GO:0000904,1.4321e-01,6.1000e+01
IMP_SCORE,4433,GO:0045190,1.4318e-01,1.1000e+01
IMP_SCORE,4434,GO:0071805,1.4318e-01,4.3000e+01
IMP_SCORE,4435,GO:0032107,1.4307e-01,2.0000e+00
IMP_SCORE,4436,GO:0051496,1.4307e-01,2.8000e+01
IMP_SCORE,4437,GO:0010107,1.4302e-01,4.0000e+01
IMP_SCORE,4438,GO:0051828,1.4297e-01,5.3000e+01
IMP_SCORE,4439,GO:0046148,1.4296e-01,2.6000e+01
IMP_SCORE,4440,GO:0050808,1.4291e-01,7.9000e+01
IMP_SCORE,4441,GO:0051961,1.4286e-01,1.0200e+02
IMP_SCORE,4442,GO:0006661,1.4286e-01,4.5000e+01
IMP_SCORE,4443,GO:0038093,1.4285e-01,5.4000e+01
IMP_SCORE,4444,GO:0009897,1.4282e-01,1.8700e+02
IMP_SCORE,4445,GO:0035966,1.4281e-01,6.0000e+01
IMP_SCORE,4446,GO:0051015,1.4281e-01,1.0600e+02
IMP_SCORE,4447,GO:0034767,1.4278e-01,3.1000e+01
IMP_SCORE,4448,GO:0051193,1.4278e-01,1.6000e+01
IMP_SCORE,4449,GO:0016569,1.4277e-01,1.3700e+02
IMP_SCORE,4450,GO:0099080,1.4271e-01,2.8900e+02
IMP_SCORE,4451,GO:0046597,1.4268e-01,2.7000e+01
IMP_SCORE,4452,GO:0015844,1.4268e-01,1.5000e+01
IMP_SCORE,4453,GO:0010563,1.4264e-01,1.3900e+02
IMP_SCORE,4454,GO:0035338,1.4262e-01,4.4000e+01
IMP_SCORE,4455,GO:0019359,1.4262e-01,1.6000e+01
IMP_SCORE,4456,GO:0005548,1.4260e-01,1.9000e+01
IMP_SCORE,4457,GO:0080171,1.4259e-01,4.6000e+01
IMP_SCORE,4458,GO:0030546,1.4256e-01,8.0000e+00
IMP_SCORE,4459,GO:0005905,1.4252e-01,4.3000e+01
IMP_SCORE,4460,GO:0061061,1.4252e-01,6.4000e+01
IMP_SCORE,4461,GO:0002705,1.4251e-01,2.9000e+01
IMP_SCORE,4462,GO:0097193,1.4246e-01,5.1000e+01
IMP_SCORE,4463,GO:0006613,1.4245e-01,1.4000e+01
IMP_SCORE,4464,GO:0006821,1.4242e-01,4.6000e+01
IMP_SCORE,4465,GO:1901071,1.4241e-01,6.0000e+01
IMP_SCORE,4466,GO:1901659,1.4239e-01,1.8000e+01
IMP_SCORE,4467,GO:1902229,1.4239e-01,1.6000e+01
IMP_SCORE,4468,GO:0009058,1.4237e-01,5.7500e+02
IMP_SCORE,4469,GO:1900034,1.4229e-01,6.0000e+01
IMP_SCORE,4470,GO:0008589,1.4222e-01,1.3000e+01
IMP_SCORE,4471,GO:0071801,1.4221e-01,3.3000e+01
IMP_SCORE,4472,GO:0051642,1.4221e-01,8.0000e+00
IMP_SCORE,4473,GO:1902600,1.4218e-01,2.9000e+01
IMP_SCORE,4474,GO:0099537,1.4217e-01,1.7100e+02
IMP_SCORE,4475,GO:0042738,1.4215e-01,7.0000e+00
IMP_SCORE,4476,GO:0086065,1.4211e-01,1.1000e+01
IMP_SCORE,4477,GO:0015868,1.4207e-01,8.0000e+00
IMP_SCORE,4478,GO:0004029,1.4206e-01,5.5000e+01
IMP_SCORE,4479,GO:0030674,1.4205e-01,8.0000e+01
IMP_SCORE,4480,GO:0065003,1.4199e-01,4.9700e+02
IMP_SCORE,4481,GO:0048864,1.4199e-01,1.2000e+01
IMP_SCORE,4482,GO:0006470,1.4197e-01,8.6000e+01
IMP_SCORE,4483,GO:0051179,1.4194e-01,1.0620e+03
IMP_SCORE,4484,GO:2000134,1.4193e-01,3.3000e+01
IMP_SCORE,4485,GO:0021700,1.4193e-01,6.0000e+01
IMP_SCORE,4486,GO:0032101,1.4189e-01,1.9300e+02
IMP_SCORE,4487,GO:0051353,1.4188e-01,7.0000e+00
IMP_SCORE,4488,GO:0098531,1.4187e-01,1.3000e+01
IMP_SCORE,4489,GO:0000788,1.4186e-01,1.7000e+01
IMP_SCORE,4490,GO:0006903,1.4183e-01,3.0000e+01
IMP_SCORE,4491,GO:1901030,1.4179e-01,1.5000e+01
IMP_SCORE,4492,GO:0007041,1.4177e-01,3.3000e+01
IMP_SCORE,4493,GO:0061572,1.4174e-01,3.7000e+01
IMP_SCORE,4494,GO:0005487,1.4173e-01,1.2000e+01
IMP_SCORE,4495,GO:0033683,1.4165e-01,8.0000e+00
IMP_SCORE,4496,GO:0032469,1.4164e-01,9.0000e+00
IMP_SCORE,4497,GO:0032452,1.4162e-01,6.0000e+00
IMP_SCORE,4498,GO:0030119,1.4161e-01,2.2000e+01
IMP_SCORE,4499,GO:0090545,1.4155e-01,1.6000e+01
IMP_SCORE,4500,GO:0048566,1.4153e-01,1.3000e+01
IMP_SCORE,4501,GO:0042626,1.4151e-01,3.9000e+01
IMP_SCORE,4502,GO:0006688,1.4147e-01,3.7000e+01
IMP_SCORE,4503,GO:0070011,1.4147e-01,3.5400e+02
IMP_SCORE,4504,GO:0002753,1.4145e-01,1.1000e+01
IMP_SCORE,4505,GO:0017076,1.4139e-01,4.6400e+02
IMP_SCORE,4506,GO:0051861,1.4139e-01,3.6000e+01
IMP_SCORE,4507,GO:1903900,1.4136e-01,5.9000e+01
IMP_SCORE,4508,GO:0045793,1.4136e-01,3.4000e+01
IMP_SCORE,4509,GO:1902930,1.4132e-01,1.4000e+01
IMP_SCORE,4510,GO:0042423,1.4132e-01,1.1000e+01
IMP_SCORE,4511,GO:0016790,1.4131e-01,4.2000e+01
IMP_SCORE,4512,GO:0015711,1.4130e-01,1.9000e+02
IMP_SCORE,4513,GO:0033077,1.4129e-01,6.0000e+00
IMP_SCORE,4514,GO:0006105,1.4126e-01,2.2000e+01
IMP_SCORE,4515,GO:0015918,1.4120e-01,2.4000e+01
IMP_SCORE,4516,GO:0043032,1.4110e-01,1.0000e+01
IMP_SCORE,4517,GO:0036230,1.4108e-01,1.0700e+02
IMP_SCORE,4518,GO:0048247,1.4103e-01,2.1000e+01
IMP_SCORE,4519,GO:0036315,1.4100e-01,2.0000e+01
IMP_SCORE,4520,GO:0051705,1.4100e-01,5.0000e+01
IMP_SCORE,4521,GO:0030285,1.4092e-01,1.1000e+01
IMP_SCORE,4522,GO:0031348,1.4090e-01,4.9000e+01
IMP_SCORE,4523,GO:0022835,1.4089e-01,2.1000e+01
IMP_SCORE,4524,GO:0031398,1.4083e-01,1.6000e+01
IMP_SCORE,4525,GO:1901137,1.4083e-01,1.3700e+02
IMP_SCORE,4526,GO:0016894,1.4081e-01,4.1000e+01
IMP_SCORE,4527,GO:0048589,1.4077e-01,1.2500e+02
IMP_SCORE,4528,GO:0016788,1.4073e-01,4.5000e+02
IMP_SCORE,4529,GO:0060255,1.4070e-01,5.9800e+02
IMP_SCORE,4530,GO:0006355,1.4066e-01,3.0800e+02
IMP_SCORE,4531,GO:0008152,1.4043e-01,1.0950e+03
IMP_SCORE,4532,GO:1901796,1.4043e-01,5.0000e+01
IMP_SCORE,4533,GO:0000217,1.4037e-01,1.5000e+01
IMP_SCORE,4534,GO:0000987,1.4036e-01,7.2000e+01
IMP_SCORE,4535,GO:0021782,1.4033e-01,4.0000e+01
IMP_SCORE,4536,GO:0006310,1.4029e-01,5.3000e+01
IMP_SCORE,4537,GO:0046112,1.4029e-01,8.0000e+00
IMP_SCORE,4538,GO:0019886,1.4029e-01,7.5000e+01
IMP_SCORE,4539,GO:0005540,1.4023e-01,8.1000e+01
IMP_SCORE,4540,GO:0001191,1.4021e-01,4.0000e+01
IMP_SCORE,4541,GO:0007158,1.4021e-01,1.1000e+01
IMP_SCORE,4542,GO:1903902,1.4018e-01,3.0000e+01
IMP_SCORE,4543,GO:0006721,1.4013e-01,7.3000e+01
IMP_SCORE,4544,GO:0031012,1.4013e-01,3.8300e+02
IMP_SCORE,4545,GO:0070301,1.4012e-01,2.5000e+01
IMP_SCORE,4546,GO:0060170,1.4010e-01,4.3000e+01
IMP_SCORE,4547,GO:0015301,1.4007e-01,2.3000e+01
IMP_SCORE,4548,GO:0016860,1.4007e-01,6.8000e+01
IMP_SCORE,4549,GO:0006820,1.4000e-01,2.0700e+02
IMP_SCORE,4550,GO:0016868,1.3993e-01,1.1000e+01
IMP_SCORE,4551,GO:0030881,1.3991e-01,1.2000e+01
IMP_SCORE,4552,GO:0051186,1.3991e-01,1.4800e+02
IMP_SCORE,4553,GO:0007088,1.3987e-01,4.2000e+01
IMP_SCORE,4554,GO:0006816,1.3986e-01,9.5000e+01
IMP_SCORE,4555,GO:0097028,1.3985e-01,3.0000e+01
IMP_SCORE,4556,GO:0031966,1.3979e-01,2.8600e+02
IMP_SCORE,4557,GO:0006901,1.3978e-01,2.6000e+01
IMP_SCORE,4558,GO:0046716,1.3977e-01,1.8000e+01
IMP_SCORE,4559,GO:0048522,1.3976e-01,8.3700e+02
IMP_SCORE,4560,GO:0005819,1.3975e-01,9.5000e+01
IMP_SCORE,4561,GO:0005215,1.3975e-01,5.2800e+02
IMP_SCORE,4562,GO:0007566,1.3975e-01,1.6000e+01
IMP_SCORE,4563,GO:0015980,1.3973e-01,5.3000e+01
IMP_SCORE,4564,GO:0033089,1.3972e-01,9.0000e+00
IMP_SCORE,4565,GO:0070498,1.3970e-01,3.0000e+00
IMP_SCORE,4566,GO:0017147,1.3965e-01,2.6000e+01
IMP_SCORE,4567,GO:0032154,1.3964e-01,5.5000e+01
IMP_SCORE,4568,GO:1901362,1.3959e-01,2.8500e+02
IMP_SCORE,4569,GO:0002285,1.3959e-01,2.9000e+01
IMP_SCORE,4570,GO:0005506,1.3956e-01,8.4000e+01
IMP_SCORE,4571,GO:0051168,1.3951e-01,4.6000e+01
IMP_SCORE,4572,GO:0016835,1.3945e-01,1.4000e+02
IMP_SCORE,4573,GO:0046165,1.3930e-01,3.5000e+01
IMP_SCORE,4574,GO:0061045,1.3930e-01,2.8000e+01
IMP_SCORE,4575,GO:0001012,1.3923e-01,1.0000e+02
IMP_SCORE,4576,GO:0038024,1.3921e-01,9.5000e+01
IMP_SCORE,4577,GO:0006904,1.3919e-01,2.5000e+01
IMP_SCORE,4578,GO:1902589,1.3919e-01,3.5800e+02
IMP_SCORE,4579,GO:0045116,1.3917e-01,7.0000e+00
IMP_SCORE,4580,GO:0045893,1.3916e-01,1.6800e+02
IMP_SCORE,4581,GO:1902400,1.3913e-01,7.0000e+00
IMP_SCORE,4582,GO:0005911,1.3913e-01,3.1200e+02
IMP_SCORE,4583,GO:0060394,1.3913e-01,1.1000e+01
IMP_SCORE,4584,GO:0045333,1.3912e-01,2.8000e+01
IMP_SCORE,4585,GO:0071280,1.3903e-01,2.2000e+01
IMP_SCORE,4586,GO:0030207,1.3896e-01,9.0000e+00
IMP_SCORE,4587,GO:0051539,1.3893e-01,3.1000e+01
IMP_SCORE,4588,GO:0010919,1.3874e-01,1.1000e+01
IMP_SCORE,4589,GO:0044248,1.3873e-01,4.6500e+02
IMP_SCORE,4590,GO:0048285,1.3872e-01,1.2800e+02
IMP_SCORE,4591,GO:0007586,1.3871e-01,8.5000e+01
IMP_SCORE,4592,GO:0006865,1.3865e-01,4.5000e+01
IMP_SCORE,4593,GO:0022832,1.3861e-01,8.8000e+01
IMP_SCORE,4594,GO:0030673,1.3857e-01,7.0000e+00
IMP_SCORE,4595,GO:0008484,1.3852e-01,4.3000e+01
IMP_SCORE,4596,GO:0030286,1.3851e-01,2.9000e+01
IMP_SCORE,4597,GO:0003279,1.3846e-01,3.0000e+01
IMP_SCORE,4598,GO:1903426,1.3845e-01,1.7000e+01
IMP_SCORE,4599,GO:0035637,1.3841e-01,2.7000e+01
IMP_SCORE,4600,GO:0042537,1.3840e-01,1.2000e+01
IMP_SCORE,4601,GO:0042487,1.3839e-01,1.0000e+01
IMP_SCORE,4602,GO:0065009,1.3839e-01,7.1300e+02
IMP_SCORE,4603,GO:0030182,1.3837e-01,7.7000e+01
IMP_SCORE,4604,GO:0010677,1.3828e-01,2.5000e+01
IMP_SCORE,4605,GO:0010556,1.3823e-01,3.7500e+02
IMP_SCORE,4606,GO:0032839,1.3818e-01,1.1000e+01
IMP_SCORE,4607,GO:0000062,1.3817e-01,3.0000e+01
IMP_SCORE,4608,GO:0006575,1.3817e-01,1.0800e+02
IMP_SCORE,4609,GO:0004869,1.3807e-01,5.4000e+01
IMP_SCORE,4610,GO:0030135,1.3807e-01,6.8000e+01
IMP_SCORE,4611,GO:0007628,1.3800e-01,1.9000e+01
IMP_SCORE,4612,GO:0019320,1.3796e-01,2.2000e+01
IMP_SCORE,4613,GO:0099106,1.3789e-01,7.7000e+01
IMP_SCORE,4614,GO:0072511,1.3779e-01,1.1500e+02
IMP_SCORE,4615,GO:1903362,1.3778e-01,6.6000e+01
IMP_SCORE,4616,GO:0006957,1.3777e-01,2.0000e+01
IMP_SCORE,4617,GO:0009130,1.3773e-01,1.7000e+01
IMP_SCORE,4618,GO:0012507,1.3770e-01,4.6000e+01
IMP_SCORE,4619,GO:0051703,1.3769e-01,4.9000e+01
IMP_SCORE,4620,GO:1905039,1.3768e-01,3.5000e+01
IMP_SCORE,4621,GO:0044707,1.3762e-01,8.5800e+02
IMP_SCORE,4622,GO:0006888,1.3755e-01,7.9000e+01
IMP_SCORE,4623,GO:0017016,1.3751e-01,1.7200e+02
IMP_SCORE,4624,GO:0044260,1.3747e-01,7.2300e+02
IMP_SCORE,4625,GO:0030054,1.3747e-01,7.1500e+02
IMP_SCORE,4626,GO:0035588,1.3746e-01,2.5000e+01
IMP_SCORE,4627,GO:0044247,1.3740e-01,1.6000e+01
IMP_SCORE,4628,GO:0071827,1.3740e-01,6.0000e+00
IMP_SCORE,4629,GO:0015078,1.3737e-01,2.9000e+01
IMP_SCORE,4630,GO:0019783,1.3736e-01,5.6000e+01
IMP_SCORE,4631,GO:1903052,1.3730e-01,3.3000e+01
IMP_SCORE,4632,GO:0003697,1.3729e-01,2.1000e+01
IMP_SCORE,4633,GO:0006406,1.3727e-01,2.5000e+01
IMP_SCORE,4634,GO:0015931,1.3725e-01,8.9000e+01
IMP_SCORE,4635,GO:0032446,1.3725e-01,2.3300e+02
IMP_SCORE,4636,GO:0044424,1.3724e-01,1.2520e+03
IMP_SCORE,4637,GO:0045236,1.3723e-01,7.0000e+00
IMP_SCORE,4638,GO:0051444,1.3722e-01,9.0000e+00
IMP_SCORE,4639,GO:0051082,1.3703e-01,1.0900e+02
IMP_SCORE,4640,GO:1990391,1.3701e-01,7.0000e+00
IMP_SCORE,4641,GO:0031365,1.3698e-01,1.8000e+01
IMP_SCORE,4642,GO:0097381,1.3697e-01,8.0000e+00
IMP_SCORE,4643,GO:0030510,1.3695e-01,4.4000e+01
IMP_SCORE,4644,GO:0019218,1.3690e-01,1.8000e+01
IMP_SCORE,4645,GO:0022838,1.3687e-01,1.5600e+02
IMP_SCORE,4646,GO:0071803,1.3686e-01,3.2000e+01
IMP_SCORE,4647,GO:0016817,1.3685e-01,3.0800e+02
IMP_SCORE,4648,GO:0098930,1.3681e-01,9.0000e+00
IMP_SCORE,4649,GO:0019205,1.3679e-01,2.6000e+01
IMP_SCORE,4650,GO:0071548,1.3678e-01,9.0000e+00
IMP_SCORE,4651,GO:0004180,1.3676e-01,5.1000e+01
IMP_SCORE,4652,GO:0021680,1.3675e-01,9.0000e+00
IMP_SCORE,4653,GO:0005525,1.3673e-01,1.8000e+02
IMP_SCORE,4654,GO:0045028,1.3662e-01,2.8000e+01
IMP_SCORE,4655,GO:0035774,1.3662e-01,2.0000e+01
IMP_SCORE,4656,GO:0032501,1.3649e-01,1.1650e+03
IMP_SCORE,4657,GO:2000243,1.3647e-01,1.9000e+01
IMP_SCORE,4658,GO:0004872,1.3643e-01,6.3700e+02
IMP_SCORE,4659,GO:0000976,1.3637e-01,1.2400e+02
IMP_SCORE,4660,GO:0008328,1.3634e-01,2.4000e+01
IMP_SCORE,4661,GO:0070670,1.3633e-01,1.5000e+01
IMP_SCORE,4662,GO:0006260,1.3632e-01,4.9000e+01
IMP_SCORE,4663,GO:0006047,1.3631e-01,3.7000e+01
IMP_SCORE,4664,GO:0009154,1.3626e-01,8.0000e+00
IMP_SCORE,4665,GO:0098927,1.3621e-01,9.0000e+00
IMP_SCORE,4666,GO:0032200,1.3619e-01,2.1000e+01
IMP_SCORE,4667,GO:0016787,1.3618e-01,1.1560e+03
IMP_SCORE,4668,GO:0007605,1.3604e-01,1.3100e+02
IMP_SCORE,4669,GO:0031033,1.3604e-01,1.0000e+01
IMP_SCORE,4670,GO:0061726,1.3600e-01,1.1000e+01
IMP_SCORE,4671,GO:0051020,1.3598e-01,1.8300e+02
IMP_SCORE,4672,GO:0044419,1.3597e-01,3.4700e+02
IMP_SCORE,4673,GO:0004930,1.3596e-01,2.2500e+02
IMP_SCORE,4674,GO:0035306,1.3591e-01,3.4000e+01
IMP_SCORE,4675,GO:0019941,1.3584e-01,1.1100e+02
IMP_SCORE,4676,GO:0048598,1.3584e-01,1.6000e+02
IMP_SCORE,4677,GO:0036041,1.3580e-01,2.4000e+01
IMP_SCORE,4678,GO:0016469,1.3562e-01,1.6000e+01
IMP_SCORE,4679,GO:0006401,1.3562e-01,5.1000e+01
IMP_SCORE,4680,GO:0042592,1.3560e-01,4.1000e+02
IMP_SCORE,4681,GO:0048662,1.3558e-01,1.0000e+01
IMP_SCORE,4682,GO:0007631,1.3555e-01,4.2000e+01
IMP_SCORE,4683,GO:0075733,1.3553e-01,9.0000e+00
IMP_SCORE,4684,GO:0043550,1.3551e-01,1.5000e+01
IMP_SCORE,4685,GO:0043547,1.3550e-01,2.6900e+02
IMP_SCORE,4686,GO:0000777,1.3550e-01,4.3000e+01
IMP_SCORE,4687,GO:1902884,1.3548e-01,8.0000e+00
IMP_SCORE,4688,GO:0007626,1.3545e-01,8.1000e+01
IMP_SCORE,4689,GO:0036211,1.3542e-01,6.5900e+02
IMP_SCORE,4690,GO:0060840,1.3541e-01,1.6000e+01
IMP_SCORE,4691,GO:0051783,1.3540e-01,4.8000e+01
IMP_SCORE,4692,GO:0003676,1.3538e-01,9.6900e+02
IMP_SCORE,4693,GO:0032879,1.3538e-01,6.0100e+02
IMP_SCORE,4694,GO:0060292,1.3536e-01,8.0000e+00
IMP_SCORE,4695,GO:0009062,1.3533e-01,5.1000e+01
IMP_SCORE,4696,GO:0033036,1.3524e-01,4.8800e+02
IMP_SCORE,4697,GO:0043620,1.3523e-01,2.1000e+01
IMP_SCORE,4698,GO:0048487,1.3520e-01,9.0000e+00
IMP_SCORE,4699,GO:0009396,1.3519e-01,8.0000e+00
IMP_SCORE,4700,GO:0030031,1.3518e-01,1.1800e+02
IMP_SCORE,4701,GO:0006810,1.3516e-01,9.7100e+02
IMP_SCORE,4702,GO:0009986,1.3516e-01,4.2700e+02
IMP_SCORE,4703,GO:0008327,1.3513e-01,1.1000e+01
IMP_SCORE,4704,GO:0051983,1.3511e-01,1.2000e+01
IMP_SCORE,4705,GO:0007050,1.3506e-01,7.4000e+01
IMP_SCORE,4706,GO:0030163,1.3503e-01,1.2600e+02
IMP_SCORE,4707,GO:1901360,1.3497e-01,5.1900e+02
IMP_SCORE,4708,GO:0045932,1.3488e-01,5.0000e+00
IMP_SCORE,4709,GO:0045668,1.3485e-01,9.0000e+00
IMP_SCORE,4710,GO:0006275,1.3483e-01,3.0000e+01
IMP_SCORE,4711,GO:0046339,1.3482e-01,1.0000e+01
IMP_SCORE,4712,GO:0005041,1.3478e-01,2.5000e+01
IMP_SCORE,4713,GO:0005975,1.3464e-01,3.1500e+02
IMP_SCORE,4714,GO:0044710,1.3451e-01,8.0100e+02
IMP_SCORE,4715,GO:0046459,1.3450e-01,1.1000e+01
IMP_SCORE,4716,GO:0035097,1.3448e-01,3.5000e+01
IMP_SCORE,4717,GO:0043647,1.3447e-01,6.7000e+01
IMP_SCORE,4718,GO:0051346,1.3447e-01,1.4500e+02
IMP_SCORE,4719,GO:0007062,1.3446e-01,3.5000e+01
IMP_SCORE,4720,GO:0031594,1.3445e-01,4.7000e+01
IMP_SCORE,4721,GO:1901031,1.3443e-01,1.1000e+01
IMP_SCORE,4722,GO:0071637,1.3435e-01,1.6000e+01
IMP_SCORE,4723,GO:0015937,1.3426e-01,4.0000e+00
IMP_SCORE,4724,GO:0002637,1.3424e-01,2.2000e+01
IMP_SCORE,4725,GO:0006753,1.3419e-01,1.0800e+02
IMP_SCORE,4726,GO:0033561,1.3419e-01,1.2000e+01
IMP_SCORE,4727,GO:0005319,1.3419e-01,9.6000e+01
IMP_SCORE,4728,GO:0007588,1.3418e-01,3.4000e+01
IMP_SCORE,4729,GO:0031326,1.3417e-01,4.2000e+02
IMP_SCORE,4730,GO:0097367,1.3415e-01,7.3400e+02
IMP_SCORE,4731,GO:0043235,1.3415e-01,2.4300e+02
IMP_SCORE,4732,GO:0036314,1.3410e-01,1.9000e+01
IMP_SCORE,4733,GO:0051018,1.3399e-01,5.6000e+01
IMP_SCORE,4734,GO:0005246,1.3393e-01,3.5000e+01
IMP_SCORE,4735,GO:1901184,1.3391e-01,2.1000e+01
IMP_SCORE,4736,GO:0010608,1.3386e-01,1.3300e+02
IMP_SCORE,4737,GO:0016791,1.3385e-01,1.9700e+02
IMP_SCORE,4738,GO:0009117,1.3384e-01,1.0700e+02
IMP_SCORE,4739,GO:1900371,1.3378e-01,2.7000e+01
IMP_SCORE,4740,GO:1902808,1.3365e-01,3.5000e+01
IMP_SCORE,4741,GO:0051081,1.3364e-01,1.6000e+01
IMP_SCORE,4742,GO:0015758,1.3362e-01,3.8000e+01
IMP_SCORE,4743,GO:0015630,1.3360e-01,1.5200e+02
IMP_SCORE,4744,GO:0008104,1.3355e-01,5.0400e+02
IMP_SCORE,4745,GO:0043649,1.3355e-01,2.8000e+01
IMP_SCORE,4746,GO:0097228,1.3348e-01,5.0000e+00
IMP_SCORE,4747,GO:0006312,1.3348e-01,1.0000e+01
IMP_SCORE,4748,GO:0016482,1.3347e-01,8.4000e+01
IMP_SCORE,4749,GO:0005576,1.3341e-01,1.4860e+03
IMP_SCORE,4750,GO:0090025,1.3339e-01,4.0000e+00
IMP_SCORE,4751,GO:0044429,1.3338e-01,4.3000e+02
IMP_SCORE,4752,GO:0051492,1.3338e-01,2.3000e+01
IMP_SCORE,4753,GO:0018130,1.3328e-01,2.4400e+02
IMP_SCORE,4754,GO:0050829,1.3324e-01,2.1000e+01
IMP_SCORE,4755,GO:0046914,1.3323e-01,9.3000e+02
IMP_SCORE,4756,GO:0006986,1.3319e-01,5.5000e+01
IMP_SCORE,4757,GO:0045296,1.3313e-01,3.4300e+02
IMP_SCORE,4758,GO:1904427,1.3313e-01,2.0000e+01
IMP_SCORE,4759,GO:0098732,1.3310e-01,2.7000e+01
IMP_SCORE,4760,GO:0055090,1.3308e-01,1.0000e+01
IMP_SCORE,4761,GO:0050857,1.3303e-01,9.0000e+00
IMP_SCORE,4762,GO:0048015,1.3296e-01,2.7000e+01
IMP_SCORE,4763,GO:0042481,1.3292e-01,1.7000e+01
IMP_SCORE,4764,GO:0015081,1.3292e-01,6.6000e+01
IMP_SCORE,4765,GO:0006405,1.3286e-01,2.9000e+01
IMP_SCORE,4766,GO:0000723,1.3286e-01,2.0000e+01
IMP_SCORE,4767,GO:0005758,1.3280e-01,5.4000e+01
IMP_SCORE,4768,GO:0002250,1.3279e-01,1.6300e+02
IMP_SCORE,4769,GO:1903573,1.3275e-01,8.0000e+00
IMP_SCORE,4770,GO:0040007,1.3270e-01,1.4900e+02
IMP_SCORE,4771,GO:0033605,1.3270e-01,9.0000e+00
IMP_SCORE,4772,GO:0044802,1.3267e-01,2.2700e+02
IMP_SCORE,4773,GO:1903047,1.3257e-01,2.3200e+02
IMP_SCORE,4774,GO:0050819,1.3255e-01,2.9000e+01
IMP_SCORE,4775,GO:0003008,1.3254e-01,5.8400e+02
IMP_SCORE,4776,GO:1900015,1.3244e-01,1.1000e+01
IMP_SCORE,4777,GO:0060249,1.3244e-01,1.1800e+02
IMP_SCORE,4778,GO:0019904,1.3239e-01,4.4600e+02
IMP_SCORE,4779,GO:0097225,1.3236e-01,4.0000e+00
IMP_SCORE,4780,GO:0016893,1.3236e-01,3.5000e+01
IMP_SCORE,4781,GO:0015800,1.3234e-01,1.3000e+01
IMP_SCORE,4782,GO:0048536,1.3233e-01,8.0000e+00
IMP_SCORE,4783,GO:0045956,1.3232e-01,1.6000e+01
IMP_SCORE,4784,GO:0006520,1.3225e-01,1.4600e+02
IMP_SCORE,4785,GO:0016055,1.3225e-01,1.0700e+02
IMP_SCORE,4786,GO:0051646,1.3222e-01,2.0000e+01
IMP_SCORE,4787,GO:0051766,1.3214e-01,1.8000e+01
IMP_SCORE,4788,GO:0051482,1.3213e-01,1.4000e+01
IMP_SCORE,4789,GO:0070161,1.3210e-01,3.7100e+02
IMP_SCORE,4790,GO:0003006,1.3209e-01,2.1100e+02
IMP_SCORE,4791,GO:0016070,1.3209e-01,3.0500e+02
IMP_SCORE,4792,GO:0048002,1.3208e-01,1.0100e+02
IMP_SCORE,4793,GO:0002040,1.3207e-01,2.2000e+01
IMP_SCORE,4794,GO:0003823,1.3206e-01,8.0000e+01
IMP_SCORE,4795,GO:0015295,1.3195e-01,3.0000e+01
IMP_SCORE,4796,GO:0018195,1.3193e-01,2.5000e+01
IMP_SCORE,4797,GO:0045651,1.3189e-01,2.0000e+00
IMP_SCORE,4798,GO:0009150,1.3188e-01,6.6000e+01
IMP_SCORE,4799,GO:1901018,1.3187e-01,4.0000e+00
IMP_SCORE,4800,GO:0080090,1.3186e-01,5.7500e+02
IMP_SCORE,4801,GO:0000977,1.3186e-01,1.2700e+02
IMP_SCORE,4802,GO:0016540,1.3181e-01,3.9000e+01
IMP_SCORE,4803,GO:0030641,1.3181e-01,3.8000e+01
IMP_SCORE,4804,GO:0004675,1.3180e-01,2.5000e+01
IMP_SCORE,4805,GO:2000278,1.3180e-01,2.2000e+01
IMP_SCORE,4806,GO:0044409,1.3177e-01,5.5000e+01
IMP_SCORE,4807,GO:0071397,1.3175e-01,1.7000e+01
IMP_SCORE,4808,GO:0009119,1.3172e-01,4.0000e+01
IMP_SCORE,4809,GO:0006213,1.3169e-01,2.6000e+01
IMP_SCORE,4810,GO:0042578,1.3157e-01,2.5900e+02
IMP_SCORE,4811,GO:0004866,1.3155e-01,8.0000e+01
IMP_SCORE,4812,GO:0009792,1.3152e-01,6.5000e+01
IMP_SCORE,4813,GO:0044249,1.3150e-01,5.2900e+02
IMP_SCORE,4814,GO:0000776,1.3140e-01,6.2000e+01
IMP_SCORE,4815,GO:0046514,1.3132e-01,2.1000e+01
IMP_SCORE,4816,GO:0055085,1.3124e-01,3.6300e+02
IMP_SCORE,4817,GO:0044451,1.3124e-01,3.9200e+02
IMP_SCORE,4818,GO:0002161,1.3119e-01,2.5000e+01
IMP_SCORE,4819,GO:0009129,1.3118e-01,6.0000e+00
IMP_SCORE,4820,GO:0090559,1.3116e-01,2.4000e+01
IMP_SCORE,4821,GO:0050777,1.3114e-01,5.2000e+01
IMP_SCORE,4822,GO:0006471,1.3114e-01,1.2000e+01
IMP_SCORE,4823,GO:1903322,1.3110e-01,3.4000e+01
IMP_SCORE,4824,GO:0005814,1.3110e-01,7.5000e+01
IMP_SCORE,4825,GO:0004519,1.3109e-01,7.6000e+01
IMP_SCORE,4826,GO:0032580,1.3109e-01,7.1000e+01
IMP_SCORE,4827,GO:0009755,1.3108e-01,6.2000e+01
IMP_SCORE,4828,GO:0004312,1.3102e-01,3.1000e+01
IMP_SCORE,4829,GO:0009887,1.3101e-01,2.0600e+02
IMP_SCORE,4830,GO:1902403,1.3097e-01,1.6000e+01
IMP_SCORE,4831,GO:0002313,1.3092e-01,1.1000e+01
IMP_SCORE,4832,GO:1902807,1.3089e-01,2.6000e+01
IMP_SCORE,4833,GO:0050962,1.3087e-01,1.3000e+01
IMP_SCORE,4834,GO:2000112,1.3084e-01,3.4900e+02
IMP_SCORE,4835,GO:0001822,1.3084e-01,4.5000e+01
IMP_SCORE,4836,GO:0010453,1.3082e-01,3.0000e+00
IMP_SCORE,4837,GO:0034703,1.3081e-01,9.4000e+01
IMP_SCORE,4838,GO:1904748,1.3075e-01,2.0000e+00
IMP_SCORE,4839,GO:0007018,1.3073e-01,8.3000e+01
IMP_SCORE,4840,GO:0072527,1.3071e-01,3.0000e+01
IMP_SCORE,4841,GO:0035586,1.3066e-01,2.5000e+01
IMP_SCORE,4842,GO:0051651,1.3064e-01,4.5000e+01
IMP_SCORE,4843,GO:1902547,1.3063e-01,1.5000e+01
IMP_SCORE,4844,GO:0042415,1.3059e-01,1.2000e+01
IMP_SCORE,4845,GO:0015030,1.3057e-01,4.6000e+01
IMP_SCORE,4846,GO:0099513,1.3056e-01,3.1700e+02
IMP_SCORE,4847,GO:0007186,1.3056e-01,3.1600e+02
IMP_SCORE,4848,GO:0051926,1.3052e-01,1.2000e+01
IMP_SCORE,4849,GO:0046942,1.3051e-01,1.0000e+02
IMP_SCORE,4850,GO:0004364,1.3051e-01,3.8000e+01
IMP_SCORE,4851,GO:0032555,1.3051e-01,4.7600e+02
IMP_SCORE,4852,GO:0007612,1.3051e-01,4.0000e+01
IMP_SCORE,4853,GO:0001765,1.3051e-01,2.0000e+00
IMP_SCORE,4854,GO:0044070,1.3046e-01,4.7000e+01
IMP_SCORE,4855,GO:0043623,1.3044e-01,1.4300e+02
IMP_SCORE,4856,GO:0043271,1.3036e-01,3.2000e+01
IMP_SCORE,4857,GO:0097060,1.3035e-01,1.8200e+02
IMP_SCORE,4858,GO:0042974,1.3027e-01,4.0000e+00
IMP_SCORE,4859,GO:0005788,1.3021e-01,1.8400e+02
IMP_SCORE,4860,GO:0052689,1.3020e-01,1.7100e+02
IMP_SCORE,4861,GO:0008378,1.3014e-01,2.6000e+01
IMP_SCORE,4862,GO:0072677,1.3009e-01,6.0000e+00
IMP_SCORE,4863,GO:0060135,1.3006e-01,1.6000e+01
IMP_SCORE,4864,GO:0004709,1.3005e-01,2.0000e+01
IMP_SCORE,4865,GO:0016125,1.3001e-01,5.8000e+01
IMP_SCORE,4866,GO:0007224,1.3000e-01,4.0000e+01
IMP_SCORE,4867,GO:0005782,1.2998e-01,3.4000e+01
IMP_SCORE,4868,GO:0031324,1.2998e-01,3.8200e+02
IMP_SCORE,4869,GO:0071837,1.2995e-01,1.7000e+01
IMP_SCORE,4870,GO:0046496,1.2993e-01,5.7000e+01
IMP_SCORE,4871,GO:0048872,1.2990e-01,3.2000e+01
IMP_SCORE,4872,GO:0046134,1.2983e-01,1.1000e+01
IMP_SCORE,4873,GO:0016772,1.2976e-01,3.1800e+02
IMP_SCORE,4874,GO:0009889,1.2973e-01,4.3300e+02
IMP_SCORE,4875,GO:0098636,1.2973e-01,3.9000e+01
IMP_SCORE,4876,GO:0033032,1.2972e-01,1.6000e+01
IMP_SCORE,4877,GO:0005844,1.2971e-01,1.8000e+01
IMP_SCORE,4878,GO:0046839,1.2970e-01,5.0000e+01
IMP_SCORE,4879,GO:0031341,1.2965e-01,2.0000e+01
IMP_SCORE,4880,GO:0030260,1.2959e-01,5.7000e+01
IMP_SCORE,4881,GO:0009653,1.2948e-01,5.4800e+02
IMP_SCORE,4882,GO:0030261,1.2948e-01,1.5000e+01
IMP_SCORE,4883,GO:0007229,1.2931e-01,7.8000e+01
IMP_SCORE,4884,GO:0043902,1.2931e-01,7.4000e+01
IMP_SCORE,4885,GO:0046907,1.2929e-01,3.5000e+02
IMP_SCORE,4886,GO:0034654,1.2926e-01,2.3700e+02
IMP_SCORE,4887,GO:0043161,1.2924e-01,6.7000e+01
IMP_SCORE,4888,GO:0005165,1.2924e-01,3.0000e+00
IMP_SCORE,4889,GO:0009132,1.2924e-01,3.0000e+01
IMP_SCORE,4890,GO:0015459,1.2923e-01,4.6000e+01
IMP_SCORE,4891,GO:0060627,1.2921e-01,1.2200e+02
IMP_SCORE,4892,GO:0002385,1.2921e-01,2.3000e+01
IMP_SCORE,4893,GO:0044430,1.2920e-01,6.2800e+02
IMP_SCORE,4894,GO:0000018,1.2918e-01,1.3000e+01
IMP_SCORE,4895,GO:0009617,1.2917e-01,1.0300e+02
IMP_SCORE,4896,GO:0031057,1.2906e-01,1.3000e+01
IMP_SCORE,4897,GO:0005261,1.2900e-01,8.3000e+01
IMP_SCORE,4898,GO:0003756,1.2892e-01,1.4000e+01
IMP_SCORE,4899,GO:0007173,1.2890e-01,3.7000e+01
IMP_SCORE,4900,GO:0035590,1.2889e-01,2.0000e+01
IMP_SCORE,4901,GO:2000648,1.2882e-01,2.1000e+01
IMP_SCORE,4902,GO:0005581,1.2877e-01,1.6000e+02
IMP_SCORE,4903,GO:0055102,1.2873e-01,4.1000e+01
IMP_SCORE,4904,GO:0046906,1.2873e-01,9.8000e+01
IMP_SCORE,4905,GO:0021762,1.2871e-01,4.9000e+01
IMP_SCORE,4906,GO:1901186,1.2869e-01,1.3000e+01
IMP_SCORE,4907,GO:0043486,1.2868e-01,1.2000e+01
IMP_SCORE,4908,GO:0014812,1.2866e-01,1.2000e+01
IMP_SCORE,4909,GO:0016266,1.2856e-01,4.6000e+01
IMP_SCORE,4910,GO:0005524,1.2844e-01,3.6800e+02
IMP_SCORE,4911,GO:0071011,1.2844e-01,1.1000e+01
IMP_SCORE,4912,GO:0051234,1.2838e-01,9.7200e+02
IMP_SCORE,4913,GO:0099516,1.2838e-01,4.1000e+01
IMP_SCORE,4914,GO:0007171,1.2838e-01,3.0000e+00
IMP_SCORE,4915,GO:0017134,1.2835e-01,1.8000e+01
IMP_SCORE,4916,GO:0006576,1.2834e-01,6.1000e+01
IMP_SCORE,4917,GO:0090083,1.2830e-01,1.6000e+01
IMP_SCORE,4918,GO:0009988,1.2818e-01,9.1000e+01
IMP_SCORE,4919,GO:0005385,1.2816e-01,1.6000e+01
IMP_SCORE,4920,GO:0017112,1.2804e-01,7.6000e+01
IMP_SCORE,4921,GO:0002028,1.2800e-01,6.6000e+01
IMP_SCORE,4922,GO:0060536,1.2796e-01,5.0000e+00
IMP_SCORE,4923,GO:0000978,1.2792e-01,8.7000e+01
IMP_SCORE,4924,GO:0044344,1.2790e-01,1.6000e+01
IMP_SCORE,4925,GO:0017081,1.2780e-01,2.5000e+01
IMP_SCORE,4926,GO:0050877,1.2773e-01,4.5800e+02
IMP_SCORE,4927,GO:1902581,1.2773e-01,6.0000e+00
IMP_SCORE,4928,GO:0008324,1.2773e-01,2.1600e+02
IMP_SCORE,4929,GO:0098796,1.2772e-01,3.1600e+02
IMP_SCORE,4930,GO:0032786,1.2762e-01,2.0000e+00
IMP_SCORE,4931,GO:0008544,1.2758e-01,4.1000e+01
IMP_SCORE,4932,GO:0009164,1.2757e-01,2.6000e+01
IMP_SCORE,4933,GO:0009125,1.2756e-01,8.0000e+00
IMP_SCORE,4934,GO:0010866,1.2756e-01,1.7000e+01
IMP_SCORE,4935,GO:0043436,1.2752e-01,2.8400e+02
IMP_SCORE,4936,GO:0021515,1.2750e-01,2.4000e+01
IMP_SCORE,4937,GO:0007398,1.2750e-01,4.0000e+00
IMP_SCORE,4938,GO:0046129,1.2749e-01,8.0000e+00
IMP_SCORE,4939,GO:0014706,1.2743e-01,3.4000e+01
IMP_SCORE,4940,GO:0071158,1.2743e-01,2.5000e+01
IMP_SCORE,4941,GO:0015106,1.2737e-01,9.0000e+00
IMP_SCORE,4942,GO:0043531,1.2728e-01,2.1000e+01
IMP_SCORE,4943,GO:0000313,1.2726e-01,1.2000e+01
IMP_SCORE,4944,GO:0001706,1.2724e-01,2.0000e+00
IMP_SCORE,4945,GO:0016887,1.2721e-01,1.6100e+02
IMP_SCORE,4946,GO:0097120,1.2716e-01,9.0000e+00
IMP_SCORE,4947,GO:0035004,1.2715e-01,1.4000e+01
IMP_SCORE,4948,GO:1902571,1.2713e-01,3.0000e+00
IMP_SCORE,4949,GO:0060606,1.2694e-01,1.8000e+01
IMP_SCORE,4950,GO:0042403,1.2693e-01,2.0000e+01
IMP_SCORE,4951,GO:0046939,1.2692e-01,1.4000e+01
IMP_SCORE,4952,GO:0030120,1.2691e-01,3.5000e+01
IMP_SCORE,4953,GO:1903293,1.2689e-01,5.2000e+01
IMP_SCORE,4954,GO:0090141,1.2688e-01,2.0000e+00
IMP_SCORE,4955,GO:0051289,1.2687e-01,3.0000e+01
IMP_SCORE,4956,GO:0016411,1.2684e-01,1.6000e+01
IMP_SCORE,4957,GO:1901655,1.2673e-01,1.7000e+01
IMP_SCORE,4958,GO:0033218,1.2671e-01,2.5800e+02
IMP_SCORE,4959,GO:0071621,1.2671e-01,3.4000e+01
IMP_SCORE,4960,GO:0044843,1.2670e-01,3.3000e+01
IMP_SCORE,4961,GO:0005085,1.2667e-01,1.5900e+02
IMP_SCORE,4962,GO:0004653,1.2665e-01,3.5000e+01
IMP_SCORE,4963,GO:0008233,1.2665e-01,3.5400e+02
IMP_SCORE,4964,GO:0022618,1.2661e-01,1.0000e+02
IMP_SCORE,4965,GO:1990748,1.2660e-01,9.8000e+01
IMP_SCORE,4966,GO:0070300,1.2660e-01,3.6000e+01
IMP_SCORE,4967,GO:0003824,1.2653e-01,1.4590e+03
IMP_SCORE,4968,GO:0032682,1.2645e-01,1.6000e+01
IMP_SCORE,4969,GO:0017121,1.2644e-01,1.8000e+01
IMP_SCORE,4970,GO:0051174,1.2639e-01,3.1200e+02
IMP_SCORE,4971,GO:0031430,1.2635e-01,5.4000e+01
IMP_SCORE,4972,GO:0005921,1.2631e-01,1.7000e+01
IMP_SCORE,4973,GO:0009582,1.2630e-01,5.0000e+01
IMP_SCORE,4974,GO:0006879,1.2628e-01,3.4000e+01
IMP_SCORE,4975,GO:0034505,1.2621e-01,1.8000e+01
IMP_SCORE,4976,GO:0030165,1.2614e-01,1.3600e+02
IMP_SCORE,4977,GO:0044264,1.2608e-01,2.8000e+01
IMP_SCORE,4978,GO:0018027,1.2606e-01,2.0000e+00
IMP_SCORE,4979,GO:1901264,1.2600e-01,6.3000e+01
IMP_SCORE,4980,GO:0050996,1.2596e-01,1.0000e+01
IMP_SCORE,4981,GO:0002052,1.2591e-01,1.6000e+01
IMP_SCORE,4982,GO:0051656,1.2585e-01,8.1000e+01
IMP_SCORE,4983,GO:0007141,1.2585e-01,2.0000e+00
IMP_SCORE,4984,GO:2000484,1.2583e-01,1.1000e+01
IMP_SCORE,4985,GO:1900373,1.2583e-01,2.0000e+01
IMP_SCORE,4986,GO:0036258,1.2580e-01,3.0000e+00
IMP_SCORE,4987,GO:0035088,1.2579e-01,5.1000e+01
IMP_SCORE,4988,GO:2000300,1.2579e-01,1.8000e+01
IMP_SCORE,4989,GO:0071826,1.2569e-01,9.6000e+01
IMP_SCORE,4990,GO:0051181,1.2565e-01,1.4000e+01
IMP_SCORE,4991,GO:0045727,1.2564e-01,2.1000e+01
IMP_SCORE,4992,GO:0007507,1.2563e-01,6.5000e+01
IMP_SCORE,4993,GO:0022617,1.2562e-01,7.6000e+01
IMP_SCORE,4994,GO:0006958,1.2561e-01,4.5000e+01
IMP_SCORE,4995,GO:0008106,1.2547e-01,1.6000e+01
IMP_SCORE,4996,GO:0022829,1.2543e-01,2.1000e+01
IMP_SCORE,4997,GO:0042069,1.2540e-01,1.0000e+01
IMP_SCORE,4998,GO:0004725,1.2536e-01,4.7000e+01
IMP_SCORE,4999,GO:0034766,1.2533e-01,1.3000e+01
IMP_SCORE,5000,GO:0000725,1.2532e-01,1.7000e+01
IMP_SCORE,5001,GO:0010288,1.2529e-01,1.3000e+01
IMP_SCORE,5002,GO:0016607,1.2527e-01,2.2400e+02
IMP_SCORE,5003,GO:0030684,1.2521e-01,2.2000e+01
IMP_SCORE,5004,GO:0008270,1.2521e-01,8.2200e+02
IMP_SCORE,5005,GO:0035725,1.2518e-01,4.6000e+01
IMP_SCORE,5006,GO:0015813,1.2513e-01,1.2000e+01
IMP_SCORE,5007,GO:0032527,1.2512e-01,5.0000e+00
IMP_SCORE,5008,GO:1902186,1.2512e-01,9.0000e+00
IMP_SCORE,5009,GO:0005253,1.2507e-01,7.3000e+01
IMP_SCORE,5010,GO:0016604,1.2501e-01,3.6100e+02
IMP_SCORE,5011,GO:0034220,1.2498e-01,2.1900e+02
IMP_SCORE,5012,GO:0031267,1.2496e-01,1.9500e+02
IMP_SCORE,5013,GO:0015031,1.2494e-01,3.8600e+02
IMP_SCORE,5014,GO:0014870,1.2492e-01,4.0000e+00
IMP_SCORE,5015,GO:0006835,1.2491e-01,2.7000e+01
IMP_SCORE,5016,GO:0007187,1.2484e-01,7.6000e+01
IMP_SCORE,5017,GO:1902305,1.2482e-01,3.9000e+01
IMP_SCORE,5018,GO:0090036,1.2481e-01,1.4000e+01
IMP_SCORE,5019,GO:0001669,1.2481e-01,6.9000e+01
IMP_SCORE,5020,GO:0035091,1.2478e-01,2.3500e+02
IMP_SCORE,5021,GO:0006091,1.2477e-01,1.0000e+02
IMP_SCORE,5022,GO:0042166,1.2475e-01,8.0000e+00
IMP_SCORE,5023,GO:0018394,1.2474e-01,1.7000e+01
IMP_SCORE,5024,GO:0050321,1.2472e-01,2.0000e+01
IMP_SCORE,5025,GO:0022411,1.2463e-01,1.3800e+02
IMP_SCORE,5026,GO:0045761,1.2460e-01,1.7000e+01
IMP_SCORE,5027,GO:0002479,1.2458e-01,6.9000e+01
IMP_SCORE,5028,GO:0048511,1.2456e-01,1.5600e+02
IMP_SCORE,5029,GO:0006517,1.2456e-01,2.9000e+01
IMP_SCORE,5030,GO:0046349,1.2455e-01,3.7000e+01
IMP_SCORE,5031,GO:0006396,1.2455e-01,2.0400e+02
IMP_SCORE,5032,GO:0000028,1.2440e-01,1.0000e+01
IMP_SCORE,5033,GO:0008625,1.2439e-01,1.0000e+01
IMP_SCORE,5034,GO:0048208,1.2437e-01,3.3000e+01
IMP_SCORE,5035,GO:0061702,1.2433e-01,9.0000e+00
IMP_SCORE,5036,GO:0030246,1.2428e-01,7.7800e+02
IMP_SCORE,5037,GO:0043621,1.2420e-01,4.9000e+01
IMP_SCORE,5038,GO:0023057,1.2412e-01,3.1600e+02
IMP_SCORE,5039,GO:0098916,1.2410e-01,1.5100e+02
IMP_SCORE,5040,GO:0019866,1.2401e-01,2.4700e+02
IMP_SCORE,5041,GO:0042056,1.2400e-01,1.1000e+01
IMP_SCORE,5042,GO:0030971,1.2387e-01,6.1000e+01
IMP_SCORE,5043,GO:0015631,1.2384e-01,2.0600e+02
IMP_SCORE,5044,GO:0032410,1.2382e-01,1.3000e+01
IMP_SCORE,5045,GO:0006977,1.2381e-01,9.0000e+00
IMP_SCORE,5046,GO:0061337,1.2379e-01,2.5000e+01
IMP_SCORE,5047,GO:0022602,1.2374e-01,2.1000e+01
IMP_SCORE,5048,GO:0003690,1.2370e-01,1.6100e+02
IMP_SCORE,5049,GO:0009931,1.2369e-01,2.7000e+01
IMP_SCORE,5050,GO:0042762,1.2367e-01,2.0000e+01
IMP_SCORE,5051,GO:0046058,1.2365e-01,4.0000e+00
IMP_SCORE,5052,GO:0071773,1.2364e-01,9.0000e+00
IMP_SCORE,5053,GO:1903053,1.2362e-01,5.0000e+00
IMP_SCORE,5054,GO:0046847,1.2362e-01,1.7000e+01
IMP_SCORE,5055,GO:0071715,1.2362e-01,1.2000e+01
IMP_SCORE,5056,GO:0008542,1.2359e-01,1.5000e+01
IMP_SCORE,5057,GO:0009152,1.2356e-01,2.1000e+01
IMP_SCORE,5058,GO:0051188,1.2355e-01,1.0500e+02
IMP_SCORE,5059,GO:0009187,1.2352e-01,1.1000e+01
IMP_SCORE,5060,GO:0006720,1.2352e-01,6.4000e+01
IMP_SCORE,5061,GO:0034655,1.2349e-01,1.1500e+02
IMP_SCORE,5062,GO:0060147,1.2346e-01,2.0000e+00
IMP_SCORE,5063,GO:0044782,1.2346e-01,8.2000e+01
IMP_SCORE,5064,GO:0009060,1.2346e-01,1.1000e+01
IMP_SCORE,5065,GO:0043303,1.2339e-01,8.0000e+00
IMP_SCORE,5066,GO:0015298,1.2337e-01,2.5000e+01
IMP_SCORE,5067,GO:0010001,1.2335e-01,6.0000e+01
IMP_SCORE,5068,GO:2000425,1.2333e-01,1.3000e+01
IMP_SCORE,5069,GO:0035259,1.2330e-01,9.0000e+00
IMP_SCORE,5070,GO:0002718,1.2329e-01,1.2000e+01
IMP_SCORE,5071,GO:0032663,1.2324e-01,6.0000e+00
IMP_SCORE,5072,GO:0044453,1.2324e-01,1.4000e+01
IMP_SCORE,5073,GO:0099512,1.2321e-01,3.1000e+02
IMP_SCORE,5074,GO:0071354,1.2312e-01,5.0000e+00
IMP_SCORE,5075,GO:0061631,1.2310e-01,3.2000e+01
IMP_SCORE,5076,GO:2001257,1.2305e-01,4.5000e+01
IMP_SCORE,5077,GO:0034308,1.2297e-01,7.0000e+01
IMP_SCORE,5078,GO:0008556,1.2296e-01,2.3000e+01
IMP_SCORE,5079,GO:0001653,1.2294e-01,5.9000e+01
IMP_SCORE,5080,GO:0019865,1.2294e-01,3.5000e+01
IMP_SCORE,5081,GO:0030832,1.2291e-01,6.1000e+01
IMP_SCORE,5082,GO:0098655,1.2290e-01,1.7000e+02
IMP_SCORE,5083,GO:0071013,1.2288e-01,2.9000e+01
IMP_SCORE,5084,GO:0032370,1.2285e-01,9.0000e+00
IMP_SCORE,5085,GO:1903214,1.2284e-01,2.9000e+01
IMP_SCORE,5086,GO:0051536,1.2284e-01,4.4000e+01
IMP_SCORE,5087,GO:0060707,1.2282e-01,1.4000e+01
IMP_SCORE,5088,GO:0002027,1.2263e-01,4.5000e+01
IMP_SCORE,5089,GO:0071514,1.2262e-01,1.3000e+01
IMP_SCORE,5090,GO:1900739,1.2259e-01,1.7000e+01
IMP_SCORE,5091,GO:0015174,1.2258e-01,1.6000e+01
IMP_SCORE,5092,GO:0022884,1.2258e-01,1.4000e+01
IMP_SCORE,5093,GO:0048385,1.2256e-01,1.0000e+00
IMP_SCORE,5094,GO:0033178,1.2256e-01,2.0000e+00
IMP_SCORE,5095,GO:0009262,1.2253e-01,8.0000e+00
IMP_SCORE,5096,GO:0043269,1.2246e-01,2.1600e+02
IMP_SCORE,5097,GO:0070646,1.2236e-01,7.9000e+01
IMP_SCORE,5098,GO:0044464,1.2235e-01,1.2090e+03
IMP_SCORE,5099,GO:0004576,1.2221e-01,2.1000e+01
IMP_SCORE,5100,GO:0032774,1.2217e-01,1.4800e+02
IMP_SCORE,5101,GO:0001891,1.2216e-01,2.5000e+01
IMP_SCORE,5102,GO:0043485,1.2215e-01,1.2000e+01
IMP_SCORE,5103,GO:0003148,1.2214e-01,4.0000e+00
IMP_SCORE,5104,GO:2000649,1.2214e-01,3.7000e+01
IMP_SCORE,5105,GO:0022616,1.2210e-01,3.0000e+00
IMP_SCORE,5106,GO:0030837,1.2208e-01,2.3000e+01
IMP_SCORE,5107,GO:0006139,1.2208e-01,3.6700e+02
IMP_SCORE,5108,GO:0048562,1.2206e-01,3.7000e+01
IMP_SCORE,5109,GO:0014904,1.2204e-01,1.3000e+01
IMP_SCORE,5110,GO:0015485,1.2202e-01,3.8000e+01
IMP_SCORE,5111,GO:0019693,1.2201e-01,7.5000e+01
IMP_SCORE,5112,GO:0010558,1.2200e-01,2.2400e+02
IMP_SCORE,5113,GO:0042430,1.2193e-01,2.6000e+01
IMP_SCORE,5114,GO:0071705,1.2181e-01,4.7800e+02
IMP_SCORE,5115,GO:0055067,1.2180e-01,4.7000e+01
IMP_SCORE,5116,GO:1903392,1.2172e-01,1.6000e+01
IMP_SCORE,5117,GO:0045843,1.2170e-01,1.0000e+01
IMP_SCORE,5118,GO:0030111,1.2167e-01,8.7000e+01
IMP_SCORE,5119,GO:0005543,1.2157e-01,2.4800e+02
IMP_SCORE,5120,GO:0000781,1.2155e-01,3.1000e+01
IMP_SCORE,5121,GO:0032689,1.2154e-01,9.0000e+00
IMP_SCORE,5122,GO:0000975,1.2153e-01,1.8400e+02
IMP_SCORE,5123,GO:0034123,1.2150e-01,1.0000e+01
IMP_SCORE,5124,GO:0015020,1.2148e-01,2.7000e+01
IMP_SCORE,5125,GO:0044702,1.2143e-01,5.0700e+02
IMP_SCORE,5126,GO:0099086,1.2140e-01,9.0000e+00
IMP_SCORE,5127,GO:0002039,1.2135e-01,2.8000e+01
IMP_SCORE,5128,GO:0001221,1.2133e-01,1.2000e+01
IMP_SCORE,5129,GO:0051053,1.2128e-01,3.6000e+01
IMP_SCORE,5130,GO:1904358,1.2126e-01,2.3000e+01
IMP_SCORE,5131,GO:0090398,1.2119e-01,7.0000e+00
IMP_SCORE,5132,GO:0055065,1.2119e-01,1.9000e+02
IMP_SCORE,5133,GO:0032982,1.2117e-01,2.4000e+01
IMP_SCORE,5134,GO:0009165,1.2116e-01,3.8000e+01
IMP_SCORE,5135,GO:0002011,1.2115e-01,1.2000e+01
IMP_SCORE,5136,GO:0030728,1.2105e-01,8.0000e+00
IMP_SCORE,5137,GO:0015849,1.2102e-01,9.1000e+01
IMP_SCORE,5138,GO:0015804,1.2102e-01,2.2000e+01
IMP_SCORE,5139,GO:0009161,1.2100e-01,4.4000e+01
IMP_SCORE,5140,GO:0071230,1.2097e-01,2.8000e+01
IMP_SCORE,5141,GO:0008276,1.2097e-01,2.7000e+01
IMP_SCORE,5142,GO:0019825,1.2090e-01,2.8000e+01
IMP_SCORE,5143,GO:0007281,1.2084e-01,5.0000e+01
IMP_SCORE,5144,GO:0009314,1.2077e-01,1.6700e+02
IMP_SCORE,5145,GO:0035869,1.2070e-01,3.7000e+01
IMP_SCORE,5146,GO:0090383,1.2062e-01,1.0000e+01
IMP_SCORE,5147,GO:0033572,1.2060e-01,1.1000e+01
IMP_SCORE,5148,GO:0016740,1.2060e-01,8.7500e+02
IMP_SCORE,5149,GO:0009404,1.2052e-01,3.0000e+00
IMP_SCORE,5150,GO:0010662,1.2047e-01,1.4000e+01
IMP_SCORE,5151,GO:0051017,1.2034e-01,3.5000e+01
IMP_SCORE,5152,GO:0043220,1.2028e-01,1.1000e+01
IMP_SCORE,5153,GO:0010675,1.2025e-01,4.4000e+01
IMP_SCORE,5154,GO:0006412,1.2018e-01,6.5000e+01
IMP_SCORE,5155,GO:0070873,1.2017e-01,1.4000e+01
IMP_SCORE,5156,GO:0071480,1.2004e-01,1.6000e+01
IMP_SCORE,5157,GO:0051016,1.1998e-01,1.7000e+01
IMP_SCORE,5158,GO:0042446,1.1997e-01,2.5000e+01
IMP_SCORE,5159,GO:0008289,1.1996e-01,5.1400e+02
IMP_SCORE,5160,GO:0070647,1.1993e-01,2.3400e+02
IMP_SCORE,5161,GO:0022904,1.1989e-01,2.9000e+01
IMP_SCORE,5162,GO:0050912,1.1989e-01,2.1000e+01
IMP_SCORE,5163,GO:0034660,1.1983e-01,1.6200e+02
IMP_SCORE,5164,GO:0031214,1.1982e-01,7.2000e+01
IMP_SCORE,5165,GO:0016459,1.1979e-01,7.9000e+01
IMP_SCORE,5166,GO:0016705,1.1969e-01,7.9000e+01
IMP_SCORE,5167,GO:0016127,1.1967e-01,6.0000e+00
IMP_SCORE,5168,GO:0071377,1.1965e-01,2.5000e+01
IMP_SCORE,5169,GO:1903506,1.1959e-01,3.1700e+02
IMP_SCORE,5170,GO:0042308,1.1957e-01,3.8000e+01
IMP_SCORE,5171,GO:0007597,1.1956e-01,2.7000e+01
IMP_SCORE,5172,GO:0048679,1.1951e-01,1.1000e+01
IMP_SCORE,5173,GO:0001190,1.1947e-01,3.1000e+01
IMP_SCORE,5174,GO:0031113,1.1940e-01,1.4000e+01
IMP_SCORE,5175,GO:0072663,1.1931e-01,8.0000e+00
IMP_SCORE,5176,GO:0048713,1.1919e-01,1.6000e+01
IMP_SCORE,5177,GO:0016859,1.1913e-01,3.1000e+01
IMP_SCORE,5178,GO:0006812,1.1905e-01,2.4900e+02
IMP_SCORE,5179,GO:0042813,1.1894e-01,1.5000e+01
IMP_SCORE,5180,GO:0008331,1.1882e-01,7.0000e+00
IMP_SCORE,5181,GO:0046823,1.1879e-01,4.6000e+01
IMP_SCORE,5182,GO:0014854,1.1874e-01,5.0000e+00
IMP_SCORE,5183,GO:0006605,1.1872e-01,7.0000e+01
IMP_SCORE,5184,GO:0008200,1.1872e-01,2.7000e+01
IMP_SCORE,5185,GO:0006818,1.1871e-01,6.2000e+01
IMP_SCORE,5186,GO:0004536,1.1865e-01,2.5000e+01
IMP_SCORE,5187,GO:0051187,1.1863e-01,1.7000e+01
IMP_SCORE,5188,GO:0055086,1.1861e-01,1.2700e+02
IMP_SCORE,5189,GO:0015701,1.1860e-01,5.3000e+01
IMP_SCORE,5190,GO:0015605,1.1857e-01,1.0000e+01
IMP_SCORE,5191,GO:0071702,1.1857e-01,5.8200e+02
IMP_SCORE,5192,GO:0033540,1.1854e-01,1.1000e+01
IMP_SCORE,5193,GO:1904590,1.1853e-01,3.5000e+01
IMP_SCORE,5194,GO:0042277,1.1845e-01,2.6100e+02
IMP_SCORE,5195,GO:0061077,1.1839e-01,5.8000e+01
IMP_SCORE,5196,GO:0008593,1.1829e-01,3.4000e+01
IMP_SCORE,5197,GO:0032984,1.1829e-01,6.0000e+01
IMP_SCORE,5198,GO:0030529,1.1826e-01,2.6900e+02
IMP_SCORE,5199,GO:0009306,1.1817e-01,3.5000e+01
IMP_SCORE,5200,GO:0004520,1.1817e-01,1.8000e+01
IMP_SCORE,5201,GO:0030878,1.1817e-01,4.0000e+00
IMP_SCORE,5202,GO:0046950,1.1807e-01,1.8000e+01
IMP_SCORE,5203,GO:0032387,1.1805e-01,5.1000e+01
IMP_SCORE,5204,GO:0031047,1.1803e-01,1.6000e+01
IMP_SCORE,5205,GO:0031490,1.1801e-01,3.9000e+01
IMP_SCORE,5206,GO:0036464,1.1801e-01,9.3000e+01
IMP_SCORE,5207,GO:0006637,1.1793e-01,7.2000e+01
IMP_SCORE,5208,GO:1902254,1.1792e-01,1.8000e+01
IMP_SCORE,5209,GO:0001883,1.1785e-01,1.8400e+02
IMP_SCORE,5210,GO:1903055,1.1779e-01,3.0000e+00
IMP_SCORE,5211,GO:0070279,1.1778e-01,7.6000e+01
IMP_SCORE,5212,GO:0034204,1.1777e-01,1.0000e+01
IMP_SCORE,5213,GO:0005813,1.1771e-01,1.9200e+02
IMP_SCORE,5214,GO:0044270,1.1762e-01,1.0300e+02
IMP_SCORE,5215,GO:0015718,1.1753e-01,4.6000e+01
IMP_SCORE,5216,GO:0002042,1.1749e-01,1.2000e+01
IMP_SCORE,5217,GO:0072341,1.1746e-01,9.1000e+01
IMP_SCORE,5218,GO:0009260,1.1743e-01,3.7000e+01
IMP_SCORE,5219,GO:0006388,1.1742e-01,9.0000e+00
IMP_SCORE,5220,GO:0030057,1.1735e-01,5.1000e+01
IMP_SCORE,5221,GO:0005518,1.1735e-01,5.8000e+01
IMP_SCORE,5222,GO:0048878,1.1729e-01,2.8900e+02
IMP_SCORE,5223,GO:0035383,1.1729e-01,6.2000e+01
IMP_SCORE,5224,GO:0010875,1.1724e-01,1.0000e+01
IMP_SCORE,5225,GO:0021535,1.1724e-01,5.0000e+00
IMP_SCORE,5226,GO:0046651,1.1717e-01,2.2000e+01
IMP_SCORE,5227,GO:0016073,1.1714e-01,2.8000e+01
IMP_SCORE,5228,GO:0044450,1.1709e-01,8.5000e+01
IMP_SCORE,5229,GO:0015399,1.1708e-01,4.6000e+01
IMP_SCORE,5230,GO:0035371,1.1707e-01,9.0000e+00
IMP_SCORE,5231,GO:2001273,1.1705e-01,7.0000e+00
IMP_SCORE,5232,GO:0022414,1.1703e-01,5.9200e+02
IMP_SCORE,5233,GO:0006878,1.1697e-01,1.3000e+01
IMP_SCORE,5234,GO:0051146,1.1691e-01,6.0000e+00
IMP_SCORE,5235,GO:0061462,1.1682e-01,1.3000e+01
IMP_SCORE,5236,GO:0043632,1.1677e-01,9.9000e+01
IMP_SCORE,5237,GO:0072662,1.1675e-01,1.4000e+01
IMP_SCORE,5238,GO:0002223,1.1670e-01,2.7000e+01
IMP_SCORE,5239,GO:0090304,1.1664e-01,3.0100e+02
IMP_SCORE,5240,GO:1904667,1.1652e-01,1.0000e+01
IMP_SCORE,5241,GO:0009247,1.1652e-01,3.6000e+01
IMP_SCORE,5242,GO:0015299,1.1648e-01,1.4000e+01
IMP_SCORE,5243,GO:0022627,1.1647e-01,9.0000e+00
IMP_SCORE,5244,GO:0009059,1.1646e-01,2.6800e+02
IMP_SCORE,5245,GO:0016338,1.1643e-01,2.9000e+01
IMP_SCORE,5246,GO:0032784,1.1642e-01,4.9000e+01
IMP_SCORE,5247,GO:0006351,1.1638e-01,1.6800e+02
IMP_SCORE,5248,GO:1905037,1.1628e-01,1.8000e+01
IMP_SCORE,5249,GO:0001935,1.1617e-01,1.3000e+01
IMP_SCORE,5250,GO:0009116,1.1615e-01,6.0000e+01
IMP_SCORE,5251,GO:0007159,1.1610e-01,3.8000e+01
IMP_SCORE,5252,GO:0048232,1.1604e-01,2.2300e+02
IMP_SCORE,5253,GO:0016917,1.1603e-01,3.1000e+01
IMP_SCORE,5254,GO:0050901,1.1594e-01,1.4000e+01
IMP_SCORE,5255,GO:0042531,1.1587e-01,1.9000e+01
IMP_SCORE,5256,GO:0006596,1.1587e-01,2.3000e+01
IMP_SCORE,5257,GO:0007596,1.1584e-01,7.2000e+01
IMP_SCORE,5258,GO:0005546,1.1581e-01,4.7000e+01
IMP_SCORE,5259,GO:0043039,1.1580e-01,2.5000e+01
IMP_SCORE,5260,GO:0048875,1.1579e-01,2.8000e+01
IMP_SCORE,5261,GO:0036064,1.1577e-01,4.4000e+01
IMP_SCORE,5262,GO:0048029,1.1558e-01,8.2000e+01
IMP_SCORE,5263,GO:0005109,1.1555e-01,9.0000e+00
IMP_SCORE,5264,GO:0003682,1.1553e-01,1.3500e+02
IMP_SCORE,5265,GO:0046929,1.1547e-01,2.0000e+00
IMP_SCORE,5266,GO:0031312,1.1542e-01,3.5000e+01
IMP_SCORE,5267,GO:0051349,1.1541e-01,1.2000e+01
IMP_SCORE,5268,GO:0048240,1.1536e-01,9.0000e+00
IMP_SCORE,5269,GO:0016004,1.1530e-01,3.0000e+00
IMP_SCORE,5270,GO:0032963,1.1530e-01,3.9000e+01
IMP_SCORE,5271,GO:0015908,1.1529e-01,2.6000e+01
IMP_SCORE,5272,GO:0070006,1.1519e-01,1.7000e+01
IMP_SCORE,5273,GO:0090630,1.1516e-01,3.6000e+01
IMP_SCORE,5274,GO:0030888,1.1515e-01,1.7000e+01
IMP_SCORE,5275,GO:0006515,1.1514e-01,1.0000e+01
IMP_SCORE,5276,GO:0016500,1.1512e-01,1.0000e+01
IMP_SCORE,5277,GO:0035587,1.1510e-01,2.8000e+01
IMP_SCORE,5278,GO:0008373,1.1508e-01,3.4000e+01
IMP_SCORE,5279,GO:0060078,1.1505e-01,3.3000e+01
IMP_SCORE,5280,GO:0045103,1.1504e-01,1.9000e+01
IMP_SCORE,5281,GO:0003713,1.1503e-01,8.7000e+01
IMP_SCORE,5282,GO:0030970,1.1492e-01,3.0000e+00
IMP_SCORE,5283,GO:0015144,1.1492e-01,4.0000e+01
IMP_SCORE,5284,GO:0035337,1.1487e-01,3.7000e+01
IMP_SCORE,5285,GO:0030509,1.1483e-01,2.7000e+01
IMP_SCORE,5286,GO:0003725,1.1470e-01,7.0000e+01
IMP_SCORE,5287,GO:0035240,1.1467e-01,2.0000e+00
IMP_SCORE,5288,GO:0015992,1.1461e-01,6.6000e+01
IMP_SCORE,5289,GO:0006625,1.1453e-01,1.4000e+01
IMP_SCORE,5290,GO:0015266,1.1452e-01,1.3000e+01
IMP_SCORE,5291,GO:0071887,1.1451e-01,6.0000e+00
IMP_SCORE,5292,GO:0032308,1.1451e-01,3.0000e+00
IMP_SCORE,5293,GO:0008013,1.1440e-01,5.8000e+01
IMP_SCORE,5294,GO:2000738,1.1439e-01,4.0000e+00
IMP_SCORE,5295,GO:0008053,1.1436e-01,4.0000e+00
IMP_SCORE,5296,GO:0043414,1.1435e-01,7.6000e+01
IMP_SCORE,5297,GO:0032420,1.1429e-01,1.7000e+01
IMP_SCORE,5298,GO:0072665,1.1422e-01,1.3000e+01
IMP_SCORE,5299,GO:0032331,1.1419e-01,1.4000e+01
IMP_SCORE,5300,GO:0008157,1.1409e-01,1.2000e+01
IMP_SCORE,5301,GO:0046835,1.1393e-01,1.2000e+01
IMP_SCORE,5302,GO:0004722,1.1393e-01,4.4000e+01
IMP_SCORE,5303,GO:0033151,1.1387e-01,3.0000e+00
IMP_SCORE,5304,GO:0035278,1.1379e-01,1.7000e+01
IMP_SCORE,5305,GO:0033690,1.1378e-01,1.6000e+01
IMP_SCORE,5306,GO:0035255,1.1371e-01,9.0000e+00
IMP_SCORE,5307,GO:0009437,1.1370e-01,2.3000e+01
IMP_SCORE,5308,GO:0035909,1.1357e-01,4.0000e+00
IMP_SCORE,5309,GO:0006855,1.1352e-01,9.0000e+00
IMP_SCORE,5310,GO:0021602,1.1347e-01,9.0000e+00
IMP_SCORE,5311,GO:0031935,1.1343e-01,6.0000e+00
IMP_SCORE,5312,GO:0002456,1.1339e-01,1.9000e+01
IMP_SCORE,5313,GO:0001671,1.1338e-01,3.9000e+01
IMP_SCORE,5314,GO:0071949,1.1336e-01,2.2000e+01
IMP_SCORE,5315,GO:0043565,1.1335e-01,2.6200e+02
IMP_SCORE,5316,GO:0071482,1.1333e-01,1.8000e+01
IMP_SCORE,5317,GO:0061178,1.1333e-01,3.1000e+01
IMP_SCORE,5318,GO:0044319,1.1330e-01,2.0000e+01
IMP_SCORE,5319,GO:0042733,1.1327e-01,3.8000e+01
IMP_SCORE,5320,GO:0003181,1.1326e-01,8.0000e+00
IMP_SCORE,5321,GO:0035098,1.1313e-01,1.2000e+01
IMP_SCORE,5322,GO:0005310,1.1309e-01,2.0000e+01
IMP_SCORE,5323,GO:0005980,1.1300e-01,1.6000e+01
IMP_SCORE,5324,GO:0008395,1.1292e-01,2.1000e+01
IMP_SCORE,5325,GO:0006071,1.1290e-01,1.1000e+01
IMP_SCORE,5326,GO:1903321,1.1288e-01,1.7000e+01
IMP_SCORE,5327,GO:0016592,1.1285e-01,9.0000e+00
IMP_SCORE,5328,GO:0022029,1.1272e-01,3.5000e+01
IMP_SCORE,5329,GO:0072529,1.1270e-01,2.7000e+01
IMP_SCORE,5330,GO:0045987,1.1268e-01,1.5000e+01
IMP_SCORE,5331,GO:0005922,1.1265e-01,3.2000e+01
IMP_SCORE,5332,GO:0001205,1.1264e-01,1.0000e+01
IMP_SCORE,5333,GO:0034599,1.1262e-01,4.2000e+01
IMP_SCORE,5334,GO:0001501,1.1237e-01,1.1500e+02
IMP_SCORE,5335,GO:1900119,1.1237e-01,2.0000e+00
IMP_SCORE,5336,GO:0035821,1.1228e-01,3.8000e+01
IMP_SCORE,5337,GO:0014855,1.1226e-01,1.8000e+01
IMP_SCORE,5338,GO:0042171,1.1225e-01,1.4000e+01
IMP_SCORE,5339,GO:0045577,1.1223e-01,6.0000e+00
IMP_SCORE,5340,GO:2000401,1.1218e-01,2.3000e+01
IMP_SCORE,5341,GO:0051233,1.1217e-01,2.1000e+01
IMP_SCORE,5342,GO:0001784,1.1216e-01,7.0000e+00
IMP_SCORE,5343,GO:0031034,1.1216e-01,7.0000e+00
IMP_SCORE,5344,GO:0003677,1.1215e-01,5.4100e+02
IMP_SCORE,5345,GO:0051279,1.1206e-01,2.3000e+01
IMP_SCORE,5346,GO:0007599,1.1206e-01,7.7000e+01
IMP_SCORE,5347,GO:0060425,1.1205e-01,9.0000e+00
IMP_SCORE,5348,GO:0033013,1.1205e-01,3.8000e+01
IMP_SCORE,5349,GO:0098754,1.1196e-01,9.4000e+01
IMP_SCORE,5350,GO:1904063,1.1196e-01,1.3000e+01
IMP_SCORE,5351,GO:0004708,1.1185e-01,1.3000e+01
IMP_SCORE,5352,GO:0004550,1.1184e-01,6.0000e+00
IMP_SCORE,5353,GO:0001750,1.1184e-01,3.1000e+01
IMP_SCORE,5354,GO:0008514,1.1182e-01,1.1100e+02
IMP_SCORE,5355,GO:0072207,1.1180e-01,9.0000e+00
IMP_SCORE,5356,GO:0031058,1.1172e-01,1.5000e+01
IMP_SCORE,5357,GO:0048469,1.1168e-01,6.1000e+01
IMP_SCORE,5358,GO:0034704,1.1163e-01,3.1000e+01
IMP_SCORE,5359,GO:0002449,1.1162e-01,3.9000e+01
IMP_SCORE,5360,GO:0031629,1.1148e-01,1.4000e+01
IMP_SCORE,5361,GO:0022853,1.1148e-01,4.9000e+01
IMP_SCORE,5362,GO:0032550,1.1144e-01,1.6300e+02
IMP_SCORE,5363,GO:0019915,1.1144e-01,3.4000e+01
IMP_SCORE,5364,GO:0046040,1.1137e-01,5.0000e+00
IMP_SCORE,5365,GO:0098573,1.1132e-01,2.5000e+01
IMP_SCORE,5366,GO:0016032,1.1131e-01,2.8800e+02
IMP_SCORE,5367,GO:0050801,1.1129e-01,1.7900e+02
IMP_SCORE,5368,GO:0007600,1.1128e-01,3.2700e+02
IMP_SCORE,5369,GO:0098687,1.1127e-01,7.8000e+01
IMP_SCORE,5370,GO:0005230,1.1125e-01,3.2000e+01
IMP_SCORE,5371,GO:0015075,1.1115e-01,2.5600e+02
IMP_SCORE,5372,GO:0004497,1.1113e-01,7.4000e+01
IMP_SCORE,5373,GO:0051276,1.1109e-01,1.2200e+02
IMP_SCORE,5374,GO:0010561,1.1108e-01,1.5000e+01
IMP_SCORE,5375,GO:0004540,1.1105e-01,6.6000e+01
IMP_SCORE,5376,GO:2000010,1.1104e-01,3.0000e+00
IMP_SCORE,5377,GO:0050716,1.1101e-01,1.0000e+01
IMP_SCORE,5378,GO:0005251,1.1101e-01,2.8000e+01
IMP_SCORE,5379,GO:0032231,1.1099e-01,3.6000e+01
IMP_SCORE,5380,GO:0000983,1.1098e-01,5.0000e+00
IMP_SCORE,5381,GO:0060041,1.1097e-01,3.6000e+01
IMP_SCORE,5382,GO:0010623,1.1090e-01,2.0000e+00
IMP_SCORE,5383,GO:0032451,1.1089e-01,1.0000e+01
IMP_SCORE,5384,GO:0032693,1.1076e-01,1.8000e+01
IMP_SCORE,5385,GO:0060271,1.1076e-01,7.8000e+01
IMP_SCORE,5386,GO:0008406,1.1071e-01,3.7000e+01
IMP_SCORE,5387,GO:0070085,1.1066e-01,9.7000e+01
IMP_SCORE,5388,GO:0015929,1.1065e-01,2.9000e+01
IMP_SCORE,5389,GO:0009185,1.1063e-01,2.8000e+01
IMP_SCORE,5390,GO:1902494,1.1062e-01,4.1900e+02
IMP_SCORE,5391,GO:0033116,1.1061e-01,4.5000e+01
IMP_SCORE,5392,GO:0040023,1.1056e-01,1.6000e+01
IMP_SCORE,5393,GO:0001614,1.1049e-01,3.0000e+01
IMP_SCORE,5394,GO:0001664,1.1043e-01,1.0200e+02
IMP_SCORE,5395,GO:0022898,1.1041e-01,6.8000e+01
IMP_SCORE,5396,GO:0043142,1.1039e-01,2.0000e+00
IMP_SCORE,5397,GO:0008235,1.1036e-01,4.2000e+01
IMP_SCORE,5398,GO:0042391,1.1033e-01,1.3300e+02
IMP_SCORE,5399,GO:0022405,1.1032e-01,2.0000e+01
IMP_SCORE,5400,GO:0005575,1.1025e-01,6.6900e+02
IMP_SCORE,5401,GO:0015935,1.1023e-01,2.0000e+01
IMP_SCORE,5402,GO:0005217,1.1013e-01,2.5000e+01
IMP_SCORE,5403,GO:0048070,1.1012e-01,3.0000e+00
IMP_SCORE,5404,GO:0035850,1.1011e-01,1.3000e+01
IMP_SCORE,5405,GO:0034446,1.1008e-01,2.3000e+01
IMP_SCORE,5406,GO:0070328,1.1008e-01,2.0000e+01
IMP_SCORE,5407,GO:0060338,1.0997e-01,1.3000e+01
IMP_SCORE,5408,GO:0060993,1.0996e-01,6.0000e+00
IMP_SCORE,5409,GO:0017158,1.0995e-01,3.5000e+01
IMP_SCORE,5410,GO:0035036,1.0992e-01,3.8000e+01
IMP_SCORE,5411,GO:0046128,1.0989e-01,4.2000e+01
IMP_SCORE,5412,GO:0032725,1.0982e-01,6.0000e+00
IMP_SCORE,5413,GO:0004952,1.0981e-01,3.0000e+00
IMP_SCORE,5414,GO:0033962,1.0975e-01,3.0000e+00
IMP_SCORE,5415,GO:0060307,1.0965e-01,3.0000e+00
IMP_SCORE,5416,GO:0051028,1.0960e-01,4.8000e+01
IMP_SCORE,5417,GO:0019208,1.0956e-01,7.6000e+01
IMP_SCORE,5418,GO:0060076,1.0947e-01,8.0000e+00
IMP_SCORE,5419,GO:0090342,1.0946e-01,1.0000e+01
IMP_SCORE,5420,GO:0005623,1.0945e-01,3.9000e+01
IMP_SCORE,5421,GO:0015171,1.0944e-01,3.9000e+01
IMP_SCORE,5422,GO:0035282,1.0938e-01,1.6000e+01
IMP_SCORE,5423,GO:0030574,1.0938e-01,3.6000e+01
IMP_SCORE,5424,GO:0072594,1.0934e-01,1.0900e+02
IMP_SCORE,5425,GO:0001895,1.0931e-01,3.4000e+01
IMP_SCORE,5426,GO:0007126,1.0913e-01,2.4000e+01
IMP_SCORE,5427,GO:0046961,1.0911e-01,7.0000e+00
IMP_SCORE,5428,GO:0034219,1.0909e-01,2.2000e+01
IMP_SCORE,5429,GO:1905954,1.0906e-01,1.4000e+01
IMP_SCORE,5430,GO:0001702,1.0904e-01,3.0000e+00
IMP_SCORE,5431,GO:0016273,1.0903e-01,2.1000e+01
IMP_SCORE,5432,GO:0005892,1.0898e-01,8.0000e+00
IMP_SCORE,5433,GO:0045684,1.0893e-01,1.0000e+01
IMP_SCORE,5434,GO:0010494,1.0881e-01,1.4000e+01
IMP_SCORE,5435,GO:0050821,1.0878e-01,5.9000e+01
IMP_SCORE,5436,GO:0044265,1.0876e-01,1.7400e+02
IMP_SCORE,5437,GO:0046625,1.0876e-01,8.0000e+00
IMP_SCORE,5438,GO:0008188,1.0871e-01,4.7000e+01
IMP_SCORE,5439,GO:0032941,1.0871e-01,1.8000e+01
IMP_SCORE,5440,GO:0001076,1.0868e-01,6.1000e+01
IMP_SCORE,5441,GO:0055023,1.0868e-01,3.0000e+00
IMP_SCORE,5442,GO:0006040,1.0865e-01,6.6000e+01
IMP_SCORE,5443,GO:0016578,1.0863e-01,4.0000e+00
IMP_SCORE,5444,GO:0008026,1.0854e-01,2.9000e+01
IMP_SCORE,5445,GO:0005881,1.0847e-01,7.8000e+01
IMP_SCORE,5446,GO:0045239,1.0845e-01,3.0000e+01
IMP_SCORE,5447,GO:0000145,1.0838e-01,1.1000e+01
IMP_SCORE,5448,GO:0016339,1.0836e-01,1.0600e+02
IMP_SCORE,5449,GO:0035108,1.0836e-01,3.6000e+01
IMP_SCORE,5450,GO:0009855,1.0828e-01,3.0000e+01
IMP_SCORE,5451,GO:0019585,1.0827e-01,1.6000e+01
IMP_SCORE,5452,GO:0009790,1.0816e-01,6.9000e+01
IMP_SCORE,5453,GO:0080025,1.0816e-01,2.1000e+01
IMP_SCORE,5454,GO:0003712,1.0812e-01,1.5200e+02
IMP_SCORE,5455,GO:0016709,1.0803e-01,4.1000e+01
IMP_SCORE,5456,GO:0061695,1.0803e-01,2.7000e+01
IMP_SCORE,5457,GO:0005179,1.0799e-01,1.7800e+02
IMP_SCORE,5458,GO:0033275,1.0795e-01,2.3000e+01
IMP_SCORE,5459,GO:0042761,1.0791e-01,2.6000e+01
IMP_SCORE,5460,GO:1902692,1.0785e-01,1.7000e+01
IMP_SCORE,5461,GO:0001947,1.0784e-01,1.3000e+01
IMP_SCORE,5462,GO:0016234,1.0776e-01,4.3000e+01
IMP_SCORE,5463,GO:0000775,1.0766e-01,3.0000e+01
IMP_SCORE,5464,GO:0007276,1.0764e-01,2.2500e+02
IMP_SCORE,5465,GO:0017053,1.0764e-01,4.0000e+01
IMP_SCORE,5466,GO:0019083,1.0764e-01,1.1000e+01
IMP_SCORE,5467,GO:0043112,1.0760e-01,2.1000e+01
IMP_SCORE,5468,GO:0030810,1.0757e-01,2.1000e+01
IMP_SCORE,5469,GO:0006402,1.0746e-01,3.3000e+01
IMP_SCORE,5470,GO:0045910,1.0742e-01,3.0000e+00
IMP_SCORE,5471,GO:0006978,1.0738e-01,7.0000e+00
IMP_SCORE,5472,GO:0030816,1.0726e-01,1.0000e+01
IMP_SCORE,5473,GO:0051972,1.0724e-01,1.7000e+01
IMP_SCORE,5474,GO:0005767,1.0721e-01,1.8000e+01
IMP_SCORE,5475,GO:1902116,1.0720e-01,1.9000e+01
IMP_SCORE,5476,GO:0016101,1.0720e-01,5.2000e+01
IMP_SCORE,5477,GO:0005537,1.0718e-01,2.7000e+01
IMP_SCORE,5478,GO:0044062,1.0716e-01,7.0000e+00
IMP_SCORE,5479,GO:0006760,1.0709e-01,1.3000e+01
IMP_SCORE,5480,GO:0061351,1.0702e-01,2.3000e+01
IMP_SCORE,5481,GO:0009218,1.0698e-01,1.0000e+01
IMP_SCORE,5482,GO:0009226,1.0695e-01,3.7000e+01
IMP_SCORE,5483,GO:0099643,1.0694e-01,4.0000e+01
IMP_SCORE,5484,GO:1904036,1.0689e-01,5.0000e+00
IMP_SCORE,5485,GO:0051341,1.0686e-01,2.2000e+01
IMP_SCORE,5486,GO:0010510,1.0675e-01,9.0000e+00
IMP_SCORE,5487,GO:0070003,1.0670e-01,2.1000e+01
IMP_SCORE,5488,GO:0034374,1.0668e-01,9.0000e+00
IMP_SCORE,5489,GO:0042340,1.0667e-01,2.7000e+01
IMP_SCORE,5490,GO:1904923,1.0658e-01,7.0000e+00
IMP_SCORE,5491,GO:0009225,1.0656e-01,4.4000e+01
IMP_SCORE,5492,GO:0016722,1.0656e-01,4.0000e+01
IMP_SCORE,5493,GO:0055117,1.0654e-01,1.5000e+01
IMP_SCORE,5494,GO:0046341,1.0653e-01,9.0000e+00
IMP_SCORE,5495,GO:0001704,1.0652e-01,1.5000e+01
IMP_SCORE,5496,GO:0008287,1.0644e-01,3.4000e+01
IMP_SCORE,5497,GO:0089711,1.0643e-01,1.3000e+01
IMP_SCORE,5498,GO:0032413,1.0640e-01,1.1000e+01
IMP_SCORE,5499,GO:0017038,1.0636e-01,6.9000e+01
IMP_SCORE,5500,GO:0016567,1.0631e-01,2.2500e+02
IMP_SCORE,5501,GO:0008376,1.0627e-01,4.2000e+01
IMP_SCORE,5502,GO:0002710,1.0626e-01,9.0000e+00
IMP_SCORE,5503,GO:0004407,1.0620e-01,1.3000e+01
IMP_SCORE,5504,GO:0097472,1.0605e-01,1.4000e+01
IMP_SCORE,5505,GO:1901673,1.0599e-01,2.0000e+00
IMP_SCORE,5506,GO:0044703,1.0590e-01,1.0200e+02
IMP_SCORE,5507,GO:0030038,1.0563e-01,1.3000e+01
IMP_SCORE,5508,GO:0044427,1.0561e-01,2.2200e+02
IMP_SCORE,5509,GO:1902743,1.0559e-01,2.1000e+01
IMP_SCORE,5510,GO:0009581,1.0557e-01,7.6000e+01
IMP_SCORE,5511,GO:0071774,1.0555e-01,1.5000e+01
IMP_SCORE,5512,GO:0016278,1.0552e-01,1.1000e+01
IMP_SCORE,5513,GO:0044441,1.0548e-01,2.1700e+02
IMP_SCORE,5514,GO:0032885,1.0547e-01,1.6000e+01
IMP_SCORE,5515,GO:0007129,1.0545e-01,1.0000e+01
IMP_SCORE,5516,GO:0030072,1.0543e-01,2.6000e+01
IMP_SCORE,5517,GO:0018345,1.0538e-01,2.2000e+01
IMP_SCORE,5518,GO:0060997,1.0526e-01,3.0000e+00
IMP_SCORE,5519,GO:0045762,1.0524e-01,9.0000e+00
IMP_SCORE,5520,GO:0035176,1.0521e-01,5.4000e+01
IMP_SCORE,5521,GO:0002706,1.0499e-01,4.2000e+01
IMP_SCORE,5522,GO:0043368,1.0498e-01,1.2000e+01
IMP_SCORE,5523,GO:0001510,1.0494e-01,2.1000e+01
IMP_SCORE,5524,GO:0030131,1.0491e-01,8.0000e+00
IMP_SCORE,5525,GO:0005882,1.0466e-01,1.1600e+02
IMP_SCORE,5526,GO:0030802,1.0451e-01,3.9000e+01
IMP_SCORE,5527,GO:0004601,1.0450e-01,5.9000e+01
IMP_SCORE,5528,GO:1905330,1.0448e-01,3.1000e+01
IMP_SCORE,5529,GO:0034470,1.0446e-01,9.3000e+01
IMP_SCORE,5530,GO:0005216,1.0437e-01,1.6500e+02
IMP_SCORE,5531,GO:0008094,1.0429e-01,1.3000e+01
IMP_SCORE,5532,GO:0002891,1.0423e-01,1.6000e+01
IMP_SCORE,5533,GO:0033865,1.0418e-01,1.5000e+01
IMP_SCORE,5534,GO:0007019,1.0417e-01,3.0000e+00
IMP_SCORE,5535,GO:2000209,1.0404e-01,1.0000e+01
IMP_SCORE,5536,GO:0042060,1.0401e-01,2.1000e+01
IMP_SCORE,5537,GO:0044272,1.0400e-01,1.1700e+02
IMP_SCORE,5538,GO:0000070,1.0399e-01,1.3000e+01
IMP_SCORE,5539,GO:0043543,1.0397e-01,3.7000e+01
IMP_SCORE,5540,GO:0043624,1.0387e-01,3.9000e+01
IMP_SCORE,5541,GO:0015370,1.0386e-01,1.4000e+01
IMP_SCORE,5542,GO:0046189,1.0379e-01,1.2000e+01
IMP_SCORE,5543,GO:0001228,1.0378e-01,7.4000e+01
IMP_SCORE,5544,GO:0005254,1.0377e-01,4.0000e+01
IMP_SCORE,5545,GO:0015934,1.0375e-01,4.1000e+01
IMP_SCORE,5546,GO:0003281,1.0371e-01,1.0000e+01
IMP_SCORE,5547,GO:0060272,1.0370e-01,6.0000e+00
IMP_SCORE,5548,GO:0000377,1.0356e-01,6.4000e+01
IMP_SCORE,5549,GO:0005372,1.0349e-01,3.9000e+01
IMP_SCORE,5550,GO:0015867,1.0344e-01,1.1000e+01
IMP_SCORE,5551,GO:0005694,1.0343e-01,1.1400e+02
IMP_SCORE,5552,GO:0032418,1.0337e-01,1.3000e+01
IMP_SCORE,5553,GO:0072202,1.0331e-01,8.0000e+00
IMP_SCORE,5554,GO:0004875,1.0327e-01,6.0000e+00
IMP_SCORE,5555,GO:0032368,1.0326e-01,1.9000e+01
IMP_SCORE,5556,GO:0032276,1.0319e-01,6.0000e+00
IMP_SCORE,5557,GO:0055078,1.0309e-01,1.0000e+01
IMP_SCORE,5558,GO:0035089,1.0304e-01,1.0000e+01
IMP_SCORE,5559,GO:0030296,1.0303e-01,1.4000e+01
IMP_SCORE,5560,GO:0008536,1.0295e-01,2.4000e+01
IMP_SCORE,5561,GO:0001958,1.0276e-01,8.0000e+00
IMP_SCORE,5562,GO:0002443,1.0276e-01,4.7000e+01
IMP_SCORE,5563,GO:0090596,1.0275e-01,3.0000e+01
IMP_SCORE,5564,GO:0048706,1.0267e-01,2.5000e+01
IMP_SCORE,5565,GO:0019827,1.0266e-01,2.4000e+01
IMP_SCORE,5566,GO:0007218,1.0260e-01,9.6000e+01
IMP_SCORE,5567,GO:0006997,1.0258e-01,2.9000e+01
IMP_SCORE,5568,GO:0043241,1.0257e-01,3.9000e+01
IMP_SCORE,5569,GO:0004553,1.0250e-01,1.3900e+02
IMP_SCORE,5570,GO:0042623,1.0248e-01,1.0300e+02
IMP_SCORE,5571,GO:0035145,1.0244e-01,1.4000e+01
IMP_SCORE,5572,GO:0006968,1.0244e-01,1.2100e+02
IMP_SCORE,5573,GO:0043487,1.0241e-01,5.2000e+01
IMP_SCORE,5574,GO:0044454,1.0238e-01,1.0600e+02
IMP_SCORE,5575,GO:0046639,1.0238e-01,6.0000e+00
IMP_SCORE,5576,GO:0005160,1.0236e-01,9.0000e+00
IMP_SCORE,5577,GO:0019864,1.0205e-01,2.3000e+01
IMP_SCORE,5578,GO:0008138,1.0204e-01,1.2000e+01
IMP_SCORE,5579,GO:0090533,1.0203e-01,1.4000e+01
IMP_SCORE,5580,GO:0035257,1.0203e-01,5.2000e+01
IMP_SCORE,5581,GO:0046928,1.0196e-01,1.8000e+01
IMP_SCORE,5582,GO:0043567,1.0187e-01,3.0000e+00
IMP_SCORE,5583,GO:0019433,1.0186e-01,1.2000e+01
IMP_SCORE,5584,GO:0001776,1.0179e-01,2.8000e+01
IMP_SCORE,5585,GO:0008150,1.0175e-01,1.3880e+03
IMP_SCORE,5586,GO:0048608,1.0171e-01,7.1000e+01
IMP_SCORE,5587,GO:0043011,1.0162e-01,1.3000e+01
IMP_SCORE,5588,GO:0006694,1.0150e-01,7.6000e+01
IMP_SCORE,5589,GO:0002292,1.0148e-01,4.0000e+00
IMP_SCORE,5590,GO:0000422,1.0144e-01,1.1000e+01
IMP_SCORE,5591,GO:1990381,1.0142e-01,2.0000e+00
IMP_SCORE,5592,GO:0045197,1.0138e-01,3.9000e+01
IMP_SCORE,5593,GO:0022857,1.0136e-01,3.3000e+02
IMP_SCORE,5594,GO:0005637,1.0125e-01,5.3000e+01
IMP_SCORE,5595,GO:0034440,1.0119e-01,3.8000e+01
IMP_SCORE,5596,GO:0070840,1.0119e-01,5.0000e+00
IMP_SCORE,5597,GO:0042472,1.0118e-01,2.5000e+01
IMP_SCORE,5598,GO:0010799,1.0118e-01,1.4000e+01
IMP_SCORE,5599,GO:0015077,1.0117e-01,1.0200e+02
IMP_SCORE,5600,GO:1904030,1.0115e-01,9.0000e+00
IMP_SCORE,5601,GO:0046464,1.0109e-01,2.0000e+01
IMP_SCORE,5602,GO:0016462,1.0107e-01,2.7900e+02
IMP_SCORE,5603,GO:0005833,1.0103e-01,1.0000e+01
IMP_SCORE,5604,GO:0051497,1.0096e-01,9.0000e+00
IMP_SCORE,5605,GO:0090263,1.0095e-01,2.1000e+01
IMP_SCORE,5606,GO:0031664,1.0095e-01,2.5000e+01
IMP_SCORE,5607,GO:0032651,1.0091e-01,1.5000e+01
IMP_SCORE,5608,GO:0016417,1.0086e-01,3.4000e+01
IMP_SCORE,5609,GO:0032454,1.0078e-01,4.0000e+00
IMP_SCORE,5610,GO:0006497,1.0072e-01,1.0200e+02
IMP_SCORE,5611,GO:0000956,1.0063e-01,2.7000e+01
IMP_SCORE,5612,GO:0099131,1.0054e-01,1.1000e+01
IMP_SCORE,5613,GO:0009084,1.0053e-01,1.6000e+01
IMP_SCORE,5614,GO:0001098,1.0052e-01,2.0000e+01
IMP_SCORE,5615,GO:0034453,1.0050e-01,1.4000e+01
IMP_SCORE,5616,GO:0030521,1.0047e-01,1.1000e+01
IMP_SCORE,5617,GO:0030594,1.0043e-01,4.6000e+01
IMP_SCORE,5618,GO:2000615,1.0040e-01,1.0000e+00
IMP_SCORE,5619,GO:0000794,1.0034e-01,1.4000e+01
IMP_SCORE,5620,GO:0035384,1.0033e-01,4.1000e+01
IMP_SCORE,5621,GO:0015079,1.0033e-01,7.0000e+01
IMP_SCORE,5622,GO:0043038,1.0014e-01,1.3000e+01
IMP_SCORE,5623,GO:0030545,1.0009e-01,1.6000e+01
IMP_SCORE,5624,GO:0005871,1.0005e-01,3.2000e+01
IMP_SCORE,5625,GO:0061718,1.0003e-01,1.3000e+01
IMP_SCORE,5626,GO:0035861,9.9896e-02,1.3000e+01
IMP_SCORE,5627,GO:0030852,9.9881e-02,1.0000e+01
IMP_SCORE,5628,GO:0001906,9.9857e-02,3.5000e+01
IMP_SCORE,5629,GO:0070268,9.9800e-02,7.2000e+01
IMP_SCORE,5630,GO:0002286,9.9762e-02,1.5000e+01
IMP_SCORE,5631,GO:0022804,9.9659e-02,1.6000e+02
IMP_SCORE,5632,GO:0042554,9.9587e-02,9.0000e+00
IMP_SCORE,5633,GO:0010972,9.9513e-02,1.9000e+01
IMP_SCORE,5634,GO:0097223,9.9502e-02,1.2300e+02
IMP_SCORE,5635,GO:0050880,9.9472e-02,3.3000e+01
IMP_SCORE,5636,GO:0043178,9.9384e-02,4.8000e+01
IMP_SCORE,5637,GO:0016874,9.9382e-02,8.8000e+01
IMP_SCORE,5638,GO:0006399,9.9373e-02,7.6000e+01
IMP_SCORE,5639,GO:1900740,9.9308e-02,1.7000e+01
IMP_SCORE,5640,GO:0000175,9.9286e-02,1.3000e+01
IMP_SCORE,5641,GO:0060998,9.9255e-02,1.6000e+01
IMP_SCORE,5642,GO:0044452,9.9228e-02,1.2800e+02
IMP_SCORE,5643,GO:0022836,9.9227e-02,1.1500e+02
IMP_SCORE,5644,GO:0015671,9.9185e-02,1.0000e+01
IMP_SCORE,5645,GO:0006511,9.9177e-02,1.1000e+02
IMP_SCORE,5646,GO:0031647,9.9167e-02,8.1000e+01
IMP_SCORE,5647,GO:0032536,9.8997e-02,1.5000e+01
IMP_SCORE,5648,GO:0006757,9.8992e-02,1.9000e+01
IMP_SCORE,5649,GO:0002066,9.8981e-02,1.6000e+01
IMP_SCORE,5650,GO:0051540,9.8964e-02,4.0000e+01
IMP_SCORE,5651,GO:1902074,9.8932e-02,1.6000e+01
IMP_SCORE,5652,GO:0007032,9.8922e-02,2.4000e+01
IMP_SCORE,5653,GO:0045080,9.8902e-02,4.0000e+00
IMP_SCORE,5654,GO:0007275,9.8862e-02,3.2500e+02
IMP_SCORE,5655,GO:0008519,9.8825e-02,2.9000e+01
IMP_SCORE,5656,GO:0098719,9.8817e-02,4.0000e+00
IMP_SCORE,5657,GO:1903311,9.8803e-02,4.3000e+01
IMP_SCORE,5658,GO:0000154,9.8721e-02,1.2000e+01
IMP_SCORE,5659,GO:0043044,9.8691e-02,1.1000e+01
IMP_SCORE,5660,GO:0015721,9.8686e-02,1.2000e+01
IMP_SCORE,5661,GO:0005520,9.8667e-02,3.3000e+01
IMP_SCORE,5662,GO:0043325,9.8647e-02,1.4000e+01
IMP_SCORE,5663,GO:0015291,9.8628e-02,1.0600e+02
IMP_SCORE,5664,GO:0061650,9.8538e-02,4.3000e+01
IMP_SCORE,5665,GO:0042573,9.8495e-02,1.6000e+01
IMP_SCORE,5666,GO:0035435,9.8244e-02,1.1000e+01
IMP_SCORE,5667,GO:0009127,9.8160e-02,1.7000e+01
IMP_SCORE,5668,GO:1900087,9.8112e-02,2.2000e+01
IMP_SCORE,5669,GO:0031648,9.8046e-02,2.0000e+01
IMP_SCORE,5670,GO:0042805,9.8030e-02,2.8000e+01
IMP_SCORE,5671,GO:0005667,9.7978e-02,7.8000e+01
IMP_SCORE,5672,GO:0051024,9.7939e-02,1.5000e+01
IMP_SCORE,5673,GO:0032588,9.7913e-02,5.7000e+01
IMP_SCORE,5674,GO:0035335,9.7867e-02,4.8000e+01
IMP_SCORE,5675,GO:0038096,9.7747e-02,1.9000e+01
IMP_SCORE,5676,GO:0032306,9.7739e-02,2.0000e+00
IMP_SCORE,5677,GO:0032675,9.7733e-02,3.0000e+01
IMP_SCORE,5678,GO:0009101,9.7687e-02,1.4000e+01
IMP_SCORE,5679,GO:0003333,9.7648e-02,3.7000e+01
IMP_SCORE,5680,GO:0048745,9.7633e-02,4.0000e+00
IMP_SCORE,5681,GO:0015696,9.7444e-02,2.7000e+01
IMP_SCORE,5682,GO:0032506,9.7435e-02,8.0000e+00
IMP_SCORE,5683,GO:0007517,9.7344e-02,6.7000e+01
IMP_SCORE,5684,GO:0032438,9.7333e-02,9.0000e+00
IMP_SCORE,5685,GO:0035194,9.7273e-02,1.8000e+01
IMP_SCORE,5686,GO:1904353,9.7226e-02,2.5000e+01
IMP_SCORE,5687,GO:0006096,9.7198e-02,1.8000e+01
IMP_SCORE,5688,GO:0008540,9.7141e-02,3.0000e+00
IMP_SCORE,5689,GO:0005604,9.7095e-02,1.3400e+02
IMP_SCORE,5690,GO:0071565,9.7073e-02,7.0000e+00
IMP_SCORE,5691,GO:0001530,9.6992e-02,4.4000e+01
IMP_SCORE,5692,GO:0017056,9.6951e-02,5.0000e+00
IMP_SCORE,5693,GO:0051428,9.6941e-02,1.1000e+01
IMP_SCORE,5694,GO:0098661,9.6864e-02,4.7000e+01
IMP_SCORE,5695,GO:0000118,9.6754e-02,3.4000e+01
IMP_SCORE,5696,GO:0060976,9.6730e-02,8.0000e+00
IMP_SCORE,5697,GO:0007601,9.6679e-02,1.7500e+02
IMP_SCORE,5698,GO:0004521,9.6677e-02,7.8000e+01
IMP_SCORE,5699,GO:0043413,9.6597e-02,9.4000e+01
IMP_SCORE,5700,GO:2001053,9.6588e-02,6.0000e+00
IMP_SCORE,5701,GO:0051956,9.6553e-02,4.0000e+00
IMP_SCORE,5702,GO:0045779,9.6542e-02,1.3000e+01
IMP_SCORE,5703,GO:1903046,9.6511e-02,7.1000e+01
IMP_SCORE,5704,GO:0060079,9.6461e-02,3.2000e+01
IMP_SCORE,5705,GO:0006486,9.6445e-02,8.3000e+01
IMP_SCORE,5706,GO:0046943,9.6424e-02,8.2000e+01
IMP_SCORE,5707,GO:0015267,9.6413e-02,1.5600e+02
IMP_SCORE,5708,GO:1901983,9.6358e-02,2.3000e+01
IMP_SCORE,5709,GO:0044438,9.6278e-02,6.5000e+01
IMP_SCORE,5710,GO:0015095,9.6232e-02,1.5000e+01
IMP_SCORE,5711,GO:0046467,9.6226e-02,6.3000e+01
IMP_SCORE,5712,GO:0030851,9.6162e-02,2.0000e+00
IMP_SCORE,5713,GO:0045792,9.6102e-02,3.0000e+00
IMP_SCORE,5714,GO:0097009,9.6098e-02,1.1000e+01
IMP_SCORE,5715,GO:0004602,9.5990e-02,2.9000e+01
IMP_SCORE,5716,GO:0006555,9.5950e-02,2.2000e+01
IMP_SCORE,5717,GO:0031432,9.5942e-02,1.1000e+01
IMP_SCORE,5718,GO:0044275,9.5925e-02,2.1000e+01
IMP_SCORE,5719,GO:0051647,9.5897e-02,1.0000e+01
IMP_SCORE,5720,GO:0005391,9.5886e-02,1.5000e+01
IMP_SCORE,5721,GO:0050812,9.5868e-02,1.7000e+01
IMP_SCORE,5722,GO:0022803,9.5804e-02,1.5600e+02
IMP_SCORE,5723,GO:0009886,9.5801e-02,1.4000e+01
IMP_SCORE,5724,GO:0008250,9.5793e-02,2.0000e+01
IMP_SCORE,5725,GO:0043403,9.5695e-02,4.0000e+00
IMP_SCORE,5726,GO:0016579,9.5636e-02,7.7000e+01
IMP_SCORE,5727,GO:0004303,9.5593e-02,2.6000e+01
IMP_SCORE,5728,GO:0098742,9.5536e-02,1.7300e+02
IMP_SCORE,5729,GO:0035329,9.5534e-02,1.1000e+01
IMP_SCORE,5730,GO:0051438,9.5523e-02,1.3000e+01
IMP_SCORE,5731,GO:0015103,9.5490e-02,9.4000e+01
IMP_SCORE,5732,GO:0032886,9.5477e-02,5.9000e+01
IMP_SCORE,5733,GO:0005657,9.5462e-02,2.0000e+00
IMP_SCORE,5734,GO:0007034,9.5371e-02,4.4000e+01
IMP_SCORE,5735,GO:0008081,9.5313e-02,6.3000e+01
IMP_SCORE,5736,GO:0007520,9.5176e-02,2.9000e+01
IMP_SCORE,5737,GO:0007283,9.5163e-02,1.9300e+02
IMP_SCORE,5738,GO:0097150,9.5142e-02,7.0000e+00
IMP_SCORE,5739,GO:0022843,9.5074e-02,6.9000e+01
IMP_SCORE,5740,GO:0019005,9.5066e-02,1.4000e+01
IMP_SCORE,5741,GO:0086012,9.4974e-02,4.0000e+00
IMP_SCORE,5742,GO:0038166,9.4872e-02,9.0000e+00
IMP_SCORE,5743,GO:0010458,9.4793e-02,5.0000e+00
IMP_SCORE,5744,GO:0046825,9.4791e-02,1.4000e+01
IMP_SCORE,5745,GO:0044827,9.4685e-02,8.0000e+00
IMP_SCORE,5746,GO:0006536,9.4595e-02,2.4000e+01
IMP_SCORE,5747,GO:0071804,9.4530e-02,4.3000e+01
IMP_SCORE,5748,GO:0051503,9.4462e-02,1.4000e+01
IMP_SCORE,5749,GO:0016813,9.4409e-02,2.3000e+01
IMP_SCORE,5750,GO:0097517,9.4315e-02,3.1000e+01
IMP_SCORE,5751,GO:0044085,9.4285e-02,8.3000e+01
IMP_SCORE,5752,GO:0070063,9.4267e-02,2.2000e+01
IMP_SCORE,5753,GO:0070492,9.4215e-02,9.7000e+01
IMP_SCORE,5754,GO:0000149,9.4203e-02,1.0100e+02
IMP_SCORE,5755,GO:0004714,9.4172e-02,3.5000e+01
IMP_SCORE,5756,GO:1901380,9.4140e-02,4.0000e+00
IMP_SCORE,5757,GO:0006397,9.4088e-02,1.0500e+02
IMP_SCORE,5758,GO:0005977,9.4003e-02,3.1000e+01
IMP_SCORE,5759,GO:0006353,9.4002e-02,2.7000e+01
IMP_SCORE,5760,GO:0021987,9.3982e-02,1.7000e+01
IMP_SCORE,5761,GO:0051282,9.3951e-02,2.8000e+01
IMP_SCORE,5762,GO:0005793,9.3873e-02,5.7000e+01
IMP_SCORE,5763,GO:1990234,9.3860e-02,2.0500e+02
IMP_SCORE,5764,GO:0015643,9.3738e-02,3.9000e+01
IMP_SCORE,5765,GO:0007340,9.3737e-02,1.3000e+01
IMP_SCORE,5766,GO:0010501,9.3736e-02,3.6000e+01
IMP_SCORE,5767,GO:0034708,9.3700e-02,3.1000e+01
IMP_SCORE,5768,GO:0035589,9.3561e-02,2.3000e+01
IMP_SCORE,5769,GO:0051769,9.3465e-02,8.0000e+00
IMP_SCORE,5770,GO:0016757,9.3451e-02,2.2400e+02
IMP_SCORE,5771,GO:0042135,9.3257e-02,1.5000e+01
IMP_SCORE,5772,GO:0046915,9.3228e-02,1.8000e+01
IMP_SCORE,5773,GO:0030018,9.3147e-02,6.7000e+01
IMP_SCORE,5774,GO:0006768,9.3113e-02,7.0000e+00
IMP_SCORE,5775,GO:0060968,9.2914e-02,1.3000e+01
IMP_SCORE,5776,GO:2000194,9.2889e-02,1.0000e+00
IMP_SCORE,5777,GO:0005763,9.2867e-02,1.3000e+01
IMP_SCORE,5778,GO:0000922,9.2759e-02,1.1000e+02
IMP_SCORE,5779,GO:0032467,9.2682e-02,2.1000e+01
IMP_SCORE,5780,GO:0043243,9.2654e-02,1.7000e+01
IMP_SCORE,5781,GO:0006890,9.2586e-02,3.6000e+01
IMP_SCORE,5782,GO:0006418,9.2566e-02,1.9000e+01
IMP_SCORE,5783,GO:0009713,9.2554e-02,1.4000e+01
IMP_SCORE,5784,GO:0015269,9.2466e-02,1.6000e+01
IMP_SCORE,5785,GO:0051453,9.2437e-02,4.5000e+01
IMP_SCORE,5786,GO:0090207,9.2333e-02,2.2000e+01
IMP_SCORE,5787,GO:0030507,9.2298e-02,1.2000e+01
IMP_SCORE,5788,GO:0045117,9.2260e-02,1.2000e+01
IMP_SCORE,5789,GO:0006337,9.2231e-02,1.6000e+01
IMP_SCORE,5790,GO:0070696,9.2209e-02,1.1000e+01
IMP_SCORE,5791,GO:0030073,9.2132e-02,1.2000e+01
IMP_SCORE,5792,GO:0051899,9.2107e-02,1.8000e+01
IMP_SCORE,5793,GO:0006743,9.2031e-02,1.4000e+01
IMP_SCORE,5794,GO:0045095,9.2015e-02,4.2000e+01
IMP_SCORE,5795,GO:0036459,9.1956e-02,6.7000e+01
IMP_SCORE,5796,GO:0008408,9.1881e-02,1.3000e+01
IMP_SCORE,5797,GO:0015108,9.1819e-02,6.3000e+01
IMP_SCORE,5798,GO:0008353,9.1706e-02,2.0000e+00
IMP_SCORE,5799,GO:0008509,9.1508e-02,1.5200e+02
IMP_SCORE,5800,GO:0045980,9.1429e-02,1.9000e+01
IMP_SCORE,5801,GO:0006614,9.1318e-02,1.8000e+01
IMP_SCORE,5802,GO:0019842,9.1265e-02,1.3200e+02
IMP_SCORE,5803,GO:0052695,9.1248e-02,1.3000e+01
IMP_SCORE,5804,GO:0044815,9.1197e-02,2.8000e+01
IMP_SCORE,5805,GO:0032881,9.1185e-02,1.4000e+01
IMP_SCORE,5806,GO:0034315,9.1080e-02,1.5000e+01
IMP_SCORE,5807,GO:0030216,9.0980e-02,4.0000e+01
IMP_SCORE,5808,GO:0042054,9.0912e-02,3.0000e+01
IMP_SCORE,5809,GO:0036507,9.0824e-02,6.0000e+00
IMP_SCORE,5810,GO:0034103,9.0820e-02,2.3000e+01
IMP_SCORE,5811,GO:0006163,9.0762e-02,8.0000e+01
IMP_SCORE,5812,GO:0032281,9.0709e-02,1.7000e+01
IMP_SCORE,5813,GO:0036003,9.0679e-02,9.0000e+00
IMP_SCORE,5814,GO:0035064,9.0629e-02,5.7000e+01
IMP_SCORE,5815,GO:0019201,9.0610e-02,2.1000e+01
IMP_SCORE,5816,GO:0009799,9.0524e-02,2.2000e+01
IMP_SCORE,5817,GO:0050807,9.0403e-02,6.5000e+01
IMP_SCORE,5818,GO:0033119,9.0365e-02,3.0000e+00
IMP_SCORE,5819,GO:0007127,9.0354e-02,1.2000e+01
IMP_SCORE,5820,GO:0051573,9.0318e-02,1.0000e+00
IMP_SCORE,5821,GO:0003206,9.0234e-02,8.0000e+00
IMP_SCORE,5822,GO:0042562,9.0205e-02,7.2000e+01
IMP_SCORE,5823,GO:0016746,9.0186e-02,2.6600e+02
IMP_SCORE,5824,GO:0044262,9.0129e-02,7.2000e+01
IMP_SCORE,5825,GO:0006825,9.0114e-02,2.0000e+01
IMP_SCORE,5826,GO:0006695,9.0083e-02,2.7000e+01
IMP_SCORE,5827,GO:0097576,9.0019e-02,2.4000e+01
IMP_SCORE,5828,GO:0003009,8.9989e-02,2.1000e+01
IMP_SCORE,5829,GO:0035250,8.9875e-02,2.2000e+01
IMP_SCORE,5830,GO:0007157,8.9841e-02,2.5000e+01
IMP_SCORE,5831,GO:0030414,8.9821e-02,8.5000e+01
IMP_SCORE,5832,GO:0061036,8.9814e-02,8.0000e+00
IMP_SCORE,5833,GO:0005719,8.9792e-02,1.2000e+01
IMP_SCORE,5834,GO:0019692,8.9730e-02,8.0000e+00
IMP_SCORE,5835,GO:1902259,8.9686e-02,1.4000e+01
IMP_SCORE,5836,GO:0005771,8.9616e-02,9.0000e+00
IMP_SCORE,5837,GO:1900750,8.9557e-02,2.3000e+01
IMP_SCORE,5838,GO:0002887,8.9521e-02,2.0000e+00
IMP_SCORE,5839,GO:0021537,8.9368e-02,8.0000e+00
IMP_SCORE,5840,GO:0009069,8.9243e-02,4.1000e+01
IMP_SCORE,5841,GO:0005355,8.9192e-02,1.6000e+01
IMP_SCORE,5842,GO:0034451,8.9179e-02,1.5000e+01
IMP_SCORE,5843,GO:1990380,8.9050e-02,1.5000e+01
IMP_SCORE,5844,GO:0045214,8.8990e-02,1.4000e+01
IMP_SCORE,5845,GO:0021915,8.8925e-02,1.4000e+01
IMP_SCORE,5846,GO:0034362,8.8845e-02,5.0000e+00
IMP_SCORE,5847,GO:0030220,8.8842e-02,1.6000e+01
IMP_SCORE,5848,GO:0009583,8.8807e-02,3.4000e+01
IMP_SCORE,5849,GO:0005158,8.8796e-02,2.1000e+01
IMP_SCORE,5850,GO:0046325,8.8745e-02,4.0000e+00
IMP_SCORE,5851,GO:1905515,8.8736e-02,9.0000e+00
IMP_SCORE,5852,GO:0021604,8.8608e-02,1.3000e+01
IMP_SCORE,5853,GO:0001701,8.8526e-02,4.7000e+01
IMP_SCORE,5854,GO:0030552,8.8490e-02,1.1000e+01
IMP_SCORE,5855,GO:0046685,8.8421e-02,2.0000e+01
IMP_SCORE,5856,GO:0006325,8.8420e-02,2.0100e+02
IMP_SCORE,5857,GO:0002294,8.8385e-02,2.0000e+00
IMP_SCORE,5858,GO:0016747,8.8354e-02,1.6200e+02
IMP_SCORE,5859,GO:0002200,8.8314e-02,4.0000e+00
IMP_SCORE,5860,GO:1902475,8.8160e-02,1.5000e+01
IMP_SCORE,5861,GO:1902562,8.8126e-02,1.4000e+01
IMP_SCORE,5862,GO:0007606,8.8083e-02,5.4000e+01
IMP_SCORE,5863,GO:0090665,8.8082e-02,2.3000e+01
IMP_SCORE,5864,GO:0004518,8.8055e-02,9.1000e+01
IMP_SCORE,5865,GO:0000715,8.8014e-02,5.0000e+00
IMP_SCORE,5866,GO:0006446,8.7946e-02,2.9000e+01
IMP_SCORE,5867,GO:0005249,8.7734e-02,4.5000e+01
IMP_SCORE,5868,GO:0019212,8.7718e-02,2.8000e+01
IMP_SCORE,5869,GO:0002724,8.7659e-02,6.0000e+00
IMP_SCORE,5870,GO:0048246,8.7648e-02,4.0000e+00
IMP_SCORE,5871,GO:0003215,8.7579e-02,6.0000e+00
IMP_SCORE,5872,GO:0015865,8.7564e-02,1.2000e+01
IMP_SCORE,5873,GO:0016594,8.7462e-02,1.4000e+01
IMP_SCORE,5874,GO:0000502,8.7425e-02,2.6000e+01
IMP_SCORE,5875,GO:0032108,8.7376e-02,2.0000e+00
IMP_SCORE,5876,GO:0006829,8.7360e-02,2.2000e+01
IMP_SCORE,5877,GO:0070160,8.7316e-02,1.6700e+02
IMP_SCORE,5878,GO:0070271,8.7297e-02,2.2000e+01
IMP_SCORE,5879,GO:0070861,8.7293e-02,6.0000e+00
IMP_SCORE,5880,GO:0099589,8.7251e-02,1.3000e+01
IMP_SCORE,5881,GO:0030101,8.7184e-02,3.1000e+01
IMP_SCORE,5882,GO:0045576,8.7156e-02,1.8000e+01
IMP_SCORE,5883,GO:0016458,8.7145e-02,3.3000e+01
IMP_SCORE,5884,GO:0016254,8.7066e-02,1.1000e+01
IMP_SCORE,5885,GO:0016529,8.6917e-02,2.2000e+01
IMP_SCORE,5886,GO:0003724,8.6896e-02,2.1000e+01
IMP_SCORE,5887,GO:0005201,8.6894e-02,1.0600e+02
IMP_SCORE,5888,GO:0070232,8.6892e-02,4.3000e+01
IMP_SCORE,5889,GO:2000052,8.6854e-02,4.0000e+00
IMP_SCORE,5890,GO:0005346,8.6758e-02,1.1000e+01
IMP_SCORE,5891,GO:0010714,8.6704e-02,4.0000e+00
IMP_SCORE,5892,GO:2000178,8.6628e-02,5.0000e+00
IMP_SCORE,5893,GO:0034968,8.6603e-02,1.4000e+01
IMP_SCORE,5894,GO:0010463,8.6602e-02,1.6000e+01
IMP_SCORE,5895,GO:0007498,8.6587e-02,1.0000e+01
IMP_SCORE,5896,GO:0030177,8.6537e-02,3.4000e+01
IMP_SCORE,5897,GO:0043687,8.6423e-02,9.1000e+01
IMP_SCORE,5898,GO:0016236,8.6406e-02,4.1000e+01
IMP_SCORE,5899,GO:0016876,8.6394e-02,2.7000e+01
IMP_SCORE,5900,GO:0004529,8.6314e-02,3.0000e+00
IMP_SCORE,5901,GO:0086080,8.6198e-02,1.8000e+01
IMP_SCORE,5902,GO:0018200,8.6162e-02,2.1000e+01
IMP_SCORE,5903,GO:0080154,8.6110e-02,1.4000e+01
IMP_SCORE,5904,GO:0034032,8.5979e-02,1.2000e+01
IMP_SCORE,5905,GO:0004065,8.5890e-02,2.7000e+01
IMP_SCORE,5906,GO:0070935,8.5876e-02,5.0000e+00
IMP_SCORE,5907,GO:0030247,8.5854e-02,4.3000e+01
IMP_SCORE,5908,GO:0005845,8.5711e-02,2.0000e+00
IMP_SCORE,5909,GO:0048873,8.5587e-02,1.0000e+01
IMP_SCORE,5910,GO:0071709,8.5500e-02,1.2000e+01
IMP_SCORE,5911,GO:0008385,8.5486e-02,2.0000e+00
IMP_SCORE,5912,GO:0001779,8.5474e-02,8.0000e+00
IMP_SCORE,5913,GO:0009566,8.5426e-02,4.1000e+01
IMP_SCORE,5914,GO:1900078,8.5274e-02,3.0000e+00
IMP_SCORE,5915,GO:0006063,8.5217e-02,1.4000e+01
IMP_SCORE,5916,GO:0043650,8.5192e-02,1.8000e+01
IMP_SCORE,5917,GO:1902668,8.5138e-02,6.0000e+00
IMP_SCORE,5918,GO:0002702,8.5081e-02,2.6000e+01
IMP_SCORE,5919,GO:0031122,8.5034e-02,1.0000e+01
IMP_SCORE,5920,GO:2000272,8.4775e-02,1.1000e+01
IMP_SCORE,5921,GO:0016758,8.4756e-02,1.3700e+02
IMP_SCORE,5922,GO:0006282,8.4711e-02,1.2000e+01
IMP_SCORE,5923,GO:0009308,8.4658e-02,5.6000e+01
IMP_SCORE,5924,GO:0016814,8.4656e-02,1.1000e+01
IMP_SCORE,5925,GO:0030331,8.4525e-02,2.5000e+01
IMP_SCORE,5926,GO:0005790,8.4514e-02,1.1000e+01
IMP_SCORE,5927,GO:0060263,8.4477e-02,3.0000e+00
IMP_SCORE,5928,GO:0000339,8.4458e-02,2.2000e+01
IMP_SCORE,5929,GO:0048521,8.4372e-02,3.0000e+00
IMP_SCORE,5930,GO:0005507,8.4349e-02,5.1000e+01
IMP_SCORE,5931,GO:0016896,8.4322e-02,1.8000e+01
IMP_SCORE,5932,GO:0042359,8.4287e-02,4.0000e+00
IMP_SCORE,5933,GO:0016328,8.4283e-02,2.4000e+01
IMP_SCORE,5934,GO:0015293,8.4246e-02,8.2000e+01
IMP_SCORE,5935,GO:0000151,8.4222e-02,6.6000e+01
IMP_SCORE,5936,GO:0040020,8.4203e-02,3.0000e+00
IMP_SCORE,5937,GO:0034385,8.4092e-02,3.0000e+00
IMP_SCORE,5938,GO:0050961,8.4079e-02,4.0000e+00
IMP_SCORE,5939,GO:0016471,8.4069e-02,1.4000e+01
IMP_SCORE,5940,GO:0043534,8.4063e-02,1.5000e+01
IMP_SCORE,5941,GO:0051019,8.4049e-02,9.0000e+00
IMP_SCORE,5942,GO:0034719,8.3960e-02,5.0000e+00
IMP_SCORE,5943,GO:0060415,8.3798e-02,1.7000e+01
IMP_SCORE,5944,GO:2000060,8.3798e-02,7.0000e+00
IMP_SCORE,5945,GO:0048609,8.3770e-02,2.4200e+02
IMP_SCORE,5946,GO:0006352,8.3491e-02,5.5000e+01
IMP_SCORE,5947,GO:0044803,8.3460e-02,9.0000e+00
IMP_SCORE,5948,GO:0016866,8.3407e-02,1.7000e+01
IMP_SCORE,5949,GO:0003729,8.3368e-02,9.1000e+01
IMP_SCORE,5950,GO:0034637,8.3216e-02,1.8000e+01
IMP_SCORE,5951,GO:0046034,8.3160e-02,3.2000e+01
IMP_SCORE,5952,GO:1902742,8.3157e-02,1.7000e+01
IMP_SCORE,5953,GO:0051437,8.3147e-02,6.0000e+00
IMP_SCORE,5954,GO:0022038,8.3067e-02,5.0000e+00
IMP_SCORE,5955,GO:0022900,8.3045e-02,3.3000e+01
IMP_SCORE,5956,GO:0008194,8.3004e-02,9.8000e+01
IMP_SCORE,5957,GO:0008213,8.2995e-02,4.7000e+01
IMP_SCORE,5958,GO:0009261,8.2934e-02,3.0000e+00
IMP_SCORE,5959,GO:0042301,8.2931e-02,7.0000e+00
IMP_SCORE,5960,GO:0000729,8.2734e-02,4.0000e+00
IMP_SCORE,5961,GO:0006702,8.2731e-02,6.0000e+00
IMP_SCORE,5962,GO:0016235,8.2690e-02,3.0000e+01
IMP_SCORE,5963,GO:0010369,8.2663e-02,1.1000e+01
IMP_SCORE,5964,GO:0008239,8.2557e-02,2.9000e+01
IMP_SCORE,5965,GO:0051085,8.2535e-02,3.0000e+00
IMP_SCORE,5966,GO:0052745,8.2528e-02,1.9000e+01
IMP_SCORE,5967,GO:0000060,8.2492e-02,1.5000e+01
IMP_SCORE,5968,GO:0090102,8.2471e-02,8.0000e+00
IMP_SCORE,5969,GO:0010869,8.2452e-02,2.0000e+00
IMP_SCORE,5970,GO:0030515,8.2444e-02,1.2000e+01
IMP_SCORE,5971,GO:0003899,8.2393e-02,1.6000e+01
IMP_SCORE,5972,GO:0016407,8.2232e-02,1.0300e+02
IMP_SCORE,5973,GO:0009142,8.2207e-02,1.4000e+01
IMP_SCORE,5974,GO:0009812,8.2158e-02,4.0000e+00
IMP_SCORE,5975,GO:0060765,8.2157e-02,3.0000e+00
IMP_SCORE,5976,GO:0006029,8.1884e-02,3.1000e+01
IMP_SCORE,5977,GO:2000021,8.1847e-02,4.4000e+01
IMP_SCORE,5978,GO:0005112,8.1792e-02,5.0000e+00
IMP_SCORE,5979,GO:0044455,8.1766e-02,9.0000e+01
IMP_SCORE,5980,GO:0008585,8.1569e-02,1.2000e+01
IMP_SCORE,5981,GO:0005923,8.1555e-02,1.3500e+02
IMP_SCORE,5982,GO:0016853,8.1518e-02,1.4600e+02
IMP_SCORE,5983,GO:0070001,8.1434e-02,3.7000e+01
IMP_SCORE,5984,GO:0030949,8.1404e-02,7.0000e+00
IMP_SCORE,5985,GO:0070603,8.1316e-02,3.0000e+01
IMP_SCORE,5986,GO:2000758,8.1296e-02,1.3000e+01
IMP_SCORE,5987,GO:0032259,8.1294e-02,2.0200e+02
IMP_SCORE,5988,GO:0070911,8.1171e-02,6.0000e+00
IMP_SCORE,5989,GO:0004950,8.1144e-02,1.2000e+01
IMP_SCORE,5990,GO:0071688,8.1019e-02,1.0000e+01
IMP_SCORE,5991,GO:0010744,8.0964e-02,1.1000e+01
IMP_SCORE,5992,GO:0001909,8.0930e-02,2.2000e+01
IMP_SCORE,5993,GO:0008237,8.0921e-02,1.2600e+02
IMP_SCORE,5994,GO:0000042,8.0844e-02,1.5000e+01
IMP_SCORE,5995,GO:0030955,8.0743e-02,1.4000e+01
IMP_SCORE,5996,GO:0046851,8.0708e-02,2.2000e+01
IMP_SCORE,5997,GO:0006090,8.0699e-02,4.3000e+01
IMP_SCORE,5998,GO:0006338,8.0645e-02,4.6000e+01
IMP_SCORE,5999,GO:0000793,8.0573e-02,2.1000e+01
IMP_SCORE,6000,GO:0008242,8.0494e-02,1.4000e+01
IMP_SCORE,6001,GO:0004198,8.0455e-02,2.6000e+01
IMP_SCORE,6002,GO:0050974,8.0376e-02,1.2000e+01
IMP_SCORE,6003,GO:0048009,8.0339e-02,1.3000e+01
IMP_SCORE,6004,GO:0005184,8.0321e-02,1.3000e+01
IMP_SCORE,6005,GO:0006281,8.0248e-02,9.1000e+01
IMP_SCORE,6006,GO:0006612,8.0222e-02,3.5000e+01
IMP_SCORE,6007,GO:0048524,8.0214e-02,3.9000e+01
IMP_SCORE,6008,GO:0018146,8.0181e-02,1.8000e+01
IMP_SCORE,6009,GO:0042100,8.0003e-02,1.0000e+01
IMP_SCORE,6010,GO:0045912,7.9947e-02,2.0000e+01
IMP_SCORE,6011,GO:0016779,7.9907e-02,7.4000e+01
IMP_SCORE,6012,GO:0034067,7.9818e-02,1.0000e+01
IMP_SCORE,6013,GO:0005225,7.9805e-02,2.6000e+01
IMP_SCORE,6014,GO:0042826,7.9773e-02,6.7000e+01
IMP_SCORE,6015,GO:1901020,7.9680e-02,6.0000e+00
IMP_SCORE,6016,GO:0042405,7.9677e-02,4.0000e+00
IMP_SCORE,6017,GO:0001541,7.9628e-02,1.1000e+01
IMP_SCORE,6018,GO:0016798,7.9608e-02,1.4400e+02
IMP_SCORE,6019,GO:0000780,7.9492e-02,6.0000e+00
IMP_SCORE,6020,GO:0005849,7.9267e-02,5.0000e+00
IMP_SCORE,6021,GO:0061512,7.9066e-02,1.3000e+01
IMP_SCORE,6022,GO:0044183,7.9022e-02,3.1000e+01
IMP_SCORE,6023,GO:0008375,7.8961e-02,5.2000e+01
IMP_SCORE,6024,GO:0003684,7.8949e-02,2.6000e+01
IMP_SCORE,6025,GO:0003002,7.8805e-02,7.1000e+01
IMP_SCORE,6026,GO:0045026,7.8764e-02,2.8000e+01
IMP_SCORE,6027,GO:0003151,7.8674e-02,1.5000e+01
IMP_SCORE,6028,GO:0030049,7.8640e-02,3.0000e+01
IMP_SCORE,6029,GO:1903523,7.8514e-02,7.0000e+00
IMP_SCORE,6030,GO:0005976,7.8455e-02,3.9000e+01
IMP_SCORE,6031,GO:0097369,7.8374e-02,7.0000e+00
IMP_SCORE,6032,GO:0006476,7.8222e-02,1.9000e+01
IMP_SCORE,6033,GO:0031231,7.8156e-02,2.1000e+01
IMP_SCORE,6034,GO:0043967,7.8053e-02,1.5000e+01
IMP_SCORE,6035,GO:0005614,7.8042e-02,2.0000e+01
IMP_SCORE,6036,GO:0008584,7.8035e-02,2.3000e+01
IMP_SCORE,6037,GO:0008156,7.8002e-02,1.7000e+01
IMP_SCORE,6038,GO:0016765,7.7965e-02,1.0000e+02
IMP_SCORE,6039,GO:0051393,7.7949e-02,3.9000e+01
IMP_SCORE,6040,GO:0022404,7.7836e-02,2.6000e+01
IMP_SCORE,6041,GO:0005504,7.7835e-02,2.9000e+01
IMP_SCORE,6042,GO:0005979,7.7793e-02,1.3000e+01
IMP_SCORE,6043,GO:0045494,7.7718e-02,2.2000e+01
IMP_SCORE,6044,GO:0006654,7.7716e-02,1.7000e+01
IMP_SCORE,6045,GO:1902476,7.7588e-02,4.7000e+01
IMP_SCORE,6046,GO:0044728,7.7579e-02,1.9000e+01
IMP_SCORE,6047,GO:0004812,7.7533e-02,3.2000e+01
IMP_SCORE,6048,GO:0035428,7.7523e-02,1.3000e+01
IMP_SCORE,6049,GO:0016780,7.7517e-02,1.7000e+01
IMP_SCORE,6050,GO:0046965,7.7459e-02,2.0000e+00
IMP_SCORE,6051,GO:0061025,7.7451e-02,6.1000e+01
IMP_SCORE,6052,GO:0009791,7.7235e-02,2.7000e+01
IMP_SCORE,6053,GO:0035437,7.7210e-02,6.0000e+00
IMP_SCORE,6054,GO:0008643,7.7106e-02,5.1000e+01
IMP_SCORE,6055,GO:0030134,7.7022e-02,1.8000e+01
IMP_SCORE,6056,GO:0005227,7.6922e-02,1.9000e+01
IMP_SCORE,6057,GO:0008757,7.6904e-02,8.8000e+01
IMP_SCORE,6058,GO:0009593,7.6876e-02,7.8000e+01
IMP_SCORE,6059,GO:0003376,7.6847e-02,1.5000e+01
IMP_SCORE,6060,GO:0044872,7.6814e-02,6.0000e+00
IMP_SCORE,6061,GO:0071174,7.6794e-02,3.0000e+00
IMP_SCORE,6062,GO:0016651,7.6791e-02,9.1000e+01
IMP_SCORE,6063,GO:1903825,7.6756e-02,5.1000e+01
IMP_SCORE,6064,GO:0001890,7.6733e-02,2.2000e+01
IMP_SCORE,6065,GO:0030149,7.6721e-02,4.2000e+01
IMP_SCORE,6066,GO:0022821,7.6662e-02,4.0000e+00
IMP_SCORE,6067,GO:0016327,7.6636e-02,5.0000e+01
IMP_SCORE,6068,GO:0033558,7.6445e-02,9.0000e+00
IMP_SCORE,6069,GO:0051570,7.6268e-02,7.0000e+00
IMP_SCORE,6070,GO:0060602,7.6150e-02,3.0000e+00
IMP_SCORE,6071,GO:0090575,7.6116e-02,1.8000e+01
IMP_SCORE,6072,GO:0098798,7.6081e-02,5.2000e+01
IMP_SCORE,6073,GO:0043500,7.6019e-02,7.0000e+00
IMP_SCORE,6074,GO:0033235,7.6010e-02,1.0000e+00
IMP_SCORE,6075,GO:0002053,7.6010e-02,1.0000e+00
IMP_SCORE,6076,GO:0010842,7.5939e-02,3.1000e+01
IMP_SCORE,6077,GO:0043574,7.5816e-02,1.0000e+01
IMP_SCORE,6078,GO:0098533,7.5772e-02,1.0000e+01
IMP_SCORE,6079,GO:0007210,7.5725e-02,1.4000e+01
IMP_SCORE,6080,GO:0005245,7.5715e-02,2.4000e+01
IMP_SCORE,6081,GO:0046209,7.5695e-02,1.1000e+01
IMP_SCORE,6082,GO:0016226,7.5674e-02,2.2000e+01
IMP_SCORE,6083,GO:0010826,7.5576e-02,6.0000e+00
IMP_SCORE,6084,GO:2000269,7.5534e-02,1.0000e+01
IMP_SCORE,6085,GO:0004527,7.5519e-02,2.9000e+01
IMP_SCORE,6086,GO:0072044,7.5407e-02,1.3000e+01
IMP_SCORE,6087,GO:0030835,7.5396e-02,2.5000e+01
IMP_SCORE,6088,GO:0031461,7.5232e-02,3.3000e+01
IMP_SCORE,6089,GO:0032928,7.5220e-02,1.6000e+01
IMP_SCORE,6090,GO:0050746,7.5134e-02,1.2000e+01
IMP_SCORE,6091,GO:0007179,7.5059e-02,2.9000e+01
IMP_SCORE,6092,GO:0018022,7.4990e-02,2.8000e+01
IMP_SCORE,6093,GO:0007565,7.4951e-02,6.4000e+01
IMP_SCORE,6094,GO:0061081,7.4719e-02,7.0000e+00
IMP_SCORE,6095,GO:0031903,7.4575e-02,5.3000e+01
IMP_SCORE,6096,GO:0071782,7.4523e-02,1.5000e+01
IMP_SCORE,6097,GO:0005929,7.4378e-02,2.7400e+02
IMP_SCORE,6098,GO:0070972,7.4107e-02,2.1000e+01
IMP_SCORE,6099,GO:1901685,7.4063e-02,2.8000e+01
IMP_SCORE,6100,GO:0005001,7.3579e-02,2.4000e+01
IMP_SCORE,6101,GO:0005801,7.3572e-02,3.6000e+01
IMP_SCORE,6102,GO:0072488,7.3445e-02,1.2000e+01
IMP_SCORE,6103,GO:0045948,7.3415e-02,3.0000e+00
IMP_SCORE,6104,GO:0019226,7.3387e-02,1.6000e+01
IMP_SCORE,6105,GO:0031083,7.3366e-02,1.2000e+01
IMP_SCORE,6106,GO:0043401,7.3338e-02,3.8000e+01
IMP_SCORE,6107,GO:0099003,7.3232e-02,2.7000e+01
IMP_SCORE,6108,GO:0051236,7.3163e-02,6.5000e+01
IMP_SCORE,6109,GO:0060644,7.3052e-02,3.0000e+00
IMP_SCORE,6110,GO:0005342,7.3045e-02,7.8000e+01
IMP_SCORE,6111,GO:0051261,7.3041e-02,1.6000e+01
IMP_SCORE,6112,GO:0071467,7.3025e-02,2.2000e+01
IMP_SCORE,6113,GO:0033764,7.3011e-02,2.2000e+01
IMP_SCORE,6114,GO:0044794,7.2998e-02,1.8000e+01
IMP_SCORE,6115,GO:0048019,7.2906e-02,1.0000e+00
IMP_SCORE,6116,GO:0000786,7.2879e-02,2.0000e+01
IMP_SCORE,6117,GO:0070192,7.2766e-02,1.8000e+01
IMP_SCORE,6118,GO:0019079,7.2741e-02,7.0000e+00
IMP_SCORE,6119,GO:0046323,7.2623e-02,1.1000e+01
IMP_SCORE,6120,GO:1904837,7.2436e-02,5.0000e+00
IMP_SCORE,6121,GO:0051851,7.2422e-02,2.1000e+01
IMP_SCORE,6122,GO:0002220,7.2421e-02,2.4000e+01
IMP_SCORE,6123,GO:0046838,7.2386e-02,6.0000e+00
IMP_SCORE,6124,GO:0016024,7.2362e-02,6.0000e+00
IMP_SCORE,6125,GO:0004954,7.2113e-02,7.0000e+00
IMP_SCORE,6126,GO:0018214,7.1870e-02,1.3000e+01
IMP_SCORE,6127,GO:0043968,7.1865e-02,7.0000e+00
IMP_SCORE,6128,GO:0048753,7.1850e-02,8.0000e+00
IMP_SCORE,6129,GO:0016877,7.1798e-02,3.4000e+01
IMP_SCORE,6130,GO:0002544,7.1797e-02,9.0000e+00
IMP_SCORE,6131,GO:0006271,7.1777e-02,5.0000e+00
IMP_SCORE,6132,GO:0071813,7.1689e-02,9.0000e+00
IMP_SCORE,6133,GO:0044613,7.1670e-02,3.0000e+00
IMP_SCORE,6134,GO:0043021,7.1597e-02,3.9000e+01
IMP_SCORE,6135,GO:0016208,7.1590e-02,1.4000e+01
IMP_SCORE,6136,GO:0050907,7.1538e-02,5.4000e+01
IMP_SCORE,6137,GO:0048489,7.1484e-02,2.4000e+01
IMP_SCORE,6138,GO:0030540,7.1424e-02,7.0000e+00
IMP_SCORE,6139,GO:0048535,7.1355e-02,5.0000e+00
IMP_SCORE,6140,GO:0045324,7.1272e-02,5.0000e+00
IMP_SCORE,6141,GO:1902710,7.1270e-02,5.0000e+00
IMP_SCORE,6142,GO:0001540,7.1176e-02,7.5000e+01
IMP_SCORE,6143,GO:0006301,7.0866e-02,8.0000e+00
IMP_SCORE,6144,GO:0010042,7.0779e-02,6.0000e+00
IMP_SCORE,6145,GO:0046519,7.0746e-02,1.0000e+01
IMP_SCORE,6146,GO:0039702,7.0745e-02,1.0000e+01
IMP_SCORE,6147,GO:0001502,7.0695e-02,1.6000e+01
IMP_SCORE,6148,GO:0009649,7.0602e-02,2.1000e+01
IMP_SCORE,6149,GO:0034723,7.0530e-02,2.0000e+00
IMP_SCORE,6150,GO:0002335,7.0514e-02,1.3000e+01
IMP_SCORE,6151,GO:0032823,7.0392e-02,6.0000e+00
IMP_SCORE,6152,GO:0010954,7.0389e-02,9.0000e+00
IMP_SCORE,6153,GO:0051533,7.0388e-02,2.0000e+00
IMP_SCORE,6154,GO:0000712,7.0355e-02,5.0000e+00
IMP_SCORE,6155,GO:0035601,7.0296e-02,2.8000e+01
IMP_SCORE,6156,GO:0071824,7.0130e-02,8.6000e+01
IMP_SCORE,6157,GO:0034142,7.0038e-02,1.3000e+01
IMP_SCORE,6158,GO:0010559,6.9967e-02,1.8000e+01
IMP_SCORE,6159,GO:0006110,6.9963e-02,5.0000e+00
IMP_SCORE,6160,GO:0016925,6.9949e-02,3.9000e+01
IMP_SCORE,6161,GO:0006839,6.9926e-02,4.7000e+01
IMP_SCORE,6162,GO:0009205,6.9838e-02,2.5000e+01
IMP_SCORE,6163,GO:0007368,6.9761e-02,2.4000e+01
IMP_SCORE,6164,GO:0048514,6.9760e-02,1.1000e+01
IMP_SCORE,6165,GO:1902882,6.9700e-02,2.0000e+01
IMP_SCORE,6166,GO:0043014,6.9645e-02,2.0000e+01
IMP_SCORE,6167,GO:0000963,6.9575e-02,8.0000e+00
IMP_SCORE,6168,GO:0035136,6.9527e-02,2.7000e+01
IMP_SCORE,6169,GO:0016229,6.9462e-02,2.4000e+01
IMP_SCORE,6170,GO:0055069,6.9396e-02,7.0000e+00
IMP_SCORE,6171,GO:0034243,6.9378e-02,1.0000e+01
IMP_SCORE,6172,GO:0071577,6.9377e-02,2.1000e+01
IMP_SCORE,6173,GO:0015816,6.9375e-02,6.0000e+00
IMP_SCORE,6174,GO:0072678,6.9191e-02,6.0000e+00
IMP_SCORE,6175,GO:0021527,6.9179e-02,3.0000e+00
IMP_SCORE,6176,GO:0032228,6.9166e-02,1.2000e+01
IMP_SCORE,6177,GO:0030803,6.9163e-02,4.0000e+00
IMP_SCORE,6178,GO:0035113,6.9104e-02,2.1000e+01
IMP_SCORE,6179,GO:0046852,6.9010e-02,2.0000e+00
IMP_SCORE,6180,GO:0032814,6.8952e-02,7.0000e+00
IMP_SCORE,6181,GO:2000772,6.8936e-02,1.0000e+01
IMP_SCORE,6182,GO:1901343,6.8917e-02,3.8000e+01
IMP_SCORE,6183,GO:0050953,6.8878e-02,1.4900e+02
IMP_SCORE,6184,GO:0033139,6.8852e-02,5.0000e+00
IMP_SCORE,6185,GO:0031624,6.8668e-02,7.0000e+00
IMP_SCORE,6186,GO:0050849,6.8529e-02,6.0000e+00
IMP_SCORE,6187,GO:0046676,6.8507e-02,1.3000e+01
IMP_SCORE,6188,GO:0060334,6.8492e-02,1.5000e+01
IMP_SCORE,6189,GO:0034062,6.8291e-02,3.2000e+01
IMP_SCORE,6190,GO:0006098,6.8261e-02,5.0000e+00
IMP_SCORE,6191,GO:0000038,6.8258e-02,3.9000e+01
IMP_SCORE,6192,GO:0009111,6.8253e-02,3.0000e+00
IMP_SCORE,6193,GO:0071867,6.8080e-02,1.3000e+01
IMP_SCORE,6194,GO:0033033,6.8026e-02,1.0000e+01
IMP_SCORE,6195,GO:0060632,6.8005e-02,1.7000e+01
IMP_SCORE,6196,GO:2000380,6.7997e-02,2.0000e+00
IMP_SCORE,6197,GO:0048268,6.7750e-02,1.8000e+01
IMP_SCORE,6198,GO:0043149,6.7722e-02,1.2000e+01
IMP_SCORE,6199,GO:0000045,6.7719e-02,1.2000e+01
IMP_SCORE,6200,GO:0030282,6.7719e-02,2.9000e+01
IMP_SCORE,6201,GO:0051963,6.7694e-02,6.1000e+01
IMP_SCORE,6202,GO:2000105,6.7661e-02,4.0000e+00
IMP_SCORE,6203,GO:1903725,6.7647e-02,8.0000e+00
IMP_SCORE,6204,GO:0043176,6.7625e-02,5.0000e+00
IMP_SCORE,6205,GO:0005313,6.7501e-02,1.4000e+01
IMP_SCORE,6206,GO:0072348,6.7416e-02,2.2000e+01
IMP_SCORE,6207,GO:0051196,6.7402e-02,1.6000e+01
IMP_SCORE,6208,GO:0042754,6.7324e-02,5.0000e+00
IMP_SCORE,6209,GO:0000387,6.7284e-02,2.3000e+01
IMP_SCORE,6210,GO:0005267,6.7007e-02,5.2000e+01
IMP_SCORE,6211,GO:0045836,6.7004e-02,1.0000e+00
IMP_SCORE,6212,GO:0008528,6.6861e-02,5.7000e+01
IMP_SCORE,6213,GO:0043094,6.6850e-02,2.6000e+01
IMP_SCORE,6214,GO:0030326,6.6625e-02,2.3000e+01
IMP_SCORE,6215,GO:0031023,6.6503e-02,3.6000e+01
IMP_SCORE,6216,GO:0048663,6.6424e-02,1.7000e+01
IMP_SCORE,6217,GO:0070126,6.6283e-02,2.5000e+01
IMP_SCORE,6218,GO:0051057,6.6278e-02,1.2000e+01
IMP_SCORE,6219,GO:0000301,6.6264e-02,1.8000e+01
IMP_SCORE,6220,GO:0010896,6.6184e-02,4.0000e+00
IMP_SCORE,6221,GO:1905332,6.6169e-02,2.0000e+00
IMP_SCORE,6222,GO:0000049,6.6136e-02,2.0000e+01
IMP_SCORE,6223,GO:0034356,6.6036e-02,4.0000e+00
IMP_SCORE,6224,GO:0071004,6.5798e-02,8.0000e+00
IMP_SCORE,6225,GO:1903557,6.5787e-02,2.0000e+01
IMP_SCORE,6226,GO:0070098,6.5740e-02,3.7000e+01
IMP_SCORE,6227,GO:0070461,6.5619e-02,5.0000e+00
IMP_SCORE,6228,GO:0016854,6.5541e-02,5.0000e+01
IMP_SCORE,6229,GO:0031005,6.5450e-02,2.6000e+01
IMP_SCORE,6230,GO:0032069,6.5441e-02,2.0000e+00
IMP_SCORE,6231,GO:0005840,6.5425e-02,4.5000e+01
IMP_SCORE,6232,GO:0006334,6.5364e-02,3.5000e+01
IMP_SCORE,6233,GO:0032495,6.5287e-02,1.5000e+01
IMP_SCORE,6234,GO:0042743,6.5287e-02,1.6000e+01
IMP_SCORE,6235,GO:0000578,6.5187e-02,1.5000e+01
IMP_SCORE,6236,GO:0034728,6.5111e-02,5.0000e+01
IMP_SCORE,6237,GO:0006182,6.4881e-02,1.0000e+00
IMP_SCORE,6238,GO:0010881,6.4810e-02,2.0000e+00
IMP_SCORE,6239,GO:0050906,6.4755e-02,6.2000e+01
IMP_SCORE,6240,GO:0016741,6.4682e-02,2.2800e+02
IMP_SCORE,6241,GO:0043536,6.4569e-02,7.0000e+00
IMP_SCORE,6242,GO:0003785,6.4474e-02,1.5000e+01
IMP_SCORE,6243,GO:0007369,6.4386e-02,2.6000e+01
IMP_SCORE,6244,GO:0046185,6.4372e-02,6.0000e+00
IMP_SCORE,6245,GO:0001921,6.4360e-02,1.0000e+01
IMP_SCORE,6246,GO:0043092,6.4341e-02,5.0000e+00
IMP_SCORE,6247,GO:0002507,6.4264e-02,2.0000e+00
IMP_SCORE,6248,GO:0008171,6.4249e-02,1.6000e+01
IMP_SCORE,6249,GO:0033017,6.4239e-02,1.5000e+01
IMP_SCORE,6250,GO:0034501,6.4048e-02,4.0000e+00
IMP_SCORE,6251,GO:0007202,6.3984e-02,6.0000e+00
IMP_SCORE,6252,GO:0005501,6.3983e-02,2.8000e+01
IMP_SCORE,6253,GO:0035025,6.3931e-02,8.0000e+00
IMP_SCORE,6254,GO:1905354,6.3896e-02,2.0000e+01
IMP_SCORE,6255,GO:0070202,6.3876e-02,2.0000e+00
IMP_SCORE,6256,GO:2001044,6.3806e-02,1.3000e+01
IMP_SCORE,6257,GO:0044445,6.3683e-02,7.6000e+01
IMP_SCORE,6258,GO:0005243,6.3646e-02,1.3000e+01
IMP_SCORE,6259,GO:0006069,6.3643e-02,4.5000e+01
IMP_SCORE,6260,GO:1903209,6.3624e-02,6.0000e+00
IMP_SCORE,6261,GO:0003093,6.3544e-02,3.0000e+00
IMP_SCORE,6262,GO:0032836,6.3520e-02,7.0000e+00
IMP_SCORE,6263,GO:0031282,6.3516e-02,5.0000e+00
IMP_SCORE,6264,GO:0015145,6.3497e-02,2.3000e+01
IMP_SCORE,6265,GO:0071371,6.3483e-02,2.0000e+00
IMP_SCORE,6266,GO:0003341,6.3441e-02,2.6000e+01
IMP_SCORE,6267,GO:0101005,6.3432e-02,5.2000e+01
IMP_SCORE,6268,GO:0007064,6.3379e-02,4.0000e+00
IMP_SCORE,6269,GO:0042809,6.3361e-02,2.0000e+00
IMP_SCORE,6270,GO:0052652,6.3281e-02,4.0000e+00
IMP_SCORE,6271,GO:0070988,6.3157e-02,2.6000e+01
IMP_SCORE,6272,GO:0033141,6.3040e-02,7.0000e+00
IMP_SCORE,6273,GO:0005351,6.2991e-02,2.2000e+01
IMP_SCORE,6274,GO:0002756,6.2978e-02,7.0000e+00
IMP_SCORE,6275,GO:0006735,6.2937e-02,7.0000e+00
IMP_SCORE,6276,GO:0016820,6.2934e-02,5.1000e+01
IMP_SCORE,6277,GO:0004181,6.2857e-02,1.8000e+01
IMP_SCORE,6278,GO:0090646,6.2827e-02,4.0000e+00
IMP_SCORE,6279,GO:0006363,6.2802e-02,5.0000e+00
IMP_SCORE,6280,GO:0015114,6.2612e-02,8.0000e+00
IMP_SCORE,6281,GO:0034483,6.2461e-02,5.0000e+00
IMP_SCORE,6282,GO:0008170,6.2444e-02,3.6000e+01
IMP_SCORE,6283,GO:0006183,6.2388e-02,2.0000e+00
IMP_SCORE,6284,GO:1905368,6.2329e-02,4.3000e+01
IMP_SCORE,6285,GO:0015296,6.2313e-02,2.2000e+01
IMP_SCORE,6286,GO:0008392,6.2228e-02,1.2000e+01
IMP_SCORE,6287,GO:0000795,6.2135e-02,8.0000e+00
IMP_SCORE,6288,GO:0051782,6.2048e-02,1.4000e+01
IMP_SCORE,6289,GO:0043586,6.2024e-02,6.0000e+00
IMP_SCORE,6290,GO:0030490,6.2017e-02,2.0000e+01
IMP_SCORE,6291,GO:0009954,6.1957e-02,9.0000e+00
IMP_SCORE,6292,GO:0000123,6.1911e-02,3.9000e+01
IMP_SCORE,6293,GO:0022624,6.1774e-02,3.0000e+00
IMP_SCORE,6294,GO:0016918,6.1760e-02,1.9000e+01
IMP_SCORE,6295,GO:0003755,6.1708e-02,4.2000e+01
IMP_SCORE,6296,GO:0035518,6.1696e-02,2.0000e+00
IMP_SCORE,6297,GO:0098800,6.1660e-02,1.6000e+01
IMP_SCORE,6298,GO:0051031,6.1613e-02,4.0000e+00
IMP_SCORE,6299,GO:0072600,6.1352e-02,1.9000e+01
IMP_SCORE,6300,GO:0048532,6.1324e-02,1.2000e+01
IMP_SCORE,6301,GO:0007250,6.1292e-02,8.0000e+00
IMP_SCORE,6302,GO:0005104,6.1289e-02,4.0000e+00
IMP_SCORE,6303,GO:0032968,6.1212e-02,3.0000e+00
IMP_SCORE,6304,GO:1904814,6.1208e-02,4.0000e+00
IMP_SCORE,6305,GO:0000271,6.1173e-02,1.0000e+01
IMP_SCORE,6306,GO:0031123,6.1064e-02,3.2000e+01
IMP_SCORE,6307,GO:0043383,6.0825e-02,2.0000e+00
IMP_SCORE,6308,GO:1901687,6.0792e-02,2.4000e+01
IMP_SCORE,6309,GO:0099518,6.0754e-02,1.4000e+01
IMP_SCORE,6310,GO:0090305,6.0703e-02,8.3000e+01
IMP_SCORE,6311,GO:0048265,6.0675e-02,5.0000e+00
IMP_SCORE,6312,GO:0010833,6.0637e-02,6.0000e+00
IMP_SCORE,6313,GO:0007286,6.0540e-02,3.5000e+01
IMP_SCORE,6314,GO:0039535,6.0450e-02,2.0000e+00
IMP_SCORE,6315,GO:0006368,6.0127e-02,1.5000e+01
IMP_SCORE,6316,GO:0097031,5.9982e-02,1.9000e+01
IMP_SCORE,6317,GO:0042474,5.9642e-02,1.3000e+01
IMP_SCORE,6318,GO:0007512,5.9638e-02,5.0000e+00
IMP_SCORE,6319,GO:0035115,5.9638e-02,7.0000e+00
IMP_SCORE,6320,GO:0007156,5.9607e-02,1.3600e+02
IMP_SCORE,6321,GO:0099623,5.9572e-02,3.0000e+00
IMP_SCORE,6322,GO:0017187,5.9466e-02,9.0000e+00
IMP_SCORE,6323,GO:0031124,5.9391e-02,2.6000e+01
IMP_SCORE,6324,GO:0007249,5.9316e-02,3.0000e+01
IMP_SCORE,6325,GO:0097320,5.9240e-02,6.0000e+00
IMP_SCORE,6326,GO:0071320,5.9216e-02,1.2000e+01
IMP_SCORE,6327,GO:1903421,5.9080e-02,5.0000e+00
IMP_SCORE,6328,GO:0071379,5.9057e-02,5.0000e+00
IMP_SCORE,6329,GO:0001759,5.9022e-02,4.0000e+00
IMP_SCORE,6330,GO:0070507,5.8935e-02,5.0000e+01
IMP_SCORE,6331,GO:0045604,5.8918e-02,1.3000e+01
IMP_SCORE,6332,GO:0030126,5.8702e-02,1.1000e+01
IMP_SCORE,6333,GO:0097502,5.8488e-02,2.6000e+01
IMP_SCORE,6334,GO:0019184,5.8479e-02,2.2000e+01
[truncated: 2,211,960 more chars]
