# Supplementary material for: A new approach for interpreting Random Forest models and its application to the biology of ageing
Source: Bioinformatics. 2018 Feb 16;34(14):2449–56. doi: 10.1093/bioinformatics/bty087 (PMC6041990; doi:10.1093/bioinformatics/bty087)
Supplement: Supplementary Data [file bty087_src_code_and_dataset.zip › src_code_and_dataset/results/7_false.txt]

PARAM, Using dataset: /pi/home/cug/ff79/GCWA/datasets/go.arff
PARAM, Using class: class_expression_brain
PARAM, Number of iterations: 100,200,300,
PARAM, Max. depth: 0
PARAM, Random seed: 7
PARAM, Number of random selected features used in each split: 0.5,1.0,2.0,
PARAM, Do IB undersample: false
PARAM, N. of min. positive values: 10
PARAM, N. bins: -1
STATS_LATEX_DB & go.arff & class_expression_brain & 17716 & 7491 & N:17149 / O:420 / U:147 /  \\ 
CROSSVALID_STATS_BEGIN

Correctly Classified Instances       17140               96.7487 %
Incorrectly Classified Instances       576                3.2513 %
Kappa statistic                          0.0218
Mean absolute error                      0.0293
Root mean squared error                  0.1246
Relative absolute error                 93.674  %
Root relative squared error             99.8104 %
Total Number of Instances            17716     

=== Detailed Accuracy By Class ===

                 TP Rate  FP Rate  Precision  Recall   F-Measure  MCC      ROC Area  PRC Area  Class
                 0.999    0.988    0.968      0.999    0.983      0.056    0.688     0.982     N
                 0.017    0.001    0.412      0.017    0.032      0.079    0.729     0.095     O
                 0.000    0.000    0.000      0.000    0.000      -0.002   0.643     0.018     U
                 0.000    0.000    0.000      0.000    0.000      0.000    ?         ?         ?
Weighted Avg.    0.967    0.956    0.947      0.967    0.953      0.056    0.689     0.953     

=== Confusion Matrix ===

     a     b     c     d   <-- classified as
 17133    10     6     0 |     a = N
   413     7     0     0 |     b = O
   147     0     0     0 |     c = U
     0     0     0     0 |     d = ?

CROSSVALID_STATS_END
STATS_LATEX_ACC & go.arff & class_expression_brain & 0.947 & 0.967 & 0.953 & 0.689 & 0.953 \\ 
STATS_LATEX_ACC_PER & go.arff & class_expression_brain & 0.968 & 0.999 & 0.983 & 0.688 & 0.982 & N \\ 
STATS_LATEX_ACC_PER & go.arff & class_expression_brain & 0.412 & 0.017 & 0.032 & 0.729 & 0.095 & O \\ 
STATS_LATEX_ACC_PER & go.arff & class_expression_brain & 0.000 & 0.000 & 0.000 & 0.643 & 0.018 & U \\ 
ROCPOINTS_N,0.0533,1.0000,1.0000,0.9680,1.0000
ROCPOINTS_N,0.0767,0.9982,1.0000,0.9680,1.0000
ROCPOINTS_N,0.0900,0.9965,1.0000,0.9681,1.0000
ROCPOINTS_N,0.2133,0.9947,1.0000,0.9682,1.0000
ROCPOINTS_N,0.2867,0.9929,1.0000,0.9682,1.0000
ROCPOINTS_N,0.3197,0.9929,0.9999,0.9682,0.9999
ROCPOINTS_N,0.3300,0.9929,0.9999,0.9682,0.9999
ROCPOINTS_N,0.3500,0.9929,0.9998,0.9682,0.9998
ROCPOINTS_N,0.3533,0.9929,0.9998,0.9682,0.9998
ROCPOINTS_N,0.3633,0.9929,0.9997,0.9682,0.9997
ROCPOINTS_N,0.3930,0.9929,0.9997,0.9682,0.9997
ROCPOINTS_N,0.3967,0.9929,0.9995,0.9682,0.9995
ROCPOINTS_N,0.4000,0.9929,0.9995,0.9682,0.9995
ROCPOINTS_N,0.4067,0.9912,0.9995,0.9683,0.9995
ROCPOINTS_N,0.4167,0.9912,0.9994,0.9683,0.9994
ROCPOINTS_N,0.4200,0.9912,0.9994,0.9682,0.9994
ROCPOINTS_N,0.4367,0.9912,0.9993,0.9682,0.9993
ROCPOINTS_N,0.4600,0.9894,0.9992,0.9683,0.9992
ROCPOINTS_N,0.4867,0.9894,0.9992,0.9683,0.9992
ROCPOINTS_N,0.4933,0.9894,0.9991,0.9683,0.9991
ROCPOINTS_N,0.4967,0.9894,0.9991,0.9683,0.9991
ROCPOINTS_N,0.5067,0.9877,0.9991,0.9683,0.9991
ROCPOINTS_N,0.5100,0.9877,0.9990,0.9683,0.9990
ROCPOINTS_N,0.5167,0.9877,0.9990,0.9683,0.9990
ROCPOINTS_N,0.5200,0.9859,0.9988,0.9684,0.9988
ROCPOINTS_N,0.5233,0.9841,0.9988,0.9685,0.9988
ROCPOINTS_N,0.5367,0.9841,0.9988,0.9684,0.9988
ROCPOINTS_N,0.5400,0.9841,0.9987,0.9684,0.9987
ROCPOINTS_N,0.5406,0.9824,0.9987,0.9685,0.9987
ROCPOINTS_N,0.5433,0.9824,0.9987,0.9685,0.9987
ROCPOINTS_N,0.5487,0.9806,0.9987,0.9686,0.9987
ROCPOINTS_N,0.5500,0.9806,0.9986,0.9686,0.9986
ROCPOINTS_N,0.5600,0.9806,0.9985,0.9686,0.9985
ROCPOINTS_N,0.5633,0.9788,0.9985,0.9686,0.9985
ROCPOINTS_N,0.5646,0.9788,0.9984,0.9686,0.9984
ROCPOINTS_N,0.5656,0.9788,0.9983,0.9686,0.9983
ROCPOINTS_N,0.5700,0.9788,0.9983,0.9686,0.9983
ROCPOINTS_N,0.5703,0.9788,0.9982,0.9686,0.9982
ROCPOINTS_N,0.5733,0.9788,0.9981,0.9686,0.9981
ROCPOINTS_N,0.5819,0.9788,0.9980,0.9686,0.9980
ROCPOINTS_N,0.5833,0.9788,0.9980,0.9686,0.9980
ROCPOINTS_N,0.5867,0.9771,0.9979,0.9686,0.9979
ROCPOINTS_N,0.5933,0.9771,0.9978,0.9686,0.9978
ROCPOINTS_N,0.6067,0.9771,0.9977,0.9686,0.9977
ROCPOINTS_N,0.6100,0.9771,0.9977,0.9686,0.9977
ROCPOINTS_N,0.6133,0.9771,0.9976,0.9686,0.9976
ROCPOINTS_N,0.6167,0.9753,0.9975,0.9687,0.9975
ROCPOINTS_N,0.6200,0.9753,0.9974,0.9687,0.9974
ROCPOINTS_N,0.6233,0.9753,0.9973,0.9687,0.9973
ROCPOINTS_N,0.6254,0.9753,0.9971,0.9687,0.9971
ROCPOINTS_N,0.6267,0.9753,0.9971,0.9687,0.9971
ROCPOINTS_N,0.6292,0.9753,0.9970,0.9687,0.9970
ROCPOINTS_N,0.6300,0.9753,0.9969,0.9687,0.9969
ROCPOINTS_N,0.6351,0.9753,0.9967,0.9687,0.9967
ROCPOINTS_N,0.6433,0.9753,0.9967,0.9687,0.9967
ROCPOINTS_N,0.6456,0.9753,0.9966,0.9687,0.9966
ROCPOINTS_N,0.6467,0.9753,0.9965,0.9687,0.9965
ROCPOINTS_N,0.6533,0.9753,0.9964,0.9687,0.9964
ROCPOINTS_N,0.6567,0.9753,0.9963,0.9686,0.9963
ROCPOINTS_N,0.6600,0.9753,0.9962,0.9686,0.9962
ROCPOINTS_N,0.6629,0.9753,0.9961,0.9686,0.9961
ROCPOINTS_N,0.6633,0.9753,0.9960,0.9686,0.9960
ROCPOINTS_N,0.6636,0.9753,0.9959,0.9686,0.9959
ROCPOINTS_N,0.6636,0.9753,0.9958,0.9686,0.9958
ROCPOINTS_N,0.6649,0.9753,0.9957,0.9686,0.9957
ROCPOINTS_N,0.6667,0.9753,0.9957,0.9686,0.9957
ROCPOINTS_N,0.6699,0.9753,0.9956,0.9686,0.9956
ROCPOINTS_N,0.6700,0.9735,0.9956,0.9687,0.9956
ROCPOINTS_N,0.6767,0.9718,0.9956,0.9687,0.9956
ROCPOINTS_N,0.6793,0.9718,0.9956,0.9687,0.9956
ROCPOINTS_N,0.6800,0.9718,0.9955,0.9687,0.9955
ROCPOINTS_N,0.6823,0.9700,0.9954,0.9688,0.9954
ROCPOINTS_N,0.6833,0.9700,0.9953,0.9688,0.9953
ROCPOINTS_N,0.6867,0.9700,0.9952,0.9688,0.9952
ROCPOINTS_N,0.6900,0.9700,0.9952,0.9688,0.9952
ROCPOINTS_N,0.6933,0.9700,0.9950,0.9688,0.9950
ROCPOINTS_N,0.6967,0.9683,0.9949,0.9688,0.9949
ROCPOINTS_N,0.7000,0.9683,0.9949,0.9688,0.9949
ROCPOINTS_N,0.7033,0.9665,0.9948,0.9689,0.9948
ROCPOINTS_N,0.7067,0.9647,0.9948,0.9689,0.9948
ROCPOINTS_N,0.7100,0.9630,0.9948,0.9690,0.9948
ROCPOINTS_N,0.7133,0.9630,0.9946,0.9690,0.9946
ROCPOINTS_N,0.7167,0.9630,0.9945,0.9690,0.9945
ROCPOINTS_N,0.7200,0.9594,0.9943,0.9691,0.9943
ROCPOINTS_N,0.7233,0.9594,0.9941,0.9691,0.9941
ROCPOINTS_N,0.7267,0.9577,0.9939,0.9691,0.9939
ROCPOINTS_N,0.7290,0.9577,0.9936,0.9691,0.9936
ROCPOINTS_N,0.7300,0.9577,0.9936,0.9691,0.9936
ROCPOINTS_N,0.7333,0.9559,0.9935,0.9692,0.9935
ROCPOINTS_N,0.7367,0.9541,0.9934,0.9692,0.9934
ROCPOINTS_N,0.7400,0.9541,0.9934,0.9692,0.9934
ROCPOINTS_N,0.7433,0.9541,0.9933,0.9692,0.9933
ROCPOINTS_N,0.7467,0.9541,0.9931,0.9692,0.9931
ROCPOINTS_N,0.7500,0.9524,0.9930,0.9693,0.9930
ROCPOINTS_N,0.7522,0.9524,0.9927,0.9693,0.9927
ROCPOINTS_N,0.7533,0.9506,0.9927,0.9693,0.9927
ROCPOINTS_N,0.7567,0.9489,0.9926,0.9694,0.9926
ROCPOINTS_N,0.7578,0.9471,0.9922,0.9694,0.9922
ROCPOINTS_N,0.7600,0.9471,0.9922,0.9694,0.9922
ROCPOINTS_N,0.7633,0.9471,0.9921,0.9694,0.9921
ROCPOINTS_N,0.7639,0.9471,0.9920,0.9694,0.9920
ROCPOINTS_N,0.7667,0.9471,0.9919,0.9694,0.9919
ROCPOINTS_N,0.7700,0.9471,0.9915,0.9694,0.9915
ROCPOINTS_N,0.7733,0.9453,0.9913,0.9694,0.9913
ROCPOINTS_N,0.7767,0.9418,0.9911,0.9695,0.9911
ROCPOINTS_N,0.7800,0.9418,0.9907,0.9695,0.9907
ROCPOINTS_N,0.7812,0.9400,0.9902,0.9696,0.9902
ROCPOINTS_N,0.7831,0.9400,0.9901,0.9696,0.9901
ROCPOINTS_N,0.7833,0.9400,0.9901,0.9696,0.9901
ROCPOINTS_N,0.7867,0.9383,0.9900,0.9696,0.9900
ROCPOINTS_N,0.7900,0.9383,0.9897,0.9696,0.9897
ROCPOINTS_N,0.7903,0.9347,0.9896,0.9697,0.9896
ROCPOINTS_N,0.7933,0.9347,0.9896,0.9697,0.9896
ROCPOINTS_N,0.7967,0.9347,0.9892,0.9697,0.9892
ROCPOINTS_N,0.7999,0.9347,0.9889,0.9697,0.9889
ROCPOINTS_N,0.8000,0.9347,0.9889,0.9697,0.9889
ROCPOINTS_N,0.8033,0.9330,0.9885,0.9697,0.9885
ROCPOINTS_N,0.8050,0.9295,0.9879,0.9698,0.9879
ROCPOINTS_N,0.8067,0.9295,0.9879,0.9698,0.9879
ROCPOINTS_N,0.8100,0.9277,0.9876,0.9699,0.9876
ROCPOINTS_N,0.8133,0.9242,0.9869,0.9700,0.9869
ROCPOINTS_N,0.8145,0.9224,0.9864,0.9700,0.9864
ROCPOINTS_N,0.8154,0.9224,0.9863,0.9700,0.9863
ROCPOINTS_N,0.8159,0.9224,0.9862,0.9700,0.9862
ROCPOINTS_N,0.8167,0.9224,0.9862,0.9700,0.9862
ROCPOINTS_N,0.8200,0.9136,0.9858,0.9703,0.9858
ROCPOINTS_N,0.8233,0.9083,0.9851,0.9704,0.9851
ROCPOINTS_N,0.8250,0.9065,0.9846,0.9705,0.9846
ROCPOINTS_N,0.8267,0.9065,0.9845,0.9705,0.9845
ROCPOINTS_N,0.8300,0.9030,0.9836,0.9705,0.9836
ROCPOINTS_N,0.8333,0.8924,0.9827,0.9708,0.9827
ROCPOINTS_N,0.8351,0.8924,0.9820,0.9708,0.9820
ROCPOINTS_N,0.8367,0.8924,0.9820,0.9708,0.9820
ROCPOINTS_N,0.8385,0.8871,0.9811,0.9710,0.9811
ROCPOINTS_N,0.8400,0.8871,0.9810,0.9710,0.9810
ROCPOINTS_N,0.8433,0.8818,0.9802,0.9711,0.9802
ROCPOINTS_N,0.8467,0.8783,0.9796,0.9712,0.9796
ROCPOINTS_N,0.8500,0.8765,0.9785,0.9712,0.9785
ROCPOINTS_N,0.8533,0.8713,0.9769,0.9714,0.9769
ROCPOINTS_N,0.8543,0.8713,0.9759,0.9713,0.9759
ROCPOINTS_N,0.8544,0.8713,0.9758,0.9713,0.9758
ROCPOINTS_N,0.8555,0.8713,0.9757,0.9713,0.9757
ROCPOINTS_N,0.8561,0.8713,0.9757,0.9713,0.9757
ROCPOINTS_N,0.8567,0.8713,0.9756,0.9713,0.9756
ROCPOINTS_N,0.8583,0.8660,0.9744,0.9715,0.9744
ROCPOINTS_N,0.8600,0.8660,0.9743,0.9715,0.9743
ROCPOINTS_N,0.8620,0.8642,0.9728,0.9715,0.9728
ROCPOINTS_N,0.8625,0.8642,0.9727,0.9715,0.9727
ROCPOINTS_N,0.8633,0.8642,0.9727,0.9715,0.9727
ROCPOINTS_N,0.8646,0.8642,0.9711,0.9714,0.9711
ROCPOINTS_N,0.8667,0.8624,0.9711,0.9715,0.9711
ROCPOINTS_N,0.8700,0.8571,0.9695,0.9716,0.9695
ROCPOINTS_N,0.8722,0.8483,0.9674,0.9718,0.9674
ROCPOINTS_N,0.8729,0.8483,0.9673,0.9718,0.9673
ROCPOINTS_N,0.8733,0.8483,0.9673,0.9718,0.9673
ROCPOINTS_N,0.8739,0.8360,0.9654,0.9722,0.9654
ROCPOINTS_N,0.8744,0.8360,0.9652,0.9722,0.9652
ROCPOINTS_N,0.8745,0.8360,0.9652,0.9722,0.9652
ROCPOINTS_N,0.8751,0.8360,0.9651,0.9722,0.9651
ROCPOINTS_N,0.8767,0.8360,0.9650,0.9722,0.9650
ROCPOINTS_N,0.8783,0.8289,0.9626,0.9723,0.9626
ROCPOINTS_N,0.8800,0.8289,0.9626,0.9723,0.9626
ROCPOINTS_N,0.8822,0.8236,0.9609,0.9724,0.9609
ROCPOINTS_N,0.8833,0.8236,0.9609,0.9724,0.9609
ROCPOINTS_N,0.8839,0.8166,0.9583,0.9726,0.9583
ROCPOINTS_N,0.8867,0.8166,0.9582,0.9726,0.9582
ROCPOINTS_N,0.8869,0.8113,0.9554,0.9727,0.9554
ROCPOINTS_N,0.8889,0.8113,0.9553,0.9727,0.9553
ROCPOINTS_N,0.8896,0.8113,0.9553,0.9727,0.9553
ROCPOINTS_N,0.8900,0.8113,0.9552,0.9727,0.9552
ROCPOINTS_N,0.8908,0.8007,0.9527,0.9730,0.9527
ROCPOINTS_N,0.8922,0.8007,0.9526,0.9730,0.9526
ROCPOINTS_N,0.8933,0.8007,0.9525,0.9730,0.9525
ROCPOINTS_N,0.8933,0.8007,0.9525,0.9730,0.9525
ROCPOINTS_N,0.8964,0.7954,0.9494,0.9730,0.9494
ROCPOINTS_N,0.8967,0.7954,0.9494,0.9730,0.9494
ROCPOINTS_N,0.8973,0.7884,0.9455,0.9732,0.9455
ROCPOINTS_N,0.8983,0.7884,0.9455,0.9732,0.9455
ROCPOINTS_N,0.9000,0.7884,0.9454,0.9732,0.9454
ROCPOINTS_N,0.9002,0.7795,0.9412,0.9733,0.9412
ROCPOINTS_N,0.9004,0.7795,0.9412,0.9733,0.9412
ROCPOINTS_N,0.9005,0.7795,0.9411,0.9733,0.9411
ROCPOINTS_N,0.9009,0.7795,0.9410,0.9733,0.9410
ROCPOINTS_N,0.9011,0.7795,0.9410,0.9733,0.9410
ROCPOINTS_N,0.9015,0.7795,0.9409,0.9733,0.9409
ROCPOINTS_N,0.9017,0.7795,0.9409,0.9733,0.9409
ROCPOINTS_N,0.9023,0.7795,0.9408,0.9733,0.9408
ROCPOINTS_N,0.9029,0.7795,0.9408,0.9733,0.9408
ROCPOINTS_N,0.9033,0.7795,0.9407,0.9733,0.9407
ROCPOINTS_N,0.9050,0.7743,0.9371,0.9734,0.9371
ROCPOINTS_N,0.9057,0.7743,0.9371,0.9734,0.9371
ROCPOINTS_N,0.9067,0.7743,0.9370,0.9734,0.9370
ROCPOINTS_N,0.9069,0.7672,0.9319,0.9735,0.9319
ROCPOINTS_N,0.9071,0.7672,0.9318,0.9735,0.9318
ROCPOINTS_N,0.9083,0.7672,0.9317,0.9735,0.9317
ROCPOINTS_N,0.9092,0.7672,0.9316,0.9735,0.9316
ROCPOINTS_N,0.9100,0.7672,0.9315,0.9735,0.9315
ROCPOINTS_N,0.9110,0.7584,0.9260,0.9736,0.9260
ROCPOINTS_N,0.9116,0.7584,0.9259,0.9736,0.9259
ROCPOINTS_N,0.9125,0.7584,0.9259,0.9736,0.9259
ROCPOINTS_N,0.9133,0.7584,0.9258,0.9736,0.9258
ROCPOINTS_N,0.9155,0.7443,0.9205,0.9740,0.9205
ROCPOINTS_N,0.9165,0.7443,0.9204,0.9740,0.9204
ROCPOINTS_N,0.9167,0.7443,0.9203,0.9740,0.9203
ROCPOINTS_N,0.9168,0.7372,0.9147,0.9740,0.9147
ROCPOINTS_N,0.9182,0.7372,0.9145,0.9740,0.9145
ROCPOINTS_N,0.9183,0.7372,0.9145,0.9740,0.9145
ROCPOINTS_N,0.9186,0.7372,0.9143,0.9740,0.9143
ROCPOINTS_N,0.9192,0.7372,0.9143,0.9740,0.9143
ROCPOINTS_N,0.9196,0.7372,0.9142,0.9740,0.9142
ROCPOINTS_N,0.9196,0.7372,0.9142,0.9740,0.9142
ROCPOINTS_N,0.9198,0.7372,0.9141,0.9740,0.9141
ROCPOINTS_N,0.9200,0.7372,0.9140,0.9740,0.9140
ROCPOINTS_N,0.9200,0.7196,0.9075,0.9745,0.9075
ROCPOINTS_N,0.9205,0.7196,0.9073,0.9744,0.9073
ROCPOINTS_N,0.9207,0.7196,0.9073,0.9744,0.9073
ROCPOINTS_N,0.9208,0.7196,0.9072,0.9744,0.9072
ROCPOINTS_N,0.9214,0.7196,0.9072,0.9744,0.9072
ROCPOINTS_N,0.9216,0.7196,0.9071,0.9744,0.9071
ROCPOINTS_N,0.9217,0.7196,0.9070,0.9744,0.9070
ROCPOINTS_N,0.9219,0.7196,0.9070,0.9744,0.9070
ROCPOINTS_N,0.9228,0.7196,0.9069,0.9744,0.9069
ROCPOINTS_N,0.9233,0.7196,0.9068,0.9744,0.9068
ROCPOINTS_N,0.9236,0.7072,0.8994,0.9747,0.8994
ROCPOINTS_N,0.9241,0.7072,0.8992,0.9747,0.8992
ROCPOINTS_N,0.9245,0.7072,0.8992,0.9747,0.8992
ROCPOINTS_N,0.9256,0.7072,0.8991,0.9747,0.8991
ROCPOINTS_N,0.9264,0.7072,0.8991,0.9747,0.8991
ROCPOINTS_N,0.9264,0.7072,0.8990,0.9746,0.8990
ROCPOINTS_N,0.9267,0.7072,0.8989,0.9746,0.8989
ROCPOINTS_N,0.9268,0.6878,0.8919,0.9751,0.8919
ROCPOINTS_N,0.9275,0.6878,0.8918,0.9751,0.8918
ROCPOINTS_N,0.9278,0.6878,0.8918,0.9751,0.8918
ROCPOINTS_N,0.9283,0.6878,0.8917,0.9751,0.8917
ROCPOINTS_N,0.9289,0.6878,0.8917,0.9751,0.8917
ROCPOINTS_N,0.9292,0.6878,0.8916,0.9751,0.8916
ROCPOINTS_N,0.9295,0.6878,0.8915,0.9751,0.8915
ROCPOINTS_N,0.9300,0.6878,0.8915,0.9751,0.8915
ROCPOINTS_N,0.9311,0.6737,0.8831,0.9754,0.8831
ROCPOINTS_N,0.9311,0.6737,0.8830,0.9754,0.8830
ROCPOINTS_N,0.9316,0.6737,0.8830,0.9754,0.8830
ROCPOINTS_N,0.9317,0.6737,0.8829,0.9754,0.8829
ROCPOINTS_N,0.9325,0.6737,0.8829,0.9754,0.8829
ROCPOINTS_N,0.9333,0.6737,0.8827,0.9754,0.8827
ROCPOINTS_N,0.9333,0.6737,0.8827,0.9754,0.8827
ROCPOINTS_N,0.9338,0.6614,0.8735,0.9756,0.8735
ROCPOINTS_N,0.9339,0.6614,0.8734,0.9756,0.8734
ROCPOINTS_N,0.9350,0.6614,0.8733,0.9756,0.8733
ROCPOINTS_N,0.9356,0.6614,0.8732,0.9756,0.8732
ROCPOINTS_N,0.9358,0.6614,0.8731,0.9756,0.8731
ROCPOINTS_N,0.9363,0.6614,0.8731,0.9756,0.8731
ROCPOINTS_N,0.9364,0.6614,0.8730,0.9756,0.8730
ROCPOINTS_N,0.9367,0.6614,0.8729,0.9756,0.8729
ROCPOINTS_N,0.9369,0.6420,0.8627,0.9760,0.8627
ROCPOINTS_N,0.9370,0.6420,0.8626,0.9760,0.8626
ROCPOINTS_N,0.9380,0.6420,0.8626,0.9760,0.8626
ROCPOINTS_N,0.9383,0.6420,0.8625,0.9760,0.8625
ROCPOINTS_N,0.9385,0.6420,0.8624,0.9760,0.8624
ROCPOINTS_N,0.9388,0.6420,0.8624,0.9760,0.8624
ROCPOINTS_N,0.9392,0.6420,0.8621,0.9760,0.8621
ROCPOINTS_N,0.9396,0.6420,0.8620,0.9760,0.8620
ROCPOINTS_N,0.9398,0.6420,0.8620,0.9760,0.8620
ROCPOINTS_N,0.9398,0.6420,0.8616,0.9760,0.8616
ROCPOINTS_N,0.9398,0.6420,0.8616,0.9760,0.8616
ROCPOINTS_N,0.9400,0.6420,0.8614,0.9760,0.8614
ROCPOINTS_N,0.9402,0.6208,0.8497,0.9764,0.8497
ROCPOINTS_N,0.9404,0.6208,0.8497,0.9764,0.8497
ROCPOINTS_N,0.9406,0.6208,0.8494,0.9764,0.8494
ROCPOINTS_N,0.9411,0.6208,0.8493,0.9764,0.8493
ROCPOINTS_N,0.9414,0.6190,0.8493,0.9765,0.8493
ROCPOINTS_N,0.9417,0.6190,0.8492,0.9765,0.8492
ROCPOINTS_N,0.9420,0.6190,0.8490,0.9765,0.8490
ROCPOINTS_N,0.9422,0.6190,0.8490,0.9765,0.8490
ROCPOINTS_N,0.9429,0.6190,0.8489,0.9765,0.8489
ROCPOINTS_N,0.9433,0.6190,0.8489,0.9765,0.8489
ROCPOINTS_N,0.9433,0.6190,0.8488,0.9765,0.8488
ROCPOINTS_N,0.9442,0.5996,0.8372,0.9769,0.8372
ROCPOINTS_N,0.9444,0.5996,0.8371,0.9769,0.8371
ROCPOINTS_N,0.9444,0.5996,0.8371,0.9769,0.8371
ROCPOINTS_N,0.9446,0.5996,0.8370,0.9769,0.8370
ROCPOINTS_N,0.9447,0.5996,0.8370,0.9769,0.8370
ROCPOINTS_N,0.9450,0.5996,0.8369,0.9769,0.8369
ROCPOINTS_N,0.9453,0.5996,0.8368,0.9769,0.8368
ROCPOINTS_N,0.9458,0.5996,0.8367,0.9769,0.8367
ROCPOINTS_N,0.9458,0.5996,0.8367,0.9769,0.8367
ROCPOINTS_N,0.9461,0.5996,0.8366,0.9769,0.8366
ROCPOINTS_N,0.9462,0.5996,0.8366,0.9768,0.8366
ROCPOINTS_N,0.9465,0.5996,0.8364,0.9768,0.8364
ROCPOINTS_N,0.9467,0.5996,0.8363,0.9768,0.8363
ROCPOINTS_N,0.9471,0.5750,0.8233,0.9774,0.8233
ROCPOINTS_N,0.9478,0.5750,0.8233,0.9774,0.8233
ROCPOINTS_N,0.9483,0.5750,0.8231,0.9774,0.8231
ROCPOINTS_N,0.9484,0.5750,0.8230,0.9774,0.8230
ROCPOINTS_N,0.9487,0.5750,0.8230,0.9774,0.8230
ROCPOINTS_N,0.9488,0.5732,0.8230,0.9775,0.8230
ROCPOINTS_N,0.9489,0.5732,0.8229,0.9775,0.8229
ROCPOINTS_N,0.9490,0.5732,0.8228,0.9775,0.8228
ROCPOINTS_N,0.9491,0.5732,0.8227,0.9775,0.8227
ROCPOINTS_N,0.9492,0.5732,0.8226,0.9775,0.8226
ROCPOINTS_N,0.9493,0.5732,0.8226,0.9775,0.8226
ROCPOINTS_N,0.9494,0.5732,0.8224,0.9775,0.8224
ROCPOINTS_N,0.9499,0.5732,0.8224,0.9775,0.8224
ROCPOINTS_N,0.9499,0.5732,0.8223,0.9775,0.8223
ROCPOINTS_N,0.9499,0.5732,0.8223,0.9775,0.8223
ROCPOINTS_N,0.9500,0.5732,0.8222,0.9775,0.8222
ROCPOINTS_N,0.9504,0.5538,0.8088,0.9779,0.8088
ROCPOINTS_N,0.9512,0.5538,0.8087,0.9779,0.8087
ROCPOINTS_N,0.9514,0.5538,0.8086,0.9779,0.8086
ROCPOINTS_N,0.9514,0.5538,0.8085,0.9779,0.8085
ROCPOINTS_N,0.9516,0.5538,0.8084,0.9779,0.8084
ROCPOINTS_N,0.9517,0.5538,0.8084,0.9779,0.8084
ROCPOINTS_N,0.9518,0.5538,0.8083,0.9778,0.8083
ROCPOINTS_N,0.9520,0.5538,0.8082,0.9778,0.8082
ROCPOINTS_N,0.9522,0.5538,0.8081,0.9778,0.8081
ROCPOINTS_N,0.9527,0.5538,0.8080,0.9778,0.8080
ROCPOINTS_N,0.9528,0.5538,0.8079,0.9778,0.8079
ROCPOINTS_N,0.9532,0.5538,0.8079,0.9778,0.8079
ROCPOINTS_N,0.9532,0.5538,0.8078,0.9778,0.8078
ROCPOINTS_N,0.9533,0.5538,0.8077,0.9778,0.8077
ROCPOINTS_N,0.9533,0.5538,0.8077,0.9778,0.8077
ROCPOINTS_N,0.9533,0.5256,0.7919,0.9785,0.7919
ROCPOINTS_N,0.9536,0.5256,0.7919,0.9785,0.7919
ROCPOINTS_N,0.9539,0.5238,0.7919,0.9786,0.7919
ROCPOINTS_N,0.9544,0.5238,0.7918,0.9786,0.7918
ROCPOINTS_N,0.9550,0.5238,0.7918,0.9786,0.7918
ROCPOINTS_N,0.9553,0.5238,0.7916,0.9786,0.7916
ROCPOINTS_N,0.9553,0.5220,0.7916,0.9787,0.7916
ROCPOINTS_N,0.9556,0.5220,0.7915,0.9787,0.7915
ROCPOINTS_N,0.9557,0.5220,0.7914,0.9787,0.7914
ROCPOINTS_N,0.9559,0.5220,0.7914,0.9787,0.7914
ROCPOINTS_N,0.9565,0.5220,0.7913,0.9787,0.7913
ROCPOINTS_N,0.9567,0.5220,0.7912,0.9787,0.7912
ROCPOINTS_N,0.9568,0.5044,0.7745,0.9789,0.7745
ROCPOINTS_N,0.9575,0.5044,0.7744,0.9789,0.7744
ROCPOINTS_N,0.9579,0.5026,0.7744,0.9790,0.7744
ROCPOINTS_N,0.9581,0.5026,0.7744,0.9790,0.7744
ROCPOINTS_N,0.9583,0.5026,0.7743,0.9790,0.7743
ROCPOINTS_N,0.9589,0.4991,0.7742,0.9791,0.7742
ROCPOINTS_N,0.9589,0.4991,0.7740,0.9791,0.7740
ROCPOINTS_N,0.9594,0.4991,0.7739,0.9791,0.7739
ROCPOINTS_N,0.9598,0.4991,0.7738,0.9791,0.7738
ROCPOINTS_N,0.9599,0.4991,0.7737,0.9791,0.7737
ROCPOINTS_N,0.9599,0.4991,0.7737,0.9791,0.7737
ROCPOINTS_N,0.9600,0.4991,0.7736,0.9791,0.7736
ROCPOINTS_N,0.9600,0.4991,0.7736,0.9791,0.7736
ROCPOINTS_N,0.9606,0.4744,0.7538,0.9796,0.7538
ROCPOINTS_N,0.9608,0.4744,0.7537,0.9796,0.7537
ROCPOINTS_N,0.9610,0.4744,0.7536,0.9796,0.7536
ROCPOINTS_N,0.9611,0.4744,0.7535,0.9796,0.7535
ROCPOINTS_N,0.9613,0.4744,0.7533,0.9796,0.7533
ROCPOINTS_N,0.9614,0.4744,0.7528,0.9796,0.7528
ROCPOINTS_N,0.9615,0.4744,0.7527,0.9796,0.7527
ROCPOINTS_N,0.9617,0.4744,0.7526,0.9796,0.7526
ROCPOINTS_N,0.9619,0.4744,0.7526,0.9796,0.7526
ROCPOINTS_N,0.9619,0.4744,0.7525,0.9796,0.7525
ROCPOINTS_N,0.9622,0.4744,0.7525,0.9796,0.7525
ROCPOINTS_N,0.9623,0.4744,0.7522,0.9796,0.7522
ROCPOINTS_N,0.9627,0.4744,0.7518,0.9796,0.7518
ROCPOINTS_N,0.9628,0.4744,0.7517,0.9796,0.7517
ROCPOINTS_N,0.9633,0.4744,0.7516,0.9796,0.7516
ROCPOINTS_N,0.9635,0.4533,0.7302,0.9799,0.7302
ROCPOINTS_N,0.9638,0.4533,0.7302,0.9799,0.7302
ROCPOINTS_N,0.9639,0.4533,0.7301,0.9799,0.7301
ROCPOINTS_N,0.9642,0.4533,0.7301,0.9799,0.7301
ROCPOINTS_N,0.9643,0.4533,0.7300,0.9799,0.7300
ROCPOINTS_N,0.9643,0.4533,0.7296,0.9799,0.7296
ROCPOINTS_N,0.9644,0.4533,0.7295,0.9799,0.7295
ROCPOINTS_N,0.9644,0.4533,0.7295,0.9799,0.7295
ROCPOINTS_N,0.9647,0.4533,0.7294,0.9799,0.7294
ROCPOINTS_N,0.9648,0.4533,0.7294,0.9799,0.7294
ROCPOINTS_N,0.9650,0.4533,0.7291,0.9799,0.7291
ROCPOINTS_N,0.9652,0.4533,0.7290,0.9799,0.7290
ROCPOINTS_N,0.9653,0.4533,0.7290,0.9799,0.7290
ROCPOINTS_N,0.9653,0.4533,0.7289,0.9799,0.7289
ROCPOINTS_N,0.9654,0.4533,0.7288,0.9799,0.7288
ROCPOINTS_N,0.9656,0.4533,0.7285,0.9798,0.7285
ROCPOINTS_N,0.9658,0.4533,0.7283,0.9798,0.7283
ROCPOINTS_N,0.9659,0.4533,0.7283,0.9798,0.7283
ROCPOINTS_N,0.9662,0.4533,0.7282,0.9798,0.7282
ROCPOINTS_N,0.9663,0.4533,0.7281,0.9798,0.7281
ROCPOINTS_N,0.9667,0.4533,0.7279,0.9798,0.7279
ROCPOINTS_N,0.9670,0.4215,0.7035,0.9806,0.7035
ROCPOINTS_N,0.9673,0.4215,0.7031,0.9806,0.7031
ROCPOINTS_N,0.9673,0.4215,0.7028,0.9806,0.7028
ROCPOINTS_N,0.9675,0.4215,0.7027,0.9806,0.7027
ROCPOINTS_N,0.9678,0.4215,0.7027,0.9806,0.7027
ROCPOINTS_N,0.9679,0.4198,0.7025,0.9806,0.7025
ROCPOINTS_N,0.9679,0.4198,0.7023,0.9806,0.7023
ROCPOINTS_N,0.9682,0.4198,0.7020,0.9806,0.7020
ROCPOINTS_N,0.9683,0.4198,0.7019,0.9806,0.7019
ROCPOINTS_N,0.9689,0.4198,0.7018,0.9806,0.7018
ROCPOINTS_N,0.9689,0.4198,0.7015,0.9806,0.7015
ROCPOINTS_N,0.9689,0.4198,0.7013,0.9806,0.7013
ROCPOINTS_N,0.9691,0.4198,0.7012,0.9806,0.7012
ROCPOINTS_N,0.9691,0.4198,0.7011,0.9806,0.7011
ROCPOINTS_N,0.9692,0.4198,0.7011,0.9806,0.7011
ROCPOINTS_N,0.9693,0.4198,0.7010,0.9806,0.7010
ROCPOINTS_N,0.9694,0.4198,0.7010,0.9806,0.7010
ROCPOINTS_N,0.9695,0.4198,0.7009,0.9806,0.7009
ROCPOINTS_N,0.9696,0.4198,0.7008,0.9806,0.7008
ROCPOINTS_N,0.9700,0.4198,0.7007,0.9806,0.7007
ROCPOINTS_N,0.9702,0.3951,0.6737,0.9810,0.6737
ROCPOINTS_N,0.9706,0.3951,0.6737,0.9810,0.6737
ROCPOINTS_N,0.9710,0.3951,0.6736,0.9810,0.6736
ROCPOINTS_N,0.9710,0.3951,0.6736,0.9810,0.6736
ROCPOINTS_N,0.9711,0.3951,0.6735,0.9810,0.6735
ROCPOINTS_N,0.9712,0.3951,0.6735,0.9810,0.6735
ROCPOINTS_N,0.9712,0.3951,0.6733,0.9810,0.6733
ROCPOINTS_N,0.9714,0.3951,0.6733,0.9810,0.6733
ROCPOINTS_N,0.9715,0.3951,0.6732,0.9810,0.6732
ROCPOINTS_N,0.9716,0.3951,0.6732,0.9810,0.6732
ROCPOINTS_N,0.9717,0.3951,0.6731,0.9810,0.6731
ROCPOINTS_N,0.9719,0.3951,0.6729,0.9810,0.6729
ROCPOINTS_N,0.9719,0.3951,0.6728,0.9810,0.6728
ROCPOINTS_N,0.9721,0.3951,0.6727,0.9810,0.6727
ROCPOINTS_N,0.9722,0.3951,0.6726,0.9810,0.6726
ROCPOINTS_N,0.9722,0.3951,0.6725,0.9809,0.6725
ROCPOINTS_N,0.9724,0.3951,0.6725,0.9809,0.6725
ROCPOINTS_N,0.9725,0.3951,0.6724,0.9809,0.6724
ROCPOINTS_N,0.9725,0.3951,0.6723,0.9809,0.6723
ROCPOINTS_N,0.9728,0.3951,0.6723,0.9809,0.6723
ROCPOINTS_N,0.9733,0.3951,0.6722,0.9809,0.6722
ROCPOINTS_N,0.9733,0.3951,0.6722,0.9809,0.6722
ROCPOINTS_N,0.9733,0.3951,0.6721,0.9809,0.6721
ROCPOINTS_N,0.9733,0.3951,0.6721,0.9809,0.6721
ROCPOINTS_N,0.9735,0.3563,0.6431,0.9820,0.6431
ROCPOINTS_N,0.9736,0.3563,0.6430,0.9820,0.6430
ROCPOINTS_N,0.9737,0.3563,0.6430,0.9820,0.6430
ROCPOINTS_N,0.9738,0.3563,0.6429,0.9820,0.6429
ROCPOINTS_N,0.9738,0.3563,0.6427,0.9820,0.6427
ROCPOINTS_N,0.9739,0.3563,0.6427,0.9820,0.6427
ROCPOINTS_N,0.9742,0.3563,0.6426,0.9820,0.6426
ROCPOINTS_N,0.9743,0.3563,0.6425,0.9820,0.6425
ROCPOINTS_N,0.9744,0.3563,0.6425,0.9820,0.6425
ROCPOINTS_N,0.9750,0.3563,0.6424,0.9820,0.6424
ROCPOINTS_N,0.9754,0.3545,0.6423,0.9821,0.6423
ROCPOINTS_N,0.9756,0.3545,0.6421,0.9821,0.6421
ROCPOINTS_N,0.9758,0.3545,0.6420,0.9821,0.6420
ROCPOINTS_N,0.9760,0.3545,0.6420,0.9821,0.6420
ROCPOINTS_N,0.9761,0.3545,0.6419,0.9821,0.6419
ROCPOINTS_N,0.9761,0.3545,0.6418,0.9821,0.6418
ROCPOINTS_N,0.9762,0.3545,0.6417,0.9821,0.6417
ROCPOINTS_N,0.9764,0.3545,0.6417,0.9821,0.6417
ROCPOINTS_N,0.9765,0.3545,0.6416,0.9821,0.6416
ROCPOINTS_N,0.9766,0.3545,0.6416,0.9821,0.6416
ROCPOINTS_N,0.9767,0.3545,0.6415,0.9821,0.6415
ROCPOINTS_N,0.9772,0.3210,0.6092,0.9829,0.6092
ROCPOINTS_N,0.9774,0.3210,0.6091,0.9829,0.6091
ROCPOINTS_N,0.9774,0.3210,0.6091,0.9829,0.6091
ROCPOINTS_N,0.9775,0.3210,0.6090,0.9829,0.6090
ROCPOINTS_N,0.9776,0.3210,0.6090,0.9829,0.6090
ROCPOINTS_N,0.9780,0.3210,0.6089,0.9829,0.6089
ROCPOINTS_N,0.9780,0.3210,0.6088,0.9829,0.6088
ROCPOINTS_N,0.9781,0.3210,0.6088,0.9829,0.6088
ROCPOINTS_N,0.9783,0.3210,0.6087,0.9829,0.6087
ROCPOINTS_N,0.9783,0.3210,0.6087,0.9829,0.6087
ROCPOINTS_N,0.9786,0.3210,0.6083,0.9829,0.6083
ROCPOINTS_N,0.9786,0.3210,0.6082,0.9828,0.6082
ROCPOINTS_N,0.9789,0.3210,0.6081,0.9828,0.6081
ROCPOINTS_N,0.9789,0.3210,0.6081,0.9828,0.6081
ROCPOINTS_N,0.9790,0.3210,0.6079,0.9828,0.6079
ROCPOINTS_N,0.9790,0.3210,0.6078,0.9828,0.6078
ROCPOINTS_N,0.9792,0.3210,0.6078,0.9828,0.6078
ROCPOINTS_N,0.9793,0.3210,0.6077,0.9828,0.6077
ROCPOINTS_N,0.9794,0.3210,0.6076,0.9828,0.6076
ROCPOINTS_N,0.9794,0.3210,0.6076,0.9828,0.6076
ROCPOINTS_N,0.9794,0.3210,0.6075,0.9828,0.6075
ROCPOINTS_N,0.9799,0.3210,0.6074,0.9828,0.6074
ROCPOINTS_N,0.9799,0.3210,0.6074,0.9828,0.6074
ROCPOINTS_N,0.9800,0.3210,0.6073,0.9828,0.6073
ROCPOINTS_N,0.9800,0.2928,0.5700,0.9833,0.5700
ROCPOINTS_N,0.9802,0.2928,0.5699,0.9833,0.5699
ROCPOINTS_N,0.9802,0.2928,0.5699,0.9833,0.5699
ROCPOINTS_N,0.9804,0.2928,0.5698,0.9833,0.5698
ROCPOINTS_N,0.9805,0.2928,0.5698,0.9833,0.5698
ROCPOINTS_N,0.9806,0.2928,0.5697,0.9833,0.5697
ROCPOINTS_N,0.9806,0.2928,0.5697,0.9833,0.5697
ROCPOINTS_N,0.9808,0.2928,0.5696,0.9833,0.5696
ROCPOINTS_N,0.9810,0.2928,0.5695,0.9833,0.5695
ROCPOINTS_N,0.9810,0.2928,0.5695,0.9833,0.5695
ROCPOINTS_N,0.9811,0.2928,0.5694,0.9833,0.5694
ROCPOINTS_N,0.9812,0.2928,0.5693,0.9833,0.5693
ROCPOINTS_N,0.9813,0.2928,0.5692,0.9833,0.5692
ROCPOINTS_N,0.9814,0.2928,0.5692,0.9833,0.5692
ROCPOINTS_N,0.9816,0.2928,0.5691,0.9833,0.5691
ROCPOINTS_N,0.9817,0.2928,0.5691,0.9833,0.5691
ROCPOINTS_N,0.9817,0.2928,0.5690,0.9833,0.5690
ROCPOINTS_N,0.9822,0.2928,0.5689,0.9833,0.5689
ROCPOINTS_N,0.9823,0.2928,0.5687,0.9833,0.5687
ROCPOINTS_N,0.9823,0.2928,0.5685,0.9833,0.5685
ROCPOINTS_N,0.9823,0.2928,0.5685,0.9833,0.5685
ROCPOINTS_N,0.9823,0.2928,0.5684,0.9833,0.5684
ROCPOINTS_N,0.9824,0.2928,0.5684,0.9833,0.5684
ROCPOINTS_N,0.9825,0.2928,0.5683,0.9833,0.5683
ROCPOINTS_N,0.9825,0.2928,0.5683,0.9833,0.5683
ROCPOINTS_N,0.9826,0.2928,0.5682,0.9832,0.5682
ROCPOINTS_N,0.9827,0.2928,0.5681,0.9832,0.5681
ROCPOINTS_N,0.9827,0.2928,0.5681,0.9832,0.5681
ROCPOINTS_N,0.9828,0.2928,0.5680,0.9832,0.5680
ROCPOINTS_N,0.9828,0.2928,0.5679,0.9832,0.5679
ROCPOINTS_N,0.9830,0.2928,0.5678,0.9832,0.5678
ROCPOINTS_N,0.9831,0.2928,0.5678,0.9832,0.5678
ROCPOINTS_N,0.9832,0.2928,0.5677,0.9832,0.5677
ROCPOINTS_N,0.9833,0.2928,0.5677,0.9832,0.5677
ROCPOINTS_N,0.9833,0.2928,0.5676,0.9832,0.5676
ROCPOINTS_N,0.9833,0.2928,0.5676,0.9832,0.5676
ROCPOINTS_N,0.9833,0.2928,0.5675,0.9832,0.5675
ROCPOINTS_N,0.9833,0.2928,0.5674,0.9832,0.5674
ROCPOINTS_N,0.9833,0.2928,0.5674,0.9832,0.5674
ROCPOINTS_N,0.9833,0.2575,0.5256,0.9841,0.5256
ROCPOINTS_N,0.9834,0.2557,0.5252,0.9842,0.5252
ROCPOINTS_N,0.9835,0.2557,0.5252,0.9842,0.5252
ROCPOINTS_N,0.9838,0.2557,0.5251,0.9842,0.5251
ROCPOINTS_N,0.9838,0.2557,0.5250,0.9842,0.5250
ROCPOINTS_N,0.9838,0.2557,0.5250,0.9841,0.5250
ROCPOINTS_N,0.9839,0.2540,0.5248,0.9843,0.5248
ROCPOINTS_N,0.9842,0.2540,0.5248,0.9843,0.5248
ROCPOINTS_N,0.9843,0.2540,0.5246,0.9842,0.5246
ROCPOINTS_N,0.9843,0.2540,0.5245,0.9842,0.5245
ROCPOINTS_N,0.9844,0.2540,0.5245,0.9842,0.5245
ROCPOINTS_N,0.9845,0.2540,0.5243,0.9842,0.5243
ROCPOINTS_N,0.9848,0.2540,0.5243,0.9842,0.5243
ROCPOINTS_N,0.9850,0.2540,0.5242,0.9842,0.5242
ROCPOINTS_N,0.9853,0.2522,0.5238,0.9843,0.5238
ROCPOINTS_N,0.9854,0.2522,0.5238,0.9843,0.5238
ROCPOINTS_N,0.9855,0.2522,0.5237,0.9843,0.5237
ROCPOINTS_N,0.9855,0.2522,0.5236,0.9843,0.5236
ROCPOINTS_N,0.9856,0.2522,0.5236,0.9843,0.5236
ROCPOINTS_N,0.9857,0.2522,0.5234,0.9843,0.5234
ROCPOINTS_N,0.9858,0.2522,0.5234,0.9843,0.5234
ROCPOINTS_N,0.9858,0.2522,0.5233,0.9843,0.5233
ROCPOINTS_N,0.9858,0.2522,0.5222,0.9843,0.5222
ROCPOINTS_N,0.9859,0.2522,0.5221,0.9843,0.5221
ROCPOINTS_N,0.9860,0.2522,0.5221,0.9843,0.5221
ROCPOINTS_N,0.9860,0.2522,0.5220,0.9843,0.5220
ROCPOINTS_N,0.9860,0.2522,0.5220,0.9843,0.5220
ROCPOINTS_N,0.9861,0.2522,0.5208,0.9842,0.5208
ROCPOINTS_N,0.9861,0.2522,0.5208,0.9842,0.5208
ROCPOINTS_N,0.9863,0.2522,0.5196,0.9842,0.5196
ROCPOINTS_N,0.9863,0.2522,0.5195,0.9842,0.5195
ROCPOINTS_N,0.9863,0.2522,0.5185,0.9842,0.5185
ROCPOINTS_N,0.9864,0.2522,0.5184,0.9842,0.5184
ROCPOINTS_N,0.9865,0.2522,0.5183,0.9842,0.5183
ROCPOINTS_N,0.9866,0.2522,0.5183,0.9842,0.5183
ROCPOINTS_N,0.9866,0.2522,0.5182,0.9842,0.5182
ROCPOINTS_N,0.9867,0.2522,0.5182,0.9842,0.5182
ROCPOINTS_N,0.9867,0.2522,0.5181,0.9842,0.5181
ROCPOINTS_N,0.9868,0.2257,0.4692,0.9843,0.4692
ROCPOINTS_N,0.9869,0.2257,0.4680,0.9843,0.4680
ROCPOINTS_N,0.9869,0.2257,0.4671,0.9843,0.4671
ROCPOINTS_N,0.9870,0.2257,0.4670,0.9843,0.4670
ROCPOINTS_N,0.9870,0.2257,0.4670,0.9843,0.4670
ROCPOINTS_N,0.9871,0.2257,0.4669,0.9843,0.4669
ROCPOINTS_N,0.9871,0.2257,0.4668,0.9843,0.4668
ROCPOINTS_N,0.9872,0.2257,0.4668,0.9843,0.4668
ROCPOINTS_N,0.9873,0.2257,0.4667,0.9843,0.4667
ROCPOINTS_N,0.9873,0.2257,0.4666,0.9843,0.4666
ROCPOINTS_N,0.9874,0.2257,0.4661,0.9842,0.4661
ROCPOINTS_N,0.9875,0.2257,0.4660,0.9842,0.4660
ROCPOINTS_N,0.9875,0.2257,0.4660,0.9842,0.4660
ROCPOINTS_N,0.9875,0.2257,0.4638,0.9842,0.4638
ROCPOINTS_N,0.9875,0.2257,0.4626,0.9841,0.4626
ROCPOINTS_N,0.9875,0.2257,0.4625,0.9841,0.4625
ROCPOINTS_N,0.9878,0.2257,0.4608,0.9841,0.4608
ROCPOINTS_N,0.9878,0.2257,0.4600,0.9840,0.4600
ROCPOINTS_N,0.9879,0.2257,0.4599,0.9840,0.4599
ROCPOINTS_N,0.9879,0.2257,0.4599,0.9840,0.4599
ROCPOINTS_N,0.9880,0.2257,0.4583,0.9840,0.4583
ROCPOINTS_N,0.9880,0.2257,0.4582,0.9840,0.4582
ROCPOINTS_N,0.9880,0.2257,0.4582,0.9840,0.4582
ROCPOINTS_N,0.9881,0.2257,0.4565,0.9839,0.4565
ROCPOINTS_N,0.9881,0.2257,0.4545,0.9838,0.4545
ROCPOINTS_N,0.9882,0.2257,0.4544,0.9838,0.4544
ROCPOINTS_N,0.9883,0.2240,0.4544,0.9840,0.4544
ROCPOINTS_N,0.9883,0.2240,0.4544,0.9840,0.4544
ROCPOINTS_N,0.9885,0.2222,0.4540,0.9841,0.4540
ROCPOINTS_N,0.9885,0.2222,0.4526,0.9840,0.4526
ROCPOINTS_N,0.9886,0.2222,0.4526,0.9840,0.4526
ROCPOINTS_N,0.9888,0.2222,0.4525,0.9840,0.4525
ROCPOINTS_N,0.9888,0.2222,0.4524,0.9840,0.4524
ROCPOINTS_N,0.9889,0.2222,0.4524,0.9840,0.4524
ROCPOINTS_N,0.9890,0.2222,0.4522,0.9840,0.4522
ROCPOINTS_N,0.9892,0.2222,0.4522,0.9840,0.4522
ROCPOINTS_N,0.9893,0.2222,0.4520,0.9840,0.4520
ROCPOINTS_N,0.9893,0.2222,0.4520,0.9840,0.4520
ROCPOINTS_N,0.9894,0.2222,0.4519,0.9840,0.4519
ROCPOINTS_N,0.9894,0.2222,0.4519,0.9840,0.4519
ROCPOINTS_N,0.9894,0.2222,0.4518,0.9840,0.4518
ROCPOINTS_N,0.9896,0.2222,0.4516,0.9840,0.4516
ROCPOINTS_N,0.9898,0.2222,0.4515,0.9840,0.4515
ROCPOINTS_N,0.9898,0.2222,0.4515,0.9840,0.4515
ROCPOINTS_N,0.9899,0.2222,0.4514,0.9840,0.4514
ROCPOINTS_N,0.9899,0.2222,0.4513,0.9840,0.4513
ROCPOINTS_N,0.9899,0.2222,0.4513,0.9840,0.4513
ROCPOINTS_N,0.9899,0.2222,0.4512,0.9840,0.4512
ROCPOINTS_N,0.9899,0.2222,0.4512,0.9840,0.4512
ROCPOINTS_N,0.9899,0.2222,0.4511,0.9840,0.4511
ROCPOINTS_N,0.9900,0.2222,0.4510,0.9840,0.4510
ROCPOINTS_N,0.9901,0.1869,0.3970,0.9847,0.3970
ROCPOINTS_N,0.9905,0.1869,0.3969,0.9847,0.3969
ROCPOINTS_N,0.9906,0.1869,0.3969,0.9847,0.3969
ROCPOINTS_N,0.9906,0.1869,0.3968,0.9847,0.3968
ROCPOINTS_N,0.9908,0.1869,0.3968,0.9847,0.3968
ROCPOINTS_N,0.9909,0.1869,0.3967,0.9847,0.3967
ROCPOINTS_N,0.9910,0.1869,0.3966,0.9847,0.3966
ROCPOINTS_N,0.9911,0.1869,0.3966,0.9847,0.3966
ROCPOINTS_N,0.9911,0.1869,0.3964,0.9846,0.3964
ROCPOINTS_N,0.9911,0.1869,0.3963,0.9846,0.3963
ROCPOINTS_N,0.9913,0.1869,0.3963,0.9846,0.3963
ROCPOINTS_N,0.9914,0.1869,0.3962,0.9846,0.3962
ROCPOINTS_N,0.9914,0.1869,0.3962,0.9846,0.3962
ROCPOINTS_N,0.9915,0.1869,0.3961,0.9846,0.3961
ROCPOINTS_N,0.9915,0.1869,0.3961,0.9846,0.3961
ROCPOINTS_N,0.9916,0.1869,0.3960,0.9846,0.3960
ROCPOINTS_N,0.9916,0.1869,0.3959,0.9846,0.3959
ROCPOINTS_N,0.9917,0.1869,0.3959,0.9846,0.3959
ROCPOINTS_N,0.9917,0.1869,0.3955,0.9846,0.3955
ROCPOINTS_N,0.9917,0.1869,0.3955,0.9846,0.3955
ROCPOINTS_N,0.9918,0.1869,0.3954,0.9846,0.3954
ROCPOINTS_N,0.9918,0.1869,0.3954,0.9846,0.3954
ROCPOINTS_N,0.9919,0.1869,0.3953,0.9846,0.3953
ROCPOINTS_N,0.9919,0.1869,0.3952,0.9846,0.3952
ROCPOINTS_N,0.9919,0.1869,0.3952,0.9846,0.3952
ROCPOINTS_N,0.9920,0.1869,0.3951,0.9846,0.3951
ROCPOINTS_N,0.9921,0.1869,0.3951,0.9846,0.3951
ROCPOINTS_N,0.9922,0.1852,0.3933,0.9847,0.3933
ROCPOINTS_N,0.9922,0.1852,0.3933,0.9847,0.3933
ROCPOINTS_N,0.9922,0.1852,0.3932,0.9847,0.3932
ROCPOINTS_N,0.9923,0.1852,0.3929,0.9847,0.3929
ROCPOINTS_N,0.9925,0.1834,0.3913,0.9847,0.3913
ROCPOINTS_N,0.9925,0.1834,0.3913,0.9847,0.3913
ROCPOINTS_N,0.9925,0.1834,0.3912,0.9847,0.3912
ROCPOINTS_N,0.9925,0.1834,0.3910,0.9847,0.3910
ROCPOINTS_N,0.9926,0.1817,0.3900,0.9848,0.3900
ROCPOINTS_N,0.9926,0.1817,0.3899,0.9848,0.3899
ROCPOINTS_N,0.9927,0.1817,0.3899,0.9848,0.3899
ROCPOINTS_N,0.9927,0.1817,0.3898,0.9848,0.3898
ROCPOINTS_N,0.9927,0.1817,0.3897,0.9848,0.3897
ROCPOINTS_N,0.9928,0.1817,0.3896,0.9848,0.3896
ROCPOINTS_N,0.9928,0.1817,0.3895,0.9848,0.3895
ROCPOINTS_N,0.9929,0.1817,0.3894,0.9848,0.3894
ROCPOINTS_N,0.9929,0.1817,0.3894,0.9848,0.3894
ROCPOINTS_N,0.9929,0.1817,0.3893,0.9848,0.3893
ROCPOINTS_N,0.9929,0.1817,0.3892,0.9848,0.3892
ROCPOINTS_N,0.9930,0.1817,0.3892,0.9848,0.3892
ROCPOINTS_N,0.9930,0.1817,0.3891,0.9848,0.3891
ROCPOINTS_N,0.9931,0.1817,0.3891,0.9848,0.3891
ROCPOINTS_N,0.9931,0.1817,0.3890,0.9848,0.3890
ROCPOINTS_N,0.9931,0.1817,0.3889,0.9848,0.3889
ROCPOINTS_N,0.9931,0.1817,0.3888,0.9848,0.3888
ROCPOINTS_N,0.9931,0.1817,0.3888,0.9848,0.3888
ROCPOINTS_N,0.9932,0.1817,0.3887,0.9848,0.3887
ROCPOINTS_N,0.9932,0.1817,0.3887,0.9848,0.3887
ROCPOINTS_N,0.9932,0.1817,0.3886,0.9848,0.3886
ROCPOINTS_N,0.9932,0.1817,0.3885,0.9848,0.3885
ROCPOINTS_N,0.9932,0.1817,0.3885,0.9848,0.3885
ROCPOINTS_N,0.9933,0.1817,0.3884,0.9848,0.3884
ROCPOINTS_N,0.9933,0.1817,0.3884,0.9848,0.3884
ROCPOINTS_N,0.9933,0.1817,0.3883,0.9848,0.3883
ROCPOINTS_N,0.9933,0.1817,0.3882,0.9848,0.3882
ROCPOINTS_N,0.9934,0.1517,0.3233,0.9847,0.3233
ROCPOINTS_N,0.9934,0.1517,0.3232,0.9847,0.3232
ROCPOINTS_N,0.9936,0.1517,0.3231,0.9847,0.3231
ROCPOINTS_N,0.9936,0.1517,0.3231,0.9847,0.3231
ROCPOINTS_N,0.9936,0.1517,0.3230,0.9847,0.3230
ROCPOINTS_N,0.9938,0.1499,0.3221,0.9848,0.3221
ROCPOINTS_N,0.9939,0.1499,0.3221,0.9848,0.3221
ROCPOINTS_N,0.9939,0.1499,0.3219,0.9848,0.3219
ROCPOINTS_N,0.9940,0.1499,0.3219,0.9848,0.3219
ROCPOINTS_N,0.9940,0.1481,0.3210,0.9850,0.3210
ROCPOINTS_N,0.9941,0.1481,0.3209,0.9850,0.3209
ROCPOINTS_N,0.9942,0.1481,0.3208,0.9850,0.3208
ROCPOINTS_N,0.9943,0.1481,0.3207,0.9850,0.3207
ROCPOINTS_N,0.9943,0.1481,0.3207,0.9850,0.3207
ROCPOINTS_N,0.9944,0.1481,0.3206,0.9850,0.3206
ROCPOINTS_N,0.9945,0.1481,0.3204,0.9849,0.3204
ROCPOINTS_N,0.9945,0.1481,0.3203,0.9849,0.3203
ROCPOINTS_N,0.9946,0.1481,0.3203,0.9849,0.3203
ROCPOINTS_N,0.9947,0.1481,0.3202,0.9849,0.3202
ROCPOINTS_N,0.9947,0.1481,0.3201,0.9849,0.3201
ROCPOINTS_N,0.9947,0.1481,0.3201,0.9849,0.3201
ROCPOINTS_N,0.9948,0.1481,0.3200,0.9849,0.3200
ROCPOINTS_N,0.9949,0.1481,0.3200,0.9849,0.3200
ROCPOINTS_N,0.9950,0.1481,0.3199,0.9849,0.3199
ROCPOINTS_N,0.9950,0.1481,0.3198,0.9849,0.3198
ROCPOINTS_N,0.9950,0.1481,0.3198,0.9849,0.3198
ROCPOINTS_N,0.9951,0.1481,0.3194,0.9849,0.3194
ROCPOINTS_N,0.9952,0.1481,0.3193,0.9849,0.3193
ROCPOINTS_N,0.9953,0.1481,0.3193,0.9849,0.3193
ROCPOINTS_N,0.9953,0.1481,0.3192,0.9849,0.3192
ROCPOINTS_N,0.9954,0.1481,0.3191,0.9849,0.3191
ROCPOINTS_N,0.9954,0.1481,0.3191,0.9849,0.3191
ROCPOINTS_N,0.9954,0.1481,0.3190,0.9849,0.3190
ROCPOINTS_N,0.9954,0.1481,0.3190,0.9849,0.3190
ROCPOINTS_N,0.9956,0.1481,0.3189,0.9849,0.3189
ROCPOINTS_N,0.9957,0.1481,0.3187,0.9849,0.3187
ROCPOINTS_N,0.9957,0.1481,0.3186,0.9849,0.3186
ROCPOINTS_N,0.9957,0.1481,0.3186,0.9849,0.3186
ROCPOINTS_N,0.9957,0.1481,0.3184,0.9849,0.3184
ROCPOINTS_N,0.9958,0.1481,0.3184,0.9848,0.3184
ROCPOINTS_N,0.9958,0.1481,0.3183,0.9848,0.3183
ROCPOINTS_N,0.9958,0.1481,0.3183,0.9848,0.3183
ROCPOINTS_N,0.9959,0.1481,0.3182,0.9848,0.3182
ROCPOINTS_N,0.9960,0.1481,0.3182,0.9848,0.3182
ROCPOINTS_N,0.9960,0.1481,0.3181,0.9848,0.3181
ROCPOINTS_N,0.9960,0.1481,0.3180,0.9848,0.3180
ROCPOINTS_N,0.9961,0.1464,0.3180,0.9850,0.3180
ROCPOINTS_N,0.9961,0.1464,0.3180,0.9850,0.3180
ROCPOINTS_N,0.9961,0.1464,0.3179,0.9850,0.3179
ROCPOINTS_N,0.9961,0.1464,0.3179,0.9850,0.3179
ROCPOINTS_N,0.9961,0.1464,0.3178,0.9850,0.3178
ROCPOINTS_N,0.9961,0.1464,0.3177,0.9850,0.3177
ROCPOINTS_N,0.9963,0.1464,0.3176,0.9850,0.3176
ROCPOINTS_N,0.9963,0.1464,0.3176,0.9850,0.3176
ROCPOINTS_N,0.9963,0.1464,0.3175,0.9850,0.3175
ROCPOINTS_N,0.9963,0.1464,0.3175,0.9850,0.3175
ROCPOINTS_N,0.9963,0.1464,0.3174,0.9850,0.3174
ROCPOINTS_N,0.9963,0.1464,0.3173,0.9850,0.3173
ROCPOINTS_N,0.9963,0.1464,0.3173,0.9850,0.3173
ROCPOINTS_N,0.9964,0.1464,0.3172,0.9850,0.3172
ROCPOINTS_N,0.9964,0.1464,0.3171,0.9850,0.3171
ROCPOINTS_N,0.9965,0.1464,0.3170,0.9850,0.3170
ROCPOINTS_N,0.9965,0.1464,0.3170,0.9850,0.3170
ROCPOINTS_N,0.9965,0.1464,0.3169,0.9850,0.3169
ROCPOINTS_N,0.9965,0.1464,0.3169,0.9850,0.3169
ROCPOINTS_N,0.9965,0.1464,0.3168,0.9850,0.3168
ROCPOINTS_N,0.9965,0.1464,0.3168,0.9850,0.3168
ROCPOINTS_N,0.9965,0.1464,0.3166,0.9849,0.3166
ROCPOINTS_N,0.9966,0.1464,0.3166,0.9849,0.3166
ROCPOINTS_N,0.9966,0.1464,0.3165,0.9849,0.3165
ROCPOINTS_N,0.9966,0.1464,0.3165,0.9849,0.3165
ROCPOINTS_N,0.9966,0.1464,0.3164,0.9849,0.3164
ROCPOINTS_N,0.9966,0.1464,0.3163,0.9849,0.3163
ROCPOINTS_N,0.9966,0.1464,0.3163,0.9849,0.3163
ROCPOINTS_N,0.9967,0.1464,0.3162,0.9849,0.3162
ROCPOINTS_N,0.9967,0.0917,0.2300,0.9870,0.2300
ROCPOINTS_N,0.9968,0.0917,0.2299,0.9870,0.2299
ROCPOINTS_N,0.9968,0.0917,0.2299,0.9870,0.2299
ROCPOINTS_N,0.9969,0.0917,0.2298,0.9870,0.2298
ROCPOINTS_N,0.9969,0.0917,0.2298,0.9870,0.2298
ROCPOINTS_N,0.9972,0.0917,0.2296,0.9870,0.2296
ROCPOINTS_N,0.9972,0.0917,0.2296,0.9870,0.2296
ROCPOINTS_N,0.9973,0.0917,0.2295,0.9870,0.2295
ROCPOINTS_N,0.9975,0.0917,0.2295,0.9870,0.2295
ROCPOINTS_N,0.9975,0.0917,0.2293,0.9869,0.2293
ROCPOINTS_N,0.9975,0.0917,0.2292,0.9869,0.2292
ROCPOINTS_N,0.9975,0.0917,0.2292,0.9869,0.2292
ROCPOINTS_N,0.9976,0.0917,0.2291,0.9869,0.2291
ROCPOINTS_N,0.9976,0.0917,0.2291,0.9869,0.2291
ROCPOINTS_N,0.9976,0.0917,0.2289,0.9869,0.2289
ROCPOINTS_N,0.9977,0.0917,0.2289,0.9869,0.2289
ROCPOINTS_N,0.9978,0.0917,0.2288,0.9869,0.2288
ROCPOINTS_N,0.9978,0.0917,0.2288,0.9869,0.2288
ROCPOINTS_N,0.9978,0.0917,0.2287,0.9869,0.2287
ROCPOINTS_N,0.9979,0.0917,0.2286,0.9869,0.2286
ROCPOINTS_N,0.9979,0.0917,0.2286,0.9869,0.2286
ROCPOINTS_N,0.9979,0.0917,0.2285,0.9869,0.2285
ROCPOINTS_N,0.9979,0.0917,0.2285,0.9869,0.2285
ROCPOINTS_N,0.9979,0.0917,0.2284,0.9869,0.2284
ROCPOINTS_N,0.9980,0.0917,0.2284,0.9869,0.2284
ROCPOINTS_N,0.9980,0.0917,0.2283,0.9869,0.2283
ROCPOINTS_N,0.9981,0.0917,0.2282,0.9869,0.2282
ROCPOINTS_N,0.9981,0.0917,0.2282,0.9869,0.2282
ROCPOINTS_N,0.9981,0.0917,0.2281,0.9869,0.2281
ROCPOINTS_N,0.9982,0.0899,0.2281,0.9871,0.2281
ROCPOINTS_N,0.9982,0.0899,0.2280,0.9871,0.2280
ROCPOINTS_N,0.9983,0.0899,0.2279,0.9871,0.2279
ROCPOINTS_N,0.9983,0.0899,0.2279,0.9871,0.2279
ROCPOINTS_N,0.9983,0.0899,0.2278,0.9871,0.2278
ROCPOINTS_N,0.9985,0.0899,0.2274,0.9871,0.2274
ROCPOINTS_N,0.9985,0.0899,0.2273,0.9871,0.2273
ROCPOINTS_N,0.9986,0.0899,0.2272,0.9871,0.2272
ROCPOINTS_N,0.9986,0.0899,0.2272,0.9871,0.2272
ROCPOINTS_N,0.9986,0.0899,0.2271,0.9871,0.2271
ROCPOINTS_N,0.9987,0.0899,0.2271,0.9871,0.2271
ROCPOINTS_N,0.9988,0.0899,0.2270,0.9871,0.2270
ROCPOINTS_N,0.9988,0.0899,0.2270,0.9871,0.2270
ROCPOINTS_N,0.9988,0.0899,0.2269,0.9871,0.2269
ROCPOINTS_N,0.9989,0.0899,0.2268,0.9871,0.2268
ROCPOINTS_N,0.9989,0.0899,0.2268,0.9871,0.2268
ROCPOINTS_N,0.9989,0.0899,0.2267,0.9871,0.2267
ROCPOINTS_N,0.9989,0.0882,0.2263,0.9873,0.2263
ROCPOINTS_N,0.9989,0.0882,0.2262,0.9873,0.2262
ROCPOINTS_N,0.9989,0.0882,0.2261,0.9873,0.2261
ROCPOINTS_N,0.9990,0.0882,0.2261,0.9873,0.2261
ROCPOINTS_N,0.9991,0.0882,0.2260,0.9873,0.2260
ROCPOINTS_N,0.9991,0.0882,0.2260,0.9873,0.2260
ROCPOINTS_N,0.9991,0.0882,0.2259,0.9873,0.2259
ROCPOINTS_N,0.9992,0.0882,0.2258,0.9873,0.2258
ROCPOINTS_N,0.9992,0.0882,0.2258,0.9873,0.2258
ROCPOINTS_N,0.9992,0.0882,0.2257,0.9872,0.2257
ROCPOINTS_N,0.9992,0.0882,0.2256,0.9872,0.2256
ROCPOINTS_N,0.9992,0.0882,0.2256,0.9872,0.2256
ROCPOINTS_N,0.9992,0.0882,0.2255,0.9872,0.2255
ROCPOINTS_N,0.9993,0.0882,0.2254,0.9872,0.2254
ROCPOINTS_N,0.9993,0.0882,0.2254,0.9872,0.2254
ROCPOINTS_N,0.9993,0.0882,0.2253,0.9872,0.2253
ROCPOINTS_N,0.9993,0.0882,0.2253,0.9872,0.2253
ROCPOINTS_N,0.9993,0.0882,0.2252,0.9872,0.2252
ROCPOINTS_N,0.9994,0.0882,0.2250,0.9872,0.2250
ROCPOINTS_N,0.9994,0.0882,0.2250,0.9872,0.2250
ROCPOINTS_N,0.9994,0.0882,0.2249,0.9872,0.2249
ROCPOINTS_N,0.9994,0.0882,0.2249,0.9872,0.2249
ROCPOINTS_N,0.9994,0.0882,0.2248,0.9872,0.2248
ROCPOINTS_N,0.9994,0.0882,0.2247,0.9872,0.2247
ROCPOINTS_N,0.9994,0.0882,0.2247,0.9872,0.2247
ROCPOINTS_N,0.9994,0.0882,0.2246,0.9872,0.2246
ROCPOINTS_N,0.9994,0.0882,0.2246,0.9872,0.2246
ROCPOINTS_N,0.9994,0.0882,0.2245,0.9872,0.2245
ROCPOINTS_N,0.9995,0.0882,0.2243,0.9872,0.2243
ROCPOINTS_N,0.9995,0.0882,0.2242,0.9872,0.2242
ROCPOINTS_N,0.9995,0.0864,0.2242,0.9874,0.2242
ROCPOINTS_N,0.9995,0.0864,0.2242,0.9874,0.2242
ROCPOINTS_N,0.9995,0.0864,0.2241,0.9874,0.2241
ROCPOINTS_N,0.9995,0.0864,0.2240,0.9874,0.2240
ROCPOINTS_N,0.9996,0.0864,0.2240,0.9874,0.2240
ROCPOINTS_N,0.9996,0.0864,0.2239,0.9874,0.2239
ROCPOINTS_N,0.9996,0.0864,0.2239,0.9874,0.2239
ROCPOINTS_N,0.9996,0.0864,0.2238,0.9874,0.2238
ROCPOINTS_N,0.9996,0.0864,0.2237,0.9874,0.2237
ROCPOINTS_N,0.9996,0.0864,0.2237,0.9874,0.2237
ROCPOINTS_N,0.9996,0.0864,0.2236,0.9874,0.2236
ROCPOINTS_N,0.9996,0.0864,0.2236,0.9874,0.2236
ROCPOINTS_N,0.9996,0.0864,0.2235,0.9874,0.2235
ROCPOINTS_N,0.9997,0.0864,0.2235,0.9874,0.2235
ROCPOINTS_N,0.9997,0.0864,0.2234,0.9874,0.2234
ROCPOINTS_N,0.9997,0.0864,0.2232,0.9874,0.2232
ROCPOINTS_N,0.9997,0.0864,0.2232,0.9874,0.2232
ROCPOINTS_N,0.9997,0.0864,0.2231,0.9874,0.2231
ROCPOINTS_N,0.9997,0.0864,0.2230,0.9874,0.2230
ROCPOINTS_N,0.9997,0.0864,0.2229,0.9873,0.2229
ROCPOINTS_N,0.9997,0.0864,0.2229,0.9873,0.2229
ROCPOINTS_N,0.9997,0.0864,0.2228,0.9873,0.2228
ROCPOINTS_N,0.9998,0.0864,0.2225,0.9873,0.2225
ROCPOINTS_N,0.9998,0.0864,0.2225,0.9873,0.2225
ROCPOINTS_N,0.9998,0.0864,0.2224,0.9873,0.2224
ROCPOINTS_N,0.9998,0.0864,0.2223,0.9873,0.2223
ROCPOINTS_N,0.9998,0.0864,0.2223,0.9873,0.2223
ROCPOINTS_N,0.9998,0.0864,0.2222,0.9873,0.2222
ROCPOINTS_N,0.9998,0.0864,0.2222,0.9873,0.2222
ROCPOINTS_N,0.9998,0.0864,0.2221,0.9873,0.2221
ROCPOINTS_N,0.9998,0.0864,0.2220,0.9873,0.2220
ROCPOINTS_N,0.9998,0.0864,0.2219,0.9873,0.2219
ROCPOINTS_N,0.9998,0.0864,0.2218,0.9873,0.2218
ROCPOINTS_N,0.9998,0.0864,0.2218,0.9873,0.2218
ROCPOINTS_N,0.9998,0.0864,0.2217,0.9873,0.2217
ROCPOINTS_N,0.9998,0.0864,0.2216,0.9873,0.2216
ROCPOINTS_N,0.9998,0.0864,0.2215,0.9873,0.2215
ROCPOINTS_N,0.9998,0.0864,0.2215,0.9873,0.2215
ROCPOINTS_N,0.9998,0.0864,0.2212,0.9872,0.2212
ROCPOINTS_N,0.9998,0.0864,0.2212,0.9872,0.2212
ROCPOINTS_N,0.9998,0.0864,0.2211,0.9872,0.2211
ROCPOINTS_N,0.9999,0.0864,0.2211,0.9872,0.2211
ROCPOINTS_N,0.9999,0.0864,0.2209,0.9872,0.2209
ROCPOINTS_N,0.9999,0.0847,0.2209,0.9875,0.2209
ROCPOINTS_N,0.9999,0.0847,0.2208,0.9875,0.2208
ROCPOINTS_N,0.9999,0.0847,0.2208,0.9875,0.2208
ROCPOINTS_N,0.9999,0.0847,0.2207,0.9875,0.2207
ROCPOINTS_N,0.9999,0.0847,0.2207,0.9875,0.2207
ROCPOINTS_N,0.9999,0.0847,0.2206,0.9875,0.2206
ROCPOINTS_N,0.9999,0.0847,0.2204,0.9875,0.2204
ROCPOINTS_N,0.9999,0.0847,0.2204,0.9875,0.2204
ROCPOINTS_N,0.9999,0.0847,0.2203,0.9875,0.2203
ROCPOINTS_N,0.9999,0.0847,0.2202,0.9875,0.2202
ROCPOINTS_N,0.9999,0.0847,0.2202,0.9874,0.2202
ROCPOINTS_N,0.9999,0.0847,0.2201,0.9874,0.2201
ROCPOINTS_N,0.9999,0.0847,0.2201,0.9874,0.2201
ROCPOINTS_N,0.9999,0.0829,0.2201,0.9877,0.2201
ROCPOINTS_N,0.9999,0.0829,0.2200,0.9877,0.2200
ROCPOINTS_N,0.9999,0.0829,0.2200,0.9877,0.2200
ROCPOINTS_N,1.0000,0.0829,0.2199,0.9877,0.2199
ROCPOINTS_N,1.0000,0.0829,0.2198,0.9877,0.2198
ROCPOINTS_N,1.0000,0.0829,0.2198,0.9877,0.2198
ROCPOINTS_N,1.0000,0.0829,0.2197,0.9877,0.2197
ROCPOINTS_N,1.0000,0.0829,0.2197,0.9877,0.2197
ROCPOINTS_N,1.0000,0.0829,0.2196,0.9877,0.2196
ROCPOINTS_N,1.0000,0.0829,0.2195,0.9877,0.2195
ROCPOINTS_N,1.0000,0.0829,0.2195,0.9877,0.2195
ROCPOINTS_N,1.0000,0.0829,0.2194,0.9877,0.2194
ROCPOINTS_N,1.0000,0.0829,0.2194,0.9877,0.2194
ROCPOINTS_N,1.0000,0.0829,0.2193,0.9877,0.2193
ROCPOINTS_N,1.0000,0.0000,0.0000,0.0000,0.0000
ROCPOINTS_O,0.0000,1.0000,1.0000,0.0237,1.0000
ROCPOINTS_O,0.0000,0.7079,0.9119,0.0303,0.9119
ROCPOINTS_O,0.0000,0.7078,0.9119,0.0303,0.9119
ROCPOINTS_O,0.0000,0.7077,0.9119,0.0303,0.9119
ROCPOINTS_O,0.0000,0.7077,0.9119,0.0303,0.9119
ROCPOINTS_O,0.0000,0.7076,0.9119,0.0303,0.9119
ROCPOINTS_O,0.0000,0.7075,0.9119,0.0303,0.9119
ROCPOINTS_O,0.0000,0.7074,0.9119,0.0304,0.9119
ROCPOINTS_O,0.0000,0.7074,0.9119,0.0304,0.9119
ROCPOINTS_O,0.0000,0.7073,0.9119,0.0304,0.9119
ROCPOINTS_O,0.0000,0.7073,0.9119,0.0304,0.9119
ROCPOINTS_O,0.0000,0.7072,0.9119,0.0304,0.9119
ROCPOINTS_O,0.0000,0.7072,0.9119,0.0304,0.9119
ROCPOINTS_O,0.0001,0.7071,0.9119,0.0304,0.9119
ROCPOINTS_O,0.0001,0.7070,0.9119,0.0304,0.9119
ROCPOINTS_O,0.0001,0.7070,0.9119,0.0304,0.9119
ROCPOINTS_O,0.0001,0.7069,0.9119,0.0304,0.9119
ROCPOINTS_O,0.0001,0.7069,0.9119,0.0304,0.9119
ROCPOINTS_O,0.0001,0.7068,0.9119,0.0304,0.9119
ROCPOINTS_O,0.0001,0.7068,0.9119,0.0304,0.9119
ROCPOINTS_O,0.0001,0.7067,0.9119,0.0304,0.9119
ROCPOINTS_O,0.0001,0.7066,0.9119,0.0304,0.9119
ROCPOINTS_O,0.0001,0.7066,0.9119,0.0304,0.9119
ROCPOINTS_O,0.0001,0.7065,0.9119,0.0304,0.9119
ROCPOINTS_O,0.0001,0.7065,0.9119,0.0304,0.9119
ROCPOINTS_O,0.0001,0.7064,0.9119,0.0304,0.9119
ROCPOINTS_O,0.0002,0.7063,0.9119,0.0304,0.9119
ROCPOINTS_O,0.0002,0.7063,0.9119,0.0304,0.9119
ROCPOINTS_O,0.0002,0.7062,0.9119,0.0304,0.9119
ROCPOINTS_O,0.0002,0.7062,0.9119,0.0304,0.9119
ROCPOINTS_O,0.0002,0.7061,0.9119,0.0304,0.9119
ROCPOINTS_O,0.0002,0.7061,0.9119,0.0304,0.9119
ROCPOINTS_O,0.0002,0.7060,0.9119,0.0304,0.9119
ROCPOINTS_O,0.0002,0.7059,0.9119,0.0304,0.9119
ROCPOINTS_O,0.0002,0.7059,0.9119,0.0304,0.9119
ROCPOINTS_O,0.0002,0.7058,0.9119,0.0304,0.9119
ROCPOINTS_O,0.0002,0.7058,0.9119,0.0304,0.9119
ROCPOINTS_O,0.0002,0.7057,0.9119,0.0304,0.9119
ROCPOINTS_O,0.0002,0.7057,0.9119,0.0304,0.9119
ROCPOINTS_O,0.0002,0.7056,0.9119,0.0304,0.9119
ROCPOINTS_O,0.0002,0.7055,0.9119,0.0304,0.9119
ROCPOINTS_O,0.0002,0.7055,0.9119,0.0304,0.9119
ROCPOINTS_O,0.0003,0.7054,0.9119,0.0304,0.9119
ROCPOINTS_O,0.0003,0.7052,0.9119,0.0304,0.9119
ROCPOINTS_O,0.0003,0.7051,0.9119,0.0304,0.9119
ROCPOINTS_O,0.0003,0.7050,0.9119,0.0305,0.9119
ROCPOINTS_O,0.0003,0.7049,0.9119,0.0305,0.9119
ROCPOINTS_O,0.0003,0.7048,0.9119,0.0305,0.9119
ROCPOINTS_O,0.0003,0.7048,0.9119,0.0305,0.9119
ROCPOINTS_O,0.0003,0.7047,0.9119,0.0305,0.9119
ROCPOINTS_O,0.0003,0.7047,0.9119,0.0305,0.9119
ROCPOINTS_O,0.0003,0.7046,0.9119,0.0305,0.9119
ROCPOINTS_O,0.0003,0.7046,0.9119,0.0305,0.9119
ROCPOINTS_O,0.0003,0.7045,0.9119,0.0305,0.9119
ROCPOINTS_O,0.0004,0.7044,0.9119,0.0305,0.9119
ROCPOINTS_O,0.0004,0.7044,0.9119,0.0305,0.9119
ROCPOINTS_O,0.0004,0.7043,0.9119,0.0305,0.9119
ROCPOINTS_O,0.0004,0.7043,0.9119,0.0305,0.9119
ROCPOINTS_O,0.0004,0.7042,0.9119,0.0305,0.9119
ROCPOINTS_O,0.0005,0.7042,0.9119,0.0305,0.9119
ROCPOINTS_O,0.0005,0.7041,0.9119,0.0305,0.9119
ROCPOINTS_O,0.0005,0.7040,0.9119,0.0305,0.9119
ROCPOINTS_O,0.0005,0.7040,0.9119,0.0305,0.9119
ROCPOINTS_O,0.0005,0.7039,0.9119,0.0305,0.9119
ROCPOINTS_O,0.0006,0.7039,0.9095,0.0304,0.9095
ROCPOINTS_O,0.0006,0.7037,0.9095,0.0304,0.9095
ROCPOINTS_O,0.0006,0.7036,0.9095,0.0304,0.9095
ROCPOINTS_O,0.0006,0.7035,0.9095,0.0304,0.9095
ROCPOINTS_O,0.0006,0.7035,0.9095,0.0304,0.9095
ROCPOINTS_O,0.0006,0.7034,0.9095,0.0304,0.9095
ROCPOINTS_O,0.0007,0.7033,0.9095,0.0304,0.9095
ROCPOINTS_O,0.0007,0.7032,0.9095,0.0305,0.9095
ROCPOINTS_O,0.0007,0.7032,0.9095,0.0305,0.9095
ROCPOINTS_O,0.0008,0.7031,0.9095,0.0305,0.9095
ROCPOINTS_O,0.0008,0.7031,0.9095,0.0305,0.9095
ROCPOINTS_O,0.0008,0.7030,0.9095,0.0305,0.9095
ROCPOINTS_O,0.0008,0.7029,0.9095,0.0305,0.9095
ROCPOINTS_O,0.0009,0.7028,0.9095,0.0305,0.9095
ROCPOINTS_O,0.0010,0.7028,0.9095,0.0305,0.9095
ROCPOINTS_O,0.0010,0.7027,0.9095,0.0305,0.9095
ROCPOINTS_O,0.0010,0.7026,0.9095,0.0305,0.9095
ROCPOINTS_O,0.0011,0.7026,0.9095,0.0305,0.9095
ROCPOINTS_O,0.0011,0.7025,0.9095,0.0305,0.9095
ROCPOINTS_O,0.0011,0.7025,0.9095,0.0305,0.9095
ROCPOINTS_O,0.0011,0.7022,0.9071,0.0304,0.9071
ROCPOINTS_O,0.0012,0.7017,0.9071,0.0304,0.9071
ROCPOINTS_O,0.0012,0.7017,0.9071,0.0304,0.9071
ROCPOINTS_O,0.0012,0.7016,0.9071,0.0304,0.9071
ROCPOINTS_O,0.0012,0.7015,0.9071,0.0304,0.9071
ROCPOINTS_O,0.0013,0.7015,0.9071,0.0304,0.9071
ROCPOINTS_O,0.0013,0.7014,0.9071,0.0304,0.9071
ROCPOINTS_O,0.0013,0.7014,0.9071,0.0305,0.9071
ROCPOINTS_O,0.0014,0.7013,0.9071,0.0305,0.9071
ROCPOINTS_O,0.0017,0.7013,0.9071,0.0305,0.9071
ROCPOINTS_O,0.0017,0.7012,0.9071,0.0305,0.9071
ROCPOINTS_O,0.0017,0.7005,0.9071,0.0305,0.9071
ROCPOINTS_O,0.0017,0.7004,0.9071,0.0305,0.9071
ROCPOINTS_O,0.0017,0.7003,0.9071,0.0305,0.9071
ROCPOINTS_O,0.0017,0.7003,0.9071,0.0305,0.9071
ROCPOINTS_O,0.0018,0.7002,0.9071,0.0305,0.9071
ROCPOINTS_O,0.0019,0.7002,0.9071,0.0305,0.9071
ROCPOINTS_O,0.0019,0.7001,0.9048,0.0304,0.9048
ROCPOINTS_O,0.0019,0.7000,0.9048,0.0304,0.9048
ROCPOINTS_O,0.0020,0.7000,0.9048,0.0304,0.9048
ROCPOINTS_O,0.0020,0.6999,0.9048,0.0304,0.9048
ROCPOINTS_O,0.0021,0.6999,0.9048,0.0304,0.9048
ROCPOINTS_O,0.0021,0.6998,0.9048,0.0304,0.9048
ROCPOINTS_O,0.0021,0.6998,0.9048,0.0304,0.9048
ROCPOINTS_O,0.0022,0.6997,0.9048,0.0304,0.9048
ROCPOINTS_O,0.0022,0.6996,0.9048,0.0304,0.9048
ROCPOINTS_O,0.0022,0.6996,0.9048,0.0304,0.9048
ROCPOINTS_O,0.0022,0.6995,0.9048,0.0305,0.9048
ROCPOINTS_O,0.0022,0.6994,0.9048,0.0305,0.9048
ROCPOINTS_O,0.0023,0.6994,0.9048,0.0305,0.9048
ROCPOINTS_O,0.0024,0.6993,0.9048,0.0305,0.9048
ROCPOINTS_O,0.0025,0.6992,0.9048,0.0305,0.9048
ROCPOINTS_O,0.0025,0.6992,0.9048,0.0305,0.9048
ROCPOINTS_O,0.0025,0.6991,0.9048,0.0305,0.9048
ROCPOINTS_O,0.0026,0.6989,0.9048,0.0305,0.9048
ROCPOINTS_O,0.0026,0.6988,0.9048,0.0305,0.9048
ROCPOINTS_O,0.0027,0.6988,0.9048,0.0305,0.9048
ROCPOINTS_O,0.0028,0.6987,0.9048,0.0305,0.9048
ROCPOINTS_O,0.0031,0.6987,0.9048,0.0305,0.9048
ROCPOINTS_O,0.0031,0.6985,0.9048,0.0305,0.9048
ROCPOINTS_O,0.0032,0.6985,0.9048,0.0305,0.9048
ROCPOINTS_O,0.0032,0.6984,0.9048,0.0305,0.9048
ROCPOINTS_O,0.0033,0.6984,0.9048,0.0305,0.9048
ROCPOINTS_O,0.0033,0.6983,0.9048,0.0305,0.9048
ROCPOINTS_O,0.0033,0.6983,0.9048,0.0305,0.9048
ROCPOINTS_O,0.0033,0.6981,0.9048,0.0305,0.9048
ROCPOINTS_O,0.0033,0.5905,0.8238,0.0328,0.8238
ROCPOINTS_O,0.0034,0.5905,0.8238,0.0328,0.8238
ROCPOINTS_O,0.0034,0.5904,0.8238,0.0328,0.8238
ROCPOINTS_O,0.0034,0.5904,0.8238,0.0328,0.8238
ROCPOINTS_O,0.0034,0.5903,0.8238,0.0328,0.8238
ROCPOINTS_O,0.0034,0.5903,0.8238,0.0328,0.8238
ROCPOINTS_O,0.0034,0.5902,0.8238,0.0328,0.8238
ROCPOINTS_O,0.0034,0.5901,0.8238,0.0328,0.8238
ROCPOINTS_O,0.0035,0.5901,0.8238,0.0328,0.8238
ROCPOINTS_O,0.0035,0.5900,0.8238,0.0328,0.8238
ROCPOINTS_O,0.0035,0.5900,0.8238,0.0328,0.8238
ROCPOINTS_O,0.0035,0.5899,0.8238,0.0328,0.8238
ROCPOINTS_O,0.0035,0.5898,0.8238,0.0328,0.8238
ROCPOINTS_O,0.0035,0.5898,0.8238,0.0328,0.8238
ROCPOINTS_O,0.0035,0.5897,0.8238,0.0328,0.8238
ROCPOINTS_O,0.0035,0.5897,0.8238,0.0328,0.8238
ROCPOINTS_O,0.0036,0.5896,0.8238,0.0328,0.8238
ROCPOINTS_O,0.0036,0.5896,0.8238,0.0328,0.8238
ROCPOINTS_O,0.0037,0.5895,0.8238,0.0328,0.8238
ROCPOINTS_O,0.0037,0.5894,0.8238,0.0328,0.8238
ROCPOINTS_O,0.0037,0.5894,0.8238,0.0328,0.8238
ROCPOINTS_O,0.0037,0.5893,0.8238,0.0328,0.8238
ROCPOINTS_O,0.0038,0.5881,0.8238,0.0329,0.8238
ROCPOINTS_O,0.0038,0.5881,0.8238,0.0329,0.8238
ROCPOINTS_O,0.0039,0.5870,0.8238,0.0330,0.8238
ROCPOINTS_O,0.0039,0.5870,0.8238,0.0330,0.8238
ROCPOINTS_O,0.0039,0.5853,0.8238,0.0330,0.8238
ROCPOINTS_O,0.0039,0.5852,0.8238,0.0331,0.8238
ROCPOINTS_O,0.0039,0.5852,0.8238,0.0331,0.8238
ROCPOINTS_O,0.0039,0.5850,0.8238,0.0331,0.8238
ROCPOINTS_O,0.0039,0.5830,0.8238,0.0332,0.8238
ROCPOINTS_O,0.0039,0.5809,0.8238,0.0333,0.8238
ROCPOINTS_O,0.0039,0.5808,0.8238,0.0333,0.8238
ROCPOINTS_O,0.0040,0.5793,0.8238,0.0334,0.8238
ROCPOINTS_O,0.0040,0.5792,0.8238,0.0334,0.8238
ROCPOINTS_O,0.0041,0.5792,0.8238,0.0334,0.8238
ROCPOINTS_O,0.0041,0.5791,0.8238,0.0334,0.8238
ROCPOINTS_O,0.0042,0.5778,0.8238,0.0335,0.8238
ROCPOINTS_O,0.0042,0.5776,0.8238,0.0335,0.8238
ROCPOINTS_O,0.0042,0.5775,0.8238,0.0335,0.8238
ROCPOINTS_O,0.0043,0.5775,0.8238,0.0335,0.8238
ROCPOINTS_O,0.0043,0.5758,0.8238,0.0336,0.8238
ROCPOINTS_O,0.0043,0.5757,0.8238,0.0336,0.8238
ROCPOINTS_O,0.0043,0.5739,0.8238,0.0337,0.8238
ROCPOINTS_O,0.0043,0.5739,0.8238,0.0337,0.8238
ROCPOINTS_O,0.0043,0.5738,0.8238,0.0337,0.8238
ROCPOINTS_O,0.0044,0.5738,0.8238,0.0337,0.8238
ROCPOINTS_O,0.0044,0.5737,0.8238,0.0337,0.8238
ROCPOINTS_O,0.0045,0.5736,0.8238,0.0337,0.8238
ROCPOINTS_O,0.0047,0.5735,0.8238,0.0337,0.8238
ROCPOINTS_O,0.0048,0.5735,0.8238,0.0337,0.8238
ROCPOINTS_O,0.0048,0.5734,0.8238,0.0337,0.8238
ROCPOINTS_O,0.0048,0.5734,0.8238,0.0337,0.8238
ROCPOINTS_O,0.0048,0.5733,0.8238,0.0337,0.8238
ROCPOINTS_O,0.0048,0.5733,0.8238,0.0337,0.8238
ROCPOINTS_O,0.0050,0.5732,0.8238,0.0337,0.8238
ROCPOINTS_O,0.0050,0.5731,0.8238,0.0337,0.8238
ROCPOINTS_O,0.0054,0.5727,0.8238,0.0338,0.8238
ROCPOINTS_O,0.0056,0.5726,0.8238,0.0338,0.8238
ROCPOINTS_O,0.0056,0.5725,0.8238,0.0338,0.8238
ROCPOINTS_O,0.0057,0.5724,0.8238,0.0338,0.8238
ROCPOINTS_O,0.0058,0.5723,0.8238,0.0338,0.8238
ROCPOINTS_O,0.0058,0.5718,0.8238,0.0338,0.8238
ROCPOINTS_O,0.0059,0.5717,0.8238,0.0338,0.8238
ROCPOINTS_O,0.0060,0.5709,0.8238,0.0339,0.8238
ROCPOINTS_O,0.0060,0.5699,0.8238,0.0339,0.8238
ROCPOINTS_O,0.0061,0.5698,0.8238,0.0339,0.8238
ROCPOINTS_O,0.0061,0.5698,0.8238,0.0339,0.8238
ROCPOINTS_O,0.0062,0.5697,0.8238,0.0339,0.8238
ROCPOINTS_O,0.0062,0.5697,0.8238,0.0339,0.8238
ROCPOINTS_O,0.0065,0.5688,0.8238,0.0340,0.8238
ROCPOINTS_O,0.0066,0.5687,0.8238,0.0340,0.8238
ROCPOINTS_O,0.0066,0.5686,0.8238,0.0340,0.8238
ROCPOINTS_O,0.0067,0.5674,0.8238,0.0341,0.8238
ROCPOINTS_O,0.0067,0.4916,0.7762,0.0369,0.7762
ROCPOINTS_O,0.0067,0.4914,0.7762,0.0369,0.7762
ROCPOINTS_O,0.0067,0.4914,0.7762,0.0369,0.7762
ROCPOINTS_O,0.0068,0.4913,0.7762,0.0369,0.7762
ROCPOINTS_O,0.0068,0.4913,0.7762,0.0369,0.7762
ROCPOINTS_O,0.0068,0.4912,0.7762,0.0370,0.7762
ROCPOINTS_O,0.0068,0.4912,0.7762,0.0370,0.7762
ROCPOINTS_O,0.0068,0.4901,0.7762,0.0370,0.7762
ROCPOINTS_O,0.0069,0.4900,0.7762,0.0370,0.7762
ROCPOINTS_O,0.0069,0.4899,0.7762,0.0370,0.7762
ROCPOINTS_O,0.0069,0.4899,0.7762,0.0370,0.7762
ROCPOINTS_O,0.0069,0.4898,0.7762,0.0371,0.7762
ROCPOINTS_O,0.0070,0.4898,0.7762,0.0371,0.7762
ROCPOINTS_O,0.0071,0.4886,0.7762,0.0371,0.7762
ROCPOINTS_O,0.0072,0.4885,0.7762,0.0372,0.7762
ROCPOINTS_O,0.0072,0.4884,0.7762,0.0372,0.7762
ROCPOINTS_O,0.0073,0.4883,0.7762,0.0372,0.7762
ROCPOINTS_O,0.0073,0.4882,0.7762,0.0372,0.7762
ROCPOINTS_O,0.0073,0.4871,0.7762,0.0373,0.7762
ROCPOINTS_O,0.0073,0.4870,0.7762,0.0373,0.7762
ROCPOINTS_O,0.0074,0.4870,0.7762,0.0373,0.7762
ROCPOINTS_O,0.0074,0.4869,0.7762,0.0373,0.7762
ROCPOINTS_O,0.0074,0.4860,0.7762,0.0373,0.7762
ROCPOINTS_O,0.0075,0.4859,0.7762,0.0373,0.7762
ROCPOINTS_O,0.0075,0.4858,0.7762,0.0373,0.7762
ROCPOINTS_O,0.0075,0.4857,0.7762,0.0374,0.7762
ROCPOINTS_O,0.0076,0.4856,0.7762,0.0374,0.7762
ROCPOINTS_O,0.0078,0.4855,0.7762,0.0374,0.7762
ROCPOINTS_O,0.0078,0.4855,0.7762,0.0374,0.7762
ROCPOINTS_O,0.0078,0.4854,0.7762,0.0374,0.7762
ROCPOINTS_O,0.0078,0.4853,0.7762,0.0374,0.7762
ROCPOINTS_O,0.0078,0.4853,0.7762,0.0374,0.7762
ROCPOINTS_O,0.0078,0.4852,0.7762,0.0374,0.7762
ROCPOINTS_O,0.0080,0.4851,0.7762,0.0374,0.7762
ROCPOINTS_O,0.0081,0.4851,0.7762,0.0374,0.7762
ROCPOINTS_O,0.0081,0.4850,0.7762,0.0374,0.7762
ROCPOINTS_O,0.0082,0.4850,0.7762,0.0374,0.7762
ROCPOINTS_O,0.0083,0.4849,0.7762,0.0374,0.7762
ROCPOINTS_O,0.0084,0.4846,0.7762,0.0374,0.7762
ROCPOINTS_O,0.0084,0.4845,0.7762,0.0374,0.7762
ROCPOINTS_O,0.0086,0.4844,0.7762,0.0374,0.7762
ROCPOINTS_O,0.0089,0.4843,0.7762,0.0375,0.7762
ROCPOINTS_O,0.0089,0.4843,0.7762,0.0375,0.7762
ROCPOINTS_O,0.0091,0.4842,0.7762,0.0375,0.7762
ROCPOINTS_O,0.0091,0.4841,0.7762,0.0375,0.7762
ROCPOINTS_O,0.0092,0.4840,0.7762,0.0375,0.7762
ROCPOINTS_O,0.0097,0.4839,0.7762,0.0375,0.7762
ROCPOINTS_O,0.0097,0.4839,0.7762,0.0375,0.7762
ROCPOINTS_O,0.0098,0.4838,0.7762,0.0375,0.7762
ROCPOINTS_O,0.0098,0.4838,0.7762,0.0375,0.7762
ROCPOINTS_O,0.0100,0.4837,0.7762,0.0375,0.7762
ROCPOINTS_O,0.0100,0.4836,0.7762,0.0375,0.7762
ROCPOINTS_O,0.0100,0.4239,0.7381,0.0406,0.7381
ROCPOINTS_O,0.0100,0.4238,0.7381,0.0406,0.7381
ROCPOINTS_O,0.0100,0.4237,0.7381,0.0406,0.7381
ROCPOINTS_O,0.0101,0.4237,0.7381,0.0406,0.7381
ROCPOINTS_O,0.0101,0.4236,0.7381,0.0406,0.7381
ROCPOINTS_O,0.0101,0.4236,0.7381,0.0406,0.7381
ROCPOINTS_O,0.0101,0.4235,0.7381,0.0406,0.7381
ROCPOINTS_O,0.0102,0.4235,0.7381,0.0406,0.7381
ROCPOINTS_O,0.0103,0.4234,0.7381,0.0406,0.7381
ROCPOINTS_O,0.0104,0.4233,0.7381,0.0406,0.7381
ROCPOINTS_O,0.0105,0.4233,0.7381,0.0406,0.7381
ROCPOINTS_O,0.0106,0.4232,0.7381,0.0406,0.7381
ROCPOINTS_O,0.0107,0.4231,0.7381,0.0406,0.7381
ROCPOINTS_O,0.0107,0.4230,0.7381,0.0406,0.7381
ROCPOINTS_O,0.0108,0.4230,0.7381,0.0407,0.7381
ROCPOINTS_O,0.0110,0.4229,0.7381,0.0407,0.7381
ROCPOINTS_O,0.0111,0.4229,0.7381,0.0407,0.7381
ROCPOINTS_O,0.0111,0.4228,0.7381,0.0407,0.7381
ROCPOINTS_O,0.0111,0.4228,0.7381,0.0407,0.7381
ROCPOINTS_O,0.0117,0.4227,0.7381,0.0407,0.7381
ROCPOINTS_O,0.0120,0.4226,0.7381,0.0407,0.7381
ROCPOINTS_O,0.0121,0.4225,0.7381,0.0407,0.7381
ROCPOINTS_O,0.0121,0.4224,0.7381,0.0407,0.7381
ROCPOINTS_O,0.0122,0.4224,0.7381,0.0407,0.7381
ROCPOINTS_O,0.0125,0.4223,0.7381,0.0407,0.7381
ROCPOINTS_O,0.0126,0.4222,0.7381,0.0407,0.7381
ROCPOINTS_O,0.0126,0.4222,0.7381,0.0407,0.7381
ROCPOINTS_O,0.0128,0.4221,0.7381,0.0407,0.7381
ROCPOINTS_O,0.0128,0.4221,0.7381,0.0407,0.7381
ROCPOINTS_O,0.0129,0.4219,0.7381,0.0407,0.7381
ROCPOINTS_O,0.0129,0.4218,0.7381,0.0408,0.7381
ROCPOINTS_O,0.0130,0.4218,0.7381,0.0408,0.7381
ROCPOINTS_O,0.0131,0.4217,0.7381,0.0408,0.7381
ROCPOINTS_O,0.0133,0.4217,0.7381,0.0408,0.7381
ROCPOINTS_O,0.0133,0.4216,0.7381,0.0408,0.7381
ROCPOINTS_O,0.0133,0.3731,0.7071,0.0440,0.7071
ROCPOINTS_O,0.0134,0.3729,0.7071,0.0440,0.7071
ROCPOINTS_O,0.0134,0.3729,0.7071,0.0440,0.7071
ROCPOINTS_O,0.0134,0.3728,0.7071,0.0440,0.7071
ROCPOINTS_O,0.0139,0.3727,0.7071,0.0440,0.7071
ROCPOINTS_O,0.0139,0.3727,0.7071,0.0440,0.7071
ROCPOINTS_O,0.0140,0.3726,0.7071,0.0441,0.7071
ROCPOINTS_O,0.0140,0.3726,0.7071,0.0441,0.7071
ROCPOINTS_O,0.0142,0.3725,0.7071,0.0441,0.7071
ROCPOINTS_O,0.0144,0.3724,0.7071,0.0441,0.7071
ROCPOINTS_O,0.0144,0.3723,0.7071,0.0441,0.7071
ROCPOINTS_O,0.0145,0.3722,0.7071,0.0441,0.7071
ROCPOINTS_O,0.0145,0.3721,0.7071,0.0441,0.7071
ROCPOINTS_O,0.0147,0.3721,0.7071,0.0441,0.7071
ROCPOINTS_O,0.0148,0.3720,0.7071,0.0441,0.7071
ROCPOINTS_O,0.0148,0.3719,0.7071,0.0441,0.7071
ROCPOINTS_O,0.0150,0.3719,0.7071,0.0441,0.7071
ROCPOINTS_O,0.0155,0.3717,0.7071,0.0442,0.7071
ROCPOINTS_O,0.0156,0.3716,0.7071,0.0442,0.7071
ROCPOINTS_O,0.0157,0.3716,0.7071,0.0442,0.7071
ROCPOINTS_O,0.0158,0.3715,0.7071,0.0442,0.7071
ROCPOINTS_O,0.0160,0.3714,0.7071,0.0442,0.7071
ROCPOINTS_O,0.0160,0.3714,0.7071,0.0442,0.7071
ROCPOINTS_O,0.0162,0.3713,0.7071,0.0442,0.7071
ROCPOINTS_O,0.0162,0.3712,0.7071,0.0442,0.7071
ROCPOINTS_O,0.0165,0.3712,0.7071,0.0442,0.7071
ROCPOINTS_O,0.0166,0.3711,0.7071,0.0442,0.7071
ROCPOINTS_O,0.0167,0.3711,0.7071,0.0442,0.7071
ROCPOINTS_O,0.0167,0.3283,0.6810,0.0480,0.6810
ROCPOINTS_O,0.0167,0.3282,0.6810,0.0480,0.6810
ROCPOINTS_O,0.0168,0.3281,0.6810,0.0480,0.6810
ROCPOINTS_O,0.0169,0.3281,0.6810,0.0480,0.6810
ROCPOINTS_O,0.0172,0.3280,0.6810,0.0480,0.6810
ROCPOINTS_O,0.0173,0.3279,0.6810,0.0480,0.6810
ROCPOINTS_O,0.0175,0.3279,0.6810,0.0480,0.6810
ROCPOINTS_O,0.0175,0.3278,0.6810,0.0480,0.6810
ROCPOINTS_O,0.0177,0.3277,0.6810,0.0480,0.6810
ROCPOINTS_O,0.0177,0.3276,0.6810,0.0480,0.6810
ROCPOINTS_O,0.0177,0.3276,0.6810,0.0481,0.6810
ROCPOINTS_O,0.0178,0.3275,0.6810,0.0481,0.6810
ROCPOINTS_O,0.0178,0.3275,0.6810,0.0481,0.6810
ROCPOINTS_O,0.0180,0.3274,0.6810,0.0481,0.6810
ROCPOINTS_O,0.0182,0.3272,0.6810,0.0481,0.6810
ROCPOINTS_O,0.0183,0.3272,0.6810,0.0481,0.6810
ROCPOINTS_O,0.0183,0.3271,0.6810,0.0481,0.6810
ROCPOINTS_O,0.0186,0.3270,0.6810,0.0481,0.6810
ROCPOINTS_O,0.0187,0.3270,0.6810,0.0481,0.6810
ROCPOINTS_O,0.0187,0.3268,0.6810,0.0482,0.6810
ROCPOINTS_O,0.0188,0.3268,0.6810,0.0482,0.6810
ROCPOINTS_O,0.0189,0.3267,0.6810,0.0482,0.6810
ROCPOINTS_O,0.0190,0.3267,0.6810,0.0482,0.6810
ROCPOINTS_O,0.0190,0.3266,0.6810,0.0482,0.6810
ROCPOINTS_O,0.0192,0.3265,0.6810,0.0482,0.6810
ROCPOINTS_O,0.0192,0.3265,0.6810,0.0482,0.6810
ROCPOINTS_O,0.0194,0.3264,0.6810,0.0482,0.6810
ROCPOINTS_O,0.0200,0.3264,0.6810,0.0482,0.6810
ROCPOINTS_O,0.0200,0.3263,0.6810,0.0482,0.6810
ROCPOINTS_O,0.0200,0.3263,0.6786,0.0481,0.6786
ROCPOINTS_O,0.0200,0.2932,0.6452,0.0507,0.6452
ROCPOINTS_O,0.0205,0.2932,0.6452,0.0507,0.6452
ROCPOINTS_O,0.0208,0.2931,0.6452,0.0507,0.6452
ROCPOINTS_O,0.0209,0.2931,0.6452,0.0507,0.6452
ROCPOINTS_O,0.0211,0.2930,0.6452,0.0508,0.6452
ROCPOINTS_O,0.0212,0.2930,0.6452,0.0508,0.6452
ROCPOINTS_O,0.0214,0.2929,0.6452,0.0508,0.6452
ROCPOINTS_O,0.0217,0.2928,0.6452,0.0508,0.6452
ROCPOINTS_O,0.0222,0.2927,0.6452,0.0508,0.6452
ROCPOINTS_O,0.0223,0.2926,0.6452,0.0508,0.6452
ROCPOINTS_O,0.0224,0.2926,0.6452,0.0508,0.6452
ROCPOINTS_O,0.0226,0.2925,0.6452,0.0508,0.6452
ROCPOINTS_O,0.0226,0.2924,0.6452,0.0509,0.6452
ROCPOINTS_O,0.0227,0.2924,0.6452,0.0509,0.6452
ROCPOINTS_O,0.0228,0.2923,0.6452,0.0509,0.6452
ROCPOINTS_O,0.0233,0.2922,0.6452,0.0509,0.6452
ROCPOINTS_O,0.0233,0.2630,0.6000,0.0525,0.6000
ROCPOINTS_O,0.0234,0.2629,0.6000,0.0525,0.6000
ROCPOINTS_O,0.0236,0.2628,0.6000,0.0525,0.6000
ROCPOINTS_O,0.0244,0.2628,0.6000,0.0525,0.6000
ROCPOINTS_O,0.0246,0.2627,0.6000,0.0526,0.6000
ROCPOINTS_O,0.0250,0.2625,0.6000,0.0526,0.6000
ROCPOINTS_O,0.0256,0.2624,0.6000,0.0526,0.6000
ROCPOINTS_O,0.0256,0.2623,0.6000,0.0526,0.6000
ROCPOINTS_O,0.0261,0.2623,0.6000,0.0526,0.6000
ROCPOINTS_O,0.0262,0.2622,0.6000,0.0526,0.6000
ROCPOINTS_O,0.0262,0.2621,0.6000,0.0527,0.6000
ROCPOINTS_O,0.0262,0.2621,0.6000,0.0527,0.6000
ROCPOINTS_O,0.0263,0.2619,0.6000,0.0527,0.6000
ROCPOINTS_O,0.0264,0.2619,0.6000,0.0527,0.6000
ROCPOINTS_O,0.0267,0.2618,0.6000,0.0527,0.6000
ROCPOINTS_O,0.0267,0.2617,0.6000,0.0527,0.6000
ROCPOINTS_O,0.0267,0.2342,0.5714,0.0559,0.5714
ROCPOINTS_O,0.0272,0.2339,0.5714,0.0560,0.5714
ROCPOINTS_O,0.0274,0.2339,0.5714,0.0560,0.5714
ROCPOINTS_O,0.0275,0.2338,0.5714,0.0560,0.5714
ROCPOINTS_O,0.0275,0.2338,0.5714,0.0560,0.5714
ROCPOINTS_O,0.0276,0.2337,0.5714,0.0560,0.5714
ROCPOINTS_O,0.0278,0.2336,0.5714,0.0561,0.5714
ROCPOINTS_O,0.0278,0.2335,0.5714,0.0561,0.5714
ROCPOINTS_O,0.0281,0.2334,0.5714,0.0561,0.5714
ROCPOINTS_O,0.0281,0.2333,0.5714,0.0561,0.5714
ROCPOINTS_O,0.0283,0.2332,0.5714,0.0562,0.5714
ROCPOINTS_O,0.0286,0.2331,0.5714,0.0562,0.5714
ROCPOINTS_O,0.0288,0.2330,0.5714,0.0562,0.5714
ROCPOINTS_O,0.0289,0.2329,0.5714,0.0562,0.5714
ROCPOINTS_O,0.0289,0.2328,0.5714,0.0562,0.5714
ROCPOINTS_O,0.0294,0.2328,0.5714,0.0563,0.5714
ROCPOINTS_O,0.0300,0.2327,0.5714,0.0563,0.5714
ROCPOINTS_O,0.0302,0.2096,0.5476,0.0597,0.5476
ROCPOINTS_O,0.0305,0.2095,0.5476,0.0597,0.5476
ROCPOINTS_O,0.0306,0.2095,0.5476,0.0597,0.5476
ROCPOINTS_O,0.0306,0.2094,0.5476,0.0597,0.5476
ROCPOINTS_O,0.0307,0.2094,0.5476,0.0597,0.5476
ROCPOINTS_O,0.0308,0.2093,0.5476,0.0597,0.5476
ROCPOINTS_O,0.0309,0.2092,0.5476,0.0598,0.5476
ROCPOINTS_O,0.0311,0.2092,0.5476,0.0598,0.5476
ROCPOINTS_O,0.0311,0.2091,0.5476,0.0598,0.5476
ROCPOINTS_O,0.0311,0.2089,0.5476,0.0598,0.5476
ROCPOINTS_O,0.0314,0.2085,0.5476,0.0599,0.5476
ROCPOINTS_O,0.0317,0.2085,0.5476,0.0600,0.5476
ROCPOINTS_O,0.0321,0.2085,0.5452,0.0597,0.5452
ROCPOINTS_O,0.0327,0.2081,0.5452,0.0598,0.5452
ROCPOINTS_O,0.0331,0.2079,0.5452,0.0599,0.5452
ROCPOINTS_O,0.0333,0.2078,0.5452,0.0599,0.5452
ROCPOINTS_O,0.0333,0.1881,0.5262,0.0636,0.5262
ROCPOINTS_O,0.0334,0.1880,0.5262,0.0636,0.5262
ROCPOINTS_O,0.0338,0.1880,0.5262,0.0637,0.5262
ROCPOINTS_O,0.0339,0.1879,0.5262,0.0637,0.5262
ROCPOINTS_O,0.0344,0.1878,0.5262,0.0637,0.5262
ROCPOINTS_O,0.0347,0.1878,0.5262,0.0637,0.5262
ROCPOINTS_O,0.0348,0.1877,0.5262,0.0637,0.5262
ROCPOINTS_O,0.0350,0.1877,0.5262,0.0637,0.5262
ROCPOINTS_O,0.0351,0.1876,0.5262,0.0638,0.5262
ROCPOINTS_O,0.0356,0.1875,0.5262,0.0638,0.5262
ROCPOINTS_O,0.0358,0.1874,0.5262,0.0638,0.5262
ROCPOINTS_O,0.0365,0.1874,0.5262,0.0638,0.5262
ROCPOINTS_O,0.0367,0.1873,0.5262,0.0639,0.5262
ROCPOINTS_O,0.0367,0.1687,0.4929,0.0663,0.4929
ROCPOINTS_O,0.0367,0.1685,0.4929,0.0663,0.4929
ROCPOINTS_O,0.0378,0.1685,0.4929,0.0663,0.4929
ROCPOINTS_O,0.0381,0.1684,0.4929,0.0663,0.4929
ROCPOINTS_O,0.0383,0.1684,0.4929,0.0664,0.4929
ROCPOINTS_O,0.0389,0.1683,0.4929,0.0664,0.4929
ROCPOINTS_O,0.0392,0.1682,0.4929,0.0664,0.4929
ROCPOINTS_O,0.0400,0.1682,0.4905,0.0661,0.4905
ROCPOINTS_O,0.0400,0.1682,0.4905,0.0661,0.4905
ROCPOINTS_O,0.0401,0.1515,0.4810,0.0716,0.4810
ROCPOINTS_O,0.0408,0.1515,0.4810,0.0716,0.4810
ROCPOINTS_O,0.0408,0.1514,0.4810,0.0716,0.4810
ROCPOINTS_O,0.0411,0.1514,0.4810,0.0716,0.4810
ROCPOINTS_O,0.0411,0.1513,0.4810,0.0717,0.4810
ROCPOINTS_O,0.0417,0.1512,0.4810,0.0717,0.4810
ROCPOINTS_O,0.0418,0.1511,0.4810,0.0718,0.4810
ROCPOINTS_O,0.0419,0.1510,0.4810,0.0718,0.4810
ROCPOINTS_O,0.0431,0.1510,0.4810,0.0718,0.4810
ROCPOINTS_O,0.0432,0.1509,0.4810,0.0718,0.4810
ROCPOINTS_O,0.0433,0.1508,0.4810,0.0719,0.4810
ROCPOINTS_O,0.0436,0.1374,0.4548,0.0744,0.4548
ROCPOINTS_O,0.0436,0.1373,0.4548,0.0744,0.4548
ROCPOINTS_O,0.0443,0.1373,0.4548,0.0745,0.4548
ROCPOINTS_O,0.0444,0.1372,0.4548,0.0745,0.4548
ROCPOINTS_O,0.0450,0.1371,0.4548,0.0745,0.4548
ROCPOINTS_O,0.0452,0.1370,0.4548,0.0746,0.4548
ROCPOINTS_O,0.0456,0.1369,0.4548,0.0746,0.4548
ROCPOINTS_O,0.0456,0.1369,0.4548,0.0747,0.4548
ROCPOINTS_O,0.0461,0.1368,0.4548,0.0747,0.4548
ROCPOINTS_O,0.0464,0.1367,0.4548,0.0747,0.4548
ROCPOINTS_O,0.0467,0.1367,0.4524,0.0744,0.4524
ROCPOINTS_O,0.0467,0.1246,0.4214,0.0759,0.4214
ROCPOINTS_O,0.0467,0.1245,0.4214,0.0759,0.4214
ROCPOINTS_O,0.0468,0.1245,0.4214,0.0760,0.4214
ROCPOINTS_O,0.0472,0.1244,0.4214,0.0760,0.4214
ROCPOINTS_O,0.0473,0.1244,0.4214,0.0760,0.4214
ROCPOINTS_O,0.0478,0.1243,0.4214,0.0761,0.4214
ROCPOINTS_O,0.0483,0.1242,0.4214,0.0761,0.4214
ROCPOINTS_O,0.0484,0.1242,0.4214,0.0761,0.4214
ROCPOINTS_O,0.0488,0.1241,0.4214,0.0762,0.4214
ROCPOINTS_O,0.0500,0.1240,0.4214,0.0762,0.4214
ROCPOINTS_O,0.0500,0.1240,0.4214,0.0763,0.4214
ROCPOINTS_O,0.0509,0.1129,0.4048,0.0801,0.4048
ROCPOINTS_O,0.0509,0.1128,0.4048,0.0802,0.4048
ROCPOINTS_O,0.0516,0.1127,0.4048,0.0802,0.4048
ROCPOINTS_O,0.0522,0.1126,0.4048,0.0803,0.4048
ROCPOINTS_O,0.0529,0.1126,0.4048,0.0803,0.4048
ROCPOINTS_O,0.0533,0.1125,0.4048,0.0803,0.4048
ROCPOINTS_O,0.0534,0.1030,0.3786,0.0819,0.3786
ROCPOINTS_O,0.0537,0.1030,0.3786,0.0820,0.3786
ROCPOINTS_O,0.0538,0.1029,0.3786,0.0820,0.3786
ROCPOINTS_O,0.0538,0.1029,0.3786,0.0820,0.3786
ROCPOINTS_O,0.0544,0.1027,0.3786,0.0822,0.3786
ROCPOINTS_O,0.0544,0.1026,0.3786,0.0822,0.3786
ROCPOINTS_O,0.0567,0.1026,0.3786,0.0823,0.3786
ROCPOINTS_O,0.0575,0.0934,0.3595,0.0855,0.3595
ROCPOINTS_O,0.0583,0.0933,0.3595,0.0856,0.3595
ROCPOINTS_O,0.0586,0.0933,0.3595,0.0856,0.3595
ROCPOINTS_O,0.0597,0.0932,0.3595,0.0856,0.3595
ROCPOINTS_O,0.0600,0.0931,0.3595,0.0857,0.3595
ROCPOINTS_O,0.0601,0.0855,0.3452,0.0893,0.3452
ROCPOINTS_O,0.0602,0.0855,0.3452,0.0893,0.3452
ROCPOINTS_O,0.0602,0.0853,0.3452,0.0895,0.3452
ROCPOINTS_O,0.0626,0.0849,0.3452,0.0898,0.3452
ROCPOINTS_O,0.0633,0.0849,0.3452,0.0899,0.3452
ROCPOINTS_O,0.0633,0.0848,0.3452,0.0900,0.3452
ROCPOINTS_O,0.0642,0.0774,0.3190,0.0910,0.3190
ROCPOINTS_O,0.0651,0.0773,0.3190,0.0911,0.3190
ROCPOINTS_O,0.0661,0.0772,0.3190,0.0912,0.3190
ROCPOINTS_O,0.0667,0.0772,0.3190,0.0912,0.3190
ROCPOINTS_O,0.0689,0.0717,0.3071,0.0942,0.3071
ROCPOINTS_O,0.0700,0.0716,0.3071,0.0943,0.3071
ROCPOINTS_O,0.0705,0.0664,0.2905,0.0960,0.2905
ROCPOINTS_O,0.0708,0.0664,0.2905,0.0961,0.2905
ROCPOINTS_O,0.0730,0.0663,0.2905,0.0961,0.2905
ROCPOINTS_O,0.0733,0.0663,0.2905,0.0962,0.2905
ROCPOINTS_O,0.0736,0.0613,0.2833,0.1009,0.2833
ROCPOINTS_O,0.0750,0.0612,0.2833,0.1010,0.2833
ROCPOINTS_O,0.0753,0.0612,0.2833,0.1011,0.2833
ROCPOINTS_O,0.0753,0.0611,0.2833,0.1012,0.2833
ROCPOINTS_O,0.0764,0.0611,0.2833,0.1013,0.2833
ROCPOINTS_O,0.0767,0.0609,0.2833,0.1014,0.2833
ROCPOINTS_O,0.0781,0.0563,0.2786,0.1073,0.2786
ROCPOINTS_O,0.0800,0.0561,0.2786,0.1075,0.2786
ROCPOINTS_O,0.0800,0.0560,0.2786,0.1077,0.2786
ROCPOINTS_O,0.0802,0.0506,0.2643,0.1125,0.2643
ROCPOINTS_O,0.0804,0.0506,0.2643,0.1126,0.2643
ROCPOINTS_O,0.0808,0.0505,0.2643,0.1127,0.2643
ROCPOINTS_O,0.0814,0.0505,0.2643,0.1128,0.2643
ROCPOINTS_O,0.0818,0.0504,0.2643,0.1129,0.2643
ROCPOINTS_O,0.0832,0.0504,0.2643,0.1130,0.2643
ROCPOINTS_O,0.0833,0.0502,0.2643,0.1134,0.2643
ROCPOINTS_O,0.0834,0.0469,0.2548,0.1164,0.2548
ROCPOINTS_O,0.0867,0.0469,0.2548,0.1166,0.2548
ROCPOINTS_O,0.0890,0.0437,0.2405,0.1179,0.2405
ROCPOINTS_O,0.0900,0.0437,0.2405,0.1180,0.2405
ROCPOINTS_O,0.0922,0.0407,0.2310,0.1211,0.2310
ROCPOINTS_O,0.0929,0.0406,0.2310,0.1213,0.2310
ROCPOINTS_O,0.0933,0.0405,0.2310,0.1217,0.2310
ROCPOINTS_O,0.0967,0.0378,0.2143,0.1211,0.2143
ROCPOINTS_O,0.0971,0.0353,0.2095,0.1261,0.2095
ROCPOINTS_O,0.0991,0.0352,0.2095,0.1263,0.2095
ROCPOINTS_O,0.0996,0.0352,0.2095,0.1264,0.2095
ROCPOINTS_O,0.1000,0.0351,0.2095,0.1266,0.2095
ROCPOINTS_O,0.1033,0.0324,0.2024,0.1316,0.2024
ROCPOINTS_O,0.1058,0.0308,0.1929,0.1321,0.1929
ROCPOINTS_O,0.1067,0.0307,0.1929,0.1324,0.1929
ROCPOINTS_O,0.1100,0.0289,0.1857,0.1352,0.1857
ROCPOINTS_O,0.1133,0.0270,0.1833,0.1415,0.1833
ROCPOINTS_O,0.1150,0.0255,0.1762,0.1437,0.1762
ROCPOINTS_O,0.1161,0.0254,0.1762,0.1440,0.1762
ROCPOINTS_O,0.1167,0.0254,0.1762,0.1442,0.1762
ROCPOINTS_O,0.1200,0.0240,0.1714,0.1478,0.1714
ROCPOINTS_O,0.1233,0.0231,0.1619,0.1453,0.1619
ROCPOINTS_O,0.1254,0.0217,0.1619,0.1532,0.1619
ROCPOINTS_O,0.1267,0.0217,0.1595,0.1512,0.1595
ROCPOINTS_O,0.1278,0.0206,0.1548,0.1544,0.1548
ROCPOINTS_O,0.1300,0.0205,0.1548,0.1548,0.1548
ROCPOINTS_O,0.1333,0.0194,0.1476,0.1558,0.1476
ROCPOINTS_O,0.1342,0.0186,0.1429,0.1575,0.1429
ROCPOINTS_O,0.1346,0.0185,0.1429,0.1579,0.1429
ROCPOINTS_O,0.1356,0.0184,0.1429,0.1583,0.1429
ROCPOINTS_O,0.1367,0.0184,0.1429,0.1587,0.1429
ROCPOINTS_O,0.1400,0.0178,0.1405,0.1608,0.1405
ROCPOINTS_O,0.1411,0.0168,0.1381,0.1662,0.1381
ROCPOINTS_O,0.1417,0.0168,0.1381,0.1667,0.1381
ROCPOINTS_O,0.1433,0.0167,0.1381,0.1671,0.1381
ROCPOINTS_O,0.1457,0.0158,0.1310,0.1672,0.1310
ROCPOINTS_O,0.1467,0.0158,0.1310,0.1677,0.1310
ROCPOINTS_O,0.1500,0.0151,0.1262,0.1683,0.1262
ROCPOINTS_O,0.1533,0.0144,0.1238,0.1728,0.1238
ROCPOINTS_O,0.1567,0.0135,0.1238,0.1818,0.1238
ROCPOINTS_O,0.1600,0.0127,0.1190,0.1859,0.1190
ROCPOINTS_O,0.1615,0.0122,0.1167,0.1885,0.1167
ROCPOINTS_O,0.1633,0.0121,0.1167,0.1892,0.1167
ROCPOINTS_O,0.1649,0.0116,0.1119,0.1895,0.1119
ROCPOINTS_O,0.1667,0.0116,0.1119,0.1903,0.1119
ROCPOINTS_O,0.1700,0.0108,0.1071,0.1948,0.1071
ROCPOINTS_O,0.1733,0.0103,0.1000,0.1900,0.1000
ROCPOINTS_O,0.1767,0.0096,0.0929,0.1902,0.0929
ROCPOINTS_O,0.1800,0.0095,0.0857,0.1800,0.0857
ROCPOINTS_O,0.1833,0.0092,0.0810,0.1762,0.0810
ROCPOINTS_O,0.1855,0.0091,0.0786,0.1737,0.0786
ROCPOINTS_O,0.1867,0.0090,0.0786,0.1746,0.0786
ROCPOINTS_O,0.1900,0.0087,0.0762,0.1749,0.0762
ROCPOINTS_O,0.1933,0.0084,0.0738,0.1751,0.0738
ROCPOINTS_O,0.1967,0.0081,0.0714,0.1765,0.0714
ROCPOINTS_O,0.2000,0.0077,0.0714,0.1829,0.0714
ROCPOINTS_O,0.2001,0.0075,0.0690,0.1835,0.0690
ROCPOINTS_O,0.2033,0.0074,0.0690,0.1847,0.0690
ROCPOINTS_O,0.2067,0.0071,0.0643,0.1812,0.0643
ROCPOINTS_O,0.2097,0.0070,0.0643,0.1824,0.0643
ROCPOINTS_O,0.2100,0.0069,0.0643,0.1837,0.0643
ROCPOINTS_O,0.2133,0.0068,0.0595,0.1748,0.0595
ROCPOINTS_O,0.2167,0.0065,0.0595,0.1812,0.0595
ROCPOINTS_O,0.2169,0.0065,0.0571,0.1765,0.0571
ROCPOINTS_O,0.2188,0.0064,0.0571,0.1778,0.0571
ROCPOINTS_O,0.2200,0.0064,0.0571,0.1791,0.0571
ROCPOINTS_O,0.2233,0.0061,0.0571,0.1846,0.0571
ROCPOINTS_O,0.2267,0.0059,0.0548,0.1840,0.0548
ROCPOINTS_O,0.2300,0.0057,0.0548,0.1901,0.0548
ROCPOINTS_O,0.2333,0.0056,0.0548,0.1917,0.0548
ROCPOINTS_O,0.2361,0.0055,0.0524,0.1880,0.0524
ROCPOINTS_O,0.2367,0.0054,0.0524,0.1897,0.0524
ROCPOINTS_O,0.2400,0.0053,0.0500,0.1875,0.0500
ROCPOINTS_O,0.2422,0.0051,0.0500,0.1909,0.0500
ROCPOINTS_O,0.2433,0.0051,0.0500,0.1927,0.0500
ROCPOINTS_O,0.2467,0.0048,0.0500,0.2019,0.0500
ROCPOINTS_O,0.2500,0.0048,0.0476,0.1942,0.0476
ROCPOINTS_O,0.2533,0.0047,0.0476,0.1980,0.0476
ROCPOINTS_O,0.2567,0.0046,0.0452,0.1919,0.0452
ROCPOINTS_O,0.2600,0.0046,0.0452,0.1939,0.0452
ROCPOINTS_O,0.2633,0.0044,0.0452,0.2000,0.0452
ROCPOINTS_O,0.2700,0.0043,0.0429,0.1935,0.0429
ROCPOINTS_O,0.2705,0.0042,0.0405,0.1889,0.0405
ROCPOINTS_O,0.2733,0.0042,0.0405,0.1910,0.0405
ROCPOINTS_O,0.2767,0.0040,0.0405,0.1954,0.0405
ROCPOINTS_O,0.2800,0.0039,0.0405,0.2024,0.0405
ROCPOINTS_O,0.2833,0.0038,0.0405,0.2073,0.0405
ROCPOINTS_O,0.2867,0.0037,0.0405,0.2099,0.0405
ROCPOINTS_O,0.2933,0.0036,0.0405,0.2152,0.0405
ROCPOINTS_O,0.2967,0.0035,0.0381,0.2105,0.0381
ROCPOINTS_O,0.3000,0.0035,0.0357,0.2000,0.0357
ROCPOINTS_O,0.3033,0.0034,0.0357,0.2055,0.0357
ROCPOINTS_O,0.3067,0.0033,0.0357,0.2083,0.0357
ROCPOINTS_O,0.3133,0.0031,0.0357,0.2174,0.0357
ROCPOINTS_O,0.3177,0.0030,0.0357,0.2239,0.0357
ROCPOINTS_O,0.3200,0.0029,0.0357,0.2273,0.0357
ROCPOINTS_O,0.3207,0.0028,0.0357,0.2344,0.0357
ROCPOINTS_O,0.3233,0.0028,0.0357,0.2381,0.0357
ROCPOINTS_O,0.3300,0.0027,0.0357,0.2419,0.0357
ROCPOINTS_O,0.3301,0.0027,0.0333,0.2333,0.0333
ROCPOINTS_O,0.3333,0.0027,0.0310,0.2203,0.0310
ROCPOINTS_O,0.3351,0.0026,0.0310,0.2241,0.0310
ROCPOINTS_O,0.3364,0.0025,0.0310,0.2281,0.0310
ROCPOINTS_O,0.3371,0.0025,0.0310,0.2321,0.0310
ROCPOINTS_O,0.3400,0.0024,0.0310,0.2364,0.0310
ROCPOINTS_O,0.3433,0.0024,0.0310,0.2407,0.0310
ROCPOINTS_O,0.3467,0.0023,0.0310,0.2453,0.0310
ROCPOINTS_O,0.3567,0.0021,0.0310,0.2600,0.0310
ROCPOINTS_O,0.3649,0.0021,0.0310,0.2653,0.0310
ROCPOINTS_O,0.3700,0.0020,0.0310,0.2708,0.0310
ROCPOINTS_O,0.3733,0.0019,0.0310,0.2826,0.0310
ROCPOINTS_O,0.3746,0.0019,0.0310,0.2889,0.0310
ROCPOINTS_O,0.3767,0.0018,0.0310,0.2955,0.0310
ROCPOINTS_O,0.3800,0.0017,0.0310,0.3095,0.0310
ROCPOINTS_O,0.3833,0.0016,0.0310,0.3171,0.0310
ROCPOINTS_O,0.3933,0.0015,0.0286,0.3158,0.0286
ROCPOINTS_O,0.4067,0.0014,0.0286,0.3243,0.0286
ROCPOINTS_O,0.4133,0.0014,0.0286,0.3333,0.0286
ROCPOINTS_O,0.4167,0.0013,0.0262,0.3235,0.0262
ROCPOINTS_O,0.4181,0.0013,0.0262,0.3333,0.0262
ROCPOINTS_O,0.4200,0.0012,0.0262,0.3438,0.0262
ROCPOINTS_O,0.4267,0.0012,0.0262,0.3548,0.0262
ROCPOINTS_O,0.4297,0.0011,0.0262,0.3667,0.0262
ROCPOINTS_O,0.4354,0.0010,0.0262,0.3793,0.0262
ROCPOINTS_O,0.4367,0.0010,0.0262,0.3929,0.0262
ROCPOINTS_O,0.4500,0.0009,0.0262,0.4074,0.0262
ROCPOINTS_O,0.4512,0.0009,0.0262,0.4231,0.0262
ROCPOINTS_O,0.4567,0.0008,0.0262,0.4400,0.0262
ROCPOINTS_O,0.4767,0.0008,0.0214,0.3913,0.0214
ROCPOINTS_O,0.4800,0.0008,0.0214,0.4091,0.0214
ROCPOINTS_O,0.4833,0.0008,0.0190,0.3810,0.0190
ROCPOINTS_O,0.4933,0.0006,0.0167,0.3889,0.0167
ROCPOINTS_O,0.5033,0.0006,0.0167,0.4118,0.0167
ROCPOINTS_O,0.5067,0.0006,0.0143,0.3750,0.0143
ROCPOINTS_O,0.5633,0.0005,0.0143,0.4286,0.0143
ROCPOINTS_O,0.5767,0.0004,0.0119,0.4167,0.0119
ROCPOINTS_O,0.5800,0.0003,0.0119,0.4545,0.0119
ROCPOINTS_O,0.6000,0.0003,0.0119,0.5000,0.0119
ROCPOINTS_O,0.6467,0.0003,0.0095,0.4444,0.0095
ROCPOINTS_O,0.6500,0.0002,0.0095,0.5000,0.0095
ROCPOINTS_O,0.6700,0.0002,0.0095,0.5714,0.0095
ROCPOINTS_O,0.6802,0.0001,0.0095,0.6667,0.0095
ROCPOINTS_O,0.7133,0.0001,0.0095,0.8000,0.0095
ROCPOINTS_O,0.7867,0.0000,0.0095,1.0000,0.0095
ROCPOINTS_O,0.9100,0.0000,0.0071,1.0000,0.0071
ROCPOINTS_O,0.9233,0.0000,0.0048,1.0000,0.0048
ROCPOINTS_O,0.9467,0.0000,0.0024,1.0000,0.0024
ROCPOINTS_O,0.9467,0.0000,0.0000,0.0000,0.0000
ROCPOINTS_U,0.0000,1.0000,1.0000,0.0083,1.0000
ROCPOINTS_U,0.0000,0.5097,0.7007,0.0114,0.7007
ROCPOINTS_U,0.0000,0.5096,0.7007,0.0114,0.7007
ROCPOINTS_U,0.0000,0.5095,0.7007,0.0114,0.7007
ROCPOINTS_U,0.0000,0.5094,0.7007,0.0114,0.7007
ROCPOINTS_U,0.0000,0.5094,0.7007,0.0114,0.7007
ROCPOINTS_U,0.0000,0.5093,0.7007,0.0114,0.7007
ROCPOINTS_U,0.0000,0.5092,0.7007,0.0114,0.7007
ROCPOINTS_U,0.0000,0.5092,0.7007,0.0114,0.7007
ROCPOINTS_U,0.0000,0.5091,0.7007,0.0114,0.7007
ROCPOINTS_U,0.0000,0.5091,0.7007,0.0114,0.7007
ROCPOINTS_U,0.0000,0.5090,0.7007,0.0114,0.7007
ROCPOINTS_U,0.0000,0.5089,0.7007,0.0114,0.7007
ROCPOINTS_U,0.0000,0.5089,0.7007,0.0114,0.7007
ROCPOINTS_U,0.0000,0.5088,0.7007,0.0114,0.7007
ROCPOINTS_U,0.0000,0.5087,0.7007,0.0114,0.7007
ROCPOINTS_U,0.0000,0.5086,0.7007,0.0114,0.7007
ROCPOINTS_U,0.0000,0.5086,0.7007,0.0114,0.7007
ROCPOINTS_U,0.0000,0.5085,0.7007,0.0114,0.7007
ROCPOINTS_U,0.0000,0.5085,0.7007,0.0114,0.7007
ROCPOINTS_U,0.0000,0.5084,0.7007,0.0114,0.7007
ROCPOINTS_U,0.0000,0.5083,0.7007,0.0114,0.7007
ROCPOINTS_U,0.0000,0.5083,0.7007,0.0114,0.7007
ROCPOINTS_U,0.0000,0.5082,0.7007,0.0114,0.7007
ROCPOINTS_U,0.0000,0.5082,0.7007,0.0114,0.7007
ROCPOINTS_U,0.0000,0.5081,0.7007,0.0114,0.7007
ROCPOINTS_U,0.0000,0.5081,0.7007,0.0114,0.7007
ROCPOINTS_U,0.0000,0.5080,0.7007,0.0114,0.7007
ROCPOINTS_U,0.0000,0.5079,0.7007,0.0114,0.7007
ROCPOINTS_U,0.0000,0.5079,0.7007,0.0114,0.7007
ROCPOINTS_U,0.0000,0.5078,0.7007,0.0114,0.7007
ROCPOINTS_U,0.0001,0.5077,0.7007,0.0114,0.7007
ROCPOINTS_U,0.0001,0.5077,0.7007,0.0114,0.7007
ROCPOINTS_U,0.0001,0.5076,0.7007,0.0114,0.7007
ROCPOINTS_U,0.0001,0.5075,0.7007,0.0114,0.7007
ROCPOINTS_U,0.0001,0.5075,0.7007,0.0114,0.7007
ROCPOINTS_U,0.0001,0.5074,0.6939,0.0113,0.6939
ROCPOINTS_U,0.0001,0.5074,0.6939,0.0113,0.6939
ROCPOINTS_U,0.0001,0.5073,0.6939,0.0113,0.6939
ROCPOINTS_U,0.0001,0.5073,0.6939,0.0113,0.6939
ROCPOINTS_U,0.0001,0.5072,0.6939,0.0113,0.6939
ROCPOINTS_U,0.0001,0.5071,0.6939,0.0113,0.6939
ROCPOINTS_U,0.0001,0.5071,0.6871,0.0112,0.6871
ROCPOINTS_U,0.0001,0.5071,0.6871,0.0112,0.6871
ROCPOINTS_U,0.0001,0.5070,0.6871,0.0112,0.6871
ROCPOINTS_U,0.0001,0.5070,0.6871,0.0112,0.6871
ROCPOINTS_U,0.0001,0.5069,0.6871,0.0112,0.6871
ROCPOINTS_U,0.0001,0.5067,0.6871,0.0112,0.6871
ROCPOINTS_U,0.0001,0.5067,0.6871,0.0112,0.6871
ROCPOINTS_U,0.0001,0.5066,0.6871,0.0112,0.6871
ROCPOINTS_U,0.0001,0.5066,0.6871,0.0112,0.6871
ROCPOINTS_U,0.0001,0.5065,0.6871,0.0112,0.6871
ROCPOINTS_U,0.0001,0.5065,0.6871,0.0112,0.6871
ROCPOINTS_U,0.0001,0.5064,0.6871,0.0112,0.6871
ROCPOINTS_U,0.0001,0.5063,0.6871,0.0112,0.6871
ROCPOINTS_U,0.0001,0.5063,0.6871,0.0112,0.6871
ROCPOINTS_U,0.0002,0.5062,0.6871,0.0112,0.6871
ROCPOINTS_U,0.0002,0.5061,0.6871,0.0112,0.6871
ROCPOINTS_U,0.0002,0.5061,0.6871,0.0112,0.6871
ROCPOINTS_U,0.0002,0.5060,0.6871,0.0112,0.6871
ROCPOINTS_U,0.0002,0.5059,0.6871,0.0112,0.6871
ROCPOINTS_U,0.0002,0.5059,0.6871,0.0112,0.6871
ROCPOINTS_U,0.0002,0.5057,0.6871,0.0112,0.6871
ROCPOINTS_U,0.0002,0.5056,0.6871,0.0112,0.6871
ROCPOINTS_U,0.0002,0.5055,0.6871,0.0112,0.6871
ROCPOINTS_U,0.0002,0.5055,0.6871,0.0112,0.6871
ROCPOINTS_U,0.0002,0.5054,0.6871,0.0112,0.6871
ROCPOINTS_U,0.0002,0.5054,0.6871,0.0112,0.6871
ROCPOINTS_U,0.0002,0.5053,0.6871,0.0112,0.6871
ROCPOINTS_U,0.0002,0.5052,0.6871,0.0113,0.6871
ROCPOINTS_U,0.0002,0.5052,0.6871,0.0113,0.6871
ROCPOINTS_U,0.0002,0.5051,0.6871,0.0113,0.6871
ROCPOINTS_U,0.0002,0.5050,0.6871,0.0113,0.6871
ROCPOINTS_U,0.0002,0.5050,0.6871,0.0113,0.6871
ROCPOINTS_U,0.0002,0.5049,0.6871,0.0113,0.6871
ROCPOINTS_U,0.0002,0.5049,0.6871,0.0113,0.6871
ROCPOINTS_U,0.0002,0.5048,0.6871,0.0113,0.6871
ROCPOINTS_U,0.0002,0.5048,0.6871,0.0113,0.6871
ROCPOINTS_U,0.0003,0.5047,0.6871,0.0113,0.6871
ROCPOINTS_U,0.0003,0.5045,0.6871,0.0113,0.6871
ROCPOINTS_U,0.0003,0.5045,0.6871,0.0113,0.6871
ROCPOINTS_U,0.0003,0.5044,0.6871,0.0113,0.6871
ROCPOINTS_U,0.0003,0.5044,0.6871,0.0113,0.6871
ROCPOINTS_U,0.0003,0.5043,0.6871,0.0113,0.6871
ROCPOINTS_U,0.0003,0.5042,0.6871,0.0113,0.6871
ROCPOINTS_U,0.0003,0.5042,0.6871,0.0113,0.6871
ROCPOINTS_U,0.0004,0.5040,0.6871,0.0113,0.6871
ROCPOINTS_U,0.0004,0.5040,0.6871,0.0113,0.6871
ROCPOINTS_U,0.0004,0.5039,0.6871,0.0113,0.6871
ROCPOINTS_U,0.0004,0.5038,0.6871,0.0113,0.6871
ROCPOINTS_U,0.0004,0.5038,0.6871,0.0113,0.6871
ROCPOINTS_U,0.0004,0.5037,0.6871,0.0113,0.6871
ROCPOINTS_U,0.0004,0.5037,0.6871,0.0113,0.6871
ROCPOINTS_U,0.0004,0.5036,0.6871,0.0113,0.6871
ROCPOINTS_U,0.0004,0.5036,0.6871,0.0113,0.6871
ROCPOINTS_U,0.0004,0.5035,0.6871,0.0113,0.6871
ROCPOINTS_U,0.0004,0.5033,0.6871,0.0113,0.6871
ROCPOINTS_U,0.0005,0.5033,0.6871,0.0113,0.6871
ROCPOINTS_U,0.0005,0.5032,0.6871,0.0113,0.6871
ROCPOINTS_U,0.0005,0.5032,0.6871,0.0113,0.6871
ROCPOINTS_U,0.0005,0.5031,0.6871,0.0113,0.6871
ROCPOINTS_U,0.0005,0.5030,0.6871,0.0113,0.6871
ROCPOINTS_U,0.0005,0.5030,0.6871,0.0113,0.6871
ROCPOINTS_U,0.0006,0.5029,0.6871,0.0113,0.6871
ROCPOINTS_U,0.0006,0.5029,0.6871,0.0113,0.6871
ROCPOINTS_U,0.0006,0.5028,0.6871,0.0113,0.6871
ROCPOINTS_U,0.0006,0.5028,0.6871,0.0113,0.6871
ROCPOINTS_U,0.0006,0.5027,0.6871,0.0113,0.6871
ROCPOINTS_U,0.0006,0.5026,0.6871,0.0113,0.6871
ROCPOINTS_U,0.0006,0.5026,0.6871,0.0113,0.6871
ROCPOINTS_U,0.0007,0.5025,0.6871,0.0113,0.6871
ROCPOINTS_U,0.0007,0.5024,0.6871,0.0113,0.6871
ROCPOINTS_U,0.0008,0.5024,0.6871,0.0113,0.6871
ROCPOINTS_U,0.0008,0.5023,0.6871,0.0113,0.6871
ROCPOINTS_U,0.0008,0.5022,0.6871,0.0113,0.6871
ROCPOINTS_U,0.0009,0.5022,0.6871,0.0113,0.6871
ROCPOINTS_U,0.0009,0.5021,0.6871,0.0113,0.6871
ROCPOINTS_U,0.0009,0.5021,0.6871,0.0113,0.6871
ROCPOINTS_U,0.0009,0.5020,0.6871,0.0113,0.6871
ROCPOINTS_U,0.0010,0.5020,0.6871,0.0113,0.6871
ROCPOINTS_U,0.0010,0.5019,0.6871,0.0113,0.6871
ROCPOINTS_U,0.0010,0.5018,0.6871,0.0113,0.6871
ROCPOINTS_U,0.0011,0.5018,0.6871,0.0113,0.6871
ROCPOINTS_U,0.0011,0.5017,0.6871,0.0113,0.6871
ROCPOINTS_U,0.0011,0.5017,0.6871,0.0113,0.6871
ROCPOINTS_U,0.0011,0.5016,0.6871,0.0113,0.6871
ROCPOINTS_U,0.0011,0.5014,0.6871,0.0113,0.6871
ROCPOINTS_U,0.0011,0.5013,0.6871,0.0113,0.6871
ROCPOINTS_U,0.0012,0.5013,0.6871,0.0113,0.6871
ROCPOINTS_U,0.0013,0.5012,0.6871,0.0113,0.6871
ROCPOINTS_U,0.0013,0.5012,0.6871,0.0113,0.6871
ROCPOINTS_U,0.0014,0.5011,0.6871,0.0113,0.6871
ROCPOINTS_U,0.0014,0.5011,0.6871,0.0113,0.6871
ROCPOINTS_U,0.0014,0.5010,0.6871,0.0113,0.6871
ROCPOINTS_U,0.0014,0.5009,0.6871,0.0113,0.6871
ROCPOINTS_U,0.0014,0.5009,0.6871,0.0113,0.6871
ROCPOINTS_U,0.0017,0.5008,0.6871,0.0113,0.6871
ROCPOINTS_U,0.0017,0.5005,0.6871,0.0114,0.6871
ROCPOINTS_U,0.0018,0.5005,0.6871,0.0114,0.6871
ROCPOINTS_U,0.0018,0.5004,0.6871,0.0114,0.6871
ROCPOINTS_U,0.0019,0.5004,0.6871,0.0114,0.6871
ROCPOINTS_U,0.0020,0.5003,0.6871,0.0114,0.6871
ROCPOINTS_U,0.0020,0.5003,0.6871,0.0114,0.6871
ROCPOINTS_U,0.0021,0.5002,0.6871,0.0114,0.6871
ROCPOINTS_U,0.0021,0.5001,0.6871,0.0114,0.6871
ROCPOINTS_U,0.0021,0.5001,0.6871,0.0114,0.6871
ROCPOINTS_U,0.0021,0.5000,0.6871,0.0114,0.6871
ROCPOINTS_U,0.0022,0.5000,0.6871,0.0114,0.6871
ROCPOINTS_U,0.0022,0.4999,0.6871,0.0114,0.6871
ROCPOINTS_U,0.0024,0.4999,0.6871,0.0114,0.6871
ROCPOINTS_U,0.0024,0.4998,0.6871,0.0114,0.6871
ROCPOINTS_U,0.0025,0.4997,0.6871,0.0114,0.6871
ROCPOINTS_U,0.0025,0.4996,0.6871,0.0114,0.6871
ROCPOINTS_U,0.0025,0.4995,0.6871,0.0114,0.6871
ROCPOINTS_U,0.0029,0.4995,0.6871,0.0114,0.6871
ROCPOINTS_U,0.0030,0.4994,0.6871,0.0114,0.6871
ROCPOINTS_U,0.0031,0.4993,0.6871,0.0114,0.6871
ROCPOINTS_U,0.0032,0.4993,0.6871,0.0114,0.6871
ROCPOINTS_U,0.0032,0.4992,0.6871,0.0114,0.6871
ROCPOINTS_U,0.0033,0.4992,0.6871,0.0114,0.6871
ROCPOINTS_U,0.0033,0.4988,0.6871,0.0114,0.6871
ROCPOINTS_U,0.0033,0.3478,0.5714,0.0136,0.5714
ROCPOINTS_U,0.0034,0.3474,0.5714,0.0136,0.5714
ROCPOINTS_U,0.0034,0.3473,0.5714,0.0136,0.5714
ROCPOINTS_U,0.0034,0.3472,0.5714,0.0136,0.5714
ROCPOINTS_U,0.0034,0.3471,0.5714,0.0136,0.5714
ROCPOINTS_U,0.0034,0.3471,0.5714,0.0136,0.5714
ROCPOINTS_U,0.0035,0.3470,0.5714,0.0136,0.5714
ROCPOINTS_U,0.0035,0.3470,0.5714,0.0136,0.5714
ROCPOINTS_U,0.0035,0.3469,0.5714,0.0136,0.5714
ROCPOINTS_U,0.0035,0.3469,0.5714,0.0136,0.5714
ROCPOINTS_U,0.0035,0.3468,0.5714,0.0136,0.5714
ROCPOINTS_U,0.0036,0.3467,0.5714,0.0136,0.5714
ROCPOINTS_U,0.0036,0.3466,0.5714,0.0136,0.5714
ROCPOINTS_U,0.0037,0.3466,0.5714,0.0136,0.5714
ROCPOINTS_U,0.0037,0.3449,0.5646,0.0135,0.5646
ROCPOINTS_U,0.0037,0.3448,0.5646,0.0135,0.5646
ROCPOINTS_U,0.0039,0.3438,0.5578,0.0134,0.5578
ROCPOINTS_U,0.0039,0.3438,0.5578,0.0134,0.5578
ROCPOINTS_U,0.0039,0.3437,0.5578,0.0134,0.5578
ROCPOINTS_U,0.0040,0.3437,0.5578,0.0134,0.5578
ROCPOINTS_U,0.0040,0.3436,0.5578,0.0134,0.5578
ROCPOINTS_U,0.0042,0.3436,0.5578,0.0134,0.5578
ROCPOINTS_U,0.0042,0.3435,0.5578,0.0134,0.5578
ROCPOINTS_U,0.0043,0.3434,0.5578,0.0134,0.5578
ROCPOINTS_U,0.0044,0.3434,0.5578,0.0134,0.5578
ROCPOINTS_U,0.0044,0.3432,0.5578,0.0134,0.5578
ROCPOINTS_U,0.0046,0.3431,0.5578,0.0134,0.5578
ROCPOINTS_U,0.0047,0.3430,0.5578,0.0134,0.5578
ROCPOINTS_U,0.0047,0.3430,0.5578,0.0134,0.5578
ROCPOINTS_U,0.0048,0.3429,0.5578,0.0134,0.5578
ROCPOINTS_U,0.0050,0.3429,0.5578,0.0134,0.5578
ROCPOINTS_U,0.0052,0.3424,0.5578,0.0134,0.5578
ROCPOINTS_U,0.0053,0.3424,0.5578,0.0134,0.5578
ROCPOINTS_U,0.0053,0.3423,0.5578,0.0135,0.5578
ROCPOINTS_U,0.0055,0.3423,0.5578,0.0135,0.5578
ROCPOINTS_U,0.0056,0.3422,0.5578,0.0135,0.5578
ROCPOINTS_U,0.0056,0.3421,0.5578,0.0135,0.5578
ROCPOINTS_U,0.0056,0.3420,0.5578,0.0135,0.5578
ROCPOINTS_U,0.0057,0.3420,0.5578,0.0135,0.5578
ROCPOINTS_U,0.0058,0.3419,0.5578,0.0135,0.5578
ROCPOINTS_U,0.0061,0.3419,0.5578,0.0135,0.5578
ROCPOINTS_U,0.0062,0.3418,0.5578,0.0135,0.5578
ROCPOINTS_U,0.0063,0.3417,0.5578,0.0135,0.5578
ROCPOINTS_U,0.0063,0.3408,0.5578,0.0135,0.5578
ROCPOINTS_U,0.0064,0.3400,0.5578,0.0135,0.5578
ROCPOINTS_U,0.0066,0.3391,0.5578,0.0136,0.5578
ROCPOINTS_U,0.0066,0.3390,0.5578,0.0136,0.5578
ROCPOINTS_U,0.0066,0.3378,0.5578,0.0136,0.5578
ROCPOINTS_U,0.0067,0.3378,0.5578,0.0136,0.5578
ROCPOINTS_U,0.0067,0.3375,0.5578,0.0136,0.5578
ROCPOINTS_U,0.0067,0.2550,0.4558,0.0147,0.4558
ROCPOINTS_U,0.0067,0.2546,0.4558,0.0148,0.4558
ROCPOINTS_U,0.0067,0.2545,0.4558,0.0148,0.4558
ROCPOINTS_U,0.0068,0.2545,0.4558,0.0148,0.4558
ROCPOINTS_U,0.0069,0.2544,0.4558,0.0148,0.4558
ROCPOINTS_U,0.0069,0.2532,0.4558,0.0148,0.4558
ROCPOINTS_U,0.0069,0.2521,0.4558,0.0149,0.4558
ROCPOINTS_U,0.0069,0.2516,0.4558,0.0149,0.4558
ROCPOINTS_U,0.0070,0.2516,0.4558,0.0149,0.4558
ROCPOINTS_U,0.0072,0.2507,0.4558,0.0150,0.4558
ROCPOINTS_U,0.0073,0.2496,0.4558,0.0150,0.4558
ROCPOINTS_U,0.0073,0.2496,0.4558,0.0150,0.4558
ROCPOINTS_U,0.0073,0.2495,0.4558,0.0151,0.4558
ROCPOINTS_U,0.0075,0.2482,0.4558,0.0151,0.4558
ROCPOINTS_U,0.0075,0.2480,0.4558,0.0151,0.4558
ROCPOINTS_U,0.0077,0.2479,0.4558,0.0152,0.4558
ROCPOINTS_U,0.0077,0.2478,0.4558,0.0152,0.4558
ROCPOINTS_U,0.0078,0.2462,0.4558,0.0153,0.4558
ROCPOINTS_U,0.0078,0.2462,0.4558,0.0153,0.4558
ROCPOINTS_U,0.0080,0.2461,0.4558,0.0153,0.4558
ROCPOINTS_U,0.0080,0.2442,0.4558,0.0154,0.4558
ROCPOINTS_U,0.0081,0.2441,0.4558,0.0154,0.4558
ROCPOINTS_U,0.0081,0.2426,0.4558,0.0155,0.4558
ROCPOINTS_U,0.0082,0.2409,0.4558,0.0156,0.4558
ROCPOINTS_U,0.0083,0.2393,0.4558,0.0157,0.4558
ROCPOINTS_U,0.0084,0.2391,0.4558,0.0157,0.4558
ROCPOINTS_U,0.0084,0.2391,0.4558,0.0157,0.4558
ROCPOINTS_U,0.0085,0.2390,0.4558,0.0157,0.4558
ROCPOINTS_U,0.0086,0.2389,0.4558,0.0157,0.4558
ROCPOINTS_U,0.0088,0.2368,0.4558,0.0158,0.4558
ROCPOINTS_U,0.0094,0.2356,0.4558,0.0159,0.4558
ROCPOINTS_U,0.0099,0.2356,0.4558,0.0159,0.4558
ROCPOINTS_U,0.0100,0.2355,0.4558,0.0159,0.4558
ROCPOINTS_U,0.0100,0.2349,0.4558,0.0160,0.4558
ROCPOINTS_U,0.0100,0.1810,0.4422,0.0200,0.4422
ROCPOINTS_U,0.0106,0.1809,0.4422,0.0200,0.4422
ROCPOINTS_U,0.0106,0.1809,0.4422,0.0200,0.4422
ROCPOINTS_U,0.0107,0.1808,0.4422,0.0200,0.4422
ROCPOINTS_U,0.0109,0.1808,0.4422,0.0201,0.4422
ROCPOINTS_U,0.0113,0.1807,0.4422,0.0201,0.4422
ROCPOINTS_U,0.0114,0.1807,0.4422,0.0201,0.4422
ROCPOINTS_U,0.0117,0.1807,0.4354,0.0198,0.4354
ROCPOINTS_U,0.0117,0.1806,0.4354,0.0198,0.4354
ROCPOINTS_U,0.0118,0.1805,0.4354,0.0198,0.4354
ROCPOINTS_U,0.0119,0.1805,0.4354,0.0198,0.4354
ROCPOINTS_U,0.0120,0.1804,0.4354,0.0198,0.4354
ROCPOINTS_U,0.0122,0.1804,0.4354,0.0198,0.4354
ROCPOINTS_U,0.0122,0.1803,0.4354,0.0198,0.4354
ROCPOINTS_U,0.0125,0.1803,0.4354,0.0198,0.4354
ROCPOINTS_U,0.0128,0.1802,0.4354,0.0198,0.4354
ROCPOINTS_U,0.0129,0.1801,0.4354,0.0198,0.4354
ROCPOINTS_U,0.0133,0.1801,0.4354,0.0198,0.4354
ROCPOINTS_U,0.0133,0.1799,0.4354,0.0199,0.4354
ROCPOINTS_U,0.0133,0.1422,0.3469,0.0200,0.3469
ROCPOINTS_U,0.0134,0.1422,0.3469,0.0200,0.3469
ROCPOINTS_U,0.0136,0.1421,0.3469,0.0200,0.3469
ROCPOINTS_U,0.0137,0.1421,0.3469,0.0200,0.3469
ROCPOINTS_U,0.0137,0.1420,0.3469,0.0200,0.3469
ROCPOINTS_U,0.0139,0.1420,0.3469,0.0200,0.3469
ROCPOINTS_U,0.0144,0.1419,0.3469,0.0200,0.3469
ROCPOINTS_U,0.0144,0.1418,0.3469,0.0201,0.3469
ROCPOINTS_U,0.0145,0.1417,0.3469,0.0201,0.3469
ROCPOINTS_U,0.0150,0.1417,0.3469,0.0201,0.3469
ROCPOINTS_U,0.0156,0.1414,0.3469,0.0201,0.3469
ROCPOINTS_U,0.0156,0.1414,0.3469,0.0201,0.3469
ROCPOINTS_U,0.0156,0.1413,0.3469,0.0201,0.3469
ROCPOINTS_U,0.0157,0.1413,0.3469,0.0201,0.3469
ROCPOINTS_U,0.0162,0.1412,0.3469,0.0201,0.3469
ROCPOINTS_U,0.0162,0.1410,0.3401,0.0198,0.3401
ROCPOINTS_U,0.0167,0.1410,0.3401,0.0198,0.3401
ROCPOINTS_U,0.0167,0.1406,0.3333,0.0194,0.3333
ROCPOINTS_U,0.0167,0.1405,0.3333,0.0195,0.3333
ROCPOINTS_U,0.0167,0.1150,0.2857,0.0204,0.2857
ROCPOINTS_U,0.0167,0.1149,0.2857,0.0204,0.2857
ROCPOINTS_U,0.0167,0.1149,0.2857,0.0204,0.2857
ROCPOINTS_U,0.0170,0.1148,0.2857,0.0204,0.2857
ROCPOINTS_U,0.0172,0.1147,0.2857,0.0204,0.2857
ROCPOINTS_U,0.0173,0.1147,0.2857,0.0204,0.2857
ROCPOINTS_U,0.0174,0.1146,0.2857,0.0204,0.2857
ROCPOINTS_U,0.0178,0.1146,0.2857,0.0204,0.2857
ROCPOINTS_U,0.0184,0.1145,0.2857,0.0204,0.2857
ROCPOINTS_U,0.0200,0.1145,0.2857,0.0205,0.2857
ROCPOINTS_U,0.0200,0.1143,0.2857,0.0205,0.2857
ROCPOINTS_U,0.0200,0.0943,0.2381,0.0207,0.2381
ROCPOINTS_U,0.0209,0.0943,0.2381,0.0207,0.2381
ROCPOINTS_U,0.0210,0.0942,0.2381,0.0207,0.2381
ROCPOINTS_U,0.0211,0.0941,0.2381,0.0207,0.2381
ROCPOINTS_U,0.0212,0.0941,0.2381,0.0207,0.2381
ROCPOINTS_U,0.0217,0.0940,0.2381,0.0207,0.2381
ROCPOINTS_U,0.0223,0.0940,0.2381,0.0208,0.2381
ROCPOINTS_U,0.0223,0.0939,0.2381,0.0208,0.2381
ROCPOINTS_U,0.0227,0.0939,0.2381,0.0208,0.2381
ROCPOINTS_U,0.0233,0.0938,0.2381,0.0208,0.2381
ROCPOINTS_U,0.0233,0.0777,0.2245,0.0236,0.2245
ROCPOINTS_U,0.0233,0.0776,0.2245,0.0236,0.2245
ROCPOINTS_U,0.0234,0.0775,0.2245,0.0237,0.2245
ROCPOINTS_U,0.0242,0.0775,0.2245,0.0237,0.2245
ROCPOINTS_U,0.0242,0.0774,0.2245,0.0237,0.2245
ROCPOINTS_U,0.0244,0.0774,0.2245,0.0237,0.2245
ROCPOINTS_U,0.0244,0.0773,0.2245,0.0237,0.2245
ROCPOINTS_U,0.0250,0.0772,0.2245,0.0237,0.2245
ROCPOINTS_U,0.0256,0.0771,0.2245,0.0238,0.2245
ROCPOINTS_U,0.0267,0.0771,0.2245,0.0238,0.2245
ROCPOINTS_U,0.0280,0.0655,0.1837,0.0229,0.1837
ROCPOINTS_U,0.0287,0.0655,0.1837,0.0229,0.1837
ROCPOINTS_U,0.0289,0.0654,0.1837,0.0230,0.1837
ROCPOINTS_U,0.0290,0.0653,0.1837,0.0230,0.1837
ROCPOINTS_U,0.0290,0.0653,0.1837,0.0230,0.1837
ROCPOINTS_U,0.0300,0.0652,0.1837,0.0230,0.1837
ROCPOINTS_U,0.0318,0.0570,0.1565,0.0224,0.1565
ROCPOINTS_U,0.0321,0.0570,0.1565,0.0225,0.1565
ROCPOINTS_U,0.0328,0.0567,0.1565,0.0225,0.1565
ROCPOINTS_U,0.0330,0.0567,0.1565,0.0226,0.1565
ROCPOINTS_U,0.0333,0.0562,0.1565,0.0227,0.1565
ROCPOINTS_U,0.0337,0.0492,0.1429,0.0237,0.1429
ROCPOINTS_U,0.0339,0.0490,0.1429,0.0238,0.1429
ROCPOINTS_U,0.0344,0.0489,0.1429,0.0238,0.1429
ROCPOINTS_U,0.0346,0.0489,0.1429,0.0239,0.1429
ROCPOINTS_U,0.0350,0.0486,0.1429,0.0240,0.1429
ROCPOINTS_U,0.0352,0.0484,0.1429,0.0241,0.1429
ROCPOINTS_U,0.0353,0.0482,0.1429,0.0242,0.1429
ROCPOINTS_U,0.0357,0.0481,0.1429,0.0242,0.1429
ROCPOINTS_U,0.0358,0.0477,0.1429,0.0244,0.1429
ROCPOINTS_U,0.0367,0.0476,0.1429,0.0245,0.1429
ROCPOINTS_U,0.0367,0.0421,0.1361,0.0264,0.1361
ROCPOINTS_U,0.0372,0.0420,0.1361,0.0264,0.1361
ROCPOINTS_U,0.0372,0.0419,0.1361,0.0264,0.1361
ROCPOINTS_U,0.0375,0.0419,0.1361,0.0265,0.1361
ROCPOINTS_U,0.0377,0.0418,0.1361,0.0265,0.1361
ROCPOINTS_U,0.0378,0.0413,0.1361,0.0268,0.1361
ROCPOINTS_U,0.0382,0.0413,0.1361,0.0268,0.1361
ROCPOINTS_U,0.0383,0.0412,0.1361,0.0269,0.1361
ROCPOINTS_U,0.0387,0.0412,0.1361,0.0269,0.1361
ROCPOINTS_U,0.0388,0.0406,0.1361,0.0273,0.1361
ROCPOINTS_U,0.0400,0.0405,0.1361,0.0273,0.1361
ROCPOINTS_U,0.0400,0.0405,0.1361,0.0274,0.1361
ROCPOINTS_U,0.0400,0.0357,0.1224,0.0279,0.1224
ROCPOINTS_U,0.0401,0.0356,0.1224,0.0280,0.1224
ROCPOINTS_U,0.0417,0.0356,0.1224,0.0280,0.1224
ROCPOINTS_U,0.0425,0.0356,0.1156,0.0265,0.1156
ROCPOINTS_U,0.0433,0.0355,0.1156,0.0265,0.1156
ROCPOINTS_U,0.0433,0.0355,0.1088,0.0250,0.1088
ROCPOINTS_U,0.0446,0.0318,0.1088,0.0278,0.1088
ROCPOINTS_U,0.0447,0.0318,0.1020,0.0261,0.1020
ROCPOINTS_U,0.0450,0.0318,0.1020,0.0262,0.1020
ROCPOINTS_U,0.0467,0.0317,0.1020,0.0262,0.1020
ROCPOINTS_U,0.0467,0.0316,0.1020,0.0263,0.1020
ROCPOINTS_U,0.0467,0.0316,0.1020,0.0263,0.1020
ROCPOINTS_U,0.0480,0.0289,0.0952,0.0268,0.0952
ROCPOINTS_U,0.0496,0.0288,0.0952,0.0269,0.0952
ROCPOINTS_U,0.0500,0.0287,0.0952,0.0270,0.0952
ROCPOINTS_U,0.0500,0.0286,0.0952,0.0271,0.0952
ROCPOINTS_U,0.0501,0.0262,0.0952,0.0295,0.0952
ROCPOINTS_U,0.0505,0.0262,0.0952,0.0295,0.0952
ROCPOINTS_U,0.0517,0.0261,0.0952,0.0297,0.0952
ROCPOINTS_U,0.0533,0.0260,0.0952,0.0297,0.0952
ROCPOINTS_U,0.0535,0.0238,0.0884,0.0301,0.0884
ROCPOINTS_U,0.0538,0.0238,0.0884,0.0302,0.0884
ROCPOINTS_U,0.0567,0.0237,0.0884,0.0302,0.0884
ROCPOINTS_U,0.0596,0.0214,0.0816,0.0309,0.0816
ROCPOINTS_U,0.0600,0.0211,0.0816,0.0313,0.0816
ROCPOINTS_U,0.0604,0.0192,0.0816,0.0344,0.0816
ROCPOINTS_U,0.0604,0.0191,0.0816,0.0345,0.0816
ROCPOINTS_U,0.0608,0.0191,0.0816,0.0346,0.0816
ROCPOINTS_U,0.0612,0.0190,0.0816,0.0347,0.0816
ROCPOINTS_U,0.0622,0.0187,0.0816,0.0352,0.0816
ROCPOINTS_U,0.0628,0.0187,0.0816,0.0353,0.0816
ROCPOINTS_U,0.0633,0.0186,0.0816,0.0354,0.0816
ROCPOINTS_U,0.0667,0.0170,0.0612,0.0292,0.0612
ROCPOINTS_U,0.0700,0.0154,0.0612,0.0321,0.0612
ROCPOINTS_U,0.0733,0.0138,0.0544,0.0320,0.0544
ROCPOINTS_U,0.0733,0.0130,0.0544,0.0339,0.0544
ROCPOINTS_U,0.0738,0.0129,0.0544,0.0340,0.0544
ROCPOINTS_U,0.0767,0.0129,0.0544,0.0342,0.0544
ROCPOINTS_U,0.0770,0.0120,0.0544,0.0367,0.0544
ROCPOINTS_U,0.0800,0.0119,0.0544,0.0369,0.0544
ROCPOINTS_U,0.0804,0.0108,0.0544,0.0406,0.0544
ROCPOINTS_U,0.0818,0.0107,0.0544,0.0408,0.0544
ROCPOINTS_U,0.0833,0.0106,0.0544,0.0410,0.0544
ROCPOINTS_U,0.0867,0.0100,0.0544,0.0435,0.0544
ROCPOINTS_U,0.0867,0.0100,0.0544,0.0437,0.0544
ROCPOINTS_U,0.0900,0.0095,0.0544,0.0457,0.0544
ROCPOINTS_U,0.0933,0.0088,0.0544,0.0491,0.0544
ROCPOINTS_U,0.0943,0.0082,0.0544,0.0526,0.0544
ROCPOINTS_U,0.0967,0.0081,0.0544,0.0530,0.0544
ROCPOINTS_U,0.0983,0.0076,0.0544,0.0563,0.0544
ROCPOINTS_U,0.0995,0.0076,0.0544,0.0567,0.0544
ROCPOINTS_U,0.0998,0.0075,0.0544,0.0571,0.0544
ROCPOINTS_U,0.1000,0.0075,0.0544,0.0576,0.0544
ROCPOINTS_U,0.1033,0.0071,0.0544,0.0606,0.0544
ROCPOINTS_U,0.1056,0.0067,0.0476,0.0560,0.0476
ROCPOINTS_U,0.1067,0.0067,0.0476,0.0565,0.0476
ROCPOINTS_U,0.1067,0.0064,0.0408,0.0504,0.0408
ROCPOINTS_U,0.1078,0.0064,0.0408,0.0508,0.0408
ROCPOINTS_U,0.1100,0.0063,0.0408,0.0513,0.0408
ROCPOINTS_U,0.1104,0.0060,0.0408,0.0536,0.0408
ROCPOINTS_U,0.1167,0.0060,0.0408,0.0541,0.0408
ROCPOINTS_U,0.1200,0.0056,0.0340,0.0481,0.0340
ROCPOINTS_U,0.1233,0.0052,0.0340,0.0515,0.0340
ROCPOINTS_U,0.1249,0.0052,0.0340,0.0521,0.0340
ROCPOINTS_U,0.1261,0.0050,0.0340,0.0538,0.0340
ROCPOINTS_U,0.1267,0.0048,0.0340,0.0556,0.0340
ROCPOINTS_U,0.1300,0.0046,0.0340,0.0581,0.0340
ROCPOINTS_U,0.1333,0.0044,0.0340,0.0610,0.0340
ROCPOINTS_U,0.1367,0.0042,0.0340,0.0641,0.0340
ROCPOINTS_U,0.1400,0.0041,0.0340,0.0649,0.0340
ROCPOINTS_U,0.1433,0.0039,0.0272,0.0548,0.0272
ROCPOINTS_U,0.1500,0.0038,0.0204,0.0435,0.0204
ROCPOINTS_U,0.1550,0.0036,0.0204,0.0455,0.0204
ROCPOINTS_U,0.1567,0.0035,0.0204,0.0462,0.0204
ROCPOINTS_U,0.1633,0.0033,0.0204,0.0492,0.0204
ROCPOINTS_U,0.1667,0.0032,0.0204,0.0508,0.0204
ROCPOINTS_U,0.1700,0.0031,0.0204,0.0526,0.0204
ROCPOINTS_U,0.1733,0.0030,0.0204,0.0545,0.0204
ROCPOINTS_U,0.1800,0.0029,0.0204,0.0556,0.0204
ROCPOINTS_U,0.1841,0.0027,0.0204,0.0588,0.0204
ROCPOINTS_U,0.1846,0.0027,0.0204,0.0600,0.0204
ROCPOINTS_U,0.1867,0.0026,0.0204,0.0612,0.0204
ROCPOINTS_U,0.1967,0.0026,0.0204,0.0625,0.0204
ROCPOINTS_U,0.2000,0.0025,0.0204,0.0638,0.0204
ROCPOINTS_U,0.2067,0.0024,0.0204,0.0652,0.0204
ROCPOINTS_U,0.2100,0.0023,0.0204,0.0682,0.0204
ROCPOINTS_U,0.2200,0.0023,0.0204,0.0698,0.0204
ROCPOINTS_U,0.2300,0.0022,0.0204,0.0714,0.0204
ROCPOINTS_U,0.2400,0.0022,0.0204,0.0732,0.0204
ROCPOINTS_U,0.2500,0.0021,0.0204,0.0750,0.0204
ROCPOINTS_U,0.2533,0.0020,0.0204,0.0769,0.0204
ROCPOINTS_U,0.2567,0.0020,0.0204,0.0789,0.0204
ROCPOINTS_U,0.2700,0.0019,0.0204,0.0811,0.0204
ROCPOINTS_U,0.2733,0.0019,0.0136,0.0556,0.0136
ROCPOINTS_U,0.2767,0.0018,0.0136,0.0588,0.0136
ROCPOINTS_U,0.2800,0.0018,0.0136,0.0606,0.0136
ROCPOINTS_U,0.2867,0.0017,0.0136,0.0625,0.0136
ROCPOINTS_U,0.2900,0.0016,0.0068,0.0345,0.0068
ROCPOINTS_U,0.2933,0.0015,0.0068,0.0357,0.0068
ROCPOINTS_U,0.2967,0.0015,0.0000,0.0000,0.0000
ROCPOINTS_U,0.3067,0.0015,0.0000,0.0000,0.0000
ROCPOINTS_U,0.3300,0.0014,0.0000,0.0000,0.0000
ROCPOINTS_U,0.3364,0.0013,0.0000,0.0000,0.0000
ROCPOINTS_U,0.3400,0.0013,0.0000,0.0000,0.0000
ROCPOINTS_U,0.3467,0.0012,0.0000,0.0000,0.0000
ROCPOINTS_U,0.3567,0.0011,0.0000,0.0000,0.0000
ROCPOINTS_U,0.3633,0.0010,0.0000,0.0000,0.0000
ROCPOINTS_U,0.3708,0.0009,0.0000,0.0000,0.0000
ROCPOINTS_U,0.3733,0.0008,0.0000,0.0000,0.0000
ROCPOINTS_U,0.4100,0.0007,0.0000,0.0000,0.0000
ROCPOINTS_U,0.4333,0.0007,0.0000,0.0000,0.0000
ROCPOINTS_U,0.4344,0.0006,0.0000,0.0000,0.0000
ROCPOINTS_U,0.4433,0.0006,0.0000,0.0000,0.0000
ROCPOINTS_U,0.4594,0.0005,0.0000,0.0000,0.0000
ROCPOINTS_U,0.4600,0.0005,0.0000,0.0000,0.0000
ROCPOINTS_U,0.4900,0.0004,0.0000,0.0000,0.0000
ROCPOINTS_U,0.5133,0.0003,0.0000,0.0000,0.0000
ROCPOINTS_U,0.5433,0.0003,0.0000,0.0000,0.0000
ROCPOINTS_U,0.5733,0.0002,0.0000,0.0000,0.0000
ROCPOINTS_U,0.6033,0.0002,0.0000,0.0000,0.0000
ROCPOINTS_U,0.6070,0.0001,0.0000,0.0000,0.0000
ROCPOINTS_U,0.6070,0.0000,0.0000,0.0000,0.0000
ROCPOINTS_?,0.0000,1.0000,0.0000,0.0000,0.0000
ROCPOINTS_?,0.0000,0.0000,0.0000,0.0000,0.0000
TIME,Seconds taken for cross-validation,257760.123000.
IMP_SCORE,1,GO:0048854,1.0000e+00,1.0000e+00
IMP_SCORE,2,GO:0071565,1.0000e+00,1.0000e+00
IMP_SCORE,3,GO:1904338,1.0000e+00,1.0000e+00
IMP_SCORE,4,GO:0060732,1.0000e+00,1.0000e+00
IMP_SCORE,5,GO:0070198,1.0000e+00,1.0000e+00
IMP_SCORE,6,GO:0032211,1.0000e+00,1.0000e+00
IMP_SCORE,7,GO:0097341,1.0000e+00,1.0000e+00
IMP_SCORE,8,GO:0044783,1.0000e+00,1.0000e+00
IMP_SCORE,9,GO:0050774,1.0000e+00,1.0000e+00
IMP_SCORE,10,GO:0002507,1.0000e+00,1.0000e+00
IMP_SCORE,11,GO:0003184,9.7095e-01,1.0000e+00
IMP_SCORE,12,GO:1990001,9.7095e-01,1.0000e+00
IMP_SCORE,13,GO:0045346,9.7095e-01,1.0000e+00
IMP_SCORE,14,GO:0070243,9.5915e-01,2.0000e+00
IMP_SCORE,15,GO:2000505,9.5915e-01,2.0000e+00
IMP_SCORE,16,GO:0034385,9.5915e-01,2.0000e+00
IMP_SCORE,17,GO:0099738,9.5189e-01,4.0000e+00
IMP_SCORE,18,GO:0035112,9.1830e-01,1.0000e+00
IMP_SCORE,19,GO:2000508,9.1830e-01,1.0000e+00
IMP_SCORE,20,GO:0097320,9.1830e-01,1.0000e+00
IMP_SCORE,21,GO:0045651,9.1830e-01,1.0000e+00
IMP_SCORE,22,GO:0010820,9.1830e-01,2.0000e+00
IMP_SCORE,23,GO:0050930,9.1830e-01,1.0000e+00
IMP_SCORE,24,GO:0045414,9.1830e-01,1.0000e+00
IMP_SCORE,25,GO:0032695,9.1830e-01,1.0000e+00
IMP_SCORE,26,GO:0090399,9.0564e-01,2.0000e+00
IMP_SCORE,27,GO:1903513,8.6479e-01,2.0000e+00
IMP_SCORE,28,GO:0033604,8.1128e-01,1.0000e+00
IMP_SCORE,29,GO:0034236,7.7986e-01,7.0000e+00
IMP_SCORE,30,GO:0055093,7.5274e-01,4.0000e+00
IMP_SCORE,31,GO:0004745,7.2111e-01,8.7000e+01
IMP_SCORE,32,GO:0032967,7.1561e-01,4.0000e+00
IMP_SCORE,33,GO:0060338,7.0545e-01,5.0000e+00
IMP_SCORE,34,GO:0042635,6.9137e-01,4.0000e+00
IMP_SCORE,35,GO:0045605,6.9097e-01,3.0000e+00
IMP_SCORE,36,GO:0055023,6.8894e-01,4.0000e+00
IMP_SCORE,37,GO:0003299,6.7700e-01,3.0000e+00
IMP_SCORE,38,GO:1901017,6.7312e-01,3.0000e+00
IMP_SCORE,39,GO:0090185,6.6775e-01,3.0000e+00
IMP_SCORE,40,GO:0000182,6.6667e-01,3.0000e+00
IMP_SCORE,41,GO:0007063,6.6232e-01,3.0000e+00
IMP_SCORE,42,GO:2001026,6.6061e-01,4.0000e+00
IMP_SCORE,43,GO:0032205,6.5842e-01,5.0000e+00
IMP_SCORE,44,GO:0042416,6.5671e-01,5.0000e+00
IMP_SCORE,45,GO:0050965,6.4359e-01,3.0000e+00
IMP_SCORE,46,GO:2000651,6.4144e-01,3.0000e+00
IMP_SCORE,47,GO:0060236,6.3947e-01,3.0000e+00
IMP_SCORE,48,GO:0044217,6.3345e-01,5.0000e+00
IMP_SCORE,49,GO:0051959,6.2581e-01,2.0000e+00
IMP_SCORE,50,GO:1900101,6.1479e-01,2.0000e+00
IMP_SCORE,51,GO:0090075,6.1129e-01,2.0000e+00
IMP_SCORE,52,GO:0060047,6.0398e-01,3.0000e+00
IMP_SCORE,53,GO:0001569,6.0323e-01,5.0000e+00
IMP_SCORE,54,GO:1902751,6.0222e-01,2.0000e+00
IMP_SCORE,55,GO:0051574,5.9560e-01,5.0000e+00
IMP_SCORE,56,GO:0061154,5.9478e-01,4.0000e+00
IMP_SCORE,57,GO:0031577,5.9238e-01,5.0000e+00
IMP_SCORE,58,GO:2000194,5.9167e-01,1.0000e+00
IMP_SCORE,59,GO:0001963,5.6896e-01,2.0000e+00
IMP_SCORE,60,GO:0090183,5.6536e-01,1.1000e+01
IMP_SCORE,61,GO:0060421,5.6507e-01,5.0000e+00
IMP_SCORE,62,GO:0043508,5.5862e-01,3.0000e+00
IMP_SCORE,63,GO:0030397,5.4977e-01,1.1000e+01
IMP_SCORE,64,GO:0071285,5.4462e-01,2.0000e+00
IMP_SCORE,65,GO:1902043,5.4137e-01,3.0000e+00
IMP_SCORE,66,GO:0070498,5.3930e-01,4.0000e+00
IMP_SCORE,67,GO:0090201,5.3921e-01,4.0000e+00
IMP_SCORE,68,GO:0090312,5.3800e-01,2.0000e+00
IMP_SCORE,69,GO:0051451,5.3571e-01,8.0000e+00
IMP_SCORE,70,GO:0043558,5.3515e-01,2.0000e+00
IMP_SCORE,71,GO:0006012,5.3470e-01,2.1000e+01
IMP_SCORE,72,GO:0002026,5.3434e-01,2.0000e+00
IMP_SCORE,73,GO:0055007,5.3323e-01,4.0000e+00
IMP_SCORE,74,GO:0003208,5.2973e-01,4.0000e+00
IMP_SCORE,75,GO:0010829,5.2864e-01,5.0000e+00
IMP_SCORE,76,GO:0061014,5.2822e-01,1.3000e+01
IMP_SCORE,77,GO:1900119,5.2802e-01,2.0000e+00
IMP_SCORE,78,GO:0006089,5.2153e-01,2.0000e+00
IMP_SCORE,79,GO:0010819,5.2035e-01,2.0000e+00
IMP_SCORE,80,GO:0048302,5.1777e-01,3.0000e+00
IMP_SCORE,81,GO:0051481,5.1765e-01,2.0000e+00
IMP_SCORE,82,GO:1902235,5.1755e-01,3.0000e+00
IMP_SCORE,83,GO:0032230,5.1683e-01,2.0000e+00
IMP_SCORE,84,GO:0051117,5.1346e-01,8.6000e+01
IMP_SCORE,85,GO:0097542,5.1072e-01,1.5000e+01
IMP_SCORE,86,GO:0002693,5.1004e-01,2.0000e+00
IMP_SCORE,87,GO:0071559,5.0851e-01,9.0000e+00
IMP_SCORE,88,GO:0046628,5.0827e-01,2.0000e+00
IMP_SCORE,89,GO:0034143,5.0827e-01,2.0000e+00
IMP_SCORE,90,GO:0006241,5.0771e-01,2.0000e+00
IMP_SCORE,91,GO:0048806,5.0762e-01,8.0000e+00
IMP_SCORE,92,GO:0071156,5.0678e-01,1.1000e+01
IMP_SCORE,93,GO:2000765,5.0623e-01,2.0000e+00
IMP_SCORE,94,GO:0071107,5.0622e-01,2.0000e+00
IMP_SCORE,95,GO:0014857,5.0603e-01,2.0000e+00
IMP_SCORE,96,GO:0072506,5.0518e-01,4.0000e+00
IMP_SCORE,97,GO:0035809,5.0502e-01,2.0000e+00
IMP_SCORE,98,GO:0055075,5.0487e-01,2.0000e+00
IMP_SCORE,99,GO:1901213,5.0463e-01,2.0000e+00
IMP_SCORE,100,GO:0035864,5.0463e-01,2.0000e+00
IMP_SCORE,101,GO:0032075,5.0434e-01,2.0000e+00
IMP_SCORE,102,GO:0048261,5.0353e-01,4.0000e+00
IMP_SCORE,103,GO:0071872,5.0326e-01,1.0000e+00
IMP_SCORE,104,GO:0072111,5.0306e-01,4.0000e+00
IMP_SCORE,105,GO:1904813,5.0224e-01,1.0200e+02
IMP_SCORE,106,GO:0010528,5.0066e-01,2.0000e+00
IMP_SCORE,107,GO:0030071,5.0053e-01,2.0000e+00
IMP_SCORE,108,GO:0071712,5.0042e-01,2.0000e+00
IMP_SCORE,109,GO:0042738,5.0038e-01,2.0000e+00
IMP_SCORE,110,GO:0044213,5.0031e-01,2.0000e+00
IMP_SCORE,111,GO:0070227,5.0024e-01,2.0000e+00
IMP_SCORE,112,GO:0043367,5.0019e-01,2.0000e+00
IMP_SCORE,113,GO:0035710,4.9913e-01,4.0000e+00
IMP_SCORE,114,GO:1900744,4.9640e-01,3.2000e+01
IMP_SCORE,115,GO:0030809,4.9617e-01,1.6000e+01
IMP_SCORE,116,GO:0042534,4.9559e-01,2.0000e+00
IMP_SCORE,117,GO:0045648,4.9558e-01,5.0000e+00
IMP_SCORE,118,GO:0035561,4.9455e-01,6.0000e+00
IMP_SCORE,119,GO:0043371,4.9367e-01,4.0000e+00
IMP_SCORE,120,GO:0005451,4.9290e-01,4.0000e+00
IMP_SCORE,121,GO:1903671,4.8711e-01,4.0000e+00
IMP_SCORE,122,GO:0005513,4.8625e-01,2.0000e+00
IMP_SCORE,123,GO:0044298,4.8480e-01,2.5000e+01
IMP_SCORE,124,GO:0007176,4.8419e-01,1.0000e+01
IMP_SCORE,125,GO:0032925,4.8336e-01,2.0000e+00
IMP_SCORE,126,GO:0048712,4.8330e-01,6.0000e+00
IMP_SCORE,127,GO:0016884,4.8243e-01,5.0000e+00
IMP_SCORE,128,GO:0034122,4.8136e-01,1.0000e+01
IMP_SCORE,129,GO:0035635,4.8065e-01,2.0000e+00
IMP_SCORE,130,GO:0014902,4.7870e-01,5.0000e+00
IMP_SCORE,131,GO:0010092,4.7843e-01,4.0000e+00
IMP_SCORE,132,GO:0045581,4.7821e-01,1.5000e+01
IMP_SCORE,133,GO:0010885,4.7792e-01,2.0000e+00
IMP_SCORE,134,GO:0034105,4.7784e-01,8.0000e+00
IMP_SCORE,135,GO:0007595,4.7736e-01,2.2000e+01
IMP_SCORE,136,GO:0051797,4.7447e-01,2.0000e+00
IMP_SCORE,137,GO:0051195,4.7367e-01,2.0000e+00
IMP_SCORE,138,GO:0003215,4.7328e-01,6.0000e+00
IMP_SCORE,139,GO:0045606,4.7321e-01,4.0000e+00
IMP_SCORE,140,GO:0002204,4.7170e-01,4.0000e+00
IMP_SCORE,141,GO:0010667,4.7065e-01,4.0000e+00
IMP_SCORE,142,GO:1902855,4.7030e-01,2.0000e+00
IMP_SCORE,143,GO:0019054,4.6962e-01,3.0000e+00
IMP_SCORE,144,GO:0090178,4.6957e-01,1.0000e+00
IMP_SCORE,145,GO:0036442,4.6912e-01,9.0000e+00
IMP_SCORE,146,GO:0010801,4.6878e-01,4.0000e+00
IMP_SCORE,147,GO:1902579,4.6852e-01,2.6000e+01
IMP_SCORE,148,GO:0044872,4.6688e-01,1.1000e+01
IMP_SCORE,149,GO:0045005,4.6648e-01,6.0000e+00
IMP_SCORE,150,GO:0060547,4.6639e-01,4.0000e+00
IMP_SCORE,151,GO:0045744,4.6632e-01,2.7000e+01
IMP_SCORE,152,GO:0004861,4.6606e-01,5.0000e+00
IMP_SCORE,153,GO:0050996,4.6557e-01,6.0000e+00
IMP_SCORE,154,GO:0051590,4.6539e-01,6.0000e+00
IMP_SCORE,155,GO:2000310,4.6466e-01,5.0000e+00
IMP_SCORE,156,GO:0061157,4.6463e-01,2.0000e+00
IMP_SCORE,157,GO:0033391,4.6429e-01,2.0000e+00
IMP_SCORE,158,GO:0006228,4.6292e-01,2.0000e+00
IMP_SCORE,159,GO:0035872,4.6253e-01,1.2000e+01
IMP_SCORE,160,GO:0048538,4.6207e-01,2.0000e+00
IMP_SCORE,161,GO:0071071,4.6189e-01,2.0000e+00
IMP_SCORE,162,GO:2001212,4.6096e-01,2.0000e+00
IMP_SCORE,163,GO:0046606,4.6087e-01,2.0000e+00
IMP_SCORE,164,GO:0051103,4.5942e-01,2.0000e+00
IMP_SCORE,165,GO:0034199,4.5936e-01,2.0000e+00
IMP_SCORE,166,GO:0051386,4.5936e-01,2.0000e+00
IMP_SCORE,167,GO:0046007,4.5915e-01,1.0000e+00
IMP_SCORE,168,GO:0002066,4.5863e-01,9.0000e+00
IMP_SCORE,169,GO:1902749,4.5855e-01,3.6000e+01
IMP_SCORE,170,GO:0039703,4.5806e-01,3.0000e+00
IMP_SCORE,171,GO:0009396,4.5790e-01,6.0000e+00
IMP_SCORE,172,GO:0030878,4.5767e-01,4.0000e+00
IMP_SCORE,173,GO:0046852,4.5677e-01,6.0000e+00
IMP_SCORE,174,GO:0060065,4.5673e-01,2.0000e+00
IMP_SCORE,175,GO:0061013,4.5342e-01,1.3000e+01
IMP_SCORE,176,GO:0090129,4.5272e-01,4.0000e+00
IMP_SCORE,177,GO:0032306,4.5185e-01,2.0000e+00
IMP_SCORE,178,GO:0050998,4.5047e-01,1.1000e+01
IMP_SCORE,179,GO:2000352,4.5004e-01,4.0000e+00
IMP_SCORE,180,GO:1900182,4.4883e-01,2.5000e+01
IMP_SCORE,181,GO:1902893,4.4680e-01,9.0000e+00
IMP_SCORE,182,GO:0060999,4.4656e-01,1.0000e+01
IMP_SCORE,183,GO:0031571,4.4644e-01,2.0000e+00
IMP_SCORE,184,GO:0032689,4.4616e-01,6.0000e+00
IMP_SCORE,185,GO:0035067,4.4590e-01,6.0000e+00
IMP_SCORE,186,GO:0019956,4.4566e-01,1.2000e+01
IMP_SCORE,187,GO:0005346,4.4407e-01,5.0000e+00
IMP_SCORE,188,GO:0051918,4.4373e-01,5.0000e+00
IMP_SCORE,189,GO:0045236,4.4364e-01,2.0000e+00
IMP_SCORE,190,GO:0008574,4.4184e-01,9.0000e+00
IMP_SCORE,191,GO:0071985,4.4069e-01,3.0000e+00
IMP_SCORE,192,GO:0002756,4.4008e-01,7.0000e+00
IMP_SCORE,193,GO:0014742,4.3978e-01,4.0000e+00
IMP_SCORE,194,GO:1903725,4.3907e-01,1.2000e+01
IMP_SCORE,195,GO:0046676,4.3863e-01,1.2000e+01
IMP_SCORE,196,GO:1903557,4.3855e-01,1.6000e+01
IMP_SCORE,197,GO:0051954,4.3780e-01,1.3000e+01
IMP_SCORE,198,GO:0014059,4.3718e-01,5.0000e+00
IMP_SCORE,199,GO:0002063,4.3714e-01,3.0000e+00
IMP_SCORE,200,GO:1900026,4.3701e-01,1.1000e+01
IMP_SCORE,201,GO:0051284,4.3544e-01,3.0000e+00
IMP_SCORE,202,GO:0050690,4.3523e-01,7.0000e+00
IMP_SCORE,203,GO:0032652,4.3504e-01,1.9000e+01
IMP_SCORE,204,GO:0098801,4.3416e-01,6.0000e+00
IMP_SCORE,205,GO:0060158,4.3360e-01,4.0000e+00
IMP_SCORE,206,GO:0004697,4.3321e-01,5.0000e+00
IMP_SCORE,207,GO:1903206,4.3255e-01,1.3000e+01
IMP_SCORE,208,GO:0006999,4.3185e-01,3.0000e+00
IMP_SCORE,209,GO:0035861,4.3157e-01,1.4000e+01
IMP_SCORE,210,GO:0035455,4.3151e-01,1.7000e+01
IMP_SCORE,211,GO:2000345,4.3096e-01,3.0000e+00
IMP_SCORE,212,GO:0070849,4.3072e-01,3.0000e+00
IMP_SCORE,213,GO:0003995,4.2952e-01,1.4000e+01
IMP_SCORE,214,GO:0003300,4.2900e-01,3.0000e+00
IMP_SCORE,215,GO:0060334,4.2863e-01,1.2000e+01
IMP_SCORE,216,GO:0003181,4.2848e-01,5.0000e+00
IMP_SCORE,217,GO:0044766,4.2825e-01,2.2000e+01
IMP_SCORE,218,GO:0010544,4.2751e-01,5.0000e+00
IMP_SCORE,219,GO:2000484,4.2649e-01,1.2000e+01
IMP_SCORE,220,GO:0045989,4.2535e-01,5.0000e+00
IMP_SCORE,221,GO:0032660,4.2496e-01,5.0000e+00
IMP_SCORE,222,GO:0055106,4.2376e-01,1.7000e+01
IMP_SCORE,223,GO:0046068,4.2262e-01,7.0000e+00
IMP_SCORE,224,GO:0072132,4.2242e-01,3.0000e+00
IMP_SCORE,225,GO:0032107,4.2224e-01,2.0000e+00
IMP_SCORE,226,GO:1903798,4.2045e-01,2.0000e+00
IMP_SCORE,227,GO:0030815,4.2026e-01,1.1000e+01
IMP_SCORE,228,GO:0045933,4.1996e-01,1.4000e+01
IMP_SCORE,229,GO:0002891,4.1931e-01,7.0000e+00
IMP_SCORE,230,GO:0032965,4.1876e-01,5.0000e+00
IMP_SCORE,231,GO:0036294,4.1875e-01,2.8000e+01
IMP_SCORE,232,GO:0060412,4.1809e-01,7.0000e+00
IMP_SCORE,233,GO:0009435,4.1761e-01,1.2000e+01
IMP_SCORE,234,GO:0070873,4.1655e-01,1.2000e+01
IMP_SCORE,235,GO:0006754,4.1583e-01,3.0000e+00
IMP_SCORE,236,GO:0043567,4.1541e-01,6.0000e+00
IMP_SCORE,237,GO:0071636,4.1534e-01,1.1000e+01
IMP_SCORE,238,GO:0098813,4.1501e-01,8.0000e+00
IMP_SCORE,239,GO:0010642,4.1436e-01,6.0000e+00
IMP_SCORE,240,GO:0099500,4.1425e-01,1.2000e+01
IMP_SCORE,241,GO:0046427,4.1397e-01,2.0000e+01
IMP_SCORE,242,GO:0071470,4.1300e-01,1.1000e+01
IMP_SCORE,243,GO:0022038,4.1275e-01,7.0000e+00
IMP_SCORE,244,GO:0033197,4.1243e-01,4.0000e+00
IMP_SCORE,245,GO:0010560,4.1186e-01,3.0000e+00
IMP_SCORE,246,GO:0043502,4.1155e-01,1.4000e+01
IMP_SCORE,247,GO:2001275,4.1081e-01,7.0000e+00
IMP_SCORE,248,GO:0045618,4.1035e-01,3.0000e+00
IMP_SCORE,249,GO:0002053,4.0974e-01,2.0000e+00
IMP_SCORE,250,GO:0002724,4.0918e-01,2.0000e+00
IMP_SCORE,251,GO:0048185,4.0895e-01,1.7000e+01
IMP_SCORE,252,GO:0060413,4.0869e-01,5.0000e+00
IMP_SCORE,253,GO:0022835,4.0747e-01,1.7000e+01
IMP_SCORE,254,GO:0006828,4.0714e-01,5.0000e+00
IMP_SCORE,255,GO:0043552,4.0660e-01,1.1000e+01
IMP_SCORE,256,GO:0045806,4.0642e-01,1.0000e+01
IMP_SCORE,257,GO:0035358,4.0618e-01,2.0000e+00
IMP_SCORE,258,GO:1901722,4.0570e-01,5.0000e+00
IMP_SCORE,259,GO:0006379,4.0527e-01,4.7000e+01
IMP_SCORE,260,GO:0048536,4.0490e-01,5.0000e+00
IMP_SCORE,261,GO:0003151,4.0490e-01,1.5000e+01
IMP_SCORE,262,GO:0048814,4.0435e-01,1.6000e+01
IMP_SCORE,263,GO:0002719,4.0398e-01,5.0000e+00
IMP_SCORE,264,GO:0032459,4.0386e-01,9.0000e+00
IMP_SCORE,265,GO:0071682,4.0270e-01,1.2000e+01
IMP_SCORE,266,GO:0046112,4.0247e-01,5.0000e+00
IMP_SCORE,267,GO:0042755,4.0148e-01,8.0000e+00
IMP_SCORE,268,GO:0086011,4.0094e-01,1.0000e+01
IMP_SCORE,269,total,4.0035e-01,7.4480e+03
IMP_SCORE,270,GO:0045948,4.0022e-01,5.0000e+00
IMP_SCORE,271,GO:0042423,4.0017e-01,9.0000e+00
IMP_SCORE,272,GO:0034361,3.9969e-01,5.0000e+00
IMP_SCORE,273,GO:0070989,3.9952e-01,4.0000e+00
IMP_SCORE,274,GO:0071548,3.9922e-01,1.3000e+01
IMP_SCORE,275,GO:0045638,3.9864e-01,3.0000e+01
IMP_SCORE,276,GO:0030546,3.9813e-01,1.4000e+01
IMP_SCORE,277,GO:0061333,3.9800e-01,7.0000e+00
IMP_SCORE,278,GO:0035584,3.9799e-01,3.0000e+00
IMP_SCORE,279,GO:0002830,3.9620e-01,1.9000e+01
IMP_SCORE,280,GO:0031227,3.9535e-01,1.5400e+02
IMP_SCORE,281,GO:0044146,3.9515e-01,1.4000e+01
IMP_SCORE,282,GO:0090200,3.9435e-01,3.0000e+00
IMP_SCORE,283,GO:0071560,3.9407e-01,5.0000e+00
IMP_SCORE,284,GO:0045843,3.9398e-01,9.0000e+00
IMP_SCORE,285,GO:0035094,3.9385e-01,1.2000e+01
IMP_SCORE,286,GO:0070936,3.9348e-01,1.0000e+01
IMP_SCORE,287,GO:1903170,3.9287e-01,3.0000e+00
IMP_SCORE,288,GO:2000772,3.9239e-01,7.0000e+00
IMP_SCORE,289,GO:0050849,3.9222e-01,5.0000e+00
IMP_SCORE,290,GO:1990939,3.9185e-01,7.0000e+00
IMP_SCORE,291,GO:0060037,3.9179e-01,1.0000e+01
IMP_SCORE,292,GO:0035794,3.9141e-01,5.0000e+00
IMP_SCORE,293,GO:0070863,3.9122e-01,4.0000e+00
IMP_SCORE,294,GO:0002444,3.9121e-01,9.0000e+00
IMP_SCORE,295,GO:2000816,3.9119e-01,3.0000e+00
IMP_SCORE,296,GO:0048679,3.9088e-01,7.0000e+00
IMP_SCORE,297,GO:0047496,3.9055e-01,8.0000e+00
IMP_SCORE,298,GO:0097067,3.8986e-01,7.0000e+00
IMP_SCORE,299,GO:0000788,3.8979e-01,1.3000e+01
IMP_SCORE,300,GO:1903393,3.8947e-01,7.0000e+00
IMP_SCORE,301,GO:0002320,3.8934e-01,8.0000e+00
IMP_SCORE,302,GO:0060307,3.8928e-01,6.0000e+00
IMP_SCORE,303,GO:0002712,3.8823e-01,1.4000e+01
IMP_SCORE,304,GO:0098533,3.8801e-01,1.9000e+01
IMP_SCORE,305,GO:0045879,3.8800e-01,3.0000e+00
IMP_SCORE,306,GO:0097296,3.8753e-01,3.0000e+00
IMP_SCORE,307,GO:0042776,3.8721e-01,5.0000e+00
IMP_SCORE,308,GO:0032148,3.8715e-01,1.2000e+01
IMP_SCORE,309,GO:0000715,3.8713e-01,3.0000e+00
IMP_SCORE,310,GO:0071157,3.8670e-01,6.0000e+00
IMP_SCORE,311,GO:0045076,3.8638e-01,7.0000e+00
IMP_SCORE,312,GO:0035050,3.8632e-01,5.0000e+00
IMP_SCORE,313,GO:0043535,3.8630e-01,1.1000e+01
IMP_SCORE,314,GO:0002407,3.8590e-01,5.0000e+00
IMP_SCORE,315,GO:0060644,3.8483e-01,4.0000e+00
IMP_SCORE,316,GO:0004843,3.8453e-01,6.7000e+01
IMP_SCORE,317,GO:0001221,3.8451e-01,9.0000e+00
IMP_SCORE,318,GO:1904748,3.8290e-01,6.0000e+00
IMP_SCORE,319,GO:0005109,3.8241e-01,1.1000e+01
IMP_SCORE,320,GO:0031016,3.8167e-01,9.0000e+00
IMP_SCORE,321,GO:0010543,3.8129e-01,1.7000e+01
IMP_SCORE,322,GO:0061383,3.8078e-01,8.0000e+00
IMP_SCORE,323,GO:0071011,3.8054e-01,7.0000e+00
IMP_SCORE,324,GO:0036119,3.8052e-01,4.0000e+00
IMP_SCORE,325,GO:0006702,3.8025e-01,6.0000e+00
IMP_SCORE,326,GO:0008299,3.8024e-01,1.1000e+01
IMP_SCORE,327,GO:0061647,3.8024e-01,6.0000e+00
IMP_SCORE,328,GO:1904036,3.7965e-01,5.0000e+00
IMP_SCORE,329,GO:0070670,3.7953e-01,6.0000e+00
IMP_SCORE,330,GO:1903077,3.7939e-01,1.0000e+01
IMP_SCORE,331,GO:0045073,3.7938e-01,3.0000e+00
IMP_SCORE,332,GO:1901338,3.7888e-01,1.0000e+00
IMP_SCORE,333,GO:0043422,3.7849e-01,9.0000e+00
IMP_SCORE,334,GO:1905332,3.7796e-01,8.0000e+00
IMP_SCORE,335,GO:0060964,3.7780e-01,4.0000e+00
IMP_SCORE,336,GO:0032736,3.7767e-01,6.0000e+00
IMP_SCORE,337,GO:0009595,3.7670e-01,1.5000e+01
IMP_SCORE,338,GO:0044773,3.7649e-01,1.0000e+01
IMP_SCORE,339,GO:0043627,3.7644e-01,4.6000e+01
IMP_SCORE,340,GO:1904591,3.7621e-01,1.5000e+01
IMP_SCORE,341,GO:0071320,3.7620e-01,1.7000e+01
IMP_SCORE,342,GO:0072401,3.7596e-01,6.0000e+00
IMP_SCORE,343,GO:0045686,3.7558e-01,1.0000e+01
IMP_SCORE,344,GO:0042993,3.7535e-01,1.0000e+01
IMP_SCORE,345,GO:0044319,3.7510e-01,1.8000e+01
IMP_SCORE,346,GO:0042730,3.7473e-01,1.3000e+01
IMP_SCORE,347,GO:0006636,3.7456e-01,4.6000e+01
IMP_SCORE,348,GO:0051081,3.7450e-01,8.0000e+00
IMP_SCORE,349,GO:0042036,3.7444e-01,1.2000e+01
IMP_SCORE,350,GO:0071479,3.7425e-01,2.2000e+01
IMP_SCORE,351,GO:0000900,3.7374e-01,1.6000e+01
IMP_SCORE,352,GO:0042171,3.7312e-01,8.0000e+00
IMP_SCORE,353,GO:0032006,3.7245e-01,6.1000e+01
IMP_SCORE,354,GO:0014870,3.7233e-01,3.0000e+00
IMP_SCORE,355,GO:0006513,3.7215e-01,1.6000e+01
IMP_SCORE,356,GO:0071480,3.7210e-01,1.1000e+01
IMP_SCORE,357,GO:0030194,3.7177e-01,1.6000e+01
IMP_SCORE,358,GO:0090022,3.7171e-01,8.0000e+00
IMP_SCORE,359,GO:0043267,3.7117e-01,5.0000e+00
IMP_SCORE,360,GO:0060411,3.7057e-01,1.0000e+01
IMP_SCORE,361,GO:0034616,3.7025e-01,7.0000e+00
IMP_SCORE,362,GO:1903036,3.7005e-01,2.1000e+01
IMP_SCORE,363,GO:0006853,3.6987e-01,3.0000e+00
IMP_SCORE,364,GO:0030502,3.6987e-01,1.8000e+01
IMP_SCORE,365,GO:0032506,3.6974e-01,3.0000e+00
IMP_SCORE,366,GO:0036109,3.6945e-01,2.9000e+01
IMP_SCORE,367,GO:0032642,3.6942e-01,2.2000e+01
IMP_SCORE,368,GO:0045792,3.6899e-01,1.0000e+01
IMP_SCORE,369,GO:0034501,3.6833e-01,2.0000e+00
IMP_SCORE,370,GO:0070202,3.6810e-01,2.0000e+00
IMP_SCORE,371,GO:1902307,3.6804e-01,1.5000e+01
IMP_SCORE,372,GO:0010664,3.6779e-01,6.0000e+00
IMP_SCORE,373,GO:0042582,3.6748e-01,1.1000e+01
IMP_SCORE,374,GO:2000178,3.6739e-01,5.0000e+00
IMP_SCORE,375,GO:0032663,3.6731e-01,1.2000e+01
IMP_SCORE,376,GO:0086002,3.6678e-01,8.0000e+00
IMP_SCORE,377,GO:0043388,3.6650e-01,9.0000e+00
IMP_SCORE,378,GO:0001974,3.6580e-01,1.3000e+01
IMP_SCORE,379,GO:0010799,3.6537e-01,1.6000e+01
IMP_SCORE,380,GO:1901998,3.6534e-01,6.1000e+01
IMP_SCORE,381,GO:0032104,3.6518e-01,5.0000e+00
IMP_SCORE,382,GO:2000831,3.6510e-01,9.0000e+00
IMP_SCORE,383,GO:0046330,3.6489e-01,3.8000e+01
IMP_SCORE,384,GO:0032490,3.6453e-01,1.3000e+01
IMP_SCORE,385,GO:0010470,3.6409e-01,3.0000e+00
IMP_SCORE,386,GO:0098581,3.6402e-01,1.2000e+01
IMP_SCORE,387,GO:0002367,3.6384e-01,1.5000e+01
IMP_SCORE,388,GO:0051647,3.6290e-01,1.4000e+01
IMP_SCORE,389,GO:0007257,3.6282e-01,1.5000e+01
IMP_SCORE,390,GO:0050704,3.6264e-01,9.0000e+00
IMP_SCORE,391,GO:0071276,3.6185e-01,8.8000e+01
IMP_SCORE,392,GO:0045187,3.6140e-01,2.0000e+00
IMP_SCORE,393,GO:0032753,3.6139e-01,1.1000e+01
IMP_SCORE,394,GO:0051290,3.6095e-01,1.4000e+01
IMP_SCORE,395,GO:0022400,3.5909e-01,4.0000e+00
IMP_SCORE,396,GO:0043162,3.5890e-01,3.0000e+00
IMP_SCORE,397,GO:1902001,3.5863e-01,3.0000e+00
IMP_SCORE,398,GO:2000242,3.5841e-01,1.9000e+01
IMP_SCORE,399,GO:0021885,3.5816e-01,2.1000e+01
IMP_SCORE,400,GO:0060457,3.5805e-01,7.0000e+00
IMP_SCORE,401,GO:0001965,3.5791e-01,3.0000e+01
IMP_SCORE,402,GO:0040019,3.5769e-01,3.0000e+00
IMP_SCORE,403,GO:0001765,3.5763e-01,3.0000e+00
IMP_SCORE,404,GO:0016358,3.5722e-01,1.7000e+01
IMP_SCORE,405,GO:0042098,3.5657e-01,1.2000e+01
IMP_SCORE,406,GO:0045922,3.5657e-01,3.0000e+00
IMP_SCORE,407,GO:0051928,3.5640e-01,3.7000e+01
IMP_SCORE,408,GO:0050871,3.5534e-01,2.2000e+01
IMP_SCORE,409,GO:0019724,3.5529e-01,1.4000e+01
IMP_SCORE,410,GO:0006978,3.5447e-01,9.0000e+00
IMP_SCORE,411,GO:1903580,3.5405e-01,8.0000e+00
IMP_SCORE,412,GO:0000018,3.5397e-01,1.8000e+01
IMP_SCORE,413,GO:0035994,3.5360e-01,9.0000e+00
IMP_SCORE,414,GO:0002825,3.5342e-01,8.0000e+00
IMP_SCORE,415,GO:0018904,3.5337e-01,3.6000e+01
IMP_SCORE,416,GO:0048514,3.5318e-01,8.0000e+00
IMP_SCORE,417,GO:0033139,3.5302e-01,3.0000e+00
IMP_SCORE,418,GO:0019206,3.5285e-01,3.0000e+00
IMP_SCORE,419,GO:0070528,3.5203e-01,6.0000e+00
IMP_SCORE,420,GO:0045182,3.5164e-01,2.7000e+01
IMP_SCORE,421,GO:1900424,3.5162e-01,1.3000e+01
IMP_SCORE,422,GO:1905809,3.5138e-01,7.0000e+00
IMP_SCORE,423,GO:0071322,3.5130e-01,3.5000e+01
IMP_SCORE,424,GO:0042516,3.5127e-01,1.8000e+01
IMP_SCORE,425,GO:0035329,3.4893e-01,9.0000e+00
IMP_SCORE,426,GO:0031497,3.4885e-01,4.0000e+00
IMP_SCORE,427,GO:0045652,3.4871e-01,1.0000e+01
IMP_SCORE,428,GO:0045444,3.4819e-01,9.0000e+01
IMP_SCORE,429,GO:0034139,3.4793e-01,3.0000e+00
IMP_SCORE,430,GO:0030220,3.4793e-01,1.7000e+01
IMP_SCORE,431,GO:0017136,3.4786e-01,3.0000e+00
IMP_SCORE,432,GO:0048841,3.4754e-01,3.0000e+00
IMP_SCORE,433,GO:0031941,3.4751e-01,2.7000e+01
IMP_SCORE,434,GO:0060306,3.4747e-01,5.0000e+00
IMP_SCORE,435,GO:0001676,3.4706e-01,1.0200e+02
IMP_SCORE,436,GO:0043301,3.4705e-01,3.0000e+00
IMP_SCORE,437,GO:0048188,3.4696e-01,3.0000e+00
IMP_SCORE,438,GO:0002864,3.4623e-01,7.0000e+00
IMP_SCORE,439,GO:0043531,3.4533e-01,2.7000e+01
IMP_SCORE,440,GO:0002829,3.4508e-01,5.0000e+00
IMP_SCORE,441,GO:1900006,3.4491e-01,1.9000e+01
IMP_SCORE,442,GO:0071380,3.4455e-01,4.0000e+00
IMP_SCORE,443,GO:2000001,3.4437e-01,3.0000e+00
IMP_SCORE,444,GO:1903599,3.4355e-01,7.0000e+00
IMP_SCORE,445,GO:0060561,3.4322e-01,3.0000e+00
IMP_SCORE,446,GO:0090311,3.4312e-01,1.2000e+01
IMP_SCORE,447,GO:0032892,3.4303e-01,5.0000e+00
IMP_SCORE,448,GO:0032469,3.4298e-01,6.0000e+00
IMP_SCORE,449,GO:0051339,3.4211e-01,2.0000e+01
IMP_SCORE,450,GO:0014704,3.4207e-01,1.3000e+01
IMP_SCORE,451,GO:0044126,3.4206e-01,1.1000e+01
IMP_SCORE,452,GO:0009749,3.4158e-01,3.6000e+01
IMP_SCORE,453,GO:1901798,3.4116e-01,3.0000e+00
IMP_SCORE,454,GO:0051560,3.4109e-01,1.1000e+01
IMP_SCORE,455,GO:0043271,3.4099e-01,3.3000e+01
IMP_SCORE,456,GO:0086065,3.4026e-01,1.5000e+01
IMP_SCORE,457,GO:0055013,3.4025e-01,1.6000e+01
IMP_SCORE,458,GO:1903421,3.4017e-01,5.0000e+00
IMP_SCORE,459,GO:0015918,3.4003e-01,1.6000e+01
IMP_SCORE,460,GO:0001954,3.3971e-01,8.0000e+00
IMP_SCORE,461,GO:0002089,3.3956e-01,6.0000e+00
IMP_SCORE,462,GO:0045932,3.3932e-01,3.0000e+00
IMP_SCORE,463,GO:0010460,3.3922e-01,8.0000e+00
IMP_SCORE,464,GO:0048786,3.3917e-01,1.4000e+01
IMP_SCORE,465,GO:0015937,3.3912e-01,6.0000e+00
IMP_SCORE,466,GO:0033032,3.3895e-01,1.9000e+01
IMP_SCORE,467,GO:0046888,3.3878e-01,2.0000e+01
IMP_SCORE,468,GO:0050435,3.3861e-01,8.0000e+00
IMP_SCORE,469,GO:0010996,3.3851e-01,3.0000e+00
IMP_SCORE,470,GO:0035735,3.3839e-01,2.0000e+01
IMP_SCORE,471,GO:0010676,3.3823e-01,1.4000e+01
IMP_SCORE,472,GO:1905954,3.3727e-01,1.6000e+01
IMP_SCORE,473,GO:1900739,3.3681e-01,1.0000e+01
IMP_SCORE,474,GO:1901655,3.3678e-01,2.0000e+01
IMP_SCORE,475,GO:0002674,3.3673e-01,4.0000e+00
IMP_SCORE,476,GO:0035025,3.3651e-01,9.0000e+00
IMP_SCORE,477,GO:0051010,3.3643e-01,3.0000e+00
IMP_SCORE,478,GO:0099529,3.3591e-01,5.0000e+00
IMP_SCORE,479,GO:0060099,3.3588e-01,3.0000e+00
IMP_SCORE,480,GO:0051571,3.3580e-01,2.0000e+00
IMP_SCORE,481,GO:0035249,3.3567e-01,1.3000e+01
IMP_SCORE,482,GO:0019789,3.3556e-01,3.0000e+00
IMP_SCORE,483,GO:0002739,3.3547e-01,3.0000e+00
IMP_SCORE,484,GO:1902930,3.3538e-01,1.3000e+01
IMP_SCORE,485,GO:0034374,3.3513e-01,1.2000e+01
IMP_SCORE,486,GO:0035267,3.3458e-01,3.0000e+00
IMP_SCORE,487,GO:2000369,3.3454e-01,3.0000e+00
IMP_SCORE,488,GO:0048026,3.3412e-01,3.0000e+00
IMP_SCORE,489,GO:0030320,3.3406e-01,3.0000e+00
IMP_SCORE,490,GO:0031294,3.3403e-01,3.2000e+01
IMP_SCORE,491,GO:0032816,3.3391e-01,3.0000e+00
IMP_SCORE,492,GO:0042482,3.3391e-01,3.0000e+00
IMP_SCORE,493,GO:0031932,3.3361e-01,2.6000e+01
IMP_SCORE,494,GO:0046579,3.3355e-01,1.6000e+01
IMP_SCORE,495,GO:0014888,3.3331e-01,8.0000e+00
IMP_SCORE,496,GO:0001562,3.3317e-01,2.6000e+01
IMP_SCORE,497,GO:0051956,3.3311e-01,6.0000e+00
IMP_SCORE,498,GO:0072178,3.3303e-01,4.0000e+00
IMP_SCORE,499,GO:0032680,3.3301e-01,3.8000e+01
IMP_SCORE,500,GO:0031280,3.3264e-01,6.0000e+00
IMP_SCORE,501,GO:0044253,3.3217e-01,3.0000e+00
IMP_SCORE,502,GO:0015988,3.3212e-01,9.0000e+00
IMP_SCORE,503,GO:0043507,3.3211e-01,2.6000e+01
IMP_SCORE,504,GO:2000678,3.3135e-01,6.0000e+00
IMP_SCORE,505,GO:0060004,3.3108e-01,1.2000e+01
IMP_SCORE,506,GO:0051279,3.3079e-01,1.7000e+01
IMP_SCORE,507,GO:0042770,3.3030e-01,1.9000e+01
IMP_SCORE,508,GO:0010591,3.3029e-01,1.3000e+01
IMP_SCORE,509,GO:0000272,3.3019e-01,1.6000e+01
IMP_SCORE,510,GO:0046930,3.3017e-01,6.0000e+00
IMP_SCORE,511,GO:0031435,3.3002e-01,2.6000e+01
IMP_SCORE,512,GO:1903793,3.2983e-01,1.0000e+01
IMP_SCORE,513,GO:0038201,3.2974e-01,3.5000e+01
IMP_SCORE,514,GO:0010714,3.2926e-01,8.0000e+00
IMP_SCORE,515,GO:0043536,3.2854e-01,1.0000e+01
IMP_SCORE,516,GO:0050715,3.2840e-01,2.6000e+01
IMP_SCORE,517,GO:0032897,3.2803e-01,4.0000e+00
IMP_SCORE,518,GO:0046885,3.2770e-01,3.0000e+00
IMP_SCORE,519,GO:0050910,3.2768e-01,8.0000e+00
IMP_SCORE,520,GO:0003044,3.2763e-01,1.8000e+01
IMP_SCORE,521,GO:1903018,3.2748e-01,1.0000e+01
IMP_SCORE,522,GO:0038095,3.2745e-01,2.7000e+01
IMP_SCORE,523,GO:2000780,3.2727e-01,3.0000e+00
IMP_SCORE,524,GO:0043280,3.2711e-01,3.6000e+01
IMP_SCORE,525,GO:0002704,3.2678e-01,1.2000e+01
IMP_SCORE,526,GO:0033089,3.2658e-01,6.0000e+00
IMP_SCORE,527,GO:0001937,3.2647e-01,9.0000e+00
IMP_SCORE,528,GO:0031063,3.2606e-01,1.1000e+01
IMP_SCORE,529,GO:0034110,3.2595e-01,1.2000e+01
IMP_SCORE,530,GO:1901185,3.2572e-01,2.0000e+01
IMP_SCORE,531,GO:0010332,3.2519e-01,1.5000e+01
IMP_SCORE,532,GO:0048169,3.2505e-01,1.3000e+01
IMP_SCORE,533,GO:0070914,3.2467e-01,1.4000e+01
IMP_SCORE,534,GO:0045913,3.2441e-01,1.8000e+01
IMP_SCORE,535,GO:0032102,3.2418e-01,8.2000e+01
IMP_SCORE,536,GO:0044060,3.2414e-01,1.1000e+01
IMP_SCORE,537,GO:0048025,3.2401e-01,5.0000e+00
IMP_SCORE,538,GO:2000116,3.2392e-01,8.8000e+01
IMP_SCORE,539,GO:0043491,3.2370e-01,1.4000e+01
IMP_SCORE,540,GO:0010718,3.2353e-01,1.9000e+01
IMP_SCORE,541,GO:0043651,3.2352e-01,3.7000e+01
IMP_SCORE,542,GO:0010389,3.2333e-01,2.3000e+01
IMP_SCORE,543,GO:0048660,3.2313e-01,2.2000e+01
IMP_SCORE,544,GO:0032570,3.2308e-01,2.3000e+01
IMP_SCORE,545,GO:0048872,3.2306e-01,4.5000e+01
IMP_SCORE,546,GO:0030514,3.2294e-01,2.3000e+01
IMP_SCORE,547,GO:0002834,3.2264e-01,3.0000e+00
IMP_SCORE,548,GO:0030176,3.2262e-01,1.3700e+02
IMP_SCORE,549,GO:0048661,3.2239e-01,2.5000e+01
IMP_SCORE,550,GO:0002702,3.2209e-01,2.3000e+01
IMP_SCORE,551,GO:0061436,3.2201e-01,9.0000e+00
IMP_SCORE,552,GO:0016769,3.2165e-01,3.6000e+01
IMP_SCORE,553,GO:0002082,3.2164e-01,8.0000e+00
IMP_SCORE,554,GO:0048008,3.2139e-01,3.5000e+01
IMP_SCORE,555,GO:1900076,3.2080e-01,2.8000e+01
IMP_SCORE,556,GO:0032212,3.2070e-01,2.4000e+01
IMP_SCORE,557,GO:0009068,3.2033e-01,3.7000e+01
IMP_SCORE,558,GO:0010939,3.1997e-01,9.0000e+00
IMP_SCORE,559,GO:0050858,3.1996e-01,1.3000e+01
IMP_SCORE,560,GO:0090313,3.1893e-01,1.9000e+01
IMP_SCORE,561,GO:0045778,3.1881e-01,4.1000e+01
IMP_SCORE,562,GO:0043496,3.1878e-01,1.0000e+01
IMP_SCORE,563,GO:0043395,3.1860e-01,2.1000e+01
IMP_SCORE,564,GO:1903409,3.1851e-01,1.3000e+01
IMP_SCORE,565,GO:0006611,3.1804e-01,1.4000e+01
IMP_SCORE,566,GO:0030742,3.1795e-01,6.0000e+00
IMP_SCORE,567,GO:0002762,3.1794e-01,1.8000e+01
IMP_SCORE,568,GO:0035194,3.1787e-01,9.0000e+00
IMP_SCORE,569,GO:0010744,3.1784e-01,7.0000e+00
IMP_SCORE,570,GO:2000677,3.1764e-01,1.5000e+01
IMP_SCORE,571,GO:0048593,3.1743e-01,1.4000e+01
IMP_SCORE,572,GO:0030865,3.1707e-01,6.0000e+01
IMP_SCORE,573,GO:0046632,3.1703e-01,9.0000e+00
IMP_SCORE,574,GO:0014829,3.1679e-01,7.0000e+00
IMP_SCORE,575,GO:0060788,3.1669e-01,1.0000e+00
IMP_SCORE,576,GO:0043306,3.1593e-01,7.0000e+00
IMP_SCORE,577,GO:0070911,3.1553e-01,3.0000e+00
IMP_SCORE,578,GO:0010919,3.1552e-01,6.0000e+00
IMP_SCORE,579,GO:2000779,3.1548e-01,9.0000e+00
IMP_SCORE,580,GO:0002691,3.1521e-01,5.0000e+00
IMP_SCORE,581,GO:1904181,3.1519e-01,4.0000e+00
IMP_SCORE,582,GO:0042345,3.1505e-01,2.4000e+01
IMP_SCORE,583,GO:0048103,3.1499e-01,4.0000e+00
IMP_SCORE,584,GO:0021537,3.1496e-01,1.3000e+01
IMP_SCORE,585,GO:0072044,3.1473e-01,9.0000e+00
IMP_SCORE,586,GO:0014823,3.1464e-01,2.3000e+01
IMP_SCORE,587,GO:0046849,3.1419e-01,1.1000e+01
IMP_SCORE,588,GO:0046324,3.1419e-01,3.7000e+01
IMP_SCORE,589,GO:0002021,3.1370e-01,2.0000e+00
IMP_SCORE,590,GO:0045649,3.1351e-01,1.6000e+01
IMP_SCORE,591,GO:0010596,3.1326e-01,8.0000e+00
IMP_SCORE,592,GO:1902229,3.1306e-01,1.4000e+01
IMP_SCORE,593,GO:0071364,3.1303e-01,7.0000e+00
IMP_SCORE,594,GO:2001269,3.1298e-01,3.0000e+00
IMP_SCORE,595,GO:1990752,3.1294e-01,1.5000e+01
IMP_SCORE,596,GO:0070371,3.1294e-01,9.0000e+00
IMP_SCORE,597,GO:0031489,3.1282e-01,7.0000e+00
IMP_SCORE,598,GO:0010633,3.1273e-01,2.5000e+01
IMP_SCORE,599,GO:0046686,3.1269e-01,8.7000e+01
IMP_SCORE,600,GO:0005884,3.1268e-01,3.8000e+01
IMP_SCORE,601,GO:0045880,3.1226e-01,7.0000e+00
IMP_SCORE,602,GO:0002698,3.1219e-01,3.7000e+01
IMP_SCORE,603,GO:0045921,3.1217e-01,2.5000e+01
IMP_SCORE,604,GO:0035631,3.1194e-01,6.0000e+00
IMP_SCORE,605,GO:1900120,3.1188e-01,1.1000e+01
IMP_SCORE,606,GO:0061339,3.1182e-01,1.6000e+01
IMP_SCORE,607,GO:0048863,3.1182e-01,2.9000e+01
IMP_SCORE,608,GO:0051294,3.1153e-01,3.0000e+00
IMP_SCORE,609,GO:0045428,3.1149e-01,1.8000e+01
IMP_SCORE,610,GO:0086012,3.1147e-01,4.0000e+00
IMP_SCORE,611,GO:0099604,3.1138e-01,4.0000e+00
IMP_SCORE,612,GO:0048407,3.1132e-01,3.0000e+00
IMP_SCORE,613,GO:0048387,3.1128e-01,1.0000e+00
IMP_SCORE,614,GO:0000815,3.1128e-01,1.0000e+00
IMP_SCORE,615,GO:0060026,3.1128e-01,1.0000e+00
IMP_SCORE,616,GO:0061217,3.1128e-01,1.0000e+00
IMP_SCORE,617,GO:0010881,3.1128e-01,1.0000e+00
IMP_SCORE,618,GO:0033145,3.1125e-01,1.4000e+01
IMP_SCORE,619,GO:0060976,3.1124e-01,9.0000e+00
IMP_SCORE,620,GO:0060148,3.1103e-01,6.0000e+00
IMP_SCORE,621,GO:0043425,3.1102e-01,1.9000e+01
IMP_SCORE,622,GO:0005132,3.1089e-01,3.0000e+00
IMP_SCORE,623,GO:0001911,3.1087e-01,9.0000e+00
IMP_SCORE,624,GO:0034358,3.1042e-01,3.4000e+01
IMP_SCORE,625,GO:1900271,3.1039e-01,2.4000e+01
IMP_SCORE,626,GO:0006525,3.1037e-01,3.4000e+01
IMP_SCORE,627,GO:0000346,3.1019e-01,3.0000e+00
IMP_SCORE,628,GO:0019843,3.1013e-01,9.1000e+01
IMP_SCORE,629,GO:0009311,3.1011e-01,6.6000e+01
IMP_SCORE,630,GO:0045116,3.1003e-01,6.0000e+00
IMP_SCORE,631,GO:0033555,3.0995e-01,2.6000e+01
IMP_SCORE,632,GO:1904816,3.0960e-01,3.0000e+00
IMP_SCORE,633,GO:0000780,3.0953e-01,3.0000e+00
IMP_SCORE,634,GO:0050718,3.0923e-01,1.0000e+01
IMP_SCORE,635,GO:0043114,3.0923e-01,7.0000e+00
IMP_SCORE,636,GO:0098878,3.0921e-01,2.4000e+01
IMP_SCORE,637,GO:0002523,3.0916e-01,1.6000e+01
IMP_SCORE,638,GO:0045745,3.0913e-01,1.3000e+01
IMP_SCORE,639,GO:0045741,3.0865e-01,9.0000e+00
IMP_SCORE,640,GO:0060602,3.0864e-01,3.0000e+00
IMP_SCORE,641,GO:0004115,3.0805e-01,3.0000e+00
IMP_SCORE,642,GO:0021602,3.0803e-01,6.0000e+00
IMP_SCORE,643,GO:0005536,3.0798e-01,2.0000e+01
IMP_SCORE,644,GO:0002718,3.0791e-01,2.3000e+01
IMP_SCORE,645,GO:0008356,3.0771e-01,3.0000e+00
IMP_SCORE,646,GO:0014074,3.0758e-01,3.8000e+01
IMP_SCORE,647,GO:0036296,3.0757e-01,5.0000e+00
IMP_SCORE,648,GO:1901797,3.0755e-01,1.0000e+01
IMP_SCORE,649,GO:0042058,3.0751e-01,2.1000e+01
IMP_SCORE,650,GO:0003254,3.0726e-01,1.5000e+01
IMP_SCORE,651,GO:0045986,3.0703e-01,3.0000e+00
IMP_SCORE,652,GO:0090179,3.0698e-01,3.0000e+00
IMP_SCORE,653,GO:0055117,3.0694e-01,1.2000e+01
IMP_SCORE,654,GO:0050999,3.0692e-01,1.0000e+01
IMP_SCORE,655,GO:1902884,3.0687e-01,6.0000e+00
IMP_SCORE,656,GO:1904018,3.0681e-01,7.2000e+01
IMP_SCORE,657,GO:0090079,3.0672e-01,4.0000e+00
IMP_SCORE,658,GO:0051966,3.0664e-01,1.5000e+01
IMP_SCORE,659,GO:0090190,3.0653e-01,4.0000e+00
IMP_SCORE,660,GO:0046580,3.0611e-01,1.0000e+01
IMP_SCORE,661,GO:0035327,3.0590e-01,9.0000e+00
IMP_SCORE,662,GO:0046463,3.0548e-01,3.1000e+01
IMP_SCORE,663,GO:0010874,3.0521e-01,1.1000e+01
IMP_SCORE,664,GO:0045668,3.0518e-01,1.1000e+01
IMP_SCORE,665,GO:0019068,3.0515e-01,3.0000e+00
IMP_SCORE,666,GO:0019894,3.0509e-01,1.9000e+01
IMP_SCORE,667,GO:0070328,3.0478e-01,1.2000e+01
IMP_SCORE,668,GO:0060600,3.0477e-01,6.0000e+00
IMP_SCORE,669,GO:0019229,3.0471e-01,1.8000e+01
IMP_SCORE,670,GO:0030316,3.0470e-01,1.1000e+01
IMP_SCORE,671,GO:0045625,3.0444e-01,7.0000e+00
IMP_SCORE,672,GO:0010592,3.0419e-01,8.0000e+00
IMP_SCORE,673,GO:1901652,3.0398e-01,8.4000e+01
IMP_SCORE,674,GO:0031690,3.0388e-01,8.0000e+00
IMP_SCORE,675,GO:0001956,3.0387e-01,8.0000e+00
IMP_SCORE,676,GO:0009743,3.0387e-01,6.4000e+01
IMP_SCORE,677,GO:0005217,3.0380e-01,2.1000e+01
IMP_SCORE,678,GO:0048488,3.0353e-01,1.4000e+01
IMP_SCORE,679,GO:0060253,3.0347e-01,6.0000e+00
IMP_SCORE,680,GO:0060348,3.0346e-01,4.4000e+01
IMP_SCORE,681,GO:0032092,3.0321e-01,2.3000e+01
IMP_SCORE,682,GO:2000378,3.0318e-01,1.6000e+01
IMP_SCORE,683,GO:0098751,3.0317e-01,2.3000e+01
IMP_SCORE,684,GO:1901524,3.0316e-01,4.0000e+00
IMP_SCORE,685,GO:0060134,3.0309e-01,1.0000e+01
IMP_SCORE,686,GO:0006919,3.0274e-01,2.3000e+01
IMP_SCORE,687,GO:0045060,3.0274e-01,8.0000e+00
IMP_SCORE,688,GO:0051973,3.0268e-01,2.6000e+01
IMP_SCORE,689,GO:0001885,3.0265e-01,4.0000e+01
IMP_SCORE,690,GO:0090303,3.0263e-01,2.2000e+01
IMP_SCORE,691,GO:0048018,3.0253e-01,7.0000e+00
IMP_SCORE,692,GO:2000249,3.0252e-01,2.8000e+01
IMP_SCORE,693,GO:0031663,3.0250e-01,1.3000e+01
IMP_SCORE,694,GO:0045776,3.0246e-01,2.3000e+01
IMP_SCORE,695,GO:0046856,3.0244e-01,7.0000e+00
IMP_SCORE,696,GO:0043534,3.0238e-01,1.8000e+01
IMP_SCORE,697,GO:0001573,3.0238e-01,5.3000e+01
IMP_SCORE,698,GO:1901889,3.0236e-01,9.0000e+00
IMP_SCORE,699,GO:0006903,3.0228e-01,2.5000e+01
IMP_SCORE,700,GO:0009611,3.0185e-01,7.8000e+01
IMP_SCORE,701,GO:0035577,3.0181e-01,8.1000e+01
IMP_SCORE,702,GO:1903035,3.0160e-01,2.9000e+01
IMP_SCORE,703,GO:2001021,3.0137e-01,1.4000e+01
IMP_SCORE,704,GO:0051897,3.0125e-01,2.4000e+01
IMP_SCORE,705,GO:0003156,3.0113e-01,1.6000e+01
IMP_SCORE,706,GO:0071356,3.0112e-01,2.7000e+01
IMP_SCORE,707,GO:0090398,3.0105e-01,1.0000e+01
IMP_SCORE,708,GO:0002824,3.0104e-01,1.5000e+01
IMP_SCORE,709,GO:0031527,3.0082e-01,1.7000e+01
IMP_SCORE,710,GO:0050922,3.0065e-01,2.1000e+01
IMP_SCORE,711,GO:0042149,3.0040e-01,2.8000e+01
IMP_SCORE,712,GO:1904375,3.0027e-01,3.4000e+01
IMP_SCORE,713,GO:0002763,3.0007e-01,1.0000e+01
IMP_SCORE,714,GO:0034399,3.0001e-01,1.1000e+01
IMP_SCORE,715,GO:0018279,3.0000e-01,4.1000e+01
IMP_SCORE,716,GO:0033619,2.9995e-01,2.2000e+01
IMP_SCORE,717,GO:0051233,2.9964e-01,1.8000e+01
IMP_SCORE,718,GO:0004526,2.9932e-01,5.0000e+00
IMP_SCORE,719,GO:2001056,2.9923e-01,3.7000e+01
IMP_SCORE,720,GO:0051968,2.9923e-01,7.0000e+00
IMP_SCORE,721,GO:1901216,2.9905e-01,9.0000e+00
IMP_SCORE,722,GO:0001655,2.9904e-01,4.0000e+00
IMP_SCORE,723,GO:0072666,2.9895e-01,1.0000e+01
IMP_SCORE,724,GO:0035666,2.9879e-01,1.1000e+01
IMP_SCORE,725,GO:0051693,2.9855e-01,2.3000e+01
IMP_SCORE,726,GO:0045069,2.9855e-01,4.0000e+01
IMP_SCORE,727,GO:0032355,2.9848e-01,4.7000e+01
IMP_SCORE,728,GO:0031420,2.9825e-01,1.6000e+01
IMP_SCORE,729,GO:0070374,2.9821e-01,4.1000e+01
IMP_SCORE,730,GO:0042510,2.9812e-01,1.1000e+01
IMP_SCORE,731,GO:0072089,2.9764e-01,1.5000e+01
IMP_SCORE,732,GO:0010812,2.9754e-01,2.3000e+01
IMP_SCORE,733,GO:0001656,2.9744e-01,1.4000e+01
IMP_SCORE,734,GO:0061000,2.9727e-01,7.0000e+00
IMP_SCORE,735,GO:0010660,2.9706e-01,1.1000e+01
IMP_SCORE,736,GO:0022011,2.9698e-01,1.7000e+01
IMP_SCORE,737,GO:0070234,2.9693e-01,6.0000e+00
IMP_SCORE,738,GO:0048745,2.9661e-01,5.0000e+00
IMP_SCORE,739,GO:0035855,2.9632e-01,1.8000e+01
IMP_SCORE,740,GO:0034614,2.9604e-01,1.8000e+01
IMP_SCORE,741,GO:0030371,2.9556e-01,3.4000e+01
IMP_SCORE,742,GO:0003281,2.9553e-01,2.1000e+01
IMP_SCORE,743,GO:0001568,2.9531e-01,5.5000e+01
IMP_SCORE,744,GO:0071709,2.9522e-01,1.3000e+01
IMP_SCORE,745,GO:0006105,2.9499e-01,2.6000e+01
IMP_SCORE,746,GO:0035162,2.9493e-01,4.0000e+00
IMP_SCORE,747,GO:2001236,2.9485e-01,7.4000e+01
IMP_SCORE,748,GO:0032007,2.9484e-01,5.3000e+01
IMP_SCORE,749,GO:0044106,2.9466e-01,4.1000e+01
IMP_SCORE,750,GO:0001077,2.9444e-01,4.1000e+01
IMP_SCORE,751,GO:0048636,2.9440e-01,6.0000e+00
IMP_SCORE,752,GO:0070527,2.9437e-01,5.5000e+01
IMP_SCORE,753,GO:0048762,2.9430e-01,4.2000e+01
IMP_SCORE,754,GO:0016486,2.9420e-01,1.9000e+01
IMP_SCORE,755,GO:2001014,2.9401e-01,1.2000e+01
IMP_SCORE,756,GO:0043198,2.9378e-01,1.2000e+01
IMP_SCORE,757,GO:0042059,2.9366e-01,1.3000e+01
IMP_SCORE,758,GO:0048592,2.9330e-01,2.0000e+01
IMP_SCORE,759,GO:0051238,2.9319e-01,2.9000e+01
IMP_SCORE,760,GO:0002690,2.9316e-01,2.8000e+01
IMP_SCORE,761,GO:1901571,2.9311e-01,7.0000e+00
IMP_SCORE,762,GO:0009130,2.9303e-01,9.0000e+00
IMP_SCORE,763,GO:0032507,2.9302e-01,2.2000e+01
IMP_SCORE,764,GO:0010827,2.9291e-01,3.9000e+01
IMP_SCORE,765,GO:0016922,2.9284e-01,4.0000e+00
IMP_SCORE,766,GO:0051209,2.9268e-01,7.0000e+00
IMP_SCORE,767,GO:0099094,2.9265e-01,4.8000e+01
IMP_SCORE,768,GO:0008076,2.9260e-01,5.9000e+01
IMP_SCORE,769,GO:0032874,2.9239e-01,3.3000e+01
IMP_SCORE,770,GO:0006110,2.9239e-01,1.0000e+01
IMP_SCORE,771,GO:0031072,2.9234e-01,6.7000e+01
IMP_SCORE,772,GO:0045738,2.9214e-01,6.0000e+00
IMP_SCORE,773,GO:0071875,2.9187e-01,3.0000e+00
IMP_SCORE,774,GO:0042554,2.9185e-01,5.0000e+00
IMP_SCORE,775,GO:0043537,2.9179e-01,8.0000e+00
IMP_SCORE,776,GO:0009312,2.9160e-01,2.3000e+01
IMP_SCORE,777,GO:0006493,2.9157e-01,7.4000e+01
IMP_SCORE,778,GO:0048642,2.9153e-01,6.0000e+00
IMP_SCORE,779,GO:0050879,2.9148e-01,4.0000e+00
IMP_SCORE,780,GO:1900117,2.9141e-01,4.0000e+00
IMP_SCORE,781,GO:1905939,2.9066e-01,6.0000e+00
IMP_SCORE,782,GO:0044183,2.9063e-01,1.8000e+01
IMP_SCORE,783,GO:0032655,2.9047e-01,1.9000e+01
IMP_SCORE,784,GO:0035813,2.9034e-01,2.0000e+00
IMP_SCORE,785,GO:0070365,2.8999e-01,4.0000e+00
IMP_SCORE,786,GO:0043303,2.8983e-01,1.4000e+01
IMP_SCORE,787,GO:2000311,2.8979e-01,1.1000e+01
IMP_SCORE,788,GO:0030858,2.8979e-01,1.8000e+01
IMP_SCORE,789,GO:1900745,2.8972e-01,2.1000e+01
IMP_SCORE,790,GO:0042089,2.8971e-01,1.1000e+01
IMP_SCORE,791,GO:0048681,2.8964e-01,8.0000e+00
IMP_SCORE,792,GO:0071526,2.8920e-01,1.2000e+01
IMP_SCORE,793,GO:2000648,2.8917e-01,1.8000e+01
IMP_SCORE,794,GO:0051952,2.8912e-01,1.4000e+01
IMP_SCORE,795,GO:0042832,2.8901e-01,2.3000e+01
IMP_SCORE,796,GO:0046133,2.8899e-01,1.0000e+01
IMP_SCORE,797,GO:0030902,2.8878e-01,1.4000e+01
IMP_SCORE,798,GO:0008307,2.8872e-01,3.4000e+01
IMP_SCORE,799,GO:0009065,2.8858e-01,5.2000e+01
IMP_SCORE,800,GO:0008089,2.8858e-01,1.3000e+01
IMP_SCORE,801,GO:0032395,2.8850e-01,1.2000e+01
IMP_SCORE,802,GO:0050926,2.8833e-01,1.3000e+01
IMP_SCORE,803,GO:0030199,2.8819e-01,1.5000e+01
IMP_SCORE,804,GO:0030879,2.8810e-01,8.0000e+00
IMP_SCORE,805,GO:0003007,2.8806e-01,7.0000e+00
IMP_SCORE,806,GO:0036120,2.8800e-01,4.0000e+00
IMP_SCORE,807,GO:0008045,2.8800e-01,3.9000e+01
IMP_SCORE,808,GO:0016572,2.8783e-01,2.0000e+00
IMP_SCORE,809,GO:0002886,2.8779e-01,2.3000e+01
IMP_SCORE,810,GO:0030595,2.8767e-01,4.7000e+01
IMP_SCORE,811,GO:0050660,2.8758e-01,5.8000e+01
IMP_SCORE,812,GO:0030140,2.8757e-01,2.0000e+01
IMP_SCORE,813,GO:0070571,2.8742e-01,8.0000e+00
IMP_SCORE,814,GO:2000177,2.8739e-01,4.1000e+01
IMP_SCORE,815,GO:0006582,2.8738e-01,7.0000e+00
IMP_SCORE,816,GO:0043407,2.8726e-01,3.3000e+01
IMP_SCORE,817,GO:0034356,2.8713e-01,4.0000e+00
IMP_SCORE,818,GO:1905521,2.8708e-01,7.0000e+00
IMP_SCORE,819,GO:0030901,2.8692e-01,1.4000e+01
IMP_SCORE,820,GO:0031623,2.8682e-01,2.4000e+01
IMP_SCORE,821,GO:1900372,2.8678e-01,1.5000e+01
IMP_SCORE,822,GO:0005640,2.8670e-01,5.6000e+01
IMP_SCORE,823,GO:0007584,2.8670e-01,5.9000e+01
IMP_SCORE,824,GO:1901160,2.8656e-01,1.7000e+01
IMP_SCORE,825,GO:0030834,2.8615e-01,1.9000e+01
IMP_SCORE,826,GO:0052742,2.8607e-01,2.2000e+01
IMP_SCORE,827,GO:0006779,2.8594e-01,9.0000e+00
IMP_SCORE,828,GO:0061001,2.8572e-01,1.2000e+01
IMP_SCORE,829,GO:0030516,2.8565e-01,2.7000e+01
IMP_SCORE,830,GO:1902624,2.8562e-01,1.3000e+01
IMP_SCORE,831,GO:0006491,2.8534e-01,2.5000e+01
IMP_SCORE,832,GO:0050818,2.8522e-01,4.6000e+01
IMP_SCORE,833,GO:0071870,2.8492e-01,1.2000e+01
IMP_SCORE,834,GO:0000186,2.8485e-01,2.4000e+01
IMP_SCORE,835,GO:0006809,2.8476e-01,5.0000e+00
IMP_SCORE,836,GO:0010828,2.8475e-01,3.3000e+01
IMP_SCORE,837,GO:0048715,2.8462e-01,8.0000e+00
IMP_SCORE,838,GO:0043304,2.8457e-01,1.3000e+01
IMP_SCORE,839,GO:0042462,2.8455e-01,2.6000e+01
IMP_SCORE,840,GO:0035871,2.8452e-01,4.1000e+01
IMP_SCORE,841,GO:0010614,2.8416e-01,2.0000e+00
IMP_SCORE,842,GO:0014912,2.8406e-01,4.0000e+00
IMP_SCORE,843,GO:0032673,2.8394e-01,7.0000e+00
IMP_SCORE,844,GO:0008038,2.8388e-01,1.0500e+02
IMP_SCORE,845,GO:0032839,2.8386e-01,9.0000e+00
IMP_SCORE,846,GO:0032770,2.8358e-01,5.0000e+00
IMP_SCORE,847,GO:0050663,2.8335e-01,1.3000e+01
IMP_SCORE,848,GO:0045907,2.8325e-01,9.0000e+00
IMP_SCORE,849,GO:0032410,2.8295e-01,1.2000e+01
IMP_SCORE,850,GO:0014014,2.8295e-01,1.4000e+01
IMP_SCORE,851,GO:0043506,2.8295e-01,2.9000e+01
IMP_SCORE,852,GO:0097194,2.8291e-01,3.2000e+01
IMP_SCORE,853,GO:0010712,2.8279e-01,8.0000e+00
IMP_SCORE,854,GO:0051896,2.8261e-01,4.4000e+01
IMP_SCORE,855,GO:0033176,2.8247e-01,1.4000e+01
IMP_SCORE,856,GO:0032231,2.8242e-01,3.8000e+01
IMP_SCORE,857,GO:0021527,2.8236e-01,7.0000e+00
IMP_SCORE,858,GO:0031093,2.8233e-01,6.4000e+01
IMP_SCORE,859,GO:1903531,2.8230e-01,5.2000e+01
IMP_SCORE,860,GO:0046649,2.8221e-01,1.0500e+02
IMP_SCORE,861,GO:0071868,2.8220e-01,1.0000e+01
IMP_SCORE,862,GO:0033574,2.8207e-01,1.4000e+01
IMP_SCORE,863,GO:0042113,2.8203e-01,5.6000e+01
IMP_SCORE,864,GO:0038034,2.8184e-01,9.0000e+00
IMP_SCORE,865,GO:0007632,2.8173e-01,1.2000e+01
IMP_SCORE,866,GO:0071404,2.8145e-01,1.8000e+01
IMP_SCORE,867,GO:0030801,2.8134e-01,2.5000e+01
IMP_SCORE,868,GO:0071456,2.8123e-01,3.5000e+01
IMP_SCORE,869,GO:0031954,2.8121e-01,1.8000e+01
IMP_SCORE,870,GO:0043539,2.8119e-01,2.5000e+01
IMP_SCORE,871,GO:0043001,2.8118e-01,9.0000e+00
IMP_SCORE,872,GO:0050673,2.8115e-01,3.2000e+01
IMP_SCORE,873,GO:0072529,2.8114e-01,3.1000e+01
IMP_SCORE,874,GO:0006221,2.8098e-01,2.0000e+01
IMP_SCORE,875,GO:1901881,2.8093e-01,1.4000e+01
IMP_SCORE,876,GO:0045663,2.8078e-01,2.3000e+01
IMP_SCORE,877,GO:0042542,2.8068e-01,3.3000e+01
IMP_SCORE,878,GO:0032414,2.8057e-01,2.5000e+01
IMP_SCORE,879,GO:0051589,2.8048e-01,6.0000e+00
IMP_SCORE,880,GO:0045911,2.8034e-01,4.0000e+00
IMP_SCORE,881,GO:0042405,2.8033e-01,8.0000e+00
IMP_SCORE,882,GO:0002828,2.8028e-01,2.4000e+01
IMP_SCORE,883,GO:0051955,2.8015e-01,7.0000e+00
IMP_SCORE,884,GO:0098794,2.8015e-01,9.3000e+01
IMP_SCORE,885,GO:0061041,2.8011e-01,4.8000e+01
IMP_SCORE,886,GO:0006984,2.8010e-01,1.7000e+01
IMP_SCORE,887,GO:0010771,2.8010e-01,3.4000e+01
IMP_SCORE,888,GO:0051988,2.8005e-01,7.0000e+00
IMP_SCORE,889,GO:1901658,2.7986e-01,4.1000e+01
IMP_SCORE,890,GO:0007254,2.7960e-01,1.5000e+01
IMP_SCORE,891,GO:0042953,2.7958e-01,7.0000e+00
IMP_SCORE,892,GO:1900181,2.7906e-01,6.0000e+01
IMP_SCORE,893,GO:0032760,2.7894e-01,2.4000e+01
IMP_SCORE,894,GO:0007220,2.7867e-01,8.0000e+00
IMP_SCORE,895,GO:0051054,2.7847e-01,4.2000e+01
IMP_SCORE,896,GO:0001892,2.7847e-01,1.2000e+01
IMP_SCORE,897,GO:0048665,2.7820e-01,7.0000e+00
IMP_SCORE,898,GO:1903146,2.7817e-01,1.3000e+01
IMP_SCORE,899,GO:0048247,2.7804e-01,1.8000e+01
IMP_SCORE,900,GO:0045622,2.7780e-01,9.0000e+00
IMP_SCORE,901,GO:0001967,2.7774e-01,8.0000e+00
IMP_SCORE,902,GO:0046487,2.7769e-01,4.6000e+01
IMP_SCORE,903,GO:0071695,2.7755e-01,1.5000e+01
IMP_SCORE,904,GO:0071300,2.7749e-01,2.1000e+01
IMP_SCORE,905,GO:0035020,2.7744e-01,4.0000e+00
IMP_SCORE,906,GO:0060393,2.7720e-01,1.2000e+01
IMP_SCORE,907,GO:1905818,2.7720e-01,5.0000e+00
IMP_SCORE,908,GO:0070303,2.7717e-01,1.3000e+01
IMP_SCORE,909,GO:2000846,2.7717e-01,8.0000e+00
IMP_SCORE,910,GO:0048710,2.7713e-01,7.0000e+00
IMP_SCORE,911,GO:0032210,2.7711e-01,3.2000e+01
IMP_SCORE,912,GO:0019908,2.7692e-01,4.0000e+00
IMP_SCORE,913,GO:2001267,2.7675e-01,5.0000e+00
IMP_SCORE,914,GO:0002888,2.7658e-01,7.0000e+00
IMP_SCORE,915,GO:0016605,2.7648e-01,4.5000e+01
IMP_SCORE,916,GO:0042581,2.7644e-01,2.3000e+01
IMP_SCORE,917,GO:0045830,2.7641e-01,8.0000e+00
IMP_SCORE,918,GO:0003091,2.7635e-01,2.2000e+01
IMP_SCORE,919,GO:0050856,2.7626e-01,1.7000e+01
IMP_SCORE,920,GO:0071230,2.7622e-01,2.2000e+01
IMP_SCORE,921,GO:0060391,2.7619e-01,6.0000e+00
IMP_SCORE,922,GO:0002224,2.7599e-01,5.2000e+01
IMP_SCORE,923,GO:0090322,2.7596e-01,1.6000e+01
IMP_SCORE,924,GO:0019359,2.7587e-01,1.5000e+01
IMP_SCORE,925,GO:0018196,2.7579e-01,3.7000e+01
IMP_SCORE,926,GO:0034502,2.7577e-01,2.6000e+01
IMP_SCORE,927,GO:0050730,2.7573e-01,5.8000e+01
IMP_SCORE,928,GO:0048041,2.7562e-01,2.0000e+01
IMP_SCORE,929,GO:1902895,2.7557e-01,9.0000e+00
IMP_SCORE,930,GO:0045995,2.7541e-01,1.3000e+01
IMP_SCORE,931,GO:0097553,2.7541e-01,9.0000e+00
IMP_SCORE,932,GO:0030835,2.7521e-01,2.6000e+01
IMP_SCORE,933,GO:2000179,2.7509e-01,4.3000e+01
IMP_SCORE,934,GO:0051287,2.7507e-01,4.6000e+01
IMP_SCORE,935,GO:0034162,2.7489e-01,1.7000e+01
IMP_SCORE,936,GO:0072528,2.7477e-01,1.6000e+01
IMP_SCORE,937,GO:0002526,2.7472e-01,6.3000e+01
IMP_SCORE,938,GO:0035264,2.7460e-01,2.7000e+01
IMP_SCORE,939,GO:0034764,2.7459e-01,3.1000e+01
IMP_SCORE,940,GO:0002200,2.7459e-01,6.0000e+00
IMP_SCORE,941,GO:0050679,2.7445e-01,6.4000e+01
IMP_SCORE,942,GO:0042177,2.7442e-01,1.6000e+01
IMP_SCORE,943,GO:0030539,2.7424e-01,9.0000e+00
IMP_SCORE,944,GO:2000209,2.7423e-01,1.0000e+01
IMP_SCORE,945,GO:0043123,2.7413e-01,1.1600e+02
IMP_SCORE,946,GO:0022884,2.7412e-01,1.5000e+01
IMP_SCORE,947,GO:0071617,2.7395e-01,1.0000e+01
IMP_SCORE,948,GO:0030118,2.7388e-01,2.7000e+01
IMP_SCORE,949,GO:1903556,2.7387e-01,1.3000e+01
IMP_SCORE,950,GO:0033605,2.7384e-01,7.0000e+00
IMP_SCORE,951,GO:0072395,2.7384e-01,1.1000e+01
IMP_SCORE,952,GO:0032370,2.7384e-01,1.8000e+01
IMP_SCORE,953,GO:0010634,2.7381e-01,3.3000e+01
IMP_SCORE,954,GO:1903038,2.7333e-01,3.5000e+01
IMP_SCORE,955,GO:1901623,2.7325e-01,5.0000e+00
IMP_SCORE,956,GO:0014048,2.7306e-01,9.0000e+00
IMP_SCORE,957,GO:0001938,2.7305e-01,3.0000e+01
IMP_SCORE,958,GO:0004896,2.7303e-01,1.5400e+02
IMP_SCORE,959,GO:0050710,2.7296e-01,3.1000e+01
IMP_SCORE,960,GO:0051533,2.7287e-01,3.0000e+00
IMP_SCORE,961,GO:1905153,2.7268e-01,5.0000e+00
IMP_SCORE,962,GO:0002686,2.7255e-01,1.5000e+01
IMP_SCORE,963,GO:0045471,2.7250e-01,7.0000e+01
IMP_SCORE,964,GO:0006862,2.7235e-01,1.3000e+01
IMP_SCORE,965,GO:0009651,2.7234e-01,4.0000e+00
IMP_SCORE,966,GO:0031252,2.7234e-01,2.0000e+01
IMP_SCORE,967,GO:0071426,2.7231e-01,4.0000e+00
IMP_SCORE,968,GO:0031056,2.7221e-01,3.4000e+01
IMP_SCORE,969,GO:0046341,2.7211e-01,8.0000e+00
IMP_SCORE,970,GO:0051900,2.7207e-01,1.1000e+01
IMP_SCORE,971,GO:0070372,2.7174e-01,8.2000e+01
IMP_SCORE,972,GO:0048011,2.7162e-01,1.5000e+01
IMP_SCORE,973,GO:0006656,2.7159e-01,2.1000e+01
IMP_SCORE,974,GO:0090199,2.7151e-01,9.0000e+00
IMP_SCORE,975,GO:1903792,2.7147e-01,7.0000e+00
IMP_SCORE,976,GO:0002092,2.7142e-01,1.0000e+01
IMP_SCORE,977,GO:0072124,2.7134e-01,3.0000e+00
IMP_SCORE,978,GO:0005777,2.7129e-01,1.4500e+02
IMP_SCORE,979,GO:0010832,2.7128e-01,1.5000e+01
IMP_SCORE,980,GO:0032872,2.7123e-01,5.7000e+01
IMP_SCORE,981,GO:0072677,2.7117e-01,4.0000e+00
IMP_SCORE,982,GO:0051580,2.7109e-01,4.0000e+00
IMP_SCORE,983,GO:0014031,2.7106e-01,1.2000e+01
IMP_SCORE,984,GO:0051721,2.7092e-01,1.1000e+01
IMP_SCORE,985,GO:0031702,2.7079e-01,6.0000e+00
IMP_SCORE,986,GO:0010800,2.7071e-01,1.0000e+01
IMP_SCORE,987,GO:2001053,2.7067e-01,8.0000e+00
IMP_SCORE,988,GO:0043588,2.7062e-01,3.3000e+01
IMP_SCORE,989,GO:0048156,2.7053e-01,8.0000e+00
IMP_SCORE,990,GO:0045954,2.7052e-01,1.2000e+01
IMP_SCORE,991,GO:0030656,2.7041e-01,6.0000e+00
IMP_SCORE,992,GO:0007589,2.7038e-01,3.3000e+01
IMP_SCORE,993,GO:0060079,2.7026e-01,3.8000e+01
IMP_SCORE,994,GO:0035601,2.7017e-01,3.6000e+01
IMP_SCORE,995,GO:0051489,2.6996e-01,3.6000e+01
IMP_SCORE,996,GO:0035308,2.6974e-01,6.0000e+00
IMP_SCORE,997,GO:0070064,2.6974e-01,1.0000e+01
IMP_SCORE,998,GO:0030204,2.6969e-01,2.0000e+01
IMP_SCORE,999,GO:0003203,2.6965e-01,4.0000e+00
IMP_SCORE,1000,GO:0015791,2.6962e-01,1.1000e+01
IMP_SCORE,1001,GO:0031295,2.6960e-01,2.1000e+01
IMP_SCORE,1002,GO:0032674,2.6952e-01,7.0000e+00
IMP_SCORE,1003,GO:1902883,2.6951e-01,9.0000e+00
IMP_SCORE,1004,GO:0042026,2.6946e-01,1.4000e+01
IMP_SCORE,1005,GO:0032813,2.6933e-01,2.8000e+01
IMP_SCORE,1006,GO:0000165,2.6911e-01,8.0000e+01
IMP_SCORE,1007,GO:0051937,2.6901e-01,2.0000e+00
IMP_SCORE,1008,GO:0007173,2.6901e-01,3.3000e+01
IMP_SCORE,1009,GO:0039531,2.6892e-01,6.0000e+00
IMP_SCORE,1010,GO:1904925,2.6872e-01,8.0000e+00
IMP_SCORE,1011,GO:0060397,2.6870e-01,8.0000e+00
IMP_SCORE,1012,GO:0015467,2.6828e-01,5.0000e+01
IMP_SCORE,1013,GO:0042535,2.6826e-01,8.0000e+00
IMP_SCORE,1014,GO:0046132,2.6814e-01,1.0000e+01
IMP_SCORE,1015,GO:1903313,2.6809e-01,1.7000e+01
IMP_SCORE,1016,GO:1902668,2.6799e-01,5.0000e+00
IMP_SCORE,1017,GO:0043200,2.6796e-01,3.9000e+01
IMP_SCORE,1018,GO:0052652,2.6796e-01,5.0000e+00
IMP_SCORE,1019,GO:2000008,2.6794e-01,1.3000e+01
IMP_SCORE,1020,GO:0001772,2.6793e-01,7.1000e+01
IMP_SCORE,1021,GO:0007205,2.6782e-01,2.3000e+01
IMP_SCORE,1022,GO:0046475,2.6780e-01,1.8000e+01
IMP_SCORE,1023,GO:0014013,2.6774e-01,3.9000e+01
IMP_SCORE,1024,GO:0034121,2.6769e-01,1.8000e+01
IMP_SCORE,1025,GO:0045190,2.6752e-01,5.0000e+00
IMP_SCORE,1026,GO:0070938,2.6746e-01,1.9000e+01
IMP_SCORE,1027,GO:0031701,2.6735e-01,6.0000e+00
IMP_SCORE,1028,GO:0032288,2.6728e-01,5.0000e+00
IMP_SCORE,1029,GO:0042130,2.6714e-01,2.5000e+01
IMP_SCORE,1030,GO:0033273,2.6713e-01,2.3000e+01
IMP_SCORE,1031,GO:0010155,2.6708e-01,4.0000e+00
IMP_SCORE,1032,GO:0030900,2.6697e-01,3.5000e+01
IMP_SCORE,1033,GO:0001990,2.6684e-01,6.0000e+00
IMP_SCORE,1034,GO:0071333,2.6679e-01,2.3000e+01
IMP_SCORE,1035,GO:0042116,2.6672e-01,3.2000e+01
IMP_SCORE,1036,GO:0051198,2.6656e-01,4.0000e+00
IMP_SCORE,1037,GO:0071260,2.6653e-01,3.1000e+01
IMP_SCORE,1038,GO:0061515,2.6652e-01,3.3000e+01
IMP_SCORE,1039,GO:2000193,2.6649e-01,7.0000e+00
IMP_SCORE,1040,GO:0051090,2.6649e-01,9.9000e+01
IMP_SCORE,1041,GO:1900274,2.6648e-01,4.0000e+00
IMP_SCORE,1042,GO:0060048,2.6646e-01,8.0000e+00
IMP_SCORE,1043,GO:2001198,2.6641e-01,6.0000e+01
IMP_SCORE,1044,GO:1903727,2.6641e-01,1.1000e+01
IMP_SCORE,1045,GO:0016445,2.6637e-01,9.0000e+00
IMP_SCORE,1046,GO:0045822,2.6633e-01,2.0000e+00
IMP_SCORE,1047,GO:0032793,2.6629e-01,1.3000e+01
IMP_SCORE,1048,GO:0046825,2.6614e-01,2.4000e+01
IMP_SCORE,1049,GO:0030856,2.6613e-01,3.7000e+01
IMP_SCORE,1050,GO:0019838,2.6603e-01,1.8100e+02
IMP_SCORE,1051,GO:0043368,2.6595e-01,9.0000e+00
IMP_SCORE,1052,GO:0032036,2.6587e-01,1.6000e+01
IMP_SCORE,1053,GO:0006684,2.6583e-01,5.0000e+00
IMP_SCORE,1054,GO:0043470,2.6564e-01,1.0000e+01
IMP_SCORE,1055,GO:0001936,2.6561e-01,2.9000e+01
IMP_SCORE,1056,GO:0050765,2.6559e-01,9.0000e+00
IMP_SCORE,1057,GO:0032732,2.6541e-01,1.1000e+01
IMP_SCORE,1058,GO:0046850,2.6540e-01,2.3000e+01
IMP_SCORE,1059,GO:0050680,2.6513e-01,3.3000e+01
IMP_SCORE,1060,GO:0051482,2.6510e-01,1.3000e+01
IMP_SCORE,1061,GO:0010631,2.6505e-01,5.8000e+01
IMP_SCORE,1062,GO:0051961,2.6502e-01,9.7000e+01
IMP_SCORE,1063,GO:0038093,2.6500e-01,6.7000e+01
IMP_SCORE,1064,GO:0008064,2.6483e-01,5.0000e+01
IMP_SCORE,1065,GO:0046321,2.6481e-01,4.0000e+00
IMP_SCORE,1066,GO:2000725,2.6470e-01,9.0000e+00
IMP_SCORE,1067,GO:0071577,2.6468e-01,2.5000e+01
IMP_SCORE,1068,GO:0045620,2.6449e-01,9.0000e+00
IMP_SCORE,1069,GO:0043542,2.6445e-01,4.0000e+01
IMP_SCORE,1070,GO:0033006,2.6435e-01,1.6000e+01
IMP_SCORE,1071,GO:0090533,2.6435e-01,8.0000e+00
IMP_SCORE,1072,GO:1901976,2.6426e-01,8.0000e+00
IMP_SCORE,1073,GO:0043330,2.6425e-01,3.1000e+01
IMP_SCORE,1074,GO:0019531,2.6419e-01,5.0000e+00
IMP_SCORE,1075,GO:0032376,2.6418e-01,1.1000e+01
IMP_SCORE,1076,GO:0032432,2.6408e-01,4.5000e+01
IMP_SCORE,1077,GO:1902042,2.6405e-01,8.0000e+00
IMP_SCORE,1078,GO:0002637,2.6403e-01,1.3000e+01
IMP_SCORE,1079,GO:0042339,2.6400e-01,3.1000e+01
IMP_SCORE,1080,GO:0031279,2.6398e-01,2.4000e+01
IMP_SCORE,1081,GO:0042590,2.6388e-01,8.9000e+01
IMP_SCORE,1082,GO:0071229,2.6380e-01,4.7000e+01
IMP_SCORE,1083,GO:0032649,2.6373e-01,2.9000e+01
IMP_SCORE,1084,GO:0001608,2.6364e-01,2.5000e+01
IMP_SCORE,1085,GO:0051984,2.6362e-01,4.0000e+00
IMP_SCORE,1086,GO:0036513,2.6347e-01,7.0000e+00
IMP_SCORE,1087,GO:0090281,2.6330e-01,9.0000e+00
IMP_SCORE,1088,GO:0060491,2.6327e-01,8.6000e+01
IMP_SCORE,1089,GO:1903524,2.6326e-01,1.1000e+01
IMP_SCORE,1090,GO:0015872,2.6326e-01,8.0000e+00
IMP_SCORE,1091,GO:0006559,2.6314e-01,2.6000e+01
IMP_SCORE,1092,GO:0043225,2.6309e-01,4.0000e+00
IMP_SCORE,1093,GO:0050974,2.6303e-01,1.4000e+01
IMP_SCORE,1094,GO:0031103,2.6295e-01,1.0000e+01
IMP_SCORE,1095,GO:0021854,2.6294e-01,5.0000e+00
IMP_SCORE,1096,GO:0045787,2.6292e-01,9.3000e+01
IMP_SCORE,1097,GO:0098927,2.6280e-01,1.0000e+01
IMP_SCORE,1098,GO:0023061,2.6280e-01,5.5000e+01
IMP_SCORE,1099,GO:2001044,2.6275e-01,2.4000e+01
IMP_SCORE,1100,GO:0043620,2.6269e-01,2.5000e+01
IMP_SCORE,1101,GO:0050728,2.6268e-01,3.1000e+01
IMP_SCORE,1102,GO:0072080,2.6265e-01,1.7000e+01
IMP_SCORE,1103,GO:0046006,2.6249e-01,1.2000e+01
IMP_SCORE,1104,GO:0009110,2.6247e-01,2.2000e+01
IMP_SCORE,1105,GO:0045582,2.6229e-01,3.5000e+01
IMP_SCORE,1106,GO:0016863,2.6225e-01,1.2000e+01
IMP_SCORE,1107,GO:0018210,2.6206e-01,4.5000e+01
IMP_SCORE,1108,GO:0061213,2.6205e-01,5.0000e+00
IMP_SCORE,1109,GO:0009411,2.6196e-01,5.2000e+01
IMP_SCORE,1110,GO:0051653,2.6193e-01,1.5000e+01
IMP_SCORE,1111,GO:0016202,2.6167e-01,1.6000e+01
IMP_SCORE,1112,GO:0046847,2.6159e-01,1.0000e+01
IMP_SCORE,1113,GO:0045670,2.6157e-01,4.5000e+01
IMP_SCORE,1114,GO:0045109,2.6125e-01,1.6000e+01
IMP_SCORE,1115,GO:0006734,2.6121e-01,1.2000e+01
IMP_SCORE,1116,GO:0086004,2.6116e-01,8.0000e+00
IMP_SCORE,1117,GO:0032944,2.6112e-01,5.3000e+01
IMP_SCORE,1118,GO:0007162,2.6111e-01,7.9000e+01
IMP_SCORE,1119,GO:2001234,2.6091e-01,6.1000e+01
IMP_SCORE,1120,GO:0005980,2.6090e-01,1.6000e+01
IMP_SCORE,1121,GO:2001242,2.6086e-01,3.4000e+01
IMP_SCORE,1122,GO:0006661,2.6085e-01,4.7000e+01
IMP_SCORE,1123,GO:0032878,2.6076e-01,1.4000e+01
IMP_SCORE,1124,GO:0045684,2.6055e-01,5.0000e+00
IMP_SCORE,1125,GO:0001889,2.6044e-01,3.0000e+01
IMP_SCORE,1126,GO:1903317,2.6042e-01,6.8000e+01
IMP_SCORE,1127,GO:0008656,2.6041e-01,1.5000e+01
IMP_SCORE,1128,GO:0048813,2.6039e-01,3.4000e+01
IMP_SCORE,1129,GO:1902932,2.6039e-01,7.0000e+00
IMP_SCORE,1130,GO:0014897,2.6015e-01,9.0000e+00
IMP_SCORE,1131,GO:1902710,2.6014e-01,4.0000e+00
IMP_SCORE,1132,GO:2001239,2.6012e-01,4.0000e+01
IMP_SCORE,1133,GO:0032869,2.6009e-01,4.7000e+01
IMP_SCORE,1134,GO:0043279,2.5990e-01,2.7000e+01
IMP_SCORE,1135,GO:0043394,2.5989e-01,3.4000e+01
IMP_SCORE,1136,GO:0050716,2.5986e-01,6.0000e+00
IMP_SCORE,1137,GO:0050670,2.5980e-01,4.7000e+01
IMP_SCORE,1138,GO:0090066,2.5977e-01,1.3100e+02
IMP_SCORE,1139,GO:0022409,2.5971e-01,6.6000e+01
IMP_SCORE,1140,GO:0033002,2.5970e-01,2.2000e+01
IMP_SCORE,1141,GO:0051926,2.5959e-01,6.0000e+00
IMP_SCORE,1142,GO:0001223,2.5952e-01,6.0000e+00
IMP_SCORE,1143,GO:0019829,2.5947e-01,2.9000e+01
IMP_SCORE,1144,GO:0016831,2.5933e-01,4.9000e+01
IMP_SCORE,1145,GO:0006977,2.5918e-01,1.7000e+01
IMP_SCORE,1146,GO:1900112,2.5912e-01,5.0000e+00
IMP_SCORE,1147,GO:0001078,2.5900e-01,3.3000e+01
IMP_SCORE,1148,GO:0003016,2.5897e-01,1.2000e+01
IMP_SCORE,1149,GO:0005903,2.5895e-01,5.6000e+01
IMP_SCORE,1150,GO:0014854,2.5889e-01,5.0000e+00
IMP_SCORE,1151,GO:0043274,2.5882e-01,1.0000e+01
IMP_SCORE,1152,GO:0002064,2.5877e-01,7.9000e+01
IMP_SCORE,1153,GO:0006122,2.5873e-01,4.0000e+00
IMP_SCORE,1154,GO:0016675,2.5873e-01,4.0000e+00
IMP_SCORE,1155,GO:0070304,2.5870e-01,4.5000e+01
IMP_SCORE,1156,GO:0071814,2.5868e-01,8.0000e+00
IMP_SCORE,1157,GO:0042346,2.5837e-01,9.0000e+00
IMP_SCORE,1158,GO:0001755,2.5824e-01,2.7000e+01
IMP_SCORE,1159,GO:0014812,2.5819e-01,1.2000e+01
IMP_SCORE,1160,GO:0032233,2.5815e-01,4.4000e+01
IMP_SCORE,1161,GO:0006957,2.5802e-01,2.1000e+01
IMP_SCORE,1162,GO:0032768,2.5800e-01,9.0000e+00
IMP_SCORE,1163,GO:0071222,2.5797e-01,3.7000e+01
IMP_SCORE,1164,GO:1902743,2.5792e-01,2.2000e+01
IMP_SCORE,1165,GO:0032147,2.5786e-01,8.2000e+01
IMP_SCORE,1166,GO:0043406,2.5785e-01,5.7000e+01
IMP_SCORE,1167,GO:0048675,2.5783e-01,3.3000e+01
IMP_SCORE,1168,GO:0090239,2.5782e-01,4.0000e+00
IMP_SCORE,1169,GO:0034440,2.5771e-01,4.7000e+01
IMP_SCORE,1170,GO:1903894,2.5769e-01,5.0000e+00
IMP_SCORE,1171,GO:0070168,2.5768e-01,1.3000e+01
IMP_SCORE,1172,GO:2001204,2.5766e-01,1.8000e+01
IMP_SCORE,1173,GO:0017053,2.5748e-01,3.2000e+01
IMP_SCORE,1174,GO:0035090,2.5742e-01,9.0000e+00
IMP_SCORE,1175,GO:0001763,2.5726e-01,4.8000e+01
IMP_SCORE,1176,GO:0009267,2.5699e-01,4.7000e+01
IMP_SCORE,1177,GO:0072015,2.5697e-01,8.0000e+00
IMP_SCORE,1178,GO:0008066,2.5695e-01,1.7000e+01
IMP_SCORE,1179,GO:0031397,2.5691e-01,2.0000e+01
IMP_SCORE,1180,GO:0009262,2.5687e-01,5.0000e+00
IMP_SCORE,1181,GO:1900225,2.5686e-01,5.0000e+00
IMP_SCORE,1182,GO:0030291,2.5685e-01,2.3000e+01
IMP_SCORE,1183,GO:0072678,2.5684e-01,1.0000e+01
IMP_SCORE,1184,GO:0031625,2.5679e-01,1.2500e+02
IMP_SCORE,1185,GO:0072088,2.5669e-01,4.0000e+00
IMP_SCORE,1186,GO:0098930,2.5669e-01,1.3000e+01
IMP_SCORE,1187,GO:0031345,2.5653e-01,8.1000e+01
IMP_SCORE,1188,GO:1902175,2.5651e-01,1.3000e+01
IMP_SCORE,1189,GO:0050869,2.5636e-01,4.0000e+00
IMP_SCORE,1190,GO:0001953,2.5633e-01,2.3000e+01
IMP_SCORE,1191,GO:0055024,2.5630e-01,9.0000e+00
IMP_SCORE,1192,GO:0006836,2.5622e-01,5.2000e+01
IMP_SCORE,1193,GO:0014910,2.5616e-01,1.4000e+01
IMP_SCORE,1194,GO:0000097,2.5604e-01,2.3000e+01
IMP_SCORE,1195,GO:0002934,2.5600e-01,4.0000e+00
IMP_SCORE,1196,GO:0006260,2.5598e-01,5.0000e+01
IMP_SCORE,1197,GO:0071417,2.5596e-01,1.0100e+02
IMP_SCORE,1198,GO:0042035,2.5591e-01,2.8000e+01
IMP_SCORE,1199,GO:0032731,2.5589e-01,1.9000e+01
IMP_SCORE,1200,GO:0045807,2.5588e-01,4.5000e+01
IMP_SCORE,1201,GO:0032371,2.5587e-01,9.0000e+00
IMP_SCORE,1202,GO:0031983,2.5585e-01,1.2800e+02
IMP_SCORE,1203,GO:0051569,2.5580e-01,4.0000e+00
IMP_SCORE,1204,GO:0000792,2.5578e-01,5.4000e+01
IMP_SCORE,1205,GO:1903846,2.5577e-01,1.0000e+01
IMP_SCORE,1206,GO:0043281,2.5577e-01,5.6000e+01
IMP_SCORE,1207,GO:0046915,2.5577e-01,2.1000e+01
IMP_SCORE,1208,GO:0006081,2.5561e-01,9.5000e+01
IMP_SCORE,1209,GO:0051271,2.5547e-01,8.4000e+01
IMP_SCORE,1210,GO:0046875,2.5544e-01,1.3000e+01
IMP_SCORE,1211,GO:0090207,2.5543e-01,1.8000e+01
IMP_SCORE,1212,GO:0071867,2.5525e-01,9.0000e+00
IMP_SCORE,1213,GO:0007568,2.5524e-01,9.5000e+01
IMP_SCORE,1214,GO:0051250,2.5522e-01,4.2000e+01
IMP_SCORE,1215,GO:0023023,2.5521e-01,2.4000e+01
IMP_SCORE,1216,GO:0071624,2.5517e-01,1.4000e+01
IMP_SCORE,1217,GO:0022821,2.5517e-01,8.0000e+00
IMP_SCORE,1218,GO:0061351,2.5516e-01,2.1000e+01
IMP_SCORE,1219,GO:0048667,2.5511e-01,8.0000e+00
IMP_SCORE,1220,GO:0035115,2.5508e-01,9.0000e+00
IMP_SCORE,1221,GO:0048048,2.5504e-01,1.2000e+01
IMP_SCORE,1222,GO:0006706,2.5504e-01,2.7000e+01
IMP_SCORE,1223,GO:0002931,2.5503e-01,2.2000e+01
IMP_SCORE,1224,GO:0010955,2.5486e-01,1.3000e+01
IMP_SCORE,1225,GO:0002274,2.5482e-01,1.5100e+02
IMP_SCORE,1226,GO:0046348,2.5481e-01,3.6000e+01
IMP_SCORE,1227,GO:0060563,2.5473e-01,8.0000e+00
IMP_SCORE,1228,GO:0045737,2.5466e-01,1.1000e+01
IMP_SCORE,1229,GO:0048562,2.5462e-01,4.7000e+01
IMP_SCORE,1230,GO:0046625,2.5459e-01,5.0000e+00
IMP_SCORE,1231,GO:0045621,2.5452e-01,3.1000e+01
IMP_SCORE,1232,GO:0071397,2.5448e-01,1.6000e+01
IMP_SCORE,1233,GO:0033146,2.5416e-01,2.4000e+01
IMP_SCORE,1234,GO:0097009,2.5416e-01,1.0000e+01
IMP_SCORE,1235,GO:0033003,2.5409e-01,1.7000e+01
IMP_SCORE,1236,GO:0071219,2.5394e-01,5.9000e+01
IMP_SCORE,1237,GO:0090317,2.5391e-01,4.3000e+01
IMP_SCORE,1238,GO:0005921,2.5388e-01,8.0000e+00
IMP_SCORE,1239,GO:0034705,2.5387e-01,5.0000e+01
IMP_SCORE,1240,GO:0051225,2.5383e-01,6.6000e+01
IMP_SCORE,1241,GO:1900046,2.5376e-01,3.3000e+01
IMP_SCORE,1242,GO:0043392,2.5372e-01,2.9000e+01
IMP_SCORE,1243,GO:0044058,2.5370e-01,1.0000e+01
IMP_SCORE,1244,GO:0015026,2.5355e-01,3.2000e+01
IMP_SCORE,1245,GO:1904064,2.5324e-01,3.5000e+01
IMP_SCORE,1246,GO:0005775,2.5323e-01,1.2600e+02
IMP_SCORE,1247,GO:0030261,2.5320e-01,1.2000e+01
IMP_SCORE,1248,GO:0051591,2.5320e-01,2.5000e+01
IMP_SCORE,1249,GO:0090141,2.5305e-01,4.0000e+00
IMP_SCORE,1250,GO:0071310,2.5288e-01,3.2000e+02
IMP_SCORE,1251,GO:0051480,2.5286e-01,6.3000e+01
IMP_SCORE,1252,GO:0009219,2.5283e-01,5.0000e+00
IMP_SCORE,1253,GO:0043405,2.5265e-01,8.7000e+01
IMP_SCORE,1254,GO:0046640,2.5238e-01,6.0000e+00
IMP_SCORE,1255,GO:0072009,2.5220e-01,1.1000e+01
IMP_SCORE,1256,GO:0031306,2.5213e-01,4.0000e+00
IMP_SCORE,1257,GO:0010962,2.5212e-01,2.3000e+01
IMP_SCORE,1258,GO:0048873,2.5207e-01,9.0000e+00
IMP_SCORE,1259,GO:0004713,2.5202e-01,5.9000e+01
IMP_SCORE,1260,GO:0014068,2.5201e-01,1.9000e+01
IMP_SCORE,1261,GO:0046058,2.5182e-01,4.0000e+00
IMP_SCORE,1262,GO:0050773,2.5179e-01,4.6000e+01
IMP_SCORE,1263,GO:2000353,2.5176e-01,2.0000e+01
IMP_SCORE,1264,GO:0045727,2.5174e-01,9.0000e+00
IMP_SCORE,1265,GO:0038083,2.5166e-01,1.2000e+01
IMP_SCORE,1266,GO:0006278,2.5163e-01,1.0000e+00
IMP_SCORE,1267,GO:0034391,2.5163e-01,1.0000e+00
IMP_SCORE,1268,GO:0001961,2.5159e-01,2.9000e+01
IMP_SCORE,1269,GO:0030099,2.5158e-01,6.3000e+01
IMP_SCORE,1270,GO:0051983,2.5156e-01,1.7000e+01
IMP_SCORE,1271,GO:0030814,2.5156e-01,3.5000e+01
IMP_SCORE,1272,GO:0033363,2.5151e-01,1.3000e+01
IMP_SCORE,1273,GO:0048747,2.5142e-01,3.8000e+01
IMP_SCORE,1274,GO:0016763,2.5140e-01,1.4700e+02
IMP_SCORE,1275,GO:0010831,2.5122e-01,2.0000e+01
IMP_SCORE,1276,GO:2000108,2.5121e-01,8.0000e+00
IMP_SCORE,1277,GO:0071732,2.5106e-01,5.0000e+00
IMP_SCORE,1278,GO:0033674,2.5091e-01,9.7000e+01
IMP_SCORE,1279,GO:0060740,2.5087e-01,1.3000e+01
IMP_SCORE,1280,GO:0018206,2.5076e-01,4.0000e+00
IMP_SCORE,1281,GO:0002757,2.5074e-01,1.2600e+02
IMP_SCORE,1282,GO:0014887,2.5064e-01,4.0000e+00
IMP_SCORE,1283,GO:0038128,2.5050e-01,3.1000e+01
IMP_SCORE,1284,GO:0101003,2.5049e-01,6.5000e+01
IMP_SCORE,1285,GO:0030705,2.5038e-01,6.0000e+01
IMP_SCORE,1286,GO:0046838,2.5028e-01,6.0000e+00
IMP_SCORE,1287,GO:2001252,2.5028e-01,4.4000e+01
IMP_SCORE,1288,GO:0035255,2.5026e-01,9.0000e+00
IMP_SCORE,1289,GO:0043278,2.5021e-01,1.0000e+01
IMP_SCORE,1290,GO:0097300,2.5011e-01,2.3000e+01
IMP_SCORE,1291,GO:0043231,2.5009e-01,1.6730e+03
IMP_SCORE,1292,GO:0006282,2.5005e-01,1.6000e+01
IMP_SCORE,1293,GO:0060401,2.5004e-01,1.2000e+01
IMP_SCORE,1294,GO:0071453,2.4987e-01,2.9000e+01
IMP_SCORE,1295,GO:1902554,2.4982e-01,2.0000e+01
IMP_SCORE,1296,GO:0060260,2.4973e-01,5.0000e+00
IMP_SCORE,1297,GO:2000136,2.4966e-01,2.1000e+01
IMP_SCORE,1298,GO:0008277,2.4962e-01,7.1000e+01
IMP_SCORE,1299,GO:0016783,2.4957e-01,5.0000e+00
IMP_SCORE,1300,GO:0032868,2.4947e-01,4.7000e+01
IMP_SCORE,1301,GO:0043679,2.4943e-01,3.9000e+01
IMP_SCORE,1302,GO:0031638,2.4940e-01,2.6000e+01
IMP_SCORE,1303,GO:0050829,2.4933e-01,2.5000e+01
IMP_SCORE,1304,GO:1903320,2.4926e-01,4.9000e+01
IMP_SCORE,1305,GO:0090330,2.4923e-01,5.0000e+00
IMP_SCORE,1306,GO:0007274,2.4913e-01,2.5000e+01
IMP_SCORE,1307,GO:0032653,2.4904e-01,1.3000e+01
IMP_SCORE,1308,GO:0016411,2.4902e-01,1.7000e+01
IMP_SCORE,1309,GO:0044839,2.4901e-01,5.3000e+01
IMP_SCORE,1310,GO:0002819,2.4880e-01,3.9000e+01
IMP_SCORE,1311,GO:0031256,2.4874e-01,5.7000e+01
IMP_SCORE,1312,GO:0055098,2.4873e-01,3.8000e+01
IMP_SCORE,1313,GO:0004712,2.4869e-01,3.5000e+01
IMP_SCORE,1314,GO:0033673,2.4867e-01,7.8000e+01
IMP_SCORE,1315,GO:1901215,2.4861e-01,6.0000e+01
IMP_SCORE,1316,GO:1904315,2.4855e-01,9.0000e+00
IMP_SCORE,1317,GO:0051092,2.4848e-01,6.4000e+01
IMP_SCORE,1318,GO:0051985,2.4847e-01,6.0000e+00
IMP_SCORE,1319,GO:1903209,2.4842e-01,6.0000e+00
IMP_SCORE,1320,GO:0042108,2.4828e-01,1.9000e+01
IMP_SCORE,1321,GO:0030135,2.4802e-01,6.8000e+01
IMP_SCORE,1322,GO:0010310,2.4799e-01,1.2000e+01
IMP_SCORE,1323,GO:0021795,2.4790e-01,1.1000e+01
IMP_SCORE,1324,GO:2001241,2.4790e-01,1.2000e+01
IMP_SCORE,1325,GO:1903651,2.4789e-01,4.0000e+00
IMP_SCORE,1326,GO:0071214,2.4782e-01,1.1000e+02
IMP_SCORE,1327,GO:0002244,2.4782e-01,1.3100e+02
IMP_SCORE,1328,GO:0004875,2.4780e-01,1.2000e+01
IMP_SCORE,1329,GO:0055067,2.4779e-01,5.1000e+01
IMP_SCORE,1330,GO:0071398,2.4770e-01,1.6000e+01
IMP_SCORE,1331,GO:0061418,2.4755e-01,1.3000e+01
IMP_SCORE,1332,GO:0090068,2.4752e-01,7.0000e+01
IMP_SCORE,1333,GO:0031113,2.4751e-01,9.0000e+00
IMP_SCORE,1334,GO:0046605,2.4750e-01,1.8000e+01
IMP_SCORE,1335,GO:0060259,2.4737e-01,2.8000e+01
IMP_SCORE,1336,GO:0030517,2.4734e-01,1.0000e+01
IMP_SCORE,1337,GO:0060045,2.4723e-01,3.0000e+00
IMP_SCORE,1338,GO:0001836,2.4709e-01,1.9000e+01
IMP_SCORE,1339,GO:0004467,2.4704e-01,1.3000e+01
IMP_SCORE,1340,GO:0046488,2.4699e-01,8.8000e+01
IMP_SCORE,1341,GO:1903427,2.4697e-01,1.3000e+01
IMP_SCORE,1342,GO:0045580,2.4694e-01,3.1000e+01
IMP_SCORE,1343,GO:0071346,2.4685e-01,6.6000e+01
IMP_SCORE,1344,GO:0008214,2.4681e-01,1.5000e+01
IMP_SCORE,1345,GO:0065005,2.4668e-01,8.0000e+00
IMP_SCORE,1346,GO:0042593,2.4664e-01,4.3000e+01
IMP_SCORE,1347,GO:0061702,2.4659e-01,7.0000e+00
IMP_SCORE,1348,GO:0006296,2.4658e-01,7.0000e+00
IMP_SCORE,1349,GO:0030992,2.4644e-01,4.0000e+00
IMP_SCORE,1350,GO:0016504,2.4644e-01,1.8000e+01
IMP_SCORE,1351,GO:0090280,2.4614e-01,2.4000e+01
IMP_SCORE,1352,GO:0045061,2.4612e-01,7.0000e+00
IMP_SCORE,1353,GO:0008584,2.4611e-01,2.6000e+01
IMP_SCORE,1354,GO:0022824,2.4594e-01,2.4000e+01
IMP_SCORE,1355,GO:0007270,2.4590e-01,1.7000e+01
IMP_SCORE,1356,GO:0009642,2.4588e-01,5.0000e+00
IMP_SCORE,1357,GO:0032528,2.4581e-01,2.2000e+01
IMP_SCORE,1358,GO:0071482,2.4564e-01,1.9000e+01
IMP_SCORE,1359,GO:0071871,2.4563e-01,1.0000e+01
IMP_SCORE,1360,GO:1904949,2.4562e-01,1.7000e+01
IMP_SCORE,1361,GO:0070491,2.4561e-01,1.8000e+01
IMP_SCORE,1362,GO:0010574,2.4558e-01,9.0000e+00
IMP_SCORE,1363,GO:0006677,2.4537e-01,2.4000e+01
IMP_SCORE,1364,GO:0032103,2.4526e-01,8.3000e+01
IMP_SCORE,1365,GO:0030279,2.4518e-01,2.4000e+01
IMP_SCORE,1366,GO:0005790,2.4516e-01,5.0000e+00
IMP_SCORE,1367,GO:0060760,2.4514e-01,3.2000e+01
IMP_SCORE,1368,GO:0002761,2.4509e-01,5.2000e+01
IMP_SCORE,1369,GO:0046218,2.4508e-01,1.1000e+01
IMP_SCORE,1370,GO:0045980,2.4504e-01,1.8000e+01
IMP_SCORE,1371,GO:0019955,2.4497e-01,1.1900e+02
IMP_SCORE,1372,GO:0010656,2.4497e-01,9.0000e+00
IMP_SCORE,1373,GO:0014741,2.4495e-01,5.0000e+00
IMP_SCORE,1374,GO:0044325,2.4492e-01,4.9000e+01
IMP_SCORE,1375,GO:0090184,2.4485e-01,5.0000e+00
IMP_SCORE,1376,GO:0072659,2.4484e-01,7.1000e+01
IMP_SCORE,1377,GO:0042440,2.4479e-01,3.3000e+01
IMP_SCORE,1378,GO:1901888,2.4479e-01,2.2000e+01
IMP_SCORE,1379,GO:0060324,2.4458e-01,6.0000e+00
IMP_SCORE,1380,GO:0045637,2.4457e-01,9.6000e+01
IMP_SCORE,1381,GO:0003950,2.4454e-01,1.0200e+02
IMP_SCORE,1382,GO:1903901,2.4453e-01,3.2000e+01
IMP_SCORE,1383,GO:0002715,2.4446e-01,1.2000e+01
IMP_SCORE,1384,GO:0051272,2.4441e-01,9.9000e+01
IMP_SCORE,1385,GO:0000096,2.4439e-01,3.5000e+01
IMP_SCORE,1386,GO:0032024,2.4432e-01,2.9000e+01
IMP_SCORE,1387,GO:0036149,2.4431e-01,1.5000e+01
IMP_SCORE,1388,GO:0061650,2.4423e-01,3.1000e+01
IMP_SCORE,1389,GO:0048471,2.4415e-01,5.8800e+02
IMP_SCORE,1390,GO:0019210,2.4410e-01,6.7000e+01
IMP_SCORE,1391,GO:0015985,2.4405e-01,3.0000e+00
IMP_SCORE,1392,GO:0042306,2.4393e-01,4.6000e+01
IMP_SCORE,1393,GO:0005515,2.4393e-01,3.0180e+03
IMP_SCORE,1394,GO:0016051,2.4385e-01,9.6000e+01
IMP_SCORE,1395,GO:0043370,2.4356e-01,2.1000e+01
IMP_SCORE,1396,GO:0046496,2.4351e-01,4.7000e+01
IMP_SCORE,1397,GO:0001662,2.4347e-01,1.5000e+01
IMP_SCORE,1398,GO:0044428,2.4320e-01,1.3440e+03
IMP_SCORE,1399,GO:1903076,2.4320e-01,2.8000e+01
IMP_SCORE,1400,GO:0051153,2.4317e-01,4.4000e+01
IMP_SCORE,1401,GO:0045639,2.4308e-01,1.4000e+01
IMP_SCORE,1402,GO:0048546,2.4307e-01,1.4000e+01
IMP_SCORE,1403,GO:1901862,2.4296e-01,9.0000e+00
IMP_SCORE,1404,GO:0034123,2.4293e-01,6.0000e+00
IMP_SCORE,1405,GO:0016042,2.4291e-01,1.7000e+02
IMP_SCORE,1406,GO:1901879,2.4291e-01,4.3000e+01
IMP_SCORE,1407,GO:0030666,2.4289e-01,1.1200e+02
IMP_SCORE,1408,GO:0098661,2.4278e-01,5.6000e+01
IMP_SCORE,1409,GO:0045646,2.4272e-01,1.0000e+01
IMP_SCORE,1410,GO:0033141,2.4270e-01,1.0000e+00
IMP_SCORE,1411,GO:0032922,2.4268e-01,1.5000e+01
IMP_SCORE,1412,GO:0001666,2.4260e-01,5.2000e+01
IMP_SCORE,1413,GO:0031667,2.4258e-01,9.9000e+01
IMP_SCORE,1414,GO:0000974,2.4257e-01,3.0000e+00
IMP_SCORE,1415,GO:0010469,2.4253e-01,3.4000e+01
IMP_SCORE,1416,GO:0060746,2.4252e-01,2.9000e+01
IMP_SCORE,1417,GO:0048265,2.4252e-01,3.0000e+00
IMP_SCORE,1418,GO:0030594,2.4251e-01,4.8000e+01
IMP_SCORE,1419,GO:0042308,2.4247e-01,3.9000e+01
IMP_SCORE,1420,GO:0003179,2.4240e-01,1.4000e+01
IMP_SCORE,1421,GO:0004950,2.4236e-01,1.5000e+01
IMP_SCORE,1422,GO:0033135,2.4231e-01,2.9000e+01
IMP_SCORE,1423,GO:0000209,2.4221e-01,8.2000e+01
IMP_SCORE,1424,GO:0008306,2.4219e-01,3.0000e+01
IMP_SCORE,1425,GO:0002831,2.4212e-01,5.2000e+01
IMP_SCORE,1426,GO:0033270,2.4210e-01,2.4000e+01
IMP_SCORE,1427,GO:1900047,2.4208e-01,1.8000e+01
IMP_SCORE,1428,GO:0052813,2.4199e-01,3.5000e+01
IMP_SCORE,1429,GO:0043524,2.4189e-01,3.8000e+01
IMP_SCORE,1430,GO:0002292,2.4189e-01,6.0000e+00
IMP_SCORE,1431,GO:0071345,2.4150e-01,1.2000e+02
IMP_SCORE,1432,GO:0010907,2.4150e-01,1.3000e+01
IMP_SCORE,1433,GO:0035148,2.4149e-01,4.9000e+01
IMP_SCORE,1434,GO:0042310,2.4138e-01,8.0000e+00
IMP_SCORE,1435,GO:0052547,2.4136e-01,1.5200e+02
IMP_SCORE,1436,GO:0090520,2.4134e-01,8.0000e+00
IMP_SCORE,1437,GO:0004629,2.4130e-01,5.2000e+01
IMP_SCORE,1438,GO:0032372,2.4111e-01,2.0000e+00
IMP_SCORE,1439,GO:2000251,2.4111e-01,2.0000e+00
IMP_SCORE,1440,GO:0032271,2.4108e-01,5.5000e+01
IMP_SCORE,1441,GO:0001102,2.4091e-01,2.9000e+01
IMP_SCORE,1442,GO:0034109,2.4085e-01,7.9000e+01
IMP_SCORE,1443,GO:0097440,2.4083e-01,4.0000e+00
IMP_SCORE,1444,GO:0046164,2.4080e-01,6.0000e+01
IMP_SCORE,1445,GO:0009084,2.4071e-01,2.3000e+01
IMP_SCORE,1446,GO:1901988,2.4054e-01,3.8000e+01
IMP_SCORE,1447,GO:0042474,2.4052e-01,1.3000e+01
IMP_SCORE,1448,GO:0005765,2.4050e-01,2.6300e+02
IMP_SCORE,1449,GO:0048770,2.4038e-01,8.0000e+01
IMP_SCORE,1450,GO:1903426,2.4030e-01,2.0000e+01
IMP_SCORE,1451,GO:0042789,2.4029e-01,8.0000e+00
IMP_SCORE,1452,GO:0044389,2.4020e-01,1.2300e+02
IMP_SCORE,1453,GO:0030866,2.4017e-01,4.6000e+01
IMP_SCORE,1454,GO:0099536,2.4016e-01,1.4400e+02
IMP_SCORE,1455,GO:0016323,2.4009e-01,2.2300e+02
IMP_SCORE,1456,GO:0005372,2.4005e-01,3.6000e+01
IMP_SCORE,1457,GO:0071363,2.3998e-01,6.1000e+01
IMP_SCORE,1458,GO:0043171,2.3995e-01,2.6000e+01
IMP_SCORE,1459,GO:0032947,2.3994e-01,4.0000e+01
IMP_SCORE,1460,GO:0035019,2.3993e-01,1.9000e+01
IMP_SCORE,1461,GO:0043409,2.3986e-01,4.4000e+01
IMP_SCORE,1462,GO:1901030,2.3985e-01,1.7000e+01
IMP_SCORE,1463,GO:1901653,2.3985e-01,5.8000e+01
IMP_SCORE,1464,GO:0071396,2.3979e-01,9.0000e+01
IMP_SCORE,1465,GO:1904724,2.3974e-01,7.5000e+01
IMP_SCORE,1466,GO:0042990,2.3974e-01,4.0000e+01
IMP_SCORE,1467,GO:0051769,2.3973e-01,1.3000e+01
IMP_SCORE,1468,GO:2000147,2.3968e-01,1.3000e+02
IMP_SCORE,1469,GO:0022029,2.3957e-01,2.1000e+01
IMP_SCORE,1470,GO:0002711,2.3950e-01,1.1000e+01
IMP_SCORE,1471,GO:0000054,2.3945e-01,4.0000e+00
IMP_SCORE,1472,GO:0030863,2.3943e-01,3.6000e+01
IMP_SCORE,1473,GO:0090559,2.3937e-01,2.7000e+01
IMP_SCORE,1474,GO:0045992,2.3937e-01,4.0000e+00
IMP_SCORE,1475,GO:0030308,2.3930e-01,6.9000e+01
IMP_SCORE,1476,GO:0050919,2.3927e-01,9.0000e+00
IMP_SCORE,1477,GO:0070665,2.3902e-01,3.8000e+01
IMP_SCORE,1478,GO:0071025,2.3900e-01,5.0000e+00
IMP_SCORE,1479,GO:0051125,2.3898e-01,1.5000e+01
IMP_SCORE,1480,GO:0009746,2.3898e-01,4.4000e+01
IMP_SCORE,1481,GO:0050706,2.3896e-01,5.0000e+00
IMP_SCORE,1482,GO:0008344,2.3882e-01,5.1000e+01
IMP_SCORE,1483,GO:0045628,2.3880e-01,1.3000e+01
IMP_SCORE,1484,GO:0045335,2.3879e-01,4.3000e+01
IMP_SCORE,1485,GO:0009152,2.3875e-01,2.3000e+01
IMP_SCORE,1486,GO:0032729,2.3874e-01,2.9000e+01
IMP_SCORE,1487,GO:0070003,2.3861e-01,2.0000e+01
IMP_SCORE,1488,GO:2001233,2.3848e-01,9.9000e+01
IMP_SCORE,1489,GO:0097192,2.3826e-01,1.3000e+01
IMP_SCORE,1490,GO:0060688,2.3826e-01,1.0000e+01
IMP_SCORE,1491,GO:0014850,2.3824e-01,1.4000e+01
IMP_SCORE,1492,GO:0005634,2.3819e-01,1.2980e+03
IMP_SCORE,1493,GO:0048736,2.3800e-01,4.6000e+01
IMP_SCORE,1494,GO:0046887,2.3797e-01,4.0000e+01
IMP_SCORE,1495,GO:0035412,2.3792e-01,5.0000e+00
IMP_SCORE,1496,GO:2000114,2.3791e-01,1.2000e+01
IMP_SCORE,1497,GO:0014821,2.3790e-01,1.3000e+01
IMP_SCORE,1498,GO:0001779,2.3786e-01,1.0000e+01
IMP_SCORE,1499,GO:0046513,2.3779e-01,2.6000e+01
IMP_SCORE,1500,GO:0042104,2.3778e-01,1.0000e+01
IMP_SCORE,1501,GO:0030307,2.3774e-01,5.7000e+01
IMP_SCORE,1502,GO:0030833,2.3773e-01,4.4000e+01
IMP_SCORE,1503,GO:0010889,2.3770e-01,2.0000e+00
IMP_SCORE,1504,GO:1903305,2.3770e-01,4.4000e+01
IMP_SCORE,1505,GO:0002683,2.3761e-01,1.6900e+02
IMP_SCORE,1506,GO:0030212,2.3755e-01,4.5000e+01
IMP_SCORE,1507,GO:0045655,2.3750e-01,2.0000e+00
IMP_SCORE,1508,GO:0030032,2.3749e-01,2.4000e+01
IMP_SCORE,1509,GO:1901607,2.3744e-01,5.9000e+01
IMP_SCORE,1510,GO:0008272,2.3722e-01,4.0000e+00
IMP_SCORE,1511,GO:0042752,2.3721e-01,3.9000e+01
IMP_SCORE,1512,GO:0002161,2.3719e-01,1.9000e+01
IMP_SCORE,1513,GO:1901201,2.3713e-01,5.0000e+00
IMP_SCORE,1514,GO:0042992,2.3713e-01,1.4000e+01
IMP_SCORE,1515,GO:2000303,2.3707e-01,5.0000e+00
IMP_SCORE,1516,GO:0007031,2.3702e-01,2.7000e+01
IMP_SCORE,1517,GO:0006577,2.3702e-01,3.3000e+01
IMP_SCORE,1518,GO:0010954,2.3700e-01,5.0000e+00
IMP_SCORE,1519,GO:0035278,2.3696e-01,1.7000e+01
IMP_SCORE,1520,GO:2000027,2.3696e-01,5.8000e+01
IMP_SCORE,1521,GO:0050927,2.3694e-01,1.4000e+01
IMP_SCORE,1522,GO:0061028,2.3691e-01,1.8000e+01
IMP_SCORE,1523,GO:0005231,2.3690e-01,2.5000e+01
IMP_SCORE,1524,GO:0010888,2.3681e-01,5.0000e+00
IMP_SCORE,1525,GO:0006206,2.3672e-01,1.0000e+01
IMP_SCORE,1526,GO:0032675,2.3665e-01,2.6000e+01
IMP_SCORE,1527,GO:0070663,2.3660e-01,6.4000e+01
IMP_SCORE,1528,GO:2000479,2.3659e-01,1.7000e+01
IMP_SCORE,1529,GO:0007530,2.3649e-01,8.0000e+00
IMP_SCORE,1530,GO:0045071,2.3643e-01,4.4000e+01
IMP_SCORE,1531,GO:0032369,2.3642e-01,8.0000e+00
IMP_SCORE,1532,GO:0007093,2.3641e-01,2.3000e+01
IMP_SCORE,1533,GO:0090136,2.3640e-01,1.4000e+01
IMP_SCORE,1534,GO:0009798,2.3640e-01,2.8000e+01
IMP_SCORE,1535,GO:1902165,2.3639e-01,6.0000e+00
IMP_SCORE,1536,GO:0010717,2.3637e-01,2.5000e+01
IMP_SCORE,1537,GO:0042982,2.3635e-01,1.1000e+01
IMP_SCORE,1538,GO:0051057,2.3635e-01,2.4000e+01
IMP_SCORE,1539,GO:0050671,2.3624e-01,4.3000e+01
IMP_SCORE,1540,GO:0001843,2.3622e-01,1.7000e+01
IMP_SCORE,1541,GO:0050850,2.3622e-01,1.8000e+01
IMP_SCORE,1542,GO:0009064,2.3620e-01,6.3000e+01
IMP_SCORE,1543,GO:1903051,2.3618e-01,9.0000e+00
IMP_SCORE,1544,GO:0007616,2.3610e-01,3.0000e+01
IMP_SCORE,1545,GO:0033046,2.3605e-01,4.0000e+00
IMP_SCORE,1546,GO:0043586,2.3598e-01,8.0000e+00
IMP_SCORE,1547,GO:0032048,2.3596e-01,1.7000e+01
IMP_SCORE,1548,GO:0015216,2.3595e-01,7.0000e+00
IMP_SCORE,1549,GO:0030027,2.3587e-01,7.6000e+01
IMP_SCORE,1550,GO:1990351,2.3580e-01,1.2800e+02
IMP_SCORE,1551,GO:0034504,2.3579e-01,5.2000e+01
IMP_SCORE,1552,GO:0003081,2.3579e-01,5.0000e+00
IMP_SCORE,1553,GO:0051258,2.3573e-01,1.5000e+01
IMP_SCORE,1554,GO:0050731,2.3570e-01,4.5000e+01
IMP_SCORE,1555,GO:0016071,2.3565e-01,1.6700e+02
IMP_SCORE,1556,GO:0098793,2.3562e-01,7.8000e+01
IMP_SCORE,1557,GO:0016307,2.3560e-01,5.1000e+01
IMP_SCORE,1558,GO:0097305,2.3550e-01,8.9000e+01
IMP_SCORE,1559,GO:0042493,2.3536e-01,1.2600e+02
IMP_SCORE,1560,GO:0060333,2.3523e-01,9.5000e+01
IMP_SCORE,1561,GO:0048678,2.3520e-01,1.9000e+01
IMP_SCORE,1562,GO:0015844,2.3519e-01,7.0000e+00
IMP_SCORE,1563,GO:2000188,2.3513e-01,4.0000e+00
IMP_SCORE,1564,GO:0070482,2.3512e-01,5.7000e+01
IMP_SCORE,1565,GO:0031629,2.3511e-01,1.4000e+01
IMP_SCORE,1566,GO:0001824,2.3500e-01,1.9000e+01
IMP_SCORE,1567,GO:0060149,2.3498e-01,4.0000e+00
IMP_SCORE,1568,GO:0040013,2.3497e-01,1.1600e+02
IMP_SCORE,1569,GO:0021895,2.3495e-01,1.2000e+01
IMP_SCORE,1570,GO:1901032,2.3491e-01,9.0000e+00
IMP_SCORE,1571,GO:0045685,2.3487e-01,2.6000e+01
IMP_SCORE,1572,GO:0007202,2.3485e-01,5.0000e+00
IMP_SCORE,1573,GO:0072676,2.3482e-01,2.1000e+01
IMP_SCORE,1574,GO:0010594,2.3481e-01,2.6000e+01
IMP_SCORE,1575,GO:0034767,2.3480e-01,3.6000e+01
IMP_SCORE,1576,GO:2000404,2.3473e-01,1.1000e+01
IMP_SCORE,1577,GO:0046034,2.3470e-01,3.5000e+01
IMP_SCORE,1578,GO:0006027,2.3470e-01,6.2000e+01
IMP_SCORE,1579,GO:0050768,2.3464e-01,8.6000e+01
IMP_SCORE,1580,GO:0005234,2.3460e-01,1.3000e+01
IMP_SCORE,1581,GO:0046636,2.3451e-01,1.0000e+01
IMP_SCORE,1582,GO:0002688,2.3450e-01,3.0000e+01
IMP_SCORE,1583,GO:0006558,2.3446e-01,2.2000e+01
IMP_SCORE,1584,GO:0006378,2.3444e-01,1.5000e+01
IMP_SCORE,1585,GO:1903579,2.3428e-01,7.0000e+00
IMP_SCORE,1586,GO:2000021,2.3428e-01,5.3000e+01
IMP_SCORE,1587,GO:0014002,2.3425e-01,1.2000e+01
IMP_SCORE,1588,GO:0042711,2.3422e-01,3.7000e+01
IMP_SCORE,1589,GO:0007204,2.3421e-01,4.1000e+01
IMP_SCORE,1590,GO:0001919,2.3402e-01,1.1000e+01
IMP_SCORE,1591,GO:0006165,2.3399e-01,1.6000e+01
IMP_SCORE,1592,GO:0031099,2.3387e-01,8.1000e+01
IMP_SCORE,1593,GO:0019692,2.3382e-01,9.0000e+00
IMP_SCORE,1594,GO:0031440,2.3380e-01,8.0000e+00
IMP_SCORE,1595,GO:0060081,2.3364e-01,1.3000e+01
IMP_SCORE,1596,GO:0043229,2.3363e-01,1.5980e+03
IMP_SCORE,1597,GO:0044306,2.3361e-01,4.8000e+01
IMP_SCORE,1598,GO:0008088,2.3354e-01,1.6000e+01
IMP_SCORE,1599,GO:0046173,2.3353e-01,4.0000e+01
IMP_SCORE,1600,GO:0002922,2.3339e-01,5.0000e+00
IMP_SCORE,1601,GO:0005839,2.3330e-01,1.4000e+01
IMP_SCORE,1602,GO:0097746,2.3326e-01,4.5000e+01
IMP_SCORE,1603,GO:0006901,2.3325e-01,4.0000e+01
IMP_SCORE,1604,GO:0006534,2.3316e-01,2.3000e+01
IMP_SCORE,1605,GO:0048485,2.3312e-01,1.2000e+01
IMP_SCORE,1606,GO:0042558,2.3310e-01,2.4000e+01
IMP_SCORE,1607,GO:0042509,2.3308e-01,1.6000e+01
IMP_SCORE,1608,GO:1904752,2.3304e-01,5.0000e+00
IMP_SCORE,1609,GO:0032495,2.3299e-01,1.4000e+01
IMP_SCORE,1610,GO:0009268,2.3299e-01,3.0000e+01
IMP_SCORE,1611,GO:2000379,2.3298e-01,2.5000e+01
IMP_SCORE,1612,GO:0035850,2.3296e-01,1.3000e+01
IMP_SCORE,1613,GO:0016627,2.3290e-01,7.1000e+01
IMP_SCORE,1614,GO:0061099,2.3287e-01,1.6000e+01
IMP_SCORE,1615,GO:2000045,2.3281e-01,4.7000e+01
IMP_SCORE,1616,GO:0051785,2.3279e-01,1.8000e+01
IMP_SCORE,1617,GO:0046883,2.3278e-01,6.1000e+01
IMP_SCORE,1618,GO:0043433,2.3277e-01,4.0000e+01
IMP_SCORE,1619,GO:0009083,2.3272e-01,4.8000e+01
IMP_SCORE,1620,GO:0009404,2.3265e-01,6.0000e+00
IMP_SCORE,1621,GO:0070230,2.3265e-01,8.0000e+00
IMP_SCORE,1622,GO:0017017,2.3261e-01,6.0000e+00
IMP_SCORE,1623,GO:0070373,2.3261e-01,2.2000e+01
IMP_SCORE,1624,GO:0032968,2.3258e-01,2.0000e+00
IMP_SCORE,1625,GO:0014877,2.3257e-01,4.0000e+00
IMP_SCORE,1626,GO:0045603,2.3251e-01,3.4000e+01
IMP_SCORE,1627,GO:0045665,2.3241e-01,7.6000e+01
IMP_SCORE,1628,GO:0061036,2.3234e-01,6.0000e+00
IMP_SCORE,1629,GO:0045766,2.3233e-01,5.8000e+01
IMP_SCORE,1630,GO:0050772,2.3230e-01,2.1000e+01
IMP_SCORE,1631,GO:0005547,2.3227e-01,3.4000e+01
IMP_SCORE,1632,GO:0050848,2.3209e-01,3.0000e+01
IMP_SCORE,1633,GO:0010463,2.3206e-01,1.4000e+01
IMP_SCORE,1634,GO:1902532,2.3204e-01,1.6700e+02
IMP_SCORE,1635,GO:0090630,2.3201e-01,5.5000e+01
IMP_SCORE,1636,GO:0050769,2.3176e-01,9.9000e+01
IMP_SCORE,1637,GO:1902806,2.3170e-01,5.6000e+01
IMP_SCORE,1638,GO:1903078,2.3169e-01,3.7000e+01
IMP_SCORE,1639,GO:0035579,2.3169e-01,8.9000e+01
IMP_SCORE,1640,GO:0005057,2.3168e-01,1.1100e+02
IMP_SCORE,1641,GO:2000257,2.3166e-01,4.2000e+01
IMP_SCORE,1642,GO:0043488,2.3164e-01,5.7000e+01
IMP_SCORE,1643,GO:0072525,2.3155e-01,3.1000e+01
IMP_SCORE,1644,GO:0014032,2.3154e-01,9.0000e+00
IMP_SCORE,1645,GO:0070530,2.3146e-01,1.4000e+01
IMP_SCORE,1646,GO:0043068,2.3142e-01,1.5600e+02
IMP_SCORE,1647,GO:0030193,2.3141e-01,3.2000e+01
IMP_SCORE,1648,GO:1902188,2.3137e-01,8.0000e+00
IMP_SCORE,1649,GO:0044003,2.3131e-01,1.0000e+01
IMP_SCORE,1650,GO:1902017,2.3130e-01,4.2000e+01
IMP_SCORE,1651,GO:0034446,2.3128e-01,2.6000e+01
IMP_SCORE,1652,GO:0040023,2.3120e-01,8.0000e+00
IMP_SCORE,1653,GO:0045616,2.3119e-01,1.2000e+01
IMP_SCORE,1654,GO:0036315,2.3118e-01,2.1000e+01
IMP_SCORE,1655,GO:0007051,2.3110e-01,5.8000e+01
IMP_SCORE,1656,GO:0031904,2.3101e-01,3.7000e+01
IMP_SCORE,1657,GO:1903055,2.3084e-01,6.0000e+00
IMP_SCORE,1658,GO:0016799,2.3080e-01,8.0000e+00
IMP_SCORE,1659,GO:0090276,2.3078e-01,4.9000e+01
IMP_SCORE,1660,GO:0042522,2.3068e-01,2.0000e+00
IMP_SCORE,1661,GO:0044068,2.3068e-01,4.0000e+00
IMP_SCORE,1662,GO:0030890,2.3058e-01,1.2000e+01
IMP_SCORE,1663,GO:0072202,2.3046e-01,1.2000e+01
IMP_SCORE,1664,GO:0085029,2.3032e-01,3.8000e+01
IMP_SCORE,1665,GO:0031102,2.3032e-01,2.0000e+01
IMP_SCORE,1666,GO:0034394,2.3018e-01,5.0000e+00
IMP_SCORE,1667,GO:0050921,2.3008e-01,2.6000e+01
IMP_SCORE,1668,GO:1905508,2.3005e-01,5.0000e+00
IMP_SCORE,1669,GO:0043647,2.2997e-01,4.8000e+01
IMP_SCORE,1670,GO:0051894,2.2993e-01,8.0000e+00
IMP_SCORE,1671,GO:0034097,2.2989e-01,1.9800e+02
IMP_SCORE,1672,GO:0035637,2.2987e-01,4.2000e+01
IMP_SCORE,1673,GO:0046902,2.2986e-01,3.8000e+01
IMP_SCORE,1674,GO:0034706,2.2985e-01,1.4000e+01
IMP_SCORE,1675,GO:0045334,2.2974e-01,2.0000e+00
IMP_SCORE,1676,GO:0006096,2.2970e-01,8.0000e+00
IMP_SCORE,1677,GO:0050792,2.2967e-01,6.7000e+01
IMP_SCORE,1678,GO:0031281,2.2963e-01,1.3000e+01
IMP_SCORE,1679,GO:1990090,2.2962e-01,1.6000e+01
IMP_SCORE,1680,GO:0051602,2.2956e-01,2.6000e+01
IMP_SCORE,1681,GO:0014041,2.2950e-01,8.0000e+00
IMP_SCORE,1682,GO:0046039,2.2928e-01,1.1000e+01
IMP_SCORE,1683,GO:0009648,2.2927e-01,9.0000e+00
IMP_SCORE,1684,GO:0061136,2.2925e-01,4.5000e+01
IMP_SCORE,1685,GO:0071478,2.2924e-01,5.0000e+01
IMP_SCORE,1686,GO:0043270,2.2924e-01,7.0000e+01
IMP_SCORE,1687,GO:0005654,2.2923e-01,1.0200e+03
IMP_SCORE,1688,GO:0060251,2.2920e-01,9.0000e+00
IMP_SCORE,1689,GO:0033120,2.2910e-01,1.4000e+01
IMP_SCORE,1690,GO:0050870,2.2909e-01,5.2000e+01
IMP_SCORE,1691,GO:0052548,2.2909e-01,1.3600e+02
IMP_SCORE,1692,GO:0061311,2.2906e-01,6.0000e+00
IMP_SCORE,1693,GO:0030168,2.2903e-01,6.5000e+01
IMP_SCORE,1694,GO:0030510,2.2899e-01,4.6000e+01
IMP_SCORE,1695,GO:0021680,2.2898e-01,1.7000e+01
IMP_SCORE,1696,GO:0004708,2.2897e-01,1.4000e+01
IMP_SCORE,1697,GO:0030553,2.2885e-01,6.0000e+00
IMP_SCORE,1698,GO:0016010,2.2879e-01,3.2000e+01
IMP_SCORE,1699,GO:0019911,2.2861e-01,5.6000e+01
IMP_SCORE,1700,GO:0010259,2.2860e-01,1.1000e+01
IMP_SCORE,1701,GO:2000144,2.2856e-01,7.0000e+00
IMP_SCORE,1702,GO:0042326,2.2855e-01,1.0200e+02
IMP_SCORE,1703,GO:0051645,2.2850e-01,1.1000e+01
IMP_SCORE,1704,GO:0032465,2.2845e-01,2.3000e+01
IMP_SCORE,1705,GO:0019318,2.2844e-01,9.6000e+01
IMP_SCORE,1706,GO:0002429,2.2838e-01,7.5000e+01
IMP_SCORE,1707,GO:0035065,2.2836e-01,1.6000e+01
IMP_SCORE,1708,GO:2000756,2.2814e-01,1.8000e+01
IMP_SCORE,1709,GO:0070588,2.2810e-01,5.2000e+01
IMP_SCORE,1710,GO:0090723,2.2802e-01,2.0000e+01
IMP_SCORE,1711,GO:0007379,2.2796e-01,5.0000e+00
IMP_SCORE,1712,GO:0042594,2.2796e-01,6.5000e+01
IMP_SCORE,1713,GO:0003207,2.2792e-01,1.4000e+01
IMP_SCORE,1714,GO:0030574,2.2775e-01,3.7000e+01
IMP_SCORE,1715,GO:0048869,2.2772e-01,8.1600e+02
IMP_SCORE,1716,GO:0050918,2.2761e-01,2.2000e+01
IMP_SCORE,1717,GO:0010952,2.2756e-01,5.5000e+01
IMP_SCORE,1718,GO:0048468,2.2752e-01,2.6700e+02
IMP_SCORE,1719,GO:0060674,2.2751e-01,2.5000e+01
IMP_SCORE,1720,GO:0098911,2.2751e-01,6.0000e+00
IMP_SCORE,1721,GO:0032273,2.2750e-01,2.1000e+01
IMP_SCORE,1722,GO:1904950,2.2747e-01,5.2000e+01
IMP_SCORE,1723,GO:0060143,2.2747e-01,1.8000e+01
IMP_SCORE,1724,GO:0050864,2.2746e-01,2.0000e+01
IMP_SCORE,1725,GO:0048871,2.2737e-01,4.5000e+01
IMP_SCORE,1726,GO:0051048,2.2729e-01,6.6000e+01
IMP_SCORE,1727,GO:0050775,2.2726e-01,1.1000e+01
IMP_SCORE,1728,GO:1903508,2.2724e-01,2.1400e+02
IMP_SCORE,1729,GO:0000460,2.2688e-01,1.0000e+01
IMP_SCORE,1730,GO:2000036,2.2686e-01,7.0000e+00
IMP_SCORE,1731,GO:0002285,2.2682e-01,2.5000e+01
IMP_SCORE,1732,GO:0031348,2.2669e-01,5.0000e+01
IMP_SCORE,1733,GO:0071634,2.2659e-01,2.0000e+01
IMP_SCORE,1734,GO:1904063,2.2657e-01,1.0000e+01
IMP_SCORE,1735,GO:0060997,2.2653e-01,5.0000e+00
IMP_SCORE,1736,GO:0009072,2.2652e-01,2.2000e+01
IMP_SCORE,1737,GO:0010524,2.2650e-01,1.6000e+01
IMP_SCORE,1738,GO:0030159,2.2647e-01,4.3000e+01
IMP_SCORE,1739,GO:0036342,2.2640e-01,9.0000e+00
IMP_SCORE,1740,GO:0014743,2.2636e-01,1.2000e+01
IMP_SCORE,1741,GO:0042069,2.2634e-01,9.0000e+00
IMP_SCORE,1742,GO:0031293,2.2631e-01,2.4000e+01
IMP_SCORE,1743,GO:0048839,2.2620e-01,6.3000e+01
IMP_SCORE,1744,GO:0050321,2.2618e-01,1.3000e+01
IMP_SCORE,1745,GO:0010464,2.2615e-01,6.0000e+00
IMP_SCORE,1746,GO:0010769,2.2612e-01,7.4000e+01
IMP_SCORE,1747,GO:0060191,2.2610e-01,2.7000e+01
IMP_SCORE,1748,GO:0006101,2.2602e-01,3.3000e+01
IMP_SCORE,1749,GO:0001916,2.2596e-01,1.0000e+01
IMP_SCORE,1750,GO:2000406,2.2591e-01,5.0000e+00
IMP_SCORE,1751,GO:0000791,2.2583e-01,1.3000e+01
IMP_SCORE,1752,GO:0015215,2.2579e-01,1.0000e+01
IMP_SCORE,1753,GO:0060538,2.2569e-01,8.0000e+00
IMP_SCORE,1754,GO:0045765,2.2559e-01,9.2000e+01
IMP_SCORE,1755,GO:0005774,2.2559e-01,2.6800e+02
IMP_SCORE,1756,GO:0031234,2.2554e-01,3.5000e+01
IMP_SCORE,1757,GO:0070821,2.2550e-01,6.3000e+01
IMP_SCORE,1758,GO:0043393,2.2548e-01,6.8000e+01
IMP_SCORE,1759,GO:0019882,2.2539e-01,1.0600e+02
IMP_SCORE,1760,GO:0016310,2.2536e-01,2.8100e+02
IMP_SCORE,1761,GO:0045177,2.2531e-01,3.9000e+01
IMP_SCORE,1762,GO:0098632,2.2530e-01,4.7000e+01
IMP_SCORE,1763,GO:0002479,2.2523e-01,5.9000e+01
IMP_SCORE,1764,GO:0070570,2.2521e-01,8.0000e+00
IMP_SCORE,1765,GO:1990138,2.2521e-01,2.4000e+01
IMP_SCORE,1766,GO:0090140,2.2519e-01,9.0000e+00
IMP_SCORE,1767,GO:0048146,2.2517e-01,1.7000e+01
IMP_SCORE,1768,GO:0000785,2.2510e-01,1.2400e+02
IMP_SCORE,1769,GO:0003700,2.2510e-01,3.1300e+02
IMP_SCORE,1770,GO:0003887,2.2502e-01,5.0000e+00
IMP_SCORE,1771,GO:0009251,2.2499e-01,1.4000e+01
IMP_SCORE,1772,GO:0005484,2.2498e-01,1.5000e+01
IMP_SCORE,1773,GO:1900273,2.2481e-01,1.3000e+01
IMP_SCORE,1774,GO:0040017,2.2473e-01,1.2300e+02
IMP_SCORE,1775,GO:0045453,2.2461e-01,1.3000e+01
IMP_SCORE,1776,GO:0032272,2.2456e-01,3.4000e+01
IMP_SCORE,1777,GO:0032411,2.2455e-01,4.4000e+01
IMP_SCORE,1778,GO:0060548,2.2454e-01,2.4700e+02
IMP_SCORE,1779,GO:0071495,2.2449e-01,1.8000e+02
IMP_SCORE,1780,GO:0031334,2.2447e-01,6.0000e+01
IMP_SCORE,1781,GO:0070062,2.2436e-01,8.6000e+02
IMP_SCORE,1782,GO:1901184,2.2435e-01,3.3000e+01
IMP_SCORE,1783,GO:1904894,2.2433e-01,1.4000e+01
IMP_SCORE,1784,GO:0003334,2.2429e-01,6.0000e+00
IMP_SCORE,1785,GO:0009649,2.2423e-01,1.6000e+01
IMP_SCORE,1786,GO:0023026,2.2423e-01,2.9000e+01
IMP_SCORE,1787,GO:0030512,2.2419e-01,2.4000e+01
IMP_SCORE,1788,GO:0033004,2.2417e-01,5.0000e+00
IMP_SCORE,1789,GO:0022624,2.2415e-01,5.0000e+00
IMP_SCORE,1790,GO:0070182,2.2408e-01,2.0000e+00
IMP_SCORE,1791,GO:0060070,2.2406e-01,2.5000e+01
IMP_SCORE,1792,GO:0060173,2.2405e-01,4.8000e+01
IMP_SCORE,1793,GO:0032769,2.2405e-01,6.0000e+00
IMP_SCORE,1794,GO:0032870,2.2393e-01,7.9000e+01
IMP_SCORE,1795,GO:0090100,2.2388e-01,2.9000e+01
IMP_SCORE,1796,GO:0043255,2.2385e-01,3.4000e+01
IMP_SCORE,1797,GO:0033561,2.2380e-01,1.0000e+01
IMP_SCORE,1798,GO:0006570,2.2378e-01,2.5000e+01
IMP_SCORE,1799,GO:0002495,2.2377e-01,8.3000e+01
IMP_SCORE,1800,GO:0042559,2.2377e-01,1.6000e+01
IMP_SCORE,1801,GO:0019209,2.2365e-01,4.7000e+01
IMP_SCORE,1802,GO:0097386,2.2346e-01,9.0000e+00
IMP_SCORE,1803,GO:0045927,2.2344e-01,6.5000e+01
IMP_SCORE,1804,GO:0045598,2.2341e-01,5.4000e+01
IMP_SCORE,1805,GO:0045601,2.2338e-01,3.2000e+01
IMP_SCORE,1806,GO:0030122,2.2333e-01,6.0000e+00
IMP_SCORE,1807,GO:0032757,2.2318e-01,1.8000e+01
IMP_SCORE,1808,GO:0019992,2.2317e-01,2.0000e+01
IMP_SCORE,1809,GO:0048566,2.2314e-01,7.0000e+00
IMP_SCORE,1810,GO:0006004,2.2314e-01,3.6000e+01
IMP_SCORE,1811,GO:0071331,2.2305e-01,3.5000e+01
IMP_SCORE,1812,GO:0051100,2.2304e-01,5.5000e+01
IMP_SCORE,1813,GO:0001658,2.2301e-01,1.9000e+01
IMP_SCORE,1814,GO:0022008,2.2294e-01,3.0000e+01
IMP_SCORE,1815,GO:0033613,2.2291e-01,2.6000e+01
IMP_SCORE,1816,GO:0033993,2.2282e-01,2.4900e+02
IMP_SCORE,1817,GO:0042476,2.2281e-01,5.4000e+01
IMP_SCORE,1818,GO:1901992,2.2271e-01,1.1000e+01
IMP_SCORE,1819,GO:0031349,2.2265e-01,9.6000e+01
IMP_SCORE,1820,GO:0090109,2.2257e-01,1.8000e+01
IMP_SCORE,1821,GO:0015868,2.2255e-01,1.8000e+01
IMP_SCORE,1822,GO:0002695,2.2252e-01,5.9000e+01
IMP_SCORE,1823,GO:0032735,2.2249e-01,1.8000e+01
IMP_SCORE,1824,GO:0010818,2.2244e-01,1.0000e+01
IMP_SCORE,1825,GO:2000243,2.2242e-01,2.0000e+01
IMP_SCORE,1826,GO:1901214,2.2237e-01,8.4000e+01
IMP_SCORE,1827,GO:0010810,2.2237e-01,8.5000e+01
IMP_SCORE,1828,GO:1901741,2.2237e-01,1.6000e+01
IMP_SCORE,1829,GO:0048013,2.2237e-01,5.3000e+01
IMP_SCORE,1830,GO:0051607,2.2235e-01,8.2000e+01
IMP_SCORE,1831,GO:0045721,2.2233e-01,1.5000e+01
IMP_SCORE,1832,GO:0032651,2.2233e-01,6.0000e+00
IMP_SCORE,1833,GO:0043550,2.2230e-01,1.1000e+01
IMP_SCORE,1834,GO:0000188,2.2226e-01,2.3000e+01
IMP_SCORE,1835,GO:0033138,2.2225e-01,1.7000e+01
IMP_SCORE,1836,GO:0001958,2.2224e-01,1.0000e+01
IMP_SCORE,1837,GO:0042107,2.2202e-01,6.0000e+00
IMP_SCORE,1838,GO:0051491,2.2201e-01,3.0000e+01
IMP_SCORE,1839,GO:0005003,2.2186e-01,2.1000e+01
IMP_SCORE,1840,GO:0050764,2.2185e-01,3.4000e+01
IMP_SCORE,1841,GO:0010243,2.2182e-01,1.8300e+02
IMP_SCORE,1842,GO:0072583,2.2168e-01,2.1000e+01
IMP_SCORE,1843,GO:1900543,2.2156e-01,1.1000e+01
IMP_SCORE,1844,GO:1990266,2.2154e-01,4.5000e+01
IMP_SCORE,1845,GO:0005769,2.2153e-01,1.6200e+02
IMP_SCORE,1846,GO:0008366,2.2151e-01,8.4000e+01
IMP_SCORE,1847,GO:0097421,2.2145e-01,1.7000e+01
IMP_SCORE,1848,GO:0001822,2.2144e-01,4.5000e+01
IMP_SCORE,1849,GO:0036452,2.2140e-01,1.0000e+01
IMP_SCORE,1850,GO:0007272,2.2140e-01,9.4000e+01
IMP_SCORE,1851,GO:0031669,2.2140e-01,4.4000e+01
IMP_SCORE,1852,GO:0009416,2.2139e-01,1.0800e+02
IMP_SCORE,1853,GO:0019915,2.2136e-01,3.1000e+01
IMP_SCORE,1854,GO:0010677,2.2118e-01,2.5000e+01
IMP_SCORE,1855,GO:0000077,2.2111e-01,2.9000e+01
IMP_SCORE,1856,GO:1902176,2.2103e-01,1.0000e+01
IMP_SCORE,1857,GO:1904705,2.2087e-01,1.5000e+01
IMP_SCORE,1858,GO:0046479,2.2084e-01,1.9000e+01
IMP_SCORE,1859,GO:0010669,2.2081e-01,2.1000e+01
IMP_SCORE,1860,GO:0010803,2.2074e-01,2.3000e+01
IMP_SCORE,1861,GO:0070325,2.2073e-01,5.0000e+00
IMP_SCORE,1862,GO:0036258,2.2072e-01,7.0000e+00
IMP_SCORE,1863,GO:0045839,2.2067e-01,7.0000e+00
IMP_SCORE,1864,GO:0071622,2.2064e-01,1.1000e+01
IMP_SCORE,1865,GO:0050867,2.2060e-01,8.9000e+01
IMP_SCORE,1866,GO:0002833,2.2059e-01,3.8000e+01
IMP_SCORE,1867,GO:0002823,2.2057e-01,1.2000e+01
IMP_SCORE,1868,GO:0006953,2.2056e-01,5.2000e+01
IMP_SCORE,1869,GO:0006607,2.2055e-01,2.7000e+01
IMP_SCORE,1870,GO:1902903,2.2042e-01,1.0500e+02
IMP_SCORE,1871,GO:0005546,2.2040e-01,3.9000e+01
IMP_SCORE,1872,GO:0042102,2.2038e-01,3.2000e+01
IMP_SCORE,1873,GO:0002700,2.2037e-01,2.8000e+01
IMP_SCORE,1874,GO:1902074,2.2033e-01,1.8000e+01
IMP_SCORE,1875,GO:1901983,2.2031e-01,2.5000e+01
IMP_SCORE,1876,GO:0007625,2.2015e-01,2.1000e+01
IMP_SCORE,1877,GO:0050661,2.2008e-01,3.3000e+01
IMP_SCORE,1878,GO:0070848,2.1998e-01,7.9000e+01
IMP_SCORE,1879,GO:0030155,2.1982e-01,2.1200e+02
IMP_SCORE,1880,GO:0050701,2.1977e-01,4.0000e+00
IMP_SCORE,1881,GO:0044309,2.1968e-01,7.1000e+01
IMP_SCORE,1882,GO:0051592,2.1967e-01,8.2000e+01
IMP_SCORE,1883,GO:0032956,2.1961e-01,9.4000e+01
IMP_SCORE,1884,GO:0048639,2.1958e-01,3.6000e+01
IMP_SCORE,1885,GO:0005488,2.1955e-01,2.0040e+03
IMP_SCORE,1886,GO:0043025,2.1951e-01,1.7600e+02
IMP_SCORE,1887,GO:0032885,2.1941e-01,1.6000e+01
IMP_SCORE,1888,GO:0048020,2.1937e-01,1.7000e+01
IMP_SCORE,1889,GO:0002696,2.1928e-01,8.2000e+01
IMP_SCORE,1890,GO:0051495,2.1927e-01,6.9000e+01
IMP_SCORE,1891,GO:0051098,2.1926e-01,1.0700e+02
IMP_SCORE,1892,GO:0006687,2.1923e-01,8.1000e+01
IMP_SCORE,1893,GO:1902221,2.1921e-01,2.7000e+01
IMP_SCORE,1894,GO:0016616,2.1918e-01,1.3400e+02
IMP_SCORE,1895,GO:1900116,2.1918e-01,5.0000e+00
IMP_SCORE,1896,GO:1903362,2.1917e-01,4.7000e+01
IMP_SCORE,1897,GO:0043062,2.1912e-01,1.8000e+02
IMP_SCORE,1898,GO:0009201,2.1904e-01,1.4000e+01
IMP_SCORE,1899,GO:0097530,2.1902e-01,3.9000e+01
IMP_SCORE,1900,GO:0046627,2.1871e-01,1.6000e+01
IMP_SCORE,1901,GO:0051895,2.1845e-01,1.2000e+01
IMP_SCORE,1902,GO:0045833,2.1843e-01,3.7000e+01
IMP_SCORE,1903,GO:0009931,2.1843e-01,1.6000e+01
IMP_SCORE,1904,GO:1903307,2.1842e-01,2.7000e+01
IMP_SCORE,1905,GO:0008009,2.1839e-01,1.9000e+01
IMP_SCORE,1906,GO:0006275,2.1838e-01,2.6000e+01
IMP_SCORE,1907,GO:0019883,2.1836e-01,1.1000e+01
IMP_SCORE,1908,GO:0050727,2.1829e-01,9.9000e+01
IMP_SCORE,1909,GO:0030971,2.1815e-01,6.1000e+01
IMP_SCORE,1910,GO:0051224,2.1810e-01,5.7000e+01
IMP_SCORE,1911,GO:0002705,2.1807e-01,2.5000e+01
IMP_SCORE,1912,GO:0030278,2.1798e-01,7.7000e+01
IMP_SCORE,1913,GO:0042461,2.1798e-01,3.2000e+01
IMP_SCORE,1914,GO:0043244,2.1793e-01,5.5000e+01
IMP_SCORE,1915,GO:0010008,2.1789e-01,2.1600e+02
IMP_SCORE,1916,GO:1900087,2.1783e-01,1.1000e+01
IMP_SCORE,1917,GO:0050771,2.1782e-01,2.9000e+01
IMP_SCORE,1918,GO:0007612,2.1781e-01,5.1000e+01
IMP_SCORE,1919,GO:0099118,2.1780e-01,2.7000e+01
IMP_SCORE,1920,GO:0071108,2.1778e-01,3.1000e+01
IMP_SCORE,1921,GO:0034774,2.1777e-01,1.3300e+02
IMP_SCORE,1922,GO:0022407,2.1775e-01,1.0500e+02
IMP_SCORE,1923,GO:0005829,2.1773e-01,1.8110e+03
IMP_SCORE,1924,GO:0046889,2.1765e-01,2.1000e+01
IMP_SCORE,1925,GO:0048015,2.1763e-01,3.7000e+01
IMP_SCORE,1926,GO:0016925,2.1760e-01,2.9000e+01
IMP_SCORE,1927,GO:0045777,2.1759e-01,1.8000e+01
IMP_SCORE,1928,GO:0019216,2.1753e-01,1.0400e+02
IMP_SCORE,1929,GO:0016571,2.1747e-01,2.7000e+01
IMP_SCORE,1930,GO:0004871,2.1746e-01,5.4100e+02
IMP_SCORE,1931,GO:2000403,2.1745e-01,1.0000e+01
IMP_SCORE,1932,GO:1901990,2.1740e-01,7.9000e+01
IMP_SCORE,1933,GO:0008361,2.1740e-01,5.1000e+01
IMP_SCORE,1934,GO:0071467,2.1726e-01,2.0000e+01
IMP_SCORE,1935,GO:0009636,2.1722e-01,7.5000e+01
IMP_SCORE,1936,GO:0034612,2.1719e-01,4.7000e+01
IMP_SCORE,1937,GO:1903707,2.1698e-01,5.6000e+01
IMP_SCORE,1938,GO:0006639,2.1694e-01,5.7000e+01
IMP_SCORE,1939,GO:0034375,2.1688e-01,6.0000e+00
IMP_SCORE,1940,GO:0007044,2.1680e-01,3.5000e+01
IMP_SCORE,1941,GO:0009299,2.1678e-01,9.0000e+00
IMP_SCORE,1942,GO:0030506,2.1677e-01,5.0000e+01
IMP_SCORE,1943,GO:2000785,2.1676e-01,2.1000e+01
IMP_SCORE,1944,GO:0071158,2.1673e-01,2.1000e+01
IMP_SCORE,1945,GO:0044144,2.1671e-01,1.3000e+01
IMP_SCORE,1946,GO:0003714,2.1670e-01,8.8000e+01
IMP_SCORE,1947,GO:0002639,2.1665e-01,1.9000e+01
IMP_SCORE,1948,GO:0003735,2.1665e-01,8.2000e+01
IMP_SCORE,1949,GO:0010662,2.1662e-01,6.0000e+00
IMP_SCORE,1950,GO:0006766,2.1661e-01,7.7000e+01
IMP_SCORE,1951,GO:0006022,2.1659e-01,1.1400e+02
IMP_SCORE,1952,GO:0016811,2.1655e-01,1.0900e+02
IMP_SCORE,1953,GO:0003014,2.1653e-01,4.4000e+01
IMP_SCORE,1954,GO:0010035,2.1653e-01,2.2800e+02
IMP_SCORE,1955,GO:0051283,2.1649e-01,1.1000e+01
IMP_SCORE,1956,GO:0051378,2.1645e-01,6.0000e+00
IMP_SCORE,1957,GO:0003756,2.1637e-01,8.0000e+00
IMP_SCORE,1958,GO:0009147,2.1636e-01,7.0000e+00
IMP_SCORE,1959,GO:0051384,2.1633e-01,5.9000e+01
IMP_SCORE,1960,GO:1904589,2.1632e-01,5.3000e+01
IMP_SCORE,1961,GO:0051282,2.1631e-01,2.2000e+01
IMP_SCORE,1962,GO:0043197,2.1629e-01,6.7000e+01
IMP_SCORE,1963,GO:0045937,2.1628e-01,1.7800e+02
IMP_SCORE,1964,GO:0071901,2.1622e-01,4.9000e+01
IMP_SCORE,1965,GO:0051570,2.1616e-01,6.0000e+00
IMP_SCORE,1966,GO:0005685,2.1614e-01,8.0000e+00
IMP_SCORE,1967,GO:0007212,2.1607e-01,3.0000e+01
IMP_SCORE,1968,GO:0001894,2.1598e-01,8.2000e+01
IMP_SCORE,1969,GO:0050804,2.1596e-01,1.2400e+02
IMP_SCORE,1970,GO:0044090,2.1588e-01,1.1000e+01
IMP_SCORE,1971,GO:0098858,2.1584e-01,1.2100e+02
IMP_SCORE,1972,GO:0050905,2.1582e-01,7.3000e+01
IMP_SCORE,1973,GO:0048634,2.1581e-01,2.5000e+01
IMP_SCORE,1974,GO:0000079,2.1572e-01,3.3000e+01
IMP_SCORE,1975,GO:1903169,2.1547e-01,4.0000e+01
IMP_SCORE,1976,GO:0010033,2.1545e-01,6.1000e+02
IMP_SCORE,1977,GO:0042455,2.1542e-01,2.0000e+01
IMP_SCORE,1978,GO:0005391,2.1540e-01,2.5000e+01
IMP_SCORE,1979,GO:1902904,2.1539e-01,5.4000e+01
IMP_SCORE,1980,GO:0097529,2.1537e-01,4.6000e+01
IMP_SCORE,1981,GO:0046426,2.1536e-01,2.5000e+01
IMP_SCORE,1982,GO:0043204,2.1530e-01,5.6000e+01
IMP_SCORE,1983,GO:0007193,2.1526e-01,4.7000e+01
IMP_SCORE,1984,GO:0006700,2.1518e-01,7.0000e+00
IMP_SCORE,1985,GO:1901071,2.1513e-01,5.0000e+01
IMP_SCORE,1986,GO:2000117,2.1511e-01,2.4000e+01
IMP_SCORE,1987,GO:0050851,2.1507e-01,6.3000e+01
IMP_SCORE,1988,GO:0052803,2.1506e-01,1.1000e+01
IMP_SCORE,1989,GO:0097711,2.1506e-01,5.0000e+01
IMP_SCORE,1990,GO:0007340,2.1505e-01,5.0000e+00
IMP_SCORE,1991,GO:0051972,2.1495e-01,2.8000e+01
IMP_SCORE,1992,GO:0031226,2.1492e-01,7.9200e+02
IMP_SCORE,1993,GO:1900034,2.1490e-01,4.9000e+01
IMP_SCORE,1994,GO:0010107,2.1487e-01,4.5000e+01
IMP_SCORE,1995,GO:0001818,2.1485e-01,6.4000e+01
IMP_SCORE,1996,GO:2000107,2.1485e-01,3.3000e+01
IMP_SCORE,1997,GO:0032451,2.1480e-01,1.1000e+01
IMP_SCORE,1998,GO:0014889,2.1480e-01,5.0000e+00
IMP_SCORE,1999,GO:0031975,2.1476e-01,1.6500e+02
IMP_SCORE,2000,GO:0010862,2.1475e-01,7.0000e+00
IMP_SCORE,2001,GO:0031100,2.1470e-01,3.3000e+01
IMP_SCORE,2002,GO:0009055,2.1468e-01,5.0000e+01
IMP_SCORE,2003,GO:0008037,2.1466e-01,2.0000e+02
IMP_SCORE,2004,GO:0042254,2.1460e-01,2.0000e+01
IMP_SCORE,2005,GO:0030336,2.1458e-01,9.8000e+01
IMP_SCORE,2006,GO:0009220,2.1455e-01,5.0000e+00
IMP_SCORE,2007,GO:1900027,2.1454e-01,1.6000e+01
IMP_SCORE,2008,GO:0051350,2.1451e-01,6.0000e+00
IMP_SCORE,2009,GO:1901985,2.1439e-01,7.0000e+00
IMP_SCORE,2010,GO:0051091,2.1429e-01,5.6000e+01
IMP_SCORE,2011,GO:1901700,2.1428e-01,3.7100e+02
IMP_SCORE,2012,GO:0045671,2.1426e-01,1.1000e+01
IMP_SCORE,2013,GO:0019751,2.1423e-01,6.0000e+01
IMP_SCORE,2014,GO:0060429,2.1422e-01,7.4000e+01
IMP_SCORE,2015,GO:0008191,2.1422e-01,7.0000e+00
IMP_SCORE,2016,GO:0008643,2.1421e-01,7.3000e+01
IMP_SCORE,2017,GO:1904892,2.1419e-01,4.1000e+01
IMP_SCORE,2018,GO:1902911,2.1417e-01,2.4000e+01
IMP_SCORE,2019,GO:0060759,2.1416e-01,7.1000e+01
IMP_SCORE,2020,GO:0098811,2.1414e-01,2.8000e+01
IMP_SCORE,2021,GO:0071902,2.1406e-01,7.8000e+01
IMP_SCORE,2022,GO:0021756,2.1403e-01,1.8000e+01
IMP_SCORE,2023,GO:0004955,2.1386e-01,5.0000e+00
IMP_SCORE,2024,GO:0051281,2.1376e-01,1.1000e+01
IMP_SCORE,2025,GO:0002521,2.1374e-01,1.0000e+02
IMP_SCORE,2026,GO:0032838,2.1368e-01,2.5000e+01
IMP_SCORE,2027,GO:0046328,2.1367e-01,4.4000e+01
IMP_SCORE,2028,GO:1901654,2.1366e-01,4.5000e+01
IMP_SCORE,2029,GO:0080025,2.1364e-01,1.4000e+01
IMP_SCORE,2030,GO:0035914,2.1362e-01,3.6000e+01
IMP_SCORE,2031,GO:0018209,2.1351e-01,6.7000e+01
IMP_SCORE,2032,GO:0050863,2.1348e-01,1.0200e+02
IMP_SCORE,2033,GO:0000819,2.1345e-01,1.8000e+01
IMP_SCORE,2034,GO:0042611,2.1345e-01,3.8000e+01
IMP_SCORE,2035,GO:0002755,2.1332e-01,1.3000e+01
IMP_SCORE,2036,GO:0051924,2.1323e-01,5.4000e+01
IMP_SCORE,2037,GO:0014047,2.1322e-01,1.1000e+01
IMP_SCORE,2038,GO:1905952,2.1321e-01,2.8000e+01
IMP_SCORE,2039,GO:0051127,2.1318e-01,1.6000e+01
IMP_SCORE,2040,GO:0070189,2.1312e-01,7.0000e+00
IMP_SCORE,2041,GO:1903311,2.1312e-01,3.3000e+01
IMP_SCORE,2042,GO:0000732,2.1310e-01,5.0000e+00
IMP_SCORE,2043,GO:0008391,2.1305e-01,1.0000e+01
IMP_SCORE,2044,GO:0030149,2.1301e-01,3.1000e+01
IMP_SCORE,2045,GO:1900542,2.1298e-01,2.7000e+01
IMP_SCORE,2046,GO:0043604,2.1296e-01,1.0700e+02
IMP_SCORE,2047,GO:0090002,2.1279e-01,3.6000e+01
IMP_SCORE,2048,GO:0006026,2.1278e-01,7.6000e+01
IMP_SCORE,2049,GO:0007265,2.1275e-01,7.1000e+01
IMP_SCORE,2050,GO:0007215,2.1268e-01,5.0000e+01
IMP_SCORE,2051,GO:1903573,2.1265e-01,5.0000e+00
IMP_SCORE,2052,GO:0046365,2.1260e-01,4.0000e+01
IMP_SCORE,2053,GO:0001968,2.1257e-01,2.5000e+01
IMP_SCORE,2054,GO:0006874,2.1249e-01,8.6000e+01
IMP_SCORE,2055,GO:0001921,2.1248e-01,1.3000e+01
IMP_SCORE,2056,GO:0044033,2.1247e-01,1.4000e+01
IMP_SCORE,2057,GO:0006707,2.1246e-01,4.0000e+00
IMP_SCORE,2058,GO:0001764,2.1241e-01,1.1300e+02
IMP_SCORE,2059,GO:0019471,2.1235e-01,6.0000e+00
IMP_SCORE,2060,GO:0004435,2.1233e-01,3.9000e+01
IMP_SCORE,2061,GO:0051532,2.1232e-01,9.0000e+00
IMP_SCORE,2062,GO:0009612,2.1232e-01,7.4000e+01
IMP_SCORE,2063,GO:0002697,2.1231e-01,1.0700e+02
IMP_SCORE,2064,GO:0070536,2.1221e-01,4.0000e+01
IMP_SCORE,2065,GO:0002068,2.1220e-01,5.0000e+00
IMP_SCORE,2066,GO:0031347,2.1213e-01,1.8000e+02
IMP_SCORE,2067,GO:0060425,2.1210e-01,1.2000e+01
IMP_SCORE,2068,GO:0046131,2.1208e-01,9.0000e+00
IMP_SCORE,2069,GO:0002707,2.1202e-01,2.1000e+01
IMP_SCORE,2070,GO:0030672,2.1201e-01,6.5000e+01
IMP_SCORE,2071,GO:0032682,2.1199e-01,2.3000e+01
IMP_SCORE,2072,GO:1903963,2.1197e-01,9.0000e+00
IMP_SCORE,2073,GO:0072413,2.1192e-01,1.1000e+01
IMP_SCORE,2074,GO:0046777,2.1190e-01,8.5000e+01
IMP_SCORE,2075,GO:0005811,2.1188e-01,9.9000e+01
IMP_SCORE,2076,GO:1903364,2.1187e-01,3.5000e+01
IMP_SCORE,2077,GO:0010755,2.1184e-01,5.0000e+00
IMP_SCORE,2078,GO:1905898,2.1180e-01,1.0000e+01
IMP_SCORE,2079,GO:0034329,2.1176e-01,1.2200e+02
IMP_SCORE,2080,GO:0006554,2.1174e-01,2.4000e+01
IMP_SCORE,2081,GO:0005518,2.1173e-01,4.7000e+01
IMP_SCORE,2082,GO:0046503,2.1167e-01,2.3000e+01
IMP_SCORE,2083,GO:0010038,2.1166e-01,1.8100e+02
IMP_SCORE,2084,GO:0008329,2.1158e-01,2.3000e+01
IMP_SCORE,2085,GO:0000982,2.1154e-01,9.0000e+01
IMP_SCORE,2086,GO:1903561,2.1146e-01,9.5000e+02
IMP_SCORE,2087,GO:0005635,2.1143e-01,1.3800e+02
IMP_SCORE,2088,GO:0050868,2.1140e-01,3.6000e+01
IMP_SCORE,2089,GO:0046189,2.1135e-01,1.3000e+01
IMP_SCORE,2090,GO:0042887,2.1133e-01,5.0000e+01
IMP_SCORE,2091,GO:0071347,2.1133e-01,1.3000e+01
IMP_SCORE,2092,GO:0055008,2.1122e-01,1.7000e+01
IMP_SCORE,2093,GO:0043202,2.1117e-01,1.0300e+02
IMP_SCORE,2094,GO:0002699,2.1115e-01,3.5000e+01
IMP_SCORE,2095,GO:0009991,2.1114e-01,1.3200e+02
IMP_SCORE,2096,GO:0036498,2.1114e-01,4.2000e+01
IMP_SCORE,2097,GO:0006626,2.1107e-01,1.1000e+01
IMP_SCORE,2098,GO:1902115,2.1106e-01,7.3000e+01
IMP_SCORE,2099,GO:0002758,2.1102e-01,6.4000e+01
IMP_SCORE,2100,GO:0007611,2.1101e-01,1.0800e+02
IMP_SCORE,2101,GO:0007346,2.1099e-01,1.4600e+02
IMP_SCORE,2102,GO:0090218,2.1098e-01,9.0000e+00
IMP_SCORE,2103,GO:0006641,2.1097e-01,4.3000e+01
IMP_SCORE,2104,GO:0072562,2.1089e-01,1.8900e+02
IMP_SCORE,2105,GO:2000095,2.1083e-01,5.0000e+00
IMP_SCORE,2106,GO:0046651,2.1082e-01,1.6000e+01
IMP_SCORE,2107,GO:0009113,2.1082e-01,5.0000e+00
IMP_SCORE,2108,GO:0043227,2.1079e-01,1.4810e+03
IMP_SCORE,2109,GO:0051235,2.1078e-01,8.3000e+01
IMP_SCORE,2110,GO:0000768,2.1068e-01,2.5000e+01
IMP_SCORE,2111,GO:0009895,2.1063e-01,5.8000e+01
IMP_SCORE,2112,GO:0052472,2.1060e-01,6.0000e+00
IMP_SCORE,2113,GO:0014015,2.1058e-01,2.7000e+01
IMP_SCORE,2114,GO:0042276,2.1057e-01,5.0000e+00
IMP_SCORE,2115,GO:0048754,2.1056e-01,4.2000e+01
IMP_SCORE,2116,GO:0048771,2.1053e-01,3.5000e+01
IMP_SCORE,2117,GO:0006956,2.1050e-01,5.4000e+01
IMP_SCORE,2118,GO:0034142,2.1045e-01,1.8000e+01
IMP_SCORE,2119,GO:0071377,2.1042e-01,1.7000e+01
IMP_SCORE,2120,GO:0098802,2.1036e-01,9.4000e+01
IMP_SCORE,2121,GO:0005385,2.1022e-01,2.1000e+01
IMP_SCORE,2122,GO:0042168,2.1008e-01,2.7000e+01
IMP_SCORE,2123,GO:0001819,2.1007e-01,1.0300e+02
IMP_SCORE,2124,GO:0004952,2.1000e-01,2.0000e+00
IMP_SCORE,2125,GO:0070201,2.0998e-01,2.3200e+02
IMP_SCORE,2126,GO:0097028,2.0995e-01,1.9000e+01
IMP_SCORE,2127,GO:0009886,2.0993e-01,1.1000e+01
IMP_SCORE,2128,GO:0071949,2.0990e-01,1.6000e+01
IMP_SCORE,2129,GO:1990089,2.0988e-01,1.3000e+01
IMP_SCORE,2130,GO:0002237,2.0982e-01,1.1600e+02
IMP_SCORE,2131,GO:1990126,2.0980e-01,6.7000e+01
IMP_SCORE,2132,GO:0010564,2.0979e-01,1.6900e+02
IMP_SCORE,2133,GO:0045920,2.0978e-01,3.3000e+01
IMP_SCORE,2134,GO:0021515,2.0975e-01,2.1000e+01
IMP_SCORE,2135,GO:0000323,2.0967e-01,2.6200e+02
IMP_SCORE,2136,GO:0008527,2.0967e-01,2.8000e+01
IMP_SCORE,2137,GO:0030507,2.0966e-01,1.0000e+01
IMP_SCORE,2138,GO:1903844,2.0959e-01,3.0000e+01
IMP_SCORE,2139,GO:0034260,2.0952e-01,2.0000e+01
IMP_SCORE,2140,GO:0009409,2.0951e-01,1.9000e+01
IMP_SCORE,2141,GO:0045597,2.0950e-01,2.3900e+02
IMP_SCORE,2142,GO:0018212,2.0949e-01,7.2000e+01
IMP_SCORE,2143,GO:0090196,2.0946e-01,1.5000e+01
IMP_SCORE,2144,GO:0090181,2.0938e-01,9.0000e+00
IMP_SCORE,2145,GO:0090263,2.0937e-01,1.8000e+01
IMP_SCORE,2146,GO:1901800,2.0937e-01,3.7000e+01
IMP_SCORE,2147,GO:0035304,2.0935e-01,3.7000e+01
IMP_SCORE,2148,GO:0050000,2.0932e-01,2.8000e+01
IMP_SCORE,2149,GO:0014896,2.0931e-01,7.0000e+00
IMP_SCORE,2150,GO:0051046,2.0929e-01,1.8400e+02
IMP_SCORE,2151,GO:0007252,2.0925e-01,1.0000e+01
IMP_SCORE,2152,GO:0008630,2.0924e-01,2.3000e+01
IMP_SCORE,2153,GO:0006790,2.0920e-01,2.1300e+02
IMP_SCORE,2154,GO:0034035,2.0911e-01,4.0000e+00
IMP_SCORE,2155,GO:0032844,2.0911e-01,1.2200e+02
IMP_SCORE,2156,GO:0044130,2.0906e-01,7.0000e+00
IMP_SCORE,2157,GO:0010743,2.0903e-01,1.7000e+01
IMP_SCORE,2158,GO:0043207,2.0902e-01,2.7700e+02
IMP_SCORE,2159,GO:0071621,2.0885e-01,3.6000e+01
IMP_SCORE,2160,GO:0030676,2.0884e-01,5.0000e+00
IMP_SCORE,2161,GO:0032479,2.0881e-01,5.2000e+01
IMP_SCORE,2162,GO:0043312,2.0876e-01,1.4500e+02
IMP_SCORE,2163,GO:0005773,2.0873e-01,2.7300e+02
IMP_SCORE,2164,GO:1903533,2.0868e-01,8.0000e+01
IMP_SCORE,2165,GO:0060205,2.0863e-01,1.4000e+02
IMP_SCORE,2166,GO:0044297,2.0848e-01,2.3100e+02
IMP_SCORE,2167,GO:0048168,2.0845e-01,4.3000e+01
IMP_SCORE,2168,GO:0008207,2.0826e-01,1.1000e+01
IMP_SCORE,2169,GO:0030010,2.0823e-01,4.1000e+01
IMP_SCORE,2170,GO:0001952,2.0817e-01,3.0000e+01
IMP_SCORE,2171,GO:0043618,2.0816e-01,1.3000e+01
IMP_SCORE,2172,GO:0032388,2.0809e-01,7.9000e+01
IMP_SCORE,2173,GO:0019058,2.0807e-01,6.0000e+00
IMP_SCORE,2174,GO:0016289,2.0807e-01,3.2000e+01
IMP_SCORE,2175,GO:0001959,2.0802e-01,5.6000e+01
IMP_SCORE,2176,GO:0015991,2.0800e-01,9.0000e+00
IMP_SCORE,2177,GO:0042579,2.0796e-01,1.6900e+02
IMP_SCORE,2178,GO:1903708,2.0795e-01,4.6000e+01
IMP_SCORE,2179,GO:0031901,2.0792e-01,9.2000e+01
IMP_SCORE,2180,GO:0000307,2.0792e-01,1.0000e+01
IMP_SCORE,2181,GO:0033137,2.0790e-01,5.0000e+00
IMP_SCORE,2182,GO:0072595,2.0782e-01,1.6000e+01
IMP_SCORE,2183,GO:0070723,2.0774e-01,2.3000e+01
IMP_SCORE,2184,GO:0030100,2.0772e-01,6.1000e+01
IMP_SCORE,2185,GO:1990380,2.0768e-01,2.3000e+01
IMP_SCORE,2186,GO:0008652,2.0767e-01,7.7000e+01
IMP_SCORE,2187,GO:0030808,2.0765e-01,3.4000e+01
IMP_SCORE,2188,GO:0004622,2.0764e-01,3.0000e+01
IMP_SCORE,2189,GO:0050819,2.0762e-01,3.0000e+01
IMP_SCORE,2190,GO:0007029,2.0758e-01,1.9000e+01
IMP_SCORE,2191,GO:0003727,2.0755e-01,5.5000e+01
IMP_SCORE,2192,GO:1905030,2.0753e-01,5.0000e+00
IMP_SCORE,2193,GO:0071339,2.0753e-01,5.0000e+00
IMP_SCORE,2194,GO:0042573,2.0749e-01,2.1000e+01
IMP_SCORE,2195,GO:0099133,2.0748e-01,4.0000e+00
IMP_SCORE,2196,GO:0098589,2.0743e-01,1.9900e+02
IMP_SCORE,2197,GO:0032436,2.0743e-01,3.0000e+01
IMP_SCORE,2198,GO:0033235,2.0741e-01,2.0000e+00
IMP_SCORE,2199,GO:0001932,2.0741e-01,2.0200e+02
IMP_SCORE,2200,GO:0008022,2.0739e-01,9.5000e+01
IMP_SCORE,2201,GO:0016525,2.0738e-01,4.5000e+01
IMP_SCORE,2202,GO:0005622,2.0738e-01,7.5400e+02
IMP_SCORE,2203,GO:0005178,2.0735e-01,9.1000e+01
IMP_SCORE,2204,GO:2000145,2.0735e-01,2.1800e+02
IMP_SCORE,2205,GO:1901224,2.0731e-01,1.2000e+01
IMP_SCORE,2206,GO:0009725,2.0728e-01,1.7800e+02
IMP_SCORE,2207,GO:0008083,2.0722e-01,1.4900e+02
IMP_SCORE,2208,GO:0048732,2.0716e-01,1.0000e+02
IMP_SCORE,2209,GO:0032988,2.0716e-01,1.0000e+01
IMP_SCORE,2210,GO:0061097,2.0710e-01,3.2000e+01
IMP_SCORE,2211,GO:1905207,2.0707e-01,5.0000e+00
IMP_SCORE,2212,GO:2000273,2.0703e-01,1.4000e+01
IMP_SCORE,2213,GO:1903318,2.0703e-01,1.0000e+01
IMP_SCORE,2214,GO:0031526,2.0700e-01,2.3000e+01
IMP_SCORE,2215,GO:0072350,2.0695e-01,4.0000e+01
IMP_SCORE,2216,GO:0030838,2.0691e-01,2.6000e+01
IMP_SCORE,2217,GO:0043230,2.0690e-01,9.0500e+02
IMP_SCORE,2218,GO:1901136,2.0690e-01,1.2100e+02
IMP_SCORE,2219,GO:0050995,2.0686e-01,2.5000e+01
IMP_SCORE,2220,GO:0071375,2.0683e-01,5.8000e+01
IMP_SCORE,2221,GO:0045662,2.0677e-01,8.0000e+00
IMP_SCORE,2222,GO:0032780,2.0676e-01,1.6000e+01
IMP_SCORE,2223,GO:0008637,2.0674e-01,3.8000e+01
IMP_SCORE,2224,GO:0070997,2.0668e-01,2.9000e+01
IMP_SCORE,2225,GO:0048147,2.0665e-01,3.3000e+01
IMP_SCORE,2226,GO:0051646,2.0663e-01,1.2000e+01
IMP_SCORE,2227,GO:0030198,2.0663e-01,1.9000e+02
IMP_SCORE,2228,GO:0051347,2.0651e-01,1.3000e+02
IMP_SCORE,2229,GO:0045596,2.0647e-01,2.0900e+02
IMP_SCORE,2230,GO:0042221,2.0646e-01,6.9900e+02
IMP_SCORE,2231,GO:1902106,2.0640e-01,6.9000e+01
IMP_SCORE,2232,GO:0035176,2.0636e-01,4.0000e+01
IMP_SCORE,2233,GO:0072503,2.0628e-01,8.6000e+01
IMP_SCORE,2234,GO:0060337,2.0627e-01,9.0000e+01
IMP_SCORE,2235,GO:1902667,2.0625e-01,7.0000e+00
IMP_SCORE,2236,GO:0035456,2.0614e-01,2.2000e+01
IMP_SCORE,2237,GO:0097066,2.0609e-01,2.0000e+01
IMP_SCORE,2238,GO:1903510,2.0609e-01,8.0000e+01
IMP_SCORE,2239,GO:0010212,2.0608e-01,5.8000e+01
IMP_SCORE,2240,GO:1900180,2.0606e-01,6.4000e+01
IMP_SCORE,2241,GO:1990782,2.0600e-01,6.0000e+01
IMP_SCORE,2242,GO:0005545,2.0595e-01,4.7000e+01
IMP_SCORE,2243,GO:0006586,2.0590e-01,1.3000e+01
IMP_SCORE,2244,GO:0008201,2.0581e-01,1.2200e+02
IMP_SCORE,2245,GO:0042383,2.0578e-01,1.0100e+02
IMP_SCORE,2246,GO:0002218,2.0577e-01,6.6000e+01
IMP_SCORE,2247,GO:0042744,2.0576e-01,1.0000e+01
IMP_SCORE,2248,GO:0019755,2.0574e-01,2.6000e+01
IMP_SCORE,2249,GO:0070661,2.0569e-01,2.1000e+01
IMP_SCORE,2250,GO:0051222,2.0562e-01,1.0600e+02
IMP_SCORE,2251,GO:0030513,2.0559e-01,2.4000e+01
IMP_SCORE,2252,GO:0007411,2.0559e-01,1.4500e+02
IMP_SCORE,2253,GO:0035580,2.0558e-01,4.2000e+01
IMP_SCORE,2254,GO:1900750,2.0557e-01,1.7000e+01
IMP_SCORE,2255,GO:0070016,2.0556e-01,5.0000e+00
IMP_SCORE,2256,GO:1903859,2.0554e-01,2.1000e+01
IMP_SCORE,2257,GO:0045944,2.0549e-01,1.5700e+02
IMP_SCORE,2258,GO:0007492,2.0544e-01,5.0000e+00
IMP_SCORE,2259,GO:0045956,2.0541e-01,1.8000e+01
IMP_SCORE,2260,GO:0001227,2.0535e-01,5.6000e+01
IMP_SCORE,2261,GO:0030195,2.0529e-01,2.2000e+01
IMP_SCORE,2262,GO:1903429,2.0526e-01,1.4000e+01
IMP_SCORE,2263,GO:0061572,2.0522e-01,3.8000e+01
IMP_SCORE,2264,GO:0009605,2.0513e-01,4.4400e+02
IMP_SCORE,2265,GO:0016776,2.0504e-01,3.7000e+01
IMP_SCORE,2266,GO:0031532,2.0501e-01,2.9000e+01
IMP_SCORE,2267,GO:0008156,2.0494e-01,2.2000e+01
IMP_SCORE,2268,GO:0007200,2.0491e-01,5.0000e+01
IMP_SCORE,2269,GO:0042169,2.0488e-01,3.1000e+01
IMP_SCORE,2270,GO:0007052,2.0485e-01,3.8000e+01
IMP_SCORE,2271,GO:0044344,2.0481e-01,1.7000e+01
IMP_SCORE,2272,GO:0006954,2.0476e-01,2.2700e+02
IMP_SCORE,2273,GO:0030427,2.0475e-01,8.8000e+01
IMP_SCORE,2274,GO:0044444,2.0475e-01,1.5900e+03
IMP_SCORE,2275,GO:0005886,2.0456e-01,1.6860e+03
IMP_SCORE,2276,GO:0072091,2.0455e-01,3.1000e+01
IMP_SCORE,2277,GO:0002283,2.0455e-01,1.2100e+02
IMP_SCORE,2278,GO:0046824,2.0455e-01,2.1000e+01
IMP_SCORE,2279,GO:0048017,2.0447e-01,4.2000e+01
IMP_SCORE,2280,GO:1901476,2.0446e-01,3.6000e+01
IMP_SCORE,2281,GO:0032091,2.0444e-01,4.0000e+01
IMP_SCORE,2282,GO:0001934,2.0434e-01,1.4800e+02
IMP_SCORE,2283,GO:0005876,2.0433e-01,1.6000e+01
IMP_SCORE,2284,GO:0043523,2.0433e-01,5.9000e+01
IMP_SCORE,2285,GO:0046459,2.0423e-01,8.0000e+00
IMP_SCORE,2286,GO:0002703,2.0419e-01,5.2000e+01
IMP_SCORE,2287,GO:1903322,2.0401e-01,3.7000e+01
IMP_SCORE,2288,GO:0032269,2.0396e-01,2.1600e+02
IMP_SCORE,2289,GO:0090174,2.0394e-01,3.1000e+01
IMP_SCORE,2290,GO:1905953,2.0391e-01,1.5000e+01
IMP_SCORE,2291,GO:0031579,2.0387e-01,1.1000e+01
IMP_SCORE,2292,GO:0035902,2.0382e-01,1.2000e+01
IMP_SCORE,2293,GO:0010950,2.0381e-01,3.6000e+01
IMP_SCORE,2294,GO:0051453,2.0380e-01,4.5000e+01
IMP_SCORE,2295,GO:0045579,2.0379e-01,7.0000e+00
IMP_SCORE,2296,GO:0006941,2.0375e-01,3.6000e+01
IMP_SCORE,2297,GO:0043648,2.0374e-01,7.2000e+01
IMP_SCORE,2298,GO:0031092,2.0373e-01,1.2000e+01
IMP_SCORE,2299,GO:0031652,2.0369e-01,4.0000e+00
IMP_SCORE,2300,GO:0004407,2.0364e-01,1.5000e+01
IMP_SCORE,2301,GO:0032647,2.0362e-01,8.0000e+00
IMP_SCORE,2302,GO:0061138,2.0362e-01,4.2000e+01
IMP_SCORE,2303,GO:0051220,2.0361e-01,1.1000e+01
IMP_SCORE,2304,GO:0005080,2.0360e-01,3.1000e+01
IMP_SCORE,2305,GO:0019585,2.0360e-01,1.9000e+01
IMP_SCORE,2306,GO:1901989,2.0357e-01,2.6000e+01
IMP_SCORE,2307,GO:0021954,2.0346e-01,1.6000e+01
IMP_SCORE,2308,GO:0010770,2.0345e-01,3.3000e+01
IMP_SCORE,2309,GO:0006958,2.0342e-01,6.4000e+01
IMP_SCORE,2310,GO:0031228,2.0336e-01,5.5000e+01
IMP_SCORE,2311,GO:1900746,2.0336e-01,7.0000e+00
IMP_SCORE,2312,GO:0019934,2.0335e-01,3.0000e+00
IMP_SCORE,2313,GO:0001948,2.0328e-01,6.1000e+01
IMP_SCORE,2314,GO:0031400,2.0325e-01,1.4400e+02
IMP_SCORE,2315,GO:0045940,2.0325e-01,1.2000e+01
IMP_SCORE,2316,GO:0010821,2.0325e-01,8.0000e+01
IMP_SCORE,2317,GO:0043302,2.0323e-01,1.4000e+01
IMP_SCORE,2318,GO:0005794,2.0318e-01,6.1600e+02
IMP_SCORE,2319,GO:0032462,2.0316e-01,1.3000e+01
IMP_SCORE,2320,GO:0098805,2.0315e-01,5.1600e+02
IMP_SCORE,2321,GO:0051099,2.0311e-01,2.5000e+01
IMP_SCORE,2322,GO:0016301,2.0308e-01,2.4800e+02
IMP_SCORE,2323,GO:0016810,2.0306e-01,1.5700e+02
IMP_SCORE,2324,GO:0031058,2.0286e-01,2.7000e+01
IMP_SCORE,2325,GO:0045761,2.0280e-01,8.0000e+00
IMP_SCORE,2326,GO:0030169,2.0280e-01,6.0000e+00
IMP_SCORE,2327,GO:0045619,2.0274e-01,4.4000e+01
IMP_SCORE,2328,GO:0045121,2.0272e-01,1.4600e+02
IMP_SCORE,2329,GO:0009164,2.0270e-01,2.0000e+01
IMP_SCORE,2330,GO:0010975,2.0267e-01,1.2200e+02
IMP_SCORE,2331,GO:0016502,2.0267e-01,2.8000e+01
IMP_SCORE,2332,GO:0031902,2.0264e-01,1.0400e+02
IMP_SCORE,2333,GO:0009887,2.0257e-01,1.5500e+02
IMP_SCORE,2334,GO:0001516,2.0247e-01,1.7000e+01
IMP_SCORE,2335,GO:0044446,2.0246e-01,1.5310e+03
IMP_SCORE,2336,GO:0071385,2.0243e-01,2.4000e+01
IMP_SCORE,2337,GO:0043122,2.0232e-01,1.3300e+02
IMP_SCORE,2338,GO:0045089,2.0224e-01,7.2000e+01
IMP_SCORE,2339,GO:0006468,2.0221e-01,1.9700e+02
IMP_SCORE,2340,GO:0008347,2.0220e-01,2.6000e+01
IMP_SCORE,2341,GO:0019321,2.0212e-01,1.1000e+01
IMP_SCORE,2342,GO:0002768,2.0210e-01,1.0600e+02
IMP_SCORE,2343,GO:0002576,2.0204e-01,1.0400e+02
IMP_SCORE,2344,GO:1904035,2.0203e-01,1.7000e+01
IMP_SCORE,2345,GO:0050806,2.0202e-01,5.0000e+01
IMP_SCORE,2346,GO:0045072,2.0196e-01,7.0000e+00
IMP_SCORE,2347,GO:0070875,2.0191e-01,1.2000e+01
IMP_SCORE,2348,GO:0006739,2.0188e-01,2.8000e+01
IMP_SCORE,2349,GO:0021549,2.0186e-01,4.6000e+01
IMP_SCORE,2350,GO:0090288,2.0183e-01,4.4000e+01
IMP_SCORE,2351,GO:0035035,2.0181e-01,2.0000e+01
IMP_SCORE,2352,GO:0030145,2.0178e-01,6.3000e+01
IMP_SCORE,2353,GO:1902254,2.0178e-01,2.6000e+01
IMP_SCORE,2354,GO:0007596,2.0177e-01,9.9000e+01
IMP_SCORE,2355,GO:0044275,2.0173e-01,1.8000e+01
IMP_SCORE,2356,GO:0031503,2.0173e-01,3.5000e+01
IMP_SCORE,2357,GO:0007006,2.0165e-01,3.5000e+01
IMP_SCORE,2358,GO:0002221,2.0163e-01,6.2000e+01
IMP_SCORE,2359,GO:0033017,2.0161e-01,1.8000e+01
IMP_SCORE,2360,GO:0043177,2.0156e-01,1.2700e+02
IMP_SCORE,2361,GO:0051251,2.0156e-01,6.9000e+01
IMP_SCORE,2362,GO:0071248,2.0154e-01,8.7000e+01
IMP_SCORE,2363,GO:0051648,2.0147e-01,3.0000e+01
IMP_SCORE,2364,GO:0044453,2.0142e-01,9.0000e+00
IMP_SCORE,2365,GO:0032434,2.0141e-01,3.6000e+01
IMP_SCORE,2366,GO:0033005,2.0135e-01,1.1000e+01
IMP_SCORE,2367,GO:0031519,2.0132e-01,4.8000e+01
IMP_SCORE,2368,GO:0012507,2.0131e-01,5.0000e+01
IMP_SCORE,2369,GO:0009100,2.0131e-01,8.7000e+01
IMP_SCORE,2370,GO:0008206,2.0130e-01,3.1000e+01
IMP_SCORE,2371,GO:0019787,2.0127e-01,1.8600e+02
IMP_SCORE,2372,GO:0030667,2.0126e-01,1.2300e+02
IMP_SCORE,2373,GO:0009250,2.0111e-01,6.0000e+00
IMP_SCORE,2374,GO:0009925,2.0105e-01,2.5000e+01
IMP_SCORE,2375,GO:0009897,2.0105e-01,1.9800e+02
IMP_SCORE,2376,GO:0051642,2.0095e-01,1.2000e+01
IMP_SCORE,2377,GO:0005764,2.0094e-01,2.3000e+02
IMP_SCORE,2378,GO:0048306,2.0092e-01,1.0700e+02
IMP_SCORE,2379,GO:0009260,2.0087e-01,3.0000e+01
IMP_SCORE,2380,GO:0018202,2.0086e-01,1.0000e+01
IMP_SCORE,2381,GO:0097153,2.0086e-01,2.7000e+01
IMP_SCORE,2382,GO:0009179,2.0085e-01,2.7000e+01
IMP_SCORE,2383,GO:0043574,2.0078e-01,1.4000e+01
IMP_SCORE,2384,GO:0030799,2.0078e-01,3.8000e+01
IMP_SCORE,2385,GO:0045191,2.0075e-01,8.0000e+00
IMP_SCORE,2386,GO:0030175,2.0073e-01,9.0000e+01
IMP_SCORE,2387,GO:0010875,2.0070e-01,1.0000e+01
IMP_SCORE,2388,GO:0014069,2.0069e-01,1.2800e+02
IMP_SCORE,2389,GO:0015278,2.0066e-01,5.0000e+00
IMP_SCORE,2390,GO:0060090,2.0060e-01,9.7000e+01
IMP_SCORE,2391,GO:0031984,2.0059e-01,1.3900e+02
IMP_SCORE,2392,GO:0030431,2.0052e-01,1.4000e+01
IMP_SCORE,2393,GO:0099568,2.0051e-01,1.8800e+02
IMP_SCORE,2394,GO:0098876,2.0049e-01,4.9000e+01
IMP_SCORE,2395,GO:0099623,2.0043e-01,6.0000e+00
IMP_SCORE,2396,GO:0004672,2.0043e-01,1.9200e+02
IMP_SCORE,2397,GO:0044322,2.0042e-01,7.0000e+00
IMP_SCORE,2398,GO:0072164,2.0038e-01,2.6000e+01
IMP_SCORE,2399,GO:0004653,2.0038e-01,4.0000e+01
IMP_SCORE,2400,GO:0051403,2.0037e-01,2.7000e+01
IMP_SCORE,2401,GO:0021766,2.0036e-01,4.9000e+01
IMP_SCORE,2402,GO:0051156,2.0027e-01,1.4000e+01
IMP_SCORE,2403,GO:0051047,2.0027e-01,8.5000e+01
IMP_SCORE,2404,GO:0070405,2.0021e-01,3.0000e+01
IMP_SCORE,2405,GO:0035578,2.0018e-01,8.3000e+01
IMP_SCORE,2406,GO:0045930,2.0016e-01,6.3000e+01
IMP_SCORE,2407,GO:0019887,2.0013e-01,8.1000e+01
IMP_SCORE,2408,GO:0035239,2.0010e-01,4.4000e+01
IMP_SCORE,2409,GO:0001659,2.0005e-01,6.0000e+00
IMP_SCORE,2410,GO:0043277,2.0004e-01,1.8000e+01
IMP_SCORE,2411,GO:0001736,2.0002e-01,1.0000e+01
IMP_SCORE,2412,GO:0030424,1.9998e-01,1.5700e+02
IMP_SCORE,2413,GO:0044089,1.9995e-01,1.6400e+02
IMP_SCORE,2414,GO:0050672,1.9993e-01,3.1000e+01
IMP_SCORE,2415,GO:0080134,1.9989e-01,3.4400e+02
IMP_SCORE,2416,GO:0006665,1.9984e-01,1.1500e+02
IMP_SCORE,2417,GO:0046486,1.9973e-01,1.6200e+02
IMP_SCORE,2418,GO:0032994,1.9971e-01,4.5000e+01
IMP_SCORE,2419,GO:0099537,1.9970e-01,1.6100e+02
IMP_SCORE,2420,GO:0006297,1.9969e-01,8.0000e+00
IMP_SCORE,2421,GO:0045834,1.9965e-01,2.4000e+01
IMP_SCORE,2422,GO:0016645,1.9964e-01,4.0000e+01
IMP_SCORE,2423,GO:0045197,1.9961e-01,3.0000e+01
IMP_SCORE,2424,GO:0009081,1.9956e-01,4.7000e+01
IMP_SCORE,2425,GO:0042734,1.9954e-01,3.4000e+01
IMP_SCORE,2426,GO:0022898,1.9948e-01,7.3000e+01
IMP_SCORE,2427,GO:0014066,1.9946e-01,5.8000e+01
IMP_SCORE,2428,GO:0044406,1.9941e-01,5.0000e+00
IMP_SCORE,2429,GO:0000790,1.9939e-01,6.0000e+01
IMP_SCORE,2430,GO:0050729,1.9933e-01,5.3000e+01
IMP_SCORE,2431,GO:0048148,1.9932e-01,6.0000e+00
IMP_SCORE,2432,GO:0019886,1.9927e-01,7.3000e+01
IMP_SCORE,2433,GO:0031668,1.9911e-01,5.9000e+01
IMP_SCORE,2434,GO:0005528,1.9907e-01,2.7000e+01
IMP_SCORE,2435,GO:0005791,1.9906e-01,3.7000e+01
IMP_SCORE,2436,GO:0006937,1.9897e-01,4.3000e+01
IMP_SCORE,2437,GO:0006672,1.9897e-01,8.2000e+01
IMP_SCORE,2438,GO:0008360,1.9894e-01,8.2000e+01
IMP_SCORE,2439,GO:0070059,1.9885e-01,7.0000e+00
IMP_SCORE,2440,GO:0032835,1.9884e-01,1.6000e+01
IMP_SCORE,2441,GO:0043408,1.9878e-01,1.6000e+02
IMP_SCORE,2442,GO:1990841,1.9877e-01,1.6000e+01
IMP_SCORE,2443,GO:0043097,1.9875e-01,1.0000e+01
IMP_SCORE,2444,GO:0032101,1.9874e-01,1.9400e+02
IMP_SCORE,2445,GO:0010605,1.9873e-01,3.8100e+02
IMP_SCORE,2446,GO:2000026,1.9873e-01,4.3000e+02
IMP_SCORE,2447,GO:0042772,1.9867e-01,1.0000e+01
IMP_SCORE,2448,GO:0044087,1.9865e-01,3.0600e+02
IMP_SCORE,2449,GO:0044422,1.9860e-01,1.5980e+03
IMP_SCORE,2450,GO:0050865,1.9860e-01,1.4500e+02
IMP_SCORE,2451,GO:0003012,1.9859e-01,1.4000e+02
IMP_SCORE,2452,GO:0070233,1.9858e-01,2.5000e+01
IMP_SCORE,2453,GO:0060252,1.9852e-01,5.0000e+00
IMP_SCORE,2454,GO:0045667,1.9849e-01,5.1000e+01
IMP_SCORE,2455,GO:0099501,1.9848e-01,8.0000e+01
IMP_SCORE,2456,GO:0021675,1.9841e-01,2.8000e+01
IMP_SCORE,2457,GO:0009308,1.9840e-01,6.0000e+01
IMP_SCORE,2458,GO:0006879,1.9830e-01,2.1000e+01
IMP_SCORE,2459,GO:0002791,1.9827e-01,1.0600e+02
IMP_SCORE,2460,GO:0042129,1.9824e-01,4.6000e+01
IMP_SCORE,2461,GO:0072524,1.9820e-01,7.4000e+01
IMP_SCORE,2462,GO:0048024,1.9818e-01,1.4000e+01
IMP_SCORE,2463,GO:0098662,1.9818e-01,1.3300e+02
IMP_SCORE,2464,GO:0045717,1.9812e-01,1.0000e+00
IMP_SCORE,2465,GO:0017157,1.9810e-01,5.4000e+01
IMP_SCORE,2466,GO:0003018,1.9806e-01,3.4000e+01
IMP_SCORE,2467,GO:0016020,1.9805e-01,2.3530e+03
IMP_SCORE,2468,GO:1903428,1.9803e-01,1.0000e+01
IMP_SCORE,2469,GO:0099131,1.9794e-01,1.8000e+01
IMP_SCORE,2470,GO:0002090,1.9791e-01,1.0000e+01
IMP_SCORE,2471,GO:0006569,1.9791e-01,1.2000e+01
IMP_SCORE,2472,GO:0006654,1.9790e-01,2.6000e+01
IMP_SCORE,2473,GO:0001667,1.9788e-01,5.7000e+01
IMP_SCORE,2474,GO:0010883,1.9780e-01,1.8000e+01
IMP_SCORE,2475,GO:0001846,1.9777e-01,2.4000e+01
IMP_SCORE,2476,GO:0004860,1.9776e-01,4.6000e+01
IMP_SCORE,2477,GO:0005160,1.9776e-01,8.0000e+00
IMP_SCORE,2478,GO:0050766,1.9775e-01,3.4000e+01
IMP_SCORE,2479,GO:0050732,1.9775e-01,2.2000e+01
IMP_SCORE,2480,GO:0071887,1.9767e-01,6.0000e+00
IMP_SCORE,2481,GO:0098852,1.9766e-01,2.6100e+02
IMP_SCORE,2482,GO:0006939,1.9759e-01,3.7000e+01
IMP_SCORE,2483,GO:0032409,1.9751e-01,1.0100e+02
IMP_SCORE,2484,GO:0007213,1.9741e-01,1.6000e+01
IMP_SCORE,2485,GO:0071383,1.9740e-01,2.6000e+01
IMP_SCORE,2486,GO:0000187,1.9729e-01,4.4000e+01
IMP_SCORE,2487,GO:0045058,1.9724e-01,2.0000e+01
IMP_SCORE,2488,GO:0007040,1.9722e-01,4.1000e+01
IMP_SCORE,2489,GO:0001657,1.9714e-01,2.5000e+01
IMP_SCORE,2490,GO:2000351,1.9712e-01,2.3000e+01
IMP_SCORE,2491,GO:0007626,1.9712e-01,9.2000e+01
IMP_SCORE,2492,GO:0045104,1.9708e-01,2.5000e+01
IMP_SCORE,2493,GO:2000758,1.9705e-01,1.5000e+01
IMP_SCORE,2494,GO:0018216,1.9703e-01,1.9000e+01
IMP_SCORE,2495,GO:1903050,1.9703e-01,5.2000e+01
IMP_SCORE,2496,GO:1901890,1.9700e-01,1.1000e+01
IMP_SCORE,2497,GO:0044723,1.9696e-01,1.8200e+02
IMP_SCORE,2498,GO:0036230,1.9695e-01,1.0600e+02
IMP_SCORE,2499,GO:0002460,1.9692e-01,3.4000e+01
IMP_SCORE,2500,GO:0051298,1.9688e-01,1.5000e+01
IMP_SCORE,2501,GO:0010972,1.9681e-01,1.8000e+01
IMP_SCORE,2502,GO:0003009,1.9678e-01,1.7000e+01
IMP_SCORE,2503,GO:0061003,1.9675e-01,5.0000e+00
IMP_SCORE,2504,GO:0070423,1.9672e-01,8.0000e+00
IMP_SCORE,2505,GO:0005272,1.9672e-01,1.9000e+01
IMP_SCORE,2506,GO:0031329,1.9671e-01,2.0900e+02
IMP_SCORE,2507,GO:1902882,1.9669e-01,2.8000e+01
IMP_SCORE,2508,GO:0042127,1.9669e-01,5.3800e+02
IMP_SCORE,2509,GO:0034708,1.9662e-01,2.8000e+01
IMP_SCORE,2510,GO:0043034,1.9661e-01,6.3000e+01
IMP_SCORE,2511,GO:0005739,1.9661e-01,7.0000e+02
IMP_SCORE,2512,GO:0090005,1.9654e-01,7.0000e+00
IMP_SCORE,2513,GO:0006417,1.9651e-01,8.7000e+01
IMP_SCORE,2514,GO:0070741,1.9649e-01,1.0000e+01
IMP_SCORE,2515,GO:0019362,1.9645e-01,4.8000e+01
IMP_SCORE,2516,GO:0048870,1.9639e-01,3.6800e+02
IMP_SCORE,2517,GO:0050746,1.9638e-01,6.0000e+00
IMP_SCORE,2518,GO:0031344,1.9634e-01,1.9500e+02
IMP_SCORE,2519,GO:0045275,1.9633e-01,2.0000e+00
IMP_SCORE,2520,GO:0001071,1.9632e-01,3.0100e+02
IMP_SCORE,2521,GO:0048638,1.9628e-01,7.5000e+01
IMP_SCORE,2522,GO:1902692,1.9627e-01,2.0000e+01
IMP_SCORE,2523,GO:0032400,1.9616e-01,5.0000e+00
IMP_SCORE,2524,GO:0006406,1.9616e-01,2.1000e+01
IMP_SCORE,2525,GO:0004842,1.9613e-01,1.8500e+02
IMP_SCORE,2526,GO:0048002,1.9603e-01,1.0000e+02
IMP_SCORE,2527,GO:1902107,1.9601e-01,2.9000e+01
IMP_SCORE,2528,GO:0016303,1.9600e-01,1.2000e+01
IMP_SCORE,2529,GO:0045687,1.9590e-01,3.4000e+01
IMP_SCORE,2530,GO:0032693,1.9590e-01,1.3000e+01
IMP_SCORE,2531,GO:0033628,1.9586e-01,3.7000e+01
IMP_SCORE,2532,GO:0006959,1.9580e-01,1.2200e+02
IMP_SCORE,2533,GO:0016055,1.9576e-01,1.0400e+02
IMP_SCORE,2534,GO:0045762,1.9574e-01,7.0000e+00
IMP_SCORE,2535,GO:0019674,1.9571e-01,2.8000e+01
IMP_SCORE,2536,GO:1900048,1.9568e-01,1.8000e+01
IMP_SCORE,2537,GO:0019233,1.9566e-01,2.6000e+01
IMP_SCORE,2538,GO:0010508,1.9563e-01,3.2000e+01
IMP_SCORE,2539,GO:0007166,1.9562e-01,7.4100e+02
IMP_SCORE,2540,GO:0010001,1.9562e-01,6.1000e+01
IMP_SCORE,2541,GO:0006342,1.9559e-01,1.9000e+01
IMP_SCORE,2542,GO:0097480,1.9554e-01,1.8000e+01
IMP_SCORE,2543,GO:2001273,1.9551e-01,1.4000e+01
IMP_SCORE,2544,GO:0035235,1.9548e-01,2.2000e+01
IMP_SCORE,2545,GO:0051494,1.9547e-01,6.1000e+01
IMP_SCORE,2546,GO:0010893,1.9543e-01,1.2000e+01
IMP_SCORE,2547,GO:0006936,1.9535e-01,1.2700e+02
IMP_SCORE,2548,GO:1902105,1.9531e-01,1.1600e+02
IMP_SCORE,2549,GO:1903830,1.9526e-01,2.8000e+01
IMP_SCORE,2550,GO:0072341,1.9522e-01,9.2000e+01
IMP_SCORE,2551,GO:0010765,1.9522e-01,2.3000e+01
IMP_SCORE,2552,GO:0046474,1.9522e-01,9.0000e+01
IMP_SCORE,2553,GO:0006308,1.9521e-01,9.0000e+00
IMP_SCORE,2554,GO:0007163,1.9521e-01,8.5000e+01
IMP_SCORE,2555,GO:0045475,1.9518e-01,1.5000e+01
IMP_SCORE,2556,GO:0050662,1.9512e-01,1.3000e+02
IMP_SCORE,2557,GO:1903532,1.9509e-01,7.5000e+01
IMP_SCORE,2558,GO:0043030,1.9508e-01,7.0000e+00
IMP_SCORE,2559,GO:0046851,1.9501e-01,6.0000e+00
IMP_SCORE,2560,GO:0032496,1.9500e-01,1.1700e+02
IMP_SCORE,2561,GO:0070887,1.9496e-01,4.2000e+02
IMP_SCORE,2562,GO:0045912,1.9493e-01,2.1000e+01
IMP_SCORE,2563,GO:0015295,1.9487e-01,3.1000e+01
IMP_SCORE,2564,GO:0060147,1.9483e-01,5.0000e+00
IMP_SCORE,2565,GO:0030335,1.9473e-01,1.0100e+02
IMP_SCORE,2566,GO:1902936,1.9466e-01,7.2000e+01
IMP_SCORE,2567,GO:0071407,1.9462e-01,7.2000e+01
IMP_SCORE,2568,GO:0001775,1.9460e-01,2.8500e+02
IMP_SCORE,2569,GO:0060021,1.9446e-01,3.3000e+01
IMP_SCORE,2570,GO:0051128,1.9445e-01,6.6900e+02
IMP_SCORE,2571,GO:0030837,1.9437e-01,1.8000e+01
IMP_SCORE,2572,GO:1904353,1.9433e-01,2.9000e+01
IMP_SCORE,2573,GO:0048484,1.9432e-01,9.0000e+00
IMP_SCORE,2574,GO:0007409,1.9429e-01,1.0000e+02
IMP_SCORE,2575,GO:0050770,1.9427e-01,3.6000e+01
IMP_SCORE,2576,GO:0000122,1.9426e-01,1.3300e+02
IMP_SCORE,2577,GO:0048709,1.9425e-01,2.8000e+01
IMP_SCORE,2578,GO:0030228,1.9419e-01,2.0000e+01
IMP_SCORE,2579,GO:0043410,1.9404e-01,8.0000e+01
IMP_SCORE,2580,GO:0032727,1.9403e-01,1.3000e+01
IMP_SCORE,2581,GO:0031968,1.9400e-01,1.7100e+02
IMP_SCORE,2582,GO:0043434,1.9399e-01,8.7000e+01
IMP_SCORE,2583,GO:0000291,1.9396e-01,7.0000e+00
IMP_SCORE,2584,GO:0030659,1.9395e-01,2.9300e+02
IMP_SCORE,2585,GO:0044767,1.9391e-01,1.2650e+03
IMP_SCORE,2586,GO:0097485,1.9383e-01,1.6200e+02
IMP_SCORE,2587,GO:0030496,1.9373e-01,1.2700e+02
IMP_SCORE,2588,GO:0006631,1.9367e-01,1.3600e+02
IMP_SCORE,2589,GO:0044765,1.9366e-01,5.2100e+02
IMP_SCORE,2590,GO:0032946,1.9364e-01,3.2000e+01
IMP_SCORE,2591,GO:1905477,1.9364e-01,4.7000e+01
IMP_SCORE,2592,GO:0018105,1.9362e-01,5.5000e+01
IMP_SCORE,2593,GO:0055001,1.9361e-01,6.3000e+01
IMP_SCORE,2594,GO:0051254,1.9361e-01,2.1600e+02
IMP_SCORE,2595,GO:0030855,1.9357e-01,1.1600e+02
IMP_SCORE,2596,GO:0005767,1.9352e-01,2.1000e+01
IMP_SCORE,2597,GO:0019511,1.9350e-01,6.0000e+00
IMP_SCORE,2598,GO:0005154,1.9347e-01,1.7000e+01
IMP_SCORE,2599,GO:0044458,1.9345e-01,1.0000e+01
IMP_SCORE,2600,GO:0097435,1.9343e-01,1.3200e+02
IMP_SCORE,2601,GO:0034330,1.9337e-01,1.4400e+02
IMP_SCORE,2602,GO:0010721,1.9335e-01,9.9000e+01
IMP_SCORE,2603,GO:0001541,1.9332e-01,1.7000e+01
IMP_SCORE,2604,GO:0005737,1.9326e-01,1.8280e+03
IMP_SCORE,2605,GO:0016773,1.9325e-01,2.3100e+02
IMP_SCORE,2606,GO:0001756,1.9312e-01,1.4000e+01
IMP_SCORE,2607,GO:0030141,1.9310e-01,1.5500e+02
IMP_SCORE,2608,GO:1902680,1.9305e-01,1.8100e+02
IMP_SCORE,2609,GO:0002208,1.9301e-01,7.0000e+00
IMP_SCORE,2610,GO:0046597,1.9300e-01,2.0000e+01
IMP_SCORE,2611,GO:0019048,1.9296e-01,1.6000e+01
IMP_SCORE,2612,GO:0035254,1.9291e-01,1.0000e+01
IMP_SCORE,2613,GO:0030662,1.9282e-01,7.6000e+01
IMP_SCORE,2614,GO:0099601,1.9282e-01,1.5000e+01
IMP_SCORE,2615,GO:0019373,1.9278e-01,1.2000e+01
IMP_SCORE,2616,GO:0042101,1.9277e-01,7.0000e+00
IMP_SCORE,2617,GO:0050878,1.9275e-01,1.6400e+02
IMP_SCORE,2618,GO:0032814,1.9273e-01,1.8000e+01
IMP_SCORE,2619,GO:0019198,1.9273e-01,2.0000e+01
IMP_SCORE,2620,GO:0098586,1.9271e-01,5.0000e+00
IMP_SCORE,2621,GO:0001890,1.9266e-01,3.1000e+01
IMP_SCORE,2622,GO:0031967,1.9254e-01,1.5800e+02
IMP_SCORE,2623,GO:0042415,1.9248e-01,1.0000e+01
IMP_SCORE,2624,GO:1901522,1.9248e-01,6.0000e+00
IMP_SCORE,2625,GO:0008528,1.9246e-01,6.6000e+01
IMP_SCORE,2626,GO:2001222,1.9246e-01,8.0000e+00
IMP_SCORE,2627,GO:0001158,1.9242e-01,3.8000e+01
IMP_SCORE,2628,GO:0007165,1.9230e-01,1.1390e+03
IMP_SCORE,2629,GO:0005759,1.9228e-01,2.0900e+02
IMP_SCORE,2630,GO:0048260,1.9228e-01,1.3000e+01
IMP_SCORE,2631,GO:1904590,1.9225e-01,3.6000e+01
IMP_SCORE,2632,GO:0008655,1.9225e-01,7.0000e+00
IMP_SCORE,2633,GO:0032692,1.9221e-01,1.0000e+00
IMP_SCORE,2634,GO:0050873,1.9220e-01,3.4000e+01
IMP_SCORE,2635,GO:0000302,1.9217e-01,4.8000e+01
IMP_SCORE,2636,GO:0060716,1.9215e-01,4.0000e+00
IMP_SCORE,2637,GO:0051603,1.9214e-01,1.2800e+02
IMP_SCORE,2638,GO:0010638,1.9213e-01,1.7200e+02
IMP_SCORE,2639,GO:0007067,1.9209e-01,1.1100e+02
IMP_SCORE,2640,GO:0009310,1.9207e-01,4.0000e+01
IMP_SCORE,2641,GO:0002863,1.9207e-01,9.0000e+00
IMP_SCORE,2642,GO:0050880,1.9201e-01,3.3000e+01
IMP_SCORE,2643,GO:0051341,1.9200e-01,2.1000e+01
IMP_SCORE,2644,GO:0050776,1.9195e-01,3.5100e+02
IMP_SCORE,2645,GO:0071241,1.9191e-01,6.7000e+01
IMP_SCORE,2646,GO:0001910,1.9190e-01,2.0000e+01
IMP_SCORE,2647,GO:1903037,1.9190e-01,1.0700e+02
IMP_SCORE,2648,GO:0030203,1.9189e-01,8.4000e+01
IMP_SCORE,2649,GO:0009410,1.9188e-01,1.3000e+01
IMP_SCORE,2650,GO:0051898,1.9184e-01,1.9000e+01
IMP_SCORE,2651,GO:0099132,1.9184e-01,1.1000e+01
IMP_SCORE,2652,GO:0006897,1.9182e-01,3.4200e+02
IMP_SCORE,2653,GO:0045669,1.9164e-01,3.3000e+01
IMP_SCORE,2654,GO:0044437,1.9160e-01,3.3100e+02
IMP_SCORE,2655,GO:0043900,1.9159e-01,1.3700e+02
IMP_SCORE,2656,GO:0051336,1.9149e-01,4.3200e+02
IMP_SCORE,2657,GO:0008238,1.9148e-01,1.5700e+02
IMP_SCORE,2658,GO:0051094,1.9148e-01,3.1100e+02
IMP_SCORE,2659,GO:1902531,1.9145e-01,4.1200e+02
IMP_SCORE,2660,GO:0046928,1.9139e-01,2.1000e+01
IMP_SCORE,2661,GO:0048545,1.9131e-01,6.4000e+01
IMP_SCORE,2662,GO:0046165,1.9127e-01,4.3000e+01
IMP_SCORE,2663,GO:0015347,1.9126e-01,4.9000e+01
IMP_SCORE,2664,GO:0042981,1.9126e-01,4.2300e+02
IMP_SCORE,2665,GO:0051457,1.9126e-01,1.3000e+01
IMP_SCORE,2666,GO:0016444,1.9126e-01,1.4000e+01
IMP_SCORE,2667,GO:1900024,1.9125e-01,1.8000e+01
IMP_SCORE,2668,GO:0055076,1.9124e-01,6.2000e+01
IMP_SCORE,2669,GO:0010648,1.9124e-01,3.2200e+02
IMP_SCORE,2670,GO:0098590,1.9115e-01,5.0300e+02
IMP_SCORE,2671,GO:0006270,1.9113e-01,1.1000e+01
IMP_SCORE,2672,GO:0022834,1.9108e-01,8.1000e+01
IMP_SCORE,2673,GO:0071242,1.9108e-01,8.0000e+00
IMP_SCORE,2674,GO:0044390,1.9106e-01,6.0000e+00
IMP_SCORE,2675,GO:0030120,1.9105e-01,3.5000e+01
IMP_SCORE,2676,GO:0097546,1.9097e-01,1.6000e+01
IMP_SCORE,2677,GO:0000226,1.9094e-01,1.5300e+02
IMP_SCORE,2678,GO:0016790,1.9092e-01,5.3000e+01
IMP_SCORE,2679,GO:0030426,1.9091e-01,7.3000e+01
IMP_SCORE,2680,GO:0045981,1.9088e-01,1.7000e+01
IMP_SCORE,2681,GO:0051573,1.9087e-01,1.0000e+00
IMP_SCORE,2682,GO:0000724,1.9087e-01,1.5000e+01
IMP_SCORE,2683,GO:0072599,1.9087e-01,2.4000e+01
IMP_SCORE,2684,GO:1904037,1.9086e-01,1.0000e+01
IMP_SCORE,2685,GO:1902652,1.9084e-01,6.8000e+01
IMP_SCORE,2686,GO:0043015,1.9080e-01,2.1000e+01
IMP_SCORE,2687,GO:0010830,1.9076e-01,4.0000e+01
IMP_SCORE,2688,GO:0044057,1.9074e-01,1.6800e+02
IMP_SCORE,2689,GO:0006735,1.9067e-01,1.2000e+01
IMP_SCORE,2690,GO:0045742,1.9065e-01,1.2000e+01
IMP_SCORE,2691,GO:0019003,1.9061e-01,3.9000e+01
IMP_SCORE,2692,GO:0070265,1.9056e-01,3.4000e+01
IMP_SCORE,2693,GO:0030072,1.9055e-01,1.8000e+01
IMP_SCORE,2694,GO:0042325,1.9053e-01,2.1300e+02
IMP_SCORE,2695,GO:1903706,1.9042e-01,1.2900e+02
IMP_SCORE,2696,GO:0019884,1.9036e-01,1.0200e+02
IMP_SCORE,2697,GO:0016477,1.9032e-01,3.3800e+02
IMP_SCORE,2698,GO:0072163,1.9030e-01,2.6000e+01
IMP_SCORE,2699,GO:0002889,1.9022e-01,1.5000e+01
IMP_SCORE,2700,GO:0005979,1.9019e-01,1.5000e+01
IMP_SCORE,2701,GO:0000731,1.9017e-01,1.1000e+01
IMP_SCORE,2702,GO:0030665,1.9008e-01,5.3000e+01
IMP_SCORE,2703,GO:0004197,1.9008e-01,8.2000e+01
IMP_SCORE,2704,GO:0061620,1.9005e-01,1.3000e+01
IMP_SCORE,2705,GO:0090257,1.9004e-01,5.7000e+01
IMP_SCORE,2706,GO:0030334,1.8999e-01,2.0900e+02
IMP_SCORE,2707,GO:0071354,1.8999e-01,5.0000e+00
IMP_SCORE,2708,GO:0051129,1.8994e-01,1.8200e+02
IMP_SCORE,2709,GO:0051017,1.8994e-01,3.8000e+01
IMP_SCORE,2710,GO:0031952,1.8990e-01,2.1000e+01
IMP_SCORE,2711,GO:0002793,1.8987e-01,5.5000e+01
IMP_SCORE,2712,GO:2001243,1.8986e-01,1.8000e+01
IMP_SCORE,2713,GO:0017080,1.8986e-01,4.2000e+01
IMP_SCORE,2714,GO:0045931,1.8986e-01,3.2000e+01
IMP_SCORE,2715,GO:0010288,1.8985e-01,1.4000e+01
IMP_SCORE,2716,GO:0016796,1.8980e-01,1.5000e+01
IMP_SCORE,2717,GO:0043292,1.8979e-01,4.1000e+01
IMP_SCORE,2718,GO:0033612,1.8978e-01,7.0000e+00
IMP_SCORE,2719,GO:0000904,1.8970e-01,5.7000e+01
IMP_SCORE,2720,GO:0061135,1.8969e-01,9.4000e+01
IMP_SCORE,2721,GO:0055025,1.8966e-01,5.0000e+00
IMP_SCORE,2722,GO:0008106,1.8966e-01,7.0000e+00
IMP_SCORE,2723,GO:0099024,1.8963e-01,3.5000e+01
IMP_SCORE,2724,GO:0017144,1.8961e-01,2.4000e+01
IMP_SCORE,2725,GO:0030864,1.8961e-01,3.1000e+01
IMP_SCORE,2726,GO:0090662,1.8954e-01,1.9000e+01
IMP_SCORE,2727,GO:1901135,1.8953e-01,2.9500e+02
IMP_SCORE,2728,GO:0030669,1.8941e-01,3.5000e+01
IMP_SCORE,2729,GO:0032403,1.8938e-01,4.4100e+02
IMP_SCORE,2730,GO:0048878,1.8937e-01,2.6800e+02
IMP_SCORE,2731,GO:0044448,1.8934e-01,6.7000e+01
IMP_SCORE,2732,GO:2001244,1.8934e-01,2.0000e+01
IMP_SCORE,2733,GO:0061098,1.8932e-01,2.4000e+01
IMP_SCORE,2734,GO:0006044,1.8928e-01,1.7000e+01
IMP_SCORE,2735,GO:0098901,1.8927e-01,1.5000e+01
IMP_SCORE,2736,GO:0045624,1.8926e-01,9.0000e+00
IMP_SCORE,2737,GO:0002209,1.8924e-01,1.7000e+01
IMP_SCORE,2738,GO:1901987,1.8917e-01,8.1000e+01
IMP_SCORE,2739,GO:0008144,1.8917e-01,8.4000e+01
IMP_SCORE,2740,GO:0071277,1.8911e-01,3.8000e+01
IMP_SCORE,2741,GO:0051050,1.8907e-01,2.2100e+02
IMP_SCORE,2742,GO:0070664,1.8903e-01,2.9000e+01
IMP_SCORE,2743,GO:0005452,1.8902e-01,3.0000e+01
IMP_SCORE,2744,GO:0043457,1.8900e-01,1.6000e+01
IMP_SCORE,2745,GO:0051016,1.8893e-01,8.0000e+00
IMP_SCORE,2746,GO:0071361,1.8891e-01,4.0000e+00
IMP_SCORE,2747,GO:2000811,1.8890e-01,8.0000e+00
IMP_SCORE,2748,GO:0046456,1.8884e-01,2.7000e+01
IMP_SCORE,2749,GO:0004674,1.8873e-01,1.2500e+02
IMP_SCORE,2750,GO:0022600,1.8872e-01,3.1000e+01
IMP_SCORE,2751,GO:0035198,1.8870e-01,7.0000e+00
IMP_SCORE,2752,GO:0014070,1.8869e-01,2.2700e+02
IMP_SCORE,2753,GO:0048266,1.8864e-01,1.4000e+01
IMP_SCORE,2754,GO:0002764,1.8860e-01,1.5400e+02
IMP_SCORE,2755,GO:0071625,1.8857e-01,9.0000e+00
IMP_SCORE,2756,GO:0001085,1.8856e-01,5.0000e+01
IMP_SCORE,2757,GO:0050778,1.8855e-01,1.7900e+02
IMP_SCORE,2758,GO:0035770,1.8854e-01,1.0100e+02
IMP_SCORE,2759,GO:0044550,1.8844e-01,4.0000e+00
IMP_SCORE,2760,GO:0061640,1.8843e-01,1.8000e+01
IMP_SCORE,2761,GO:0035987,1.8841e-01,1.7000e+01
IMP_SCORE,2762,GO:0071392,1.8839e-01,1.7000e+01
IMP_SCORE,2763,GO:0043009,1.8839e-01,5.0000e+01
IMP_SCORE,2764,GO:0045860,1.8835e-01,9.9000e+01
IMP_SCORE,2765,GO:0031034,1.8832e-01,6.0000e+00
IMP_SCORE,2766,GO:0048167,1.8831e-01,5.8000e+01
IMP_SCORE,2767,GO:0000795,1.8828e-01,1.2000e+01
IMP_SCORE,2768,GO:0048664,1.8824e-01,1.3000e+01
IMP_SCORE,2769,GO:0009063,1.8823e-01,8.6000e+01
IMP_SCORE,2770,GO:2000171,1.8820e-01,1.9000e+01
IMP_SCORE,2771,GO:0001106,1.8815e-01,1.4000e+01
IMP_SCORE,2772,GO:0030511,1.8813e-01,9.0000e+00
IMP_SCORE,2773,GO:0019439,1.8812e-01,1.6100e+02
IMP_SCORE,2774,GO:0019438,1.8807e-01,2.5300e+02
IMP_SCORE,2775,GO:0001228,1.8797e-01,8.2000e+01
IMP_SCORE,2776,GO:0006082,1.8796e-01,3.2500e+02
IMP_SCORE,2777,GO:0070293,1.8794e-01,1.1000e+01
IMP_SCORE,2778,GO:0021846,1.8793e-01,5.0000e+00
IMP_SCORE,2779,GO:0050866,1.8792e-01,4.3000e+01
IMP_SCORE,2780,GO:0017075,1.8784e-01,1.5000e+01
IMP_SCORE,2781,GO:2001237,1.8777e-01,4.6000e+01
IMP_SCORE,2782,GO:0046578,1.8777e-01,9.0000e+01
IMP_SCORE,2783,GO:0002262,1.8774e-01,1.3000e+01
IMP_SCORE,2784,GO:0021952,1.8766e-01,8.0000e+00
IMP_SCORE,2785,GO:0035641,1.8765e-01,1.8000e+01
IMP_SCORE,2786,GO:0010869,1.8760e-01,6.0000e+00
IMP_SCORE,2787,GO:0043233,1.8755e-01,4.6700e+02
IMP_SCORE,2788,GO:0004714,1.8751e-01,4.6000e+01
IMP_SCORE,2789,GO:0046128,1.8748e-01,3.5000e+01
IMP_SCORE,2790,GO:0014911,1.8746e-01,1.6000e+01
IMP_SCORE,2791,GO:0071326,1.8746e-01,2.0000e+01
IMP_SCORE,2792,GO:0002701,1.8745e-01,6.0000e+00
IMP_SCORE,2793,GO:0007368,1.8745e-01,2.6000e+01
IMP_SCORE,2794,GO:0072661,1.8741e-01,1.1000e+01
IMP_SCORE,2795,GO:0032677,1.8736e-01,2.4000e+01
IMP_SCORE,2796,GO:0050830,1.8732e-01,2.5000e+01
IMP_SCORE,2797,GO:0098636,1.8719e-01,4.2000e+01
IMP_SCORE,2798,GO:1901020,1.8716e-01,6.0000e+00
IMP_SCORE,2799,GO:0034702,1.8711e-01,1.4600e+02
IMP_SCORE,2800,GO:0004602,1.8710e-01,3.0000e+01
IMP_SCORE,2801,GO:1903201,1.8704e-01,1.7000e+01
IMP_SCORE,2802,GO:0035097,1.8704e-01,3.6000e+01
IMP_SCORE,2803,GO:0012505,1.8703e-01,1.6800e+02
IMP_SCORE,2804,GO:0032535,1.8703e-01,9.0000e+01
IMP_SCORE,2805,GO:0070167,1.8701e-01,4.2000e+01
IMP_SCORE,2806,GO:0015276,1.8700e-01,8.5000e+01
IMP_SCORE,2807,GO:0015250,1.8699e-01,1.4000e+01
IMP_SCORE,2808,GO:0048646,1.8698e-01,2.8000e+02
IMP_SCORE,2809,GO:0010675,1.8695e-01,3.9000e+01
IMP_SCORE,2810,GO:0031982,1.8690e-01,1.0720e+03
IMP_SCORE,2811,GO:0001707,1.8681e-01,1.1000e+01
IMP_SCORE,2812,GO:0042572,1.8680e-01,2.9000e+01
IMP_SCORE,2813,GO:0046457,1.8679e-01,2.7000e+01
IMP_SCORE,2814,GO:0050431,1.8679e-01,4.3000e+01
IMP_SCORE,2815,GO:0045653,1.8678e-01,2.0000e+00
IMP_SCORE,2816,GO:0009108,1.8669e-01,6.6000e+01
IMP_SCORE,2817,GO:0090568,1.8669e-01,2.8000e+01
IMP_SCORE,2818,GO:0060627,1.8668e-01,1.2900e+02
IMP_SCORE,2819,GO:0010647,1.8667e-01,3.4100e+02
IMP_SCORE,2820,GO:0016485,1.8661e-01,1.2900e+02
IMP_SCORE,2821,GO:0009719,1.8659e-01,2.6100e+02
IMP_SCORE,2822,GO:0097517,1.8658e-01,1.8000e+01
IMP_SCORE,2823,GO:0010977,1.8657e-01,7.2000e+01
IMP_SCORE,2824,GO:0071801,1.8654e-01,4.0000e+01
IMP_SCORE,2825,GO:0040018,1.8653e-01,6.0000e+00
IMP_SCORE,2826,GO:0030206,1.8653e-01,7.0000e+00
IMP_SCORE,2827,GO:1901361,1.8651e-01,1.3800e+02
IMP_SCORE,2828,GO:0032945,1.8651e-01,3.3000e+01
IMP_SCORE,2829,GO:0042605,1.8651e-01,2.8000e+01
IMP_SCORE,2830,GO:0006805,1.8650e-01,1.0700e+02
IMP_SCORE,2831,GO:2000826,1.8648e-01,1.6000e+01
IMP_SCORE,2832,GO:0000794,1.8644e-01,2.4000e+01
IMP_SCORE,2833,GO:0007528,1.8643e-01,6.0000e+00
IMP_SCORE,2834,GO:0035591,1.8643e-01,5.1000e+01
IMP_SCORE,2835,GO:0046364,1.8637e-01,2.5000e+01
IMP_SCORE,2836,GO:0015682,1.8630e-01,1.4000e+01
IMP_SCORE,2837,GO:0042287,1.8627e-01,2.7000e+01
IMP_SCORE,2838,GO:0046467,1.8624e-01,6.3000e+01
IMP_SCORE,2839,GO:2001257,1.8623e-01,4.8000e+01
IMP_SCORE,2840,GO:2000060,1.8622e-01,8.0000e+00
IMP_SCORE,2841,GO:0060314,1.8615e-01,6.0000e+00
IMP_SCORE,2842,GO:0016641,1.8614e-01,1.5000e+01
IMP_SCORE,2843,GO:0051393,1.8610e-01,2.2000e+01
IMP_SCORE,2844,GO:0014904,1.8609e-01,2.3000e+01
IMP_SCORE,2845,GO:0008021,1.8608e-01,7.5000e+01
IMP_SCORE,2846,GO:0016879,1.8605e-01,2.2000e+01
IMP_SCORE,2847,GO:0006694,1.8599e-01,6.7000e+01
IMP_SCORE,2848,GO:0044283,1.8596e-01,1.7100e+02
IMP_SCORE,2849,GO:0050658,1.8593e-01,7.2000e+01
IMP_SCORE,2850,GO:0042470,1.8591e-01,7.7000e+01
IMP_SCORE,2851,GO:1900373,1.8589e-01,1.1000e+01
IMP_SCORE,2852,GO:0072330,1.8589e-01,8.3000e+01
IMP_SCORE,2853,GO:0035810,1.8587e-01,2.0000e+00
IMP_SCORE,2854,GO:0035150,1.8586e-01,3.8000e+01
IMP_SCORE,2855,GO:1902253,1.8582e-01,1.9000e+01
IMP_SCORE,2856,GO:0030029,1.8582e-01,1.6500e+02
IMP_SCORE,2857,GO:0039694,1.8581e-01,4.0000e+00
IMP_SCORE,2858,GO:0035004,1.8574e-01,1.2000e+01
IMP_SCORE,2859,GO:1901186,1.8573e-01,1.5000e+01
IMP_SCORE,2860,GO:0001816,1.8572e-01,3.0000e+01
IMP_SCORE,2861,GO:0051023,1.8567e-01,1.4000e+01
IMP_SCORE,2862,GO:0090307,1.8566e-01,1.6000e+01
IMP_SCORE,2863,GO:0046174,1.8565e-01,1.2000e+01
IMP_SCORE,2864,GO:0007229,1.8561e-01,7.5000e+01
IMP_SCORE,2865,GO:0007140,1.8546e-01,1.5000e+01
IMP_SCORE,2866,GO:0043331,1.8545e-01,2.1000e+01
IMP_SCORE,2867,GO:0021782,1.8543e-01,4.0000e+01
IMP_SCORE,2868,GO:0030955,1.8543e-01,2.1000e+01
IMP_SCORE,2869,GO:0005874,1.8540e-01,2.2800e+02
IMP_SCORE,2870,GO:0036037,1.8539e-01,8.0000e+00
IMP_SCORE,2871,GO:0005881,1.8533e-01,5.1000e+01
IMP_SCORE,2872,GO:0031362,1.8532e-01,2.3000e+01
IMP_SCORE,2873,GO:0030947,1.8531e-01,1.7000e+01
IMP_SCORE,2874,GO:0016274,1.8531e-01,1.7000e+01
IMP_SCORE,2875,GO:0050714,1.8530e-01,6.0000e+01
IMP_SCORE,2876,GO:0002009,1.8527e-01,8.6000e+01
IMP_SCORE,2877,GO:0044459,1.8526e-01,1.0200e+03
IMP_SCORE,2878,GO:0004298,1.8519e-01,2.3000e+01
IMP_SCORE,2879,GO:1903205,1.8514e-01,9.0000e+00
IMP_SCORE,2880,GO:0019215,1.8511e-01,1.7000e+01
IMP_SCORE,2881,GO:0022602,1.8510e-01,2.2000e+01
IMP_SCORE,2882,GO:0071564,1.8510e-01,5.0000e+00
IMP_SCORE,2883,GO:0046635,1.8506e-01,1.8000e+01
IMP_SCORE,2884,GO:0030148,1.8502e-01,5.2000e+01
IMP_SCORE,2885,GO:1901616,1.8495e-01,3.5000e+01
IMP_SCORE,2886,GO:0007613,1.8488e-01,8.3000e+01
IMP_SCORE,2887,GO:0043154,1.8488e-01,1.7000e+01
IMP_SCORE,2888,GO:0051962,1.8486e-01,1.4000e+02
IMP_SCORE,2889,GO:0016614,1.8484e-01,1.3600e+02
IMP_SCORE,2890,GO:0045047,1.8478e-01,1.4000e+01
IMP_SCORE,2891,GO:0030295,1.8476e-01,3.6000e+01
IMP_SCORE,2892,GO:0031122,1.8474e-01,1.0000e+01
IMP_SCORE,2893,GO:0002685,1.8469e-01,4.5000e+01
IMP_SCORE,2894,GO:2000050,1.8464e-01,1.5000e+01
IMP_SCORE,2895,GO:0042692,1.8463e-01,2.1000e+01
IMP_SCORE,2896,GO:0048641,1.8462e-01,1.8000e+01
IMP_SCORE,2897,GO:0005070,1.8457e-01,5.2000e+01
IMP_SCORE,2898,GO:0042552,1.8456e-01,8.6000e+01
IMP_SCORE,2899,GO:0015672,1.8453e-01,1.5700e+02
IMP_SCORE,2900,GO:0004869,1.8451e-01,5.0000e+01
IMP_SCORE,2901,GO:0005542,1.8445e-01,6.0000e+00
IMP_SCORE,2902,GO:0006140,1.8442e-01,4.4000e+01
IMP_SCORE,2903,GO:0051716,1.8440e-01,6.9600e+02
IMP_SCORE,2904,GO:0009127,1.8438e-01,1.2000e+01
IMP_SCORE,2905,GO:2000146,1.8438e-01,8.4000e+01
IMP_SCORE,2906,GO:0002474,1.8436e-01,6.7000e+01
IMP_SCORE,2907,GO:0042800,1.8432e-01,6.0000e+00
IMP_SCORE,2908,GO:0045309,1.8430e-01,1.7000e+01
IMP_SCORE,2909,GO:0070613,1.8425e-01,5.9000e+01
IMP_SCORE,2910,GO:0032543,1.8421e-01,3.1000e+01
IMP_SCORE,2911,GO:0050795,1.8419e-01,2.7000e+01
IMP_SCORE,2912,GO:0043226,1.8416e-01,1.5500e+03
IMP_SCORE,2913,GO:0007417,1.8410e-01,1.3900e+02
IMP_SCORE,2914,GO:0010324,1.8409e-01,4.5000e+01
IMP_SCORE,2915,GO:0006047,1.8400e-01,4.2000e+01
IMP_SCORE,2916,GO:1903391,1.8398e-01,2.2000e+01
IMP_SCORE,2917,GO:0033045,1.8394e-01,6.0000e+00
IMP_SCORE,2918,GO:1901657,1.8389e-01,7.3000e+01
IMP_SCORE,2919,GO:0050820,1.8389e-01,2.3000e+01
IMP_SCORE,2920,GO:0006600,1.8381e-01,3.0000e+01
IMP_SCORE,2921,GO:0055021,1.8379e-01,7.0000e+00
IMP_SCORE,2922,GO:0002726,1.8373e-01,4.0000e+00
IMP_SCORE,2923,GO:0007062,1.8373e-01,4.1000e+01
IMP_SCORE,2924,GO:0009896,1.8368e-01,8.8000e+01
IMP_SCORE,2925,GO:0030154,1.8364e-01,7.0600e+02
IMP_SCORE,2926,GO:0001942,1.8358e-01,1.6000e+01
IMP_SCORE,2927,GO:1903555,1.8354e-01,4.2000e+01
IMP_SCORE,2928,GO:0043954,1.8353e-01,2.0000e+01
IMP_SCORE,2929,GO:0071498,1.8347e-01,1.0000e+01
IMP_SCORE,2930,GO:0006040,1.8347e-01,8.1000e+01
IMP_SCORE,2931,GO:0043124,1.8342e-01,3.3000e+01
IMP_SCORE,2932,GO:0060612,1.8338e-01,2.0000e+01
IMP_SCORE,2933,GO:0097708,1.8332e-01,5.1200e+02
IMP_SCORE,2934,GO:0006730,1.8328e-01,5.7000e+01
IMP_SCORE,2935,GO:0051248,1.8327e-01,2.3000e+02
IMP_SCORE,2936,GO:0042327,1.8315e-01,1.7300e+02
IMP_SCORE,2937,GO:0097061,1.8312e-01,7.0000e+00
IMP_SCORE,2938,GO:0000977,1.8300e-01,1.0000e+02
IMP_SCORE,2939,GO:0048713,1.8299e-01,2.4000e+01
IMP_SCORE,2940,GO:0031674,1.8298e-01,1.9000e+01
IMP_SCORE,2941,GO:0051187,1.8291e-01,1.5000e+01
IMP_SCORE,2942,GO:0051259,1.8277e-01,2.3000e+02
IMP_SCORE,2943,GO:0035136,1.8272e-01,2.8000e+01
IMP_SCORE,2944,GO:0046854,1.8263e-01,4.3000e+01
IMP_SCORE,2945,GO:0019320,1.8259e-01,2.1000e+01
IMP_SCORE,2946,GO:0030038,1.8258e-01,1.8000e+01
IMP_SCORE,2947,GO:0050657,1.8258e-01,6.0000e+01
IMP_SCORE,2948,GO:0090277,1.8258e-01,3.1000e+01
IMP_SCORE,2949,GO:1901615,1.8253e-01,1.8900e+02
IMP_SCORE,2950,GO:0017015,1.8252e-01,3.7000e+01
IMP_SCORE,2951,GO:0034766,1.8252e-01,1.0000e+01
IMP_SCORE,2952,GO:0006294,1.8248e-01,6.0000e+00
IMP_SCORE,2953,GO:0009607,1.8238e-01,3.1300e+02
IMP_SCORE,2954,GO:0032060,1.8233e-01,1.3000e+01
IMP_SCORE,2955,GO:0044763,1.8231e-01,1.4150e+03
IMP_SCORE,2956,GO:0046395,1.8224e-01,1.2700e+02
IMP_SCORE,2957,GO:0097193,1.8221e-01,4.5000e+01
IMP_SCORE,2958,GO:0005887,1.8221e-01,7.9800e+02
IMP_SCORE,2959,GO:0032387,1.8220e-01,5.0000e+01
IMP_SCORE,2960,GO:0008285,1.8219e-01,2.9100e+02
IMP_SCORE,2961,GO:1901565,1.8214e-01,2.2000e+02
IMP_SCORE,2962,GO:0099600,1.8214e-01,3.8000e+02
IMP_SCORE,2963,GO:0002544,1.8213e-01,1.1000e+01
IMP_SCORE,2964,GO:0032891,1.8209e-01,9.0000e+00
IMP_SCORE,2965,GO:0032270,1.8206e-01,2.3200e+02
IMP_SCORE,2966,GO:0060850,1.8205e-01,6.0000e+00
IMP_SCORE,2967,GO:0034364,1.8203e-01,4.6000e+01
IMP_SCORE,2968,GO:0043228,1.8202e-01,9.9500e+02
IMP_SCORE,2969,GO:0042307,1.8200e-01,1.1000e+01
IMP_SCORE,2970,GO:0050886,1.8198e-01,9.0000e+00
IMP_SCORE,2971,GO:0021700,1.8197e-01,6.8000e+01
IMP_SCORE,2972,GO:1902905,1.8192e-01,6.1000e+01
IMP_SCORE,2973,GO:0012506,1.8186e-01,2.9500e+02
IMP_SCORE,2974,GO:0010632,1.8185e-01,4.8000e+01
IMP_SCORE,2975,GO:0010959,1.8185e-01,1.3100e+02
IMP_SCORE,2976,GO:0045321,1.8183e-01,2.1600e+02
IMP_SCORE,2977,GO:0060544,1.8181e-01,5.0000e+00
IMP_SCORE,2978,GO:0002577,1.8169e-01,1.6000e+01
IMP_SCORE,2979,GO:0042599,1.8168e-01,2.5000e+01
IMP_SCORE,2980,GO:0003407,1.8168e-01,6.0000e+00
IMP_SCORE,2981,GO:0000118,1.8167e-01,2.2000e+01
IMP_SCORE,2982,GO:0023057,1.8166e-01,2.9800e+02
IMP_SCORE,2983,GO:0048193,1.8165e-01,1.2500e+02
IMP_SCORE,2984,GO:0061448,1.8163e-01,3.3000e+01
IMP_SCORE,2985,GO:0019903,1.8163e-01,5.0000e+01
IMP_SCORE,2986,GO:1902495,1.8162e-01,1.6700e+02
IMP_SCORE,2987,GO:0009066,1.8161e-01,5.6000e+01
IMP_SCORE,2988,GO:0022406,1.8148e-01,1.0100e+02
IMP_SCORE,2989,GO:0097191,1.8147e-01,3.4000e+01
IMP_SCORE,2990,GO:0051917,1.8146e-01,8.0000e+00
IMP_SCORE,2991,GO:0031090,1.8145e-01,8.8700e+02
IMP_SCORE,2992,GO:0001773,1.8139e-01,1.1000e+01
IMP_SCORE,2993,GO:0016229,1.8136e-01,2.5000e+01
IMP_SCORE,2994,GO:0006259,1.8134e-01,2.0700e+02
IMP_SCORE,2995,GO:0032418,1.8133e-01,2.0000e+01
IMP_SCORE,2996,GO:0030173,1.8131e-01,4.6000e+01
IMP_SCORE,2997,GO:0006970,1.8127e-01,5.7000e+01
IMP_SCORE,2998,GO:0000975,1.8126e-01,1.5800e+02
IMP_SCORE,2999,GO:0034284,1.8125e-01,4.7000e+01
IMP_SCORE,3000,GO:0000979,1.8121e-01,2.3000e+01
IMP_SCORE,3001,GO:0006664,1.8118e-01,9.6000e+01
IMP_SCORE,3002,GO:0043065,1.8116e-01,1.6500e+02
IMP_SCORE,3003,GO:0070229,1.8116e-01,3.4000e+01
IMP_SCORE,3004,GO:0045936,1.8110e-01,1.4200e+02
IMP_SCORE,3005,GO:0030162,1.8103e-01,1.9100e+02
IMP_SCORE,3006,GO:0032991,1.8103e-01,1.4550e+03
IMP_SCORE,3007,GO:0009967,1.8101e-01,3.0500e+02
IMP_SCORE,3008,GO:0045240,1.8101e-01,2.2000e+01
IMP_SCORE,3009,GO:1903034,1.8098e-01,4.2000e+01
IMP_SCORE,3010,GO:0050707,1.8096e-01,4.9000e+01
IMP_SCORE,3011,GO:0036464,1.8095e-01,1.1400e+02
IMP_SCORE,3012,GO:0051437,1.8094e-01,6.0000e+00
IMP_SCORE,3013,GO:0009968,1.8092e-01,2.9400e+02
IMP_SCORE,3014,GO:0060119,1.8092e-01,1.5000e+01
IMP_SCORE,3015,GO:0008195,1.8086e-01,4.7000e+01
IMP_SCORE,3016,GO:0002832,1.8076e-01,1.8000e+01
IMP_SCORE,3017,GO:0051241,1.8074e-01,2.7900e+02
IMP_SCORE,3018,GO:2000425,1.8068e-01,1.3000e+01
IMP_SCORE,3019,GO:1901678,1.8066e-01,1.1000e+01
IMP_SCORE,3020,GO:0008239,1.8062e-01,2.1000e+01
IMP_SCORE,3021,GO:0005783,1.8061e-01,6.6400e+02
IMP_SCORE,3022,GO:0007223,1.8058e-01,2.2000e+01
IMP_SCORE,3023,GO:0099572,1.8052e-01,1.1500e+02
IMP_SCORE,3024,GO:0006909,1.8051e-01,6.8000e+01
IMP_SCORE,3025,GO:0061045,1.8049e-01,3.6000e+01
IMP_SCORE,3026,GO:0002042,1.8047e-01,1.5000e+01
IMP_SCORE,3027,GO:0030670,1.8046e-01,3.9000e+01
IMP_SCORE,3028,GO:0032970,1.8045e-01,1.0000e+02
IMP_SCORE,3029,GO:0051703,1.8045e-01,3.7000e+01
IMP_SCORE,3030,GO:0035556,1.8032e-01,5.2000e+02
IMP_SCORE,3031,GO:0008283,1.8029e-01,3.1200e+02
IMP_SCORE,3032,GO:0019722,1.8028e-01,2.9000e+01
IMP_SCORE,3033,GO:0001964,1.8025e-01,1.4000e+01
IMP_SCORE,3034,GO:0005741,1.8023e-01,1.2200e+02
IMP_SCORE,3035,GO:2000377,1.8019e-01,4.6000e+01
IMP_SCORE,3036,GO:0001505,1.8017e-01,7.8000e+01
IMP_SCORE,3037,GO:0010517,1.8017e-01,1.3000e+01
IMP_SCORE,3038,GO:0003705,1.8015e-01,3.7000e+01
IMP_SCORE,3039,GO:0048565,1.8012e-01,2.6000e+01
IMP_SCORE,3040,GO:0046982,1.8006e-01,2.3900e+02
IMP_SCORE,3041,GO:0032743,1.8005e-01,7.0000e+00
IMP_SCORE,3042,GO:0048791,1.8003e-01,1.1000e+01
IMP_SCORE,3043,GO:0043169,1.8003e-01,1.4820e+03
IMP_SCORE,3044,GO:0019935,1.8002e-01,1.3000e+01
IMP_SCORE,3045,GO:0099111,1.8001e-01,5.5000e+01
IMP_SCORE,3046,GO:1904029,1.8000e-01,3.7000e+01
IMP_SCORE,3047,GO:0016043,1.7997e-01,1.2210e+03
IMP_SCORE,3048,GO:0060562,1.7996e-01,2.7000e+01
IMP_SCORE,3049,GO:0050796,1.7995e-01,5.6000e+01
IMP_SCORE,3050,GO:0008187,1.7994e-01,6.0000e+00
IMP_SCORE,3051,GO:1903828,1.7993e-01,7.4000e+01
IMP_SCORE,3052,GO:0031970,1.7992e-01,6.6000e+01
IMP_SCORE,3053,GO:0009395,1.7991e-01,1.7000e+01
IMP_SCORE,3054,GO:0000280,1.7982e-01,1.3400e+02
IMP_SCORE,3055,GO:1903829,1.7981e-01,9.3000e+01
IMP_SCORE,3056,GO:0043167,1.7978e-01,1.6060e+03
IMP_SCORE,3057,GO:0042625,1.7975e-01,3.1000e+01
IMP_SCORE,3058,GO:0072329,1.7970e-01,7.6000e+01
IMP_SCORE,3059,GO:0032809,1.7969e-01,3.3000e+01
IMP_SCORE,3060,GO:0043027,1.7968e-01,1.6000e+01
IMP_SCORE,3061,GO:0032755,1.7957e-01,2.4000e+01
IMP_SCORE,3062,GO:0016835,1.7955e-01,1.3200e+02
IMP_SCORE,3063,GO:0015266,1.7953e-01,1.2000e+01
IMP_SCORE,3064,GO:0018108,1.7949e-01,5.8000e+01
IMP_SCORE,3065,GO:0001848,1.7948e-01,3.3000e+01
IMP_SCORE,3066,GO:0045333,1.7947e-01,3.0000e+01
IMP_SCORE,3067,GO:0034341,1.7941e-01,8.3000e+01
IMP_SCORE,3068,GO:0090734,1.7937e-01,1.7000e+01
IMP_SCORE,3069,GO:0042813,1.7929e-01,1.3000e+01
IMP_SCORE,3070,GO:0004707,1.7920e-01,1.4000e+01
IMP_SCORE,3071,GO:0043268,1.7919e-01,9.0000e+00
IMP_SCORE,3072,GO:0098552,1.7914e-01,2.3400e+02
IMP_SCORE,3073,GO:0036075,1.7910e-01,1.0000e+01
IMP_SCORE,3074,GO:0045747,1.7896e-01,1.8000e+01
IMP_SCORE,3075,GO:0010595,1.7893e-01,1.3000e+01
IMP_SCORE,3076,GO:0042577,1.7893e-01,3.6000e+01
IMP_SCORE,3077,GO:0050709,1.7889e-01,3.8000e+01
IMP_SCORE,3078,GO:0040008,1.7887e-01,2.8600e+02
IMP_SCORE,3079,GO:1901659,1.7887e-01,1.8000e+01
IMP_SCORE,3080,GO:0044708,1.7887e-01,1.8300e+02
IMP_SCORE,3081,GO:0019933,1.7887e-01,1.2000e+01
IMP_SCORE,3082,GO:0032502,1.7879e-01,1.4970e+03
IMP_SCORE,3083,GO:0098827,1.7875e-01,2.0000e+01
IMP_SCORE,3084,GO:0001914,1.7871e-01,1.3000e+01
IMP_SCORE,3085,GO:0010922,1.7870e-01,2.7000e+01
IMP_SCORE,3086,GO:0006998,1.7868e-01,2.5000e+01
IMP_SCORE,3087,GO:0045740,1.7866e-01,1.0000e+01
IMP_SCORE,3088,GO:0019184,1.7865e-01,1.8000e+01
IMP_SCORE,3089,GO:0051093,1.7863e-01,2.4600e+02
IMP_SCORE,3090,GO:2001251,1.7858e-01,1.2000e+01
IMP_SCORE,3091,GO:0043086,1.7853e-01,2.0600e+02
IMP_SCORE,3092,GO:0090557,1.7839e-01,8.0000e+00
IMP_SCORE,3093,GO:0090004,1.7839e-01,2.6000e+01
IMP_SCORE,3094,GO:0007010,1.7834e-01,3.6100e+02
IMP_SCORE,3095,GO:0055037,1.7830e-01,7.8000e+01
IMP_SCORE,3096,GO:0071384,1.7824e-01,1.7000e+01
IMP_SCORE,3097,GO:0004532,1.7824e-01,1.0000e+01
IMP_SCORE,3098,GO:0019865,1.7823e-01,4.8000e+01
IMP_SCORE,3099,GO:0001103,1.7821e-01,1.5000e+01
IMP_SCORE,3100,GO:0045088,1.7818e-01,1.0000e+02
IMP_SCORE,3101,GO:0097696,1.7818e-01,2.4000e+01
IMP_SCORE,3102,GO:0046148,1.7816e-01,2.2000e+01
IMP_SCORE,3103,GO:0090087,1.7814e-01,1.7700e+02
IMP_SCORE,3104,GO:0019207,1.7814e-01,6.6000e+01
IMP_SCORE,3105,GO:0006369,1.7814e-01,2.0000e+01
IMP_SCORE,3106,GO:0050678,1.7811e-01,7.3000e+01
IMP_SCORE,3107,GO:0043186,1.7810e-01,2.4000e+01
IMP_SCORE,3108,GO:0051155,1.7809e-01,2.1000e+01
IMP_SCORE,3109,GO:0032481,1.7809e-01,3.0000e+01
IMP_SCORE,3110,GO:0005198,1.7807e-01,5.2800e+02
IMP_SCORE,3111,GO:0051239,1.7806e-01,6.8700e+02
IMP_SCORE,3112,GO:0032098,1.7805e-01,7.0000e+00
IMP_SCORE,3113,GO:0032720,1.7802e-01,2.0000e+01
IMP_SCORE,3114,GO:0035195,1.7787e-01,1.9000e+01
IMP_SCORE,3115,GO:0044380,1.7785e-01,6.0000e+00
IMP_SCORE,3116,GO:0016638,1.7779e-01,1.9000e+01
IMP_SCORE,3117,GO:0022610,1.7778e-01,6.5200e+02
IMP_SCORE,3118,GO:0033194,1.7776e-01,1.1000e+01
IMP_SCORE,3119,GO:0021953,1.7776e-01,4.2000e+01
IMP_SCORE,3120,GO:0022617,1.7767e-01,6.7000e+01
IMP_SCORE,3121,GO:0033267,1.7761e-01,9.0000e+01
IMP_SCORE,3122,GO:0033077,1.7760e-01,6.0000e+00
IMP_SCORE,3123,GO:0048640,1.7759e-01,3.3000e+01
IMP_SCORE,3124,GO:0045893,1.7757e-01,1.8700e+02
IMP_SCORE,3125,GO:0010942,1.7756e-01,1.5200e+02
IMP_SCORE,3126,GO:0072331,1.7755e-01,4.5000e+01
IMP_SCORE,3127,GO:0031328,1.7748e-01,2.5900e+02
IMP_SCORE,3128,GO:0001701,1.7745e-01,5.7000e+01
IMP_SCORE,3129,GO:0090316,1.7743e-01,7.3000e+01
IMP_SCORE,3130,GO:0001067,1.7736e-01,1.7300e+02
IMP_SCORE,3131,GO:0010628,1.7729e-01,2.5900e+02
IMP_SCORE,3132,GO:0045732,1.7723e-01,5.6000e+01
IMP_SCORE,3133,GO:0051701,1.7723e-01,7.0000e+01
IMP_SCORE,3134,GO:0031369,1.7721e-01,4.9000e+01
IMP_SCORE,3135,GO:0051186,1.7718e-01,1.5000e+02
IMP_SCORE,3136,GO:1903039,1.7713e-01,6.7000e+01
IMP_SCORE,3137,GO:0072207,1.7704e-01,1.4000e+01
IMP_SCORE,3138,GO:0051147,1.7703e-01,9.1000e+01
IMP_SCORE,3139,GO:0045861,1.7700e-01,8.9000e+01
IMP_SCORE,3140,GO:0006644,1.7698e-01,1.5000e+02
IMP_SCORE,3141,GO:0051000,1.7697e-01,7.0000e+00
IMP_SCORE,3142,GO:0071803,1.7695e-01,3.5000e+01
IMP_SCORE,3143,GO:0061081,1.7694e-01,1.0000e+01
IMP_SCORE,3144,GO:0060291,1.7693e-01,2.7000e+01
IMP_SCORE,3145,GO:0007096,1.7687e-01,1.4000e+01
IMP_SCORE,3146,GO:0048856,1.7683e-01,1.1500e+03
IMP_SCORE,3147,GO:0097286,1.7682e-01,1.7000e+01
IMP_SCORE,3148,GO:0098815,1.7681e-01,1.3000e+01
IMP_SCORE,3149,GO:0044433,1.7677e-01,4.4000e+02
IMP_SCORE,3150,GO:0051247,1.7671e-01,2.4500e+02
IMP_SCORE,3151,GO:0007088,1.7663e-01,3.0000e+01
IMP_SCORE,3152,GO:0000060,1.7657e-01,1.0000e+01
IMP_SCORE,3153,GO:0016050,1.7655e-01,1.0600e+02
IMP_SCORE,3154,GO:0006366,1.7654e-01,1.5300e+02
IMP_SCORE,3155,GO:0015931,1.7653e-01,1.1200e+02
IMP_SCORE,3156,GO:0016021,1.7653e-01,1.4360e+03
IMP_SCORE,3157,GO:0042451,1.7652e-01,1.2000e+01
IMP_SCORE,3158,GO:0042133,1.7646e-01,4.1000e+01
IMP_SCORE,3159,GO:0036293,1.7645e-01,6.4000e+01
IMP_SCORE,3160,GO:0010970,1.7635e-01,3.7000e+01
IMP_SCORE,3161,GO:0045595,1.7635e-01,4.0600e+02
IMP_SCORE,3162,GO:0007179,1.7634e-01,2.4000e+01
IMP_SCORE,3163,GO:1901343,1.7633e-01,3.5000e+01
IMP_SCORE,3164,GO:0042398,1.7633e-01,4.9000e+01
IMP_SCORE,3165,GO:0048278,1.7632e-01,3.9000e+01
IMP_SCORE,3166,GO:0019222,1.7631e-01,6.9800e+02
IMP_SCORE,3167,GO:0000910,1.7628e-01,6.1000e+01
IMP_SCORE,3168,GO:0043621,1.7627e-01,4.7000e+01
IMP_SCORE,3169,GO:0001817,1.7624e-01,1.9900e+02
IMP_SCORE,3170,GO:0033238,1.7616e-01,1.7000e+01
IMP_SCORE,3171,GO:0019217,1.7613e-01,3.3000e+01
IMP_SCORE,3172,GO:0005125,1.7613e-01,2.1400e+02
IMP_SCORE,3173,GO:2000727,1.7611e-01,5.0000e+00
IMP_SCORE,3174,GO:0005200,1.7609e-01,1.5100e+02
IMP_SCORE,3175,GO:0033554,1.7608e-01,4.1000e+02
IMP_SCORE,3176,GO:0046929,1.7602e-01,5.0000e+00
IMP_SCORE,3177,GO:0008209,1.7601e-01,3.2000e+01
IMP_SCORE,3178,GO:0033127,1.7600e-01,7.0000e+00
IMP_SCORE,3179,GO:0050794,1.7599e-01,1.1270e+03
IMP_SCORE,3180,GO:0016469,1.7599e-01,1.6000e+01
IMP_SCORE,3181,GO:0034198,1.7592e-01,7.0000e+00
IMP_SCORE,3182,GO:0005230,1.7591e-01,3.0000e+01
IMP_SCORE,3183,GO:0006397,1.7591e-01,1.1900e+02
IMP_SCORE,3184,GO:0006913,1.7590e-01,7.1000e+01
IMP_SCORE,3185,GO:0010390,1.7587e-01,7.0000e+00
IMP_SCORE,3186,GO:0030207,1.7586e-01,1.5000e+01
IMP_SCORE,3187,GO:2001235,1.7585e-01,5.9000e+01
IMP_SCORE,3188,GO:0043383,1.7584e-01,2.0000e+00
IMP_SCORE,3189,GO:0038094,1.7579e-01,3.8000e+01
IMP_SCORE,3190,GO:0031330,1.7578e-01,3.9000e+01
IMP_SCORE,3191,GO:0048812,1.7577e-01,1.0200e+02
IMP_SCORE,3192,GO:0021884,1.7575e-01,8.0000e+00
IMP_SCORE,3193,GO:1902578,1.7574e-01,6.1900e+02
IMP_SCORE,3194,GO:0048534,1.7566e-01,5.6000e+01
IMP_SCORE,3195,GO:0017147,1.7564e-01,2.5000e+01
IMP_SCORE,3196,GO:0015804,1.7564e-01,2.6000e+01
IMP_SCORE,3197,GO:0005875,1.7556e-01,8.7000e+01
IMP_SCORE,3198,GO:0019899,1.7555e-01,9.2200e+02
IMP_SCORE,3199,GO:0016772,1.7555e-01,3.1800e+02
IMP_SCORE,3200,GO:0032206,1.7550e-01,2.2000e+01
IMP_SCORE,3201,GO:1904356,1.7548e-01,3.1000e+01
IMP_SCORE,3202,GO:0001977,1.7548e-01,8.0000e+00
IMP_SCORE,3203,GO:0005938,1.7548e-01,1.5700e+02
IMP_SCORE,3204,GO:0016702,1.7543e-01,3.0000e+01
IMP_SCORE,3205,GO:0042044,1.7538e-01,4.5000e+01
IMP_SCORE,3206,GO:0010629,1.7534e-01,2.1800e+02
IMP_SCORE,3207,GO:0019532,1.7533e-01,5.0000e+00
IMP_SCORE,3208,GO:0006688,1.7531e-01,3.5000e+01
IMP_SCORE,3209,GO:0006584,1.7526e-01,3.2000e+01
IMP_SCORE,3210,GO:0032733,1.7524e-01,1.0000e+01
IMP_SCORE,3211,GO:0016239,1.7521e-01,2.3000e+01
IMP_SCORE,3212,GO:0031331,1.7521e-01,8.0000e+01
IMP_SCORE,3213,GO:0010458,1.7519e-01,7.0000e+00
IMP_SCORE,3214,GO:0035265,1.7516e-01,1.1000e+01
IMP_SCORE,3215,GO:0007026,1.7511e-01,1.6000e+01
IMP_SCORE,3216,GO:0007043,1.7506e-01,7.0000e+01
IMP_SCORE,3217,GO:0008016,1.7505e-01,9.6000e+01
IMP_SCORE,3218,GO:0048522,1.7503e-01,8.2400e+02
IMP_SCORE,3219,GO:0030425,1.7502e-01,1.8300e+02
IMP_SCORE,3220,GO:0007268,1.7502e-01,1.5500e+02
IMP_SCORE,3221,GO:0008331,1.7500e-01,6.0000e+00
IMP_SCORE,3222,GO:2000401,1.7500e-01,1.9000e+01
IMP_SCORE,3223,GO:0019363,1.7498e-01,2.5000e+01
IMP_SCORE,3224,GO:0040012,1.7493e-01,2.1000e+02
IMP_SCORE,3225,GO:0004702,1.7492e-01,5.3000e+01
IMP_SCORE,3226,GO:0006635,1.7487e-01,3.3000e+01
IMP_SCORE,3227,GO:0001975,1.7485e-01,1.5000e+01
IMP_SCORE,3228,GO:0030687,1.7484e-01,2.4000e+01
IMP_SCORE,3229,GO:1903131,1.7484e-01,2.7000e+01
IMP_SCORE,3230,GO:0022603,1.7478e-01,2.8500e+02
IMP_SCORE,3231,GO:0043984,1.7474e-01,8.0000e+00
IMP_SCORE,3232,GO:0031023,1.7469e-01,3.1000e+01
IMP_SCORE,3233,GO:0015749,1.7467e-01,3.9000e+01
IMP_SCORE,3234,GO:0038127,1.7467e-01,4.8000e+01
IMP_SCORE,3235,GO:0072657,1.7466e-01,1.3400e+02
IMP_SCORE,3236,GO:0042769,1.7463e-01,2.7000e+01
IMP_SCORE,3237,GO:0007520,1.7463e-01,3.3000e+01
IMP_SCORE,3238,GO:0016342,1.7462e-01,1.0000e+01
IMP_SCORE,3239,GO:0044432,1.7460e-01,6.6200e+02
IMP_SCORE,3240,GO:0030030,1.7446e-01,2.7500e+02
IMP_SCORE,3241,GO:0008190,1.7444e-01,3.6000e+01
IMP_SCORE,3242,GO:0010640,1.7441e-01,9.0000e+00
IMP_SCORE,3243,GO:1901575,1.7433e-01,4.8200e+02
IMP_SCORE,3244,GO:0009628,1.7432e-01,3.6100e+02
IMP_SCORE,3245,GO:0007264,1.7427e-01,1.7900e+02
IMP_SCORE,3246,GO:1902275,1.7425e-01,4.3000e+01
IMP_SCORE,3247,GO:0044853,1.7422e-01,2.9000e+01
IMP_SCORE,3248,GO:0030449,1.7417e-01,2.8000e+01
IMP_SCORE,3249,GO:0010563,1.7417e-01,1.4500e+02
IMP_SCORE,3250,GO:0030534,1.7415e-01,1.0000e+02
IMP_SCORE,3251,GO:0006887,1.7414e-01,1.9200e+02
IMP_SCORE,3252,GO:0055074,1.7411e-01,1.0600e+02
IMP_SCORE,3253,GO:0030003,1.7410e-01,1.4200e+02
IMP_SCORE,3254,GO:0009987,1.7409e-01,1.1430e+03
IMP_SCORE,3255,GO:0006733,1.7402e-01,5.3000e+01
IMP_SCORE,3256,GO:0016577,1.7400e-01,2.8000e+01
IMP_SCORE,3257,GO:0001678,1.7399e-01,2.7000e+01
IMP_SCORE,3258,GO:1904680,1.7399e-01,3.9000e+01
IMP_SCORE,3259,GO:0002363,1.7396e-01,2.1000e+01
IMP_SCORE,3260,GO:1902580,1.7390e-01,1.7200e+02
IMP_SCORE,3261,GO:0061365,1.7389e-01,2.0000e+00
IMP_SCORE,3262,GO:0044271,1.7388e-01,3.5100e+02
IMP_SCORE,3263,GO:0072384,1.7387e-01,2.4000e+01
IMP_SCORE,3264,GO:0050801,1.7386e-01,1.9300e+02
IMP_SCORE,3265,GO:0005902,1.7383e-01,3.8000e+01
IMP_SCORE,3266,GO:0097202,1.7378e-01,7.0000e+00
IMP_SCORE,3267,GO:0030177,1.7375e-01,2.5000e+01
IMP_SCORE,3268,GO:0098588,1.7375e-01,6.7200e+02
IMP_SCORE,3269,GO:1903827,1.7371e-01,1.5700e+02
IMP_SCORE,3270,GO:0033572,1.7366e-01,1.6000e+01
IMP_SCORE,3271,GO:0017154,1.7360e-01,1.0000e+01
IMP_SCORE,3272,GO:0036092,1.7360e-01,1.1000e+01
IMP_SCORE,3273,GO:0033344,1.7353e-01,9.0000e+00
IMP_SCORE,3274,GO:0071514,1.7350e-01,1.5000e+01
IMP_SCORE,3275,GO:0089711,1.7331e-01,1.4000e+01
IMP_SCORE,3276,GO:1905517,1.7329e-01,8.0000e+00
IMP_SCORE,3277,GO:0005856,1.7325e-01,5.4300e+02
IMP_SCORE,3278,GO:0043069,1.7315e-01,2.3700e+02
IMP_SCORE,3279,GO:0009894,1.7313e-01,2.3000e+02
IMP_SCORE,3280,GO:0009893,1.7309e-01,4.5200e+02
IMP_SCORE,3281,GO:0043168,1.7309e-01,8.7600e+02
IMP_SCORE,3282,GO:0035639,1.7309e-01,4.7200e+02
IMP_SCORE,3283,GO:1901379,1.7305e-01,3.0000e+01
IMP_SCORE,3284,GO:0009167,1.7300e-01,4.7000e+01
IMP_SCORE,3285,GO:0019371,1.7292e-01,1.4000e+01
IMP_SCORE,3286,GO:0031647,1.7290e-01,1.0600e+02
IMP_SCORE,3287,GO:0001774,1.7287e-01,3.2000e+01
IMP_SCORE,3288,GO:0050308,1.7282e-01,2.0000e+00
IMP_SCORE,3289,GO:0044273,1.7280e-01,6.2000e+01
IMP_SCORE,3290,GO:0030048,1.7275e-01,4.2000e+01
IMP_SCORE,3291,GO:0046129,1.7275e-01,1.0000e+01
IMP_SCORE,3292,GO:0098857,1.7274e-01,1.3000e+02
IMP_SCORE,3293,GO:0045859,1.7273e-01,1.6000e+02
IMP_SCORE,3294,GO:0043085,1.7270e-01,3.8200e+02
IMP_SCORE,3295,GO:0007045,1.7268e-01,2.3000e+01
IMP_SCORE,3296,GO:0044425,1.7263e-01,1.5030e+03
IMP_SCORE,3297,GO:0034703,1.7260e-01,9.1000e+01
IMP_SCORE,3298,GO:0043066,1.7249e-01,2.3100e+02
IMP_SCORE,3299,GO:0016813,1.7249e-01,1.3000e+01
IMP_SCORE,3300,GO:0090596,1.7237e-01,3.1000e+01
IMP_SCORE,3301,GO:0032725,1.7237e-01,6.0000e+00
IMP_SCORE,3302,GO:0045935,1.7236e-01,2.2600e+02
IMP_SCORE,3303,GO:0005123,1.7235e-01,1.4000e+01
IMP_SCORE,3304,GO:0044270,1.7235e-01,1.1800e+02
IMP_SCORE,3305,GO:0004252,1.7234e-01,1.9800e+02
IMP_SCORE,3306,GO:2000463,1.7229e-01,7.0000e+00
IMP_SCORE,3307,GO:0090314,1.7229e-01,1.6000e+01
IMP_SCORE,3308,GO:0005819,1.7218e-01,1.0000e+02
IMP_SCORE,3309,GO:0060231,1.7217e-01,7.0000e+00
IMP_SCORE,3310,GO:0010043,1.7217e-01,7.3000e+01
IMP_SCORE,3311,GO:0009890,1.7210e-01,2.2800e+02
IMP_SCORE,3312,GO:0001558,1.7209e-01,1.9800e+02
IMP_SCORE,3313,GO:1904062,1.7209e-01,8.8000e+01
IMP_SCORE,3314,GO:0006355,1.7206e-01,3.4300e+02
IMP_SCORE,3315,GO:0010558,1.7202e-01,1.9300e+02
IMP_SCORE,3316,GO:0008284,1.7201e-01,2.9900e+02
IMP_SCORE,3317,GO:0006401,1.7201e-01,6.8000e+01
IMP_SCORE,3318,GO:0005102,1.7199e-01,8.8500e+02
IMP_SCORE,3319,GO:0006935,1.7196e-01,1.3400e+02
IMP_SCORE,3320,GO:0019221,1.7194e-01,2.1100e+02
IMP_SCORE,3321,GO:0060341,1.7193e-01,2.3300e+02
IMP_SCORE,3322,GO:0004722,1.7192e-01,3.7000e+01
IMP_SCORE,3323,GO:0002020,1.7181e-01,6.3000e+01
IMP_SCORE,3324,GO:0031929,1.7178e-01,7.0000e+00
IMP_SCORE,3325,GO:0002475,1.7178e-01,1.7000e+01
IMP_SCORE,3326,GO:0032008,1.7177e-01,8.0000e+00
IMP_SCORE,3327,GO:0016646,1.7177e-01,2.7000e+01
IMP_SCORE,3328,GO:0046394,1.7176e-01,1.4200e+02
IMP_SCORE,3329,GO:0046834,1.7174e-01,4.8000e+01
IMP_SCORE,3330,GO:0045056,1.7165e-01,6.0000e+00
IMP_SCORE,3331,GO:0006643,1.7160e-01,1.4300e+02
IMP_SCORE,3332,GO:1903507,1.7156e-01,1.8600e+02
IMP_SCORE,3333,GO:0016709,1.7153e-01,2.2000e+01
IMP_SCORE,3334,GO:0010468,1.7152e-01,4.7800e+02
IMP_SCORE,3335,GO:0032587,1.7149e-01,3.3000e+01
IMP_SCORE,3336,GO:0003730,1.7142e-01,2.6000e+01
IMP_SCORE,3337,GO:0031143,1.7136e-01,9.0000e+00
IMP_SCORE,3338,GO:0048365,1.7134e-01,2.4000e+01
IMP_SCORE,3339,GO:0032412,1.7134e-01,8.1000e+01
IMP_SCORE,3340,GO:0032845,1.7126e-01,4.4000e+01
IMP_SCORE,3341,GO:1990837,1.7124e-01,1.3700e+02
IMP_SCORE,3342,GO:0048513,1.7120e-01,5.0100e+02
IMP_SCORE,3343,GO:0032386,1.7119e-01,1.4900e+02
IMP_SCORE,3344,GO:0017156,1.7115e-01,3.1000e+01
IMP_SCORE,3345,GO:0030018,1.7115e-01,7.7000e+01
IMP_SCORE,3346,GO:0009408,1.7114e-01,8.5000e+01
IMP_SCORE,3347,GO:0061162,1.7114e-01,1.3000e+01
IMP_SCORE,3348,GO:0006875,1.7113e-01,1.3600e+02
IMP_SCORE,3349,GO:0031593,1.7107e-01,1.9000e+01
IMP_SCORE,3350,GO:0032846,1.7105e-01,5.3000e+01
IMP_SCORE,3351,GO:0006950,1.7105e-01,1.0130e+03
IMP_SCORE,3352,GO:0070013,1.7104e-01,4.5500e+02
IMP_SCORE,3353,GO:0043603,1.7101e-01,2.4800e+02
IMP_SCORE,3354,GO:0019219,1.7100e-01,3.8600e+02
IMP_SCORE,3355,GO:0044421,1.7100e-01,1.4030e+03
IMP_SCORE,3356,GO:0050805,1.7099e-01,2.4000e+01
IMP_SCORE,3357,GO:0043518,1.7098e-01,1.1000e+01
IMP_SCORE,3358,GO:0006888,1.7098e-01,6.8000e+01
IMP_SCORE,3359,GO:0007155,1.7097e-01,6.5900e+02
IMP_SCORE,3360,GO:0050839,1.7095e-01,3.9700e+02
IMP_SCORE,3361,GO:0016074,1.7095e-01,2.0000e+00
IMP_SCORE,3362,GO:0040015,1.7095e-01,1.0000e+00
IMP_SCORE,3363,GO:0003198,1.7095e-01,1.0000e+00
IMP_SCORE,3364,GO:0010766,1.7095e-01,1.0000e+00
IMP_SCORE,3365,GO:0019369,1.7092e-01,3.4000e+01
IMP_SCORE,3366,GO:0006213,1.7092e-01,1.5000e+01
IMP_SCORE,3367,GO:0019432,1.7086e-01,2.9000e+01
IMP_SCORE,3368,GO:0050900,1.7084e-01,1.3700e+02
IMP_SCORE,3369,GO:0007250,1.7082e-01,1.2000e+01
IMP_SCORE,3370,GO:0035295,1.7082e-01,6.3000e+01
IMP_SCORE,3371,GO:0046822,1.7081e-01,5.2000e+01
IMP_SCORE,3372,GO:0010646,1.7078e-01,6.7600e+02
IMP_SCORE,3373,GO:0001508,1.7077e-01,2.5000e+01
IMP_SCORE,3374,GO:0045070,1.7072e-01,7.0000e+00
IMP_SCORE,3375,GO:0032787,1.7070e-01,1.9800e+02
IMP_SCORE,3376,GO:0006895,1.7070e-01,9.0000e+00
IMP_SCORE,3377,GO:0031224,1.7067e-01,1.4500e+03
IMP_SCORE,3378,GO:0021799,1.7066e-01,1.2000e+01
IMP_SCORE,3379,GO:0043921,1.7064e-01,6.0000e+00
IMP_SCORE,3380,GO:0016049,1.7061e-01,6.7000e+01
IMP_SCORE,3381,GO:0046683,1.7055e-01,3.0000e+01
IMP_SCORE,3382,GO:0032990,1.7048e-01,1.1300e+02
IMP_SCORE,3383,GO:0035306,1.7043e-01,4.5000e+01
IMP_SCORE,3384,GO:0043010,1.7043e-01,3.6000e+01
IMP_SCORE,3385,GO:0002360,1.7041e-01,1.5000e+01
IMP_SCORE,3386,GO:0005068,1.7036e-01,1.9000e+01
IMP_SCORE,3387,GO:0070300,1.7031e-01,3.2000e+01
IMP_SCORE,3388,GO:0007399,1.7030e-01,3.6100e+02
IMP_SCORE,3389,GO:0051345,1.7028e-01,3.2800e+02
IMP_SCORE,3390,GO:0006814,1.7018e-01,7.3000e+01
IMP_SCORE,3391,GO:0006006,1.7009e-01,5.1000e+01
IMP_SCORE,3392,GO:0048753,1.7006e-01,6.0000e+00
IMP_SCORE,3393,GO:0055010,1.7004e-01,9.0000e+00
IMP_SCORE,3394,GO:0043903,1.7001e-01,9.6000e+01
IMP_SCORE,3395,GO:0097730,1.6999e-01,1.9000e+01
IMP_SCORE,3396,GO:0051223,1.6993e-01,1.9800e+02
IMP_SCORE,3397,GO:0051348,1.6992e-01,9.5000e+01
IMP_SCORE,3398,GO:0005770,1.6992e-01,1.2100e+02
IMP_SCORE,3399,GO:0006646,1.6991e-01,1.2000e+01
IMP_SCORE,3400,GO:0001708,1.6989e-01,1.5000e+01
IMP_SCORE,3401,GO:1901698,1.6988e-01,2.1200e+02
IMP_SCORE,3402,GO:0044699,1.6986e-01,1.5100e+03
IMP_SCORE,3403,GO:0016493,1.6983e-01,8.0000e+00
IMP_SCORE,3404,GO:0099531,1.6979e-01,4.5000e+01
IMP_SCORE,3405,GO:0032268,1.6978e-01,4.3600e+02
IMP_SCORE,3406,GO:0007617,1.6977e-01,1.4000e+01
IMP_SCORE,3407,GO:0051497,1.6970e-01,7.0000e+00
IMP_SCORE,3408,GO:0043005,1.6967e-01,4.1000e+02
IMP_SCORE,3409,GO:0007167,1.6967e-01,2.6000e+02
IMP_SCORE,3410,GO:0016324,1.6967e-01,2.1600e+02
IMP_SCORE,3411,GO:1902850,1.6966e-01,2.9000e+01
IMP_SCORE,3412,GO:0001912,1.6960e-01,2.0000e+01
IMP_SCORE,3413,GO:2000134,1.6956e-01,2.6000e+01
IMP_SCORE,3414,GO:0015405,1.6953e-01,4.8000e+01
IMP_SCORE,3415,GO:0070838,1.6952e-01,1.2700e+02
IMP_SCORE,3416,GO:0005789,1.6952e-01,5.6300e+02
IMP_SCORE,3417,GO:0036159,1.6952e-01,6.0000e+00
IMP_SCORE,3418,GO:0042330,1.6951e-01,1.5000e+02
IMP_SCORE,3419,GO:0050853,1.6944e-01,3.3000e+01
IMP_SCORE,3420,GO:0032873,1.6940e-01,8.0000e+00
IMP_SCORE,3421,GO:0071280,1.6940e-01,1.2000e+01
IMP_SCORE,3422,GO:0044770,1.6939e-01,1.1300e+02
IMP_SCORE,3423,GO:0007599,1.6938e-01,6.6000e+01
IMP_SCORE,3424,GO:0051726,1.6937e-01,3.5300e+02
IMP_SCORE,3425,GO:0006469,1.6935e-01,8.0000e+01
IMP_SCORE,3426,GO:0030888,1.6935e-01,2.0000e+01
IMP_SCORE,3427,GO:2000112,1.6934e-01,3.6100e+02
IMP_SCORE,3428,GO:0033559,1.6919e-01,6.1000e+01
IMP_SCORE,3429,GO:0006596,1.6916e-01,2.1000e+01
IMP_SCORE,3430,GO:0009986,1.6915e-01,4.1400e+02
IMP_SCORE,3431,GO:0090036,1.6911e-01,2.2000e+01
IMP_SCORE,3432,GO:0043549,1.6910e-01,1.8900e+02
IMP_SCORE,3433,GO:0044242,1.6908e-01,9.9000e+01
IMP_SCORE,3434,GO:0071675,1.6903e-01,1.3000e+01
IMP_SCORE,3435,GO:0035023,1.6903e-01,7.1000e+01
IMP_SCORE,3436,GO:0019205,1.6900e-01,3.3000e+01
IMP_SCORE,3437,GO:0002263,1.6896e-01,1.3200e+02
IMP_SCORE,3438,GO:0031641,1.6893e-01,1.1000e+01
IMP_SCORE,3439,GO:0005164,1.6884e-01,9.0000e+00
IMP_SCORE,3440,GO:0005527,1.6873e-01,3.0000e+01
IMP_SCORE,3441,GO:0051588,1.6871e-01,2.2000e+01
IMP_SCORE,3442,GO:0009891,1.6869e-01,2.5100e+02
IMP_SCORE,3443,GO:0090342,1.6869e-01,6.0000e+00
IMP_SCORE,3444,GO:0031065,1.6859e-01,7.0000e+00
IMP_SCORE,3445,GO:0050667,1.6852e-01,1.3000e+01
IMP_SCORE,3446,GO:0055094,1.6851e-01,3.1000e+01
IMP_SCORE,3447,GO:0006972,1.6849e-01,1.0000e+01
IMP_SCORE,3448,GO:0046425,1.6847e-01,3.9000e+01
IMP_SCORE,3449,GO:0032890,1.6846e-01,9.0000e+00
IMP_SCORE,3450,GO:1904358,1.6836e-01,2.2000e+01
IMP_SCORE,3451,GO:0031664,1.6833e-01,2.9000e+01
IMP_SCORE,3452,GO:0045862,1.6831e-01,6.8000e+01
IMP_SCORE,3453,GO:0016273,1.6829e-01,1.9000e+01
IMP_SCORE,3454,GO:0007169,1.6829e-01,1.9600e+02
IMP_SCORE,3455,GO:0007210,1.6828e-01,1.2000e+01
IMP_SCORE,3456,GO:0004675,1.6827e-01,2.2000e+01
IMP_SCORE,3457,GO:0016540,1.6826e-01,3.8000e+01
IMP_SCORE,3458,GO:0000075,1.6826e-01,3.7000e+01
IMP_SCORE,3459,GO:0002687,1.6825e-01,2.9000e+01
IMP_SCORE,3460,GO:0048487,1.6821e-01,1.7000e+01
IMP_SCORE,3461,GO:0002643,1.6821e-01,1.5000e+01
IMP_SCORE,3462,GO:0008154,1.6819e-01,3.4000e+01
IMP_SCORE,3463,GO:0048701,1.6817e-01,6.0000e+00
IMP_SCORE,3464,GO:0016192,1.6816e-01,5.0700e+02
IMP_SCORE,3465,GO:0071496,1.6816e-01,9.6000e+01
IMP_SCORE,3466,GO:1902582,1.6811e-01,1.1000e+02
IMP_SCORE,3467,GO:0033762,1.6811e-01,2.2000e+01
IMP_SCORE,3468,GO:2000516,1.6810e-01,1.0000e+01
IMP_SCORE,3469,GO:0031267,1.6804e-01,2.0700e+02
IMP_SCORE,3470,GO:0097190,1.6803e-01,1.1900e+02
IMP_SCORE,3471,GO:0022607,1.6792e-01,7.3600e+02
IMP_SCORE,3472,GO:0002504,1.6788e-01,8.5000e+01
IMP_SCORE,3473,GO:0004620,1.6782e-01,9.4000e+01
IMP_SCORE,3474,GO:0002716,1.6780e-01,6.0000e+00
IMP_SCORE,3475,GO:0019900,1.6776e-01,3.5600e+02
IMP_SCORE,3476,GO:0033598,1.6775e-01,7.0000e+00
IMP_SCORE,3477,GO:1904031,1.6774e-01,6.0000e+00
IMP_SCORE,3478,GO:0097659,1.6774e-01,1.5900e+02
IMP_SCORE,3479,GO:0005795,1.6774e-01,4.9000e+01
IMP_SCORE,3480,GO:0009892,1.6773e-01,4.2800e+02
IMP_SCORE,3481,GO:0010976,1.6768e-01,8.1000e+01
IMP_SCORE,3482,GO:0009295,1.6760e-01,3.0000e+01
IMP_SCORE,3483,GO:0010817,1.6755e-01,1.9100e+02
IMP_SCORE,3484,GO:0042135,1.6753e-01,1.5000e+01
IMP_SCORE,3485,GO:0014075,1.6752e-01,2.0000e+01
IMP_SCORE,3486,GO:0002717,1.6752e-01,1.5000e+01
IMP_SCORE,3487,GO:1901701,1.6746e-01,1.6700e+02
IMP_SCORE,3488,GO:0051439,1.6743e-01,9.0000e+00
IMP_SCORE,3489,GO:0015932,1.6742e-01,3.7000e+01
IMP_SCORE,3490,GO:1901342,1.6740e-01,1.0800e+02
IMP_SCORE,3491,GO:1905269,1.6737e-01,2.6000e+01
IMP_SCORE,3492,GO:0043232,1.6735e-01,9.6600e+02
IMP_SCORE,3493,GO:0030332,1.6735e-01,5.0000e+00
IMP_SCORE,3494,GO:0061726,1.6734e-01,8.0000e+00
IMP_SCORE,3495,GO:0038179,1.6733e-01,2.0000e+01
IMP_SCORE,3496,GO:0002220,1.6721e-01,3.2000e+01
IMP_SCORE,3497,GO:0051171,1.6713e-01,4.2300e+02
IMP_SCORE,3498,GO:0006605,1.6712e-01,8.5000e+01
IMP_SCORE,3499,GO:0042803,1.6711e-01,4.2600e+02
IMP_SCORE,3500,GO:0022604,1.6702e-01,1.6300e+02
IMP_SCORE,3501,GO:1902808,1.6701e-01,4.4000e+01
IMP_SCORE,3502,GO:0002694,1.6701e-01,1.2400e+02
IMP_SCORE,3503,GO:0019932,1.6698e-01,3.7000e+01
IMP_SCORE,3504,GO:0005615,1.6697e-01,1.0510e+03
IMP_SCORE,3505,GO:0001159,1.6697e-01,7.0000e+01
IMP_SCORE,3506,GO:0048731,1.6696e-01,5.2800e+02
IMP_SCORE,3507,GO:0044764,1.6690e-01,2.9600e+02
IMP_SCORE,3508,GO:0051260,1.6689e-01,1.6300e+02
IMP_SCORE,3509,GO:0032794,1.6685e-01,1.6000e+01
IMP_SCORE,3510,GO:0030330,1.6684e-01,2.6000e+01
IMP_SCORE,3511,GO:0045445,1.6683e-01,9.0000e+00
IMP_SCORE,3512,GO:0002253,1.6681e-01,1.5100e+02
IMP_SCORE,3513,GO:0006521,1.6678e-01,1.1000e+01
IMP_SCORE,3514,GO:1902653,1.6678e-01,2.3000e+01
IMP_SCORE,3515,GO:0071481,1.6670e-01,1.1000e+01
IMP_SCORE,3516,GO:0070577,1.6668e-01,6.0000e+00
IMP_SCORE,3517,GO:1901606,1.6665e-01,9.8000e+01
IMP_SCORE,3518,GO:0042641,1.6664e-01,4.0000e+01
IMP_SCORE,3519,GO:0016567,1.6664e-01,2.1500e+02
IMP_SCORE,3520,GO:0050708,1.6663e-01,1.0700e+02
IMP_SCORE,3521,GO:0044712,1.6663e-01,3.5100e+02
IMP_SCORE,3522,GO:0051301,1.6661e-01,1.5200e+02
IMP_SCORE,3523,GO:1902991,1.6660e-01,1.9000e+01
IMP_SCORE,3524,GO:0008373,1.6660e-01,4.1000e+01
IMP_SCORE,3525,GO:1901362,1.6658e-01,3.1200e+02
IMP_SCORE,3526,GO:0048589,1.6654e-01,1.2900e+02
IMP_SCORE,3527,GO:1905710,1.6651e-01,8.0000e+00
IMP_SCORE,3528,GO:0045786,1.6650e-01,1.7200e+02
IMP_SCORE,3529,GO:0031327,1.6645e-01,2.5100e+02
IMP_SCORE,3530,GO:0061024,1.6643e-01,3.4500e+02
IMP_SCORE,3531,GO:1901663,1.6640e-01,7.0000e+00
IMP_SCORE,3532,GO:0001191,1.6638e-01,4.3000e+01
IMP_SCORE,3533,GO:0090084,1.6637e-01,1.8000e+01
IMP_SCORE,3534,GO:0023056,1.6634e-01,3.2200e+02
IMP_SCORE,3535,GO:0006732,1.6633e-01,1.2000e+02
IMP_SCORE,3536,GO:1902236,1.6632e-01,5.0000e+00
IMP_SCORE,3537,GO:0010971,1.6625e-01,6.0000e+00
IMP_SCORE,3538,GO:0006357,1.6623e-01,3.5700e+02
IMP_SCORE,3539,GO:0017171,1.6621e-01,2.0200e+02
IMP_SCORE,3540,GO:0007154,1.6620e-01,3.2100e+02
IMP_SCORE,3541,GO:0005583,1.6619e-01,4.0000e+00
IMP_SCORE,3542,GO:0045821,1.6618e-01,5.0000e+00
IMP_SCORE,3543,GO:0044772,1.6616e-01,9.4000e+01
IMP_SCORE,3544,GO:0003823,1.6615e-01,7.2000e+01
IMP_SCORE,3545,GO:0038023,1.6613e-01,3.4500e+02
IMP_SCORE,3546,GO:0033540,1.6612e-01,8.0000e+00
IMP_SCORE,3547,GO:0030826,1.6611e-01,1.0000e+01
IMP_SCORE,3548,GO:2000482,1.6606e-01,2.7000e+01
IMP_SCORE,3549,GO:0035383,1.6604e-01,7.3000e+01
IMP_SCORE,3550,GO:0042445,1.6599e-01,1.0000e+02
IMP_SCORE,3551,GO:0002275,1.6597e-01,1.1300e+02
IMP_SCORE,3552,GO:0010506,1.6597e-01,1.0500e+02
IMP_SCORE,3553,GO:0007271,1.6594e-01,1.1000e+01
IMP_SCORE,3554,GO:0009116,1.6588e-01,5.4000e+01
IMP_SCORE,3555,GO:0035588,1.6587e-01,3.4000e+01
IMP_SCORE,3556,GO:0030836,1.6587e-01,1.0000e+01
IMP_SCORE,3557,GO:0021510,1.6582e-01,1.5000e+01
IMP_SCORE,3558,GO:0070987,1.6581e-01,1.0000e+01
IMP_SCORE,3559,GO:0033157,1.6581e-01,8.6000e+01
IMP_SCORE,3560,GO:0042176,1.6575e-01,9.7000e+01
IMP_SCORE,3561,GO:0016471,1.6571e-01,7.0000e+00
IMP_SCORE,3562,GO:0030201,1.6571e-01,1.8000e+01
IMP_SCORE,3563,GO:0050920,1.6568e-01,3.3000e+01
IMP_SCORE,3564,GO:0009206,1.6566e-01,1.4000e+01
IMP_SCORE,3565,GO:0001909,1.6561e-01,2.3000e+01
IMP_SCORE,3566,GO:2001240,1.6560e-01,3.0000e+01
IMP_SCORE,3567,GO:0046332,1.6560e-01,4.9000e+01
IMP_SCORE,3568,GO:1902222,1.6558e-01,4.4000e+01
IMP_SCORE,3569,GO:0045332,1.6557e-01,1.1000e+01
IMP_SCORE,3570,GO:0004888,1.6550e-01,3.2800e+02
IMP_SCORE,3571,GO:0003725,1.6545e-01,6.9000e+01
IMP_SCORE,3572,GO:0051053,1.6544e-01,3.5000e+01
IMP_SCORE,3573,GO:0009437,1.6542e-01,3.0000e+01
IMP_SCORE,3574,GO:0071711,1.6542e-01,1.3000e+01
IMP_SCORE,3575,GO:0002684,1.6539e-01,2.4200e+02
IMP_SCORE,3576,GO:0010894,1.6539e-01,6.0000e+00
IMP_SCORE,3577,GO:0015491,1.6537e-01,2.1000e+01
IMP_SCORE,3578,GO:0046470,1.6535e-01,8.2000e+01
IMP_SCORE,3579,GO:0045216,1.6533e-01,1.3100e+02
IMP_SCORE,3580,GO:0044438,1.6533e-01,6.6000e+01
IMP_SCORE,3581,GO:0070628,1.6532e-01,2.0000e+00
IMP_SCORE,3582,GO:0071677,1.6528e-01,7.0000e+00
IMP_SCORE,3583,GO:0031297,1.6528e-01,5.0000e+00
IMP_SCORE,3584,GO:0030803,1.6522e-01,1.0000e+01
IMP_SCORE,3585,GO:0000278,1.6520e-01,1.6000e+01
IMP_SCORE,3586,GO:0017158,1.6519e-01,4.0000e+01
IMP_SCORE,3587,GO:2000191,1.6518e-01,9.0000e+00
IMP_SCORE,3588,GO:0035690,1.6517e-01,4.2000e+01
IMP_SCORE,3589,GO:0032550,1.6515e-01,1.7000e+02
IMP_SCORE,3590,GO:0046872,1.6514e-01,1.4960e+03
IMP_SCORE,3591,GO:1990778,1.6512e-01,9.3000e+01
IMP_SCORE,3592,GO:2000679,1.6509e-01,1.3000e+01
IMP_SCORE,3593,GO:0070696,1.6507e-01,9.0000e+00
IMP_SCORE,3594,GO:0006979,1.6506e-01,1.4500e+02
IMP_SCORE,3595,GO:1902742,1.6502e-01,1.3000e+01
IMP_SCORE,3596,GO:0015696,1.6502e-01,4.3000e+01
IMP_SCORE,3597,GO:0009914,1.6501e-01,4.6000e+01
IMP_SCORE,3598,GO:2001141,1.6498e-01,3.1600e+02
IMP_SCORE,3599,GO:0051249,1.6497e-01,8.6000e+01
IMP_SCORE,3600,GO:0046903,1.6491e-01,2.4100e+02
IMP_SCORE,3601,GO:0033280,1.6490e-01,1.0000e+01
IMP_SCORE,3602,GO:0006821,1.6488e-01,5.8000e+01
IMP_SCORE,3603,GO:0002682,1.6487e-01,4.2100e+02
IMP_SCORE,3604,GO:0040001,1.6485e-01,7.0000e+00
IMP_SCORE,3605,GO:0046326,1.6485e-01,3.7000e+01
IMP_SCORE,3606,GO:1901605,1.6485e-01,1.3000e+02
IMP_SCORE,3607,GO:0046514,1.6482e-01,3.3000e+01
IMP_SCORE,3608,GO:0031974,1.6481e-01,5.0600e+02
IMP_SCORE,3609,GO:0035325,1.6477e-01,2.1000e+01
IMP_SCORE,3610,GO:0008483,1.6476e-01,3.1000e+01
IMP_SCORE,3611,GO:0033875,1.6475e-01,1.3000e+01
IMP_SCORE,3612,GO:0046983,1.6470e-01,6.4700e+02
IMP_SCORE,3613,GO:0035418,1.6466e-01,7.0000e+00
IMP_SCORE,3614,GO:0051253,1.6462e-01,1.6700e+02
IMP_SCORE,3615,GO:0098542,1.6458e-01,1.6600e+02
IMP_SCORE,3616,GO:0030658,1.6456e-01,1.2500e+02
IMP_SCORE,3617,GO:0010857,1.6455e-01,1.7000e+01
IMP_SCORE,3618,GO:0055090,1.6455e-01,1.0000e+01
IMP_SCORE,3619,GO:0046434,1.6454e-01,4.0000e+01
IMP_SCORE,3620,GO:0097120,1.6454e-01,9.0000e+00
IMP_SCORE,3621,GO:0032309,1.6453e-01,7.0000e+00
IMP_SCORE,3622,GO:0050767,1.6452e-01,1.8100e+02
IMP_SCORE,3623,GO:0030859,1.6451e-01,1.5000e+01
IMP_SCORE,3624,GO:0019199,1.6448e-01,6.2000e+01
IMP_SCORE,3625,GO:0097223,1.6443e-01,9.2000e+01
IMP_SCORE,3626,GO:0007422,1.6440e-01,3.3000e+01
IMP_SCORE,3627,GO:0004089,1.6438e-01,7.4000e+01
IMP_SCORE,3628,GO:2000810,1.6436e-01,9.0000e+00
IMP_SCORE,3629,GO:0050793,1.6428e-01,6.3700e+02
IMP_SCORE,3630,GO:0044262,1.6424e-01,7.7000e+01
IMP_SCORE,3631,GO:0034645,1.6421e-01,2.7600e+02
IMP_SCORE,3632,GO:0090502,1.6419e-01,5.1000e+01
IMP_SCORE,3633,GO:0031957,1.6408e-01,1.1000e+01
IMP_SCORE,3634,GO:0046030,1.6403e-01,2.0000e+00
IMP_SCORE,3635,GO:0044440,1.6400e-01,2.7000e+02
IMP_SCORE,3636,GO:0043500,1.6400e-01,7.0000e+00
IMP_SCORE,3637,GO:1900409,1.6398e-01,8.0000e+00
IMP_SCORE,3638,GO:0031965,1.6397e-01,3.0800e+02
IMP_SCORE,3639,GO:0005782,1.6392e-01,3.0000e+01
IMP_SCORE,3640,GO:0044255,1.6390e-01,3.3200e+02
IMP_SCORE,3641,GO:0015144,1.6387e-01,2.8000e+01
IMP_SCORE,3642,GO:0051402,1.6382e-01,1.3000e+01
IMP_SCORE,3643,GO:0044281,1.6374e-01,4.8000e+02
IMP_SCORE,3644,GO:0051503,1.6374e-01,1.8000e+01
IMP_SCORE,3645,GO:0031907,1.6373e-01,4.1000e+01
IMP_SCORE,3646,GO:0042430,1.6360e-01,2.3000e+01
IMP_SCORE,3647,GO:0000777,1.6360e-01,4.0000e+01
IMP_SCORE,3648,GO:0008343,1.6359e-01,7.0000e+00
IMP_SCORE,3649,GO:0002714,1.6358e-01,1.7000e+01
IMP_SCORE,3650,GO:0008328,1.6357e-01,2.1000e+01
IMP_SCORE,3651,GO:0051056,1.6353e-01,1.1900e+02
IMP_SCORE,3652,GO:0023014,1.6349e-01,1.0000e+02
IMP_SCORE,3653,GO:0046658,1.6349e-01,3.3000e+01
IMP_SCORE,3654,GO:0061462,1.6342e-01,1.7000e+01
IMP_SCORE,3655,GO:0051240,1.6336e-01,3.6500e+02
IMP_SCORE,3656,GO:0031338,1.6332e-01,2.4000e+01
IMP_SCORE,3657,GO:0048519,1.6331e-01,8.4800e+02
IMP_SCORE,3658,GO:0051861,1.6328e-01,3.2000e+01
IMP_SCORE,3659,GO:0043525,1.6325e-01,2.8000e+01
IMP_SCORE,3660,GO:0080090,1.6316e-01,6.0300e+02
IMP_SCORE,3661,GO:0001933,1.6314e-01,9.0000e+01
IMP_SCORE,3662,GO:0031401,1.6314e-01,2.1300e+02
IMP_SCORE,3663,GO:0070507,1.6307e-01,5.0000e+01
IMP_SCORE,3664,GO:0022402,1.6306e-01,3.5700e+02
IMP_SCORE,3665,GO:0001750,1.6297e-01,4.7000e+01
IMP_SCORE,3666,GO:0050786,1.6287e-01,3.3000e+01
IMP_SCORE,3667,GO:0006553,1.6282e-01,2.5000e+01
IMP_SCORE,3668,GO:1902622,1.6268e-01,1.2000e+01
IMP_SCORE,3669,GO:0060325,1.6268e-01,3.9000e+01
IMP_SCORE,3670,GO:0044431,1.6263e-01,4.7100e+02
IMP_SCORE,3671,GO:0007267,1.6257e-01,2.5900e+02
IMP_SCORE,3672,GO:0043094,1.6253e-01,2.6000e+01
IMP_SCORE,3673,GO:0099512,1.6252e-01,3.3200e+02
IMP_SCORE,3674,GO:0006283,1.6252e-01,1.6000e+01
IMP_SCORE,3675,GO:0045239,1.6250e-01,3.2000e+01
IMP_SCORE,3676,GO:0033081,1.6247e-01,1.5000e+01
IMP_SCORE,3677,GO:0070830,1.6245e-01,3.1000e+01
IMP_SCORE,3678,GO:0032368,1.6241e-01,2.4000e+01
IMP_SCORE,3679,GO:0048857,1.6239e-01,5.3000e+01
IMP_SCORE,3680,GO:0098657,1.6237e-01,5.2000e+01
IMP_SCORE,3681,GO:1905330,1.6237e-01,3.2000e+01
IMP_SCORE,3682,GO:0006310,1.6234e-01,4.5000e+01
IMP_SCORE,3683,GO:0043032,1.6230e-01,1.3000e+01
IMP_SCORE,3684,GO:0031410,1.6230e-01,6.0500e+02
IMP_SCORE,3685,GO:2000009,1.6226e-01,6.0000e+00
IMP_SCORE,3686,GO:0002252,1.6226e-01,2.2400e+02
IMP_SCORE,3687,GO:0036041,1.6222e-01,2.0000e+01
IMP_SCORE,3688,GO:0016671,1.6221e-01,7.0000e+00
IMP_SCORE,3689,GO:0003779,1.6220e-01,3.6400e+02
IMP_SCORE,3690,GO:0032553,1.6220e-01,4.6400e+02
IMP_SCORE,3691,GO:0040011,1.6211e-01,3.9300e+02
IMP_SCORE,3692,GO:0071840,1.6210e-01,1.2900e+03
IMP_SCORE,3693,GO:2001022,1.6208e-01,1.3000e+01
IMP_SCORE,3694,GO:1901099,1.6204e-01,3.0000e+01
IMP_SCORE,3695,GO:0005172,1.6203e-01,1.1000e+01
IMP_SCORE,3696,GO:0005524,1.6202e-01,4.0300e+02
IMP_SCORE,3697,GO:0098660,1.6189e-01,1.5400e+02
IMP_SCORE,3698,GO:1902533,1.6188e-01,1.8700e+02
IMP_SCORE,3699,GO:0030800,1.6179e-01,7.0000e+00
IMP_SCORE,3700,GO:0043299,1.6178e-01,1.2200e+02
IMP_SCORE,3701,GO:0042267,1.6176e-01,2.4000e+01
IMP_SCORE,3702,GO:0006890,1.6166e-01,3.9000e+01
IMP_SCORE,3703,GO:0051173,1.6165e-01,2.5300e+02
IMP_SCORE,3704,GO:0008625,1.6163e-01,1.0000e+01
IMP_SCORE,3705,GO:0051015,1.6163e-01,9.3000e+01
IMP_SCORE,3706,GO:0007049,1.6154e-01,2.5000e+02
IMP_SCORE,3707,GO:0060078,1.6153e-01,3.1000e+01
IMP_SCORE,3708,GO:0061029,1.6153e-01,8.0000e+00
IMP_SCORE,3709,GO:0008593,1.6152e-01,2.8000e+01
IMP_SCORE,3710,GO:0036152,1.6148e-01,5.5000e+01
IMP_SCORE,3711,GO:1903649,1.6144e-01,1.0000e+01
IMP_SCORE,3712,GO:0005730,1.6138e-01,4.0700e+02
IMP_SCORE,3713,GO:0051130,1.6136e-01,3.1800e+02
IMP_SCORE,3714,GO:0016052,1.6132e-01,9.7000e+01
IMP_SCORE,3715,GO:0006662,1.6131e-01,4.4000e+01
IMP_SCORE,3716,GO:0006544,1.6130e-01,1.0000e+01
IMP_SCORE,3717,GO:1901880,1.6126e-01,4.9000e+01
IMP_SCORE,3718,GO:0042753,1.6125e-01,2.0000e+00
IMP_SCORE,3719,GO:0006753,1.6124e-01,9.3000e+01
IMP_SCORE,3720,GO:1903019,1.6122e-01,9.0000e+00
IMP_SCORE,3721,GO:0046530,1.6118e-01,9.0000e+00
IMP_SCORE,3722,GO:0007586,1.6113e-01,1.1000e+02
IMP_SCORE,3723,GO:0040029,1.6105e-01,6.9000e+01
IMP_SCORE,3724,GO:0016814,1.6104e-01,1.7000e+01
IMP_SCORE,3725,GO:0042219,1.6103e-01,2.7000e+01
IMP_SCORE,3726,GO:0042401,1.6101e-01,2.2000e+01
IMP_SCORE,3727,GO:0031300,1.6100e-01,1.2000e+02
IMP_SCORE,3728,GO:0032559,1.6097e-01,3.7300e+02
IMP_SCORE,3729,GO:0032740,1.6096e-01,4.0000e+00
IMP_SCORE,3730,GO:0002003,1.6095e-01,1.4000e+01
IMP_SCORE,3731,GO:0034641,1.6093e-01,4.9800e+02
IMP_SCORE,3732,GO:0002792,1.6091e-01,3.0000e+01
IMP_SCORE,3733,GO:1903578,1.6087e-01,1.8000e+01
IMP_SCORE,3734,GO:0030031,1.6085e-01,1.2500e+02
IMP_SCORE,3735,GO:0016894,1.6081e-01,3.7000e+01
IMP_SCORE,3736,GO:0044843,1.6080e-01,3.3000e+01
IMP_SCORE,3737,GO:1901699,1.6079e-01,1.0600e+02
IMP_SCORE,3738,GO:0042301,1.6075e-01,7.0000e+00
IMP_SCORE,3739,GO:0051452,1.6075e-01,2.4000e+01
IMP_SCORE,3740,GO:0050896,1.6070e-01,1.3780e+03
IMP_SCORE,3741,GO:0008134,1.6063e-01,1.5600e+02
IMP_SCORE,3742,GO:0033627,1.6063e-01,1.4000e+01
IMP_SCORE,3743,GO:0006955,1.6062e-01,5.4700e+02
IMP_SCORE,3744,GO:0071837,1.6057e-01,8.0000e+00
IMP_SCORE,3745,GO:0000803,1.6055e-01,6.0000e+00
IMP_SCORE,3746,GO:0030551,1.6053e-01,1.5000e+01
IMP_SCORE,3747,GO:0003774,1.6053e-01,7.9000e+01
IMP_SCORE,3748,GO:1903900,1.6053e-01,6.6000e+01
IMP_SCORE,3749,GO:0005849,1.6053e-01,7.0000e+00
IMP_SCORE,3750,GO:0016447,1.6044e-01,7.0000e+00
IMP_SCORE,3751,GO:0038187,1.6044e-01,1.8000e+01
IMP_SCORE,3752,GO:0072507,1.6044e-01,1.0700e+02
IMP_SCORE,3753,GO:0051974,1.6040e-01,2.0000e+00
IMP_SCORE,3754,GO:0030641,1.6040e-01,3.2000e+01
IMP_SCORE,3755,GO:0034332,1.6039e-01,6.1000e+01
IMP_SCORE,3756,GO:0051604,1.6038e-01,1.3600e+02
IMP_SCORE,3757,GO:0065008,1.6035e-01,1.0170e+03
IMP_SCORE,3758,GO:0007159,1.6034e-01,3.5000e+01
IMP_SCORE,3759,GO:0010557,1.6033e-01,2.3700e+02
IMP_SCORE,3760,GO:0030054,1.6032e-01,7.1400e+02
IMP_SCORE,3761,GO:1902745,1.6032e-01,1.1000e+01
IMP_SCORE,3762,GO:0022405,1.6030e-01,2.0000e+01
IMP_SCORE,3763,GO:0034368,1.6028e-01,7.0000e+00
IMP_SCORE,3764,GO:0036094,1.6027e-01,7.8300e+02
IMP_SCORE,3765,GO:0002040,1.6027e-01,2.0000e+01
IMP_SCORE,3766,GO:0031346,1.6022e-01,9.5000e+01
IMP_SCORE,3767,GO:1903321,1.6018e-01,2.1000e+01
IMP_SCORE,3768,GO:0044710,1.6013e-01,8.2700e+02
IMP_SCORE,3769,GO:0050885,1.6012e-01,4.5000e+01
IMP_SCORE,3770,GO:0006811,1.6010e-01,4.5900e+02
IMP_SCORE,3771,GO:0032099,1.6007e-01,3.0000e+00
IMP_SCORE,3772,GO:1905515,1.6006e-01,1.0000e+01
IMP_SCORE,3773,GO:1900408,1.6000e-01,1.6000e+01
IMP_SCORE,3774,GO:0071549,1.6000e-01,5.0000e+00
IMP_SCORE,3775,GO:0018345,1.6000e-01,2.6000e+01
IMP_SCORE,3776,GO:0050789,1.5999e-01,1.1280e+03
IMP_SCORE,3777,GO:0050997,1.5995e-01,1.2000e+01
IMP_SCORE,3778,GO:1903543,1.5994e-01,2.0000e+00
IMP_SCORE,3779,GO:0055114,1.5994e-01,4.6200e+02
IMP_SCORE,3780,GO:0031233,1.5994e-01,3.8000e+01
IMP_SCORE,3781,GO:0003723,1.5993e-01,8.7400e+02
IMP_SCORE,3782,GO:0032373,1.5993e-01,1.5000e+01
IMP_SCORE,3783,GO:0051085,1.5985e-01,7.0000e+00
IMP_SCORE,3784,GO:0016075,1.5983e-01,2.0000e+00
IMP_SCORE,3785,GO:0019867,1.5982e-01,1.5100e+02
IMP_SCORE,3786,GO:1905268,1.5980e-01,1.4000e+01
IMP_SCORE,3787,GO:0004177,1.5975e-01,7.7000e+01
IMP_SCORE,3788,GO:0051707,1.5971e-01,2.1400e+02
IMP_SCORE,3789,GO:0031325,1.5970e-01,4.0200e+02
IMP_SCORE,3790,GO:0048010,1.5970e-01,3.1000e+01
IMP_SCORE,3791,GO:0010518,1.5967e-01,1.3000e+01
IMP_SCORE,3792,GO:0002223,1.5965e-01,2.2000e+01
IMP_SCORE,3793,GO:0060560,1.5962e-01,3.3000e+01
IMP_SCORE,3794,GO:0044212,1.5960e-01,1.8200e+02
IMP_SCORE,3795,GO:0009119,1.5958e-01,4.4000e+01
IMP_SCORE,3796,GO:0002052,1.5958e-01,1.8000e+01
IMP_SCORE,3797,GO:0051702,1.5957e-01,1.6000e+01
IMP_SCORE,3798,GO:0006833,1.5957e-01,3.3000e+01
IMP_SCORE,3799,GO:0051101,1.5957e-01,3.5000e+01
IMP_SCORE,3800,GO:0006952,1.5955e-01,5.0500e+02
IMP_SCORE,3801,GO:0030258,1.5953e-01,1.2300e+02
IMP_SCORE,3802,GO:0043194,1.5950e-01,1.8000e+01
IMP_SCORE,3803,GO:0043112,1.5947e-01,2.9000e+01
IMP_SCORE,3804,GO:0032941,1.5945e-01,2.4000e+01
IMP_SCORE,3805,GO:0016248,1.5939e-01,2.9000e+01
IMP_SCORE,3806,GO:0010639,1.5937e-01,1.0700e+02
IMP_SCORE,3807,GO:0002279,1.5935e-01,6.0000e+00
IMP_SCORE,3808,GO:0016298,1.5933e-01,1.0000e+02
IMP_SCORE,3809,GO:0019902,1.5932e-01,2.0500e+02
IMP_SCORE,3810,GO:0016829,1.5931e-01,1.6700e+02
IMP_SCORE,3811,GO:0010611,1.5931e-01,7.0000e+00
IMP_SCORE,3812,GO:0045661,1.5925e-01,2.0000e+01
IMP_SCORE,3813,GO:0071360,1.5923e-01,1.6000e+01
IMP_SCORE,3814,GO:0006306,1.5918e-01,7.0000e+00
IMP_SCORE,3815,GO:0030055,1.5916e-01,2.9100e+02
IMP_SCORE,3816,GO:0046700,1.5916e-01,1.0700e+02
IMP_SCORE,3817,GO:0009117,1.5915e-01,1.1600e+02
IMP_SCORE,3818,GO:0046914,1.5914e-01,9.6900e+02
IMP_SCORE,3819,GO:0050982,1.5908e-01,2.0000e+01
IMP_SCORE,3820,GO:0007610,1.5906e-01,2.4100e+02
IMP_SCORE,3821,GO:0097755,1.5904e-01,2.2000e+01
IMP_SCORE,3822,GO:0045161,1.5901e-01,4.0000e+00
IMP_SCORE,3823,GO:0001190,1.5901e-01,3.7000e+01
IMP_SCORE,3824,GO:0019538,1.5900e-01,8.3600e+02
IMP_SCORE,3825,GO:0038096,1.5899e-01,3.5000e+01
IMP_SCORE,3826,GO:0030033,1.5897e-01,2.7000e+01
IMP_SCORE,3827,GO:0004693,1.5896e-01,8.0000e+00
IMP_SCORE,3828,GO:0008200,1.5895e-01,2.3000e+01
IMP_SCORE,3829,GO:0032461,1.5889e-01,1.6000e+01
IMP_SCORE,3830,GO:0023051,1.5889e-01,7.0200e+02
IMP_SCORE,3831,GO:1990204,1.5884e-01,5.4000e+01
IMP_SCORE,3832,GO:0006793,1.5884e-01,5.3200e+02
IMP_SCORE,3833,GO:1905354,1.5881e-01,1.9000e+01
IMP_SCORE,3834,GO:1901265,1.5873e-01,6.4500e+02
IMP_SCORE,3835,GO:0055002,1.5870e-01,4.6000e+01
IMP_SCORE,3836,GO:0031646,1.5868e-01,1.5000e+01
IMP_SCORE,3837,GO:0001076,1.5867e-01,5.7000e+01
IMP_SCORE,3838,GO:1901385,1.5867e-01,2.5000e+01
IMP_SCORE,3839,GO:0010556,1.5861e-01,4.2600e+02
IMP_SCORE,3840,GO:0051649,1.5860e-01,3.8000e+02
IMP_SCORE,3841,GO:0043632,1.5860e-01,1.1700e+02
IMP_SCORE,3842,GO:0034599,1.5860e-01,5.2000e+01
IMP_SCORE,3843,GO:0010466,1.5858e-01,8.3000e+01
IMP_SCORE,3844,GO:0022892,1.5857e-01,3.8400e+02
IMP_SCORE,3845,GO:0005085,1.5855e-01,1.4900e+02
IMP_SCORE,3846,GO:0000902,1.5850e-01,5.5000e+01
IMP_SCORE,3847,GO:0008543,1.5845e-01,1.7000e+01
IMP_SCORE,3848,GO:0006928,1.5836e-01,5.5000e+02
IMP_SCORE,3849,GO:1904951,1.5833e-01,1.3500e+02
IMP_SCORE,3850,GO:0051246,1.5830e-01,5.1600e+02
IMP_SCORE,3851,GO:0044439,1.5830e-01,6.6000e+01
IMP_SCORE,3852,GO:0001709,1.5824e-01,2.6000e+01
IMP_SCORE,3853,GO:0045599,1.5820e-01,1.4000e+01
IMP_SCORE,3854,GO:0060706,1.5818e-01,1.1000e+01
IMP_SCORE,3855,GO:0034976,1.5812e-01,7.8000e+01
IMP_SCORE,3856,GO:0045682,1.5811e-01,1.8000e+01
IMP_SCORE,3857,GO:0001669,1.5809e-01,7.6000e+01
IMP_SCORE,3858,GO:0031175,1.5803e-01,5.5000e+01
IMP_SCORE,3859,GO:0006099,1.5801e-01,3.9000e+01
IMP_SCORE,3860,GO:0048523,1.5799e-01,8.1400e+02
IMP_SCORE,3861,GO:0042110,1.5799e-01,4.9000e+01
IMP_SCORE,3862,GO:0015908,1.5798e-01,3.1000e+01
IMP_SCORE,3863,GO:1905897,1.5797e-01,1.5000e+01
IMP_SCORE,3864,GO:1903506,1.5795e-01,3.0600e+02
IMP_SCORE,3865,GO:0030695,1.5793e-01,1.7600e+02
IMP_SCORE,3866,GO:0005637,1.5792e-01,5.3000e+01
IMP_SCORE,3867,GO:0018130,1.5790e-01,2.5600e+02
IMP_SCORE,3868,GO:0031326,1.5790e-01,4.0800e+02
IMP_SCORE,3869,GO:0060255,1.5789e-01,6.0400e+02
IMP_SCORE,3870,GO:0001704,1.5785e-01,1.4000e+01
IMP_SCORE,3871,GO:0051146,1.5783e-01,8.0000e+00
IMP_SCORE,3872,GO:0031399,1.5776e-01,2.8000e+02
IMP_SCORE,3873,GO:0050877,1.5772e-01,4.4800e+02
IMP_SCORE,3874,GO:0008565,1.5772e-01,4.5000e+01
IMP_SCORE,3875,GO:0017016,1.5772e-01,1.9100e+02
IMP_SCORE,3876,GO:0031057,1.5769e-01,2.1000e+01
IMP_SCORE,3877,GO:0005796,1.5763e-01,4.3000e+01
IMP_SCORE,3878,GO:0016241,1.5759e-01,5.5000e+01
IMP_SCORE,3879,GO:0099081,1.5754e-01,3.0400e+02
IMP_SCORE,3880,GO:0046519,1.5753e-01,1.7000e+01
IMP_SCORE,3881,GO:0090026,1.5749e-01,7.0000e+00
IMP_SCORE,3882,GO:0015629,1.5748e-01,1.3400e+02
IMP_SCORE,3883,GO:0031098,1.5744e-01,2.9000e+01
IMP_SCORE,3884,GO:0070207,1.5741e-01,3.8000e+01
IMP_SCORE,3885,GO:0005975,1.5740e-01,3.0300e+02
IMP_SCORE,3886,GO:0048525,1.5736e-01,6.1000e+01
IMP_SCORE,3887,GO:0070302,1.5736e-01,3.8000e+01
IMP_SCORE,3888,GO:0009225,1.5733e-01,3.1000e+01
IMP_SCORE,3889,GO:0044237,1.5732e-01,9.6200e+02
IMP_SCORE,3890,GO:0010906,1.5730e-01,4.3000e+01
IMP_SCORE,3891,GO:0033044,1.5726e-01,7.3000e+01
IMP_SCORE,3892,GO:0001650,1.5726e-01,8.9000e+01
IMP_SCORE,3893,GO:1900740,1.5715e-01,1.3000e+01
IMP_SCORE,3894,GO:0070206,1.5710e-01,4.6000e+01
IMP_SCORE,3895,GO:0051828,1.5709e-01,6.1000e+01
IMP_SCORE,3896,GO:0051188,1.5709e-01,9.5000e+01
IMP_SCORE,3897,GO:0045892,1.5707e-01,1.6400e+02
IMP_SCORE,3898,GO:0000976,1.5706e-01,1.2900e+02
IMP_SCORE,3899,GO:0005319,1.5705e-01,9.0000e+01
IMP_SCORE,3900,GO:0009898,1.5698e-01,3.7000e+01
IMP_SCORE,3901,GO:0018193,1.5697e-01,2.8400e+02
IMP_SCORE,3902,GO:0017081,1.5694e-01,2.8000e+01
IMP_SCORE,3903,GO:0043170,1.5693e-01,8.6700e+02
IMP_SCORE,3904,GO:0030098,1.5688e-01,5.0000e+01
IMP_SCORE,3905,GO:0009247,1.5685e-01,2.9000e+01
IMP_SCORE,3906,GO:1902224,1.5683e-01,2.2000e+01
IMP_SCORE,3907,GO:0031000,1.5682e-01,2.0000e+00
IMP_SCORE,3908,GO:0070603,1.5678e-01,3.1000e+01
IMP_SCORE,3909,GO:0034204,1.5670e-01,8.0000e+00
IMP_SCORE,3910,GO:0001960,1.5664e-01,1.5000e+01
IMP_SCORE,3911,GO:0031640,1.5661e-01,1.4000e+01
IMP_SCORE,3912,GO:0009881,1.5659e-01,7.0000e+00
IMP_SCORE,3913,GO:0030286,1.5652e-01,2.6000e+01
IMP_SCORE,3914,GO:0035246,1.5652e-01,2.2000e+01
IMP_SCORE,3915,GO:0043982,1.5651e-01,6.0000e+00
IMP_SCORE,3916,GO:0019752,1.5645e-01,2.6000e+02
IMP_SCORE,3917,GO:0007033,1.5641e-01,5.9000e+01
IMP_SCORE,3918,GO:0010720,1.5639e-01,1.2000e+02
IMP_SCORE,3919,GO:0002286,1.5638e-01,1.3000e+01
IMP_SCORE,3920,GO:0043576,1.5629e-01,9.0000e+00
IMP_SCORE,3921,GO:0001525,1.5628e-01,9.3000e+01
IMP_SCORE,3922,GO:0090162,1.5615e-01,1.9000e+01
IMP_SCORE,3923,GO:1901991,1.5608e-01,3.5000e+01
IMP_SCORE,3924,GO:0043901,1.5604e-01,6.2000e+01
IMP_SCORE,3925,GO:0046934,1.5604e-01,1.4000e+01
IMP_SCORE,3926,GO:0007004,1.5600e-01,2.0000e+00
IMP_SCORE,3927,GO:0045910,1.5598e-01,2.0000e+00
IMP_SCORE,3928,GO:1904292,1.5593e-01,1.1000e+01
IMP_SCORE,3929,GO:1903115,1.5593e-01,6.0000e+00
IMP_SCORE,3930,GO:0097225,1.5592e-01,7.0000e+00
IMP_SCORE,3931,GO:0072175,1.5591e-01,2.4000e+01
IMP_SCORE,3932,GO:0060193,1.5587e-01,2.3000e+01
IMP_SCORE,3933,GO:0035089,1.5584e-01,2.6000e+01
IMP_SCORE,3934,GO:0040014,1.5576e-01,2.7000e+01
IMP_SCORE,3935,GO:0031012,1.5575e-01,3.8500e+02
IMP_SCORE,3936,GO:0004866,1.5574e-01,6.9000e+01
IMP_SCORE,3937,GO:0090329,1.5568e-01,2.8000e+01
IMP_SCORE,3938,GO:1901576,1.5567e-01,5.4000e+02
IMP_SCORE,3939,GO:0002230,1.5565e-01,2.0000e+00
IMP_SCORE,3940,GO:0044246,1.5563e-01,6.0000e+00
IMP_SCORE,3941,GO:0098916,1.5563e-01,1.4900e+02
IMP_SCORE,3942,GO:0071704,1.5562e-01,8.7800e+02
IMP_SCORE,3943,GO:0032155,1.5558e-01,4.7000e+01
IMP_SCORE,3944,GO:0001654,1.5557e-01,5.4000e+01
IMP_SCORE,3945,GO:0006464,1.5554e-01,6.5800e+02
IMP_SCORE,3946,GO:1903214,1.5552e-01,3.1000e+01
IMP_SCORE,3947,GO:0031342,1.5552e-01,9.0000e+00
IMP_SCORE,3948,GO:0044711,1.5543e-01,3.4200e+02
IMP_SCORE,3949,GO:0003382,1.5534e-01,1.9000e+01
IMP_SCORE,3950,GO:0030968,1.5534e-01,5.3000e+01
IMP_SCORE,3951,GO:0060606,1.5533e-01,1.3000e+01
IMP_SCORE,3952,GO:0043236,1.5529e-01,3.1000e+01
IMP_SCORE,3953,GO:0051781,1.5528e-01,3.7000e+01
IMP_SCORE,3954,GO:0046339,1.5528e-01,1.3000e+01
IMP_SCORE,3955,GO:0009226,1.5520e-01,3.9000e+01
IMP_SCORE,3956,GO:0033043,1.5518e-01,3.4700e+02
IMP_SCORE,3957,GO:0016459,1.5511e-01,7.5000e+01
IMP_SCORE,3958,GO:0097164,1.5510e-01,1.3000e+02
IMP_SCORE,3959,GO:0061337,1.5507e-01,2.5000e+01
IMP_SCORE,3960,GO:0043254,1.5506e-01,1.2900e+02
IMP_SCORE,3961,GO:0042119,1.5504e-01,1.1800e+02
IMP_SCORE,3962,GO:0006884,1.5501e-01,8.0000e+00
IMP_SCORE,3963,GO:0043902,1.5499e-01,6.0000e+01
IMP_SCORE,3964,GO:0008211,1.5496e-01,1.0000e+01
IMP_SCORE,3965,GO:0006457,1.5496e-01,2.3000e+02
IMP_SCORE,3966,GO:0060998,1.5493e-01,1.8000e+01
IMP_SCORE,3967,GO:0051766,1.5490e-01,2.6000e+01
IMP_SCORE,3968,GO:0030509,1.5487e-01,2.2000e+01
IMP_SCORE,3969,GO:1903358,1.5485e-01,7.0000e+00
IMP_SCORE,3970,GO:0000980,1.5482e-01,1.4000e+01
IMP_SCORE,3971,GO:0006066,1.5480e-01,1.7300e+02
IMP_SCORE,3972,GO:0044093,1.5477e-01,4.5600e+02
IMP_SCORE,3973,GO:0001837,1.5474e-01,2.9000e+01
IMP_SCORE,3974,GO:0045214,1.5471e-01,1.0000e+01
IMP_SCORE,3975,GO:0051346,1.5456e-01,1.4600e+02
IMP_SCORE,3976,GO:1904376,1.5455e-01,1.1000e+01
IMP_SCORE,3977,GO:0071773,1.5454e-01,5.0000e+00
IMP_SCORE,3978,GO:0018195,1.5451e-01,2.1000e+01
IMP_SCORE,3979,GO:0044248,1.5448e-01,4.5600e+02
IMP_SCORE,3980,GO:0015758,1.5447e-01,3.2000e+01
IMP_SCORE,3981,GO:0004857,1.5443e-01,1.7900e+02
IMP_SCORE,3982,GO:0032026,1.5436e-01,1.8000e+01
IMP_SCORE,3983,GO:2001259,1.5436e-01,1.4000e+01
IMP_SCORE,3984,GO:0005539,1.5434e-01,1.8800e+02
IMP_SCORE,3985,GO:0044803,1.5430e-01,9.0000e+00
IMP_SCORE,3986,GO:0098609,1.5428e-01,2.5600e+02
IMP_SCORE,3987,GO:0061178,1.5426e-01,2.2000e+01
IMP_SCORE,3988,GO:0016836,1.5419e-01,1.5200e+02
IMP_SCORE,3989,GO:0005516,1.5411e-01,4.6500e+02
IMP_SCORE,3990,GO:0070851,1.5406e-01,8.0000e+01
IMP_SCORE,3991,GO:0051297,1.5403e-01,2.6000e+01
IMP_SCORE,3992,GO:0030139,1.5395e-01,5.5000e+01
IMP_SCORE,3993,GO:1902116,1.5395e-01,8.0000e+00
IMP_SCORE,3994,GO:0006461,1.5395e-01,4.3900e+02
IMP_SCORE,3995,GO:0046631,1.5394e-01,1.0000e+01
IMP_SCORE,3996,GO:1905114,1.5389e-01,1.0200e+02
IMP_SCORE,3997,GO:0034405,1.5387e-01,1.1000e+01
IMP_SCORE,3998,GO:0061659,1.5386e-01,6.8000e+01
IMP_SCORE,3999,GO:0033189,1.5385e-01,3.0000e+00
IMP_SCORE,4000,GO:1902589,1.5380e-01,3.5200e+02
IMP_SCORE,4001,GO:0060261,1.5376e-01,1.5000e+01
IMP_SCORE,4002,GO:0051427,1.5375e-01,5.8000e+01
IMP_SCORE,4003,GO:0071715,1.5369e-01,1.1000e+01
IMP_SCORE,4004,GO:0043090,1.5367e-01,1.6000e+01
IMP_SCORE,4005,GO:0005912,1.5367e-01,3.3700e+02
IMP_SCORE,4006,GO:0042347,1.5360e-01,1.6000e+01
IMP_SCORE,4007,GO:0097610,1.5359e-01,3.4000e+01
IMP_SCORE,4008,GO:0038024,1.5355e-01,1.0000e+02
IMP_SCORE,4009,GO:0009058,1.5350e-01,5.9100e+02
IMP_SCORE,4010,GO:0022408,1.5347e-01,4.7000e+01
IMP_SCORE,4011,GO:0045934,1.5346e-01,2.0700e+02
IMP_SCORE,4012,GO:0042575,1.5338e-01,7.0000e+00
IMP_SCORE,4013,GO:0001047,1.5337e-01,6.9000e+01
IMP_SCORE,4014,GO:0098840,1.5336e-01,1.8000e+01
IMP_SCORE,4015,GO:0036150,1.5333e-01,2.0000e+01
IMP_SCORE,4016,GO:0009452,1.5333e-01,1.0000e+01
IMP_SCORE,4017,GO:0048285,1.5332e-01,1.3400e+02
IMP_SCORE,4018,GO:0009056,1.5331e-01,6.2000e+02
IMP_SCORE,4019,GO:0030318,1.5327e-01,1.0000e+01
IMP_SCORE,4020,GO:0090287,1.5327e-01,8.4000e+01
IMP_SCORE,4021,GO:0042626,1.5325e-01,4.5000e+01
IMP_SCORE,4022,GO:0008610,1.5322e-01,1.9400e+02
IMP_SCORE,4023,GO:0036020,1.5319e-01,1.3000e+01
IMP_SCORE,4024,GO:0032515,1.5319e-01,7.0000e+00
IMP_SCORE,4025,GO:0007041,1.5315e-01,4.6000e+01
IMP_SCORE,4026,GO:0051493,1.5314e-01,1.4300e+02
IMP_SCORE,4027,GO:1900077,1.5312e-01,1.8000e+01
IMP_SCORE,4028,GO:0060284,1.5312e-01,1.9100e+02
IMP_SCORE,4029,GO:0045111,1.5311e-01,4.5000e+01
IMP_SCORE,4030,GO:0034695,1.5310e-01,6.0000e+00
IMP_SCORE,4031,GO:0044259,1.5308e-01,3.6000e+01
IMP_SCORE,4032,GO:0002443,1.5307e-01,5.0000e+01
IMP_SCORE,4033,GO:0006720,1.5306e-01,7.0000e+01
IMP_SCORE,4034,GO:2000181,1.5304e-01,2.7000e+01
IMP_SCORE,4035,GO:0098797,1.5302e-01,2.0100e+02
IMP_SCORE,4036,GO:1900078,1.5300e-01,9.0000e+00
IMP_SCORE,4037,GO:0050810,1.5299e-01,1.8000e+01
IMP_SCORE,4038,GO:0030832,1.5298e-01,6.1000e+01
IMP_SCORE,4039,GO:0005802,1.5298e-01,1.1800e+02
IMP_SCORE,4040,GO:0044260,1.5297e-01,7.7500e+02
IMP_SCORE,4041,GO:0045974,1.5292e-01,2.0000e+01
IMP_SCORE,4042,GO:0030825,1.5285e-01,7.0000e+00
IMP_SCORE,4043,GO:0048584,1.5284e-01,4.2300e+02
IMP_SCORE,4044,GO:0006807,1.5283e-01,5.6500e+02
IMP_SCORE,4045,GO:0007015,1.5282e-01,1.0000e+02
IMP_SCORE,4046,GO:0006898,1.5279e-01,1.9200e+02
IMP_SCORE,4047,GO:0007416,1.5271e-01,6.7000e+01
IMP_SCORE,4048,GO:2000641,1.5269e-01,7.0000e+00
IMP_SCORE,4049,GO:0072600,1.5267e-01,7.0000e+00
IMP_SCORE,4050,GO:0031406,1.5266e-01,1.0900e+02
IMP_SCORE,4051,GO:0044700,1.5262e-01,2.4500e+02
IMP_SCORE,4052,GO:0006869,1.5261e-01,1.2500e+02
IMP_SCORE,4053,GO:0090090,1.5260e-01,3.9000e+01
IMP_SCORE,4054,GO:0022618,1.5259e-01,7.7000e+01
IMP_SCORE,4055,GO:0043087,1.5258e-01,2.5600e+02
IMP_SCORE,4056,GO:1901028,1.5258e-01,2.4000e+01
IMP_SCORE,4057,GO:0030111,1.5257e-01,8.7000e+01
IMP_SCORE,4058,GO:0045165,1.5255e-01,4.7000e+01
IMP_SCORE,4059,GO:0051893,1.5254e-01,1.6000e+01
IMP_SCORE,4060,GO:0042073,1.5250e-01,2.3000e+01
IMP_SCORE,4061,GO:0010941,1.5250e-01,4.3400e+02
IMP_SCORE,4062,GO:0050807,1.5245e-01,7.6000e+01
IMP_SCORE,4063,GO:0030374,1.5242e-01,1.6000e+01
IMP_SCORE,4064,GO:0003924,1.5239e-01,1.3300e+02
IMP_SCORE,4065,GO:1901016,1.5236e-01,1.5000e+01
IMP_SCORE,4066,GO:0045785,1.5233e-01,1.2700e+02
IMP_SCORE,4067,GO:0001012,1.5232e-01,1.2000e+02
IMP_SCORE,4068,GO:0030852,1.5223e-01,1.2000e+01
IMP_SCORE,4069,GO:0006509,1.5222e-01,9.0000e+00
IMP_SCORE,4070,GO:1901617,1.5208e-01,9.1000e+01
IMP_SCORE,4071,GO:0042629,1.5202e-01,2.0000e+01
IMP_SCORE,4072,GO:0051641,1.5200e-01,5.3100e+02
IMP_SCORE,4073,GO:0033169,1.5198e-01,1.1000e+01
IMP_SCORE,4074,GO:0098771,1.5198e-01,1.6500e+02
IMP_SCORE,4075,GO:0000146,1.5197e-01,2.2000e+01
IMP_SCORE,4076,GO:0002366,1.5195e-01,1.3100e+02
IMP_SCORE,4077,GO:0017076,1.5193e-01,4.6200e+02
IMP_SCORE,4078,GO:0035640,1.5191e-01,2.2000e+01
IMP_SCORE,4079,GO:0034248,1.5189e-01,1.2000e+02
IMP_SCORE,4080,GO:0004497,1.5186e-01,6.3000e+01
IMP_SCORE,4081,GO:0032989,1.5178e-01,1.5800e+02
IMP_SCORE,4082,GO:0002820,1.5171e-01,2.0000e+01
IMP_SCORE,4083,GO:0051338,1.5170e-01,1.6600e+02
IMP_SCORE,4084,GO:0043234,1.5170e-01,1.1170e+03
IMP_SCORE,4085,GO:0035102,1.5168e-01,7.0000e+00
IMP_SCORE,4086,GO:0036211,1.5167e-01,6.1900e+02
IMP_SCORE,4087,GO:1905038,1.5163e-01,5.0000e+00
IMP_SCORE,4088,GO:0071044,1.5160e-01,7.0000e+00
IMP_SCORE,4089,GO:1905360,1.5159e-01,4.2000e+01
IMP_SCORE,4090,GO:0051436,1.5158e-01,8.0000e+00
IMP_SCORE,4091,GO:0071243,1.5155e-01,2.0000e+01
IMP_SCORE,4092,GO:0015031,1.5152e-01,3.7500e+02
IMP_SCORE,4093,GO:0099513,1.5141e-01,2.9400e+02
IMP_SCORE,4094,GO:0043492,1.5140e-01,4.0000e+01
IMP_SCORE,4095,GO:0006520,1.5137e-01,1.3500e+02
IMP_SCORE,4096,GO:0032292,1.5134e-01,1.5000e+01
IMP_SCORE,4097,GO:0010960,1.5133e-01,3.0000e+00
IMP_SCORE,4098,GO:1902259,1.5132e-01,7.0000e+00
IMP_SCORE,4099,GO:0044267,1.5130e-01,6.1800e+02
IMP_SCORE,4100,GO:0016441,1.5127e-01,1.8000e+01
IMP_SCORE,4101,GO:0012501,1.5126e-01,4.8400e+02
IMP_SCORE,4102,GO:0090092,1.5117e-01,6.3000e+01
IMP_SCORE,4103,GO:0090278,1.5117e-01,1.3000e+01
IMP_SCORE,4104,GO:0003674,1.5116e-01,1.4130e+03
IMP_SCORE,4105,GO:0016791,1.5113e-01,1.9000e+02
IMP_SCORE,4106,GO:1903779,1.5111e-01,5.0000e+01
IMP_SCORE,4107,GO:0005251,1.5111e-01,3.6000e+01
IMP_SCORE,4108,GO:0030246,1.5110e-01,7.8500e+02
IMP_SCORE,4109,GO:0051148,1.5108e-01,3.1000e+01
IMP_SCORE,4110,GO:0048729,1.5101e-01,9.9000e+01
IMP_SCORE,4111,GO:0005344,1.5097e-01,7.0000e+00
IMP_SCORE,4112,GO:0006767,1.5091e-01,5.0000e+01
IMP_SCORE,4113,GO:0008305,1.5087e-01,3.5000e+01
IMP_SCORE,4114,GO:0009913,1.5087e-01,3.0000e+01
IMP_SCORE,4115,GO:0032717,1.5087e-01,3.6000e+01
IMP_SCORE,4116,GO:0016701,1.5083e-01,3.0000e+01
IMP_SCORE,4117,GO:0032940,1.5081e-01,2.2200e+02
IMP_SCORE,4118,GO:2000272,1.5079e-01,1.0000e+01
IMP_SCORE,4119,GO:0005905,1.5079e-01,5.9000e+01
IMP_SCORE,4120,GO:0019898,1.5077e-01,9.6000e+01
IMP_SCORE,4121,GO:0090407,1.5076e-01,1.5800e+02
IMP_SCORE,4122,GO:1903046,1.5075e-01,6.3000e+01
IMP_SCORE,4123,GO:0009966,1.5075e-01,5.9000e+02
IMP_SCORE,4124,GO:0009123,1.5071e-01,5.7000e+01
IMP_SCORE,4125,GO:0032094,1.5066e-01,1.3000e+01
IMP_SCORE,4126,GO:0044238,1.5065e-01,9.2500e+02
IMP_SCORE,4127,GO:0034644,1.5065e-01,2.2000e+01
IMP_SCORE,4128,GO:0003008,1.5053e-01,5.9600e+02
IMP_SCORE,4129,GO:0005984,1.5052e-01,6.0000e+00
IMP_SCORE,4130,GO:0046320,1.5050e-01,2.0000e+00
IMP_SCORE,4131,GO:0006878,1.5047e-01,1.7000e+01
IMP_SCORE,4132,GO:0030544,1.5046e-01,9.0000e+00
IMP_SCORE,4133,GO:0044257,1.5045e-01,1.3000e+01
IMP_SCORE,4134,GO:0006986,1.5043e-01,4.6000e+01
IMP_SCORE,4135,GO:0043547,1.5043e-01,2.5100e+02
IMP_SCORE,4136,GO:0060089,1.5042e-01,6.6700e+02
IMP_SCORE,4137,GO:0044321,1.5041e-01,1.1000e+01
IMP_SCORE,4138,GO:0001530,1.5041e-01,3.9000e+01
IMP_SCORE,4139,GO:0030001,1.5038e-01,1.9600e+02
IMP_SCORE,4140,GO:0031960,1.5038e-01,5.9000e+01
IMP_SCORE,4141,GO:0005768,1.5033e-01,3.1500e+02
IMP_SCORE,4142,GO:0005254,1.5033e-01,4.0000e+01
IMP_SCORE,4143,GO:0019098,1.5027e-01,4.0000e+01
IMP_SCORE,4144,GO:0042645,1.5022e-01,3.5000e+01
IMP_SCORE,4145,GO:0043242,1.5020e-01,3.2000e+01
IMP_SCORE,4146,GO:0005246,1.5015e-01,2.7000e+01
IMP_SCORE,4147,GO:0097367,1.5014e-01,7.0800e+02
IMP_SCORE,4148,GO:0016801,1.5013e-01,4.9000e+01
IMP_SCORE,4149,GO:0060452,1.5013e-01,2.0000e+00
IMP_SCORE,4150,GO:1903747,1.5012e-01,4.3000e+01
IMP_SCORE,4151,GO:0015101,1.5010e-01,9.0000e+00
IMP_SCORE,4152,GO:0031398,1.5009e-01,2.9000e+01
IMP_SCORE,4153,GO:0098602,1.5000e-01,1.7200e+02
IMP_SCORE,4154,GO:1903955,1.4998e-01,3.3000e+01
IMP_SCORE,4155,GO:0098791,1.4997e-01,1.0900e+02
IMP_SCORE,4156,GO:0034249,1.4996e-01,4.7000e+01
IMP_SCORE,4157,GO:0072431,1.4995e-01,8.0000e+00
IMP_SCORE,4158,GO:0001649,1.4994e-01,3.4000e+01
IMP_SCORE,4159,GO:0032413,1.4992e-01,9.0000e+00
IMP_SCORE,4160,GO:1901363,1.4988e-01,1.1710e+03
IMP_SCORE,4161,GO:0016079,1.4988e-01,1.8000e+01
IMP_SCORE,4162,GO:0008542,1.4981e-01,7.0000e+00
IMP_SCORE,4163,GO:0004721,1.4981e-01,6.8000e+01
IMP_SCORE,4164,GO:0030554,1.4978e-01,4.0300e+02
IMP_SCORE,4165,GO:0031323,1.4975e-01,6.3700e+02
IMP_SCORE,4166,GO:0031324,1.4974e-01,4.3100e+02
IMP_SCORE,4167,GO:2000106,1.4973e-01,4.9000e+01
IMP_SCORE,4168,GO:0045171,1.4969e-01,4.0000e+01
IMP_SCORE,4169,GO:0006886,1.4969e-01,2.3300e+02
IMP_SCORE,4170,GO:0034975,1.4969e-01,8.0000e+00
IMP_SCORE,4171,GO:0016137,1.4969e-01,3.3000e+01
IMP_SCORE,4172,GO:0043067,1.4966e-01,4.1500e+02
IMP_SCORE,4173,GO:0021819,1.4966e-01,2.0000e+01
IMP_SCORE,4174,GO:0016903,1.4965e-01,8.3000e+01
IMP_SCORE,4175,GO:0002376,1.4962e-01,7.2600e+02
IMP_SCORE,4176,GO:0005242,1.4959e-01,4.1000e+01
IMP_SCORE,4177,GO:0016878,1.4952e-01,3.1000e+01
IMP_SCORE,4178,GO:0035729,1.4951e-01,4.0000e+00
IMP_SCORE,4179,GO:0070412,1.4941e-01,5.0000e+00
IMP_SCORE,4180,GO:0070382,1.4941e-01,8.0000e+01
IMP_SCORE,4181,GO:0006109,1.4940e-01,4.4000e+01
IMP_SCORE,4182,GO:0051028,1.4937e-01,4.9000e+01
IMP_SCORE,4183,GO:0006301,1.4936e-01,1.1000e+01
IMP_SCORE,4184,GO:0031253,1.4936e-01,1.4700e+02
IMP_SCORE,4185,GO:1901861,1.4933e-01,2.0000e+01
IMP_SCORE,4186,GO:0033047,1.4932e-01,9.0000e+00
IMP_SCORE,4187,GO:0060123,1.4930e-01,8.0000e+00
IMP_SCORE,4188,GO:0042056,1.4927e-01,2.1000e+01
IMP_SCORE,4189,GO:0010562,1.4926e-01,1.6500e+02
IMP_SCORE,4190,GO:0044249,1.4923e-01,5.2500e+02
IMP_SCORE,4191,GO:0042304,1.4919e-01,1.0000e+01
IMP_SCORE,4192,GO:0016887,1.4917e-01,1.4800e+02
IMP_SCORE,4193,GO:0051806,1.4912e-01,6.7000e+01
IMP_SCORE,4194,GO:0046638,1.4909e-01,1.0000e+01
IMP_SCORE,4195,GO:0002250,1.4909e-01,2.0500e+02
IMP_SCORE,4196,GO:0017048,1.4908e-01,4.8000e+01
IMP_SCORE,4197,GO:0030325,1.4907e-01,1.1000e+01
IMP_SCORE,4198,GO:1901673,1.4906e-01,2.0000e+00
IMP_SCORE,4199,GO:0023052,1.4904e-01,3.0700e+02
IMP_SCORE,4200,GO:0010948,1.4901e-01,6.6000e+01
IMP_SCORE,4201,GO:0006541,1.4900e-01,2.7000e+01
IMP_SCORE,4202,GO:0042632,1.4897e-01,1.3000e+01
IMP_SCORE,4203,GO:0010522,1.4896e-01,2.3000e+01
IMP_SCORE,4204,GO:0098659,1.4892e-01,1.4000e+01
IMP_SCORE,4205,GO:0033198,1.4892e-01,1.6000e+01
IMP_SCORE,4206,GO:0030593,1.4883e-01,2.9000e+01
IMP_SCORE,4207,GO:1902593,1.4882e-01,3.6000e+01
IMP_SCORE,4208,GO:0000175,1.4879e-01,9.0000e+00
IMP_SCORE,4209,GO:0030178,1.4877e-01,5.5000e+01
IMP_SCORE,4210,GO:0016607,1.4876e-01,2.3300e+02
IMP_SCORE,4211,GO:1990777,1.4875e-01,4.3000e+01
IMP_SCORE,4212,GO:0006778,1.4873e-01,3.8000e+01
IMP_SCORE,4213,GO:0006067,1.4866e-01,4.7000e+01
IMP_SCORE,4214,GO:0005044,1.4866e-01,9.3000e+01
IMP_SCORE,4215,GO:0051172,1.4854e-01,1.9900e+02
IMP_SCORE,4216,GO:0098796,1.4853e-01,3.4700e+02
IMP_SCORE,4217,GO:0048511,1.4849e-01,1.5300e+02
IMP_SCORE,4218,GO:0045296,1.4844e-01,3.1500e+02
IMP_SCORE,4219,GO:0042136,1.4842e-01,4.1000e+01
IMP_SCORE,4220,GO:0032943,1.4840e-01,2.5000e+01
IMP_SCORE,4221,GO:0007405,1.4839e-01,1.6000e+01
IMP_SCORE,4222,GO:0005096,1.4838e-01,1.9300e+02
IMP_SCORE,4223,GO:0044272,1.4836e-01,1.2200e+02
IMP_SCORE,4224,GO:0090023,1.4835e-01,1.4000e+01
IMP_SCORE,4225,GO:0051020,1.4829e-01,2.0700e+02
IMP_SCORE,4226,GO:0042100,1.4828e-01,1.4000e+01
IMP_SCORE,4227,GO:0007507,1.4823e-01,8.1000e+01
IMP_SCORE,4228,GO:0007423,1.4818e-01,6.3000e+01
IMP_SCORE,4229,GO:0006996,1.4816e-01,6.8700e+02
IMP_SCORE,4230,GO:0046134,1.4814e-01,1.0000e+01
IMP_SCORE,4231,GO:0015095,1.4812e-01,1.7000e+01
IMP_SCORE,4232,GO:0006650,1.4811e-01,1.5300e+02
IMP_SCORE,4233,GO:0042886,1.4809e-01,3.6900e+02
IMP_SCORE,4234,GO:0004879,1.4808e-01,2.0000e+01
IMP_SCORE,4235,GO:0000086,1.4806e-01,6.6000e+01
IMP_SCORE,4236,GO:0000578,1.4806e-01,1.6000e+01
IMP_SCORE,4237,GO:0001725,1.4804e-01,2.8000e+01
IMP_SCORE,4238,GO:0007009,1.4802e-01,1.1900e+02
IMP_SCORE,4239,GO:0006629,1.4798e-01,4.2700e+02
IMP_SCORE,4240,GO:0002573,1.4796e-01,4.0000e+01
IMP_SCORE,4241,GO:0046906,1.4792e-01,1.0300e+02
IMP_SCORE,4242,GO:0001504,1.4789e-01,1.4000e+01
IMP_SCORE,4243,GO:0061077,1.4786e-01,6.6000e+01
IMP_SCORE,4244,GO:0050890,1.4784e-01,1.3700e+02
IMP_SCORE,4245,GO:0016236,1.4784e-01,3.1000e+01
IMP_SCORE,4246,GO:0032823,1.4781e-01,7.0000e+00
IMP_SCORE,4247,GO:0044769,1.4776e-01,7.0000e+00
IMP_SCORE,4248,GO:0000166,1.4775e-01,6.4800e+02
IMP_SCORE,4249,GO:0060589,1.4773e-01,2.0100e+02
IMP_SCORE,4250,GO:0042417,1.4770e-01,1.1000e+01
IMP_SCORE,4251,GO:0051353,1.4767e-01,1.1000e+01
IMP_SCORE,4252,GO:0031594,1.4767e-01,8.1000e+01
IMP_SCORE,4253,GO:0006555,1.4764e-01,2.0000e+01
IMP_SCORE,4254,GO:0006825,1.4763e-01,2.8000e+01
IMP_SCORE,4255,GO:0016597,1.4758e-01,5.3000e+01
IMP_SCORE,4256,GO:0031624,1.4757e-01,4.0000e+00
IMP_SCORE,4257,GO:0010613,1.4757e-01,5.0000e+00
IMP_SCORE,4258,GO:0070534,1.4755e-01,2.0000e+01
IMP_SCORE,4259,GO:0042802,1.4747e-01,1.1970e+03
IMP_SCORE,4260,GO:0072215,1.4747e-01,6.0000e+00
IMP_SCORE,4261,GO:1903140,1.4745e-01,1.0000e+01
IMP_SCORE,4262,GO:0060326,1.4743e-01,7.0000e+01
IMP_SCORE,4263,GO:0001972,1.4739e-01,1.4000e+01
IMP_SCORE,4264,GO:0042402,1.4738e-01,4.9000e+01
IMP_SCORE,4265,GO:0005165,1.4733e-01,3.0000e+00
IMP_SCORE,4266,GO:0097504,1.4725e-01,7.0000e+00
IMP_SCORE,4267,GO:0043372,1.4721e-01,1.0000e+01
IMP_SCORE,4268,GO:0055102,1.4721e-01,4.5000e+01
IMP_SCORE,4269,GO:0072512,1.4720e-01,2.5000e+01
IMP_SCORE,4270,GO:0008514,1.4719e-01,9.6000e+01
IMP_SCORE,4271,GO:0006517,1.4714e-01,3.6000e+01
IMP_SCORE,4272,GO:0050681,1.4712e-01,2.0000e+01
IMP_SCORE,4273,GO:0097110,1.4708e-01,2.2000e+01
IMP_SCORE,4274,GO:0006816,1.4706e-01,7.6000e+01
IMP_SCORE,4275,GO:0015301,1.4705e-01,2.5000e+01
IMP_SCORE,4276,GO:0044070,1.4700e-01,5.5000e+01
IMP_SCORE,4277,GO:0006812,1.4694e-01,2.7800e+02
IMP_SCORE,4278,GO:0034765,1.4689e-01,1.3500e+02
IMP_SCORE,4279,GO:0048821,1.4687e-01,9.0000e+00
IMP_SCORE,4280,GO:0007186,1.4686e-01,3.2600e+02
IMP_SCORE,4281,GO:0008380,1.4685e-01,1.3300e+02
IMP_SCORE,4282,GO:0005520,1.4682e-01,3.3000e+01
IMP_SCORE,4283,GO:0045055,1.4679e-01,1.6900e+02
IMP_SCORE,4284,GO:0035384,1.4677e-01,5.5000e+01
IMP_SCORE,4285,GO:0006383,1.4677e-01,2.0000e+01
IMP_SCORE,4286,GO:0046685,1.4673e-01,2.7000e+01
IMP_SCORE,4287,GO:0060761,1.4654e-01,1.3000e+01
IMP_SCORE,4288,GO:0022853,1.4645e-01,4.4000e+01
IMP_SCORE,4289,GO:0006810,1.4644e-01,9.4600e+02
IMP_SCORE,4290,GO:0015748,1.4643e-01,2.5000e+01
IMP_SCORE,4291,GO:0031301,1.4643e-01,1.2500e+02
IMP_SCORE,4292,GO:0044092,1.4635e-01,3.0200e+02
IMP_SCORE,4293,GO:1903522,1.4635e-01,1.0300e+02
IMP_SCORE,4294,GO:0046634,1.4635e-01,2.1000e+01
IMP_SCORE,4295,GO:0097159,1.4635e-01,1.3100e+03
IMP_SCORE,4296,GO:0030234,1.4634e-01,4.2500e+02
IMP_SCORE,4297,GO:0032350,1.4623e-01,1.0000e+01
IMP_SCORE,4298,GO:0004872,1.4622e-01,6.2200e+02
IMP_SCORE,4299,GO:0045926,1.4620e-01,1.0700e+02
IMP_SCORE,4300,GO:0009057,1.4619e-01,2.3500e+02
IMP_SCORE,4301,GO:0016500,1.4619e-01,1.8000e+01
IMP_SCORE,4302,GO:0002673,1.4617e-01,5.2000e+01
IMP_SCORE,4303,GO:0005048,1.4614e-01,1.8000e+01
IMP_SCORE,4304,GO:0008105,1.4613e-01,1.8000e+01
IMP_SCORE,4305,GO:0030133,1.4612e-01,1.6800e+02
IMP_SCORE,4306,GO:0070884,1.4612e-01,7.0000e+00
IMP_SCORE,4307,GO:0008152,1.4611e-01,1.0860e+03
IMP_SCORE,4308,GO:0045211,1.4608e-01,1.5600e+02
IMP_SCORE,4309,GO:0097200,1.4607e-01,3.3000e+01
IMP_SCORE,4310,GO:0003841,1.4606e-01,9.0000e+00
IMP_SCORE,4311,GO:0051960,1.4605e-01,2.0700e+02
IMP_SCORE,4312,GO:0043467,1.4604e-01,3.7000e+01
IMP_SCORE,4313,GO:1905950,1.4589e-01,1.7000e+01
IMP_SCORE,4314,GO:0035725,1.4585e-01,4.2000e+01
IMP_SCORE,4315,GO:0005925,1.4584e-01,2.4500e+02
IMP_SCORE,4316,GO:0004709,1.4581e-01,2.1000e+01
IMP_SCORE,4317,GO:0008484,1.4581e-01,4.0000e+01
IMP_SCORE,4318,GO:0048583,1.4577e-01,7.7800e+02
IMP_SCORE,4319,GO:1902679,1.4572e-01,1.7000e+02
IMP_SCORE,4320,GO:0000784,1.4571e-01,3.2000e+01
IMP_SCORE,4321,GO:0031032,1.4570e-01,4.9000e+01
IMP_SCORE,4322,GO:0051179,1.4568e-01,1.0290e+03
IMP_SCORE,4323,GO:0015294,1.4562e-01,5.2000e+01
IMP_SCORE,4324,GO:0005694,1.4562e-01,1.2300e+02
IMP_SCORE,4325,GO:0015697,1.4560e-01,7.0000e+00
IMP_SCORE,4326,GO:0042994,1.4560e-01,8.0000e+00
IMP_SCORE,4327,GO:0097458,1.4557e-01,6.2800e+02
IMP_SCORE,4328,GO:0043649,1.4543e-01,2.0000e+01
IMP_SCORE,4329,GO:0070828,1.4540e-01,7.0000e+00
IMP_SCORE,4330,GO:0032555,1.4538e-01,4.5000e+02
IMP_SCORE,4331,GO:0034613,1.4531e-01,2.3100e+02
IMP_SCORE,4332,GO:0015078,1.4530e-01,2.4000e+01
IMP_SCORE,4333,GO:0046718,1.4529e-01,5.9000e+01
IMP_SCORE,4334,GO:0009266,1.4529e-01,9.2000e+01
IMP_SCORE,4335,GO:0005095,1.4517e-01,8.0000e+00
IMP_SCORE,4336,GO:0046835,1.4514e-01,1.1000e+01
IMP_SCORE,4337,GO:0030217,1.4513e-01,3.5000e+01
IMP_SCORE,4338,GO:0007628,1.4507e-01,2.4000e+01
IMP_SCORE,4339,GO:0071900,1.4504e-01,1.3300e+02
IMP_SCORE,4340,GO:0051052,1.4501e-01,7.8000e+01
IMP_SCORE,4341,GO:0044449,1.4498e-01,1.4400e+02
IMP_SCORE,4342,GO:0003676,1.4491e-01,9.7300e+02
IMP_SCORE,4343,GO:0006796,1.4491e-01,4.8500e+02
IMP_SCORE,4344,GO:0019218,1.4489e-01,1.8000e+01
IMP_SCORE,4345,GO:0033013,1.4486e-01,5.2000e+01
IMP_SCORE,4346,GO:0051174,1.4486e-01,2.8400e+02
IMP_SCORE,4347,GO:0010823,1.4482e-01,3.0000e+01
IMP_SCORE,4348,GO:0006575,1.4481e-01,1.3000e+02
IMP_SCORE,4349,GO:0044430,1.4478e-01,6.3500e+02
IMP_SCORE,4350,GO:0030522,1.4476e-01,3.6000e+01
IMP_SCORE,4351,GO:0030324,1.4473e-01,4.5000e+01
IMP_SCORE,4352,GO:0009792,1.4471e-01,5.5000e+01
IMP_SCORE,4353,GO:0044403,1.4468e-01,2.4900e+02
IMP_SCORE,4354,GO:0090304,1.4464e-01,3.2500e+02
IMP_SCORE,4355,GO:0044788,1.4462e-01,9.0000e+00
IMP_SCORE,4356,GO:0044463,1.4454e-01,4.4400e+02
IMP_SCORE,4357,GO:0036151,1.4453e-01,3.3000e+01
IMP_SCORE,4358,GO:0032648,1.4453e-01,1.4000e+01
IMP_SCORE,4359,GO:0046907,1.4451e-01,3.8000e+02
IMP_SCORE,4360,GO:0048284,1.4450e-01,5.4000e+01
IMP_SCORE,4361,GO:0071705,1.4449e-01,4.8300e+02
IMP_SCORE,4362,GO:0061326,1.4443e-01,1.0000e+01
IMP_SCORE,4363,GO:0055038,1.4437e-01,6.2000e+01
IMP_SCORE,4364,GO:0071359,1.4434e-01,1.1000e+01
IMP_SCORE,4365,GO:0006261,1.4432e-01,1.5000e+01
IMP_SCORE,4366,GO:0001653,1.4432e-01,5.6000e+01
IMP_SCORE,4367,GO:0006900,1.4429e-01,1.1000e+01
IMP_SCORE,4368,GO:0017146,1.4426e-01,1.0000e+01
IMP_SCORE,4369,GO:0006940,1.4425e-01,3.2000e+01
IMP_SCORE,4370,GO:0000139,1.4424e-01,3.7400e+02
IMP_SCORE,4371,GO:1905039,1.4415e-01,3.8000e+01
IMP_SCORE,4372,GO:0006000,1.4410e-01,1.1000e+01
IMP_SCORE,4373,GO:0030182,1.4398e-01,6.8000e+01
IMP_SCORE,4374,GO:0043560,1.4395e-01,6.0000e+00
IMP_SCORE,4375,GO:0060077,1.4392e-01,1.2000e+01
IMP_SCORE,4376,GO:0016788,1.4387e-01,4.3700e+02
IMP_SCORE,4377,GO:0009889,1.4387e-01,4.4900e+02
IMP_SCORE,4378,GO:0055080,1.4386e-01,1.8800e+02
IMP_SCORE,4379,GO:0000737,1.4385e-01,6.0000e+00
IMP_SCORE,4380,GO:0048645,1.4384e-01,8.0000e+00
IMP_SCORE,4381,GO:0015108,1.4379e-01,6.6000e+01
IMP_SCORE,4382,GO:0043551,1.4377e-01,7.0000e+00
IMP_SCORE,4383,GO:0006911,1.4375e-01,4.6000e+01
IMP_SCORE,4384,GO:0070160,1.4375e-01,1.7100e+02
IMP_SCORE,4385,GO:0002861,1.4370e-01,1.4000e+01
IMP_SCORE,4386,GO:0051656,1.4369e-01,1.0800e+02
IMP_SCORE,4387,GO:0010604,1.4368e-01,4.5500e+02
IMP_SCORE,4388,GO:0060996,1.4365e-01,1.1000e+01
IMP_SCORE,4389,GO:0019433,1.4361e-01,1.7000e+01
IMP_SCORE,4390,GO:0001882,1.4355e-01,1.8400e+02
IMP_SCORE,4391,GO:0006855,1.4354e-01,8.0000e+00
IMP_SCORE,4392,GO:0072662,1.4353e-01,1.2000e+01
IMP_SCORE,4393,GO:0061695,1.4351e-01,4.2000e+01
IMP_SCORE,4394,GO:0048714,1.4351e-01,2.1000e+01
IMP_SCORE,4395,GO:0031589,1.4350e-01,1.1200e+02
IMP_SCORE,4396,GO:0005814,1.4350e-01,7.4000e+01
IMP_SCORE,4397,GO:0006974,1.4347e-01,1.8800e+02
IMP_SCORE,4398,GO:0042157,1.4346e-01,5.5000e+01
IMP_SCORE,4399,GO:0043039,1.4342e-01,3.1000e+01
IMP_SCORE,4400,GO:0006069,1.4340e-01,4.4000e+01
IMP_SCORE,4401,GO:0048853,1.4339e-01,3.0000e+00
IMP_SCORE,4402,GO:0007018,1.4337e-01,9.4000e+01
IMP_SCORE,4403,GO:0016053,1.4337e-01,1.3400e+02
IMP_SCORE,4404,GO:0005126,1.4337e-01,1.7800e+02
IMP_SCORE,4405,GO:0016328,1.4335e-01,3.3000e+01
IMP_SCORE,4406,GO:1902170,1.4333e-01,1.0000e+01
IMP_SCORE,4407,GO:0090101,1.4329e-01,3.5000e+01
IMP_SCORE,4408,GO:0034762,1.4328e-01,1.0300e+02
IMP_SCORE,4409,GO:0006497,1.4321e-01,1.1000e+02
IMP_SCORE,4410,GO:0071826,1.4319e-01,8.3000e+01
IMP_SCORE,4411,GO:0050790,1.4319e-01,6.2300e+02
IMP_SCORE,4412,GO:0022891,1.4318e-01,3.0800e+02
IMP_SCORE,4413,GO:0060055,1.4318e-01,2.0000e+01
IMP_SCORE,4414,GO:0030165,1.4316e-01,1.3600e+02
IMP_SCORE,4415,GO:0030296,1.4314e-01,9.0000e+00
IMP_SCORE,4416,GO:0043462,1.4312e-01,6.6000e+01
IMP_SCORE,4417,GO:0009135,1.4308e-01,3.1000e+01
IMP_SCORE,4418,GO:0031670,1.4307e-01,2.0000e+00
IMP_SCORE,4419,GO:0016798,1.4303e-01,1.5700e+02
IMP_SCORE,4420,GO:0019835,1.4303e-01,1.3000e+01
IMP_SCORE,4421,GO:0009205,1.4301e-01,3.5000e+01
IMP_SCORE,4422,GO:0001664,1.4300e-01,1.4400e+02
IMP_SCORE,4423,GO:0072422,1.4299e-01,1.4000e+01
IMP_SCORE,4424,GO:0019693,1.4296e-01,8.4000e+01
IMP_SCORE,4425,GO:0000082,1.4294e-01,3.0000e+01
IMP_SCORE,4426,GO:0043412,1.4293e-01,6.5700e+02
IMP_SCORE,4427,GO:0070161,1.4291e-01,3.4400e+02
IMP_SCORE,4428,GO:0006302,1.4290e-01,3.4000e+01
IMP_SCORE,4429,GO:0032561,1.4287e-01,1.8400e+02
IMP_SCORE,4430,GO:0090279,1.4287e-01,3.4000e+01
IMP_SCORE,4431,GO:0098772,1.4285e-01,5.2300e+02
IMP_SCORE,4432,GO:0015197,1.4285e-01,6.8000e+01
IMP_SCORE,4433,GO:0010927,1.4281e-01,2.7000e+01
IMP_SCORE,4434,GO:0007602,1.4280e-01,2.8000e+01
IMP_SCORE,4435,GO:0032590,1.4279e-01,1.7000e+01
IMP_SCORE,4436,GO:0001101,1.4276e-01,7.9000e+01
IMP_SCORE,4437,GO:1901981,1.4275e-01,6.9000e+01
IMP_SCORE,4438,GO:0050817,1.4274e-01,9.6000e+01
IMP_SCORE,4439,GO:0009582,1.4269e-01,4.8000e+01
IMP_SCORE,4440,GO:0035113,1.4268e-01,3.6000e+01
IMP_SCORE,4441,GO:0006298,1.4265e-01,1.6000e+01
IMP_SCORE,4442,GO:0035098,1.4262e-01,1.7000e+01
IMP_SCORE,4443,GO:0009790,1.4258e-01,7.7000e+01
IMP_SCORE,4444,GO:0045087,1.4257e-01,2.3500e+02
IMP_SCORE,4445,GO:0005684,1.4257e-01,1.4000e+01
IMP_SCORE,4446,GO:0035728,1.4255e-01,7.0000e+00
IMP_SCORE,4447,GO:0048588,1.4254e-01,3.4000e+01
IMP_SCORE,4448,GO:0006690,1.4254e-01,4.9000e+01
IMP_SCORE,4449,GO:0045824,1.4250e-01,1.1000e+01
IMP_SCORE,4450,GO:0043436,1.4250e-01,2.7700e+02
IMP_SCORE,4451,GO:0005924,1.4248e-01,2.8100e+02
IMP_SCORE,4452,GO:0019395,1.4247e-01,5.9000e+01
IMP_SCORE,4453,GO:0003002,1.4247e-01,6.2000e+01
IMP_SCORE,4454,GO:0045117,1.4245e-01,1.4000e+01
IMP_SCORE,4455,GO:0031953,1.4244e-01,3.0000e+00
IMP_SCORE,4456,GO:0005788,1.4239e-01,1.6600e+02
IMP_SCORE,4457,GO:0016620,1.4235e-01,6.8000e+01
IMP_SCORE,4458,GO:0000266,1.4234e-01,6.0000e+00
IMP_SCORE,4459,GO:0010811,1.4232e-01,6.3000e+01
IMP_SCORE,4460,GO:0032266,1.4225e-01,1.8000e+01
IMP_SCORE,4461,GO:0006749,1.4220e-01,3.8000e+01
IMP_SCORE,4462,GO:0035646,1.4219e-01,1.0000e+01
IMP_SCORE,4463,GO:0009132,1.4218e-01,2.9000e+01
IMP_SCORE,4464,GO:0001784,1.4218e-01,1.1000e+01
IMP_SCORE,4465,GO:0006893,1.4218e-01,3.0000e+01
IMP_SCORE,4466,GO:0046939,1.4212e-01,1.4000e+01
IMP_SCORE,4467,GO:0004536,1.4208e-01,2.5000e+01
IMP_SCORE,4468,GO:0006071,1.4207e-01,8.0000e+00
IMP_SCORE,4469,GO:0002287,1.4202e-01,8.0000e+00
IMP_SCORE,4470,GO:0051492,1.4201e-01,2.9000e+01
IMP_SCORE,4471,GO:0019864,1.4201e-01,2.6000e+01
IMP_SCORE,4472,GO:0008219,1.4200e-01,4.6600e+02
IMP_SCORE,4473,GO:0031312,1.4200e-01,3.0000e+01
IMP_SCORE,4474,GO:0044707,1.4198e-01,9.0800e+02
IMP_SCORE,4475,GO:0048704,1.4197e-01,2.5000e+01
IMP_SCORE,4476,GO:0004540,1.4197e-01,6.9000e+01
IMP_SCORE,4477,GO:0046390,1.4195e-01,3.8000e+01
IMP_SCORE,4478,GO:0015701,1.4192e-01,6.3000e+01
IMP_SCORE,4479,GO:0060537,1.4190e-01,3.2000e+01
IMP_SCORE,4480,GO:0045851,1.4185e-01,2.7000e+01
IMP_SCORE,4481,GO:0071539,1.4184e-01,8.0000e+00
IMP_SCORE,4482,GO:0017148,1.4181e-01,3.2000e+01
IMP_SCORE,4483,GO:0045779,1.4176e-01,1.7000e+01
IMP_SCORE,4484,GO:0061025,1.4176e-01,6.4000e+01
IMP_SCORE,4485,GO:0051234,1.4175e-01,9.2800e+02
IMP_SCORE,4486,GO:0008015,1.4173e-01,4.2000e+01
IMP_SCORE,4487,GO:2001020,1.4167e-01,4.3000e+01
IMP_SCORE,4488,GO:0055078,1.4162e-01,1.6000e+01
IMP_SCORE,4489,GO:0072523,1.4162e-01,1.5000e+01
IMP_SCORE,4490,GO:0007094,1.4162e-01,2.0000e+00
IMP_SCORE,4491,GO:1903392,1.4157e-01,1.2000e+01
IMP_SCORE,4492,GO:0008236,1.4156e-01,1.9900e+02
IMP_SCORE,4493,GO:0008631,1.4150e-01,4.0000e+00
IMP_SCORE,4494,GO:0080135,1.4147e-01,1.6200e+02
IMP_SCORE,4495,GO:0098687,1.4146e-01,6.3000e+01
IMP_SCORE,4496,GO:0034113,1.4138e-01,2.4000e+01
IMP_SCORE,4497,GO:0010719,1.4136e-01,9.0000e+00
IMP_SCORE,4498,GO:0030500,1.4135e-01,3.5000e+01
IMP_SCORE,4499,GO:0003073,1.4134e-01,1.7000e+01
IMP_SCORE,4500,GO:1902807,1.4130e-01,2.0000e+01
IMP_SCORE,4501,GO:0022625,1.4128e-01,1.9000e+01
IMP_SCORE,4502,GO:0046916,1.4127e-01,4.8000e+01
IMP_SCORE,4503,GO:0060590,1.4126e-01,2.9000e+01
IMP_SCORE,4504,GO:0005976,1.4124e-01,2.7000e+01
IMP_SCORE,4505,GO:0000988,1.4124e-01,1.6400e+02
IMP_SCORE,4506,GO:0044088,1.4122e-01,2.1000e+01
IMP_SCORE,4507,GO:0001776,1.4120e-01,2.4000e+01
IMP_SCORE,4508,GO:0060402,1.4118e-01,8.0000e+00
IMP_SCORE,4509,GO:0051445,1.4116e-01,1.2000e+01
IMP_SCORE,4510,GO:0051899,1.4113e-01,2.5000e+01
IMP_SCORE,4511,GO:0032331,1.4112e-01,1.1000e+01
IMP_SCORE,4512,GO:0061035,1.4112e-01,1.7000e+01
IMP_SCORE,4513,GO:0016787,1.4108e-01,1.1560e+03
IMP_SCORE,4514,GO:0072665,1.4106e-01,1.1000e+01
IMP_SCORE,4515,GO:0004930,1.4105e-01,1.9800e+02
IMP_SCORE,4516,GO:0006725,1.4101e-01,4.5200e+02
IMP_SCORE,4517,GO:0043516,1.4100e-01,1.4000e+01
IMP_SCORE,4518,GO:0048518,1.4097e-01,9.2900e+02
IMP_SCORE,4519,GO:0048666,1.4095e-01,6.5000e+01
IMP_SCORE,4520,GO:0016877,1.4094e-01,3.5000e+01
IMP_SCORE,4521,GO:0007623,1.4091e-01,6.2000e+01
IMP_SCORE,4522,GO:1903202,1.4091e-01,1.1000e+01
IMP_SCORE,4523,GO:0019637,1.4089e-01,2.6900e+02
IMP_SCORE,4524,GO:1900407,1.4089e-01,2.1000e+01
IMP_SCORE,4525,GO:0048524,1.4088e-01,3.7000e+01
IMP_SCORE,4526,GO:0007059,1.4085e-01,4.2000e+01
IMP_SCORE,4527,GO:0051291,1.4079e-01,3.9000e+01
IMP_SCORE,4528,GO:0008053,1.4076e-01,7.0000e+00
IMP_SCORE,4529,GO:0000932,1.4075e-01,9.6000e+01
IMP_SCORE,4530,GO:0099503,1.4073e-01,2.0500e+02
IMP_SCORE,4531,GO:0007635,1.4072e-01,8.0000e+00
IMP_SCORE,4532,GO:0070727,1.4072e-01,2.7200e+02
IMP_SCORE,4533,GO:0043966,1.4071e-01,7.0000e+00
IMP_SCORE,4534,GO:0031163,1.4063e-01,2.3000e+01
IMP_SCORE,4535,GO:0065003,1.4060e-01,5.4700e+02
IMP_SCORE,4536,GO:0035586,1.4059e-01,2.4000e+01
IMP_SCORE,4537,GO:0005667,1.4057e-01,7.7000e+01
IMP_SCORE,4538,GO:0010565,1.4053e-01,3.8000e+01
IMP_SCORE,4539,GO:0033008,1.4053e-01,9.0000e+00
IMP_SCORE,4540,GO:0070076,1.4050e-01,1.9000e+01
IMP_SCORE,4541,GO:0034362,1.4049e-01,1.1000e+01
IMP_SCORE,4542,GO:0034707,1.4044e-01,3.4000e+01
IMP_SCORE,4543,GO:0005088,1.4042e-01,1.1100e+02
IMP_SCORE,4544,GO:0005159,1.4037e-01,4.0000e+00
IMP_SCORE,4545,GO:0031111,1.4031e-01,1.0000e+01
IMP_SCORE,4546,GO:0008017,1.4023e-01,1.6500e+02
IMP_SCORE,4547,GO:0034315,1.4022e-01,1.1000e+01
IMP_SCORE,4548,GO:0007605,1.4021e-01,1.1600e+02
IMP_SCORE,4549,GO:0045955,1.4013e-01,2.3000e+01
IMP_SCORE,4550,GO:2000113,1.4013e-01,2.0500e+02
IMP_SCORE,4551,GO:1901566,1.4009e-01,2.6900e+02
IMP_SCORE,4552,GO:0071774,1.4008e-01,1.8000e+01
IMP_SCORE,4553,GO:0065007,1.4002e-01,1.1120e+03
IMP_SCORE,4554,GO:0030823,1.3999e-01,7.0000e+00
IMP_SCORE,4555,GO:0095500,1.3995e-01,2.5000e+01
IMP_SCORE,4556,GO:0060135,1.3994e-01,1.2000e+01
IMP_SCORE,4557,GO:0019866,1.3992e-01,2.2200e+02
IMP_SCORE,4558,GO:0035107,1.3990e-01,4.5000e+01
IMP_SCORE,4559,GO:0043235,1.3989e-01,2.3300e+02
IMP_SCORE,4560,GO:0019319,1.3987e-01,2.6000e+01
IMP_SCORE,4561,GO:0044429,1.3985e-01,4.6400e+02
IMP_SCORE,4562,GO:0003093,1.3985e-01,1.1000e+01
IMP_SCORE,4563,GO:0001883,1.3980e-01,1.9500e+02
IMP_SCORE,4564,GO:0009165,1.3975e-01,4.1000e+01
IMP_SCORE,4565,GO:0099080,1.3975e-01,3.2600e+02
IMP_SCORE,4566,GO:0032501,1.3973e-01,1.1650e+03
IMP_SCORE,4567,GO:0048708,1.3970e-01,2.8000e+01
IMP_SCORE,4568,GO:0010454,1.3968e-01,2.0000e+00
IMP_SCORE,4569,GO:0060487,1.3968e-01,2.0000e+00
IMP_SCORE,4570,GO:0061061,1.3967e-01,6.3000e+01
IMP_SCORE,4571,GO:1901564,1.3966e-01,4.9800e+02
IMP_SCORE,4572,GO:1904019,1.3966e-01,3.0000e+00
IMP_SCORE,4573,GO:0005834,1.3963e-01,4.9000e+01
IMP_SCORE,4574,GO:0006873,1.3961e-01,1.4300e+02
IMP_SCORE,4575,GO:0009306,1.3956e-01,5.3000e+01
IMP_SCORE,4576,GO:0042053,1.3953e-01,1.1000e+01
IMP_SCORE,4577,GO:0046622,1.3951e-01,7.0000e+00
IMP_SCORE,4578,GO:0006020,1.3946e-01,8.0000e+00
IMP_SCORE,4579,GO:0008320,1.3946e-01,1.0000e+01
IMP_SCORE,4580,GO:0002790,1.3944e-01,4.9000e+01
IMP_SCORE,4581,GO:0030004,1.3941e-01,5.1000e+01
IMP_SCORE,4582,GO:0009199,1.3939e-01,4.2000e+01
IMP_SCORE,4583,GO:0000281,1.3932e-01,1.6000e+01
IMP_SCORE,4584,GO:0042147,1.3932e-01,5.0000e+01
IMP_SCORE,4585,GO:0099516,1.3927e-01,5.1000e+01
IMP_SCORE,4586,GO:0051817,1.3921e-01,2.9000e+01
IMP_SCORE,4587,GO:0019220,1.3918e-01,3.4500e+02
IMP_SCORE,4588,GO:0031214,1.3912e-01,7.7000e+01
IMP_SCORE,4589,GO:0001618,1.3911e-01,3.7000e+01
IMP_SCORE,4590,GO:0004029,1.3910e-01,4.1000e+01
IMP_SCORE,4591,GO:0071556,1.3909e-01,3.5000e+01
IMP_SCORE,4592,GO:2000649,1.3907e-01,4.4000e+01
IMP_SCORE,4593,GO:0006693,1.3900e-01,2.2000e+01
IMP_SCORE,4594,GO:0000295,1.3900e-01,1.0000e+01
IMP_SCORE,4595,GO:0015171,1.3899e-01,5.3000e+01
IMP_SCORE,4596,GO:0030104,1.3898e-01,2.1000e+01
IMP_SCORE,4597,GO:0061718,1.3894e-01,1.1000e+01
IMP_SCORE,4598,GO:0009259,1.3892e-01,8.2000e+01
IMP_SCORE,4599,GO:0071822,1.3892e-01,4.5600e+02
IMP_SCORE,4600,GO:0006458,1.3889e-01,2.2000e+01
IMP_SCORE,4601,GO:0005248,1.3888e-01,9.0000e+00
IMP_SCORE,4602,GO:0030301,1.3887e-01,2.2000e+01
IMP_SCORE,4603,GO:0005501,1.3885e-01,2.6000e+01
IMP_SCORE,4604,GO:0044802,1.3880e-01,2.4600e+02
IMP_SCORE,4605,GO:0000050,1.3878e-01,7.0000e+00
IMP_SCORE,4606,GO:0072511,1.3876e-01,1.1800e+02
IMP_SCORE,4607,GO:0016667,1.3874e-01,4.4000e+01
IMP_SCORE,4608,GO:0016705,1.3872e-01,9.5000e+01
IMP_SCORE,4609,GO:0072073,1.3871e-01,3.1000e+01
IMP_SCORE,4610,GO:0051151,1.3865e-01,1.1000e+01
IMP_SCORE,4611,GO:0005215,1.3864e-01,4.3200e+02
IMP_SCORE,4612,GO:0016740,1.3863e-01,9.7200e+02
IMP_SCORE,4613,GO:0051150,1.3858e-01,1.0000e+01
IMP_SCORE,4614,GO:0016891,1.3856e-01,3.4000e+01
IMP_SCORE,4615,GO:0034969,1.3850e-01,1.8000e+01
IMP_SCORE,4616,GO:0008047,1.3848e-01,2.5200e+02
IMP_SCORE,4617,GO:0070069,1.3846e-01,7.0000e+00
IMP_SCORE,4618,GO:0032088,1.3845e-01,2.3000e+01
IMP_SCORE,4619,GO:0042589,1.3839e-01,1.1000e+01
IMP_SCORE,4620,GO:0001726,1.3834e-01,6.1000e+01
IMP_SCORE,4621,GO:0032589,1.3834e-01,1.9000e+01
IMP_SCORE,4622,GO:0098732,1.3829e-01,2.0000e+01
IMP_SCORE,4623,GO:0005504,1.3828e-01,3.2000e+01
IMP_SCORE,4624,GO:0009126,1.3826e-01,3.6000e+01
IMP_SCORE,4625,GO:0006511,1.3826e-01,1.0100e+02
IMP_SCORE,4626,GO:0032374,1.3825e-01,1.3000e+01
IMP_SCORE,4627,GO:0061005,1.3822e-01,1.6000e+01
IMP_SCORE,4628,GO:0048585,1.3817e-01,3.4600e+02
IMP_SCORE,4629,GO:0002920,1.3816e-01,3.9000e+01
IMP_SCORE,4630,GO:0010921,1.3812e-01,7.3000e+01
IMP_SCORE,4631,GO:0051261,1.3811e-01,2.4000e+01
IMP_SCORE,4632,GO:0032930,1.3810e-01,1.1000e+01
IMP_SCORE,4633,GO:0060456,1.3804e-01,7.0000e+00
IMP_SCORE,4634,GO:0019827,1.3803e-01,4.2000e+01
IMP_SCORE,4635,GO:0045725,1.3794e-01,1.0000e+01
IMP_SCORE,4636,GO:0035587,1.3790e-01,2.5000e+01
IMP_SCORE,4637,GO:0051496,1.3789e-01,4.1000e+01
IMP_SCORE,4638,GO:0070646,1.3788e-01,8.0000e+01
IMP_SCORE,4639,GO:1901681,1.3788e-01,1.8400e+02
IMP_SCORE,4640,GO:0016054,1.3783e-01,1.2700e+02
IMP_SCORE,4641,GO:0010165,1.3779e-01,1.7000e+01
IMP_SCORE,4642,GO:0048385,1.3775e-01,4.0000e+00
IMP_SCORE,4643,GO:0055086,1.3770e-01,1.0700e+02
IMP_SCORE,4644,GO:0016209,1.3767e-01,8.6000e+01
IMP_SCORE,4645,GO:0006284,1.3765e-01,1.0000e+01
IMP_SCORE,4646,GO:0045202,1.3765e-01,2.4200e+02
IMP_SCORE,4647,GO:0008536,1.3763e-01,3.1000e+01
IMP_SCORE,4648,GO:0042269,1.3760e-01,9.0000e+00
IMP_SCORE,4649,GO:0070925,1.3753e-01,1.6700e+02
IMP_SCORE,4650,GO:0031994,1.3747e-01,1.5000e+01
IMP_SCORE,4651,GO:0055081,1.3746e-01,1.0000e+01
IMP_SCORE,4652,GO:1904886,1.3745e-01,7.0000e+00
IMP_SCORE,4653,GO:0034979,1.3731e-01,2.0000e+00
IMP_SCORE,4654,GO:0045429,1.3731e-01,1.0000e+01
IMP_SCORE,4655,GO:0030904,1.3715e-01,9.0000e+00
IMP_SCORE,4656,GO:1904893,1.3715e-01,1.6000e+01
IMP_SCORE,4657,GO:1990748,1.3711e-01,9.1000e+01
IMP_SCORE,4658,GO:1902003,1.3708e-01,2.2000e+01
IMP_SCORE,4659,GO:0035258,1.3705e-01,3.9000e+01
IMP_SCORE,4660,GO:0008104,1.3704e-01,5.0100e+02
IMP_SCORE,4661,GO:0008233,1.3703e-01,3.5800e+02
IMP_SCORE,4662,GO:0034629,1.3697e-01,2.3000e+01
IMP_SCORE,4663,GO:0008203,1.3696e-01,4.6000e+01
IMP_SCORE,4664,GO:0000028,1.3693e-01,1.6000e+01
IMP_SCORE,4665,GO:0005001,1.3690e-01,1.9000e+01
IMP_SCORE,4666,GO:0006465,1.3689e-01,1.1000e+01
IMP_SCORE,4667,GO:0035296,1.3688e-01,3.7000e+01
IMP_SCORE,4668,GO:1903831,1.3688e-01,2.7000e+01
IMP_SCORE,4669,GO:0042277,1.3688e-01,2.4800e+02
IMP_SCORE,4670,GO:0010559,1.3675e-01,5.0000e+00
IMP_SCORE,4671,GO:0004683,1.3671e-01,1.2000e+01
IMP_SCORE,4672,GO:0030163,1.3670e-01,1.0100e+02
IMP_SCORE,4673,GO:0060317,1.3668e-01,9.0000e+00
IMP_SCORE,4674,GO:0042592,1.3664e-01,4.4500e+02
IMP_SCORE,4675,GO:1901360,1.3660e-01,5.0400e+02
IMP_SCORE,4676,GO:0097060,1.3658e-01,1.7400e+02
IMP_SCORE,4677,GO:0009755,1.3658e-01,5.7000e+01
IMP_SCORE,4678,GO:0007020,1.3655e-01,8.0000e+00
IMP_SCORE,4679,GO:0018198,1.3651e-01,6.0000e+00
IMP_SCORE,4680,GO:0015459,1.3650e-01,4.7000e+01
IMP_SCORE,4681,GO:0007164,1.3643e-01,1.0000e+01
IMP_SCORE,4682,GO:0061134,1.3642e-01,8.1000e+01
IMP_SCORE,4683,GO:0021794,1.3637e-01,8.0000e+00
IMP_SCORE,4684,GO:0005041,1.3636e-01,2.1000e+01
IMP_SCORE,4685,GO:0016849,1.3635e-01,7.0000e+00
IMP_SCORE,4686,GO:0035091,1.3627e-01,2.0700e+02
IMP_SCORE,4687,GO:0051270,1.3621e-01,2.0300e+02
IMP_SCORE,4688,GO:0043149,1.3618e-01,9.0000e+00
IMP_SCORE,4689,GO:0051051,1.3618e-01,1.4300e+02
IMP_SCORE,4690,GO:0019201,1.3615e-01,2.2000e+01
IMP_SCORE,4691,GO:0072509,1.3601e-01,9.5000e+01
IMP_SCORE,4692,GO:0051881,1.3598e-01,2.7000e+01
IMP_SCORE,4693,GO:1902117,1.3592e-01,3.1000e+01
IMP_SCORE,4694,GO:0035590,1.3590e-01,2.9000e+01
IMP_SCORE,4695,GO:0030949,1.3584e-01,8.0000e+00
IMP_SCORE,4696,GO:0043043,1.3583e-01,8.2000e+01
IMP_SCORE,4697,GO:0070266,1.3581e-01,1.5000e+01
IMP_SCORE,4698,GO:0051704,1.3580e-01,5.6600e+02
IMP_SCORE,4699,GO:1902476,1.3575e-01,5.3000e+01
IMP_SCORE,4700,GO:0031109,1.3572e-01,1.0000e+01
IMP_SCORE,4701,GO:0044877,1.3571e-01,4.7400e+02
IMP_SCORE,4702,GO:0040007,1.3570e-01,1.4800e+02
IMP_SCORE,4703,GO:0032880,1.3570e-01,2.2800e+02
IMP_SCORE,4704,GO:0009712,1.3567e-01,3.2000e+01
IMP_SCORE,4705,GO:0007160,1.3565e-01,9.2000e+01
IMP_SCORE,4706,GO:1901863,1.3563e-01,3.0000e+00
IMP_SCORE,4707,GO:0009309,1.3550e-01,3.3000e+01
IMP_SCORE,4708,GO:0034308,1.3545e-01,7.1000e+01
IMP_SCORE,4709,GO:0002313,1.3529e-01,5.0000e+00
IMP_SCORE,4710,GO:0072522,1.3525e-01,4.4000e+01
IMP_SCORE,4711,GO:0030214,1.3524e-01,2.6000e+01
IMP_SCORE,4712,GO:0000398,1.3521e-01,7.2000e+01
IMP_SCORE,4713,GO:0004559,1.3510e-01,2.4000e+01
IMP_SCORE,4714,GO:0048608,1.3510e-01,7.7000e+01
IMP_SCORE,4715,GO:2000269,1.3509e-01,1.9000e+01
IMP_SCORE,4716,GO:0032228,1.3507e-01,1.2000e+01
IMP_SCORE,4717,GO:0002260,1.3503e-01,2.2000e+01
IMP_SCORE,4718,GO:1905475,1.3499e-01,5.3000e+01
IMP_SCORE,4719,GO:0005859,1.3493e-01,1.6000e+01
IMP_SCORE,4720,GO:0071702,1.3492e-01,5.7600e+02
IMP_SCORE,4721,GO:0033522,1.3492e-01,5.0000e+00
IMP_SCORE,4722,GO:0006073,1.3490e-01,2.2000e+01
IMP_SCORE,4723,GO:2000573,1.3488e-01,2.8000e+01
IMP_SCORE,4724,GO:1904030,1.3485e-01,8.0000e+00
IMP_SCORE,4725,GO:0007035,1.3484e-01,1.6000e+01
IMP_SCORE,4726,GO:0016311,1.3483e-01,1.6300e+02
IMP_SCORE,4727,GO:0045103,1.3478e-01,3.0000e+01
IMP_SCORE,4728,GO:0034220,1.3465e-01,2.3900e+02
IMP_SCORE,4729,GO:0051216,1.3460e-01,3.3000e+01
IMP_SCORE,4730,GO:0060192,1.3457e-01,4.0000e+00
IMP_SCORE,4731,GO:0046949,1.3456e-01,5.8000e+01
IMP_SCORE,4732,GO:0030017,1.3448e-01,2.2000e+01
IMP_SCORE,4733,GO:0051058,1.3445e-01,1.0000e+01
IMP_SCORE,4734,GO:0016070,1.3441e-01,2.6900e+02
IMP_SCORE,4735,GO:0016820,1.3432e-01,3.8000e+01
IMP_SCORE,4736,GO:0005031,1.3428e-01,2.5000e+01
IMP_SCORE,4737,GO:0006111,1.3425e-01,2.9000e+01
IMP_SCORE,4738,GO:0002821,1.3416e-01,2.2000e+01
IMP_SCORE,4739,GO:0015631,1.3415e-01,1.9600e+02
IMP_SCORE,4740,GO:0032879,1.3411e-01,5.9500e+02
IMP_SCORE,4741,GO:0032691,1.3405e-01,3.0000e+00
IMP_SCORE,4742,GO:0033036,1.3403e-01,5.2300e+02
IMP_SCORE,4743,GO:0008289,1.3402e-01,5.6100e+02
IMP_SCORE,4744,GO:0004601,1.3400e-01,5.8000e+01
IMP_SCORE,4745,GO:0071216,1.3397e-01,6.0000e+01
IMP_SCORE,4746,GO:0007631,1.3397e-01,2.5000e+01
IMP_SCORE,4747,GO:0009583,1.3396e-01,3.8000e+01
IMP_SCORE,4748,GO:0050854,1.3396e-01,3.2000e+01
IMP_SCORE,4749,GO:0005978,1.3376e-01,1.0000e+01
IMP_SCORE,4750,GO:0006220,1.3369e-01,1.6000e+01
IMP_SCORE,4751,GO:0009313,1.3362e-01,2.8000e+01
IMP_SCORE,4752,GO:0033209,1.3347e-01,5.0000e+01
IMP_SCORE,4753,GO:0061387,1.3345e-01,2.6000e+01
IMP_SCORE,4754,GO:0006829,1.3330e-01,2.2000e+01
IMP_SCORE,4755,GO:0016032,1.3329e-01,2.7300e+02
IMP_SCORE,4756,GO:0050908,1.3328e-01,1.8000e+01
IMP_SCORE,4757,GO:0007588,1.3328e-01,2.5000e+01
IMP_SCORE,4758,GO:0009074,1.3326e-01,2.4000e+01
IMP_SCORE,4759,GO:0004576,1.3317e-01,1.4000e+01
IMP_SCORE,4760,GO:0051181,1.3314e-01,9.0000e+00
IMP_SCORE,4761,GO:0001754,1.3313e-01,1.5000e+01
IMP_SCORE,4762,GO:0045295,1.3305e-01,8.0000e+00
IMP_SCORE,4763,GO:0010923,1.3303e-01,5.3000e+01
IMP_SCORE,4764,GO:0019901,1.3301e-01,3.3500e+02
IMP_SCORE,4765,GO:0035303,1.3299e-01,8.0000e+01
IMP_SCORE,4766,GO:0005778,1.3291e-01,4.7000e+01
IMP_SCORE,4767,GO:0050884,1.3289e-01,7.0000e+00
IMP_SCORE,4768,GO:0004954,1.3286e-01,8.0000e+00
IMP_SCORE,4769,GO:0044291,1.3284e-01,3.8000e+01
IMP_SCORE,4770,GO:0008376,1.3274e-01,3.3000e+01
IMP_SCORE,4771,GO:0051931,1.3272e-01,2.1000e+01
IMP_SCORE,4772,GO:0044424,1.3270e-01,1.2570e+03
IMP_SCORE,4773,GO:0005262,1.3267e-01,5.5000e+01
IMP_SCORE,4774,GO:0052689,1.3253e-01,1.8400e+02
IMP_SCORE,4775,GO:0005913,1.3252e-01,5.6000e+01
IMP_SCORE,4776,GO:0090197,1.3251e-01,1.3000e+01
IMP_SCORE,4777,GO:0005901,1.3247e-01,2.4000e+01
IMP_SCORE,4778,GO:0015485,1.3243e-01,3.7000e+01
IMP_SCORE,4779,GO:0097228,1.3239e-01,1.2000e+01
IMP_SCORE,4780,GO:0030529,1.3235e-01,2.4200e+02
IMP_SCORE,4781,GO:0015630,1.3233e-01,1.6200e+02
IMP_SCORE,4782,GO:1990904,1.3228e-01,2.8700e+02
IMP_SCORE,4783,GO:0009067,1.3227e-01,2.0000e+01
IMP_SCORE,4784,GO:0070647,1.3223e-01,2.7200e+02
IMP_SCORE,4785,GO:0005885,1.3222e-01,1.6000e+01
IMP_SCORE,4786,GO:0008270,1.3218e-01,7.9100e+02
IMP_SCORE,4787,GO:0034637,1.3216e-01,1.8000e+01
IMP_SCORE,4788,GO:0031047,1.3212e-01,2.2000e+01
IMP_SCORE,4789,GO:0050832,1.3206e-01,1.8000e+01
IMP_SCORE,4790,GO:0032452,1.3202e-01,1.0000e+01
IMP_SCORE,4791,GO:0033500,1.3201e-01,4.6000e+01
IMP_SCORE,4792,GO:0006505,1.3199e-01,1.5000e+01
IMP_SCORE,4793,GO:0032580,1.3196e-01,7.3000e+01
IMP_SCORE,4794,GO:0051149,1.3193e-01,5.7000e+01
IMP_SCORE,4795,GO:0051443,1.3191e-01,1.2000e+01
IMP_SCORE,4796,GO:0005543,1.3182e-01,2.7900e+02
IMP_SCORE,4797,GO:0051851,1.3177e-01,1.7000e+01
IMP_SCORE,4798,GO:0050777,1.3177e-01,5.4000e+01
IMP_SCORE,4799,GO:1903530,1.3167e-01,1.7000e+02
IMP_SCORE,4800,GO:0048259,1.3165e-01,2.7000e+01
IMP_SCORE,4801,GO:0006638,1.3165e-01,6.4000e+01
IMP_SCORE,4802,GO:0060390,1.3161e-01,1.2000e+01
IMP_SCORE,4803,GO:0015077,1.3156e-01,1.1700e+02
IMP_SCORE,4804,GO:0016893,1.3153e-01,2.7000e+01
IMP_SCORE,4805,GO:0043933,1.3152e-01,4.9200e+02
IMP_SCORE,4806,GO:0051219,1.3151e-01,2.7000e+01
IMP_SCORE,4807,GO:0035108,1.3146e-01,5.3000e+01
IMP_SCORE,4808,GO:0006904,1.3146e-01,4.2000e+01
IMP_SCORE,4809,GO:0004312,1.3143e-01,2.5000e+01
IMP_SCORE,4810,GO:1903509,1.3139e-01,8.2000e+01
IMP_SCORE,4811,GO:0071616,1.3139e-01,3.8000e+01
IMP_SCORE,4812,GO:0005996,1.3137e-01,1.0100e+02
IMP_SCORE,4813,GO:0019904,1.3136e-01,4.8100e+02
IMP_SCORE,4814,GO:0080171,1.3135e-01,4.1000e+01
IMP_SCORE,4815,GO:0009615,1.3135e-01,1.1200e+02
IMP_SCORE,4816,GO:0009141,1.3135e-01,2.9000e+01
IMP_SCORE,4817,GO:0007638,1.3118e-01,4.0000e+00
IMP_SCORE,4818,GO:0034250,1.3116e-01,2.5000e+01
IMP_SCORE,4819,GO:0016337,1.3114e-01,1.7000e+02
IMP_SCORE,4820,GO:0009112,1.3112e-01,1.3000e+01
IMP_SCORE,4821,GO:0005578,1.3100e-01,2.7300e+02
IMP_SCORE,4822,GO:0030170,1.3099e-01,6.0000e+01
IMP_SCORE,4823,GO:0032549,1.3092e-01,1.7700e+02
IMP_SCORE,4824,GO:1905819,1.3090e-01,4.0000e+00
IMP_SCORE,4825,GO:0072332,1.3088e-01,3.2000e+01
IMP_SCORE,4826,GO:0005509,1.3087e-01,7.1900e+02
IMP_SCORE,4827,GO:0022613,1.3085e-01,4.5000e+01
IMP_SCORE,4828,GO:0030225,1.3080e-01,1.1000e+01
IMP_SCORE,4829,GO:0055006,1.3076e-01,1.2000e+01
IMP_SCORE,4830,GO:0042220,1.3076e-01,8.0000e+00
IMP_SCORE,4831,GO:0002335,1.3071e-01,1.0000e+01
IMP_SCORE,4832,GO:0099106,1.3067e-01,5.9000e+01
IMP_SCORE,4833,GO:0042379,1.3062e-01,1.5000e+01
IMP_SCORE,4834,GO:0003712,1.3059e-01,1.7000e+02
IMP_SCORE,4835,GO:0008202,1.3058e-01,1.0600e+02
IMP_SCORE,4836,GO:0000027,1.3030e-01,7.5000e+01
IMP_SCORE,4837,GO:0090659,1.3024e-01,1.7000e+01
IMP_SCORE,4838,GO:0006760,1.3022e-01,2.1000e+01
IMP_SCORE,4839,GO:0046677,1.3014e-01,2.6000e+01
IMP_SCORE,4840,GO:0051302,1.3013e-01,4.4000e+01
IMP_SCORE,4841,GO:0032722,1.3003e-01,2.1000e+01
IMP_SCORE,4842,GO:0016226,1.2999e-01,2.5000e+01
IMP_SCORE,4843,GO:0031434,1.2997e-01,1.7000e+01
IMP_SCORE,4844,GO:0001578,1.2994e-01,2.7000e+01
IMP_SCORE,4845,GO:0006487,1.2981e-01,5.7000e+01
IMP_SCORE,4846,GO:0015085,1.2970e-01,6.7000e+01
IMP_SCORE,4847,GO:0002431,1.2963e-01,2.9000e+01
IMP_SCORE,4848,GO:0043565,1.2961e-01,2.6300e+02
IMP_SCORE,4849,GO:0016917,1.2961e-01,2.3000e+01
IMP_SCORE,4850,GO:0015929,1.2959e-01,3.6000e+01
IMP_SCORE,4851,GO:0051668,1.2956e-01,3.0000e+01
IMP_SCORE,4852,GO:0035821,1.2954e-01,3.8000e+01
IMP_SCORE,4853,GO:0055082,1.2951e-01,1.7200e+02
IMP_SCORE,4854,GO:0016048,1.2938e-01,9.0000e+00
IMP_SCORE,4855,GO:0032886,1.2936e-01,6.4000e+01
IMP_SCORE,4856,GO:0002478,1.2935e-01,1.0500e+02
IMP_SCORE,4857,GO:0010498,1.2932e-01,5.4000e+01
IMP_SCORE,4858,GO:0045124,1.2929e-01,2.1000e+01
IMP_SCORE,4859,GO:0006139,1.2923e-01,3.9300e+02
IMP_SCORE,4860,GO:0071312,1.2919e-01,1.0000e+01
IMP_SCORE,4861,GO:0015267,1.2916e-01,1.5400e+02
IMP_SCORE,4862,GO:0000228,1.2915e-01,2.9000e+01
IMP_SCORE,4863,GO:0008308,1.2913e-01,1.3000e+01
IMP_SCORE,4864,GO:1900371,1.2912e-01,2.9000e+01
IMP_SCORE,4865,GO:0070071,1.2911e-01,8.0000e+00
IMP_SCORE,4866,GO:0008217,1.2911e-01,8.7000e+01
IMP_SCORE,4867,GO:0070542,1.2908e-01,2.2000e+01
IMP_SCORE,4868,GO:0008509,1.2901e-01,1.3800e+02
IMP_SCORE,4869,GO:1904407,1.2899e-01,1.5000e+01
IMP_SCORE,4870,GO:0061564,1.2894e-01,3.4000e+01
IMP_SCORE,4871,GO:0003690,1.2894e-01,1.5300e+02
IMP_SCORE,4872,GO:2000515,1.2890e-01,4.0000e+00
IMP_SCORE,4873,GO:1904427,1.2888e-01,1.0000e+01
IMP_SCORE,4874,GO:0042995,1.2888e-01,8.7800e+02
IMP_SCORE,4875,GO:0006623,1.2887e-01,1.4000e+01
IMP_SCORE,4876,GO:0009620,1.2887e-01,1.5000e+01
IMP_SCORE,4877,GO:0072594,1.2883e-01,1.0500e+02
IMP_SCORE,4878,GO:0021955,1.2875e-01,2.2000e+01
IMP_SCORE,4879,GO:0007597,1.2875e-01,2.0000e+01
IMP_SCORE,4880,GO:0051865,1.2874e-01,4.7000e+01
IMP_SCORE,4881,GO:1902750,1.2869e-01,1.2000e+01
IMP_SCORE,4882,GO:0051953,1.2868e-01,8.0000e+00
IMP_SCORE,4883,GO:0046966,1.2865e-01,1.0000e+01
IMP_SCORE,4884,GO:0006775,1.2862e-01,2.4000e+01
IMP_SCORE,4885,GO:0031644,1.2862e-01,3.3000e+01
IMP_SCORE,4886,GO:0003376,1.2861e-01,1.0000e+01
IMP_SCORE,4887,GO:0043121,1.2859e-01,1.6000e+01
IMP_SCORE,4888,GO:0006351,1.2856e-01,1.8000e+02
IMP_SCORE,4889,GO:0060993,1.2851e-01,6.0000e+00
IMP_SCORE,4890,GO:0032645,1.2850e-01,3.0000e+00
IMP_SCORE,4891,GO:0051213,1.2847e-01,8.6000e+01
IMP_SCORE,4892,GO:0005158,1.2846e-01,2.0000e+01
IMP_SCORE,4893,GO:0004806,1.2841e-01,3.1000e+01
IMP_SCORE,4894,GO:0046483,1.2839e-01,4.0700e+02
IMP_SCORE,4895,GO:0006691,1.2837e-01,1.8000e+01
IMP_SCORE,4896,GO:0030183,1.2835e-01,2.8000e+01
IMP_SCORE,4897,GO:0005977,1.2835e-01,2.8000e+01
IMP_SCORE,4898,GO:0051252,1.2833e-01,3.3700e+02
IMP_SCORE,4899,GO:0015833,1.2827e-01,3.5300e+02
IMP_SCORE,4900,GO:0048858,1.2826e-01,1.2400e+02
IMP_SCORE,4901,GO:0009144,1.2822e-01,3.8000e+01
IMP_SCORE,4902,GO:0042454,1.2814e-01,1.1000e+01
IMP_SCORE,4903,GO:0016242,1.2811e-01,7.0000e+00
IMP_SCORE,4904,GO:0033365,1.2809e-01,1.4500e+02
IMP_SCORE,4905,GO:0045086,1.2809e-01,1.0000e+00
IMP_SCORE,4906,GO:0030970,1.2809e-01,1.0000e+00
IMP_SCORE,4907,GO:0022890,1.2809e-01,1.7500e+02
IMP_SCORE,4908,GO:0007259,1.2805e-01,1.4000e+01
IMP_SCORE,4909,GO:0042623,1.2797e-01,9.0000e+01
IMP_SCORE,4910,GO:0004175,1.2794e-01,3.0600e+02
IMP_SCORE,4911,GO:0003713,1.2788e-01,9.9000e+01
IMP_SCORE,4912,GO:0004725,1.2785e-01,5.8000e+01
IMP_SCORE,4913,GO:0007369,1.2784e-01,3.1000e+01
IMP_SCORE,4914,GO:0046942,1.2781e-01,9.4000e+01
IMP_SCORE,4915,GO:0005815,1.2780e-01,3.4800e+02
IMP_SCORE,4916,GO:0006337,1.2779e-01,1.6000e+01
IMP_SCORE,4917,GO:0005506,1.2777e-01,1.1300e+02
IMP_SCORE,4918,GO:0072527,1.2764e-01,2.5000e+01
IMP_SCORE,4919,GO:0030041,1.2763e-01,2.2000e+01
IMP_SCORE,4920,GO:0046209,1.2762e-01,4.0000e+00
IMP_SCORE,4921,GO:0015980,1.2760e-01,5.2000e+01
IMP_SCORE,4922,GO:0098531,1.2755e-01,1.8000e+01
IMP_SCORE,4923,GO:0016197,1.2754e-01,1.4100e+02
IMP_SCORE,4924,GO:0016853,1.2753e-01,1.8800e+02
IMP_SCORE,4925,GO:0005911,1.2752e-01,2.9700e+02
IMP_SCORE,4926,GO:0030810,1.2749e-01,1.6000e+01
IMP_SCORE,4927,GO:0002720,1.2740e-01,1.2000e+01
IMP_SCORE,4928,GO:0030134,1.2712e-01,1.5000e+01
IMP_SCORE,4929,GO:0060033,1.2704e-01,8.0000e+00
IMP_SCORE,4930,GO:0034655,1.2700e-01,7.6000e+01
IMP_SCORE,4931,GO:0019730,1.2692e-01,6.7000e+01
IMP_SCORE,4932,GO:0035259,1.2690e-01,9.0000e+00
IMP_SCORE,4933,GO:0042826,1.2685e-01,8.0000e+01
IMP_SCORE,4934,GO:0051292,1.2684e-01,2.0000e+00
IMP_SCORE,4935,GO:0008180,1.2683e-01,1.4000e+01
IMP_SCORE,4936,GO:0043473,1.2676e-01,2.2000e+01
IMP_SCORE,4937,GO:0010745,1.2675e-01,8.0000e+00
IMP_SCORE,4938,GO:0043300,1.2669e-01,1.4000e+01
IMP_SCORE,4939,GO:0001501,1.2665e-01,1.3900e+02
IMP_SCORE,4940,GO:0010447,1.2663e-01,1.0000e+01
IMP_SCORE,4941,GO:0044464,1.2652e-01,1.1870e+03
IMP_SCORE,4942,GO:0043269,1.2651e-01,1.7600e+02
IMP_SCORE,4943,GO:1902803,1.2647e-01,1.4000e+01
IMP_SCORE,4944,GO:0000987,1.2646e-01,7.9000e+01
IMP_SCORE,4945,GO:0003333,1.2646e-01,2.5000e+01
IMP_SCORE,4946,GO:0060043,1.2646e-01,7.0000e+00
IMP_SCORE,4947,GO:0015850,1.2641e-01,5.3000e+01
IMP_SCORE,4948,GO:0017112,1.2632e-01,7.7000e+01
IMP_SCORE,4949,GO:0032401,1.2632e-01,7.0000e+00
IMP_SCORE,4950,GO:0060271,1.2630e-01,7.0000e+01
IMP_SCORE,4951,GO:0051606,1.2628e-01,1.1300e+02
IMP_SCORE,4952,GO:0043266,1.2628e-01,4.4000e+01
IMP_SCORE,4953,GO:0006508,1.2625e-01,4.7200e+02
IMP_SCORE,4954,GO:0045185,1.2620e-01,3.3000e+01
IMP_SCORE,4955,GO:0007275,1.2614e-01,3.4400e+02
IMP_SCORE,4956,GO:0016462,1.2612e-01,2.6900e+02
IMP_SCORE,4957,GO:0008092,1.2609e-01,4.9700e+02
IMP_SCORE,4958,GO:0044419,1.2599e-01,3.6300e+02
IMP_SCORE,4959,GO:0032330,1.2597e-01,2.2000e+01
IMP_SCORE,4960,GO:1903047,1.2592e-01,2.5000e+02
IMP_SCORE,4961,GO:1904115,1.2591e-01,1.3000e+01
IMP_SCORE,4962,GO:0002080,1.2590e-01,1.5000e+01
IMP_SCORE,4963,GO:0048489,1.2589e-01,3.1000e+01
IMP_SCORE,4964,GO:0017124,1.2585e-01,1.1100e+02
IMP_SCORE,4965,GO:0031529,1.2585e-01,2.2000e+01
IMP_SCORE,4966,GO:0001099,1.2584e-01,9.0000e+00
IMP_SCORE,4967,GO:0051446,1.2582e-01,2.0000e+00
IMP_SCORE,4968,GO:0005328,1.2579e-01,1.0000e+01
IMP_SCORE,4969,GO:0004180,1.2573e-01,5.5000e+01
IMP_SCORE,4970,GO:1901019,1.2569e-01,2.8000e+01
IMP_SCORE,4971,GO:0010608,1.2567e-01,1.3500e+02
IMP_SCORE,4972,GO:0098727,1.2566e-01,3.1000e+01
IMP_SCORE,4973,GO:0042578,1.2565e-01,2.4100e+02
IMP_SCORE,4974,GO:0048208,1.2561e-01,4.1000e+01
IMP_SCORE,4975,GO:0007005,1.2557e-01,1.1600e+02
IMP_SCORE,4976,GO:0006892,1.2555e-01,4.6000e+01
IMP_SCORE,4977,GO:0006446,1.2554e-01,2.8000e+01
IMP_SCORE,4978,GO:0006361,1.2549e-01,1.0000e+01
IMP_SCORE,4979,GO:0032984,1.2548e-01,6.0000e+01
IMP_SCORE,4980,GO:0032456,1.2545e-01,1.8000e+01
IMP_SCORE,4981,GO:0006699,1.2532e-01,3.0000e+01
IMP_SCORE,4982,GO:0009070,1.2525e-01,2.9000e+01
IMP_SCORE,4983,GO:0051963,1.2513e-01,5.8000e+01
IMP_SCORE,4984,GO:0002827,1.2505e-01,4.0000e+00
IMP_SCORE,4985,GO:0015914,1.2497e-01,1.8000e+01
IMP_SCORE,4986,GO:0090665,1.2490e-01,2.6000e+01
IMP_SCORE,4987,GO:0006412,1.2489e-01,5.2000e+01
IMP_SCORE,4988,GO:0002433,1.2488e-01,3.1000e+01
IMP_SCORE,4989,GO:0031114,1.2484e-01,9.0000e+00
IMP_SCORE,4990,GO:0046879,1.2479e-01,2.6000e+01
IMP_SCORE,4991,GO:0050962,1.2479e-01,1.2000e+01
IMP_SCORE,4992,GO:0001786,1.2452e-01,7.8000e+01
IMP_SCORE,4993,GO:0018958,1.2452e-01,4.4000e+01
IMP_SCORE,4994,GO:0043113,1.2448e-01,1.2000e+01
IMP_SCORE,4995,GO:0099023,1.2446e-01,2.1000e+01
IMP_SCORE,4996,GO:1902041,1.2445e-01,2.9000e+01
IMP_SCORE,4997,GO:0034116,1.2439e-01,1.1000e+01
IMP_SCORE,4998,GO:1901550,1.2439e-01,1.5000e+01
IMP_SCORE,4999,GO:1903902,1.2435e-01,2.6000e+01
IMP_SCORE,5000,GO:0003143,1.2434e-01,2.1000e+01
IMP_SCORE,5001,GO:0044450,1.2432e-01,7.7000e+01
IMP_SCORE,5002,GO:0046626,1.2426e-01,1.9000e+01
IMP_SCORE,5003,GO:0050954,1.2420e-01,1.5000e+02
IMP_SCORE,5004,GO:0032480,1.2420e-01,1.3000e+01
IMP_SCORE,5005,GO:0042531,1.2414e-01,1.8000e+01
IMP_SCORE,5006,GO:0033014,1.2409e-01,2.4000e+01
IMP_SCORE,5007,GO:0046950,1.2401e-01,1.2000e+01
IMP_SCORE,5008,GO:0042562,1.2400e-01,5.9000e+01
IMP_SCORE,5009,GO:0044724,1.2399e-01,8.6000e+01
IMP_SCORE,5010,GO:0042733,1.2398e-01,3.1000e+01
IMP_SCORE,5011,GO:0061037,1.2392e-01,1.6000e+01
IMP_SCORE,5012,GO:0001637,1.2387e-01,2.2000e+01
IMP_SCORE,5013,GO:0009187,1.2385e-01,9.0000e+00
IMP_SCORE,5014,GO:0045664,1.2367e-01,1.4200e+02
IMP_SCORE,5015,GO:0006471,1.2366e-01,1.0000e+01
IMP_SCORE,5016,GO:0000989,1.2366e-01,1.9400e+02
IMP_SCORE,5017,GO:0009235,1.2365e-01,2.1000e+01
IMP_SCORE,5018,GO:0005604,1.2362e-01,1.4800e+02
IMP_SCORE,5019,GO:0007224,1.2362e-01,5.3000e+01
IMP_SCORE,5020,GO:0032656,1.2358e-01,1.0000e+01
IMP_SCORE,5021,GO:0016575,1.2356e-01,2.7000e+01
IMP_SCORE,5022,GO:1900015,1.2355e-01,1.0000e+01
IMP_SCORE,5023,GO:0002312,1.2353e-01,1.9000e+01
IMP_SCORE,5024,GO:0033158,1.2353e-01,3.0000e+00
IMP_SCORE,5025,GO:0045472,1.2348e-01,2.0000e+00
IMP_SCORE,5026,GO:0018205,1.2346e-01,7.6000e+01
IMP_SCORE,5027,GO:0061756,1.2345e-01,1.0000e+01
IMP_SCORE,5028,GO:0035774,1.2338e-01,9.0000e+00
IMP_SCORE,5029,GO:0007519,1.2337e-01,2.8000e+01
IMP_SCORE,5030,GO:0044548,1.2335e-01,3.8000e+01
IMP_SCORE,5031,GO:0070888,1.2335e-01,2.7000e+01
IMP_SCORE,5032,GO:1903363,1.2327e-01,1.0000e+01
IMP_SCORE,5033,GO:0031005,1.2324e-01,2.4000e+01
IMP_SCORE,5034,GO:0004520,1.2314e-01,2.0000e+01
IMP_SCORE,5035,GO:0098562,1.2282e-01,4.0000e+01
IMP_SCORE,5036,GO:0005576,1.2282e-01,1.4180e+03
IMP_SCORE,5037,GO:0035337,1.2280e-01,5.1000e+01
IMP_SCORE,5038,GO:0010837,1.2279e-01,1.2000e+01
IMP_SCORE,5039,GO:0042428,1.2279e-01,9.0000e+00
IMP_SCORE,5040,GO:0010575,1.2269e-01,1.2000e+01
IMP_SCORE,5041,GO:0044456,1.2268e-01,3.5100e+02
IMP_SCORE,5042,GO:0031124,1.2265e-01,1.8000e+01
IMP_SCORE,5043,GO:0044265,1.2260e-01,1.9800e+02
IMP_SCORE,5044,GO:0071379,1.2257e-01,1.0000e+01
IMP_SCORE,5045,GO:0046961,1.2249e-01,4.0000e+00
IMP_SCORE,5046,GO:0006625,1.2243e-01,1.2000e+01
IMP_SCORE,5047,GO:0043209,1.2241e-01,1.8900e+02
IMP_SCORE,5048,GO:0016579,1.2237e-01,8.0000e+01
IMP_SCORE,5049,GO:0016491,1.2233e-01,4.7300e+02
IMP_SCORE,5050,GO:0019985,1.2229e-01,1.5000e+01
IMP_SCORE,5051,GO:1902572,1.2226e-01,8.0000e+00
IMP_SCORE,5052,GO:0002227,1.2219e-01,5.0000e+00
IMP_SCORE,5053,GO:0001917,1.2219e-01,1.8000e+01
IMP_SCORE,5054,GO:0004521,1.2207e-01,6.4000e+01
IMP_SCORE,5055,GO:0016601,1.2201e-01,2.1000e+01
IMP_SCORE,5056,GO:0009653,1.2200e-01,5.0200e+02
IMP_SCORE,5057,GO:0006305,1.2195e-01,1.2000e+01
IMP_SCORE,5058,GO:0042446,1.2195e-01,2.7000e+01
IMP_SCORE,5059,GO:0036314,1.2193e-01,1.6000e+01
IMP_SCORE,5060,GO:0008234,1.2193e-01,1.1300e+02
IMP_SCORE,5061,GO:0031333,1.2186e-01,4.5000e+01
IMP_SCORE,5062,GO:0035305,1.2184e-01,5.5000e+01
IMP_SCORE,5063,GO:0006839,1.2174e-01,4.1000e+01
IMP_SCORE,5064,GO:0019372,1.2173e-01,2.9000e+01
IMP_SCORE,5065,GO:0070861,1.2172e-01,6.0000e+00
IMP_SCORE,5066,GO:0002039,1.2172e-01,3.4000e+01
IMP_SCORE,5067,GO:0046717,1.2171e-01,3.2000e+01
IMP_SCORE,5068,GO:2000241,1.2171e-01,2.9000e+01
IMP_SCORE,5069,GO:0020037,1.2168e-01,1.0200e+02
IMP_SCORE,5070,GO:0000956,1.2165e-01,2.3000e+01
IMP_SCORE,5071,GO:0043401,1.2163e-01,4.8000e+01
IMP_SCORE,5072,GO:0010507,1.2160e-01,2.4000e+01
IMP_SCORE,5073,GO:0005035,1.2157e-01,2.5000e+01
IMP_SCORE,5074,GO:0072593,1.2154e-01,3.9000e+01
IMP_SCORE,5075,GO:0044282,1.2153e-01,1.4200e+02
IMP_SCORE,5076,GO:0060071,1.2152e-01,1.2000e+01
IMP_SCORE,5077,GO:0035051,1.2151e-01,1.0000e+01
IMP_SCORE,5078,GO:0007269,1.2136e-01,3.4000e+01
IMP_SCORE,5079,GO:0005355,1.2130e-01,1.7000e+01
IMP_SCORE,5080,GO:0046471,1.2130e-01,1.7000e+01
IMP_SCORE,5081,GO:0019725,1.2117e-01,2.3600e+02
IMP_SCORE,5082,GO:1902403,1.2109e-01,1.9000e+01
IMP_SCORE,5083,GO:0042475,1.2106e-01,3.6000e+01
IMP_SCORE,5084,GO:0034605,1.2104e-01,5.3000e+01
IMP_SCORE,5085,GO:0043178,1.2099e-01,5.0000e+01
IMP_SCORE,5086,GO:0030136,1.2098e-01,5.8000e+01
IMP_SCORE,5087,GO:0050901,1.2098e-01,1.1000e+01
IMP_SCORE,5088,GO:1904377,1.2096e-01,2.9000e+01
IMP_SCORE,5089,GO:0006606,1.2091e-01,5.0000e+01
IMP_SCORE,5090,GO:0017187,1.2089e-01,7.0000e+00
IMP_SCORE,5091,GO:0046466,1.2079e-01,2.8000e+01
IMP_SCORE,5092,GO:0015368,1.2076e-01,1.0000e+01
IMP_SCORE,5093,GO:0016868,1.2073e-01,4.0000e+00
IMP_SCORE,5094,GO:0046839,1.2057e-01,5.0000e+01
IMP_SCORE,5095,GO:1902494,1.2056e-01,4.3100e+02
IMP_SCORE,5096,GO:0006612,1.2055e-01,3.7000e+01
IMP_SCORE,5097,GO:0006568,1.2052e-01,1.9000e+01
IMP_SCORE,5098,GO:0000049,1.2050e-01,1.8000e+01
IMP_SCORE,5099,GO:0003724,1.2044e-01,2.0000e+01
IMP_SCORE,5100,GO:0005525,1.2038e-01,1.6900e+02
IMP_SCORE,5101,GO:0030239,1.2038e-01,8.0000e+00
IMP_SCORE,5102,GO:0015386,1.2038e-01,5.0000e+00
IMP_SCORE,5103,GO:0006882,1.2033e-01,8.0000e+00
IMP_SCORE,5104,GO:0006820,1.2026e-01,2.2400e+02
IMP_SCORE,5105,GO:0048670,1.2024e-01,1.9000e+01
IMP_SCORE,5106,GO:0002031,1.2018e-01,3.0000e+00
IMP_SCORE,5107,GO:0044801,1.2014e-01,5.2000e+01
IMP_SCORE,5108,GO:2001057,1.2009e-01,7.0000e+00
IMP_SCORE,5109,GO:0043484,1.2007e-01,4.0000e+01
IMP_SCORE,5110,GO:0016594,1.2003e-01,1.2000e+01
IMP_SCORE,5111,GO:0004867,1.1995e-01,6.2000e+01
IMP_SCORE,5112,GO:0098739,1.1984e-01,1.7000e+01
IMP_SCORE,5113,GO:0045017,1.1974e-01,1.0000e+02
IMP_SCORE,5114,GO:0000041,1.1973e-01,6.9000e+01
IMP_SCORE,5115,GO:0001891,1.1969e-01,3.1000e+01
IMP_SCORE,5116,GO:0006968,1.1966e-01,1.4100e+02
IMP_SCORE,5117,GO:0002251,1.1965e-01,1.6000e+01
IMP_SCORE,5118,GO:0048029,1.1963e-01,7.4000e+01
IMP_SCORE,5119,GO:0042391,1.1949e-01,1.0600e+02
IMP_SCORE,5120,GO:0006622,1.1947e-01,1.1000e+01
IMP_SCORE,5121,GO:0006518,1.1946e-01,1.4900e+02
IMP_SCORE,5122,GO:0035257,1.1930e-01,4.7000e+01
IMP_SCORE,5123,GO:0030674,1.1921e-01,8.0000e+01
IMP_SCORE,5124,GO:0098780,1.1919e-01,6.0000e+00
IMP_SCORE,5125,GO:0015909,1.1916e-01,2.4000e+01
IMP_SCORE,5126,GO:0002709,1.1909e-01,1.0000e+01
IMP_SCORE,5127,GO:0090003,1.1902e-01,2.8000e+01
IMP_SCORE,5128,GO:0050840,1.1899e-01,5.2000e+01
IMP_SCORE,5129,GO:0006084,1.1895e-01,2.4000e+01
IMP_SCORE,5130,GO:0047485,1.1894e-01,6.1000e+01
IMP_SCORE,5131,GO:0006303,1.1893e-01,1.2000e+01
IMP_SCORE,5132,GO:0097381,1.1887e-01,1.0000e+01
IMP_SCORE,5133,GO:0006163,1.1884e-01,7.5000e+01
IMP_SCORE,5134,GO:0048844,1.1874e-01,1.2000e+01
IMP_SCORE,5135,GO:0033178,1.1872e-01,6.0000e+00
IMP_SCORE,5136,GO:0008385,1.1868e-01,4.0000e+00
IMP_SCORE,5137,GO:0003688,1.1862e-01,2.0000e+00
IMP_SCORE,5138,GO:0055065,1.1860e-01,1.6200e+02
IMP_SCORE,5139,GO:0016458,1.1853e-01,3.3000e+01
IMP_SCORE,5140,GO:0034654,1.1847e-01,2.4600e+02
IMP_SCORE,5141,GO:0002675,1.1843e-01,2.3000e+01
IMP_SCORE,5142,GO:0009888,1.1842e-01,2.7700e+02
IMP_SCORE,5143,GO:0006885,1.1837e-01,3.5000e+01
IMP_SCORE,5144,GO:0051967,1.1835e-01,3.0000e+00
IMP_SCORE,5145,GO:0061053,1.1835e-01,3.8000e+01
IMP_SCORE,5146,GO:0042923,1.1835e-01,2.4000e+01
IMP_SCORE,5147,GO:0098869,1.1827e-01,8.8000e+01
IMP_SCORE,5148,GO:0003824,1.1826e-01,1.4830e+03
IMP_SCORE,5149,GO:0097479,1.1823e-01,2.6000e+01
IMP_SCORE,5150,GO:0005507,1.1823e-01,4.6000e+01
IMP_SCORE,5151,GO:0005776,1.1820e-01,4.4000e+01
IMP_SCORE,5152,GO:0048598,1.1820e-01,1.9300e+02
IMP_SCORE,5153,GO:0043487,1.1814e-01,5.5000e+01
IMP_SCORE,5154,GO:0046653,1.1812e-01,1.0000e+01
IMP_SCORE,5155,GO:0008654,1.1806e-01,1.1400e+02
IMP_SCORE,5156,GO:0060828,1.1805e-01,4.9000e+01
IMP_SCORE,5157,GO:0000038,1.1804e-01,3.1000e+01
IMP_SCORE,5158,GO:0031091,1.1803e-01,2.4000e+01
IMP_SCORE,5159,GO:0004065,1.1802e-01,2.7000e+01
IMP_SCORE,5160,GO:0015867,1.1801e-01,1.9000e+01
IMP_SCORE,5161,GO:0051049,1.1796e-01,4.5400e+02
IMP_SCORE,5162,GO:0002065,1.1795e-01,1.5000e+01
IMP_SCORE,5163,GO:0043650,1.1791e-01,1.0000e+01
IMP_SCORE,5164,GO:0005544,1.1790e-01,5.4000e+01
IMP_SCORE,5165,GO:0045454,1.1788e-01,4.3000e+01
IMP_SCORE,5166,GO:0060049,1.1781e-01,6.0000e+00
IMP_SCORE,5167,GO:0035567,1.1776e-01,3.1000e+01
IMP_SCORE,5168,GO:0008081,1.1772e-01,7.5000e+01
IMP_SCORE,5169,GO:1903845,1.1764e-01,2.5000e+01
IMP_SCORE,5170,GO:0034754,1.1753e-01,5.4000e+01
IMP_SCORE,5171,GO:0046655,1.1749e-01,1.3000e+01
IMP_SCORE,5172,GO:1901068,1.1748e-01,1.5000e+01
IMP_SCORE,5173,GO:0044409,1.1734e-01,6.6000e+01
IMP_SCORE,5174,GO:0000242,1.1728e-01,1.1000e+01
IMP_SCORE,5175,GO:0016668,1.1726e-01,1.6000e+01
IMP_SCORE,5176,GO:0004970,1.1725e-01,1.1000e+01
IMP_SCORE,5177,GO:0035282,1.1718e-01,1.3000e+01
IMP_SCORE,5178,GO:0044782,1.1715e-01,8.5000e+01
IMP_SCORE,5179,GO:0006910,1.1702e-01,3.2000e+01
IMP_SCORE,5180,GO:0044042,1.1700e-01,2.5000e+01
IMP_SCORE,5181,GO:0038084,1.1699e-01,9.0000e+00
IMP_SCORE,5182,GO:0030119,1.1692e-01,1.5000e+01
IMP_SCORE,5183,GO:0050852,1.1689e-01,3.8000e+01
IMP_SCORE,5184,GO:2000778,1.1685e-01,4.0000e+00
IMP_SCORE,5185,GO:1905037,1.1684e-01,1.3000e+01
IMP_SCORE,5186,GO:0015718,1.1683e-01,4.6000e+01
IMP_SCORE,5187,GO:0008645,1.1683e-01,4.4000e+01
IMP_SCORE,5188,GO:0051705,1.1674e-01,6.1000e+01
IMP_SCORE,5189,GO:0006516,1.1669e-01,1.3000e+01
IMP_SCORE,5190,GO:0006476,1.1664e-01,2.2000e+01
IMP_SCORE,5191,GO:0060330,1.1658e-01,9.0000e+00
IMP_SCORE,5192,GO:0045746,1.1657e-01,2.1000e+01
IMP_SCORE,5193,GO:0046873,1.1654e-01,1.3800e+02
IMP_SCORE,5194,GO:0045793,1.1654e-01,4.3000e+01
IMP_SCORE,5195,GO:0002385,1.1652e-01,1.8000e+01
IMP_SCORE,5196,GO:0031112,1.1652e-01,1.5000e+01
IMP_SCORE,5197,GO:0016460,1.1650e-01,2.3000e+01
IMP_SCORE,5198,GO:0021915,1.1646e-01,8.0000e+00
IMP_SCORE,5199,GO:0015075,1.1642e-01,2.5500e+02
IMP_SCORE,5200,GO:0032588,1.1641e-01,5.6000e+01
IMP_SCORE,5201,GO:0003006,1.1635e-01,1.8200e+02
IMP_SCORE,5202,GO:0018107,1.1634e-01,3.0000e+01
IMP_SCORE,5203,GO:0042596,1.1632e-01,1.4000e+01
IMP_SCORE,5204,GO:0022411,1.1631e-01,1.3900e+02
IMP_SCORE,5205,GO:0007398,1.1629e-01,3.0000e+00
IMP_SCORE,5206,GO:0001947,1.1625e-01,1.3000e+01
IMP_SCORE,5207,GO:0016570,1.1622e-01,8.6000e+01
IMP_SCORE,5208,GO:0009069,1.1619e-01,5.7000e+01
IMP_SCORE,5209,GO:0031229,1.1617e-01,2.0000e+01
IMP_SCORE,5210,GO:0051018,1.1614e-01,5.9000e+01
IMP_SCORE,5211,GO:0044451,1.1611e-01,3.6400e+02
IMP_SCORE,5212,GO:0007622,1.1608e-01,1.7000e+01
IMP_SCORE,5213,GO:0016746,1.1603e-01,2.8300e+02
IMP_SCORE,5214,GO:0007130,1.1601e-01,8.0000e+00
IMP_SCORE,5215,GO:1902305,1.1600e-01,4.9000e+01
IMP_SCORE,5216,GO:1901677,1.1596e-01,9.0000e+00
IMP_SCORE,5217,GO:0006907,1.1593e-01,1.2000e+01
IMP_SCORE,5218,GO:0016363,1.1591e-01,4.0000e+01
IMP_SCORE,5219,GO:0032527,1.1583e-01,9.0000e+00
IMP_SCORE,5220,GO:0006633,1.1576e-01,7.1000e+01
IMP_SCORE,5221,GO:0030276,1.1570e-01,3.2000e+01
IMP_SCORE,5222,GO:0016817,1.1570e-01,3.0900e+02
IMP_SCORE,5223,GO:1902337,1.1559e-01,7.0000e+00
IMP_SCORE,5224,GO:0060142,1.1554e-01,1.9000e+01
IMP_SCORE,5225,GO:0004553,1.1552e-01,1.4600e+02
IMP_SCORE,5226,GO:0001935,1.1552e-01,8.0000e+00
IMP_SCORE,5227,GO:0043029,1.1549e-01,1.1000e+01
IMP_SCORE,5228,GO:0046596,1.1549e-01,3.8000e+01
IMP_SCORE,5229,GO:0000922,1.1542e-01,9.7000e+01
IMP_SCORE,5230,GO:0033202,1.1531e-01,3.0000e+00
IMP_SCORE,5231,GO:0044295,1.1530e-01,1.0000e+01
IMP_SCORE,5232,GO:0034369,1.1523e-01,9.0000e+00
IMP_SCORE,5233,GO:0035066,1.1515e-01,1.3000e+01
IMP_SCORE,5234,GO:0031490,1.1512e-01,2.1000e+01
IMP_SCORE,5235,GO:0034622,1.1509e-01,2.7700e+02
IMP_SCORE,5236,GO:0010039,1.1499e-01,2.9000e+01
IMP_SCORE,5237,GO:0007517,1.1493e-01,5.4000e+01
IMP_SCORE,5238,GO:0019001,1.1492e-01,1.5300e+02
IMP_SCORE,5239,GO:0090025,1.1491e-01,8.0000e+00
IMP_SCORE,5240,GO:0007566,1.1478e-01,1.0000e+01
IMP_SCORE,5241,GO:0016247,1.1475e-01,9.3000e+01
IMP_SCORE,5242,GO:0072686,1.1473e-01,3.2000e+01
IMP_SCORE,5243,GO:0098900,1.1469e-01,1.5000e+01
IMP_SCORE,5244,GO:0007017,1.1464e-01,2.2200e+02
IMP_SCORE,5245,GO:0043243,1.1461e-01,1.3000e+01
IMP_SCORE,5246,GO:0007600,1.1458e-01,3.0800e+02
IMP_SCORE,5247,GO:0006007,1.1453e-01,1.1000e+01
IMP_SCORE,5248,GO:0000981,1.1452e-01,1.6500e+02
IMP_SCORE,5249,GO:0006367,1.1452e-01,2.9000e+01
IMP_SCORE,5250,GO:0070085,1.1449e-01,1.0400e+02
IMP_SCORE,5251,GO:0022804,1.1449e-01,1.5200e+02
IMP_SCORE,5252,GO:1901687,1.1440e-01,2.8000e+01
IMP_SCORE,5253,GO:0051169,1.1434e-01,6.5000e+01
IMP_SCORE,5254,GO:0070228,1.1434e-01,3.5000e+01
IMP_SCORE,5255,GO:0000959,1.1434e-01,1.0000e+01
IMP_SCORE,5256,GO:0016818,1.1433e-01,2.6100e+02
IMP_SCORE,5257,GO:0046349,1.1426e-01,3.4000e+01
IMP_SCORE,5258,GO:0005247,1.1425e-01,1.1000e+01
IMP_SCORE,5259,GO:0051262,1.1422e-01,4.0000e+01
IMP_SCORE,5260,GO:0031062,1.1418e-01,6.0000e+00
IMP_SCORE,5261,GO:0030315,1.1412e-01,2.6000e+01
IMP_SCORE,5262,GO:0086091,1.1398e-01,1.2000e+01
IMP_SCORE,5263,GO:0005798,1.1383e-01,3.8000e+01
IMP_SCORE,5264,GO:0001614,1.1382e-01,3.9000e+01
IMP_SCORE,5265,GO:0098862,1.1374e-01,4.8000e+01
IMP_SCORE,5266,GO:0046890,1.1367e-01,4.0000e+01
IMP_SCORE,5267,GO:0002028,1.1363e-01,5.7000e+01
IMP_SCORE,5268,GO:2000737,1.1358e-01,1.0000e+01
IMP_SCORE,5269,GO:0016604,1.1357e-01,3.5000e+02
IMP_SCORE,5270,GO:0042834,1.1351e-01,6.0000e+00
IMP_SCORE,5271,GO:0014898,1.1347e-01,3.0000e+00
IMP_SCORE,5272,GO:1901264,1.1345e-01,6.2000e+01
IMP_SCORE,5273,GO:1902600,1.1331e-01,3.2000e+01
IMP_SCORE,5274,GO:0052743,1.1329e-01,7.0000e+00
IMP_SCORE,5275,GO:0007050,1.1296e-01,6.5000e+01
IMP_SCORE,5276,GO:0032446,1.1287e-01,2.0200e+02
IMP_SCORE,5277,GO:0048532,1.1285e-01,1.2000e+01
IMP_SCORE,5278,GO:0032438,1.1282e-01,1.0000e+01
IMP_SCORE,5279,GO:0051321,1.1274e-01,3.8000e+01
IMP_SCORE,5280,GO:0045184,1.1274e-01,4.0200e+02
IMP_SCORE,5281,GO:0048232,1.1271e-01,2.0100e+02
IMP_SCORE,5282,GO:0015291,1.1270e-01,1.1100e+02
IMP_SCORE,5283,GO:0010839,1.1266e-01,2.0000e+01
IMP_SCORE,5284,GO:0032963,1.1260e-01,3.6000e+01
IMP_SCORE,5285,GO:0055092,1.1257e-01,2.2000e+01
IMP_SCORE,5286,GO:0006914,1.1256e-01,9.2000e+01
IMP_SCORE,5287,GO:0030817,1.1254e-01,2.9000e+01
IMP_SCORE,5288,GO:0034704,1.1253e-01,4.4000e+01
IMP_SCORE,5289,GO:0032530,1.1253e-01,2.6000e+01
IMP_SCORE,5290,GO:0061630,1.1250e-01,6.2000e+01
IMP_SCORE,5291,GO:0030218,1.1244e-01,1.3000e+01
IMP_SCORE,5292,GO:0006915,1.1242e-01,3.7200e+02
IMP_SCORE,5293,GO:2000514,1.1241e-01,8.0000e+00
IMP_SCORE,5294,GO:0043252,1.1232e-01,5.0000e+01
IMP_SCORE,5295,GO:0015865,1.1231e-01,1.0000e+01
IMP_SCORE,5296,GO:0048568,1.1230e-01,2.5000e+01
IMP_SCORE,5297,GO:0071402,1.1225e-01,2.8000e+01
IMP_SCORE,5298,GO:0010880,1.1223e-01,7.0000e+00
IMP_SCORE,5299,GO:0006295,1.1223e-01,9.0000e+00
IMP_SCORE,5300,GO:0022857,1.1209e-01,3.4500e+02
IMP_SCORE,5301,GO:0031572,1.1204e-01,1.1000e+01
IMP_SCORE,5302,GO:0010833,1.1201e-01,5.0000e+00
IMP_SCORE,5303,GO:0003777,1.1200e-01,2.8000e+01
IMP_SCORE,5304,GO:1902166,1.1196e-01,7.0000e+00
IMP_SCORE,5305,GO:0048037,1.1192e-01,1.9300e+02
IMP_SCORE,5306,GO:0035137,1.1185e-01,1.0000e+01
IMP_SCORE,5307,GO:0006103,1.1182e-01,1.4000e+01
IMP_SCORE,5308,GO:0035437,1.1175e-01,3.0000e+00
IMP_SCORE,5309,GO:0007266,1.1174e-01,3.3000e+01
IMP_SCORE,5310,GO:0046460,1.1170e-01,3.8000e+01
IMP_SCORE,5311,GO:1904707,1.1167e-01,4.0000e+00
IMP_SCORE,5312,GO:0031966,1.1165e-01,2.9300e+02
IMP_SCORE,5313,GO:0008179,1.1162e-01,7.0000e+00
IMP_SCORE,5314,GO:0042481,1.1158e-01,2.7000e+01
IMP_SCORE,5315,GO:0016874,1.1158e-01,9.2000e+01
IMP_SCORE,5316,GO:0030036,1.1157e-01,1.3000e+02
IMP_SCORE,5317,GO:0015807,1.1155e-01,3.3000e+01
IMP_SCORE,5318,GO:0070193,1.1153e-01,9.0000e+00
IMP_SCORE,5319,GO:0042340,1.1153e-01,1.8000e+01
IMP_SCORE,5320,GO:0030331,1.1149e-01,2.7000e+01
IMP_SCORE,5321,GO:1905523,1.1131e-01,1.1000e+01
IMP_SCORE,5322,GO:0016758,1.1128e-01,1.4600e+02
IMP_SCORE,5323,GO:0009314,1.1124e-01,1.5400e+02
IMP_SCORE,5324,GO:0071013,1.1119e-01,2.2000e+01
IMP_SCORE,5325,GO:0097035,1.1112e-01,1.7000e+01
IMP_SCORE,5326,GO:0070555,1.1110e-01,2.1000e+01
IMP_SCORE,5327,GO:0072663,1.1110e-01,1.7000e+01
IMP_SCORE,5328,GO:0001105,1.1098e-01,3.0000e+01
IMP_SCORE,5329,GO:0050808,1.1090e-01,7.4000e+01
IMP_SCORE,5330,GO:0010501,1.1088e-01,4.2000e+01
IMP_SCORE,5331,GO:0006281,1.1087e-01,9.1000e+01
IMP_SCORE,5332,GO:0007030,1.1086e-01,5.2000e+01
IMP_SCORE,5333,GO:0007187,1.1085e-01,8.8000e+01
IMP_SCORE,5334,GO:0042762,1.1077e-01,1.7000e+01
IMP_SCORE,5335,GO:0006826,1.1076e-01,3.0000e+01
IMP_SCORE,5336,GO:0002183,1.1073e-01,9.0000e+00
IMP_SCORE,5337,GO:0048635,1.1059e-01,1.4000e+01
IMP_SCORE,5338,GO:0046755,1.1052e-01,8.0000e+00
IMP_SCORE,5339,GO:0015464,1.1048e-01,1.2000e+01
IMP_SCORE,5340,GO:2000786,1.1035e-01,1.3000e+01
IMP_SCORE,5341,GO:0009062,1.1032e-01,5.0000e+01
IMP_SCORE,5342,GO:0032460,1.1031e-01,1.9000e+01
IMP_SCORE,5343,GO:0005581,1.1030e-01,1.4300e+02
IMP_SCORE,5344,GO:0030414,1.1021e-01,8.5000e+01
IMP_SCORE,5345,GO:0070011,1.1018e-01,3.3200e+02
IMP_SCORE,5346,GO:0045773,1.1004e-01,1.1000e+01
IMP_SCORE,5347,GO:0006813,1.0998e-01,4.5000e+01
IMP_SCORE,5348,GO:0051310,1.0995e-01,2.3000e+01
IMP_SCORE,5349,GO:0010715,1.0994e-01,3.0000e+00
IMP_SCORE,5350,GO:0017049,1.0987e-01,8.0000e+00
IMP_SCORE,5351,GO:0007389,1.0984e-01,1.2900e+02
IMP_SCORE,5352,GO:0042180,1.0983e-01,5.8000e+01
IMP_SCORE,5353,GO:0006750,1.0979e-01,2.7000e+01
IMP_SCORE,5354,GO:0031396,1.0977e-01,4.1000e+01
IMP_SCORE,5355,GO:0014706,1.0977e-01,3.6000e+01
IMP_SCORE,5356,GO:0046697,1.0970e-01,1.1000e+01
IMP_SCORE,5357,GO:0019905,1.0969e-01,9.1000e+01
IMP_SCORE,5358,GO:0006637,1.0964e-01,6.2000e+01
IMP_SCORE,5359,GO:0007219,1.0961e-01,3.9000e+01
IMP_SCORE,5360,GO:0006402,1.0960e-01,3.2000e+01
IMP_SCORE,5361,GO:0042472,1.0958e-01,2.2000e+01
IMP_SCORE,5362,GO:0006470,1.0953e-01,9.2000e+01
IMP_SCORE,5363,GO:0004112,1.0953e-01,1.3000e+01
IMP_SCORE,5364,GO:0008150,1.0952e-01,1.3350e+03
IMP_SCORE,5365,GO:0034381,1.0944e-01,5.0000e+00
IMP_SCORE,5366,GO:2000380,1.0941e-01,3.0000e+00
IMP_SCORE,5367,GO:0009415,1.0934e-01,1.4000e+01
IMP_SCORE,5368,GO:2000278,1.0931e-01,3.3000e+01
IMP_SCORE,5369,GO:0030260,1.0930e-01,5.0000e+01
IMP_SCORE,5370,GO:0048875,1.0928e-01,2.4000e+01
IMP_SCORE,5371,GO:0005540,1.0922e-01,8.3000e+01
IMP_SCORE,5372,GO:0009166,1.0921e-01,1.9000e+01
IMP_SCORE,5373,GO:0034452,1.0917e-01,1.0000e+00
IMP_SCORE,5374,GO:0005643,1.0916e-01,2.0000e+01
IMP_SCORE,5375,GO:0050433,1.0913e-01,1.0000e+01
IMP_SCORE,5376,GO:0031128,1.0913e-01,8.0000e+00
IMP_SCORE,5377,GO:0009954,1.0909e-01,6.0000e+00
IMP_SCORE,5378,GO:0000722,1.0903e-01,8.0000e+00
IMP_SCORE,5379,GO:0005261,1.0898e-01,1.1400e+02
IMP_SCORE,5380,GO:0034103,1.0897e-01,2.7000e+01
IMP_SCORE,5381,GO:0003013,1.0889e-01,5.8000e+01
IMP_SCORE,5382,GO:0015605,1.0882e-01,1.1000e+01
IMP_SCORE,5383,GO:0017111,1.0881e-01,2.3500e+02
IMP_SCORE,5384,GO:0000045,1.0881e-01,9.0000e+00
IMP_SCORE,5385,GO:0015035,1.0869e-01,9.0000e+00
IMP_SCORE,5386,GO:0031258,1.0866e-01,9.0000e+00
IMP_SCORE,5387,GO:0022803,1.0865e-01,1.5600e+02
IMP_SCORE,5388,GO:1903053,1.0865e-01,1.1000e+01
IMP_SCORE,5389,GO:0004303,1.0858e-01,1.9000e+01
IMP_SCORE,5390,GO:0065009,1.0854e-01,6.7900e+02
IMP_SCORE,5391,GO:0042162,1.0849e-01,4.0000e+00
IMP_SCORE,5392,GO:0017038,1.0828e-01,6.1000e+01
IMP_SCORE,5393,GO:0001556,1.0827e-01,6.0000e+00
IMP_SCORE,5394,GO:0010224,1.0824e-01,1.0000e+01
IMP_SCORE,5395,GO:0015036,1.0815e-01,1.2000e+01
IMP_SCORE,5396,GO:0030819,1.0810e-01,1.4000e+01
IMP_SCORE,5397,GO:0033218,1.0809e-01,2.7300e+02
IMP_SCORE,5398,GO:0008210,1.0806e-01,3.5000e+01
IMP_SCORE,5399,GO:0006692,1.0800e-01,2.0000e+01
IMP_SCORE,5400,GO:0033690,1.0792e-01,2.4000e+01
IMP_SCORE,5401,GO:0016892,1.0790e-01,5.0000e+01
IMP_SCORE,5402,GO:0051276,1.0789e-01,1.0800e+02
IMP_SCORE,5403,GO:0022900,1.0786e-01,3.9000e+01
IMP_SCORE,5404,GO:0098631,1.0781e-01,4.0000e+01
IMP_SCORE,5405,GO:0070252,1.0778e-01,2.7000e+01
IMP_SCORE,5406,GO:0000030,1.0778e-01,1.0000e+01
IMP_SCORE,5407,GO:0043489,1.0774e-01,4.0000e+00
IMP_SCORE,5408,GO:0022612,1.0765e-01,2.5000e+01
IMP_SCORE,5409,GO:0032728,1.0762e-01,1.2000e+01
IMP_SCORE,5410,GO:0006090,1.0761e-01,5.1000e+01
IMP_SCORE,5411,GO:0008324,1.0761e-01,2.0600e+02
IMP_SCORE,5412,GO:0016830,1.0758e-01,4.2000e+01
IMP_SCORE,5413,GO:0051180,1.0756e-01,2.0000e+01
IMP_SCORE,5414,GO:0006396,1.0751e-01,1.8800e+02
IMP_SCORE,5415,GO:0046637,1.0742e-01,1.9000e+01
IMP_SCORE,5416,GO:0098655,1.0737e-01,1.5000e+02
IMP_SCORE,5417,GO:0098656,1.0735e-01,1.0200e+02
IMP_SCORE,5418,GO:0097493,1.0733e-01,2.9000e+01
IMP_SCORE,5419,GO:0070492,1.0730e-01,9.8000e+01
IMP_SCORE,5420,GO:0002708,1.0728e-01,2.4000e+01
IMP_SCORE,5421,GO:0033048,1.0725e-01,3.0000e+00
IMP_SCORE,5422,GO:0019005,1.0714e-01,1.0000e+01
IMP_SCORE,5423,GO:0009880,1.0712e-01,2.2000e+01
IMP_SCORE,5424,GO:0052312,1.0707e-01,6.0000e+00
IMP_SCORE,5425,GO:0005149,1.0704e-01,9.0000e+00
IMP_SCORE,5426,GO:0097576,1.0701e-01,2.0000e+01
IMP_SCORE,5427,GO:0015693,1.0701e-01,1.3000e+01
IMP_SCORE,5428,GO:0060122,1.0698e-01,1.4000e+01
IMP_SCORE,5429,GO:1903293,1.0689e-01,3.7000e+01
IMP_SCORE,5430,GO:0050821,1.0683e-01,5.4000e+01
IMP_SCORE,5431,GO:0046620,1.0675e-01,1.5000e+01
IMP_SCORE,5432,GO:0006835,1.0672e-01,3.1000e+01
IMP_SCORE,5433,GO:0046688,1.0671e-01,1.9000e+01
IMP_SCORE,5434,GO:0097756,1.0668e-01,4.0000e+00
IMP_SCORE,5435,GO:0051385,1.0664e-01,1.3000e+01
IMP_SCORE,5436,GO:0048512,1.0662e-01,2.8000e+01
IMP_SCORE,5437,GO:1904923,1.0657e-01,8.0000e+00
IMP_SCORE,5438,GO:1903010,1.0657e-01,3.2000e+01
IMP_SCORE,5439,GO:0051764,1.0656e-01,1.3000e+01
IMP_SCORE,5440,GO:0001523,1.0640e-01,5.3000e+01
IMP_SCORE,5441,GO:0043101,1.0640e-01,1.2000e+01
IMP_SCORE,5442,GO:0004596,1.0626e-01,9.0000e+00
IMP_SCORE,5443,GO:0046386,1.0623e-01,5.0000e+00
IMP_SCORE,5444,GO:0021983,1.0620e-01,4.0000e+00
IMP_SCORE,5445,GO:0072310,1.0619e-01,1.3000e+01
IMP_SCORE,5446,GO:0051205,1.0616e-01,1.2000e+01
IMP_SCORE,5447,GO:0072348,1.0600e-01,2.3000e+01
IMP_SCORE,5448,GO:0035924,1.0593e-01,2.9000e+01
IMP_SCORE,5449,GO:0044452,1.0592e-01,1.1800e+02
IMP_SCORE,5450,GO:0051354,1.0590e-01,1.0000e+01
IMP_SCORE,5451,GO:0072521,1.0589e-01,8.8000e+01
IMP_SCORE,5452,GO:0046782,1.0582e-01,1.9000e+01
IMP_SCORE,5453,GO:0030016,1.0582e-01,2.8000e+01
IMP_SCORE,5454,GO:0007276,1.0582e-01,2.4600e+02
IMP_SCORE,5455,GO:0043949,1.0578e-01,5.0000e+00
IMP_SCORE,5456,GO:0051651,1.0571e-01,4.2000e+01
IMP_SCORE,5457,GO:0051193,1.0570e-01,1.3000e+01
IMP_SCORE,5458,GO:1902400,1.0567e-01,1.6000e+01
IMP_SCORE,5459,GO:0034389,1.0567e-01,3.1000e+01
IMP_SCORE,5460,GO:0043369,1.0560e-01,1.1000e+01
IMP_SCORE,5461,GO:0009059,1.0556e-01,2.8800e+02
IMP_SCORE,5462,GO:0071295,1.0549e-01,6.0000e+00
IMP_SCORE,5463,GO:0048469,1.0536e-01,3.5000e+01
IMP_SCORE,5464,GO:0016860,1.0534e-01,6.8000e+01
IMP_SCORE,5465,GO:0004551,1.0531e-01,1.0000e+01
IMP_SCORE,5466,GO:0019783,1.0531e-01,5.9000e+01
IMP_SCORE,5467,GO:0006164,1.0524e-01,3.1000e+01
IMP_SCORE,5468,GO:0055088,1.0524e-01,2.7000e+01
IMP_SCORE,5469,GO:0015849,1.0524e-01,8.0000e+01
IMP_SCORE,5470,GO:0099514,1.0521e-01,3.0000e+00
IMP_SCORE,5471,GO:0097581,1.0516e-01,1.5000e+01
IMP_SCORE,5472,GO:0032508,1.0514e-01,1.0000e+01
IMP_SCORE,5473,GO:0071824,1.0512e-01,6.4000e+01
IMP_SCORE,5474,GO:0098960,1.0510e-01,6.0000e+00
IMP_SCORE,5475,GO:0021762,1.0509e-01,6.4000e+01
IMP_SCORE,5476,GO:0004364,1.0499e-01,4.2000e+01
IMP_SCORE,5477,GO:0015711,1.0489e-01,1.7200e+02
IMP_SCORE,5478,GO:0031033,1.0478e-01,4.0000e+00
IMP_SCORE,5479,GO:0015399,1.0472e-01,4.3000e+01
IMP_SCORE,5480,GO:1901222,1.0471e-01,1.8000e+01
IMP_SCORE,5481,GO:0042311,1.0452e-01,1.0000e+01
IMP_SCORE,5482,GO:0004859,1.0452e-01,4.7000e+01
IMP_SCORE,5483,GO:0042278,1.0450e-01,4.4000e+01
IMP_SCORE,5484,GO:1900544,1.0445e-01,2.6000e+01
IMP_SCORE,5485,GO:0008406,1.0440e-01,4.8000e+01
IMP_SCORE,5486,GO:0043555,1.0439e-01,1.5000e+01
IMP_SCORE,5487,GO:0005092,1.0435e-01,3.0000e+01
IMP_SCORE,5488,GO:0000781,1.0432e-01,2.8000e+01
IMP_SCORE,5489,GO:0019208,1.0429e-01,7.4000e+01
IMP_SCORE,5490,GO:0016805,1.0427e-01,1.7000e+01
IMP_SCORE,5491,GO:0017121,1.0426e-01,1.2000e+01
IMP_SCORE,5492,GO:0006399,1.0422e-01,7.6000e+01
IMP_SCORE,5493,GO:0006364,1.0422e-01,6.1000e+01
IMP_SCORE,5494,GO:0002449,1.0422e-01,4.6000e+01
IMP_SCORE,5495,GO:0051280,1.0418e-01,3.0000e+00
IMP_SCORE,5496,GO:0006486,1.0417e-01,8.1000e+01
IMP_SCORE,5497,GO:0022838,1.0414e-01,1.5300e+02
IMP_SCORE,5498,GO:0009593,1.0404e-01,7.1000e+01
IMP_SCORE,5499,GO:1903897,1.0403e-01,2.0000e+00
IMP_SCORE,5500,GO:1901137,1.0401e-01,1.3300e+02
IMP_SCORE,5501,GO:0086064,1.0392e-01,8.0000e+00
IMP_SCORE,5502,GO:0031528,1.0392e-01,2.1000e+01
IMP_SCORE,5503,GO:0016125,1.0386e-01,4.9000e+01
IMP_SCORE,5504,GO:0048864,1.0385e-01,1.3000e+01
IMP_SCORE,5505,GO:0034219,1.0378e-01,2.3000e+01
IMP_SCORE,5506,GO:0018200,1.0377e-01,2.3000e+01
IMP_SCORE,5507,GO:0015106,1.0376e-01,1.5000e+01
IMP_SCORE,5508,GO:0033688,1.0371e-01,2.4000e+01
IMP_SCORE,5509,GO:0000149,1.0371e-01,9.9000e+01
IMP_SCORE,5510,GO:0051539,1.0370e-01,2.2000e+01
IMP_SCORE,5511,GO:0034314,1.0370e-01,1.4000e+01
IMP_SCORE,5512,GO:0008094,1.0367e-01,1.6000e+01
IMP_SCORE,5513,GO:0005201,1.0367e-01,9.5000e+01
IMP_SCORE,5514,GO:0035335,1.0366e-01,4.2000e+01
IMP_SCORE,5515,GO:0016592,1.0363e-01,9.0000e+00
IMP_SCORE,5516,GO:0042273,1.0350e-01,2.9000e+01
IMP_SCORE,5517,GO:0000725,1.0350e-01,1.9000e+01
IMP_SCORE,5518,GO:0071637,1.0350e-01,1.9000e+01
IMP_SCORE,5519,GO:0033327,1.0346e-01,1.3000e+01
IMP_SCORE,5520,GO:1902547,1.0343e-01,7.0000e+00
IMP_SCORE,5521,GO:0015721,1.0333e-01,9.0000e+00
IMP_SCORE,5522,GO:0035428,1.0315e-01,1.6000e+01
IMP_SCORE,5523,GO:0018027,1.0315e-01,3.0000e+00
IMP_SCORE,5524,GO:0010951,1.0306e-01,8.5000e+01
IMP_SCORE,5525,GO:0045823,1.0300e-01,5.0000e+00
IMP_SCORE,5526,GO:0034333,1.0300e-01,2.9000e+01
IMP_SCORE,5527,GO:0070035,1.0296e-01,2.0000e+01
IMP_SCORE,5528,GO:0003323,1.0291e-01,1.0000e+01
IMP_SCORE,5529,GO:0019842,1.0285e-01,1.1500e+02
IMP_SCORE,5530,GO:0042975,1.0282e-01,3.0000e+00
IMP_SCORE,5531,GO:0000178,1.0280e-01,2.8000e+01
IMP_SCORE,5532,GO:0009129,1.0276e-01,1.0000e+01
IMP_SCORE,5533,GO:0036003,1.0271e-01,7.0000e+00
IMP_SCORE,5534,GO:0006658,1.0266e-01,2.3000e+01
IMP_SCORE,5535,GO:0008286,1.0265e-01,5.5000e+01
IMP_SCORE,5536,GO:0055085,1.0260e-01,3.5900e+02
IMP_SCORE,5537,GO:0090208,1.0257e-01,1.0000e+01
IMP_SCORE,5538,GO:0046501,1.0255e-01,1.6000e+01
IMP_SCORE,5539,GO:0046823,1.0253e-01,4.0000e+01
IMP_SCORE,5540,GO:0006949,1.0238e-01,4.7000e+01
IMP_SCORE,5541,GO:0032774,1.0235e-01,1.6100e+02
IMP_SCORE,5542,GO:0044702,1.0234e-01,4.8000e+02
IMP_SCORE,5543,GO:0030224,1.0221e-01,3.0000e+01
IMP_SCORE,5544,GO:0015179,1.0220e-01,4.2000e+01
IMP_SCORE,5545,GO:0014819,1.0219e-01,1.0000e+00
IMP_SCORE,5546,GO:0000070,1.0199e-01,1.2000e+01
IMP_SCORE,5547,GO:0048557,1.0194e-01,7.0000e+00
IMP_SCORE,5548,GO:0044454,1.0189e-01,1.4100e+02
IMP_SCORE,5549,GO:0036336,1.0185e-01,6.0000e+00
IMP_SCORE,5550,GO:0099587,1.0181e-01,1.0000e+01
IMP_SCORE,5551,GO:0016101,1.0179e-01,5.9000e+01
IMP_SCORE,5552,GO:0048145,1.0156e-01,5.1000e+01
IMP_SCORE,5553,GO:1901505,1.0150e-01,6.7000e+01
IMP_SCORE,5554,GO:0044818,1.0146e-01,7.0000e+00
IMP_SCORE,5555,GO:0003188,1.0145e-01,1.1000e+01
IMP_SCORE,5556,GO:1901618,1.0128e-01,2.3000e+01
IMP_SCORE,5557,GO:0001570,1.0120e-01,1.6000e+01
IMP_SCORE,5558,GO:0051196,1.0114e-01,2.5000e+01
IMP_SCORE,5559,GO:0009218,1.0113e-01,1.0000e+01
IMP_SCORE,5560,GO:0044243,1.0107e-01,4.4000e+01
IMP_SCORE,5561,GO:0051194,1.0103e-01,2.0000e+00
IMP_SCORE,5562,GO:0086080,1.0101e-01,9.0000e+00
IMP_SCORE,5563,GO:0060420,1.0096e-01,7.0000e+00
IMP_SCORE,5564,GO:0016741,1.0095e-01,2.3500e+02
IMP_SCORE,5565,GO:0060441,1.0093e-01,7.0000e+00
IMP_SCORE,5566,GO:0008374,1.0083e-01,3.0000e+01
IMP_SCORE,5567,GO:0070972,1.0082e-01,2.2000e+01
IMP_SCORE,5568,GO:0050664,1.0080e-01,2.3000e+01
IMP_SCORE,5569,GO:0043241,1.0075e-01,4.7000e+01
IMP_SCORE,5570,GO:0035088,1.0074e-01,3.4000e+01
IMP_SCORE,5571,GO:0033753,1.0071e-01,2.0000e+00
IMP_SCORE,5572,GO:0032200,1.0071e-01,2.7000e+01
IMP_SCORE,5573,GO:0051640,1.0064e-01,1.1000e+02
IMP_SCORE,5574,GO:0030277,1.0061e-01,9.0000e+00
IMP_SCORE,5575,GO:0005310,1.0057e-01,1.4000e+01
IMP_SCORE,5576,GO:0043028,1.0057e-01,1.8000e+01
IMP_SCORE,5577,GO:0048520,1.0052e-01,1.7000e+01
IMP_SCORE,5578,GO:0030521,1.0044e-01,1.0000e+01
IMP_SCORE,5579,GO:0098798,1.0031e-01,4.5000e+01
IMP_SCORE,5580,GO:0031231,1.0030e-01,1.6000e+01
IMP_SCORE,5581,GO:0004114,1.0029e-01,1.0000e+01
IMP_SCORE,5582,GO:0015174,1.0026e-01,1.3000e+01
IMP_SCORE,5583,GO:0051639,1.0019e-01,2.5000e+01
IMP_SCORE,5584,GO:2000300,1.0011e-01,1.2000e+01
IMP_SCORE,5585,GO:0044427,1.0010e-01,2.5400e+02
IMP_SCORE,5586,GO:0019748,1.0005e-01,2.2000e+01
IMP_SCORE,5587,GO:0098754,1.0004e-01,9.3000e+01
IMP_SCORE,5588,GO:0032042,1.0001e-01,4.0000e+00
IMP_SCORE,5589,GO:0015297,9.9995e-02,5.1000e+01
IMP_SCORE,5590,GO:0017004,9.9803e-02,2.2000e+01
IMP_SCORE,5591,GO:0060394,9.9661e-02,1.4000e+01
IMP_SCORE,5592,GO:0006695,9.9652e-02,1.7000e+01
IMP_SCORE,5593,GO:0018393,9.9557e-02,2.7000e+01
IMP_SCORE,5594,GO:0000775,9.9404e-02,2.9000e+01
IMP_SCORE,5595,GO:0006091,9.9380e-02,1.0600e+02
IMP_SCORE,5596,GO:0018149,9.9347e-02,2.5000e+01
IMP_SCORE,5597,GO:1904872,9.9317e-02,2.0000e+00
IMP_SCORE,5598,GO:0002664,9.9281e-02,2.2000e+01
IMP_SCORE,5599,GO:0003682,9.9188e-02,1.6700e+02
IMP_SCORE,5600,GO:0045666,9.9071e-02,8.7000e+01
IMP_SCORE,5601,GO:1904294,9.9018e-02,8.0000e+00
IMP_SCORE,5602,GO:0099003,9.8946e-02,3.2000e+01
IMP_SCORE,5603,GO:0031424,9.8935e-02,7.5000e+01
IMP_SCORE,5604,GO:0033268,9.8860e-02,5.0000e+00
IMP_SCORE,5605,GO:0090484,9.8811e-02,1.1000e+01
IMP_SCORE,5606,GO:0001205,9.8810e-02,9.0000e+00
IMP_SCORE,5607,GO:0001104,9.8810e-02,4.0000e+01
IMP_SCORE,5608,GO:0036065,9.8726e-02,1.1000e+01
IMP_SCORE,5609,GO:0065004,9.8714e-02,5.5000e+01
IMP_SCORE,5610,GO:0003785,9.8600e-02,2.0000e+01
IMP_SCORE,5611,GO:0060349,9.8399e-02,5.0000e+00
IMP_SCORE,5612,GO:0022843,9.8340e-02,7.3000e+01
IMP_SCORE,5613,GO:0007249,9.8325e-02,4.1000e+01
IMP_SCORE,5614,GO:0070988,9.8279e-02,2.3000e+01
IMP_SCORE,5615,GO:0005225,9.8261e-02,3.2000e+01
IMP_SCORE,5616,GO:0097503,9.8248e-02,3.9000e+01
IMP_SCORE,5617,GO:0016755,9.8240e-02,3.9000e+01
IMP_SCORE,5618,GO:0005743,9.8183e-02,1.7100e+02
IMP_SCORE,5619,GO:0005844,9.8164e-02,2.4000e+01
IMP_SCORE,5620,GO:0031570,9.8141e-02,3.1000e+01
IMP_SCORE,5621,GO:1905476,9.8116e-02,1.7000e+01
IMP_SCORE,5622,GO:1901018,9.8111e-02,2.0000e+00
IMP_SCORE,5623,GO:0008589,9.8038e-02,2.4000e+01
IMP_SCORE,5624,GO:0017137,9.8003e-02,1.0100e+02
IMP_SCORE,5625,GO:0042613,9.7984e-02,1.3000e+01
IMP_SCORE,5626,GO:0018214,9.7863e-02,1.1000e+01
IMP_SCORE,5627,GO:1990542,9.7832e-02,2.2000e+01
IMP_SCORE,5628,GO:0070169,9.7792e-02,1.5000e+01
IMP_SCORE,5629,GO:0044774,9.7670e-02,1.5000e+01
IMP_SCORE,5630,GO:0045987,9.7600e-02,1.2000e+01
IMP_SCORE,5631,GO:0001675,9.7534e-02,1.3000e+01
IMP_SCORE,5632,GO:0050881,9.7534e-02,2.0000e+00
IMP_SCORE,5633,GO:1901796,9.7445e-02,4.8000e+01
IMP_SCORE,5634,GO:0005249,9.7410e-02,4.5000e+01
IMP_SCORE,5635,GO:0009156,9.7383e-02,1.2000e+01
IMP_SCORE,5636,GO:0070979,9.7331e-02,7.0000e+00
IMP_SCORE,5637,GO:2000736,9.7258e-02,1.9000e+01
IMP_SCORE,5638,GO:1990234,9.7252e-02,2.0600e+02
IMP_SCORE,5639,GO:0033293,9.7236e-02,5.3000e+01
IMP_SCORE,5640,GO:0006448,9.7192e-02,2.5000e+01
IMP_SCORE,5641,GO:0015923,9.7159e-02,1.6000e+01
IMP_SCORE,5642,GO:0005523,9.7107e-02,1.4000e+01
IMP_SCORE,5643,GO:0002027,9.6979e-02,3.0000e+01
IMP_SCORE,5644,GO:0005216,9.6978e-02,1.4000e+02
IMP_SCORE,5645,GO:0033116,9.6947e-02,5.0000e+01
IMP_SCORE,5646,GO:0001046,9.6920e-02,3.5000e+01
IMP_SCORE,5647,GO:0040033,9.6901e-02,1.5000e+01
IMP_SCORE,5648,GO:0031089,9.6800e-02,3.2000e+01
IMP_SCORE,5649,GO:1903729,9.6776e-02,3.6000e+01
IMP_SCORE,5650,GO:0045947,9.6737e-02,3.0000e+01
IMP_SCORE,5651,GO:0002430,9.6714e-02,7.0000e+00
IMP_SCORE,5652,GO:0015293,9.6594e-02,9.3000e+01
IMP_SCORE,5653,GO:0006536,9.6576e-02,1.7000e+01
IMP_SCORE,5654,GO:0007283,9.6529e-02,2.2200e+02
IMP_SCORE,5655,GO:0031307,9.6483e-02,2.0000e+00
IMP_SCORE,5656,GO:0015103,9.6449e-02,8.8000e+01
IMP_SCORE,5657,GO:0043548,9.6368e-02,1.6000e+01
IMP_SCORE,5658,GO:1901568,9.6339e-02,5.4000e+01
IMP_SCORE,5659,GO:0009150,9.6315e-02,6.7000e+01
IMP_SCORE,5660,GO:0005833,9.6310e-02,9.0000e+00
IMP_SCORE,5661,GO:0016266,9.6309e-02,5.2000e+01
IMP_SCORE,5662,GO:0006613,9.6286e-02,1.8000e+01
IMP_SCORE,5663,GO:0005681,9.6278e-02,6.0000e+01
IMP_SCORE,5664,GO:0045540,9.6193e-02,1.1000e+01
IMP_SCORE,5665,GO:0016684,9.6177e-02,3.5000e+01
IMP_SCORE,5666,GO:0019213,9.6128e-02,1.8000e+01
IMP_SCORE,5667,GO:0002887,9.6122e-02,5.0000e+00
IMP_SCORE,5668,GO:0055072,9.6038e-02,4.2000e+01
IMP_SCORE,5669,GO:0048255,9.5998e-02,6.0000e+00
IMP_SCORE,5670,GO:0003677,9.5855e-02,5.4400e+02
IMP_SCORE,5671,GO:0070231,9.5695e-02,9.0000e+00
IMP_SCORE,5672,GO:0043217,9.5643e-02,2.1000e+01
IMP_SCORE,5673,GO:0016556,9.5623e-02,1.0000e+01
IMP_SCORE,5674,GO:0009161,9.5588e-02,4.4000e+01
IMP_SCORE,5675,GO:0031365,9.5570e-02,1.5000e+01
IMP_SCORE,5676,GO:0034470,9.5552e-02,1.1000e+02
IMP_SCORE,5677,GO:0030117,9.5521e-02,4.1000e+01
IMP_SCORE,5678,GO:0005496,9.5499e-02,6.9000e+01
IMP_SCORE,5679,GO:0008608,9.5480e-02,4.0000e+00
IMP_SCORE,5680,GO:0050427,9.5468e-02,5.0000e+00
IMP_SCORE,5681,GO:0000315,9.5447e-02,4.1000e+01
IMP_SCORE,5682,GO:1901292,9.5424e-02,2.2000e+01
IMP_SCORE,5683,GO:0015992,9.5420e-02,6.3000e+01
IMP_SCORE,5684,GO:0038166,9.5365e-02,1.5000e+01
IMP_SCORE,5685,GO:0009124,9.5300e-02,1.3000e+01
IMP_SCORE,5686,GO:0007189,9.5212e-02,1.1000e+01
IMP_SCORE,5687,GO:0031998,9.5199e-02,5.0000e+00
IMP_SCORE,5688,GO:0004812,9.5197e-02,2.3000e+01
IMP_SCORE,5689,GO:0071805,9.5188e-02,5.0000e+01
IMP_SCORE,5690,GO:0051783,9.5174e-02,4.5000e+01
IMP_SCORE,5691,GO:0000783,9.5156e-02,2.0000e+00
IMP_SCORE,5692,GO:0071806,9.5137e-02,2.8000e+01
IMP_SCORE,5693,GO:1901031,9.5009e-02,1.0000e+01
IMP_SCORE,5694,GO:0002902,9.4936e-02,4.0000e+00
IMP_SCORE,5695,GO:0032516,9.4853e-02,3.0000e+00
IMP_SCORE,5696,GO:0090150,9.4843e-02,6.6000e+01
IMP_SCORE,5697,GO:0035064,9.4780e-02,4.3000e+01
IMP_SCORE,5698,GO:0046135,9.4650e-02,1.7000e+01
IMP_SCORE,5699,GO:0016327,9.4630e-02,4.9000e+01
IMP_SCORE,5700,GO:0032928,9.4604e-02,6.0000e+00
IMP_SCORE,5701,GO:0006413,9.4533e-02,5.2000e+01
IMP_SCORE,5702,GO:0006325,9.4502e-02,1.9600e+02
IMP_SCORE,5703,GO:0050687,9.4497e-02,8.0000e+00
IMP_SCORE,5704,GO:1902592,9.4469e-02,7.0000e+00
IMP_SCORE,5705,GO:0034660,9.4460e-02,1.1700e+02
IMP_SCORE,5706,GO:0007178,9.4455e-02,5.8000e+01
IMP_SCORE,5707,GO:0090501,9.4294e-02,6.3000e+01
IMP_SCORE,5708,GO:0019941,9.4208e-02,8.3000e+01
IMP_SCORE,5709,GO:0048662,9.4117e-02,1.2000e+01
IMP_SCORE,5710,GO:0043623,9.4112e-02,1.5500e+02
IMP_SCORE,5711,GO:0070001,9.4110e-02,6.3000e+01
IMP_SCORE,5712,GO:0009163,9.4067e-02,2.7000e+01
IMP_SCORE,5713,GO:0030101,9.4043e-02,2.1000e+01
IMP_SCORE,5714,GO:0032786,9.4042e-02,6.0000e+00
IMP_SCORE,5715,GO:0000462,9.4024e-02,1.1000e+01
IMP_SCORE,5716,GO:0035404,9.4018e-02,1.0000e+00
IMP_SCORE,5717,GO:0006743,9.4010e-02,9.0000e+00
IMP_SCORE,5718,GO:0071897,9.3988e-02,2.4000e+01
IMP_SCORE,5719,GO:0051031,9.3940e-02,4.0000e+00
IMP_SCORE,5720,GO:0006576,9.3904e-02,4.7000e+01
IMP_SCORE,5721,GO:0045589,9.3845e-02,3.0000e+00
IMP_SCORE,5722,GO:0016757,9.3750e-02,2.2000e+02
IMP_SCORE,5723,GO:0021545,9.3675e-02,1.2000e+01
IMP_SCORE,5724,GO:0044420,9.3619e-02,1.3900e+02
IMP_SCORE,5725,GO:0034185,9.3522e-02,1.4000e+01
IMP_SCORE,5726,GO:0008276,9.3325e-02,3.0000e+01
IMP_SCORE,5727,GO:0031683,9.3304e-02,1.1000e+01
IMP_SCORE,5728,GO:0030097,9.3205e-02,5.6000e+01
IMP_SCORE,5729,GO:0002706,9.3159e-02,2.9000e+01
IMP_SCORE,5730,GO:0005840,9.3066e-02,5.2000e+01
IMP_SCORE,5731,GO:0042487,9.2932e-02,1.2000e+01
IMP_SCORE,5732,GO:1903052,9.2847e-02,4.0000e+01
IMP_SCORE,5733,GO:0006721,9.2745e-02,4.5000e+01
IMP_SCORE,5734,GO:0033275,9.2740e-02,2.7000e+01
IMP_SCORE,5735,GO:0030816,9.2728e-02,1.5000e+01
IMP_SCORE,5736,GO:0031648,9.2719e-02,2.8000e+01
IMP_SCORE,5737,GO:0008378,9.2699e-02,3.8000e+01
IMP_SCORE,5738,GO:0090383,9.2688e-02,1.5000e+01
IMP_SCORE,5739,GO:1902581,9.2686e-02,9.0000e+00
IMP_SCORE,5740,GO:0031110,9.2659e-02,1.6000e+01
IMP_SCORE,5741,GO:0051650,9.2646e-02,3.7000e+01
IMP_SCORE,5742,GO:0015269,9.2485e-02,1.5000e+01
IMP_SCORE,5743,GO:0006029,9.2415e-02,1.6000e+01
IMP_SCORE,5744,GO:0004012,9.2297e-02,6.0000e+00
IMP_SCORE,5745,GO:0035966,9.2284e-02,5.5000e+01
IMP_SCORE,5746,GO:0071772,9.2276e-02,7.0000e+00
IMP_SCORE,5747,GO:0005253,9.2187e-02,4.9000e+01
IMP_SCORE,5748,GO:0000002,9.2164e-02,1.6000e+01
IMP_SCORE,5749,GO:0046710,9.2142e-02,8.0000e+00
IMP_SCORE,5750,GO:0050688,9.2130e-02,2.9000e+01
IMP_SCORE,5751,GO:0006338,9.2097e-02,3.5000e+01
IMP_SCORE,5752,GO:0075733,9.2024e-02,8.0000e+00
IMP_SCORE,5753,GO:0007064,9.1943e-02,4.0000e+00
IMP_SCORE,5754,GO:0022839,9.1929e-02,3.6000e+01
IMP_SCORE,5755,GO:0002689,9.1925e-02,7.0000e+00
IMP_SCORE,5756,GO:0007126,9.1917e-02,2.6000e+01
IMP_SCORE,5757,GO:0021533,9.1917e-02,1.6000e+01
IMP_SCORE,5758,GO:0000377,9.1820e-02,6.7000e+01
IMP_SCORE,5759,GO:0031061,9.1676e-02,6.0000e+00
IMP_SCORE,5760,GO:0007565,9.1644e-02,6.1000e+01
IMP_SCORE,5761,GO:1901739,9.1573e-02,1.8000e+01
IMP_SCORE,5762,GO:0030802,9.1463e-02,1.8000e+01
IMP_SCORE,5763,GO:0005388,9.1331e-02,4.0000e+00
IMP_SCORE,5764,GO:0047617,9.1281e-02,1.4000e+01
IMP_SCORE,5765,GO:0006112,9.1266e-02,2.7000e+01
IMP_SCORE,5766,GO:0016581,9.1245e-02,1.8000e+01
IMP_SCORE,5767,GO:0032703,9.1224e-02,4.0000e+00
IMP_SCORE,5768,GO:0009142,9.1132e-02,1.8000e+01
IMP_SCORE,5769,GO:0048609,9.1116e-02,2.6700e+02
IMP_SCORE,5770,GO:0042288,9.1025e-02,1.8000e+01
IMP_SCORE,5771,GO:0051145,9.1020e-02,4.0000e+00
IMP_SCORE,5772,GO:0009952,9.0957e-02,3.0000e+01
IMP_SCORE,5773,GO:0061631,9.0917e-02,3.8000e+01
IMP_SCORE,5774,GO:0045600,9.0847e-02,3.4000e+01
IMP_SCORE,5775,GO:0005575,9.0828e-02,7.1600e+02
IMP_SCORE,5776,GO:0008235,9.0807e-02,4.3000e+01
IMP_SCORE,5777,GO:0016875,9.0785e-02,2.3000e+01
IMP_SCORE,5778,GO:0045814,9.0744e-02,2.7000e+01
IMP_SCORE,5779,GO:0038061,9.0731e-02,9.0000e+00
IMP_SCORE,5780,GO:0007032,9.0632e-02,2.9000e+01
IMP_SCORE,5781,GO:0005813,9.0623e-02,1.8600e+02
IMP_SCORE,5782,GO:0030518,9.0614e-02,3.0000e+01
IMP_SCORE,5783,GO:0016482,9.0565e-02,5.5000e+01
IMP_SCORE,5784,GO:0031463,9.0554e-02,1.5000e+01
IMP_SCORE,5785,GO:0006368,9.0538e-02,1.6000e+01
IMP_SCORE,5786,GO:0032303,9.0501e-02,5.0000e+00
IMP_SCORE,5787,GO:0021604,9.0492e-02,7.0000e+00
IMP_SCORE,5788,GO:1905369,9.0462e-02,3.2000e+01
IMP_SCORE,5789,GO:0035036,9.0368e-02,4.8000e+01
IMP_SCORE,5790,GO:0031083,9.0331e-02,1.6000e+01
IMP_SCORE,5791,GO:0010842,9.0284e-02,1.9000e+01
IMP_SCORE,5792,GO:0031076,9.0268e-02,4.0000e+00
IMP_SCORE,5793,GO:0051168,9.0088e-02,4.5000e+01
IMP_SCORE,5794,GO:0007342,9.0076e-02,1.5000e+01
IMP_SCORE,5795,GO:0098719,9.0027e-02,4.0000e+00
IMP_SCORE,5796,GO:0051930,8.9842e-02,1.9000e+01
IMP_SCORE,5797,GO:0070268,8.9750e-02,9.4000e+01
IMP_SCORE,5798,GO:1902402,8.9677e-02,7.0000e+00
IMP_SCORE,5799,GO:0031123,8.9586e-02,2.9000e+01
IMP_SCORE,5800,GO:0044062,8.9553e-02,6.0000e+00
IMP_SCORE,5801,GO:0036064,8.9414e-02,3.3000e+01
IMP_SCORE,5802,GO:0005179,8.9357e-02,1.7800e+02
IMP_SCORE,5803,GO:0006063,8.9283e-02,2.4000e+01
IMP_SCORE,5804,GO:0016765,8.9252e-02,8.4000e+01
IMP_SCORE,5805,GO:0006354,8.9247e-02,2.3000e+01
IMP_SCORE,5806,GO:2000105,8.9151e-02,9.0000e+00
IMP_SCORE,5807,GO:0043543,8.9079e-02,4.5000e+01
IMP_SCORE,5808,GO:0001540,8.9000e-02,7.5000e+01
IMP_SCORE,5809,GO:0006400,8.8986e-02,2.6000e+01
IMP_SCORE,5810,GO:0030073,8.8903e-02,1.7000e+01
IMP_SCORE,5811,GO:0070633,8.8782e-02,1.5000e+01
IMP_SCORE,5812,GO:0016712,8.8756e-02,1.2000e+01
IMP_SCORE,5813,GO:0033151,8.8752e-02,5.0000e+00
IMP_SCORE,5814,GO:0010566,8.8736e-02,9.0000e+00
IMP_SCORE,5815,GO:0009617,8.8720e-02,1.0700e+02
IMP_SCORE,5816,GO:0005689,8.8675e-02,1.5000e+01
IMP_SCORE,5817,GO:0003729,8.8576e-02,8.0000e+01
IMP_SCORE,5818,GO:0061088,8.8492e-02,1.1000e+01
IMP_SCORE,5819,GO:0022627,8.8481e-02,1.1000e+01
IMP_SCORE,5820,GO:0018024,8.8388e-02,1.3000e+01
IMP_SCORE,5821,GO:0031432,8.8368e-02,1.6000e+01
IMP_SCORE,5822,GO:0036499,8.8307e-02,5.0000e+00
IMP_SCORE,5823,GO:0051798,8.8171e-02,6.0000e+00
IMP_SCORE,5824,GO:0016859,8.7940e-02,4.4000e+01
IMP_SCORE,5825,GO:0070098,8.7939e-02,3.5000e+01
IMP_SCORE,5826,GO:0009948,8.7905e-02,2.5000e+01
IMP_SCORE,5827,GO:0045722,8.7873e-02,3.0000e+00
IMP_SCORE,5828,GO:0008253,8.7864e-02,1.2000e+01
IMP_SCORE,5829,GO:0000289,8.7719e-02,6.0000e+00
IMP_SCORE,5830,GO:0000212,8.7653e-02,6.0000e+00
IMP_SCORE,5831,GO:0000287,8.7646e-02,1.9900e+02
IMP_SCORE,5832,GO:0047555,8.7617e-02,2.0000e+00
IMP_SCORE,5833,GO:0048172,8.7520e-02,1.6000e+01
IMP_SCORE,5834,GO:0071391,8.7473e-02,1.0000e+01
IMP_SCORE,5835,GO:0071944,8.7441e-02,1.0900e+02
IMP_SCORE,5836,GO:0051084,8.7431e-02,7.0000e+00
IMP_SCORE,5837,GO:0072079,8.7348e-02,5.0000e+00
IMP_SCORE,5838,GO:0032993,8.7345e-02,3.5000e+01
IMP_SCORE,5839,GO:0015669,8.7303e-02,2.0000e+01
IMP_SCORE,5840,GO:1904355,8.7292e-02,2.7000e+01
IMP_SCORE,5841,GO:0071827,8.7174e-02,9.0000e+00
IMP_SCORE,5842,GO:0072376,8.7144e-02,6.4000e+01
IMP_SCORE,5843,GO:0016854,8.7143e-02,4.2000e+01
IMP_SCORE,5844,GO:0000793,8.7076e-02,1.9000e+01
IMP_SCORE,5845,GO:0032525,8.7070e-02,4.0000e+00
IMP_SCORE,5846,GO:0022414,8.7069e-02,6.0700e+02
IMP_SCORE,5847,GO:0046031,8.7038e-02,2.6000e+01
IMP_SCORE,5848,GO:0060359,8.6968e-02,1.5000e+01
IMP_SCORE,5849,GO:1901380,8.6962e-02,6.0000e+00
IMP_SCORE,5850,GO:0006891,8.6936e-02,2.8000e+01
IMP_SCORE,5851,GO:0090083,8.6934e-02,1.9000e+01
IMP_SCORE,5852,GO:0010822,8.6826e-02,4.7000e+01
IMP_SCORE,5853,GO:0045945,8.6764e-02,2.0000e+00
IMP_SCORE,5854,GO:0008227,8.6738e-02,4.0000e+01
IMP_SCORE,5855,GO:0042393,8.6676e-02,9.3000e+01
IMP_SCORE,5856,GO:0051770,8.6634e-02,4.0000e+00
IMP_SCORE,5857,GO:0030673,8.6558e-02,4.0000e+00
IMP_SCORE,5858,GO:0007034,8.6549e-02,3.4000e+01
IMP_SCORE,5859,GO:0008139,8.6481e-02,1.4000e+01
IMP_SCORE,5860,GO:0035268,8.6417e-02,1.2000e+01
IMP_SCORE,5861,GO:0070279,8.6368e-02,6.5000e+01
IMP_SCORE,5862,GO:0009109,8.6269e-02,5.0000e+00
IMP_SCORE,5863,GO:0036257,8.6267e-02,5.0000e+00
IMP_SCORE,5864,GO:0008013,8.6207e-02,5.5000e+01
IMP_SCORE,5865,GO:0035024,8.6074e-02,2.0000e+00
IMP_SCORE,5866,GO:0032784,8.6071e-02,4.9000e+01
IMP_SCORE,5867,GO:0019731,8.6067e-02,2.4000e+01
IMP_SCORE,5868,GO:0080154,8.6019e-02,1.8000e+01
IMP_SCORE,5869,GO:0014003,8.6000e-02,3.6000e+01
IMP_SCORE,5870,GO:0086010,8.5929e-02,1.2000e+01
IMP_SCORE,5871,GO:0046621,8.5913e-02,1.0000e+01
IMP_SCORE,5872,GO:0006703,8.5618e-02,1.8000e+01
IMP_SCORE,5873,GO:0015081,8.5598e-02,6.7000e+01
IMP_SCORE,5874,GO:0016722,8.5573e-02,3.8000e+01
IMP_SCORE,5875,GO:0006414,8.5563e-02,3.2000e+01
IMP_SCORE,5876,GO:0061245,8.5560e-02,3.6000e+01
IMP_SCORE,5877,GO:0000413,8.5549e-02,2.6000e+01
IMP_SCORE,5878,GO:0016405,8.5440e-02,1.8000e+01
IMP_SCORE,5879,GO:0008213,8.5413e-02,5.1000e+01
IMP_SCORE,5880,GO:0071804,8.5243e-02,4.1000e+01
IMP_SCORE,5881,GO:0050684,8.5242e-02,3.8000e+01
IMP_SCORE,5882,GO:1903541,8.5227e-02,7.0000e+00
IMP_SCORE,5883,GO:0009208,8.5209e-02,4.0000e+00
IMP_SCORE,5884,GO:0050891,8.5191e-02,2.1000e+01
IMP_SCORE,5885,GO:0032754,8.5141e-02,8.0000e+00
IMP_SCORE,5886,GO:0098800,8.5107e-02,3.3000e+01
IMP_SCORE,5887,GO:0006024,8.5083e-02,4.7000e+01
IMP_SCORE,5888,GO:0044743,8.5058e-02,1.6000e+01
IMP_SCORE,5889,GO:0072655,8.5038e-02,2.2000e+01
IMP_SCORE,5890,GO:0070301,8.4950e-02,1.1000e+01
IMP_SCORE,5891,GO:0001503,8.4920e-02,5.8000e+01
IMP_SCORE,5892,GO:0097747,8.4775e-02,2.0000e+01
IMP_SCORE,5893,GO:0043220,8.4690e-02,1.1000e+01
IMP_SCORE,5894,GO:0031402,8.4581e-02,4.0000e+00
IMP_SCORE,5895,GO:0009086,8.4550e-02,7.0000e+00
IMP_SCORE,5896,GO:0002228,8.4547e-02,2.5000e+01
IMP_SCORE,5897,GO:0010896,8.4538e-02,1.1000e+01
IMP_SCORE,5898,GO:0005882,8.4450e-02,1.0400e+02
IMP_SCORE,5899,GO:0000159,8.4369e-02,2.5000e+01
IMP_SCORE,5900,GO:0015298,8.4272e-02,2.4000e+01
IMP_SCORE,5901,GO:0005244,8.4259e-02,7.4000e+01
IMP_SCORE,5902,GO:0033549,8.4240e-02,5.0000e+00
IMP_SCORE,5903,GO:0019852,8.4190e-02,5.0000e+00
IMP_SCORE,5904,GO:0007413,8.4172e-02,2.2000e+01
IMP_SCORE,5905,GO:0004518,8.3985e-02,1.0500e+02
IMP_SCORE,5906,GO:0060249,8.3936e-02,1.0900e+02
IMP_SCORE,5907,GO:0051082,8.3929e-02,1.0100e+02
IMP_SCORE,5908,GO:0007175,8.3926e-02,4.0000e+00
IMP_SCORE,5909,GO:0022848,8.3915e-02,7.0000e+00
IMP_SCORE,5910,GO:0030684,8.3888e-02,2.4000e+01
IMP_SCORE,5911,GO:0015645,8.3817e-02,1.6000e+01
IMP_SCORE,5912,GO:0007158,8.3759e-02,1.7000e+01
IMP_SCORE,5913,GO:0016208,8.3717e-02,1.1000e+01
IMP_SCORE,5914,GO:1903749,8.3659e-02,2.8000e+01
IMP_SCORE,5915,GO:0048705,8.3655e-02,3.5000e+01
IMP_SCORE,5916,GO:0000717,8.3630e-02,4.0000e+00
IMP_SCORE,5917,GO:0004129,8.3578e-02,8.0000e+00
IMP_SCORE,5918,GO:0010984,8.3575e-02,1.3000e+01
IMP_SCORE,5919,GO:0051183,8.3457e-02,1.8000e+01
IMP_SCORE,5920,GO:0042043,8.3249e-02,1.3000e+01
IMP_SCORE,5921,GO:0051236,8.3233e-02,7.5000e+01
IMP_SCORE,5922,GO:0098641,8.3215e-02,2.3000e+01
IMP_SCORE,5923,GO:2000047,8.3181e-02,5.0000e+00
IMP_SCORE,5924,GO:0009168,8.3161e-02,1.0000e+01
IMP_SCORE,5925,GO:0086001,8.3045e-02,6.0000e+00
IMP_SCORE,5926,GO:0010510,8.3025e-02,1.4000e+01
IMP_SCORE,5927,GO:1901661,8.2841e-02,1.9000e+01
IMP_SCORE,5928,GO:0006906,8.2806e-02,3.5000e+01
IMP_SCORE,5929,GO:0043413,8.2727e-02,1.0100e+02
IMP_SCORE,5930,GO:0005801,8.2704e-02,3.5000e+01
IMP_SCORE,5931,GO:0005923,8.2637e-02,1.3500e+02
IMP_SCORE,5932,GO:0007420,8.2580e-02,1.3200e+02
IMP_SCORE,5933,GO:0030011,8.2447e-02,7.0000e+00
IMP_SCORE,5934,GO:0008333,8.2399e-02,1.7000e+01
IMP_SCORE,5935,GO:2000058,8.2363e-02,1.4000e+01
IMP_SCORE,5936,GO:1903204,8.2276e-02,8.0000e+00
IMP_SCORE,5937,GO:0000375,8.2256e-02,8.4000e+01
IMP_SCORE,5938,GO:0019825,8.2243e-02,4.3000e+01
IMP_SCORE,5939,GO:0006704,8.2237e-02,5.0000e+00
IMP_SCORE,5940,GO:0101005,8.2168e-02,6.4000e+01
IMP_SCORE,5941,GO:0050892,8.2151e-02,1.1000e+01
IMP_SCORE,5942,GO:0042771,8.1941e-02,1.7000e+01
IMP_SCORE,5943,GO:0060395,8.1915e-02,1.5000e+01
IMP_SCORE,5944,GO:0016514,8.1856e-02,4.0000e+00
IMP_SCORE,5945,GO:0045176,8.1848e-02,3.0000e+00
IMP_SCORE,5946,GO:0005662,8.1847e-02,6.0000e+00
IMP_SCORE,5947,GO:0001946,8.1800e-02,3.0000e+00
IMP_SCORE,5948,GO:0022836,8.1712e-02,9.0000e+01
IMP_SCORE,5949,GO:0051965,8.1706e-02,5.6000e+01
IMP_SCORE,5950,GO:0090646,8.1692e-02,3.0000e+00
IMP_SCORE,5951,GO:0005766,8.1498e-02,1.6000e+01
IMP_SCORE,5952,GO:0031272,8.1490e-02,4.0000e+00
IMP_SCORE,5953,GO:0043153,8.1445e-02,2.0000e+00
IMP_SCORE,5954,GO:0035250,8.1354e-02,3.4000e+01
IMP_SCORE,5955,GO:0032332,8.1338e-02,1.3000e+01
IMP_SCORE,5956,GO:0060076,8.1242e-02,6.0000e+00
IMP_SCORE,5957,GO:0030285,8.1135e-02,1.2000e+01
IMP_SCORE,5958,GO:1901570,8.0971e-02,1.8000e+01
IMP_SCORE,5959,GO:0071468,8.0908e-02,4.0000e+00
IMP_SCORE,5960,GO:0019226,8.0820e-02,1.6000e+01
IMP_SCORE,5961,GO:0046943,8.0789e-02,5.4000e+01
IMP_SCORE,5962,GO:0032402,8.0783e-02,6.0000e+00
IMP_SCORE,5963,GO:0009185,8.0781e-02,2.5000e+01
IMP_SCORE,5964,GO:0044703,8.0709e-02,6.9000e+01
IMP_SCORE,5965,GO:0015079,8.0647e-02,5.8000e+01
IMP_SCORE,5966,GO:0099622,8.0618e-02,8.0000e+00
IMP_SCORE,5967,GO:0097352,8.0541e-02,1.3000e+01
IMP_SCORE,5968,GO:0015698,8.0521e-02,6.7000e+01
IMP_SCORE,5969,GO:0032391,8.0485e-02,2.8000e+01
IMP_SCORE,5970,GO:0044232,8.0452e-02,5.0000e+00
IMP_SCORE,5971,GO:0045943,8.0443e-02,3.0000e+00
IMP_SCORE,5972,GO:0008023,8.0403e-02,1.5000e+01
IMP_SCORE,5973,GO:0031225,8.0330e-02,1.1600e+02
IMP_SCORE,5974,GO:0032781,8.0326e-02,2.9000e+01
IMP_SCORE,5975,GO:0019897,8.0279e-02,4.7000e+01
IMP_SCORE,5976,GO:0071825,8.0272e-02,1.8000e+01
IMP_SCORE,5977,GO:1903959,8.0253e-02,1.2000e+01
IMP_SCORE,5978,GO:0008168,8.0233e-02,2.0800e+02
IMP_SCORE,5979,GO:0005758,8.0214e-02,6.3000e+01
IMP_SCORE,5980,GO:0019083,8.0193e-02,1.4000e+01
IMP_SCORE,5981,GO:0018023,8.0026e-02,6.0000e+00
IMP_SCORE,5982,GO:0002440,7.9988e-02,2.0000e+01
IMP_SCORE,5983,GO:0044445,7.9965e-02,9.2000e+01
IMP_SCORE,5984,GO:0005779,7.9880e-02,1.2000e+01
IMP_SCORE,5985,GO:0070208,7.9873e-02,6.0000e+00
IMP_SCORE,5986,GO:0042787,7.9728e-02,4.4000e+01
IMP_SCORE,5987,GO:0033866,7.9672e-02,5.0000e+00
IMP_SCORE,5988,GO:0032420,7.9651e-02,1.5000e+01
IMP_SCORE,5989,GO:0016779,7.9575e-02,6.9000e+01
IMP_SCORE,5990,GO:0008194,7.9483e-02,1.1700e+02
IMP_SCORE,5991,GO:0032467,7.9476e-02,1.9000e+01
IMP_SCORE,5992,GO:0015813,7.9401e-02,1.5000e+01
IMP_SCORE,5993,GO:0016569,7.9349e-02,1.2200e+02
IMP_SCORE,5994,GO:0030804,7.9304e-02,1.2000e+01
IMP_SCORE,5995,GO:0000062,7.9234e-02,5.6000e+01
IMP_SCORE,5996,GO:0001838,7.9195e-02,1.2000e+01
IMP_SCORE,5997,GO:0032526,7.9069e-02,4.4000e+01
IMP_SCORE,5998,GO:0002548,7.9049e-02,1.8000e+01
IMP_SCORE,5999,GO:0005871,7.8942e-02,2.6000e+01
IMP_SCORE,6000,GO:0030520,7.8913e-02,1.0000e+01
IMP_SCORE,6001,GO:0070129,7.8902e-02,4.0000e+00
IMP_SCORE,6002,GO:0006293,7.8872e-02,1.2000e+01
IMP_SCORE,6003,GO:0000185,7.8607e-02,5.0000e+00
IMP_SCORE,6004,GO:0060415,7.8581e-02,1.7000e+01
IMP_SCORE,6005,GO:0042627,7.8476e-02,3.0000e+00
IMP_SCORE,6006,GO:0000184,7.8441e-02,1.5000e+01
IMP_SCORE,6007,GO:0046639,7.8411e-02,4.0000e+00
IMP_SCORE,6008,GO:0030880,7.8375e-02,1.4000e+01
IMP_SCORE,6009,GO:0035338,7.8326e-02,3.9000e+01
IMP_SCORE,6010,GO:0070410,7.8300e-02,4.0000e+00
IMP_SCORE,6011,GO:0005267,7.8199e-02,4.1000e+01
IMP_SCORE,6012,GO:0042742,7.8148e-02,8.3000e+01
IMP_SCORE,6013,GO:0043967,7.8117e-02,1.5000e+01
IMP_SCORE,6014,GO:0032154,7.8114e-02,4.3000e+01
IMP_SCORE,6015,GO:0036126,7.8090e-02,1.9000e+01
IMP_SCORE,6016,GO:0051170,7.8073e-02,4.2000e+01
IMP_SCORE,6017,GO:2001028,7.7949e-02,7.0000e+00
IMP_SCORE,6018,GO:0007156,7.7940e-02,1.1800e+02
IMP_SCORE,6019,GO:0098803,7.7932e-02,1.6000e+01
IMP_SCORE,6020,GO:1902656,7.7875e-02,7.0000e+00
IMP_SCORE,6021,GO:0016676,7.7849e-02,5.0000e+00
IMP_SCORE,6022,GO:0015643,7.7780e-02,3.0000e+01
IMP_SCORE,6023,GO:0035371,7.7768e-02,1.2000e+01
IMP_SCORE,6024,GO:0009145,7.7724e-02,1.3000e+01
IMP_SCORE,6025,GO:0055070,7.7666e-02,1.4000e+01
IMP_SCORE,6026,GO:0044085,7.7662e-02,7.9000e+01
IMP_SCORE,6027,GO:0030545,7.7439e-02,2.7000e+01
IMP_SCORE,6028,GO:0032259,7.7351e-02,2.4500e+02
IMP_SCORE,6029,GO:0008157,7.7310e-02,2.1000e+01
IMP_SCORE,6030,GO:0060384,7.7246e-02,1.7000e+01
IMP_SCORE,6031,GO:0009791,7.7164e-02,3.4000e+01
IMP_SCORE,6032,GO:0035307,7.7155e-02,2.1000e+01
IMP_SCORE,6033,GO:0050686,7.7141e-02,5.0000e+00
IMP_SCORE,6034,GO:0043485,7.7119e-02,5.0000e+00
IMP_SCORE,6035,GO:0000151,7.7077e-02,8.3000e+01
IMP_SCORE,6036,GO:0090189,7.7067e-02,5.0000e+00
IMP_SCORE,6037,GO:0072337,7.7019e-02,1.2000e+01
IMP_SCORE,6038,GO:0048535,7.7005e-02,5.0000e+00
IMP_SCORE,6039,GO:0035909,7.6869e-02,1.0000e+00
IMP_SCORE,6040,GO:0015949,7.6865e-02,3.0000e+00
IMP_SCORE,6041,GO:0008033,7.6686e-02,3.3000e+01
IMP_SCORE,6042,GO:1900103,7.6624e-02,2.0000e+00
IMP_SCORE,6043,GO:0006475,7.6607e-02,1.8000e+01
IMP_SCORE,6044,GO:0004550,7.6600e-02,5.0000e+00
IMP_SCORE,6045,GO:0018410,7.6534e-02,7.2000e+01
IMP_SCORE,6046,GO:0018208,7.6500e-02,4.5000e+01
IMP_SCORE,6047,GO:0007218,7.6469e-02,7.9000e+01
IMP_SCORE,6048,GO:0016651,7.6430e-02,9.3000e+01
IMP_SCORE,6049,GO:0005761,7.6325e-02,2.0000e+01
IMP_SCORE,6050,GO:0044441,7.6301e-02,2.1100e+02
IMP_SCORE,6051,GO:0061615,7.6286e-02,8.0000e+00
IMP_SCORE,6052,GO:0016290,7.6190e-02,9.0000e+00
IMP_SCORE,6053,GO:0016278,7.6126e-02,1.5000e+01
IMP_SCORE,6054,GO:0032375,7.6119e-02,2.0000e+00
IMP_SCORE,6055,GO:0060968,7.6068e-02,1.6000e+01
IMP_SCORE,6056,GO:0010226,7.6010e-02,1.0000e+00
IMP_SCORE,6057,GO:0070584,7.6010e-02,1.0000e+00
IMP_SCORE,6058,GO:0042246,7.5809e-02,4.3000e+01
IMP_SCORE,6059,GO:0032435,7.5739e-02,8.0000e+00
IMP_SCORE,6060,GO:0043325,7.5725e-02,2.1000e+01
IMP_SCORE,6061,GO:0045672,7.5656e-02,2.0000e+00
IMP_SCORE,6062,GO:1901682,7.5655e-02,1.5000e+01
IMP_SCORE,6063,GO:0016628,7.5497e-02,2.3000e+01
IMP_SCORE,6064,GO:0022404,7.5489e-02,1.8000e+01
IMP_SCORE,6065,GO:0007601,7.5444e-02,1.6400e+02
IMP_SCORE,6066,GO:0005922,7.5302e-02,3.5000e+01
IMP_SCORE,6067,GO:1902186,7.5272e-02,1.9000e+01
IMP_SCORE,6068,GO:0033683,7.5206e-02,6.0000e+00
IMP_SCORE,6069,GO:0051536,7.5205e-02,4.1000e+01
IMP_SCORE,6070,GO:0007190,7.5157e-02,6.0000e+00
IMP_SCORE,6071,GO:0031492,7.4893e-02,1.5000e+01
IMP_SCORE,6072,GO:0000978,7.4885e-02,7.2000e+01
IMP_SCORE,6073,GO:1901685,7.4868e-02,2.0000e+01
IMP_SCORE,6074,GO:0004527,7.4851e-02,2.0000e+01
IMP_SCORE,6075,GO:0009855,7.4845e-02,3.3000e+01
IMP_SCORE,6076,GO:0035336,7.4585e-02,3.9000e+01
IMP_SCORE,6077,GO:0061783,7.4560e-02,3.3000e+01
IMP_SCORE,6078,GO:0043011,7.4545e-02,8.0000e+00
IMP_SCORE,6079,GO:0070585,7.4534e-02,2.0000e+01
IMP_SCORE,6080,GO:0071545,7.4425e-02,5.0000e+00
IMP_SCORE,6081,GO:0033700,7.4379e-02,5.0000e+00
IMP_SCORE,6082,GO:1900115,7.4374e-02,8.0000e+00
IMP_SCORE,6083,GO:0003279,7.4304e-02,2.3000e+01
IMP_SCORE,6084,GO:0045760,7.4262e-02,4.0000e+00
IMP_SCORE,6085,GO:0019888,7.4251e-02,6.5000e+01
IMP_SCORE,6086,GO:0042749,7.4210e-02,6.0000e+00
IMP_SCORE,6087,GO:0051540,7.4186e-02,6.8000e+01
IMP_SCORE,6088,GO:0001682,7.4147e-02,6.0000e+00
IMP_SCORE,6089,GO:0031643,7.4057e-02,1.2000e+01
IMP_SCORE,6090,GO:0042517,7.4055e-02,2.6000e+01
IMP_SCORE,6091,GO:0045010,7.3916e-02,1.6000e+01
IMP_SCORE,6092,GO:0005089,7.3721e-02,5.2000e+01
IMP_SCORE,6093,GO:0045939,7.3684e-02,6.0000e+00
IMP_SCORE,6094,GO:0001161,7.3598e-02,3.0000e+00
IMP_SCORE,6095,GO:0051875,7.3549e-02,7.0000e+00
IMP_SCORE,6096,GO:0004386,7.3366e-02,5.3000e+01
IMP_SCORE,6097,GO:0009988,7.3362e-02,8.1000e+01
IMP_SCORE,6098,GO:0006352,7.3292e-02,5.4000e+01
IMP_SCORE,6099,GO:0045724,7.3152e-02,7.0000e+00
IMP_SCORE,6100,GO:0010866,7.3059e-02,1.5000e+01
IMP_SCORE,6101,GO:0016339,7.3009e-02,1.0000e+02
IMP_SCORE,6102,GO:0002011,7.2981e-02,7.0000e+00
IMP_SCORE,6103,GO:0006595,7.2963e-02,3.2000e+01
IMP_SCORE,6104,GO:0035869,7.2960e-02,3.1000e+01
IMP_SCORE,6105,GO:0033558,7.2957e-02,1.6000e+01
IMP_SCORE,6106,GO:0035613,7.2906e-02,1.0000e+00
IMP_SCORE,6107,GO:0006450,7.2828e-02,2.6000e+01
IMP_SCORE,6108,GO:0002293,7.2772e-02,2.0000e+00
IMP_SCORE,6109,GO:0004623,7.2758e-02,3.9000e+01
IMP_SCORE,6110,GO:0016235,7.2758e-02,3.0000e+01
IMP_SCORE,6111,GO:0080008,7.2660e-02,1.5000e+01
IMP_SCORE,6112,GO:0098742,7.2562e-02,1.7000e+02
IMP_SCORE,6113,GO:0048149,7.2540e-02,7.0000e+00
IMP_SCORE,6114,GO:0090051,7.2505e-02,2.0000e+00
IMP_SCORE,6115,GO:0006359,7.2431e-02,3.4000e+01
IMP_SCORE,6116,GO:0071889,7.2391e-02,1.8000e+01
IMP_SCORE,6117,GO:0070461,7.2349e-02,6.0000e+00
IMP_SCORE,6118,GO:0021879,7.2317e-02,2.0000e+01
IMP_SCORE,6119,GO:1902493,7.2254e-02,3.0000e+01
IMP_SCORE,6120,GO:0030131,7.2134e-02,1.6000e+01
IMP_SCORE,6121,GO:0002181,7.2008e-02,1.1000e+01
IMP_SCORE,6122,GO:0045815,7.1969e-02,2.6000e+01
IMP_SCORE,6123,GO:0003015,7.1863e-02,5.0000e+00
IMP_SCORE,6124,GO:0046827,7.1817e-02,5.0000e+00
IMP_SCORE,6125,GO:0061621,7.1783e-02,8.0000e+00
IMP_SCORE,6126,GO:0048268,7.1601e-02,2.4000e+01
IMP_SCORE,6127,GO:0010763,7.1563e-02,1.4000e+01
IMP_SCORE,6128,GO:0052745,7.1491e-02,2.1000e+01
IMP_SCORE,6129,GO:1903008,7.1461e-02,1.5000e+01
IMP_SCORE,6130,GO:0006501,7.1447e-02,6.4000e+01
IMP_SCORE,6131,GO:0005605,7.1362e-02,9.0000e+00
IMP_SCORE,6132,GO:0036459,7.1277e-02,5.6000e+01
IMP_SCORE,6133,GO:0046323,7.1276e-02,1.4000e+01
IMP_SCORE,6134,GO:0032204,7.1261e-02,2.3000e+01
IMP_SCORE,6135,GO:0016529,7.1070e-02,2.4000e+01
IMP_SCORE,6136,GO:0006479,7.1054e-02,4.7000e+01
IMP_SCORE,6137,GO:0070411,7.1053e-02,2.4000e+01
IMP_SCORE,6138,GO:0031461,7.1028e-02,3.2000e+01
IMP_SCORE,6139,GO:0090544,7.0977e-02,2.0000e+01
IMP_SCORE,6140,GO:0042166,7.0960e-02,1.4000e+01
IMP_SCORE,6141,GO:0046464,7.0898e-02,1.5000e+01
IMP_SCORE,6142,GO:0000776,7.0891e-02,6.4000e+01
IMP_SCORE,6143,GO:0050953,7.0801e-02,1.4700e+02
IMP_SCORE,6144,GO:0003071,7.0761e-02,1.1000e+01
IMP_SCORE,6145,GO:0032715,7.0745e-02,1.0000e+01
IMP_SCORE,6146,GO:0008375,7.0641e-02,6.8000e+01
IMP_SCORE,6147,GO:0031082,7.0547e-02,1.8000e+01
IMP_SCORE,6148,GO:0042054,7.0514e-02,2.7000e+01
IMP_SCORE,6149,GO:0006818,7.0510e-02,5.1000e+01
IMP_SCORE,6150,GO:0060966,7.0508e-02,4.0000e+00
IMP_SCORE,6151,GO:0016408,7.0461e-02,3.8000e+01
IMP_SCORE,6152,GO:0006023,7.0203e-02,4.2000e+01
IMP_SCORE,6153,GO:0002822,7.0105e-02,2.9000e+01
IMP_SCORE,6154,GO:0051784,7.0056e-02,1.1000e+01
IMP_SCORE,6155,GO:0043021,7.0012e-02,3.9000e+01
IMP_SCORE,6156,GO:0060041,6.9991e-02,3.2000e+01
IMP_SCORE,6157,GO:0016234,6.9954e-02,5.6000e+01
IMP_SCORE,6158,GO:0031341,6.9948e-02,2.0000e+01
IMP_SCORE,6159,GO:0090151,6.9910e-02,1.0000e+00
IMP_SCORE,6160,GO:0001702,6.9910e-02,1.0000e+00
IMP_SCORE,6161,GO:0016876,6.9903e-02,2.4000e+01
IMP_SCORE,6162,GO:0050855,6.9842e-02,1.3000e+01
IMP_SCORE,6163,GO:0044264,6.9826e-02,2.9000e+01
IMP_SCORE,6164,GO:0036297,6.9732e-02,1.2000e+01
IMP_SCORE,6165,GO:1903825,6.9711e-02,3.9000e+01
IMP_SCORE,6166,GO:0019200,6.9586e-02,1.0000e+01
IMP_SCORE,6167,GO:0004519,6.9407e-02,8.9000e+01
IMP_SCORE,6168,GO:0000152,6.9308e-02,7.0000e+00
IMP_SCORE,6169,GO:0008188,6.9293e-02,3.4000e+01
IMP_SCORE,6170,GO:1900025,6.9194e-02,9.0000e+00
IMP_SCORE,6171,GO:0097306,6.9179e-02,1.5000e+01
IMP_SCORE,6172,GO:0007188,6.9124e-02,6.1000e+01
IMP_SCORE,6173,GO:0060174,6.9114e-02,7.0000e+00
IMP_SCORE,6174,GO:0097722,6.9082e-02,1.9000e+01
IMP_SCORE,6175,GO:0034030,6.8950e-02,7.0000e+00
IMP_SCORE,6176,GO:0070402,6.8902e-02,1.0000e+01
IMP_SCORE,6177,GO:0055022,6.8803e-02,6.0000e+00
IMP_SCORE,6178,GO:0051568,6.8782e-02,8.0000e+00
IMP_SCORE,6179,GO:0033630,6.8762e-02,2.0000e+01
IMP_SCORE,6180,GO:0051428,6.8750e-02,7.0000e+00
IMP_SCORE,6181,GO:0008171,6.8594e-02,2.4000e+01
IMP_SCORE,6182,GO:1901381,6.8576e-02,7.0000e+00
IMP_SCORE,6183,GO:0051293,6.8561e-02,7.0000e+00
IMP_SCORE,6184,GO:0051154,6.8390e-02,1.6000e+01
IMP_SCORE,6185,GO:1905209,6.8274e-02,4.0000e+00
IMP_SCORE,6186,GO:0030501,6.8237e-02,2.9000e+01
IMP_SCORE,6187,GO:0008186,6.8213e-02,1.7000e+01
IMP_SCORE,6188,GO:0051059,6.8187e-02,1.2000e+01
IMP_SCORE,6189,GO:0033143,6.8033e-02,3.1000e+01
IMP_SCORE,6190,GO:0014072,6.7983e-02,5.0000e+00
IMP_SCORE,6191,GO:1904357,6.7842e-02,6.0000e+00
IMP_SCORE,6192,GO:0044798,6.7835e-02,2.1000e+01
IMP_SCORE,6193,GO:0005402,6.7788e-02,1.0000e+01
IMP_SCORE,6194,GO:0007099,6.7772e-02,7.0000e+00
IMP_SCORE,6195,GO:0016864,6.7730e-02,9.0000e+00
IMP_SCORE,6196,GO:0030238,6.7686e-02,4.0000e+00
IMP_SCORE,6197,GO:0019377,6.7581e-02,2.0000e+01
IMP_SCORE,6198,GO:0061050,6.7509e-02,2.0000e+00
IMP_SCORE,6199,GO:0070566,6.7462e-02,9.0000e+00
IMP_SCORE,6200,GO:0044455,6.7444e-02,7.5000e+01
IMP_SCORE,6201,GO:0022832,6.7175e-02,8.4000e+01
IMP_SCORE,6202,GO:0071941,6.7109e-02,7.0000e+00
IMP_SCORE,6203,GO:0022412,6.7073e-02,9.2000e+01
IMP_SCORE,6204,GO:0035173,6.7070e-02,7.0000e+00
IMP_SCORE,6205,GO:0010494,6.7054e-02,1.4000e+01
IMP_SCORE,6206,GO:0071294,6.6995e-02,5.6000e+01
IMP_SCORE,6207,GO:0006333,6.6950e-02,2.1000e+01
IMP_SCORE,6208,GO:0070509,6.6817e-02,1.8000e+01
IMP_SCORE,6209,GO:0031290,6.6763e-02,6.0000e+00
IMP_SCORE,6210,GO:0015030,6.6587e-02,3.2000e+01
IMP_SCORE,6211,GO:0016846,6.6526e-02,1.8000e+01
IMP_SCORE,6212,GO:0042633,6.6421e-02,1.6000e+01
IMP_SCORE,6213,GO:1902187,6.6416e-02,4.0000e+00
IMP_SCORE,6214,GO:0005793,6.6391e-02,4.1000e+01
IMP_SCORE,6215,GO:0009713,6.6379e-02,9.0000e+00
IMP_SCORE,6216,GO:0031145,6.6319e-02,8.0000e+00
IMP_SCORE,6217,GO:0042165,6.6219e-02,1.0000e+01
IMP_SCORE,6218,GO:0060170,6.6153e-02,4.2000e+01
IMP_SCORE,6219,GO:0005720,6.6093e-02,6.0000e+00
IMP_SCORE,6220,GO:0060768,6.6080e-02,1.0000e+00
IMP_SCORE,6221,GO:0007498,6.6050e-02,2.2000e+01
IMP_SCORE,6222,GO:0048477,6.5987e-02,8.0000e+00
IMP_SCORE,6223,GO:0005342,6.5844e-02,6.6000e+01
IMP_SCORE,6224,GO:0086013,6.5823e-02,4.0000e+00
IMP_SCORE,6225,GO:0017022,6.5800e-02,1.7000e+01
IMP_SCORE,6226,GO:0071674,6.5700e-02,1.8000e+01
IMP_SCORE,6227,GO:0044364,6.5652e-02,1.0000e+01
IMP_SCORE,6228,GO:0016322,6.5613e-02,6.0000e+00
IMP_SCORE,6229,GO:0090175,6.5570e-02,2.2000e+01
IMP_SCORE,6230,GO:0060536,6.5541e-02,3.0000e+00
IMP_SCORE,6231,GO:0003206,6.5532e-02,2.0000e+00
IMP_SCORE,6232,GO:0036260,6.5407e-02,6.0000e+00
IMP_SCORE,6233,GO:0040036,6.5147e-02,4.0000e+00
IMP_SCORE,6234,GO:0001871,6.5078e-02,4.5000e+01
IMP_SCORE,6235,GO:0002676,6.4983e-02,3.0000e+00
IMP_SCORE,6236,GO:0072001,6.4970e-02,6.0000e+00
IMP_SCORE,6237,GO:0044827,6.4953e-02,1.1000e+01
IMP_SCORE,6238,GO:0030049,6.4932e-02,1.6000e+01
IMP_SCORE,6239,GO:0031430,6.4917e-02,4.6000e+01
IMP_SCORE,6240,GO:0002294,6.4873e-02,4.0000e+00
IMP_SCORE,6241,GO:0002062,6.4799e-02,9.0000e+00
IMP_SCORE,6242,GO:0043687,6.4594e-02,7.8000e+01
IMP_SCORE,6243,GO:1901386,6.4559e-02,4.0000e+00
IMP_SCORE,6244,GO:0051438,6.4547e-02,1.2000e+01
IMP_SCORE,6245,GO:0031235,6.4531e-02,7.0000e+00
IMP_SCORE,6246,GO:0007157,6.4404e-02,3.4000e+01
IMP_SCORE,6247,GO:0015800,6.4384e-02,1.3000e+01
IMP_SCORE,6248,GO:0007095,6.4306e-02,8.0000e+00
IMP_SCORE,6249,GO:0004385,6.4174e-02,1.2000e+01
IMP_SCORE,6250,GO:0034104,6.4098e-02,1.3000e+01
IMP_SCORE,6251,GO:0003401,6.4053e-02,1.0000e+00
IMP_SCORE,6252,GO:0042060,6.4024e-02,2.4000e+01
IMP_SCORE,6253,GO:0072488,6.3971e-02,8.0000e+00
IMP_SCORE,6254,GO:0016538,6.3891e-02,7.0000e+00
IMP_SCORE,6255,GO:0002102,6.3827e-02,3.1000e+01
IMP_SCORE,6256,GO:0071173,6.3712e-02,4.0000e+00
IMP_SCORE,6257,GO:0008138,6.3620e-02,1.6000e+01
IMP_SCORE,6258,GO:0031274,6.3585e-02,3.0000e+00
IMP_SCORE,6259,GO:0000217,6.3555e-02,6.0000e+00
IMP_SCORE,6260,GO:0015370,6.3538e-02,1.8000e+01
IMP_SCORE,6261,GO:0000723,6.3442e-02,2.4000e+01
IMP_SCORE,6262,GO:1905368,6.3431e-02,3.9000e+01
IMP_SCORE,6263,GO:0010453,6.3425e-02,5.0000e+00
IMP_SCORE,6264,GO:0006547,6.3355e-02,7.0000e+00
IMP_SCORE,6265,GO:0034587,6.3319e-02,7.0000e+00
IMP_SCORE,6266,GO:0007585,6.3285e-02,3.0000e+01
IMP_SCORE,6267,GO:0046036,6.3264e-02,3.0000e+00
IMP_SCORE,6268,GO:0002710,6.3236e-02,6.0000e+00
IMP_SCORE,6269,GO:0034450,6.3047e-02,2.0000e+00
IMP_SCORE,6270,GO:0070034,6.3043e-02,2.0000e+00
IMP_SCORE,6271,GO:2000142,6.3006e-02,1.1000e+01
IMP_SCORE,6272,GO:0006482,6.2701e-02,1.2000e+01
IMP_SCORE,6273,GO:0032924,6.2679e-02,5.0000e+00
IMP_SCORE,6274,GO:0010181,6.2673e-02,1.7000e+01
IMP_SCORE,6275,GO:0034111,6.2617e-02,2.0000e+00
IMP_SCORE,6276,GO:0008395,6.2490e-02,1.9000e+01
IMP_SCORE,6277,GO:0001829,6.2425e-02,5.0000e+00
IMP_SCORE,6278,GO:0008408,6.2421e-02,1.6000e+01
IMP_SCORE,6279,GO:0070920,6.2414e-02,2.0000e+00
IMP_SCORE,6280,GO:0009581,6.2329e-02,6.7000e+01
IMP_SCORE,6281,GO:0090503,6.2169e-02,1.2000e+01
IMP_SCORE,6282,GO:0002323,6.2160e-02,7.0000e+00
IMP_SCORE,6283,GO:0014855,6.2108e-02,1.0000e+01
IMP_SCORE,6284,GO:0010759,6.2005e-02,1.0000e+01
IMP_SCORE,6285,GO:0009953,6.1899e-02,1.9000e+01
IMP_SCORE,6286,GO:0007281,6.1891e-02,6.1000e+01
IMP_SCORE,6287,GO:0034719,6.1772e-02,2.0000e+00
IMP_SCORE,6288,GO:0070273,6.1611e-02,1.7000e+01
IMP_SCORE,6289,GO:0045120,6.1589e-02,4.0000e+00
IMP_SCORE,6290,GO:0090128,6.1587e-02,4.0000e+00
IMP_SCORE,6291,GO:0005227,6.1508e-02,2.7000e+01
IMP_SCORE,6292,GO:0008028,6.1504e-02,1.8000e+01
IMP_SCORE,6293,GO:0008519,6.1463e-02,2.2000e+01
IMP_SCORE,6294,GO:0044794,6.1456e-02,1.1000e+01
IMP_SCORE,6295,GO:0070232,6.1455e-02,1.9000e+01
IMP_SCORE,6296,GO:0014894,6.1448e-02,2.0000e+00
IMP_SCORE,6297,GO:0035510,6.1425e-02,1.1000e+01
IMP_SCORE,6298,GO:1902230,6.1253e-02,7.0000e+00
IMP_SCORE,6299,GO:0098563,6.1244e-02,1.6000e+01
IMP_SCORE,6300,GO:0060229,6.1120e-02,5.0000e+00
IMP_SCORE,6301,GO:0030282,6.1010e-02,2.0000e+01
IMP_SCORE,6302,GO:0043666,6.0996e-02,1.0000e+01
IMP_SCORE,6303,GO:0042795,6.0986e-02,2.9000e+01
IMP_SCORE,6304,GO:0006403,6.0633e-02,8.0000e+00
IMP_SCORE,6305,GO:0035458,6.0593e-02,5.0000e+00
IMP_SCORE,6306,GO:0009451,6.0586e-02,3.2000e+01
IMP_SCORE,6307,GO:0005666,6.0443e-02,5.0000e+00
IMP_SCORE,6308,GO:0004529,6.0431e-02,3.0000e+00
IMP_SCORE,6309,GO:0015172,6.0301e-02,1.2000e+01
IMP_SCORE,6310,GO:0015248,6.0295e-02,1.2000e+01
IMP_SCORE,6311,GO:0004000,6.0201e-02,7.0000e+00
IMP_SCORE,6312,GO:0071257,6.0157e-02,2.0000e+00
IMP_SCORE,6313,GO:0042761,6.0150e-02,2.8000e+01
IMP_SCORE,6314,GO:0061842,5.9820e-02,6.0000e+00
IMP_SCORE,6315,GO:0034114,5.9809e-02,7.0000e+00
IMP_SCORE,6316,GO:0031060,5.9785e-02,1.1000e+01
IMP_SCORE,6317,GO:1903306,5.9782e-02,3.1000e+01
IMP_SCORE,6318,GO:0060479,5.9643e-02,5.0000e+00
IMP_SCORE,6319,GO:0010561,5.9544e-02,2.0000e+00
IMP_SCORE,6320,GO:0030326,5.9428e-02,2.2000e+01
IMP_SCORE,6321,GO:0008175,5.9333e-02,2.4000e+01
IMP_SCORE,6322,GO:0005229,5.9324e-02,1.7000e+01
IMP_SCORE,6323,GO:0032982,5.9264e-02,2.3000e+01
IMP_SCORE,6324,GO:0006817,5.9236e-02,3.0000e+00
IMP_SCORE,6325,GO:0046931,5.9163e-02,2.0000e+00
IMP_SCORE,6326,GO:0046794,5.9128e-02,9.0000e+00
IMP_SCORE,6327,GO:0071168,5.9108e-02,3.0000e+00
IMP_SCORE,6328,GO:0032934,5.9078e-02,3.4000e+01
IMP_SCORE,6329,GO:0003697,5.9065e-02,1.4000e+01
IMP_SCORE,6330,GO:0048738,5.9057e-02,5.0000e+00
IMP_SCORE,6331,GO:0009209,5.9034e-02,3.0000e+00
IMP_SCORE,6332,GO:2000757,5.8988e-02,4.0000e+00
[truncated: 2,215,970 more chars]
