# Supplementary material for: A new approach for interpreting Random Forest models and its application to the biology of ageing
Source: Bioinformatics. 2018 Feb 16;34(14):2449–56. doi: 10.1093/bioinformatics/bty087 (PMC6041990; doi:10.1093/bioinformatics/bty087)
Supplement: Supplementary Data [file bty087_src_code_and_dataset.zip › src_code_and_dataset/results/3_false.txt]

PARAM, Using dataset: /pi/home/cug/ff79/GCWA/datasets/go.arff
PARAM, Using class: class_expression_brain
PARAM, Number of iterations: 100,200,300,
PARAM, Max. depth: 0
PARAM, Random seed: 3
PARAM, Number of random selected features used in each split: 0.5,1.0,2.0,
PARAM, Do IB undersample: false
PARAM, N. of min. positive values: 10
PARAM, N. bins: -1
STATS_LATEX_DB & go.arff & class_expression_brain & 17716 & 7491 & N:17149 / O:420 / U:147 /  \\ 
CROSSVALID_STATS_BEGIN

Correctly Classified Instances       17142               96.76   %
Incorrectly Classified Instances       574                3.24   %
Kappa statistic                          0.022 
Mean absolute error                      0.0293
Root mean squared error                  0.1244
Relative absolute error                 93.8762 %
Root relative squared error             99.6027 %
Total Number of Instances            17716     

=== Detailed Accuracy By Class ===

                 TP Rate  FP Rate  Precision  Recall   F-Measure  MCC      ROC Area  PRC Area  Class
                 0.999    0.988    0.968      0.999    0.984      0.059    0.696     0.983     N
                 0.017    0.001    0.438      0.017    0.032      0.082    0.725     0.095     O
                 0.000    0.000    0.000      0.000    0.000      -0.002   0.653     0.020     U
                 0.000    0.000    0.000      0.000    0.000      0.000    ?         ?         ?
Weighted Avg.    0.968    0.956    0.948      0.968    0.953      0.059    0.696     0.954     

=== Confusion Matrix ===

     a     b     c     d   <-- classified as
 17135     9     5     0 |     a = N
   413     7     0     0 |     b = O
   147     0     0     0 |     c = U
     0     0     0     0 |     d = ?

CROSSVALID_STATS_END
STATS_LATEX_ACC & go.arff & class_expression_brain & 0.948 & 0.968 & 0.953 & 0.696 & 0.954 \\ 
STATS_LATEX_ACC_PER & go.arff & class_expression_brain & 0.968 & 0.999 & 0.984 & 0.696 & 0.983 & N \\ 
STATS_LATEX_ACC_PER & go.arff & class_expression_brain & 0.438 & 0.017 & 0.032 & 0.725 & 0.095 & O \\ 
STATS_LATEX_ACC_PER & go.arff & class_expression_brain & 0.000 & 0.000 & 0.000 & 0.653 & 0.020 & U \\ 
ROCPOINTS_N,0.1133,1.0000,1.0000,0.9680,1.0000
ROCPOINTS_N,0.1700,0.9982,1.0000,0.9680,1.0000
ROCPOINTS_N,0.2233,0.9947,1.0000,0.9682,1.0000
ROCPOINTS_N,0.2267,0.9947,0.9999,0.9682,0.9999
ROCPOINTS_N,0.3067,0.9929,0.9999,0.9682,0.9999
ROCPOINTS_N,0.3367,0.9929,0.9999,0.9682,0.9999
ROCPOINTS_N,0.3467,0.9929,0.9998,0.9682,0.9998
ROCPOINTS_N,0.3833,0.9929,0.9997,0.9682,0.9997
ROCPOINTS_N,0.3898,0.9929,0.9997,0.9682,0.9997
ROCPOINTS_N,0.3900,0.9929,0.9996,0.9682,0.9996
ROCPOINTS_N,0.4033,0.9912,0.9996,0.9683,0.9996
ROCPOINTS_N,0.4067,0.9894,0.9996,0.9683,0.9996
ROCPOINTS_N,0.4233,0.9894,0.9995,0.9683,0.9995
ROCPOINTS_N,0.4300,0.9894,0.9995,0.9683,0.9995
ROCPOINTS_N,0.4567,0.9894,0.9994,0.9683,0.9994
ROCPOINTS_N,0.4633,0.9894,0.9994,0.9683,0.9994
ROCPOINTS_N,0.4733,0.9894,0.9993,0.9683,0.9993
ROCPOINTS_N,0.4767,0.9894,0.9992,0.9683,0.9992
ROCPOINTS_N,0.4933,0.9894,0.9992,0.9683,0.9992
ROCPOINTS_N,0.5000,0.9877,0.9992,0.9684,0.9992
ROCPOINTS_N,0.5167,0.9877,0.9991,0.9684,0.9991
ROCPOINTS_N,0.5267,0.9877,0.9991,0.9683,0.9991
ROCPOINTS_N,0.5300,0.9877,0.9990,0.9683,0.9990
ROCPOINTS_N,0.5433,0.9877,0.9990,0.9683,0.9990
ROCPOINTS_N,0.5467,0.9859,0.9990,0.9684,0.9990
ROCPOINTS_N,0.5567,0.9859,0.9989,0.9684,0.9989
ROCPOINTS_N,0.5582,0.9859,0.9988,0.9684,0.9988
ROCPOINTS_N,0.5633,0.9859,0.9988,0.9684,0.9988
ROCPOINTS_N,0.5667,0.9841,0.9987,0.9684,0.9987
ROCPOINTS_N,0.5689,0.9841,0.9987,0.9684,0.9987
ROCPOINTS_N,0.5700,0.9841,0.9986,0.9684,0.9986
ROCPOINTS_N,0.5733,0.9841,0.9985,0.9684,0.9985
ROCPOINTS_N,0.5767,0.9824,0.9984,0.9685,0.9984
ROCPOINTS_N,0.5800,0.9824,0.9983,0.9685,0.9983
ROCPOINTS_N,0.5833,0.9824,0.9983,0.9685,0.9983
ROCPOINTS_N,0.5935,0.9824,0.9981,0.9685,0.9981
ROCPOINTS_N,0.5967,0.9824,0.9981,0.9685,0.9981
ROCPOINTS_N,0.5992,0.9824,0.9980,0.9685,0.9980
ROCPOINTS_N,0.6000,0.9824,0.9979,0.9685,0.9979
ROCPOINTS_N,0.6013,0.9824,0.9978,0.9685,0.9978
ROCPOINTS_N,0.6067,0.9824,0.9978,0.9685,0.9978
ROCPOINTS_N,0.6100,0.9824,0.9977,0.9685,0.9977
ROCPOINTS_N,0.6167,0.9824,0.9976,0.9685,0.9976
ROCPOINTS_N,0.6200,0.9824,0.9976,0.9685,0.9976
ROCPOINTS_N,0.6233,0.9824,0.9975,0.9685,0.9975
ROCPOINTS_N,0.6267,0.9824,0.9974,0.9685,0.9974
ROCPOINTS_N,0.6289,0.9806,0.9974,0.9685,0.9974
ROCPOINTS_N,0.6333,0.9806,0.9974,0.9685,0.9974
ROCPOINTS_N,0.6367,0.9806,0.9973,0.9685,0.9973
ROCPOINTS_N,0.6400,0.9806,0.9972,0.9685,0.9972
ROCPOINTS_N,0.6433,0.9806,0.9971,0.9685,0.9971
ROCPOINTS_N,0.6467,0.9806,0.9970,0.9685,0.9970
ROCPOINTS_N,0.6533,0.9806,0.9970,0.9685,0.9970
ROCPOINTS_N,0.6550,0.9788,0.9969,0.9686,0.9969
ROCPOINTS_N,0.6560,0.9771,0.9969,0.9686,0.9969
ROCPOINTS_N,0.6567,0.9771,0.9969,0.9686,0.9969
ROCPOINTS_N,0.6600,0.9771,0.9968,0.9686,0.9968
ROCPOINTS_N,0.6618,0.9771,0.9967,0.9686,0.9967
ROCPOINTS_N,0.6631,0.9771,0.9966,0.9686,0.9966
ROCPOINTS_N,0.6633,0.9771,0.9966,0.9686,0.9966
ROCPOINTS_N,0.6633,0.9753,0.9965,0.9687,0.9965
ROCPOINTS_N,0.6667,0.9753,0.9964,0.9687,0.9964
ROCPOINTS_N,0.6700,0.9735,0.9963,0.9687,0.9963
ROCPOINTS_N,0.6725,0.9735,0.9962,0.9687,0.9962
ROCPOINTS_N,0.6733,0.9735,0.9961,0.9687,0.9961
ROCPOINTS_N,0.6789,0.9735,0.9960,0.9687,0.9960
ROCPOINTS_N,0.6805,0.9718,0.9960,0.9688,0.9960
ROCPOINTS_N,0.6831,0.9718,0.9960,0.9687,0.9960
ROCPOINTS_N,0.6833,0.9718,0.9959,0.9687,0.9959
ROCPOINTS_N,0.6900,0.9718,0.9958,0.9687,0.9958
ROCPOINTS_N,0.6933,0.9700,0.9957,0.9688,0.9957
ROCPOINTS_N,0.6967,0.9683,0.9957,0.9688,0.9957
ROCPOINTS_N,0.6970,0.9665,0.9956,0.9689,0.9956
ROCPOINTS_N,0.7033,0.9665,0.9955,0.9689,0.9955
ROCPOINTS_N,0.7067,0.9665,0.9953,0.9689,0.9953
ROCPOINTS_N,0.7100,0.9647,0.9953,0.9689,0.9953
ROCPOINTS_N,0.7133,0.9630,0.9950,0.9690,0.9950
ROCPOINTS_N,0.7200,0.9630,0.9949,0.9690,0.9949
ROCPOINTS_N,0.7233,0.9630,0.9948,0.9690,0.9948
ROCPOINTS_N,0.7267,0.9612,0.9946,0.9690,0.9946
ROCPOINTS_N,0.7293,0.9594,0.9945,0.9691,0.9945
ROCPOINTS_N,0.7300,0.9594,0.9945,0.9691,0.9945
ROCPOINTS_N,0.7333,0.9594,0.9944,0.9691,0.9944
ROCPOINTS_N,0.7367,0.9594,0.9943,0.9691,0.9943
ROCPOINTS_N,0.7393,0.9559,0.9942,0.9692,0.9942
ROCPOINTS_N,0.7400,0.9559,0.9942,0.9692,0.9942
ROCPOINTS_N,0.7423,0.9541,0.9941,0.9692,0.9941
ROCPOINTS_N,0.7432,0.9541,0.9940,0.9692,0.9940
ROCPOINTS_N,0.7433,0.9541,0.9939,0.9692,0.9939
ROCPOINTS_N,0.7462,0.9541,0.9936,0.9692,0.9936
ROCPOINTS_N,0.7466,0.9524,0.9936,0.9693,0.9936
ROCPOINTS_N,0.7467,0.9524,0.9936,0.9693,0.9936
ROCPOINTS_N,0.7500,0.9524,0.9934,0.9693,0.9934
ROCPOINTS_N,0.7533,0.9506,0.9934,0.9693,0.9934
ROCPOINTS_N,0.7567,0.9506,0.9931,0.9693,0.9931
ROCPOINTS_N,0.7600,0.9506,0.9930,0.9693,0.9930
ROCPOINTS_N,0.7633,0.9506,0.9929,0.9693,0.9929
ROCPOINTS_N,0.7667,0.9471,0.9927,0.9694,0.9927
ROCPOINTS_N,0.7691,0.9453,0.9924,0.9695,0.9924
ROCPOINTS_N,0.7700,0.9453,0.9924,0.9695,0.9924
ROCPOINTS_N,0.7733,0.9453,0.9920,0.9695,0.9920
ROCPOINTS_N,0.7767,0.9453,0.9918,0.9694,0.9918
ROCPOINTS_N,0.7800,0.9453,0.9915,0.9694,0.9915
ROCPOINTS_N,0.7830,0.9453,0.9914,0.9694,0.9914
ROCPOINTS_N,0.7833,0.9453,0.9913,0.9694,0.9913
ROCPOINTS_N,0.7850,0.9436,0.9910,0.9695,0.9910
ROCPOINTS_N,0.7867,0.9436,0.9909,0.9695,0.9909
ROCPOINTS_N,0.7900,0.9436,0.9906,0.9695,0.9906
ROCPOINTS_N,0.7931,0.9400,0.9903,0.9696,0.9903
ROCPOINTS_N,0.7933,0.9400,0.9902,0.9696,0.9902
ROCPOINTS_N,0.7967,0.9330,0.9899,0.9698,0.9899
ROCPOINTS_N,0.7976,0.9312,0.9894,0.9698,0.9894
ROCPOINTS_N,0.8000,0.9312,0.9894,0.9698,0.9894
ROCPOINTS_N,0.8016,0.9312,0.9890,0.9698,0.9890
ROCPOINTS_N,0.8025,0.9312,0.9890,0.9698,0.9890
ROCPOINTS_N,0.8033,0.9312,0.9889,0.9698,0.9889
ROCPOINTS_N,0.8044,0.9277,0.9885,0.9699,0.9885
ROCPOINTS_N,0.8067,0.9277,0.9885,0.9699,0.9885
ROCPOINTS_N,0.8100,0.9206,0.9882,0.9701,0.9882
ROCPOINTS_N,0.8133,0.9136,0.9878,0.9703,0.9878
ROCPOINTS_N,0.8135,0.9083,0.9876,0.9705,0.9876
ROCPOINTS_N,0.8142,0.9083,0.9875,0.9705,0.9875
ROCPOINTS_N,0.8167,0.9083,0.9875,0.9705,0.9875
ROCPOINTS_N,0.8169,0.9048,0.9871,0.9706,0.9871
ROCPOINTS_N,0.8200,0.9030,0.9871,0.9706,0.9871
ROCPOINTS_N,0.8213,0.9030,0.9862,0.9706,0.9862
ROCPOINTS_N,0.8233,0.9030,0.9861,0.9706,0.9861
ROCPOINTS_N,0.8267,0.8995,0.9854,0.9707,0.9854
ROCPOINTS_N,0.8300,0.8995,0.9847,0.9707,0.9847
ROCPOINTS_N,0.8333,0.8959,0.9840,0.9708,0.9840
ROCPOINTS_N,0.8334,0.8907,0.9830,0.9709,0.9830
ROCPOINTS_N,0.8334,0.8907,0.9830,0.9709,0.9830
ROCPOINTS_N,0.8350,0.8907,0.9829,0.9709,0.9829
ROCPOINTS_N,0.8367,0.8907,0.9829,0.9709,0.9829
ROCPOINTS_N,0.8383,0.8871,0.9822,0.9710,0.9822
ROCPOINTS_N,0.8400,0.8871,0.9821,0.9710,0.9821
ROCPOINTS_N,0.8417,0.8871,0.9805,0.9710,0.9805
ROCPOINTS_N,0.8423,0.8871,0.9804,0.9710,0.9804
ROCPOINTS_N,0.8433,0.8871,0.9803,0.9710,0.9803
ROCPOINTS_N,0.8467,0.8836,0.9795,0.9710,0.9795
ROCPOINTS_N,0.8486,0.8748,0.9782,0.9713,0.9782
ROCPOINTS_N,0.8500,0.8748,0.9782,0.9713,0.9782
ROCPOINTS_N,0.8529,0.8695,0.9767,0.9714,0.9767
ROCPOINTS_N,0.8533,0.8695,0.9766,0.9714,0.9766
ROCPOINTS_N,0.8567,0.8624,0.9752,0.9716,0.9752
ROCPOINTS_N,0.8574,0.8554,0.9738,0.9718,0.9738
ROCPOINTS_N,0.8593,0.8554,0.9738,0.9718,0.9738
ROCPOINTS_N,0.8600,0.8554,0.9737,0.9718,0.9737
ROCPOINTS_N,0.8607,0.8536,0.9724,0.9718,0.9724
ROCPOINTS_N,0.8633,0.8536,0.9723,0.9718,0.9723
ROCPOINTS_N,0.8643,0.8536,0.9714,0.9718,0.9714
ROCPOINTS_N,0.8667,0.8536,0.9714,0.9718,0.9714
ROCPOINTS_N,0.8700,0.8519,0.9695,0.9718,0.9695
ROCPOINTS_N,0.8728,0.8430,0.9676,0.9720,0.9676
ROCPOINTS_N,0.8733,0.8430,0.9676,0.9720,0.9676
ROCPOINTS_N,0.8739,0.8377,0.9659,0.9721,0.9659
ROCPOINTS_N,0.8750,0.8377,0.9658,0.9721,0.9658
ROCPOINTS_N,0.8763,0.8360,0.9658,0.9722,0.9658
ROCPOINTS_N,0.8767,0.8360,0.9658,0.9722,0.9658
ROCPOINTS_N,0.8783,0.8342,0.9638,0.9722,0.9638
ROCPOINTS_N,0.8783,0.8342,0.9637,0.9722,0.9637
ROCPOINTS_N,0.8785,0.8342,0.9637,0.9722,0.9637
ROCPOINTS_N,0.8788,0.8325,0.9637,0.9722,0.9637
ROCPOINTS_N,0.8800,0.8325,0.9636,0.9722,0.9636
ROCPOINTS_N,0.8807,0.8289,0.9610,0.9723,0.9610
ROCPOINTS_N,0.8825,0.8289,0.9610,0.9723,0.9610
ROCPOINTS_N,0.8833,0.8289,0.9609,0.9723,0.9609
ROCPOINTS_N,0.8849,0.8131,0.9583,0.9727,0.9583
ROCPOINTS_N,0.8850,0.8131,0.9582,0.9727,0.9582
ROCPOINTS_N,0.8860,0.8131,0.9582,0.9727,0.9582
ROCPOINTS_N,0.8866,0.8131,0.9581,0.9727,0.9581
ROCPOINTS_N,0.8867,0.8131,0.9580,0.9727,0.9580
ROCPOINTS_N,0.8883,0.8025,0.9552,0.9730,0.9552
ROCPOINTS_N,0.8889,0.8025,0.9552,0.9730,0.9552
ROCPOINTS_N,0.8900,0.8025,0.9551,0.9730,0.9551
ROCPOINTS_N,0.8929,0.7972,0.9516,0.9730,0.9516
ROCPOINTS_N,0.8933,0.7972,0.9515,0.9730,0.9515
ROCPOINTS_N,0.8939,0.7937,0.9487,0.9731,0.9487
ROCPOINTS_N,0.8967,0.7937,0.9486,0.9731,0.9486
ROCPOINTS_N,0.8972,0.7866,0.9448,0.9732,0.9448
ROCPOINTS_N,0.8989,0.7866,0.9448,0.9732,0.9448
ROCPOINTS_N,0.9000,0.7866,0.9447,0.9732,0.9447
ROCPOINTS_N,0.9017,0.7778,0.9422,0.9734,0.9422
ROCPOINTS_N,0.9020,0.7778,0.9421,0.9734,0.9421
ROCPOINTS_N,0.9022,0.7778,0.9420,0.9734,0.9420
ROCPOINTS_N,0.9024,0.7778,0.9420,0.9734,0.9420
ROCPOINTS_N,0.9026,0.7778,0.9419,0.9734,0.9419
ROCPOINTS_N,0.9033,0.7778,0.9419,0.9734,0.9419
ROCPOINTS_N,0.9050,0.7743,0.9384,0.9734,0.9384
ROCPOINTS_N,0.9056,0.7743,0.9382,0.9734,0.9382
ROCPOINTS_N,0.9067,0.7743,0.9382,0.9734,0.9382
ROCPOINTS_N,0.9069,0.7584,0.9325,0.9738,0.9325
ROCPOINTS_N,0.9072,0.7584,0.9325,0.9738,0.9325
ROCPOINTS_N,0.9083,0.7584,0.9324,0.9738,0.9324
ROCPOINTS_N,0.9097,0.7584,0.9323,0.9738,0.9323
ROCPOINTS_N,0.9099,0.7584,0.9322,0.9738,0.9322
ROCPOINTS_N,0.9100,0.7584,0.9322,0.9738,0.9322
ROCPOINTS_N,0.9103,0.7460,0.9269,0.9741,0.9269
ROCPOINTS_N,0.9119,0.7460,0.9268,0.9741,0.9268
ROCPOINTS_N,0.9127,0.7460,0.9268,0.9741,0.9268
ROCPOINTS_N,0.9131,0.7460,0.9267,0.9741,0.9267
ROCPOINTS_N,0.9133,0.7460,0.9266,0.9741,0.9266
ROCPOINTS_N,0.9136,0.7266,0.9210,0.9746,0.9210
ROCPOINTS_N,0.9144,0.7266,0.9209,0.9746,0.9209
ROCPOINTS_N,0.9150,0.7266,0.9209,0.9746,0.9209
ROCPOINTS_N,0.9163,0.7266,0.9206,0.9746,0.9206
ROCPOINTS_N,0.9167,0.7266,0.9206,0.9746,0.9206
ROCPOINTS_N,0.9175,0.7143,0.9152,0.9748,0.9152
ROCPOINTS_N,0.9178,0.7143,0.9150,0.9748,0.9150
ROCPOINTS_N,0.9181,0.7143,0.9149,0.9748,0.9149
ROCPOINTS_N,0.9183,0.7143,0.9149,0.9748,0.9149
ROCPOINTS_N,0.9186,0.7143,0.9147,0.9748,0.9147
ROCPOINTS_N,0.9186,0.7143,0.9147,0.9748,0.9147
ROCPOINTS_N,0.9194,0.7143,0.9146,0.9748,0.9146
ROCPOINTS_N,0.9196,0.7143,0.9145,0.9748,0.9145
ROCPOINTS_N,0.9200,0.7143,0.9144,0.9748,0.9144
ROCPOINTS_N,0.9204,0.7055,0.9079,0.9750,0.9079
ROCPOINTS_N,0.9214,0.7055,0.9078,0.9749,0.9078
ROCPOINTS_N,0.9219,0.7055,0.9077,0.9749,0.9077
ROCPOINTS_N,0.9233,0.7055,0.9076,0.9749,0.9076
ROCPOINTS_N,0.9237,0.6914,0.8996,0.9752,0.8996
ROCPOINTS_N,0.9239,0.6914,0.8995,0.9752,0.8995
ROCPOINTS_N,0.9241,0.6914,0.8995,0.9752,0.8995
ROCPOINTS_N,0.9244,0.6914,0.8994,0.9752,0.8994
ROCPOINTS_N,0.9245,0.6914,0.8994,0.9752,0.8994
ROCPOINTS_N,0.9250,0.6914,0.8993,0.9752,0.8993
ROCPOINTS_N,0.9256,0.6914,0.8992,0.9752,0.8992
ROCPOINTS_N,0.9257,0.6914,0.8992,0.9752,0.8992
ROCPOINTS_N,0.9261,0.6914,0.8991,0.9752,0.8991
ROCPOINTS_N,0.9267,0.6914,0.8991,0.9752,0.8991
ROCPOINTS_N,0.9274,0.6790,0.8913,0.9754,0.8913
ROCPOINTS_N,0.9275,0.6790,0.8912,0.9754,0.8912
ROCPOINTS_N,0.9278,0.6790,0.8912,0.9754,0.8912
ROCPOINTS_N,0.9279,0.6790,0.8911,0.9754,0.8911
ROCPOINTS_N,0.9283,0.6790,0.8910,0.9754,0.8910
ROCPOINTS_N,0.9287,0.6790,0.8910,0.9754,0.8910
ROCPOINTS_N,0.9289,0.6790,0.8909,0.9754,0.8909
ROCPOINTS_N,0.9293,0.6790,0.8908,0.9754,0.8908
ROCPOINTS_N,0.9294,0.6790,0.8908,0.9754,0.8908
ROCPOINTS_N,0.9300,0.6790,0.8907,0.9754,0.8907
ROCPOINTS_N,0.9317,0.6667,0.8835,0.9757,0.8835
ROCPOINTS_N,0.9333,0.6667,0.8833,0.9757,0.8833
ROCPOINTS_N,0.9337,0.6561,0.8732,0.9758,0.8732
ROCPOINTS_N,0.9337,0.6561,0.8732,0.9758,0.8732
ROCPOINTS_N,0.9352,0.6561,0.8731,0.9758,0.8731
ROCPOINTS_N,0.9353,0.6561,0.8731,0.9758,0.8731
ROCPOINTS_N,0.9358,0.6561,0.8729,0.9758,0.8729
ROCPOINTS_N,0.9363,0.6561,0.8729,0.9758,0.8729
ROCPOINTS_N,0.9367,0.6561,0.8728,0.9757,0.8728
ROCPOINTS_N,0.9367,0.6402,0.8626,0.9760,0.8626
ROCPOINTS_N,0.9370,0.6402,0.8625,0.9760,0.8625
ROCPOINTS_N,0.9373,0.6402,0.8624,0.9760,0.8624
ROCPOINTS_N,0.9383,0.6402,0.8624,0.9760,0.8624
ROCPOINTS_N,0.9387,0.6402,0.8623,0.9760,0.8623
ROCPOINTS_N,0.9389,0.6402,0.8623,0.9760,0.8623
ROCPOINTS_N,0.9398,0.6402,0.8621,0.9760,0.8621
ROCPOINTS_N,0.9400,0.6402,0.8620,0.9760,0.8620
ROCPOINTS_N,0.9404,0.6173,0.8515,0.9766,0.8515
ROCPOINTS_N,0.9406,0.6173,0.8515,0.9766,0.8515
ROCPOINTS_N,0.9411,0.6173,0.8514,0.9766,0.8514
ROCPOINTS_N,0.9411,0.6173,0.8511,0.9766,0.8511
ROCPOINTS_N,0.9417,0.6173,0.8510,0.9766,0.8510
ROCPOINTS_N,0.9420,0.6173,0.8509,0.9766,0.8509
ROCPOINTS_N,0.9422,0.6173,0.8508,0.9766,0.8508
ROCPOINTS_N,0.9422,0.6173,0.8508,0.9766,0.8508
ROCPOINTS_N,0.9423,0.6173,0.8507,0.9766,0.8507
ROCPOINTS_N,0.9428,0.6173,0.8505,0.9766,0.8505
ROCPOINTS_N,0.9430,0.6173,0.8504,0.9766,0.8504
ROCPOINTS_N,0.9433,0.6173,0.8504,0.9766,0.8504
ROCPOINTS_N,0.9433,0.6173,0.8503,0.9766,0.8503
ROCPOINTS_N,0.9442,0.5891,0.8378,0.9773,0.8378
ROCPOINTS_N,0.9444,0.5891,0.8378,0.9773,0.8378
ROCPOINTS_N,0.9450,0.5891,0.8377,0.9773,0.8377
ROCPOINTS_N,0.9452,0.5891,0.8375,0.9773,0.8375
ROCPOINTS_N,0.9456,0.5891,0.8373,0.9773,0.8373
ROCPOINTS_N,0.9456,0.5891,0.8371,0.9773,0.8371
ROCPOINTS_N,0.9461,0.5891,0.8371,0.9773,0.8371
ROCPOINTS_N,0.9462,0.5891,0.8370,0.9773,0.8370
ROCPOINTS_N,0.9462,0.5891,0.8370,0.9773,0.8370
ROCPOINTS_N,0.9462,0.5891,0.8369,0.9773,0.8369
ROCPOINTS_N,0.9463,0.5891,0.8368,0.9773,0.8368
ROCPOINTS_N,0.9467,0.5891,0.8367,0.9773,0.8367
ROCPOINTS_N,0.9468,0.5626,0.8208,0.9778,0.8208
ROCPOINTS_N,0.9468,0.5626,0.8206,0.9778,0.8206
ROCPOINTS_N,0.9469,0.5626,0.8206,0.9778,0.8206
ROCPOINTS_N,0.9472,0.5626,0.8205,0.9778,0.8205
ROCPOINTS_N,0.9475,0.5626,0.8205,0.9778,0.8205
ROCPOINTS_N,0.9476,0.5626,0.8202,0.9778,0.8202
ROCPOINTS_N,0.9478,0.5626,0.8200,0.9778,0.8200
ROCPOINTS_N,0.9479,0.5626,0.8200,0.9778,0.8200
ROCPOINTS_N,0.9483,0.5626,0.8199,0.9778,0.8199
ROCPOINTS_N,0.9490,0.5626,0.8198,0.9778,0.8198
ROCPOINTS_N,0.9493,0.5626,0.8196,0.9778,0.8196
ROCPOINTS_N,0.9493,0.5626,0.8196,0.9778,0.8196
ROCPOINTS_N,0.9497,0.5626,0.8195,0.9778,0.8195
ROCPOINTS_N,0.9497,0.5626,0.8195,0.9778,0.8195
ROCPOINTS_N,0.9498,0.5626,0.8193,0.9778,0.8193
ROCPOINTS_N,0.9499,0.5626,0.8192,0.9778,0.8192
ROCPOINTS_N,0.9500,0.5626,0.8191,0.9778,0.8191
ROCPOINTS_N,0.9502,0.5432,0.8063,0.9782,0.8063
ROCPOINTS_N,0.9505,0.5414,0.8063,0.9783,0.8063
ROCPOINTS_N,0.9506,0.5414,0.8062,0.9783,0.8062
ROCPOINTS_N,0.9508,0.5414,0.8062,0.9783,0.8062
ROCPOINTS_N,0.9511,0.5414,0.8061,0.9783,0.8061
ROCPOINTS_N,0.9517,0.5414,0.8060,0.9783,0.8060
ROCPOINTS_N,0.9519,0.5414,0.8059,0.9783,0.8059
ROCPOINTS_N,0.9525,0.5414,0.8058,0.9783,0.8058
ROCPOINTS_N,0.9525,0.5414,0.8057,0.9783,0.8057
ROCPOINTS_N,0.9527,0.5414,0.8056,0.9783,0.8056
ROCPOINTS_N,0.9527,0.5414,0.8055,0.9783,0.8055
ROCPOINTS_N,0.9531,0.5414,0.8055,0.9783,0.8055
ROCPOINTS_N,0.9533,0.5414,0.8054,0.9783,0.8054
ROCPOINTS_N,0.9536,0.5185,0.7886,0.9787,0.7886
ROCPOINTS_N,0.9539,0.5185,0.7885,0.9787,0.7885
ROCPOINTS_N,0.9541,0.5185,0.7884,0.9787,0.7884
ROCPOINTS_N,0.9542,0.5185,0.7884,0.9787,0.7884
ROCPOINTS_N,0.9543,0.5168,0.7884,0.9788,0.7884
ROCPOINTS_N,0.9550,0.5168,0.7883,0.9788,0.7883
ROCPOINTS_N,0.9554,0.5168,0.7882,0.9788,0.7882
ROCPOINTS_N,0.9554,0.5168,0.7881,0.9788,0.7881
ROCPOINTS_N,0.9565,0.5168,0.7880,0.9788,0.7880
ROCPOINTS_N,0.9566,0.5168,0.7880,0.9788,0.7880
ROCPOINTS_N,0.9566,0.5168,0.7879,0.9788,0.7879
ROCPOINTS_N,0.9567,0.5168,0.7879,0.9788,0.7879
ROCPOINTS_N,0.9568,0.4868,0.7691,0.9795,0.7691
ROCPOINTS_N,0.9572,0.4868,0.7691,0.9795,0.7691
ROCPOINTS_N,0.9573,0.4868,0.7690,0.9795,0.7690
ROCPOINTS_N,0.9575,0.4868,0.7689,0.9795,0.7689
ROCPOINTS_N,0.9579,0.4868,0.7688,0.9795,0.7688
ROCPOINTS_N,0.9583,0.4868,0.7688,0.9795,0.7688
ROCPOINTS_N,0.9583,0.4868,0.7687,0.9795,0.7687
ROCPOINTS_N,0.9587,0.4850,0.7686,0.9796,0.7686
ROCPOINTS_N,0.9588,0.4850,0.7684,0.9796,0.7684
ROCPOINTS_N,0.9589,0.4832,0.7684,0.9796,0.7684
ROCPOINTS_N,0.9592,0.4832,0.7683,0.9796,0.7683
ROCPOINTS_N,0.9593,0.4832,0.7683,0.9796,0.7683
ROCPOINTS_N,0.9594,0.4832,0.7682,0.9796,0.7682
ROCPOINTS_N,0.9594,0.4832,0.7681,0.9796,0.7681
ROCPOINTS_N,0.9596,0.4832,0.7680,0.9796,0.7680
ROCPOINTS_N,0.9596,0.4832,0.7680,0.9796,0.7680
ROCPOINTS_N,0.9599,0.4832,0.7679,0.9796,0.7679
ROCPOINTS_N,0.9600,0.4832,0.7679,0.9796,0.7679
ROCPOINTS_N,0.9600,0.4832,0.7678,0.9796,0.7678
ROCPOINTS_N,0.9601,0.4621,0.7473,0.9800,0.7473
ROCPOINTS_N,0.9606,0.4621,0.7473,0.9800,0.7473
ROCPOINTS_N,0.9606,0.4603,0.7472,0.9800,0.7472
ROCPOINTS_N,0.9607,0.4603,0.7466,0.9800,0.7466
ROCPOINTS_N,0.9607,0.4603,0.7466,0.9800,0.7466
ROCPOINTS_N,0.9608,0.4603,0.7465,0.9800,0.7465
ROCPOINTS_N,0.9613,0.4603,0.7464,0.9800,0.7464
ROCPOINTS_N,0.9617,0.4603,0.7463,0.9800,0.7463
ROCPOINTS_N,0.9620,0.4603,0.7461,0.9800,0.7461
ROCPOINTS_N,0.9621,0.4603,0.7460,0.9800,0.7460
ROCPOINTS_N,0.9622,0.4603,0.7460,0.9800,0.7460
ROCPOINTS_N,0.9624,0.4603,0.7459,0.9800,0.7459
ROCPOINTS_N,0.9627,0.4603,0.7458,0.9800,0.7458
ROCPOINTS_N,0.9630,0.4603,0.7458,0.9800,0.7458
ROCPOINTS_N,0.9630,0.4603,0.7457,0.9800,0.7457
ROCPOINTS_N,0.9632,0.4603,0.7456,0.9800,0.7456
ROCPOINTS_N,0.9633,0.4603,0.7456,0.9800,0.7456
ROCPOINTS_N,0.9642,0.4250,0.7246,0.9810,0.7246
ROCPOINTS_N,0.9642,0.4250,0.7246,0.9810,0.7246
ROCPOINTS_N,0.9642,0.4250,0.7242,0.9810,0.7242
ROCPOINTS_N,0.9643,0.4250,0.7242,0.9810,0.7242
ROCPOINTS_N,0.9644,0.4250,0.7237,0.9810,0.7237
ROCPOINTS_N,0.9645,0.4250,0.7237,0.9810,0.7237
ROCPOINTS_N,0.9646,0.4250,0.7235,0.9809,0.7235
ROCPOINTS_N,0.9647,0.4250,0.7231,0.9809,0.7231
ROCPOINTS_N,0.9648,0.4250,0.7231,0.9809,0.7231
ROCPOINTS_N,0.9650,0.4250,0.7230,0.9809,0.7230
ROCPOINTS_N,0.9650,0.4250,0.7229,0.9809,0.7229
ROCPOINTS_N,0.9653,0.4250,0.7226,0.9809,0.7226
ROCPOINTS_N,0.9653,0.4250,0.7225,0.9809,0.7225
ROCPOINTS_N,0.9654,0.4250,0.7225,0.9809,0.7225
ROCPOINTS_N,0.9658,0.4250,0.7224,0.9809,0.7224
ROCPOINTS_N,0.9659,0.4250,0.7223,0.9809,0.7223
ROCPOINTS_N,0.9660,0.4250,0.7222,0.9809,0.7222
ROCPOINTS_N,0.9661,0.4250,0.7219,0.9809,0.7219
ROCPOINTS_N,0.9662,0.4250,0.7218,0.9809,0.7218
ROCPOINTS_N,0.9664,0.4250,0.7218,0.9809,0.7218
ROCPOINTS_N,0.9667,0.4250,0.7214,0.9809,0.7214
ROCPOINTS_N,0.9670,0.4021,0.6979,0.9813,0.6979
ROCPOINTS_N,0.9673,0.4021,0.6979,0.9813,0.6979
ROCPOINTS_N,0.9674,0.4021,0.6978,0.9813,0.6978
ROCPOINTS_N,0.9674,0.4021,0.6978,0.9813,0.6978
ROCPOINTS_N,0.9675,0.4021,0.6977,0.9813,0.6977
ROCPOINTS_N,0.9677,0.4021,0.6977,0.9813,0.6977
ROCPOINTS_N,0.9683,0.4021,0.6976,0.9813,0.6976
ROCPOINTS_N,0.9685,0.4021,0.6975,0.9813,0.6975
ROCPOINTS_N,0.9686,0.4021,0.6974,0.9813,0.6974
ROCPOINTS_N,0.9687,0.4004,0.6974,0.9814,0.6974
ROCPOINTS_N,0.9689,0.4004,0.6973,0.9814,0.6973
ROCPOINTS_N,0.9692,0.4004,0.6972,0.9814,0.6972
ROCPOINTS_N,0.9694,0.4004,0.6972,0.9814,0.6972
ROCPOINTS_N,0.9696,0.4004,0.6969,0.9814,0.6969
ROCPOINTS_N,0.9697,0.4004,0.6968,0.9814,0.6968
ROCPOINTS_N,0.9697,0.4004,0.6967,0.9814,0.6967
ROCPOINTS_N,0.9697,0.4004,0.6963,0.9813,0.6963
ROCPOINTS_N,0.9700,0.4004,0.6962,0.9813,0.6962
ROCPOINTS_N,0.9703,0.3721,0.6687,0.9819,0.6687
ROCPOINTS_N,0.9703,0.3721,0.6687,0.9819,0.6687
ROCPOINTS_N,0.9704,0.3721,0.6684,0.9819,0.6684
ROCPOINTS_N,0.9706,0.3721,0.6683,0.9819,0.6683
ROCPOINTS_N,0.9706,0.3721,0.6683,0.9819,0.6683
ROCPOINTS_N,0.9708,0.3721,0.6682,0.9819,0.6682
ROCPOINTS_N,0.9709,0.3721,0.6681,0.9819,0.6681
ROCPOINTS_N,0.9710,0.3721,0.6679,0.9819,0.6679
ROCPOINTS_N,0.9711,0.3721,0.6678,0.9819,0.6678
ROCPOINTS_N,0.9713,0.3721,0.6676,0.9819,0.6676
ROCPOINTS_N,0.9714,0.3721,0.6673,0.9819,0.6673
ROCPOINTS_N,0.9717,0.3721,0.6673,0.9819,0.6673
ROCPOINTS_N,0.9721,0.3721,0.6672,0.9819,0.6672
ROCPOINTS_N,0.9722,0.3721,0.6671,0.9819,0.6671
ROCPOINTS_N,0.9725,0.3721,0.6670,0.9819,0.6670
ROCPOINTS_N,0.9727,0.3721,0.6669,0.9819,0.6669
ROCPOINTS_N,0.9727,0.3721,0.6668,0.9819,0.6668
ROCPOINTS_N,0.9728,0.3721,0.6667,0.9819,0.6667
ROCPOINTS_N,0.9730,0.3721,0.6667,0.9819,0.6667
ROCPOINTS_N,0.9731,0.3721,0.6666,0.9819,0.6666
ROCPOINTS_N,0.9731,0.3721,0.6665,0.9819,0.6665
ROCPOINTS_N,0.9732,0.3721,0.6665,0.9819,0.6665
ROCPOINTS_N,0.9732,0.3721,0.6664,0.9819,0.6664
ROCPOINTS_N,0.9733,0.3721,0.6663,0.9819,0.6663
ROCPOINTS_N,0.9733,0.3721,0.6663,0.9819,0.6663
ROCPOINTS_N,0.9734,0.3351,0.6341,0.9828,0.6341
ROCPOINTS_N,0.9735,0.3351,0.6340,0.9828,0.6340
ROCPOINTS_N,0.9736,0.3351,0.6340,0.9828,0.6340
ROCPOINTS_N,0.9741,0.3351,0.6339,0.9828,0.6339
ROCPOINTS_N,0.9743,0.3351,0.6339,0.9828,0.6339
ROCPOINTS_N,0.9744,0.3351,0.6338,0.9828,0.6338
ROCPOINTS_N,0.9745,0.3351,0.6337,0.9828,0.6337
ROCPOINTS_N,0.9745,0.3351,0.6336,0.9828,0.6336
ROCPOINTS_N,0.9746,0.3351,0.6336,0.9828,0.6336
ROCPOINTS_N,0.9748,0.3351,0.6335,0.9828,0.6335
ROCPOINTS_N,0.9750,0.3351,0.6334,0.9828,0.6334
ROCPOINTS_N,0.9753,0.3351,0.6333,0.9828,0.6333
ROCPOINTS_N,0.9753,0.3351,0.6332,0.9828,0.6332
ROCPOINTS_N,0.9753,0.3351,0.6332,0.9828,0.6332
ROCPOINTS_N,0.9753,0.3351,0.6331,0.9828,0.6331
ROCPOINTS_N,0.9754,0.3351,0.6330,0.9828,0.6330
ROCPOINTS_N,0.9755,0.3351,0.6330,0.9828,0.6330
ROCPOINTS_N,0.9755,0.3351,0.6329,0.9828,0.6329
ROCPOINTS_N,0.9756,0.3351,0.6329,0.9828,0.6329
ROCPOINTS_N,0.9757,0.3351,0.6326,0.9828,0.6326
ROCPOINTS_N,0.9757,0.3351,0.6326,0.9828,0.6326
ROCPOINTS_N,0.9758,0.3351,0.6325,0.9828,0.6325
ROCPOINTS_N,0.9760,0.3351,0.6325,0.9828,0.6325
ROCPOINTS_N,0.9760,0.3351,0.6324,0.9828,0.6324
ROCPOINTS_N,0.9761,0.3333,0.6324,0.9829,0.6324
ROCPOINTS_N,0.9761,0.3333,0.6323,0.9829,0.6323
ROCPOINTS_N,0.9762,0.3316,0.6323,0.9830,0.6323
ROCPOINTS_N,0.9763,0.3316,0.6323,0.9830,0.6323
ROCPOINTS_N,0.9767,0.3316,0.6322,0.9830,0.6322
ROCPOINTS_N,0.9773,0.2840,0.5993,0.9846,0.5993
ROCPOINTS_N,0.9774,0.2840,0.5992,0.9846,0.5992
ROCPOINTS_N,0.9778,0.2840,0.5992,0.9846,0.5992
ROCPOINTS_N,0.9780,0.2822,0.5990,0.9847,0.5990
ROCPOINTS_N,0.9782,0.2822,0.5990,0.9847,0.5990
ROCPOINTS_N,0.9783,0.2822,0.5989,0.9847,0.5989
ROCPOINTS_N,0.9787,0.2822,0.5985,0.9847,0.5985
ROCPOINTS_N,0.9788,0.2822,0.5985,0.9846,0.5985
ROCPOINTS_N,0.9788,0.2822,0.5984,0.9846,0.5984
ROCPOINTS_N,0.9788,0.2822,0.5983,0.9846,0.5983
ROCPOINTS_N,0.9789,0.2822,0.5983,0.9846,0.5983
ROCPOINTS_N,0.9790,0.2822,0.5982,0.9846,0.5982
ROCPOINTS_N,0.9790,0.2822,0.5982,0.9846,0.5982
ROCPOINTS_N,0.9791,0.2822,0.5981,0.9846,0.5981
ROCPOINTS_N,0.9792,0.2822,0.5981,0.9846,0.5981
ROCPOINTS_N,0.9792,0.2822,0.5980,0.9846,0.5980
ROCPOINTS_N,0.9793,0.2822,0.5979,0.9846,0.5979
ROCPOINTS_N,0.9793,0.2822,0.5979,0.9846,0.5979
ROCPOINTS_N,0.9793,0.2822,0.5978,0.9846,0.5978
ROCPOINTS_N,0.9795,0.2822,0.5978,0.9846,0.5978
ROCPOINTS_N,0.9795,0.2822,0.5977,0.9846,0.5977
ROCPOINTS_N,0.9797,0.2822,0.5976,0.9846,0.5976
ROCPOINTS_N,0.9797,0.2822,0.5976,0.9846,0.5976
ROCPOINTS_N,0.9797,0.2822,0.5975,0.9846,0.5975
ROCPOINTS_N,0.9798,0.2822,0.5975,0.9846,0.5975
ROCPOINTS_N,0.9798,0.2822,0.5974,0.9846,0.5974
ROCPOINTS_N,0.9799,0.2822,0.5974,0.9846,0.5974
ROCPOINTS_N,0.9800,0.2822,0.5973,0.9846,0.5973
ROCPOINTS_N,0.9803,0.2646,0.5626,0.9847,0.5626
ROCPOINTS_N,0.9803,0.2646,0.5625,0.9847,0.5625
ROCPOINTS_N,0.9804,0.2646,0.5625,0.9847,0.5625
ROCPOINTS_N,0.9806,0.2646,0.5624,0.9847,0.5624
ROCPOINTS_N,0.9808,0.2646,0.5624,0.9847,0.5624
ROCPOINTS_N,0.9808,0.2646,0.5623,0.9847,0.5623
ROCPOINTS_N,0.9811,0.2646,0.5622,0.9847,0.5622
ROCPOINTS_N,0.9812,0.2646,0.5622,0.9847,0.5622
ROCPOINTS_N,0.9812,0.2646,0.5621,0.9847,0.5621
ROCPOINTS_N,0.9813,0.2646,0.5621,0.9847,0.5621
ROCPOINTS_N,0.9814,0.2646,0.5620,0.9847,0.5620
ROCPOINTS_N,0.9815,0.2646,0.5620,0.9847,0.5620
ROCPOINTS_N,0.9815,0.2646,0.5619,0.9847,0.5619
ROCPOINTS_N,0.9817,0.2628,0.5615,0.9848,0.5615
ROCPOINTS_N,0.9817,0.2628,0.5614,0.9848,0.5614
ROCPOINTS_N,0.9817,0.2628,0.5611,0.9848,0.5611
ROCPOINTS_N,0.9818,0.2628,0.5611,0.9848,0.5611
ROCPOINTS_N,0.9818,0.2628,0.5610,0.9847,0.5610
ROCPOINTS_N,0.9820,0.2628,0.5610,0.9847,0.5610
ROCPOINTS_N,0.9820,0.2628,0.5608,0.9847,0.5608
ROCPOINTS_N,0.9822,0.2628,0.5608,0.9847,0.5608
ROCPOINTS_N,0.9823,0.2628,0.5606,0.9847,0.5606
ROCPOINTS_N,0.9825,0.2610,0.5604,0.9848,0.5604
ROCPOINTS_N,0.9825,0.2610,0.5603,0.9848,0.5603
ROCPOINTS_N,0.9825,0.2610,0.5602,0.9848,0.5602
ROCPOINTS_N,0.9827,0.2610,0.5601,0.9848,0.5601
ROCPOINTS_N,0.9827,0.2610,0.5601,0.9848,0.5601
ROCPOINTS_N,0.9828,0.2610,0.5600,0.9848,0.5600
ROCPOINTS_N,0.9830,0.2593,0.5600,0.9849,0.5600
ROCPOINTS_N,0.9830,0.2593,0.5599,0.9849,0.5599
ROCPOINTS_N,0.9832,0.2593,0.5599,0.9849,0.5599
ROCPOINTS_N,0.9833,0.2593,0.5598,0.9849,0.5598
ROCPOINTS_N,0.9833,0.2593,0.5597,0.9849,0.5597
ROCPOINTS_N,0.9833,0.2593,0.5597,0.9849,0.5597
ROCPOINTS_N,0.9837,0.2399,0.5183,0.9849,0.5183
ROCPOINTS_N,0.9837,0.2399,0.5182,0.9849,0.5182
ROCPOINTS_N,0.9838,0.2399,0.5182,0.9849,0.5182
ROCPOINTS_N,0.9842,0.2399,0.5181,0.9849,0.5181
ROCPOINTS_N,0.9842,0.2399,0.5180,0.9849,0.5180
ROCPOINTS_N,0.9842,0.2399,0.5179,0.9849,0.5179
ROCPOINTS_N,0.9844,0.2399,0.5179,0.9849,0.5179
ROCPOINTS_N,0.9850,0.2399,0.5178,0.9849,0.5178
ROCPOINTS_N,0.9852,0.2399,0.5172,0.9849,0.5172
ROCPOINTS_N,0.9853,0.2399,0.5172,0.9849,0.5172
ROCPOINTS_N,0.9856,0.2399,0.5171,0.9849,0.5171
ROCPOINTS_N,0.9857,0.2399,0.5171,0.9849,0.5171
ROCPOINTS_N,0.9858,0.2399,0.5159,0.9849,0.5159
ROCPOINTS_N,0.9860,0.2399,0.5155,0.9849,0.5155
ROCPOINTS_N,0.9860,0.2399,0.5155,0.9848,0.5155
ROCPOINTS_N,0.9860,0.2399,0.5154,0.9848,0.5154
ROCPOINTS_N,0.9861,0.2399,0.5144,0.9848,0.5144
ROCPOINTS_N,0.9862,0.2399,0.5137,0.9848,0.5137
ROCPOINTS_N,0.9863,0.2399,0.5136,0.9848,0.5136
ROCPOINTS_N,0.9864,0.2399,0.5135,0.9848,0.5135
ROCPOINTS_N,0.9865,0.2399,0.5134,0.9848,0.5134
ROCPOINTS_N,0.9865,0.2399,0.5134,0.9848,0.5134
ROCPOINTS_N,0.9865,0.2399,0.5133,0.9848,0.5133
ROCPOINTS_N,0.9866,0.2399,0.5133,0.9848,0.5133
ROCPOINTS_N,0.9866,0.2399,0.5132,0.9848,0.5132
ROCPOINTS_N,0.9867,0.2399,0.5121,0.9847,0.5121
ROCPOINTS_N,0.9868,0.2187,0.4618,0.9846,0.4618
ROCPOINTS_N,0.9869,0.2187,0.4610,0.9846,0.4610
ROCPOINTS_N,0.9870,0.2187,0.4609,0.9846,0.4609
ROCPOINTS_N,0.9871,0.2187,0.4608,0.9846,0.4608
ROCPOINTS_N,0.9871,0.2187,0.4598,0.9845,0.4598
ROCPOINTS_N,0.9872,0.2187,0.4597,0.9845,0.4597
ROCPOINTS_N,0.9872,0.2187,0.4588,0.9845,0.4588
ROCPOINTS_N,0.9873,0.2187,0.4575,0.9844,0.4575
ROCPOINTS_N,0.9874,0.2187,0.4571,0.9844,0.4571
ROCPOINTS_N,0.9876,0.2187,0.4570,0.9844,0.4570
ROCPOINTS_N,0.9876,0.2187,0.4569,0.9844,0.4569
ROCPOINTS_N,0.9876,0.2187,0.4552,0.9844,0.4552
ROCPOINTS_N,0.9876,0.2187,0.4552,0.9844,0.4552
ROCPOINTS_N,0.9877,0.2187,0.4551,0.9844,0.4551
ROCPOINTS_N,0.9877,0.2187,0.4551,0.9844,0.4551
ROCPOINTS_N,0.9877,0.2187,0.4534,0.9843,0.4534
ROCPOINTS_N,0.9878,0.2187,0.4534,0.9843,0.4534
ROCPOINTS_N,0.9878,0.2187,0.4533,0.9843,0.4533
ROCPOINTS_N,0.9878,0.2187,0.4516,0.9842,0.4516
ROCPOINTS_N,0.9878,0.2187,0.4516,0.9842,0.4516
ROCPOINTS_N,0.9879,0.2187,0.4496,0.9842,0.4496
ROCPOINTS_N,0.9879,0.2187,0.4495,0.9842,0.4495
ROCPOINTS_N,0.9880,0.2187,0.4478,0.9841,0.4478
ROCPOINTS_N,0.9881,0.2187,0.4478,0.9841,0.4478
ROCPOINTS_N,0.9881,0.2187,0.4477,0.9841,0.4477
ROCPOINTS_N,0.9881,0.2187,0.4477,0.9841,0.4477
ROCPOINTS_N,0.9883,0.2187,0.4476,0.9841,0.4476
ROCPOINTS_N,0.9883,0.2187,0.4475,0.9841,0.4475
ROCPOINTS_N,0.9885,0.2169,0.4474,0.9842,0.4474
ROCPOINTS_N,0.9886,0.2169,0.4464,0.9842,0.4464
ROCPOINTS_N,0.9886,0.2169,0.4463,0.9842,0.4463
ROCPOINTS_N,0.9887,0.2169,0.4463,0.9842,0.4463
ROCPOINTS_N,0.9889,0.2169,0.4462,0.9842,0.4462
ROCPOINTS_N,0.9889,0.2169,0.4461,0.9842,0.4461
ROCPOINTS_N,0.9890,0.2169,0.4461,0.9842,0.4461
ROCPOINTS_N,0.9892,0.2169,0.4460,0.9842,0.4460
ROCPOINTS_N,0.9893,0.2169,0.4458,0.9842,0.4458
ROCPOINTS_N,0.9893,0.2169,0.4457,0.9842,0.4457
ROCPOINTS_N,0.9894,0.2169,0.4457,0.9842,0.4457
ROCPOINTS_N,0.9894,0.2169,0.4456,0.9842,0.4456
ROCPOINTS_N,0.9894,0.2169,0.4456,0.9842,0.4456
ROCPOINTS_N,0.9894,0.2169,0.4455,0.9842,0.4455
ROCPOINTS_N,0.9895,0.2169,0.4452,0.9841,0.4452
ROCPOINTS_N,0.9895,0.2169,0.4452,0.9841,0.4452
ROCPOINTS_N,0.9895,0.2169,0.4451,0.9841,0.4451
ROCPOINTS_N,0.9895,0.2169,0.4450,0.9841,0.4450
ROCPOINTS_N,0.9896,0.2169,0.4450,0.9841,0.4450
ROCPOINTS_N,0.9898,0.2169,0.4449,0.9841,0.4449
ROCPOINTS_N,0.9898,0.2169,0.4449,0.9841,0.4449
ROCPOINTS_N,0.9900,0.2169,0.4448,0.9841,0.4448
ROCPOINTS_N,0.9900,0.2169,0.4447,0.9841,0.4447
ROCPOINTS_N,0.9901,0.1869,0.3904,0.9844,0.3904
ROCPOINTS_N,0.9902,0.1869,0.3903,0.9844,0.3903
ROCPOINTS_N,0.9903,0.1869,0.3903,0.9844,0.3903
ROCPOINTS_N,0.9904,0.1869,0.3902,0.9844,0.3902
ROCPOINTS_N,0.9904,0.1869,0.3902,0.9844,0.3902
ROCPOINTS_N,0.9904,0.1869,0.3901,0.9844,0.3901
ROCPOINTS_N,0.9905,0.1869,0.3901,0.9844,0.3901
ROCPOINTS_N,0.9905,0.1869,0.3900,0.9844,0.3900
ROCPOINTS_N,0.9905,0.1869,0.3899,0.9844,0.3899
ROCPOINTS_N,0.9905,0.1869,0.3898,0.9844,0.3898
ROCPOINTS_N,0.9906,0.1869,0.3898,0.9844,0.3898
ROCPOINTS_N,0.9911,0.1869,0.3897,0.9844,0.3897
ROCPOINTS_N,0.9911,0.1869,0.3895,0.9844,0.3895
ROCPOINTS_N,0.9915,0.1869,0.3895,0.9844,0.3895
ROCPOINTS_N,0.9915,0.1869,0.3894,0.9844,0.3894
ROCPOINTS_N,0.9916,0.1869,0.3894,0.9844,0.3894
ROCPOINTS_N,0.9916,0.1869,0.3893,0.9844,0.3893
ROCPOINTS_N,0.9916,0.1869,0.3892,0.9844,0.3892
ROCPOINTS_N,0.9917,0.1869,0.3892,0.9844,0.3892
ROCPOINTS_N,0.9917,0.1852,0.3875,0.9844,0.3875
ROCPOINTS_N,0.9918,0.1852,0.3873,0.9844,0.3873
ROCPOINTS_N,0.9919,0.1834,0.3858,0.9845,0.3858
ROCPOINTS_N,0.9919,0.1834,0.3857,0.9845,0.3857
ROCPOINTS_N,0.9919,0.1834,0.3857,0.9845,0.3857
ROCPOINTS_N,0.9919,0.1817,0.3839,0.9846,0.3839
ROCPOINTS_N,0.9920,0.1817,0.3838,0.9846,0.3838
ROCPOINTS_N,0.9920,0.1817,0.3838,0.9846,0.3838
ROCPOINTS_N,0.9920,0.1817,0.3837,0.9846,0.3837
ROCPOINTS_N,0.9921,0.1817,0.3836,0.9846,0.3836
ROCPOINTS_N,0.9922,0.1817,0.3836,0.9846,0.3836
ROCPOINTS_N,0.9923,0.1817,0.3832,0.9846,0.3832
ROCPOINTS_N,0.9923,0.1817,0.3832,0.9846,0.3832
ROCPOINTS_N,0.9923,0.1817,0.3831,0.9846,0.3831
ROCPOINTS_N,0.9923,0.1817,0.3831,0.9846,0.3831
ROCPOINTS_N,0.9924,0.1817,0.3830,0.9846,0.3830
ROCPOINTS_N,0.9925,0.1817,0.3829,0.9846,0.3829
ROCPOINTS_N,0.9926,0.1799,0.3815,0.9847,0.3815
ROCPOINTS_N,0.9926,0.1799,0.3815,0.9846,0.3815
ROCPOINTS_N,0.9926,0.1799,0.3814,0.9846,0.3814
ROCPOINTS_N,0.9926,0.1799,0.3814,0.9846,0.3814
ROCPOINTS_N,0.9926,0.1799,0.3813,0.9846,0.3813
ROCPOINTS_N,0.9927,0.1799,0.3812,0.9846,0.3812
ROCPOINTS_N,0.9927,0.1799,0.3812,0.9846,0.3812
ROCPOINTS_N,0.9927,0.1799,0.3811,0.9846,0.3811
ROCPOINTS_N,0.9928,0.1799,0.3811,0.9846,0.3811
ROCPOINTS_N,0.9928,0.1799,0.3810,0.9846,0.3810
ROCPOINTS_N,0.9928,0.1799,0.3810,0.9846,0.3810
ROCPOINTS_N,0.9929,0.1799,0.3809,0.9846,0.3809
ROCPOINTS_N,0.9929,0.1799,0.3808,0.9846,0.3808
ROCPOINTS_N,0.9929,0.1799,0.3808,0.9846,0.3808
ROCPOINTS_N,0.9930,0.1799,0.3807,0.9846,0.3807
ROCPOINTS_N,0.9930,0.1799,0.3807,0.9846,0.3807
ROCPOINTS_N,0.9930,0.1799,0.3806,0.9846,0.3806
ROCPOINTS_N,0.9930,0.1799,0.3805,0.9846,0.3805
ROCPOINTS_N,0.9930,0.1781,0.3796,0.9847,0.3796
ROCPOINTS_N,0.9931,0.1781,0.3795,0.9847,0.3795
ROCPOINTS_N,0.9931,0.1781,0.3794,0.9847,0.3794
ROCPOINTS_N,0.9931,0.1781,0.3794,0.9847,0.3794
ROCPOINTS_N,0.9931,0.1781,0.3793,0.9847,0.3793
ROCPOINTS_N,0.9932,0.1781,0.3792,0.9847,0.3792
ROCPOINTS_N,0.9932,0.1781,0.3791,0.9847,0.3791
ROCPOINTS_N,0.9933,0.1781,0.3791,0.9847,0.3791
ROCPOINTS_N,0.9933,0.1781,0.3790,0.9847,0.3790
ROCPOINTS_N,0.9933,0.1781,0.3790,0.9847,0.3790
ROCPOINTS_N,0.9934,0.1376,0.3136,0.9857,0.3136
ROCPOINTS_N,0.9934,0.1376,0.3135,0.9857,0.3135
ROCPOINTS_N,0.9934,0.1376,0.3135,0.9857,0.3135
ROCPOINTS_N,0.9935,0.1376,0.3134,0.9857,0.3134
ROCPOINTS_N,0.9936,0.1376,0.3134,0.9857,0.3134
ROCPOINTS_N,0.9936,0.1376,0.3133,0.9857,0.3133
ROCPOINTS_N,0.9936,0.1376,0.3133,0.9857,0.3133
ROCPOINTS_N,0.9938,0.1376,0.3132,0.9857,0.3132
ROCPOINTS_N,0.9939,0.1376,0.3131,0.9857,0.3131
ROCPOINTS_N,0.9939,0.1376,0.3131,0.9857,0.3131
ROCPOINTS_N,0.9941,0.1376,0.3130,0.9857,0.3130
ROCPOINTS_N,0.9941,0.1376,0.3130,0.9857,0.3130
ROCPOINTS_N,0.9942,0.1376,0.3129,0.9857,0.3129
ROCPOINTS_N,0.9942,0.1376,0.3128,0.9857,0.3128
ROCPOINTS_N,0.9944,0.1376,0.3128,0.9857,0.3128
ROCPOINTS_N,0.9944,0.1376,0.3127,0.9857,0.3127
ROCPOINTS_N,0.9947,0.1376,0.3127,0.9857,0.3127
ROCPOINTS_N,0.9947,0.1376,0.3126,0.9857,0.3126
ROCPOINTS_N,0.9947,0.1376,0.3126,0.9857,0.3126
ROCPOINTS_N,0.9947,0.1376,0.3125,0.9857,0.3125
ROCPOINTS_N,0.9948,0.1376,0.3124,0.9857,0.3124
ROCPOINTS_N,0.9948,0.1376,0.3124,0.9856,0.3124
ROCPOINTS_N,0.9949,0.1376,0.3123,0.9856,0.3123
ROCPOINTS_N,0.9950,0.1376,0.3123,0.9856,0.3123
ROCPOINTS_N,0.9950,0.1376,0.3122,0.9856,0.3122
ROCPOINTS_N,0.9950,0.1376,0.3119,0.9856,0.3119
ROCPOINTS_N,0.9951,0.1376,0.3119,0.9856,0.3119
ROCPOINTS_N,0.9951,0.1376,0.3118,0.9856,0.3118
ROCPOINTS_N,0.9954,0.1376,0.3117,0.9856,0.3117
ROCPOINTS_N,0.9955,0.1376,0.3117,0.9856,0.3117
ROCPOINTS_N,0.9956,0.1376,0.3116,0.9856,0.3116
ROCPOINTS_N,0.9956,0.1376,0.3114,0.9856,0.3114
ROCPOINTS_N,0.9957,0.1376,0.3113,0.9856,0.3113
ROCPOINTS_N,0.9957,0.1376,0.3113,0.9856,0.3113
ROCPOINTS_N,0.9957,0.1376,0.3112,0.9856,0.3112
ROCPOINTS_N,0.9957,0.1376,0.3112,0.9856,0.3112
ROCPOINTS_N,0.9958,0.1376,0.3111,0.9856,0.3111
ROCPOINTS_N,0.9958,0.1376,0.3110,0.9856,0.3110
ROCPOINTS_N,0.9958,0.1376,0.3110,0.9856,0.3110
ROCPOINTS_N,0.9958,0.1376,0.3107,0.9856,0.3107
ROCPOINTS_N,0.9958,0.1376,0.3107,0.9856,0.3107
ROCPOINTS_N,0.9959,0.1376,0.3106,0.9856,0.3106
ROCPOINTS_N,0.9959,0.1376,0.3105,0.9856,0.3105
ROCPOINTS_N,0.9959,0.1376,0.3104,0.9856,0.3104
ROCPOINTS_N,0.9959,0.1376,0.3103,0.9856,0.3103
ROCPOINTS_N,0.9959,0.1376,0.3103,0.9856,0.3103
ROCPOINTS_N,0.9959,0.1376,0.3102,0.9856,0.3102
ROCPOINTS_N,0.9960,0.1376,0.3102,0.9855,0.3102
ROCPOINTS_N,0.9960,0.1376,0.3101,0.9855,0.3101
ROCPOINTS_N,0.9960,0.1376,0.3100,0.9855,0.3100
ROCPOINTS_N,0.9961,0.1376,0.3100,0.9855,0.3100
ROCPOINTS_N,0.9961,0.1376,0.3099,0.9855,0.3099
ROCPOINTS_N,0.9961,0.1376,0.3098,0.9855,0.3098
ROCPOINTS_N,0.9962,0.1358,0.3096,0.9857,0.3096
ROCPOINTS_N,0.9962,0.1358,0.3096,0.9857,0.3096
ROCPOINTS_N,0.9962,0.1358,0.3095,0.9857,0.3095
ROCPOINTS_N,0.9962,0.1358,0.3095,0.9857,0.3095
ROCPOINTS_N,0.9963,0.1358,0.3093,0.9857,0.3093
ROCPOINTS_N,0.9963,0.1358,0.3093,0.9857,0.3093
ROCPOINTS_N,0.9963,0.1358,0.3092,0.9857,0.3092
ROCPOINTS_N,0.9963,0.1358,0.3092,0.9857,0.3092
ROCPOINTS_N,0.9963,0.1358,0.3091,0.9857,0.3091
ROCPOINTS_N,0.9963,0.1358,0.3091,0.9857,0.3091
ROCPOINTS_N,0.9963,0.1358,0.3090,0.9857,0.3090
ROCPOINTS_N,0.9963,0.1358,0.3089,0.9857,0.3089
ROCPOINTS_N,0.9964,0.1358,0.3088,0.9857,0.3088
ROCPOINTS_N,0.9964,0.1358,0.3088,0.9857,0.3088
ROCPOINTS_N,0.9964,0.1358,0.3087,0.9857,0.3087
ROCPOINTS_N,0.9964,0.1358,0.3086,0.9857,0.3086
ROCPOINTS_N,0.9964,0.1358,0.3086,0.9857,0.3086
ROCPOINTS_N,0.9964,0.1358,0.3085,0.9857,0.3085
ROCPOINTS_N,0.9965,0.1358,0.3084,0.9857,0.3084
ROCPOINTS_N,0.9965,0.1358,0.3084,0.9856,0.3084
ROCPOINTS_N,0.9965,0.1358,0.3083,0.9856,0.3083
ROCPOINTS_N,0.9965,0.1358,0.3082,0.9856,0.3082
ROCPOINTS_N,0.9965,0.1358,0.3082,0.9856,0.3082
ROCPOINTS_N,0.9965,0.1358,0.3081,0.9856,0.3081
ROCPOINTS_N,0.9966,0.1358,0.3081,0.9856,0.3081
ROCPOINTS_N,0.9966,0.1358,0.3080,0.9856,0.3080
ROCPOINTS_N,0.9966,0.1340,0.3080,0.9858,0.3080
ROCPOINTS_N,0.9967,0.1340,0.3079,0.9858,0.3079
ROCPOINTS_N,0.9967,0.0847,0.2259,0.9878,0.2259
ROCPOINTS_N,0.9969,0.0847,0.2258,0.9878,0.2258
ROCPOINTS_N,0.9969,0.0847,0.2258,0.9878,0.2258
ROCPOINTS_N,0.9970,0.0847,0.2257,0.9878,0.2257
ROCPOINTS_N,0.9970,0.0847,0.2257,0.9877,0.2257
ROCPOINTS_N,0.9971,0.0847,0.2256,0.9877,0.2256
ROCPOINTS_N,0.9972,0.0847,0.2256,0.9877,0.2256
ROCPOINTS_N,0.9973,0.0847,0.2255,0.9877,0.2255
ROCPOINTS_N,0.9973,0.0847,0.2254,0.9877,0.2254
ROCPOINTS_N,0.9975,0.0847,0.2254,0.9877,0.2254
ROCPOINTS_N,0.9976,0.0847,0.2253,0.9877,0.2253
ROCPOINTS_N,0.9976,0.0847,0.2252,0.9877,0.2252
ROCPOINTS_N,0.9977,0.0847,0.2251,0.9877,0.2251
ROCPOINTS_N,0.9977,0.0847,0.2251,0.9877,0.2251
ROCPOINTS_N,0.9977,0.0847,0.2250,0.9877,0.2250
ROCPOINTS_N,0.9977,0.0847,0.2250,0.9877,0.2250
ROCPOINTS_N,0.9977,0.0847,0.2249,0.9877,0.2249
ROCPOINTS_N,0.9978,0.0847,0.2249,0.9877,0.2249
ROCPOINTS_N,0.9979,0.0847,0.2247,0.9877,0.2247
ROCPOINTS_N,0.9980,0.0847,0.2247,0.9877,0.2247
ROCPOINTS_N,0.9980,0.0847,0.2246,0.9877,0.2246
ROCPOINTS_N,0.9980,0.0829,0.2246,0.9879,0.2246
ROCPOINTS_N,0.9980,0.0829,0.2246,0.9879,0.2246
ROCPOINTS_N,0.9980,0.0829,0.2245,0.9879,0.2245
ROCPOINTS_N,0.9980,0.0829,0.2244,0.9879,0.2244
ROCPOINTS_N,0.9981,0.0829,0.2244,0.9879,0.2244
ROCPOINTS_N,0.9982,0.0829,0.2243,0.9879,0.2243
ROCPOINTS_N,0.9982,0.0829,0.2243,0.9879,0.2243
ROCPOINTS_N,0.9983,0.0829,0.2242,0.9879,0.2242
ROCPOINTS_N,0.9983,0.0829,0.2242,0.9879,0.2242
ROCPOINTS_N,0.9983,0.0829,0.2240,0.9879,0.2240
ROCPOINTS_N,0.9983,0.0829,0.2240,0.9879,0.2240
ROCPOINTS_N,0.9983,0.0829,0.2239,0.9879,0.2239
ROCPOINTS_N,0.9983,0.0829,0.2239,0.9879,0.2239
ROCPOINTS_N,0.9984,0.0829,0.2230,0.9879,0.2230
ROCPOINTS_N,0.9984,0.0829,0.2230,0.9879,0.2230
ROCPOINTS_N,0.9985,0.0829,0.2229,0.9879,0.2229
ROCPOINTS_N,0.9985,0.0829,0.2229,0.9879,0.2229
ROCPOINTS_N,0.9985,0.0829,0.2228,0.9878,0.2228
ROCPOINTS_N,0.9986,0.0829,0.2228,0.9878,0.2228
ROCPOINTS_N,0.9987,0.0829,0.2226,0.9878,0.2226
ROCPOINTS_N,0.9987,0.0829,0.2226,0.9878,0.2226
ROCPOINTS_N,0.9987,0.0829,0.2225,0.9878,0.2225
ROCPOINTS_N,0.9988,0.0829,0.2225,0.9878,0.2225
ROCPOINTS_N,0.9988,0.0829,0.2224,0.9878,0.2224
ROCPOINTS_N,0.9988,0.0829,0.2223,0.9878,0.2223
ROCPOINTS_N,0.9988,0.0829,0.2222,0.9878,0.2222
ROCPOINTS_N,0.9988,0.0829,0.2222,0.9878,0.2222
ROCPOINTS_N,0.9989,0.0829,0.2221,0.9878,0.2221
ROCPOINTS_N,0.9989,0.0829,0.2221,0.9878,0.2221
ROCPOINTS_N,0.9989,0.0829,0.2217,0.9878,0.2217
ROCPOINTS_N,0.9989,0.0829,0.2216,0.9878,0.2216
ROCPOINTS_N,0.9989,0.0829,0.2216,0.9878,0.2216
ROCPOINTS_N,0.9990,0.0829,0.2215,0.9878,0.2215
ROCPOINTS_N,0.9990,0.0829,0.2215,0.9878,0.2215
ROCPOINTS_N,0.9990,0.0829,0.2214,0.9878,0.2214
ROCPOINTS_N,0.9990,0.0829,0.2214,0.9878,0.2214
ROCPOINTS_N,0.9990,0.0811,0.2214,0.9880,0.2214
ROCPOINTS_N,0.9991,0.0811,0.2213,0.9880,0.2213
ROCPOINTS_N,0.9991,0.0811,0.2212,0.9880,0.2212
ROCPOINTS_N,0.9991,0.0811,0.2212,0.9880,0.2212
ROCPOINTS_N,0.9991,0.0811,0.2211,0.9880,0.2211
ROCPOINTS_N,0.9991,0.0811,0.2211,0.9880,0.2211
ROCPOINTS_N,0.9992,0.0811,0.2210,0.9880,0.2210
ROCPOINTS_N,0.9992,0.0811,0.2205,0.9880,0.2205
ROCPOINTS_N,0.9993,0.0811,0.2204,0.9880,0.2204
ROCPOINTS_N,0.9993,0.0811,0.2204,0.9880,0.2204
ROCPOINTS_N,0.9993,0.0811,0.2203,0.9880,0.2203
ROCPOINTS_N,0.9993,0.0811,0.2202,0.9880,0.2202
ROCPOINTS_N,0.9994,0.0811,0.2201,0.9880,0.2201
ROCPOINTS_N,0.9994,0.0811,0.2200,0.9880,0.2200
ROCPOINTS_N,0.9994,0.0811,0.2200,0.9880,0.2200
ROCPOINTS_N,0.9994,0.0811,0.2199,0.9879,0.2199
ROCPOINTS_N,0.9994,0.0811,0.2198,0.9879,0.2198
ROCPOINTS_N,0.9995,0.0811,0.2197,0.9879,0.2197
ROCPOINTS_N,0.9995,0.0811,0.2197,0.9879,0.2197
ROCPOINTS_N,0.9995,0.0811,0.2196,0.9879,0.2196
ROCPOINTS_N,0.9995,0.0811,0.2195,0.9879,0.2195
ROCPOINTS_N,0.9995,0.0811,0.2195,0.9879,0.2195
ROCPOINTS_N,0.9995,0.0811,0.2194,0.9879,0.2194
ROCPOINTS_N,0.9995,0.0811,0.2193,0.9879,0.2193
ROCPOINTS_N,0.9996,0.0811,0.2193,0.9879,0.2193
ROCPOINTS_N,0.9996,0.0811,0.2192,0.9879,0.2192
ROCPOINTS_N,0.9996,0.0811,0.2191,0.9879,0.2191
ROCPOINTS_N,0.9996,0.0811,0.2191,0.9879,0.2191
ROCPOINTS_N,0.9996,0.0811,0.2190,0.9879,0.2190
ROCPOINTS_N,0.9996,0.0811,0.2190,0.9879,0.2190
ROCPOINTS_N,0.9996,0.0811,0.2189,0.9879,0.2189
ROCPOINTS_N,0.9996,0.0811,0.2188,0.9879,0.2188
ROCPOINTS_N,0.9996,0.0811,0.2188,0.9879,0.2188
ROCPOINTS_N,0.9996,0.0811,0.2187,0.9879,0.2187
ROCPOINTS_N,0.9996,0.0811,0.2187,0.9879,0.2187
ROCPOINTS_N,0.9997,0.0811,0.2186,0.9879,0.2186
ROCPOINTS_N,0.9997,0.0811,0.2186,0.9879,0.2186
ROCPOINTS_N,0.9997,0.0811,0.2185,0.9879,0.2185
ROCPOINTS_N,0.9997,0.0811,0.2184,0.9879,0.2184
ROCPOINTS_N,0.9997,0.0811,0.2184,0.9879,0.2184
ROCPOINTS_N,0.9997,0.0811,0.2183,0.9879,0.2183
ROCPOINTS_N,0.9997,0.0811,0.2182,0.9879,0.2182
ROCPOINTS_N,0.9997,0.0811,0.2181,0.9879,0.2181
ROCPOINTS_N,0.9997,0.0811,0.2179,0.9878,0.2179
ROCPOINTS_N,0.9997,0.0811,0.2179,0.9878,0.2179
ROCPOINTS_N,0.9997,0.0811,0.2178,0.9878,0.2178
ROCPOINTS_N,0.9997,0.0811,0.2177,0.9878,0.2177
ROCPOINTS_N,0.9997,0.0811,0.2177,0.9878,0.2177
ROCPOINTS_N,0.9997,0.0811,0.2176,0.9878,0.2176
ROCPOINTS_N,0.9997,0.0811,0.2175,0.9878,0.2175
ROCPOINTS_N,0.9998,0.0811,0.2174,0.9878,0.2174
ROCPOINTS_N,0.9998,0.0811,0.2174,0.9878,0.2174
ROCPOINTS_N,0.9998,0.0811,0.2173,0.9878,0.2173
ROCPOINTS_N,0.9998,0.0811,0.2173,0.9878,0.2173
ROCPOINTS_N,0.9998,0.0811,0.2172,0.9878,0.2172
ROCPOINTS_N,0.9998,0.0811,0.2172,0.9878,0.2172
ROCPOINTS_N,0.9998,0.0811,0.2171,0.9878,0.2171
ROCPOINTS_N,0.9998,0.0811,0.2170,0.9878,0.2170
ROCPOINTS_N,0.9999,0.0811,0.2170,0.9878,0.2170
ROCPOINTS_N,0.9999,0.0811,0.2169,0.9878,0.2169
ROCPOINTS_N,0.9999,0.0811,0.2169,0.9878,0.2169
ROCPOINTS_N,0.9999,0.0811,0.2168,0.9878,0.2168
ROCPOINTS_N,0.9999,0.0811,0.2167,0.9878,0.2167
ROCPOINTS_N,0.9999,0.0811,0.2166,0.9878,0.2166
ROCPOINTS_N,0.9999,0.0811,0.2166,0.9878,0.2166
ROCPOINTS_N,0.9999,0.0811,0.2165,0.9878,0.2165
ROCPOINTS_N,0.9999,0.0811,0.2164,0.9878,0.2164
ROCPOINTS_N,0.9999,0.0794,0.2163,0.9880,0.2163
ROCPOINTS_N,0.9999,0.0794,0.2162,0.9880,0.2162
ROCPOINTS_N,0.9999,0.0794,0.2162,0.9880,0.2162
ROCPOINTS_N,0.9999,0.0794,0.2161,0.9880,0.2161
ROCPOINTS_N,0.9999,0.0794,0.2160,0.9880,0.2160
ROCPOINTS_N,0.9999,0.0794,0.2160,0.9880,0.2160
ROCPOINTS_N,0.9999,0.0794,0.2159,0.9880,0.2159
ROCPOINTS_N,0.9999,0.0794,0.2159,0.9880,0.2159
ROCPOINTS_N,1.0000,0.0776,0.2159,0.9883,0.2159
ROCPOINTS_N,1.0000,0.0776,0.2158,0.9883,0.2158
ROCPOINTS_N,1.0000,0.0776,0.2158,0.9882,0.2158
ROCPOINTS_N,1.0000,0.0776,0.2157,0.9882,0.2157
ROCPOINTS_N,1.0000,0.0776,0.2156,0.9882,0.2156
ROCPOINTS_N,1.0000,0.0776,0.2156,0.9882,0.2156
ROCPOINTS_N,1.0000,0.0776,0.2155,0.9882,0.2155
ROCPOINTS_N,1.0000,0.0776,0.2155,0.9882,0.2155
ROCPOINTS_N,1.0000,0.0776,0.2154,0.9882,0.2154
ROCPOINTS_N,1.0000,0.0000,0.0000,0.0000,0.0000
ROCPOINTS_O,0.0000,1.0000,1.0000,0.0237,1.0000
ROCPOINTS_O,0.0000,0.7129,0.8833,0.0292,0.8833
ROCPOINTS_O,0.0000,0.7128,0.8833,0.0292,0.8833
ROCPOINTS_O,0.0000,0.7128,0.8833,0.0292,0.8833
ROCPOINTS_O,0.0000,0.7127,0.8833,0.0292,0.8833
ROCPOINTS_O,0.0000,0.7127,0.8833,0.0292,0.8833
ROCPOINTS_O,0.0000,0.7126,0.8833,0.0292,0.8833
ROCPOINTS_O,0.0000,0.7125,0.8833,0.0292,0.8833
ROCPOINTS_O,0.0000,0.7125,0.8833,0.0292,0.8833
ROCPOINTS_O,0.0000,0.7124,0.8833,0.0292,0.8833
ROCPOINTS_O,0.0000,0.7124,0.8833,0.0292,0.8833
ROCPOINTS_O,0.0000,0.7123,0.8833,0.0292,0.8833
ROCPOINTS_O,0.0000,0.7122,0.8833,0.0292,0.8833
ROCPOINTS_O,0.0000,0.7121,0.8810,0.0292,0.8810
ROCPOINTS_O,0.0000,0.7121,0.8810,0.0292,0.8810
ROCPOINTS_O,0.0000,0.7120,0.8810,0.0292,0.8810
ROCPOINTS_O,0.0001,0.7120,0.8810,0.0292,0.8810
ROCPOINTS_O,0.0001,0.7119,0.8810,0.0292,0.8810
ROCPOINTS_O,0.0001,0.7118,0.8810,0.0292,0.8810
ROCPOINTS_O,0.0001,0.7118,0.8810,0.0292,0.8810
ROCPOINTS_O,0.0001,0.7117,0.8810,0.0292,0.8810
ROCPOINTS_O,0.0001,0.7117,0.8810,0.0292,0.8810
ROCPOINTS_O,0.0001,0.7116,0.8810,0.0292,0.8810
ROCPOINTS_O,0.0001,0.7116,0.8810,0.0292,0.8810
ROCPOINTS_O,0.0001,0.7115,0.8810,0.0292,0.8810
ROCPOINTS_O,0.0001,0.7114,0.8810,0.0292,0.8810
ROCPOINTS_O,0.0001,0.7114,0.8810,0.0292,0.8810
ROCPOINTS_O,0.0001,0.7113,0.8810,0.0292,0.8810
ROCPOINTS_O,0.0001,0.7113,0.8810,0.0292,0.8810
ROCPOINTS_O,0.0002,0.7112,0.8810,0.0292,0.8810
ROCPOINTS_O,0.0002,0.7111,0.8810,0.0292,0.8810
ROCPOINTS_O,0.0002,0.7111,0.8810,0.0292,0.8810
ROCPOINTS_O,0.0002,0.7110,0.8810,0.0292,0.8810
ROCPOINTS_O,0.0002,0.7110,0.8810,0.0292,0.8810
ROCPOINTS_O,0.0002,0.7109,0.8810,0.0292,0.8810
ROCPOINTS_O,0.0002,0.7109,0.8810,0.0292,0.8810
ROCPOINTS_O,0.0002,0.7107,0.8810,0.0292,0.8810
ROCPOINTS_O,0.0002,0.7107,0.8810,0.0292,0.8810
ROCPOINTS_O,0.0002,0.7106,0.8810,0.0292,0.8810
ROCPOINTS_O,0.0002,0.7106,0.8810,0.0292,0.8810
ROCPOINTS_O,0.0003,0.7105,0.8810,0.0292,0.8810
ROCPOINTS_O,0.0003,0.7105,0.8810,0.0292,0.8810
ROCPOINTS_O,0.0003,0.7104,0.8810,0.0292,0.8810
ROCPOINTS_O,0.0003,0.7103,0.8810,0.0292,0.8810
ROCPOINTS_O,0.0003,0.7103,0.8810,0.0292,0.8810
ROCPOINTS_O,0.0003,0.7102,0.8810,0.0292,0.8810
ROCPOINTS_O,0.0003,0.7101,0.8810,0.0292,0.8810
ROCPOINTS_O,0.0003,0.7100,0.8810,0.0292,0.8810
ROCPOINTS_O,0.0003,0.7100,0.8810,0.0292,0.8810
ROCPOINTS_O,0.0003,0.7099,0.8810,0.0293,0.8810
ROCPOINTS_O,0.0004,0.7099,0.8810,0.0293,0.8810
ROCPOINTS_O,0.0004,0.7098,0.8810,0.0293,0.8810
ROCPOINTS_O,0.0004,0.7098,0.8810,0.0293,0.8810
ROCPOINTS_O,0.0004,0.7097,0.8810,0.0293,0.8810
ROCPOINTS_O,0.0004,0.7096,0.8810,0.0293,0.8810
ROCPOINTS_O,0.0004,0.7096,0.8810,0.0293,0.8810
ROCPOINTS_O,0.0005,0.7095,0.8810,0.0293,0.8810
ROCPOINTS_O,0.0005,0.7095,0.8810,0.0293,0.8810
ROCPOINTS_O,0.0005,0.7094,0.8810,0.0293,0.8810
ROCPOINTS_O,0.0005,0.7094,0.8810,0.0293,0.8810
ROCPOINTS_O,0.0005,0.7093,0.8810,0.0293,0.8810
ROCPOINTS_O,0.0005,0.7092,0.8810,0.0293,0.8810
ROCPOINTS_O,0.0005,0.7092,0.8810,0.0293,0.8810
ROCPOINTS_O,0.0005,0.7091,0.8810,0.0293,0.8810
ROCPOINTS_O,0.0006,0.7091,0.8810,0.0293,0.8810
ROCPOINTS_O,0.0006,0.7090,0.8810,0.0293,0.8810
ROCPOINTS_O,0.0006,0.7089,0.8810,0.0293,0.8810
ROCPOINTS_O,0.0006,0.7088,0.8810,0.0293,0.8810
ROCPOINTS_O,0.0006,0.7088,0.8810,0.0293,0.8810
ROCPOINTS_O,0.0006,0.7087,0.8810,0.0293,0.8810
ROCPOINTS_O,0.0006,0.7087,0.8810,0.0293,0.8810
ROCPOINTS_O,0.0007,0.7086,0.8810,0.0293,0.8810
ROCPOINTS_O,0.0007,0.7085,0.8810,0.0293,0.8810
ROCPOINTS_O,0.0008,0.7084,0.8810,0.0293,0.8810
ROCPOINTS_O,0.0008,0.7084,0.8810,0.0293,0.8810
ROCPOINTS_O,0.0008,0.7083,0.8810,0.0293,0.8810
ROCPOINTS_O,0.0008,0.7083,0.8810,0.0293,0.8810
ROCPOINTS_O,0.0009,0.7079,0.8810,0.0293,0.8810
ROCPOINTS_O,0.0009,0.7079,0.8810,0.0293,0.8810
ROCPOINTS_O,0.0010,0.7078,0.8810,0.0293,0.8810
ROCPOINTS_O,0.0010,0.7077,0.8810,0.0293,0.8810
ROCPOINTS_O,0.0010,0.7077,0.8786,0.0293,0.8786
ROCPOINTS_O,0.0010,0.7077,0.8762,0.0292,0.8762
ROCPOINTS_O,0.0010,0.7077,0.8762,0.0292,0.8762
ROCPOINTS_O,0.0010,0.7076,0.8762,0.0292,0.8762
ROCPOINTS_O,0.0011,0.7076,0.8762,0.0292,0.8762
ROCPOINTS_O,0.0011,0.7075,0.8762,0.0292,0.8762
ROCPOINTS_O,0.0011,0.7074,0.8762,0.0292,0.8762
ROCPOINTS_O,0.0011,0.7074,0.8762,0.0292,0.8762
ROCPOINTS_O,0.0011,0.7072,0.8762,0.0292,0.8762
ROCPOINTS_O,0.0011,0.7070,0.8762,0.0292,0.8762
ROCPOINTS_O,0.0012,0.7069,0.8762,0.0292,0.8762
ROCPOINTS_O,0.0012,0.7069,0.8762,0.0292,0.8762
ROCPOINTS_O,0.0013,0.7068,0.8762,0.0292,0.8762
ROCPOINTS_O,0.0013,0.7066,0.8762,0.0292,0.8762
ROCPOINTS_O,0.0013,0.7066,0.8762,0.0292,0.8762
ROCPOINTS_O,0.0013,0.7065,0.8762,0.0292,0.8762
ROCPOINTS_O,0.0013,0.7064,0.8762,0.0292,0.8762
ROCPOINTS_O,0.0014,0.7063,0.8762,0.0292,0.8762
ROCPOINTS_O,0.0014,0.7063,0.8762,0.0292,0.8762
ROCPOINTS_O,0.0015,0.7062,0.8762,0.0292,0.8762
ROCPOINTS_O,0.0016,0.7061,0.8762,0.0293,0.8762
ROCPOINTS_O,0.0016,0.7061,0.8762,0.0293,0.8762
ROCPOINTS_O,0.0017,0.7060,0.8762,0.0293,0.8762
ROCPOINTS_O,0.0017,0.7059,0.8762,0.0293,0.8762
ROCPOINTS_O,0.0017,0.7050,0.8762,0.0293,0.8762
ROCPOINTS_O,0.0017,0.7050,0.8762,0.0293,0.8762
ROCPOINTS_O,0.0017,0.7049,0.8762,0.0293,0.8762
ROCPOINTS_O,0.0017,0.7048,0.8762,0.0293,0.8762
ROCPOINTS_O,0.0018,0.7048,0.8762,0.0293,0.8762
ROCPOINTS_O,0.0019,0.7047,0.8762,0.0293,0.8762
ROCPOINTS_O,0.0020,0.7047,0.8762,0.0293,0.8762
ROCPOINTS_O,0.0020,0.7046,0.8762,0.0293,0.8762
ROCPOINTS_O,0.0021,0.7046,0.8762,0.0293,0.8762
ROCPOINTS_O,0.0022,0.7045,0.8762,0.0293,0.8762
ROCPOINTS_O,0.0022,0.7043,0.8762,0.0293,0.8762
ROCPOINTS_O,0.0023,0.7043,0.8762,0.0293,0.8762
ROCPOINTS_O,0.0023,0.7042,0.8762,0.0293,0.8762
ROCPOINTS_O,0.0023,0.7042,0.8762,0.0293,0.8762
ROCPOINTS_O,0.0024,0.7041,0.8762,0.0293,0.8762
ROCPOINTS_O,0.0024,0.7040,0.8762,0.0293,0.8762
ROCPOINTS_O,0.0025,0.7040,0.8762,0.0293,0.8762
ROCPOINTS_O,0.0027,0.7039,0.8762,0.0293,0.8762
ROCPOINTS_O,0.0027,0.7038,0.8762,0.0293,0.8762
ROCPOINTS_O,0.0027,0.7037,0.8762,0.0293,0.8762
ROCPOINTS_O,0.0028,0.7037,0.8762,0.0293,0.8762
ROCPOINTS_O,0.0030,0.7036,0.8762,0.0294,0.8762
ROCPOINTS_O,0.0030,0.7036,0.8762,0.0294,0.8762
ROCPOINTS_O,0.0031,0.7035,0.8762,0.0294,0.8762
ROCPOINTS_O,0.0031,0.7035,0.8762,0.0294,0.8762
ROCPOINTS_O,0.0031,0.7034,0.8762,0.0294,0.8762
ROCPOINTS_O,0.0033,0.7033,0.8762,0.0294,0.8762
ROCPOINTS_O,0.0033,0.7033,0.8762,0.0294,0.8762
ROCPOINTS_O,0.0033,0.7032,0.8762,0.0294,0.8762
ROCPOINTS_O,0.0033,0.7029,0.8762,0.0294,0.8762
ROCPOINTS_O,0.0033,0.5987,0.8286,0.0325,0.8286
ROCPOINTS_O,0.0034,0.5986,0.8286,0.0325,0.8286
ROCPOINTS_O,0.0034,0.5985,0.8286,0.0325,0.8286
ROCPOINTS_O,0.0034,0.5985,0.8286,0.0325,0.8286
ROCPOINTS_O,0.0035,0.5984,0.8286,0.0325,0.8286
ROCPOINTS_O,0.0035,0.5983,0.8286,0.0325,0.8286
ROCPOINTS_O,0.0035,0.5982,0.8286,0.0325,0.8286
ROCPOINTS_O,0.0035,0.5982,0.8286,0.0325,0.8286
ROCPOINTS_O,0.0036,0.5981,0.8286,0.0325,0.8286
ROCPOINTS_O,0.0036,0.5981,0.8286,0.0325,0.8286
ROCPOINTS_O,0.0036,0.5980,0.8286,0.0326,0.8286
ROCPOINTS_O,0.0037,0.5979,0.8286,0.0326,0.8286
ROCPOINTS_O,0.0037,0.5979,0.8286,0.0326,0.8286
ROCPOINTS_O,0.0037,0.5978,0.8286,0.0326,0.8286
ROCPOINTS_O,0.0037,0.5978,0.8286,0.0326,0.8286
ROCPOINTS_O,0.0038,0.5977,0.8286,0.0326,0.8286
ROCPOINTS_O,0.0039,0.5961,0.8286,0.0327,0.8286
ROCPOINTS_O,0.0039,0.5960,0.8286,0.0327,0.8286
ROCPOINTS_O,0.0039,0.5959,0.8286,0.0327,0.8286
ROCPOINTS_O,0.0039,0.5959,0.8262,0.0326,0.8262
ROCPOINTS_O,0.0039,0.5958,0.8262,0.0326,0.8262
ROCPOINTS_O,0.0039,0.5948,0.8262,0.0326,0.8262
ROCPOINTS_O,0.0039,0.5946,0.8262,0.0326,0.8262
ROCPOINTS_O,0.0039,0.5930,0.8262,0.0327,0.8262
ROCPOINTS_O,0.0039,0.5913,0.8262,0.0328,0.8262
ROCPOINTS_O,0.0040,0.5896,0.8262,0.0329,0.8262
ROCPOINTS_O,0.0040,0.5896,0.8262,0.0329,0.8262
ROCPOINTS_O,0.0041,0.5895,0.8262,0.0329,0.8262
ROCPOINTS_O,0.0041,0.5894,0.8262,0.0329,0.8262
ROCPOINTS_O,0.0041,0.5894,0.8262,0.0329,0.8262
ROCPOINTS_O,0.0041,0.5875,0.8262,0.0330,0.8262
ROCPOINTS_O,0.0042,0.5875,0.8262,0.0330,0.8262
ROCPOINTS_O,0.0042,0.5872,0.8262,0.0330,0.8262
ROCPOINTS_O,0.0042,0.5855,0.8262,0.0331,0.8262
ROCPOINTS_O,0.0043,0.5835,0.8262,0.0332,0.8262
ROCPOINTS_O,0.0043,0.5834,0.8262,0.0332,0.8262
ROCPOINTS_O,0.0044,0.5822,0.8262,0.0333,0.8262
ROCPOINTS_O,0.0044,0.5820,0.8262,0.0333,0.8262
ROCPOINTS_O,0.0045,0.5818,0.8262,0.0333,0.8262
ROCPOINTS_O,0.0045,0.5817,0.8262,0.0333,0.8262
ROCPOINTS_O,0.0045,0.5816,0.8262,0.0333,0.8262
ROCPOINTS_O,0.0047,0.5816,0.8262,0.0333,0.8262
ROCPOINTS_O,0.0047,0.5815,0.8262,0.0333,0.8262
ROCPOINTS_O,0.0047,0.5815,0.8262,0.0334,0.8262
ROCPOINTS_O,0.0048,0.5814,0.8262,0.0334,0.8262
ROCPOINTS_O,0.0048,0.5813,0.8262,0.0334,0.8262
ROCPOINTS_O,0.0049,0.5813,0.8262,0.0334,0.8262
ROCPOINTS_O,0.0050,0.5812,0.8262,0.0334,0.8262
ROCPOINTS_O,0.0050,0.5811,0.8262,0.0334,0.8262
ROCPOINTS_O,0.0051,0.5811,0.8262,0.0334,0.8262
ROCPOINTS_O,0.0052,0.5810,0.8262,0.0334,0.8262
ROCPOINTS_O,0.0052,0.5809,0.8262,0.0334,0.8262
ROCPOINTS_O,0.0053,0.5809,0.8262,0.0334,0.8262
ROCPOINTS_O,0.0053,0.5808,0.8262,0.0334,0.8262
ROCPOINTS_O,0.0053,0.5808,0.8262,0.0334,0.8262
ROCPOINTS_O,0.0056,0.5807,0.8262,0.0334,0.8262
ROCPOINTS_O,0.0058,0.5806,0.8262,0.0334,0.8262
ROCPOINTS_O,0.0058,0.5805,0.8262,0.0334,0.8262
ROCPOINTS_O,0.0058,0.5805,0.8262,0.0334,0.8262
ROCPOINTS_O,0.0059,0.5804,0.8262,0.0334,0.8262
ROCPOINTS_O,0.0060,0.5804,0.8262,0.0334,0.8262
ROCPOINTS_O,0.0061,0.5803,0.8262,0.0334,0.8262
ROCPOINTS_O,0.0061,0.5794,0.8262,0.0335,0.8262
ROCPOINTS_O,0.0062,0.5783,0.8262,0.0335,0.8262
ROCPOINTS_O,0.0063,0.5783,0.8262,0.0335,0.8262
ROCPOINTS_O,0.0063,0.5782,0.8262,0.0335,0.8262
ROCPOINTS_O,0.0064,0.5782,0.8262,0.0335,0.8262
ROCPOINTS_O,0.0064,0.5781,0.8262,0.0335,0.8262
ROCPOINTS_O,0.0064,0.5776,0.8262,0.0336,0.8262
ROCPOINTS_O,0.0064,0.5776,0.8262,0.0336,0.8262
ROCPOINTS_O,0.0065,0.5775,0.8262,0.0336,0.8262
ROCPOINTS_O,0.0066,0.5775,0.8262,0.0336,0.8262
ROCPOINTS_O,0.0066,0.5764,0.8262,0.0336,0.8262
ROCPOINTS_O,0.0066,0.5755,0.8262,0.0337,0.8262
ROCPOINTS_O,0.0067,0.5749,0.8262,0.0337,0.8262
ROCPOINTS_O,0.0067,0.5748,0.8262,0.0337,0.8262
ROCPOINTS_O,0.0067,0.5008,0.8000,0.0373,0.8000
ROCPOINTS_O,0.0067,0.5006,0.8000,0.0374,0.8000
ROCPOINTS_O,0.0067,0.5006,0.8000,0.0374,0.8000
ROCPOINTS_O,0.0067,0.5005,0.8000,0.0374,0.8000
ROCPOINTS_O,0.0068,0.4994,0.8000,0.0374,0.8000
ROCPOINTS_O,0.0069,0.4993,0.8000,0.0374,0.8000
ROCPOINTS_O,0.0069,0.4992,0.8000,0.0375,0.8000
ROCPOINTS_O,0.0069,0.4992,0.8000,0.0375,0.8000
ROCPOINTS_O,0.0069,0.4991,0.8000,0.0375,0.8000
ROCPOINTS_O,0.0069,0.4991,0.8000,0.0375,0.8000
ROCPOINTS_O,0.0070,0.4990,0.8000,0.0375,0.8000
ROCPOINTS_O,0.0070,0.4990,0.8000,0.0375,0.8000
ROCPOINTS_O,0.0070,0.4979,0.8000,0.0376,0.8000
ROCPOINTS_O,0.0070,0.4979,0.8000,0.0376,0.8000
ROCPOINTS_O,0.0071,0.4978,0.8000,0.0376,0.8000
ROCPOINTS_O,0.0072,0.4977,0.8000,0.0376,0.8000
ROCPOINTS_O,0.0072,0.4977,0.8000,0.0376,0.8000
ROCPOINTS_O,0.0072,0.4966,0.8000,0.0376,0.8000
ROCPOINTS_O,0.0072,0.4965,0.8000,0.0377,0.8000
ROCPOINTS_O,0.0073,0.4964,0.8000,0.0377,0.8000
ROCPOINTS_O,0.0073,0.4964,0.8000,0.0377,0.8000
ROCPOINTS_O,0.0074,0.4963,0.8000,0.0377,0.8000
ROCPOINTS_O,0.0074,0.4962,0.8000,0.0377,0.8000
ROCPOINTS_O,0.0074,0.4962,0.8000,0.0377,0.8000
ROCPOINTS_O,0.0074,0.4961,0.8000,0.0377,0.8000
ROCPOINTS_O,0.0075,0.4961,0.8000,0.0377,0.8000
ROCPOINTS_O,0.0078,0.4960,0.8000,0.0377,0.8000
ROCPOINTS_O,0.0079,0.4960,0.8000,0.0377,0.8000
ROCPOINTS_O,0.0080,0.4959,0.8000,0.0377,0.8000
ROCPOINTS_O,0.0080,0.4958,0.8000,0.0377,0.8000
ROCPOINTS_O,0.0080,0.4957,0.8000,0.0377,0.8000
ROCPOINTS_O,0.0083,0.4957,0.8000,0.0377,0.8000
ROCPOINTS_O,0.0083,0.4956,0.8000,0.0377,0.8000
ROCPOINTS_O,0.0084,0.4951,0.8000,0.0378,0.8000
ROCPOINTS_O,0.0084,0.4950,0.8000,0.0378,0.8000
ROCPOINTS_O,0.0085,0.4950,0.8000,0.0378,0.8000
ROCPOINTS_O,0.0085,0.4949,0.8000,0.0378,0.8000
ROCPOINTS_O,0.0086,0.4949,0.8000,0.0378,0.8000
ROCPOINTS_O,0.0088,0.4948,0.8000,0.0378,0.8000
ROCPOINTS_O,0.0088,0.4947,0.8000,0.0378,0.8000
ROCPOINTS_O,0.0088,0.4947,0.8000,0.0378,0.8000
ROCPOINTS_O,0.0088,0.4946,0.8000,0.0378,0.8000
ROCPOINTS_O,0.0089,0.4946,0.8000,0.0378,0.8000
ROCPOINTS_O,0.0091,0.4945,0.7976,0.0377,0.7976
ROCPOINTS_O,0.0092,0.4944,0.7976,0.0377,0.7976
ROCPOINTS_O,0.0095,0.4944,0.7976,0.0377,0.7976
ROCPOINTS_O,0.0096,0.4943,0.7976,0.0377,0.7976
ROCPOINTS_O,0.0096,0.4943,0.7976,0.0377,0.7976
ROCPOINTS_O,0.0096,0.4942,0.7976,0.0377,0.7976
ROCPOINTS_O,0.0097,0.4942,0.7976,0.0377,0.7976
ROCPOINTS_O,0.0098,0.4941,0.7976,0.0377,0.7976
ROCPOINTS_O,0.0100,0.4940,0.7976,0.0377,0.7976
ROCPOINTS_O,0.0100,0.4324,0.7738,0.0417,0.7738
ROCPOINTS_O,0.0100,0.4322,0.7738,0.0417,0.7738
ROCPOINTS_O,0.0103,0.4321,0.7738,0.0417,0.7738
ROCPOINTS_O,0.0104,0.4321,0.7738,0.0417,0.7738
ROCPOINTS_O,0.0104,0.4320,0.7738,0.0417,0.7738
ROCPOINTS_O,0.0105,0.4319,0.7738,0.0417,0.7738
ROCPOINTS_O,0.0105,0.4319,0.7738,0.0417,0.7738
ROCPOINTS_O,0.0107,0.4318,0.7738,0.0417,0.7738
ROCPOINTS_O,0.0107,0.4317,0.7738,0.0417,0.7738
ROCPOINTS_O,0.0108,0.4317,0.7738,0.0417,0.7738
ROCPOINTS_O,0.0110,0.4315,0.7738,0.0417,0.7738
ROCPOINTS_O,0.0111,0.4314,0.7738,0.0417,0.7738
ROCPOINTS_O,0.0114,0.4313,0.7738,0.0417,0.7738
ROCPOINTS_O,0.0114,0.4313,0.7738,0.0418,0.7738
ROCPOINTS_O,0.0115,0.4312,0.7738,0.0418,0.7738
ROCPOINTS_O,0.0117,0.4311,0.7738,0.0418,0.7738
ROCPOINTS_O,0.0119,0.4309,0.7738,0.0418,0.7738
ROCPOINTS_O,0.0119,0.4308,0.7738,0.0418,0.7738
ROCPOINTS_O,0.0120,0.4307,0.7738,0.0418,0.7738
ROCPOINTS_O,0.0121,0.4307,0.7738,0.0418,0.7738
ROCPOINTS_O,0.0123,0.4306,0.7738,0.0418,0.7738
ROCPOINTS_O,0.0123,0.4306,0.7738,0.0418,0.7738
ROCPOINTS_O,0.0124,0.4305,0.7738,0.0418,0.7738
ROCPOINTS_O,0.0124,0.4304,0.7738,0.0418,0.7738
ROCPOINTS_O,0.0125,0.4304,0.7738,0.0418,0.7738
ROCPOINTS_O,0.0126,0.4303,0.7738,0.0418,0.7738
ROCPOINTS_O,0.0126,0.4303,0.7738,0.0418,0.7738
ROCPOINTS_O,0.0127,0.4302,0.7738,0.0418,0.7738
ROCPOINTS_O,0.0127,0.4302,0.7738,0.0419,0.7738
ROCPOINTS_O,0.0130,0.4301,0.7738,0.0419,0.7738
ROCPOINTS_O,0.0131,0.4300,0.7738,0.0419,0.7738
ROCPOINTS_O,0.0131,0.4300,0.7738,0.0419,0.7738
ROCPOINTS_O,0.0133,0.4299,0.7738,0.0419,0.7738
ROCPOINTS_O,0.0134,0.3799,0.7286,0.0445,0.7286
ROCPOINTS_O,0.0136,0.3798,0.7286,0.0445,0.7286
ROCPOINTS_O,0.0138,0.3797,0.7286,0.0445,0.7286
ROCPOINTS_O,0.0138,0.3797,0.7286,0.0445,0.7286
ROCPOINTS_O,0.0139,0.3796,0.7286,0.0445,0.7286
ROCPOINTS_O,0.0139,0.3796,0.7262,0.0444,0.7262
ROCPOINTS_O,0.0142,0.3795,0.7262,0.0444,0.7262
ROCPOINTS_O,0.0143,0.3795,0.7262,0.0444,0.7262
ROCPOINTS_O,0.0144,0.3794,0.7262,0.0444,0.7262
ROCPOINTS_O,0.0144,0.3793,0.7262,0.0444,0.7262
ROCPOINTS_O,0.0147,0.3792,0.7262,0.0444,0.7262
ROCPOINTS_O,0.0150,0.3790,0.7262,0.0445,0.7262
ROCPOINTS_O,0.0156,0.3786,0.7262,0.0445,0.7262
ROCPOINTS_O,0.0158,0.3785,0.7262,0.0445,0.7262
ROCPOINTS_O,0.0158,0.3785,0.7262,0.0445,0.7262
ROCPOINTS_O,0.0158,0.3784,0.7262,0.0445,0.7262
ROCPOINTS_O,0.0161,0.3784,0.7262,0.0445,0.7262
ROCPOINTS_O,0.0161,0.3783,0.7262,0.0445,0.7262
ROCPOINTS_O,0.0162,0.3782,0.7262,0.0445,0.7262
ROCPOINTS_O,0.0163,0.3782,0.7262,0.0446,0.7262
ROCPOINTS_O,0.0163,0.3781,0.7262,0.0446,0.7262
ROCPOINTS_O,0.0167,0.3781,0.7262,0.0446,0.7262
ROCPOINTS_O,0.0167,0.3351,0.6952,0.0480,0.6952
ROCPOINTS_O,0.0167,0.3350,0.6952,0.0480,0.6952
ROCPOINTS_O,0.0172,0.3350,0.6952,0.0480,0.6952
ROCPOINTS_O,0.0173,0.3349,0.6952,0.0480,0.6952
ROCPOINTS_O,0.0174,0.3349,0.6952,0.0480,0.6952
ROCPOINTS_O,0.0174,0.3348,0.6952,0.0480,0.6952
ROCPOINTS_O,0.0175,0.3348,0.6952,0.0480,0.6952
ROCPOINTS_O,0.0175,0.3347,0.6952,0.0480,0.6952
ROCPOINTS_O,0.0175,0.3346,0.6952,0.0480,0.6952
ROCPOINTS_O,0.0176,0.3345,0.6952,0.0480,0.6952
ROCPOINTS_O,0.0178,0.3345,0.6952,0.0481,0.6952
ROCPOINTS_O,0.0178,0.3344,0.6952,0.0481,0.6952
ROCPOINTS_O,0.0180,0.3343,0.6952,0.0481,0.6952
ROCPOINTS_O,0.0180,0.3342,0.6952,0.0481,0.6952
ROCPOINTS_O,0.0182,0.3341,0.6952,0.0481,0.6952
ROCPOINTS_O,0.0183,0.3341,0.6952,0.0481,0.6952
ROCPOINTS_O,0.0184,0.3338,0.6952,0.0481,0.6952
ROCPOINTS_O,0.0188,0.3338,0.6952,0.0481,0.6952
ROCPOINTS_O,0.0192,0.3337,0.6952,0.0482,0.6952
ROCPOINTS_O,0.0194,0.3337,0.6952,0.0482,0.6952
ROCPOINTS_O,0.0196,0.3336,0.6952,0.0482,0.6952
ROCPOINTS_O,0.0196,0.3335,0.6952,0.0482,0.6952
ROCPOINTS_O,0.0200,0.3335,0.6952,0.0482,0.6952
ROCPOINTS_O,0.0200,0.3334,0.6952,0.0482,0.6952
ROCPOINTS_O,0.0200,0.2985,0.6619,0.0511,0.6619
ROCPOINTS_O,0.0201,0.2985,0.6619,0.0511,0.6619
ROCPOINTS_O,0.0201,0.2984,0.6619,0.0511,0.6619
ROCPOINTS_O,0.0201,0.2983,0.6619,0.0511,0.6619
ROCPOINTS_O,0.0202,0.2983,0.6619,0.0511,0.6619
ROCPOINTS_O,0.0203,0.2982,0.6619,0.0511,0.6619
ROCPOINTS_O,0.0203,0.2982,0.6619,0.0511,0.6619
ROCPOINTS_O,0.0204,0.2981,0.6619,0.0512,0.6619
ROCPOINTS_O,0.0211,0.2980,0.6619,0.0512,0.6619
ROCPOINTS_O,0.0212,0.2980,0.6619,0.0512,0.6619
ROCPOINTS_O,0.0213,0.2979,0.6619,0.0512,0.6619
ROCPOINTS_O,0.0216,0.2979,0.6619,0.0512,0.6619
ROCPOINTS_O,0.0217,0.2978,0.6619,0.0512,0.6619
ROCPOINTS_O,0.0219,0.2976,0.6619,0.0512,0.6619
ROCPOINTS_O,0.0219,0.2975,0.6619,0.0513,0.6619
ROCPOINTS_O,0.0220,0.2975,0.6619,0.0513,0.6619
ROCPOINTS_O,0.0220,0.2974,0.6619,0.0513,0.6619
ROCPOINTS_O,0.0222,0.2974,0.6619,0.0513,0.6619
ROCPOINTS_O,0.0222,0.2973,0.6619,0.0513,0.6619
ROCPOINTS_O,0.0223,0.2971,0.6619,0.0513,0.6619
ROCPOINTS_O,0.0233,0.2970,0.6619,0.0513,0.6619
ROCPOINTS_O,0.0233,0.2653,0.6095,0.0528,0.6095
ROCPOINTS_O,0.0234,0.2653,0.6095,0.0528,0.6095
ROCPOINTS_O,0.0234,0.2652,0.6095,0.0529,0.6095
ROCPOINTS_O,0.0238,0.2651,0.6095,0.0529,0.6095
ROCPOINTS_O,0.0240,0.2651,0.6095,0.0529,0.6095
ROCPOINTS_O,0.0242,0.2650,0.6095,0.0529,0.6095
ROCPOINTS_O,0.0243,0.2650,0.6095,0.0529,0.6095
ROCPOINTS_O,0.0244,0.2649,0.6095,0.0529,0.6095
ROCPOINTS_O,0.0245,0.2648,0.6095,0.0529,0.6095
ROCPOINTS_O,0.0245,0.2647,0.6095,0.0529,0.6095
ROCPOINTS_O,0.0246,0.2647,0.6095,0.0530,0.6095
ROCPOINTS_O,0.0250,0.2646,0.6095,0.0530,0.6095
ROCPOINTS_O,0.0256,0.2645,0.6095,0.0530,0.6095
ROCPOINTS_O,0.0258,0.2643,0.6095,0.0530,0.6095
ROCPOINTS_O,0.0261,0.2643,0.6095,0.0530,0.6095
ROCPOINTS_O,0.0261,0.2642,0.6095,0.0530,0.6095
ROCPOINTS_O,0.0261,0.2642,0.6071,0.0528,0.6071
ROCPOINTS_O,0.0264,0.2642,0.6071,0.0529,0.6071
ROCPOINTS_O,0.0264,0.2641,0.6071,0.0529,0.6071
ROCPOINTS_O,0.0265,0.2640,0.6071,0.0529,0.6071
ROCPOINTS_O,0.0266,0.2640,0.6071,0.0529,0.6071
ROCPOINTS_O,0.0267,0.2639,0.6071,0.0529,0.6071
ROCPOINTS_O,0.0267,0.2639,0.6071,0.0529,0.6071
ROCPOINTS_O,0.0268,0.2361,0.5667,0.0551,0.5667
ROCPOINTS_O,0.0268,0.2361,0.5667,0.0551,0.5667
ROCPOINTS_O,0.0269,0.2360,0.5667,0.0551,0.5667
ROCPOINTS_O,0.0269,0.2360,0.5667,0.0551,0.5667
ROCPOINTS_O,0.0270,0.2359,0.5667,0.0551,0.5667
ROCPOINTS_O,0.0271,0.2358,0.5667,0.0551,0.5667
ROCPOINTS_O,0.0272,0.2357,0.5667,0.0552,0.5667
ROCPOINTS_O,0.0273,0.2357,0.5667,0.0552,0.5667
ROCPOINTS_O,0.0275,0.2356,0.5667,0.0552,0.5667
ROCPOINTS_O,0.0279,0.2355,0.5667,0.0552,0.5667
ROCPOINTS_O,0.0280,0.2355,0.5667,0.0552,0.5667
ROCPOINTS_O,0.0283,0.2354,0.5667,0.0552,0.5667
ROCPOINTS_O,0.0287,0.2353,0.5667,0.0553,0.5667
ROCPOINTS_O,0.0287,0.2352,0.5667,0.0553,0.5667
ROCPOINTS_O,0.0291,0.2350,0.5667,0.0553,0.5667
ROCPOINTS_O,0.0292,0.2347,0.5667,0.0554,0.5667
ROCPOINTS_O,0.0292,0.2346,0.5667,0.0554,0.5667
ROCPOINTS_O,0.0292,0.2346,0.5667,0.0554,0.5667
ROCPOINTS_O,0.0297,0.2345,0.5667,0.0554,0.5667
ROCPOINTS_O,0.0297,0.2342,0.5667,0.0555,0.5667
ROCPOINTS_O,0.0300,0.2342,0.5667,0.0555,0.5667
ROCPOINTS_O,0.0303,0.2116,0.5452,0.0589,0.5452
ROCPOINTS_O,0.0303,0.2112,0.5452,0.0590,0.5452
ROCPOINTS_O,0.0306,0.2110,0.5452,0.0590,0.5452
ROCPOINTS_O,0.0308,0.2107,0.5452,0.0591,0.5452
ROCPOINTS_O,0.0313,0.2107,0.5452,0.0591,0.5452
ROCPOINTS_O,0.0315,0.2106,0.5452,0.0591,0.5452
ROCPOINTS_O,0.0317,0.2105,0.5452,0.0592,0.5452
ROCPOINTS_O,0.0319,0.2104,0.5452,0.0592,0.5452
ROCPOINTS_O,0.0326,0.2103,0.5452,0.0592,0.5452
ROCPOINTS_O,0.0327,0.2103,0.5452,0.0592,0.5452
ROCPOINTS_O,0.0333,0.2102,0.5452,0.0592,0.5452
ROCPOINTS_O,0.0333,0.2102,0.5452,0.0593,0.5452
ROCPOINTS_O,0.0333,0.1917,0.5071,0.0604,0.5071
ROCPOINTS_O,0.0338,0.1917,0.5071,0.0604,0.5071
ROCPOINTS_O,0.0338,0.1916,0.5071,0.0604,0.5071
ROCPOINTS_O,0.0344,0.1915,0.5071,0.0604,0.5071
ROCPOINTS_O,0.0347,0.1915,0.5071,0.0604,0.5071
ROCPOINTS_O,0.0350,0.1914,0.5071,0.0605,0.5071
ROCPOINTS_O,0.0351,0.1911,0.5048,0.0603,0.5048
ROCPOINTS_O,0.0356,0.1911,0.5048,0.0603,0.5048
ROCPOINTS_O,0.0358,0.1910,0.5048,0.0603,0.5048
ROCPOINTS_O,0.0367,0.1910,0.5048,0.0603,0.5048
ROCPOINTS_O,0.0367,0.1728,0.4905,0.0645,0.4905
ROCPOINTS_O,0.0367,0.1728,0.4905,0.0645,0.4905
ROCPOINTS_O,0.0370,0.1727,0.4905,0.0645,0.4905
ROCPOINTS_O,0.0373,0.1726,0.4905,0.0645,0.4905
ROCPOINTS_O,0.0375,0.1726,0.4905,0.0646,0.4905
ROCPOINTS_O,0.0378,0.1725,0.4905,0.0646,0.4905
ROCPOINTS_O,0.0379,0.1725,0.4905,0.0646,0.4905
ROCPOINTS_O,0.0380,0.1724,0.4905,0.0646,0.4905
ROCPOINTS_O,0.0381,0.1724,0.4905,0.0646,0.4905
ROCPOINTS_O,0.0392,0.1723,0.4905,0.0647,0.4905
ROCPOINTS_O,0.0393,0.1722,0.4905,0.0647,0.4905
ROCPOINTS_O,0.0394,0.1722,0.4905,0.0647,0.4905
ROCPOINTS_O,0.0394,0.1721,0.4905,0.0647,0.4905
ROCPOINTS_O,0.0399,0.1721,0.4905,0.0647,0.4905
ROCPOINTS_O,0.0400,0.1720,0.4905,0.0648,0.4905
ROCPOINTS_O,0.0400,0.1719,0.4905,0.0648,0.4905
ROCPOINTS_O,0.0406,0.1548,0.4738,0.0692,0.4738
ROCPOINTS_O,0.0413,0.1547,0.4738,0.0692,0.4738
ROCPOINTS_O,0.0417,0.1546,0.4738,0.0693,0.4738
ROCPOINTS_O,0.0425,0.1545,0.4738,0.0693,0.4738
ROCPOINTS_O,0.0432,0.1545,0.4714,0.0690,0.4714
ROCPOINTS_O,0.0433,0.1544,0.4714,0.0690,0.4714
ROCPOINTS_O,0.0433,0.1544,0.4714,0.0690,0.4714
ROCPOINTS_O,0.0433,0.1397,0.4357,0.0704,0.4357
ROCPOINTS_O,0.0442,0.1396,0.4357,0.0704,0.4357
ROCPOINTS_O,0.0450,0.1396,0.4357,0.0705,0.4357
ROCPOINTS_O,0.0456,0.1395,0.4357,0.0705,0.4357
ROCPOINTS_O,0.0456,0.1394,0.4357,0.0705,0.4357
ROCPOINTS_O,0.0467,0.1393,0.4357,0.0706,0.4357
ROCPOINTS_O,0.0473,0.1267,0.4238,0.0751,0.4238
ROCPOINTS_O,0.0483,0.1267,0.4238,0.0751,0.4238
ROCPOINTS_O,0.0489,0.1266,0.4238,0.0752,0.4238
ROCPOINTS_O,0.0489,0.1266,0.4238,0.0752,0.4238
ROCPOINTS_O,0.0495,0.1265,0.4238,0.0752,0.4238
ROCPOINTS_O,0.0497,0.1264,0.4238,0.0753,0.4238
ROCPOINTS_O,0.0500,0.1263,0.4238,0.0753,0.4238
ROCPOINTS_O,0.0501,0.1142,0.4048,0.0792,0.4048
ROCPOINTS_O,0.0503,0.1141,0.4048,0.0793,0.4048
ROCPOINTS_O,0.0511,0.1139,0.4048,0.0794,0.4048
ROCPOINTS_O,0.0511,0.1138,0.4048,0.0795,0.4048
ROCPOINTS_O,0.0517,0.1138,0.4048,0.0795,0.4048
ROCPOINTS_O,0.0522,0.1137,0.4048,0.0796,0.4048
ROCPOINTS_O,0.0528,0.1136,0.4048,0.0796,0.4048
ROCPOINTS_O,0.0532,0.1136,0.4048,0.0797,0.4048
ROCPOINTS_O,0.0533,0.1135,0.4048,0.0797,0.4048
ROCPOINTS_O,0.0538,0.1031,0.3595,0.0780,0.3595
ROCPOINTS_O,0.0544,0.1031,0.3595,0.0781,0.3595
ROCPOINTS_O,0.0544,0.1030,0.3595,0.0781,0.3595
ROCPOINTS_O,0.0544,0.1030,0.3595,0.0782,0.3595
ROCPOINTS_O,0.0548,0.1029,0.3595,0.0782,0.3595
ROCPOINTS_O,0.0558,0.1027,0.3595,0.0783,0.3595
ROCPOINTS_O,0.0567,0.1027,0.3595,0.0784,0.3595
ROCPOINTS_O,0.0577,0.0941,0.3500,0.0828,0.3500
ROCPOINTS_O,0.0580,0.0939,0.3500,0.0830,0.3500
ROCPOINTS_O,0.0589,0.0938,0.3500,0.0831,0.3500
ROCPOINTS_O,0.0589,0.0938,0.3500,0.0831,0.3500
ROCPOINTS_O,0.0596,0.0935,0.3500,0.0833,0.3500
ROCPOINTS_O,0.0597,0.0934,0.3500,0.0834,0.3500
ROCPOINTS_O,0.0600,0.0934,0.3500,0.0834,0.3500
ROCPOINTS_O,0.0600,0.0854,0.3381,0.0877,0.3381
ROCPOINTS_O,0.0602,0.0853,0.3381,0.0878,0.3381
ROCPOINTS_O,0.0611,0.0853,0.3381,0.0878,0.3381
ROCPOINTS_O,0.0613,0.0852,0.3381,0.0879,0.3381
ROCPOINTS_O,0.0617,0.0852,0.3381,0.0879,0.3381
ROCPOINTS_O,0.0633,0.0851,0.3381,0.0880,0.3381
ROCPOINTS_O,0.0640,0.0776,0.3238,0.0920,0.3238
ROCPOINTS_O,0.0644,0.0776,0.3238,0.0920,0.3238
ROCPOINTS_O,0.0647,0.0775,0.3238,0.0921,0.3238
ROCPOINTS_O,0.0661,0.0775,0.3238,0.0921,0.3238
ROCPOINTS_O,0.0667,0.0774,0.3238,0.0922,0.3238
ROCPOINTS_O,0.0683,0.0713,0.3024,0.0933,0.3024
ROCPOINTS_O,0.0700,0.0712,0.3024,0.0935,0.3024
ROCPOINTS_O,0.0706,0.0660,0.2952,0.0979,0.2952
ROCPOINTS_O,0.0717,0.0660,0.2952,0.0980,0.2952
ROCPOINTS_O,0.0721,0.0659,0.2952,0.0982,0.2952
ROCPOINTS_O,0.0733,0.0658,0.2952,0.0983,0.2952
ROCPOINTS_O,0.0744,0.0612,0.2810,0.1003,0.2810
ROCPOINTS_O,0.0748,0.0611,0.2810,0.1004,0.2810
ROCPOINTS_O,0.0750,0.0611,0.2810,0.1005,0.2810
ROCPOINTS_O,0.0759,0.0610,0.2810,0.1006,0.2810
ROCPOINTS_O,0.0767,0.0609,0.2810,0.1007,0.2810
ROCPOINTS_O,0.0781,0.0568,0.2714,0.1040,0.2714
ROCPOINTS_O,0.0796,0.0567,0.2714,0.1042,0.2714
ROCPOINTS_O,0.0800,0.0566,0.2714,0.1043,0.2714
ROCPOINTS_O,0.0801,0.0521,0.2619,0.1088,0.2619
ROCPOINTS_O,0.0804,0.0520,0.2619,0.1089,0.2619
ROCPOINTS_O,0.0806,0.0519,0.2619,0.1091,0.2619
ROCPOINTS_O,0.0806,0.0519,0.2619,0.1092,0.2619
ROCPOINTS_O,0.0817,0.0518,0.2619,0.1093,0.2619
ROCPOINTS_O,0.0819,0.0517,0.2619,0.1095,0.2619
ROCPOINTS_O,0.0822,0.0517,0.2619,0.1096,0.2619
ROCPOINTS_O,0.0825,0.0516,0.2619,0.1098,0.2619
ROCPOINTS_O,0.0833,0.0515,0.2619,0.1100,0.2619
ROCPOINTS_O,0.0850,0.0478,0.2500,0.1127,0.2500
ROCPOINTS_O,0.0861,0.0478,0.2500,0.1128,0.2500
ROCPOINTS_O,0.0867,0.0477,0.2500,0.1129,0.2500
ROCPOINTS_O,0.0869,0.0441,0.2429,0.1181,0.2429
ROCPOINTS_O,0.0894,0.0440,0.2429,0.1182,0.2429
ROCPOINTS_O,0.0897,0.0439,0.2429,0.1183,0.2429
ROCPOINTS_O,0.0900,0.0439,0.2429,0.1185,0.2429
ROCPOINTS_O,0.0933,0.0401,0.2333,0.1239,0.2333
ROCPOINTS_O,0.0967,0.0374,0.2214,0.1257,0.2214
ROCPOINTS_O,0.0974,0.0344,0.2119,0.1301,0.2119
ROCPOINTS_O,0.0976,0.0343,0.2119,0.1303,0.2119
ROCPOINTS_O,0.1000,0.0343,0.2119,0.1305,0.2119
ROCPOINTS_O,0.1033,0.0323,0.2024,0.1322,0.2024
ROCPOINTS_O,0.1038,0.0305,0.2000,0.1373,0.2000
ROCPOINTS_O,0.1061,0.0305,0.2000,0.1375,0.2000
ROCPOINTS_O,0.1067,0.0304,0.2000,0.1377,0.2000
ROCPOINTS_O,0.1100,0.0289,0.1976,0.1426,0.1976
ROCPOINTS_O,0.1117,0.0271,0.1881,0.1444,0.1881
ROCPOINTS_O,0.1133,0.0270,0.1881,0.1447,0.1881
ROCPOINTS_O,0.1167,0.0253,0.1786,0.1462,0.1786
ROCPOINTS_O,0.1200,0.0237,0.1714,0.1494,0.1714
ROCPOINTS_O,0.1217,0.0224,0.1667,0.1528,0.1667
ROCPOINTS_O,0.1217,0.0224,0.1667,0.1532,0.1667
ROCPOINTS_O,0.1233,0.0223,0.1667,0.1535,0.1667
ROCPOINTS_O,0.1267,0.0213,0.1643,0.1579,0.1643
ROCPOINTS_O,0.1300,0.0199,0.1619,0.1646,0.1619
ROCPOINTS_O,0.1333,0.0190,0.1571,0.1675,0.1571
ROCPOINTS_O,0.1367,0.0183,0.1548,0.1702,0.1548
ROCPOINTS_O,0.1400,0.0172,0.1524,0.1768,0.1524
ROCPOINTS_O,0.1426,0.0160,0.1476,0.1834,0.1476
ROCPOINTS_O,0.1433,0.0159,0.1476,0.1840,0.1476
ROCPOINTS_O,0.1467,0.0151,0.1452,0.1894,0.1452
ROCPOINTS_O,0.1470,0.0142,0.1357,0.1881,0.1357
ROCPOINTS_O,0.1500,0.0142,0.1357,0.1887,0.1357
ROCPOINTS_O,0.1514,0.0136,0.1310,0.1890,0.1310
ROCPOINTS_O,0.1533,0.0136,0.1310,0.1897,0.1310
ROCPOINTS_O,0.1544,0.0127,0.1262,0.1941,0.1262
ROCPOINTS_O,0.1567,0.0127,0.1262,0.1949,0.1262
ROCPOINTS_O,0.1583,0.0122,0.1167,0.1885,0.1167
ROCPOINTS_O,0.1600,0.0121,0.1167,0.1892,0.1167
ROCPOINTS_O,0.1617,0.0116,0.1167,0.1960,0.1167
ROCPOINTS_O,0.1633,0.0115,0.1167,0.1976,0.1167
ROCPOINTS_O,0.1666,0.0108,0.1143,0.2043,0.1143
ROCPOINTS_O,0.1667,0.0108,0.1143,0.2051,0.1143
ROCPOINTS_O,0.1692,0.0103,0.1119,0.2089,0.1119
ROCPOINTS_O,0.1700,0.0102,0.1119,0.2098,0.1119
ROCPOINTS_O,0.1733,0.0096,0.1071,0.2133,0.1071
ROCPOINTS_O,0.1753,0.0093,0.1071,0.2184,0.1071
ROCPOINTS_O,0.1767,0.0093,0.1071,0.2195,0.1071
ROCPOINTS_O,0.1800,0.0091,0.1024,0.2150,0.1024
ROCPOINTS_O,0.1831,0.0087,0.0952,0.2105,0.0952
ROCPOINTS_O,0.1833,0.0087,0.0929,0.2063,0.0929
ROCPOINTS_O,0.1865,0.0083,0.0833,0.1955,0.0833
ROCPOINTS_O,0.1867,0.0083,0.0833,0.1966,0.0833
ROCPOINTS_O,0.1900,0.0081,0.0810,0.1954,0.0810
ROCPOINTS_O,0.1933,0.0079,0.0738,0.1856,0.0738
ROCPOINTS_O,0.1942,0.0077,0.0690,0.1790,0.0690
ROCPOINTS_O,0.1967,0.0076,0.0690,0.1801,0.0690
ROCPOINTS_O,0.1984,0.0074,0.0643,0.1742,0.0643
ROCPOINTS_O,0.2000,0.0073,0.0643,0.1753,0.0643
ROCPOINTS_O,0.2024,0.0071,0.0643,0.1812,0.0643
ROCPOINTS_O,0.2033,0.0070,0.0643,0.1824,0.0643
ROCPOINTS_O,0.2067,0.0068,0.0619,0.1806,0.0619
ROCPOINTS_O,0.2068,0.0064,0.0571,0.1778,0.0571
ROCPOINTS_O,0.2100,0.0063,0.0571,0.1805,0.0571
ROCPOINTS_O,0.2133,0.0061,0.0571,0.1860,0.0571
ROCPOINTS_O,0.2150,0.0059,0.0571,0.1905,0.0571
ROCPOINTS_O,0.2167,0.0058,0.0571,0.1920,0.0571
ROCPOINTS_O,0.2200,0.0057,0.0571,0.1951,0.0571
ROCPOINTS_O,0.2233,0.0056,0.0571,0.1983,0.0571
ROCPOINTS_O,0.2267,0.0054,0.0571,0.2034,0.0571
ROCPOINTS_O,0.2275,0.0054,0.0571,0.2051,0.0571
ROCPOINTS_O,0.2300,0.0053,0.0571,0.2069,0.0571
ROCPOINTS_O,0.2333,0.0051,0.0524,0.1982,0.0524
ROCPOINTS_O,0.2367,0.0049,0.0524,0.2075,0.0524
ROCPOINTS_O,0.2400,0.0048,0.0500,0.2019,0.0500
ROCPOINTS_O,0.2401,0.0047,0.0500,0.2039,0.0500
ROCPOINTS_O,0.2467,0.0047,0.0500,0.2059,0.0500
ROCPOINTS_O,0.2500,0.0046,0.0500,0.2079,0.0500
ROCPOINTS_O,0.2533,0.0045,0.0500,0.2121,0.0500
ROCPOINTS_O,0.2533,0.0045,0.0476,0.2041,0.0476
ROCPOINTS_O,0.2534,0.0045,0.0476,0.2062,0.0476
ROCPOINTS_O,0.2567,0.0044,0.0476,0.2083,0.0476
ROCPOINTS_O,0.2577,0.0042,0.0452,0.2065,0.0452
ROCPOINTS_O,0.2600,0.0042,0.0452,0.2088,0.0452
ROCPOINTS_O,0.2633,0.0040,0.0405,0.1977,0.0405
ROCPOINTS_O,0.2700,0.0039,0.0405,0.2000,0.0405
ROCPOINTS_O,0.2707,0.0037,0.0405,0.2099,0.0405
ROCPOINTS_O,0.2733,0.0036,0.0405,0.2125,0.0405
ROCPOINTS_O,0.2767,0.0036,0.0405,0.2152,0.0405
ROCPOINTS_O,0.2800,0.0036,0.0381,0.2051,0.0381
ROCPOINTS_O,0.2833,0.0035,0.0381,0.2078,0.0381
ROCPOINTS_O,0.2867,0.0035,0.0381,0.2105,0.0381
ROCPOINTS_O,0.2900,0.0032,0.0381,0.2254,0.0381
ROCPOINTS_O,0.2933,0.0031,0.0381,0.2319,0.0381
ROCPOINTS_O,0.3000,0.0029,0.0381,0.2388,0.0381
ROCPOINTS_O,0.3030,0.0029,0.0381,0.2424,0.0381
ROCPOINTS_O,0.3033,0.0028,0.0381,0.2462,0.0381
ROCPOINTS_O,0.3067,0.0027,0.0357,0.2459,0.0357
ROCPOINTS_O,0.3133,0.0027,0.0333,0.2333,0.0333
ROCPOINTS_O,0.3169,0.0025,0.0333,0.2414,0.0333
ROCPOINTS_O,0.3178,0.0025,0.0333,0.2456,0.0333
ROCPOINTS_O,0.3195,0.0025,0.0310,0.2321,0.0310
ROCPOINTS_O,0.3233,0.0024,0.0310,0.2364,0.0310
ROCPOINTS_O,0.3267,0.0024,0.0310,0.2407,0.0310
ROCPOINTS_O,0.3275,0.0023,0.0310,0.2453,0.0310
ROCPOINTS_O,0.3300,0.0023,0.0310,0.2500,0.0310
ROCPOINTS_O,0.3333,0.0021,0.0310,0.2600,0.0310
ROCPOINTS_O,0.3367,0.0021,0.0286,0.2500,0.0286
ROCPOINTS_O,0.3367,0.0020,0.0286,0.2553,0.0286
ROCPOINTS_O,0.3369,0.0020,0.0286,0.2609,0.0286
ROCPOINTS_O,0.3440,0.0019,0.0286,0.2667,0.0286
ROCPOINTS_O,0.3450,0.0019,0.0286,0.2727,0.0286
ROCPOINTS_O,0.3467,0.0019,0.0262,0.2558,0.0262
ROCPOINTS_O,0.3533,0.0017,0.0238,0.2500,0.0238
ROCPOINTS_O,0.3600,0.0017,0.0238,0.2564,0.0238
ROCPOINTS_O,0.3667,0.0016,0.0238,0.2632,0.0238
ROCPOINTS_O,0.3711,0.0016,0.0238,0.2703,0.0238
ROCPOINTS_O,0.3733,0.0015,0.0238,0.2778,0.0238
ROCPOINTS_O,0.3800,0.0015,0.0214,0.2571,0.0214
ROCPOINTS_O,0.3833,0.0014,0.0214,0.2647,0.0214
ROCPOINTS_O,0.3867,0.0014,0.0214,0.2727,0.0214
ROCPOINTS_O,0.3933,0.0013,0.0214,0.2813,0.0214
ROCPOINTS_O,0.4008,0.0013,0.0214,0.2903,0.0214
ROCPOINTS_O,0.4033,0.0012,0.0214,0.3000,0.0214
ROCPOINTS_O,0.4167,0.0012,0.0214,0.3103,0.0214
ROCPOINTS_O,0.4200,0.0011,0.0214,0.3214,0.0214
ROCPOINTS_O,0.4267,0.0010,0.0214,0.3462,0.0214
ROCPOINTS_O,0.4300,0.0009,0.0214,0.3750,0.0214
ROCPOINTS_O,0.4333,0.0008,0.0214,0.3913,0.0214
ROCPOINTS_O,0.4367,0.0008,0.0214,0.4091,0.0214
ROCPOINTS_O,0.4433,0.0008,0.0190,0.3810,0.0190
ROCPOINTS_O,0.4533,0.0007,0.0190,0.4000,0.0190
ROCPOINTS_O,0.4700,0.0007,0.0167,0.3684,0.0167
ROCPOINTS_O,0.4733,0.0006,0.0167,0.3889,0.0167
ROCPOINTS_O,0.5000,0.0006,0.0167,0.4118,0.0167
ROCPOINTS_O,0.5067,0.0005,0.0167,0.4375,0.0167
ROCPOINTS_O,0.5267,0.0005,0.0143,0.4000,0.0143
ROCPOINTS_O,0.5400,0.0005,0.0143,0.4286,0.0143
ROCPOINTS_O,0.5700,0.0004,0.0143,0.4615,0.0143
ROCPOINTS_O,0.5900,0.0003,0.0143,0.5000,0.0143
ROCPOINTS_O,0.5967,0.0003,0.0143,0.5455,0.0143
ROCPOINTS_O,0.6100,0.0003,0.0119,0.5000,0.0119
ROCPOINTS_O,0.6101,0.0003,0.0095,0.4444,0.0095
ROCPOINTS_O,0.6133,0.0002,0.0095,0.5000,0.0095
ROCPOINTS_O,0.6633,0.0002,0.0095,0.5714,0.0095
ROCPOINTS_O,0.6933,0.0001,0.0095,0.6667,0.0095
ROCPOINTS_O,0.7733,0.0001,0.0095,0.8000,0.0095
ROCPOINTS_O,0.7767,0.0001,0.0071,0.7500,0.0071
ROCPOINTS_O,0.8300,0.0000,0.0071,1.0000,0.0071
ROCPOINTS_O,0.8867,0.0000,0.0024,1.0000,0.0024
ROCPOINTS_O,0.8867,0.0000,0.0000,0.0000,0.0000
ROCPOINTS_U,0.0000,1.0000,1.0000,0.0083,1.0000
ROCPOINTS_U,0.0000,0.5235,0.7075,0.0112,0.7075
ROCPOINTS_U,0.0000,0.5234,0.7075,0.0112,0.7075
ROCPOINTS_U,0.0000,0.5234,0.7075,0.0112,0.7075
ROCPOINTS_U,0.0000,0.5233,0.7075,0.0112,0.7075
ROCPOINTS_U,0.0000,0.5233,0.7075,0.0112,0.7075
ROCPOINTS_U,0.0000,0.5232,0.7075,0.0112,0.7075
ROCPOINTS_U,0.0000,0.5231,0.7075,0.0112,0.7075
ROCPOINTS_U,0.0000,0.5231,0.7075,0.0112,0.7075
ROCPOINTS_U,0.0000,0.5230,0.7075,0.0112,0.7075
ROCPOINTS_U,0.0000,0.5230,0.7075,0.0112,0.7075
ROCPOINTS_U,0.0000,0.5229,0.7075,0.0112,0.7075
ROCPOINTS_U,0.0000,0.5229,0.7075,0.0112,0.7075
ROCPOINTS_U,0.0000,0.5228,0.7075,0.0112,0.7075
ROCPOINTS_U,0.0000,0.5227,0.7075,0.0112,0.7075
ROCPOINTS_U,0.0000,0.5227,0.7075,0.0112,0.7075
ROCPOINTS_U,0.0000,0.5226,0.7075,0.0112,0.7075
ROCPOINTS_U,0.0000,0.5226,0.7075,0.0112,0.7075
ROCPOINTS_U,0.0000,0.5225,0.7075,0.0112,0.7075
ROCPOINTS_U,0.0000,0.5225,0.7075,0.0112,0.7075
ROCPOINTS_U,0.0000,0.5224,0.7075,0.0112,0.7075
ROCPOINTS_U,0.0000,0.5223,0.7075,0.0112,0.7075
ROCPOINTS_U,0.0001,0.5222,0.7075,0.0112,0.7075
ROCPOINTS_U,0.0001,0.5222,0.7007,0.0111,0.7007
ROCPOINTS_U,0.0001,0.5221,0.7007,0.0111,0.7007
ROCPOINTS_U,0.0001,0.5220,0.7007,0.0111,0.7007
ROCPOINTS_U,0.0001,0.5220,0.6939,0.0110,0.6939
ROCPOINTS_U,0.0001,0.5219,0.6939,0.0110,0.6939
ROCPOINTS_U,0.0001,0.5219,0.6939,0.0110,0.6939
ROCPOINTS_U,0.0001,0.5218,0.6939,0.0110,0.6939
ROCPOINTS_U,0.0001,0.5218,0.6939,0.0110,0.6939
ROCPOINTS_U,0.0001,0.5217,0.6939,0.0110,0.6939
ROCPOINTS_U,0.0001,0.5217,0.6939,0.0110,0.6939
ROCPOINTS_U,0.0001,0.5216,0.6939,0.0110,0.6939
ROCPOINTS_U,0.0001,0.5215,0.6939,0.0110,0.6939
ROCPOINTS_U,0.0001,0.5214,0.6939,0.0110,0.6939
ROCPOINTS_U,0.0001,0.5214,0.6939,0.0110,0.6939
ROCPOINTS_U,0.0001,0.5213,0.6939,0.0110,0.6939
ROCPOINTS_U,0.0001,0.5213,0.6939,0.0110,0.6939
ROCPOINTS_U,0.0001,0.5212,0.6939,0.0110,0.6939
ROCPOINTS_U,0.0001,0.5211,0.6939,0.0110,0.6939
ROCPOINTS_U,0.0001,0.5211,0.6939,0.0110,0.6939
ROCPOINTS_U,0.0001,0.5209,0.6939,0.0110,0.6939
ROCPOINTS_U,0.0001,0.5209,0.6939,0.0110,0.6939
ROCPOINTS_U,0.0001,0.5208,0.6939,0.0110,0.6939
ROCPOINTS_U,0.0001,0.5207,0.6939,0.0110,0.6939
ROCPOINTS_U,0.0002,0.5207,0.6939,0.0110,0.6939
ROCPOINTS_U,0.0002,0.5206,0.6939,0.0110,0.6939
ROCPOINTS_U,0.0002,0.5206,0.6939,0.0110,0.6939
ROCPOINTS_U,0.0002,0.5205,0.6939,0.0110,0.6939
ROCPOINTS_U,0.0002,0.5204,0.6939,0.0110,0.6939
ROCPOINTS_U,0.0002,0.5203,0.6939,0.0110,0.6939
ROCPOINTS_U,0.0002,0.5203,0.6939,0.0110,0.6939
ROCPOINTS_U,0.0002,0.5202,0.6939,0.0110,0.6939
ROCPOINTS_U,0.0002,0.5202,0.6939,0.0110,0.6939
ROCPOINTS_U,0.0002,0.5201,0.6939,0.0110,0.6939
ROCPOINTS_U,0.0002,0.5201,0.6939,0.0110,0.6939
ROCPOINTS_U,0.0002,0.5200,0.6939,0.0110,0.6939
ROCPOINTS_U,0.0003,0.5199,0.6939,0.0110,0.6939
ROCPOINTS_U,0.0003,0.5199,0.6939,0.0110,0.6939
ROCPOINTS_U,0.0003,0.5198,0.6939,0.0110,0.6939
ROCPOINTS_U,0.0003,0.5198,0.6939,0.0110,0.6939
ROCPOINTS_U,0.0003,0.5197,0.6939,0.0110,0.6939
ROCPOINTS_U,0.0003,0.5197,0.6939,0.0110,0.6939
ROCPOINTS_U,0.0003,0.5194,0.6939,0.0111,0.6939
ROCPOINTS_U,0.0003,0.5193,0.6939,0.0111,0.6939
ROCPOINTS_U,0.0003,0.5193,0.6939,0.0111,0.6939
ROCPOINTS_U,0.0003,0.5191,0.6939,0.0111,0.6939
ROCPOINTS_U,0.0003,0.5190,0.6939,0.0111,0.6939
ROCPOINTS_U,0.0004,0.5190,0.6939,0.0111,0.6939
ROCPOINTS_U,0.0004,0.5189,0.6939,0.0111,0.6939
ROCPOINTS_U,0.0004,0.5189,0.6939,0.0111,0.6939
ROCPOINTS_U,0.0004,0.5188,0.6939,0.0111,0.6939
ROCPOINTS_U,0.0004,0.5188,0.6939,0.0111,0.6939
ROCPOINTS_U,0.0004,0.5187,0.6939,0.0111,0.6939
ROCPOINTS_U,0.0004,0.5186,0.6939,0.0111,0.6939
ROCPOINTS_U,0.0004,0.5186,0.6939,0.0111,0.6939
ROCPOINTS_U,0.0005,0.5185,0.6939,0.0111,0.6939
ROCPOINTS_U,0.0005,0.5184,0.6939,0.0111,0.6939
ROCPOINTS_U,0.0005,0.5183,0.6939,0.0111,0.6939
ROCPOINTS_U,0.0005,0.5182,0.6939,0.0111,0.6939
ROCPOINTS_U,0.0005,0.5182,0.6939,0.0111,0.6939
ROCPOINTS_U,0.0005,0.5181,0.6939,0.0111,0.6939
ROCPOINTS_U,0.0005,0.5180,0.6939,0.0111,0.6939
ROCPOINTS_U,0.0005,0.5180,0.6939,0.0111,0.6939
ROCPOINTS_U,0.0006,0.5179,0.6939,0.0111,0.6939
ROCPOINTS_U,0.0006,0.5178,0.6939,0.0111,0.6939
ROCPOINTS_U,0.0006,0.5178,0.6939,0.0111,0.6939
ROCPOINTS_U,0.0006,0.5177,0.6871,0.0110,0.6871
ROCPOINTS_U,0.0006,0.5177,0.6871,0.0110,0.6871
ROCPOINTS_U,0.0006,0.5176,0.6871,0.0110,0.6871
ROCPOINTS_U,0.0006,0.5176,0.6871,0.0110,0.6871
ROCPOINTS_U,0.0007,0.5175,0.6871,0.0110,0.6871
ROCPOINTS_U,0.0007,0.5173,0.6871,0.0110,0.6871
ROCPOINTS_U,0.0007,0.5173,0.6871,0.0110,0.6871
ROCPOINTS_U,0.0007,0.5172,0.6871,0.0110,0.6871
ROCPOINTS_U,0.0008,0.5172,0.6871,0.0110,0.6871
ROCPOINTS_U,0.0008,0.5171,0.6871,0.0110,0.6871
ROCPOINTS_U,0.0009,0.5168,0.6871,0.0110,0.6871
ROCPOINTS_U,0.0009,0.5167,0.6871,0.0110,0.6871
ROCPOINTS_U,0.0009,0.5166,0.6871,0.0110,0.6871
ROCPOINTS_U,0.0009,0.5166,0.6871,0.0110,0.6871
ROCPOINTS_U,0.0009,0.5165,0.6871,0.0110,0.6871
ROCPOINTS_U,0.0009,0.5165,0.6871,0.0110,0.6871
ROCPOINTS_U,0.0010,0.5164,0.6871,0.0110,0.6871
ROCPOINTS_U,0.0010,0.5164,0.6871,0.0110,0.6871
ROCPOINTS_U,0.0010,0.5163,0.6871,0.0110,0.6871
ROCPOINTS_U,0.0010,0.5163,0.6871,0.0110,0.6871
ROCPOINTS_U,0.0011,0.5162,0.6871,0.0110,0.6871
ROCPOINTS_U,0.0012,0.5160,0.6871,0.0110,0.6871
ROCPOINTS_U,0.0012,0.5159,0.6871,0.0110,0.6871
ROCPOINTS_U,0.0013,0.5159,0.6871,0.0110,0.6871
ROCPOINTS_U,0.0016,0.5158,0.6871,0.0110,0.6871
ROCPOINTS_U,0.0017,0.5157,0.6871,0.0110,0.6871
ROCPOINTS_U,0.0017,0.5153,0.6871,0.0110,0.6871
ROCPOINTS_U,0.0018,0.5152,0.6871,0.0110,0.6871
ROCPOINTS_U,0.0019,0.5152,0.6871,0.0110,0.6871
ROCPOINTS_U,0.0020,0.5151,0.6871,0.0110,0.6871
ROCPOINTS_U,0.0020,0.5151,0.6871,0.0110,0.6871
ROCPOINTS_U,0.0020,0.5150,0.6871,0.0110,0.6871
ROCPOINTS_U,0.0020,0.5149,0.6871,0.0110,0.6871
ROCPOINTS_U,0.0021,0.5149,0.6871,0.0110,0.6871
ROCPOINTS_U,0.0022,0.5148,0.6871,0.0110,0.6871
ROCPOINTS_U,0.0022,0.5147,0.6871,0.0110,0.6871
ROCPOINTS_U,0.0023,0.5147,0.6871,0.0110,0.6871
ROCPOINTS_U,0.0023,0.5146,0.6871,0.0110,0.6871
ROCPOINTS_U,0.0025,0.5145,0.6871,0.0110,0.6871
ROCPOINTS_U,0.0025,0.5145,0.6871,0.0111,0.6871
ROCPOINTS_U,0.0026,0.5144,0.6871,0.0111,0.6871
ROCPOINTS_U,0.0028,0.5144,0.6871,0.0111,0.6871
ROCPOINTS_U,0.0028,0.5143,0.6871,0.0111,0.6871
ROCPOINTS_U,0.0028,0.5143,0.6871,0.0111,0.6871
ROCPOINTS_U,0.0028,0.5142,0.6871,0.0111,0.6871
ROCPOINTS_U,0.0029,0.5141,0.6871,0.0111,0.6871
ROCPOINTS_U,0.0030,0.5141,0.6871,0.0111,0.6871
ROCPOINTS_U,0.0033,0.5140,0.6871,0.0111,0.6871
ROCPOINTS_U,0.0033,0.5140,0.6871,0.0111,0.6871
ROCPOINTS_U,0.0033,0.5131,0.6871,0.0111,0.6871
ROCPOINTS_U,0.0033,0.3581,0.5646,0.0130,0.5646
ROCPOINTS_U,0.0034,0.3573,0.5646,0.0131,0.5646
ROCPOINTS_U,0.0034,0.3572,0.5646,0.0131,0.5646
ROCPOINTS_U,0.0035,0.3572,0.5646,0.0131,0.5646
ROCPOINTS_U,0.0035,0.3571,0.5646,0.0131,0.5646
ROCPOINTS_U,0.0035,0.3570,0.5646,0.0131,0.5646
ROCPOINTS_U,0.0035,0.3570,0.5646,0.0131,0.5646
ROCPOINTS_U,0.0035,0.3569,0.5646,0.0131,0.5646
ROCPOINTS_U,0.0035,0.3569,0.5646,0.0131,0.5646
ROCPOINTS_U,0.0036,0.3568,0.5646,0.0131,0.5646
ROCPOINTS_U,0.0036,0.3568,0.5646,0.0131,0.5646
ROCPOINTS_U,0.0036,0.3567,0.5646,0.0131,0.5646
ROCPOINTS_U,0.0036,0.3567,0.5646,0.0131,0.5646
ROCPOINTS_U,0.0037,0.3566,0.5646,0.0131,0.5646
ROCPOINTS_U,0.0037,0.3565,0.5646,0.0131,0.5646
ROCPOINTS_U,0.0037,0.3565,0.5646,0.0131,0.5646
ROCPOINTS_U,0.0037,0.3564,0.5646,0.0131,0.5646
ROCPOINTS_U,0.0038,0.3564,0.5646,0.0131,0.5646
ROCPOINTS_U,0.0038,0.3563,0.5646,0.0131,0.5646
ROCPOINTS_U,0.0038,0.3563,0.5646,0.0131,0.5646
ROCPOINTS_U,0.0038,0.3562,0.5646,0.0131,0.5646
ROCPOINTS_U,0.0039,0.3561,0.5646,0.0131,0.5646
ROCPOINTS_U,0.0039,0.3561,0.5646,0.0131,0.5646
ROCPOINTS_U,0.0040,0.3560,0.5646,0.0131,0.5646
ROCPOINTS_U,0.0040,0.3560,0.5646,0.0131,0.5646
ROCPOINTS_U,0.0040,0.3559,0.5646,0.0131,0.5646
ROCPOINTS_U,0.0041,0.3541,0.5578,0.0130,0.5578
ROCPOINTS_U,0.0041,0.3541,0.5578,0.0130,0.5578
ROCPOINTS_U,0.0041,0.3540,0.5578,0.0130,0.5578
ROCPOINTS_U,0.0042,0.3539,0.5578,0.0130,0.5578
ROCPOINTS_U,0.0042,0.3522,0.5510,0.0129,0.5510
ROCPOINTS_U,0.0043,0.3520,0.5510,0.0129,0.5510
ROCPOINTS_U,0.0043,0.3520,0.5510,0.0129,0.5510
ROCPOINTS_U,0.0044,0.3519,0.5510,0.0129,0.5510
ROCPOINTS_U,0.0044,0.3519,0.5510,0.0129,0.5510
ROCPOINTS_U,0.0044,0.3518,0.5510,0.0129,0.5510
ROCPOINTS_U,0.0046,0.3517,0.5510,0.0129,0.5510
ROCPOINTS_U,0.0047,0.3516,0.5510,0.0129,0.5510
ROCPOINTS_U,0.0049,0.3516,0.5510,0.0129,0.5510
ROCPOINTS_U,0.0050,0.3515,0.5510,0.0129,0.5510
ROCPOINTS_U,0.0050,0.3515,0.5510,0.0129,0.5510
ROCPOINTS_U,0.0058,0.3513,0.5510,0.0130,0.5510
ROCPOINTS_U,0.0062,0.3512,0.5510,0.0130,0.5510
ROCPOINTS_U,0.0063,0.3512,0.5510,0.0130,0.5510
ROCPOINTS_U,0.0063,0.3511,0.5510,0.0130,0.5510
ROCPOINTS_U,0.0066,0.3507,0.5510,0.0130,0.5510
ROCPOINTS_U,0.0066,0.3506,0.5510,0.0130,0.5510
ROCPOINTS_U,0.0067,0.3498,0.5510,0.0130,0.5510
ROCPOINTS_U,0.0067,0.3495,0.5510,0.0130,0.5510
ROCPOINTS_U,0.0067,0.2577,0.4966,0.0159,0.4966
ROCPOINTS_U,0.0067,0.2575,0.4966,0.0159,0.4966
ROCPOINTS_U,0.0067,0.2574,0.4966,0.0159,0.4966
ROCPOINTS_U,0.0067,0.2574,0.4966,0.0159,0.4966
ROCPOINTS_U,0.0067,0.2573,0.4966,0.0159,0.4966
ROCPOINTS_U,0.0067,0.2573,0.4966,0.0159,0.4966
ROCPOINTS_U,0.0067,0.2572,0.4966,0.0159,0.4966
ROCPOINTS_U,0.0068,0.2563,0.4966,0.0160,0.4966
ROCPOINTS_U,0.0068,0.2553,0.4966,0.0160,0.4966
ROCPOINTS_U,0.0068,0.2542,0.4966,0.0161,0.4966
ROCPOINTS_U,0.0069,0.2532,0.4966,0.0161,0.4966
ROCPOINTS_U,0.0070,0.2531,0.4966,0.0162,0.4966
ROCPOINTS_U,0.0071,0.2531,0.4966,0.0162,0.4966
ROCPOINTS_U,0.0071,0.2530,0.4966,0.0162,0.4966
ROCPOINTS_U,0.0072,0.2529,0.4966,0.0162,0.4966
ROCPOINTS_U,0.0073,0.2529,0.4966,0.0162,0.4966
ROCPOINTS_U,0.0073,0.2523,0.4966,0.0162,0.4966
ROCPOINTS_U,0.0075,0.2522,0.4966,0.0162,0.4966
ROCPOINTS_U,0.0075,0.2508,0.4966,0.0163,0.4966
ROCPOINTS_U,0.0075,0.2507,0.4966,0.0163,0.4966
ROCPOINTS_U,0.0076,0.2495,0.4966,0.0164,0.4966
ROCPOINTS_U,0.0077,0.2485,0.4966,0.0164,0.4966
ROCPOINTS_U,0.0077,0.2484,0.4966,0.0164,0.4966
ROCPOINTS_U,0.0077,0.2484,0.4966,0.0165,0.4966
ROCPOINTS_U,0.0077,0.2483,0.4966,0.0165,0.4966
ROCPOINTS_U,0.0078,0.2483,0.4966,0.0165,0.4966
ROCPOINTS_U,0.0079,0.2482,0.4966,0.0165,0.4966
ROCPOINTS_U,0.0081,0.2463,0.4966,0.0166,0.4966
ROCPOINTS_U,0.0081,0.2446,0.4966,0.0167,0.4966
ROCPOINTS_U,0.0082,0.2446,0.4966,0.0167,0.4966
ROCPOINTS_U,0.0083,0.2431,0.4966,0.0168,0.4966
ROCPOINTS_U,0.0083,0.2414,0.4966,0.0169,0.4966
ROCPOINTS_U,0.0084,0.2412,0.4966,0.0169,0.4966
ROCPOINTS_U,0.0085,0.2412,0.4966,0.0169,0.4966
ROCPOINTS_U,0.0085,0.2395,0.4966,0.0171,0.4966
ROCPOINTS_U,0.0085,0.2379,0.4966,0.0172,0.4966
ROCPOINTS_U,0.0088,0.2367,0.4966,0.0173,0.4966
ROCPOINTS_U,0.0089,0.2366,0.4966,0.0173,0.4966
ROCPOINTS_U,0.0089,0.2366,0.4966,0.0173,0.4966
ROCPOINTS_U,0.0089,0.2364,0.4966,0.0173,0.4966
ROCPOINTS_U,0.0095,0.2364,0.4966,0.0173,0.4966
ROCPOINTS_U,0.0095,0.2363,0.4966,0.0173,0.4966
ROCPOINTS_U,0.0096,0.2363,0.4966,0.0173,0.4966
ROCPOINTS_U,0.0100,0.2362,0.4966,0.0173,0.4966
ROCPOINTS_U,0.0100,0.2362,0.4966,0.0173,0.4966
ROCPOINTS_U,0.0100,0.1834,0.4762,0.0213,0.4762
ROCPOINTS_U,0.0100,0.1833,0.4762,0.0213,0.4762
ROCPOINTS_U,0.0101,0.1833,0.4762,0.0213,0.4762
ROCPOINTS_U,0.0103,0.1832,0.4762,0.0213,0.4762
ROCPOINTS_U,0.0104,0.1832,0.4762,0.0213,0.4762
ROCPOINTS_U,0.0104,0.1831,0.4762,0.0213,0.4762
ROCPOINTS_U,0.0107,0.1830,0.4762,0.0213,0.4762
ROCPOINTS_U,0.0109,0.1830,0.4762,0.0213,0.4762
ROCPOINTS_U,0.0117,0.1829,0.4762,0.0213,0.4762
ROCPOINTS_U,0.0120,0.1829,0.4762,0.0213,0.4762
ROCPOINTS_U,0.0122,0.1828,0.4762,0.0213,0.4762
ROCPOINTS_U,0.0126,0.1828,0.4762,0.0213,0.4762
ROCPOINTS_U,0.0126,0.1827,0.4762,0.0213,0.4762
ROCPOINTS_U,0.0127,0.1827,0.4762,0.0213,0.4762
ROCPOINTS_U,0.0128,0.1826,0.4762,0.0214,0.4762
ROCPOINTS_U,0.0129,0.1825,0.4762,0.0214,0.4762
ROCPOINTS_U,0.0133,0.1825,0.4762,0.0214,0.4762
ROCPOINTS_U,0.0133,0.1823,0.4762,0.0214,0.4762
ROCPOINTS_U,0.0133,0.1421,0.4150,0.0238,0.4150
ROCPOINTS_U,0.0135,0.1420,0.4150,0.0239,0.4150
ROCPOINTS_U,0.0135,0.1419,0.4150,0.0239,0.4150
ROCPOINTS_U,0.0135,0.1418,0.4150,0.0239,0.4150
ROCPOINTS_U,0.0137,0.1418,0.4150,0.0239,0.4150
ROCPOINTS_U,0.0142,0.1417,0.4150,0.0239,0.4150
ROCPOINTS_U,0.0145,0.1417,0.4150,0.0239,0.4150
ROCPOINTS_U,0.0146,0.1416,0.4150,0.0239,0.4150
ROCPOINTS_U,0.0150,0.1416,0.4150,0.0239,0.4150
ROCPOINTS_U,0.0153,0.1414,0.4150,0.0240,0.4150
ROCPOINTS_U,0.0161,0.1414,0.4150,0.0240,0.4150
ROCPOINTS_U,0.0167,0.1413,0.4150,0.0240,0.4150
ROCPOINTS_U,0.0167,0.1138,0.3537,0.0253,0.3537
ROCPOINTS_U,0.0167,0.1138,0.3537,0.0254,0.3537
ROCPOINTS_U,0.0168,0.1137,0.3537,0.0254,0.3537
ROCPOINTS_U,0.0169,0.1137,0.3537,0.0254,0.3537
ROCPOINTS_U,0.0177,0.1136,0.3537,0.0254,0.3537
ROCPOINTS_U,0.0185,0.1134,0.3469,0.0250,0.3469
ROCPOINTS_U,0.0186,0.1130,0.3401,0.0246,0.3401
ROCPOINTS_U,0.0197,0.1129,0.3401,0.0246,0.3401
ROCPOINTS_U,0.0200,0.1129,0.3401,0.0246,0.3401
ROCPOINTS_U,0.0200,0.1128,0.3401,0.0246,0.3401
ROCPOINTS_U,0.0200,0.0931,0.2925,0.0256,0.2925
ROCPOINTS_U,0.0200,0.0930,0.2925,0.0256,0.2925
ROCPOINTS_U,0.0201,0.0929,0.2925,0.0257,0.2925
ROCPOINTS_U,0.0204,0.0929,0.2925,0.0257,0.2925
ROCPOINTS_U,0.0205,0.0928,0.2925,0.0257,0.2925
ROCPOINTS_U,0.0208,0.0928,0.2925,0.0257,0.2925
ROCPOINTS_U,0.0211,0.0927,0.2925,0.0257,0.2925
ROCPOINTS_U,0.0213,0.0927,0.2925,0.0257,0.2925
ROCPOINTS_U,0.0214,0.0926,0.2925,0.0257,0.2925
ROCPOINTS_U,0.0222,0.0925,0.2925,0.0258,0.2925
ROCPOINTS_U,0.0226,0.0925,0.2925,0.0258,0.2925
ROCPOINTS_U,0.0228,0.0924,0.2925,0.0258,0.2925
ROCPOINTS_U,0.0228,0.0924,0.2925,0.0258,0.2925
ROCPOINTS_U,0.0233,0.0923,0.2925,0.0258,0.2925
ROCPOINTS_U,0.0233,0.0923,0.2925,0.0258,0.2925
ROCPOINTS_U,0.0233,0.0767,0.2721,0.0288,0.2721
ROCPOINTS_U,0.0234,0.0767,0.2721,0.0288,0.2721
ROCPOINTS_U,0.0246,0.0766,0.2721,0.0289,0.2721
ROCPOINTS_U,0.0255,0.0766,0.2721,0.0289,0.2721
ROCPOINTS_U,0.0267,0.0765,0.2721,0.0289,0.2721
ROCPOINTS_U,0.0267,0.0764,0.2721,0.0289,0.2721
ROCPOINTS_U,0.0274,0.0664,0.2381,0.0291,0.2381
ROCPOINTS_U,0.0283,0.0663,0.2381,0.0292,0.2381
ROCPOINTS_U,0.0290,0.0662,0.2381,0.0292,0.2381
ROCPOINTS_U,0.0292,0.0661,0.2381,0.0292,0.2381
ROCPOINTS_U,0.0297,0.0661,0.2381,0.0293,0.2381
ROCPOINTS_U,0.0300,0.0660,0.2381,0.0293,0.2381
ROCPOINTS_U,0.0300,0.0660,0.2381,0.0293,0.2381
ROCPOINTS_U,0.0300,0.0571,0.2313,0.0328,0.2313
ROCPOINTS_U,0.0303,0.0570,0.2313,0.0328,0.2313
ROCPOINTS_U,0.0304,0.0570,0.2313,0.0329,0.2313
ROCPOINTS_U,0.0333,0.0569,0.2313,0.0329,0.2313
ROCPOINTS_U,0.0333,0.0495,0.2041,0.0334,0.2041
ROCPOINTS_U,0.0336,0.0494,0.2041,0.0334,0.2041
ROCPOINTS_U,0.0340,0.0490,0.2041,0.0337,0.2041
ROCPOINTS_U,0.0344,0.0487,0.2041,0.0339,0.2041
ROCPOINTS_U,0.0350,0.0487,0.2041,0.0339,0.2041
ROCPOINTS_U,0.0350,0.0484,0.2041,0.0341,0.2041
ROCPOINTS_U,0.0354,0.0483,0.2041,0.0341,0.2041
ROCPOINTS_U,0.0355,0.0480,0.2041,0.0344,0.2041
ROCPOINTS_U,0.0356,0.0478,0.2041,0.0345,0.2041
ROCPOINTS_U,0.0357,0.0478,0.2041,0.0345,0.2041
ROCPOINTS_U,0.0358,0.0473,0.2041,0.0348,0.2041
ROCPOINTS_U,0.0360,0.0470,0.2041,0.0351,0.2041
ROCPOINTS_U,0.0367,0.0469,0.2041,0.0351,0.2041
ROCPOINTS_U,0.0367,0.0405,0.1769,0.0352,0.1769
ROCPOINTS_U,0.0370,0.0405,0.1769,0.0353,0.1769
ROCPOINTS_U,0.0372,0.0404,0.1769,0.0353,0.1769
ROCPOINTS_U,0.0372,0.0404,0.1769,0.0354,0.1769
ROCPOINTS_U,0.0376,0.0403,0.1769,0.0354,0.1769
ROCPOINTS_U,0.0378,0.0402,0.1769,0.0355,0.1769
ROCPOINTS_U,0.0394,0.0402,0.1769,0.0355,0.1769
ROCPOINTS_U,0.0400,0.0396,0.1769,0.0360,0.1769
ROCPOINTS_U,0.0400,0.0396,0.1769,0.0361,0.1769
ROCPOINTS_U,0.0400,0.0352,0.1701,0.0388,0.1701
ROCPOINTS_U,0.0404,0.0352,0.1701,0.0389,0.1701
ROCPOINTS_U,0.0412,0.0351,0.1701,0.0389,0.1701
ROCPOINTS_U,0.0417,0.0351,0.1633,0.0374,0.1633
ROCPOINTS_U,0.0421,0.0351,0.1633,0.0375,0.1633
ROCPOINTS_U,0.0433,0.0350,0.1633,0.0376,0.1633
ROCPOINTS_U,0.0434,0.0315,0.1293,0.0332,0.1293
ROCPOINTS_U,0.0457,0.0314,0.1293,0.0333,0.1293
ROCPOINTS_U,0.0467,0.0314,0.1293,0.0333,0.1293
ROCPOINTS_U,0.0467,0.0313,0.1293,0.0334,0.1293
ROCPOINTS_U,0.0473,0.0280,0.1156,0.0334,0.1156
ROCPOINTS_U,0.0481,0.0279,0.1156,0.0335,0.1156
ROCPOINTS_U,0.0483,0.0278,0.1156,0.0336,0.1156
ROCPOINTS_U,0.0498,0.0278,0.1156,0.0337,0.1156
ROCPOINTS_U,0.0500,0.0278,0.1088,0.0317,0.1088
ROCPOINTS_U,0.0500,0.0277,0.1088,0.0318,0.1088
ROCPOINTS_U,0.0503,0.0251,0.1020,0.0329,0.1020
ROCPOINTS_U,0.0507,0.0250,0.1020,0.0330,0.1020
ROCPOINTS_U,0.0510,0.0250,0.1020,0.0330,0.1020
ROCPOINTS_U,0.0516,0.0248,0.1020,0.0333,0.1020
ROCPOINTS_U,0.0524,0.0248,0.1020,0.0333,0.1020
ROCPOINTS_U,0.0525,0.0246,0.1020,0.0336,0.1020
ROCPOINTS_U,0.0532,0.0244,0.1020,0.0339,0.1020
ROCPOINTS_U,0.0533,0.0242,0.1020,0.0341,0.1020
ROCPOINTS_U,0.0533,0.0241,0.1020,0.0342,0.1020
ROCPOINTS_U,0.0538,0.0223,0.0884,0.0321,0.0884
ROCPOINTS_U,0.0538,0.0222,0.0884,0.0323,0.0884
ROCPOINTS_U,0.0539,0.0221,0.0884,0.0323,0.0884
ROCPOINTS_U,0.0544,0.0221,0.0884,0.0324,0.0884
ROCPOINTS_U,0.0567,0.0220,0.0884,0.0325,0.0884
ROCPOINTS_U,0.0567,0.0203,0.0816,0.0325,0.0816
ROCPOINTS_U,0.0600,0.0203,0.0816,0.0326,0.0816
ROCPOINTS_U,0.0600,0.0202,0.0816,0.0327,0.0816
ROCPOINTS_U,0.0603,0.0182,0.0816,0.0363,0.0816
ROCPOINTS_U,0.0631,0.0181,0.0816,0.0364,0.0816
ROCPOINTS_U,0.0633,0.0180,0.0816,0.0365,0.0816
ROCPOINTS_U,0.0633,0.0180,0.0816,0.0366,0.0816
ROCPOINTS_U,0.0667,0.0162,0.0816,0.0405,0.0816
ROCPOINTS_U,0.0700,0.0147,0.0680,0.0372,0.0680
ROCPOINTS_U,0.0733,0.0135,0.0680,0.0403,0.0680
ROCPOINTS_U,0.0743,0.0124,0.0680,0.0439,0.0680
ROCPOINTS_U,0.0755,0.0124,0.0680,0.0441,0.0680
ROCPOINTS_U,0.0767,0.0123,0.0680,0.0442,0.0680
ROCPOINTS_U,0.0786,0.0113,0.0612,0.0433,0.0612
ROCPOINTS_U,0.0800,0.0113,0.0612,0.0435,0.0612
ROCPOINTS_U,0.0814,0.0105,0.0612,0.0464,0.0612
ROCPOINTS_U,0.0833,0.0105,0.0612,0.0466,0.0612
ROCPOINTS_U,0.0837,0.0098,0.0612,0.0495,0.0612
ROCPOINTS_U,0.0864,0.0098,0.0612,0.0497,0.0612
ROCPOINTS_U,0.0867,0.0097,0.0612,0.0500,0.0612
ROCPOINTS_U,0.0881,0.0092,0.0612,0.0526,0.0612
ROCPOINTS_U,0.0900,0.0092,0.0612,0.0529,0.0612
ROCPOINTS_U,0.0900,0.0089,0.0612,0.0542,0.0612
ROCPOINTS_U,0.0927,0.0089,0.0612,0.0545,0.0612
ROCPOINTS_U,0.0933,0.0088,0.0612,0.0549,0.0612
ROCPOINTS_U,0.0935,0.0083,0.0476,0.0461,0.0476
ROCPOINTS_U,0.0957,0.0082,0.0476,0.0464,0.0476
ROCPOINTS_U,0.0967,0.0081,0.0476,0.0467,0.0476
ROCPOINTS_U,0.0980,0.0079,0.0476,0.0479,0.0476
ROCPOINTS_U,0.1000,0.0079,0.0476,0.0483,0.0476
ROCPOINTS_U,0.1011,0.0076,0.0408,0.0429,0.0408
ROCPOINTS_U,0.1028,0.0076,0.0408,0.0432,0.0408
ROCPOINTS_U,0.1033,0.0075,0.0408,0.0435,0.0408
ROCPOINTS_U,0.1067,0.0072,0.0408,0.0451,0.0408
ROCPOINTS_U,0.1100,0.0068,0.0340,0.0403,0.0340
ROCPOINTS_U,0.1108,0.0065,0.0340,0.0417,0.0340
ROCPOINTS_U,0.1133,0.0065,0.0340,0.0420,0.0340
ROCPOINTS_U,0.1134,0.0064,0.0340,0.0427,0.0340
ROCPOINTS_U,0.1148,0.0062,0.0340,0.0439,0.0340
ROCPOINTS_U,0.1167,0.0062,0.0272,0.0354,0.0272
ROCPOINTS_U,0.1175,0.0060,0.0272,0.0364,0.0272
ROCPOINTS_U,0.1200,0.0059,0.0272,0.0370,0.0272
ROCPOINTS_U,0.1212,0.0056,0.0272,0.0392,0.0272
ROCPOINTS_U,0.1233,0.0055,0.0272,0.0396,0.0272
ROCPOINTS_U,0.1237,0.0054,0.0272,0.0408,0.0272
ROCPOINTS_U,0.1267,0.0053,0.0272,0.0412,0.0272
ROCPOINTS_U,0.1300,0.0052,0.0204,0.0319,0.0204
ROCPOINTS_U,0.1333,0.0048,0.0204,0.0345,0.0204
ROCPOINTS_U,0.1367,0.0045,0.0204,0.0366,0.0204
ROCPOINTS_U,0.1373,0.0044,0.0204,0.0375,0.0204
ROCPOINTS_U,0.1376,0.0043,0.0204,0.0380,0.0204
ROCPOINTS_U,0.1400,0.0043,0.0204,0.0385,0.0204
ROCPOINTS_U,0.1433,0.0042,0.0204,0.0395,0.0204
ROCPOINTS_U,0.1467,0.0041,0.0204,0.0400,0.0204
ROCPOINTS_U,0.1500,0.0040,0.0204,0.0411,0.0204
ROCPOINTS_U,0.1533,0.0038,0.0204,0.0435,0.0204
ROCPOINTS_U,0.1567,0.0036,0.0204,0.0448,0.0204
ROCPOINTS_U,0.1600,0.0035,0.0204,0.0469,0.0204
ROCPOINTS_U,0.1633,0.0034,0.0204,0.0484,0.0204
ROCPOINTS_U,0.1656,0.0033,0.0136,0.0333,0.0136
ROCPOINTS_U,0.1666,0.0032,0.0136,0.0339,0.0136
ROCPOINTS_U,0.1667,0.0032,0.0136,0.0345,0.0136
ROCPOINTS_U,0.1733,0.0031,0.0136,0.0357,0.0136
ROCPOINTS_U,0.1800,0.0030,0.0136,0.0364,0.0136
ROCPOINTS_U,0.1833,0.0030,0.0136,0.0370,0.0136
ROCPOINTS_U,0.1867,0.0029,0.0136,0.0377,0.0136
ROCPOINTS_U,0.1900,0.0028,0.0136,0.0385,0.0136
ROCPOINTS_U,0.1933,0.0028,0.0136,0.0392,0.0136
ROCPOINTS_U,0.2000,0.0026,0.0136,0.0417,0.0136
ROCPOINTS_U,0.2033,0.0025,0.0136,0.0435,0.0136
ROCPOINTS_U,0.2100,0.0024,0.0136,0.0444,0.0136
ROCPOINTS_U,0.2133,0.0024,0.0136,0.0455,0.0136
ROCPOINTS_U,0.2167,0.0022,0.0136,0.0488,0.0136
ROCPOINTS_U,0.2170,0.0022,0.0136,0.0500,0.0136
ROCPOINTS_U,0.2200,0.0021,0.0136,0.0513,0.0136
ROCPOINTS_U,0.2267,0.0020,0.0136,0.0541,0.0136
ROCPOINTS_U,0.2433,0.0019,0.0136,0.0556,0.0136
ROCPOINTS_U,0.2467,0.0019,0.0136,0.0571,0.0136
ROCPOINTS_U,0.2500,0.0018,0.0136,0.0588,0.0136
ROCPOINTS_U,0.2533,0.0018,0.0136,0.0606,0.0136
ROCPOINTS_U,0.2633,0.0017,0.0136,0.0645,0.0136
ROCPOINTS_U,0.2767,0.0016,0.0136,0.0667,0.0136
ROCPOINTS_U,0.2800,0.0016,0.0068,0.0345,0.0068
ROCPOINTS_U,0.2833,0.0015,0.0068,0.0357,0.0068
ROCPOINTS_U,0.3067,0.0015,0.0000,0.0000,0.0000
ROCPOINTS_U,0.3167,0.0014,0.0000,0.0000,0.0000
ROCPOINTS_U,0.3267,0.0014,0.0000,0.0000,0.0000
ROCPOINTS_U,0.3333,0.0013,0.0000,0.0000,0.0000
ROCPOINTS_U,0.3349,0.0013,0.0000,0.0000,0.0000
ROCPOINTS_U,0.3467,0.0012,0.0000,0.0000,0.0000
ROCPOINTS_U,0.3500,0.0011,0.0000,0.0000,0.0000
ROCPOINTS_U,0.3600,0.0011,0.0000,0.0000,0.0000
ROCPOINTS_U,0.3667,0.0010,0.0000,0.0000,0.0000
ROCPOINTS_U,0.3833,0.0009,0.0000,0.0000,0.0000
ROCPOINTS_U,0.3933,0.0008,0.0000,0.0000,0.0000
ROCPOINTS_U,0.3987,0.0007,0.0000,0.0000,0.0000
ROCPOINTS_U,0.4000,0.0007,0.0000,0.0000,0.0000
ROCPOINTS_U,0.4065,0.0006,0.0000,0.0000,0.0000
ROCPOINTS_U,0.4233,0.0006,0.0000,0.0000,0.0000
ROCPOINTS_U,0.4311,0.0005,0.0000,0.0000,0.0000
ROCPOINTS_U,0.4418,0.0005,0.0000,0.0000,0.0000
ROCPOINTS_U,0.4467,0.0004,0.0000,0.0000,0.0000
ROCPOINTS_U,0.4800,0.0003,0.0000,0.0000,0.0000
ROCPOINTS_U,0.5367,0.0002,0.0000,0.0000,0.0000
ROCPOINTS_U,0.5467,0.0002,0.0000,0.0000,0.0000
ROCPOINTS_U,0.5733,0.0001,0.0000,0.0000,0.0000
ROCPOINTS_U,0.6633,0.0001,0.0000,0.0000,0.0000
ROCPOINTS_U,0.6633,0.0000,0.0000,0.0000,0.0000
ROCPOINTS_?,0.0000,1.0000,0.0000,0.0000,0.0000
ROCPOINTS_?,0.0000,0.0000,0.0000,0.0000,0.0000
TIME,Seconds taken for cross-validation,253932.839000.
IMP_SCORE,1,GO:0017136,1.0000e+00,1.0000e+00
IMP_SCORE,2,GO:0090153,1.0000e+00,1.0000e+00
IMP_SCORE,3,GO:0060766,1.0000e+00,1.0000e+00
IMP_SCORE,4,GO:0090239,1.0000e+00,1.0000e+00
IMP_SCORE,5,GO:0070182,1.0000e+00,1.0000e+00
IMP_SCORE,6,GO:0071732,1.0000e+00,1.0000e+00
IMP_SCORE,7,GO:1901386,1.0000e+00,1.0000e+00
IMP_SCORE,8,GO:2000637,1.0000e+00,1.0000e+00
IMP_SCORE,9,GO:0035024,1.0000e+00,1.0000e+00
IMP_SCORE,10,GO:1900101,1.0000e+00,2.0000e+00
IMP_SCORE,11,GO:0014887,1.0000e+00,1.0000e+00
IMP_SCORE,12,GO:0055021,1.0000e+00,1.0000e+00
IMP_SCORE,13,GO:1903894,1.0000e+00,1.0000e+00
IMP_SCORE,14,GO:0090178,9.7095e-01,1.0000e+00
IMP_SCORE,15,GO:0033599,9.7095e-01,1.0000e+00
IMP_SCORE,16,GO:0071425,9.7095e-01,1.0000e+00
IMP_SCORE,17,GO:2000651,9.5915e-01,2.0000e+00
IMP_SCORE,18,GO:0031650,9.5915e-01,2.0000e+00
IMP_SCORE,19,GO:0035635,9.1830e-01,1.0000e+00
IMP_SCORE,20,GO:0034501,9.1830e-01,1.0000e+00
IMP_SCORE,21,GO:0005583,9.1830e-01,1.0000e+00
IMP_SCORE,22,GO:0060065,9.1830e-01,1.0000e+00
IMP_SCORE,23,GO:0010459,9.1830e-01,2.0000e+00
IMP_SCORE,24,GO:0042776,9.1830e-01,1.0000e+00
IMP_SCORE,25,GO:0072216,9.1830e-01,1.0000e+00
IMP_SCORE,26,GO:0060561,9.1830e-01,1.0000e+00
IMP_SCORE,27,GO:1903358,9.1830e-01,1.0000e+00
IMP_SCORE,28,GO:0060547,9.0564e-01,2.0000e+00
IMP_SCORE,29,GO:0010801,8.6096e-01,2.0000e+00
IMP_SCORE,30,GO:0050774,8.1128e-01,1.0000e+00
IMP_SCORE,31,GO:0002407,8.1128e-01,1.0000e+00
IMP_SCORE,32,GO:0042074,8.0250e-01,4.0000e+00
IMP_SCORE,33,GO:0004745,7.5293e-01,8.9000e+01
IMP_SCORE,34,GO:0010819,7.5266e-01,4.0000e+00
IMP_SCORE,35,GO:0045822,7.4319e-01,3.0000e+00
IMP_SCORE,36,GO:2000757,7.3869e-01,4.0000e+00
IMP_SCORE,37,GO:1900151,7.2962e-01,4.0000e+00
IMP_SCORE,38,GO:0046321,7.2193e-01,1.0000e+00
IMP_SCORE,39,GO:0045408,7.2193e-01,1.0000e+00
IMP_SCORE,40,GO:0032205,7.1680e-01,2.0000e+00
IMP_SCORE,41,GO:0035412,7.0148e-01,3.0000e+00
IMP_SCORE,42,GO:0031652,6.9776e-01,3.0000e+00
IMP_SCORE,43,GO:0001569,6.6913e-01,2.0000e+00
IMP_SCORE,44,GO:0060749,6.5785e-01,3.0000e+00
IMP_SCORE,45,GO:0040015,6.5564e-01,2.0000e+00
IMP_SCORE,46,GO:0099095,6.5564e-01,2.0000e+00
IMP_SCORE,47,GO:0034236,6.5533e-01,8.0000e+00
IMP_SCORE,48,GO:0035102,6.4832e-01,1.1000e+01
IMP_SCORE,49,GO:0034979,6.4308e-01,3.0000e+00
IMP_SCORE,50,GO:1905209,6.1563e-01,2.0000e+00
IMP_SCORE,51,GO:0045760,6.1479e-01,2.0000e+00
IMP_SCORE,52,GO:0010592,6.1254e-01,3.0000e+00
IMP_SCORE,53,GO:0045820,5.9538e-01,3.0000e+00
IMP_SCORE,54,GO:0030238,5.9157e-01,2.0000e+00
IMP_SCORE,55,GO:0044783,5.9157e-01,2.0000e+00
IMP_SCORE,56,GO:0051956,5.9120e-01,7.0000e+00
IMP_SCORE,57,GO:0051294,5.8945e-01,5.0000e+00
IMP_SCORE,58,GO:0090190,5.8230e-01,4.0000e+00
IMP_SCORE,59,GO:0032369,5.8075e-01,3.0000e+00
IMP_SCORE,60,GO:0042310,5.7711e-01,5.0000e+00
IMP_SCORE,61,GO:0032897,5.7067e-01,5.0000e+00
IMP_SCORE,62,GO:1900103,5.6762e-01,5.0000e+00
IMP_SCORE,63,GO:1903299,5.6128e-01,2.0000e+00
IMP_SCORE,64,GO:0048703,5.5836e-01,2.0000e+00
IMP_SCORE,65,GO:0061036,5.4927e-01,5.0000e+00
IMP_SCORE,66,GO:0035458,5.4917e-01,7.0000e+00
IMP_SCORE,67,GO:0006379,5.4450e-01,4.2000e+01
IMP_SCORE,68,GO:0007638,5.4388e-01,2.0000e+00
IMP_SCORE,69,GO:0050857,5.3821e-01,6.0000e+00
IMP_SCORE,70,GO:0002544,5.3604e-01,8.0000e+00
IMP_SCORE,71,GO:1900025,5.3440e-01,3.0000e+00
IMP_SCORE,72,GO:0030992,5.3145e-01,2.0000e+00
IMP_SCORE,73,GO:0046133,5.3051e-01,8.0000e+00
IMP_SCORE,74,GO:1902337,5.2980e-01,6.0000e+00
IMP_SCORE,75,GO:1901524,5.2671e-01,6.0000e+00
IMP_SCORE,76,GO:0045898,5.2505e-01,2.0000e+00
IMP_SCORE,77,GO:0045740,5.2371e-01,4.0000e+00
IMP_SCORE,78,GO:0048521,5.2302e-01,4.0000e+00
IMP_SCORE,79,GO:0002292,5.2282e-01,5.0000e+00
IMP_SCORE,80,GO:0032691,5.2118e-01,4.0000e+00
IMP_SCORE,81,GO:0042416,5.2043e-01,2.0000e+00
IMP_SCORE,82,GO:0002827,5.1404e-01,4.0000e+00
IMP_SCORE,83,GO:0071498,5.1331e-01,5.0000e+00
IMP_SCORE,84,GO:0010766,5.1141e-01,2.0000e+00
IMP_SCORE,85,GO:0005165,5.0872e-01,2.0000e+00
IMP_SCORE,86,GO:0000732,5.0861e-01,5.0000e+00
IMP_SCORE,87,GO:0050765,5.0714e-01,2.0000e+00
IMP_SCORE,88,GO:0090026,5.0704e-01,4.0000e+00
IMP_SCORE,89,GO:0001947,5.0568e-01,1.3000e+01
IMP_SCORE,90,GO:1903672,5.0459e-01,2.0000e+00
IMP_SCORE,91,GO:0045671,5.0206e-01,1.3000e+01
IMP_SCORE,92,GO:0019068,5.0142e-01,2.0000e+00
IMP_SCORE,93,GO:0060788,5.0114e-01,2.0000e+00
IMP_SCORE,94,GO:0035909,5.0005e-01,2.0000e+00
IMP_SCORE,95,GO:0090192,4.9941e-01,5.0000e+00
IMP_SCORE,96,GO:0010829,4.9907e-01,1.3000e+01
IMP_SCORE,97,GO:0048636,4.9881e-01,6.0000e+00
IMP_SCORE,98,GO:0034381,4.9410e-01,2.0000e+00
IMP_SCORE,99,GO:0009190,4.8628e-01,2.0000e+00
IMP_SCORE,100,GO:0031000,4.8625e-01,2.0000e+00
IMP_SCORE,101,GO:2001267,4.8623e-01,5.0000e+00
IMP_SCORE,102,GO:0060158,4.8596e-01,5.0000e+00
IMP_SCORE,103,GO:0034116,4.8440e-01,1.1000e+01
IMP_SCORE,104,GO:0032770,4.8360e-01,4.0000e+00
IMP_SCORE,105,GO:0009125,4.8164e-01,4.0000e+00
IMP_SCORE,106,GO:0032688,4.7934e-01,4.0000e+00
IMP_SCORE,107,GO:0004708,4.7883e-01,8.0000e+00
IMP_SCORE,108,GO:0033151,4.7622e-01,2.0000e+00
IMP_SCORE,109,GO:0005161,4.7622e-01,2.0000e+00
IMP_SCORE,110,GO:0042974,4.7473e-01,4.0000e+00
IMP_SCORE,111,GO:0051043,4.7376e-01,7.0000e+00
IMP_SCORE,112,GO:1904813,4.7200e-01,1.0900e+02
IMP_SCORE,113,GO:0097756,4.7191e-01,5.0000e+00
IMP_SCORE,114,GO:0051233,4.7093e-01,1.1000e+01
IMP_SCORE,115,GO:0051117,4.6820e-01,9.2000e+01
IMP_SCORE,116,GO:0034143,4.6675e-01,5.0000e+00
IMP_SCORE,117,GO:2000251,4.6572e-01,2.0000e+00
IMP_SCORE,118,GO:0010826,4.6462e-01,2.0000e+00
IMP_SCORE,119,GO:0044872,4.6456e-01,3.0000e+00
IMP_SCORE,120,GO:0090189,4.6356e-01,2.0000e+00
IMP_SCORE,121,GO:0035710,4.6355e-01,5.0000e+00
IMP_SCORE,122,GO:0044819,4.6331e-01,4.0000e+00
IMP_SCORE,123,GO:0010517,4.6255e-01,9.0000e+00
IMP_SCORE,124,GO:0031274,4.6243e-01,3.0000e+00
IMP_SCORE,125,GO:2000508,4.6171e-01,4.0000e+00
IMP_SCORE,126,GO:0010560,4.6141e-01,2.0000e+00
IMP_SCORE,127,GO:0042089,4.6102e-01,8.0000e+00
IMP_SCORE,128,GO:0051194,4.6066e-01,2.0000e+00
IMP_SCORE,129,GO:0031128,4.6061e-01,7.0000e+00
IMP_SCORE,130,GO:0044615,4.6056e-01,2.0000e+00
IMP_SCORE,131,GO:0051533,4.6025e-01,2.0000e+00
IMP_SCORE,132,GO:0032516,4.6022e-01,2.0000e+00
IMP_SCORE,133,GO:0031227,4.6005e-01,1.3700e+02
IMP_SCORE,134,GO:0015985,4.5964e-01,2.0000e+00
IMP_SCORE,135,GO:0002887,4.5960e-01,2.0000e+00
IMP_SCORE,136,GO:2000191,4.5956e-01,2.0000e+00
IMP_SCORE,137,GO:0035615,4.5915e-01,1.0000e+00
IMP_SCORE,138,GO:0010642,4.5839e-01,9.0000e+00
IMP_SCORE,139,GO:0010919,4.5824e-01,1.1000e+01
IMP_SCORE,140,GO:0070857,4.5773e-01,3.0000e+00
IMP_SCORE,141,GO:1904874,4.5654e-01,4.0000e+00
IMP_SCORE,142,GO:0060045,4.5570e-01,4.0000e+00
IMP_SCORE,143,GO:0060251,4.5276e-01,8.0000e+00
IMP_SCORE,144,GO:0051900,4.5233e-01,8.0000e+00
IMP_SCORE,145,GO:0051412,4.5170e-01,8.0000e+00
IMP_SCORE,146,GO:0060444,4.5048e-01,4.0000e+00
IMP_SCORE,147,GO:0061333,4.4997e-01,3.0000e+00
IMP_SCORE,148,GO:0038034,4.4771e-01,9.0000e+00
IMP_SCORE,149,GO:1903792,4.4509e-01,1.1000e+01
IMP_SCORE,150,GO:0051000,4.4479e-01,4.0000e+00
IMP_SCORE,151,GO:0060761,4.4349e-01,8.0000e+00
IMP_SCORE,152,GO:0051058,4.4328e-01,1.2000e+01
IMP_SCORE,153,GO:0002200,4.4265e-01,9.0000e+00
IMP_SCORE,154,GO:0072310,4.4179e-01,9.0000e+00
IMP_SCORE,155,GO:0004697,4.4034e-01,4.0000e+00
IMP_SCORE,156,GO:0019852,4.4034e-01,9.0000e+00
IMP_SCORE,157,GO:0060425,4.3965e-01,7.0000e+00
IMP_SCORE,158,GO:0045823,4.3848e-01,1.1000e+01
IMP_SCORE,159,GO:0051386,4.3749e-01,1.0000e+01
IMP_SCORE,160,GO:0032276,4.3728e-01,3.0000e+00
IMP_SCORE,161,GO:1990090,4.3622e-01,1.9000e+01
IMP_SCORE,162,GO:0032722,4.3452e-01,2.0000e+01
IMP_SCORE,163,GO:0032769,4.3440e-01,5.0000e+00
IMP_SCORE,164,GO:0032794,4.3411e-01,1.7000e+01
IMP_SCORE,165,GO:2000831,4.3308e-01,8.0000e+00
IMP_SCORE,166,GO:0010665,4.3268e-01,9.0000e+00
IMP_SCORE,167,GO:0061099,4.3176e-01,1.6000e+01
IMP_SCORE,168,GO:0010830,4.3170e-01,3.8000e+01
IMP_SCORE,169,GO:0045907,4.3057e-01,5.0000e+00
IMP_SCORE,170,GO:0010759,4.3043e-01,7.0000e+00
IMP_SCORE,171,GO:1900740,4.3040e-01,1.1000e+01
IMP_SCORE,172,GO:0001975,4.2789e-01,1.1000e+01
IMP_SCORE,173,GO:0085029,4.2690e-01,3.5000e+01
IMP_SCORE,174,GO:0014897,4.2573e-01,5.0000e+00
IMP_SCORE,175,GO:0009145,4.2491e-01,6.0000e+00
IMP_SCORE,176,GO:0051645,4.2480e-01,4.0000e+00
IMP_SCORE,177,GO:0043403,4.2338e-01,5.0000e+00
IMP_SCORE,178,GO:0045086,4.2289e-01,2.0000e+00
IMP_SCORE,179,GO:0002087,4.2281e-01,5.0000e+00
IMP_SCORE,180,GO:1900087,4.2265e-01,8.0000e+00
IMP_SCORE,181,GO:0014031,4.2170e-01,4.0000e+00
IMP_SCORE,182,GO:0031571,4.2017e-01,9.0000e+00
IMP_SCORE,183,GO:0032703,4.1804e-01,3.0000e+00
IMP_SCORE,184,GO:0010971,4.1726e-01,3.0000e+00
IMP_SCORE,185,GO:0033089,4.1606e-01,7.0000e+00
IMP_SCORE,186,GO:0043101,4.1565e-01,1.3000e+01
IMP_SCORE,187,GO:0044068,4.1437e-01,5.0000e+00
IMP_SCORE,188,GO:0042613,4.1432e-01,1.9000e+01
IMP_SCORE,189,GO:0014857,4.1382e-01,3.0000e+00
IMP_SCORE,190,GO:0032354,4.1351e-01,3.0000e+00
IMP_SCORE,191,GO:0032095,4.1285e-01,3.0000e+00
IMP_SCORE,192,GO:0042535,4.1273e-01,5.0000e+00
IMP_SCORE,193,GO:0055069,4.1236e-01,8.0000e+00
IMP_SCORE,194,GO:1903318,4.1171e-01,1.3000e+01
IMP_SCORE,195,GO:0035810,4.0990e-01,3.0000e+00
IMP_SCORE,196,GO:0055006,4.0957e-01,1.0000e+01
IMP_SCORE,197,GO:0010460,4.0838e-01,7.0000e+00
IMP_SCORE,198,GO:0004843,4.0832e-01,6.1000e+01
IMP_SCORE,199,GO:0045589,4.0766e-01,3.0000e+00
IMP_SCORE,200,GO:0051019,4.0762e-01,9.0000e+00
IMP_SCORE,201,GO:0034498,4.0662e-01,7.0000e+00
IMP_SCORE,202,GO:0021846,4.0651e-01,5.0000e+00
IMP_SCORE,203,GO:0007063,4.0572e-01,2.0000e+00
IMP_SCORE,204,GO:0060402,4.0503e-01,1.0000e+01
IMP_SCORE,205,GO:1904063,4.0468e-01,1.2000e+01
IMP_SCORE,206,GO:0046487,4.0460e-01,4.3000e+01
IMP_SCORE,207,total,4.0308e-01,7.5620e+03
IMP_SCORE,208,GO:0016447,4.0302e-01,7.0000e+00
IMP_SCORE,209,GO:0009214,4.0275e-01,3.0000e+00
IMP_SCORE,210,GO:0000050,4.0258e-01,4.0000e+00
IMP_SCORE,211,GO:0036109,4.0196e-01,2.5000e+01
IMP_SCORE,212,GO:0046620,4.0107e-01,9.0000e+00
IMP_SCORE,213,GO:0050716,4.0030e-01,5.0000e+00
IMP_SCORE,214,GO:0071814,4.0001e-01,5.0000e+00
IMP_SCORE,215,GO:0010922,3.9863e-01,1.8000e+01
IMP_SCORE,216,GO:0097284,3.9849e-01,3.0000e+00
IMP_SCORE,217,GO:0060193,3.9830e-01,1.6000e+01
IMP_SCORE,218,GO:0045638,3.9806e-01,3.5000e+01
IMP_SCORE,219,GO:1903555,3.9797e-01,2.8000e+01
IMP_SCORE,220,GO:0034502,3.9786e-01,1.8000e+01
IMP_SCORE,221,GO:0035162,3.9689e-01,4.0000e+00
IMP_SCORE,222,GO:0060253,3.9508e-01,1.0000e+01
IMP_SCORE,223,GO:0014059,3.9467e-01,1.0000e+01
IMP_SCORE,224,GO:0086004,3.9437e-01,1.3000e+01
IMP_SCORE,225,GO:0003159,3.9436e-01,3.0000e+00
IMP_SCORE,226,GO:0050856,3.9410e-01,6.0000e+00
IMP_SCORE,227,GO:0001504,3.9391e-01,9.0000e+00
IMP_SCORE,228,GO:0061098,3.9320e-01,2.1000e+01
IMP_SCORE,229,GO:0016444,3.9264e-01,6.0000e+00
IMP_SCORE,230,GO:0001662,3.9215e-01,1.4000e+01
IMP_SCORE,231,GO:0046579,3.9198e-01,1.1000e+01
IMP_SCORE,232,GO:0008277,3.9192e-01,8.1000e+01
IMP_SCORE,233,GO:0005326,3.9176e-01,3.0000e+00
IMP_SCORE,234,GO:0003156,3.9015e-01,1.6000e+01
IMP_SCORE,235,GO:1903203,3.8970e-01,1.1000e+01
IMP_SCORE,236,GO:1901185,3.8962e-01,1.2000e+01
IMP_SCORE,237,GO:2000463,3.8959e-01,8.0000e+00
IMP_SCORE,238,GO:0051283,3.8929e-01,8.0000e+00
IMP_SCORE,239,GO:0048538,3.8907e-01,1.0000e+01
IMP_SCORE,240,GO:0045655,3.8905e-01,2.0000e+00
IMP_SCORE,241,GO:0032743,3.8899e-01,2.0000e+00
IMP_SCORE,242,GO:0002293,3.8861e-01,4.0000e+00
IMP_SCORE,243,GO:0032872,3.8833e-01,5.6000e+01
IMP_SCORE,244,GO:0006012,3.8791e-01,1.2000e+01
IMP_SCORE,245,GO:1903426,3.8773e-01,3.1000e+01
IMP_SCORE,246,GO:0042908,3.8725e-01,5.0000e+00
IMP_SCORE,247,GO:0043525,3.8701e-01,9.0000e+00
IMP_SCORE,248,GO:0043551,3.8670e-01,9.0000e+00
IMP_SCORE,249,GO:0097028,3.8582e-01,1.7000e+01
IMP_SCORE,250,GO:0009065,3.8538e-01,5.5000e+01
IMP_SCORE,251,GO:0060272,3.8530e-01,2.0000e+00
IMP_SCORE,252,GO:0008631,3.8527e-01,4.0000e+00
IMP_SCORE,253,GO:0071071,3.8521e-01,2.0000e+00
IMP_SCORE,254,GO:0046838,3.8500e-01,3.0000e+00
IMP_SCORE,255,GO:0045980,3.8498e-01,2.0000e+01
IMP_SCORE,256,GO:0033612,3.8489e-01,8.0000e+00
IMP_SCORE,257,GO:0001655,3.8469e-01,4.0000e+00
IMP_SCORE,258,GO:0034394,3.8439e-01,5.0000e+00
IMP_SCORE,259,GO:0046339,3.8395e-01,6.0000e+00
IMP_SCORE,260,GO:0048754,3.8373e-01,3.4000e+01
IMP_SCORE,261,GO:0030507,3.8345e-01,1.4000e+01
IMP_SCORE,262,GO:0099529,3.8341e-01,7.0000e+00
IMP_SCORE,263,GO:1902547,3.8323e-01,6.0000e+00
IMP_SCORE,264,GO:0060421,3.8250e-01,8.0000e+00
IMP_SCORE,265,GO:0043537,3.8183e-01,6.0000e+00
IMP_SCORE,266,GO:1902579,3.8163e-01,3.4000e+01
IMP_SCORE,267,GO:0071276,3.8147e-01,1.1600e+02
IMP_SCORE,268,GO:0006107,3.8135e-01,5.0000e+00
IMP_SCORE,269,GO:0070665,3.8120e-01,3.0000e+01
IMP_SCORE,270,GO:0045182,3.8104e-01,3.2000e+01
IMP_SCORE,271,GO:0006206,3.8067e-01,1.4000e+01
IMP_SCORE,272,GO:2000278,3.8037e-01,1.3000e+01
IMP_SCORE,273,GO:1903170,3.8008e-01,8.0000e+00
IMP_SCORE,274,GO:0005527,3.7928e-01,2.6000e+01
IMP_SCORE,275,GO:0003323,3.7927e-01,6.0000e+00
IMP_SCORE,276,GO:0071526,3.7865e-01,8.0000e+00
IMP_SCORE,277,GO:0090533,3.7757e-01,1.2000e+01
IMP_SCORE,278,GO:0009435,3.7721e-01,2.2000e+01
IMP_SCORE,279,GO:0033178,3.7548e-01,6.0000e+00
IMP_SCORE,280,GO:1902166,3.7537e-01,7.0000e+00
IMP_SCORE,281,GO:0031670,3.7535e-01,6.0000e+00
IMP_SCORE,282,GO:1902043,3.7523e-01,6.0000e+00
IMP_SCORE,283,GO:0050919,3.7453e-01,6.0000e+00
IMP_SCORE,284,GO:1902895,3.7448e-01,6.0000e+00
IMP_SCORE,285,GO:0001885,3.7348e-01,4.5000e+01
IMP_SCORE,286,GO:1900024,3.7341e-01,1.2000e+01
IMP_SCORE,287,GO:2000515,3.7240e-01,3.0000e+00
IMP_SCORE,288,GO:0051238,3.7224e-01,2.8000e+01
IMP_SCORE,289,GO:0090079,3.7193e-01,1.0000e+01
IMP_SCORE,290,GO:0098751,3.7159e-01,1.7000e+01
IMP_SCORE,291,GO:0051770,3.7101e-01,8.0000e+00
IMP_SCORE,292,GO:0043471,3.7090e-01,3.0000e+00
IMP_SCORE,293,GO:1901381,3.7064e-01,2.0000e+00
IMP_SCORE,294,GO:0050691,3.7021e-01,4.0000e+00
IMP_SCORE,295,GO:0045651,3.6951e-01,4.0000e+00
IMP_SCORE,296,GO:0033235,3.6936e-01,2.0000e+00
IMP_SCORE,297,GO:0032652,3.6879e-01,1.6000e+01
IMP_SCORE,298,GO:0045744,3.6862e-01,2.4000e+01
IMP_SCORE,299,GO:0001659,3.6855e-01,6.0000e+00
IMP_SCORE,300,GO:0000266,3.6793e-01,1.3000e+01
IMP_SCORE,301,GO:0031342,3.6774e-01,8.0000e+00
IMP_SCORE,302,GO:0036120,3.6773e-01,4.0000e+00
IMP_SCORE,303,GO:0015740,3.6757e-01,1.2000e+01
IMP_SCORE,304,GO:0045625,3.6728e-01,6.0000e+00
IMP_SCORE,305,GO:0002287,3.6704e-01,4.0000e+00
IMP_SCORE,306,GO:0004707,3.6697e-01,1.4000e+01
IMP_SCORE,307,GO:0038166,3.6621e-01,1.0000e+01
IMP_SCORE,308,GO:0045762,3.6579e-01,5.0000e+00
IMP_SCORE,309,GO:1905517,3.6540e-01,8.0000e+00
IMP_SCORE,310,GO:0043149,3.6539e-01,1.5000e+01
IMP_SCORE,311,GO:0001964,3.6514e-01,3.0000e+00
IMP_SCORE,312,GO:0071242,3.6462e-01,1.0000e+01
IMP_SCORE,313,GO:0003206,3.6436e-01,7.0000e+00
IMP_SCORE,314,GO:0030332,3.6426e-01,8.0000e+00
IMP_SCORE,315,GO:0022824,3.6424e-01,2.8000e+01
IMP_SCORE,316,GO:0042534,3.6379e-01,8.0000e+00
IMP_SCORE,317,GO:1903846,3.6378e-01,1.1000e+01
IMP_SCORE,318,GO:0046824,3.6315e-01,1.3000e+01
IMP_SCORE,319,GO:0043517,3.6279e-01,3.0000e+00
IMP_SCORE,320,GO:0042749,3.6273e-01,8.0000e+00
IMP_SCORE,321,GO:0098581,3.6197e-01,1.9000e+01
IMP_SCORE,322,GO:0050805,3.6171e-01,1.3000e+01
IMP_SCORE,323,GO:0031402,3.6170e-01,2.0000e+00
IMP_SCORE,324,GO:0002523,3.6167e-01,1.2000e+01
IMP_SCORE,325,GO:0002294,3.6161e-01,2.0000e+00
IMP_SCORE,326,GO:0032368,3.6161e-01,2.3000e+01
IMP_SCORE,327,GO:0010862,3.6092e-01,4.0000e+00
IMP_SCORE,328,GO:0050996,3.6045e-01,7.0000e+00
IMP_SCORE,329,GO:1990089,3.5934e-01,1.3000e+01
IMP_SCORE,330,GO:0003091,3.5807e-01,9.0000e+00
IMP_SCORE,331,GO:0045606,3.5781e-01,3.0000e+00
IMP_SCORE,332,GO:0070344,3.5761e-01,3.0000e+00
IMP_SCORE,333,GO:0046636,3.5754e-01,3.0000e+00
IMP_SCORE,334,GO:0042522,3.5719e-01,4.0000e+00
IMP_SCORE,335,GO:0061213,3.5657e-01,6.0000e+00
IMP_SCORE,336,GO:0015988,3.5575e-01,9.0000e+00
IMP_SCORE,337,GO:0031112,3.5568e-01,9.0000e+00
IMP_SCORE,338,GO:0042627,3.5558e-01,3.0000e+00
IMP_SCORE,339,GO:0044766,3.5538e-01,3.4000e+01
IMP_SCORE,340,GO:0031929,3.5528e-01,9.0000e+00
IMP_SCORE,341,GO:0030176,3.5495e-01,1.4200e+02
IMP_SCORE,342,GO:0060334,3.5446e-01,7.0000e+00
IMP_SCORE,343,GO:0046852,3.5441e-01,3.0000e+00
IMP_SCORE,344,GO:0060964,3.5413e-01,9.0000e+00
IMP_SCORE,345,GO:0060043,3.5365e-01,6.0000e+00
IMP_SCORE,346,GO:0006525,3.5363e-01,2.9000e+01
IMP_SCORE,347,GO:0070231,3.5338e-01,3.0000e+00
IMP_SCORE,348,GO:1902749,3.5330e-01,3.4000e+01
IMP_SCORE,349,GO:0038084,3.5274e-01,3.0000e+00
IMP_SCORE,350,GO:0007194,3.5241e-01,5.0000e+00
IMP_SCORE,351,GO:1903205,3.5211e-01,1.1000e+01
IMP_SCORE,352,GO:0071107,3.5178e-01,3.0000e+00
IMP_SCORE,353,GO:0022616,3.5141e-01,7.0000e+00
IMP_SCORE,354,GO:0043372,3.5117e-01,1.7000e+01
IMP_SCORE,355,GO:0000900,3.5095e-01,1.0000e+01
IMP_SCORE,356,GO:0001965,3.5091e-01,2.7000e+01
IMP_SCORE,357,GO:0042423,3.5031e-01,6.0000e+00
IMP_SCORE,358,GO:1902808,3.5029e-01,3.1000e+01
IMP_SCORE,359,GO:2000116,3.4979e-01,8.4000e+01
IMP_SCORE,360,GO:0002828,3.4978e-01,2.9000e+01
IMP_SCORE,361,GO:0090280,3.4971e-01,1.9000e+01
IMP_SCORE,362,GO:0043542,3.4968e-01,2.4000e+01
IMP_SCORE,363,GO:0002687,3.4945e-01,2.2000e+01
IMP_SCORE,364,GO:0043243,3.4921e-01,1.4000e+01
IMP_SCORE,365,GO:0045778,3.4883e-01,3.8000e+01
IMP_SCORE,366,GO:0001676,3.4879e-01,1.0000e+02
IMP_SCORE,367,GO:0032680,3.4874e-01,4.0000e+01
IMP_SCORE,368,GO:0032232,3.4839e-01,8.0000e+00
IMP_SCORE,369,GO:0048333,3.4727e-01,4.0000e+00
IMP_SCORE,370,GO:0060123,3.4713e-01,1.7000e+01
IMP_SCORE,371,GO:0048593,3.4695e-01,9.0000e+00
IMP_SCORE,372,GO:0060416,3.4668e-01,3.0000e+00
IMP_SCORE,373,GO:0051198,3.4655e-01,6.0000e+00
IMP_SCORE,374,GO:0042582,3.4649e-01,1.5000e+01
IMP_SCORE,375,GO:0048148,3.4642e-01,1.0000e+01
IMP_SCORE,376,GO:0002021,3.4641e-01,4.0000e+00
IMP_SCORE,377,GO:0032930,3.4625e-01,6.0000e+00
IMP_SCORE,378,GO:0010863,3.4608e-01,7.0000e+00
IMP_SCORE,379,GO:0030877,3.4608e-01,3.0000e+00
IMP_SCORE,380,GO:0046930,3.4605e-01,7.0000e+00
IMP_SCORE,381,GO:2000403,3.4603e-01,5.0000e+00
IMP_SCORE,382,GO:0004622,3.4580e-01,3.5000e+01
IMP_SCORE,383,GO:0005057,3.4580e-01,1.1700e+02
IMP_SCORE,384,GO:0009151,3.4555e-01,3.0000e+00
IMP_SCORE,385,GO:1904894,3.4553e-01,1.4000e+01
IMP_SCORE,386,GO:1903146,3.4501e-01,1.8000e+01
IMP_SCORE,387,GO:0002262,3.4446e-01,1.0000e+01
IMP_SCORE,388,GO:0071480,3.4379e-01,1.2000e+01
IMP_SCORE,389,GO:0032372,3.4347e-01,3.0000e+00
IMP_SCORE,390,GO:0015385,3.4246e-01,3.0000e+00
IMP_SCORE,391,GO:0043651,3.4236e-01,2.8000e+01
IMP_SCORE,392,GO:0042753,3.4231e-01,3.0000e+00
IMP_SCORE,393,GO:0009411,3.4178e-01,3.4000e+01
IMP_SCORE,394,GO:1903523,3.4159e-01,6.0000e+00
IMP_SCORE,395,GO:0034358,3.4152e-01,4.4000e+01
IMP_SCORE,396,GO:0009713,3.4121e-01,9.0000e+00
IMP_SCORE,397,GO:0043523,3.4101e-01,4.7000e+01
IMP_SCORE,398,GO:0045080,3.4047e-01,1.0000e+00
IMP_SCORE,399,GO:0045639,3.4036e-01,1.0000e+01
IMP_SCORE,400,GO:0071772,3.4021e-01,8.0000e+00
IMP_SCORE,401,GO:0048261,3.3992e-01,4.0000e+00
IMP_SCORE,402,GO:0038127,3.3991e-01,4.6000e+01
IMP_SCORE,403,GO:0050921,3.3967e-01,3.1000e+01
IMP_SCORE,404,GO:0043369,3.3959e-01,1.1000e+01
IMP_SCORE,405,GO:0010818,3.3949e-01,9.0000e+00
IMP_SCORE,406,GO:0042178,3.3889e-01,3.0000e+00
IMP_SCORE,407,GO:0002507,3.3884e-01,3.0000e+00
IMP_SCORE,408,GO:0015101,3.3874e-01,6.0000e+00
IMP_SCORE,409,GO:0048557,3.3810e-01,5.0000e+00
IMP_SCORE,410,GO:0006513,3.3771e-01,1.6000e+01
IMP_SCORE,411,GO:0031434,3.3765e-01,8.0000e+00
IMP_SCORE,412,GO:1904925,3.3720e-01,1.1000e+01
IMP_SCORE,413,GO:0051298,3.3697e-01,1.8000e+01
IMP_SCORE,414,GO:1903670,3.3675e-01,4.0000e+00
IMP_SCORE,415,GO:1902803,3.3671e-01,1.6000e+01
IMP_SCORE,416,GO:0060456,3.3663e-01,3.0000e+00
IMP_SCORE,417,GO:0003299,3.3656e-01,3.0000e+00
IMP_SCORE,418,GO:1903209,3.3624e-01,7.0000e+00
IMP_SCORE,419,GO:0090281,3.3602e-01,8.0000e+00
IMP_SCORE,420,GO:0009111,3.3581e-01,3.0000e+00
IMP_SCORE,421,GO:0036075,3.3579e-01,1.6000e+01
IMP_SCORE,422,GO:1903036,3.3557e-01,2.1000e+01
IMP_SCORE,423,GO:0006569,3.3552e-01,9.0000e+00
IMP_SCORE,424,GO:0045987,3.3544e-01,1.4000e+01
IMP_SCORE,425,GO:0034185,3.3530e-01,1.4000e+01
IMP_SCORE,426,GO:0050961,3.3467e-01,3.0000e+00
IMP_SCORE,427,GO:0019789,3.3460e-01,3.0000e+00
IMP_SCORE,428,GO:0090140,3.3458e-01,7.0000e+00
IMP_SCORE,429,GO:0048302,3.3453e-01,3.0000e+00
IMP_SCORE,430,GO:0019226,3.3450e-01,1.3000e+01
IMP_SCORE,431,GO:1901673,3.3431e-01,3.0000e+00
IMP_SCORE,432,GO:0022400,3.3416e-01,3.0000e+00
IMP_SCORE,433,GO:0015868,3.3385e-01,1.2000e+01
IMP_SCORE,434,GO:0045628,3.3345e-01,9.0000e+00
IMP_SCORE,435,GO:0001946,3.3335e-01,3.0000e+00
IMP_SCORE,436,GO:0032809,3.3304e-01,3.0000e+01
IMP_SCORE,437,GO:0061003,3.3286e-01,4.0000e+00
IMP_SCORE,438,GO:0032148,3.3274e-01,1.0000e+01
IMP_SCORE,439,GO:0036020,3.3233e-01,8.0000e+00
IMP_SCORE,440,GO:0071548,3.3231e-01,9.0000e+00
IMP_SCORE,441,GO:0030865,3.3229e-01,4.1000e+01
IMP_SCORE,442,GO:2000846,3.3202e-01,8.0000e+00
IMP_SCORE,443,GO:0043539,3.3178e-01,1.7000e+01
IMP_SCORE,444,GO:0060330,3.3162e-01,1.1000e+01
IMP_SCORE,445,GO:0001682,3.3139e-01,6.0000e+00
IMP_SCORE,446,GO:0033177,3.3102e-01,7.0000e+00
IMP_SCORE,447,GO:0005154,3.3090e-01,2.1000e+01
IMP_SCORE,448,GO:0051385,3.3076e-01,1.0000e+01
IMP_SCORE,449,GO:1902074,3.3070e-01,1.9000e+01
IMP_SCORE,450,GO:0034123,3.3020e-01,1.6000e+01
IMP_SCORE,451,GO:0051279,3.2976e-01,2.0000e+01
IMP_SCORE,452,GO:0051653,3.2974e-01,1.1000e+01
IMP_SCORE,453,GO:1902307,3.2950e-01,1.6000e+01
IMP_SCORE,454,GO:1904896,3.2935e-01,3.0000e+00
IMP_SCORE,455,GO:0009220,3.2932e-01,1.0000e+01
IMP_SCORE,456,GO:0007019,3.2907e-01,3.0000e+00
IMP_SCORE,457,GO:0007026,3.2886e-01,9.0000e+00
IMP_SCORE,458,GO:0046782,3.2840e-01,1.5000e+01
IMP_SCORE,459,GO:0046850,3.2832e-01,2.3000e+01
IMP_SCORE,460,GO:1902017,3.2782e-01,2.9000e+01
IMP_SCORE,461,GO:1903363,3.2723e-01,1.8000e+01
IMP_SCORE,462,GO:0061029,3.2710e-01,8.0000e+00
IMP_SCORE,463,GO:0003093,3.2668e-01,4.0000e+00
IMP_SCORE,464,GO:0002716,3.2664e-01,3.0000e+00
IMP_SCORE,465,GO:0032647,3.2633e-01,9.0000e+00
IMP_SCORE,466,GO:1990939,3.2594e-01,6.0000e+00
IMP_SCORE,467,GO:0009954,3.2580e-01,3.0000e+00
IMP_SCORE,468,GO:0010524,3.2552e-01,1.3000e+01
IMP_SCORE,469,GO:0046755,3.2547e-01,9.0000e+00
IMP_SCORE,470,GO:0002220,3.2529e-01,2.7000e+01
IMP_SCORE,471,GO:1905939,3.2514e-01,3.0000e+00
IMP_SCORE,472,GO:1901862,3.2495e-01,1.4000e+01
IMP_SCORE,473,GO:0051284,3.2460e-01,3.0000e+00
IMP_SCORE,474,GO:0051292,3.2412e-01,3.0000e+00
IMP_SCORE,475,GO:0072525,3.2402e-01,3.9000e+01
IMP_SCORE,476,GO:0061383,3.2401e-01,5.0000e+00
IMP_SCORE,477,GO:0010485,3.2396e-01,3.0000e+00
IMP_SCORE,478,GO:0043555,3.2392e-01,1.6000e+01
IMP_SCORE,479,GO:1905953,3.2388e-01,1.2000e+01
IMP_SCORE,480,GO:0061037,3.2387e-01,1.2000e+01
IMP_SCORE,481,GO:1900006,3.2380e-01,1.0000e+01
IMP_SCORE,482,GO:0043508,3.2372e-01,4.0000e+00
IMP_SCORE,483,GO:0017049,3.2346e-01,1.0000e+01
IMP_SCORE,484,GO:0045309,3.2318e-01,6.0000e+00
IMP_SCORE,485,GO:0002888,3.2305e-01,1.1000e+01
IMP_SCORE,486,GO:0038095,3.2294e-01,2.7000e+01
IMP_SCORE,487,GO:0051497,3.2282e-01,4.0000e+00
IMP_SCORE,488,GO:2001021,3.2260e-01,1.5000e+01
IMP_SCORE,489,GO:0018196,3.2241e-01,4.3000e+01
IMP_SCORE,490,GO:0001782,3.2218e-01,1.4000e+01
IMP_SCORE,491,GO:0033198,3.2208e-01,1.9000e+01
IMP_SCORE,492,GO:0008655,3.2197e-01,8.0000e+00
IMP_SCORE,493,GO:0033158,3.2193e-01,1.0000e+00
IMP_SCORE,494,GO:2001269,3.2193e-01,1.0000e+00
IMP_SCORE,495,GO:0015368,3.2187e-01,1.8000e+01
IMP_SCORE,496,GO:1903543,3.2122e-01,7.0000e+00
IMP_SCORE,497,GO:0043406,3.2119e-01,5.6000e+01
IMP_SCORE,498,GO:0006298,3.2110e-01,6.0000e+00
IMP_SCORE,499,GO:1900026,3.2104e-01,1.3000e+01
IMP_SCORE,500,GO:0014910,3.2081e-01,2.2000e+01
IMP_SCORE,501,GO:0031103,3.2073e-01,1.5000e+01
IMP_SCORE,502,GO:0043522,3.1986e-01,4.0000e+00
IMP_SCORE,503,GO:0000152,3.1958e-01,1.2000e+01
IMP_SCORE,504,GO:0045445,3.1942e-01,8.0000e+00
IMP_SCORE,505,GO:0051926,3.1919e-01,7.0000e+00
IMP_SCORE,506,GO:0002825,3.1906e-01,1.0000e+01
IMP_SCORE,507,GO:0010669,3.1900e-01,2.4000e+01
IMP_SCORE,508,GO:0045843,3.1881e-01,5.0000e+00
IMP_SCORE,509,GO:0007512,3.1865e-01,7.0000e+00
IMP_SCORE,510,GO:0050910,3.1857e-01,9.0000e+00
IMP_SCORE,511,GO:2000826,3.1831e-01,1.7000e+01
IMP_SCORE,512,GO:0032754,3.1813e-01,5.0000e+00
IMP_SCORE,513,GO:0003203,3.1812e-01,4.0000e+00
IMP_SCORE,514,GO:0060147,3.1810e-01,7.0000e+00
IMP_SCORE,515,GO:1903391,3.1743e-01,2.2000e+01
IMP_SCORE,516,GO:0006703,3.1735e-01,2.2000e+01
IMP_SCORE,517,GO:0042632,3.1712e-01,2.1000e+01
IMP_SCORE,518,GO:0004875,3.1695e-01,3.0000e+00
IMP_SCORE,519,GO:0032649,3.1695e-01,3.2000e+01
IMP_SCORE,520,GO:1903897,3.1685e-01,3.0000e+00
IMP_SCORE,521,GO:0002068,3.1684e-01,4.0000e+00
IMP_SCORE,522,GO:0008038,3.1649e-01,9.6000e+01
IMP_SCORE,523,GO:0006491,3.1637e-01,2.3000e+01
IMP_SCORE,524,GO:0031294,3.1617e-01,2.0000e+01
IMP_SCORE,525,GO:0060412,3.1615e-01,8.0000e+00
IMP_SCORE,526,GO:0072395,3.1602e-01,2.6000e+01
IMP_SCORE,527,GO:2001243,3.1571e-01,2.2000e+01
IMP_SCORE,528,GO:2000171,3.1566e-01,1.8000e+01
IMP_SCORE,529,GO:0055024,3.1560e-01,1.1000e+01
IMP_SCORE,530,GO:0071295,3.1557e-01,3.0000e+00
IMP_SCORE,531,GO:0035902,3.1549e-01,1.3000e+01
IMP_SCORE,532,GO:0050927,3.1546e-01,1.1000e+01
IMP_SCORE,533,GO:0035690,3.1526e-01,5.1000e+01
IMP_SCORE,534,GO:0030705,3.1493e-01,6.8000e+01
IMP_SCORE,535,GO:0032024,3.1472e-01,2.6000e+01
IMP_SCORE,536,GO:1904037,3.1471e-01,1.6000e+01
IMP_SCORE,537,GO:0030371,3.1470e-01,2.9000e+01
IMP_SCORE,538,GO:0031011,3.1451e-01,4.0000e+00
IMP_SCORE,539,GO:0010744,3.1445e-01,1.2000e+01
IMP_SCORE,540,GO:0045648,3.1435e-01,9.0000e+00
IMP_SCORE,541,GO:0007589,3.1431e-01,4.2000e+01
IMP_SCORE,542,GO:0002690,3.1414e-01,2.2000e+01
IMP_SCORE,543,GO:0090335,3.1394e-01,3.0000e+00
IMP_SCORE,544,GO:0051787,3.1383e-01,3.0000e+00
IMP_SCORE,545,GO:0051293,3.1378e-01,7.0000e+00
IMP_SCORE,546,GO:0004715,3.1378e-01,9.0000e+00
IMP_SCORE,547,GO:0032355,3.1357e-01,4.4000e+01
IMP_SCORE,548,GO:0051287,3.1345e-01,4.9000e+01
IMP_SCORE,549,GO:0009067,3.1328e-01,2.2000e+01
IMP_SCORE,550,GO:0031235,3.1315e-01,6.0000e+00
IMP_SCORE,551,GO:0098960,3.1292e-01,8.0000e+00
IMP_SCORE,552,GO:0008347,3.1269e-01,4.5000e+01
IMP_SCORE,553,GO:0090218,3.1216e-01,1.1000e+01
IMP_SCORE,554,GO:0032729,3.1194e-01,3.0000e+01
IMP_SCORE,555,GO:0051354,3.1177e-01,7.0000e+00
IMP_SCORE,556,GO:0071428,3.1164e-01,3.0000e+00
IMP_SCORE,557,GO:0052742,3.1159e-01,3.5000e+01
IMP_SCORE,558,GO:0070243,3.1143e-01,2.0000e+00
IMP_SCORE,559,GO:0035173,3.1138e-01,3.0000e+00
IMP_SCORE,560,GO:2000345,3.1128e-01,1.0000e+00
IMP_SCORE,561,GO:0045722,3.1128e-01,1.0000e+00
IMP_SCORE,562,GO:1902555,3.1128e-01,1.0000e+00
IMP_SCORE,563,GO:0043116,3.1128e-01,1.0000e+00
IMP_SCORE,564,GO:0046966,3.1111e-01,3.0000e+00
IMP_SCORE,565,GO:1900739,3.1111e-01,1.5000e+01
IMP_SCORE,566,GO:0016646,3.1104e-01,2.1000e+01
IMP_SCORE,567,GO:0034405,3.1098e-01,1.1000e+01
IMP_SCORE,568,GO:1903313,3.1096e-01,1.6000e+01
IMP_SCORE,569,GO:0051250,3.1084e-01,4.0000e+01
IMP_SCORE,570,GO:0019207,3.1027e-01,9.1000e+01
IMP_SCORE,571,GO:0050848,3.1021e-01,2.2000e+01
IMP_SCORE,572,GO:0051893,3.1013e-01,1.6000e+01
IMP_SCORE,573,GO:0007176,3.0992e-01,1.1000e+01
IMP_SCORE,574,GO:1901222,3.0981e-01,1.5000e+01
IMP_SCORE,575,GO:0031941,3.0951e-01,2.6000e+01
IMP_SCORE,576,GO:0030889,3.0944e-01,4.0000e+00
IMP_SCORE,577,GO:0001829,3.0894e-01,3.0000e+00
IMP_SCORE,578,GO:0042036,3.0892e-01,1.5000e+01
IMP_SCORE,579,GO:0035455,3.0880e-01,2.6000e+01
IMP_SCORE,580,GO:0035296,3.0863e-01,2.8000e+01
IMP_SCORE,581,GO:0002674,3.0851e-01,9.0000e+00
IMP_SCORE,582,GO:2001234,3.0842e-01,5.8000e+01
IMP_SCORE,583,GO:0034369,3.0836e-01,1.3000e+01
IMP_SCORE,584,GO:0051057,3.0819e-01,1.6000e+01
IMP_SCORE,585,GO:0017017,3.0808e-01,6.0000e+00
IMP_SCORE,586,GO:2000404,3.0800e-01,1.5000e+01
IMP_SCORE,587,GO:0019843,3.0773e-01,7.6000e+01
IMP_SCORE,588,GO:0005657,3.0769e-01,3.0000e+00
IMP_SCORE,589,GO:0060602,3.0753e-01,3.0000e+00
IMP_SCORE,590,GO:0002931,3.0752e-01,2.1000e+01
IMP_SCORE,591,GO:0090136,3.0748e-01,1.8000e+01
IMP_SCORE,592,GO:0086080,3.0743e-01,8.0000e+00
IMP_SCORE,593,GO:0043536,3.0732e-01,1.2000e+01
IMP_SCORE,594,GO:0061436,3.0724e-01,1.1000e+01
IMP_SCORE,595,GO:0060099,3.0713e-01,4.0000e+00
IMP_SCORE,596,GO:0045670,3.0685e-01,4.8000e+01
IMP_SCORE,597,GO:0034110,3.0681e-01,1.8000e+01
IMP_SCORE,598,GO:0070536,3.0679e-01,2.5000e+01
IMP_SCORE,599,GO:0048145,3.0670e-01,4.4000e+01
IMP_SCORE,600,GO:1903556,3.0662e-01,2.8000e+01
IMP_SCORE,601,GO:0015791,3.0651e-01,7.0000e+00
IMP_SCORE,602,GO:0008045,3.0624e-01,2.6000e+01
IMP_SCORE,603,GO:0001892,3.0620e-01,4.0000e+00
IMP_SCORE,604,GO:0032868,3.0618e-01,5.3000e+01
IMP_SCORE,605,GO:0002717,3.0613e-01,1.4000e+01
IMP_SCORE,606,GO:0099131,3.0608e-01,1.6000e+01
IMP_SCORE,607,GO:0042992,3.0604e-01,1.6000e+01
IMP_SCORE,608,GO:0051100,3.0601e-01,5.5000e+01
IMP_SCORE,609,GO:0048664,3.0589e-01,8.0000e+00
IMP_SCORE,610,GO:0038083,3.0558e-01,7.0000e+00
IMP_SCORE,611,GO:0009395,3.0544e-01,1.5000e+01
IMP_SCORE,612,GO:1900542,3.0488e-01,5.3000e+01
IMP_SCORE,613,GO:0060606,3.0480e-01,2.0000e+01
IMP_SCORE,614,GO:0060292,3.0462e-01,6.0000e+00
IMP_SCORE,615,GO:0050810,3.0458e-01,1.1000e+01
IMP_SCORE,616,GO:0050982,3.0451e-01,1.7000e+01
IMP_SCORE,617,GO:0035282,3.0446e-01,8.0000e+00
IMP_SCORE,618,GO:1905348,3.0439e-01,7.0000e+00
IMP_SCORE,619,GO:1905153,3.0436e-01,4.0000e+00
IMP_SCORE,620,GO:0046626,3.0434e-01,2.3000e+01
IMP_SCORE,621,GO:0045687,3.0424e-01,1.6000e+01
IMP_SCORE,622,GO:0022821,3.0419e-01,9.0000e+00
IMP_SCORE,623,GO:0048709,3.0418e-01,2.7000e+01
IMP_SCORE,624,GO:0046854,3.0417e-01,3.7000e+01
IMP_SCORE,625,GO:0071514,3.0388e-01,1.0000e+01
IMP_SCORE,626,GO:0035065,3.0371e-01,1.1000e+01
IMP_SCORE,627,GO:0032838,3.0355e-01,3.0000e+01
IMP_SCORE,628,GO:0046209,3.0324e-01,1.2000e+01
IMP_SCORE,629,GO:0045579,3.0316e-01,2.0000e+00
IMP_SCORE,630,GO:1901623,3.0288e-01,6.0000e+00
IMP_SCORE,631,GO:0010544,3.0217e-01,4.0000e+00
IMP_SCORE,632,GO:0045830,3.0208e-01,9.0000e+00
IMP_SCORE,633,GO:0046426,3.0117e-01,1.2000e+01
IMP_SCORE,634,GO:0002003,3.0106e-01,1.2000e+01
IMP_SCORE,635,GO:0071236,3.0100e-01,6.0000e+00
IMP_SCORE,636,GO:0009142,3.0097e-01,9.0000e+00
IMP_SCORE,637,GO:0032924,3.0090e-01,7.0000e+00
IMP_SCORE,638,GO:0043090,3.0089e-01,1.4000e+01
IMP_SCORE,639,GO:0030852,3.0068e-01,1.7000e+01
IMP_SCORE,640,GO:0055089,3.0034e-01,5.0000e+00
IMP_SCORE,641,GO:0009163,3.0031e-01,1.8000e+01
IMP_SCORE,642,GO:0021680,3.0003e-01,1.7000e+01
IMP_SCORE,643,GO:0050730,3.0000e-01,7.0000e+01
IMP_SCORE,644,GO:0032994,2.9982e-01,3.8000e+01
IMP_SCORE,645,GO:2000648,2.9982e-01,3.4000e+01
IMP_SCORE,646,GO:0033627,2.9960e-01,2.1000e+01
IMP_SCORE,647,GO:0032331,2.9943e-01,1.0000e+01
IMP_SCORE,648,GO:2000484,2.9899e-01,5.0000e+00
IMP_SCORE,649,GO:0045669,2.9896e-01,4.4000e+01
IMP_SCORE,650,GO:0061384,2.9849e-01,4.0000e+00
IMP_SCORE,651,GO:0061014,2.9835e-01,1.5000e+01
IMP_SCORE,652,GO:0051092,2.9812e-01,5.3000e+01
IMP_SCORE,653,GO:0042035,2.9806e-01,2.6000e+01
IMP_SCORE,654,GO:0034774,2.9769e-01,1.2400e+02
IMP_SCORE,655,GO:0032392,2.9762e-01,1.8000e+01
IMP_SCORE,656,GO:0002082,2.9761e-01,8.0000e+00
IMP_SCORE,657,GO:0051099,2.9747e-01,2.1000e+01
IMP_SCORE,658,GO:1900153,2.9737e-01,6.0000e+00
IMP_SCORE,659,GO:0032733,2.9724e-01,1.3000e+01
IMP_SCORE,660,GO:0010939,2.9723e-01,7.0000e+00
IMP_SCORE,661,GO:1903427,2.9708e-01,4.0000e+00
IMP_SCORE,662,GO:0035987,2.9691e-01,1.6000e+01
IMP_SCORE,663,GO:0050673,2.9689e-01,2.4000e+01
IMP_SCORE,664,GO:0042220,2.9686e-01,5.0000e+00
IMP_SCORE,665,GO:0071347,2.9673e-01,1.7000e+01
IMP_SCORE,666,GO:0044774,2.9649e-01,1.6000e+01
IMP_SCORE,667,GO:1901861,2.9645e-01,2.1000e+01
IMP_SCORE,668,GO:0002062,2.9645e-01,1.4000e+01
IMP_SCORE,669,GO:0072384,2.9641e-01,2.1000e+01
IMP_SCORE,670,GO:1900225,2.9629e-01,5.0000e+00
IMP_SCORE,671,GO:0031932,2.9617e-01,3.1000e+01
IMP_SCORE,672,GO:0042574,2.9615e-01,7.0000e+00
IMP_SCORE,673,GO:0016525,2.9528e-01,2.8000e+01
IMP_SCORE,674,GO:0032760,2.9515e-01,2.2000e+01
IMP_SCORE,675,GO:0043506,2.9512e-01,2.9000e+01
IMP_SCORE,676,GO:0070920,2.9505e-01,4.0000e+00
IMP_SCORE,677,GO:0043558,2.9493e-01,7.0000e+00
IMP_SCORE,678,GO:0032350,2.9457e-01,1.3000e+01
IMP_SCORE,679,GO:0061000,2.9455e-01,8.0000e+00
IMP_SCORE,680,GO:0046934,2.9447e-01,1.8000e+01
IMP_SCORE,681,GO:0034260,2.9445e-01,1.7000e+01
IMP_SCORE,682,GO:0019956,2.9425e-01,1.2000e+01
IMP_SCORE,683,GO:0071709,2.9415e-01,9.0000e+00
IMP_SCORE,684,GO:1901983,2.9415e-01,1.4000e+01
IMP_SCORE,685,GO:2000117,2.9402e-01,2.4000e+01
IMP_SCORE,686,GO:0006853,2.9401e-01,4.0000e+00
IMP_SCORE,687,GO:0071675,2.9387e-01,1.5000e+01
IMP_SCORE,688,GO:0003208,2.9386e-01,7.0000e+00
IMP_SCORE,689,GO:0016627,2.9386e-01,7.3000e+01
IMP_SCORE,690,GO:1901889,2.9378e-01,1.5000e+01
IMP_SCORE,691,GO:0009898,2.9372e-01,3.8000e+01
IMP_SCORE,692,GO:0002092,2.9366e-01,7.0000e+00
IMP_SCORE,693,GO:0010883,2.9352e-01,2.5000e+01
IMP_SCORE,694,GO:0031100,2.9351e-01,3.7000e+01
IMP_SCORE,695,GO:0006006,2.9351e-01,4.5000e+01
IMP_SCORE,696,GO:0045637,2.9349e-01,9.5000e+01
IMP_SCORE,697,GO:0045807,2.9325e-01,5.4000e+01
IMP_SCORE,698,GO:0004702,2.9312e-01,6.7000e+01
IMP_SCORE,699,GO:0015250,2.9298e-01,1.4000e+01
IMP_SCORE,700,GO:0045116,2.9293e-01,4.0000e+00
IMP_SCORE,701,GO:0061217,2.9292e-01,6.0000e+00
IMP_SCORE,702,GO:0031045,2.9278e-01,4.0000e+00
IMP_SCORE,703,GO:0002244,2.9263e-01,1.3700e+02
IMP_SCORE,704,GO:0070301,2.9258e-01,2.7000e+01
IMP_SCORE,705,GO:0038096,2.9257e-01,3.0000e+01
IMP_SCORE,706,GO:0006110,2.9242e-01,7.0000e+00
IMP_SCORE,707,GO:0010595,2.9237e-01,1.7000e+01
IMP_SCORE,708,GO:0090559,2.9230e-01,3.4000e+01
IMP_SCORE,709,GO:0043487,2.9228e-01,3.3000e+01
IMP_SCORE,710,GO:0006953,2.9217e-01,5.1000e+01
IMP_SCORE,711,GO:1903053,2.9217e-01,1.3000e+01
IMP_SCORE,712,GO:2000257,2.9202e-01,2.8000e+01
IMP_SCORE,713,GO:0001960,2.9190e-01,1.4000e+01
IMP_SCORE,714,GO:0030673,2.9184e-01,6.0000e+00
IMP_SCORE,715,GO:0007584,2.9179e-01,6.6000e+01
IMP_SCORE,716,GO:0071331,2.9172e-01,3.6000e+01
IMP_SCORE,717,GO:0035240,2.9169e-01,1.0000e+00
IMP_SCORE,718,GO:0010667,2.9130e-01,3.0000e+00
IMP_SCORE,719,GO:0071300,2.9128e-01,2.3000e+01
IMP_SCORE,720,GO:0051220,2.9126e-01,1.7000e+01
IMP_SCORE,721,GO:0002237,2.9116e-01,1.0800e+02
IMP_SCORE,722,GO:0016202,2.9082e-01,2.2000e+01
IMP_SCORE,723,GO:0048546,2.9046e-01,1.1000e+01
IMP_SCORE,724,GO:0061154,2.9027e-01,3.0000e+00
IMP_SCORE,725,GO:0051968,2.9022e-01,7.0000e+00
IMP_SCORE,726,GO:0001102,2.9013e-01,1.9000e+01
IMP_SCORE,727,GO:0031058,2.9004e-01,2.5000e+01
IMP_SCORE,728,GO:0010656,2.9003e-01,9.0000e+00
IMP_SCORE,729,GO:0002889,2.8994e-01,1.6000e+01
IMP_SCORE,730,GO:0033559,2.8985e-01,7.2000e+01
IMP_SCORE,731,GO:0002829,2.8950e-01,1.0000e+01
IMP_SCORE,732,GO:0046466,2.8943e-01,3.3000e+01
IMP_SCORE,733,GO:0000187,2.8941e-01,5.6000e+01
IMP_SCORE,734,GO:0017015,2.8937e-01,3.1000e+01
IMP_SCORE,735,GO:0032308,2.8930e-01,4.0000e+00
IMP_SCORE,736,GO:0044298,2.8928e-01,3.0000e+01
IMP_SCORE,737,GO:0045766,2.8923e-01,6.0000e+01
IMP_SCORE,738,GO:0002832,2.8922e-01,1.3000e+01
IMP_SCORE,739,GO:0005876,2.8914e-01,2.3000e+01
IMP_SCORE,740,GO:0002699,2.8887e-01,3.0000e+01
IMP_SCORE,741,GO:0060337,2.8881e-01,8.7000e+01
IMP_SCORE,742,GO:0046189,2.8879e-01,1.3000e+01
IMP_SCORE,743,GO:0005234,2.8862e-01,1.0000e+01
IMP_SCORE,744,GO:0090196,2.8830e-01,1.6000e+01
IMP_SCORE,745,GO:0060998,2.8827e-01,2.2000e+01
IMP_SCORE,746,GO:0032147,2.8811e-01,6.6000e+01
IMP_SCORE,747,GO:0035259,2.8804e-01,9.0000e+00
IMP_SCORE,748,GO:0042340,2.8802e-01,2.1000e+01
IMP_SCORE,749,GO:0050852,2.8799e-01,3.5000e+01
IMP_SCORE,750,GO:0014888,2.8786e-01,1.3000e+01
IMP_SCORE,751,GO:1901990,2.8762e-01,6.9000e+01
IMP_SCORE,752,GO:0002702,2.8757e-01,2.6000e+01
IMP_SCORE,753,GO:0007269,2.8747e-01,2.9000e+01
IMP_SCORE,754,GO:0008016,2.8722e-01,8.2000e+01
IMP_SCORE,755,GO:0010894,2.8718e-01,5.0000e+00
IMP_SCORE,756,GO:0045577,2.8712e-01,6.0000e+00
IMP_SCORE,757,GO:0061138,2.8712e-01,5.5000e+01
IMP_SCORE,758,GO:2000311,2.8712e-01,8.0000e+00
IMP_SCORE,759,GO:1900372,2.8710e-01,9.0000e+00
IMP_SCORE,760,GO:0031623,2.8695e-01,2.2000e+01
IMP_SCORE,761,GO:0008637,2.8685e-01,2.9000e+01
IMP_SCORE,762,GO:0043330,2.8672e-01,2.8000e+01
IMP_SCORE,763,GO:2000300,2.8645e-01,1.1000e+01
IMP_SCORE,764,GO:1901888,2.8641e-01,3.1000e+01
IMP_SCORE,765,GO:0046148,2.8625e-01,2.7000e+01
IMP_SCORE,766,GO:0040014,2.8624e-01,2.6000e+01
IMP_SCORE,767,GO:0002711,2.8623e-01,8.0000e+00
IMP_SCORE,768,GO:0097305,2.8599e-01,7.9000e+01
IMP_SCORE,769,GO:0002768,2.8593e-01,9.9000e+01
IMP_SCORE,770,GO:0051321,2.8541e-01,5.1000e+01
IMP_SCORE,771,GO:0046683,2.8533e-01,3.6000e+01
IMP_SCORE,772,GO:0032720,2.8472e-01,2.8000e+01
IMP_SCORE,773,GO:0005080,2.8464e-01,2.6000e+01
IMP_SCORE,774,GO:0048661,2.8445e-01,2.1000e+01
IMP_SCORE,775,GO:0010594,2.8440e-01,2.3000e+01
IMP_SCORE,776,GO:0031057,2.8431e-01,1.5000e+01
IMP_SCORE,777,GO:0045724,2.8399e-01,7.0000e+00
IMP_SCORE,778,GO:0006639,2.8387e-01,5.6000e+01
IMP_SCORE,779,GO:0003995,2.8369e-01,2.4000e+01
IMP_SCORE,780,GO:0051101,2.8368e-01,3.0000e+01
IMP_SCORE,781,GO:0008064,2.8365e-01,4.6000e+01
IMP_SCORE,782,GO:1902235,2.8351e-01,8.0000e+00
IMP_SCORE,783,GO:0030816,2.8350e-01,1.1000e+01
IMP_SCORE,784,GO:0045792,2.8339e-01,8.0000e+00
IMP_SCORE,785,GO:2000505,2.8334e-01,7.0000e+00
IMP_SCORE,786,GO:1904353,2.8332e-01,2.6000e+01
IMP_SCORE,787,GO:0032006,2.8330e-01,7.8000e+01
IMP_SCORE,788,GO:0050820,2.8319e-01,1.7000e+01
IMP_SCORE,789,GO:0048048,2.8308e-01,1.4000e+01
IMP_SCORE,790,GO:0007096,2.8307e-01,1.4000e+01
IMP_SCORE,791,GO:0042417,2.8305e-01,1.5000e+01
IMP_SCORE,792,GO:0097009,2.8303e-01,4.0000e+00
IMP_SCORE,793,GO:1903429,2.8302e-01,1.1000e+01
IMP_SCORE,794,GO:0000793,2.8297e-01,2.6000e+01
IMP_SCORE,795,GO:1903076,2.8295e-01,3.3000e+01
IMP_SCORE,796,GO:0002762,2.8258e-01,1.9000e+01
IMP_SCORE,797,GO:0072583,2.8258e-01,8.0000e+00
IMP_SCORE,798,GO:0032839,2.8253e-01,9.0000e+00
IMP_SCORE,799,GO:0044126,2.8223e-01,1.0000e+01
IMP_SCORE,800,GO:0061178,2.8205e-01,1.5000e+01
IMP_SCORE,801,GO:0033138,2.8204e-01,2.0000e+01
IMP_SCORE,802,GO:0055015,2.8182e-01,3.0000e+00
IMP_SCORE,803,GO:0006677,2.8182e-01,2.8000e+01
IMP_SCORE,804,GO:0043306,2.8172e-01,7.0000e+00
IMP_SCORE,805,GO:0008076,2.8159e-01,6.3000e+01
IMP_SCORE,806,GO:0071398,2.8147e-01,1.3000e+01
IMP_SCORE,807,GO:0031952,2.8146e-01,2.0000e+01
IMP_SCORE,808,GO:2000147,2.8143e-01,1.2400e+02
IMP_SCORE,809,GO:0042056,2.8139e-01,1.2000e+01
IMP_SCORE,810,GO:2001273,2.8136e-01,8.0000e+00
IMP_SCORE,811,GO:0014068,2.8102e-01,1.8000e+01
IMP_SCORE,812,GO:0030901,2.8085e-01,1.4000e+01
IMP_SCORE,813,GO:0006903,2.8072e-01,1.8000e+01
IMP_SCORE,814,GO:1902187,2.8063e-01,8.0000e+00
IMP_SCORE,815,GO:0090100,2.8057e-01,2.5000e+01
IMP_SCORE,816,GO:0031089,2.8044e-01,2.5000e+01
IMP_SCORE,817,GO:0061158,2.8038e-01,5.0000e+00
IMP_SCORE,818,GO:0046606,2.8022e-01,4.0000e+00
IMP_SCORE,819,GO:0071346,2.8014e-01,5.0000e+01
IMP_SCORE,820,GO:0099738,2.8007e-01,3.0000e+00
IMP_SCORE,821,GO:0001990,2.8000e-01,1.5000e+01
IMP_SCORE,822,GO:0007093,2.7990e-01,2.5000e+01
IMP_SCORE,823,GO:0040036,2.7990e-01,8.0000e+00
IMP_SCORE,824,GO:0051023,2.7988e-01,1.8000e+01
IMP_SCORE,825,GO:0043217,2.7983e-01,2.2000e+01
IMP_SCORE,826,GO:0097386,2.7977e-01,6.0000e+00
IMP_SCORE,827,GO:0019184,2.7973e-01,2.3000e+01
IMP_SCORE,828,GO:0002479,2.7961e-01,6.5000e+01
IMP_SCORE,829,GO:0070851,2.7954e-01,8.0000e+01
IMP_SCORE,830,GO:0001774,2.7951e-01,2.7000e+01
IMP_SCORE,831,GO:0045833,2.7941e-01,3.0000e+01
IMP_SCORE,832,GO:2001198,2.7939e-01,5.7000e+01
IMP_SCORE,833,GO:0042629,2.7928e-01,2.2000e+01
IMP_SCORE,834,GO:0060999,2.7922e-01,8.0000e+00
IMP_SCORE,835,GO:1990782,2.7902e-01,5.3000e+01
IMP_SCORE,836,GO:0034109,2.7893e-01,5.1000e+01
IMP_SCORE,837,GO:0045723,2.7889e-01,5.0000e+00
IMP_SCORE,838,GO:0002720,2.7888e-01,1.0000e+01
IMP_SCORE,839,GO:0050995,2.7888e-01,2.6000e+01
IMP_SCORE,840,GO:0019229,2.7882e-01,2.0000e+01
IMP_SCORE,841,GO:0018216,2.7872e-01,2.4000e+01
IMP_SCORE,842,GO:1903524,2.7852e-01,1.8000e+01
IMP_SCORE,843,GO:0001818,2.7842e-01,7.2000e+01
IMP_SCORE,844,GO:0032230,2.7836e-01,5.0000e+00
IMP_SCORE,845,GO:1902003,2.7832e-01,1.9000e+01
IMP_SCORE,846,GO:0016079,2.7828e-01,2.2000e+01
IMP_SCORE,847,GO:0006984,2.7810e-01,1.2000e+01
IMP_SCORE,848,GO:0051282,2.7806e-01,2.0000e+01
IMP_SCORE,849,GO:0006836,2.7804e-01,5.8000e+01
IMP_SCORE,850,GO:0098815,2.7803e-01,7.0000e+00
IMP_SCORE,851,GO:0090330,2.7780e-01,2.0000e+00
IMP_SCORE,852,GO:0051894,2.7780e-01,1.2000e+01
IMP_SCORE,853,GO:1903307,2.7759e-01,2.3000e+01
IMP_SCORE,854,GO:0046677,2.7756e-01,1.9000e+01
IMP_SCORE,855,GO:0050872,2.7744e-01,7.0000e+00
IMP_SCORE,856,GO:0032436,2.7710e-01,2.2000e+01
IMP_SCORE,857,GO:0046597,2.7690e-01,3.6000e+01
IMP_SCORE,858,GO:0072073,2.7665e-01,3.3000e+01
IMP_SCORE,859,GO:0046503,2.7653e-01,2.3000e+01
IMP_SCORE,860,GO:2000144,2.7643e-01,1.5000e+01
IMP_SCORE,861,GO:0007043,2.7642e-01,7.2000e+01
IMP_SCORE,862,GO:1903793,2.7620e-01,5.0000e+00
IMP_SCORE,863,GO:0071305,2.7616e-01,3.0000e+00
IMP_SCORE,864,GO:0009206,2.7594e-01,5.0000e+00
IMP_SCORE,865,GO:0033032,2.7591e-01,7.0000e+00
IMP_SCORE,866,GO:0009070,2.7591e-01,3.0000e+01
IMP_SCORE,867,GO:0030033,2.7589e-01,2.3000e+01
IMP_SCORE,868,GO:0033189,2.7580e-01,3.0000e+00
IMP_SCORE,869,GO:0046686,2.7579e-01,9.8000e+01
IMP_SCORE,870,GO:0005777,2.7575e-01,1.5700e+02
IMP_SCORE,871,GO:0060732,2.7566e-01,5.0000e+00
IMP_SCORE,872,GO:1901160,2.7560e-01,1.6000e+01
IMP_SCORE,873,GO:0035255,2.7545e-01,7.0000e+00
IMP_SCORE,874,GO:0048839,2.7538e-01,8.0000e+01
IMP_SCORE,875,GO:0006942,2.7535e-01,1.5000e+01
IMP_SCORE,876,GO:0060746,2.7519e-01,1.8000e+01
IMP_SCORE,877,GO:0031572,2.7502e-01,1.3000e+01
IMP_SCORE,878,GO:0007492,2.7485e-01,8.0000e+00
IMP_SCORE,879,GO:0051591,2.7474e-01,2.6000e+01
IMP_SCORE,880,GO:2000379,2.7472e-01,1.8000e+01
IMP_SCORE,881,GO:0010962,2.7460e-01,1.4000e+01
IMP_SCORE,882,GO:0000993,2.7460e-01,3.0000e+00
IMP_SCORE,883,GO:0000212,2.7449e-01,4.0000e+00
IMP_SCORE,884,GO:0032495,2.7429e-01,1.8000e+01
IMP_SCORE,885,GO:0048640,2.7412e-01,2.2000e+01
IMP_SCORE,886,GO:0007528,2.7407e-01,5.0000e+00
IMP_SCORE,887,GO:0016051,2.7385e-01,7.4000e+01
IMP_SCORE,888,GO:0007250,2.7385e-01,1.6000e+01
IMP_SCORE,889,GO:0007164,2.7382e-01,1.5000e+01
IMP_SCORE,890,GO:0070373,2.7381e-01,2.4000e+01
IMP_SCORE,891,GO:1903557,2.7368e-01,1.9000e+01
IMP_SCORE,892,GO:0051349,2.7365e-01,1.5000e+01
IMP_SCORE,893,GO:0090199,2.7362e-01,6.0000e+00
IMP_SCORE,894,GO:0048011,2.7333e-01,1.1000e+01
IMP_SCORE,895,GO:0050663,2.7325e-01,2.1000e+01
IMP_SCORE,896,GO:0071345,2.7317e-01,1.2100e+02
IMP_SCORE,897,GO:0009595,2.7315e-01,2.5000e+01
IMP_SCORE,898,GO:0043171,2.7304e-01,1.9000e+01
IMP_SCORE,899,GO:0048771,2.7282e-01,3.8000e+01
IMP_SCORE,900,GO:0048566,2.7280e-01,1.0000e+01
IMP_SCORE,901,GO:0032096,2.7264e-01,3.0000e+00
IMP_SCORE,902,GO:0045259,2.7237e-01,4.0000e+00
IMP_SCORE,903,GO:2000679,2.7232e-01,1.0000e+01
IMP_SCORE,904,GO:1904707,2.7231e-01,3.0000e+00
IMP_SCORE,905,GO:0060840,2.7227e-01,1.5000e+01
IMP_SCORE,906,GO:1901653,2.7219e-01,5.9000e+01
IMP_SCORE,907,GO:0090183,2.7212e-01,6.0000e+00
IMP_SCORE,908,GO:0005319,2.7195e-01,6.9000e+01
IMP_SCORE,909,GO:0048675,2.7166e-01,3.6000e+01
IMP_SCORE,910,GO:0051150,2.7166e-01,1.0000e+01
IMP_SCORE,911,GO:0070570,2.7162e-01,7.0000e+00
IMP_SCORE,912,GO:0035578,2.7156e-01,6.8000e+01
IMP_SCORE,913,GO:0071774,2.7152e-01,2.5000e+01
IMP_SCORE,914,GO:1900048,2.7140e-01,1.6000e+01
IMP_SCORE,915,GO:0043516,2.7131e-01,1.6000e+01
IMP_SCORE,916,GO:0097542,2.7130e-01,1.4000e+01
IMP_SCORE,917,GO:0030212,2.7127e-01,4.7000e+01
IMP_SCORE,918,GO:0043240,2.7126e-01,3.0000e+00
IMP_SCORE,919,GO:0007270,2.7123e-01,1.4000e+01
IMP_SCORE,920,GO:0001726,2.7122e-01,6.2000e+01
IMP_SCORE,921,GO:1903727,2.7122e-01,1.2000e+01
IMP_SCORE,922,GO:0033194,2.7111e-01,1.5000e+01
IMP_SCORE,923,GO:0043395,2.7089e-01,2.5000e+01
IMP_SCORE,924,GO:0031252,2.7072e-01,2.5000e+01
IMP_SCORE,925,GO:0071407,2.7070e-01,7.5000e+01
IMP_SCORE,926,GO:0032836,2.7051e-01,3.0000e+00
IMP_SCORE,927,GO:0015467,2.7039e-01,5.7000e+01
IMP_SCORE,928,GO:0015125,2.7036e-01,5.0000e+00
IMP_SCORE,929,GO:0030595,2.7034e-01,4.3000e+01
IMP_SCORE,930,GO:0019432,2.7031e-01,2.3000e+01
IMP_SCORE,931,GO:0016538,2.7025e-01,8.0000e+00
IMP_SCORE,932,GO:0030857,2.7010e-01,6.0000e+00
IMP_SCORE,933,GO:0016575,2.7009e-01,2.2000e+01
IMP_SCORE,934,GO:0050660,2.7006e-01,5.8000e+01
IMP_SCORE,935,GO:0097191,2.6999e-01,3.0000e+01
IMP_SCORE,936,GO:0002675,2.6986e-01,2.2000e+01
IMP_SCORE,937,GO:1901879,2.6977e-01,3.2000e+01
IMP_SCORE,938,GO:0006958,2.6970e-01,6.1000e+01
IMP_SCORE,939,GO:0010799,2.6970e-01,8.0000e+00
IMP_SCORE,940,GO:0032988,2.6956e-01,5.0000e+00
IMP_SCORE,941,GO:0097581,2.6940e-01,2.7000e+01
IMP_SCORE,942,GO:0061097,2.6931e-01,2.7000e+01
IMP_SCORE,943,GO:0009415,2.6901e-01,9.0000e+00
IMP_SCORE,944,GO:0097306,2.6885e-01,1.1000e+01
IMP_SCORE,945,GO:0006750,2.6869e-01,2.6000e+01
IMP_SCORE,946,GO:0022029,2.6865e-01,3.4000e+01
IMP_SCORE,947,GO:0061013,2.6864e-01,2.3000e+01
IMP_SCORE,948,GO:0043174,2.6853e-01,2.4000e+01
IMP_SCORE,949,GO:0042166,2.6841e-01,1.6000e+01
IMP_SCORE,950,GO:0017048,2.6839e-01,5.6000e+01
IMP_SCORE,951,GO:2000272,2.6824e-01,9.0000e+00
IMP_SCORE,952,GO:0043393,2.6801e-01,5.8000e+01
IMP_SCORE,953,GO:1902105,2.6799e-01,1.0700e+02
IMP_SCORE,954,GO:0000982,2.6793e-01,7.4000e+01
IMP_SCORE,955,GO:0046716,2.6772e-01,1.5000e+01
IMP_SCORE,956,GO:0009743,2.6733e-01,7.0000e+01
IMP_SCORE,957,GO:0006544,2.6731e-01,9.0000e+00
IMP_SCORE,958,GO:1903421,2.6730e-01,4.0000e+00
IMP_SCORE,959,GO:0001837,2.6729e-01,3.2000e+01
IMP_SCORE,960,GO:0019363,2.6726e-01,2.7000e+01
IMP_SCORE,961,GO:1902932,2.6676e-01,4.0000e+00
IMP_SCORE,962,GO:0034103,2.6675e-01,4.8000e+01
IMP_SCORE,963,GO:1900543,2.6674e-01,1.8000e+01
IMP_SCORE,964,GO:0043407,2.6672e-01,3.4000e+01
IMP_SCORE,965,GO:0031063,2.6662e-01,1.2000e+01
IMP_SCORE,966,GO:0061326,2.6659e-01,1.0000e+01
IMP_SCORE,967,GO:0002726,2.6647e-01,4.0000e+00
IMP_SCORE,968,GO:0007635,2.6646e-01,1.1000e+01
IMP_SCORE,969,GO:1903319,2.6622e-01,1.5000e+01
IMP_SCORE,970,GO:1900373,2.6609e-01,2.2000e+01
IMP_SCORE,971,GO:0060142,2.6605e-01,1.3000e+01
IMP_SCORE,972,GO:0008630,2.6603e-01,1.6000e+01
IMP_SCORE,973,GO:0070169,2.6603e-01,1.8000e+01
IMP_SCORE,974,GO:0002704,2.6598e-01,1.5000e+01
IMP_SCORE,975,GO:0000904,2.6581e-01,4.4000e+01
IMP_SCORE,976,GO:0009299,2.6572e-01,5.0000e+00
IMP_SCORE,977,GO:0042531,2.6566e-01,2.4000e+01
IMP_SCORE,978,GO:0071636,2.6560e-01,1.0000e+01
IMP_SCORE,979,GO:0042169,2.6556e-01,2.3000e+01
IMP_SCORE,980,GO:0043200,2.6556e-01,3.5000e+01
IMP_SCORE,981,GO:0006244,2.6555e-01,4.0000e+00
IMP_SCORE,982,GO:0035051,2.6554e-01,6.0000e+00
IMP_SCORE,983,GO:0050671,2.6551e-01,2.8000e+01
IMP_SCORE,984,GO:1902532,2.6548e-01,1.2800e+02
IMP_SCORE,985,GO:0001911,2.6547e-01,6.0000e+00
IMP_SCORE,986,GO:0006757,2.6546e-01,1.7000e+01
IMP_SCORE,987,GO:0034333,2.6543e-01,3.3000e+01
IMP_SCORE,988,GO:0090162,2.6531e-01,1.9000e+01
IMP_SCORE,989,GO:0050707,2.6529e-01,4.8000e+01
IMP_SCORE,990,GO:0031065,2.6517e-01,5.0000e+00
IMP_SCORE,991,GO:0032642,2.6510e-01,3.8000e+01
IMP_SCORE,992,GO:0001709,2.6496e-01,2.2000e+01
IMP_SCORE,993,GO:0007220,2.6496e-01,8.0000e+00
IMP_SCORE,994,GO:0061615,2.6488e-01,1.5000e+01
IMP_SCORE,995,GO:0001666,2.6457e-01,6.5000e+01
IMP_SCORE,996,GO:0070914,2.6452e-01,9.0000e+00
IMP_SCORE,997,GO:0070528,2.6418e-01,7.0000e+00
IMP_SCORE,998,GO:0098852,2.6413e-01,2.4300e+02
IMP_SCORE,999,GO:0000132,2.6412e-01,5.0000e+00
IMP_SCORE,1000,GO:0046427,2.6406e-01,1.5000e+01
IMP_SCORE,1001,GO:0043388,2.6404e-01,1.2000e+01
IMP_SCORE,1002,GO:0044273,2.6401e-01,5.2000e+01
IMP_SCORE,1003,GO:0006213,2.6399e-01,1.6000e+01
IMP_SCORE,1004,GO:0014074,2.6398e-01,4.1000e+01
IMP_SCORE,1005,GO:0016303,2.6386e-01,8.0000e+00
IMP_SCORE,1006,GO:0006739,2.6385e-01,3.5000e+01
IMP_SCORE,1007,GO:1902402,2.6376e-01,1.3000e+01
IMP_SCORE,1008,GO:0003300,2.6370e-01,7.0000e+00
IMP_SCORE,1009,GO:0051973,2.6370e-01,2.5000e+01
IMP_SCORE,1010,GO:0048634,2.6367e-01,1.9000e+01
IMP_SCORE,1011,GO:1903038,2.6364e-01,3.0000e+01
IMP_SCORE,1012,GO:0032660,2.6357e-01,7.0000e+00
IMP_SCORE,1013,GO:1904591,2.6347e-01,1.9000e+01
IMP_SCORE,1014,GO:0016289,2.6345e-01,3.7000e+01
IMP_SCORE,1015,GO:0046887,2.6344e-01,4.2000e+01
IMP_SCORE,1016,GO:0008180,2.6326e-01,7.0000e+00
IMP_SCORE,1017,GO:0002755,2.6321e-01,1.4000e+01
IMP_SCORE,1018,GO:0042589,2.6304e-01,9.0000e+00
IMP_SCORE,1019,GO:0032103,2.6295e-01,7.6000e+01
IMP_SCORE,1020,GO:0005942,2.6288e-01,4.0000e+00
IMP_SCORE,1021,GO:0043923,2.6278e-01,4.0000e+00
IMP_SCORE,1022,GO:0004713,2.6268e-01,6.2000e+01
IMP_SCORE,1023,GO:2000181,2.6268e-01,3.5000e+01
IMP_SCORE,1024,GO:0071634,2.6265e-01,1.2000e+01
IMP_SCORE,1025,GO:0007611,2.6264e-01,1.0400e+02
IMP_SCORE,1026,GO:0007423,2.6256e-01,6.3000e+01
IMP_SCORE,1027,GO:0042552,2.6251e-01,9.0000e+01
IMP_SCORE,1028,GO:0045061,2.6250e-01,1.2000e+01
IMP_SCORE,1029,GO:0071322,2.6239e-01,3.3000e+01
IMP_SCORE,1030,GO:0002934,2.6237e-01,4.0000e+00
IMP_SCORE,1031,GO:0060191,2.6233e-01,3.2000e+01
IMP_SCORE,1032,GO:0000188,2.6223e-01,2.7000e+01
IMP_SCORE,1033,GO:0003254,2.6203e-01,8.0000e+00
IMP_SCORE,1034,GO:0072665,2.6196e-01,1.8000e+01
IMP_SCORE,1035,GO:0050860,2.6182e-01,1.2000e+01
IMP_SCORE,1036,GO:0051988,2.6166e-01,1.1000e+01
IMP_SCORE,1037,GO:0051588,2.6164e-01,2.6000e+01
IMP_SCORE,1038,GO:0060413,2.6161e-01,9.0000e+00
IMP_SCORE,1039,GO:0034122,2.6154e-01,6.0000e+00
IMP_SCORE,1040,GO:0031570,2.6148e-01,2.7000e+01
IMP_SCORE,1041,GO:0044818,2.6139e-01,1.0000e+01
IMP_SCORE,1042,GO:2000310,2.6139e-01,6.0000e+00
IMP_SCORE,1043,GO:0031663,2.6118e-01,1.7000e+01
IMP_SCORE,1044,GO:0031258,2.6108e-01,1.7000e+01
IMP_SCORE,1045,GO:0009166,2.6079e-01,1.9000e+01
IMP_SCORE,1046,GO:0046634,2.6054e-01,1.2000e+01
IMP_SCORE,1047,GO:0034097,2.6053e-01,1.8500e+02
IMP_SCORE,1048,GO:0021766,2.6048e-01,2.9000e+01
IMP_SCORE,1049,GO:0015949,2.6047e-01,4.0000e+00
IMP_SCORE,1050,GO:0035855,2.6035e-01,2.8000e+01
IMP_SCORE,1051,GO:0002864,2.6028e-01,8.0000e+00
IMP_SCORE,1052,GO:0005675,2.6015e-01,4.0000e+00
IMP_SCORE,1053,GO:0001047,2.6008e-01,6.0000e+01
IMP_SCORE,1054,GO:0006476,2.5987e-01,2.1000e+01
IMP_SCORE,1055,GO:0090263,2.5985e-01,1.7000e+01
IMP_SCORE,1056,GO:0045739,2.5969e-01,1.0000e+01
IMP_SCORE,1057,GO:0098901,2.5966e-01,1.2000e+01
IMP_SCORE,1058,GO:0047485,2.5960e-01,5.8000e+01
IMP_SCORE,1059,GO:0034104,2.5955e-01,1.8000e+01
IMP_SCORE,1060,GO:0019903,2.5951e-01,5.7000e+01
IMP_SCORE,1061,GO:2000479,2.5946e-01,1.6000e+01
IMP_SCORE,1062,GO:0046676,2.5941e-01,1.3000e+01
IMP_SCORE,1063,GO:0016411,2.5938e-01,1.6000e+01
IMP_SCORE,1064,GO:0051881,2.5928e-01,2.2000e+01
IMP_SCORE,1065,GO:0010507,2.5923e-01,2.2000e+01
IMP_SCORE,1066,GO:0061640,2.5922e-01,2.7000e+01
IMP_SCORE,1067,GO:0014912,2.5901e-01,1.3000e+01
IMP_SCORE,1068,GO:0045582,2.5898e-01,2.1000e+01
IMP_SCORE,1069,GO:0005328,2.5893e-01,4.0000e+00
IMP_SCORE,1070,GO:0048642,2.5892e-01,1.0000e+01
IMP_SCORE,1071,GO:0001958,2.5892e-01,1.8000e+01
IMP_SCORE,1072,GO:1901890,2.5865e-01,1.7000e+01
IMP_SCORE,1073,GO:0000070,2.5862e-01,1.4000e+01
IMP_SCORE,1074,GO:0006978,2.5861e-01,1.2000e+01
IMP_SCORE,1075,GO:0002526,2.5859e-01,6.1000e+01
IMP_SCORE,1076,GO:1900120,2.5857e-01,1.3000e+01
IMP_SCORE,1077,GO:0051570,2.5854e-01,4.0000e+00
IMP_SCORE,1078,GO:0042311,2.5835e-01,1.0000e+01
IMP_SCORE,1079,GO:0010332,2.5827e-01,9.0000e+00
IMP_SCORE,1080,GO:0016846,2.5810e-01,1.4000e+01
IMP_SCORE,1081,GO:0046530,2.5795e-01,9.0000e+00
IMP_SCORE,1082,GO:0043409,2.5794e-01,4.4000e+01
IMP_SCORE,1083,GO:0010224,2.5794e-01,1.2000e+01
IMP_SCORE,1084,GO:0009312,2.5774e-01,2.3000e+01
IMP_SCORE,1085,GO:0002708,2.5769e-01,2.1000e+01
IMP_SCORE,1086,GO:0002643,2.5768e-01,2.0000e+01
IMP_SCORE,1087,GO:0045444,2.5765e-01,8.8000e+01
IMP_SCORE,1088,GO:0060429,2.5754e-01,7.5000e+01
IMP_SCORE,1089,GO:0098632,2.5748e-01,4.1000e+01
IMP_SCORE,1090,GO:0051054,2.5742e-01,3.3000e+01
IMP_SCORE,1091,GO:0031646,2.5739e-01,1.4000e+01
IMP_SCORE,1092,GO:0032102,2.5737e-01,7.7000e+01
IMP_SCORE,1093,GO:0010721,2.5735e-01,1.0600e+02
IMP_SCORE,1094,GO:0032388,2.5733e-01,7.5000e+01
IMP_SCORE,1095,GO:0043302,2.5732e-01,1.2000e+01
IMP_SCORE,1096,GO:0030506,2.5713e-01,4.1000e+01
IMP_SCORE,1097,GO:0071241,2.5697e-01,7.7000e+01
IMP_SCORE,1098,GO:0090092,2.5695e-01,5.9000e+01
IMP_SCORE,1099,GO:0055025,2.5690e-01,4.0000e+00
IMP_SCORE,1100,GO:0050869,2.5689e-01,1.1000e+01
IMP_SCORE,1101,GO:0046131,2.5683e-01,8.0000e+00
IMP_SCORE,1102,GO:0000768,2.5683e-01,2.2000e+01
IMP_SCORE,1103,GO:2000727,2.5661e-01,5.0000e+00
IMP_SCORE,1104,GO:0043576,2.5660e-01,4.0000e+00
IMP_SCORE,1105,GO:0009617,2.5644e-01,8.3000e+01
IMP_SCORE,1106,GO:0046638,2.5635e-01,1.6000e+01
IMP_SCORE,1107,GO:0005521,2.5623e-01,1.5000e+01
IMP_SCORE,1108,GO:0045176,2.5623e-01,4.0000e+00
IMP_SCORE,1109,GO:0019731,2.5622e-01,2.2000e+01
IMP_SCORE,1110,GO:0032674,2.5620e-01,9.0000e+00
IMP_SCORE,1111,GO:0001772,2.5610e-01,8.6000e+01
IMP_SCORE,1112,GO:0018279,2.5601e-01,4.4000e+01
IMP_SCORE,1113,GO:0030431,2.5601e-01,1.3000e+01
IMP_SCORE,1114,GO:0072522,2.5601e-01,3.9000e+01
IMP_SCORE,1115,GO:0060205,2.5580e-01,1.5800e+02
IMP_SCORE,1116,GO:0043015,2.5562e-01,2.0000e+01
IMP_SCORE,1117,GO:0031983,2.5555e-01,1.3500e+02
IMP_SCORE,1118,GO:0055098,2.5549e-01,2.8000e+01
IMP_SCORE,1119,GO:0007405,2.5545e-01,1.1000e+01
IMP_SCORE,1120,GO:0032410,2.5543e-01,1.4000e+01
IMP_SCORE,1121,GO:1903034,2.5531e-01,5.4000e+01
IMP_SCORE,1122,GO:0050672,2.5528e-01,2.8000e+01
IMP_SCORE,1123,GO:0042107,2.5510e-01,8.0000e+00
IMP_SCORE,1124,GO:0001568,2.5500e-01,7.0000e+01
IMP_SCORE,1125,GO:0042594,2.5495e-01,6.1000e+01
IMP_SCORE,1126,GO:0070302,2.5455e-01,5.7000e+01
IMP_SCORE,1127,GO:0031532,2.5447e-01,3.1000e+01
IMP_SCORE,1128,GO:0055023,2.5445e-01,4.0000e+00
IMP_SCORE,1129,GO:0006977,2.5415e-01,8.0000e+00
IMP_SCORE,1130,GO:0007229,2.5399e-01,7.6000e+01
IMP_SCORE,1131,GO:0030837,2.5394e-01,2.2000e+01
IMP_SCORE,1132,GO:0042058,2.5378e-01,2.6000e+01
IMP_SCORE,1133,GO:0006536,2.5376e-01,3.0000e+01
IMP_SCORE,1134,GO:1900182,2.5373e-01,3.3000e+01
IMP_SCORE,1135,GO:1900181,2.5367e-01,5.5000e+01
IMP_SCORE,1136,GO:0032793,2.5361e-01,6.0000e+00
IMP_SCORE,1137,GO:0071495,2.5360e-01,1.4400e+02
IMP_SCORE,1138,GO:0004712,2.5351e-01,5.5000e+01
IMP_SCORE,1139,GO:0010712,2.5344e-01,1.0000e+01
IMP_SCORE,1140,GO:1900271,2.5343e-01,2.5000e+01
IMP_SCORE,1141,GO:0043567,2.5342e-01,4.0000e+00
IMP_SCORE,1142,GO:0010660,2.5335e-01,9.0000e+00
IMP_SCORE,1143,GO:0002821,2.5323e-01,2.2000e+01
IMP_SCORE,1144,GO:0002833,2.5323e-01,3.6000e+01
IMP_SCORE,1145,GO:0042044,2.5321e-01,4.0000e+01
IMP_SCORE,1146,GO:0046777,2.5296e-01,8.0000e+01
IMP_SCORE,1147,GO:0032091,2.5293e-01,2.9000e+01
IMP_SCORE,1148,GO:0097067,2.5292e-01,1.4000e+01
IMP_SCORE,1149,GO:0009135,2.5288e-01,2.9000e+01
IMP_SCORE,1150,GO:0042307,2.5282e-01,1.1000e+01
IMP_SCORE,1151,GO:0045185,2.5278e-01,3.7000e+01
IMP_SCORE,1152,GO:0048562,2.5277e-01,2.9000e+01
IMP_SCORE,1153,GO:0051897,2.5275e-01,3.0000e+01
IMP_SCORE,1154,GO:0050773,2.5275e-01,3.7000e+01
IMP_SCORE,1155,GO:1902475,2.5274e-01,1.5000e+01
IMP_SCORE,1156,GO:0097346,2.5273e-01,4.0000e+00
IMP_SCORE,1157,GO:0036294,2.5257e-01,3.3000e+01
IMP_SCORE,1158,GO:0021884,2.5257e-01,8.0000e+00
IMP_SCORE,1159,GO:0098900,2.5251e-01,1.2000e+01
IMP_SCORE,1160,GO:0090662,2.5247e-01,2.3000e+01
IMP_SCORE,1161,GO:0070741,2.5243e-01,1.2000e+01
IMP_SCORE,1162,GO:0071173,2.5242e-01,5.0000e+00
IMP_SCORE,1163,GO:0044344,2.5240e-01,1.7000e+01
IMP_SCORE,1164,GO:0035646,2.5239e-01,1.2000e+01
IMP_SCORE,1165,GO:0008190,2.5237e-01,3.0000e+01
IMP_SCORE,1166,GO:0051155,2.5234e-01,2.3000e+01
IMP_SCORE,1167,GO:0051148,2.5227e-01,2.7000e+01
IMP_SCORE,1168,GO:0086010,2.5219e-01,9.0000e+00
IMP_SCORE,1169,GO:0001658,2.5214e-01,1.8000e+01
IMP_SCORE,1170,GO:0048484,2.5214e-01,7.0000e+00
IMP_SCORE,1171,GO:0001776,2.5207e-01,1.8000e+01
IMP_SCORE,1172,GO:0010758,2.5205e-01,1.1000e+01
IMP_SCORE,1173,GO:0006970,2.5199e-01,4.6000e+01
IMP_SCORE,1174,GO:1901215,2.5197e-01,4.4000e+01
IMP_SCORE,1175,GO:0043028,2.5195e-01,1.6000e+01
IMP_SCORE,1176,GO:0043394,2.5195e-01,3.8000e+01
IMP_SCORE,1177,GO:0030002,2.5191e-01,4.0000e+00
IMP_SCORE,1178,GO:0002064,2.5186e-01,6.1000e+01
IMP_SCORE,1179,GO:0019233,2.5185e-01,2.4000e+01
IMP_SCORE,1180,GO:0032048,2.5184e-01,1.5000e+01
IMP_SCORE,1181,GO:1904590,2.5181e-01,4.7000e+01
IMP_SCORE,1182,GO:0010523,2.5163e-01,1.0000e+00
IMP_SCORE,1183,GO:2001053,2.5163e-01,1.0000e+00
IMP_SCORE,1184,GO:0046051,2.5163e-01,1.0000e+00
IMP_SCORE,1185,GO:0060768,2.5163e-01,1.0000e+00
IMP_SCORE,1186,GO:0007260,2.5163e-01,1.0000e+00
IMP_SCORE,1187,GO:0003151,2.5157e-01,1.6000e+01
IMP_SCORE,1188,GO:0045777,2.5138e-01,2.1000e+01
IMP_SCORE,1189,GO:2000146,2.5137e-01,9.3000e+01
IMP_SCORE,1190,GO:0021522,2.5135e-01,5.0000e+00
IMP_SCORE,1191,GO:0051059,2.5112e-01,1.9000e+01
IMP_SCORE,1192,GO:0042102,2.5112e-01,2.7000e+01
IMP_SCORE,1193,GO:0071773,2.5101e-01,1.4000e+01
IMP_SCORE,1194,GO:0043405,2.5100e-01,8.9000e+01
IMP_SCORE,1195,GO:1903649,2.5099e-01,1.6000e+01
IMP_SCORE,1196,GO:0032490,2.5089e-01,1.4000e+01
IMP_SCORE,1197,GO:0045214,2.5088e-01,1.6000e+01
IMP_SCORE,1198,GO:0051341,2.5087e-01,2.4000e+01
IMP_SCORE,1199,GO:2001026,2.5083e-01,8.0000e+00
IMP_SCORE,1200,GO:0080111,2.5082e-01,8.0000e+00
IMP_SCORE,1201,GO:0033267,2.5076e-01,7.8000e+01
IMP_SCORE,1202,GO:0008543,2.5075e-01,1.1000e+01
IMP_SCORE,1203,GO:0014066,2.5072e-01,5.8000e+01
IMP_SCORE,1204,GO:0017156,2.5069e-01,2.3000e+01
IMP_SCORE,1205,GO:0045824,2.5051e-01,2.3000e+01
IMP_SCORE,1206,GO:0006004,2.5043e-01,3.8000e+01
IMP_SCORE,1207,GO:0009311,2.5039e-01,6.4000e+01
IMP_SCORE,1208,GO:1903311,2.5032e-01,4.7000e+01
IMP_SCORE,1209,GO:0030858,2.5031e-01,2.6000e+01
IMP_SCORE,1210,GO:1903706,2.5029e-01,1.1800e+02
IMP_SCORE,1211,GO:0005515,2.5025e-01,3.0320e+03
IMP_SCORE,1212,GO:0005791,2.5024e-01,3.6000e+01
IMP_SCORE,1213,GO:0043488,2.5023e-01,5.4000e+01
IMP_SCORE,1214,GO:0060674,2.5017e-01,3.0000e+01
IMP_SCORE,1215,GO:0072659,2.5003e-01,7.2000e+01
IMP_SCORE,1216,GO:0001816,2.5002e-01,3.2000e+01
IMP_SCORE,1217,GO:0008037,2.4978e-01,2.0300e+02
IMP_SCORE,1218,GO:0002793,2.4970e-01,6.3000e+01
IMP_SCORE,1219,GO:0048713,2.4967e-01,2.1000e+01
IMP_SCORE,1220,GO:0043027,2.4937e-01,1.6000e+01
IMP_SCORE,1221,GO:0030660,2.4931e-01,2.1000e+01
IMP_SCORE,1222,GO:1905809,2.4928e-01,8.0000e+00
IMP_SCORE,1223,GO:0071682,2.4920e-01,9.0000e+00
IMP_SCORE,1224,GO:0042430,2.4904e-01,3.1000e+01
IMP_SCORE,1225,GO:0060390,2.4903e-01,6.0000e+00
IMP_SCORE,1226,GO:0000722,2.4886e-01,4.0000e+00
IMP_SCORE,1227,GO:1905038,2.4884e-01,1.0000e+00
IMP_SCORE,1228,GO:1901617,2.4884e-01,7.9000e+01
IMP_SCORE,1229,GO:0001938,2.4878e-01,2.3000e+01
IMP_SCORE,1230,GO:0048246,2.4870e-01,7.0000e+00
IMP_SCORE,1231,GO:0042982,2.4870e-01,1.0000e+01
IMP_SCORE,1232,GO:0086065,2.4865e-01,1.4000e+01
IMP_SCORE,1233,GO:0010498,2.4855e-01,6.3000e+01
IMP_SCORE,1234,GO:0036041,2.4851e-01,3.2000e+01
IMP_SCORE,1235,GO:0061387,2.4848e-01,2.7000e+01
IMP_SCORE,1236,GO:1902100,2.4845e-01,7.0000e+00
IMP_SCORE,1237,GO:0032945,2.4844e-01,2.9000e+01
IMP_SCORE,1238,GO:0010831,2.4844e-01,1.6000e+01
IMP_SCORE,1239,GO:1903322,2.4830e-01,2.1000e+01
IMP_SCORE,1240,GO:1905954,2.4828e-01,3.3000e+01
IMP_SCORE,1241,GO:0019318,2.4827e-01,8.2000e+01
IMP_SCORE,1242,GO:0003012,2.4826e-01,1.4800e+02
IMP_SCORE,1243,GO:0101003,2.4825e-01,6.8000e+01
IMP_SCORE,1244,GO:0032651,2.4824e-01,2.1000e+01
IMP_SCORE,1245,GO:0031638,2.4818e-01,1.9000e+01
IMP_SCORE,1246,GO:0032459,2.4790e-01,1.8000e+01
IMP_SCORE,1247,GO:0090207,2.4790e-01,1.4000e+01
IMP_SCORE,1248,GO:0019210,2.4790e-01,7.5000e+01
IMP_SCORE,1249,GO:0070129,2.4786e-01,6.0000e+00
IMP_SCORE,1250,GO:0015279,2.4786e-01,4.0000e+00
IMP_SCORE,1251,GO:0035579,2.4772e-01,9.7000e+01
IMP_SCORE,1252,GO:0032845,2.4771e-01,4.0000e+01
IMP_SCORE,1253,GO:0014048,2.4751e-01,8.0000e+00
IMP_SCORE,1254,GO:0032496,2.4744e-01,1.0200e+02
IMP_SCORE,1255,GO:0015936,2.4741e-01,4.0000e+00
IMP_SCORE,1256,GO:0034329,2.4739e-01,1.0900e+02
IMP_SCORE,1257,GO:0000077,2.4737e-01,2.5000e+01
IMP_SCORE,1258,GO:0031343,2.4735e-01,1.6000e+01
IMP_SCORE,1259,GO:0010575,2.4733e-01,2.2000e+01
IMP_SCORE,1260,GO:1902882,2.4730e-01,2.7000e+01
IMP_SCORE,1261,GO:0005388,2.4728e-01,7.0000e+00
IMP_SCORE,1262,GO:0045939,2.4719e-01,4.0000e+00
IMP_SCORE,1263,GO:0045649,2.4718e-01,1.9000e+01
IMP_SCORE,1264,GO:0050679,2.4712e-01,5.2000e+01
IMP_SCORE,1265,GO:0030036,2.4712e-01,1.1700e+02
IMP_SCORE,1266,GO:0006261,2.4703e-01,2.0000e+01
IMP_SCORE,1267,GO:0045161,2.4703e-01,5.0000e+00
IMP_SCORE,1268,GO:0048259,2.4696e-01,3.5000e+01
IMP_SCORE,1269,GO:0010042,2.4696e-01,6.0000e+00
IMP_SCORE,1270,GO:0051439,2.4692e-01,1.1000e+01
IMP_SCORE,1271,GO:0035195,2.4686e-01,1.4000e+01
IMP_SCORE,1272,GO:0007568,2.4678e-01,9.3000e+01
IMP_SCORE,1273,GO:0033003,2.4674e-01,2.1000e+01
IMP_SCORE,1274,GO:0071396,2.4666e-01,8.7000e+01
IMP_SCORE,1275,GO:0031960,2.4663e-01,5.7000e+01
IMP_SCORE,1276,GO:0030277,2.4659e-01,1.9000e+01
IMP_SCORE,1277,GO:0007632,2.4658e-01,1.5000e+01
IMP_SCORE,1278,GO:0071827,2.4656e-01,7.0000e+00
IMP_SCORE,1279,GO:0008206,2.4652e-01,2.9000e+01
IMP_SCORE,1280,GO:0009152,2.4594e-01,2.5000e+01
IMP_SCORE,1281,GO:0006636,2.4593e-01,4.7000e+01
IMP_SCORE,1282,GO:0031102,2.4588e-01,1.5000e+01
IMP_SCORE,1283,GO:1905476,2.4574e-01,2.0000e+01
IMP_SCORE,1284,GO:2000756,2.4574e-01,1.7000e+01
IMP_SCORE,1285,GO:0010640,2.4555e-01,8.0000e+00
IMP_SCORE,1286,GO:0000281,2.4552e-01,2.2000e+01
IMP_SCORE,1287,GO:0008015,2.4550e-01,3.9000e+01
IMP_SCORE,1288,GO:2001238,2.4550e-01,1.4000e+01
IMP_SCORE,1289,GO:0070821,2.4535e-01,6.6000e+01
IMP_SCORE,1290,GO:0034111,2.4527e-01,5.0000e+00
IMP_SCORE,1291,GO:0052652,2.4523e-01,5.0000e+00
IMP_SCORE,1292,GO:0033574,2.4522e-01,1.5000e+01
IMP_SCORE,1293,GO:0046875,2.4510e-01,1.5000e+01
IMP_SCORE,1294,GO:0008066,2.4508e-01,1.9000e+01
IMP_SCORE,1295,GO:0010821,2.4501e-01,8.3000e+01
IMP_SCORE,1296,GO:0031625,2.4497e-01,1.0300e+02
IMP_SCORE,1297,GO:0060314,2.4496e-01,4.0000e+00
IMP_SCORE,1298,GO:0016884,2.4496e-01,5.0000e+00
IMP_SCORE,1299,GO:0099572,2.4490e-01,1.2500e+02
IMP_SCORE,1300,GO:0048588,2.4487e-01,4.2000e+01
IMP_SCORE,1301,GO:0031341,2.4486e-01,2.1000e+01
IMP_SCORE,1302,GO:0070207,2.4479e-01,2.6000e+01
IMP_SCORE,1303,GO:1905269,2.4468e-01,2.2000e+01
IMP_SCORE,1304,GO:0051495,2.4464e-01,5.4000e+01
IMP_SCORE,1305,GO:0009069,2.4463e-01,5.2000e+01
IMP_SCORE,1306,GO:0071380,2.4452e-01,5.0000e+00
IMP_SCORE,1307,GO:0043370,2.4451e-01,7.0000e+00
IMP_SCORE,1308,GO:0046007,2.4442e-01,6.0000e+00
IMP_SCORE,1309,GO:0030279,2.4439e-01,2.7000e+01
IMP_SCORE,1310,GO:0050867,2.4435e-01,1.0100e+02
IMP_SCORE,1311,GO:0005868,2.4427e-01,9.0000e+00
IMP_SCORE,1312,GO:0010676,2.4412e-01,2.4000e+01
IMP_SCORE,1313,GO:1902668,2.4406e-01,9.0000e+00
IMP_SCORE,1314,GO:0043627,2.4394e-01,5.0000e+01
IMP_SCORE,1315,GO:0007595,2.4391e-01,2.5000e+01
IMP_SCORE,1316,GO:0006882,2.4390e-01,4.0000e+00
IMP_SCORE,1317,GO:0031435,2.4390e-01,1.8000e+01
IMP_SCORE,1318,GO:0015844,2.4387e-01,1.2000e+01
IMP_SCORE,1319,GO:0019198,2.4385e-01,2.3000e+01
IMP_SCORE,1320,GO:0010155,2.4380e-01,4.0000e+00
IMP_SCORE,1321,GO:0072089,2.4376e-01,1.7000e+01
IMP_SCORE,1322,GO:0051896,2.4372e-01,2.6000e+01
IMP_SCORE,1323,GO:0099518,2.4371e-01,1.0000e+01
IMP_SCORE,1324,GO:0050731,2.4370e-01,4.9000e+01
IMP_SCORE,1325,GO:0034142,2.4368e-01,1.0000e+01
IMP_SCORE,1326,GO:0050710,2.4361e-01,2.4000e+01
IMP_SCORE,1327,GO:0010664,2.4348e-01,1.1000e+01
IMP_SCORE,1328,GO:0031113,2.4342e-01,2.2000e+01
IMP_SCORE,1329,GO:0034616,2.4332e-01,7.0000e+00
IMP_SCORE,1330,GO:0071379,2.4328e-01,8.0000e+00
IMP_SCORE,1331,GO:0032460,2.4311e-01,9.0000e+00
IMP_SCORE,1332,GO:0070525,2.4298e-01,1.0000e+01
IMP_SCORE,1333,GO:0042770,2.4297e-01,1.6000e+01
IMP_SCORE,1334,GO:0045058,2.4289e-01,1.6000e+01
IMP_SCORE,1335,GO:0016137,2.4289e-01,3.0000e+01
IMP_SCORE,1336,GO:1901385,2.4276e-01,2.8000e+01
IMP_SCORE,1337,GO:0030904,2.4264e-01,6.0000e+00
IMP_SCORE,1338,GO:0014823,2.4260e-01,2.9000e+01
IMP_SCORE,1339,GO:0002715,2.4255e-01,1.9000e+01
IMP_SCORE,1340,GO:2000114,2.4249e-01,1.2000e+01
IMP_SCORE,1341,GO:0001890,2.4246e-01,1.3000e+01
IMP_SCORE,1342,GO:0045619,2.4238e-01,6.0000e+01
IMP_SCORE,1343,GO:0003188,2.4225e-01,1.1000e+01
IMP_SCORE,1344,GO:0051764,2.4204e-01,1.3000e+01
IMP_SCORE,1345,GO:0070423,2.4203e-01,8.0000e+00
IMP_SCORE,1346,GO:0001103,2.4202e-01,1.1000e+01
IMP_SCORE,1347,GO:0034754,2.4199e-01,6.1000e+01
IMP_SCORE,1348,GO:0032816,2.4192e-01,1.9000e+01
IMP_SCORE,1349,GO:0072329,2.4188e-01,6.5000e+01
IMP_SCORE,1350,GO:0060393,2.4181e-01,1.2000e+01
IMP_SCORE,1351,GO:0050854,2.4179e-01,1.6000e+01
IMP_SCORE,1352,GO:1905477,2.4164e-01,5.4000e+01
IMP_SCORE,1353,GO:0042147,2.4145e-01,4.1000e+01
IMP_SCORE,1354,GO:0072422,2.4133e-01,1.4000e+01
IMP_SCORE,1355,GO:0005662,2.4127e-01,2.0000e+01
IMP_SCORE,1356,GO:0016126,2.4111e-01,1.7000e+01
IMP_SCORE,1357,GO:0034766,2.4111e-01,1.3000e+01
IMP_SCORE,1358,GO:0021953,2.4102e-01,4.0000e+01
IMP_SCORE,1359,GO:0060026,2.4102e-01,4.0000e+00
IMP_SCORE,1360,GO:1904018,2.4085e-01,6.7000e+01
IMP_SCORE,1361,GO:0070372,2.4081e-01,6.7000e+01
IMP_SCORE,1362,GO:0032088,2.4080e-01,2.3000e+01
IMP_SCORE,1363,GO:0048525,2.4077e-01,4.9000e+01
IMP_SCORE,1364,GO:0039694,2.4073e-01,2.0000e+00
IMP_SCORE,1365,GO:0046856,2.4068e-01,1.0000e+01
IMP_SCORE,1366,GO:0001205,2.4063e-01,1.3000e+01
IMP_SCORE,1367,GO:1904903,2.4063e-01,4.0000e+00
IMP_SCORE,1368,GO:0033962,2.4057e-01,5.0000e+00
IMP_SCORE,1369,GO:0034341,2.4055e-01,8.3000e+01
IMP_SCORE,1370,GO:0048167,2.4054e-01,9.5000e+01
IMP_SCORE,1371,GO:1902533,2.4051e-01,2.1200e+02
IMP_SCORE,1372,GO:0051090,2.4043e-01,8.8000e+01
IMP_SCORE,1373,GO:0010950,2.4040e-01,5.9000e+01
IMP_SCORE,1374,GO:0051225,2.4033e-01,4.0000e+01
IMP_SCORE,1375,GO:0007162,2.4025e-01,9.2000e+01
IMP_SCORE,1376,GO:0010008,2.4024e-01,2.2100e+02
IMP_SCORE,1377,GO:0006493,2.4020e-01,8.4000e+01
IMP_SCORE,1378,GO:0005775,2.4016e-01,1.2000e+02
IMP_SCORE,1379,GO:0072164,2.4014e-01,2.9000e+01
IMP_SCORE,1380,GO:0007163,2.4014e-01,7.7000e+01
IMP_SCORE,1381,GO:2001044,2.4011e-01,1.3000e+01
IMP_SCORE,1382,GO:0071677,2.4009e-01,7.0000e+00
IMP_SCORE,1383,GO:0046330,2.4007e-01,3.7000e+01
IMP_SCORE,1384,GO:1902936,2.3998e-01,4.8000e+01
IMP_SCORE,1385,GO:0006081,2.3994e-01,1.0200e+02
IMP_SCORE,1386,GO:0035770,2.3986e-01,1.2200e+02
IMP_SCORE,1387,GO:0032814,2.3985e-01,9.0000e+00
IMP_SCORE,1388,GO:0099118,2.3981e-01,3.6000e+01
IMP_SCORE,1389,GO:0048705,2.3974e-01,3.3000e+01
IMP_SCORE,1390,GO:0043197,2.3972e-01,5.9000e+01
IMP_SCORE,1391,GO:0034446,2.3968e-01,3.0000e+01
IMP_SCORE,1392,GO:0030295,2.3961e-01,3.9000e+01
IMP_SCORE,1393,GO:0046068,2.3960e-01,1.1000e+01
IMP_SCORE,1394,GO:0039532,2.3957e-01,2.0000e+00
IMP_SCORE,1395,GO:0014015,2.3949e-01,2.0000e+01
IMP_SCORE,1396,GO:0042516,2.3942e-01,2.7000e+01
IMP_SCORE,1397,GO:0009251,2.3941e-01,1.1000e+01
IMP_SCORE,1398,GO:0090596,2.3924e-01,3.7000e+01
IMP_SCORE,1399,GO:0031527,2.3920e-01,1.7000e+01
IMP_SCORE,1400,GO:0042523,2.3917e-01,2.0000e+00
IMP_SCORE,1401,GO:0048485,2.3915e-01,7.0000e+00
IMP_SCORE,1402,GO:1903078,2.3912e-01,2.6000e+01
IMP_SCORE,1403,GO:0002433,2.3897e-01,2.8000e+01
IMP_SCORE,1404,GO:0016054,2.3877e-01,1.3400e+02
IMP_SCORE,1405,GO:0051668,2.3871e-01,2.8000e+01
IMP_SCORE,1406,GO:0000060,2.3870e-01,1.5000e+01
IMP_SCORE,1407,GO:0071385,2.3865e-01,2.7000e+01
IMP_SCORE,1408,GO:0090208,2.3862e-01,9.0000e+00
IMP_SCORE,1409,GO:0006101,2.3860e-01,3.3000e+01
IMP_SCORE,1410,GO:0042339,2.3852e-01,2.4000e+01
IMP_SCORE,1411,GO:0000175,2.3848e-01,6.0000e+00
IMP_SCORE,1412,GO:0010107,2.3848e-01,4.4000e+01
IMP_SCORE,1413,GO:0005159,2.3845e-01,4.0000e+00
IMP_SCORE,1414,GO:0043434,2.3835e-01,8.7000e+01
IMP_SCORE,1415,GO:0010996,2.3826e-01,8.0000e+00
IMP_SCORE,1416,GO:0019955,2.3823e-01,1.0200e+02
IMP_SCORE,1417,GO:0043162,2.3822e-01,4.0000e+00
IMP_SCORE,1418,GO:0042482,2.3815e-01,4.0000e+00
IMP_SCORE,1419,GO:0009064,2.3801e-01,5.9000e+01
IMP_SCORE,1420,GO:0023014,2.3794e-01,1.0200e+02
IMP_SCORE,1421,GO:0001704,2.3790e-01,2.6000e+01
IMP_SCORE,1422,GO:0045933,2.3790e-01,1.7000e+01
IMP_SCORE,1423,GO:0044224,2.3787e-01,4.0000e+00
IMP_SCORE,1424,GO:1904356,2.3779e-01,3.9000e+01
IMP_SCORE,1425,GO:0045685,2.3774e-01,1.7000e+01
IMP_SCORE,1426,GO:1905952,2.3772e-01,3.6000e+01
IMP_SCORE,1427,GO:1903707,2.3761e-01,7.1000e+01
IMP_SCORE,1428,GO:0051702,2.3752e-01,1.9000e+01
IMP_SCORE,1429,GO:0060736,2.3752e-01,4.0000e+00
IMP_SCORE,1430,GO:0030331,2.3744e-01,2.9000e+01
IMP_SCORE,1431,GO:0060291,2.3744e-01,2.6000e+01
IMP_SCORE,1432,GO:0003950,2.3739e-01,1.1500e+02
IMP_SCORE,1433,GO:0051297,2.3738e-01,3.5000e+01
IMP_SCORE,1434,GO:0032757,2.3728e-01,1.4000e+01
IMP_SCORE,1435,GO:0051248,2.3726e-01,2.5900e+02
IMP_SCORE,1436,GO:1903963,2.3725e-01,9.0000e+00
IMP_SCORE,1437,GO:0005764,2.3700e-01,2.7000e+02
IMP_SCORE,1438,GO:0009651,2.3694e-01,4.0000e+00
IMP_SCORE,1439,GO:1902254,2.3687e-01,1.7000e+01
IMP_SCORE,1440,GO:0030203,2.3682e-01,9.5000e+01
IMP_SCORE,1441,GO:0045921,2.3672e-01,3.1000e+01
IMP_SCORE,1442,GO:0071310,2.3671e-01,3.2500e+02
IMP_SCORE,1443,GO:0072088,2.3659e-01,2.0000e+00
IMP_SCORE,1444,GO:0046320,2.3645e-01,8.0000e+00
IMP_SCORE,1445,GO:0042771,2.3644e-01,1.1000e+01
IMP_SCORE,1446,GO:0001934,2.3643e-01,1.5000e+02
IMP_SCORE,1447,GO:0005811,2.3641e-01,9.7000e+01
IMP_SCORE,1448,GO:0044309,2.3635e-01,6.4000e+01
IMP_SCORE,1449,GO:1905515,2.3631e-01,9.0000e+00
IMP_SCORE,1450,GO:0051785,2.3631e-01,1.3000e+01
IMP_SCORE,1451,GO:1903204,2.3622e-01,7.0000e+00
IMP_SCORE,1452,GO:0030834,2.3622e-01,2.9000e+01
IMP_SCORE,1453,GO:0016071,2.3621e-01,1.8400e+02
IMP_SCORE,1454,GO:0051983,2.3607e-01,1.8000e+01
IMP_SCORE,1455,GO:0060420,2.3605e-01,8.0000e+00
IMP_SCORE,1456,GO:0030667,2.3603e-01,1.2800e+02
IMP_SCORE,1457,GO:0043068,2.3601e-01,1.8300e+02
IMP_SCORE,1458,GO:0019867,2.3596e-01,1.4300e+02
IMP_SCORE,1459,GO:0071868,2.3574e-01,7.0000e+00
IMP_SCORE,1460,GO:0002756,2.3574e-01,1.4000e+01
IMP_SCORE,1461,GO:0038093,2.3557e-01,5.8000e+01
IMP_SCORE,1462,GO:0007193,2.3557e-01,4.2000e+01
IMP_SCORE,1463,GO:0035580,2.3556e-01,5.7000e+01
IMP_SCORE,1464,GO:0007569,2.3553e-01,1.1000e+01
IMP_SCORE,1465,GO:0042832,2.3544e-01,2.0000e+01
IMP_SCORE,1466,GO:0035872,2.3542e-01,1.0000e+01
IMP_SCORE,1467,GO:1904407,2.3540e-01,1.2000e+01
IMP_SCORE,1468,GO:0044406,2.3538e-01,8.0000e+00
IMP_SCORE,1469,GO:0045621,2.3534e-01,3.0000e+01
IMP_SCORE,1470,GO:0030900,2.3533e-01,4.0000e+01
IMP_SCORE,1471,GO:0016127,2.3529e-01,9.0000e+00
IMP_SCORE,1472,GO:0002040,2.3526e-01,2.3000e+01
IMP_SCORE,1473,GO:0043229,2.3526e-01,1.6180e+03
IMP_SCORE,1474,GO:0002685,2.3515e-01,4.2000e+01
IMP_SCORE,1475,GO:0046132,2.3513e-01,1.8000e+01
IMP_SCORE,1476,GO:0007077,2.3505e-01,9.0000e+00
IMP_SCORE,1477,GO:0031099,2.3495e-01,8.5000e+01
IMP_SCORE,1478,GO:0060759,2.3494e-01,6.5000e+01
IMP_SCORE,1479,GO:0016274,2.3492e-01,1.8000e+01
IMP_SCORE,1480,GO:0048280,2.3491e-01,4.0000e+00
IMP_SCORE,1481,GO:0009798,2.3472e-01,1.8000e+01
IMP_SCORE,1482,GO:1902495,2.3472e-01,1.2600e+02
IMP_SCORE,1483,GO:0001889,2.3471e-01,2.6000e+01
IMP_SCORE,1484,GO:0016064,2.3465e-01,1.4000e+01
IMP_SCORE,1485,GO:0021915,2.3463e-01,1.0000e+01
IMP_SCORE,1486,GO:0048016,2.3460e-01,1.5000e+01
IMP_SCORE,1487,GO:0032154,2.3454e-01,4.8000e+01
IMP_SCORE,1488,GO:0051592,2.3451e-01,7.2000e+01
IMP_SCORE,1489,GO:0010039,2.3441e-01,2.7000e+01
IMP_SCORE,1490,GO:0032481,2.3427e-01,4.6000e+01
IMP_SCORE,1491,GO:0015937,2.3423e-01,2.0000e+00
IMP_SCORE,1492,GO:1901264,2.3419e-01,6.2000e+01
IMP_SCORE,1493,GO:0016298,2.3414e-01,1.0800e+02
IMP_SCORE,1494,GO:0061041,2.3409e-01,3.8000e+01
IMP_SCORE,1495,GO:1990126,2.3407e-01,5.3000e+01
IMP_SCORE,1496,GO:0036038,2.3407e-01,4.0000e+00
IMP_SCORE,1497,GO:0060441,2.3406e-01,1.1000e+01
IMP_SCORE,1498,GO:0017053,2.3402e-01,4.1000e+01
IMP_SCORE,1499,GO:0032755,2.3398e-01,2.3000e+01
IMP_SCORE,1500,GO:0051384,2.3393e-01,5.4000e+01
IMP_SCORE,1501,GO:0044257,2.3391e-01,1.3000e+01
IMP_SCORE,1502,GO:0061515,2.3389e-01,3.8000e+01
IMP_SCORE,1503,GO:0005634,2.3379e-01,1.2390e+03
IMP_SCORE,1504,GO:0014003,2.3378e-01,2.9000e+01
IMP_SCORE,1505,GO:0072562,2.3363e-01,1.7600e+02
IMP_SCORE,1506,GO:0001667,2.3348e-01,6.7000e+01
IMP_SCORE,1507,GO:2000677,2.3346e-01,1.5000e+01
IMP_SCORE,1508,GO:0006275,2.3331e-01,4.0000e+01
IMP_SCORE,1509,GO:0016505,2.3317e-01,1.3000e+01
IMP_SCORE,1510,GO:0043231,2.3315e-01,1.7900e+03
IMP_SCORE,1511,GO:0051457,2.3309e-01,1.2000e+01
IMP_SCORE,1512,GO:0032395,2.3306e-01,1.6000e+01
IMP_SCORE,1513,GO:0071813,2.3304e-01,1.0000e+01
IMP_SCORE,1514,GO:0045954,2.3304e-01,9.0000e+00
IMP_SCORE,1515,GO:0008217,2.3302e-01,7.8000e+01
IMP_SCORE,1516,GO:1902117,2.3299e-01,3.2000e+01
IMP_SCORE,1517,GO:0050732,2.3295e-01,1.4000e+01
IMP_SCORE,1518,GO:0004869,2.3290e-01,6.2000e+01
IMP_SCORE,1519,GO:1903845,2.3287e-01,2.8000e+01
IMP_SCORE,1520,GO:0036150,2.3286e-01,2.0000e+01
IMP_SCORE,1521,GO:0042579,2.3284e-01,1.7200e+02
IMP_SCORE,1522,GO:0016239,2.3277e-01,2.5000e+01
IMP_SCORE,1523,GO:0007202,2.3270e-01,6.0000e+00
IMP_SCORE,1524,GO:0006366,2.3269e-01,1.7100e+02
IMP_SCORE,1525,GO:0034385,2.3268e-01,1.3000e+01
IMP_SCORE,1526,GO:0045684,2.3265e-01,5.0000e+00
IMP_SCORE,1527,GO:0034767,2.3261e-01,2.9000e+01
IMP_SCORE,1528,GO:0042756,2.3259e-01,4.0000e+00
IMP_SCORE,1529,GO:1902165,2.3256e-01,5.0000e+00
IMP_SCORE,1530,GO:0004012,2.3252e-01,1.3000e+01
IMP_SCORE,1531,GO:0046058,2.3251e-01,6.0000e+00
IMP_SCORE,1532,GO:0005231,2.3244e-01,2.4000e+01
IMP_SCORE,1533,GO:0060560,2.3242e-01,3.4000e+01
IMP_SCORE,1534,GO:0060348,2.3223e-01,4.9000e+01
IMP_SCORE,1535,GO:0034162,2.3215e-01,1.3000e+01
IMP_SCORE,1536,GO:0048015,2.3206e-01,3.7000e+01
IMP_SCORE,1537,GO:0010810,2.3191e-01,8.6000e+01
IMP_SCORE,1538,GO:0048670,2.3189e-01,1.5000e+01
IMP_SCORE,1539,GO:1903050,2.3188e-01,4.5000e+01
IMP_SCORE,1540,GO:0031333,2.3185e-01,3.8000e+01
IMP_SCORE,1541,GO:0071044,2.3182e-01,4.0000e+00
IMP_SCORE,1542,GO:0009068,2.3179e-01,4.6000e+01
IMP_SCORE,1543,GO:0090316,2.3173e-01,8.0000e+01
IMP_SCORE,1544,GO:0046889,2.3166e-01,2.4000e+01
IMP_SCORE,1545,GO:0002758,2.3163e-01,6.4000e+01
IMP_SCORE,1546,GO:0032648,2.3161e-01,2.2000e+01
IMP_SCORE,1547,GO:0044448,2.3154e-01,6.9000e+01
IMP_SCORE,1548,GO:0046128,2.3151e-01,2.2000e+01
IMP_SCORE,1549,GO:0010771,2.3148e-01,2.8000e+01
IMP_SCORE,1550,GO:0000165,2.3138e-01,7.9000e+01
IMP_SCORE,1551,GO:0070585,2.3137e-01,1.7000e+01
IMP_SCORE,1552,GO:0034709,2.3134e-01,5.0000e+00
IMP_SCORE,1553,GO:0032515,2.3120e-01,1.0000e+01
IMP_SCORE,1554,GO:0010288,2.3114e-01,1.2000e+01
IMP_SCORE,1555,GO:0051895,2.3106e-01,1.0000e+01
IMP_SCORE,1556,GO:0051347,2.3102e-01,1.1200e+02
IMP_SCORE,1557,GO:0030512,2.3088e-01,2.4000e+01
IMP_SCORE,1558,GO:0001556,2.3083e-01,7.0000e+00
IMP_SCORE,1559,GO:1904705,2.3082e-01,5.0000e+00
IMP_SCORE,1560,GO:0048592,2.3070e-01,1.7000e+01
IMP_SCORE,1561,GO:0001919,2.3068e-01,8.0000e+00
IMP_SCORE,1562,GO:0008154,2.3065e-01,3.0000e+01
IMP_SCORE,1563,GO:1902903,2.3064e-01,9.4000e+01
IMP_SCORE,1564,GO:1902176,2.3060e-01,1.1000e+01
IMP_SCORE,1565,GO:0031093,2.3057e-01,5.1000e+01
IMP_SCORE,1566,GO:1990023,2.3046e-01,2.0000e+00
IMP_SCORE,1567,GO:0014013,2.3037e-01,3.2000e+01
IMP_SCORE,1568,GO:0010984,2.3031e-01,7.0000e+00
IMP_SCORE,1569,GO:1903671,2.3026e-01,7.0000e+00
IMP_SCORE,1570,GO:0006547,2.3022e-01,1.1000e+01
IMP_SCORE,1571,GO:1905897,2.3015e-01,1.3000e+01
IMP_SCORE,1572,GO:1900746,2.3013e-01,9.0000e+00
IMP_SCORE,1573,GO:0032675,2.3005e-01,3.4000e+01
IMP_SCORE,1574,GO:0042059,2.2996e-01,2.1000e+01
IMP_SCORE,1575,GO:0006284,2.2994e-01,1.2000e+01
IMP_SCORE,1576,GO:0098840,2.2988e-01,2.5000e+01
IMP_SCORE,1577,GO:0046328,2.2988e-01,4.1000e+01
IMP_SCORE,1578,GO:1904029,2.2988e-01,2.7000e+01
IMP_SCORE,1579,GO:0071786,2.2986e-01,5.0000e+00
IMP_SCORE,1580,GO:0001977,2.2985e-01,9.0000e+00
IMP_SCORE,1581,GO:0061469,2.2980e-01,6.0000e+00
IMP_SCORE,1582,GO:0038179,2.2979e-01,1.6000e+01
IMP_SCORE,1583,GO:0070849,2.2977e-01,7.0000e+00
IMP_SCORE,1584,GO:0001846,2.2977e-01,4.4000e+01
IMP_SCORE,1585,GO:0044319,2.2973e-01,2.5000e+01
IMP_SCORE,1586,GO:0006801,2.2972e-01,1.1000e+01
IMP_SCORE,1587,GO:0051145,2.2966e-01,6.0000e+00
IMP_SCORE,1588,GO:0010259,2.2966e-01,9.0000e+00
IMP_SCORE,1589,GO:2001233,2.2963e-01,9.4000e+01
IMP_SCORE,1590,GO:0033145,2.2962e-01,2.0000e+01
IMP_SCORE,1591,GO:0033613,2.2958e-01,3.0000e+01
IMP_SCORE,1592,GO:0046580,2.2957e-01,9.0000e+00
IMP_SCORE,1593,GO:0051125,2.2955e-01,1.7000e+01
IMP_SCORE,1594,GO:0051952,2.2953e-01,1.9000e+01
IMP_SCORE,1595,GO:0006606,2.2952e-01,4.1000e+01
IMP_SCORE,1596,GO:0031526,2.2951e-01,2.2000e+01
IMP_SCORE,1597,GO:0015106,2.2948e-01,2.3000e+01
IMP_SCORE,1598,GO:0051961,2.2936e-01,9.8000e+01
IMP_SCORE,1599,GO:0010518,2.2933e-01,1.6000e+01
IMP_SCORE,1600,GO:0002263,2.2930e-01,1.1900e+02
IMP_SCORE,1601,GO:2001014,2.2923e-01,1.0000e+01
IMP_SCORE,1602,GO:0043270,2.2921e-01,7.4000e+01
IMP_SCORE,1603,GO:0008286,2.2913e-01,5.2000e+01
IMP_SCORE,1604,GO:0048679,2.2905e-01,9.0000e+00
IMP_SCORE,1605,GO:0032844,2.2895e-01,1.2800e+02
IMP_SCORE,1606,GO:0030149,2.2887e-01,2.0000e+01
IMP_SCORE,1607,GO:0008209,2.2886e-01,3.8000e+01
IMP_SCORE,1608,GO:1903305,2.2884e-01,5.9000e+01
IMP_SCORE,1609,GO:0071900,2.2882e-01,1.3000e+02
IMP_SCORE,1610,GO:0042254,2.2880e-01,3.1000e+01
IMP_SCORE,1611,GO:0016049,2.2879e-01,5.8000e+01
IMP_SCORE,1612,GO:0035735,2.2877e-01,2.7000e+01
IMP_SCORE,1613,GO:0099501,2.2874e-01,7.3000e+01
IMP_SCORE,1614,GO:0048385,2.2867e-01,6.0000e+00
IMP_SCORE,1615,GO:0045239,2.2861e-01,3.8000e+01
IMP_SCORE,1616,GO:0048641,2.2860e-01,1.4000e+01
IMP_SCORE,1617,GO:0051081,2.2860e-01,1.8000e+01
IMP_SCORE,1618,GO:0090109,2.2859e-01,1.4000e+01
IMP_SCORE,1619,GO:0032781,2.2859e-01,3.4000e+01
IMP_SCORE,1620,GO:0030335,2.2857e-01,9.9000e+01
IMP_SCORE,1621,GO:0001773,2.2855e-01,1.7000e+01
IMP_SCORE,1622,GO:0043467,2.2851e-01,4.0000e+01
IMP_SCORE,1623,GO:2000243,2.2847e-01,1.0000e+01
IMP_SCORE,1624,GO:0030838,2.2843e-01,1.7000e+01
IMP_SCORE,1625,GO:0050321,2.2838e-01,2.5000e+01
IMP_SCORE,1626,GO:0031957,2.2821e-01,1.1000e+01
IMP_SCORE,1627,GO:0048770,2.2818e-01,7.6000e+01
IMP_SCORE,1628,GO:0002700,2.2817e-01,2.4000e+01
IMP_SCORE,1629,GO:0043204,2.2809e-01,6.3000e+01
IMP_SCORE,1630,GO:0042073,2.2804e-01,2.4000e+01
IMP_SCORE,1631,GO:0030291,2.2803e-01,1.9000e+01
IMP_SCORE,1632,GO:0042738,2.2790e-01,4.0000e+00
IMP_SCORE,1633,GO:0046479,2.2784e-01,2.3000e+01
IMP_SCORE,1634,GO:0006874,2.2776e-01,7.9000e+01
IMP_SCORE,1635,GO:0043244,2.2773e-01,3.6000e+01
IMP_SCORE,1636,GO:0016493,2.2770e-01,7.0000e+00
IMP_SCORE,1637,GO:0021954,2.2764e-01,1.0000e+01
IMP_SCORE,1638,GO:0044242,2.2761e-01,8.4000e+01
IMP_SCORE,1639,GO:0043647,2.2759e-01,5.2000e+01
IMP_SCORE,1640,GO:0030145,2.2758e-01,5.0000e+01
IMP_SCORE,1641,GO:0090197,2.2756e-01,2.1000e+01
IMP_SCORE,1642,GO:0072661,2.2756e-01,1.5000e+01
IMP_SCORE,1643,GO:0019218,2.2746e-01,2.2000e+01
IMP_SCORE,1644,GO:0005795,2.2746e-01,5.1000e+01
IMP_SCORE,1645,GO:0042462,2.2739e-01,3.1000e+01
IMP_SCORE,1646,GO:0022409,2.2735e-01,7.9000e+01
IMP_SCORE,1647,GO:0045840,2.2734e-01,9.0000e+00
IMP_SCORE,1648,GO:0002705,2.2717e-01,2.9000e+01
IMP_SCORE,1649,GO:0046470,2.2711e-01,1.0100e+02
IMP_SCORE,1650,GO:0048471,2.2705e-01,5.5700e+02
IMP_SCORE,1651,GO:0051258,2.2698e-01,2.0000e+01
IMP_SCORE,1652,GO:0042176,2.2689e-01,1.0500e+02
IMP_SCORE,1653,GO:0046034,2.2683e-01,4.1000e+01
IMP_SCORE,1654,GO:0070534,2.2679e-01,1.4000e+01
IMP_SCORE,1655,GO:0051236,2.2677e-01,7.2000e+01
IMP_SCORE,1656,GO:0046635,2.2672e-01,2.1000e+01
IMP_SCORE,1657,GO:0019213,2.2660e-01,2.1000e+01
IMP_SCORE,1658,GO:1903532,2.2649e-01,7.7000e+01
IMP_SCORE,1659,GO:0051091,2.2638e-01,7.8000e+01
IMP_SCORE,1660,GO:0015026,2.2631e-01,2.8000e+01
IMP_SCORE,1661,GO:0010823,2.2624e-01,2.7000e+01
IMP_SCORE,1662,GO:0003015,2.2621e-01,5.0000e+00
IMP_SCORE,1663,GO:0002042,2.2611e-01,1.4000e+01
IMP_SCORE,1664,GO:0045910,2.2609e-01,6.0000e+00
IMP_SCORE,1665,GO:0033144,2.2603e-01,6.0000e+00
IMP_SCORE,1666,GO:0052813,2.2596e-01,2.4000e+01
IMP_SCORE,1667,GO:0006936,2.2592e-01,1.0800e+02
IMP_SCORE,1668,GO:0043279,2.2586e-01,3.2000e+01
IMP_SCORE,1669,GO:0006814,2.2568e-01,7.6000e+01
IMP_SCORE,1670,GO:0071108,2.2567e-01,2.7000e+01
IMP_SCORE,1671,GO:0017144,2.2564e-01,2.6000e+01
IMP_SCORE,1672,GO:0006575,2.2560e-01,9.9000e+01
IMP_SCORE,1673,GO:0042953,2.2557e-01,8.0000e+00
IMP_SCORE,1674,GO:0001921,2.2546e-01,1.4000e+01
IMP_SCORE,1675,GO:0044321,2.2543e-01,1.5000e+01
IMP_SCORE,1676,GO:0019724,2.2538e-01,8.0000e+00
IMP_SCORE,1677,GO:0035871,2.2535e-01,3.1000e+01
IMP_SCORE,1678,GO:0046622,2.2532e-01,1.3000e+01
IMP_SCORE,1679,GO:0006939,2.2530e-01,2.3000e+01
IMP_SCORE,1680,GO:0071377,2.2527e-01,1.6000e+01
IMP_SCORE,1681,GO:0044773,2.2526e-01,1.2000e+01
IMP_SCORE,1682,GO:0032094,2.2518e-01,8.0000e+00
IMP_SCORE,1683,GO:0051639,2.2516e-01,1.1000e+01
IMP_SCORE,1684,GO:0043502,2.2514e-01,1.7000e+01
IMP_SCORE,1685,GO:0046625,2.2510e-01,9.0000e+00
IMP_SCORE,1686,GO:0001948,2.2510e-01,5.5000e+01
IMP_SCORE,1687,GO:0032528,2.2507e-01,3.2000e+01
IMP_SCORE,1688,GO:1901021,2.2505e-01,1.3000e+01
IMP_SCORE,1689,GO:0070555,2.2504e-01,2.6000e+01
IMP_SCORE,1690,GO:0000979,2.2494e-01,2.3000e+01
IMP_SCORE,1691,GO:0060079,2.2487e-01,2.6000e+01
IMP_SCORE,1692,GO:0046849,2.2486e-01,6.0000e+00
IMP_SCORE,1693,GO:0051131,2.2485e-01,6.0000e+00
IMP_SCORE,1694,GO:0051589,2.2485e-01,1.3000e+01
IMP_SCORE,1695,GO:0045089,2.2481e-01,6.2000e+01
IMP_SCORE,1696,GO:0006516,2.2472e-01,8.0000e+00
IMP_SCORE,1697,GO:0031344,2.2465e-01,1.8700e+02
IMP_SCORE,1698,GO:0008344,2.2465e-01,4.3000e+01
IMP_SCORE,1699,GO:0009112,2.2465e-01,3.0000e+01
IMP_SCORE,1700,GO:0031329,2.2455e-01,1.8600e+02
IMP_SCORE,1701,GO:0033598,2.2454e-01,1.3000e+01
IMP_SCORE,1702,GO:0002285,2.2444e-01,2.3000e+01
IMP_SCORE,1703,GO:0005488,2.2426e-01,2.0120e+03
IMP_SCORE,1704,GO:0014072,2.2425e-01,7.0000e+00
IMP_SCORE,1705,GO:1900076,2.2423e-01,2.9000e+01
IMP_SCORE,1706,GO:0051783,2.2420e-01,3.6000e+01
IMP_SCORE,1707,GO:0052547,2.2419e-01,1.2300e+02
IMP_SCORE,1708,GO:0005217,2.2417e-01,1.9000e+01
IMP_SCORE,1709,GO:0034612,2.2415e-01,5.4000e+01
IMP_SCORE,1710,GO:0006570,2.2410e-01,1.5000e+01
IMP_SCORE,1711,GO:0031293,2.2409e-01,1.4000e+01
IMP_SCORE,1712,GO:0002639,2.2401e-01,2.9000e+01
IMP_SCORE,1713,GO:0030296,2.2384e-01,1.0000e+01
IMP_SCORE,1714,GO:0035304,2.2384e-01,4.3000e+01
IMP_SCORE,1715,GO:0051568,2.2382e-01,8.0000e+00
IMP_SCORE,1716,GO:0045471,2.2377e-01,6.8000e+01
IMP_SCORE,1717,GO:1904589,2.2377e-01,5.0000e+01
IMP_SCORE,1718,GO:0051129,2.2377e-01,1.8600e+02
IMP_SCORE,1719,GO:0002223,2.2376e-01,2.9000e+01
IMP_SCORE,1720,GO:1903531,2.2376e-01,6.1000e+01
IMP_SCORE,1721,GO:0044246,2.2370e-01,7.0000e+00
IMP_SCORE,1722,GO:0005546,2.2368e-01,4.5000e+01
IMP_SCORE,1723,GO:0071363,2.2367e-01,5.6000e+01
IMP_SCORE,1724,GO:0010501,2.2366e-01,3.1000e+01
IMP_SCORE,1725,GO:0019320,2.2358e-01,3.2000e+01
IMP_SCORE,1726,GO:0070374,2.2357e-01,3.6000e+01
IMP_SCORE,1727,GO:0035640,2.2348e-01,3.0000e+01
IMP_SCORE,1728,GO:0005829,2.2347e-01,1.6760e+03
IMP_SCORE,1729,GO:0003207,2.2339e-01,1.2000e+01
IMP_SCORE,1730,GO:0045124,2.2329e-01,1.8000e+01
IMP_SCORE,1731,GO:0070491,2.2329e-01,1.7000e+01
IMP_SCORE,1732,GO:0002253,2.2318e-01,1.6900e+02
IMP_SCORE,1733,GO:0010633,2.2307e-01,3.4000e+01
IMP_SCORE,1734,GO:0051271,2.2307e-01,1.0300e+02
IMP_SCORE,1735,GO:0032731,2.2301e-01,1.5000e+01
IMP_SCORE,1736,GO:0034968,2.2299e-01,9.0000e+00
IMP_SCORE,1737,GO:1902230,2.2295e-01,1.4000e+01
IMP_SCORE,1738,GO:0097553,2.2295e-01,1.1000e+01
IMP_SCORE,1739,GO:0021535,2.2294e-01,7.0000e+00
IMP_SCORE,1740,GO:2001259,2.2287e-01,1.7000e+01
IMP_SCORE,1741,GO:0071622,2.2286e-01,1.3000e+01
IMP_SCORE,1742,GO:0035249,2.2284e-01,2.4000e+01
IMP_SCORE,1743,GO:0061081,2.2279e-01,1.2000e+01
IMP_SCORE,1744,GO:0032375,2.2258e-01,4.0000e+00
IMP_SCORE,1745,GO:0031175,2.2256e-01,5.9000e+01
IMP_SCORE,1746,GO:0032944,2.2252e-01,5.7000e+01
IMP_SCORE,1747,GO:1902905,2.2249e-01,5.6000e+01
IMP_SCORE,1748,GO:0031282,2.2245e-01,3.0000e+00
IMP_SCORE,1749,GO:1902679,2.2244e-01,1.9900e+02
IMP_SCORE,1750,GO:0016763,2.2243e-01,1.3400e+02
IMP_SCORE,1751,GO:0005765,2.2242e-01,2.8500e+02
IMP_SCORE,1752,GO:0050685,2.2241e-01,5.0000e+00
IMP_SCORE,1753,GO:0004438,2.2241e-01,5.0000e+00
IMP_SCORE,1754,GO:0018958,2.2239e-01,5.7000e+01
IMP_SCORE,1755,GO:0031406,2.2236e-01,1.0300e+02
IMP_SCORE,1756,GO:0000146,2.2232e-01,3.1000e+01
IMP_SCORE,1757,GO:0009161,2.2227e-01,3.7000e+01
IMP_SCORE,1758,GO:0005779,2.2224e-01,1.4000e+01
IMP_SCORE,1759,GO:0098533,2.2224e-01,1.2000e+01
IMP_SCORE,1760,GO:0071356,2.2223e-01,4.0000e+01
IMP_SCORE,1761,GO:0051251,2.2220e-01,6.9000e+01
IMP_SCORE,1762,GO:1901224,2.2212e-01,1.2000e+01
IMP_SCORE,1763,GO:0045581,2.2206e-01,1.1000e+01
IMP_SCORE,1764,GO:0033238,2.2203e-01,1.4000e+01
IMP_SCORE,1765,GO:0012505,2.2198e-01,1.5000e+02
IMP_SCORE,1766,GO:0042572,2.2194e-01,2.3000e+01
IMP_SCORE,1767,GO:0051590,2.2191e-01,5.0000e+00
IMP_SCORE,1768,GO:0015932,2.2189e-01,3.7000e+01
IMP_SCORE,1769,GO:0098876,2.2187e-01,7.1000e+01
IMP_SCORE,1770,GO:0016597,2.2185e-01,5.0000e+01
IMP_SCORE,1771,GO:0045216,2.2166e-01,1.2300e+02
IMP_SCORE,1772,GO:0045236,2.2154e-01,3.0000e+00
IMP_SCORE,1773,GO:0002208,2.2152e-01,8.0000e+00
IMP_SCORE,1774,GO:0032508,2.2145e-01,1.1000e+01
IMP_SCORE,1775,GO:0019199,2.2136e-01,5.1000e+01
IMP_SCORE,1776,GO:2000134,2.2127e-01,2.0000e+01
IMP_SCORE,1777,GO:0070232,2.2123e-01,2.7000e+01
IMP_SCORE,1778,GO:0002275,2.2121e-01,1.3000e+02
IMP_SCORE,1779,GO:0051147,2.2119e-01,7.6000e+01
IMP_SCORE,1780,GO:0043368,2.2114e-01,1.0000e+01
IMP_SCORE,1781,GO:0050728,2.2111e-01,3.3000e+01
IMP_SCORE,1782,GO:0044130,2.2106e-01,1.9000e+01
IMP_SCORE,1783,GO:1901030,2.2105e-01,1.0000e+01
IMP_SCORE,1784,GO:0051443,2.2105e-01,1.1000e+01
IMP_SCORE,1785,GO:0014821,2.2101e-01,2.2000e+01
IMP_SCORE,1786,GO:0042110,2.2093e-01,7.3000e+01
IMP_SCORE,1787,GO:1902041,2.2091e-01,2.6000e+01
IMP_SCORE,1788,GO:0061001,2.2091e-01,1.8000e+01
IMP_SCORE,1789,GO:0044236,2.2089e-01,4.2000e+01
IMP_SCORE,1790,GO:0010165,2.2084e-01,2.4000e+01
IMP_SCORE,1791,GO:0007204,2.2079e-01,5.4000e+01
IMP_SCORE,1792,GO:0033572,2.2069e-01,1.8000e+01
IMP_SCORE,1793,GO:0031982,2.2064e-01,1.0830e+03
IMP_SCORE,1794,GO:0048844,2.2057e-01,8.0000e+00
IMP_SCORE,1795,GO:0060716,2.2053e-01,1.0000e+01
IMP_SCORE,1796,GO:0005640,2.2048e-01,6.0000e+01
IMP_SCORE,1797,GO:0000910,2.2043e-01,4.8000e+01
IMP_SCORE,1798,GO:0000737,2.2038e-01,6.0000e+00
IMP_SCORE,1799,GO:0035148,2.2034e-01,3.2000e+01
IMP_SCORE,1800,GO:0030336,2.2032e-01,9.6000e+01
IMP_SCORE,1801,GO:0022407,2.2030e-01,1.1300e+02
IMP_SCORE,1802,GO:0031331,2.2029e-01,8.2000e+01
IMP_SCORE,1803,GO:0071695,2.2024e-01,2.5000e+01
IMP_SCORE,1804,GO:0010857,2.2021e-01,1.7000e+01
IMP_SCORE,1805,GO:0010001,2.2017e-01,6.4000e+01
IMP_SCORE,1806,GO:0048715,2.2015e-01,8.0000e+00
IMP_SCORE,1807,GO:0072503,2.2005e-01,1.1400e+02
IMP_SCORE,1808,GO:0050661,2.2001e-01,2.8000e+01
IMP_SCORE,1809,GO:2000179,2.1995e-01,4.5000e+01
IMP_SCORE,1810,GO:0005109,2.1985e-01,1.1000e+01
IMP_SCORE,1811,GO:0045732,2.1982e-01,5.2000e+01
IMP_SCORE,1812,GO:0006954,2.1978e-01,2.2400e+02
IMP_SCORE,1813,GO:0003906,2.1966e-01,5.0000e+00
IMP_SCORE,1814,GO:0044364,2.1959e-01,1.4000e+01
IMP_SCORE,1815,GO:0042737,2.1959e-01,5.0000e+00
IMP_SCORE,1816,GO:0001669,2.1957e-01,7.1000e+01
IMP_SCORE,1817,GO:0030864,2.1955e-01,3.1000e+01
IMP_SCORE,1818,GO:0043552,2.1947e-01,5.0000e+00
IMP_SCORE,1819,GO:0043550,2.1940e-01,1.4000e+01
IMP_SCORE,1820,GO:0050714,2.1939e-01,7.8000e+01
IMP_SCORE,1821,GO:0099601,2.1930e-01,1.2000e+01
IMP_SCORE,1822,GO:0016769,2.1929e-01,5.1000e+01
IMP_SCORE,1823,GO:0051924,2.1927e-01,6.2000e+01
IMP_SCORE,1824,GO:0031290,2.1927e-01,1.1000e+01
IMP_SCORE,1825,GO:0046324,2.1924e-01,3.7000e+01
IMP_SCORE,1826,GO:0006658,2.1917e-01,2.6000e+01
IMP_SCORE,1827,GO:0005267,2.1913e-01,4.5000e+01
IMP_SCORE,1828,GO:0032922,2.1913e-01,2.0000e+01
IMP_SCORE,1829,GO:1900180,2.1905e-01,7.3000e+01
IMP_SCORE,1830,GO:1904427,2.1893e-01,1.8000e+01
IMP_SCORE,1831,GO:0042641,2.1889e-01,5.3000e+01
IMP_SCORE,1832,GO:0030414,2.1885e-01,8.8000e+01
IMP_SCORE,1833,GO:0004860,2.1884e-01,4.3000e+01
IMP_SCORE,1834,GO:0010745,2.1881e-01,1.0000e+01
IMP_SCORE,1835,GO:0001505,2.1881e-01,7.7000e+01
IMP_SCORE,1836,GO:1905818,2.1880e-01,1.3000e+01
IMP_SCORE,1837,GO:1904950,2.1879e-01,7.0000e+01
IMP_SCORE,1838,GO:1903362,2.1877e-01,6.3000e+01
IMP_SCORE,1839,GO:0051093,2.1873e-01,2.2100e+02
IMP_SCORE,1840,GO:1900744,2.1870e-01,3.9000e+01
IMP_SCORE,1841,GO:0002385,2.1867e-01,2.6000e+01
IMP_SCORE,1842,GO:0050806,2.1866e-01,5.4000e+01
IMP_SCORE,1843,GO:1900371,2.1859e-01,2.5000e+01
IMP_SCORE,1844,GO:0016810,2.1859e-01,1.4100e+02
IMP_SCORE,1845,GO:0006458,2.1855e-01,2.3000e+01
IMP_SCORE,1846,GO:0051195,2.1849e-01,4.0000e+00
IMP_SCORE,1847,GO:0044428,2.1841e-01,1.3030e+03
IMP_SCORE,1848,GO:0010975,2.1836e-01,1.2600e+02
IMP_SCORE,1849,GO:0032465,2.1835e-01,2.2000e+01
IMP_SCORE,1850,GO:1905521,2.1834e-01,1.0000e+01
IMP_SCORE,1851,GO:0045860,2.1832e-01,8.6000e+01
IMP_SCORE,1852,GO:0004721,2.1826e-01,7.6000e+01
IMP_SCORE,1853,GO:0043524,2.1822e-01,4.7000e+01
IMP_SCORE,1854,GO:0006541,2.1819e-01,2.6000e+01
IMP_SCORE,1855,GO:0006376,2.1818e-01,1.0000e+01
IMP_SCORE,1856,GO:0033275,2.1794e-01,1.7000e+01
IMP_SCORE,1857,GO:0044291,2.1788e-01,5.2000e+01
IMP_SCORE,1858,GO:0060076,2.1786e-01,1.0000e+01
IMP_SCORE,1859,GO:0014819,2.1784e-01,1.2000e+01
IMP_SCORE,1860,GO:0060359,2.1780e-01,1.6000e+01
IMP_SCORE,1861,GO:0015278,2.1780e-01,7.0000e+00
IMP_SCORE,1862,GO:0070062,2.1775e-01,9.5200e+02
IMP_SCORE,1863,GO:0002761,2.1775e-01,5.3000e+01
IMP_SCORE,1864,GO:0050482,2.1773e-01,1.2000e+01
IMP_SCORE,1865,GO:0045879,2.1768e-01,4.0000e+00
IMP_SCORE,1866,GO:0002312,2.1756e-01,1.1000e+01
IMP_SCORE,1867,GO:0010942,2.1748e-01,1.7700e+02
IMP_SCORE,1868,GO:0043236,2.1748e-01,5.0000e+01
IMP_SCORE,1869,GO:1901701,2.1746e-01,1.7500e+02
IMP_SCORE,1870,GO:0042789,2.1746e-01,1.0000e+01
IMP_SCORE,1871,GO:0045814,2.1741e-01,3.0000e+01
IMP_SCORE,1872,GO:2000050,2.1740e-01,2.1000e+01
IMP_SCORE,1873,GO:0043367,2.1739e-01,5.0000e+00
IMP_SCORE,1874,GO:0010770,2.1738e-01,3.5000e+01
IMP_SCORE,1875,GO:0032292,2.1738e-01,1.6000e+01
IMP_SCORE,1876,GO:0030194,2.1735e-01,2.1000e+01
IMP_SCORE,1877,GO:0032271,2.1723e-01,5.8000e+01
IMP_SCORE,1878,GO:1901699,2.1717e-01,1.0100e+02
IMP_SCORE,1879,GO:0002790,2.1716e-01,4.4000e+01
IMP_SCORE,1880,GO:0032479,2.1714e-01,5.0000e+01
IMP_SCORE,1881,GO:0045661,2.1710e-01,1.9000e+01
IMP_SCORE,1882,GO:1901880,2.1701e-01,3.0000e+01
IMP_SCORE,1883,GO:0051053,2.1695e-01,3.5000e+01
IMP_SCORE,1884,GO:0071158,2.1693e-01,1.9000e+01
IMP_SCORE,1885,GO:0040034,2.1692e-01,2.0000e+00
IMP_SCORE,1886,GO:1902224,2.1689e-01,2.4000e+01
IMP_SCORE,1887,GO:0010631,2.1682e-01,5.3000e+01
IMP_SCORE,1888,GO:0000271,2.1679e-01,1.5000e+01
IMP_SCORE,1889,GO:0051966,2.1675e-01,2.5000e+01
IMP_SCORE,1890,GO:0051899,2.1674e-01,2.3000e+01
IMP_SCORE,1891,GO:0001822,2.1666e-01,4.4000e+01
IMP_SCORE,1892,GO:0045940,2.1664e-01,1.6000e+01
IMP_SCORE,1893,GO:0036293,2.1660e-01,6.4000e+01
IMP_SCORE,1894,GO:0035577,2.1642e-01,7.2000e+01
IMP_SCORE,1895,GO:0006691,2.1640e-01,2.4000e+01
IMP_SCORE,1896,GO:0033006,2.1632e-01,1.9000e+01
IMP_SCORE,1897,GO:0090311,2.1630e-01,1.2000e+01
IMP_SCORE,1898,GO:0032370,2.1626e-01,2.2000e+01
IMP_SCORE,1899,GO:0033993,2.1619e-01,2.3800e+02
IMP_SCORE,1900,GO:0017127,2.1617e-01,1.1000e+01
IMP_SCORE,1901,GO:0043020,2.1606e-01,1.1000e+01
IMP_SCORE,1902,GO:0036230,2.1602e-01,1.1600e+02
IMP_SCORE,1903,GO:1901216,2.1599e-01,2.1000e+01
IMP_SCORE,1904,GO:0051817,2.1598e-01,2.1000e+01
IMP_SCORE,1905,GO:0050686,2.1594e-01,6.0000e+00
IMP_SCORE,1906,GO:0097421,2.1589e-01,1.6000e+01
IMP_SCORE,1907,GO:0048172,2.1581e-01,2.2000e+01
IMP_SCORE,1908,GO:0051480,2.1578e-01,7.0000e+01
IMP_SCORE,1909,GO:0006919,2.1573e-01,3.1000e+01
IMP_SCORE,1910,GO:0030809,2.1573e-01,9.0000e+00
IMP_SCORE,1911,GO:2000008,2.1568e-01,1.1000e+01
IMP_SCORE,1912,GO:0045664,2.1567e-01,1.6800e+02
IMP_SCORE,1913,GO:0014041,2.1565e-01,8.0000e+00
IMP_SCORE,1914,GO:0003700,2.1560e-01,3.0200e+02
IMP_SCORE,1915,GO:0007067,2.1560e-01,1.0400e+02
IMP_SCORE,1916,GO:0051701,2.1552e-01,8.1000e+01
IMP_SCORE,1917,GO:0010035,2.1550e-01,2.0600e+02
IMP_SCORE,1918,GO:0016445,2.1541e-01,7.0000e+00
IMP_SCORE,1919,GO:0032728,2.1541e-01,1.4000e+01
IMP_SCORE,1920,GO:0035601,2.1540e-01,3.6000e+01
IMP_SCORE,1921,GO:0005875,2.1539e-01,9.5000e+01
IMP_SCORE,1922,GO:0060349,2.1534e-01,5.0000e+00
IMP_SCORE,1923,GO:2000136,2.1531e-01,2.3000e+01
IMP_SCORE,1924,GO:0031975,2.1529e-01,1.7800e+02
IMP_SCORE,1925,GO:0003181,2.1525e-01,5.0000e+00
IMP_SCORE,1926,GO:0023061,2.1518e-01,4.6000e+01
IMP_SCORE,1927,GO:1903561,2.1515e-01,8.7000e+02
IMP_SCORE,1928,GO:0003727,2.1508e-01,5.9000e+01
IMP_SCORE,1929,GO:0009896,2.1503e-01,8.5000e+01
IMP_SCORE,1930,GO:0050868,2.1485e-01,2.9000e+01
IMP_SCORE,1931,GO:0055088,2.1482e-01,4.3000e+01
IMP_SCORE,1932,GO:0008373,2.1479e-01,3.5000e+01
IMP_SCORE,1933,GO:0019058,2.1478e-01,4.0000e+00
IMP_SCORE,1934,GO:0031226,2.1476e-01,7.2400e+02
IMP_SCORE,1935,GO:0045616,2.1475e-01,1.0000e+01
IMP_SCORE,1936,GO:0032753,2.1475e-01,6.0000e+00
IMP_SCORE,1937,GO:0031233,2.1473e-01,3.4000e+01
IMP_SCORE,1938,GO:0030855,2.1469e-01,1.2500e+02
IMP_SCORE,1939,GO:0002791,2.1461e-01,1.1600e+02
IMP_SCORE,1940,GO:0022600,2.1460e-01,3.1000e+01
IMP_SCORE,1941,GO:0016050,2.1457e-01,1.1100e+02
IMP_SCORE,1942,GO:0032376,2.1452e-01,9.0000e+00
IMP_SCORE,1943,GO:1901652,2.1447e-01,7.6000e+01
IMP_SCORE,1944,GO:0002460,2.1440e-01,4.0000e+01
IMP_SCORE,1945,GO:0060491,2.1424e-01,9.3000e+01
IMP_SCORE,1946,GO:0042994,2.1424e-01,8.0000e+00
IMP_SCORE,1947,GO:2001056,2.1423e-01,3.5000e+01
IMP_SCORE,1948,GO:0043470,2.1423e-01,1.4000e+01
IMP_SCORE,1949,GO:0045596,2.1415e-01,1.7000e+02
IMP_SCORE,1950,GO:0006457,2.1413e-01,2.0500e+02
IMP_SCORE,1951,GO:0009263,2.1412e-01,5.0000e+00
IMP_SCORE,1952,GO:0031334,2.1412e-01,6.8000e+01
IMP_SCORE,1953,GO:1901998,2.1408e-01,5.2000e+01
IMP_SCORE,1954,GO:0050768,2.1405e-01,7.6000e+01
IMP_SCORE,1955,GO:0046890,2.1405e-01,4.9000e+01
IMP_SCORE,1956,GO:0042461,2.1403e-01,2.5000e+01
IMP_SCORE,1957,GO:0016894,2.1399e-01,4.1000e+01
IMP_SCORE,1958,GO:0010720,2.1399e-01,1.2300e+02
IMP_SCORE,1959,GO:0048660,2.1398e-01,3.4000e+01
IMP_SCORE,1960,GO:0010564,2.1398e-01,1.5300e+02
IMP_SCORE,1961,GO:0031902,2.1393e-01,9.8000e+01
IMP_SCORE,1962,GO:0010875,2.1389e-01,1.0000e+01
IMP_SCORE,1963,GO:0003705,2.1389e-01,4.0000e+01
IMP_SCORE,1964,GO:0019838,2.1386e-01,1.8700e+02
IMP_SCORE,1965,GO:0002218,2.1378e-01,6.6000e+01
IMP_SCORE,1966,GO:0032387,2.1363e-01,5.6000e+01
IMP_SCORE,1967,GO:0043425,2.1362e-01,2.4000e+01
IMP_SCORE,1968,GO:0000731,2.1360e-01,1.1000e+01
IMP_SCORE,1969,GO:0070412,2.1354e-01,9.0000e+00
IMP_SCORE,1970,GO:0042470,2.1353e-01,1.0100e+02
IMP_SCORE,1971,GO:0021819,2.1352e-01,1.7000e+01
IMP_SCORE,1972,GO:0001649,2.1342e-01,4.9000e+01
IMP_SCORE,1973,GO:0009593,2.1341e-01,7.8000e+01
IMP_SCORE,1974,GO:2001257,2.1337e-01,5.3000e+01
IMP_SCORE,1975,GO:0009063,2.1328e-01,1.0100e+02
IMP_SCORE,1976,GO:1901016,2.1327e-01,2.5000e+01
IMP_SCORE,1977,GO:1902106,2.1313e-01,5.9000e+01
IMP_SCORE,1978,GO:2000045,2.1299e-01,4.0000e+01
IMP_SCORE,1979,GO:0035089,2.1294e-01,1.4000e+01
IMP_SCORE,1980,GO:0008156,2.1288e-01,1.6000e+01
IMP_SCORE,1981,GO:0016811,2.1286e-01,1.0700e+02
IMP_SCORE,1982,GO:0004559,2.1283e-01,3.0000e+01
IMP_SCORE,1983,GO:0035254,2.1277e-01,1.1000e+01
IMP_SCORE,1984,GO:0061245,2.1276e-01,3.1000e+01
IMP_SCORE,1985,GO:0031903,2.1272e-01,4.7000e+01
IMP_SCORE,1986,GO:0080135,2.1270e-01,1.4200e+02
IMP_SCORE,1987,GO:0032673,2.1261e-01,1.1000e+01
IMP_SCORE,1988,GO:0051051,2.1256e-01,1.4600e+02
IMP_SCORE,1989,GO:0005068,2.1244e-01,1.4000e+01
IMP_SCORE,1990,GO:0044217,2.1243e-01,5.0000e+00
IMP_SCORE,1991,GO:0048745,2.1239e-01,4.0000e+00
IMP_SCORE,1992,GO:0021510,2.1230e-01,1.1000e+01
IMP_SCORE,1993,GO:0031668,2.1229e-01,7.7000e+01
IMP_SCORE,1994,GO:0034605,2.1229e-01,5.2000e+01
IMP_SCORE,1995,GO:0040013,2.1228e-01,9.9000e+01
IMP_SCORE,1996,GO:0006699,2.1225e-01,2.4000e+01
IMP_SCORE,1997,GO:0033605,2.1221e-01,7.0000e+00
IMP_SCORE,1998,GO:0032101,2.1216e-01,1.9600e+02
IMP_SCORE,1999,GO:2000647,2.1208e-01,5.0000e+00
IMP_SCORE,2000,GO:0048729,2.1202e-01,1.0600e+02
IMP_SCORE,2001,GO:0097755,2.1201e-01,2.1000e+01
IMP_SCORE,2002,GO:0002283,2.1199e-01,1.0300e+02
IMP_SCORE,2003,GO:0001763,2.1198e-01,5.2000e+01
IMP_SCORE,2004,GO:0050796,2.1197e-01,4.6000e+01
IMP_SCORE,2005,GO:0048873,2.1193e-01,1.1000e+01
IMP_SCORE,2006,GO:0001819,2.1191e-01,9.8000e+01
IMP_SCORE,2007,GO:0001932,2.1187e-01,2.1000e+02
IMP_SCORE,2008,GO:0034114,2.1183e-01,6.0000e+00
IMP_SCORE,2009,GO:0050920,2.1172e-01,4.4000e+01
IMP_SCORE,2010,GO:0061572,2.1170e-01,4.4000e+01
IMP_SCORE,2011,GO:0034399,2.1169e-01,1.6000e+01
IMP_SCORE,2012,GO:0009948,2.1167e-01,2.1000e+01
IMP_SCORE,2013,GO:0097440,2.1166e-01,6.0000e+00
IMP_SCORE,2014,GO:0010869,2.1162e-01,5.0000e+00
IMP_SCORE,2015,GO:0019911,2.1160e-01,5.4000e+01
IMP_SCORE,2016,GO:0051044,2.1158e-01,8.0000e+00
IMP_SCORE,2017,GO:0030687,2.1154e-01,2.2000e+01
IMP_SCORE,2018,GO:0008143,2.1153e-01,4.0000e+00
IMP_SCORE,2019,GO:0030301,2.1150e-01,1.7000e+01
IMP_SCORE,2020,GO:0042809,2.1145e-01,2.0000e+00
IMP_SCORE,2021,GO:0043065,2.1145e-01,1.7900e+02
IMP_SCORE,2022,GO:0018904,2.1143e-01,3.6000e+01
IMP_SCORE,2023,GO:0099003,2.1142e-01,3.0000e+01
IMP_SCORE,2024,GO:0002474,2.1132e-01,7.3000e+01
IMP_SCORE,2025,GO:0043249,2.1129e-01,2.0000e+00
IMP_SCORE,2026,GO:0042221,2.1128e-01,7.3200e+02
IMP_SCORE,2027,GO:0006596,2.1127e-01,1.3000e+01
IMP_SCORE,2028,GO:0050866,2.1122e-01,5.5000e+01
IMP_SCORE,2029,GO:0048791,2.1121e-01,1.4000e+01
IMP_SCORE,2030,GO:0005635,2.1121e-01,1.4000e+02
IMP_SCORE,2031,GO:0050870,2.1120e-01,6.1000e+01
IMP_SCORE,2032,GO:0001952,2.1117e-01,3.0000e+01
IMP_SCORE,2033,GO:1904949,2.1117e-01,1.6000e+01
IMP_SCORE,2034,GO:0010447,2.1112e-01,7.0000e+00
IMP_SCORE,2035,GO:0050687,2.1106e-01,1.6000e+01
IMP_SCORE,2036,GO:0030334,2.1096e-01,1.9100e+02
IMP_SCORE,2037,GO:0045070,2.1095e-01,8.0000e+00
IMP_SCORE,2038,GO:2000026,2.1091e-01,4.6200e+02
IMP_SCORE,2039,GO:0030117,2.1088e-01,4.5000e+01
IMP_SCORE,2040,GO:0015197,2.1078e-01,6.7000e+01
IMP_SCORE,2041,GO:0032409,2.1076e-01,9.1000e+01
IMP_SCORE,2042,GO:0072202,2.1076e-01,7.0000e+00
IMP_SCORE,2043,GO:0021702,2.1070e-01,5.0000e+00
IMP_SCORE,2044,GO:0009083,2.1063e-01,3.4000e+01
IMP_SCORE,2045,GO:0008285,2.1062e-01,2.5500e+02
IMP_SCORE,2046,GO:0043292,2.1058e-01,4.0000e+01
IMP_SCORE,2047,GO:0098631,2.1056e-01,3.8000e+01
IMP_SCORE,2048,GO:0040001,2.1044e-01,6.0000e+00
IMP_SCORE,2049,GO:0016614,2.1036e-01,1.3400e+02
IMP_SCORE,2050,GO:0045880,2.1034e-01,7.0000e+00
IMP_SCORE,2051,GO:0033146,2.1032e-01,3.2000e+01
IMP_SCORE,2052,GO:0030131,2.1030e-01,1.5000e+01
IMP_SCORE,2053,GO:0052548,2.1029e-01,1.4800e+02
IMP_SCORE,2054,GO:0034377,2.1028e-01,7.0000e+00
IMP_SCORE,2055,GO:0019787,2.1021e-01,1.5800e+02
IMP_SCORE,2056,GO:0045191,2.1011e-01,5.0000e+00
IMP_SCORE,2057,GO:0045953,2.1009e-01,5.0000e+00
IMP_SCORE,2058,GO:0030118,2.1002e-01,4.1000e+01
IMP_SCORE,2059,GO:0032060,2.1002e-01,1.1000e+01
IMP_SCORE,2060,GO:0003735,2.1000e-01,9.6000e+01
IMP_SCORE,2061,GO:0006672,2.0996e-01,7.3000e+01
IMP_SCORE,2062,GO:0001916,2.0989e-01,9.0000e+00
IMP_SCORE,2063,GO:0051928,2.0982e-01,4.2000e+01
IMP_SCORE,2064,GO:0034364,2.0978e-01,3.7000e+01
IMP_SCORE,2065,GO:0007625,2.0975e-01,2.5000e+01
IMP_SCORE,2066,GO:0030501,2.0974e-01,2.5000e+01
IMP_SCORE,2067,GO:0033500,2.0971e-01,5.6000e+01
IMP_SCORE,2068,GO:0021545,2.0970e-01,1.3000e+01
IMP_SCORE,2069,GO:1904893,2.0968e-01,1.8000e+01
IMP_SCORE,2070,GO:0002764,2.0968e-01,1.3400e+02
IMP_SCORE,2071,GO:0071482,2.0967e-01,2.6000e+01
IMP_SCORE,2072,GO:0072332,2.0966e-01,3.8000e+01
IMP_SCORE,2073,GO:0009712,2.0959e-01,2.6000e+01
IMP_SCORE,2074,GO:0034332,2.0958e-01,6.1000e+01
IMP_SCORE,2075,GO:0071219,2.0956e-01,3.5000e+01
IMP_SCORE,2076,GO:0006909,2.0942e-01,5.3000e+01
IMP_SCORE,2077,GO:0019748,2.0938e-01,2.3000e+01
IMP_SCORE,2078,GO:0032273,2.0933e-01,3.2000e+01
IMP_SCORE,2079,GO:1904376,2.0932e-01,1.0000e+01
IMP_SCORE,2080,GO:0019934,2.0929e-01,5.0000e+00
IMP_SCORE,2081,GO:0015276,2.0924e-01,9.1000e+01
IMP_SCORE,2082,GO:0030100,2.0916e-01,6.3000e+01
IMP_SCORE,2083,GO:0070201,2.0910e-01,2.1100e+02
IMP_SCORE,2084,GO:0050890,2.0908e-01,1.4100e+02
IMP_SCORE,2085,GO:0001775,2.0907e-01,2.5500e+02
IMP_SCORE,2086,GO:0050771,2.0903e-01,2.6000e+01
IMP_SCORE,2087,GO:0010634,2.0902e-01,2.9000e+01
IMP_SCORE,2088,GO:0001891,2.0900e-01,2.5000e+01
IMP_SCORE,2089,GO:0006879,2.0892e-01,3.8000e+01
IMP_SCORE,2090,GO:1903708,2.0889e-01,4.3000e+01
IMP_SCORE,2091,GO:0099132,2.0887e-01,1.8000e+01
IMP_SCORE,2092,GO:0033673,2.0884e-01,8.7000e+01
IMP_SCORE,2093,GO:0014070,2.0878e-01,2.0100e+02
IMP_SCORE,2094,GO:0010866,2.0877e-01,1.8000e+01
IMP_SCORE,2095,GO:0000096,2.0876e-01,2.7000e+01
IMP_SCORE,2096,GO:0008105,2.0865e-01,1.4000e+01
IMP_SCORE,2097,GO:0010833,2.0864e-01,5.0000e+00
IMP_SCORE,2098,GO:0043034,2.0861e-01,6.7000e+01
IMP_SCORE,2099,GO:0095500,2.0861e-01,2.9000e+01
IMP_SCORE,2100,GO:0097746,2.0854e-01,4.3000e+01
IMP_SCORE,2101,GO:0019894,2.0844e-01,2.5000e+01
IMP_SCORE,2102,GO:0051494,2.0843e-01,5.1000e+01
IMP_SCORE,2103,GO:0046463,2.0840e-01,4.6000e+01
IMP_SCORE,2104,GO:0050431,2.0831e-01,5.3000e+01
IMP_SCORE,2105,GO:0043280,2.0830e-01,3.7000e+01
IMP_SCORE,2106,GO:0036499,2.0830e-01,5.0000e+00
IMP_SCORE,2107,GO:0051048,2.0828e-01,6.3000e+01
IMP_SCORE,2108,GO:0014855,2.0826e-01,1.0000e+01
IMP_SCORE,2109,GO:0002444,2.0825e-01,1.6000e+01
IMP_SCORE,2110,GO:0098562,2.0823e-01,4.5000e+01
IMP_SCORE,2111,GO:0045069,2.0821e-01,3.8000e+01
IMP_SCORE,2112,GO:0072657,2.0820e-01,1.3700e+02
IMP_SCORE,2113,GO:1901863,2.0802e-01,1.0000e+01
IMP_SCORE,2114,GO:0046513,2.0796e-01,3.5000e+01
IMP_SCORE,2115,GO:0090383,2.0794e-01,1.7000e+01
IMP_SCORE,2116,GO:0044057,2.0791e-01,1.8800e+02
IMP_SCORE,2117,GO:0007274,2.0790e-01,2.5000e+01
IMP_SCORE,2118,GO:0043195,2.0787e-01,2.2000e+01
IMP_SCORE,2119,GO:0051098,2.0784e-01,1.2400e+02
IMP_SCORE,2120,GO:1905475,2.0777e-01,4.8000e+01
IMP_SCORE,2121,GO:0043005,2.0775e-01,4.3900e+02
IMP_SCORE,2122,GO:0046037,2.0772e-01,1.5000e+01
IMP_SCORE,2123,GO:0010038,2.0767e-01,1.9500e+02
IMP_SCORE,2124,GO:0033143,2.0767e-01,3.6000e+01
IMP_SCORE,2125,GO:0055038,2.0764e-01,6.4000e+01
IMP_SCORE,2126,GO:0044437,2.0762e-01,3.3800e+02
IMP_SCORE,2127,GO:0007254,2.0762e-01,2.3000e+01
IMP_SCORE,2128,GO:0043982,2.0760e-01,4.0000e+00
IMP_SCORE,2129,GO:0016570,2.0760e-01,9.0000e+01
IMP_SCORE,2130,GO:0045597,2.0760e-01,2.2200e+02
IMP_SCORE,2131,GO:1903828,2.0753e-01,5.8000e+01
IMP_SCORE,2132,GO:0010765,2.0743e-01,1.8000e+01
IMP_SCORE,2133,GO:0005887,2.0741e-01,7.8000e+02
IMP_SCORE,2134,GO:0032732,2.0740e-01,1.6000e+01
IMP_SCORE,2135,GO:0071333,2.0735e-01,2.2000e+01
IMP_SCORE,2136,GO:0008307,2.0734e-01,3.7000e+01
IMP_SCORE,2137,GO:0051024,2.0728e-01,9.0000e+00
IMP_SCORE,2138,GO:0010522,2.0718e-01,1.9000e+01
IMP_SCORE,2139,GO:1902622,2.0717e-01,1.7000e+01
IMP_SCORE,2140,GO:0071375,2.0704e-01,4.3000e+01
IMP_SCORE,2141,GO:0043209,2.0700e-01,1.8500e+02
IMP_SCORE,2142,GO:0051646,2.0699e-01,1.2000e+01
IMP_SCORE,2143,GO:0002903,2.0694e-01,5.0000e+00
IMP_SCORE,2144,GO:0030315,2.0689e-01,2.2000e+01
IMP_SCORE,2145,GO:0016572,2.0688e-01,9.0000e+00
IMP_SCORE,2146,GO:0032530,2.0685e-01,3.6000e+01
IMP_SCORE,2147,GO:0034708,2.0679e-01,3.6000e+01
IMP_SCORE,2148,GO:1904724,2.0674e-01,6.7000e+01
IMP_SCORE,2149,GO:0007154,2.0673e-01,3.2900e+02
IMP_SCORE,2150,GO:0050878,2.0671e-01,1.5400e+02
IMP_SCORE,2151,GO:0018212,2.0657e-01,6.5000e+01
IMP_SCORE,2152,GO:0034440,2.0654e-01,4.1000e+01
IMP_SCORE,2153,GO:0006099,2.0652e-01,3.1000e+01
IMP_SCORE,2154,GO:0015802,2.0647e-01,5.0000e+00
IMP_SCORE,2155,GO:0001817,2.0642e-01,2.0900e+02
IMP_SCORE,2156,GO:0005041,2.0639e-01,2.1000e+01
IMP_SCORE,2157,GO:0004029,2.0639e-01,4.5000e+01
IMP_SCORE,2158,GO:0002443,2.0637e-01,6.9000e+01
IMP_SCORE,2159,GO:0031016,2.0637e-01,5.0000e+00
IMP_SCORE,2160,GO:0004033,2.0636e-01,1.5000e+01
IMP_SCORE,2161,GO:0032870,2.0632e-01,7.8000e+01
IMP_SCORE,2162,GO:0004252,2.0632e-01,2.0300e+02
IMP_SCORE,2163,GO:0010506,2.0628e-01,1.2500e+02
IMP_SCORE,2164,GO:0099500,2.0628e-01,1.5000e+01
IMP_SCORE,2165,GO:1901881,2.0623e-01,1.4000e+01
IMP_SCORE,2166,GO:0004674,2.0621e-01,1.2300e+02
IMP_SCORE,2167,GO:0007417,2.0610e-01,1.2300e+02
IMP_SCORE,2168,GO:0044440,2.0608e-01,2.5000e+02
IMP_SCORE,2169,GO:0004683,2.0606e-01,2.0000e+01
IMP_SCORE,2170,GO:2000178,2.0597e-01,1.3000e+01
IMP_SCORE,2171,GO:0043227,2.0589e-01,1.5080e+03
IMP_SCORE,2172,GO:0016405,2.0589e-01,2.0000e+01
IMP_SCORE,2173,GO:1901568,2.0588e-01,6.9000e+01
IMP_SCORE,2174,GO:0009309,2.0586e-01,2.6000e+01
IMP_SCORE,2175,GO:0010837,2.0584e-01,1.2000e+01
IMP_SCORE,2176,GO:0002576,2.0580e-01,1.0200e+02
IMP_SCORE,2177,GO:0032891,2.0580e-01,8.0000e+00
IMP_SCORE,2178,GO:0006892,2.0569e-01,4.7000e+01
IMP_SCORE,2179,GO:0045835,2.0564e-01,4.0000e+00
IMP_SCORE,2180,GO:0022011,2.0561e-01,1.7000e+01
IMP_SCORE,2181,GO:1904886,2.0555e-01,5.0000e+00
IMP_SCORE,2182,GO:0006700,2.0548e-01,6.0000e+00
IMP_SCORE,2183,GO:1903055,2.0546e-01,8.0000e+00
IMP_SCORE,2184,GO:1905523,2.0546e-01,6.0000e+00
IMP_SCORE,2185,GO:0051310,2.0545e-01,2.5000e+01
IMP_SCORE,2186,GO:0000302,2.0542e-01,6.8000e+01
IMP_SCORE,2187,GO:0043123,2.0534e-01,9.6000e+01
IMP_SCORE,2188,GO:0016020,2.0532e-01,2.3690e+03
IMP_SCORE,2189,GO:0001754,2.0528e-01,1.0000e+01
IMP_SCORE,2190,GO:0070003,2.0527e-01,2.5000e+01
IMP_SCORE,2191,GO:0046928,2.0527e-01,2.2000e+01
IMP_SCORE,2192,GO:0048017,2.0527e-01,4.1000e+01
IMP_SCORE,2193,GO:0090101,2.0526e-01,3.8000e+01
IMP_SCORE,2194,GO:0002431,2.0526e-01,3.2000e+01
IMP_SCORE,2195,GO:0010310,2.0525e-01,9.0000e+00
IMP_SCORE,2196,GO:0007616,2.0522e-01,3.4000e+01
IMP_SCORE,2197,GO:0015748,2.0517e-01,2.3000e+01
IMP_SCORE,2198,GO:0060395,2.0515e-01,1.5000e+01
IMP_SCORE,2199,GO:0022604,2.0513e-01,1.9400e+02
IMP_SCORE,2200,GO:0051249,2.0512e-01,1.0500e+02
IMP_SCORE,2201,GO:0009895,2.0512e-01,6.7000e+01
IMP_SCORE,2202,GO:1903037,2.0512e-01,8.0000e+01
IMP_SCORE,2203,GO:0012506,2.0510e-01,2.8900e+02
IMP_SCORE,2204,GO:0051607,2.0503e-01,6.5000e+01
IMP_SCORE,2205,GO:0030258,2.0500e-01,1.1300e+02
IMP_SCORE,2206,GO:0010677,2.0498e-01,3.4000e+01
IMP_SCORE,2207,GO:0090004,2.0491e-01,2.0000e+01
IMP_SCORE,2208,GO:0004177,2.0487e-01,7.6000e+01
IMP_SCORE,2209,GO:1901032,2.0484e-01,1.2000e+01
IMP_SCORE,2210,GO:0045937,2.0478e-01,1.8100e+02
IMP_SCORE,2211,GO:0005697,2.0475e-01,4.0000e+00
IMP_SCORE,2212,GO:2000811,2.0457e-01,9.0000e+00
IMP_SCORE,2213,GO:0097286,2.0455e-01,2.8000e+01
IMP_SCORE,2214,GO:0031967,2.0445e-01,1.6500e+02
IMP_SCORE,2215,GO:2000696,2.0443e-01,1.0000e+00
IMP_SCORE,2216,GO:0016307,2.0443e-01,3.9000e+01
IMP_SCORE,2217,GO:2001222,2.0439e-01,9.0000e+00
IMP_SCORE,2218,GO:1901071,2.0434e-01,5.0000e+01
IMP_SCORE,2219,GO:0009250,2.0433e-01,6.0000e+00
IMP_SCORE,2220,GO:0060394,2.0429e-01,1.2000e+01
IMP_SCORE,2221,GO:2000406,2.0424e-01,8.0000e+00
IMP_SCORE,2222,GO:2000145,2.0411e-01,2.1300e+02
IMP_SCORE,2223,GO:0051050,2.0407e-01,2.5400e+02
IMP_SCORE,2224,GO:0050678,2.0400e-01,8.4000e+01
IMP_SCORE,2225,GO:1901099,2.0392e-01,2.7000e+01
IMP_SCORE,2226,GO:1903018,2.0391e-01,1.7000e+01
IMP_SCORE,2227,GO:0043603,2.0389e-01,2.6200e+02
IMP_SCORE,2228,GO:0060627,2.0377e-01,1.4700e+02
IMP_SCORE,2229,GO:0060326,2.0377e-01,8.1000e+01
IMP_SCORE,2230,GO:0014065,2.0373e-01,1.2000e+01
IMP_SCORE,2231,GO:0090276,2.0372e-01,6.6000e+01
IMP_SCORE,2232,GO:0030027,2.0367e-01,6.9000e+01
IMP_SCORE,2233,GO:0070670,2.0367e-01,1.1000e+01
IMP_SCORE,2234,GO:0034361,2.0366e-01,8.0000e+00
IMP_SCORE,2235,GO:0070664,2.0365e-01,1.9000e+01
IMP_SCORE,2236,GO:0033044,2.0364e-01,6.4000e+01
IMP_SCORE,2237,GO:0010882,2.0364e-01,5.0000e+00
IMP_SCORE,2238,GO:0080008,2.0361e-01,6.0000e+00
IMP_SCORE,2239,GO:1904064,2.0360e-01,2.6000e+01
IMP_SCORE,2240,GO:0034764,2.0359e-01,3.7000e+01
IMP_SCORE,2241,GO:0031503,2.0355e-01,4.3000e+01
IMP_SCORE,2242,GO:0046929,2.0345e-01,5.0000e+00
IMP_SCORE,2243,GO:0060021,2.0344e-01,3.2000e+01
IMP_SCORE,2244,GO:1901700,2.0342e-01,3.6700e+02
IMP_SCORE,2245,GO:0017081,2.0332e-01,3.1000e+01
IMP_SCORE,2246,GO:1901571,2.0331e-01,1.8000e+01
IMP_SCORE,2247,GO:0002753,2.0325e-01,1.0000e+01
IMP_SCORE,2248,GO:1901379,2.0325e-01,2.7000e+01
IMP_SCORE,2249,GO:0003044,2.0321e-01,1.8000e+01
IMP_SCORE,2250,GO:0031348,2.0309e-01,6.6000e+01
IMP_SCORE,2251,GO:0051602,2.0306e-01,2.7000e+01
IMP_SCORE,2252,GO:0050851,2.0300e-01,6.8000e+01
IMP_SCORE,2253,GO:0006897,2.0299e-01,3.2600e+02
IMP_SCORE,2254,GO:0001134,2.0296e-01,5.0000e+00
IMP_SCORE,2255,GO:0090287,2.0295e-01,8.9000e+01
IMP_SCORE,2256,GO:0002688,2.0287e-01,2.7000e+01
IMP_SCORE,2257,GO:0090200,2.0284e-01,5.0000e+00
IMP_SCORE,2258,GO:2000514,2.0280e-01,1.5000e+01
IMP_SCORE,2259,GO:0031965,2.0279e-01,2.8800e+02
IMP_SCORE,2260,GO:0042306,2.0265e-01,4.6000e+01
IMP_SCORE,2261,GO:0043491,2.0263e-01,9.0000e+00
IMP_SCORE,2262,GO:0007131,2.0263e-01,5.0000e+00
IMP_SCORE,2263,GO:0006940,2.0262e-01,1.8000e+01
IMP_SCORE,2264,GO:2000177,2.0262e-01,4.6000e+01
IMP_SCORE,2265,GO:0031300,2.0260e-01,1.1900e+02
IMP_SCORE,2266,GO:0009881,2.0258e-01,5.0000e+00
IMP_SCORE,2267,GO:0043025,2.0256e-01,2.0500e+02
IMP_SCORE,2268,GO:0006957,2.0255e-01,1.8000e+01
IMP_SCORE,2269,GO:0030836,2.0255e-01,4.0000e+00
IMP_SCORE,2270,GO:0023056,2.0252e-01,3.5100e+02
IMP_SCORE,2271,GO:0030220,2.0249e-01,1.6000e+01
IMP_SCORE,2272,GO:0030136,2.0249e-01,5.0000e+01
IMP_SCORE,2273,GO:0030510,2.0248e-01,4.8000e+01
IMP_SCORE,2274,GO:0032433,2.0245e-01,5.0000e+00
IMP_SCORE,2275,GO:0002204,2.0244e-01,6.0000e+00
IMP_SCORE,2276,GO:0007612,2.0243e-01,3.3000e+01
IMP_SCORE,2277,GO:0007045,2.0241e-01,3.2000e+01
IMP_SCORE,2278,GO:0070527,2.0240e-01,4.8000e+01
IMP_SCORE,2279,GO:0070509,2.0240e-01,1.8000e+01
IMP_SCORE,2280,GO:0000400,2.0236e-01,5.0000e+00
IMP_SCORE,2281,GO:0048532,2.0231e-01,6.0000e+00
IMP_SCORE,2282,GO:0098802,2.0228e-01,1.1900e+02
IMP_SCORE,2283,GO:0005737,2.0227e-01,1.9280e+03
IMP_SCORE,2284,GO:0002209,2.0227e-01,2.0000e+01
IMP_SCORE,2285,GO:0051170,2.0226e-01,5.0000e+01
IMP_SCORE,2286,GO:0097164,2.0217e-01,1.1600e+02
IMP_SCORE,2287,GO:0030307,2.0217e-01,4.3000e+01
IMP_SCORE,2288,GO:0022008,2.0215e-01,3.5000e+01
IMP_SCORE,2289,GO:0032272,2.0215e-01,2.9000e+01
IMP_SCORE,2290,GO:0034375,2.0214e-01,5.0000e+00
IMP_SCORE,2291,GO:0071453,2.0213e-01,2.5000e+01
IMP_SCORE,2292,GO:0004435,2.0212e-01,4.6000e+01
IMP_SCORE,2293,GO:0060457,2.0204e-01,1.6000e+01
IMP_SCORE,2294,GO:0008329,2.0201e-01,1.9000e+01
IMP_SCORE,2295,GO:0009611,2.0201e-01,7.9000e+01
IMP_SCORE,2296,GO:1901992,2.0197e-01,1.7000e+01
IMP_SCORE,2297,GO:0043230,2.0195e-01,9.1000e+02
IMP_SCORE,2298,GO:1904181,2.0188e-01,5.0000e+00
IMP_SCORE,2299,GO:0019886,2.0184e-01,8.2000e+01
IMP_SCORE,2300,GO:0055002,2.0183e-01,5.3000e+01
IMP_SCORE,2301,GO:0071417,2.0182e-01,1.1100e+02
IMP_SCORE,2302,GO:0042130,2.0182e-01,2.1000e+01
IMP_SCORE,2303,GO:0030665,2.0181e-01,4.3000e+01
IMP_SCORE,2304,GO:0002691,2.0181e-01,6.0000e+00
IMP_SCORE,2305,GO:0009100,2.0180e-01,1.1400e+02
IMP_SCORE,2306,GO:0006684,2.0172e-01,7.0000e+00
IMP_SCORE,2307,GO:0007088,2.0172e-01,3.9000e+01
IMP_SCORE,2308,GO:0061135,2.0167e-01,8.7000e+01
IMP_SCORE,2309,GO:0006241,2.0161e-01,6.0000e+00
IMP_SCORE,2310,GO:0005654,2.0153e-01,9.8600e+02
IMP_SCORE,2311,GO:0071222,2.0152e-01,4.5000e+01
IMP_SCORE,2312,GO:0043062,2.0150e-01,1.7900e+02
IMP_SCORE,2313,GO:0072015,2.0148e-01,1.2000e+01
IMP_SCORE,2314,GO:0090630,2.0144e-01,5.0000e+01
IMP_SCORE,2315,GO:0070382,2.0141e-01,6.0000e+01
IMP_SCORE,2316,GO:0045815,2.0139e-01,3.3000e+01
IMP_SCORE,2317,GO:0044088,2.0137e-01,1.7000e+01
IMP_SCORE,2318,GO:0005774,2.0136e-01,2.6500e+02
IMP_SCORE,2319,GO:0051917,2.0135e-01,4.0000e+00
IMP_SCORE,2320,GO:0045624,2.0134e-01,1.1000e+01
IMP_SCORE,2321,GO:0046129,2.0132e-01,1.7000e+01
IMP_SCORE,2322,GO:0090329,2.0126e-01,2.5000e+01
IMP_SCORE,2323,GO:0004867,2.0117e-01,6.0000e+01
IMP_SCORE,2324,GO:0098857,2.0116e-01,1.5900e+02
IMP_SCORE,2325,GO:0007422,2.0113e-01,3.8000e+01
IMP_SCORE,2326,GO:0050435,2.0112e-01,6.0000e+00
IMP_SCORE,2327,GO:0002697,2.0112e-01,8.8000e+01
IMP_SCORE,2328,GO:0045686,2.0112e-01,1.0000e+01
IMP_SCORE,2329,GO:0002696,2.0111e-01,7.8000e+01
IMP_SCORE,2330,GO:0002429,2.0103e-01,8.3000e+01
IMP_SCORE,2331,GO:0010033,2.0102e-01,6.1300e+02
IMP_SCORE,2332,GO:0043067,2.0101e-01,3.8300e+02
IMP_SCORE,2333,GO:0090314,2.0094e-01,2.0000e+01
IMP_SCORE,2334,GO:0002861,2.0089e-01,1.5000e+01
IMP_SCORE,2335,GO:0071456,2.0089e-01,3.0000e+01
IMP_SCORE,2336,GO:0051693,2.0087e-01,2.3000e+01
IMP_SCORE,2337,GO:0050886,2.0086e-01,1.3000e+01
IMP_SCORE,2338,GO:0036152,2.0086e-01,6.1000e+01
IMP_SCORE,2339,GO:0045017,2.0083e-01,8.1000e+01
IMP_SCORE,2340,GO:0046348,2.0082e-01,4.3000e+01
IMP_SCORE,2341,GO:0050853,2.0076e-01,2.6000e+01
IMP_SCORE,2342,GO:1904892,2.0075e-01,2.8000e+01
IMP_SCORE,2343,GO:0055094,2.0072e-01,3.3000e+01
IMP_SCORE,2344,GO:0032231,2.0070e-01,3.6000e+01
IMP_SCORE,2345,GO:0007266,2.0069e-01,3.8000e+01
IMP_SCORE,2346,GO:0050718,2.0067e-01,8.0000e+00
IMP_SCORE,2347,GO:0099568,2.0063e-01,1.5300e+02
IMP_SCORE,2348,GO:0051716,2.0061e-01,6.7500e+02
IMP_SCORE,2349,GO:0009199,2.0060e-01,4.6000e+01
IMP_SCORE,2350,GO:0007596,2.0059e-01,7.2000e+01
IMP_SCORE,2351,GO:2000516,2.0056e-01,3.0000e+00
IMP_SCORE,2352,GO:0060143,2.0055e-01,2.1000e+01
IMP_SCORE,2353,GO:0051656,2.0052e-01,9.5000e+01
IMP_SCORE,2354,GO:1901654,2.0046e-01,5.5000e+01
IMP_SCORE,2355,GO:0030031,2.0043e-01,1.4300e+02
IMP_SCORE,2356,GO:0005730,2.0042e-01,3.9900e+02
IMP_SCORE,2357,GO:0009791,2.0039e-01,2.9000e+01
IMP_SCORE,2358,GO:1902750,2.0038e-01,2.4000e+01
IMP_SCORE,2359,GO:0043531,2.0034e-01,1.8000e+01
IMP_SCORE,2360,GO:0042803,2.0033e-01,4.1100e+02
IMP_SCORE,2361,GO:0002495,2.0032e-01,9.7000e+01
IMP_SCORE,2362,GO:0002922,2.0016e-01,8.0000e+00
IMP_SCORE,2363,GO:0045725,2.0011e-01,1.7000e+01
IMP_SCORE,2364,GO:0030175,2.0010e-01,8.1000e+01
IMP_SCORE,2365,GO:0043299,2.0004e-01,1.2000e+02
IMP_SCORE,2366,GO:0071470,2.0001e-01,1.8000e+01
IMP_SCORE,2367,GO:0043648,2.0000e-01,7.1000e+01
IMP_SCORE,2368,GO:0061162,1.9997e-01,1.4000e+01
IMP_SCORE,2369,GO:0071621,1.9989e-01,3.5000e+01
IMP_SCORE,2370,GO:0045727,1.9984e-01,1.4000e+01
IMP_SCORE,2371,GO:0045682,1.9981e-01,2.5000e+01
IMP_SCORE,2372,GO:0051402,1.9975e-01,1.0000e+01
IMP_SCORE,2373,GO:1904752,1.9974e-01,1.1000e+01
IMP_SCORE,2374,GO:1901292,1.9974e-01,2.0000e+01
IMP_SCORE,2375,GO:1903508,1.9971e-01,1.8700e+02
IMP_SCORE,2376,GO:0034330,1.9968e-01,1.5800e+02
IMP_SCORE,2377,GO:0032656,1.9963e-01,1.3000e+01
IMP_SCORE,2378,GO:0044297,1.9956e-01,2.2800e+02
IMP_SCORE,2379,GO:0051721,1.9955e-01,2.0000e+01
IMP_SCORE,2380,GO:0030949,1.9954e-01,7.0000e+00
IMP_SCORE,2381,GO:0048185,1.9953e-01,1.9000e+01
IMP_SCORE,2382,GO:1902229,1.9951e-01,1.7000e+01
IMP_SCORE,2383,GO:0044060,1.9950e-01,1.7000e+01
IMP_SCORE,2384,GO:0001909,1.9948e-01,2.3000e+01
IMP_SCORE,2385,GO:0048858,1.9947e-01,1.2500e+02
IMP_SCORE,2386,GO:0098811,1.9938e-01,3.6000e+01
IMP_SCORE,2387,GO:0007566,1.9935e-01,9.0000e+00
IMP_SCORE,2388,GO:0051865,1.9931e-01,4.2000e+01
IMP_SCORE,2389,GO:0010800,1.9921e-01,8.0000e+00
IMP_SCORE,2390,GO:1990381,1.9920e-01,1.0000e+00
IMP_SCORE,2391,GO:0010569,1.9920e-01,6.0000e+00
IMP_SCORE,2392,GO:0015078,1.9919e-01,2.4000e+01
IMP_SCORE,2393,GO:0044422,1.9914e-01,1.5330e+03
IMP_SCORE,2394,GO:1901988,1.9904e-01,2.7000e+01
IMP_SCORE,2395,GO:1901984,1.9903e-01,8.0000e+00
IMP_SCORE,2396,GO:0005794,1.9903e-01,5.8800e+02
IMP_SCORE,2397,GO:0050709,1.9900e-01,4.5000e+01
IMP_SCORE,2398,GO:0098590,1.9897e-01,5.0100e+02
IMP_SCORE,2399,GO:0032330,1.9895e-01,1.7000e+01
IMP_SCORE,2400,GO:0070633,1.9891e-01,1.9000e+01
IMP_SCORE,2401,GO:0031072,1.9890e-01,4.7000e+01
IMP_SCORE,2402,GO:0016441,1.9887e-01,1.3000e+01
IMP_SCORE,2403,GO:0090278,1.9885e-01,1.3000e+01
IMP_SCORE,2404,GO:0006590,1.9882e-01,7.0000e+00
IMP_SCORE,2405,GO:0002834,1.9881e-01,5.0000e+00
IMP_SCORE,2406,GO:0035456,1.9879e-01,2.7000e+01
IMP_SCORE,2407,GO:0006733,1.9871e-01,5.8000e+01
IMP_SCORE,2408,GO:1903829,1.9861e-01,1.0500e+02
IMP_SCORE,2409,GO:0016620,1.9858e-01,6.9000e+01
IMP_SCORE,2410,GO:0043954,1.9844e-01,1.6000e+01
IMP_SCORE,2411,GO:0006783,1.9821e-01,1.7000e+01
IMP_SCORE,2412,GO:0043281,1.9819e-01,5.1000e+01
IMP_SCORE,2413,GO:2000273,1.9818e-01,9.0000e+00
IMP_SCORE,2414,GO:0031398,1.9817e-01,2.7000e+01
IMP_SCORE,2415,GO:0005158,1.9817e-01,2.0000e+01
IMP_SCORE,2416,GO:0071402,1.9814e-01,2.5000e+01
IMP_SCORE,2417,GO:0006228,1.9812e-01,1.0000e+00
IMP_SCORE,2418,GO:0001078,1.9810e-01,4.1000e+01
IMP_SCORE,2419,GO:1900745,1.9810e-01,1.4000e+01
IMP_SCORE,2420,GO:0001936,1.9809e-01,4.2000e+01
IMP_SCORE,2421,GO:0097194,1.9795e-01,3.0000e+01
IMP_SCORE,2422,GO:0022834,1.9786e-01,7.3000e+01
IMP_SCORE,2423,GO:0033135,1.9781e-01,2.3000e+01
IMP_SCORE,2424,GO:0043122,1.9781e-01,1.2100e+02
IMP_SCORE,2425,GO:0051016,1.9774e-01,1.3000e+01
IMP_SCORE,2426,GO:0035235,1.9772e-01,2.5000e+01
IMP_SCORE,2427,GO:0010647,1.9766e-01,3.3700e+02
IMP_SCORE,2428,GO:0045076,1.9762e-01,2.0000e+00
IMP_SCORE,2429,GO:0034694,1.9760e-01,6.0000e+00
IMP_SCORE,2430,GO:0050433,1.9757e-01,1.1000e+01
IMP_SCORE,2431,GO:0033692,1.9754e-01,1.0000e+01
IMP_SCORE,2432,GO:0021675,1.9748e-01,2.2000e+01
IMP_SCORE,2433,GO:1902692,1.9746e-01,2.4000e+01
IMP_SCORE,2434,GO:0031325,1.9746e-01,4.2700e+02
IMP_SCORE,2435,GO:0000183,1.9741e-01,9.0000e+00
IMP_SCORE,2436,GO:0032940,1.9741e-01,2.1300e+02
IMP_SCORE,2437,GO:0046394,1.9734e-01,1.5800e+02
IMP_SCORE,2438,GO:0061702,1.9722e-01,4.0000e+00
IMP_SCORE,2439,GO:0010389,1.9721e-01,2.5000e+01
IMP_SCORE,2440,GO:0006646,1.9720e-01,1.3000e+01
IMP_SCORE,2441,GO:1901605,1.9719e-01,1.0400e+02
IMP_SCORE,2442,GO:0001071,1.9718e-01,3.1000e+02
IMP_SCORE,2443,GO:1902259,1.9717e-01,1.1000e+01
IMP_SCORE,2444,GO:0038201,1.9711e-01,1.8000e+01
IMP_SCORE,2445,GO:0070936,1.9708e-01,1.4000e+01
IMP_SCORE,2446,GO:0009147,1.9707e-01,5.0000e+00
IMP_SCORE,2447,GO:0051648,1.9703e-01,3.7000e+01
IMP_SCORE,2448,GO:0005886,1.9703e-01,1.7240e+03
IMP_SCORE,2449,GO:0046464,1.9701e-01,1.1000e+01
IMP_SCORE,2450,GO:0007187,1.9694e-01,6.3000e+01
IMP_SCORE,2451,GO:1905114,1.9691e-01,1.1800e+02
IMP_SCORE,2452,GO:0071383,1.9689e-01,2.8000e+01
IMP_SCORE,2453,GO:0007265,1.9689e-01,9.5000e+01
IMP_SCORE,2454,GO:0030666,1.9688e-01,8.9000e+01
IMP_SCORE,2455,GO:0046390,1.9687e-01,4.3000e+01
IMP_SCORE,2456,GO:0031349,1.9683e-01,1.0900e+02
IMP_SCORE,2457,GO:0051241,1.9681e-01,2.5100e+02
IMP_SCORE,2458,GO:2000786,1.9680e-01,8.0000e+00
IMP_SCORE,2459,GO:0015662,1.9679e-01,2.8000e+01
IMP_SCORE,2460,GO:0035097,1.9676e-01,4.0000e+01
IMP_SCORE,2461,GO:0043901,1.9675e-01,7.4000e+01
IMP_SCORE,2462,GO:0032365,1.9662e-01,1.3000e+01
IMP_SCORE,2463,GO:0098732,1.9657e-01,3.3000e+01
IMP_SCORE,2464,GO:0000097,1.9652e-01,3.2000e+01
IMP_SCORE,2465,GO:0032982,1.9651e-01,2.3000e+01
IMP_SCORE,2466,GO:0010092,1.9649e-01,6.0000e+00
IMP_SCORE,2467,GO:0051955,1.9648e-01,8.0000e+00
IMP_SCORE,2468,GO:0010611,1.9641e-01,1.2000e+01
IMP_SCORE,2469,GO:0048714,1.9639e-01,1.2000e+01
IMP_SCORE,2470,GO:0000375,1.9639e-01,8.1000e+01
IMP_SCORE,2471,GO:0032677,1.9633e-01,3.0000e+01
IMP_SCORE,2472,GO:0000792,1.9631e-01,4.4000e+01
IMP_SCORE,2473,GO:0042327,1.9628e-01,1.3100e+02
IMP_SCORE,2474,GO:0016702,1.9628e-01,3.9000e+01
IMP_SCORE,2475,GO:0006956,1.9625e-01,3.9000e+01
IMP_SCORE,2476,GO:0071801,1.9618e-01,4.9000e+01
IMP_SCORE,2477,GO:0050729,1.9618e-01,4.9000e+01
IMP_SCORE,2478,GO:0010827,1.9615e-01,3.2000e+01
IMP_SCORE,2479,GO:0060740,1.9613e-01,1.3000e+01
IMP_SCORE,2480,GO:0050000,1.9608e-01,2.8000e+01
IMP_SCORE,2481,GO:0000902,1.9605e-01,5.9000e+01
IMP_SCORE,2482,GO:0043024,1.9604e-01,1.1000e+01
IMP_SCORE,2483,GO:0042475,1.9603e-01,4.2000e+01
IMP_SCORE,2484,GO:0051346,1.9599e-01,1.3000e+02
IMP_SCORE,2485,GO:0051056,1.9594e-01,1.2700e+02
IMP_SCORE,2486,GO:0014904,1.9593e-01,2.1000e+01
IMP_SCORE,2487,GO:0043574,1.9592e-01,1.5000e+01
IMP_SCORE,2488,GO:0010812,1.9590e-01,3.3000e+01
IMP_SCORE,2489,GO:0030856,1.9589e-01,5.2000e+01
IMP_SCORE,2490,GO:0046637,1.9588e-01,1.4000e+01
IMP_SCORE,2491,GO:0050999,1.9587e-01,1.2000e+01
IMP_SCORE,2492,GO:0002712,1.9580e-01,1.3000e+01
IMP_SCORE,2493,GO:0071902,1.9578e-01,6.3000e+01
IMP_SCORE,2494,GO:0040023,1.9574e-01,1.3000e+01
IMP_SCORE,2495,GO:0071243,1.9561e-01,1.4000e+01
IMP_SCORE,2496,GO:0043030,1.9555e-01,1.1000e+01
IMP_SCORE,2497,GO:0030278,1.9552e-01,6.9000e+01
IMP_SCORE,2498,GO:0030670,1.9551e-01,4.7000e+01
IMP_SCORE,2499,GO:0070059,1.9550e-01,5.0000e+00
IMP_SCORE,2500,GO:0048260,1.9548e-01,1.5000e+01
IMP_SCORE,2501,GO:0000228,1.9547e-01,2.3000e+01
IMP_SCORE,2502,GO:0033700,1.9546e-01,8.0000e+00
IMP_SCORE,2503,GO:0002820,1.9541e-01,1.5000e+01
IMP_SCORE,2504,GO:2000378,1.9537e-01,1.7000e+01
IMP_SCORE,2505,GO:1902624,1.9530e-01,1.6000e+01
IMP_SCORE,2506,GO:0019887,1.9524e-01,8.8000e+01
IMP_SCORE,2507,GO:0051222,1.9522e-01,9.7000e+01
IMP_SCORE,2508,GO:0007264,1.9507e-01,1.7800e+02
IMP_SCORE,2509,GO:0048870,1.9506e-01,3.4900e+02
IMP_SCORE,2510,GO:0048646,1.9506e-01,2.8800e+02
IMP_SCORE,2511,GO:0003085,1.9503e-01,6.0000e+00
IMP_SCORE,2512,GO:0030159,1.9500e-01,3.4000e+01
IMP_SCORE,2513,GO:0050670,1.9493e-01,5.4000e+01
IMP_SCORE,2514,GO:0043410,1.9493e-01,9.0000e+01
IMP_SCORE,2515,GO:0036151,1.9489e-01,3.0000e+01
IMP_SCORE,2516,GO:0001959,1.9487e-01,5.5000e+01
IMP_SCORE,2517,GO:0070411,1.9486e-01,3.1000e+01
IMP_SCORE,2518,GO:0014032,1.9484e-01,5.0000e+00
IMP_SCORE,2519,GO:0016701,1.9482e-01,3.2000e+01
IMP_SCORE,2520,GO:0030674,1.9476e-01,9.1000e+01
IMP_SCORE,2521,GO:0048013,1.9475e-01,3.9000e+01
IMP_SCORE,2522,GO:0005979,1.9470e-01,1.8000e+01
IMP_SCORE,2523,GO:0043069,1.9470e-01,2.2400e+02
IMP_SCORE,2524,GO:0090066,1.9468e-01,1.4500e+02
IMP_SCORE,2525,GO:0016477,1.9462e-01,3.4100e+02
IMP_SCORE,2526,GO:0071280,1.9461e-01,1.7000e+01
IMP_SCORE,2527,GO:0031664,1.9461e-01,3.2000e+01
IMP_SCORE,2528,GO:0030177,1.9459e-01,3.7000e+01
IMP_SCORE,2529,GO:0044839,1.9455e-01,6.9000e+01
IMP_SCORE,2530,GO:0032946,1.9451e-01,3.7000e+01
IMP_SCORE,2531,GO:1904377,1.9442e-01,3.3000e+01
IMP_SCORE,2532,GO:0030168,1.9442e-01,6.7000e+01
IMP_SCORE,2533,GO:0009179,1.9434e-01,3.2000e+01
IMP_SCORE,2534,GO:0005622,1.9431e-01,8.0000e+02
IMP_SCORE,2535,GO:0035590,1.9431e-01,3.2000e+01
IMP_SCORE,2536,GO:0006082,1.9431e-01,2.9200e+02
IMP_SCORE,2537,GO:0061339,1.9428e-01,1.0000e+01
IMP_SCORE,2538,GO:0042542,1.9428e-01,4.7000e+01
IMP_SCORE,2539,GO:0007015,1.9427e-01,1.0400e+02
IMP_SCORE,2540,GO:0001836,1.9422e-01,2.5000e+01
IMP_SCORE,2541,GO:0002822,1.9418e-01,2.7000e+01
IMP_SCORE,2542,GO:0000018,1.9415e-01,2.1000e+01
IMP_SCORE,2543,GO:0071674,1.9410e-01,2.7000e+01
IMP_SCORE,2544,GO:1903522,1.9402e-01,1.0100e+02
IMP_SCORE,2545,GO:0031643,1.9401e-01,1.7000e+01
IMP_SCORE,2546,GO:0033116,1.9397e-01,5.1000e+01
IMP_SCORE,2547,GO:0019439,1.9397e-01,1.3900e+02
IMP_SCORE,2548,GO:0048762,1.9395e-01,3.3000e+01
IMP_SCORE,2549,GO:0002689,1.9393e-01,1.8000e+01
IMP_SCORE,2550,GO:0045793,1.9392e-01,3.1000e+01
IMP_SCORE,2551,GO:2000482,1.9381e-01,1.9000e+01
IMP_SCORE,2552,GO:0006643,1.9380e-01,1.3000e+02
IMP_SCORE,2553,GO:1903578,1.9378e-01,7.0000e+00
IMP_SCORE,2554,GO:2000351,1.9378e-01,1.3000e+01
IMP_SCORE,2555,GO:0048477,1.9376e-01,1.4000e+01
IMP_SCORE,2556,GO:0050880,1.9370e-01,4.2000e+01
IMP_SCORE,2557,GO:0001937,1.9366e-01,6.0000e+00
IMP_SCORE,2558,GO:1901989,1.9363e-01,3.2000e+01
IMP_SCORE,2559,GO:0001942,1.9355e-01,5.0000e+00
IMP_SCORE,2560,GO:0006935,1.9350e-01,1.5800e+02
IMP_SCORE,2561,GO:0060563,1.9346e-01,9.0000e+00
IMP_SCORE,2562,GO:2000352,1.9344e-01,1.0000e+01
IMP_SCORE,2563,GO:0001707,1.9343e-01,1.5000e+01
IMP_SCORE,2564,GO:0032928,1.9342e-01,7.0000e+00
IMP_SCORE,2565,GO:0022610,1.9337e-01,7.2000e+02
IMP_SCORE,2566,GO:1902593,1.9335e-01,4.1000e+01
IMP_SCORE,2567,GO:0006869,1.9332e-01,1.1900e+02
IMP_SCORE,2568,GO:0050706,1.9324e-01,1.1000e+01
IMP_SCORE,2569,GO:0034204,1.9317e-01,6.0000e+00
IMP_SCORE,2570,GO:1904036,1.9315e-01,9.0000e+00
IMP_SCORE,2571,GO:0031593,1.9313e-01,1.8000e+01
IMP_SCORE,2572,GO:0048568,1.9310e-01,2.3000e+01
IMP_SCORE,2573,GO:0043518,1.9310e-01,1.4000e+01
IMP_SCORE,2574,GO:1903202,1.9306e-01,1.7000e+01
IMP_SCORE,2575,GO:0044724,1.9304e-01,8.3000e+01
IMP_SCORE,2576,GO:0005773,1.9301e-01,3.0300e+02
IMP_SCORE,2577,GO:0022603,1.9298e-01,3.0700e+02
IMP_SCORE,2578,GO:0050778,1.9296e-01,1.6200e+02
IMP_SCORE,2579,GO:0051149,1.9288e-01,6.0000e+01
IMP_SCORE,2580,GO:0045335,1.9287e-01,3.3000e+01
IMP_SCORE,2581,GO:0030947,1.9284e-01,2.2000e+01
IMP_SCORE,2582,GO:0030540,1.9283e-01,4.0000e+00
IMP_SCORE,2583,GO:0097708,1.9277e-01,5.7700e+02
IMP_SCORE,2584,GO:0016581,1.9271e-01,1.1000e+01
IMP_SCORE,2585,GO:1900408,1.9271e-01,1.8000e+01
IMP_SCORE,2586,GO:0016645,1.9263e-01,4.8000e+01
IMP_SCORE,2587,GO:0046039,1.9256e-01,8.0000e+00
IMP_SCORE,2588,GO:0030155,1.9256e-01,2.2100e+02
IMP_SCORE,2589,GO:0035239,1.9248e-01,6.0000e+01
IMP_SCORE,2590,GO:0001046,1.9247e-01,3.3000e+01
IMP_SCORE,2591,GO:0005789,1.9243e-01,5.5400e+02
IMP_SCORE,2592,GO:0006959,1.9240e-01,1.4800e+02
IMP_SCORE,2593,GO:0032543,1.9236e-01,3.9000e+01
IMP_SCORE,2594,GO:1903579,1.9232e-01,7.0000e+00
IMP_SCORE,2595,GO:0019898,1.9229e-01,1.2000e+02
IMP_SCORE,2596,GO:0061337,1.9229e-01,3.8000e+01
IMP_SCORE,2597,GO:0016667,1.9227e-01,4.7000e+01
IMP_SCORE,2598,GO:0005126,1.9225e-01,1.9100e+02
IMP_SCORE,2599,GO:0032502,1.9211e-01,1.4380e+03
IMP_SCORE,2600,GO:0098793,1.9206e-01,7.2000e+01
IMP_SCORE,2601,GO:0036314,1.9199e-01,1.4000e+01
IMP_SCORE,2602,GO:0010675,1.9199e-01,3.8000e+01
IMP_SCORE,2603,GO:0030198,1.9193e-01,1.8400e+02
IMP_SCORE,2604,GO:0090231,1.9193e-01,8.0000e+00
IMP_SCORE,2605,GO:0032411,1.9191e-01,3.3000e+01
IMP_SCORE,2606,GO:1901800,1.9188e-01,4.3000e+01
IMP_SCORE,2607,GO:0051153,1.9187e-01,2.9000e+01
IMP_SCORE,2608,GO:1903859,1.9186e-01,1.6000e+01
IMP_SCORE,2609,GO:0005088,1.9186e-01,1.2400e+02
IMP_SCORE,2610,GO:1902806,1.9183e-01,6.5000e+01
IMP_SCORE,2611,GO:1903364,1.9182e-01,5.4000e+01
IMP_SCORE,2612,GO:0071360,1.9176e-01,1.3000e+01
IMP_SCORE,2613,GO:0099622,1.9176e-01,8.0000e+00
IMP_SCORE,2614,GO:0008287,1.9175e-01,3.8000e+01
IMP_SCORE,2615,GO:0002286,1.9172e-01,1.8000e+01
IMP_SCORE,2616,GO:0016925,1.9166e-01,2.6000e+01
IMP_SCORE,2617,GO:0045599,1.9166e-01,1.7000e+01
IMP_SCORE,2618,GO:0042287,1.9164e-01,4.5000e+01
IMP_SCORE,2619,GO:0030098,1.9163e-01,4.9000e+01
IMP_SCORE,2620,GO:0000323,1.9163e-01,2.6900e+02
IMP_SCORE,2621,GO:0070303,1.9162e-01,6.0000e+00
IMP_SCORE,2622,GO:0051496,1.9162e-01,2.9000e+01
IMP_SCORE,2623,GO:0006568,1.9160e-01,1.9000e+01
IMP_SCORE,2624,GO:0015721,1.9159e-01,1.1000e+01
IMP_SCORE,2625,GO:0009144,1.9157e-01,5.1000e+01
IMP_SCORE,2626,GO:0007178,1.9154e-01,6.3000e+01
IMP_SCORE,2627,GO:0005244,1.9148e-01,6.6000e+01
IMP_SCORE,2628,GO:0042455,1.9144e-01,1.9000e+01
IMP_SCORE,2629,GO:2000425,1.9131e-01,1.9000e+01
IMP_SCORE,2630,GO:0045974,1.9128e-01,1.8000e+01
IMP_SCORE,2631,GO:0097193,1.9125e-01,4.4000e+01
IMP_SCORE,2632,GO:0033363,1.9120e-01,1.3000e+01
IMP_SCORE,2633,GO:0048545,1.9116e-01,7.4000e+01
IMP_SCORE,2634,GO:0016247,1.9115e-01,9.6000e+01
IMP_SCORE,2635,GO:1901797,1.9108e-01,1.4000e+01
IMP_SCORE,2636,GO:0045944,1.9106e-01,1.7200e+02
IMP_SCORE,2637,GO:0006294,1.9102e-01,5.0000e+00
IMP_SCORE,2638,GO:0098805,1.9094e-01,4.8300e+02
IMP_SCORE,2639,GO:0090665,1.9083e-01,2.1000e+01
IMP_SCORE,2640,GO:0050767,1.9080e-01,1.8300e+02
IMP_SCORE,2641,GO:0044389,1.9077e-01,1.3100e+02
IMP_SCORE,2642,GO:0035004,1.9077e-01,1.9000e+01
IMP_SCORE,2643,GO:0010743,1.9061e-01,1.3000e+01
IMP_SCORE,2644,GO:0061311,1.9060e-01,5.0000e+00
IMP_SCORE,2645,GO:0071248,1.9059e-01,8.0000e+01
IMP_SCORE,2646,GO:0010955,1.9058e-01,1.3000e+01
IMP_SCORE,2647,GO:0022406,1.9056e-01,9.8000e+01
IMP_SCORE,2648,GO:0048513,1.9051e-01,5.0500e+02
IMP_SCORE,2649,GO:0046501,1.9041e-01,1.4000e+01
IMP_SCORE,2650,GO:0044770,1.9040e-01,9.9000e+01
IMP_SCORE,2651,GO:0050819,1.9039e-01,2.3000e+01
IMP_SCORE,2652,GO:0031674,1.9035e-01,2.1000e+01
IMP_SCORE,2653,GO:0007059,1.9034e-01,5.0000e+01
IMP_SCORE,2654,GO:0070887,1.9030e-01,3.7000e+02
IMP_SCORE,2655,GO:1901657,1.9028e-01,6.4000e+01
IMP_SCORE,2656,GO:0032507,1.9027e-01,3.1000e+01
IMP_SCORE,2657,GO:0071229,1.9023e-01,4.8000e+01
IMP_SCORE,2658,GO:0009636,1.9016e-01,8.6000e+01
IMP_SCORE,2659,GO:0016881,1.9015e-01,1.6000e+01
IMP_SCORE,2660,GO:0071216,1.9013e-01,6.0000e+01
IMP_SCORE,2661,GO:0035258,1.9013e-01,4.5000e+01
IMP_SCORE,2662,GO:0030684,1.9011e-01,3.3000e+01
IMP_SCORE,2663,GO:1904115,1.9011e-01,1.2000e+01
IMP_SCORE,2664,GO:1903580,1.9008e-01,5.0000e+00
IMP_SCORE,2665,GO:0017134,1.9005e-01,1.9000e+01
IMP_SCORE,2666,GO:0000272,1.9002e-01,2.3000e+01
IMP_SCORE,2667,GO:0007368,1.8998e-01,3.2000e+01
IMP_SCORE,2668,GO:0040017,1.8996e-01,1.1500e+02
IMP_SCORE,2669,GO:1900273,1.8996e-01,1.7000e+01
IMP_SCORE,2670,GO:0048863,1.8993e-01,3.8000e+01
IMP_SCORE,2671,GO:2001240,1.8990e-01,3.4000e+01
IMP_SCORE,2672,GO:0001968,1.8989e-01,2.2000e+01
IMP_SCORE,2673,GO:0042101,1.8988e-01,1.1000e+01
IMP_SCORE,2674,GO:0043198,1.8981e-01,1.5000e+01
IMP_SCORE,2675,GO:0031669,1.8977e-01,5.1000e+01
IMP_SCORE,2676,GO:0046332,1.8975e-01,5.8000e+01
IMP_SCORE,2677,GO:0003714,1.8968e-01,9.5000e+01
IMP_SCORE,2678,GO:0004672,1.8968e-01,1.7700e+02
IMP_SCORE,2679,GO:1902403,1.8965e-01,1.1000e+01
IMP_SCORE,2680,GO:0045429,1.8965e-01,1.3000e+01
IMP_SCORE,2681,GO:0030517,1.8965e-01,1.5000e+01
IMP_SCORE,2682,GO:0048869,1.8963e-01,8.3400e+02
IMP_SCORE,2683,GO:0044772,1.8963e-01,7.9000e+01
IMP_SCORE,2684,GO:0002063,1.8962e-01,7.0000e+00
IMP_SCORE,2685,GO:0010977,1.8961e-01,4.7000e+01
IMP_SCORE,2686,GO:0048365,1.8958e-01,2.4000e+01
IMP_SCORE,2687,GO:0001838,1.8958e-01,1.3000e+01
IMP_SCORE,2688,GO:1901343,1.8955e-01,3.1000e+01
IMP_SCORE,2689,GO:0043232,1.8955e-01,9.9600e+02
IMP_SCORE,2690,GO:0006720,1.8953e-01,4.3000e+01
IMP_SCORE,2691,GO:0007346,1.8952e-01,1.3900e+02
IMP_SCORE,2692,GO:0001657,1.8952e-01,2.6000e+01
IMP_SCORE,2693,GO:0042493,1.8951e-01,1.2300e+02
IMP_SCORE,2694,GO:0010842,1.8949e-01,1.8000e+01
IMP_SCORE,2695,GO:0050926,1.8946e-01,1.0000e+01
IMP_SCORE,2696,GO:1990266,1.8944e-01,3.8000e+01
IMP_SCORE,2697,GO:0051651,1.8941e-01,4.1000e+01
IMP_SCORE,2698,GO:1902580,1.8940e-01,1.7600e+02
IMP_SCORE,2699,GO:1901607,1.8935e-01,5.7000e+01
IMP_SCORE,2700,GO:0004871,1.8934e-01,5.4600e+02
IMP_SCORE,2701,GO:0004970,1.8931e-01,1.6000e+01
IMP_SCORE,2702,GO:0090503,1.8929e-01,1.2000e+01
IMP_SCORE,2703,GO:0060706,1.8928e-01,7.0000e+00
IMP_SCORE,2704,GO:0001085,1.8926e-01,4.1000e+01
IMP_SCORE,2705,GO:0042743,1.8921e-01,1.9000e+01
IMP_SCORE,2706,GO:0001784,1.8917e-01,7.0000e+00
IMP_SCORE,2707,GO:0072531,1.8913e-01,1.1000e+01
IMP_SCORE,2708,GO:0033690,1.8913e-01,1.6000e+01
IMP_SCORE,2709,GO:0031667,1.8912e-01,1.3600e+02
IMP_SCORE,2710,GO:0031579,1.8912e-01,1.3000e+01
IMP_SCORE,2711,GO:0008374,1.8910e-01,1.6000e+01
IMP_SCORE,2712,GO:0023026,1.8908e-01,1.4000e+01
IMP_SCORE,2713,GO:0097202,1.8906e-01,1.0000e+01
IMP_SCORE,2714,GO:0019932,1.8906e-01,4.1000e+01
IMP_SCORE,2715,GO:1903051,1.8902e-01,7.0000e+00
IMP_SCORE,2716,GO:0015035,1.8901e-01,1.1000e+01
IMP_SCORE,2717,GO:0005767,1.8896e-01,2.1000e+01
IMP_SCORE,2718,GO:0004896,1.8895e-01,1.5100e+02
IMP_SCORE,2719,GO:0035794,1.8895e-01,5.0000e+00
IMP_SCORE,2720,GO:2000737,1.8888e-01,1.3000e+01
IMP_SCORE,2721,GO:2001204,1.8887e-01,1.8000e+01
IMP_SCORE,2722,GO:0046514,1.8883e-01,1.7000e+01
IMP_SCORE,2723,GO:0003215,1.8873e-01,1.0000e+01
IMP_SCORE,2724,GO:0031901,1.8865e-01,1.0300e+02
IMP_SCORE,2725,GO:0008284,1.8861e-01,2.5700e+02
IMP_SCORE,2726,GO:0008542,1.8855e-01,1.5000e+01
IMP_SCORE,2727,GO:0046460,1.8849e-01,4.2000e+01
IMP_SCORE,2728,GO:0022408,1.8848e-01,4.4000e+01
IMP_SCORE,2729,GO:0030658,1.8847e-01,1.3000e+02
IMP_SCORE,2730,GO:0043462,1.8838e-01,5.5000e+01
IMP_SCORE,2731,GO:0051239,1.8837e-01,6.4200e+02
IMP_SCORE,2732,GO:0048812,1.8834e-01,1.0500e+02
IMP_SCORE,2733,GO:0048710,1.8833e-01,1.3000e+01
IMP_SCORE,2734,GO:0043173,1.8833e-01,9.0000e+00
IMP_SCORE,2735,GO:1901606,1.8828e-01,9.0000e+01
IMP_SCORE,2736,GO:1904294,1.8826e-01,6.0000e+00
IMP_SCORE,2737,GO:0006282,1.8823e-01,2.0000e+01
IMP_SCORE,2738,GO:0019722,1.8808e-01,2.7000e+01
IMP_SCORE,2739,GO:0015929,1.8807e-01,2.8000e+01
IMP_SCORE,2740,GO:0048871,1.8806e-01,3.5000e+01
IMP_SCORE,2741,GO:0043167,1.8804e-01,1.6060e+03
IMP_SCORE,2742,GO:0032007,1.8803e-01,5.3000e+01
IMP_SCORE,2743,GO:0009267,1.8803e-01,4.8000e+01
IMP_SCORE,2744,GO:0016101,1.8800e-01,6.4000e+01
IMP_SCORE,2745,GO:0000226,1.8800e-01,1.2100e+02
IMP_SCORE,2746,GO:0035088,1.8797e-01,4.4000e+01
IMP_SCORE,2747,GO:0004143,1.8796e-01,6.0000e+00
IMP_SCORE,2748,GO:0032886,1.8796e-01,6.6000e+01
IMP_SCORE,2749,GO:0072350,1.8793e-01,4.1000e+01
IMP_SCORE,2750,GO:0006851,1.8790e-01,2.0000e+00
IMP_SCORE,2751,GO:0044853,1.8787e-01,2.9000e+01
IMP_SCORE,2752,GO:0001558,1.8787e-01,1.5600e+02
IMP_SCORE,2753,GO:0000075,1.8785e-01,4.2000e+01
IMP_SCORE,2754,GO:1903393,1.8782e-01,1.1000e+01
IMP_SCORE,2755,GO:0046872,1.8778e-01,1.4100e+03
IMP_SCORE,2756,GO:0002819,1.8776e-01,3.1000e+01
IMP_SCORE,2757,GO:0071230,1.8776e-01,2.8000e+01
IMP_SCORE,2758,GO:0090002,1.8775e-01,3.0000e+01
IMP_SCORE,2759,GO:0031347,1.8772e-01,2.0400e+02
IMP_SCORE,2760,GO:0010907,1.8768e-01,1.4000e+01
IMP_SCORE,2761,GO:0044264,1.8768e-01,2.5000e+01
IMP_SCORE,2762,GO:0031624,1.8762e-01,5.0000e+00
IMP_SCORE,2763,GO:0045453,1.8760e-01,1.2000e+01
IMP_SCORE,2764,GO:0097435,1.8759e-01,1.5100e+02
IMP_SCORE,2765,GO:0030055,1.8757e-01,2.6600e+02
IMP_SCORE,2766,GO:0050864,1.8756e-01,2.4000e+01
IMP_SCORE,2767,GO:2001239,1.8753e-01,2.3000e+01
IMP_SCORE,2768,GO:0043124,1.8753e-01,2.5000e+01
IMP_SCORE,2769,GO:0002902,1.8751e-01,7.0000e+00
IMP_SCORE,2770,GO:0009295,1.8743e-01,3.3000e+01
IMP_SCORE,2771,GO:0010638,1.8739e-01,1.7300e+02
IMP_SCORE,2772,GO:0002020,1.8737e-01,5.3000e+01
IMP_SCORE,2773,GO:0007166,1.8737e-01,6.9300e+02
IMP_SCORE,2774,GO:0043408,1.8719e-01,1.3700e+02
IMP_SCORE,2775,GO:1902850,1.8715e-01,4.5000e+01
IMP_SCORE,2776,GO:2000052,1.8709e-01,6.0000e+00
IMP_SCORE,2777,GO:0045600,1.8708e-01,2.4000e+01
IMP_SCORE,2778,GO:0002052,1.8708e-01,2.2000e+01
IMP_SCORE,2779,GO:0032653,1.8706e-01,1.8000e+01
IMP_SCORE,2780,GO:0016486,1.8701e-01,2.2000e+01
IMP_SCORE,2781,GO:1901985,1.8699e-01,1.6000e+01
IMP_SCORE,2782,GO:0031401,1.8697e-01,1.7400e+02
IMP_SCORE,2783,GO:0032570,1.8697e-01,2.5000e+01
IMP_SCORE,2784,GO:0031994,1.8695e-01,9.0000e+00
IMP_SCORE,2785,GO:0060049,1.8692e-01,1.2000e+01
IMP_SCORE,2786,GO:0031998,1.8691e-01,7.0000e+00
IMP_SCORE,2787,GO:0050690,1.8690e-01,1.6000e+01
IMP_SCORE,2788,GO:0006397,1.8690e-01,1.2000e+02
IMP_SCORE,2789,GO:1902531,1.8684e-01,3.8100e+02
IMP_SCORE,2790,GO:0009072,1.8679e-01,2.8000e+01
IMP_SCORE,2791,GO:0042171,1.8677e-01,1.4000e+01
IMP_SCORE,2792,GO:1901991,1.8676e-01,3.6000e+01
IMP_SCORE,2793,GO:2001252,1.8675e-01,2.9000e+01
IMP_SCORE,2794,GO:1903052,1.8674e-01,3.9000e+01
IMP_SCORE,2795,GO:1904375,1.8672e-01,3.7000e+01
IMP_SCORE,2796,GO:0051302,1.8669e-01,5.5000e+01
IMP_SCORE,2797,GO:2001244,1.8668e-01,2.8000e+01
IMP_SCORE,2798,GO:0009628,1.8665e-01,3.5500e+02
IMP_SCORE,2799,GO:0009074,1.8664e-01,3.3000e+01
IMP_SCORE,2800,GO:0031396,1.8661e-01,4.0000e+01
IMP_SCORE,2801,GO:0051259,1.8659e-01,2.3500e+02
IMP_SCORE,2802,GO:0035861,1.8657e-01,1.7000e+01
IMP_SCORE,2803,GO:0016301,1.8655e-01,2.1900e+02
IMP_SCORE,2804,GO:0031047,1.8648e-01,1.6000e+01
IMP_SCORE,2805,GO:0099094,1.8642e-01,4.0000e+01
IMP_SCORE,2806,GO:0071459,1.8639e-01,5.0000e+00
IMP_SCORE,2807,GO:0035327,1.8639e-01,1.6000e+01
IMP_SCORE,2808,GO:1903115,1.8635e-01,6.0000e+00
IMP_SCORE,2809,GO:0050865,1.8630e-01,1.4300e+02
IMP_SCORE,2810,GO:0043604,1.8627e-01,1.1300e+02
IMP_SCORE,2811,GO:0006997,1.8621e-01,2.7000e+01
IMP_SCORE,2812,GO:0050900,1.8620e-01,1.4300e+02
IMP_SCORE,2813,GO:0010562,1.8618e-01,1.6500e+02
IMP_SCORE,2814,GO:0030799,1.8618e-01,4.4000e+01
IMP_SCORE,2815,GO:0015645,1.8616e-01,1.8000e+01
IMP_SCORE,2816,GO:0005528,1.8609e-01,3.7000e+01
IMP_SCORE,2817,GO:0016887,1.8603e-01,1.3800e+02
IMP_SCORE,2818,GO:0046825,1.8601e-01,1.3000e+01
IMP_SCORE,2819,GO:0098858,1.8597e-01,1.0000e+02
IMP_SCORE,2820,GO:0005739,1.8594e-01,7.3300e+02
IMP_SCORE,2821,GO:0035066,1.8592e-01,8.0000e+00
IMP_SCORE,2822,GO:0031033,1.8588e-01,9.0000e+00
IMP_SCORE,2823,GO:0006888,1.8579e-01,7.5000e+01
IMP_SCORE,2824,GO:0070230,1.8578e-01,5.0000e+00
IMP_SCORE,2825,GO:0001912,1.8571e-01,1.9000e+01
IMP_SCORE,2826,GO:0008652,1.8571e-01,8.5000e+01
IMP_SCORE,2827,GO:0051291,1.8570e-01,4.2000e+01
IMP_SCORE,2828,GO:0009887,1.8565e-01,2.0800e+02
IMP_SCORE,2829,GO:0048041,1.8565e-01,2.5000e+01
IMP_SCORE,2830,GO:0033046,1.8564e-01,5.0000e+00
IMP_SCORE,2831,GO:0000278,1.8564e-01,1.4000e+01
IMP_SCORE,2832,GO:0033674,1.8558e-01,8.2000e+01
IMP_SCORE,2833,GO:0006073,1.8556e-01,3.0000e+01
IMP_SCORE,2834,GO:0048678,1.8553e-01,1.8000e+01
IMP_SCORE,2835,GO:1902578,1.8548e-01,5.6000e+02
IMP_SCORE,2836,GO:0051303,1.8545e-01,2.3000e+01
IMP_SCORE,2837,GO:0071496,1.8543e-01,9.7000e+01
IMP_SCORE,2838,GO:1901532,1.8541e-01,6.0000e+00
IMP_SCORE,2839,GO:0051272,1.8538e-01,1.1400e+02
IMP_SCORE,2840,GO:0045920,1.8534e-01,2.0000e+01
IMP_SCORE,2841,GO:0032970,1.8532e-01,9.5000e+01
IMP_SCORE,2842,GO:0046488,1.8531e-01,8.1000e+01
IMP_SCORE,2843,GO:0030971,1.8526e-01,5.1000e+01
IMP_SCORE,2844,GO:1901796,1.8526e-01,3.4000e+01
IMP_SCORE,2845,GO:0015266,1.8522e-01,5.0000e+00
IMP_SCORE,2846,GO:0006884,1.8521e-01,1.2000e+01
IMP_SCORE,2847,GO:0006517,1.8520e-01,2.6000e+01
IMP_SCORE,2848,GO:2000641,1.8519e-01,1.5000e+01
IMP_SCORE,2849,GO:0006022,1.8518e-01,1.1800e+02
IMP_SCORE,2850,GO:0035383,1.8516e-01,6.9000e+01
IMP_SCORE,2851,GO:0009968,1.8515e-01,2.9900e+02
IMP_SCORE,2852,GO:0005615,1.8515e-01,1.0690e+03
IMP_SCORE,2853,GO:0030522,1.8510e-01,4.6000e+01
IMP_SCORE,2854,GO:0001671,1.8493e-01,2.5000e+01
IMP_SCORE,2855,GO:0060173,1.8493e-01,5.4000e+01
IMP_SCORE,2856,GO:0030308,1.8491e-01,7.7000e+01
IMP_SCORE,2857,GO:1903779,1.8485e-01,4.5000e+01
IMP_SCORE,2858,GO:0002703,1.8484e-01,5.3000e+01
IMP_SCORE,2859,GO:0045935,1.8481e-01,2.5100e+02
IMP_SCORE,2860,GO:0009264,1.8475e-01,4.0000e+00
IMP_SCORE,2861,GO:1903131,1.8475e-01,3.1000e+01
IMP_SCORE,2862,GO:0046649,1.8469e-01,1.0800e+02
IMP_SCORE,2863,GO:0045604,1.8468e-01,1.4000e+01
IMP_SCORE,2864,GO:1903827,1.8464e-01,1.6300e+02
IMP_SCORE,2865,GO:0050764,1.8464e-01,2.8000e+01
IMP_SCORE,2866,GO:0001954,1.8455e-01,1.9000e+01
IMP_SCORE,2867,GO:0071803,1.8454e-01,4.1000e+01
IMP_SCORE,2868,GO:0006089,1.8447e-01,4.0000e+00
IMP_SCORE,2869,GO:0014075,1.8443e-01,2.2000e+01
IMP_SCORE,2870,GO:2000021,1.8439e-01,5.2000e+01
IMP_SCORE,2871,GO:1901028,1.8431e-01,2.3000e+01
IMP_SCORE,2872,GO:0046794,1.8423e-01,7.0000e+00
IMP_SCORE,2873,GO:0033270,1.8422e-01,2.5000e+01
IMP_SCORE,2874,GO:0015672,1.8419e-01,1.3600e+02
IMP_SCORE,2875,GO:1901698,1.8406e-01,2.1500e+02
IMP_SCORE,2876,GO:0061695,1.8406e-01,3.2000e+01
IMP_SCORE,2877,GO:0015931,1.8403e-01,9.4000e+01
IMP_SCORE,2878,GO:0007205,1.8399e-01,3.6000e+01
IMP_SCORE,2879,GO:0048608,1.8398e-01,9.1000e+01
IMP_SCORE,2880,GO:0048489,1.8397e-01,2.5000e+01
IMP_SCORE,2881,GO:0060548,1.8394e-01,2.3600e+02
IMP_SCORE,2882,GO:1902042,1.8392e-01,8.0000e+00
IMP_SCORE,2883,GO:0002573,1.8391e-01,5.2000e+01
IMP_SCORE,2884,GO:0043679,1.8389e-01,3.4000e+01
IMP_SCORE,2885,GO:0023023,1.8381e-01,2.4000e+01
IMP_SCORE,2886,GO:0010976,1.8377e-01,6.9000e+01
IMP_SCORE,2887,GO:0002686,1.8374e-01,1.5000e+01
IMP_SCORE,2888,GO:0009719,1.8370e-01,2.8800e+02
IMP_SCORE,2889,GO:0018108,1.8368e-01,6.6000e+01
IMP_SCORE,2890,GO:0043154,1.8362e-01,1.4000e+01
IMP_SCORE,2891,GO:0044459,1.8346e-01,1.0250e+03
IMP_SCORE,2892,GO:0045414,1.8343e-01,8.0000e+00
IMP_SCORE,2893,GO:0048753,1.8342e-01,1.1000e+01
IMP_SCORE,2894,GO:0007050,1.8340e-01,6.6000e+01
IMP_SCORE,2895,GO:0042053,1.8337e-01,1.5000e+01
IMP_SCORE,2896,GO:0048208,1.8328e-01,3.7000e+01
IMP_SCORE,2897,GO:0043500,1.8327e-01,1.2000e+01
IMP_SCORE,2898,GO:0016830,1.8321e-01,4.8000e+01
IMP_SCORE,2899,GO:0005125,1.8317e-01,1.7800e+02
IMP_SCORE,2900,GO:0010959,1.8315e-01,1.4800e+02
IMP_SCORE,2901,GO:0007159,1.8309e-01,3.4000e+01
IMP_SCORE,2902,GO:0043433,1.8304e-01,3.4000e+01
IMP_SCORE,2903,GO:0016605,1.8295e-01,4.0000e+01
IMP_SCORE,2904,GO:0019377,1.8291e-01,2.3000e+01
IMP_SCORE,2905,GO:0048639,1.8287e-01,3.9000e+01
IMP_SCORE,2906,GO:0044765,1.8283e-01,4.9900e+02
IMP_SCORE,2907,GO:0042593,1.8283e-01,6.7000e+01
IMP_SCORE,2908,GO:0030204,1.8276e-01,1.7000e+01
IMP_SCORE,2909,GO:0006887,1.8273e-01,1.8000e+02
IMP_SCORE,2910,GO:0021700,1.8271e-01,6.1000e+01
IMP_SCORE,2911,GO:0046903,1.8266e-01,2.3300e+02
IMP_SCORE,2912,GO:0002366,1.8266e-01,1.3700e+02
IMP_SCORE,2913,GO:0008022,1.8263e-01,1.0300e+02
IMP_SCORE,2914,GO:0048156,1.8262e-01,1.1000e+01
IMP_SCORE,2915,GO:0031330,1.8260e-01,4.2000e+01
IMP_SCORE,2916,GO:0051336,1.8257e-01,4.3400e+02
IMP_SCORE,2917,GO:0009084,1.8253e-01,2.1000e+01
IMP_SCORE,2918,GO:0006662,1.8252e-01,4.1000e+01
IMP_SCORE,2919,GO:0070498,1.8249e-01,3.0000e+00
IMP_SCORE,2920,GO:0019899,1.8245e-01,1.0080e+03
IMP_SCORE,2921,GO:1902930,1.8243e-01,1.1000e+01
IMP_SCORE,2922,GO:0003725,1.8236e-01,7.2000e+01
IMP_SCORE,2923,GO:0033157,1.8236e-01,1.0900e+02
IMP_SCORE,2924,GO:0009055,1.8234e-01,8.1000e+01
IMP_SCORE,2925,GO:0045202,1.8233e-01,2.6000e+02
IMP_SCORE,2926,GO:0044325,1.8231e-01,4.4000e+01
IMP_SCORE,2927,GO:0046425,1.8231e-01,3.2000e+01
IMP_SCORE,2928,GO:0006998,1.8228e-01,3.0000e+01
IMP_SCORE,2929,GO:0031345,1.8226e-01,9.8000e+01
IMP_SCORE,2930,GO:0090317,1.8226e-01,3.9000e+01
IMP_SCORE,2931,GO:0019098,1.8222e-01,3.5000e+01
IMP_SCORE,2932,GO:0042108,1.8222e-01,1.5000e+01
IMP_SCORE,2933,GO:0046879,1.8215e-01,2.4000e+01
IMP_SCORE,2934,GO:1903077,1.8210e-01,1.1000e+01
IMP_SCORE,2935,GO:0021795,1.8208e-01,2.3000e+01
IMP_SCORE,2936,GO:0051094,1.8207e-01,3.4300e+02
IMP_SCORE,2937,GO:0043168,1.8205e-01,8.4100e+02
IMP_SCORE,2938,GO:0060384,1.8200e-01,2.1000e+01
IMP_SCORE,2939,GO:0061448,1.8198e-01,3.6000e+01
IMP_SCORE,2940,GO:0045922,1.8197e-01,3.0000e+00
IMP_SCORE,2941,GO:0045927,1.8195e-01,6.9000e+01
IMP_SCORE,2942,GO:0050786,1.8194e-01,3.4000e+01
IMP_SCORE,2943,GO:0008380,1.8193e-01,1.0600e+02
IMP_SCORE,2944,GO:0016358,1.8186e-01,1.1000e+01
IMP_SCORE,2945,GO:0090313,1.8185e-01,1.5000e+01
IMP_SCORE,2946,GO:0045936,1.8179e-01,1.7200e+02
IMP_SCORE,2947,GO:0060135,1.8177e-01,1.3000e+01
IMP_SCORE,2948,GO:0097228,1.8175e-01,1.2000e+01
IMP_SCORE,2949,GO:0048168,1.8174e-01,4.4000e+01
IMP_SCORE,2950,GO:0071782,1.8174e-01,7.0000e+00
IMP_SCORE,2951,GO:0001614,1.8172e-01,3.2000e+01
IMP_SCORE,2952,GO:0009987,1.8170e-01,1.2150e+03
IMP_SCORE,2953,GO:0043254,1.8170e-01,1.1100e+02
IMP_SCORE,2954,GO:0070233,1.8164e-01,1.8000e+01
IMP_SCORE,2955,GO:0002221,1.8163e-01,6.7000e+01
IMP_SCORE,2956,GO:0045721,1.8159e-01,1.8000e+01
IMP_SCORE,2957,GO:0046883,1.8154e-01,7.5000e+01
IMP_SCORE,2958,GO:0048311,1.8150e-01,7.0000e+00
IMP_SCORE,2959,GO:0006805,1.8149e-01,1.1900e+02
IMP_SCORE,2960,GO:0048645,1.8148e-01,3.0000e+00
IMP_SCORE,2961,GO:0006650,1.8147e-01,1.5000e+02
IMP_SCORE,2962,GO:0030832,1.8141e-01,6.7000e+01
IMP_SCORE,2963,GO:0045981,1.8138e-01,2.4000e+01
IMP_SCORE,2964,GO:0070328,1.8136e-01,8.0000e+00
IMP_SCORE,2965,GO:0010557,1.8131e-01,2.1300e+02
IMP_SCORE,2966,GO:0016043,1.8129e-01,1.2190e+03
IMP_SCORE,2967,GO:0060078,1.8124e-01,3.9000e+01
IMP_SCORE,2968,GO:0043900,1.8124e-01,1.2000e+02
IMP_SCORE,2969,GO:0044247,1.8122e-01,1.7000e+01
IMP_SCORE,2970,GO:0098588,1.8122e-01,6.9700e+02
IMP_SCORE,2971,GO:0019692,1.8120e-01,8.0000e+00
IMP_SCORE,2972,GO:0010769,1.8117e-01,7.2000e+01
IMP_SCORE,2973,GO:0072676,1.8113e-01,2.5000e+01
IMP_SCORE,2974,GO:2000107,1.8112e-01,4.2000e+01
IMP_SCORE,2975,GO:0045665,1.8112e-01,7.7000e+01
IMP_SCORE,2976,GO:0060415,1.8110e-01,1.3000e+01
IMP_SCORE,2977,GO:0032204,1.8109e-01,2.0000e+01
IMP_SCORE,2978,GO:1903844,1.8103e-01,3.6000e+01
IMP_SCORE,2979,GO:0009931,1.8089e-01,2.6000e+01
IMP_SCORE,2980,GO:0006531,1.8088e-01,1.6000e+01
IMP_SCORE,2981,GO:0098862,1.8085e-01,4.3000e+01
IMP_SCORE,2982,GO:0032561,1.8083e-01,1.6900e+02
IMP_SCORE,2983,GO:0035303,1.8082e-01,6.5000e+01
IMP_SCORE,2984,GO:0044446,1.8079e-01,1.4810e+03
IMP_SCORE,2985,GO:0006026,1.8074e-01,6.5000e+01
IMP_SCORE,2986,GO:0048018,1.8074e-01,1.2000e+01
IMP_SCORE,2987,GO:0017112,1.8071e-01,6.9000e+01
IMP_SCORE,2988,GO:0002695,1.8070e-01,5.6000e+01
IMP_SCORE,2989,GO:1902476,1.8068e-01,4.8000e+01
IMP_SCORE,2990,GO:0019900,1.8067e-01,4.0200e+02
IMP_SCORE,2991,GO:0006182,1.8066e-01,5.0000e+00
IMP_SCORE,2992,GO:0051223,1.8064e-01,1.8700e+02
IMP_SCORE,2993,GO:1901505,1.8051e-01,7.8000e+01
IMP_SCORE,2994,GO:0050769,1.8047e-01,1.1200e+02
IMP_SCORE,2995,GO:0031968,1.8047e-01,1.4500e+02
IMP_SCORE,2996,GO:0032412,1.8045e-01,7.1000e+01
IMP_SCORE,2997,GO:0043312,1.8045e-01,1.1400e+02
IMP_SCORE,2998,GO:0051055,1.8045e-01,1.0000e+01
IMP_SCORE,2999,GO:0010817,1.8043e-01,1.8900e+02
IMP_SCORE,3000,GO:0042330,1.8043e-01,1.3300e+02
IMP_SCORE,3001,GO:0051246,1.8043e-01,4.5200e+02
IMP_SCORE,3002,GO:2000785,1.8038e-01,2.2000e+01
IMP_SCORE,3003,GO:0001755,1.8033e-01,1.6000e+01
IMP_SCORE,3004,GO:0048488,1.8031e-01,5.0000e+00
IMP_SCORE,3005,GO:0001935,1.8028e-01,1.0000e+01
IMP_SCORE,3006,GO:0030496,1.8028e-01,1.1600e+02
IMP_SCORE,3007,GO:1903729,1.8027e-01,4.8000e+01
IMP_SCORE,3008,GO:0004857,1.8025e-01,1.7500e+02
IMP_SCORE,3009,GO:0006553,1.8023e-01,2.2000e+01
IMP_SCORE,3010,GO:0016310,1.8019e-01,2.5700e+02
IMP_SCORE,3011,GO:0000139,1.8019e-01,3.5100e+02
IMP_SCORE,3012,GO:0035725,1.8018e-01,4.8000e+01
IMP_SCORE,3013,GO:0086011,1.8017e-01,5.0000e+00
IMP_SCORE,3014,GO:0005902,1.8016e-01,4.6000e+01
IMP_SCORE,3015,GO:0019221,1.8012e-01,2.4500e+02
IMP_SCORE,3016,GO:0004693,1.8011e-01,9.0000e+00
IMP_SCORE,3017,GO:0042454,1.8008e-01,1.6000e+01
IMP_SCORE,3018,GO:0090257,1.8002e-01,5.2000e+01
IMP_SCORE,3019,GO:0009410,1.8001e-01,2.0000e+01
IMP_SCORE,3020,GO:0098589,1.8001e-01,2.0600e+02
IMP_SCORE,3021,GO:0007215,1.7988e-01,3.8000e+01
IMP_SCORE,3022,GO:0005903,1.7987e-01,4.7000e+01
IMP_SCORE,3023,GO:1904062,1.7982e-01,8.0000e+01
IMP_SCORE,3024,GO:0005048,1.7979e-01,2.3000e+01
IMP_SCORE,3025,GO:0010644,1.7977e-01,4.0000e+00
IMP_SCORE,3026,GO:0006767,1.7977e-01,7.7000e+01
IMP_SCORE,3027,GO:0015749,1.7975e-01,3.8000e+01
IMP_SCORE,3028,GO:0034702,1.7974e-01,1.3400e+02
IMP_SCORE,3029,GO:0072207,1.7972e-01,8.0000e+00
IMP_SCORE,3030,GO:0051806,1.7970e-01,7.0000e+01
IMP_SCORE,3031,GO:0017038,1.7970e-01,5.9000e+01
IMP_SCORE,3032,GO:0046632,1.7967e-01,5.0000e+00
IMP_SCORE,3033,GO:1905950,1.7966e-01,1.9000e+01
IMP_SCORE,3034,GO:0019511,1.7963e-01,7.0000e+00
IMP_SCORE,3035,GO:0050871,1.7963e-01,1.8000e+01
IMP_SCORE,3036,GO:1902667,1.7963e-01,1.2000e+01
IMP_SCORE,3037,GO:0030111,1.7955e-01,8.0000e+01
IMP_SCORE,3038,GO:0050658,1.7953e-01,6.2000e+01
IMP_SCORE,3039,GO:0009725,1.7953e-01,1.6700e+02
IMP_SCORE,3040,GO:0072341,1.7952e-01,8.8000e+01
IMP_SCORE,3041,GO:0034762,1.7947e-01,1.2600e+02
IMP_SCORE,3042,GO:0031234,1.7947e-01,3.3000e+01
IMP_SCORE,3043,GO:0007216,1.7946e-01,1.9000e+01
IMP_SCORE,3044,GO:0008643,1.7945e-01,7.5000e+01
IMP_SCORE,3045,GO:0051985,1.7945e-01,6.0000e+00
IMP_SCORE,3046,GO:0045088,1.7938e-01,1.0600e+02
IMP_SCORE,3047,GO:0010662,1.7938e-01,1.0000e+01
IMP_SCORE,3048,GO:0044723,1.7937e-01,2.0800e+02
IMP_SCORE,3049,GO:0005070,1.7936e-01,4.2000e+01
IMP_SCORE,3050,GO:0061462,1.7931e-01,9.0000e+00
IMP_SCORE,3051,GO:0042923,1.7927e-01,2.7000e+01
IMP_SCORE,3052,GO:0060284,1.7926e-01,2.0300e+02
IMP_SCORE,3053,GO:0032947,1.7921e-01,6.1000e+01
IMP_SCORE,3054,GO:0043170,1.7904e-01,8.8700e+02
IMP_SCORE,3055,GO:0030201,1.7903e-01,1.5000e+01
IMP_SCORE,3056,GO:2001020,1.7897e-01,4.3000e+01
IMP_SCORE,3057,GO:0032467,1.7895e-01,2.3000e+01
IMP_SCORE,3058,GO:1901565,1.7893e-01,2.1300e+02
IMP_SCORE,3059,GO:0032414,1.7893e-01,2.9000e+01
IMP_SCORE,3060,GO:0098727,1.7892e-01,4.0000e+01
IMP_SCORE,3061,GO:0010828,1.7891e-01,4.4000e+01
IMP_SCORE,3062,GO:0044763,1.7891e-01,1.4090e+03
IMP_SCORE,3063,GO:0043226,1.7887e-01,1.5680e+03
IMP_SCORE,3064,GO:0030509,1.7887e-01,2.1000e+01
IMP_SCORE,3065,GO:0009306,1.7885e-01,3.8000e+01
IMP_SCORE,3066,GO:0002710,1.7884e-01,3.0000e+00
IMP_SCORE,3067,GO:0000377,1.7881e-01,7.6000e+01
IMP_SCORE,3068,GO:0016021,1.7879e-01,1.4490e+03
IMP_SCORE,3069,GO:0000803,1.7877e-01,6.0000e+00
IMP_SCORE,3070,GO:0009607,1.7874e-01,3.5600e+02
IMP_SCORE,3071,GO:0009416,1.7870e-01,8.7000e+01
IMP_SCORE,3072,GO:0007165,1.7869e-01,1.1560e+03
IMP_SCORE,3073,GO:2000377,1.7866e-01,4.6000e+01
IMP_SCORE,3074,GO:0045321,1.7864e-01,2.4900e+02
IMP_SCORE,3075,GO:0006955,1.7861e-01,5.5600e+02
IMP_SCORE,3076,GO:0006878,1.7860e-01,1.6000e+01
IMP_SCORE,3077,GO:0015347,1.7859e-01,6.5000e+01
IMP_SCORE,3078,GO:0042730,1.7852e-01,1.6000e+01
IMP_SCORE,3079,GO:1902115,1.7835e-01,9.1000e+01
IMP_SCORE,3080,GO:0015718,1.7834e-01,2.7000e+01
IMP_SCORE,3081,GO:0048534,1.7834e-01,6.6000e+01
IMP_SCORE,3082,GO:0044433,1.7833e-01,4.2000e+02
IMP_SCORE,3083,GO:0042659,1.7826e-01,4.0000e+00
IMP_SCORE,3084,GO:0051403,1.7824e-01,2.8000e+01
IMP_SCORE,3085,GO:0007411,1.7824e-01,1.7100e+02
IMP_SCORE,3086,GO:0050830,1.7822e-01,2.9000e+01
IMP_SCORE,3087,GO:0009164,1.7816e-01,2.7000e+01
IMP_SCORE,3088,GO:0048708,1.7816e-01,1.5000e+01
IMP_SCORE,3089,GO:0009081,1.7810e-01,5.6000e+01
IMP_SCORE,3090,GO:0043623,1.7809e-01,1.3300e+02
IMP_SCORE,3091,GO:0001067,1.7806e-01,1.8300e+02
IMP_SCORE,3092,GO:0034389,1.7801e-01,2.0000e+01
IMP_SCORE,3093,GO:0038128,1.7801e-01,2.3000e+01
IMP_SCORE,3094,GO:1903749,1.7798e-01,3.6000e+01
IMP_SCORE,3095,GO:0048519,1.7794e-01,8.4800e+02
IMP_SCORE,3096,GO:0006109,1.7790e-01,4.8000e+01
IMP_SCORE,3097,GO:0030330,1.7790e-01,1.8000e+01
IMP_SCORE,3098,GO:0042129,1.7785e-01,4.9000e+01
IMP_SCORE,3099,GO:0048002,1.7784e-01,1.2300e+02
IMP_SCORE,3100,GO:0005768,1.7782e-01,3.3400e+02
IMP_SCORE,3101,GO:0055082,1.7777e-01,1.6000e+02
IMP_SCORE,3102,GO:0019865,1.7776e-01,5.2000e+01
IMP_SCORE,3103,GO:0043436,1.7775e-01,2.7300e+02
IMP_SCORE,3104,GO:0005770,1.7775e-01,1.1000e+02
IMP_SCORE,3105,GO:0015758,1.7772e-01,2.5000e+01
IMP_SCORE,3106,GO:0070848,1.7758e-01,7.4000e+01
IMP_SCORE,3107,GO:0005178,1.7757e-01,8.9000e+01
IMP_SCORE,3108,GO:0003777,1.7755e-01,3.9000e+01
IMP_SCORE,3109,GO:0042692,1.7755e-01,2.7000e+01
IMP_SCORE,3110,GO:0070873,1.7753e-01,1.4000e+01
IMP_SCORE,3111,GO:0044003,1.7753e-01,2.1000e+01
IMP_SCORE,3112,GO:0010469,1.7748e-01,4.0000e+01
IMP_SCORE,3113,GO:0045785,1.7743e-01,1.3800e+02
IMP_SCORE,3114,GO:0006412,1.7739e-01,5.0000e+01
IMP_SCORE,3115,GO:0050770,1.7738e-01,5.2000e+01
IMP_SCORE,3116,GO:0044070,1.7735e-01,5.5000e+01
IMP_SCORE,3117,GO:0019395,1.7734e-01,3.2000e+01
IMP_SCORE,3118,GO:0080134,1.7724e-01,3.1900e+02
IMP_SCORE,3119,GO:0070888,1.7724e-01,2.4000e+01
IMP_SCORE,3120,GO:0045666,1.7722e-01,7.9000e+01
IMP_SCORE,3121,GO:0009205,1.7721e-01,2.7000e+01
IMP_SCORE,3122,GO:0003013,1.7718e-01,6.5000e+01
IMP_SCORE,3123,GO:0044432,1.7716e-01,6.8200e+02
IMP_SCORE,3124,GO:0004888,1.7714e-01,2.9800e+02
IMP_SCORE,3125,GO:0006725,1.7707e-01,4.4100e+02
IMP_SCORE,3126,GO:0050727,1.7707e-01,1.1500e+02
IMP_SCORE,3127,GO:0051240,1.7705e-01,3.4100e+02
IMP_SCORE,3128,GO:0002313,1.7694e-01,9.0000e+00
IMP_SCORE,3129,GO:0006040,1.7691e-01,5.2000e+01
IMP_SCORE,3130,GO:0072091,1.7687e-01,2.9000e+01
IMP_SCORE,3131,GO:0051216,1.7686e-01,4.4000e+01
IMP_SCORE,3132,GO:0044431,1.7685e-01,4.3900e+02
IMP_SCORE,3133,GO:0005184,1.7682e-01,1.0000e+01
IMP_SCORE,3134,GO:1902855,1.7680e-01,6.0000e+00
IMP_SCORE,3135,GO:0006979,1.7677e-01,1.4200e+02
IMP_SCORE,3136,GO:0052866,1.7675e-01,1.8000e+01
IMP_SCORE,3137,GO:0031594,1.7672e-01,6.6000e+01
IMP_SCORE,3138,GO:0033005,1.7671e-01,8.0000e+00
IMP_SCORE,3139,GO:0012507,1.7671e-01,5.1000e+01
IMP_SCORE,3140,GO:0032092,1.7669e-01,1.5000e+01
IMP_SCORE,3141,GO:0010970,1.7663e-01,4.7000e+01
IMP_SCORE,3142,GO:0009310,1.7662e-01,4.6000e+01
IMP_SCORE,3143,GO:2001242,1.7655e-01,3.9000e+01
IMP_SCORE,3144,GO:0008210,1.7655e-01,2.7000e+01
IMP_SCORE,3145,GO:0022612,1.7653e-01,1.9000e+01
IMP_SCORE,3146,GO:0008360,1.7653e-01,7.3000e+01
IMP_SCORE,3147,GO:1901214,1.7652e-01,6.1000e+01
IMP_SCORE,3148,GO:0044843,1.7652e-01,3.5000e+01
IMP_SCORE,3149,GO:0030041,1.7651e-01,1.6000e+01
IMP_SCORE,3150,GO:2000058,1.7651e-01,9.0000e+00
IMP_SCORE,3151,GO:0048247,1.7644e-01,1.9000e+01
IMP_SCORE,3152,GO:0016055,1.7642e-01,1.2200e+02
IMP_SCORE,3153,GO:1903900,1.7640e-01,5.5000e+01
IMP_SCORE,3154,GO:0040018,1.7635e-01,8.0000e+00
IMP_SCORE,3155,GO:0009605,1.7632e-01,4.3300e+02
IMP_SCORE,3156,GO:0070064,1.7631e-01,2.0000e+01
IMP_SCORE,3157,GO:0040008,1.7627e-01,2.8800e+02
IMP_SCORE,3158,GO:0034644,1.7627e-01,2.1000e+01
IMP_SCORE,3159,GO:0090502,1.7626e-01,7.7000e+01
IMP_SCORE,3160,GO:0007272,1.7625e-01,9.4000e+01
IMP_SCORE,3161,GO:0045296,1.7624e-01,3.1900e+02
IMP_SCORE,3162,GO:0010927,1.7620e-01,2.8000e+01
IMP_SCORE,3163,GO:0048666,1.7616e-01,6.8000e+01
IMP_SCORE,3164,GO:0050863,1.7616e-01,8.1000e+01
IMP_SCORE,3165,GO:0009408,1.7616e-01,6.6000e+01
IMP_SCORE,3166,GO:0030018,1.7608e-01,8.2000e+01
IMP_SCORE,3167,GO:0097529,1.7607e-01,4.1000e+01
IMP_SCORE,3168,GO:0008366,1.7599e-01,1.0700e+02
IMP_SCORE,3169,GO:0002562,1.7598e-01,9.0000e+00
IMP_SCORE,3170,GO:0046916,1.7598e-01,4.7000e+01
IMP_SCORE,3171,GO:0016705,1.7591e-01,9.0000e+01
IMP_SCORE,3172,GO:0031327,1.7590e-01,2.5500e+02
IMP_SCORE,3173,GO:0032874,1.7588e-01,2.7000e+01
IMP_SCORE,3174,GO:0001578,1.7586e-01,1.2000e+01
IMP_SCORE,3175,GO:0004602,1.7586e-01,3.6000e+01
IMP_SCORE,3176,GO:0034105,1.7582e-01,7.0000e+00
IMP_SCORE,3177,GO:0032717,1.7579e-01,3.2000e+01
IMP_SCORE,3178,GO:0044306,1.7579e-01,4.5000e+01
IMP_SCORE,3179,GO:1900015,1.7579e-01,1.9000e+01
IMP_SCORE,3180,GO:0010243,1.7578e-01,1.7500e+02
IMP_SCORE,3181,GO:0014047,1.7573e-01,1.8000e+01
IMP_SCORE,3182,GO:0044767,1.7570e-01,1.3280e+03
IMP_SCORE,3183,GO:0016864,1.7567e-01,1.4000e+01
IMP_SCORE,3184,GO:0006790,1.7566e-01,2.0600e+02
IMP_SCORE,3185,GO:0016241,1.7565e-01,4.0000e+01
IMP_SCORE,3186,GO:0007409,1.7564e-01,9.7000e+01
IMP_SCORE,3187,GO:0019866,1.7560e-01,2.2700e+02
IMP_SCORE,3188,GO:0043392,1.7555e-01,2.7000e+01
IMP_SCORE,3189,GO:0097300,1.7555e-01,2.4000e+01
IMP_SCORE,3190,GO:0097192,1.7540e-01,2.2000e+01
IMP_SCORE,3191,GO:0051130,1.7535e-01,3.2600e+02
IMP_SCORE,3192,GO:0045862,1.7533e-01,8.4000e+01
IMP_SCORE,3193,GO:0044699,1.7531e-01,1.5680e+03
IMP_SCORE,3194,GO:0033008,1.7530e-01,8.0000e+00
IMP_SCORE,3195,GO:0044877,1.7528e-01,4.3800e+02
IMP_SCORE,3196,GO:0005212,1.7525e-01,3.7000e+01
IMP_SCORE,3197,GO:0035850,1.7518e-01,1.7000e+01
IMP_SCORE,3198,GO:0042326,1.7514e-01,9.6000e+01
IMP_SCORE,3199,GO:0009620,1.7510e-01,2.1000e+01
IMP_SCORE,3200,GO:1901550,1.7503e-01,1.4000e+01
IMP_SCORE,3201,GO:0021549,1.7503e-01,3.9000e+01
IMP_SCORE,3202,GO:0006735,1.7501e-01,1.0000e+01
IMP_SCORE,3203,GO:0061630,1.7499e-01,7.8000e+01
IMP_SCORE,3204,GO:0007622,1.7498e-01,2.5000e+01
IMP_SCORE,3205,GO:0055114,1.7495e-01,4.6000e+02
IMP_SCORE,3206,GO:0035265,1.7484e-01,1.4000e+01
IMP_SCORE,3207,GO:0051047,1.7483e-01,9.0000e+01
IMP_SCORE,3208,GO:1902991,1.7482e-01,1.8000e+01
IMP_SCORE,3209,GO:0071156,1.7479e-01,2.1000e+01
IMP_SCORE,3210,GO:0035306,1.7474e-01,3.1000e+01
IMP_SCORE,3211,GO:0051339,1.7474e-01,1.4000e+01
IMP_SCORE,3212,GO:0016042,1.7472e-01,1.9200e+02
IMP_SCORE,3213,GO:0042162,1.7462e-01,6.0000e+00
IMP_SCORE,3214,GO:0000932,1.7462e-01,9.3000e+01
IMP_SCORE,3215,GO:0014850,1.7461e-01,1.3000e+01
IMP_SCORE,3216,GO:0006482,1.7460e-01,1.3000e+01
IMP_SCORE,3217,GO:0046329,1.7459e-01,1.1000e+01
IMP_SCORE,3218,GO:0003823,1.7454e-01,7.8000e+01
IMP_SCORE,3219,GO:0042136,1.7454e-01,2.9000e+01
IMP_SCORE,3220,GO:0034705,1.7453e-01,6.6000e+01
IMP_SCORE,3221,GO:0048147,1.7451e-01,2.7000e+01
IMP_SCORE,3222,GO:1903206,1.7450e-01,1.5000e+01
IMP_SCORE,3223,GO:0002921,1.7440e-01,1.3000e+01
IMP_SCORE,3224,GO:0032403,1.7434e-01,3.7900e+02
IMP_SCORE,3225,GO:0055074,1.7427e-01,8.1000e+01
IMP_SCORE,3226,GO:0009888,1.7426e-01,3.0400e+02
IMP_SCORE,3227,GO:0050905,1.7419e-01,6.9000e+01
IMP_SCORE,3228,GO:0016024,1.7418e-01,6.0000e+00
IMP_SCORE,3229,GO:0032880,1.7413e-01,2.6800e+02
IMP_SCORE,3230,GO:0009612,1.7408e-01,6.5000e+01
IMP_SCORE,3231,GO:0042440,1.7408e-01,2.5000e+01
IMP_SCORE,3232,GO:1902107,1.7407e-01,4.1000e+01
IMP_SCORE,3233,GO:0034067,1.7395e-01,1.5000e+01
IMP_SCORE,3234,GO:0050918,1.7394e-01,1.9000e+01
IMP_SCORE,3235,GO:0051052,1.7393e-01,9.2000e+01
IMP_SCORE,3236,GO:0006066,1.7393e-01,1.5500e+02
IMP_SCORE,3237,GO:1902911,1.7383e-01,2.3000e+01
IMP_SCORE,3238,GO:0070613,1.7379e-01,6.7000e+01
IMP_SCORE,3239,GO:0006694,1.7373e-01,4.6000e+01
IMP_SCORE,3240,GO:0036211,1.7373e-01,6.0400e+02
IMP_SCORE,3241,GO:0044403,1.7373e-01,3.0700e+02
IMP_SCORE,3242,GO:0046326,1.7370e-01,2.0000e+01
IMP_SCORE,3243,GO:0032233,1.7365e-01,3.7000e+01
IMP_SCORE,3244,GO:0035584,1.7362e-01,6.0000e+00
IMP_SCORE,3245,GO:0099106,1.7360e-01,6.4000e+01
IMP_SCORE,3246,GO:0021879,1.7360e-01,1.6000e+01
IMP_SCORE,3247,GO:0061136,1.7360e-01,3.9000e+01
IMP_SCORE,3248,GO:0009967,1.7356e-01,3.3300e+02
IMP_SCORE,3249,GO:0008299,1.7352e-01,1.5000e+01
IMP_SCORE,3250,GO:0044444,1.7346e-01,1.6990e+03
IMP_SCORE,3251,GO:0007155,1.7341e-01,6.7500e+02
IMP_SCORE,3252,GO:1903306,1.7336e-01,2.5000e+01
IMP_SCORE,3253,GO:0038024,1.7333e-01,1.0600e+02
IMP_SCORE,3254,GO:0004303,1.7331e-01,1.6000e+01
IMP_SCORE,3255,GO:0042415,1.7329e-01,1.2000e+01
IMP_SCORE,3256,GO:0032559,1.7325e-01,3.7500e+02
IMP_SCORE,3257,GO:0005884,1.7323e-01,4.1000e+01
IMP_SCORE,3258,GO:0099111,1.7317e-01,5.5000e+01
IMP_SCORE,3259,GO:0050896,1.7315e-01,1.4110e+03
IMP_SCORE,3260,GO:0006941,1.7304e-01,3.4000e+01
IMP_SCORE,3261,GO:0033688,1.7303e-01,2.4000e+01
IMP_SCORE,3262,GO:0080154,1.7297e-01,1.8000e+01
IMP_SCORE,3263,GO:0031114,1.7296e-01,1.4000e+01
IMP_SCORE,3264,GO:0002504,1.7294e-01,7.3000e+01
IMP_SCORE,3265,GO:0042590,1.7292e-01,6.3000e+01
IMP_SCORE,3266,GO:0014812,1.7292e-01,9.0000e+00
IMP_SCORE,3267,GO:0099536,1.7290e-01,1.5100e+02
IMP_SCORE,3268,GO:1905276,1.7289e-01,2.0000e+00
IMP_SCORE,3269,GO:0030057,1.7287e-01,3.0000e+01
IMP_SCORE,3270,GO:0098916,1.7285e-01,1.4500e+02
IMP_SCORE,3271,GO:0019220,1.7284e-01,3.3000e+02
IMP_SCORE,3272,GO:0060341,1.7282e-01,2.3300e+02
IMP_SCORE,3273,GO:0042577,1.7280e-01,4.2000e+01
IMP_SCORE,3274,GO:0032780,1.7274e-01,1.5000e+01
IMP_SCORE,3275,GO:0051254,1.7272e-01,2.0600e+02
IMP_SCORE,3276,GO:0051172,1.7269e-01,2.2200e+02
IMP_SCORE,3277,GO:0018209,1.7261e-01,7.2000e+01
IMP_SCORE,3278,GO:0048169,1.7261e-01,1.0000e+01
IMP_SCORE,3279,GO:0042438,1.7257e-01,8.0000e+00
IMP_SCORE,3280,GO:0098662,1.7257e-01,1.2300e+02
IMP_SCORE,3281,GO:2001237,1.7256e-01,6.0000e+01
IMP_SCORE,3282,GO:0051235,1.7251e-01,9.3000e+01
IMP_SCORE,3283,GO:0000774,1.7239e-01,6.0000e+00
IMP_SCORE,3284,GO:0005089,1.7238e-01,3.1000e+01
IMP_SCORE,3285,GO:0032768,1.7235e-01,1.2000e+01
IMP_SCORE,3286,GO:0061659,1.7233e-01,6.8000e+01
IMP_SCORE,3287,GO:0042509,1.7231e-01,1.8000e+01
IMP_SCORE,3288,GO:1903039,1.7230e-01,6.4000e+01
IMP_SCORE,3289,GO:0002274,1.7230e-01,1.5500e+02
IMP_SCORE,3290,GO:0030823,1.7228e-01,1.1000e+01
IMP_SCORE,3291,GO:0000122,1.7223e-01,1.5300e+02
IMP_SCORE,3292,GO:0015085,1.7218e-01,5.7000e+01
IMP_SCORE,3293,GO:1900750,1.7214e-01,7.0000e+00
IMP_SCORE,3294,GO:0046823,1.7210e-01,3.2000e+01
IMP_SCORE,3295,GO:0031702,1.7209e-01,6.0000e+00
IMP_SCORE,3296,GO:0019217,1.7208e-01,3.2000e+01
IMP_SCORE,3297,GO:0005975,1.7207e-01,2.9800e+02
IMP_SCORE,3298,GO:0048520,1.7206e-01,2.5000e+01
IMP_SCORE,3299,GO:0016801,1.7204e-01,4.0000e+01
IMP_SCORE,3300,GO:0010717,1.7204e-01,1.8000e+01
IMP_SCORE,3301,GO:0048193,1.7203e-01,1.3500e+02
IMP_SCORE,3302,GO:0005198,1.7196e-01,5.9700e+02
IMP_SCORE,3303,GO:0009058,1.7191e-01,5.0500e+02
IMP_SCORE,3304,GO:1900544,1.7190e-01,2.5000e+01
IMP_SCORE,3305,GO:0007212,1.7189e-01,3.2000e+01
IMP_SCORE,3306,GO:0030140,1.7189e-01,1.2000e+01
IMP_SCORE,3307,GO:0033558,1.7188e-01,2.5000e+01
IMP_SCORE,3308,GO:0039531,1.7184e-01,7.0000e+00
IMP_SCORE,3309,GO:0032956,1.7177e-01,9.4000e+01
IMP_SCORE,3310,GO:0015701,1.7176e-01,6.0000e+01
IMP_SCORE,3311,GO:0051270,1.7175e-01,1.9300e+02
IMP_SCORE,3312,GO:0030810,1.7165e-01,1.8000e+01
IMP_SCORE,3313,GO:0051154,1.7164e-01,2.8000e+01
IMP_SCORE,3314,GO:0030833,1.7163e-01,4.7000e+01
IMP_SCORE,3315,GO:0016773,1.7162e-01,2.3100e+02
IMP_SCORE,3316,GO:0007169,1.7160e-01,2.2700e+02
IMP_SCORE,3317,GO:0051962,1.7158e-01,1.4100e+02
IMP_SCORE,3318,GO:0045943,1.7156e-01,6.0000e+00
IMP_SCORE,3319,GO:0050657,1.7153e-01,4.9000e+01
IMP_SCORE,3320,GO:0048584,1.7151e-01,4.1800e+02
IMP_SCORE,3321,GO:0048732,1.7150e-01,1.1000e+02
IMP_SCORE,3322,GO:0050930,1.7143e-01,5.0000e+00
IMP_SCORE,3323,GO:0007413,1.7143e-01,2.5000e+01
IMP_SCORE,3324,GO:0043903,1.7140e-01,9.1000e+01
IMP_SCORE,3325,GO:0046596,1.7136e-01,2.2000e+01
IMP_SCORE,3326,GO:0045765,1.7134e-01,6.9000e+01
IMP_SCORE,3327,GO:0097110,1.7133e-01,1.9000e+01
IMP_SCORE,3328,GO:0032550,1.7129e-01,1.8600e+02
IMP_SCORE,3329,GO:0042383,1.7126e-01,1.1700e+02
IMP_SCORE,3330,GO:0043228,1.7124e-01,9.6600e+02
IMP_SCORE,3331,GO:0001678,1.7124e-01,3.1000e+01
IMP_SCORE,3332,GO:0033293,1.7124e-01,3.7000e+01
IMP_SCORE,3333,GO:0035556,1.7123e-01,5.2400e+02
IMP_SCORE,3334,GO:2000106,1.7120e-01,5.6000e+01
IMP_SCORE,3335,GO:0060401,1.7115e-01,1.1000e+01
IMP_SCORE,3336,GO:0009437,1.7113e-01,1.8000e+01
IMP_SCORE,3337,GO:1902884,1.7099e-01,6.0000e+00
IMP_SCORE,3338,GO:0007029,1.7097e-01,2.1000e+01
IMP_SCORE,3339,GO:0090087,1.7097e-01,2.0300e+02
IMP_SCORE,3340,GO:0070828,1.7095e-01,1.0000e+00
IMP_SCORE,3341,GO:0034368,1.7095e-01,1.0000e+00
IMP_SCORE,3342,GO:0072215,1.7095e-01,1.0000e+00
IMP_SCORE,3343,GO:0019908,1.7095e-01,1.0000e+00
IMP_SCORE,3344,GO:0034243,1.7095e-01,1.0000e+00
IMP_SCORE,3345,GO:0071257,1.7095e-01,1.0000e+00
IMP_SCORE,3346,GO:1905208,1.7095e-01,1.0000e+00
IMP_SCORE,3347,GO:0030554,1.7092e-01,3.8600e+02
IMP_SCORE,3348,GO:0016323,1.7089e-01,2.0500e+02
IMP_SCORE,3349,GO:0007051,1.7088e-01,5.1000e+01
IMP_SCORE,3350,GO:0002577,1.7087e-01,1.4000e+01
IMP_SCORE,3351,GO:0071625,1.7087e-01,1.4000e+01
IMP_SCORE,3352,GO:0004709,1.7082e-01,1.5000e+01
IMP_SCORE,3353,GO:0030424,1.7081e-01,1.4200e+02
IMP_SCORE,3354,GO:0032869,1.7077e-01,3.5000e+01
IMP_SCORE,3355,GO:0002224,1.7068e-01,5.7000e+01
IMP_SCORE,3356,GO:0043650,1.7067e-01,9.0000e+00
IMP_SCORE,3357,GO:0021983,1.7066e-01,1.3000e+01
IMP_SCORE,3358,GO:0030808,1.7059e-01,2.8000e+01
IMP_SCORE,3359,GO:0019901,1.7052e-01,3.4900e+02
IMP_SCORE,3360,GO:0005200,1.7051e-01,1.4400e+02
IMP_SCORE,3361,GO:0042510,1.7051e-01,1.2000e+01
IMP_SCORE,3362,GO:0072512,1.7049e-01,1.5000e+01
IMP_SCORE,3363,GO:0071869,1.7049e-01,1.2000e+01
IMP_SCORE,3364,GO:0040019,1.7047e-01,7.0000e+00
IMP_SCORE,3365,GO:0002682,1.7047e-01,4.7800e+02
IMP_SCORE,3366,GO:0009991,1.7047e-01,1.3200e+02
IMP_SCORE,3367,GO:0030514,1.7043e-01,2.0000e+01
IMP_SCORE,3368,GO:0001077,1.7043e-01,6.0000e+01
IMP_SCORE,3369,GO:0055007,1.7040e-01,5.0000e+00
IMP_SCORE,3370,GO:0030048,1.7038e-01,3.3000e+01
IMP_SCORE,3371,GO:0030120,1.7032e-01,4.2000e+01
IMP_SCORE,3372,GO:0006886,1.7026e-01,2.2600e+02
IMP_SCORE,3373,GO:0016616,1.7024e-01,1.2600e+02
IMP_SCORE,3374,GO:0016540,1.7022e-01,4.4000e+01
IMP_SCORE,3375,GO:0006730,1.7020e-01,4.6000e+01
IMP_SCORE,3376,GO:0008093,1.7014e-01,1.3000e+01
IMP_SCORE,3377,GO:0015872,1.7014e-01,7.0000e+00
IMP_SCORE,3378,GO:0005802,1.7009e-01,9.8000e+01
IMP_SCORE,3379,GO:0000209,1.7000e-01,6.8000e+01
IMP_SCORE,3380,GO:0006357,1.6999e-01,3.6800e+02
IMP_SCORE,3381,GO:2001251,1.6997e-01,1.7000e+01
IMP_SCORE,3382,GO:0010543,1.6995e-01,7.0000e+00
IMP_SCORE,3383,GO:0019884,1.6993e-01,1.0700e+02
IMP_SCORE,3384,GO:0060081,1.6988e-01,1.0000e+01
IMP_SCORE,3385,GO:0033619,1.6986e-01,2.1000e+01
IMP_SCORE,3386,GO:0002718,1.6985e-01,1.6000e+01
IMP_SCORE,3387,GO:1902680,1.6979e-01,1.9900e+02
IMP_SCORE,3388,GO:0044087,1.6979e-01,2.8600e+02
IMP_SCORE,3389,GO:0016791,1.6979e-01,1.8800e+02
IMP_SCORE,3390,GO:0021885,1.6976e-01,2.1000e+01
IMP_SCORE,3391,GO:0042177,1.6975e-01,3.5000e+01
IMP_SCORE,3392,GO:1903035,1.6975e-01,3.3000e+01
IMP_SCORE,3393,GO:0042325,1.6973e-01,2.4600e+02
IMP_SCORE,3394,GO:0000725,1.6972e-01,1.8000e+01
IMP_SCORE,3395,GO:0071010,1.6961e-01,5.0000e+00
IMP_SCORE,3396,GO:1902894,1.6958e-01,1.0000e+00
IMP_SCORE,3397,GO:0045580,1.6958e-01,3.2000e+01
IMP_SCORE,3398,GO:0048786,1.6956e-01,1.6000e+01
IMP_SCORE,3399,GO:0034504,1.6952e-01,5.1000e+01
IMP_SCORE,3400,GO:0014874,1.6950e-01,8.0000e+00
IMP_SCORE,3401,GO:0007006,1.6946e-01,4.0000e+01
IMP_SCORE,3402,GO:0005905,1.6940e-01,5.3000e+01
IMP_SCORE,3403,GO:0043169,1.6939e-01,1.4450e+03
IMP_SCORE,3404,GO:0045934,1.6937e-01,2.0600e+02
IMP_SCORE,3405,GO:0000981,1.6932e-01,1.7400e+02
IMP_SCORE,3406,GO:0006515,1.6921e-01,5.0000e+00
IMP_SCORE,3407,GO:0031644,1.6917e-01,3.7000e+01
IMP_SCORE,3408,GO:0046688,1.6912e-01,2.1000e+01
IMP_SCORE,3409,GO:0033554,1.6908e-01,4.0400e+02
IMP_SCORE,3410,GO:0061418,1.6907e-01,1.4000e+01
IMP_SCORE,3411,GO:0005578,1.6903e-01,2.7900e+02
IMP_SCORE,3412,GO:0035295,1.6901e-01,4.8000e+01
IMP_SCORE,3413,GO:0034655,1.6901e-01,8.6000e+01
IMP_SCORE,3414,GO:0005484,1.6899e-01,2.3000e+01
IMP_SCORE,3415,GO:0010558,1.6898e-01,2.1500e+02
IMP_SCORE,3416,GO:0030511,1.6897e-01,7.0000e+00
IMP_SCORE,3417,GO:1901741,1.6894e-01,1.8000e+01
IMP_SCORE,3418,GO:0031328,1.6887e-01,2.5200e+02
IMP_SCORE,3419,GO:0090090,1.6886e-01,3.1000e+01
IMP_SCORE,3420,GO:0031420,1.6883e-01,2.1000e+01
IMP_SCORE,3421,GO:0016684,1.6883e-01,5.1000e+01
IMP_SCORE,3422,GO:0032386,1.6881e-01,1.3600e+02
IMP_SCORE,3423,GO:0090312,1.6878e-01,4.0000e+00
IMP_SCORE,3424,GO:1903530,1.6877e-01,1.7400e+02
IMP_SCORE,3425,GO:0007623,1.6876e-01,6.3000e+01
IMP_SCORE,3426,GO:0001933,1.6876e-01,1.0400e+02
IMP_SCORE,3427,GO:0010648,1.6874e-01,2.7900e+02
IMP_SCORE,3428,GO:0009126,1.6868e-01,4.4000e+01
IMP_SCORE,3429,GO:0033043,1.6864e-01,3.2400e+02
IMP_SCORE,3430,GO:0051186,1.6863e-01,1.5400e+02
IMP_SCORE,3431,GO:1901576,1.6863e-01,5.0400e+02
IMP_SCORE,3432,GO:0008089,1.6860e-01,1.0000e+01
IMP_SCORE,3433,GO:0035588,1.6859e-01,2.2000e+01
IMP_SCORE,3434,GO:0035198,1.6854e-01,6.0000e+00
IMP_SCORE,3435,GO:0022803,1.6848e-01,1.6500e+02
IMP_SCORE,3436,GO:0060338,1.6842e-01,1.1000e+01
IMP_SCORE,3437,GO:0004519,1.6837e-01,7.0000e+01
IMP_SCORE,3438,GO:0071479,1.6836e-01,2.2000e+01
IMP_SCORE,3439,GO:0006302,1.6835e-01,3.3000e+01
IMP_SCORE,3440,GO:0005504,1.6831e-01,2.7000e+01
IMP_SCORE,3441,GO:0001906,1.6827e-01,3.1000e+01
IMP_SCORE,3442,GO:0099537,1.6822e-01,1.4400e+02
IMP_SCORE,3443,GO:1990351,1.6820e-01,1.2600e+02
IMP_SCORE,3444,GO:0007076,1.6819e-01,6.0000e+00
IMP_SCORE,3445,GO:0044237,1.6818e-01,9.6900e+02
IMP_SCORE,3446,GO:0045165,1.6817e-01,3.8000e+01
IMP_SCORE,3447,GO:0048523,1.6812e-01,8.3400e+02
IMP_SCORE,3448,GO:0010839,1.6811e-01,1.1000e+01
IMP_SCORE,3449,GO:0009925,1.6807e-01,2.7000e+01
IMP_SCORE,3450,GO:0008654,1.6805e-01,7.7000e+01
IMP_SCORE,3451,GO:2001258,1.6803e-01,1.1000e+01
IMP_SCORE,3452,GO:2000112,1.6801e-01,3.5600e+02
IMP_SCORE,3453,GO:0000819,1.6801e-01,1.2000e+01
IMP_SCORE,3454,GO:0001228,1.6797e-01,6.1000e+01
IMP_SCORE,3455,GO:0097485,1.6785e-01,1.5100e+02
IMP_SCORE,3456,GO:0016342,1.6778e-01,6.0000e+00
IMP_SCORE,3457,GO:0032925,1.6777e-01,3.0000e+00
IMP_SCORE,3458,GO:0022891,1.6777e-01,2.9400e+02
IMP_SCORE,3459,GO:0046434,1.6776e-01,4.1000e+01
IMP_SCORE,3460,GO:0098602,1.6770e-01,1.6900e+02
IMP_SCORE,3461,GO:0051491,1.6769e-01,3.4000e+01
IMP_SCORE,3462,GO:0051641,1.6768e-01,5.0200e+02
IMP_SCORE,3463,GO:0042981,1.6768e-01,3.8000e+02
IMP_SCORE,3464,GO:0046486,1.6762e-01,1.5800e+02
IMP_SCORE,3465,GO:0000989,1.6760e-01,1.9500e+02
IMP_SCORE,3466,GO:0009260,1.6759e-01,3.2000e+01
IMP_SCORE,3467,GO:0002684,1.6759e-01,2.4600e+02
IMP_SCORE,3468,GO:0016903,1.6758e-01,7.4000e+01
IMP_SCORE,3469,GO:1901987,1.6756e-01,8.5000e+01
IMP_SCORE,3470,GO:0042308,1.6750e-01,3.5000e+01
IMP_SCORE,3471,GO:0071870,1.6750e-01,1.3000e+01
IMP_SCORE,3472,GO:0044665,1.6749e-01,6.0000e+00
IMP_SCORE,3473,GO:0051348,1.6749e-01,8.2000e+01
IMP_SCORE,3474,GO:0071840,1.6747e-01,1.2310e+03
IMP_SCORE,3475,GO:0045177,1.6739e-01,3.8000e+01
IMP_SCORE,3476,GO:1903409,1.6738e-01,1.6000e+01
IMP_SCORE,3477,GO:0009268,1.6735e-01,3.7000e+01
IMP_SCORE,3478,GO:0006829,1.6734e-01,3.0000e+01
IMP_SCORE,3479,GO:0045576,1.6734e-01,1.6000e+01
IMP_SCORE,3480,GO:0005856,1.6729e-01,5.1500e+02
IMP_SCORE,3481,GO:0046365,1.6728e-01,5.2000e+01
IMP_SCORE,3482,GO:0061631,1.6727e-01,4.0000e+01
IMP_SCORE,3483,GO:0002683,1.6726e-01,1.4800e+02
IMP_SCORE,3484,GO:1902743,1.6718e-01,2.2000e+01
IMP_SCORE,3485,GO:0051703,1.6716e-01,2.5000e+01
IMP_SCORE,3486,GO:1903831,1.6715e-01,2.1000e+01
IMP_SCORE,3487,GO:1903432,1.6715e-01,1.1000e+01
IMP_SCORE,3488,GO:0010508,1.6708e-01,4.8000e+01
IMP_SCORE,3489,GO:0097066,1.6704e-01,1.3000e+01
IMP_SCORE,3490,GO:0005771,1.6702e-01,1.2000e+01
IMP_SCORE,3491,GO:0060325,1.6698e-01,5.0000e+01
IMP_SCORE,3492,GO:0006950,1.6698e-01,9.6400e+02
IMP_SCORE,3493,GO:0060688,1.6698e-01,1.6000e+01
IMP_SCORE,3494,GO:0071260,1.6695e-01,1.9000e+01
IMP_SCORE,3495,GO:0005001,1.6693e-01,2.8000e+01
IMP_SCORE,3496,GO:0006260,1.6683e-01,6.5000e+01
IMP_SCORE,3497,GO:0006915,1.6680e-01,3.6700e+02
IMP_SCORE,3498,GO:1903201,1.6676e-01,1.4000e+01
IMP_SCORE,3499,GO:0050962,1.6675e-01,7.0000e+00
IMP_SCORE,3500,GO:0043112,1.6674e-01,1.7000e+01
IMP_SCORE,3501,GO:1904031,1.6673e-01,8.0000e+00
IMP_SCORE,3502,GO:0006873,1.6672e-01,1.5300e+02
IMP_SCORE,3503,GO:0045071,1.6667e-01,4.3000e+01
IMP_SCORE,3504,GO:0051649,1.6667e-01,3.9900e+02
IMP_SCORE,3505,GO:0050804,1.6667e-01,1.1700e+02
IMP_SCORE,3506,GO:0006611,1.6665e-01,1.9000e+01
IMP_SCORE,3507,GO:0002026,1.6665e-01,7.0000e+00
IMP_SCORE,3508,GO:0043161,1.6662e-01,7.1000e+01
IMP_SCORE,3509,GO:0042127,1.6661e-01,5.3900e+02
IMP_SCORE,3510,GO:0051174,1.6659e-01,2.8500e+02
IMP_SCORE,3511,GO:0043549,1.6657e-01,1.4100e+02
IMP_SCORE,3512,GO:0050832,1.6657e-01,2.6000e+01
IMP_SCORE,3513,GO:0042990,1.6656e-01,2.3000e+01
IMP_SCORE,3514,GO:0050708,1.6654e-01,1.0200e+02
IMP_SCORE,3515,GO:0009218,1.6653e-01,1.2000e+01
IMP_SCORE,3516,GO:0010556,1.6650e-01,4.0400e+02
IMP_SCORE,3517,GO:0032689,1.6648e-01,7.0000e+00
IMP_SCORE,3518,GO:0050818,1.6647e-01,4.8000e+01
IMP_SCORE,3519,GO:0048469,1.6647e-01,3.8000e+01
IMP_SCORE,3520,GO:0031489,1.6645e-01,8.0000e+00
IMP_SCORE,3521,GO:0051004,1.6644e-01,8.0000e+00
IMP_SCORE,3522,GO:0051276,1.6641e-01,1.1400e+02
IMP_SCORE,3523,GO:1902742,1.6640e-01,1.4000e+01
IMP_SCORE,3524,GO:0017157,1.6639e-01,5.7000e+01
IMP_SCORE,3525,GO:0098780,1.6635e-01,6.0000e+00
IMP_SCORE,3526,GO:0071889,1.6633e-01,1.0000e+01
IMP_SCORE,3527,GO:0048712,1.6632e-01,1.7000e+01
IMP_SCORE,3528,GO:0031228,1.6631e-01,6.8000e+01
IMP_SCORE,3529,GO:0006907,1.6629e-01,2.8000e+01
IMP_SCORE,3530,GO:0006898,1.6628e-01,1.8200e+02
IMP_SCORE,3531,GO:0030593,1.6628e-01,5.1000e+01
IMP_SCORE,3532,GO:0090022,1.6626e-01,1.4000e+01
IMP_SCORE,3533,GO:0038023,1.6625e-01,3.7400e+02
IMP_SCORE,3534,GO:0030154,1.6623e-01,6.7800e+02
IMP_SCORE,3535,GO:0051726,1.6620e-01,3.5400e+02
IMP_SCORE,3536,GO:0071559,1.6620e-01,1.0000e+01
IMP_SCORE,3537,GO:0046902,1.6613e-01,3.5000e+01
IMP_SCORE,3538,GO:0030104,1.6612e-01,3.1000e+01
IMP_SCORE,3539,GO:1901476,1.6609e-01,3.6000e+01
IMP_SCORE,3540,GO:0016052,1.6606e-01,8.8000e+01
IMP_SCORE,3541,GO:0045931,1.6604e-01,2.8000e+01
IMP_SCORE,3542,GO:0005544,1.6602e-01,4.9000e+01
IMP_SCORE,3543,GO:0045109,1.6595e-01,1.3000e+01
IMP_SCORE,3544,GO:0072511,1.6595e-01,1.2700e+02
IMP_SCORE,3545,GO:0098657,1.6592e-01,3.6000e+01
IMP_SCORE,3546,GO:0032553,1.6589e-01,4.8100e+02
IMP_SCORE,3547,GO:1990777,1.6589e-01,4.0000e+01
IMP_SCORE,3548,GO:1902221,1.6587e-01,3.5000e+01
IMP_SCORE,3549,GO:0043066,1.6587e-01,2.6900e+02
IMP_SCORE,3550,GO:0060317,1.6584e-01,1.2000e+01
IMP_SCORE,3551,GO:0022607,1.6578e-01,7.5400e+02
IMP_SCORE,3552,GO:0043202,1.6578e-01,1.1000e+02
IMP_SCORE,3553,GO:0002707,1.6572e-01,1.8000e+01
IMP_SCORE,3554,GO:0006833,1.6571e-01,3.0000e+01
IMP_SCORE,3555,GO:0019001,1.6567e-01,1.8900e+02
IMP_SCORE,3556,GO:0032990,1.6566e-01,1.2100e+02
IMP_SCORE,3557,GO:0002252,1.6566e-01,2.3600e+02
IMP_SCORE,3558,GO:0035774,1.6560e-01,2.2000e+01
IMP_SCORE,3559,GO:0072520,1.6559e-01,2.0000e+00
IMP_SCORE,3560,GO:0045494,1.6559e-01,1.4000e+01
IMP_SCORE,3561,GO:0036464,1.6558e-01,9.5000e+01
IMP_SCORE,3562,GO:0010629,1.6557e-01,2.3200e+02
IMP_SCORE,3563,GO:0006586,1.6556e-01,1.6000e+01
IMP_SCORE,3564,GO:0019216,1.6554e-01,9.5000e+01
IMP_SCORE,3565,GO:0009615,1.6551e-01,9.5000e+01
IMP_SCORE,3566,GO:0002830,1.6548e-01,1.4000e+01
IMP_SCORE,3567,GO:0000779,1.6545e-01,1.4000e+01
IMP_SCORE,3568,GO:2000249,1.6541e-01,3.0000e+01
IMP_SCORE,3569,GO:0045184,1.6540e-01,4.2100e+02
IMP_SCORE,3570,GO:0016836,1.6535e-01,1.5400e+02
IMP_SCORE,3571,GO:0048585,1.6533e-01,3.3400e+02
IMP_SCORE,3572,GO:0032269,1.6527e-01,2.1800e+02
IMP_SCORE,3573,GO:0042157,1.6525e-01,4.6000e+01
IMP_SCORE,3574,GO:0019835,1.6525e-01,1.9000e+01
IMP_SCORE,3575,GO:0050839,1.6519e-01,3.9400e+02
IMP_SCORE,3576,GO:0071391,1.6517e-01,1.4000e+01
IMP_SCORE,3577,GO:0031224,1.6515e-01,1.4660e+03
IMP_SCORE,3578,GO:0031362,1.6504e-01,2.1000e+01
IMP_SCORE,3579,GO:0009890,1.6504e-01,2.3600e+02
IMP_SCORE,3580,GO:0009141,1.6502e-01,3.6000e+01
IMP_SCORE,3581,GO:0051247,1.6500e-01,2.5700e+02
IMP_SCORE,3582,GO:0042391,1.6500e-01,1.2800e+02
IMP_SCORE,3583,GO:0060009,1.6496e-01,7.0000e+00
IMP_SCORE,3584,GO:0016790,1.6493e-01,4.0000e+01
IMP_SCORE,3585,GO:0007009,1.6493e-01,1.3900e+02
IMP_SCORE,3586,GO:0031410,1.6490e-01,5.6800e+02
IMP_SCORE,3587,GO:0051156,1.6484e-01,1.2000e+01
IMP_SCORE,3588,GO:0010613,1.6476e-01,9.0000e+00
IMP_SCORE,3589,GO:0034765,1.6467e-01,1.2900e+02
IMP_SCORE,3590,GO:0030141,1.6461e-01,1.5600e+02
IMP_SCORE,3591,GO:0016577,1.6461e-01,1.0000e+01
IMP_SCORE,3592,GO:0030029,1.6460e-01,1.5600e+02
IMP_SCORE,3593,GO:0040007,1.6455e-01,1.4500e+02
IMP_SCORE,3594,GO:0097458,1.6454e-01,6.6800e+02
IMP_SCORE,3595,GO:0005539,1.6454e-01,1.8100e+02
IMP_SCORE,3596,GO:0070663,1.6454e-01,5.3000e+01
IMP_SCORE,3597,GO:0015077,1.6452e-01,9.1000e+01
IMP_SCORE,3598,GO:1990841,1.6449e-01,1.4000e+01
IMP_SCORE,3599,GO:0044255,1.6448e-01,3.4000e+02
IMP_SCORE,3600,GO:0051046,1.6445e-01,1.7500e+02
IMP_SCORE,3601,GO:0008236,1.6441e-01,2.0500e+02
IMP_SCORE,3602,GO:1901342,1.6437e-01,1.0600e+02
IMP_SCORE,3603,GO:0071214,1.6432e-01,1.1700e+02
IMP_SCORE,3604,GO:0010822,1.6420e-01,5.5000e+01
IMP_SCORE,3605,GO:0031984,1.6408e-01,1.2700e+02
IMP_SCORE,3606,GO:0014061,1.6408e-01,1.2000e+01
IMP_SCORE,3607,GO:0046627,1.6408e-01,1.9000e+01
IMP_SCORE,3608,GO:0004467,1.6400e-01,1.3000e+01
IMP_SCORE,3609,GO:1990748,1.6396e-01,8.1000e+01
IMP_SCORE,3610,GO:0010608,1.6394e-01,1.3300e+02
IMP_SCORE,3611,GO:0032374,1.6392e-01,2.0000e+01
IMP_SCORE,3612,GO:0065008,1.6391e-01,9.1200e+02
IMP_SCORE,3613,GO:0030815,1.6390e-01,7.0000e+00
IMP_SCORE,3614,GO:0042611,1.6389e-01,3.7000e+01
IMP_SCORE,3615,GO:0009653,1.6380e-01,5.3600e+02
IMP_SCORE,3616,GO:0005783,1.6380e-01,6.6400e+02
IMP_SCORE,3617,GO:0005741,1.6378e-01,1.0200e+02
IMP_SCORE,3618,GO:0016755,1.6378e-01,4.1000e+01
IMP_SCORE,3619,GO:1901618,1.6376e-01,1.8000e+01
IMP_SCORE,3620,GO:0044271,1.6371e-01,3.5700e+02
IMP_SCORE,3621,GO:0010628,1.6364e-01,2.3100e+02
IMP_SCORE,3622,GO:0034121,1.6362e-01,1.3000e+01
IMP_SCORE,3623,GO:0044238,1.6359e-01,8.7200e+02
IMP_SCORE,3624,GO:0016893,1.6352e-01,3.6000e+01
IMP_SCORE,3625,GO:0050790,1.6348e-01,6.0000e+02
IMP_SCORE,3626,GO:0055086,1.6348e-01,1.4100e+02
IMP_SCORE,3627,GO:0006986,1.6347e-01,5.9000e+01
IMP_SCORE,3628,GO:0019219,1.6345e-01,3.9600e+02
IMP_SCORE,3629,GO:0032026,1.6341e-01,2.0000e+01
IMP_SCORE,3630,GO:0006301,1.6339e-01,1.0000e+01
IMP_SCORE,3631,GO:0009893,1.6334e-01,4.9900e+02
IMP_SCORE,3632,GO:0003407,1.6332e-01,6.0000e+00
IMP_SCORE,3633,GO:0045926,1.6330e-01,1.1400e+02
IMP_SCORE,3634,GO:0034198,1.6326e-01,7.0000e+00
IMP_SCORE,3635,GO:0006687,1.6324e-01,8.2000e+01
IMP_SCORE,3636,GO:0019215,1.6317e-01,1.2000e+01
IMP_SCORE,3637,GO:0045672,1.6316e-01,8.0000e+00
IMP_SCORE,3638,GO:0010941,1.6314e-01,4.2500e+02
IMP_SCORE,3639,GO:0044058,1.6312e-01,1.7000e+01
IMP_SCORE,3640,GO:0006558,1.6311e-01,3.3000e+01
IMP_SCORE,3641,GO:0023051,1.6311e-01,6.3200e+02
IMP_SCORE,3642,GO:1901575,1.6311e-01,4.4500e+02
IMP_SCORE,3643,GO:0021782,1.6309e-01,4.9000e+01
IMP_SCORE,3644,GO:0032270,1.6304e-01,2.5200e+02
IMP_SCORE,3645,GO:0030659,1.6300e-01,2.7400e+02
IMP_SCORE,3646,GO:0016192,1.6300e-01,5.0300e+02
IMP_SCORE,3647,GO:0090068,1.6299e-01,7.0000e+01
IMP_SCORE,3648,GO:0002028,1.6298e-01,7.0000e+01
IMP_SCORE,3649,GO:0030205,1.6291e-01,8.0000e+00
IMP_SCORE,3650,GO:0044275,1.6289e-01,1.6000e+01
IMP_SCORE,3651,GO:0006486,1.6286e-01,1.0100e+02
IMP_SCORE,3652,GO:0051444,1.6286e-01,8.0000e+00
IMP_SCORE,3653,GO:0090646,1.6285e-01,5.0000e+00
IMP_SCORE,3654,GO:0016776,1.6285e-01,3.4000e+01
IMP_SCORE,3655,GO:0043268,1.6284e-01,9.0000e+00
IMP_SCORE,3656,GO:0097340,1.6283e-01,5.0000e+00
IMP_SCORE,3657,GO:0031400,1.6280e-01,1.2500e+02
IMP_SCORE,3658,GO:0007010,1.6277e-01,3.4800e+02
IMP_SCORE,3659,GO:0044212,1.6276e-01,1.6100e+02
IMP_SCORE,3660,GO:0030881,1.6276e-01,1.8000e+01
IMP_SCORE,3661,GO:0009891,1.6276e-01,2.8100e+02
IMP_SCORE,3662,GO:0032878,1.6274e-01,1.1000e+01
IMP_SCORE,3663,GO:0072678,1.6266e-01,1.4000e+01
IMP_SCORE,3664,GO:0051851,1.6256e-01,1.7000e+01
IMP_SCORE,3665,GO:0019209,1.6256e-01,4.0000e+01
IMP_SCORE,3666,GO:0072330,1.6254e-01,9.5000e+01
IMP_SCORE,3667,GO:0009110,1.6252e-01,3.0000e+01
IMP_SCORE,3668,GO:0032373,1.6250e-01,1.4000e+01
IMP_SCORE,3669,GO:0051707,1.6250e-01,1.8300e+02
IMP_SCORE,3670,GO:0061620,1.6246e-01,7.0000e+00
IMP_SCORE,3671,GO:0070482,1.6245e-01,7.4000e+01
IMP_SCORE,3672,GO:0050793,1.6243e-01,6.2300e+02
IMP_SCORE,3673,GO:0048736,1.6242e-01,4.6000e+01
IMP_SCORE,3674,GO:0045055,1.6241e-01,1.6500e+02
IMP_SCORE,3675,GO:0004842,1.6239e-01,1.9400e+02
IMP_SCORE,3676,GO:0006613,1.6238e-01,1.4000e+01
IMP_SCORE,3677,GO:0021515,1.6236e-01,2.1000e+01
IMP_SCORE,3678,GO:0006612,1.6233e-01,4.1000e+01
IMP_SCORE,3679,GO:0001701,1.6231e-01,6.0000e+01
IMP_SCORE,3680,GO:0001227,1.6230e-01,5.7000e+01
IMP_SCORE,3681,GO:0071467,1.6228e-01,1.5000e+01
IMP_SCORE,3682,GO:0043032,1.6219e-01,8.0000e+00
IMP_SCORE,3683,GO:0032991,1.6219e-01,1.3900e+03
IMP_SCORE,3684,GO:0005518,1.6212e-01,6.0000e+01
IMP_SCORE,3685,GO:0048864,1.6212e-01,1.3000e+01
IMP_SCORE,3686,GO:0008023,1.6210e-01,1.4000e+01
IMP_SCORE,3687,GO:0004532,1.6209e-01,7.0000e+00
IMP_SCORE,3688,GO:0044711,1.6209e-01,3.1900e+02
IMP_SCORE,3689,GO:0045741,1.6209e-01,9.0000e+00
IMP_SCORE,3690,GO:0015114,1.6204e-01,8.0000e+00
IMP_SCORE,3691,GO:0035821,1.6204e-01,4.1000e+01
IMP_SCORE,3692,GO:0004620,1.6201e-01,1.0100e+02
IMP_SCORE,3693,GO:0048731,1.6200e-01,5.2700e+02
IMP_SCORE,3694,GO:0036336,1.6187e-01,2.0000e+00
IMP_SCORE,3695,GO:0005892,1.6187e-01,2.0000e+00
IMP_SCORE,3696,GO:0030866,1.6186e-01,5.5000e+01
IMP_SCORE,3697,GO:0030261,1.6186e-01,8.0000e+00
IMP_SCORE,3698,GO:0034061,1.6185e-01,1.2000e+01
IMP_SCORE,3699,GO:0001158,1.6184e-01,2.5000e+01
IMP_SCORE,3700,GO:0014877,1.6182e-01,7.0000e+00
IMP_SCORE,3701,GO:0000988,1.6180e-01,1.9200e+02
IMP_SCORE,3702,GO:0051957,1.6176e-01,3.0000e+00
IMP_SCORE,3703,GO:0045346,1.6174e-01,4.0000e+00
IMP_SCORE,3704,GO:0044282,1.6173e-01,1.5700e+02
IMP_SCORE,3705,GO:0048518,1.6170e-01,9.2200e+02
IMP_SCORE,3706,GO:0001764,1.6169e-01,9.8000e+01
IMP_SCORE,3707,GO:0055117,1.6169e-01,1.5000e+01
IMP_SCORE,3708,GO:0001824,1.6167e-01,2.3000e+01
IMP_SCORE,3709,GO:0042474,1.6167e-01,1.5000e+01
IMP_SCORE,3710,GO:0046033,1.6167e-01,2.0000e+00
IMP_SCORE,3711,GO:0010948,1.6164e-01,5.9000e+01
IMP_SCORE,3712,GO:0032736,1.6162e-01,1.0000e+01
IMP_SCORE,3713,GO:0007044,1.6162e-01,4.2000e+01
IMP_SCORE,3714,GO:0005123,1.6157e-01,1.6000e+01
IMP_SCORE,3715,GO:0006520,1.6156e-01,1.3100e+02
IMP_SCORE,3716,GO:0043535,1.6155e-01,1.4000e+01
IMP_SCORE,3717,GO:0048468,1.6153e-01,2.7300e+02
IMP_SCORE,3718,GO:0048010,1.6152e-01,2.2000e+01
IMP_SCORE,3719,GO:0035358,1.6147e-01,2.0000e+00
IMP_SCORE,3720,GO:0001848,1.6143e-01,2.9000e+01
IMP_SCORE,3721,GO:0001573,1.6140e-01,4.8000e+01
IMP_SCORE,3722,GO:0003723,1.6138e-01,8.5600e+02
IMP_SCORE,3723,GO:0021952,1.6134e-01,2.3000e+01
IMP_SCORE,3724,GO:0043371,1.6131e-01,6.0000e+00
IMP_SCORE,3725,GO:0030214,1.6130e-01,3.8000e+01
IMP_SCORE,3726,GO:0016010,1.6129e-01,3.8000e+01
IMP_SCORE,3727,GO:0007588,1.6128e-01,2.6000e+01
IMP_SCORE,3728,GO:0006665,1.6127e-01,1.1200e+02
IMP_SCORE,3729,GO:0099024,1.6120e-01,4.4000e+01
IMP_SCORE,3730,GO:0032693,1.6120e-01,1.5000e+01
IMP_SCORE,3731,GO:2000113,1.6117e-01,1.9400e+02
IMP_SCORE,3732,GO:0043507,1.6117e-01,2.2000e+01
IMP_SCORE,3733,GO:0007005,1.6114e-01,1.0700e+02
IMP_SCORE,3734,GO:0031090,1.6114e-01,8.5000e+02
IMP_SCORE,3735,GO:0015297,1.6105e-01,4.8000e+01
IMP_SCORE,3736,GO:0006635,1.6099e-01,4.2000e+01
IMP_SCORE,3737,GO:0045087,1.6084e-01,2.2900e+02
IMP_SCORE,3738,GO:0051452,1.6079e-01,2.1000e+01
IMP_SCORE,3739,GO:0002637,1.6077e-01,2.2000e+01
IMP_SCORE,3740,GO:0009746,1.6076e-01,5.5000e+01
IMP_SCORE,3741,GO:1901201,1.6075e-01,3.0000e+00
IMP_SCORE,3742,GO:0016829,1.6063e-01,1.9100e+02
IMP_SCORE,3743,GO:0005637,1.6059e-01,5.9000e+01
IMP_SCORE,3744,GO:0002475,1.6058e-01,1.2000e+01
IMP_SCORE,3745,GO:0032526,1.6058e-01,3.6000e+01
IMP_SCORE,3746,GO:0072488,1.6053e-01,1.3000e+01
IMP_SCORE,3747,GO:0046653,1.6052e-01,1.0000e+01
IMP_SCORE,3748,GO:0007041,1.6050e-01,5.0000e+01
IMP_SCORE,3749,GO:0010719,1.6043e-01,1.0000e+01
IMP_SCORE,3750,GO:0006417,1.6038e-01,1.0200e+02
IMP_SCORE,3751,GO:0045595,1.6037e-01,4.2300e+02
IMP_SCORE,3752,GO:0051253,1.6035e-01,1.9300e+02
IMP_SCORE,3753,GO:0006875,1.6032e-01,1.1900e+02
IMP_SCORE,3754,GO:0007399,1.6027e-01,3.6000e+02
IMP_SCORE,3755,GO:0048856,1.6026e-01,1.1410e+03
IMP_SCORE,3756,GO:0008406,1.6025e-01,4.0000e+01
IMP_SCORE,3757,GO:0042802,1.6024e-01,1.2360e+03
IMP_SCORE,3758,GO:1902745,1.6022e-01,1.2000e+01
IMP_SCORE,3759,GO:0044283,1.6020e-01,1.8900e+02
IMP_SCORE,3760,GO:0009259,1.6015e-01,7.1000e+01
IMP_SCORE,3761,GO:0030968,1.6009e-01,5.3000e+01
IMP_SCORE,3762,GO:0003071,1.6003e-01,1.0000e+01
IMP_SCORE,3763,GO:0051493,1.6002e-01,1.1200e+02
IMP_SCORE,3764,GO:0007223,1.5993e-01,1.6000e+01
IMP_SCORE,3765,GO:0006974,1.5990e-01,1.7400e+02
IMP_SCORE,3766,GO:0005102,1.5988e-01,8.6600e+02
IMP_SCORE,3767,GO:0042278,1.5985e-01,3.8000e+01
IMP_SCORE,3768,GO:0070911,1.5984e-01,6.0000e+00
IMP_SCORE,3769,GO:0072521,1.5982e-01,9.2000e+01
IMP_SCORE,3770,GO:0051252,1.5981e-01,3.4300e+02
IMP_SCORE,3771,GO:0016891,1.5973e-01,3.8000e+01
IMP_SCORE,3772,GO:0055090,1.5973e-01,5.0000e+00
IMP_SCORE,3773,GO:0036094,1.5967e-01,7.8500e+02
IMP_SCORE,3774,GO:0007173,1.5967e-01,4.1000e+01
IMP_SCORE,3775,GO:0035587,1.5967e-01,3.9000e+01
IMP_SCORE,3776,GO:0072331,1.5967e-01,4.1000e+01
IMP_SCORE,3777,GO:0046461,1.5962e-01,1.8000e+01
IMP_SCORE,3778,GO:0006468,1.5958e-01,2.3800e+02
IMP_SCORE,3779,GO:0051193,1.5958e-01,2.3000e+01
IMP_SCORE,3780,GO:0005372,1.5957e-01,4.3000e+01
IMP_SCORE,3781,GO:0007257,1.5955e-01,1.7000e+01
IMP_SCORE,3782,GO:0050829,1.5950e-01,2.4000e+01
IMP_SCORE,3783,GO:0019083,1.5949e-01,1.3000e+01
IMP_SCORE,3784,GO:0019538,1.5949e-01,8.1000e+02
IMP_SCORE,3785,GO:0046651,1.5947e-01,1.8000e+01
IMP_SCORE,3786,GO:0031399,1.5947e-01,2.8200e+02
IMP_SCORE,3787,GO:0005524,1.5947e-01,4.1400e+02
IMP_SCORE,3788,GO:0055102,1.5946e-01,6.1000e+01
IMP_SCORE,3789,GO:0099600,1.5945e-01,3.5200e+02
IMP_SCORE,3790,GO:0005537,1.5943e-01,2.2000e+01
IMP_SCORE,3791,GO:0045667,1.5941e-01,6.0000e+01
IMP_SCORE,3792,GO:0050801,1.5938e-01,1.9000e+02
IMP_SCORE,3793,GO:0031641,1.5935e-01,1.1000e+01
IMP_SCORE,3794,GO:0015248,1.5934e-01,1.5000e+01
IMP_SCORE,3795,GO:0075733,1.5933e-01,1.1000e+01
IMP_SCORE,3796,GO:0023019,1.5933e-01,2.0000e+00
IMP_SCORE,3797,GO:0019627,1.5932e-01,8.0000e+00
IMP_SCORE,3798,GO:0003713,1.5932e-01,8.9000e+01
IMP_SCORE,3799,GO:0015002,1.5930e-01,8.0000e+00
IMP_SCORE,3800,GO:0007040,1.5929e-01,4.3000e+01
IMP_SCORE,3801,GO:0007033,1.5924e-01,6.5000e+01
IMP_SCORE,3802,GO:0090181,1.5922e-01,1.1000e+01
IMP_SCORE,3803,GO:0050817,1.5921e-01,6.0000e+01
IMP_SCORE,3804,GO:0006555,1.5918e-01,2.5000e+01
IMP_SCORE,3805,GO:0050794,1.5915e-01,1.1620e+03
IMP_SCORE,3806,GO:0051436,1.5914e-01,8.0000e+00
IMP_SCORE,3807,GO:1904748,1.5913e-01,2.0000e+00
IMP_SCORE,3808,GO:0036149,1.5912e-01,2.2000e+01
IMP_SCORE,3809,GO:0006027,1.5910e-01,4.6000e+01
IMP_SCORE,3810,GO:0006600,1.5909e-01,2.1000e+01
IMP_SCORE,3811,GO:0005913,1.5900e-01,6.6000e+01
IMP_SCORE,3812,GO:0001618,1.5897e-01,4.7000e+01
IMP_SCORE,3813,GO:1902099,1.5894e-01,1.2000e+01
IMP_SCORE,3814,GO:0019370,1.5893e-01,1.3000e+01
IMP_SCORE,3815,GO:0090544,1.5891e-01,1.6000e+01
IMP_SCORE,3816,GO:0044707,1.5891e-01,9.0500e+02
IMP_SCORE,3817,GO:1902170,1.5890e-01,7.0000e+00
IMP_SCORE,3818,GO:0061024,1.5883e-01,3.5100e+02
IMP_SCORE,3819,GO:0048638,1.5882e-01,7.4000e+01
IMP_SCORE,3820,GO:0030520,1.5875e-01,9.0000e+00
IMP_SCORE,3821,GO:0007167,1.5874e-01,2.5100e+02
IMP_SCORE,3822,GO:0007585,1.5874e-01,4.1000e+01
IMP_SCORE,3823,GO:0016772,1.5868e-01,3.0000e+02
IMP_SCORE,3824,GO:0044260,1.5867e-01,7.5200e+02
IMP_SCORE,3825,GO:0032200,1.5865e-01,2.2000e+01
IMP_SCORE,3826,GO:0090023,1.5857e-01,6.0000e+00
IMP_SCORE,3827,GO:0042104,1.5852e-01,9.0000e+00
IMP_SCORE,3828,GO:0031098,1.5851e-01,2.4000e+01
IMP_SCORE,3829,GO:0032432,1.5848e-01,4.1000e+01
IMP_SCORE,3830,GO:0090174,1.5848e-01,3.1000e+01
IMP_SCORE,3831,GO:0042445,1.5844e-01,1.1700e+02
IMP_SCORE,3832,GO:0016337,1.5843e-01,2.0800e+02
IMP_SCORE,3833,GO:0005871,1.5843e-01,2.5000e+01
IMP_SCORE,3834,GO:0015399,1.5841e-01,4.0000e+01
IMP_SCORE,3835,GO:0008211,1.5838e-01,8.0000e+00
IMP_SCORE,3836,GO:0005911,1.5833e-01,3.0800e+02
IMP_SCORE,3837,GO:1902893,1.5825e-01,9.0000e+00
IMP_SCORE,3838,GO:0034248,1.5825e-01,1.0700e+02
IMP_SCORE,3839,GO:1900407,1.5821e-01,1.3000e+01
IMP_SCORE,3840,GO:0046474,1.5820e-01,8.0000e+01
IMP_SCORE,3841,GO:0032846,1.5820e-01,5.8000e+01
IMP_SCORE,3842,GO:0006793,1.5819e-01,4.8800e+02
IMP_SCORE,3843,GO:0099643,1.5819e-01,5.2000e+01
IMP_SCORE,3844,GO:0031468,1.5819e-01,6.0000e+00
IMP_SCORE,3845,GO:0010466,1.5815e-01,8.5000e+01
IMP_SCORE,3846,GO:0019433,1.5815e-01,1.3000e+01
IMP_SCORE,3847,GO:0098552,1.5814e-01,2.1600e+02
IMP_SCORE,3848,GO:0099503,1.5813e-01,2.1400e+02
IMP_SCORE,3849,GO:0042133,1.5807e-01,5.0000e+01
IMP_SCORE,3850,GO:0044712,1.5807e-01,3.4200e+02
IMP_SCORE,3851,GO:0043121,1.5805e-01,7.0000e+00
IMP_SCORE,3852,GO:0031060,1.5804e-01,1.5000e+01
IMP_SCORE,3853,GO:0002260,1.5802e-01,1.7000e+01
IMP_SCORE,3854,GO:0031324,1.5798e-01,3.6800e+02
IMP_SCORE,3855,GO:0044449,1.5796e-01,1.4700e+02
IMP_SCORE,3856,GO:0019430,1.5796e-01,3.0000e+00
IMP_SCORE,3857,GO:0045111,1.5794e-01,4.9000e+01
IMP_SCORE,3858,GO:0045540,1.5793e-01,1.0000e+01
IMP_SCORE,3859,GO:0002335,1.5790e-01,1.5000e+01
IMP_SCORE,3860,GO:0071277,1.5786e-01,3.5000e+01
IMP_SCORE,3861,GO:0046700,1.5786e-01,1.1900e+02
IMP_SCORE,3862,GO:1990837,1.5784e-01,1.3700e+02
IMP_SCORE,3863,GO:0035308,1.5783e-01,9.0000e+00
IMP_SCORE,3864,GO:0000717,1.5775e-01,2.0000e+00
IMP_SCORE,3865,GO:0035150,1.5774e-01,3.3000e+01
IMP_SCORE,3866,GO:0031640,1.5773e-01,1.2000e+01
IMP_SCORE,3867,GO:0006577,1.5771e-01,2.5000e+01
IMP_SCORE,3868,GO:1902275,1.5770e-01,5.2000e+01
IMP_SCORE,3869,GO:0030072,1.5767e-01,1.5000e+01
IMP_SCORE,3870,GO:0007610,1.5767e-01,2.3600e+02
IMP_SCORE,3871,GO:0071203,1.5766e-01,7.0000e+00
IMP_SCORE,3872,GO:0005924,1.5765e-01,2.7500e+02
IMP_SCORE,3873,GO:0000785,1.5763e-01,1.2700e+02
IMP_SCORE,3874,GO:0012501,1.5763e-01,4.3900e+02
IMP_SCORE,3875,GO:0051262,1.5762e-01,3.3000e+01
IMP_SCORE,3876,GO:0065007,1.5761e-01,1.1360e+03
IMP_SCORE,3877,GO:0009056,1.5760e-01,5.8100e+02
IMP_SCORE,3878,GO:0072595,1.5760e-01,2.4000e+01
IMP_SCORE,3879,GO:1903510,1.5753e-01,8.2000e+01
IMP_SCORE,3880,GO:0036064,1.5750e-01,3.6000e+01
IMP_SCORE,3881,GO:0016878,1.5749e-01,2.8000e+01
IMP_SCORE,3882,GO:0017111,1.5741e-01,2.6900e+02
IMP_SCORE,3883,GO:1902582,1.5732e-01,1.5700e+02
IMP_SCORE,3884,GO:0006633,1.5732e-01,7.4000e+01
IMP_SCORE,3885,GO:0051766,1.5730e-01,3.8000e+01
IMP_SCORE,3886,GO:0007031,1.5730e-01,1.6000e+01
IMP_SCORE,3887,GO:1901616,1.5727e-01,4.8000e+01
IMP_SCORE,3888,GO:0090303,1.5726e-01,2.4000e+01
IMP_SCORE,3889,GO:0042558,1.5724e-01,2.1000e+01
IMP_SCORE,3890,GO:0005685,1.5720e-01,7.0000e+00
IMP_SCORE,3891,GO:0097190,1.5719e-01,1.1700e+02
IMP_SCORE,3892,GO:0005516,1.5713e-01,4.4900e+02
IMP_SCORE,3893,GO:0009116,1.5708e-01,6.6000e+01
IMP_SCORE,3894,GO:1990542,1.5704e-01,1.5000e+01
IMP_SCORE,3895,GO:0046496,1.5703e-01,4.7000e+01
IMP_SCORE,3896,GO:0002694,1.5700e-01,1.2500e+02
IMP_SCORE,3897,GO:0098636,1.5699e-01,3.2000e+01
IMP_SCORE,3898,GO:0009986,1.5694e-01,3.8400e+02
IMP_SCORE,3899,GO:0010604,1.5692e-01,4.2700e+02
IMP_SCORE,3900,GO:0007049,1.5683e-01,2.4800e+02
IMP_SCORE,3901,GO:1902237,1.5672e-01,2.0000e+00
IMP_SCORE,3902,GO:1903507,1.5670e-01,1.7400e+02
IMP_SCORE,3903,GO:0061718,1.5665e-01,1.2000e+01
IMP_SCORE,3904,GO:0048565,1.5662e-01,2.1000e+01
IMP_SCORE,3905,GO:0006469,1.5657e-01,8.6000e+01
IMP_SCORE,3906,GO:0072686,1.5656e-01,2.6000e+01
IMP_SCORE,3907,GO:0000784,1.5656e-01,2.8000e+01
IMP_SCORE,3908,GO:0097159,1.5655e-01,1.2470e+03
IMP_SCORE,3909,GO:0006295,1.5654e-01,1.0000e+01
IMP_SCORE,3910,GO:0045428,1.5653e-01,8.0000e+00
IMP_SCORE,3911,GO:0030001,1.5652e-01,1.9100e+02
IMP_SCORE,3912,GO:0008083,1.5652e-01,1.4200e+02
IMP_SCORE,3913,GO:0031974,1.5650e-01,4.3600e+02
IMP_SCORE,3914,GO:0008645,1.5646e-01,5.1000e+01
IMP_SCORE,3915,GO:0030119,1.5642e-01,1.9000e+01
IMP_SCORE,3916,GO:0005925,1.5641e-01,2.9300e+02
IMP_SCORE,3917,GO:0045892,1.5640e-01,1.6700e+02
IMP_SCORE,3918,GO:0035264,1.5631e-01,2.4000e+01
IMP_SCORE,3919,GO:0043252,1.5630e-01,4.9000e+01
IMP_SCORE,3920,GO:0002757,1.5625e-01,1.2100e+02
IMP_SCORE,3921,GO:2000353,1.5625e-01,1.6000e+01
IMP_SCORE,3922,GO:0032155,1.5624e-01,6.5000e+01
IMP_SCORE,3923,GO:0044249,1.5613e-01,5.2900e+02
IMP_SCORE,3924,GO:0042573,1.5609e-01,1.4000e+01
IMP_SCORE,3925,GO:0001191,1.5607e-01,4.1000e+01
IMP_SCORE,3926,GO:0044425,1.5606e-01,1.4710e+03
IMP_SCORE,3927,GO:0035091,1.5603e-01,1.9800e+02
IMP_SCORE,3928,GO:0005251,1.5601e-01,3.1000e+01
IMP_SCORE,3929,GO:0070838,1.5598e-01,1.1800e+02
IMP_SCORE,3930,GO:0016601,1.5594e-01,2.3000e+01
IMP_SCORE,3931,GO:0015833,1.5592e-01,3.7300e+02
IMP_SCORE,3932,GO:0005839,1.5592e-01,1.3000e+01
IMP_SCORE,3933,GO:0034249,1.5590e-01,4.4000e+01
IMP_SCORE,3934,GO:0030054,1.5586e-01,7.1500e+02
IMP_SCORE,3935,GO:0050766,1.5585e-01,2.8000e+01
IMP_SCORE,3936,GO:0033391,1.5583e-01,2.0000e+00
IMP_SCORE,3937,GO:1905819,1.5582e-01,2.0000e+00
IMP_SCORE,3938,GO:0031201,1.5579e-01,2.1000e+01
IMP_SCORE,3939,GO:0007292,1.5575e-01,1.6000e+01
IMP_SCORE,3940,GO:1901566,1.5573e-01,2.7000e+02
IMP_SCORE,3941,GO:0005507,1.5572e-01,4.2000e+01
IMP_SCORE,3942,GO:0044708,1.5567e-01,1.9000e+02
IMP_SCORE,3943,GO:0097367,1.5566e-01,7.3300e+02
IMP_SCORE,3944,GO:0005614,1.5560e-01,2.0000e+01
IMP_SCORE,3945,GO:0051184,1.5552e-01,1.0000e+01
IMP_SCORE,3946,GO:0043278,1.5550e-01,9.0000e+00
IMP_SCORE,3947,GO:0006378,1.5549e-01,8.0000e+00
IMP_SCORE,3948,GO:0016053,1.5548e-01,1.4200e+02
IMP_SCORE,3949,GO:0016641,1.5548e-01,2.0000e+01
IMP_SCORE,3950,GO:0043457,1.5548e-01,2.4000e+01
IMP_SCORE,3951,GO:0051197,1.5544e-01,2.0000e+00
IMP_SCORE,3952,GO:0009894,1.5544e-01,2.3200e+02
IMP_SCORE,3953,GO:1904355,1.5543e-01,2.4000e+01
IMP_SCORE,3954,GO:0051972,1.5532e-01,2.5000e+01
IMP_SCORE,3955,GO:0070727,1.5529e-01,2.6000e+02
IMP_SCORE,3956,GO:0032434,1.5524e-01,2.7000e+01
IMP_SCORE,3957,GO:0045745,1.5519e-01,1.6000e+01
IMP_SCORE,3958,GO:0032655,1.5514e-01,1.4000e+01
IMP_SCORE,3959,GO:0060589,1.5514e-01,1.9900e+02
IMP_SCORE,3960,GO:1901135,1.5507e-01,2.8400e+02
IMP_SCORE,3961,GO:0060255,1.5504e-01,6.1100e+02
IMP_SCORE,3962,GO:0006448,1.5502e-01,1.3000e+01
IMP_SCORE,3963,GO:0019003,1.5497e-01,5.4000e+01
IMP_SCORE,3964,GO:0099081,1.5494e-01,3.2200e+02
IMP_SCORE,3965,GO:0098794,1.5489e-01,9.1000e+01
IMP_SCORE,3966,GO:0043233,1.5488e-01,4.6300e+02
IMP_SCORE,3967,GO:0006631,1.5486e-01,1.3800e+02
IMP_SCORE,3968,GO:0048813,1.5482e-01,2.0000e+01
IMP_SCORE,3969,GO:0046873,1.5478e-01,1.3400e+02
IMP_SCORE,3970,GO:0060590,1.5476e-01,2.8000e+01
IMP_SCORE,3971,GO:0007052,1.5474e-01,2.8000e+01
IMP_SCORE,3972,GO:0009201,1.5464e-01,9.0000e+00
IMP_SCORE,3973,GO:0051650,1.5459e-01,4.1000e+01
IMP_SCORE,3974,GO:0048583,1.5456e-01,7.8500e+02
IMP_SCORE,3975,GO:0060562,1.5448e-01,2.3000e+01
IMP_SCORE,3976,GO:0098791,1.5444e-01,1.2100e+02
IMP_SCORE,3977,GO:0033077,1.5444e-01,2.0000e+00
IMP_SCORE,3978,GO:0036037,1.5443e-01,6.0000e+00
IMP_SCORE,3979,GO:0040020,1.5440e-01,8.0000e+00
IMP_SCORE,3980,GO:0010632,1.5428e-01,5.5000e+01
IMP_SCORE,3981,GO:0008239,1.5428e-01,2.4000e+01
IMP_SCORE,3982,GO:0061035,1.5425e-01,1.5000e+01
IMP_SCORE,3983,GO:0030324,1.5425e-01,2.4000e+01
IMP_SCORE,3984,GO:0000723,1.5424e-01,2.2000e+01
IMP_SCORE,3985,GO:1901019,1.5420e-01,2.7000e+01
IMP_SCORE,3986,GO:0043022,1.5417e-01,1.4000e+01
IMP_SCORE,3987,GO:0005938,1.5416e-01,1.5600e+02
IMP_SCORE,3988,GO:0046578,1.5416e-01,7.7000e+01
IMP_SCORE,3989,GO:0031146,1.5414e-01,1.1000e+01
IMP_SCORE,3990,GO:0002886,1.5411e-01,2.7000e+01
IMP_SCORE,3991,GO:0046718,1.5410e-01,6.6000e+01
IMP_SCORE,3992,GO:0016197,1.5407e-01,1.5100e+02
IMP_SCORE,3993,GO:0006890,1.5404e-01,3.9000e+01
IMP_SCORE,3994,GO:0050777,1.5403e-01,5.4000e+01
IMP_SCORE,3995,GO:0044463,1.5401e-01,4.7200e+02
IMP_SCORE,3996,GO:0030135,1.5398e-01,7.6000e+01
IMP_SCORE,3997,GO:0071637,1.5396e-01,2.2000e+01
IMP_SCORE,3998,GO:1902652,1.5396e-01,5.9000e+01
IMP_SCORE,3999,GO:0003014,1.5390e-01,4.2000e+01
IMP_SCORE,4000,GO:0009886,1.5387e-01,2.1000e+01
IMP_SCORE,4001,GO:0051954,1.5378e-01,8.0000e+00
IMP_SCORE,4002,GO:0030162,1.5376e-01,1.8000e+02
IMP_SCORE,4003,GO:0005901,1.5375e-01,3.8000e+01
IMP_SCORE,4004,GO:0045598,1.5375e-01,5.1000e+01
IMP_SCORE,4005,GO:0031256,1.5375e-01,5.0000e+01
IMP_SCORE,4006,GO:0000041,1.5371e-01,7.3000e+01
IMP_SCORE,4007,GO:0030032,1.5363e-01,2.0000e+01
IMP_SCORE,4008,GO:0040012,1.5361e-01,1.8700e+02
IMP_SCORE,4009,GO:0080090,1.5356e-01,6.1000e+02
IMP_SCORE,4010,GO:0009394,1.5355e-01,7.0000e+00
IMP_SCORE,4011,GO:0000153,1.5354e-01,7.0000e+00
IMP_SCORE,4012,GO:0001914,1.5354e-01,8.0000e+00
IMP_SCORE,4013,GO:0007210,1.5353e-01,6.0000e+00
IMP_SCORE,4014,GO:0005092,1.5352e-01,2.6000e+01
IMP_SCORE,4015,GO:0070167,1.5351e-01,3.9000e+01
IMP_SCORE,4016,GO:0016607,1.5349e-01,2.4300e+02
IMP_SCORE,4017,GO:0017146,1.5345e-01,1.0000e+01
IMP_SCORE,4018,GO:0023052,1.5345e-01,2.9300e+02
IMP_SCORE,4019,GO:2001028,1.5341e-01,1.0000e+01
IMP_SCORE,4020,GO:0043269,1.5337e-01,1.9700e+02
IMP_SCORE,4021,GO:0010468,1.5336e-01,4.6400e+02
IMP_SCORE,4022,GO:0008656,1.5334e-01,7.0000e+00
IMP_SCORE,4023,GO:0016491,1.5333e-01,4.8000e+02
IMP_SCORE,4024,GO:0060333,1.5332e-01,9.0000e+01
IMP_SCORE,4025,GO:0031904,1.5330e-01,2.0000e+01
IMP_SCORE,4026,GO:0007613,1.5327e-01,6.9000e+01
IMP_SCORE,4027,GO:0046983,1.5326e-01,6.3400e+02
IMP_SCORE,4028,GO:0006732,1.5326e-01,1.3000e+02
IMP_SCORE,4029,GO:0070013,1.5325e-01,4.8500e+02
IMP_SCORE,4030,GO:0090003,1.5325e-01,2.4000e+01
IMP_SCORE,4031,GO:0031225,1.5324e-01,1.3700e+02
IMP_SCORE,4032,GO:0019438,1.5321e-01,2.6600e+02
IMP_SCORE,4033,GO:0030016,1.5321e-01,3.4000e+01
IMP_SCORE,4034,GO:0035257,1.5320e-01,5.2000e+01
IMP_SCORE,4035,GO:0002664,1.5319e-01,2.3000e+01
IMP_SCORE,4036,GO:1902400,1.5318e-01,1.1000e+01
IMP_SCORE,4037,GO:0045620,1.5317e-01,1.7000e+01
IMP_SCORE,4038,GO:0030148,1.5316e-01,5.5000e+01
IMP_SCORE,4039,GO:0048875,1.5312e-01,1.8000e+01
IMP_SCORE,4040,GO:0000307,1.5309e-01,9.0000e+00
IMP_SCORE,4041,GO:0033033,1.5309e-01,1.3000e+01
IMP_SCORE,4042,GO:0030099,1.5308e-01,6.8000e+01
IMP_SCORE,4043,GO:0030030,1.5308e-01,3.2800e+02
IMP_SCORE,4044,GO:0031346,1.5306e-01,9.0000e+01
IMP_SCORE,4045,GO:0022402,1.5303e-01,3.6400e+02
IMP_SCORE,4046,GO:0071384,1.5296e-01,1.7000e+01
IMP_SCORE,4047,GO:0002376,1.5296e-01,7.0200e+02
IMP_SCORE,4048,GO:0044452,1.5291e-01,1.4100e+02
IMP_SCORE,4049,GO:0006972,1.5290e-01,6.0000e+00
IMP_SCORE,4050,GO:0016125,1.5288e-01,7.0000e+01
IMP_SCORE,4051,GO:0045930,1.5286e-01,7.1000e+01
IMP_SCORE,4052,GO:0030425,1.5283e-01,2.0000e+02
IMP_SCORE,4053,GO:0036342,1.5282e-01,7.0000e+00
IMP_SCORE,4054,GO:0010811,1.5280e-01,6.7000e+01
IMP_SCORE,4055,GO:0046006,1.5279e-01,1.1000e+01
IMP_SCORE,4056,GO:0006901,1.5278e-01,3.5000e+01
IMP_SCORE,4057,GO:0035815,1.5277e-01,2.0000e+00
IMP_SCORE,4058,GO:1902358,1.5268e-01,6.0000e+00
IMP_SCORE,4059,GO:0030863,1.5267e-01,3.1000e+01
IMP_SCORE,4060,GO:0032509,1.5266e-01,6.0000e+00
IMP_SCORE,4061,GO:0051017,1.5264e-01,4.1000e+01
IMP_SCORE,4062,GO:0006810,1.5261e-01,8.7100e+02
IMP_SCORE,4063,GO:0045747,1.5257e-01,1.6000e+01
IMP_SCORE,4064,GO:0032735,1.5257e-01,1.4000e+01
IMP_SCORE,4065,GO:0032692,1.5252e-01,4.0000e+00
IMP_SCORE,4066,GO:0031110,1.5251e-01,3.3000e+01
IMP_SCORE,4067,GO:0060993,1.5250e-01,1.6000e+01
IMP_SCORE,4068,GO:0005759,1.5248e-01,2.2100e+02
IMP_SCORE,4069,GO:0021602,1.5247e-01,9.0000e+00
IMP_SCORE,4070,GO:0015631,1.5245e-01,1.8000e+02
IMP_SCORE,4071,GO:2001141,1.5244e-01,3.5100e+02
IMP_SCORE,4072,GO:0044764,1.5243e-01,2.8700e+02
IMP_SCORE,4073,GO:0000287,1.5242e-01,2.1200e+02
IMP_SCORE,4074,GO:0006928,1.5241e-01,5.0600e+02
IMP_SCORE,4075,GO:0017076,1.5238e-01,4.4000e+02
IMP_SCORE,4076,GO:0070161,1.5235e-01,3.7900e+02
IMP_SCORE,4077,GO:2001236,1.5233e-01,4.8000e+01
IMP_SCORE,4078,GO:0031440,1.5227e-01,7.0000e+00
IMP_SCORE,4079,GO:0001525,1.5224e-01,1.1500e+02
IMP_SCORE,4080,GO:0005996,1.5222e-01,1.0600e+02
IMP_SCORE,4081,GO:0004872,1.5222e-01,6.5200e+02
IMP_SCORE,4082,GO:0005540,1.5216e-01,8.4000e+01
IMP_SCORE,4083,GO:0051604,1.5213e-01,1.3200e+02
IMP_SCORE,4084,GO:0071901,1.5213e-01,6.6000e+01
IMP_SCORE,4085,GO:0006807,1.5212e-01,6.0200e+02
IMP_SCORE,4086,GO:0015682,1.5212e-01,1.3000e+01
IMP_SCORE,4087,GO:0007179,1.5210e-01,2.5000e+01
IMP_SCORE,4088,GO:0030662,1.5210e-01,6.0000e+01
IMP_SCORE,4089,GO:0033209,1.5209e-01,4.7000e+01
IMP_SCORE,4090,GO:1901564,1.5207e-01,4.3700e+02
IMP_SCORE,4091,GO:0030897,1.5201e-01,1.0000e+00
IMP_SCORE,4092,GO:0044456,1.5192e-01,3.4900e+02
IMP_SCORE,4093,GO:0019752,1.5190e-01,2.8200e+02
IMP_SCORE,4094,GO:0043094,1.5189e-01,2.1000e+01
IMP_SCORE,4095,GO:0006063,1.5188e-01,2.3000e+01
IMP_SCORE,4096,GO:0002548,1.5184e-01,2.3000e+01
IMP_SCORE,4097,GO:0051173,1.5179e-01,2.6900e+02
IMP_SCORE,4098,GO:0015301,1.5178e-01,3.7000e+01
IMP_SCORE,4099,GO:0030049,1.5177e-01,2.9000e+01
IMP_SCORE,4100,GO:0051960,1.5175e-01,2.0200e+02
IMP_SCORE,4101,GO:0005769,1.5174e-01,1.9300e+02
IMP_SCORE,4102,GO:0090407,1.5174e-01,1.3900e+02
IMP_SCORE,4103,GO:0044092,1.5173e-01,3.1300e+02
IMP_SCORE,4104,GO:0051930,1.5172e-01,2.3000e+01
IMP_SCORE,4105,GO:0070925,1.5162e-01,1.7800e+02
IMP_SCORE,4106,GO:0001786,1.5159e-01,7.2000e+01
IMP_SCORE,4107,GO:0000062,1.5158e-01,4.3000e+01
IMP_SCORE,4108,GO:0098542,1.5157e-01,1.4000e+02
IMP_SCORE,4109,GO:0044430,1.5155e-01,6.3600e+02
IMP_SCORE,4110,GO:0072524,1.5151e-01,6.5000e+01
IMP_SCORE,4111,GO:0055008,1.5150e-01,1.2000e+01
IMP_SCORE,4112,GO:1903321,1.5148e-01,3.8000e+01
IMP_SCORE,4113,GO:1900034,1.5146e-01,4.8000e+01
IMP_SCORE,4114,GO:0032787,1.5146e-01,2.1100e+02
IMP_SCORE,4115,GO:0032774,1.5138e-01,1.9400e+02
IMP_SCORE,4116,GO:0051965,1.5132e-01,6.0000e+01
IMP_SCORE,4117,GO:0051647,1.5131e-01,1.0000e+01
IMP_SCORE,4118,GO:0051492,1.5130e-01,3.3000e+01
IMP_SCORE,4119,GO:0044183,1.5128e-01,2.0000e+01
IMP_SCORE,4120,GO:0048878,1.5127e-01,2.7400e+02
IMP_SCORE,4121,GO:0048522,1.5122e-01,8.7500e+02
IMP_SCORE,4122,GO:0006885,1.5120e-01,3.9000e+01
IMP_SCORE,4123,GO:0032835,1.5119e-01,9.0000e+00
IMP_SCORE,4124,GO:0030500,1.5115e-01,3.2000e+01
IMP_SCORE,4125,GO:0006351,1.5114e-01,1.7500e+02
IMP_SCORE,4126,GO:0007605,1.5113e-01,1.3500e+02
IMP_SCORE,4127,GO:0002009,1.5104e-01,1.0000e+02
IMP_SCORE,4128,GO:0018130,1.5102e-01,2.5600e+02
IMP_SCORE,4129,GO:0018208,1.5095e-01,3.3000e+01
IMP_SCORE,4130,GO:0005844,1.5093e-01,1.5000e+01
IMP_SCORE,4131,GO:0070938,1.5093e-01,1.5000e+01
IMP_SCORE,4132,GO:0006470,1.5091e-01,9.0000e+01
IMP_SCORE,4133,GO:0031023,1.5091e-01,3.0000e+01
IMP_SCORE,4134,GO:0040011,1.5087e-01,3.7500e+02
IMP_SCORE,4135,GO:0046851,1.5084e-01,8.0000e+00
IMP_SCORE,4136,GO:0050789,1.5084e-01,1.1400e+03
IMP_SCORE,4137,GO:0043234,1.5083e-01,1.1110e+03
IMP_SCORE,4138,GO:0048306,1.5080e-01,9.5000e+01
IMP_SCORE,4139,GO:1901338,1.5072e-01,3.0000e+00
IMP_SCORE,4140,GO:0036498,1.5070e-01,4.9000e+01
IMP_SCORE,4141,GO:0045859,1.5068e-01,1.3800e+02
IMP_SCORE,4142,GO:0043492,1.5064e-01,4.2000e+01
IMP_SCORE,4143,GO:0035115,1.5063e-01,9.0000e+00
IMP_SCORE,4144,GO:0015245,1.5062e-01,9.0000e+00
IMP_SCORE,4145,GO:0006355,1.5057e-01,2.9700e+02
IMP_SCORE,4146,GO:0002831,1.5055e-01,6.8000e+01
IMP_SCORE,4147,GO:0022892,1.5048e-01,3.4400e+02
IMP_SCORE,4148,GO:0050662,1.5044e-01,1.1900e+02
IMP_SCORE,4149,GO:0017110,1.5041e-01,7.0000e+00
IMP_SCORE,4150,GO:0035019,1.5038e-01,2.8000e+01
IMP_SCORE,4151,GO:0022835,1.5035e-01,2.2000e+01
IMP_SCORE,4152,GO:0048589,1.5032e-01,1.1000e+02
IMP_SCORE,4153,GO:0055085,1.5032e-01,3.9100e+02
IMP_SCORE,4154,GO:1901265,1.5030e-01,6.2900e+02
IMP_SCORE,4155,GO:0008361,1.5029e-01,4.9000e+01
IMP_SCORE,4156,GO:0031301,1.5027e-01,1.1000e+02
IMP_SCORE,4157,GO:0030574,1.5023e-01,4.8000e+01
IMP_SCORE,4158,GO:0044421,1.5020e-01,1.4430e+03
IMP_SCORE,4159,GO:0051453,1.5017e-01,3.9000e+01
IMP_SCORE,4160,GO:0098930,1.5012e-01,1.3000e+01
IMP_SCORE,4161,GO:0008152,1.5008e-01,1.0780e+03
IMP_SCORE,4162,GO:0006638,1.5005e-01,7.1000e+01
IMP_SCORE,4163,GO:0001883,1.4998e-01,1.6700e+02
IMP_SCORE,4164,GO:0097094,1.4988e-01,7.0000e+00
IMP_SCORE,4165,GO:0008017,1.4986e-01,1.6400e+02
IMP_SCORE,4166,GO:0006796,1.4984e-01,5.4400e+02
IMP_SCORE,4167,GO:0010646,1.4982e-01,6.7500e+02
IMP_SCORE,4168,GO:0072507,1.4977e-01,9.3000e+01
IMP_SCORE,4169,GO:0006825,1.4975e-01,3.0000e+01
IMP_SCORE,4170,GO:0019637,1.4974e-01,2.5000e+02
IMP_SCORE,4171,GO:0032588,1.4973e-01,6.1000e+01
IMP_SCORE,4172,GO:0045861,1.4969e-01,1.2000e+02
IMP_SCORE,4173,GO:0046112,1.4966e-01,9.0000e+00
IMP_SCORE,4174,GO:0051923,1.4965e-01,6.0000e+00
IMP_SCORE,4175,GO:0010605,1.4964e-01,3.5900e+02
IMP_SCORE,4176,GO:0015464,1.4958e-01,2.0000e+01
IMP_SCORE,4177,GO:0035023,1.4955e-01,5.8000e+01
IMP_SCORE,4178,GO:0016638,1.4952e-01,2.5000e+01
IMP_SCORE,4179,GO:0060632,1.4948e-01,1.1000e+01
IMP_SCORE,4180,GO:0006688,1.4945e-01,3.7000e+01
IMP_SCORE,4181,GO:0031279,1.4941e-01,1.6000e+01
IMP_SCORE,4182,GO:0034367,1.4940e-01,1.0000e+01
IMP_SCORE,4183,GO:0042113,1.4938e-01,5.9000e+01
IMP_SCORE,4184,GO:0042596,1.4938e-01,1.3000e+01
IMP_SCORE,4185,GO:0045913,1.4936e-01,1.9000e+01
IMP_SCORE,4186,GO:0098660,1.4935e-01,1.6100e+02
IMP_SCORE,4187,GO:0042886,1.4935e-01,3.8700e+02
IMP_SCORE,4188,GO:0001750,1.4931e-01,3.7000e+01
IMP_SCORE,4189,GO:0044798,1.4926e-01,2.7000e+01
IMP_SCORE,4190,GO:0071013,1.4923e-01,2.3000e+01
IMP_SCORE,4191,GO:0035035,1.4923e-01,1.6000e+01
IMP_SCORE,4192,GO:0009889,1.4920e-01,4.5100e+02
IMP_SCORE,4193,GO:0048268,1.4920e-01,2.4000e+01
IMP_SCORE,4194,GO:0007140,1.4912e-01,1.2000e+01
IMP_SCORE,4195,GO:0019902,1.4911e-01,1.6200e+02
IMP_SCORE,4196,GO:0019730,1.4909e-01,3.4000e+01
IMP_SCORE,4197,GO:0016032,1.4901e-01,3.0000e+02
IMP_SCORE,4198,GO:0090288,1.4898e-01,3.1000e+01
IMP_SCORE,4199,GO:0070304,1.4893e-01,3.2000e+01
IMP_SCORE,4200,GO:0086001,1.4893e-01,1.1000e+01
IMP_SCORE,4201,GO:0003143,1.4889e-01,1.8000e+01
IMP_SCORE,4202,GO:0051603,1.4886e-01,1.6400e+02
IMP_SCORE,4203,GO:0051428,1.4885e-01,8.0000e+00
IMP_SCORE,4204,GO:0030546,1.4884e-01,9.0000e+00
IMP_SCORE,4205,GO:0006464,1.4879e-01,6.4500e+02
IMP_SCORE,4206,GO:0009168,1.4875e-01,2.2000e+01
IMP_SCORE,4207,GO:0044272,1.4869e-01,9.5000e+01
IMP_SCORE,4208,GO:0090575,1.4864e-01,2.5000e+01
IMP_SCORE,4209,GO:0002521,1.4863e-01,9.8000e+01
IMP_SCORE,4210,GO:0044144,1.4862e-01,1.4000e+01
IMP_SCORE,4211,GO:0030449,1.4858e-01,3.3000e+01
IMP_SCORE,4212,GO:0030097,1.4856e-01,4.7000e+01
IMP_SCORE,4213,GO:0046888,1.4855e-01,1.6000e+01
IMP_SCORE,4214,GO:0030427,1.4846e-01,9.0000e+01
IMP_SCORE,4215,GO:0060229,1.4840e-01,7.0000e+00
IMP_SCORE,4216,GO:0015605,1.4839e-01,1.3000e+01
IMP_SCORE,4217,GO:0000930,1.4838e-01,7.0000e+00
IMP_SCORE,4218,GO:0042472,1.4835e-01,4.4000e+01
IMP_SCORE,4219,GO:0050892,1.4833e-01,9.0000e+00
IMP_SCORE,4220,GO:0070542,1.4821e-01,9.0000e+00
IMP_SCORE,4221,GO:0010935,1.4818e-01,3.0000e+00
IMP_SCORE,4222,GO:0019048,1.4814e-01,1.3000e+01
IMP_SCORE,4223,GO:1903010,1.4814e-01,3.3000e+01
IMP_SCORE,4224,GO:0048854,1.4808e-01,5.0000e+00
IMP_SCORE,4225,GO:0003779,1.4803e-01,3.9000e+02
IMP_SCORE,4226,GO:0046483,1.4800e-01,4.0700e+02
IMP_SCORE,4227,GO:0016502,1.4799e-01,3.9000e+01
IMP_SCORE,4228,GO:0009167,1.4798e-01,5.1000e+01
IMP_SCORE,4229,GO:0018105,1.4796e-01,4.1000e+01
IMP_SCORE,4230,GO:0019205,1.4795e-01,2.6000e+01
IMP_SCORE,4231,GO:0030195,1.4786e-01,2.3000e+01
IMP_SCORE,4232,GO:0046519,1.4786e-01,1.5000e+01
IMP_SCORE,4233,GO:0044270,1.4783e-01,1.2100e+02
IMP_SCORE,4234,GO:0004653,1.4774e-01,3.3000e+01
IMP_SCORE,4235,GO:0007268,1.4773e-01,1.6700e+02
IMP_SCORE,4236,GO:0030182,1.4762e-01,8.6000e+01
IMP_SCORE,4237,GO:0098797,1.4761e-01,1.8800e+02
IMP_SCORE,4238,GO:0055001,1.4761e-01,5.2000e+01
IMP_SCORE,4239,GO:0030139,1.4760e-01,4.7000e+01
IMP_SCORE,4240,GO:0051128,1.4758e-01,6.1400e+02
IMP_SCORE,4241,GO:0050994,1.4756e-01,2.9000e+01
IMP_SCORE,4242,GO:0002698,1.4755e-01,3.6000e+01
IMP_SCORE,4243,GO:0008081,1.4755e-01,7.7000e+01
IMP_SCORE,4244,GO:0005536,1.4755e-01,1.9000e+01
IMP_SCORE,4245,GO:0045851,1.4749e-01,2.2000e+01
IMP_SCORE,4246,GO:0030817,1.4748e-01,1.8000e+01
IMP_SCORE,4247,GO:0055010,1.4746e-01,9.0000e+00
IMP_SCORE,4248,GO:0072337,1.4746e-01,2.6000e+01
IMP_SCORE,4249,GO:0042060,1.4743e-01,2.7000e+01
IMP_SCORE,4250,GO:1901522,1.4742e-01,5.0000e+00
IMP_SCORE,4251,GO:0010181,1.4736e-01,1.8000e+01
IMP_SCORE,4252,GO:0080171,1.4734e-01,4.7000e+01
IMP_SCORE,4253,GO:0060537,1.4733e-01,3.3000e+01
IMP_SCORE,4254,GO:0016818,1.4727e-01,2.8500e+02
IMP_SCORE,4255,GO:0070234,1.4725e-01,8.0000e+00
IMP_SCORE,4256,GO:0009966,1.4722e-01,5.8600e+02
IMP_SCORE,4257,GO:0043178,1.4720e-01,6.5000e+01
IMP_SCORE,4258,GO:0009057,1.4714e-01,2.5700e+02
IMP_SCORE,4259,GO:1902600,1.4709e-01,3.7000e+01
IMP_SCORE,4260,GO:0006996,1.4704e-01,6.8900e+02
IMP_SCORE,4261,GO:0031907,1.4700e-01,4.1000e+01
IMP_SCORE,4262,GO:0034763,1.4698e-01,1.0000e+01
IMP_SCORE,4263,GO:0010906,1.4698e-01,4.0000e+01
IMP_SCORE,4264,GO:0032501,1.4696e-01,1.1360e+03
IMP_SCORE,4265,GO:0002823,1.4695e-01,1.5000e+01
IMP_SCORE,4266,GO:0032210,1.4692e-01,2.8000e+01
IMP_SCORE,4267,GO:0019222,1.4681e-01,7.2100e+02
IMP_SCORE,4268,GO:0099512,1.4678e-01,3.0800e+02
IMP_SCORE,4269,GO:0051963,1.4676e-01,4.0000e+01
IMP_SCORE,4270,GO:0005496,1.4675e-01,8.2000e+01
IMP_SCORE,4271,GO:0008484,1.4673e-01,3.9000e+01
IMP_SCORE,4272,GO:0004197,1.4670e-01,9.1000e+01
IMP_SCORE,4273,GO:0098796,1.4668e-01,2.9700e+02
IMP_SCORE,4274,GO:0090520,1.4658e-01,8.0000e+00
IMP_SCORE,4275,GO:0031091,1.4658e-01,1.9000e+01
IMP_SCORE,4276,GO:0008608,1.4657e-01,6.0000e+00
IMP_SCORE,4277,GO:0015296,1.4654e-01,2.2000e+01
IMP_SCORE,4278,GO:0044093,1.4652e-01,4.4800e+02
IMP_SCORE,4279,GO:0043085,1.4649e-01,4.0300e+02
IMP_SCORE,4280,GO:0004364,1.4649e-01,5.0000e+01
IMP_SCORE,4281,GO:0006779,1.4648e-01,2.5000e+01
IMP_SCORE,4282,GO:0034641,1.4642e-01,5.2700e+02
IMP_SCORE,4283,GO:0008238,1.4637e-01,1.4800e+02
IMP_SCORE,4284,GO:0046341,1.4637e-01,7.0000e+00
IMP_SCORE,4285,GO:0005085,1.4637e-01,1.4300e+02
IMP_SCORE,4286,GO:0030173,1.4637e-01,7.8000e+01
IMP_SCORE,4287,GO:0051085,1.4635e-01,1.1000e+01
IMP_SCORE,4288,GO:0008203,1.4634e-01,5.3000e+01
IMP_SCORE,4289,GO:0001101,1.4631e-01,1.0100e+02
IMP_SCORE,4290,GO:0008134,1.4627e-01,1.7700e+02
IMP_SCORE,4291,GO:0000578,1.4626e-01,1.6000e+01
IMP_SCORE,4292,GO:0061726,1.4623e-01,1.2000e+01
IMP_SCORE,4293,GO:0006707,1.4623e-01,9.0000e+00
IMP_SCORE,4294,GO:0002456,1.4623e-01,1.9000e+01
IMP_SCORE,4295,GO:0034614,1.4621e-01,1.9000e+01
IMP_SCORE,4296,GO:1903541,1.4620e-01,6.0000e+00
IMP_SCORE,4297,GO:0071704,1.4616e-01,9.0700e+02
IMP_SCORE,4298,GO:0045844,1.4614e-01,7.0000e+00
IMP_SCORE,4299,GO:0072175,1.4614e-01,1.9000e+01
IMP_SCORE,4300,GO:0045073,1.4613e-01,4.0000e+00
IMP_SCORE,4301,GO:0043632,1.4612e-01,9.4000e+01
IMP_SCORE,4302,GO:0000083,1.4608e-01,7.0000e+00
IMP_SCORE,4303,GO:0030163,1.4604e-01,1.2400e+02
IMP_SCORE,4304,GO:0045730,1.4602e-01,7.0000e+00
IMP_SCORE,4305,GO:1901615,1.4599e-01,1.9700e+02
IMP_SCORE,4306,GO:0072178,1.4598e-01,7.0000e+00
IMP_SCORE,4307,GO:0014069,1.4597e-01,1.3800e+02
IMP_SCORE,4308,GO:0051049,1.4593e-01,4.6100e+02
IMP_SCORE,4309,GO:0008214,1.4585e-01,1.1000e+01
IMP_SCORE,4310,GO:0042219,1.4583e-01,1.7000e+01
IMP_SCORE,4311,GO:0032535,1.4577e-01,9.0000e+01
IMP_SCORE,4312,GO:0071702,1.4562e-01,5.5500e+02
IMP_SCORE,4313,GO:0008568,1.4561e-01,3.0000e+00
IMP_SCORE,4314,GO:0045121,1.4559e-01,1.5000e+02
IMP_SCORE,4315,GO:0048814,1.4558e-01,2.2000e+01
IMP_SCORE,4316,GO:0019842,1.4547e-01,1.3300e+02
IMP_SCORE,4317,GO:0032813,1.4536e-01,2.3000e+01
IMP_SCORE,4318,GO:0019904,1.4535e-01,4.3900e+02
IMP_SCORE,4319,GO:0032268,1.4525e-01,4.4900e+02
IMP_SCORE,4320,GO:0005044,1.4524e-01,8.0000e+01
IMP_SCORE,4321,GO:0004175,1.4519e-01,2.6300e+02
IMP_SCORE,4322,GO:0030133,1.4511e-01,1.5600e+02
IMP_SCORE,4323,GO:0044248,1.4507e-01,4.9100e+02
IMP_SCORE,4324,GO:1901363,1.4503e-01,1.1540e+03
IMP_SCORE,4325,GO:0031323,1.4500e-01,5.9600e+02
IMP_SCORE,4326,GO:0065009,1.4499e-01,7.0400e+02
IMP_SCORE,4327,GO:0070822,1.4492e-01,8.0000e+00
IMP_SCORE,4328,GO:0040033,1.4491e-01,2.0000e+01
IMP_SCORE,4329,GO:0006595,1.4490e-01,3.4000e+01
IMP_SCORE,4330,GO:0070661,1.4489e-01,1.8000e+01
IMP_SCORE,4331,GO:1903317,1.4488e-01,6.3000e+01
IMP_SCORE,4332,GO:0006906,1.4488e-01,3.6000e+01
IMP_SCORE,4333,GO:0035336,1.4483e-01,4.6000e+01
IMP_SCORE,4334,GO:0070723,1.4479e-01,2.5000e+01
IMP_SCORE,4335,GO:0042625,1.4477e-01,3.0000e+01
IMP_SCORE,4336,GO:0008593,1.4473e-01,3.2000e+01
IMP_SCORE,4337,GO:0000178,1.4472e-01,1.6000e+01
IMP_SCORE,4338,GO:0060048,1.4463e-01,1.2000e+01
IMP_SCORE,4339,GO:0045787,1.4463e-01,8.2000e+01
IMP_SCORE,4340,GO:0044281,1.4457e-01,4.5700e+02
IMP_SCORE,4341,GO:0051345,1.4456e-01,3.1700e+02
IMP_SCORE,4342,GO:0050776,1.4452e-01,3.2900e+02
IMP_SCORE,4343,GO:0051489,1.4449e-01,2.7000e+01
IMP_SCORE,4344,GO:0050821,1.4441e-01,5.3000e+01
IMP_SCORE,4345,GO:0061025,1.4435e-01,6.3000e+01
IMP_SCORE,4346,GO:0046658,1.4432e-01,4.1000e+01
IMP_SCORE,4347,GO:0048635,1.4427e-01,1.2000e+01
IMP_SCORE,4348,GO:0071556,1.4426e-01,3.5000e+01
IMP_SCORE,4349,GO:0042537,1.4424e-01,1.2000e+01
IMP_SCORE,4350,GO:0061117,1.4418e-01,7.0000e+00
IMP_SCORE,4351,GO:0071949,1.4415e-01,1.8000e+01
IMP_SCORE,4352,GO:0033013,1.4412e-01,4.6000e+01
IMP_SCORE,4353,GO:0035194,1.4408e-01,1.6000e+01
IMP_SCORE,4354,GO:0004791,1.4406e-01,7.0000e+00
IMP_SCORE,4355,GO:0030518,1.4396e-01,1.9000e+01
IMP_SCORE,4356,GO:0072527,1.4393e-01,3.3000e+01
IMP_SCORE,4357,GO:0006952,1.4390e-01,5.2300e+02
IMP_SCORE,4358,GO:0007160,1.4388e-01,7.6000e+01
IMP_SCORE,4359,GO:0008324,1.4385e-01,2.2100e+02
IMP_SCORE,4360,GO:0006534,1.4385e-01,1.7000e+01
IMP_SCORE,4361,GO:0072376,1.4382e-01,7.4000e+01
IMP_SCORE,4362,GO:0010718,1.4382e-01,1.3000e+01
IMP_SCORE,4363,GO:0034703,1.4376e-01,1.0300e+02
IMP_SCORE,4364,GO:0006661,1.4374e-01,5.5000e+01
IMP_SCORE,4365,GO:0060090,1.4373e-01,8.0000e+01
IMP_SCORE,4366,GO:0007188,1.4369e-01,6.4000e+01
IMP_SCORE,4367,GO:0008047,1.4362e-01,2.5700e+02
IMP_SCORE,4368,GO:0048255,1.4357e-01,9.0000e+00
IMP_SCORE,4369,GO:0030545,1.4355e-01,3.8000e+01
IMP_SCORE,4370,GO:0045893,1.4353e-01,2.0500e+02
IMP_SCORE,4371,GO:0045475,1.4340e-01,2.4000e+01
IMP_SCORE,4372,GO:0072529,1.4340e-01,2.6000e+01
IMP_SCORE,4373,GO:0009066,1.4339e-01,6.6000e+01
IMP_SCORE,4374,GO:0022617,1.4338e-01,8.2000e+01
IMP_SCORE,4375,GO:0033036,1.4338e-01,5.0600e+02
IMP_SCORE,4376,GO:0035924,1.4338e-01,2.5000e+01
IMP_SCORE,4377,GO:0042345,1.4335e-01,3.0000e+01
IMP_SCORE,4378,GO:0010951,1.4331e-01,8.6000e+01
IMP_SCORE,4379,GO:1905898,1.4326e-01,7.0000e+00
IMP_SCORE,4380,GO:0000079,1.4315e-01,3.6000e+01
IMP_SCORE,4381,GO:0042168,1.4314e-01,1.9000e+01
IMP_SCORE,4382,GO:0043113,1.4309e-01,2.1000e+01
IMP_SCORE,4383,GO:0019725,1.4304e-01,2.3600e+02
IMP_SCORE,4384,GO:0008519,1.4303e-01,2.4000e+01
IMP_SCORE,4385,GO:0070330,1.4301e-01,8.0000e+00
IMP_SCORE,4386,GO:0044710,1.4299e-01,7.7700e+02
IMP_SCORE,4387,GO:0043255,1.4299e-01,4.0000e+01
IMP_SCORE,4388,GO:0007200,1.4296e-01,6.3000e+01
IMP_SCORE,4389,GO:1904035,1.4296e-01,2.2000e+01
IMP_SCORE,4390,GO:0032587,1.4295e-01,2.1000e+01
IMP_SCORE,4391,GO:0043207,1.4287e-01,2.5100e+02
IMP_SCORE,4392,GO:0018193,1.4285e-01,2.5900e+02
IMP_SCORE,4393,GO:0051028,1.4279e-01,4.6000e+01
IMP_SCORE,4394,GO:0032881,1.4278e-01,1.4000e+01
IMP_SCORE,4395,GO:0043485,1.4278e-01,8.0000e+00
IMP_SCORE,4396,GO:0006085,1.4277e-01,1.0000e+01
IMP_SCORE,4397,GO:0006704,1.4273e-01,7.0000e+00
IMP_SCORE,4398,GO:0043649,1.4272e-01,3.0000e+01
IMP_SCORE,4399,GO:1905207,1.4269e-01,5.0000e+00
IMP_SCORE,4400,GO:0071822,1.4268e-01,4.8300e+02
IMP_SCORE,4401,GO:0003674,1.4266e-01,1.3630e+03
IMP_SCORE,4402,GO:0035728,1.4263e-01,3.0000e+00
IMP_SCORE,4403,GO:0032212,1.4261e-01,2.6000e+01
IMP_SCORE,4404,GO:0070830,1.4260e-01,2.8000e+01
IMP_SCORE,4405,GO:0071478,1.4258e-01,6.9000e+01
IMP_SCORE,4406,GO:0031519,1.4252e-01,3.8000e+01
IMP_SCORE,4407,GO:0017075,1.4251e-01,1.1000e+01
IMP_SCORE,4408,GO:0007599,1.4250e-01,1.0100e+02
IMP_SCORE,4409,GO:0048747,1.4250e-01,4.5000e+01
IMP_SCORE,4410,GO:0009132,1.4249e-01,3.2000e+01
IMP_SCORE,4411,GO:0001843,1.4249e-01,2.0000e+01
IMP_SCORE,4412,GO:0004859,1.4247e-01,4.5000e+01
IMP_SCORE,4413,GO:0015629,1.4244e-01,1.5400e+02
IMP_SCORE,4414,GO:0060249,1.4244e-01,1.0600e+02
IMP_SCORE,4415,GO:0044267,1.4240e-01,6.7100e+02
IMP_SCORE,4416,GO:0097480,1.4237e-01,2.2000e+01
IMP_SCORE,4417,GO:0043691,1.4234e-01,8.0000e+00
IMP_SCORE,4418,GO:1905360,1.4232e-01,6.4000e+01
IMP_SCORE,4419,GO:0019362,1.4227e-01,4.4000e+01
IMP_SCORE,4420,GO:0042288,1.4218e-01,1.8000e+01
IMP_SCORE,4421,GO:0016485,1.4217e-01,9.8000e+01
IMP_SCORE,4422,GO:0001012,1.4213e-01,1.0500e+02
IMP_SCORE,4423,GO:0045104,1.4210e-01,1.8000e+01
IMP_SCORE,4424,GO:0030672,1.4205e-01,7.1000e+01
IMP_SCORE,4425,GO:0033017,1.4201e-01,9.0000e+00
IMP_SCORE,4426,GO:0048103,1.4201e-01,8.0000e+00
IMP_SCORE,4427,GO:0005242,1.4200e-01,3.4000e+01
IMP_SCORE,4428,GO:0002701,1.4198e-01,1.2000e+01
IMP_SCORE,4429,GO:0070696,1.4191e-01,5.0000e+00
IMP_SCORE,4430,GO:0030318,1.4190e-01,1.6000e+01
IMP_SCORE,4431,GO:0014704,1.4182e-01,2.4000e+01
IMP_SCORE,4432,GO:0030246,1.4181e-01,7.7400e+02
IMP_SCORE,4433,GO:0036003,1.4179e-01,5.0000e+00
IMP_SCORE,4434,GO:1901031,1.4178e-01,1.7000e+01
IMP_SCORE,4435,GO:0000166,1.4177e-01,6.6600e+02
IMP_SCORE,4436,GO:0099513,1.4175e-01,2.8800e+02
IMP_SCORE,4437,GO:0050877,1.4170e-01,4.0000e+02
IMP_SCORE,4438,GO:0032879,1.4169e-01,6.0500e+02
IMP_SCORE,4439,GO:0030224,1.4162e-01,2.9000e+01
IMP_SCORE,4440,GO:0005525,1.4159e-01,1.6000e+02
IMP_SCORE,4441,GO:0042398,1.4156e-01,4.2000e+01
IMP_SCORE,4442,GO:0006418,1.4155e-01,2.0000e+01
IMP_SCORE,4443,GO:0048487,1.4152e-01,1.1000e+01
IMP_SCORE,4444,GO:0048857,1.4147e-01,5.4000e+01
IMP_SCORE,4445,GO:0006607,1.4144e-01,2.1000e+01
IMP_SCORE,4446,GO:0042301,1.4140e-01,1.1000e+01
IMP_SCORE,4447,GO:0032225,1.4140e-01,2.0000e+00
IMP_SCORE,4448,GO:0006508,1.4138e-01,4.1400e+02
IMP_SCORE,4449,GO:0004089,1.4137e-01,7.1000e+01
IMP_SCORE,4450,GO:0015298,1.4134e-01,3.1000e+01
IMP_SCORE,4451,GO:0070402,1.4133e-01,1.8000e+01
IMP_SCORE,4452,GO:0042116,1.4132e-01,2.3000e+01
IMP_SCORE,4453,GO:0001508,1.4130e-01,3.4000e+01
IMP_SCORE,4454,GO:0008219,1.4127e-01,4.7100e+02
IMP_SCORE,4455,GO:0006641,1.4127e-01,4.3000e+01
IMP_SCORE,4456,GO:0097530,1.4120e-01,4.2000e+01
IMP_SCORE,4457,GO:0001910,1.4118e-01,2.4000e+01
IMP_SCORE,4458,GO:0003756,1.4114e-01,1.9000e+01
IMP_SCORE,4459,GO:0007263,1.4112e-01,4.0000e+00
IMP_SCORE,4460,GO:0010972,1.4108e-01,1.4000e+01
IMP_SCORE,4461,GO:0070988,1.4102e-01,3.9000e+01
IMP_SCORE,4462,GO:0071825,1.4101e-01,1.4000e+01
IMP_SCORE,4463,GO:2000047,1.4101e-01,5.0000e+00
IMP_SCORE,4464,GO:0018107,1.4097e-01,4.1000e+01
IMP_SCORE,4465,GO:0072593,1.4095e-01,3.5000e+01
IMP_SCORE,4466,GO:0045912,1.4087e-01,3.2000e+01
IMP_SCORE,4467,GO:0045947,1.4081e-01,2.3000e+01
IMP_SCORE,4468,GO:0016482,1.4078e-01,6.7000e+01
IMP_SCORE,4469,GO:0034308,1.4077e-01,7.4000e+01
IMP_SCORE,4470,GO:0004550,1.4077e-01,5.0000e+00
IMP_SCORE,4471,GO:0034220,1.4070e-01,2.3900e+02
IMP_SCORE,4472,GO:0051640,1.4069e-01,1.2000e+02
IMP_SCORE,4473,GO:0031253,1.4065e-01,1.4400e+02
IMP_SCORE,4474,GO:0046907,1.4056e-01,3.6400e+02
IMP_SCORE,4475,GO:0007517,1.4050e-01,5.8000e+01
IMP_SCORE,4476,GO:0001654,1.4048e-01,5.5000e+01
IMP_SCORE,4477,GO:0006813,1.4047e-01,4.9000e+01
IMP_SCORE,4478,GO:0023057,1.4044e-01,3.2800e+02
IMP_SCORE,4479,GO:0090025,1.4042e-01,8.0000e+00
IMP_SCORE,4480,GO:0098801,1.4034e-01,1.1000e+01
IMP_SCORE,4481,GO:0043489,1.4032e-01,1.1000e+01
IMP_SCORE,4482,GO:2000573,1.4028e-01,1.3000e+01
IMP_SCORE,4483,GO:1903320,1.4028e-01,4.6000e+01
IMP_SCORE,4484,GO:0008483,1.4027e-01,3.0000e+01
IMP_SCORE,4485,GO:2000027,1.4026e-01,5.7000e+01
IMP_SCORE,4486,GO:0009156,1.4025e-01,2.0000e+01
IMP_SCORE,4487,GO:0000082,1.4023e-01,3.5000e+01
IMP_SCORE,4488,GO:0006450,1.4020e-01,3.4000e+01
IMP_SCORE,4489,GO:0072662,1.4020e-01,1.5000e+01
IMP_SCORE,4490,GO:0030534,1.4010e-01,8.1000e+01
IMP_SCORE,4491,GO:0006401,1.4008e-01,4.7000e+01
IMP_SCORE,4492,GO:0001105,1.4007e-01,2.5000e+01
IMP_SCORE,4493,GO:0002792,1.4007e-01,2.7000e+01
IMP_SCORE,4494,GO:0030134,1.4005e-01,1.8000e+01
IMP_SCORE,4495,GO:0005743,1.3999e-01,2.1700e+02
IMP_SCORE,4496,GO:0007507,1.3994e-01,8.1000e+01
IMP_SCORE,4497,GO:0035329,1.3988e-01,8.0000e+00
IMP_SCORE,4498,GO:0003008,1.3985e-01,5.8300e+02
IMP_SCORE,4499,GO:0061077,1.3979e-01,5.7000e+01
IMP_SCORE,4500,GO:0031326,1.3977e-01,4.4900e+02
IMP_SCORE,4501,GO:0006911,1.3974e-01,4.0000e+01
IMP_SCORE,4502,GO:0048146,1.3970e-01,1.6000e+01
IMP_SCORE,4503,GO:1901136,1.3969e-01,1.0100e+02
IMP_SCORE,4504,GO:0006071,1.3967e-01,1.0000e+01
IMP_SCORE,4505,GO:0051301,1.3962e-01,1.7600e+02
IMP_SCORE,4506,GO:0016740,1.3957e-01,9.1100e+02
IMP_SCORE,4507,GO:0042762,1.3950e-01,1.6000e+01
IMP_SCORE,4508,GO:0015116,1.3948e-01,5.0000e+00
IMP_SCORE,4509,GO:0031012,1.3947e-01,3.6700e+02
IMP_SCORE,4510,GO:0010043,1.3947e-01,7.1000e+01
IMP_SCORE,4511,GO:0043086,1.3944e-01,2.1400e+02
IMP_SCORE,4512,GO:0072163,1.3942e-01,2.0000e+01
IMP_SCORE,4513,GO:0009749,1.3942e-01,3.6000e+01
IMP_SCORE,4514,GO:0009308,1.3941e-01,5.5000e+01
IMP_SCORE,4515,GO:1903047,1.3937e-01,2.4200e+02
IMP_SCORE,4516,GO:0043177,1.3936e-01,1.2200e+02
IMP_SCORE,4517,GO:0071392,1.3934e-01,2.8000e+01
IMP_SCORE,4518,GO:0006069,1.3932e-01,4.6000e+01
IMP_SCORE,4519,GO:2000779,1.3929e-01,9.0000e+00
IMP_SCORE,4520,GO:0006895,1.3928e-01,1.4000e+01
IMP_SCORE,4521,GO:0080025,1.3928e-01,9.0000e+00
IMP_SCORE,4522,GO:1901681,1.3925e-01,1.9600e+02
IMP_SCORE,4523,GO:0015149,1.3923e-01,2.2000e+01
IMP_SCORE,4524,GO:0097223,1.3915e-01,1.0800e+02
IMP_SCORE,4525,GO:0031397,1.3914e-01,2.0000e+01
IMP_SCORE,4526,GO:0008092,1.3901e-01,5.1700e+02
IMP_SCORE,4527,GO:0003887,1.3893e-01,9.0000e+00
IMP_SCORE,4528,GO:0030286,1.3891e-01,2.6000e+01
IMP_SCORE,4529,GO:0097061,1.3888e-01,9.0000e+00
IMP_SCORE,4530,GO:0097696,1.3888e-01,2.8000e+01
IMP_SCORE,4531,GO:0043616,1.3886e-01,7.0000e+00
IMP_SCORE,4532,GO:0051606,1.3882e-01,1.4400e+02
IMP_SCORE,4533,GO:1903902,1.3880e-01,3.0000e+01
IMP_SCORE,4534,GO:2000241,1.3878e-01,3.3000e+01
IMP_SCORE,4535,GO:0072509,1.3876e-01,9.1000e+01
IMP_SCORE,4536,GO:0060134,1.3872e-01,6.0000e+00
IMP_SCORE,4537,GO:0008144,1.3871e-01,7.4000e+01
IMP_SCORE,4538,GO:0072401,1.3869e-01,1.2000e+01
IMP_SCORE,4539,GO:0031062,1.3868e-01,1.7000e+01
IMP_SCORE,4540,GO:1903959,1.3859e-01,1.7000e+01
IMP_SCORE,4541,GO:0031061,1.3857e-01,1.4000e+01
IMP_SCORE,4542,GO:0009584,1.3853e-01,1.7000e+01
IMP_SCORE,4543,GO:0043087,1.3852e-01,2.6900e+02
IMP_SCORE,4544,GO:0009313,1.3851e-01,3.1000e+01
IMP_SCORE,4545,GO:0090150,1.3849e-01,7.5000e+01
IMP_SCORE,4546,GO:0000975,1.3849e-01,1.8400e+02
IMP_SCORE,4547,GO:0010510,1.3844e-01,9.0000e+00
IMP_SCORE,4548,GO:0042605,1.3842e-01,3.6000e+01
IMP_SCORE,4549,GO:0018210,1.3838e-01,5.0000e+01
IMP_SCORE,4550,GO:0032885,1.3832e-01,1.7000e+01
IMP_SCORE,4551,GO:0047496,1.3826e-01,1.2000e+01
IMP_SCORE,4552,GO:0061458,1.3825e-01,1.5000e+01
IMP_SCORE,4553,GO:0044106,1.3823e-01,5.8000e+01
IMP_SCORE,4554,GO:0034613,1.3820e-01,2.4000e+02
IMP_SCORE,4555,GO:0097200,1.3818e-01,2.6000e+01
IMP_SCORE,4556,GO:0015294,1.3810e-01,5.7000e+01
IMP_SCORE,4557,GO:0030071,1.3809e-01,1.1000e+01
IMP_SCORE,4558,GO:0031005,1.3808e-01,2.4000e+01
IMP_SCORE,4559,GO:0030217,1.3806e-01,2.1000e+01
IMP_SCORE,4560,GO:0004930,1.3791e-01,2.0000e+02
IMP_SCORE,4561,GO:0006644,1.3782e-01,1.7900e+02
IMP_SCORE,4562,GO:0006629,1.3775e-01,4.0000e+02
IMP_SCORE,4563,GO:0003676,1.3774e-01,1.0290e+03
IMP_SCORE,4564,GO:0016324,1.3772e-01,2.0600e+02
IMP_SCORE,4565,GO:0008270,1.3771e-01,7.9700e+02
IMP_SCORE,4566,GO:0001076,1.3769e-01,7.0000e+01
IMP_SCORE,4567,GO:0005815,1.3765e-01,3.9300e+02
IMP_SCORE,4568,GO:0042578,1.3762e-01,2.3200e+02
IMP_SCORE,4569,GO:0019372,1.3753e-01,3.8000e+01
IMP_SCORE,4570,GO:0005543,1.3752e-01,2.7000e+02
IMP_SCORE,4571,GO:0005689,1.3751e-01,1.4000e+01
IMP_SCORE,4572,GO:0097610,1.3751e-01,4.4000e+01
IMP_SCORE,4573,GO:0071731,1.3746e-01,7.0000e+00
IMP_SCORE,4574,GO:0001882,1.3742e-01,1.6900e+02
IMP_SCORE,4575,GO:0070588,1.3738e-01,5.2000e+01
IMP_SCORE,4576,GO:0050858,1.3737e-01,1.3000e+01
IMP_SCORE,4577,GO:0050922,1.3731e-01,2.1000e+01
IMP_SCORE,4578,GO:0030742,1.3731e-01,9.0000e+00
IMP_SCORE,4579,GO:0060306,1.3728e-01,2.0000e+00
IMP_SCORE,4580,GO:0019882,1.3720e-01,1.1900e+02
IMP_SCORE,4581,GO:0004714,1.3716e-01,3.7000e+01
IMP_SCORE,4582,GO:0006281,1.3713e-01,1.0000e+02
IMP_SCORE,4583,GO:0060828,1.3712e-01,5.8000e+01
IMP_SCORE,4584,GO:0048285,1.3709e-01,1.2000e+02
IMP_SCORE,4585,GO:0043534,1.3709e-01,1.5000e+01
IMP_SCORE,4586,GO:0036442,1.3706e-01,9.0000e+00
IMP_SCORE,4587,GO:0016655,1.3703e-01,3.1000e+01
IMP_SCORE,4588,GO:0002279,1.3701e-01,1.3000e+01
IMP_SCORE,4589,GO:1903506,1.3700e-01,3.4200e+02
IMP_SCORE,4590,GO:0043242,1.3696e-01,3.1000e+01
IMP_SCORE,4591,GO:0030234,1.3694e-01,4.2300e+02
IMP_SCORE,4592,GO:0042476,1.3693e-01,5.3000e+01
IMP_SCORE,4593,GO:0008202,1.3684e-01,9.9000e+01
IMP_SCORE,4594,GO:0030101,1.3677e-01,2.0000e+01
IMP_SCORE,4595,GO:0055076,1.3673e-01,6.0000e+01
IMP_SCORE,4596,GO:0070006,1.3672e-01,8.0000e+00
IMP_SCORE,4597,GO:0007600,1.3667e-01,3.0700e+02
IMP_SCORE,4598,GO:0006664,1.3665e-01,9.3000e+01
IMP_SCORE,4599,GO:0071616,1.3663e-01,4.6000e+01
IMP_SCORE,4600,GO:0052803,1.3661e-01,8.0000e+00
IMP_SCORE,4601,GO:0022624,1.3654e-01,2.0000e+00
IMP_SCORE,4602,GO:0051179,1.3652e-01,1.0190e+03
IMP_SCORE,4603,GO:0005912,1.3651e-01,3.2300e+02
IMP_SCORE,4604,GO:0015081,1.3650e-01,6.2000e+01
IMP_SCORE,4605,GO:0009792,1.3649e-01,5.6000e+01
IMP_SCORE,4606,GO:0070206,1.3647e-01,4.5000e+01
IMP_SCORE,4607,GO:0051704,1.3645e-01,5.3600e+02
IMP_SCORE,4608,GO:0007631,1.3644e-01,3.4000e+01
IMP_SCORE,4609,GO:0004629,1.3631e-01,4.6000e+01
IMP_SCORE,4610,GO:0097479,1.3626e-01,1.9000e+01
IMP_SCORE,4611,GO:0060089,1.3622e-01,6.4800e+02
IMP_SCORE,4612,GO:1990778,1.3615e-01,7.9000e+01
IMP_SCORE,4613,GO:0061365,1.3610e-01,7.0000e+00
IMP_SCORE,4614,GO:0043666,1.3605e-01,6.0000e+00
IMP_SCORE,4615,GO:0035639,1.3604e-01,4.7500e+02
IMP_SCORE,4616,GO:0002102,1.3598e-01,3.4000e+01
IMP_SCORE,4617,GO:0002363,1.3596e-01,1.1000e+01
IMP_SCORE,4618,GO:0032934,1.3586e-01,3.0000e+01
IMP_SCORE,4619,GO:0045333,1.3585e-01,3.0000e+01
IMP_SCORE,4620,GO:0090051,1.3581e-01,3.0000e+00
IMP_SCORE,4621,GO:0006338,1.3579e-01,3.8000e+01
IMP_SCORE,4622,GO:0033344,1.3578e-01,1.2000e+01
IMP_SCORE,4623,GO:0046475,1.3574e-01,1.4000e+01
IMP_SCORE,4624,GO:0005874,1.3574e-01,2.1600e+02
IMP_SCORE,4625,GO:0006721,1.3572e-01,7.0000e+01
IMP_SCORE,4626,GO:0007017,1.3570e-01,2.1100e+02
IMP_SCORE,4627,GO:0010803,1.3568e-01,2.5000e+01
IMP_SCORE,4628,GO:0061564,1.3566e-01,3.3000e+01
IMP_SCORE,4629,GO:0002449,1.3564e-01,4.8000e+01
IMP_SCORE,4630,GO:0071617,1.3563e-01,9.0000e+00
IMP_SCORE,4631,GO:0098655,1.3560e-01,1.3700e+02
IMP_SCORE,4632,GO:0000186,1.3556e-01,1.8000e+01
IMP_SCORE,4633,GO:0033081,1.3554e-01,1.5000e+01
IMP_SCORE,4634,GO:0015867,1.3550e-01,1.4000e+01
IMP_SCORE,4635,GO:0001917,1.3547e-01,1.5000e+01
IMP_SCORE,4636,GO:0022411,1.3544e-01,1.3700e+02
IMP_SCORE,4637,GO:0005793,1.3543e-01,4.9000e+01
IMP_SCORE,4638,GO:0017148,1.3542e-01,3.8000e+01
IMP_SCORE,4639,GO:0044295,1.3541e-01,1.3000e+01
IMP_SCORE,4640,GO:0031490,1.3538e-01,2.9000e+01
IMP_SCORE,4641,GO:0010212,1.3529e-01,6.0000e+01
IMP_SCORE,4642,GO:0002065,1.3528e-01,8.0000e+00
IMP_SCORE,4643,GO:0032989,1.3528e-01,1.5700e+02
IMP_SCORE,4644,GO:0071364,1.3528e-01,5.0000e+00
IMP_SCORE,4645,GO:0045668,1.3523e-01,1.0000e+01
IMP_SCORE,4646,GO:0090307,1.3518e-01,2.5000e+01
IMP_SCORE,4647,GO:0009642,1.3518e-01,8.0000e+00
IMP_SCORE,4648,GO:0051532,1.3515e-01,6.0000e+00
IMP_SCORE,4649,GO:0070507,1.3513e-01,5.9000e+01
IMP_SCORE,4650,GO:0045995,1.3511e-01,2.2000e+01
IMP_SCORE,4651,GO:0071359,1.3504e-01,1.1000e+01
IMP_SCORE,4652,GO:0009914,1.3503e-01,4.0000e+01
IMP_SCORE,4653,GO:0098771,1.3498e-01,1.8000e+02
IMP_SCORE,4654,GO:0031032,1.3498e-01,4.8000e+01
IMP_SCORE,4655,GO:0003729,1.3497e-01,9.2000e+01
IMP_SCORE,4656,GO:0046914,1.3497e-01,9.8800e+02
IMP_SCORE,4657,GO:0051015,1.3495e-01,1.0400e+02
IMP_SCORE,4658,GO:0070979,1.3488e-01,1.3000e+01
IMP_SCORE,4659,GO:0030695,1.3484e-01,2.0700e+02
IMP_SCORE,4660,GO:0030669,1.3484e-01,2.9000e+01
IMP_SCORE,4661,GO:0016604,1.3483e-01,3.4900e+02
IMP_SCORE,4662,GO:0005819,1.3481e-01,1.0600e+02
IMP_SCORE,4663,GO:0090277,1.3481e-01,2.4000e+01
IMP_SCORE,4664,GO:0016817,1.3480e-01,2.8900e+02
IMP_SCORE,4665,GO:0044262,1.3478e-01,9.0000e+01
IMP_SCORE,4666,GO:0030888,1.3477e-01,1.5000e+01
IMP_SCORE,4667,GO:1905268,1.3475e-01,1.9000e+01
IMP_SCORE,4668,GO:0034113,1.3474e-01,2.4000e+01
IMP_SCORE,4669,GO:0061061,1.3473e-01,7.4000e+01
IMP_SCORE,4670,GO:0022890,1.3473e-01,1.3700e+02
IMP_SCORE,4671,GO:0044424,1.3460e-01,1.3280e+03
IMP_SCORE,4672,GO:2001235,1.3458e-01,3.8000e+01
IMP_SCORE,4673,GO:0015696,1.3455e-01,3.8000e+01
IMP_SCORE,4674,GO:0043235,1.3453e-01,2.2600e+02
IMP_SCORE,4675,GO:0016831,1.3451e-01,3.6000e+01
IMP_SCORE,4676,GO:0006811,1.3447e-01,4.3000e+02
IMP_SCORE,4677,GO:0008106,1.3446e-01,9.0000e+00
IMP_SCORE,4678,GO:0007626,1.3441e-01,1.0500e+02
IMP_SCORE,4679,GO:0048701,1.3432e-01,8.0000e+00
IMP_SCORE,4680,GO:0030529,1.3430e-01,2.6600e+02
IMP_SCORE,4681,GO:0019206,1.3430e-01,1.0000e+01
IMP_SCORE,4682,GO:0031629,1.3414e-01,1.9000e+01
IMP_SCORE,4683,GO:0070011,1.3408e-01,3.7000e+02
IMP_SCORE,4684,GO:0022625,1.3408e-01,2.4000e+01
IMP_SCORE,4685,GO:0034593,1.3406e-01,9.0000e+00
IMP_SCORE,4686,GO:0009247,1.3405e-01,3.2000e+01
IMP_SCORE,4687,GO:0060055,1.3403e-01,1.6000e+01
IMP_SCORE,4688,GO:0006296,1.3403e-01,9.0000e+00
IMP_SCORE,4689,GO:0005882,1.3399e-01,1.1700e+02
IMP_SCORE,4690,GO:0016787,1.3395e-01,1.2080e+03
IMP_SCORE,4691,GO:0032288,1.3389e-01,1.0000e+01
IMP_SCORE,4692,GO:0035666,1.3388e-01,1.2000e+01
IMP_SCORE,4693,GO:0051931,1.3387e-01,2.1000e+01
IMP_SCORE,4694,GO:0007186,1.3386e-01,3.2400e+02
IMP_SCORE,4695,GO:0043547,1.3383e-01,2.5100e+02
IMP_SCORE,4696,GO:0048681,1.3383e-01,1.2000e+01
IMP_SCORE,4697,GO:0005262,1.3382e-01,5.2000e+01
IMP_SCORE,4698,GO:0033866,1.3381e-01,9.0000e+00
IMP_SCORE,4699,GO:0009165,1.3371e-01,4.9000e+01
IMP_SCORE,4700,GO:0009892,1.3371e-01,4.1500e+02
IMP_SCORE,4701,GO:0003002,1.3371e-01,6.7000e+01
IMP_SCORE,4702,GO:0052689,1.3371e-01,1.9000e+02
IMP_SCORE,4703,GO:0031966,1.3370e-01,2.8100e+02
IMP_SCORE,4704,GO:0005782,1.3367e-01,3.5000e+01
IMP_SCORE,4705,GO:2000104,1.3359e-01,1.5000e+01
IMP_SCORE,4706,GO:0031647,1.3353e-01,7.8000e+01
IMP_SCORE,4707,GO:0014741,1.3353e-01,4.0000e+00
IMP_SCORE,4708,GO:0098772,1.3353e-01,5.3000e+02
IMP_SCORE,4709,GO:0035586,1.3348e-01,2.5000e+01
IMP_SCORE,4710,GO:0032580,1.3346e-01,6.3000e+01
IMP_SCORE,4711,GO:0045786,1.3345e-01,1.4700e+02
IMP_SCORE,4712,GO:0021799,1.3338e-01,1.7000e+01
IMP_SCORE,4713,GO:0051338,1.3336e-01,1.7300e+02
IMP_SCORE,4714,GO:0035246,1.3332e-01,1.6000e+01
IMP_SCORE,4715,GO:0003009,1.3327e-01,1.1000e+01
IMP_SCORE,4716,GO:0001953,1.3320e-01,2.6000e+01
IMP_SCORE,4717,GO:0035589,1.3318e-01,2.5000e+01
IMP_SCORE,4718,GO:0046885,1.3316e-01,4.0000e+00
IMP_SCORE,4719,GO:0060343,1.3314e-01,5.0000e+00
IMP_SCORE,4720,GO:0045240,1.3314e-01,2.5000e+01
IMP_SCORE,4721,GO:0031281,1.3311e-01,1.1000e+01
IMP_SCORE,4722,GO:0030282,1.3306e-01,2.4000e+01
IMP_SCORE,4723,GO:0044089,1.3305e-01,1.4300e+02
IMP_SCORE,4724,GO:0043618,1.3296e-01,1.8000e+01
IMP_SCORE,4725,GO:0005509,1.3296e-01,7.3500e+02
IMP_SCORE,4726,GO:0019693,1.3295e-01,8.4000e+01
IMP_SCORE,4727,GO:0004866,1.3294e-01,7.3000e+01
IMP_SCORE,4728,GO:0046471,1.3293e-01,1.9000e+01
IMP_SCORE,4729,GO:0034315,1.3291e-01,1.8000e+01
IMP_SCORE,4730,GO:0001503,1.3290e-01,5.7000e+01
IMP_SCORE,4731,GO:0010893,1.3289e-01,1.0000e+01
IMP_SCORE,4732,GO:0031683,1.3289e-01,1.5000e+01
IMP_SCORE,4733,GO:1902116,1.3288e-01,1.5000e+01
IMP_SCORE,4734,GO:0050855,1.3286e-01,2.1000e+01
IMP_SCORE,4735,GO:0043412,1.3282e-01,7.0900e+02
IMP_SCORE,4736,GO:0061134,1.3279e-01,9.8000e+01
IMP_SCORE,4737,GO:0008234,1.3275e-01,1.2400e+02
IMP_SCORE,4738,GO:0098531,1.3271e-01,1.9000e+01
IMP_SCORE,4739,GO:0005840,1.3269e-01,4.1000e+01
IMP_SCORE,4740,GO:0006835,1.3260e-01,2.9000e+01
IMP_SCORE,4741,GO:0033365,1.3254e-01,1.3700e+02
IMP_SCORE,4742,GO:0022853,1.3250e-01,4.4000e+01
IMP_SCORE,4743,GO:0033197,1.3239e-01,2.0000e+00
IMP_SCORE,4744,GO:0007267,1.3236e-01,2.4900e+02
IMP_SCORE,4745,GO:0035176,1.3236e-01,4.6000e+01
IMP_SCORE,4746,GO:0030193,1.3234e-01,4.0000e+01
IMP_SCORE,4747,GO:1901981,1.3231e-01,1.0000e+02
IMP_SCORE,4748,GO:0042599,1.3230e-01,3.6000e+01
IMP_SCORE,4749,GO:0015908,1.3229e-01,2.8000e+01
IMP_SCORE,4750,GO:0048872,1.3227e-01,4.4000e+01
IMP_SCORE,4751,GO:1902807,1.3224e-01,3.1000e+01
IMP_SCORE,4752,GO:0035278,1.3220e-01,2.4000e+01
IMP_SCORE,4753,GO:1902589,1.3218e-01,3.4800e+02
IMP_SCORE,4754,GO:0000027,1.3217e-01,4.4000e+01
IMP_SCORE,4755,GO:0048806,1.3216e-01,2.6000e+01
IMP_SCORE,4756,GO:0007602,1.3216e-01,2.6000e+01
IMP_SCORE,4757,GO:0044146,1.3215e-01,1.1000e+01
IMP_SCORE,4758,GO:0016709,1.3213e-01,4.1000e+01
IMP_SCORE,4759,GO:0009119,1.3212e-01,4.1000e+01
IMP_SCORE,4760,GO:0000790,1.3208e-01,7.0000e+01
IMP_SCORE,4761,GO:0048284,1.3207e-01,5.6000e+01
IMP_SCORE,4762,GO:0046165,1.3205e-01,3.5000e+01
IMP_SCORE,4763,GO:1903509,1.3198e-01,9.0000e+01
IMP_SCORE,4764,GO:0000987,1.3194e-01,7.6000e+01
IMP_SCORE,4765,GO:0060397,1.3189e-01,1.4000e+01
IMP_SCORE,4766,GO:0022832,1.3180e-01,7.4000e+01
IMP_SCORE,4767,GO:0007420,1.3170e-01,1.0800e+02
IMP_SCORE,4768,GO:0006140,1.3165e-01,5.1000e+01
IMP_SCORE,4769,GO:0046395,1.3161e-01,1.1700e+02
IMP_SCORE,4770,GO:1901361,1.3160e-01,1.3100e+02
IMP_SCORE,4771,GO:0030902,1.3156e-01,1.1000e+01
IMP_SCORE,4772,GO:0015215,1.3154e-01,1.0000e+01
IMP_SCORE,4773,GO:0090734,1.3154e-01,1.5000e+01
IMP_SCORE,4774,GO:0034622,1.3154e-01,2.8400e+02
IMP_SCORE,4775,GO:0032806,1.3150e-01,4.0000e+00
IMP_SCORE,4776,GO:0005545,1.3140e-01,3.6000e+01
IMP_SCORE,4777,GO:0010226,1.3129e-01,2.0000e+00
IMP_SCORE,4778,GO:0030955,1.3124e-01,1.3000e+01
IMP_SCORE,4779,GO:0008305,1.3123e-01,3.9000e+01
IMP_SCORE,4780,GO:0009059,1.3122e-01,2.8300e+02
IMP_SCORE,4781,GO:0051289,1.3121e-01,2.6000e+01
IMP_SCORE,4782,GO:0006812,1.3109e-01,2.7700e+02
IMP_SCORE,4783,GO:0002673,1.3108e-01,6.0000e+01
IMP_SCORE,4784,GO:0042149,1.3107e-01,1.9000e+01
IMP_SCORE,4785,GO:0010565,1.3105e-01,5.0000e+01
IMP_SCORE,4786,GO:0099080,1.3104e-01,3.7200e+02
IMP_SCORE,4787,GO:0005813,1.3102e-01,2.2600e+02
IMP_SCORE,4788,GO:1901362,1.3102e-01,3.0300e+02
IMP_SCORE,4789,GO:0004529,1.3098e-01,2.0000e+00
IMP_SCORE,4790,GO:0015909,1.3097e-01,2.0000e+01
IMP_SCORE,4791,GO:0000777,1.3096e-01,4.5000e+01
IMP_SCORE,4792,GO:0006405,1.3085e-01,3.0000e+01
IMP_SCORE,4793,GO:0016462,1.3084e-01,2.9300e+02
IMP_SCORE,4794,GO:0099086,1.3081e-01,8.0000e+00
IMP_SCORE,4795,GO:0006111,1.3081e-01,2.1000e+01
IMP_SCORE,4796,GO:0000159,1.3078e-01,2.8000e+01
IMP_SCORE,4797,GO:0008104,1.3075e-01,5.1200e+02
IMP_SCORE,4798,GO:0044429,1.3073e-01,4.6400e+02
IMP_SCORE,4799,GO:0016835,1.3072e-01,1.3800e+02
IMP_SCORE,4800,GO:0044700,1.3070e-01,2.7200e+02
IMP_SCORE,4801,GO:0042787,1.3070e-01,3.8000e+01
IMP_SCORE,4802,GO:0070252,1.3069e-01,3.4000e+01
IMP_SCORE,4803,GO:0005351,1.3068e-01,8.0000e+00
IMP_SCORE,4804,GO:0015807,1.3064e-01,2.1000e+01
IMP_SCORE,4805,GO:0035567,1.3063e-01,3.3000e+01
IMP_SCORE,4806,GO:0015698,1.3062e-01,8.5000e+01
IMP_SCORE,4807,GO:0002824,1.3060e-01,2.9000e+01
IMP_SCORE,4808,GO:0031295,1.3052e-01,2.6000e+01
IMP_SCORE,4809,GO:0071805,1.3049e-01,3.9000e+01
IMP_SCORE,4810,GO:0006692,1.3048e-01,2.1000e+01
IMP_SCORE,4811,GO:0021762,1.3045e-01,5.1000e+01
IMP_SCORE,4812,GO:0005921,1.3043e-01,1.2000e+01
IMP_SCORE,4813,GO:0090305,1.3038e-01,6.8000e+01
IMP_SCORE,4814,GO:0090342,1.3038e-01,8.0000e+00
IMP_SCORE,4815,GO:0050931,1.3030e-01,1.4000e+01
IMP_SCORE,4816,GO:0007586,1.3027e-01,8.7000e+01
IMP_SCORE,4817,GO:0002478,1.3026e-01,1.0100e+02
IMP_SCORE,4818,GO:0007259,1.3019e-01,2.0000e+01
IMP_SCORE,4819,GO:1902592,1.3017e-01,9.0000e+00
IMP_SCORE,4820,GO:0006511,1.3016e-01,1.0200e+02
IMP_SCORE,4821,GO:0007530,1.3013e-01,7.0000e+00
IMP_SCORE,4822,GO:1903533,1.3009e-01,9.0000e+01
IMP_SCORE,4823,GO:0000280,1.3006e-01,1.4900e+02
IMP_SCORE,4824,GO:0034599,1.3003e-01,4.3000e+01
IMP_SCORE,4825,GO:0003073,1.3002e-01,1.7000e+01
IMP_SCORE,4826,GO:0065003,1.2998e-01,5.1300e+02
IMP_SCORE,4827,GO:0035305,1.2998e-01,5.8000e+01
IMP_SCORE,4828,GO:0016892,1.2997e-01,3.2000e+01
IMP_SCORE,4829,GO:0043043,1.2996e-01,6.4000e+01
IMP_SCORE,4830,GO:1902175,1.2992e-01,1.7000e+01
IMP_SCORE,4831,GO:0042645,1.2988e-01,3.1000e+01
IMP_SCORE,4832,GO:0006487,1.2987e-01,6.2000e+01
IMP_SCORE,4833,GO:0019915,1.2987e-01,3.0000e+01
IMP_SCORE,4834,GO:0008200,1.2981e-01,3.0000e+01
IMP_SCORE,4835,GO:0050427,1.2978e-01,8.0000e+00
IMP_SCORE,4836,GO:2000615,1.2963e-01,2.0000e+00
IMP_SCORE,4837,GO:0048037,1.2957e-01,1.9500e+02
IMP_SCORE,4838,GO:0008509,1.2956e-01,1.6800e+02
IMP_SCORE,4839,GO:0032036,1.2950e-01,1.0000e+01
IMP_SCORE,4840,GO:1901739,1.2945e-01,1.5000e+01
IMP_SCORE,4841,GO:0003755,1.2942e-01,3.1000e+01
IMP_SCORE,4842,GO:0005215,1.2922e-01,4.9900e+02
IMP_SCORE,4843,GO:0060174,1.2921e-01,9.0000e+00
IMP_SCORE,4844,GO:0001961,1.2920e-01,2.1000e+01
IMP_SCORE,4845,GO:0004536,1.2918e-01,2.3000e+01
IMP_SCORE,4846,GO:0051224,1.2908e-01,5.7000e+01
IMP_SCORE,4847,GO:0006766,1.2900e-01,7.6000e+01
IMP_SCORE,4848,GO:0006259,1.2897e-01,2.1200e+02
IMP_SCORE,4849,GO:0070265,1.2895e-01,1.5000e+01
IMP_SCORE,4850,GO:0022904,1.2888e-01,2.5000e+01
IMP_SCORE,4851,GO:0050879,1.2886e-01,2.0000e+00
IMP_SCORE,4852,GO:0090128,1.2873e-01,2.0000e+00
IMP_SCORE,4853,GO:0072413,1.2870e-01,3.0000e+00
IMP_SCORE,4854,GO:0005246,1.2868e-01,2.2000e+01
IMP_SCORE,4855,GO:0046822,1.2864e-01,4.9000e+01
IMP_SCORE,4856,GO:0000086,1.2857e-01,5.6000e+01
IMP_SCORE,4857,GO:0042995,1.2856e-01,8.8100e+02
IMP_SCORE,4858,GO:0061053,1.2855e-01,3.6000e+01
IMP_SCORE,4859,GO:0051482,1.2853e-01,2.1000e+01
IMP_SCORE,4860,GO:0042346,1.2852e-01,1.0000e+01
IMP_SCORE,4861,GO:0035966,1.2845e-01,5.2000e+01
IMP_SCORE,4862,GO:0030878,1.2841e-01,4.0000e+00
IMP_SCORE,4863,GO:0051234,1.2836e-01,9.1400e+02
IMP_SCORE,4864,GO:0015491,1.2836e-01,1.9000e+01
IMP_SCORE,4865,GO:0070371,1.2825e-01,1.5000e+01
IMP_SCORE,4866,GO:0007062,1.2823e-01,4.3000e+01
IMP_SCORE,4867,GO:0036315,1.2821e-01,1.6000e+01
IMP_SCORE,4868,GO:0032873,1.2819e-01,8.0000e+00
IMP_SCORE,4869,GO:0051260,1.2811e-01,1.4900e+02
IMP_SCORE,4870,GO:0070279,1.2811e-01,6.6000e+01
IMP_SCORE,4871,GO:0032303,1.2809e-01,1.0000e+00
IMP_SCORE,4872,GO:0071577,1.2805e-01,2.1000e+01
IMP_SCORE,4873,GO:0097472,1.2803e-01,1.1000e+01
IMP_SCORE,4874,GO:0097120,1.2803e-01,1.1000e+01
IMP_SCORE,4875,GO:0005639,1.2801e-01,1.8000e+01
IMP_SCORE,4876,GO:0035914,1.2798e-01,3.2000e+01
IMP_SCORE,4877,GO:0031463,1.2790e-01,1.9000e+01
IMP_SCORE,4878,GO:0035326,1.2789e-01,2.0000e+01
IMP_SCORE,4879,GO:0042592,1.2789e-01,4.7800e+02
IMP_SCORE,4880,GO:0001637,1.2786e-01,1.7000e+01
IMP_SCORE,4881,GO:0043039,1.2783e-01,1.9000e+01
IMP_SCORE,4882,GO:0034250,1.2782e-01,2.0000e+01
IMP_SCORE,4883,GO:0043331,1.2779e-01,1.7000e+01
IMP_SCORE,4884,GO:0010921,1.2778e-01,7.0000e+01
IMP_SCORE,4885,GO:0006937,1.2777e-01,5.0000e+01
IMP_SCORE,4886,GO:0044455,1.2776e-01,7.9000e+01
IMP_SCORE,4887,GO:0015485,1.2769e-01,3.2000e+01
IMP_SCORE,4888,GO:0006461,1.2767e-01,4.0500e+02
IMP_SCORE,4889,GO:0001516,1.2764e-01,1.4000e+01
IMP_SCORE,4890,GO:0051536,1.2763e-01,4.5000e+01
IMP_SCORE,4891,GO:0005694,1.2753e-01,1.0400e+02
IMP_SCORE,4892,GO:0042277,1.2753e-01,2.3700e+02
IMP_SCORE,4893,GO:0002920,1.2738e-01,4.5000e+01
IMP_SCORE,4894,GO:0006090,1.2733e-01,3.8000e+01
IMP_SCORE,4895,GO:0044464,1.2731e-01,1.2660e+03
IMP_SCORE,4896,GO:0030802,1.2719e-01,3.1000e+01
IMP_SCORE,4897,GO:0030165,1.2718e-01,1.4100e+02
IMP_SCORE,4898,GO:0097517,1.2714e-01,3.6000e+01
IMP_SCORE,4899,GO:0030010,1.2707e-01,4.4000e+01
IMP_SCORE,4900,GO:0008585,1.2707e-01,8.0000e+00
IMP_SCORE,4901,GO:0008088,1.2704e-01,1.7000e+01
IMP_SCORE,4902,GO:0008289,1.2703e-01,6.0100e+02
IMP_SCORE,4903,GO:0043621,1.2703e-01,4.9000e+01
IMP_SCORE,4904,GO:0031954,1.2702e-01,1.6000e+01
IMP_SCORE,4905,GO:0007271,1.2700e-01,1.5000e+01
IMP_SCORE,4906,GO:0051261,1.2696e-01,2.8000e+01
IMP_SCORE,4907,GO:0000038,1.2692e-01,3.6000e+01
IMP_SCORE,4908,GO:0002709,1.2691e-01,1.0000e+01
IMP_SCORE,4909,GO:0051187,1.2689e-01,9.0000e+00
IMP_SCORE,4910,GO:0048020,1.2688e-01,1.4000e+01
IMP_SCORE,4911,GO:0032555,1.2686e-01,4.4800e+02
IMP_SCORE,4912,GO:0043325,1.2685e-01,1.2000e+01
IMP_SCORE,4913,GO:0008565,1.2682e-01,5.1000e+01
IMP_SCORE,4914,GO:0051213,1.2679e-01,7.7000e+01
IMP_SCORE,4915,GO:0015103,1.2674e-01,8.4000e+01
IMP_SCORE,4916,GO:0071826,1.2672e-01,1.0100e+02
IMP_SCORE,4917,GO:0051020,1.2669e-01,1.9800e+02
IMP_SCORE,4918,GO:0017154,1.2650e-01,7.0000e+00
IMP_SCORE,4919,GO:0006165,1.2649e-01,1.2000e+01
IMP_SCORE,4920,GO:0000976,1.2648e-01,1.2800e+02
IMP_SCORE,4921,GO:0006406,1.2643e-01,2.0000e+01
IMP_SCORE,4922,GO:0060546,1.2642e-01,2.0000e+00
IMP_SCORE,4923,GO:0044438,1.2641e-01,7.7000e+01
IMP_SCORE,4924,GO:0051953,1.2640e-01,1.1000e+01
IMP_SCORE,4925,GO:1901360,1.2637e-01,4.9100e+02
IMP_SCORE,4926,GO:0017158,1.2636e-01,4.3000e+01
IMP_SCORE,4927,GO:0065004,1.2630e-01,4.8000e+01
IMP_SCORE,4928,GO:0032305,1.2626e-01,3.0000e+00
IMP_SCORE,4929,GO:0005160,1.2623e-01,1.8000e+01
IMP_SCORE,4930,GO:0050795,1.2613e-01,3.5000e+01
IMP_SCORE,4931,GO:0043548,1.2607e-01,1.0000e+01
IMP_SCORE,4932,GO:0031589,1.2603e-01,1.1200e+02
IMP_SCORE,4933,GO:0019941,1.2599e-01,1.0000e+02
IMP_SCORE,4934,GO:0006865,1.2599e-01,4.8000e+01
IMP_SCORE,4935,GO:1904358,1.2595e-01,2.0000e+01
IMP_SCORE,4936,GO:0033762,1.2594e-01,3.5000e+01
IMP_SCORE,4937,GO:0031231,1.2591e-01,2.1000e+01
IMP_SCORE,4938,GO:0070997,1.2585e-01,2.6000e+01
IMP_SCORE,4939,GO:0070300,1.2583e-01,3.2000e+01
IMP_SCORE,4940,GO:0004497,1.2582e-01,5.6000e+01
IMP_SCORE,4941,GO:0007416,1.2579e-01,6.8000e+01
IMP_SCORE,4942,GO:0051010,1.2569e-01,1.2000e+01
IMP_SCORE,4943,GO:0032549,1.2567e-01,1.7200e+02
IMP_SCORE,4944,GO:0005604,1.2564e-01,1.2600e+02
IMP_SCORE,4945,GO:0046164,1.2562e-01,4.2000e+01
IMP_SCORE,4946,GO:0046961,1.2561e-01,4.0000e+00
IMP_SCORE,4947,GO:0098798,1.2561e-01,3.7000e+01
IMP_SCORE,4948,GO:0034645,1.2561e-01,2.8400e+02
IMP_SCORE,4949,GO:0010324,1.2558e-01,4.0000e+01
IMP_SCORE,4950,GO:0031111,1.2558e-01,2.3000e+01
IMP_SCORE,4951,GO:0050873,1.2550e-01,3.2000e+01
IMP_SCORE,4952,GO:0043902,1.2547e-01,5.8000e+01
IMP_SCORE,4953,GO:0050792,1.2542e-01,7.4000e+01
IMP_SCORE,4954,GO:0072599,1.2541e-01,2.1000e+01
IMP_SCORE,4955,GO:0060263,1.2539e-01,9.0000e+00
IMP_SCORE,4956,GO:0008201,1.2528e-01,1.2000e+02
IMP_SCORE,4957,GO:0006446,1.2527e-01,3.3000e+01
IMP_SCORE,4958,GO:0015267,1.2526e-01,1.8700e+02
IMP_SCORE,4959,GO:0006465,1.2524e-01,1.5000e+01
IMP_SCORE,4960,GO:0017080,1.2520e-01,4.5000e+01
IMP_SCORE,4961,GO:0035307,1.2511e-01,2.2000e+01
IMP_SCORE,4962,GO:0005788,1.2510e-01,1.5400e+02
IMP_SCORE,4963,GO:0031970,1.2506e-01,6.7000e+01
IMP_SCORE,4964,GO:0009150,1.2502e-01,7.7000e+01
IMP_SCORE,4965,GO:0017121,1.2495e-01,8.0000e+00
IMP_SCORE,4966,GO:0005391,1.2494e-01,1.9000e+01
IMP_SCORE,4967,GO:0031312,1.2489e-01,4.2000e+01
IMP_SCORE,4968,GO:1903214,1.2488e-01,3.8000e+01
IMP_SCORE,4969,GO:0030276,1.2483e-01,3.3000e+01
IMP_SCORE,4970,GO:0043300,1.2481e-01,2.6000e+01
IMP_SCORE,4971,GO:0046135,1.2476e-01,1.3000e+01
IMP_SCORE,4972,GO:0050808,1.2471e-01,7.8000e+01
IMP_SCORE,4973,GO:0008610,1.2463e-01,2.0500e+02
IMP_SCORE,4974,GO:0090084,1.2462e-01,1.8000e+01
IMP_SCORE,4975,GO:0043038,1.2458e-01,2.2000e+01
IMP_SCORE,4976,GO:0008009,1.2452e-01,1.4000e+01
IMP_SCORE,4977,GO:0042246,1.2450e-01,4.4000e+01
IMP_SCORE,4978,GO:0036065,1.2445e-01,1.6000e+01
IMP_SCORE,4979,GO:0006753,1.2433e-01,1.0300e+02
IMP_SCORE,4980,GO:0018205,1.2423e-01,8.0000e+01
IMP_SCORE,4981,GO:0046939,1.2421e-01,2.5000e+01
IMP_SCORE,4982,GO:0086064,1.2418e-01,1.0000e+01
IMP_SCORE,4983,GO:0006413,1.2408e-01,4.1000e+01
IMP_SCORE,4984,GO:0061045,1.2403e-01,3.2000e+01
IMP_SCORE,4985,GO:0015459,1.2403e-01,4.1000e+01
IMP_SCORE,4986,GO:0005096,1.2400e-01,1.7200e+02
IMP_SCORE,4987,GO:0014706,1.2399e-01,3.3000e+01
IMP_SCORE,4988,GO:0000295,1.2398e-01,8.0000e+00
IMP_SCORE,4989,GO:0015850,1.2397e-01,4.9000e+01
IMP_SCORE,4990,GO:0046500,1.2394e-01,1.9000e+01
IMP_SCORE,4991,GO:0001190,1.2393e-01,2.3000e+01
IMP_SCORE,4992,GO:1904951,1.2392e-01,1.4100e+02
IMP_SCORE,4993,GO:0032008,1.2391e-01,1.2000e+01
IMP_SCORE,4994,GO:0007018,1.2382e-01,8.6000e+01
IMP_SCORE,4995,GO:0031092,1.2380e-01,1.4000e+01
IMP_SCORE,4996,GO:0051171,1.2377e-01,4.5100e+02
IMP_SCORE,4997,GO:0030178,1.2372e-01,5.6000e+01
IMP_SCORE,4998,GO:0044427,1.2368e-01,2.5200e+02
IMP_SCORE,4999,GO:0035591,1.2357e-01,6.1000e+01
IMP_SCORE,5000,GO:0042626,1.2354e-01,4.5000e+01
IMP_SCORE,5001,GO:0055065,1.2352e-01,1.6400e+02
IMP_SCORE,5002,GO:0006900,1.2351e-01,2.1000e+01
IMP_SCORE,5003,GO:0015992,1.2351e-01,5.8000e+01
IMP_SCORE,5004,GO:0060997,1.2349e-01,7.0000e+00
IMP_SCORE,5005,GO:0031645,1.2340e-01,6.0000e+00
IMP_SCORE,5006,GO:0071897,1.2334e-01,2.7000e+01
IMP_SCORE,5007,GO:0009123,1.2326e-01,5.0000e+01
IMP_SCORE,5008,GO:0016469,1.2322e-01,1.7000e+01
IMP_SCORE,5009,GO:0019985,1.2322e-01,1.3000e+01
IMP_SCORE,5010,GO:0001944,1.2311e-01,7.0000e+00
IMP_SCORE,5011,GO:0044454,1.2309e-01,1.2600e+02
IMP_SCORE,5012,GO:0000398,1.2308e-01,7.6000e+01
IMP_SCORE,5013,GO:0016567,1.2296e-01,1.8700e+02
IMP_SCORE,5014,GO:0035413,1.2293e-01,2.0000e+00
IMP_SCORE,5015,GO:0005778,1.2291e-01,4.1000e+01
IMP_SCORE,5016,GO:0051188,1.2288e-01,1.2700e+02
IMP_SCORE,5017,GO:0019208,1.2288e-01,7.4000e+01
IMP_SCORE,5018,GO:1902581,1.2286e-01,9.0000e+00
IMP_SCORE,5019,GO:0046473,1.2284e-01,1.9000e+01
IMP_SCORE,5020,GO:0001523,1.2280e-01,5.9000e+01
IMP_SCORE,5021,GO:0003682,1.2277e-01,1.8400e+02
IMP_SCORE,5022,GO:1902236,1.2274e-01,3.0000e+00
IMP_SCORE,5023,GO:0016070,1.2272e-01,2.6300e+02
IMP_SCORE,5024,GO:0055067,1.2272e-01,4.3000e+01
IMP_SCORE,5025,GO:0016311,1.2266e-01,1.5900e+02
IMP_SCORE,5026,GO:0044788,1.2262e-01,2.0000e+01
IMP_SCORE,5027,GO:0042511,1.2256e-01,1.0000e+00
IMP_SCORE,5028,GO:0042635,1.2256e-01,1.0000e+00
IMP_SCORE,5029,GO:0060159,1.2256e-01,1.0000e+00
IMP_SCORE,5030,GO:0071371,1.2256e-01,1.0000e+00
IMP_SCORE,5031,GO:0042402,1.2253e-01,4.9000e+01
IMP_SCORE,5032,GO:0003993,1.2238e-01,1.1000e+01
IMP_SCORE,5033,GO:0015918,1.2235e-01,2.1000e+01
IMP_SCORE,5034,GO:0005576,1.2235e-01,1.4340e+03
IMP_SCORE,5035,GO:0098754,1.2232e-01,7.3000e+01
IMP_SCORE,5036,GO:0030218,1.2220e-01,1.6000e+01
IMP_SCORE,5037,GO:0004180,1.2217e-01,4.7000e+01
IMP_SCORE,5038,GO:0008013,1.2211e-01,6.6000e+01
IMP_SCORE,5039,GO:0034976,1.2209e-01,9.8000e+01
IMP_SCORE,5040,GO:0097503,1.2207e-01,3.4000e+01
IMP_SCORE,5041,GO:0015031,1.2198e-01,3.8400e+02
IMP_SCORE,5042,GO:0001650,1.2197e-01,1.2100e+02
IMP_SCORE,5043,GO:0051018,1.2196e-01,4.9000e+01
IMP_SCORE,5044,GO:0006654,1.2196e-01,2.0000e+01
IMP_SCORE,5045,GO:0006359,1.2192e-01,3.8000e+01
IMP_SCORE,5046,GO:0046906,1.2192e-01,9.9000e+01
IMP_SCORE,5047,GO:0014014,1.2191e-01,9.0000e+00
IMP_SCORE,5048,GO:0010639,1.2181e-01,8.4000e+01
IMP_SCORE,5049,GO:0019054,1.2171e-01,3.0000e+00
IMP_SCORE,5050,GO:0044441,1.2169e-01,1.8100e+02
IMP_SCORE,5051,GO:0032645,1.2168e-01,7.0000e+00
IMP_SCORE,5052,GO:0042742,1.2167e-01,9.6000e+01
IMP_SCORE,5053,GO:0016408,1.2157e-01,4.8000e+01
IMP_SCORE,5054,GO:0090036,1.2154e-01,1.6000e+01
IMP_SCORE,5055,GO:0006303,1.2153e-01,1.0000e+01
IMP_SCORE,5056,GO:0022838,1.2146e-01,1.2700e+02
IMP_SCORE,5057,GO:0030260,1.2141e-01,5.2000e+01
IMP_SCORE,5058,GO:0010463,1.2138e-01,2.4000e+01
IMP_SCORE,5059,GO:0017147,1.2138e-01,2.1000e+01
IMP_SCORE,5060,GO:0015095,1.2133e-01,1.8000e+01
IMP_SCORE,5061,GO:0045652,1.2132e-01,5.0000e+00
IMP_SCORE,5062,GO:0009790,1.2131e-01,6.7000e+01
IMP_SCORE,5063,GO:0019825,1.2123e-01,2.9000e+01
IMP_SCORE,5064,GO:0045601,1.2119e-01,3.1000e+01
IMP_SCORE,5065,GO:0000978,1.2118e-01,9.4000e+01
IMP_SCORE,5066,GO:0071941,1.2105e-01,1.3000e+01
IMP_SCORE,5067,GO:0050715,1.2105e-01,3.9000e+01
IMP_SCORE,5068,GO:1903019,1.2100e-01,8.0000e+00
IMP_SCORE,5069,GO:0042581,1.2097e-01,2.0000e+01
IMP_SCORE,5070,GO:0009235,1.2095e-01,2.7000e+01
IMP_SCORE,5071,GO:0006139,1.2094e-01,4.0800e+02
IMP_SCORE,5072,GO:0005172,1.2092e-01,1.0000e+01
IMP_SCORE,5073,GO:0004993,1.2076e-01,1.1000e+01
IMP_SCORE,5074,GO:0046173,1.2075e-01,3.7000e+01
IMP_SCORE,5075,GO:0043153,1.2073e-01,6.0000e+00
IMP_SCORE,5076,GO:0018024,1.2069e-01,1.2000e+01
IMP_SCORE,5077,GO:0015695,1.2055e-01,1.4000e+01
IMP_SCORE,5078,GO:0046185,1.2055e-01,1.3000e+01
IMP_SCORE,5079,GO:0022857,1.2055e-01,2.9300e+02
IMP_SCORE,5080,GO:0051082,1.2052e-01,9.6000e+01
IMP_SCORE,5081,GO:0070168,1.2049e-01,1.1000e+01
IMP_SCORE,5082,GO:0016722,1.2048e-01,3.3000e+01
IMP_SCORE,5083,GO:0042119,1.2043e-01,1.2000e+02
IMP_SCORE,5084,GO:0036503,1.2037e-01,1.9000e+01
IMP_SCORE,5085,GO:0005003,1.2026e-01,3.0000e+01
IMP_SCORE,5086,GO:0017124,1.2026e-01,1.0200e+02
IMP_SCORE,5087,GO:0005834,1.2023e-01,5.3000e+01
IMP_SCORE,5088,GO:0009226,1.2023e-01,3.4000e+01
IMP_SCORE,5089,GO:0008191,1.2021e-01,1.1000e+01
IMP_SCORE,5090,GO:0042517,1.2012e-01,2.3000e+01
IMP_SCORE,5091,GO:0001580,1.2011e-01,2.7000e+01
IMP_SCORE,5092,GO:0032890,1.2009e-01,5.0000e+00
IMP_SCORE,5093,GO:0031056,1.2004e-01,2.7000e+01
IMP_SCORE,5094,GO:0016363,1.1998e-01,4.5000e+01
IMP_SCORE,5095,GO:0006554,1.1996e-01,2.0000e+01
IMP_SCORE,5096,GO:0003924,1.1989e-01,1.4200e+02
IMP_SCORE,5097,GO:0008233,1.1989e-01,3.3300e+02
IMP_SCORE,5098,GO:0042559,1.1979e-01,2.6000e+01
IMP_SCORE,5099,GO:0042026,1.1979e-01,1.3000e+01
IMP_SCORE,5100,GO:1901184,1.1978e-01,1.6000e+01
IMP_SCORE,5101,GO:0036126,1.1976e-01,1.4000e+01
IMP_SCORE,5102,GO:0055080,1.1970e-01,1.6200e+02
IMP_SCORE,5103,GO:0046364,1.1965e-01,2.0000e+01
IMP_SCORE,5104,GO:0006518,1.1962e-01,1.5200e+02
IMP_SCORE,5105,GO:0008021,1.1957e-01,9.0000e+01
IMP_SCORE,5106,GO:0015291,1.1954e-01,1.1500e+02
IMP_SCORE,5107,GO:0002161,1.1952e-01,2.2000e+01
IMP_SCORE,5108,GO:0051784,1.1950e-01,9.0000e+00
IMP_SCORE,5109,GO:0042769,1.1947e-01,1.7000e+01
IMP_SCORE,5110,GO:0002250,1.1946e-01,1.9700e+02
IMP_SCORE,5111,GO:0006105,1.1944e-01,2.2000e+01
IMP_SCORE,5112,GO:0070228,1.1935e-01,3.3000e+01
IMP_SCORE,5113,GO:0007283,1.1913e-01,1.9000e+02
IMP_SCORE,5114,GO:0002090,1.1911e-01,1.2000e+01
IMP_SCORE,5115,GO:0061028,1.1909e-01,1.4000e+01
IMP_SCORE,5116,GO:0019935,1.1909e-01,1.4000e+01
IMP_SCORE,5117,GO:0060707,1.1907e-01,1.3000e+01
IMP_SCORE,5118,GO:0070603,1.1896e-01,3.1000e+01
IMP_SCORE,5119,GO:0015816,1.1887e-01,1.1000e+01
IMP_SCORE,5120,GO:0022618,1.1875e-01,9.9000e+01
IMP_SCORE,5121,GO:0006744,1.1855e-01,1.0000e+01
IMP_SCORE,5122,GO:0051781,1.1852e-01,3.8000e+01
IMP_SCORE,5123,GO:0015813,1.1844e-01,1.7000e+01
IMP_SCORE,5124,GO:0006289,1.1842e-01,1.8000e+01
IMP_SCORE,5125,GO:0033555,1.1840e-01,2.6000e+01
IMP_SCORE,5126,GO:0016860,1.1837e-01,6.3000e+01
IMP_SCORE,5127,GO:0007213,1.1833e-01,1.9000e+01
IMP_SCORE,5128,GO:1902883,1.1827e-01,1.2000e+01
IMP_SCORE,5129,GO:1902653,1.1827e-01,2.5000e+01
IMP_SCORE,5130,GO:0001159,1.1825e-01,9.3000e+01
IMP_SCORE,5131,GO:0050840,1.1813e-01,5.8000e+01
IMP_SCORE,5132,GO:0005216,1.1800e-01,1.3100e+02
IMP_SCORE,5133,GO:0000724,1.1787e-01,1.3000e+01
IMP_SCORE,5134,GO:0045911,1.1781e-01,7.0000e+00
IMP_SCORE,5135,GO:0060070,1.1780e-01,1.8000e+01
IMP_SCORE,5136,GO:0003018,1.1777e-01,4.5000e+01
IMP_SCORE,5137,GO:0003712,1.1775e-01,1.6400e+02
IMP_SCORE,5138,GO:0021895,1.1773e-01,1.1000e+01
IMP_SCORE,5139,GO:0035335,1.1770e-01,3.8000e+01
IMP_SCORE,5140,GO:0009755,1.1761e-01,5.8000e+01
IMP_SCORE,5141,GO:0035384,1.1758e-01,5.3000e+01
IMP_SCORE,5142,GO:0010832,1.1755e-01,2.6000e+01
IMP_SCORE,5143,GO:0045761,1.1755e-01,1.3000e+01
IMP_SCORE,5144,GO:0000794,1.1753e-01,1.4000e+01
IMP_SCORE,5145,GO:0021537,1.1751e-01,1.2000e+01
IMP_SCORE,5146,GO:0046942,1.1751e-01,9.0000e+01
IMP_SCORE,5147,GO:1905330,1.1750e-01,3.0000e+01
IMP_SCORE,5148,GO:0002714,1.1748e-01,1.9000e+01
IMP_SCORE,5149,GO:0042436,1.1747e-01,1.0000e+01
IMP_SCORE,5150,GO:0055037,1.1745e-01,7.7000e+01
IMP_SCORE,5151,GO:0009124,1.1744e-01,1.9000e+01
IMP_SCORE,5152,GO:0042733,1.1739e-01,3.5000e+01
IMP_SCORE,5153,GO:0005859,1.1734e-01,2.7000e+01
IMP_SCORE,5154,GO:0000479,1.1734e-01,9.0000e+00
IMP_SCORE,5155,GO:0003824,1.1730e-01,1.5120e+03
IMP_SCORE,5156,GO:0038094,1.1730e-01,2.0000e+01
IMP_SCORE,5157,GO:0043588,1.1728e-01,2.8000e+01
IMP_SCORE,5158,GO:0004198,1.1718e-01,2.3000e+01
IMP_SCORE,5159,GO:0010563,1.1716e-01,1.2100e+02
IMP_SCORE,5160,GO:0045737,1.1714e-01,1.1000e+01
IMP_SCORE,5161,GO:0030316,1.1714e-01,1.2000e+01
IMP_SCORE,5162,GO:0006047,1.1713e-01,2.9000e+01
IMP_SCORE,5163,GO:2000758,1.1709e-01,1.6000e+01
IMP_SCORE,5164,GO:0004576,1.1709e-01,1.2000e+01
IMP_SCORE,5165,GO:0009266,1.1703e-01,7.4000e+01
IMP_SCORE,5166,GO:0043401,1.1686e-01,3.2000e+01
IMP_SCORE,5167,GO:0016504,1.1683e-01,1.3000e+01
IMP_SCORE,5168,GO:0004950,1.1681e-01,1.2000e+01
IMP_SCORE,5169,GO:0060307,1.1674e-01,3.0000e+00
IMP_SCORE,5170,GO:0046982,1.1673e-01,2.2600e+02
IMP_SCORE,5171,GO:0055072,1.1672e-01,4.7000e+01
IMP_SCORE,5172,GO:1905354,1.1670e-01,2.6000e+01
IMP_SCORE,5173,GO:0017171,1.1669e-01,1.8600e+02
IMP_SCORE,5174,GO:0034629,1.1652e-01,1.5000e+01
IMP_SCORE,5175,GO:1900046,1.1650e-01,3.5000e+01
IMP_SCORE,5176,GO:0033875,1.1649e-01,1.4000e+01
IMP_SCORE,5177,GO:0035869,1.1649e-01,3.4000e+01
IMP_SCORE,5178,GO:0098609,1.1644e-01,2.8900e+02
IMP_SCORE,5179,GO:0016879,1.1643e-01,3.7000e+01
IMP_SCORE,5180,GO:0008356,1.1641e-01,5.0000e+00
IMP_SCORE,5181,GO:0007275,1.1638e-01,3.1600e+02
IMP_SCORE,5182,GO:1901658,1.1633e-01,4.5000e+01
IMP_SCORE,5183,GO:0051196,1.1632e-01,2.2000e+01
IMP_SCORE,5184,GO:0022848,1.1629e-01,1.4000e+01
IMP_SCORE,5185,GO:0009127,1.1621e-01,9.0000e+00
IMP_SCORE,5186,GO:0021955,1.1615e-01,2.0000e+01
IMP_SCORE,5187,GO:0001541,1.1602e-01,4.0000e+00
IMP_SCORE,5188,GO:0051705,1.1593e-01,4.6000e+01
IMP_SCORE,5189,GO:0016328,1.1592e-01,2.8000e+01
IMP_SCORE,5190,GO:0007281,1.1587e-01,5.6000e+01
IMP_SCORE,5191,GO:0008033,1.1581e-01,3.6000e+01
IMP_SCORE,5192,GO:0000791,1.1576e-01,8.0000e+00
IMP_SCORE,5193,GO:0072528,1.1569e-01,1.1000e+01
IMP_SCORE,5194,GO:0001501,1.1568e-01,1.1700e+02
IMP_SCORE,5195,GO:0042267,1.1564e-01,1.4000e+01
IMP_SCORE,5196,GO:0043631,1.1560e-01,1.1000e+01
IMP_SCORE,5197,GO:0097730,1.1558e-01,1.7000e+01
IMP_SCORE,5198,GO:0043933,1.1550e-01,5.3600e+02
IMP_SCORE,5199,GO:0015693,1.1549e-01,2.0000e+01
IMP_SCORE,5200,GO:0018202,1.1545e-01,4.0000e+00
IMP_SCORE,5201,GO:0009988,1.1544e-01,6.8000e+01
IMP_SCORE,5202,GO:0060479,1.1540e-01,4.0000e+00
IMP_SCORE,5203,GO:0005776,1.1533e-01,5.5000e+01
IMP_SCORE,5204,GO:0042734,1.1522e-01,3.8000e+01
IMP_SCORE,5205,GO:0002440,1.1517e-01,2.5000e+01
IMP_SCORE,5206,GO:0043568,1.1515e-01,5.0000e+00
IMP_SCORE,5207,GO:0030814,1.1512e-01,2.3000e+01
IMP_SCORE,5208,GO:0016874,1.1510e-01,1.0500e+02
IMP_SCORE,5209,GO:0098641,1.1509e-01,2.0000e+01
IMP_SCORE,5210,GO:0008283,1.1505e-01,3.3700e+02
IMP_SCORE,5211,GO:0060122,1.1503e-01,2.1000e+01
IMP_SCORE,5212,GO:0072655,1.1494e-01,2.5000e+01
IMP_SCORE,5213,GO:0006163,1.1493e-01,7.8000e+01
IMP_SCORE,5214,GO:0007094,1.1484e-01,4.0000e+00
IMP_SCORE,5215,GO:0006098,1.1478e-01,1.0000e+01
IMP_SCORE,5216,GO:0015914,1.1475e-01,1.9000e+01
IMP_SCORE,5217,GO:0042761,1.1473e-01,2.3000e+01
IMP_SCORE,5218,GO:1901213,1.1468e-01,3.0000e+00
IMP_SCORE,5219,GO:0050954,1.1467e-01,1.1800e+02
IMP_SCORE,5220,GO:0071320,1.1466e-01,1.0000e+01
IMP_SCORE,5221,GO:0006968,1.1464e-01,1.2200e+02
IMP_SCORE,5222,GO:0019682,1.1461e-01,1.2000e+01
IMP_SCORE,5223,GO:0002011,1.1457e-01,8.0000e+00
IMP_SCORE,5224,GO:0051205,1.1453e-01,1.4000e+01
IMP_SCORE,5225,GO:0030516,1.1443e-01,2.7000e+01
IMP_SCORE,5226,GO:0030003,1.1438e-01,1.4500e+02
IMP_SCORE,5227,GO:0036066,1.1437e-01,4.0000e+00
IMP_SCORE,5228,GO:0031109,1.1434e-01,1.7000e+01
IMP_SCORE,5229,GO:1903955,1.1429e-01,2.9000e+01
IMP_SCORE,5230,GO:0098739,1.1427e-01,1.7000e+01
IMP_SCORE,5231,GO:0060119,1.1427e-01,1.1000e+01
IMP_SCORE,5232,GO:0050680,1.1427e-01,3.1000e+01
IMP_SCORE,5233,GO:0005402,1.1426e-01,6.0000e+00
IMP_SCORE,5234,GO:0015075,1.1422e-01,2.7600e+02
IMP_SCORE,5235,GO:0035904,1.1422e-01,4.0000e+00
IMP_SCORE,5236,GO:0046640,1.1418e-01,4.0000e+00
IMP_SCORE,5237,GO:0007389,1.1417e-01,1.0700e+02
IMP_SCORE,5238,GO:0008395,1.1415e-01,2.3000e+01
IMP_SCORE,5239,GO:0097729,1.1412e-01,9.0000e+00
IMP_SCORE,5240,GO:0048188,1.1411e-01,3.0000e+00
IMP_SCORE,5241,GO:0046835,1.1404e-01,9.0000e+00
IMP_SCORE,5242,GO:0048511,1.1403e-01,1.3600e+02
IMP_SCORE,5243,GO:0060760,1.1400e-01,2.7000e+01
IMP_SCORE,5244,GO:1902904,1.1398e-01,6.3000e+01
IMP_SCORE,5245,GO:0006625,1.1392e-01,1.3000e+01
IMP_SCORE,5246,GO:0000977,1.1388e-01,1.0800e+02
IMP_SCORE,5247,GO:0016459,1.1387e-01,6.6000e+01
IMP_SCORE,5248,GO:0008235,1.1385e-01,4.3000e+01
IMP_SCORE,5249,GO:0050681,1.1382e-01,1.2000e+01
IMP_SCORE,5250,GO:0098573,1.1381e-01,2.9000e+01
IMP_SCORE,5251,GO:0090083,1.1380e-01,1.7000e+01
IMP_SCORE,5252,GO:0033327,1.1378e-01,2.0000e+01
IMP_SCORE,5253,GO:0001570,1.1364e-01,1.6000e+01
IMP_SCORE,5254,GO:2001022,1.1363e-01,1.8000e+01
IMP_SCORE,5255,GO:0043620,1.1362e-01,2.3000e+01
IMP_SCORE,5256,GO:0035337,1.1360e-01,5.1000e+01
IMP_SCORE,5257,GO:0006605,1.1353e-01,8.5000e+01
IMP_SCORE,5258,GO:0006778,1.1352e-01,2.1000e+01
IMP_SCORE,5259,GO:0016569,1.1350e-01,1.3100e+02
IMP_SCORE,5260,GO:0006084,1.1349e-01,2.3000e+01
IMP_SCORE,5261,GO:0005230,1.1348e-01,2.4000e+01
IMP_SCORE,5262,GO:0042805,1.1327e-01,2.5000e+01
IMP_SCORE,5263,GO:0042403,1.1317e-01,1.0000e+01
IMP_SCORE,5264,GO:0033268,1.1313e-01,1.2000e+01
IMP_SCORE,5265,GO:0030374,1.1304e-01,2.4000e+01
IMP_SCORE,5266,GO:0016048,1.1297e-01,1.2000e+01
IMP_SCORE,5267,GO:0019373,1.1259e-01,1.2000e+01
IMP_SCORE,5268,GO:0005031,1.1237e-01,2.2000e+01
IMP_SCORE,5269,GO:0072594,1.1228e-01,1.0800e+02
IMP_SCORE,5270,GO:0043271,1.1227e-01,3.3000e+01
IMP_SCORE,5271,GO:0007565,1.1215e-01,7.8000e+01
IMP_SCORE,5272,GO:0019371,1.1214e-01,1.9000e+01
IMP_SCORE,5273,GO:0005575,1.1211e-01,7.2800e+02
IMP_SCORE,5274,GO:0050912,1.1210e-01,1.2000e+01
IMP_SCORE,5275,GO:0005766,1.1209e-01,2.0000e+01
IMP_SCORE,5276,GO:0006820,1.1208e-01,2.0400e+02
IMP_SCORE,5277,GO:0030426,1.1207e-01,7.1000e+01
IMP_SCORE,5278,GO:0016788,1.1206e-01,4.7000e+02
IMP_SCORE,5279,GO:0016266,1.1200e-01,4.9000e+01
IMP_SCORE,5280,GO:0044450,1.1197e-01,8.6000e+01
IMP_SCORE,5281,GO:0045211,1.1192e-01,1.3500e+02
IMP_SCORE,5282,GO:0070469,1.1188e-01,1.1000e+01
IMP_SCORE,5283,GO:0044232,1.1182e-01,5.0000e+00
IMP_SCORE,5284,GO:0044794,1.1181e-01,1.7000e+01
IMP_SCORE,5285,GO:0002080,1.1176e-01,1.2000e+01
IMP_SCORE,5286,GO:0034637,1.1173e-01,2.1000e+01
IMP_SCORE,5287,GO:0002251,1.1173e-01,2.2000e+01
IMP_SCORE,5288,GO:0045773,1.1164e-01,1.1000e+01
IMP_SCORE,5289,GO:0018394,1.1164e-01,2.2000e+01
IMP_SCORE,5290,GO:0035325,1.1147e-01,1.8000e+01
IMP_SCORE,5291,GO:0045955,1.1143e-01,2.4000e+01
IMP_SCORE,5292,GO:0070647,1.1143e-01,2.6800e+02
IMP_SCORE,5293,GO:0015175,1.1138e-01,3.0000e+01
IMP_SCORE,5294,GO:0070987,1.1128e-01,1.1000e+01
IMP_SCORE,5295,GO:0043922,1.1127e-01,3.0000e+00
IMP_SCORE,5296,GO:0043543,1.1120e-01,4.0000e+01
IMP_SCORE,5297,GO:0009897,1.1118e-01,1.9200e+02
IMP_SCORE,5298,GO:0002706,1.1108e-01,3.6000e+01
IMP_SCORE,5299,GO:0052745,1.1104e-01,2.8000e+01
IMP_SCORE,5300,GO:0001106,1.1103e-01,4.0000e+00
IMP_SCORE,5301,GO:0072431,1.1096e-01,1.0000e+01
IMP_SCORE,5302,GO:0007189,1.1092e-01,1.2000e+01
IMP_SCORE,5303,GO:0042165,1.1092e-01,8.0000e+00
IMP_SCORE,5304,GO:0042054,1.1092e-01,1.9000e+01
IMP_SCORE,5305,GO:0070717,1.1083e-01,6.0000e+00
IMP_SCORE,5306,GO:0009314,1.1076e-01,1.6000e+02
IMP_SCORE,5307,GO:0006818,1.1064e-01,4.4000e+01
IMP_SCORE,5308,GO:0043277,1.1060e-01,1.6000e+01
IMP_SCORE,5309,GO:0043565,1.1054e-01,2.6000e+02
IMP_SCORE,5310,GO:0007030,1.1050e-01,4.5000e+01
IMP_SCORE,5311,GO:0035098,1.1050e-01,1.6000e+01
IMP_SCORE,5312,GO:0045603,1.1049e-01,2.1000e+01
IMP_SCORE,5313,GO:0042347,1.1040e-01,1.4000e+01
IMP_SCORE,5314,GO:0071872,1.1040e-01,4.0000e+00
IMP_SCORE,5315,GO:0034975,1.1034e-01,1.5000e+01
IMP_SCORE,5316,GO:0044451,1.1033e-01,4.3900e+02
IMP_SCORE,5317,GO:2000188,1.1025e-01,1.0000e+01
IMP_SCORE,5318,GO:0007126,1.1021e-01,2.8000e+01
IMP_SCORE,5319,GO:0005225,1.1021e-01,2.3000e+01
IMP_SCORE,5320,GO:0001725,1.1017e-01,2.2000e+01
IMP_SCORE,5321,GO:1902305,1.1015e-01,3.3000e+01
IMP_SCORE,5322,GO:0006323,1.1012e-01,1.0000e+01
IMP_SCORE,5323,GO:0008242,1.1010e-01,1.0000e+01
IMP_SCORE,5324,GO:0046697,1.1009e-01,1.4000e+01
IMP_SCORE,5325,GO:0005201,1.1008e-01,1.0100e+02
IMP_SCORE,5326,GO:0044419,1.1008e-01,2.9900e+02
IMP_SCORE,5327,GO:0050885,1.0996e-01,3.2000e+01
IMP_SCORE,5328,GO:0004521,1.0995e-01,5.6000e+01
IMP_SCORE,5329,GO:0016072,1.0993e-01,8.1000e+01
IMP_SCORE,5330,GO:0016209,1.0993e-01,8.8000e+01
IMP_SCORE,5331,GO:0000726,1.0987e-01,1.2000e+01
IMP_SCORE,5332,GO:0009880,1.0986e-01,2.3000e+01
IMP_SCORE,5333,GO:0044265,1.0982e-01,1.7200e+02
IMP_SCORE,5334,GO:1903046,1.0982e-01,5.2000e+01
IMP_SCORE,5335,GO:0045736,1.0976e-01,3.0000e+00
IMP_SCORE,5336,GO:0005343,1.0975e-01,1.2000e+01
IMP_SCORE,5337,GO:0000922,1.0952e-01,9.7000e+01
IMP_SCORE,5338,GO:0098661,1.0948e-01,5.8000e+01
IMP_SCORE,5339,GO:0032967,1.0945e-01,3.0000e+00
IMP_SCORE,5340,GO:0002027,1.0943e-01,4.4000e+01
IMP_SCORE,5341,GO:0048278,1.0939e-01,4.0000e+01
IMP_SCORE,5342,GO:0035067,1.0923e-01,3.0000e+00
IMP_SCORE,5343,GO:0016579,1.0921e-01,8.3000e+01
IMP_SCORE,5344,GO:0032239,1.0917e-01,1.0000e+00
IMP_SCORE,5345,GO:0000974,1.0917e-01,1.0000e+00
IMP_SCORE,5346,GO:0045028,1.0914e-01,2.0000e+01
IMP_SCORE,5347,GO:0044802,1.0912e-01,2.1300e+02
IMP_SCORE,5348,GO:0048524,1.0912e-01,2.0000e+01
IMP_SCORE,5349,GO:0048514,1.0909e-01,1.0000e+01
IMP_SCORE,5350,GO:0051427,1.0908e-01,5.6000e+01
IMP_SCORE,5351,GO:0046349,1.0906e-01,3.7000e+01
IMP_SCORE,5352,GO:0043473,1.0905e-01,1.9000e+01
IMP_SCORE,5353,GO:0030126,1.0895e-01,1.3000e+01
IMP_SCORE,5354,GO:0005980,1.0887e-01,1.6000e+01
IMP_SCORE,5355,GO:0015934,1.0886e-01,4.1000e+01
IMP_SCORE,5356,GO:1903861,1.0885e-01,6.0000e+00
IMP_SCORE,5357,GO:0038187,1.0884e-01,2.9000e+01
IMP_SCORE,5358,GO:0097576,1.0883e-01,1.8000e+01
IMP_SCORE,5359,GO:0007249,1.0874e-01,3.7000e+01
IMP_SCORE,5360,GO:0004879,1.0873e-01,1.4000e+01
IMP_SCORE,5361,GO:0007035,1.0873e-01,1.4000e+01
IMP_SCORE,5362,GO:0016327,1.0871e-01,5.1000e+01
IMP_SCORE,5363,GO:0003281,1.0871e-01,8.0000e+00
IMP_SCORE,5364,GO:0015172,1.0865e-01,1.2000e+01
IMP_SCORE,5365,GO:0030521,1.0860e-01,9.0000e+00
IMP_SCORE,5366,GO:0046834,1.0849e-01,5.9000e+01
IMP_SCORE,5367,GO:0005310,1.0848e-01,1.6000e+01
IMP_SCORE,5368,GO:0019829,1.0842e-01,3.1000e+01
IMP_SCORE,5369,GO:0042711,1.0834e-01,2.6000e+01
IMP_SCORE,5370,GO:0016254,1.0829e-01,1.3000e+01
IMP_SCORE,5371,GO:0034045,1.0826e-01,7.0000e+00
IMP_SCORE,5372,GO:0016746,1.0821e-01,2.4600e+02
IMP_SCORE,5373,GO:0030859,1.0821e-01,1.7000e+01
IMP_SCORE,5374,GO:0022404,1.0816e-01,1.9000e+01
IMP_SCORE,5375,GO:0032413,1.0812e-01,1.1000e+01
IMP_SCORE,5376,GO:0042043,1.0808e-01,8.0000e+00
IMP_SCORE,5377,GO:1902494,1.0808e-01,4.0800e+02
IMP_SCORE,5378,GO:0006637,1.0807e-01,7.0000e+01
IMP_SCORE,5379,GO:0046949,1.0800e-01,3.0000e+01
IMP_SCORE,5380,GO:0030038,1.0798e-01,1.3000e+01
IMP_SCORE,5381,GO:0030228,1.0794e-01,1.9000e+01
IMP_SCORE,5382,GO:0017137,1.0794e-01,8.4000e+01
IMP_SCORE,5383,GO:0097659,1.0792e-01,1.9900e+02
IMP_SCORE,5384,GO:0043484,1.0782e-01,4.3000e+01
IMP_SCORE,5385,GO:0021756,1.0782e-01,1.3000e+01
IMP_SCORE,5386,GO:0008527,1.0778e-01,2.5000e+01
IMP_SCORE,5387,GO:0071326,1.0777e-01,3.1000e+01
IMP_SCORE,5388,GO:0045197,1.0776e-01,2.0000e+01
IMP_SCORE,5389,GO:0006310,1.0774e-01,5.1000e+01
IMP_SCORE,5390,GO:0008757,1.0773e-01,9.1000e+01
IMP_SCORE,5391,GO:0034654,1.0761e-01,2.3600e+02
IMP_SCORE,5392,GO:0032943,1.0757e-01,2.9000e+01
IMP_SCORE,5393,GO:0045956,1.0757e-01,1.7000e+01
IMP_SCORE,5394,GO:1901186,1.0756e-01,1.5000e+01
IMP_SCORE,5395,GO:0050908,1.0756e-01,1.8000e+01
IMP_SCORE,5396,GO:1901137,1.0753e-01,1.4300e+02
IMP_SCORE,5397,GO:0005978,1.0746e-01,6.0000e+00
IMP_SCORE,5398,GO:0006305,1.0741e-01,1.3000e+01
IMP_SCORE,5399,GO:0043241,1.0737e-01,5.0000e+01
IMP_SCORE,5400,GO:0032480,1.0726e-01,1.7000e+01
IMP_SCORE,5401,GO:0055026,1.0726e-01,3.0000e+00
IMP_SCORE,5402,GO:0042752,1.0725e-01,3.1000e+01
IMP_SCORE,5403,GO:0070884,1.0725e-01,1.0000e+01
IMP_SCORE,5404,GO:0051438,1.0722e-01,1.9000e+01
IMP_SCORE,5405,GO:0097617,1.0720e-01,4.0000e+00
IMP_SCORE,5406,GO:0002891,1.0716e-01,1.0000e+01
IMP_SCORE,5407,GO:0030170,1.0712e-01,6.7000e+01
IMP_SCORE,5408,GO:0030801,1.0711e-01,1.5000e+01
IMP_SCORE,5409,GO:0022412,1.0706e-01,9.5000e+01
IMP_SCORE,5410,GO:0008528,1.0705e-01,7.1000e+01
IMP_SCORE,5411,GO:0050704,1.0693e-01,8.0000e+00
IMP_SCORE,5412,GO:0016798,1.0689e-01,1.5500e+02
IMP_SCORE,5413,GO:0001974,1.0685e-01,1.7000e+01
IMP_SCORE,5414,GO:0006364,1.0685e-01,6.0000e+01
IMP_SCORE,5415,GO:1901661,1.0684e-01,2.3000e+01
IMP_SCORE,5416,GO:0001540,1.0684e-01,8.3000e+01
IMP_SCORE,5417,GO:0090279,1.0666e-01,2.1000e+01
IMP_SCORE,5418,GO:0072009,1.0664e-01,1.4000e+01
IMP_SCORE,5419,GO:0045663,1.0660e-01,1.9000e+01
IMP_SCORE,5420,GO:0090175,1.0658e-01,2.7000e+01
IMP_SCORE,5421,GO:0003677,1.0657e-01,5.4100e+02
IMP_SCORE,5422,GO:0030818,1.0655e-01,1.1000e+01
IMP_SCORE,5423,GO:1903901,1.0648e-01,3.3000e+01
IMP_SCORE,5424,GO:0031267,1.0628e-01,1.7600e+02
IMP_SCORE,5425,GO:0006775,1.0624e-01,2.1000e+01
IMP_SCORE,5426,GO:0009953,1.0622e-01,3.1000e+01
IMP_SCORE,5427,GO:0016290,1.0608e-01,1.0000e+01
IMP_SCORE,5428,GO:0000729,1.0602e-01,3.0000e+00
IMP_SCORE,5429,GO:0006913,1.0594e-01,7.5000e+01
IMP_SCORE,5430,GO:0019992,1.0594e-01,2.0000e+01
IMP_SCORE,5431,GO:0030594,1.0590e-01,3.8000e+01
IMP_SCORE,5432,GO:2000649,1.0585e-01,3.5000e+01
IMP_SCORE,5433,GO:0003006,1.0583e-01,2.0100e+02
IMP_SCORE,5434,GO:0009062,1.0581e-01,4.7000e+01
IMP_SCORE,5435,GO:0072001,1.0569e-01,7.0000e+00
IMP_SCORE,5436,GO:0034314,1.0561e-01,1.4000e+01
IMP_SCORE,5437,GO:0000151,1.0558e-01,7.6000e+01
IMP_SCORE,5438,GO:0031280,1.0554e-01,1.0000e+01
IMP_SCORE,5439,GO:0007519,1.0553e-01,2.0000e+01
IMP_SCORE,5440,GO:0021604,1.0548e-01,1.4000e+01
IMP_SCORE,5441,GO:0070306,1.0548e-01,2.0000e+00
IMP_SCORE,5442,GO:0097352,1.0541e-01,2.7000e+01
IMP_SCORE,5443,GO:0101005,1.0541e-01,4.3000e+01
IMP_SCORE,5444,GO:0006816,1.0535e-01,8.7000e+01
IMP_SCORE,5445,GO:0070193,1.0524e-01,1.2000e+01
IMP_SCORE,5446,GO:0036459,1.0521e-01,6.0000e+01
IMP_SCORE,5447,GO:0010458,1.0520e-01,4.0000e+00
IMP_SCORE,5448,GO:0006914,1.0514e-01,1.1000e+02
IMP_SCORE,5449,GO:0014743,1.0508e-01,9.0000e+00
IMP_SCORE,5450,GO:0007398,1.0503e-01,3.0000e+00
IMP_SCORE,5451,GO:0010952,1.0501e-01,4.3000e+01
IMP_SCORE,5452,GO:0051169,1.0497e-01,8.2000e+01
IMP_SCORE,5453,GO:0015935,1.0486e-01,3.0000e+01
IMP_SCORE,5454,GO:0071705,1.0479e-01,4.5000e+02
IMP_SCORE,5455,GO:0030539,1.0473e-01,1.2000e+01
IMP_SCORE,5456,GO:0044702,1.0470e-01,5.0900e+02
IMP_SCORE,5457,GO:0043009,1.0467e-01,6.6000e+01
IMP_SCORE,5458,GO:0006335,1.0455e-01,6.0000e+00
IMP_SCORE,5459,GO:0042304,1.0454e-01,1.0000e+01
IMP_SCORE,5460,GO:0097711,1.0451e-01,4.8000e+01
IMP_SCORE,5461,GO:0099516,1.0446e-01,3.7000e+01
IMP_SCORE,5462,GO:2000036,1.0444e-01,7.0000e+00
IMP_SCORE,5463,GO:0003841,1.0442e-01,8.0000e+00
IMP_SCORE,5464,GO:0032446,1.0435e-01,2.2500e+02
IMP_SCORE,5465,GO:0048598,1.0433e-01,1.6700e+02
IMP_SCORE,5466,GO:0030803,1.0431e-01,1.2000e+01
IMP_SCORE,5467,GO:0045738,1.0430e-01,3.0000e+00
IMP_SCORE,5468,GO:0001656,1.0410e-01,9.0000e+00
IMP_SCORE,5469,GO:2000678,1.0405e-01,7.0000e+00
IMP_SCORE,5470,GO:0070160,1.0405e-01,1.3700e+02
IMP_SCORE,5471,GO:0015800,1.0404e-01,1.8000e+01
IMP_SCORE,5472,GO:0010884,1.0403e-01,1.0000e+01
IMP_SCORE,5473,GO:2000194,1.0395e-01,3.0000e+00
IMP_SCORE,5474,GO:0040029,1.0387e-01,6.6000e+01
IMP_SCORE,5475,GO:0006904,1.0386e-01,2.5000e+01
IMP_SCORE,5476,GO:0003690,1.0385e-01,1.6200e+02
IMP_SCORE,5477,GO:0005523,1.0376e-01,1.5000e+01
IMP_SCORE,5478,GO:0030073,1.0375e-01,1.0000e+01
IMP_SCORE,5479,GO:0019864,1.0370e-01,3.1000e+01
IMP_SCORE,5480,GO:0051898,1.0362e-01,1.9000e+01
IMP_SCORE,5481,GO:0005667,1.0359e-01,8.5000e+01
IMP_SCORE,5482,GO:0051769,1.0353e-01,1.2000e+01
IMP_SCORE,5483,GO:1990904,1.0344e-01,2.4600e+02
IMP_SCORE,5484,GO:0070229,1.0344e-01,2.5000e+01
IMP_SCORE,5485,GO:0042887,1.0342e-01,6.1000e+01
IMP_SCORE,5486,GO:0044453,1.0342e-01,1.4000e+01
IMP_SCORE,5487,GO:0042180,1.0337e-01,4.4000e+01
IMP_SCORE,5488,GO:0022898,1.0335e-01,7.3000e+01
IMP_SCORE,5489,GO:0042813,1.0326e-01,1.4000e+01
IMP_SCORE,5490,GO:1903747,1.0313e-01,4.3000e+01
IMP_SCORE,5491,GO:0020037,1.0302e-01,8.9000e+01
IMP_SCORE,5492,GO:0008237,1.0297e-01,1.3100e+02
IMP_SCORE,5493,GO:0060612,1.0296e-01,1.7000e+01
IMP_SCORE,5494,GO:0065002,1.0293e-01,3.0000e+01
IMP_SCORE,5495,GO:0048266,1.0287e-01,8.0000e+00
IMP_SCORE,5496,GO:0033218,1.0284e-01,2.4200e+02
IMP_SCORE,5497,GO:0016853,1.0273e-01,1.5300e+02
IMP_SCORE,5498,GO:0043010,1.0257e-01,3.4000e+01
IMP_SCORE,5499,GO:0051560,1.0247e-01,1.1000e+01
IMP_SCORE,5500,GO:0042393,1.0242e-01,8.6000e+01
IMP_SCORE,5501,GO:0032206,1.0240e-01,2.0000e+01
IMP_SCORE,5502,GO:0006067,1.0237e-01,3.4000e+01
IMP_SCORE,5503,GO:0090049,1.0237e-01,5.0000e+00
IMP_SCORE,5504,GO:0050850,1.0234e-01,1.3000e+01
IMP_SCORE,5505,GO:0086091,1.0229e-01,1.4000e+01
IMP_SCORE,5506,GO:0045271,1.0224e-01,1.0000e+01
IMP_SCORE,5507,GO:0016208,1.0213e-01,1.4000e+01
IMP_SCORE,5508,GO:0010763,1.0212e-01,8.0000e+00
IMP_SCORE,5509,GO:0031369,1.0209e-01,3.3000e+01
IMP_SCORE,5510,GO:0050688,1.0207e-01,2.1000e+01
IMP_SCORE,5511,GO:0005520,1.0203e-01,4.9000e+01
IMP_SCORE,5512,GO:0043175,1.0198e-01,1.1000e+01
IMP_SCORE,5513,GO:0016671,1.0188e-01,4.0000e+00
IMP_SCORE,5514,GO:0019751,1.0171e-01,5.4000e+01
IMP_SCORE,5515,GO:0048609,1.0170e-01,2.6700e+02
IMP_SCORE,5516,GO:0007601,1.0168e-01,1.4900e+02
IMP_SCORE,5517,GO:0018195,1.0167e-01,2.0000e+01
IMP_SCORE,5518,GO:0042623,1.0161e-01,8.1000e+01
IMP_SCORE,5519,GO:0015991,1.0153e-01,8.0000e+00
IMP_SCORE,5520,GO:0051540,1.0153e-01,4.6000e+01
IMP_SCORE,5521,GO:0035108,1.0153e-01,4.8000e+01
IMP_SCORE,5522,GO:0006501,1.0150e-01,6.2000e+01
IMP_SCORE,5523,GO:0033628,1.0144e-01,5.0000e+01
IMP_SCORE,5524,GO:0009117,1.0144e-01,1.2100e+02
IMP_SCORE,5525,GO:0031529,1.0143e-01,1.5000e+01
IMP_SCORE,5526,GO:0045779,1.0137e-01,1.9000e+01
IMP_SCORE,5527,GO:0005758,1.0132e-01,6.3000e+01
IMP_SCORE,5528,GO:0008584,1.0128e-01,3.3000e+01
IMP_SCORE,5529,GO:0097153,1.0121e-01,2.4000e+01
IMP_SCORE,5530,GO:0001664,1.0117e-01,1.2800e+02
IMP_SCORE,5531,GO:0007219,1.0113e-01,4.5000e+01
IMP_SCORE,5532,GO:0006479,1.0107e-01,4.0000e+01
IMP_SCORE,5533,GO:0016248,1.0104e-01,3.7000e+01
IMP_SCORE,5534,GO:0044420,1.0099e-01,1.5600e+02
IMP_SCORE,5535,GO:0034704,1.0099e-01,3.4000e+01
IMP_SCORE,5536,GO:0005547,1.0091e-01,3.8000e+01
IMP_SCORE,5537,GO:0001736,1.0079e-01,1.1000e+01
IMP_SCORE,5538,GO:0035637,1.0078e-01,2.0000e+01
IMP_SCORE,5539,GO:0098742,1.0076e-01,1.6300e+02
IMP_SCORE,5540,GO:0006396,1.0076e-01,2.1400e+02
IMP_SCORE,5541,GO:0032986,1.0075e-01,2.1000e+01
IMP_SCORE,5542,GO:0045834,1.0074e-01,2.9000e+01
IMP_SCORE,5543,GO:0008150,1.0072e-01,1.3110e+03
IMP_SCORE,5544,GO:0001741,1.0065e-01,5.0000e+00
IMP_SCORE,5545,GO:0022414,1.0065e-01,5.5800e+02
IMP_SCORE,5546,GO:0045780,1.0059e-01,3.0000e+00
IMP_SCORE,5547,GO:0045178,1.0055e-01,1.5000e+01
IMP_SCORE,5548,GO:0051371,1.0053e-01,1.6000e+01
IMP_SCORE,5549,GO:0090141,1.0048e-01,3.0000e+00
IMP_SCORE,5550,GO:0050807,1.0034e-01,7.0000e+01
IMP_SCORE,5551,GO:0043624,1.0034e-01,4.5000e+01
IMP_SCORE,5552,GO:0048667,1.0029e-01,7.0000e+00
IMP_SCORE,5553,GO:0046467,1.0026e-01,5.6000e+01
IMP_SCORE,5554,GO:0006749,1.0022e-01,3.6000e+01
IMP_SCORE,5555,GO:0001562,1.0018e-01,2.1000e+01
IMP_SCORE,5556,GO:0006308,1.0011e-01,1.8000e+01
IMP_SCORE,5557,GO:2000108,1.0009e-01,9.0000e+00
IMP_SCORE,5558,GO:0007158,1.0005e-01,1.6000e+01
IMP_SCORE,5559,GO:0046599,1.0002e-01,3.0000e+00
IMP_SCORE,5560,GO:0010872,9.9982e-02,6.0000e+00
IMP_SCORE,5561,GO:0015711,9.9910e-02,1.7200e+02
IMP_SCORE,5562,GO:0031078,9.9897e-02,4.0000e+00
IMP_SCORE,5563,GO:0044090,9.9887e-02,1.5000e+01
IMP_SCORE,5564,GO:0000781,9.9849e-02,3.8000e+01
IMP_SCORE,5565,GO:0006023,9.9843e-02,5.4000e+01
IMP_SCORE,5566,GO:0010738,9.9831e-02,1.1000e+01
IMP_SCORE,5567,GO:0005581,9.9824e-02,1.5300e+02
IMP_SCORE,5568,GO:0022843,9.9746e-02,6.4000e+01
IMP_SCORE,5569,GO:0019841,9.9743e-02,1.7000e+01
IMP_SCORE,5570,GO:0042269,9.9737e-02,1.6000e+01
IMP_SCORE,5571,GO:0035137,9.9692e-02,1.1000e+01
IMP_SCORE,5572,GO:0046621,9.9594e-02,7.0000e+00
IMP_SCORE,5573,GO:0019674,9.9583e-02,3.1000e+01
IMP_SCORE,5574,GO:0016741,9.9543e-02,2.4500e+02
IMP_SCORE,5575,GO:0051828,9.9520e-02,4.9000e+01
IMP_SCORE,5576,GO:0090304,9.9465e-02,3.2300e+02
IMP_SCORE,5577,GO:0098800,9.9401e-02,2.8000e+01
IMP_SCORE,5578,GO:0030800,9.9311e-02,1.0000e+01
IMP_SCORE,5579,GO:0001894,9.9280e-02,7.9000e+01
IMP_SCORE,5580,GO:0031143,9.9213e-02,7.0000e+00
IMP_SCORE,5581,GO:0016706,9.9132e-02,2.2000e+01
IMP_SCORE,5582,GO:1990138,9.9128e-02,2.7000e+01
IMP_SCORE,5583,GO:0048662,9.9101e-02,1.0000e+01
IMP_SCORE,5584,GO:0005179,9.9097e-02,1.5700e+02
IMP_SCORE,5585,GO:0008207,9.9074e-02,1.9000e+01
IMP_SCORE,5586,GO:0071103,9.9061e-02,2.1000e+01
IMP_SCORE,5587,GO:1902222,9.9026e-02,3.3000e+01
IMP_SCORE,5588,GO:0005814,9.8890e-02,6.3000e+01
IMP_SCORE,5589,GO:0030835,9.8839e-02,2.0000e+01
IMP_SCORE,5590,GO:0031305,9.8814e-02,1.1000e+01
IMP_SCORE,5591,GO:0014911,9.8779e-02,1.5000e+01
IMP_SCORE,5592,GO:0097369,9.8775e-02,3.0000e+00
IMP_SCORE,5593,GO:0071804,9.8721e-02,4.6000e+01
IMP_SCORE,5594,GO:0032451,9.8660e-02,1.1000e+01
IMP_SCORE,5595,GO:0035338,9.8579e-02,5.6000e+01
IMP_SCORE,5596,GO:2000279,9.8536e-02,5.0000e+00
IMP_SCORE,5597,GO:0050667,9.8522e-02,1.0000e+01
IMP_SCORE,5598,GO:0070325,9.8457e-02,1.1000e+01
IMP_SCORE,5599,GO:0048599,9.8432e-02,2.0000e+00
IMP_SCORE,5600,GO:0033127,9.8410e-02,6.0000e+00
IMP_SCORE,5601,GO:0048821,9.8384e-02,6.0000e+00
IMP_SCORE,5602,GO:0007252,9.8359e-02,8.0000e+00
IMP_SCORE,5603,GO:1901020,9.8326e-02,4.0000e+00
IMP_SCORE,5604,GO:0004601,9.8307e-02,3.9000e+01
IMP_SCORE,5605,GO:0006497,9.8174e-02,8.8000e+01
IMP_SCORE,5606,GO:0019369,9.8160e-02,3.5000e+01
IMP_SCORE,5607,GO:0006505,9.8124e-02,1.3000e+01
IMP_SCORE,5608,GO:1990234,9.8118e-02,1.8400e+02
IMP_SCORE,5609,GO:0043073,9.7982e-02,1.4000e+01
IMP_SCORE,5610,GO:0071312,9.7750e-02,1.0000e+01
IMP_SCORE,5611,GO:0045821,9.7718e-02,2.0000e+00
IMP_SCORE,5612,GO:1901655,9.7691e-02,1.5000e+01
IMP_SCORE,5613,GO:0016758,9.7607e-02,1.2800e+02
IMP_SCORE,5614,GO:0015030,9.7594e-02,3.7000e+01
IMP_SCORE,5615,GO:0000775,9.7552e-02,3.7000e+01
IMP_SCORE,5616,GO:0044259,9.7550e-02,4.3000e+01
IMP_SCORE,5617,GO:1903169,9.7460e-02,3.3000e+01
IMP_SCORE,5618,GO:0048704,9.7425e-02,2.2000e+01
IMP_SCORE,5619,GO:0045746,9.7399e-02,1.6000e+01
IMP_SCORE,5620,GO:0045742,9.7311e-02,1.3000e+01
IMP_SCORE,5621,GO:0050891,9.7292e-02,2.8000e+01
IMP_SCORE,5622,GO:0005977,9.7238e-02,2.1000e+01
IMP_SCORE,5623,GO:1990204,9.7198e-02,4.8000e+01
IMP_SCORE,5624,GO:0008625,9.7196e-02,1.2000e+01
IMP_SCORE,5625,GO:0005923,9.7158e-02,1.6200e+02
IMP_SCORE,5626,GO:0005506,9.7120e-02,1.2000e+02
IMP_SCORE,5627,GO:0048841,9.7101e-02,6.0000e+00
IMP_SCORE,5628,GO:0045103,9.7015e-02,3.0000e+01
IMP_SCORE,5629,GO:0051861,9.6991e-02,3.2000e+01
IMP_SCORE,5630,GO:0016273,9.6956e-02,1.8000e+01
IMP_SCORE,5631,GO:0018022,9.6887e-02,2.7000e+01
IMP_SCORE,5632,GO:0006734,9.6736e-02,1.3000e+01
IMP_SCORE,5633,GO:0006293,9.6724e-02,1.2000e+01
IMP_SCORE,5634,GO:0032371,9.6714e-02,1.4000e+01
IMP_SCORE,5635,GO:0043949,9.6707e-02,2.0000e+00
IMP_SCORE,5636,GO:0046456,9.6695e-02,2.8000e+01
IMP_SCORE,5637,GO:0090723,9.6600e-02,1.3000e+01
IMP_SCORE,5638,GO:0019888,9.6588e-02,6.1000e+01
IMP_SCORE,5639,GO:0001530,9.6575e-02,3.5000e+01
IMP_SCORE,5640,GO:0042993,9.6547e-02,1.2000e+01
IMP_SCORE,5641,GO:0009200,9.6524e-02,3.0000e+00
IMP_SCORE,5642,GO:0022829,9.6408e-02,1.5000e+01
IMP_SCORE,5643,GO:0044782,9.6292e-02,7.3000e+01
IMP_SCORE,5644,GO:0007034,9.6267e-02,4.3000e+01
IMP_SCORE,5645,GO:0002719,9.6202e-02,4.0000e+00
IMP_SCORE,5646,GO:0042551,9.6195e-02,1.2000e+01
IMP_SCORE,5647,GO:0032462,9.6189e-02,1.3000e+01
IMP_SCORE,5648,GO:0032589,9.6171e-02,1.6000e+01
IMP_SCORE,5649,GO:0004623,9.6168e-02,2.6000e+01
IMP_SCORE,5650,GO:0006402,9.6146e-02,2.7000e+01
IMP_SCORE,5651,GO:0032228,9.5993e-02,1.2000e+01
IMP_SCORE,5652,GO:0008278,9.5966e-02,2.0000e+00
IMP_SCORE,5653,GO:0007156,9.5909e-02,1.1600e+02
IMP_SCORE,5654,GO:0044243,9.5871e-02,3.3000e+01
IMP_SCORE,5655,GO:0099531,9.5794e-02,4.9000e+01
IMP_SCORE,5656,GO:0050746,9.5793e-02,5.0000e+00
IMP_SCORE,5657,GO:0018149,9.5696e-02,3.3000e+01
IMP_SCORE,5658,GO:0007342,9.5608e-02,1.3000e+01
IMP_SCORE,5659,GO:0008376,9.5549e-02,3.6000e+01
IMP_SCORE,5660,GO:0051567,9.5484e-02,4.0000e+00
IMP_SCORE,5661,GO:1901659,9.5469e-02,1.9000e+01
IMP_SCORE,5662,GO:0006855,9.5468e-02,1.7000e+01
IMP_SCORE,5663,GO:0070098,9.5219e-02,2.7000e+01
IMP_SCORE,5664,GO:1903140,9.5197e-02,1.4000e+01
IMP_SCORE,5665,GO:0000145,9.5187e-02,1.1000e+01
IMP_SCORE,5666,GO:0071025,9.5156e-02,2.0000e+00
IMP_SCORE,5667,GO:0017022,9.5141e-02,2.3000e+01
IMP_SCORE,5668,GO:0008536,9.5137e-02,2.6000e+01
IMP_SCORE,5669,GO:0031497,9.5133e-02,1.2000e+01
IMP_SCORE,5670,GO:0005245,9.5111e-02,1.7000e+01
IMP_SCORE,5671,GO:0015144,9.5097e-02,2.9000e+01
IMP_SCORE,5672,GO:0019531,9.5091e-02,4.0000e+00
IMP_SCORE,5673,GO:0090169,9.5075e-02,7.0000e+00
IMP_SCORE,5674,GO:0000407,9.5012e-02,1.2000e+01
IMP_SCORE,5675,GO:0019585,9.4975e-02,1.5000e+01
IMP_SCORE,5676,GO:0004407,9.4833e-02,1.3000e+01
IMP_SCORE,5677,GO:0003382,9.4794e-02,1.2000e+01
IMP_SCORE,5678,GO:0004298,9.4794e-02,2.2000e+01
IMP_SCORE,5679,GO:0044409,9.4762e-02,6.2000e+01
IMP_SCORE,5680,GO:0006576,9.4749e-02,5.3000e+01
IMP_SCORE,5681,GO:1900077,9.4736e-02,1.5000e+01
IMP_SCORE,5682,GO:0098687,9.4717e-02,6.9000e+01
IMP_SCORE,5683,GO:0006091,9.4688e-02,9.8000e+01
IMP_SCORE,5684,GO:0007276,9.4621e-02,2.3600e+02
IMP_SCORE,5685,GO:0045776,9.4566e-02,2.8000e+01
IMP_SCORE,5686,GO:2000269,9.4503e-02,1.4000e+01
IMP_SCORE,5687,GO:0016820,9.4471e-02,4.0000e+01
IMP_SCORE,5688,GO:0030285,9.4402e-02,1.5000e+01
IMP_SCORE,5689,GO:0021772,9.4389e-02,8.0000e+00
IMP_SCORE,5690,GO:0005643,9.4355e-02,1.6000e+01
IMP_SCORE,5691,GO:0071294,9.4322e-02,5.2000e+01
IMP_SCORE,5692,GO:0051168,9.4270e-02,4.7000e+01
IMP_SCORE,5693,GO:0032727,9.4263e-02,1.1000e+01
IMP_SCORE,5694,GO:0072600,9.4186e-02,1.3000e+01
IMP_SCORE,5695,GO:0006304,9.4111e-02,2.6000e+01
IMP_SCORE,5696,GO:0003697,9.4087e-02,3.0000e+01
IMP_SCORE,5697,GO:0045622,9.4021e-02,9.0000e+00
IMP_SCORE,5698,GO:1903825,9.3989e-02,5.3000e+01
IMP_SCORE,5699,GO:0006760,9.3942e-02,5.0000e+00
IMP_SCORE,5700,GO:0005681,9.3924e-02,4.6000e+01
IMP_SCORE,5701,GO:0004725,9.3915e-02,7.3000e+01
IMP_SCORE,5702,GO:0070085,9.3741e-02,8.4000e+01
IMP_SCORE,5703,GO:0070646,9.3687e-02,8.7000e+01
IMP_SCORE,5704,GO:0050998,9.3677e-02,2.0000e+00
IMP_SCORE,5705,GO:0009855,9.3649e-02,3.7000e+01
IMP_SCORE,5706,GO:1902253,9.3585e-02,2.1000e+01
IMP_SCORE,5707,GO:1904680,9.3520e-02,2.8000e+01
IMP_SCORE,5708,GO:0016460,9.3324e-02,1.4000e+01
IMP_SCORE,5709,GO:0005984,9.3310e-02,1.3000e+01
IMP_SCORE,5710,GO:0071353,9.3306e-02,9.0000e+00
IMP_SCORE,5711,GO:0071404,9.3274e-02,3.6000e+01
IMP_SCORE,5712,GO:0071711,9.3243e-02,1.4000e+01
IMP_SCORE,5713,GO:0070875,9.3133e-02,1.0000e+01
IMP_SCORE,5714,GO:0001533,9.3074e-02,6.2000e+01
IMP_SCORE,5715,GO:0051290,9.3023e-02,1.1000e+01
IMP_SCORE,5716,GO:0000983,9.3013e-02,1.1000e+01
IMP_SCORE,5717,GO:0010954,9.3007e-02,6.0000e+00
IMP_SCORE,5718,GO:0019319,9.3002e-02,1.9000e+01
IMP_SCORE,5719,GO:0070071,9.2982e-02,1.3000e+01
IMP_SCORE,5720,GO:0045989,9.2889e-02,1.0000e+00
IMP_SCORE,5721,GO:0046628,9.2889e-02,1.0000e+00
IMP_SCORE,5722,GO:0019827,9.2881e-02,2.8000e+01
IMP_SCORE,5723,GO:0017016,9.2865e-02,2.1700e+02
IMP_SCORE,5724,GO:0006623,9.2841e-02,1.2000e+01
IMP_SCORE,5725,GO:0006706,9.2836e-02,3.3000e+01
IMP_SCORE,5726,GO:0048706,9.2773e-02,1.5000e+01
IMP_SCORE,5727,GO:0007628,9.2747e-02,1.7000e+01
IMP_SCORE,5728,GO:0031163,9.2620e-02,2.8000e+01
IMP_SCORE,5729,GO:1905037,9.2427e-02,1.3000e+01
IMP_SCORE,5730,GO:2000736,9.2396e-02,9.0000e+00
IMP_SCORE,5731,GO:0030216,9.2309e-02,3.1000e+01
IMP_SCORE,5732,GO:0003333,9.2300e-02,2.4000e+01
IMP_SCORE,5733,GO:0006521,9.2144e-02,5.0000e+00
IMP_SCORE,5734,GO:0043194,9.2046e-02,1.1000e+01
IMP_SCORE,5735,GO:0061842,9.2043e-02,1.2000e+01
IMP_SCORE,5736,GO:0051219,9.1961e-02,2.8000e+01
IMP_SCORE,5737,GO:0060231,9.1868e-02,1.5000e+01
IMP_SCORE,5738,GO:0036508,9.1866e-02,4.0000e+00
IMP_SCORE,5739,GO:0034505,9.1752e-02,1.6000e+01
IMP_SCORE,5740,GO:0044445,9.1679e-02,7.8000e+01
IMP_SCORE,5741,GO:0098664,9.1679e-02,1.1000e+01
IMP_SCORE,5742,GO:0035036,9.1651e-02,2.9000e+01
IMP_SCORE,5743,GO:0004518,9.1590e-02,9.8000e+01
IMP_SCORE,5744,GO:0008328,9.1572e-02,2.5000e+01
IMP_SCORE,5745,GO:0034453,9.1537e-02,1.3000e+01
IMP_SCORE,5746,GO:0016712,9.1451e-02,1.6000e+01
IMP_SCORE,5747,GO:0008080,9.1210e-02,7.0000e+01
IMP_SCORE,5748,GO:0051879,9.1184e-02,1.2000e+01
IMP_SCORE,5749,GO:0002097,9.1110e-02,4.0000e+00
IMP_SCORE,5750,GO:0032461,9.1056e-02,5.0000e+00
IMP_SCORE,5751,GO:0005736,9.1025e-02,3.0000e+00
IMP_SCORE,5752,GO:0051798,9.1023e-02,2.0000e+00
IMP_SCORE,5753,GO:0009108,9.0976e-02,8.4000e+01
IMP_SCORE,5754,GO:0090184,9.0830e-02,6.0000e+00
IMP_SCORE,5755,GO:0016339,9.0821e-02,9.2000e+01
IMP_SCORE,5756,GO:0002039,9.0794e-02,3.0000e+01
IMP_SCORE,5757,GO:0004385,9.0730e-02,1.2000e+01
IMP_SCORE,5758,GO:0031214,9.0688e-02,8.2000e+01
IMP_SCORE,5759,GO:1904659,9.0613e-02,1.2000e+01
IMP_SCORE,5760,GO:0051775,9.0529e-02,1.8000e+01
IMP_SCORE,5761,GO:0007007,9.0454e-02,4.0000e+00
IMP_SCORE,5762,GO:0045454,9.0418e-02,4.7000e+01
IMP_SCORE,5763,GO:0046337,9.0411e-02,1.3000e+01
IMP_SCORE,5764,GO:0031432,9.0398e-02,1.5000e+01
IMP_SCORE,5765,GO:0006896,9.0387e-02,8.0000e+00
IMP_SCORE,5766,GO:0051181,9.0139e-02,1.5000e+01
IMP_SCORE,5767,GO:0097060,8.9980e-02,1.7400e+02
IMP_SCORE,5768,GO:0006614,8.9957e-02,1.1000e+01
IMP_SCORE,5769,GO:0032590,8.9781e-02,1.9000e+01
IMP_SCORE,5770,GO:0046685,8.9677e-02,2.4000e+01
IMP_SCORE,5771,GO:0018214,8.9567e-02,1.8000e+01
IMP_SCORE,5772,GO:0060259,8.9544e-02,1.7000e+01
IMP_SCORE,5773,GO:0044743,8.9462e-02,1.3000e+01
IMP_SCORE,5774,GO:0000118,8.9453e-02,3.5000e+01
IMP_SCORE,5775,GO:0042487,8.9273e-02,1.2000e+01
IMP_SCORE,5776,GO:0030641,8.9252e-02,2.9000e+01
IMP_SCORE,5777,GO:0046631,8.9176e-02,8.0000e+00
IMP_SCORE,5778,GO:0006584,8.9075e-02,2.9000e+01
IMP_SCORE,5779,GO:0046031,8.8978e-02,1.9000e+01
IMP_SCORE,5780,GO:0050901,8.8891e-02,1.0000e+01
IMP_SCORE,5781,GO:0032715,8.8856e-02,1.1000e+01
IMP_SCORE,5782,GO:0070492,8.8786e-02,1.0600e+02
IMP_SCORE,5783,GO:0017187,8.8651e-02,6.0000e+00
IMP_SCORE,5784,GO:0098656,8.8465e-02,1.1900e+02
IMP_SCORE,5785,GO:0008195,8.8376e-02,4.8000e+01
IMP_SCORE,5786,GO:0031338,8.8342e-02,2.7000e+01
IMP_SCORE,5787,GO:0035107,8.8301e-02,4.5000e+01
IMP_SCORE,5788,GO:0033137,8.8273e-02,5.0000e+00
IMP_SCORE,5789,GO:0038061,8.8177e-02,4.0000e+00
IMP_SCORE,5790,GO:0050997,8.8058e-02,9.0000e+00
IMP_SCORE,5791,GO:0000956,8.8047e-02,2.7000e+01
IMP_SCORE,5792,GO:0090501,8.7983e-02,6.8000e+01
IMP_SCORE,5793,GO:0045662,8.7974e-02,8.0000e+00
IMP_SCORE,5794,GO:0032309,8.7948e-02,1.1000e+01
IMP_SCORE,5795,GO:0050775,8.7881e-02,9.0000e+00
IMP_SCORE,5796,GO:0060996,8.7855e-02,1.0000e+01
IMP_SCORE,5797,GO:0006029,8.7766e-02,2.3000e+01
IMP_SCORE,5798,GO:0034199,8.7754e-02,1.0000e+00
IMP_SCORE,5799,GO:1901687,8.7719e-02,2.2000e+01
IMP_SCORE,5800,GO:0016279,8.7691e-02,1.3000e+01
IMP_SCORE,5801,GO:0000394,8.7580e-02,1.2000e+01
IMP_SCORE,5802,GO:0032266,8.7539e-02,2.1000e+01
IMP_SCORE,5803,GO:0046931,8.7510e-02,4.0000e+00
IMP_SCORE,5804,GO:0018345,8.7478e-02,2.3000e+01
IMP_SCORE,5805,GO:0071560,8.7382e-02,8.0000e+00
IMP_SCORE,5806,GO:0031528,8.7130e-02,2.2000e+01
IMP_SCORE,5807,GO:0098847,8.7126e-02,2.0000e+00
IMP_SCORE,5808,GO:0030275,8.7098e-02,1.2000e+01
IMP_SCORE,5809,GO:0006475,8.7060e-02,2.9000e+01
IMP_SCORE,5810,GO:0015986,8.7039e-02,3.0000e+00
IMP_SCORE,5811,GO:0031229,8.7032e-02,1.9000e+01
IMP_SCORE,5812,GO:0007498,8.7029e-02,2.1000e+01
IMP_SCORE,5813,GO:0071837,8.7008e-02,1.4000e+01
IMP_SCORE,5814,GO:0048512,8.6994e-02,1.8000e+01
IMP_SCORE,5815,GO:0006399,8.6987e-02,6.6000e+01
IMP_SCORE,5816,GO:0019201,8.6869e-02,2.3000e+01
IMP_SCORE,5817,GO:0036092,8.6648e-02,8.0000e+00
IMP_SCORE,5818,GO:0009913,8.6614e-02,2.4000e+01
IMP_SCORE,5819,GO:0036296,8.6362e-02,2.0000e+00
IMP_SCORE,5820,GO:0032391,8.6350e-02,1.9000e+01
IMP_SCORE,5821,GO:0010574,8.6333e-02,1.2000e+01
IMP_SCORE,5822,GO:0071875,8.6163e-02,4.0000e+00
IMP_SCORE,5823,GO:0003678,8.6011e-02,1.3000e+01
IMP_SCORE,5824,GO:0034284,8.5975e-02,4.2000e+01
IMP_SCORE,5825,GO:0008138,8.5931e-02,2.1000e+01
IMP_SCORE,5826,GO:0016757,8.5883e-02,2.3700e+02
IMP_SCORE,5827,GO:0008544,8.5829e-02,3.2000e+01
IMP_SCORE,5828,GO:0022900,8.5802e-02,3.2000e+01
IMP_SCORE,5829,GO:0031701,8.5781e-02,5.0000e+00
IMP_SCORE,5830,GO:0007339,8.5773e-02,1.5000e+01
IMP_SCORE,5831,GO:0046943,8.5711e-02,6.0000e+01
IMP_SCORE,5832,GO:0035136,8.5710e-02,2.0000e+01
IMP_SCORE,5833,GO:0043455,8.5701e-02,2.0000e+00
IMP_SCORE,5834,GO:0033048,8.5663e-02,4.0000e+00
IMP_SCORE,5835,GO:0010614,8.5577e-02,2.0000e+00
IMP_SCORE,5836,GO:0061650,8.5556e-02,3.6000e+01
IMP_SCORE,5837,GO:0098743,8.5531e-02,1.3000e+01
IMP_SCORE,5838,GO:0060976,8.5512e-02,1.0000e+01
IMP_SCORE,5839,GO:0061778,8.5490e-02,1.4000e+01
IMP_SCORE,5840,GO:0060041,8.5385e-02,2.4000e+01
IMP_SCORE,5841,GO:0070268,8.5347e-02,8.8000e+01
IMP_SCORE,5842,GO:0044085,8.5334e-02,9.1000e+01
IMP_SCORE,5843,GO:0001756,8.5138e-02,1.4000e+01
IMP_SCORE,5844,GO:1990380,8.5107e-02,1.6000e+01
IMP_SCORE,5845,GO:2000401,8.5018e-02,1.9000e+01
IMP_SCORE,5846,GO:0001608,8.5014e-02,3.2000e+01
IMP_SCORE,5847,GO:0005976,8.4943e-02,3.1000e+01
IMP_SCORE,5848,GO:0005261,8.4909e-02,9.1000e+01
IMP_SCORE,5849,GO:0034451,8.4887e-02,1.1000e+01
IMP_SCORE,5850,GO:0005750,8.4837e-02,2.0000e+00
IMP_SCORE,5851,GO:0005342,8.4808e-02,6.8000e+01
IMP_SCORE,5852,GO:0034728,8.4807e-02,5.3000e+01
IMP_SCORE,5853,GO:0034707,8.4759e-02,3.4000e+01
IMP_SCORE,5854,GO:0003688,8.4611e-02,3.0000e+00
IMP_SCORE,5855,GO:0044827,8.4396e-02,7.0000e+00
IMP_SCORE,5856,GO:0042135,8.4387e-02,1.3000e+01
IMP_SCORE,5857,GO:0008306,8.4365e-02,2.6000e+01
IMP_SCORE,5858,GO:0015271,8.4354e-02,1.8000e+01
IMP_SCORE,5859,GO:0015179,8.4323e-02,4.1000e+01
IMP_SCORE,5860,GO:0046641,8.4317e-02,6.0000e+00
IMP_SCORE,5861,GO:0035518,8.4270e-02,2.0000e+00
IMP_SCORE,5862,GO:0015849,8.4269e-02,1.0300e+02
IMP_SCORE,5863,GO:0045806,8.4244e-02,1.2000e+01
IMP_SCORE,5864,GO:0060544,8.3905e-02,3.0000e+00
IMP_SCORE,5865,GO:0005881,8.3899e-02,5.9000e+01
IMP_SCORE,5866,GO:0044548,8.3897e-02,4.2000e+01
IMP_SCORE,5867,GO:0006334,8.3801e-02,3.8000e+01
IMP_SCORE,5868,GO:0051180,8.3711e-02,3.5000e+01
IMP_SCORE,5869,GO:1902656,8.3711e-02,5.0000e+00
IMP_SCORE,5870,GO:0005721,8.3618e-02,6.0000e+00
IMP_SCORE,5871,GO:0001056,8.3526e-02,4.0000e+00
IMP_SCORE,5872,GO:0055092,8.3485e-02,1.3000e+01
IMP_SCORE,5873,GO:0009649,8.3446e-02,1.5000e+01
IMP_SCORE,5874,GO:0065005,8.3418e-02,2.0000e+00
IMP_SCORE,5875,GO:0050684,8.3341e-02,3.3000e+01
IMP_SCORE,5876,GO:0022038,8.3273e-02,5.0000e+00
IMP_SCORE,5877,GO:0007032,8.2926e-02,1.7000e+01
IMP_SCORE,5878,GO:1902108,8.2873e-02,7.0000e+00
IMP_SCORE,5879,GO:0009799,8.2867e-02,3.0000e+01
IMP_SCORE,5880,GO:0072124,8.2843e-02,6.0000e+00
IMP_SCORE,5881,GO:0033014,8.2755e-02,1.7000e+01
IMP_SCORE,5882,GO:0031123,8.2622e-02,3.2000e+01
IMP_SCORE,5883,GO:0010314,8.2617e-02,1.2000e+01
IMP_SCORE,5884,GO:0005452,8.2570e-02,1.7000e+01
IMP_SCORE,5885,GO:0018023,8.2386e-02,1.4000e+01
IMP_SCORE,5886,GO:0070076,8.2160e-02,1.8000e+01
IMP_SCORE,5887,GO:0016877,8.2147e-02,3.3000e+01
IMP_SCORE,5888,GO:0060285,8.2108e-02,1.0000e+01
IMP_SCORE,5889,GO:0015630,8.1972e-02,1.7300e+02
IMP_SCORE,5890,GO:0044439,8.1867e-02,7.9000e+01
IMP_SCORE,5891,GO:0002437,8.1857e-02,5.0000e+00
IMP_SCORE,5892,GO:0030166,8.1841e-02,1.2000e+01
IMP_SCORE,5893,GO:0022836,8.1815e-02,1.3000e+02
IMP_SCORE,5894,GO:0070001,8.1801e-02,3.9000e+01
IMP_SCORE,5895,GO:0010896,8.1748e-02,6.0000e+00
IMP_SCORE,5896,GO:0032984,8.1709e-02,6.9000e+01
IMP_SCORE,5897,GO:0045334,8.1575e-02,8.0000e+00
IMP_SCORE,5898,GO:0043266,8.1530e-02,2.8000e+01
IMP_SCORE,5899,GO:0010591,8.1462e-02,1.4000e+01
IMP_SCORE,5900,GO:0005385,8.1369e-02,2.2000e+01
IMP_SCORE,5901,GO:0019905,8.1353e-02,1.0100e+02
IMP_SCORE,5902,GO:0014002,8.1331e-02,1.1000e+01
IMP_SCORE,5903,GO:0006690,8.1115e-02,5.5000e+01
IMP_SCORE,5904,GO:0043303,8.1088e-02,4.0000e+00
IMP_SCORE,5905,GO:0031018,8.1002e-02,9.0000e+00
IMP_SCORE,5906,GO:0008271,8.1000e-02,4.0000e+00
IMP_SCORE,5907,GO:0016571,8.0986e-02,1.8000e+01
IMP_SCORE,5908,GO:0035641,8.0883e-02,2.0000e+01
IMP_SCORE,5909,GO:0006144,8.0859e-02,1.0000e+01
IMP_SCORE,5910,GO:0031124,8.0797e-02,2.9000e+01
IMP_SCORE,5911,GO:0009409,8.0665e-02,1.8000e+01
IMP_SCORE,5912,GO:0002088,8.0633e-02,2.0000e+01
IMP_SCORE,5913,GO:0006910,8.0593e-02,2.2000e+01
IMP_SCORE,5914,GO:0021854,8.0589e-02,5.0000e+00
IMP_SCORE,5915,GO:0001673,8.0465e-02,1.5000e+01
IMP_SCORE,5916,GO:0030513,8.0361e-02,1.1000e+01
IMP_SCORE,5917,GO:0032332,8.0283e-02,1.3000e+01
IMP_SCORE,5918,GO:0000413,8.0120e-02,2.3000e+01
IMP_SCORE,5919,GO:0030804,8.0058e-02,1.9000e+01
IMP_SCORE,5920,GO:0022804,8.0033e-02,1.7200e+02
IMP_SCORE,5921,GO:0006754,7.9998e-02,7.0000e+00
IMP_SCORE,5922,GO:0015108,7.9835e-02,5.7000e+01
IMP_SCORE,5923,GO:0051539,7.9788e-02,2.6000e+01
IMP_SCORE,5924,GO:0050812,7.9763e-02,1.6000e+01
IMP_SCORE,5925,GO:0070125,7.9677e-02,1.5000e+01
IMP_SCORE,5926,GO:0000301,7.9632e-02,1.7000e+01
IMP_SCORE,5927,GO:0060271,7.9626e-02,5.6000e+01
IMP_SCORE,5928,GO:0006337,7.9612e-02,1.5000e+01
IMP_SCORE,5929,GO:0001653,7.9596e-02,7.6000e+01
IMP_SCORE,5930,GO:0043496,7.9438e-02,5.0000e+00
IMP_SCORE,5931,GO:0016725,7.9409e-02,5.0000e+00
IMP_SCORE,5932,GO:1900004,7.9364e-02,7.0000e+00
IMP_SCORE,5933,GO:1901570,7.9312e-02,2.2000e+01
IMP_SCORE,5934,GO:0090545,7.9270e-02,1.9000e+01
IMP_SCORE,5935,GO:0006285,7.9232e-02,5.0000e+00
IMP_SCORE,5936,GO:0045605,7.9166e-02,4.0000e+00
IMP_SCORE,5937,GO:0030150,7.9155e-02,4.0000e+00
IMP_SCORE,5938,GO:0072698,7.9021e-02,8.0000e+00
IMP_SCORE,5939,GO:0090005,7.8947e-02,6.0000e+00
IMP_SCORE,5940,GO:0006103,7.8942e-02,1.4000e+01
IMP_SCORE,5941,GO:0042451,7.8933e-02,1.7000e+01
IMP_SCORE,5942,GO:0002430,7.8909e-02,1.4000e+01
IMP_SCORE,5943,GO:0016628,7.8894e-02,1.6000e+01
IMP_SCORE,5944,GO:2000778,7.8846e-02,4.0000e+00
IMP_SCORE,5945,GO:0005922,7.8779e-02,3.5000e+01
IMP_SCORE,5946,GO:0007597,7.8631e-02,2.1000e+01
IMP_SCORE,5947,GO:0018200,7.8577e-02,2.3000e+01
IMP_SCORE,5948,GO:0009583,7.8511e-02,3.7000e+01
IMP_SCORE,5949,GO:0071397,7.8483e-02,1.8000e+01
IMP_SCORE,5950,GO:0005796,7.8434e-02,4.6000e+01
IMP_SCORE,5951,GO:0016859,7.8385e-02,4.1000e+01
IMP_SCORE,5952,GO:1901293,7.8360e-02,4.4000e+01
IMP_SCORE,5953,GO:0050849,7.8338e-02,7.0000e+00
IMP_SCORE,5954,GO:0015079,7.8334e-02,7.1000e+01
IMP_SCORE,5955,GO:0019783,7.8218e-02,7.2000e+01
IMP_SCORE,5956,GO:0032663,7.8185e-02,8.0000e+00
IMP_SCORE,5957,GO:0016471,7.8135e-02,1.9000e+01
IMP_SCORE,5958,GO:0004222,7.8130e-02,7.6000e+01
IMP_SCORE,5959,GO:0015923,7.8104e-02,2.0000e+01
IMP_SCORE,5960,GO:0019228,7.8066e-02,9.0000e+00
IMP_SCORE,5961,GO:0007218,7.8058e-02,7.3000e+01
IMP_SCORE,5962,GO:1903428,7.8039e-02,1.0000e+01
IMP_SCORE,5963,GO:0001223,7.8009e-02,6.0000e+00
IMP_SCORE,5964,GO:0055070,7.7910e-02,1.9000e+01
IMP_SCORE,5965,GO:0008188,7.7897e-02,2.6000e+01
IMP_SCORE,5966,GO:0010885,7.7886e-02,5.0000e+00
IMP_SCORE,5967,GO:0003774,7.7857e-02,7.0000e+01
IMP_SCORE,5968,GO:0016242,7.7819e-02,1.0000e+01
IMP_SCORE,5969,GO:0031492,7.7678e-02,9.0000e+00
IMP_SCORE,5970,GO:0061157,7.7409e-02,4.0000e+00
IMP_SCORE,5971,GO:0043486,7.7381e-02,1.8000e+01
IMP_SCORE,5972,GO:0061548,7.7345e-02,5.0000e+00
IMP_SCORE,5973,GO:0007608,7.7325e-02,3.0000e+01
IMP_SCORE,5974,GO:0030553,7.7275e-02,5.0000e+00
IMP_SCORE,5975,GO:0001771,7.7183e-02,4.0000e+00
IMP_SCORE,5976,GO:0009109,7.7148e-02,8.0000e+00
IMP_SCORE,5977,GO:0004065,7.7058e-02,2.3000e+01
IMP_SCORE,5978,GO:0009582,7.7018e-02,6.9000e+01
IMP_SCORE,5979,GO:0030964,7.6920e-02,1.2000e+01
IMP_SCORE,5980,GO:0008556,7.6912e-02,2.1000e+01
IMP_SCORE,5981,GO:0051797,7.6853e-02,3.0000e+00
IMP_SCORE,5982,GO:0060046,7.6736e-02,1.7000e+01
IMP_SCORE,5983,GO:0005666,7.6683e-02,2.0000e+00
IMP_SCORE,5984,GO:0006164,7.6481e-02,2.1000e+01
IMP_SCORE,5985,GO:0030183,7.6432e-02,2.9000e+01
IMP_SCORE,5986,GO:0048096,7.6276e-02,1.4000e+01
IMP_SCORE,5987,GO:0004812,7.6058e-02,3.2000e+01
IMP_SCORE,5988,GO:0097341,7.6010e-02,1.0000e+00
IMP_SCORE,5989,GO:0046717,7.5935e-02,1.7000e+01
IMP_SCORE,5990,GO:0016594,7.5885e-02,1.0000e+01
IMP_SCORE,5991,GO:0035267,7.5877e-02,5.0000e+00
IMP_SCORE,5992,GO:1900117,7.5834e-02,2.0000e+00
IMP_SCORE,5993,GO:0016796,7.5806e-02,1.5000e+01
IMP_SCORE,5994,GO:0061351,7.5770e-02,2.2000e+01
IMP_SCORE,5995,GO:0044030,7.5758e-02,3.0000e+00
IMP_SCORE,5996,GO:0010596,7.5729e-02,1.4000e+01
IMP_SCORE,5997,GO:0034723,7.5656e-02,5.0000e+00
IMP_SCORE,5998,GO:0016779,7.5464e-02,6.7000e+01
IMP_SCORE,5999,GO:1901068,7.5435e-02,2.3000e+01
IMP_SCORE,6000,GO:0006893,7.5389e-02,2.5000e+01
IMP_SCORE,6001,GO:0050909,7.5378e-02,8.0000e+00
IMP_SCORE,6002,GO:0032469,7.5330e-02,9.0000e+00
IMP_SCORE,6003,GO:0090398,7.5269e-02,3.0000e+00
IMP_SCORE,6004,GO:0018146,7.5138e-02,1.4000e+01
IMP_SCORE,6005,GO:0010470,7.5106e-02,4.0000e+00
IMP_SCORE,6006,GO:0042448,7.5098e-02,4.0000e+00
IMP_SCORE,6007,GO:0003707,7.5092e-02,1.9000e+01
IMP_SCORE,6008,GO:0032259,7.5006e-02,2.0100e+02
IMP_SCORE,6009,GO:0008194,7.4910e-02,1.1000e+02
IMP_SCORE,6010,GO:0090568,7.4906e-02,1.8000e+01
IMP_SCORE,6011,GO:0030880,7.4887e-02,1.5000e+01
IMP_SCORE,6012,GO:0032941,7.4805e-02,2.0000e+01
IMP_SCORE,6013,GO:0015171,7.4755e-02,4.8000e+01
IMP_SCORE,6014,GO:0031953,7.4655e-02,4.0000e+00
IMP_SCORE,6015,GO:0086013,7.4527e-02,7.0000e+00
IMP_SCORE,6016,GO:0021542,7.4383e-02,4.0000e+00
IMP_SCORE,6017,GO:0044801,7.4374e-02,4.8000e+01
IMP_SCORE,6018,GO:0031082,7.4370e-02,1.6000e+01
IMP_SCORE,6019,GO:0035094,7.4135e-02,1.4000e+01
IMP_SCORE,6020,GO:0006559,7.4126e-02,2.2000e+01
IMP_SCORE,6021,GO:1905332,7.4116e-02,3.0000e+00
IMP_SCORE,6022,GO:1901976,7.4096e-02,2.0000e+01
IMP_SCORE,6023,GO:0098748,7.3973e-02,4.0000e+00
IMP_SCORE,6024,GO:0004383,7.3896e-02,3.0000e+00
IMP_SCORE,6025,GO:0030551,7.3885e-02,1.3000e+01
IMP_SCORE,6026,GO:0030199,7.3874e-02,1.3000e+01
IMP_SCORE,6027,GO:0004312,7.3846e-02,2.8000e+01
IMP_SCORE,6028,GO:0033280,7.3830e-02,1.1000e+01
IMP_SCORE,6029,GO:0009086,7.3820e-02,1.4000e+01
IMP_SCORE,6030,GO:1904667,7.3815e-02,1.1000e+01
IMP_SCORE,6031,GO:0046386,7.3773e-02,5.0000e+00
IMP_SCORE,6032,GO:0046950,7.3769e-02,1.4000e+01
IMP_SCORE,6033,GO:0000788,7.3769e-02,1.3000e+01
IMP_SCORE,6034,GO:0072111,7.3739e-02,9.0000e+00
IMP_SCORE,6035,GO:0044033,7.3697e-02,8.0000e+00
IMP_SCORE,6036,GO:0060077,7.3597e-02,1.3000e+01
IMP_SCORE,6037,GO:0048232,7.3541e-02,2.1500e+02
IMP_SCORE,6038,GO:0006306,7.3539e-02,1.2000e+01
IMP_SCORE,6039,GO:0050772,7.3503e-02,1.8000e+01
IMP_SCORE,6040,GO:0046915,7.3430e-02,3.2000e+01
IMP_SCORE,6041,GO:0072044,7.3413e-02,1.0000e+01
IMP_SCORE,6042,GO:0030326,7.3385e-02,3.1000e+01
IMP_SCORE,6043,GO:0009185,7.3352e-02,2.1000e+01
IMP_SCORE,6044,GO:0034470,7.3294e-02,1.0300e+02
IMP_SCORE,6045,GO:0030728,7.3275e-02,9.0000e+00
IMP_SCORE,6046,GO:0036507,7.3210e-02,7.0000e+00
IMP_SCORE,6047,GO:0070972,7.3049e-02,2.4000e+01
IMP_SCORE,6048,GO:0070296,7.2906e-02,1.0000e+00
IMP_SCORE,6049,GO:0033753,7.2906e-02,1.0000e+00
IMP_SCORE,6050,GO:0031577,7.2906e-02,1.0000e+00
IMP_SCORE,6051,GO:0032025,7.2906e-02,1.0000e+00
IMP_SCORE,6052,GO:1900119,7.2906e-02,1.0000e+00
IMP_SCORE,6053,GO:0071361,7.2906e-02,1.0000e+00
IMP_SCORE,6054,GO:0060324,7.2897e-02,5.0000e+00
IMP_SCORE,6055,GO:0009581,7.2846e-02,6.7000e+01
IMP_SCORE,6056,GO:0005355,7.2785e-02,1.9000e+01
IMP_SCORE,6057,GO:0006622,7.2733e-02,1.1000e+01
IMP_SCORE,6058,GO:0032420,7.2637e-02,2.1000e+01
IMP_SCORE,6059,GO:0009101,7.2622e-02,2.3000e+01
IMP_SCORE,6060,GO:0001510,7.2489e-02,2.3000e+01
IMP_SCORE,6061,GO:0004527,7.2481e-02,4.2000e+01
IMP_SCORE,6062,GO:0042255,7.2459e-02,7.0000e+00
IMP_SCORE,6063,GO:0048286,7.2406e-02,9.0000e+00
IMP_SCORE,6064,GO:0016229,7.2315e-02,2.5000e+01
IMP_SCORE,6065,GO:0042273,7.2304e-02,3.1000e+01
IMP_SCORE,6066,GO:0061088,7.2295e-02,1.3000e+01
IMP_SCORE,6067,GO:0044042,7.2256e-02,2.5000e+01
IMP_SCORE,6068,GO:0019532,7.2074e-02,2.0000e+00
IMP_SCORE,6069,GO:0006695,7.2053e-02,2.4000e+01
IMP_SCORE,6070,GO:0000776,7.1948e-02,5.8000e+01
IMP_SCORE,6071,GO:0008391,7.1906e-02,1.5000e+01
IMP_SCORE,6072,GO:0050953,7.1851e-02,1.3900e+02
IMP_SCORE,6073,GO:0051353,7.1618e-02,8.0000e+00
IMP_SCORE,6074,GO:0031935,7.1558e-02,1.0000e+01
IMP_SCORE,6075,GO:0010804,7.1501e-02,6.0000e+00
IMP_SCORE,6076,GO:0034660,7.1488e-02,1.5600e+02
IMP_SCORE,6077,GO:0060485,7.1446e-02,1.7000e+01
IMP_SCORE,6078,GO:0033002,7.1376e-02,1.9000e+01
IMP_SCORE,6079,GO:0034969,7.1373e-02,2.3000e+01
IMP_SCORE,6080,GO:0043413,7.1338e-02,1.0100e+02
IMP_SCORE,6081,GO:0005254,7.1245e-02,3.9000e+01
IMP_SCORE,6082,GO:1900409,7.1188e-02,3.0000e+00
IMP_SCORE,6083,GO:0004540,7.1141e-02,7.1000e+01
IMP_SCORE,6084,GO:1901017,7.1078e-02,2.0000e+00
IMP_SCORE,6085,GO:0098878,7.1043e-02,2.3000e+01
IMP_SCORE,6086,GO:0019883,7.0828e-02,1.0000e+01
IMP_SCORE,6087,GO:0006352,7.0745e-02,4.7000e+01
IMP_SCORE,6088,GO:0033162,7.0734e-02,5.0000e+00
IMP_SCORE,6089,GO:0007379,7.0693e-02,1.1000e+01
IMP_SCORE,6090,GO:0043220,7.0665e-02,1.2000e+01
IMP_SCORE,6091,GO:0005885,7.0637e-02,5.0000e+00
IMP_SCORE,6092,GO:0042826,7.0586e-02,6.1000e+01
IMP_SCORE,6093,GO:0016322,7.0491e-02,4.0000e+00
IMP_SCORE,6094,GO:0000149,7.0277e-02,1.0000e+02
IMP_SCORE,6095,GO:0005501,6.9944e-02,3.5000e+01
IMP_SCORE,6096,GO:0008171,6.9933e-02,1.9000e+01
IMP_SCORE,6097,GO:0051875,6.9933e-02,1.1000e+01
IMP_SCORE,6098,GO:0071688,6.9840e-02,7.0000e+00
IMP_SCORE,6099,GO:0051127,6.9830e-02,5.0000e+00
IMP_SCORE,6100,GO:0015295,6.9700e-02,2.9000e+01
IMP_SCORE,6101,GO:0005112,6.9660e-02,5.0000e+00
IMP_SCORE,6102,GO:0097201,6.9608e-02,3.0000e+00
IMP_SCORE,6103,GO:0043687,6.9500e-02,7.0000e+01
IMP_SCORE,6104,GO:0006333,6.9363e-02,3.3000e+01
IMP_SCORE,6105,GO:0030890,6.9342e-02,1.6000e+01
IMP_SCORE,6106,GO:0010965,6.9309e-02,5.0000e+00
IMP_SCORE,6107,GO:0006221,6.9294e-02,8.0000e+00
IMP_SCORE,6108,GO:0003081,6.9285e-02,1.0000e+01
IMP_SCORE,6109,GO:0002863,6.9267e-02,4.0000e+00
IMP_SCORE,6110,GO:0008168,6.9197e-02,1.7000e+02
IMP_SCORE,6111,GO:0035418,6.9127e-02,7.0000e+00
IMP_SCORE,6112,GO:1904994,6.9085e-02,3.0000e+00
IMP_SCORE,6113,GO:0008589,6.9069e-02,1.6000e+01
IMP_SCORE,6114,GO:0043274,6.9021e-02,7.0000e+00
IMP_SCORE,6115,GO:0000428,6.9006e-02,1.5000e+01
IMP_SCORE,6116,GO:0005671,6.8962e-02,3.0000e+00
IMP_SCORE,6117,GO:0015926,6.8941e-02,1.5000e+01
IMP_SCORE,6118,GO:0072349,6.8860e-02,1.6000e+01
IMP_SCORE,6119,GO:0043921,6.8858e-02,5.0000e+00
IMP_SCORE,6120,GO:0002724,6.8798e-02,3.0000e+00
IMP_SCORE,6121,GO:0005719,6.8711e-02,5.0000e+00
IMP_SCORE,6122,GO:0030433,6.8615e-02,1.7000e+01
IMP_SCORE,6123,GO:0045986,6.8612e-02,6.0000e+00
IMP_SCORE,6124,GO:0016973,6.8606e-02,3.0000e+00
IMP_SCORE,6125,GO:0043186,6.8425e-02,2.7000e+01
IMP_SCORE,6126,GO:0017056,6.8335e-02,6.0000e+00
IMP_SCORE,6127,GO:0033120,6.8333e-02,9.0000e+00
IMP_SCORE,6128,GO:0009451,6.8324e-02,5.0000e+01
IMP_SCORE,6129,GO:0030676,6.8181e-02,4.0000e+00
IMP_SCORE,6130,GO:0019897,6.8143e-02,5.7000e+01
IMP_SCORE,6131,GO:0098803,6.7975e-02,1.5000e+01
IMP_SCORE,6132,GO:0071565,6.7916e-02,4.0000e+00
IMP_SCORE,6133,GO:0032281,6.7803e-02,1.7000e+01
IMP_SCORE,6134,GO:0005249,6.7651e-02,4.5000e+01
IMP_SCORE,6135,GO:0019211,6.7645e-02,2.0000e+00
IMP_SCORE,6136,GO:0048029,6.7583e-02,6.4000e+01
IMP_SCORE,6137,GO:0009225,6.7381e-02,3.0000e+01
IMP_SCORE,6138,GO:1902554,6.7380e-02,1.8000e+01
IMP_SCORE,6139,GO:0016765,6.7377e-02,8.5000e+01
IMP_SCORE,6140,GO:0031418,6.7374e-02,1.7000e+01
IMP_SCORE,6141,GO:0005891,6.7291e-02,1.9000e+01
IMP_SCORE,6142,GO:0070566,6.7288e-02,9.0000e+00
IMP_SCORE,6143,GO:0044815,6.7271e-02,2.5000e+01
IMP_SCORE,6144,GO:0008574,6.7235e-02,9.0000e+00
IMP_SCORE,6145,GO:0060411,6.7146e-02,9.0000e+00
IMP_SCORE,6146,GO:0009975,6.7121e-02,6.0000e+00
IMP_SCORE,6147,GO:0005798,6.7006e-02,3.2000e+01
IMP_SCORE,6148,GO:0055003,6.6962e-02,7.0000e+00
IMP_SCORE,6149,GO:0019239,6.6826e-02,2.3000e+01
IMP_SCORE,6150,GO:0019400,6.6806e-02,1.1000e+01
IMP_SCORE,6151,GO:0010649,6.6734e-02,2.0000e+00
IMP_SCORE,6152,GO:0070403,6.6695e-02,9.0000e+00
IMP_SCORE,6153,GO:0005253,6.6501e-02,7.6000e+01
IMP_SCORE,6154,GO:0005035,6.6501e-02,3.1000e+01
IMP_SCORE,6155,GO:0016236,6.6433e-02,4.3000e+01
IMP_SCORE,6156,GO:0032069,6.6299e-02,2.0000e+00
IMP_SCORE,6157,GO:0007224,6.6127e-02,3.2000e+01
IMP_SCORE,6158,GO:0048536,6.6107e-02,4.0000e+00
IMP_SCORE,6159,GO:0030397,6.6093e-02,1.6000e+01
IMP_SCORE,6160,GO:0006094,6.6040e-02,2.3000e+01
IMP_SCORE,6161,GO:0010464,6.5965e-02,4.0000e+00
IMP_SCORE,6162,GO:0001871,6.5933e-02,4.0000e+01
IMP_SCORE,6163,GO:0006891,6.5906e-02,1.9000e+01
IMP_SCORE,6164,GO:0032456,6.5844e-02,2.1000e+01
IMP_SCORE,6165,GO:0015293,6.5828e-02,8.6000e+01
IMP_SCORE,6166,GO:0032784,6.5815e-02,5.7000e+01
IMP_SCORE,6167,GO:0099514,6.5549e-02,5.0000e+00
IMP_SCORE,6168,GO:0019005,6.5386e-02,8.0000e+00
IMP_SCORE,6169,GO:0033630,6.5360e-02,2.0000e+01
IMP_SCORE,6170,GO:0004004,6.5305e-02,2.9000e+01
IMP_SCORE,6171,GO:0007095,6.5299e-02,8.0000e+00
IMP_SCORE,6172,GO:0006112,6.5129e-02,3.6000e+01
IMP_SCORE,6173,GO:0005164,6.5086e-02,9.0000e+00
IMP_SCORE,6174,GO:0033262,6.4962e-02,4.0000e+00
IMP_SCORE,6175,GO:1904872,6.4888e-02,3.0000e+00
IMP_SCORE,6176,GO:0005095,6.4870e-02,7.0000e+00
IMP_SCORE,6177,GO:0030819,6.4727e-02,1.8000e+01
IMP_SCORE,6178,GO:0001779,6.4715e-02,7.0000e+00
IMP_SCORE,6179,GO:0050881,6.4689e-02,2.0000e+00
IMP_SCORE,6180,GO:0046839,6.4594e-02,3.5000e+01
IMP_SCORE,6181,GO:0014896,6.4532e-02,9.0000e+00
IMP_SCORE,6182,GO:0030017,6.4497e-02,3.1000e+01
IMP_SCORE,6183,GO:0046639,6.4468e-02,3.0000e+00
IMP_SCORE,6184,GO:0044706,6.4450e-02,7.2000e+01
IMP_SCORE,6185,GO:0006195,6.4324e-02,1.1000e+01
IMP_SCORE,6186,GO:0070016,6.4264e-02,2.0000e+00
IMP_SCORE,6187,GO:0010529,6.4228e-02,4.0000e+00
IMP_SCORE,6188,GO:0000182,6.4221e-02,3.0000e+00
IMP_SCORE,6189,GO:0031248,6.4174e-02,3.8000e+01
IMP_SCORE,6190,GO:0050906,6.4098e-02,8.1000e+01
IMP_SCORE,6191,GO:0060260,6.4050e-02,5.0000e+00
IMP_SCORE,6192,GO:0002089,6.3882e-02,1.0000e+01
IMP_SCORE,6193,GO:0016278,6.3848e-02,1.5000e+01
IMP_SCORE,6194,GO:0010824,6.3822e-02,6.0000e+00
IMP_SCORE,6195,GO:0042554,6.3822e-02,6.0000e+00
IMP_SCORE,6196,GO:0048643,6.3773e-02,3.0000e+00
IMP_SCORE,6197,GO:0006024,6.3772e-02,4.9000e+01
IMP_SCORE,6198,GO:0004553,6.3747e-02,1.3800e+02
IMP_SCORE,6199,GO:0032963,6.3669e-02,6.0000e+01
IMP_SCORE,6200,GO:0033169,6.3651e-02,1.1000e+01
IMP_SCORE,6201,GO:0045923,6.3644e-02,8.0000e+00
IMP_SCORE,6202,GO:0021904,6.3534e-02,2.0000e+00
IMP_SCORE,6203,GO:1903392,6.3332e-02,5.0000e+00
IMP_SCORE,6204,GO:0070405,6.3272e-02,2.6000e+01
IMP_SCORE,6205,GO:2000369,6.3248e-02,8.0000e+00
IMP_SCORE,6206,GO:0003279,6.3219e-02,2.2000e+01
IMP_SCORE,6207,GO:0006826,6.3162e-02,3.6000e+01
IMP_SCORE,6208,GO:0043304,6.3046e-02,7.0000e+00
IMP_SCORE,6209,GO:0071850,6.2991e-02,1.0000e+00
IMP_SCORE,6210,GO:0008276,6.2954e-02,2.7000e+01
IMP_SCORE,6211,GO:0019079,6.2952e-02,1.1000e+01
IMP_SCORE,6212,GO:0030825,6.2951e-02,7.0000e+00
IMP_SCORE,6213,GO:0044728,6.2886e-02,1.9000e+01
IMP_SCORE,6214,GO:0019203,6.2868e-02,2.0000e+00
IMP_SCORE,6215,GO:0016407,6.2610e-02,7.5000e+01
IMP_SCORE,6216,GO:0098781,6.2585e-02,2.9000e+01
IMP_SCORE,6217,GO:0060037,6.2573e-02,9.0000e+00
IMP_SCORE,6218,GO:0044322,6.2504e-02,3.0000e+00
IMP_SCORE,6219,GO:0006312,6.2371e-02,5.0000e+00
IMP_SCORE,6220,GO:0016458,6.2313e-02,4.2000e+01
IMP_SCORE,6221,GO:0045646,6.2302e-02,7.0000e+00
IMP_SCORE,6222,GO:0043414,6.2174e-02,8.8000e+01
IMP_SCORE,6223,GO:0043130,6.2097e-02,1.3200e+02
IMP_SCORE,6224,GO:1904837,6.1883e-02,3.0000e+00
IMP_SCORE,6225,GO:0006509,6.1879e-02,5.0000e+00
IMP_SCORE,6226,GO:1903293,6.1851e-02,4.6000e+01
IMP_SCORE,6227,GO:0003724,6.1840e-02,2.5000e+01
IMP_SCORE,6228,GO:0018393,6.1838e-02,2.7000e+01
IMP_SCORE,6229,GO:0030011,6.1784e-02,9.0000e+00
IMP_SCORE,6230,GO:0008139,6.1635e-02,2.1000e+01
IMP_SCORE,6231,GO:0004722,6.1628e-02,2.5000e+01
IMP_SCORE,6232,GO:0034595,6.1625e-02,2.0000e+01
IMP_SCORE,6233,GO:0016854,6.1544e-02,4.0000e+01
IMP_SCORE,6234,GO:0060148,6.1301e-02,7.0000e+00
IMP_SCORE,6235,GO:0008250,6.1135e-02,2.2000e+01
IMP_SCORE,6236,GO:0044062,6.1064e-02,3.0000e+00
IMP_SCORE,6237,GO:0031424,6.1033e-02,6.5000e+01
IMP_SCORE,6238,GO:0000963,6.0911e-02,3.0000e+00
IMP_SCORE,6239,GO:0071824,6.0818e-02,7.7000e+01
IMP_SCORE,6240,GO:0045837,6.0816e-02,2.0000e+00
IMP_SCORE,6241,GO:1905368,6.0699e-02,3.0000e+01
IMP_SCORE,6242,GO:0042100,6.0606e-02,1.2000e+01
IMP_SCORE,6243,GO:0016747,6.0509e-02,1.6800e+02
IMP_SCORE,6244,GO:0016234,6.0458e-02,5.5000e+01
IMP_SCORE,6245,GO:0090659,6.0427e-02,1.9000e+01
IMP_SCORE,6246,GO:0051393,6.0381e-02,2.4000e+01
IMP_SCORE,6247,GO:1990001,6.0373e-02,3.0000e+00
IMP_SCORE,6248,GO:0090322,6.0351e-02,1.2000e+01
IMP_SCORE,6249,GO:0016417,6.0304e-02,3.7000e+01
IMP_SCORE,6250,GO:0033004,6.0267e-02,7.0000e+00
IMP_SCORE,6251,GO:0000045,6.0261e-02,1.1000e+01
IMP_SCORE,6252,GO:0071855,6.0248e-02,6.0000e+00
IMP_SCORE,6253,GO:0006354,6.0186e-02,3.2000e+01
IMP_SCORE,6254,GO:0030004,6.0130e-02,5.0000e+01
IMP_SCORE,6255,GO:1901678,6.0054e-02,1.2000e+01
IMP_SCORE,6256,GO:1901685,6.0043e-02,3.1000e+01
IMP_SCORE,6257,GO:0001956,6.0025e-02,7.0000e+00
IMP_SCORE,6258,GO:0006656,5.9872e-02,3.3000e+01
IMP_SCORE,6259,GO:0072666,5.9861e-02,1.0000e+01
IMP_SCORE,6260,GO:0061756,5.9741e-02,1.0000e+01
IMP_SCORE,6261,GO:2000810,5.9711e-02,5.0000e+00
IMP_SCORE,6262,GO:0045446,5.9689e-02,1.1000e+01
IMP_SCORE,6263,GO:0034724,5.9687e-02,1.1000e+01
IMP_SCORE,6264,GO:0015405,5.9650e-02,3.6000e+01
IMP_SCORE,6265,GO:0086002,5.9639e-02,7.0000e+00
IMP_SCORE,6266,GO:0002360,5.9591e-02,1.0000e+01
IMP_SCORE,6267,GO:0045332,5.9544e-02,6.0000e+00
IMP_SCORE,6268,GO:0071887,5.9516e-02,5.0000e+00
IMP_SCORE,6269,GO:0008375,5.9479e-02,4.6000e+01
IMP_SCORE,6270,GO:0035113,5.9434e-02,2.4000e+01
IMP_SCORE,6271,GO:0048741,5.9212e-02,2.1000e+01
IMP_SCORE,6272,GO:0045683,5.9108e-02,3.0000e+00
IMP_SCORE,6273,GO:0046527,5.9022e-02,9.0000e+00
IMP_SCORE,6274,GO:0051087,5.8958e-02,2.3900e+02
IMP_SCORE,6275,GO:0005761,5.8934e-02,2.4000e+01
IMP_SCORE,6276,GO:0072080,5.8933e-02,1.0000e+01
IMP_SCORE,6277,GO:1905039,5.8916e-02,4.1000e+01
IMP_SCORE,6278,GO:0017091,5.8814e-02,2.2000e+01
IMP_SCORE,6279,GO:1900047,5.8744e-02,2.2000e+01
IMP_SCORE,6280,GO:0055062,5.8361e-02,2.0000e+00
IMP_SCORE,6281,GO:0098869,5.8307e-02,8.4000e+01
IMP_SCORE,6282,GO:0045010,5.8223e-02,1.0000e+01
IMP_SCORE,6283,GO:0022613,5.8214e-02,6.2000e+01
IMP_SCORE,6284,GO:0046218,5.8069e-02,1.0000e+01
IMP_SCORE,6285,GO:0030532,5.7988e-02,2.8000e+01
IMP_SCORE,6286,GO:0032108,5.7952e-02,4.0000e+00
IMP_SCORE,6287,GO:0000002,5.7857e-02,2.1000e+01
IMP_SCORE,6288,GO:0031491,5.7840e-02,1.8000e+01
IMP_SCORE,6289,GO:0051569,5.7808e-02,5.0000e+00
IMP_SCORE,6290,GO:0005732,5.7802e-02,6.0000e+00
IMP_SCORE,6291,GO:0061621,5.7795e-02,1.0000e+01
IMP_SCORE,6292,GO:0051146,5.7670e-02,6.0000e+00
IMP_SCORE,6293,GO:0006325,5.7593e-02,1.8900e+02
IMP_SCORE,6294,GO:0098534,5.7546e-02,1.0000e+01
IMP_SCORE,6295,GO:0014854,5.7519e-02,4.0000e+00
IMP_SCORE,6296,GO:0042359,5.7488e-02,5.0000e+00
IMP_SCORE,6297,GO:0031430,5.7439e-02,4.4000e+01
IMP_SCORE,6298,GO:0032438,5.7423e-02,9.0000e+00
IMP_SCORE,6299,GO:0060644,5.7401e-02,3.0000e+00
IMP_SCORE,6300,GO:0032700,5.7258e-02,6.0000e+00
IMP_SCORE,6301,GO:0060391,5.7248e-02,4.0000e+00
IMP_SCORE,6302,GO:0060966,5.7191e-02,5.0000e+00
IMP_SCORE,6303,GO:0060765,5.6895e-02,5.0000e+00
IMP_SCORE,6304,GO:0048019,5.6867e-02,4.0000e+00
IMP_SCORE,6305,GO:0045056,5.6854e-02,1.1000e+01
IMP_SCORE,6306,GO:0007606,5.6787e-02,5.5000e+01
IMP_SCORE,6307,GO:0046847,5.6784e-02,1.1000e+01
IMP_SCORE,6308,GO:0016917,5.6740e-02,2.3000e+01
IMP_SCORE,6309,GO:0010888,5.6635e-02,6.0000e+00
IMP_SCORE,6310,GO:0019755,5.6620e-02,2.6000e+01
IMP_SCORE,6311,GO:0048008,5.6323e-02,2.3000e+01
IMP_SCORE,6312,GO:0071806,5.6182e-02,2.3000e+01
IMP_SCORE,6313,GO:0035020,5.6048e-02,1.0000e+00
IMP_SCORE,6314,GO:0045618,5.6048e-02,1.0000e+00
IMP_SCORE,6315,GO:0050664,5.5866e-02,2.8000e+01
IMP_SCORE,6316,GO:1902571,5.5778e-02,9.0000e+00
IMP_SCORE,6317,GO:0070286,5.5662e-02,1.1000e+01
IMP_SCORE,6318,GO:0015269,5.5649e-02,1.3000e+01
IMP_SCORE,6319,GO:0036513,5.5646e-02,6.0000e+00
IMP_SCORE,6320,GO:0031145,5.5552e-02,1.4000e+01
IMP_SCORE,6321,GO:0007286,5.5504e-02,4.7000e+01
IMP_SCORE,6322,GO:0009129,5.5443e-02,1.2000e+01
IMP_SCORE,6323,GO:0032892,5.5359e-02,1.0000e+01
IMP_SCORE,6324,GO:0046607,5.5272e-02,2.0000e+00
IMP_SCORE,6325,GO:0005686,5.5216e-02,2.0000e+01
IMP_SCORE,6326,GO:0005669,5.5144e-02,1.0000e+01
IMP_SCORE,6327,GO:0000185,5.5097e-02,6.0000e+00
IMP_SCORE,6328,GO:0009208,5.5048e-02,2.0000e+00
IMP_SCORE,6329,GO:1900424,5.5011e-02,7.0000e+00
IMP_SCORE,6330,GO:0005149,5.4949e-02,1.0000e+01
IMP_SCORE,6331,GO:0002192,5.4825e-02,6.0000e+00
IMP_SCORE,6332,GO:0034391,5.4825e-02,1.0000e+00
IMP_SCORE,6333,GO:0042634,5.4822e-02,5.0000e+00
[truncated: 2,214,464 more chars]
