# Supplementary material for: A new approach for interpreting Random Forest models and its application to the biology of ageing
Source: Bioinformatics. 2018 Feb 16;34(14):2449–56. doi: 10.1093/bioinformatics/bty087 (PMC6041990; doi:10.1093/bioinformatics/bty087)
Supplement: Supplementary Data [file bty087_src_code_and_dataset.zip › src_code_and_dataset/results/14_false.txt]

PARAM, Using dataset: /pi/home/cug/ff79/GCWA/datasets/go.arff
PARAM, Using class: class_expression_brain
PARAM, Number of iterations: 100,200,300,
PARAM, Max. depth: 0
PARAM, Random seed: 14
PARAM, Number of random selected features used in each split: 0.5,1.0,2.0,
PARAM, Do IB undersample: false
PARAM, N. of min. positive values: 10
PARAM, N. bins: -1
STATS_LATEX_DB & go.arff & class_expression_brain & 17716 & 7491 & N:17149 / O:420 / U:147 /  \\ 
CROSSVALID_STATS_BEGIN

Correctly Classified Instances       17137               96.7318 %
Incorrectly Classified Instances       579                3.2682 %
Kappa statistic                          0.0182
Mean absolute error                      0.0294
Root mean squared error                  0.1245
Relative absolute error                 94.1144 %
Root relative squared error             99.7007 %
Total Number of Instances            17716     

=== Detailed Accuracy By Class ===

                 TP Rate  FP Rate  Precision  Recall   F-Measure  MCC      ROC Area  PRC Area  Class
                 0.999    0.989    0.968      0.999    0.983      0.046    0.701     0.983     N
                 0.014    0.001    0.300      0.014    0.027      0.061    0.740     0.096     O
                 0.000    0.000    0.000      0.000    0.000      -0.001   0.652     0.021     U
                 0.000    0.000    0.000      0.000    0.000      0.000    ?         ?         ?
Weighted Avg.    0.967    0.958    0.944      0.967    0.953      0.046    0.702     0.954     

=== Confusion Matrix ===

     a     b     c     d   <-- classified as
 17131    14     4     0 |     a = N
   414     6     0     0 |     b = O
   147     0     0     0 |     c = U
     0     0     0     0 |     d = ?

CROSSVALID_STATS_END
STATS_LATEX_ACC & go.arff & class_expression_brain & 0.944 & 0.967 & 0.953 & 0.702 & 0.954 \\ 
STATS_LATEX_ACC_PER & go.arff & class_expression_brain & 0.968 & 0.999 & 0.983 & 0.701 & 0.983 & N \\ 
STATS_LATEX_ACC_PER & go.arff & class_expression_brain & 0.300 & 0.014 & 0.027 & 0.740 & 0.096 & O \\ 
STATS_LATEX_ACC_PER & go.arff & class_expression_brain & 0.000 & 0.000 & 0.000 & 0.652 & 0.021 & U \\ 
ROCPOINTS_N,0.0733,1.0000,1.0000,0.9680,1.0000
ROCPOINTS_N,0.1167,0.9982,1.0000,0.9680,1.0000
ROCPOINTS_N,0.1533,0.9965,1.0000,0.9681,1.0000
ROCPOINTS_N,0.1933,0.9947,1.0000,0.9682,1.0000
ROCPOINTS_N,0.2033,0.9947,0.9999,0.9682,0.9999
ROCPOINTS_N,0.3195,0.9929,0.9999,0.9682,0.9999
ROCPOINTS_N,0.3233,0.9929,0.9998,0.9682,0.9998
ROCPOINTS_N,0.3367,0.9929,0.9998,0.9682,0.9998
ROCPOINTS_N,0.3600,0.9929,0.9997,0.9682,0.9997
ROCPOINTS_N,0.3800,0.9929,0.9996,0.9682,0.9996
ROCPOINTS_N,0.3833,0.9929,0.9995,0.9682,0.9995
ROCPOINTS_N,0.3967,0.9929,0.9995,0.9682,0.9995
ROCPOINTS_N,0.4133,0.9929,0.9994,0.9682,0.9994
ROCPOINTS_N,0.4266,0.9929,0.9994,0.9682,0.9994
ROCPOINTS_N,0.4333,0.9929,0.9992,0.9682,0.9992
ROCPOINTS_N,0.4500,0.9912,0.9992,0.9682,0.9992
ROCPOINTS_N,0.4633,0.9912,0.9992,0.9682,0.9992
ROCPOINTS_N,0.4767,0.9912,0.9991,0.9682,0.9991
ROCPOINTS_N,0.4833,0.9894,0.9991,0.9683,0.9991
ROCPOINTS_N,0.4900,0.9894,0.9990,0.9683,0.9990
ROCPOINTS_N,0.4967,0.9894,0.9989,0.9683,0.9989
ROCPOINTS_N,0.5033,0.9894,0.9988,0.9683,0.9988
ROCPOINTS_N,0.5133,0.9877,0.9988,0.9683,0.9988
ROCPOINTS_N,0.5140,0.9877,0.9987,0.9683,0.9987
ROCPOINTS_N,0.5200,0.9877,0.9987,0.9683,0.9987
ROCPOINTS_N,0.5267,0.9877,0.9986,0.9683,0.9986
ROCPOINTS_N,0.5362,0.9859,0.9986,0.9684,0.9986
ROCPOINTS_N,0.5367,0.9859,0.9985,0.9684,0.9985
ROCPOINTS_N,0.5400,0.9859,0.9985,0.9684,0.9985
ROCPOINTS_N,0.5433,0.9859,0.9984,0.9684,0.9984
ROCPOINTS_N,0.5467,0.9859,0.9983,0.9684,0.9983
ROCPOINTS_N,0.5480,0.9859,0.9982,0.9684,0.9982
ROCPOINTS_N,0.5500,0.9859,0.9981,0.9684,0.9981
ROCPOINTS_N,0.5518,0.9859,0.9981,0.9684,0.9981
ROCPOINTS_N,0.5633,0.9859,0.9980,0.9684,0.9980
ROCPOINTS_N,0.5685,0.9841,0.9980,0.9684,0.9980
ROCPOINTS_N,0.5700,0.9841,0.9980,0.9684,0.9980
ROCPOINTS_N,0.5741,0.9841,0.9979,0.9684,0.9979
ROCPOINTS_N,0.5887,0.9841,0.9978,0.9684,0.9978
ROCPOINTS_N,0.5900,0.9841,0.9978,0.9684,0.9978
ROCPOINTS_N,0.5967,0.9841,0.9977,0.9684,0.9977
ROCPOINTS_N,0.6000,0.9841,0.9975,0.9684,0.9975
ROCPOINTS_N,0.6067,0.9824,0.9974,0.9685,0.9974
ROCPOINTS_N,0.6167,0.9824,0.9973,0.9685,0.9973
ROCPOINTS_N,0.6177,0.9824,0.9971,0.9685,0.9971
ROCPOINTS_N,0.6200,0.9824,0.9970,0.9685,0.9970
ROCPOINTS_N,0.6233,0.9824,0.9970,0.9684,0.9970
ROCPOINTS_N,0.6267,0.9824,0.9968,0.9684,0.9968
ROCPOINTS_N,0.6367,0.9788,0.9967,0.9686,0.9967
ROCPOINTS_N,0.6400,0.9788,0.9967,0.9685,0.9967
ROCPOINTS_N,0.6433,0.9771,0.9967,0.9686,0.9967
ROCPOINTS_N,0.6467,0.9771,0.9966,0.9686,0.9966
ROCPOINTS_N,0.6500,0.9753,0.9966,0.9687,0.9966
ROCPOINTS_N,0.6523,0.9753,0.9965,0.9687,0.9965
ROCPOINTS_N,0.6533,0.9753,0.9964,0.9687,0.9964
ROCPOINTS_N,0.6534,0.9753,0.9963,0.9686,0.9963
ROCPOINTS_N,0.6567,0.9735,0.9963,0.9687,0.9963
ROCPOINTS_N,0.6577,0.9735,0.9962,0.9687,0.9962
ROCPOINTS_N,0.6600,0.9735,0.9962,0.9687,0.9962
ROCPOINTS_N,0.6667,0.9718,0.9962,0.9688,0.9962
ROCPOINTS_N,0.6700,0.9718,0.9960,0.9688,0.9960
ROCPOINTS_N,0.6733,0.9718,0.9960,0.9687,0.9960
ROCPOINTS_N,0.6761,0.9718,0.9959,0.9687,0.9959
ROCPOINTS_N,0.6767,0.9718,0.9958,0.9687,0.9958
ROCPOINTS_N,0.6800,0.9718,0.9957,0.9687,0.9957
ROCPOINTS_N,0.6828,0.9700,0.9957,0.9688,0.9957
ROCPOINTS_N,0.6833,0.9700,0.9956,0.9688,0.9956
ROCPOINTS_N,0.6900,0.9700,0.9956,0.9688,0.9956
ROCPOINTS_N,0.6933,0.9700,0.9955,0.9688,0.9955
ROCPOINTS_N,0.6967,0.9683,0.9953,0.9688,0.9953
ROCPOINTS_N,0.7000,0.9683,0.9952,0.9688,0.9952
ROCPOINTS_N,0.7027,0.9683,0.9951,0.9688,0.9951
ROCPOINTS_N,0.7033,0.9683,0.9950,0.9688,0.9950
ROCPOINTS_N,0.7067,0.9683,0.9949,0.9688,0.9949
ROCPOINTS_N,0.7100,0.9683,0.9949,0.9688,0.9949
ROCPOINTS_N,0.7106,0.9665,0.9947,0.9689,0.9947
ROCPOINTS_N,0.7133,0.9665,0.9946,0.9689,0.9946
ROCPOINTS_N,0.7167,0.9647,0.9946,0.9689,0.9946
ROCPOINTS_N,0.7200,0.9612,0.9945,0.9690,0.9945
ROCPOINTS_N,0.7267,0.9594,0.9942,0.9691,0.9942
ROCPOINTS_N,0.7300,0.9577,0.9941,0.9691,0.9941
ROCPOINTS_N,0.7333,0.9577,0.9940,0.9691,0.9940
ROCPOINTS_N,0.7367,0.9577,0.9936,0.9691,0.9936
ROCPOINTS_N,0.7400,0.9559,0.9936,0.9692,0.9936
ROCPOINTS_N,0.7425,0.9541,0.9934,0.9692,0.9934
ROCPOINTS_N,0.7433,0.9524,0.9934,0.9693,0.9934
ROCPOINTS_N,0.7467,0.9506,0.9933,0.9693,0.9933
ROCPOINTS_N,0.7496,0.9506,0.9931,0.9693,0.9931
ROCPOINTS_N,0.7500,0.9506,0.9930,0.9693,0.9930
ROCPOINTS_N,0.7533,0.9506,0.9929,0.9693,0.9929
ROCPOINTS_N,0.7567,0.9506,0.9928,0.9693,0.9928
ROCPOINTS_N,0.7599,0.9489,0.9927,0.9694,0.9927
ROCPOINTS_N,0.7600,0.9489,0.9926,0.9694,0.9926
ROCPOINTS_N,0.7633,0.9471,0.9922,0.9694,0.9922
ROCPOINTS_N,0.7667,0.9471,0.9920,0.9694,0.9920
ROCPOINTS_N,0.7700,0.9453,0.9918,0.9694,0.9918
ROCPOINTS_N,0.7733,0.9436,0.9915,0.9695,0.9915
ROCPOINTS_N,0.7767,0.9436,0.9913,0.9695,0.9913
ROCPOINTS_N,0.7800,0.9400,0.9911,0.9696,0.9911
ROCPOINTS_N,0.7824,0.9400,0.9909,0.9696,0.9909
ROCPOINTS_N,0.7833,0.9400,0.9908,0.9696,0.9908
ROCPOINTS_N,0.7847,0.9400,0.9905,0.9696,0.9905
ROCPOINTS_N,0.7866,0.9400,0.9904,0.9696,0.9904
ROCPOINTS_N,0.7867,0.9400,0.9904,0.9696,0.9904
ROCPOINTS_N,0.7900,0.9347,0.9901,0.9697,0.9901
ROCPOINTS_N,0.7907,0.9330,0.9897,0.9698,0.9897
ROCPOINTS_N,0.7933,0.9330,0.9896,0.9698,0.9896
ROCPOINTS_N,0.7967,0.9312,0.9893,0.9698,0.9893
ROCPOINTS_N,0.8000,0.9312,0.9890,0.9698,0.9890
ROCPOINTS_N,0.8031,0.9277,0.9885,0.9699,0.9885
ROCPOINTS_N,0.8033,0.9259,0.9885,0.9700,0.9885
ROCPOINTS_N,0.8046,0.9242,0.9881,0.9700,0.9881
ROCPOINTS_N,0.8067,0.9242,0.9880,0.9700,0.9880
ROCPOINTS_N,0.8097,0.9171,0.9876,0.9702,0.9876
ROCPOINTS_N,0.8100,0.9171,0.9876,0.9702,0.9876
ROCPOINTS_N,0.8121,0.9171,0.9871,0.9702,0.9871
ROCPOINTS_N,0.8133,0.9171,0.9871,0.9702,0.9871
ROCPOINTS_N,0.8133,0.9171,0.9870,0.9702,0.9870
ROCPOINTS_N,0.8142,0.9153,0.9863,0.9702,0.9863
ROCPOINTS_N,0.8154,0.9136,0.9863,0.9703,0.9863
ROCPOINTS_N,0.8167,0.9136,0.9862,0.9703,0.9862
ROCPOINTS_N,0.8173,0.9065,0.9856,0.9705,0.9856
ROCPOINTS_N,0.8200,0.9065,0.9855,0.9705,0.9855
ROCPOINTS_N,0.8233,0.8995,0.9847,0.9707,0.9847
ROCPOINTS_N,0.8267,0.8995,0.9840,0.9707,0.9840
ROCPOINTS_N,0.8300,0.8995,0.9835,0.9706,0.9835
ROCPOINTS_N,0.8317,0.8942,0.9828,0.9708,0.9828
ROCPOINTS_N,0.8333,0.8942,0.9827,0.9708,0.9827
ROCPOINTS_N,0.8342,0.8871,0.9821,0.9710,0.9821
ROCPOINTS_N,0.8367,0.8871,0.9820,0.9710,0.9820
ROCPOINTS_N,0.8399,0.8801,0.9812,0.9712,0.9812
ROCPOINTS_N,0.8400,0.8801,0.9812,0.9712,0.9812
ROCPOINTS_N,0.8413,0.8783,0.9806,0.9712,0.9806
ROCPOINTS_N,0.8418,0.8783,0.9806,0.9712,0.9806
ROCPOINTS_N,0.8433,0.8783,0.9805,0.9712,0.9805
ROCPOINTS_N,0.8452,0.8748,0.9796,0.9713,0.9796
ROCPOINTS_N,0.8467,0.8748,0.9796,0.9713,0.9796
ROCPOINTS_N,0.8483,0.8713,0.9781,0.9714,0.9781
ROCPOINTS_N,0.8500,0.8713,0.9780,0.9714,0.9780
ROCPOINTS_N,0.8533,0.8695,0.9767,0.9714,0.9767
ROCPOINTS_N,0.8561,0.8607,0.9756,0.9717,0.9756
ROCPOINTS_N,0.8567,0.8607,0.9756,0.9717,0.9756
ROCPOINTS_N,0.8576,0.8571,0.9737,0.9717,0.9737
ROCPOINTS_N,0.8600,0.8571,0.9735,0.9717,0.9735
ROCPOINTS_N,0.8607,0.8554,0.9722,0.9717,0.9722
ROCPOINTS_N,0.8617,0.8554,0.9722,0.9717,0.9722
ROCPOINTS_N,0.8632,0.8554,0.9721,0.9717,0.9721
ROCPOINTS_N,0.8633,0.8554,0.9721,0.9717,0.9721
ROCPOINTS_N,0.8653,0.8519,0.9703,0.9718,0.9703
ROCPOINTS_N,0.8658,0.8519,0.9702,0.9718,0.9702
ROCPOINTS_N,0.8667,0.8519,0.9701,0.9718,0.9701
ROCPOINTS_N,0.8683,0.8466,0.9683,0.9719,0.9683
ROCPOINTS_N,0.8700,0.8466,0.9683,0.9719,0.9683
ROCPOINTS_N,0.8714,0.8430,0.9666,0.9720,0.9666
ROCPOINTS_N,0.8733,0.8430,0.9665,0.9720,0.9665
ROCPOINTS_N,0.8737,0.8342,0.9650,0.9722,0.9650
ROCPOINTS_N,0.8747,0.8342,0.9649,0.9722,0.9649
ROCPOINTS_N,0.8756,0.8342,0.9648,0.9722,0.9648
ROCPOINTS_N,0.8767,0.8342,0.9648,0.9722,0.9648
ROCPOINTS_N,0.8789,0.8289,0.9629,0.9723,0.9629
ROCPOINTS_N,0.8800,0.8289,0.9629,0.9723,0.9629
ROCPOINTS_N,0.8813,0.8236,0.9605,0.9724,0.9605
ROCPOINTS_N,0.8828,0.8219,0.9605,0.9725,0.9605
ROCPOINTS_N,0.8833,0.8219,0.9605,0.9725,0.9605
ROCPOINTS_N,0.8867,0.8183,0.9574,0.9725,0.9574
ROCPOINTS_N,0.8867,0.8131,0.9542,0.9726,0.9542
ROCPOINTS_N,0.8876,0.8131,0.9541,0.9726,0.9541
ROCPOINTS_N,0.8887,0.8131,0.9540,0.9726,0.9540
ROCPOINTS_N,0.8900,0.8131,0.9540,0.9726,0.9540
ROCPOINTS_N,0.8905,0.8042,0.9506,0.9728,0.9506
ROCPOINTS_N,0.8909,0.8042,0.9505,0.9728,0.9505
ROCPOINTS_N,0.8913,0.8042,0.9504,0.9728,0.9504
ROCPOINTS_N,0.8914,0.8042,0.9504,0.9728,0.9504
ROCPOINTS_N,0.8917,0.8042,0.9503,0.9728,0.9503
ROCPOINTS_N,0.8927,0.8042,0.9502,0.9728,0.9502
ROCPOINTS_N,0.8929,0.8042,0.9501,0.9728,0.9501
ROCPOINTS_N,0.8933,0.8042,0.9501,0.9728,0.9501
ROCPOINTS_N,0.8958,0.7954,0.9463,0.9730,0.9463
ROCPOINTS_N,0.8967,0.7954,0.9462,0.9730,0.9462
ROCPOINTS_N,0.8978,0.7901,0.9419,0.9730,0.9419
ROCPOINTS_N,0.8994,0.7901,0.9419,0.9730,0.9419
ROCPOINTS_N,0.8997,0.7901,0.9418,0.9730,0.9418
ROCPOINTS_N,0.9000,0.7884,0.9418,0.9731,0.9418
ROCPOINTS_N,0.9007,0.7707,0.9384,0.9736,0.9384
ROCPOINTS_N,0.9017,0.7707,0.9384,0.9736,0.9384
ROCPOINTS_N,0.9022,0.7707,0.9383,0.9736,0.9383
ROCPOINTS_N,0.9025,0.7690,0.9383,0.9736,0.9383
ROCPOINTS_N,0.9033,0.7690,0.9382,0.9736,0.9382
ROCPOINTS_N,0.9043,0.7601,0.9341,0.9738,0.9341
ROCPOINTS_N,0.9051,0.7601,0.9340,0.9738,0.9340
ROCPOINTS_N,0.9060,0.7601,0.9340,0.9738,0.9340
ROCPOINTS_N,0.9067,0.7601,0.9339,0.9738,0.9339
ROCPOINTS_N,0.9082,0.7549,0.9301,0.9739,0.9301
ROCPOINTS_N,0.9083,0.7549,0.9301,0.9739,0.9301
ROCPOINTS_N,0.9089,0.7549,0.9300,0.9739,0.9300
ROCPOINTS_N,0.9093,0.7549,0.9299,0.9739,0.9299
ROCPOINTS_N,0.9100,0.7549,0.9299,0.9739,0.9299
ROCPOINTS_N,0.9102,0.7354,0.9250,0.9744,0.9250
ROCPOINTS_N,0.9106,0.7354,0.9248,0.9744,0.9248
ROCPOINTS_N,0.9113,0.7354,0.9247,0.9744,0.9247
ROCPOINTS_N,0.9120,0.7354,0.9247,0.9744,0.9247
ROCPOINTS_N,0.9125,0.7354,0.9246,0.9744,0.9246
ROCPOINTS_N,0.9131,0.7354,0.9245,0.9744,0.9245
ROCPOINTS_N,0.9133,0.7354,0.9244,0.9744,0.9244
ROCPOINTS_N,0.9133,0.7354,0.9244,0.9744,0.9244
ROCPOINTS_N,0.9135,0.7231,0.9196,0.9747,0.9196
ROCPOINTS_N,0.9136,0.7231,0.9196,0.9747,0.9196
ROCPOINTS_N,0.9138,0.7231,0.9195,0.9747,0.9195
ROCPOINTS_N,0.9150,0.7213,0.9195,0.9747,0.9195
ROCPOINTS_N,0.9156,0.7213,0.9194,0.9747,0.9194
ROCPOINTS_N,0.9159,0.7213,0.9194,0.9747,0.9194
ROCPOINTS_N,0.9167,0.7213,0.9193,0.9747,0.9193
ROCPOINTS_N,0.9178,0.7090,0.9124,0.9750,0.9124
ROCPOINTS_N,0.9184,0.7090,0.9124,0.9750,0.9124
ROCPOINTS_N,0.9191,0.7090,0.9123,0.9749,0.9123
ROCPOINTS_N,0.9197,0.7090,0.9122,0.9749,0.9122
ROCPOINTS_N,0.9197,0.7090,0.9122,0.9749,0.9122
ROCPOINTS_N,0.9198,0.7090,0.9121,0.9749,0.9121
ROCPOINTS_N,0.9200,0.7090,0.9121,0.9749,0.9121
ROCPOINTS_N,0.9209,0.7002,0.9059,0.9751,0.9059
ROCPOINTS_N,0.9211,0.7002,0.9058,0.9751,0.9058
ROCPOINTS_N,0.9217,0.7002,0.9058,0.9751,0.9058
ROCPOINTS_N,0.9222,0.7002,0.9057,0.9751,0.9057
ROCPOINTS_N,0.9222,0.7002,0.9056,0.9751,0.9056
ROCPOINTS_N,0.9224,0.7002,0.9055,0.9751,0.9055
ROCPOINTS_N,0.9225,0.7002,0.9055,0.9751,0.9055
ROCPOINTS_N,0.9227,0.7002,0.9054,0.9751,0.9054
ROCPOINTS_N,0.9233,0.7002,0.9052,0.9751,0.9052
ROCPOINTS_N,0.9244,0.6878,0.8978,0.9753,0.8978
ROCPOINTS_N,0.9245,0.6878,0.8977,0.9753,0.8977
ROCPOINTS_N,0.9250,0.6861,0.8977,0.9754,0.8977
ROCPOINTS_N,0.9252,0.6861,0.8976,0.9754,0.8976
ROCPOINTS_N,0.9256,0.6861,0.8975,0.9754,0.8975
ROCPOINTS_N,0.9257,0.6861,0.8975,0.9753,0.8975
ROCPOINTS_N,0.9260,0.6861,0.8974,0.9753,0.8974
ROCPOINTS_N,0.9267,0.6861,0.8974,0.9753,0.8974
ROCPOINTS_N,0.9275,0.6737,0.8893,0.9756,0.8893
ROCPOINTS_N,0.9278,0.6720,0.8891,0.9756,0.8891
ROCPOINTS_N,0.9279,0.6720,0.8891,0.9756,0.8891
ROCPOINTS_N,0.9283,0.6720,0.8890,0.9756,0.8890
ROCPOINTS_N,0.9287,0.6720,0.8889,0.9756,0.8889
ROCPOINTS_N,0.9293,0.6720,0.8889,0.9756,0.8889
ROCPOINTS_N,0.9300,0.6720,0.8888,0.9756,0.8888
ROCPOINTS_N,0.9313,0.6543,0.8800,0.9760,0.8800
ROCPOINTS_N,0.9317,0.6543,0.8799,0.9760,0.8799
ROCPOINTS_N,0.9321,0.6543,0.8797,0.9760,0.8797
ROCPOINTS_N,0.9322,0.6526,0.8797,0.9761,0.8797
ROCPOINTS_N,0.9333,0.6526,0.8796,0.9761,0.8796
ROCPOINTS_N,0.9341,0.6296,0.8708,0.9767,0.8708
ROCPOINTS_N,0.9344,0.6296,0.8707,0.9766,0.8707
ROCPOINTS_N,0.9350,0.6296,0.8707,0.9766,0.8707
ROCPOINTS_N,0.9356,0.6296,0.8705,0.9766,0.8705
ROCPOINTS_N,0.9356,0.6296,0.8704,0.9766,0.8704
ROCPOINTS_N,0.9358,0.6296,0.8704,0.9766,0.8704
ROCPOINTS_N,0.9360,0.6296,0.8703,0.9766,0.8703
ROCPOINTS_N,0.9361,0.6296,0.8703,0.9766,0.8703
ROCPOINTS_N,0.9362,0.6296,0.8702,0.9766,0.8702
ROCPOINTS_N,0.9364,0.6296,0.8701,0.9766,0.8701
ROCPOINTS_N,0.9367,0.6296,0.8701,0.9766,0.8701
ROCPOINTS_N,0.9373,0.6190,0.8608,0.9768,0.8608
ROCPOINTS_N,0.9378,0.6190,0.8607,0.9768,0.8607
ROCPOINTS_N,0.9379,0.6190,0.8606,0.9768,0.8606
ROCPOINTS_N,0.9383,0.6190,0.8606,0.9768,0.8606
ROCPOINTS_N,0.9389,0.6190,0.8605,0.9768,0.8605
ROCPOINTS_N,0.9390,0.6190,0.8604,0.9768,0.8604
ROCPOINTS_N,0.9392,0.6190,0.8603,0.9768,0.8603
ROCPOINTS_N,0.9397,0.6190,0.8603,0.9768,0.8603
ROCPOINTS_N,0.9399,0.6190,0.8601,0.9768,0.8601
ROCPOINTS_N,0.9400,0.6190,0.8600,0.9768,0.8600
ROCPOINTS_N,0.9413,0.5908,0.8509,0.9776,0.8509
ROCPOINTS_N,0.9417,0.5908,0.8507,0.9776,0.8507
ROCPOINTS_N,0.9419,0.5908,0.8505,0.9775,0.8505
ROCPOINTS_N,0.9427,0.5908,0.8504,0.9775,0.8504
ROCPOINTS_N,0.9429,0.5908,0.8504,0.9775,0.8504
ROCPOINTS_N,0.9429,0.5908,0.8503,0.9775,0.8503
ROCPOINTS_N,0.9433,0.5908,0.8501,0.9775,0.8501
ROCPOINTS_N,0.9434,0.5750,0.8379,0.9778,0.8379
ROCPOINTS_N,0.9438,0.5750,0.8378,0.9778,0.8378
ROCPOINTS_N,0.9439,0.5750,0.8378,0.9778,0.8378
ROCPOINTS_N,0.9440,0.5750,0.8375,0.9778,0.8375
ROCPOINTS_N,0.9440,0.5750,0.8375,0.9778,0.8375
ROCPOINTS_N,0.9442,0.5750,0.8374,0.9778,0.8374
ROCPOINTS_N,0.9442,0.5732,0.8374,0.9779,0.8374
ROCPOINTS_N,0.9444,0.5732,0.8373,0.9779,0.8373
ROCPOINTS_N,0.9456,0.5732,0.8372,0.9779,0.8372
ROCPOINTS_N,0.9456,0.5732,0.8372,0.9779,0.8372
ROCPOINTS_N,0.9458,0.5732,0.8370,0.9779,0.8370
ROCPOINTS_N,0.9460,0.5732,0.8369,0.9779,0.8369
ROCPOINTS_N,0.9461,0.5732,0.8368,0.9779,0.8368
ROCPOINTS_N,0.9464,0.5732,0.8368,0.9779,0.8368
ROCPOINTS_N,0.9467,0.5732,0.8367,0.9779,0.8367
ROCPOINTS_N,0.9470,0.5608,0.8235,0.9780,0.8235
ROCPOINTS_N,0.9478,0.5608,0.8233,0.9780,0.8233
ROCPOINTS_N,0.9483,0.5591,0.8230,0.9780,0.8230
ROCPOINTS_N,0.9486,0.5591,0.8230,0.9780,0.8230
ROCPOINTS_N,0.9487,0.5591,0.8228,0.9780,0.8228
ROCPOINTS_N,0.9487,0.5591,0.8227,0.9780,0.8227
ROCPOINTS_N,0.9489,0.5591,0.8227,0.9780,0.8227
ROCPOINTS_N,0.9497,0.5591,0.8226,0.9780,0.8226
ROCPOINTS_N,0.9497,0.5591,0.8225,0.9780,0.8225
ROCPOINTS_N,0.9497,0.5591,0.8224,0.9780,0.8224
ROCPOINTS_N,0.9499,0.5591,0.8224,0.9780,0.8224
ROCPOINTS_N,0.9499,0.5591,0.8223,0.9780,0.8223
ROCPOINTS_N,0.9500,0.5591,0.8223,0.9780,0.8223
ROCPOINTS_N,0.9500,0.5591,0.8221,0.9780,0.8221
ROCPOINTS_N,0.9501,0.5256,0.8076,0.9789,0.8076
ROCPOINTS_N,0.9502,0.5256,0.8076,0.9789,0.8076
ROCPOINTS_N,0.9506,0.5256,0.8075,0.9789,0.8075
ROCPOINTS_N,0.9506,0.5256,0.8074,0.9789,0.8074
ROCPOINTS_N,0.9510,0.5256,0.8073,0.9789,0.8073
ROCPOINTS_N,0.9511,0.5256,0.8072,0.9789,0.8072
ROCPOINTS_N,0.9516,0.5256,0.8070,0.9789,0.8070
ROCPOINTS_N,0.9517,0.5256,0.8070,0.9789,0.8070
ROCPOINTS_N,0.9518,0.5256,0.8069,0.9789,0.8069
ROCPOINTS_N,0.9520,0.5256,0.8068,0.9789,0.8068
ROCPOINTS_N,0.9520,0.5256,0.8068,0.9789,0.8068
ROCPOINTS_N,0.9522,0.5256,0.8067,0.9789,0.8067
ROCPOINTS_N,0.9524,0.5256,0.8065,0.9789,0.8065
ROCPOINTS_N,0.9524,0.5256,0.8065,0.9789,0.8065
ROCPOINTS_N,0.9525,0.5256,0.8064,0.9789,0.8064
ROCPOINTS_N,0.9527,0.5256,0.8063,0.9789,0.8063
ROCPOINTS_N,0.9529,0.5256,0.8063,0.9789,0.8063
ROCPOINTS_N,0.9530,0.5256,0.8062,0.9789,0.8062
ROCPOINTS_N,0.9533,0.5256,0.8062,0.9789,0.8062
ROCPOINTS_N,0.9538,0.4991,0.7896,0.9795,0.7896
ROCPOINTS_N,0.9538,0.4991,0.7895,0.9795,0.7895
ROCPOINTS_N,0.9544,0.4991,0.7894,0.9795,0.7894
ROCPOINTS_N,0.9548,0.4974,0.7894,0.9796,0.7894
ROCPOINTS_N,0.9550,0.4974,0.7893,0.9796,0.7893
ROCPOINTS_N,0.9552,0.4974,0.7892,0.9796,0.7892
ROCPOINTS_N,0.9553,0.4974,0.7891,0.9796,0.7891
ROCPOINTS_N,0.9556,0.4974,0.7891,0.9796,0.7891
ROCPOINTS_N,0.9558,0.4974,0.7890,0.9796,0.7890
ROCPOINTS_N,0.9558,0.4974,0.7890,0.9796,0.7890
ROCPOINTS_N,0.9563,0.4974,0.7889,0.9796,0.7889
ROCPOINTS_N,0.9567,0.4974,0.7889,0.9796,0.7889
ROCPOINTS_N,0.9569,0.4656,0.7690,0.9804,0.7690
ROCPOINTS_N,0.9572,0.4656,0.7690,0.9804,0.7690
ROCPOINTS_N,0.9575,0.4656,0.7689,0.9804,0.7689
ROCPOINTS_N,0.9579,0.4656,0.7688,0.9804,0.7688
ROCPOINTS_N,0.9583,0.4656,0.7688,0.9804,0.7688
ROCPOINTS_N,0.9586,0.4656,0.7687,0.9804,0.7687
ROCPOINTS_N,0.9589,0.4656,0.7686,0.9804,0.7686
ROCPOINTS_N,0.9590,0.4656,0.7685,0.9804,0.7685
ROCPOINTS_N,0.9591,0.4656,0.7684,0.9804,0.7684
ROCPOINTS_N,0.9592,0.4656,0.7684,0.9804,0.7684
ROCPOINTS_N,0.9597,0.4656,0.7683,0.9804,0.7683
ROCPOINTS_N,0.9599,0.4656,0.7683,0.9804,0.7683
ROCPOINTS_N,0.9600,0.4656,0.7682,0.9804,0.7682
ROCPOINTS_N,0.9610,0.4409,0.7487,0.9809,0.7487
ROCPOINTS_N,0.9611,0.4409,0.7486,0.9809,0.7486
ROCPOINTS_N,0.9613,0.4409,0.7485,0.9809,0.7485
ROCPOINTS_N,0.9617,0.4409,0.7484,0.9809,0.7484
ROCPOINTS_N,0.9619,0.4409,0.7483,0.9809,0.7483
ROCPOINTS_N,0.9622,0.4409,0.7482,0.9809,0.7482
ROCPOINTS_N,0.9624,0.4409,0.7481,0.9809,0.7481
ROCPOINTS_N,0.9626,0.4409,0.7481,0.9809,0.7481
ROCPOINTS_N,0.9627,0.4409,0.7476,0.9809,0.7476
ROCPOINTS_N,0.9628,0.4409,0.7475,0.9809,0.7475
ROCPOINTS_N,0.9629,0.4409,0.7474,0.9809,0.7474
ROCPOINTS_N,0.9630,0.4409,0.7470,0.9809,0.7470
ROCPOINTS_N,0.9633,0.4409,0.7469,0.9809,0.7469
ROCPOINTS_N,0.9637,0.4092,0.7263,0.9817,0.7263
ROCPOINTS_N,0.9639,0.4092,0.7262,0.9817,0.7262
ROCPOINTS_N,0.9641,0.4092,0.7262,0.9817,0.7262
ROCPOINTS_N,0.9642,0.4092,0.7261,0.9817,0.7261
ROCPOINTS_N,0.9646,0.4092,0.7260,0.9817,0.7260
ROCPOINTS_N,0.9646,0.4092,0.7260,0.9817,0.7260
ROCPOINTS_N,0.9648,0.4092,0.7259,0.9817,0.7259
ROCPOINTS_N,0.9648,0.4092,0.7259,0.9817,0.7259
ROCPOINTS_N,0.9649,0.4092,0.7255,0.9817,0.7255
ROCPOINTS_N,0.9650,0.4092,0.7251,0.9817,0.7251
ROCPOINTS_N,0.9650,0.4092,0.7248,0.9817,0.7248
ROCPOINTS_N,0.9650,0.4092,0.7244,0.9817,0.7244
ROCPOINTS_N,0.9653,0.4092,0.7243,0.9817,0.7243
ROCPOINTS_N,0.9653,0.4092,0.7242,0.9817,0.7242
ROCPOINTS_N,0.9655,0.4092,0.7242,0.9817,0.7242
ROCPOINTS_N,0.9656,0.4092,0.7241,0.9817,0.7241
ROCPOINTS_N,0.9659,0.4092,0.7240,0.9817,0.7240
ROCPOINTS_N,0.9659,0.4092,0.7239,0.9817,0.7239
ROCPOINTS_N,0.9663,0.4092,0.7238,0.9817,0.7238
ROCPOINTS_N,0.9663,0.4092,0.7235,0.9816,0.7235
ROCPOINTS_N,0.9666,0.4092,0.7235,0.9816,0.7235
ROCPOINTS_N,0.9666,0.4092,0.7234,0.9816,0.7234
ROCPOINTS_N,0.9667,0.4092,0.7234,0.9816,0.7234
ROCPOINTS_N,0.9667,0.3845,0.7008,0.9822,0.7008
ROCPOINTS_N,0.9670,0.3845,0.7006,0.9822,0.7006
ROCPOINTS_N,0.9670,0.3845,0.7006,0.9822,0.7006
ROCPOINTS_N,0.9672,0.3845,0.7005,0.9822,0.7005
ROCPOINTS_N,0.9673,0.3845,0.7004,0.9822,0.7004
ROCPOINTS_N,0.9673,0.3845,0.7003,0.9822,0.7003
ROCPOINTS_N,0.9674,0.3845,0.7003,0.9822,0.7003
ROCPOINTS_N,0.9675,0.3845,0.7002,0.9822,0.7002
ROCPOINTS_N,0.9679,0.3845,0.7002,0.9822,0.7002
ROCPOINTS_N,0.9680,0.3845,0.7001,0.9822,0.7001
ROCPOINTS_N,0.9683,0.3845,0.7000,0.9822,0.7000
ROCPOINTS_N,0.9689,0.3845,0.6999,0.9822,0.6999
ROCPOINTS_N,0.9690,0.3845,0.6999,0.9822,0.6999
ROCPOINTS_N,0.9691,0.3845,0.6998,0.9822,0.6998
ROCPOINTS_N,0.9692,0.3845,0.6995,0.9822,0.6995
ROCPOINTS_N,0.9693,0.3845,0.6993,0.9821,0.6993
ROCPOINTS_N,0.9695,0.3845,0.6992,0.9821,0.6992
ROCPOINTS_N,0.9696,0.3845,0.6992,0.9821,0.6992
ROCPOINTS_N,0.9698,0.3845,0.6991,0.9821,0.6991
ROCPOINTS_N,0.9699,0.3845,0.6990,0.9821,0.6990
ROCPOINTS_N,0.9700,0.3845,0.6988,0.9821,0.6988
ROCPOINTS_N,0.9700,0.3845,0.6986,0.9821,0.6986
ROCPOINTS_N,0.9703,0.3616,0.6698,0.9825,0.6698
ROCPOINTS_N,0.9703,0.3616,0.6697,0.9825,0.6697
ROCPOINTS_N,0.9711,0.3616,0.6697,0.9825,0.6697
ROCPOINTS_N,0.9717,0.3616,0.6695,0.9825,0.6695
ROCPOINTS_N,0.9718,0.3616,0.6694,0.9825,0.6694
ROCPOINTS_N,0.9720,0.3616,0.6691,0.9824,0.6691
ROCPOINTS_N,0.9721,0.3616,0.6691,0.9824,0.6691
ROCPOINTS_N,0.9721,0.3616,0.6690,0.9824,0.6690
ROCPOINTS_N,0.9722,0.3616,0.6690,0.9824,0.6690
ROCPOINTS_N,0.9722,0.3616,0.6688,0.9824,0.6688
ROCPOINTS_N,0.9724,0.3616,0.6687,0.9824,0.6687
ROCPOINTS_N,0.9725,0.3616,0.6685,0.9824,0.6685
ROCPOINTS_N,0.9725,0.3616,0.6682,0.9824,0.6682
ROCPOINTS_N,0.9726,0.3616,0.6681,0.9824,0.6681
ROCPOINTS_N,0.9726,0.3616,0.6681,0.9824,0.6681
ROCPOINTS_N,0.9727,0.3616,0.6680,0.9824,0.6680
ROCPOINTS_N,0.9728,0.3616,0.6680,0.9824,0.6680
ROCPOINTS_N,0.9729,0.3616,0.6679,0.9824,0.6679
ROCPOINTS_N,0.9729,0.3616,0.6679,0.9824,0.6679
ROCPOINTS_N,0.9731,0.3616,0.6678,0.9824,0.6678
ROCPOINTS_N,0.9732,0.3616,0.6674,0.9824,0.6674
ROCPOINTS_N,0.9733,0.3616,0.6674,0.9824,0.6674
ROCPOINTS_N,0.9739,0.3386,0.6388,0.9828,0.6388
ROCPOINTS_N,0.9740,0.3386,0.6386,0.9828,0.6386
ROCPOINTS_N,0.9743,0.3386,0.6386,0.9828,0.6386
ROCPOINTS_N,0.9748,0.3386,0.6385,0.9828,0.6385
ROCPOINTS_N,0.9750,0.3386,0.6385,0.9828,0.6385
ROCPOINTS_N,0.9751,0.3386,0.6384,0.9828,0.6384
ROCPOINTS_N,0.9753,0.3386,0.6383,0.9828,0.6383
ROCPOINTS_N,0.9756,0.3386,0.6383,0.9828,0.6383
ROCPOINTS_N,0.9757,0.3386,0.6381,0.9828,0.6381
ROCPOINTS_N,0.9760,0.3386,0.6381,0.9828,0.6381
ROCPOINTS_N,0.9761,0.3386,0.6380,0.9828,0.6380
ROCPOINTS_N,0.9762,0.3386,0.6379,0.9828,0.6379
ROCPOINTS_N,0.9762,0.3386,0.6379,0.9828,0.6379
ROCPOINTS_N,0.9763,0.3386,0.6378,0.9827,0.6378
ROCPOINTS_N,0.9764,0.3386,0.6378,0.9827,0.6378
ROCPOINTS_N,0.9765,0.3386,0.6377,0.9827,0.6377
ROCPOINTS_N,0.9765,0.3386,0.6376,0.9827,0.6376
ROCPOINTS_N,0.9765,0.3386,0.6376,0.9827,0.6376
ROCPOINTS_N,0.9767,0.3386,0.6375,0.9827,0.6375
ROCPOINTS_N,0.9769,0.3104,0.6042,0.9833,0.6042
ROCPOINTS_N,0.9770,0.3104,0.6042,0.9833,0.6042
ROCPOINTS_N,0.9771,0.3104,0.6041,0.9833,0.6041
ROCPOINTS_N,0.9773,0.3104,0.6041,0.9833,0.6041
ROCPOINTS_N,0.9774,0.3104,0.6040,0.9833,0.6040
ROCPOINTS_N,0.9775,0.3104,0.6039,0.9833,0.6039
ROCPOINTS_N,0.9777,0.3104,0.6039,0.9833,0.6039
ROCPOINTS_N,0.9778,0.3104,0.6038,0.9833,0.6038
ROCPOINTS_N,0.9780,0.3104,0.6038,0.9833,0.6038
ROCPOINTS_N,0.9781,0.3104,0.6037,0.9833,0.6037
ROCPOINTS_N,0.9783,0.3104,0.6037,0.9833,0.6037
ROCPOINTS_N,0.9784,0.3104,0.6032,0.9833,0.6032
ROCPOINTS_N,0.9784,0.3104,0.6032,0.9833,0.6032
ROCPOINTS_N,0.9786,0.3104,0.6031,0.9833,0.6031
ROCPOINTS_N,0.9787,0.3104,0.6031,0.9833,0.6031
ROCPOINTS_N,0.9787,0.3104,0.6028,0.9833,0.6028
ROCPOINTS_N,0.9789,0.3104,0.6028,0.9833,0.6028
ROCPOINTS_N,0.9789,0.3104,0.6026,0.9833,0.6026
ROCPOINTS_N,0.9791,0.3104,0.6025,0.9833,0.6025
ROCPOINTS_N,0.9792,0.3104,0.6025,0.9833,0.6025
ROCPOINTS_N,0.9793,0.3104,0.6023,0.9832,0.6023
ROCPOINTS_N,0.9794,0.3104,0.6023,0.9832,0.6023
ROCPOINTS_N,0.9795,0.3104,0.6022,0.9832,0.6022
ROCPOINTS_N,0.9796,0.3086,0.6016,0.9833,0.6016
ROCPOINTS_N,0.9797,0.3086,0.6016,0.9833,0.6016
ROCPOINTS_N,0.9799,0.3086,0.6015,0.9833,0.6015
ROCPOINTS_N,0.9799,0.3086,0.6014,0.9833,0.6014
ROCPOINTS_N,0.9800,0.3086,0.6013,0.9833,0.6013
ROCPOINTS_N,0.9800,0.3086,0.6013,0.9833,0.6013
ROCPOINTS_N,0.9800,0.3086,0.6012,0.9833,0.6012
ROCPOINTS_N,0.9800,0.2804,0.5629,0.9838,0.5629
ROCPOINTS_N,0.9802,0.2804,0.5628,0.9838,0.5628
ROCPOINTS_N,0.9804,0.2804,0.5628,0.9838,0.5628
ROCPOINTS_N,0.9806,0.2804,0.5627,0.9838,0.5627
ROCPOINTS_N,0.9808,0.2804,0.5626,0.9838,0.5626
ROCPOINTS_N,0.9808,0.2787,0.5623,0.9839,0.5623
ROCPOINTS_N,0.9810,0.2787,0.5622,0.9839,0.5622
ROCPOINTS_N,0.9810,0.2787,0.5622,0.9839,0.5622
ROCPOINTS_N,0.9811,0.2787,0.5621,0.9839,0.5621
ROCPOINTS_N,0.9812,0.2787,0.5620,0.9839,0.5620
ROCPOINTS_N,0.9814,0.2787,0.5620,0.9839,0.5620
ROCPOINTS_N,0.9817,0.2787,0.5619,0.9839,0.5619
ROCPOINTS_N,0.9817,0.2787,0.5617,0.9839,0.5617
ROCPOINTS_N,0.9818,0.2787,0.5617,0.9839,0.5617
ROCPOINTS_N,0.9819,0.2787,0.5616,0.9839,0.5616
ROCPOINTS_N,0.9819,0.2787,0.5615,0.9839,0.5615
ROCPOINTS_N,0.9820,0.2787,0.5615,0.9839,0.5615
ROCPOINTS_N,0.9822,0.2787,0.5613,0.9839,0.5613
ROCPOINTS_N,0.9824,0.2787,0.5611,0.9838,0.5611
ROCPOINTS_N,0.9824,0.2787,0.5610,0.9838,0.5610
ROCPOINTS_N,0.9825,0.2787,0.5609,0.9838,0.5609
ROCPOINTS_N,0.9827,0.2787,0.5607,0.9838,0.5607
ROCPOINTS_N,0.9828,0.2787,0.5606,0.9838,0.5606
ROCPOINTS_N,0.9829,0.2787,0.5605,0.9838,0.5605
ROCPOINTS_N,0.9829,0.2787,0.5604,0.9838,0.5604
ROCPOINTS_N,0.9830,0.2787,0.5604,0.9838,0.5604
ROCPOINTS_N,0.9832,0.2787,0.5603,0.9838,0.5603
ROCPOINTS_N,0.9833,0.2787,0.5602,0.9838,0.5602
ROCPOINTS_N,0.9837,0.2416,0.5189,0.9848,0.5189
ROCPOINTS_N,0.9837,0.2416,0.5189,0.9848,0.5189
ROCPOINTS_N,0.9839,0.2416,0.5188,0.9848,0.5188
ROCPOINTS_N,0.9841,0.2416,0.5187,0.9848,0.5187
ROCPOINTS_N,0.9843,0.2416,0.5187,0.9848,0.5187
ROCPOINTS_N,0.9843,0.2416,0.5186,0.9848,0.5186
ROCPOINTS_N,0.9843,0.2416,0.5186,0.9848,0.5186
ROCPOINTS_N,0.9844,0.2416,0.5185,0.9848,0.5185
ROCPOINTS_N,0.9844,0.2416,0.5185,0.9848,0.5185
ROCPOINTS_N,0.9844,0.2416,0.5184,0.9848,0.5184
ROCPOINTS_N,0.9845,0.2416,0.5183,0.9848,0.5183
ROCPOINTS_N,0.9847,0.2416,0.5183,0.9848,0.5183
ROCPOINTS_N,0.9848,0.2416,0.5182,0.9848,0.5182
ROCPOINTS_N,0.9849,0.2416,0.5182,0.9848,0.5182
ROCPOINTS_N,0.9849,0.2416,0.5180,0.9848,0.5180
ROCPOINTS_N,0.9850,0.2416,0.5180,0.9848,0.5180
ROCPOINTS_N,0.9851,0.2399,0.5176,0.9849,0.5176
ROCPOINTS_N,0.9851,0.2399,0.5175,0.9849,0.5175
ROCPOINTS_N,0.9852,0.2399,0.5175,0.9849,0.5175
ROCPOINTS_N,0.9853,0.2399,0.5174,0.9849,0.5174
ROCPOINTS_N,0.9854,0.2399,0.5173,0.9849,0.5173
ROCPOINTS_N,0.9856,0.2399,0.5173,0.9849,0.5173
ROCPOINTS_N,0.9858,0.2399,0.5172,0.9849,0.5172
ROCPOINTS_N,0.9858,0.2399,0.5159,0.9849,0.5159
ROCPOINTS_N,0.9860,0.2399,0.5158,0.9849,0.5158
ROCPOINTS_N,0.9861,0.2399,0.5157,0.9849,0.5157
ROCPOINTS_N,0.9862,0.2399,0.5148,0.9848,0.5148
ROCPOINTS_N,0.9862,0.2399,0.5148,0.9848,0.5148
ROCPOINTS_N,0.9862,0.2399,0.5147,0.9848,0.5147
ROCPOINTS_N,0.9863,0.2399,0.5147,0.9848,0.5147
ROCPOINTS_N,0.9863,0.2399,0.5146,0.9848,0.5146
ROCPOINTS_N,0.9864,0.2399,0.5145,0.9848,0.5145
ROCPOINTS_N,0.9864,0.2399,0.5145,0.9848,0.5145
ROCPOINTS_N,0.9865,0.2399,0.5144,0.9848,0.5144
ROCPOINTS_N,0.9865,0.2399,0.5144,0.9848,0.5144
ROCPOINTS_N,0.9865,0.2399,0.5143,0.9848,0.5143
ROCPOINTS_N,0.9865,0.2399,0.5142,0.9848,0.5142
ROCPOINTS_N,0.9865,0.2399,0.5131,0.9848,0.5131
ROCPOINTS_N,0.9865,0.2399,0.5131,0.9848,0.5131
ROCPOINTS_N,0.9866,0.2399,0.5130,0.9848,0.5130
ROCPOINTS_N,0.9866,0.2399,0.5130,0.9848,0.5130
ROCPOINTS_N,0.9866,0.2399,0.5129,0.9848,0.5129
ROCPOINTS_N,0.9866,0.2399,0.5129,0.9848,0.5129
ROCPOINTS_N,0.9866,0.2399,0.5128,0.9848,0.5128
ROCPOINTS_N,0.9866,0.2399,0.5127,0.9848,0.5127
ROCPOINTS_N,0.9867,0.2399,0.5127,0.9848,0.5127
ROCPOINTS_N,0.9867,0.2187,0.4668,0.9847,0.4668
ROCPOINTS_N,0.9867,0.2187,0.4667,0.9847,0.4667
ROCPOINTS_N,0.9867,0.2187,0.4657,0.9847,0.4657
ROCPOINTS_N,0.9870,0.2187,0.4645,0.9847,0.4645
ROCPOINTS_N,0.9872,0.2187,0.4639,0.9847,0.4639
ROCPOINTS_N,0.9873,0.2187,0.4638,0.9846,0.4638
ROCPOINTS_N,0.9873,0.2169,0.4638,0.9848,0.4638
ROCPOINTS_N,0.9874,0.2169,0.4632,0.9848,0.4632
ROCPOINTS_N,0.9874,0.2169,0.4632,0.9848,0.4632
ROCPOINTS_N,0.9874,0.2169,0.4612,0.9847,0.4612
ROCPOINTS_N,0.9875,0.2169,0.4611,0.9847,0.4611
ROCPOINTS_N,0.9875,0.2169,0.4610,0.9847,0.4610
ROCPOINTS_N,0.9876,0.2169,0.4609,0.9847,0.4609
ROCPOINTS_N,0.9876,0.2169,0.4601,0.9847,0.4601
ROCPOINTS_N,0.9877,0.2169,0.4601,0.9846,0.4601
ROCPOINTS_N,0.9878,0.2169,0.4600,0.9846,0.4600
ROCPOINTS_N,0.9878,0.2169,0.4600,0.9846,0.4600
ROCPOINTS_N,0.9881,0.2169,0.4599,0.9846,0.4599
ROCPOINTS_N,0.9881,0.2169,0.4587,0.9846,0.4587
ROCPOINTS_N,0.9881,0.2169,0.4568,0.9845,0.4568
ROCPOINTS_N,0.9882,0.2169,0.4551,0.9845,0.4551
ROCPOINTS_N,0.9882,0.2169,0.4551,0.9845,0.4551
ROCPOINTS_N,0.9882,0.2169,0.4550,0.9845,0.4550
ROCPOINTS_N,0.9882,0.2169,0.4550,0.9845,0.4550
ROCPOINTS_N,0.9883,0.2169,0.4548,0.9845,0.4548
ROCPOINTS_N,0.9884,0.2169,0.4545,0.9845,0.4545
ROCPOINTS_N,0.9885,0.2169,0.4533,0.9844,0.4533
ROCPOINTS_N,0.9885,0.2169,0.4512,0.9844,0.4512
ROCPOINTS_N,0.9886,0.2169,0.4512,0.9844,0.4512
ROCPOINTS_N,0.9886,0.2169,0.4511,0.9843,0.4511
ROCPOINTS_N,0.9886,0.2169,0.4510,0.9843,0.4510
ROCPOINTS_N,0.9887,0.2169,0.4510,0.9843,0.4510
ROCPOINTS_N,0.9887,0.2169,0.4509,0.9843,0.4509
ROCPOINTS_N,0.9888,0.2169,0.4509,0.9843,0.4509
ROCPOINTS_N,0.9889,0.2169,0.4508,0.9843,0.4508
ROCPOINTS_N,0.9889,0.2169,0.4508,0.9843,0.4508
ROCPOINTS_N,0.9889,0.2169,0.4506,0.9843,0.4506
ROCPOINTS_N,0.9889,0.2169,0.4506,0.9843,0.4506
ROCPOINTS_N,0.9890,0.2169,0.4505,0.9843,0.4505
ROCPOINTS_N,0.9890,0.2169,0.4505,0.9843,0.4505
ROCPOINTS_N,0.9890,0.2169,0.4495,0.9843,0.4495
ROCPOINTS_N,0.9892,0.2169,0.4495,0.9843,0.4495
ROCPOINTS_N,0.9892,0.2169,0.4492,0.9843,0.4492
ROCPOINTS_N,0.9892,0.2169,0.4491,0.9843,0.4491
ROCPOINTS_N,0.9892,0.2169,0.4491,0.9843,0.4491
ROCPOINTS_N,0.9892,0.2169,0.4490,0.9843,0.4490
ROCPOINTS_N,0.9893,0.2169,0.4489,0.9843,0.4489
ROCPOINTS_N,0.9893,0.2169,0.4489,0.9843,0.4489
ROCPOINTS_N,0.9895,0.2169,0.4488,0.9843,0.4488
ROCPOINTS_N,0.9895,0.2169,0.4488,0.9843,0.4488
ROCPOINTS_N,0.9895,0.2169,0.4487,0.9843,0.4487
ROCPOINTS_N,0.9895,0.2169,0.4487,0.9843,0.4487
ROCPOINTS_N,0.9896,0.2169,0.4486,0.9843,0.4486
ROCPOINTS_N,0.9897,0.2169,0.4485,0.9843,0.4485
ROCPOINTS_N,0.9898,0.2169,0.4485,0.9843,0.4485
ROCPOINTS_N,0.9898,0.2169,0.4484,0.9843,0.4484
ROCPOINTS_N,0.9899,0.2169,0.4484,0.9843,0.4484
ROCPOINTS_N,0.9899,0.2169,0.4483,0.9843,0.4483
ROCPOINTS_N,0.9899,0.2169,0.4482,0.9843,0.4482
ROCPOINTS_N,0.9900,0.2169,0.4482,0.9842,0.4482
ROCPOINTS_N,0.9900,0.2169,0.4481,0.9842,0.4481
ROCPOINTS_N,0.9900,0.2169,0.4481,0.9842,0.4481
ROCPOINTS_N,0.9900,0.2169,0.4480,0.9842,0.4480
ROCPOINTS_N,0.9901,0.1764,0.3935,0.9854,0.3935
ROCPOINTS_N,0.9903,0.1764,0.3934,0.9854,0.3934
ROCPOINTS_N,0.9905,0.1764,0.3934,0.9854,0.3934
ROCPOINTS_N,0.9906,0.1764,0.3933,0.9854,0.3933
ROCPOINTS_N,0.9906,0.1746,0.3933,0.9855,0.3933
ROCPOINTS_N,0.9907,0.1746,0.3932,0.9855,0.3932
ROCPOINTS_N,0.9908,0.1746,0.3931,0.9855,0.3931
ROCPOINTS_N,0.9911,0.1746,0.3931,0.9855,0.3931
ROCPOINTS_N,0.9911,0.1746,0.3930,0.9855,0.3930
ROCPOINTS_N,0.9911,0.1746,0.3930,0.9855,0.3930
ROCPOINTS_N,0.9911,0.1746,0.3929,0.9855,0.3929
ROCPOINTS_N,0.9912,0.1746,0.3925,0.9855,0.3925
ROCPOINTS_N,0.9913,0.1746,0.3924,0.9855,0.3924
ROCPOINTS_N,0.9913,0.1746,0.3924,0.9855,0.3924
ROCPOINTS_N,0.9917,0.1746,0.3923,0.9855,0.3923
ROCPOINTS_N,0.9917,0.1746,0.3921,0.9855,0.3921
ROCPOINTS_N,0.9917,0.1746,0.3920,0.9855,0.3920
ROCPOINTS_N,0.9918,0.1746,0.3920,0.9855,0.3920
ROCPOINTS_N,0.9919,0.1746,0.3919,0.9855,0.3919
ROCPOINTS_N,0.9921,0.1728,0.3902,0.9856,0.3902
ROCPOINTS_N,0.9921,0.1728,0.3902,0.9856,0.3902
ROCPOINTS_N,0.9922,0.1728,0.3901,0.9856,0.3901
ROCPOINTS_N,0.9923,0.1728,0.3899,0.9856,0.3899
ROCPOINTS_N,0.9923,0.1728,0.3898,0.9855,0.3898
ROCPOINTS_N,0.9923,0.1711,0.3880,0.9856,0.3880
ROCPOINTS_N,0.9923,0.1711,0.3879,0.9856,0.3879
ROCPOINTS_N,0.9923,0.1711,0.3878,0.9856,0.3878
ROCPOINTS_N,0.9924,0.1711,0.3878,0.9856,0.3878
ROCPOINTS_N,0.9924,0.1711,0.3877,0.9856,0.3877
ROCPOINTS_N,0.9924,0.1711,0.3877,0.9856,0.3877
ROCPOINTS_N,0.9924,0.1711,0.3876,0.9856,0.3876
ROCPOINTS_N,0.9926,0.1711,0.3875,0.9856,0.3875
ROCPOINTS_N,0.9926,0.1711,0.3875,0.9856,0.3875
ROCPOINTS_N,0.9927,0.1693,0.3861,0.9857,0.3861
ROCPOINTS_N,0.9927,0.1693,0.3860,0.9857,0.3860
ROCPOINTS_N,0.9928,0.1693,0.3860,0.9857,0.3860
ROCPOINTS_N,0.9928,0.1693,0.3859,0.9857,0.3859
ROCPOINTS_N,0.9928,0.1675,0.3844,0.9858,0.3844
ROCPOINTS_N,0.9929,0.1675,0.3843,0.9858,0.3843
ROCPOINTS_N,0.9930,0.1675,0.3842,0.9858,0.3842
ROCPOINTS_N,0.9930,0.1675,0.3842,0.9858,0.3842
ROCPOINTS_N,0.9931,0.1675,0.3841,0.9858,0.3841
ROCPOINTS_N,0.9931,0.1675,0.3840,0.9858,0.3840
ROCPOINTS_N,0.9931,0.1675,0.3840,0.9858,0.3840
ROCPOINTS_N,0.9931,0.1675,0.3839,0.9858,0.3839
ROCPOINTS_N,0.9931,0.1675,0.3839,0.9858,0.3839
ROCPOINTS_N,0.9932,0.1675,0.3838,0.9858,0.3838
ROCPOINTS_N,0.9932,0.1675,0.3838,0.9858,0.3838
ROCPOINTS_N,0.9932,0.1675,0.3837,0.9858,0.3837
ROCPOINTS_N,0.9932,0.1675,0.3836,0.9858,0.3836
ROCPOINTS_N,0.9933,0.1675,0.3836,0.9858,0.3836
ROCPOINTS_N,0.9933,0.1675,0.3835,0.9858,0.3835
ROCPOINTS_N,0.9933,0.1675,0.3835,0.9858,0.3835
ROCPOINTS_N,0.9933,0.1675,0.3833,0.9858,0.3833
ROCPOINTS_N,0.9933,0.1675,0.3833,0.9858,0.3833
ROCPOINTS_N,0.9933,0.1675,0.3832,0.9858,0.3832
ROCPOINTS_N,0.9933,0.1675,0.3832,0.9857,0.3832
ROCPOINTS_N,0.9934,0.1323,0.3177,0.9864,0.3177
ROCPOINTS_N,0.9934,0.1305,0.3168,0.9866,0.3168
ROCPOINTS_N,0.9934,0.1305,0.3168,0.9866,0.3168
ROCPOINTS_N,0.9937,0.1305,0.3167,0.9866,0.3167
ROCPOINTS_N,0.9938,0.1305,0.3166,0.9866,0.3166
ROCPOINTS_N,0.9939,0.1305,0.3166,0.9866,0.3166
ROCPOINTS_N,0.9939,0.1305,0.3165,0.9866,0.3165
ROCPOINTS_N,0.9939,0.1305,0.3165,0.9865,0.3165
ROCPOINTS_N,0.9940,0.1305,0.3164,0.9865,0.3164
ROCPOINTS_N,0.9940,0.1305,0.3163,0.9865,0.3163
ROCPOINTS_N,0.9940,0.1305,0.3162,0.9865,0.3162
ROCPOINTS_N,0.9941,0.1305,0.3162,0.9865,0.3162
ROCPOINTS_N,0.9941,0.1305,0.3161,0.9865,0.3161
ROCPOINTS_N,0.9942,0.1305,0.3161,0.9865,0.3161
ROCPOINTS_N,0.9942,0.1305,0.3160,0.9865,0.3160
ROCPOINTS_N,0.9942,0.1305,0.3159,0.9865,0.3159
ROCPOINTS_N,0.9943,0.1305,0.3159,0.9865,0.3159
ROCPOINTS_N,0.9943,0.1305,0.3158,0.9865,0.3158
ROCPOINTS_N,0.9943,0.1305,0.3158,0.9865,0.3158
ROCPOINTS_N,0.9944,0.1305,0.3157,0.9865,0.3157
ROCPOINTS_N,0.9944,0.1305,0.3156,0.9865,0.3156
ROCPOINTS_N,0.9945,0.1305,0.3155,0.9865,0.3155
ROCPOINTS_N,0.9945,0.1305,0.3154,0.9865,0.3154
ROCPOINTS_N,0.9945,0.1305,0.3153,0.9865,0.3153
ROCPOINTS_N,0.9946,0.1305,0.3152,0.9865,0.3152
ROCPOINTS_N,0.9947,0.1305,0.3152,0.9865,0.3152
ROCPOINTS_N,0.9947,0.1305,0.3151,0.9865,0.3151
ROCPOINTS_N,0.9950,0.1305,0.3151,0.9865,0.3151
ROCPOINTS_N,0.9950,0.1305,0.3150,0.9865,0.3150
ROCPOINTS_N,0.9950,0.1305,0.3149,0.9865,0.3149
ROCPOINTS_N,0.9950,0.1287,0.3149,0.9867,0.3149
ROCPOINTS_N,0.9951,0.1287,0.3145,0.9866,0.3145
ROCPOINTS_N,0.9952,0.1287,0.3144,0.9866,0.3144
ROCPOINTS_N,0.9952,0.1287,0.3144,0.9866,0.3144
ROCPOINTS_N,0.9953,0.1287,0.3143,0.9866,0.3143
ROCPOINTS_N,0.9957,0.1287,0.3141,0.9866,0.3141
ROCPOINTS_N,0.9957,0.1287,0.3141,0.9866,0.3141
ROCPOINTS_N,0.9957,0.1287,0.3140,0.9866,0.3140
ROCPOINTS_N,0.9957,0.1287,0.3140,0.9866,0.3140
ROCPOINTS_N,0.9958,0.1287,0.3139,0.9866,0.3139
ROCPOINTS_N,0.9958,0.1270,0.3139,0.9868,0.3139
ROCPOINTS_N,0.9958,0.1270,0.3138,0.9868,0.3138
ROCPOINTS_N,0.9959,0.1270,0.3135,0.9868,0.3135
ROCPOINTS_N,0.9959,0.1252,0.3135,0.9870,0.3135
ROCPOINTS_N,0.9959,0.1252,0.3134,0.9870,0.3134
ROCPOINTS_N,0.9959,0.1252,0.3133,0.9870,0.3133
ROCPOINTS_N,0.9960,0.1252,0.3132,0.9870,0.3132
ROCPOINTS_N,0.9960,0.1252,0.3131,0.9870,0.3131
ROCPOINTS_N,0.9960,0.1252,0.3131,0.9869,0.3131
ROCPOINTS_N,0.9960,0.1252,0.3130,0.9869,0.3130
ROCPOINTS_N,0.9961,0.1252,0.3130,0.9869,0.3130
ROCPOINTS_N,0.9961,0.1252,0.3129,0.9869,0.3129
ROCPOINTS_N,0.9961,0.1252,0.3128,0.9869,0.3128
ROCPOINTS_N,0.9961,0.1252,0.3128,0.9869,0.3128
ROCPOINTS_N,0.9961,0.1252,0.3127,0.9869,0.3127
ROCPOINTS_N,0.9962,0.1252,0.3127,0.9869,0.3127
ROCPOINTS_N,0.9962,0.1252,0.3126,0.9869,0.3126
ROCPOINTS_N,0.9963,0.1252,0.3125,0.9869,0.3125
ROCPOINTS_N,0.9963,0.1252,0.3124,0.9869,0.3124
ROCPOINTS_N,0.9963,0.1252,0.3124,0.9869,0.3124
ROCPOINTS_N,0.9963,0.1252,0.3123,0.9869,0.3123
ROCPOINTS_N,0.9963,0.1252,0.3123,0.9869,0.3123
ROCPOINTS_N,0.9963,0.1252,0.3122,0.9869,0.3122
ROCPOINTS_N,0.9963,0.1252,0.3121,0.9869,0.3121
ROCPOINTS_N,0.9963,0.1252,0.3121,0.9869,0.3121
ROCPOINTS_N,0.9963,0.1252,0.3120,0.9869,0.3120
ROCPOINTS_N,0.9964,0.1252,0.3120,0.9869,0.3120
ROCPOINTS_N,0.9964,0.1252,0.3119,0.9869,0.3119
ROCPOINTS_N,0.9964,0.1252,0.3119,0.9869,0.3119
ROCPOINTS_N,0.9964,0.1252,0.3118,0.9869,0.3118
ROCPOINTS_N,0.9964,0.1252,0.3117,0.9869,0.3117
ROCPOINTS_N,0.9965,0.1252,0.3117,0.9869,0.3117
ROCPOINTS_N,0.9965,0.1252,0.3116,0.9869,0.3116
ROCPOINTS_N,0.9965,0.1252,0.3116,0.9869,0.3116
ROCPOINTS_N,0.9965,0.1252,0.3115,0.9869,0.3115
ROCPOINTS_N,0.9966,0.1252,0.3114,0.9869,0.3114
ROCPOINTS_N,0.9966,0.1252,0.3114,0.9869,0.3114
ROCPOINTS_N,0.9966,0.1252,0.3113,0.9869,0.3113
ROCPOINTS_N,0.9966,0.1252,0.3113,0.9869,0.3113
ROCPOINTS_N,0.9966,0.1252,0.3112,0.9869,0.3112
ROCPOINTS_N,0.9966,0.1252,0.3112,0.9869,0.3112
ROCPOINTS_N,0.9966,0.1252,0.3111,0.9869,0.3111
ROCPOINTS_N,0.9966,0.1252,0.3110,0.9869,0.3110
ROCPOINTS_N,0.9966,0.1252,0.3110,0.9869,0.3110
ROCPOINTS_N,0.9966,0.1252,0.3109,0.9869,0.3109
ROCPOINTS_N,0.9967,0.1252,0.3109,0.9869,0.3109
ROCPOINTS_N,0.9967,0.1252,0.3108,0.9869,0.3108
ROCPOINTS_N,0.9967,0.0811,0.2285,0.9884,0.2285
ROCPOINTS_N,0.9968,0.0811,0.2284,0.9884,0.2284
ROCPOINTS_N,0.9969,0.0811,0.2284,0.9884,0.2284
ROCPOINTS_N,0.9970,0.0811,0.2283,0.9884,0.2283
ROCPOINTS_N,0.9970,0.0811,0.2282,0.9884,0.2282
ROCPOINTS_N,0.9972,0.0811,0.2281,0.9884,0.2281
ROCPOINTS_N,0.9972,0.0811,0.2281,0.9884,0.2281
ROCPOINTS_N,0.9973,0.0811,0.2279,0.9884,0.2279
ROCPOINTS_N,0.9973,0.0811,0.2279,0.9884,0.2279
ROCPOINTS_N,0.9973,0.0811,0.2278,0.9884,0.2278
ROCPOINTS_N,0.9974,0.0811,0.2278,0.9884,0.2278
ROCPOINTS_N,0.9975,0.0811,0.2277,0.9884,0.2277
ROCPOINTS_N,0.9975,0.0811,0.2277,0.9884,0.2277
ROCPOINTS_N,0.9975,0.0811,0.2276,0.9884,0.2276
ROCPOINTS_N,0.9976,0.0811,0.2275,0.9883,0.2275
ROCPOINTS_N,0.9976,0.0811,0.2275,0.9883,0.2275
ROCPOINTS_N,0.9976,0.0811,0.2274,0.9883,0.2274
ROCPOINTS_N,0.9977,0.0811,0.2274,0.9883,0.2274
ROCPOINTS_N,0.9978,0.0811,0.2273,0.9883,0.2273
ROCPOINTS_N,0.9978,0.0811,0.2269,0.9883,0.2269
ROCPOINTS_N,0.9979,0.0811,0.2268,0.9883,0.2268
ROCPOINTS_N,0.9979,0.0811,0.2268,0.9883,0.2268
ROCPOINTS_N,0.9979,0.0811,0.2267,0.9883,0.2267
ROCPOINTS_N,0.9979,0.0811,0.2267,0.9883,0.2267
ROCPOINTS_N,0.9979,0.0811,0.2266,0.9883,0.2266
ROCPOINTS_N,0.9980,0.0811,0.2265,0.9883,0.2265
ROCPOINTS_N,0.9980,0.0811,0.2265,0.9883,0.2265
ROCPOINTS_N,0.9980,0.0811,0.2264,0.9883,0.2264
ROCPOINTS_N,0.9981,0.0811,0.2264,0.9883,0.2264
ROCPOINTS_N,0.9982,0.0811,0.2263,0.9883,0.2263
ROCPOINTS_N,0.9982,0.0811,0.2263,0.9883,0.2263
ROCPOINTS_N,0.9982,0.0811,0.2262,0.9883,0.2262
ROCPOINTS_N,0.9982,0.0811,0.2261,0.9883,0.2261
ROCPOINTS_N,0.9982,0.0811,0.2261,0.9883,0.2261
ROCPOINTS_N,0.9983,0.0811,0.2260,0.9883,0.2260
ROCPOINTS_N,0.9983,0.0811,0.2260,0.9883,0.2260
ROCPOINTS_N,0.9983,0.0811,0.2259,0.9883,0.2259
ROCPOINTS_N,0.9983,0.0811,0.2258,0.9883,0.2258
ROCPOINTS_N,0.9984,0.0811,0.2257,0.9883,0.2257
ROCPOINTS_N,0.9985,0.0811,0.2256,0.9883,0.2256
ROCPOINTS_N,0.9985,0.0811,0.2256,0.9882,0.2256
ROCPOINTS_N,0.9985,0.0811,0.2255,0.9882,0.2255
ROCPOINTS_N,0.9986,0.0811,0.2254,0.9882,0.2254
ROCPOINTS_N,0.9987,0.0811,0.2253,0.9882,0.2253
ROCPOINTS_N,0.9988,0.0811,0.2252,0.9882,0.2252
ROCPOINTS_N,0.9988,0.0811,0.2251,0.9882,0.2251
ROCPOINTS_N,0.9988,0.0811,0.2251,0.9882,0.2251
ROCPOINTS_N,0.9989,0.0811,0.2250,0.9882,0.2250
ROCPOINTS_N,0.9989,0.0811,0.2250,0.9882,0.2250
ROCPOINTS_N,0.9989,0.0811,0.2249,0.9882,0.2249
ROCPOINTS_N,0.9989,0.0811,0.2249,0.9882,0.2249
ROCPOINTS_N,0.9989,0.0811,0.2245,0.9882,0.2245
ROCPOINTS_N,0.9989,0.0811,0.2244,0.9882,0.2244
ROCPOINTS_N,0.9990,0.0811,0.2244,0.9882,0.2244
ROCPOINTS_N,0.9991,0.0811,0.2243,0.9882,0.2243
ROCPOINTS_N,0.9991,0.0811,0.2243,0.9882,0.2243
ROCPOINTS_N,0.9991,0.0811,0.2242,0.9882,0.2242
ROCPOINTS_N,0.9991,0.0811,0.2242,0.9882,0.2242
ROCPOINTS_N,0.9992,0.0811,0.2241,0.9882,0.2241
ROCPOINTS_N,0.9992,0.0811,0.2239,0.9882,0.2239
ROCPOINTS_N,0.9992,0.0811,0.2238,0.9882,0.2238
ROCPOINTS_N,0.9992,0.0811,0.2237,0.9882,0.2237
ROCPOINTS_N,0.9992,0.0811,0.2237,0.9882,0.2237
ROCPOINTS_N,0.9992,0.0811,0.2236,0.9881,0.2236
ROCPOINTS_N,0.9992,0.0811,0.2235,0.9881,0.2235
ROCPOINTS_N,0.9992,0.0794,0.2235,0.9884,0.2235
ROCPOINTS_N,0.9993,0.0794,0.2234,0.9884,0.2234
ROCPOINTS_N,0.9993,0.0794,0.2233,0.9884,0.2233
ROCPOINTS_N,0.9993,0.0794,0.2233,0.9884,0.2233
ROCPOINTS_N,0.9993,0.0794,0.2232,0.9884,0.2232
ROCPOINTS_N,0.9994,0.0776,0.2229,0.9886,0.2229
ROCPOINTS_N,0.9994,0.0776,0.2228,0.9886,0.2228
ROCPOINTS_N,0.9994,0.0776,0.2227,0.9886,0.2227
ROCPOINTS_N,0.9995,0.0776,0.2226,0.9886,0.2226
ROCPOINTS_N,0.9995,0.0776,0.2225,0.9886,0.2225
ROCPOINTS_N,0.9995,0.0776,0.2224,0.9886,0.2224
ROCPOINTS_N,0.9995,0.0776,0.2223,0.9886,0.2223
ROCPOINTS_N,0.9995,0.0776,0.2223,0.9886,0.2223
ROCPOINTS_N,0.9995,0.0776,0.2222,0.9886,0.2222
ROCPOINTS_N,0.9995,0.0776,0.2222,0.9886,0.2222
ROCPOINTS_N,0.9995,0.0776,0.2221,0.9886,0.2221
ROCPOINTS_N,0.9995,0.0776,0.2220,0.9886,0.2220
ROCPOINTS_N,0.9995,0.0776,0.2219,0.9886,0.2219
ROCPOINTS_N,0.9996,0.0776,0.2218,0.9886,0.2218
ROCPOINTS_N,0.9996,0.0758,0.2218,0.9888,0.2218
ROCPOINTS_N,0.9996,0.0758,0.2217,0.9888,0.2217
ROCPOINTS_N,0.9996,0.0758,0.2216,0.9888,0.2216
ROCPOINTS_N,0.9996,0.0758,0.2216,0.9888,0.2216
ROCPOINTS_N,0.9996,0.0758,0.2215,0.9888,0.2215
ROCPOINTS_N,0.9996,0.0758,0.2215,0.9888,0.2215
ROCPOINTS_N,0.9996,0.0758,0.2214,0.9888,0.2214
ROCPOINTS_N,0.9997,0.0758,0.2214,0.9888,0.2214
ROCPOINTS_N,0.9997,0.0758,0.2213,0.9888,0.2213
ROCPOINTS_N,0.9997,0.0758,0.2212,0.9888,0.2212
ROCPOINTS_N,0.9997,0.0758,0.2211,0.9888,0.2211
ROCPOINTS_N,0.9997,0.0758,0.2211,0.9888,0.2211
ROCPOINTS_N,0.9997,0.0758,0.2210,0.9888,0.2210
ROCPOINTS_N,0.9997,0.0758,0.2209,0.9888,0.2209
ROCPOINTS_N,0.9997,0.0758,0.2209,0.9888,0.2209
ROCPOINTS_N,0.9998,0.0758,0.2208,0.9888,0.2208
ROCPOINTS_N,0.9998,0.0758,0.2206,0.9888,0.2206
ROCPOINTS_N,0.9998,0.0758,0.2205,0.9888,0.2205
ROCPOINTS_N,0.9998,0.0758,0.2204,0.9888,0.2204
ROCPOINTS_N,0.9998,0.0758,0.2204,0.9887,0.2204
ROCPOINTS_N,0.9998,0.0758,0.2203,0.9887,0.2203
ROCPOINTS_N,0.9998,0.0758,0.2202,0.9887,0.2202
ROCPOINTS_N,0.9998,0.0758,0.2202,0.9887,0.2202
ROCPOINTS_N,0.9998,0.0758,0.2201,0.9887,0.2201
ROCPOINTS_N,0.9998,0.0758,0.2201,0.9887,0.2201
ROCPOINTS_N,0.9998,0.0758,0.2200,0.9887,0.2200
ROCPOINTS_N,0.9998,0.0758,0.2199,0.9887,0.2199
ROCPOINTS_N,0.9998,0.0741,0.2199,0.9890,0.2199
ROCPOINTS_N,0.9998,0.0741,0.2198,0.9890,0.2198
ROCPOINTS_N,0.9998,0.0741,0.2198,0.9890,0.2198
ROCPOINTS_N,0.9998,0.0741,0.2197,0.9890,0.2197
ROCPOINTS_N,0.9998,0.0741,0.2197,0.9890,0.2197
ROCPOINTS_N,0.9998,0.0741,0.2196,0.9890,0.2196
ROCPOINTS_N,0.9999,0.0741,0.2195,0.9890,0.2195
ROCPOINTS_N,0.9999,0.0741,0.2195,0.9890,0.2195
ROCPOINTS_N,0.9999,0.0741,0.2194,0.9890,0.2194
ROCPOINTS_N,0.9999,0.0741,0.2194,0.9890,0.2194
ROCPOINTS_N,0.9999,0.0741,0.2193,0.9890,0.2193
ROCPOINTS_N,0.9999,0.0741,0.2191,0.9889,0.2191
ROCPOINTS_N,0.9999,0.0741,0.2191,0.9889,0.2191
ROCPOINTS_N,0.9999,0.0741,0.2190,0.9889,0.2190
ROCPOINTS_N,0.9999,0.0741,0.2190,0.9889,0.2190
ROCPOINTS_N,0.9999,0.0741,0.2189,0.9889,0.2189
ROCPOINTS_N,0.9999,0.0741,0.2188,0.9889,0.2188
ROCPOINTS_N,0.9999,0.0723,0.2188,0.9892,0.2188
ROCPOINTS_N,0.9999,0.0723,0.2188,0.9892,0.2188
ROCPOINTS_N,0.9999,0.0723,0.2187,0.9892,0.2187
ROCPOINTS_N,1.0000,0.0723,0.2187,0.9892,0.2187
ROCPOINTS_N,1.0000,0.0723,0.2186,0.9892,0.2186
ROCPOINTS_N,1.0000,0.0723,0.2186,0.9892,0.2186
ROCPOINTS_N,1.0000,0.0723,0.2185,0.9892,0.2185
ROCPOINTS_N,1.0000,0.0723,0.2184,0.9892,0.2184
ROCPOINTS_N,1.0000,0.0723,0.2184,0.9892,0.2184
ROCPOINTS_N,1.0000,0.0723,0.2183,0.9892,0.2183
ROCPOINTS_N,1.0000,0.0723,0.2182,0.9892,0.2182
ROCPOINTS_N,1.0000,0.0723,0.2181,0.9892,0.2181
ROCPOINTS_N,1.0000,0.0000,0.0000,0.0000,0.0000
ROCPOINTS_O,0.0000,1.0000,1.0000,0.0237,1.0000
ROCPOINTS_O,0.0000,0.7095,0.9214,0.0306,0.9214
ROCPOINTS_O,0.0000,0.7094,0.9214,0.0306,0.9214
ROCPOINTS_O,0.0000,0.7094,0.9214,0.0306,0.9214
ROCPOINTS_O,0.0000,0.7093,0.9214,0.0306,0.9214
ROCPOINTS_O,0.0000,0.7092,0.9214,0.0306,0.9214
ROCPOINTS_O,0.0000,0.7092,0.9214,0.0306,0.9214
ROCPOINTS_O,0.0000,0.7091,0.9214,0.0306,0.9214
ROCPOINTS_O,0.0000,0.7091,0.9190,0.0305,0.9190
ROCPOINTS_O,0.0000,0.7090,0.9190,0.0305,0.9190
ROCPOINTS_O,0.0000,0.7090,0.9190,0.0305,0.9190
ROCPOINTS_O,0.0000,0.7089,0.9190,0.0305,0.9190
ROCPOINTS_O,0.0000,0.7088,0.9190,0.0305,0.9190
ROCPOINTS_O,0.0000,0.7087,0.9190,0.0305,0.9190
ROCPOINTS_O,0.0000,0.7087,0.9190,0.0305,0.9190
ROCPOINTS_O,0.0000,0.7086,0.9190,0.0305,0.9190
ROCPOINTS_O,0.0000,0.7085,0.9190,0.0305,0.9190
ROCPOINTS_O,0.0000,0.7085,0.9190,0.0305,0.9190
ROCPOINTS_O,0.0000,0.7084,0.9190,0.0305,0.9190
ROCPOINTS_O,0.0001,0.7084,0.9190,0.0305,0.9190
ROCPOINTS_O,0.0001,0.7083,0.9190,0.0305,0.9190
ROCPOINTS_O,0.0001,0.7083,0.9190,0.0305,0.9190
ROCPOINTS_O,0.0001,0.7082,0.9190,0.0306,0.9190
ROCPOINTS_O,0.0001,0.7081,0.9190,0.0306,0.9190
ROCPOINTS_O,0.0001,0.7081,0.9190,0.0306,0.9190
ROCPOINTS_O,0.0001,0.7080,0.9190,0.0306,0.9190
ROCPOINTS_O,0.0001,0.7080,0.9190,0.0306,0.9190
ROCPOINTS_O,0.0001,0.7079,0.9190,0.0306,0.9190
ROCPOINTS_O,0.0001,0.7079,0.9190,0.0306,0.9190
ROCPOINTS_O,0.0001,0.7078,0.9190,0.0306,0.9190
ROCPOINTS_O,0.0001,0.7077,0.9190,0.0306,0.9190
ROCPOINTS_O,0.0001,0.7077,0.9190,0.0306,0.9190
ROCPOINTS_O,0.0001,0.7076,0.9190,0.0306,0.9190
ROCPOINTS_O,0.0001,0.7076,0.9190,0.0306,0.9190
ROCPOINTS_O,0.0001,0.7074,0.9190,0.0306,0.9190
ROCPOINTS_O,0.0001,0.7074,0.9190,0.0306,0.9190
ROCPOINTS_O,0.0001,0.7073,0.9190,0.0306,0.9190
ROCPOINTS_O,0.0002,0.7073,0.9190,0.0306,0.9190
ROCPOINTS_O,0.0002,0.7072,0.9190,0.0306,0.9190
ROCPOINTS_O,0.0002,0.7072,0.9190,0.0306,0.9190
ROCPOINTS_O,0.0002,0.7071,0.9190,0.0306,0.9190
ROCPOINTS_O,0.0002,0.7070,0.9190,0.0306,0.9190
ROCPOINTS_O,0.0002,0.7070,0.9190,0.0306,0.9190
ROCPOINTS_O,0.0002,0.7069,0.9190,0.0306,0.9190
ROCPOINTS_O,0.0002,0.7069,0.9190,0.0306,0.9190
ROCPOINTS_O,0.0002,0.7068,0.9190,0.0306,0.9190
ROCPOINTS_O,0.0002,0.7068,0.9190,0.0306,0.9190
ROCPOINTS_O,0.0002,0.7067,0.9190,0.0306,0.9190
ROCPOINTS_O,0.0002,0.7066,0.9190,0.0306,0.9190
ROCPOINTS_O,0.0002,0.7065,0.9190,0.0306,0.9190
ROCPOINTS_O,0.0002,0.7065,0.9190,0.0306,0.9190
ROCPOINTS_O,0.0003,0.7062,0.9190,0.0306,0.9190
ROCPOINTS_O,0.0003,0.7062,0.9190,0.0306,0.9190
ROCPOINTS_O,0.0003,0.7061,0.9190,0.0306,0.9190
ROCPOINTS_O,0.0003,0.7061,0.9190,0.0306,0.9190
ROCPOINTS_O,0.0004,0.7060,0.9190,0.0306,0.9190
ROCPOINTS_O,0.0004,0.7059,0.9190,0.0306,0.9190
ROCPOINTS_O,0.0004,0.7058,0.9190,0.0306,0.9190
ROCPOINTS_O,0.0004,0.7058,0.9190,0.0307,0.9190
ROCPOINTS_O,0.0004,0.7057,0.9190,0.0307,0.9190
ROCPOINTS_O,0.0004,0.7057,0.9190,0.0307,0.9190
ROCPOINTS_O,0.0004,0.7055,0.9190,0.0307,0.9190
ROCPOINTS_O,0.0004,0.7055,0.9167,0.0306,0.9167
ROCPOINTS_O,0.0005,0.7055,0.9167,0.0306,0.9167
ROCPOINTS_O,0.0005,0.7054,0.9167,0.0306,0.9167
ROCPOINTS_O,0.0005,0.7054,0.9167,0.0306,0.9167
ROCPOINTS_O,0.0005,0.7053,0.9167,0.0306,0.9167
ROCPOINTS_O,0.0006,0.7052,0.9167,0.0306,0.9167
ROCPOINTS_O,0.0006,0.7052,0.9167,0.0306,0.9167
ROCPOINTS_O,0.0006,0.7051,0.9167,0.0306,0.9167
ROCPOINTS_O,0.0007,0.7051,0.9167,0.0306,0.9167
ROCPOINTS_O,0.0007,0.7050,0.9167,0.0306,0.9167
ROCPOINTS_O,0.0007,0.7046,0.9143,0.0305,0.9143
ROCPOINTS_O,0.0007,0.7046,0.9143,0.0305,0.9143
ROCPOINTS_O,0.0008,0.7045,0.9143,0.0306,0.9143
ROCPOINTS_O,0.0008,0.7045,0.9119,0.0305,0.9119
ROCPOINTS_O,0.0008,0.7044,0.9119,0.0305,0.9119
ROCPOINTS_O,0.0009,0.7042,0.9119,0.0305,0.9119
ROCPOINTS_O,0.0009,0.7041,0.9119,0.0305,0.9119
ROCPOINTS_O,0.0010,0.7041,0.9095,0.0304,0.9095
ROCPOINTS_O,0.0011,0.7040,0.9095,0.0304,0.9095
ROCPOINTS_O,0.0011,0.7040,0.9095,0.0304,0.9095
ROCPOINTS_O,0.0011,0.7038,0.9095,0.0304,0.9095
ROCPOINTS_O,0.0011,0.7037,0.9095,0.0304,0.9095
ROCPOINTS_O,0.0011,0.7037,0.9095,0.0304,0.9095
ROCPOINTS_O,0.0012,0.7036,0.9095,0.0304,0.9095
ROCPOINTS_O,0.0012,0.7036,0.9095,0.0304,0.9095
ROCPOINTS_O,0.0012,0.7035,0.9095,0.0304,0.9095
ROCPOINTS_O,0.0013,0.7035,0.9095,0.0304,0.9095
ROCPOINTS_O,0.0014,0.7032,0.9095,0.0305,0.9095
ROCPOINTS_O,0.0014,0.7032,0.9095,0.0305,0.9095
ROCPOINTS_O,0.0015,0.7031,0.9095,0.0305,0.9095
ROCPOINTS_O,0.0017,0.7030,0.9095,0.0305,0.9095
ROCPOINTS_O,0.0017,0.7025,0.9095,0.0305,0.9095
ROCPOINTS_O,0.0018,0.7025,0.9095,0.0305,0.9095
ROCPOINTS_O,0.0018,0.7024,0.9095,0.0305,0.9095
ROCPOINTS_O,0.0019,0.7024,0.9095,0.0305,0.9095
ROCPOINTS_O,0.0019,0.7023,0.9095,0.0305,0.9095
ROCPOINTS_O,0.0020,0.7022,0.9095,0.0305,0.9095
ROCPOINTS_O,0.0021,0.7022,0.9095,0.0305,0.9095
ROCPOINTS_O,0.0021,0.7021,0.9095,0.0305,0.9095
ROCPOINTS_O,0.0021,0.7021,0.9095,0.0305,0.9095
ROCPOINTS_O,0.0021,0.7020,0.9095,0.0305,0.9095
ROCPOINTS_O,0.0021,0.7020,0.9095,0.0305,0.9095
ROCPOINTS_O,0.0021,0.7019,0.9095,0.0305,0.9095
ROCPOINTS_O,0.0022,0.7018,0.9095,0.0305,0.9095
ROCPOINTS_O,0.0022,0.7017,0.9095,0.0305,0.9095
ROCPOINTS_O,0.0022,0.7017,0.9095,0.0305,0.9095
ROCPOINTS_O,0.0022,0.7014,0.9095,0.0305,0.9095
ROCPOINTS_O,0.0023,0.7013,0.9095,0.0305,0.9095
ROCPOINTS_O,0.0023,0.7012,0.9095,0.0305,0.9095
ROCPOINTS_O,0.0024,0.7011,0.9095,0.0305,0.9095
ROCPOINTS_O,0.0024,0.7011,0.9095,0.0305,0.9095
ROCPOINTS_O,0.0025,0.7010,0.9095,0.0305,0.9095
ROCPOINTS_O,0.0025,0.7010,0.9095,0.0305,0.9095
ROCPOINTS_O,0.0026,0.7009,0.9095,0.0305,0.9095
ROCPOINTS_O,0.0026,0.7009,0.9095,0.0306,0.9095
ROCPOINTS_O,0.0027,0.7008,0.9095,0.0306,0.9095
ROCPOINTS_O,0.0027,0.7007,0.9095,0.0306,0.9095
ROCPOINTS_O,0.0028,0.7007,0.9095,0.0306,0.9095
ROCPOINTS_O,0.0028,0.7006,0.9095,0.0306,0.9095
ROCPOINTS_O,0.0030,0.7005,0.9095,0.0306,0.9095
ROCPOINTS_O,0.0030,0.7005,0.9095,0.0306,0.9095
ROCPOINTS_O,0.0030,0.7003,0.9095,0.0306,0.9095
ROCPOINTS_O,0.0031,0.7003,0.9095,0.0306,0.9095
ROCPOINTS_O,0.0032,0.7002,0.9095,0.0306,0.9095
ROCPOINTS_O,0.0033,0.7002,0.9095,0.0306,0.9095
ROCPOINTS_O,0.0033,0.6999,0.9095,0.0306,0.9095
ROCPOINTS_O,0.0033,0.6005,0.8667,0.0339,0.8667
ROCPOINTS_O,0.0033,0.6003,0.8667,0.0339,0.8667
ROCPOINTS_O,0.0034,0.6003,0.8667,0.0339,0.8667
ROCPOINTS_O,0.0034,0.6002,0.8667,0.0339,0.8667
ROCPOINTS_O,0.0034,0.6001,0.8667,0.0339,0.8667
ROCPOINTS_O,0.0034,0.6001,0.8667,0.0339,0.8667
ROCPOINTS_O,0.0034,0.6000,0.8667,0.0339,0.8667
ROCPOINTS_O,0.0034,0.6000,0.8667,0.0339,0.8667
ROCPOINTS_O,0.0034,0.5999,0.8667,0.0339,0.8667
ROCPOINTS_O,0.0034,0.5998,0.8667,0.0339,0.8667
ROCPOINTS_O,0.0035,0.5998,0.8667,0.0339,0.8667
ROCPOINTS_O,0.0035,0.5997,0.8667,0.0339,0.8667
ROCPOINTS_O,0.0035,0.5997,0.8667,0.0339,0.8667
ROCPOINTS_O,0.0036,0.5996,0.8667,0.0339,0.8667
ROCPOINTS_O,0.0036,0.5996,0.8667,0.0339,0.8667
ROCPOINTS_O,0.0036,0.5995,0.8667,0.0339,0.8667
ROCPOINTS_O,0.0036,0.5994,0.8667,0.0339,0.8667
ROCPOINTS_O,0.0036,0.5994,0.8667,0.0339,0.8667
ROCPOINTS_O,0.0036,0.5993,0.8667,0.0339,0.8667
ROCPOINTS_O,0.0036,0.5993,0.8667,0.0339,0.8667
ROCPOINTS_O,0.0037,0.5983,0.8667,0.0340,0.8667
ROCPOINTS_O,0.0037,0.5983,0.8667,0.0340,0.8667
ROCPOINTS_O,0.0037,0.5982,0.8667,0.0340,0.8667
ROCPOINTS_O,0.0038,0.5982,0.8667,0.0340,0.8667
ROCPOINTS_O,0.0039,0.5966,0.8667,0.0341,0.8667
ROCPOINTS_O,0.0039,0.5966,0.8667,0.0341,0.8667
ROCPOINTS_O,0.0039,0.5965,0.8667,0.0341,0.8667
ROCPOINTS_O,0.0039,0.5964,0.8667,0.0341,0.8667
ROCPOINTS_O,0.0039,0.5964,0.8667,0.0341,0.8667
ROCPOINTS_O,0.0039,0.5943,0.8667,0.0342,0.8667
ROCPOINTS_O,0.0039,0.5942,0.8667,0.0342,0.8667
ROCPOINTS_O,0.0040,0.5923,0.8667,0.0343,0.8667
ROCPOINTS_O,0.0040,0.5922,0.8667,0.0343,0.8667
ROCPOINTS_O,0.0040,0.5922,0.8667,0.0343,0.8667
ROCPOINTS_O,0.0041,0.5921,0.8667,0.0343,0.8667
ROCPOINTS_O,0.0041,0.5904,0.8667,0.0344,0.8667
ROCPOINTS_O,0.0041,0.5892,0.8667,0.0345,0.8667
ROCPOINTS_O,0.0041,0.5892,0.8667,0.0345,0.8667
ROCPOINTS_O,0.0041,0.5891,0.8667,0.0345,0.8667
ROCPOINTS_O,0.0041,0.5890,0.8667,0.0345,0.8667
ROCPOINTS_O,0.0042,0.5889,0.8667,0.0345,0.8667
ROCPOINTS_O,0.0042,0.5870,0.8667,0.0346,0.8667
ROCPOINTS_O,0.0042,0.5867,0.8667,0.0346,0.8667
ROCPOINTS_O,0.0043,0.5856,0.8667,0.0347,0.8667
ROCPOINTS_O,0.0043,0.5856,0.8667,0.0347,0.8667
ROCPOINTS_O,0.0044,0.5855,0.8667,0.0347,0.8667
ROCPOINTS_O,0.0044,0.5838,0.8667,0.0348,0.8667
ROCPOINTS_O,0.0044,0.5837,0.8667,0.0348,0.8667
ROCPOINTS_O,0.0045,0.5835,0.8667,0.0348,0.8667
ROCPOINTS_O,0.0046,0.5835,0.8667,0.0348,0.8667
ROCPOINTS_O,0.0047,0.5834,0.8667,0.0348,0.8667
ROCPOINTS_O,0.0048,0.5834,0.8667,0.0348,0.8667
ROCPOINTS_O,0.0048,0.5833,0.8667,0.0348,0.8667
ROCPOINTS_O,0.0050,0.5833,0.8667,0.0348,0.8667
ROCPOINTS_O,0.0050,0.5829,0.8667,0.0348,0.8667
ROCPOINTS_O,0.0051,0.5829,0.8667,0.0348,0.8667
ROCPOINTS_O,0.0053,0.5828,0.8667,0.0349,0.8667
ROCPOINTS_O,0.0053,0.5827,0.8667,0.0349,0.8667
ROCPOINTS_O,0.0053,0.5827,0.8667,0.0349,0.8667
ROCPOINTS_O,0.0054,0.5826,0.8667,0.0349,0.8667
ROCPOINTS_O,0.0056,0.5826,0.8667,0.0349,0.8667
ROCPOINTS_O,0.0056,0.5824,0.8667,0.0349,0.8667
ROCPOINTS_O,0.0056,0.5823,0.8667,0.0349,0.8667
ROCPOINTS_O,0.0056,0.5822,0.8667,0.0349,0.8667
ROCPOINTS_O,0.0057,0.5822,0.8667,0.0349,0.8667
ROCPOINTS_O,0.0057,0.5821,0.8667,0.0349,0.8667
ROCPOINTS_O,0.0057,0.5820,0.8667,0.0349,0.8667
ROCPOINTS_O,0.0057,0.5820,0.8667,0.0349,0.8667
ROCPOINTS_O,0.0058,0.5819,0.8667,0.0349,0.8667
ROCPOINTS_O,0.0059,0.5819,0.8667,0.0349,0.8667
ROCPOINTS_O,0.0059,0.5818,0.8667,0.0349,0.8667
ROCPOINTS_O,0.0060,0.5818,0.8667,0.0349,0.8667
ROCPOINTS_O,0.0060,0.5812,0.8667,0.0349,0.8667
ROCPOINTS_O,0.0060,0.5811,0.8667,0.0349,0.8667
ROCPOINTS_O,0.0061,0.5811,0.8667,0.0350,0.8667
ROCPOINTS_O,0.0061,0.5810,0.8667,0.0350,0.8667
ROCPOINTS_O,0.0061,0.5809,0.8667,0.0350,0.8667
ROCPOINTS_O,0.0061,0.5797,0.8667,0.0350,0.8667
ROCPOINTS_O,0.0062,0.5789,0.8667,0.0351,0.8667
ROCPOINTS_O,0.0063,0.5789,0.8667,0.0351,0.8667
ROCPOINTS_O,0.0064,0.5788,0.8667,0.0351,0.8667
ROCPOINTS_O,0.0066,0.5779,0.8667,0.0351,0.8667
ROCPOINTS_O,0.0067,0.5770,0.8667,0.0352,0.8667
ROCPOINTS_O,0.0067,0.5769,0.8667,0.0352,0.8667
ROCPOINTS_O,0.0067,0.4992,0.8190,0.0383,0.8190
ROCPOINTS_O,0.0067,0.4991,0.8190,0.0383,0.8190
ROCPOINTS_O,0.0067,0.4990,0.8190,0.0383,0.8190
ROCPOINTS_O,0.0067,0.4980,0.8190,0.0384,0.8190
ROCPOINTS_O,0.0067,0.4979,0.8190,0.0384,0.8190
ROCPOINTS_O,0.0067,0.4979,0.8190,0.0384,0.8190
ROCPOINTS_O,0.0067,0.4978,0.8190,0.0384,0.8190
ROCPOINTS_O,0.0067,0.4977,0.8190,0.0384,0.8190
ROCPOINTS_O,0.0067,0.4976,0.8190,0.0384,0.8190
ROCPOINTS_O,0.0067,0.4976,0.8190,0.0384,0.8190
ROCPOINTS_O,0.0067,0.4975,0.8190,0.0384,0.8190
ROCPOINTS_O,0.0067,0.4969,0.8190,0.0385,0.8190
ROCPOINTS_O,0.0068,0.4969,0.8190,0.0385,0.8190
ROCPOINTS_O,0.0068,0.4968,0.8190,0.0385,0.8190
ROCPOINTS_O,0.0068,0.4968,0.8190,0.0385,0.8190
ROCPOINTS_O,0.0069,0.4967,0.8190,0.0385,0.8190
ROCPOINTS_O,0.0070,0.4966,0.8190,0.0385,0.8190
ROCPOINTS_O,0.0070,0.4966,0.8190,0.0385,0.8190
ROCPOINTS_O,0.0070,0.4965,0.8190,0.0385,0.8190
ROCPOINTS_O,0.0071,0.4955,0.8190,0.0386,0.8190
ROCPOINTS_O,0.0071,0.4954,0.8190,0.0386,0.8190
ROCPOINTS_O,0.0071,0.4954,0.8190,0.0386,0.8190
ROCPOINTS_O,0.0071,0.4953,0.8190,0.0386,0.8190
ROCPOINTS_O,0.0072,0.4953,0.8190,0.0386,0.8190
ROCPOINTS_O,0.0072,0.4952,0.8190,0.0386,0.8190
ROCPOINTS_O,0.0073,0.4939,0.8190,0.0387,0.8190
ROCPOINTS_O,0.0075,0.4939,0.8190,0.0387,0.8190
ROCPOINTS_O,0.0076,0.4937,0.8190,0.0387,0.8190
ROCPOINTS_O,0.0076,0.4936,0.8190,0.0387,0.8190
ROCPOINTS_O,0.0076,0.4936,0.8190,0.0387,0.8190
ROCPOINTS_O,0.0077,0.4935,0.8190,0.0387,0.8190
ROCPOINTS_O,0.0077,0.4935,0.8190,0.0387,0.8190
ROCPOINTS_O,0.0078,0.4934,0.8190,0.0387,0.8190
ROCPOINTS_O,0.0079,0.4934,0.8190,0.0388,0.8190
ROCPOINTS_O,0.0079,0.4933,0.8190,0.0388,0.8190
ROCPOINTS_O,0.0080,0.4932,0.8190,0.0388,0.8190
ROCPOINTS_O,0.0082,0.4931,0.8190,0.0388,0.8190
ROCPOINTS_O,0.0083,0.4931,0.8190,0.0388,0.8190
ROCPOINTS_O,0.0083,0.4930,0.8190,0.0388,0.8190
ROCPOINTS_O,0.0083,0.4929,0.8190,0.0388,0.8190
ROCPOINTS_O,0.0084,0.4928,0.8190,0.0388,0.8190
ROCPOINTS_O,0.0084,0.4927,0.8190,0.0388,0.8190
ROCPOINTS_O,0.0085,0.4927,0.8190,0.0388,0.8190
ROCPOINTS_O,0.0087,0.4926,0.8190,0.0388,0.8190
ROCPOINTS_O,0.0087,0.4925,0.8190,0.0388,0.8190
ROCPOINTS_O,0.0088,0.4925,0.8190,0.0388,0.8190
ROCPOINTS_O,0.0089,0.4924,0.8190,0.0388,0.8190
ROCPOINTS_O,0.0089,0.4923,0.8190,0.0388,0.8190
ROCPOINTS_O,0.0089,0.4923,0.8190,0.0388,0.8190
ROCPOINTS_O,0.0089,0.4922,0.8190,0.0388,0.8190
ROCPOINTS_O,0.0089,0.4921,0.8190,0.0388,0.8190
ROCPOINTS_O,0.0089,0.4921,0.8190,0.0388,0.8190
ROCPOINTS_O,0.0090,0.4920,0.8190,0.0389,0.8190
ROCPOINTS_O,0.0091,0.4920,0.8190,0.0389,0.8190
ROCPOINTS_O,0.0092,0.4919,0.8190,0.0389,0.8190
ROCPOINTS_O,0.0092,0.4918,0.8190,0.0389,0.8190
ROCPOINTS_O,0.0093,0.4918,0.8190,0.0389,0.8190
ROCPOINTS_O,0.0094,0.4917,0.8190,0.0389,0.8190
ROCPOINTS_O,0.0094,0.4917,0.8167,0.0388,0.8167
ROCPOINTS_O,0.0095,0.4917,0.8167,0.0388,0.8167
ROCPOINTS_O,0.0097,0.4916,0.8167,0.0388,0.8167
ROCPOINTS_O,0.0099,0.4916,0.8167,0.0388,0.8167
ROCPOINTS_O,0.0099,0.4915,0.8167,0.0388,0.8167
ROCPOINTS_O,0.0100,0.4914,0.8167,0.0388,0.8167
ROCPOINTS_O,0.0100,0.4913,0.8167,0.0388,0.8167
ROCPOINTS_O,0.0100,0.4300,0.7619,0.0413,0.7619
ROCPOINTS_O,0.0101,0.4299,0.7619,0.0413,0.7619
ROCPOINTS_O,0.0101,0.4298,0.7619,0.0413,0.7619
ROCPOINTS_O,0.0102,0.4298,0.7619,0.0413,0.7619
ROCPOINTS_O,0.0103,0.4297,0.7619,0.0413,0.7619
ROCPOINTS_O,0.0105,0.4296,0.7619,0.0413,0.7619
ROCPOINTS_O,0.0106,0.4296,0.7619,0.0413,0.7619
ROCPOINTS_O,0.0107,0.4295,0.7619,0.0413,0.7619
ROCPOINTS_O,0.0108,0.4295,0.7619,0.0413,0.7619
ROCPOINTS_O,0.0108,0.4294,0.7619,0.0413,0.7619
ROCPOINTS_O,0.0109,0.4292,0.7619,0.0413,0.7619
ROCPOINTS_O,0.0109,0.4291,0.7619,0.0413,0.7619
ROCPOINTS_O,0.0109,0.4291,0.7619,0.0413,0.7619
ROCPOINTS_O,0.0112,0.4290,0.7619,0.0413,0.7619
ROCPOINTS_O,0.0112,0.4289,0.7619,0.0413,0.7619
ROCPOINTS_O,0.0113,0.4289,0.7619,0.0414,0.7619
ROCPOINTS_O,0.0113,0.4288,0.7619,0.0414,0.7619
ROCPOINTS_O,0.0114,0.4288,0.7619,0.0414,0.7619
ROCPOINTS_O,0.0117,0.4287,0.7619,0.0414,0.7619
ROCPOINTS_O,0.0118,0.4285,0.7619,0.0414,0.7619
ROCPOINTS_O,0.0118,0.4284,0.7619,0.0414,0.7619
ROCPOINTS_O,0.0122,0.4284,0.7619,0.0414,0.7619
ROCPOINTS_O,0.0125,0.4283,0.7619,0.0414,0.7619
ROCPOINTS_O,0.0125,0.4282,0.7619,0.0414,0.7619
ROCPOINTS_O,0.0126,0.4280,0.7619,0.0414,0.7619
ROCPOINTS_O,0.0127,0.4280,0.7619,0.0414,0.7619
ROCPOINTS_O,0.0128,0.4280,0.7595,0.0413,0.7595
ROCPOINTS_O,0.0128,0.4279,0.7595,0.0413,0.7595
ROCPOINTS_O,0.0129,0.4277,0.7595,0.0413,0.7595
ROCPOINTS_O,0.0130,0.4277,0.7595,0.0413,0.7595
ROCPOINTS_O,0.0131,0.4276,0.7595,0.0414,0.7595
ROCPOINTS_O,0.0133,0.4275,0.7595,0.0414,0.7595
ROCPOINTS_O,0.0133,0.4274,0.7595,0.0414,0.7595
ROCPOINTS_O,0.0133,0.4274,0.7595,0.0414,0.7595
ROCPOINTS_O,0.0133,0.3782,0.7238,0.0444,0.7238
ROCPOINTS_O,0.0134,0.3781,0.7238,0.0444,0.7238
ROCPOINTS_O,0.0134,0.3780,0.7238,0.0444,0.7238
ROCPOINTS_O,0.0134,0.3779,0.7238,0.0444,0.7238
ROCPOINTS_O,0.0135,0.3779,0.7238,0.0444,0.7238
ROCPOINTS_O,0.0136,0.3778,0.7238,0.0445,0.7238
ROCPOINTS_O,0.0137,0.3778,0.7238,0.0445,0.7238
ROCPOINTS_O,0.0137,0.3777,0.7238,0.0445,0.7238
ROCPOINTS_O,0.0138,0.3777,0.7238,0.0445,0.7238
ROCPOINTS_O,0.0139,0.3776,0.7238,0.0445,0.7238
ROCPOINTS_O,0.0140,0.3775,0.7238,0.0445,0.7238
ROCPOINTS_O,0.0141,0.3775,0.7238,0.0445,0.7238
ROCPOINTS_O,0.0142,0.3774,0.7238,0.0445,0.7238
ROCPOINTS_O,0.0144,0.3774,0.7238,0.0445,0.7238
ROCPOINTS_O,0.0144,0.3773,0.7238,0.0445,0.7238
ROCPOINTS_O,0.0144,0.3773,0.7238,0.0445,0.7238
ROCPOINTS_O,0.0147,0.3772,0.7238,0.0445,0.7238
ROCPOINTS_O,0.0147,0.3771,0.7238,0.0445,0.7238
ROCPOINTS_O,0.0149,0.3770,0.7238,0.0445,0.7238
ROCPOINTS_O,0.0150,0.3770,0.7238,0.0445,0.7238
ROCPOINTS_O,0.0152,0.3767,0.7214,0.0444,0.7214
ROCPOINTS_O,0.0152,0.3766,0.7214,0.0444,0.7214
ROCPOINTS_O,0.0156,0.3766,0.7214,0.0445,0.7214
ROCPOINTS_O,0.0157,0.3765,0.7214,0.0445,0.7214
ROCPOINTS_O,0.0158,0.3764,0.7214,0.0445,0.7214
ROCPOINTS_O,0.0160,0.3764,0.7214,0.0445,0.7214
ROCPOINTS_O,0.0161,0.3763,0.7214,0.0445,0.7214
ROCPOINTS_O,0.0163,0.3763,0.7214,0.0445,0.7214
ROCPOINTS_O,0.0163,0.3762,0.7214,0.0445,0.7214
ROCPOINTS_O,0.0167,0.3762,0.7214,0.0445,0.7214
ROCPOINTS_O,0.0167,0.3761,0.7214,0.0445,0.7214
ROCPOINTS_O,0.0167,0.3322,0.6810,0.0474,0.6810
ROCPOINTS_O,0.0169,0.3320,0.6810,0.0474,0.6810
ROCPOINTS_O,0.0173,0.3320,0.6810,0.0474,0.6810
ROCPOINTS_O,0.0174,0.3319,0.6810,0.0475,0.6810
ROCPOINTS_O,0.0175,0.3318,0.6810,0.0475,0.6810
ROCPOINTS_O,0.0176,0.3318,0.6810,0.0475,0.6810
ROCPOINTS_O,0.0178,0.3317,0.6810,0.0475,0.6810
ROCPOINTS_O,0.0179,0.3315,0.6810,0.0475,0.6810
ROCPOINTS_O,0.0180,0.3314,0.6810,0.0475,0.6810
ROCPOINTS_O,0.0182,0.3313,0.6810,0.0475,0.6810
ROCPOINTS_O,0.0183,0.3313,0.6810,0.0475,0.6810
ROCPOINTS_O,0.0183,0.3312,0.6810,0.0475,0.6810
ROCPOINTS_O,0.0187,0.3309,0.6810,0.0476,0.6810
ROCPOINTS_O,0.0189,0.3309,0.6810,0.0476,0.6810
ROCPOINTS_O,0.0189,0.3308,0.6810,0.0476,0.6810
ROCPOINTS_O,0.0190,0.3308,0.6810,0.0476,0.6810
ROCPOINTS_O,0.0192,0.3307,0.6810,0.0476,0.6810
ROCPOINTS_O,0.0200,0.3307,0.6810,0.0476,0.6810
ROCPOINTS_O,0.0200,0.3305,0.6810,0.0476,0.6810
ROCPOINTS_O,0.0200,0.2942,0.6310,0.0495,0.6310
ROCPOINTS_O,0.0202,0.2941,0.6310,0.0495,0.6310
ROCPOINTS_O,0.0203,0.2941,0.6310,0.0495,0.6310
ROCPOINTS_O,0.0204,0.2940,0.6310,0.0495,0.6310
ROCPOINTS_O,0.0206,0.2939,0.6310,0.0495,0.6310
ROCPOINTS_O,0.0207,0.2939,0.6310,0.0496,0.6310
ROCPOINTS_O,0.0207,0.2938,0.6310,0.0496,0.6310
ROCPOINTS_O,0.0208,0.2938,0.6310,0.0496,0.6310
ROCPOINTS_O,0.0211,0.2937,0.6310,0.0496,0.6310
ROCPOINTS_O,0.0211,0.2936,0.6310,0.0496,0.6310
ROCPOINTS_O,0.0211,0.2935,0.6310,0.0496,0.6310
ROCPOINTS_O,0.0211,0.2935,0.6310,0.0496,0.6310
ROCPOINTS_O,0.0213,0.2934,0.6310,0.0496,0.6310
ROCPOINTS_O,0.0214,0.2934,0.6310,0.0496,0.6310
ROCPOINTS_O,0.0216,0.2933,0.6310,0.0496,0.6310
ROCPOINTS_O,0.0217,0.2932,0.6310,0.0497,0.6310
ROCPOINTS_O,0.0222,0.2931,0.6310,0.0497,0.6310
ROCPOINTS_O,0.0222,0.2931,0.6286,0.0495,0.6286
ROCPOINTS_O,0.0223,0.2931,0.6286,0.0495,0.6286
ROCPOINTS_O,0.0225,0.2930,0.6286,0.0495,0.6286
ROCPOINTS_O,0.0231,0.2930,0.6286,0.0495,0.6286
ROCPOINTS_O,0.0233,0.2929,0.6286,0.0495,0.6286
ROCPOINTS_O,0.0233,0.2928,0.6286,0.0495,0.6286
ROCPOINTS_O,0.0235,0.2627,0.6071,0.0531,0.6071
ROCPOINTS_O,0.0237,0.2626,0.6071,0.0532,0.6071
ROCPOINTS_O,0.0239,0.2625,0.6071,0.0532,0.6071
ROCPOINTS_O,0.0241,0.2625,0.6071,0.0532,0.6071
ROCPOINTS_O,0.0241,0.2624,0.6071,0.0532,0.6071
ROCPOINTS_O,0.0242,0.2624,0.6071,0.0532,0.6071
ROCPOINTS_O,0.0243,0.2623,0.6071,0.0532,0.6071
ROCPOINTS_O,0.0244,0.2623,0.6071,0.0532,0.6071
ROCPOINTS_O,0.0244,0.2622,0.6071,0.0532,0.6071
ROCPOINTS_O,0.0247,0.2621,0.6071,0.0532,0.6071
ROCPOINTS_O,0.0256,0.2621,0.6071,0.0533,0.6071
ROCPOINTS_O,0.0257,0.2620,0.6071,0.0533,0.6071
ROCPOINTS_O,0.0259,0.2619,0.6071,0.0533,0.6071
ROCPOINTS_O,0.0259,0.2619,0.6071,0.0533,0.6071
ROCPOINTS_O,0.0260,0.2618,0.6071,0.0533,0.6071
ROCPOINTS_O,0.0267,0.2617,0.6071,0.0533,0.6071
ROCPOINTS_O,0.0267,0.2617,0.6071,0.0533,0.6071
ROCPOINTS_O,0.0268,0.2346,0.5905,0.0576,0.5905
ROCPOINTS_O,0.0269,0.2345,0.5905,0.0576,0.5905
ROCPOINTS_O,0.0271,0.2342,0.5905,0.0577,0.5905
ROCPOINTS_O,0.0273,0.2341,0.5905,0.0577,0.5905
ROCPOINTS_O,0.0275,0.2340,0.5905,0.0577,0.5905
ROCPOINTS_O,0.0275,0.2340,0.5905,0.0577,0.5905
ROCPOINTS_O,0.0276,0.2337,0.5905,0.0578,0.5905
ROCPOINTS_O,0.0277,0.2335,0.5905,0.0578,0.5905
ROCPOINTS_O,0.0278,0.2335,0.5905,0.0579,0.5905
ROCPOINTS_O,0.0278,0.2334,0.5905,0.0579,0.5905
ROCPOINTS_O,0.0281,0.2333,0.5905,0.0579,0.5905
ROCPOINTS_O,0.0282,0.2332,0.5905,0.0579,0.5905
ROCPOINTS_O,0.0283,0.2330,0.5905,0.0580,0.5905
ROCPOINTS_O,0.0293,0.2329,0.5905,0.0580,0.5905
ROCPOINTS_O,0.0294,0.2329,0.5905,0.0580,0.5905
ROCPOINTS_O,0.0297,0.2328,0.5905,0.0580,0.5905
ROCPOINTS_O,0.0300,0.2328,0.5905,0.0580,0.5905
ROCPOINTS_O,0.0300,0.2327,0.5905,0.0580,0.5905
ROCPOINTS_O,0.0300,0.2095,0.5643,0.0614,0.5643
ROCPOINTS_O,0.0301,0.2093,0.5643,0.0614,0.5643
ROCPOINTS_O,0.0302,0.2090,0.5643,0.0615,0.5643
ROCPOINTS_O,0.0303,0.2090,0.5643,0.0615,0.5643
ROCPOINTS_O,0.0305,0.2089,0.5643,0.0616,0.5643
ROCPOINTS_O,0.0307,0.2088,0.5643,0.0616,0.5643
ROCPOINTS_O,0.0309,0.2088,0.5643,0.0616,0.5643
ROCPOINTS_O,0.0317,0.2085,0.5643,0.0617,0.5643
ROCPOINTS_O,0.0318,0.2084,0.5643,0.0617,0.5643
ROCPOINTS_O,0.0320,0.2083,0.5643,0.0617,0.5643
ROCPOINTS_O,0.0321,0.2083,0.5643,0.0617,0.5643
ROCPOINTS_O,0.0322,0.2082,0.5643,0.0618,0.5643
ROCPOINTS_O,0.0325,0.2081,0.5643,0.0618,0.5643
ROCPOINTS_O,0.0328,0.2081,0.5643,0.0618,0.5643
ROCPOINTS_O,0.0330,0.2080,0.5643,0.0618,0.5643
ROCPOINTS_O,0.0333,0.2080,0.5643,0.0618,0.5643
ROCPOINTS_O,0.0334,0.1878,0.5381,0.0650,0.5381
ROCPOINTS_O,0.0343,0.1878,0.5381,0.0651,0.5381
ROCPOINTS_O,0.0344,0.1877,0.5381,0.0651,0.5381
ROCPOINTS_O,0.0350,0.1876,0.5381,0.0651,0.5381
ROCPOINTS_O,0.0350,0.1876,0.5381,0.0651,0.5381
ROCPOINTS_O,0.0354,0.1874,0.5381,0.0652,0.5381
ROCPOINTS_O,0.0354,0.1874,0.5381,0.0652,0.5381
ROCPOINTS_O,0.0356,0.1873,0.5381,0.0652,0.5381
ROCPOINTS_O,0.0357,0.1873,0.5381,0.0652,0.5381
ROCPOINTS_O,0.0367,0.1872,0.5381,0.0652,0.5381
ROCPOINTS_O,0.0376,0.1703,0.5024,0.0669,0.5024
ROCPOINTS_O,0.0378,0.1702,0.5024,0.0669,0.5024
ROCPOINTS_O,0.0378,0.1702,0.5024,0.0669,0.5024
ROCPOINTS_O,0.0383,0.1701,0.5024,0.0669,0.5024
ROCPOINTS_O,0.0387,0.1700,0.5024,0.0670,0.5024
ROCPOINTS_O,0.0389,0.1699,0.5024,0.0670,0.5024
ROCPOINTS_O,0.0398,0.1699,0.5024,0.0670,0.5024
ROCPOINTS_O,0.0400,0.1698,0.5024,0.0670,0.5024
ROCPOINTS_O,0.0400,0.1698,0.5024,0.0670,0.5024
ROCPOINTS_O,0.0400,0.1536,0.4690,0.0690,0.4690
ROCPOINTS_O,0.0400,0.1535,0.4690,0.0691,0.4690
ROCPOINTS_O,0.0404,0.1534,0.4690,0.0691,0.4690
ROCPOINTS_O,0.0417,0.1534,0.4690,0.0691,0.4690
ROCPOINTS_O,0.0421,0.1533,0.4690,0.0692,0.4690
ROCPOINTS_O,0.0422,0.1532,0.4690,0.0692,0.4690
ROCPOINTS_O,0.0425,0.1532,0.4690,0.0692,0.4690
ROCPOINTS_O,0.0428,0.1531,0.4690,0.0692,0.4690
ROCPOINTS_O,0.0428,0.1530,0.4690,0.0693,0.4690
ROCPOINTS_O,0.0433,0.1530,0.4690,0.0693,0.4690
ROCPOINTS_O,0.0433,0.1529,0.4690,0.0693,0.4690
ROCPOINTS_O,0.0433,0.1391,0.4548,0.0735,0.4548
ROCPOINTS_O,0.0439,0.1390,0.4548,0.0736,0.4548
ROCPOINTS_O,0.0442,0.1390,0.4548,0.0736,0.4548
ROCPOINTS_O,0.0447,0.1389,0.4548,0.0737,0.4548
ROCPOINTS_O,0.0450,0.1388,0.4548,0.0737,0.4548
ROCPOINTS_O,0.0452,0.1388,0.4548,0.0737,0.4548
ROCPOINTS_O,0.0456,0.1386,0.4548,0.0738,0.4548
ROCPOINTS_O,0.0456,0.1385,0.4548,0.0738,0.4548
ROCPOINTS_O,0.0458,0.1385,0.4548,0.0739,0.4548
ROCPOINTS_O,0.0462,0.1385,0.4524,0.0735,0.4524
ROCPOINTS_O,0.0467,0.1384,0.4524,0.0735,0.4524
ROCPOINTS_O,0.0467,0.1384,0.4524,0.0736,0.4524
ROCPOINTS_O,0.0468,0.1267,0.4286,0.0759,0.4286
ROCPOINTS_O,0.0475,0.1266,0.4286,0.0759,0.4286
ROCPOINTS_O,0.0476,0.1266,0.4286,0.0760,0.4286
ROCPOINTS_O,0.0480,0.1265,0.4286,0.0760,0.4286
ROCPOINTS_O,0.0484,0.1264,0.4286,0.0760,0.4286
ROCPOINTS_O,0.0489,0.1264,0.4286,0.0761,0.4286
ROCPOINTS_O,0.0491,0.1263,0.4286,0.0761,0.4286
ROCPOINTS_O,0.0494,0.1263,0.4286,0.0761,0.4286
ROCPOINTS_O,0.0498,0.1262,0.4286,0.0762,0.4286
ROCPOINTS_O,0.0499,0.1261,0.4286,0.0762,0.4286
ROCPOINTS_O,0.0500,0.1260,0.4286,0.0763,0.4286
ROCPOINTS_O,0.0500,0.1155,0.4048,0.0784,0.4048
ROCPOINTS_O,0.0500,0.1154,0.4048,0.0785,0.4048
ROCPOINTS_O,0.0501,0.1153,0.4048,0.0785,0.4048
ROCPOINTS_O,0.0503,0.1153,0.4048,0.0786,0.4048
ROCPOINTS_O,0.0511,0.1152,0.4048,0.0786,0.4048
ROCPOINTS_O,0.0520,0.1151,0.4048,0.0787,0.4048
ROCPOINTS_O,0.0522,0.1151,0.4048,0.0787,0.4048
ROCPOINTS_O,0.0527,0.1150,0.4048,0.0787,0.4048
ROCPOINTS_O,0.0533,0.1149,0.4048,0.0788,0.4048
ROCPOINTS_O,0.0544,0.1042,0.3810,0.0815,0.3810
ROCPOINTS_O,0.0548,0.1042,0.3810,0.0815,0.3810
ROCPOINTS_O,0.0550,0.1041,0.3810,0.0816,0.3810
ROCPOINTS_O,0.0556,0.1041,0.3810,0.0816,0.3810
ROCPOINTS_O,0.0562,0.1040,0.3810,0.0817,0.3810
ROCPOINTS_O,0.0564,0.1040,0.3810,0.0817,0.3810
ROCPOINTS_O,0.0567,0.1039,0.3810,0.0818,0.3810
ROCPOINTS_O,0.0571,0.0959,0.3619,0.0839,0.3619
ROCPOINTS_O,0.0581,0.0957,0.3619,0.0841,0.3619
ROCPOINTS_O,0.0587,0.0957,0.3619,0.0841,0.3619
ROCPOINTS_O,0.0592,0.0955,0.3619,0.0843,0.3619
ROCPOINTS_O,0.0600,0.0954,0.3619,0.0844,0.3619
ROCPOINTS_O,0.0603,0.0879,0.3476,0.0876,0.3476
ROCPOINTS_O,0.0610,0.0877,0.3476,0.0878,0.3476
ROCPOINTS_O,0.0611,0.0877,0.3476,0.0878,0.3476
ROCPOINTS_O,0.0617,0.0876,0.3476,0.0879,0.3476
ROCPOINTS_O,0.0621,0.0874,0.3476,0.0881,0.3476
ROCPOINTS_O,0.0625,0.0874,0.3476,0.0881,0.3476
ROCPOINTS_O,0.0633,0.0873,0.3452,0.0876,0.3452
ROCPOINTS_O,0.0636,0.0797,0.3405,0.0940,0.3405
ROCPOINTS_O,0.0638,0.0796,0.3405,0.0941,0.3405
ROCPOINTS_O,0.0639,0.0796,0.3405,0.0941,0.3405
ROCPOINTS_O,0.0640,0.0795,0.3405,0.0942,0.3405
ROCPOINTS_O,0.0644,0.0794,0.3405,0.0943,0.3405
ROCPOINTS_O,0.0644,0.0794,0.3405,0.0943,0.3405
ROCPOINTS_O,0.0650,0.0793,0.3405,0.0944,0.3405
ROCPOINTS_O,0.0667,0.0793,0.3405,0.0945,0.3405
ROCPOINTS_O,0.0679,0.0734,0.3286,0.0981,0.3286
ROCPOINTS_O,0.0687,0.0734,0.3262,0.0974,0.3262
ROCPOINTS_O,0.0689,0.0733,0.3262,0.0975,0.3262
ROCPOINTS_O,0.0700,0.0733,0.3262,0.0976,0.3262
ROCPOINTS_O,0.0721,0.0679,0.3119,0.1004,0.3119
ROCPOINTS_O,0.0722,0.0678,0.3119,0.1005,0.3119
ROCPOINTS_O,0.0722,0.0678,0.3119,0.1005,0.3119
ROCPOINTS_O,0.0733,0.0677,0.3119,0.1006,0.3119
ROCPOINTS_O,0.0739,0.0628,0.2952,0.1024,0.2952
ROCPOINTS_O,0.0744,0.0628,0.2952,0.1025,0.2952
ROCPOINTS_O,0.0750,0.0627,0.2952,0.1026,0.2952
ROCPOINTS_O,0.0767,0.0626,0.2952,0.1027,0.2952
ROCPOINTS_O,0.0773,0.0581,0.2857,0.1067,0.2857
ROCPOINTS_O,0.0775,0.0580,0.2857,0.1069,0.2857
ROCPOINTS_O,0.0776,0.0579,0.2857,0.1070,0.2857
ROCPOINTS_O,0.0778,0.0579,0.2857,0.1070,0.2857
ROCPOINTS_O,0.0789,0.0578,0.2857,0.1071,0.2857
ROCPOINTS_O,0.0791,0.0578,0.2857,0.1072,0.2857
ROCPOINTS_O,0.0800,0.0577,0.2857,0.1073,0.2857
ROCPOINTS_O,0.0816,0.0544,0.2762,0.1097,0.2762
ROCPOINTS_O,0.0833,0.0543,0.2762,0.1098,0.2762
ROCPOINTS_O,0.0833,0.0508,0.2548,0.1086,0.2548
ROCPOINTS_O,0.0867,0.0507,0.2548,0.1087,0.2548
ROCPOINTS_O,0.0867,0.0471,0.2405,0.1103,0.2405
ROCPOINTS_O,0.0869,0.0471,0.2405,0.1104,0.2405
ROCPOINTS_O,0.0875,0.0469,0.2405,0.1106,0.2405
ROCPOINTS_O,0.0887,0.0469,0.2405,0.1107,0.2405
ROCPOINTS_O,0.0898,0.0468,0.2405,0.1109,0.2405
ROCPOINTS_O,0.0900,0.0467,0.2405,0.1112,0.2405
ROCPOINTS_O,0.0911,0.0434,0.2310,0.1144,0.2310
ROCPOINTS_O,0.0917,0.0434,0.2286,0.1133,0.2286
ROCPOINTS_O,0.0933,0.0434,0.2286,0.1135,0.2286
ROCPOINTS_O,0.0953,0.0409,0.2214,0.1163,0.2214
ROCPOINTS_O,0.0967,0.0409,0.2190,0.1151,0.2190
ROCPOINTS_O,0.0989,0.0379,0.2071,0.1173,0.2071
ROCPOINTS_O,0.0993,0.0378,0.2071,0.1174,0.2071
ROCPOINTS_O,0.1000,0.0378,0.2071,0.1176,0.2071
ROCPOINTS_O,0.1033,0.0349,0.2000,0.1223,0.2000
ROCPOINTS_O,0.1053,0.0317,0.1952,0.1300,0.1952
ROCPOINTS_O,0.1067,0.0317,0.1952,0.1302,0.1952
ROCPOINTS_O,0.1073,0.0294,0.1929,0.1375,0.1929
ROCPOINTS_O,0.1100,0.0293,0.1929,0.1378,0.1929
ROCPOINTS_O,0.1133,0.0276,0.1833,0.1390,0.1833
ROCPOINTS_O,0.1133,0.0275,0.1833,0.1392,0.1833
ROCPOINTS_O,0.1167,0.0252,0.1810,0.1487,0.1810
ROCPOINTS_O,0.1167,0.0238,0.1786,0.1540,0.1786
ROCPOINTS_O,0.1178,0.0238,0.1786,0.1543,0.1786
ROCPOINTS_O,0.1200,0.0237,0.1786,0.1546,0.1786
ROCPOINTS_O,0.1211,0.0224,0.1786,0.1620,0.1786
ROCPOINTS_O,0.1233,0.0224,0.1786,0.1623,0.1786
ROCPOINTS_O,0.1263,0.0217,0.1786,0.1667,0.1786
ROCPOINTS_O,0.1267,0.0216,0.1786,0.1670,0.1786
ROCPOINTS_O,0.1286,0.0205,0.1786,0.1744,0.1786
ROCPOINTS_O,0.1300,0.0205,0.1786,0.1748,0.1786
ROCPOINTS_O,0.1327,0.0196,0.1762,0.1792,0.1762
ROCPOINTS_O,0.1333,0.0195,0.1762,0.1796,0.1762
ROCPOINTS_O,0.1342,0.0183,0.1714,0.1851,0.1714
ROCPOINTS_O,0.1367,0.0183,0.1714,0.1856,0.1714
ROCPOINTS_O,0.1368,0.0170,0.1619,0.1878,0.1619
ROCPOINTS_O,0.1400,0.0169,0.1619,0.1884,0.1619
ROCPOINTS_O,0.1433,0.0161,0.1548,0.1895,0.1548
ROCPOINTS_O,0.1467,0.0152,0.1500,0.1933,0.1500
ROCPOINTS_O,0.1500,0.0145,0.1476,0.1987,0.1476
ROCPOINTS_O,0.1533,0.0139,0.1452,0.2027,0.1452
ROCPOINTS_O,0.1567,0.0131,0.1333,0.1979,0.1333
ROCPOINTS_O,0.1582,0.0126,0.1310,0.2015,0.1310
ROCPOINTS_O,0.1587,0.0125,0.1310,0.2022,0.1310
ROCPOINTS_O,0.1600,0.0125,0.1310,0.2030,0.1310
ROCPOINTS_O,0.1633,0.0120,0.1238,0.2008,0.1238
ROCPOINTS_O,0.1650,0.0117,0.1238,0.2047,0.1238
ROCPOINTS_O,0.1667,0.0116,0.1238,0.2055,0.1238
ROCPOINTS_O,0.1700,0.0113,0.1190,0.2033,0.1190
ROCPOINTS_O,0.1733,0.0109,0.1143,0.2025,0.1143
ROCPOINTS_O,0.1767,0.0107,0.1119,0.2026,0.1119
ROCPOINTS_O,0.1800,0.0101,0.1024,0.1982,0.1024
ROCPOINTS_O,0.1812,0.0097,0.0929,0.1893,0.0929
ROCPOINTS_O,0.1827,0.0096,0.0929,0.1902,0.0929
ROCPOINTS_O,0.1833,0.0095,0.0929,0.1912,0.0929
ROCPOINTS_O,0.1858,0.0090,0.0929,0.2000,0.0929
ROCPOINTS_O,0.1867,0.0090,0.0905,0.1959,0.0905
ROCPOINTS_O,0.1867,0.0086,0.0857,0.1946,0.0857
ROCPOINTS_O,0.1873,0.0086,0.0857,0.1957,0.0857
ROCPOINTS_O,0.1900,0.0085,0.0857,0.1967,0.0857
ROCPOINTS_O,0.1903,0.0081,0.0833,0.2000,0.0833
ROCPOINTS_O,0.1933,0.0080,0.0833,0.2011,0.0833
ROCPOINTS_O,0.1936,0.0077,0.0786,0.1976,0.0786
ROCPOINTS_O,0.1954,0.0077,0.0762,0.1928,0.0762
ROCPOINTS_O,0.1967,0.0077,0.0762,0.1939,0.0762
ROCPOINTS_O,0.2000,0.0072,0.0762,0.2038,0.0762
ROCPOINTS_O,0.2033,0.0072,0.0738,0.2000,0.0738
ROCPOINTS_O,0.2067,0.0068,0.0714,0.2027,0.0714
ROCPOINTS_O,0.2093,0.0066,0.0667,0.1958,0.0667
ROCPOINTS_O,0.2100,0.0066,0.0667,0.1972,0.0667
ROCPOINTS_O,0.2133,0.0064,0.0667,0.2029,0.0667
ROCPOINTS_O,0.2167,0.0061,0.0643,0.2030,0.0643
ROCPOINTS_O,0.2176,0.0060,0.0643,0.2061,0.0643
ROCPOINTS_O,0.2200,0.0060,0.0643,0.2077,0.0643
ROCPOINTS_O,0.2233,0.0059,0.0619,0.2031,0.0619
ROCPOINTS_O,0.2267,0.0057,0.0595,0.2016,0.0595
ROCPOINTS_O,0.2300,0.0056,0.0595,0.2049,0.0595
ROCPOINTS_O,0.2333,0.0055,0.0571,0.2017,0.0571
ROCPOINTS_O,0.2367,0.0053,0.0571,0.2069,0.0571
ROCPOINTS_O,0.2400,0.0051,0.0571,0.2143,0.0571
ROCPOINTS_O,0.2401,0.0049,0.0571,0.2222,0.0571
ROCPOINTS_O,0.2433,0.0047,0.0571,0.2264,0.0571
ROCPOINTS_O,0.2500,0.0047,0.0548,0.2190,0.0548
ROCPOINTS_O,0.2504,0.0046,0.0548,0.2255,0.0548
ROCPOINTS_O,0.2533,0.0045,0.0548,0.2277,0.0548
ROCPOINTS_O,0.2567,0.0044,0.0500,0.2165,0.0500
ROCPOINTS_O,0.2575,0.0042,0.0500,0.2234,0.0500
ROCPOINTS_O,0.2600,0.0042,0.0476,0.2151,0.0476
ROCPOINTS_O,0.2633,0.0040,0.0476,0.2222,0.0476
ROCPOINTS_O,0.2667,0.0040,0.0476,0.2247,0.0476
ROCPOINTS_O,0.2700,0.0039,0.0476,0.2299,0.0476
ROCPOINTS_O,0.2733,0.0039,0.0452,0.2209,0.0452
ROCPOINTS_O,0.2767,0.0038,0.0452,0.2235,0.0452
ROCPOINTS_O,0.2800,0.0036,0.0429,0.2222,0.0429
ROCPOINTS_O,0.2833,0.0036,0.0429,0.2250,0.0429
ROCPOINTS_O,0.2867,0.0035,0.0405,0.2179,0.0405
ROCPOINTS_O,0.2894,0.0034,0.0405,0.2237,0.0405
ROCPOINTS_O,0.2900,0.0034,0.0405,0.2267,0.0405
ROCPOINTS_O,0.2933,0.0033,0.0381,0.2192,0.0381
ROCPOINTS_O,0.2967,0.0032,0.0381,0.2222,0.0381
ROCPOINTS_O,0.2973,0.0031,0.0381,0.2319,0.0381
ROCPOINTS_O,0.3033,0.0030,0.0381,0.2353,0.0381
ROCPOINTS_O,0.3067,0.0029,0.0357,0.2273,0.0357
ROCPOINTS_O,0.3100,0.0029,0.0357,0.2308,0.0357
ROCPOINTS_O,0.3133,0.0028,0.0357,0.2344,0.0357
ROCPOINTS_O,0.3172,0.0028,0.0357,0.2381,0.0357
ROCPOINTS_O,0.3200,0.0027,0.0357,0.2419,0.0357
ROCPOINTS_O,0.3239,0.0027,0.0333,0.2295,0.0333
ROCPOINTS_O,0.3267,0.0027,0.0333,0.2333,0.0333
ROCPOINTS_O,0.3333,0.0025,0.0333,0.2414,0.0333
ROCPOINTS_O,0.3400,0.0024,0.0333,0.2500,0.0333
ROCPOINTS_O,0.3423,0.0024,0.0310,0.2364,0.0310
ROCPOINTS_O,0.3466,0.0024,0.0310,0.2407,0.0310
ROCPOINTS_O,0.3467,0.0024,0.0286,0.2264,0.0286
ROCPOINTS_O,0.3477,0.0023,0.0286,0.2353,0.0286
ROCPOINTS_O,0.3567,0.0022,0.0286,0.2400,0.0286
ROCPOINTS_O,0.3600,0.0021,0.0286,0.2449,0.0286
ROCPOINTS_O,0.3700,0.0021,0.0262,0.2292,0.0262
ROCPOINTS_O,0.3733,0.0021,0.0238,0.2174,0.0238
ROCPOINTS_O,0.3767,0.0020,0.0214,0.2093,0.0214
ROCPOINTS_O,0.3823,0.0019,0.0214,0.2143,0.0214
ROCPOINTS_O,0.3833,0.0019,0.0214,0.2195,0.0214
ROCPOINTS_O,0.3867,0.0017,0.0214,0.2308,0.0214
ROCPOINTS_O,0.3933,0.0017,0.0214,0.2368,0.0214
ROCPOINTS_O,0.3967,0.0016,0.0214,0.2432,0.0214
ROCPOINTS_O,0.4033,0.0016,0.0214,0.2500,0.0214
ROCPOINTS_O,0.4113,0.0015,0.0214,0.2571,0.0214
ROCPOINTS_O,0.4267,0.0014,0.0214,0.2647,0.0214
ROCPOINTS_O,0.4315,0.0014,0.0214,0.2727,0.0214
ROCPOINTS_O,0.4367,0.0013,0.0214,0.2813,0.0214
ROCPOINTS_O,0.4500,0.0013,0.0190,0.2581,0.0190
ROCPOINTS_O,0.4567,0.0013,0.0190,0.2667,0.0190
ROCPOINTS_O,0.4600,0.0012,0.0190,0.2759,0.0190
ROCPOINTS_O,0.4633,0.0012,0.0190,0.2857,0.0190
ROCPOINTS_O,0.4638,0.0011,0.0190,0.2963,0.0190
ROCPOINTS_O,0.4700,0.0010,0.0190,0.3077,0.0190
ROCPOINTS_O,0.4733,0.0010,0.0167,0.2800,0.0167
ROCPOINTS_O,0.4867,0.0010,0.0167,0.2917,0.0167
ROCPOINTS_O,0.4967,0.0009,0.0167,0.3043,0.0167
ROCPOINTS_O,0.5100,0.0008,0.0143,0.3000,0.0143
ROCPOINTS_O,0.5233,0.0007,0.0143,0.3333,0.0143
ROCPOINTS_O,0.5333,0.0007,0.0119,0.2941,0.0119
ROCPOINTS_O,0.5467,0.0006,0.0119,0.3125,0.0119
ROCPOINTS_O,0.5667,0.0006,0.0119,0.3333,0.0119
ROCPOINTS_O,0.5701,0.0006,0.0095,0.2857,0.0095
ROCPOINTS_O,0.5867,0.0005,0.0095,0.3333,0.0095
ROCPOINTS_O,0.6167,0.0004,0.0095,0.3636,0.0095
ROCPOINTS_O,0.6633,0.0003,0.0095,0.4000,0.0095
ROCPOINTS_O,0.6767,0.0002,0.0095,0.5000,0.0095
ROCPOINTS_O,0.6805,0.0002,0.0095,0.5714,0.0095
ROCPOINTS_O,0.7967,0.0001,0.0095,0.8000,0.0095
ROCPOINTS_O,0.8067,0.0001,0.0071,0.7500,0.0071
ROCPOINTS_O,0.8467,0.0000,0.0071,1.0000,0.0071
ROCPOINTS_O,0.8833,0.0000,0.0048,1.0000,0.0048
ROCPOINTS_O,0.9267,0.0000,0.0024,1.0000,0.0024
ROCPOINTS_O,0.9267,0.0000,0.0000,0.0000,0.0000
ROCPOINTS_U,0.0000,1.0000,1.0000,0.0083,1.0000
ROCPOINTS_U,0.0000,0.5162,0.7143,0.0114,0.7143
ROCPOINTS_U,0.0000,0.5161,0.7143,0.0114,0.7143
ROCPOINTS_U,0.0000,0.5161,0.7143,0.0114,0.7143
ROCPOINTS_U,0.0000,0.5160,0.7143,0.0114,0.7143
ROCPOINTS_U,0.0000,0.5160,0.7143,0.0115,0.7143
ROCPOINTS_U,0.0000,0.5159,0.7143,0.0115,0.7143
ROCPOINTS_U,0.0000,0.5158,0.7143,0.0115,0.7143
ROCPOINTS_U,0.0000,0.5157,0.7143,0.0115,0.7143
ROCPOINTS_U,0.0000,0.5157,0.7143,0.0115,0.7143
ROCPOINTS_U,0.0000,0.5156,0.7143,0.0115,0.7143
ROCPOINTS_U,0.0000,0.5155,0.7143,0.0115,0.7143
ROCPOINTS_U,0.0000,0.5154,0.7143,0.0115,0.7143
ROCPOINTS_U,0.0000,0.5153,0.7143,0.0115,0.7143
ROCPOINTS_U,0.0000,0.5153,0.7143,0.0115,0.7143
ROCPOINTS_U,0.0000,0.5152,0.7143,0.0115,0.7143
ROCPOINTS_U,0.0000,0.5152,0.7143,0.0115,0.7143
ROCPOINTS_U,0.0000,0.5151,0.7143,0.0115,0.7143
ROCPOINTS_U,0.0001,0.5150,0.7143,0.0115,0.7143
ROCPOINTS_U,0.0001,0.5149,0.7143,0.0115,0.7143
ROCPOINTS_U,0.0001,0.5149,0.7143,0.0115,0.7143
ROCPOINTS_U,0.0001,0.5148,0.7143,0.0115,0.7143
ROCPOINTS_U,0.0001,0.5148,0.7143,0.0115,0.7143
ROCPOINTS_U,0.0001,0.5147,0.7143,0.0115,0.7143
ROCPOINTS_U,0.0001,0.5147,0.7143,0.0115,0.7143
ROCPOINTS_U,0.0001,0.5146,0.7143,0.0115,0.7143
ROCPOINTS_U,0.0001,0.5145,0.7143,0.0115,0.7143
ROCPOINTS_U,0.0001,0.5145,0.7143,0.0115,0.7143
ROCPOINTS_U,0.0001,0.5144,0.7143,0.0115,0.7143
ROCPOINTS_U,0.0001,0.5144,0.7143,0.0115,0.7143
ROCPOINTS_U,0.0001,0.5143,0.7143,0.0115,0.7143
ROCPOINTS_U,0.0001,0.5143,0.7075,0.0114,0.7075
ROCPOINTS_U,0.0001,0.5142,0.7075,0.0114,0.7075
ROCPOINTS_U,0.0001,0.5141,0.7075,0.0114,0.7075
ROCPOINTS_U,0.0001,0.5141,0.7075,0.0114,0.7075
ROCPOINTS_U,0.0001,0.5140,0.7075,0.0114,0.7075
ROCPOINTS_U,0.0001,0.5139,0.7075,0.0114,0.7075
ROCPOINTS_U,0.0001,0.5138,0.7075,0.0114,0.7075
ROCPOINTS_U,0.0001,0.5137,0.7075,0.0114,0.7075
ROCPOINTS_U,0.0001,0.5137,0.7075,0.0114,0.7075
ROCPOINTS_U,0.0002,0.5136,0.7075,0.0114,0.7075
ROCPOINTS_U,0.0002,0.5136,0.7075,0.0114,0.7075
ROCPOINTS_U,0.0002,0.5135,0.7075,0.0114,0.7075
ROCPOINTS_U,0.0002,0.5135,0.7075,0.0114,0.7075
ROCPOINTS_U,0.0002,0.5134,0.7075,0.0114,0.7075
ROCPOINTS_U,0.0002,0.5133,0.7075,0.0114,0.7075
ROCPOINTS_U,0.0002,0.5133,0.7007,0.0113,0.7007
ROCPOINTS_U,0.0002,0.5133,0.7007,0.0113,0.7007
ROCPOINTS_U,0.0002,0.5132,0.7007,0.0113,0.7007
ROCPOINTS_U,0.0002,0.5132,0.7007,0.0113,0.7007
ROCPOINTS_U,0.0002,0.5131,0.7007,0.0113,0.7007
ROCPOINTS_U,0.0002,0.5130,0.7007,0.0113,0.7007
ROCPOINTS_U,0.0002,0.5129,0.7007,0.0113,0.7007
ROCPOINTS_U,0.0002,0.5129,0.7007,0.0113,0.7007
ROCPOINTS_U,0.0002,0.5128,0.7007,0.0113,0.7007
ROCPOINTS_U,0.0002,0.5128,0.7007,0.0113,0.7007
ROCPOINTS_U,0.0002,0.5127,0.7007,0.0113,0.7007
ROCPOINTS_U,0.0002,0.5127,0.7007,0.0113,0.7007
ROCPOINTS_U,0.0003,0.5126,0.7007,0.0113,0.7007
ROCPOINTS_U,0.0003,0.5126,0.7007,0.0113,0.7007
ROCPOINTS_U,0.0003,0.5125,0.7007,0.0113,0.7007
ROCPOINTS_U,0.0003,0.5124,0.7007,0.0113,0.7007
ROCPOINTS_U,0.0003,0.5124,0.7007,0.0113,0.7007
ROCPOINTS_U,0.0003,0.5123,0.7007,0.0113,0.7007
ROCPOINTS_U,0.0003,0.5123,0.7007,0.0113,0.7007
ROCPOINTS_U,0.0003,0.5122,0.7007,0.0113,0.7007
ROCPOINTS_U,0.0003,0.5121,0.7007,0.0113,0.7007
ROCPOINTS_U,0.0003,0.5120,0.7007,0.0113,0.7007
ROCPOINTS_U,0.0004,0.5119,0.7007,0.0113,0.7007
ROCPOINTS_U,0.0004,0.5119,0.7007,0.0113,0.7007
ROCPOINTS_U,0.0004,0.5118,0.7007,0.0113,0.7007
ROCPOINTS_U,0.0004,0.5118,0.7007,0.0113,0.7007
ROCPOINTS_U,0.0004,0.5117,0.7007,0.0113,0.7007
ROCPOINTS_U,0.0004,0.5116,0.7007,0.0113,0.7007
ROCPOINTS_U,0.0004,0.5116,0.7007,0.0113,0.7007
ROCPOINTS_U,0.0004,0.5115,0.7007,0.0113,0.7007
ROCPOINTS_U,0.0004,0.5115,0.7007,0.0113,0.7007
ROCPOINTS_U,0.0004,0.5114,0.7007,0.0113,0.7007
ROCPOINTS_U,0.0004,0.5114,0.7007,0.0113,0.7007
ROCPOINTS_U,0.0005,0.5113,0.7007,0.0113,0.7007
ROCPOINTS_U,0.0005,0.5112,0.7007,0.0113,0.7007
ROCPOINTS_U,0.0005,0.5112,0.7007,0.0113,0.7007
ROCPOINTS_U,0.0005,0.5111,0.7007,0.0113,0.7007
ROCPOINTS_U,0.0005,0.5110,0.7007,0.0113,0.7007
ROCPOINTS_U,0.0005,0.5109,0.7007,0.0113,0.7007
ROCPOINTS_U,0.0005,0.5108,0.7007,0.0113,0.7007
ROCPOINTS_U,0.0005,0.5107,0.7007,0.0113,0.7007
ROCPOINTS_U,0.0005,0.5106,0.7007,0.0114,0.7007
ROCPOINTS_U,0.0005,0.5105,0.7007,0.0114,0.7007
ROCPOINTS_U,0.0006,0.5104,0.7007,0.0114,0.7007
ROCPOINTS_U,0.0006,0.5104,0.7007,0.0114,0.7007
ROCPOINTS_U,0.0006,0.5103,0.7007,0.0114,0.7007
ROCPOINTS_U,0.0006,0.5102,0.7007,0.0114,0.7007
ROCPOINTS_U,0.0006,0.5102,0.7007,0.0114,0.7007
ROCPOINTS_U,0.0006,0.5101,0.7007,0.0114,0.7007
ROCPOINTS_U,0.0007,0.5100,0.7007,0.0114,0.7007
ROCPOINTS_U,0.0007,0.5099,0.7007,0.0114,0.7007
ROCPOINTS_U,0.0007,0.5099,0.7007,0.0114,0.7007
ROCPOINTS_U,0.0008,0.5098,0.7007,0.0114,0.7007
ROCPOINTS_U,0.0008,0.5097,0.7007,0.0114,0.7007
ROCPOINTS_U,0.0008,0.5096,0.7007,0.0114,0.7007
ROCPOINTS_U,0.0008,0.5096,0.7007,0.0114,0.7007
ROCPOINTS_U,0.0008,0.5095,0.7007,0.0114,0.7007
ROCPOINTS_U,0.0008,0.5094,0.7007,0.0114,0.7007
ROCPOINTS_U,0.0008,0.5094,0.7007,0.0114,0.7007
ROCPOINTS_U,0.0008,0.5093,0.7007,0.0114,0.7007
ROCPOINTS_U,0.0008,0.5093,0.6939,0.0113,0.6939
ROCPOINTS_U,0.0008,0.5092,0.6939,0.0113,0.6939
ROCPOINTS_U,0.0008,0.5092,0.6939,0.0113,0.6939
ROCPOINTS_U,0.0009,0.5090,0.6939,0.0113,0.6939
ROCPOINTS_U,0.0009,0.5090,0.6939,0.0113,0.6939
ROCPOINTS_U,0.0009,0.5089,0.6939,0.0113,0.6939
ROCPOINTS_U,0.0010,0.5089,0.6939,0.0113,0.6939
ROCPOINTS_U,0.0010,0.5088,0.6939,0.0113,0.6939
ROCPOINTS_U,0.0010,0.5087,0.6939,0.0113,0.6939
ROCPOINTS_U,0.0010,0.5087,0.6939,0.0113,0.6939
ROCPOINTS_U,0.0011,0.5086,0.6939,0.0113,0.6939
ROCPOINTS_U,0.0011,0.5086,0.6939,0.0113,0.6939
ROCPOINTS_U,0.0011,0.5085,0.6939,0.0113,0.6939
ROCPOINTS_U,0.0011,0.5082,0.6939,0.0113,0.6939
ROCPOINTS_U,0.0013,0.5082,0.6939,0.0113,0.6939
ROCPOINTS_U,0.0013,0.5081,0.6939,0.0113,0.6939
ROCPOINTS_U,0.0014,0.5081,0.6939,0.0113,0.6939
ROCPOINTS_U,0.0014,0.5080,0.6939,0.0113,0.6939
ROCPOINTS_U,0.0014,0.5079,0.6939,0.0113,0.6939
ROCPOINTS_U,0.0015,0.5079,0.6939,0.0113,0.6939
ROCPOINTS_U,0.0017,0.5078,0.6939,0.0113,0.6939
ROCPOINTS_U,0.0017,0.5075,0.6939,0.0113,0.6939
ROCPOINTS_U,0.0017,0.5075,0.6939,0.0113,0.6939
ROCPOINTS_U,0.0017,0.5074,0.6939,0.0113,0.6939
ROCPOINTS_U,0.0018,0.5074,0.6939,0.0113,0.6939
ROCPOINTS_U,0.0018,0.5073,0.6939,0.0113,0.6939
ROCPOINTS_U,0.0018,0.5073,0.6939,0.0113,0.6939
ROCPOINTS_U,0.0018,0.5072,0.6939,0.0113,0.6939
ROCPOINTS_U,0.0018,0.5071,0.6939,0.0113,0.6939
ROCPOINTS_U,0.0020,0.5071,0.6939,0.0113,0.6939
ROCPOINTS_U,0.0021,0.5070,0.6939,0.0113,0.6939
ROCPOINTS_U,0.0021,0.5070,0.6939,0.0113,0.6939
ROCPOINTS_U,0.0021,0.5069,0.6939,0.0113,0.6939
ROCPOINTS_U,0.0022,0.5069,0.6939,0.0113,0.6939
ROCPOINTS_U,0.0022,0.5067,0.6939,0.0113,0.6939
ROCPOINTS_U,0.0024,0.5066,0.6939,0.0113,0.6939
ROCPOINTS_U,0.0024,0.5066,0.6939,0.0113,0.6939
ROCPOINTS_U,0.0025,0.5065,0.6939,0.0113,0.6939
ROCPOINTS_U,0.0025,0.5065,0.6939,0.0113,0.6939
ROCPOINTS_U,0.0025,0.5064,0.6939,0.0113,0.6939
ROCPOINTS_U,0.0026,0.5063,0.6939,0.0113,0.6939
ROCPOINTS_U,0.0028,0.5063,0.6939,0.0113,0.6939
ROCPOINTS_U,0.0031,0.5062,0.6939,0.0113,0.6939
ROCPOINTS_U,0.0033,0.5062,0.6939,0.0113,0.6939
ROCPOINTS_U,0.0033,0.5061,0.6939,0.0113,0.6939
ROCPOINTS_U,0.0033,0.5046,0.6871,0.0113,0.6871
ROCPOINTS_U,0.0033,0.5040,0.6871,0.0113,0.6871
ROCPOINTS_U,0.0033,0.3486,0.5578,0.0132,0.5578
ROCPOINTS_U,0.0033,0.3480,0.5578,0.0132,0.5578
ROCPOINTS_U,0.0034,0.3479,0.5578,0.0132,0.5578
ROCPOINTS_U,0.0034,0.3479,0.5578,0.0132,0.5578
ROCPOINTS_U,0.0034,0.3478,0.5578,0.0132,0.5578
ROCPOINTS_U,0.0035,0.3478,0.5578,0.0132,0.5578
ROCPOINTS_U,0.0035,0.3477,0.5578,0.0132,0.5578
ROCPOINTS_U,0.0035,0.3477,0.5578,0.0132,0.5578
ROCPOINTS_U,0.0035,0.3476,0.5578,0.0132,0.5578
ROCPOINTS_U,0.0036,0.3475,0.5578,0.0133,0.5578
ROCPOINTS_U,0.0037,0.3459,0.5510,0.0132,0.5510
ROCPOINTS_U,0.0038,0.3458,0.5510,0.0132,0.5510
ROCPOINTS_U,0.0040,0.3457,0.5510,0.0132,0.5510
ROCPOINTS_U,0.0040,0.3457,0.5510,0.0132,0.5510
ROCPOINTS_U,0.0041,0.3456,0.5510,0.0132,0.5510
ROCPOINTS_U,0.0042,0.3456,0.5510,0.0132,0.5510
ROCPOINTS_U,0.0043,0.3454,0.5510,0.0132,0.5510
ROCPOINTS_U,0.0044,0.3454,0.5510,0.0132,0.5510
ROCPOINTS_U,0.0044,0.3453,0.5510,0.0132,0.5510
ROCPOINTS_U,0.0047,0.3453,0.5510,0.0132,0.5510
ROCPOINTS_U,0.0048,0.3452,0.5510,0.0132,0.5510
ROCPOINTS_U,0.0049,0.3452,0.5510,0.0132,0.5510
ROCPOINTS_U,0.0049,0.3451,0.5510,0.0132,0.5510
ROCPOINTS_U,0.0050,0.3450,0.5510,0.0132,0.5510
ROCPOINTS_U,0.0050,0.3448,0.5510,0.0132,0.5510
ROCPOINTS_U,0.0052,0.3448,0.5510,0.0132,0.5510
ROCPOINTS_U,0.0052,0.3447,0.5510,0.0132,0.5510
ROCPOINTS_U,0.0053,0.3446,0.5510,0.0132,0.5510
ROCPOINTS_U,0.0056,0.3446,0.5510,0.0132,0.5510
ROCPOINTS_U,0.0056,0.3445,0.5510,0.0132,0.5510
ROCPOINTS_U,0.0057,0.3445,0.5510,0.0132,0.5510
ROCPOINTS_U,0.0058,0.3444,0.5510,0.0132,0.5510
ROCPOINTS_U,0.0060,0.3443,0.5510,0.0132,0.5510
ROCPOINTS_U,0.0060,0.3442,0.5510,0.0132,0.5510
ROCPOINTS_U,0.0062,0.3442,0.5510,0.0132,0.5510
ROCPOINTS_U,0.0062,0.3434,0.5510,0.0132,0.5510
ROCPOINTS_U,0.0063,0.3429,0.5510,0.0133,0.5510
ROCPOINTS_U,0.0066,0.3419,0.5510,0.0133,0.5510
ROCPOINTS_U,0.0067,0.3418,0.5510,0.0133,0.5510
ROCPOINTS_U,0.0067,0.3417,0.5510,0.0133,0.5510
ROCPOINTS_U,0.0067,0.3415,0.5510,0.0133,0.5510
ROCPOINTS_U,0.0067,0.2563,0.4762,0.0153,0.4762
ROCPOINTS_U,0.0067,0.2562,0.4762,0.0153,0.4762
ROCPOINTS_U,0.0067,0.2556,0.4762,0.0153,0.4762
ROCPOINTS_U,0.0068,0.2556,0.4762,0.0154,0.4762
ROCPOINTS_U,0.0068,0.2555,0.4762,0.0154,0.4762
ROCPOINTS_U,0.0068,0.2554,0.4762,0.0154,0.4762
ROCPOINTS_U,0.0068,0.2554,0.4762,0.0154,0.4762
ROCPOINTS_U,0.0068,0.2553,0.4762,0.0154,0.4762
ROCPOINTS_U,0.0069,0.2543,0.4762,0.0154,0.4762
ROCPOINTS_U,0.0069,0.2543,0.4762,0.0154,0.4762
ROCPOINTS_U,0.0069,0.2542,0.4762,0.0154,0.4762
ROCPOINTS_U,0.0070,0.2541,0.4762,0.0154,0.4762
ROCPOINTS_U,0.0070,0.2541,0.4762,0.0154,0.4762
ROCPOINTS_U,0.0070,0.2528,0.4762,0.0155,0.4762
ROCPOINTS_U,0.0071,0.2528,0.4762,0.0155,0.4762
ROCPOINTS_U,0.0071,0.2527,0.4762,0.0155,0.4762
ROCPOINTS_U,0.0072,0.2515,0.4762,0.0156,0.4762
ROCPOINTS_U,0.0073,0.2515,0.4762,0.0156,0.4762
ROCPOINTS_U,0.0074,0.2514,0.4762,0.0156,0.4762
ROCPOINTS_U,0.0074,0.2504,0.4762,0.0157,0.4762
ROCPOINTS_U,0.0075,0.2490,0.4762,0.0157,0.4762
ROCPOINTS_U,0.0075,0.2490,0.4762,0.0158,0.4762
ROCPOINTS_U,0.0075,0.2481,0.4762,0.0158,0.4762
ROCPOINTS_U,0.0076,0.2469,0.4762,0.0159,0.4762
ROCPOINTS_U,0.0076,0.2469,0.4762,0.0159,0.4762
ROCPOINTS_U,0.0077,0.2448,0.4762,0.0160,0.4762
ROCPOINTS_U,0.0077,0.2430,0.4762,0.0161,0.4762
ROCPOINTS_U,0.0077,0.2429,0.4762,0.0161,0.4762
ROCPOINTS_U,0.0077,0.2418,0.4762,0.0162,0.4762
ROCPOINTS_U,0.0078,0.2399,0.4762,0.0163,0.4762
ROCPOINTS_U,0.0078,0.2396,0.4762,0.0164,0.4762
ROCPOINTS_U,0.0080,0.2380,0.4762,0.0165,0.4762
ROCPOINTS_U,0.0083,0.2379,0.4762,0.0165,0.4762
ROCPOINTS_U,0.0087,0.2375,0.4762,0.0165,0.4762
ROCPOINTS_U,0.0089,0.2356,0.4762,0.0166,0.4762
ROCPOINTS_U,0.0093,0.2354,0.4762,0.0166,0.4762
ROCPOINTS_U,0.0097,0.2354,0.4762,0.0166,0.4762
ROCPOINTS_U,0.0098,0.2353,0.4762,0.0167,0.4762
ROCPOINTS_U,0.0100,0.2352,0.4762,0.0167,0.4762
ROCPOINTS_U,0.0100,0.1826,0.4354,0.0196,0.4354
ROCPOINTS_U,0.0100,0.1824,0.4354,0.0196,0.4354
ROCPOINTS_U,0.0100,0.1824,0.4354,0.0196,0.4354
ROCPOINTS_U,0.0101,0.1823,0.4354,0.0196,0.4354
ROCPOINTS_U,0.0102,0.1823,0.4354,0.0196,0.4354
ROCPOINTS_U,0.0103,0.1822,0.4354,0.0196,0.4354
ROCPOINTS_U,0.0105,0.1821,0.4354,0.0196,0.4354
ROCPOINTS_U,0.0105,0.1821,0.4354,0.0196,0.4354
ROCPOINTS_U,0.0108,0.1820,0.4354,0.0196,0.4354
ROCPOINTS_U,0.0108,0.1820,0.4354,0.0196,0.4354
ROCPOINTS_U,0.0108,0.1819,0.4354,0.0196,0.4354
ROCPOINTS_U,0.0111,0.1818,0.4354,0.0196,0.4354
ROCPOINTS_U,0.0111,0.1817,0.4354,0.0196,0.4354
ROCPOINTS_U,0.0111,0.1817,0.4354,0.0197,0.4354
ROCPOINTS_U,0.0113,0.1816,0.4354,0.0197,0.4354
ROCPOINTS_U,0.0114,0.1816,0.4354,0.0197,0.4354
ROCPOINTS_U,0.0114,0.1815,0.4354,0.0197,0.4354
ROCPOINTS_U,0.0115,0.1815,0.4354,0.0197,0.4354
ROCPOINTS_U,0.0116,0.1814,0.4354,0.0197,0.4354
ROCPOINTS_U,0.0117,0.1813,0.4354,0.0197,0.4354
ROCPOINTS_U,0.0118,0.1811,0.4354,0.0197,0.4354
ROCPOINTS_U,0.0124,0.1810,0.4354,0.0197,0.4354
ROCPOINTS_U,0.0133,0.1809,0.4354,0.0197,0.4354
ROCPOINTS_U,0.0133,0.1808,0.4354,0.0197,0.4354
ROCPOINTS_U,0.0133,0.1436,0.3946,0.0225,0.3946
ROCPOINTS_U,0.0133,0.1434,0.3946,0.0225,0.3946
ROCPOINTS_U,0.0135,0.1434,0.3946,0.0225,0.3946
ROCPOINTS_U,0.0135,0.1433,0.3946,0.0225,0.3946
ROCPOINTS_U,0.0142,0.1433,0.3946,0.0225,0.3946
ROCPOINTS_U,0.0150,0.1432,0.3946,0.0225,0.3946
ROCPOINTS_U,0.0151,0.1431,0.3946,0.0226,0.3946
ROCPOINTS_U,0.0153,0.1430,0.3946,0.0226,0.3946
ROCPOINTS_U,0.0156,0.1430,0.3946,0.0226,0.3946
ROCPOINTS_U,0.0156,0.1429,0.3946,0.0226,0.3946
ROCPOINTS_U,0.0160,0.1429,0.3946,0.0226,0.3946
ROCPOINTS_U,0.0160,0.1428,0.3946,0.0226,0.3946
ROCPOINTS_U,0.0167,0.1428,0.3946,0.0226,0.3946
ROCPOINTS_U,0.0167,0.1427,0.3946,0.0226,0.3946
ROCPOINTS_U,0.0172,0.1155,0.3537,0.0250,0.3537
ROCPOINTS_U,0.0173,0.1154,0.3537,0.0250,0.3537
ROCPOINTS_U,0.0174,0.1153,0.3537,0.0250,0.3537
ROCPOINTS_U,0.0176,0.1153,0.3537,0.0250,0.3537
ROCPOINTS_U,0.0178,0.1152,0.3537,0.0250,0.3537
ROCPOINTS_U,0.0179,0.1151,0.3537,0.0251,0.3537
ROCPOINTS_U,0.0180,0.1151,0.3537,0.0251,0.3537
ROCPOINTS_U,0.0183,0.1150,0.3537,0.0251,0.3537
ROCPOINTS_U,0.0190,0.1149,0.3537,0.0251,0.3537
ROCPOINTS_U,0.0192,0.1149,0.3537,0.0251,0.3537
ROCPOINTS_U,0.0193,0.1146,0.3469,0.0247,0.3469
ROCPOINTS_U,0.0194,0.1145,0.3469,0.0247,0.3469
ROCPOINTS_U,0.0200,0.1145,0.3469,0.0247,0.3469
ROCPOINTS_U,0.0200,0.0952,0.3061,0.0262,0.3061
ROCPOINTS_U,0.0200,0.0950,0.3061,0.0263,0.3061
ROCPOINTS_U,0.0202,0.0948,0.3061,0.0263,0.3061
ROCPOINTS_U,0.0205,0.0948,0.3061,0.0263,0.3061
ROCPOINTS_U,0.0207,0.0942,0.2993,0.0259,0.2993
ROCPOINTS_U,0.0208,0.0941,0.2993,0.0259,0.2993
ROCPOINTS_U,0.0213,0.0940,0.2993,0.0260,0.2993
ROCPOINTS_U,0.0217,0.0939,0.2993,0.0260,0.2993
ROCPOINTS_U,0.0226,0.0939,0.2993,0.0260,0.2993
ROCPOINTS_U,0.0226,0.0938,0.2993,0.0260,0.2993
ROCPOINTS_U,0.0229,0.0937,0.2993,0.0260,0.2993
ROCPOINTS_U,0.0229,0.0937,0.2993,0.0260,0.2993
ROCPOINTS_U,0.0233,0.0936,0.2993,0.0261,0.2993
ROCPOINTS_U,0.0233,0.0787,0.2721,0.0281,0.2721
ROCPOINTS_U,0.0236,0.0786,0.2721,0.0281,0.2721
ROCPOINTS_U,0.0239,0.0785,0.2721,0.0282,0.2721
ROCPOINTS_U,0.0242,0.0785,0.2721,0.0282,0.2721
ROCPOINTS_U,0.0246,0.0784,0.2721,0.0282,0.2721
ROCPOINTS_U,0.0247,0.0784,0.2721,0.0282,0.2721
ROCPOINTS_U,0.0247,0.0783,0.2721,0.0282,0.2721
ROCPOINTS_U,0.0250,0.0783,0.2721,0.0283,0.2721
ROCPOINTS_U,0.0267,0.0782,0.2721,0.0283,0.2721
ROCPOINTS_U,0.0271,0.0659,0.2449,0.0302,0.2449
ROCPOINTS_U,0.0278,0.0659,0.2449,0.0302,0.2449
ROCPOINTS_U,0.0279,0.0657,0.2449,0.0302,0.2449
ROCPOINTS_U,0.0283,0.0657,0.2449,0.0303,0.2449
ROCPOINTS_U,0.0300,0.0656,0.2449,0.0303,0.2449
ROCPOINTS_U,0.0300,0.0656,0.2449,0.0303,0.2449
ROCPOINTS_U,0.0303,0.0556,0.2041,0.0298,0.2041
ROCPOINTS_U,0.0317,0.0556,0.2041,0.0298,0.2041
ROCPOINTS_U,0.0330,0.0555,0.2041,0.0299,0.2041
ROCPOINTS_U,0.0333,0.0554,0.2041,0.0299,0.2041
ROCPOINTS_U,0.0333,0.0553,0.2041,0.0300,0.2041
ROCPOINTS_U,0.0333,0.0479,0.1769,0.0300,0.1769
ROCPOINTS_U,0.0334,0.0478,0.1769,0.0301,0.1769
ROCPOINTS_U,0.0337,0.0477,0.1769,0.0301,0.1769
ROCPOINTS_U,0.0341,0.0474,0.1769,0.0303,0.1769
ROCPOINTS_U,0.0347,0.0473,0.1769,0.0303,0.1769
ROCPOINTS_U,0.0349,0.0472,0.1769,0.0304,0.1769
ROCPOINTS_U,0.0350,0.0472,0.1769,0.0304,0.1769
ROCPOINTS_U,0.0350,0.0468,0.1769,0.0307,0.1769
ROCPOINTS_U,0.0351,0.0467,0.1769,0.0307,0.1769
ROCPOINTS_U,0.0352,0.0464,0.1769,0.0309,0.1769
ROCPOINTS_U,0.0367,0.0460,0.1769,0.0312,0.1769
ROCPOINTS_U,0.0367,0.0459,0.1769,0.0312,0.1769
ROCPOINTS_U,0.0371,0.0401,0.1633,0.0330,0.1633
ROCPOINTS_U,0.0374,0.0397,0.1633,0.0333,0.1633
ROCPOINTS_U,0.0400,0.0392,0.1633,0.0337,0.1633
ROCPOINTS_U,0.0405,0.0352,0.1497,0.0344,0.1497
ROCPOINTS_U,0.0413,0.0351,0.1497,0.0344,0.1497
ROCPOINTS_U,0.0417,0.0351,0.1497,0.0345,0.1497
ROCPOINTS_U,0.0422,0.0350,0.1497,0.0345,0.1497
ROCPOINTS_U,0.0433,0.0349,0.1497,0.0346,0.1497
ROCPOINTS_U,0.0440,0.0324,0.1429,0.0356,0.1429
ROCPOINTS_U,0.0443,0.0323,0.1429,0.0357,0.1429
ROCPOINTS_U,0.0456,0.0323,0.1429,0.0357,0.1429
ROCPOINTS_U,0.0467,0.0323,0.1361,0.0341,0.1361
ROCPOINTS_U,0.0467,0.0286,0.1156,0.0328,0.1156
ROCPOINTS_U,0.0470,0.0285,0.1156,0.0328,0.1156
ROCPOINTS_U,0.0471,0.0285,0.1156,0.0329,0.1156
ROCPOINTS_U,0.0490,0.0284,0.1156,0.0329,0.1156
ROCPOINTS_U,0.0494,0.0283,0.1156,0.0331,0.1156
ROCPOINTS_U,0.0500,0.0282,0.1156,0.0331,0.1156
ROCPOINTS_U,0.0500,0.0254,0.1020,0.0325,0.1020
ROCPOINTS_U,0.0503,0.0253,0.1020,0.0326,0.1020
ROCPOINTS_U,0.0514,0.0253,0.1020,0.0327,0.1020
ROCPOINTS_U,0.0517,0.0251,0.1020,0.0329,0.1020
ROCPOINTS_U,0.0530,0.0250,0.1020,0.0330,0.1020
ROCPOINTS_U,0.0533,0.0248,0.1020,0.0333,0.1020
ROCPOINTS_U,0.0536,0.0228,0.1020,0.0361,0.1020
ROCPOINTS_U,0.0544,0.0228,0.1020,0.0361,0.1020
ROCPOINTS_U,0.0550,0.0225,0.1020,0.0365,0.1020
ROCPOINTS_U,0.0561,0.0225,0.1020,0.0366,0.1020
ROCPOINTS_U,0.0567,0.0223,0.1020,0.0369,0.1020
ROCPOINTS_U,0.0568,0.0200,0.0884,0.0356,0.0884
ROCPOINTS_U,0.0600,0.0200,0.0884,0.0357,0.0884
ROCPOINTS_U,0.0617,0.0184,0.0884,0.0387,0.0884
ROCPOINTS_U,0.0627,0.0183,0.0884,0.0388,0.0884
ROCPOINTS_U,0.0633,0.0183,0.0884,0.0389,0.0884
ROCPOINTS_U,0.0667,0.0170,0.0884,0.0417,0.0884
ROCPOINTS_U,0.0675,0.0161,0.0816,0.0408,0.0816
ROCPOINTS_U,0.0700,0.0160,0.0816,0.0410,0.0816
ROCPOINTS_U,0.0717,0.0147,0.0816,0.0443,0.0816
ROCPOINTS_U,0.0733,0.0147,0.0816,0.0444,0.0816
ROCPOINTS_U,0.0767,0.0141,0.0816,0.0463,0.0816
ROCPOINTS_U,0.0797,0.0129,0.0816,0.0504,0.0816
ROCPOINTS_U,0.0800,0.0128,0.0816,0.0506,0.0816
ROCPOINTS_U,0.0802,0.0122,0.0748,0.0489,0.0748
ROCPOINTS_U,0.0803,0.0121,0.0748,0.0491,0.0748
ROCPOINTS_U,0.0803,0.0121,0.0748,0.0493,0.0748
ROCPOINTS_U,0.0817,0.0120,0.0748,0.0495,0.0748
ROCPOINTS_U,0.0829,0.0120,0.0748,0.0498,0.0748
ROCPOINTS_U,0.0833,0.0120,0.0680,0.0455,0.0680
ROCPOINTS_U,0.0865,0.0112,0.0680,0.0483,0.0680
ROCPOINTS_U,0.0867,0.0112,0.0680,0.0485,0.0680
ROCPOINTS_U,0.0900,0.0106,0.0612,0.0459,0.0612
ROCPOINTS_U,0.0902,0.0100,0.0476,0.0385,0.0476
ROCPOINTS_U,0.0918,0.0099,0.0476,0.0387,0.0476
ROCPOINTS_U,0.0933,0.0098,0.0476,0.0389,0.0476
ROCPOINTS_U,0.0950,0.0091,0.0476,0.0419,0.0476
ROCPOINTS_U,0.0957,0.0091,0.0476,0.0422,0.0476
ROCPOINTS_U,0.0967,0.0090,0.0476,0.0424,0.0476
ROCPOINTS_U,0.0969,0.0086,0.0476,0.0443,0.0476
ROCPOINTS_U,0.1000,0.0086,0.0408,0.0382,0.0408
ROCPOINTS_U,0.1006,0.0080,0.0408,0.0411,0.0408
ROCPOINTS_U,0.1024,0.0079,0.0408,0.0414,0.0408
ROCPOINTS_U,0.1033,0.0079,0.0408,0.0417,0.0408
ROCPOINTS_U,0.1067,0.0075,0.0340,0.0365,0.0340
ROCPOINTS_U,0.1071,0.0070,0.0340,0.0391,0.0340
ROCPOINTS_U,0.1095,0.0069,0.0340,0.0394,0.0340
ROCPOINTS_U,0.1100,0.0069,0.0340,0.0397,0.0340
ROCPOINTS_U,0.1133,0.0068,0.0340,0.0400,0.0340
ROCPOINTS_U,0.1167,0.0065,0.0340,0.0420,0.0340
ROCPOINTS_U,0.1200,0.0063,0.0340,0.0431,0.0340
ROCPOINTS_U,0.1233,0.0061,0.0340,0.0442,0.0340
ROCPOINTS_U,0.1267,0.0059,0.0340,0.0459,0.0340
ROCPOINTS_U,0.1300,0.0056,0.0340,0.0481,0.0340
ROCPOINTS_U,0.1333,0.0053,0.0340,0.0510,0.0340
ROCPOINTS_U,0.1367,0.0050,0.0340,0.0543,0.0340
ROCPOINTS_U,0.1400,0.0048,0.0340,0.0556,0.0340
ROCPOINTS_U,0.1406,0.0045,0.0340,0.0595,0.0340
ROCPOINTS_U,0.1424,0.0044,0.0340,0.0602,0.0340
ROCPOINTS_U,0.1458,0.0042,0.0340,0.0633,0.0340
ROCPOINTS_U,0.1467,0.0042,0.0340,0.0641,0.0340
ROCPOINTS_U,0.1467,0.0041,0.0340,0.0649,0.0340
ROCPOINTS_U,0.1500,0.0037,0.0272,0.0580,0.0272
ROCPOINTS_U,0.1533,0.0036,0.0272,0.0597,0.0272
ROCPOINTS_U,0.1548,0.0035,0.0272,0.0606,0.0272
ROCPOINTS_U,0.1600,0.0035,0.0272,0.0615,0.0272
ROCPOINTS_U,0.1601,0.0033,0.0272,0.0645,0.0272
ROCPOINTS_U,0.1633,0.0032,0.0272,0.0656,0.0272
ROCPOINTS_U,0.1753,0.0030,0.0272,0.0702,0.0272
ROCPOINTS_U,0.1767,0.0030,0.0272,0.0714,0.0272
ROCPOINTS_U,0.1800,0.0029,0.0272,0.0727,0.0272
ROCPOINTS_U,0.1833,0.0028,0.0272,0.0741,0.0272
ROCPOINTS_U,0.1867,0.0028,0.0272,0.0755,0.0272
ROCPOINTS_U,0.1900,0.0027,0.0272,0.0784,0.0272
ROCPOINTS_U,0.1933,0.0026,0.0272,0.0816,0.0272
ROCPOINTS_U,0.1967,0.0024,0.0272,0.0851,0.0272
ROCPOINTS_U,0.2033,0.0024,0.0272,0.0870,0.0272
ROCPOINTS_U,0.2167,0.0023,0.0272,0.0909,0.0272
ROCPOINTS_U,0.2200,0.0022,0.0272,0.0930,0.0272
ROCPOINTS_U,0.2233,0.0022,0.0272,0.0952,0.0272
ROCPOINTS_U,0.2267,0.0020,0.0204,0.0789,0.0204
ROCPOINTS_U,0.2300,0.0019,0.0204,0.0811,0.0204
ROCPOINTS_U,0.2333,0.0019,0.0204,0.0833,0.0204
ROCPOINTS_U,0.2400,0.0018,0.0204,0.0857,0.0204
ROCPOINTS_U,0.2533,0.0018,0.0204,0.0882,0.0204
ROCPOINTS_U,0.2567,0.0017,0.0204,0.0909,0.0204
ROCPOINTS_U,0.2600,0.0017,0.0204,0.0938,0.0204
ROCPOINTS_U,0.2633,0.0017,0.0136,0.0645,0.0136
ROCPOINTS_U,0.2733,0.0016,0.0136,0.0667,0.0136
ROCPOINTS_U,0.2833,0.0016,0.0068,0.0345,0.0068
ROCPOINTS_U,0.2900,0.0015,0.0068,0.0370,0.0068
ROCPOINTS_U,0.2933,0.0014,0.0068,0.0385,0.0068
ROCPOINTS_U,0.3167,0.0014,0.0068,0.0400,0.0068
ROCPOINTS_U,0.3200,0.0013,0.0068,0.0417,0.0068
ROCPOINTS_U,0.3233,0.0013,0.0068,0.0435,0.0068
ROCPOINTS_U,0.3433,0.0012,0.0068,0.0455,0.0068
ROCPOINTS_U,0.3467,0.0011,0.0068,0.0476,0.0068
ROCPOINTS_U,0.3500,0.0011,0.0000,0.0000,0.0000
ROCPOINTS_U,0.3633,0.0010,0.0000,0.0000,0.0000
ROCPOINTS_U,0.3767,0.0010,0.0000,0.0000,0.0000
ROCPOINTS_U,0.3833,0.0009,0.0000,0.0000,0.0000
ROCPOINTS_U,0.3867,0.0009,0.0000,0.0000,0.0000
ROCPOINTS_U,0.3900,0.0008,0.0000,0.0000,0.0000
ROCPOINTS_U,0.4000,0.0007,0.0000,0.0000,0.0000
ROCPOINTS_U,0.4259,0.0006,0.0000,0.0000,0.0000
ROCPOINTS_U,0.4433,0.0006,0.0000,0.0000,0.0000
ROCPOINTS_U,0.4482,0.0005,0.0000,0.0000,0.0000
ROCPOINTS_U,0.4520,0.0005,0.0000,0.0000,0.0000
ROCPOINTS_U,0.4533,0.0004,0.0000,0.0000,0.0000
ROCPOINTS_U,0.4600,0.0003,0.0000,0.0000,0.0000
ROCPOINTS_U,0.4860,0.0003,0.0000,0.0000,0.0000
ROCPOINTS_U,0.5033,0.0002,0.0000,0.0000,0.0000
ROCPOINTS_U,0.5500,0.0002,0.0000,0.0000,0.0000
ROCPOINTS_U,0.5900,0.0001,0.0000,0.0000,0.0000
ROCPOINTS_U,0.6033,0.0001,0.0000,0.0000,0.0000
ROCPOINTS_U,0.6033,0.0000,0.0000,0.0000,0.0000
ROCPOINTS_?,0.0000,1.0000,0.0000,0.0000,0.0000
ROCPOINTS_?,0.0000,0.0000,0.0000,0.0000,0.0000
TIME,Seconds taken for cross-validation,253688.691000.
IMP_SCORE,1,GO:0060347,1.0000e+00,1.0000e+00
IMP_SCORE,2,GO:0033276,1.0000e+00,1.0000e+00
IMP_SCORE,3,GO:0031076,1.0000e+00,1.0000e+00
IMP_SCORE,4,GO:0071425,1.0000e+00,1.0000e+00
IMP_SCORE,5,GO:0090335,1.0000e+00,1.0000e+00
IMP_SCORE,6,GO:0032303,1.0000e+00,1.0000e+00
IMP_SCORE,7,GO:0032099,1.0000e+00,1.0000e+00
IMP_SCORE,8,GO:0051451,1.0000e+00,1.0000e+00
IMP_SCORE,9,GO:0043116,1.0000e+00,1.0000e+00
IMP_SCORE,10,GO:2000291,1.0000e+00,1.0000e+00
IMP_SCORE,11,GO:0072182,1.0000e+00,1.0000e+00
IMP_SCORE,12,GO:0048188,1.0000e+00,1.0000e+00
IMP_SCORE,13,GO:0071285,1.0000e+00,1.0000e+00
IMP_SCORE,14,GO:0035809,1.0000e+00,1.0000e+00
IMP_SCORE,15,GO:2000781,9.5915e-01,2.0000e+00
IMP_SCORE,16,GO:0010826,9.1830e-01,2.0000e+00
IMP_SCORE,17,GO:0040034,9.1830e-01,1.0000e+00
IMP_SCORE,18,GO:0060766,9.1830e-01,2.0000e+00
IMP_SCORE,19,GO:0060768,9.1830e-01,1.0000e+00
IMP_SCORE,20,GO:0090312,9.1830e-01,1.0000e+00
IMP_SCORE,21,GO:0003203,9.1830e-01,1.0000e+00
IMP_SCORE,22,GO:0000730,9.1830e-01,1.0000e+00
IMP_SCORE,23,GO:0010819,9.1830e-01,1.0000e+00
IMP_SCORE,24,GO:0010766,9.1830e-01,1.0000e+00
IMP_SCORE,25,GO:0002739,9.1830e-01,1.0000e+00
IMP_SCORE,26,GO:1902236,9.1830e-01,1.0000e+00
IMP_SCORE,27,GO:0061548,8.8262e-01,3.0000e+00
IMP_SCORE,28,GO:0055089,8.6479e-01,2.0000e+00
IMP_SCORE,29,GO:2000380,8.2501e-01,2.0000e+00
IMP_SCORE,30,GO:0090193,8.1128e-01,1.0000e+00
IMP_SCORE,31,GO:0071731,8.1128e-01,1.0000e+00
IMP_SCORE,32,GO:1901201,8.1128e-01,1.0000e+00
IMP_SCORE,33,GO:0072079,8.1128e-01,1.0000e+00
IMP_SCORE,34,GO:0000185,7.9248e-01,3.0000e+00
IMP_SCORE,35,GO:0034236,7.8779e-01,7.0000e+00
IMP_SCORE,36,GO:0045623,7.3766e-01,4.0000e+00
IMP_SCORE,37,GO:0008574,7.2365e-01,3.0000e+00
IMP_SCORE,38,GO:0030857,7.2193e-01,1.0000e+00
IMP_SCORE,39,GO:2000095,7.2193e-01,1.0000e+00
IMP_SCORE,40,GO:0048538,6.9138e-01,5.0000e+00
IMP_SCORE,41,GO:0007171,6.9097e-01,3.0000e+00
IMP_SCORE,42,GO:0051953,6.8894e-01,4.0000e+00
IMP_SCORE,43,GO:0045606,6.8249e-01,4.0000e+00
IMP_SCORE,44,GO:0045176,6.8028e-01,3.0000e+00
IMP_SCORE,45,GO:0004745,6.7804e-01,8.6000e+01
IMP_SCORE,46,GO:0031128,6.7785e-01,1.1000e+01
IMP_SCORE,47,GO:0010092,6.6976e-01,6.0000e+00
IMP_SCORE,48,GO:0060561,6.6867e-01,3.0000e+00
IMP_SCORE,49,GO:0043558,6.6386e-01,3.0000e+00
IMP_SCORE,50,GO:0036119,6.6096e-01,2.0000e+00
IMP_SCORE,51,GO:0070935,6.6096e-01,2.0000e+00
IMP_SCORE,52,GO:0014889,6.5477e-01,2.0000e+00
IMP_SCORE,53,GO:0003181,6.5412e-01,6.0000e+00
IMP_SCORE,54,GO:2000778,6.5305e-01,3.0000e+00
IMP_SCORE,55,GO:0045589,6.5106e-01,3.0000e+00
IMP_SCORE,56,GO:2000001,6.4644e-01,2.0000e+00
IMP_SCORE,57,GO:0060292,6.4419e-01,3.0000e+00
IMP_SCORE,58,GO:0031571,6.3895e-01,5.0000e+00
IMP_SCORE,59,GO:0010225,6.3436e-01,6.0000e+00
IMP_SCORE,60,GO:0045820,6.2589e-01,6.0000e+00
IMP_SCORE,61,GO:1990845,6.2581e-01,2.0000e+00
IMP_SCORE,62,GO:2000052,6.2011e-01,2.0000e+00
IMP_SCORE,63,GO:0044217,6.1789e-01,1.0000e+01
IMP_SCORE,64,GO:0045662,6.1693e-01,8.0000e+00
IMP_SCORE,65,GO:0071872,6.1658e-01,3.0000e+00
IMP_SCORE,66,GO:1900103,6.0741e-01,3.0000e+00
IMP_SCORE,67,GO:0017136,6.0514e-01,3.0000e+00
IMP_SCORE,68,GO:0050774,6.0434e-01,5.0000e+00
IMP_SCORE,69,GO:0007076,6.0377e-01,3.0000e+00
IMP_SCORE,70,GO:0006228,6.0120e-01,3.0000e+00
IMP_SCORE,71,GO:1903672,6.0009e-01,4.0000e+00
IMP_SCORE,72,GO:0060740,5.9855e-01,8.0000e+00
IMP_SCORE,73,GO:0005161,5.9364e-01,5.0000e+00
IMP_SCORE,74,GO:0033004,5.9014e-01,3.0000e+00
IMP_SCORE,75,GO:2001267,5.8556e-01,5.0000e+00
IMP_SCORE,76,GO:0001823,5.8366e-01,3.0000e+00
IMP_SCORE,77,GO:0032401,5.7809e-01,3.0000e+00
IMP_SCORE,78,GO:1904707,5.7730e-01,3.0000e+00
IMP_SCORE,79,GO:2001212,5.7687e-01,5.0000e+00
IMP_SCORE,80,GO:0032897,5.7494e-01,6.0000e+00
IMP_SCORE,81,GO:0070696,5.7461e-01,7.0000e+00
IMP_SCORE,82,GO:0046676,5.7309e-01,8.0000e+00
IMP_SCORE,83,GO:0010460,5.6448e-01,4.0000e+00
IMP_SCORE,84,GO:0051957,5.6208e-01,3.0000e+00
IMP_SCORE,85,GO:0023019,5.5459e-01,2.0000e+00
IMP_SCORE,86,GO:0045939,5.5405e-01,6.0000e+00
IMP_SCORE,87,GO:0032490,5.4808e-01,1.0000e+01
IMP_SCORE,88,GO:0010613,5.4594e-01,3.0000e+00
IMP_SCORE,89,GO:0016884,5.4488e-01,8.0000e+00
IMP_SCORE,90,GO:0043922,5.3884e-01,4.0000e+00
IMP_SCORE,91,GO:0090239,5.3800e-01,2.0000e+00
IMP_SCORE,92,GO:0042635,5.3692e-01,4.0000e+00
IMP_SCORE,93,GO:0099604,5.3633e-01,2.0000e+00
IMP_SCORE,94,GO:0071868,5.3360e-01,1.1000e+01
IMP_SCORE,95,GO:2000403,5.3144e-01,7.0000e+00
IMP_SCORE,96,GO:0001963,5.3115e-01,4.0000e+00
IMP_SCORE,97,GO:0072132,5.2955e-01,2.0000e+00
IMP_SCORE,98,GO:0032454,5.2287e-01,3.0000e+00
IMP_SCORE,99,GO:0034391,5.2164e-01,1.0000e+00
IMP_SCORE,100,GO:0017017,5.1793e-01,7.0000e+00
IMP_SCORE,101,GO:0002068,5.1746e-01,6.0000e+00
IMP_SCORE,102,GO:0032041,5.1726e-01,2.0000e+00
IMP_SCORE,103,GO:0090178,5.1386e-01,2.0000e+00
IMP_SCORE,104,GO:0004143,5.1349e-01,2.0000e+00
IMP_SCORE,105,GO:0010755,5.1257e-01,2.0000e+00
IMP_SCORE,106,GO:1902042,5.1207e-01,5.0000e+00
IMP_SCORE,107,GO:1904813,5.1048e-01,1.1300e+02
IMP_SCORE,108,GO:0035067,5.1004e-01,2.0000e+00
IMP_SCORE,109,GO:0051787,5.0943e-01,4.0000e+00
IMP_SCORE,110,GO:0033599,5.0930e-01,4.0000e+00
IMP_SCORE,111,GO:1903798,5.0870e-01,2.0000e+00
IMP_SCORE,112,GO:0035631,5.0862e-01,2.0000e+00
IMP_SCORE,113,GO:0045724,5.0826e-01,2.0000e+00
IMP_SCORE,114,GO:0007175,5.0802e-01,6.0000e+00
IMP_SCORE,115,GO:0005104,5.0714e-01,2.0000e+00
IMP_SCORE,116,GO:0051004,5.0692e-01,4.0000e+00
IMP_SCORE,117,GO:0055023,5.0642e-01,4.0000e+00
IMP_SCORE,118,GO:0042107,5.0639e-01,8.0000e+00
IMP_SCORE,119,GO:0071379,5.0582e-01,9.0000e+00
IMP_SCORE,120,GO:0010226,5.0542e-01,4.0000e+00
IMP_SCORE,121,GO:0010935,5.0525e-01,2.0000e+00
IMP_SCORE,122,GO:0001771,5.0359e-01,2.0000e+00
IMP_SCORE,123,GO:0051447,5.0169e-01,2.0000e+00
IMP_SCORE,124,GO:0060973,5.0071e-01,2.0000e+00
IMP_SCORE,125,GO:0033604,5.0051e-01,2.0000e+00
IMP_SCORE,126,GO:0005583,5.0037e-01,2.0000e+00
IMP_SCORE,127,GO:0051569,5.0020e-01,2.0000e+00
IMP_SCORE,128,GO:0021670,5.0010e-01,2.0000e+00
IMP_SCORE,129,GO:0001829,5.0004e-01,2.0000e+00
IMP_SCORE,130,GO:0019104,4.9794e-01,4.0000e+00
IMP_SCORE,131,GO:0032965,4.9464e-01,6.0000e+00
IMP_SCORE,132,GO:0010714,4.9338e-01,6.0000e+00
IMP_SCORE,133,GO:0045671,4.9003e-01,7.0000e+00
IMP_SCORE,134,GO:0034695,4.8846e-01,5.0000e+00
IMP_SCORE,135,GO:0055025,4.8817e-01,2.0000e+00
IMP_SCORE,136,GO:0043388,4.8815e-01,1.0000e+01
IMP_SCORE,137,GO:0046030,4.8724e-01,2.0000e+00
IMP_SCORE,138,GO:0001975,4.8692e-01,4.0000e+00
IMP_SCORE,139,GO:0045821,4.8625e-01,2.0000e+00
IMP_SCORE,140,GO:0006379,4.8577e-01,3.6000e+01
IMP_SCORE,141,GO:0071157,4.8567e-01,2.0000e+00
IMP_SCORE,142,GO:0046112,4.8471e-01,3.0000e+00
IMP_SCORE,143,GO:0042534,4.8433e-01,7.0000e+00
IMP_SCORE,144,GO:0051580,4.8163e-01,3.0000e+00
IMP_SCORE,145,GO:1900153,4.8157e-01,6.0000e+00
IMP_SCORE,146,GO:1990023,4.8068e-01,2.0000e+00
IMP_SCORE,147,GO:2000772,4.7955e-01,5.0000e+00
IMP_SCORE,148,GO:0090049,4.7936e-01,7.0000e+00
IMP_SCORE,149,GO:0004016,4.7909e-01,2.0000e+00
IMP_SCORE,150,GO:0031652,4.7885e-01,5.0000e+00
IMP_SCORE,151,GO:2000179,4.7834e-01,3.4000e+01
IMP_SCORE,152,GO:0048387,4.7473e-01,2.0000e+00
IMP_SCORE,153,GO:0031701,4.7318e-01,2.0000e+00
IMP_SCORE,154,GO:0090557,4.7251e-01,5.0000e+00
IMP_SCORE,155,GO:0032308,4.7109e-01,2.0000e+00
IMP_SCORE,156,GO:0006525,4.7073e-01,2.3000e+01
IMP_SCORE,157,GO:0060999,4.6937e-01,7.0000e+00
IMP_SCORE,158,GO:0031000,4.6883e-01,2.0000e+00
IMP_SCORE,159,GO:0002320,4.6809e-01,3.0000e+00
IMP_SCORE,160,GO:0032069,4.6788e-01,3.0000e+00
IMP_SCORE,161,GO:0071242,4.6685e-01,8.0000e+00
IMP_SCORE,162,GO:1901722,4.6590e-01,2.0000e+00
IMP_SCORE,163,GO:0051117,4.6589e-01,8.2000e+01
IMP_SCORE,164,GO:0055075,4.6536e-01,5.0000e+00
IMP_SCORE,165,GO:0000715,4.6519e-01,4.0000e+00
IMP_SCORE,166,GO:0017145,4.6467e-01,7.0000e+00
IMP_SCORE,167,GO:0060546,4.6463e-01,2.0000e+00
IMP_SCORE,168,GO:0071361,4.6462e-01,2.0000e+00
IMP_SCORE,169,GO:0061333,4.6459e-01,6.0000e+00
IMP_SCORE,170,GO:1903020,4.6352e-01,2.0000e+00
IMP_SCORE,171,GO:0043455,4.6296e-01,2.0000e+00
IMP_SCORE,172,GO:0002294,4.6267e-01,2.0000e+00
IMP_SCORE,173,GO:0035615,4.6122e-01,2.0000e+00
IMP_SCORE,174,GO:0060421,4.6113e-01,2.0000e+00
IMP_SCORE,175,GO:0042482,4.6063e-01,2.0000e+00
IMP_SCORE,176,GO:0032725,4.6048e-01,4.0000e+00
IMP_SCORE,177,GO:0030897,4.6010e-01,2.0000e+00
IMP_SCORE,178,GO:0032232,4.5992e-01,1.0000e+01
IMP_SCORE,179,GO:1904814,4.5963e-01,2.0000e+00
IMP_SCORE,180,GO:0003159,4.5962e-01,2.0000e+00
IMP_SCORE,181,GO:0001702,4.5959e-01,2.0000e+00
IMP_SCORE,182,GO:0031645,4.5934e-01,2.0000e+00
IMP_SCORE,183,GO:0010454,4.5927e-01,2.0000e+00
IMP_SCORE,184,GO:0010667,4.5898e-01,4.0000e+00
IMP_SCORE,185,GO:0043114,4.5885e-01,5.0000e+00
IMP_SCORE,186,GO:0051146,4.5812e-01,6.0000e+00
IMP_SCORE,187,GO:0045579,4.5717e-01,3.0000e+00
IMP_SCORE,188,GO:0032395,4.5684e-01,1.5000e+01
IMP_SCORE,189,GO:0033127,4.5417e-01,3.0000e+00
IMP_SCORE,190,GO:1900151,4.5348e-01,5.0000e+00
IMP_SCORE,191,GO:0035728,4.5295e-01,6.0000e+00
IMP_SCORE,192,GO:0070301,4.5166e-01,1.7000e+01
IMP_SCORE,193,GO:0006739,4.5137e-01,3.8000e+01
IMP_SCORE,194,GO:0009219,4.4780e-01,5.0000e+00
IMP_SCORE,195,GO:0071364,4.4696e-01,3.0000e+00
IMP_SCORE,196,GO:0010881,4.4644e-01,2.0000e+00
IMP_SCORE,197,GO:0051974,4.4364e-01,2.0000e+00
IMP_SCORE,198,GO:0001967,4.4261e-01,9.0000e+00
IMP_SCORE,199,GO:0043153,4.4236e-01,5.0000e+00
IMP_SCORE,200,GO:0048103,4.4206e-01,3.0000e+00
IMP_SCORE,201,GO:0014874,4.4163e-01,3.0000e+00
IMP_SCORE,202,GO:0048565,4.4070e-01,2.0000e+01
IMP_SCORE,203,GO:0050718,4.4019e-01,6.0000e+00
IMP_SCORE,204,GO:0014898,4.3770e-01,7.0000e+00
IMP_SCORE,205,GO:0007548,4.3617e-01,8.0000e+00
IMP_SCORE,206,GO:0045191,4.3564e-01,8.0000e+00
IMP_SCORE,207,GO:0010801,4.3557e-01,5.0000e+00
IMP_SCORE,208,GO:0034111,4.3556e-01,5.0000e+00
IMP_SCORE,209,GO:0043535,4.3394e-01,1.6000e+01
IMP_SCORE,210,GO:0048841,4.3382e-01,5.0000e+00
IMP_SCORE,211,GO:0044766,4.3381e-01,3.7000e+01
IMP_SCORE,212,GO:0090079,4.3359e-01,8.0000e+00
IMP_SCORE,213,GO:1904591,4.3335e-01,1.7000e+01
IMP_SCORE,214,GO:0032211,4.3305e-01,2.0000e+00
IMP_SCORE,215,GO:0014041,4.3231e-01,1.0000e+01
IMP_SCORE,216,GO:0098581,4.3191e-01,1.6000e+01
IMP_SCORE,217,GO:0044068,4.3084e-01,8.0000e+00
IMP_SCORE,218,GO:0060966,4.3040e-01,5.0000e+00
IMP_SCORE,219,GO:0051593,4.3040e-01,7.0000e+00
IMP_SCORE,220,GO:0044144,4.3006e-01,1.0000e+01
IMP_SCORE,221,GO:0001977,4.2949e-01,7.0000e+00
IMP_SCORE,222,GO:0051103,4.2742e-01,2.0000e+00
IMP_SCORE,223,GO:1902667,4.2711e-01,8.0000e+00
IMP_SCORE,224,GO:0045295,4.2617e-01,4.0000e+00
IMP_SCORE,225,GO:0010574,4.2524e-01,7.0000e+00
IMP_SCORE,226,GO:0036109,4.2408e-01,2.8000e+01
IMP_SCORE,227,GO:0035162,4.2289e-01,2.0000e+00
IMP_SCORE,228,GO:0009067,4.2269e-01,1.3000e+01
IMP_SCORE,229,GO:0048484,4.2262e-01,7.0000e+00
IMP_SCORE,230,GO:0048667,4.2206e-01,5.0000e+00
IMP_SCORE,231,GO:0060159,4.2105e-01,6.0000e+00
IMP_SCORE,232,GO:2000831,4.2001e-01,1.0000e+01
IMP_SCORE,233,GO:0008209,4.1998e-01,3.5000e+01
IMP_SCORE,234,GO:0030851,4.1997e-01,1.0000e+00
IMP_SCORE,235,GO:0055093,4.1961e-01,3.0000e+00
IMP_SCORE,236,GO:0019054,4.1840e-01,3.0000e+00
IMP_SCORE,237,GO:0060602,4.1794e-01,3.0000e+00
IMP_SCORE,238,GO:0061013,4.1768e-01,1.3000e+01
IMP_SCORE,239,GO:0050716,4.1742e-01,2.0000e+00
IMP_SCORE,240,GO:0045923,4.1713e-01,9.0000e+00
IMP_SCORE,241,GO:0034381,4.1708e-01,8.0000e+00
IMP_SCORE,242,GO:0046636,4.1687e-01,6.0000e+00
IMP_SCORE,243,GO:0034143,4.1565e-01,3.0000e+00
IMP_SCORE,244,GO:0000578,4.1425e-01,1.2000e+01
IMP_SCORE,245,GO:0002323,4.1331e-01,2.0000e+00
IMP_SCORE,246,GO:0010894,4.1278e-01,1.0000e+01
IMP_SCORE,247,GO:0002724,4.1222e-01,1.1000e+01
IMP_SCORE,248,GO:0010611,4.1206e-01,8.0000e+00
IMP_SCORE,249,GO:0045624,4.1154e-01,7.0000e+00
IMP_SCORE,250,GO:0018024,4.1135e-01,8.0000e+00
IMP_SCORE,251,GO:0046852,4.1097e-01,4.0000e+00
IMP_SCORE,252,GO:0045792,4.1076e-01,3.0000e+00
IMP_SCORE,253,GO:0032372,4.1027e-01,2.0000e+00
IMP_SCORE,254,GO:0043650,4.0997e-01,1.3000e+01
IMP_SCORE,255,GO:0046628,4.0986e-01,3.0000e+00
IMP_SCORE,256,total,4.0914e-01,7.4100e+03
IMP_SCORE,257,GO:2000757,4.0913e-01,5.0000e+00
IMP_SCORE,258,GO:0048505,4.0797e-01,2.0000e+00
IMP_SCORE,259,GO:0042789,4.0772e-01,6.0000e+00
IMP_SCORE,260,GO:0045844,4.0747e-01,8.0000e+00
IMP_SCORE,261,GO:0060788,4.0681e-01,3.0000e+00
IMP_SCORE,262,GO:0048670,4.0626e-01,1.7000e+01
IMP_SCORE,263,GO:0010543,4.0605e-01,7.0000e+00
IMP_SCORE,264,GO:0043367,4.0589e-01,2.0000e+00
IMP_SCORE,265,GO:0009435,4.0587e-01,1.0000e+01
IMP_SCORE,266,GO:0002921,4.0546e-01,1.1000e+01
IMP_SCORE,267,GO:0046321,4.0422e-01,8.0000e+00
IMP_SCORE,268,GO:0070365,4.0384e-01,2.0000e+00
IMP_SCORE,269,GO:0032733,4.0253e-01,8.0000e+00
IMP_SCORE,270,GO:0035850,4.0214e-01,1.8000e+01
IMP_SCORE,271,GO:0031061,4.0180e-01,1.7000e+01
IMP_SCORE,272,GO:0046133,4.0162e-01,1.0000e+01
IMP_SCORE,273,GO:0043552,4.0150e-01,5.0000e+00
IMP_SCORE,274,GO:0002863,4.0107e-01,7.0000e+00
IMP_SCORE,275,GO:0032098,4.0100e-01,5.0000e+00
IMP_SCORE,276,GO:0003995,4.0053e-01,2.0000e+01
IMP_SCORE,277,GO:0010389,4.0017e-01,1.8000e+01
IMP_SCORE,278,GO:0001569,3.9916e-01,7.0000e+00
IMP_SCORE,279,GO:0034114,3.9841e-01,7.0000e+00
IMP_SCORE,280,GO:0032809,3.9790e-01,3.3000e+01
IMP_SCORE,281,GO:0002209,3.9767e-01,1.5000e+01
IMP_SCORE,282,GO:1904031,3.9725e-01,7.0000e+00
IMP_SCORE,283,GO:0071353,3.9724e-01,9.0000e+00
IMP_SCORE,284,GO:0010664,3.9716e-01,9.0000e+00
IMP_SCORE,285,GO:0009299,3.9690e-01,5.0000e+00
IMP_SCORE,286,GO:0002070,3.9671e-01,5.0000e+00
IMP_SCORE,287,GO:0004843,3.9652e-01,7.4000e+01
IMP_SCORE,288,GO:0048660,3.9638e-01,2.1000e+01
IMP_SCORE,289,GO:0048255,3.9575e-01,7.0000e+00
IMP_SCORE,290,GO:0060707,3.9513e-01,1.4000e+01
IMP_SCORE,291,GO:0060263,3.9394e-01,5.0000e+00
IMP_SCORE,292,GO:1902108,3.9375e-01,6.0000e+00
IMP_SCORE,293,GO:1901863,3.9363e-01,3.0000e+00
IMP_SCORE,294,GO:0030676,3.9358e-01,5.0000e+00
IMP_SCORE,295,GO:2000648,3.9349e-01,3.3000e+01
IMP_SCORE,296,GO:0031272,3.9345e-01,3.0000e+00
IMP_SCORE,297,GO:0034122,3.9229e-01,1.0000e+01
IMP_SCORE,298,GO:0032878,3.9218e-01,1.0000e+01
IMP_SCORE,299,GO:0043370,3.9051e-01,8.0000e+00
IMP_SCORE,300,GO:1990089,3.9047e-01,1.6000e+01
IMP_SCORE,301,GO:0044872,3.8982e-01,6.0000e+00
IMP_SCORE,302,GO:0050872,3.8967e-01,5.0000e+00
IMP_SCORE,303,GO:0005868,3.8942e-01,8.0000e+00
IMP_SCORE,304,GO:0030955,3.8930e-01,1.2000e+01
IMP_SCORE,305,GO:0051287,3.8871e-01,5.7000e+01
IMP_SCORE,306,GO:1903391,3.8866e-01,1.5000e+01
IMP_SCORE,307,GO:0060390,3.8865e-01,1.0000e+01
IMP_SCORE,308,GO:0010874,3.8767e-01,1.2000e+01
IMP_SCORE,309,GO:0006611,3.8688e-01,1.2000e+01
IMP_SCORE,310,GO:0021983,3.8683e-01,8.0000e+00
IMP_SCORE,311,GO:0043278,3.8536e-01,8.0000e+00
IMP_SCORE,312,GO:0043525,3.8532e-01,1.8000e+01
IMP_SCORE,313,GO:0018214,3.8511e-01,8.0000e+00
IMP_SCORE,314,GO:0045672,3.8472e-01,8.0000e+00
IMP_SCORE,315,GO:0060009,3.8464e-01,4.0000e+00
IMP_SCORE,316,GO:0061117,3.8404e-01,4.0000e+00
IMP_SCORE,317,GO:0001682,3.8385e-01,5.0000e+00
IMP_SCORE,318,GO:0051081,3.8360e-01,2.0000e+01
IMP_SCORE,319,GO:0010560,3.8225e-01,6.0000e+00
IMP_SCORE,320,GO:0042582,3.8180e-01,1.3000e+01
IMP_SCORE,321,GO:0046068,3.8091e-01,4.0000e+00
IMP_SCORE,322,GO:0060229,3.8089e-01,6.0000e+00
IMP_SCORE,323,GO:0090023,3.8079e-01,1.4000e+01
IMP_SCORE,324,GO:0001910,3.8072e-01,1.4000e+01
IMP_SCORE,325,GO:0048635,3.8068e-01,9.0000e+00
IMP_SCORE,326,GO:0051894,3.8053e-01,1.7000e+01
IMP_SCORE,327,GO:0005159,3.8023e-01,3.0000e+00
IMP_SCORE,328,GO:0090179,3.7908e-01,2.0000e+00
IMP_SCORE,329,GO:0001676,3.7881e-01,9.3000e+01
IMP_SCORE,330,GO:0042627,3.7878e-01,7.0000e+00
IMP_SCORE,331,GO:0035004,3.7862e-01,1.4000e+01
IMP_SCORE,332,GO:0001704,3.7849e-01,2.1000e+01
IMP_SCORE,333,GO:0002827,3.7843e-01,3.0000e+00
IMP_SCORE,334,GO:0060547,3.7832e-01,3.0000e+00
IMP_SCORE,335,GO:0002834,3.7783e-01,3.0000e+00
IMP_SCORE,336,GO:0021537,3.7764e-01,1.1000e+01
IMP_SCORE,337,GO:0022612,3.7756e-01,1.7000e+01
IMP_SCORE,338,GO:0050663,3.7726e-01,1.7000e+01
IMP_SCORE,339,GO:0048280,3.7667e-01,6.0000e+00
IMP_SCORE,340,GO:0045540,3.7665e-01,9.0000e+00
IMP_SCORE,341,GO:0032332,3.7603e-01,1.0000e+01
IMP_SCORE,342,GO:0002708,3.7486e-01,1.7000e+01
IMP_SCORE,343,GO:0031998,3.7484e-01,3.0000e+00
IMP_SCORE,344,GO:0002691,3.7408e-01,5.0000e+00
IMP_SCORE,345,GO:1901030,3.7344e-01,1.2000e+01
IMP_SCORE,346,GO:0071360,3.7335e-01,1.3000e+01
IMP_SCORE,347,GO:0061014,3.7198e-01,8.0000e+00
IMP_SCORE,348,GO:2000116,3.7181e-01,8.4000e+01
IMP_SCORE,349,GO:1990939,3.7124e-01,1.4000e+01
IMP_SCORE,350,GO:0048641,3.7104e-01,1.2000e+01
IMP_SCORE,351,GO:0001707,3.7100e-01,1.9000e+01
IMP_SCORE,352,GO:1990381,3.7067e-01,2.0000e+00
IMP_SCORE,353,GO:0051446,3.7056e-01,3.0000e+00
IMP_SCORE,354,GO:0072661,3.7047e-01,6.0000e+00
IMP_SCORE,355,GO:0031468,3.7005e-01,5.0000e+00
IMP_SCORE,356,GO:1901989,3.7001e-01,2.6000e+01
IMP_SCORE,357,GO:0071624,3.6979e-01,1.2000e+01
IMP_SCORE,358,GO:1905898,3.6975e-01,9.0000e+00
IMP_SCORE,359,GO:0032231,3.6920e-01,3.7000e+01
IMP_SCORE,360,GO:2001273,3.6909e-01,5.0000e+00
IMP_SCORE,361,GO:0097192,3.6897e-01,1.0000e+01
IMP_SCORE,362,GO:0042516,3.6862e-01,1.6000e+01
IMP_SCORE,363,GO:0046426,3.6850e-01,2.5000e+01
IMP_SCORE,364,GO:0046625,3.6845e-01,6.0000e+00
IMP_SCORE,365,GO:0032874,3.6830e-01,2.8000e+01
IMP_SCORE,366,GO:0043425,3.6771e-01,1.6000e+01
IMP_SCORE,367,GO:0031572,3.6760e-01,9.0000e+00
IMP_SCORE,368,GO:0002762,3.6729e-01,3.0000e+01
IMP_SCORE,369,GO:0071786,3.6697e-01,6.0000e+00
IMP_SCORE,370,GO:0050771,3.6668e-01,2.5000e+01
IMP_SCORE,371,GO:0051955,3.6614e-01,1.0000e+01
IMP_SCORE,372,GO:0010039,3.6610e-01,2.4000e+01
IMP_SCORE,373,GO:0071549,3.6587e-01,9.0000e+00
IMP_SCORE,374,GO:0051956,3.6524e-01,4.0000e+00
IMP_SCORE,375,GO:2000406,3.6521e-01,3.0000e+00
IMP_SCORE,376,GO:0030176,3.6493e-01,1.5800e+02
IMP_SCORE,377,GO:0071276,3.6430e-01,9.6000e+01
IMP_SCORE,378,GO:0021533,3.6398e-01,9.0000e+00
IMP_SCORE,379,GO:0090004,3.6337e-01,2.4000e+01
IMP_SCORE,380,GO:1900048,3.6303e-01,2.2000e+01
IMP_SCORE,381,GO:0043536,3.6285e-01,8.0000e+00
IMP_SCORE,382,GO:1903036,3.6254e-01,1.6000e+01
IMP_SCORE,383,GO:0046824,3.6219e-01,1.4000e+01
IMP_SCORE,384,GO:0043517,3.6181e-01,2.0000e+00
IMP_SCORE,385,GO:0090140,3.6154e-01,1.7000e+01
IMP_SCORE,386,GO:0002824,3.6056e-01,1.9000e+01
IMP_SCORE,387,GO:0051784,3.6042e-01,1.3000e+01
IMP_SCORE,388,GO:2001243,3.6029e-01,2.9000e+01
IMP_SCORE,389,GO:0002756,3.5988e-01,1.0000e+01
IMP_SCORE,390,GO:1903831,3.5964e-01,2.4000e+01
IMP_SCORE,391,GO:0002208,3.5945e-01,5.0000e+00
IMP_SCORE,392,GO:0051150,3.5916e-01,1.1000e+01
IMP_SCORE,393,GO:0009068,3.5903e-01,4.6000e+01
IMP_SCORE,394,GO:0045744,3.5901e-01,2.5000e+01
IMP_SCORE,395,GO:0060644,3.5888e-01,5.0000e+00
IMP_SCORE,396,GO:0007259,3.5752e-01,1.9000e+01
IMP_SCORE,397,GO:0009125,3.5741e-01,7.0000e+00
IMP_SCORE,398,GO:0035255,3.5718e-01,9.0000e+00
IMP_SCORE,399,GO:0045922,3.5693e-01,5.0000e+00
IMP_SCORE,400,GO:0061515,3.5659e-01,2.8000e+01
IMP_SCORE,401,GO:0039531,3.5615e-01,6.0000e+00
IMP_SCORE,402,GO:0010332,3.5614e-01,8.0000e+00
IMP_SCORE,403,GO:0019755,3.5586e-01,1.8000e+01
IMP_SCORE,404,GO:0035924,3.5571e-01,3.6000e+01
IMP_SCORE,405,GO:0051220,3.5492e-01,1.3000e+01
IMP_SCORE,406,GO:0030431,3.5483e-01,1.6000e+01
IMP_SCORE,407,GO:1902893,3.5462e-01,4.0000e+00
IMP_SCORE,408,GO:0030122,3.5435e-01,5.0000e+00
IMP_SCORE,409,GO:0048636,3.5411e-01,9.0000e+00
IMP_SCORE,410,GO:0007190,3.5411e-01,4.0000e+00
IMP_SCORE,411,GO:0051966,3.5403e-01,1.5000e+01
IMP_SCORE,412,GO:0050691,3.5312e-01,3.0000e+00
IMP_SCORE,413,GO:0030889,3.5294e-01,3.0000e+00
IMP_SCORE,414,GO:0060444,3.5274e-01,3.0000e+00
IMP_SCORE,415,GO:0003044,3.5222e-01,1.9000e+01
IMP_SCORE,416,GO:0050701,3.5211e-01,6.0000e+00
IMP_SCORE,417,GO:0050435,3.5197e-01,8.0000e+00
IMP_SCORE,418,GO:0070303,3.5173e-01,9.0000e+00
IMP_SCORE,419,GO:0045072,3.5157e-01,5.0000e+00
IMP_SCORE,420,GO:0010634,3.5126e-01,2.5000e+01
IMP_SCORE,421,GO:0007628,3.5068e-01,2.0000e+01
IMP_SCORE,422,GO:0060148,3.5058e-01,1.1000e+01
IMP_SCORE,423,GO:0050965,3.5033e-01,6.0000e+00
IMP_SCORE,424,GO:0044298,3.5024e-01,2.3000e+01
IMP_SCORE,425,GO:2000352,3.5008e-01,4.0000e+00
IMP_SCORE,426,GO:0010829,3.4978e-01,7.0000e+00
IMP_SCORE,427,GO:0060192,3.4957e-01,8.0000e+00
IMP_SCORE,428,GO:1904019,3.4914e-01,5.0000e+00
IMP_SCORE,429,GO:0015026,3.4888e-01,2.9000e+01
IMP_SCORE,430,GO:0043551,3.4881e-01,4.0000e+00
IMP_SCORE,431,GO:0045471,3.4864e-01,6.7000e+01
IMP_SCORE,432,GO:0031638,3.4848e-01,2.4000e+01
IMP_SCORE,433,GO:0070932,3.4844e-01,3.0000e+00
IMP_SCORE,434,GO:0048710,3.4790e-01,1.7000e+01
IMP_SCORE,435,GO:1904315,3.4761e-01,8.0000e+00
IMP_SCORE,436,GO:0009650,3.4761e-01,3.0000e+00
IMP_SCORE,437,GO:1990841,3.4757e-01,1.1000e+01
IMP_SCORE,438,GO:0010676,3.4753e-01,1.7000e+01
IMP_SCORE,439,GO:0000920,3.4748e-01,6.0000e+00
IMP_SCORE,440,GO:0099623,3.4736e-01,8.0000e+00
IMP_SCORE,441,GO:0048514,3.4733e-01,4.0000e+00
IMP_SCORE,442,GO:0060307,3.4688e-01,7.0000e+00
IMP_SCORE,443,GO:0086001,3.4675e-01,9.0000e+00
IMP_SCORE,444,GO:0045638,3.4587e-01,2.8000e+01
IMP_SCORE,445,GO:0009190,3.4582e-01,5.0000e+00
IMP_SCORE,446,GO:0055024,3.4562e-01,7.0000e+00
IMP_SCORE,447,GO:0019722,3.4557e-01,3.7000e+01
IMP_SCORE,448,GO:0031034,3.4548e-01,1.0000e+01
IMP_SCORE,449,GO:0043029,3.4511e-01,7.0000e+00
IMP_SCORE,450,GO:0045651,3.4458e-01,3.0000e+00
IMP_SCORE,451,GO:0060850,3.4395e-01,3.0000e+00
IMP_SCORE,452,GO:0048488,3.4354e-01,1.1000e+01
IMP_SCORE,453,GO:0030011,3.4328e-01,1.4000e+01
IMP_SCORE,454,GO:0097202,3.4318e-01,9.0000e+00
IMP_SCORE,455,GO:0006568,3.4307e-01,9.0000e+00
IMP_SCORE,456,GO:0042093,3.4285e-01,3.0000e+00
IMP_SCORE,457,GO:0014742,3.4244e-01,4.0000e+00
IMP_SCORE,458,GO:0003188,3.4210e-01,1.5000e+01
IMP_SCORE,459,GO:0070328,3.4199e-01,1.7000e+01
IMP_SCORE,460,GO:0055090,3.4183e-01,1.1000e+01
IMP_SCORE,461,GO:0032506,3.4142e-01,5.0000e+00
IMP_SCORE,462,GO:0072505,3.4104e-01,3.0000e+00
IMP_SCORE,463,GO:0051865,3.4068e-01,5.3000e+01
IMP_SCORE,464,GO:0048010,3.4056e-01,2.8000e+01
IMP_SCORE,465,GO:0032025,3.4035e-01,6.0000e+00
IMP_SCORE,466,GO:2001026,3.4007e-01,3.0000e+00
IMP_SCORE,467,GO:0002712,3.3986e-01,1.1000e+01
IMP_SCORE,468,GO:0034362,3.3935e-01,1.0000e+01
IMP_SCORE,469,GO:0032007,3.3905e-01,5.8000e+01
IMP_SCORE,470,GO:0036294,3.3898e-01,2.9000e+01
IMP_SCORE,471,GO:0014072,3.3878e-01,8.0000e+00
IMP_SCORE,472,GO:2000677,3.3866e-01,1.5000e+01
IMP_SCORE,473,GO:0045444,3.3854e-01,8.5000e+01
IMP_SCORE,474,GO:0061326,3.3852e-01,1.0000e+01
IMP_SCORE,475,GO:0046487,3.3852e-01,4.7000e+01
IMP_SCORE,476,GO:0045581,3.3852e-01,1.0000e+01
IMP_SCORE,477,GO:0046606,3.3839e-01,3.0000e+00
IMP_SCORE,478,GO:1902894,3.3805e-01,4.0000e+00
IMP_SCORE,479,GO:0008105,3.3790e-01,1.0000e+01
IMP_SCORE,480,GO:1902622,3.3754e-01,1.2000e+01
IMP_SCORE,481,GO:0085029,3.3751e-01,3.7000e+01
IMP_SCORE,482,GO:0031114,3.3723e-01,1.4000e+01
IMP_SCORE,483,GO:0050706,3.3721e-01,6.0000e+00
IMP_SCORE,484,GO:0042692,3.3705e-01,1.8000e+01
IMP_SCORE,485,GO:0035412,3.3697e-01,5.0000e+00
IMP_SCORE,486,GO:0050926,3.3690e-01,6.0000e+00
IMP_SCORE,487,GO:0010884,3.3649e-01,6.0000e+00
IMP_SCORE,488,GO:0044062,3.3648e-01,5.0000e+00
IMP_SCORE,489,GO:0071622,3.3636e-01,9.0000e+00
IMP_SCORE,490,GO:0043189,3.3524e-01,3.0000e+00
IMP_SCORE,491,GO:0008306,3.3514e-01,2.5000e+01
IMP_SCORE,492,GO:0034121,3.3459e-01,1.1000e+01
IMP_SCORE,493,GO:0045830,3.3419e-01,7.0000e+00
IMP_SCORE,494,GO:0034139,3.3414e-01,3.0000e+00
IMP_SCORE,495,GO:0061099,3.3385e-01,1.7000e+01
IMP_SCORE,496,GO:0051292,3.3373e-01,3.0000e+00
IMP_SCORE,497,GO:0006828,3.3326e-01,6.0000e+00
IMP_SCORE,498,GO:0071392,3.3299e-01,3.1000e+01
IMP_SCORE,499,GO:0032885,3.3290e-01,1.6000e+01
IMP_SCORE,500,GO:0019531,3.3270e-01,3.0000e+00
IMP_SCORE,501,GO:0032516,3.3261e-01,4.0000e+00
IMP_SCORE,502,GO:0042308,3.3257e-01,3.1000e+01
IMP_SCORE,503,GO:2001251,3.3248e-01,1.4000e+01
IMP_SCORE,504,GO:0033138,3.3209e-01,1.4000e+01
IMP_SCORE,505,GO:0001964,3.3202e-01,6.0000e+00
IMP_SCORE,506,GO:1905523,3.3198e-01,6.0000e+00
IMP_SCORE,507,GO:0031227,3.3193e-01,1.2200e+02
IMP_SCORE,508,GO:0097300,3.3189e-01,2.3000e+01
IMP_SCORE,509,GO:0051016,3.3174e-01,1.0000e+01
IMP_SCORE,510,GO:0048786,3.3165e-01,1.4000e+01
IMP_SCORE,511,GO:0035418,3.3160e-01,1.4000e+01
IMP_SCORE,512,GO:0043516,3.3149e-01,2.0000e+01
IMP_SCORE,513,GO:0034776,3.3145e-01,4.0000e+00
IMP_SCORE,514,GO:0043395,3.3136e-01,1.7000e+01
IMP_SCORE,515,GO:2001239,3.3135e-01,2.6000e+01
IMP_SCORE,516,GO:0031018,3.3090e-01,1.0000e+01
IMP_SCORE,517,GO:0045948,3.3073e-01,4.0000e+00
IMP_SCORE,518,GO:1900373,3.3062e-01,1.4000e+01
IMP_SCORE,519,GO:0021952,3.3036e-01,1.3000e+01
IMP_SCORE,520,GO:0001990,3.2967e-01,1.2000e+01
IMP_SCORE,521,GO:0090279,3.2938e-01,4.0000e+01
IMP_SCORE,522,GO:0002021,3.2935e-01,4.0000e+00
IMP_SCORE,523,GO:0010885,3.2925e-01,5.0000e+00
IMP_SCORE,524,GO:0045070,3.2902e-01,1.1000e+01
IMP_SCORE,525,GO:0070821,3.2900e-01,6.8000e+01
IMP_SCORE,526,GO:0060134,3.2889e-01,1.2000e+01
IMP_SCORE,527,GO:0090398,3.2867e-01,8.0000e+00
IMP_SCORE,528,GO:0014075,3.2852e-01,3.1000e+01
IMP_SCORE,529,GO:0051145,3.2840e-01,8.0000e+00
IMP_SCORE,530,GO:0045945,3.2822e-01,4.0000e+00
IMP_SCORE,531,GO:1905517,3.2802e-01,4.0000e+00
IMP_SCORE,532,GO:0045741,3.2789e-01,7.0000e+00
IMP_SCORE,533,GO:0032655,3.2778e-01,1.2000e+01
IMP_SCORE,534,GO:0044224,3.2759e-01,6.0000e+00
IMP_SCORE,535,GO:0006493,3.2733e-01,7.8000e+01
IMP_SCORE,536,GO:0005833,3.2722e-01,3.0000e+00
IMP_SCORE,537,GO:0046639,3.2671e-01,5.0000e+00
IMP_SCORE,538,GO:0097431,3.2640e-01,6.0000e+00
IMP_SCORE,539,GO:0031072,3.2631e-01,5.4000e+01
IMP_SCORE,540,GO:0007220,3.2614e-01,7.0000e+00
IMP_SCORE,541,GO:0006836,3.2605e-01,5.4000e+01
IMP_SCORE,542,GO:0030553,3.2544e-01,2.0000e+00
IMP_SCORE,543,GO:2000191,3.2451e-01,7.0000e+00
IMP_SCORE,544,GO:0036075,3.2388e-01,1.3000e+01
IMP_SCORE,545,GO:0031284,3.2384e-01,3.0000e+00
IMP_SCORE,546,GO:1902579,3.2365e-01,2.3000e+01
IMP_SCORE,547,GO:0071985,3.2342e-01,4.0000e+00
IMP_SCORE,548,GO:0043651,3.2310e-01,4.3000e+01
IMP_SCORE,549,GO:2000047,3.2295e-01,4.0000e+00
IMP_SCORE,550,GO:0035098,3.2274e-01,1.8000e+01
IMP_SCORE,551,GO:0000803,3.2266e-01,3.0000e+00
IMP_SCORE,552,GO:0072080,3.2262e-01,1.1000e+01
IMP_SCORE,553,GO:0051403,3.2255e-01,3.2000e+01
IMP_SCORE,554,GO:0033008,3.2249e-01,8.0000e+00
IMP_SCORE,555,GO:0071222,3.2230e-01,4.6000e+01
IMP_SCORE,556,GO:0045625,3.2205e-01,6.0000e+00
IMP_SCORE,557,GO:0071025,3.2199e-01,3.0000e+00
IMP_SCORE,558,GO:0002888,3.2198e-01,1.4000e+01
IMP_SCORE,559,GO:0016056,3.2193e-01,1.0000e+00
IMP_SCORE,560,GO:0072178,3.2186e-01,6.0000e+00
IMP_SCORE,561,GO:0048771,3.2179e-01,3.9000e+01
IMP_SCORE,562,GO:0071236,3.2178e-01,4.0000e+00
IMP_SCORE,563,GO:0042454,3.2178e-01,2.3000e+01
IMP_SCORE,564,GO:0061469,3.2176e-01,5.0000e+00
IMP_SCORE,565,GO:0006111,3.2148e-01,1.8000e+01
IMP_SCORE,566,GO:0044773,3.2112e-01,1.4000e+01
IMP_SCORE,567,GO:0031932,3.2106e-01,2.8000e+01
IMP_SCORE,568,GO:0005766,3.2100e-01,1.1000e+01
IMP_SCORE,569,GO:0002720,3.2084e-01,8.0000e+00
IMP_SCORE,570,GO:1902175,3.2076e-01,1.0000e+01
IMP_SCORE,571,GO:0051973,3.2065e-01,3.0000e+01
IMP_SCORE,572,GO:0043372,3.2032e-01,1.0000e+01
IMP_SCORE,573,GO:0031527,3.2028e-01,1.9000e+01
IMP_SCORE,574,GO:0034199,3.1988e-01,7.0000e+00
IMP_SCORE,575,GO:0008361,3.1988e-01,4.9000e+01
IMP_SCORE,576,GO:1901028,3.1950e-01,1.3000e+01
IMP_SCORE,577,GO:0015791,3.1922e-01,9.0000e+00
IMP_SCORE,578,GO:0001952,3.1888e-01,3.1000e+01
IMP_SCORE,579,GO:0005942,3.1884e-01,3.0000e+00
IMP_SCORE,580,GO:0031223,3.1881e-01,6.0000e+00
IMP_SCORE,581,GO:0042177,3.1872e-01,3.1000e+01
IMP_SCORE,582,GO:0016605,3.1871e-01,4.2000e+01
IMP_SCORE,583,GO:0002063,3.1870e-01,4.0000e+00
IMP_SCORE,584,GO:0006206,3.1868e-01,1.6000e+01
IMP_SCORE,585,GO:0046686,3.1865e-01,9.4000e+01
IMP_SCORE,586,GO:0090281,3.1849e-01,7.0000e+00
IMP_SCORE,587,GO:0043539,3.1829e-01,1.1000e+01
IMP_SCORE,588,GO:2000696,3.1828e-01,3.0000e+00
IMP_SCORE,589,GO:0010717,3.1797e-01,2.4000e+01
IMP_SCORE,590,GO:0043368,3.1774e-01,1.0000e+01
IMP_SCORE,591,GO:1902229,3.1768e-01,1.4000e+01
IMP_SCORE,592,GO:0030169,3.1730e-01,7.0000e+00
IMP_SCORE,593,GO:1903202,3.1726e-01,7.0000e+00
IMP_SCORE,594,GO:0032479,3.1711e-01,5.1000e+01
IMP_SCORE,595,GO:0060606,3.1706e-01,1.5000e+01
IMP_SCORE,596,GO:0009954,3.1670e-01,4.0000e+00
IMP_SCORE,597,GO:0031016,3.1669e-01,1.0000e+00
IMP_SCORE,598,GO:0051280,3.1669e-01,1.0000e+00
IMP_SCORE,599,GO:1900006,3.1665e-01,1.7000e+01
IMP_SCORE,600,GO:0010712,3.1662e-01,8.0000e+00
IMP_SCORE,601,GO:0035308,3.1656e-01,1.5000e+01
IMP_SCORE,602,GO:0032715,3.1633e-01,1.1000e+01
IMP_SCORE,603,GO:0033574,3.1632e-01,7.0000e+00
IMP_SCORE,604,GO:0002837,3.1619e-01,3.0000e+00
IMP_SCORE,605,GO:0050764,3.1597e-01,2.2000e+01
IMP_SCORE,606,GO:0042517,3.1596e-01,1.3000e+01
IMP_SCORE,607,GO:0009064,3.1551e-01,5.0000e+01
IMP_SCORE,608,GO:0002674,3.1544e-01,5.0000e+00
IMP_SCORE,609,GO:0071825,3.1536e-01,1.2000e+01
IMP_SCORE,610,GO:0050873,3.1532e-01,1.9000e+01
IMP_SCORE,611,GO:0042345,3.1507e-01,2.6000e+01
IMP_SCORE,612,GO:0015991,3.1492e-01,6.0000e+00
IMP_SCORE,613,GO:0010575,3.1478e-01,1.1000e+01
IMP_SCORE,614,GO:0014068,3.1468e-01,1.9000e+01
IMP_SCORE,615,GO:0001885,3.1450e-01,4.2000e+01
IMP_SCORE,616,GO:0045576,3.1448e-01,1.7000e+01
IMP_SCORE,617,GO:0072395,3.1439e-01,1.2000e+01
IMP_SCORE,618,GO:0038179,3.1407e-01,1.3000e+01
IMP_SCORE,619,GO:0030879,3.1406e-01,8.0000e+00
IMP_SCORE,620,GO:1901532,3.1387e-01,4.0000e+00
IMP_SCORE,621,GO:0009208,3.1373e-01,5.0000e+00
IMP_SCORE,622,GO:0042832,3.1370e-01,2.3000e+01
IMP_SCORE,623,GO:0050919,3.1361e-01,6.0000e+00
IMP_SCORE,624,GO:0048286,3.1355e-01,7.0000e+00
IMP_SCORE,625,GO:0030371,3.1334e-01,3.1000e+01
IMP_SCORE,626,GO:0008277,3.1328e-01,9.9000e+01
IMP_SCORE,627,GO:0001921,3.1327e-01,9.0000e+00
IMP_SCORE,628,GO:1900182,3.1305e-01,2.2000e+01
IMP_SCORE,629,GO:0002821,3.1291e-01,8.0000e+00
IMP_SCORE,630,GO:0050820,3.1278e-01,1.6000e+01
IMP_SCORE,631,GO:2000514,3.1277e-01,1.6000e+01
IMP_SCORE,632,GO:0001504,3.1268e-01,1.0000e+01
IMP_SCORE,633,GO:0071363,3.1267e-01,6.0000e+01
IMP_SCORE,634,GO:0048854,3.1259e-01,3.0000e+00
IMP_SCORE,635,GO:0033688,3.1258e-01,1.3000e+01
IMP_SCORE,636,GO:0046189,3.1227e-01,1.9000e+01
IMP_SCORE,637,GO:0032729,3.1216e-01,2.4000e+01
IMP_SCORE,638,GO:1903555,3.1196e-01,3.5000e+01
IMP_SCORE,639,GO:0071333,3.1190e-01,2.1000e+01
IMP_SCORE,640,GO:2000378,3.1169e-01,1.7000e+01
IMP_SCORE,641,GO:0035855,3.1168e-01,3.1000e+01
IMP_SCORE,642,GO:0051926,3.1160e-01,1.3000e+01
IMP_SCORE,643,GO:0009135,3.1138e-01,1.5000e+01
IMP_SCORE,644,GO:0050433,3.1130e-01,1.2000e+01
IMP_SCORE,645,GO:0035497,3.1128e-01,1.0000e+00
IMP_SCORE,646,GO:0070227,3.1128e-01,1.0000e+00
IMP_SCORE,647,GO:0032107,3.1128e-01,1.0000e+00
IMP_SCORE,648,GO:0000940,3.1128e-01,1.0000e+00
IMP_SCORE,649,GO:0032797,3.1128e-01,1.0000e+00
IMP_SCORE,650,GO:0032806,3.1128e-01,1.0000e+00
IMP_SCORE,651,GO:0002064,3.1123e-01,7.4000e+01
IMP_SCORE,652,GO:2000679,3.1090e-01,1.3000e+01
IMP_SCORE,653,GO:0071870,3.1085e-01,3.0000e+00
IMP_SCORE,654,GO:0021799,3.1081e-01,2.0000e+01
IMP_SCORE,655,GO:1903670,3.1037e-01,8.0000e+00
IMP_SCORE,656,GO:0050880,3.1034e-01,4.7000e+01
IMP_SCORE,657,GO:0046902,3.1033e-01,2.5000e+01
IMP_SCORE,658,GO:0005095,3.1033e-01,8.0000e+00
IMP_SCORE,659,GO:0002889,3.1020e-01,1.3000e+01
IMP_SCORE,660,GO:0010524,3.1010e-01,1.5000e+01
IMP_SCORE,661,GO:0051590,3.1002e-01,1.2000e+01
IMP_SCORE,662,GO:0072009,3.0985e-01,1.3000e+01
IMP_SCORE,663,GO:0045408,3.0979e-01,3.0000e+00
IMP_SCORE,664,GO:0044088,3.0937e-01,2.0000e+01
IMP_SCORE,665,GO:1900047,3.0913e-01,2.1000e+01
IMP_SCORE,666,GO:0032682,3.0885e-01,1.3000e+01
IMP_SCORE,667,GO:0016775,3.0869e-01,6.0000e+00
IMP_SCORE,668,GO:0048145,3.0866e-01,3.4000e+01
IMP_SCORE,669,GO:0043011,3.0860e-01,1.4000e+01
IMP_SCORE,670,GO:0033032,3.0849e-01,1.7000e+01
IMP_SCORE,671,GO:0030140,3.0845e-01,1.1000e+01
IMP_SCORE,672,GO:0043506,3.0825e-01,2.4000e+01
IMP_SCORE,673,GO:0038128,3.0825e-01,2.7000e+01
IMP_SCORE,674,GO:0006110,3.0823e-01,7.0000e+00
IMP_SCORE,675,GO:0043496,3.0822e-01,1.3000e+01
IMP_SCORE,676,GO:0051197,3.0796e-01,4.0000e+00
IMP_SCORE,677,GO:2000725,3.0796e-01,6.0000e+00
IMP_SCORE,678,GO:1904892,3.0782e-01,3.2000e+01
IMP_SCORE,679,GO:0031529,3.0771e-01,1.2000e+01
IMP_SCORE,680,GO:0017144,3.0729e-01,3.0000e+01
IMP_SCORE,681,GO:0031957,3.0719e-01,1.3000e+01
IMP_SCORE,682,GO:0034502,3.0711e-01,1.4000e+01
IMP_SCORE,683,GO:0035579,3.0703e-01,8.2000e+01
IMP_SCORE,684,GO:0043154,3.0682e-01,2.3000e+01
IMP_SCORE,685,GO:0042908,3.0676e-01,3.0000e+00
IMP_SCORE,686,GO:0072163,3.0676e-01,1.6000e+01
IMP_SCORE,687,GO:0060043,3.0666e-01,8.0000e+00
IMP_SCORE,688,GO:0008009,3.0665e-01,1.1000e+01
IMP_SCORE,689,GO:0043627,3.0655e-01,5.4000e+01
IMP_SCORE,690,GO:0072175,3.0654e-01,2.1000e+01
IMP_SCORE,691,GO:0051279,3.0651e-01,2.2000e+01
IMP_SCORE,692,GO:0031953,3.0637e-01,5.0000e+00
IMP_SCORE,693,GO:0097225,3.0624e-01,3.0000e+00
IMP_SCORE,694,GO:0046849,3.0616e-01,7.0000e+00
IMP_SCORE,695,GO:1902745,3.0615e-01,9.0000e+00
IMP_SCORE,696,GO:0070570,3.0612e-01,1.1000e+01
IMP_SCORE,697,GO:1901890,3.0585e-01,1.9000e+01
IMP_SCORE,698,GO:0003071,3.0557e-01,1.1000e+01
IMP_SCORE,699,GO:0045931,3.0556e-01,2.4000e+01
IMP_SCORE,700,GO:0051282,3.0550e-01,2.4000e+01
IMP_SCORE,701,GO:0042311,3.0544e-01,8.0000e+00
IMP_SCORE,702,GO:0010470,3.0542e-01,2.0000e+00
IMP_SCORE,703,GO:0033048,3.0540e-01,4.0000e+00
IMP_SCORE,704,GO:0002693,3.0514e-01,5.0000e+00
IMP_SCORE,705,GO:0050687,3.0513e-01,1.3000e+01
IMP_SCORE,706,GO:0001956,3.0488e-01,6.0000e+00
IMP_SCORE,707,GO:0060049,3.0479e-01,1.0000e+01
IMP_SCORE,708,GO:0042770,3.0466e-01,2.0000e+01
IMP_SCORE,709,GO:0072401,3.0412e-01,8.0000e+00
IMP_SCORE,710,GO:0046330,3.0405e-01,3.2000e+01
IMP_SCORE,711,GO:0046827,3.0397e-01,3.0000e+00
IMP_SCORE,712,GO:0015816,3.0365e-01,7.0000e+00
IMP_SCORE,713,GO:0055094,3.0360e-01,2.8000e+01
IMP_SCORE,714,GO:0042531,3.0345e-01,2.5000e+01
IMP_SCORE,715,GO:0071617,3.0334e-01,1.1000e+01
IMP_SCORE,716,GO:2000637,3.0322e-01,4.0000e+00
IMP_SCORE,717,GO:0006636,3.0318e-01,4.5000e+01
IMP_SCORE,718,GO:0098911,3.0316e-01,4.0000e+00
IMP_SCORE,719,GO:1902895,3.0276e-01,1.1000e+01
IMP_SCORE,720,GO:0031646,3.0268e-01,2.3000e+01
IMP_SCORE,721,GO:0015800,3.0134e-01,7.0000e+00
IMP_SCORE,722,GO:0000152,3.0131e-01,1.4000e+01
IMP_SCORE,723,GO:0007204,3.0128e-01,5.1000e+01
IMP_SCORE,724,GO:0042805,3.0127e-01,2.0000e+01
IMP_SCORE,725,GO:0086012,3.0120e-01,7.0000e+00
IMP_SCORE,726,GO:0031279,3.0119e-01,2.3000e+01
IMP_SCORE,727,GO:0050679,3.0108e-01,5.0000e+01
IMP_SCORE,728,GO:0097542,3.0106e-01,2.5000e+01
IMP_SCORE,729,GO:0051055,3.0087e-01,1.3000e+01
IMP_SCORE,730,GO:0033674,3.0084e-01,8.8000e+01
IMP_SCORE,731,GO:0070848,3.0078e-01,7.5000e+01
IMP_SCORE,732,GO:0033197,3.0047e-01,1.0000e+01
IMP_SCORE,733,GO:0016445,3.0024e-01,3.0000e+00
IMP_SCORE,734,GO:0045806,3.0022e-01,1.5000e+01
IMP_SCORE,735,GO:0060070,3.0005e-01,2.6000e+01
IMP_SCORE,736,GO:2000765,3.0001e-01,4.0000e+00
IMP_SCORE,737,GO:0001846,2.9994e-01,4.0000e+01
IMP_SCORE,738,GO:0035861,2.9976e-01,2.1000e+01
IMP_SCORE,739,GO:0009743,2.9959e-01,6.0000e+01
IMP_SCORE,740,GO:0006099,2.9929e-01,3.9000e+01
IMP_SCORE,741,GO:1903052,2.9911e-01,3.5000e+01
IMP_SCORE,742,GO:0070168,2.9901e-01,1.6000e+01
IMP_SCORE,743,GO:0032210,2.9877e-01,2.5000e+01
IMP_SCORE,744,GO:0061462,2.9837e-01,1.0000e+01
IMP_SCORE,745,GO:0070423,2.9828e-01,8.0000e+00
IMP_SCORE,746,GO:0071837,2.9819e-01,1.7000e+01
IMP_SCORE,747,GO:0060348,2.9810e-01,5.7000e+01
IMP_SCORE,748,GO:0005031,2.9786e-01,2.7000e+01
IMP_SCORE,749,GO:2000269,2.9785e-01,1.7000e+01
IMP_SCORE,750,GO:0035325,2.9771e-01,1.1000e+01
IMP_SCORE,751,GO:0060055,2.9742e-01,2.5000e+01
IMP_SCORE,752,GO:0034767,2.9725e-01,2.3000e+01
IMP_SCORE,753,GO:0090307,2.9718e-01,2.6000e+01
IMP_SCORE,754,GO:0019843,2.9703e-01,1.0000e+02
IMP_SCORE,755,GO:0046514,2.9700e-01,1.8000e+01
IMP_SCORE,756,GO:1905276,2.9686e-01,3.0000e+00
IMP_SCORE,757,GO:0051785,2.9664e-01,8.0000e+00
IMP_SCORE,758,GO:0061448,2.9623e-01,3.0000e+01
IMP_SCORE,759,GO:0000380,2.9617e-01,7.0000e+00
IMP_SCORE,760,GO:0036003,2.9614e-01,4.0000e+00
IMP_SCORE,761,GO:0050851,2.9612e-01,5.6000e+01
IMP_SCORE,762,GO:0061001,2.9606e-01,7.0000e+00
IMP_SCORE,763,GO:0021510,2.9601e-01,1.1000e+01
IMP_SCORE,764,GO:0051928,2.9600e-01,3.1000e+01
IMP_SCORE,765,GO:0001205,2.9599e-01,1.2000e+01
IMP_SCORE,766,GO:0045199,2.9584e-01,6.0000e+00
IMP_SCORE,767,GO:0030949,2.9584e-01,7.0000e+00
IMP_SCORE,768,GO:1905268,2.9553e-01,1.4000e+01
IMP_SCORE,769,GO:0014877,2.9548e-01,7.0000e+00
IMP_SCORE,770,GO:0051952,2.9498e-01,1.7000e+01
IMP_SCORE,771,GO:0045933,2.9487e-01,1.3000e+01
IMP_SCORE,772,GO:0017048,2.9472e-01,6.3000e+01
IMP_SCORE,773,GO:0042599,2.9469e-01,3.8000e+01
IMP_SCORE,774,GO:0032727,2.9462e-01,1.0000e+01
IMP_SCORE,775,GO:0040001,2.9455e-01,4.0000e+00
IMP_SCORE,776,GO:0019068,2.9442e-01,7.0000e+00
IMP_SCORE,777,GO:0030687,2.9422e-01,2.1000e+01
IMP_SCORE,778,GO:2001275,2.9415e-01,8.0000e+00
IMP_SCORE,779,GO:0019933,2.9411e-01,1.5000e+01
IMP_SCORE,780,GO:0043383,2.9403e-01,8.0000e+00
IMP_SCORE,781,GO:0098659,2.9401e-01,1.1000e+01
IMP_SCORE,782,GO:0051972,2.9382e-01,1.9000e+01
IMP_SCORE,783,GO:0019955,2.9381e-01,9.3000e+01
IMP_SCORE,784,GO:1903429,2.9352e-01,9.0000e+00
IMP_SCORE,785,GO:0046605,2.9349e-01,1.7000e+01
IMP_SCORE,786,GO:0033198,2.9345e-01,1.5000e+01
IMP_SCORE,787,GO:1902117,2.9336e-01,3.4000e+01
IMP_SCORE,788,GO:0072665,2.9327e-01,1.5000e+01
IMP_SCORE,789,GO:0071280,2.9326e-01,1.0000e+01
IMP_SCORE,790,GO:0051457,2.9320e-01,5.0000e+00
IMP_SCORE,791,GO:0040018,2.9318e-01,1.3000e+01
IMP_SCORE,792,GO:0042110,2.9307e-01,6.8000e+01
IMP_SCORE,793,GO:1903432,2.9305e-01,1.0000e+01
IMP_SCORE,794,GO:0002763,2.9281e-01,1.1000e+01
IMP_SCORE,795,GO:0036092,2.9279e-01,5.0000e+00
IMP_SCORE,796,GO:0051284,2.9270e-01,4.0000e+00
IMP_SCORE,797,GO:0005109,2.9258e-01,9.0000e+00
IMP_SCORE,798,GO:0046129,2.9242e-01,1.8000e+01
IMP_SCORE,799,GO:0019838,2.9242e-01,1.8500e+02
IMP_SCORE,800,GO:0061157,2.9219e-01,5.0000e+00
IMP_SCORE,801,GO:1903727,2.9218e-01,6.0000e+00
IMP_SCORE,802,GO:0042428,2.9208e-01,1.8000e+01
IMP_SCORE,803,GO:1903599,2.9181e-01,3.0000e+00
IMP_SCORE,804,GO:0045622,2.9176e-01,1.2000e+01
IMP_SCORE,805,GO:1901222,2.9172e-01,2.3000e+01
IMP_SCORE,806,GO:0046036,2.9169e-01,1.0000e+00
IMP_SCORE,807,GO:0036513,2.9169e-01,1.0000e+00
IMP_SCORE,808,GO:0051589,2.9136e-01,1.1000e+01
IMP_SCORE,809,GO:0032369,2.9133e-01,9.0000e+00
IMP_SCORE,810,GO:1901998,2.9128e-01,4.6000e+01
IMP_SCORE,811,GO:0044247,2.9097e-01,9.0000e+00
IMP_SCORE,812,GO:0005313,2.9076e-01,1.0000e+01
IMP_SCORE,813,GO:0032371,2.9064e-01,1.0000e+01
IMP_SCORE,814,GO:0030098,2.9051e-01,5.7000e+01
IMP_SCORE,815,GO:0043392,2.9049e-01,2.3000e+01
IMP_SCORE,816,GO:0001944,2.9048e-01,4.0000e+00
IMP_SCORE,817,GO:0018196,2.9039e-01,4.1000e+01
IMP_SCORE,818,GO:0032674,2.9033e-01,5.0000e+00
IMP_SCORE,819,GO:0046822,2.9014e-01,5.1000e+01
IMP_SCORE,820,GO:0046007,2.9009e-01,5.0000e+00
IMP_SCORE,821,GO:1903426,2.9007e-01,1.9000e+01
IMP_SCORE,822,GO:0051058,2.9000e-01,1.3000e+01
IMP_SCORE,823,GO:0038093,2.8995e-01,4.5000e+01
IMP_SCORE,824,GO:0042059,2.8976e-01,1.6000e+01
IMP_SCORE,825,GO:0060384,2.8960e-01,2.2000e+01
IMP_SCORE,826,GO:1903204,2.8956e-01,1.0000e+01
IMP_SCORE,827,GO:0043691,2.8952e-01,9.0000e+00
IMP_SCORE,828,GO:0071243,2.8943e-01,1.7000e+01
IMP_SCORE,829,GO:0043537,2.8937e-01,1.0000e+01
IMP_SCORE,830,GO:0038095,2.8927e-01,3.6000e+01
IMP_SCORE,831,GO:0042772,2.8915e-01,5.0000e+00
IMP_SCORE,832,GO:0004407,2.8912e-01,1.0000e+01
IMP_SCORE,833,GO:0071347,2.8898e-01,2.3000e+01
IMP_SCORE,834,GO:0007584,2.8873e-01,8.6000e+01
IMP_SCORE,835,GO:0070202,2.8868e-01,3.0000e+00
IMP_SCORE,836,GO:0030038,2.8857e-01,1.3000e+01
IMP_SCORE,837,GO:2000756,2.8853e-01,1.2000e+01
IMP_SCORE,838,GO:0046209,2.8819e-01,4.0000e+00
IMP_SCORE,839,GO:0043534,2.8797e-01,1.6000e+01
IMP_SCORE,840,GO:0000737,2.8790e-01,7.0000e+00
IMP_SCORE,841,GO:0071560,2.8773e-01,7.0000e+00
IMP_SCORE,842,GO:0005003,2.8769e-01,1.5000e+01
IMP_SCORE,843,GO:0004970,2.8757e-01,1.4000e+01
IMP_SCORE,844,GO:0019226,2.8757e-01,9.0000e+00
IMP_SCORE,845,GO:0016064,2.8752e-01,1.2000e+01
IMP_SCORE,846,GO:0014912,2.8750e-01,9.0000e+00
IMP_SCORE,847,GO:0034774,2.8746e-01,1.2400e+02
IMP_SCORE,848,GO:0006541,2.8738e-01,1.9000e+01
IMP_SCORE,849,GO:0050709,2.8735e-01,3.6000e+01
IMP_SCORE,850,GO:1904705,2.8730e-01,9.0000e+00
IMP_SCORE,851,GO:0019903,2.8724e-01,6.8000e+01
IMP_SCORE,852,GO:0006558,2.8716e-01,1.8000e+01
IMP_SCORE,853,GO:0008076,2.8711e-01,6.6000e+01
IMP_SCORE,854,GO:0031497,2.8702e-01,7.0000e+00
IMP_SCORE,855,GO:0090314,2.8697e-01,1.8000e+01
IMP_SCORE,856,GO:0001958,2.8684e-01,8.0000e+00
IMP_SCORE,857,GO:1903541,2.8663e-01,6.0000e+00
IMP_SCORE,858,GO:0010820,2.8629e-01,5.0000e+00
IMP_SCORE,859,GO:0043500,2.8622e-01,4.0000e+00
IMP_SCORE,860,GO:0044306,2.8621e-01,3.3000e+01
IMP_SCORE,861,GO:0046597,2.8613e-01,2.5000e+01
IMP_SCORE,862,GO:0070849,2.8610e-01,8.0000e+00
IMP_SCORE,863,GO:0008038,2.8610e-01,1.0100e+02
IMP_SCORE,864,GO:0046825,2.8607e-01,1.3000e+01
IMP_SCORE,865,GO:0009267,2.8606e-01,5.3000e+01
IMP_SCORE,866,GO:1904925,2.8581e-01,8.0000e+00
IMP_SCORE,867,GO:0042288,2.8580e-01,1.4000e+01
IMP_SCORE,868,GO:0010907,2.8575e-01,1.4000e+01
IMP_SCORE,869,GO:1903364,2.8575e-01,5.0000e+01
IMP_SCORE,870,GO:0050918,2.8570e-01,2.9000e+01
IMP_SCORE,871,GO:1901976,2.8569e-01,1.4000e+01
IMP_SCORE,872,GO:0004438,2.8563e-01,8.0000e+00
IMP_SCORE,873,GO:0018904,2.8526e-01,4.1000e+01
IMP_SCORE,874,GO:0045309,2.8523e-01,1.2000e+01
IMP_SCORE,875,GO:0060135,2.8519e-01,1.0000e+01
IMP_SCORE,876,GO:1903649,2.8516e-01,1.7000e+01
IMP_SCORE,877,GO:0010660,2.8507e-01,7.0000e+00
IMP_SCORE,878,GO:0030159,2.8461e-01,3.5000e+01
IMP_SCORE,879,GO:0016239,2.8448e-01,2.6000e+01
IMP_SCORE,880,GO:0040019,2.8438e-01,4.0000e+00
IMP_SCORE,881,GO:1901343,2.8435e-01,3.1000e+01
IMP_SCORE,882,GO:0047485,2.8415e-01,7.1000e+01
IMP_SCORE,883,GO:0032945,2.8409e-01,3.2000e+01
IMP_SCORE,884,GO:0002260,2.8393e-01,2.4000e+01
IMP_SCORE,885,GO:0050704,2.8369e-01,7.0000e+00
IMP_SCORE,886,GO:0010972,2.8368e-01,1.2000e+01
IMP_SCORE,887,GO:0042474,2.8355e-01,1.7000e+01
IMP_SCORE,888,GO:0040014,2.8304e-01,2.6000e+01
IMP_SCORE,889,GO:2001056,2.8297e-01,3.3000e+01
IMP_SCORE,890,GO:0031983,2.8280e-01,1.1400e+02
IMP_SCORE,891,GO:0002224,2.8276e-01,4.7000e+01
IMP_SCORE,892,GO:0046596,2.8269e-01,3.7000e+01
IMP_SCORE,893,GO:0060158,2.8251e-01,4.0000e+00
IMP_SCORE,894,GO:0002293,2.8244e-01,4.0000e+00
IMP_SCORE,895,GO:1903651,2.8239e-01,1.0000e+01
IMP_SCORE,896,GO:0070304,2.8233e-01,4.0000e+01
IMP_SCORE,897,GO:0001662,2.8222e-01,1.8000e+01
IMP_SCORE,898,GO:0042058,2.8215e-01,2.5000e+01
IMP_SCORE,899,GO:0044295,2.8191e-01,1.5000e+01
IMP_SCORE,900,GO:0033033,2.8190e-01,1.4000e+01
IMP_SCORE,901,GO:0060045,2.8129e-01,3.0000e+00
IMP_SCORE,902,GO:1904407,2.8122e-01,1.6000e+01
IMP_SCORE,903,GO:0051099,2.8111e-01,2.0000e+01
IMP_SCORE,904,GO:0050732,2.8106e-01,2.0000e+01
IMP_SCORE,905,GO:0046640,2.8095e-01,1.1000e+01
IMP_SCORE,906,GO:1990380,2.8091e-01,1.6000e+01
IMP_SCORE,907,GO:0032147,2.8075e-01,7.0000e+01
IMP_SCORE,908,GO:0031904,2.8062e-01,3.5000e+01
IMP_SCORE,909,GO:0035307,2.8041e-01,2.5000e+01
IMP_SCORE,910,GO:0006491,2.8030e-01,2.7000e+01
IMP_SCORE,911,GO:0046427,2.7971e-01,1.7000e+01
IMP_SCORE,912,GO:0050321,2.7962e-01,1.7000e+01
IMP_SCORE,913,GO:0060425,2.7961e-01,1.5000e+01
IMP_SCORE,914,GO:0032673,2.7952e-01,1.3000e+01
IMP_SCORE,915,GO:0035640,2.7952e-01,2.6000e+01
IMP_SCORE,916,GO:0000974,2.7949e-01,4.0000e+00
IMP_SCORE,917,GO:0072091,2.7943e-01,3.3000e+01
IMP_SCORE,918,GO:0030544,2.7943e-01,1.2000e+01
IMP_SCORE,919,GO:0002092,2.7942e-01,1.1000e+01
IMP_SCORE,920,GO:0010827,2.7940e-01,2.6000e+01
IMP_SCORE,921,GO:0060536,2.7939e-01,7.0000e+00
IMP_SCORE,922,GO:0003735,2.7917e-01,9.2000e+01
IMP_SCORE,923,GO:1903307,2.7915e-01,2.7000e+01
IMP_SCORE,924,GO:0019003,2.7909e-01,5.9000e+01
IMP_SCORE,925,GO:0042417,2.7903e-01,1.5000e+01
IMP_SCORE,926,GO:0035584,2.7901e-01,8.0000e+00
IMP_SCORE,927,GO:1901215,2.7900e-01,4.8000e+01
IMP_SCORE,928,GO:0045823,2.7884e-01,4.0000e+00
IMP_SCORE,929,GO:1901342,2.7880e-01,7.8000e+01
IMP_SCORE,930,GO:0006919,2.7866e-01,3.2000e+01
IMP_SCORE,931,GO:0045766,2.7865e-01,7.2000e+01
IMP_SCORE,932,GO:0035326,2.7861e-01,2.1000e+01
IMP_SCORE,933,GO:1903779,2.7858e-01,6.0000e+01
IMP_SCORE,934,GO:0051348,2.7853e-01,8.3000e+01
IMP_SCORE,935,GO:0001755,2.7849e-01,1.1000e+01
IMP_SCORE,936,GO:0036499,2.7848e-01,7.0000e+00
IMP_SCORE,937,GO:1905207,2.7846e-01,5.0000e+00
IMP_SCORE,938,GO:0044325,2.7835e-01,5.8000e+01
IMP_SCORE,939,GO:0008343,2.7834e-01,3.0000e+00
IMP_SCORE,940,GO:0051341,2.7833e-01,2.4000e+01
IMP_SCORE,941,GO:0042744,2.7829e-01,8.0000e+00
IMP_SCORE,942,GO:0050869,2.7823e-01,9.0000e+00
IMP_SCORE,943,GO:0070584,2.7811e-01,5.0000e+00
IMP_SCORE,944,GO:0046890,2.7801e-01,4.1000e+01
IMP_SCORE,945,GO:0006939,2.7800e-01,2.5000e+01
IMP_SCORE,946,GO:0070633,2.7780e-01,1.6000e+01
IMP_SCORE,947,GO:0010390,2.7770e-01,4.0000e+00
IMP_SCORE,948,GO:0006101,2.7761e-01,4.1000e+01
IMP_SCORE,949,GO:1903959,2.7752e-01,1.2000e+01
IMP_SCORE,950,GO:0050856,2.7741e-01,2.0000e+01
IMP_SCORE,951,GO:1904724,2.7710e-01,6.7000e+01
IMP_SCORE,952,GO:1901526,2.7701e-01,5.0000e+00
IMP_SCORE,953,GO:0044389,2.7693e-01,1.2200e+02
IMP_SCORE,954,GO:0001754,2.7692e-01,5.0000e+00
IMP_SCORE,955,GO:0050849,2.7670e-01,1.2000e+01
IMP_SCORE,956,GO:0010510,2.7660e-01,1.5000e+01
IMP_SCORE,957,GO:0002089,2.7658e-01,1.4000e+01
IMP_SCORE,958,GO:0071407,2.7640e-01,1.0800e+02
IMP_SCORE,959,GO:0034116,2.7638e-01,6.0000e+00
IMP_SCORE,960,GO:0010640,2.7637e-01,1.2000e+01
IMP_SCORE,961,GO:0021819,2.7627e-01,2.0000e+01
IMP_SCORE,962,GO:0090207,2.7610e-01,1.8000e+01
IMP_SCORE,963,GO:0042304,2.7589e-01,1.3000e+01
IMP_SCORE,964,GO:0009147,2.7579e-01,7.0000e+00
IMP_SCORE,965,GO:1904030,2.7563e-01,8.0000e+00
IMP_SCORE,966,GO:0034369,2.7558e-01,7.0000e+00
IMP_SCORE,967,GO:0030817,2.7541e-01,2.3000e+01
IMP_SCORE,968,GO:0005351,2.7517e-01,7.0000e+00
IMP_SCORE,969,GO:0031093,2.7516e-01,5.6000e+01
IMP_SCORE,970,GO:0090665,2.7512e-01,1.9000e+01
IMP_SCORE,971,GO:0003179,2.7511e-01,5.0000e+00
IMP_SCORE,972,GO:0002717,2.7507e-01,1.1000e+01
IMP_SCORE,973,GO:1905332,2.7502e-01,4.0000e+00
IMP_SCORE,974,GO:0043270,2.7501e-01,5.5000e+01
IMP_SCORE,975,GO:0042451,2.7494e-01,1.5000e+01
IMP_SCORE,976,GO:0030814,2.7489e-01,2.9000e+01
IMP_SCORE,977,GO:0071453,2.7481e-01,3.9000e+01
IMP_SCORE,978,GO:0046879,2.7472e-01,2.1000e+01
IMP_SCORE,979,GO:1901385,2.7461e-01,2.1000e+01
IMP_SCORE,980,GO:0032233,2.7423e-01,3.0000e+01
IMP_SCORE,981,GO:0003156,2.7418e-01,1.3000e+01
IMP_SCORE,982,GO:0042401,2.7410e-01,2.6000e+01
IMP_SCORE,983,GO:0033145,2.7395e-01,1.3000e+01
IMP_SCORE,984,GO:0031098,2.7394e-01,3.1000e+01
IMP_SCORE,985,GO:0001103,2.7391e-01,1.3000e+01
IMP_SCORE,986,GO:0030864,2.7383e-01,2.2000e+01
IMP_SCORE,987,GO:0046637,2.7379e-01,2.0000e+01
IMP_SCORE,988,GO:0045907,2.7379e-01,4.0000e+00
IMP_SCORE,989,GO:0007194,2.7366e-01,1.0000e+01
IMP_SCORE,990,GO:0060487,2.7358e-01,3.0000e+00
IMP_SCORE,991,GO:0071396,2.7356e-01,8.8000e+01
IMP_SCORE,992,GO:0051048,2.7353e-01,5.5000e+01
IMP_SCORE,993,GO:0046364,2.7332e-01,2.3000e+01
IMP_SCORE,994,GO:0046386,2.7328e-01,5.0000e+00
IMP_SCORE,995,GO:0009410,2.7321e-01,1.9000e+01
IMP_SCORE,996,GO:0030513,2.7301e-01,1.7000e+01
IMP_SCORE,997,GO:0001816,2.7293e-01,2.9000e+01
IMP_SCORE,998,GO:0061098,2.7290e-01,2.3000e+01
IMP_SCORE,999,GO:0071695,2.7284e-01,1.1000e+01
IMP_SCORE,1000,GO:0048640,2.7276e-01,1.9000e+01
IMP_SCORE,1001,GO:0035296,2.7227e-01,3.7000e+01
IMP_SCORE,1002,GO:0010996,2.7213e-01,4.0000e+00
IMP_SCORE,1003,GO:1901798,2.7196e-01,4.0000e+00
IMP_SCORE,1004,GO:0000132,2.7193e-01,4.0000e+00
IMP_SCORE,1005,GO:0043200,2.7183e-01,3.7000e+01
IMP_SCORE,1006,GO:0004033,2.7151e-01,1.7000e+01
IMP_SCORE,1007,GO:0050770,2.7142e-01,4.5000e+01
IMP_SCORE,1008,GO:0010948,2.7142e-01,6.2000e+01
IMP_SCORE,1009,GO:0048593,2.7132e-01,7.0000e+00
IMP_SCORE,1010,GO:0032075,2.7126e-01,2.0000e+00
IMP_SCORE,1011,GO:0072520,2.7126e-01,2.0000e+00
IMP_SCORE,1012,GO:0042136,2.7126e-01,3.1000e+01
IMP_SCORE,1013,GO:0019432,2.7116e-01,3.7000e+01
IMP_SCORE,1014,GO:1902107,2.7111e-01,4.0000e+01
IMP_SCORE,1015,GO:0090036,2.7096e-01,1.8000e+01
IMP_SCORE,1016,GO:0051298,2.7080e-01,2.0000e+01
IMP_SCORE,1017,GO:0010799,2.7077e-01,1.0000e+01
IMP_SCORE,1018,GO:0009798,2.7075e-01,2.4000e+01
IMP_SCORE,1019,GO:0034098,2.7068e-01,3.0000e+00
IMP_SCORE,1020,GO:1902307,2.7063e-01,1.4000e+01
IMP_SCORE,1021,GO:0035254,2.7059e-01,1.3000e+01
IMP_SCORE,1022,GO:0010762,2.7056e-01,9.0000e+00
IMP_SCORE,1023,GO:0050857,2.7046e-01,1.2000e+01
IMP_SCORE,1024,GO:0030669,2.7044e-01,2.0000e+01
IMP_SCORE,1025,GO:0034612,2.7028e-01,5.8000e+01
IMP_SCORE,1026,GO:0002090,2.7023e-01,1.5000e+01
IMP_SCORE,1027,GO:0060411,2.7020e-01,9.0000e+00
IMP_SCORE,1028,GO:0002704,2.7007e-01,1.2000e+01
IMP_SCORE,1029,GO:0009313,2.6994e-01,3.9000e+01
IMP_SCORE,1030,GO:0016290,2.6981e-01,1.1000e+01
IMP_SCORE,1031,GO:0031062,2.6965e-01,9.0000e+00
IMP_SCORE,1032,GO:0019210,2.6942e-01,6.4000e+01
IMP_SCORE,1033,GO:0061213,2.6941e-01,5.0000e+00
IMP_SCORE,1034,GO:2001020,2.6934e-01,5.0000e+01
IMP_SCORE,1035,GO:0051250,2.6924e-01,4.1000e+01
IMP_SCORE,1036,GO:0051198,2.6910e-01,3.0000e+00
IMP_SCORE,1037,GO:0032355,2.6910e-01,5.8000e+01
IMP_SCORE,1038,GO:0007274,2.6905e-01,1.7000e+01
IMP_SCORE,1039,GO:1904358,2.6887e-01,2.7000e+01
IMP_SCORE,1040,GO:0034498,2.6880e-01,4.0000e+00
IMP_SCORE,1041,GO:0021602,2.6854e-01,6.0000e+00
IMP_SCORE,1042,GO:0002698,2.6852e-01,3.8000e+01
IMP_SCORE,1043,GO:1902115,2.6832e-01,8.1000e+01
IMP_SCORE,1044,GO:0010591,2.6816e-01,1.5000e+01
IMP_SCORE,1045,GO:0072164,2.6806e-01,3.0000e+01
IMP_SCORE,1046,GO:1901623,2.6805e-01,5.0000e+00
IMP_SCORE,1047,GO:0018279,2.6802e-01,4.3000e+01
IMP_SCORE,1048,GO:0006600,2.6800e-01,2.2000e+01
IMP_SCORE,1049,GO:1903317,2.6797e-01,7.3000e+01
IMP_SCORE,1050,GO:0048016,2.6785e-01,8.0000e+00
IMP_SCORE,1051,GO:0001765,2.6777e-01,5.0000e+00
IMP_SCORE,1052,GO:0001942,2.6760e-01,1.4000e+01
IMP_SCORE,1053,GO:0051897,2.6731e-01,2.0000e+01
IMP_SCORE,1054,GO:0055021,2.6722e-01,5.0000e+00
IMP_SCORE,1055,GO:0048535,2.6720e-01,4.0000e+00
IMP_SCORE,1056,GO:1902105,2.6719e-01,1.0700e+02
IMP_SCORE,1057,GO:0086004,2.6718e-01,5.0000e+00
IMP_SCORE,1058,GO:0016594,2.6713e-01,2.4000e+01
IMP_SCORE,1059,GO:1903306,2.6698e-01,2.8000e+01
IMP_SCORE,1060,GO:0050660,2.6694e-01,6.1000e+01
IMP_SCORE,1061,GO:0072350,2.6690e-01,5.1000e+01
IMP_SCORE,1062,GO:0030878,2.6686e-01,7.0000e+00
IMP_SCORE,1063,GO:0038201,2.6680e-01,2.8000e+01
IMP_SCORE,1064,GO:0060048,2.6663e-01,8.0000e+00
IMP_SCORE,1065,GO:0021545,2.6650e-01,2.2000e+01
IMP_SCORE,1066,GO:1902749,2.6642e-01,3.0000e+01
IMP_SCORE,1067,GO:0032722,2.6638e-01,2.0000e+01
IMP_SCORE,1068,GO:0014013,2.6628e-01,2.2000e+01
IMP_SCORE,1069,GO:0016620,2.6626e-01,6.3000e+01
IMP_SCORE,1070,GO:0043123,2.6623e-01,1.1000e+02
IMP_SCORE,1071,GO:0010633,2.6623e-01,2.6000e+01
IMP_SCORE,1072,GO:0036293,2.6620e-01,7.3000e+01
IMP_SCORE,1073,GO:1904923,2.6619e-01,7.0000e+00
IMP_SCORE,1074,GO:0007030,2.6614e-01,3.2000e+01
IMP_SCORE,1075,GO:0032645,2.6612e-01,5.0000e+00
IMP_SCORE,1076,GO:0045236,2.6599e-01,4.0000e+00
IMP_SCORE,1077,GO:1903201,2.6590e-01,1.9000e+01
IMP_SCORE,1078,GO:0032794,2.6580e-01,1.7000e+01
IMP_SCORE,1079,GO:0036442,2.6573e-01,5.0000e+00
IMP_SCORE,1080,GO:0045737,2.6572e-01,1.1000e+01
IMP_SCORE,1081,GO:0043393,2.6546e-01,7.3000e+01
IMP_SCORE,1082,GO:0002237,2.6541e-01,1.0500e+02
IMP_SCORE,1083,GO:0032689,2.6540e-01,6.0000e+00
IMP_SCORE,1084,GO:0035578,2.6530e-01,7.1000e+01
IMP_SCORE,1085,GO:1902221,2.6528e-01,2.7000e+01
IMP_SCORE,1086,GO:0007613,2.6518e-01,8.4000e+01
IMP_SCORE,1087,GO:0031902,2.6516e-01,9.3000e+01
IMP_SCORE,1088,GO:0098811,2.6509e-01,2.4000e+01
IMP_SCORE,1089,GO:0045620,2.6498e-01,1.3000e+01
IMP_SCORE,1090,GO:0007528,2.6480e-01,5.0000e+00
IMP_SCORE,1091,GO:0001666,2.6477e-01,7.5000e+01
IMP_SCORE,1092,GO:0014855,2.6474e-01,1.2000e+01
IMP_SCORE,1093,GO:0071158,2.6469e-01,1.9000e+01
IMP_SCORE,1094,GO:0070372,2.6463e-01,8.6000e+01
IMP_SCORE,1095,GO:0014704,2.6454e-01,2.2000e+01
IMP_SCORE,1096,GO:0070566,2.6448e-01,1.2000e+01
IMP_SCORE,1097,GO:0001953,2.6435e-01,1.6000e+01
IMP_SCORE,1098,GO:0034097,2.6431e-01,1.7200e+02
IMP_SCORE,1099,GO:0035641,2.6422e-01,1.8000e+01
IMP_SCORE,1100,GO:0010893,2.6415e-01,1.2000e+01
IMP_SCORE,1101,GO:0002791,2.6414e-01,9.8000e+01
IMP_SCORE,1102,GO:0003207,2.6413e-01,8.0000e+00
IMP_SCORE,1103,GO:0002407,2.6410e-01,5.0000e+00
IMP_SCORE,1104,GO:0098840,2.6401e-01,2.7000e+01
IMP_SCORE,1105,GO:0015368,2.6390e-01,2.1000e+01
IMP_SCORE,1106,GO:0010596,2.6369e-01,1.6000e+01
IMP_SCORE,1107,GO:0060359,2.6361e-01,1.9000e+01
IMP_SCORE,1108,GO:0007200,2.6354e-01,5.6000e+01
IMP_SCORE,1109,GO:0035094,2.6352e-01,1.4000e+01
IMP_SCORE,1110,GO:0032740,2.6349e-01,2.0000e+00
IMP_SCORE,1111,GO:0033146,2.6327e-01,2.4000e+01
IMP_SCORE,1112,GO:0008089,2.6324e-01,1.2000e+01
IMP_SCORE,1113,GO:0016071,2.6318e-01,1.7000e+02
IMP_SCORE,1114,GO:0072001,2.6309e-01,4.0000e+00
IMP_SCORE,1115,GO:0002689,2.6305e-01,7.0000e+00
IMP_SCORE,1116,GO:0005775,2.6300e-01,1.2900e+02
IMP_SCORE,1117,GO:0003950,2.6293e-01,1.1600e+02
IMP_SCORE,1118,GO:0016137,2.6283e-01,2.9000e+01
IMP_SCORE,1119,GO:0009312,2.6262e-01,2.4000e+01
IMP_SCORE,1120,GO:0030212,2.6254e-01,4.9000e+01
IMP_SCORE,1121,GO:0060491,2.6244e-01,1.0400e+02
IMP_SCORE,1122,GO:0071889,2.6237e-01,2.0000e+01
IMP_SCORE,1123,GO:0042035,2.6214e-01,3.2000e+01
IMP_SCORE,1124,GO:0031063,2.6209e-01,9.0000e+00
IMP_SCORE,1125,GO:1901799,2.6195e-01,8.0000e+00
IMP_SCORE,1126,GO:0035065,2.6194e-01,1.5000e+01
IMP_SCORE,1127,GO:0072089,2.6182e-01,1.3000e+01
IMP_SCORE,1128,GO:0033089,2.6178e-01,1.0000e+01
IMP_SCORE,1129,GO:0042594,2.6168e-01,6.9000e+01
IMP_SCORE,1130,GO:0010889,2.6165e-01,5.0000e+00
IMP_SCORE,1131,GO:0010631,2.6164e-01,5.0000e+01
IMP_SCORE,1132,GO:0035871,2.6155e-01,4.3000e+01
IMP_SCORE,1133,GO:0099118,2.6146e-01,2.1000e+01
IMP_SCORE,1134,GO:0061035,2.6145e-01,2.3000e+01
IMP_SCORE,1135,GO:0042301,2.6145e-01,1.0000e+01
IMP_SCORE,1136,GO:0045414,2.6144e-01,7.0000e+00
IMP_SCORE,1137,GO:0042537,2.6136e-01,9.0000e+00
IMP_SCORE,1138,GO:0016769,2.6124e-01,5.5000e+01
IMP_SCORE,1139,GO:0002576,2.6122e-01,1.0000e+02
IMP_SCORE,1140,GO:0000983,2.6117e-01,7.0000e+00
IMP_SCORE,1141,GO:0004683,2.6116e-01,1.8000e+01
IMP_SCORE,1142,GO:0004896,2.6116e-01,1.4400e+02
IMP_SCORE,1143,GO:0008045,2.6106e-01,3.8000e+01
IMP_SCORE,1144,GO:0046475,2.6099e-01,1.2000e+01
IMP_SCORE,1145,GO:0021846,2.6093e-01,4.0000e+00
IMP_SCORE,1146,GO:1900740,2.6091e-01,1.5000e+01
IMP_SCORE,1147,GO:0099086,2.6086e-01,8.0000e+00
IMP_SCORE,1148,GO:0016241,2.6086e-01,4.9000e+01
IMP_SCORE,1149,GO:0042573,2.6079e-01,2.1000e+01
IMP_SCORE,1150,GO:0038096,2.6068e-01,2.6000e+01
IMP_SCORE,1151,GO:0008630,2.6051e-01,2.2000e+01
IMP_SCORE,1152,GO:0050854,2.6051e-01,2.2000e+01
IMP_SCORE,1153,GO:0005777,2.6047e-01,1.6200e+02
IMP_SCORE,1154,GO:0030041,2.6045e-01,9.0000e+00
IMP_SCORE,1155,GO:0048732,2.6041e-01,1.3100e+02
IMP_SCORE,1156,GO:0071345,2.6013e-01,1.1400e+02
IMP_SCORE,1157,GO:1905269,2.6007e-01,2.7000e+01
IMP_SCORE,1158,GO:0017158,2.5997e-01,2.9000e+01
IMP_SCORE,1159,GO:0014065,2.5994e-01,4.0000e+00
IMP_SCORE,1160,GO:0048704,2.5994e-01,2.4000e+01
IMP_SCORE,1161,GO:0090184,2.5991e-01,5.0000e+00
IMP_SCORE,1162,GO:1905897,2.5988e-01,1.5000e+01
IMP_SCORE,1163,GO:0061383,2.5973e-01,3.0000e+00
IMP_SCORE,1164,GO:0004860,2.5965e-01,6.5000e+01
IMP_SCORE,1165,GO:0009081,2.5964e-01,5.7000e+01
IMP_SCORE,1166,GO:0031281,2.5961e-01,2.4000e+01
IMP_SCORE,1167,GO:0001102,2.5960e-01,2.6000e+01
IMP_SCORE,1168,GO:0045843,2.5955e-01,1.4000e+01
IMP_SCORE,1169,GO:0045628,2.5955e-01,9.0000e+00
IMP_SCORE,1170,GO:0030291,2.5953e-01,2.7000e+01
IMP_SCORE,1171,GO:0048169,2.5952e-01,1.4000e+01
IMP_SCORE,1172,GO:0043422,2.5942e-01,8.0000e+00
IMP_SCORE,1173,GO:0008066,2.5930e-01,2.1000e+01
IMP_SCORE,1174,GO:0045580,2.5901e-01,4.0000e+01
IMP_SCORE,1175,GO:1904377,2.5894e-01,1.4000e+01
IMP_SCORE,1176,GO:0001773,2.5893e-01,1.4000e+01
IMP_SCORE,1177,GO:0031089,2.5873e-01,3.6000e+01
IMP_SCORE,1178,GO:0033327,2.5864e-01,1.4000e+01
IMP_SCORE,1179,GO:0005547,2.5861e-01,3.1000e+01
IMP_SCORE,1180,GO:0021954,2.5859e-01,1.9000e+01
IMP_SCORE,1181,GO:0034446,2.5854e-01,2.3000e+01
IMP_SCORE,1182,GO:0048791,2.5846e-01,1.6000e+01
IMP_SCORE,1183,GO:0018958,2.5825e-01,4.5000e+01
IMP_SCORE,1184,GO:0001837,2.5818e-01,2.8000e+01
IMP_SCORE,1185,GO:0007530,2.5812e-01,5.0000e+00
IMP_SCORE,1186,GO:0001658,2.5810e-01,1.8000e+01
IMP_SCORE,1187,GO:1903557,2.5810e-01,2.2000e+01
IMP_SCORE,1188,GO:0045765,2.5806e-01,8.8000e+01
IMP_SCORE,1189,GO:0000726,2.5768e-01,1.2000e+01
IMP_SCORE,1190,GO:0004869,2.5767e-01,5.2000e+01
IMP_SCORE,1191,GO:0006879,2.5762e-01,2.5000e+01
IMP_SCORE,1192,GO:0046854,2.5761e-01,5.7000e+01
IMP_SCORE,1193,GO:0090003,2.5757e-01,2.5000e+01
IMP_SCORE,1194,GO:0021756,2.5745e-01,2.1000e+01
IMP_SCORE,1195,GO:0061005,2.5739e-01,9.0000e+00
IMP_SCORE,1196,GO:0030992,2.5736e-01,4.0000e+00
IMP_SCORE,1197,GO:0032786,2.5734e-01,4.0000e+00
IMP_SCORE,1198,GO:0098862,2.5705e-01,3.5000e+01
IMP_SCORE,1199,GO:0061631,2.5689e-01,3.2000e+01
IMP_SCORE,1200,GO:0042416,2.5687e-01,9.0000e+00
IMP_SCORE,1201,GO:0006513,2.5683e-01,2.5000e+01
IMP_SCORE,1202,GO:0070665,2.5678e-01,3.8000e+01
IMP_SCORE,1203,GO:0003016,2.5664e-01,8.0000e+00
IMP_SCORE,1204,GO:0030742,2.5643e-01,4.0000e+00
IMP_SCORE,1205,GO:0052813,2.5638e-01,2.3000e+01
IMP_SCORE,1206,GO:0032947,2.5627e-01,6.2000e+01
IMP_SCORE,1207,GO:0030139,2.5622e-01,4.7000e+01
IMP_SCORE,1208,GO:0032652,2.5605e-01,2.1000e+01
IMP_SCORE,1209,GO:0010952,2.5600e-01,5.6000e+01
IMP_SCORE,1210,GO:0045335,2.5595e-01,3.5000e+01
IMP_SCORE,1211,GO:0010828,2.5573e-01,4.3000e+01
IMP_SCORE,1212,GO:0010763,2.5572e-01,5.0000e+00
IMP_SCORE,1213,GO:0050730,2.5568e-01,8.4000e+01
IMP_SCORE,1214,GO:0002886,2.5563e-01,1.7000e+01
IMP_SCORE,1215,GO:0016469,2.5554e-01,1.9000e+01
IMP_SCORE,1216,GO:0019852,2.5549e-01,8.0000e+00
IMP_SCORE,1217,GO:0018126,2.5548e-01,4.0000e+00
IMP_SCORE,1218,GO:0097553,2.5546e-01,8.0000e+00
IMP_SCORE,1219,GO:0071326,2.5538e-01,2.3000e+01
IMP_SCORE,1220,GO:0072422,2.5534e-01,1.0000e+01
IMP_SCORE,1221,GO:0032006,2.5533e-01,7.5000e+01
IMP_SCORE,1222,GO:0035195,2.5528e-01,1.9000e+01
IMP_SCORE,1223,GO:0032108,2.5520e-01,5.0000e+00
IMP_SCORE,1224,GO:1902751,2.5518e-01,4.0000e+00
IMP_SCORE,1225,GO:0006953,2.5514e-01,6.0000e+01
IMP_SCORE,1226,GO:0045912,2.5511e-01,3.6000e+01
IMP_SCORE,1227,GO:0001657,2.5506e-01,2.3000e+01
IMP_SCORE,1228,GO:0061842,2.5500e-01,1.3000e+01
IMP_SCORE,1229,GO:0022602,2.5497e-01,2.0000e+01
IMP_SCORE,1230,GO:0046131,2.5494e-01,1.2000e+01
IMP_SCORE,1231,GO:1902532,2.5493e-01,1.3700e+02
IMP_SCORE,1232,GO:0034341,2.5491e-01,9.2000e+01
IMP_SCORE,1233,GO:0032869,2.5482e-01,3.3000e+01
IMP_SCORE,1234,GO:0046835,2.5477e-01,9.0000e+00
IMP_SCORE,1235,GO:0015872,2.5472e-01,5.0000e+00
IMP_SCORE,1236,GO:1902884,2.5470e-01,5.0000e+00
IMP_SCORE,1237,GO:0006783,2.5461e-01,1.6000e+01
IMP_SCORE,1238,GO:0002526,2.5460e-01,4.1000e+01
IMP_SCORE,1239,GO:0061621,2.5456e-01,4.0000e+00
IMP_SCORE,1240,GO:0018209,2.5455e-01,7.0000e+01
IMP_SCORE,1241,GO:0090311,2.5442e-01,2.4000e+01
IMP_SCORE,1242,GO:0055069,2.5438e-01,1.0000e+01
IMP_SCORE,1243,GO:0005080,2.5421e-01,3.3000e+01
IMP_SCORE,1244,GO:0006294,2.5407e-01,1.4000e+01
IMP_SCORE,1245,GO:0035259,2.5401e-01,8.0000e+00
IMP_SCORE,1246,GO:0008271,2.5389e-01,4.0000e+00
IMP_SCORE,1247,GO:0032986,2.5363e-01,5.0000e+00
IMP_SCORE,1248,GO:0002703,2.5358e-01,5.2000e+01
IMP_SCORE,1249,GO:0048485,2.5357e-01,1.8000e+01
IMP_SCORE,1250,GO:0060123,2.5355e-01,1.7000e+01
IMP_SCORE,1251,GO:0009086,2.5345e-01,2.0000e+01
IMP_SCORE,1252,GO:0048863,2.5344e-01,3.1000e+01
IMP_SCORE,1253,GO:1902188,2.5337e-01,4.0000e+00
IMP_SCORE,1254,GO:0060324,2.5336e-01,6.0000e+00
IMP_SCORE,1255,GO:0005001,2.5331e-01,2.2000e+01
IMP_SCORE,1256,GO:0051224,2.5328e-01,6.6000e+01
IMP_SCORE,1257,GO:0034367,2.5326e-01,1.2000e+01
IMP_SCORE,1258,GO:0031058,2.5325e-01,2.3000e+01
IMP_SCORE,1259,GO:0031294,2.5320e-01,2.3000e+01
IMP_SCORE,1260,GO:0004708,2.5315e-01,1.3000e+01
IMP_SCORE,1261,GO:0071354,2.5299e-01,8.0000e+00
IMP_SCORE,1262,GO:1903055,2.5281e-01,4.0000e+00
IMP_SCORE,1263,GO:0061564,2.5276e-01,3.6000e+01
IMP_SCORE,1264,GO:0046425,2.5276e-01,2.4000e+01
IMP_SCORE,1265,GO:0042749,2.5264e-01,4.0000e+00
IMP_SCORE,1266,GO:0032496,2.5253e-01,1.1800e+02
IMP_SCORE,1267,GO:0043195,2.5251e-01,4.0000e+01
IMP_SCORE,1268,GO:0090103,2.5249e-01,4.0000e+00
IMP_SCORE,1269,GO:0032292,2.5247e-01,2.0000e+01
IMP_SCORE,1270,GO:0010866,2.5230e-01,1.7000e+01
IMP_SCORE,1271,GO:0070936,2.5227e-01,1.8000e+01
IMP_SCORE,1272,GO:0048185,2.5226e-01,2.1000e+01
IMP_SCORE,1273,GO:0045927,2.5226e-01,6.2000e+01
IMP_SCORE,1274,GO:0071481,2.5221e-01,1.7000e+01
IMP_SCORE,1275,GO:0006662,2.5220e-01,4.2000e+01
IMP_SCORE,1276,GO:0099500,2.5218e-01,1.4000e+01
IMP_SCORE,1277,GO:0046328,2.5206e-01,4.3000e+01
IMP_SCORE,1278,GO:0010771,2.5203e-01,3.4000e+01
IMP_SCORE,1279,GO:0043121,2.5194e-01,1.5000e+01
IMP_SCORE,1280,GO:0042613,2.5193e-01,1.4000e+01
IMP_SCORE,1281,GO:0048208,2.5188e-01,3.0000e+01
IMP_SCORE,1282,GO:0030512,2.5186e-01,2.5000e+01
IMP_SCORE,1283,GO:0097194,2.5176e-01,4.2000e+01
IMP_SCORE,1284,GO:1903393,2.5172e-01,9.0000e+00
IMP_SCORE,1285,GO:1901338,2.5163e-01,1.0000e+00
IMP_SCORE,1286,GO:0035315,2.5163e-01,1.0000e+00
IMP_SCORE,1287,GO:0003299,2.5163e-01,1.0000e+00
IMP_SCORE,1288,GO:0097201,2.5163e-01,1.0000e+00
IMP_SCORE,1289,GO:0043923,2.5163e-01,1.0000e+00
IMP_SCORE,1290,GO:0010677,2.5125e-01,2.6000e+01
IMP_SCORE,1291,GO:0071216,2.5122e-01,6.6000e+01
IMP_SCORE,1292,GO:1902806,2.5121e-01,5.9000e+01
IMP_SCORE,1293,GO:0002102,2.5112e-01,2.5000e+01
IMP_SCORE,1294,GO:0070536,2.5111e-01,4.7000e+01
IMP_SCORE,1295,GO:0006942,2.5109e-01,1.1000e+01
IMP_SCORE,1296,GO:0071173,2.5108e-01,4.0000e+00
IMP_SCORE,1297,GO:1903076,2.5099e-01,3.6000e+01
IMP_SCORE,1298,GO:0051918,2.5093e-01,4.0000e+00
IMP_SCORE,1299,GO:0012505,2.5092e-01,1.6100e+02
IMP_SCORE,1300,GO:1903039,2.5087e-01,6.9000e+01
IMP_SCORE,1301,GO:0098533,2.5082e-01,2.0000e+01
IMP_SCORE,1302,GO:0097110,2.5053e-01,3.1000e+01
IMP_SCORE,1303,GO:0060004,2.5040e-01,1.6000e+01
IMP_SCORE,1304,GO:0006941,2.5037e-01,3.1000e+01
IMP_SCORE,1305,GO:0006298,2.5037e-01,1.9000e+01
IMP_SCORE,1306,GO:0000290,2.5030e-01,4.0000e+00
IMP_SCORE,1307,GO:0048365,2.5021e-01,3.5000e+01
IMP_SCORE,1308,GO:0070229,2.5012e-01,2.0000e+01
IMP_SCORE,1309,GO:0005665,2.5001e-01,4.0000e+00
IMP_SCORE,1310,GO:0007625,2.4981e-01,1.5000e+01
IMP_SCORE,1311,GO:0071478,2.4968e-01,6.2000e+01
IMP_SCORE,1312,GO:1905477,2.4968e-01,4.7000e+01
IMP_SCORE,1313,GO:1900271,2.4964e-01,2.6000e+01
IMP_SCORE,1314,GO:0030194,2.4951e-01,1.6000e+01
IMP_SCORE,1315,GO:0030865,2.4940e-01,3.9000e+01
IMP_SCORE,1316,GO:0050672,2.4929e-01,2.2000e+01
IMP_SCORE,1317,GO:0031490,2.4926e-01,3.2000e+01
IMP_SCORE,1318,GO:0031667,2.4923e-01,1.3100e+02
IMP_SCORE,1319,GO:0042993,2.4917e-01,1.6000e+01
IMP_SCORE,1320,GO:2000251,2.4917e-01,5.0000e+00
IMP_SCORE,1321,GO:1903729,2.4900e-01,3.8000e+01
IMP_SCORE,1322,GO:0043197,2.4900e-01,6.2000e+01
IMP_SCORE,1323,GO:0046513,2.4897e-01,3.1000e+01
IMP_SCORE,1324,GO:0016645,2.4895e-01,4.0000e+01
IMP_SCORE,1325,GO:0006984,2.4884e-01,1.6000e+01
IMP_SCORE,1326,GO:1902581,2.4865e-01,9.0000e+00
IMP_SCORE,1327,GO:1901214,2.4865e-01,5.1000e+01
IMP_SCORE,1328,GO:0005791,2.4863e-01,4.6000e+01
IMP_SCORE,1329,GO:0002710,2.4834e-01,9.0000e+00
IMP_SCORE,1330,GO:0016581,2.4834e-01,1.5000e+01
IMP_SCORE,1331,GO:1901881,2.4811e-01,1.7000e+01
IMP_SCORE,1332,GO:0003281,2.4803e-01,1.3000e+01
IMP_SCORE,1333,GO:1903707,2.4799e-01,6.6000e+01
IMP_SCORE,1334,GO:0035987,2.4779e-01,1.6000e+01
IMP_SCORE,1335,GO:0002718,2.4763e-01,2.0000e+01
IMP_SCORE,1336,GO:0061217,2.4761e-01,4.0000e+00
IMP_SCORE,1337,GO:0009084,2.4746e-01,1.8000e+01
IMP_SCORE,1338,GO:0060338,2.4746e-01,1.3000e+01
IMP_SCORE,1339,GO:0071428,2.4736e-01,5.0000e+00
IMP_SCORE,1340,GO:0000070,2.4731e-01,1.3000e+01
IMP_SCORE,1341,GO:0019377,2.4700e-01,2.0000e+01
IMP_SCORE,1342,GO:0009411,2.4698e-01,4.3000e+01
IMP_SCORE,1343,GO:1904018,2.4693e-01,7.1000e+01
IMP_SCORE,1344,GO:0050731,2.4662e-01,6.1000e+01
IMP_SCORE,1345,GO:1905954,2.4658e-01,3.0000e+01
IMP_SCORE,1346,GO:0030595,2.4653e-01,5.2000e+01
IMP_SCORE,1347,GO:0051937,2.4651e-01,9.0000e+00
IMP_SCORE,1348,GO:0007205,2.4644e-01,3.2000e+01
IMP_SCORE,1349,GO:0070723,2.4641e-01,1.6000e+01
IMP_SCORE,1350,GO:0002009,2.4641e-01,9.2000e+01
IMP_SCORE,1351,GO:0043229,2.4637e-01,1.7340e+03
IMP_SCORE,1352,GO:0043092,2.4626e-01,5.0000e+00
IMP_SCORE,1353,GO:0001562,2.4622e-01,2.0000e+01
IMP_SCORE,1354,GO:0033549,2.4619e-01,5.0000e+00
IMP_SCORE,1355,GO:0050715,2.4619e-01,3.9000e+01
IMP_SCORE,1356,GO:0043032,2.4610e-01,1.2000e+01
IMP_SCORE,1357,GO:0030073,2.4603e-01,1.8000e+01
IMP_SCORE,1358,GO:0060079,2.4594e-01,2.8000e+01
IMP_SCORE,1359,GO:0042605,2.4586e-01,3.7000e+01
IMP_SCORE,1360,GO:0005528,2.4582e-01,3.0000e+01
IMP_SCORE,1361,GO:0051904,2.4562e-01,4.0000e+00
IMP_SCORE,1362,GO:0034333,2.4553e-01,2.6000e+01
IMP_SCORE,1363,GO:0070231,2.4551e-01,5.0000e+00
IMP_SCORE,1364,GO:0001948,2.4550e-01,5.9000e+01
IMP_SCORE,1365,GO:1900181,2.4544e-01,4.7000e+01
IMP_SCORE,1366,GO:0005634,2.4522e-01,1.2610e+03
IMP_SCORE,1367,GO:0050431,2.4500e-01,4.0000e+01
IMP_SCORE,1368,GO:0048487,2.4486e-01,1.2000e+01
IMP_SCORE,1369,GO:0031280,2.4482e-01,1.4000e+01
IMP_SCORE,1370,GO:0005523,2.4475e-01,1.9000e+01
IMP_SCORE,1371,GO:0032692,2.4461e-01,7.0000e+00
IMP_SCORE,1372,GO:1901861,2.4458e-01,2.4000e+01
IMP_SCORE,1373,GO:0043231,2.4448e-01,1.7040e+03
IMP_SCORE,1374,GO:0048011,2.4443e-01,1.0000e+01
IMP_SCORE,1375,GO:0017127,2.4435e-01,5.0000e+00
IMP_SCORE,1376,GO:0001516,2.4428e-01,1.7000e+01
IMP_SCORE,1377,GO:1901800,2.4428e-01,3.2000e+01
IMP_SCORE,1378,GO:0014904,2.4426e-01,2.4000e+01
IMP_SCORE,1379,GO:0071107,2.4411e-01,4.0000e+00
IMP_SCORE,1380,GO:0055013,2.4408e-01,1.4000e+01
IMP_SCORE,1381,GO:0071156,2.4379e-01,2.3000e+01
IMP_SCORE,1382,GO:1902883,2.4374e-01,1.3000e+01
IMP_SCORE,1383,GO:0030224,2.4372e-01,2.5000e+01
IMP_SCORE,1384,GO:0052629,2.4369e-01,4.0000e+00
IMP_SCORE,1385,GO:0035258,2.4366e-01,5.1000e+01
IMP_SCORE,1386,GO:0043202,2.4355e-01,9.5000e+01
IMP_SCORE,1387,GO:2000300,2.4352e-01,6.0000e+00
IMP_SCORE,1388,GO:2000146,2.4348e-01,9.7000e+01
IMP_SCORE,1389,GO:0010769,2.4345e-01,7.7000e+01
IMP_SCORE,1390,GO:0042990,2.4342e-01,2.7000e+01
IMP_SCORE,1391,GO:0061097,2.4335e-01,3.7000e+01
IMP_SCORE,1392,GO:0043300,2.4333e-01,1.8000e+01
IMP_SCORE,1393,GO:0002040,2.4324e-01,1.8000e+01
IMP_SCORE,1394,GO:0009164,2.4321e-01,2.1000e+01
IMP_SCORE,1395,GO:1904589,2.4320e-01,5.6000e+01
IMP_SCORE,1396,GO:0022848,2.4316e-01,5.0000e+00
IMP_SCORE,1397,GO:0010614,2.4316e-01,6.0000e+00
IMP_SCORE,1398,GO:0042108,2.4312e-01,2.0000e+01
IMP_SCORE,1399,GO:0040007,2.4301e-01,1.4500e+02
IMP_SCORE,1400,GO:1902041,2.4298e-01,2.6000e+01
IMP_SCORE,1401,GO:0033005,2.4291e-01,1.0000e+01
IMP_SCORE,1402,GO:0035591,2.4291e-01,5.5000e+01
IMP_SCORE,1403,GO:0051988,2.4290e-01,9.0000e+00
IMP_SCORE,1404,GO:0031175,2.4284e-01,6.8000e+01
IMP_SCORE,1405,GO:0043406,2.4282e-01,6.0000e+01
IMP_SCORE,1406,GO:1900026,2.4276e-01,1.1000e+01
IMP_SCORE,1407,GO:0014821,2.4269e-01,1.7000e+01
IMP_SCORE,1408,GO:0032982,2.4264e-01,2.0000e+01
IMP_SCORE,1409,GO:0070300,2.4257e-01,3.1000e+01
IMP_SCORE,1410,GO:0034284,2.4255e-01,4.2000e+01
IMP_SCORE,1411,GO:0032928,2.4254e-01,1.1000e+01
IMP_SCORE,1412,GO:0042135,2.4254e-01,1.3000e+01
IMP_SCORE,1413,GO:0048471,2.4254e-01,5.5200e+02
IMP_SCORE,1414,GO:0045076,2.4253e-01,2.0000e+00
IMP_SCORE,1415,GO:0035577,2.4252e-01,7.3000e+01
IMP_SCORE,1416,GO:1900744,2.4251e-01,3.2000e+01
IMP_SCORE,1417,GO:0007252,2.4244e-01,8.0000e+00
IMP_SCORE,1418,GO:0045577,2.4244e-01,9.0000e+00
IMP_SCORE,1419,GO:0002479,2.4243e-01,6.7000e+01
IMP_SCORE,1420,GO:0002706,2.4238e-01,4.0000e+01
IMP_SCORE,1421,GO:0007632,2.4222e-01,1.8000e+01
IMP_SCORE,1422,GO:0002026,2.4222e-01,5.0000e+00
IMP_SCORE,1423,GO:0048839,2.4212e-01,5.5000e+01
IMP_SCORE,1424,GO:0005605,2.4207e-01,9.0000e+00
IMP_SCORE,1425,GO:0044003,2.4207e-01,2.3000e+01
IMP_SCORE,1426,GO:0007216,2.4199e-01,1.6000e+01
IMP_SCORE,1427,GO:0035239,2.4198e-01,6.8000e+01
IMP_SCORE,1428,GO:0071346,2.4191e-01,4.4000e+01
IMP_SCORE,1429,GO:0045953,2.4182e-01,3.0000e+00
IMP_SCORE,1430,GO:0045747,2.4179e-01,1.4000e+01
IMP_SCORE,1431,GO:0042056,2.4175e-01,9.0000e+00
IMP_SCORE,1432,GO:0035864,2.4169e-01,6.0000e+00
IMP_SCORE,1433,GO:0030318,2.4165e-01,2.0000e+01
IMP_SCORE,1434,GO:2000188,2.4158e-01,1.0000e+01
IMP_SCORE,1435,GO:0022011,2.4147e-01,1.5000e+01
IMP_SCORE,1436,GO:0071774,2.4145e-01,1.9000e+01
IMP_SCORE,1437,GO:0005388,2.4129e-01,7.0000e+00
IMP_SCORE,1438,GO:0033081,2.4124e-01,1.7000e+01
IMP_SCORE,1439,GO:0071417,2.4120e-01,1.0600e+02
IMP_SCORE,1440,GO:0001843,2.4118e-01,2.5000e+01
IMP_SCORE,1441,GO:0030220,2.4118e-01,1.5000e+01
IMP_SCORE,1442,GO:0031941,2.4108e-01,2.0000e+01
IMP_SCORE,1443,GO:0006801,2.4107e-01,2.1000e+01
IMP_SCORE,1444,GO:0031102,2.4102e-01,1.3000e+01
IMP_SCORE,1445,GO:0051881,2.4100e-01,3.5000e+01
IMP_SCORE,1446,GO:0016051,2.4098e-01,5.9000e+01
IMP_SCORE,1447,GO:0021772,2.4094e-01,1.3000e+01
IMP_SCORE,1448,GO:0009651,2.4092e-01,5.0000e+00
IMP_SCORE,1449,GO:0014733,2.4090e-01,5.0000e+00
IMP_SCORE,1450,GO:0010715,2.4086e-01,5.0000e+00
IMP_SCORE,1451,GO:0021766,2.4086e-01,5.1000e+01
IMP_SCORE,1452,GO:0030810,2.4074e-01,2.4000e+01
IMP_SCORE,1453,GO:0035690,2.4060e-01,4.6000e+01
IMP_SCORE,1454,GO:0098852,2.4058e-01,2.7900e+02
IMP_SCORE,1455,GO:0032944,2.4056e-01,5.2000e+01
IMP_SCORE,1456,GO:0016763,2.4044e-01,1.2800e+02
IMP_SCORE,1457,GO:0031233,2.4040e-01,3.0000e+01
IMP_SCORE,1458,GO:0060076,2.4038e-01,8.0000e+00
IMP_SCORE,1459,GO:0032587,2.4037e-01,2.5000e+01
IMP_SCORE,1460,GO:1904064,2.4028e-01,3.4000e+01
IMP_SCORE,1461,GO:0072431,2.4019e-01,1.7000e+01
IMP_SCORE,1462,GO:0031668,2.4018e-01,6.8000e+01
IMP_SCORE,1463,GO:0023026,2.4012e-01,2.7000e+01
IMP_SCORE,1464,GO:0005546,2.4010e-01,3.9000e+01
IMP_SCORE,1465,GO:0005515,2.4004e-01,3.0140e+03
IMP_SCORE,1466,GO:0000028,2.3988e-01,5.0000e+00
IMP_SCORE,1467,GO:0031111,2.3984e-01,1.5000e+01
IMP_SCORE,1468,GO:0005513,2.3976e-01,4.0000e+00
IMP_SCORE,1469,GO:0043176,2.3969e-01,6.0000e+00
IMP_SCORE,1470,GO:1903319,2.3966e-01,1.1000e+01
IMP_SCORE,1471,GO:0032331,2.3963e-01,1.7000e+01
IMP_SCORE,1472,GO:0014066,2.3950e-01,5.7000e+01
IMP_SCORE,1473,GO:0071900,2.3947e-01,1.4200e+02
IMP_SCORE,1474,GO:0033002,2.3941e-01,1.7000e+01
IMP_SCORE,1475,GO:0003300,2.3935e-01,6.0000e+00
IMP_SCORE,1476,GO:0046033,2.3929e-01,5.0000e+00
IMP_SCORE,1477,GO:0046688,2.3926e-01,2.1000e+01
IMP_SCORE,1478,GO:0060759,2.3913e-01,6.2000e+01
IMP_SCORE,1479,GO:0044819,2.3902e-01,6.0000e+00
IMP_SCORE,1480,GO:0043292,2.3900e-01,4.4000e+01
IMP_SCORE,1481,GO:0070374,2.3897e-01,4.0000e+01
IMP_SCORE,1482,GO:1903034,2.3896e-01,5.6000e+01
IMP_SCORE,1483,GO:0042347,2.3889e-01,1.4000e+01
IMP_SCORE,1484,GO:0045954,2.3886e-01,1.0000e+01
IMP_SCORE,1485,GO:0009100,2.3884e-01,1.0000e+02
IMP_SCORE,1486,GO:0002042,2.3881e-01,1.3000e+01
IMP_SCORE,1487,GO:0055008,2.3872e-01,5.0000e+00
IMP_SCORE,1488,GO:0045860,2.3866e-01,7.7000e+01
IMP_SCORE,1489,GO:0010875,2.3857e-01,1.4000e+01
IMP_SCORE,1490,GO:0034694,2.3852e-01,8.0000e+00
IMP_SCORE,1491,GO:0043142,2.3848e-01,2.0000e+00
IMP_SCORE,1492,GO:0021953,2.3844e-01,5.3000e+01
IMP_SCORE,1493,GO:0045880,2.3842e-01,1.6000e+01
IMP_SCORE,1494,GO:0010518,2.3832e-01,9.0000e+00
IMP_SCORE,1495,GO:0051147,2.3830e-01,6.9000e+01
IMP_SCORE,1496,GO:0002637,2.3816e-01,2.4000e+01
IMP_SCORE,1497,GO:0010662,2.3812e-01,8.0000e+00
IMP_SCORE,1498,GO:0001678,2.3805e-01,3.5000e+01
IMP_SCORE,1499,GO:0052472,2.3791e-01,4.0000e+00
IMP_SCORE,1500,GO:1904894,2.3788e-01,1.8000e+01
IMP_SCORE,1501,GO:0001886,2.3778e-01,9.0000e+00
IMP_SCORE,1502,GO:0043679,2.3769e-01,2.7000e+01
IMP_SCORE,1503,GO:0015932,2.3766e-01,4.4000e+01
IMP_SCORE,1504,GO:0050867,2.3760e-01,8.3000e+01
IMP_SCORE,1505,GO:0030032,2.3751e-01,1.9000e+01
IMP_SCORE,1506,GO:1901862,2.3750e-01,8.0000e+00
IMP_SCORE,1507,GO:0019887,2.3749e-01,6.0000e+01
IMP_SCORE,1508,GO:1902656,2.3734e-01,1.0000e+01
IMP_SCORE,1509,GO:0014061,2.3734e-01,1.3000e+01
IMP_SCORE,1510,GO:0045061,2.3721e-01,1.0000e+01
IMP_SCORE,1511,GO:0006312,2.3716e-01,9.0000e+00
IMP_SCORE,1512,GO:0032091,2.3705e-01,3.9000e+01
IMP_SCORE,1513,GO:0005488,2.3697e-01,1.9980e+03
IMP_SCORE,1514,GO:0071712,2.3695e-01,4.0000e+00
IMP_SCORE,1515,GO:0045197,2.3694e-01,1.9000e+01
IMP_SCORE,1516,GO:0043025,2.3693e-01,1.8900e+02
IMP_SCORE,1517,GO:0006536,2.3668e-01,2.3000e+01
IMP_SCORE,1518,GO:0003206,2.3666e-01,6.0000e+00
IMP_SCORE,1519,GO:0001838,2.3664e-01,1.7000e+01
IMP_SCORE,1520,GO:0007052,2.3656e-01,2.5000e+01
IMP_SCORE,1521,GO:0033993,2.3645e-01,2.3400e+02
IMP_SCORE,1522,GO:0030593,2.3641e-01,4.3000e+01
IMP_SCORE,1523,GO:1904293,2.3630e-01,4.0000e+00
IMP_SCORE,1524,GO:0000146,2.3630e-01,1.2000e+01
IMP_SCORE,1525,GO:0060333,2.3618e-01,1.0800e+02
IMP_SCORE,1526,GO:0042220,2.3607e-01,8.0000e+00
IMP_SCORE,1527,GO:0030168,2.3604e-01,5.5000e+01
IMP_SCORE,1528,GO:0030118,2.3600e-01,4.1000e+01
IMP_SCORE,1529,GO:0060205,2.3594e-01,1.4100e+02
IMP_SCORE,1530,GO:0045165,2.3586e-01,4.8000e+01
IMP_SCORE,1531,GO:0051861,2.3585e-01,3.1000e+01
IMP_SCORE,1532,GO:0033344,2.3582e-01,7.0000e+00
IMP_SCORE,1533,GO:0046464,2.3576e-01,1.3000e+01
IMP_SCORE,1534,GO:0060077,2.3575e-01,8.0000e+00
IMP_SCORE,1535,GO:0045762,2.3573e-01,4.0000e+00
IMP_SCORE,1536,GO:0001764,2.3565e-01,9.9000e+01
IMP_SCORE,1537,GO:0002504,2.3563e-01,7.0000e+01
IMP_SCORE,1538,GO:2000379,2.3562e-01,2.3000e+01
IMP_SCORE,1539,GO:1901522,2.3551e-01,4.0000e+00
IMP_SCORE,1540,GO:0032873,2.3548e-01,9.0000e+00
IMP_SCORE,1541,GO:1900225,2.3547e-01,2.0000e+00
IMP_SCORE,1542,GO:0050680,2.3547e-01,4.2000e+01
IMP_SCORE,1543,GO:0031625,2.3546e-01,1.1800e+02
IMP_SCORE,1544,GO:0019898,2.3538e-01,1.1600e+02
IMP_SCORE,1545,GO:0034453,2.3526e-01,8.0000e+00
IMP_SCORE,1546,GO:0035456,2.3521e-01,3.3000e+01
IMP_SCORE,1547,GO:1902074,2.3510e-01,1.3000e+01
IMP_SCORE,1548,GO:0046037,2.3508e-01,1.2000e+01
IMP_SCORE,1549,GO:0032515,2.3508e-01,6.0000e+00
IMP_SCORE,1550,GO:0033293,2.3504e-01,4.1000e+01
IMP_SCORE,1551,GO:0044321,2.3493e-01,7.0000e+00
IMP_SCORE,1552,GO:0071214,2.3486e-01,8.6000e+01
IMP_SCORE,1553,GO:0070302,2.3484e-01,4.4000e+01
IMP_SCORE,1554,GO:0001637,2.3483e-01,1.0000e+01
IMP_SCORE,1555,GO:0043542,2.3476e-01,3.6000e+01
IMP_SCORE,1556,GO:0070199,2.3474e-01,2.0000e+00
IMP_SCORE,1557,GO:0042133,2.3468e-01,4.4000e+01
IMP_SCORE,1558,GO:0048762,2.3466e-01,3.7000e+01
IMP_SCORE,1559,GO:0031952,2.3460e-01,1.3000e+01
IMP_SCORE,1560,GO:0051019,2.3457e-01,1.1000e+01
IMP_SCORE,1561,GO:0019932,2.3455e-01,4.5000e+01
IMP_SCORE,1562,GO:0016125,2.3444e-01,5.4000e+01
IMP_SCORE,1563,GO:0019201,2.3442e-01,2.6000e+01
IMP_SCORE,1564,GO:0006658,2.3440e-01,2.1000e+01
IMP_SCORE,1565,GO:0006677,2.3421e-01,2.6000e+01
IMP_SCORE,1566,GO:0007093,2.3412e-01,2.1000e+01
IMP_SCORE,1567,GO:0032642,2.3405e-01,3.0000e+01
IMP_SCORE,1568,GO:0048666,2.3404e-01,6.0000e+01
IMP_SCORE,1569,GO:0098930,2.3402e-01,1.4000e+01
IMP_SCORE,1570,GO:0007568,2.3387e-01,9.0000e+01
IMP_SCORE,1571,GO:0046627,2.3387e-01,2.4000e+01
IMP_SCORE,1572,GO:0007141,2.3378e-01,5.0000e+00
IMP_SCORE,1573,GO:0090136,2.3375e-01,1.3000e+01
IMP_SCORE,1574,GO:0010954,2.3374e-01,1.3000e+01
IMP_SCORE,1575,GO:2000736,2.3362e-01,2.1000e+01
IMP_SCORE,1576,GO:2000351,2.3356e-01,1.2000e+01
IMP_SCORE,1577,GO:0044070,2.3352e-01,3.9000e+01
IMP_SCORE,1578,GO:0061041,2.3338e-01,5.6000e+01
IMP_SCORE,1579,GO:0090723,2.3329e-01,8.0000e+00
IMP_SCORE,1580,GO:0050796,2.3303e-01,5.5000e+01
IMP_SCORE,1581,GO:0004029,2.3294e-01,5.8000e+01
IMP_SCORE,1582,GO:1902882,2.3275e-01,3.0000e+01
IMP_SCORE,1583,GO:0045332,2.3275e-01,1.0000e+01
IMP_SCORE,1584,GO:0098802,2.3273e-01,9.8000e+01
IMP_SCORE,1585,GO:1903392,2.3264e-01,1.6000e+01
IMP_SCORE,1586,GO:0060337,2.3259e-01,9.5000e+01
IMP_SCORE,1587,GO:0022603,2.3253e-01,2.8100e+02
IMP_SCORE,1588,GO:0003700,2.3253e-01,3.0600e+02
IMP_SCORE,1589,GO:0005200,2.3249e-01,1.1900e+02
IMP_SCORE,1590,GO:2000484,2.3241e-01,1.2000e+01
IMP_SCORE,1591,GO:0006750,2.3232e-01,1.9000e+01
IMP_SCORE,1592,GO:0016790,2.3232e-01,3.2000e+01
IMP_SCORE,1593,GO:0034329,2.3225e-01,1.0700e+02
IMP_SCORE,1594,GO:0001817,2.3223e-01,1.9200e+02
IMP_SCORE,1595,GO:0060193,2.3221e-01,2.9000e+01
IMP_SCORE,1596,GO:0016831,2.3211e-01,4.3000e+01
IMP_SCORE,1597,GO:0019199,2.3210e-01,3.5000e+01
IMP_SCORE,1598,GO:0030901,2.3204e-01,5.0000e+00
IMP_SCORE,1599,GO:0001934,2.3204e-01,1.3100e+02
IMP_SCORE,1600,GO:0030837,2.3203e-01,2.2000e+01
IMP_SCORE,1601,GO:1901653,2.3202e-01,5.0000e+01
IMP_SCORE,1602,GO:0035909,2.3200e-01,7.0000e+00
IMP_SCORE,1603,GO:0010720,2.3193e-01,1.0800e+02
IMP_SCORE,1604,GO:1990266,2.3184e-01,3.1000e+01
IMP_SCORE,1605,GO:0036159,2.3170e-01,4.0000e+00
IMP_SCORE,1606,GO:0022821,2.3169e-01,4.0000e+00
IMP_SCORE,1607,GO:0034504,2.3169e-01,5.3000e+01
IMP_SCORE,1608,GO:0045453,2.3165e-01,9.0000e+00
IMP_SCORE,1609,GO:0034185,2.3165e-01,9.0000e+00
IMP_SCORE,1610,GO:0004707,2.3159e-01,1.1000e+01
IMP_SCORE,1611,GO:0060457,2.3158e-01,9.0000e+00
IMP_SCORE,1612,GO:0071479,2.3156e-01,1.7000e+01
IMP_SCORE,1613,GO:0009311,2.3155e-01,7.1000e+01
IMP_SCORE,1614,GO:0097381,2.3153e-01,1.7000e+01
IMP_SCORE,1615,GO:0001933,2.3149e-01,9.9000e+01
IMP_SCORE,1616,GO:0042579,2.3147e-01,1.7000e+02
IMP_SCORE,1617,GO:1900180,2.3144e-01,5.2000e+01
IMP_SCORE,1618,GO:0000086,2.3141e-01,6.8000e+01
IMP_SCORE,1619,GO:0042149,2.3140e-01,2.0000e+01
IMP_SCORE,1620,GO:0051896,2.3137e-01,5.2000e+01
IMP_SCORE,1621,GO:0071634,2.3131e-01,2.5000e+01
IMP_SCORE,1622,GO:0002829,2.3124e-01,1.1000e+01
IMP_SCORE,1623,GO:0044723,2.3122e-01,2.3800e+02
IMP_SCORE,1624,GO:0005885,2.3120e-01,1.6000e+01
IMP_SCORE,1625,GO:0061572,2.3100e-01,2.9000e+01
IMP_SCORE,1626,GO:0046006,2.3096e-01,1.2000e+01
IMP_SCORE,1627,GO:0033280,2.3084e-01,5.0000e+00
IMP_SCORE,1628,GO:0051235,2.3071e-01,9.4000e+01
IMP_SCORE,1629,GO:0048020,2.3068e-01,1.2000e+01
IMP_SCORE,1630,GO:2000171,2.3066e-01,3.0000e+01
IMP_SCORE,1631,GO:1901184,2.3062e-01,2.3000e+01
IMP_SCORE,1632,GO:0042162,2.3061e-01,4.0000e+00
IMP_SCORE,1633,GO:0051924,2.3054e-01,6.8000e+01
IMP_SCORE,1634,GO:0032703,2.3053e-01,3.0000e+00
IMP_SCORE,1635,GO:0043015,2.3052e-01,1.7000e+01
IMP_SCORE,1636,GO:0048546,2.3050e-01,1.4000e+01
IMP_SCORE,1637,GO:0043371,2.3048e-01,8.0000e+00
IMP_SCORE,1638,GO:0008053,2.3044e-01,5.0000e+00
IMP_SCORE,1639,GO:1902230,2.3043e-01,9.0000e+00
IMP_SCORE,1640,GO:0032212,2.3040e-01,2.2000e+01
IMP_SCORE,1641,GO:0033157,2.3036e-01,9.7000e+01
IMP_SCORE,1642,GO:0071260,2.3036e-01,3.0000e+01
IMP_SCORE,1643,GO:0010800,2.3032e-01,6.0000e+00
IMP_SCORE,1644,GO:0033627,2.3027e-01,2.3000e+01
IMP_SCORE,1645,GO:0048545,2.3024e-01,8.0000e+01
IMP_SCORE,1646,GO:0050729,2.3021e-01,4.7000e+01
IMP_SCORE,1647,GO:0043409,2.3020e-01,3.9000e+01
IMP_SCORE,1648,GO:0033628,2.3019e-01,3.7000e+01
IMP_SCORE,1649,GO:0019935,2.3013e-01,1.0000e+01
IMP_SCORE,1650,GO:0032273,2.3007e-01,2.8000e+01
IMP_SCORE,1651,GO:0032743,2.3000e-01,7.0000e+00
IMP_SCORE,1652,GO:0042510,2.2995e-01,1.2000e+01
IMP_SCORE,1653,GO:1900544,2.2993e-01,2.3000e+01
IMP_SCORE,1654,GO:0050746,2.2993e-01,1.3000e+01
IMP_SCORE,1655,GO:2000482,2.2988e-01,1.5000e+01
IMP_SCORE,1656,GO:0015740,2.2981e-01,1.1000e+01
IMP_SCORE,1657,GO:0030278,2.2973e-01,7.9000e+01
IMP_SCORE,1658,GO:0070717,2.2971e-01,6.0000e+00
IMP_SCORE,1659,GO:0002360,2.2969e-01,1.4000e+01
IMP_SCORE,1660,GO:0004952,2.2960e-01,4.0000e+00
IMP_SCORE,1661,GO:0032868,2.2957e-01,5.7000e+01
IMP_SCORE,1662,GO:0032459,2.2955e-01,9.0000e+00
IMP_SCORE,1663,GO:0030141,2.2942e-01,1.8600e+02
IMP_SCORE,1664,GO:0097193,2.2933e-01,5.1000e+01
IMP_SCORE,1665,GO:0016614,2.2929e-01,1.2100e+02
IMP_SCORE,1666,GO:0021680,2.2927e-01,1.1000e+01
IMP_SCORE,1667,GO:1901071,2.2926e-01,4.0000e+01
IMP_SCORE,1668,GO:0030279,2.2922e-01,2.0000e+01
IMP_SCORE,1669,GO:0098586,2.2916e-01,1.0000e+01
IMP_SCORE,1670,GO:0019207,2.2916e-01,7.9000e+01
IMP_SCORE,1671,GO:0042493,2.2894e-01,1.3000e+02
IMP_SCORE,1672,GO:0060090,2.2892e-01,1.0600e+02
IMP_SCORE,1673,GO:0045071,2.2885e-01,4.2000e+01
IMP_SCORE,1674,GO:0030100,2.2881e-01,7.0000e+01
IMP_SCORE,1675,GO:0060143,2.2870e-01,1.7000e+01
IMP_SCORE,1676,GO:0030833,2.2866e-01,5.7000e+01
IMP_SCORE,1677,GO:0070663,2.2860e-01,4.2000e+01
IMP_SCORE,1678,GO:0005750,2.2859e-01,6.0000e+00
IMP_SCORE,1679,GO:0030866,2.2839e-01,5.8000e+01
IMP_SCORE,1680,GO:0043230,2.2837e-01,9.4000e+02
IMP_SCORE,1681,GO:0032846,2.2827e-01,5.5000e+01
IMP_SCORE,1682,GO:0043198,2.2813e-01,1.9000e+01
IMP_SCORE,1683,GO:0046132,2.2810e-01,9.0000e+00
IMP_SCORE,1684,GO:0016358,2.2799e-01,1.8000e+01
IMP_SCORE,1685,GO:0009620,2.2791e-01,1.9000e+01
IMP_SCORE,1686,GO:0048041,2.2789e-01,2.9000e+01
IMP_SCORE,1687,GO:0006940,2.2786e-01,3.0000e+01
IMP_SCORE,1688,GO:0016323,2.2784e-01,2.0800e+02
IMP_SCORE,1689,GO:0001558,2.2766e-01,2.0100e+02
IMP_SCORE,1690,GO:0050661,2.2765e-01,4.7000e+01
IMP_SCORE,1691,GO:0009220,2.2760e-01,6.0000e+00
IMP_SCORE,1692,GO:0016202,2.2758e-01,2.5000e+01
IMP_SCORE,1693,GO:0014850,2.2749e-01,6.0000e+00
IMP_SCORE,1694,GO:0032732,2.2743e-01,1.5000e+01
IMP_SCORE,1695,GO:0051156,2.2741e-01,1.8000e+01
IMP_SCORE,1696,GO:0061351,2.2741e-01,1.4000e+01
IMP_SCORE,1697,GO:0070971,2.2740e-01,5.0000e+00
IMP_SCORE,1698,GO:0090068,2.2728e-01,8.8000e+01
IMP_SCORE,1699,GO:0090316,2.2728e-01,5.9000e+01
IMP_SCORE,1700,GO:0030330,2.2726e-01,2.1000e+01
IMP_SCORE,1701,GO:0000075,2.2720e-01,3.4000e+01
IMP_SCORE,1702,GO:0060291,2.2719e-01,3.0000e+01
IMP_SCORE,1703,GO:0009260,2.2718e-01,2.4000e+01
IMP_SCORE,1704,GO:0016627,2.2717e-01,7.2000e+01
IMP_SCORE,1705,GO:0033144,2.2708e-01,1.2000e+01
IMP_SCORE,1706,GO:0090196,2.2707e-01,1.4000e+01
IMP_SCORE,1707,GO:0048814,2.2704e-01,2.7000e+01
IMP_SCORE,1708,GO:0071902,2.2699e-01,7.1000e+01
IMP_SCORE,1709,GO:0071496,2.2696e-01,1.0000e+02
IMP_SCORE,1710,GO:0051225,2.2692e-01,3.8000e+01
IMP_SCORE,1711,GO:0003091,2.2689e-01,2.4000e+01
IMP_SCORE,1712,GO:0051347,2.2680e-01,1.2400e+02
IMP_SCORE,1713,GO:1903828,2.2677e-01,7.3000e+01
IMP_SCORE,1714,GO:0023014,2.2674e-01,8.4000e+01
IMP_SCORE,1715,GO:0006295,2.2673e-01,9.0000e+00
IMP_SCORE,1716,GO:0061178,2.2669e-01,2.2000e+01
IMP_SCORE,1717,GO:0022898,2.2667e-01,6.4000e+01
IMP_SCORE,1718,GO:0046128,2.2665e-01,4.3000e+01
IMP_SCORE,1719,GO:0035306,2.2659e-01,3.7000e+01
IMP_SCORE,1720,GO:0009065,2.2654e-01,6.8000e+01
IMP_SCORE,1721,GO:0017081,2.2650e-01,3.0000e+01
IMP_SCORE,1722,GO:1901991,2.2644e-01,3.9000e+01
IMP_SCORE,1723,GO:0005035,2.2639e-01,2.3000e+01
IMP_SCORE,1724,GO:1901992,2.2631e-01,1.6000e+01
IMP_SCORE,1725,GO:0048019,2.2616e-01,5.0000e+00
IMP_SCORE,1726,GO:0035589,2.2613e-01,1.9000e+01
IMP_SCORE,1727,GO:0043648,2.2603e-01,8.3000e+01
IMP_SCORE,1728,GO:0045637,2.2599e-01,1.0700e+02
IMP_SCORE,1729,GO:0005231,2.2588e-01,3.4000e+01
IMP_SCORE,1730,GO:0010743,2.2585e-01,1.5000e+01
IMP_SCORE,1731,GO:0001784,2.2584e-01,5.0000e+00
IMP_SCORE,1732,GO:0006487,2.2579e-01,5.6000e+01
IMP_SCORE,1733,GO:0005774,2.2576e-01,2.7000e+02
IMP_SCORE,1734,GO:0009612,2.2574e-01,7.2000e+01
IMP_SCORE,1735,GO:0090051,2.2568e-01,6.0000e+00
IMP_SCORE,1736,GO:0006855,2.2562e-01,9.0000e+00
IMP_SCORE,1737,GO:0010818,2.2554e-01,1.4000e+01
IMP_SCORE,1738,GO:0005504,2.2546e-01,3.5000e+01
IMP_SCORE,1739,GO:0051495,2.2546e-01,7.9000e+01
IMP_SCORE,1740,GO:0021675,2.2545e-01,1.3000e+01
IMP_SCORE,1741,GO:0007215,2.2544e-01,3.7000e+01
IMP_SCORE,1742,GO:0003254,2.2540e-01,1.3000e+01
IMP_SCORE,1743,GO:0033006,2.2538e-01,1.6000e+01
IMP_SCORE,1744,GO:0034368,2.2534e-01,6.0000e+00
IMP_SCORE,1745,GO:0002685,2.2530e-01,5.0000e+01
IMP_SCORE,1746,GO:0050728,2.2528e-01,3.2000e+01
IMP_SCORE,1747,GO:0032835,2.2524e-01,1.8000e+01
IMP_SCORE,1748,GO:0015802,2.2524e-01,6.0000e+00
IMP_SCORE,1749,GO:0006044,2.2521e-01,2.1000e+01
IMP_SCORE,1750,GO:1901655,2.2520e-01,2.2000e+01
IMP_SCORE,1751,GO:0051412,2.2519e-01,1.3000e+01
IMP_SCORE,1752,GO:0000097,2.2506e-01,2.3000e+01
IMP_SCORE,1753,GO:0000904,2.2502e-01,5.0000e+01
IMP_SCORE,1754,GO:0097755,2.2500e-01,2.8000e+01
IMP_SCORE,1755,GO:0016049,2.2496e-01,4.9000e+01
IMP_SCORE,1756,GO:0032495,2.2485e-01,1.5000e+01
IMP_SCORE,1757,GO:0045073,2.2476e-01,2.0000e+00
IMP_SCORE,1758,GO:0035173,2.2458e-01,5.0000e+00
IMP_SCORE,1759,GO:0006878,2.2457e-01,1.5000e+01
IMP_SCORE,1760,GO:0002761,2.2449e-01,7.3000e+01
IMP_SCORE,1761,GO:0046339,2.2442e-01,8.0000e+00
IMP_SCORE,1762,GO:0030517,2.2441e-01,1.4000e+01
IMP_SCORE,1763,GO:1903203,2.2426e-01,1.5000e+01
IMP_SCORE,1764,GO:0043122,2.2418e-01,1.3700e+02
IMP_SCORE,1765,GO:0050863,2.2417e-01,7.2000e+01
IMP_SCORE,1766,GO:0071637,2.2408e-01,1.1000e+01
IMP_SCORE,1767,GO:0032890,2.2406e-01,1.2000e+01
IMP_SCORE,1768,GO:1990126,2.2399e-01,4.5000e+01
IMP_SCORE,1769,GO:0001891,2.2398e-01,3.3000e+01
IMP_SCORE,1770,GO:0071709,2.2396e-01,1.2000e+01
IMP_SCORE,1771,GO:0009072,2.2394e-01,3.2000e+01
IMP_SCORE,1772,GO:0070169,2.2392e-01,2.3000e+01
IMP_SCORE,1773,GO:0001709,2.2391e-01,2.4000e+01
IMP_SCORE,1774,GO:1903209,2.2387e-01,9.0000e+00
IMP_SCORE,1775,GO:0045932,2.2387e-01,8.0000e+00
IMP_SCORE,1776,GO:0095500,2.2382e-01,3.0000e+01
IMP_SCORE,1777,GO:0043204,2.2377e-01,6.4000e+01
IMP_SCORE,1778,GO:0033273,2.2374e-01,2.9000e+01
IMP_SCORE,1779,GO:0010507,2.2371e-01,2.4000e+01
IMP_SCORE,1780,GO:0001822,2.2357e-01,4.4000e+01
IMP_SCORE,1781,GO:2000134,2.2350e-01,2.7000e+01
IMP_SCORE,1782,GO:0090276,2.2349e-01,6.5000e+01
IMP_SCORE,1783,GO:1903035,2.2340e-01,2.7000e+01
IMP_SCORE,1784,GO:0000096,2.2340e-01,2.4000e+01
IMP_SCORE,1785,GO:0046632,2.2340e-01,5.0000e+00
IMP_SCORE,1786,GO:0031331,2.2339e-01,9.0000e+01
IMP_SCORE,1787,GO:0046164,2.2336e-01,3.7000e+01
IMP_SCORE,1788,GO:0031293,2.2333e-01,2.4000e+01
IMP_SCORE,1789,GO:0031975,2.2319e-01,1.9000e+02
IMP_SCORE,1790,GO:0048736,2.2317e-01,4.6000e+01
IMP_SCORE,1791,GO:1900424,2.2305e-01,9.0000e+00
IMP_SCORE,1792,GO:0031432,2.2305e-01,1.6000e+01
IMP_SCORE,1793,GO:0010821,2.2302e-01,8.7000e+01
IMP_SCORE,1794,GO:0005829,2.2300e-01,1.6890e+03
IMP_SCORE,1795,GO:0043227,2.2291e-01,1.5670e+03
IMP_SCORE,1796,GO:0043171,2.2289e-01,2.3000e+01
IMP_SCORE,1797,GO:0032392,2.2285e-01,1.6000e+01
IMP_SCORE,1798,GO:0002695,2.2279e-01,6.0000e+01
IMP_SCORE,1799,GO:0051480,2.2276e-01,6.6000e+01
IMP_SCORE,1800,GO:0035235,2.2271e-01,1.9000e+01
IMP_SCORE,1801,GO:0051493,2.2266e-01,1.5400e+02
IMP_SCORE,1802,GO:0002716,2.2263e-01,5.0000e+00
IMP_SCORE,1803,GO:0042267,2.2258e-01,1.8000e+01
IMP_SCORE,1804,GO:0017015,2.2254e-01,3.8000e+01
IMP_SCORE,1805,GO:0006026,2.2252e-01,8.3000e+01
IMP_SCORE,1806,GO:0015696,2.2245e-01,2.9000e+01
IMP_SCORE,1807,GO:0006623,2.2244e-01,9.0000e+00
IMP_SCORE,1808,GO:0002753,2.2240e-01,5.0000e+00
IMP_SCORE,1809,GO:0004714,2.2236e-01,4.3000e+01
IMP_SCORE,1810,GO:1903793,2.2234e-01,9.0000e+00
IMP_SCORE,1811,GO:0004702,2.2233e-01,6.6000e+01
IMP_SCORE,1812,GO:0051651,2.2233e-01,5.3000e+01
IMP_SCORE,1813,GO:0055038,2.2225e-01,6.5000e+01
IMP_SCORE,1814,GO:0005771,2.2221e-01,8.0000e+00
IMP_SCORE,1815,GO:0009069,2.2220e-01,5.4000e+01
IMP_SCORE,1816,GO:0030662,2.2219e-01,9.4000e+01
IMP_SCORE,1817,GO:0044090,2.2219e-01,1.8000e+01
IMP_SCORE,1818,GO:0019911,2.2211e-01,4.7000e+01
IMP_SCORE,1819,GO:0070482,2.2209e-01,6.5000e+01
IMP_SCORE,1820,GO:0001965,2.2207e-01,2.1000e+01
IMP_SCORE,1821,GO:0007272,2.2195e-01,9.6000e+01
IMP_SCORE,1822,GO:0006898,2.2193e-01,1.6800e+02
IMP_SCORE,1823,GO:0009168,2.2187e-01,9.0000e+00
IMP_SCORE,1824,GO:0004722,2.2175e-01,4.0000e+01
IMP_SCORE,1825,GO:0052742,2.2169e-01,2.2000e+01
IMP_SCORE,1826,GO:0071402,2.2166e-01,1.7000e+01
IMP_SCORE,1827,GO:0014059,2.2165e-01,6.0000e+00
IMP_SCORE,1828,GO:0030150,2.2157e-01,6.0000e+00
IMP_SCORE,1829,GO:0006757,2.2152e-01,2.1000e+01
IMP_SCORE,1830,GO:0006893,2.2149e-01,2.1000e+01
IMP_SCORE,1831,GO:0090257,2.2141e-01,6.4000e+01
IMP_SCORE,1832,GO:0050995,2.2141e-01,2.2000e+01
IMP_SCORE,1833,GO:0043069,2.2141e-01,2.5800e+02
IMP_SCORE,1834,GO:0051100,2.2141e-01,5.8000e+01
IMP_SCORE,1835,GO:0034452,2.2136e-01,4.0000e+00
IMP_SCORE,1836,GO:0034705,2.2134e-01,5.1000e+01
IMP_SCORE,1837,GO:0051353,2.2133e-01,1.1000e+01
IMP_SCORE,1838,GO:0002283,2.2128e-01,1.0600e+02
IMP_SCORE,1839,GO:0005903,2.2128e-01,5.1000e+01
IMP_SCORE,1840,GO:0030183,2.2114e-01,4.1000e+01
IMP_SCORE,1841,GO:0043331,2.2113e-01,2.4000e+01
IMP_SCORE,1842,GO:0051930,2.2108e-01,1.4000e+01
IMP_SCORE,1843,GO:0035249,2.2106e-01,2.2000e+01
IMP_SCORE,1844,GO:0002823,2.2104e-01,1.7000e+01
IMP_SCORE,1845,GO:0000819,2.2095e-01,1.1000e+01
IMP_SCORE,1846,GO:0044437,2.2094e-01,3.5900e+02
IMP_SCORE,1847,GO:0043900,2.2093e-01,1.3300e+02
IMP_SCORE,1848,GO:0001974,2.2092e-01,2.3000e+01
IMP_SCORE,1849,GO:0004622,2.2091e-01,2.8000e+01
IMP_SCORE,1850,GO:0032780,2.2091e-01,1.8000e+01
IMP_SCORE,1851,GO:0098641,2.2083e-01,2.5000e+01
IMP_SCORE,1852,GO:0050921,2.2076e-01,2.9000e+01
IMP_SCORE,1853,GO:0035904,2.2075e-01,1.1000e+01
IMP_SCORE,1854,GO:0016877,2.2068e-01,2.6000e+01
IMP_SCORE,1855,GO:0048002,2.2067e-01,9.3000e+01
IMP_SCORE,1856,GO:0043434,2.2061e-01,6.6000e+01
IMP_SCORE,1857,GO:0061162,2.2057e-01,2.1000e+01
IMP_SCORE,1858,GO:0051384,2.2053e-01,5.5000e+01
IMP_SCORE,1859,GO:0035148,2.2043e-01,3.9000e+01
IMP_SCORE,1860,GO:0043330,2.2040e-01,3.1000e+01
IMP_SCORE,1861,GO:0032204,2.2038e-01,1.8000e+01
IMP_SCORE,1862,GO:0030033,2.2034e-01,2.7000e+01
IMP_SCORE,1863,GO:0006704,2.2033e-01,5.0000e+00
IMP_SCORE,1864,GO:0043094,2.2032e-01,2.4000e+01
IMP_SCORE,1865,GO:0043507,2.2028e-01,1.4000e+01
IMP_SCORE,1866,GO:1904427,2.2024e-01,1.6000e+01
IMP_SCORE,1867,GO:1905710,2.2023e-01,6.0000e+00
IMP_SCORE,1868,GO:0035729,2.2023e-01,8.0000e+00
IMP_SCORE,1869,GO:0071621,2.2023e-01,3.5000e+01
IMP_SCORE,1870,GO:0006779,2.2022e-01,2.6000e+01
IMP_SCORE,1871,GO:0035914,2.2019e-01,3.5000e+01
IMP_SCORE,1872,GO:0044297,2.2010e-01,2.3000e+02
IMP_SCORE,1873,GO:0002793,2.2009e-01,5.7000e+01
IMP_SCORE,1874,GO:0045725,2.2007e-01,1.4000e+01
IMP_SCORE,1875,GO:0050805,2.2006e-01,2.2000e+01
IMP_SCORE,1876,GO:0006261,2.2001e-01,2.5000e+01
IMP_SCORE,1877,GO:0045582,2.1999e-01,2.7000e+01
IMP_SCORE,1878,GO:0003725,2.1996e-01,6.2000e+01
IMP_SCORE,1879,GO:0007043,2.1992e-01,7.5000e+01
IMP_SCORE,1880,GO:0005884,2.1986e-01,4.0000e+01
IMP_SCORE,1881,GO:0052547,2.1983e-01,1.3700e+02
IMP_SCORE,1882,GO:0044283,2.1982e-01,1.5400e+02
IMP_SCORE,1883,GO:0003014,2.1978e-01,4.2000e+01
IMP_SCORE,1884,GO:0031526,2.1977e-01,2.4000e+01
IMP_SCORE,1885,GO:1904949,2.1940e-01,1.4000e+01
IMP_SCORE,1886,GO:0071901,2.1937e-01,3.5000e+01
IMP_SCORE,1887,GO:0045182,2.1933e-01,3.2000e+01
IMP_SCORE,1888,GO:0045937,2.1932e-01,2.0100e+02
IMP_SCORE,1889,GO:0045324,2.1924e-01,4.0000e+00
IMP_SCORE,1890,GO:0045921,2.1909e-01,3.4000e+01
IMP_SCORE,1891,GO:0032435,2.1906e-01,6.0000e+00
IMP_SCORE,1892,GO:0032813,2.1904e-01,3.1000e+01
IMP_SCORE,1893,GO:0045621,2.1903e-01,2.3000e+01
IMP_SCORE,1894,GO:0071869,2.1898e-01,5.0000e+00
IMP_SCORE,1895,GO:0046148,2.1889e-01,2.4000e+01
IMP_SCORE,1896,GO:0005773,2.1877e-01,2.9200e+02
IMP_SCORE,1897,GO:0001938,2.1870e-01,3.8000e+01
IMP_SCORE,1898,GO:0050885,2.1867e-01,2.8000e+01
IMP_SCORE,1899,GO:0010008,2.1867e-01,2.3100e+02
IMP_SCORE,1900,GO:0048525,2.1866e-01,4.8000e+01
IMP_SCORE,1901,GO:0045603,2.1854e-01,2.8000e+01
IMP_SCORE,1902,GO:0048588,2.1841e-01,3.5000e+01
IMP_SCORE,1903,GO:0071310,2.1840e-01,3.4600e+02
IMP_SCORE,1904,GO:1903522,2.1832e-01,1.1000e+02
IMP_SCORE,1905,GO:0007270,2.1831e-01,1.9000e+01
IMP_SCORE,1906,GO:0005765,2.1829e-01,2.5100e+02
IMP_SCORE,1907,GO:0031967,2.1827e-01,1.5000e+02
IMP_SCORE,1908,GO:0016274,2.1825e-01,1.8000e+01
IMP_SCORE,1909,GO:0000272,2.1818e-01,1.7000e+01
IMP_SCORE,1910,GO:0048639,2.1814e-01,3.1000e+01
IMP_SCORE,1911,GO:1900274,2.1814e-01,1.6000e+01
IMP_SCORE,1912,GO:0032526,2.1812e-01,4.6000e+01
IMP_SCORE,1913,GO:0006900,2.1812e-01,1.9000e+01
IMP_SCORE,1914,GO:0002223,2.1812e-01,2.7000e+01
IMP_SCORE,1915,GO:0004303,2.1804e-01,2.1000e+01
IMP_SCORE,1916,GO:0010464,2.1797e-01,7.0000e+00
IMP_SCORE,1917,GO:0042641,2.1796e-01,4.0000e+01
IMP_SCORE,1918,GO:0016441,2.1795e-01,1.3000e+01
IMP_SCORE,1919,GO:0071715,2.1786e-01,1.2000e+01
IMP_SCORE,1920,GO:1903708,2.1783e-01,4.9000e+01
IMP_SCORE,1921,GO:0071300,2.1775e-01,1.3000e+01
IMP_SCORE,1922,GO:0008180,2.1768e-01,1.6000e+01
IMP_SCORE,1923,GO:2000045,2.1767e-01,4.4000e+01
IMP_SCORE,1924,GO:0032801,2.1766e-01,6.0000e+00
IMP_SCORE,1925,GO:0046635,2.1762e-01,2.1000e+01
IMP_SCORE,1926,GO:0031347,2.1762e-01,1.5400e+02
IMP_SCORE,1927,GO:0050670,2.1759e-01,5.0000e+01
IMP_SCORE,1928,GO:0090330,2.1750e-01,3.0000e+00
IMP_SCORE,1929,GO:0009749,2.1737e-01,4.1000e+01
IMP_SCORE,1930,GO:0034703,2.1735e-01,7.7000e+01
IMP_SCORE,1931,GO:0045086,2.1733e-01,2.0000e+00
IMP_SCORE,1932,GO:0004672,2.1730e-01,1.6600e+02
IMP_SCORE,1933,GO:1903038,2.1726e-01,4.5000e+01
IMP_SCORE,1934,GO:0051668,2.1708e-01,3.1000e+01
IMP_SCORE,1935,GO:0071356,2.1707e-01,4.4000e+01
IMP_SCORE,1936,GO:0001071,2.1702e-01,2.9900e+02
IMP_SCORE,1937,GO:0060326,2.1679e-01,8.6000e+01
IMP_SCORE,1938,GO:0010592,2.1675e-01,9.0000e+00
IMP_SCORE,1939,GO:0042398,2.1674e-01,5.5000e+01
IMP_SCORE,1940,GO:0002204,2.1669e-01,5.0000e+00
IMP_SCORE,1941,GO:0006469,2.1668e-01,7.0000e+01
IMP_SCORE,1942,GO:0045619,2.1665e-01,4.8000e+01
IMP_SCORE,1943,GO:0002544,2.1660e-01,1.5000e+01
IMP_SCORE,1944,GO:0042060,2.1643e-01,2.9000e+01
IMP_SCORE,1945,GO:0032008,2.1636e-01,6.0000e+00
IMP_SCORE,1946,GO:0044257,2.1633e-01,1.2000e+01
IMP_SCORE,1947,GO:0045646,2.1633e-01,1.4000e+01
IMP_SCORE,1948,GO:0032272,2.1617e-01,3.3000e+01
IMP_SCORE,1949,GO:0005545,2.1614e-01,3.1000e+01
IMP_SCORE,1950,GO:0010839,2.1611e-01,1.0000e+01
IMP_SCORE,1951,GO:0048489,2.1605e-01,2.1000e+01
IMP_SCORE,1952,GO:0005536,2.1603e-01,1.3000e+01
IMP_SCORE,1953,GO:0007077,2.1598e-01,1.5000e+01
IMP_SCORE,1954,GO:1900076,2.1597e-01,2.1000e+01
IMP_SCORE,1955,GO:0030666,2.1596e-01,8.6000e+01
IMP_SCORE,1956,GO:0031235,2.1593e-01,6.0000e+00
IMP_SCORE,1957,GO:0006643,2.1592e-01,1.2600e+02
IMP_SCORE,1958,GO:0006465,2.1587e-01,1.1000e+01
IMP_SCORE,1959,GO:0070664,2.1580e-01,3.3000e+01
IMP_SCORE,1960,GO:0045911,2.1578e-01,1.1000e+01
IMP_SCORE,1961,GO:0044440,2.1576e-01,2.7700e+02
IMP_SCORE,1962,GO:0009112,2.1574e-01,3.2000e+01
IMP_SCORE,1963,GO:0034142,2.1569e-01,2.0000e+01
IMP_SCORE,1964,GO:0006337,2.1564e-01,1.6000e+01
IMP_SCORE,1965,GO:0043303,2.1554e-01,7.0000e+00
IMP_SCORE,1966,GO:0030804,2.1547e-01,1.6000e+01
IMP_SCORE,1967,GO:0080171,2.1544e-01,3.6000e+01
IMP_SCORE,1968,GO:0044057,2.1541e-01,1.5900e+02
IMP_SCORE,1969,GO:0031348,2.1536e-01,4.8000e+01
IMP_SCORE,1970,GO:0044843,2.1534e-01,2.7000e+01
IMP_SCORE,1971,GO:0060021,2.1531e-01,3.3000e+01
IMP_SCORE,1972,GO:0098797,2.1530e-01,1.7400e+02
IMP_SCORE,1973,GO:0042327,2.1528e-01,1.6200e+02
IMP_SCORE,1974,GO:0043068,2.1527e-01,1.7100e+02
IMP_SCORE,1975,GO:0051560,2.1525e-01,1.1000e+01
IMP_SCORE,1976,GO:0050775,2.1524e-01,1.4000e+01
IMP_SCORE,1977,GO:0071384,2.1517e-01,1.6000e+01
IMP_SCORE,1978,GO:0002764,2.1507e-01,1.2800e+02
IMP_SCORE,1979,GO:0051127,2.1506e-01,1.3000e+01
IMP_SCORE,1980,GO:0036336,2.1503e-01,7.0000e+00
IMP_SCORE,1981,GO:0032768,2.1494e-01,1.6000e+01
IMP_SCORE,1982,GO:1901606,2.1481e-01,9.6000e+01
IMP_SCORE,1983,GO:0060393,2.1481e-01,1.4000e+01
IMP_SCORE,1984,GO:0006606,2.1480e-01,5.1000e+01
IMP_SCORE,1985,GO:0030449,2.1471e-01,4.3000e+01
IMP_SCORE,1986,GO:0044428,2.1470e-01,1.3560e+03
IMP_SCORE,1987,GO:0042711,2.1468e-01,2.2000e+01
IMP_SCORE,1988,GO:0016052,2.1465e-01,8.8000e+01
IMP_SCORE,1989,GO:0016020,2.1459e-01,2.3810e+03
IMP_SCORE,1990,GO:1904035,2.1455e-01,2.2000e+01
IMP_SCORE,1991,GO:0008037,2.1449e-01,1.8300e+02
IMP_SCORE,1992,GO:0043588,2.1448e-01,3.4000e+01
IMP_SCORE,1993,GO:0008409,2.1447e-01,5.0000e+00
IMP_SCORE,1994,GO:0046460,2.1444e-01,2.9000e+01
IMP_SCORE,1995,GO:0000186,2.1442e-01,1.8000e+01
IMP_SCORE,1996,GO:0002686,2.1421e-01,2.1000e+01
IMP_SCORE,1997,GO:0046463,2.1417e-01,3.1000e+01
IMP_SCORE,1998,GO:0043531,2.1391e-01,3.4000e+01
IMP_SCORE,1999,GO:0002474,2.1376e-01,6.6000e+01
IMP_SCORE,2000,GO:0034358,2.1369e-01,4.3000e+01
IMP_SCORE,2001,GO:0071625,2.1368e-01,1.7000e+01
IMP_SCORE,2002,GO:0080135,2.1366e-01,1.4500e+02
IMP_SCORE,2003,GO:0005234,2.1366e-01,1.6000e+01
IMP_SCORE,2004,GO:0051056,2.1364e-01,1.1500e+02
IMP_SCORE,2005,GO:0071459,2.1353e-01,6.0000e+00
IMP_SCORE,2006,GO:0051783,2.1351e-01,4.3000e+01
IMP_SCORE,2007,GO:0070873,2.1350e-01,1.6000e+01
IMP_SCORE,2008,GO:0051098,2.1348e-01,1.1000e+02
IMP_SCORE,2009,GO:0030178,2.1348e-01,5.8000e+01
IMP_SCORE,2010,GO:1905515,2.1344e-01,1.0000e+01
IMP_SCORE,2011,GO:0043901,2.1333e-01,5.4000e+01
IMP_SCORE,2012,GO:0070293,2.1329e-01,1.2000e+01
IMP_SCORE,2013,GO:0000226,2.1328e-01,1.4100e+02
IMP_SCORE,2014,GO:0048813,2.1313e-01,4.2000e+01
IMP_SCORE,2015,GO:0002285,2.1312e-01,2.9000e+01
IMP_SCORE,2016,GO:0030136,2.1305e-01,5.3000e+01
IMP_SCORE,2017,GO:0008542,2.1290e-01,1.1000e+01
IMP_SCORE,2018,GO:0014706,2.1288e-01,3.1000e+01
IMP_SCORE,2019,GO:0098590,2.1282e-01,5.0300e+02
IMP_SCORE,2020,GO:0014048,2.1280e-01,6.0000e+00
IMP_SCORE,2021,GO:0000122,2.1279e-01,1.5000e+02
IMP_SCORE,2022,GO:0030514,2.1278e-01,2.5000e+01
IMP_SCORE,2023,GO:0042254,2.1277e-01,2.4000e+01
IMP_SCORE,2024,GO:0010744,2.1276e-01,9.0000e+00
IMP_SCORE,2025,GO:0051656,2.1276e-01,1.0100e+02
IMP_SCORE,2026,GO:0032525,2.1275e-01,5.0000e+00
IMP_SCORE,2027,GO:0032387,2.1274e-01,4.6000e+01
IMP_SCORE,2028,GO:0009636,2.1272e-01,7.6000e+01
IMP_SCORE,2029,GO:0032411,2.1266e-01,3.0000e+01
IMP_SCORE,2030,GO:0018108,2.1260e-01,5.4000e+01
IMP_SCORE,2031,GO:0032309,2.1256e-01,8.0000e+00
IMP_SCORE,2032,GO:2000243,2.1251e-01,1.4000e+01
IMP_SCORE,2033,GO:1901618,2.1251e-01,2.4000e+01
IMP_SCORE,2034,GO:0040017,2.1248e-01,1.0200e+02
IMP_SCORE,2035,GO:0071383,2.1244e-01,2.0000e+01
IMP_SCORE,2036,GO:0016891,2.1243e-01,3.4000e+01
IMP_SCORE,2037,GO:1903018,2.1243e-01,1.7000e+01
IMP_SCORE,2038,GO:1902222,2.1239e-01,2.1000e+01
IMP_SCORE,2039,GO:1900024,2.1236e-01,1.4000e+01
IMP_SCORE,2040,GO:0098636,2.1236e-01,2.9000e+01
IMP_SCORE,2041,GO:2001234,2.1235e-01,6.1000e+01
IMP_SCORE,2042,GO:0035774,2.1230e-01,1.8000e+01
IMP_SCORE,2043,GO:0046685,2.1224e-01,2.7000e+01
IMP_SCORE,2044,GO:2001244,2.1224e-01,2.4000e+01
IMP_SCORE,2045,GO:0002429,2.1215e-01,7.6000e+01
IMP_SCORE,2046,GO:0033559,2.1212e-01,7.3000e+01
IMP_SCORE,2047,GO:0033120,2.1212e-01,1.2000e+01
IMP_SCORE,2048,GO:0005451,2.1211e-01,5.0000e+00
IMP_SCORE,2049,GO:0016878,2.1208e-01,2.5000e+01
IMP_SCORE,2050,GO:0008285,2.1203e-01,2.4800e+02
IMP_SCORE,2051,GO:0043207,2.1201e-01,2.9200e+02
IMP_SCORE,2052,GO:0010038,2.1199e-01,1.6800e+02
IMP_SCORE,2053,GO:0001936,2.1192e-01,3.6000e+01
IMP_SCORE,2054,GO:0051766,2.1192e-01,2.5000e+01
IMP_SCORE,2055,GO:1903725,2.1190e-01,1.6000e+01
IMP_SCORE,2056,GO:0002757,2.1185e-01,1.1200e+02
IMP_SCORE,2057,GO:0051969,2.1184e-01,5.0000e+00
IMP_SCORE,2058,GO:0000118,2.1182e-01,2.0000e+01
IMP_SCORE,2059,GO:0070887,2.1180e-01,4.0000e+02
IMP_SCORE,2060,GO:0000209,2.1177e-01,7.9000e+01
IMP_SCORE,2061,GO:0002221,2.1177e-01,5.9000e+01
IMP_SCORE,2062,GO:0001725,2.1172e-01,3.7000e+01
IMP_SCORE,2063,GO:0097150,2.1161e-01,3.0000e+00
IMP_SCORE,2064,GO:0007254,2.1160e-01,2.0000e+01
IMP_SCORE,2065,GO:0015250,2.1159e-01,1.9000e+01
IMP_SCORE,2066,GO:0060033,2.1147e-01,6.0000e+00
IMP_SCORE,2067,GO:0030659,2.1136e-01,2.8000e+02
IMP_SCORE,2068,GO:0006081,2.1135e-01,8.5000e+01
IMP_SCORE,2069,GO:0010951,2.1128e-01,8.7000e+01
IMP_SCORE,2070,GO:0006027,2.1125e-01,5.6000e+01
IMP_SCORE,2071,GO:0002758,2.1121e-01,6.0000e+01
IMP_SCORE,2072,GO:0046394,2.1093e-01,1.3700e+02
IMP_SCORE,2073,GO:0045987,2.1089e-01,1.2000e+01
IMP_SCORE,2074,GO:0002066,2.1088e-01,9.0000e+00
IMP_SCORE,2075,GO:0043271,2.1088e-01,3.8000e+01
IMP_SCORE,2076,GO:0034104,2.1084e-01,1.3000e+01
IMP_SCORE,2077,GO:0045986,2.1083e-01,6.0000e+00
IMP_SCORE,2078,GO:0051238,2.1065e-01,4.3000e+01
IMP_SCORE,2079,GO:0006851,2.1061e-01,5.0000e+00
IMP_SCORE,2080,GO:0015850,2.1060e-01,4.6000e+01
IMP_SCORE,2081,GO:0048592,2.1057e-01,2.1000e+01
IMP_SCORE,2082,GO:0006885,2.1056e-01,3.9000e+01
IMP_SCORE,2083,GO:0031982,2.1051e-01,1.0980e+03
IMP_SCORE,2084,GO:0032941,2.1050e-01,1.4000e+01
IMP_SCORE,2085,GO:0005225,2.1049e-01,2.3000e+01
IMP_SCORE,2086,GO:0008543,2.1049e-01,1.9000e+01
IMP_SCORE,2087,GO:0033147,2.1046e-01,8.0000e+00
IMP_SCORE,2088,GO:1901605,2.1046e-01,1.3700e+02
IMP_SCORE,2089,GO:0003009,2.1043e-01,2.3000e+01
IMP_SCORE,2090,GO:0001763,2.1042e-01,6.9000e+01
IMP_SCORE,2091,GO:0051050,2.1042e-01,2.5800e+02
IMP_SCORE,2092,GO:0097480,2.1040e-01,2.8000e+01
IMP_SCORE,2093,GO:1900739,2.1039e-01,1.7000e+01
IMP_SCORE,2094,GO:0051241,2.1037e-01,2.9500e+02
IMP_SCORE,2095,GO:0001959,2.1037e-01,6.1000e+01
IMP_SCORE,2096,GO:0030506,2.1027e-01,3.9000e+01
IMP_SCORE,2097,GO:1902991,2.1018e-01,2.2000e+01
IMP_SCORE,2098,GO:0006687,2.1017e-01,1.0100e+02
IMP_SCORE,2099,GO:0046456,2.1015e-01,1.9000e+01
IMP_SCORE,2100,GO:0090129,2.1015e-01,2.0000e+00
IMP_SCORE,2101,GO:0008299,2.1014e-01,1.9000e+01
IMP_SCORE,2102,GO:0051491,2.1009e-01,2.3000e+01
IMP_SCORE,2103,GO:0009130,2.1005e-01,1.1000e+01
IMP_SCORE,2104,GO:0042102,2.1004e-01,3.9000e+01
IMP_SCORE,2105,GO:0048875,2.1003e-01,1.9000e+01
IMP_SCORE,2106,GO:0046823,2.0998e-01,4.3000e+01
IMP_SCORE,2107,GO:0006901,2.0996e-01,4.0000e+01
IMP_SCORE,2108,GO:0033673,2.0994e-01,7.3000e+01
IMP_SCORE,2109,GO:0005247,2.0991e-01,6.0000e+00
IMP_SCORE,2110,GO:2000573,2.0991e-01,2.3000e+01
IMP_SCORE,2111,GO:0031664,2.0989e-01,1.9000e+01
IMP_SCORE,2112,GO:0071827,2.0986e-01,1.3000e+01
IMP_SCORE,2113,GO:0071108,2.0985e-01,3.5000e+01
IMP_SCORE,2114,GO:2000050,2.0982e-01,1.3000e+01
IMP_SCORE,2115,GO:0032570,2.0982e-01,2.7000e+01
IMP_SCORE,2116,GO:0050769,2.0981e-01,1.0500e+02
IMP_SCORE,2117,GO:1900745,2.0981e-01,1.4000e+01
IMP_SCORE,2118,GO:2001198,2.0976e-01,6.1000e+01
IMP_SCORE,2119,GO:1903543,2.0966e-01,1.1000e+01
IMP_SCORE,2120,GO:0061387,2.0955e-01,3.2000e+01
IMP_SCORE,2121,GO:0070266,2.0952e-01,2.0000e+01
IMP_SCORE,2122,GO:0071495,2.0948e-01,1.5900e+02
IMP_SCORE,2123,GO:0086013,2.0948e-01,5.0000e+00
IMP_SCORE,2124,GO:2001233,2.0943e-01,8.3000e+01
IMP_SCORE,2125,GO:0002768,2.0941e-01,1.2400e+02
IMP_SCORE,2126,GO:0045742,2.0937e-01,1.6000e+01
IMP_SCORE,2127,GO:0048708,2.0926e-01,2.9000e+01
IMP_SCORE,2128,GO:0009948,2.0923e-01,2.2000e+01
IMP_SCORE,2129,GO:0042379,2.0923e-01,2.3000e+01
IMP_SCORE,2130,GO:0051047,2.0918e-01,9.6000e+01
IMP_SCORE,2131,GO:0048770,2.0916e-01,8.1000e+01
IMP_SCORE,2132,GO:0004435,2.0914e-01,5.9000e+01
IMP_SCORE,2133,GO:0010942,2.0912e-01,1.9400e+02
IMP_SCORE,2134,GO:1902106,2.0909e-01,5.8000e+01
IMP_SCORE,2135,GO:0035710,2.0905e-01,5.0000e+00
IMP_SCORE,2136,GO:0001669,2.0892e-01,7.6000e+01
IMP_SCORE,2137,GO:0032943,2.0889e-01,1.2000e+01
IMP_SCORE,2138,GO:0043524,2.0887e-01,4.6000e+01
IMP_SCORE,2139,GO:0045776,2.0878e-01,2.5000e+01
IMP_SCORE,2140,GO:0090303,2.0872e-01,2.0000e+01
IMP_SCORE,2141,GO:0010517,2.0871e-01,1.2000e+01
IMP_SCORE,2142,GO:0042359,2.0870e-01,6.0000e+00
IMP_SCORE,2143,GO:0071044,2.0867e-01,5.0000e+00
IMP_SCORE,2144,GO:0030902,2.0859e-01,1.8000e+01
IMP_SCORE,2145,GO:0008344,2.0856e-01,5.5000e+01
IMP_SCORE,2146,GO:0045334,2.0855e-01,5.0000e+00
IMP_SCORE,2147,GO:1901981,2.0854e-01,9.4000e+01
IMP_SCORE,2148,GO:0030198,2.0852e-01,1.7400e+02
IMP_SCORE,2149,GO:0099568,2.0851e-01,1.6800e+02
IMP_SCORE,2150,GO:0019395,2.0847e-01,4.8000e+01
IMP_SCORE,2151,GO:0031702,2.0843e-01,7.0000e+00
IMP_SCORE,2152,GO:0055092,2.0836e-01,2.3000e+01
IMP_SCORE,2153,GO:0001570,2.0835e-01,2.0000e+01
IMP_SCORE,2154,GO:0045670,2.0819e-01,4.3000e+01
IMP_SCORE,2155,GO:0048662,2.0815e-01,2.3000e+01
IMP_SCORE,2156,GO:0018212,2.0812e-01,6.1000e+01
IMP_SCORE,2157,GO:0042219,2.0810e-01,1.6000e+01
IMP_SCORE,2158,GO:0046889,2.0810e-01,1.6000e+01
IMP_SCORE,2159,GO:0015491,2.0801e-01,2.3000e+01
IMP_SCORE,2160,GO:0031690,2.0798e-01,6.0000e+00
IMP_SCORE,2161,GO:0032691,2.0798e-01,5.0000e+00
IMP_SCORE,2162,GO:0008022,2.0797e-01,1.1000e+02
IMP_SCORE,2163,GO:0050850,2.0792e-01,1.6000e+01
IMP_SCORE,2164,GO:0006366,2.0791e-01,1.7100e+02
IMP_SCORE,2165,GO:0002683,2.0788e-01,1.5000e+02
IMP_SCORE,2166,GO:0031641,2.0788e-01,1.8000e+01
IMP_SCORE,2167,GO:0042036,2.0781e-01,1.1000e+01
IMP_SCORE,2168,GO:0046496,2.0777e-01,5.0000e+01
IMP_SCORE,2169,GO:0043491,2.0775e-01,8.0000e+00
IMP_SCORE,2170,GO:0033500,2.0751e-01,5.5000e+01
IMP_SCORE,2171,GO:0010896,2.0746e-01,7.0000e+00
IMP_SCORE,2172,GO:0006978,2.0744e-01,7.0000e+00
IMP_SCORE,2173,GO:0051321,2.0740e-01,3.5000e+01
IMP_SCORE,2174,GO:0004653,2.0740e-01,3.6000e+01
IMP_SCORE,2175,GO:0005886,2.0740e-01,1.6700e+03
IMP_SCORE,2176,GO:1903561,2.0739e-01,9.4700e+02
IMP_SCORE,2177,GO:0031343,2.0736e-01,2.3000e+01
IMP_SCORE,2178,GO:1901019,2.0735e-01,2.3000e+01
IMP_SCORE,2179,GO:0010562,2.0725e-01,1.5600e+02
IMP_SCORE,2180,GO:1901657,2.0724e-01,8.1000e+01
IMP_SCORE,2181,GO:0044769,2.0720e-01,1.0000e+01
IMP_SCORE,2182,GO:0045596,2.0717e-01,2.0200e+02
IMP_SCORE,2183,GO:0050708,2.0711e-01,9.6000e+01
IMP_SCORE,2184,GO:0044853,2.0710e-01,3.4000e+01
IMP_SCORE,2185,GO:0070528,2.0700e-01,5.0000e+00
IMP_SCORE,2186,GO:0051240,2.0694e-01,3.3000e+02
IMP_SCORE,2187,GO:0002230,2.0686e-01,4.0000e+00
IMP_SCORE,2188,GO:0008016,2.0680e-01,9.2000e+01
IMP_SCORE,2189,GO:2000021,2.0673e-01,4.8000e+01
IMP_SCORE,2190,GO:0002244,2.0667e-01,1.4600e+02
IMP_SCORE,2191,GO:0043603,2.0666e-01,2.5000e+02
IMP_SCORE,2192,GO:0015467,2.0656e-01,5.2000e+01
IMP_SCORE,2193,GO:0031069,2.0649e-01,5.0000e+00
IMP_SCORE,2194,GO:0030182,2.0645e-01,7.4000e+01
IMP_SCORE,2195,GO:0006004,2.0645e-01,3.3000e+01
IMP_SCORE,2196,GO:0004674,2.0641e-01,1.2200e+02
IMP_SCORE,2197,GO:0043647,2.0639e-01,4.1000e+01
IMP_SCORE,2198,GO:0097200,2.0632e-01,2.6000e+01
IMP_SCORE,2199,GO:0045787,2.0629e-01,1.0400e+02
IMP_SCORE,2200,GO:0051153,2.0629e-01,3.3000e+01
IMP_SCORE,2201,GO:0044446,2.0627e-01,1.4980e+03
IMP_SCORE,2202,GO:0043066,2.0624e-01,2.4600e+02
IMP_SCORE,2203,GO:0044849,2.0619e-01,4.0000e+00
IMP_SCORE,2204,GO:0006833,2.0616e-01,2.7000e+01
IMP_SCORE,2205,GO:0005976,2.0603e-01,3.4000e+01
IMP_SCORE,2206,GO:0031401,2.0595e-01,1.7500e+02
IMP_SCORE,2207,GO:0034109,2.0589e-01,7.0000e+01
IMP_SCORE,2208,GO:0003007,2.0585e-01,6.0000e+00
IMP_SCORE,2209,GO:0090329,2.0581e-01,2.4000e+01
IMP_SCORE,2210,GO:0042113,2.0576e-01,5.2000e+01
IMP_SCORE,2211,GO:0030667,2.0574e-01,1.4200e+02
IMP_SCORE,2212,GO:0051954,2.0573e-01,7.0000e+00
IMP_SCORE,2213,GO:1901652,2.0572e-01,9.4000e+01
IMP_SCORE,2214,GO:0090102,2.0570e-01,7.0000e+00
IMP_SCORE,2215,GO:0005811,2.0569e-01,8.7000e+01
IMP_SCORE,2216,GO:0071229,2.0567e-01,5.0000e+01
IMP_SCORE,2217,GO:0051101,2.0563e-01,4.0000e+01
IMP_SCORE,2218,GO:0048812,2.0555e-01,1.1600e+02
IMP_SCORE,2219,GO:0009611,2.0555e-01,7.9000e+01
IMP_SCORE,2220,GO:1903362,2.0549e-01,5.6000e+01
IMP_SCORE,2221,GO:0051271,2.0546e-01,1.0100e+02
IMP_SCORE,2222,GO:0009896,2.0542e-01,9.6000e+01
IMP_SCORE,2223,GO:0048661,2.0538e-01,2.5000e+01
IMP_SCORE,2224,GO:0016486,2.0535e-01,2.4000e+01
IMP_SCORE,2225,GO:0055080,2.0530e-01,1.8100e+02
IMP_SCORE,2226,GO:1902692,2.0529e-01,2.5000e+01
IMP_SCORE,2227,GO:0051173,2.0520e-01,2.7500e+02
IMP_SCORE,2228,GO:0019693,2.0519e-01,7.4000e+01
IMP_SCORE,2229,GO:0006639,2.0515e-01,7.2000e+01
IMP_SCORE,2230,GO:0030308,2.0511e-01,7.1000e+01
IMP_SCORE,2231,GO:0018107,2.0509e-01,3.3000e+01
IMP_SCORE,2232,GO:0043407,2.0493e-01,2.9000e+01
IMP_SCORE,2233,GO:0004298,2.0492e-01,3.3000e+01
IMP_SCORE,2234,GO:1990752,2.0490e-01,7.0000e+00
IMP_SCORE,2235,GO:0032409,2.0481e-01,9.8000e+01
IMP_SCORE,2236,GO:0001894,2.0481e-01,6.9000e+01
IMP_SCORE,2237,GO:0000323,2.0481e-01,2.4900e+02
IMP_SCORE,2238,GO:0072562,2.0480e-01,1.8000e+02
IMP_SCORE,2239,GO:0035305,2.0474e-01,5.4000e+01
IMP_SCORE,2240,GO:1901099,2.0464e-01,3.2000e+01
IMP_SCORE,2241,GO:0031434,2.0461e-01,1.4000e+01
IMP_SCORE,2242,GO:0032844,2.0457e-01,1.1400e+02
IMP_SCORE,2243,GO:0002699,2.0457e-01,5.0000e+01
IMP_SCORE,2244,GO:0060998,2.0457e-01,1.9000e+01
IMP_SCORE,2245,GO:0051059,2.0457e-01,1.8000e+01
IMP_SCORE,2246,GO:0016342,2.0450e-01,2.0000e+00
IMP_SCORE,2247,GO:0042975,2.0443e-01,1.0000e+00
IMP_SCORE,2248,GO:0045687,2.0441e-01,2.4000e+01
IMP_SCORE,2249,GO:0009127,2.0441e-01,1.2000e+01
IMP_SCORE,2250,GO:0006805,2.0434e-01,1.3000e+02
IMP_SCORE,2251,GO:0015929,2.0433e-01,3.1000e+01
IMP_SCORE,2252,GO:0042053,2.0430e-01,9.0000e+00
IMP_SCORE,2253,GO:0006936,2.0428e-01,1.3200e+02
IMP_SCORE,2254,GO:1904375,2.0424e-01,3.8000e+01
IMP_SCORE,2255,GO:0002702,2.0409e-01,2.9000e+01
IMP_SCORE,2256,GO:0035019,2.0408e-01,2.1000e+01
IMP_SCORE,2257,GO:0032680,2.0402e-01,3.0000e+01
IMP_SCORE,2258,GO:1903749,2.0401e-01,4.3000e+01
IMP_SCORE,2259,GO:0045944,2.0398e-01,1.8100e+02
IMP_SCORE,2260,GO:0045069,2.0395e-01,4.4000e+01
IMP_SCORE,2261,GO:0009746,2.0395e-01,4.2000e+01
IMP_SCORE,2262,GO:0021885,2.0395e-01,2.2000e+01
IMP_SCORE,2263,GO:0001960,2.0390e-01,1.2000e+01
IMP_SCORE,2264,GO:0070062,2.0385e-01,9.1100e+02
IMP_SCORE,2265,GO:0043405,2.0385e-01,8.9000e+01
IMP_SCORE,2266,GO:0043604,2.0380e-01,1.0600e+02
IMP_SCORE,2267,GO:0009396,2.0379e-01,5.0000e+00
IMP_SCORE,2268,GO:0045428,2.0377e-01,2.4000e+01
IMP_SCORE,2269,GO:1903131,2.0376e-01,2.8000e+01
IMP_SCORE,2270,GO:0005793,2.0372e-01,4.0000e+01
IMP_SCORE,2271,GO:0010669,2.0371e-01,2.9000e+01
IMP_SCORE,2272,GO:0007405,2.0370e-01,1.6000e+01
IMP_SCORE,2273,GO:0045859,2.0369e-01,1.5900e+02
IMP_SCORE,2274,GO:0022835,2.0361e-01,2.2000e+01
IMP_SCORE,2275,GO:0007611,2.0360e-01,1.0800e+02
IMP_SCORE,2276,GO:0000079,2.0357e-01,2.7000e+01
IMP_SCORE,2277,GO:0001818,2.0354e-01,9.0000e+01
IMP_SCORE,2278,GO:0002792,2.0352e-01,2.4000e+01
IMP_SCORE,2279,GO:0045943,2.0351e-01,4.0000e+00
IMP_SCORE,2280,GO:0010718,2.0351e-01,1.2000e+01
IMP_SCORE,2281,GO:0001085,2.0346e-01,5.0000e+01
IMP_SCORE,2282,GO:0097305,2.0346e-01,9.1000e+01
IMP_SCORE,2283,GO:0051222,2.0342e-01,1.1400e+02
IMP_SCORE,2284,GO:0048871,2.0342e-01,4.1000e+01
IMP_SCORE,2285,GO:0046470,2.0340e-01,8.0000e+01
IMP_SCORE,2286,GO:0008284,2.0333e-01,2.7300e+02
IMP_SCORE,2287,GO:0032365,2.0327e-01,8.0000e+00
IMP_SCORE,2288,GO:0072529,2.0327e-01,2.8000e+01
IMP_SCORE,2289,GO:0050667,2.0327e-01,1.6000e+01
IMP_SCORE,2290,GO:0030838,2.0325e-01,2.9000e+01
IMP_SCORE,2291,GO:0001573,2.0317e-01,4.4000e+01
IMP_SCORE,2292,GO:0005687,2.0316e-01,5.0000e+00
IMP_SCORE,2293,GO:0035994,2.0310e-01,1.4000e+01
IMP_SCORE,2294,GO:0035066,2.0309e-01,1.3000e+01
IMP_SCORE,2295,GO:0098794,2.0307e-01,8.9000e+01
IMP_SCORE,2296,GO:0045778,2.0302e-01,4.6000e+01
IMP_SCORE,2297,GO:0098632,2.0300e-01,2.8000e+01
IMP_SCORE,2298,GO:0051051,2.0299e-01,1.2600e+02
IMP_SCORE,2299,GO:0015931,2.0298e-01,9.6000e+01
IMP_SCORE,2300,GO:0051702,2.0297e-01,1.9000e+01
IMP_SCORE,2301,GO:0006448,2.0297e-01,2.8000e+01
IMP_SCORE,2302,GO:0060548,2.0295e-01,2.6300e+02
IMP_SCORE,2303,GO:0070405,2.0291e-01,1.8000e+01
IMP_SCORE,2304,GO:0097529,2.0290e-01,5.2000e+01
IMP_SCORE,2305,GO:0070830,2.0287e-01,2.8000e+01
IMP_SCORE,2306,GO:0042326,2.0277e-01,1.0900e+02
IMP_SCORE,2307,GO:0097711,2.0265e-01,5.9000e+01
IMP_SCORE,2308,GO:0044042,2.0260e-01,2.1000e+01
IMP_SCORE,2309,GO:0046488,2.0252e-01,8.0000e+01
IMP_SCORE,2310,GO:0051336,2.0252e-01,4.1900e+02
IMP_SCORE,2311,GO:0035097,2.0249e-01,3.5000e+01
IMP_SCORE,2312,GO:0006692,2.0249e-01,2.8000e+01
IMP_SCORE,2313,GO:0051272,2.0247e-01,1.2900e+02
IMP_SCORE,2314,GO:0050818,2.0246e-01,5.0000e+01
IMP_SCORE,2315,GO:0030888,2.0245e-01,1.6000e+01
IMP_SCORE,2316,GO:0004871,2.0240e-01,5.4700e+02
IMP_SCORE,2317,GO:0061029,2.0237e-01,6.0000e+00
IMP_SCORE,2318,GO:0051254,2.0225e-01,1.8700e+02
IMP_SCORE,2319,GO:0090185,2.0221e-01,5.0000e+00
IMP_SCORE,2320,GO:0050931,2.0221e-01,1.3000e+01
IMP_SCORE,2321,GO:0045604,2.0216e-01,1.3000e+01
IMP_SCORE,2322,GO:0044422,2.0215e-01,1.5320e+03
IMP_SCORE,2323,GO:0030658,2.0215e-01,1.4700e+02
IMP_SCORE,2324,GO:1903509,2.0213e-01,9.3000e+01
IMP_SCORE,2325,GO:0046638,2.0212e-01,1.1000e+01
IMP_SCORE,2326,GO:0030971,2.0212e-01,5.2000e+01
IMP_SCORE,2327,GO:0051251,2.0210e-01,6.7000e+01
IMP_SCORE,2328,GO:0000900,2.0209e-01,9.0000e+00
IMP_SCORE,2329,GO:0034103,2.0206e-01,4.2000e+01
IMP_SCORE,2330,GO:0003018,2.0205e-01,4.9000e+01
IMP_SCORE,2331,GO:0050900,2.0202e-01,1.3200e+02
IMP_SCORE,2332,GO:0046626,2.0191e-01,1.8000e+01
IMP_SCORE,2333,GO:0031226,2.0185e-01,7.5400e+02
IMP_SCORE,2334,GO:0051893,2.0185e-01,1.4000e+01
IMP_SCORE,2335,GO:0042438,2.0179e-01,5.0000e+00
IMP_SCORE,2336,GO:0002831,2.0176e-01,5.2000e+01
IMP_SCORE,2337,GO:0048747,2.0164e-01,4.5000e+01
IMP_SCORE,2338,GO:0060968,2.0138e-01,7.0000e+00
IMP_SCORE,2339,GO:0007067,2.0128e-01,1.0900e+02
IMP_SCORE,2340,GO:0032228,2.0118e-01,9.0000e+00
IMP_SCORE,2341,GO:0002312,2.0118e-01,2.1000e+01
IMP_SCORE,2342,GO:0044246,2.0116e-01,7.0000e+00
IMP_SCORE,2343,GO:0015347,2.0112e-01,4.1000e+01
IMP_SCORE,2344,GO:0032990,2.0097e-01,1.2600e+02
IMP_SCORE,2345,GO:0009310,2.0096e-01,5.2000e+01
IMP_SCORE,2346,GO:0070233,2.0096e-01,2.0000e+01
IMP_SCORE,2347,GO:0050998,2.0094e-01,6.0000e+00
IMP_SCORE,2348,GO:0007045,2.0090e-01,3.4000e+01
IMP_SCORE,2349,GO:0060071,2.0089e-01,2.4000e+01
IMP_SCORE,2350,GO:0045745,2.0088e-01,1.3000e+01
IMP_SCORE,2351,GO:0045216,2.0079e-01,1.1600e+02
IMP_SCORE,2352,GO:0008214,2.0077e-01,2.2000e+01
IMP_SCORE,2353,GO:0007498,2.0071e-01,2.2000e+01
IMP_SCORE,2354,GO:0043548,2.0070e-01,1.5000e+01
IMP_SCORE,2355,GO:0051650,2.0068e-01,3.6000e+01
IMP_SCORE,2356,GO:0060047,2.0066e-01,5.0000e+00
IMP_SCORE,2357,GO:0001046,2.0064e-01,3.9000e+01
IMP_SCORE,2358,GO:0004467,2.0062e-01,2.2000e+01
IMP_SCORE,2359,GO:0075733,2.0058e-01,1.1000e+01
IMP_SCORE,2360,GO:0005657,2.0056e-01,8.0000e+00
IMP_SCORE,2361,GO:0045088,2.0036e-01,9.4000e+01
IMP_SCORE,2362,GO:0060401,2.0027e-01,1.2000e+01
IMP_SCORE,2363,GO:0010842,2.0023e-01,2.1000e+01
IMP_SCORE,2364,GO:0016810,2.0023e-01,1.5200e+02
IMP_SCORE,2365,GO:0051592,2.0012e-01,7.7000e+01
IMP_SCORE,2366,GO:0022409,2.0006e-01,7.9000e+01
IMP_SCORE,2367,GO:1904353,2.0004e-01,1.6000e+01
IMP_SCORE,2368,GO:1905475,2.0000e-01,5.6000e+01
IMP_SCORE,2369,GO:0007623,1.9999e-01,6.4000e+01
IMP_SCORE,2370,GO:0061077,1.9985e-01,5.9000e+01
IMP_SCORE,2371,GO:0007059,1.9983e-01,5.2000e+01
IMP_SCORE,2372,GO:0045111,1.9978e-01,5.3000e+01
IMP_SCORE,2373,GO:0009452,1.9977e-01,9.0000e+00
IMP_SCORE,2374,GO:0070534,1.9976e-01,1.2000e+01
IMP_SCORE,2375,GO:0030665,1.9975e-01,4.0000e+01
IMP_SCORE,2376,GO:0016289,1.9974e-01,4.0000e+01
IMP_SCORE,2377,GO:0035580,1.9961e-01,5.4000e+01
IMP_SCORE,2378,GO:1903427,1.9960e-01,1.1000e+01
IMP_SCORE,2379,GO:0021895,1.9960e-01,2.0000e+01
IMP_SCORE,2380,GO:0000027,1.9957e-01,5.4000e+01
IMP_SCORE,2381,GO:0005640,1.9952e-01,5.7000e+01
IMP_SCORE,2382,GO:0046466,1.9947e-01,3.0000e+01
IMP_SCORE,2383,GO:0031663,1.9946e-01,1.7000e+01
IMP_SCORE,2384,GO:0045824,1.9938e-01,1.9000e+01
IMP_SCORE,2385,GO:0034248,1.9936e-01,1.2600e+02
IMP_SCORE,2386,GO:0043299,1.9927e-01,9.4000e+01
IMP_SCORE,2387,GO:0090025,1.9922e-01,7.0000e+00
IMP_SCORE,2388,GO:0050871,1.9917e-01,2.5000e+01
IMP_SCORE,2389,GO:0050994,1.9917e-01,4.3000e+01
IMP_SCORE,2390,GO:0006909,1.9916e-01,6.3000e+01
IMP_SCORE,2391,GO:0046634,1.9915e-01,1.8000e+01
IMP_SCORE,2392,GO:0006007,1.9912e-01,3.0000e+00
IMP_SCORE,2393,GO:0043028,1.9912e-01,1.4000e+01
IMP_SCORE,2394,GO:0098589,1.9911e-01,1.9600e+02
IMP_SCORE,2395,GO:0046883,1.9910e-01,7.9000e+01
IMP_SCORE,2396,GO:0010522,1.9908e-01,2.4000e+01
IMP_SCORE,2397,GO:0002825,1.9899e-01,1.2000e+01
IMP_SCORE,2398,GO:0099537,1.9898e-01,1.6500e+02
IMP_SCORE,2399,GO:0060315,1.9897e-01,2.0000e+00
IMP_SCORE,2400,GO:0090174,1.9893e-01,3.6000e+01
IMP_SCORE,2401,GO:0046777,1.9893e-01,7.9000e+01
IMP_SCORE,2402,GO:0002832,1.9893e-01,1.9000e+01
IMP_SCORE,2403,GO:0016337,1.9892e-01,1.9500e+02
IMP_SCORE,2404,GO:0004177,1.9886e-01,6.9000e+01
IMP_SCORE,2405,GO:0001935,1.9880e-01,1.2000e+01
IMP_SCORE,2406,GO:0040011,1.9873e-01,3.8000e+02
IMP_SCORE,2407,GO:0098662,1.9870e-01,1.4400e+02
IMP_SCORE,2408,GO:2000811,1.9869e-01,1.3000e+01
IMP_SCORE,2409,GO:0042733,1.9866e-01,5.2000e+01
IMP_SCORE,2410,GO:0099501,1.9860e-01,5.8000e+01
IMP_SCORE,2411,GO:0042129,1.9859e-01,4.8000e+01
IMP_SCORE,2412,GO:0000178,1.9858e-01,1.5000e+01
IMP_SCORE,2413,GO:0030149,1.9855e-01,3.1000e+01
IMP_SCORE,2414,GO:0030027,1.9846e-01,8.1000e+01
IMP_SCORE,2415,GO:0050768,1.9845e-01,8.1000e+01
IMP_SCORE,2416,GO:0045664,1.9840e-01,1.3400e+02
IMP_SCORE,2417,GO:0032155,1.9839e-01,6.1000e+01
IMP_SCORE,2418,GO:0032460,1.9832e-01,9.0000e+00
IMP_SCORE,2419,GO:0042340,1.9825e-01,1.7000e+01
IMP_SCORE,2420,GO:0016054,1.9824e-01,1.1500e+02
IMP_SCORE,2421,GO:0044255,1.9822e-01,3.8800e+02
IMP_SCORE,2422,GO:0060191,1.9815e-01,2.8000e+01
IMP_SCORE,2423,GO:0031344,1.9814e-01,1.9200e+02
IMP_SCORE,2424,GO:0040037,1.9812e-01,1.0000e+00
IMP_SCORE,2425,GO:0043620,1.9808e-01,2.3000e+01
IMP_SCORE,2426,GO:0043186,1.9808e-01,1.8000e+01
IMP_SCORE,2427,GO:0045732,1.9806e-01,6.5000e+01
IMP_SCORE,2428,GO:0032386,1.9804e-01,1.2900e+02
IMP_SCORE,2429,GO:0006457,1.9803e-01,1.9000e+02
IMP_SCORE,2430,GO:0071867,1.9803e-01,1.0000e+01
IMP_SCORE,2431,GO:0032350,1.9802e-01,1.1000e+01
IMP_SCORE,2432,GO:0005068,1.9799e-01,2.6000e+01
IMP_SCORE,2433,GO:0016328,1.9787e-01,2.5000e+01
IMP_SCORE,2434,GO:0023061,1.9784e-01,5.5000e+01
IMP_SCORE,2435,GO:1901889,1.9781e-01,1.0000e+01
IMP_SCORE,2436,GO:0002675,1.9779e-01,2.1000e+01
IMP_SCORE,2437,GO:0050878,1.9775e-01,1.7400e+02
IMP_SCORE,2438,GO:0044089,1.9759e-01,1.7500e+02
IMP_SCORE,2439,GO:0050710,1.9758e-01,1.3000e+01
IMP_SCORE,2440,GO:0016485,1.9752e-01,1.1200e+02
IMP_SCORE,2441,GO:0032963,1.9745e-01,3.7000e+01
IMP_SCORE,2442,GO:0044839,1.9744e-01,6.0000e+01
IMP_SCORE,2443,GO:0016079,1.9740e-01,2.2000e+01
IMP_SCORE,2444,GO:0002263,1.9734e-01,1.4000e+02
IMP_SCORE,2445,GO:0046332,1.9734e-01,4.7000e+01
IMP_SCORE,2446,GO:0050779,1.9734e-01,5.0000e+00
IMP_SCORE,2447,GO:0016248,1.9733e-01,2.7000e+01
IMP_SCORE,2448,GO:0030119,1.9732e-01,2.0000e+01
IMP_SCORE,2449,GO:0034969,1.9729e-01,1.5000e+01
IMP_SCORE,2450,GO:0043487,1.9726e-01,5.3000e+01
IMP_SCORE,2451,GO:0032872,1.9726e-01,6.4000e+01
IMP_SCORE,2452,GO:0045995,1.9726e-01,2.4000e+01
IMP_SCORE,2453,GO:0030672,1.9717e-01,8.1000e+01
IMP_SCORE,2454,GO:0006935,1.9716e-01,1.6000e+02
IMP_SCORE,2455,GO:1902593,1.9714e-01,5.2000e+01
IMP_SCORE,2456,GO:0051239,1.9713e-01,6.5900e+02
IMP_SCORE,2457,GO:0030218,1.9711e-01,2.8000e+01
IMP_SCORE,2458,GO:0046916,1.9709e-01,4.6000e+01
IMP_SCORE,2459,GO:0019992,1.9708e-01,2.0000e+01
IMP_SCORE,2460,GO:0014070,1.9700e-01,2.0400e+02
IMP_SCORE,2461,GO:0005769,1.9699e-01,1.8100e+02
IMP_SCORE,2462,GO:1904752,1.9698e-01,8.0000e+00
IMP_SCORE,2463,GO:0071482,1.9688e-01,3.1000e+01
IMP_SCORE,2464,GO:0048585,1.9683e-01,3.7100e+02
IMP_SCORE,2465,GO:0072524,1.9682e-01,6.1000e+01
IMP_SCORE,2466,GO:0030018,1.9682e-01,6.4000e+01
IMP_SCORE,2467,GO:0044763,1.9679e-01,1.4260e+03
IMP_SCORE,2468,GO:0070265,1.9677e-01,2.3000e+01
IMP_SCORE,2469,GO:0072384,1.9670e-01,2.2000e+01
IMP_SCORE,2470,GO:0043149,1.9665e-01,1.2000e+01
IMP_SCORE,2471,GO:2001237,1.9663e-01,3.8000e+01
IMP_SCORE,2472,GO:0045920,1.9656e-01,2.2000e+01
IMP_SCORE,2473,GO:0005796,1.9655e-01,3.4000e+01
IMP_SCORE,2474,GO:0045597,1.9653e-01,2.4500e+02
IMP_SCORE,2475,GO:0051247,1.9652e-01,2.6500e+02
IMP_SCORE,2476,GO:0009725,1.9647e-01,1.6500e+02
IMP_SCORE,2477,GO:0005875,1.9647e-01,8.3000e+01
IMP_SCORE,2478,GO:0031669,1.9641e-01,4.7000e+01
IMP_SCORE,2479,GO:0019511,1.9638e-01,7.0000e+00
IMP_SCORE,2480,GO:0048167,1.9638e-01,6.8000e+01
IMP_SCORE,2481,GO:1901701,1.9638e-01,1.8400e+02
IMP_SCORE,2482,GO:0032589,1.9632e-01,1.2000e+01
IMP_SCORE,2483,GO:0060325,1.9628e-01,3.1000e+01
IMP_SCORE,2484,GO:0043408,1.9623e-01,1.3200e+02
IMP_SCORE,2485,GO:0032535,1.9615e-01,9.4000e+01
IMP_SCORE,2486,GO:0031047,1.9614e-01,2.5000e+01
IMP_SCORE,2487,GO:0015986,1.9608e-01,6.0000e+00
IMP_SCORE,2488,GO:0031099,1.9606e-01,8.6000e+01
IMP_SCORE,2489,GO:0010770,1.9603e-01,2.6000e+01
IMP_SCORE,2490,GO:0010181,1.9603e-01,2.4000e+01
IMP_SCORE,2491,GO:0051350,1.9593e-01,8.0000e+00
IMP_SCORE,2492,GO:0005164,1.9586e-01,1.0000e+01
IMP_SCORE,2493,GO:0042221,1.9586e-01,7.5800e+02
IMP_SCORE,2494,GO:2001242,1.9584e-01,3.8000e+01
IMP_SCORE,2495,GO:0001819,1.9578e-01,1.1700e+02
IMP_SCORE,2496,GO:0042755,1.9574e-01,5.0000e+00
IMP_SCORE,2497,GO:0060996,1.9570e-01,6.0000e+00
IMP_SCORE,2498,GO:0022407,1.9568e-01,9.6000e+01
IMP_SCORE,2499,GO:0033194,1.9568e-01,7.0000e+00
IMP_SCORE,2500,GO:2001252,1.9567e-01,4.3000e+01
IMP_SCORE,2501,GO:1902017,1.9563e-01,3.5000e+01
IMP_SCORE,2502,GO:0042593,1.9561e-01,5.0000e+01
IMP_SCORE,2503,GO:1901699,1.9550e-01,1.0800e+02
IMP_SCORE,2504,GO:0060760,1.9547e-01,1.9000e+01
IMP_SCORE,2505,GO:0051653,1.9546e-01,9.0000e+00
IMP_SCORE,2506,GO:0030516,1.9546e-01,2.0000e+01
IMP_SCORE,2507,GO:0046324,1.9545e-01,3.8000e+01
IMP_SCORE,2508,GO:0034080,1.9528e-01,1.1000e+01
IMP_SCORE,2509,GO:0048468,1.9528e-01,2.2600e+02
IMP_SCORE,2510,GO:0000902,1.9524e-01,5.4000e+01
IMP_SCORE,2511,GO:0005654,1.9521e-01,1.0570e+03
IMP_SCORE,2512,GO:0022408,1.9518e-01,3.3000e+01
IMP_SCORE,2513,GO:0050864,1.9513e-01,2.8000e+01
IMP_SCORE,2514,GO:0055006,1.9513e-01,1.2000e+01
IMP_SCORE,2515,GO:0046933,1.9510e-01,5.0000e+00
IMP_SCORE,2516,GO:0048678,1.9504e-01,2.2000e+01
IMP_SCORE,2517,GO:0010665,1.9502e-01,1.0000e+01
IMP_SCORE,2518,GO:0050793,1.9487e-01,5.9700e+02
IMP_SCORE,2519,GO:0004629,1.9484e-01,4.0000e+01
IMP_SCORE,2520,GO:0010557,1.9478e-01,2.2600e+02
IMP_SCORE,2521,GO:1902580,1.9472e-01,1.7900e+02
IMP_SCORE,2522,GO:1901698,1.9472e-01,1.9200e+02
IMP_SCORE,2523,GO:0097286,1.9471e-01,2.4000e+01
IMP_SCORE,2524,GO:0004712,1.9469e-01,4.9000e+01
IMP_SCORE,2525,GO:0035556,1.9468e-01,5.5600e+02
IMP_SCORE,2526,GO:0018210,1.9463e-01,3.3000e+01
IMP_SCORE,2527,GO:1902533,1.9462e-01,2.0900e+02
IMP_SCORE,2528,GO:0042589,1.9458e-01,1.6000e+01
IMP_SCORE,2529,GO:0004089,1.9455e-01,7.7000e+01
IMP_SCORE,2530,GO:0071219,1.9454e-01,5.3000e+01
IMP_SCORE,2531,GO:0000793,1.9453e-01,2.0000e+01
IMP_SCORE,2532,GO:0070325,1.9453e-01,1.0000e+01
IMP_SCORE,2533,GO:0031258,1.9449e-01,1.5000e+01
IMP_SCORE,2534,GO:0006970,1.9442e-01,4.3000e+01
IMP_SCORE,2535,GO:0005635,1.9440e-01,1.5600e+02
IMP_SCORE,2536,GO:0035666,1.9425e-01,1.5000e+01
IMP_SCORE,2537,GO:0098857,1.9424e-01,1.5500e+02
IMP_SCORE,2538,GO:0050830,1.9424e-01,3.2000e+01
IMP_SCORE,2539,GO:1901032,1.9422e-01,6.0000e+00
IMP_SCORE,2540,GO:0008305,1.9420e-01,3.3000e+01
IMP_SCORE,2541,GO:0046519,1.9419e-01,2.3000e+01
IMP_SCORE,2542,GO:0006865,1.9419e-01,4.1000e+01
IMP_SCORE,2543,GO:0006937,1.9418e-01,4.2000e+01
IMP_SCORE,2544,GO:0006954,1.9416e-01,2.5000e+02
IMP_SCORE,2545,GO:1903037,1.9416e-01,8.1000e+01
IMP_SCORE,2546,GO:0045661,1.9411e-01,2.4000e+01
IMP_SCORE,2547,GO:0010243,1.9404e-01,1.7400e+02
IMP_SCORE,2548,GO:0042554,1.9404e-01,6.0000e+00
IMP_SCORE,2549,GO:0005737,1.9402e-01,1.8720e+03
IMP_SCORE,2550,GO:0033176,1.9397e-01,1.5000e+01
IMP_SCORE,2551,GO:1903050,1.9391e-01,3.8000e+01
IMP_SCORE,2552,GO:0032647,1.9384e-01,6.0000e+00
IMP_SCORE,2553,GO:0060840,1.9380e-01,1.4000e+01
IMP_SCORE,2554,GO:0051092,1.9380e-01,5.4000e+01
IMP_SCORE,2555,GO:0030277,1.9380e-01,1.9000e+01
IMP_SCORE,2556,GO:0007265,1.9379e-01,9.0000e+01
IMP_SCORE,2557,GO:0045089,1.9378e-01,6.1000e+01
IMP_SCORE,2558,GO:0000981,1.9378e-01,1.8300e+02
IMP_SCORE,2559,GO:0042475,1.9369e-01,3.5000e+01
IMP_SCORE,2560,GO:1905360,1.9367e-01,3.3000e+01
IMP_SCORE,2561,GO:0031349,1.9362e-01,1.1500e+02
IMP_SCORE,2562,GO:0051492,1.9362e-01,2.3000e+01
IMP_SCORE,2563,GO:1903320,1.9360e-01,3.7000e+01
IMP_SCORE,2564,GO:0005887,1.9359e-01,7.3400e+02
IMP_SCORE,2565,GO:0042287,1.9355e-01,3.2000e+01
IMP_SCORE,2566,GO:0019787,1.9349e-01,2.1100e+02
IMP_SCORE,2567,GO:0070230,1.9343e-01,1.1000e+01
IMP_SCORE,2568,GO:0036314,1.9342e-01,1.7000e+01
IMP_SCORE,2569,GO:0006582,1.9342e-01,5.0000e+00
IMP_SCORE,2570,GO:0007346,1.9340e-01,1.3900e+02
IMP_SCORE,2571,GO:0031985,1.9335e-01,7.0000e+00
IMP_SCORE,2572,GO:0030225,1.9330e-01,1.2000e+01
IMP_SCORE,2573,GO:0005802,1.9330e-01,1.0300e+02
IMP_SCORE,2574,GO:0071803,1.9330e-01,3.2000e+01
IMP_SCORE,2575,GO:0031333,1.9329e-01,3.8000e+01
IMP_SCORE,2576,GO:0031329,1.9327e-01,1.9000e+02
IMP_SCORE,2577,GO:0044242,1.9321e-01,1.1000e+02
IMP_SCORE,2578,GO:0032103,1.9320e-01,7.2000e+01
IMP_SCORE,2579,GO:0006084,1.9316e-01,2.1000e+01
IMP_SCORE,2580,GO:0043410,1.9314e-01,1.0100e+02
IMP_SCORE,2581,GO:0048729,1.9314e-01,1.0300e+02
IMP_SCORE,2582,GO:0042383,1.9313e-01,1.0900e+02
IMP_SCORE,2583,GO:0033750,1.9299e-01,2.0000e+00
IMP_SCORE,2584,GO:0008329,1.9297e-01,1.6000e+01
IMP_SCORE,2585,GO:0042391,1.9293e-01,1.0800e+02
IMP_SCORE,2586,GO:0034113,1.9287e-01,2.8000e+01
IMP_SCORE,2587,GO:0048709,1.9275e-01,2.3000e+01
IMP_SCORE,2588,GO:0032816,1.9273e-01,9.0000e+00
IMP_SCORE,2589,GO:0042552,1.9273e-01,1.0200e+02
IMP_SCORE,2590,GO:0048015,1.9272e-01,4.3000e+01
IMP_SCORE,2591,GO:0009898,1.9270e-01,3.7000e+01
IMP_SCORE,2592,GO:0050678,1.9267e-01,9.0000e+01
IMP_SCORE,2593,GO:0045980,1.9266e-01,1.4000e+01
IMP_SCORE,2594,GO:0000768,1.9266e-01,3.5000e+01
IMP_SCORE,2595,GO:0045785,1.9263e-01,1.3000e+02
IMP_SCORE,2596,GO:0051645,1.9261e-01,1.1000e+01
IMP_SCORE,2597,GO:0036151,1.9259e-01,3.4000e+01
IMP_SCORE,2598,GO:0030705,1.9258e-01,6.4000e+01
IMP_SCORE,2599,GO:0005758,1.9256e-01,6.3000e+01
IMP_SCORE,2600,GO:0010033,1.9250e-01,5.8000e+02
IMP_SCORE,2601,GO:0030324,1.9246e-01,4.4000e+01
IMP_SCORE,2602,GO:0014743,1.9242e-01,6.0000e+00
IMP_SCORE,2603,GO:0042278,1.9240e-01,3.1000e+01
IMP_SCORE,2604,GO:0008187,1.9239e-01,1.1000e+01
IMP_SCORE,2605,GO:0044459,1.9238e-01,1.0470e+03
IMP_SCORE,2606,GO:0044273,1.9235e-01,4.8000e+01
IMP_SCORE,2607,GO:0000242,1.9232e-01,9.0000e+00
IMP_SCORE,2608,GO:0090100,1.9232e-01,3.3000e+01
IMP_SCORE,2609,GO:0072595,1.9229e-01,1.7000e+01
IMP_SCORE,2610,GO:0007597,1.9225e-01,2.0000e+01
IMP_SCORE,2611,GO:0007612,1.9223e-01,4.5000e+01
IMP_SCORE,2612,GO:0017154,1.9223e-01,1.1000e+01
IMP_SCORE,2613,GO:0008203,1.9220e-01,6.0000e+01
IMP_SCORE,2614,GO:0005088,1.9220e-01,1.4300e+02
IMP_SCORE,2615,GO:0042803,1.9217e-01,4.3900e+02
IMP_SCORE,2616,GO:0016814,1.9206e-01,1.6000e+01
IMP_SCORE,2617,GO:0010857,1.9204e-01,2.1000e+01
IMP_SCORE,2618,GO:2000106,1.9201e-01,3.6000e+01
IMP_SCORE,2619,GO:0045599,1.9201e-01,2.1000e+01
IMP_SCORE,2620,GO:0044444,1.9196e-01,1.6350e+03
IMP_SCORE,2621,GO:0032989,1.9192e-01,1.5700e+02
IMP_SCORE,2622,GO:0097190,1.9192e-01,1.3100e+02
IMP_SCORE,2623,GO:0035637,1.9188e-01,3.1000e+01
IMP_SCORE,2624,GO:0042310,1.9177e-01,1.0000e+01
IMP_SCORE,2625,GO:0016197,1.9173e-01,1.3000e+02
IMP_SCORE,2626,GO:0001047,1.9166e-01,4.9000e+01
IMP_SCORE,2627,GO:1902653,1.9164e-01,3.1000e+01
IMP_SCORE,2628,GO:0035815,1.9162e-01,4.0000e+00
IMP_SCORE,2629,GO:1904036,1.9161e-01,9.0000e+00
IMP_SCORE,2630,GO:1902903,1.9161e-01,9.2000e+01
IMP_SCORE,2631,GO:0065005,1.9159e-01,1.0000e+01
IMP_SCORE,2632,GO:0070588,1.9153e-01,5.2000e+01
IMP_SCORE,2633,GO:0009968,1.9150e-01,2.8700e+02
IMP_SCORE,2634,GO:0070851,1.9148e-01,8.2000e+01
IMP_SCORE,2635,GO:0051775,1.9145e-01,8.0000e+00
IMP_SCORE,2636,GO:0010919,1.9143e-01,7.0000e+00
IMP_SCORE,2637,GO:0050786,1.9139e-01,3.4000e+01
IMP_SCORE,2638,GO:1903901,1.9137e-01,3.5000e+01
IMP_SCORE,2639,GO:0060284,1.9136e-01,1.9300e+02
IMP_SCORE,2640,GO:0005819,1.9135e-01,7.9000e+01
IMP_SCORE,2641,GO:0045793,1.9134e-01,3.8000e+01
IMP_SCORE,2642,GO:0033700,1.9134e-01,6.0000e+00
IMP_SCORE,2643,GO:0060627,1.9129e-01,1.3100e+02
IMP_SCORE,2644,GO:0072337,1.9117e-01,2.4000e+01
IMP_SCORE,2645,GO:0014829,1.9114e-01,6.0000e+00
IMP_SCORE,2646,GO:0007080,1.9112e-01,8.0000e+00
IMP_SCORE,2647,GO:0031532,1.9111e-01,3.8000e+01
IMP_SCORE,2648,GO:0001101,1.9106e-01,1.0400e+02
IMP_SCORE,2649,GO:1901990,1.9106e-01,6.7000e+01
IMP_SCORE,2650,GO:0071514,1.9104e-01,1.5000e+01
IMP_SCORE,2651,GO:0031954,1.9104e-01,1.4000e+01
IMP_SCORE,2652,GO:1904062,1.9102e-01,9.3000e+01
IMP_SCORE,2653,GO:0005739,1.9099e-01,7.4400e+02
IMP_SCORE,2654,GO:1900543,1.9099e-01,1.5000e+01
IMP_SCORE,2655,GO:0002495,1.9098e-01,8.4000e+01
IMP_SCORE,2656,GO:0043226,1.9097e-01,1.6620e+03
IMP_SCORE,2657,GO:0030397,1.9095e-01,1.5000e+01
IMP_SCORE,2658,GO:0050727,1.9095e-01,1.0900e+02
IMP_SCORE,2659,GO:0003148,1.9087e-01,1.0000e+00
IMP_SCORE,2660,GO:0022038,1.9087e-01,1.0000e+00
IMP_SCORE,2661,GO:0006260,1.9086e-01,5.7000e+01
IMP_SCORE,2662,GO:0051091,1.9086e-01,7.6000e+01
IMP_SCORE,2663,GO:0042325,1.9085e-01,2.4700e+02
IMP_SCORE,2664,GO:0050707,1.9082e-01,5.2000e+01
IMP_SCORE,2665,GO:0007250,1.9074e-01,1.1000e+01
IMP_SCORE,2666,GO:1902170,1.9072e-01,8.0000e+00
IMP_SCORE,2667,GO:0045214,1.9072e-01,1.7000e+01
IMP_SCORE,2668,GO:0044282,1.9071e-01,1.4400e+02
IMP_SCORE,2669,GO:0043267,1.9063e-01,8.0000e+00
IMP_SCORE,2670,GO:1902807,1.9061e-01,3.6000e+01
IMP_SCORE,2671,GO:0072677,1.9057e-01,8.0000e+00
IMP_SCORE,2672,GO:0090092,1.9047e-01,6.9000e+01
IMP_SCORE,2673,GO:0051338,1.9038e-01,1.9800e+02
IMP_SCORE,2674,GO:1900078,1.9036e-01,9.0000e+00
IMP_SCORE,2675,GO:0001961,1.9026e-01,1.8000e+01
IMP_SCORE,2676,GO:0032403,1.9024e-01,4.3400e+02
IMP_SCORE,2677,GO:0006650,1.9018e-01,1.4500e+02
IMP_SCORE,2678,GO:0045666,1.9009e-01,7.7000e+01
IMP_SCORE,2679,GO:0007164,1.9003e-01,1.2000e+01
IMP_SCORE,2680,GO:0015035,1.9001e-01,1.1000e+01
IMP_SCORE,2681,GO:0006553,1.9000e-01,2.0000e+01
IMP_SCORE,2682,GO:0051806,1.8996e-01,5.2000e+01
IMP_SCORE,2683,GO:0016208,1.8995e-01,1.1000e+01
IMP_SCORE,2684,GO:0090317,1.8994e-01,3.6000e+01
IMP_SCORE,2685,GO:0006907,1.8992e-01,2.3000e+01
IMP_SCORE,2686,GO:0033267,1.8992e-01,7.7000e+01
IMP_SCORE,2687,GO:0009161,1.8989e-01,4.2000e+01
IMP_SCORE,2688,GO:0033137,1.8989e-01,6.0000e+00
IMP_SCORE,2689,GO:0030852,1.8989e-01,2.4000e+01
IMP_SCORE,2690,GO:0008395,1.8987e-01,2.8000e+01
IMP_SCORE,2691,GO:0009110,1.8983e-01,2.9000e+01
IMP_SCORE,2692,GO:0006702,1.8982e-01,9.0000e+00
IMP_SCORE,2693,GO:0001649,1.8982e-01,4.2000e+01
IMP_SCORE,2694,GO:0097228,1.8979e-01,1.5000e+01
IMP_SCORE,2695,GO:0071248,1.8975e-01,9.0000e+01
IMP_SCORE,2696,GO:0003697,1.8974e-01,2.6000e+01
IMP_SCORE,2697,GO:0048520,1.8973e-01,1.5000e+01
IMP_SCORE,2698,GO:0045936,1.8966e-01,1.3900e+02
IMP_SCORE,2699,GO:0044548,1.8965e-01,4.3000e+01
IMP_SCORE,2700,GO:0031901,1.8964e-01,9.8000e+01
IMP_SCORE,2701,GO:0045595,1.8961e-01,4.3500e+02
IMP_SCORE,2702,GO:0055001,1.8960e-01,5.3000e+01
IMP_SCORE,2703,GO:0043065,1.8956e-01,1.5100e+02
IMP_SCORE,2704,GO:0061028,1.8954e-01,2.3000e+01
IMP_SCORE,2705,GO:0051716,1.8953e-01,6.5700e+02
IMP_SCORE,2706,GO:0016811,1.8949e-01,1.1500e+02
IMP_SCORE,2707,GO:0051223,1.8947e-01,1.7700e+02
IMP_SCORE,2708,GO:0051642,1.8946e-01,1.0000e+01
IMP_SCORE,2709,GO:0060688,1.8945e-01,1.8000e+01
IMP_SCORE,2710,GO:0004713,1.8944e-01,6.9000e+01
IMP_SCORE,2711,GO:0004879,1.8942e-01,1.7000e+01
IMP_SCORE,2712,GO:0036230,1.8941e-01,1.0100e+02
IMP_SCORE,2713,GO:0051249,1.8940e-01,1.0700e+02
IMP_SCORE,2714,GO:0035810,1.8934e-01,1.0000e+00
IMP_SCORE,2715,GO:0001078,1.8929e-01,5.4000e+01
IMP_SCORE,2716,GO:0010837,1.8929e-01,1.4000e+01
IMP_SCORE,2717,GO:0030863,1.8929e-01,3.1000e+01
IMP_SCORE,2718,GO:0030858,1.8928e-01,2.2000e+01
IMP_SCORE,2719,GO:0031965,1.8928e-01,2.8700e+02
IMP_SCORE,2720,GO:0045321,1.8919e-01,2.2300e+02
IMP_SCORE,2721,GO:0032101,1.8913e-01,1.8300e+02
IMP_SCORE,2722,GO:0006144,1.8912e-01,1.1000e+01
IMP_SCORE,2723,GO:0030425,1.8912e-01,2.1200e+02
IMP_SCORE,2724,GO:0005876,1.8908e-01,2.3000e+01
IMP_SCORE,2725,GO:0042535,1.8905e-01,5.0000e+00
IMP_SCORE,2726,GO:0051879,1.8903e-01,1.3000e+01
IMP_SCORE,2727,GO:0032649,1.8901e-01,3.9000e+01
IMP_SCORE,2728,GO:0055007,1.8899e-01,2.0000e+00
IMP_SCORE,2729,GO:0031674,1.8896e-01,1.3000e+01
IMP_SCORE,2730,GO:0042461,1.8890e-01,3.3000e+01
IMP_SCORE,2731,GO:0030217,1.8888e-01,2.3000e+01
IMP_SCORE,2732,GO:0042119,1.8886e-01,1.3000e+02
IMP_SCORE,2733,GO:0019730,1.8877e-01,7.3000e+01
IMP_SCORE,2734,GO:0005622,1.8876e-01,7.8300e+02
IMP_SCORE,2735,GO:0035601,1.8871e-01,3.6000e+01
IMP_SCORE,2736,GO:0009268,1.8870e-01,2.9000e+01
IMP_SCORE,2737,GO:0045185,1.8866e-01,4.9000e+01
IMP_SCORE,2738,GO:0032094,1.8864e-01,1.3000e+01
IMP_SCORE,2739,GO:0060341,1.8862e-01,2.1600e+02
IMP_SCORE,2740,GO:0036152,1.8862e-01,5.2000e+01
IMP_SCORE,2741,GO:0006897,1.8857e-01,3.1100e+02
IMP_SCORE,2742,GO:0051148,1.8855e-01,2.7000e+01
IMP_SCORE,2743,GO:0072676,1.8853e-01,1.7000e+01
IMP_SCORE,2744,GO:0000932,1.8847e-01,1.0600e+02
IMP_SCORE,2745,GO:0035872,1.8845e-01,1.3000e+01
IMP_SCORE,2746,GO:0000794,1.8837e-01,2.4000e+01
IMP_SCORE,2747,GO:0030424,1.8832e-01,1.3200e+02
IMP_SCORE,2748,GO:1901654,1.8826e-01,4.6000e+01
IMP_SCORE,2749,GO:0008656,1.8825e-01,1.4000e+01
IMP_SCORE,2750,GO:0001505,1.8820e-01,7.0000e+01
IMP_SCORE,2751,GO:0044767,1.8818e-01,1.2100e+03
IMP_SCORE,2752,GO:2000147,1.8809e-01,1.3200e+02
IMP_SCORE,2753,GO:1900407,1.8807e-01,1.9000e+01
IMP_SCORE,2754,GO:0007041,1.8806e-01,4.6000e+01
IMP_SCORE,2755,GO:0007165,1.8806e-01,1.1230e+03
IMP_SCORE,2756,GO:0005230,1.8799e-01,3.7000e+01
IMP_SCORE,2757,GO:0046649,1.8797e-01,1.0800e+02
IMP_SCORE,2758,GO:0048524,1.8796e-01,3.0000e+01
IMP_SCORE,2759,GO:0045862,1.8795e-01,9.7000e+01
IMP_SCORE,2760,GO:0060122,1.8794e-01,1.3000e+01
IMP_SCORE,2761,GO:1903078,1.8793e-01,3.1000e+01
IMP_SCORE,2762,GO:0016021,1.8792e-01,1.4460e+03
IMP_SCORE,2763,GO:0051043,1.8785e-01,1.4000e+01
IMP_SCORE,2764,GO:0051236,1.8783e-01,7.5000e+01
IMP_SCORE,2765,GO:0005789,1.8782e-01,5.4300e+02
IMP_SCORE,2766,GO:0048260,1.8778e-01,1.0000e+01
IMP_SCORE,2767,GO:0007051,1.8777e-01,6.7000e+01
IMP_SCORE,2768,GO:0044728,1.8776e-01,1.3000e+01
IMP_SCORE,2769,GO:1901186,1.8774e-01,1.3000e+01
IMP_SCORE,2770,GO:0101003,1.8770e-01,7.1000e+01
IMP_SCORE,2771,GO:0033135,1.8767e-01,1.8000e+01
IMP_SCORE,2772,GO:0002684,1.8767e-01,2.2300e+02
IMP_SCORE,2773,GO:0090662,1.8763e-01,2.0000e+01
IMP_SCORE,2774,GO:0019213,1.8754e-01,1.6000e+01
IMP_SCORE,2775,GO:0005615,1.8754e-01,1.0220e+03
IMP_SCORE,2776,GO:0050714,1.8753e-01,5.3000e+01
IMP_SCORE,2777,GO:0035338,1.8748e-01,4.4000e+01
IMP_SCORE,2778,GO:0031116,1.8747e-01,6.0000e+00
IMP_SCORE,2779,GO:0032434,1.8745e-01,2.0000e+01
IMP_SCORE,2780,GO:1903829,1.8745e-01,1.0000e+02
IMP_SCORE,2781,GO:0010759,1.8745e-01,8.0000e+00
IMP_SCORE,2782,GO:0071380,1.8745e-01,5.0000e+00
IMP_SCORE,2783,GO:1903363,1.8745e-01,1.9000e+01
IMP_SCORE,2784,GO:0014911,1.8736e-01,1.6000e+01
IMP_SCORE,2785,GO:2000846,1.8736e-01,6.0000e+00
IMP_SCORE,2786,GO:0006998,1.8734e-01,2.9000e+01
IMP_SCORE,2787,GO:0061245,1.8724e-01,3.5000e+01
IMP_SCORE,2788,GO:0051281,1.8722e-01,9.0000e+00
IMP_SCORE,2789,GO:0007009,1.8715e-01,1.1400e+02
IMP_SCORE,2790,GO:0031023,1.8715e-01,3.7000e+01
IMP_SCORE,2791,GO:0031005,1.8710e-01,2.2000e+01
IMP_SCORE,2792,GO:0071677,1.8703e-01,7.0000e+00
IMP_SCORE,2793,GO:0007169,1.8701e-01,2.2000e+02
IMP_SCORE,2794,GO:0048168,1.8701e-01,2.8000e+01
IMP_SCORE,2795,GO:0006468,1.8695e-01,2.3800e+02
IMP_SCORE,2796,GO:0008064,1.8694e-01,6.5000e+01
IMP_SCORE,2797,GO:0006721,1.8693e-01,5.7000e+01
IMP_SCORE,2798,GO:0010832,1.8688e-01,1.9000e+01
IMP_SCORE,2799,GO:0008083,1.8681e-01,1.3200e+02
IMP_SCORE,2800,GO:0007026,1.8680e-01,1.6000e+01
IMP_SCORE,2801,GO:0032374,1.8679e-01,1.3000e+01
IMP_SCORE,2802,GO:1903573,1.8673e-01,6.0000e+00
IMP_SCORE,2803,GO:0009925,1.8668e-01,2.0000e+01
IMP_SCORE,2804,GO:0043228,1.8666e-01,9.9000e+02
IMP_SCORE,2805,GO:0005178,1.8665e-01,8.4000e+01
IMP_SCORE,2806,GO:1903507,1.8662e-01,1.6200e+02
IMP_SCORE,2807,GO:0042623,1.8659e-01,8.5000e+01
IMP_SCORE,2808,GO:0043001,1.8654e-01,7.0000e+00
IMP_SCORE,2809,GO:0031623,1.8648e-01,1.5000e+01
IMP_SCORE,2810,GO:0031290,1.8639e-01,1.4000e+01
IMP_SCORE,2811,GO:0000993,1.8630e-01,8.0000e+00
IMP_SCORE,2812,GO:0044712,1.8627e-01,3.4800e+02
IMP_SCORE,2813,GO:0030010,1.8614e-01,2.9000e+01
IMP_SCORE,2814,GO:0030834,1.8612e-01,2.8000e+01
IMP_SCORE,2815,GO:0038084,1.8606e-01,8.0000e+00
IMP_SCORE,2816,GO:1901379,1.8603e-01,3.2000e+01
IMP_SCORE,2817,GO:0048146,1.8603e-01,1.9000e+01
IMP_SCORE,2818,GO:0030133,1.8598e-01,1.7800e+02
IMP_SCORE,2819,GO:0050772,1.8596e-01,1.9000e+01
IMP_SCORE,2820,GO:0043508,1.8596e-01,6.0000e+00
IMP_SCORE,2821,GO:0008021,1.8594e-01,7.2000e+01
IMP_SCORE,2822,GO:0009247,1.8594e-01,3.3000e+01
IMP_SCORE,2823,GO:0048869,1.8591e-01,9.1500e+02
IMP_SCORE,2824,GO:0000278,1.8589e-01,1.7000e+01
IMP_SCORE,2825,GO:1902402,1.8585e-01,1.2000e+01
IMP_SCORE,2826,GO:0010675,1.8584e-01,4.5000e+01
IMP_SCORE,2827,GO:0090313,1.8577e-01,1.4000e+01
IMP_SCORE,2828,GO:0009179,1.8573e-01,2.9000e+01
IMP_SCORE,2829,GO:0009055,1.8570e-01,8.1000e+01
IMP_SCORE,2830,GO:2001021,1.8569e-01,1.8000e+01
IMP_SCORE,2831,GO:0060590,1.8567e-01,3.2000e+01
IMP_SCORE,2832,GO:0019221,1.8562e-01,2.3300e+02
IMP_SCORE,2833,GO:0072659,1.8561e-01,9.0000e+01
IMP_SCORE,2834,GO:0036037,1.8554e-01,6.0000e+00
IMP_SCORE,2835,GO:0060563,1.8551e-01,1.0000e+01
IMP_SCORE,2836,GO:0006979,1.8549e-01,1.5000e+02
IMP_SCORE,2837,GO:0030684,1.8546e-01,3.3000e+01
IMP_SCORE,2838,GO:0010564,1.8535e-01,1.5200e+02
IMP_SCORE,2839,GO:0044439,1.8534e-01,5.9000e+01
IMP_SCORE,2840,GO:0010959,1.8530e-01,1.3100e+02
IMP_SCORE,2841,GO:0009306,1.8530e-01,3.6000e+01
IMP_SCORE,2842,GO:0033613,1.8529e-01,2.5000e+01
IMP_SCORE,2843,GO:2001236,1.8528e-01,5.8000e+01
IMP_SCORE,2844,GO:0042430,1.8527e-01,2.4000e+01
IMP_SCORE,2845,GO:0006470,1.8525e-01,1.0400e+02
IMP_SCORE,2846,GO:0030336,1.8521e-01,7.7000e+01
IMP_SCORE,2847,GO:0051130,1.8518e-01,3.2900e+02
IMP_SCORE,2848,GO:0019373,1.8518e-01,6.0000e+00
IMP_SCORE,2849,GO:1904951,1.8511e-01,1.3900e+02
IMP_SCORE,2850,GO:0015909,1.8511e-01,1.8000e+01
IMP_SCORE,2851,GO:0030175,1.8502e-01,9.3000e+01
IMP_SCORE,2852,GO:0042981,1.8501e-01,3.9900e+02
IMP_SCORE,2853,GO:0005484,1.8500e-01,2.4000e+01
IMP_SCORE,2854,GO:2001014,1.8500e-01,8.0000e+00
IMP_SCORE,2855,GO:0002664,1.8498e-01,2.2000e+01
IMP_SCORE,2856,GO:0006638,1.8497e-01,7.2000e+01
IMP_SCORE,2857,GO:0016801,1.8496e-01,5.4000e+01
IMP_SCORE,2858,GO:0007507,1.8495e-01,8.0000e+01
IMP_SCORE,2859,GO:0097485,1.8488e-01,1.4800e+02
IMP_SCORE,2860,GO:0002275,1.8486e-01,1.1900e+02
IMP_SCORE,2861,GO:0051155,1.8484e-01,1.5000e+01
IMP_SCORE,2862,GO:2000369,1.8480e-01,5.0000e+00
IMP_SCORE,2863,GO:0051770,1.8478e-01,6.0000e+00
IMP_SCORE,2864,GO:0046939,1.8468e-01,2.3000e+01
IMP_SCORE,2865,GO:0042306,1.8467e-01,5.4000e+01
IMP_SCORE,2866,GO:0060420,1.8464e-01,7.0000e+00
IMP_SCORE,2867,GO:0016310,1.8464e-01,3.1400e+02
IMP_SCORE,2868,GO:0042470,1.8458e-01,7.2000e+01
IMP_SCORE,2869,GO:0033013,1.8456e-01,5.3000e+01
IMP_SCORE,2870,GO:0046486,1.8452e-01,1.6100e+02
IMP_SCORE,2871,GO:0006665,1.8451e-01,1.0400e+02
IMP_SCORE,2872,GO:0034614,1.8448e-01,1.7000e+01
IMP_SCORE,2873,GO:0003151,1.8447e-01,1.0000e+01
IMP_SCORE,2874,GO:0007179,1.8446e-01,4.8000e+01
IMP_SCORE,2875,GO:0032886,1.8442e-01,6.1000e+01
IMP_SCORE,2876,GO:0061458,1.8439e-01,8.0000e+00
IMP_SCORE,2877,GO:0030031,1.8435e-01,1.1900e+02
IMP_SCORE,2878,GO:0010976,1.8428e-01,5.6000e+01
IMP_SCORE,2879,GO:0004867,1.8426e-01,6.2000e+01
IMP_SCORE,2880,GO:0019209,1.8424e-01,3.4000e+01
IMP_SCORE,2881,GO:0015980,1.8423e-01,7.2000e+01
IMP_SCORE,2882,GO:0055098,1.8420e-01,2.6000e+01
IMP_SCORE,2883,GO:0032388,1.8418e-01,6.5000e+01
IMP_SCORE,2884,GO:1990351,1.8416e-01,1.6200e+02
IMP_SCORE,2885,GO:0031362,1.8413e-01,3.1000e+01
IMP_SCORE,2886,GO:0019899,1.8412e-01,9.6900e+02
IMP_SCORE,2887,GO:0090224,1.8409e-01,6.0000e+00
IMP_SCORE,2888,GO:1901663,1.8402e-01,9.0000e+00
IMP_SCORE,2889,GO:0045913,1.8401e-01,2.4000e+01
IMP_SCORE,2890,GO:0030154,1.8393e-01,7.1900e+02
IMP_SCORE,2891,GO:1990778,1.8392e-01,8.8000e+01
IMP_SCORE,2892,GO:0044087,1.8384e-01,2.8300e+02
IMP_SCORE,2893,GO:0032675,1.8384e-01,2.6000e+01
IMP_SCORE,2894,GO:0015248,1.8376e-01,1.3000e+01
IMP_SCORE,2895,GO:0005938,1.8375e-01,1.6800e+02
IMP_SCORE,2896,GO:1903533,1.8375e-01,8.0000e+01
IMP_SCORE,2897,GO:0008347,1.8374e-01,3.3000e+01
IMP_SCORE,2898,GO:0050780,1.8373e-01,1.3000e+01
IMP_SCORE,2899,GO:0002690,1.8370e-01,2.5000e+01
IMP_SCORE,2900,GO:0017080,1.8368e-01,3.9000e+01
IMP_SCORE,2901,GO:0030155,1.8367e-01,2.6500e+02
IMP_SCORE,2902,GO:0010563,1.8363e-01,1.3900e+02
IMP_SCORE,2903,GO:0045078,1.8360e-01,8.0000e+00
IMP_SCORE,2904,GO:0031112,1.8359e-01,1.5000e+01
IMP_SCORE,2905,GO:0042581,1.8356e-01,2.1000e+01
IMP_SCORE,2906,GO:0010830,1.8355e-01,3.5000e+01
IMP_SCORE,2907,GO:0007031,1.8353e-01,2.8000e+01
IMP_SCORE,2908,GO:0098815,1.8349e-01,1.2000e+01
IMP_SCORE,2909,GO:0010001,1.8347e-01,5.8000e+01
IMP_SCORE,2910,GO:0016684,1.8347e-01,5.1000e+01
IMP_SCORE,2911,GO:0022600,1.8345e-01,4.0000e+01
IMP_SCORE,2912,GO:1902305,1.8337e-01,4.6000e+01
IMP_SCORE,2913,GO:0071230,1.8335e-01,2.0000e+01
IMP_SCORE,2914,GO:0097610,1.8334e-01,5.6000e+01
IMP_SCORE,2915,GO:0002700,1.8332e-01,3.2000e+01
IMP_SCORE,2916,GO:0060612,1.8330e-01,1.9000e+01
IMP_SCORE,2917,GO:0008154,1.8329e-01,2.7000e+01
IMP_SCORE,2918,GO:0015276,1.8327e-01,7.1000e+01
IMP_SCORE,2919,GO:0072015,1.8325e-01,1.6000e+01
IMP_SCORE,2920,GO:0072657,1.8324e-01,1.3900e+02
IMP_SCORE,2921,GO:0042104,1.8320e-01,9.0000e+00
IMP_SCORE,2922,GO:1903845,1.8319e-01,1.8000e+01
IMP_SCORE,2923,GO:0019867,1.8314e-01,1.4400e+02
IMP_SCORE,2924,GO:0009991,1.8309e-01,1.1200e+02
IMP_SCORE,2925,GO:0016701,1.8304e-01,4.9000e+01
IMP_SCORE,2926,GO:0050792,1.8303e-01,7.7000e+01
IMP_SCORE,2927,GO:0030900,1.8299e-01,3.2000e+01
IMP_SCORE,2928,GO:0051561,1.8296e-01,1.6000e+01
IMP_SCORE,2929,GO:0071871,1.8292e-01,1.0000e+01
IMP_SCORE,2930,GO:0090022,1.8292e-01,1.4000e+01
IMP_SCORE,2931,GO:0060600,1.8282e-01,8.0000e+00
IMP_SCORE,2932,GO:0006814,1.8273e-01,7.7000e+01
IMP_SCORE,2933,GO:1900046,1.8271e-01,4.3000e+01
IMP_SCORE,2934,GO:0015106,1.8269e-01,1.1000e+01
IMP_SCORE,2935,GO:1901575,1.8269e-01,4.7100e+02
IMP_SCORE,2936,GO:0010632,1.8268e-01,4.7000e+01
IMP_SCORE,2937,GO:0005794,1.8262e-01,6.0700e+02
IMP_SCORE,2938,GO:0001954,1.8257e-01,1.8000e+01
IMP_SCORE,2939,GO:0045177,1.8255e-01,3.1000e+01
IMP_SCORE,2940,GO:2001257,1.8255e-01,5.2000e+01
IMP_SCORE,2941,GO:0042073,1.8254e-01,2.8000e+01
IMP_SCORE,2942,GO:0044309,1.8248e-01,5.9000e+01
IMP_SCORE,2943,GO:0071322,1.8243e-01,3.5000e+01
IMP_SCORE,2944,GO:0046479,1.8241e-01,1.7000e+01
IMP_SCORE,2945,GO:0006641,1.8240e-01,4.3000e+01
IMP_SCORE,2946,GO:0051291,1.8237e-01,3.7000e+01
IMP_SCORE,2947,GO:0014014,1.8233e-01,1.1000e+01
IMP_SCORE,2948,GO:0031410,1.8231e-01,5.6900e+02
IMP_SCORE,2949,GO:1900077,1.8231e-01,1.9000e+01
IMP_SCORE,2950,GO:0004559,1.8222e-01,2.7000e+01
IMP_SCORE,2951,GO:0045669,1.8222e-01,2.8000e+01
IMP_SCORE,2952,GO:0000307,1.8221e-01,1.9000e+01
IMP_SCORE,2953,GO:0009108,1.8219e-01,8.5000e+01
IMP_SCORE,2954,GO:0002011,1.8215e-01,1.4000e+01
IMP_SCORE,2955,GO:0090659,1.8215e-01,2.1000e+01
IMP_SCORE,2956,GO:1901617,1.8215e-01,8.0000e+01
IMP_SCORE,2957,GO:0060395,1.8210e-01,1.8000e+01
IMP_SCORE,2958,GO:0006165,1.8209e-01,2.0000e+01
IMP_SCORE,2959,GO:2000136,1.8206e-01,1.6000e+01
IMP_SCORE,2960,GO:0070206,1.8206e-01,4.8000e+01
IMP_SCORE,2961,GO:0051093,1.8203e-01,2.3000e+02
IMP_SCORE,2962,GO:0007155,1.8200e-01,7.2000e+02
IMP_SCORE,2963,GO:0032412,1.8199e-01,7.9000e+01
IMP_SCORE,2964,GO:0036149,1.8195e-01,2.5000e+01
IMP_SCORE,2965,GO:0050657,1.8194e-01,7.4000e+01
IMP_SCORE,2966,GO:0051149,1.8192e-01,6.3000e+01
IMP_SCORE,2967,GO:0002715,1.8190e-01,1.4000e+01
IMP_SCORE,2968,GO:0005730,1.8189e-01,4.2100e+02
IMP_SCORE,2969,GO:0007095,1.8188e-01,9.0000e+00
IMP_SCORE,2970,GO:0030307,1.8186e-01,5.6000e+01
IMP_SCORE,2971,GO:0002252,1.8185e-01,2.4400e+02
IMP_SCORE,2972,GO:0051028,1.8181e-01,4.7000e+01
IMP_SCORE,2973,GO:0034762,1.8180e-01,1.4200e+02
IMP_SCORE,2974,GO:0009931,1.8173e-01,1.5000e+01
IMP_SCORE,2975,GO:0005996,1.8172e-01,9.2000e+01
IMP_SCORE,2976,GO:0003073,1.8169e-01,1.4000e+01
IMP_SCORE,2977,GO:1900101,1.8168e-01,7.0000e+00
IMP_SCORE,2978,GO:1903827,1.8167e-01,1.6400e+02
IMP_SCORE,2979,GO:0009595,1.8165e-01,1.7000e+01
IMP_SCORE,2980,GO:0019724,1.8161e-01,1.4000e+01
IMP_SCORE,2981,GO:0098805,1.8157e-01,5.0500e+02
IMP_SCORE,2982,GO:0002366,1.8151e-01,1.1900e+02
IMP_SCORE,2983,GO:0019233,1.8150e-01,2.6000e+01
IMP_SCORE,2984,GO:0031342,1.8147e-01,6.0000e+00
IMP_SCORE,2985,GO:0015693,1.8147e-01,1.8000e+01
IMP_SCORE,2986,GO:0004950,1.8144e-01,1.6000e+01
IMP_SCORE,2987,GO:0048247,1.8140e-01,1.7000e+01
IMP_SCORE,2988,GO:0070403,1.8138e-01,7.0000e+00
IMP_SCORE,2989,GO:0042423,1.8135e-01,1.6000e+01
IMP_SCORE,2990,GO:0007162,1.8133e-01,9.4000e+01
IMP_SCORE,2991,GO:0031334,1.8132e-01,4.6000e+01
IMP_SCORE,2992,GO:0031330,1.8123e-01,5.0000e+01
IMP_SCORE,2993,GO:0008654,1.8122e-01,9.9000e+01
IMP_SCORE,2994,GO:0017016,1.8121e-01,1.7600e+02
IMP_SCORE,2995,GO:0031057,1.8120e-01,1.2000e+01
IMP_SCORE,2996,GO:0051246,1.8117e-01,4.5800e+02
IMP_SCORE,2997,GO:0045616,1.8115e-01,1.0000e+01
IMP_SCORE,2998,GO:0001503,1.8113e-01,6.2000e+01
IMP_SCORE,2999,GO:0030296,1.8113e-01,8.0000e+00
IMP_SCORE,3000,GO:1902624,1.8110e-01,1.7000e+01
IMP_SCORE,3001,GO:0009163,1.8108e-01,2.1000e+01
IMP_SCORE,3002,GO:0008286,1.8102e-01,4.9000e+01
IMP_SCORE,3003,GO:0010817,1.8101e-01,2.0200e+02
IMP_SCORE,3004,GO:0031100,1.8097e-01,3.9000e+01
IMP_SCORE,3005,GO:0071556,1.8097e-01,3.8000e+01
IMP_SCORE,3006,GO:0014032,1.8095e-01,6.0000e+00
IMP_SCORE,3007,GO:0001655,1.8081e-01,9.0000e+00
IMP_SCORE,3008,GO:1901616,1.8081e-01,3.9000e+01
IMP_SCORE,3009,GO:0000792,1.8081e-01,3.6000e+01
IMP_SCORE,3010,GO:0045058,1.8080e-01,1.1000e+01
IMP_SCORE,3011,GO:0021515,1.8079e-01,1.4000e+01
IMP_SCORE,3012,GO:0006767,1.8074e-01,5.4000e+01
IMP_SCORE,3013,GO:0001726,1.8070e-01,8.5000e+01
IMP_SCORE,3014,GO:1901741,1.8067e-01,2.2000e+01
IMP_SCORE,3015,GO:0035821,1.8064e-01,4.9000e+01
IMP_SCORE,3016,GO:0042771,1.8061e-01,1.2000e+01
IMP_SCORE,3017,GO:0030546,1.8061e-01,1.0000e+01
IMP_SCORE,3018,GO:0019372,1.8058e-01,2.8000e+01
IMP_SCORE,3019,GO:0045022,1.8056e-01,6.0000e+00
IMP_SCORE,3020,GO:0001667,1.8054e-01,7.7000e+01
IMP_SCORE,3021,GO:0055076,1.8053e-01,6.3000e+01
IMP_SCORE,3022,GO:0043244,1.8053e-01,5.0000e+01
IMP_SCORE,3023,GO:0098552,1.8051e-01,2.2000e+02
IMP_SCORE,3024,GO:0009880,1.8047e-01,3.1000e+01
IMP_SCORE,3025,GO:1905114,1.8044e-01,1.2200e+02
IMP_SCORE,3026,GO:0040033,1.8041e-01,2.4000e+01
IMP_SCORE,3027,GO:0038094,1.8041e-01,3.5000e+01
IMP_SCORE,3028,GO:0050804,1.8040e-01,1.1500e+02
IMP_SCORE,3029,GO:0006703,1.8037e-01,1.3000e+01
IMP_SCORE,3030,GO:0070064,1.8034e-01,9.0000e+00
IMP_SCORE,3031,GO:0008217,1.8031e-01,9.2000e+01
IMP_SCORE,3032,GO:0010922,1.8031e-01,1.3000e+01
IMP_SCORE,3033,GO:0015036,1.8021e-01,2.0000e+01
IMP_SCORE,3034,GO:0016525,1.8018e-01,3.4000e+01
IMP_SCORE,3035,GO:0044803,1.8018e-01,6.0000e+00
IMP_SCORE,3036,GO:0015297,1.8015e-01,4.8000e+01
IMP_SCORE,3037,GO:0014812,1.8011e-01,5.0000e+00
IMP_SCORE,3038,GO:0010950,1.8009e-01,4.1000e+01
IMP_SCORE,3039,GO:0007229,1.8007e-01,7.6000e+01
IMP_SCORE,3040,GO:0048469,1.8006e-01,4.8000e+01
IMP_SCORE,3041,GO:0009649,1.8002e-01,2.4000e+01
IMP_SCORE,3042,GO:1905953,1.8000e-01,1.1000e+01
IMP_SCORE,3043,GO:0019079,1.7995e-01,9.0000e+00
IMP_SCORE,3044,GO:0010719,1.7994e-01,1.3000e+01
IMP_SCORE,3045,GO:0032757,1.7992e-01,1.9000e+01
IMP_SCORE,3046,GO:0022604,1.7989e-01,1.7400e+02
IMP_SCORE,3047,GO:1904292,1.7981e-01,6.0000e+00
IMP_SCORE,3048,GO:0045807,1.7981e-01,4.6000e+01
IMP_SCORE,3049,GO:0090066,1.7980e-01,1.4000e+02
IMP_SCORE,3050,GO:0046500,1.7978e-01,2.1000e+01
IMP_SCORE,3051,GO:0006734,1.7977e-01,9.0000e+00
IMP_SCORE,3052,GO:0019956,1.7976e-01,1.1000e+01
IMP_SCORE,3053,GO:0097708,1.7975e-01,6.2000e+02
IMP_SCORE,3054,GO:0002819,1.7974e-01,2.2000e+01
IMP_SCORE,3055,GO:0003756,1.7972e-01,1.1000e+01
IMP_SCORE,3056,GO:0070129,1.7971e-01,7.0000e+00
IMP_SCORE,3057,GO:0004012,1.7971e-01,7.0000e+00
IMP_SCORE,3058,GO:0033619,1.7971e-01,3.2000e+01
IMP_SCORE,3059,GO:0070498,1.7971e-01,6.0000e+00
IMP_SCORE,3060,GO:0006959,1.7970e-01,1.2500e+02
IMP_SCORE,3061,GO:0008565,1.7966e-01,4.5000e+01
IMP_SCORE,3062,GO:0019048,1.7962e-01,1.2000e+01
IMP_SCORE,3063,GO:0008631,1.7961e-01,5.0000e+00
IMP_SCORE,3064,GO:0035150,1.7960e-01,4.5000e+01
IMP_SCORE,3065,GO:0060231,1.7959e-01,6.0000e+00
IMP_SCORE,3066,GO:0016616,1.7957e-01,1.1800e+02
IMP_SCORE,3067,GO:0016236,1.7956e-01,3.4000e+01
IMP_SCORE,3068,GO:0009408,1.7948e-01,9.0000e+01
IMP_SCORE,3069,GO:0030239,1.7942e-01,8.0000e+00
IMP_SCORE,3070,GO:0006700,1.7941e-01,5.0000e+00
IMP_SCORE,3071,GO:1903532,1.7940e-01,9.3000e+01
IMP_SCORE,3072,GO:0051024,1.7933e-01,1.7000e+01
IMP_SCORE,3073,GO:0000002,1.7930e-01,1.8000e+01
IMP_SCORE,3074,GO:0072413,1.7928e-01,1.5000e+01
IMP_SCORE,3075,GO:0030496,1.7922e-01,1.1000e+02
IMP_SCORE,3076,GO:2000177,1.7917e-01,4.0000e+01
IMP_SCORE,3077,GO:0019864,1.7916e-01,2.1000e+01
IMP_SCORE,3078,GO:0051183,1.7913e-01,1.5000e+01
IMP_SCORE,3079,GO:0014069,1.7911e-01,1.4500e+02
IMP_SCORE,3080,GO:0035304,1.7910e-01,3.2000e+01
IMP_SCORE,3081,GO:0009063,1.7909e-01,9.2000e+01
IMP_SCORE,3082,GO:0005310,1.7907e-01,1.7000e+01
IMP_SCORE,3083,GO:0030120,1.7903e-01,3.3000e+01
IMP_SCORE,3084,GO:0090596,1.7903e-01,3.0000e+01
IMP_SCORE,3085,GO:0001190,1.7900e-01,2.6000e+01
IMP_SCORE,3086,GO:0097191,1.7895e-01,3.8000e+01
IMP_SCORE,3087,GO:0033365,1.7890e-01,1.4700e+02
IMP_SCORE,3088,GO:0019359,1.7888e-01,1.8000e+01
IMP_SCORE,3089,GO:0016053,1.7888e-01,1.4900e+02
IMP_SCORE,3090,GO:0032092,1.7884e-01,2.2000e+01
IMP_SCORE,3091,GO:0032481,1.7881e-01,4.4000e+01
IMP_SCORE,3092,GO:0032154,1.7881e-01,3.9000e+01
IMP_SCORE,3093,GO:0051962,1.7880e-01,1.5400e+02
IMP_SCORE,3094,GO:1902668,1.7877e-01,7.0000e+00
IMP_SCORE,3095,GO:0071840,1.7864e-01,1.1840e+03
IMP_SCORE,3096,GO:0051489,1.7863e-01,3.6000e+01
IMP_SCORE,3097,GO:0002475,1.7861e-01,1.2000e+01
IMP_SCORE,3098,GO:0022610,1.7852e-01,6.4500e+02
IMP_SCORE,3099,GO:0004721,1.7846e-01,7.4000e+01
IMP_SCORE,3100,GO:0032760,1.7846e-01,2.1000e+01
IMP_SCORE,3101,GO:0031090,1.7841e-01,8.5400e+02
IMP_SCORE,3102,GO:0002573,1.7840e-01,4.9000e+01
IMP_SCORE,3103,GO:0008331,1.7840e-01,6.0000e+00
IMP_SCORE,3104,GO:0051046,1.7836e-01,1.9800e+02
IMP_SCORE,3105,GO:0002253,1.7835e-01,1.4600e+02
IMP_SCORE,3106,GO:2000113,1.7834e-01,2.1200e+02
IMP_SCORE,3107,GO:0034377,1.7829e-01,8.0000e+00
IMP_SCORE,3108,GO:0002922,1.7822e-01,8.0000e+00
IMP_SCORE,3109,GO:0017156,1.7817e-01,1.6000e+01
IMP_SCORE,3110,GO:0009967,1.7817e-01,3.1600e+02
IMP_SCORE,3111,GO:1901185,1.7816e-01,2.0000e+01
IMP_SCORE,3112,GO:0071822,1.7815e-01,4.5200e+02
IMP_SCORE,3113,GO:2000505,1.7814e-01,9.0000e+00
IMP_SCORE,3114,GO:0008156,1.7814e-01,1.2000e+01
IMP_SCORE,3115,GO:0031968,1.7809e-01,1.4000e+02
IMP_SCORE,3116,GO:0002931,1.7808e-01,9.0000e+00
IMP_SCORE,3117,GO:0099512,1.7808e-01,3.2900e+02
IMP_SCORE,3118,GO:0031665,1.7804e-01,2.0000e+00
IMP_SCORE,3119,GO:0006103,1.7802e-01,1.4000e+01
IMP_SCORE,3120,GO:0006656,1.7801e-01,2.4000e+01
IMP_SCORE,3121,GO:0000041,1.7799e-01,7.1000e+01
IMP_SCORE,3122,GO:1903508,1.7796e-01,1.6100e+02
IMP_SCORE,3123,GO:0002478,1.7793e-01,1.1600e+02
IMP_SCORE,3124,GO:0033554,1.7793e-01,4.0600e+02
IMP_SCORE,3125,GO:0071773,1.7790e-01,8.0000e+00
IMP_SCORE,3126,GO:0009083,1.7790e-01,5.7000e+01
IMP_SCORE,3127,GO:0097367,1.7787e-01,7.5100e+02
IMP_SCORE,3128,GO:0017157,1.7784e-01,6.6000e+01
IMP_SCORE,3129,GO:0002755,1.7780e-01,1.1000e+01
IMP_SCORE,3130,GO:0032880,1.7772e-01,2.7600e+02
IMP_SCORE,3131,GO:0030276,1.7771e-01,3.7000e+01
IMP_SCORE,3132,GO:0046872,1.7767e-01,1.4180e+03
IMP_SCORE,3133,GO:0002697,1.7766e-01,9.2000e+01
IMP_SCORE,3134,GO:0070013,1.7766e-01,4.5000e+02
IMP_SCORE,3135,GO:0010863,1.7761e-01,9.0000e+00
IMP_SCORE,3136,GO:0003333,1.7758e-01,2.2000e+01
IMP_SCORE,3137,GO:0016709,1.7757e-01,3.4000e+01
IMP_SCORE,3138,GO:0019884,1.7756e-01,1.1400e+02
IMP_SCORE,3139,GO:0019882,1.7748e-01,1.0700e+02
IMP_SCORE,3140,GO:2000463,1.7740e-01,8.0000e+00
IMP_SCORE,3141,GO:1904590,1.7736e-01,4.3000e+01
IMP_SCORE,3142,GO:0044699,1.7734e-01,1.5470e+03
IMP_SCORE,3143,GO:0043254,1.7727e-01,1.2100e+02
IMP_SCORE,3144,GO:0000980,1.7725e-01,2.4000e+01
IMP_SCORE,3145,GO:0044804,1.7724e-01,6.0000e+00
IMP_SCORE,3146,GO:1901700,1.7720e-01,3.5000e+02
IMP_SCORE,3147,GO:0019692,1.7718e-01,6.0000e+00
IMP_SCORE,3148,GO:0060330,1.7718e-01,1.2000e+01
IMP_SCORE,3149,GO:1903524,1.7717e-01,9.0000e+00
IMP_SCORE,3150,GO:0044238,1.7702e-01,9.0900e+02
IMP_SCORE,3151,GO:0010647,1.7695e-01,3.1900e+02
IMP_SCORE,3152,GO:0048872,1.7694e-01,3.8000e+01
IMP_SCORE,3153,GO:0002790,1.7687e-01,6.3000e+01
IMP_SCORE,3154,GO:0042330,1.7684e-01,1.4800e+02
IMP_SCORE,3155,GO:0051961,1.7678e-01,9.7000e+01
IMP_SCORE,3156,GO:0061418,1.7677e-01,1.7000e+01
IMP_SCORE,3157,GO:0051769,1.7676e-01,7.0000e+00
IMP_SCORE,3158,GO:0001159,1.7676e-01,7.5000e+01
IMP_SCORE,3159,GO:0001836,1.7674e-01,2.0000e+01
IMP_SCORE,3160,GO:0019637,1.7672e-01,2.7300e+02
IMP_SCORE,3161,GO:0016010,1.7667e-01,2.4000e+01
IMP_SCORE,3162,GO:0007264,1.7667e-01,2.0600e+02
IMP_SCORE,3163,GO:0016646,1.7666e-01,3.5000e+01
IMP_SCORE,3164,GO:0055065,1.7664e-01,1.4800e+02
IMP_SCORE,3165,GO:0032507,1.7663e-01,3.6000e+01
IMP_SCORE,3166,GO:0043005,1.7660e-01,4.2600e+02
IMP_SCORE,3167,GO:0050839,1.7660e-01,4.3000e+02
IMP_SCORE,3168,GO:0005741,1.7654e-01,1.1000e+02
IMP_SCORE,3169,GO:0009116,1.7650e-01,5.5000e+01
IMP_SCORE,3170,GO:0042402,1.7649e-01,4.9000e+01
IMP_SCORE,3171,GO:0002020,1.7648e-01,5.9000e+01
IMP_SCORE,3172,GO:0043488,1.7641e-01,5.9000e+01
IMP_SCORE,3173,GO:0010721,1.7634e-01,9.4000e+01
IMP_SCORE,3174,GO:1902400,1.7633e-01,1.6000e+01
IMP_SCORE,3175,GO:0035335,1.7633e-01,5.4000e+01
IMP_SCORE,3176,GO:0006544,1.7631e-01,1.5000e+01
IMP_SCORE,3177,GO:0016772,1.7630e-01,3.0800e+02
IMP_SCORE,3178,GO:1905952,1.7629e-01,4.0000e+01
IMP_SCORE,3179,GO:0019883,1.7628e-01,1.2000e+01
IMP_SCORE,3180,GO:0006825,1.7620e-01,2.7000e+01
IMP_SCORE,3181,GO:0051253,1.7619e-01,1.6900e+02
IMP_SCORE,3182,GO:0009986,1.7617e-01,4.2200e+02
IMP_SCORE,3183,GO:0051721,1.7616e-01,1.3000e+01
IMP_SCORE,3184,GO:0051015,1.7613e-01,1.1300e+02
IMP_SCORE,3185,GO:0032940,1.7612e-01,1.9900e+02
IMP_SCORE,3186,GO:0061136,1.7612e-01,4.6000e+01
IMP_SCORE,3187,GO:0005372,1.7611e-01,3.9000e+01
IMP_SCORE,3188,GO:0051339,1.7605e-01,1.5000e+01
IMP_SCORE,3189,GO:0070914,1.7604e-01,1.7000e+01
IMP_SCORE,3190,GO:0007413,1.7595e-01,3.7000e+01
IMP_SCORE,3191,GO:0019585,1.7592e-01,1.9000e+01
IMP_SCORE,3192,GO:0051258,1.7591e-01,1.8000e+01
IMP_SCORE,3193,GO:1903311,1.7588e-01,4.2000e+01
IMP_SCORE,3194,GO:0005102,1.7581e-01,8.6100e+02
IMP_SCORE,3195,GO:0032048,1.7574e-01,1.5000e+01
IMP_SCORE,3196,GO:1903206,1.7574e-01,1.3000e+01
IMP_SCORE,3197,GO:0051960,1.7566e-01,2.2800e+02
IMP_SCORE,3198,GO:0051482,1.7563e-01,1.5000e+01
IMP_SCORE,3199,GO:0017075,1.7563e-01,1.7000e+01
IMP_SCORE,3200,GO:0046579,1.7562e-01,1.9000e+01
IMP_SCORE,3201,GO:1904680,1.7557e-01,3.8000e+01
IMP_SCORE,3202,GO:0005764,1.7550e-01,2.6600e+02
IMP_SCORE,3203,GO:0042339,1.7548e-01,3.3000e+01
IMP_SCORE,3204,GO:0006284,1.7537e-01,8.0000e+00
IMP_SCORE,3205,GO:0009894,1.7535e-01,2.2800e+02
IMP_SCORE,3206,GO:0098751,1.7535e-01,2.8000e+01
IMP_SCORE,3207,GO:0060415,1.7534e-01,1.0000e+01
IMP_SCORE,3208,GO:0045893,1.7527e-01,1.9500e+02
IMP_SCORE,3209,GO:0036315,1.7526e-01,2.3000e+01
IMP_SCORE,3210,GO:0004620,1.7525e-01,8.3000e+01
IMP_SCORE,3211,GO:0045935,1.7524e-01,2.5100e+02
IMP_SCORE,3212,GO:0007423,1.7522e-01,7.2000e+01
IMP_SCORE,3213,GO:0031960,1.7522e-01,7.2000e+01
IMP_SCORE,3214,GO:0002274,1.7511e-01,1.4100e+02
IMP_SCORE,3215,GO:0032922,1.7508e-01,2.1000e+01
IMP_SCORE,3216,GO:0023023,1.7507e-01,3.0000e+01
IMP_SCORE,3217,GO:0044421,1.7506e-01,1.4680e+03
IMP_SCORE,3218,GO:0006570,1.7501e-01,2.3000e+01
IMP_SCORE,3219,GO:0048731,1.7501e-01,5.2600e+02
IMP_SCORE,3220,GO:0002444,1.7500e-01,1.3000e+01
IMP_SCORE,3221,GO:0005125,1.7498e-01,2.1500e+02
IMP_SCORE,3222,GO:0017187,1.7496e-01,7.0000e+00
IMP_SCORE,3223,GO:0060795,1.7493e-01,3.0000e+00
IMP_SCORE,3224,GO:0001158,1.7490e-01,2.2000e+01
IMP_SCORE,3225,GO:0030825,1.7484e-01,6.0000e+00
IMP_SCORE,3226,GO:2001044,1.7481e-01,1.5000e+01
IMP_SCORE,3227,GO:0005978,1.7480e-01,7.0000e+00
IMP_SCORE,3228,GO:0051494,1.7478e-01,4.4000e+01
IMP_SCORE,3229,GO:1903530,1.7474e-01,1.5000e+02
IMP_SCORE,3230,GO:0030285,1.7474e-01,1.7000e+01
IMP_SCORE,3231,GO:0009187,1.7467e-01,1.2000e+01
IMP_SCORE,3232,GO:0035257,1.7465e-01,4.6000e+01
IMP_SCORE,3233,GO:1902936,1.7462e-01,6.3000e+01
IMP_SCORE,3234,GO:2000114,1.7459e-01,8.0000e+00
IMP_SCORE,3235,GO:0043177,1.7458e-01,1.2300e+02
IMP_SCORE,3236,GO:0048568,1.7457e-01,2.6000e+01
IMP_SCORE,3237,GO:0051023,1.7454e-01,1.0000e+01
IMP_SCORE,3238,GO:0050673,1.7449e-01,3.8000e+01
IMP_SCORE,3239,GO:0043233,1.7448e-01,4.9200e+02
IMP_SCORE,3240,GO:0099572,1.7440e-01,1.3800e+02
IMP_SCORE,3241,GO:0016042,1.7440e-01,1.6000e+02
IMP_SCORE,3242,GO:0030835,1.7438e-01,2.3000e+01
IMP_SCORE,3243,GO:2000515,1.7436e-01,8.0000e+00
IMP_SCORE,3244,GO:0005092,1.7434e-01,1.9000e+01
IMP_SCORE,3245,GO:0034162,1.7431e-01,1.4000e+01
IMP_SCORE,3246,GO:0070613,1.7428e-01,7.0000e+01
IMP_SCORE,3247,GO:0007266,1.7421e-01,2.8000e+01
IMP_SCORE,3248,GO:0006417,1.7418e-01,9.5000e+01
IMP_SCORE,3249,GO:0005770,1.7414e-01,1.1600e+02
IMP_SCORE,3250,GO:0008028,1.7412e-01,1.7000e+01
IMP_SCORE,3251,GO:0042555,1.7403e-01,6.0000e+00
IMP_SCORE,3252,GO:0031400,1.7403e-01,1.3300e+02
IMP_SCORE,3253,GO:0008637,1.7398e-01,3.7000e+01
IMP_SCORE,3254,GO:0051090,1.7394e-01,1.0100e+02
IMP_SCORE,3255,GO:0051094,1.7392e-01,3.2300e+02
IMP_SCORE,3256,GO:0002161,1.7392e-01,2.5000e+01
IMP_SCORE,3257,GO:1903318,1.7389e-01,2.1000e+01
IMP_SCORE,3258,GO:0005527,1.7384e-01,3.7000e+01
IMP_SCORE,3259,GO:0042171,1.7382e-01,1.2000e+01
IMP_SCORE,3260,GO:0051496,1.7380e-01,2.7000e+01
IMP_SCORE,3261,GO:0090197,1.7378e-01,1.7000e+01
IMP_SCORE,3262,GO:0000788,1.7377e-01,1.0000e+01
IMP_SCORE,3263,GO:0014015,1.7376e-01,2.6000e+01
IMP_SCORE,3264,GO:0051568,1.7375e-01,8.0000e+00
IMP_SCORE,3265,GO:0048870,1.7366e-01,3.4300e+02
IMP_SCORE,3266,GO:0034385,1.7365e-01,7.0000e+00
IMP_SCORE,3267,GO:0032270,1.7360e-01,2.5300e+02
IMP_SCORE,3268,GO:0044700,1.7359e-01,2.8600e+02
IMP_SCORE,3269,GO:0030818,1.7354e-01,1.7000e+01
IMP_SCORE,3270,GO:0048285,1.7354e-01,1.3300e+02
IMP_SCORE,3271,GO:0007409,1.7353e-01,8.3000e+01
IMP_SCORE,3272,GO:0072583,1.7351e-01,1.8000e+01
IMP_SCORE,3273,GO:0030334,1.7350e-01,2.1000e+02
IMP_SCORE,3274,GO:0006584,1.7349e-01,2.8000e+01
IMP_SCORE,3275,GO:0035337,1.7349e-01,5.1000e+01
IMP_SCORE,3276,GO:0035770,1.7348e-01,1.0800e+02
IMP_SCORE,3277,GO:0001775,1.7345e-01,2.2900e+02
IMP_SCORE,3278,GO:0052548,1.7345e-01,1.2500e+02
IMP_SCORE,3279,GO:0002833,1.7342e-01,4.1000e+01
IMP_SCORE,3280,GO:0006691,1.7337e-01,2.3000e+01
IMP_SCORE,3281,GO:0042611,1.7331e-01,3.0000e+01
IMP_SCORE,3282,GO:0050896,1.7326e-01,1.3370e+03
IMP_SCORE,3283,GO:0098588,1.7325e-01,6.3200e+02
IMP_SCORE,3284,GO:0034501,1.7325e-01,6.0000e+00
IMP_SCORE,3285,GO:0009895,1.7323e-01,6.6000e+01
IMP_SCORE,3286,GO:0090090,1.7323e-01,3.5000e+01
IMP_SCORE,3287,GO:0032550,1.7316e-01,1.7400e+02
IMP_SCORE,3288,GO:0098858,1.7315e-01,9.5000e+01
IMP_SCORE,3289,GO:1903580,1.7314e-01,6.0000e+00
IMP_SCORE,3290,GO:0040029,1.7314e-01,6.2000e+01
IMP_SCORE,3291,GO:0097746,1.7312e-01,3.3000e+01
IMP_SCORE,3292,GO:0007223,1.7310e-01,1.7000e+01
IMP_SCORE,3293,GO:0032925,1.7308e-01,7.0000e+00
IMP_SCORE,3294,GO:0023056,1.7306e-01,3.1800e+02
IMP_SCORE,3295,GO:0006221,1.7306e-01,1.4000e+01
IMP_SCORE,3296,GO:0048018,1.7303e-01,5.0000e+00
IMP_SCORE,3297,GO:0050866,1.7301e-01,5.2000e+01
IMP_SCORE,3298,GO:0090200,1.7301e-01,8.0000e+00
IMP_SCORE,3299,GO:0006910,1.7299e-01,3.5000e+01
IMP_SCORE,3300,GO:0050776,1.7299e-01,3.0800e+02
IMP_SCORE,3301,GO:0019835,1.7298e-01,2.5000e+01
IMP_SCORE,3302,GO:0031045,1.7296e-01,8.0000e+00
IMP_SCORE,3303,GO:0051125,1.7295e-01,5.0000e+00
IMP_SCORE,3304,GO:2000026,1.7293e-01,4.3200e+02
IMP_SCORE,3305,GO:0001882,1.7290e-01,1.9300e+02
IMP_SCORE,3306,GO:0007167,1.7288e-01,2.7700e+02
IMP_SCORE,3307,GO:0004888,1.7286e-01,3.2300e+02
IMP_SCORE,3308,GO:0051354,1.7284e-01,5.0000e+00
IMP_SCORE,3309,GO:0097581,1.7281e-01,1.6000e+01
IMP_SCORE,3310,GO:0048259,1.7280e-01,3.4000e+01
IMP_SCORE,3311,GO:0045055,1.7274e-01,1.6000e+02
IMP_SCORE,3312,GO:0042273,1.7273e-01,2.8000e+01
IMP_SCORE,3313,GO:0051020,1.7270e-01,2.0300e+02
IMP_SCORE,3314,GO:0042307,1.7265e-01,1.7000e+01
IMP_SCORE,3315,GO:0022406,1.7262e-01,1.0200e+02
IMP_SCORE,3316,GO:1902099,1.7258e-01,9.0000e+00
IMP_SCORE,3317,GO:0031312,1.7254e-01,4.3000e+01
IMP_SCORE,3318,GO:0002694,1.7254e-01,1.0800e+02
IMP_SCORE,3319,GO:0071277,1.7253e-01,3.6000e+01
IMP_SCORE,3320,GO:0048638,1.7252e-01,7.4000e+01
IMP_SCORE,3321,GO:0034765,1.7244e-01,1.1800e+02
IMP_SCORE,3322,GO:0043173,1.7240e-01,1.0000e+01
IMP_SCORE,3323,GO:0071385,1.7240e-01,1.6000e+01
IMP_SCORE,3324,GO:0005759,1.7238e-01,1.9200e+02
IMP_SCORE,3325,GO:0019319,1.7235e-01,2.4000e+01
IMP_SCORE,3326,GO:1903019,1.7235e-01,1.2000e+01
IMP_SCORE,3327,GO:0046578,1.7234e-01,8.6000e+01
IMP_SCORE,3328,GO:0033598,1.7234e-01,6.0000e+00
IMP_SCORE,3329,GO:0030203,1.7231e-01,9.7000e+01
IMP_SCORE,3330,GO:1903963,1.7230e-01,1.4000e+01
IMP_SCORE,3331,GO:0001889,1.7227e-01,2.4000e+01
IMP_SCORE,3332,GO:0070207,1.7227e-01,3.1000e+01
IMP_SCORE,3333,GO:0046631,1.7227e-01,7.0000e+00
IMP_SCORE,3334,GO:1903706,1.7218e-01,1.2100e+02
IMP_SCORE,3335,GO:2000108,1.7218e-01,1.6000e+01
IMP_SCORE,3336,GO:1903578,1.7214e-01,1.2000e+01
IMP_SCORE,3337,GO:0007166,1.7213e-01,6.8700e+02
IMP_SCORE,3338,GO:0002673,1.7210e-01,4.7000e+01
IMP_SCORE,3339,GO:0097730,1.7208e-01,1.2000e+01
IMP_SCORE,3340,GO:0035269,1.7204e-01,1.0000e+01
IMP_SCORE,3341,GO:0005246,1.7203e-01,3.2000e+01
IMP_SCORE,3342,GO:0031056,1.7202e-01,3.2000e+01
IMP_SCORE,3343,GO:0014887,1.7200e-01,6.0000e+00
IMP_SCORE,3344,GO:0035264,1.7200e-01,3.5000e+01
IMP_SCORE,3345,GO:0043067,1.7200e-01,4.1600e+02
IMP_SCORE,3346,GO:0046348,1.7196e-01,3.5000e+01
IMP_SCORE,3347,GO:0051851,1.7192e-01,9.0000e+00
IMP_SCORE,3348,GO:0030117,1.7192e-01,6.1000e+01
IMP_SCORE,3349,GO:0008366,1.7188e-01,8.2000e+01
IMP_SCORE,3350,GO:0051154,1.7185e-01,1.2000e+01
IMP_SCORE,3351,GO:0031929,1.7178e-01,5.0000e+00
IMP_SCORE,3352,GO:1903897,1.7175e-01,3.0000e+00
IMP_SCORE,3353,GO:0034754,1.7175e-01,8.3000e+01
IMP_SCORE,3354,GO:0032956,1.7174e-01,1.0100e+02
IMP_SCORE,3355,GO:0034375,1.7174e-01,7.0000e+00
IMP_SCORE,3356,GO:0032970,1.7173e-01,9.7000e+01
IMP_SCORE,3357,GO:0006637,1.7173e-01,6.9000e+01
IMP_SCORE,3358,GO:0035023,1.7172e-01,5.7000e+01
IMP_SCORE,3359,GO:0023051,1.7172e-01,6.7600e+02
IMP_SCORE,3360,GO:0099600,1.7169e-01,3.6600e+02
IMP_SCORE,3361,GO:0046474,1.7166e-01,8.7000e+01
IMP_SCORE,3362,GO:0046887,1.7162e-01,3.3000e+01
IMP_SCORE,3363,GO:0032754,1.7157e-01,7.0000e+00
IMP_SCORE,3364,GO:0008652,1.7150e-01,6.7000e+01
IMP_SCORE,3365,GO:0060412,1.7143e-01,7.0000e+00
IMP_SCORE,3366,GO:0055002,1.7135e-01,4.3000e+01
IMP_SCORE,3367,GO:0043086,1.7128e-01,2.5800e+02
IMP_SCORE,3368,GO:2000008,1.7127e-01,9.0000e+00
IMP_SCORE,3369,GO:0006082,1.7126e-01,3.0000e+02
IMP_SCORE,3370,GO:0040008,1.7124e-01,3.0500e+02
IMP_SCORE,3371,GO:0015804,1.7123e-01,1.4000e+01
IMP_SCORE,3372,GO:0005839,1.7122e-01,1.5000e+01
IMP_SCORE,3373,GO:1902531,1.7120e-01,4.2900e+02
IMP_SCORE,3374,GO:0045446,1.7119e-01,7.0000e+00
IMP_SCORE,3375,GO:0048713,1.7119e-01,2.3000e+01
IMP_SCORE,3376,GO:0048013,1.7119e-01,5.2000e+01
IMP_SCORE,3377,GO:0019217,1.7114e-01,3.6000e+01
IMP_SCORE,3378,GO:0008610,1.7111e-01,2.1700e+02
IMP_SCORE,3379,GO:0005902,1.7108e-01,5.1000e+01
IMP_SCORE,3380,GO:0048519,1.7106e-01,8.6300e+02
IMP_SCORE,3381,GO:1901565,1.7103e-01,2.1100e+02
IMP_SCORE,3382,GO:0033014,1.7098e-01,2.8000e+01
IMP_SCORE,3383,GO:0051453,1.7097e-01,3.9000e+01
IMP_SCORE,3384,GO:0044432,1.7097e-01,6.4200e+02
IMP_SCORE,3385,GO:0042523,1.7095e-01,1.0000e+00
IMP_SCORE,3386,GO:0055003,1.7095e-01,1.0000e+00
IMP_SCORE,3387,GO:0071318,1.7095e-01,2.0000e+00
IMP_SCORE,3388,GO:0030325,1.7095e-01,1.2000e+01
IMP_SCORE,3389,GO:1902003,1.7095e-01,1.6000e+01
IMP_SCORE,3390,GO:1903322,1.7094e-01,3.4000e+01
IMP_SCORE,3391,GO:0045017,1.7091e-01,9.5000e+01
IMP_SCORE,3392,GO:1905153,1.7083e-01,4.0000e+00
IMP_SCORE,3393,GO:0006873,1.7081e-01,1.6600e+02
IMP_SCORE,3394,GO:0006874,1.7065e-01,9.5000e+01
IMP_SCORE,3395,GO:0065003,1.7059e-01,4.9500e+02
IMP_SCORE,3396,GO:0051213,1.7058e-01,6.6000e+01
IMP_SCORE,3397,GO:0004675,1.7056e-01,1.3000e+01
IMP_SCORE,3398,GO:0009295,1.7048e-01,3.2000e+01
IMP_SCORE,3399,GO:0031345,1.7043e-01,8.3000e+01
IMP_SCORE,3400,GO:0002220,1.7042e-01,2.5000e+01
IMP_SCORE,3401,GO:0051703,1.7037e-01,5.9000e+01
IMP_SCORE,3402,GO:0072507,1.7027e-01,8.9000e+01
IMP_SCORE,3403,GO:0032994,1.7026e-01,3.7000e+01
IMP_SCORE,3404,GO:0005720,1.7026e-01,6.0000e+00
IMP_SCORE,3405,GO:0050840,1.7023e-01,6.2000e+01
IMP_SCORE,3406,GO:0044271,1.7017e-01,3.0800e+02
IMP_SCORE,3407,GO:0044425,1.7015e-01,1.4830e+03
IMP_SCORE,3408,GO:0031907,1.7013e-01,3.6000e+01
IMP_SCORE,3409,GO:0045861,1.7013e-01,9.5000e+01
IMP_SCORE,3410,GO:0000281,1.7012e-01,2.6000e+01
IMP_SCORE,3411,GO:0006753,1.7011e-01,8.7000e+01
IMP_SCORE,3412,GO:0051129,1.7010e-01,2.0000e+02
IMP_SCORE,3413,GO:0000982,1.7008e-01,8.7000e+01
IMP_SCORE,3414,GO:0045892,1.7003e-01,1.8300e+02
IMP_SCORE,3415,GO:0044711,1.7003e-01,3.1900e+02
IMP_SCORE,3416,GO:0010639,1.7002e-01,9.2000e+01
IMP_SCORE,3417,GO:0046885,1.6997e-01,6.0000e+00
IMP_SCORE,3418,GO:0051385,1.6996e-01,9.0000e+00
IMP_SCORE,3419,GO:0016477,1.6996e-01,3.5000e+02
IMP_SCORE,3420,GO:0046950,1.6987e-01,2.4000e+01
IMP_SCORE,3421,GO:0044243,1.6981e-01,3.8000e+01
IMP_SCORE,3422,GO:0055117,1.6979e-01,8.0000e+00
IMP_SCORE,3423,GO:0009409,1.6979e-01,2.5000e+01
IMP_SCORE,3424,GO:0005217,1.6979e-01,3.0000e+01
IMP_SCORE,3425,GO:0048557,1.6974e-01,4.0000e+00
IMP_SCORE,3426,GO:0009605,1.6974e-01,4.1800e+02
IMP_SCORE,3427,GO:0030145,1.6971e-01,7.2000e+01
IMP_SCORE,3428,GO:1902914,1.6958e-01,1.0000e+00
IMP_SCORE,3429,GO:2000425,1.6958e-01,1.9000e+01
IMP_SCORE,3430,GO:0005044,1.6956e-01,7.9000e+01
IMP_SCORE,3431,GO:0005856,1.6956e-01,5.3200e+02
IMP_SCORE,3432,GO:0061702,1.6955e-01,8.0000e+00
IMP_SCORE,3433,GO:0001012,1.6949e-01,1.1700e+02
IMP_SCORE,3434,GO:0034250,1.6944e-01,1.9000e+01
IMP_SCORE,3435,GO:0051171,1.6944e-01,4.4200e+02
IMP_SCORE,3436,GO:0031570,1.6941e-01,2.3000e+01
IMP_SCORE,3437,GO:0045601,1.6940e-01,2.5000e+01
IMP_SCORE,3438,GO:0099531,1.6933e-01,5.5000e+01
IMP_SCORE,3439,GO:0015464,1.6931e-01,1.4000e+01
IMP_SCORE,3440,GO:0006694,1.6928e-01,6.1000e+01
IMP_SCORE,3441,GO:0012506,1.6925e-01,2.7600e+02
IMP_SCORE,3442,GO:0000398,1.6925e-01,6.5000e+01
IMP_SCORE,3443,GO:0050855,1.6924e-01,1.1000e+01
IMP_SCORE,3444,GO:0008093,1.6924e-01,8.0000e+00
IMP_SCORE,3445,GO:0014896,1.6922e-01,9.0000e+00
IMP_SCORE,3446,GO:0043666,1.6920e-01,8.0000e+00
IMP_SCORE,3447,GO:0044183,1.6919e-01,3.3000e+01
IMP_SCORE,3448,GO:0019098,1.6917e-01,2.6000e+01
IMP_SCORE,3449,GO:0001848,1.6917e-01,3.3000e+01
IMP_SCORE,3450,GO:0009892,1.6916e-01,4.4700e+02
IMP_SCORE,3451,GO:0022617,1.6913e-01,6.7000e+01
IMP_SCORE,3452,GO:0048268,1.6911e-01,4.2000e+01
IMP_SCORE,3453,GO:0031974,1.6908e-01,4.8000e+02
IMP_SCORE,3454,GO:0036066,1.6903e-01,6.0000e+00
IMP_SCORE,3455,GO:1902590,1.6902e-01,8.0000e+00
IMP_SCORE,3456,GO:0071331,1.6898e-01,3.2000e+01
IMP_SCORE,3457,GO:0048193,1.6890e-01,1.5300e+02
IMP_SCORE,3458,GO:0031440,1.6887e-01,1.1000e+01
IMP_SCORE,3459,GO:0070938,1.6885e-01,1.3000e+01
IMP_SCORE,3460,GO:0034707,1.6885e-01,2.8000e+01
IMP_SCORE,3461,GO:0005768,1.6885e-01,3.7800e+02
IMP_SCORE,3462,GO:1902652,1.6882e-01,7.1000e+01
IMP_SCORE,3463,GO:1901987,1.6876e-01,7.8000e+01
IMP_SCORE,3464,GO:0042596,1.6874e-01,2.1000e+01
IMP_SCORE,3465,GO:0009887,1.6874e-01,1.6900e+02
IMP_SCORE,3466,GO:0009266,1.6872e-01,8.9000e+01
IMP_SCORE,3467,GO:0008391,1.6867e-01,5.0000e+00
IMP_SCORE,3468,GO:0061615,1.6865e-01,7.0000e+00
IMP_SCORE,3469,GO:0051346,1.6864e-01,1.5200e+02
IMP_SCORE,3470,GO:0007178,1.6861e-01,6.4000e+01
IMP_SCORE,3471,GO:0005925,1.6858e-01,2.6000e+02
IMP_SCORE,3472,GO:0032870,1.6853e-01,9.3000e+01
IMP_SCORE,3473,GO:0051054,1.6849e-01,3.0000e+01
IMP_SCORE,3474,GO:0009897,1.6848e-01,1.9400e+02
IMP_SCORE,3475,GO:0007005,1.6845e-01,1.2300e+02
IMP_SCORE,3476,GO:0016301,1.6845e-01,2.8200e+02
IMP_SCORE,3477,GO:0034399,1.6842e-01,1.8000e+01
IMP_SCORE,3478,GO:1904748,1.6840e-01,5.0000e+00
IMP_SCORE,3479,GO:0006816,1.6839e-01,8.9000e+01
IMP_SCORE,3480,GO:0002460,1.6838e-01,3.2000e+01
IMP_SCORE,3481,GO:0080025,1.6838e-01,1.1000e+01
IMP_SCORE,3482,GO:0009251,1.6833e-01,2.2000e+01
IMP_SCORE,3483,GO:0021782,1.6833e-01,4.8000e+01
IMP_SCORE,3484,GO:1903506,1.6824e-01,2.9500e+02
IMP_SCORE,3485,GO:0010810,1.6819e-01,8.1000e+01
IMP_SCORE,3486,GO:0080154,1.6816e-01,1.4000e+01
IMP_SCORE,3487,GO:0051604,1.6815e-01,1.2900e+02
IMP_SCORE,3488,GO:0030426,1.6812e-01,9.0000e+01
IMP_SCORE,3489,GO:0043236,1.6809e-01,4.5000e+01
IMP_SCORE,3490,GO:0009437,1.6802e-01,1.9000e+01
IMP_SCORE,3491,GO:0042130,1.6797e-01,2.6000e+01
IMP_SCORE,3492,GO:0043467,1.6792e-01,4.5000e+01
IMP_SCORE,3493,GO:0030017,1.6791e-01,2.5000e+01
IMP_SCORE,3494,GO:0032104,1.6791e-01,3.0000e+00
IMP_SCORE,3495,GO:0046710,1.6787e-01,9.0000e+00
IMP_SCORE,3496,GO:0022853,1.6783e-01,3.9000e+01
IMP_SCORE,3497,GO:0090287,1.6781e-01,9.3000e+01
IMP_SCORE,3498,GO:0005057,1.6778e-01,9.2000e+01
IMP_SCORE,3499,GO:0030193,1.6778e-01,4.1000e+01
IMP_SCORE,3500,GO:0060589,1.6777e-01,1.9600e+02
IMP_SCORE,3501,GO:0031224,1.6772e-01,1.4140e+03
IMP_SCORE,3502,GO:0031594,1.6771e-01,6.6000e+01
IMP_SCORE,3503,GO:0006952,1.6767e-01,5.1400e+02
IMP_SCORE,3504,GO:0016773,1.6764e-01,2.3200e+02
IMP_SCORE,3505,GO:0016889,1.6763e-01,7.0000e+00
IMP_SCORE,3506,GO:0007263,1.6758e-01,6.0000e+00
IMP_SCORE,3507,GO:0030016,1.6752e-01,3.0000e+01
IMP_SCORE,3508,GO:0048646,1.6746e-01,3.0800e+02
IMP_SCORE,3509,GO:2000278,1.6746e-01,2.1000e+01
IMP_SCORE,3510,GO:0004252,1.6745e-01,2.0800e+02
IMP_SCORE,3511,GO:0042887,1.6745e-01,5.7000e+01
IMP_SCORE,3512,GO:0046390,1.6742e-01,2.7000e+01
IMP_SCORE,3513,GO:0043167,1.6739e-01,1.6260e+03
IMP_SCORE,3514,GO:0051302,1.6738e-01,4.4000e+01
IMP_SCORE,3515,GO:0046930,1.6737e-01,1.4000e+01
IMP_SCORE,3516,GO:0006950,1.6732e-01,9.8600e+02
IMP_SCORE,3517,GO:0017112,1.6731e-01,7.6000e+01
IMP_SCORE,3518,GO:0042176,1.6726e-01,9.7000e+01
IMP_SCORE,3519,GO:0046903,1.6726e-01,2.3700e+02
IMP_SCORE,3520,GO:0015399,1.6726e-01,4.4000e+01
IMP_SCORE,3521,GO:0006464,1.6726e-01,6.0900e+02
IMP_SCORE,3522,GO:0019915,1.6725e-01,2.9000e+01
IMP_SCORE,3523,GO:0051371,1.6724e-01,1.9000e+01
IMP_SCORE,3524,GO:2000209,1.6723e-01,1.4000e+01
IMP_SCORE,3525,GO:0046326,1.6719e-01,2.9000e+01
IMP_SCORE,3526,GO:2000181,1.6718e-01,3.1000e+01
IMP_SCORE,3527,GO:0070925,1.6714e-01,1.6600e+02
IMP_SCORE,3528,GO:0090002,1.6711e-01,2.3000e+01
IMP_SCORE,3529,GO:0008134,1.6704e-01,1.8600e+02
IMP_SCORE,3530,GO:0042448,1.6702e-01,7.0000e+00
IMP_SCORE,3531,GO:1901224,1.6700e-01,9.0000e+00
IMP_SCORE,3532,GO:0002385,1.6698e-01,2.1000e+01
IMP_SCORE,3533,GO:0000077,1.6698e-01,3.3000e+01
IMP_SCORE,3534,GO:0009156,1.6693e-01,2.0000e+01
IMP_SCORE,3535,GO:0044406,1.6691e-01,7.0000e+00
IMP_SCORE,3536,GO:0015867,1.6687e-01,1.6000e+01
IMP_SCORE,3537,GO:0016875,1.6685e-01,3.3000e+01
IMP_SCORE,3538,GO:0072341,1.6684e-01,8.8000e+01
IMP_SCORE,3539,GO:0065008,1.6681e-01,9.9600e+02
IMP_SCORE,3540,GO:0006040,1.6679e-01,6.3000e+01
IMP_SCORE,3541,GO:0006388,1.6674e-01,9.0000e+00
IMP_SCORE,3542,GO:0009593,1.6673e-01,6.6000e+01
IMP_SCORE,3543,GO:0050671,1.6669e-01,3.2000e+01
IMP_SCORE,3544,GO:0045665,1.6667e-01,7.1000e+01
IMP_SCORE,3545,GO:0051588,1.6657e-01,2.5000e+01
IMP_SCORE,3546,GO:1903305,1.6657e-01,4.0000e+01
IMP_SCORE,3547,GO:0043296,1.6657e-01,1.1000e+01
IMP_SCORE,3548,GO:0005198,1.6654e-01,5.1700e+02
IMP_SCORE,3549,GO:0030534,1.6652e-01,7.5000e+01
IMP_SCORE,3550,GO:0009966,1.6646e-01,5.8500e+02
IMP_SCORE,3551,GO:0042752,1.6646e-01,2.8000e+01
IMP_SCORE,3552,GO:0033143,1.6645e-01,2.3000e+01
IMP_SCORE,3553,GO:0050922,1.6642e-01,2.2000e+01
IMP_SCORE,3554,GO:0032225,1.6641e-01,7.0000e+00
IMP_SCORE,3555,GO:0022607,1.6641e-01,7.0200e+02
IMP_SCORE,3556,GO:1902547,1.6637e-01,7.0000e+00
IMP_SCORE,3557,GO:0007015,1.6637e-01,1.0900e+02
IMP_SCORE,3558,GO:0046622,1.6636e-01,1.1000e+01
IMP_SCORE,3559,GO:0007219,1.6634e-01,4.2000e+01
IMP_SCORE,3560,GO:0016043,1.6633e-01,1.2340e+03
IMP_SCORE,3561,GO:0050890,1.6629e-01,1.3100e+02
IMP_SCORE,3562,GO:0044433,1.6626e-01,4.2100e+02
IMP_SCORE,3563,GO:0006790,1.6623e-01,2.4100e+02
IMP_SCORE,3564,GO:0072207,1.6620e-01,6.0000e+00
IMP_SCORE,3565,GO:0003924,1.6618e-01,1.4300e+02
IMP_SCORE,3566,GO:0031307,1.6613e-01,9.0000e+00
IMP_SCORE,3567,GO:0051017,1.6613e-01,4.0000e+01
IMP_SCORE,3568,GO:0048522,1.6608e-01,8.2600e+02
IMP_SCORE,3569,GO:0030135,1.6606e-01,7.1000e+01
IMP_SCORE,3570,GO:0070382,1.6605e-01,9.1000e+01
IMP_SCORE,3571,GO:2000279,1.6605e-01,8.0000e+00
IMP_SCORE,3572,GO:0060429,1.6603e-01,5.2000e+01
IMP_SCORE,3573,GO:1902275,1.6602e-01,3.7000e+01
IMP_SCORE,3574,GO:0030003,1.6601e-01,1.5000e+02
IMP_SCORE,3575,GO:1900034,1.6599e-01,4.3000e+01
IMP_SCORE,3576,GO:0071674,1.6598e-01,2.0000e+01
IMP_SCORE,3577,GO:0038187,1.6598e-01,2.3000e+01
IMP_SCORE,3578,GO:0009893,1.6595e-01,4.6500e+02
IMP_SCORE,3579,GO:0001932,1.6594e-01,2.4300e+02
IMP_SCORE,3580,GO:0000413,1.6592e-01,3.1000e+01
IMP_SCORE,3581,GO:0006661,1.6591e-01,6.2000e+01
IMP_SCORE,3582,GO:0016573,1.6591e-01,1.2000e+01
IMP_SCORE,3583,GO:0034641,1.6589e-01,5.0600e+02
IMP_SCORE,3584,GO:0042455,1.6584e-01,9.0000e+00
IMP_SCORE,3585,GO:0010638,1.6584e-01,1.8000e+02
IMP_SCORE,3586,GO:0006886,1.6583e-01,2.2800e+02
IMP_SCORE,3587,GO:0043462,1.6582e-01,5.8000e+01
IMP_SCORE,3588,GO:0043281,1.6582e-01,5.4000e+01
IMP_SCORE,3589,GO:0034976,1.6580e-01,8.7000e+01
IMP_SCORE,3590,GO:2001240,1.6580e-01,3.2000e+01
IMP_SCORE,3591,GO:1901136,1.6577e-01,1.0600e+02
IMP_SCORE,3592,GO:0002430,1.6576e-01,1.2000e+01
IMP_SCORE,3593,GO:0031305,1.6575e-01,6.0000e+00
IMP_SCORE,3594,GO:0007422,1.6575e-01,5.0000e+01
IMP_SCORE,3595,GO:0021549,1.6573e-01,4.0000e+01
IMP_SCORE,3596,GO:2000107,1.6571e-01,4.1000e+01
IMP_SCORE,3597,GO:0032271,1.6571e-01,6.2000e+01
IMP_SCORE,3598,GO:0090559,1.6569e-01,4.1000e+01
IMP_SCORE,3599,GO:0043168,1.6569e-01,8.3700e+02
IMP_SCORE,3600,GO:0010035,1.6566e-01,2.2700e+02
IMP_SCORE,3601,GO:0016893,1.6559e-01,3.6000e+01
IMP_SCORE,3602,GO:0042625,1.6558e-01,3.3000e+01
IMP_SCORE,3603,GO:0048024,1.6556e-01,1.6000e+01
IMP_SCORE,3604,GO:0010977,1.6554e-01,8.3000e+01
IMP_SCORE,3605,GO:0032391,1.6554e-01,2.7000e+01
IMP_SCORE,3606,GO:0006534,1.6552e-01,1.9000e+01
IMP_SCORE,3607,GO:0046873,1.6550e-01,1.3900e+02
IMP_SCORE,3608,GO:0098655,1.6546e-01,1.6700e+02
IMP_SCORE,3609,GO:0006518,1.6543e-01,1.4000e+02
IMP_SCORE,3610,GO:0006625,1.6541e-01,1.3000e+01
IMP_SCORE,3611,GO:0032838,1.6539e-01,2.3000e+01
IMP_SCORE,3612,GO:0045103,1.6536e-01,3.1000e+01
IMP_SCORE,3613,GO:0051128,1.6532e-01,6.6000e+02
IMP_SCORE,3614,GO:0042169,1.6530e-01,3.6000e+01
IMP_SCORE,3615,GO:0014823,1.6526e-01,2.5000e+01
IMP_SCORE,3616,GO:2000401,1.6523e-01,1.5000e+01
IMP_SCORE,3617,GO:0032414,1.6522e-01,1.9000e+01
IMP_SCORE,3618,GO:0002377,1.6520e-01,7.0000e+00
IMP_SCORE,3619,GO:0010803,1.6518e-01,1.7000e+01
IMP_SCORE,3620,GO:0090280,1.6511e-01,2.0000e+01
IMP_SCORE,3621,GO:0001772,1.6503e-01,8.6000e+01
IMP_SCORE,3622,GO:0006289,1.6501e-01,2.0000e+01
IMP_SCORE,3623,GO:0050961,1.6501e-01,5.0000e+00
IMP_SCORE,3624,GO:0009891,1.6500e-01,2.7300e+02
IMP_SCORE,3625,GO:0051196,1.6500e-01,2.4000e+01
IMP_SCORE,3626,GO:0043574,1.6500e-01,1.5000e+01
IMP_SCORE,3627,GO:0035902,1.6499e-01,1.9000e+01
IMP_SCORE,3628,GO:0071391,1.6496e-01,1.1000e+01
IMP_SCORE,3629,GO:0008483,1.6494e-01,3.6000e+01
IMP_SCORE,3630,GO:0043062,1.6490e-01,1.9900e+02
IMP_SCORE,3631,GO:0010862,1.6484e-01,9.0000e+00
IMP_SCORE,3632,GO:0006760,1.6483e-01,1.7000e+01
IMP_SCORE,3633,GO:0048562,1.6481e-01,3.3000e+01
IMP_SCORE,3634,GO:0007154,1.6481e-01,3.1400e+02
IMP_SCORE,3635,GO:0060251,1.6480e-01,5.0000e+00
IMP_SCORE,3636,GO:0035735,1.6477e-01,2.4000e+01
IMP_SCORE,3637,GO:0060560,1.6474e-01,3.7000e+01
IMP_SCORE,3638,GO:0042886,1.6472e-01,3.7400e+02
IMP_SCORE,3639,GO:0010556,1.6470e-01,3.9200e+02
IMP_SCORE,3640,GO:0043547,1.6468e-01,2.3200e+02
IMP_SCORE,3641,GO:0007399,1.6458e-01,3.4800e+02
IMP_SCORE,3642,GO:0009074,1.6458e-01,2.4000e+01
IMP_SCORE,3643,GO:0003730,1.6458e-01,3.6000e+01
IMP_SCORE,3644,GO:0032787,1.6456e-01,2.0200e+02
IMP_SCORE,3645,GO:0004521,1.6451e-01,4.8000e+01
IMP_SCORE,3646,GO:0051262,1.6449e-01,5.5000e+01
IMP_SCORE,3647,GO:0080134,1.6443e-01,3.5700e+02
IMP_SCORE,3648,GO:0005783,1.6443e-01,6.4900e+02
IMP_SCORE,3649,GO:0004623,1.6441e-01,3.6000e+01
IMP_SCORE,3650,GO:0048741,1.6438e-01,1.6000e+01
IMP_SCORE,3651,GO:0031325,1.6436e-01,3.9400e+02
IMP_SCORE,3652,GO:0031994,1.6434e-01,7.0000e+00
IMP_SCORE,3653,GO:0010941,1.6432e-01,4.7900e+02
IMP_SCORE,3654,GO:0005788,1.6429e-01,1.5600e+02
IMP_SCORE,3655,GO:0080090,1.6428e-01,5.7200e+02
IMP_SCORE,3656,GO:0008201,1.6426e-01,1.0000e+02
IMP_SCORE,3657,GO:0006811,1.6426e-01,4.4600e+02
IMP_SCORE,3658,GO:0031399,1.6424e-01,2.9800e+02
IMP_SCORE,3659,GO:0098916,1.6422e-01,1.4800e+02
IMP_SCORE,3660,GO:0010646,1.6419e-01,6.5700e+02
IMP_SCORE,3661,GO:0099132,1.6418e-01,9.0000e+00
IMP_SCORE,3662,GO:0098791,1.6407e-01,1.1900e+02
IMP_SCORE,3663,GO:0031589,1.6404e-01,1.3600e+02
IMP_SCORE,3664,GO:1902679,1.6402e-01,1.8600e+02
IMP_SCORE,3665,GO:0051402,1.6401e-01,9.0000e+00
IMP_SCORE,3666,GO:0044448,1.6398e-01,7.3000e+01
IMP_SCORE,3667,GO:0009713,1.6398e-01,1.1000e+01
IMP_SCORE,3668,GO:0008235,1.6397e-01,5.1000e+01
IMP_SCORE,3669,GO:0002250,1.6393e-01,1.7000e+02
IMP_SCORE,3670,GO:0016835,1.6392e-01,1.4200e+02
IMP_SCORE,3671,GO:0044431,1.6389e-01,4.3000e+02
IMP_SCORE,3672,GO:0006690,1.6388e-01,6.7000e+01
IMP_SCORE,3673,GO:0030282,1.6388e-01,2.3000e+01
IMP_SCORE,3674,GO:0032036,1.6384e-01,1.1000e+01
IMP_SCORE,3675,GO:0000988,1.6379e-01,1.7000e+02
IMP_SCORE,3676,GO:0010604,1.6372e-01,4.3900e+02
IMP_SCORE,3677,GO:0023057,1.6371e-01,3.1700e+02
IMP_SCORE,3678,GO:0030802,1.6368e-01,2.7000e+01
IMP_SCORE,3679,GO:0000978,1.6366e-01,6.6000e+01
IMP_SCORE,3680,GO:0050801,1.6360e-01,1.7400e+02
IMP_SCORE,3681,GO:1903010,1.6351e-01,3.5000e+01
IMP_SCORE,3682,GO:0014074,1.6346e-01,3.5000e+01
IMP_SCORE,3683,GO:0008143,1.6346e-01,6.0000e+00
IMP_SCORE,3684,GO:0005543,1.6341e-01,2.7300e+02
IMP_SCORE,3685,GO:0006047,1.6337e-01,4.5000e+01
IMP_SCORE,3686,GO:0006793,1.6336e-01,5.3600e+02
IMP_SCORE,3687,GO:0006706,1.6333e-01,3.1000e+01
IMP_SCORE,3688,GO:0050767,1.6333e-01,1.6500e+02
IMP_SCORE,3689,GO:0000421,1.6331e-01,1.8000e+01
IMP_SCORE,3690,GO:0005516,1.6327e-01,4.8200e+02
IMP_SCORE,3691,GO:0034605,1.6327e-01,6.0000e+01
IMP_SCORE,3692,GO:0099536,1.6319e-01,1.4200e+02
IMP_SCORE,3693,GO:0042269,1.6315e-01,2.2000e+01
IMP_SCORE,3694,GO:0030832,1.6314e-01,5.9000e+01
IMP_SCORE,3695,GO:0008144,1.6313e-01,8.7000e+01
IMP_SCORE,3696,GO:0001968,1.6310e-01,1.7000e+01
IMP_SCORE,3697,GO:0007616,1.6308e-01,1.9000e+01
IMP_SCORE,3698,GO:0050777,1.6302e-01,4.7000e+01
IMP_SCORE,3699,GO:0010453,1.6300e-01,2.0000e+00
IMP_SCORE,3700,GO:1903313,1.6298e-01,1.3000e+01
IMP_SCORE,3701,GO:0000428,1.6294e-01,9.0000e+00
IMP_SCORE,3702,GO:0022412,1.6294e-01,9.7000e+01
IMP_SCORE,3703,GO:0019058,1.6294e-01,6.0000e+00
IMP_SCORE,3704,GO:0090075,1.6293e-01,3.0000e+00
IMP_SCORE,3705,GO:0002027,1.6293e-01,4.4000e+01
IMP_SCORE,3706,GO:0031519,1.6290e-01,3.8000e+01
IMP_SCORE,3707,GO:0098602,1.6290e-01,1.6700e+02
IMP_SCORE,3708,GO:0007049,1.6288e-01,2.1300e+02
IMP_SCORE,3709,GO:0045124,1.6287e-01,1.9000e+01
IMP_SCORE,3710,GO:0008074,1.6278e-01,2.0000e+00
IMP_SCORE,3711,GO:0006105,1.6276e-01,1.8000e+01
IMP_SCORE,3712,GO:0090005,1.6276e-01,1.1000e+01
IMP_SCORE,3713,GO:0007267,1.6275e-01,2.5300e+02
IMP_SCORE,3714,GO:0034654,1.6274e-01,2.1000e+02
IMP_SCORE,3715,GO:0071241,1.6268e-01,7.7000e+01
IMP_SCORE,3716,GO:0044248,1.6265e-01,4.6700e+02
IMP_SCORE,3717,GO:0070411,1.6263e-01,1.3000e+01
IMP_SCORE,3718,GO:0010955,1.6263e-01,9.0000e+00
IMP_SCORE,3719,GO:0015291,1.6260e-01,1.2900e+02
IMP_SCORE,3720,GO:1990204,1.6258e-01,4.0000e+01
IMP_SCORE,3721,GO:0097576,1.6257e-01,1.7000e+01
IMP_SCORE,3722,GO:0044212,1.6256e-01,1.9400e+02
IMP_SCORE,3723,GO:0019318,1.6252e-01,8.4000e+01
IMP_SCORE,3724,GO:0008296,1.6238e-01,7.0000e+00
IMP_SCORE,3725,GO:0042802,1.6238e-01,1.1760e+03
IMP_SCORE,3726,GO:0018193,1.6237e-01,2.6800e+02
IMP_SCORE,3727,GO:0099516,1.6236e-01,4.4000e+01
IMP_SCORE,3728,GO:0003013,1.6229e-01,7.4000e+01
IMP_SCORE,3729,GO:0008643,1.6228e-01,5.5000e+01
IMP_SCORE,3730,GO:1902743,1.6228e-01,1.9000e+01
IMP_SCORE,3731,GO:0061025,1.6226e-01,7.0000e+01
IMP_SCORE,3732,GO:0048584,1.6226e-01,3.9400e+02
IMP_SCORE,3733,GO:2000404,1.6223e-01,9.0000e+00
IMP_SCORE,3734,GO:0042127,1.6220e-01,5.5600e+02
IMP_SCORE,3735,GO:0071480,1.6218e-01,1.0000e+01
IMP_SCORE,3736,GO:0043394,1.6217e-01,3.2000e+01
IMP_SCORE,3737,GO:0034599,1.6214e-01,4.4000e+01
IMP_SCORE,3738,GO:0007596,1.6213e-01,8.0000e+01
IMP_SCORE,3739,GO:0051283,1.6211e-01,5.0000e+00
IMP_SCORE,3740,GO:0015101,1.6201e-01,1.0000e+01
IMP_SCORE,3741,GO:0040036,1.6198e-01,1.2000e+01
IMP_SCORE,3742,GO:1903859,1.6197e-01,1.2000e+01
IMP_SCORE,3743,GO:0032502,1.6195e-01,1.4830e+03
IMP_SCORE,3744,GO:0031648,1.6193e-01,2.1000e+01
IMP_SCORE,3745,GO:0048878,1.6192e-01,2.4500e+02
IMP_SCORE,3746,GO:0048518,1.6190e-01,8.9600e+02
IMP_SCORE,3747,GO:0032736,1.6189e-01,1.0000e+01
IMP_SCORE,3748,GO:0001568,1.6189e-01,4.9000e+01
IMP_SCORE,3749,GO:0016641,1.6186e-01,2.3000e+01
IMP_SCORE,3750,GO:0030072,1.6178e-01,2.4000e+01
IMP_SCORE,3751,GO:0072044,1.6173e-01,1.0000e+01
IMP_SCORE,3752,GO:0042445,1.6170e-01,1.1300e+02
IMP_SCORE,3753,GO:0038034,1.6168e-01,1.3000e+01
IMP_SCORE,3754,GO:0046851,1.6167e-01,1.7000e+01
IMP_SCORE,3755,GO:0050778,1.6163e-01,1.5700e+02
IMP_SCORE,3756,GO:0097479,1.6163e-01,2.6000e+01
IMP_SCORE,3757,GO:0099529,1.6157e-01,9.0000e+00
IMP_SCORE,3758,GO:0009206,1.6156e-01,1.0000e+01
IMP_SCORE,3759,GO:1901381,1.6142e-01,2.0000e+00
IMP_SCORE,3760,GO:0042180,1.6142e-01,4.4000e+01
IMP_SCORE,3761,GO:0045834,1.6141e-01,4.1000e+01
IMP_SCORE,3762,GO:0046395,1.6140e-01,1.1800e+02
IMP_SCORE,3763,GO:0008219,1.6123e-01,4.5700e+02
IMP_SCORE,3764,GO:2000311,1.6121e-01,3.0000e+00
IMP_SCORE,3765,GO:0003676,1.6116e-01,9.6500e+02
IMP_SCORE,3766,GO:0006890,1.6116e-01,4.1000e+01
IMP_SCORE,3767,GO:0072509,1.6115e-01,7.7000e+01
IMP_SCORE,3768,GO:0042574,1.6113e-01,1.2000e+01
IMP_SCORE,3769,GO:0042834,1.6109e-01,1.7000e+01
IMP_SCORE,3770,GO:0018105,1.6105e-01,4.9000e+01
IMP_SCORE,3771,GO:0005524,1.6102e-01,3.5600e+02
IMP_SCORE,3772,GO:0000165,1.6101e-01,7.9000e+01
IMP_SCORE,3773,GO:0007602,1.6100e-01,2.9000e+01
IMP_SCORE,3774,GO:0071168,1.6098e-01,2.0000e+00
IMP_SCORE,3775,GO:0000280,1.6096e-01,1.2800e+02
IMP_SCORE,3776,GO:0043274,1.6090e-01,1.0000e+01
IMP_SCORE,3777,GO:0042776,1.6090e-01,2.0000e+00
IMP_SCORE,3778,GO:0044409,1.6086e-01,6.0000e+01
IMP_SCORE,3779,GO:0098876,1.6079e-01,5.4000e+01
IMP_SCORE,3780,GO:0007420,1.6079e-01,1.3400e+02
IMP_SCORE,3781,GO:0015144,1.6074e-01,3.1000e+01
IMP_SCORE,3782,GO:0043549,1.6073e-01,1.4500e+02
IMP_SCORE,3783,GO:0010569,1.6072e-01,8.0000e+00
IMP_SCORE,3784,GO:0000790,1.6071e-01,5.5000e+01
IMP_SCORE,3785,GO:0034308,1.6071e-01,7.0000e+01
IMP_SCORE,3786,GO:0005975,1.6069e-01,2.7100e+02
IMP_SCORE,3787,GO:0009309,1.6069e-01,2.6000e+01
IMP_SCORE,3788,GO:0019439,1.6068e-01,1.4200e+02
IMP_SCORE,3789,GO:0030335,1.6062e-01,1.0100e+02
IMP_SCORE,3790,GO:0030162,1.6060e-01,1.7000e+02
IMP_SCORE,3791,GO:2000027,1.6050e-01,6.0000e+01
IMP_SCORE,3792,GO:1902578,1.6049e-01,5.8200e+02
IMP_SCORE,3793,GO:0010608,1.6048e-01,1.5200e+02
IMP_SCORE,3794,GO:0001892,1.6046e-01,6.0000e+00
IMP_SCORE,3795,GO:1901505,1.6042e-01,7.9000e+01
IMP_SCORE,3796,GO:0099503,1.6036e-01,2.2000e+02
IMP_SCORE,3797,GO:0030855,1.6034e-01,1.2300e+02
IMP_SCORE,3798,GO:0007010,1.6033e-01,2.8200e+02
IMP_SCORE,3799,GO:1901576,1.6032e-01,4.9400e+02
IMP_SCORE,3800,GO:0000295,1.6029e-01,1.4000e+01
IMP_SCORE,3801,GO:0097369,1.6028e-01,6.0000e+00
IMP_SCORE,3802,GO:0048856,1.6026e-01,1.1790e+03
IMP_SCORE,3803,GO:0070727,1.6022e-01,2.3400e+02
IMP_SCORE,3804,GO:0048714,1.6022e-01,2.1000e+01
IMP_SCORE,3805,GO:0007588,1.6021e-01,2.1000e+01
IMP_SCORE,3806,GO:0031398,1.6021e-01,3.0000e+01
IMP_SCORE,3807,GO:0090183,1.6019e-01,7.0000e+00
IMP_SCORE,3808,GO:0001105,1.6017e-01,3.2000e+01
IMP_SCORE,3809,GO:0035295,1.6016e-01,5.3000e+01
IMP_SCORE,3810,GO:0030148,1.6016e-01,5.3000e+01
IMP_SCORE,3811,GO:0008157,1.6006e-01,1.0000e+01
IMP_SCORE,3812,GO:0048147,1.6005e-01,2.9000e+01
IMP_SCORE,3813,GO:1901361,1.6004e-01,1.4900e+02
IMP_SCORE,3814,GO:0004842,1.6004e-01,1.4900e+02
IMP_SCORE,3815,GO:0045727,1.6003e-01,1.8000e+01
IMP_SCORE,3816,GO:0048858,1.6001e-01,1.2300e+02
IMP_SCORE,3817,GO:0001618,1.6000e-01,6.6000e+01
IMP_SCORE,3818,GO:0044237,1.5999e-01,8.9900e+02
IMP_SCORE,3819,GO:0021762,1.5999e-01,5.0000e+01
IMP_SCORE,3820,GO:0071456,1.5994e-01,3.0000e+01
IMP_SCORE,3821,GO:0097504,1.5992e-01,2.0000e+00
IMP_SCORE,3822,GO:0042626,1.5992e-01,4.5000e+01
IMP_SCORE,3823,GO:0032559,1.5979e-01,3.4700e+02
IMP_SCORE,3824,GO:0051297,1.5978e-01,3.3000e+01
IMP_SCORE,3825,GO:0071704,1.5976e-01,8.7400e+02
IMP_SCORE,3826,GO:0071203,1.5974e-01,8.0000e+00
IMP_SCORE,3827,GO:0044449,1.5966e-01,1.4800e+02
IMP_SCORE,3828,GO:0015081,1.5962e-01,7.7000e+01
IMP_SCORE,3829,GO:0043903,1.5959e-01,8.8000e+01
IMP_SCORE,3830,GO:0050684,1.5959e-01,3.4000e+01
IMP_SCORE,3831,GO:0032755,1.5958e-01,3.8000e+01
IMP_SCORE,3832,GO:0043209,1.5957e-01,1.9500e+02
IMP_SCORE,3833,GO:1901985,1.5947e-01,1.4000e+01
IMP_SCORE,3834,GO:0007213,1.5945e-01,2.4000e+01
IMP_SCORE,3835,GO:0097028,1.5943e-01,2.5000e+01
IMP_SCORE,3836,GO:0010468,1.5942e-01,4.9900e+02
IMP_SCORE,3837,GO:0033630,1.5940e-01,1.3000e+01
IMP_SCORE,3838,GO:0051781,1.5937e-01,2.6000e+01
IMP_SCORE,3839,GO:0007212,1.5936e-01,3.0000e+01
IMP_SCORE,3840,GO:0005767,1.5935e-01,2.8000e+01
IMP_SCORE,3841,GO:0005834,1.5935e-01,4.9000e+01
IMP_SCORE,3842,GO:0016820,1.5934e-01,4.3000e+01
IMP_SCORE,3843,GO:0048278,1.5931e-01,2.8000e+01
IMP_SCORE,3844,GO:0097164,1.5921e-01,1.4500e+02
IMP_SCORE,3845,GO:0019438,1.5917e-01,2.7500e+02
IMP_SCORE,3846,GO:0046461,1.5911e-01,1.4000e+01
IMP_SCORE,3847,GO:0043902,1.5908e-01,7.0000e+01
IMP_SCORE,3848,GO:0097517,1.5908e-01,3.2000e+01
IMP_SCORE,3849,GO:0006906,1.5900e-01,3.8000e+01
IMP_SCORE,3850,GO:0004602,1.5894e-01,3.4000e+01
IMP_SCORE,3851,GO:0099080,1.5894e-01,3.0300e+02
IMP_SCORE,3852,GO:0007033,1.5891e-01,6.5000e+01
IMP_SCORE,3853,GO:0044281,1.5887e-01,4.4500e+02
IMP_SCORE,3854,GO:0009113,1.5872e-01,8.0000e+00
IMP_SCORE,3855,GO:0045026,1.5864e-01,4.1000e+01
IMP_SCORE,3856,GO:0034702,1.5863e-01,1.3400e+02
IMP_SCORE,3857,GO:0031492,1.5858e-01,7.0000e+00
IMP_SCORE,3858,GO:0030970,1.5857e-01,2.0000e+00
IMP_SCORE,3859,GO:0030261,1.5855e-01,1.1000e+01
IMP_SCORE,3860,GO:0010212,1.5854e-01,4.7000e+01
IMP_SCORE,3861,GO:0007411,1.5853e-01,1.4500e+02
IMP_SCORE,3862,GO:0061337,1.5853e-01,2.5000e+01
IMP_SCORE,3863,GO:0043302,1.5851e-01,1.5000e+01
IMP_SCORE,3864,GO:0005126,1.5851e-01,2.0900e+02
IMP_SCORE,3865,GO:0044264,1.5848e-01,3.3000e+01
IMP_SCORE,3866,GO:0030036,1.5841e-01,1.2300e+02
IMP_SCORE,3867,GO:0009581,1.5838e-01,4.7000e+01
IMP_SCORE,3868,GO:0043304,1.5838e-01,1.5000e+01
IMP_SCORE,3869,GO:0010466,1.5837e-01,9.7000e+01
IMP_SCORE,3870,GO:0010883,1.5836e-01,1.7000e+01
IMP_SCORE,3871,GO:0072310,1.5836e-01,1.2000e+01
IMP_SCORE,3872,GO:0031113,1.5834e-01,2.0000e+01
IMP_SCORE,3873,GO:0001736,1.5831e-01,8.0000e+00
IMP_SCORE,3874,GO:0003012,1.5831e-01,1.2100e+02
IMP_SCORE,3875,GO:1990138,1.5830e-01,2.5000e+01
IMP_SCORE,3876,GO:0031324,1.5830e-01,4.4300e+02
IMP_SCORE,3877,GO:1903510,1.5828e-01,7.5000e+01
IMP_SCORE,3878,GO:0016324,1.5827e-01,2.2800e+02
IMP_SCORE,3879,GO:0031103,1.5824e-01,1.1000e+01
IMP_SCORE,3880,GO:0000975,1.5822e-01,1.6500e+02
IMP_SCORE,3881,GO:0008519,1.5819e-01,2.6000e+01
IMP_SCORE,3882,GO:0046165,1.5818e-01,4.6000e+01
IMP_SCORE,3883,GO:0016892,1.5817e-01,4.0000e+01
IMP_SCORE,3884,GO:1903531,1.5810e-01,4.8000e+01
IMP_SCORE,3885,GO:1901265,1.5808e-01,6.2600e+02
IMP_SCORE,3886,GO:0044770,1.5808e-01,1.0100e+02
IMP_SCORE,3887,GO:1905039,1.5807e-01,3.7000e+01
IMP_SCORE,3888,GO:0005921,1.5806e-01,1.3000e+01
IMP_SCORE,3889,GO:0043232,1.5801e-01,9.8500e+02
IMP_SCORE,3890,GO:0007417,1.5798e-01,1.2900e+02
IMP_SCORE,3891,GO:0002682,1.5797e-01,4.7700e+02
IMP_SCORE,3892,GO:0034110,1.5795e-01,6.0000e+00
IMP_SCORE,3893,GO:1903747,1.5793e-01,5.3000e+01
IMP_SCORE,3894,GO:0050000,1.5792e-01,2.5000e+01
IMP_SCORE,3895,GO:0060993,1.5789e-01,1.0000e+01
IMP_SCORE,3896,GO:0008104,1.5785e-01,5.4200e+02
IMP_SCORE,3897,GO:0042472,1.5784e-01,4.3000e+01
IMP_SCORE,3898,GO:0016298,1.5778e-01,1.0900e+02
IMP_SCORE,3899,GO:0042590,1.5773e-01,6.8000e+01
IMP_SCORE,3900,GO:1902495,1.5768e-01,1.3400e+02
IMP_SCORE,3901,GO:0044456,1.5765e-01,3.8600e+02
IMP_SCORE,3902,GO:0046834,1.5757e-01,4.3000e+01
IMP_SCORE,3903,GO:0050794,1.5757e-01,1.1040e+03
IMP_SCORE,3904,GO:0051641,1.5756e-01,5.2100e+02
IMP_SCORE,3905,GO:0045947,1.5755e-01,2.4000e+01
IMP_SCORE,3906,GO:0032102,1.5753e-01,8.2000e+01
IMP_SCORE,3907,GO:0044724,1.5749e-01,7.2000e+01
IMP_SCORE,3908,GO:0051174,1.5749e-01,3.3500e+02
IMP_SCORE,3909,GO:0006069,1.5748e-01,4.7000e+01
IMP_SCORE,3910,GO:0032588,1.5742e-01,5.5000e+01
IMP_SCORE,3911,GO:0033555,1.5740e-01,2.2000e+01
IMP_SCORE,3912,GO:0032991,1.5737e-01,1.4940e+03
IMP_SCORE,3913,GO:0006958,1.5735e-01,4.5000e+01
IMP_SCORE,3914,GO:0006397,1.5733e-01,1.2000e+02
IMP_SCORE,3915,GO:0019219,1.5733e-01,3.5500e+02
IMP_SCORE,3916,GO:0071359,1.5732e-01,1.3000e+01
IMP_SCORE,3917,GO:0008106,1.5724e-01,1.0000e+01
IMP_SCORE,3918,GO:1902905,1.5723e-01,6.1000e+01
IMP_SCORE,3919,GO:0043169,1.5719e-01,1.4040e+03
IMP_SCORE,3920,GO:0043235,1.5718e-01,2.4100e+02
IMP_SCORE,3921,GO:0008047,1.5712e-01,2.4800e+02
IMP_SCORE,3922,GO:0010765,1.5711e-01,1.7000e+01
IMP_SCORE,3923,GO:0050870,1.5708e-01,5.7000e+01
IMP_SCORE,3924,GO:0044783,1.5701e-01,4.0000e+00
IMP_SCORE,3925,GO:0071897,1.5693e-01,1.4000e+01
IMP_SCORE,3926,GO:0032432,1.5692e-01,4.1000e+01
IMP_SCORE,3927,GO:0048523,1.5689e-01,8.4800e+02
IMP_SCORE,3928,GO:0005179,1.5689e-01,1.7700e+02
IMP_SCORE,3929,GO:0002039,1.5687e-01,3.0000e+01
IMP_SCORE,3930,GO:0006139,1.5687e-01,3.6400e+02
IMP_SCORE,3931,GO:0034356,1.5681e-01,9.0000e+00
IMP_SCORE,3932,GO:0070838,1.5679e-01,1.1500e+02
IMP_SCORE,3933,GO:0007188,1.5676e-01,5.3000e+01
IMP_SCORE,3934,GO:0006461,1.5673e-01,4.3400e+02
IMP_SCORE,3935,GO:0005540,1.5673e-01,7.3000e+01
IMP_SCORE,3936,GO:0060173,1.5673e-01,4.1000e+01
IMP_SCORE,3937,GO:0009056,1.5667e-01,5.9000e+02
IMP_SCORE,3938,GO:0044613,1.5665e-01,2.0000e+00
IMP_SCORE,3939,GO:0016776,1.5661e-01,2.7000e+01
IMP_SCORE,3940,GO:0051052,1.5659e-01,1.0800e+02
IMP_SCORE,3941,GO:0016529,1.5655e-01,2.3000e+01
IMP_SCORE,3942,GO:1900121,1.5651e-01,2.0000e+00
IMP_SCORE,3943,GO:0019902,1.5649e-01,1.7200e+02
IMP_SCORE,3944,GO:0043255,1.5648e-01,3.3000e+01
IMP_SCORE,3945,GO:0009890,1.5638e-01,2.1800e+02
IMP_SCORE,3946,GO:2000738,1.5636e-01,6.0000e+00
IMP_SCORE,3947,GO:0070003,1.5636e-01,2.0000e+01
IMP_SCORE,3948,GO:0009653,1.5627e-01,5.1000e+02
IMP_SCORE,3949,GO:0022891,1.5626e-01,2.9900e+02
IMP_SCORE,3950,GO:0016829,1.5623e-01,1.9700e+02
IMP_SCORE,3951,GO:0033003,1.5622e-01,1.6000e+01
IMP_SCORE,3952,GO:0009628,1.5621e-01,3.6300e+02
IMP_SCORE,3953,GO:0007017,1.5617e-01,2.1000e+02
IMP_SCORE,3954,GO:1904029,1.5615e-01,2.6000e+01
IMP_SCORE,3955,GO:0032418,1.5614e-01,2.0000e+01
IMP_SCORE,3956,GO:0008206,1.5609e-01,2.9000e+01
IMP_SCORE,3957,GO:0043034,1.5604e-01,7.0000e+01
IMP_SCORE,3958,GO:0015711,1.5603e-01,1.8200e+02
IMP_SCORE,3959,GO:0032553,1.5601e-01,4.6700e+02
IMP_SCORE,3960,GO:0032677,1.5596e-01,4.1000e+01
IMP_SCORE,3961,GO:0032879,1.5595e-01,5.8900e+02
IMP_SCORE,3962,GO:0016504,1.5593e-01,1.5000e+01
IMP_SCORE,3963,GO:0009987,1.5590e-01,1.1570e+03
IMP_SCORE,3964,GO:0043170,1.5589e-01,8.8900e+02
IMP_SCORE,3965,GO:0006275,1.5589e-01,2.8000e+01
IMP_SCORE,3966,GO:1903579,1.5584e-01,3.0000e+00
IMP_SCORE,3967,GO:0042403,1.5583e-01,1.7000e+01
IMP_SCORE,3968,GO:0031406,1.5582e-01,1.1800e+02
IMP_SCORE,3969,GO:0042147,1.5582e-01,3.9000e+01
IMP_SCORE,3970,GO:0043436,1.5579e-01,2.6500e+02
IMP_SCORE,3971,GO:0006352,1.5570e-01,4.0000e+01
IMP_SCORE,3972,GO:0043234,1.5566e-01,1.0910e+03
IMP_SCORE,3973,GO:0006531,1.5564e-01,1.4000e+01
IMP_SCORE,3974,GO:0046337,1.5559e-01,1.3000e+01
IMP_SCORE,3975,GO:0048589,1.5557e-01,1.2500e+02
IMP_SCORE,3976,GO:0098660,1.5555e-01,1.5600e+02
IMP_SCORE,3977,GO:0021700,1.5554e-01,7.3000e+01
IMP_SCORE,3978,GO:0030315,1.5551e-01,1.9000e+01
IMP_SCORE,3979,GO:0030510,1.5550e-01,4.9000e+01
IMP_SCORE,3980,GO:0034330,1.5549e-01,1.6200e+02
IMP_SCORE,3981,GO:0022834,1.5548e-01,7.6000e+01
IMP_SCORE,3982,GO:0006281,1.5546e-01,1.2100e+02
IMP_SCORE,3983,GO:0000166,1.5545e-01,6.8000e+02
IMP_SCORE,3984,GO:0019752,1.5542e-01,2.5400e+02
IMP_SCORE,3985,GO:0042346,1.5541e-01,4.0000e+00
IMP_SCORE,3986,GO:0051248,1.5534e-01,2.4600e+02
IMP_SCORE,3987,GO:0005669,1.5533e-01,7.0000e+00
IMP_SCORE,3988,GO:0050789,1.5528e-01,1.0990e+03
IMP_SCORE,3989,GO:0051168,1.5528e-01,4.2000e+01
IMP_SCORE,3990,GO:0045121,1.5528e-01,1.1900e+02
IMP_SCORE,3991,GO:0043412,1.5528e-01,6.4200e+02
IMP_SCORE,3992,GO:0031228,1.5518e-01,7.2000e+01
IMP_SCORE,3993,GO:0006520,1.5516e-01,1.3700e+02
IMP_SCORE,3994,GO:0033043,1.5513e-01,3.1600e+02
IMP_SCORE,3995,GO:0051607,1.5510e-01,9.8000e+01
IMP_SCORE,3996,GO:0021794,1.5508e-01,6.0000e+00
IMP_SCORE,3997,GO:0015405,1.5508e-01,3.6000e+01
IMP_SCORE,3998,GO:0016101,1.5500e-01,5.2000e+01
IMP_SCORE,3999,GO:0071636,1.5500e-01,1.0000e+01
IMP_SCORE,4000,GO:0046982,1.5497e-01,2.2800e+02
IMP_SCORE,4001,GO:0030195,1.5496e-01,1.4000e+01
IMP_SCORE,4002,GO:2000377,1.5496e-01,3.1000e+01
IMP_SCORE,4003,GO:0015197,1.5488e-01,7.0000e+01
IMP_SCORE,4004,GO:0035646,1.5487e-01,9.0000e+00
IMP_SCORE,4005,GO:0017146,1.5486e-01,1.4000e+01
IMP_SCORE,4006,GO:0031143,1.5481e-01,9.0000e+00
IMP_SCORE,4007,GO:1902186,1.5478e-01,1.5000e+01
IMP_SCORE,4008,GO:2000641,1.5476e-01,1.2000e+01
IMP_SCORE,4009,GO:0050886,1.5475e-01,8.0000e+00
IMP_SCORE,4010,GO:0031369,1.5475e-01,4.0000e+01
IMP_SCORE,4011,GO:0006928,1.5475e-01,5.3100e+02
IMP_SCORE,4012,GO:0004857,1.5474e-01,1.7600e+02
IMP_SCORE,4013,GO:0020037,1.5471e-01,8.6000e+01
IMP_SCORE,4014,GO:0016540,1.5464e-01,4.2000e+01
IMP_SCORE,4015,GO:0099513,1.5460e-01,3.1400e+02
IMP_SCORE,4016,GO:0006829,1.5459e-01,1.7000e+01
IMP_SCORE,4017,GO:0016471,1.5453e-01,1.6000e+01
IMP_SCORE,4018,GO:0006699,1.5447e-01,3.2000e+01
IMP_SCORE,4019,GO:0009719,1.5447e-01,2.9100e+02
IMP_SCORE,4020,GO:0097458,1.5446e-01,6.3400e+02
IMP_SCORE,4021,GO:0030674,1.5441e-01,7.6000e+01
IMP_SCORE,4022,GO:0051270,1.5439e-01,2.1700e+02
IMP_SCORE,4023,GO:0017111,1.5436e-01,2.5800e+02
IMP_SCORE,4024,GO:0050852,1.5435e-01,4.2000e+01
IMP_SCORE,4025,GO:0046620,1.5435e-01,1.6000e+01
IMP_SCORE,4026,GO:0005262,1.5432e-01,4.3000e+01
IMP_SCORE,4027,GO:0060317,1.5432e-01,1.3000e+01
IMP_SCORE,4028,GO:0006903,1.5426e-01,1.6000e+01
IMP_SCORE,4029,GO:0031065,1.5426e-01,5.0000e+00
IMP_SCORE,4030,GO:2000353,1.5425e-01,2.3000e+01
IMP_SCORE,4031,GO:0072330,1.5414e-01,9.2000e+01
IMP_SCORE,4032,GO:0010605,1.5413e-01,3.5900e+02
IMP_SCORE,4033,GO:0000791,1.5411e-01,7.0000e+00
IMP_SCORE,4034,GO:0005070,1.5411e-01,7.2000e+01
IMP_SCORE,4035,GO:0032368,1.5410e-01,2.4000e+01
IMP_SCORE,4036,GO:0008373,1.5406e-01,3.3000e+01
IMP_SCORE,4037,GO:0009066,1.5406e-01,5.0000e+01
IMP_SCORE,4038,GO:0032892,1.5401e-01,4.0000e+00
IMP_SCORE,4039,GO:0000979,1.5400e-01,2.8000e+01
IMP_SCORE,4040,GO:0044344,1.5395e-01,2.1000e+01
IMP_SCORE,4041,GO:1902803,1.5391e-01,1.0000e+01
IMP_SCORE,4042,GO:0006596,1.5387e-01,2.0000e+01
IMP_SCORE,4043,GO:0044429,1.5386e-01,4.5700e+02
IMP_SCORE,4044,GO:0007626,1.5386e-01,1.0200e+02
IMP_SCORE,4045,GO:0070986,1.5384e-01,2.0000e+00
IMP_SCORE,4046,GO:0043087,1.5375e-01,2.6500e+02
IMP_SCORE,4047,GO:0050865,1.5373e-01,1.3600e+02
IMP_SCORE,4048,GO:0046039,1.5367e-01,1.4000e+01
IMP_SCORE,4049,GO:0030898,1.5366e-01,3.0000e+00
IMP_SCORE,4050,GO:0045685,1.5363e-01,2.7000e+01
IMP_SCORE,4051,GO:0051726,1.5362e-01,3.3000e+02
IMP_SCORE,4052,GO:0015271,1.5359e-01,1.6000e+01
IMP_SCORE,4053,GO:1901681,1.5358e-01,2.0200e+02
IMP_SCORE,4054,GO:0045815,1.5355e-01,2.3000e+01
IMP_SCORE,4055,GO:0016702,1.5352e-01,4.1000e+01
IMP_SCORE,4056,GO:0048029,1.5352e-01,6.7000e+01
IMP_SCORE,4057,GO:0051049,1.5351e-01,4.8500e+02
IMP_SCORE,4058,GO:1900087,1.5348e-01,2.0000e+01
IMP_SCORE,4059,GO:0045926,1.5346e-01,1.1400e+02
IMP_SCORE,4060,GO:0050954,1.5344e-01,1.1400e+02
IMP_SCORE,4061,GO:0006796,1.5342e-01,5.2400e+02
IMP_SCORE,4062,GO:0001883,1.5342e-01,1.7900e+02
IMP_SCORE,4063,GO:0006996,1.5333e-01,7.2700e+02
IMP_SCORE,4064,GO:0006895,1.5326e-01,9.0000e+00
IMP_SCORE,4065,GO:0009218,1.5321e-01,1.5000e+01
IMP_SCORE,4066,GO:0007610,1.5319e-01,2.8700e+02
IMP_SCORE,4067,GO:0099024,1.5318e-01,4.8000e+01
IMP_SCORE,4068,GO:0050920,1.5316e-01,4.1000e+01
IMP_SCORE,4069,GO:0018205,1.5316e-01,8.1000e+01
IMP_SCORE,4070,GO:0097159,1.5315e-01,1.2970e+03
IMP_SCORE,4071,GO:0019216,1.5313e-01,1.0100e+02
IMP_SCORE,4072,GO:0030414,1.5312e-01,7.6000e+01
IMP_SCORE,4073,GO:0006835,1.5311e-01,2.4000e+01
IMP_SCORE,4074,GO:0015095,1.5310e-01,1.7000e+01
IMP_SCORE,4075,GO:0001227,1.5296e-01,6.6000e+01
IMP_SCORE,4076,GO:0032555,1.5293e-01,4.1800e+02
IMP_SCORE,4077,GO:0046934,1.5290e-01,1.0000e+01
IMP_SCORE,4078,GO:0051057,1.5286e-01,1.7000e+01
IMP_SCORE,4079,GO:0016363,1.5286e-01,5.2000e+01
IMP_SCORE,4080,GO:0050982,1.5285e-01,1.9000e+01
IMP_SCORE,4081,GO:1901739,1.5284e-01,1.8000e+01
IMP_SCORE,4082,GO:0009395,1.5277e-01,2.1000e+01
IMP_SCORE,4083,GO:0030331,1.5275e-01,3.0000e+01
IMP_SCORE,4084,GO:0031323,1.5273e-01,6.7800e+02
IMP_SCORE,4085,GO:0090087,1.5273e-01,2.0900e+02
IMP_SCORE,4086,GO:0005901,1.5270e-01,2.8000e+01
IMP_SCORE,4087,GO:0001525,1.5270e-01,1.1300e+02
IMP_SCORE,4088,GO:0019215,1.5269e-01,1.2000e+01
IMP_SCORE,4089,GO:0009889,1.5266e-01,4.7400e+02
IMP_SCORE,4090,GO:0007416,1.5261e-01,6.5000e+01
IMP_SCORE,4091,GO:0009855,1.5257e-01,2.9000e+01
IMP_SCORE,4092,GO:0005911,1.5255e-01,3.2200e+02
IMP_SCORE,4093,GO:2000737,1.5249e-01,8.0000e+00
IMP_SCORE,4094,GO:0043632,1.5245e-01,1.0900e+02
IMP_SCORE,4095,GO:0050891,1.5245e-01,1.8000e+01
IMP_SCORE,4096,GO:0003674,1.5245e-01,1.4110e+03
IMP_SCORE,4097,GO:0031326,1.5245e-01,4.2200e+02
IMP_SCORE,4098,GO:0048679,1.5242e-01,1.2000e+01
IMP_SCORE,4099,GO:2001141,1.5241e-01,3.2400e+02
IMP_SCORE,4100,GO:0099131,1.5239e-01,1.6000e+01
IMP_SCORE,4101,GO:0022803,1.5237e-01,1.5000e+02
IMP_SCORE,4102,GO:0007631,1.5233e-01,3.5000e+01
IMP_SCORE,4103,GO:0005507,1.5233e-01,3.4000e+01
IMP_SCORE,4104,GO:0044419,1.5230e-01,3.6200e+02
IMP_SCORE,4105,GO:0009416,1.5226e-01,1.0200e+02
IMP_SCORE,4106,GO:0002062,1.5225e-01,7.0000e+00
IMP_SCORE,4107,GO:0031091,1.5225e-01,2.6000e+01
IMP_SCORE,4108,GO:0071801,1.5221e-01,3.0000e+01
IMP_SCORE,4109,GO:0019538,1.5220e-01,8.2900e+02
IMP_SCORE,4110,GO:0030904,1.5215e-01,6.0000e+00
IMP_SCORE,4111,GO:0006576,1.5214e-01,5.4000e+01
IMP_SCORE,4112,GO:1901363,1.5213e-01,1.1990e+03
IMP_SCORE,4113,GO:0042982,1.5212e-01,1.4000e+01
IMP_SCORE,4114,GO:0000187,1.5207e-01,5.3000e+01
IMP_SCORE,4115,GO:0030554,1.5200e-01,3.8500e+02
IMP_SCORE,4116,GO:0044092,1.5196e-01,3.2500e+02
IMP_SCORE,4117,GO:0060255,1.5193e-01,5.9100e+02
IMP_SCORE,4118,GO:1901797,1.5193e-01,1.8000e+01
IMP_SCORE,4119,GO:0042487,1.5192e-01,1.0000e+01
IMP_SCORE,4120,GO:0032774,1.5191e-01,2.0000e+02
IMP_SCORE,4121,GO:0044708,1.5191e-01,2.0600e+02
IMP_SCORE,4122,GO:0006418,1.5189e-01,1.9000e+01
IMP_SCORE,4123,GO:0030030,1.5185e-01,2.9700e+02
IMP_SCORE,4124,GO:0005979,1.5176e-01,1.5000e+01
IMP_SCORE,4125,GO:0045786,1.5165e-01,1.7400e+02
IMP_SCORE,4126,GO:0031012,1.5165e-01,4.0100e+02
IMP_SCORE,4127,GO:0070647,1.5163e-01,2.4100e+02
IMP_SCORE,4128,GO:0032530,1.5163e-01,1.3000e+01
IMP_SCORE,4129,GO:0000989,1.5152e-01,1.8500e+02
IMP_SCORE,4130,GO:0061081,1.5151e-01,7.0000e+00
IMP_SCORE,4131,GO:0023052,1.5146e-01,2.9500e+02
IMP_SCORE,4132,GO:0009117,1.5143e-01,9.5000e+01
IMP_SCORE,4133,GO:0030214,1.5140e-01,3.4000e+01
IMP_SCORE,4134,GO:1900542,1.5139e-01,3.2000e+01
IMP_SCORE,4135,GO:0005251,1.5134e-01,3.7000e+01
IMP_SCORE,4136,GO:0051172,1.5131e-01,2.3700e+02
IMP_SCORE,4137,GO:0007020,1.5130e-01,7.0000e+00
IMP_SCORE,4138,GO:0002639,1.5121e-01,2.0000e+01
IMP_SCORE,4139,GO:0030332,1.5121e-01,6.0000e+00
IMP_SCORE,4140,GO:0002003,1.5119e-01,1.8000e+01
IMP_SCORE,4141,GO:0051427,1.5119e-01,4.9000e+01
IMP_SCORE,4142,GO:0046717,1.5115e-01,2.6000e+01
IMP_SCORE,4143,GO:0048148,1.5112e-01,1.0000e+01
IMP_SCORE,4144,GO:0048037,1.5112e-01,1.9500e+02
IMP_SCORE,4145,GO:0031234,1.5107e-01,4.2000e+01
IMP_SCORE,4146,GO:0015216,1.5106e-01,8.0000e+00
IMP_SCORE,4147,GO:1901160,1.5105e-01,1.2000e+01
IMP_SCORE,4148,GO:0099601,1.5105e-01,9.0000e+00
IMP_SCORE,4149,GO:0010906,1.5101e-01,3.9000e+01
IMP_SCORE,4150,GO:0004576,1.5100e-01,1.5000e+01
IMP_SCORE,4151,GO:0006733,1.5092e-01,6.4000e+01
IMP_SCORE,4152,GO:0019894,1.5091e-01,2.7000e+01
IMP_SCORE,4153,GO:0046906,1.5089e-01,1.2200e+02
IMP_SCORE,4154,GO:0090101,1.5085e-01,2.7000e+01
IMP_SCORE,4155,GO:0030522,1.5085e-01,5.5000e+01
IMP_SCORE,4156,GO:0098901,1.5083e-01,1.0000e+01
IMP_SCORE,4157,GO:1990748,1.5083e-01,8.9000e+01
IMP_SCORE,4158,GO:0005815,1.5080e-01,3.2800e+02
IMP_SCORE,4159,GO:0019941,1.5078e-01,1.2100e+02
IMP_SCORE,4160,GO:0022402,1.5069e-01,3.5300e+02
IMP_SCORE,4161,GO:0010812,1.5069e-01,3.1000e+01
IMP_SCORE,4162,GO:0044260,1.5068e-01,7.5900e+02
IMP_SCORE,4163,GO:0090084,1.5065e-01,1.8000e+01
IMP_SCORE,4164,GO:0003712,1.5062e-01,1.4600e+02
IMP_SCORE,4165,GO:0046850,1.5060e-01,2.2000e+01
IMP_SCORE,4166,GO:0006310,1.5056e-01,4.4000e+01
IMP_SCORE,4167,GO:1904063,1.5054e-01,8.0000e+00
IMP_SCORE,4168,GO:0006644,1.5053e-01,1.7100e+02
IMP_SCORE,4169,GO:0051503,1.5049e-01,1.3000e+01
IMP_SCORE,4170,GO:0016917,1.5048e-01,1.3000e+01
IMP_SCORE,4171,GO:1900015,1.5044e-01,1.0000e+01
IMP_SCORE,4172,GO:0006401,1.5042e-01,6.6000e+01
IMP_SCORE,4173,GO:0031579,1.5042e-01,1.5000e+01
IMP_SCORE,4174,GO:0051701,1.5037e-01,7.2000e+01
IMP_SCORE,4175,GO:0009583,1.5035e-01,4.0000e+01
IMP_SCORE,4176,GO:0010595,1.5031e-01,1.8000e+01
IMP_SCORE,4177,GO:0090150,1.5029e-01,5.3000e+01
IMP_SCORE,4178,GO:0043085,1.5025e-01,3.7900e+02
IMP_SCORE,4179,GO:0000060,1.5019e-01,1.4000e+01
IMP_SCORE,4180,GO:0006807,1.5018e-01,6.4300e+02
IMP_SCORE,4181,GO:0006869,1.5014e-01,1.2900e+02
IMP_SCORE,4182,GO:0051193,1.5012e-01,1.9000e+01
IMP_SCORE,4183,GO:0030029,1.5002e-01,1.3800e+02
IMP_SCORE,4184,GO:0034249,1.5000e-01,5.8000e+01
IMP_SCORE,4185,GO:0090407,1.4999e-01,1.5500e+02
IMP_SCORE,4186,GO:0030815,1.4995e-01,1.2000e+01
IMP_SCORE,4187,GO:0004197,1.4991e-01,7.4000e+01
IMP_SCORE,4188,GO:0003081,1.4980e-01,1.3000e+01
IMP_SCORE,4189,GO:0005924,1.4975e-01,2.5100e+02
IMP_SCORE,4190,GO:0048172,1.4971e-01,1.2000e+01
IMP_SCORE,4191,GO:0007566,1.4961e-01,8.0000e+00
IMP_SCORE,4192,GO:0002218,1.4958e-01,5.1000e+01
IMP_SCORE,4193,GO:0007268,1.4953e-01,1.6400e+02
IMP_SCORE,4194,GO:0004497,1.4946e-01,5.9000e+01
IMP_SCORE,4195,GO:0032402,1.4945e-01,4.0000e+00
IMP_SCORE,4196,GO:0009142,1.4945e-01,1.5000e+01
IMP_SCORE,4197,GO:0006915,1.4944e-01,3.7700e+02
IMP_SCORE,4198,GO:0010498,1.4939e-01,6.9000e+01
IMP_SCORE,4199,GO:0010628,1.4939e-01,2.3900e+02
IMP_SCORE,4200,GO:0072593,1.4936e-01,4.2000e+01
IMP_SCORE,4201,GO:1902680,1.4935e-01,1.8900e+02
IMP_SCORE,4202,GO:0033268,1.4931e-01,9.0000e+00
IMP_SCORE,4203,GO:0017171,1.4921e-01,1.9700e+02
IMP_SCORE,4204,GO:0060249,1.4917e-01,1.0500e+02
IMP_SCORE,4205,GO:0045956,1.4914e-01,1.4000e+01
IMP_SCORE,4206,GO:0009058,1.4913e-01,5.8200e+02
IMP_SCORE,4207,GO:2000117,1.4913e-01,1.9000e+01
IMP_SCORE,4208,GO:0051179,1.4912e-01,1.0250e+03
IMP_SCORE,4209,GO:0017110,1.4909e-01,8.0000e+00
IMP_SCORE,4210,GO:0030101,1.4908e-01,2.3000e+01
IMP_SCORE,4211,GO:0012501,1.4906e-01,4.2000e+02
IMP_SCORE,4212,GO:0042044,1.4901e-01,3.6000e+01
IMP_SCORE,4213,GO:0060253,1.4896e-01,8.0000e+00
IMP_SCORE,4214,GO:0006955,1.4893e-01,5.0700e+02
IMP_SCORE,4215,GO:0019222,1.4890e-01,7.2000e+02
IMP_SCORE,4216,GO:0048017,1.4886e-01,4.0000e+01
IMP_SCORE,4217,GO:0034332,1.4880e-01,5.3000e+01
IMP_SCORE,4218,GO:0007157,1.4879e-01,4.3000e+01
IMP_SCORE,4219,GO:0051018,1.4879e-01,5.0000e+01
IMP_SCORE,4220,GO:0045840,1.4878e-01,1.7000e+01
IMP_SCORE,4221,GO:0008190,1.4872e-01,2.6000e+01
IMP_SCORE,4222,GO:2000145,1.4870e-01,2.1300e+02
IMP_SCORE,4223,GO:0030099,1.4869e-01,8.6000e+01
IMP_SCORE,4224,GO:0061695,1.4865e-01,4.3000e+01
IMP_SCORE,4225,GO:0048645,1.4865e-01,7.0000e+00
IMP_SCORE,4226,GO:0019901,1.4861e-01,3.2400e+02
IMP_SCORE,4227,GO:0032281,1.4860e-01,2.1000e+01
IMP_SCORE,4228,GO:0055102,1.4855e-01,4.6000e+01
IMP_SCORE,4229,GO:0030173,1.4852e-01,5.3000e+01
IMP_SCORE,4230,GO:0010469,1.4849e-01,3.4000e+01
IMP_SCORE,4231,GO:0008238,1.4848e-01,1.4700e+02
IMP_SCORE,4232,GO:0042446,1.4846e-01,4.4000e+01
IMP_SCORE,4233,GO:0009059,1.4843e-01,3.2300e+02
IMP_SCORE,4234,GO:0031327,1.4842e-01,2.5600e+02
IMP_SCORE,4235,GO:0030574,1.4842e-01,3.4000e+01
IMP_SCORE,4236,GO:0045429,1.4841e-01,1.1000e+01
IMP_SCORE,4237,GO:0044764,1.4840e-01,2.6000e+02
IMP_SCORE,4238,GO:0016032,1.4840e-01,2.6600e+02
IMP_SCORE,4239,GO:0032370,1.4837e-01,1.5000e+01
IMP_SCORE,4240,GO:0048008,1.4834e-01,2.4000e+01
IMP_SCORE,4241,GO:0044262,1.4831e-01,8.2000e+01
IMP_SCORE,4242,GO:0070234,1.4829e-01,8.0000e+00
IMP_SCORE,4243,GO:0045730,1.4827e-01,6.0000e+00
IMP_SCORE,4244,GO:0010629,1.4826e-01,2.5200e+02
IMP_SCORE,4245,GO:0005539,1.4825e-01,1.7300e+02
IMP_SCORE,4246,GO:0034644,1.4819e-01,2.1000e+01
IMP_SCORE,4247,GO:0030316,1.4812e-01,1.0000e+01
IMP_SCORE,4248,GO:0034394,1.4806e-01,7.0000e+00
IMP_SCORE,4249,GO:0005694,1.4804e-01,9.7000e+01
IMP_SCORE,4250,GO:0003008,1.4798e-01,6.2700e+02
IMP_SCORE,4251,GO:0003779,1.4795e-01,3.6500e+02
IMP_SCORE,4252,GO:0032269,1.4786e-01,2.1000e+02
IMP_SCORE,4253,GO:0072521,1.4782e-01,1.0500e+02
IMP_SCORE,4254,GO:0042743,1.4779e-01,1.9000e+01
IMP_SCORE,4255,GO:0006508,1.4778e-01,4.4400e+02
IMP_SCORE,4256,GO:0043621,1.4774e-01,4.6000e+01
IMP_SCORE,4257,GO:0000375,1.4773e-01,6.5000e+01
IMP_SCORE,4258,GO:0030057,1.4771e-01,4.7000e+01
IMP_SCORE,4259,GO:0032731,1.4767e-01,1.8000e+01
IMP_SCORE,4260,GO:0042826,1.4764e-01,8.0000e+01
IMP_SCORE,4261,GO:0005578,1.4761e-01,2.6600e+02
IMP_SCORE,4262,GO:0005544,1.4760e-01,4.7000e+01
IMP_SCORE,4263,GO:0010939,1.4750e-01,7.0000e+00
IMP_SCORE,4264,GO:0031593,1.4741e-01,1.7000e+01
IMP_SCORE,4265,GO:0045930,1.4739e-01,6.9000e+01
IMP_SCORE,4266,GO:0018216,1.4737e-01,2.5000e+01
IMP_SCORE,4267,GO:0007292,1.4735e-01,1.7000e+01
IMP_SCORE,4268,GO:0006112,1.4730e-01,2.6000e+01
IMP_SCORE,4269,GO:0060976,1.4728e-01,1.0000e+01
IMP_SCORE,4270,GO:0061138,1.4727e-01,4.0000e+01
IMP_SCORE,4271,GO:0005509,1.4725e-01,7.6900e+02
IMP_SCORE,4272,GO:0051252,1.4721e-01,3.3400e+02
IMP_SCORE,4273,GO:0008584,1.4718e-01,1.8000e+01
IMP_SCORE,4274,GO:0031647,1.4718e-01,9.6000e+01
IMP_SCORE,4275,GO:0045184,1.4717e-01,3.7800e+02
IMP_SCORE,4276,GO:0055074,1.4716e-01,8.4000e+01
IMP_SCORE,4277,GO:0060402,1.4712e-01,1.1000e+01
IMP_SCORE,4278,GO:0002521,1.4709e-01,9.7000e+01
IMP_SCORE,4279,GO:0001671,1.4707e-01,3.3000e+01
IMP_SCORE,4280,GO:0042098,1.4698e-01,9.0000e+00
IMP_SCORE,4281,GO:0038023,1.4698e-01,3.7700e+02
IMP_SCORE,4282,GO:0055114,1.4697e-01,4.6000e+02
IMP_SCORE,4283,GO:0036211,1.4696e-01,6.0700e+02
IMP_SCORE,4284,GO:0042100,1.4693e-01,1.0000e+01
IMP_SCORE,4285,GO:0060441,1.4692e-01,8.0000e+00
IMP_SCORE,4286,GO:0043523,1.4690e-01,4.1000e+01
IMP_SCORE,4287,GO:1903844,1.4687e-01,3.6000e+01
IMP_SCORE,4288,GO:0045740,1.4685e-01,4.0000e+00
IMP_SCORE,4289,GO:0004364,1.4680e-01,4.7000e+01
IMP_SCORE,4290,GO:0042742,1.4679e-01,1.0600e+02
IMP_SCORE,4291,GO:0046530,1.4673e-01,9.0000e+00
IMP_SCORE,4292,GO:0015108,1.4673e-01,5.0000e+01
IMP_SCORE,4293,GO:0030258,1.4670e-01,1.1800e+02
IMP_SCORE,4294,GO:0061088,1.4667e-01,1.2000e+01
IMP_SCORE,4295,GO:0035639,1.4667e-01,4.4100e+02
IMP_SCORE,4296,GO:0048477,1.4666e-01,8.0000e+00
IMP_SCORE,4297,GO:0034764,1.4664e-01,2.9000e+01
IMP_SCORE,4298,GO:0055037,1.4659e-01,9.5000e+01
IMP_SCORE,4299,GO:0044765,1.4656e-01,5.0500e+02
IMP_SCORE,4300,GO:1901984,1.4654e-01,1.0000e+00
IMP_SCORE,4301,GO:0050868,1.4652e-01,2.0000e+01
IMP_SCORE,4302,GO:0044707,1.4649e-01,8.7200e+02
IMP_SCORE,4303,GO:0042629,1.4648e-01,2.7000e+01
IMP_SCORE,4304,GO:0005892,1.4643e-01,6.0000e+00
IMP_SCORE,4305,GO:0033690,1.4638e-01,1.6000e+01
IMP_SCORE,4306,GO:1901362,1.4638e-01,3.2900e+02
IMP_SCORE,4307,GO:0016502,1.4636e-01,4.2000e+01
IMP_SCORE,4308,GO:0019866,1.4634e-01,2.3100e+02
IMP_SCORE,4309,GO:1901564,1.4631e-01,4.6900e+02
IMP_SCORE,4310,GO:0006370,1.4628e-01,7.0000e+00
IMP_SCORE,4311,GO:0046718,1.4624e-01,6.5000e+01
IMP_SCORE,4312,GO:0002376,1.4618e-01,6.7700e+02
IMP_SCORE,4313,GO:0003723,1.4617e-01,8.5600e+02
IMP_SCORE,4314,GO:0097435,1.4617e-01,1.5500e+02
IMP_SCORE,4315,GO:0016050,1.4615e-01,1.2500e+02
IMP_SCORE,4316,GO:0042737,1.4613e-01,2.0000e+00
IMP_SCORE,4317,GO:0046983,1.4611e-01,6.3300e+02
IMP_SCORE,4318,GO:0044272,1.4610e-01,1.2900e+02
IMP_SCORE,4319,GO:0030521,1.4601e-01,1.2000e+01
IMP_SCORE,4320,GO:1901566,1.4598e-01,2.3000e+02
IMP_SCORE,4321,GO:0044802,1.4596e-01,2.2900e+02
IMP_SCORE,4322,GO:0018130,1.4594e-01,2.8000e+02
IMP_SCORE,4323,GO:0019184,1.4591e-01,1.5000e+01
IMP_SCORE,4324,GO:0072663,1.4587e-01,1.5000e+01
IMP_SCORE,4325,GO:0051693,1.4585e-01,1.6000e+01
IMP_SCORE,4326,GO:0051188,1.4583e-01,1.0000e+02
IMP_SCORE,4327,GO:0017022,1.4581e-01,2.8000e+01
IMP_SCORE,4328,GO:0044249,1.4576e-01,5.1700e+02
IMP_SCORE,4329,GO:0007202,1.4574e-01,9.0000e+00
IMP_SCORE,4330,GO:0051170,1.4572e-01,5.4000e+01
IMP_SCORE,4331,GO:0090181,1.4568e-01,1.3000e+01
IMP_SCORE,4332,GO:0032717,1.4568e-01,3.6000e+01
IMP_SCORE,4333,GO:0051640,1.4562e-01,1.2500e+02
IMP_SCORE,4334,GO:0016192,1.4555e-01,4.9400e+02
IMP_SCORE,4335,GO:0045955,1.4550e-01,2.6000e+01
IMP_SCORE,4336,GO:0000785,1.4550e-01,1.1500e+02
IMP_SCORE,4337,GO:0048583,1.4549e-01,8.7200e+02
IMP_SCORE,4338,GO:0097696,1.4548e-01,2.1000e+01
IMP_SCORE,4339,GO:0046473,1.4547e-01,1.9000e+01
IMP_SCORE,4340,GO:0051259,1.4539e-01,2.2700e+02
IMP_SCORE,4341,GO:0016746,1.4532e-01,2.6500e+02
IMP_SCORE,4342,GO:0004697,1.4532e-01,6.0000e+00
IMP_SCORE,4343,GO:0035590,1.4530e-01,3.0000e+01
IMP_SCORE,4344,GO:0005216,1.4528e-01,1.3800e+02
IMP_SCORE,4345,GO:0050790,1.4528e-01,5.1000e+02
IMP_SCORE,4346,GO:1903047,1.4526e-01,2.0900e+02
IMP_SCORE,4347,GO:0016604,1.4523e-01,3.4600e+02
IMP_SCORE,4348,GO:0022029,1.4520e-01,3.1000e+01
IMP_SCORE,4349,GO:0014910,1.4516e-01,1.5000e+01
IMP_SCORE,4350,GO:0048048,1.4511e-01,1.5000e+01
IMP_SCORE,4351,GO:0017076,1.4510e-01,4.0300e+02
IMP_SCORE,4352,GO:0010811,1.4506e-01,7.0000e+01
IMP_SCORE,4353,GO:1901550,1.4505e-01,1.0000e+01
IMP_SCORE,4354,GO:0002577,1.4505e-01,1.4000e+01
IMP_SCORE,4355,GO:0045649,1.4503e-01,1.3000e+01
IMP_SCORE,4356,GO:0031528,1.4500e-01,2.5000e+01
IMP_SCORE,4357,GO:1903293,1.4497e-01,3.3000e+01
IMP_SCORE,4358,GO:0099106,1.4491e-01,6.0000e+01
IMP_SCORE,4359,GO:0030968,1.4489e-01,6.6000e+01
IMP_SCORE,4360,GO:0065007,1.4488e-01,1.1610e+03
IMP_SCORE,4361,GO:0042592,1.4487e-01,4.3900e+02
IMP_SCORE,4362,GO:0032651,1.4486e-01,2.0000e+01
IMP_SCORE,4363,GO:0000377,1.4484e-01,7.7000e+01
IMP_SCORE,4364,GO:0006547,1.4482e-01,1.2000e+01
IMP_SCORE,4365,GO:0048266,1.4480e-01,1.0000e+01
IMP_SCORE,4366,GO:0006957,1.4478e-01,1.5000e+01
IMP_SCORE,4367,GO:0005319,1.4477e-01,7.9000e+01
IMP_SCORE,4368,GO:0032549,1.4469e-01,1.6600e+02
IMP_SCORE,4369,GO:0007368,1.4466e-01,3.5000e+01
IMP_SCORE,4370,GO:0032465,1.4465e-01,2.4000e+01
IMP_SCORE,4371,GO:0001067,1.4463e-01,1.8200e+02
IMP_SCORE,4372,GO:0050434,1.4463e-01,8.0000e+00
IMP_SCORE,4373,GO:0002028,1.4462e-01,7.9000e+01
IMP_SCORE,4374,GO:0045239,1.4460e-01,3.0000e+01
IMP_SCORE,4375,GO:0086011,1.4457e-01,9.0000e+00
IMP_SCORE,4376,GO:0005643,1.4453e-01,2.4000e+01
IMP_SCORE,4377,GO:0010648,1.4453e-01,3.0500e+02
IMP_SCORE,4378,GO:0050807,1.4441e-01,7.3000e+01
IMP_SCORE,4379,GO:0032695,1.4441e-01,4.0000e+00
IMP_SCORE,4380,GO:0072525,1.4440e-01,3.7000e+01
IMP_SCORE,4381,GO:1990782,1.4436e-01,4.0000e+01
IMP_SCORE,4382,GO:0003006,1.4434e-01,1.9900e+02
IMP_SCORE,4383,GO:0032946,1.4434e-01,3.7000e+01
IMP_SCORE,4384,GO:0035089,1.4434e-01,1.9000e+01
IMP_SCORE,4385,GO:0048864,1.4431e-01,1.6000e+01
IMP_SCORE,4386,GO:0051345,1.4428e-01,3.2800e+02
IMP_SCORE,4387,GO:2000779,1.4426e-01,7.0000e+00
IMP_SCORE,4388,GO:0005662,1.4425e-01,1.4000e+01
IMP_SCORE,4389,GO:0060099,1.4425e-01,2.0000e+00
IMP_SCORE,4390,GO:0050658,1.4424e-01,6.7000e+01
IMP_SCORE,4391,GO:0000302,1.4422e-01,5.8000e+01
IMP_SCORE,4392,GO:0006458,1.4421e-01,2.7000e+01
IMP_SCORE,4393,GO:1901264,1.4419e-01,7.0000e+01
IMP_SCORE,4394,GO:2000516,1.4414e-01,9.0000e+00
IMP_SCORE,4395,GO:0032268,1.4413e-01,4.1700e+02
IMP_SCORE,4396,GO:0006488,1.4408e-01,8.0000e+00
IMP_SCORE,4397,GO:0030856,1.4407e-01,4.4000e+01
IMP_SCORE,4398,GO:0006664,1.4406e-01,1.0000e+02
IMP_SCORE,4399,GO:0055072,1.4405e-01,4.7000e+01
IMP_SCORE,4400,GO:0010508,1.4404e-01,3.8000e+01
IMP_SCORE,4401,GO:0003887,1.4403e-01,7.0000e+00
IMP_SCORE,4402,GO:0015918,1.4401e-01,2.2000e+01
IMP_SCORE,4403,GO:0061659,1.4400e-01,7.6000e+01
IMP_SCORE,4404,GO:0071548,1.4400e-01,1.0000e+01
IMP_SCORE,4405,GO:0036094,1.4397e-01,7.8500e+02
IMP_SCORE,4406,GO:0009617,1.4389e-01,9.6000e+01
IMP_SCORE,4407,GO:0016846,1.4385e-01,1.6000e+01
IMP_SCORE,4408,GO:0060089,1.4384e-01,6.2100e+02
IMP_SCORE,4409,GO:0046457,1.4383e-01,1.7000e+01
IMP_SCORE,4410,GO:0005913,1.4375e-01,5.7000e+01
IMP_SCORE,4411,GO:0098687,1.4375e-01,6.9000e+01
IMP_SCORE,4412,GO:0002335,1.4375e-01,7.0000e+00
IMP_SCORE,4413,GO:0060484,1.4372e-01,4.0000e+00
IMP_SCORE,4414,GO:0097503,1.4368e-01,3.3000e+01
IMP_SCORE,4415,GO:0030800,1.4366e-01,8.0000e+00
IMP_SCORE,4416,GO:0060749,1.4361e-01,1.0000e+00
IMP_SCORE,4417,GO:0044267,1.4353e-01,6.8900e+02
IMP_SCORE,4418,GO:0009888,1.4349e-01,2.7500e+02
IMP_SCORE,4419,GO:0098542,1.4348e-01,1.5800e+02
IMP_SCORE,4420,GO:0060485,1.4347e-01,2.1000e+01
IMP_SCORE,4421,GO:0042542,1.4347e-01,3.6000e+01
IMP_SCORE,4422,GO:1901570,1.4345e-01,2.1000e+01
IMP_SCORE,4423,GO:0007187,1.4344e-01,8.5000e+01
IMP_SCORE,4424,GO:0046929,1.4341e-01,6.0000e+00
IMP_SCORE,4425,GO:0007519,1.4339e-01,2.3000e+01
IMP_SCORE,4426,GO:0034440,1.4332e-01,4.7000e+01
IMP_SCORE,4427,GO:0006259,1.4320e-01,2.0900e+02
IMP_SCORE,4428,GO:0030826,1.4316e-01,8.0000e+00
IMP_SCORE,4429,GO:0015992,1.4310e-01,7.2000e+01
IMP_SCORE,4430,GO:0043933,1.4309e-01,5.5500e+02
IMP_SCORE,4431,GO:0035091,1.4308e-01,1.9200e+02
IMP_SCORE,4432,GO:1902337,1.4300e-01,2.0000e+00
IMP_SCORE,4433,GO:0001104,1.4299e-01,2.6000e+01
IMP_SCORE,4434,GO:0009615,1.4291e-01,1.0000e+02
IMP_SCORE,4435,GO:0033558,1.4290e-01,2.0000e+01
IMP_SCORE,4436,GO:0009129,1.4285e-01,1.1000e+01
IMP_SCORE,4437,GO:0044710,1.4277e-01,7.7700e+02
IMP_SCORE,4438,GO:0044424,1.4268e-01,1.2980e+03
IMP_SCORE,4439,GO:0070161,1.4267e-01,3.1800e+02
IMP_SCORE,4440,GO:0097153,1.4266e-01,2.3000e+01
IMP_SCORE,4441,GO:0010824,1.4265e-01,4.0000e+00
IMP_SCORE,4442,GO:0000976,1.4264e-01,1.2200e+02
IMP_SCORE,4443,GO:0016601,1.4260e-01,2.4000e+01
IMP_SCORE,4444,GO:0061000,1.4260e-01,1.0000e+01
IMP_SCORE,4445,GO:1905037,1.4256e-01,1.4000e+01
IMP_SCORE,4446,GO:2000112,1.4255e-01,3.4300e+02
IMP_SCORE,4447,GO:1901879,1.4254e-01,3.7000e+01
IMP_SCORE,4448,GO:0051817,1.4252e-01,2.8000e+01
IMP_SCORE,4449,GO:0031301,1.4249e-01,1.1500e+02
IMP_SCORE,4450,GO:0007006,1.4247e-01,3.2000e+01
IMP_SCORE,4451,GO:0030799,1.4246e-01,3.9000e+01
IMP_SCORE,4452,GO:0031397,1.4243e-01,2.2000e+01
IMP_SCORE,4453,GO:1901615,1.4239e-01,2.1000e+02
IMP_SCORE,4454,GO:0001556,1.4239e-01,1.0000e+01
IMP_SCORE,4455,GO:0070555,1.4231e-01,1.9000e+01
IMP_SCORE,4456,GO:0007029,1.4231e-01,1.2000e+01
IMP_SCORE,4457,GO:0071470,1.4223e-01,2.7000e+01
IMP_SCORE,4458,GO:0060147,1.4220e-01,6.0000e+00
IMP_SCORE,4459,GO:0070527,1.4217e-01,4.6000e+01
IMP_SCORE,4460,GO:1900372,1.4215e-01,1.6000e+01
IMP_SCORE,4461,GO:0000987,1.4214e-01,7.8000e+01
IMP_SCORE,4462,GO:0045296,1.4210e-01,3.3400e+02
IMP_SCORE,4463,GO:0002696,1.4201e-01,6.5000e+01
IMP_SCORE,4464,GO:0055082,1.4200e-01,1.6800e+02
IMP_SCORE,4465,GO:0006956,1.4198e-01,4.9000e+01
IMP_SCORE,4466,GO:0048715,1.4195e-01,6.0000e+00
IMP_SCORE,4467,GO:0050308,1.4186e-01,7.0000e+00
IMP_SCORE,4468,GO:0033363,1.4183e-01,1.9000e+01
IMP_SCORE,4469,GO:0050853,1.4178e-01,3.0000e+01
IMP_SCORE,4470,GO:0060349,1.4178e-01,7.0000e+00
IMP_SCORE,4471,GO:0000910,1.4169e-01,5.2000e+01
IMP_SCORE,4472,GO:0097530,1.4169e-01,3.4000e+01
IMP_SCORE,4473,GO:1904037,1.4162e-01,2.6000e+01
IMP_SCORE,4474,GO:0009070,1.4162e-01,3.2000e+01
IMP_SCORE,4475,GO:0008236,1.4153e-01,2.2400e+02
IMP_SCORE,4476,GO:0035282,1.4152e-01,1.6000e+01
IMP_SCORE,4477,GO:0019220,1.4152e-01,3.4000e+02
IMP_SCORE,4478,GO:0007163,1.4150e-01,7.2000e+01
IMP_SCORE,4479,GO:0030054,1.4146e-01,7.5900e+02
IMP_SCORE,4480,GO:0004930,1.4141e-01,2.0100e+02
IMP_SCORE,4481,GO:0044291,1.4141e-01,5.1000e+01
IMP_SCORE,4482,GO:0016706,1.4141e-01,1.2000e+01
IMP_SCORE,4483,GO:0044093,1.4136e-01,4.5200e+02
IMP_SCORE,4484,GO:0070076,1.4134e-01,1.8000e+01
IMP_SCORE,4485,GO:0048664,1.4134e-01,1.3000e+01
IMP_SCORE,4486,GO:0051649,1.4133e-01,4.2200e+02
IMP_SCORE,4487,GO:0043220,1.4130e-01,1.1000e+01
IMP_SCORE,4488,GO:0010558,1.4130e-01,2.4300e+02
IMP_SCORE,4489,GO:1990777,1.4129e-01,3.4000e+01
IMP_SCORE,4490,GO:0042992,1.4126e-01,1.7000e+01
IMP_SCORE,4491,GO:0070661,1.4119e-01,2.2000e+01
IMP_SCORE,4492,GO:0009154,1.4117e-01,3.0000e+00
IMP_SCORE,4493,GO:0010975,1.4117e-01,1.3100e+02
IMP_SCORE,4494,GO:0038127,1.4116e-01,3.3000e+01
IMP_SCORE,4495,GO:0002891,1.4100e-01,1.2000e+01
IMP_SCORE,4496,GO:0006403,1.4097e-01,1.8000e+01
IMP_SCORE,4497,GO:0035035,1.4091e-01,1.9000e+01
IMP_SCORE,4498,GO:0005518,1.4084e-01,6.3000e+01
IMP_SCORE,4499,GO:0061024,1.4078e-01,3.5700e+02
IMP_SCORE,4500,GO:1990837,1.4077e-01,1.2100e+02
IMP_SCORE,4501,GO:0002433,1.4075e-01,3.3000e+01
IMP_SCORE,4502,GO:0070402,1.4074e-01,1.7000e+01
IMP_SCORE,4503,GO:0006812,1.4073e-01,2.3300e+02
IMP_SCORE,4504,GO:0016796,1.4068e-01,1.0000e+01
IMP_SCORE,4505,GO:0035725,1.4065e-01,3.7000e+01
IMP_SCORE,4506,GO:0006887,1.4058e-01,1.6900e+02
IMP_SCORE,4507,GO:0043243,1.4058e-01,1.4000e+01
IMP_SCORE,4508,GO:0045202,1.4057e-01,2.3900e+02
IMP_SCORE,4509,GO:0042551,1.4057e-01,7.0000e+00
IMP_SCORE,4510,GO:0006911,1.4052e-01,3.8000e+01
IMP_SCORE,4511,GO:0005537,1.4050e-01,2.7000e+01
IMP_SCORE,4512,GO:0019900,1.4050e-01,3.5800e+02
IMP_SCORE,4513,GO:0046961,1.4048e-01,6.0000e+00
IMP_SCORE,4514,GO:0006517,1.4044e-01,3.0000e+01
IMP_SCORE,4515,GO:0072594,1.4042e-01,9.6000e+01
IMP_SCORE,4516,GO:0099081,1.4041e-01,2.8100e+02
IMP_SCORE,4517,GO:0045494,1.4040e-01,1.6000e+01
IMP_SCORE,4518,GO:0043241,1.4038e-01,4.4000e+01
IMP_SCORE,4519,GO:0001774,1.4037e-01,1.4000e+01
IMP_SCORE,4520,GO:0030104,1.4034e-01,2.1000e+01
IMP_SCORE,4521,GO:0001221,1.4021e-01,1.6000e+01
IMP_SCORE,4522,GO:0044877,1.4021e-01,4.9300e+02
IMP_SCORE,4523,GO:0010043,1.4021e-01,8.3000e+01
IMP_SCORE,4524,GO:0002087,1.4015e-01,3.0000e+00
IMP_SCORE,4525,GO:0045333,1.4014e-01,2.5000e+01
IMP_SCORE,4526,GO:0044463,1.4011e-01,4.9500e+02
IMP_SCORE,4527,GO:0070507,1.4010e-01,4.5000e+01
IMP_SCORE,4528,GO:0061061,1.4006e-01,7.0000e+01
IMP_SCORE,4529,GO:0034364,1.4005e-01,4.1000e+01
IMP_SCORE,4530,GO:0019471,1.4004e-01,1.2000e+01
IMP_SCORE,4531,GO:0006725,1.3999e-01,4.3900e+02
IMP_SCORE,4532,GO:0032845,1.3995e-01,3.1000e+01
IMP_SCORE,4533,GO:0035336,1.3995e-01,4.9000e+01
IMP_SCORE,4534,GO:0016579,1.3994e-01,8.8000e+01
IMP_SCORE,4535,GO:0086091,1.3986e-01,1.0000e+01
IMP_SCORE,4536,GO:0050688,1.3984e-01,3.0000e+01
IMP_SCORE,4537,GO:0072698,1.3983e-01,7.0000e+00
IMP_SCORE,4538,GO:0010984,1.3982e-01,1.2000e+01
IMP_SCORE,4539,GO:0004872,1.3982e-01,6.4700e+02
IMP_SCORE,4540,GO:0051219,1.3978e-01,3.3000e+01
IMP_SCORE,4541,GO:0051310,1.3973e-01,2.1000e+01
IMP_SCORE,4542,GO:2000678,1.3966e-01,3.0000e+00
IMP_SCORE,4543,GO:0043325,1.3965e-01,1.8000e+01
IMP_SCORE,4544,GO:0009205,1.3965e-01,4.5000e+01
IMP_SCORE,4545,GO:0042734,1.3954e-01,2.8000e+01
IMP_SCORE,4546,GO:0032528,1.3949e-01,3.0000e+01
IMP_SCORE,4547,GO:0032501,1.3944e-01,1.1660e+03
IMP_SCORE,4548,GO:0015748,1.3935e-01,3.9000e+01
IMP_SCORE,4549,GO:0046856,1.3934e-01,1.4000e+01
IMP_SCORE,4550,GO:0032881,1.3932e-01,1.4000e+01
IMP_SCORE,4551,GO:0005874,1.3931e-01,2.2800e+02
IMP_SCORE,4552,GO:0036464,1.3924e-01,1.0200e+02
IMP_SCORE,4553,GO:0022892,1.3917e-01,3.4500e+02
IMP_SCORE,4554,GO:0007257,1.3915e-01,1.5000e+01
IMP_SCORE,4555,GO:1901988,1.3913e-01,5.0000e+01
IMP_SCORE,4556,GO:0043010,1.3912e-01,3.8000e+01
IMP_SCORE,4557,GO:0009584,1.3908e-01,1.6000e+01
IMP_SCORE,4558,GO:0010921,1.3906e-01,6.7000e+01
IMP_SCORE,4559,GO:0070987,1.3905e-01,7.0000e+00
IMP_SCORE,4560,GO:0006974,1.3901e-01,1.8100e+02
IMP_SCORE,4561,GO:0031300,1.3893e-01,1.0700e+02
IMP_SCORE,4562,GO:0046501,1.3891e-01,2.0000e+01
IMP_SCORE,4563,GO:0003002,1.3890e-01,7.8000e+01
IMP_SCORE,4564,GO:0051603,1.3881e-01,1.5900e+02
IMP_SCORE,4565,GO:0040013,1.3878e-01,1.0200e+02
IMP_SCORE,4566,GO:0042558,1.3878e-01,2.4000e+01
IMP_SCORE,4567,GO:0072686,1.3878e-01,4.6000e+01
IMP_SCORE,4568,GO:0015031,1.3877e-01,3.4500e+02
IMP_SCORE,4569,GO:0006446,1.3874e-01,2.6000e+01
IMP_SCORE,4570,GO:0015701,1.3867e-01,5.4000e+01
IMP_SCORE,4571,GO:2001259,1.3865e-01,1.2000e+01
IMP_SCORE,4572,GO:0045777,1.3862e-01,1.6000e+01
IMP_SCORE,4573,GO:0044403,1.3862e-01,2.6400e+02
IMP_SCORE,4574,GO:1903214,1.3859e-01,2.5000e+01
IMP_SCORE,4575,GO:0005452,1.3857e-01,1.9000e+01
IMP_SCORE,4576,GO:0031903,1.3850e-01,3.2000e+01
IMP_SCORE,4577,GO:0031644,1.3848e-01,2.4000e+01
IMP_SCORE,4578,GO:0033116,1.3845e-01,5.7000e+01
IMP_SCORE,4579,GO:0016209,1.3842e-01,8.5000e+01
IMP_SCORE,4580,GO:0006109,1.3841e-01,4.0000e+01
IMP_SCORE,4581,GO:0070603,1.3841e-01,3.0000e+01
IMP_SCORE,4582,GO:0007605,1.3838e-01,1.2300e+02
IMP_SCORE,4583,GO:0008514,1.3835e-01,1.0100e+02
IMP_SCORE,4584,GO:1905354,1.3831e-01,1.2000e+01
IMP_SCORE,4585,GO:0051602,1.3830e-01,1.9000e+01
IMP_SCORE,4586,GO:0030427,1.3829e-01,7.5000e+01
IMP_SCORE,4587,GO:0051000,1.3827e-01,4.0000e+00
IMP_SCORE,4588,GO:0006629,1.3826e-01,4.6300e+02
IMP_SCORE,4589,GO:0006913,1.3825e-01,8.6000e+01
IMP_SCORE,4590,GO:0071467,1.3818e-01,2.0000e+01
IMP_SCORE,4591,GO:0072522,1.3815e-01,1.9000e+01
IMP_SCORE,4592,GO:2000273,1.3811e-01,1.2000e+01
IMP_SCORE,4593,GO:0030201,1.3803e-01,1.0000e+01
IMP_SCORE,4594,GO:0009250,1.3796e-01,7.0000e+00
IMP_SCORE,4595,GO:0035586,1.3788e-01,3.7000e+01
IMP_SCORE,4596,GO:0019827,1.3783e-01,3.3000e+01
IMP_SCORE,4597,GO:0043043,1.3776e-01,7.3000e+01
IMP_SCORE,4598,GO:1902589,1.3776e-01,3.5500e+02
IMP_SCORE,4599,GO:0022411,1.3771e-01,1.6200e+02
IMP_SCORE,4600,GO:1903169,1.3770e-01,3.0000e+01
IMP_SCORE,4601,GO:0030808,1.3769e-01,3.0000e+01
IMP_SCORE,4602,GO:0022838,1.3766e-01,1.3700e+02
IMP_SCORE,4603,GO:0001756,1.3765e-01,1.8000e+01
IMP_SCORE,4604,GO:0006402,1.3764e-01,2.5000e+01
IMP_SCORE,4605,GO:0019731,1.3761e-01,2.3000e+01
IMP_SCORE,4606,GO:0035090,1.3761e-01,8.0000e+00
IMP_SCORE,4607,GO:0046683,1.3760e-01,4.2000e+01
IMP_SCORE,4608,GO:0046928,1.3759e-01,1.9000e+01
IMP_SCORE,4609,GO:0070585,1.3750e-01,2.9000e+01
IMP_SCORE,4610,GO:0070228,1.3736e-01,3.1000e+01
IMP_SCORE,4611,GO:0015949,1.3733e-01,1.0000e+01
IMP_SCORE,4612,GO:0032561,1.3731e-01,1.7700e+02
IMP_SCORE,4613,GO:0001502,1.3725e-01,1.8000e+01
IMP_SCORE,4614,GO:0005123,1.3719e-01,1.7000e+01
IMP_SCORE,4615,GO:0044452,1.3714e-01,1.2000e+02
IMP_SCORE,4616,GO:0001912,1.3713e-01,1.5000e+01
IMP_SCORE,4617,GO:0030545,1.3713e-01,2.0000e+01
IMP_SCORE,4618,GO:0033036,1.3710e-01,5.1400e+02
IMP_SCORE,4619,GO:0007160,1.3706e-01,8.7000e+01
IMP_SCORE,4620,GO:0001750,1.3704e-01,3.9000e+01
IMP_SCORE,4621,GO:0001919,1.3704e-01,1.1000e+01
IMP_SCORE,4622,GO:0090502,1.3702e-01,5.4000e+01
IMP_SCORE,4623,GO:0031032,1.3701e-01,4.5000e+01
IMP_SCORE,4624,GO:0048598,1.3700e-01,1.5100e+02
IMP_SCORE,4625,GO:0000139,1.3685e-01,3.6000e+02
IMP_SCORE,4626,GO:0034613,1.3685e-01,2.3300e+02
IMP_SCORE,4627,GO:0033762,1.3684e-01,2.9000e+01
IMP_SCORE,4628,GO:0007186,1.3682e-01,3.3800e+02
IMP_SCORE,4629,GO:0017038,1.3680e-01,5.6000e+01
IMP_SCORE,4630,GO:0009141,1.3678e-01,3.7000e+01
IMP_SCORE,4631,GO:1901659,1.3670e-01,1.8000e+01
IMP_SCORE,4632,GO:0008152,1.3670e-01,1.0410e+03
IMP_SCORE,4633,GO:0016247,1.3668e-01,1.1200e+02
IMP_SCORE,4634,GO:0043279,1.3665e-01,2.7000e+01
IMP_SCORE,4635,GO:0015085,1.3665e-01,5.6000e+01
IMP_SCORE,4636,GO:0016571,1.3655e-01,3.7000e+01
IMP_SCORE,4637,GO:0032735,1.3654e-01,1.5000e+01
IMP_SCORE,4638,GO:0055067,1.3650e-01,3.5000e+01
IMP_SCORE,4639,GO:1900746,1.3645e-01,1.3000e+01
IMP_SCORE,4640,GO:0097060,1.3634e-01,1.7800e+02
IMP_SCORE,4641,GO:0040012,1.3633e-01,2.0900e+02
IMP_SCORE,4642,GO:0060761,1.3632e-01,9.0000e+00
IMP_SCORE,4643,GO:0050766,1.3631e-01,2.6000e+01
IMP_SCORE,4644,GO:0072503,1.3631e-01,1.0400e+02
IMP_SCORE,4645,GO:0032024,1.3631e-01,3.8000e+01
IMP_SCORE,4646,GO:0009314,1.3631e-01,1.5200e+02
IMP_SCORE,4647,GO:1904893,1.3629e-01,1.3000e+01
IMP_SCORE,4648,GO:0005242,1.3625e-01,2.9000e+01
IMP_SCORE,4649,GO:0015698,1.3622e-01,8.0000e+01
IMP_SCORE,4650,GO:1904950,1.3619e-01,6.5000e+01
IMP_SCORE,4651,GO:0071688,1.3617e-01,1.3000e+01
IMP_SCORE,4652,GO:0051899,1.3613e-01,2.4000e+01
IMP_SCORE,4653,GO:0065009,1.3613e-01,7.3600e+02
IMP_SCORE,4654,GO:0060314,1.3612e-01,3.0000e+00
IMP_SCORE,4655,GO:2000241,1.3608e-01,4.6000e+01
IMP_SCORE,4656,GO:0009057,1.3607e-01,2.3600e+02
IMP_SCORE,4657,GO:0016569,1.3594e-01,1.3300e+02
IMP_SCORE,4658,GO:0003724,1.3594e-01,1.9000e+01
IMP_SCORE,4659,GO:0006085,1.3589e-01,1.6000e+01
IMP_SCORE,4660,GO:0071312,1.3582e-01,1.1000e+01
IMP_SCORE,4661,GO:0009123,1.3581e-01,4.4000e+01
IMP_SCORE,4662,GO:0048532,1.3576e-01,1.2000e+01
IMP_SCORE,4663,GO:2001241,1.3575e-01,5.0000e+00
IMP_SCORE,4664,GO:0045087,1.3572e-01,2.2000e+02
IMP_SCORE,4665,GO:0046651,1.3571e-01,1.7000e+01
IMP_SCORE,4666,GO:1900004,1.3568e-01,9.0000e+00
IMP_SCORE,4667,GO:0006091,1.3562e-01,1.2300e+02
IMP_SCORE,4668,GO:0004601,1.3561e-01,4.1000e+01
IMP_SCORE,4669,GO:0098796,1.3559e-01,3.3100e+02
IMP_SCORE,4670,GO:0035587,1.3555e-01,3.8000e+01
IMP_SCORE,4671,GO:0043624,1.3554e-01,4.4000e+01
IMP_SCORE,4672,GO:0006555,1.3546e-01,3.2000e+01
IMP_SCORE,4673,GO:0008170,1.3542e-01,3.1000e+01
IMP_SCORE,4674,GO:0008088,1.3536e-01,1.5000e+01
IMP_SCORE,4675,GO:0044798,1.3535e-01,3.8000e+01
IMP_SCORE,4676,GO:0055085,1.3535e-01,4.1800e+02
IMP_SCORE,4677,GO:0043631,1.3523e-01,1.2000e+01
IMP_SCORE,4678,GO:0043269,1.3522e-01,1.9900e+02
IMP_SCORE,4679,GO:0016780,1.3521e-01,8.0000e+00
IMP_SCORE,4680,GO:0045240,1.3521e-01,1.4000e+01
IMP_SCORE,4681,GO:0070371,1.3519e-01,9.0000e+00
IMP_SCORE,4682,GO:0006826,1.3518e-01,3.3000e+01
IMP_SCORE,4683,GO:0016242,1.3516e-01,1.0000e+01
IMP_SCORE,4684,GO:0050858,1.3515e-01,1.5000e+01
IMP_SCORE,4685,GO:1901016,1.3512e-01,1.2000e+01
IMP_SCORE,4686,GO:0009799,1.3506e-01,2.0000e+01
IMP_SCORE,4687,GO:0016787,1.3501e-01,1.2320e+03
IMP_SCORE,4688,GO:0071702,1.3497e-01,5.3600e+02
IMP_SCORE,4689,GO:0001654,1.3490e-01,5.2000e+01
IMP_SCORE,4690,GO:0051704,1.3489e-01,5.3900e+02
IMP_SCORE,4691,GO:0051931,1.3485e-01,1.5000e+01
IMP_SCORE,4692,GO:0051968,1.3479e-01,7.0000e+00
IMP_SCORE,4693,GO:0032060,1.3477e-01,1.8000e+01
IMP_SCORE,4694,GO:0044438,1.3472e-01,7.3000e+01
IMP_SCORE,4695,GO:0008655,1.3465e-01,1.6000e+01
IMP_SCORE,4696,GO:0022836,1.3462e-01,1.2400e+02
IMP_SCORE,4697,GO:0060537,1.3460e-01,2.4000e+01
IMP_SCORE,4698,GO:0010642,1.3453e-01,1.4000e+01
IMP_SCORE,4699,GO:1903321,1.3452e-01,1.7000e+01
IMP_SCORE,4700,GO:0050808,1.3446e-01,9.1000e+01
IMP_SCORE,4701,GO:0070201,1.3444e-01,2.1800e+02
IMP_SCORE,4702,GO:0006810,1.3439e-01,9.1900e+02
IMP_SCORE,4703,GO:0006355,1.3434e-01,2.7800e+02
IMP_SCORE,4704,GO:0031672,1.3430e-01,8.0000e+00
IMP_SCORE,4705,GO:0006732,1.3429e-01,1.2700e+02
IMP_SCORE,4706,GO:0030947,1.3422e-01,1.5000e+01
IMP_SCORE,4707,GO:0046949,1.3422e-01,3.8000e+01
IMP_SCORE,4708,GO:0060170,1.3417e-01,3.9000e+01
IMP_SCORE,4709,GO:0045161,1.3414e-01,3.0000e+00
IMP_SCORE,4710,GO:0006646,1.3409e-01,2.4000e+01
IMP_SCORE,4711,GO:0010324,1.3408e-01,4.9000e+01
IMP_SCORE,4712,GO:0019001,1.3406e-01,1.7500e+02
IMP_SCORE,4713,GO:0015298,1.3403e-01,2.1000e+01
IMP_SCORE,4714,GO:0019369,1.3390e-01,2.9000e+01
IMP_SCORE,4715,GO:0031109,1.3388e-01,7.0000e+00
IMP_SCORE,4716,GO:0098900,1.3387e-01,1.4000e+01
IMP_SCORE,4717,GO:1901880,1.3372e-01,2.2000e+01
IMP_SCORE,4718,GO:0089711,1.3369e-01,9.0000e+00
IMP_SCORE,4719,GO:0051234,1.3362e-01,9.1200e+02
IMP_SCORE,4720,GO:0050773,1.3361e-01,3.7000e+01
IMP_SCORE,4721,GO:0001501,1.3359e-01,1.3500e+02
IMP_SCORE,4722,GO:1901135,1.3358e-01,3.2500e+02
IMP_SCORE,4723,GO:0009791,1.3356e-01,3.2000e+01
IMP_SCORE,4724,GO:0031092,1.3355e-01,1.6000e+01
IMP_SCORE,4725,GO:0016788,1.3354e-01,4.8800e+02
IMP_SCORE,4726,GO:0033017,1.3352e-01,1.0000e+01
IMP_SCORE,4727,GO:0051606,1.3352e-01,1.4600e+02
IMP_SCORE,4728,GO:0045663,1.3351e-01,1.9000e+01
IMP_SCORE,4729,GO:0016311,1.3351e-01,1.6900e+02
IMP_SCORE,4730,GO:1904355,1.3348e-01,3.5000e+01
IMP_SCORE,4731,GO:0097067,1.3348e-01,8.0000e+00
IMP_SCORE,4732,GO:0030163,1.3347e-01,1.1900e+02
IMP_SCORE,4733,GO:0006766,1.3343e-01,7.1000e+01
IMP_SCORE,4734,GO:0019320,1.3337e-01,2.9000e+01
IMP_SCORE,4735,GO:0015295,1.3333e-01,2.4000e+01
IMP_SCORE,4736,GO:1902904,1.3328e-01,4.4000e+01
IMP_SCORE,4737,GO:0006351,1.3319e-01,1.8600e+02
IMP_SCORE,4738,GO:0009952,1.3315e-01,4.6000e+01
IMP_SCORE,4739,GO:0009199,1.3311e-01,3.2000e+01
IMP_SCORE,4740,GO:1902808,1.3295e-01,3.3000e+01
IMP_SCORE,4741,GO:0050817,1.3294e-01,1.0300e+02
IMP_SCORE,4742,GO:0009124,1.3291e-01,3.3000e+01
IMP_SCORE,4743,GO:0061756,1.3283e-01,9.0000e+00
IMP_SCORE,4744,GO:0012507,1.3282e-01,4.3000e+01
IMP_SCORE,4745,GO:0072073,1.3278e-01,3.1000e+01
IMP_SCORE,4746,GO:1902224,1.3276e-01,1.8000e+01
IMP_SCORE,4747,GO:0050848,1.3274e-01,2.4000e+01
IMP_SCORE,4748,GO:0004709,1.3274e-01,1.8000e+01
IMP_SCORE,4749,GO:0009712,1.3269e-01,3.6000e+01
IMP_SCORE,4750,GO:0034616,1.3268e-01,1.4000e+01
IMP_SCORE,4751,GO:0006066,1.3257e-01,1.6200e+02
IMP_SCORE,4752,GO:0042995,1.3250e-01,9.2300e+02
IMP_SCORE,4753,GO:2000479,1.3249e-01,1.5000e+01
IMP_SCORE,4754,GO:0008237,1.3248e-01,1.0700e+02
IMP_SCORE,4755,GO:0048513,1.3243e-01,4.8700e+02
IMP_SCORE,4756,GO:0051705,1.3239e-01,5.2000e+01
IMP_SCORE,4757,GO:0048156,1.3235e-01,1.4000e+01
IMP_SCORE,4758,GO:0048754,1.3233e-01,2.2000e+01
IMP_SCORE,4759,GO:0051917,1.3233e-01,6.0000e+00
IMP_SCORE,4760,GO:0030695,1.3226e-01,1.9100e+02
IMP_SCORE,4761,GO:0033045,1.3223e-01,9.0000e+00
IMP_SCORE,4762,GO:0097031,1.3223e-01,1.0000e+01
IMP_SCORE,4763,GO:1901360,1.3219e-01,4.9400e+02
IMP_SCORE,4764,GO:0032700,1.3210e-01,5.0000e+00
IMP_SCORE,4765,GO:0072331,1.3206e-01,5.5000e+01
IMP_SCORE,4766,GO:0030326,1.3199e-01,3.1000e+01
IMP_SCORE,4767,GO:0044772,1.3197e-01,9.3000e+01
IMP_SCORE,4768,GO:0002065,1.3193e-01,1.4000e+01
IMP_SCORE,4769,GO:0009308,1.3191e-01,5.8000e+01
IMP_SCORE,4770,GO:0005244,1.3191e-01,8.1000e+01
IMP_SCORE,4771,GO:0032148,1.3187e-01,8.0000e+00
IMP_SCORE,4772,GO:0035107,1.3184e-01,3.4000e+01
IMP_SCORE,4773,GO:0043565,1.3181e-01,2.5800e+02
IMP_SCORE,4774,GO:0007389,1.3179e-01,1.0200e+02
IMP_SCORE,4775,GO:0006633,1.3173e-01,5.7000e+01
IMP_SCORE,4776,GO:0004175,1.3169e-01,3.1200e+02
IMP_SCORE,4777,GO:0070410,1.3163e-01,7.0000e+00
IMP_SCORE,4778,GO:0016705,1.3163e-01,1.0800e+02
IMP_SCORE,4779,GO:1901293,1.3151e-01,3.7000e+01
IMP_SCORE,4780,GO:0050821,1.3141e-01,5.2000e+01
IMP_SCORE,4781,GO:0030803,1.3140e-01,6.0000e+00
IMP_SCORE,4782,GO:0008233,1.3140e-01,3.3200e+02
IMP_SCORE,4783,GO:0015149,1.3138e-01,9.0000e+00
IMP_SCORE,4784,GO:0032592,1.3138e-01,2.1000e+01
IMP_SCORE,4785,GO:1901137,1.3134e-01,1.1100e+02
IMP_SCORE,4786,GO:0016462,1.3130e-01,2.6800e+02
IMP_SCORE,4787,GO:0086009,1.3130e-01,1.1000e+01
IMP_SCORE,4788,GO:0000266,1.3126e-01,9.0000e+00
IMP_SCORE,4789,GO:0000407,1.3122e-01,8.0000e+00
IMP_SCORE,4790,GO:0045116,1.3122e-01,8.0000e+00
IMP_SCORE,4791,GO:0097223,1.3121e-01,1.0800e+02
IMP_SCORE,4792,GO:0098771,1.3120e-01,1.8000e+02
IMP_SCORE,4793,GO:0006012,1.3117e-01,8.0000e+00
IMP_SCORE,4794,GO:0009607,1.3114e-01,3.5500e+02
IMP_SCORE,4795,GO:0051205,1.3113e-01,8.0000e+00
IMP_SCORE,4796,GO:0042043,1.3112e-01,8.0000e+00
IMP_SCORE,4797,GO:0090175,1.3101e-01,2.2000e+01
IMP_SCORE,4798,GO:0019674,1.3096e-01,2.7000e+01
IMP_SCORE,4799,GO:2000257,1.3096e-01,4.3000e+01
IMP_SCORE,4800,GO:0097659,1.3091e-01,1.5100e+02
IMP_SCORE,4801,GO:0001909,1.3089e-01,2.7000e+01
IMP_SCORE,4802,GO:0099587,1.3087e-01,1.1000e+01
IMP_SCORE,4803,GO:1901216,1.3085e-01,9.0000e+00
IMP_SCORE,4804,GO:0016854,1.3078e-01,3.9000e+01
IMP_SCORE,4805,GO:0046914,1.3077e-01,9.4000e+02
IMP_SCORE,4806,GO:0008227,1.3075e-01,3.4000e+01
IMP_SCORE,4807,GO:0046700,1.3074e-01,1.0400e+02
IMP_SCORE,4808,GO:0016577,1.3072e-01,1.8000e+01
IMP_SCORE,4809,GO:0006607,1.3071e-01,2.8000e+01
IMP_SCORE,4810,GO:0016791,1.3070e-01,1.7200e+02
IMP_SCORE,4811,GO:0040020,1.3070e-01,9.0000e+00
IMP_SCORE,4812,GO:0045934,1.3057e-01,2.0100e+02
IMP_SCORE,4813,GO:0030246,1.3054e-01,8.0900e+02
IMP_SCORE,4814,GO:0043073,1.3052e-01,1.4000e+01
IMP_SCORE,4815,GO:0046716,1.3049e-01,1.6000e+01
IMP_SCORE,4816,GO:0016798,1.3049e-01,1.5300e+02
IMP_SCORE,4817,GO:0010506,1.3045e-01,1.1700e+02
IMP_SCORE,4818,GO:0050860,1.3044e-01,2.1000e+01
IMP_SCORE,4819,GO:0008593,1.3029e-01,3.6000e+01
IMP_SCORE,4820,GO:0019842,1.3026e-01,1.2200e+02
IMP_SCORE,4821,GO:0007044,1.3026e-01,4.7000e+01
IMP_SCORE,4822,GO:0004540,1.3026e-01,8.2000e+01
IMP_SCORE,4823,GO:0045639,1.3021e-01,1.9000e+01
IMP_SCORE,4824,GO:0016491,1.3018e-01,4.9100e+02
IMP_SCORE,4825,GO:0086065,1.3008e-01,9.0000e+00
IMP_SCORE,4826,GO:0002523,1.3008e-01,2.0000e+01
IMP_SCORE,4827,GO:0051180,1.2995e-01,2.7000e+01
IMP_SCORE,4828,GO:0061650,1.2994e-01,4.3000e+01
IMP_SCORE,4829,GO:0005604,1.2983e-01,1.2700e+02
IMP_SCORE,4830,GO:0061640,1.2975e-01,2.8000e+01
IMP_SCORE,4831,GO:1902494,1.2968e-01,3.7800e+02
IMP_SCORE,4832,GO:0051707,1.2966e-01,1.9200e+02
IMP_SCORE,4833,GO:0050877,1.2963e-01,4.4500e+02
IMP_SCORE,4834,GO:0009792,1.2962e-01,5.4000e+01
IMP_SCORE,4835,GO:0055083,1.2958e-01,1.1000e+01
IMP_SCORE,4836,GO:1900449,1.2955e-01,1.6000e+01
IMP_SCORE,4837,GO:0045600,1.2954e-01,3.1000e+01
IMP_SCORE,4838,GO:0008289,1.2953e-01,5.5300e+02
IMP_SCORE,4839,GO:1901568,1.2951e-01,6.2000e+01
IMP_SCORE,4840,GO:0016004,1.2950e-01,5.0000e+00
IMP_SCORE,4841,GO:0007586,1.2936e-01,9.0000e+01
IMP_SCORE,4842,GO:0098772,1.2934e-01,5.5000e+02
IMP_SCORE,4843,GO:0008380,1.2928e-01,1.0400e+02
IMP_SCORE,4844,GO:0016830,1.2927e-01,5.4000e+01
IMP_SCORE,4845,GO:0030177,1.2927e-01,2.7000e+01
IMP_SCORE,4846,GO:0090501,1.2921e-01,6.0000e+01
IMP_SCORE,4847,GO:0051169,1.2921e-01,9.0000e+01
IMP_SCORE,4848,GO:0038024,1.2920e-01,1.1000e+02
IMP_SCORE,4849,GO:0006626,1.2918e-01,1.1000e+01
IMP_SCORE,4850,GO:0048857,1.2915e-01,4.9000e+01
IMP_SCORE,4851,GO:0051260,1.2914e-01,1.6200e+02
IMP_SCORE,4852,GO:0006213,1.2914e-01,1.9000e+01
IMP_SCORE,4853,GO:0006406,1.2905e-01,3.7000e+01
IMP_SCORE,4854,GO:0016338,1.2903e-01,2.8000e+01
IMP_SCORE,4855,GO:0008092,1.2901e-01,5.2700e+02
IMP_SCORE,4856,GO:0070011,1.2900e-01,3.5700e+02
IMP_SCORE,4857,GO:0051963,1.2899e-01,5.9000e+01
IMP_SCORE,4858,GO:0032648,1.2898e-01,1.5000e+01
IMP_SCORE,4859,GO:0008017,1.2888e-01,1.5600e+02
IMP_SCORE,4860,GO:0031346,1.2886e-01,8.6000e+01
IMP_SCORE,4861,GO:0010288,1.2885e-01,8.0000e+00
IMP_SCORE,4862,GO:0006096,1.2883e-01,1.1000e+01
IMP_SCORE,4863,GO:0008013,1.2883e-01,6.4000e+01
IMP_SCORE,4864,GO:0043312,1.2878e-01,1.0400e+02
IMP_SCORE,4865,GO:0030500,1.2876e-01,3.3000e+01
IMP_SCORE,4866,GO:0005520,1.2873e-01,2.7000e+01
IMP_SCORE,4867,GO:0007224,1.2841e-01,4.1000e+01
IMP_SCORE,4868,GO:0031033,1.2841e-01,9.0000e+00
IMP_SCORE,4869,GO:0033218,1.2840e-01,2.6900e+02
IMP_SCORE,4870,GO:0005525,1.2835e-01,1.6200e+02
IMP_SCORE,4871,GO:0019725,1.2832e-01,2.4200e+02
IMP_SCORE,4872,GO:0045668,1.2831e-01,9.0000e+00
IMP_SCORE,4873,GO:0042509,1.2824e-01,1.7000e+01
IMP_SCORE,4874,GO:0016458,1.2823e-01,3.9000e+01
IMP_SCORE,4875,GO:0032580,1.2819e-01,7.4000e+01
IMP_SCORE,4876,GO:0005041,1.2812e-01,2.5000e+01
IMP_SCORE,4877,GO:0098631,1.2810e-01,3.8000e+01
IMP_SCORE,4878,GO:2001235,1.2809e-01,4.5000e+01
IMP_SCORE,4879,GO:1901031,1.2806e-01,1.7000e+01
IMP_SCORE,4880,GO:0006968,1.2802e-01,1.2400e+02
IMP_SCORE,4881,GO:0033275,1.2800e-01,2.9000e+01
IMP_SCORE,4882,GO:0018198,1.2795e-01,1.3000e+01
IMP_SCORE,4883,GO:0048306,1.2794e-01,9.5000e+01
IMP_SCORE,4884,GO:0010927,1.2792e-01,2.6000e+01
IMP_SCORE,4885,GO:0016482,1.2792e-01,4.7000e+01
IMP_SCORE,4886,GO:0016925,1.2791e-01,3.1000e+01
IMP_SCORE,4887,GO:0003727,1.2790e-01,6.4000e+01
IMP_SCORE,4888,GO:0030234,1.2781e-01,4.1200e+02
IMP_SCORE,4889,GO:0019321,1.2781e-01,1.6000e+01
IMP_SCORE,4890,GO:0004312,1.2778e-01,2.6000e+01
IMP_SCORE,4891,GO:0090734,1.2755e-01,1.7000e+01
IMP_SCORE,4892,GO:0071705,1.2754e-01,4.6700e+02
IMP_SCORE,4893,GO:0004875,1.2753e-01,5.0000e+00
IMP_SCORE,4894,GO:0008202,1.2738e-01,1.1400e+02
IMP_SCORE,4895,GO:0019904,1.2736e-01,4.9500e+02
IMP_SCORE,4896,GO:0098754,1.2733e-01,9.6000e+01
IMP_SCORE,4897,GO:0043618,1.2731e-01,1.8000e+01
IMP_SCORE,4898,GO:0051216,1.2728e-01,4.3000e+01
IMP_SCORE,4899,GO:0001523,1.2714e-01,5.0000e+01
IMP_SCORE,4900,GO:0001608,1.2713e-01,2.3000e+01
IMP_SCORE,4901,GO:0006949,1.2701e-01,4.3000e+01
IMP_SCORE,4902,GO:0001917,1.2700e-01,1.3000e+01
IMP_SCORE,4903,GO:0031253,1.2700e-01,1.3200e+02
IMP_SCORE,4904,GO:0072216,1.2693e-01,2.0000e+00
IMP_SCORE,4905,GO:0001782,1.2689e-01,1.1000e+01
IMP_SCORE,4906,GO:0060271,1.2684e-01,5.9000e+01
IMP_SCORE,4907,GO:0014002,1.2679e-01,1.3000e+01
IMP_SCORE,4908,GO:1903792,1.2678e-01,1.0000e+01
IMP_SCORE,4909,GO:0005048,1.2671e-01,2.1000e+01
IMP_SCORE,4910,GO:0016903,1.2667e-01,8.7000e+01
IMP_SCORE,4911,GO:0031274,1.2655e-01,7.0000e+00
IMP_SCORE,4912,GO:0009259,1.2655e-01,8.3000e+01
IMP_SCORE,4913,GO:0017148,1.2653e-01,4.7000e+01
IMP_SCORE,4914,GO:0072599,1.2648e-01,1.6000e+01
IMP_SCORE,4915,GO:0006405,1.2648e-01,3.7000e+01
IMP_SCORE,4916,GO:0034593,1.2647e-01,1.0000e+01
IMP_SCORE,4917,GO:0099643,1.2644e-01,4.1000e+01
IMP_SCORE,4918,GO:0018022,1.2644e-01,1.8000e+01
IMP_SCORE,4919,GO:0043161,1.2641e-01,7.8000e+01
IMP_SCORE,4920,GO:0015629,1.2629e-01,1.4600e+02
IMP_SCORE,4921,GO:0045779,1.2627e-01,1.2000e+01
IMP_SCORE,4922,GO:0005261,1.2625e-01,8.8000e+01
IMP_SCORE,4923,GO:0010823,1.2614e-01,3.1000e+01
IMP_SCORE,4924,GO:0071398,1.2612e-01,9.0000e+00
IMP_SCORE,4925,GO:0010656,1.2611e-01,1.4000e+01
IMP_SCORE,4926,GO:0015078,1.2605e-01,2.8000e+01
IMP_SCORE,4927,GO:0071545,1.2598e-01,1.2000e+01
IMP_SCORE,4928,GO:0014031,1.2594e-01,9.0000e+00
IMP_SCORE,4929,GO:0018410,1.2590e-01,5.5000e+01
IMP_SCORE,4930,GO:0042578,1.2587e-01,2.5100e+02
IMP_SCORE,4931,GO:0042800,1.2582e-01,2.0000e+00
IMP_SCORE,4932,GO:0000188,1.2568e-01,2.5000e+01
IMP_SCORE,4933,GO:0005254,1.2562e-01,4.1000e+01
IMP_SCORE,4934,GO:0044146,1.2559e-01,1.1000e+01
IMP_SCORE,4935,GO:0046173,1.2557e-01,2.2000e+01
IMP_SCORE,4936,GO:0051828,1.2555e-01,5.5000e+01
IMP_SCORE,4937,GO:1903428,1.2552e-01,1.6000e+01
IMP_SCORE,4938,GO:2001028,1.2551e-01,2.0000e+00
IMP_SCORE,4939,GO:0004112,1.2543e-01,8.0000e+00
IMP_SCORE,4940,GO:0035327,1.2543e-01,1.0000e+01
IMP_SCORE,4941,GO:0002262,1.2542e-01,1.3000e+01
IMP_SCORE,4942,GO:0050974,1.2539e-01,7.0000e+00
IMP_SCORE,4943,GO:0098798,1.2537e-01,5.8000e+01
IMP_SCORE,4944,GO:0047497,1.2532e-01,2.0000e+00
IMP_SCORE,4945,GO:1901021,1.2528e-01,1.0000e+01
IMP_SCORE,4946,GO:0060706,1.2526e-01,1.0000e+01
IMP_SCORE,4947,GO:0044033,1.2516e-01,1.4000e+01
IMP_SCORE,4948,GO:0016500,1.2510e-01,1.1000e+01
IMP_SCORE,4949,GO:0046907,1.2505e-01,3.8700e+02
IMP_SCORE,4950,GO:0016668,1.2497e-01,9.0000e+00
IMP_SCORE,4951,GO:0003824,1.2496e-01,1.4660e+03
IMP_SCORE,4952,GO:0043090,1.2490e-01,1.1000e+01
IMP_SCORE,4953,GO:0043280,1.2489e-01,3.1000e+01
IMP_SCORE,4954,GO:0098793,1.2481e-01,7.4000e+01
IMP_SCORE,4955,GO:0015172,1.2481e-01,1.6000e+01
IMP_SCORE,4956,GO:0051900,1.2478e-01,9.0000e+00
IMP_SCORE,4957,GO:0010259,1.2478e-01,1.1000e+01
IMP_SCORE,4958,GO:0036498,1.2471e-01,3.3000e+01
IMP_SCORE,4959,GO:0001228,1.2470e-01,7.5000e+01
IMP_SCORE,4960,GO:0010107,1.2468e-01,4.4000e+01
IMP_SCORE,4961,GO:0090575,1.2462e-01,2.6000e+01
IMP_SCORE,4962,GO:0002431,1.2459e-01,3.6000e+01
IMP_SCORE,4963,GO:0051293,1.2458e-01,4.0000e+00
IMP_SCORE,4964,GO:0034032,1.2457e-01,1.0000e+01
IMP_SCORE,4965,GO:0061726,1.2456e-01,1.0000e+01
IMP_SCORE,4966,GO:0032467,1.2454e-01,2.1000e+01
IMP_SCORE,4967,GO:0008645,1.2451e-01,3.1000e+01
IMP_SCORE,4968,GO:0008509,1.2449e-01,1.4900e+02
IMP_SCORE,4969,GO:0010257,1.2448e-01,1.8000e+01
IMP_SCORE,4970,GO:0048490,1.2444e-01,9.0000e+00
IMP_SCORE,4971,GO:0017053,1.2434e-01,2.6000e+01
IMP_SCORE,4972,GO:0045056,1.2432e-01,1.1000e+01
IMP_SCORE,4973,GO:1904668,1.2431e-01,1.0000e+01
IMP_SCORE,4974,GO:0030260,1.2431e-01,5.8000e+01
IMP_SCORE,4975,GO:0006654,1.2428e-01,1.3000e+01
IMP_SCORE,4976,GO:0001191,1.2425e-01,4.1000e+01
IMP_SCORE,4977,GO:0031402,1.2424e-01,7.0000e+00
IMP_SCORE,4978,GO:0046677,1.2418e-01,2.0000e+01
IMP_SCORE,4979,GO:0000775,1.2418e-01,2.4000e+01
IMP_SCORE,4980,GO:0097472,1.2414e-01,1.0000e+01
IMP_SCORE,4981,GO:0031966,1.2409e-01,2.6300e+02
IMP_SCORE,4982,GO:0005776,1.2407e-01,5.3000e+01
IMP_SCORE,4983,GO:0006575,1.2406e-01,9.3000e+01
IMP_SCORE,4984,GO:0003714,1.2405e-01,9.3000e+01
IMP_SCORE,4985,GO:1905476,1.2405e-01,1.3000e+01
IMP_SCORE,4986,GO:0031970,1.2404e-01,7.2000e+01
IMP_SCORE,4987,GO:0005506,1.2404e-01,1.0100e+02
IMP_SCORE,4988,GO:0003823,1.2397e-01,8.6000e+01
IMP_SCORE,4989,GO:0030529,1.2393e-01,2.5400e+02
IMP_SCORE,4990,GO:0016740,1.2388e-01,8.9100e+02
IMP_SCORE,4991,GO:0097352,1.2381e-01,2.5000e+01
IMP_SCORE,4992,GO:0006282,1.2373e-01,1.1000e+01
IMP_SCORE,4993,GO:0071806,1.2365e-01,2.4000e+01
IMP_SCORE,4994,GO:0007275,1.2365e-01,3.6200e+02
IMP_SCORE,4995,GO:0002687,1.2364e-01,2.9000e+01
IMP_SCORE,4996,GO:0016887,1.2359e-01,1.3000e+02
IMP_SCORE,4997,GO:0003093,1.2355e-01,1.1000e+01
IMP_SCORE,4998,GO:0006862,1.2354e-01,1.4000e+01
IMP_SCORE,4999,GO:0034645,1.2349e-01,2.8200e+02
IMP_SCORE,5000,GO:0070828,1.2343e-01,5.0000e+00
IMP_SCORE,5001,GO:1903900,1.2339e-01,5.2000e+01
IMP_SCORE,5002,GO:0030165,1.2337e-01,1.4000e+02
IMP_SCORE,5003,GO:0070491,1.2336e-01,2.3000e+01
IMP_SCORE,5004,GO:1902403,1.2331e-01,1.0000e+01
IMP_SCORE,5005,GO:0008283,1.2321e-01,3.5800e+02
IMP_SCORE,5006,GO:0071526,1.2320e-01,1.0000e+01
IMP_SCORE,5007,GO:0098661,1.2318e-01,6.1000e+01
IMP_SCORE,5008,GO:0051639,1.2315e-01,9.0000e+00
IMP_SCORE,5009,GO:0016127,1.2314e-01,1.0000e+01
IMP_SCORE,5010,GO:0006163,1.2312e-01,7.0000e+01
IMP_SCORE,5011,GO:0006511,1.2307e-01,1.1200e+02
IMP_SCORE,5012,GO:0098869,1.2300e-01,9.3000e+01
IMP_SCORE,5013,GO:0044455,1.2295e-01,8.3000e+01
IMP_SCORE,5014,GO:0006357,1.2292e-01,3.5100e+02
IMP_SCORE,5015,GO:0031295,1.2286e-01,2.2000e+01
IMP_SCORE,5016,GO:0001076,1.2286e-01,6.0000e+01
IMP_SCORE,5017,GO:0044451,1.2282e-01,4.0600e+02
IMP_SCORE,5018,GO:0005096,1.2282e-01,1.9800e+02
IMP_SCORE,5019,GO:0016859,1.2276e-01,2.9000e+01
IMP_SCORE,5020,GO:0005912,1.2276e-01,3.1400e+02
IMP_SCORE,5021,GO:0048534,1.2275e-01,7.1000e+01
IMP_SCORE,5022,GO:2000272,1.2268e-01,1.0000e+01
IMP_SCORE,5023,GO:0031328,1.2268e-01,2.3300e+02
IMP_SCORE,5024,GO:0030048,1.2266e-01,3.7000e+01
IMP_SCORE,5025,GO:0006977,1.2260e-01,7.0000e+00
IMP_SCORE,5026,GO:0000271,1.2256e-01,1.9000e+01
IMP_SCORE,5027,GO:0035413,1.2256e-01,1.0000e+00
IMP_SCORE,5028,GO:0047555,1.2256e-01,1.0000e+00
IMP_SCORE,5029,GO:0061050,1.2256e-01,1.0000e+00
IMP_SCORE,5030,GO:0006198,1.2256e-01,1.0000e+00
IMP_SCORE,5031,GO:0050879,1.2256e-01,1.0000e+00
IMP_SCORE,5032,GO:0061647,1.2256e-01,1.0000e+00
IMP_SCORE,5033,GO:0006450,1.2255e-01,2.6000e+01
IMP_SCORE,5034,GO:0030819,1.2247e-01,2.3000e+01
IMP_SCORE,5035,GO:0032026,1.2247e-01,2.3000e+01
IMP_SCORE,5036,GO:0048753,1.2245e-01,9.0000e+00
IMP_SCORE,5037,GO:0050892,1.2244e-01,1.6000e+01
IMP_SCORE,5038,GO:0000776,1.2237e-01,5.0000e+01
IMP_SCORE,5039,GO:0008589,1.2236e-01,1.2000e+01
IMP_SCORE,5040,GO:0007369,1.2234e-01,2.8000e+01
IMP_SCORE,5041,GO:0005795,1.2207e-01,5.1000e+01
IMP_SCORE,5042,GO:0008270,1.2202e-01,8.2000e+02
IMP_SCORE,5043,GO:0006071,1.2201e-01,6.0000e+00
IMP_SCORE,5044,GO:0098609,1.2195e-01,2.9400e+02
IMP_SCORE,5045,GO:0048536,1.2191e-01,9.0000e+00
IMP_SCORE,5046,GO:1904356,1.2187e-01,1.8000e+01
IMP_SCORE,5047,GO:0009165,1.2171e-01,4.9000e+01
IMP_SCORE,5048,GO:0016444,1.2161e-01,1.0000e+01
IMP_SCORE,5049,GO:0006672,1.2154e-01,8.5000e+01
IMP_SCORE,5050,GO:1901796,1.2147e-01,5.4000e+01
IMP_SCORE,5051,GO:0031984,1.2138e-01,1.2600e+02
IMP_SCORE,5052,GO:0043550,1.2137e-01,1.7000e+01
IMP_SCORE,5053,GO:0072332,1.2136e-01,1.8000e+01
IMP_SCORE,5054,GO:0045667,1.2129e-01,5.2000e+01
IMP_SCORE,5055,GO:0050690,1.2124e-01,1.1000e+01
IMP_SCORE,5056,GO:0060969,1.2119e-01,4.0000e+00
IMP_SCORE,5057,GO:0031503,1.2117e-01,3.9000e+01
IMP_SCORE,5058,GO:0022625,1.2107e-01,1.5000e+01
IMP_SCORE,5059,GO:0015758,1.2100e-01,4.8000e+01
IMP_SCORE,5060,GO:0015294,1.2090e-01,5.5000e+01
IMP_SCORE,5061,GO:0030071,1.2088e-01,1.1000e+01
IMP_SCORE,5062,GO:0051233,1.2083e-01,1.7000e+01
IMP_SCORE,5063,GO:0072531,1.2082e-01,1.0000e+01
IMP_SCORE,5064,GO:0015662,1.2081e-01,2.5000e+01
IMP_SCORE,5065,GO:0046580,1.2077e-01,1.1000e+01
IMP_SCORE,5066,GO:0097120,1.2075e-01,1.1000e+01
IMP_SCORE,5067,GO:0005905,1.2070e-01,4.8000e+01
IMP_SCORE,5068,GO:0005212,1.2068e-01,4.8000e+01
IMP_SCORE,5069,GO:0030055,1.2065e-01,2.9400e+02
IMP_SCORE,5070,GO:0030490,1.2057e-01,1.2000e+01
IMP_SCORE,5071,GO:0005249,1.2053e-01,4.3000e+01
IMP_SCORE,5072,GO:0015914,1.2047e-01,1.7000e+01
IMP_SCORE,5073,GO:0009755,1.2044e-01,7.3000e+01
IMP_SCORE,5074,GO:0006278,1.2043e-01,2.0000e+00
IMP_SCORE,5075,GO:0006635,1.2042e-01,3.0000e+01
IMP_SCORE,5076,GO:0003713,1.2034e-01,9.1000e+01
IMP_SCORE,5077,GO:0000722,1.2033e-01,5.0000e+00
IMP_SCORE,5078,GO:0060142,1.2033e-01,1.8000e+01
IMP_SCORE,5079,GO:0060632,1.2031e-01,8.0000e+00
IMP_SCORE,5080,GO:0072376,1.2031e-01,6.8000e+01
IMP_SCORE,5081,GO:0034361,1.2029e-01,6.0000e+00
IMP_SCORE,5082,GO:0002052,1.2025e-01,8.0000e+00
IMP_SCORE,5083,GO:0046483,1.2022e-01,4.1100e+02
IMP_SCORE,5084,GO:0042511,1.2010e-01,1.0000e+00
IMP_SCORE,5085,GO:0044270,1.2005e-01,1.1600e+02
IMP_SCORE,5086,GO:2000060,1.2003e-01,1.1000e+01
IMP_SCORE,5087,GO:0055088,1.2002e-01,3.1000e+01
IMP_SCORE,5088,GO:0015630,1.1998e-01,1.6000e+02
IMP_SCORE,5089,GO:0001614,1.1990e-01,2.4000e+01
IMP_SCORE,5090,GO:0006506,1.1952e-01,9.0000e+00
IMP_SCORE,5091,GO:0035176,1.1952e-01,4.5000e+01
IMP_SCORE,5092,GO:0045598,1.1943e-01,4.6000e+01
IMP_SCORE,5093,GO:0043484,1.1941e-01,4.5000e+01
IMP_SCORE,5094,GO:0051539,1.1940e-01,3.1000e+01
IMP_SCORE,5095,GO:0050819,1.1938e-01,3.2000e+01
IMP_SCORE,5096,GO:0036150,1.1937e-01,1.3000e+01
IMP_SCORE,5097,GO:0032653,1.1927e-01,1.8000e+01
IMP_SCORE,5098,GO:0035265,1.1923e-01,1.0000e+01
IMP_SCORE,5099,GO:0042116,1.1922e-01,2.7000e+01
IMP_SCORE,5100,GO:0010594,1.1920e-01,2.2000e+01
IMP_SCORE,5101,GO:0097617,1.1911e-01,9.0000e+00
IMP_SCORE,5102,GO:0043113,1.1910e-01,1.3000e+01
IMP_SCORE,5103,GO:0006914,1.1908e-01,1.0800e+02
IMP_SCORE,5104,GO:2000242,1.1907e-01,1.4000e+01
IMP_SCORE,5105,GO:0033044,1.1902e-01,5.6000e+01
IMP_SCORE,5106,GO:2000786,1.1897e-01,1.0000e+01
IMP_SCORE,5107,GO:0016836,1.1895e-01,1.3400e+02
IMP_SCORE,5108,GO:0016567,1.1895e-01,2.0600e+02
IMP_SCORE,5109,GO:0048634,1.1887e-01,1.8000e+01
IMP_SCORE,5110,GO:0006022,1.1877e-01,1.1600e+02
IMP_SCORE,5111,GO:0071805,1.1875e-01,4.2000e+01
IMP_SCORE,5112,GO:0033540,1.1875e-01,1.0000e+01
IMP_SCORE,5113,GO:0099003,1.1874e-01,2.4000e+01
IMP_SCORE,5114,GO:0004532,1.1866e-01,1.1000e+01
IMP_SCORE,5115,GO:0007064,1.1863e-01,9.0000e+00
IMP_SCORE,5116,GO:0015075,1.1841e-01,2.5700e+02
IMP_SCORE,5117,GO:0015012,1.1836e-01,1.0000e+01
IMP_SCORE,5118,GO:0099111,1.1829e-01,3.9000e+01
IMP_SCORE,5119,GO:0015749,1.1829e-01,3.6000e+01
IMP_SCORE,5120,GO:0070997,1.1828e-01,2.2000e+01
IMP_SCORE,5121,GO:0016881,1.1824e-01,1.0000e+01
IMP_SCORE,5122,GO:0099094,1.1823e-01,3.5000e+01
IMP_SCORE,5123,GO:0031643,1.1821e-01,1.6000e+01
IMP_SCORE,5124,GO:0070268,1.1820e-01,7.2000e+01
IMP_SCORE,5125,GO:0070509,1.1819e-01,2.0000e+01
IMP_SCORE,5126,GO:0048302,1.1817e-01,3.0000e+00
IMP_SCORE,5127,GO:0055086,1.1813e-01,1.1100e+02
IMP_SCORE,5128,GO:0043124,1.1812e-01,2.1000e+01
IMP_SCORE,5129,GO:0031338,1.1805e-01,3.0000e+01
IMP_SCORE,5130,GO:0016229,1.1804e-01,3.6000e+01
IMP_SCORE,5131,GO:0051895,1.1801e-01,1.0000e+01
IMP_SCORE,5132,GO:0016266,1.1800e-01,5.2000e+01
IMP_SCORE,5133,GO:0098562,1.1799e-01,3.9000e+01
IMP_SCORE,5134,GO:0022890,1.1795e-01,1.4800e+02
IMP_SCORE,5135,GO:0016307,1.1791e-01,3.5000e+01
IMP_SCORE,5136,GO:0060041,1.1785e-01,3.6000e+01
IMP_SCORE,5137,GO:0032924,1.1784e-01,3.0000e+00
IMP_SCORE,5138,GO:1902850,1.1782e-01,2.7000e+01
IMP_SCORE,5139,GO:0006813,1.1779e-01,4.9000e+01
IMP_SCORE,5140,GO:0008015,1.1775e-01,3.2000e+01
IMP_SCORE,5141,GO:0001530,1.1774e-01,3.4000e+01
IMP_SCORE,5142,GO:0008081,1.1771e-01,7.0000e+01
IMP_SCORE,5143,GO:0015267,1.1761e-01,1.7100e+02
IMP_SCORE,5144,GO:0016055,1.1761e-01,9.7000e+01
IMP_SCORE,5145,GO:0002920,1.1753e-01,5.1000e+01
IMP_SCORE,5146,GO:0048566,1.1752e-01,9.0000e+00
IMP_SCORE,5147,GO:0006730,1.1749e-01,4.6000e+01
IMP_SCORE,5148,GO:0042490,1.1746e-01,2.0000e+00
IMP_SCORE,5149,GO:0007622,1.1744e-01,2.7000e+01
IMP_SCORE,5150,GO:0005521,1.1742e-01,1.6000e+01
IMP_SCORE,5151,GO:0098727,1.1740e-01,2.8000e+01
IMP_SCORE,5152,GO:0006559,1.1736e-01,2.6000e+01
IMP_SCORE,5153,GO:0005089,1.1734e-01,4.6000e+01
IMP_SCORE,5154,GO:0016638,1.1722e-01,2.8000e+01
IMP_SCORE,5155,GO:2000647,1.1721e-01,6.0000e+00
IMP_SCORE,5156,GO:1900025,1.1720e-01,5.0000e+00
IMP_SCORE,5157,GO:0048643,1.1711e-01,3.0000e+00
IMP_SCORE,5158,GO:0019362,1.1703e-01,5.4000e+01
IMP_SCORE,5159,GO:0043266,1.1693e-01,3.2000e+01
IMP_SCORE,5160,GO:0006888,1.1690e-01,5.9000e+01
IMP_SCORE,5161,GO:0046658,1.1689e-01,4.2000e+01
IMP_SCORE,5162,GO:0042168,1.1687e-01,2.2000e+01
IMP_SCORE,5163,GO:0016779,1.1686e-01,8.8000e+01
IMP_SCORE,5164,GO:0030509,1.1685e-01,2.0000e+01
IMP_SCORE,5165,GO:0005840,1.1681e-01,4.5000e+01
IMP_SCORE,5166,GO:0008528,1.1679e-01,6.1000e+01
IMP_SCORE,5167,GO:0021604,1.1676e-01,8.0000e+00
IMP_SCORE,5168,GO:0042165,1.1673e-01,1.3000e+01
IMP_SCORE,5169,GO:0033119,1.1670e-01,8.0000e+00
IMP_SCORE,5170,GO:0040023,1.1664e-01,1.4000e+01
IMP_SCORE,5171,GO:0001824,1.1652e-01,1.5000e+01
IMP_SCORE,5172,GO:0016570,1.1649e-01,8.3000e+01
IMP_SCORE,5173,GO:0030594,1.1647e-01,4.8000e+01
IMP_SCORE,5174,GO:0030111,1.1644e-01,8.9000e+01
IMP_SCORE,5175,GO:0004526,1.1642e-01,8.0000e+00
IMP_SCORE,5176,GO:0044253,1.1631e-01,1.1000e+01
IMP_SCORE,5177,GO:0042255,1.1629e-01,8.0000e+00
IMP_SCORE,5178,GO:0044801,1.1628e-01,5.5000e+01
IMP_SCORE,5179,GO:0000159,1.1627e-01,3.7000e+01
IMP_SCORE,5180,GO:0071949,1.1624e-01,1.9000e+01
IMP_SCORE,5181,GO:0018149,1.1624e-01,3.0000e+01
IMP_SCORE,5182,GO:0004518,1.1621e-01,1.0700e+02
IMP_SCORE,5183,GO:0005576,1.1617e-01,1.4510e+03
IMP_SCORE,5184,GO:0090533,1.1615e-01,1.4000e+01
IMP_SCORE,5185,GO:0000784,1.1607e-01,3.1000e+01
IMP_SCORE,5186,GO:0050953,1.1598e-01,1.5000e+02
IMP_SCORE,5187,GO:0005496,1.1589e-01,6.9000e+01
IMP_SCORE,5188,GO:0006497,1.1589e-01,1.0400e+02
IMP_SCORE,5189,GO:0098657,1.1581e-01,4.0000e+01
IMP_SCORE,5190,GO:0004527,1.1572e-01,2.6000e+01
IMP_SCORE,5191,GO:0015833,1.1569e-01,3.5200e+02
IMP_SCORE,5192,GO:0000145,1.1569e-01,1.0000e+01
IMP_SCORE,5193,GO:0048511,1.1568e-01,1.4700e+02
IMP_SCORE,5194,GO:0045445,1.1564e-01,1.2000e+01
IMP_SCORE,5195,GO:0000930,1.1564e-01,9.0000e+00
IMP_SCORE,5196,GO:0016894,1.1543e-01,3.0000e+01
IMP_SCORE,5197,GO:0035303,1.1541e-01,9.7000e+01
IMP_SCORE,5198,GO:0070875,1.1523e-01,1.6000e+01
IMP_SCORE,5199,GO:0022008,1.1522e-01,3.6000e+01
IMP_SCORE,5200,GO:0034405,1.1522e-01,6.0000e+00
IMP_SCORE,5201,GO:0007569,1.1521e-01,9.0000e+00
IMP_SCORE,5202,GO:0008138,1.1518e-01,1.6000e+01
IMP_SCORE,5203,GO:0046415,1.1512e-01,8.0000e+00
IMP_SCORE,5204,GO:0034389,1.1511e-01,2.8000e+01
IMP_SCORE,5205,GO:0010501,1.1507e-01,4.2000e+01
IMP_SCORE,5206,GO:0044364,1.1497e-01,9.0000e+00
IMP_SCORE,5207,GO:1902582,1.1494e-01,1.2100e+02
IMP_SCORE,5208,GO:0051082,1.1489e-01,1.3100e+02
IMP_SCORE,5209,GO:0048531,1.1476e-01,1.4000e+01
IMP_SCORE,5210,GO:0002082,1.1471e-01,7.0000e+00
IMP_SCORE,5211,GO:0042476,1.1470e-01,6.5000e+01
IMP_SCORE,5212,GO:0019886,1.1465e-01,6.2000e+01
IMP_SCORE,5213,GO:1990904,1.1460e-01,2.4700e+02
IMP_SCORE,5214,GO:0061135,1.1460e-01,8.7000e+01
IMP_SCORE,5215,GO:0022404,1.1458e-01,1.9000e+01
IMP_SCORE,5216,GO:0097066,1.1457e-01,1.0000e+01
IMP_SCORE,5217,GO:0031306,1.1448e-01,1.0000e+01
IMP_SCORE,5218,GO:0044430,1.1444e-01,6.0500e+02
IMP_SCORE,5219,GO:0003777,1.1443e-01,3.1000e+01
IMP_SCORE,5220,GO:0090383,1.1441e-01,1.9000e+01
IMP_SCORE,5221,GO:0002902,1.1438e-01,7.0000e+00
IMP_SCORE,5222,GO:1901068,1.1432e-01,2.6000e+01
IMP_SCORE,5223,GO:0005813,1.1428e-01,2.3300e+02
IMP_SCORE,5224,GO:0070373,1.1426e-01,3.2000e+01
IMP_SCORE,5225,GO:0048712,1.1422e-01,1.1000e+01
IMP_SCORE,5226,GO:0000287,1.1418e-01,2.0700e+02
IMP_SCORE,5227,GO:2000826,1.1418e-01,1.7000e+01
IMP_SCORE,5228,GO:0042462,1.1417e-01,2.0000e+01
IMP_SCORE,5229,GO:0002861,1.1412e-01,1.5000e+01
IMP_SCORE,5230,GO:0001656,1.1406e-01,1.0000e+01
IMP_SCORE,5231,GO:0031256,1.1404e-01,5.9000e+01
IMP_SCORE,5232,GO:0051186,1.1399e-01,1.5300e+02
IMP_SCORE,5233,GO:0097421,1.1399e-01,1.7000e+01
IMP_SCORE,5234,GO:0002714,1.1397e-01,1.4000e+01
IMP_SCORE,5235,GO:0004866,1.1393e-01,9.0000e+01
IMP_SCORE,5236,GO:0033683,1.1390e-01,7.0000e+00
IMP_SCORE,5237,GO:0005984,1.1387e-01,9.0000e+00
IMP_SCORE,5238,GO:0032693,1.1383e-01,1.3000e+01
IMP_SCORE,5239,GO:0006412,1.1378e-01,6.0000e+01
IMP_SCORE,5240,GO:0001937,1.1365e-01,5.0000e+00
IMP_SCORE,5241,GO:0015672,1.1365e-01,1.3000e+02
IMP_SCORE,5242,GO:1904837,1.1364e-01,5.0000e+00
IMP_SCORE,5243,GO:0004553,1.1364e-01,1.3000e+02
IMP_SCORE,5244,GO:0046349,1.1360e-01,3.2000e+01
IMP_SCORE,5245,GO:0042730,1.1353e-01,2.1000e+01
IMP_SCORE,5246,GO:0035383,1.1353e-01,6.4000e+01
IMP_SCORE,5247,GO:0050806,1.1346e-01,3.8000e+01
IMP_SCORE,5248,GO:0006904,1.1341e-01,2.8000e+01
IMP_SCORE,5249,GO:2000649,1.1340e-01,3.9000e+01
IMP_SCORE,5250,GO:0048844,1.1337e-01,7.0000e+00
IMP_SCORE,5251,GO:0031229,1.1334e-01,2.6000e+01
IMP_SCORE,5252,GO:0071826,1.1328e-01,8.5000e+01
IMP_SCORE,5253,GO:0008150,1.1326e-01,1.3560e+03
IMP_SCORE,5254,GO:0002279,1.1326e-01,1.5000e+01
IMP_SCORE,5255,GO:0097306,1.1318e-01,2.0000e+01
IMP_SCORE,5256,GO:0016331,1.1315e-01,8.0000e+00
IMP_SCORE,5257,GO:1901673,1.1314e-01,4.0000e+00
IMP_SCORE,5258,GO:0046942,1.1312e-01,1.0600e+02
IMP_SCORE,5259,GO:0015125,1.1303e-01,1.5000e+01
IMP_SCORE,5260,GO:0016070,1.1298e-01,3.2300e+02
IMP_SCORE,5261,GO:0005215,1.1292e-01,5.1100e+02
IMP_SCORE,5262,GO:1901524,1.1283e-01,4.0000e+00
IMP_SCORE,5263,GO:0022414,1.1283e-01,5.7700e+02
IMP_SCORE,5264,GO:0015645,1.1282e-01,2.4000e+01
IMP_SCORE,5265,GO:0016607,1.1276e-01,2.2600e+02
IMP_SCORE,5266,GO:0050681,1.1275e-01,1.4000e+01
IMP_SCORE,5267,GO:1902476,1.1271e-01,3.8000e+01
IMP_SCORE,5268,GO:0010822,1.1259e-01,5.9000e+01
IMP_SCORE,5269,GO:0044464,1.1257e-01,1.2250e+03
IMP_SCORE,5270,GO:0051261,1.1257e-01,2.8000e+01
IMP_SCORE,5271,GO:0018345,1.1255e-01,1.9000e+01
IMP_SCORE,5272,GO:0061630,1.1249e-01,7.7000e+01
IMP_SCORE,5273,GO:0071320,1.1241e-01,1.0000e+01
IMP_SCORE,5274,GO:0034220,1.1234e-01,2.5000e+02
IMP_SCORE,5275,GO:0002709,1.1232e-01,8.0000e+00
IMP_SCORE,5276,GO:0010831,1.1224e-01,1.8000e+01
IMP_SCORE,5277,GO:0071377,1.1220e-01,1.5000e+01
IMP_SCORE,5278,GO:0007088,1.1220e-01,3.9000e+01
IMP_SCORE,5279,GO:0010923,1.1218e-01,5.7000e+01
IMP_SCORE,5280,GO:0022627,1.1215e-01,1.1000e+01
IMP_SCORE,5281,GO:0045879,1.1202e-01,1.4000e+01
IMP_SCORE,5282,GO:0016818,1.1200e-01,3.0000e+02
IMP_SCORE,5283,GO:0043217,1.1187e-01,2.5000e+01
IMP_SCORE,5284,GO:0006820,1.1186e-01,2.0300e+02
IMP_SCORE,5285,GO:0098732,1.1182e-01,1.8000e+01
IMP_SCORE,5286,GO:0043024,1.1177e-01,1.0000e+01
IMP_SCORE,5287,GO:0045746,1.1169e-01,1.7000e+01
IMP_SCORE,5288,GO:2000785,1.1162e-01,1.8000e+01
IMP_SCORE,5289,GO:0051301,1.1161e-01,1.5200e+02
IMP_SCORE,5290,GO:0007269,1.1160e-01,2.3000e+01
IMP_SCORE,5291,GO:0006188,1.1152e-01,8.0000e+00
IMP_SCORE,5292,GO:0009119,1.1150e-01,3.1000e+01
IMP_SCORE,5293,GO:0009648,1.1144e-01,4.0000e+00
IMP_SCORE,5294,GO:0022829,1.1144e-01,1.7000e+01
IMP_SCORE,5295,GO:0034708,1.1138e-01,3.4000e+01
IMP_SCORE,5296,GO:0009812,1.1136e-01,3.0000e+00
IMP_SCORE,5297,GO:0008207,1.1125e-01,1.6000e+01
IMP_SCORE,5298,GO:0030131,1.1122e-01,1.9000e+01
IMP_SCORE,5299,GO:0001077,1.1122e-01,5.3000e+01
IMP_SCORE,5300,GO:0032656,1.1114e-01,7.0000e+00
IMP_SCORE,5301,GO:0032536,1.1113e-01,1.3000e+01
IMP_SCORE,5302,GO:0005267,1.1112e-01,4.2000e+01
IMP_SCORE,5303,GO:0048609,1.1108e-01,2.7700e+02
IMP_SCORE,5304,GO:1903955,1.1108e-01,4.4000e+01
IMP_SCORE,5305,GO:0008195,1.1101e-01,4.2000e+01
IMP_SCORE,5306,GO:0032461,1.1096e-01,8.0000e+00
IMP_SCORE,5307,GO:0045655,1.1092e-01,5.0000e+00
IMP_SCORE,5308,GO:0022618,1.1090e-01,1.0200e+02
IMP_SCORE,5309,GO:0032814,1.1086e-01,1.7000e+01
IMP_SCORE,5310,GO:0045104,1.1083e-01,1.8000e+01
IMP_SCORE,5311,GO:0015718,1.1082e-01,4.3000e+01
IMP_SCORE,5312,GO:0043616,1.1080e-01,3.0000e+00
IMP_SCORE,5313,GO:0010494,1.1074e-01,1.3000e+01
IMP_SCORE,5314,GO:0051984,1.1068e-01,2.0000e+00
IMP_SCORE,5315,GO:0016024,1.1065e-01,7.0000e+00
IMP_SCORE,5316,GO:0001508,1.1060e-01,2.8000e+01
IMP_SCORE,5317,GO:0010559,1.1060e-01,1.4000e+01
IMP_SCORE,5318,GO:1901678,1.1055e-01,1.1000e+01
IMP_SCORE,5319,GO:0003774,1.1050e-01,7.2000e+01
IMP_SCORE,5320,GO:0009126,1.1030e-01,4.0000e+01
IMP_SCORE,5321,GO:0019751,1.1029e-01,6.9000e+01
IMP_SCORE,5322,GO:1903205,1.1028e-01,1.0000e+01
IMP_SCORE,5323,GO:0008301,1.1024e-01,1.1000e+01
IMP_SCORE,5324,GO:0016580,1.1021e-01,5.0000e+00
IMP_SCORE,5325,GO:0061037,1.1003e-01,1.6000e+01
IMP_SCORE,5326,GO:0032088,1.1002e-01,2.6000e+01
IMP_SCORE,5327,GO:0060828,1.1000e-01,4.9000e+01
IMP_SCORE,5328,GO:0030286,1.0993e-01,2.0000e+01
IMP_SCORE,5329,GO:0060174,1.0990e-01,1.2000e+01
IMP_SCORE,5330,GO:0022616,1.0986e-01,4.0000e+00
IMP_SCORE,5331,GO:0016072,1.0982e-01,6.7000e+01
IMP_SCORE,5332,GO:0000786,1.0981e-01,2.8000e+01
IMP_SCORE,5333,GO:0030134,1.0977e-01,2.0000e+01
IMP_SCORE,5334,GO:0031435,1.0975e-01,2.3000e+01
IMP_SCORE,5335,GO:0035966,1.0972e-01,5.8000e+01
IMP_SCORE,5336,GO:0002828,1.0966e-01,2.6000e+01
IMP_SCORE,5337,GO:0050662,1.0962e-01,1.3900e+02
IMP_SCORE,5338,GO:0035384,1.0962e-01,5.4000e+01
IMP_SCORE,5339,GO:0015266,1.0948e-01,1.4000e+01
IMP_SCORE,5340,GO:0043020,1.0931e-01,9.0000e+00
IMP_SCORE,5341,GO:0032839,1.0927e-01,1.2000e+01
IMP_SCORE,5342,GO:0015299,1.0922e-01,1.0000e+01
IMP_SCORE,5343,GO:0003279,1.0919e-01,3.1000e+01
IMP_SCORE,5344,GO:0002443,1.0915e-01,4.6000e+01
IMP_SCORE,5345,GO:1900027,1.0913e-01,1.1000e+01
IMP_SCORE,5346,GO:0000394,1.0912e-01,1.0000e+01
IMP_SCORE,5347,GO:0043295,1.0910e-01,2.2000e+01
IMP_SCORE,5348,GO:0060081,1.0903e-01,1.6000e+01
IMP_SCORE,5349,GO:0042157,1.0902e-01,6.5000e+01
IMP_SCORE,5350,GO:0000977,1.0898e-01,1.0900e+02
IMP_SCORE,5351,GO:0030295,1.0895e-01,3.1000e+01
IMP_SCORE,5352,GO:0002200,1.0891e-01,5.0000e+00
IMP_SCORE,5353,GO:0016459,1.0889e-01,7.0000e+01
IMP_SCORE,5354,GO:0015807,1.0885e-01,1.9000e+01
IMP_SCORE,5355,GO:0005719,1.0878e-01,1.0000e+01
IMP_SCORE,5356,GO:0003705,1.0862e-01,5.2000e+01
IMP_SCORE,5357,GO:0061053,1.0860e-01,4.2000e+01
IMP_SCORE,5358,GO:0051436,1.0858e-01,1.4000e+01
IMP_SCORE,5359,GO:0042923,1.0853e-01,1.5000e+01
IMP_SCORE,5360,GO:0022839,1.0850e-01,3.4000e+01
IMP_SCORE,5361,GO:0060746,1.0842e-01,3.2000e+01
IMP_SCORE,5362,GO:0004004,1.0840e-01,2.2000e+01
IMP_SCORE,5363,GO:0003690,1.0838e-01,1.8400e+02
IMP_SCORE,5364,GO:0006892,1.0834e-01,4.6000e+01
IMP_SCORE,5365,GO:0060571,1.0832e-01,3.0000e+00
IMP_SCORE,5366,GO:0098813,1.0831e-01,1.0000e+01
IMP_SCORE,5367,GO:0001106,1.0830e-01,1.3000e+01
IMP_SCORE,5368,GO:0001906,1.0826e-01,5.2000e+01
IMP_SCORE,5369,GO:0009262,1.0819e-01,9.0000e+00
IMP_SCORE,5370,GO:0030228,1.0814e-01,2.2000e+01
IMP_SCORE,5371,GO:0046931,1.0811e-01,4.0000e+00
IMP_SCORE,5372,GO:0031201,1.0805e-01,2.0000e+01
IMP_SCORE,5373,GO:1990090,1.0803e-01,9.0000e+00
IMP_SCORE,5374,GO:0002643,1.0803e-01,1.6000e+01
IMP_SCORE,5375,GO:0048608,1.0802e-01,1.0300e+02
IMP_SCORE,5376,GO:0005548,1.0798e-01,3.1000e+01
IMP_SCORE,5377,GO:0042276,1.0790e-01,1.4000e+01
IMP_SCORE,5378,GO:0090545,1.0786e-01,1.6000e+01
IMP_SCORE,5379,GO:0015175,1.0778e-01,2.0000e+01
IMP_SCORE,5380,GO:0031396,1.0774e-01,3.9000e+01
IMP_SCORE,5381,GO:0050812,1.0774e-01,2.0000e+01
IMP_SCORE,5382,GO:0046434,1.0771e-01,3.6000e+01
IMP_SCORE,5383,GO:0031430,1.0763e-01,5.8000e+01
IMP_SCORE,5384,GO:0042166,1.0761e-01,8.0000e+00
IMP_SCORE,5385,GO:0000717,1.0759e-01,4.0000e+00
IMP_SCORE,5386,GO:0030890,1.0757e-01,1.9000e+01
IMP_SCORE,5387,GO:0004198,1.0756e-01,2.9000e+01
IMP_SCORE,5388,GO:0006707,1.0756e-01,1.0000e+01
IMP_SCORE,5389,GO:0034204,1.0750e-01,1.4000e+01
IMP_SCORE,5390,GO:0070888,1.0748e-01,3.7000e+01
IMP_SCORE,5391,GO:0051209,1.0746e-01,1.1000e+01
IMP_SCORE,5392,GO:0010888,1.0746e-01,1.1000e+01
IMP_SCORE,5393,GO:0005253,1.0740e-01,5.5000e+01
IMP_SCORE,5394,GO:0070098,1.0734e-01,3.1000e+01
IMP_SCORE,5395,GO:0051151,1.0731e-01,9.0000e+00
IMP_SCORE,5396,GO:0030670,1.0731e-01,4.8000e+01
IMP_SCORE,5397,GO:0005639,1.0724e-01,2.1000e+01
IMP_SCORE,5398,GO:0016675,1.0720e-01,1.0000e+01
IMP_SCORE,5399,GO:0060261,1.0702e-01,1.0000e+01
IMP_SCORE,5400,GO:0043242,1.0697e-01,3.0000e+01
IMP_SCORE,5401,GO:0048009,1.0696e-01,1.2000e+01
IMP_SCORE,5402,GO:0031225,1.0695e-01,1.1700e+02
IMP_SCORE,5403,GO:0006376,1.0693e-01,2.1000e+01
IMP_SCORE,5404,GO:0043112,1.0693e-01,3.0000e+01
IMP_SCORE,5405,GO:0015077,1.0693e-01,1.2000e+02
IMP_SCORE,5406,GO:0006688,1.0693e-01,3.4000e+01
IMP_SCORE,5407,GO:0051439,1.0677e-01,1.3000e+01
IMP_SCORE,5408,GO:0031123,1.0675e-01,2.6000e+01
IMP_SCORE,5409,GO:0019218,1.0667e-01,1.7000e+01
IMP_SCORE,5410,GO:0044450,1.0650e-01,8.5000e+01
IMP_SCORE,5411,GO:0000781,1.0649e-01,3.9000e+01
IMP_SCORE,5412,GO:0034622,1.0647e-01,2.5400e+02
IMP_SCORE,5413,GO:0002440,1.0643e-01,2.4000e+01
IMP_SCORE,5414,GO:0035561,1.0642e-01,3.0000e+00
IMP_SCORE,5415,GO:0008374,1.0634e-01,3.0000e+01
IMP_SCORE,5416,GO:0043502,1.0631e-01,1.6000e+01
IMP_SCORE,5417,GO:0007512,1.0620e-01,4.0000e+00
IMP_SCORE,5418,GO:0007218,1.0618e-01,7.7000e+01
IMP_SCORE,5419,GO:0021915,1.0613e-01,1.2000e+01
IMP_SCORE,5420,GO:0015179,1.0610e-01,3.2000e+01
IMP_SCORE,5421,GO:0036503,1.0600e-01,1.3000e+01
IMP_SCORE,5422,GO:0010369,1.0591e-01,1.3000e+01
IMP_SCORE,5423,GO:0032543,1.0579e-01,2.6000e+01
IMP_SCORE,5424,GO:0090322,1.0574e-01,1.6000e+01
IMP_SCORE,5425,GO:0001650,1.0573e-01,1.2700e+02
IMP_SCORE,5426,GO:0060394,1.0572e-01,8.0000e+00
IMP_SCORE,5427,GO:0006735,1.0566e-01,1.0000e+01
IMP_SCORE,5428,GO:0016874,1.0565e-01,8.8000e+01
IMP_SCORE,5429,GO:0033077,1.0565e-01,4.0000e+00
IMP_SCORE,5430,GO:0005923,1.0564e-01,1.3000e+02
IMP_SCORE,5431,GO:0005743,1.0559e-01,1.9500e+02
IMP_SCORE,5432,GO:0046034,1.0550e-01,2.3000e+01
IMP_SCORE,5433,GO:0051591,1.0544e-01,3.0000e+01
IMP_SCORE,5434,GO:0051438,1.0540e-01,1.2000e+01
IMP_SCORE,5435,GO:0031163,1.0525e-01,2.1000e+01
IMP_SCORE,5436,GO:0006476,1.0519e-01,1.7000e+01
IMP_SCORE,5437,GO:0097440,1.0511e-01,4.0000e+00
IMP_SCORE,5438,GO:0048232,1.0505e-01,2.1800e+02
IMP_SCORE,5439,GO:0008376,1.0501e-01,3.8000e+01
IMP_SCORE,5440,GO:0007126,1.0499e-01,2.6000e+01
IMP_SCORE,5441,GO:0005671,1.0496e-01,1.0000e+01
IMP_SCORE,5442,GO:0002705,1.0481e-01,1.8000e+01
IMP_SCORE,5443,GO:0060037,1.0480e-01,6.0000e+00
IMP_SCORE,5444,GO:0008026,1.0475e-01,2.1000e+01
IMP_SCORE,5445,GO:0006342,1.0471e-01,1.4000e+01
IMP_SCORE,5446,GO:0071711,1.0467e-01,1.5000e+01
IMP_SCORE,5447,GO:0044232,1.0462e-01,9.0000e+00
IMP_SCORE,5448,GO:0090288,1.0461e-01,3.6000e+01
IMP_SCORE,5449,GO:0043623,1.0461e-01,1.5000e+02
IMP_SCORE,5450,GO:0010561,1.0451e-01,8.0000e+00
IMP_SCORE,5451,GO:0000038,1.0443e-01,4.2000e+01
IMP_SCORE,5452,GO:0036020,1.0442e-01,5.0000e+00
IMP_SCORE,5453,GO:0008328,1.0442e-01,3.2000e+01
IMP_SCORE,5454,GO:0046839,1.0440e-01,3.8000e+01
IMP_SCORE,5455,GO:0030532,1.0435e-01,2.3000e+01
IMP_SCORE,5456,GO:1900409,1.0425e-01,1.0000e+01
IMP_SCORE,5457,GO:1902475,1.0425e-01,2.5000e+01
IMP_SCORE,5458,GO:0007156,1.0413e-01,1.1700e+02
IMP_SCORE,5459,GO:0045723,1.0404e-01,2.0000e+00
IMP_SCORE,5460,GO:0044427,1.0400e-01,2.2700e+02
IMP_SCORE,5461,GO:0042277,1.0396e-01,2.5300e+02
IMP_SCORE,5462,GO:1901386,1.0396e-01,6.0000e+00
IMP_SCORE,5463,GO:0030001,1.0388e-01,2.0500e+02
IMP_SCORE,5464,GO:0031629,1.0386e-01,1.8000e+01
IMP_SCORE,5465,GO:0010758,1.0386e-01,8.0000e+00
IMP_SCORE,5466,GO:0008360,1.0380e-01,8.2000e+01
IMP_SCORE,5467,GO:0043038,1.0378e-01,2.0000e+01
IMP_SCORE,5468,GO:0009790,1.0377e-01,6.7000e+01
IMP_SCORE,5469,GO:0016226,1.0373e-01,2.6000e+01
IMP_SCORE,5470,GO:0002820,1.0363e-01,2.1000e+01
IMP_SCORE,5471,GO:0097386,1.0361e-01,8.0000e+00
IMP_SCORE,5472,GO:1900408,1.0356e-01,1.6000e+01
IMP_SCORE,5473,GO:0007600,1.0351e-01,2.6800e+02
IMP_SCORE,5474,GO:0009582,1.0347e-01,5.4000e+01
IMP_SCORE,5475,GO:0044058,1.0335e-01,2.5000e+01
IMP_SCORE,5476,GO:0016817,1.0332e-01,2.7800e+02
IMP_SCORE,5477,GO:0035567,1.0328e-01,2.8000e+01
IMP_SCORE,5478,GO:0009132,1.0327e-01,2.6000e+01
IMP_SCORE,5479,GO:1902750,1.0319e-01,1.9000e+01
IMP_SCORE,5480,GO:0032446,1.0315e-01,1.9400e+02
IMP_SCORE,5481,GO:0008408,1.0312e-01,1.1000e+01
IMP_SCORE,5482,GO:0016667,1.0311e-01,3.9000e+01
IMP_SCORE,5483,GO:1902911,1.0310e-01,3.0000e+01
IMP_SCORE,5484,GO:0005201,1.0303e-01,9.7000e+01
IMP_SCORE,5485,GO:0005342,1.0302e-01,7.3000e+01
IMP_SCORE,5486,GO:0006501,1.0296e-01,4.9000e+01
IMP_SCORE,5487,GO:0045851,1.0293e-01,2.0000e+01
IMP_SCORE,5488,GO:0007035,1.0272e-01,1.5000e+01
IMP_SCORE,5489,GO:0005149,1.0263e-01,5.0000e+00
IMP_SCORE,5490,GO:0030816,1.0261e-01,1.0000e+01
IMP_SCORE,5491,GO:0005882,1.0251e-01,1.0600e+02
IMP_SCORE,5492,GO:0044445,1.0239e-01,8.0000e+01
IMP_SCORE,5493,GO:0006817,1.0238e-01,1.5000e+01
IMP_SCORE,5494,GO:0008324,1.0236e-01,1.9900e+02
IMP_SCORE,5495,GO:0071294,1.0235e-01,6.2000e+01
IMP_SCORE,5496,GO:0034067,1.0234e-01,1.0000e+01
IMP_SCORE,5497,GO:0016407,1.0232e-01,7.2000e+01
IMP_SCORE,5498,GO:0019934,1.0229e-01,3.0000e+00
IMP_SCORE,5499,GO:0072678,1.0227e-01,1.2000e+01
IMP_SCORE,5500,GO:0030828,1.0226e-01,6.0000e+00
IMP_SCORE,5501,GO:0019865,1.0225e-01,4.3000e+01
IMP_SCORE,5502,GO:0044782,1.0219e-01,6.7000e+01
IMP_SCORE,5503,GO:0048806,1.0211e-01,9.0000e+00
IMP_SCORE,5504,GO:0006244,1.0209e-01,5.0000e+00
IMP_SCORE,5505,GO:0070063,1.0200e-01,3.5000e+01
IMP_SCORE,5506,GO:0005085,1.0199e-01,1.4100e+02
IMP_SCORE,5507,GO:0042101,1.0197e-01,1.3000e+01
IMP_SCORE,5508,GO:0006631,1.0194e-01,1.2600e+02
IMP_SCORE,5509,GO:0090277,1.0170e-01,3.7000e+01
IMP_SCORE,5510,GO:0005681,1.0160e-01,4.8000e+01
IMP_SCORE,5511,GO:0021795,1.0154e-01,1.9000e+01
IMP_SCORE,5512,GO:0090304,1.0144e-01,3.0600e+02
IMP_SCORE,5513,GO:0007018,1.0138e-01,9.6000e+01
IMP_SCORE,5514,GO:0071375,1.0135e-01,5.2000e+01
IMP_SCORE,5515,GO:0033169,1.0132e-01,1.3000e+01
IMP_SCORE,5516,GO:0030374,1.0127e-01,1.6000e+01
IMP_SCORE,5517,GO:0042994,1.0125e-01,9.0000e+00
IMP_SCORE,5518,GO:0006285,1.0108e-01,2.0000e+00
IMP_SCORE,5519,GO:0022804,1.0106e-01,1.5600e+02
IMP_SCORE,5520,GO:0043277,1.0105e-01,2.1000e+01
IMP_SCORE,5521,GO:0000228,1.0103e-01,2.1000e+01
IMP_SCORE,5522,GO:0072329,1.0102e-01,7.6000e+01
IMP_SCORE,5523,GO:0055070,1.0101e-01,1.9000e+01
IMP_SCORE,5524,GO:0032753,1.0095e-01,1.8000e+01
IMP_SCORE,5525,GO:1901888,1.0095e-01,2.8000e+01
IMP_SCORE,5526,GO:0001664,1.0090e-01,1.1700e+02
IMP_SCORE,5527,GO:2001222,1.0084e-01,8.0000e+00
IMP_SCORE,5528,GO:0001653,1.0083e-01,5.5000e+01
IMP_SCORE,5529,GO:0043928,1.0080e-01,8.0000e+00
IMP_SCORE,5530,GO:0032205,1.0075e-01,3.0000e+00
IMP_SCORE,5531,GO:1901658,1.0074e-01,3.8000e+01
IMP_SCORE,5532,GO:0005227,1.0068e-01,2.9000e+01
IMP_SCORE,5533,GO:0045684,1.0067e-01,4.0000e+00
IMP_SCORE,5534,GO:0030641,1.0065e-01,4.1000e+01
IMP_SCORE,5535,GO:0007159,1.0065e-01,3.2000e+01
IMP_SCORE,5536,GO:0009988,1.0063e-01,7.5000e+01
IMP_SCORE,5537,GO:1901607,1.0060e-01,5.0000e+01
IMP_SCORE,5538,GO:0000922,1.0058e-01,1.0100e+02
IMP_SCORE,5539,GO:0043401,1.0057e-01,3.7000e+01
IMP_SCORE,5540,GO:0022832,1.0052e-01,8.0000e+01
IMP_SCORE,5541,GO:0072512,1.0050e-01,2.1000e+01
IMP_SCORE,5542,GO:0048642,1.0048e-01,5.0000e+00
IMP_SCORE,5543,GO:0044085,1.0047e-01,8.0000e+01
IMP_SCORE,5544,GO:0007040,1.0045e-01,4.1000e+01
IMP_SCORE,5545,GO:0055078,1.0024e-01,7.0000e+00
IMP_SCORE,5546,GO:0043252,1.0023e-01,4.4000e+01
IMP_SCORE,5547,GO:0009144,1.0007e-01,4.1000e+01
IMP_SCORE,5548,GO:0043543,1.0007e-01,4.8000e+01
IMP_SCORE,5549,GO:0030207,1.0004e-01,1.5000e+01
IMP_SCORE,5550,GO:0017124,1.0004e-01,1.1400e+02
IMP_SCORE,5551,GO:0005871,1.0002e-01,2.3000e+01
IMP_SCORE,5552,GO:0031110,9.9912e-02,2.8000e+01
IMP_SCORE,5553,GO:0016339,9.9859e-02,9.5000e+01
IMP_SCORE,5554,GO:0010463,9.9850e-02,2.4000e+01
IMP_SCORE,5555,GO:0021879,9.9816e-02,1.2000e+01
IMP_SCORE,5556,GO:1900117,9.9810e-02,2.0000e+00
IMP_SCORE,5557,GO:0097296,9.9807e-02,3.0000e+00
IMP_SCORE,5558,GO:0030507,9.9785e-02,8.0000e+00
IMP_SCORE,5559,GO:0044065,9.9696e-02,5.0000e+00
IMP_SCORE,5560,GO:0032462,9.9673e-02,6.0000e+00
IMP_SCORE,5561,GO:0050962,9.9637e-02,1.1000e+01
IMP_SCORE,5562,GO:0061045,9.9592e-02,3.5000e+01
IMP_SCORE,5563,GO:0061134,9.9543e-02,9.3000e+01
IMP_SCORE,5564,GO:0019205,9.9542e-02,2.3000e+01
IMP_SCORE,5565,GO:0044265,9.9539e-02,1.8400e+02
IMP_SCORE,5566,GO:0099518,9.9503e-02,1.7000e+01
IMP_SCORE,5567,GO:0004114,9.9503e-02,1.0000e+01
IMP_SCORE,5568,GO:0019888,9.9463e-02,6.3000e+01
IMP_SCORE,5569,GO:0043433,9.9437e-02,2.9000e+01
IMP_SCORE,5570,GO:0070085,9.9295e-02,1.1800e+02
IMP_SCORE,5571,GO:0006396,9.9157e-02,1.8900e+02
IMP_SCORE,5572,GO:0007585,9.9152e-02,2.4000e+01
IMP_SCORE,5573,GO:0034968,9.9124e-02,1.3000e+01
IMP_SCORE,5574,GO:0015865,9.9094e-02,1.4000e+01
IMP_SCORE,5575,GO:0005637,9.9088e-02,5.0000e+01
IMP_SCORE,5576,GO:0005881,9.9030e-02,6.6000e+01
IMP_SCORE,5577,GO:0006414,9.9015e-02,3.1000e+01
IMP_SCORE,5578,GO:0055026,9.8997e-02,4.0000e+00
IMP_SCORE,5579,GO:0042634,9.8977e-02,7.0000e+00
IMP_SCORE,5580,GO:0001779,9.8918e-02,8.0000e+00
IMP_SCORE,5581,GO:0006875,9.8868e-02,1.5200e+02
IMP_SCORE,5582,GO:0006325,9.8707e-02,1.5400e+02
IMP_SCORE,5583,GO:0061365,9.8707e-02,3.0000e+00
IMP_SCORE,5584,GO:1902187,9.8652e-02,2.0000e+00
IMP_SCORE,5585,GO:0045682,9.8567e-02,1.8000e+01
IMP_SCORE,5586,GO:0004864,9.8507e-02,2.2000e+01
IMP_SCORE,5587,GO:0030880,9.8506e-02,1.1000e+01
IMP_SCORE,5588,GO:0043101,9.8506e-02,1.4000e+01
IMP_SCORE,5589,GO:0035455,9.8445e-02,2.4000e+01
IMP_SCORE,5590,GO:0004386,9.8412e-02,3.6000e+01
IMP_SCORE,5591,GO:0003222,9.8401e-02,2.0000e+00
IMP_SCORE,5592,GO:0008320,9.8321e-02,1.0000e+01
IMP_SCORE,5593,GO:0006818,9.8313e-02,6.1000e+01
IMP_SCORE,5594,GO:0031267,9.8308e-02,1.8500e+02
IMP_SCORE,5595,GO:0061339,9.8306e-02,1.2000e+01
IMP_SCORE,5596,GO:0006891,9.8219e-02,2.3000e+01
IMP_SCORE,5597,GO:0032410,9.8027e-02,1.1000e+01
IMP_SCORE,5598,GO:0030199,9.8009e-02,1.1000e+01
IMP_SCORE,5599,GO:0060078,9.7949e-02,2.9000e+01
IMP_SCORE,5600,GO:0098563,9.7941e-02,7.0000e+00
IMP_SCORE,5601,GO:0099023,9.7867e-02,4.0000e+01
IMP_SCORE,5602,GO:0035194,9.7833e-02,1.2000e+01
IMP_SCORE,5603,GO:0050810,9.7818e-02,1.1000e+01
IMP_SCORE,5604,GO:0008213,9.7810e-02,5.4000e+01
IMP_SCORE,5605,GO:0051764,9.7801e-02,1.4000e+01
IMP_SCORE,5606,GO:0045211,9.7718e-02,1.4200e+02
IMP_SCORE,5607,GO:0042415,9.7492e-02,1.6000e+01
IMP_SCORE,5608,GO:0034655,9.7465e-02,9.8000e+01
IMP_SCORE,5609,GO:0043009,9.7461e-02,5.7000e+01
IMP_SCORE,5610,GO:0060562,9.7453e-02,3.4000e+01
IMP_SCORE,5611,GO:0022613,9.7383e-02,4.8000e+01
IMP_SCORE,5612,GO:0043649,9.7198e-02,3.2000e+01
IMP_SCORE,5613,GO:0016273,9.7148e-02,2.5000e+01
IMP_SCORE,5614,GO:0007173,9.7099e-02,3.4000e+01
IMP_SCORE,5615,GO:0070232,9.7016e-02,2.5000e+01
IMP_SCORE,5616,GO:0097493,9.6883e-02,3.7000e+01
IMP_SCORE,5617,GO:2000104,9.6842e-02,1.4000e+01
IMP_SCORE,5618,GO:0001578,9.6772e-02,3.1000e+01
IMP_SCORE,5619,GO:0010165,9.6724e-02,1.4000e+01
IMP_SCORE,5620,GO:1901687,9.6721e-02,2.2000e+01
IMP_SCORE,5621,GO:0008333,9.6699e-02,1.3000e+01
IMP_SCORE,5622,GO:0042572,9.6698e-02,3.4000e+01
IMP_SCORE,5623,GO:0003785,9.6685e-02,2.0000e+01
IMP_SCORE,5624,GO:0016922,9.6678e-02,5.0000e+00
IMP_SCORE,5625,GO:0001786,9.6652e-02,6.3000e+01
IMP_SCORE,5626,GO:1900273,9.6539e-02,1.6000e+01
IMP_SCORE,5627,GO:0030660,9.6532e-02,3.5000e+01
IMP_SCORE,5628,GO:0008625,9.6482e-02,6.0000e+00
IMP_SCORE,5629,GO:0043492,9.6444e-02,6.3000e+01
IMP_SCORE,5630,GO:0008406,9.6441e-02,4.3000e+01
IMP_SCORE,5631,GO:0016597,9.6420e-02,5.4000e+01
IMP_SCORE,5632,GO:1901476,9.6253e-02,3.8000e+01
IMP_SCORE,5633,GO:0061436,9.6233e-02,1.1000e+01
IMP_SCORE,5634,GO:0010970,9.6182e-02,3.9000e+01
IMP_SCORE,5635,GO:0000153,9.6044e-02,2.0000e+00
IMP_SCORE,5636,GO:0070857,9.6020e-02,4.0000e+00
IMP_SCORE,5637,GO:2000178,9.5991e-02,1.0000e+01
IMP_SCORE,5638,GO:0002562,9.5979e-02,5.0000e+00
IMP_SCORE,5639,GO:0007050,9.5918e-02,6.5000e+01
IMP_SCORE,5640,GO:0008234,9.5785e-02,1.0700e+02
IMP_SCORE,5641,GO:0045010,9.5751e-02,1.3000e+01
IMP_SCORE,5642,GO:0019433,9.5742e-02,1.2000e+01
IMP_SCORE,5643,GO:0045475,9.5614e-02,1.1000e+01
IMP_SCORE,5644,GO:0039532,9.5470e-02,2.0000e+00
IMP_SCORE,5645,GO:0042761,9.5457e-02,2.6000e+01
IMP_SCORE,5646,GO:0005798,9.5389e-02,2.8000e+01
IMP_SCORE,5647,GO:0071782,9.5309e-02,1.4000e+01
IMP_SCORE,5648,GO:0090263,9.5307e-02,2.3000e+01
IMP_SCORE,5649,GO:0004520,9.5203e-02,2.1000e+01
IMP_SCORE,5650,GO:0045028,9.5178e-02,1.6000e+01
IMP_SCORE,5651,GO:0021955,9.5172e-02,1.8000e+01
IMP_SCORE,5652,GO:0019206,9.5156e-02,2.0000e+00
IMP_SCORE,5653,GO:0008198,9.5102e-02,9.0000e+00
IMP_SCORE,5654,GO:0005930,9.5056e-02,4.4000e+01
IMP_SCORE,5655,GO:0048703,9.5047e-02,4.0000e+00
IMP_SCORE,5656,GO:0003677,9.5046e-02,5.5100e+02
IMP_SCORE,5657,GO:0005977,9.5026e-02,2.4000e+01
IMP_SCORE,5658,GO:0010644,9.4955e-02,8.0000e+00
IMP_SCORE,5659,GO:0030511,9.4950e-02,9.0000e+00
IMP_SCORE,5660,GO:0032984,9.4935e-02,7.0000e+01
IMP_SCORE,5661,GO:0060544,9.4709e-02,3.0000e+00
IMP_SCORE,5662,GO:0034660,9.4702e-02,1.6700e+02
IMP_SCORE,5663,GO:0021702,9.4664e-02,9.0000e+00
IMP_SCORE,5664,GO:0046135,9.4642e-02,1.1000e+01
IMP_SCORE,5665,GO:0006067,9.4642e-02,5.4000e+01
IMP_SCORE,5666,GO:0016765,9.4593e-02,9.5000e+01
IMP_SCORE,5667,GO:0090630,9.4437e-02,3.7000e+01
IMP_SCORE,5668,GO:1901661,9.4388e-02,2.3000e+01
IMP_SCORE,5669,GO:0051181,9.4379e-02,1.6000e+01
IMP_SCORE,5670,GO:0009235,9.4359e-02,1.8000e+01
IMP_SCORE,5671,GO:0034061,9.4324e-02,1.0000e+01
IMP_SCORE,5672,GO:0045989,9.4062e-02,4.0000e+00
IMP_SCORE,5673,GO:1903146,9.4011e-02,8.0000e+00
IMP_SCORE,5674,GO:0072511,9.4007e-02,1.0400e+02
IMP_SCORE,5675,GO:0031640,9.3972e-02,1.6000e+01
IMP_SCORE,5676,GO:0070167,9.3963e-02,3.3000e+01
IMP_SCORE,5677,GO:1903825,9.3810e-02,3.4000e+01
IMP_SCORE,5678,GO:0043175,9.3708e-02,1.4000e+01
IMP_SCORE,5679,GO:1902554,9.3550e-02,1.2000e+01
IMP_SCORE,5680,GO:0042762,9.3536e-02,1.7000e+01
IMP_SCORE,5681,GO:0010467,9.3445e-02,1.5000e+01
IMP_SCORE,5682,GO:0001701,9.3438e-02,6.0000e+01
IMP_SCORE,5683,GO:0008094,9.3377e-02,1.6000e+01
IMP_SCORE,5684,GO:0034637,9.3295e-02,2.8000e+01
IMP_SCORE,5685,GO:0006554,9.3272e-02,2.3000e+01
IMP_SCORE,5686,GO:0016725,9.3247e-02,3.0000e+00
IMP_SCORE,5687,GO:0015631,9.3207e-02,1.8400e+02
IMP_SCORE,5688,GO:0034374,9.3158e-02,7.0000e+00
IMP_SCORE,5689,GO:0030301,9.3135e-02,2.2000e+01
IMP_SCORE,5690,GO:0043369,9.3116e-02,1.1000e+01
IMP_SCORE,5691,GO:0030216,9.3077e-02,3.3000e+01
IMP_SCORE,5692,GO:0045721,9.2899e-02,1.2000e+01
IMP_SCORE,5693,GO:1905809,9.2889e-02,1.0000e+00
IMP_SCORE,5694,GO:0060416,9.2823e-02,5.0000e+00
IMP_SCORE,5695,GO:0003682,9.2804e-02,1.8200e+02
IMP_SCORE,5696,GO:0000724,9.2794e-02,2.3000e+01
IMP_SCORE,5697,GO:0051965,9.2783e-02,5.0000e+01
IMP_SCORE,5698,GO:0009167,9.2718e-02,4.5000e+01
IMP_SCORE,5699,GO:0044380,9.2691e-02,3.0000e+00
IMP_SCORE,5700,GO:0006821,9.2684e-02,4.3000e+01
IMP_SCORE,5701,GO:0000062,9.2658e-02,4.8000e+01
IMP_SCORE,5702,GO:0046915,9.2653e-02,2.3000e+01
IMP_SCORE,5703,GO:0044420,9.2509e-02,1.4400e+02
IMP_SCORE,5704,GO:0007096,9.2488e-02,1.4000e+01
IMP_SCORE,5705,GO:0005761,9.2434e-02,2.1000e+01
IMP_SCORE,5706,GO:0003407,9.2422e-02,8.0000e+00
IMP_SCORE,5707,GO:0008307,9.2413e-02,3.4000e+01
IMP_SCORE,5708,GO:0071404,9.2395e-02,2.7000e+01
IMP_SCORE,5709,GO:0009263,9.2359e-02,1.0000e+00
IMP_SCORE,5710,GO:0070198,9.2359e-02,1.0000e+00
IMP_SCORE,5711,GO:0071071,9.2359e-02,1.0000e+00
IMP_SCORE,5712,GO:0007635,9.2331e-02,5.0000e+00
IMP_SCORE,5713,GO:0060334,9.2305e-02,1.1000e+01
IMP_SCORE,5714,GO:0032728,9.2266e-02,1.7000e+01
IMP_SCORE,5715,GO:0010661,9.2215e-02,3.0000e+00
IMP_SCORE,5716,GO:0001947,9.2147e-02,2.1000e+01
IMP_SCORE,5717,GO:0005782,9.2119e-02,3.6000e+01
IMP_SCORE,5718,GO:0005154,9.2066e-02,2.9000e+01
IMP_SCORE,5719,GO:0070279,9.2048e-02,5.6000e+01
IMP_SCORE,5720,GO:0006577,9.2004e-02,3.3000e+01
IMP_SCORE,5721,GO:1905330,9.1994e-02,2.4000e+01
IMP_SCORE,5722,GO:0010962,9.1977e-02,1.1000e+01
IMP_SCORE,5723,GO:0006521,9.1963e-02,1.7000e+01
IMP_SCORE,5724,GO:1903421,9.1899e-02,2.0000e+00
IMP_SCORE,5725,GO:0009201,9.1824e-02,1.1000e+01
IMP_SCORE,5726,GO:0043413,9.1786e-02,8.7000e+01
IMP_SCORE,5727,GO:0010310,9.1742e-02,7.0000e+00
IMP_SCORE,5728,GO:0047496,9.1633e-02,1.3000e+01
IMP_SCORE,5729,GO:0001223,9.1615e-02,5.0000e+00
IMP_SCORE,5730,GO:0070035,9.1596e-02,2.5000e+01
IMP_SCORE,5731,GO:0003351,9.1582e-02,1.2000e+01
IMP_SCORE,5732,GO:0005689,9.1569e-02,1.6000e+01
IMP_SCORE,5733,GO:0098742,9.1558e-02,1.7500e+02
IMP_SCORE,5734,GO:0031214,9.1544e-02,1.0000e+02
IMP_SCORE,5735,GO:0032330,9.1526e-02,1.4000e+01
IMP_SCORE,5736,GO:0033209,9.1435e-02,4.5000e+01
IMP_SCORE,5737,GO:0035113,9.1434e-02,1.9000e+01
IMP_SCORE,5738,GO:0014003,9.1265e-02,3.5000e+01
IMP_SCORE,5739,GO:0009953,9.1262e-02,2.4000e+01
IMP_SCORE,5740,GO:0071616,9.1211e-02,6.5000e+01
IMP_SCORE,5741,GO:0032420,9.1144e-02,2.1000e+01
IMP_SCORE,5742,GO:0098656,9.1068e-02,1.3000e+02
IMP_SCORE,5743,GO:0015293,9.1009e-02,8.5000e+01
IMP_SCORE,5744,GO:0035250,9.1004e-02,3.0000e+01
IMP_SCORE,5745,GO:0055081,9.0989e-02,1.8000e+01
IMP_SCORE,5746,GO:0044454,9.0958e-02,1.2500e+02
IMP_SCORE,5747,GO:0046467,9.0927e-02,5.8000e+01
IMP_SCORE,5748,GO:0035437,9.0900e-02,4.0000e+00
IMP_SCORE,5749,GO:0034596,9.0882e-02,2.1000e+01
IMP_SCORE,5750,GO:0035136,9.0868e-02,1.7000e+01
IMP_SCORE,5751,GO:0022857,9.0821e-02,3.4200e+02
IMP_SCORE,5752,GO:0034315,9.0746e-02,1.6000e+01
IMP_SCORE,5753,GO:1901685,9.0732e-02,2.5000e+01
IMP_SCORE,5754,GO:0098801,9.0580e-02,1.1000e+01
IMP_SCORE,5755,GO:0051782,9.0549e-02,1.0000e+01
IMP_SCORE,5756,GO:0004551,9.0543e-02,1.1000e+01
IMP_SCORE,5757,GO:0032781,9.0510e-02,3.0000e+01
IMP_SCORE,5758,GO:0008378,9.0487e-02,2.8000e+01
IMP_SCORE,5759,GO:0003755,9.0481e-02,2.7000e+01
IMP_SCORE,5760,GO:0030488,9.0480e-02,1.2000e+01
IMP_SCORE,5761,GO:0048705,9.0455e-02,3.4000e+01
IMP_SCORE,5762,GO:0019829,9.0291e-02,2.5000e+01
IMP_SCORE,5763,GO:0046527,9.0260e-02,1.4000e+01
IMP_SCORE,5764,GO:0034314,9.0220e-02,1.0000e+01
IMP_SCORE,5765,GO:0071675,9.0193e-02,1.4000e+01
IMP_SCORE,5766,GO:0043027,9.0156e-02,1.6000e+01
IMP_SCORE,5767,GO:0031124,9.0146e-02,2.9000e+01
IMP_SCORE,5768,GO:1903830,9.0101e-02,3.0000e+01
IMP_SCORE,5769,GO:0008210,9.0022e-02,3.6000e+01
IMP_SCORE,5770,GO:1903140,8.9999e-02,1.1000e+01
IMP_SCORE,5771,GO:0032206,8.9990e-02,1.4000e+01
IMP_SCORE,5772,GO:0046329,8.9959e-02,9.0000e+00
IMP_SCORE,5773,GO:0044453,8.9959e-02,1.7000e+01
IMP_SCORE,5774,GO:0006090,8.9826e-02,3.8000e+01
IMP_SCORE,5775,GO:0006775,8.9776e-02,1.5000e+01
IMP_SCORE,5776,GO:0008527,8.9716e-02,3.0000e+01
IMP_SCORE,5777,GO:0035088,8.9691e-02,2.8000e+01
IMP_SCORE,5778,GO:0000212,8.9627e-02,4.0000e+00
IMP_SCORE,5779,GO:0097320,8.9609e-02,8.0000e+00
IMP_SCORE,5780,GO:0016572,8.9580e-02,4.0000e+00
IMP_SCORE,5781,GO:0016722,8.9471e-02,3.4000e+01
IMP_SCORE,5782,GO:0015103,8.9338e-02,1.1000e+02
IMP_SCORE,5783,GO:0046365,8.9192e-02,3.9000e+01
IMP_SCORE,5784,GO:0019198,8.9175e-02,3.2000e+01
IMP_SCORE,5785,GO:0010042,8.9106e-02,4.0000e+00
IMP_SCORE,5786,GO:0009150,8.9078e-02,6.0000e+01
IMP_SCORE,5787,GO:0090189,8.9057e-02,4.0000e+00
IMP_SCORE,5788,GO:0044743,8.8883e-02,2.0000e+01
IMP_SCORE,5789,GO:0044441,8.8878e-02,2.0400e+02
IMP_SCORE,5790,GO:0004725,8.8873e-02,4.3000e+01
IMP_SCORE,5791,GO:0009185,8.8841e-02,3.2000e+01
IMP_SCORE,5792,GO:0033151,8.8806e-02,1.0000e+00
IMP_SCORE,5793,GO:0090342,8.8753e-02,5.0000e+00
IMP_SCORE,5794,GO:0010459,8.8639e-02,3.0000e+00
IMP_SCORE,5795,GO:0001533,8.8498e-02,4.7000e+01
IMP_SCORE,5796,GO:0051349,8.8377e-02,1.1000e+01
IMP_SCORE,5797,GO:0070988,8.8368e-02,2.6000e+01
IMP_SCORE,5798,GO:0042632,8.8339e-02,2.4000e+01
IMP_SCORE,5799,GO:0015079,8.8294e-02,6.6000e+01
IMP_SCORE,5800,GO:0060119,8.8289e-02,1.8000e+01
IMP_SCORE,5801,GO:0032993,8.8199e-02,3.6000e+01
IMP_SCORE,5802,GO:0101005,8.8185e-02,5.4000e+01
IMP_SCORE,5803,GO:0038083,8.8158e-02,1.1000e+01
IMP_SCORE,5804,GO:0002822,8.8133e-02,2.6000e+01
IMP_SCORE,5805,GO:0009913,8.8049e-02,3.9000e+01
IMP_SCORE,5806,GO:0000732,8.7912e-02,4.0000e+00
IMP_SCORE,5807,GO:0008200,8.7830e-02,2.5000e+01
IMP_SCORE,5808,GO:0034975,8.7634e-02,1.4000e+01
IMP_SCORE,5809,GO:0045833,8.7632e-02,3.3000e+01
IMP_SCORE,5810,GO:0000777,8.7405e-02,5.6000e+01
IMP_SCORE,5811,GO:0008484,8.7391e-02,4.3000e+01
IMP_SCORE,5812,GO:0006336,8.7384e-02,1.3000e+01
IMP_SCORE,5813,GO:0034030,8.7271e-02,6.0000e+00
IMP_SCORE,5814,GO:0048284,8.7226e-02,6.6000e+01
IMP_SCORE,5815,GO:0003707,8.7224e-02,2.6000e+01
IMP_SCORE,5816,GO:0046875,8.7207e-02,1.1000e+01
IMP_SCORE,5817,GO:0042698,8.7202e-02,6.0000e+00
IMP_SCORE,5818,GO:0033108,8.7192e-02,2.6000e+01
IMP_SCORE,5819,GO:0015868,8.7081e-02,1.4000e+01
IMP_SCORE,5820,GO:0005922,8.7045e-02,3.8000e+01
IMP_SCORE,5821,GO:0042577,8.7027e-02,3.2000e+01
IMP_SCORE,5822,GO:0005581,8.7025e-02,1.6700e+02
IMP_SCORE,5823,GO:0006338,8.7016e-02,4.2000e+01
IMP_SCORE,5824,GO:0032784,8.6978e-02,5.2000e+01
IMP_SCORE,5825,GO:0001776,8.6957e-02,1.6000e+01
IMP_SCORE,5826,GO:0019208,8.6905e-02,7.0000e+01
IMP_SCORE,5827,GO:0044319,8.6904e-02,1.4000e+01
IMP_SCORE,5828,GO:0032436,8.6885e-02,3.3000e+01
IMP_SCORE,5829,GO:0003143,8.6814e-02,1.7000e+01
IMP_SCORE,5830,GO:0052689,8.6812e-02,1.7900e+02
IMP_SCORE,5831,GO:1901020,8.6804e-02,5.0000e+00
IMP_SCORE,5832,GO:0098878,8.6763e-02,2.3000e+01
IMP_SCORE,5833,GO:0046471,8.6761e-02,2.5000e+01
IMP_SCORE,5834,GO:0006986,8.6758e-02,4.2000e+01
IMP_SCORE,5835,GO:0015721,8.6634e-02,1.7000e+01
IMP_SCORE,5836,GO:0042645,8.6624e-02,3.8000e+01
IMP_SCORE,5837,GO:0002313,8.6605e-02,1.1000e+01
IMP_SCORE,5838,GO:0006368,8.6605e-02,1.9000e+01
IMP_SCORE,5839,GO:2000144,8.6589e-02,3.0000e+00
IMP_SCORE,5840,GO:0006614,8.6571e-02,1.5000e+01
IMP_SCORE,5841,GO:0051574,8.6508e-02,2.0000e+00
IMP_SCORE,5842,GO:0001541,8.6439e-02,1.3000e+01
IMP_SCORE,5843,GO:0004859,8.6318e-02,4.8000e+01
IMP_SCORE,5844,GO:1902742,8.6147e-02,1.0000e+01
IMP_SCORE,5845,GO:0003678,8.6112e-02,1.2000e+01
IMP_SCORE,5846,GO:0070243,8.6049e-02,2.0000e+00
IMP_SCORE,5847,GO:0017137,8.6043e-02,9.0000e+01
IMP_SCORE,5848,GO:0032769,8.6031e-02,6.0000e+00
IMP_SCORE,5849,GO:0007276,8.5977e-02,2.2200e+02
IMP_SCORE,5850,GO:0031282,8.5887e-02,3.0000e+00
IMP_SCORE,5851,GO:0004519,8.5837e-02,9.4000e+01
IMP_SCORE,5852,GO:1903053,8.5803e-02,7.0000e+00
IMP_SCORE,5853,GO:0036041,8.5772e-02,2.1000e+01
IMP_SCORE,5854,GO:2000303,8.5771e-02,5.0000e+00
IMP_SCORE,5855,GO:0005790,8.5744e-02,9.0000e+00
IMP_SCORE,5856,GO:0071887,8.5730e-02,6.0000e+00
IMP_SCORE,5857,GO:0015296,8.5579e-02,1.3000e+01
IMP_SCORE,5858,GO:0002088,8.5561e-02,1.8000e+01
IMP_SCORE,5859,GO:0038061,8.5477e-02,7.0000e+00
IMP_SCORE,5860,GO:0016126,8.5452e-02,2.8000e+01
IMP_SCORE,5861,GO:0090199,8.5340e-02,1.0000e+01
IMP_SCORE,5862,GO:0090141,8.5137e-02,5.0000e+00
IMP_SCORE,5863,GO:0044702,8.5093e-02,4.8500e+02
IMP_SCORE,5864,GO:0005778,8.5067e-02,4.9000e+01
IMP_SCORE,5865,GO:0035869,8.5014e-02,3.1000e+01
IMP_SCORE,5866,GO:0044706,8.5010e-02,9.4000e+01
IMP_SCORE,5867,GO:1901292,8.4965e-02,2.1000e+01
IMP_SCORE,5868,GO:0043457,8.4895e-02,2.0000e+01
IMP_SCORE,5869,GO:0015215,8.4877e-02,1.6000e+01
IMP_SCORE,5870,GO:1903046,8.4821e-02,7.1000e+01
IMP_SCORE,5871,GO:0032266,8.4809e-02,2.1000e+01
IMP_SCORE,5872,GO:1900120,8.4807e-02,1.1000e+01
IMP_SCORE,5873,GO:0055029,8.4787e-02,1.2000e+01
IMP_SCORE,5874,GO:0050912,8.4784e-02,2.6000e+01
IMP_SCORE,5875,GO:0006409,8.4670e-02,4.0000e+00
IMP_SCORE,5876,GO:0071682,8.4576e-02,4.0000e+00
IMP_SCORE,5877,GO:0000151,8.4527e-02,6.6000e+01
IMP_SCORE,5878,GO:0051983,8.4517e-02,2.1000e+01
IMP_SCORE,5879,GO:0043687,8.4328e-02,6.7000e+01
IMP_SCORE,5880,GO:1900371,8.4252e-02,2.3000e+01
IMP_SCORE,5881,GO:0008186,8.4241e-02,2.2000e+01
IMP_SCORE,5882,GO:0051647,8.4108e-02,1.4000e+01
IMP_SCORE,5883,GO:0002688,8.4012e-02,2.8000e+01
IMP_SCORE,5884,GO:0046888,8.3906e-02,1.7000e+01
IMP_SCORE,5885,GO:0047617,8.3871e-02,1.5000e+01
IMP_SCORE,5886,GO:0019897,8.3849e-02,4.3000e+01
IMP_SCORE,5887,GO:0051276,8.3746e-02,1.2300e+02
IMP_SCORE,5888,GO:0008356,8.3660e-02,4.0000e+00
IMP_SCORE,5889,GO:0006482,8.3589e-02,1.9000e+01
IMP_SCORE,5890,GO:2000310,8.3586e-02,4.0000e+00
IMP_SCORE,5891,GO:0022904,8.3520e-02,3.4000e+01
IMP_SCORE,5892,GO:0016327,8.3485e-02,3.0000e+01
IMP_SCORE,5893,GO:0052695,8.3396e-02,9.0000e+00
IMP_SCORE,5894,GO:0008757,8.3365e-02,8.9000e+01
IMP_SCORE,5895,GO:0016853,8.3301e-02,1.7700e+02
IMP_SCORE,5896,GO:0034470,8.3297e-02,1.1000e+02
IMP_SCORE,5897,GO:0016712,8.3291e-02,1.6000e+01
IMP_SCORE,5898,GO:0008375,8.3274e-02,6.0000e+01
IMP_SCORE,5899,GO:0051648,8.3266e-02,3.9000e+01
IMP_SCORE,5900,GO:0007608,8.3255e-02,2.4000e+01
IMP_SCORE,5901,GO:0007599,8.3246e-02,8.5000e+01
IMP_SCORE,5902,GO:0043949,8.3240e-02,6.0000e+00
IMP_SCORE,5903,GO:0009975,8.3103e-02,4.0000e+00
IMP_SCORE,5904,GO:0033572,8.3039e-02,2.1000e+01
IMP_SCORE,5905,GO:0002719,8.2990e-02,7.0000e+00
IMP_SCORE,5906,GO:0070252,8.2859e-02,2.7000e+01
IMP_SCORE,5907,GO:0005385,8.2791e-02,1.9000e+01
IMP_SCORE,5908,GO:0090305,8.2769e-02,8.1000e+01
IMP_SCORE,5909,GO:0048675,8.2744e-02,2.7000e+01
IMP_SCORE,5910,GO:1902932,8.2686e-02,6.0000e+00
IMP_SCORE,5911,GO:0030518,8.2427e-02,2.9000e+01
IMP_SCORE,5912,GO:0035082,8.2404e-02,8.0000e+00
IMP_SCORE,5913,GO:0043178,8.2391e-02,5.9000e+01
IMP_SCORE,5914,GO:0009225,8.2340e-02,4.0000e+01
IMP_SCORE,5915,GO:0001895,8.2251e-02,3.5000e+01
IMP_SCORE,5916,GO:0007271,8.2235e-02,1.4000e+01
IMP_SCORE,5917,GO:0004536,8.2119e-02,2.3000e+01
IMP_SCORE,5918,GO:0016758,8.1933e-02,1.3500e+02
IMP_SCORE,5919,GO:0046847,8.1829e-02,1.4000e+01
IMP_SCORE,5920,GO:0016234,8.1778e-02,4.4000e+01
IMP_SCORE,5921,GO:0060026,8.1659e-02,3.0000e+00
IMP_SCORE,5922,GO:0044827,8.1534e-02,6.0000e+00
IMP_SCORE,5923,GO:0046051,8.1534e-02,4.0000e+00
IMP_SCORE,5924,GO:0033238,8.1427e-02,1.3000e+01
IMP_SCORE,5925,GO:0015171,8.1425e-02,5.1000e+01
IMP_SCORE,5926,GO:1903556,8.1324e-02,1.8000e+01
IMP_SCORE,5927,GO:0042953,8.1242e-02,6.0000e+00
IMP_SCORE,5928,GO:0010565,8.1053e-02,3.8000e+01
IMP_SCORE,5929,GO:0070542,8.0938e-02,1.0000e+01
IMP_SCORE,5930,GO:0006612,8.0898e-02,3.2000e+01
IMP_SCORE,5931,GO:0006605,8.0877e-02,7.6000e+01
IMP_SCORE,5932,GO:0065002,8.0858e-02,1.5000e+01
IMP_SCORE,5933,GO:0015849,8.0818e-02,8.5000e+01
IMP_SCORE,5934,GO:0072124,8.0793e-02,1.0000e+00
IMP_SCORE,5935,GO:0072349,8.0765e-02,2.6000e+01
IMP_SCORE,5936,GO:0050908,8.0763e-02,1.1000e+01
IMP_SCORE,5937,GO:0070125,8.0590e-02,3.0000e+01
IMP_SCORE,5938,GO:0035036,8.0512e-02,3.6000e+01
IMP_SCORE,5939,GO:0006486,8.0477e-02,8.3000e+01
IMP_SCORE,5940,GO:0061036,8.0326e-02,9.0000e+00
IMP_SCORE,5941,GO:0007601,8.0187e-02,1.8500e+02
IMP_SCORE,5942,GO:0042754,8.0182e-02,3.0000e+00
IMP_SCORE,5943,GO:0005929,8.0106e-02,2.5800e+02
IMP_SCORE,5944,GO:0002437,8.0080e-02,4.0000e+00
IMP_SCORE,5945,GO:0000956,8.0074e-02,2.9000e+01
IMP_SCORE,5946,GO:0005575,8.0000e-02,7.0100e+02
IMP_SCORE,5947,GO:0003899,7.9951e-02,1.7000e+01
IMP_SCORE,5948,GO:0007189,7.9900e-02,2.1000e+01
IMP_SCORE,5949,GO:0070412,7.9723e-02,6.0000e+00
IMP_SCORE,5950,GO:0072202,7.9532e-02,1.1000e+01
IMP_SCORE,5951,GO:0046641,7.9489e-02,1.3000e+01
IMP_SCORE,5952,GO:0006369,7.9475e-02,2.0000e+01
IMP_SCORE,5953,GO:0098960,7.9306e-02,3.0000e+00
IMP_SCORE,5954,GO:0046943,7.9270e-02,6.0000e+01
IMP_SCORE,5955,GO:0032288,7.9232e-02,8.0000e+00
IMP_SCORE,5956,GO:0017147,7.9043e-02,2.1000e+01
IMP_SCORE,5957,GO:0007283,7.8988e-02,1.8500e+02
IMP_SCORE,5958,GO:0033178,7.8966e-02,6.0000e+00
IMP_SCORE,5959,GO:0030809,7.8932e-02,1.3000e+01
IMP_SCORE,5960,GO:0019840,7.8892e-02,3.6000e+01
IMP_SCORE,5961,GO:0006140,7.8873e-02,4.7000e+01
IMP_SCORE,5962,GO:0005891,7.8820e-02,1.6000e+01
IMP_SCORE,5963,GO:0034243,7.8814e-02,4.0000e+00
IMP_SCORE,5964,GO:1902855,7.8793e-02,2.0000e+00
IMP_SCORE,5965,GO:0019229,7.8758e-02,1.6000e+01
IMP_SCORE,5966,GO:0010833,7.8711e-02,6.0000e+00
IMP_SCORE,5967,GO:0005172,7.8693e-02,1.7000e+01
IMP_SCORE,5968,GO:0001580,7.8605e-02,2.3000e+01
IMP_SCORE,5969,GO:0015936,7.8585e-02,6.0000e+00
IMP_SCORE,5970,GO:0022843,7.8390e-02,4.8000e+01
IMP_SCORE,5971,GO:0097729,7.8301e-02,1.8000e+01
IMP_SCORE,5972,GO:0005849,7.8258e-02,4.0000e+00
IMP_SCORE,5973,GO:0045814,7.8217e-02,3.3000e+01
IMP_SCORE,5974,GO:1901983,7.8147e-02,1.9000e+01
IMP_SCORE,5975,GO:0010566,7.8129e-02,4.0000e+00
IMP_SCORE,5976,GO:0043306,7.8012e-02,7.0000e+00
IMP_SCORE,5977,GO:0014854,7.7878e-02,2.0000e+00
IMP_SCORE,5978,GO:0046503,7.7817e-02,2.5000e+01
IMP_SCORE,5979,GO:0045047,7.7815e-02,1.9000e+01
IMP_SCORE,5980,GO:0098719,7.7610e-02,3.0000e+00
IMP_SCORE,5981,GO:0016651,7.7598e-02,8.7000e+01
IMP_SCORE,5982,GO:0032967,7.7506e-02,3.0000e+00
IMP_SCORE,5983,GO:0044815,7.7458e-02,2.7000e+01
IMP_SCORE,5984,GO:0043567,7.7399e-02,8.0000e+00
IMP_SCORE,5985,GO:0008139,7.7342e-02,1.9000e+01
IMP_SCORE,5986,GO:0050910,7.7332e-02,4.0000e+00
IMP_SCORE,5987,GO:0045454,7.7262e-02,5.0000e+01
IMP_SCORE,5988,GO:0006000,7.7225e-02,5.0000e+00
IMP_SCORE,5989,GO:0086064,7.6965e-02,4.0000e+00
IMP_SCORE,5990,GO:0007260,7.6869e-02,1.0000e+00
IMP_SCORE,5991,GO:0005801,7.6756e-02,4.1000e+01
IMP_SCORE,5992,GO:0030097,7.6643e-02,4.5000e+01
IMP_SCORE,5993,GO:0016505,7.6627e-02,1.1000e+01
IMP_SCORE,5994,GO:1902555,7.6615e-02,3.0000e+00
IMP_SCORE,5995,GO:0006364,7.6338e-02,6.0000e+01
IMP_SCORE,5996,GO:0008191,7.6282e-02,1.3000e+01
IMP_SCORE,5997,GO:0000725,7.6276e-02,1.3000e+01
IMP_SCORE,5998,GO:1902237,7.6263e-02,3.0000e+00
IMP_SCORE,5999,GO:0070884,7.6232e-02,6.0000e+00
IMP_SCORE,6000,GO:0019905,7.6228e-02,9.5000e+01
IMP_SCORE,6001,GO:0006029,7.6155e-02,1.8000e+01
IMP_SCORE,6002,GO:0090278,7.6045e-02,9.0000e+00
IMP_SCORE,6003,GO:2000780,7.6010e-02,1.0000e+00
IMP_SCORE,6004,GO:0008385,7.6010e-02,1.0000e+00
IMP_SCORE,6005,GO:1903170,7.6010e-02,7.0000e+00
IMP_SCORE,6006,GO:0005844,7.5902e-02,2.1000e+01
IMP_SCORE,6007,GO:1902176,7.5853e-02,6.0000e+00
IMP_SCORE,6008,GO:1990391,7.5843e-02,6.0000e+00
IMP_SCORE,6009,GO:0071824,7.5836e-02,6.6000e+01
IMP_SCORE,6010,GO:0045761,7.5811e-02,1.9000e+01
IMP_SCORE,6011,GO:0048385,7.5746e-02,4.0000e+00
IMP_SCORE,6012,GO:0046621,7.5630e-02,5.0000e+00
IMP_SCORE,6013,GO:0032934,7.5487e-02,3.2000e+01
IMP_SCORE,6014,GO:0070160,7.5484e-02,1.7200e+02
IMP_SCORE,6015,GO:0005667,7.5470e-02,7.5000e+01
IMP_SCORE,6016,GO:0043555,7.5445e-02,1.3000e+01
IMP_SCORE,6017,GO:0006378,7.5391e-02,6.0000e+00
IMP_SCORE,6018,GO:0005980,7.5354e-02,1.6000e+01
IMP_SCORE,6019,GO:0033865,7.5114e-02,1.2000e+01
IMP_SCORE,6020,GO:0006006,7.5106e-02,5.1000e+01
IMP_SCORE,6021,GO:0043921,7.5049e-02,4.0000e+00
IMP_SCORE,6022,GO:0002286,7.5011e-02,1.2000e+01
IMP_SCORE,6023,GO:0086002,7.4975e-02,1.5000e+01
IMP_SCORE,6024,GO:0035267,7.4556e-02,4.0000e+00
IMP_SCORE,6025,GO:2000010,7.4538e-02,3.0000e+00
IMP_SCORE,6026,GO:0005158,7.4514e-02,2.4000e+01
IMP_SCORE,6027,GO:0042246,7.4425e-02,4.4000e+01
IMP_SCORE,6028,GO:0051540,7.4416e-02,4.4000e+01
IMP_SCORE,6029,GO:0051393,7.4362e-02,2.7000e+01
IMP_SCORE,6030,GO:0017134,7.4296e-02,1.7000e+01
IMP_SCORE,6031,GO:0042440,7.4233e-02,3.4000e+01
IMP_SCORE,6032,GO:0046794,7.4154e-02,8.0000e+00
IMP_SCORE,6033,GO:0044236,7.4144e-02,3.6000e+01
IMP_SCORE,6034,GO:0008194,7.4143e-02,1.2400e+02
IMP_SCORE,6035,GO:0006595,7.4116e-02,2.1000e+01
IMP_SCORE,6036,GO:0002228,7.4112e-02,2.7000e+01
IMP_SCORE,6037,GO:0031082,7.4041e-02,1.5000e+01
IMP_SCORE,6038,GO:0045648,7.3922e-02,4.0000e+00
IMP_SCORE,6039,GO:1902235,7.3899e-02,9.0000e+00
IMP_SCORE,6040,GO:0035246,7.3861e-02,2.6000e+01
IMP_SCORE,6041,GO:0016757,7.3803e-02,2.2000e+02
IMP_SCORE,6042,GO:0043576,7.3730e-02,6.0000e+00
IMP_SCORE,6043,GO:0055022,7.3694e-02,8.0000e+00
IMP_SCORE,6044,GO:0042393,7.3596e-02,9.0000e+01
IMP_SCORE,6045,GO:0003841,7.3550e-02,1.2000e+01
IMP_SCORE,6046,GO:0019825,7.3535e-02,3.3000e+01
IMP_SCORE,6047,GO:0006613,7.3498e-02,1.5000e+01
IMP_SCORE,6048,GO:0048246,7.3402e-02,6.0000e+00
IMP_SCORE,6049,GO:0035794,7.3402e-02,5.0000e+00
IMP_SCORE,6050,GO:0045117,7.3335e-02,1.8000e+01
IMP_SCORE,6051,GO:0006471,7.3176e-02,9.0000e+00
IMP_SCORE,6052,GO:0019371,7.3161e-02,8.0000e+00
IMP_SCORE,6053,GO:0002887,7.3159e-02,6.0000e+00
IMP_SCORE,6054,GO:0016782,7.3015e-02,6.8000e+01
IMP_SCORE,6055,GO:2000758,7.3010e-02,1.4000e+01
IMP_SCORE,6056,GO:0097035,7.2988e-02,2.5000e+01
IMP_SCORE,6057,GO:0090231,7.2967e-02,7.0000e+00
IMP_SCORE,6058,GO:0007589,7.2913e-02,3.1000e+01
IMP_SCORE,6059,GO:0070306,7.2906e-02,1.0000e+00
IMP_SCORE,6060,GO:0034629,7.2855e-02,1.1000e+01
IMP_SCORE,6061,GO:0034704,7.2828e-02,3.4000e+01
IMP_SCORE,6062,GO:0003208,7.2721e-02,2.0000e+00
IMP_SCORE,6063,GO:0008544,7.2646e-02,3.7000e+01
IMP_SCORE,6064,GO:2001022,7.2489e-02,1.5000e+01
IMP_SCORE,6065,GO:0060674,7.2478e-02,2.1000e+01
IMP_SCORE,6066,GO:0035278,7.2373e-02,1.9000e+01
IMP_SCORE,6067,GO:0015459,7.2307e-02,5.7000e+01
IMP_SCORE,6068,GO:0007520,7.2198e-02,2.3000e+01
IMP_SCORE,6069,GO:0002830,7.2191e-02,1.2000e+01
IMP_SCORE,6070,GO:0031683,7.2173e-02,1.3000e+01
IMP_SCORE,6071,GO:0032400,7.2040e-02,5.0000e+00
IMP_SCORE,6072,GO:1903902,7.1918e-02,2.3000e+01
IMP_SCORE,6073,GO:0002456,7.1771e-02,2.6000e+01
IMP_SCORE,6074,GO:0009415,7.1693e-02,1.0000e+01
IMP_SCORE,6075,GO:0006293,7.1683e-02,1.2000e+01
IMP_SCORE,6076,GO:0006024,7.1680e-02,3.9000e+01
IMP_SCORE,6077,GO:0042562,7.1520e-02,6.2000e+01
IMP_SCORE,6078,GO:0048070,7.1370e-02,6.0000e+00
IMP_SCORE,6079,GO:0008135,7.1364e-02,8.1000e+01
IMP_SCORE,6080,GO:0032259,7.1290e-02,2.1000e+02
IMP_SCORE,6081,GO:0007286,7.1255e-02,4.1000e+01
IMP_SCORE,6082,GO:0000387,7.1220e-02,1.5000e+01
IMP_SCORE,6083,GO:0035970,7.1157e-02,4.0000e+00
IMP_SCORE,6084,GO:0000723,7.1137e-02,1.9000e+01
IMP_SCORE,6085,GO:0071397,7.1062e-02,1.8000e+01
IMP_SCORE,6086,GO:0071577,7.1061e-02,1.7000e+01
IMP_SCORE,6087,GO:0043174,7.1033e-02,1.7000e+01
IMP_SCORE,6088,GO:0006720,7.0934e-02,6.0000e+01
IMP_SCORE,6089,GO:0060628,7.0933e-02,4.0000e+00
IMP_SCORE,6090,GO:0007517,7.0916e-02,5.7000e+01
IMP_SCORE,6091,GO:0086080,7.0905e-02,8.0000e+00
IMP_SCORE,6092,GO:0090568,7.0862e-02,2.0000e+01
IMP_SCORE,6093,GO:0006296,7.0571e-02,7.0000e+00
IMP_SCORE,6094,GO:1903077,7.0568e-02,3.0000e+00
IMP_SCORE,6095,GO:0006182,7.0412e-02,4.0000e+00
IMP_SCORE,6096,GO:0044106,7.0403e-02,5.3000e+01
IMP_SCORE,6097,GO:0015923,7.0226e-02,2.0000e+01
IMP_SCORE,6098,GO:0048149,7.0214e-02,4.0000e+00
IMP_SCORE,6099,GO:0035051,7.0184e-02,1.1000e+01
IMP_SCORE,6100,GO:0002449,7.0130e-02,3.3000e+01
IMP_SCORE,6101,GO:0007158,7.0017e-02,1.3000e+01
IMP_SCORE,6102,GO:0070972,6.9978e-02,1.7000e+01
IMP_SCORE,6103,GO:0051289,6.9968e-02,3.3000e+01
IMP_SCORE,6104,GO:0045773,6.9809e-02,5.0000e+00
IMP_SCORE,6105,GO:0031463,6.9793e-02,2.0000e+01
IMP_SCORE,6106,GO:0090083,6.9780e-02,1.6000e+01
IMP_SCORE,6107,GO:0002367,6.9631e-02,1.6000e+01
IMP_SCORE,6108,GO:0044259,6.9571e-02,4.9000e+01
IMP_SCORE,6109,GO:0003993,6.9554e-02,2.1000e+01
IMP_SCORE,6110,GO:0098780,6.9384e-02,4.0000e+00
IMP_SCORE,6111,GO:0006359,6.9374e-02,3.3000e+01
IMP_SCORE,6112,GO:0030170,6.9368e-02,6.6000e+01
IMP_SCORE,6113,GO:0001540,6.9350e-02,8.5000e+01
IMP_SCORE,6114,GO:0050765,6.9194e-02,3.0000e+00
IMP_SCORE,6115,GO:0006586,6.9134e-02,1.5000e+01
IMP_SCORE,6116,GO:0009226,6.9058e-02,3.4000e+01
IMP_SCORE,6117,GO:1902165,6.8878e-02,1.0000e+01
IMP_SCORE,6118,GO:0014819,6.8789e-02,4.0000e+00
IMP_SCORE,6119,GO:0018023,6.8689e-02,7.0000e+00
IMP_SCORE,6120,GO:0048521,6.8674e-02,1.0000e+00
IMP_SCORE,6121,GO:0051053,6.8651e-02,3.1000e+01
IMP_SCORE,6122,GO:1905038,6.8623e-02,4.0000e+00
IMP_SCORE,6123,GO:0090026,6.8498e-02,3.0000e+00
IMP_SCORE,6124,GO:0000313,6.8490e-02,1.5000e+01
IMP_SCORE,6125,GO:0032469,6.8312e-02,1.3000e+01
IMP_SCORE,6126,GO:0016755,6.8278e-02,3.3000e+01
IMP_SCORE,6127,GO:0048706,6.8208e-02,2.3000e+01
IMP_SCORE,6128,GO:0001946,6.8093e-02,2.0000e+00
IMP_SCORE,6129,GO:0009566,6.8062e-02,6.4000e+01
IMP_SCORE,6130,GO:0071804,6.8048e-02,3.4000e+01
IMP_SCORE,6131,GO:0060413,6.7934e-02,7.0000e+00
IMP_SCORE,6132,GO:0006333,6.7892e-02,2.4000e+01
IMP_SCORE,6133,GO:0030502,6.7790e-02,1.5000e+01
IMP_SCORE,6134,GO:0004180,6.7772e-02,5.5000e+01
IMP_SCORE,6135,GO:0003729,6.7728e-02,7.3000e+01
IMP_SCORE,6136,GO:1903523,6.7576e-02,7.0000e+00
IMP_SCORE,6137,GO:0014870,6.7385e-02,4.0000e+00
IMP_SCORE,6138,GO:1905508,6.7356e-02,6.0000e+00
IMP_SCORE,6139,GO:0034123,6.7353e-02,1.2000e+01
IMP_SCORE,6140,GO:0019212,6.7243e-02,3.8000e+01
IMP_SCORE,6141,GO:0009301,6.7191e-02,2.3000e+01
IMP_SCORE,6142,GO:0019748,6.7147e-02,2.1000e+01
IMP_SCORE,6143,GO:0009451,6.7122e-02,5.1000e+01
IMP_SCORE,6144,GO:0031424,6.7122e-02,7.8000e+01
IMP_SCORE,6145,GO:0006164,6.7115e-02,3.2000e+01
IMP_SCORE,6146,GO:0006809,6.7089e-02,4.0000e+00
IMP_SCORE,6147,GO:0032305,6.7016e-02,6.0000e+00
IMP_SCORE,6148,GO:0043194,6.7010e-02,8.0000e+00
IMP_SCORE,6149,GO:0016747,6.6834e-02,1.8000e+02
IMP_SCORE,6150,GO:0016408,6.6776e-02,4.6000e+01
IMP_SCORE,6151,GO:0018206,6.6736e-02,5.0000e+00
IMP_SCORE,6152,GO:0031252,6.6665e-02,2.5000e+01
IMP_SCORE,6153,GO:0043268,6.6658e-02,4.0000e+00
IMP_SCORE,6154,GO:0050905,6.6557e-02,5.4000e+01
IMP_SCORE,6155,GO:0006399,6.6509e-02,5.8000e+01
IMP_SCORE,6156,GO:0033047,6.6449e-02,6.0000e+00
IMP_SCORE,6157,GO:0031491,6.6395e-02,2.3000e+01
IMP_SCORE,6158,GO:0004190,6.6253e-02,4.1000e+01
IMP_SCORE,6159,GO:0046185,6.6175e-02,1.1000e+01
IMP_SCORE,6160,GO:0000082,6.6133e-02,3.0000e+01
IMP_SCORE,6161,GO:0008239,6.6127e-02,2.5000e+01
IMP_SCORE,6162,GO:0016741,6.6062e-02,2.4800e+02
IMP_SCORE,6163,GO:0051382,6.5987e-02,8.0000e+00
IMP_SCORE,6164,GO:0030204,6.5906e-02,2.3000e+01
IMP_SCORE,6165,GO:0043954,6.5872e-02,2.3000e+01
IMP_SCORE,6166,GO:0030049,6.5795e-02,2.0000e+01
IMP_SCORE,6167,GO:0051536,6.5781e-02,4.6000e+01
IMP_SCORE,6168,GO:0046031,6.5746e-02,2.5000e+01
IMP_SCORE,6169,GO:0048384,6.5650e-02,4.0000e+00
IMP_SCORE,6170,GO:0006684,6.5647e-02,6.0000e+00
IMP_SCORE,6171,GO:1905950,6.5590e-02,2.2000e+01
IMP_SCORE,6172,GO:0002864,6.5588e-02,9.0000e+00
IMP_SCORE,6173,GO:0009145,6.5587e-02,1.2000e+01
IMP_SCORE,6174,GO:0034260,6.5577e-02,2.6000e+01
IMP_SCORE,6175,GO:0043039,6.5557e-02,2.1000e+01
IMP_SCORE,6176,GO:0035108,6.5436e-02,4.2000e+01
IMP_SCORE,6177,GO:0045839,6.5434e-02,9.0000e+00
IMP_SCORE,6178,GO:0007617,6.5434e-02,8.0000e+00
IMP_SCORE,6179,GO:0030801,6.5387e-02,1.7000e+01
IMP_SCORE,6180,GO:0061718,6.5338e-02,9.0000e+00
IMP_SCORE,6181,GO:0050829,6.5294e-02,2.3000e+01
IMP_SCORE,6182,GO:2000036,6.5140e-02,7.0000e+00
IMP_SCORE,6183,GO:2001238,6.5105e-02,1.2000e+01
IMP_SCORE,6184,GO:0061158,6.4959e-02,2.0000e+00
IMP_SCORE,6185,GO:0043628,6.4951e-02,6.0000e+00
IMP_SCORE,6186,GO:0015030,6.4843e-02,4.6000e+01
IMP_SCORE,6187,GO:0006413,6.4843e-02,3.7000e+01
IMP_SCORE,6188,GO:0080182,6.4770e-02,5.0000e+00
IMP_SCORE,6189,GO:0070492,6.4600e-02,1.0000e+02
IMP_SCORE,6190,GO:0043981,6.4555e-02,2.0000e+00
IMP_SCORE,6191,GO:0031083,6.4542e-02,9.0000e+00
IMP_SCORE,6192,GO:0019200,6.4533e-02,1.5000e+01
IMP_SCORE,6193,GO:0043518,6.4501e-02,2.2000e+01
IMP_SCORE,6194,GO:0009143,6.4483e-02,3.0000e+00
IMP_SCORE,6195,GO:0045940,6.4469e-02,9.0000e+00
IMP_SCORE,6196,GO:0090646,6.4447e-02,6.0000e+00
IMP_SCORE,6197,GO:0051445,6.4440e-02,7.0000e+00
IMP_SCORE,6198,GO:0098803,6.4436e-02,1.8000e+01
IMP_SCORE,6199,GO:0098743,6.4421e-02,2.0000e+01
IMP_SCORE,6200,GO:0015370,6.4397e-02,2.0000e+01
IMP_SCORE,6201,GO:0070911,6.4379e-02,7.0000e+00
IMP_SCORE,6202,GO:0031935,6.4311e-02,4.0000e+00
IMP_SCORE,6203,GO:0019211,6.4288e-02,2.0000e+00
IMP_SCORE,6204,GO:0015238,6.4243e-02,1.5000e+01
IMP_SCORE,6205,GO:0006266,6.4199e-02,7.0000e+00
IMP_SCORE,6206,GO:0032042,6.4165e-02,5.0000e+00
IMP_SCORE,6207,GO:0008242,6.4127e-02,1.6000e+01
IMP_SCORE,6208,GO:0045736,6.4079e-02,7.0000e+00
IMP_SCORE,6209,GO:0002701,6.4038e-02,1.1000e+01
IMP_SCORE,6210,GO:0051044,6.3960e-02,1.0000e+01
IMP_SCORE,6211,GO:0010880,6.3939e-02,5.0000e+00
IMP_SCORE,6212,GO:0071542,6.3855e-02,5.0000e+00
IMP_SCORE,6213,GO:0044818,6.3656e-02,1.1000e+01
IMP_SCORE,6214,GO:1990542,6.3652e-02,2.2000e+01
IMP_SCORE,6215,GO:0050795,6.3634e-02,2.9000e+01
IMP_SCORE,6216,GO:0016863,6.3580e-02,1.1000e+01
IMP_SCORE,6217,GO:0097747,6.3474e-02,2.2000e+01
IMP_SCORE,6218,GO:0007034,6.3305e-02,5.0000e+01
IMP_SCORE,6219,GO:0032239,6.3304e-02,3.0000e+00
IMP_SCORE,6220,GO:0031297,6.3260e-02,6.0000e+00
IMP_SCORE,6221,GO:0015279,6.3212e-02,4.0000e+00
IMP_SCORE,6222,GO:0098927,6.2937e-02,8.0000e+00
IMP_SCORE,6223,GO:0050927,6.2892e-02,8.0000e+00
IMP_SCORE,6224,GO:0031624,6.2742e-02,9.0000e+00
IMP_SCORE,6225,GO:0065004,6.2636e-02,5.1000e+01
IMP_SCORE,6226,GO:0004715,6.2612e-02,1.1000e+01
IMP_SCORE,6227,GO:0006693,6.2523e-02,2.0000e+01
IMP_SCORE,6228,GO:0033270,6.2422e-02,2.4000e+01
IMP_SCORE,6229,GO:0010447,6.2412e-02,4.0000e+00
IMP_SCORE,6230,GO:0008188,6.2396e-02,4.2000e+01
IMP_SCORE,6231,GO:0031231,6.2330e-02,2.3000e+01
IMP_SCORE,6232,GO:0043414,6.2304e-02,6.6000e+01
IMP_SCORE,6233,GO:0050909,6.2146e-02,1.9000e+01
IMP_SCORE,6234,GO:1900750,6.2071e-02,1.2000e+01
IMP_SCORE,6235,GO:1903051,6.1874e-02,1.1000e+01
IMP_SCORE,6236,GO:0022884,6.1784e-02,1.2000e+01
IMP_SCORE,6237,GO:0046134,6.1741e-02,7.0000e+00
IMP_SCORE,6238,GO:1901571,6.1675e-02,1.0000e+01
IMP_SCORE,6239,GO:1904380,6.1651e-02,2.0000e+00
IMP_SCORE,6240,GO:0070646,6.1483e-02,6.9000e+01
IMP_SCORE,6241,GO:2001258,6.1450e-02,5.0000e+00
IMP_SCORE,6242,GO:0098781,6.1325e-02,3.7000e+01
IMP_SCORE,6243,GO:0000795,6.1316e-02,8.0000e+00
IMP_SCORE,6244,GO:0043473,6.1187e-02,3.2000e+01
IMP_SCORE,6245,GO:0004065,6.1152e-02,2.8000e+01
IMP_SCORE,6246,GO:0072666,6.1101e-02,1.0000e+01
IMP_SCORE,6247,GO:0042481,6.1025e-02,1.1000e+01
IMP_SCORE,6248,GO:0015245,6.1001e-02,1.0000e+01
IMP_SCORE,6249,GO:0006997,6.1001e-02,2.0000e+01
IMP_SCORE,6250,GO:0030433,6.0992e-02,1.5000e+01
IMP_SCORE,6251,GO:0018195,6.0941e-02,2.4000e+01
IMP_SCORE,6252,GO:0052866,6.0805e-02,2.1000e+01
IMP_SCORE,6253,GO:0072527,6.0634e-02,3.3000e+01
IMP_SCORE,6254,GO:0006778,6.0618e-02,1.9000e+01
IMP_SCORE,6255,GO:0030836,6.0605e-02,1.1000e+01
IMP_SCORE,6256,GO:0034728,6.0578e-02,6.4000e+01
IMP_SCORE,6257,GO:0031670,6.0496e-02,4.0000e+00
IMP_SCORE,6258,GO:0016447,6.0453e-02,6.0000e+00
IMP_SCORE,6259,GO:0006515,6.0380e-02,1.0000e+01
IMP_SCORE,6260,GO:0045910,6.0342e-02,4.0000e+00
IMP_SCORE,6261,GO:0070071,6.0251e-02,1.2000e+01
IMP_SCORE,6262,GO:0048873,6.0246e-02,1.4000e+01
IMP_SCORE,6263,GO:0002251,6.0137e-02,1.7000e+01
IMP_SCORE,6264,GO:0007342,6.0113e-02,1.9000e+01
IMP_SCORE,6265,GO:0009881,6.0057e-02,5.0000e+00
IMP_SCORE,6266,GO:0043097,5.9976e-02,1.0000e+01
IMP_SCORE,6267,GO:0006839,5.9877e-02,4.8000e+01
IMP_SCORE,6268,GO:0006473,5.9815e-02,2.8000e+01
IMP_SCORE,6269,GO:0098573,5.9815e-02,2.9000e+01
IMP_SCORE,6270,GO:0039703,5.9686e-02,5.0000e+00
IMP_SCORE,6271,GO:0000018,5.9576e-02,1.5000e+01
IMP_SCORE,6272,GO:0032663,5.9461e-02,9.0000e+00
IMP_SCORE,6273,GO:0032785,5.9393e-02,3.0000e+00
IMP_SCORE,6274,GO:0046653,5.9390e-02,1.0000e+01
IMP_SCORE,6275,GO:0009886,5.9360e-02,1.2000e+01
IMP_SCORE,6276,GO:0001890,5.9121e-02,2.4000e+01
IMP_SCORE,6277,GO:0001706,5.8964e-02,7.0000e+00
IMP_SCORE,6278,GO:0019783,5.8917e-02,5.8000e+01
IMP_SCORE,6279,GO:0005326,5.8860e-02,9.0000e+00
IMP_SCORE,6280,GO:0033262,5.8780e-02,1.0000e+00
IMP_SCORE,6281,GO:1902358,5.8736e-02,3.0000e+00
IMP_SCORE,6282,GO:0030859,5.8708e-02,1.7000e+01
IMP_SCORE,6283,GO:0022405,5.8613e-02,2.9000e+01
IMP_SCORE,6284,GO:0000049,5.8604e-02,1.4000e+01
IMP_SCORE,6285,GO:0022824,5.8465e-02,2.0000e+01
[truncated: 2,214,180 more chars]
