# Supplementary material for: A new approach for interpreting Random Forest models and its application to the biology of ageing
Source: Bioinformatics. 2018 Feb 16;34(14):2449–56. doi: 10.1093/bioinformatics/bty087 (PMC6041990; doi:10.1093/bioinformatics/bty087)
Supplement: Supplementary Data [file bty087_src_code_and_dataset.zip › src_code_and_dataset/results/30_false.txt]

PARAM, Using dataset: /pi/home/cug/ff79/GCWA/datasets/go.arff
PARAM, Using class: class_expression_brain
PARAM, Number of iterations: 100,200,300,
PARAM, Max. depth: 0
PARAM, Random seed: 30
PARAM, Number of random selected features used in each split: 0.5,1.0,2.0,
PARAM, Do IB undersample: false
PARAM, N. of min. positive values: 10
PARAM, N. bins: -1
STATS_LATEX_DB & go.arff & class_expression_brain & 17716 & 7491 & N:17149 / O:420 / U:147 /  \\ 
CROSSVALID_STATS_BEGIN

Correctly Classified Instances       17136               96.7261 %
Incorrectly Classified Instances       580                3.2739 %
Kappa statistic                          0.0181
Mean absolute error                      0.0293
Root mean squared error                  0.1244
Relative absolute error                 93.8342 %
Root relative squared error             99.6736 %
Total Number of Instances            17716     

=== Detailed Accuracy By Class ===

                 TP Rate  FP Rate  Precision  Recall   F-Measure  MCC      ROC Area  PRC Area  Class
                 0.999    0.989    0.968      0.999    0.983      0.044    0.703     0.983     N
                 0.014    0.001    0.286      0.014    0.027      0.059    0.734     0.094     O
                 0.000    0.000    0.000      0.000    0.000      -0.001   0.663     0.021     U
                 0.000    0.000    0.000      0.000    0.000      0.000    ?         ?         ?
Weighted Avg.    0.967    0.958    0.944      0.967    0.953      0.044    0.703     0.954     

=== Confusion Matrix ===

     a     b     c     d   <-- classified as
 17130    15     4     0 |     a = N
   414     6     0     0 |     b = O
   147     0     0     0 |     c = U
     0     0     0     0 |     d = ?

CROSSVALID_STATS_END
STATS_LATEX_ACC & go.arff & class_expression_brain & 0.944 & 0.967 & 0.953 & 0.703 & 0.954 \\ 
STATS_LATEX_ACC_PER & go.arff & class_expression_brain & 0.968 & 0.999 & 0.983 & 0.703 & 0.983 & N \\ 
STATS_LATEX_ACC_PER & go.arff & class_expression_brain & 0.286 & 0.014 & 0.027 & 0.734 & 0.094 & O \\ 
STATS_LATEX_ACC_PER & go.arff & class_expression_brain & 0.000 & 0.000 & 0.000 & 0.663 & 0.021 & U \\ 
ROCPOINTS_N,0.0500,1.0000,1.0000,0.9680,1.0000
ROCPOINTS_N,0.0533,0.9982,1.0000,0.9680,1.0000
ROCPOINTS_N,0.0933,0.9965,1.0000,0.9681,1.0000
ROCPOINTS_N,0.1500,0.9947,1.0000,0.9682,1.0000
ROCPOINTS_N,0.1900,0.9929,1.0000,0.9682,1.0000
ROCPOINTS_N,0.3266,0.9929,0.9999,0.9682,0.9999
ROCPOINTS_N,0.3267,0.9929,0.9999,0.9682,0.9999
ROCPOINTS_N,0.3427,0.9929,0.9998,0.9682,0.9998
ROCPOINTS_N,0.3433,0.9929,0.9998,0.9682,0.9998
ROCPOINTS_N,0.3500,0.9929,0.9997,0.9682,0.9997
ROCPOINTS_N,0.3833,0.9929,0.9996,0.9682,0.9996
ROCPOINTS_N,0.4000,0.9929,0.9995,0.9682,0.9995
ROCPOINTS_N,0.4033,0.9912,0.9995,0.9683,0.9995
ROCPOINTS_N,0.4200,0.9912,0.9995,0.9683,0.9995
ROCPOINTS_N,0.4300,0.9912,0.9994,0.9683,0.9994
ROCPOINTS_N,0.4333,0.9912,0.9994,0.9682,0.9994
ROCPOINTS_N,0.4367,0.9912,0.9992,0.9682,0.9992
ROCPOINTS_N,0.4567,0.9912,0.9991,0.9682,0.9991
ROCPOINTS_N,0.4600,0.9894,0.9991,0.9683,0.9991
ROCPOINTS_N,0.4667,0.9894,0.9990,0.9683,0.9990
ROCPOINTS_N,0.4867,0.9894,0.9990,0.9683,0.9990
ROCPOINTS_N,0.5133,0.9894,0.9989,0.9683,0.9989
ROCPOINTS_N,0.5267,0.9894,0.9988,0.9683,0.9988
ROCPOINTS_N,0.5333,0.9877,0.9988,0.9683,0.9988
ROCPOINTS_N,0.5400,0.9877,0.9988,0.9683,0.9988
ROCPOINTS_N,0.5433,0.9877,0.9987,0.9683,0.9987
ROCPOINTS_N,0.5467,0.9877,0.9987,0.9683,0.9987
ROCPOINTS_N,0.5488,0.9877,0.9986,0.9683,0.9986
ROCPOINTS_N,0.5545,0.9877,0.9985,0.9683,0.9985
ROCPOINTS_N,0.5558,0.9877,0.9985,0.9683,0.9985
ROCPOINTS_N,0.5567,0.9877,0.9984,0.9683,0.9984
ROCPOINTS_N,0.5625,0.9877,0.9984,0.9683,0.9984
ROCPOINTS_N,0.5633,0.9877,0.9983,0.9683,0.9983
ROCPOINTS_N,0.5667,0.9877,0.9982,0.9683,0.9982
ROCPOINTS_N,0.5733,0.9841,0.9982,0.9684,0.9982
ROCPOINTS_N,0.5767,0.9841,0.9981,0.9684,0.9981
ROCPOINTS_N,0.5778,0.9841,0.9981,0.9684,0.9981
ROCPOINTS_N,0.5800,0.9841,0.9980,0.9684,0.9980
ROCPOINTS_N,0.5803,0.9824,0.9980,0.9685,0.9980
ROCPOINTS_N,0.5867,0.9824,0.9980,0.9685,0.9980
ROCPOINTS_N,0.5900,0.9824,0.9978,0.9685,0.9978
ROCPOINTS_N,0.5967,0.9824,0.9977,0.9685,0.9977
ROCPOINTS_N,0.6033,0.9806,0.9977,0.9685,0.9977
ROCPOINTS_N,0.6067,0.9806,0.9975,0.9685,0.9975
ROCPOINTS_N,0.6100,0.9806,0.9974,0.9685,0.9974
ROCPOINTS_N,0.6133,0.9806,0.9972,0.9685,0.9972
ROCPOINTS_N,0.6184,0.9806,0.9971,0.9685,0.9971
ROCPOINTS_N,0.6233,0.9806,0.9971,0.9685,0.9971
ROCPOINTS_N,0.6267,0.9788,0.9970,0.9686,0.9970
ROCPOINTS_N,0.6300,0.9788,0.9970,0.9686,0.9970
ROCPOINTS_N,0.6333,0.9753,0.9969,0.9687,0.9969
ROCPOINTS_N,0.6400,0.9753,0.9967,0.9687,0.9967
ROCPOINTS_N,0.6500,0.9753,0.9967,0.9687,0.9967
ROCPOINTS_N,0.6533,0.9735,0.9966,0.9687,0.9966
ROCPOINTS_N,0.6537,0.9735,0.9965,0.9687,0.9965
ROCPOINTS_N,0.6567,0.9735,0.9964,0.9687,0.9964
ROCPOINTS_N,0.6621,0.9718,0.9964,0.9688,0.9964
ROCPOINTS_N,0.6633,0.9718,0.9963,0.9688,0.9963
ROCPOINTS_N,0.6644,0.9718,0.9963,0.9688,0.9963
ROCPOINTS_N,0.6667,0.9718,0.9962,0.9688,0.9962
ROCPOINTS_N,0.6700,0.9683,0.9961,0.9689,0.9961
ROCPOINTS_N,0.6728,0.9665,0.9960,0.9689,0.9960
ROCPOINTS_N,0.6733,0.9665,0.9959,0.9689,0.9959
ROCPOINTS_N,0.6800,0.9665,0.9959,0.9689,0.9959
ROCPOINTS_N,0.6806,0.9665,0.9958,0.9689,0.9958
ROCPOINTS_N,0.6833,0.9665,0.9957,0.9689,0.9957
ROCPOINTS_N,0.6867,0.9647,0.9957,0.9690,0.9957
ROCPOINTS_N,0.6900,0.9630,0.9957,0.9690,0.9957
ROCPOINTS_N,0.6933,0.9630,0.9957,0.9690,0.9957
ROCPOINTS_N,0.6960,0.9630,0.9956,0.9690,0.9956
ROCPOINTS_N,0.6967,0.9630,0.9955,0.9690,0.9955
ROCPOINTS_N,0.7000,0.9630,0.9954,0.9690,0.9954
ROCPOINTS_N,0.7033,0.9630,0.9953,0.9690,0.9953
ROCPOINTS_N,0.7067,0.9612,0.9951,0.9691,0.9951
ROCPOINTS_N,0.7100,0.9612,0.9950,0.9690,0.9950
ROCPOINTS_N,0.7102,0.9594,0.9949,0.9691,0.9949
ROCPOINTS_N,0.7133,0.9577,0.9949,0.9692,0.9949
ROCPOINTS_N,0.7204,0.9577,0.9946,0.9691,0.9946
ROCPOINTS_N,0.7204,0.9577,0.9945,0.9691,0.9945
ROCPOINTS_N,0.7227,0.9577,0.9945,0.9691,0.9945
ROCPOINTS_N,0.7233,0.9577,0.9944,0.9691,0.9944
ROCPOINTS_N,0.7267,0.9577,0.9942,0.9691,0.9942
ROCPOINTS_N,0.7273,0.9577,0.9939,0.9691,0.9939
ROCPOINTS_N,0.7300,0.9577,0.9939,0.9691,0.9939
ROCPOINTS_N,0.7331,0.9577,0.9937,0.9691,0.9937
ROCPOINTS_N,0.7333,0.9577,0.9936,0.9691,0.9936
ROCPOINTS_N,0.7367,0.9559,0.9936,0.9692,0.9936
ROCPOINTS_N,0.7400,0.9559,0.9935,0.9692,0.9935
ROCPOINTS_N,0.7433,0.9489,0.9932,0.9694,0.9932
ROCPOINTS_N,0.7467,0.9471,0.9932,0.9694,0.9932
ROCPOINTS_N,0.7500,0.9453,0.9930,0.9695,0.9930
ROCPOINTS_N,0.7533,0.9453,0.9928,0.9695,0.9928
ROCPOINTS_N,0.7566,0.9453,0.9927,0.9695,0.9927
ROCPOINTS_N,0.7567,0.9453,0.9927,0.9695,0.9927
ROCPOINTS_N,0.7600,0.9453,0.9925,0.9695,0.9925
ROCPOINTS_N,0.7633,0.9453,0.9924,0.9695,0.9924
ROCPOINTS_N,0.7667,0.9436,0.9922,0.9695,0.9922
ROCPOINTS_N,0.7700,0.9383,0.9918,0.9697,0.9918
ROCPOINTS_N,0.7722,0.9383,0.9915,0.9697,0.9915
ROCPOINTS_N,0.7733,0.9383,0.9915,0.9697,0.9915
ROCPOINTS_N,0.7751,0.9383,0.9913,0.9697,0.9913
ROCPOINTS_N,0.7767,0.9383,0.9913,0.9697,0.9913
ROCPOINTS_N,0.7793,0.9365,0.9910,0.9697,0.9910
ROCPOINTS_N,0.7800,0.9365,0.9909,0.9697,0.9909
ROCPOINTS_N,0.7828,0.9347,0.9907,0.9697,0.9907
ROCPOINTS_N,0.7833,0.9347,0.9906,0.9697,0.9906
ROCPOINTS_N,0.7850,0.9312,0.9903,0.9698,0.9903
ROCPOINTS_N,0.7867,0.9312,0.9903,0.9698,0.9903
ROCPOINTS_N,0.7900,0.9312,0.9901,0.9698,0.9901
ROCPOINTS_N,0.7933,0.9277,0.9896,0.9699,0.9896
ROCPOINTS_N,0.7949,0.9224,0.9893,0.9701,0.9893
ROCPOINTS_N,0.7967,0.9224,0.9893,0.9701,0.9893
ROCPOINTS_N,0.8000,0.9224,0.9890,0.9701,0.9890
ROCPOINTS_N,0.8033,0.9189,0.9888,0.9702,0.9888
ROCPOINTS_N,0.8067,0.9171,0.9886,0.9702,0.9886
ROCPOINTS_N,0.8100,0.9171,0.9880,0.9702,0.9880
ROCPOINTS_N,0.8121,0.9118,0.9875,0.9704,0.9875
ROCPOINTS_N,0.8130,0.9118,0.9874,0.9704,0.9874
ROCPOINTS_N,0.8133,0.9118,0.9873,0.9704,0.9873
ROCPOINTS_N,0.8167,0.9101,0.9869,0.9704,0.9869
ROCPOINTS_N,0.8195,0.9101,0.9862,0.9704,0.9862
ROCPOINTS_N,0.8200,0.9101,0.9861,0.9704,0.9861
ROCPOINTS_N,0.8209,0.9083,0.9858,0.9704,0.9858
ROCPOINTS_N,0.8224,0.9083,0.9857,0.9704,0.9857
ROCPOINTS_N,0.8233,0.9083,0.9857,0.9704,0.9857
ROCPOINTS_N,0.8267,0.9065,0.9852,0.9705,0.9852
ROCPOINTS_N,0.8292,0.9012,0.9847,0.9706,0.9847
ROCPOINTS_N,0.8300,0.9012,0.9847,0.9706,0.9847
ROCPOINTS_N,0.8333,0.8995,0.9837,0.9707,0.9837
ROCPOINTS_N,0.8367,0.8995,0.9827,0.9706,0.9827
ROCPOINTS_N,0.8400,0.8959,0.9815,0.9707,0.9815
ROCPOINTS_N,0.8433,0.8924,0.9808,0.9708,0.9808
ROCPOINTS_N,0.8447,0.8924,0.9797,0.9708,0.9797
ROCPOINTS_N,0.8467,0.8924,0.9796,0.9708,0.9796
ROCPOINTS_N,0.8481,0.8871,0.9778,0.9709,0.9778
ROCPOINTS_N,0.8500,0.8871,0.9778,0.9709,0.9778
ROCPOINTS_N,0.8505,0.8836,0.9771,0.9710,0.9771
ROCPOINTS_N,0.8533,0.8836,0.9770,0.9710,0.9770
ROCPOINTS_N,0.8567,0.8783,0.9755,0.9711,0.9755
ROCPOINTS_N,0.8567,0.8713,0.9746,0.9713,0.9746
ROCPOINTS_N,0.8592,0.8713,0.9746,0.9713,0.9746
ROCPOINTS_N,0.8600,0.8713,0.9745,0.9713,0.9745
ROCPOINTS_N,0.8622,0.8660,0.9731,0.9714,0.9731
ROCPOINTS_N,0.8633,0.8660,0.9730,0.9714,0.9730
ROCPOINTS_N,0.8653,0.8607,0.9711,0.9715,0.9711
ROCPOINTS_N,0.8656,0.8607,0.9710,0.9715,0.9710
ROCPOINTS_N,0.8667,0.8607,0.9710,0.9715,0.9710
ROCPOINTS_N,0.8699,0.8519,0.9690,0.9718,0.9690
ROCPOINTS_N,0.8700,0.8519,0.9689,0.9718,0.9689
ROCPOINTS_N,0.8702,0.8466,0.9673,0.9719,0.9673
ROCPOINTS_N,0.8733,0.8466,0.9670,0.9719,0.9670
ROCPOINTS_N,0.8734,0.8430,0.9648,0.9719,0.9648
ROCPOINTS_N,0.8740,0.8430,0.9647,0.9719,0.9647
ROCPOINTS_N,0.8766,0.8430,0.9646,0.9719,0.9646
ROCPOINTS_N,0.8767,0.8430,0.9645,0.9719,0.9645
ROCPOINTS_N,0.8792,0.8360,0.9622,0.9721,0.9622
ROCPOINTS_N,0.8800,0.8360,0.9621,0.9721,0.9621
ROCPOINTS_N,0.8825,0.8254,0.9589,0.9723,0.9589
ROCPOINTS_N,0.8830,0.8254,0.9589,0.9723,0.9589
ROCPOINTS_N,0.8833,0.8254,0.9588,0.9723,0.9588
ROCPOINTS_N,0.8838,0.8131,0.9569,0.9727,0.9569
ROCPOINTS_N,0.8842,0.8131,0.9568,0.9727,0.9568
ROCPOINTS_N,0.8844,0.8131,0.9568,0.9727,0.9568
ROCPOINTS_N,0.8850,0.8131,0.9567,0.9727,0.9567
ROCPOINTS_N,0.8867,0.8131,0.9567,0.9727,0.9567
ROCPOINTS_N,0.8881,0.8113,0.9539,0.9726,0.9539
ROCPOINTS_N,0.8883,0.8113,0.9539,0.9726,0.9539
ROCPOINTS_N,0.8890,0.8113,0.9538,0.9726,0.9538
ROCPOINTS_N,0.8900,0.8113,0.9538,0.9726,0.9538
ROCPOINTS_N,0.8908,0.8025,0.9513,0.9729,0.9513
ROCPOINTS_N,0.8916,0.8025,0.9512,0.9729,0.9512
ROCPOINTS_N,0.8922,0.8025,0.9511,0.9729,0.9511
ROCPOINTS_N,0.8933,0.8025,0.9510,0.9729,0.9510
ROCPOINTS_N,0.8948,0.7901,0.9476,0.9732,0.9476
ROCPOINTS_N,0.8950,0.7901,0.9476,0.9732,0.9476
ROCPOINTS_N,0.8952,0.7901,0.9475,0.9732,0.9475
ROCPOINTS_N,0.8967,0.7901,0.9475,0.9732,0.9475
ROCPOINTS_N,0.8969,0.7795,0.9433,0.9734,0.9433
ROCPOINTS_N,0.8972,0.7795,0.9432,0.9734,0.9432
ROCPOINTS_N,0.8989,0.7795,0.9431,0.9734,0.9431
ROCPOINTS_N,0.8997,0.7795,0.9431,0.9734,0.9431
ROCPOINTS_N,0.8998,0.7795,0.9430,0.9734,0.9430
ROCPOINTS_N,0.9000,0.7795,0.9430,0.9734,0.9430
ROCPOINTS_N,0.9011,0.7672,0.9401,0.9737,0.9401
ROCPOINTS_N,0.9012,0.7672,0.9400,0.9737,0.9400
ROCPOINTS_N,0.9017,0.7672,0.9399,0.9737,0.9399
ROCPOINTS_N,0.9029,0.7672,0.9399,0.9737,0.9399
ROCPOINTS_N,0.9030,0.7672,0.9398,0.9737,0.9398
ROCPOINTS_N,0.9033,0.7672,0.9398,0.9737,0.9398
ROCPOINTS_N,0.9035,0.7654,0.9347,0.9736,0.9347
ROCPOINTS_N,0.9044,0.7654,0.9347,0.9736,0.9347
ROCPOINTS_N,0.9055,0.7654,0.9346,0.9736,0.9346
ROCPOINTS_N,0.9056,0.7654,0.9346,0.9736,0.9346
ROCPOINTS_N,0.9060,0.7654,0.9345,0.9736,0.9345
ROCPOINTS_N,0.9064,0.7654,0.9345,0.9736,0.9345
ROCPOINTS_N,0.9067,0.7654,0.9344,0.9736,0.9344
ROCPOINTS_N,0.9083,0.7601,0.9297,0.9737,0.9297
ROCPOINTS_N,0.9087,0.7601,0.9296,0.9737,0.9296
ROCPOINTS_N,0.9100,0.7601,0.9296,0.9737,0.9296
ROCPOINTS_N,0.9103,0.7531,0.9235,0.9737,0.9235
ROCPOINTS_N,0.9106,0.7531,0.9234,0.9737,0.9234
ROCPOINTS_N,0.9107,0.7513,0.9234,0.9738,0.9234
ROCPOINTS_N,0.9111,0.7513,0.9234,0.9738,0.9234
ROCPOINTS_N,0.9120,0.7513,0.9233,0.9738,0.9233
ROCPOINTS_N,0.9122,0.7513,0.9233,0.9738,0.9233
ROCPOINTS_N,0.9126,0.7513,0.9232,0.9738,0.9232
ROCPOINTS_N,0.9127,0.7513,0.9231,0.9738,0.9231
ROCPOINTS_N,0.9133,0.7513,0.9230,0.9738,0.9230
ROCPOINTS_N,0.9144,0.7354,0.9177,0.9742,0.9177
ROCPOINTS_N,0.9144,0.7354,0.9176,0.9742,0.9176
ROCPOINTS_N,0.9150,0.7354,0.9175,0.9742,0.9175
ROCPOINTS_N,0.9158,0.7354,0.9175,0.9742,0.9175
ROCPOINTS_N,0.9167,0.7354,0.9174,0.9742,0.9174
ROCPOINTS_N,0.9175,0.7178,0.9114,0.9746,0.9114
ROCPOINTS_N,0.9176,0.7178,0.9114,0.9746,0.9114
ROCPOINTS_N,0.9178,0.7178,0.9113,0.9746,0.9113
ROCPOINTS_N,0.9185,0.7178,0.9112,0.9746,0.9112
ROCPOINTS_N,0.9190,0.7178,0.9112,0.9746,0.9112
ROCPOINTS_N,0.9192,0.7178,0.9111,0.9746,0.9111
ROCPOINTS_N,0.9200,0.7178,0.9111,0.9746,0.9111
ROCPOINTS_N,0.9209,0.7019,0.9047,0.9750,0.9047
ROCPOINTS_N,0.9215,0.7019,0.9046,0.9750,0.9046
ROCPOINTS_N,0.9219,0.7019,0.9045,0.9750,0.9045
ROCPOINTS_N,0.9220,0.7019,0.9045,0.9750,0.9045
ROCPOINTS_N,0.9220,0.7019,0.9044,0.9750,0.9044
ROCPOINTS_N,0.9226,0.7019,0.9044,0.9750,0.9044
ROCPOINTS_N,0.9229,0.7019,0.9043,0.9750,0.9043
ROCPOINTS_N,0.9233,0.7019,0.9043,0.9750,0.9043
ROCPOINTS_N,0.9233,0.7019,0.9042,0.9750,0.9042
ROCPOINTS_N,0.9233,0.7019,0.9041,0.9750,0.9041
ROCPOINTS_N,0.9243,0.6843,0.8968,0.9754,0.8968
ROCPOINTS_N,0.9251,0.6843,0.8968,0.9754,0.8968
ROCPOINTS_N,0.9255,0.6843,0.8967,0.9754,0.8967
ROCPOINTS_N,0.9262,0.6843,0.8967,0.9754,0.8967
ROCPOINTS_N,0.9267,0.6843,0.8966,0.9754,0.8966
ROCPOINTS_N,0.9285,0.6720,0.8893,0.9756,0.8893
ROCPOINTS_N,0.9289,0.6720,0.8893,0.9756,0.8893
ROCPOINTS_N,0.9300,0.6720,0.8892,0.9756,0.8892
ROCPOINTS_N,0.9302,0.6526,0.8812,0.9761,0.8812
ROCPOINTS_N,0.9311,0.6526,0.8811,0.9761,0.8811
ROCPOINTS_N,0.9314,0.6526,0.8810,0.9761,0.8810
ROCPOINTS_N,0.9320,0.6526,0.8810,0.9761,0.8810
ROCPOINTS_N,0.9321,0.6526,0.8809,0.9761,0.8809
ROCPOINTS_N,0.9322,0.6526,0.8809,0.9761,0.8809
ROCPOINTS_N,0.9333,0.6526,0.8807,0.9761,0.8807
ROCPOINTS_N,0.9336,0.6261,0.8708,0.9768,0.8708
ROCPOINTS_N,0.9339,0.6261,0.8708,0.9768,0.8708
ROCPOINTS_N,0.9342,0.6261,0.8707,0.9768,0.8707
ROCPOINTS_N,0.9347,0.6261,0.8707,0.9768,0.8707
ROCPOINTS_N,0.9349,0.6261,0.8706,0.9768,0.8706
ROCPOINTS_N,0.9350,0.6261,0.8705,0.9768,0.8705
ROCPOINTS_N,0.9356,0.6261,0.8705,0.9768,0.8705
ROCPOINTS_N,0.9358,0.6261,0.8704,0.9768,0.8704
ROCPOINTS_N,0.9360,0.6261,0.8703,0.9768,0.8703
ROCPOINTS_N,0.9367,0.6261,0.8703,0.9768,0.8703
ROCPOINTS_N,0.9369,0.6085,0.8606,0.9772,0.8606
ROCPOINTS_N,0.9372,0.6085,0.8602,0.9771,0.8602
ROCPOINTS_N,0.9376,0.6085,0.8602,0.9771,0.8602
ROCPOINTS_N,0.9380,0.6085,0.8601,0.9771,0.8601
ROCPOINTS_N,0.9383,0.6085,0.8601,0.9771,0.8601
ROCPOINTS_N,0.9387,0.6085,0.8599,0.9771,0.8599
ROCPOINTS_N,0.9392,0.6085,0.8599,0.9771,0.8599
ROCPOINTS_N,0.9398,0.6085,0.8598,0.9771,0.8598
ROCPOINTS_N,0.9400,0.6085,0.8598,0.9771,0.8598
ROCPOINTS_N,0.9403,0.5873,0.8486,0.9776,0.8486
ROCPOINTS_N,0.9417,0.5873,0.8486,0.9776,0.8486
ROCPOINTS_N,0.9422,0.5855,0.8486,0.9777,0.8486
ROCPOINTS_N,0.9425,0.5855,0.8484,0.9777,0.8484
ROCPOINTS_N,0.9428,0.5855,0.8484,0.9777,0.8484
ROCPOINTS_N,0.9432,0.5855,0.8483,0.9777,0.8483
ROCPOINTS_N,0.9433,0.5855,0.8483,0.9777,0.8483
ROCPOINTS_N,0.9433,0.5679,0.8380,0.9781,0.8380
ROCPOINTS_N,0.9435,0.5661,0.8380,0.9782,0.8380
ROCPOINTS_N,0.9438,0.5661,0.8379,0.9781,0.8379
ROCPOINTS_N,0.9440,0.5661,0.8379,0.9781,0.8379
ROCPOINTS_N,0.9444,0.5661,0.8378,0.9781,0.8378
ROCPOINTS_N,0.9445,0.5661,0.8378,0.9781,0.8378
ROCPOINTS_N,0.9446,0.5661,0.8377,0.9781,0.8377
ROCPOINTS_N,0.9446,0.5661,0.8377,0.9781,0.8377
ROCPOINTS_N,0.9447,0.5661,0.8375,0.9781,0.8375
ROCPOINTS_N,0.9449,0.5661,0.8374,0.9781,0.8374
ROCPOINTS_N,0.9450,0.5661,0.8374,0.9781,0.8374
ROCPOINTS_N,0.9458,0.5661,0.8373,0.9781,0.8373
ROCPOINTS_N,0.9461,0.5661,0.8371,0.9781,0.8371
ROCPOINTS_N,0.9462,0.5661,0.8370,0.9781,0.8370
ROCPOINTS_N,0.9463,0.5661,0.8368,0.9781,0.8368
ROCPOINTS_N,0.9464,0.5661,0.8368,0.9781,0.8368
ROCPOINTS_N,0.9467,0.5661,0.8367,0.9781,0.8367
ROCPOINTS_N,0.9469,0.5432,0.8238,0.9787,0.8238
ROCPOINTS_N,0.9469,0.5432,0.8237,0.9787,0.8237
ROCPOINTS_N,0.9472,0.5432,0.8237,0.9787,0.8237
ROCPOINTS_N,0.9477,0.5432,0.8236,0.9787,0.8236
ROCPOINTS_N,0.9479,0.5432,0.8235,0.9787,0.8235
ROCPOINTS_N,0.9481,0.5414,0.8235,0.9787,0.8235
ROCPOINTS_N,0.9482,0.5414,0.8235,0.9787,0.8235
ROCPOINTS_N,0.9483,0.5414,0.8234,0.9787,0.8234
ROCPOINTS_N,0.9483,0.5414,0.8234,0.9787,0.8234
ROCPOINTS_N,0.9487,0.5397,0.8233,0.9788,0.8233
ROCPOINTS_N,0.9489,0.5379,0.8233,0.9789,0.8233
ROCPOINTS_N,0.9490,0.5379,0.8232,0.9789,0.8232
ROCPOINTS_N,0.9492,0.5379,0.8231,0.9788,0.8231
ROCPOINTS_N,0.9496,0.5379,0.8230,0.9788,0.8230
ROCPOINTS_N,0.9500,0.5379,0.8230,0.9788,0.8230
ROCPOINTS_N,0.9501,0.5185,0.8083,0.9792,0.8083
ROCPOINTS_N,0.9501,0.5185,0.8083,0.9792,0.8083
ROCPOINTS_N,0.9504,0.5185,0.8082,0.9792,0.8082
ROCPOINTS_N,0.9506,0.5185,0.8080,0.9792,0.8080
ROCPOINTS_N,0.9507,0.5185,0.8079,0.9792,0.8079
ROCPOINTS_N,0.9508,0.5185,0.8077,0.9792,0.8077
ROCPOINTS_N,0.9517,0.5185,0.8077,0.9792,0.8077
ROCPOINTS_N,0.9519,0.5168,0.8076,0.9793,0.8076
ROCPOINTS_N,0.9522,0.5168,0.8075,0.9793,0.8075
ROCPOINTS_N,0.9522,0.5168,0.8074,0.9793,0.8074
ROCPOINTS_N,0.9522,0.5168,0.8073,0.9793,0.8073
ROCPOINTS_N,0.9524,0.5168,0.8073,0.9793,0.8073
ROCPOINTS_N,0.9525,0.5168,0.8072,0.9793,0.8072
ROCPOINTS_N,0.9527,0.5168,0.8072,0.9793,0.8072
ROCPOINTS_N,0.9529,0.5168,0.8070,0.9793,0.8070
ROCPOINTS_N,0.9533,0.5168,0.8069,0.9793,0.8069
ROCPOINTS_N,0.9535,0.4903,0.7903,0.9799,0.7903
ROCPOINTS_N,0.9539,0.4903,0.7903,0.9799,0.7903
ROCPOINTS_N,0.9539,0.4903,0.7901,0.9799,0.7901
ROCPOINTS_N,0.9550,0.4903,0.7901,0.9799,0.7901
ROCPOINTS_N,0.9552,0.4903,0.7899,0.9799,0.7899
ROCPOINTS_N,0.9561,0.4903,0.7898,0.9799,0.7898
ROCPOINTS_N,0.9562,0.4903,0.7898,0.9799,0.7898
ROCPOINTS_N,0.9563,0.4903,0.7897,0.9799,0.7897
ROCPOINTS_N,0.9564,0.4903,0.7897,0.9799,0.7897
ROCPOINTS_N,0.9565,0.4903,0.7896,0.9799,0.7896
ROCPOINTS_N,0.9567,0.4903,0.7896,0.9799,0.7896
ROCPOINTS_N,0.9572,0.4691,0.7732,0.9803,0.7732
ROCPOINTS_N,0.9574,0.4691,0.7732,0.9803,0.7732
ROCPOINTS_N,0.9576,0.4691,0.7731,0.9803,0.7731
ROCPOINTS_N,0.9577,0.4691,0.7730,0.9803,0.7730
ROCPOINTS_N,0.9578,0.4691,0.7730,0.9803,0.7730
ROCPOINTS_N,0.9578,0.4691,0.7729,0.9803,0.7729
ROCPOINTS_N,0.9583,0.4691,0.7729,0.9803,0.7729
ROCPOINTS_N,0.9585,0.4691,0.7725,0.9803,0.7725
ROCPOINTS_N,0.9587,0.4691,0.7725,0.9803,0.7725
ROCPOINTS_N,0.9589,0.4691,0.7724,0.9803,0.7724
ROCPOINTS_N,0.9593,0.4691,0.7723,0.9803,0.7723
ROCPOINTS_N,0.9594,0.4691,0.7722,0.9803,0.7722
ROCPOINTS_N,0.9594,0.4691,0.7722,0.9803,0.7722
ROCPOINTS_N,0.9595,0.4691,0.7721,0.9803,0.7721
ROCPOINTS_N,0.9596,0.4691,0.7721,0.9803,0.7721
ROCPOINTS_N,0.9597,0.4691,0.7720,0.9803,0.7720
ROCPOINTS_N,0.9598,0.4691,0.7719,0.9803,0.7719
ROCPOINTS_N,0.9600,0.4691,0.7719,0.9803,0.7719
ROCPOINTS_N,0.9600,0.4691,0.7718,0.9803,0.7718
ROCPOINTS_N,0.9602,0.4427,0.7535,0.9809,0.7535
ROCPOINTS_N,0.9607,0.4427,0.7534,0.9809,0.7534
ROCPOINTS_N,0.9607,0.4427,0.7533,0.9809,0.7533
ROCPOINTS_N,0.9608,0.4427,0.7533,0.9809,0.7533
ROCPOINTS_N,0.9610,0.4427,0.7532,0.9809,0.7532
ROCPOINTS_N,0.9611,0.4427,0.7532,0.9809,0.7532
ROCPOINTS_N,0.9614,0.4427,0.7531,0.9809,0.7531
ROCPOINTS_N,0.9615,0.4427,0.7530,0.9809,0.7530
ROCPOINTS_N,0.9617,0.4427,0.7530,0.9809,0.7530
ROCPOINTS_N,0.9620,0.4427,0.7528,0.9809,0.7528
ROCPOINTS_N,0.9622,0.4427,0.7528,0.9809,0.7528
ROCPOINTS_N,0.9622,0.4427,0.7527,0.9809,0.7527
ROCPOINTS_N,0.9625,0.4427,0.7526,0.9809,0.7526
ROCPOINTS_N,0.9629,0.4427,0.7526,0.9809,0.7526
ROCPOINTS_N,0.9629,0.4427,0.7525,0.9809,0.7525
ROCPOINTS_N,0.9630,0.4427,0.7523,0.9809,0.7523
ROCPOINTS_N,0.9632,0.4427,0.7522,0.9809,0.7522
ROCPOINTS_N,0.9633,0.4427,0.7521,0.9809,0.7521
ROCPOINTS_N,0.9635,0.4180,0.7308,0.9814,0.7308
ROCPOINTS_N,0.9641,0.4180,0.7307,0.9814,0.7307
ROCPOINTS_N,0.9642,0.4180,0.7304,0.9814,0.7304
ROCPOINTS_N,0.9643,0.4180,0.7304,0.9814,0.7304
ROCPOINTS_N,0.9644,0.4180,0.7303,0.9814,0.7303
ROCPOINTS_N,0.9644,0.4180,0.7298,0.9814,0.7298
ROCPOINTS_N,0.9647,0.4180,0.7294,0.9814,0.7294
ROCPOINTS_N,0.9648,0.4180,0.7288,0.9814,0.7288
ROCPOINTS_N,0.9649,0.4180,0.7288,0.9814,0.7288
ROCPOINTS_N,0.9650,0.4180,0.7287,0.9814,0.7287
ROCPOINTS_N,0.9650,0.4180,0.7284,0.9814,0.7284
ROCPOINTS_N,0.9650,0.4180,0.7282,0.9814,0.7282
ROCPOINTS_N,0.9656,0.4180,0.7277,0.9814,0.7277
ROCPOINTS_N,0.9656,0.4180,0.7276,0.9814,0.7276
ROCPOINTS_N,0.9661,0.4180,0.7275,0.9814,0.7275
ROCPOINTS_N,0.9663,0.4180,0.7274,0.9814,0.7274
ROCPOINTS_N,0.9665,0.4180,0.7273,0.9814,0.7273
ROCPOINTS_N,0.9667,0.4180,0.7273,0.9814,0.7273
ROCPOINTS_N,0.9667,0.3933,0.7032,0.9818,0.7032
ROCPOINTS_N,0.9668,0.3933,0.7030,0.9818,0.7030
ROCPOINTS_N,0.9672,0.3933,0.7030,0.9818,0.7030
ROCPOINTS_N,0.9675,0.3933,0.7029,0.9818,0.7029
ROCPOINTS_N,0.9675,0.3933,0.7028,0.9818,0.7028
ROCPOINTS_N,0.9678,0.3933,0.7027,0.9818,0.7027
ROCPOINTS_N,0.9680,0.3933,0.7027,0.9818,0.7027
ROCPOINTS_N,0.9680,0.3933,0.7026,0.9818,0.7026
ROCPOINTS_N,0.9680,0.3933,0.7025,0.9818,0.7025
ROCPOINTS_N,0.9681,0.3933,0.7024,0.9818,0.7024
ROCPOINTS_N,0.9682,0.3933,0.7024,0.9818,0.7024
ROCPOINTS_N,0.9683,0.3933,0.7023,0.9818,0.7023
ROCPOINTS_N,0.9683,0.3933,0.7021,0.9818,0.7021
ROCPOINTS_N,0.9686,0.3933,0.7021,0.9818,0.7021
ROCPOINTS_N,0.9689,0.3933,0.7020,0.9818,0.7020
ROCPOINTS_N,0.9689,0.3933,0.7020,0.9818,0.7020
ROCPOINTS_N,0.9690,0.3933,0.7018,0.9818,0.7018
ROCPOINTS_N,0.9692,0.3933,0.7017,0.9818,0.7017
ROCPOINTS_N,0.9692,0.3933,0.7017,0.9818,0.7017
ROCPOINTS_N,0.9696,0.3933,0.7016,0.9818,0.7016
ROCPOINTS_N,0.9700,0.3933,0.7016,0.9818,0.7016
ROCPOINTS_N,0.9700,0.3933,0.7014,0.9818,0.7014
ROCPOINTS_N,0.9702,0.3633,0.6740,0.9825,0.6740
ROCPOINTS_N,0.9705,0.3633,0.6737,0.9825,0.6737
ROCPOINTS_N,0.9706,0.3633,0.6735,0.9825,0.6735
ROCPOINTS_N,0.9707,0.3633,0.6735,0.9825,0.6735
ROCPOINTS_N,0.9708,0.3633,0.6734,0.9825,0.6734
ROCPOINTS_N,0.9710,0.3633,0.6733,0.9825,0.6733
ROCPOINTS_N,0.9710,0.3633,0.6732,0.9825,0.6732
ROCPOINTS_N,0.9711,0.3633,0.6731,0.9825,0.6731
ROCPOINTS_N,0.9713,0.3633,0.6729,0.9825,0.6729
ROCPOINTS_N,0.9714,0.3633,0.6728,0.9825,0.6728
ROCPOINTS_N,0.9715,0.3633,0.6728,0.9825,0.6728
ROCPOINTS_N,0.9716,0.3633,0.6726,0.9825,0.6726
ROCPOINTS_N,0.9717,0.3633,0.6725,0.9825,0.6725
ROCPOINTS_N,0.9717,0.3633,0.6721,0.9824,0.6721
ROCPOINTS_N,0.9718,0.3633,0.6721,0.9824,0.6721
ROCPOINTS_N,0.9719,0.3633,0.6720,0.9824,0.6720
ROCPOINTS_N,0.9720,0.3633,0.6719,0.9824,0.6719
ROCPOINTS_N,0.9722,0.3633,0.6719,0.9824,0.6719
ROCPOINTS_N,0.9723,0.3633,0.6717,0.9824,0.6717
ROCPOINTS_N,0.9725,0.3633,0.6716,0.9824,0.6716
ROCPOINTS_N,0.9727,0.3633,0.6716,0.9824,0.6716
ROCPOINTS_N,0.9728,0.3633,0.6715,0.9824,0.6715
ROCPOINTS_N,0.9731,0.3633,0.6715,0.9824,0.6715
ROCPOINTS_N,0.9731,0.3633,0.6714,0.9824,0.6714
ROCPOINTS_N,0.9731,0.3633,0.6714,0.9824,0.6714
ROCPOINTS_N,0.9732,0.3633,0.6713,0.9824,0.6713
ROCPOINTS_N,0.9732,0.3633,0.6711,0.9824,0.6711
ROCPOINTS_N,0.9732,0.3633,0.6711,0.9824,0.6711
ROCPOINTS_N,0.9733,0.3633,0.6710,0.9824,0.6710
ROCPOINTS_N,0.9733,0.3633,0.6708,0.9824,0.6708
ROCPOINTS_N,0.9733,0.3351,0.6402,0.9830,0.6402
ROCPOINTS_N,0.9739,0.3351,0.6401,0.9830,0.6401
ROCPOINTS_N,0.9742,0.3351,0.6400,0.9830,0.6400
ROCPOINTS_N,0.9742,0.3351,0.6400,0.9830,0.6400
ROCPOINTS_N,0.9744,0.3351,0.6399,0.9830,0.6399
ROCPOINTS_N,0.9747,0.3351,0.6397,0.9830,0.6397
ROCPOINTS_N,0.9748,0.3351,0.6397,0.9830,0.6397
ROCPOINTS_N,0.9750,0.3351,0.6396,0.9830,0.6396
ROCPOINTS_N,0.9751,0.3351,0.6394,0.9830,0.6394
ROCPOINTS_N,0.9751,0.3351,0.6393,0.9830,0.6393
ROCPOINTS_N,0.9751,0.3351,0.6393,0.9830,0.6393
ROCPOINTS_N,0.9751,0.3351,0.6392,0.9830,0.6392
ROCPOINTS_N,0.9753,0.3351,0.6392,0.9830,0.6392
ROCPOINTS_N,0.9754,0.3351,0.6390,0.9830,0.6390
ROCPOINTS_N,0.9755,0.3351,0.6390,0.9830,0.6390
ROCPOINTS_N,0.9756,0.3351,0.6389,0.9830,0.6389
ROCPOINTS_N,0.9761,0.3351,0.6387,0.9829,0.6387
ROCPOINTS_N,0.9762,0.3351,0.6386,0.9829,0.6386
ROCPOINTS_N,0.9762,0.3351,0.6386,0.9829,0.6386
ROCPOINTS_N,0.9765,0.3351,0.6385,0.9829,0.6385
ROCPOINTS_N,0.9766,0.3351,0.6385,0.9829,0.6385
ROCPOINTS_N,0.9767,0.3351,0.6384,0.9829,0.6384
ROCPOINTS_N,0.9770,0.3086,0.6076,0.9835,0.6076
ROCPOINTS_N,0.9772,0.3086,0.6075,0.9835,0.6075
ROCPOINTS_N,0.9775,0.3086,0.6074,0.9835,0.6074
ROCPOINTS_N,0.9776,0.3086,0.6074,0.9835,0.6074
ROCPOINTS_N,0.9777,0.3086,0.6073,0.9835,0.6073
ROCPOINTS_N,0.9778,0.3086,0.6073,0.9835,0.6073
ROCPOINTS_N,0.9779,0.3069,0.6073,0.9836,0.6073
ROCPOINTS_N,0.9782,0.3069,0.6072,0.9836,0.6072
ROCPOINTS_N,0.9782,0.3069,0.6071,0.9836,0.6071
ROCPOINTS_N,0.9783,0.3069,0.6071,0.9836,0.6071
ROCPOINTS_N,0.9784,0.3069,0.6069,0.9836,0.6069
ROCPOINTS_N,0.9786,0.3069,0.6069,0.9836,0.6069
ROCPOINTS_N,0.9786,0.3069,0.6068,0.9836,0.6068
ROCPOINTS_N,0.9787,0.3069,0.6067,0.9836,0.6067
ROCPOINTS_N,0.9787,0.3069,0.6067,0.9836,0.6067
ROCPOINTS_N,0.9788,0.3069,0.6066,0.9835,0.6066
ROCPOINTS_N,0.9789,0.3069,0.6066,0.9835,0.6066
ROCPOINTS_N,0.9790,0.3051,0.6063,0.9836,0.6063
ROCPOINTS_N,0.9792,0.3051,0.6062,0.9836,0.6062
ROCPOINTS_N,0.9793,0.3051,0.6060,0.9836,0.6060
ROCPOINTS_N,0.9795,0.3051,0.6060,0.9836,0.6060
ROCPOINTS_N,0.9796,0.3051,0.6059,0.9836,0.6059
ROCPOINTS_N,0.9797,0.3051,0.6059,0.9836,0.6059
ROCPOINTS_N,0.9797,0.3051,0.6058,0.9836,0.6058
ROCPOINTS_N,0.9799,0.3051,0.6057,0.9836,0.6057
ROCPOINTS_N,0.9800,0.3051,0.6057,0.9836,0.6057
ROCPOINTS_N,0.9800,0.3051,0.6056,0.9836,0.6056
ROCPOINTS_N,0.9803,0.2822,0.5660,0.9838,0.5660
ROCPOINTS_N,0.9803,0.2822,0.5659,0.9838,0.5659
ROCPOINTS_N,0.9804,0.2822,0.5659,0.9838,0.5659
ROCPOINTS_N,0.9808,0.2822,0.5658,0.9838,0.5658
ROCPOINTS_N,0.9809,0.2822,0.5657,0.9838,0.5657
ROCPOINTS_N,0.9809,0.2822,0.5657,0.9838,0.5657
ROCPOINTS_N,0.9810,0.2822,0.5656,0.9838,0.5656
ROCPOINTS_N,0.9810,0.2804,0.5652,0.9839,0.5652
ROCPOINTS_N,0.9811,0.2804,0.5651,0.9839,0.5651
ROCPOINTS_N,0.9814,0.2804,0.5650,0.9839,0.5650
ROCPOINTS_N,0.9815,0.2787,0.5648,0.9839,0.5648
ROCPOINTS_N,0.9816,0.2787,0.5648,0.9839,0.5648
ROCPOINTS_N,0.9817,0.2787,0.5647,0.9839,0.5647
ROCPOINTS_N,0.9818,0.2787,0.5645,0.9839,0.5645
ROCPOINTS_N,0.9819,0.2787,0.5644,0.9839,0.5644
ROCPOINTS_N,0.9820,0.2787,0.5643,0.9839,0.5643
ROCPOINTS_N,0.9822,0.2787,0.5643,0.9839,0.5643
ROCPOINTS_N,0.9824,0.2787,0.5641,0.9839,0.5641
ROCPOINTS_N,0.9826,0.2787,0.5641,0.9839,0.5641
ROCPOINTS_N,0.9827,0.2787,0.5640,0.9839,0.5640
ROCPOINTS_N,0.9828,0.2787,0.5639,0.9839,0.5639
ROCPOINTS_N,0.9829,0.2769,0.5639,0.9840,0.5639
ROCPOINTS_N,0.9829,0.2769,0.5638,0.9840,0.5638
ROCPOINTS_N,0.9829,0.2769,0.5638,0.9840,0.5638
ROCPOINTS_N,0.9829,0.2769,0.5637,0.9840,0.5637
ROCPOINTS_N,0.9829,0.2769,0.5636,0.9840,0.5636
ROCPOINTS_N,0.9830,0.2769,0.5636,0.9840,0.5636
ROCPOINTS_N,0.9833,0.2769,0.5635,0.9840,0.5635
ROCPOINTS_N,0.9833,0.2769,0.5635,0.9840,0.5635
ROCPOINTS_N,0.9839,0.2487,0.5239,0.9845,0.5239
ROCPOINTS_N,0.9841,0.2487,0.5238,0.9845,0.5238
ROCPOINTS_N,0.9841,0.2487,0.5238,0.9845,0.5238
ROCPOINTS_N,0.9842,0.2487,0.5237,0.9845,0.5237
ROCPOINTS_N,0.9842,0.2487,0.5236,0.9845,0.5236
ROCPOINTS_N,0.9843,0.2487,0.5236,0.9845,0.5236
ROCPOINTS_N,0.9844,0.2487,0.5235,0.9845,0.5235
ROCPOINTS_N,0.9847,0.2487,0.5235,0.9845,0.5235
ROCPOINTS_N,0.9848,0.2487,0.5234,0.9845,0.5234
ROCPOINTS_N,0.9849,0.2487,0.5234,0.9845,0.5234
ROCPOINTS_N,0.9849,0.2487,0.5233,0.9845,0.5233
ROCPOINTS_N,0.9850,0.2487,0.5232,0.9845,0.5232
ROCPOINTS_N,0.9852,0.2487,0.5229,0.9845,0.5229
ROCPOINTS_N,0.9852,0.2487,0.5228,0.9845,0.5228
ROCPOINTS_N,0.9852,0.2487,0.5228,0.9845,0.5228
ROCPOINTS_N,0.9852,0.2487,0.5215,0.9845,0.5215
ROCPOINTS_N,0.9852,0.2487,0.5215,0.9845,0.5215
ROCPOINTS_N,0.9854,0.2487,0.5214,0.9845,0.5214
ROCPOINTS_N,0.9855,0.2487,0.5204,0.9844,0.5204
ROCPOINTS_N,0.9856,0.2487,0.5203,0.9844,0.5203
ROCPOINTS_N,0.9856,0.2487,0.5202,0.9844,0.5202
ROCPOINTS_N,0.9856,0.2487,0.5201,0.9844,0.5201
ROCPOINTS_N,0.9858,0.2487,0.5201,0.9844,0.5201
ROCPOINTS_N,0.9861,0.2487,0.5200,0.9844,0.5200
ROCPOINTS_N,0.9863,0.2487,0.5199,0.9844,0.5199
ROCPOINTS_N,0.9863,0.2487,0.5199,0.9844,0.5199
ROCPOINTS_N,0.9864,0.2487,0.5198,0.9844,0.5198
ROCPOINTS_N,0.9865,0.2487,0.5197,0.9844,0.5197
ROCPOINTS_N,0.9866,0.2487,0.5197,0.9844,0.5197
ROCPOINTS_N,0.9867,0.2487,0.5186,0.9844,0.5186
ROCPOINTS_N,0.9867,0.2487,0.5186,0.9844,0.5186
ROCPOINTS_N,0.9867,0.2222,0.4705,0.9846,0.4705
ROCPOINTS_N,0.9867,0.2222,0.4692,0.9846,0.4692
ROCPOINTS_N,0.9867,0.2222,0.4691,0.9846,0.4691
ROCPOINTS_N,0.9868,0.2222,0.4683,0.9846,0.4683
ROCPOINTS_N,0.9869,0.2222,0.4673,0.9845,0.4673
ROCPOINTS_N,0.9870,0.2222,0.4673,0.9845,0.4673
ROCPOINTS_N,0.9871,0.2222,0.4672,0.9845,0.4672
ROCPOINTS_N,0.9873,0.2222,0.4671,0.9845,0.4671
ROCPOINTS_N,0.9874,0.2222,0.4671,0.9845,0.4671
ROCPOINTS_N,0.9874,0.2222,0.4663,0.9845,0.4663
ROCPOINTS_N,0.9875,0.2222,0.4663,0.9845,0.4663
ROCPOINTS_N,0.9876,0.2222,0.4645,0.9844,0.4645
ROCPOINTS_N,0.9876,0.2222,0.4644,0.9844,0.4644
ROCPOINTS_N,0.9878,0.2222,0.4628,0.9844,0.4628
ROCPOINTS_N,0.9878,0.2222,0.4611,0.9843,0.4611
ROCPOINTS_N,0.9878,0.2222,0.4594,0.9843,0.4594
ROCPOINTS_N,0.9878,0.2222,0.4592,0.9843,0.4592
ROCPOINTS_N,0.9879,0.2222,0.4591,0.9842,0.4591
ROCPOINTS_N,0.9880,0.2222,0.4590,0.9842,0.4590
ROCPOINTS_N,0.9880,0.2222,0.4589,0.9842,0.4589
ROCPOINTS_N,0.9881,0.2222,0.4580,0.9842,0.4580
ROCPOINTS_N,0.9883,0.2222,0.4564,0.9842,0.4564
ROCPOINTS_N,0.9883,0.2222,0.4563,0.9842,0.4563
ROCPOINTS_N,0.9883,0.2222,0.4562,0.9842,0.4562
ROCPOINTS_N,0.9884,0.2205,0.4561,0.9843,0.4561
ROCPOINTS_N,0.9884,0.2205,0.4546,0.9842,0.4546
ROCPOINTS_N,0.9886,0.2205,0.4545,0.9842,0.4545
ROCPOINTS_N,0.9886,0.2205,0.4545,0.9842,0.4545
ROCPOINTS_N,0.9886,0.2205,0.4531,0.9842,0.4531
ROCPOINTS_N,0.9887,0.2205,0.4530,0.9842,0.4530
ROCPOINTS_N,0.9888,0.2205,0.4529,0.9842,0.4529
ROCPOINTS_N,0.9888,0.2205,0.4529,0.9842,0.4529
ROCPOINTS_N,0.9889,0.2205,0.4528,0.9842,0.4528
ROCPOINTS_N,0.9889,0.2205,0.4527,0.9842,0.4527
ROCPOINTS_N,0.9892,0.2205,0.4526,0.9842,0.4526
ROCPOINTS_N,0.9892,0.2205,0.4525,0.9841,0.4525
ROCPOINTS_N,0.9893,0.2205,0.4524,0.9841,0.4524
ROCPOINTS_N,0.9893,0.2205,0.4524,0.9841,0.4524
ROCPOINTS_N,0.9893,0.2205,0.4523,0.9841,0.4523
ROCPOINTS_N,0.9894,0.2205,0.4523,0.9841,0.4523
ROCPOINTS_N,0.9895,0.2205,0.4522,0.9841,0.4522
ROCPOINTS_N,0.9896,0.2205,0.4522,0.9841,0.4522
ROCPOINTS_N,0.9896,0.2205,0.4521,0.9841,0.4521
ROCPOINTS_N,0.9896,0.2205,0.4520,0.9841,0.4520
ROCPOINTS_N,0.9896,0.2205,0.4520,0.9841,0.4520
ROCPOINTS_N,0.9896,0.2205,0.4519,0.9841,0.4519
ROCPOINTS_N,0.9896,0.2205,0.4519,0.9841,0.4519
ROCPOINTS_N,0.9897,0.2205,0.4518,0.9841,0.4518
ROCPOINTS_N,0.9897,0.2205,0.4517,0.9841,0.4517
ROCPOINTS_N,0.9899,0.2205,0.4517,0.9841,0.4517
ROCPOINTS_N,0.9899,0.2205,0.4516,0.9841,0.4516
ROCPOINTS_N,0.9900,0.2205,0.4515,0.9841,0.4515
ROCPOINTS_N,0.9900,0.2205,0.4515,0.9841,0.4515
ROCPOINTS_N,0.9900,0.2205,0.4514,0.9841,0.4514
ROCPOINTS_N,0.9902,0.1728,0.3959,0.9858,0.3959
ROCPOINTS_N,0.9902,0.1728,0.3958,0.9858,0.3958
ROCPOINTS_N,0.9903,0.1728,0.3958,0.9858,0.3958
ROCPOINTS_N,0.9904,0.1728,0.3957,0.9858,0.3957
ROCPOINTS_N,0.9904,0.1728,0.3956,0.9858,0.3956
ROCPOINTS_N,0.9904,0.1728,0.3956,0.9858,0.3956
ROCPOINTS_N,0.9905,0.1728,0.3955,0.9858,0.3955
ROCPOINTS_N,0.9907,0.1728,0.3955,0.9858,0.3955
ROCPOINTS_N,0.9908,0.1728,0.3954,0.9858,0.3954
ROCPOINTS_N,0.9909,0.1728,0.3954,0.9858,0.3954
ROCPOINTS_N,0.9909,0.1728,0.3953,0.9857,0.3953
ROCPOINTS_N,0.9910,0.1728,0.3952,0.9857,0.3952
ROCPOINTS_N,0.9911,0.1728,0.3952,0.9857,0.3952
ROCPOINTS_N,0.9912,0.1728,0.3950,0.9857,0.3950
ROCPOINTS_N,0.9914,0.1728,0.3950,0.9857,0.3950
ROCPOINTS_N,0.9914,0.1728,0.3949,0.9857,0.3949
ROCPOINTS_N,0.9915,0.1711,0.3930,0.9858,0.3930
ROCPOINTS_N,0.9915,0.1711,0.3930,0.9858,0.3930
ROCPOINTS_N,0.9917,0.1693,0.3916,0.9859,0.3916
ROCPOINTS_N,0.9918,0.1693,0.3910,0.9859,0.3910
ROCPOINTS_N,0.9919,0.1693,0.3910,0.9859,0.3910
ROCPOINTS_N,0.9919,0.1693,0.3909,0.9859,0.3909
ROCPOINTS_N,0.9919,0.1693,0.3909,0.9859,0.3909
ROCPOINTS_N,0.9919,0.1693,0.3908,0.9859,0.3908
ROCPOINTS_N,0.9919,0.1693,0.3908,0.9859,0.3908
ROCPOINTS_N,0.9920,0.1693,0.3907,0.9859,0.3907
ROCPOINTS_N,0.9921,0.1693,0.3906,0.9859,0.3906
ROCPOINTS_N,0.9921,0.1693,0.3906,0.9859,0.3906
ROCPOINTS_N,0.9921,0.1693,0.3905,0.9859,0.3905
ROCPOINTS_N,0.9921,0.1693,0.3905,0.9859,0.3905
ROCPOINTS_N,0.9922,0.1675,0.3890,0.9860,0.3890
ROCPOINTS_N,0.9922,0.1675,0.3885,0.9859,0.3885
ROCPOINTS_N,0.9923,0.1675,0.3885,0.9859,0.3885
ROCPOINTS_N,0.9924,0.1675,0.3884,0.9859,0.3884
ROCPOINTS_N,0.9924,0.1675,0.3884,0.9859,0.3884
ROCPOINTS_N,0.9925,0.1675,0.3883,0.9859,0.3883
ROCPOINTS_N,0.9925,0.1675,0.3882,0.9859,0.3882
ROCPOINTS_N,0.9925,0.1658,0.3881,0.9861,0.3881
ROCPOINTS_N,0.9926,0.1658,0.3880,0.9861,0.3880
ROCPOINTS_N,0.9927,0.1658,0.3880,0.9861,0.3880
ROCPOINTS_N,0.9927,0.1658,0.3879,0.9861,0.3879
ROCPOINTS_N,0.9927,0.1658,0.3878,0.9861,0.3878
ROCPOINTS_N,0.9927,0.1658,0.3878,0.9861,0.3878
ROCPOINTS_N,0.9927,0.1658,0.3877,0.9861,0.3877
ROCPOINTS_N,0.9928,0.1658,0.3877,0.9861,0.3877
ROCPOINTS_N,0.9928,0.1658,0.3876,0.9861,0.3876
ROCPOINTS_N,0.9930,0.1658,0.3875,0.9861,0.3875
ROCPOINTS_N,0.9930,0.1658,0.3875,0.9861,0.3875
ROCPOINTS_N,0.9930,0.1658,0.3874,0.9860,0.3874
ROCPOINTS_N,0.9930,0.1658,0.3874,0.9860,0.3874
ROCPOINTS_N,0.9932,0.1658,0.3873,0.9860,0.3873
ROCPOINTS_N,0.9932,0.1658,0.3873,0.9860,0.3873
ROCPOINTS_N,0.9932,0.1658,0.3872,0.9860,0.3872
ROCPOINTS_N,0.9932,0.1658,0.3871,0.9860,0.3871
ROCPOINTS_N,0.9932,0.1658,0.3871,0.9860,0.3871
ROCPOINTS_N,0.9932,0.1658,0.3870,0.9860,0.3870
ROCPOINTS_N,0.9933,0.1658,0.3870,0.9860,0.3870
ROCPOINTS_N,0.9933,0.1658,0.3869,0.9860,0.3869
ROCPOINTS_N,0.9933,0.1658,0.3868,0.9860,0.3868
ROCPOINTS_N,0.9933,0.1658,0.3868,0.9860,0.3868
ROCPOINTS_N,0.9935,0.1287,0.3203,0.9869,0.3203
ROCPOINTS_N,0.9936,0.1270,0.3194,0.9870,0.3194
ROCPOINTS_N,0.9937,0.1252,0.3187,0.9872,0.3187
ROCPOINTS_N,0.9939,0.1252,0.3186,0.9872,0.3186
ROCPOINTS_N,0.9940,0.1252,0.3186,0.9872,0.3186
ROCPOINTS_N,0.9942,0.1252,0.3185,0.9872,0.3185
ROCPOINTS_N,0.9942,0.1252,0.3184,0.9872,0.3184
ROCPOINTS_N,0.9942,0.1252,0.3183,0.9872,0.3183
ROCPOINTS_N,0.9942,0.1252,0.3183,0.9872,0.3183
ROCPOINTS_N,0.9942,0.1252,0.3182,0.9872,0.3182
ROCPOINTS_N,0.9943,0.1252,0.3182,0.9872,0.3182
ROCPOINTS_N,0.9944,0.1252,0.3181,0.9872,0.3181
ROCPOINTS_N,0.9944,0.1252,0.3180,0.9871,0.3180
ROCPOINTS_N,0.9945,0.1252,0.3179,0.9871,0.3179
ROCPOINTS_N,0.9946,0.1252,0.3179,0.9871,0.3179
ROCPOINTS_N,0.9946,0.1252,0.3178,0.9871,0.3178
ROCPOINTS_N,0.9946,0.1252,0.3177,0.9871,0.3177
ROCPOINTS_N,0.9947,0.1252,0.3177,0.9871,0.3177
ROCPOINTS_N,0.9947,0.1252,0.3176,0.9871,0.3176
ROCPOINTS_N,0.9947,0.1252,0.3175,0.9871,0.3175
ROCPOINTS_N,0.9948,0.1252,0.3175,0.9871,0.3175
ROCPOINTS_N,0.9949,0.1252,0.3174,0.9871,0.3174
ROCPOINTS_N,0.9949,0.1252,0.3173,0.9871,0.3173
ROCPOINTS_N,0.9950,0.1252,0.3173,0.9871,0.3173
ROCPOINTS_N,0.9950,0.1252,0.3169,0.9871,0.3169
ROCPOINTS_N,0.9951,0.1252,0.3169,0.9871,0.3169
ROCPOINTS_N,0.9952,0.1252,0.3168,0.9871,0.3168
ROCPOINTS_N,0.9952,0.1252,0.3168,0.9871,0.3168
ROCPOINTS_N,0.9952,0.1252,0.3167,0.9871,0.3167
ROCPOINTS_N,0.9952,0.1252,0.3166,0.9871,0.3166
ROCPOINTS_N,0.9952,0.1252,0.3166,0.9871,0.3166
ROCPOINTS_N,0.9953,0.1252,0.3165,0.9871,0.3165
ROCPOINTS_N,0.9953,0.1252,0.3165,0.9871,0.3165
ROCPOINTS_N,0.9953,0.1252,0.3164,0.9871,0.3164
ROCPOINTS_N,0.9953,0.1252,0.3163,0.9871,0.3163
ROCPOINTS_N,0.9953,0.1252,0.3162,0.9871,0.3162
ROCPOINTS_N,0.9954,0.1252,0.3162,0.9871,0.3162
ROCPOINTS_N,0.9954,0.1252,0.3161,0.9871,0.3161
ROCPOINTS_N,0.9955,0.1252,0.3161,0.9871,0.3161
ROCPOINTS_N,0.9956,0.1252,0.3160,0.9871,0.3160
ROCPOINTS_N,0.9956,0.1252,0.3158,0.9871,0.3158
ROCPOINTS_N,0.9958,0.1252,0.3157,0.9871,0.3157
ROCPOINTS_N,0.9958,0.1252,0.3156,0.9871,0.3156
ROCPOINTS_N,0.9958,0.1252,0.3156,0.9871,0.3156
ROCPOINTS_N,0.9958,0.1252,0.3155,0.9870,0.3155
ROCPOINTS_N,0.9959,0.1252,0.3153,0.9870,0.3153
ROCPOINTS_N,0.9959,0.1252,0.3152,0.9870,0.3152
ROCPOINTS_N,0.9959,0.1252,0.3152,0.9870,0.3152
ROCPOINTS_N,0.9960,0.1252,0.3151,0.9870,0.3151
ROCPOINTS_N,0.9960,0.1252,0.3151,0.9870,0.3151
ROCPOINTS_N,0.9960,0.1252,0.3149,0.9870,0.3149
ROCPOINTS_N,0.9960,0.1252,0.3148,0.9870,0.3148
ROCPOINTS_N,0.9961,0.1252,0.3148,0.9870,0.3148
ROCPOINTS_N,0.9961,0.1252,0.3147,0.9870,0.3147
ROCPOINTS_N,0.9961,0.1252,0.3147,0.9870,0.3147
ROCPOINTS_N,0.9961,0.1252,0.3146,0.9870,0.3146
ROCPOINTS_N,0.9962,0.1252,0.3145,0.9870,0.3145
ROCPOINTS_N,0.9962,0.1252,0.3145,0.9870,0.3145
ROCPOINTS_N,0.9962,0.1252,0.3144,0.9870,0.3144
ROCPOINTS_N,0.9962,0.1252,0.3144,0.9870,0.3144
ROCPOINTS_N,0.9962,0.1252,0.3143,0.9870,0.3143
ROCPOINTS_N,0.9962,0.1252,0.3142,0.9870,0.3142
ROCPOINTS_N,0.9963,0.1252,0.3142,0.9870,0.3142
ROCPOINTS_N,0.9963,0.1252,0.3141,0.9870,0.3141
ROCPOINTS_N,0.9963,0.1252,0.3141,0.9870,0.3141
ROCPOINTS_N,0.9963,0.1252,0.3140,0.9870,0.3140
ROCPOINTS_N,0.9964,0.1252,0.3139,0.9870,0.3139
ROCPOINTS_N,0.9964,0.1252,0.3138,0.9870,0.3138
ROCPOINTS_N,0.9964,0.1252,0.3138,0.9870,0.3138
ROCPOINTS_N,0.9964,0.1252,0.3137,0.9870,0.3137
ROCPOINTS_N,0.9964,0.1252,0.3137,0.9870,0.3137
ROCPOINTS_N,0.9964,0.1252,0.3136,0.9870,0.3136
ROCPOINTS_N,0.9965,0.1252,0.3135,0.9870,0.3135
ROCPOINTS_N,0.9965,0.1252,0.3135,0.9870,0.3135
ROCPOINTS_N,0.9965,0.1252,0.3134,0.9870,0.3134
ROCPOINTS_N,0.9965,0.1252,0.3134,0.9870,0.3134
ROCPOINTS_N,0.9965,0.1252,0.3133,0.9870,0.3133
ROCPOINTS_N,0.9965,0.1252,0.3133,0.9870,0.3133
ROCPOINTS_N,0.9965,0.1252,0.3132,0.9870,0.3132
ROCPOINTS_N,0.9965,0.1252,0.3131,0.9870,0.3131
ROCPOINTS_N,0.9965,0.1252,0.3131,0.9869,0.3131
ROCPOINTS_N,0.9966,0.1252,0.3130,0.9869,0.3130
ROCPOINTS_N,0.9966,0.1252,0.3130,0.9869,0.3130
ROCPOINTS_N,0.9966,0.1252,0.3129,0.9869,0.3129
ROCPOINTS_N,0.9966,0.1252,0.3128,0.9869,0.3128
ROCPOINTS_N,0.9966,0.1252,0.3128,0.9869,0.3128
ROCPOINTS_N,0.9966,0.1252,0.3127,0.9869,0.3127
ROCPOINTS_N,0.9966,0.1252,0.3127,0.9869,0.3127
ROCPOINTS_N,0.9967,0.1235,0.3127,0.9871,0.3127
ROCPOINTS_N,0.9969,0.0794,0.2326,0.9888,0.2326
ROCPOINTS_N,0.9969,0.0794,0.2326,0.9888,0.2326
ROCPOINTS_N,0.9969,0.0794,0.2325,0.9888,0.2325
ROCPOINTS_N,0.9970,0.0794,0.2324,0.9888,0.2324
ROCPOINTS_N,0.9970,0.0794,0.2324,0.9888,0.2324
ROCPOINTS_N,0.9971,0.0794,0.2323,0.9888,0.2323
ROCPOINTS_N,0.9971,0.0794,0.2323,0.9888,0.2323
ROCPOINTS_N,0.9971,0.0794,0.2322,0.9888,0.2322
ROCPOINTS_N,0.9971,0.0794,0.2321,0.9888,0.2321
ROCPOINTS_N,0.9972,0.0794,0.2321,0.9888,0.2321
ROCPOINTS_N,0.9973,0.0794,0.2320,0.9888,0.2320
ROCPOINTS_N,0.9973,0.0794,0.2320,0.9888,0.2320
ROCPOINTS_N,0.9973,0.0794,0.2319,0.9888,0.2319
ROCPOINTS_N,0.9973,0.0794,0.2319,0.9888,0.2319
ROCPOINTS_N,0.9974,0.0794,0.2318,0.9888,0.2318
ROCPOINTS_N,0.9974,0.0794,0.2317,0.9888,0.2317
ROCPOINTS_N,0.9974,0.0794,0.2317,0.9888,0.2317
ROCPOINTS_N,0.9974,0.0794,0.2316,0.9888,0.2316
ROCPOINTS_N,0.9975,0.0794,0.2316,0.9888,0.2316
ROCPOINTS_N,0.9976,0.0794,0.2315,0.9888,0.2315
ROCPOINTS_N,0.9976,0.0794,0.2314,0.9888,0.2314
ROCPOINTS_N,0.9976,0.0794,0.2314,0.9888,0.2314
ROCPOINTS_N,0.9976,0.0794,0.2313,0.9888,0.2313
ROCPOINTS_N,0.9978,0.0776,0.2313,0.9890,0.2313
ROCPOINTS_N,0.9978,0.0776,0.2309,0.9890,0.2309
ROCPOINTS_N,0.9978,0.0776,0.2309,0.9890,0.2309
ROCPOINTS_N,0.9978,0.0776,0.2308,0.9890,0.2308
ROCPOINTS_N,0.9979,0.0776,0.2307,0.9890,0.2307
ROCPOINTS_N,0.9979,0.0776,0.2307,0.9890,0.2307
ROCPOINTS_N,0.9980,0.0776,0.2306,0.9890,0.2306
ROCPOINTS_N,0.9980,0.0776,0.2306,0.9890,0.2306
ROCPOINTS_N,0.9980,0.0776,0.2305,0.9890,0.2305
ROCPOINTS_N,0.9981,0.0776,0.2304,0.9890,0.2304
ROCPOINTS_N,0.9982,0.0776,0.2303,0.9890,0.2303
ROCPOINTS_N,0.9982,0.0776,0.2303,0.9890,0.2303
ROCPOINTS_N,0.9982,0.0776,0.2302,0.9890,0.2302
ROCPOINTS_N,0.9982,0.0776,0.2302,0.9890,0.2302
ROCPOINTS_N,0.9982,0.0776,0.2300,0.9890,0.2300
ROCPOINTS_N,0.9983,0.0776,0.2300,0.9890,0.2300
ROCPOINTS_N,0.9984,0.0776,0.2295,0.9889,0.2295
ROCPOINTS_N,0.9985,0.0776,0.2294,0.9889,0.2294
ROCPOINTS_N,0.9985,0.0776,0.2293,0.9889,0.2293
ROCPOINTS_N,0.9985,0.0758,0.2293,0.9892,0.2293
ROCPOINTS_N,0.9986,0.0758,0.2293,0.9892,0.2293
ROCPOINTS_N,0.9987,0.0758,0.2292,0.9892,0.2292
ROCPOINTS_N,0.9987,0.0758,0.2292,0.9892,0.2292
ROCPOINTS_N,0.9987,0.0758,0.2291,0.9892,0.2291
ROCPOINTS_N,0.9987,0.0758,0.2289,0.9892,0.2289
ROCPOINTS_N,0.9987,0.0758,0.2289,0.9892,0.2289
ROCPOINTS_N,0.9988,0.0758,0.2288,0.9892,0.2288
ROCPOINTS_N,0.9988,0.0758,0.2288,0.9892,0.2288
ROCPOINTS_N,0.9988,0.0758,0.2287,0.9892,0.2287
ROCPOINTS_N,0.9989,0.0758,0.2286,0.9892,0.2286
ROCPOINTS_N,0.9989,0.0758,0.2286,0.9891,0.2286
ROCPOINTS_N,0.9990,0.0758,0.2282,0.9891,0.2282
ROCPOINTS_N,0.9990,0.0758,0.2281,0.9891,0.2281
ROCPOINTS_N,0.9991,0.0758,0.2281,0.9891,0.2281
ROCPOINTS_N,0.9991,0.0758,0.2279,0.9891,0.2279
ROCPOINTS_N,0.9991,0.0758,0.2279,0.9891,0.2279
ROCPOINTS_N,0.9991,0.0758,0.2278,0.9891,0.2278
ROCPOINTS_N,0.9992,0.0758,0.2278,0.9891,0.2278
ROCPOINTS_N,0.9992,0.0758,0.2277,0.9891,0.2277
ROCPOINTS_N,0.9992,0.0758,0.2277,0.9891,0.2277
ROCPOINTS_N,0.9992,0.0758,0.2272,0.9891,0.2272
ROCPOINTS_N,0.9993,0.0758,0.2272,0.9891,0.2272
ROCPOINTS_N,0.9993,0.0758,0.2271,0.9891,0.2271
ROCPOINTS_N,0.9993,0.0758,0.2271,0.9891,0.2271
ROCPOINTS_N,0.9993,0.0758,0.2270,0.9891,0.2270
ROCPOINTS_N,0.9993,0.0758,0.2270,0.9891,0.2270
ROCPOINTS_N,0.9993,0.0758,0.2268,0.9891,0.2268
ROCPOINTS_N,0.9993,0.0758,0.2268,0.9891,0.2268
ROCPOINTS_N,0.9993,0.0758,0.2267,0.9891,0.2267
ROCPOINTS_N,0.9994,0.0758,0.2266,0.9891,0.2266
ROCPOINTS_N,0.9994,0.0758,0.2265,0.9891,0.2265
ROCPOINTS_N,0.9994,0.0758,0.2265,0.9891,0.2265
ROCPOINTS_N,0.9994,0.0758,0.2264,0.9890,0.2264
ROCPOINTS_N,0.9994,0.0758,0.2264,0.9890,0.2264
ROCPOINTS_N,0.9995,0.0758,0.2263,0.9890,0.2263
ROCPOINTS_N,0.9995,0.0758,0.2262,0.9890,0.2262
ROCPOINTS_N,0.9995,0.0758,0.2261,0.9890,0.2261
ROCPOINTS_N,0.9995,0.0741,0.2261,0.9893,0.2261
ROCPOINTS_N,0.9995,0.0741,0.2260,0.9893,0.2260
ROCPOINTS_N,0.9995,0.0741,0.2260,0.9893,0.2260
ROCPOINTS_N,0.9995,0.0741,0.2259,0.9893,0.2259
ROCPOINTS_N,0.9995,0.0741,0.2258,0.9893,0.2258
ROCPOINTS_N,0.9996,0.0741,0.2257,0.9893,0.2257
ROCPOINTS_N,0.9996,0.0741,0.2257,0.9893,0.2257
ROCPOINTS_N,0.9996,0.0741,0.2255,0.9893,0.2255
ROCPOINTS_N,0.9996,0.0741,0.2254,0.9893,0.2254
ROCPOINTS_N,0.9996,0.0741,0.2254,0.9893,0.2254
ROCPOINTS_N,0.9996,0.0741,0.2253,0.9892,0.2253
ROCPOINTS_N,0.9996,0.0741,0.2252,0.9892,0.2252
ROCPOINTS_N,0.9996,0.0741,0.2251,0.9892,0.2251
ROCPOINTS_N,0.9996,0.0741,0.2250,0.9892,0.2250
ROCPOINTS_N,0.9996,0.0741,0.2250,0.9892,0.2250
ROCPOINTS_N,0.9996,0.0741,0.2249,0.9892,0.2249
ROCPOINTS_N,0.9996,0.0741,0.2248,0.9892,0.2248
ROCPOINTS_N,0.9996,0.0741,0.2247,0.9892,0.2247
ROCPOINTS_N,0.9996,0.0741,0.2246,0.9892,0.2246
ROCPOINTS_N,0.9996,0.0741,0.2246,0.9892,0.2246
ROCPOINTS_N,0.9997,0.0741,0.2245,0.9892,0.2245
ROCPOINTS_N,0.9997,0.0741,0.2244,0.9892,0.2244
ROCPOINTS_N,0.9997,0.0741,0.2244,0.9892,0.2244
ROCPOINTS_N,0.9997,0.0723,0.2244,0.9895,0.2244
ROCPOINTS_N,0.9997,0.0723,0.2243,0.9895,0.2243
ROCPOINTS_N,0.9997,0.0723,0.2242,0.9894,0.2242
ROCPOINTS_N,0.9997,0.0723,0.2240,0.9894,0.2240
ROCPOINTS_N,0.9997,0.0723,0.2240,0.9894,0.2240
ROCPOINTS_N,0.9997,0.0723,0.2239,0.9894,0.2239
ROCPOINTS_N,0.9997,0.0723,0.2239,0.9894,0.2239
ROCPOINTS_N,0.9997,0.0723,0.2238,0.9894,0.2238
ROCPOINTS_N,0.9997,0.0723,0.2237,0.9894,0.2237
ROCPOINTS_N,0.9997,0.0723,0.2235,0.9894,0.2235
ROCPOINTS_N,0.9997,0.0723,0.2233,0.9894,0.2233
ROCPOINTS_N,0.9998,0.0723,0.2233,0.9894,0.2233
ROCPOINTS_N,0.9998,0.0723,0.2232,0.9894,0.2232
ROCPOINTS_N,0.9998,0.0723,0.2232,0.9894,0.2232
ROCPOINTS_N,0.9998,0.0723,0.2231,0.9894,0.2231
ROCPOINTS_N,0.9998,0.0723,0.2230,0.9894,0.2230
ROCPOINTS_N,0.9998,0.0723,0.2230,0.9894,0.2230
ROCPOINTS_N,0.9998,0.0723,0.2229,0.9894,0.2229
ROCPOINTS_N,0.9998,0.0723,0.2229,0.9894,0.2229
ROCPOINTS_N,0.9998,0.0723,0.2228,0.9894,0.2228
ROCPOINTS_N,0.9999,0.0723,0.2228,0.9894,0.2228
ROCPOINTS_N,0.9999,0.0723,0.2227,0.9894,0.2227
ROCPOINTS_N,0.9999,0.0705,0.2227,0.9896,0.2227
ROCPOINTS_N,0.9999,0.0705,0.2226,0.9896,0.2226
ROCPOINTS_N,0.9999,0.0705,0.2226,0.9896,0.2226
ROCPOINTS_N,0.9999,0.0705,0.2225,0.9896,0.2225
ROCPOINTS_N,0.9999,0.0705,0.2225,0.9896,0.2225
ROCPOINTS_N,0.9999,0.0705,0.2224,0.9896,0.2224
ROCPOINTS_N,0.9999,0.0705,0.2223,0.9896,0.2223
ROCPOINTS_N,0.9999,0.0705,0.2223,0.9896,0.2223
ROCPOINTS_N,0.9999,0.0705,0.2222,0.9896,0.2222
ROCPOINTS_N,0.9999,0.0705,0.2222,0.9896,0.2222
ROCPOINTS_N,0.9999,0.0705,0.2221,0.9896,0.2221
ROCPOINTS_N,0.9999,0.0705,0.2220,0.9896,0.2220
ROCPOINTS_N,0.9999,0.0705,0.2219,0.9896,0.2219
ROCPOINTS_N,0.9999,0.0705,0.2218,0.9896,0.2218
ROCPOINTS_N,0.9999,0.0705,0.2218,0.9896,0.2218
ROCPOINTS_N,1.0000,0.0705,0.2217,0.9896,0.2217
ROCPOINTS_N,1.0000,0.0705,0.2216,0.9896,0.2216
ROCPOINTS_N,1.0000,0.0705,0.2216,0.9896,0.2216
ROCPOINTS_N,1.0000,0.0705,0.2215,0.9896,0.2215
ROCPOINTS_N,1.0000,0.0705,0.2215,0.9896,0.2215
ROCPOINTS_N,1.0000,0.0705,0.2214,0.9896,0.2214
ROCPOINTS_N,1.0000,0.0705,0.2213,0.9896,0.2213
ROCPOINTS_N,1.0000,0.0705,0.2212,0.9896,0.2212
ROCPOINTS_N,1.0000,0.0705,0.2212,0.9896,0.2212
ROCPOINTS_N,1.0000,0.0000,0.0000,0.0000,0.0000
ROCPOINTS_O,0.0000,1.0000,1.0000,0.0237,1.0000
ROCPOINTS_O,0.0000,0.7089,0.9143,0.0304,0.9143
ROCPOINTS_O,0.0000,0.7088,0.9143,0.0304,0.9143
ROCPOINTS_O,0.0000,0.7088,0.9143,0.0304,0.9143
ROCPOINTS_O,0.0000,0.7087,0.9143,0.0304,0.9143
ROCPOINTS_O,0.0000,0.7087,0.9143,0.0304,0.9143
ROCPOINTS_O,0.0000,0.7086,0.9143,0.0304,0.9143
ROCPOINTS_O,0.0000,0.7085,0.9143,0.0304,0.9143
ROCPOINTS_O,0.0000,0.7084,0.9143,0.0304,0.9143
ROCPOINTS_O,0.0000,0.7084,0.9143,0.0304,0.9143
ROCPOINTS_O,0.0000,0.7083,0.9143,0.0304,0.9143
ROCPOINTS_O,0.0000,0.7082,0.9143,0.0304,0.9143
ROCPOINTS_O,0.0000,0.7081,0.9143,0.0304,0.9143
ROCPOINTS_O,0.0000,0.7081,0.9143,0.0304,0.9143
ROCPOINTS_O,0.0000,0.7080,0.9143,0.0304,0.9143
ROCPOINTS_O,0.0000,0.7080,0.9143,0.0304,0.9143
ROCPOINTS_O,0.0000,0.7079,0.9143,0.0304,0.9143
ROCPOINTS_O,0.0000,0.7079,0.9143,0.0304,0.9143
ROCPOINTS_O,0.0000,0.7078,0.9143,0.0304,0.9143
ROCPOINTS_O,0.0000,0.7077,0.9143,0.0304,0.9143
ROCPOINTS_O,0.0000,0.7077,0.9143,0.0304,0.9143
ROCPOINTS_O,0.0000,0.7076,0.9143,0.0304,0.9143
ROCPOINTS_O,0.0000,0.7074,0.9143,0.0304,0.9143
ROCPOINTS_O,0.0000,0.7074,0.9143,0.0304,0.9143
ROCPOINTS_O,0.0000,0.7073,0.9143,0.0304,0.9143
ROCPOINTS_O,0.0001,0.7073,0.9143,0.0304,0.9143
ROCPOINTS_O,0.0001,0.7072,0.9143,0.0304,0.9143
ROCPOINTS_O,0.0001,0.7072,0.9143,0.0304,0.9143
ROCPOINTS_O,0.0001,0.7071,0.9143,0.0304,0.9143
ROCPOINTS_O,0.0001,0.7070,0.9143,0.0304,0.9143
ROCPOINTS_O,0.0001,0.7070,0.9143,0.0304,0.9143
ROCPOINTS_O,0.0001,0.7069,0.9143,0.0304,0.9143
ROCPOINTS_O,0.0001,0.7069,0.9143,0.0305,0.9143
ROCPOINTS_O,0.0001,0.7068,0.9143,0.0305,0.9143
ROCPOINTS_O,0.0001,0.7068,0.9143,0.0305,0.9143
ROCPOINTS_O,0.0001,0.7067,0.9143,0.0305,0.9143
ROCPOINTS_O,0.0001,0.7066,0.9143,0.0305,0.9143
ROCPOINTS_O,0.0001,0.7065,0.9143,0.0305,0.9143
ROCPOINTS_O,0.0001,0.7065,0.9119,0.0304,0.9119
ROCPOINTS_O,0.0002,0.7065,0.9119,0.0304,0.9119
ROCPOINTS_O,0.0002,0.7064,0.9119,0.0304,0.9119
ROCPOINTS_O,0.0002,0.7063,0.9119,0.0304,0.9119
ROCPOINTS_O,0.0002,0.7063,0.9119,0.0304,0.9119
ROCPOINTS_O,0.0002,0.7062,0.9119,0.0304,0.9119
ROCPOINTS_O,0.0002,0.7062,0.9119,0.0304,0.9119
ROCPOINTS_O,0.0002,0.7061,0.9119,0.0304,0.9119
ROCPOINTS_O,0.0002,0.7061,0.9119,0.0304,0.9119
ROCPOINTS_O,0.0002,0.7060,0.9119,0.0304,0.9119
ROCPOINTS_O,0.0003,0.7059,0.9119,0.0304,0.9119
ROCPOINTS_O,0.0003,0.7058,0.9119,0.0304,0.9119
ROCPOINTS_O,0.0003,0.7058,0.9119,0.0304,0.9119
ROCPOINTS_O,0.0003,0.7057,0.9119,0.0304,0.9119
ROCPOINTS_O,0.0003,0.7055,0.9119,0.0304,0.9119
ROCPOINTS_O,0.0003,0.7055,0.9119,0.0304,0.9119
ROCPOINTS_O,0.0003,0.7054,0.9119,0.0304,0.9119
ROCPOINTS_O,0.0003,0.7054,0.9119,0.0304,0.9119
ROCPOINTS_O,0.0003,0.7052,0.9119,0.0304,0.9119
ROCPOINTS_O,0.0003,0.7051,0.9119,0.0304,0.9119
ROCPOINTS_O,0.0003,0.7051,0.9095,0.0304,0.9095
ROCPOINTS_O,0.0004,0.7051,0.9095,0.0304,0.9095
ROCPOINTS_O,0.0004,0.7050,0.9095,0.0304,0.9095
ROCPOINTS_O,0.0004,0.7050,0.9095,0.0304,0.9095
ROCPOINTS_O,0.0004,0.7049,0.9095,0.0304,0.9095
ROCPOINTS_O,0.0004,0.7048,0.9095,0.0304,0.9095
ROCPOINTS_O,0.0004,0.7047,0.9095,0.0304,0.9095
ROCPOINTS_O,0.0004,0.7046,0.9095,0.0304,0.9095
ROCPOINTS_O,0.0004,0.7046,0.9095,0.0304,0.9095
ROCPOINTS_O,0.0004,0.7045,0.9095,0.0304,0.9095
ROCPOINTS_O,0.0004,0.7044,0.9095,0.0304,0.9095
ROCPOINTS_O,0.0005,0.7044,0.9095,0.0304,0.9095
ROCPOINTS_O,0.0005,0.7043,0.9095,0.0304,0.9095
ROCPOINTS_O,0.0005,0.7043,0.9095,0.0304,0.9095
ROCPOINTS_O,0.0005,0.7042,0.9095,0.0304,0.9095
ROCPOINTS_O,0.0006,0.7042,0.9095,0.0304,0.9095
ROCPOINTS_O,0.0006,0.7040,0.9095,0.0304,0.9095
ROCPOINTS_O,0.0006,0.7039,0.9095,0.0304,0.9095
ROCPOINTS_O,0.0006,0.7039,0.9095,0.0304,0.9095
ROCPOINTS_O,0.0006,0.7038,0.9095,0.0304,0.9095
ROCPOINTS_O,0.0006,0.7037,0.9095,0.0304,0.9095
ROCPOINTS_O,0.0006,0.7037,0.9095,0.0304,0.9095
ROCPOINTS_O,0.0006,0.7036,0.9095,0.0304,0.9095
ROCPOINTS_O,0.0007,0.7036,0.9095,0.0304,0.9095
ROCPOINTS_O,0.0007,0.7033,0.9095,0.0304,0.9095
ROCPOINTS_O,0.0007,0.7033,0.9095,0.0304,0.9095
ROCPOINTS_O,0.0007,0.7032,0.9095,0.0305,0.9095
ROCPOINTS_O,0.0007,0.7031,0.9095,0.0305,0.9095
ROCPOINTS_O,0.0008,0.7031,0.9095,0.0305,0.9095
ROCPOINTS_O,0.0008,0.7030,0.9095,0.0305,0.9095
ROCPOINTS_O,0.0008,0.7029,0.9095,0.0305,0.9095
ROCPOINTS_O,0.0008,0.7029,0.9095,0.0305,0.9095
ROCPOINTS_O,0.0008,0.7024,0.9095,0.0305,0.9095
ROCPOINTS_O,0.0009,0.7023,0.9095,0.0305,0.9095
ROCPOINTS_O,0.0010,0.7022,0.9095,0.0305,0.9095
ROCPOINTS_O,0.0010,0.7021,0.9095,0.0305,0.9095
ROCPOINTS_O,0.0011,0.7021,0.9095,0.0305,0.9095
ROCPOINTS_O,0.0011,0.7020,0.9095,0.0305,0.9095
ROCPOINTS_O,0.0011,0.7020,0.9095,0.0305,0.9095
ROCPOINTS_O,0.0011,0.7018,0.9095,0.0305,0.9095
ROCPOINTS_O,0.0012,0.7017,0.9095,0.0305,0.9095
ROCPOINTS_O,0.0012,0.7016,0.9095,0.0305,0.9095
ROCPOINTS_O,0.0012,0.7015,0.9095,0.0305,0.9095
ROCPOINTS_O,0.0013,0.7015,0.9071,0.0304,0.9071
ROCPOINTS_O,0.0013,0.7013,0.9071,0.0305,0.9071
ROCPOINTS_O,0.0013,0.7013,0.9071,0.0305,0.9071
ROCPOINTS_O,0.0014,0.7012,0.9071,0.0305,0.9071
ROCPOINTS_O,0.0014,0.7011,0.9071,0.0305,0.9071
ROCPOINTS_O,0.0015,0.7011,0.9071,0.0305,0.9071
ROCPOINTS_O,0.0015,0.7010,0.9071,0.0305,0.9071
ROCPOINTS_O,0.0015,0.7010,0.9071,0.0305,0.9071
ROCPOINTS_O,0.0016,0.7009,0.9071,0.0305,0.9071
ROCPOINTS_O,0.0016,0.7009,0.9071,0.0305,0.9071
ROCPOINTS_O,0.0017,0.7008,0.9071,0.0305,0.9071
ROCPOINTS_O,0.0017,0.7003,0.9071,0.0305,0.9071
ROCPOINTS_O,0.0018,0.7002,0.9071,0.0305,0.9071
ROCPOINTS_O,0.0018,0.7002,0.9071,0.0305,0.9071
ROCPOINTS_O,0.0018,0.7001,0.9071,0.0305,0.9071
ROCPOINTS_O,0.0018,0.7000,0.9071,0.0305,0.9071
ROCPOINTS_O,0.0019,0.7000,0.9071,0.0305,0.9071
ROCPOINTS_O,0.0019,0.6999,0.9071,0.0305,0.9071
ROCPOINTS_O,0.0020,0.6999,0.9071,0.0305,0.9071
ROCPOINTS_O,0.0020,0.6998,0.9071,0.0305,0.9071
ROCPOINTS_O,0.0020,0.6998,0.9071,0.0305,0.9071
ROCPOINTS_O,0.0022,0.6997,0.9071,0.0305,0.9071
ROCPOINTS_O,0.0022,0.6996,0.9071,0.0305,0.9071
ROCPOINTS_O,0.0022,0.6996,0.9071,0.0305,0.9071
ROCPOINTS_O,0.0022,0.6992,0.9071,0.0305,0.9071
ROCPOINTS_O,0.0025,0.6992,0.9071,0.0305,0.9071
ROCPOINTS_O,0.0025,0.6991,0.9071,0.0305,0.9071
ROCPOINTS_O,0.0026,0.6991,0.9071,0.0305,0.9071
ROCPOINTS_O,0.0026,0.6990,0.9071,0.0306,0.9071
ROCPOINTS_O,0.0026,0.6989,0.9071,0.0306,0.9071
ROCPOINTS_O,0.0027,0.6989,0.9071,0.0306,0.9071
ROCPOINTS_O,0.0027,0.6988,0.9071,0.0306,0.9071
ROCPOINTS_O,0.0028,0.6988,0.9071,0.0306,0.9071
ROCPOINTS_O,0.0028,0.6987,0.9071,0.0306,0.9071
ROCPOINTS_O,0.0028,0.6986,0.9071,0.0306,0.9071
ROCPOINTS_O,0.0029,0.6985,0.9071,0.0306,0.9071
ROCPOINTS_O,0.0029,0.6985,0.9071,0.0306,0.9071
ROCPOINTS_O,0.0029,0.6984,0.9071,0.0306,0.9071
ROCPOINTS_O,0.0030,0.6984,0.9071,0.0306,0.9071
ROCPOINTS_O,0.0031,0.6983,0.9071,0.0306,0.9071
ROCPOINTS_O,0.0033,0.6983,0.9071,0.0306,0.9071
ROCPOINTS_O,0.0033,0.5942,0.8524,0.0337,0.8524
ROCPOINTS_O,0.0034,0.5940,0.8524,0.0337,0.8524
ROCPOINTS_O,0.0034,0.5940,0.8524,0.0337,0.8524
ROCPOINTS_O,0.0034,0.5940,0.8500,0.0336,0.8500
ROCPOINTS_O,0.0034,0.5939,0.8500,0.0336,0.8500
ROCPOINTS_O,0.0034,0.5938,0.8500,0.0336,0.8500
ROCPOINTS_O,0.0034,0.5938,0.8500,0.0336,0.8500
ROCPOINTS_O,0.0035,0.5937,0.8500,0.0336,0.8500
ROCPOINTS_O,0.0035,0.5936,0.8500,0.0336,0.8500
ROCPOINTS_O,0.0035,0.5935,0.8500,0.0336,0.8500
ROCPOINTS_O,0.0035,0.5935,0.8500,0.0336,0.8500
ROCPOINTS_O,0.0035,0.5934,0.8500,0.0336,0.8500
ROCPOINTS_O,0.0036,0.5934,0.8500,0.0336,0.8500
ROCPOINTS_O,0.0036,0.5933,0.8500,0.0336,0.8500
ROCPOINTS_O,0.0036,0.5932,0.8500,0.0336,0.8500
ROCPOINTS_O,0.0036,0.5917,0.8500,0.0337,0.8500
ROCPOINTS_O,0.0037,0.5916,0.8500,0.0337,0.8500
ROCPOINTS_O,0.0037,0.5915,0.8500,0.0337,0.8500
ROCPOINTS_O,0.0038,0.5915,0.8500,0.0337,0.8500
ROCPOINTS_O,0.0038,0.5914,0.8500,0.0337,0.8500
ROCPOINTS_O,0.0038,0.5914,0.8500,0.0337,0.8500
ROCPOINTS_O,0.0038,0.5913,0.8500,0.0337,0.8500
ROCPOINTS_O,0.0038,0.5912,0.8500,0.0337,0.8500
ROCPOINTS_O,0.0039,0.5912,0.8500,0.0337,0.8500
ROCPOINTS_O,0.0039,0.5911,0.8500,0.0337,0.8500
ROCPOINTS_O,0.0040,0.5898,0.8500,0.0338,0.8500
ROCPOINTS_O,0.0040,0.5883,0.8500,0.0339,0.8500
ROCPOINTS_O,0.0040,0.5867,0.8500,0.0340,0.8500
ROCPOINTS_O,0.0040,0.5850,0.8500,0.0341,0.8500
ROCPOINTS_O,0.0040,0.5850,0.8500,0.0341,0.8500
ROCPOINTS_O,0.0040,0.5849,0.8500,0.0341,0.8500
ROCPOINTS_O,0.0040,0.5849,0.8500,0.0341,0.8500
ROCPOINTS_O,0.0040,0.5848,0.8500,0.0341,0.8500
ROCPOINTS_O,0.0040,0.5847,0.8500,0.0341,0.8500
ROCPOINTS_O,0.0040,0.5831,0.8500,0.0342,0.8500
ROCPOINTS_O,0.0041,0.5830,0.8500,0.0342,0.8500
ROCPOINTS_O,0.0042,0.5812,0.8500,0.0343,0.8500
ROCPOINTS_O,0.0042,0.5812,0.8500,0.0343,0.8500
ROCPOINTS_O,0.0042,0.5811,0.8500,0.0343,0.8500
ROCPOINTS_O,0.0042,0.5794,0.8500,0.0344,0.8500
ROCPOINTS_O,0.0043,0.5794,0.8500,0.0344,0.8500
ROCPOINTS_O,0.0044,0.5793,0.8500,0.0344,0.8500
ROCPOINTS_O,0.0044,0.5793,0.8500,0.0344,0.8500
ROCPOINTS_O,0.0044,0.5774,0.8500,0.0345,0.8500
ROCPOINTS_O,0.0044,0.5772,0.8500,0.0345,0.8500
ROCPOINTS_O,0.0044,0.5771,0.8500,0.0345,0.8500
ROCPOINTS_O,0.0045,0.5771,0.8500,0.0345,0.8500
ROCPOINTS_O,0.0046,0.5770,0.8500,0.0345,0.8500
ROCPOINTS_O,0.0047,0.5770,0.8500,0.0345,0.8500
ROCPOINTS_O,0.0047,0.5769,0.8500,0.0345,0.8500
ROCPOINTS_O,0.0047,0.5768,0.8500,0.0345,0.8500
ROCPOINTS_O,0.0048,0.5767,0.8500,0.0346,0.8500
ROCPOINTS_O,0.0048,0.5767,0.8500,0.0346,0.8500
ROCPOINTS_O,0.0048,0.5766,0.8500,0.0346,0.8500
ROCPOINTS_O,0.0048,0.5765,0.8500,0.0346,0.8500
ROCPOINTS_O,0.0050,0.5765,0.8500,0.0346,0.8500
ROCPOINTS_O,0.0050,0.5764,0.8500,0.0346,0.8500
ROCPOINTS_O,0.0050,0.5758,0.8500,0.0346,0.8500
ROCPOINTS_O,0.0051,0.5757,0.8500,0.0346,0.8500
ROCPOINTS_O,0.0051,0.5757,0.8500,0.0346,0.8500
ROCPOINTS_O,0.0053,0.5756,0.8500,0.0346,0.8500
ROCPOINTS_O,0.0053,0.5756,0.8500,0.0346,0.8500
ROCPOINTS_O,0.0054,0.5754,0.8500,0.0346,0.8500
ROCPOINTS_O,0.0055,0.5753,0.8500,0.0346,0.8500
ROCPOINTS_O,0.0055,0.5753,0.8500,0.0346,0.8500
ROCPOINTS_O,0.0056,0.5752,0.8500,0.0346,0.8500
ROCPOINTS_O,0.0056,0.5752,0.8500,0.0346,0.8500
ROCPOINTS_O,0.0057,0.5750,0.8500,0.0347,0.8500
ROCPOINTS_O,0.0058,0.5750,0.8500,0.0347,0.8500
ROCPOINTS_O,0.0058,0.5749,0.8500,0.0347,0.8500
ROCPOINTS_O,0.0058,0.5749,0.8500,0.0347,0.8500
ROCPOINTS_O,0.0058,0.5739,0.8500,0.0347,0.8500
ROCPOINTS_O,0.0061,0.5738,0.8500,0.0347,0.8500
ROCPOINTS_O,0.0062,0.5737,0.8500,0.0347,0.8500
ROCPOINTS_O,0.0062,0.5730,0.8500,0.0348,0.8500
ROCPOINTS_O,0.0062,0.5729,0.8500,0.0348,0.8500
ROCPOINTS_O,0.0064,0.5720,0.8500,0.0348,0.8500
ROCPOINTS_O,0.0065,0.5720,0.8500,0.0348,0.8500
ROCPOINTS_O,0.0065,0.5710,0.8500,0.0349,0.8500
ROCPOINTS_O,0.0067,0.5702,0.8500,0.0349,0.8500
ROCPOINTS_O,0.0067,0.5701,0.8500,0.0349,0.8500
ROCPOINTS_O,0.0067,0.4949,0.7905,0.0373,0.7905
ROCPOINTS_O,0.0067,0.4947,0.7905,0.0373,0.7905
ROCPOINTS_O,0.0068,0.4947,0.7905,0.0374,0.7905
ROCPOINTS_O,0.0068,0.4946,0.7905,0.0374,0.7905
ROCPOINTS_O,0.0068,0.4934,0.7905,0.0375,0.7905
ROCPOINTS_O,0.0068,0.4933,0.7905,0.0375,0.7905
ROCPOINTS_O,0.0069,0.4932,0.7905,0.0375,0.7905
ROCPOINTS_O,0.0070,0.4932,0.7905,0.0375,0.7905
ROCPOINTS_O,0.0070,0.4931,0.7905,0.0375,0.7905
ROCPOINTS_O,0.0071,0.4919,0.7905,0.0376,0.7905
ROCPOINTS_O,0.0072,0.4909,0.7905,0.0376,0.7905
ROCPOINTS_O,0.0072,0.4908,0.7905,0.0376,0.7905
ROCPOINTS_O,0.0073,0.4907,0.7905,0.0376,0.7905
ROCPOINTS_O,0.0073,0.4907,0.7905,0.0376,0.7905
ROCPOINTS_O,0.0074,0.4897,0.7905,0.0377,0.7905
ROCPOINTS_O,0.0074,0.4896,0.7905,0.0377,0.7905
ROCPOINTS_O,0.0075,0.4895,0.7905,0.0377,0.7905
ROCPOINTS_O,0.0075,0.4895,0.7905,0.0377,0.7905
ROCPOINTS_O,0.0076,0.4893,0.7881,0.0376,0.7881
ROCPOINTS_O,0.0077,0.4892,0.7881,0.0376,0.7881
ROCPOINTS_O,0.0078,0.4892,0.7881,0.0376,0.7881
ROCPOINTS_O,0.0078,0.4891,0.7881,0.0377,0.7881
ROCPOINTS_O,0.0078,0.4890,0.7881,0.0377,0.7881
ROCPOINTS_O,0.0081,0.4889,0.7881,0.0377,0.7881
ROCPOINTS_O,0.0081,0.4888,0.7881,0.0377,0.7881
ROCPOINTS_O,0.0081,0.4888,0.7881,0.0377,0.7881
ROCPOINTS_O,0.0081,0.4887,0.7881,0.0377,0.7881
ROCPOINTS_O,0.0081,0.4887,0.7881,0.0377,0.7881
ROCPOINTS_O,0.0082,0.4886,0.7881,0.0377,0.7881
ROCPOINTS_O,0.0083,0.4886,0.7881,0.0377,0.7881
ROCPOINTS_O,0.0084,0.4879,0.7881,0.0377,0.7881
ROCPOINTS_O,0.0085,0.4879,0.7881,0.0377,0.7881
ROCPOINTS_O,0.0087,0.4878,0.7881,0.0378,0.7881
ROCPOINTS_O,0.0087,0.4877,0.7881,0.0378,0.7881
ROCPOINTS_O,0.0088,0.4877,0.7881,0.0378,0.7881
ROCPOINTS_O,0.0089,0.4876,0.7881,0.0378,0.7881
ROCPOINTS_O,0.0089,0.4875,0.7881,0.0378,0.7881
ROCPOINTS_O,0.0091,0.4874,0.7881,0.0378,0.7881
ROCPOINTS_O,0.0092,0.4873,0.7881,0.0378,0.7881
ROCPOINTS_O,0.0093,0.4873,0.7881,0.0378,0.7881
ROCPOINTS_O,0.0093,0.4872,0.7881,0.0378,0.7881
ROCPOINTS_O,0.0094,0.4872,0.7881,0.0378,0.7881
ROCPOINTS_O,0.0095,0.4871,0.7881,0.0378,0.7881
ROCPOINTS_O,0.0096,0.4870,0.7881,0.0378,0.7881
ROCPOINTS_O,0.0096,0.4870,0.7881,0.0378,0.7881
ROCPOINTS_O,0.0097,0.4869,0.7881,0.0378,0.7881
ROCPOINTS_O,0.0098,0.4869,0.7881,0.0378,0.7881
ROCPOINTS_O,0.0100,0.4868,0.7881,0.0378,0.7881
ROCPOINTS_O,0.0100,0.4868,0.7881,0.0378,0.7881
ROCPOINTS_O,0.0100,0.4254,0.7500,0.0411,0.7500
ROCPOINTS_O,0.0100,0.4254,0.7500,0.0411,0.7500
ROCPOINTS_O,0.0103,0.4253,0.7500,0.0411,0.7500
ROCPOINTS_O,0.0103,0.4252,0.7500,0.0411,0.7500
ROCPOINTS_O,0.0104,0.4252,0.7500,0.0411,0.7500
ROCPOINTS_O,0.0104,0.4251,0.7500,0.0411,0.7500
ROCPOINTS_O,0.0106,0.4251,0.7500,0.0411,0.7500
ROCPOINTS_O,0.0108,0.4250,0.7500,0.0411,0.7500
ROCPOINTS_O,0.0110,0.4249,0.7500,0.0411,0.7500
ROCPOINTS_O,0.0111,0.4248,0.7500,0.0411,0.7500
ROCPOINTS_O,0.0111,0.4248,0.7500,0.0411,0.7500
ROCPOINTS_O,0.0111,0.4247,0.7500,0.0411,0.7500
ROCPOINTS_O,0.0112,0.4245,0.7500,0.0411,0.7500
ROCPOINTS_O,0.0114,0.4245,0.7500,0.0411,0.7500
ROCPOINTS_O,0.0114,0.4244,0.7500,0.0411,0.7500
ROCPOINTS_O,0.0117,0.4244,0.7500,0.0411,0.7500
ROCPOINTS_O,0.0117,0.4243,0.7476,0.0410,0.7476
ROCPOINTS_O,0.0118,0.4242,0.7476,0.0410,0.7476
ROCPOINTS_O,0.0120,0.4241,0.7476,0.0410,0.7476
ROCPOINTS_O,0.0121,0.4241,0.7476,0.0411,0.7476
ROCPOINTS_O,0.0122,0.4240,0.7476,0.0411,0.7476
ROCPOINTS_O,0.0122,0.4239,0.7476,0.0411,0.7476
ROCPOINTS_O,0.0124,0.4239,0.7476,0.0411,0.7476
ROCPOINTS_O,0.0125,0.4238,0.7476,0.0411,0.7476
ROCPOINTS_O,0.0126,0.4237,0.7476,0.0411,0.7476
ROCPOINTS_O,0.0127,0.4237,0.7476,0.0411,0.7476
ROCPOINTS_O,0.0130,0.4236,0.7476,0.0411,0.7476
ROCPOINTS_O,0.0131,0.4236,0.7476,0.0411,0.7476
ROCPOINTS_O,0.0133,0.4235,0.7476,0.0411,0.7476
ROCPOINTS_O,0.0133,0.4235,0.7476,0.0411,0.7476
ROCPOINTS_O,0.0133,0.3738,0.7024,0.0436,0.7024
ROCPOINTS_O,0.0135,0.3738,0.7000,0.0435,0.7000
ROCPOINTS_O,0.0139,0.3737,0.7000,0.0435,0.7000
ROCPOINTS_O,0.0141,0.3737,0.7000,0.0435,0.7000
ROCPOINTS_O,0.0142,0.3736,0.7000,0.0435,0.7000
ROCPOINTS_O,0.0144,0.3733,0.7000,0.0435,0.7000
ROCPOINTS_O,0.0144,0.3733,0.7000,0.0436,0.7000
ROCPOINTS_O,0.0146,0.3732,0.7000,0.0436,0.7000
ROCPOINTS_O,0.0147,0.3731,0.7000,0.0436,0.7000
ROCPOINTS_O,0.0147,0.3731,0.7000,0.0436,0.7000
ROCPOINTS_O,0.0148,0.3730,0.7000,0.0436,0.7000
ROCPOINTS_O,0.0149,0.3730,0.7000,0.0436,0.7000
ROCPOINTS_O,0.0150,0.3729,0.7000,0.0436,0.7000
ROCPOINTS_O,0.0151,0.3728,0.7000,0.0436,0.7000
ROCPOINTS_O,0.0151,0.3727,0.7000,0.0436,0.7000
ROCPOINTS_O,0.0156,0.3727,0.7000,0.0436,0.7000
ROCPOINTS_O,0.0156,0.3726,0.7000,0.0436,0.7000
ROCPOINTS_O,0.0157,0.3726,0.7000,0.0436,0.7000
ROCPOINTS_O,0.0158,0.3725,0.7000,0.0436,0.7000
ROCPOINTS_O,0.0164,0.3725,0.7000,0.0436,0.7000
ROCPOINTS_O,0.0164,0.3724,0.7000,0.0437,0.7000
ROCPOINTS_O,0.0165,0.3723,0.7000,0.0437,0.7000
ROCPOINTS_O,0.0167,0.3723,0.7000,0.0437,0.7000
ROCPOINTS_O,0.0167,0.3722,0.7000,0.0437,0.7000
ROCPOINTS_O,0.0167,0.3287,0.6714,0.0473,0.6714
ROCPOINTS_O,0.0171,0.3286,0.6714,0.0473,0.6714
ROCPOINTS_O,0.0172,0.3286,0.6714,0.0473,0.6714
ROCPOINTS_O,0.0174,0.3285,0.6690,0.0471,0.6690
ROCPOINTS_O,0.0178,0.3285,0.6690,0.0471,0.6690
ROCPOINTS_O,0.0178,0.3284,0.6690,0.0471,0.6690
ROCPOINTS_O,0.0178,0.3282,0.6690,0.0472,0.6690
ROCPOINTS_O,0.0181,0.3282,0.6690,0.0472,0.6690
ROCPOINTS_O,0.0182,0.3281,0.6690,0.0472,0.6690
ROCPOINTS_O,0.0183,0.3281,0.6690,0.0472,0.6690
ROCPOINTS_O,0.0186,0.3279,0.6690,0.0472,0.6690
ROCPOINTS_O,0.0189,0.3278,0.6690,0.0472,0.6690
ROCPOINTS_O,0.0189,0.3278,0.6690,0.0472,0.6690
ROCPOINTS_O,0.0191,0.3276,0.6690,0.0473,0.6690
ROCPOINTS_O,0.0192,0.3275,0.6690,0.0473,0.6690
ROCPOINTS_O,0.0200,0.3274,0.6690,0.0473,0.6690
ROCPOINTS_O,0.0200,0.3274,0.6690,0.0473,0.6690
ROCPOINTS_O,0.0201,0.2914,0.6429,0.0508,0.6429
ROCPOINTS_O,0.0204,0.2913,0.6429,0.0509,0.6429
ROCPOINTS_O,0.0205,0.2913,0.6429,0.0509,0.6429
ROCPOINTS_O,0.0205,0.2912,0.6429,0.0509,0.6429
ROCPOINTS_O,0.0208,0.2912,0.6429,0.0509,0.6429
ROCPOINTS_O,0.0210,0.2911,0.6429,0.0509,0.6429
ROCPOINTS_O,0.0211,0.2910,0.6429,0.0509,0.6429
ROCPOINTS_O,0.0213,0.2909,0.6429,0.0509,0.6429
ROCPOINTS_O,0.0214,0.2909,0.6429,0.0509,0.6429
ROCPOINTS_O,0.0217,0.2908,0.6429,0.0509,0.6429
ROCPOINTS_O,0.0218,0.2906,0.6429,0.0510,0.6429
ROCPOINTS_O,0.0220,0.2906,0.6429,0.0510,0.6429
ROCPOINTS_O,0.0220,0.2905,0.6429,0.0510,0.6429
ROCPOINTS_O,0.0222,0.2905,0.6429,0.0510,0.6429
ROCPOINTS_O,0.0225,0.2904,0.6429,0.0510,0.6429
ROCPOINTS_O,0.0230,0.2903,0.6429,0.0510,0.6429
ROCPOINTS_O,0.0233,0.2902,0.6429,0.0510,0.6429
ROCPOINTS_O,0.0233,0.2901,0.6429,0.0511,0.6429
ROCPOINTS_O,0.0233,0.2617,0.6024,0.0529,0.6024
ROCPOINTS_O,0.0235,0.2616,0.6024,0.0530,0.6024
ROCPOINTS_O,0.0238,0.2616,0.6024,0.0530,0.6024
ROCPOINTS_O,0.0244,0.2615,0.6024,0.0530,0.6024
ROCPOINTS_O,0.0246,0.2613,0.6024,0.0530,0.6024
ROCPOINTS_O,0.0247,0.2613,0.6024,0.0530,0.6024
ROCPOINTS_O,0.0249,0.2612,0.6024,0.0530,0.6024
ROCPOINTS_O,0.0250,0.2612,0.6024,0.0530,0.6024
ROCPOINTS_O,0.0252,0.2610,0.6024,0.0531,0.6024
ROCPOINTS_O,0.0256,0.2609,0.6024,0.0531,0.6024
ROCPOINTS_O,0.0258,0.2609,0.6024,0.0531,0.6024
ROCPOINTS_O,0.0260,0.2608,0.6024,0.0531,0.6024
ROCPOINTS_O,0.0261,0.2608,0.6024,0.0531,0.6024
ROCPOINTS_O,0.0267,0.2607,0.6024,0.0531,0.6024
ROCPOINTS_O,0.0267,0.2606,0.6024,0.0531,0.6024
ROCPOINTS_O,0.0267,0.2336,0.5810,0.0570,0.5810
ROCPOINTS_O,0.0268,0.2333,0.5810,0.0570,0.5810
ROCPOINTS_O,0.0268,0.2333,0.5810,0.0570,0.5810
ROCPOINTS_O,0.0269,0.2331,0.5810,0.0571,0.5810
ROCPOINTS_O,0.0275,0.2331,0.5810,0.0571,0.5810
ROCPOINTS_O,0.0277,0.2329,0.5810,0.0571,0.5810
ROCPOINTS_O,0.0278,0.2329,0.5810,0.0571,0.5810
ROCPOINTS_O,0.0278,0.2328,0.5810,0.0571,0.5810
ROCPOINTS_O,0.0282,0.2328,0.5810,0.0571,0.5810
ROCPOINTS_O,0.0283,0.2327,0.5810,0.0572,0.5810
ROCPOINTS_O,0.0285,0.2325,0.5810,0.0572,0.5810
ROCPOINTS_O,0.0289,0.2324,0.5810,0.0572,0.5810
ROCPOINTS_O,0.0290,0.2323,0.5810,0.0573,0.5810
ROCPOINTS_O,0.0290,0.2323,0.5810,0.0573,0.5810
ROCPOINTS_O,0.0295,0.2321,0.5810,0.0573,0.5810
ROCPOINTS_O,0.0298,0.2319,0.5810,0.0573,0.5810
ROCPOINTS_O,0.0298,0.2316,0.5810,0.0574,0.5810
ROCPOINTS_O,0.0300,0.2315,0.5810,0.0574,0.5810
ROCPOINTS_O,0.0300,0.2314,0.5810,0.0575,0.5810
ROCPOINTS_O,0.0300,0.2068,0.5643,0.0622,0.5643
ROCPOINTS_O,0.0301,0.2066,0.5643,0.0622,0.5643
ROCPOINTS_O,0.0304,0.2065,0.5643,0.0622,0.5643
ROCPOINTS_O,0.0308,0.2065,0.5643,0.0622,0.5643
ROCPOINTS_O,0.0311,0.2064,0.5643,0.0623,0.5643
ROCPOINTS_O,0.0314,0.2063,0.5643,0.0623,0.5643
ROCPOINTS_O,0.0317,0.2063,0.5643,0.0623,0.5643
ROCPOINTS_O,0.0318,0.2061,0.5643,0.0624,0.5643
ROCPOINTS_O,0.0319,0.2060,0.5643,0.0624,0.5643
ROCPOINTS_O,0.0320,0.2059,0.5643,0.0624,0.5643
ROCPOINTS_O,0.0322,0.2059,0.5643,0.0624,0.5643
ROCPOINTS_O,0.0325,0.2058,0.5643,0.0624,0.5643
ROCPOINTS_O,0.0328,0.2057,0.5643,0.0625,0.5643
ROCPOINTS_O,0.0333,0.2057,0.5643,0.0625,0.5643
ROCPOINTS_O,0.0333,0.2056,0.5643,0.0625,0.5643
ROCPOINTS_O,0.0333,0.1868,0.5310,0.0646,0.5310
ROCPOINTS_O,0.0336,0.1867,0.5310,0.0646,0.5310
ROCPOINTS_O,0.0338,0.1867,0.5310,0.0646,0.5310
ROCPOINTS_O,0.0344,0.1866,0.5310,0.0646,0.5310
ROCPOINTS_O,0.0347,0.1866,0.5310,0.0646,0.5310
ROCPOINTS_O,0.0350,0.1865,0.5310,0.0647,0.5310
ROCPOINTS_O,0.0351,0.1864,0.5310,0.0647,0.5310
ROCPOINTS_O,0.0356,0.1863,0.5310,0.0647,0.5310
ROCPOINTS_O,0.0357,0.1863,0.5310,0.0647,0.5310
ROCPOINTS_O,0.0358,0.1862,0.5310,0.0648,0.5310
ROCPOINTS_O,0.0359,0.1862,0.5310,0.0648,0.5310
ROCPOINTS_O,0.0367,0.1859,0.5310,0.0649,0.5310
ROCPOINTS_O,0.0367,0.1688,0.5071,0.0680,0.5071
ROCPOINTS_O,0.0368,0.1687,0.5071,0.0680,0.5071
ROCPOINTS_O,0.0370,0.1687,0.5071,0.0681,0.5071
ROCPOINTS_O,0.0371,0.1685,0.5071,0.0681,0.5071
ROCPOINTS_O,0.0378,0.1685,0.5071,0.0681,0.5071
ROCPOINTS_O,0.0378,0.1684,0.5071,0.0682,0.5071
ROCPOINTS_O,0.0385,0.1683,0.5071,0.0682,0.5071
ROCPOINTS_O,0.0388,0.1682,0.5071,0.0682,0.5071
ROCPOINTS_O,0.0390,0.1682,0.5071,0.0682,0.5071
ROCPOINTS_O,0.0393,0.1681,0.5071,0.0682,0.5071
ROCPOINTS_O,0.0393,0.1681,0.5071,0.0683,0.5071
ROCPOINTS_O,0.0398,0.1680,0.5071,0.0683,0.5071
ROCPOINTS_O,0.0400,0.1680,0.5071,0.0683,0.5071
ROCPOINTS_O,0.0402,0.1541,0.4833,0.0708,0.4833
ROCPOINTS_O,0.0406,0.1541,0.4833,0.0708,0.4833
ROCPOINTS_O,0.0414,0.1540,0.4833,0.0708,0.4833
ROCPOINTS_O,0.0417,0.1540,0.4833,0.0708,0.4833
ROCPOINTS_O,0.0428,0.1539,0.4833,0.0709,0.4833
ROCPOINTS_O,0.0433,0.1539,0.4833,0.0709,0.4833
ROCPOINTS_O,0.0433,0.1538,0.4833,0.0709,0.4833
ROCPOINTS_O,0.0435,0.1396,0.4595,0.0740,0.4595
ROCPOINTS_O,0.0438,0.1396,0.4595,0.0740,0.4595
ROCPOINTS_O,0.0439,0.1395,0.4595,0.0741,0.4595
ROCPOINTS_O,0.0444,0.1395,0.4595,0.0741,0.4595
ROCPOINTS_O,0.0444,0.1394,0.4595,0.0741,0.4595
ROCPOINTS_O,0.0444,0.1393,0.4595,0.0741,0.4595
ROCPOINTS_O,0.0447,0.1393,0.4595,0.0742,0.4595
ROCPOINTS_O,0.0450,0.1392,0.4595,0.0742,0.4595
ROCPOINTS_O,0.0450,0.1392,0.4595,0.0742,0.4595
ROCPOINTS_O,0.0451,0.1390,0.4595,0.0743,0.4595
ROCPOINTS_O,0.0461,0.1390,0.4595,0.0743,0.4595
ROCPOINTS_O,0.0461,0.1389,0.4595,0.0743,0.4595
ROCPOINTS_O,0.0467,0.1388,0.4595,0.0744,0.4595
ROCPOINTS_O,0.0467,0.1388,0.4595,0.0744,0.4595
ROCPOINTS_O,0.0467,0.1259,0.4357,0.0775,0.4357
ROCPOINTS_O,0.0475,0.1259,0.4357,0.0775,0.4357
ROCPOINTS_O,0.0475,0.1258,0.4357,0.0776,0.4357
ROCPOINTS_O,0.0478,0.1258,0.4357,0.0776,0.4357
ROCPOINTS_O,0.0478,0.1257,0.4357,0.0776,0.4357
ROCPOINTS_O,0.0483,0.1256,0.4357,0.0777,0.4357
ROCPOINTS_O,0.0486,0.1256,0.4357,0.0777,0.4357
ROCPOINTS_O,0.0494,0.1255,0.4357,0.0777,0.4357
ROCPOINTS_O,0.0496,0.1255,0.4357,0.0778,0.4357
ROCPOINTS_O,0.0499,0.1254,0.4357,0.0778,0.4357
ROCPOINTS_O,0.0499,0.1253,0.4357,0.0779,0.4357
ROCPOINTS_O,0.0500,0.1252,0.4357,0.0779,0.4357
ROCPOINTS_O,0.0508,0.1144,0.4167,0.0812,0.4167
ROCPOINTS_O,0.0513,0.1144,0.4167,0.0813,0.4167
ROCPOINTS_O,0.0518,0.1143,0.4167,0.0813,0.4167
ROCPOINTS_O,0.0521,0.1142,0.4167,0.0814,0.4167
ROCPOINTS_O,0.0522,0.1142,0.4143,0.0809,0.4143
ROCPOINTS_O,0.0532,0.1142,0.4143,0.0810,0.4143
ROCPOINTS_O,0.0533,0.1141,0.4143,0.0810,0.4143
ROCPOINTS_O,0.0538,0.1051,0.3881,0.0823,0.3881
ROCPOINTS_O,0.0553,0.1049,0.3881,0.0824,0.3881
ROCPOINTS_O,0.0554,0.1049,0.3881,0.0824,0.3881
ROCPOINTS_O,0.0554,0.1047,0.3881,0.0826,0.3881
ROCPOINTS_O,0.0560,0.1046,0.3881,0.0826,0.3881
ROCPOINTS_O,0.0567,0.1046,0.3881,0.0827,0.3881
ROCPOINTS_O,0.0600,0.0961,0.3619,0.0838,0.3619
ROCPOINTS_O,0.0608,0.0877,0.3405,0.0861,0.3405
ROCPOINTS_O,0.0615,0.0877,0.3405,0.0862,0.3405
ROCPOINTS_O,0.0624,0.0876,0.3405,0.0862,0.3405
ROCPOINTS_O,0.0625,0.0875,0.3405,0.0863,0.3405
ROCPOINTS_O,0.0631,0.0875,0.3405,0.0864,0.3405
ROCPOINTS_O,0.0633,0.0871,0.3405,0.0867,0.3405
ROCPOINTS_O,0.0634,0.0800,0.3333,0.0919,0.3333
ROCPOINTS_O,0.0640,0.0799,0.3333,0.0920,0.3333
ROCPOINTS_O,0.0642,0.0798,0.3333,0.0920,0.3333
ROCPOINTS_O,0.0644,0.0798,0.3333,0.0921,0.3333
ROCPOINTS_O,0.0661,0.0797,0.3333,0.0922,0.3333
ROCPOINTS_O,0.0663,0.0797,0.3333,0.0922,0.3333
ROCPOINTS_O,0.0667,0.0796,0.3333,0.0923,0.3333
ROCPOINTS_O,0.0667,0.0745,0.3167,0.0935,0.3167
ROCPOINTS_O,0.0678,0.0745,0.3167,0.0936,0.3167
ROCPOINTS_O,0.0678,0.0744,0.3167,0.0937,0.3167
ROCPOINTS_O,0.0679,0.0744,0.3167,0.0937,0.3167
ROCPOINTS_O,0.0686,0.0743,0.3167,0.0938,0.3167
ROCPOINTS_O,0.0700,0.0742,0.3167,0.0939,0.3167
ROCPOINTS_O,0.0733,0.0681,0.3048,0.0981,0.3048
ROCPOINTS_O,0.0738,0.0631,0.2952,0.1021,0.2952
ROCPOINTS_O,0.0743,0.0630,0.2952,0.1021,0.2952
ROCPOINTS_O,0.0767,0.0630,0.2952,0.1022,0.2952
ROCPOINTS_O,0.0774,0.0581,0.2714,0.1019,0.2714
ROCPOINTS_O,0.0780,0.0580,0.2714,0.1020,0.2714
ROCPOINTS_O,0.0780,0.0580,0.2714,0.1021,0.2714
ROCPOINTS_O,0.0787,0.0579,0.2714,0.1022,0.2714
ROCPOINTS_O,0.0800,0.0579,0.2714,0.1022,0.2714
ROCPOINTS_O,0.0808,0.0540,0.2690,0.1079,0.2690
ROCPOINTS_O,0.0815,0.0539,0.2690,0.1080,0.2690
ROCPOINTS_O,0.0822,0.0539,0.2690,0.1081,0.2690
ROCPOINTS_O,0.0833,0.0538,0.2690,0.1082,0.2690
ROCPOINTS_O,0.0844,0.0501,0.2595,0.1117,0.2595
ROCPOINTS_O,0.0867,0.0501,0.2595,0.1118,0.2595
ROCPOINTS_O,0.0874,0.0454,0.2524,0.1190,0.2524
ROCPOINTS_O,0.0900,0.0453,0.2524,0.1192,0.2524
ROCPOINTS_O,0.0933,0.0425,0.2405,0.1208,0.2405
ROCPOINTS_O,0.0958,0.0393,0.2333,0.1261,0.2333
ROCPOINTS_O,0.0967,0.0392,0.2333,0.1263,0.2333
ROCPOINTS_O,0.0971,0.0365,0.2262,0.1309,0.2262
ROCPOINTS_O,0.0978,0.0364,0.2262,0.1310,0.2262
ROCPOINTS_O,0.0988,0.0364,0.2262,0.1312,0.2262
ROCPOINTS_O,0.1000,0.0363,0.2262,0.1314,0.2262
ROCPOINTS_O,0.1028,0.0341,0.2143,0.1325,0.2143
ROCPOINTS_O,0.1031,0.0340,0.2143,0.1327,0.2143
ROCPOINTS_O,0.1033,0.0339,0.2143,0.1329,0.2143
ROCPOINTS_O,0.1067,0.0320,0.2024,0.1330,0.2024
ROCPOINTS_O,0.1083,0.0304,0.1833,0.1277,0.1833
ROCPOINTS_O,0.1084,0.0304,0.1833,0.1279,0.1833
ROCPOINTS_O,0.1089,0.0303,0.1833,0.1281,0.1833
ROCPOINTS_O,0.1100,0.0302,0.1833,0.1283,0.1833
ROCPOINTS_O,0.1129,0.0283,0.1762,0.1312,0.1762
ROCPOINTS_O,0.1133,0.0283,0.1762,0.1314,0.1762
ROCPOINTS_O,0.1158,0.0263,0.1762,0.1399,0.1762
ROCPOINTS_O,0.1160,0.0262,0.1762,0.1402,0.1762
ROCPOINTS_O,0.1167,0.0262,0.1762,0.1404,0.1762
ROCPOINTS_O,0.1200,0.0251,0.1643,0.1372,0.1643
ROCPOINTS_O,0.1200,0.0232,0.1619,0.1450,0.1619
ROCPOINTS_O,0.1233,0.0231,0.1619,0.1453,0.1619
ROCPOINTS_O,0.1267,0.0223,0.1571,0.1463,0.1571
ROCPOINTS_O,0.1298,0.0210,0.1548,0.1519,0.1548
ROCPOINTS_O,0.1300,0.0206,0.1548,0.1540,0.1548
ROCPOINTS_O,0.1333,0.0195,0.1452,0.1533,0.1452
ROCPOINTS_O,0.1344,0.0183,0.1333,0.1501,0.1333
ROCPOINTS_O,0.1367,0.0183,0.1333,0.1505,0.1333
ROCPOINTS_O,0.1400,0.0171,0.1286,0.1547,0.1286
ROCPOINTS_O,0.1408,0.0165,0.1286,0.1593,0.1286
ROCPOINTS_O,0.1433,0.0164,0.1286,0.1598,0.1286
ROCPOINTS_O,0.1467,0.0154,0.1262,0.1656,0.1262
ROCPOINTS_O,0.1500,0.0147,0.1167,0.1612,0.1167
ROCPOINTS_O,0.1533,0.0140,0.1095,0.1592,0.1095
ROCPOINTS_O,0.1567,0.0131,0.1071,0.1654,0.1071
ROCPOINTS_O,0.1600,0.0128,0.1071,0.1692,0.1071
ROCPOINTS_O,0.1633,0.0121,0.1048,0.1732,0.1048
ROCPOINTS_O,0.1667,0.0116,0.1024,0.1770,0.1024
ROCPOINTS_O,0.1700,0.0109,0.0976,0.1790,0.0976
ROCPOINTS_O,0.1708,0.0105,0.0952,0.1810,0.0952
ROCPOINTS_O,0.1733,0.0104,0.0952,0.1818,0.0952
ROCPOINTS_O,0.1767,0.0101,0.0929,0.1831,0.0929
ROCPOINTS_O,0.1776,0.0095,0.0929,0.1912,0.0929
ROCPOINTS_O,0.1791,0.0095,0.0929,0.1921,0.0929
ROCPOINTS_O,0.1800,0.0094,0.0929,0.1931,0.0929
ROCPOINTS_O,0.1805,0.0093,0.0905,0.1919,0.0905
ROCPOINTS_O,0.1833,0.0092,0.0905,0.1929,0.0905
ROCPOINTS_O,0.1845,0.0090,0.0857,0.1875,0.0857
ROCPOINTS_O,0.1867,0.0090,0.0857,0.1885,0.0857
ROCPOINTS_O,0.1870,0.0087,0.0833,0.1892,0.0833
ROCPOINTS_O,0.1900,0.0086,0.0833,0.1902,0.0833
ROCPOINTS_O,0.1933,0.0083,0.0810,0.1921,0.0810
ROCPOINTS_O,0.1967,0.0078,0.0786,0.1964,0.0786
ROCPOINTS_O,0.2000,0.0076,0.0762,0.1951,0.0762
ROCPOINTS_O,0.2033,0.0071,0.0762,0.2065,0.0762
ROCPOINTS_O,0.2067,0.0071,0.0762,0.2078,0.0762
ROCPOINTS_O,0.2083,0.0070,0.0714,0.1987,0.0714
ROCPOINTS_O,0.2100,0.0069,0.0714,0.2000,0.0714
ROCPOINTS_O,0.2133,0.0067,0.0690,0.2000,0.0690
ROCPOINTS_O,0.2167,0.0066,0.0690,0.2014,0.0690
ROCPOINTS_O,0.2172,0.0064,0.0667,0.2014,0.0667
ROCPOINTS_O,0.2200,0.0064,0.0667,0.2029,0.0667
ROCPOINTS_O,0.2233,0.0062,0.0643,0.2000,0.0643
ROCPOINTS_O,0.2249,0.0061,0.0643,0.2045,0.0643
ROCPOINTS_O,0.2267,0.0060,0.0643,0.2061,0.0643
ROCPOINTS_O,0.2300,0.0058,0.0619,0.2063,0.0619
ROCPOINTS_O,0.2333,0.0057,0.0595,0.2016,0.0595
ROCPOINTS_O,0.2367,0.0056,0.0548,0.1933,0.0548
ROCPOINTS_O,0.2400,0.0055,0.0548,0.1949,0.0548
ROCPOINTS_O,0.2433,0.0053,0.0548,0.2000,0.0548
ROCPOINTS_O,0.2434,0.0052,0.0548,0.2035,0.0548
ROCPOINTS_O,0.2467,0.0051,0.0548,0.2054,0.0548
ROCPOINTS_O,0.2500,0.0051,0.0548,0.2072,0.0548
ROCPOINTS_O,0.2533,0.0049,0.0524,0.2075,0.0524
ROCPOINTS_O,0.2536,0.0048,0.0476,0.1942,0.0476
ROCPOINTS_O,0.2567,0.0047,0.0476,0.1961,0.0476
ROCPOINTS_O,0.2600,0.0047,0.0452,0.1900,0.0452
ROCPOINTS_O,0.2633,0.0046,0.0452,0.1939,0.0452
ROCPOINTS_O,0.2667,0.0043,0.0429,0.1935,0.0429
ROCPOINTS_O,0.2700,0.0043,0.0429,0.1957,0.0429
ROCPOINTS_O,0.2727,0.0042,0.0429,0.1978,0.0429
ROCPOINTS_O,0.2733,0.0042,0.0429,0.2000,0.0429
ROCPOINTS_O,0.2767,0.0039,0.0429,0.2093,0.0429
ROCPOINTS_O,0.2773,0.0039,0.0429,0.2118,0.0429
ROCPOINTS_O,0.2796,0.0038,0.0429,0.2143,0.0429
ROCPOINTS_O,0.2800,0.0037,0.0429,0.2195,0.0429
ROCPOINTS_O,0.2833,0.0036,0.0429,0.2222,0.0429
ROCPOINTS_O,0.2867,0.0036,0.0429,0.2250,0.0429
ROCPOINTS_O,0.2898,0.0035,0.0429,0.2278,0.0429
ROCPOINTS_O,0.2900,0.0035,0.0405,0.2179,0.0405
ROCPOINTS_O,0.2933,0.0035,0.0405,0.2208,0.0405
ROCPOINTS_O,0.3000,0.0034,0.0405,0.2237,0.0405
ROCPOINTS_O,0.3033,0.0034,0.0405,0.2267,0.0405
ROCPOINTS_O,0.3040,0.0032,0.0405,0.2361,0.0405
ROCPOINTS_O,0.3067,0.0031,0.0405,0.2394,0.0405
ROCPOINTS_O,0.3100,0.0031,0.0405,0.2429,0.0405
ROCPOINTS_O,0.3167,0.0030,0.0405,0.2464,0.0405
ROCPOINTS_O,0.3194,0.0030,0.0381,0.2353,0.0381
ROCPOINTS_O,0.3233,0.0029,0.0381,0.2388,0.0381
ROCPOINTS_O,0.3267,0.0029,0.0381,0.2424,0.0381
ROCPOINTS_O,0.3273,0.0028,0.0381,0.2462,0.0381
ROCPOINTS_O,0.3300,0.0028,0.0381,0.2500,0.0381
ROCPOINTS_O,0.3333,0.0026,0.0357,0.2500,0.0357
ROCPOINTS_O,0.3367,0.0025,0.0333,0.2414,0.0333
ROCPOINTS_O,0.3379,0.0025,0.0310,0.2281,0.0310
ROCPOINTS_O,0.3433,0.0025,0.0310,0.2321,0.0310
ROCPOINTS_O,0.3463,0.0024,0.0310,0.2407,0.0310
ROCPOINTS_O,0.3467,0.0023,0.0310,0.2453,0.0310
ROCPOINTS_O,0.3500,0.0022,0.0310,0.2549,0.0310
ROCPOINTS_O,0.3633,0.0022,0.0286,0.2400,0.0286
ROCPOINTS_O,0.3667,0.0021,0.0286,0.2449,0.0286
ROCPOINTS_O,0.3733,0.0020,0.0262,0.2391,0.0262
ROCPOINTS_O,0.3767,0.0020,0.0262,0.2444,0.0262
ROCPOINTS_O,0.3816,0.0019,0.0262,0.2500,0.0262
ROCPOINTS_O,0.3867,0.0019,0.0262,0.2558,0.0262
ROCPOINTS_O,0.3900,0.0018,0.0262,0.2619,0.0262
ROCPOINTS_O,0.3933,0.0017,0.0262,0.2750,0.0262
ROCPOINTS_O,0.3967,0.0016,0.0262,0.2895,0.0262
ROCPOINTS_O,0.4000,0.0015,0.0262,0.2973,0.0262
ROCPOINTS_O,0.4067,0.0015,0.0238,0.2778,0.0238
ROCPOINTS_O,0.4133,0.0014,0.0238,0.2857,0.0238
ROCPOINTS_O,0.4167,0.0014,0.0238,0.2941,0.0238
ROCPOINTS_O,0.4222,0.0014,0.0214,0.2727,0.0214
ROCPOINTS_O,0.4233,0.0013,0.0214,0.2813,0.0214
ROCPOINTS_O,0.4267,0.0013,0.0214,0.2903,0.0214
ROCPOINTS_O,0.4333,0.0012,0.0214,0.3000,0.0214
ROCPOINTS_O,0.4367,0.0012,0.0167,0.2500,0.0167
ROCPOINTS_O,0.4374,0.0012,0.0167,0.2593,0.0167
ROCPOINTS_O,0.4442,0.0011,0.0167,0.2692,0.0167
ROCPOINTS_O,0.4467,0.0010,0.0167,0.2800,0.0167
ROCPOINTS_O,0.4512,0.0010,0.0167,0.2917,0.0167
ROCPOINTS_O,0.4533,0.0009,0.0167,0.3043,0.0167
ROCPOINTS_O,0.4733,0.0009,0.0167,0.3182,0.0167
ROCPOINTS_O,0.5133,0.0009,0.0143,0.2857,0.0143
ROCPOINTS_O,0.5300,0.0008,0.0143,0.3000,0.0143
ROCPOINTS_O,0.5333,0.0008,0.0143,0.3158,0.0143
ROCPOINTS_O,0.5433,0.0006,0.0143,0.3529,0.0143
ROCPOINTS_O,0.5633,0.0006,0.0119,0.3125,0.0119
ROCPOINTS_O,0.5667,0.0005,0.0119,0.3571,0.0119
ROCPOINTS_O,0.5800,0.0004,0.0119,0.4167,0.0119
ROCPOINTS_O,0.5967,0.0003,0.0119,0.4545,0.0119
ROCPOINTS_O,0.6000,0.0003,0.0119,0.5000,0.0119
ROCPOINTS_O,0.6500,0.0003,0.0095,0.4444,0.0095
ROCPOINTS_O,0.6573,0.0002,0.0095,0.5000,0.0095
ROCPOINTS_O,0.6733,0.0002,0.0095,0.5714,0.0095
ROCPOINTS_O,0.6734,0.0001,0.0095,0.6667,0.0095
ROCPOINTS_O,0.8100,0.0001,0.0095,0.8000,0.0095
ROCPOINTS_O,0.8500,0.0000,0.0095,1.0000,0.0095
ROCPOINTS_O,0.9067,0.0000,0.0071,1.0000,0.0071
ROCPOINTS_O,0.9467,0.0000,0.0048,1.0000,0.0048
ROCPOINTS_O,0.9500,0.0000,0.0024,1.0000,0.0024
ROCPOINTS_O,0.9500,0.0000,0.0000,0.0000,0.0000
ROCPOINTS_U,0.0000,1.0000,1.0000,0.0083,1.0000
ROCPOINTS_U,0.0000,0.5151,0.7211,0.0116,0.7211
ROCPOINTS_U,0.0000,0.5151,0.7211,0.0116,0.7211
ROCPOINTS_U,0.0000,0.5150,0.7211,0.0116,0.7211
ROCPOINTS_U,0.0000,0.5149,0.7211,0.0116,0.7211
ROCPOINTS_U,0.0000,0.5148,0.7211,0.0116,0.7211
ROCPOINTS_U,0.0000,0.5148,0.7211,0.0116,0.7211
ROCPOINTS_U,0.0000,0.5147,0.7211,0.0116,0.7211
ROCPOINTS_U,0.0000,0.5147,0.7211,0.0116,0.7211
ROCPOINTS_U,0.0000,0.5145,0.7211,0.0116,0.7211
ROCPOINTS_U,0.0000,0.5143,0.7211,0.0116,0.7211
ROCPOINTS_U,0.0000,0.5143,0.7211,0.0116,0.7211
ROCPOINTS_U,0.0000,0.5142,0.7211,0.0116,0.7211
ROCPOINTS_U,0.0000,0.5141,0.7211,0.0116,0.7211
ROCPOINTS_U,0.0000,0.5141,0.7211,0.0116,0.7211
ROCPOINTS_U,0.0000,0.5140,0.7211,0.0116,0.7211
ROCPOINTS_U,0.0000,0.5140,0.7211,0.0116,0.7211
ROCPOINTS_U,0.0000,0.5139,0.7211,0.0116,0.7211
ROCPOINTS_U,0.0000,0.5138,0.7211,0.0116,0.7211
ROCPOINTS_U,0.0000,0.5138,0.7143,0.0115,0.7143
ROCPOINTS_U,0.0000,0.5137,0.7143,0.0115,0.7143
ROCPOINTS_U,0.0000,0.5137,0.7143,0.0115,0.7143
ROCPOINTS_U,0.0001,0.5136,0.7143,0.0115,0.7143
ROCPOINTS_U,0.0001,0.5136,0.7143,0.0115,0.7143
ROCPOINTS_U,0.0001,0.5135,0.7143,0.0115,0.7143
ROCPOINTS_U,0.0001,0.5135,0.7143,0.0115,0.7143
ROCPOINTS_U,0.0001,0.5134,0.7143,0.0115,0.7143
ROCPOINTS_U,0.0001,0.5133,0.7143,0.0115,0.7143
ROCPOINTS_U,0.0001,0.5133,0.7143,0.0115,0.7143
ROCPOINTS_U,0.0001,0.5132,0.7143,0.0115,0.7143
ROCPOINTS_U,0.0001,0.5132,0.7143,0.0115,0.7143
ROCPOINTS_U,0.0001,0.5131,0.7143,0.0115,0.7143
ROCPOINTS_U,0.0001,0.5131,0.7143,0.0115,0.7143
ROCPOINTS_U,0.0001,0.5130,0.7143,0.0115,0.7143
ROCPOINTS_U,0.0001,0.5129,0.7143,0.0115,0.7143
ROCPOINTS_U,0.0001,0.5129,0.7143,0.0115,0.7143
ROCPOINTS_U,0.0001,0.5128,0.7143,0.0115,0.7143
ROCPOINTS_U,0.0001,0.5128,0.7143,0.0115,0.7143
ROCPOINTS_U,0.0001,0.5127,0.7143,0.0115,0.7143
ROCPOINTS_U,0.0001,0.5126,0.7143,0.0115,0.7143
ROCPOINTS_U,0.0001,0.5126,0.7143,0.0115,0.7143
ROCPOINTS_U,0.0001,0.5125,0.7143,0.0115,0.7143
ROCPOINTS_U,0.0002,0.5124,0.7143,0.0115,0.7143
ROCPOINTS_U,0.0002,0.5124,0.7143,0.0115,0.7143
ROCPOINTS_U,0.0002,0.5123,0.7143,0.0115,0.7143
ROCPOINTS_U,0.0002,0.5122,0.7143,0.0115,0.7143
ROCPOINTS_U,0.0002,0.5122,0.7143,0.0115,0.7143
ROCPOINTS_U,0.0002,0.5121,0.7143,0.0115,0.7143
ROCPOINTS_U,0.0002,0.5120,0.7143,0.0115,0.7143
ROCPOINTS_U,0.0002,0.5120,0.7143,0.0115,0.7143
ROCPOINTS_U,0.0002,0.5119,0.7143,0.0115,0.7143
ROCPOINTS_U,0.0002,0.5119,0.7143,0.0115,0.7143
ROCPOINTS_U,0.0002,0.5118,0.7143,0.0115,0.7143
ROCPOINTS_U,0.0002,0.5118,0.7143,0.0115,0.7143
ROCPOINTS_U,0.0002,0.5117,0.7143,0.0115,0.7143
ROCPOINTS_U,0.0003,0.5116,0.7143,0.0115,0.7143
ROCPOINTS_U,0.0003,0.5116,0.7143,0.0115,0.7143
ROCPOINTS_U,0.0003,0.5114,0.7143,0.0116,0.7143
ROCPOINTS_U,0.0003,0.5113,0.7143,0.0116,0.7143
ROCPOINTS_U,0.0003,0.5112,0.7143,0.0116,0.7143
ROCPOINTS_U,0.0003,0.5112,0.7143,0.0116,0.7143
ROCPOINTS_U,0.0003,0.5111,0.7143,0.0116,0.7143
ROCPOINTS_U,0.0003,0.5110,0.7143,0.0116,0.7143
ROCPOINTS_U,0.0003,0.5110,0.7143,0.0116,0.7143
ROCPOINTS_U,0.0004,0.5109,0.7143,0.0116,0.7143
ROCPOINTS_U,0.0004,0.5108,0.7143,0.0116,0.7143
ROCPOINTS_U,0.0004,0.5108,0.7143,0.0116,0.7143
ROCPOINTS_U,0.0004,0.5105,0.7143,0.0116,0.7143
ROCPOINTS_U,0.0004,0.5104,0.7143,0.0116,0.7143
ROCPOINTS_U,0.0004,0.5103,0.7143,0.0116,0.7143
ROCPOINTS_U,0.0004,0.5103,0.7143,0.0116,0.7143
ROCPOINTS_U,0.0004,0.5102,0.7143,0.0116,0.7143
ROCPOINTS_U,0.0004,0.5102,0.7143,0.0116,0.7143
ROCPOINTS_U,0.0004,0.5101,0.7143,0.0116,0.7143
ROCPOINTS_U,0.0004,0.5100,0.7143,0.0116,0.7143
ROCPOINTS_U,0.0004,0.5100,0.7143,0.0116,0.7143
ROCPOINTS_U,0.0004,0.5099,0.7143,0.0116,0.7143
ROCPOINTS_U,0.0004,0.5099,0.7143,0.0116,0.7143
ROCPOINTS_U,0.0004,0.5098,0.7143,0.0116,0.7143
ROCPOINTS_U,0.0004,0.5098,0.7143,0.0116,0.7143
ROCPOINTS_U,0.0004,0.5096,0.7143,0.0116,0.7143
ROCPOINTS_U,0.0005,0.5096,0.7143,0.0116,0.7143
ROCPOINTS_U,0.0005,0.5095,0.7143,0.0116,0.7143
ROCPOINTS_U,0.0005,0.5095,0.7143,0.0116,0.7143
ROCPOINTS_U,0.0005,0.5094,0.7143,0.0116,0.7143
ROCPOINTS_U,0.0005,0.5094,0.7143,0.0116,0.7143
ROCPOINTS_U,0.0005,0.5093,0.7143,0.0116,0.7143
ROCPOINTS_U,0.0005,0.5092,0.7143,0.0116,0.7143
ROCPOINTS_U,0.0005,0.5092,0.7075,0.0115,0.7075
ROCPOINTS_U,0.0005,0.5091,0.7075,0.0115,0.7075
ROCPOINTS_U,0.0005,0.5091,0.7075,0.0115,0.7075
ROCPOINTS_U,0.0006,0.5090,0.7075,0.0115,0.7075
ROCPOINTS_U,0.0006,0.5090,0.7075,0.0115,0.7075
ROCPOINTS_U,0.0006,0.5089,0.7075,0.0115,0.7075
ROCPOINTS_U,0.0006,0.5088,0.7075,0.0115,0.7075
ROCPOINTS_U,0.0006,0.5087,0.7075,0.0115,0.7075
ROCPOINTS_U,0.0006,0.5087,0.7075,0.0115,0.7075
ROCPOINTS_U,0.0006,0.5086,0.7075,0.0115,0.7075
ROCPOINTS_U,0.0007,0.5086,0.7075,0.0115,0.7075
ROCPOINTS_U,0.0007,0.5085,0.7075,0.0115,0.7075
ROCPOINTS_U,0.0007,0.5085,0.7075,0.0115,0.7075
ROCPOINTS_U,0.0007,0.5084,0.7075,0.0115,0.7075
ROCPOINTS_U,0.0007,0.5083,0.7075,0.0115,0.7075
ROCPOINTS_U,0.0007,0.5083,0.7075,0.0115,0.7075
ROCPOINTS_U,0.0007,0.5082,0.7075,0.0115,0.7075
ROCPOINTS_U,0.0007,0.5082,0.7075,0.0115,0.7075
ROCPOINTS_U,0.0007,0.5081,0.7075,0.0115,0.7075
ROCPOINTS_U,0.0007,0.5080,0.7075,0.0115,0.7075
ROCPOINTS_U,0.0008,0.5079,0.7075,0.0115,0.7075
ROCPOINTS_U,0.0008,0.5077,0.7075,0.0115,0.7075
ROCPOINTS_U,0.0008,0.5077,0.7075,0.0115,0.7075
ROCPOINTS_U,0.0009,0.5076,0.7075,0.0115,0.7075
ROCPOINTS_U,0.0009,0.5075,0.7075,0.0115,0.7075
ROCPOINTS_U,0.0010,0.5075,0.7075,0.0115,0.7075
ROCPOINTS_U,0.0011,0.5074,0.7075,0.0115,0.7075
ROCPOINTS_U,0.0011,0.5071,0.7075,0.0115,0.7075
ROCPOINTS_U,0.0011,0.5068,0.7075,0.0115,0.7075
ROCPOINTS_U,0.0011,0.5067,0.7075,0.0115,0.7075
ROCPOINTS_U,0.0012,0.5067,0.7075,0.0115,0.7075
ROCPOINTS_U,0.0013,0.5066,0.7075,0.0115,0.7075
ROCPOINTS_U,0.0013,0.5066,0.7075,0.0116,0.7075
ROCPOINTS_U,0.0013,0.5065,0.7075,0.0116,0.7075
ROCPOINTS_U,0.0013,0.5063,0.7075,0.0116,0.7075
ROCPOINTS_U,0.0015,0.5063,0.7075,0.0116,0.7075
ROCPOINTS_U,0.0015,0.5062,0.7075,0.0116,0.7075
ROCPOINTS_U,0.0016,0.5062,0.7075,0.0116,0.7075
ROCPOINTS_U,0.0017,0.5061,0.7075,0.0116,0.7075
ROCPOINTS_U,0.0017,0.5058,0.7075,0.0116,0.7075
ROCPOINTS_U,0.0017,0.5058,0.7075,0.0116,0.7075
ROCPOINTS_U,0.0018,0.5057,0.7075,0.0116,0.7075
ROCPOINTS_U,0.0018,0.5057,0.7075,0.0116,0.7075
ROCPOINTS_U,0.0018,0.5056,0.7075,0.0116,0.7075
ROCPOINTS_U,0.0019,0.5055,0.7075,0.0116,0.7075
ROCPOINTS_U,0.0020,0.5055,0.7075,0.0116,0.7075
ROCPOINTS_U,0.0020,0.5053,0.7075,0.0116,0.7075
ROCPOINTS_U,0.0021,0.5053,0.7075,0.0116,0.7075
ROCPOINTS_U,0.0021,0.5052,0.7075,0.0116,0.7075
ROCPOINTS_U,0.0021,0.5052,0.7075,0.0116,0.7075
ROCPOINTS_U,0.0021,0.5051,0.7075,0.0116,0.7075
ROCPOINTS_U,0.0022,0.5050,0.7075,0.0116,0.7075
ROCPOINTS_U,0.0022,0.5050,0.7075,0.0116,0.7075
ROCPOINTS_U,0.0022,0.5049,0.7075,0.0116,0.7075
ROCPOINTS_U,0.0024,0.5048,0.7075,0.0116,0.7075
ROCPOINTS_U,0.0024,0.5048,0.7075,0.0116,0.7075
ROCPOINTS_U,0.0024,0.5047,0.7075,0.0116,0.7075
ROCPOINTS_U,0.0030,0.5046,0.7075,0.0116,0.7075
ROCPOINTS_U,0.0030,0.5046,0.7075,0.0116,0.7075
ROCPOINTS_U,0.0031,0.5045,0.7075,0.0116,0.7075
ROCPOINTS_U,0.0031,0.5045,0.7075,0.0116,0.7075
ROCPOINTS_U,0.0031,0.5044,0.7075,0.0116,0.7075
ROCPOINTS_U,0.0033,0.5044,0.7075,0.0116,0.7075
ROCPOINTS_U,0.0033,0.5043,0.7075,0.0116,0.7075
ROCPOINTS_U,0.0033,0.5038,0.7007,0.0115,0.7007
ROCPOINTS_U,0.0033,0.3522,0.6122,0.0143,0.6122
ROCPOINTS_U,0.0033,0.3515,0.6122,0.0144,0.6122
ROCPOINTS_U,0.0034,0.3514,0.6122,0.0144,0.6122
ROCPOINTS_U,0.0034,0.3514,0.6122,0.0144,0.6122
ROCPOINTS_U,0.0034,0.3513,0.6122,0.0144,0.6122
ROCPOINTS_U,0.0034,0.3512,0.6122,0.0144,0.6122
ROCPOINTS_U,0.0035,0.3512,0.6122,0.0144,0.6122
ROCPOINTS_U,0.0035,0.3511,0.6122,0.0144,0.6122
ROCPOINTS_U,0.0035,0.3511,0.6122,0.0144,0.6122
ROCPOINTS_U,0.0035,0.3510,0.6122,0.0144,0.6122
ROCPOINTS_U,0.0035,0.3510,0.6122,0.0144,0.6122
ROCPOINTS_U,0.0035,0.3509,0.6122,0.0144,0.6122
ROCPOINTS_U,0.0036,0.3508,0.6122,0.0144,0.6122
ROCPOINTS_U,0.0036,0.3508,0.6122,0.0144,0.6122
ROCPOINTS_U,0.0036,0.3507,0.6122,0.0144,0.6122
ROCPOINTS_U,0.0036,0.3507,0.6122,0.0144,0.6122
ROCPOINTS_U,0.0038,0.3506,0.6122,0.0144,0.6122
ROCPOINTS_U,0.0038,0.3506,0.6122,0.0144,0.6122
ROCPOINTS_U,0.0039,0.3505,0.6122,0.0144,0.6122
ROCPOINTS_U,0.0039,0.3504,0.6122,0.0144,0.6122
ROCPOINTS_U,0.0039,0.3504,0.6122,0.0144,0.6122
ROCPOINTS_U,0.0039,0.3503,0.6122,0.0144,0.6122
ROCPOINTS_U,0.0040,0.3503,0.6122,0.0144,0.6122
ROCPOINTS_U,0.0041,0.3502,0.6122,0.0144,0.6122
ROCPOINTS_U,0.0042,0.3502,0.6122,0.0144,0.6122
ROCPOINTS_U,0.0042,0.3483,0.6054,0.0143,0.6054
ROCPOINTS_U,0.0042,0.3483,0.6054,0.0143,0.6054
ROCPOINTS_U,0.0043,0.3469,0.5986,0.0142,0.5986
ROCPOINTS_U,0.0043,0.3468,0.5986,0.0142,0.5986
ROCPOINTS_U,0.0043,0.3467,0.5986,0.0142,0.5986
ROCPOINTS_U,0.0044,0.3467,0.5986,0.0142,0.5986
ROCPOINTS_U,0.0045,0.3466,0.5986,0.0142,0.5986
ROCPOINTS_U,0.0046,0.3466,0.5986,0.0142,0.5986
ROCPOINTS_U,0.0047,0.3465,0.5986,0.0142,0.5986
ROCPOINTS_U,0.0050,0.3465,0.5986,0.0143,0.5986
ROCPOINTS_U,0.0054,0.3461,0.5986,0.0143,0.5986
ROCPOINTS_U,0.0054,0.3460,0.5986,0.0143,0.5986
ROCPOINTS_U,0.0055,0.3460,0.5986,0.0143,0.5986
ROCPOINTS_U,0.0056,0.3459,0.5986,0.0143,0.5986
ROCPOINTS_U,0.0056,0.3458,0.5986,0.0143,0.5986
ROCPOINTS_U,0.0058,0.3458,0.5986,0.0143,0.5986
ROCPOINTS_U,0.0058,0.3449,0.5986,0.0143,0.5986
ROCPOINTS_U,0.0061,0.3449,0.5986,0.0143,0.5986
ROCPOINTS_U,0.0062,0.3448,0.5986,0.0143,0.5986
ROCPOINTS_U,0.0063,0.3448,0.5986,0.0143,0.5986
ROCPOINTS_U,0.0063,0.3447,0.5986,0.0143,0.5986
ROCPOINTS_U,0.0064,0.3437,0.5986,0.0144,0.5986
ROCPOINTS_U,0.0064,0.3429,0.5986,0.0144,0.5986
ROCPOINTS_U,0.0065,0.3422,0.5986,0.0144,0.5986
ROCPOINTS_U,0.0067,0.3409,0.5986,0.0145,0.5986
ROCPOINTS_U,0.0067,0.3405,0.5986,0.0145,0.5986
ROCPOINTS_U,0.0067,0.2565,0.4830,0.0155,0.4830
ROCPOINTS_U,0.0067,0.2562,0.4830,0.0155,0.4830
ROCPOINTS_U,0.0068,0.2554,0.4830,0.0156,0.4830
ROCPOINTS_U,0.0068,0.2554,0.4830,0.0156,0.4830
ROCPOINTS_U,0.0070,0.2553,0.4830,0.0156,0.4830
ROCPOINTS_U,0.0070,0.2553,0.4830,0.0156,0.4830
ROCPOINTS_U,0.0070,0.2552,0.4830,0.0156,0.4830
ROCPOINTS_U,0.0071,0.2552,0.4830,0.0156,0.4830
ROCPOINTS_U,0.0072,0.2551,0.4830,0.0156,0.4830
ROCPOINTS_U,0.0072,0.2551,0.4830,0.0156,0.4830
ROCPOINTS_U,0.0073,0.2550,0.4830,0.0156,0.4830
ROCPOINTS_U,0.0073,0.2549,0.4830,0.0156,0.4830
ROCPOINTS_U,0.0074,0.2539,0.4830,0.0157,0.4830
ROCPOINTS_U,0.0075,0.2529,0.4830,0.0157,0.4830
ROCPOINTS_U,0.0077,0.2516,0.4830,0.0158,0.4830
ROCPOINTS_U,0.0077,0.2502,0.4830,0.0159,0.4830
ROCPOINTS_U,0.0078,0.2502,0.4830,0.0159,0.4830
ROCPOINTS_U,0.0078,0.2500,0.4830,0.0159,0.4830
ROCPOINTS_U,0.0078,0.2499,0.4830,0.0159,0.4830
ROCPOINTS_U,0.0079,0.2487,0.4830,0.0160,0.4830
ROCPOINTS_U,0.0079,0.2487,0.4830,0.0160,0.4830
ROCPOINTS_U,0.0080,0.2471,0.4830,0.0161,0.4830
ROCPOINTS_U,0.0080,0.2470,0.4830,0.0161,0.4830
ROCPOINTS_U,0.0080,0.2454,0.4830,0.0162,0.4830
ROCPOINTS_U,0.0082,0.2453,0.4830,0.0162,0.4830
ROCPOINTS_U,0.0083,0.2453,0.4830,0.0162,0.4830
ROCPOINTS_U,0.0083,0.2436,0.4830,0.0163,0.4830
ROCPOINTS_U,0.0083,0.2436,0.4830,0.0163,0.4830
ROCPOINTS_U,0.0084,0.2434,0.4830,0.0163,0.4830
ROCPOINTS_U,0.0084,0.2418,0.4830,0.0164,0.4830
ROCPOINTS_U,0.0084,0.2417,0.4830,0.0164,0.4830
ROCPOINTS_U,0.0085,0.2400,0.4830,0.0166,0.4830
ROCPOINTS_U,0.0086,0.2385,0.4830,0.0167,0.4830
ROCPOINTS_U,0.0087,0.2385,0.4830,0.0167,0.4830
ROCPOINTS_U,0.0089,0.2384,0.4830,0.0167,0.4830
ROCPOINTS_U,0.0091,0.2384,0.4830,0.0167,0.4830
ROCPOINTS_U,0.0100,0.2383,0.4830,0.0167,0.4830
ROCPOINTS_U,0.0100,0.2383,0.4830,0.0167,0.4830
ROCPOINTS_U,0.0100,0.1813,0.4490,0.0203,0.4490
ROCPOINTS_U,0.0100,0.1810,0.4490,0.0203,0.4490
ROCPOINTS_U,0.0100,0.1809,0.4490,0.0203,0.4490
ROCPOINTS_U,0.0100,0.1809,0.4490,0.0203,0.4490
ROCPOINTS_U,0.0103,0.1808,0.4490,0.0204,0.4490
ROCPOINTS_U,0.0103,0.1808,0.4490,0.0204,0.4490
ROCPOINTS_U,0.0104,0.1807,0.4490,0.0204,0.4490
ROCPOINTS_U,0.0104,0.1807,0.4490,0.0204,0.4490
ROCPOINTS_U,0.0110,0.1806,0.4490,0.0204,0.4490
ROCPOINTS_U,0.0111,0.1805,0.4490,0.0204,0.4490
ROCPOINTS_U,0.0113,0.1805,0.4490,0.0204,0.4490
ROCPOINTS_U,0.0113,0.1804,0.4490,0.0204,0.4490
ROCPOINTS_U,0.0114,0.1804,0.4490,0.0204,0.4490
ROCPOINTS_U,0.0114,0.1803,0.4490,0.0204,0.4490
ROCPOINTS_U,0.0116,0.1803,0.4490,0.0204,0.4490
ROCPOINTS_U,0.0116,0.1802,0.4490,0.0204,0.4490
ROCPOINTS_U,0.0117,0.1801,0.4490,0.0204,0.4490
ROCPOINTS_U,0.0118,0.1800,0.4490,0.0204,0.4490
ROCPOINTS_U,0.0118,0.1800,0.4490,0.0204,0.4490
ROCPOINTS_U,0.0123,0.1799,0.4490,0.0205,0.4490
ROCPOINTS_U,0.0130,0.1799,0.4490,0.0205,0.4490
ROCPOINTS_U,0.0133,0.1798,0.4490,0.0205,0.4490
ROCPOINTS_U,0.0133,0.1415,0.4082,0.0236,0.4082
ROCPOINTS_U,0.0133,0.1414,0.4082,0.0236,0.4082
ROCPOINTS_U,0.0134,0.1413,0.4082,0.0236,0.4082
ROCPOINTS_U,0.0136,0.1413,0.4082,0.0236,0.4082
ROCPOINTS_U,0.0136,0.1412,0.4082,0.0236,0.4082
ROCPOINTS_U,0.0140,0.1412,0.4082,0.0236,0.4082
ROCPOINTS_U,0.0144,0.1411,0.4082,0.0236,0.4082
ROCPOINTS_U,0.0148,0.1410,0.4082,0.0236,0.4082
ROCPOINTS_U,0.0150,0.1410,0.4082,0.0236,0.4082
ROCPOINTS_U,0.0152,0.1408,0.4082,0.0237,0.4082
ROCPOINTS_U,0.0153,0.1407,0.4082,0.0237,0.4082
ROCPOINTS_U,0.0157,0.1406,0.4082,0.0237,0.4082
ROCPOINTS_U,0.0158,0.1406,0.4082,0.0237,0.4082
ROCPOINTS_U,0.0159,0.1405,0.4082,0.0237,0.4082
ROCPOINTS_U,0.0167,0.1405,0.4082,0.0237,0.4082
ROCPOINTS_U,0.0167,0.1141,0.3605,0.0258,0.3605
ROCPOINTS_U,0.0167,0.1140,0.3605,0.0258,0.3605
ROCPOINTS_U,0.0171,0.1139,0.3605,0.0258,0.3605
ROCPOINTS_U,0.0171,0.1138,0.3605,0.0258,0.3605
ROCPOINTS_U,0.0173,0.1138,0.3605,0.0258,0.3605
ROCPOINTS_U,0.0178,0.1137,0.3605,0.0258,0.3605
ROCPOINTS_U,0.0178,0.1137,0.3605,0.0259,0.3605
ROCPOINTS_U,0.0181,0.1136,0.3605,0.0259,0.3605
ROCPOINTS_U,0.0184,0.1135,0.3605,0.0259,0.3605
ROCPOINTS_U,0.0186,0.1134,0.3605,0.0259,0.3605
ROCPOINTS_U,0.0190,0.1132,0.3537,0.0255,0.3537
ROCPOINTS_U,0.0196,0.1128,0.3469,0.0251,0.3469
ROCPOINTS_U,0.0198,0.1127,0.3469,0.0251,0.3469
ROCPOINTS_U,0.0200,0.1126,0.3469,0.0251,0.3469
ROCPOINTS_U,0.0200,0.0941,0.2993,0.0259,0.2993
ROCPOINTS_U,0.0200,0.0940,0.2993,0.0259,0.2993
ROCPOINTS_U,0.0202,0.0940,0.2993,0.0260,0.2993
ROCPOINTS_U,0.0202,0.0939,0.2993,0.0260,0.2993
ROCPOINTS_U,0.0205,0.0939,0.2993,0.0260,0.2993
ROCPOINTS_U,0.0206,0.0938,0.2993,0.0260,0.2993
ROCPOINTS_U,0.0207,0.0937,0.2993,0.0260,0.2993
ROCPOINTS_U,0.0214,0.0937,0.2993,0.0260,0.2993
ROCPOINTS_U,0.0220,0.0936,0.2993,0.0261,0.2993
ROCPOINTS_U,0.0223,0.0936,0.2993,0.0261,0.2993
ROCPOINTS_U,0.0228,0.0935,0.2993,0.0261,0.2993
ROCPOINTS_U,0.0233,0.0935,0.2993,0.0261,0.2993
ROCPOINTS_U,0.0233,0.0934,0.2993,0.0261,0.2993
ROCPOINTS_U,0.0240,0.0789,0.2585,0.0267,0.2585
ROCPOINTS_U,0.0242,0.0789,0.2585,0.0267,0.2585
ROCPOINTS_U,0.0244,0.0788,0.2585,0.0267,0.2585
ROCPOINTS_U,0.0248,0.0788,0.2585,0.0267,0.2585
ROCPOINTS_U,0.0263,0.0787,0.2585,0.0267,0.2585
ROCPOINTS_U,0.0267,0.0787,0.2585,0.0268,0.2585
ROCPOINTS_U,0.0267,0.0786,0.2585,0.0268,0.2585
ROCPOINTS_U,0.0267,0.0670,0.2381,0.0289,0.2381
ROCPOINTS_U,0.0269,0.0669,0.2381,0.0289,0.2381
ROCPOINTS_U,0.0270,0.0669,0.2381,0.0289,0.2381
ROCPOINTS_U,0.0273,0.0668,0.2381,0.0289,0.2381
ROCPOINTS_U,0.0281,0.0668,0.2381,0.0290,0.2381
ROCPOINTS_U,0.0289,0.0667,0.2381,0.0290,0.2381
ROCPOINTS_U,0.0300,0.0667,0.2381,0.0290,0.2381
ROCPOINTS_U,0.0308,0.0569,0.1973,0.0282,0.1973
ROCPOINTS_U,0.0311,0.0568,0.1973,0.0282,0.1973
ROCPOINTS_U,0.0317,0.0567,0.1973,0.0283,0.1973
ROCPOINTS_U,0.0317,0.0567,0.1973,0.0283,0.1973
ROCPOINTS_U,0.0320,0.0567,0.1905,0.0273,0.1905
ROCPOINTS_U,0.0320,0.0566,0.1905,0.0274,0.1905
ROCPOINTS_U,0.0333,0.0565,0.1905,0.0274,0.1905
ROCPOINTS_U,0.0333,0.0563,0.1905,0.0275,0.1905
ROCPOINTS_U,0.0333,0.0489,0.1769,0.0294,0.1769
ROCPOINTS_U,0.0335,0.0488,0.1769,0.0294,0.1769
ROCPOINTS_U,0.0337,0.0488,0.1769,0.0294,0.1769
ROCPOINTS_U,0.0342,0.0487,0.1769,0.0295,0.1769
ROCPOINTS_U,0.0347,0.0487,0.1769,0.0295,0.1769
ROCPOINTS_U,0.0350,0.0486,0.1769,0.0295,0.1769
ROCPOINTS_U,0.0350,0.0482,0.1769,0.0298,0.1769
ROCPOINTS_U,0.0350,0.0481,0.1769,0.0299,0.1769
ROCPOINTS_U,0.0353,0.0478,0.1769,0.0301,0.1769
ROCPOINTS_U,0.0356,0.0472,0.1769,0.0304,0.1769
ROCPOINTS_U,0.0356,0.0468,0.1769,0.0306,0.1769
ROCPOINTS_U,0.0367,0.0463,0.1769,0.0310,0.1769
ROCPOINTS_U,0.0367,0.0463,0.1769,0.0310,0.1769
ROCPOINTS_U,0.0367,0.0412,0.1701,0.0334,0.1701
ROCPOINTS_U,0.0371,0.0412,0.1701,0.0334,0.1701
ROCPOINTS_U,0.0378,0.0409,0.1701,0.0336,0.1701
ROCPOINTS_U,0.0382,0.0409,0.1701,0.0336,0.1701
ROCPOINTS_U,0.0383,0.0408,0.1701,0.0337,0.1701
ROCPOINTS_U,0.0400,0.0408,0.1701,0.0337,0.1701
ROCPOINTS_U,0.0404,0.0359,0.1361,0.0307,0.1361
ROCPOINTS_U,0.0405,0.0359,0.1361,0.0308,0.1361
ROCPOINTS_U,0.0408,0.0358,0.1361,0.0308,0.1361
ROCPOINTS_U,0.0417,0.0357,0.1361,0.0309,0.1361
ROCPOINTS_U,0.0424,0.0357,0.1361,0.0309,0.1361
ROCPOINTS_U,0.0426,0.0356,0.1361,0.0310,0.1361
ROCPOINTS_U,0.0433,0.0356,0.1361,0.0310,0.1361
ROCPOINTS_U,0.0453,0.0321,0.1293,0.0326,0.1293
ROCPOINTS_U,0.0467,0.0320,0.1293,0.0326,0.1293
ROCPOINTS_U,0.0472,0.0294,0.1293,0.0355,0.1293
ROCPOINTS_U,0.0473,0.0293,0.1293,0.0356,0.1293
ROCPOINTS_U,0.0473,0.0293,0.1224,0.0338,0.1224
ROCPOINTS_U,0.0475,0.0291,0.1224,0.0340,0.1224
ROCPOINTS_U,0.0483,0.0291,0.1224,0.0340,0.1224
ROCPOINTS_U,0.0492,0.0290,0.1224,0.0342,0.1224
ROCPOINTS_U,0.0493,0.0289,0.1224,0.0342,0.1224
ROCPOINTS_U,0.0496,0.0287,0.1224,0.0344,0.1224
ROCPOINTS_U,0.0498,0.0286,0.1224,0.0346,0.1224
ROCPOINTS_U,0.0500,0.0285,0.1224,0.0347,0.1224
ROCPOINTS_U,0.0500,0.0261,0.1156,0.0357,0.1156
ROCPOINTS_U,0.0506,0.0261,0.1156,0.0358,0.1156
ROCPOINTS_U,0.0510,0.0260,0.1156,0.0359,0.1156
ROCPOINTS_U,0.0517,0.0259,0.1156,0.0360,0.1156
ROCPOINTS_U,0.0523,0.0258,0.1156,0.0361,0.1156
ROCPOINTS_U,0.0531,0.0258,0.1156,0.0362,0.1156
ROCPOINTS_U,0.0533,0.0257,0.1156,0.0363,0.1156
ROCPOINTS_U,0.0539,0.0233,0.1088,0.0376,0.1088
ROCPOINTS_U,0.0553,0.0232,0.1088,0.0378,0.1088
ROCPOINTS_U,0.0567,0.0231,0.1088,0.0379,0.1088
ROCPOINTS_U,0.0567,0.0231,0.1020,0.0356,0.1020
ROCPOINTS_U,0.0600,0.0208,0.0816,0.0317,0.0816
ROCPOINTS_U,0.0602,0.0187,0.0816,0.0353,0.0816
ROCPOINTS_U,0.0628,0.0186,0.0816,0.0354,0.0816
ROCPOINTS_U,0.0633,0.0186,0.0816,0.0355,0.0816
ROCPOINTS_U,0.0656,0.0168,0.0816,0.0391,0.0816
ROCPOINTS_U,0.0667,0.0167,0.0816,0.0392,0.0816
ROCPOINTS_U,0.0700,0.0155,0.0816,0.0423,0.0816
ROCPOINTS_U,0.0703,0.0145,0.0680,0.0377,0.0680
ROCPOINTS_U,0.0727,0.0145,0.0680,0.0379,0.0680
ROCPOINTS_U,0.0733,0.0144,0.0680,0.0380,0.0680
ROCPOINTS_U,0.0733,0.0143,0.0680,0.0382,0.0680
ROCPOINTS_U,0.0733,0.0130,0.0612,0.0378,0.0612
ROCPOINTS_U,0.0749,0.0130,0.0612,0.0380,0.0612
ROCPOINTS_U,0.0757,0.0129,0.0612,0.0381,0.0612
ROCPOINTS_U,0.0767,0.0129,0.0612,0.0383,0.0612
ROCPOINTS_U,0.0767,0.0121,0.0612,0.0407,0.0612
ROCPOINTS_U,0.0771,0.0120,0.0612,0.0409,0.0612
ROCPOINTS_U,0.0778,0.0120,0.0612,0.0411,0.0612
ROCPOINTS_U,0.0783,0.0119,0.0612,0.0413,0.0612
ROCPOINTS_U,0.0800,0.0118,0.0612,0.0415,0.0612
ROCPOINTS_U,0.0800,0.0118,0.0612,0.0417,0.0612
ROCPOINTS_U,0.0822,0.0113,0.0544,0.0386,0.0544
ROCPOINTS_U,0.0833,0.0113,0.0544,0.0388,0.0544
ROCPOINTS_U,0.0847,0.0105,0.0544,0.0415,0.0544
ROCPOINTS_U,0.0867,0.0105,0.0544,0.0417,0.0544
ROCPOINTS_U,0.0873,0.0096,0.0544,0.0452,0.0544
ROCPOINTS_U,0.0894,0.0096,0.0544,0.0455,0.0544
ROCPOINTS_U,0.0900,0.0096,0.0476,0.0400,0.0476
ROCPOINTS_U,0.0933,0.0090,0.0476,0.0424,0.0476
ROCPOINTS_U,0.0936,0.0085,0.0408,0.0387,0.0408
ROCPOINTS_U,0.0945,0.0084,0.0408,0.0390,0.0408
ROCPOINTS_U,0.0965,0.0084,0.0408,0.0392,0.0408
ROCPOINTS_U,0.0967,0.0083,0.0408,0.0395,0.0408
ROCPOINTS_U,0.0989,0.0081,0.0340,0.0340,0.0340
ROCPOINTS_U,0.1000,0.0080,0.0340,0.0342,0.0340
ROCPOINTS_U,0.1002,0.0076,0.0340,0.0362,0.0340
ROCPOINTS_U,0.1002,0.0075,0.0340,0.0365,0.0340
ROCPOINTS_U,0.1003,0.0075,0.0340,0.0368,0.0340
ROCPOINTS_U,0.1033,0.0074,0.0340,0.0370,0.0340
ROCPOINTS_U,0.1048,0.0071,0.0340,0.0385,0.0340
ROCPOINTS_U,0.1066,0.0071,0.0340,0.0388,0.0340
ROCPOINTS_U,0.1067,0.0070,0.0340,0.0391,0.0340
ROCPOINTS_U,0.1078,0.0068,0.0340,0.0403,0.0340
ROCPOINTS_U,0.1100,0.0067,0.0340,0.0410,0.0340
ROCPOINTS_U,0.1133,0.0062,0.0340,0.0439,0.0340
ROCPOINTS_U,0.1167,0.0058,0.0340,0.0467,0.0340
ROCPOINTS_U,0.1175,0.0056,0.0340,0.0481,0.0340
ROCPOINTS_U,0.1200,0.0056,0.0340,0.0485,0.0340
ROCPOINTS_U,0.1233,0.0050,0.0340,0.0538,0.0340
ROCPOINTS_U,0.1266,0.0049,0.0340,0.0549,0.0340
ROCPOINTS_U,0.1267,0.0048,0.0340,0.0562,0.0340
ROCPOINTS_U,0.1300,0.0046,0.0340,0.0588,0.0340
ROCPOINTS_U,0.1300,0.0042,0.0340,0.0641,0.0340
ROCPOINTS_U,0.1301,0.0041,0.0340,0.0649,0.0340
ROCPOINTS_U,0.1333,0.0040,0.0340,0.0658,0.0340
ROCPOINTS_U,0.1367,0.0039,0.0340,0.0685,0.0340
ROCPOINTS_U,0.1400,0.0038,0.0340,0.0704,0.0340
ROCPOINTS_U,0.1433,0.0036,0.0340,0.0725,0.0340
ROCPOINTS_U,0.1467,0.0035,0.0340,0.0746,0.0340
ROCPOINTS_U,0.1495,0.0035,0.0340,0.0758,0.0340
ROCPOINTS_U,0.1500,0.0034,0.0340,0.0769,0.0340
ROCPOINTS_U,0.1519,0.0032,0.0340,0.0820,0.0340
ROCPOINTS_U,0.1533,0.0031,0.0340,0.0833,0.0340
ROCPOINTS_U,0.1567,0.0030,0.0340,0.0877,0.0340
ROCPOINTS_U,0.1600,0.0029,0.0340,0.0893,0.0340
ROCPOINTS_U,0.1633,0.0028,0.0340,0.0909,0.0340
ROCPOINTS_U,0.1700,0.0028,0.0340,0.0926,0.0340
ROCPOINTS_U,0.1767,0.0027,0.0340,0.0962,0.0340
ROCPOINTS_U,0.1833,0.0027,0.0272,0.0784,0.0272
ROCPOINTS_U,0.1867,0.0026,0.0272,0.0816,0.0272
ROCPOINTS_U,0.1933,0.0025,0.0272,0.0833,0.0272
ROCPOINTS_U,0.1978,0.0024,0.0272,0.0851,0.0272
ROCPOINTS_U,0.2051,0.0024,0.0272,0.0870,0.0272
ROCPOINTS_U,0.2167,0.0023,0.0272,0.0889,0.0272
ROCPOINTS_U,0.2200,0.0022,0.0272,0.0930,0.0272
ROCPOINTS_U,0.2267,0.0021,0.0272,0.0976,0.0272
ROCPOINTS_U,0.2400,0.0020,0.0272,0.1026,0.0272
ROCPOINTS_U,0.2467,0.0019,0.0272,0.1053,0.0272
ROCPOINTS_U,0.2500,0.0019,0.0204,0.0811,0.0204
ROCPOINTS_U,0.2533,0.0019,0.0204,0.0833,0.0204
ROCPOINTS_U,0.2567,0.0018,0.0204,0.0882,0.0204
ROCPOINTS_U,0.2600,0.0017,0.0204,0.0938,0.0204
ROCPOINTS_U,0.2700,0.0016,0.0204,0.0968,0.0204
ROCPOINTS_U,0.2833,0.0015,0.0204,0.1034,0.0204
ROCPOINTS_U,0.2900,0.0014,0.0204,0.1111,0.0204
ROCPOINTS_U,0.2933,0.0013,0.0204,0.1200,0.0204
ROCPOINTS_U,0.2967,0.0013,0.0136,0.0833,0.0136
ROCPOINTS_U,0.3067,0.0012,0.0068,0.0455,0.0068
ROCPOINTS_U,0.3167,0.0011,0.0068,0.0476,0.0068
ROCPOINTS_U,0.3267,0.0011,0.0068,0.0500,0.0068
ROCPOINTS_U,0.3356,0.0010,0.0068,0.0556,0.0068
ROCPOINTS_U,0.3600,0.0009,0.0068,0.0588,0.0068
ROCPOINTS_U,0.3700,0.0009,0.0000,0.0000,0.0000
ROCPOINTS_U,0.3833,0.0009,0.0000,0.0000,0.0000
ROCPOINTS_U,0.3867,0.0008,0.0000,0.0000,0.0000
ROCPOINTS_U,0.4000,0.0007,0.0000,0.0000,0.0000
ROCPOINTS_U,0.4100,0.0007,0.0000,0.0000,0.0000
ROCPOINTS_U,0.4197,0.0006,0.0000,0.0000,0.0000
ROCPOINTS_U,0.4300,0.0005,0.0000,0.0000,0.0000
ROCPOINTS_U,0.4333,0.0005,0.0000,0.0000,0.0000
ROCPOINTS_U,0.4422,0.0004,0.0000,0.0000,0.0000
ROCPOINTS_U,0.4567,0.0003,0.0000,0.0000,0.0000
ROCPOINTS_U,0.4833,0.0003,0.0000,0.0000,0.0000
ROCPOINTS_U,0.5400,0.0002,0.0000,0.0000,0.0000
ROCPOINTS_U,0.5600,0.0002,0.0000,0.0000,0.0000
ROCPOINTS_U,0.5767,0.0001,0.0000,0.0000,0.0000
ROCPOINTS_U,0.6567,0.0001,0.0000,0.0000,0.0000
ROCPOINTS_U,0.6567,0.0000,0.0000,0.0000,0.0000
ROCPOINTS_?,0.0000,1.0000,0.0000,0.0000,0.0000
ROCPOINTS_?,0.0000,0.0000,0.0000,0.0000,0.0000
TIME,Seconds taken for cross-validation,255985.536000.
IMP_SCORE,1,GO:0061154,1.0000e+00,1.0000e+00
IMP_SCORE,2,GO:0008385,1.0000e+00,1.0000e+00
IMP_SCORE,3,GO:0055062,1.0000e+00,1.0000e+00
IMP_SCORE,4,GO:0055023,1.0000e+00,2.0000e+00
IMP_SCORE,5,GO:1902711,1.0000e+00,1.0000e+00
IMP_SCORE,6,GO:0050879,1.0000e+00,1.0000e+00
IMP_SCORE,7,GO:0010826,1.0000e+00,1.0000e+00
IMP_SCORE,8,GO:0006851,1.0000e+00,2.0000e+00
IMP_SCORE,9,GO:1905153,1.0000e+00,1.0000e+00
IMP_SCORE,10,GO:0002693,1.0000e+00,1.0000e+00
IMP_SCORE,11,GO:0035810,1.0000e+00,1.0000e+00
IMP_SCORE,12,GO:0039706,9.5915e-01,2.0000e+00
IMP_SCORE,13,GO:0043142,9.1830e-01,1.0000e+00
IMP_SCORE,14,GO:1905331,9.1830e-01,2.0000e+00
IMP_SCORE,15,GO:0090179,9.1830e-01,1.0000e+00
IMP_SCORE,16,GO:2000194,9.1830e-01,1.0000e+00
IMP_SCORE,17,GO:0032025,9.1830e-01,1.0000e+00
IMP_SCORE,18,GO:2000291,9.1830e-01,1.0000e+00
IMP_SCORE,19,GO:0044550,9.1830e-01,1.0000e+00
IMP_SCORE,20,GO:0010819,9.1830e-01,1.0000e+00
IMP_SCORE,21,GO:0006809,9.1830e-01,1.0000e+00
IMP_SCORE,22,GO:0060315,9.1830e-01,1.0000e+00
IMP_SCORE,23,GO:0033158,9.0493e-01,3.0000e+00
IMP_SCORE,24,GO:0015986,8.2011e-01,2.0000e+00
IMP_SCORE,25,GO:0044819,8.2011e-01,2.0000e+00
IMP_SCORE,26,GO:0045086,8.1128e-01,1.0000e+00
IMP_SCORE,27,GO:0045760,8.1128e-01,1.0000e+00
IMP_SCORE,28,GO:0035970,8.1128e-01,1.0000e+00
IMP_SCORE,29,GO:0031065,7.8567e-01,5.0000e+00
IMP_SCORE,30,GO:2000725,7.5846e-01,4.0000e+00
IMP_SCORE,31,GO:1905517,7.4646e-01,4.0000e+00
IMP_SCORE,32,GO:0002021,7.2977e-01,4.0000e+00
IMP_SCORE,33,GO:0004745,7.2959e-01,7.2000e+01
IMP_SCORE,34,GO:0035635,7.2193e-01,1.0000e+00
IMP_SCORE,35,GO:0007260,7.2193e-01,1.0000e+00
IMP_SCORE,36,GO:1903798,7.2193e-01,1.0000e+00
IMP_SCORE,37,GO:0060038,7.1596e-01,3.0000e+00
IMP_SCORE,38,GO:0060788,7.0342e-01,4.0000e+00
IMP_SCORE,39,GO:0051000,7.0000e-01,5.0000e+00
IMP_SCORE,40,GO:0021846,6.9642e-01,3.0000e+00
IMP_SCORE,41,GO:0060415,6.9557e-01,4.0000e+00
IMP_SCORE,42,GO:0007202,6.7526e-01,3.0000e+00
IMP_SCORE,43,GO:0038084,6.6428e-01,6.0000e+00
IMP_SCORE,44,GO:0090399,6.6096e-01,2.0000e+00
IMP_SCORE,45,GO:0006684,6.6067e-01,3.0000e+00
IMP_SCORE,46,GO:0045683,6.5811e-01,3.0000e+00
IMP_SCORE,47,GO:0060544,6.5564e-01,2.0000e+00
IMP_SCORE,48,GO:1901070,6.5416e-01,3.0000e+00
IMP_SCORE,49,GO:0033004,6.4541e-01,4.0000e+00
IMP_SCORE,50,GO:0048636,6.4453e-01,4.0000e+00
IMP_SCORE,51,GO:0030673,6.4298e-01,3.0000e+00
IMP_SCORE,52,GO:0098799,6.4157e-01,3.0000e+00
IMP_SCORE,53,GO:0044213,6.3952e-01,3.0000e+00
IMP_SCORE,54,GO:0035050,6.3717e-01,6.0000e+00
IMP_SCORE,55,GO:0002739,6.2011e-01,2.0000e+00
IMP_SCORE,56,GO:1900101,6.1804e-01,3.0000e+00
IMP_SCORE,57,GO:0048019,6.1489e-01,3.0000e+00
IMP_SCORE,58,GO:0003159,6.1479e-01,2.0000e+00
IMP_SCORE,59,GO:0060452,6.1479e-01,2.0000e+00
IMP_SCORE,60,GO:0035561,6.1257e-01,3.0000e+00
IMP_SCORE,61,GO:0048643,6.1142e-01,3.0000e+00
IMP_SCORE,62,GO:0032695,6.1129e-01,2.0000e+00
IMP_SCORE,63,GO:0060263,6.0879e-01,3.0000e+00
IMP_SCORE,64,GO:0030877,6.0692e-01,3.0000e+00
IMP_SCORE,65,GO:0014897,6.0405e-01,3.0000e+00
IMP_SCORE,66,GO:0014041,5.8939e-01,1.2000e+01
IMP_SCORE,67,GO:0097284,5.8577e-01,3.0000e+00
IMP_SCORE,68,GO:0008356,5.8548e-01,2.0000e+00
IMP_SCORE,69,GO:0060314,5.8548e-01,2.0000e+00
IMP_SCORE,70,GO:0090140,5.8057e-01,1.4000e+01
IMP_SCORE,71,GO:0042093,5.7732e-01,5.0000e+00
IMP_SCORE,72,GO:0032095,5.6638e-01,3.0000e+00
IMP_SCORE,73,GO:0030511,5.6585e-01,4.0000e+00
IMP_SCORE,74,GO:0061003,5.6402e-01,5.0000e+00
IMP_SCORE,75,GO:1902751,5.6128e-01,2.0000e+00
IMP_SCORE,76,GO:0010829,5.5422e-01,3.0000e+00
IMP_SCORE,77,GO:0008191,5.5316e-01,4.0000e+00
IMP_SCORE,78,GO:0014857,5.5109e-01,2.0000e+00
IMP_SCORE,79,GO:1901338,5.4562e-01,2.0000e+00
IMP_SCORE,80,GO:0033127,5.4153e-01,4.0000e+00
IMP_SCORE,81,GO:0003203,5.4121e-01,2.0000e+00
IMP_SCORE,82,GO:0045073,5.3901e-01,7.0000e+00
IMP_SCORE,83,GO:0005165,5.3800e-01,2.0000e+00
IMP_SCORE,84,GO:0000983,5.3654e-01,4.0000e+00
IMP_SCORE,85,GO:0032230,5.3645e-01,2.0000e+00
IMP_SCORE,86,GO:0071887,5.2674e-01,6.0000e+00
IMP_SCORE,87,GO:0090025,5.2560e-01,8.0000e+00
IMP_SCORE,88,GO:0060547,5.2399e-01,6.0000e+00
IMP_SCORE,89,GO:0005697,5.2210e-01,4.0000e+00
IMP_SCORE,90,GO:0002294,5.2153e-01,2.0000e+00
IMP_SCORE,91,GO:0032099,5.2043e-01,2.0000e+00
IMP_SCORE,92,GO:1904994,5.2043e-01,2.0000e+00
IMP_SCORE,93,GO:0050965,5.1802e-01,2.0000e+00
IMP_SCORE,94,GO:0061384,5.1726e-01,2.0000e+00
IMP_SCORE,95,GO:0017154,5.1713e-01,8.0000e+00
IMP_SCORE,96,GO:0042522,5.1707e-01,2.0000e+00
IMP_SCORE,97,GO:0010592,5.1381e-01,1.0000e+01
IMP_SCORE,98,GO:0071371,5.1149e-01,2.0000e+00
IMP_SCORE,99,GO:0090129,5.1012e-01,2.0000e+00
IMP_SCORE,100,GO:0032350,5.0877e-01,2.0000e+00
IMP_SCORE,101,GO:0051770,5.0758e-01,4.0000e+00
IMP_SCORE,102,GO:0002837,5.0737e-01,4.0000e+00
IMP_SCORE,103,GO:0070227,5.0714e-01,2.0000e+00
IMP_SCORE,104,GO:0051194,5.0583e-01,2.0000e+00
IMP_SCORE,105,GO:2000757,5.0559e-01,2.0000e+00
IMP_SCORE,106,GO:0071813,5.0554e-01,6.0000e+00
IMP_SCORE,107,GO:0048745,5.0533e-01,2.0000e+00
IMP_SCORE,108,GO:0035112,5.0434e-01,2.0000e+00
IMP_SCORE,109,GO:0098911,5.0434e-01,4.0000e+00
IMP_SCORE,110,GO:1901532,5.0402e-01,4.0000e+00
IMP_SCORE,111,GO:0030238,5.0274e-01,2.0000e+00
IMP_SCORE,112,GO:0071675,5.0154e-01,1.1000e+01
IMP_SCORE,113,GO:0045780,5.0108e-01,2.0000e+00
IMP_SCORE,114,GO:0001706,5.0061e-01,2.0000e+00
IMP_SCORE,115,GO:1900121,5.0013e-01,2.0000e+00
IMP_SCORE,116,GO:0070234,5.0002e-01,2.0000e+00
IMP_SCORE,117,GO:0071168,5.0002e-01,2.0000e+00
IMP_SCORE,118,GO:0032689,4.9996e-01,8.0000e+00
IMP_SCORE,119,GO:0090344,4.9935e-01,2.0000e+00
IMP_SCORE,120,GO:0051957,4.9809e-01,4.0000e+00
IMP_SCORE,121,GO:0032770,4.9768e-01,5.0000e+00
IMP_SCORE,122,GO:0045823,4.9685e-01,2.0000e+00
IMP_SCORE,123,GO:0045844,4.9610e-01,6.0000e+00
IMP_SCORE,124,GO:0010960,4.9560e-01,2.0000e+00
IMP_SCORE,125,GO:0036342,4.9504e-01,6.0000e+00
IMP_SCORE,126,GO:0042307,4.9432e-01,2.2000e+01
IMP_SCORE,127,GO:0006261,4.9214e-01,1.9000e+01
IMP_SCORE,128,GO:0009220,4.9196e-01,8.0000e+00
IMP_SCORE,129,GO:0031497,4.9043e-01,2.0000e+00
IMP_SCORE,130,GO:0042511,4.8840e-01,2.0000e+00
IMP_SCORE,131,GO:0060416,4.8820e-01,4.0000e+00
IMP_SCORE,132,GO:1900078,4.8728e-01,4.0000e+00
IMP_SCORE,133,GO:0043304,4.8724e-01,1.6000e+01
IMP_SCORE,134,GO:0050930,4.8664e-01,2.0000e+00
IMP_SCORE,135,GO:0007190,4.8572e-01,2.0000e+00
IMP_SCORE,136,GO:0009128,4.8528e-01,4.0000e+00
IMP_SCORE,137,GO:0032715,4.8413e-01,1.1000e+01
IMP_SCORE,138,GO:2000380,4.8124e-01,2.0000e+00
IMP_SCORE,139,GO:0060968,4.8115e-01,4.0000e+00
IMP_SCORE,140,GO:0048701,4.8051e-01,4.0000e+00
IMP_SCORE,141,GO:1903894,4.8041e-01,4.0000e+00
IMP_SCORE,142,GO:0050872,4.8020e-01,8.0000e+00
IMP_SCORE,143,GO:1904925,4.7920e-01,7.0000e+00
IMP_SCORE,144,GO:0098581,4.7830e-01,1.6000e+01
IMP_SCORE,145,GO:0034243,4.7817e-01,9.0000e+00
IMP_SCORE,146,GO:0014742,4.7780e-01,9.0000e+00
IMP_SCORE,147,GO:0001829,4.7698e-01,2.0000e+00
IMP_SCORE,148,GO:0045618,4.7697e-01,5.0000e+00
IMP_SCORE,149,GO:1901524,4.7569e-01,5.0000e+00
IMP_SCORE,150,GO:0010288,4.7422e-01,1.8000e+01
IMP_SCORE,151,GO:0002888,4.7381e-01,1.1000e+01
IMP_SCORE,152,GO:0019203,4.7207e-01,2.0000e+00
IMP_SCORE,153,GO:2000727,4.7181e-01,2.0000e+00
IMP_SCORE,154,GO:0002902,4.7147e-01,4.0000e+00
IMP_SCORE,155,GO:0071295,4.7142e-01,3.0000e+00
IMP_SCORE,156,GO:0002076,4.7112e-01,4.0000e+00
IMP_SCORE,157,GO:1901381,4.7093e-01,5.0000e+00
IMP_SCORE,158,GO:0031290,4.6842e-01,1.2000e+01
IMP_SCORE,159,GO:0061050,4.6692e-01,2.0000e+00
IMP_SCORE,160,GO:0021983,4.6636e-01,5.0000e+00
IMP_SCORE,161,GO:0042059,4.6547e-01,1.1000e+01
IMP_SCORE,162,GO:0034362,4.6320e-01,6.0000e+00
IMP_SCORE,163,GO:0015816,4.6073e-01,2.0000e+00
IMP_SCORE,164,GO:0031670,4.6059e-01,2.0000e+00
IMP_SCORE,165,GO:0071285,4.6022e-01,2.0000e+00
IMP_SCORE,166,GO:0010971,4.6014e-01,4.0000e+00
IMP_SCORE,167,GO:0043525,4.5993e-01,1.7000e+01
IMP_SCORE,168,GO:0051412,4.5989e-01,6.0000e+00
IMP_SCORE,169,GO:1990440,4.5975e-01,2.0000e+00
IMP_SCORE,170,GO:0060969,4.5952e-01,2.0000e+00
IMP_SCORE,171,GO:0010560,4.5918e-01,2.0000e+00
IMP_SCORE,172,GO:0050308,4.5915e-01,1.0000e+00
IMP_SCORE,173,GO:0060065,4.5892e-01,5.0000e+00
IMP_SCORE,174,GO:1904357,4.5806e-01,4.0000e+00
IMP_SCORE,175,GO:0051953,4.5731e-01,5.0000e+00
IMP_SCORE,176,GO:0060043,4.5600e-01,7.0000e+00
IMP_SCORE,177,GO:0030992,4.5468e-01,4.0000e+00
IMP_SCORE,178,GO:1902930,4.5287e-01,1.5000e+01
IMP_SCORE,179,GO:0045428,4.5075e-01,1.4000e+01
IMP_SCORE,180,GO:1904813,4.5042e-01,9.9000e+01
IMP_SCORE,181,GO:0003181,4.4924e-01,5.0000e+00
IMP_SCORE,182,GO:0046209,4.4877e-01,5.0000e+00
IMP_SCORE,183,GO:0006379,4.4445e-01,4.7000e+01
IMP_SCORE,184,GO:0040018,4.4435e-01,1.7000e+01
IMP_SCORE,185,GO:0072124,4.4247e-01,4.0000e+00
IMP_SCORE,186,GO:0070371,4.4092e-01,1.1000e+01
IMP_SCORE,187,GO:0071868,4.4063e-01,5.0000e+00
IMP_SCORE,188,GO:0046628,4.3980e-01,5.0000e+00
IMP_SCORE,189,GO:0032688,4.3919e-01,6.0000e+00
IMP_SCORE,190,GO:0015791,4.3876e-01,1.0000e+01
IMP_SCORE,191,GO:0032754,4.3803e-01,5.0000e+00
IMP_SCORE,192,GO:0045792,4.3798e-01,7.0000e+00
IMP_SCORE,193,GO:0050732,4.3778e-01,3.2000e+01
IMP_SCORE,194,GO:0032069,4.3669e-01,6.0000e+00
IMP_SCORE,195,GO:0046112,4.3669e-01,2.0000e+00
IMP_SCORE,196,GO:0032823,4.3656e-01,6.0000e+00
IMP_SCORE,197,GO:0045624,4.3644e-01,1.2000e+01
IMP_SCORE,198,GO:0014910,4.3600e-01,1.7000e+01
IMP_SCORE,199,GO:0051589,4.3454e-01,1.1000e+01
IMP_SCORE,200,GO:0010863,4.3414e-01,1.0000e+01
IMP_SCORE,201,GO:0043274,4.3402e-01,1.3000e+01
IMP_SCORE,202,GO:0042993,4.3326e-01,9.0000e+00
IMP_SCORE,203,GO:0071354,4.3131e-01,7.0000e+00
IMP_SCORE,204,GO:0002053,4.3117e-01,3.0000e+00
IMP_SCORE,205,GO:0046686,4.3072e-01,9.6000e+01
IMP_SCORE,206,GO:0003995,4.3051e-01,2.4000e+01
IMP_SCORE,207,GO:0048156,4.2899e-01,9.0000e+00
IMP_SCORE,208,GO:0051117,4.2882e-01,1.1300e+02
IMP_SCORE,209,GO:0044217,4.2754e-01,1.4000e+01
IMP_SCORE,210,GO:0045722,4.2688e-01,5.0000e+00
IMP_SCORE,211,GO:0043114,4.2604e-01,4.0000e+00
IMP_SCORE,212,GO:0032890,4.2528e-01,1.3000e+01
IMP_SCORE,213,GO:0045579,4.2499e-01,5.0000e+00
IMP_SCORE,214,GO:1903671,4.2166e-01,2.0000e+00
IMP_SCORE,215,GO:0014812,4.2092e-01,1.0000e+01
IMP_SCORE,216,GO:0044406,4.2003e-01,5.0000e+00
IMP_SCORE,217,GO:1900119,4.1997e-01,1.0000e+00
IMP_SCORE,218,GO:0051287,4.1883e-01,6.2000e+01
IMP_SCORE,219,GO:0032374,4.1866e-01,1.4000e+01
IMP_SCORE,220,GO:1903076,4.1813e-01,2.8000e+01
IMP_SCORE,221,GO:0090141,4.1740e-01,6.0000e+00
IMP_SCORE,222,GO:0032462,4.1654e-01,7.0000e+00
IMP_SCORE,223,GO:2000177,4.1593e-01,3.6000e+01
IMP_SCORE,224,GO:0034236,4.1583e-01,7.0000e+00
IMP_SCORE,225,GO:0048536,4.1442e-01,5.0000e+00
IMP_SCORE,226,GO:1901976,4.1416e-01,1.3000e+01
IMP_SCORE,227,GO:0098751,4.1412e-01,3.3000e+01
IMP_SCORE,228,GO:0046325,4.1375e-01,3.0000e+00
IMP_SCORE,229,GO:0006775,4.1353e-01,1.8000e+01
IMP_SCORE,230,GO:1990939,4.1336e-01,9.0000e+00
IMP_SCORE,231,GO:0044068,4.1215e-01,8.0000e+00
IMP_SCORE,232,GO:1905523,4.1211e-01,4.0000e+00
IMP_SCORE,233,GO:0006978,4.1057e-01,1.0000e+01
IMP_SCORE,234,GO:0060253,4.0999e-01,1.6000e+01
IMP_SCORE,235,GO:0071277,4.0927e-01,2.9000e+01
IMP_SCORE,236,GO:0086064,4.0742e-01,5.0000e+00
IMP_SCORE,237,GO:0060236,4.0728e-01,2.0000e+00
IMP_SCORE,238,GO:0086009,4.0716e-01,6.0000e+00
IMP_SCORE,239,GO:0004115,4.0677e-01,2.0000e+00
IMP_SCORE,240,GO:0009065,4.0660e-01,5.5000e+01
IMP_SCORE,241,GO:0090023,4.0623e-01,1.5000e+01
IMP_SCORE,242,GO:0031227,4.0559e-01,1.5000e+02
IMP_SCORE,243,GO:0032647,4.0478e-01,1.1000e+01
IMP_SCORE,244,GO:0033081,4.0466e-01,1.9000e+01
IMP_SCORE,245,GO:0034502,4.0466e-01,1.7000e+01
IMP_SCORE,246,GO:2000647,4.0456e-01,9.0000e+00
IMP_SCORE,247,GO:1902187,4.0371e-01,5.0000e+00
IMP_SCORE,248,GO:0004697,4.0312e-01,5.0000e+00
IMP_SCORE,249,GO:0006337,4.0300e-01,1.1000e+01
IMP_SCORE,250,total,4.0251e-01,7.4630e+03
IMP_SCORE,251,GO:0048712,4.0116e-01,9.0000e+00
IMP_SCORE,252,GO:0060740,4.0090e-01,9.0000e+00
IMP_SCORE,253,GO:0070986,3.9840e-01,3.0000e+00
IMP_SCORE,254,GO:1900115,3.9816e-01,7.0000e+00
IMP_SCORE,255,GO:0010664,3.9806e-01,9.0000e+00
IMP_SCORE,256,GO:0032288,3.9783e-01,5.0000e+00
IMP_SCORE,257,GO:0043015,3.9778e-01,1.5000e+01
IMP_SCORE,258,GO:0044246,3.9745e-01,6.0000e+00
IMP_SCORE,259,GO:0001963,3.9722e-01,5.0000e+00
IMP_SCORE,260,GO:0030546,3.9699e-01,1.1000e+01
IMP_SCORE,261,GO:0035315,3.9647e-01,5.0000e+00
IMP_SCORE,262,GO:2000831,3.9596e-01,7.0000e+00
IMP_SCORE,263,GO:0032925,3.9589e-01,3.0000e+00
IMP_SCORE,264,GO:0035102,3.9523e-01,8.0000e+00
IMP_SCORE,265,GO:0014068,3.9468e-01,2.3000e+01
IMP_SCORE,266,GO:0010762,3.9468e-01,1.3000e+01
IMP_SCORE,267,GO:0040014,3.9454e-01,2.5000e+01
IMP_SCORE,268,GO:0014061,3.9427e-01,7.0000e+00
IMP_SCORE,269,GO:0003323,3.9384e-01,6.0000e+00
IMP_SCORE,270,GO:0000018,3.9332e-01,9.0000e+00
IMP_SCORE,271,GO:1902400,3.9313e-01,2.0000e+00
IMP_SCORE,272,GO:0006828,3.9287e-01,3.0000e+00
IMP_SCORE,273,GO:0008277,3.9270e-01,8.3000e+01
IMP_SCORE,274,GO:0030176,3.9250e-01,1.3900e+02
IMP_SCORE,275,GO:1902656,3.9219e-01,5.0000e+00
IMP_SCORE,276,GO:0045623,3.9219e-01,7.0000e+00
IMP_SCORE,277,GO:0051350,3.9215e-01,9.0000e+00
IMP_SCORE,278,GO:0033604,3.9212e-01,3.0000e+00
IMP_SCORE,279,GO:0030818,3.9169e-01,8.0000e+00
IMP_SCORE,280,GO:0055078,3.9100e-01,1.0000e+01
IMP_SCORE,281,GO:0071453,3.9087e-01,2.7000e+01
IMP_SCORE,282,GO:1902894,3.9079e-01,3.0000e+00
IMP_SCORE,283,GO:0051881,3.9055e-01,2.7000e+01
IMP_SCORE,284,GO:0016783,3.9011e-01,5.0000e+00
IMP_SCORE,285,GO:0006349,3.8968e-01,5.0000e+00
IMP_SCORE,286,GO:1900153,3.8962e-01,8.0000e+00
IMP_SCORE,287,GO:2000758,3.8954e-01,1.0000e+01
IMP_SCORE,288,GO:0035631,3.8946e-01,3.0000e+00
IMP_SCORE,289,GO:0051952,3.8823e-01,2.1000e+01
IMP_SCORE,290,GO:2000515,3.8814e-01,8.0000e+00
IMP_SCORE,291,GO:0098815,3.8753e-01,1.2000e+01
IMP_SCORE,292,GO:0033047,3.8642e-01,5.0000e+00
IMP_SCORE,293,GO:0007257,3.8586e-01,1.1000e+01
IMP_SCORE,294,GO:0005159,3.8569e-01,3.0000e+00
IMP_SCORE,295,GO:0046934,3.8513e-01,1.2000e+01
IMP_SCORE,296,GO:0034143,3.8391e-01,6.0000e+00
IMP_SCORE,297,GO:0032874,3.8356e-01,3.6000e+01
IMP_SCORE,298,GO:0050691,3.8312e-01,5.0000e+00
IMP_SCORE,299,GO:0045744,3.8304e-01,2.4000e+01
IMP_SCORE,300,GO:0061217,3.8297e-01,3.0000e+00
IMP_SCORE,301,GO:0017144,3.8252e-01,3.0000e+01
IMP_SCORE,302,GO:0036109,3.8067e-01,2.3000e+01
IMP_SCORE,303,GO:0055025,3.8023e-01,5.0000e+00
IMP_SCORE,304,GO:0071636,3.7965e-01,6.0000e+00
IMP_SCORE,305,GO:0045606,3.7964e-01,3.0000e+00
IMP_SCORE,306,GO:0031045,3.7949e-01,8.0000e+00
IMP_SCORE,307,GO:2001267,3.7819e-01,7.0000e+00
IMP_SCORE,308,GO:0043395,3.7767e-01,2.3000e+01
IMP_SCORE,309,GO:0040037,3.7698e-01,3.0000e+00
IMP_SCORE,310,GO:1903205,3.7682e-01,6.0000e+00
IMP_SCORE,311,GO:0014896,3.7662e-01,6.0000e+00
IMP_SCORE,312,GO:0015740,3.7607e-01,6.0000e+00
IMP_SCORE,313,GO:0006636,3.7564e-01,4.9000e+01
IMP_SCORE,314,GO:0043508,3.7548e-01,8.0000e+00
IMP_SCORE,315,GO:1900740,3.7538e-01,1.8000e+01
IMP_SCORE,316,GO:0002312,3.7534e-01,1.3000e+01
IMP_SCORE,317,GO:2000352,3.7530e-01,8.0000e+00
IMP_SCORE,318,GO:0018196,3.7516e-01,4.1000e+01
IMP_SCORE,319,GO:0044065,3.7508e-01,3.0000e+00
IMP_SCORE,320,GO:0031434,3.7499e-01,1.0000e+01
IMP_SCORE,321,GO:0001773,3.7427e-01,1.2000e+01
IMP_SCORE,322,GO:0090192,3.7403e-01,8.0000e+00
IMP_SCORE,323,GO:0003188,3.7381e-01,8.0000e+00
IMP_SCORE,324,GO:0003206,3.7304e-01,5.0000e+00
IMP_SCORE,325,GO:0010888,3.7296e-01,1.5000e+01
IMP_SCORE,326,GO:2000279,3.7234e-01,6.0000e+00
IMP_SCORE,327,GO:1904707,3.7176e-01,6.0000e+00
IMP_SCORE,328,GO:2000273,3.7157e-01,1.1000e+01
IMP_SCORE,329,GO:0002676,3.7155e-01,3.0000e+00
IMP_SCORE,330,GO:0051769,3.7087e-01,1.0000e+01
IMP_SCORE,331,GO:2000516,3.7086e-01,1.3000e+01
IMP_SCORE,332,GO:0038034,3.7073e-01,1.4000e+01
IMP_SCORE,333,GO:0021535,3.7039e-01,4.0000e+00
IMP_SCORE,334,GO:0060158,3.7001e-01,3.0000e+00
IMP_SCORE,335,GO:0044773,3.6980e-01,1.3000e+01
IMP_SCORE,336,GO:0044298,3.6966e-01,3.4000e+01
IMP_SCORE,337,GO:0071542,3.6958e-01,7.0000e+00
IMP_SCORE,338,GO:0045581,3.6919e-01,9.0000e+00
IMP_SCORE,339,GO:0002829,3.6883e-01,1.0000e+01
IMP_SCORE,340,GO:0071384,3.6857e-01,2.0000e+01
IMP_SCORE,341,GO:0051897,3.6847e-01,2.4000e+01
IMP_SCORE,342,GO:0048266,3.6846e-01,8.0000e+00
IMP_SCORE,343,GO:0035815,3.6784e-01,6.0000e+00
IMP_SCORE,344,GO:0043542,3.6783e-01,2.9000e+01
IMP_SCORE,345,GO:0098780,3.6781e-01,8.0000e+00
IMP_SCORE,346,GO:0009250,3.6780e-01,7.0000e+00
IMP_SCORE,347,GO:0043370,3.6768e-01,1.5000e+01
IMP_SCORE,348,GO:0003156,3.6722e-01,1.5000e+01
IMP_SCORE,349,GO:0051895,3.6698e-01,1.3000e+01
IMP_SCORE,350,GO:0090559,3.6692e-01,3.7000e+01
IMP_SCORE,351,GO:0032525,3.6664e-01,6.0000e+00
IMP_SCORE,352,GO:0090190,3.6654e-01,4.0000e+00
IMP_SCORE,353,GO:0045943,3.6640e-01,2.0000e+00
IMP_SCORE,354,GO:1901998,3.6603e-01,4.9000e+01
IMP_SCORE,355,GO:0051349,3.6560e-01,1.1000e+01
IMP_SCORE,356,GO:0001771,3.6548e-01,3.0000e+00
IMP_SCORE,357,GO:0071871,3.6513e-01,9.0000e+00
IMP_SCORE,358,GO:0010665,3.6485e-01,5.0000e+00
IMP_SCORE,359,GO:0090196,3.6444e-01,8.0000e+00
IMP_SCORE,360,GO:2000677,3.6425e-01,1.2000e+01
IMP_SCORE,361,GO:0004993,3.6410e-01,5.0000e+00
IMP_SCORE,362,GO:0035909,3.6387e-01,5.0000e+00
IMP_SCORE,363,GO:0070920,3.6332e-01,3.0000e+00
IMP_SCORE,364,GO:1902914,3.6310e-01,3.0000e+00
IMP_SCORE,365,GO:0017017,3.6304e-01,2.0000e+00
IMP_SCORE,366,GO:1900424,3.6303e-01,1.0000e+01
IMP_SCORE,367,GO:0031435,3.6260e-01,1.9000e+01
IMP_SCORE,368,GO:0045981,3.6257e-01,1.2000e+01
IMP_SCORE,369,GO:1900048,3.6245e-01,2.2000e+01
IMP_SCORE,370,GO:1905332,3.6230e-01,9.0000e+00
IMP_SCORE,371,GO:0031102,3.6212e-01,1.7000e+01
IMP_SCORE,372,GO:0048839,3.6201e-01,5.6000e+01
IMP_SCORE,373,GO:0061005,3.6183e-01,1.1000e+01
IMP_SCORE,374,GO:0061097,3.6167e-01,3.8000e+01
IMP_SCORE,375,GO:0031952,3.6166e-01,1.8000e+01
IMP_SCORE,376,GO:1903580,3.6158e-01,9.0000e+00
IMP_SCORE,377,GO:0031016,3.6156e-01,3.0000e+00
IMP_SCORE,378,GO:0098748,3.5963e-01,3.0000e+00
IMP_SCORE,379,GO:0030371,3.5960e-01,2.5000e+01
IMP_SCORE,380,GO:0032410,3.5937e-01,1.5000e+01
IMP_SCORE,381,GO:0010464,3.5924e-01,5.0000e+00
IMP_SCORE,382,GO:0032006,3.5880e-01,6.9000e+01
IMP_SCORE,383,GO:0033630,3.5808e-01,1.7000e+01
IMP_SCORE,384,GO:0002921,3.5795e-01,1.8000e+01
IMP_SCORE,385,GO:0032092,3.5792e-01,1.7000e+01
IMP_SCORE,386,GO:0044062,3.5765e-01,6.0000e+00
IMP_SCORE,387,GO:0001707,3.5730e-01,1.2000e+01
IMP_SCORE,388,GO:0045652,3.5716e-01,6.0000e+00
IMP_SCORE,389,GO:0070328,3.5658e-01,1.0000e+01
IMP_SCORE,390,GO:0090557,3.5645e-01,3.0000e+00
IMP_SCORE,391,GO:0006570,3.5631e-01,1.9000e+01
IMP_SCORE,392,GO:0030194,3.5622e-01,1.7000e+01
IMP_SCORE,393,GO:1902624,3.5591e-01,7.0000e+00
IMP_SCORE,394,GO:0051125,3.5564e-01,1.2000e+01
IMP_SCORE,395,GO:0043627,3.5555e-01,3.9000e+01
IMP_SCORE,396,GO:0036296,3.5479e-01,3.0000e+00
IMP_SCORE,397,GO:0032891,3.5447e-01,7.0000e+00
IMP_SCORE,398,GO:0048642,3.5441e-01,1.3000e+01
IMP_SCORE,399,GO:0072528,3.5433e-01,1.2000e+01
IMP_SCORE,400,GO:0071867,3.5400e-01,1.2000e+01
IMP_SCORE,401,GO:0032041,3.5393e-01,3.0000e+00
IMP_SCORE,402,GO:0051258,3.5390e-01,1.9000e+01
IMP_SCORE,403,GO:0045989,3.5376e-01,6.0000e+00
IMP_SCORE,404,GO:1903426,3.5339e-01,1.3000e+01
IMP_SCORE,405,GO:0003208,3.5323e-01,5.0000e+00
IMP_SCORE,406,GO:0045880,3.5305e-01,1.4000e+01
IMP_SCORE,407,GO:0051580,3.5254e-01,6.0000e+00
IMP_SCORE,408,GO:0030195,3.5247e-01,1.4000e+01
IMP_SCORE,409,GO:0060147,3.5211e-01,6.0000e+00
IMP_SCORE,410,GO:0030815,3.5178e-01,6.0000e+00
IMP_SCORE,411,GO:0005132,3.5144e-01,3.0000e+00
IMP_SCORE,412,GO:0032769,3.5048e-01,2.0000e+00
IMP_SCORE,413,GO:0071872,3.5046e-01,3.0000e+00
IMP_SCORE,414,GO:0045840,3.5030e-01,1.5000e+01
IMP_SCORE,415,GO:0045980,3.5015e-01,1.4000e+01
IMP_SCORE,416,GO:0032968,3.4902e-01,4.0000e+00
IMP_SCORE,417,GO:0015012,3.4901e-01,3.0000e+00
IMP_SCORE,418,GO:0010935,3.4806e-01,7.0000e+00
IMP_SCORE,419,GO:0032305,3.4793e-01,3.0000e+00
IMP_SCORE,420,GO:0090307,3.4781e-01,1.7000e+01
IMP_SCORE,421,GO:0002762,3.4771e-01,2.4000e+01
IMP_SCORE,422,GO:0003756,3.4737e-01,1.2000e+01
IMP_SCORE,423,GO:0050671,3.4701e-01,3.7000e+01
IMP_SCORE,424,GO:0010224,3.4641e-01,5.0000e+00
IMP_SCORE,425,GO:0042974,3.4595e-01,3.0000e+00
IMP_SCORE,426,GO:0051225,3.4590e-01,5.2000e+01
IMP_SCORE,427,GO:0006221,3.4555e-01,9.0000e+00
IMP_SCORE,428,GO:0051131,3.4516e-01,3.0000e+00
IMP_SCORE,429,GO:0032204,3.4491e-01,1.6000e+01
IMP_SCORE,430,GO:0051893,3.4479e-01,1.6000e+01
IMP_SCORE,431,GO:0001755,3.4473e-01,1.1000e+01
IMP_SCORE,432,GO:0001678,3.4461e-01,3.0000e+01
IMP_SCORE,433,GO:0072044,3.4437e-01,9.0000e+00
IMP_SCORE,434,GO:0070857,3.4420e-01,3.0000e+00
IMP_SCORE,435,GO:0009435,3.4404e-01,1.6000e+01
IMP_SCORE,436,GO:0061117,3.4393e-01,4.0000e+00
IMP_SCORE,437,GO:0006853,3.4359e-01,3.0000e+00
IMP_SCORE,438,GO:0016447,3.4296e-01,1.0000e+01
IMP_SCORE,439,GO:0043535,3.4234e-01,1.1000e+01
IMP_SCORE,440,GO:0042162,3.4175e-01,5.0000e+00
IMP_SCORE,441,GO:0010569,3.4118e-01,9.0000e+00
IMP_SCORE,442,GO:0007045,3.4113e-01,1.7000e+01
IMP_SCORE,443,GO:0035871,3.4106e-01,2.5000e+01
IMP_SCORE,444,GO:0043651,3.4077e-01,3.6000e+01
IMP_SCORE,445,GO:0051354,3.4075e-01,9.0000e+00
IMP_SCORE,446,GO:0050851,3.4069e-01,5.3000e+01
IMP_SCORE,447,GO:1902668,3.4034e-01,1.0000e+01
IMP_SCORE,448,GO:0045471,3.4011e-01,5.9000e+01
IMP_SCORE,449,GO:0042310,3.3997e-01,1.1000e+01
IMP_SCORE,450,GO:0000132,3.3939e-01,3.0000e+00
IMP_SCORE,451,GO:0008209,3.3924e-01,3.4000e+01
IMP_SCORE,452,GO:0038096,3.3895e-01,3.3000e+01
IMP_SCORE,453,GO:2000114,3.3841e-01,1.0000e+01
IMP_SCORE,454,GO:1903358,3.3742e-01,1.0000e+01
IMP_SCORE,455,GO:0034139,3.3732e-01,4.0000e+00
IMP_SCORE,456,GO:0002701,3.3726e-01,1.6000e+01
IMP_SCORE,457,GO:0010758,3.3726e-01,4.0000e+00
IMP_SCORE,458,GO:0043027,3.3713e-01,1.6000e+01
IMP_SCORE,459,GO:0010389,3.3712e-01,2.9000e+01
IMP_SCORE,460,GO:0014874,3.3711e-01,3.0000e+00
IMP_SCORE,461,GO:0000278,3.3699e-01,9.0000e+00
IMP_SCORE,462,GO:1900151,3.3681e-01,6.0000e+00
IMP_SCORE,463,GO:0061365,3.3678e-01,3.0000e+00
IMP_SCORE,464,GO:0016645,3.3660e-01,4.6000e+01
IMP_SCORE,465,GO:0035613,3.3612e-01,3.0000e+00
IMP_SCORE,466,GO:0010644,3.3584e-01,5.0000e+00
IMP_SCORE,467,GO:0010447,3.3540e-01,1.1000e+01
IMP_SCORE,468,GO:0002903,3.3525e-01,3.0000e+00
IMP_SCORE,469,GO:0050927,3.3518e-01,1.1000e+01
IMP_SCORE,470,GO:0030512,3.3510e-01,1.7000e+01
IMP_SCORE,471,GO:0019724,3.3509e-01,1.1000e+01
IMP_SCORE,472,GO:1904019,3.3500e-01,1.0000e+01
IMP_SCORE,473,GO:0032673,3.3457e-01,1.3000e+01
IMP_SCORE,474,GO:1901985,3.3440e-01,1.6000e+01
IMP_SCORE,475,GO:0047555,3.3422e-01,3.0000e+00
IMP_SCORE,476,GO:0042178,3.3421e-01,3.0000e+00
IMP_SCORE,477,GO:0015385,3.3421e-01,3.0000e+00
IMP_SCORE,478,GO:0019211,3.3379e-01,4.0000e+00
IMP_SCORE,479,GO:0031000,3.3362e-01,3.0000e+00
IMP_SCORE,480,GO:2000171,3.3362e-01,2.4000e+01
IMP_SCORE,481,GO:0030828,3.3356e-01,3.0000e+00
IMP_SCORE,482,GO:0000266,3.3342e-01,8.0000e+00
IMP_SCORE,483,GO:1904407,3.3299e-01,1.5000e+01
IMP_SCORE,484,GO:1903846,3.3292e-01,9.0000e+00
IMP_SCORE,485,GO:0042311,3.3270e-01,1.0000e+01
IMP_SCORE,486,GO:0032692,3.3233e-01,3.0000e+00
IMP_SCORE,487,GO:0043552,3.3230e-01,4.0000e+00
IMP_SCORE,488,GO:0035066,3.3216e-01,1.4000e+01
IMP_SCORE,489,GO:0014821,3.3196e-01,1.3000e+01
IMP_SCORE,490,GO:0043551,3.3139e-01,1.0000e+01
IMP_SCORE,491,GO:1903429,3.3110e-01,1.6000e+01
IMP_SCORE,492,GO:0051900,3.3107e-01,4.0000e+00
IMP_SCORE,493,GO:0051651,3.3105e-01,3.4000e+01
IMP_SCORE,494,GO:0060079,3.3080e-01,2.3000e+01
IMP_SCORE,495,GO:1990090,3.3033e-01,1.9000e+01
IMP_SCORE,496,GO:1905809,3.3026e-01,4.0000e+00
IMP_SCORE,497,GO:0048641,3.2995e-01,1.6000e+01
IMP_SCORE,498,GO:0070932,3.2943e-01,3.0000e+00
IMP_SCORE,499,GO:0046928,3.2925e-01,1.7000e+01
IMP_SCORE,500,GO:0043394,3.2910e-01,3.7000e+01
IMP_SCORE,501,GO:2000009,3.2894e-01,3.0000e+00
IMP_SCORE,502,GO:1902932,3.2835e-01,1.0000e+01
IMP_SCORE,503,GO:0009595,3.2827e-01,9.0000e+00
IMP_SCORE,504,GO:0045671,3.2825e-01,1.0000e+01
IMP_SCORE,505,GO:0033612,3.2815e-01,4.0000e+00
IMP_SCORE,506,GO:2000116,3.2801e-01,8.7000e+01
IMP_SCORE,507,GO:0035872,3.2784e-01,8.0000e+00
IMP_SCORE,508,GO:0051896,3.2781e-01,4.2000e+01
IMP_SCORE,509,GO:0032490,3.2780e-01,1.6000e+01
IMP_SCORE,510,GO:0001956,3.2760e-01,1.2000e+01
IMP_SCORE,511,GO:0051385,3.2726e-01,1.3000e+01
IMP_SCORE,512,GO:0071107,3.2713e-01,4.0000e+00
IMP_SCORE,513,GO:0002230,3.2709e-01,4.0000e+00
IMP_SCORE,514,GO:0035456,3.2698e-01,2.9000e+01
IMP_SCORE,515,GO:0007628,3.2683e-01,1.6000e+01
IMP_SCORE,516,GO:0016051,3.2681e-01,7.2000e+01
IMP_SCORE,517,GO:0051283,3.2680e-01,6.0000e+00
IMP_SCORE,518,GO:1900745,3.2616e-01,1.7000e+01
IMP_SCORE,519,GO:0060272,3.2616e-01,5.0000e+00
IMP_SCORE,520,GO:0060997,3.2616e-01,3.0000e+00
IMP_SCORE,521,GO:0007171,3.2608e-01,4.0000e+00
IMP_SCORE,522,GO:1902116,3.2588e-01,6.0000e+00
IMP_SCORE,523,GO:0032806,3.2563e-01,5.0000e+00
IMP_SCORE,524,GO:0070403,3.2542e-01,1.0000e+01
IMP_SCORE,525,GO:0032663,3.2524e-01,6.0000e+00
IMP_SCORE,526,GO:0061462,3.2515e-01,1.7000e+01
IMP_SCORE,527,GO:0016331,3.2490e-01,9.0000e+00
IMP_SCORE,528,GO:1903393,3.2469e-01,1.6000e+01
IMP_SCORE,529,GO:0099623,3.2450e-01,3.0000e+00
IMP_SCORE,530,GO:0010884,3.2436e-01,1.0000e+01
IMP_SCORE,531,GO:0021772,3.2434e-01,1.7000e+01
IMP_SCORE,532,GO:0070664,3.2428e-01,2.7000e+01
IMP_SCORE,533,GO:0051293,3.2411e-01,7.0000e+00
IMP_SCORE,534,GO:0060191,3.2379e-01,2.4000e+01
IMP_SCORE,535,GO:0051955,3.2370e-01,1.1000e+01
IMP_SCORE,536,GO:0046929,3.2356e-01,1.0000e+01
IMP_SCORE,537,GO:0001676,3.2331e-01,1.0100e+02
IMP_SCORE,538,GO:0070849,3.2318e-01,3.0000e+00
IMP_SCORE,539,GO:0030032,3.2282e-01,2.3000e+01
IMP_SCORE,540,GO:0070059,3.2280e-01,7.0000e+00
IMP_SCORE,541,GO:0044872,3.2271e-01,6.0000e+00
IMP_SCORE,542,GO:0042772,3.2268e-01,1.2000e+01
IMP_SCORE,543,GO:0046885,3.2258e-01,3.0000e+00
IMP_SCORE,544,GO:0045295,3.2257e-01,7.0000e+00
IMP_SCORE,545,GO:0007270,3.2252e-01,2.4000e+01
IMP_SCORE,546,GO:0005771,3.2224e-01,1.5000e+01
IMP_SCORE,547,GO:0034368,3.2196e-01,1.0000e+01
IMP_SCORE,548,GO:2001269,3.2193e-01,1.0000e+00
IMP_SCORE,549,GO:0046487,3.2184e-01,4.7000e+01
IMP_SCORE,550,GO:0018212,3.2159e-01,5.4000e+01
IMP_SCORE,551,GO:0071243,3.2143e-01,1.4000e+01
IMP_SCORE,552,GO:0032965,3.2142e-01,7.0000e+00
IMP_SCORE,553,GO:0033077,3.2131e-01,2.0000e+00
IMP_SCORE,554,GO:0002753,3.2115e-01,7.0000e+00
IMP_SCORE,555,GO:0006622,3.2107e-01,9.0000e+00
IMP_SCORE,556,GO:2000737,3.2106e-01,1.1000e+01
IMP_SCORE,557,GO:0014015,3.2085e-01,2.0000e+01
IMP_SCORE,558,GO:0042149,3.2080e-01,2.3000e+01
IMP_SCORE,559,GO:2001237,3.2080e-01,4.7000e+01
IMP_SCORE,560,GO:0032655,3.2045e-01,2.4000e+01
IMP_SCORE,561,GO:0071470,3.2034e-01,1.5000e+01
IMP_SCORE,562,GO:0051447,3.2013e-01,4.0000e+00
IMP_SCORE,563,GO:0071320,3.2011e-01,1.5000e+01
IMP_SCORE,564,GO:0014888,3.1970e-01,3.0000e+00
IMP_SCORE,565,GO:0010955,3.1946e-01,1.1000e+01
IMP_SCORE,566,GO:1903115,3.1920e-01,6.0000e+00
IMP_SCORE,567,GO:0097320,3.1916e-01,9.0000e+00
IMP_SCORE,568,GO:0015467,3.1859e-01,6.7000e+01
IMP_SCORE,569,GO:0071276,3.1836e-01,9.4000e+01
IMP_SCORE,570,GO:0004890,3.1809e-01,3.0000e+00
IMP_SCORE,571,GO:1905209,3.1797e-01,4.0000e+00
IMP_SCORE,572,GO:0001952,3.1773e-01,3.0000e+01
IMP_SCORE,573,GO:0002320,3.1731e-01,4.0000e+00
IMP_SCORE,574,GO:0030539,3.1716e-01,3.0000e+00
IMP_SCORE,575,GO:0030838,3.1708e-01,2.5000e+01
IMP_SCORE,576,GO:0032372,3.1660e-01,2.0000e+00
IMP_SCORE,577,GO:0006012,3.1660e-01,9.0000e+00
IMP_SCORE,578,GO:0043279,3.1658e-01,2.3000e+01
IMP_SCORE,579,GO:0032680,3.1651e-01,3.2000e+01
IMP_SCORE,580,GO:0044766,3.1626e-01,2.6000e+01
IMP_SCORE,581,GO:0051238,3.1613e-01,3.0000e+01
IMP_SCORE,582,GO:0002444,3.1606e-01,1.0000e+01
IMP_SCORE,583,GO:0035004,3.1598e-01,2.3000e+01
IMP_SCORE,584,GO:0051937,3.1572e-01,5.0000e+00
IMP_SCORE,585,GO:0045766,3.1561e-01,5.9000e+01
IMP_SCORE,586,GO:0043153,3.1536e-01,6.0000e+00
IMP_SCORE,587,GO:0036037,3.1532e-01,6.0000e+00
IMP_SCORE,588,GO:0034123,3.1512e-01,1.5000e+01
IMP_SCORE,589,GO:0071481,3.1509e-01,1.1000e+01
IMP_SCORE,590,GO:0005892,3.1472e-01,7.0000e+00
IMP_SCORE,591,GO:0046638,3.1471e-01,1.6000e+01
IMP_SCORE,592,GO:0005217,3.1435e-01,2.5000e+01
IMP_SCORE,593,GO:0055007,3.1413e-01,9.0000e+00
IMP_SCORE,594,GO:0006743,3.1384e-01,1.0000e+01
IMP_SCORE,595,GO:0045621,3.1383e-01,3.7000e+01
IMP_SCORE,596,GO:0042089,3.1382e-01,8.0000e+00
IMP_SCORE,597,GO:0016064,3.1371e-01,1.0000e+01
IMP_SCORE,598,GO:0043295,3.1356e-01,1.3000e+01
IMP_SCORE,599,GO:0045670,3.1341e-01,5.6000e+01
IMP_SCORE,600,GO:0008038,3.1334e-01,9.5000e+01
IMP_SCORE,601,GO:0021533,3.1332e-01,1.6000e+01
IMP_SCORE,602,GO:0042923,3.1280e-01,2.1000e+01
IMP_SCORE,603,GO:0060391,3.1276e-01,5.0000e+00
IMP_SCORE,604,GO:1901862,3.1245e-01,9.0000e+00
IMP_SCORE,605,GO:0002479,3.1241e-01,6.0000e+01
IMP_SCORE,606,GO:0042509,3.1212e-01,1.8000e+01
IMP_SCORE,607,GO:0032691,3.1210e-01,5.0000e+00
IMP_SCORE,608,GO:2000351,3.1201e-01,1.8000e+01
IMP_SCORE,609,GO:0090128,3.1197e-01,4.0000e+00
IMP_SCORE,610,GO:0071870,3.1197e-01,4.0000e+00
IMP_SCORE,611,GO:2000021,3.1188e-01,4.7000e+01
IMP_SCORE,612,GO:0032395,3.1141e-01,1.3000e+01
IMP_SCORE,613,GO:1901673,3.1128e-01,1.0000e+00
IMP_SCORE,614,GO:0071025,3.1128e-01,1.0000e+00
IMP_SCORE,615,GO:0002934,3.1088e-01,7.0000e+00
IMP_SCORE,616,GO:0085029,3.1058e-01,3.6000e+01
IMP_SCORE,617,GO:0042558,3.1053e-01,1.9000e+01
IMP_SCORE,618,GO:0009311,3.1044e-01,7.8000e+01
IMP_SCORE,619,GO:2000272,3.1038e-01,1.3000e+01
IMP_SCORE,620,GO:0032735,3.1026e-01,1.9000e+01
IMP_SCORE,621,GO:0038166,3.1016e-01,1.1000e+01
IMP_SCORE,622,GO:0042770,3.0994e-01,2.1000e+01
IMP_SCORE,623,GO:0044818,3.0967e-01,6.0000e+00
IMP_SCORE,624,GO:0051154,3.0967e-01,2.4000e+01
IMP_SCORE,625,GO:0070482,3.0964e-01,5.4000e+01
IMP_SCORE,626,GO:0017110,3.0960e-01,3.0000e+00
IMP_SCORE,627,GO:0060571,3.0956e-01,3.0000e+00
IMP_SCORE,628,GO:0097192,3.0932e-01,1.0000e+01
IMP_SCORE,629,GO:0045920,3.0928e-01,1.8000e+01
IMP_SCORE,630,GO:1904427,3.0927e-01,1.6000e+01
IMP_SCORE,631,GO:0000910,3.0851e-01,6.0000e+01
IMP_SCORE,632,GO:0006739,3.0849e-01,3.5000e+01
IMP_SCORE,633,GO:1903792,3.0843e-01,1.5000e+01
IMP_SCORE,634,GO:0090314,3.0837e-01,1.3000e+01
IMP_SCORE,635,GO:0004843,3.0807e-01,7.0000e+01
IMP_SCORE,636,GO:2001242,3.0807e-01,4.0000e+01
IMP_SCORE,637,GO:0042692,3.0802e-01,1.4000e+01
IMP_SCORE,638,GO:0016605,3.0768e-01,3.7000e+01
IMP_SCORE,639,GO:0006101,3.0729e-01,3.8000e+01
IMP_SCORE,640,GO:0061333,3.0727e-01,4.0000e+00
IMP_SCORE,641,GO:0048715,3.0726e-01,4.0000e+00
IMP_SCORE,642,GO:0045182,3.0721e-01,4.0000e+01
IMP_SCORE,643,GO:0030817,3.0707e-01,2.5000e+01
IMP_SCORE,644,GO:0070821,3.0693e-01,8.2000e+01
IMP_SCORE,645,GO:0048791,3.0691e-01,1.3000e+01
IMP_SCORE,646,GO:1903034,3.0671e-01,4.4000e+01
IMP_SCORE,647,GO:0009975,3.0669e-01,3.0000e+00
IMP_SCORE,648,GO:0042423,3.0652e-01,9.0000e+00
IMP_SCORE,649,GO:0030904,3.0645e-01,7.0000e+00
IMP_SCORE,650,GO:1902307,3.0623e-01,1.4000e+01
IMP_SCORE,651,GO:0042632,3.0615e-01,1.6000e+01
IMP_SCORE,652,GO:0051590,3.0597e-01,1.0000e+01
IMP_SCORE,653,GO:0032091,3.0581e-01,3.4000e+01
IMP_SCORE,654,GO:0043277,3.0577e-01,1.8000e+01
IMP_SCORE,655,GO:0005766,3.0575e-01,1.0000e+01
IMP_SCORE,656,GO:0007632,3.0575e-01,1.4000e+01
IMP_SCORE,657,GO:0046332,3.0562e-01,3.5000e+01
IMP_SCORE,658,GO:0030889,3.0552e-01,7.0000e+00
IMP_SCORE,659,GO:0060337,3.0549e-01,9.3000e+01
IMP_SCORE,660,GO:0045947,3.0522e-01,1.6000e+01
IMP_SCORE,661,GO:0035861,3.0436e-01,2.0000e+01
IMP_SCORE,662,GO:0043383,3.0411e-01,1.0000e+01
IMP_SCORE,663,GO:0030814,3.0405e-01,3.4000e+01
IMP_SCORE,664,GO:0006953,3.0382e-01,5.5000e+01
IMP_SCORE,665,GO:1900180,3.0369e-01,6.9000e+01
IMP_SCORE,666,GO:0002758,3.0361e-01,5.6000e+01
IMP_SCORE,667,GO:0010667,3.0358e-01,9.0000e+00
IMP_SCORE,668,GO:0034377,3.0294e-01,9.0000e+00
IMP_SCORE,669,GO:0019079,3.0291e-01,9.0000e+00
IMP_SCORE,670,GO:0030859,3.0289e-01,1.3000e+01
IMP_SCORE,671,GO:0051570,3.0285e-01,7.0000e+00
IMP_SCORE,672,GO:0006596,3.0279e-01,2.4000e+01
IMP_SCORE,673,GO:0045927,3.0271e-01,5.6000e+01
IMP_SCORE,674,GO:0033046,3.0246e-01,6.0000e+00
IMP_SCORE,675,GO:2000142,3.0242e-01,1.5000e+01
IMP_SCORE,676,GO:0034705,3.0206e-01,6.3000e+01
IMP_SCORE,677,GO:0051403,3.0200e-01,3.5000e+01
IMP_SCORE,678,GO:0060037,3.0186e-01,2.0000e+00
IMP_SCORE,679,GO:0042990,3.0172e-01,3.0000e+01
IMP_SCORE,680,GO:0071214,3.0164e-01,9.9000e+01
IMP_SCORE,681,GO:0035850,3.0162e-01,1.7000e+01
IMP_SCORE,682,GO:0006099,3.0158e-01,3.9000e+01
IMP_SCORE,683,GO:0051797,3.0133e-01,6.0000e+00
IMP_SCORE,684,GO:0031532,3.0120e-01,3.2000e+01
IMP_SCORE,685,GO:1902883,3.0119e-01,6.0000e+00
IMP_SCORE,686,GO:1905898,3.0119e-01,6.0000e+00
IMP_SCORE,687,GO:1903557,3.0086e-01,1.9000e+01
IMP_SCORE,688,GO:0046697,3.0086e-01,9.0000e+00
IMP_SCORE,689,GO:0071456,3.0067e-01,2.8000e+01
IMP_SCORE,690,GO:1902176,3.0065e-01,8.0000e+00
IMP_SCORE,691,GO:1903708,3.0037e-01,3.7000e+01
IMP_SCORE,692,GO:0090398,3.0028e-01,8.0000e+00
IMP_SCORE,693,GO:0010522,3.0024e-01,2.3000e+01
IMP_SCORE,694,GO:0071219,3.0021e-01,4.7000e+01
IMP_SCORE,695,GO:0046931,3.0019e-01,1.0000e+01
IMP_SCORE,696,GO:0000900,3.0018e-01,1.1000e+01
IMP_SCORE,697,GO:0001965,3.0014e-01,3.3000e+01
IMP_SCORE,698,GO:2001053,2.9999e-01,4.0000e+00
IMP_SCORE,699,GO:0034694,2.9987e-01,1.1000e+01
IMP_SCORE,700,GO:0032881,2.9980e-01,1.7000e+01
IMP_SCORE,701,GO:0010721,2.9964e-01,8.4000e+01
IMP_SCORE,702,GO:0032732,2.9963e-01,1.9000e+01
IMP_SCORE,703,GO:0043217,2.9939e-01,2.8000e+01
IMP_SCORE,704,GO:0030279,2.9875e-01,2.1000e+01
IMP_SCORE,705,GO:0010922,2.9839e-01,1.8000e+01
IMP_SCORE,706,GO:1904315,2.9814e-01,9.0000e+00
IMP_SCORE,707,GO:1902042,2.9801e-01,7.0000e+00
IMP_SCORE,708,GO:0060964,2.9777e-01,7.0000e+00
IMP_SCORE,709,GO:2000696,2.9758e-01,2.0000e+00
IMP_SCORE,710,GO:1905276,2.9747e-01,4.0000e+00
IMP_SCORE,711,GO:0045686,2.9727e-01,8.0000e+00
IMP_SCORE,712,GO:0043280,2.9688e-01,3.3000e+01
IMP_SCORE,713,GO:0031223,2.9680e-01,6.0000e+00
IMP_SCORE,714,GO:0030315,2.9665e-01,1.9000e+01
IMP_SCORE,715,GO:0045913,2.9648e-01,1.1000e+01
IMP_SCORE,716,GO:0019992,2.9621e-01,2.7000e+01
IMP_SCORE,717,GO:0001910,2.9612e-01,2.6000e+01
IMP_SCORE,718,GO:0042531,2.9610e-01,1.5000e+01
IMP_SCORE,719,GO:1901017,2.9604e-01,6.0000e+00
IMP_SCORE,720,GO:0097201,2.9598e-01,4.0000e+00
IMP_SCORE,721,GO:0044126,2.9589e-01,6.0000e+00
IMP_SCORE,722,GO:0060045,2.9583e-01,5.0000e+00
IMP_SCORE,723,GO:0004385,2.9575e-01,1.1000e+01
IMP_SCORE,724,GO:0042110,2.9574e-01,4.8000e+01
IMP_SCORE,725,GO:0006487,2.9565e-01,6.9000e+01
IMP_SCORE,726,GO:0007612,2.9536e-01,6.2000e+01
IMP_SCORE,727,GO:2000378,2.9526e-01,1.5000e+01
IMP_SCORE,728,GO:0030183,2.9524e-01,3.2000e+01
IMP_SCORE,729,GO:1902579,2.9516e-01,2.9000e+01
IMP_SCORE,730,GO:0046218,2.9509e-01,1.8000e+01
IMP_SCORE,731,GO:0044058,2.9500e-01,1.9000e+01
IMP_SCORE,732,GO:0006164,2.9483e-01,3.3000e+01
IMP_SCORE,733,GO:1902667,2.9472e-01,1.2000e+01
IMP_SCORE,734,GO:1903201,2.9393e-01,1.7000e+01
IMP_SCORE,735,GO:0098801,2.9391e-01,8.0000e+00
IMP_SCORE,736,GO:0023019,2.9373e-01,7.0000e+00
IMP_SCORE,737,GO:0051567,2.9358e-01,4.0000e+00
IMP_SCORE,738,GO:0032435,2.9335e-01,7.0000e+00
IMP_SCORE,739,GO:0010744,2.9321e-01,5.0000e+00
IMP_SCORE,740,GO:0036151,2.9319e-01,3.7000e+01
IMP_SCORE,741,GO:0051353,2.9319e-01,8.0000e+00
IMP_SCORE,742,GO:0034698,2.9313e-01,6.0000e+00
IMP_SCORE,743,GO:0043011,2.9309e-01,1.1000e+01
IMP_SCORE,744,GO:1903573,2.9303e-01,5.0000e+00
IMP_SCORE,745,GO:0099118,2.9297e-01,3.1000e+01
IMP_SCORE,746,GO:0019933,2.9286e-01,1.0000e+01
IMP_SCORE,747,GO:0035198,2.9280e-01,6.0000e+00
IMP_SCORE,748,GO:0042711,2.9274e-01,2.4000e+01
IMP_SCORE,749,GO:0005528,2.9233e-01,2.7000e+01
IMP_SCORE,750,GO:0016358,2.9227e-01,1.8000e+01
IMP_SCORE,751,GO:0042753,2.9213e-01,6.0000e+00
IMP_SCORE,752,GO:0050716,2.9212e-01,1.1000e+01
IMP_SCORE,753,GO:0001662,2.9197e-01,1.7000e+01
IMP_SCORE,754,GO:0016202,2.9193e-01,2.9000e+01
IMP_SCORE,755,GO:0031543,2.9154e-01,7.0000e+00
IMP_SCORE,756,GO:0060324,2.9145e-01,5.0000e+00
IMP_SCORE,757,GO:0021604,2.9137e-01,1.6000e+01
IMP_SCORE,758,GO:0042517,2.9131e-01,2.6000e+01
IMP_SCORE,759,GO:0002720,2.9115e-01,1.1000e+01
IMP_SCORE,760,GO:0032414,2.9106e-01,2.4000e+01
IMP_SCORE,761,GO:0061311,2.9088e-01,4.0000e+00
IMP_SCORE,762,GO:0060099,2.9079e-01,8.0000e+00
IMP_SCORE,763,GO:1903556,2.9076e-01,1.7000e+01
IMP_SCORE,764,GO:0060251,2.9072e-01,1.2000e+01
IMP_SCORE,765,GO:0000422,2.9071e-01,3.0000e+00
IMP_SCORE,766,GO:0000209,2.9063e-01,8.0000e+01
IMP_SCORE,767,GO:0010893,2.9053e-01,1.1000e+01
IMP_SCORE,768,GO:0044253,2.9044e-01,4.0000e+00
IMP_SCORE,769,GO:0002830,2.9018e-01,1.1000e+01
IMP_SCORE,770,GO:0032436,2.9007e-01,3.2000e+01
IMP_SCORE,771,GO:0022408,2.8988e-01,4.7000e+01
IMP_SCORE,772,GO:0048018,2.8975e-01,8.0000e+00
IMP_SCORE,773,GO:0030837,2.8968e-01,1.5000e+01
IMP_SCORE,774,GO:0006706,2.8956e-01,2.6000e+01
IMP_SCORE,775,GO:0048535,2.8956e-01,4.0000e+00
IMP_SCORE,776,GO:0033683,2.8947e-01,5.0000e+00
IMP_SCORE,777,GO:1901032,2.8946e-01,5.0000e+00
IMP_SCORE,778,GO:0032656,2.8940e-01,4.0000e+00
IMP_SCORE,779,GO:0032088,2.8938e-01,2.4000e+01
IMP_SCORE,780,GO:1904724,2.8931e-01,6.9000e+01
IMP_SCORE,781,GO:0032530,2.8925e-01,2.5000e+01
IMP_SCORE,782,GO:0050810,2.8911e-01,1.9000e+01
IMP_SCORE,783,GO:0014013,2.8908e-01,3.4000e+01
IMP_SCORE,784,GO:0001938,2.8890e-01,2.9000e+01
IMP_SCORE,785,GO:1904752,2.8883e-01,5.0000e+00
IMP_SCORE,786,GO:0009309,2.8881e-01,2.6000e+01
IMP_SCORE,787,GO:0043574,2.8873e-01,1.3000e+01
IMP_SCORE,788,GO:0036294,2.8866e-01,3.4000e+01
IMP_SCORE,789,GO:0031099,2.8844e-01,7.2000e+01
IMP_SCORE,790,GO:0002755,2.8836e-01,1.3000e+01
IMP_SCORE,791,GO:0038201,2.8790e-01,2.5000e+01
IMP_SCORE,792,GO:0090036,2.8762e-01,1.1000e+01
IMP_SCORE,793,GO:0030330,2.8749e-01,1.5000e+01
IMP_SCORE,794,GO:0030799,2.8738e-01,3.5000e+01
IMP_SCORE,795,GO:1904590,2.8735e-01,3.1000e+01
IMP_SCORE,796,GO:0030159,2.8734e-01,3.5000e+01
IMP_SCORE,797,GO:0051294,2.8734e-01,4.0000e+00
IMP_SCORE,798,GO:0043302,2.8725e-01,1.3000e+01
IMP_SCORE,799,GO:1904018,2.8724e-01,5.5000e+01
IMP_SCORE,800,GO:0070372,2.8718e-01,7.2000e+01
IMP_SCORE,801,GO:0090003,2.8713e-01,1.5000e+01
IMP_SCORE,802,GO:0001937,2.8679e-01,1.3000e+01
IMP_SCORE,803,GO:0006491,2.8673e-01,2.5000e+01
IMP_SCORE,804,GO:0022612,2.8668e-01,2.2000e+01
IMP_SCORE,805,GO:0005057,2.8667e-01,1.1900e+02
IMP_SCORE,806,GO:1900407,2.8666e-01,2.8000e+01
IMP_SCORE,807,GO:0051153,2.8664e-01,3.7000e+01
IMP_SCORE,808,GO:0019433,2.8616e-01,1.5000e+01
IMP_SCORE,809,GO:0045580,2.8596e-01,4.0000e+01
IMP_SCORE,810,GO:0042451,2.8580e-01,1.0000e+01
IMP_SCORE,811,GO:0042053,2.8570e-01,9.0000e+00
IMP_SCORE,812,GO:0045727,2.8558e-01,2.9000e+01
IMP_SCORE,813,GO:1903844,2.8542e-01,3.5000e+01
IMP_SCORE,814,GO:0031432,2.8538e-01,1.0000e+01
IMP_SCORE,815,GO:0002698,2.8522e-01,3.0000e+01
IMP_SCORE,816,GO:0019215,2.8510e-01,7.0000e+00
IMP_SCORE,817,GO:0048670,2.8507e-01,1.5000e+01
IMP_SCORE,818,GO:0045176,2.8505e-01,8.0000e+00
IMP_SCORE,819,GO:0002523,2.8499e-01,1.4000e+01
IMP_SCORE,820,GO:0021795,2.8491e-01,1.8000e+01
IMP_SCORE,821,GO:0098840,2.8485e-01,2.8000e+01
IMP_SCORE,822,GO:0004702,2.8481e-01,6.1000e+01
IMP_SCORE,823,GO:1905037,2.8477e-01,1.5000e+01
IMP_SCORE,824,GO:0003254,2.8465e-01,1.7000e+01
IMP_SCORE,825,GO:0052813,2.8464e-01,2.7000e+01
IMP_SCORE,826,GO:0001823,2.8448e-01,8.0000e+00
IMP_SCORE,827,GO:1903140,2.8447e-01,1.5000e+01
IMP_SCORE,828,GO:0055038,2.8435e-01,5.8000e+01
IMP_SCORE,829,GO:0045740,2.8402e-01,1.6000e+01
IMP_SCORE,830,GO:0003300,2.8397e-01,7.0000e+00
IMP_SCORE,831,GO:0051497,2.8392e-01,4.0000e+00
IMP_SCORE,832,GO:0060134,2.8389e-01,9.0000e+00
IMP_SCORE,833,GO:0045860,2.8372e-01,8.1000e+01
IMP_SCORE,834,GO:0034616,2.8362e-01,8.0000e+00
IMP_SCORE,835,GO:0010660,2.8361e-01,1.0000e+01
IMP_SCORE,836,GO:0080171,2.8348e-01,3.9000e+01
IMP_SCORE,837,GO:0090734,2.8348e-01,1.0000e+01
IMP_SCORE,838,GO:0043502,2.8313e-01,1.1000e+01
IMP_SCORE,839,GO:0002052,2.8312e-01,2.2000e+01
IMP_SCORE,840,GO:1990001,2.8303e-01,5.0000e+00
IMP_SCORE,841,GO:0071496,2.8300e-01,8.6000e+01
IMP_SCORE,842,GO:0045603,2.8298e-01,3.7000e+01
IMP_SCORE,843,GO:0051386,2.8290e-01,5.0000e+00
IMP_SCORE,844,GO:0030949,2.8284e-01,5.0000e+00
IMP_SCORE,845,GO:0042035,2.8263e-01,3.2000e+01
IMP_SCORE,846,GO:0051898,2.8251e-01,2.0000e+01
IMP_SCORE,847,GO:0030397,2.8244e-01,1.6000e+01
IMP_SCORE,848,GO:0000070,2.8242e-01,9.0000e+00
IMP_SCORE,849,GO:0097202,2.8235e-01,1.0000e+01
IMP_SCORE,850,GO:0008483,2.8229e-01,3.4000e+01
IMP_SCORE,851,GO:0001837,2.8213e-01,2.6000e+01
IMP_SCORE,852,GO:0031113,2.8185e-01,1.7000e+01
IMP_SCORE,853,GO:1900027,2.8183e-01,1.8000e+01
IMP_SCORE,854,GO:0042177,2.8182e-01,4.3000e+01
IMP_SCORE,855,GO:0006901,2.8174e-01,3.4000e+01
IMP_SCORE,856,GO:0010669,2.8132e-01,1.9000e+01
IMP_SCORE,857,GO:0052803,2.8114e-01,1.2000e+01
IMP_SCORE,858,GO:0001936,2.8110e-01,3.1000e+01
IMP_SCORE,859,GO:0032731,2.8107e-01,1.7000e+01
IMP_SCORE,860,GO:0043195,2.8099e-01,2.7000e+01
IMP_SCORE,861,GO:0071236,2.8080e-01,4.0000e+00
IMP_SCORE,862,GO:0034103,2.8079e-01,2.6000e+01
IMP_SCORE,863,GO:0019218,2.8076e-01,2.0000e+01
IMP_SCORE,864,GO:0030878,2.8072e-01,7.0000e+00
IMP_SCORE,865,GO:0097472,2.8072e-01,7.0000e+00
IMP_SCORE,866,GO:0060394,2.8063e-01,9.0000e+00
IMP_SCORE,867,GO:0016616,2.8062e-01,1.0900e+02
IMP_SCORE,868,GO:0051402,2.8055e-01,1.1000e+01
IMP_SCORE,869,GO:0042129,2.8054e-01,4.1000e+01
IMP_SCORE,870,GO:0045628,2.8043e-01,1.0000e+01
IMP_SCORE,871,GO:0002460,2.8043e-01,4.0000e+01
IMP_SCORE,872,GO:0002526,2.8034e-01,6.6000e+01
IMP_SCORE,873,GO:0010823,2.8022e-01,2.3000e+01
IMP_SCORE,874,GO:0032872,2.8004e-01,6.2000e+01
IMP_SCORE,875,GO:1902742,2.7996e-01,1.6000e+01
IMP_SCORE,876,GO:0072164,2.7992e-01,2.6000e+01
IMP_SCORE,877,GO:1901654,2.7987e-01,5.7000e+01
IMP_SCORE,878,GO:1904589,2.7982e-01,5.3000e+01
IMP_SCORE,879,GO:0050765,2.7975e-01,4.0000e+00
IMP_SCORE,880,GO:0042743,2.7974e-01,2.0000e+01
IMP_SCORE,881,GO:0021602,2.7970e-01,7.0000e+00
IMP_SCORE,882,GO:0043406,2.7960e-01,6.1000e+01
IMP_SCORE,883,GO:0032946,2.7958e-01,3.0000e+01
IMP_SCORE,884,GO:0048532,2.7950e-01,9.0000e+00
IMP_SCORE,885,GO:0008093,2.7927e-01,9.0000e+00
IMP_SCORE,886,GO:0070979,2.7900e-01,8.0000e+00
IMP_SCORE,887,GO:0031331,2.7883e-01,9.9000e+01
IMP_SCORE,888,GO:0061138,2.7881e-01,6.2000e+01
IMP_SCORE,889,GO:0090280,2.7877e-01,1.5000e+01
IMP_SCORE,890,GO:2000179,2.7874e-01,3.5000e+01
IMP_SCORE,891,GO:0006939,2.7868e-01,3.4000e+01
IMP_SCORE,892,GO:0043576,2.7859e-01,6.0000e+00
IMP_SCORE,893,GO:0014066,2.7836e-01,5.6000e+01
IMP_SCORE,894,GO:0043506,2.7826e-01,2.3000e+01
IMP_SCORE,895,GO:0010594,2.7822e-01,3.4000e+01
IMP_SCORE,896,GO:1902749,2.7807e-01,2.4000e+01
IMP_SCORE,897,GO:0014075,2.7796e-01,1.7000e+01
IMP_SCORE,898,GO:0015248,2.7789e-01,1.4000e+01
IMP_SCORE,899,GO:0043271,2.7782e-01,2.3000e+01
IMP_SCORE,900,GO:0016273,2.7781e-01,1.9000e+01
IMP_SCORE,901,GO:0048488,2.7770e-01,7.0000e+00
IMP_SCORE,902,GO:1990089,2.7769e-01,1.6000e+01
IMP_SCORE,903,GO:0048813,2.7767e-01,3.4000e+01
IMP_SCORE,904,GO:0010857,2.7740e-01,2.2000e+01
IMP_SCORE,905,GO:0000793,2.7736e-01,2.4000e+01
IMP_SCORE,906,GO:0099601,2.7736e-01,8.0000e+00
IMP_SCORE,907,GO:0003179,2.7732e-01,1.5000e+01
IMP_SCORE,908,GO:0014002,2.7727e-01,1.9000e+01
IMP_SCORE,909,GO:0021794,2.7705e-01,1.0000e+01
IMP_SCORE,910,GO:1900182,2.7693e-01,2.5000e+01
IMP_SCORE,911,GO:0042552,2.7646e-01,1.0300e+02
IMP_SCORE,912,GO:0032354,2.7639e-01,5.0000e+00
IMP_SCORE,913,GO:0043409,2.7628e-01,4.9000e+01
IMP_SCORE,914,GO:0045616,2.7627e-01,8.0000e+00
IMP_SCORE,915,GO:0033044,2.7600e-01,6.2000e+01
IMP_SCORE,916,GO:0043534,2.7594e-01,1.2000e+01
IMP_SCORE,917,GO:0061001,2.7586e-01,6.0000e+00
IMP_SCORE,918,GO:0060421,2.7536e-01,4.0000e+00
IMP_SCORE,919,GO:0010611,2.7532e-01,8.0000e+00
IMP_SCORE,920,GO:0001102,2.7531e-01,1.9000e+01
IMP_SCORE,921,GO:0033006,2.7524e-01,1.5000e+01
IMP_SCORE,922,GO:0001772,2.7520e-01,6.8000e+01
IMP_SCORE,923,GO:0090596,2.7503e-01,3.5000e+01
IMP_SCORE,924,GO:0031638,2.7502e-01,1.7000e+01
IMP_SCORE,925,GO:0002576,2.7496e-01,9.1000e+01
IMP_SCORE,926,GO:0043243,2.7482e-01,1.7000e+01
IMP_SCORE,927,GO:0050864,2.7476e-01,2.3000e+01
IMP_SCORE,928,GO:0050856,2.7475e-01,1.0000e+01
IMP_SCORE,929,GO:1905953,2.7468e-01,1.1000e+01
IMP_SCORE,930,GO:0051019,2.7465e-01,1.4000e+01
IMP_SCORE,931,GO:0048565,2.7449e-01,1.6000e+01
IMP_SCORE,932,GO:0002832,2.7446e-01,1.7000e+01
IMP_SCORE,933,GO:0071345,2.7446e-01,1.1100e+02
IMP_SCORE,934,GO:2000278,2.7437e-01,2.3000e+01
IMP_SCORE,935,GO:0060561,2.7436e-01,4.0000e+00
IMP_SCORE,936,GO:0048185,2.7428e-01,1.7000e+01
IMP_SCORE,937,GO:0009299,2.7419e-01,7.0000e+00
IMP_SCORE,938,GO:0006081,2.7398e-01,9.0000e+01
IMP_SCORE,939,GO:0045161,2.7386e-01,6.0000e+00
IMP_SCORE,940,GO:0044325,2.7359e-01,5.8000e+01
IMP_SCORE,941,GO:0070405,2.7315e-01,2.6000e+01
IMP_SCORE,942,GO:0021510,2.7304e-01,1.3000e+01
IMP_SCORE,943,GO:1990126,2.7294e-01,5.0000e+01
IMP_SCORE,944,GO:0045637,2.7287e-01,9.3000e+01
IMP_SCORE,945,GO:1904894,2.7275e-01,1.8000e+01
IMP_SCORE,946,GO:0031282,2.7258e-01,5.0000e+00
IMP_SCORE,947,GO:0002828,2.7252e-01,1.7000e+01
IMP_SCORE,948,GO:0002067,2.7232e-01,3.0000e+00
IMP_SCORE,949,GO:0045622,2.7230e-01,1.2000e+01
IMP_SCORE,950,GO:1902253,2.7199e-01,1.3000e+01
IMP_SCORE,951,GO:0006275,2.7187e-01,3.0000e+01
IMP_SCORE,952,GO:0007052,2.7181e-01,3.8000e+01
IMP_SCORE,953,GO:0071383,2.7173e-01,2.1000e+01
IMP_SCORE,954,GO:0010965,2.7173e-01,8.0000e+00
IMP_SCORE,955,GO:0042058,2.7168e-01,1.9000e+01
IMP_SCORE,956,GO:0004707,2.7167e-01,1.5000e+01
IMP_SCORE,957,GO:0033700,2.7152e-01,1.0000e+01
IMP_SCORE,958,GO:0030048,2.7139e-01,3.6000e+01
IMP_SCORE,959,GO:0030278,2.7134e-01,8.5000e+01
IMP_SCORE,960,GO:0071634,2.7130e-01,1.8000e+01
IMP_SCORE,961,GO:0030510,2.7129e-01,3.7000e+01
IMP_SCORE,962,GO:0031996,2.7127e-01,3.0000e+00
IMP_SCORE,963,GO:0032465,2.7122e-01,2.7000e+01
IMP_SCORE,964,GO:0061035,2.7121e-01,2.5000e+01
IMP_SCORE,965,GO:0032868,2.7094e-01,4.3000e+01
IMP_SCORE,966,GO:0070570,2.7087e-01,1.3000e+01
IMP_SCORE,967,GO:0003148,2.7085e-01,3.0000e+00
IMP_SCORE,968,GO:0075733,2.7080e-01,7.0000e+00
IMP_SCORE,969,GO:0071402,2.7074e-01,2.5000e+01
IMP_SCORE,970,GO:0030687,2.7056e-01,1.3000e+01
IMP_SCORE,971,GO:0060333,2.7056e-01,1.0800e+02
IMP_SCORE,972,GO:0030207,2.7054e-01,1.5000e+01
IMP_SCORE,973,GO:0052652,2.7036e-01,4.0000e+00
IMP_SCORE,974,GO:0022821,2.7029e-01,6.0000e+00
IMP_SCORE,975,GO:0008329,2.7026e-01,2.1000e+01
IMP_SCORE,976,GO:0009931,2.7022e-01,2.1000e+01
IMP_SCORE,977,GO:0019911,2.7022e-01,3.0000e+01
IMP_SCORE,978,GO:1902106,2.7016e-01,5.2000e+01
IMP_SCORE,979,GO:0032945,2.6994e-01,2.3000e+01
IMP_SCORE,980,GO:0071364,2.6991e-01,8.0000e+00
IMP_SCORE,981,GO:0072686,2.6981e-01,4.1000e+01
IMP_SCORE,982,GO:0031293,2.6958e-01,2.3000e+01
IMP_SCORE,983,GO:0008076,2.6956e-01,6.0000e+01
IMP_SCORE,984,GO:0017056,2.6943e-01,5.0000e+00
IMP_SCORE,985,GO:0004629,2.6942e-01,3.8000e+01
IMP_SCORE,986,GO:0042994,2.6925e-01,1.0000e+01
IMP_SCORE,987,GO:0006476,2.6916e-01,2.6000e+01
IMP_SCORE,988,GO:0052547,2.6916e-01,1.3300e+02
IMP_SCORE,989,GO:1903670,2.6909e-01,7.0000e+00
IMP_SCORE,990,GO:0004532,2.6909e-01,3.0000e+00
IMP_SCORE,991,GO:0051145,2.6906e-01,4.0000e+00
IMP_SCORE,992,GO:0043204,2.6898e-01,5.1000e+01
IMP_SCORE,993,GO:0043422,2.6880e-01,9.0000e+00
IMP_SCORE,994,GO:1901184,2.6870e-01,2.7000e+01
IMP_SCORE,995,GO:0009896,2.6869e-01,9.7000e+01
IMP_SCORE,996,GO:0036075,2.6868e-01,1.6000e+01
IMP_SCORE,997,GO:0042475,2.6866e-01,4.7000e+01
IMP_SCORE,998,GO:0050786,2.6847e-01,4.0000e+01
IMP_SCORE,999,GO:0034375,2.6846e-01,4.0000e+00
IMP_SCORE,1000,GO:1901019,2.6845e-01,2.1000e+01
IMP_SCORE,1001,GO:0016811,2.6841e-01,1.2600e+02
IMP_SCORE,1002,GO:0034637,2.6837e-01,2.0000e+01
IMP_SCORE,1003,GO:0042613,2.6819e-01,1.9000e+01
IMP_SCORE,1004,GO:0030890,2.6806e-01,1.9000e+01
IMP_SCORE,1005,GO:0010883,2.6799e-01,2.5000e+01
IMP_SCORE,1006,GO:0007263,2.6799e-01,1.2000e+01
IMP_SCORE,1007,GO:0048754,2.6784e-01,3.3000e+01
IMP_SCORE,1008,GO:0045921,2.6781e-01,2.3000e+01
IMP_SCORE,1009,GO:0002090,2.6758e-01,7.0000e+00
IMP_SCORE,1010,GO:0060078,2.6753e-01,2.7000e+01
IMP_SCORE,1011,GO:0004709,2.6752e-01,1.5000e+01
IMP_SCORE,1012,GO:0031145,2.6749e-01,9.0000e+00
IMP_SCORE,1013,GO:0042537,2.6746e-01,1.1000e+01
IMP_SCORE,1014,GO:2000637,2.6719e-01,6.0000e+00
IMP_SCORE,1015,GO:0005901,2.6718e-01,2.9000e+01
IMP_SCORE,1016,GO:0006471,2.6708e-01,9.0000e+00
IMP_SCORE,1017,GO:0042534,2.6698e-01,8.0000e+00
IMP_SCORE,1018,GO:0046620,2.6696e-01,1.2000e+01
IMP_SCORE,1019,GO:0035641,2.6686e-01,5.0000e+00
IMP_SCORE,1020,GO:0048662,2.6656e-01,1.8000e+01
IMP_SCORE,1021,GO:0046849,2.6648e-01,1.0000e+01
IMP_SCORE,1022,GO:1902107,2.6631e-01,3.9000e+01
IMP_SCORE,1023,GO:0032332,2.6614e-01,1.1000e+01
IMP_SCORE,1024,GO:0050921,2.6610e-01,2.8000e+01
IMP_SCORE,1025,GO:0045737,2.6608e-01,1.1000e+01
IMP_SCORE,1026,GO:1900739,2.6599e-01,1.3000e+01
IMP_SCORE,1027,GO:0044321,2.6597e-01,5.0000e+00
IMP_SCORE,1028,GO:0006658,2.6586e-01,1.4000e+01
IMP_SCORE,1029,GO:1903392,2.6586e-01,1.1000e+01
IMP_SCORE,1030,GO:0009125,2.6574e-01,4.0000e+00
IMP_SCORE,1031,GO:0001892,2.6567e-01,9.0000e+00
IMP_SCORE,1032,GO:0042579,2.6559e-01,1.5300e+02
IMP_SCORE,1033,GO:0034204,2.6559e-01,7.0000e+00
IMP_SCORE,1034,GO:0090083,2.6559e-01,1.5000e+01
IMP_SCORE,1035,GO:0045061,2.6555e-01,6.0000e+00
IMP_SCORE,1036,GO:1901216,2.6555e-01,1.3000e+01
IMP_SCORE,1037,GO:2000678,2.6547e-01,4.0000e+00
IMP_SCORE,1038,GO:0006836,2.6533e-01,5.1000e+01
IMP_SCORE,1039,GO:0045540,2.6532e-01,1.2000e+01
IMP_SCORE,1040,GO:0018279,2.6519e-01,3.9000e+01
IMP_SCORE,1041,GO:1904294,2.6517e-01,7.0000e+00
IMP_SCORE,1042,GO:1901992,2.6512e-01,2.6000e+01
IMP_SCORE,1043,GO:1903543,2.6509e-01,1.0000e+01
IMP_SCORE,1044,GO:1901984,2.6505e-01,1.0000e+01
IMP_SCORE,1045,GO:0030665,2.6489e-01,5.6000e+01
IMP_SCORE,1046,GO:0016571,2.6482e-01,3.0000e+01
IMP_SCORE,1047,GO:0046189,2.6462e-01,1.6000e+01
IMP_SCORE,1048,GO:0045070,2.6450e-01,1.3000e+01
IMP_SCORE,1049,GO:0046887,2.6444e-01,4.8000e+01
IMP_SCORE,1050,GO:0099518,2.6442e-01,9.0000e+00
IMP_SCORE,1051,GO:0004712,2.6442e-01,5.3000e+01
IMP_SCORE,1052,GO:0061337,2.6397e-01,2.4000e+01
IMP_SCORE,1053,GO:0044390,2.6397e-01,6.0000e+00
IMP_SCORE,1054,GO:0003093,2.6395e-01,1.2000e+01
IMP_SCORE,1055,GO:0032652,2.6388e-01,2.0000e+01
IMP_SCORE,1056,GO:0002822,2.6388e-01,3.0000e+01
IMP_SCORE,1057,GO:0060193,2.6351e-01,2.3000e+01
IMP_SCORE,1058,GO:0001912,2.6350e-01,1.5000e+01
IMP_SCORE,1059,GO:0030832,2.6335e-01,4.1000e+01
IMP_SCORE,1060,GO:0005545,2.6331e-01,3.1000e+01
IMP_SCORE,1061,GO:0045953,2.6315e-01,7.0000e+00
IMP_SCORE,1062,GO:0042752,2.6300e-01,2.0000e+01
IMP_SCORE,1063,GO:1903727,2.6285e-01,1.2000e+01
IMP_SCORE,1064,GO:0030851,2.6283e-01,4.0000e+00
IMP_SCORE,1065,GO:0060993,2.6279e-01,8.0000e+00
IMP_SCORE,1066,GO:0031664,2.6277e-01,2.3000e+01
IMP_SCORE,1067,GO:0021884,2.6271e-01,1.0000e+01
IMP_SCORE,1068,GO:0070076,2.6255e-01,8.0000e+00
IMP_SCORE,1069,GO:0070412,2.6253e-01,4.0000e+00
IMP_SCORE,1070,GO:0015026,2.6253e-01,3.6000e+01
IMP_SCORE,1071,GO:0014733,2.6252e-01,5.0000e+00
IMP_SCORE,1072,GO:0030865,2.6224e-01,4.7000e+01
IMP_SCORE,1073,GO:0046822,2.6203e-01,4.5000e+01
IMP_SCORE,1074,GO:0010771,2.6200e-01,3.0000e+01
IMP_SCORE,1075,GO:0031668,2.6196e-01,7.0000e+01
IMP_SCORE,1076,GO:1902222,2.6188e-01,2.5000e+01
IMP_SCORE,1077,GO:0045669,2.6185e-01,5.6000e+01
IMP_SCORE,1078,GO:0003013,2.6172e-01,6.8000e+01
IMP_SCORE,1079,GO:0009898,2.6168e-01,3.9000e+01
IMP_SCORE,1080,GO:0006607,2.6164e-01,2.5000e+01
IMP_SCORE,1081,GO:0090049,2.6160e-01,4.0000e+00
IMP_SCORE,1082,GO:0006862,2.6155e-01,1.6000e+01
IMP_SCORE,1083,GO:0030955,2.6152e-01,1.0000e+01
IMP_SCORE,1084,GO:0035690,2.6148e-01,4.8000e+01
IMP_SCORE,1085,GO:0035325,2.6148e-01,1.2000e+01
IMP_SCORE,1086,GO:0050687,2.6146e-01,2.0000e+01
IMP_SCORE,1087,GO:0050710,2.6144e-01,2.2000e+01
IMP_SCORE,1088,GO:0060606,2.6138e-01,1.7000e+01
IMP_SCORE,1089,GO:0051198,2.6128e-01,3.0000e+00
IMP_SCORE,1090,GO:0033169,2.6126e-01,1.5000e+01
IMP_SCORE,1091,GO:1904251,2.6125e-01,4.0000e+00
IMP_SCORE,1092,GO:1903427,2.6115e-01,1.1000e+01
IMP_SCORE,1093,GO:0031281,2.6104e-01,1.1000e+01
IMP_SCORE,1094,GO:0033033,2.6098e-01,1.2000e+01
IMP_SCORE,1095,GO:0007512,2.6093e-01,4.0000e+00
IMP_SCORE,1096,GO:0001948,2.6090e-01,6.4000e+01
IMP_SCORE,1097,GO:0002891,2.6088e-01,1.2000e+01
IMP_SCORE,1098,GO:0071560,2.6084e-01,1.2000e+01
IMP_SCORE,1099,GO:0007175,2.6081e-01,4.0000e+00
IMP_SCORE,1100,GO:2000641,2.6080e-01,9.0000e+00
IMP_SCORE,1101,GO:0042101,2.6063e-01,7.0000e+00
IMP_SCORE,1102,GO:0045619,2.6054e-01,4.9000e+01
IMP_SCORE,1103,GO:0071549,2.6048e-01,1.1000e+01
IMP_SCORE,1104,GO:0055008,2.6044e-01,8.0000e+00
IMP_SCORE,1105,GO:1901655,2.6039e-01,1.7000e+01
IMP_SCORE,1106,GO:0002827,2.6034e-01,4.0000e+00
IMP_SCORE,1107,GO:0031570,2.6033e-01,3.5000e+01
IMP_SCORE,1108,GO:0002065,2.6027e-01,1.8000e+01
IMP_SCORE,1109,GO:0034644,2.6018e-01,1.7000e+01
IMP_SCORE,1110,GO:0090026,2.5988e-01,6.0000e+00
IMP_SCORE,1111,GO:0043388,2.5974e-01,8.0000e+00
IMP_SCORE,1112,GO:0032944,2.5974e-01,4.0000e+01
IMP_SCORE,1113,GO:0032060,2.5960e-01,1.6000e+01
IMP_SCORE,1114,GO:0061564,2.5959e-01,2.0000e+01
IMP_SCORE,1115,GO:0048568,2.5945e-01,2.0000e+01
IMP_SCORE,1116,GO:0005123,2.5943e-01,1.1000e+01
IMP_SCORE,1117,GO:0006970,2.5938e-01,5.0000e+01
IMP_SCORE,1118,GO:0071158,2.5933e-01,1.1000e+01
IMP_SCORE,1119,GO:1904892,2.5929e-01,3.0000e+01
IMP_SCORE,1120,GO:0016810,2.5922e-01,1.4700e+02
IMP_SCORE,1121,GO:0042593,2.5913e-01,5.7000e+01
IMP_SCORE,1122,GO:0071333,2.5906e-01,3.2000e+01
IMP_SCORE,1123,GO:0050805,2.5901e-01,2.3000e+01
IMP_SCORE,1124,GO:0005520,2.5889e-01,2.9000e+01
IMP_SCORE,1125,GO:0050920,2.5889e-01,3.9000e+01
IMP_SCORE,1126,GO:0042659,2.5883e-01,3.0000e+00
IMP_SCORE,1127,GO:0051048,2.5880e-01,5.6000e+01
IMP_SCORE,1128,GO:0019210,2.5871e-01,6.0000e+01
IMP_SCORE,1129,GO:0048246,2.5852e-01,9.0000e+00
IMP_SCORE,1130,GO:0050849,2.5839e-01,7.0000e+00
IMP_SCORE,1131,GO:0051968,2.5837e-01,7.0000e+00
IMP_SCORE,1132,GO:0002224,2.5818e-01,4.6000e+01
IMP_SCORE,1133,GO:0032007,2.5814e-01,6.1000e+01
IMP_SCORE,1134,GO:0034097,2.5812e-01,1.8900e+02
IMP_SCORE,1135,GO:1903707,2.5802e-01,7.5000e+01
IMP_SCORE,1136,GO:0008074,2.5789e-01,4.0000e+00
IMP_SCORE,1137,GO:0071559,2.5785e-01,1.1000e+01
IMP_SCORE,1138,GO:0009148,2.5782e-01,4.0000e+00
IMP_SCORE,1139,GO:0004879,2.5779e-01,2.6000e+01
IMP_SCORE,1140,GO:0006089,2.5771e-01,4.0000e+00
IMP_SCORE,1141,GO:1903510,2.5770e-01,7.2000e+01
IMP_SCORE,1142,GO:0045078,2.5757e-01,5.0000e+00
IMP_SCORE,1143,GO:0010719,2.5753e-01,9.0000e+00
IMP_SCORE,1144,GO:0006885,2.5752e-01,4.9000e+01
IMP_SCORE,1145,GO:0002237,2.5741e-01,1.2200e+02
IMP_SCORE,1146,GO:1904377,2.5737e-01,2.0000e+01
IMP_SCORE,1147,GO:0002544,2.5714e-01,1.0000e+01
IMP_SCORE,1148,GO:1901016,2.5698e-01,1.8000e+01
IMP_SCORE,1149,GO:0050672,2.5656e-01,2.3000e+01
IMP_SCORE,1150,GO:0006919,2.5655e-01,2.8000e+01
IMP_SCORE,1151,GO:0051250,2.5646e-01,4.9000e+01
IMP_SCORE,1152,GO:0035148,2.5633e-01,4.2000e+01
IMP_SCORE,1153,GO:0010508,2.5631e-01,4.3000e+01
IMP_SCORE,1154,GO:0061469,2.5627e-01,9.0000e+00
IMP_SCORE,1155,GO:0019955,2.5626e-01,1.1600e+02
IMP_SCORE,1156,GO:0032075,2.5623e-01,3.0000e+00
IMP_SCORE,1157,GO:1903729,2.5618e-01,4.1000e+01
IMP_SCORE,1158,GO:0030506,2.5612e-01,4.2000e+01
IMP_SCORE,1159,GO:0030291,2.5609e-01,2.5000e+01
IMP_SCORE,1160,GO:0010831,2.5589e-01,2.3000e+01
IMP_SCORE,1161,GO:0090303,2.5569e-01,1.6000e+01
IMP_SCORE,1162,GO:1900744,2.5563e-01,4.1000e+01
IMP_SCORE,1163,GO:0010907,2.5560e-01,2.4000e+01
IMP_SCORE,1164,GO:0060070,2.5553e-01,1.6000e+01
IMP_SCORE,1165,GO:1902532,2.5536e-01,1.4500e+02
IMP_SCORE,1166,GO:0044769,2.5526e-01,8.0000e+00
IMP_SCORE,1167,GO:0003950,2.5521e-01,1.0400e+02
IMP_SCORE,1168,GO:0000188,2.5521e-01,3.0000e+01
IMP_SCORE,1169,GO:1901722,2.5496e-01,6.0000e+00
IMP_SCORE,1170,GO:0048770,2.5492e-01,8.2000e+01
IMP_SCORE,1171,GO:0033572,2.5468e-01,1.5000e+01
IMP_SCORE,1172,GO:0002244,2.5460e-01,1.3800e+02
IMP_SCORE,1173,GO:0052548,2.5456e-01,1.4000e+02
IMP_SCORE,1174,GO:0045939,2.5455e-01,9.0000e+00
IMP_SCORE,1175,GO:0021675,2.5443e-01,2.1000e+01
IMP_SCORE,1176,GO:0030676,2.5440e-01,4.0000e+00
IMP_SCORE,1177,GO:0051098,2.5434e-01,9.0000e+01
IMP_SCORE,1178,GO:0000902,2.5433e-01,7.2000e+01
IMP_SCORE,1179,GO:0055090,2.5424e-01,1.1000e+01
IMP_SCORE,1180,GO:0000050,2.5418e-01,8.0000e+00
IMP_SCORE,1181,GO:0070293,2.5413e-01,9.0000e+00
IMP_SCORE,1182,GO:0070129,2.5411e-01,5.0000e+00
IMP_SCORE,1183,GO:1900544,2.5406e-01,2.1000e+01
IMP_SCORE,1184,GO:0032108,2.5396e-01,6.0000e+00
IMP_SCORE,1185,GO:0070633,2.5391e-01,1.5000e+01
IMP_SCORE,1186,GO:0048864,2.5388e-01,1.0000e+01
IMP_SCORE,1187,GO:0006547,2.5358e-01,9.0000e+00
IMP_SCORE,1188,GO:0007269,2.5356e-01,2.9000e+01
IMP_SCORE,1189,GO:0001702,2.5355e-01,4.0000e+00
IMP_SCORE,1190,GO:0090544,2.5354e-01,8.0000e+00
IMP_SCORE,1191,GO:0060760,2.5352e-01,2.2000e+01
IMP_SCORE,1192,GO:0005154,2.5350e-01,2.4000e+01
IMP_SCORE,1193,GO:0035296,2.5347e-01,5.4000e+01
IMP_SCORE,1194,GO:0032809,2.5344e-01,2.4000e+01
IMP_SCORE,1195,GO:1903959,2.5331e-01,1.0000e+01
IMP_SCORE,1196,GO:0046321,2.5329e-01,4.0000e+00
IMP_SCORE,1197,GO:0007220,2.5286e-01,6.0000e+00
IMP_SCORE,1198,GO:0048709,2.5278e-01,2.9000e+01
IMP_SCORE,1199,GO:0043666,2.5278e-01,7.0000e+00
IMP_SCORE,1200,GO:0045986,2.5268e-01,4.0000e+00
IMP_SCORE,1201,GO:0014877,2.5267e-01,4.0000e+00
IMP_SCORE,1202,GO:0048678,2.5261e-01,2.2000e+01
IMP_SCORE,1203,GO:0097194,2.5243e-01,3.9000e+01
IMP_SCORE,1204,GO:1903039,2.5224e-01,5.3000e+01
IMP_SCORE,1205,GO:1901030,2.5215e-01,1.0000e+01
IMP_SCORE,1206,GO:0006493,2.5203e-01,7.3000e+01
IMP_SCORE,1207,GO:0009206,2.5195e-01,9.0000e+00
IMP_SCORE,1208,GO:0071398,2.5182e-01,1.6000e+01
IMP_SCORE,1209,GO:0046513,2.5182e-01,2.4000e+01
IMP_SCORE,1210,GO:0071514,2.5171e-01,1.6000e+01
IMP_SCORE,1211,GO:0006188,2.5163e-01,1.0000e+00
IMP_SCORE,1212,GO:2001212,2.5163e-01,2.0000e+00
IMP_SCORE,1213,GO:0043371,2.5163e-01,1.0000e+00
IMP_SCORE,1214,GO:0050730,2.5151e-01,6.0000e+01
IMP_SCORE,1215,GO:2000479,2.5143e-01,1.3000e+01
IMP_SCORE,1216,GO:2000816,2.5140e-01,5.0000e+00
IMP_SCORE,1217,GO:0071222,2.5129e-01,6.0000e+01
IMP_SCORE,1218,GO:1901991,2.5128e-01,3.4000e+01
IMP_SCORE,1219,GO:0050731,2.5128e-01,4.4000e+01
IMP_SCORE,1220,GO:1903706,2.5122e-01,1.2600e+02
IMP_SCORE,1221,GO:0043270,2.5119e-01,7.5000e+01
IMP_SCORE,1222,GO:0009743,2.5119e-01,5.3000e+01
IMP_SCORE,1223,GO:0001774,2.5102e-01,1.7000e+01
IMP_SCORE,1224,GO:0097493,2.5091e-01,2.5000e+01
IMP_SCORE,1225,GO:0060491,2.5091e-01,9.3000e+01
IMP_SCORE,1226,GO:0000289,2.5090e-01,4.0000e+00
IMP_SCORE,1227,GO:0005515,2.5077e-01,2.9920e+03
IMP_SCORE,1228,GO:0060306,2.5075e-01,1.0000e+01
IMP_SCORE,1229,GO:0009886,2.5073e-01,1.8000e+01
IMP_SCORE,1230,GO:0060173,2.5070e-01,4.3000e+01
IMP_SCORE,1231,GO:0019005,2.5066e-01,1.0000e+01
IMP_SCORE,1232,GO:0007229,2.5054e-01,7.2000e+01
IMP_SCORE,1233,GO:0032755,2.5052e-01,2.5000e+01
IMP_SCORE,1234,GO:0055022,2.5049e-01,9.0000e+00
IMP_SCORE,1235,GO:0090288,2.5046e-01,4.0000e+01
IMP_SCORE,1236,GO:0071216,2.5033e-01,6.8000e+01
IMP_SCORE,1237,GO:0022008,2.5024e-01,3.9000e+01
IMP_SCORE,1238,GO:0045987,2.5024e-01,1.3000e+01
IMP_SCORE,1239,GO:0048863,2.5011e-01,3.3000e+01
IMP_SCORE,1240,GO:0005523,2.5002e-01,2.0000e+01
IMP_SCORE,1241,GO:0010828,2.5002e-01,3.8000e+01
IMP_SCORE,1242,GO:0006195,2.4999e-01,1.6000e+01
IMP_SCORE,1243,GO:1905477,2.4999e-01,4.8000e+01
IMP_SCORE,1244,GO:0060047,2.4998e-01,8.0000e+00
IMP_SCORE,1245,GO:0046639,2.4996e-01,5.0000e+00
IMP_SCORE,1246,GO:0002286,2.4995e-01,1.2000e+01
IMP_SCORE,1247,GO:0035455,2.4995e-01,2.3000e+01
IMP_SCORE,1248,GO:0018210,2.4966e-01,5.3000e+01
IMP_SCORE,1249,GO:0090281,2.4960e-01,5.0000e+00
IMP_SCORE,1250,GO:0034260,2.4958e-01,2.3000e+01
IMP_SCORE,1251,GO:2001240,2.4958e-01,2.6000e+01
IMP_SCORE,1252,GO:0010837,2.4950e-01,1.3000e+01
IMP_SCORE,1253,GO:0009313,2.4926e-01,4.3000e+01
IMP_SCORE,1254,GO:1902936,2.4926e-01,6.4000e+01
IMP_SCORE,1255,GO:0072329,2.4925e-01,7.5000e+01
IMP_SCORE,1256,GO:0007584,2.4918e-01,7.5000e+01
IMP_SCORE,1257,GO:0061028,2.4914e-01,1.8000e+01
IMP_SCORE,1258,GO:1905818,2.4910e-01,7.0000e+00
IMP_SCORE,1259,GO:0048664,2.4910e-01,1.0000e+01
IMP_SCORE,1260,GO:0032506,2.4902e-01,5.0000e+00
IMP_SCORE,1261,GO:0016776,2.4899e-01,4.1000e+01
IMP_SCORE,1262,GO:0061515,2.4891e-01,3.0000e+01
IMP_SCORE,1263,GO:1903409,2.4876e-01,8.0000e+00
IMP_SCORE,1264,GO:0050792,2.4869e-01,7.3000e+01
IMP_SCORE,1265,GO:1901606,2.4867e-01,9.5000e+01
IMP_SCORE,1266,GO:0019903,2.4862e-01,7.3000e+01
IMP_SCORE,1267,GO:0034695,2.4846e-01,4.0000e+00
IMP_SCORE,1268,GO:0060456,2.4832e-01,4.0000e+00
IMP_SCORE,1269,GO:0043231,2.4830e-01,1.7950e+03
IMP_SCORE,1270,GO:1903524,2.4828e-01,7.0000e+00
IMP_SCORE,1271,GO:0048471,2.4827e-01,5.7900e+02
IMP_SCORE,1272,GO:0031579,2.4816e-01,1.1000e+01
IMP_SCORE,1273,GO:0032107,2.4812e-01,5.0000e+00
IMP_SCORE,1274,GO:0038179,2.4803e-01,1.7000e+01
IMP_SCORE,1275,GO:0042634,2.4790e-01,7.0000e+00
IMP_SCORE,1276,GO:0071385,2.4785e-01,2.3000e+01
IMP_SCORE,1277,GO:0010800,2.4783e-01,1.3000e+01
IMP_SCORE,1278,GO:0042629,2.4776e-01,2.5000e+01
IMP_SCORE,1279,GO:0051961,2.4776e-01,1.0800e+02
IMP_SCORE,1280,GO:0090079,2.4773e-01,6.0000e+00
IMP_SCORE,1281,GO:1903421,2.4773e-01,4.0000e+00
IMP_SCORE,1282,GO:0035173,2.4772e-01,1.1000e+01
IMP_SCORE,1283,GO:0065005,2.4762e-01,7.0000e+00
IMP_SCORE,1284,GO:0033993,2.4761e-01,2.2600e+02
IMP_SCORE,1285,GO:0004683,2.4758e-01,1.9000e+01
IMP_SCORE,1286,GO:0042487,2.4746e-01,1.7000e+01
IMP_SCORE,1287,GO:0044295,2.4742e-01,1.8000e+01
IMP_SCORE,1288,GO:0003016,2.4729e-01,1.2000e+01
IMP_SCORE,1289,GO:0051302,2.4729e-01,5.5000e+01
IMP_SCORE,1290,GO:0043550,2.4703e-01,1.0000e+01
IMP_SCORE,1291,GO:0042398,2.4689e-01,5.7000e+01
IMP_SCORE,1292,GO:0004622,2.4685e-01,2.9000e+01
IMP_SCORE,1293,GO:0045956,2.4683e-01,2.1000e+01
IMP_SCORE,1294,GO:0019209,2.4682e-01,4.2000e+01
IMP_SCORE,1295,GO:0019886,2.4680e-01,7.3000e+01
IMP_SCORE,1296,GO:0009163,2.4674e-01,1.6000e+01
IMP_SCORE,1297,GO:0030002,2.4670e-01,5.0000e+00
IMP_SCORE,1298,GO:0035902,2.4669e-01,1.3000e+01
IMP_SCORE,1299,GO:0046479,2.4657e-01,1.8000e+01
IMP_SCORE,1300,GO:0051384,2.4656e-01,5.8000e+01
IMP_SCORE,1301,GO:0005527,2.4652e-01,3.9000e+01
IMP_SCORE,1302,GO:0002756,2.4646e-01,6.0000e+00
IMP_SCORE,1303,GO:0035239,2.4644e-01,4.6000e+01
IMP_SCORE,1304,GO:0071346,2.4642e-01,4.7000e+01
IMP_SCORE,1305,GO:0000226,2.4629e-01,1.5500e+02
IMP_SCORE,1306,GO:0050766,2.4629e-01,2.6000e+01
IMP_SCORE,1307,GO:0000980,2.4627e-01,2.1000e+01
IMP_SCORE,1308,GO:0045843,2.4619e-01,1.6000e+01
IMP_SCORE,1309,GO:0003012,2.4617e-01,1.1800e+02
IMP_SCORE,1310,GO:0070306,2.4613e-01,4.0000e+00
IMP_SCORE,1311,GO:0017187,2.4611e-01,1.4000e+01
IMP_SCORE,1312,GO:0023061,2.4607e-01,4.7000e+01
IMP_SCORE,1313,GO:0000470,2.4603e-01,1.0000e+01
IMP_SCORE,1314,GO:0002703,2.4596e-01,4.4000e+01
IMP_SCORE,1315,GO:0045625,2.4579e-01,9.0000e+00
IMP_SCORE,1316,GO:2001238,2.4575e-01,1.5000e+01
IMP_SCORE,1317,GO:0043517,2.4573e-01,3.0000e+00
IMP_SCORE,1318,GO:0035577,2.4571e-01,8.1000e+01
IMP_SCORE,1319,GO:0008064,2.4568e-01,5.2000e+01
IMP_SCORE,1320,GO:0005634,2.4551e-01,1.2730e+03
IMP_SCORE,1321,GO:0050854,2.4551e-01,2.3000e+01
IMP_SCORE,1322,GO:0034329,2.4548e-01,1.2500e+02
IMP_SCORE,1323,GO:0038093,2.4547e-01,5.0000e+01
IMP_SCORE,1324,GO:0008200,2.4546e-01,2.1000e+01
IMP_SCORE,1325,GO:0050706,2.4543e-01,3.0000e+00
IMP_SCORE,1326,GO:0047496,2.4533e-01,6.0000e+00
IMP_SCORE,1327,GO:0010718,2.4532e-01,1.7000e+01
IMP_SCORE,1328,GO:0032793,2.4529e-01,6.0000e+00
IMP_SCORE,1329,GO:0046916,2.4528e-01,3.5000e+01
IMP_SCORE,1330,GO:0032682,2.4525e-01,1.1000e+01
IMP_SCORE,1331,GO:0043186,2.4525e-01,2.1000e+01
IMP_SCORE,1332,GO:0042107,2.4505e-01,6.0000e+00
IMP_SCORE,1333,GO:1901863,2.4480e-01,6.0000e+00
IMP_SCORE,1334,GO:0010830,2.4479e-01,4.0000e+01
IMP_SCORE,1335,GO:0046851,2.4479e-01,1.0000e+01
IMP_SCORE,1336,GO:0008574,2.4470e-01,1.4000e+01
IMP_SCORE,1337,GO:0044264,2.4469e-01,3.2000e+01
IMP_SCORE,1338,GO:0032892,2.4465e-01,5.0000e+00
IMP_SCORE,1339,GO:0040013,2.4459e-01,1.0200e+02
IMP_SCORE,1340,GO:0046434,2.4445e-01,4.3000e+01
IMP_SCORE,1341,GO:0045577,2.4426e-01,1.0000e+01
IMP_SCORE,1342,GO:0016627,2.4422e-01,6.2000e+01
IMP_SCORE,1343,GO:0006909,2.4416e-01,8.8000e+01
IMP_SCORE,1344,GO:0060148,2.4403e-01,3.0000e+00
IMP_SCORE,1345,GO:0043616,2.4403e-01,7.0000e+00
IMP_SCORE,1346,GO:0014870,2.4399e-01,3.0000e+00
IMP_SCORE,1347,GO:0006895,2.4393e-01,6.0000e+00
IMP_SCORE,1348,GO:0031652,2.4380e-01,4.0000e+00
IMP_SCORE,1349,GO:0030431,2.4367e-01,1.3000e+01
IMP_SCORE,1350,GO:0032645,2.4365e-01,9.0000e+00
IMP_SCORE,1351,GO:0045598,2.4362e-01,6.2000e+01
IMP_SCORE,1352,GO:0007162,2.4360e-01,7.9000e+01
IMP_SCORE,1353,GO:0032495,2.4357e-01,1.7000e+01
IMP_SCORE,1354,GO:0007589,2.4354e-01,4.0000e+01
IMP_SCORE,1355,GO:0070848,2.4349e-01,6.6000e+01
IMP_SCORE,1356,GO:0048546,2.4349e-01,1.0000e+01
IMP_SCORE,1357,GO:0070374,2.4346e-01,4.0000e+01
IMP_SCORE,1358,GO:2000846,2.4343e-01,1.2000e+01
IMP_SCORE,1359,GO:0033558,2.4341e-01,2.8000e+01
IMP_SCORE,1360,GO:0048145,2.4324e-01,4.1000e+01
IMP_SCORE,1361,GO:0009161,2.4322e-01,5.5000e+01
IMP_SCORE,1362,GO:0032846,2.4322e-01,6.8000e+01
IMP_SCORE,1363,GO:0050840,2.4321e-01,5.4000e+01
IMP_SCORE,1364,GO:0036314,2.4313e-01,1.7000e+01
IMP_SCORE,1365,GO:0044060,2.4301e-01,1.0000e+01
IMP_SCORE,1366,GO:0015991,2.4300e-01,6.0000e+00
IMP_SCORE,1367,GO:0072175,2.4299e-01,2.4000e+01
IMP_SCORE,1368,GO:2000242,2.4296e-01,1.7000e+01
IMP_SCORE,1369,GO:0009713,2.4288e-01,1.0000e+01
IMP_SCORE,1370,GO:0043425,2.4282e-01,2.4000e+01
IMP_SCORE,1371,GO:0000077,2.4282e-01,3.2000e+01
IMP_SCORE,1372,GO:1901739,2.4259e-01,2.1000e+01
IMP_SCORE,1373,GO:0008217,2.4258e-01,8.4000e+01
IMP_SCORE,1374,GO:0043278,2.4254e-01,1.4000e+01
IMP_SCORE,1375,GO:0005251,2.4252e-01,2.4000e+01
IMP_SCORE,1376,GO:0031398,2.4245e-01,2.7000e+01
IMP_SCORE,1377,GO:0002064,2.4243e-01,7.5000e+01
IMP_SCORE,1378,GO:0001709,2.4239e-01,2.3000e+01
IMP_SCORE,1379,GO:0034605,2.4235e-01,6.5000e+01
IMP_SCORE,1380,GO:0002821,2.4234e-01,2.4000e+01
IMP_SCORE,1381,GO:0050678,2.4225e-01,8.6000e+01
IMP_SCORE,1382,GO:0032839,2.4213e-01,1.2000e+01
IMP_SCORE,1383,GO:0045604,2.4210e-01,1.3000e+01
IMP_SCORE,1384,GO:0046930,2.4204e-01,1.4000e+01
IMP_SCORE,1385,GO:0001608,2.4203e-01,2.9000e+01
IMP_SCORE,1386,GO:0006559,2.4199e-01,2.2000e+01
IMP_SCORE,1387,GO:0006904,2.4198e-01,3.9000e+01
IMP_SCORE,1388,GO:0035994,2.4197e-01,1.3000e+01
IMP_SCORE,1389,GO:0014823,2.4194e-01,3.0000e+01
IMP_SCORE,1390,GO:0030336,2.4177e-01,1.0600e+02
IMP_SCORE,1391,GO:0034284,2.4172e-01,4.9000e+01
IMP_SCORE,1392,GO:0008361,2.4171e-01,4.5000e+01
IMP_SCORE,1393,GO:0045779,2.4157e-01,1.1000e+01
IMP_SCORE,1394,GO:0031400,2.4157e-01,1.2100e+02
IMP_SCORE,1395,GO:0034142,2.4150e-01,7.0000e+00
IMP_SCORE,1396,GO:0051298,2.4149e-01,1.3000e+01
IMP_SCORE,1397,GO:1901888,2.4138e-01,3.0000e+01
IMP_SCORE,1398,GO:1903828,2.4137e-01,6.9000e+01
IMP_SCORE,1399,GO:1903204,2.4132e-01,8.0000e+00
IMP_SCORE,1400,GO:0022624,2.4128e-01,6.0000e+00
IMP_SCORE,1401,GO:0045841,2.4127e-01,4.0000e+00
IMP_SCORE,1402,GO:0045335,2.4123e-01,3.8000e+01
IMP_SCORE,1403,GO:0060736,2.4119e-01,3.0000e+00
IMP_SCORE,1404,GO:0060123,2.4116e-01,1.4000e+01
IMP_SCORE,1405,GO:0045177,2.4113e-01,3.3000e+01
IMP_SCORE,1406,GO:0045475,2.4095e-01,1.2000e+01
IMP_SCORE,1407,GO:0050857,2.4094e-01,1.1000e+01
IMP_SCORE,1408,GO:0000932,2.4084e-01,8.4000e+01
IMP_SCORE,1409,GO:0071900,2.4079e-01,1.1700e+02
IMP_SCORE,1410,GO:0002082,2.4060e-01,5.0000e+00
IMP_SCORE,1411,GO:0046459,2.4054e-01,9.0000e+00
IMP_SCORE,1412,GO:0034703,2.4051e-01,9.3000e+01
IMP_SCORE,1413,GO:0050853,2.4043e-01,4.2000e+01
IMP_SCORE,1414,GO:0046330,2.4030e-01,3.3000e+01
IMP_SCORE,1415,GO:0070542,2.4019e-01,1.5000e+01
IMP_SCORE,1416,GO:0098586,2.4015e-01,7.0000e+00
IMP_SCORE,1417,GO:0051099,2.4013e-01,2.7000e+01
IMP_SCORE,1418,GO:0005764,2.4010e-01,2.6500e+02
IMP_SCORE,1419,GO:0017146,2.4004e-01,1.6000e+01
IMP_SCORE,1420,GO:2000045,2.4002e-01,4.0000e+01
IMP_SCORE,1421,GO:0050708,2.4002e-01,1.0800e+02
IMP_SCORE,1422,GO:0010591,2.4000e-01,1.5000e+01
IMP_SCORE,1423,GO:0034774,2.3980e-01,1.2000e+02
IMP_SCORE,1424,GO:0009611,2.3973e-01,8.5000e+01
IMP_SCORE,1425,GO:0033197,2.3951e-01,5.0000e+00
IMP_SCORE,1426,GO:0043410,2.3930e-01,9.8000e+01
IMP_SCORE,1427,GO:0043254,2.3929e-01,1.3400e+02
IMP_SCORE,1428,GO:0006692,2.3916e-01,2.0000e+01
IMP_SCORE,1429,GO:0032836,2.3911e-01,4.0000e+00
IMP_SCORE,1430,GO:0072413,2.3901e-01,9.0000e+00
IMP_SCORE,1431,GO:0009310,2.3901e-01,5.3000e+01
IMP_SCORE,1432,GO:1902692,2.3899e-01,3.4000e+01
IMP_SCORE,1433,GO:0005775,2.3896e-01,1.3200e+02
IMP_SCORE,1434,GO:0031667,2.3894e-01,1.2400e+02
IMP_SCORE,1435,GO:0001848,2.3873e-01,2.6000e+01
IMP_SCORE,1436,GO:0043679,2.3857e-01,3.6000e+01
IMP_SCORE,1437,GO:0043470,2.3834e-01,9.0000e+00
IMP_SCORE,1438,GO:0045309,2.3833e-01,9.0000e+00
IMP_SCORE,1439,GO:0043200,2.3822e-01,3.5000e+01
IMP_SCORE,1440,GO:0016620,2.3820e-01,7.0000e+01
IMP_SCORE,1441,GO:0042102,2.3819e-01,3.1000e+01
IMP_SCORE,1442,GO:0051647,2.3818e-01,1.6000e+01
IMP_SCORE,1443,GO:0050870,2.3814e-01,5.8000e+01
IMP_SCORE,1444,GO:0048010,2.3810e-01,2.8000e+01
IMP_SCORE,1445,GO:0016763,2.3784e-01,1.2900e+02
IMP_SCORE,1446,GO:0010714,2.3783e-01,5.0000e+00
IMP_SCORE,1447,GO:0052742,2.3779e-01,2.8000e+01
IMP_SCORE,1448,GO:0002825,2.3767e-01,9.0000e+00
IMP_SCORE,1449,GO:0005769,2.3763e-01,1.8100e+02
IMP_SCORE,1450,GO:0014074,2.3759e-01,3.4000e+01
IMP_SCORE,1451,GO:0071242,2.3753e-01,1.1000e+01
IMP_SCORE,1452,GO:0021854,2.3749e-01,4.0000e+00
IMP_SCORE,1453,GO:0009636,2.3737e-01,6.5000e+01
IMP_SCORE,1454,GO:0048385,2.3735e-01,4.0000e+00
IMP_SCORE,1455,GO:0071495,2.3728e-01,1.3900e+02
IMP_SCORE,1456,GO:0060632,2.3725e-01,9.0000e+00
IMP_SCORE,1457,GO:1905268,2.3724e-01,1.8000e+01
IMP_SCORE,1458,GO:0019207,2.3722e-01,7.5000e+01
IMP_SCORE,1459,GO:0032370,2.3717e-01,1.3000e+01
IMP_SCORE,1460,GO:0045453,2.3711e-01,1.0000e+01
IMP_SCORE,1461,GO:0002931,2.3710e-01,7.0000e+00
IMP_SCORE,1462,GO:0061098,2.3705e-01,1.7000e+01
IMP_SCORE,1463,GO:0043392,2.3704e-01,2.9000e+01
IMP_SCORE,1464,GO:0043369,2.3697e-01,1.3000e+01
IMP_SCORE,1465,GO:0070302,2.3691e-01,4.4000e+01
IMP_SCORE,1466,GO:0002700,2.3688e-01,4.0000e+01
IMP_SCORE,1467,GO:0005488,2.3686e-01,2.0330e+03
IMP_SCORE,1468,GO:0048747,2.3684e-01,4.6000e+01
IMP_SCORE,1469,GO:0061448,2.3684e-01,2.5000e+01
IMP_SCORE,1470,GO:0018214,2.3682e-01,9.0000e+00
IMP_SCORE,1471,GO:0047485,2.3648e-01,8.3000e+01
IMP_SCORE,1472,GO:0032205,2.3646e-01,4.0000e+00
IMP_SCORE,1473,GO:0007020,2.3645e-01,6.0000e+00
IMP_SCORE,1474,GO:0030041,2.3619e-01,1.4000e+01
IMP_SCORE,1475,GO:0016641,2.3616e-01,1.8000e+01
IMP_SCORE,1476,GO:0006085,2.3615e-01,1.9000e+01
IMP_SCORE,1477,GO:0021885,2.3603e-01,2.6000e+01
IMP_SCORE,1478,GO:0034446,2.3602e-01,2.5000e+01
IMP_SCORE,1479,GO:0061842,2.3602e-01,1.2000e+01
IMP_SCORE,1480,GO:0005234,2.3593e-01,1.6000e+01
IMP_SCORE,1481,GO:0045776,2.3592e-01,1.9000e+01
IMP_SCORE,1482,GO:0051428,2.3589e-01,2.0000e+00
IMP_SCORE,1483,GO:0010243,2.3582e-01,1.7800e+02
IMP_SCORE,1484,GO:0045080,2.3579e-01,4.0000e+00
IMP_SCORE,1485,GO:0032649,2.3576e-01,2.6000e+01
IMP_SCORE,1486,GO:0048468,2.3563e-01,2.6900e+02
IMP_SCORE,1487,GO:0009650,2.3548e-01,5.0000e+00
IMP_SCORE,1488,GO:0046133,2.3534e-01,8.0000e+00
IMP_SCORE,1489,GO:0098858,2.3533e-01,1.1200e+02
IMP_SCORE,1490,GO:0043101,2.3533e-01,1.5000e+01
IMP_SCORE,1491,GO:0090174,2.3533e-01,3.0000e+01
IMP_SCORE,1492,GO:0050922,2.3531e-01,2.1000e+01
IMP_SCORE,1493,GO:0032986,2.3526e-01,1.0000e+01
IMP_SCORE,1494,GO:0046474,2.3526e-01,7.2000e+01
IMP_SCORE,1495,GO:0031440,2.3525e-01,7.0000e+00
IMP_SCORE,1496,GO:0050704,2.3519e-01,8.0000e+00
IMP_SCORE,1497,GO:1903052,2.3509e-01,3.2000e+01
IMP_SCORE,1498,GO:0010822,2.3509e-01,4.1000e+01
IMP_SCORE,1499,GO:1902402,2.3503e-01,1.3000e+01
IMP_SCORE,1500,GO:0003746,2.3494e-01,8.0000e+00
IMP_SCORE,1501,GO:0035666,2.3491e-01,1.0000e+01
IMP_SCORE,1502,GO:0031033,2.3476e-01,1.5000e+01
IMP_SCORE,1503,GO:0034113,2.3476e-01,2.3000e+01
IMP_SCORE,1504,GO:0090092,2.3474e-01,5.8000e+01
IMP_SCORE,1505,GO:0030277,2.3473e-01,1.4000e+01
IMP_SCORE,1506,GO:0050999,2.3467e-01,1.0000e+01
IMP_SCORE,1507,GO:0072600,2.3467e-01,5.0000e+00
IMP_SCORE,1508,GO:0031201,2.3466e-01,2.4000e+01
IMP_SCORE,1509,GO:0050768,2.3466e-01,9.7000e+01
IMP_SCORE,1510,GO:0010769,2.3447e-01,9.2000e+01
IMP_SCORE,1511,GO:0055006,2.3442e-01,2.1000e+01
IMP_SCORE,1512,GO:0001886,2.3439e-01,1.0000e+01
IMP_SCORE,1513,GO:0030662,2.3436e-01,9.9000e+01
IMP_SCORE,1514,GO:0035051,2.3428e-01,6.0000e+00
IMP_SCORE,1515,GO:0003727,2.3419e-01,5.5000e+01
IMP_SCORE,1516,GO:1901990,2.3408e-01,7.7000e+01
IMP_SCORE,1517,GO:0032355,2.3407e-01,5.7000e+01
IMP_SCORE,1518,GO:0042436,2.3407e-01,1.8000e+01
IMP_SCORE,1519,GO:0033866,2.3402e-01,4.0000e+00
IMP_SCORE,1520,GO:0019882,2.3401e-01,1.1200e+02
IMP_SCORE,1521,GO:0014072,2.3396e-01,8.0000e+00
IMP_SCORE,1522,GO:0045072,2.3395e-01,7.0000e+00
IMP_SCORE,1523,GO:0000792,2.3384e-01,4.6000e+01
IMP_SCORE,1524,GO:0005248,2.3376e-01,3.0000e+00
IMP_SCORE,1525,GO:0010885,2.3372e-01,5.0000e+00
IMP_SCORE,1526,GO:0043229,2.3363e-01,1.7380e+03
IMP_SCORE,1527,GO:0034764,2.3360e-01,2.7000e+01
IMP_SCORE,1528,GO:2000147,2.3353e-01,9.5000e+01
IMP_SCORE,1529,GO:0098631,2.3347e-01,4.8000e+01
IMP_SCORE,1530,GO:0030856,2.3341e-01,3.0000e+01
IMP_SCORE,1531,GO:0016323,2.3333e-01,1.9700e+02
IMP_SCORE,1532,GO:0060026,2.3316e-01,6.0000e+00
IMP_SCORE,1533,GO:0086004,2.3314e-01,6.0000e+00
IMP_SCORE,1534,GO:0046677,2.3312e-01,2.7000e+01
IMP_SCORE,1535,GO:0010656,2.3312e-01,1.2000e+01
IMP_SCORE,1536,GO:0051251,2.3296e-01,6.8000e+01
IMP_SCORE,1537,GO:2000108,2.3296e-01,1.6000e+01
IMP_SCORE,1538,GO:0042755,2.3287e-01,7.0000e+00
IMP_SCORE,1539,GO:2000181,2.3279e-01,3.1000e+01
IMP_SCORE,1540,GO:0046823,2.3277e-01,4.2000e+01
IMP_SCORE,1541,GO:1903578,2.3275e-01,8.0000e+00
IMP_SCORE,1542,GO:0050880,2.3262e-01,3.7000e+01
IMP_SCORE,1543,GO:0042116,2.3258e-01,4.1000e+01
IMP_SCORE,1544,GO:0005346,2.3258e-01,1.0000e+01
IMP_SCORE,1545,GO:0097421,2.3255e-01,1.2000e+01
IMP_SCORE,1546,GO:0048015,2.3249e-01,4.3000e+01
IMP_SCORE,1547,GO:0035587,2.3242e-01,2.4000e+01
IMP_SCORE,1548,GO:1901222,2.3240e-01,2.5000e+01
IMP_SCORE,1549,GO:0045741,2.3240e-01,1.2000e+01
IMP_SCORE,1550,GO:0048013,2.3233e-01,4.2000e+01
IMP_SCORE,1551,GO:0046165,2.3227e-01,4.7000e+01
IMP_SCORE,1552,GO:0032897,2.3222e-01,5.0000e+00
IMP_SCORE,1553,GO:1904748,2.3222e-01,7.0000e+00
IMP_SCORE,1554,GO:0043367,2.3222e-01,1.2000e+01
IMP_SCORE,1555,GO:0045824,2.3218e-01,3.0000e+01
IMP_SCORE,1556,GO:2000060,2.3214e-01,8.0000e+00
IMP_SCORE,1557,GO:0034121,2.3206e-01,1.9000e+01
IMP_SCORE,1558,GO:0006525,2.3200e-01,2.2000e+01
IMP_SCORE,1559,GO:0000794,2.3197e-01,1.9000e+01
IMP_SCORE,1560,GO:0035428,2.3194e-01,1.5000e+01
IMP_SCORE,1561,GO:0072207,2.3189e-01,1.6000e+01
IMP_SCORE,1562,GO:0010803,2.3187e-01,1.7000e+01
IMP_SCORE,1563,GO:1902236,2.3186e-01,5.0000e+00
IMP_SCORE,1564,GO:1903036,2.3185e-01,1.7000e+01
IMP_SCORE,1565,GO:0030120,2.3181e-01,3.3000e+01
IMP_SCORE,1566,GO:0032835,2.3179e-01,1.2000e+01
IMP_SCORE,1567,GO:0044774,2.3174e-01,1.3000e+01
IMP_SCORE,1568,GO:0030193,2.3165e-01,4.4000e+01
IMP_SCORE,1569,GO:0032507,2.3157e-01,3.7000e+01
IMP_SCORE,1570,GO:1905348,2.3154e-01,5.0000e+00
IMP_SCORE,1571,GO:0045605,2.3152e-01,2.0000e+00
IMP_SCORE,1572,GO:0045807,2.3149e-01,4.0000e+01
IMP_SCORE,1573,GO:0050771,2.3140e-01,3.1000e+01
IMP_SCORE,1574,GO:0061178,2.3129e-01,3.1000e+01
IMP_SCORE,1575,GO:0000165,2.3127e-01,7.7000e+01
IMP_SCORE,1576,GO:0071260,2.3114e-01,1.6000e+01
IMP_SCORE,1577,GO:1903432,2.3112e-01,1.2000e+01
IMP_SCORE,1578,GO:0033605,2.3111e-01,7.0000e+00
IMP_SCORE,1579,GO:0060348,2.3109e-01,6.1000e+01
IMP_SCORE,1580,GO:0051983,2.3107e-01,1.9000e+01
IMP_SCORE,1581,GO:0045955,2.3102e-01,1.8000e+01
IMP_SCORE,1582,GO:0051151,2.3093e-01,6.0000e+00
IMP_SCORE,1583,GO:0010720,2.3086e-01,9.6000e+01
IMP_SCORE,1584,GO:0030036,2.3084e-01,1.2200e+02
IMP_SCORE,1585,GO:2000310,2.3078e-01,2.0000e+00
IMP_SCORE,1586,GO:0043567,2.3069e-01,5.0000e+00
IMP_SCORE,1587,GO:0086091,2.3069e-01,1.5000e+01
IMP_SCORE,1588,GO:0051894,2.3061e-01,1.4000e+01
IMP_SCORE,1589,GO:0036442,2.3058e-01,6.0000e+00
IMP_SCORE,1590,GO:0010939,2.3057e-01,8.0000e+00
IMP_SCORE,1591,GO:0046626,2.3051e-01,2.3000e+01
IMP_SCORE,1592,GO:0009746,2.3048e-01,5.6000e+01
IMP_SCORE,1593,GO:0006733,2.3044e-01,6.2000e+01
IMP_SCORE,1594,GO:0032368,2.3043e-01,2.2000e+01
IMP_SCORE,1595,GO:2001222,2.3030e-01,6.0000e+00
IMP_SCORE,1596,GO:0030212,2.3029e-01,5.2000e+01
IMP_SCORE,1597,GO:0006165,2.3029e-01,2.4000e+01
IMP_SCORE,1598,GO:0001947,2.3027e-01,1.9000e+01
IMP_SCORE,1599,GO:0014911,2.3022e-01,2.1000e+01
IMP_SCORE,1600,GO:0007409,2.3022e-01,8.0000e+01
IMP_SCORE,1601,GO:0042482,2.3019e-01,4.0000e+00
IMP_SCORE,1602,GO:0019200,2.3018e-01,8.0000e+00
IMP_SCORE,1603,GO:0019083,2.3013e-01,1.6000e+01
IMP_SCORE,1604,GO:0099572,2.3011e-01,1.2700e+02
IMP_SCORE,1605,GO:0019233,2.3009e-01,2.4000e+01
IMP_SCORE,1606,GO:0009068,2.3007e-01,4.0000e+01
IMP_SCORE,1607,GO:2001026,2.2997e-01,6.0000e+00
IMP_SCORE,1608,GO:0070741,2.2997e-01,1.8000e+01
IMP_SCORE,1609,GO:0019894,2.2996e-01,3.5000e+01
IMP_SCORE,1610,GO:0005080,2.2994e-01,2.3000e+01
IMP_SCORE,1611,GO:0046328,2.2993e-01,5.9000e+01
IMP_SCORE,1612,GO:0042306,2.2991e-01,4.6000e+01
IMP_SCORE,1613,GO:0045088,2.2985e-01,1.0400e+02
IMP_SCORE,1614,GO:0035579,2.2984e-01,7.5000e+01
IMP_SCORE,1615,GO:0045111,2.2977e-01,5.7000e+01
IMP_SCORE,1616,GO:0046030,2.2976e-01,1.0000e+01
IMP_SCORE,1617,GO:0008637,2.2973e-01,2.9000e+01
IMP_SCORE,1618,GO:0006778,2.2972e-01,1.9000e+01
IMP_SCORE,1619,GO:0045851,2.2967e-01,1.4000e+01
IMP_SCORE,1620,GO:0050868,2.2961e-01,2.6000e+01
IMP_SCORE,1621,GO:0050860,2.2961e-01,1.2000e+01
IMP_SCORE,1622,GO:0048786,2.2941e-01,3.1000e+01
IMP_SCORE,1623,GO:0002573,2.2939e-01,4.1000e+01
IMP_SCORE,1624,GO:0035584,2.2929e-01,6.0000e+00
IMP_SCORE,1625,GO:0005777,2.2929e-01,1.3000e+02
IMP_SCORE,1626,GO:0001843,2.2925e-01,2.5000e+01
IMP_SCORE,1627,GO:2000463,2.2925e-01,1.9000e+01
IMP_SCORE,1628,GO:0002718,2.2914e-01,1.5000e+01
IMP_SCORE,1629,GO:0048681,2.2889e-01,7.0000e+00
IMP_SCORE,1630,GO:0000178,2.2885e-01,1.7000e+01
IMP_SCORE,1631,GO:2000648,2.2884e-01,2.5000e+01
IMP_SCORE,1632,GO:0016289,2.2882e-01,3.4000e+01
IMP_SCORE,1633,GO:0034122,2.2882e-01,5.0000e+00
IMP_SCORE,1634,GO:0032729,2.2880e-01,4.2000e+01
IMP_SCORE,1635,GO:0002708,2.2877e-01,2.8000e+01
IMP_SCORE,1636,GO:0002292,2.2874e-01,9.0000e+00
IMP_SCORE,1637,GO:0051482,2.2873e-01,1.5000e+01
IMP_SCORE,1638,GO:0051926,2.2871e-01,1.1000e+01
IMP_SCORE,1639,GO:0042832,2.2871e-01,1.9000e+01
IMP_SCORE,1640,GO:0022038,2.2860e-01,1.1000e+01
IMP_SCORE,1641,GO:0050770,2.2851e-01,6.3000e+01
IMP_SCORE,1642,GO:0046637,2.2848e-01,1.8000e+01
IMP_SCORE,1643,GO:0045911,2.2846e-01,4.0000e+00
IMP_SCORE,1644,GO:0002696,2.2843e-01,8.4000e+01
IMP_SCORE,1645,GO:0010662,2.2838e-01,9.0000e+00
IMP_SCORE,1646,GO:0051491,2.2836e-01,3.7000e+01
IMP_SCORE,1647,GO:0000819,2.2833e-01,9.0000e+00
IMP_SCORE,1648,GO:0050806,2.2827e-01,3.5000e+01
IMP_SCORE,1649,GO:0070252,2.2825e-01,3.9000e+01
IMP_SCORE,1650,GO:0048048,2.2824e-01,1.5000e+01
IMP_SCORE,1651,GO:0007528,2.2819e-01,6.0000e+00
IMP_SCORE,1652,GO:0071674,2.2815e-01,2.6000e+01
IMP_SCORE,1653,GO:0004407,2.2809e-01,1.2000e+01
IMP_SCORE,1654,GO:0070233,2.2799e-01,2.6000e+01
IMP_SCORE,1655,GO:0030168,2.2798e-01,7.5000e+01
IMP_SCORE,1656,GO:0007265,2.2797e-01,1.0000e+02
IMP_SCORE,1657,GO:0002711,2.2793e-01,8.0000e+00
IMP_SCORE,1658,GO:0061099,2.2790e-01,5.0000e+00
IMP_SCORE,1659,GO:0001570,2.2789e-01,1.6000e+01
IMP_SCORE,1660,GO:0031226,2.2776e-01,7.8400e+02
IMP_SCORE,1661,GO:0044839,2.2770e-01,6.5000e+01
IMP_SCORE,1662,GO:1900006,2.2754e-01,9.0000e+00
IMP_SCORE,1663,GO:0032768,2.2749e-01,1.4000e+01
IMP_SCORE,1664,GO:1901881,2.2745e-01,2.1000e+01
IMP_SCORE,1665,GO:0071326,2.2741e-01,3.5000e+01
IMP_SCORE,1666,GO:0010035,2.2738e-01,2.1100e+02
IMP_SCORE,1667,GO:0042073,2.2736e-01,2.7000e+01
IMP_SCORE,1668,GO:0002285,2.2734e-01,2.6000e+01
IMP_SCORE,1669,GO:0016614,2.2725e-01,1.1600e+02
IMP_SCORE,1670,GO:0045663,2.2724e-01,2.2000e+01
IMP_SCORE,1671,GO:0006213,2.2721e-01,1.9000e+01
IMP_SCORE,1672,GO:0061162,2.2715e-01,1.9000e+01
IMP_SCORE,1673,GO:0048306,2.2708e-01,1.0000e+02
IMP_SCORE,1674,GO:0010631,2.2686e-01,5.0000e+01
IMP_SCORE,1675,GO:0002861,2.2686e-01,1.4000e+01
IMP_SCORE,1676,GO:0042493,2.2681e-01,9.9000e+01
IMP_SCORE,1677,GO:0046596,2.2679e-01,4.6000e+01
IMP_SCORE,1678,GO:0003044,2.2677e-01,1.8000e+01
IMP_SCORE,1679,GO:0042594,2.2672e-01,6.1000e+01
IMP_SCORE,1680,GO:0055021,2.2670e-01,5.0000e+00
IMP_SCORE,1681,GO:0060205,2.2665e-01,1.2000e+02
IMP_SCORE,1682,GO:0010092,2.2664e-01,4.0000e+00
IMP_SCORE,1683,GO:2001204,2.2658e-01,1.4000e+01
IMP_SCORE,1684,GO:0046463,2.2657e-01,4.6000e+01
IMP_SCORE,1685,GO:1902105,2.2656e-01,1.1400e+02
IMP_SCORE,1686,GO:0031954,2.2654e-01,2.1000e+01
IMP_SCORE,1687,GO:1902115,2.2644e-01,8.2000e+01
IMP_SCORE,1688,GO:0070665,2.2639e-01,4.0000e+01
IMP_SCORE,1689,GO:0002719,2.2639e-01,4.0000e+00
IMP_SCORE,1690,GO:0060612,2.2636e-01,2.4000e+01
IMP_SCORE,1691,GO:0031344,2.2629e-01,2.0200e+02
IMP_SCORE,1692,GO:0001846,2.2620e-01,2.5000e+01
IMP_SCORE,1693,GO:0001103,2.2620e-01,2.0000e+01
IMP_SCORE,1694,GO:0051271,2.2619e-01,1.0300e+02
IMP_SCORE,1695,GO:0019787,2.2612e-01,1.8400e+02
IMP_SCORE,1696,GO:2000379,2.2609e-01,1.9000e+01
IMP_SCORE,1697,GO:0002768,2.2595e-01,1.0900e+02
IMP_SCORE,1698,GO:0002366,2.2594e-01,1.4100e+02
IMP_SCORE,1699,GO:0010042,2.2585e-01,7.0000e+00
IMP_SCORE,1700,GO:0031902,2.2576e-01,1.0200e+02
IMP_SCORE,1701,GO:0010332,2.2567e-01,1.3000e+01
IMP_SCORE,1702,GO:0070296,2.2567e-01,5.0000e+00
IMP_SCORE,1703,GO:0002763,2.2566e-01,1.8000e+01
IMP_SCORE,1704,GO:1902806,2.2566e-01,5.4000e+01
IMP_SCORE,1705,GO:0050866,2.2566e-01,5.7000e+01
IMP_SCORE,1706,GO:0010634,2.2565e-01,3.1000e+01
IMP_SCORE,1707,GO:0019730,2.2563e-01,5.9000e+01
IMP_SCORE,1708,GO:0048738,2.2558e-01,1.0000e+01
IMP_SCORE,1709,GO:0035580,2.2556e-01,5.3000e+01
IMP_SCORE,1710,GO:0048713,2.2552e-01,2.1000e+01
IMP_SCORE,1711,GO:0032147,2.2552e-01,6.5000e+01
IMP_SCORE,1712,GO:0001658,2.2548e-01,1.8000e+01
IMP_SCORE,1713,GO:0051341,2.2540e-01,1.5000e+01
IMP_SCORE,1714,GO:0042220,2.2518e-01,1.0000e+01
IMP_SCORE,1715,GO:0060076,2.2515e-01,1.0000e+01
IMP_SCORE,1716,GO:0007613,2.2507e-01,6.2000e+01
IMP_SCORE,1717,GO:0019682,2.2503e-01,9.0000e+00
IMP_SCORE,1718,GO:0007096,2.2502e-01,1.3000e+01
IMP_SCORE,1719,GO:0098739,2.2496e-01,1.7000e+01
IMP_SCORE,1720,GO:0032813,2.2492e-01,2.3000e+01
IMP_SCORE,1721,GO:0045778,2.2492e-01,5.1000e+01
IMP_SCORE,1722,GO:0003007,2.2491e-01,5.0000e+00
IMP_SCORE,1723,GO:0009130,2.2491e-01,8.0000e+00
IMP_SCORE,1724,GO:0042813,2.2489e-01,1.3000e+01
IMP_SCORE,1725,GO:0032231,2.2489e-01,2.6000e+01
IMP_SCORE,1726,GO:0044428,2.2487e-01,1.2800e+03
IMP_SCORE,1727,GO:0034708,2.2479e-01,3.5000e+01
IMP_SCORE,1728,GO:0042982,2.2475e-01,1.0000e+01
IMP_SCORE,1729,GO:0032753,2.2474e-01,9.0000e+00
IMP_SCORE,1730,GO:0071230,2.2472e-01,2.1000e+01
IMP_SCORE,1731,GO:1990351,2.2468e-01,1.4800e+02
IMP_SCORE,1732,GO:0055098,2.2468e-01,2.3000e+01
IMP_SCORE,1733,GO:0050812,2.2459e-01,1.3000e+01
IMP_SCORE,1734,GO:0035307,2.2459e-01,1.3000e+01
IMP_SCORE,1735,GO:0033138,2.2452e-01,2.0000e+01
IMP_SCORE,1736,GO:0060049,2.2451e-01,1.0000e+01
IMP_SCORE,1737,GO:0050660,2.2446e-01,6.7000e+01
IMP_SCORE,1738,GO:0010470,2.2443e-01,6.0000e+00
IMP_SCORE,1739,GO:0009791,2.2443e-01,3.1000e+01
IMP_SCORE,1740,GO:0005794,2.2436e-01,6.3200e+02
IMP_SCORE,1741,GO:1902230,2.2436e-01,7.0000e+00
IMP_SCORE,1742,GO:0048147,2.2434e-01,3.5000e+01
IMP_SCORE,1743,GO:0005513,2.2428e-01,4.0000e+00
IMP_SCORE,1744,GO:0045089,2.2422e-01,6.4000e+01
IMP_SCORE,1745,GO:0002377,2.2418e-01,1.4000e+01
IMP_SCORE,1746,GO:0032651,2.2416e-01,2.2000e+01
IMP_SCORE,1747,GO:0042472,2.2405e-01,2.3000e+01
IMP_SCORE,1748,GO:0009112,2.2401e-01,2.3000e+01
IMP_SCORE,1749,GO:0001775,2.2399e-01,2.6500e+02
IMP_SCORE,1750,GO:0001911,2.2397e-01,1.1000e+01
IMP_SCORE,1751,GO:2000058,2.2393e-01,7.0000e+00
IMP_SCORE,1752,GO:0007271,2.2391e-01,1.5000e+01
IMP_SCORE,1753,GO:0061326,2.2381e-01,1.1000e+01
IMP_SCORE,1754,GO:0051496,2.2379e-01,3.2000e+01
IMP_SCORE,1755,GO:0032816,2.2375e-01,1.7000e+01
IMP_SCORE,1756,GO:0071565,2.2370e-01,6.0000e+00
IMP_SCORE,1757,GO:0019835,2.2366e-01,1.2000e+01
IMP_SCORE,1758,GO:0043230,2.2364e-01,9.1600e+02
IMP_SCORE,1759,GO:0098811,2.2351e-01,3.4000e+01
IMP_SCORE,1760,GO:0005832,2.2347e-01,5.0000e+00
IMP_SCORE,1761,GO:0045582,2.2346e-01,2.8000e+01
IMP_SCORE,1762,GO:0001891,2.2345e-01,2.3000e+01
IMP_SCORE,1763,GO:0001756,2.2341e-01,1.0000e+01
IMP_SCORE,1764,GO:0042454,2.2338e-01,1.2000e+01
IMP_SCORE,1765,GO:0044438,2.2327e-01,7.2000e+01
IMP_SCORE,1766,GO:0019371,2.2319e-01,1.0000e+01
IMP_SCORE,1767,GO:0045444,2.2319e-01,8.5000e+01
IMP_SCORE,1768,GO:0007519,2.2318e-01,2.0000e+01
IMP_SCORE,1769,GO:0061436,2.2316e-01,6.0000e+00
IMP_SCORE,1770,GO:0008527,2.2313e-01,2.2000e+01
IMP_SCORE,1771,GO:0050926,2.2306e-01,8.0000e+00
IMP_SCORE,1772,GO:0042470,2.2302e-01,8.7000e+01
IMP_SCORE,1773,GO:0001819,2.2300e-01,1.0800e+02
IMP_SCORE,1774,GO:0016705,2.2289e-01,8.7000e+01
IMP_SCORE,1775,GO:0007067,2.2286e-01,1.0500e+02
IMP_SCORE,1776,GO:1903146,2.2285e-01,2.0000e+01
IMP_SCORE,1777,GO:0051493,2.2259e-01,1.5700e+02
IMP_SCORE,1778,GO:0031594,2.2256e-01,5.7000e+01
IMP_SCORE,1779,GO:0048259,2.2252e-01,2.8000e+01
IMP_SCORE,1780,GO:0043065,2.2252e-01,1.7600e+02
IMP_SCORE,1781,GO:0071902,2.2242e-01,6.7000e+01
IMP_SCORE,1782,GO:0031114,2.2237e-01,9.0000e+00
IMP_SCORE,1783,GO:0050684,2.2223e-01,3.1000e+01
IMP_SCORE,1784,GO:0043536,2.2222e-01,6.0000e+00
IMP_SCORE,1785,GO:0051282,2.2214e-01,1.7000e+01
IMP_SCORE,1786,GO:0007093,2.2211e-01,2.3000e+01
IMP_SCORE,1787,GO:0060998,2.2205e-01,2.5000e+01
IMP_SCORE,1788,GO:0006662,2.2197e-01,3.6000e+01
IMP_SCORE,1789,GO:1901658,2.2193e-01,3.9000e+01
IMP_SCORE,1790,GO:0098727,2.2193e-01,3.1000e+01
IMP_SCORE,1791,GO:0051091,2.2167e-01,6.5000e+01
IMP_SCORE,1792,GO:0005164,2.2166e-01,1.1000e+01
IMP_SCORE,1793,GO:0007274,2.2162e-01,1.9000e+01
IMP_SCORE,1794,GO:2000482,2.2159e-01,2.4000e+01
IMP_SCORE,1795,GO:0008037,2.2150e-01,1.7400e+02
IMP_SCORE,1796,GO:0030900,2.2148e-01,3.3000e+01
IMP_SCORE,1797,GO:0031975,2.2148e-01,1.7900e+02
IMP_SCORE,1798,GO:0010839,2.2137e-01,1.7000e+01
IMP_SCORE,1799,GO:0043020,2.2135e-01,1.0000e+01
IMP_SCORE,1800,GO:0090109,2.2134e-01,1.4000e+01
IMP_SCORE,1801,GO:0016575,2.2133e-01,1.5000e+01
IMP_SCORE,1802,GO:0031112,2.2127e-01,1.6000e+01
IMP_SCORE,1803,GO:0002220,2.2125e-01,2.5000e+01
IMP_SCORE,1804,GO:1903513,2.2125e-01,2.0000e+00
IMP_SCORE,1805,GO:0019887,2.2120e-01,6.9000e+01
IMP_SCORE,1806,GO:0034385,2.2120e-01,6.0000e+00
IMP_SCORE,1807,GO:0048538,2.2119e-01,5.0000e+00
IMP_SCORE,1808,GO:0010039,2.2108e-01,2.2000e+01
IMP_SCORE,1809,GO:0097028,2.2108e-01,2.5000e+01
IMP_SCORE,1810,GO:0043902,2.2107e-01,5.7000e+01
IMP_SCORE,1811,GO:0051183,2.2107e-01,1.8000e+01
IMP_SCORE,1812,GO:0071407,2.2104e-01,8.3000e+01
IMP_SCORE,1813,GO:0032103,2.2102e-01,9.2000e+01
IMP_SCORE,1814,GO:0022604,2.2102e-01,1.8100e+02
IMP_SCORE,1815,GO:2001198,2.2101e-01,5.4000e+01
IMP_SCORE,1816,GO:0060347,2.2091e-01,5.0000e+00
IMP_SCORE,1817,GO:0019048,2.2084e-01,9.0000e+00
IMP_SCORE,1818,GO:1903522,2.2082e-01,1.0100e+02
IMP_SCORE,1819,GO:0006084,2.2078e-01,2.1000e+01
IMP_SCORE,1820,GO:0070062,2.2070e-01,9.1900e+02
IMP_SCORE,1821,GO:1900076,2.2070e-01,2.4000e+01
IMP_SCORE,1822,GO:1901879,2.2067e-01,3.1000e+01
IMP_SCORE,1823,GO:0007215,2.2062e-01,4.7000e+01
IMP_SCORE,1824,GO:0007259,2.2062e-01,1.5000e+01
IMP_SCORE,1825,GO:0048168,2.2059e-01,3.2000e+01
IMP_SCORE,1826,GO:0033147,2.2058e-01,8.0000e+00
IMP_SCORE,1827,GO:0045601,2.2057e-01,2.6000e+01
IMP_SCORE,1828,GO:0019439,2.2052e-01,1.4400e+02
IMP_SCORE,1829,GO:0001954,2.2049e-01,1.4000e+01
IMP_SCORE,1830,GO:0033008,2.2044e-01,6.0000e+00
IMP_SCORE,1831,GO:2001044,2.2036e-01,2.5000e+01
IMP_SCORE,1832,GO:0035735,2.2036e-01,2.7000e+01
IMP_SCORE,1833,GO:0007035,2.2035e-01,1.2000e+01
IMP_SCORE,1834,GO:0006760,2.2028e-01,1.4000e+01
IMP_SCORE,1835,GO:0043113,2.2028e-01,1.4000e+01
IMP_SCORE,1836,GO:0035855,2.2028e-01,2.9000e+01
IMP_SCORE,1837,GO:0070423,2.2025e-01,1.0000e+01
IMP_SCORE,1838,GO:0061081,2.2024e-01,9.0000e+00
IMP_SCORE,1839,GO:0006282,2.2023e-01,1.3000e+01
IMP_SCORE,1840,GO:0097711,2.2021e-01,5.4000e+01
IMP_SCORE,1841,GO:0002363,2.2020e-01,2.1000e+01
IMP_SCORE,1842,GO:0051241,2.2011e-01,2.6900e+02
IMP_SCORE,1843,GO:0030335,2.1997e-01,1.0900e+02
IMP_SCORE,1844,GO:0051148,2.1994e-01,2.1000e+01
IMP_SCORE,1845,GO:0004714,2.1993e-01,3.6000e+01
IMP_SCORE,1846,GO:0045638,2.1991e-01,4.1000e+01
IMP_SCORE,1847,GO:0016556,2.1991e-01,6.0000e+00
IMP_SCORE,1848,GO:1901215,2.1987e-01,4.3000e+01
IMP_SCORE,1849,GO:0042301,2.1983e-01,9.0000e+00
IMP_SCORE,1850,GO:0045655,2.1981e-01,5.0000e+00
IMP_SCORE,1851,GO:0016594,2.1977e-01,1.4000e+01
IMP_SCORE,1852,GO:0031329,2.1977e-01,1.7800e+02
IMP_SCORE,1853,GO:0005765,2.1976e-01,2.5900e+02
IMP_SCORE,1854,GO:0006936,2.1975e-01,1.4500e+02
IMP_SCORE,1855,GO:0042582,2.1973e-01,1.0000e+01
IMP_SCORE,1856,GO:2000573,2.1970e-01,2.3000e+01
IMP_SCORE,1857,GO:0031330,2.1965e-01,3.6000e+01
IMP_SCORE,1858,GO:0001934,2.1961e-01,1.2700e+02
IMP_SCORE,1859,GO:0007214,2.1944e-01,1.0000e+01
IMP_SCORE,1860,GO:0010507,2.1937e-01,1.6000e+01
IMP_SCORE,1861,GO:0045661,2.1935e-01,2.0000e+01
IMP_SCORE,1862,GO:0044232,2.1926e-01,3.0000e+00
IMP_SCORE,1863,GO:0002823,2.1921e-01,1.4000e+01
IMP_SCORE,1864,GO:0061053,2.1915e-01,4.0000e+01
IMP_SCORE,1865,GO:0033157,2.1906e-01,1.1200e+02
IMP_SCORE,1866,GO:0071356,2.1897e-01,3.6000e+01
IMP_SCORE,1867,GO:0051494,2.1894e-01,3.9000e+01
IMP_SCORE,1868,GO:0030029,2.1879e-01,1.5900e+02
IMP_SCORE,1869,GO:1903651,2.1877e-01,9.0000e+00
IMP_SCORE,1870,GO:0048675,2.1870e-01,3.3000e+01
IMP_SCORE,1871,GO:0043408,2.1859e-01,1.4000e+02
IMP_SCORE,1872,GO:0003015,2.1849e-01,5.0000e+00
IMP_SCORE,1873,GO:1903533,2.1842e-01,8.4000e+01
IMP_SCORE,1874,GO:0032388,2.1837e-01,8.5000e+01
IMP_SCORE,1875,GO:0007595,2.1828e-01,1.4000e+01
IMP_SCORE,1876,GO:0043123,2.1826e-01,1.0700e+02
IMP_SCORE,1877,GO:1901028,2.1815e-01,2.0000e+01
IMP_SCORE,1878,GO:0000781,2.1813e-01,3.3000e+01
IMP_SCORE,1879,GO:0006958,2.1811e-01,5.0000e+01
IMP_SCORE,1880,GO:2000300,2.1809e-01,1.0000e+01
IMP_SCORE,1881,GO:0030866,2.1806e-01,6.2000e+01
IMP_SCORE,1882,GO:0016444,2.1803e-01,7.0000e+00
IMP_SCORE,1883,GO:0043197,2.1793e-01,6.2000e+01
IMP_SCORE,1884,GO:0034614,2.1791e-01,2.4000e+01
IMP_SCORE,1885,GO:0031253,2.1779e-01,1.2200e+02
IMP_SCORE,1886,GO:0050680,2.1778e-01,3.7000e+01
IMP_SCORE,1887,GO:0030834,2.1777e-01,1.9000e+01
IMP_SCORE,1888,GO:0005774,2.1776e-01,2.5000e+02
IMP_SCORE,1889,GO:1905360,2.1762e-01,5.1000e+01
IMP_SCORE,1890,GO:0034399,2.1757e-01,1.5000e+01
IMP_SCORE,1891,GO:0001816,2.1751e-01,2.8000e+01
IMP_SCORE,1892,GO:0072337,2.1734e-01,2.2000e+01
IMP_SCORE,1893,GO:0031229,2.1728e-01,1.1000e+01
IMP_SCORE,1894,GO:0043028,2.1716e-01,2.2000e+01
IMP_SCORE,1895,GO:0050873,2.1709e-01,2.5000e+01
IMP_SCORE,1896,GO:0090311,2.1702e-01,1.5000e+01
IMP_SCORE,1897,GO:0001047,2.1699e-01,5.5000e+01
IMP_SCORE,1898,GO:0017158,2.1697e-01,3.9000e+01
IMP_SCORE,1899,GO:0043149,2.1694e-01,9.0000e+00
IMP_SCORE,1900,GO:0050701,2.1693e-01,7.0000e+00
IMP_SCORE,1901,GO:0005720,2.1692e-01,2.0000e+00
IMP_SCORE,1902,GO:0061548,2.1692e-01,2.0000e+00
IMP_SCORE,1903,GO:0040023,2.1687e-01,1.0000e+01
IMP_SCORE,1904,GO:0071363,2.1685e-01,6.4000e+01
IMP_SCORE,1905,GO:0007176,2.1681e-01,1.6000e+01
IMP_SCORE,1906,GO:0032330,2.1675e-01,1.7000e+01
IMP_SCORE,1907,GO:0070840,2.1673e-01,9.0000e+00
IMP_SCORE,1908,GO:1903725,2.1661e-01,1.5000e+01
IMP_SCORE,1909,GO:0070230,2.1656e-01,5.0000e+00
IMP_SCORE,1910,GO:0043516,2.1652e-01,1.5000e+01
IMP_SCORE,1911,GO:0050663,2.1650e-01,1.5000e+01
IMP_SCORE,1912,GO:0016053,2.1648e-01,1.4200e+02
IMP_SCORE,1913,GO:0043025,2.1647e-01,1.9700e+02
IMP_SCORE,1914,GO:0040001,2.1641e-01,7.0000e+00
IMP_SCORE,1915,GO:0030145,2.1635e-01,7.9000e+01
IMP_SCORE,1916,GO:0032432,2.1635e-01,3.9000e+01
IMP_SCORE,1917,GO:0036293,2.1635e-01,6.3000e+01
IMP_SCORE,1918,GO:0016469,2.1634e-01,1.9000e+01
IMP_SCORE,1919,GO:0018216,2.1632e-01,2.0000e+01
IMP_SCORE,1920,GO:0043518,2.1632e-01,1.6000e+01
IMP_SCORE,1921,GO:1903038,2.1626e-01,3.4000e+01
IMP_SCORE,1922,GO:0032587,2.1625e-01,3.7000e+01
IMP_SCORE,1923,GO:0008045,2.1622e-01,3.0000e+01
IMP_SCORE,1924,GO:0010008,2.1619e-01,2.3800e+02
IMP_SCORE,1925,GO:0006887,2.1603e-01,1.7700e+02
IMP_SCORE,1926,GO:1903318,2.1600e-01,1.2000e+01
IMP_SCORE,1927,GO:0043949,2.1594e-01,5.0000e+00
IMP_SCORE,1928,GO:0031256,2.1589e-01,5.4000e+01
IMP_SCORE,1929,GO:0016071,2.1577e-01,1.8800e+02
IMP_SCORE,1930,GO:0001569,2.1565e-01,7.0000e+00
IMP_SCORE,1931,GO:0038083,2.1558e-01,1.0000e+01
IMP_SCORE,1932,GO:0006677,2.1555e-01,2.1000e+01
IMP_SCORE,1933,GO:0009312,2.1554e-01,2.5000e+01
IMP_SCORE,1934,GO:1903649,2.1551e-01,1.3000e+01
IMP_SCORE,1935,GO:1902895,2.1544e-01,6.0000e+00
IMP_SCORE,1936,GO:0005178,2.1544e-01,1.1000e+02
IMP_SCORE,1937,GO:0031623,2.1541e-01,2.7000e+01
IMP_SCORE,1938,GO:0019054,2.1541e-01,5.0000e+00
IMP_SCORE,1939,GO:1901701,2.1537e-01,1.8900e+02
IMP_SCORE,1940,GO:0035308,2.1533e-01,1.4000e+01
IMP_SCORE,1941,GO:2000311,2.1528e-01,8.0000e+00
IMP_SCORE,1942,GO:0008016,2.1526e-01,1.0300e+02
IMP_SCORE,1943,GO:0032727,2.1524e-01,7.0000e+00
IMP_SCORE,1944,GO:0060249,2.1522e-01,1.1600e+02
IMP_SCORE,1945,GO:0046148,2.1521e-01,2.2000e+01
IMP_SCORE,1946,GO:0016572,2.1518e-01,9.0000e+00
IMP_SCORE,1947,GO:2000117,2.1510e-01,2.9000e+01
IMP_SCORE,1948,GO:0006661,2.1507e-01,6.4000e+01
IMP_SCORE,1949,GO:0002218,2.1505e-01,6.8000e+01
IMP_SCORE,1950,GO:0014065,2.1505e-01,9.0000e+00
IMP_SCORE,1951,GO:0010001,2.1497e-01,5.6000e+01
IMP_SCORE,1952,GO:0033559,2.1495e-01,8.9000e+01
IMP_SCORE,1953,GO:0051972,2.1495e-01,2.4000e+01
IMP_SCORE,1954,GO:0055117,2.1494e-01,1.1000e+01
IMP_SCORE,1955,GO:0071731,2.1493e-01,5.0000e+00
IMP_SCORE,1956,GO:1904064,2.1488e-01,3.5000e+01
IMP_SCORE,1957,GO:0045620,2.1485e-01,1.6000e+01
IMP_SCORE,1958,GO:0060716,2.1485e-01,5.0000e+00
IMP_SCORE,1959,GO:0099536,2.1478e-01,1.5400e+02
IMP_SCORE,1960,GO:0051899,2.1465e-01,2.7000e+01
IMP_SCORE,1961,GO:0030863,2.1464e-01,3.0000e+01
IMP_SCORE,1962,GO:0071732,2.1463e-01,8.0000e+00
IMP_SCORE,1963,GO:0051560,2.1461e-01,2.1000e+01
IMP_SCORE,1964,GO:0003143,2.1458e-01,1.9000e+01
IMP_SCORE,1965,GO:0006516,2.1457e-01,1.1000e+01
IMP_SCORE,1966,GO:0010765,2.1457e-01,1.9000e+01
IMP_SCORE,1967,GO:0051495,2.1447e-01,5.0000e+01
IMP_SCORE,1968,GO:0002690,2.1444e-01,3.0000e+01
IMP_SCORE,1969,GO:0004559,2.1442e-01,2.3000e+01
IMP_SCORE,1970,GO:0038128,2.1434e-01,3.9000e+01
IMP_SCORE,1971,GO:0004896,2.1434e-01,1.3600e+02
IMP_SCORE,1972,GO:0010613,2.1433e-01,6.0000e+00
IMP_SCORE,1973,GO:0043202,2.1433e-01,9.3000e+01
IMP_SCORE,1974,GO:0044087,2.1425e-01,2.8300e+02
IMP_SCORE,1975,GO:0046006,2.1424e-01,1.6000e+01
IMP_SCORE,1976,GO:0009218,2.1423e-01,1.3000e+01
IMP_SCORE,1977,GO:0001078,2.1403e-01,5.3000e+01
IMP_SCORE,1978,GO:0002227,2.1403e-01,5.0000e+00
IMP_SCORE,1979,GO:0051806,2.1402e-01,5.8000e+01
IMP_SCORE,1980,GO:0043325,2.1400e-01,9.0000e+00
IMP_SCORE,1981,GO:0006665,2.1399e-01,9.8000e+01
IMP_SCORE,1982,GO:0045668,2.1396e-01,8.0000e+00
IMP_SCORE,1983,GO:1903078,2.1388e-01,2.5000e+01
IMP_SCORE,1984,GO:0097722,2.1376e-01,1.5000e+01
IMP_SCORE,1985,GO:0043471,2.1374e-01,3.0000e+00
IMP_SCORE,1986,GO:0006690,2.1369e-01,6.4000e+01
IMP_SCORE,1987,GO:0002070,2.1368e-01,6.0000e+00
IMP_SCORE,1988,GO:1903037,2.1365e-01,8.0000e+01
IMP_SCORE,1989,GO:0005802,2.1363e-01,1.1800e+02
IMP_SCORE,1990,GO:0043154,2.1360e-01,2.3000e+01
IMP_SCORE,1991,GO:0045765,2.1359e-01,1.1100e+02
IMP_SCORE,1992,GO:0046185,2.1357e-01,1.0000e+01
IMP_SCORE,1993,GO:0042834,2.1354e-01,1.5000e+01
IMP_SCORE,1994,GO:0001505,2.1350e-01,6.6000e+01
IMP_SCORE,1995,GO:0051149,2.1349e-01,5.1000e+01
IMP_SCORE,1996,GO:0033273,2.1328e-01,1.7000e+01
IMP_SCORE,1997,GO:0035195,2.1328e-01,1.8000e+01
IMP_SCORE,1998,GO:0090342,2.1319e-01,1.1000e+01
IMP_SCORE,1999,GO:0043174,2.1318e-01,1.9000e+01
IMP_SCORE,2000,GO:0006303,2.1318e-01,9.0000e+00
IMP_SCORE,2001,GO:0035024,2.1313e-01,5.0000e+00
IMP_SCORE,2002,GO:0008360,2.1312e-01,8.9000e+01
IMP_SCORE,2003,GO:0031643,2.1300e-01,2.6000e+01
IMP_SCORE,2004,GO:1902743,2.1296e-01,2.1000e+01
IMP_SCORE,2005,GO:0032728,2.1292e-01,1.8000e+01
IMP_SCORE,2006,GO:0098852,2.1289e-01,2.6600e+02
IMP_SCORE,2007,GO:0006650,2.1285e-01,1.3600e+02
IMP_SCORE,2008,GO:0046606,2.1282e-01,5.0000e+00
IMP_SCORE,2009,GO:2000146,2.1282e-01,9.6000e+01
IMP_SCORE,2010,GO:0001964,2.1279e-01,5.0000e+00
IMP_SCORE,2011,GO:1902041,2.1279e-01,2.5000e+01
IMP_SCORE,2012,GO:2001243,2.1275e-01,1.9000e+01
IMP_SCORE,2013,GO:0031625,2.1274e-01,1.4400e+02
IMP_SCORE,2014,GO:0010596,2.1270e-01,1.2000e+01
IMP_SCORE,2015,GO:0019003,2.1268e-01,6.1000e+01
IMP_SCORE,2016,GO:1901652,2.1266e-01,8.6000e+01
IMP_SCORE,2017,GO:0030003,2.1262e-01,1.4400e+02
IMP_SCORE,2018,GO:0021895,2.1261e-01,5.0000e+00
IMP_SCORE,2019,GO:0002705,2.1260e-01,2.2000e+01
IMP_SCORE,2020,GO:1990841,2.1254e-01,1.1000e+01
IMP_SCORE,2021,GO:0009268,2.1252e-01,2.3000e+01
IMP_SCORE,2022,GO:0031056,2.1250e-01,3.9000e+01
IMP_SCORE,2023,GO:0051085,2.1248e-01,6.0000e+00
IMP_SCORE,2024,GO:0045787,2.1248e-01,8.8000e+01
IMP_SCORE,2025,GO:0001701,2.1247e-01,5.6000e+01
IMP_SCORE,2026,GO:0050707,2.1245e-01,4.9000e+01
IMP_SCORE,2027,GO:0098588,2.1241e-01,7.0300e+02
IMP_SCORE,2028,GO:0016894,2.1241e-01,4.0000e+01
IMP_SCORE,2029,GO:0019369,2.1240e-01,3.4000e+01
IMP_SCORE,2030,GO:0008013,2.1240e-01,7.1000e+01
IMP_SCORE,2031,GO:0072163,2.1236e-01,2.0000e+01
IMP_SCORE,2032,GO:0004298,2.1232e-01,2.6000e+01
IMP_SCORE,2033,GO:0002706,2.1222e-01,4.3000e+01
IMP_SCORE,2034,GO:0048872,2.1203e-01,3.0000e+01
IMP_SCORE,2035,GO:0005938,2.1200e-01,1.5400e+02
IMP_SCORE,2036,GO:0042383,2.1197e-01,1.1500e+02
IMP_SCORE,2037,GO:0010575,2.1187e-01,1.1000e+01
IMP_SCORE,2038,GO:0031901,2.1186e-01,8.5000e+01
IMP_SCORE,2039,GO:0042516,2.1186e-01,1.9000e+01
IMP_SCORE,2040,GO:0042611,2.1182e-01,3.1000e+01
IMP_SCORE,2041,GO:0051150,2.1181e-01,1.0000e+01
IMP_SCORE,2042,GO:1901565,2.1173e-01,1.9200e+02
IMP_SCORE,2043,GO:0046457,2.1173e-01,2.0000e+01
IMP_SCORE,2044,GO:0051861,2.1169e-01,2.9000e+01
IMP_SCORE,2045,GO:0033045,2.1165e-01,1.5000e+01
IMP_SCORE,2046,GO:0010804,2.1161e-01,5.0000e+00
IMP_SCORE,2047,GO:0050670,2.1157e-01,4.9000e+01
IMP_SCORE,2048,GO:0030501,2.1155e-01,1.7000e+01
IMP_SCORE,2049,GO:0010976,2.1151e-01,7.6000e+01
IMP_SCORE,2050,GO:0070935,2.1151e-01,3.0000e+00
IMP_SCORE,2051,GO:0090101,2.1150e-01,4.3000e+01
IMP_SCORE,2052,GO:0006536,2.1140e-01,1.6000e+01
IMP_SCORE,2053,GO:0045834,2.1134e-01,3.4000e+01
IMP_SCORE,2054,GO:0097746,2.1128e-01,3.9000e+01
IMP_SCORE,2055,GO:0055082,2.1127e-01,1.8800e+02
IMP_SCORE,2056,GO:0070936,2.1125e-01,1.9000e+01
IMP_SCORE,2057,GO:0019363,2.1123e-01,2.3000e+01
IMP_SCORE,2058,GO:0010608,2.1120e-01,1.3500e+02
IMP_SCORE,2059,GO:0043067,2.1117e-01,4.1500e+02
IMP_SCORE,2060,GO:0009064,2.1116e-01,6.6000e+01
IMP_SCORE,2061,GO:0002323,2.1116e-01,5.0000e+00
IMP_SCORE,2062,GO:1902186,2.1115e-01,1.4000e+01
IMP_SCORE,2063,GO:0046329,2.1111e-01,8.0000e+00
IMP_SCORE,2064,GO:0050729,2.1111e-01,5.5000e+01
IMP_SCORE,2065,GO:0032387,2.1105e-01,5.9000e+01
IMP_SCORE,2066,GO:0009260,2.1103e-01,2.9000e+01
IMP_SCORE,2067,GO:0009991,2.1093e-01,1.3200e+02
IMP_SCORE,2068,GO:0008568,2.1090e-01,6.0000e+00
IMP_SCORE,2069,GO:0010033,2.1084e-01,5.9400e+02
IMP_SCORE,2070,GO:0030858,2.1084e-01,2.3000e+01
IMP_SCORE,2071,GO:0003215,2.1078e-01,5.0000e+00
IMP_SCORE,2072,GO:0031401,2.1078e-01,2.2700e+02
IMP_SCORE,2073,GO:0010107,2.1075e-01,4.4000e+01
IMP_SCORE,2074,GO:1904951,2.1073e-01,1.2400e+02
IMP_SCORE,2075,GO:0030852,2.1058e-01,1.6000e+01
IMP_SCORE,2076,GO:0006972,2.1055e-01,7.0000e+00
IMP_SCORE,2077,GO:0009408,2.1053e-01,8.3000e+01
IMP_SCORE,2078,GO:0005876,2.1047e-01,2.2000e+01
IMP_SCORE,2079,GO:0046578,2.1046e-01,8.7000e+01
IMP_SCORE,2080,GO:0002507,2.1045e-01,3.0000e+00
IMP_SCORE,2081,GO:0004198,2.1042e-01,2.9000e+01
IMP_SCORE,2082,GO:0042627,2.1040e-01,6.0000e+00
IMP_SCORE,2083,GO:0032885,2.1038e-01,1.7000e+01
IMP_SCORE,2084,GO:0009116,2.1034e-01,5.0000e+01
IMP_SCORE,2085,GO:2000209,2.1033e-01,1.5000e+01
IMP_SCORE,2086,GO:0021955,2.1032e-01,2.8000e+01
IMP_SCORE,2087,GO:0031061,2.1030e-01,1.3000e+01
IMP_SCORE,2088,GO:0034333,2.1030e-01,2.6000e+01
IMP_SCORE,2089,GO:2000027,2.1029e-01,6.2000e+01
IMP_SCORE,2090,GO:0003735,2.1028e-01,9.2000e+01
IMP_SCORE,2091,GO:0043549,2.1025e-01,1.5300e+02
IMP_SCORE,2092,GO:0046365,2.1023e-01,3.2000e+01
IMP_SCORE,2093,GO:0005372,2.1023e-01,3.5000e+01
IMP_SCORE,2094,GO:0006699,2.1013e-01,2.8000e+01
IMP_SCORE,2095,GO:0045649,2.1012e-01,1.0000e+01
IMP_SCORE,2096,GO:0002704,2.1011e-01,1.5000e+01
IMP_SCORE,2097,GO:0050718,2.1005e-01,1.4000e+01
IMP_SCORE,2098,GO:0022409,2.0999e-01,6.8000e+01
IMP_SCORE,2099,GO:2000649,2.0989e-01,3.8000e+01
IMP_SCORE,2100,GO:1901796,2.0984e-01,5.0000e+01
IMP_SCORE,2101,GO:0002080,2.0980e-01,1.3000e+01
IMP_SCORE,2102,GO:2000303,2.0963e-01,5.0000e+00
IMP_SCORE,2103,GO:0009124,2.0956e-01,1.8000e+01
IMP_SCORE,2104,GO:0035249,2.0951e-01,1.5000e+01
IMP_SCORE,2105,GO:0034109,2.0946e-01,6.3000e+01
IMP_SCORE,2106,GO:0045662,2.0946e-01,8.0000e+00
IMP_SCORE,2107,GO:0043292,2.0942e-01,4.7000e+01
IMP_SCORE,2108,GO:0046683,2.0938e-01,4.7000e+01
IMP_SCORE,2109,GO:0002221,2.0937e-01,4.8000e+01
IMP_SCORE,2110,GO:0044070,2.0934e-01,5.1000e+01
IMP_SCORE,2111,GO:0009100,2.0917e-01,8.7000e+01
IMP_SCORE,2112,GO:0006954,2.0895e-01,2.4600e+02
IMP_SCORE,2113,GO:0061014,2.0881e-01,9.0000e+00
IMP_SCORE,2114,GO:0035728,2.0880e-01,3.0000e+00
IMP_SCORE,2115,GO:0099501,2.0878e-01,8.3000e+01
IMP_SCORE,2116,GO:0031983,2.0872e-01,1.3000e+02
IMP_SCORE,2117,GO:0016830,2.0858e-01,4.7000e+01
IMP_SCORE,2118,GO:0043524,2.0858e-01,3.0000e+01
IMP_SCORE,2119,GO:0035578,2.0855e-01,8.3000e+01
IMP_SCORE,2120,GO:0007077,2.0849e-01,1.9000e+01
IMP_SCORE,2121,GO:0040017,2.0848e-01,1.2200e+02
IMP_SCORE,2122,GO:0009410,2.0840e-01,1.6000e+01
IMP_SCORE,2123,GO:0045321,2.0837e-01,2.3500e+02
IMP_SCORE,2124,GO:0007413,2.0833e-01,3.2000e+01
IMP_SCORE,2125,GO:0044724,2.0833e-01,8.3000e+01
IMP_SCORE,2126,GO:0006260,2.0833e-01,6.6000e+01
IMP_SCORE,2127,GO:0019319,2.0823e-01,2.1000e+01
IMP_SCORE,2128,GO:0051261,2.0820e-01,1.7000e+01
IMP_SCORE,2129,GO:1901379,2.0816e-01,3.2000e+01
IMP_SCORE,2130,GO:0072395,2.0815e-01,1.7000e+01
IMP_SCORE,2131,GO:0051239,2.0815e-01,6.7200e+02
IMP_SCORE,2132,GO:0003705,2.0805e-01,4.5000e+01
IMP_SCORE,2133,GO:0032386,2.0804e-01,1.3000e+02
IMP_SCORE,2134,GO:0051348,2.0800e-01,7.2000e+01
IMP_SCORE,2135,GO:0001568,2.0791e-01,6.0000e+01
IMP_SCORE,2136,GO:0010970,2.0789e-01,3.8000e+01
IMP_SCORE,2137,GO:0042596,2.0787e-01,1.5000e+01
IMP_SCORE,2138,GO:0030136,2.0785e-01,6.5000e+01
IMP_SCORE,2139,GO:0051090,2.0783e-01,1.1500e+02
IMP_SCORE,2140,GO:0043198,2.0781e-01,2.0000e+01
IMP_SCORE,2141,GO:0051865,2.0781e-01,4.8000e+01
IMP_SCORE,2142,GO:0008320,2.0779e-01,1.2000e+01
IMP_SCORE,2143,GO:0045859,2.0776e-01,1.4900e+02
IMP_SCORE,2144,GO:0016504,2.0775e-01,1.9000e+01
IMP_SCORE,2145,GO:1903010,2.0771e-01,3.2000e+01
IMP_SCORE,2146,GO:0042461,2.0770e-01,2.7000e+01
IMP_SCORE,2147,GO:1905354,2.0768e-01,2.0000e+01
IMP_SCORE,2148,GO:0045639,2.0763e-01,1.3000e+01
IMP_SCORE,2149,GO:0005875,2.0760e-01,7.7000e+01
IMP_SCORE,2150,GO:0042346,2.0757e-01,1.7000e+01
IMP_SCORE,2151,GO:0090662,2.0756e-01,1.8000e+01
IMP_SCORE,2152,GO:0030308,2.0752e-01,9.2000e+01
IMP_SCORE,2153,GO:0032434,2.0748e-01,3.2000e+01
IMP_SCORE,2154,GO:1903579,2.0747e-01,6.0000e+00
IMP_SCORE,2155,GO:0090316,2.0741e-01,7.9000e+01
IMP_SCORE,2156,GO:0000982,2.0741e-01,6.8000e+01
IMP_SCORE,2157,GO:0060393,2.0733e-01,1.0000e+01
IMP_SCORE,2158,GO:0007205,2.0731e-01,3.2000e+01
IMP_SCORE,2159,GO:1902166,2.0728e-01,5.0000e+00
IMP_SCORE,2160,GO:0005829,2.0728e-01,1.6800e+03
IMP_SCORE,2161,GO:0016769,2.0726e-01,5.0000e+01
IMP_SCORE,2162,GO:0101003,2.0725e-01,6.0000e+01
IMP_SCORE,2163,GO:0032934,2.0725e-01,3.1000e+01
IMP_SCORE,2164,GO:0031629,2.0724e-01,9.0000e+00
IMP_SCORE,2165,GO:0001046,2.0724e-01,3.4000e+01
IMP_SCORE,2166,GO:1902583,2.0724e-01,1.3000e+01
IMP_SCORE,2167,GO:2001028,2.0723e-01,6.0000e+00
IMP_SCORE,2168,GO:1901797,2.0717e-01,1.8000e+01
IMP_SCORE,2169,GO:0015850,2.0717e-01,4.8000e+01
IMP_SCORE,2170,GO:0046395,2.0716e-01,1.1900e+02
IMP_SCORE,2171,GO:1901264,2.0713e-01,6.1000e+01
IMP_SCORE,2172,GO:0010638,2.0711e-01,1.8100e+02
IMP_SCORE,2173,GO:0030574,2.0708e-01,3.5000e+01
IMP_SCORE,2174,GO:0000228,2.0703e-01,2.3000e+01
IMP_SCORE,2175,GO:0046540,2.0703e-01,5.0000e+00
IMP_SCORE,2176,GO:0007059,2.0701e-01,5.5000e+01
IMP_SCORE,2177,GO:0043901,2.0700e-01,7.3000e+01
IMP_SCORE,2178,GO:0051310,2.0694e-01,1.3000e+01
IMP_SCORE,2179,GO:0060976,2.0692e-01,9.0000e+00
IMP_SCORE,2180,GO:0009719,2.0689e-01,2.9100e+02
IMP_SCORE,2181,GO:1901136,2.0689e-01,1.0900e+02
IMP_SCORE,2182,GO:0006691,2.0682e-01,1.8000e+01
IMP_SCORE,2183,GO:0060284,2.0678e-01,1.9900e+02
IMP_SCORE,2184,GO:0048710,2.0673e-01,8.0000e+00
IMP_SCORE,2185,GO:1902170,2.0671e-01,1.0000e+01
IMP_SCORE,2186,GO:0007346,2.0670e-01,1.3400e+02
IMP_SCORE,2187,GO:0031347,2.0668e-01,1.8300e+02
IMP_SCORE,2188,GO:0031965,2.0660e-01,2.6300e+02
IMP_SCORE,2189,GO:0048589,2.0652e-01,1.1700e+02
IMP_SCORE,2190,GO:0045056,2.0647e-01,6.0000e+00
IMP_SCORE,2191,GO:2000050,2.0639e-01,2.4000e+01
IMP_SCORE,2192,GO:0035770,2.0636e-01,1.1800e+02
IMP_SCORE,2193,GO:0048869,2.0625e-01,8.6900e+02
IMP_SCORE,2194,GO:0030971,2.0625e-01,5.9000e+01
IMP_SCORE,2195,GO:0032496,2.0622e-01,1.2300e+02
IMP_SCORE,2196,GO:0019883,2.0618e-01,1.4000e+01
IMP_SCORE,2197,GO:0012505,2.0616e-01,1.3800e+02
IMP_SCORE,2198,GO:0046488,2.0613e-01,8.2000e+01
IMP_SCORE,2199,GO:0019320,2.0608e-01,2.2000e+01
IMP_SCORE,2200,GO:0050830,2.0606e-01,2.0000e+01
IMP_SCORE,2201,GO:0046854,2.0602e-01,3.6000e+01
IMP_SCORE,2202,GO:1902403,2.0597e-01,1.1000e+01
IMP_SCORE,2203,GO:0072310,2.0595e-01,1.0000e+01
IMP_SCORE,2204,GO:0035518,2.0592e-01,4.0000e+00
IMP_SCORE,2205,GO:0007422,2.0581e-01,4.2000e+01
IMP_SCORE,2206,GO:0034765,2.0576e-01,1.0700e+02
IMP_SCORE,2207,GO:0035437,2.0575e-01,5.0000e+00
IMP_SCORE,2208,GO:0010975,2.0573e-01,1.0400e+02
IMP_SCORE,2209,GO:0051235,2.0571e-01,9.2000e+01
IMP_SCORE,2210,GO:0032693,2.0567e-01,9.0000e+00
IMP_SCORE,2211,GO:0023026,2.0558e-01,2.2000e+01
IMP_SCORE,2212,GO:0009055,2.0555e-01,7.6000e+01
IMP_SCORE,2213,GO:0031641,2.0554e-01,1.5000e+01
IMP_SCORE,2214,GO:0045892,2.0551e-01,1.6400e+02
IMP_SCORE,2215,GO:0070266,2.0551e-01,2.4000e+01
IMP_SCORE,2216,GO:0034249,2.0545e-01,3.5000e+01
IMP_SCORE,2217,GO:0046460,2.0542e-01,3.1000e+01
IMP_SCORE,2218,GO:0001667,2.0539e-01,7.2000e+01
IMP_SCORE,2219,GO:0051220,2.0524e-01,2.0000e+01
IMP_SCORE,2220,GO:0048026,2.0524e-01,5.0000e+00
IMP_SCORE,2221,GO:0007530,2.0524e-01,6.0000e+00
IMP_SCORE,2222,GO:0045017,2.0517e-01,8.9000e+01
IMP_SCORE,2223,GO:0071331,2.0514e-01,2.8000e+01
IMP_SCORE,2224,GO:0008284,2.0508e-01,2.7800e+02
IMP_SCORE,2225,GO:0061339,2.0504e-01,1.8000e+01
IMP_SCORE,2226,GO:0090068,2.0498e-01,6.7000e+01
IMP_SCORE,2227,GO:0099529,2.0495e-01,8.0000e+00
IMP_SCORE,2228,GO:0008066,2.0495e-01,1.8000e+01
IMP_SCORE,2229,GO:0010640,2.0494e-01,1.4000e+01
IMP_SCORE,2230,GO:0048167,2.0486e-01,6.9000e+01
IMP_SCORE,2231,GO:0070911,2.0485e-01,5.0000e+00
IMP_SCORE,2232,GO:2001236,2.0480e-01,6.8000e+01
IMP_SCORE,2233,GO:0017004,2.0478e-01,1.2000e+01
IMP_SCORE,2234,GO:0035246,2.0477e-01,1.9000e+01
IMP_SCORE,2235,GO:0043604,2.0469e-01,1.0100e+02
IMP_SCORE,2236,GO:0001959,2.0468e-01,5.1000e+01
IMP_SCORE,2237,GO:0042589,2.0466e-01,1.2000e+01
IMP_SCORE,2238,GO:0015078,2.0449e-01,2.6000e+01
IMP_SCORE,2239,GO:0048247,2.0448e-01,9.0000e+00
IMP_SCORE,2240,GO:0031279,2.0446e-01,2.4000e+01
IMP_SCORE,2241,GO:0046394,2.0446e-01,1.5600e+02
IMP_SCORE,2242,GO:0016114,2.0444e-01,9.0000e+00
IMP_SCORE,2243,GO:1903428,2.0443e-01,2.0000e+01
IMP_SCORE,2244,GO:0048524,2.0443e-01,2.5000e+01
IMP_SCORE,2245,GO:0044444,2.0441e-01,1.6810e+03
IMP_SCORE,2246,GO:0030658,2.0435e-01,1.3000e+02
IMP_SCORE,2247,GO:0001077,2.0422e-01,3.9000e+01
IMP_SCORE,2248,GO:0016298,2.0410e-01,1.0700e+02
IMP_SCORE,2249,GO:0000904,2.0408e-01,6.2000e+01
IMP_SCORE,2250,GO:0044446,2.0407e-01,1.5280e+03
IMP_SCORE,2251,GO:0051851,2.0403e-01,1.9000e+01
IMP_SCORE,2252,GO:0051642,2.0402e-01,1.6000e+01
IMP_SCORE,2253,GO:0009074,2.0383e-01,4.7000e+01
IMP_SCORE,2254,GO:0046883,2.0377e-01,7.3000e+01
IMP_SCORE,2255,GO:0051081,2.0376e-01,9.0000e+00
IMP_SCORE,2256,GO:0008630,2.0376e-01,2.0000e+01
IMP_SCORE,2257,GO:0051321,2.0371e-01,4.2000e+01
IMP_SCORE,2258,GO:0005070,2.0357e-01,5.0000e+01
IMP_SCORE,2259,GO:0006531,2.0356e-01,1.7000e+01
IMP_SCORE,2260,GO:0010038,2.0351e-01,1.6600e+02
IMP_SCORE,2261,GO:0019432,2.0342e-01,2.3000e+01
IMP_SCORE,2262,GO:0042622,2.0340e-01,5.0000e+00
IMP_SCORE,2263,GO:0033002,2.0334e-01,1.3000e+01
IMP_SCORE,2264,GO:0042113,2.0326e-01,8.1000e+01
IMP_SCORE,2265,GO:0051129,2.0324e-01,1.8300e+02
IMP_SCORE,2266,GO:0033268,2.0320e-01,5.0000e+00
IMP_SCORE,2267,GO:0005537,2.0318e-01,1.6000e+01
IMP_SCORE,2268,GO:0002819,2.0318e-01,3.4000e+01
IMP_SCORE,2269,GO:0002367,2.0317e-01,1.7000e+01
IMP_SCORE,2270,GO:0098900,2.0315e-01,1.4000e+01
IMP_SCORE,2271,GO:0048545,2.0314e-01,9.2000e+01
IMP_SCORE,2272,GO:0034451,2.0314e-01,1.0000e+01
IMP_SCORE,2273,GO:1903829,2.0311e-01,1.1100e+02
IMP_SCORE,2274,GO:1902017,2.0307e-01,3.9000e+01
IMP_SCORE,2275,GO:0055001,2.0306e-01,5.3000e+01
IMP_SCORE,2276,GO:0009725,2.0301e-01,1.7100e+02
IMP_SCORE,2277,GO:0006721,2.0300e-01,5.3000e+01
IMP_SCORE,2278,GO:0009201,2.0295e-01,1.1000e+01
IMP_SCORE,2279,GO:0032941,2.0289e-01,2.1000e+01
IMP_SCORE,2280,GO:0005654,2.0286e-01,1.0330e+03
IMP_SCORE,2281,GO:0006888,2.0284e-01,6.6000e+01
IMP_SCORE,2282,GO:0035588,2.0283e-01,2.3000e+01
IMP_SCORE,2283,GO:0009712,2.0278e-01,2.6000e+01
IMP_SCORE,2284,GO:0002685,2.0270e-01,4.8000e+01
IMP_SCORE,2285,GO:0008625,2.0270e-01,1.5000e+01
IMP_SCORE,2286,GO:0032543,2.0266e-01,2.8000e+01
IMP_SCORE,2287,GO:0005811,2.0266e-01,9.0000e+01
IMP_SCORE,2288,GO:0015914,2.0257e-01,2.6000e+01
IMP_SCORE,2289,GO:0030141,2.0249e-01,1.7000e+02
IMP_SCORE,2290,GO:0005737,2.0249e-01,1.9210e+03
IMP_SCORE,2291,GO:0043491,2.0242e-01,1.1000e+01
IMP_SCORE,2292,GO:1901607,2.0234e-01,5.0000e+01
IMP_SCORE,2293,GO:0033270,2.0230e-01,2.2000e+01
IMP_SCORE,2294,GO:0019377,2.0226e-01,2.4000e+01
IMP_SCORE,2295,GO:1902221,2.0226e-01,2.3000e+01
IMP_SCORE,2296,GO:0017015,2.0208e-01,5.6000e+01
IMP_SCORE,2297,GO:0042803,2.0201e-01,4.5000e+02
IMP_SCORE,2298,GO:0003924,2.0199e-01,1.2000e+02
IMP_SCORE,2299,GO:0007252,2.0197e-01,1.1000e+01
IMP_SCORE,2300,GO:0035282,2.0195e-01,1.5000e+01
IMP_SCORE,2301,GO:0070301,2.0194e-01,2.3000e+01
IMP_SCORE,2302,GO:0030513,2.0191e-01,1.6000e+01
IMP_SCORE,2303,GO:1904035,2.0187e-01,1.7000e+01
IMP_SCORE,2304,GO:0023023,2.0176e-01,3.4000e+01
IMP_SCORE,2305,GO:1904358,2.0174e-01,2.5000e+01
IMP_SCORE,2306,GO:0043236,2.0160e-01,3.3000e+01
IMP_SCORE,2307,GO:0033280,2.0160e-01,1.0000e+01
IMP_SCORE,2308,GO:0015844,2.0159e-01,7.0000e+00
IMP_SCORE,2309,GO:0004467,2.0157e-01,1.7000e+01
IMP_SCORE,2310,GO:0030968,2.0152e-01,4.5000e+01
IMP_SCORE,2311,GO:0009179,2.0149e-01,2.8000e+01
IMP_SCORE,2312,GO:0007088,2.0149e-01,2.4000e+01
IMP_SCORE,2313,GO:0018209,2.0148e-01,7.4000e+01
IMP_SCORE,2314,GO:0031982,2.0148e-01,1.1460e+03
IMP_SCORE,2315,GO:0010810,2.0146e-01,8.1000e+01
IMP_SCORE,2316,GO:0051018,2.0139e-01,4.2000e+01
IMP_SCORE,2317,GO:0044437,2.0128e-01,3.4300e+02
IMP_SCORE,2318,GO:0004252,2.0119e-01,1.7500e+02
IMP_SCORE,2319,GO:0048634,2.0119e-01,2.4000e+01
IMP_SCORE,2320,GO:1903779,2.0116e-01,5.1000e+01
IMP_SCORE,2321,GO:0009060,2.0109e-01,1.2000e+01
IMP_SCORE,2322,GO:0071280,2.0107e-01,1.2000e+01
IMP_SCORE,2323,GO:0021766,2.0105e-01,2.8000e+01
IMP_SCORE,2324,GO:0001933,2.0101e-01,8.7000e+01
IMP_SCORE,2325,GO:0090051,2.0093e-01,8.0000e+00
IMP_SCORE,2326,GO:0036148,2.0092e-01,1.0000e+01
IMP_SCORE,2327,GO:0070528,2.0088e-01,9.0000e+00
IMP_SCORE,2328,GO:0035306,2.0085e-01,3.2000e+01
IMP_SCORE,2329,GO:0035094,2.0083e-01,1.4000e+01
IMP_SCORE,2330,GO:0050774,2.0082e-01,7.0000e+00
IMP_SCORE,2331,GO:0046605,2.0080e-01,1.9000e+01
IMP_SCORE,2332,GO:0031941,2.0074e-01,3.1000e+01
IMP_SCORE,2333,GO:0032956,2.0068e-01,1.0900e+02
IMP_SCORE,2334,GO:0050321,2.0068e-01,2.1000e+01
IMP_SCORE,2335,GO:0015804,2.0066e-01,1.6000e+01
IMP_SCORE,2336,GO:0043066,2.0066e-01,2.2800e+02
IMP_SCORE,2337,GO:0043226,2.0062e-01,1.5570e+03
IMP_SCORE,2338,GO:0030307,2.0057e-01,4.8000e+01
IMP_SCORE,2339,GO:0035025,2.0035e-01,1.1000e+01
IMP_SCORE,2340,GO:0008347,2.0030e-01,3.4000e+01
IMP_SCORE,2341,GO:0002478,2.0030e-01,1.0000e+02
IMP_SCORE,2342,GO:0042734,2.0025e-01,3.9000e+01
IMP_SCORE,2343,GO:0070997,2.0024e-01,3.4000e+01
IMP_SCORE,2344,GO:0046427,2.0007e-01,1.7000e+01
IMP_SCORE,2345,GO:0032481,2.0006e-01,4.7000e+01
IMP_SCORE,2346,GO:0009072,2.0003e-01,3.3000e+01
IMP_SCORE,2347,GO:0045682,2.0003e-01,2.1000e+01
IMP_SCORE,2348,GO:0042221,1.9991e-01,7.3900e+02
IMP_SCORE,2349,GO:0008366,1.9983e-01,8.7000e+01
IMP_SCORE,2350,GO:0017048,1.9968e-01,6.3000e+01
IMP_SCORE,2351,GO:0033176,1.9965e-01,1.4000e+01
IMP_SCORE,2352,GO:0002495,1.9960e-01,7.5000e+01
IMP_SCORE,2353,GO:0001836,1.9958e-01,2.8000e+01
IMP_SCORE,2354,GO:0001935,1.9956e-01,8.0000e+00
IMP_SCORE,2355,GO:0002699,1.9947e-01,3.8000e+01
IMP_SCORE,2356,GO:0071467,1.9945e-01,1.9000e+01
IMP_SCORE,2357,GO:1900120,1.9944e-01,1.5000e+01
IMP_SCORE,2358,GO:0000323,1.9937e-01,2.4900e+02
IMP_SCORE,2359,GO:1903077,1.9931e-01,6.0000e+00
IMP_SCORE,2360,GO:0098876,1.9919e-01,6.0000e+01
IMP_SCORE,2361,GO:0000187,1.9917e-01,4.5000e+01
IMP_SCORE,2362,GO:0050727,1.9917e-01,1.2100e+02
IMP_SCORE,2363,GO:0097286,1.9916e-01,1.8000e+01
IMP_SCORE,2364,GO:0045121,1.9915e-01,1.5900e+02
IMP_SCORE,2365,GO:0014070,1.9914e-01,2.1600e+02
IMP_SCORE,2366,GO:0030139,1.9908e-01,4.7000e+01
IMP_SCORE,2367,GO:0008195,1.9904e-01,4.1000e+01
IMP_SCORE,2368,GO:0051339,1.9898e-01,1.3000e+01
IMP_SCORE,2369,GO:0003700,1.9898e-01,3.0100e+02
IMP_SCORE,2370,GO:0009081,1.9897e-01,5.2000e+01
IMP_SCORE,2371,GO:0045190,1.9895e-01,7.0000e+00
IMP_SCORE,2372,GO:0006833,1.9891e-01,4.6000e+01
IMP_SCORE,2373,GO:0043069,1.9887e-01,2.4200e+02
IMP_SCORE,2374,GO:0007616,1.9886e-01,3.4000e+01
IMP_SCORE,2375,GO:0072503,1.9885e-01,9.3000e+01
IMP_SCORE,2376,GO:0002028,1.9881e-01,7.0000e+01
IMP_SCORE,2377,GO:0010959,1.9879e-01,1.3200e+02
IMP_SCORE,2378,GO:0045912,1.9876e-01,3.1000e+01
IMP_SCORE,2379,GO:2000107,1.9876e-01,2.6000e+01
IMP_SCORE,2380,GO:1903312,1.9872e-01,6.0000e+00
IMP_SCORE,2381,GO:1903018,1.9872e-01,1.6000e+01
IMP_SCORE,2382,GO:1903322,1.9865e-01,3.2000e+01
IMP_SCORE,2383,GO:1901699,1.9857e-01,1.0300e+02
IMP_SCORE,2384,GO:0021700,1.9854e-01,7.9000e+01
IMP_SCORE,2385,GO:0016020,1.9853e-01,2.3650e+03
IMP_SCORE,2386,GO:0032869,1.9851e-01,4.5000e+01
IMP_SCORE,2387,GO:0031098,1.9851e-01,1.9000e+01
IMP_SCORE,2388,GO:1901989,1.9848e-01,3.3000e+01
IMP_SCORE,2389,GO:0005484,1.9846e-01,1.9000e+01
IMP_SCORE,2390,GO:0072332,1.9842e-01,1.6000e+01
IMP_SCORE,2391,GO:0009141,1.9837e-01,4.4000e+01
IMP_SCORE,2392,GO:0002429,1.9829e-01,7.6000e+01
IMP_SCORE,2393,GO:0007026,1.9826e-01,1.5000e+01
IMP_SCORE,2394,GO:0046961,1.9823e-01,1.0000e+01
IMP_SCORE,2395,GO:0046649,1.9823e-01,1.1600e+02
IMP_SCORE,2396,GO:0050769,1.9822e-01,1.1200e+02
IMP_SCORE,2397,GO:0060590,1.9820e-01,3.1000e+01
IMP_SCORE,2398,GO:0007611,1.9820e-01,9.6000e+01
IMP_SCORE,2399,GO:0002831,1.9815e-01,7.0000e+01
IMP_SCORE,2400,GO:0030801,1.9811e-01,1.5000e+01
IMP_SCORE,2401,GO:0003207,1.9803e-01,1.1000e+01
IMP_SCORE,2402,GO:0019865,1.9803e-01,4.6000e+01
IMP_SCORE,2403,GO:0090313,1.9803e-01,1.6000e+01
IMP_SCORE,2404,GO:0051954,1.9802e-01,1.1000e+01
IMP_SCORE,2405,GO:0046135,1.9791e-01,1.4000e+01
IMP_SCORE,2406,GO:0004842,1.9790e-01,1.5900e+02
IMP_SCORE,2407,GO:0070536,1.9789e-01,3.6000e+01
IMP_SCORE,2408,GO:0060401,1.9778e-01,1.1000e+01
IMP_SCORE,2409,GO:0001824,1.9771e-01,1.2000e+01
IMP_SCORE,2410,GO:0001968,1.9768e-01,1.9000e+01
IMP_SCORE,2411,GO:1990138,1.9761e-01,4.2000e+01
IMP_SCORE,2412,GO:0016831,1.9755e-01,5.0000e+01
IMP_SCORE,2413,GO:0010677,1.9754e-01,2.8000e+01
IMP_SCORE,2414,GO:0061041,1.9753e-01,3.9000e+01
IMP_SCORE,2415,GO:0060292,1.9749e-01,6.0000e+00
IMP_SCORE,2416,GO:0043034,1.9748e-01,5.9000e+01
IMP_SCORE,2417,GO:0061013,1.9744e-01,8.0000e+00
IMP_SCORE,2418,GO:2000484,1.9738e-01,8.0000e+00
IMP_SCORE,2419,GO:2001259,1.9736e-01,1.1000e+01
IMP_SCORE,2420,GO:1904353,1.9735e-01,2.3000e+01
IMP_SCORE,2421,GO:0022011,1.9734e-01,1.7000e+01
IMP_SCORE,2422,GO:0006893,1.9732e-01,2.3000e+01
IMP_SCORE,2423,GO:0002791,1.9731e-01,1.1200e+02
IMP_SCORE,2424,GO:0043281,1.9726e-01,5.2000e+01
IMP_SCORE,2425,GO:0002697,1.9724e-01,1.0500e+02
IMP_SCORE,2426,GO:0010954,1.9720e-01,1.0000e+01
IMP_SCORE,2427,GO:0030810,1.9720e-01,2.3000e+01
IMP_SCORE,2428,GO:0042787,1.9719e-01,4.3000e+01
IMP_SCORE,2429,GO:0008203,1.9718e-01,3.7000e+01
IMP_SCORE,2430,GO:0009416,1.9715e-01,7.8000e+01
IMP_SCORE,2431,GO:0002274,1.9710e-01,1.3300e+02
IMP_SCORE,2432,GO:0021879,1.9706e-01,1.4000e+01
IMP_SCORE,2433,GO:0060563,1.9697e-01,9.0000e+00
IMP_SCORE,2434,GO:0046777,1.9697e-01,8.5000e+01
IMP_SCORE,2435,GO:0051966,1.9692e-01,2.0000e+01
IMP_SCORE,2436,GO:0001159,1.9679e-01,7.2000e+01
IMP_SCORE,2437,GO:0101031,1.9678e-01,5.0000e+00
IMP_SCORE,2438,GO:0002504,1.9677e-01,7.9000e+01
IMP_SCORE,2439,GO:0035295,1.9674e-01,5.2000e+01
IMP_SCORE,2440,GO:0032228,1.9672e-01,1.1000e+01
IMP_SCORE,2441,GO:0048512,1.9666e-01,1.2000e+01
IMP_SCORE,2442,GO:0072525,1.9666e-01,3.2000e+01
IMP_SCORE,2443,GO:0033162,1.9664e-01,5.0000e+00
IMP_SCORE,2444,GO:0044003,1.9663e-01,2.2000e+01
IMP_SCORE,2445,GO:1900077,1.9656e-01,1.5000e+01
IMP_SCORE,2446,GO:0072562,1.9656e-01,1.9100e+02
IMP_SCORE,2447,GO:0004623,1.9651e-01,3.6000e+01
IMP_SCORE,2448,GO:0097755,1.9650e-01,3.1000e+01
IMP_SCORE,2449,GO:1901700,1.9635e-01,3.2200e+02
IMP_SCORE,2450,GO:0002474,1.9632e-01,7.0000e+01
IMP_SCORE,2451,GO:0006515,1.9630e-01,6.0000e+00
IMP_SCORE,2452,GO:0006000,1.9618e-01,6.0000e+00
IMP_SCORE,2453,GO:0016482,1.9617e-01,5.4000e+01
IMP_SCORE,2454,GO:0046514,1.9605e-01,2.6000e+01
IMP_SCORE,2455,GO:0021680,1.9602e-01,1.3000e+01
IMP_SCORE,2456,GO:0090066,1.9601e-01,1.2300e+02
IMP_SCORE,2457,GO:0051604,1.9598e-01,1.1800e+02
IMP_SCORE,2458,GO:0071359,1.9598e-01,1.7000e+01
IMP_SCORE,2459,GO:1902991,1.9596e-01,1.5000e+01
IMP_SCORE,2460,GO:0045777,1.9588e-01,2.1000e+01
IMP_SCORE,2461,GO:0006937,1.9586e-01,5.2000e+01
IMP_SCORE,2462,GO:0004497,1.9581e-01,5.3000e+01
IMP_SCORE,2463,GO:0032845,1.9579e-01,4.2000e+01
IMP_SCORE,2464,GO:0001932,1.9577e-01,2.0500e+02
IMP_SCORE,2465,GO:0048771,1.9577e-01,2.5000e+01
IMP_SCORE,2466,GO:0001885,1.9575e-01,3.8000e+01
IMP_SCORE,2467,GO:1902679,1.9574e-01,1.8100e+02
IMP_SCORE,2468,GO:0030325,1.9574e-01,1.1000e+01
IMP_SCORE,2469,GO:0051050,1.9571e-01,2.3300e+02
IMP_SCORE,2470,GO:1901292,1.9567e-01,3.2000e+01
IMP_SCORE,2471,GO:0005310,1.9565e-01,8.0000e+00
IMP_SCORE,2472,GO:0031644,1.9565e-01,2.9000e+01
IMP_SCORE,2473,GO:0008206,1.9560e-01,2.8000e+01
IMP_SCORE,2474,GO:0098805,1.9559e-01,5.1800e+02
IMP_SCORE,2475,GO:0032838,1.9558e-01,2.1000e+01
IMP_SCORE,2476,GO:2001235,1.9557e-01,4.7000e+01
IMP_SCORE,2477,GO:0044297,1.9551e-01,2.1800e+02
IMP_SCORE,2478,GO:1902547,1.9550e-01,1.2000e+01
IMP_SCORE,2479,GO:0050000,1.9549e-01,3.8000e+01
IMP_SCORE,2480,GO:1902495,1.9548e-01,1.2700e+02
IMP_SCORE,2481,GO:0060674,1.9548e-01,2.6000e+01
IMP_SCORE,2482,GO:0030004,1.9546e-01,4.7000e+01
IMP_SCORE,2483,GO:0042180,1.9538e-01,3.9000e+01
IMP_SCORE,2484,GO:1901020,1.9535e-01,4.0000e+00
IMP_SCORE,2485,GO:0018904,1.9533e-01,4.4000e+01
IMP_SCORE,2486,GO:0048562,1.9532e-01,4.1000e+01
IMP_SCORE,2487,GO:0008015,1.9530e-01,3.6000e+01
IMP_SCORE,2488,GO:0032844,1.9528e-01,1.4300e+02
IMP_SCORE,2489,GO:0010919,1.9527e-01,1.0000e+01
IMP_SCORE,2490,GO:0051453,1.9524e-01,3.8000e+01
IMP_SCORE,2491,GO:0016242,1.9521e-01,6.0000e+00
IMP_SCORE,2492,GO:0030098,1.9521e-01,5.3000e+01
IMP_SCORE,2493,GO:0002204,1.9513e-01,5.0000e+00
IMP_SCORE,2494,GO:0051247,1.9511e-01,2.6200e+02
IMP_SCORE,2495,GO:0034374,1.9509e-01,9.0000e+00
IMP_SCORE,2496,GO:0098562,1.9506e-01,3.8000e+01
IMP_SCORE,2497,GO:0006687,1.9506e-01,7.9000e+01
IMP_SCORE,2498,GO:0008187,1.9502e-01,5.0000e+00
IMP_SCORE,2499,GO:0031526,1.9500e-01,2.0000e+01
IMP_SCORE,2500,GO:0030033,1.9494e-01,2.2000e+01
IMP_SCORE,2501,GO:0007179,1.9489e-01,3.5000e+01
IMP_SCORE,2502,GO:0051492,1.9487e-01,2.9000e+01
IMP_SCORE,2503,GO:0021819,1.9486e-01,1.6000e+01
IMP_SCORE,2504,GO:1903531,1.9481e-01,6.3000e+01
IMP_SCORE,2505,GO:0071827,1.9480e-01,1.1000e+01
IMP_SCORE,2506,GO:0048008,1.9480e-01,1.8000e+01
IMP_SCORE,2507,GO:0004143,1.9479e-01,7.0000e+00
IMP_SCORE,2508,GO:0043068,1.9474e-01,1.6900e+02
IMP_SCORE,2509,GO:0031103,1.9468e-01,1.7000e+01
IMP_SCORE,2510,GO:0033674,1.9466e-01,9.2000e+01
IMP_SCORE,2511,GO:0003071,1.9463e-01,1.2000e+01
IMP_SCORE,2512,GO:0048519,1.9463e-01,8.1100e+02
IMP_SCORE,2513,GO:0035567,1.9462e-01,4.2000e+01
IMP_SCORE,2514,GO:0002062,1.9460e-01,1.1000e+01
IMP_SCORE,2515,GO:1905475,1.9460e-01,5.3000e+01
IMP_SCORE,2516,GO:0071310,1.9459e-01,3.4200e+02
IMP_SCORE,2517,GO:0050890,1.9458e-01,1.6900e+02
IMP_SCORE,2518,GO:0098590,1.9457e-01,5.0900e+02
IMP_SCORE,2519,GO:0005044,1.9453e-01,8.2000e+01
IMP_SCORE,2520,GO:0008334,1.9452e-01,7.0000e+00
IMP_SCORE,2521,GO:0042771,1.9449e-01,2.0000e+01
IMP_SCORE,2522,GO:0070373,1.9448e-01,2.2000e+01
IMP_SCORE,2523,GO:0046621,1.9448e-01,7.0000e+00
IMP_SCORE,2524,GO:0050852,1.9442e-01,3.9000e+01
IMP_SCORE,2525,GO:0002687,1.9440e-01,3.0000e+01
IMP_SCORE,2526,GO:0006942,1.9439e-01,1.3000e+01
IMP_SCORE,2527,GO:0005048,1.9433e-01,2.2000e+01
IMP_SCORE,2528,GO:0048732,1.9433e-01,1.1000e+02
IMP_SCORE,2529,GO:0002209,1.9433e-01,1.7000e+01
IMP_SCORE,2530,GO:0016239,1.9432e-01,1.7000e+01
IMP_SCORE,2531,GO:0022407,1.9431e-01,1.0000e+02
IMP_SCORE,2532,GO:0006308,1.9431e-01,1.4000e+01
IMP_SCORE,2533,GO:0019201,1.9429e-01,1.9000e+01
IMP_SCORE,2534,GO:0035601,1.9424e-01,3.2000e+01
IMP_SCORE,2535,GO:0002275,1.9423e-01,1.1100e+02
IMP_SCORE,2536,GO:0010181,1.9417e-01,2.6000e+01
IMP_SCORE,2537,GO:0048268,1.9414e-01,2.2000e+01
IMP_SCORE,2538,GO:0009394,1.9407e-01,7.0000e+00
IMP_SCORE,2539,GO:0034702,1.9405e-01,1.3000e+02
IMP_SCORE,2540,GO:0097110,1.9404e-01,2.3000e+01
IMP_SCORE,2541,GO:0044827,1.9402e-01,1.3000e+01
IMP_SCORE,2542,GO:0001085,1.9398e-01,5.9000e+01
IMP_SCORE,2543,GO:0046324,1.9397e-01,2.7000e+01
IMP_SCORE,2544,GO:0050863,1.9396e-01,9.1000e+01
IMP_SCORE,2545,GO:0009156,1.9394e-01,2.0000e+01
IMP_SCORE,2546,GO:2000826,1.9392e-01,2.0000e+01
IMP_SCORE,2547,GO:0090277,1.9391e-01,3.1000e+01
IMP_SCORE,2548,GO:0015245,1.9391e-01,6.0000e+00
IMP_SCORE,2549,GO:0050796,1.9387e-01,4.7000e+01
IMP_SCORE,2550,GO:0016878,1.9384e-01,2.8000e+01
IMP_SCORE,2551,GO:0006469,1.9384e-01,9.5000e+01
IMP_SCORE,2552,GO:0010906,1.9382e-01,3.9000e+01
IMP_SCORE,2553,GO:0008201,1.9378e-01,1.1900e+02
IMP_SCORE,2554,GO:0009890,1.9373e-01,2.4300e+02
IMP_SCORE,2555,GO:0072350,1.9353e-01,3.9000e+01
IMP_SCORE,2556,GO:0005125,1.9352e-01,2.0800e+02
IMP_SCORE,2557,GO:0043603,1.9352e-01,2.1900e+02
IMP_SCORE,2558,GO:0016126,1.9352e-01,2.2000e+01
IMP_SCORE,2559,GO:1901224,1.9350e-01,1.0000e+01
IMP_SCORE,2560,GO:0002793,1.9349e-01,7.2000e+01
IMP_SCORE,2561,GO:0031294,1.9348e-01,3.2000e+01
IMP_SCORE,2562,GO:0050679,1.9341e-01,5.3000e+01
IMP_SCORE,2563,GO:0000977,1.9340e-01,1.0900e+02
IMP_SCORE,2564,GO:0008105,1.9337e-01,1.4000e+01
IMP_SCORE,2565,GO:0032467,1.9328e-01,2.2000e+01
IMP_SCORE,2566,GO:0045745,1.9327e-01,1.3000e+01
IMP_SCORE,2567,GO:0044767,1.9325e-01,1.3000e+03
IMP_SCORE,2568,GO:0051438,1.9319e-01,1.3000e+01
IMP_SCORE,2569,GO:1903035,1.9318e-01,4.3000e+01
IMP_SCORE,2570,GO:0051196,1.9312e-01,2.9000e+01
IMP_SCORE,2571,GO:0061245,1.9310e-01,3.4000e+01
IMP_SCORE,2572,GO:0005622,1.9310e-01,7.4400e+02
IMP_SCORE,2573,GO:0031111,1.9310e-01,6.0000e+00
IMP_SCORE,2574,GO:1903507,1.9309e-01,2.0200e+02
IMP_SCORE,2575,GO:0031663,1.9308e-01,1.6000e+01
IMP_SCORE,2576,GO:0044089,1.9306e-01,1.3900e+02
IMP_SCORE,2577,GO:0045936,1.9306e-01,1.5800e+02
IMP_SCORE,2578,GO:0070851,1.9299e-01,8.4000e+01
IMP_SCORE,2579,GO:0071803,1.9297e-01,4.9000e+01
IMP_SCORE,2580,GO:0033293,1.9293e-01,4.8000e+01
IMP_SCORE,2581,GO:0097300,1.9287e-01,1.8000e+01
IMP_SCORE,2582,GO:0045685,1.9285e-01,3.3000e+01
IMP_SCORE,2583,GO:0098636,1.9282e-01,3.0000e+01
IMP_SCORE,2584,GO:0006623,1.9281e-01,7.0000e+00
IMP_SCORE,2585,GO:0070167,1.9281e-01,4.0000e+01
IMP_SCORE,2586,GO:0001562,1.9273e-01,2.1000e+01
IMP_SCORE,2587,GO:0005886,1.9267e-01,1.6610e+03
IMP_SCORE,2588,GO:1904950,1.9267e-01,6.9000e+01
IMP_SCORE,2589,GO:0006903,1.9265e-01,1.8000e+01
IMP_SCORE,2590,GO:0061418,1.9265e-01,1.9000e+01
IMP_SCORE,2591,GO:0001523,1.9263e-01,6.6000e+01
IMP_SCORE,2592,GO:0010889,1.9262e-01,8.0000e+00
IMP_SCORE,2593,GO:0010770,1.9259e-01,3.6000e+01
IMP_SCORE,2594,GO:0009437,1.9257e-01,2.9000e+01
IMP_SCORE,2595,GO:0044712,1.9253e-01,3.4400e+02
IMP_SCORE,2596,GO:0030100,1.9252e-01,7.2000e+01
IMP_SCORE,2597,GO:0030027,1.9247e-01,6.9000e+01
IMP_SCORE,2598,GO:1901342,1.9245e-01,9.0000e+01
IMP_SCORE,2599,GO:0045736,1.9242e-01,7.0000e+00
IMP_SCORE,2600,GO:0002253,1.9236e-01,1.7100e+02
IMP_SCORE,2601,GO:1903321,1.9234e-01,2.8000e+01
IMP_SCORE,2602,GO:0032024,1.9231e-01,3.3000e+01
IMP_SCORE,2603,GO:0045944,1.9223e-01,1.8900e+02
IMP_SCORE,2604,GO:0043227,1.9219e-01,1.5050e+03
IMP_SCORE,2605,GO:0004713,1.9213e-01,5.3000e+01
IMP_SCORE,2606,GO:0006298,1.9211e-01,1.3000e+01
IMP_SCORE,2607,GO:0055119,1.9209e-01,2.0000e+00
IMP_SCORE,2608,GO:0019184,1.9205e-01,1.8000e+01
IMP_SCORE,2609,GO:0051213,1.9205e-01,7.4000e+01
IMP_SCORE,2610,GO:0015936,1.9203e-01,6.0000e+00
IMP_SCORE,2611,GO:0009295,1.9197e-01,3.5000e+01
IMP_SCORE,2612,GO:0071621,1.9192e-01,4.3000e+01
IMP_SCORE,2613,GO:0072661,1.9192e-01,8.0000e+00
IMP_SCORE,2614,GO:0051775,1.9188e-01,1.9000e+01
IMP_SCORE,2615,GO:0002262,1.9186e-01,1.7000e+01
IMP_SCORE,2616,GO:0035821,1.9186e-01,4.6000e+01
IMP_SCORE,2617,GO:0006639,1.9180e-01,6.0000e+01
IMP_SCORE,2618,GO:0019221,1.9171e-01,2.2100e+02
IMP_SCORE,2619,GO:0036503,1.9166e-01,2.1000e+01
IMP_SCORE,2620,GO:0001190,1.9154e-01,3.3000e+01
IMP_SCORE,2621,GO:0006730,1.9147e-01,5.2000e+01
IMP_SCORE,2622,GO:0009067,1.9145e-01,2.3000e+01
IMP_SCORE,2623,GO:0016471,1.9145e-01,1.4000e+01
IMP_SCORE,2624,GO:1905952,1.9145e-01,3.0000e+01
IMP_SCORE,2625,GO:0051956,1.9144e-01,8.0000e+00
IMP_SCORE,2626,GO:0005035,1.9143e-01,2.1000e+01
IMP_SCORE,2627,GO:0070304,1.9143e-01,3.2000e+01
IMP_SCORE,2628,GO:0051969,1.9137e-01,7.0000e+00
IMP_SCORE,2629,GO:0043560,1.9136e-01,3.0000e+00
IMP_SCORE,2630,GO:0016049,1.9135e-01,6.0000e+01
IMP_SCORE,2631,GO:0005104,1.9135e-01,7.0000e+00
IMP_SCORE,2632,GO:0032479,1.9133e-01,5.0000e+01
IMP_SCORE,2633,GO:0043407,1.9131e-01,3.9000e+01
IMP_SCORE,2634,GO:0044243,1.9130e-01,4.0000e+01
IMP_SCORE,2635,GO:0019725,1.9129e-01,2.4700e+02
IMP_SCORE,2636,GO:0001704,1.9129e-01,1.9000e+01
IMP_SCORE,2637,GO:0015399,1.9126e-01,5.4000e+01
IMP_SCORE,2638,GO:0007605,1.9122e-01,1.2200e+02
IMP_SCORE,2639,GO:0071801,1.9120e-01,3.4000e+01
IMP_SCORE,2640,GO:0005789,1.9115e-01,4.5600e+02
IMP_SCORE,2641,GO:0043648,1.9115e-01,5.1000e+01
IMP_SCORE,2642,GO:0051173,1.9113e-01,2.5300e+02
IMP_SCORE,2643,GO:2000136,1.9111e-01,2.2000e+01
IMP_SCORE,2644,GO:0007405,1.9099e-01,1.1000e+01
IMP_SCORE,2645,GO:0019213,1.9099e-01,2.7000e+01
IMP_SCORE,2646,GO:0010565,1.9097e-01,4.5000e+01
IMP_SCORE,2647,GO:0016505,1.9095e-01,8.0000e+00
IMP_SCORE,2648,GO:0000785,1.9094e-01,1.1500e+02
IMP_SCORE,2649,GO:0070411,1.9090e-01,2.7000e+01
IMP_SCORE,2650,GO:0010562,1.9089e-01,1.7200e+02
IMP_SCORE,2651,GO:1900225,1.9087e-01,1.0000e+00
IMP_SCORE,2652,GO:0006228,1.9087e-01,1.0000e+00
IMP_SCORE,2653,GO:0007044,1.9079e-01,5.5000e+01
IMP_SCORE,2654,GO:0044772,1.9076e-01,9.0000e+01
IMP_SCORE,2655,GO:0061029,1.9076e-01,3.0000e+00
IMP_SCORE,2656,GO:0010874,1.9072e-01,1.3000e+01
IMP_SCORE,2657,GO:0030802,1.9068e-01,3.4000e+01
IMP_SCORE,2658,GO:0009895,1.9064e-01,7.0000e+01
IMP_SCORE,2659,GO:0010559,1.9061e-01,7.0000e+00
IMP_SCORE,2660,GO:0022848,1.9060e-01,5.0000e+00
IMP_SCORE,2661,GO:0000060,1.9052e-01,1.3000e+01
IMP_SCORE,2662,GO:0044459,1.9050e-01,1.0310e+03
IMP_SCORE,2663,GO:0051127,1.9050e-01,9.0000e+00
IMP_SCORE,2664,GO:0010165,1.9040e-01,1.9000e+01
IMP_SCORE,2665,GO:0070661,1.9036e-01,2.4000e+01
IMP_SCORE,2666,GO:0036120,1.9035e-01,2.0000e+00
IMP_SCORE,2667,GO:0048875,1.9034e-01,3.1000e+01
IMP_SCORE,2668,GO:0034250,1.9029e-01,4.1000e+01
IMP_SCORE,2669,GO:0042056,1.9027e-01,1.3000e+01
IMP_SCORE,2670,GO:0030902,1.9026e-01,1.6000e+01
IMP_SCORE,2671,GO:0006366,1.9026e-01,1.5300e+02
IMP_SCORE,2672,GO:1901861,1.9025e-01,2.7000e+01
IMP_SCORE,2673,GO:0031932,1.9025e-01,2.6000e+01
IMP_SCORE,2674,GO:0030424,1.9024e-01,1.6100e+02
IMP_SCORE,2675,GO:0042054,1.9023e-01,2.2000e+01
IMP_SCORE,2676,GO:0061045,1.9020e-01,4.1000e+01
IMP_SCORE,2677,GO:0002688,1.9019e-01,2.2000e+01
IMP_SCORE,2678,GO:0019362,1.9019e-01,5.2000e+01
IMP_SCORE,2679,GO:0001817,1.9018e-01,1.9500e+02
IMP_SCORE,2680,GO:0009266,1.9017e-01,6.9000e+01
IMP_SCORE,2681,GO:0030334,1.9016e-01,1.7500e+02
IMP_SCORE,2682,GO:0010676,1.9016e-01,1.5000e+01
IMP_SCORE,2683,GO:0043393,1.9016e-01,5.1000e+01
IMP_SCORE,2684,GO:1902593,1.9014e-01,4.0000e+01
IMP_SCORE,2685,GO:0051051,1.9008e-01,1.2900e+02
IMP_SCORE,2686,GO:1903831,1.8999e-01,1.7000e+01
IMP_SCORE,2687,GO:0009790,1.8998e-01,6.6000e+01
IMP_SCORE,2688,GO:0043434,1.8996e-01,7.8000e+01
IMP_SCORE,2689,GO:1901987,1.8995e-01,1.0600e+02
IMP_SCORE,2690,GO:0005924,1.8982e-01,2.4500e+02
IMP_SCORE,2691,GO:0001669,1.8980e-01,6.6000e+01
IMP_SCORE,2692,GO:0033145,1.8979e-01,1.8000e+01
IMP_SCORE,2693,GO:0043312,1.8976e-01,1.1000e+02
IMP_SCORE,2694,GO:0007219,1.8976e-01,4.3000e+01
IMP_SCORE,2695,GO:0002521,1.8976e-01,9.5000e+01
IMP_SCORE,2696,GO:0070914,1.8975e-01,1.6000e+01
IMP_SCORE,2697,GO:0018105,1.8972e-01,4.1000e+01
IMP_SCORE,2698,GO:0015250,1.8972e-01,2.3000e+01
IMP_SCORE,2699,GO:0010745,1.8971e-01,1.4000e+01
IMP_SCORE,2700,GO:0072659,1.8970e-01,6.8000e+01
IMP_SCORE,2701,GO:1903561,1.8969e-01,9.5500e+02
IMP_SCORE,2702,GO:0034110,1.8968e-01,9.0000e+00
IMP_SCORE,2703,GO:0030332,1.8967e-01,6.0000e+00
IMP_SCORE,2704,GO:0071901,1.8966e-01,4.6000e+01
IMP_SCORE,2705,GO:0007223,1.8961e-01,1.4000e+01
IMP_SCORE,2706,GO:0010827,1.8956e-01,3.3000e+01
IMP_SCORE,2707,GO:0044853,1.8956e-01,2.6000e+01
IMP_SCORE,2708,GO:0003352,1.8949e-01,5.0000e+00
IMP_SCORE,2709,GO:0080134,1.8947e-01,3.2500e+02
IMP_SCORE,2710,GO:0035304,1.8943e-01,2.8000e+01
IMP_SCORE,2711,GO:0008656,1.8941e-01,1.6000e+01
IMP_SCORE,2712,GO:0051437,1.8938e-01,7.0000e+00
IMP_SCORE,2713,GO:0008139,1.8935e-01,2.3000e+01
IMP_SCORE,2714,GO:0031346,1.8932e-01,9.2000e+01
IMP_SCORE,2715,GO:0060402,1.8930e-01,7.0000e+00
IMP_SCORE,2716,GO:0044708,1.8930e-01,1.7500e+02
IMP_SCORE,2717,GO:0006935,1.8929e-01,1.4600e+02
IMP_SCORE,2718,GO:0010942,1.8929e-01,1.8000e+02
IMP_SCORE,2719,GO:0044389,1.8928e-01,1.4400e+02
IMP_SCORE,2720,GO:0042308,1.8922e-01,3.6000e+01
IMP_SCORE,2721,GO:0031233,1.8920e-01,3.2000e+01
IMP_SCORE,2722,GO:0097164,1.8917e-01,1.3100e+02
IMP_SCORE,2723,GO:0044422,1.8917e-01,1.6360e+03
IMP_SCORE,2724,GO:0030154,1.8916e-01,7.1600e+02
IMP_SCORE,2725,GO:0017171,1.8911e-01,2.1200e+02
IMP_SCORE,2726,GO:0060765,1.8907e-01,5.0000e+00
IMP_SCORE,2727,GO:0022603,1.8901e-01,3.3100e+02
IMP_SCORE,2728,GO:0016301,1.8899e-01,2.7300e+02
IMP_SCORE,2729,GO:0043923,1.8896e-01,3.0000e+00
IMP_SCORE,2730,GO:0010950,1.8895e-01,5.7000e+01
IMP_SCORE,2731,GO:0030425,1.8894e-01,2.0000e+02
IMP_SCORE,2732,GO:0042577,1.8889e-01,2.9000e+01
IMP_SCORE,2733,GO:0043299,1.8888e-01,9.6000e+01
IMP_SCORE,2734,GO:0005739,1.8882e-01,7.1700e+02
IMP_SCORE,2735,GO:0048525,1.8881e-01,6.0000e+01
IMP_SCORE,2736,GO:0050867,1.8874e-01,7.4000e+01
IMP_SCORE,2737,GO:1901659,1.8874e-01,2.3000e+01
IMP_SCORE,2738,GO:0098533,1.8873e-01,1.7000e+01
IMP_SCORE,2739,GO:0018345,1.8872e-01,2.1000e+01
IMP_SCORE,2740,GO:0061077,1.8861e-01,4.8000e+01
IMP_SCORE,2741,GO:0008021,1.8857e-01,6.2000e+01
IMP_SCORE,2742,GO:0051222,1.8854e-01,1.1500e+02
IMP_SCORE,2743,GO:0043233,1.8852e-01,4.4600e+02
IMP_SCORE,2744,GO:0036498,1.8845e-01,4.1000e+01
IMP_SCORE,2745,GO:0016773,1.8838e-01,2.0600e+02
IMP_SCORE,2746,GO:0030198,1.8838e-01,1.8200e+02
IMP_SCORE,2747,GO:0006457,1.8835e-01,2.1000e+02
IMP_SCORE,2748,GO:0017081,1.8826e-01,2.3000e+01
IMP_SCORE,2749,GO:1901201,1.8826e-01,6.0000e+00
IMP_SCORE,2750,GO:0090183,1.8822e-01,1.2000e+01
IMP_SCORE,2751,GO:0035091,1.8822e-01,1.8400e+02
IMP_SCORE,2752,GO:0005773,1.8819e-01,2.7200e+02
IMP_SCORE,2753,GO:0010833,1.8817e-01,5.0000e+00
IMP_SCORE,2754,GO:0097306,1.8814e-01,2.0000e+01
IMP_SCORE,2755,GO:0036020,1.8799e-01,1.3000e+01
IMP_SCORE,2756,GO:0006890,1.8799e-01,5.8000e+01
IMP_SCORE,2757,GO:0036260,1.8796e-01,9.0000e+00
IMP_SCORE,2758,GO:0010629,1.8791e-01,2.6200e+02
IMP_SCORE,2759,GO:0030666,1.8790e-01,7.8000e+01
IMP_SCORE,2760,GO:0051172,1.8784e-01,2.3300e+02
IMP_SCORE,2761,GO:0040029,1.8784e-01,4.2000e+01
IMP_SCORE,2762,GO:0043112,1.8780e-01,2.5000e+01
IMP_SCORE,2763,GO:0030374,1.8779e-01,1.6000e+01
IMP_SCORE,2764,GO:0006878,1.8777e-01,1.2000e+01
IMP_SCORE,2765,GO:2000243,1.8773e-01,1.8000e+01
IMP_SCORE,2766,GO:0042278,1.8755e-01,3.5000e+01
IMP_SCORE,2767,GO:0005200,1.8751e-01,1.1200e+02
IMP_SCORE,2768,GO:0048640,1.8749e-01,2.7000e+01
IMP_SCORE,2769,GO:0060560,1.8749e-01,5.0000e+01
IMP_SCORE,2770,GO:1901071,1.8747e-01,5.2000e+01
IMP_SCORE,2771,GO:0031116,1.8746e-01,3.0000e+00
IMP_SCORE,2772,GO:0051281,1.8743e-01,1.3000e+01
IMP_SCORE,2773,GO:0009914,1.8741e-01,3.4000e+01
IMP_SCORE,2774,GO:0090287,1.8730e-01,7.5000e+01
IMP_SCORE,2775,GO:1902305,1.8729e-01,4.1000e+01
IMP_SCORE,2776,GO:0002283,1.8728e-01,1.2200e+02
IMP_SCORE,2777,GO:0022824,1.8722e-01,2.1000e+01
IMP_SCORE,2778,GO:0016813,1.8722e-01,1.4000e+01
IMP_SCORE,2779,GO:0009187,1.8717e-01,1.0000e+01
IMP_SCORE,2780,GO:1901685,1.8716e-01,1.6000e+01
IMP_SCORE,2781,GO:0042104,1.8713e-01,5.0000e+00
IMP_SCORE,2782,GO:0033135,1.8709e-01,2.3000e+01
IMP_SCORE,2783,GO:0070887,1.8704e-01,3.8600e+02
IMP_SCORE,2784,GO:0008374,1.8703e-01,1.9000e+01
IMP_SCORE,2785,GO:1904376,1.8700e-01,1.0000e+01
IMP_SCORE,2786,GO:0051569,1.8696e-01,6.0000e+00
IMP_SCORE,2787,GO:0010564,1.8696e-01,1.5300e+02
IMP_SCORE,2788,GO:0002764,1.8695e-01,1.4000e+02
IMP_SCORE,2789,GO:0000086,1.8693e-01,6.2000e+01
IMP_SCORE,2790,GO:0032206,1.8688e-01,1.6000e+01
IMP_SCORE,2791,GO:0032210,1.8686e-01,2.5000e+01
IMP_SCORE,2792,GO:0045595,1.8685e-01,4.2500e+02
IMP_SCORE,2793,GO:0098802,1.8684e-01,1.0600e+02
IMP_SCORE,2794,GO:0005887,1.8681e-01,7.7800e+02
IMP_SCORE,2795,GO:1903306,1.8676e-01,2.2000e+01
IMP_SCORE,2796,GO:0051270,1.8675e-01,2.2600e+02
IMP_SCORE,2797,GO:0097435,1.8672e-01,1.4900e+02
IMP_SCORE,2798,GO:0031090,1.8664e-01,8.7000e+02
IMP_SCORE,2799,GO:0030509,1.8655e-01,2.3000e+01
IMP_SCORE,2800,GO:0071248,1.8650e-01,6.7000e+01
IMP_SCORE,2801,GO:0055076,1.8650e-01,6.0000e+01
IMP_SCORE,2802,GO:0005544,1.8648e-01,4.7000e+01
IMP_SCORE,2803,GO:0042347,1.8647e-01,1.7000e+01
IMP_SCORE,2804,GO:0005230,1.8643e-01,3.6000e+01
IMP_SCORE,2805,GO:0033574,1.8637e-01,1.3000e+01
IMP_SCORE,2806,GO:0035418,1.8637e-01,6.0000e+00
IMP_SCORE,2807,GO:0015629,1.8636e-01,1.5200e+02
IMP_SCORE,2808,GO:0033344,1.8634e-01,1.3000e+01
IMP_SCORE,2809,GO:0044270,1.8632e-01,9.8000e+01
IMP_SCORE,2810,GO:2000134,1.8624e-01,2.6000e+01
IMP_SCORE,2811,GO:0033363,1.8623e-01,1.5000e+01
IMP_SCORE,2812,GO:0031503,1.8617e-01,2.3000e+01
IMP_SCORE,2813,GO:0007165,1.8602e-01,1.1430e+03
IMP_SCORE,2814,GO:0050431,1.8600e-01,4.1000e+01
IMP_SCORE,2815,GO:0045184,1.8595e-01,3.7100e+02
IMP_SCORE,2816,GO:0032535,1.8594e-01,1.0600e+02
IMP_SCORE,2817,GO:0090218,1.8592e-01,9.0000e+00
IMP_SCORE,2818,GO:0072657,1.8591e-01,1.3500e+02
IMP_SCORE,2819,GO:0007166,1.8588e-01,7.0500e+02
IMP_SCORE,2820,GO:0031968,1.8582e-01,1.4100e+02
IMP_SCORE,2821,GO:0002683,1.8579e-01,1.5900e+02
IMP_SCORE,2822,GO:0031984,1.8572e-01,1.2600e+02
IMP_SCORE,2823,GO:0002707,1.8572e-01,1.0000e+01
IMP_SCORE,2824,GO:0010647,1.8571e-01,3.0100e+02
IMP_SCORE,2825,GO:0042026,1.8565e-01,1.3000e+01
IMP_SCORE,2826,GO:0044409,1.8562e-01,5.4000e+01
IMP_SCORE,2827,GO:0006984,1.8561e-01,9.0000e+00
IMP_SCORE,2828,GO:0098602,1.8553e-01,1.7900e+02
IMP_SCORE,2829,GO:0016772,1.8553e-01,3.0500e+02
IMP_SCORE,2830,GO:2000756,1.8552e-01,1.6000e+01
IMP_SCORE,2831,GO:0048557,1.8547e-01,9.0000e+00
IMP_SCORE,2832,GO:1903362,1.8543e-01,6.3000e+01
IMP_SCORE,2833,GO:0048017,1.8533e-01,4.4000e+01
IMP_SCORE,2834,GO:0002920,1.8530e-01,3.8000e+01
IMP_SCORE,2835,GO:0010875,1.8527e-01,1.1000e+01
IMP_SCORE,2836,GO:0006805,1.8527e-01,1.3200e+02
IMP_SCORE,2837,GO:0010941,1.8526e-01,4.1400e+02
IMP_SCORE,2838,GO:2001275,1.8525e-01,6.0000e+00
IMP_SCORE,2839,GO:0055070,1.8523e-01,1.3000e+01
IMP_SCORE,2840,GO:0031032,1.8522e-01,5.6000e+01
IMP_SCORE,2841,GO:0002792,1.8518e-01,2.9000e+01
IMP_SCORE,2842,GO:0032502,1.8516e-01,1.4240e+03
IMP_SCORE,2843,GO:0032982,1.8513e-01,2.4000e+01
IMP_SCORE,2844,GO:0072401,1.8512e-01,1.1000e+01
IMP_SCORE,2845,GO:0060411,1.8510e-01,1.9000e+01
IMP_SCORE,2846,GO:0015266,1.8509e-01,1.2000e+01
IMP_SCORE,2847,GO:1990777,1.8504e-01,3.4000e+01
IMP_SCORE,2848,GO:0051047,1.8504e-01,9.9000e+01
IMP_SCORE,2849,GO:0001974,1.8497e-01,2.8000e+01
IMP_SCORE,2850,GO:0004520,1.8494e-01,1.6000e+01
IMP_SCORE,2851,GO:0045597,1.8486e-01,2.1300e+02
IMP_SCORE,2852,GO:0050750,1.8485e-01,5.0000e+00
IMP_SCORE,2853,GO:0034612,1.8483e-01,6.5000e+01
IMP_SCORE,2854,GO:0007167,1.8482e-01,2.3500e+02
IMP_SCORE,2855,GO:0043122,1.8481e-01,1.2800e+02
IMP_SCORE,2856,GO:0046320,1.8480e-01,1.5000e+01
IMP_SCORE,2857,GO:0045069,1.8476e-01,3.5000e+01
IMP_SCORE,2858,GO:0031572,1.8474e-01,1.1000e+01
IMP_SCORE,2859,GO:0008305,1.8471e-01,4.6000e+01
IMP_SCORE,2860,GO:0042330,1.8471e-01,1.4700e+02
IMP_SCORE,2861,GO:1902117,1.8468e-01,3.4000e+01
IMP_SCORE,2862,GO:0030659,1.8465e-01,2.7400e+02
IMP_SCORE,2863,GO:0006643,1.8463e-01,1.3100e+02
IMP_SCORE,2864,GO:0045861,1.8463e-01,8.9000e+01
IMP_SCORE,2865,GO:0045646,1.8460e-01,2.2000e+01
IMP_SCORE,2866,GO:1905521,1.8460e-01,1.2000e+01
IMP_SCORE,2867,GO:0009593,1.8457e-01,5.9000e+01
IMP_SCORE,2868,GO:0090257,1.8455e-01,4.0000e+01
IMP_SCORE,2869,GO:0051052,1.8454e-01,9.2000e+01
IMP_SCORE,2870,GO:0051254,1.8454e-01,1.8800e+02
IMP_SCORE,2871,GO:1901385,1.8453e-01,1.2000e+01
IMP_SCORE,2872,GO:0043488,1.8452e-01,6.0000e+01
IMP_SCORE,2873,GO:0006910,1.8451e-01,2.6000e+01
IMP_SCORE,2874,GO:0007164,1.8449e-01,1.5000e+01
IMP_SCORE,2875,GO:0042510,1.8445e-01,1.0000e+01
IMP_SCORE,2876,GO:0097305,1.8444e-01,8.5000e+01
IMP_SCORE,2877,GO:0033688,1.8444e-01,1.3000e+01
IMP_SCORE,2878,GO:0030282,1.8438e-01,3.1000e+01
IMP_SCORE,2879,GO:0097503,1.8437e-01,3.0000e+01
IMP_SCORE,2880,GO:0043010,1.8434e-01,2.2000e+01
IMP_SCORE,2881,GO:0045732,1.8431e-01,6.4000e+01
IMP_SCORE,2882,GO:0043405,1.8427e-01,8.7000e+01
IMP_SCORE,2883,GO:0042641,1.8424e-01,3.9000e+01
IMP_SCORE,2884,GO:0086011,1.8421e-01,8.0000e+00
IMP_SCORE,2885,GO:0008154,1.8421e-01,3.2000e+01
IMP_SCORE,2886,GO:0045862,1.8416e-01,7.8000e+01
IMP_SCORE,2887,GO:0045124,1.8413e-01,1.9000e+01
IMP_SCORE,2888,GO:0010996,1.8408e-01,6.0000e+00
IMP_SCORE,2889,GO:0048584,1.8406e-01,4.2200e+02
IMP_SCORE,2890,GO:0006027,1.8406e-01,6.6000e+01
IMP_SCORE,2891,GO:0019318,1.8405e-01,8.5000e+01
IMP_SCORE,2892,GO:0008652,1.8398e-01,7.6000e+01
IMP_SCORE,2893,GO:0046794,1.8397e-01,7.0000e+00
IMP_SCORE,2894,GO:0071949,1.8391e-01,2.4000e+01
IMP_SCORE,2895,GO:0046034,1.8389e-01,4.2000e+01
IMP_SCORE,2896,GO:0099094,1.8386e-01,4.9000e+01
IMP_SCORE,2897,GO:0018022,1.8384e-01,2.0000e+01
IMP_SCORE,2898,GO:0010821,1.8384e-01,8.1000e+01
IMP_SCORE,2899,GO:0019884,1.8382e-01,1.1500e+02
IMP_SCORE,2900,GO:0002020,1.8380e-01,5.0000e+01
IMP_SCORE,2901,GO:0042327,1.8378e-01,1.6300e+02
IMP_SCORE,2902,GO:0071479,1.8377e-01,2.2000e+01
IMP_SCORE,2903,GO:0043175,1.8375e-01,5.0000e+00
IMP_SCORE,2904,GO:0048588,1.8373e-01,4.0000e+01
IMP_SCORE,2905,GO:0071375,1.8372e-01,4.7000e+01
IMP_SCORE,2906,GO:0051147,1.8371e-01,7.9000e+01
IMP_SCORE,2907,GO:0097479,1.8364e-01,2.2000e+01
IMP_SCORE,2908,GO:0019838,1.8361e-01,1.6500e+02
IMP_SCORE,2909,GO:0002637,1.8360e-01,1.8000e+01
IMP_SCORE,2910,GO:0030864,1.8345e-01,2.6000e+01
IMP_SCORE,2911,GO:0046688,1.8345e-01,2.0000e+01
IMP_SCORE,2912,GO:0045071,1.8344e-01,4.1000e+01
IMP_SCORE,2913,GO:1900026,1.8343e-01,1.2000e+01
IMP_SCORE,2914,GO:0001654,1.8342e-01,6.3000e+01
IMP_SCORE,2915,GO:0034381,1.8339e-01,5.0000e+00
IMP_SCORE,2916,GO:0030162,1.8337e-01,1.8900e+02
IMP_SCORE,2917,GO:0048638,1.8329e-01,7.1000e+01
IMP_SCORE,2918,GO:0010468,1.8326e-01,4.8300e+02
IMP_SCORE,2919,GO:0006206,1.8319e-01,1.2000e+01
IMP_SCORE,2920,GO:0030808,1.8315e-01,3.3000e+01
IMP_SCORE,2921,GO:0006865,1.8312e-01,5.0000e+01
IMP_SCORE,2922,GO:0032675,1.8308e-01,3.0000e+01
IMP_SCORE,2923,GO:0045494,1.8307e-01,1.3000e+01
IMP_SCORE,2924,GO:0032270,1.8306e-01,2.4400e+02
IMP_SCORE,2925,GO:0032870,1.8306e-01,6.6000e+01
IMP_SCORE,2926,GO:0009110,1.8298e-01,3.2000e+01
IMP_SCORE,2927,GO:0034341,1.8296e-01,7.0000e+01
IMP_SCORE,2928,GO:0030835,1.8296e-01,3.0000e+01
IMP_SCORE,2929,GO:0072089,1.8295e-01,1.7000e+01
IMP_SCORE,2930,GO:2001022,1.8293e-01,1.0000e+01
IMP_SCORE,2931,GO:0002260,1.8292e-01,2.7000e+01
IMP_SCORE,2932,GO:0031904,1.8288e-01,2.2000e+01
IMP_SCORE,2933,GO:0051155,1.8287e-01,2.0000e+01
IMP_SCORE,2934,GO:0015932,1.8285e-01,4.6000e+01
IMP_SCORE,2935,GO:0031529,1.8282e-01,1.5000e+01
IMP_SCORE,2936,GO:0005547,1.8282e-01,2.7000e+01
IMP_SCORE,2937,GO:0045239,1.8280e-01,3.0000e+01
IMP_SCORE,2938,GO:0032740,1.8280e-01,1.2000e+01
IMP_SCORE,2939,GO:1904949,1.8280e-01,1.2000e+01
IMP_SCORE,2940,GO:0051291,1.8278e-01,2.4000e+01
IMP_SCORE,2941,GO:0048666,1.8271e-01,5.9000e+01
IMP_SCORE,2942,GO:0000002,1.8270e-01,1.9000e+01
IMP_SCORE,2943,GO:0045665,1.8264e-01,8.4000e+01
IMP_SCORE,2944,GO:0099568,1.8260e-01,1.6600e+02
IMP_SCORE,2945,GO:0040007,1.8257e-01,1.4200e+02
IMP_SCORE,2946,GO:0032984,1.8255e-01,4.5000e+01
IMP_SCORE,2947,GO:0043005,1.8253e-01,4.1200e+02
IMP_SCORE,2948,GO:0012506,1.8251e-01,3.0900e+02
IMP_SCORE,2949,GO:0003697,1.8251e-01,2.9000e+01
IMP_SCORE,2950,GO:0042981,1.8251e-01,4.0000e+02
IMP_SCORE,2951,GO:0030203,1.8249e-01,1.1000e+02
IMP_SCORE,2952,GO:0016638,1.8248e-01,2.8000e+01
IMP_SCORE,2953,GO:0031527,1.8243e-01,1.8000e+01
IMP_SCORE,2954,GO:0009607,1.8242e-01,3.3700e+02
IMP_SCORE,2955,GO:0006941,1.8239e-01,2.3000e+01
IMP_SCORE,2956,GO:0009948,1.8239e-01,3.3000e+01
IMP_SCORE,2957,GO:1902224,1.8237e-01,1.5000e+01
IMP_SCORE,2958,GO:0008179,1.8230e-01,2.0000e+00
IMP_SCORE,2959,GO:0007568,1.8229e-01,8.2000e+01
IMP_SCORE,2960,GO:0007155,1.8223e-01,6.5200e+02
IMP_SCORE,2961,GO:0035194,1.8222e-01,1.6000e+01
IMP_SCORE,2962,GO:0042481,1.8222e-01,1.5000e+01
IMP_SCORE,2963,GO:0050773,1.8222e-01,5.4000e+01
IMP_SCORE,2964,GO:0022411,1.8213e-01,1.4700e+02
IMP_SCORE,2965,GO:0009057,1.8209e-01,2.4700e+02
IMP_SCORE,2966,GO:0004860,1.8209e-01,5.6000e+01
IMP_SCORE,2967,GO:0005791,1.8205e-01,4.5000e+01
IMP_SCORE,2968,GO:0090002,1.8205e-01,2.5000e+01
IMP_SCORE,2969,GO:0005902,1.8205e-01,4.4000e+01
IMP_SCORE,2970,GO:0016042,1.8202e-01,1.7900e+02
IMP_SCORE,2971,GO:0032102,1.8201e-01,6.4000e+01
IMP_SCORE,2972,GO:0001763,1.8200e-01,6.2000e+01
IMP_SCORE,2973,GO:0097153,1.8195e-01,2.2000e+01
IMP_SCORE,2974,GO:0048661,1.8194e-01,1.6000e+01
IMP_SCORE,2975,GO:0015929,1.8194e-01,2.5000e+01
IMP_SCORE,2976,GO:0005313,1.8193e-01,9.0000e+00
IMP_SCORE,2977,GO:0098542,1.8193e-01,1.6100e+02
IMP_SCORE,2978,GO:0001516,1.8190e-01,1.0000e+01
IMP_SCORE,2979,GO:0006631,1.8189e-01,1.2600e+02
IMP_SCORE,2980,GO:0051965,1.8188e-01,5.1000e+01
IMP_SCORE,2981,GO:0000407,1.8187e-01,1.2000e+01
IMP_SCORE,2982,GO:0044770,1.8180e-01,1.0900e+02
IMP_SCORE,2983,GO:0009395,1.8180e-01,2.9000e+01
IMP_SCORE,2984,GO:0048729,1.8174e-01,1.0300e+02
IMP_SCORE,2985,GO:0044092,1.8169e-01,3.0900e+02
IMP_SCORE,2986,GO:0044763,1.8164e-01,1.4330e+03
IMP_SCORE,2987,GO:1990023,1.8154e-01,7.0000e+00
IMP_SCORE,2988,GO:0035108,1.8154e-01,3.5000e+01
IMP_SCORE,2989,GO:0042744,1.8153e-01,1.0000e+01
IMP_SCORE,2990,GO:0032409,1.8150e-01,8.3000e+01
IMP_SCORE,2991,GO:0005796,1.8148e-01,4.4000e+01
IMP_SCORE,2992,GO:1903317,1.8147e-01,6.5000e+01
IMP_SCORE,2993,GO:0032922,1.8140e-01,1.2000e+01
IMP_SCORE,2994,GO:0045165,1.8137e-01,2.8000e+01
IMP_SCORE,2995,GO:0030947,1.8137e-01,1.5000e+01
IMP_SCORE,2996,GO:0043090,1.8135e-01,6.0000e+00
IMP_SCORE,2997,GO:0070830,1.8134e-01,2.5000e+01
IMP_SCORE,2998,GO:0004180,1.8130e-01,5.5000e+01
IMP_SCORE,2999,GO:1903305,1.8130e-01,5.2000e+01
IMP_SCORE,3000,GO:0055013,1.8129e-01,1.8000e+01
IMP_SCORE,3001,GO:0016405,1.8129e-01,2.0000e+01
IMP_SCORE,3002,GO:0010648,1.8126e-01,3.3800e+02
IMP_SCORE,3003,GO:0043228,1.8117e-01,1.0070e+03
IMP_SCORE,3004,GO:1903530,1.8117e-01,1.7800e+02
IMP_SCORE,3005,GO:0051168,1.8114e-01,5.9000e+01
IMP_SCORE,3006,GO:0042176,1.8114e-01,1.1500e+02
IMP_SCORE,3007,GO:0045785,1.8105e-01,1.2100e+02
IMP_SCORE,3008,GO:0002824,1.8103e-01,1.7000e+01
IMP_SCORE,3009,GO:0044449,1.8103e-01,1.4800e+02
IMP_SCORE,3010,GO:0051130,1.8099e-01,3.6300e+02
IMP_SCORE,3011,GO:0070206,1.8098e-01,3.1000e+01
IMP_SCORE,3012,GO:0090317,1.8096e-01,5.1000e+01
IMP_SCORE,3013,GO:2000026,1.8094e-01,4.3300e+02
IMP_SCORE,3014,GO:0004715,1.8093e-01,9.0000e+00
IMP_SCORE,3015,GO:0030496,1.8092e-01,1.2100e+02
IMP_SCORE,3016,GO:0010466,1.8086e-01,1.0300e+02
IMP_SCORE,3017,GO:0060317,1.8084e-01,9.0000e+00
IMP_SCORE,3018,GO:0032757,1.8082e-01,1.4000e+01
IMP_SCORE,3019,GO:0098531,1.8081e-01,2.0000e+01
IMP_SCORE,3020,GO:1901698,1.8078e-01,1.8100e+02
IMP_SCORE,3021,GO:0044454,1.8073e-01,1.4100e+02
IMP_SCORE,3022,GO:0046716,1.8072e-01,6.0000e+00
IMP_SCORE,3023,GO:0099600,1.8072e-01,4.0100e+02
IMP_SCORE,3024,GO:0046470,1.8068e-01,8.9000e+01
IMP_SCORE,3025,GO:0043001,1.8064e-01,1.4000e+01
IMP_SCORE,3026,GO:0071889,1.8056e-01,2.0000e+01
IMP_SCORE,3027,GO:0097200,1.8052e-01,3.1000e+01
IMP_SCORE,3028,GO:0019902,1.8046e-01,1.8800e+02
IMP_SCORE,3029,GO:0048505,1.8040e-01,2.0000e+00
IMP_SCORE,3030,GO:0019867,1.8039e-01,1.4700e+02
IMP_SCORE,3031,GO:0045058,1.8035e-01,1.6000e+01
IMP_SCORE,3032,GO:0006940,1.8034e-01,2.6000e+01
IMP_SCORE,3033,GO:1990782,1.8032e-01,5.1000e+01
IMP_SCORE,3034,GO:0010454,1.8023e-01,2.0000e+00
IMP_SCORE,3035,GO:0008214,1.8022e-01,2.5000e+01
IMP_SCORE,3036,GO:2001244,1.8021e-01,1.6000e+01
IMP_SCORE,3037,GO:0032403,1.8021e-01,3.9900e+02
IMP_SCORE,3038,GO:1901615,1.8019e-01,2.1100e+02
IMP_SCORE,3039,GO:0004930,1.8008e-01,2.1400e+02
IMP_SCORE,3040,GO:0032994,1.8002e-01,3.4000e+01
IMP_SCORE,3041,GO:2000269,1.8002e-01,1.8000e+01
IMP_SCORE,3042,GO:0019372,1.8001e-01,4.5000e+01
IMP_SCORE,3043,GO:0043207,1.8001e-01,2.7500e+02
IMP_SCORE,3044,GO:0030595,1.7999e-01,4.7000e+01
IMP_SCORE,3045,GO:0010605,1.7992e-01,4.0000e+02
IMP_SCORE,3046,GO:0005819,1.7992e-01,9.7000e+01
IMP_SCORE,3047,GO:0010811,1.7991e-01,6.2000e+01
IMP_SCORE,3048,GO:0031960,1.7986e-01,7.6000e+01
IMP_SCORE,3049,GO:0001666,1.7986e-01,4.7000e+01
IMP_SCORE,3050,GO:0060548,1.7980e-01,2.5700e+02
IMP_SCORE,3051,GO:0004871,1.7979e-01,5.1900e+02
IMP_SCORE,3052,GO:0016043,1.7978e-01,1.2380e+03
IMP_SCORE,3053,GO:0030155,1.7977e-01,2.3800e+02
IMP_SCORE,3054,GO:0031343,1.7975e-01,1.0000e+01
IMP_SCORE,3055,GO:1902652,1.7975e-01,5.4000e+01
IMP_SCORE,3056,GO:0030593,1.7969e-01,3.1000e+01
IMP_SCORE,3057,GO:0031072,1.7968e-01,6.8000e+01
IMP_SCORE,3058,GO:0099003,1.7967e-01,2.5000e+01
IMP_SCORE,3059,GO:0046496,1.7966e-01,6.2000e+01
IMP_SCORE,3060,GO:0043507,1.7965e-01,1.8000e+01
IMP_SCORE,3061,GO:0006405,1.7961e-01,2.6000e+01
IMP_SCORE,3062,GO:0043085,1.7957e-01,4.1100e+02
IMP_SCORE,3063,GO:0030295,1.7955e-01,3.6000e+01
IMP_SCORE,3064,GO:0001725,1.7953e-01,3.4000e+01
IMP_SCORE,3065,GO:0015295,1.7950e-01,3.4000e+01
IMP_SCORE,3066,GO:0023014,1.7949e-01,9.9000e+01
IMP_SCORE,3067,GO:0002385,1.7944e-01,1.6000e+01
IMP_SCORE,3068,GO:1901616,1.7936e-01,4.5000e+01
IMP_SCORE,3069,GO:0044309,1.7932e-01,5.7000e+01
IMP_SCORE,3070,GO:0005640,1.7930e-01,5.9000e+01
IMP_SCORE,3071,GO:0071577,1.7921e-01,1.9000e+01
IMP_SCORE,3072,GO:0050918,1.7918e-01,2.8000e+01
IMP_SCORE,3073,GO:0043234,1.7917e-01,1.1100e+03
IMP_SCORE,3074,GO:0071478,1.7916e-01,5.9000e+01
IMP_SCORE,3075,GO:0042417,1.7914e-01,1.7000e+01
IMP_SCORE,3076,GO:0071625,1.7912e-01,1.6000e+01
IMP_SCORE,3077,GO:1903203,1.7909e-01,6.0000e+00
IMP_SCORE,3078,GO:0071229,1.7908e-01,4.9000e+01
IMP_SCORE,3079,GO:0002757,1.7907e-01,1.0600e+02
IMP_SCORE,3080,GO:0071203,1.7899e-01,1.3000e+01
IMP_SCORE,3081,GO:0045667,1.7898e-01,5.2000e+01
IMP_SCORE,3082,GO:0050919,1.7898e-01,9.0000e+00
IMP_SCORE,3083,GO:1901653,1.7897e-01,5.7000e+01
IMP_SCORE,3084,GO:0045666,1.7891e-01,7.6000e+01
IMP_SCORE,3085,GO:0016052,1.7891e-01,8.0000e+01
IMP_SCORE,3086,GO:0097529,1.7888e-01,5.7000e+01
IMP_SCORE,3087,GO:1903363,1.7886e-01,1.6000e+01
IMP_SCORE,3088,GO:0005635,1.7885e-01,1.3300e+02
IMP_SCORE,3089,GO:0090087,1.7881e-01,2.0200e+02
IMP_SCORE,3090,GO:0035235,1.7881e-01,1.5000e+01
IMP_SCORE,3091,GO:0016310,1.7880e-01,2.8100e+02
IMP_SCORE,3092,GO:0032970,1.7879e-01,1.1300e+02
IMP_SCORE,3093,GO:1900087,1.7877e-01,2.0000e+01
IMP_SCORE,3094,GO:0007040,1.7876e-01,4.6000e+01
IMP_SCORE,3095,GO:1902808,1.7874e-01,3.3000e+01
IMP_SCORE,3096,GO:0043124,1.7869e-01,2.3000e+01
IMP_SCORE,3097,GO:0045600,1.7863e-01,4.5000e+01
IMP_SCORE,3098,GO:0048193,1.7862e-01,1.4700e+02
IMP_SCORE,3099,GO:0006928,1.7859e-01,5.3800e+02
IMP_SCORE,3100,GO:0031669,1.7852e-01,6.2000e+01
IMP_SCORE,3101,GO:0005868,1.7847e-01,1.2000e+01
IMP_SCORE,3102,GO:1904029,1.7830e-01,2.9000e+01
IMP_SCORE,3103,GO:0090181,1.7830e-01,1.3000e+01
IMP_SCORE,3104,GO:0070189,1.7826e-01,1.1000e+01
IMP_SCORE,3105,GO:0019752,1.7824e-01,2.7700e+02
IMP_SCORE,3106,GO:0034361,1.7823e-01,8.0000e+00
IMP_SCORE,3107,GO:0004672,1.7820e-01,1.8300e+02
IMP_SCORE,3108,GO:0051223,1.7816e-01,1.9900e+02
IMP_SCORE,3109,GO:0040033,1.7813e-01,2.1000e+01
IMP_SCORE,3110,GO:0044057,1.7811e-01,1.7900e+02
IMP_SCORE,3111,GO:2001057,1.7806e-01,5.0000e+00
IMP_SCORE,3112,GO:0030049,1.7805e-01,2.0000e+01
IMP_SCORE,3113,GO:0022898,1.7805e-01,6.6000e+01
IMP_SCORE,3114,GO:0033267,1.7804e-01,7.9000e+01
IMP_SCORE,3115,GO:0006892,1.7800e-01,5.0000e+01
IMP_SCORE,3116,GO:0090329,1.7796e-01,2.3000e+01
IMP_SCORE,3117,GO:0022406,1.7791e-01,1.0800e+02
IMP_SCORE,3118,GO:0004674,1.7788e-01,1.0500e+02
IMP_SCORE,3119,GO:0050807,1.7787e-01,6.8000e+01
IMP_SCORE,3120,GO:0038127,1.7786e-01,3.4000e+01
IMP_SCORE,3121,GO:0038023,1.7786e-01,3.5300e+02
IMP_SCORE,3122,GO:0007625,1.7785e-01,2.2000e+01
IMP_SCORE,3123,GO:0023051,1.7780e-01,6.6100e+02
IMP_SCORE,3124,GO:0051347,1.7778e-01,1.0400e+02
IMP_SCORE,3125,GO:0005776,1.7771e-01,4.9000e+01
IMP_SCORE,3126,GO:0006112,1.7771e-01,2.5000e+01
IMP_SCORE,3127,GO:0060429,1.7771e-01,5.8000e+01
IMP_SCORE,3128,GO:0042428,1.7770e-01,1.3000e+01
IMP_SCORE,3129,GO:0046390,1.7767e-01,4.0000e+01
IMP_SCORE,3130,GO:0045596,1.7763e-01,1.8500e+02
IMP_SCORE,3131,GO:0019898,1.7762e-01,1.3600e+02
IMP_SCORE,3132,GO:0046473,1.7756e-01,1.4000e+01
IMP_SCORE,3133,GO:0006898,1.7748e-01,1.6200e+02
IMP_SCORE,3134,GO:0043301,1.7747e-01,7.0000e+00
IMP_SCORE,3135,GO:0001071,1.7746e-01,3.2200e+02
IMP_SCORE,3136,GO:0050764,1.7744e-01,3.0000e+01
IMP_SCORE,3137,GO:0004722,1.7743e-01,5.3000e+01
IMP_SCORE,3138,GO:0090004,1.7735e-01,2.2000e+01
IMP_SCORE,3139,GO:0009893,1.7733e-01,4.6600e+02
IMP_SCORE,3140,GO:0048585,1.7733e-01,3.5500e+02
IMP_SCORE,3141,GO:0043167,1.7732e-01,1.5710e+03
IMP_SCORE,3142,GO:0072676,1.7729e-01,2.3000e+01
IMP_SCORE,3143,GO:0006955,1.7719e-01,5.4700e+02
IMP_SCORE,3144,GO:1900181,1.7716e-01,4.1000e+01
IMP_SCORE,3145,GO:0044548,1.7714e-01,4.7000e+01
IMP_SCORE,3146,GO:0032733,1.7712e-01,9.0000e+00
IMP_SCORE,3147,GO:0044183,1.7708e-01,2.8000e+01
IMP_SCORE,3148,GO:0034599,1.7701e-01,3.7000e+01
IMP_SCORE,3149,GO:0002790,1.7699e-01,5.0000e+01
IMP_SCORE,3150,GO:0051716,1.7698e-01,6.5800e+02
IMP_SCORE,3151,GO:0034450,1.7697e-01,4.0000e+00
IMP_SCORE,3152,GO:0051181,1.7696e-01,1.8000e+01
IMP_SCORE,3153,GO:0006163,1.7696e-01,8.9000e+01
IMP_SCORE,3154,GO:0043436,1.7695e-01,2.7800e+02
IMP_SCORE,3155,GO:0072665,1.7692e-01,1.4000e+01
IMP_SCORE,3156,GO:0050772,1.7682e-01,1.9000e+01
IMP_SCORE,3157,GO:0090407,1.7681e-01,1.4500e+02
IMP_SCORE,3158,GO:0055080,1.7679e-01,1.9800e+02
IMP_SCORE,3159,GO:0030175,1.7678e-01,9.4000e+01
IMP_SCORE,3160,GO:0031301,1.7678e-01,1.1500e+02
IMP_SCORE,3161,GO:0045687,1.7672e-01,1.6000e+01
IMP_SCORE,3162,GO:0051338,1.7667e-01,1.8800e+02
IMP_SCORE,3163,GO:1902531,1.7662e-01,4.1000e+02
IMP_SCORE,3164,GO:1902903,1.7661e-01,8.7000e+01
IMP_SCORE,3165,GO:0035497,1.7656e-01,2.0000e+00
IMP_SCORE,3166,GO:0046939,1.7653e-01,1.9000e+01
IMP_SCORE,3167,GO:0031069,1.7650e-01,5.0000e+00
IMP_SCORE,3168,GO:0022625,1.7650e-01,1.9000e+01
IMP_SCORE,3169,GO:0004806,1.7644e-01,1.3000e+01
IMP_SCORE,3170,GO:0046982,1.7643e-01,2.4400e+02
IMP_SCORE,3171,GO:0031325,1.7637e-01,4.1700e+02
IMP_SCORE,3172,GO:0000280,1.7636e-01,1.3100e+02
IMP_SCORE,3173,GO:0060562,1.7629e-01,3.2000e+01
IMP_SCORE,3174,GO:0051650,1.7626e-01,3.1000e+01
IMP_SCORE,3175,GO:0031327,1.7626e-01,2.2400e+02
IMP_SCORE,3176,GO:0042219,1.7626e-01,2.5000e+01
IMP_SCORE,3177,GO:0006873,1.7618e-01,1.5700e+02
IMP_SCORE,3178,GO:0045055,1.7617e-01,1.8200e+02
IMP_SCORE,3179,GO:0002068,1.7616e-01,2.0000e+00
IMP_SCORE,3180,GO:0071241,1.7608e-01,6.8000e+01
IMP_SCORE,3181,GO:0043173,1.7604e-01,1.3000e+01
IMP_SCORE,3182,GO:0006513,1.7597e-01,1.6000e+01
IMP_SCORE,3183,GO:0071322,1.7593e-01,3.3000e+01
IMP_SCORE,3184,GO:0046486,1.7588e-01,1.7500e+02
IMP_SCORE,3185,GO:0044765,1.7583e-01,5.3700e+02
IMP_SCORE,3186,GO:1900750,1.7583e-01,1.1000e+01
IMP_SCORE,3187,GO:0046348,1.7582e-01,4.2000e+01
IMP_SCORE,3188,GO:1901476,1.7574e-01,3.4000e+01
IMP_SCORE,3189,GO:0046950,1.7569e-01,1.9000e+01
IMP_SCORE,3190,GO:0050819,1.7566e-01,3.2000e+01
IMP_SCORE,3191,GO:0005615,1.7562e-01,9.9000e+02
IMP_SCORE,3192,GO:0030031,1.7560e-01,1.3100e+02
IMP_SCORE,3193,GO:0006633,1.7558e-01,6.8000e+01
IMP_SCORE,3194,GO:1903506,1.7558e-01,3.2000e+02
IMP_SCORE,3195,GO:0010524,1.7554e-01,1.6000e+01
IMP_SCORE,3196,GO:0016891,1.7552e-01,1.8000e+01
IMP_SCORE,3197,GO:0035987,1.7549e-01,1.6000e+01
IMP_SCORE,3198,GO:0006672,1.7548e-01,8.4000e+01
IMP_SCORE,3199,GO:0043496,1.7547e-01,8.0000e+00
IMP_SCORE,3200,GO:0044699,1.7544e-01,1.5870e+03
IMP_SCORE,3201,GO:0030672,1.7542e-01,7.3000e+01
IMP_SCORE,3202,GO:0016540,1.7541e-01,4.3000e+01
IMP_SCORE,3203,GO:0099106,1.7536e-01,5.9000e+01
IMP_SCORE,3204,GO:0046906,1.7536e-01,9.2000e+01
IMP_SCORE,3205,GO:0006816,1.7536e-01,7.6000e+01
IMP_SCORE,3206,GO:1901135,1.7532e-01,3.0000e+02
IMP_SCORE,3207,GO:0042119,1.7526e-01,1.2300e+02
IMP_SCORE,3208,GO:0009199,1.7519e-01,3.1000e+01
IMP_SCORE,3209,GO:0005088,1.7514e-01,1.4500e+02
IMP_SCORE,3210,GO:0045599,1.7512e-01,2.2000e+01
IMP_SCORE,3211,GO:1901021,1.7509e-01,1.2000e+01
IMP_SCORE,3212,GO:0090630,1.7506e-01,5.1000e+01
IMP_SCORE,3213,GO:0001525,1.7506e-01,1.1400e+02
IMP_SCORE,3214,GO:0055003,1.7499e-01,1.0000e+00
IMP_SCORE,3215,GO:0097066,1.7497e-01,2.5000e+01
IMP_SCORE,3216,GO:0044440,1.7496e-01,2.4800e+02
IMP_SCORE,3217,GO:0001736,1.7495e-01,1.4000e+01
IMP_SCORE,3218,GO:2000113,1.7494e-01,1.8800e+02
IMP_SCORE,3219,GO:0045116,1.7488e-01,5.0000e+00
IMP_SCORE,3220,GO:0098857,1.7485e-01,1.4800e+02
IMP_SCORE,3221,GO:0032516,1.7483e-01,2.0000e+00
IMP_SCORE,3222,GO:0006879,1.7483e-01,3.0000e+01
IMP_SCORE,3223,GO:0008219,1.7480e-01,5.2400e+02
IMP_SCORE,3224,GO:0009749,1.7469e-01,5.5000e+01
IMP_SCORE,3225,GO:0044728,1.7465e-01,1.3000e+01
IMP_SCORE,3226,GO:0030534,1.7458e-01,1.0700e+02
IMP_SCORE,3227,GO:0048731,1.7451e-01,5.2500e+02
IMP_SCORE,3228,GO:0032412,1.7450e-01,6.9000e+01
IMP_SCORE,3229,GO:0005262,1.7444e-01,5.1000e+01
IMP_SCORE,3230,GO:0002548,1.7443e-01,2.0000e+01
IMP_SCORE,3231,GO:1902745,1.7442e-01,1.3000e+01
IMP_SCORE,3232,GO:0017147,1.7441e-01,3.1000e+01
IMP_SCORE,3233,GO:0051252,1.7440e-01,3.5000e+02
IMP_SCORE,3234,GO:0014887,1.7435e-01,5.0000e+00
IMP_SCORE,3235,GO:0010498,1.7428e-01,7.1000e+01
IMP_SCORE,3236,GO:0014902,1.7419e-01,5.0000e+00
IMP_SCORE,3237,GO:0050776,1.7417e-01,2.9300e+02
IMP_SCORE,3238,GO:0046503,1.7417e-01,3.4000e+01
IMP_SCORE,3239,GO:0016328,1.7416e-01,3.7000e+01
IMP_SCORE,3240,GO:0015298,1.7415e-01,2.1000e+01
IMP_SCORE,3241,GO:0002684,1.7408e-01,2.4700e+02
IMP_SCORE,3242,GO:0051707,1.7405e-01,1.8300e+02
IMP_SCORE,3243,GO:0007015,1.7403e-01,1.1000e+02
IMP_SCORE,3244,GO:1901160,1.7401e-01,1.2000e+01
IMP_SCORE,3245,GO:1902904,1.7400e-01,5.2000e+01
IMP_SCORE,3246,GO:0051345,1.7393e-01,2.9500e+02
IMP_SCORE,3247,GO:0021549,1.7385e-01,4.2000e+01
IMP_SCORE,3248,GO:0009612,1.7383e-01,7.2000e+01
IMP_SCORE,3249,GO:0031362,1.7376e-01,3.0000e+01
IMP_SCORE,3250,GO:0023056,1.7375e-01,3.1200e+02
IMP_SCORE,3251,GO:0060413,1.7374e-01,6.0000e+00
IMP_SCORE,3252,GO:0000398,1.7373e-01,7.0000e+01
IMP_SCORE,3253,GO:0051764,1.7372e-01,1.6000e+01
IMP_SCORE,3254,GO:1903320,1.7366e-01,4.5000e+01
IMP_SCORE,3255,GO:0035305,1.7364e-01,5.8000e+01
IMP_SCORE,3256,GO:0099517,1.7362e-01,5.0000e+00
IMP_SCORE,3257,GO:1903307,1.7362e-01,3.0000e+01
IMP_SCORE,3258,GO:0072520,1.7353e-01,7.0000e+00
IMP_SCORE,3259,GO:0010604,1.7344e-01,4.0200e+02
IMP_SCORE,3260,GO:0015605,1.7343e-01,1.1000e+01
IMP_SCORE,3261,GO:0009582,1.7342e-01,7.3000e+01
IMP_SCORE,3262,GO:0015988,1.7338e-01,9.0000e+00
IMP_SCORE,3263,GO:1904062,1.7337e-01,9.9000e+01
IMP_SCORE,3264,GO:0031974,1.7334e-01,4.8400e+02
IMP_SCORE,3265,GO:0098793,1.7334e-01,6.2000e+01
IMP_SCORE,3266,GO:0001889,1.7334e-01,3.2000e+01
IMP_SCORE,3267,GO:0006468,1.7334e-01,2.2800e+02
IMP_SCORE,3268,GO:0061726,1.7331e-01,7.0000e+00
IMP_SCORE,3269,GO:0048858,1.7329e-01,1.1700e+02
IMP_SCORE,3270,GO:0000122,1.7327e-01,1.4400e+02
IMP_SCORE,3271,GO:0040012,1.7326e-01,2.4300e+02
IMP_SCORE,3272,GO:0003334,1.7325e-01,5.0000e+00
IMP_SCORE,3273,GO:0044432,1.7323e-01,6.1900e+02
IMP_SCORE,3274,GO:0030674,1.7323e-01,7.4000e+01
IMP_SCORE,3275,GO:0022610,1.7322e-01,6.8000e+02
IMP_SCORE,3276,GO:0002833,1.7319e-01,3.3000e+01
IMP_SCORE,3277,GO:0070663,1.7317e-01,5.7000e+01
IMP_SCORE,3278,GO:0008083,1.7317e-01,1.5000e+02
IMP_SCORE,3279,GO:0044247,1.7316e-01,1.5000e+01
IMP_SCORE,3280,GO:0034114,1.7310e-01,1.0000e+01
IMP_SCORE,3281,GO:0016021,1.7309e-01,1.4750e+03
IMP_SCORE,3282,GO:0030038,1.7304e-01,1.6000e+01
IMP_SCORE,3283,GO:0070555,1.7304e-01,2.3000e+01
IMP_SCORE,3284,GO:0050793,1.7303e-01,6.0100e+02
IMP_SCORE,3285,GO:0071840,1.7297e-01,1.2300e+03
IMP_SCORE,3286,GO:0051607,1.7297e-01,7.7000e+01
IMP_SCORE,3287,GO:0043523,1.7290e-01,4.2000e+01
IMP_SCORE,3288,GO:0019899,1.7287e-01,9.5400e+02
IMP_SCORE,3289,GO:0050871,1.7282e-01,2.3000e+01
IMP_SCORE,3290,GO:0051240,1.7276e-01,3.1800e+02
IMP_SCORE,3291,GO:1901568,1.7274e-01,4.5000e+01
IMP_SCORE,3292,GO:2000106,1.7274e-01,3.9000e+01
IMP_SCORE,3293,GO:0050896,1.7272e-01,1.4160e+03
IMP_SCORE,3294,GO:0004866,1.7269e-01,7.3000e+01
IMP_SCORE,3295,GO:0001558,1.7269e-01,2.0700e+02
IMP_SCORE,3296,GO:0003382,1.7266e-01,1.3000e+01
IMP_SCORE,3297,GO:0060326,1.7263e-01,7.3000e+01
IMP_SCORE,3298,GO:0012507,1.7263e-01,5.6000e+01
IMP_SCORE,3299,GO:0048646,1.7260e-01,2.6800e+02
IMP_SCORE,3300,GO:0051917,1.7260e-01,5.0000e+00
IMP_SCORE,3301,GO:0031334,1.7258e-01,6.8000e+01
IMP_SCORE,3302,GO:0032880,1.7252e-01,2.9900e+02
IMP_SCORE,3303,GO:0008190,1.7250e-01,4.2000e+01
IMP_SCORE,3304,GO:0000975,1.7243e-01,1.9700e+02
IMP_SCORE,3305,GO:0051057,1.7242e-01,1.5000e+01
IMP_SCORE,3306,GO:0030520,1.7230e-01,1.0000e+01
IMP_SCORE,3307,GO:0030316,1.7226e-01,1.1000e+01
IMP_SCORE,3308,GO:0044403,1.7225e-01,2.6600e+02
IMP_SCORE,3309,GO:0009308,1.7225e-01,5.6000e+01
IMP_SCORE,3310,GO:0071404,1.7224e-01,2.6000e+01
IMP_SCORE,3311,GO:0030071,1.7223e-01,8.0000e+00
IMP_SCORE,3312,GO:1902803,1.7223e-01,1.6000e+01
IMP_SCORE,3313,GO:0046890,1.7216e-01,4.3000e+01
IMP_SCORE,3314,GO:0000075,1.7210e-01,3.4000e+01
IMP_SCORE,3315,GO:0005942,1.7209e-01,6.0000e+00
IMP_SCORE,3316,GO:0045104,1.7204e-01,3.4000e+01
IMP_SCORE,3317,GO:0046872,1.7196e-01,1.4480e+03
IMP_SCORE,3318,GO:0006979,1.7196e-01,1.4500e+02
IMP_SCORE,3319,GO:0045060,1.7189e-01,3.0000e+00
IMP_SCORE,3320,GO:0042590,1.7188e-01,6.7000e+01
IMP_SCORE,3321,GO:1903313,1.7187e-01,1.0000e+01
IMP_SCORE,3322,GO:0032590,1.7187e-01,8.0000e+00
IMP_SCORE,3323,GO:0008286,1.7183e-01,4.8000e+01
IMP_SCORE,3324,GO:0007416,1.7177e-01,5.4000e+01
IMP_SCORE,3325,GO:0015758,1.7177e-01,4.0000e+01
IMP_SCORE,3326,GO:0042574,1.7176e-01,1.2000e+01
IMP_SCORE,3327,GO:0099024,1.7175e-01,4.5000e+01
IMP_SCORE,3328,GO:0002161,1.7174e-01,2.5000e+01
IMP_SCORE,3329,GO:0019864,1.7173e-01,3.2000e+01
IMP_SCORE,3330,GO:0001158,1.7168e-01,2.6000e+01
IMP_SCORE,3331,GO:0031348,1.7168e-01,5.4000e+01
IMP_SCORE,3332,GO:0051766,1.7167e-01,2.8000e+01
IMP_SCORE,3333,GO:0010506,1.7162e-01,1.0000e+02
IMP_SCORE,3334,GO:0060644,1.7159e-01,6.0000e+00
IMP_SCORE,3335,GO:0070585,1.7153e-01,2.7000e+01
IMP_SCORE,3336,GO:0007160,1.7152e-01,9.0000e+01
IMP_SCORE,3337,GO:1902680,1.7151e-01,1.8100e+02
IMP_SCORE,3338,GO:1901890,1.7147e-01,1.3000e+01
IMP_SCORE,3339,GO:1903749,1.7144e-01,5.3000e+01
IMP_SCORE,3340,GO:0016311,1.7143e-01,1.6600e+02
IMP_SCORE,3341,GO:0007200,1.7136e-01,3.8000e+01
IMP_SCORE,3342,GO:0001726,1.7136e-01,7.7000e+01
IMP_SCORE,3343,GO:0036336,1.7126e-01,7.0000e+00
IMP_SCORE,3344,GO:0016197,1.7125e-01,1.4600e+02
IMP_SCORE,3345,GO:0045940,1.7120e-01,1.3000e+01
IMP_SCORE,3346,GO:0050673,1.7118e-01,2.3000e+01
IMP_SCORE,3347,GO:0051603,1.7118e-01,1.2500e+02
IMP_SCORE,3348,GO:0060046,1.7117e-01,1.5000e+01
IMP_SCORE,3349,GO:1902582,1.7117e-01,1.1100e+02
IMP_SCORE,3350,GO:1903053,1.7112e-01,9.0000e+00
IMP_SCORE,3351,GO:0019239,1.7109e-01,1.6000e+01
IMP_SCORE,3352,GO:1901099,1.7109e-01,2.4000e+01
IMP_SCORE,3353,GO:0031410,1.7108e-01,5.6900e+02
IMP_SCORE,3354,GO:0007030,1.7107e-01,6.5000e+01
IMP_SCORE,3355,GO:0001916,1.7107e-01,1.1000e+01
IMP_SCORE,3356,GO:0060768,1.7095e-01,1.0000e+00
IMP_SCORE,3357,GO:0051446,1.7095e-01,1.0000e+00
IMP_SCORE,3358,GO:0035809,1.7095e-01,1.0000e+00
IMP_SCORE,3359,GO:0098794,1.7095e-01,7.5000e+01
IMP_SCORE,3360,GO:1901566,1.7091e-01,2.6800e+02
IMP_SCORE,3361,GO:0044421,1.7090e-01,1.3860e+03
IMP_SCORE,3362,GO:0072524,1.7087e-01,7.5000e+01
IMP_SCORE,3363,GO:0010977,1.7082e-01,7.1000e+01
IMP_SCORE,3364,GO:1901800,1.7081e-01,4.2000e+01
IMP_SCORE,3365,GO:0042044,1.7079e-01,3.6000e+01
IMP_SCORE,3366,GO:0019637,1.7079e-01,2.8700e+02
IMP_SCORE,3367,GO:0000096,1.7073e-01,3.0000e+01
IMP_SCORE,3368,GO:0003714,1.7072e-01,7.0000e+01
IMP_SCORE,3369,GO:0005730,1.7070e-01,3.9100e+02
IMP_SCORE,3370,GO:0032878,1.7068e-01,7.0000e+00
IMP_SCORE,3371,GO:0031124,1.7067e-01,2.6000e+01
IMP_SCORE,3372,GO:0009144,1.7064e-01,3.9000e+01
IMP_SCORE,3373,GO:0061659,1.7063e-01,7.4000e+01
IMP_SCORE,3374,GO:0060170,1.7063e-01,4.4000e+01
IMP_SCORE,3375,GO:0097061,1.7063e-01,1.2000e+01
IMP_SCORE,3376,GO:2001233,1.7057e-01,9.5000e+01
IMP_SCORE,3377,GO:0042737,1.7056e-01,1.0000e+01
IMP_SCORE,3378,GO:0008207,1.7056e-01,7.0000e+00
IMP_SCORE,3379,GO:1901550,1.7050e-01,1.0000e+01
IMP_SCORE,3380,GO:0031224,1.7049e-01,1.4100e+03
IMP_SCORE,3381,GO:0002252,1.7047e-01,2.4900e+02
IMP_SCORE,3382,GO:0002694,1.7044e-01,1.2100e+02
IMP_SCORE,3383,GO:0001191,1.7043e-01,4.8000e+01
IMP_SCORE,3384,GO:0005581,1.7039e-01,1.4600e+02
IMP_SCORE,3385,GO:0051427,1.7038e-01,5.9000e+01
IMP_SCORE,3386,GO:0043433,1.7035e-01,2.9000e+01
IMP_SCORE,3387,GO:0045933,1.7034e-01,1.0000e+01
IMP_SCORE,3388,GO:1903050,1.7033e-01,4.6000e+01
IMP_SCORE,3389,GO:0050982,1.7032e-01,1.6000e+01
IMP_SCORE,3390,GO:0048041,1.7031e-01,2.3000e+01
IMP_SCORE,3391,GO:0000978,1.7030e-01,6.9000e+01
IMP_SCORE,3392,GO:0034767,1.7027e-01,3.5000e+01
IMP_SCORE,3393,GO:0051336,1.7027e-01,4.3400e+02
IMP_SCORE,3394,GO:0033198,1.7026e-01,2.0000e+01
IMP_SCORE,3395,GO:0090022,1.7024e-01,7.0000e+00
IMP_SCORE,3396,GO:0015909,1.7022e-01,1.7000e+01
IMP_SCORE,3397,GO:0046824,1.7009e-01,2.3000e+01
IMP_SCORE,3398,GO:0038024,1.7008e-01,1.1300e+02
IMP_SCORE,3399,GO:0042136,1.7008e-01,2.4000e+01
IMP_SCORE,3400,GO:0010639,1.7005e-01,1.0000e+02
IMP_SCORE,3401,GO:0035586,1.7004e-01,3.6000e+01
IMP_SCORE,3402,GO:0009605,1.7002e-01,4.2400e+02
IMP_SCORE,3403,GO:0033598,1.6995e-01,7.0000e+00
IMP_SCORE,3404,GO:0050795,1.6995e-01,2.9000e+01
IMP_SCORE,3405,GO:1900034,1.6993e-01,5.4000e+01
IMP_SCORE,3406,GO:0034976,1.6992e-01,8.3000e+01
IMP_SCORE,3407,GO:0018108,1.6990e-01,5.4000e+01
IMP_SCORE,3408,GO:1903508,1.6990e-01,1.9400e+02
IMP_SCORE,3409,GO:0019900,1.6981e-01,3.7700e+02
IMP_SCORE,3410,GO:0006704,1.6975e-01,5.0000e+00
IMP_SCORE,3411,GO:1903672,1.6970e-01,5.0000e+00
IMP_SCORE,3412,GO:0097223,1.6969e-01,1.0700e+02
IMP_SCORE,3413,GO:0002102,1.6966e-01,2.6000e+01
IMP_SCORE,3414,GO:0023057,1.6966e-01,2.8000e+02
IMP_SCORE,3415,GO:0007268,1.6963e-01,1.5300e+02
IMP_SCORE,3416,GO:0099604,1.6958e-01,1.0000e+00
IMP_SCORE,3417,GO:0034308,1.6957e-01,8.1000e+01
IMP_SCORE,3418,GO:1903827,1.6952e-01,1.6000e+02
IMP_SCORE,3419,GO:0010632,1.6946e-01,4.9000e+01
IMP_SCORE,3420,GO:0034330,1.6946e-01,1.3600e+02
IMP_SCORE,3421,GO:0060536,1.6944e-01,7.0000e+00
IMP_SCORE,3422,GO:0008053,1.6941e-01,6.0000e+00
IMP_SCORE,3423,GO:0030258,1.6938e-01,1.4000e+02
IMP_SCORE,3424,GO:0002675,1.6928e-01,2.8000e+01
IMP_SCORE,3425,GO:0098655,1.6925e-01,1.5000e+02
IMP_SCORE,3426,GO:0014706,1.6923e-01,3.0000e+01
IMP_SCORE,3427,GO:0007154,1.6917e-01,3.5400e+02
IMP_SCORE,3428,GO:0009127,1.6915e-01,1.2000e+01
IMP_SCORE,3429,GO:0031967,1.6914e-01,1.7000e+02
IMP_SCORE,3430,GO:0035150,1.6912e-01,3.6000e+01
IMP_SCORE,3431,GO:0032438,1.6910e-01,7.0000e+00
IMP_SCORE,3432,GO:0046907,1.6909e-01,3.7000e+02
IMP_SCORE,3433,GO:0032555,1.6909e-01,4.2900e+02
IMP_SCORE,3434,GO:0097190,1.6907e-01,1.2400e+02
IMP_SCORE,3435,GO:0030800,1.6901e-01,1.6000e+01
IMP_SCORE,3436,GO:0016525,1.6899e-01,4.7000e+01
IMP_SCORE,3437,GO:0051645,1.6895e-01,1.4000e+01
IMP_SCORE,3438,GO:0072341,1.6893e-01,8.5000e+01
IMP_SCORE,3439,GO:0031324,1.6893e-01,3.3600e+02
IMP_SCORE,3440,GO:1901605,1.6891e-01,1.3500e+02
IMP_SCORE,3441,GO:0072595,1.6887e-01,2.1000e+01
IMP_SCORE,3442,GO:0044242,1.6884e-01,8.4000e+01
IMP_SCORE,3443,GO:0007254,1.6883e-01,1.5000e+01
IMP_SCORE,3444,GO:0005546,1.6882e-01,4.0000e+01
IMP_SCORE,3445,GO:0051784,1.6881e-01,6.0000e+00
IMP_SCORE,3446,GO:0072507,1.6877e-01,1.2200e+02
IMP_SCORE,3447,GO:0048278,1.6876e-01,5.3000e+01
IMP_SCORE,3448,GO:0030660,1.6871e-01,3.0000e+01
IMP_SCORE,3449,GO:0030667,1.6870e-01,1.3600e+02
IMP_SCORE,3450,GO:0016579,1.6869e-01,7.8000e+01
IMP_SCORE,3451,GO:1902165,1.6868e-01,1.0000e+01
IMP_SCORE,3452,GO:0070035,1.6863e-01,2.6000e+01
IMP_SCORE,3453,GO:0032094,1.6861e-01,1.3000e+01
IMP_SCORE,3454,GO:0046875,1.6861e-01,1.3000e+01
IMP_SCORE,3455,GO:0042626,1.6856e-01,4.6000e+01
IMP_SCORE,3456,GO:0006109,1.6854e-01,4.0000e+01
IMP_SCORE,3457,GO:0016322,1.6843e-01,6.0000e+00
IMP_SCORE,3458,GO:0001659,1.6839e-01,7.0000e+00
IMP_SCORE,3459,GO:2000811,1.6837e-01,1.2000e+01
IMP_SCORE,3460,GO:0097517,1.6835e-01,3.1000e+01
IMP_SCORE,3461,GO:0048639,1.6832e-01,3.3000e+01
IMP_SCORE,3462,GO:0060341,1.6831e-01,2.5800e+02
IMP_SCORE,3463,GO:0009066,1.6829e-01,6.2000e+01
IMP_SCORE,3464,GO:0048513,1.6828e-01,5.4900e+02
IMP_SCORE,3465,GO:0071695,1.6826e-01,2.1000e+01
IMP_SCORE,3466,GO:0032993,1.6819e-01,3.6000e+01
IMP_SCORE,3467,GO:0031328,1.6812e-01,2.6000e+02
IMP_SCORE,3468,GO:0018107,1.6810e-01,2.8000e+01
IMP_SCORE,3469,GO:0008519,1.6807e-01,1.9000e+01
IMP_SCORE,3470,GO:0001664,1.6806e-01,1.2000e+02
IMP_SCORE,3471,GO:0035023,1.6801e-01,5.6000e+01
IMP_SCORE,3472,GO:0048025,1.6798e-01,6.0000e+00
IMP_SCORE,3473,GO:2001014,1.6796e-01,1.2000e+01
IMP_SCORE,3474,GO:0045332,1.6787e-01,6.0000e+00
IMP_SCORE,3475,GO:0006063,1.6786e-01,1.8000e+01
IMP_SCORE,3476,GO:0090231,1.6782e-01,1.4000e+01
IMP_SCORE,3477,GO:0000164,1.6782e-01,7.0000e+00
IMP_SCORE,3478,GO:0021952,1.6773e-01,1.6000e+01
IMP_SCORE,3479,GO:0003014,1.6773e-01,4.8000e+01
IMP_SCORE,3480,GO:0097191,1.6773e-01,2.6000e+01
IMP_SCORE,3481,GO:0000790,1.6768e-01,5.3000e+01
IMP_SCORE,3482,GO:0046902,1.6764e-01,2.9000e+01
IMP_SCORE,3483,GO:0030901,1.6763e-01,1.2000e+01
IMP_SCORE,3484,GO:0005246,1.6761e-01,3.6000e+01
IMP_SCORE,3485,GO:0051046,1.6760e-01,2.0200e+02
IMP_SCORE,3486,GO:0043169,1.6760e-01,1.3530e+03
IMP_SCORE,3487,GO:0008283,1.6754e-01,3.2900e+02
IMP_SCORE,3488,GO:0008344,1.6754e-01,5.5000e+01
IMP_SCORE,3489,GO:0030500,1.6750e-01,4.0000e+01
IMP_SCORE,3490,GO:0030669,1.6750e-01,3.1000e+01
IMP_SCORE,3491,GO:0045576,1.6750e-01,2.0000e+01
IMP_SCORE,3492,GO:0031519,1.6749e-01,4.6000e+01
IMP_SCORE,3493,GO:1902893,1.6746e-01,8.0000e+00
IMP_SCORE,3494,GO:0070723,1.6739e-01,1.9000e+01
IMP_SCORE,3495,GO:0015749,1.6738e-01,2.7000e+01
IMP_SCORE,3496,GO:0004177,1.6736e-01,7.5000e+01
IMP_SCORE,3497,GO:0019888,1.6736e-01,6.7000e+01
IMP_SCORE,3498,GO:0006796,1.6735e-01,4.8600e+02
IMP_SCORE,3499,GO:0070013,1.6734e-01,4.9500e+02
IMP_SCORE,3500,GO:2000514,1.6733e-01,1.3000e+01
IMP_SCORE,3501,GO:0033365,1.6733e-01,1.3500e+02
IMP_SCORE,3502,GO:0051272,1.6731e-01,1.2100e+02
IMP_SCORE,3503,GO:0032879,1.6730e-01,6.4000e+02
IMP_SCORE,3504,GO:0032787,1.6727e-01,1.8600e+02
IMP_SCORE,3505,GO:0042605,1.6725e-01,3.7000e+01
IMP_SCORE,3506,GO:2000145,1.6724e-01,2.4400e+02
IMP_SCORE,3507,GO:1903793,1.6724e-01,1.3000e+01
IMP_SCORE,3508,GO:0040011,1.6724e-01,4.3000e+02
IMP_SCORE,3509,GO:0070838,1.6722e-01,1.0800e+02
IMP_SCORE,3510,GO:0005814,1.6719e-01,7.8000e+01
IMP_SCORE,3511,GO:0005102,1.6719e-01,8.5000e+02
IMP_SCORE,3512,GO:0051248,1.6713e-01,2.3700e+02
IMP_SCORE,3513,GO:0035924,1.6709e-01,2.6000e+01
IMP_SCORE,3514,GO:0032990,1.6702e-01,1.2800e+02
IMP_SCORE,3515,GO:0032794,1.6696e-01,1.1000e+01
IMP_SCORE,3516,GO:0032272,1.6695e-01,2.5000e+01
IMP_SCORE,3517,GO:0060122,1.6694e-01,1.1000e+01
IMP_SCORE,3518,GO:0006505,1.6694e-01,1.2000e+01
IMP_SCORE,3519,GO:0005501,1.6686e-01,2.0000e+01
IMP_SCORE,3520,GO:0044344,1.6685e-01,1.7000e+01
IMP_SCORE,3521,GO:0035637,1.6681e-01,2.5000e+01
IMP_SCORE,3522,GO:0044283,1.6678e-01,2.0200e+02
IMP_SCORE,3523,GO:0004435,1.6669e-01,3.6000e+01
IMP_SCORE,3524,GO:0006915,1.6663e-01,3.8800e+02
IMP_SCORE,3525,GO:0030728,1.6663e-01,1.2000e+01
IMP_SCORE,3526,GO:0030030,1.6658e-01,2.9000e+02
IMP_SCORE,3527,GO:1901214,1.6655e-01,5.5000e+01
IMP_SCORE,3528,GO:0004970,1.6653e-01,1.9000e+01
IMP_SCORE,3529,GO:0005795,1.6652e-01,5.5000e+01
IMP_SCORE,3530,GO:0097431,1.6649e-01,7.0000e+00
IMP_SCORE,3531,GO:0001975,1.6645e-01,6.0000e+00
IMP_SCORE,3532,GO:0045271,1.6644e-01,6.0000e+00
IMP_SCORE,3533,GO:0010557,1.6642e-01,2.1700e+02
IMP_SCORE,3534,GO:0010628,1.6638e-01,2.4600e+02
IMP_SCORE,3535,GO:0045446,1.6638e-01,7.0000e+00
IMP_SCORE,3536,GO:0043331,1.6636e-01,2.0000e+01
IMP_SCORE,3537,GO:0034314,1.6634e-01,1.3000e+01
IMP_SCORE,3538,GO:0060485,1.6629e-01,2.5000e+01
IMP_SCORE,3539,GO:0000788,1.6629e-01,2.0000e+01
IMP_SCORE,3540,GO:0010817,1.6625e-01,1.8800e+02
IMP_SCORE,3541,GO:0051020,1.6623e-01,1.7800e+02
IMP_SCORE,3542,GO:0016192,1.6619e-01,5.1400e+02
IMP_SCORE,3543,GO:0098771,1.6616e-01,1.7800e+02
IMP_SCORE,3544,GO:0048635,1.6614e-01,1.0000e+01
IMP_SCORE,3545,GO:0003823,1.6614e-01,8.0000e+01
IMP_SCORE,3546,GO:0007507,1.6614e-01,8.4000e+01
IMP_SCORE,3547,GO:0061134,1.6611e-01,9.6000e+01
IMP_SCORE,3548,GO:0008156,1.6610e-01,2.1000e+01
IMP_SCORE,3549,GO:0051303,1.6605e-01,3.4000e+01
IMP_SCORE,3550,GO:0009894,1.6603e-01,2.1000e+02
IMP_SCORE,3551,GO:0016597,1.6602e-01,4.1000e+01
IMP_SCORE,3552,GO:0098589,1.6601e-01,1.8300e+02
IMP_SCORE,3553,GO:0016722,1.6600e-01,3.6000e+01
IMP_SCORE,3554,GO:0007194,1.6594e-01,4.0000e+00
IMP_SCORE,3555,GO:1901617,1.6593e-01,8.9000e+01
IMP_SCORE,3556,GO:0071417,1.6592e-01,7.9000e+01
IMP_SCORE,3557,GO:0050779,1.6590e-01,2.0000e+00
IMP_SCORE,3558,GO:2001252,1.6588e-01,4.4000e+01
IMP_SCORE,3559,GO:0046323,1.6582e-01,6.0000e+00
IMP_SCORE,3560,GO:0061640,1.6577e-01,1.9000e+01
IMP_SCORE,3561,GO:0042572,1.6577e-01,1.9000e+01
IMP_SCORE,3562,GO:0008289,1.6577e-01,5.3400e+02
IMP_SCORE,3563,GO:0005783,1.6575e-01,6.3300e+02
IMP_SCORE,3564,GO:0033036,1.6573e-01,5.3100e+02
IMP_SCORE,3565,GO:0046131,1.6571e-01,1.5000e+01
IMP_SCORE,3566,GO:0051059,1.6571e-01,1.4000e+01
IMP_SCORE,3567,GO:1900542,1.6567e-01,4.5000e+01
IMP_SCORE,3568,GO:0042325,1.6567e-01,2.3700e+02
IMP_SCORE,3569,GO:0009063,1.6565e-01,9.1000e+01
IMP_SCORE,3570,GO:0019852,1.6554e-01,9.0000e+00
IMP_SCORE,3571,GO:0016247,1.6553e-01,9.4000e+01
IMP_SCORE,3572,GO:0070527,1.6552e-01,5.6000e+01
IMP_SCORE,3573,GO:0007250,1.6549e-01,9.0000e+00
IMP_SCORE,3574,GO:0031012,1.6548e-01,3.8300e+02
IMP_SCORE,3575,GO:0098797,1.6545e-01,1.7700e+02
IMP_SCORE,3576,GO:0032269,1.6544e-01,2.3500e+02
IMP_SCORE,3577,GO:0042147,1.6544e-01,3.8000e+01
IMP_SCORE,3578,GO:0018958,1.6543e-01,6.5000e+01
IMP_SCORE,3579,GO:0022836,1.6543e-01,1.0800e+02
IMP_SCORE,3580,GO:1990778,1.6542e-01,9.4000e+01
IMP_SCORE,3581,GO:0004175,1.6540e-01,3.1600e+02
IMP_SCORE,3582,GO:2000736,1.6539e-01,2.0000e+01
IMP_SCORE,3583,GO:0048002,1.6537e-01,1.2500e+02
IMP_SCORE,3584,GO:0072331,1.6535e-01,3.9000e+01
IMP_SCORE,3585,GO:0006813,1.6535e-01,5.2000e+01
IMP_SCORE,3586,GO:0000979,1.6533e-01,3.1000e+01
IMP_SCORE,3587,GO:0046128,1.6533e-01,3.4000e+01
IMP_SCORE,3588,GO:0006082,1.6530e-01,2.9600e+02
IMP_SCORE,3589,GO:2000785,1.6524e-01,2.3000e+01
IMP_SCORE,3590,GO:0071526,1.6521e-01,8.0000e+00
IMP_SCORE,3591,GO:0007041,1.6516e-01,3.5000e+01
IMP_SCORE,3592,GO:0042181,1.6512e-01,2.2000e+01
IMP_SCORE,3593,GO:0040008,1.6509e-01,3.0200e+02
IMP_SCORE,3594,GO:0009987,1.6508e-01,1.2230e+03
IMP_SCORE,3595,GO:0003725,1.6508e-01,7.8000e+01
IMP_SCORE,3596,GO:0010518,1.6500e-01,1.0000e+01
IMP_SCORE,3597,GO:0071616,1.6496e-01,4.9000e+01
IMP_SCORE,3598,GO:0010812,1.6495e-01,3.0000e+01
IMP_SCORE,3599,GO:0048812,1.6494e-01,1.0700e+02
IMP_SCORE,3600,GO:0030001,1.6492e-01,1.9500e+02
IMP_SCORE,3601,GO:0071539,1.6491e-01,9.0000e+00
IMP_SCORE,3602,GO:1902578,1.6489e-01,5.9200e+02
IMP_SCORE,3603,GO:0051259,1.6485e-01,2.0900e+02
IMP_SCORE,3604,GO:0042402,1.6484e-01,4.0000e+01
IMP_SCORE,3605,GO:0004620,1.6484e-01,8.0000e+01
IMP_SCORE,3606,GO:0032460,1.6482e-01,6.0000e+00
IMP_SCORE,3607,GO:0051962,1.6479e-01,1.3700e+02
IMP_SCORE,3608,GO:0042127,1.6477e-01,5.2700e+02
IMP_SCORE,3609,GO:0044433,1.6474e-01,4.2200e+02
IMP_SCORE,3610,GO:0097485,1.6472e-01,1.5400e+02
IMP_SCORE,3611,GO:0051017,1.6465e-01,3.0000e+01
IMP_SCORE,3612,GO:0032526,1.6464e-01,4.0000e+01
IMP_SCORE,3613,GO:0031970,1.6462e-01,6.7000e+01
IMP_SCORE,3614,GO:0009897,1.6461e-01,1.8900e+02
IMP_SCORE,3615,GO:0007417,1.6456e-01,1.3500e+02
IMP_SCORE,3616,GO:0034504,1.6455e-01,3.5000e+01
IMP_SCORE,3617,GO:0043306,1.6454e-01,9.0000e+00
IMP_SCORE,3618,GO:0033554,1.6452e-01,4.4400e+02
IMP_SCORE,3619,GO:2000001,1.6449e-01,2.0000e+00
IMP_SCORE,3620,GO:0016581,1.6447e-01,1.9000e+01
IMP_SCORE,3621,GO:0003073,1.6443e-01,2.2000e+01
IMP_SCORE,3622,GO:0006664,1.6436e-01,1.1300e+02
IMP_SCORE,3623,GO:0044425,1.6436e-01,1.4080e+03
IMP_SCORE,3624,GO:0042992,1.6433e-01,2.5000e+01
IMP_SCORE,3625,GO:0030514,1.6432e-01,2.5000e+01
IMP_SCORE,3626,GO:0010717,1.6428e-01,2.3000e+01
IMP_SCORE,3627,GO:0002686,1.6425e-01,1.9000e+01
IMP_SCORE,3628,GO:0001960,1.6424e-01,1.7000e+01
IMP_SCORE,3629,GO:0070647,1.6423e-01,2.4500e+02
IMP_SCORE,3630,GO:0099503,1.6421e-01,2.0700e+02
IMP_SCORE,3631,GO:0016241,1.6418e-01,5.2000e+01
IMP_SCORE,3632,GO:0005905,1.6418e-01,6.3000e+01
IMP_SCORE,3633,GO:0031701,1.6417e-01,9.0000e+00
IMP_SCORE,3634,GO:0061458,1.6415e-01,1.0000e+01
IMP_SCORE,3635,GO:0043232,1.6413e-01,9.8100e+02
IMP_SCORE,3636,GO:0000027,1.6410e-01,5.9000e+01
IMP_SCORE,3637,GO:0015918,1.6409e-01,1.1000e+01
IMP_SCORE,3638,GO:0006959,1.6409e-01,1.0600e+02
IMP_SCORE,3639,GO:0098534,1.6407e-01,5.0000e+00
IMP_SCORE,3640,GO:2001234,1.6406e-01,7.3000e+01
IMP_SCORE,3641,GO:0035774,1.6404e-01,1.0000e+01
IMP_SCORE,3642,GO:0031430,1.6400e-01,4.6000e+01
IMP_SCORE,3643,GO:0051301,1.6396e-01,1.7600e+02
IMP_SCORE,3644,GO:0032991,1.6393e-01,1.4120e+03
IMP_SCORE,3645,GO:0086012,1.6391e-01,2.0000e+00
IMP_SCORE,3646,GO:1903169,1.6387e-01,3.0000e+01
IMP_SCORE,3647,GO:0016485,1.6383e-01,1.1000e+02
IMP_SCORE,3648,GO:0042542,1.6382e-01,3.6000e+01
IMP_SCORE,3649,GO:0009152,1.6382e-01,2.6000e+01
IMP_SCORE,3650,GO:0045216,1.6379e-01,1.1000e+02
IMP_SCORE,3651,GO:0032717,1.6378e-01,2.4000e+01
IMP_SCORE,3652,GO:0006835,1.6377e-01,3.1000e+01
IMP_SCORE,3653,GO:0002695,1.6376e-01,4.5000e+01
IMP_SCORE,3654,GO:0046983,1.6375e-01,6.1800e+02
IMP_SCORE,3655,GO:0043954,1.6374e-01,2.2000e+01
IMP_SCORE,3656,GO:0021782,1.6372e-01,5.4000e+01
IMP_SCORE,3657,GO:0072384,1.6371e-01,3.0000e+01
IMP_SCORE,3658,GO:0060135,1.6367e-01,1.3000e+01
IMP_SCORE,3659,GO:0009314,1.6367e-01,1.6100e+02
IMP_SCORE,3660,GO:0008134,1.6366e-01,1.6700e+02
IMP_SCORE,3661,GO:0004872,1.6360e-01,6.3700e+02
IMP_SCORE,3662,GO:0009889,1.6360e-01,4.0700e+02
IMP_SCORE,3663,GO:0044448,1.6357e-01,7.0000e+01
IMP_SCORE,3664,GO:0019693,1.6357e-01,9.0000e+01
IMP_SCORE,3665,GO:0006952,1.6352e-01,5.0100e+02
IMP_SCORE,3666,GO:0009892,1.6351e-01,4.0300e+02
IMP_SCORE,3667,GO:0004114,1.6349e-01,6.0000e+00
IMP_SCORE,3668,GO:0098657,1.6348e-01,3.5000e+01
IMP_SCORE,3669,GO:0019098,1.6345e-01,2.4000e+01
IMP_SCORE,3670,GO:0045648,1.6344e-01,6.0000e+00
IMP_SCORE,3671,GO:0022617,1.6343e-01,7.9000e+01
IMP_SCORE,3672,GO:0042523,1.6332e-01,2.0000e+00
IMP_SCORE,3673,GO:0006875,1.6330e-01,1.2600e+02
IMP_SCORE,3674,GO:0060759,1.6329e-01,5.3000e+01
IMP_SCORE,3675,GO:0009056,1.6329e-01,5.7500e+02
IMP_SCORE,3676,GO:0022400,1.6328e-01,7.0000e+00
IMP_SCORE,3677,GO:0006790,1.6325e-01,2.1600e+02
IMP_SCORE,3678,GO:0002682,1.6322e-01,4.1100e+02
IMP_SCORE,3679,GO:0007186,1.6322e-01,3.1000e+02
IMP_SCORE,3680,GO:0006641,1.6315e-01,5.2000e+01
IMP_SCORE,3681,GO:0005504,1.6312e-01,2.4000e+01
IMP_SCORE,3682,GO:0044700,1.6311e-01,2.6500e+02
IMP_SCORE,3683,GO:1904591,1.6309e-01,1.1000e+01
IMP_SCORE,3684,GO:0051641,1.6307e-01,5.1600e+02
IMP_SCORE,3685,GO:0051100,1.6306e-01,5.0000e+01
IMP_SCORE,3686,GO:0010043,1.6304e-01,7.3000e+01
IMP_SCORE,3687,GO:0005539,1.6302e-01,1.8500e+02
IMP_SCORE,3688,GO:0043032,1.6301e-01,9.0000e+00
IMP_SCORE,3689,GO:1903845,1.6300e-01,2.8000e+01
IMP_SCORE,3690,GO:0019901,1.6293e-01,3.3300e+02
IMP_SCORE,3691,GO:0002664,1.6284e-01,1.7000e+01
IMP_SCORE,3692,GO:0019222,1.6283e-01,6.8600e+02
IMP_SCORE,3693,GO:0051656,1.6281e-01,8.9000e+01
IMP_SCORE,3694,GO:2000241,1.6278e-01,4.4000e+01
IMP_SCORE,3695,GO:0031903,1.6273e-01,4.8000e+01
IMP_SCORE,3696,GO:0031235,1.6272e-01,7.0000e+00
IMP_SCORE,3697,GO:0050767,1.6268e-01,1.6700e+02
IMP_SCORE,3698,GO:0006007,1.6267e-01,1.2000e+01
IMP_SCORE,3699,GO:0030529,1.6264e-01,2.5800e+02
IMP_SCORE,3700,GO:0019228,1.6262e-01,6.0000e+00
IMP_SCORE,3701,GO:0006897,1.6249e-01,3.1100e+02
IMP_SCORE,3702,GO:0042430,1.6247e-01,2.5000e+01
IMP_SCORE,3703,GO:0010469,1.6246e-01,3.0000e+01
IMP_SCORE,3704,GO:0042476,1.6245e-01,6.6000e+01
IMP_SCORE,3705,GO:1903532,1.6240e-01,7.6000e+01
IMP_SCORE,3706,GO:0005925,1.6235e-01,2.4300e+02
IMP_SCORE,3707,GO:1901981,1.6231e-01,1.0300e+02
IMP_SCORE,3708,GO:0046710,1.6229e-01,1.2000e+01
IMP_SCORE,3709,GO:0048736,1.6222e-01,5.4000e+01
IMP_SCORE,3710,GO:1905368,1.6222e-01,4.2000e+01
IMP_SCORE,3711,GO:0016248,1.6218e-01,2.6000e+01
IMP_SCORE,3712,GO:0034389,1.6214e-01,3.9000e+01
IMP_SCORE,3713,GO:0034033,1.6210e-01,8.0000e+00
IMP_SCORE,3714,GO:0009164,1.6206e-01,1.7000e+01
IMP_SCORE,3715,GO:0051174,1.6204e-01,3.1200e+02
IMP_SCORE,3716,GO:0006577,1.6202e-01,3.9000e+01
IMP_SCORE,3717,GO:0071774,1.6200e-01,1.9000e+01
IMP_SCORE,3718,GO:0070303,1.6194e-01,8.0000e+00
IMP_SCORE,3719,GO:0051817,1.6193e-01,2.7000e+01
IMP_SCORE,3720,GO:0043255,1.6193e-01,4.3000e+01
IMP_SCORE,3721,GO:0042698,1.6188e-01,7.0000e+00
IMP_SCORE,3722,GO:0050686,1.6185e-01,7.0000e+00
IMP_SCORE,3723,GO:0051648,1.6180e-01,4.8000e+01
IMP_SCORE,3724,GO:0051054,1.6176e-01,4.0000e+01
IMP_SCORE,3725,GO:0050808,1.6174e-01,8.5000e+01
IMP_SCORE,3726,GO:0034369,1.6173e-01,1.5000e+01
IMP_SCORE,3727,GO:0051246,1.6173e-01,4.8400e+02
IMP_SCORE,3728,GO:0014014,1.6168e-01,1.5000e+01
IMP_SCORE,3729,GO:1904837,1.6167e-01,1.0000e+01
IMP_SCORE,3730,GO:0030135,1.6161e-01,7.9000e+01
IMP_SCORE,3731,GO:0098632,1.6161e-01,3.3000e+01
IMP_SCORE,3732,GO:0042756,1.6159e-01,5.0000e+00
IMP_SCORE,3733,GO:0009792,1.6151e-01,5.9000e+01
IMP_SCORE,3734,GO:0043531,1.6151e-01,2.7000e+01
IMP_SCORE,3735,GO:0017157,1.6150e-01,5.2000e+01
IMP_SCORE,3736,GO:0005525,1.6149e-01,1.6400e+02
IMP_SCORE,3737,GO:0016667,1.6147e-01,3.9000e+01
IMP_SCORE,3738,GO:0046839,1.6147e-01,4.2000e+01
IMP_SCORE,3739,GO:0090150,1.6145e-01,8.0000e+01
IMP_SCORE,3740,GO:0051960,1.6140e-01,2.3200e+02
IMP_SCORE,3741,GO:0016835,1.6140e-01,1.5900e+02
IMP_SCORE,3742,GO:0022892,1.6139e-01,3.3600e+02
IMP_SCORE,3743,GO:0051346,1.6137e-01,1.3200e+02
IMP_SCORE,3744,GO:0009967,1.6128e-01,3.1600e+02
IMP_SCORE,3745,GO:0030165,1.6124e-01,1.3400e+02
IMP_SCORE,3746,GO:0007267,1.6123e-01,2.7000e+02
IMP_SCORE,3747,GO:0070613,1.6119e-01,6.1000e+01
IMP_SCORE,3748,GO:0044788,1.6115e-01,1.1000e+01
IMP_SCORE,3749,GO:0002702,1.6113e-01,3.3000e+01
IMP_SCORE,3750,GO:0015276,1.6113e-01,7.5000e+01
IMP_SCORE,3751,GO:0035556,1.6110e-01,4.9100e+02
IMP_SCORE,3752,GO:0015695,1.6104e-01,1.5000e+01
IMP_SCORE,3753,GO:0007399,1.6094e-01,3.7700e+02
IMP_SCORE,3754,GO:0006869,1.6091e-01,1.1700e+02
IMP_SCORE,3755,GO:0051093,1.6086e-01,2.2900e+02
IMP_SCORE,3756,GO:0044093,1.6084e-01,4.7700e+02
IMP_SCORE,3757,GO:0042098,1.6082e-01,9.0000e+00
IMP_SCORE,3758,GO:0015347,1.6081e-01,5.7000e+01
IMP_SCORE,3759,GO:0051101,1.6079e-01,4.0000e+01
IMP_SCORE,3760,GO:0002263,1.6078e-01,1.4000e+02
IMP_SCORE,3761,GO:0034645,1.6076e-01,2.3900e+02
IMP_SCORE,3762,GO:0044306,1.6074e-01,5.1000e+01
IMP_SCORE,3763,GO:1900543,1.6072e-01,2.1000e+01
IMP_SCORE,3764,GO:0061088,1.6070e-01,1.6000e+01
IMP_SCORE,3765,GO:0032400,1.6065e-01,9.0000e+00
IMP_SCORE,3766,GO:0010818,1.6060e-01,1.2000e+01
IMP_SCORE,3767,GO:0016877,1.6058e-01,3.7000e+01
IMP_SCORE,3768,GO:0031994,1.6058e-01,1.0000e+01
IMP_SCORE,3769,GO:0006555,1.6057e-01,1.7000e+01
IMP_SCORE,3770,GO:0060627,1.6054e-01,1.3300e+02
IMP_SCORE,3771,GO:0009887,1.6049e-01,2.0200e+02
IMP_SCORE,3772,GO:0007597,1.6040e-01,2.4000e+01
IMP_SCORE,3773,GO:0007127,1.6037e-01,9.0000e+00
IMP_SCORE,3774,GO:0098927,1.6036e-01,1.2000e+01
IMP_SCORE,3775,GO:0031349,1.6035e-01,9.8000e+01
IMP_SCORE,3776,GO:1903051,1.6034e-01,1.4000e+01
IMP_SCORE,3777,GO:0010738,1.6030e-01,7.0000e+00
IMP_SCORE,3778,GO:0019674,1.6025e-01,4.4000e+01
IMP_SCORE,3779,GO:0045445,1.6022e-01,4.0000e+00
IMP_SCORE,3780,GO:0046966,1.6022e-01,7.0000e+00
IMP_SCORE,3781,GO:0045931,1.6022e-01,3.4000e+01
IMP_SCORE,3782,GO:1905330,1.6021e-01,3.0000e+01
IMP_SCORE,3783,GO:0042326,1.6020e-01,1.0900e+02
IMP_SCORE,3784,GO:0001708,1.6019e-01,1.4000e+01
IMP_SCORE,3785,GO:0022607,1.6018e-01,7.6000e+02
IMP_SCORE,3786,GO:0004888,1.6018e-01,3.0400e+02
IMP_SCORE,3787,GO:0001894,1.6013e-01,9.4000e+01
IMP_SCORE,3788,GO:0004725,1.6009e-01,6.3000e+01
IMP_SCORE,3789,GO:0097708,1.6007e-01,5.9100e+02
IMP_SCORE,3790,GO:0046597,1.5999e-01,2.3000e+01
IMP_SCORE,3791,GO:0015297,1.5999e-01,4.5000e+01
IMP_SCORE,3792,GO:0070201,1.5994e-01,2.1700e+02
IMP_SCORE,3793,GO:0005516,1.5993e-01,4.6200e+02
IMP_SCORE,3794,GO:0099643,1.5992e-01,4.3000e+01
IMP_SCORE,3795,GO:1904063,1.5989e-01,1.0000e+01
IMP_SCORE,3796,GO:0005231,1.5971e-01,2.1000e+01
IMP_SCORE,3797,GO:0042573,1.5965e-01,1.5000e+01
IMP_SCORE,3798,GO:0043457,1.5962e-01,2.9000e+01
IMP_SCORE,3799,GO:0072663,1.5951e-01,1.5000e+01
IMP_SCORE,3800,GO:0050778,1.5945e-01,1.5400e+02
IMP_SCORE,3801,GO:0035258,1.5940e-01,5.6000e+01
IMP_SCORE,3802,GO:0044249,1.5940e-01,5.0200e+02
IMP_SCORE,3803,GO:0006656,1.5939e-01,4.2000e+01
IMP_SCORE,3804,GO:0009968,1.5939e-01,2.7000e+02
IMP_SCORE,3805,GO:0006304,1.5938e-01,2.1000e+01
IMP_SCORE,3806,GO:0007080,1.5936e-01,8.0000e+00
IMP_SCORE,3807,GO:0031338,1.5935e-01,3.7000e+01
IMP_SCORE,3808,GO:0021987,1.5934e-01,2.3000e+01
IMP_SCORE,3809,GO:0007193,1.5933e-01,4.3000e+01
IMP_SCORE,3810,GO:0043177,1.5927e-01,1.1200e+02
IMP_SCORE,3811,GO:0000097,1.5923e-01,1.6000e+01
IMP_SCORE,3812,GO:0010543,1.5921e-01,1.1000e+01
IMP_SCORE,3813,GO:0007617,1.5919e-01,8.0000e+00
IMP_SCORE,3814,GO:0030803,1.5918e-01,1.0000e+01
IMP_SCORE,3815,GO:0048870,1.5913e-01,3.4400e+02
IMP_SCORE,3816,GO:0032774,1.5912e-01,1.7600e+02
IMP_SCORE,3817,GO:0051253,1.5907e-01,1.6600e+02
IMP_SCORE,3818,GO:0008238,1.5904e-01,1.3800e+02
IMP_SCORE,3819,GO:0045934,1.5904e-01,2.1100e+02
IMP_SCORE,3820,GO:0006793,1.5904e-01,4.8700e+02
IMP_SCORE,3821,GO:0050794,1.5904e-01,1.1130e+03
IMP_SCORE,3822,GO:1904375,1.5903e-01,3.7000e+01
IMP_SCORE,3823,GO:0010558,1.5902e-01,2.1000e+02
IMP_SCORE,3824,GO:0006702,1.5902e-01,5.0000e+00
IMP_SCORE,3825,GO:0050900,1.5902e-01,1.4000e+02
IMP_SCORE,3826,GO:0016411,1.5901e-01,1.6000e+01
IMP_SCORE,3827,GO:0045664,1.5901e-01,1.4700e+02
IMP_SCORE,3828,GO:0043168,1.5900e-01,8.4700e+02
IMP_SCORE,3829,GO:0006520,1.5899e-01,1.4400e+02
IMP_SCORE,3830,GO:0016054,1.5896e-01,1.2200e+02
IMP_SCORE,3831,GO:0034655,1.5895e-01,8.4000e+01
IMP_SCORE,3832,GO:0048518,1.5890e-01,8.9800e+02
IMP_SCORE,3833,GO:0042802,1.5889e-01,1.2450e+03
IMP_SCORE,3834,GO:0001573,1.5887e-01,4.3000e+01
IMP_SCORE,3835,GO:0009966,1.5885e-01,5.8800e+02
IMP_SCORE,3836,GO:0045117,1.5881e-01,2.1000e+01
IMP_SCORE,3837,GO:0034248,1.5881e-01,1.1400e+02
IMP_SCORE,3838,GO:0044255,1.5873e-01,3.1800e+02
IMP_SCORE,3839,GO:0016459,1.5866e-01,5.2000e+01
IMP_SCORE,3840,GO:0009108,1.5862e-01,7.4000e+01
IMP_SCORE,3841,GO:0031057,1.5862e-01,1.9000e+01
IMP_SCORE,3842,GO:0007423,1.5861e-01,5.8000e+01
IMP_SCORE,3843,GO:0030594,1.5854e-01,5.2000e+01
IMP_SCORE,3844,GO:0045773,1.5851e-01,7.0000e+00
IMP_SCORE,3845,GO:0044090,1.5850e-01,1.0000e+01
IMP_SCORE,3846,GO:0038187,1.5843e-01,1.9000e+01
IMP_SCORE,3847,GO:0010517,1.5841e-01,1.4000e+01
IMP_SCORE,3848,GO:0014850,1.5840e-01,9.0000e+00
IMP_SCORE,3849,GO:0031369,1.5839e-01,4.0000e+01
IMP_SCORE,3850,GO:0051128,1.5839e-01,6.3300e+02
IMP_SCORE,3851,GO:0043170,1.5838e-01,9.0200e+02
IMP_SCORE,3852,GO:0005605,1.5835e-01,6.0000e+00
IMP_SCORE,3853,GO:0006996,1.5827e-01,7.3600e+02
IMP_SCORE,3854,GO:0007033,1.5825e-01,6.6000e+01
IMP_SCORE,3855,GO:0050839,1.5823e-01,4.1400e+02
IMP_SCORE,3856,GO:0000375,1.5822e-01,7.0000e+01
IMP_SCORE,3857,GO:0034762,1.5819e-01,1.4400e+02
IMP_SCORE,3858,GO:0003674,1.5814e-01,1.3790e+03
IMP_SCORE,3859,GO:0006874,1.5811e-01,7.8000e+01
IMP_SCORE,3860,GO:0007623,1.5810e-01,6.6000e+01
IMP_SCORE,3861,GO:0032588,1.5809e-01,5.7000e+01
IMP_SCORE,3862,GO:0046634,1.5805e-01,1.7000e+01
IMP_SCORE,3863,GO:0044259,1.5804e-01,4.6000e+01
IMP_SCORE,3864,GO:0017075,1.5804e-01,1.5000e+01
IMP_SCORE,3865,GO:0032642,1.5802e-01,3.2000e+01
IMP_SCORE,3866,GO:0051973,1.5800e-01,2.7000e+01
IMP_SCORE,3867,GO:0097159,1.5800e-01,1.2930e+03
IMP_SCORE,3868,GO:0051489,1.5796e-01,4.5000e+01
IMP_SCORE,3869,GO:0008610,1.5787e-01,2.1300e+02
IMP_SCORE,3870,GO:0044260,1.5784e-01,7.5600e+02
IMP_SCORE,3871,GO:0046339,1.5783e-01,1.9000e+01
IMP_SCORE,3872,GO:1900024,1.5778e-01,1.6000e+01
IMP_SCORE,3873,GO:0010923,1.5776e-01,5.3000e+01
IMP_SCORE,3874,GO:0005518,1.5776e-01,6.0000e+01
IMP_SCORE,3875,GO:0030554,1.5775e-01,4.0600e+02
IMP_SCORE,3876,GO:0043266,1.5773e-01,2.9000e+01
IMP_SCORE,3877,GO:0007379,1.5768e-01,6.0000e+00
IMP_SCORE,3878,GO:0031345,1.5767e-01,7.7000e+01
IMP_SCORE,3879,GO:0043588,1.5767e-01,3.3000e+01
IMP_SCORE,3880,GO:0044711,1.5767e-01,3.5800e+02
IMP_SCORE,3881,GO:0042108,1.5762e-01,2.1000e+01
IMP_SCORE,3882,GO:0070228,1.5761e-01,4.1000e+01
IMP_SCORE,3883,GO:0048523,1.5759e-01,8.6900e+02
IMP_SCORE,3884,GO:0032561,1.5738e-01,1.9500e+02
IMP_SCORE,3885,GO:0043021,1.5738e-01,2.8000e+01
IMP_SCORE,3886,GO:0035590,1.5734e-01,3.2000e+01
IMP_SCORE,3887,GO:0004535,1.5730e-01,2.0000e+00
IMP_SCORE,3888,GO:0019229,1.5725e-01,2.0000e+01
IMP_SCORE,3889,GO:0035136,1.5722e-01,2.0000e+01
IMP_SCORE,3890,GO:0045926,1.5722e-01,1.0100e+02
IMP_SCORE,3891,GO:0042535,1.5715e-01,7.0000e+00
IMP_SCORE,3892,GO:0050715,1.5712e-01,3.9000e+01
IMP_SCORE,3893,GO:0009798,1.5711e-01,1.9000e+01
IMP_SCORE,3894,GO:2001141,1.5710e-01,3.7700e+02
IMP_SCORE,3895,GO:0030163,1.5701e-01,1.0200e+02
IMP_SCORE,3896,GO:0043242,1.5700e-01,3.6000e+01
IMP_SCORE,3897,GO:0016208,1.5697e-01,1.2000e+01
IMP_SCORE,3898,GO:0010820,1.5693e-01,6.0000e+00
IMP_SCORE,3899,GO:0001961,1.5688e-01,2.7000e+01
IMP_SCORE,3900,GO:0002716,1.5687e-01,8.0000e+00
IMP_SCORE,3901,GO:0019395,1.5686e-01,5.0000e+01
IMP_SCORE,3902,GO:0036464,1.5685e-01,1.1300e+02
IMP_SCORE,3903,GO:0009058,1.5684e-01,5.1300e+02
IMP_SCORE,3904,GO:0030888,1.5683e-01,2.5000e+01
IMP_SCORE,3905,GO:0006818,1.5677e-01,6.3000e+01
IMP_SCORE,3906,GO:0008631,1.5675e-01,4.0000e+00
IMP_SCORE,3907,GO:0001883,1.5671e-01,1.8300e+02
IMP_SCORE,3908,GO:0090100,1.5670e-01,2.1000e+01
IMP_SCORE,3909,GO:0044282,1.5670e-01,1.6200e+02
IMP_SCORE,3910,GO:0046337,1.5666e-01,1.4000e+01
IMP_SCORE,3911,GO:2001020,1.5665e-01,4.7000e+01
IMP_SCORE,3912,GO:0019104,1.5660e-01,6.0000e+00
IMP_SCORE,3913,GO:1901505,1.5657e-01,4.8000e+01
IMP_SCORE,3914,GO:0031491,1.5656e-01,1.8000e+01
IMP_SCORE,3915,GO:0071622,1.5655e-01,1.4000e+01
IMP_SCORE,3916,GO:0016779,1.5654e-01,7.3000e+01
IMP_SCORE,3917,GO:0008180,1.5652e-01,1.1000e+01
IMP_SCORE,3918,GO:0031305,1.5638e-01,1.5000e+01
IMP_SCORE,3919,GO:0009209,1.5632e-01,2.0000e+00
IMP_SCORE,3920,GO:0030117,1.5631e-01,4.4000e+01
IMP_SCORE,3921,GO:0048856,1.5630e-01,1.1900e+03
IMP_SCORE,3922,GO:0000139,1.5630e-01,3.3200e+02
IMP_SCORE,3923,GO:1901386,1.5629e-01,2.0000e+00
IMP_SCORE,3924,GO:0000737,1.5623e-01,6.0000e+00
IMP_SCORE,3925,GO:0051092,1.5621e-01,5.5000e+01
IMP_SCORE,3926,GO:0032940,1.5620e-01,2.3200e+02
IMP_SCORE,3927,GO:0007006,1.5611e-01,3.7000e+01
IMP_SCORE,3928,GO:0008253,1.5610e-01,7.0000e+00
IMP_SCORE,3929,GO:0016101,1.5608e-01,5.1000e+01
IMP_SCORE,3930,GO:0051649,1.5607e-01,3.9200e+02
IMP_SCORE,3931,GO:0045937,1.5603e-01,1.7700e+02
IMP_SCORE,3932,GO:0033555,1.5601e-01,2.2000e+01
IMP_SCORE,3933,GO:0001530,1.5600e-01,3.0000e+01
IMP_SCORE,3934,GO:0051233,1.5596e-01,2.4000e+01
IMP_SCORE,3935,GO:0030149,1.5591e-01,3.0000e+01
IMP_SCORE,3936,GO:0019748,1.5591e-01,1.9000e+01
IMP_SCORE,3937,GO:0032703,1.5588e-01,4.0000e+00
IMP_SCORE,3938,GO:0009306,1.5585e-01,6.0000e+01
IMP_SCORE,3939,GO:0030101,1.5584e-01,3.1000e+01
IMP_SCORE,3940,GO:0005884,1.5583e-01,5.4000e+01
IMP_SCORE,3941,GO:0060457,1.5573e-01,1.0000e+01
IMP_SCORE,3942,GO:0031690,1.5569e-01,5.0000e+00
IMP_SCORE,3943,GO:0048489,1.5568e-01,2.8000e+01
IMP_SCORE,3944,GO:0031571,1.5568e-01,2.0000e+00
IMP_SCORE,3945,GO:1902533,1.5563e-01,2.1900e+02
IMP_SCORE,3946,GO:0007169,1.5560e-01,2.0500e+02
IMP_SCORE,3947,GO:0061061,1.5557e-01,7.1000e+01
IMP_SCORE,3948,GO:2000377,1.5555e-01,3.9000e+01
IMP_SCORE,3949,GO:0072523,1.5554e-01,1.4000e+01
IMP_SCORE,3950,GO:0071482,1.5548e-01,2.3000e+01
IMP_SCORE,3951,GO:0050777,1.5546e-01,4.8000e+01
IMP_SCORE,3952,GO:0019471,1.5546e-01,8.0000e+00
IMP_SCORE,3953,GO:0005768,1.5542e-01,3.3700e+02
IMP_SCORE,3954,GO:0043030,1.5541e-01,2.3000e+01
IMP_SCORE,3955,GO:0043900,1.5537e-01,1.3200e+02
IMP_SCORE,3956,GO:0000302,1.5535e-01,5.5000e+01
IMP_SCORE,3957,GO:0050789,1.5534e-01,1.1200e+03
IMP_SCORE,3958,GO:0071704,1.5528e-01,9.0700e+02
IMP_SCORE,3959,GO:0043412,1.5516e-01,6.9600e+02
IMP_SCORE,3960,GO:0016854,1.5515e-01,2.7000e+01
IMP_SCORE,3961,GO:0006826,1.5514e-01,3.3000e+01
IMP_SCORE,3962,GO:0050821,1.5505e-01,4.8000e+01
IMP_SCORE,3963,GO:0006446,1.5504e-01,3.1000e+01
IMP_SCORE,3964,GO:0048037,1.5502e-01,1.7700e+02
IMP_SCORE,3965,GO:0042254,1.5500e-01,2.4000e+01
IMP_SCORE,3966,GO:0090090,1.5498e-01,4.0000e+01
IMP_SCORE,3967,GO:0042761,1.5495e-01,3.7000e+01
IMP_SCORE,3968,GO:0019001,1.5494e-01,1.7200e+02
IMP_SCORE,3969,GO:0044319,1.5487e-01,1.8000e+01
IMP_SCORE,3970,GO:0003279,1.5487e-01,2.2000e+01
IMP_SCORE,3971,GO:0071392,1.5483e-01,2.2000e+01
IMP_SCORE,3972,GO:0003676,1.5481e-01,1.0110e+03
IMP_SCORE,3973,GO:0008373,1.5472e-01,3.7000e+01
IMP_SCORE,3974,GO:0022890,1.5469e-01,1.8900e+02
IMP_SCORE,3975,GO:0060600,1.5468e-01,8.0000e+00
IMP_SCORE,3976,GO:0090184,1.5467e-01,7.0000e+00
IMP_SCORE,3977,GO:0001067,1.5466e-01,1.7300e+02
IMP_SCORE,3978,GO:0048522,1.5465e-01,8.2900e+02
IMP_SCORE,3979,GO:0001782,1.5464e-01,1.2000e+01
IMP_SCORE,3980,GO:0061000,1.5458e-01,7.0000e+00
IMP_SCORE,3981,GO:0001540,1.5454e-01,8.1000e+01
IMP_SCORE,3982,GO:0097120,1.5446e-01,8.0000e+00
IMP_SCORE,3983,GO:1902905,1.5445e-01,5.9000e+01
IMP_SCORE,3984,GO:0006511,1.5443e-01,9.9000e+01
IMP_SCORE,3985,GO:0051049,1.5436e-01,4.6600e+02
IMP_SCORE,3986,GO:0072521,1.5435e-01,1.0600e+02
IMP_SCORE,3987,GO:0034754,1.5434e-01,6.3000e+01
IMP_SCORE,3988,GO:1903900,1.5429e-01,6.7000e+01
IMP_SCORE,3989,GO:0031312,1.5427e-01,3.6000e+01
IMP_SCORE,3990,GO:0006357,1.5425e-01,3.5000e+02
IMP_SCORE,3991,GO:0051224,1.5423e-01,6.7000e+01
IMP_SCORE,3992,GO:0015197,1.5422e-01,6.8000e+01
IMP_SCORE,3993,GO:0001501,1.5422e-01,1.6700e+02
IMP_SCORE,3994,GO:0005524,1.5422e-01,3.7200e+02
IMP_SCORE,3995,GO:0016836,1.5419e-01,1.6600e+02
IMP_SCORE,3996,GO:0010675,1.5418e-01,5.2000e+01
IMP_SCORE,3997,GO:0072330,1.5418e-01,7.8000e+01
IMP_SCORE,3998,GO:0022600,1.5412e-01,3.1000e+01
IMP_SCORE,3999,GO:0009925,1.5410e-01,2.7000e+01
IMP_SCORE,4000,GO:0031093,1.5407e-01,6.7000e+01
IMP_SCORE,4001,GO:0043555,1.5407e-01,9.0000e+00
IMP_SCORE,4002,GO:0007043,1.5403e-01,8.4000e+01
IMP_SCORE,4003,GO:0048714,1.5403e-01,1.1000e+01
IMP_SCORE,4004,GO:0031228,1.5402e-01,5.2000e+01
IMP_SCORE,4005,GO:0051726,1.5401e-01,3.2300e+02
IMP_SCORE,4006,GO:0070382,1.5400e-01,8.2000e+01
IMP_SCORE,4007,GO:0044212,1.5398e-01,2.0100e+02
IMP_SCORE,4008,GO:0001649,1.5389e-01,3.6000e+01
IMP_SCORE,4009,GO:1901265,1.5386e-01,6.4800e+02
IMP_SCORE,4010,GO:0035162,1.5385e-01,3.0000e+00
IMP_SCORE,4011,GO:0098552,1.5385e-01,2.0000e+02
IMP_SCORE,4012,GO:0070243,1.5384e-01,2.0000e+00
IMP_SCORE,4013,GO:0032580,1.5382e-01,7.1000e+01
IMP_SCORE,4014,GO:0007411,1.5379e-01,1.5400e+02
IMP_SCORE,4015,GO:0002430,1.5377e-01,1.5000e+01
IMP_SCORE,4016,GO:0061036,1.5376e-01,9.0000e+00
IMP_SCORE,4017,GO:0009415,1.5376e-01,1.1000e+01
IMP_SCORE,4018,GO:0006913,1.5368e-01,7.7000e+01
IMP_SCORE,4019,GO:0030670,1.5363e-01,4.6000e+01
IMP_SCORE,4020,GO:0022891,1.5362e-01,2.9800e+02
IMP_SCORE,4021,GO:0005815,1.5361e-01,3.7900e+02
IMP_SCORE,4022,GO:0005639,1.5359e-01,1.6000e+01
IMP_SCORE,4023,GO:0046461,1.5353e-01,1.3000e+01
IMP_SCORE,4024,GO:0015865,1.5352e-01,1.5000e+01
IMP_SCORE,4025,GO:0007292,1.5352e-01,8.0000e+00
IMP_SCORE,4026,GO:0060420,1.5333e-01,8.0000e+00
IMP_SCORE,4027,GO:0001890,1.5330e-01,2.2000e+01
IMP_SCORE,4028,GO:0006294,1.5329e-01,7.0000e+00
IMP_SCORE,4029,GO:0015868,1.5325e-01,1.4000e+01
IMP_SCORE,4030,GO:0000062,1.5317e-01,5.2000e+01
IMP_SCORE,4031,GO:0002712,1.5316e-01,1.1000e+01
IMP_SCORE,4032,GO:0005741,1.5315e-01,1.1200e+02
IMP_SCORE,4033,GO:0006638,1.5315e-01,7.0000e+01
IMP_SCORE,4034,GO:0031406,1.5305e-01,1.0500e+02
IMP_SCORE,4035,GO:0097581,1.5304e-01,1.9000e+01
IMP_SCORE,4036,GO:1990266,1.5304e-01,4.7000e+01
IMP_SCORE,4037,GO:0001921,1.5301e-01,1.4000e+01
IMP_SCORE,4038,GO:0051905,1.5300e-01,1.0000e+01
IMP_SCORE,4039,GO:1902653,1.5298e-01,2.1000e+01
IMP_SCORE,4040,GO:0043087,1.5297e-01,2.5800e+02
IMP_SCORE,4041,GO:0045296,1.5295e-01,3.1200e+02
IMP_SCORE,4042,GO:0006361,1.5290e-01,7.0000e+00
IMP_SCORE,4043,GO:0019217,1.5288e-01,3.8000e+01
IMP_SCORE,4044,GO:0006575,1.5287e-01,9.0000e+01
IMP_SCORE,4045,GO:0045761,1.5286e-01,1.3000e+01
IMP_SCORE,4046,GO:0006807,1.5285e-01,6.4000e+02
IMP_SCORE,4047,GO:0051193,1.5284e-01,2.4000e+01
IMP_SCORE,4048,GO:0031647,1.5283e-01,8.3000e+01
IMP_SCORE,4049,GO:0007009,1.5282e-01,1.2100e+02
IMP_SCORE,4050,GO:0035088,1.5281e-01,3.0000e+01
IMP_SCORE,4051,GO:0006821,1.5281e-01,4.1000e+01
IMP_SCORE,4052,GO:0032413,1.5278e-01,1.6000e+01
IMP_SCORE,4053,GO:1903555,1.5277e-01,2.5000e+01
IMP_SCORE,4054,GO:0045214,1.5277e-01,1.4000e+01
IMP_SCORE,4055,GO:0046834,1.5271e-01,4.8000e+01
IMP_SCORE,4056,GO:0051704,1.5269e-01,5.6500e+02
IMP_SCORE,4057,GO:0048814,1.5264e-01,2.6000e+01
IMP_SCORE,4058,GO:0005198,1.5264e-01,5.3100e+02
IMP_SCORE,4059,GO:0019941,1.5264e-01,1.0000e+02
IMP_SCORE,4060,GO:0090659,1.5259e-01,1.3000e+01
IMP_SCORE,4061,GO:0060330,1.5257e-01,7.0000e+00
IMP_SCORE,4062,GO:0002407,1.5256e-01,7.0000e+00
IMP_SCORE,4063,GO:0035591,1.5255e-01,4.7000e+01
IMP_SCORE,4064,GO:0001909,1.5254e-01,2.7000e+01
IMP_SCORE,4065,GO:0033628,1.5249e-01,4.4000e+01
IMP_SCORE,4066,GO:0030148,1.5246e-01,7.1000e+01
IMP_SCORE,4067,GO:1901681,1.5245e-01,1.9200e+02
IMP_SCORE,4068,GO:0045935,1.5245e-01,2.2600e+02
IMP_SCORE,4069,GO:0019932,1.5243e-01,4.4000e+01
IMP_SCORE,4070,GO:0045793,1.5242e-01,3.9000e+01
IMP_SCORE,4071,GO:0060041,1.5238e-01,3.2000e+01
IMP_SCORE,4072,GO:0006301,1.5238e-01,1.1000e+01
IMP_SCORE,4073,GO:0098641,1.5233e-01,2.7000e+01
IMP_SCORE,4074,GO:0045830,1.5230e-01,1.0000e+01
IMP_SCORE,4075,GO:0019538,1.5229e-01,9.0000e+02
IMP_SCORE,4076,GO:0051197,1.5224e-01,3.0000e+00
IMP_SCORE,4077,GO:0045346,1.5219e-01,3.0000e+00
IMP_SCORE,4078,GO:0038094,1.5215e-01,3.0000e+01
IMP_SCORE,4079,GO:0035383,1.5214e-01,6.7000e+01
IMP_SCORE,4080,GO:0004869,1.5212e-01,4.9000e+01
IMP_SCORE,4081,GO:0044452,1.5210e-01,1.3400e+02
IMP_SCORE,4082,GO:0032886,1.5207e-01,6.3000e+01
IMP_SCORE,4083,GO:0061387,1.5201e-01,3.5000e+01
IMP_SCORE,4084,GO:0007638,1.5201e-01,1.0000e+00
IMP_SCORE,4085,GO:0003008,1.5200e-01,5.8700e+02
IMP_SCORE,4086,GO:0050801,1.5200e-01,1.9500e+02
IMP_SCORE,4087,GO:0033146,1.5199e-01,3.0000e+01
IMP_SCORE,4088,GO:0008227,1.5194e-01,3.6000e+01
IMP_SCORE,4089,GO:0051480,1.5192e-01,5.9000e+01
IMP_SCORE,4090,GO:0016324,1.5190e-01,2.1600e+02
IMP_SCORE,4091,GO:0000281,1.5190e-01,1.3000e+01
IMP_SCORE,4092,GO:0018146,1.5183e-01,9.0000e+00
IMP_SCORE,4093,GO:0030111,1.5181e-01,8.9000e+01
IMP_SCORE,4094,GO:0006814,1.5175e-01,7.3000e+01
IMP_SCORE,4095,GO:1905950,1.5166e-01,2.5000e+01
IMP_SCORE,4096,GO:0010324,1.5166e-01,4.4000e+01
IMP_SCORE,4097,GO:0006811,1.5161e-01,4.2500e+02
IMP_SCORE,4098,GO:0030855,1.5155e-01,1.1900e+02
IMP_SCORE,4099,GO:0010646,1.5154e-01,7.1000e+02
IMP_SCORE,4100,GO:0043486,1.5153e-01,1.4000e+01
IMP_SCORE,4101,GO:0005126,1.5150e-01,1.8900e+02
IMP_SCORE,4102,GO:0015279,1.5150e-01,7.0000e+00
IMP_SCORE,4103,GO:0033613,1.5150e-01,2.6000e+01
IMP_SCORE,4104,GO:2000112,1.5146e-01,3.9400e+02
IMP_SCORE,4105,GO:0004721,1.5144e-01,8.5000e+01
IMP_SCORE,4106,GO:0030833,1.5142e-01,5.2000e+01
IMP_SCORE,4107,GO:1901741,1.5132e-01,1.7000e+01
IMP_SCORE,4108,GO:0031225,1.5126e-01,1.3700e+02
IMP_SCORE,4109,GO:0032155,1.5125e-01,6.9000e+01
IMP_SCORE,4110,GO:0006720,1.5122e-01,6.8000e+01
IMP_SCORE,4111,GO:0043171,1.5121e-01,2.4000e+01
IMP_SCORE,4112,GO:0042887,1.5120e-01,4.7000e+01
IMP_SCORE,4113,GO:0001822,1.5118e-01,6.5000e+01
IMP_SCORE,4114,GO:0006296,1.5115e-01,1.2000e+01
IMP_SCORE,4115,GO:0097530,1.5114e-01,3.9000e+01
IMP_SCORE,4116,GO:0030695,1.5114e-01,1.7000e+02
IMP_SCORE,4117,GO:0031267,1.5111e-01,2.0300e+02
IMP_SCORE,4118,GO:0071300,1.5111e-01,1.9000e+01
IMP_SCORE,4119,GO:0005758,1.5105e-01,6.1000e+01
IMP_SCORE,4120,GO:0032268,1.5104e-01,3.9200e+02
IMP_SCORE,4121,GO:0010866,1.5102e-01,2.3000e+01
IMP_SCORE,4122,GO:0006886,1.5102e-01,2.1200e+02
IMP_SCORE,4123,GO:0046942,1.5100e-01,9.3000e+01
IMP_SCORE,4124,GO:1900046,1.5097e-01,5.3000e+01
IMP_SCORE,4125,GO:0051963,1.5096e-01,5.5000e+01
IMP_SCORE,4126,GO:0046717,1.5093e-01,2.6000e+01
IMP_SCORE,4127,GO:0035259,1.5089e-01,1.3000e+01
IMP_SCORE,4128,GO:0098916,1.5086e-01,1.4700e+02
IMP_SCORE,4129,GO:0007622,1.5082e-01,2.4000e+01
IMP_SCORE,4130,GO:0001502,1.5082e-01,6.0000e+00
IMP_SCORE,4131,GO:0051393,1.5077e-01,2.2000e+01
IMP_SCORE,4132,GO:0006259,1.5076e-01,2.2200e+02
IMP_SCORE,4133,GO:0032943,1.5075e-01,2.3000e+01
IMP_SCORE,4134,GO:0006611,1.5072e-01,3.1000e+01
IMP_SCORE,4135,GO:0014031,1.5070e-01,8.0000e+00
IMP_SCORE,4136,GO:0021542,1.5070e-01,4.0000e+00
IMP_SCORE,4137,GO:0098772,1.5068e-01,5.5900e+02
IMP_SCORE,4138,GO:0090162,1.5063e-01,2.3000e+01
IMP_SCORE,4139,GO:0031399,1.5061e-01,2.9100e+02
IMP_SCORE,4140,GO:0033043,1.5061e-01,3.1400e+02
IMP_SCORE,4141,GO:0060359,1.5059e-01,2.3000e+01
IMP_SCORE,4142,GO:0008565,1.5059e-01,5.1000e+01
IMP_SCORE,4143,GO:0048477,1.5058e-01,1.2000e+01
IMP_SCORE,4144,GO:0022029,1.5056e-01,2.9000e+01
IMP_SCORE,4145,GO:0019216,1.5056e-01,1.0400e+02
IMP_SCORE,4146,GO:0050878,1.5054e-01,1.7600e+02
IMP_SCORE,4147,GO:0019843,1.5051e-01,7.8000e+01
IMP_SCORE,4148,GO:0031966,1.5048e-01,2.8400e+02
IMP_SCORE,4149,GO:0014069,1.5044e-01,1.5500e+02
IMP_SCORE,4150,GO:0098791,1.5036e-01,1.1900e+02
IMP_SCORE,4151,GO:0005540,1.5035e-01,7.3000e+01
IMP_SCORE,4152,GO:0098803,1.5031e-01,2.3000e+01
IMP_SCORE,4153,GO:0006022,1.5030e-01,1.1200e+02
IMP_SCORE,4154,GO:0042340,1.5023e-01,2.7000e+01
IMP_SCORE,4155,GO:0008654,1.5018e-01,1.0000e+02
IMP_SCORE,4156,GO:0034641,1.5014e-01,5.4400e+02
IMP_SCORE,4157,GO:0007049,1.5010e-01,2.3500e+02
IMP_SCORE,4158,GO:0019866,1.5009e-01,2.4300e+02
IMP_SCORE,4159,GO:0006006,1.5006e-01,5.0000e+01
IMP_SCORE,4160,GO:0005743,1.5005e-01,1.9900e+02
IMP_SCORE,4161,GO:0043161,1.5004e-01,6.7000e+01
IMP_SCORE,4162,GO:0070265,1.4999e-01,1.9000e+01
IMP_SCORE,4163,GO:0007264,1.4998e-01,1.7300e+02
IMP_SCORE,4164,GO:0008236,1.4992e-01,2.0400e+02
IMP_SCORE,4165,GO:0032553,1.4985e-01,4.5300e+02
IMP_SCORE,4166,GO:0006635,1.4984e-01,3.4000e+01
IMP_SCORE,4167,GO:0006541,1.4983e-01,1.6000e+01
IMP_SCORE,4168,GO:0010595,1.4978e-01,1.2000e+01
IMP_SCORE,4169,GO:0015491,1.4977e-01,2.0000e+01
IMP_SCORE,4170,GO:0035264,1.4974e-01,4.8000e+01
IMP_SCORE,4171,GO:0006026,1.4972e-01,6.8000e+01
IMP_SCORE,4172,GO:0008285,1.4970e-01,3.2400e+02
IMP_SCORE,4173,GO:0001504,1.4970e-01,1.0000e+01
IMP_SCORE,4174,GO:0032411,1.4970e-01,4.3000e+01
IMP_SCORE,4175,GO:1905207,1.4968e-01,5.0000e+00
IMP_SCORE,4176,GO:0016477,1.4967e-01,3.3000e+02
IMP_SCORE,4177,GO:0002250,1.4960e-01,1.7800e+02
IMP_SCORE,4178,GO:0070588,1.4959e-01,6.4000e+01
IMP_SCORE,4179,GO:0035336,1.4956e-01,3.7000e+01
IMP_SCORE,4180,GO:0071347,1.4955e-01,1.8000e+01
IMP_SCORE,4181,GO:0071773,1.4952e-01,4.0000e+00
IMP_SCORE,4182,GO:0002639,1.4948e-01,2.3000e+01
IMP_SCORE,4183,GO:0005487,1.4946e-01,9.0000e+00
IMP_SCORE,4184,GO:0043372,1.4946e-01,1.4000e+01
IMP_SCORE,4185,GO:0016462,1.4945e-01,2.5800e+02
IMP_SCORE,4186,GO:1903825,1.4944e-01,5.8000e+01
IMP_SCORE,4187,GO:0006907,1.4941e-01,1.7000e+01
IMP_SCORE,4188,GO:1903509,1.4940e-01,7.8000e+01
IMP_SCORE,4189,GO:0050818,1.4936e-01,4.8000e+01
IMP_SCORE,4190,GO:0045185,1.4934e-01,3.7000e+01
IMP_SCORE,4191,GO:1902108,1.4931e-01,7.0000e+00
IMP_SCORE,4192,GO:1901657,1.4929e-01,7.2000e+01
IMP_SCORE,4193,GO:0006998,1.4923e-01,3.2000e+01
IMP_SCORE,4194,GO:0031058,1.4921e-01,3.5000e+01
IMP_SCORE,4195,GO:0042445,1.4920e-01,1.0900e+02
IMP_SCORE,4196,GO:0002251,1.4919e-01,3.1000e+01
IMP_SCORE,4197,GO:0002433,1.4915e-01,2.9000e+01
IMP_SCORE,4198,GO:0016853,1.4914e-01,1.4600e+02
IMP_SCORE,4199,GO:0044238,1.4911e-01,8.9700e+02
IMP_SCORE,4200,GO:0035067,1.4903e-01,4.0000e+00
IMP_SCORE,4201,GO:0046879,1.4899e-01,2.0000e+01
IMP_SCORE,4202,GO:0034358,1.4896e-01,3.5000e+01
IMP_SCORE,4203,GO:0010952,1.4896e-01,4.9000e+01
IMP_SCORE,4204,GO:0010556,1.4896e-01,3.7800e+02
IMP_SCORE,4205,GO:0065007,1.4895e-01,1.1430e+03
IMP_SCORE,4206,GO:0048020,1.4893e-01,1.3000e+01
IMP_SCORE,4207,GO:0016903,1.4893e-01,7.2000e+01
IMP_SCORE,4208,GO:0043086,1.4885e-01,2.7200e+02
IMP_SCORE,4209,GO:0044267,1.4870e-01,6.6900e+02
IMP_SCORE,4210,GO:0032570,1.4868e-01,1.6000e+01
IMP_SCORE,4211,GO:2000401,1.4859e-01,1.3000e+01
IMP_SCORE,4212,GO:0033627,1.4858e-01,1.4000e+01
IMP_SCORE,4213,GO:0046501,1.4852e-01,1.4000e+01
IMP_SCORE,4214,GO:0015992,1.4848e-01,4.9000e+01
IMP_SCORE,4215,GO:1901576,1.4847e-01,5.4100e+02
IMP_SCORE,4216,GO:0019904,1.4845e-01,4.4900e+02
IMP_SCORE,4217,GO:0005506,1.4844e-01,9.5000e+01
IMP_SCORE,4218,GO:0090224,1.4837e-01,6.0000e+00
IMP_SCORE,4219,GO:0051053,1.4837e-01,3.3000e+01
IMP_SCORE,4220,GO:0051188,1.4834e-01,1.2300e+02
IMP_SCORE,4221,GO:0071312,1.4830e-01,1.3000e+01
IMP_SCORE,4222,GO:0030018,1.4828e-01,8.2000e+01
IMP_SCORE,4223,GO:0060090,1.4826e-01,9.6000e+01
IMP_SCORE,4224,GO:0071715,1.4825e-01,1.2000e+01
IMP_SCORE,4225,GO:0030516,1.4823e-01,2.3000e+01
IMP_SCORE,4226,GO:0006297,1.4823e-01,2.1000e+01
IMP_SCORE,4227,GO:0006950,1.4822e-01,9.6300e+02
IMP_SCORE,4228,GO:1901343,1.4821e-01,4.4000e+01
IMP_SCORE,4229,GO:0042742,1.4817e-01,1.0100e+02
IMP_SCORE,4230,GO:0016829,1.4816e-01,1.9300e+02
IMP_SCORE,4231,GO:0051928,1.4812e-01,3.3000e+01
IMP_SCORE,4232,GO:0006584,1.4809e-01,3.1000e+01
IMP_SCORE,4233,GO:0006629,1.4806e-01,4.4100e+02
IMP_SCORE,4234,GO:0050892,1.4805e-01,8.0000e+00
IMP_SCORE,4235,GO:0032233,1.4802e-01,4.2000e+01
IMP_SCORE,4236,GO:0022404,1.4800e-01,1.9000e+01
IMP_SCORE,4237,GO:0070169,1.4799e-01,2.0000e+01
IMP_SCORE,4238,GO:0051056,1.4792e-01,1.4500e+02
IMP_SCORE,4239,GO:0044281,1.4781e-01,3.9800e+02
IMP_SCORE,4240,GO:0033005,1.4779e-01,1.0000e+01
IMP_SCORE,4241,GO:0051249,1.4779e-01,1.0000e+02
IMP_SCORE,4242,GO:0090276,1.4775e-01,8.1000e+01
IMP_SCORE,4243,GO:0032469,1.4771e-01,3.0000e+00
IMP_SCORE,4244,GO:0019219,1.4770e-01,3.6100e+02
IMP_SCORE,4245,GO:1902580,1.4765e-01,1.7600e+02
IMP_SCORE,4246,GO:0031272,1.4765e-01,6.0000e+00
IMP_SCORE,4247,GO:0046914,1.4763e-01,9.3600e+02
IMP_SCORE,4248,GO:0022618,1.4754e-01,9.1000e+01
IMP_SCORE,4249,GO:1901575,1.4754e-01,4.5700e+02
IMP_SCORE,4250,GO:0061037,1.4750e-01,1.8000e+01
IMP_SCORE,4251,GO:0071805,1.4749e-01,4.0000e+01
IMP_SCORE,4252,GO:0030234,1.4748e-01,4.2600e+02
IMP_SCORE,4253,GO:0051591,1.4747e-01,2.5000e+01
IMP_SCORE,4254,GO:0099080,1.4746e-01,3.3200e+02
IMP_SCORE,4255,GO:0045806,1.4741e-01,1.0000e+01
IMP_SCORE,4256,GO:0051180,1.4739e-01,2.4000e+01
IMP_SCORE,4257,GO:0009615,1.4738e-01,1.3200e+02
IMP_SCORE,4258,GO:1901687,1.4735e-01,2.2000e+01
IMP_SCORE,4259,GO:0048285,1.4732e-01,1.3600e+02
IMP_SCORE,4260,GO:0019220,1.4732e-01,3.2400e+02
IMP_SCORE,4261,GO:0044710,1.4729e-01,8.3400e+02
IMP_SCORE,4262,GO:0032653,1.4724e-01,3.1000e+01
IMP_SCORE,4263,GO:0097458,1.4722e-01,6.6800e+02
IMP_SCORE,4264,GO:0031091,1.4719e-01,1.6000e+01
IMP_SCORE,4265,GO:0001750,1.4718e-01,4.6000e+01
IMP_SCORE,4266,GO:0007173,1.4714e-01,2.5000e+01
IMP_SCORE,4267,GO:0032456,1.4705e-01,1.9000e+01
IMP_SCORE,4268,GO:0035326,1.4700e-01,3.3000e+01
IMP_SCORE,4269,GO:0072422,1.4700e-01,7.0000e+00
IMP_SCORE,4270,GO:0051721,1.4699e-01,1.9000e+01
IMP_SCORE,4271,GO:0048485,1.4690e-01,1.1000e+01
IMP_SCORE,4272,GO:0000779,1.4688e-01,1.0000e+01
IMP_SCORE,4273,GO:0044431,1.4684e-01,4.4100e+02
IMP_SCORE,4274,GO:2000779,1.4683e-01,1.3000e+01
IMP_SCORE,4275,GO:0009117,1.4679e-01,9.8000e+01
IMP_SCORE,4276,GO:0033764,1.4678e-01,2.1000e+01
IMP_SCORE,4277,GO:0033619,1.4677e-01,4.1000e+01
IMP_SCORE,4278,GO:1902175,1.4671e-01,1.7000e+01
IMP_SCORE,4279,GO:0015696,1.4671e-01,3.5000e+01
IMP_SCORE,4280,GO:0010310,1.4669e-01,8.0000e+00
IMP_SCORE,4281,GO:0019359,1.4667e-01,1.9000e+01
IMP_SCORE,4282,GO:1905515,1.4663e-01,7.0000e+00
IMP_SCORE,4283,GO:0032677,1.4663e-01,4.3000e+01
IMP_SCORE,4284,GO:0006703,1.4661e-01,2.0000e+01
IMP_SCORE,4285,GO:0071396,1.4659e-01,7.5000e+01
IMP_SCORE,4286,GO:0044364,1.4655e-01,1.6000e+01
IMP_SCORE,4287,GO:0050681,1.4654e-01,1.6000e+01
IMP_SCORE,4288,GO:0055106,1.4650e-01,8.0000e+00
IMP_SCORE,4289,GO:0036499,1.4647e-01,4.0000e+00
IMP_SCORE,4290,GO:0043038,1.4647e-01,2.1000e+01
IMP_SCORE,4291,GO:0033275,1.4645e-01,2.2000e+01
IMP_SCORE,4292,GO:0008333,1.4641e-01,1.8000e+01
IMP_SCORE,4293,GO:0008542,1.4640e-01,1.2000e+01
IMP_SCORE,4294,GO:1900274,1.4634e-01,8.0000e+00
IMP_SCORE,4295,GO:0005790,1.4634e-01,7.0000e+00
IMP_SCORE,4296,GO:1901068,1.4633e-01,1.9000e+01
IMP_SCORE,4297,GO:0010633,1.4628e-01,2.8000e+01
IMP_SCORE,4298,GO:0007140,1.4628e-01,9.0000e+00
IMP_SCORE,4299,GO:0051640,1.4628e-01,1.0800e+02
IMP_SCORE,4300,GO:0050709,1.4624e-01,2.5000e+01
IMP_SCORE,4301,GO:0008406,1.4623e-01,3.0000e+01
IMP_SCORE,4302,GO:0031528,1.4620e-01,3.0000e+01
IMP_SCORE,4303,GO:0005874,1.4618e-01,2.5200e+02
IMP_SCORE,4304,GO:0002689,1.4617e-01,8.0000e+00
IMP_SCORE,4305,GO:0009953,1.4616e-01,3.8000e+01
IMP_SCORE,4306,GO:0050790,1.4611e-01,5.5500e+02
IMP_SCORE,4307,GO:0034332,1.4608e-01,6.5000e+01
IMP_SCORE,4308,GO:0030521,1.4600e-01,8.0000e+00
IMP_SCORE,4309,GO:0000186,1.4598e-01,2.5000e+01
IMP_SCORE,4310,GO:0050714,1.4597e-01,5.3000e+01
IMP_SCORE,4311,GO:0072678,1.4595e-01,1.2000e+01
IMP_SCORE,4312,GO:0048753,1.4594e-01,8.0000e+00
IMP_SCORE,4313,GO:0007342,1.4594e-01,1.9000e+01
IMP_SCORE,4314,GO:0009135,1.4593e-01,3.0000e+01
IMP_SCORE,4315,GO:0015645,1.4591e-01,2.1000e+01
IMP_SCORE,4316,GO:0030246,1.4588e-01,8.0800e+02
IMP_SCORE,4317,GO:0001671,1.4586e-01,2.6000e+01
IMP_SCORE,4318,GO:0048762,1.4579e-01,3.0000e+01
IMP_SCORE,4319,GO:1904893,1.4578e-01,1.8000e+01
IMP_SCORE,4320,GO:0032781,1.4574e-01,4.3000e+01
IMP_SCORE,4321,GO:0042789,1.4572e-01,1.1000e+01
IMP_SCORE,4322,GO:0016893,1.4571e-01,4.0000e+01
IMP_SCORE,4323,GO:0015807,1.4571e-01,3.0000e+01
IMP_SCORE,4324,GO:0001953,1.4564e-01,2.2000e+01
IMP_SCORE,4325,GO:0018193,1.4561e-01,2.7500e+02
IMP_SCORE,4326,GO:0095500,1.4559e-01,2.0000e+01
IMP_SCORE,4327,GO:0001012,1.4554e-01,1.0200e+02
IMP_SCORE,4328,GO:0022834,1.4551e-01,7.2000e+01
IMP_SCORE,4329,GO:0022405,1.4550e-01,3.5000e+01
IMP_SCORE,4330,GO:0003018,1.4546e-01,3.9000e+01
IMP_SCORE,4331,GO:0004935,1.4546e-01,8.0000e+00
IMP_SCORE,4332,GO:0042754,1.4544e-01,7.0000e+00
IMP_SCORE,4333,GO:0032418,1.4544e-01,1.7000e+01
IMP_SCORE,4334,GO:0043547,1.4544e-01,2.4000e+02
IMP_SCORE,4335,GO:0051094,1.4543e-01,3.1400e+02
IMP_SCORE,4336,GO:0012501,1.4543e-01,4.6800e+02
IMP_SCORE,4337,GO:0006107,1.4541e-01,8.0000e+00
IMP_SCORE,4338,GO:0017053,1.4540e-01,4.9000e+01
IMP_SCORE,4339,GO:0043022,1.4537e-01,1.6000e+01
IMP_SCORE,4340,GO:0007596,1.4535e-01,7.4000e+01
IMP_SCORE,4341,GO:0034220,1.4534e-01,2.6500e+02
IMP_SCORE,4342,GO:0042133,1.4533e-01,3.7000e+01
IMP_SCORE,4343,GO:0006801,1.4532e-01,1.7000e+01
IMP_SCORE,4344,GO:0042769,1.4532e-01,1.3000e+01
IMP_SCORE,4345,GO:0065003,1.4528e-01,5.0100e+02
IMP_SCORE,4346,GO:0007187,1.4525e-01,7.6000e+01
IMP_SCORE,4347,GO:0000726,1.4524e-01,1.1000e+01
IMP_SCORE,4348,GO:0019825,1.4523e-01,3.2000e+01
IMP_SCORE,4349,GO:0006004,1.4523e-01,3.4000e+01
IMP_SCORE,4350,GO:0006401,1.4518e-01,4.8000e+01
IMP_SCORE,4351,GO:0005509,1.4511e-01,7.5500e+02
IMP_SCORE,4352,GO:0060089,1.4511e-01,5.9400e+02
IMP_SCORE,4353,GO:0048169,1.4507e-01,9.0000e+00
IMP_SCORE,4354,GO:0046467,1.4502e-01,5.9000e+01
IMP_SCORE,4355,GO:0036315,1.4500e-01,2.5000e+01
IMP_SCORE,4356,GO:0005788,1.4494e-01,1.6100e+02
IMP_SCORE,4357,GO:0033116,1.4491e-01,4.6000e+01
IMP_SCORE,4358,GO:0006600,1.4491e-01,2.0000e+01
IMP_SCORE,4359,GO:0004857,1.4489e-01,2.0900e+02
IMP_SCORE,4360,GO:0042043,1.4481e-01,1.1000e+01
IMP_SCORE,4361,GO:0072202,1.4479e-01,8.0000e+00
IMP_SCORE,4362,GO:0007389,1.4479e-01,1.0000e+02
IMP_SCORE,4363,GO:0030296,1.4470e-01,1.1000e+01
IMP_SCORE,4364,GO:0043484,1.4467e-01,3.3000e+01
IMP_SCORE,4365,GO:0005543,1.4464e-01,2.6700e+02
IMP_SCORE,4366,GO:0031323,1.4463e-01,6.2900e+02
IMP_SCORE,4367,GO:1903047,1.4462e-01,2.5000e+02
IMP_SCORE,4368,GO:0006342,1.4461e-01,2.2000e+01
IMP_SCORE,4369,GO:0086013,1.4457e-01,1.0000e+01
IMP_SCORE,4370,GO:0006644,1.4454e-01,1.6400e+02
IMP_SCORE,4371,GO:0007051,1.4450e-01,5.3000e+01
IMP_SCORE,4372,GO:0043621,1.4449e-01,4.9000e+01
IMP_SCORE,4373,GO:0043252,1.4444e-01,5.5000e+01
IMP_SCORE,4374,GO:0005911,1.4439e-01,3.0200e+02
IMP_SCORE,4375,GO:0045923,1.4438e-01,8.0000e+00
IMP_SCORE,4376,GO:0030276,1.4433e-01,5.3000e+01
IMP_SCORE,4377,GO:0046903,1.4428e-01,2.2200e+02
IMP_SCORE,4378,GO:0048511,1.4416e-01,1.6500e+02
IMP_SCORE,4379,GO:0051082,1.4415e-01,8.0000e+01
IMP_SCORE,4380,GO:0051592,1.4415e-01,7.8000e+01
IMP_SCORE,4381,GO:0035914,1.4409e-01,4.0000e+01
IMP_SCORE,4382,GO:2000786,1.4404e-01,1.0000e+01
IMP_SCORE,4383,GO:0044291,1.4403e-01,4.4000e+01
IMP_SCORE,4384,GO:0016684,1.4402e-01,5.3000e+01
IMP_SCORE,4385,GO:0048583,1.4401e-01,8.2100e+02
IMP_SCORE,4386,GO:0015269,1.4401e-01,1.0000e+01
IMP_SCORE,4387,GO:0003682,1.4400e-01,1.7100e+02
IMP_SCORE,4388,GO:0007275,1.4397e-01,3.8900e+02
IMP_SCORE,4389,GO:0044237,1.4396e-01,9.0700e+02
IMP_SCORE,4390,GO:0031234,1.4393e-01,2.6000e+01
IMP_SCORE,4391,GO:0080090,1.4390e-01,5.8200e+02
IMP_SCORE,4392,GO:0048365,1.4390e-01,3.2000e+01
IMP_SCORE,4393,GO:0033209,1.4390e-01,4.9000e+01
IMP_SCORE,4394,GO:0015125,1.4388e-01,1.2000e+01
IMP_SCORE,4395,GO:0035107,1.4387e-01,4.6000e+01
IMP_SCORE,4396,GO:0071822,1.4386e-01,4.6400e+02
IMP_SCORE,4397,GO:0050865,1.4380e-01,1.4400e+02
IMP_SCORE,4398,GO:0004033,1.4378e-01,1.9000e+01
IMP_SCORE,4399,GO:0065008,1.4377e-01,9.7800e+02
IMP_SCORE,4400,GO:0016574,1.4372e-01,1.0000e+01
IMP_SCORE,4401,GO:0031957,1.4367e-01,1.2000e+01
IMP_SCORE,4402,GO:0090501,1.4359e-01,7.7000e+01
IMP_SCORE,4403,GO:2000144,1.4359e-01,8.0000e+00
IMP_SCORE,4404,GO:0005903,1.4353e-01,5.5000e+01
IMP_SCORE,4405,GO:0050962,1.4344e-01,1.4000e+01
IMP_SCORE,4406,GO:0046635,1.4337e-01,2.2000e+01
IMP_SCORE,4407,GO:0019438,1.4335e-01,2.5100e+02
IMP_SCORE,4408,GO:1903206,1.4328e-01,1.1000e+01
IMP_SCORE,4409,GO:0036094,1.4322e-01,7.9900e+02
IMP_SCORE,4410,GO:0031163,1.4319e-01,2.3000e+01
IMP_SCORE,4411,GO:0015923,1.4317e-01,2.0000e+01
IMP_SCORE,4412,GO:0048490,1.4316e-01,8.0000e+00
IMP_SCORE,4413,GO:0044764,1.4311e-01,2.7400e+02
IMP_SCORE,4414,GO:0016502,1.4311e-01,3.4000e+01
IMP_SCORE,4415,GO:0035257,1.4307e-01,4.8000e+01
IMP_SCORE,4416,GO:0070207,1.4306e-01,4.1000e+01
IMP_SCORE,4417,GO:1904356,1.4300e-01,1.5000e+01
IMP_SCORE,4418,GO:0033673,1.4298e-01,7.9000e+01
IMP_SCORE,4419,GO:0046466,1.4296e-01,2.7000e+01
IMP_SCORE,4420,GO:0001919,1.4295e-01,1.5000e+01
IMP_SCORE,4421,GO:0055067,1.4295e-01,4.4000e+01
IMP_SCORE,4422,GO:0015031,1.4291e-01,3.5500e+02
IMP_SCORE,4423,GO:0043933,1.4290e-01,5.6700e+02
IMP_SCORE,4424,GO:0006020,1.4290e-01,7.0000e+00
IMP_SCORE,4425,GO:0052743,1.4290e-01,4.0000e+00
IMP_SCORE,4426,GO:0005856,1.4288e-01,5.5400e+02
IMP_SCORE,4427,GO:0043647,1.4284e-01,5.3000e+01
IMP_SCORE,4428,GO:0051171,1.4281e-01,4.0800e+02
IMP_SCORE,4429,GO:0000212,1.4280e-01,9.0000e+00
IMP_SCORE,4430,GO:0022613,1.4277e-01,5.9000e+01
IMP_SCORE,4431,GO:0015721,1.4277e-01,1.9000e+01
IMP_SCORE,4432,GO:0070232,1.4276e-01,2.1000e+01
IMP_SCORE,4433,GO:0045429,1.4273e-01,1.0000e+01
IMP_SCORE,4434,GO:0046700,1.4268e-01,1.3000e+02
IMP_SCORE,4435,GO:0044707,1.4263e-01,8.8400e+02
IMP_SCORE,4436,GO:0005536,1.4261e-01,2.3000e+01
IMP_SCORE,4437,GO:0019897,1.4259e-01,6.1000e+01
IMP_SCORE,4438,GO:0002376,1.4253e-01,6.8800e+02
IMP_SCORE,4439,GO:0008104,1.4252e-01,5.0600e+02
IMP_SCORE,4440,GO:0006544,1.4252e-01,1.8000e+01
IMP_SCORE,4441,GO:0016032,1.4241e-01,2.6100e+02
IMP_SCORE,4442,GO:0003281,1.4238e-01,1.5000e+01
IMP_SCORE,4443,GO:0009653,1.4236e-01,5.2400e+02
IMP_SCORE,4444,GO:0031063,1.4233e-01,1.2000e+01
IMP_SCORE,4445,GO:2001239,1.4230e-01,2.8000e+01
IMP_SCORE,4446,GO:0050804,1.4225e-01,7.4000e+01
IMP_SCORE,4447,GO:0006646,1.4216e-01,1.0000e+01
IMP_SCORE,4448,GO:1902337,1.4215e-01,7.0000e+00
IMP_SCORE,4449,GO:0033692,1.4206e-01,1.0000e+01
IMP_SCORE,4450,GO:0007010,1.4205e-01,2.8700e+02
IMP_SCORE,4451,GO:0010574,1.4203e-01,9.0000e+00
IMP_SCORE,4452,GO:0010494,1.4203e-01,1.6000e+01
IMP_SCORE,4453,GO:0009628,1.4202e-01,3.8000e+02
IMP_SCORE,4454,GO:1901361,1.4201e-01,1.1800e+02
IMP_SCORE,4455,GO:0017156,1.4198e-01,2.6000e+01
IMP_SCORE,4456,GO:0006465,1.4192e-01,1.2000e+01
IMP_SCORE,4457,GO:1903008,1.4188e-01,2.2000e+01
IMP_SCORE,4458,GO:0098656,1.4186e-01,1.0900e+02
IMP_SCORE,4459,GO:0005242,1.4184e-01,4.6000e+01
IMP_SCORE,4460,GO:0009891,1.4181e-01,2.7500e+02
IMP_SCORE,4461,GO:0035640,1.4181e-01,1.5000e+01
IMP_SCORE,4462,GO:1903859,1.4181e-01,1.9000e+01
IMP_SCORE,4463,GO:0051184,1.4180e-01,1.0000e+01
IMP_SCORE,4464,GO:0098901,1.4177e-01,1.0000e+01
IMP_SCORE,4465,GO:1901983,1.4176e-01,1.7000e+01
IMP_SCORE,4466,GO:0033500,1.4172e-01,4.7000e+01
IMP_SCORE,4467,GO:0005391,1.4170e-01,2.1000e+01
IMP_SCORE,4468,GO:0000041,1.4167e-01,7.4000e+01
IMP_SCORE,4469,GO:0060231,1.4166e-01,1.5000e+01
IMP_SCORE,4470,GO:0005172,1.4166e-01,1.2000e+01
IMP_SCORE,4471,GO:0071806,1.4158e-01,2.8000e+01
IMP_SCORE,4472,GO:0002820,1.4157e-01,1.7000e+01
IMP_SCORE,4473,GO:0031674,1.4157e-01,1.8000e+01
IMP_SCORE,4474,GO:0008152,1.4156e-01,1.0960e+03
IMP_SCORE,4475,GO:0030177,1.4154e-01,3.5000e+01
IMP_SCORE,4476,GO:0031665,1.4152e-01,3.0000e+00
IMP_SCORE,4477,GO:0007599,1.4150e-01,7.7000e+01
IMP_SCORE,4478,GO:0045815,1.4149e-01,2.9000e+01
IMP_SCORE,4479,GO:0005759,1.4147e-01,1.7100e+02
IMP_SCORE,4480,GO:0032720,1.4146e-01,1.8000e+01
IMP_SCORE,4481,GO:0061136,1.4141e-01,4.3000e+01
IMP_SCORE,4482,GO:0003779,1.4140e-01,3.6400e+02
IMP_SCORE,4483,GO:0032527,1.4135e-01,4.0000e+00
IMP_SCORE,4484,GO:0005694,1.4135e-01,1.0900e+02
IMP_SCORE,4485,GO:0098609,1.4132e-01,2.9400e+02
IMP_SCORE,4486,GO:0072073,1.4131e-01,2.5000e+01
IMP_SCORE,4487,GO:0043903,1.4130e-01,7.8000e+01
IMP_SCORE,4488,GO:0030017,1.4126e-01,3.4000e+01
IMP_SCORE,4489,GO:0043500,1.4124e-01,8.0000e+00
IMP_SCORE,4490,GO:0001076,1.4122e-01,5.0000e+01
IMP_SCORE,4491,GO:0030502,1.4109e-01,2.1000e+01
IMP_SCORE,4492,GO:0051279,1.4109e-01,2.0000e+01
IMP_SCORE,4493,GO:0002449,1.4105e-01,4.1000e+01
IMP_SCORE,4494,GO:0046031,1.4098e-01,1.2000e+01
IMP_SCORE,4495,GO:0051186,1.4094e-01,1.8200e+02
IMP_SCORE,4496,GO:0030545,1.4093e-01,3.1000e+01
IMP_SCORE,4497,GO:0016307,1.4089e-01,5.0000e+01
IMP_SCORE,4498,GO:0001101,1.4086e-01,1.0700e+02
IMP_SCORE,4499,GO:0002183,1.4077e-01,1.0000e+01
IMP_SCORE,4500,GO:0002673,1.4073e-01,6.1000e+01
IMP_SCORE,4501,GO:0035098,1.4070e-01,1.5000e+01
IMP_SCORE,4502,GO:0055092,1.4068e-01,1.8000e+01
IMP_SCORE,4503,GO:0030826,1.4060e-01,8.0000e+00
IMP_SCORE,4504,GO:0051015,1.4060e-01,1.1300e+02
IMP_SCORE,4505,GO:1902229,1.4056e-01,1.7000e+01
IMP_SCORE,4506,GO:0000981,1.4049e-01,1.8800e+02
IMP_SCORE,4507,GO:0050688,1.4045e-01,3.4000e+01
IMP_SCORE,4508,GO:0060255,1.4043e-01,6.0700e+02
IMP_SCORE,4509,GO:0016342,1.4039e-01,1.6000e+01
IMP_SCORE,4510,GO:0001818,1.4038e-01,8.7000e+01
IMP_SCORE,4511,GO:0043062,1.4038e-01,1.7400e+02
IMP_SCORE,4512,GO:0044877,1.4037e-01,4.9400e+02
IMP_SCORE,4513,GO:0044723,1.4035e-01,2.3100e+02
IMP_SCORE,4514,GO:0055065,1.4033e-01,1.4300e+02
IMP_SCORE,4515,GO:0060441,1.4025e-01,1.8000e+01
IMP_SCORE,4516,GO:0019321,1.4025e-01,1.8000e+01
IMP_SCORE,4517,GO:0043178,1.4018e-01,5.7000e+01
IMP_SCORE,4518,GO:0000159,1.4017e-01,2.1000e+01
IMP_SCORE,4519,GO:0030684,1.4009e-01,3.1000e+01
IMP_SCORE,4520,GO:0019627,1.4008e-01,7.0000e+00
IMP_SCORE,4521,GO:0006750,1.4005e-01,3.0000e+01
IMP_SCORE,4522,GO:0055086,1.4004e-01,1.0200e+02
IMP_SCORE,4523,GO:0048741,1.4003e-01,1.0000e+01
IMP_SCORE,4524,GO:0051179,1.4002e-01,1.0200e+03
IMP_SCORE,4525,GO:0015175,1.4002e-01,1.4000e+01
IMP_SCORE,4526,GO:0070507,1.4000e-01,5.5000e+01
IMP_SCORE,4527,GO:0045047,1.3999e-01,1.8000e+01
IMP_SCORE,4528,GO:0009267,1.3998e-01,4.0000e+01
IMP_SCORE,4529,GO:0006461,1.3998e-01,4.0900e+02
IMP_SCORE,4530,GO:0045684,1.3997e-01,3.0000e+00
IMP_SCORE,4531,GO:0044794,1.3996e-01,1.2000e+01
IMP_SCORE,4532,GO:0009132,1.3993e-01,3.2000e+01
IMP_SCORE,4533,GO:0042886,1.3985e-01,3.5400e+02
IMP_SCORE,4534,GO:0016863,1.3979e-01,1.0000e+01
IMP_SCORE,4535,GO:0080135,1.3979e-01,1.3800e+02
IMP_SCORE,4536,GO:0043009,1.3976e-01,5.0000e+01
IMP_SCORE,4537,GO:0005975,1.3973e-01,3.0000e+02
IMP_SCORE,4538,GO:0009262,1.3972e-01,7.0000e+00
IMP_SCORE,4539,GO:0043618,1.3969e-01,1.7000e+01
IMP_SCORE,4540,GO:0044430,1.3968e-01,5.7100e+02
IMP_SCORE,4541,GO:0045589,1.3968e-01,2.0000e+00
IMP_SCORE,4542,GO:0016740,1.3965e-01,9.2800e+02
IMP_SCORE,4543,GO:0070727,1.3964e-01,2.5700e+02
IMP_SCORE,4544,GO:0042157,1.3962e-01,5.1000e+01
IMP_SCORE,4545,GO:0005328,1.3954e-01,1.2000e+01
IMP_SCORE,4546,GO:0046173,1.3953e-01,3.3000e+01
IMP_SCORE,4547,GO:0000987,1.3952e-01,7.3000e+01
IMP_SCORE,4548,GO:0005778,1.3945e-01,4.5000e+01
IMP_SCORE,4549,GO:0006067,1.3943e-01,6.1000e+01
IMP_SCORE,4550,GO:0045995,1.3942e-01,2.3000e+01
IMP_SCORE,4551,GO:0006094,1.3940e-01,1.5000e+01
IMP_SCORE,4552,GO:0060746,1.3939e-01,2.7000e+01
IMP_SCORE,4553,GO:1903202,1.3936e-01,1.0000e+01
IMP_SCORE,4554,GO:0032101,1.3934e-01,2.2000e+02
IMP_SCORE,4555,GO:0030010,1.3929e-01,3.8000e+01
IMP_SCORE,4556,GO:0032273,1.3923e-01,2.5000e+01
IMP_SCORE,4557,GO:0006812,1.3919e-01,2.8600e+02
IMP_SCORE,4558,GO:0017111,1.3918e-01,2.5200e+02
IMP_SCORE,4559,GO:0051216,1.3916e-01,4.6000e+01
IMP_SCORE,4560,GO:0009165,1.3907e-01,5.0000e+01
IMP_SCORE,4561,GO:0015103,1.3906e-01,7.4000e+01
IMP_SCORE,4562,GO:0048029,1.3901e-01,5.2000e+01
IMP_SCORE,4563,GO:0003222,1.3900e-01,6.0000e+00
IMP_SCORE,4564,GO:0055010,1.3888e-01,8.0000e+00
IMP_SCORE,4565,GO:1904031,1.3884e-01,1.5000e+01
IMP_SCORE,4566,GO:0090502,1.3882e-01,4.0000e+01
IMP_SCORE,4567,GO:0042401,1.3881e-01,2.5000e+01
IMP_SCORE,4568,GO:0006518,1.3879e-01,1.3300e+02
IMP_SCORE,4569,GO:0006417,1.3876e-01,1.1000e+02
IMP_SCORE,4570,GO:0005001,1.3875e-01,3.7000e+01
IMP_SCORE,4571,GO:1901363,1.3873e-01,1.2250e+03
IMP_SCORE,4572,GO:1990204,1.3872e-01,6.0000e+01
IMP_SCORE,4573,GO:0030133,1.3864e-01,1.8300e+02
IMP_SCORE,4574,GO:0002440,1.3864e-01,3.1000e+01
IMP_SCORE,4575,GO:0003091,1.3862e-01,2.3000e+01
IMP_SCORE,4576,GO:0006040,1.3861e-01,7.2000e+01
IMP_SCORE,4577,GO:0050905,1.3859e-01,4.9000e+01
IMP_SCORE,4578,GO:0051924,1.3852e-01,7.5000e+01
IMP_SCORE,4579,GO:0010510,1.3850e-01,1.1000e+01
IMP_SCORE,4580,GO:0023052,1.3848e-01,3.2300e+02
IMP_SCORE,4581,GO:0044042,1.3844e-01,1.1000e+01
IMP_SCORE,4582,GO:1903830,1.3841e-01,2.3000e+01
IMP_SCORE,4583,GO:0016491,1.3833e-01,4.5800e+02
IMP_SCORE,4584,GO:0007585,1.3827e-01,1.8000e+01
IMP_SCORE,4585,GO:0097193,1.3827e-01,3.9000e+01
IMP_SCORE,4586,GO:1901564,1.3825e-01,4.7000e+02
IMP_SCORE,4587,GO:0070938,1.3821e-01,2.4000e+01
IMP_SCORE,4588,GO:0003678,1.3819e-01,1.5000e+01
IMP_SCORE,4589,GO:0045202,1.3817e-01,2.6800e+02
IMP_SCORE,4590,GO:0043620,1.3816e-01,2.2000e+01
IMP_SCORE,4591,GO:0097367,1.3814e-01,7.1100e+02
IMP_SCORE,4592,GO:0007018,1.3813e-01,8.7000e+01
IMP_SCORE,4593,GO:0005267,1.3813e-01,4.6000e+01
IMP_SCORE,4594,GO:0005542,1.3808e-01,4.0000e+00
IMP_SCORE,4595,GO:0006749,1.3794e-01,5.4000e+01
IMP_SCORE,4596,GO:0051984,1.3786e-01,4.0000e+00
IMP_SCORE,4597,GO:0048146,1.3783e-01,2.2000e+01
IMP_SCORE,4598,GO:0008380,1.3782e-01,1.1200e+02
IMP_SCORE,4599,GO:0046655,1.3780e-01,1.0000e+01
IMP_SCORE,4600,GO:0030260,1.3780e-01,5.5000e+01
IMP_SCORE,4601,GO:0045240,1.3780e-01,1.7000e+01
IMP_SCORE,4602,GO:0045893,1.3780e-01,1.9200e+02
IMP_SCORE,4603,GO:0032760,1.3779e-01,2.2000e+01
IMP_SCORE,4604,GO:0034707,1.3776e-01,3.8000e+01
IMP_SCORE,4605,GO:0001942,1.3775e-01,1.3000e+01
IMP_SCORE,4606,GO:0048484,1.3772e-01,9.0000e+00
IMP_SCORE,4607,GO:0030705,1.3771e-01,4.4000e+01
IMP_SCORE,4608,GO:0003723,1.3767e-01,9.3700e+02
IMP_SCORE,4609,GO:0043330,1.3765e-01,2.3000e+01
IMP_SCORE,4610,GO:0005912,1.3756e-01,2.9900e+02
IMP_SCORE,4611,GO:0007212,1.3749e-01,3.7000e+01
IMP_SCORE,4612,GO:0018130,1.3744e-01,2.9700e+02
IMP_SCORE,4613,GO:0044456,1.3743e-01,3.6900e+02
IMP_SCORE,4614,GO:0005068,1.3739e-01,2.0000e+01
IMP_SCORE,4615,GO:0048663,1.3734e-01,1.9000e+01
IMP_SCORE,4616,GO:0046456,1.3718e-01,3.2000e+01
IMP_SCORE,4617,GO:0032376,1.3718e-01,1.3000e+01
IMP_SCORE,4618,GO:0031333,1.3717e-01,4.1000e+01
IMP_SCORE,4619,GO:0060055,1.3710e-01,1.9000e+01
IMP_SCORE,4620,GO:0042440,1.3709e-01,3.4000e+01
IMP_SCORE,4621,GO:0032559,1.3703e-01,3.7400e+02
IMP_SCORE,4622,GO:0006220,1.3699e-01,1.1000e+01
IMP_SCORE,4623,GO:1902275,1.3698e-01,4.2000e+01
IMP_SCORE,4624,GO:0008324,1.3698e-01,2.3500e+02
IMP_SCORE,4625,GO:0046164,1.3696e-01,3.3000e+01
IMP_SCORE,4626,GO:0015405,1.3695e-01,3.9000e+01
IMP_SCORE,4627,GO:0008242,1.3691e-01,1.3000e+01
IMP_SCORE,4628,GO:0015368,1.3684e-01,1.5000e+01
IMP_SCORE,4629,GO:0006553,1.3683e-01,2.6000e+01
IMP_SCORE,4630,GO:0042069,1.3683e-01,1.0000e+01
IMP_SCORE,4631,GO:0098662,1.3681e-01,1.2900e+02
IMP_SCORE,4632,GO:0034613,1.3679e-01,2.8100e+02
IMP_SCORE,4633,GO:0032225,1.3677e-01,9.0000e+00
IMP_SCORE,4634,GO:0042287,1.3675e-01,3.2000e+01
IMP_SCORE,4635,GO:0043300,1.3673e-01,1.4000e+01
IMP_SCORE,4636,GO:0006412,1.3669e-01,4.9000e+01
IMP_SCORE,4637,GO:0010921,1.3666e-01,7.5000e+01
IMP_SCORE,4638,GO:0009185,1.3663e-01,2.5000e+01
IMP_SCORE,4639,GO:0030551,1.3662e-01,2.2000e+01
IMP_SCORE,4640,GO:0030318,1.3657e-01,1.6000e+01
IMP_SCORE,4641,GO:0009583,1.3657e-01,3.8000e+01
IMP_SCORE,4642,GO:0009145,1.3650e-01,9.0000e+00
IMP_SCORE,4643,GO:0090161,1.3648e-01,7.0000e+00
IMP_SCORE,4644,GO:0006725,1.3645e-01,4.7800e+02
IMP_SCORE,4645,GO:0006753,1.3642e-01,1.2300e+02
IMP_SCORE,4646,GO:0006974,1.3640e-01,1.8200e+02
IMP_SCORE,4647,GO:0045786,1.3638e-01,1.7000e+02
IMP_SCORE,4648,GO:0044803,1.3637e-01,8.0000e+00
IMP_SCORE,4649,GO:0000502,1.3632e-01,2.0000e+01
IMP_SCORE,4650,GO:0006508,1.3629e-01,4.1300e+02
IMP_SCORE,4651,GO:1990748,1.3627e-01,8.6000e+01
IMP_SCORE,4652,GO:0046850,1.3624e-01,2.2000e+01
IMP_SCORE,4653,GO:0006576,1.3619e-01,5.5000e+01
IMP_SCORE,4654,GO:1902188,1.3617e-01,9.0000e+00
IMP_SCORE,4655,GO:0005215,1.3616e-01,4.5800e+02
IMP_SCORE,4656,GO:0009620,1.3613e-01,2.8000e+01
IMP_SCORE,4657,GO:0006376,1.3612e-01,1.4000e+01
IMP_SCORE,4658,GO:0015301,1.3612e-01,3.0000e+01
IMP_SCORE,4659,GO:0007157,1.3611e-01,4.2000e+01
IMP_SCORE,4660,GO:0055074,1.3610e-01,1.0000e+02
IMP_SCORE,4661,GO:0030054,1.3606e-01,7.4000e+02
IMP_SCORE,4662,GO:1990837,1.3599e-01,1.3800e+02
IMP_SCORE,4663,GO:0044802,1.3597e-01,2.2100e+02
IMP_SCORE,4664,GO:1901889,1.3595e-01,1.4000e+01
IMP_SCORE,4665,GO:0006810,1.3595e-01,9.8000e+02
IMP_SCORE,4666,GO:0016337,1.3594e-01,1.8800e+02
IMP_SCORE,4667,GO:0098732,1.3592e-01,3.3000e+01
IMP_SCORE,4668,GO:0006066,1.3591e-01,1.5900e+02
IMP_SCORE,4669,GO:2000257,1.3591e-01,2.3000e+01
IMP_SCORE,4670,GO:0030055,1.3591e-01,2.9400e+02
IMP_SCORE,4671,GO:0048878,1.3589e-01,3.0400e+02
IMP_SCORE,4672,GO:0044248,1.3589e-01,4.7800e+02
IMP_SCORE,4673,GO:1902589,1.3582e-01,3.2400e+02
IMP_SCORE,4674,GO:0051236,1.3576e-01,6.7000e+01
IMP_SCORE,4675,GO:0022602,1.3572e-01,3.1000e+01
IMP_SCORE,4676,GO:0030169,1.3572e-01,8.0000e+00
IMP_SCORE,4677,GO:0009251,1.3568e-01,1.3000e+01
IMP_SCORE,4678,GO:0005685,1.3567e-01,1.2000e+01
IMP_SCORE,4679,GO:1902600,1.3559e-01,3.1000e+01
IMP_SCORE,4680,GO:0000768,1.3558e-01,3.4000e+01
IMP_SCORE,4681,GO:0016787,1.3558e-01,1.1940e+03
IMP_SCORE,4682,GO:0044265,1.3554e-01,1.6500e+02
IMP_SCORE,4683,GO:0045992,1.3552e-01,2.0000e+00
IMP_SCORE,4684,GO:0005979,1.3549e-01,1.8000e+01
IMP_SCORE,4685,GO:0015271,1.3548e-01,1.6000e+01
IMP_SCORE,4686,GO:0009986,1.3546e-01,4.3400e+02
IMP_SCORE,4687,GO:0051234,1.3536e-01,9.2500e+02
IMP_SCORE,4688,GO:0032648,1.3532e-01,1.2000e+01
IMP_SCORE,4689,GO:0001838,1.3529e-01,9.0000e+00
IMP_SCORE,4690,GO:0072349,1.3528e-01,1.1000e+01
IMP_SCORE,4691,GO:0099512,1.3528e-01,3.0900e+02
IMP_SCORE,4692,GO:0022803,1.3518e-01,1.5100e+02
IMP_SCORE,4693,GO:0044453,1.3518e-01,2.1000e+01
IMP_SCORE,4694,GO:0000166,1.3514e-01,5.9100e+02
IMP_SCORE,4695,GO:0016817,1.3512e-01,2.9100e+02
IMP_SCORE,4696,GO:0036211,1.3512e-01,6.4700e+02
IMP_SCORE,4697,GO:0042168,1.3512e-01,3.0000e+01
IMP_SCORE,4698,GO:0046579,1.3488e-01,1.6000e+01
IMP_SCORE,4699,GO:0042645,1.3486e-01,3.7000e+01
IMP_SCORE,4700,GO:0044424,1.3484e-01,1.3130e+03
IMP_SCORE,4701,GO:0099081,1.3479e-01,3.1400e+02
IMP_SCORE,4702,GO:0031326,1.3476e-01,4.0800e+02
IMP_SCORE,4703,GO:0030426,1.3475e-01,8.6000e+01
IMP_SCORE,4704,GO:0060999,1.3474e-01,7.0000e+00
IMP_SCORE,4705,GO:0030134,1.3469e-01,1.5000e+01
IMP_SCORE,4706,GO:0032501,1.3467e-01,1.1800e+03
IMP_SCORE,4707,GO:0016709,1.3462e-01,2.3000e+01
IMP_SCORE,4708,GO:0035510,1.3457e-01,1.1000e+01
IMP_SCORE,4709,GO:0045814,1.3456e-01,3.1000e+01
IMP_SCORE,4710,GO:0030178,1.3456e-01,5.9000e+01
IMP_SCORE,4711,GO:0044463,1.3455e-01,4.5200e+02
IMP_SCORE,4712,GO:0000723,1.3451e-01,1.9000e+01
IMP_SCORE,4713,GO:0036152,1.3451e-01,5.3000e+01
IMP_SCORE,4714,GO:0034654,1.3448e-01,2.3200e+02
IMP_SCORE,4715,GO:0070530,1.3441e-01,1.2000e+01
IMP_SCORE,4716,GO:0048284,1.3440e-01,5.6000e+01
IMP_SCORE,4717,GO:0071380,1.3436e-01,9.0000e+00
IMP_SCORE,4718,GO:0042100,1.3429e-01,1.0000e+01
IMP_SCORE,4719,GO:0001503,1.3423e-01,5.6000e+01
IMP_SCORE,4720,GO:0019226,1.3423e-01,8.0000e+00
IMP_SCORE,4721,GO:1902622,1.3419e-01,1.1000e+01
IMP_SCORE,4722,GO:0048871,1.3415e-01,4.9000e+01
IMP_SCORE,4723,GO:0090208,1.3404e-01,1.0000e+01
IMP_SCORE,4724,GO:0044801,1.3402e-01,5.0000e+01
IMP_SCORE,4725,GO:0002691,1.3394e-01,3.0000e+00
IMP_SCORE,4726,GO:0016274,1.3393e-01,1.8000e+01
IMP_SCORE,4727,GO:0031100,1.3386e-01,3.7000e+01
IMP_SCORE,4728,GO:0008299,1.3374e-01,1.5000e+01
IMP_SCORE,4729,GO:0008589,1.3369e-01,1.8000e+01
IMP_SCORE,4730,GO:0009259,1.3363e-01,6.9000e+01
IMP_SCORE,4731,GO:1903364,1.3360e-01,5.4000e+01
IMP_SCORE,4732,GO:0015931,1.3354e-01,8.2000e+01
IMP_SCORE,4733,GO:0051931,1.3350e-01,2.0000e+01
IMP_SCORE,4734,GO:0055085,1.3350e-01,3.8400e+02
IMP_SCORE,4735,GO:0031589,1.3349e-01,1.3700e+02
IMP_SCORE,4736,GO:0031929,1.3349e-01,1.1000e+01
IMP_SCORE,4737,GO:1904886,1.3349e-01,8.0000e+00
IMP_SCORE,4738,GO:0009649,1.3347e-01,2.5000e+01
IMP_SCORE,4739,GO:0000775,1.3346e-01,3.5000e+01
IMP_SCORE,4740,GO:0016671,1.3338e-01,7.0000e+00
IMP_SCORE,4741,GO:0005767,1.3338e-01,2.0000e+01
IMP_SCORE,4742,GO:0005578,1.3331e-01,2.6000e+02
IMP_SCORE,4743,GO:0035303,1.3321e-01,7.9000e+01
IMP_SCORE,4744,GO:0061572,1.3321e-01,3.5000e+01
IMP_SCORE,4745,GO:0031175,1.3319e-01,5.5000e+01
IMP_SCORE,4746,GO:0071897,1.3317e-01,1.9000e+01
IMP_SCORE,4747,GO:0070161,1.3315e-01,3.2500e+02
IMP_SCORE,4748,GO:0098796,1.3314e-01,3.1500e+02
IMP_SCORE,4749,GO:0070034,1.3314e-01,4.0000e+00
IMP_SCORE,4750,GO:0055114,1.3309e-01,4.9400e+02
IMP_SCORE,4751,GO:0050954,1.3304e-01,1.2800e+02
IMP_SCORE,4752,GO:0006111,1.3302e-01,2.3000e+01
IMP_SCORE,4753,GO:1902554,1.3296e-01,1.7000e+01
IMP_SCORE,4754,GO:0016791,1.3296e-01,1.7700e+02
IMP_SCORE,4755,GO:0051668,1.3290e-01,2.4000e+01
IMP_SCORE,4756,GO:0042592,1.3290e-01,4.5400e+02
IMP_SCORE,4757,GO:0001784,1.3288e-01,9.0000e+00
IMP_SCORE,4758,GO:0060589,1.3288e-01,2.2000e+02
IMP_SCORE,4759,GO:0071705,1.3280e-01,4.8000e+02
IMP_SCORE,4760,GO:1901618,1.3277e-01,1.7000e+01
IMP_SCORE,4761,GO:0017038,1.3275e-01,5.2000e+01
IMP_SCORE,4762,GO:0017137,1.3274e-01,1.0000e+02
IMP_SCORE,4763,GO:0070577,1.3266e-01,8.0000e+00
IMP_SCORE,4764,GO:1902074,1.3264e-01,1.2000e+01
IMP_SCORE,4765,GO:1905039,1.3263e-01,4.0000e+01
IMP_SCORE,4766,GO:0007631,1.3259e-01,2.1000e+01
IMP_SCORE,4767,GO:0022884,1.3257e-01,1.3000e+01
IMP_SCORE,4768,GO:0090136,1.3254e-01,1.5000e+01
IMP_SCORE,4769,GO:0045087,1.3252e-01,2.2700e+02
IMP_SCORE,4770,GO:0048598,1.3251e-01,1.4700e+02
IMP_SCORE,4771,GO:0036230,1.3250e-01,1.1400e+02
IMP_SCORE,4772,GO:0006464,1.3242e-01,6.2400e+02
IMP_SCORE,4773,GO:0042379,1.3240e-01,2.3000e+01
IMP_SCORE,4774,GO:0034629,1.3240e-01,1.4000e+01
IMP_SCORE,4775,GO:0072529,1.3236e-01,2.3000e+01
IMP_SCORE,4776,GO:0016790,1.3227e-01,3.8000e+01
IMP_SCORE,4777,GO:2000353,1.3226e-01,1.7000e+01
IMP_SCORE,4778,GO:0035019,1.3225e-01,2.8000e+01
IMP_SCORE,4779,GO:0032459,1.3217e-01,1.3000e+01
IMP_SCORE,4780,GO:0035250,1.3212e-01,3.2000e+01
IMP_SCORE,4781,GO:0051930,1.3212e-01,1.7000e+01
IMP_SCORE,4782,GO:0046039,1.3211e-01,8.0000e+00
IMP_SCORE,4783,GO:0070534,1.3209e-01,9.0000e+00
IMP_SCORE,4784,GO:0032989,1.3204e-01,1.6800e+02
IMP_SCORE,4785,GO:0005996,1.3200e-01,1.2100e+02
IMP_SCORE,4786,GO:0042415,1.3198e-01,8.0000e+00
IMP_SCORE,4787,GO:0090199,1.3198e-01,8.0000e+00
IMP_SCORE,4788,GO:0047617,1.3197e-01,1.7000e+01
IMP_SCORE,4789,GO:0071617,1.3187e-01,1.0000e+01
IMP_SCORE,4790,GO:0071702,1.3183e-01,5.6900e+02
IMP_SCORE,4791,GO:0060334,1.3182e-01,1.1000e+01
IMP_SCORE,4792,GO:0015459,1.3178e-01,5.2000e+01
IMP_SCORE,4793,GO:0002040,1.3177e-01,2.2000e+01
IMP_SCORE,4794,GO:0043467,1.3175e-01,2.4000e+01
IMP_SCORE,4795,GO:0050829,1.3171e-01,2.7000e+01
IMP_SCORE,4796,GO:1904667,1.3169e-01,9.0000e+00
IMP_SCORE,4797,GO:0043209,1.3168e-01,2.1500e+02
IMP_SCORE,4798,GO:0000988,1.3167e-01,1.7100e+02
IMP_SCORE,4799,GO:0031110,1.3161e-01,2.8000e+01
IMP_SCORE,4800,GO:0044419,1.3156e-01,3.1700e+02
IMP_SCORE,4801,GO:0017076,1.3153e-01,4.4600e+02
IMP_SCORE,4802,GO:0046835,1.3148e-01,1.6000e+01
IMP_SCORE,4803,GO:0072531,1.3146e-01,8.0000e+00
IMP_SCORE,4804,GO:0031396,1.3139e-01,4.5000e+01
IMP_SCORE,4805,GO:0009880,1.3135e-01,1.5000e+01
IMP_SCORE,4806,GO:0031062,1.3120e-01,1.7000e+01
IMP_SCORE,4807,GO:0035639,1.3119e-01,4.5500e+02
IMP_SCORE,4808,GO:0010259,1.3118e-01,1.0000e+01
IMP_SCORE,4809,GO:0042578,1.3115e-01,2.5300e+02
IMP_SCORE,4810,GO:0006310,1.3101e-01,4.0000e+01
IMP_SCORE,4811,GO:0008047,1.3098e-01,2.2900e+02
IMP_SCORE,4812,GO:0001675,1.3096e-01,1.0000e+01
IMP_SCORE,4813,GO:0070987,1.3090e-01,1.4000e+01
IMP_SCORE,4814,GO:0098687,1.3088e-01,8.6000e+01
IMP_SCORE,4815,GO:0016887,1.3077e-01,1.4000e+02
IMP_SCORE,4816,GO:0022402,1.3074e-01,3.8700e+02
IMP_SCORE,4817,GO:0030414,1.3070e-01,7.3000e+01
IMP_SCORE,4818,GO:0043269,1.3066e-01,1.6700e+02
IMP_SCORE,4819,GO:0030326,1.3065e-01,2.0000e+01
IMP_SCORE,4820,GO:0071804,1.3065e-01,3.6000e+01
IMP_SCORE,4821,GO:0016874,1.3063e-01,1.1000e+02
IMP_SCORE,4822,GO:0042165,1.3061e-01,1.6000e+01
IMP_SCORE,4823,GO:0009167,1.3061e-01,4.8000e+01
IMP_SCORE,4824,GO:0008022,1.3058e-01,1.1400e+02
IMP_SCORE,4825,GO:0016846,1.3057e-01,1.3000e+01
IMP_SCORE,4826,GO:0043632,1.3052e-01,9.6000e+01
IMP_SCORE,4827,GO:0005041,1.3050e-01,2.4000e+01
IMP_SCORE,4828,GO:0046627,1.3050e-01,1.2000e+01
IMP_SCORE,4829,GO:0001228,1.3047e-01,7.5000e+01
IMP_SCORE,4830,GO:0097228,1.3046e-01,1.3000e+01
IMP_SCORE,4831,GO:0042277,1.3041e-01,2.7000e+02
IMP_SCORE,4832,GO:0044271,1.3041e-01,3.1700e+02
IMP_SCORE,4833,GO:0008089,1.3035e-01,1.4000e+01
IMP_SCORE,4834,GO:0005085,1.3032e-01,1.7500e+02
IMP_SCORE,4835,GO:0009888,1.3030e-01,2.8000e+02
IMP_SCORE,4836,GO:0097696,1.3028e-01,1.3000e+01
IMP_SCORE,4837,GO:0044236,1.3024e-01,5.3000e+01
IMP_SCORE,4838,GO:0033238,1.3022e-01,1.8000e+01
IMP_SCORE,4839,GO:0072594,1.3013e-01,8.9000e+01
IMP_SCORE,4840,GO:1903311,1.3013e-01,4.6000e+01
IMP_SCORE,4841,GO:0010623,1.3009e-01,4.0000e+00
IMP_SCORE,4842,GO:0051783,1.3006e-01,3.7000e+01
IMP_SCORE,4843,GO:0034969,1.3004e-01,2.0000e+01
IMP_SCORE,4844,GO:0006654,1.3003e-01,2.1000e+01
IMP_SCORE,4845,GO:0009584,1.3002e-01,1.9000e+01
IMP_SCORE,4846,GO:0060390,1.3002e-01,2.0000e+01
IMP_SCORE,4847,GO:0042391,1.3002e-01,1.2800e+02
IMP_SCORE,4848,GO:0048857,1.3001e-01,4.5000e+01
IMP_SCORE,4849,GO:0002287,1.2998e-01,4.0000e+00
IMP_SCORE,4850,GO:0015179,1.2998e-01,3.4000e+01
IMP_SCORE,4851,GO:0071480,1.2998e-01,7.0000e+00
IMP_SCORE,4852,GO:0015075,1.2996e-01,2.6800e+02
IMP_SCORE,4853,GO:0070566,1.2992e-01,1.1000e+01
IMP_SCORE,4854,GO:0046889,1.2988e-01,2.7000e+01
IMP_SCORE,4855,GO:0019199,1.2981e-01,5.4000e+01
IMP_SCORE,4856,GO:1902476,1.2978e-01,4.9000e+01
IMP_SCORE,4857,GO:0006956,1.2976e-01,4.3000e+01
IMP_SCORE,4858,GO:0006140,1.2975e-01,4.8000e+01
IMP_SCORE,4859,GO:0006044,1.2971e-01,1.4000e+01
IMP_SCORE,4860,GO:1902099,1.2967e-01,1.4000e+01
IMP_SCORE,4861,GO:0009119,1.2955e-01,4.3000e+01
IMP_SCORE,4862,GO:0009617,1.2952e-01,1.0200e+02
IMP_SCORE,4863,GO:0051058,1.2949e-01,1.1000e+01
IMP_SCORE,4864,GO:0030073,1.2936e-01,9.0000e+00
IMP_SCORE,4865,GO:0021953,1.2930e-01,3.7000e+01
IMP_SCORE,4866,GO:1902807,1.2918e-01,3.2000e+01
IMP_SCORE,4867,GO:0010948,1.2918e-01,7.4000e+01
IMP_SCORE,4868,GO:1904814,1.2918e-01,5.0000e+00
IMP_SCORE,4869,GO:1900371,1.2917e-01,2.3000e+01
IMP_SCORE,4870,GO:0070925,1.2912e-01,1.7500e+02
IMP_SCORE,4871,GO:1901317,1.2912e-01,1.0000e+01
IMP_SCORE,4872,GO:0007249,1.2910e-01,3.1000e+01
IMP_SCORE,4873,GO:0046852,1.2907e-01,4.0000e+00
IMP_SCORE,4874,GO:0005160,1.2907e-01,1.1000e+01
IMP_SCORE,4875,GO:0061024,1.2902e-01,3.1300e+02
IMP_SCORE,4876,GO:0003677,1.2899e-01,5.3300e+02
IMP_SCORE,4877,GO:0006734,1.2888e-01,1.2000e+01
IMP_SCORE,4878,GO:0007029,1.2887e-01,8.0000e+00
IMP_SCORE,4879,GO:0005355,1.2883e-01,2.0000e+01
IMP_SCORE,4880,GO:0000784,1.2881e-01,4.1000e+01
IMP_SCORE,4881,GO:0002027,1.2881e-01,4.1000e+01
IMP_SCORE,4882,GO:0097610,1.2877e-01,5.6000e+01
IMP_SCORE,4883,GO:0042995,1.2876e-01,9.1500e+02
IMP_SCORE,4884,GO:0000307,1.2875e-01,1.0000e+01
IMP_SCORE,4885,GO:0006244,1.2874e-01,3.0000e+00
IMP_SCORE,4886,GO:0030099,1.2868e-01,5.9000e+01
IMP_SCORE,4887,GO:0032947,1.2866e-01,5.8000e+01
IMP_SCORE,4888,GO:0034315,1.2856e-01,6.0000e+00
IMP_SCORE,4889,GO:0015698,1.2854e-01,9.7000e+01
IMP_SCORE,4890,GO:0019370,1.2851e-01,9.0000e+00
IMP_SCORE,4891,GO:0035254,1.2848e-01,1.3000e+01
IMP_SCORE,4892,GO:0072009,1.2847e-01,1.6000e+01
IMP_SCORE,4893,GO:0098869,1.2837e-01,8.8000e+01
IMP_SCORE,4894,GO:0036150,1.2836e-01,2.7000e+01
IMP_SCORE,4895,GO:0035020,1.2827e-01,2.0000e+00
IMP_SCORE,4896,GO:0009581,1.2827e-01,4.6000e+01
IMP_SCORE,4897,GO:0043462,1.2822e-01,5.8000e+01
IMP_SCORE,4898,GO:0016070,1.2820e-01,2.7400e+02
IMP_SCORE,4899,GO:0098779,1.2819e-01,4.0000e+00
IMP_SCORE,4900,GO:0004029,1.2817e-01,6.1000e+01
IMP_SCORE,4901,GO:0043921,1.2816e-01,3.0000e+00
IMP_SCORE,4902,GO:0032674,1.2811e-01,8.0000e+00
IMP_SCORE,4903,GO:0046873,1.2810e-01,1.4600e+02
IMP_SCORE,4904,GO:0043548,1.2809e-01,1.3000e+01
IMP_SCORE,4905,GO:0007063,1.2808e-01,2.0000e+00
IMP_SCORE,4906,GO:0005179,1.2802e-01,1.5600e+02
IMP_SCORE,4907,GO:0071682,1.2799e-01,1.3000e+01
IMP_SCORE,4908,GO:0004012,1.2796e-01,8.0000e+00
IMP_SCORE,4909,GO:0048645,1.2795e-01,9.0000e+00
IMP_SCORE,4910,GO:0004540,1.2795e-01,8.5000e+01
IMP_SCORE,4911,GO:0032098,1.2794e-01,2.0000e+00
IMP_SCORE,4912,GO:0007188,1.2794e-01,6.3000e+01
IMP_SCORE,4913,GO:0032446,1.2788e-01,2.4600e+02
IMP_SCORE,4914,GO:0098563,1.2787e-01,8.0000e+00
IMP_SCORE,4915,GO:0016137,1.2786e-01,3.5000e+01
IMP_SCORE,4916,GO:0021799,1.2780e-01,1.6000e+01
IMP_SCORE,4917,GO:0044106,1.2780e-01,5.9000e+01
IMP_SCORE,4918,GO:0005092,1.2780e-01,2.1000e+01
IMP_SCORE,4919,GO:0043121,1.2777e-01,1.0000e+01
IMP_SCORE,4920,GO:0004089,1.2776e-01,6.1000e+01
IMP_SCORE,4921,GO:0000272,1.2771e-01,1.9000e+01
IMP_SCORE,4922,GO:0032814,1.2770e-01,9.0000e+00
IMP_SCORE,4923,GO:0016024,1.2768e-01,1.2000e+01
IMP_SCORE,4924,GO:0031146,1.2767e-01,1.3000e+01
IMP_SCORE,4925,GO:0016567,1.2766e-01,2.1100e+02
IMP_SCORE,4926,GO:0009083,1.2763e-01,5.0000e+01
IMP_SCORE,4927,GO:0001990,1.2762e-01,1.3000e+01
IMP_SCORE,4928,GO:1903019,1.2758e-01,1.7000e+01
IMP_SCORE,4929,GO:0042776,1.2757e-01,4.0000e+00
IMP_SCORE,4930,GO:0009409,1.2751e-01,3.1000e+01
IMP_SCORE,4931,GO:0005782,1.2751e-01,3.6000e+01
IMP_SCORE,4932,GO:0048011,1.2744e-01,9.0000e+00
IMP_SCORE,4933,GO:0009855,1.2742e-01,2.5000e+01
IMP_SCORE,4934,GO:0051169,1.2740e-01,9.1000e+01
IMP_SCORE,4935,GO:0051705,1.2739e-01,4.2000e+01
IMP_SCORE,4936,GO:0007626,1.2738e-01,9.4000e+01
IMP_SCORE,4937,GO:0000722,1.2738e-01,9.0000e+00
IMP_SCORE,4938,GO:0015079,1.2735e-01,5.6000e+01
IMP_SCORE,4939,GO:0045197,1.2726e-01,2.8000e+01
IMP_SCORE,4940,GO:0070300,1.2725e-01,2.2000e+01
IMP_SCORE,4941,GO:0000287,1.2724e-01,2.0200e+02
IMP_SCORE,4942,GO:0016604,1.2717e-01,3.5500e+02
IMP_SCORE,4943,GO:0005637,1.2717e-01,4.6000e+01
IMP_SCORE,4944,GO:0043558,1.2715e-01,4.0000e+00
IMP_SCORE,4945,GO:2000191,1.2710e-01,2.0000e+00
IMP_SCORE,4946,GO:0016050,1.2699e-01,1.1700e+02
IMP_SCORE,4947,GO:0007610,1.2699e-01,2.6800e+02
IMP_SCORE,4948,GO:0031489,1.2696e-01,3.0000e+00
IMP_SCORE,4949,GO:2000404,1.2694e-01,8.0000e+00
IMP_SCORE,4950,GO:0006397,1.2694e-01,1.2000e+02
IMP_SCORE,4951,GO:0008499,1.2686e-01,1.2000e+01
IMP_SCORE,4952,GO:1904355,1.2681e-01,2.8000e+01
IMP_SCORE,4953,GO:0032281,1.2676e-01,2.0000e+01
IMP_SCORE,4954,GO:0005747,1.2670e-01,9.0000e+00
IMP_SCORE,4955,GO:1902850,1.2664e-01,3.0000e+01
IMP_SCORE,4956,GO:0002922,1.2663e-01,1.4000e+01
IMP_SCORE,4957,GO:0005798,1.2662e-01,2.3000e+01
IMP_SCORE,4958,GO:0007368,1.2658e-01,3.5000e+01
IMP_SCORE,4959,GO:0061695,1.2654e-01,3.3000e+01
IMP_SCORE,4960,GO:0043984,1.2654e-01,6.0000e+00
IMP_SCORE,4961,GO:0008593,1.2648e-01,3.2000e+01
IMP_SCORE,4962,GO:0005031,1.2647e-01,2.6000e+01
IMP_SCORE,4963,GO:0007498,1.2645e-01,1.7000e+01
IMP_SCORE,4964,GO:0045414,1.2642e-01,2.0000e+00
IMP_SCORE,4965,GO:0016788,1.2639e-01,4.8500e+02
IMP_SCORE,4966,GO:0004601,1.2636e-01,3.9000e+01
IMP_SCORE,4967,GO:0046632,1.2635e-01,5.0000e+00
IMP_SCORE,4968,GO:1903293,1.2634e-01,3.7000e+01
IMP_SCORE,4969,GO:0015701,1.2631e-01,5.4000e+01
IMP_SCORE,4970,GO:0021762,1.2629e-01,4.3000e+01
IMP_SCORE,4971,GO:0065009,1.2624e-01,7.1600e+02
IMP_SCORE,4972,GO:0002714,1.2617e-01,1.8000e+01
IMP_SCORE,4973,GO:0006139,1.2617e-01,4.0700e+02
IMP_SCORE,4974,GO:0051436,1.2616e-01,1.5000e+01
IMP_SCORE,4975,GO:1901360,1.2612e-01,4.9400e+02
IMP_SCORE,4976,GO:0006351,1.2611e-01,1.8300e+02
IMP_SCORE,4977,GO:0051606,1.2605e-01,1.2500e+02
IMP_SCORE,4978,GO:0016925,1.2605e-01,2.7000e+01
IMP_SCORE,4979,GO:0034440,1.2601e-01,5.5000e+01
IMP_SCORE,4980,GO:0008202,1.2599e-01,1.0700e+02
IMP_SCORE,4981,GO:0090304,1.2598e-01,2.9800e+02
IMP_SCORE,4982,GO:0032271,1.2597e-01,6.1000e+01
IMP_SCORE,4983,GO:2000345,1.2591e-01,2.0000e+00
IMP_SCORE,4984,GO:0051445,1.2585e-01,3.0000e+00
IMP_SCORE,4985,GO:0046527,1.2584e-01,8.0000e+00
IMP_SCORE,4986,GO:0051452,1.2583e-01,2.2000e+01
IMP_SCORE,4987,GO:0050433,1.2583e-01,1.4000e+01
IMP_SCORE,4988,GO:0051262,1.2582e-01,5.5000e+01
IMP_SCORE,4989,GO:0008543,1.2581e-01,1.7000e+01
IMP_SCORE,4990,GO:0001882,1.2577e-01,2.0000e+02
IMP_SCORE,4991,GO:0045820,1.2566e-01,1.0000e+00
IMP_SCORE,4992,GO:0008157,1.2566e-01,1.1000e+01
IMP_SCORE,4993,GO:0002431,1.2564e-01,3.1000e+01
IMP_SCORE,4994,GO:0043220,1.2563e-01,8.0000e+00
IMP_SCORE,4995,GO:0003690,1.2561e-01,1.6100e+02
IMP_SCORE,4996,GO:0043043,1.2556e-01,7.0000e+01
IMP_SCORE,4997,GO:0000989,1.2551e-01,1.9000e+02
IMP_SCORE,4998,GO:0008239,1.2548e-01,2.9000e+01
IMP_SCORE,4999,GO:0033032,1.2548e-01,1.1000e+01
IMP_SCORE,5000,GO:0051702,1.2543e-01,1.7000e+01
IMP_SCORE,5001,GO:0003009,1.2536e-01,1.3000e+01
IMP_SCORE,5002,GO:1905269,1.2533e-01,2.2000e+01
IMP_SCORE,5003,GO:0009799,1.2531e-01,3.3000e+01
IMP_SCORE,5004,GO:0002223,1.2514e-01,2.9000e+01
IMP_SCORE,5005,GO:0046364,1.2508e-01,2.9000e+01
IMP_SCORE,5006,GO:0005243,1.2505e-01,9.0000e+00
IMP_SCORE,5007,GO:0070584,1.2498e-01,3.0000e+00
IMP_SCORE,5008,GO:0060077,1.2497e-01,1.0000e+01
IMP_SCORE,5009,GO:0032373,1.2494e-01,9.0000e+00
IMP_SCORE,5010,GO:0045109,1.2494e-01,1.3000e+01
IMP_SCORE,5011,GO:0072178,1.2486e-01,9.0000e+00
IMP_SCORE,5012,GO:0015267,1.2484e-01,1.6800e+02
IMP_SCORE,5013,GO:1900271,1.2475e-01,3.3000e+01
IMP_SCORE,5014,GO:0051781,1.2471e-01,3.7000e+01
IMP_SCORE,5015,GO:0007005,1.2470e-01,1.1000e+02
IMP_SCORE,5016,GO:0050657,1.2468e-01,7.3000e+01
IMP_SCORE,5017,GO:0048806,1.2468e-01,1.9000e+01
IMP_SCORE,5018,GO:0017112,1.2463e-01,7.7000e+01
IMP_SCORE,5019,GO:0016884,1.2458e-01,8.0000e+00
IMP_SCORE,5020,GO:0008233,1.2454e-01,3.3500e+02
IMP_SCORE,5021,GO:0007420,1.2452e-01,1.2200e+02
IMP_SCORE,5022,GO:0048667,1.2442e-01,1.1000e+01
IMP_SCORE,5023,GO:0002643,1.2439e-01,1.9000e+01
IMP_SCORE,5024,GO:0004867,1.2430e-01,6.1000e+01
IMP_SCORE,5025,GO:0071637,1.2428e-01,1.1000e+01
IMP_SCORE,5026,GO:0004526,1.2412e-01,7.0000e+00
IMP_SCORE,5027,GO:1901293,1.2384e-01,4.5000e+01
IMP_SCORE,5028,GO:0030173,1.2382e-01,5.8000e+01
IMP_SCORE,5029,GO:0099513,1.2377e-01,2.4900e+02
IMP_SCORE,5030,GO:0015630,1.2375e-01,1.4800e+02
IMP_SCORE,5031,GO:0015672,1.2374e-01,1.4200e+02
IMP_SCORE,5032,GO:0006418,1.2372e-01,1.6000e+01
IMP_SCORE,5033,GO:0051289,1.2368e-01,4.9000e+01
IMP_SCORE,5034,GO:0016570,1.2367e-01,9.1000e+01
IMP_SCORE,5035,GO:1901362,1.2364e-01,3.0900e+02
IMP_SCORE,5036,GO:0014855,1.2363e-01,8.0000e+00
IMP_SCORE,5037,GO:1903955,1.2358e-01,3.2000e+01
IMP_SCORE,5038,GO:0031307,1.2358e-01,7.0000e+00
IMP_SCORE,5039,GO:0006554,1.2358e-01,1.6000e+01
IMP_SCORE,5040,GO:0048608,1.2356e-01,8.6000e+01
IMP_SCORE,5041,GO:0051828,1.2355e-01,6.6000e+01
IMP_SCORE,5042,GO:0048103,1.2355e-01,3.0000e+00
IMP_SCORE,5043,GO:0046500,1.2355e-01,1.6000e+01
IMP_SCORE,5044,GO:0071709,1.2354e-01,1.0000e+01
IMP_SCORE,5045,GO:0045725,1.2353e-01,1.7000e+01
IMP_SCORE,5046,GO:0000079,1.2353e-01,2.9000e+01
IMP_SCORE,5047,GO:0007586,1.2351e-01,7.6000e+01
IMP_SCORE,5048,GO:0005882,1.2350e-01,1.0400e+02
IMP_SCORE,5049,GO:0010881,1.2348e-01,3.0000e+00
IMP_SCORE,5050,GO:0050909,1.2342e-01,1.1000e+01
IMP_SCORE,5051,GO:0042166,1.2340e-01,1.4000e+01
IMP_SCORE,5052,GO:0072091,1.2337e-01,3.1000e+01
IMP_SCORE,5053,GO:0055088,1.2333e-01,2.4000e+01
IMP_SCORE,5054,GO:0045010,1.2324e-01,2.3000e+01
IMP_SCORE,5055,GO:0015077,1.2301e-01,1.3300e+02
IMP_SCORE,5056,GO:0060688,1.2298e-01,1.7000e+01
IMP_SCORE,5057,GO:0050658,1.2296e-01,6.9000e+01
IMP_SCORE,5058,GO:0016702,1.2295e-01,3.3000e+01
IMP_SCORE,5059,GO:0046530,1.2291e-01,1.1000e+01
IMP_SCORE,5060,GO:0043649,1.2291e-01,2.9000e+01
IMP_SCORE,5061,GO:1903861,1.2289e-01,1.1000e+01
IMP_SCORE,5062,GO:0060412,1.2288e-01,5.0000e+00
IMP_SCORE,5063,GO:0071108,1.2280e-01,2.7000e+01
IMP_SCORE,5064,GO:0045833,1.2277e-01,4.0000e+01
IMP_SCORE,5065,GO:0006312,1.2274e-01,1.0000e+01
IMP_SCORE,5066,GO:0032873,1.2270e-01,7.0000e+00
IMP_SCORE,5067,GO:0048534,1.2266e-01,5.9000e+01
IMP_SCORE,5068,GO:0005247,1.2266e-01,9.0000e+00
IMP_SCORE,5069,GO:1990904,1.2265e-01,2.4800e+02
IMP_SCORE,5070,GO:1904903,1.2264e-01,3.0000e+00
IMP_SCORE,5071,GO:0070064,1.2259e-01,2.0000e+01
IMP_SCORE,5072,GO:0032549,1.2257e-01,1.5700e+02
IMP_SCORE,5073,GO:0009059,1.2256e-01,2.9800e+02
IMP_SCORE,5074,GO:1901213,1.2256e-01,1.0000e+00
IMP_SCORE,5075,GO:0009084,1.2253e-01,1.8000e+01
IMP_SCORE,5076,GO:0005225,1.2246e-01,3.2000e+01
IMP_SCORE,5077,GO:0097730,1.2232e-01,1.7000e+01
IMP_SCORE,5078,GO:0005770,1.2229e-01,1.3700e+02
IMP_SCORE,5079,GO:0006900,1.2229e-01,2.5000e+01
IMP_SCORE,5080,GO:0055072,1.2227e-01,5.0000e+01
IMP_SCORE,5081,GO:0022412,1.2225e-01,9.4000e+01
IMP_SCORE,5082,GO:0003006,1.2222e-01,2.2000e+02
IMP_SCORE,5083,GO:0010563,1.2221e-01,1.5500e+02
IMP_SCORE,5084,GO:0031593,1.2215e-01,1.9000e+01
IMP_SCORE,5085,GO:0050994,1.2214e-01,2.3000e+01
IMP_SCORE,5086,GO:1902001,1.2212e-01,5.0000e+00
IMP_SCORE,5087,GO:0005840,1.2211e-01,4.7000e+01
IMP_SCORE,5088,GO:0090084,1.2210e-01,2.9000e+01
IMP_SCORE,5089,GO:0043413,1.2198e-01,9.6000e+01
IMP_SCORE,5090,GO:1900746,1.2197e-01,6.0000e+00
IMP_SCORE,5091,GO:0051588,1.2193e-01,2.6000e+01
IMP_SCORE,5092,GO:0031047,1.2191e-01,1.6000e+01
IMP_SCORE,5093,GO:0050881,1.2190e-01,3.0000e+00
IMP_SCORE,5094,GO:0001614,1.2185e-01,3.8000e+01
IMP_SCORE,5095,GO:0009755,1.2178e-01,6.5000e+01
IMP_SCORE,5096,GO:0035065,1.2165e-01,2.2000e+01
IMP_SCORE,5097,GO:0030182,1.2159e-01,6.2000e+01
IMP_SCORE,5098,GO:0044420,1.2142e-01,1.7300e+02
IMP_SCORE,5099,GO:1901380,1.2141e-01,4.0000e+00
IMP_SCORE,5100,GO:0090723,1.2137e-01,9.0000e+00
IMP_SCORE,5101,GO:0051260,1.2136e-01,1.6400e+02
IMP_SCORE,5102,GO:0003002,1.2132e-01,5.6000e+01
IMP_SCORE,5103,GO:2000425,1.2130e-01,1.0000e+01
IMP_SCORE,5104,GO:0031300,1.2125e-01,1.1900e+02
IMP_SCORE,5105,GO:0007159,1.2112e-01,3.5000e+01
IMP_SCORE,5106,GO:0050891,1.2107e-01,2.9000e+01
IMP_SCORE,5107,GO:0035035,1.2106e-01,1.8000e+01
IMP_SCORE,5108,GO:0005913,1.2101e-01,6.1000e+01
IMP_SCORE,5109,GO:0061025,1.2092e-01,7.8000e+01
IMP_SCORE,5110,GO:0043029,1.2088e-01,9.0000e+00
IMP_SCORE,5111,GO:0044429,1.2087e-01,4.1400e+02
IMP_SCORE,5112,GO:0003824,1.2086e-01,1.5120e+03
IMP_SCORE,5113,GO:0060761,1.2067e-01,2.6000e+01
IMP_SCORE,5114,GO:0006911,1.2065e-01,5.7000e+01
IMP_SCORE,5115,GO:1903131,1.2064e-01,3.0000e+01
IMP_SCORE,5116,GO:0008270,1.2061e-01,8.2400e+02
IMP_SCORE,5117,GO:0008484,1.2053e-01,3.8000e+01
IMP_SCORE,5118,GO:0022804,1.2049e-01,1.5700e+02
IMP_SCORE,5119,GO:0022832,1.2047e-01,7.2000e+01
IMP_SCORE,5120,GO:0030118,1.2041e-01,3.7000e+01
IMP_SCORE,5121,GO:0017148,1.2039e-01,4.9000e+01
IMP_SCORE,5122,GO:0030427,1.2032e-01,9.4000e+01
IMP_SCORE,5123,GO:0002009,1.2028e-01,8.9000e+01
IMP_SCORE,5124,GO:0030170,1.2025e-01,4.0000e+01
IMP_SCORE,5125,GO:1903747,1.2024e-01,4.3000e+01
IMP_SCORE,5126,GO:0045762,1.2019e-01,1.4000e+01
IMP_SCORE,5127,GO:0007163,1.2010e-01,7.0000e+01
IMP_SCORE,5128,GO:0001227,1.2008e-01,6.2000e+01
IMP_SCORE,5129,GO:0016229,1.2007e-01,3.2000e+01
IMP_SCORE,5130,GO:0030522,1.2006e-01,4.7000e+01
IMP_SCORE,5131,GO:0042635,1.2002e-01,2.0000e+00
IMP_SCORE,5132,GO:0031122,1.2001e-01,2.0000e+01
IMP_SCORE,5133,GO:1905954,1.1999e-01,2.3000e+01
IMP_SCORE,5134,GO:0005003,1.1996e-01,2.6000e+01
IMP_SCORE,5135,GO:0097659,1.1993e-01,2.0400e+02
IMP_SCORE,5136,GO:0072431,1.1981e-01,1.1000e+01
IMP_SCORE,5137,GO:0030072,1.1980e-01,2.0000e+01
IMP_SCORE,5138,GO:0033143,1.1975e-01,2.8000e+01
IMP_SCORE,5139,GO:0048208,1.1970e-01,3.7000e+01
IMP_SCORE,5140,GO:0005881,1.1966e-01,6.7000e+01
IMP_SCORE,5141,GO:0008408,1.1965e-01,1.8000e+01
IMP_SCORE,5142,GO:0019841,1.1965e-01,2.0000e+01
IMP_SCORE,5143,GO:0022857,1.1965e-01,2.9700e+02
IMP_SCORE,5144,GO:0005834,1.1965e-01,4.0000e+01
IMP_SCORE,5145,GO:0098661,1.1963e-01,6.0000e+01
IMP_SCORE,5146,GO:0001764,1.1962e-01,9.5000e+01
IMP_SCORE,5147,GO:0018149,1.1956e-01,2.3000e+01
IMP_SCORE,5148,GO:0006767,1.1954e-01,4.8000e+01
IMP_SCORE,5149,GO:0002042,1.1953e-01,1.8000e+01
IMP_SCORE,5150,GO:0030836,1.1950e-01,7.0000e+00
IMP_SCORE,5151,GO:0032392,1.1941e-01,1.5000e+01
IMP_SCORE,5152,GO:0008584,1.1939e-01,3.0000e+01
IMP_SCORE,5153,GO:0031005,1.1936e-01,2.4000e+01
IMP_SCORE,5154,GO:0016569,1.1929e-01,1.2000e+02
IMP_SCORE,5155,GO:0042455,1.1927e-01,1.7000e+01
IMP_SCORE,5156,GO:0016875,1.1922e-01,3.2000e+01
IMP_SCORE,5157,GO:0006626,1.1922e-01,1.5000e+01
IMP_SCORE,5158,GO:0034364,1.1900e-01,3.6000e+01
IMP_SCORE,5159,GO:0003993,1.1899e-01,1.9000e+01
IMP_SCORE,5160,GO:0050817,1.1897e-01,7.9000e+01
IMP_SCORE,5161,GO:0043235,1.1895e-01,2.3100e+02
IMP_SCORE,5162,GO:0005342,1.1892e-01,6.5000e+01
IMP_SCORE,5163,GO:0014912,1.1891e-01,1.1000e+01
IMP_SCORE,5164,GO:0044273,1.1890e-01,4.5000e+01
IMP_SCORE,5165,GO:1903901,1.1887e-01,3.9000e+01
IMP_SCORE,5166,GO:0060174,1.1886e-01,9.0000e+00
IMP_SCORE,5167,GO:0045211,1.1883e-01,1.4500e+02
IMP_SCORE,5168,GO:0015108,1.1880e-01,5.1000e+01
IMP_SCORE,5169,GO:0050877,1.1875e-01,4.8600e+02
IMP_SCORE,5170,GO:0004303,1.1869e-01,2.3000e+01
IMP_SCORE,5171,GO:0034198,1.1866e-01,8.0000e+00
IMP_SCORE,5172,GO:0046425,1.1864e-01,3.6000e+01
IMP_SCORE,5173,GO:0070098,1.1864e-01,3.5000e+01
IMP_SCORE,5174,GO:1901880,1.1858e-01,3.0000e+01
IMP_SCORE,5175,GO:0019198,1.1854e-01,2.5000e+01
IMP_SCORE,5176,GO:0044451,1.1852e-01,3.9400e+02
IMP_SCORE,5177,GO:0002011,1.1848e-01,1.0000e+01
IMP_SCORE,5178,GO:0016820,1.1848e-01,4.6000e+01
IMP_SCORE,5179,GO:0035337,1.1844e-01,4.5000e+01
IMP_SCORE,5180,GO:0003712,1.1844e-01,1.6200e+02
IMP_SCORE,5181,GO:0043623,1.1843e-01,1.5000e+02
IMP_SCORE,5182,GO:0051028,1.1838e-01,5.4000e+01
IMP_SCORE,5183,GO:0008143,1.1824e-01,7.0000e+00
IMP_SCORE,5184,GO:0071498,1.1818e-01,8.0000e+00
IMP_SCORE,5185,GO:0015833,1.1818e-01,3.7100e+02
IMP_SCORE,5186,GO:0009126,1.1813e-01,3.6000e+01
IMP_SCORE,5187,GO:0016580,1.1812e-01,3.0000e+00
IMP_SCORE,5188,GO:0016500,1.1810e-01,1.3000e+01
IMP_SCORE,5189,GO:0016209,1.1807e-01,9.0000e+01
IMP_SCORE,5190,GO:0005793,1.1799e-01,3.4000e+01
IMP_SCORE,5191,GO:0006707,1.1796e-01,1.0000e+01
IMP_SCORE,5192,GO:0090279,1.1795e-01,3.3000e+01
IMP_SCORE,5193,GO:0007635,1.1793e-01,1.1000e+01
IMP_SCORE,5194,GO:0030449,1.1779e-01,3.5000e+01
IMP_SCORE,5195,GO:0045930,1.1778e-01,6.7000e+01
IMP_SCORE,5196,GO:0035725,1.1775e-01,4.0000e+01
IMP_SCORE,5197,GO:0044262,1.1770e-01,7.3000e+01
IMP_SCORE,5198,GO:0000777,1.1769e-01,4.6000e+01
IMP_SCORE,5199,GO:0090520,1.1769e-01,7.0000e+00
IMP_SCORE,5200,GO:0032026,1.1766e-01,1.8000e+01
IMP_SCORE,5201,GO:0070646,1.1760e-01,9.8000e+01
IMP_SCORE,5202,GO:0050435,1.1753e-01,8.0000e+00
IMP_SCORE,5203,GO:0032276,1.1750e-01,2.0000e+00
IMP_SCORE,5204,GO:1900409,1.1749e-01,5.0000e+00
IMP_SCORE,5205,GO:2000178,1.1746e-01,8.0000e+00
IMP_SCORE,5206,GO:0007272,1.1743e-01,1.0100e+02
IMP_SCORE,5207,GO:0090484,1.1742e-01,9.0000e+00
IMP_SCORE,5208,GO:0016486,1.1741e-01,2.5000e+01
IMP_SCORE,5209,GO:0070873,1.1738e-01,1.1000e+01
IMP_SCORE,5210,GO:0043244,1.1734e-01,5.0000e+01
IMP_SCORE,5211,GO:0034162,1.1726e-01,1.2000e+01
IMP_SCORE,5212,GO:0060707,1.1720e-01,1.0000e+01
IMP_SCORE,5213,GO:0042393,1.1715e-01,9.4000e+01
IMP_SCORE,5214,GO:0005813,1.1704e-01,1.9200e+02
IMP_SCORE,5215,GO:0032008,1.1702e-01,9.0000e+00
IMP_SCORE,5216,GO:0008092,1.1701e-01,4.8600e+02
IMP_SCORE,5217,GO:0033013,1.1695e-01,4.2000e+01
IMP_SCORE,5218,GO:0016701,1.1694e-01,4.8000e+01
IMP_SCORE,5219,GO:0071869,1.1694e-01,1.1000e+01
IMP_SCORE,5220,GO:0070988,1.1691e-01,1.5000e+01
IMP_SCORE,5221,GO:0050482,1.1689e-01,1.0000e+01
IMP_SCORE,5222,GO:0042730,1.1677e-01,2.3000e+01
IMP_SCORE,5223,GO:0005261,1.1677e-01,1.0600e+02
IMP_SCORE,5224,GO:0005871,1.1674e-01,2.9000e+01
IMP_SCORE,5225,GO:0007017,1.1672e-01,2.0300e+02
IMP_SCORE,5226,GO:0002761,1.1667e-01,4.5000e+01
IMP_SCORE,5227,GO:0002089,1.1666e-01,1.0000e+01
IMP_SCORE,5228,GO:0030488,1.1663e-01,9.0000e+00
IMP_SCORE,5229,GO:0005576,1.1662e-01,1.4050e+03
IMP_SCORE,5230,GO:0019751,1.1660e-01,8.2000e+01
IMP_SCORE,5231,GO:0030324,1.1654e-01,4.9000e+01
IMP_SCORE,5232,GO:2000249,1.1652e-01,2.2000e+01
IMP_SCORE,5233,GO:0005096,1.1639e-01,1.8000e+02
IMP_SCORE,5234,GO:0009142,1.1636e-01,2.0000e+01
IMP_SCORE,5235,GO:0072080,1.1635e-01,1.4000e+01
IMP_SCORE,5236,GO:0008017,1.1634e-01,1.8700e+02
IMP_SCORE,5237,GO:0001977,1.1633e-01,9.0000e+00
IMP_SCORE,5238,GO:0007216,1.1633e-01,1.7000e+01
IMP_SCORE,5239,GO:1901571,1.1631e-01,1.1000e+01
IMP_SCORE,5240,GO:0031092,1.1629e-01,1.7000e+01
IMP_SCORE,5241,GO:1990542,1.1628e-01,1.8000e+01
IMP_SCORE,5242,GO:0007600,1.1626e-01,3.1000e+02
IMP_SCORE,5243,GO:0030119,1.1622e-01,2.6000e+01
IMP_SCORE,5244,GO:0070011,1.1616e-01,3.5300e+02
IMP_SCORE,5245,GO:0097060,1.1615e-01,1.4900e+02
IMP_SCORE,5246,GO:0030275,1.1613e-01,1.2000e+01
IMP_SCORE,5247,GO:0000976,1.1612e-01,1.1600e+02
IMP_SCORE,5248,GO:0006396,1.1606e-01,2.0600e+02
IMP_SCORE,5249,GO:0061630,1.1601e-01,7.2000e+01
IMP_SCORE,5250,GO:0044455,1.1591e-01,7.0000e+01
IMP_SCORE,5251,GO:0007099,1.1590e-01,9.0000e+00
IMP_SCORE,5252,GO:0014743,1.1589e-01,8.0000e+00
IMP_SCORE,5253,GO:0000421,1.1588e-01,1.8000e+01
IMP_SCORE,5254,GO:0051297,1.1584e-01,3.9000e+01
IMP_SCORE,5255,GO:1905897,1.1575e-01,1.3000e+01
IMP_SCORE,5256,GO:0008138,1.1568e-01,2.0000e+01
IMP_SCORE,5257,GO:0014003,1.1552e-01,3.7000e+01
IMP_SCORE,5258,GO:0016799,1.1546e-01,1.1000e+01
IMP_SCORE,5259,GO:0006482,1.1540e-01,1.2000e+01
IMP_SCORE,5260,GO:0002577,1.1535e-01,1.2000e+01
IMP_SCORE,5261,GO:0046483,1.1532e-01,4.5600e+02
IMP_SCORE,5262,GO:0016607,1.1530e-01,2.2900e+02
IMP_SCORE,5263,GO:0005604,1.1530e-01,1.2900e+02
IMP_SCORE,5264,GO:0070168,1.1524e-01,1.3000e+01
IMP_SCORE,5265,GO:0051703,1.1524e-01,3.9000e+01
IMP_SCORE,5266,GO:0000377,1.1523e-01,7.8000e+01
IMP_SCORE,5267,GO:0097386,1.1523e-01,1.7000e+01
IMP_SCORE,5268,GO:1902494,1.1523e-01,4.2600e+02
IMP_SCORE,5269,GO:0019205,1.1522e-01,2.0000e+01
IMP_SCORE,5270,GO:0044843,1.1516e-01,3.6000e+01
IMP_SCORE,5271,GO:0007588,1.1511e-01,2.7000e+01
IMP_SCORE,5272,GO:0022838,1.1499e-01,1.5400e+02
IMP_SCORE,5273,GO:0032375,1.1492e-01,4.0000e+00
IMP_SCORE,5274,GO:0099531,1.1492e-01,5.6000e+01
IMP_SCORE,5275,GO:1902043,1.1488e-01,3.0000e+00
IMP_SCORE,5276,GO:0006355,1.1484e-01,3.4000e+02
IMP_SCORE,5277,GO:0015172,1.1475e-01,1.1000e+01
IMP_SCORE,5278,GO:0005201,1.1462e-01,1.0300e+02
IMP_SCORE,5279,GO:0009205,1.1460e-01,3.8000e+01
IMP_SCORE,5280,GO:0090665,1.1456e-01,3.1000e+01
IMP_SCORE,5281,GO:0006820,1.1440e-01,2.4300e+02
IMP_SCORE,5282,GO:0052866,1.1435e-01,2.4000e+01
IMP_SCORE,5283,GO:0007204,1.1426e-01,5.9000e+01
IMP_SCORE,5284,GO:0007517,1.1412e-01,6.0000e+01
IMP_SCORE,5285,GO:0004653,1.1405e-01,3.1000e+01
IMP_SCORE,5286,GO:0001578,1.1404e-01,2.1000e+01
IMP_SCORE,5287,GO:0060828,1.1401e-01,7.1000e+01
IMP_SCORE,5288,GO:0043241,1.1400e-01,4.6000e+01
IMP_SCORE,5289,GO:0038095,1.1398e-01,1.8000e+01
IMP_SCORE,5290,GO:0098660,1.1394e-01,1.4200e+02
IMP_SCORE,5291,GO:0030218,1.1391e-01,7.0000e+00
IMP_SCORE,5292,GO:0033119,1.1388e-01,9.0000e+00
IMP_SCORE,5293,GO:0009069,1.1381e-01,3.1000e+01
IMP_SCORE,5294,GO:0072509,1.1380e-01,8.7000e+01
IMP_SCORE,5295,GO:0090330,1.1376e-01,5.0000e+00
IMP_SCORE,5296,GO:0006521,1.1371e-01,6.0000e+00
IMP_SCORE,5297,GO:0019755,1.1368e-01,3.0000e+01
IMP_SCORE,5298,GO:0016236,1.1365e-01,2.7000e+01
IMP_SCORE,5299,GO:0001776,1.1362e-01,1.5000e+01
IMP_SCORE,5300,GO:0006766,1.1357e-01,7.1000e+01
IMP_SCORE,5301,GO:0016327,1.1355e-01,4.6000e+01
IMP_SCORE,5302,GO:0017080,1.1345e-01,4.0000e+01
IMP_SCORE,5303,GO:0009168,1.1345e-01,9.0000e+00
IMP_SCORE,5304,GO:0042135,1.1339e-01,2.2000e+01
IMP_SCORE,5305,GO:0055002,1.1338e-01,4.9000e+01
IMP_SCORE,5306,GO:0033014,1.1328e-01,2.6000e+01
IMP_SCORE,5307,GO:0070273,1.1320e-01,9.0000e+00
IMP_SCORE,5308,GO:0015114,1.1317e-01,1.2000e+01
IMP_SCORE,5309,GO:0060004,1.1314e-01,1.6000e+01
IMP_SCORE,5310,GO:0019531,1.1301e-01,1.0000e+00
IMP_SCORE,5311,GO:0072376,1.1288e-01,7.3000e+01
IMP_SCORE,5312,GO:0016303,1.1287e-01,6.0000e+00
IMP_SCORE,5313,GO:0007050,1.1282e-01,5.7000e+01
IMP_SCORE,5314,GO:0003785,1.1277e-01,1.4000e+01
IMP_SCORE,5315,GO:0001618,1.1274e-01,6.0000e+01
IMP_SCORE,5316,GO:0007213,1.1273e-01,2.7000e+01
IMP_SCORE,5317,GO:1905114,1.1273e-01,1.1100e+02
IMP_SCORE,5318,GO:0050997,1.1265e-01,1.0000e+01
IMP_SCORE,5319,GO:0098862,1.1259e-01,5.0000e+01
IMP_SCORE,5320,GO:0055102,1.1258e-01,4.2000e+01
IMP_SCORE,5321,GO:0043650,1.1256e-01,9.0000e+00
IMP_SCORE,5322,GO:0061135,1.1251e-01,8.6000e+01
IMP_SCORE,5323,GO:1900408,1.1247e-01,1.2000e+01
IMP_SCORE,5324,GO:0032930,1.1246e-01,7.0000e+00
IMP_SCORE,5325,GO:0090383,1.1246e-01,1.1000e+01
IMP_SCORE,5326,GO:0042438,1.1234e-01,3.0000e+00
IMP_SCORE,5327,GO:1904680,1.1229e-01,3.3000e+01
IMP_SCORE,5328,GO:0051219,1.1229e-01,1.9000e+01
IMP_SCORE,5329,GO:0042795,1.1222e-01,3.2000e+01
IMP_SCORE,5330,GO:0006783,1.1220e-01,1.9000e+01
IMP_SCORE,5331,GO:0017022,1.1200e-01,3.3000e+01
IMP_SCORE,5332,GO:0015145,1.1200e-01,1.9000e+01
IMP_SCORE,5333,GO:0003198,1.1198e-01,2.0000e+00
IMP_SCORE,5334,GO:0098800,1.1198e-01,3.4000e+01
IMP_SCORE,5335,GO:0016798,1.1197e-01,1.7700e+02
IMP_SCORE,5336,GO:0043368,1.1193e-01,1.1000e+01
IMP_SCORE,5337,GO:0042733,1.1185e-01,2.1000e+01
IMP_SCORE,5338,GO:0000151,1.1184e-01,9.7000e+01
IMP_SCORE,5339,GO:0006586,1.1170e-01,1.3000e+01
IMP_SCORE,5340,GO:0008395,1.1162e-01,3.4000e+01
IMP_SCORE,5341,GO:0007034,1.1155e-01,3.6000e+01
IMP_SCORE,5342,GO:0003777,1.1153e-01,2.3000e+01
IMP_SCORE,5343,GO:0010257,1.1152e-01,1.5000e+01
IMP_SCORE,5344,GO:1990752,1.1149e-01,1.1000e+01
IMP_SCORE,5345,GO:0036041,1.1145e-01,2.4000e+01
IMP_SCORE,5346,GO:0071397,1.1144e-01,2.1000e+01
IMP_SCORE,5347,GO:0008234,1.1142e-01,1.2400e+02
IMP_SCORE,5348,GO:0009411,1.1125e-01,4.4000e+01
IMP_SCORE,5349,GO:0001205,1.1120e-01,1.6000e+01
IMP_SCORE,5350,GO:0008150,1.1118e-01,1.4190e+03
IMP_SCORE,5351,GO:0020037,1.1117e-01,9.1000e+01
IMP_SCORE,5352,GO:0043624,1.1117e-01,4.7000e+01
IMP_SCORE,5353,GO:2001258,1.1112e-01,5.0000e+00
IMP_SCORE,5354,GO:0051782,1.1100e-01,1.2000e+01
IMP_SCORE,5355,GO:0008528,1.1095e-01,6.5000e+01
IMP_SCORE,5356,GO:0006105,1.1092e-01,2.7000e+01
IMP_SCORE,5357,GO:0051371,1.1088e-01,2.0000e+01
IMP_SCORE,5358,GO:0042339,1.1085e-01,2.6000e+01
IMP_SCORE,5359,GO:0061650,1.1078e-01,2.5000e+01
IMP_SCORE,5360,GO:0008198,1.1076e-01,1.4000e+01
IMP_SCORE,5361,GO:2001056,1.1075e-01,3.3000e+01
IMP_SCORE,5362,GO:0009070,1.1070e-01,3.0000e+01
IMP_SCORE,5363,GO:0030897,1.1066e-01,3.0000e+00
IMP_SCORE,5364,GO:0098754,1.1066e-01,7.9000e+01
IMP_SCORE,5365,GO:0004950,1.1062e-01,2.1000e+01
IMP_SCORE,5366,GO:0044815,1.1055e-01,2.5000e+01
IMP_SCORE,5367,GO:0001653,1.1052e-01,5.9000e+01
IMP_SCORE,5368,GO:0015631,1.1047e-01,1.9300e+02
IMP_SCORE,5369,GO:0030140,1.1034e-01,1.5000e+01
IMP_SCORE,5370,GO:0051170,1.1026e-01,5.3000e+01
IMP_SCORE,5371,GO:0006625,1.1025e-01,1.1000e+01
IMP_SCORE,5372,GO:0030199,1.1025e-01,1.6000e+01
IMP_SCORE,5373,GO:2000772,1.1015e-01,1.1000e+01
IMP_SCORE,5374,GO:0031645,1.1014e-01,3.0000e+00
IMP_SCORE,5375,GO:0008094,1.1003e-01,1.0000e+01
IMP_SCORE,5376,GO:0010463,1.1000e-01,1.7000e+01
IMP_SCORE,5377,GO:0061157,1.0996e-01,4.0000e+00
IMP_SCORE,5378,GO:0005089,1.0994e-01,3.3000e+01
IMP_SCORE,5379,GO:0004708,1.0993e-01,1.3000e+01
IMP_SCORE,5380,GO:0044441,1.0993e-01,2.0200e+02
IMP_SCORE,5381,GO:1905939,1.0984e-01,2.0000e+00
IMP_SCORE,5382,GO:0071850,1.0968e-01,2.0000e+00
IMP_SCORE,5383,GO:1990234,1.0960e-01,2.0700e+02
IMP_SCORE,5384,GO:0035335,1.0959e-01,5.4000e+01
IMP_SCORE,5385,GO:0090207,1.0955e-01,2.1000e+01
IMP_SCORE,5386,GO:0016746,1.0947e-01,2.6200e+02
IMP_SCORE,5387,GO:0000731,1.0945e-01,1.4000e+01
IMP_SCORE,5388,GO:0048469,1.0945e-01,4.8000e+01
IMP_SCORE,5389,GO:0060538,1.0943e-01,9.0000e+00
IMP_SCORE,5390,GO:0030331,1.0939e-01,2.7000e+01
IMP_SCORE,5391,GO:0006997,1.0929e-01,2.2000e+01
IMP_SCORE,5392,GO:0050931,1.0928e-01,1.6000e+01
IMP_SCORE,5393,GO:0045835,1.0917e-01,1.0000e+00
IMP_SCORE,5394,GO:0031078,1.0917e-01,1.0000e+00
IMP_SCORE,5395,GO:0006517,1.0899e-01,3.5000e+01
IMP_SCORE,5396,GO:0016055,1.0895e-01,1.0300e+02
IMP_SCORE,5397,GO:0045028,1.0889e-01,2.7000e+01
IMP_SCORE,5398,GO:0033218,1.0885e-01,2.6900e+02
IMP_SCORE,5399,GO:0005496,1.0877e-01,9.3000e+01
IMP_SCORE,5400,GO:0032508,1.0876e-01,1.0000e+01
IMP_SCORE,5401,GO:0007286,1.0873e-01,3.4000e+01
IMP_SCORE,5402,GO:0006829,1.0870e-01,2.0000e+01
IMP_SCORE,5403,GO:0060048,1.0864e-01,9.0000e+00
IMP_SCORE,5404,GO:0043543,1.0860e-01,4.9000e+01
IMP_SCORE,5405,GO:0021522,1.0855e-01,8.0000e+00
IMP_SCORE,5406,GO:0042562,1.0854e-01,6.6000e+01
IMP_SCORE,5407,GO:1900373,1.0843e-01,1.5000e+01
IMP_SCORE,5408,GO:0015085,1.0834e-01,6.5000e+01
IMP_SCORE,5409,GO:0045333,1.0833e-01,2.2000e+01
IMP_SCORE,5410,GO:0098930,1.0832e-01,1.5000e+01
IMP_SCORE,5411,GO:0007608,1.0829e-01,2.5000e+01
IMP_SCORE,5412,GO:0070003,1.0817e-01,2.2000e+01
IMP_SCORE,5413,GO:0006977,1.0803e-01,1.3000e+01
IMP_SCORE,5414,GO:0048531,1.0794e-01,1.8000e+01
IMP_SCORE,5415,GO:0006470,1.0793e-01,8.8000e+01
IMP_SCORE,5416,GO:0046718,1.0793e-01,4.5000e+01
IMP_SCORE,5417,GO:0003713,1.0787e-01,1.2000e+02
IMP_SCORE,5418,GO:0016818,1.0774e-01,3.0200e+02
IMP_SCORE,5419,GO:0050912,1.0773e-01,2.3000e+01
IMP_SCORE,5420,GO:0000038,1.0766e-01,3.8000e+01
IMP_SCORE,5421,GO:0030553,1.0762e-01,3.0000e+00
IMP_SCORE,5422,GO:0042599,1.0760e-01,2.2000e+01
IMP_SCORE,5423,GO:0060537,1.0756e-01,2.5000e+01
IMP_SCORE,5424,GO:0008645,1.0754e-01,3.2000e+01
IMP_SCORE,5425,GO:0006334,1.0748e-01,4.4000e+01
IMP_SCORE,5426,GO:0031252,1.0747e-01,1.9000e+01
IMP_SCORE,5427,GO:0004197,1.0733e-01,7.0000e+01
IMP_SCORE,5428,GO:0030220,1.0732e-01,2.2000e+01
IMP_SCORE,5429,GO:0044447,1.0726e-01,1.0000e+01
IMP_SCORE,5430,GO:0044427,1.0719e-01,2.4400e+02
IMP_SCORE,5431,GO:0042625,1.0712e-01,2.0000e+01
IMP_SCORE,5432,GO:1901186,1.0712e-01,1.9000e+01
IMP_SCORE,5433,GO:0017016,1.0711e-01,1.8600e+02
IMP_SCORE,5434,GO:0071156,1.0710e-01,2.5000e+01
IMP_SCORE,5435,GO:0003085,1.0705e-01,7.0000e+00
IMP_SCORE,5436,GO:0046685,1.0699e-01,1.4000e+01
IMP_SCORE,5437,GO:0050662,1.0692e-01,1.1100e+02
IMP_SCORE,5438,GO:0003707,1.0689e-01,2.0000e+01
IMP_SCORE,5439,GO:0032154,1.0687e-01,4.9000e+01
IMP_SCORE,5440,GO:0004312,1.0687e-01,2.6000e+01
IMP_SCORE,5441,GO:0005216,1.0683e-01,1.4600e+02
IMP_SCORE,5442,GO:0007369,1.0682e-01,2.6000e+01
IMP_SCORE,5443,GO:1902100,1.0679e-01,2.0000e+00
IMP_SCORE,5444,GO:0071825,1.0673e-01,1.4000e+01
IMP_SCORE,5445,GO:0016601,1.0671e-01,2.4000e+01
IMP_SCORE,5446,GO:0005930,1.0665e-01,4.1000e+01
IMP_SCORE,5447,GO:0048520,1.0657e-01,1.9000e+01
IMP_SCORE,5448,GO:0008556,1.0654e-01,1.5000e+01
IMP_SCORE,5449,GO:0006069,1.0653e-01,5.3000e+01
IMP_SCORE,5450,GO:0019842,1.0644e-01,1.5500e+02
IMP_SCORE,5451,GO:0022839,1.0635e-01,3.5000e+01
IMP_SCORE,5452,GO:0052689,1.0633e-01,1.8600e+02
IMP_SCORE,5453,GO:2000105,1.0628e-01,6.0000e+00
IMP_SCORE,5454,GO:2000679,1.0625e-01,6.0000e+00
IMP_SCORE,5455,GO:0046847,1.0612e-01,9.0000e+00
IMP_SCORE,5456,GO:0031123,1.0610e-01,3.6000e+01
IMP_SCORE,5457,GO:0048566,1.0587e-01,4.0000e+00
IMP_SCORE,5458,GO:0016441,1.0586e-01,1.1000e+01
IMP_SCORE,5459,GO:0042130,1.0577e-01,3.0000e+01
IMP_SCORE,5460,GO:0060142,1.0567e-01,1.8000e+01
IMP_SCORE,5461,GO:0005109,1.0567e-01,1.6000e+01
IMP_SCORE,5462,GO:1900047,1.0560e-01,2.0000e+01
IMP_SCORE,5463,GO:0016796,1.0556e-01,1.4000e+01
IMP_SCORE,5464,GO:0050908,1.0552e-01,1.3000e+01
IMP_SCORE,5465,GO:0017124,1.0537e-01,1.1600e+02
IMP_SCORE,5466,GO:0006295,1.0529e-01,7.0000e+00
IMP_SCORE,5467,GO:0050434,1.0525e-01,1.0000e+01
IMP_SCORE,5468,GO:0032306,1.0524e-01,2.0000e+00
IMP_SCORE,5469,GO:0001650,1.0522e-01,9.3000e+01
IMP_SCORE,5470,GO:0006406,1.0522e-01,2.2000e+01
IMP_SCORE,5471,GO:0004602,1.0518e-01,3.0000e+01
IMP_SCORE,5472,GO:1901988,1.0515e-01,3.6000e+01
IMP_SCORE,5473,GO:0097352,1.0506e-01,2.1000e+01
IMP_SCORE,5474,GO:0006558,1.0504e-01,2.0000e+01
IMP_SCORE,5475,GO:0031461,1.0503e-01,4.5000e+01
IMP_SCORE,5476,GO:1904115,1.0490e-01,1.2000e+01
IMP_SCORE,5477,GO:0042623,1.0484e-01,7.6000e+01
IMP_SCORE,5478,GO:0005548,1.0475e-01,2.0000e+01
IMP_SCORE,5479,GO:0035097,1.0463e-01,4.1000e+01
IMP_SCORE,5480,GO:0032780,1.0460e-01,1.1000e+01
IMP_SCORE,5481,GO:0034661,1.0456e-01,1.1000e+01
IMP_SCORE,5482,GO:0033561,1.0441e-01,1.1000e+01
IMP_SCORE,5483,GO:0072655,1.0417e-01,2.1000e+01
IMP_SCORE,5484,GO:0030881,1.0409e-01,1.5000e+01
IMP_SCORE,5485,GO:0070492,1.0397e-01,8.4000e+01
IMP_SCORE,5486,GO:0022835,1.0396e-01,2.2000e+01
IMP_SCORE,5487,GO:0044702,1.0385e-01,5.0700e+02
IMP_SCORE,5488,GO:0015106,1.0382e-01,1.2000e+01
IMP_SCORE,5489,GO:0014904,1.0378e-01,1.3000e+01
IMP_SCORE,5490,GO:0015216,1.0378e-01,1.8000e+01
IMP_SCORE,5491,GO:0050910,1.0377e-01,1.0000e+01
IMP_SCORE,5492,GO:0015711,1.0361e-01,1.7500e+02
IMP_SCORE,5493,GO:0071624,1.0358e-01,8.0000e+00
IMP_SCORE,5494,GO:1901137,1.0353e-01,1.3100e+02
IMP_SCORE,5495,GO:0043537,1.0352e-01,8.0000e+00
IMP_SCORE,5496,GO:0070509,1.0351e-01,2.0000e+01
IMP_SCORE,5497,GO:0016226,1.0347e-01,1.9000e+01
IMP_SCORE,5498,GO:0019829,1.0340e-01,2.2000e+01
IMP_SCORE,5499,GO:0008301,1.0324e-01,7.0000e+00
IMP_SCORE,5500,GO:0007566,1.0322e-01,1.4000e+01
IMP_SCORE,5501,GO:0034505,1.0317e-01,1.1000e+01
IMP_SCORE,5502,GO:0002443,1.0316e-01,5.2000e+01
IMP_SCORE,5503,GO:0060487,1.0314e-01,7.0000e+00
IMP_SCORE,5504,GO:0032550,1.0313e-01,1.8900e+02
IMP_SCORE,5505,GO:0004518,1.0309e-01,1.0200e+02
IMP_SCORE,5506,GO:0009235,1.0306e-01,2.3000e+01
IMP_SCORE,5507,GO:0005452,1.0306e-01,2.2000e+01
IMP_SCORE,5508,GO:0006024,1.0303e-01,4.3000e+01
IMP_SCORE,5509,GO:0018410,1.0300e-01,6.3000e+01
IMP_SCORE,5510,GO:0030057,1.0299e-01,4.4000e+01
IMP_SCORE,5511,GO:0000145,1.0288e-01,9.0000e+00
IMP_SCORE,5512,GO:0051785,1.0286e-01,1.2000e+01
IMP_SCORE,5513,GO:0000725,1.0274e-01,1.7000e+01
IMP_SCORE,5514,GO:0044464,1.0274e-01,1.1740e+03
IMP_SCORE,5515,GO:0045724,1.0273e-01,2.0000e+00
IMP_SCORE,5516,GO:0043414,1.0242e-01,7.3000e+01
IMP_SCORE,5517,GO:0006473,1.0235e-01,4.8000e+01
IMP_SCORE,5518,GO:0061718,1.0234e-01,1.3000e+01
IMP_SCORE,5519,GO:0006605,1.0228e-01,7.9000e+01
IMP_SCORE,5520,GO:0061631,1.0223e-01,4.6000e+01
IMP_SCORE,5521,GO:1900273,1.0220e-01,1.0000e+01
IMP_SCORE,5522,GO:0090278,1.0210e-01,1.3000e+01
IMP_SCORE,5523,GO:0005681,1.0208e-01,4.8000e+01
IMP_SCORE,5524,GO:0050664,1.0204e-01,3.6000e+01
IMP_SCORE,5525,GO:0099111,1.0202e-01,4.6000e+01
IMP_SCORE,5526,GO:0031080,1.0200e-01,1.0000e+00
IMP_SCORE,5527,GO:0001099,1.0196e-01,1.1000e+01
IMP_SCORE,5528,GO:0010951,1.0194e-01,9.0000e+01
IMP_SCORE,5529,GO:0015662,1.0189e-01,3.1000e+01
IMP_SCORE,5530,GO:0061351,1.0175e-01,3.0000e+01
IMP_SCORE,5531,GO:0050869,1.0164e-01,4.0000e+00
IMP_SCORE,5532,GO:0031648,1.0163e-01,2.0000e+01
IMP_SCORE,5533,GO:0006284,1.0161e-01,1.1000e+01
IMP_SCORE,5534,GO:0016266,1.0160e-01,5.2000e+01
IMP_SCORE,5535,GO:0030540,1.0153e-01,1.1000e+01
IMP_SCORE,5536,GO:0070402,1.0151e-01,1.4000e+01
IMP_SCORE,5537,GO:0086001,1.0150e-01,1.0000e+01
IMP_SCORE,5538,GO:0006732,1.0138e-01,1.3100e+02
IMP_SCORE,5539,GO:0050885,1.0133e-01,3.4000e+01
IMP_SCORE,5540,GO:0099516,1.0132e-01,3.7000e+01
IMP_SCORE,5541,GO:0044450,1.0121e-01,9.4000e+01
IMP_SCORE,5542,GO:0099132,1.0119e-01,2.0000e+01
IMP_SCORE,5543,GO:0006338,1.0114e-01,3.8000e+01
IMP_SCORE,5544,GO:0019722,1.0110e-01,3.5000e+01
IMP_SCORE,5545,GO:0090193,1.0103e-01,4.0000e+00
IMP_SCORE,5546,GO:0043473,1.0101e-01,3.4000e+01
IMP_SCORE,5547,GO:0042559,1.0100e-01,1.6000e+01
IMP_SCORE,5548,GO:0016725,1.0092e-01,2.0000e+00
IMP_SCORE,5549,GO:0009913,1.0089e-01,3.4000e+01
IMP_SCORE,5550,GO:0072583,1.0078e-01,1.7000e+01
IMP_SCORE,5551,GO:0006968,1.0074e-01,1.2200e+02
IMP_SCORE,5552,GO:0031089,1.0072e-01,4.0000e+01
IMP_SCORE,5553,GO:0035089,1.0066e-01,1.0000e+01
IMP_SCORE,5554,GO:0015464,1.0065e-01,1.8000e+01
IMP_SCORE,5555,GO:0022853,1.0062e-01,5.4000e+01
IMP_SCORE,5556,GO:0007601,1.0061e-01,1.5600e+02
IMP_SCORE,5557,GO:0014047,1.0061e-01,9.0000e+00
IMP_SCORE,5558,GO:0051533,1.0060e-01,3.0000e+00
IMP_SCORE,5559,GO:0030216,1.0059e-01,4.1000e+01
IMP_SCORE,5560,GO:0050661,1.0054e-01,2.4000e+01
IMP_SCORE,5561,GO:0008509,1.0053e-01,1.4900e+02
IMP_SCORE,5562,GO:0061615,1.0044e-01,1.9000e+01
IMP_SCORE,5563,GO:0098798,1.0044e-01,4.1000e+01
IMP_SCORE,5564,GO:0003730,1.0043e-01,3.2000e+01
IMP_SCORE,5565,GO:0035458,1.0040e-01,9.0000e+00
IMP_SCORE,5566,GO:0015934,1.0039e-01,2.8000e+01
IMP_SCORE,5567,GO:0070085,1.0038e-01,8.9000e+01
IMP_SCORE,5568,GO:0018195,1.0037e-01,2.9000e+01
IMP_SCORE,5569,GO:0046888,1.0034e-01,2.0000e+01
IMP_SCORE,5570,GO:0005253,1.0027e-01,6.1000e+01
IMP_SCORE,5571,GO:0008088,1.0024e-01,1.7000e+01
IMP_SCORE,5572,GO:0043687,1.0022e-01,6.9000e+01
IMP_SCORE,5573,GO:0001105,1.0022e-01,2.3000e+01
IMP_SCORE,5574,GO:1900372,1.0017e-01,1.4000e+01
IMP_SCORE,5575,GO:0051539,1.0012e-01,2.7000e+01
IMP_SCORE,5576,GO:0002228,1.0007e-01,2.2000e+01
IMP_SCORE,5577,GO:0019915,1.0006e-01,1.9000e+01
IMP_SCORE,5578,GO:0015935,1.0003e-01,2.6000e+01
IMP_SCORE,5579,GO:0032589,9.9981e-02,3.0000e+01
IMP_SCORE,5580,GO:0006839,9.9975e-02,5.7000e+01
IMP_SCORE,5581,GO:0051693,9.9960e-02,1.5000e+01
IMP_SCORE,5582,GO:0009150,9.9865e-02,7.0000e+01
IMP_SCORE,5583,GO:0046326,9.9825e-02,2.2000e+01
IMP_SCORE,5584,GO:0006986,9.9809e-02,5.3000e+01
IMP_SCORE,5585,GO:0034405,9.9779e-02,1.1000e+01
IMP_SCORE,5586,GO:2001021,9.9641e-02,2.1000e+01
IMP_SCORE,5587,GO:0016339,9.9571e-02,1.0000e+02
IMP_SCORE,5588,GO:0034595,9.9519e-02,1.6000e+01
IMP_SCORE,5589,GO:0045739,9.9404e-02,1.1000e+01
IMP_SCORE,5590,GO:0007062,9.9403e-02,4.0000e+01
IMP_SCORE,5591,GO:0000245,9.9369e-02,5.0000e+00
IMP_SCORE,5592,GO:0050858,9.9323e-02,1.5000e+01
IMP_SCORE,5593,GO:0043039,9.9162e-02,1.7000e+01
IMP_SCORE,5594,GO:0051451,9.9145e-02,9.0000e+00
IMP_SCORE,5595,GO:0006103,9.9077e-02,1.3000e+01
IMP_SCORE,5596,GO:0006403,9.9023e-02,1.1000e+01
IMP_SCORE,5597,GO:0016712,9.9010e-02,9.0000e+00
IMP_SCORE,5598,GO:0043401,9.8982e-02,3.9000e+01
IMP_SCORE,5599,GO:0002864,9.8976e-02,6.0000e+00
IMP_SCORE,5600,GO:0002886,9.8938e-02,2.5000e+01
IMP_SCORE,5601,GO:0032736,9.8928e-02,1.0000e+01
IMP_SCORE,5602,GO:0004222,9.8927e-02,5.2000e+01
IMP_SCORE,5603,GO:2001251,9.8903e-02,1.6000e+01
IMP_SCORE,5604,GO:0043539,9.8871e-02,1.5000e+01
IMP_SCORE,5605,GO:0048609,9.8801e-02,2.9100e+02
IMP_SCORE,5606,GO:0033137,9.8789e-02,8.0000e+00
IMP_SCORE,5607,GO:0015215,9.8779e-02,5.0000e+00
IMP_SCORE,5608,GO:0046782,9.8666e-02,1.3000e+01
IMP_SCORE,5609,GO:0019783,9.8598e-02,7.1000e+01
IMP_SCORE,5610,GO:0030104,9.8561e-02,2.1000e+01
IMP_SCORE,5611,GO:0006475,9.8560e-02,1.8000e+01
IMP_SCORE,5612,GO:0002279,9.8542e-02,1.0000e+01
IMP_SCORE,5613,GO:0030016,9.8499e-02,3.2000e+01
IMP_SCORE,5614,GO:0007129,9.8452e-02,1.1000e+01
IMP_SCORE,5615,GO:0010927,9.8439e-02,3.2000e+01
IMP_SCORE,5616,GO:0042359,9.8400e-02,7.0000e+00
IMP_SCORE,5617,GO:0048096,9.8254e-02,1.6000e+01
IMP_SCORE,5618,GO:0032725,9.8236e-02,4.0000e+00
IMP_SCORE,5619,GO:0007156,9.8232e-02,1.1600e+02
IMP_SCORE,5620,GO:0036065,9.8187e-02,1.2000e+01
IMP_SCORE,5621,GO:0000295,9.8157e-02,9.0000e+00
IMP_SCORE,5622,GO:0002724,9.8008e-02,9.0000e+00
IMP_SCORE,5623,GO:0048260,9.7942e-02,1.4000e+01
IMP_SCORE,5624,GO:0006090,9.7942e-02,4.1000e+01
IMP_SCORE,5625,GO:0034622,9.7941e-02,2.5800e+02
IMP_SCORE,5626,GO:0042036,9.7918e-02,1.4000e+01
IMP_SCORE,5627,GO:2001257,9.7911e-02,5.5000e+01
IMP_SCORE,5628,GO:0034728,9.7828e-02,3.7000e+01
IMP_SCORE,5629,GO:0009247,9.7820e-02,3.3000e+01
IMP_SCORE,5630,GO:0016460,9.7772e-02,3.8000e+01
IMP_SCORE,5631,GO:0005891,9.7592e-02,4.8000e+01
IMP_SCORE,5632,GO:0007283,9.7446e-02,1.9700e+02
IMP_SCORE,5633,GO:0050886,9.7376e-02,1.0000e+01
IMP_SCORE,5634,GO:0022414,9.7306e-02,5.7800e+02
IMP_SCORE,5635,GO:0006029,9.7291e-02,1.9000e+01
IMP_SCORE,5636,GO:0002003,9.7285e-02,1.5000e+01
IMP_SCORE,5637,GO:1901185,9.7270e-02,2.4000e+01
IMP_SCORE,5638,GO:0046658,9.7258e-02,3.5000e+01
IMP_SCORE,5639,GO:0042273,9.7241e-02,2.8000e+01
IMP_SCORE,5640,GO:0015296,9.7150e-02,1.9000e+01
IMP_SCORE,5641,GO:0005623,9.7150e-02,4.8000e+01
IMP_SCORE,5642,GO:0016668,9.7130e-02,1.7000e+01
IMP_SCORE,5643,GO:0034704,9.7122e-02,4.1000e+01
IMP_SCORE,5644,GO:0071013,9.7073e-02,2.6000e+01
IMP_SCORE,5645,GO:0001657,9.7021e-02,2.2000e+01
IMP_SCORE,5646,GO:0009225,9.6972e-02,3.7000e+01
IMP_SCORE,5647,GO:0032928,9.6938e-02,1.3000e+01
IMP_SCORE,5648,GO:0060021,9.6912e-02,4.1000e+01
IMP_SCORE,5649,GO:0043487,9.6904e-02,4.1000e+01
IMP_SCORE,5650,GO:0004553,9.6788e-02,1.3900e+02
IMP_SCORE,5651,GO:2000193,9.6631e-02,5.0000e+00
IMP_SCORE,5652,GO:0008655,9.6630e-02,1.4000e+01
IMP_SCORE,5653,GO:1904659,9.6496e-02,1.5000e+01
IMP_SCORE,5654,GO:0099537,9.6311e-02,1.3400e+02
IMP_SCORE,5655,GO:0009062,9.6219e-02,4.8000e+01
IMP_SCORE,5656,GO:0016757,9.6150e-02,2.6300e+02
IMP_SCORE,5657,GO:0019707,9.6088e-02,2.5000e+01
IMP_SCORE,5658,GO:0048384,9.6052e-02,4.0000e+00
IMP_SCORE,5659,GO:0072593,9.6015e-02,2.6000e+01
IMP_SCORE,5660,GO:0031683,9.5987e-02,1.7000e+01
IMP_SCORE,5661,GO:1903214,9.5897e-02,3.0000e+01
IMP_SCORE,5662,GO:0031402,9.5894e-02,1.0000e+01
IMP_SCORE,5663,GO:0032722,9.5768e-02,2.1000e+01
IMP_SCORE,5664,GO:0055037,9.5685e-02,7.8000e+01
IMP_SCORE,5665,GO:0009452,9.5601e-02,1.2000e+01
IMP_SCORE,5666,GO:0030532,9.5590e-02,3.6000e+01
IMP_SCORE,5667,GO:0001786,9.5567e-02,7.5000e+01
IMP_SCORE,5668,GO:0098742,9.5554e-02,1.6600e+02
IMP_SCORE,5669,GO:0071941,9.5424e-02,1.5000e+01
IMP_SCORE,5670,GO:0015095,9.5421e-02,2.2000e+01
IMP_SCORE,5671,GO:0034968,9.5371e-02,1.2000e+01
IMP_SCORE,5672,GO:0070069,9.5320e-02,5.0000e+00
IMP_SCORE,5673,GO:0031490,9.5208e-02,3.5000e+01
IMP_SCORE,5674,GO:0015030,9.5161e-02,3.9000e+01
IMP_SCORE,5675,GO:0008213,9.5154e-02,4.1000e+01
IMP_SCORE,5676,GO:0051701,9.5142e-02,5.1000e+01
IMP_SCORE,5677,GO:0010799,9.5133e-02,1.4000e+01
IMP_SCORE,5678,GO:0015144,9.5131e-02,2.2000e+01
IMP_SCORE,5679,GO:0051016,9.5123e-02,1.1000e+01
IMP_SCORE,5680,GO:0044088,9.5098e-02,1.2000e+01
IMP_SCORE,5681,GO:0044322,9.5028e-02,5.0000e+00
IMP_SCORE,5682,GO:0018198,9.5026e-02,1.2000e+01
IMP_SCORE,5683,GO:0048705,9.5003e-02,3.2000e+01
IMP_SCORE,5684,GO:1901570,9.4729e-02,2.6000e+01
IMP_SCORE,5685,GO:0007218,9.4709e-02,8.4000e+01
IMP_SCORE,5686,GO:0044033,9.4646e-02,1.4000e+01
IMP_SCORE,5687,GO:0006098,9.4611e-02,5.0000e+00
IMP_SCORE,5688,GO:0003774,9.4532e-02,7.1000e+01
IMP_SCORE,5689,GO:0042446,9.4487e-02,2.7000e+01
IMP_SCORE,5690,GO:0008023,9.4445e-02,1.3000e+01
IMP_SCORE,5691,GO:0060307,9.4383e-02,8.0000e+00
IMP_SCORE,5692,GO:0016577,9.4373e-02,2.5000e+01
IMP_SCORE,5693,GO:0022843,9.4220e-02,5.9000e+01
IMP_SCORE,5694,GO:0032801,9.4126e-02,7.0000e+00
IMP_SCORE,5695,GO:0032266,9.4102e-02,1.9000e+01
IMP_SCORE,5696,GO:0008194,9.4045e-02,9.4000e+01
IMP_SCORE,5697,GO:0060229,9.4018e-02,1.0000e+00
IMP_SCORE,5698,GO:1903055,9.4018e-02,1.0000e+00
IMP_SCORE,5699,GO:0016860,9.3988e-02,6.5000e+01
IMP_SCORE,5700,GO:0090533,9.3986e-02,1.5000e+01
IMP_SCORE,5701,GO:1900117,9.3822e-02,4.0000e+00
IMP_SCORE,5702,GO:0071556,9.3677e-02,2.7000e+01
IMP_SCORE,5703,GO:0046915,9.3663e-02,2.8000e+01
IMP_SCORE,5704,GO:0070192,9.3520e-02,2.4000e+01
IMP_SCORE,5705,GO:0009123,9.3457e-02,6.2000e+01
IMP_SCORE,5706,GO:0046949,9.3411e-02,5.4000e+01
IMP_SCORE,5707,GO:0006486,9.3363e-02,1.0500e+02
IMP_SCORE,5708,GO:2000251,9.3326e-02,4.0000e+00
IMP_SCORE,5709,GO:0015293,9.3216e-02,9.1000e+01
IMP_SCORE,5710,GO:0010763,9.3015e-02,1.0000e+01
IMP_SCORE,5711,GO:0050995,9.2922e-02,2.1000e+01
IMP_SCORE,5712,GO:0008308,9.2863e-02,1.5000e+01
IMP_SCORE,5713,GO:0031214,9.2790e-02,6.6000e+01
IMP_SCORE,5714,GO:0001906,9.2753e-02,3.5000e+01
IMP_SCORE,5715,GO:0097009,9.2750e-02,9.0000e+00
IMP_SCORE,5716,GO:0048487,9.2643e-02,1.4000e+01
IMP_SCORE,5717,GO:0007031,9.2642e-02,2.1000e+01
IMP_SCORE,5718,GO:0051787,9.2539e-02,3.0000e+00
IMP_SCORE,5719,GO:0036064,9.2503e-02,4.5000e+01
IMP_SCORE,5720,GO:2000369,9.2435e-02,4.0000e+00
IMP_SCORE,5721,GO:0090185,9.2432e-02,2.0000e+00
IMP_SCORE,5722,GO:0030857,9.2295e-02,7.0000e+00
IMP_SCORE,5723,GO:0015485,9.2268e-02,2.9000e+01
IMP_SCORE,5724,GO:0003081,9.2229e-02,5.0000e+00
IMP_SCORE,5725,GO:0000153,9.2195e-02,2.0000e+00
IMP_SCORE,5726,GO:1901678,9.2057e-02,9.0000e+00
IMP_SCORE,5727,GO:0004190,9.2032e-02,5.8000e+01
IMP_SCORE,5728,GO:0016125,9.2009e-02,5.7000e+01
IMP_SCORE,5729,GO:0006400,9.1981e-02,2.2000e+01
IMP_SCORE,5730,GO:0051044,9.1950e-02,5.0000e+00
IMP_SCORE,5731,GO:0044130,9.1898e-02,8.0000e+00
IMP_SCORE,5732,GO:0015908,9.1731e-02,1.4000e+01
IMP_SCORE,5733,GO:0007076,9.1727e-02,5.0000e+00
IMP_SCORE,5734,GO:0033003,9.1709e-02,1.3000e+01
IMP_SCORE,5735,GO:0050848,9.1633e-02,1.8000e+01
IMP_SCORE,5736,GO:0033599,9.1561e-02,4.0000e+00
IMP_SCORE,5737,GO:0004859,9.1555e-02,5.5000e+01
IMP_SCORE,5738,GO:0033089,9.1489e-02,1.3000e+01
IMP_SCORE,5739,GO:0050728,9.1466e-02,2.3000e+01
IMP_SCORE,5740,GO:0003151,9.1358e-02,2.0000e+01
IMP_SCORE,5741,GO:0051103,9.1342e-02,4.0000e+00
IMP_SCORE,5742,GO:0042060,9.1316e-02,1.7000e+01
IMP_SCORE,5743,GO:0045103,9.1271e-02,3.0000e+01
IMP_SCORE,5744,GO:0060285,9.1270e-02,8.0000e+00
IMP_SCORE,5745,GO:0042403,9.1120e-02,1.5000e+01
IMP_SCORE,5746,GO:0006695,9.1032e-02,2.1000e+01
IMP_SCORE,5747,GO:0033762,9.1026e-02,2.3000e+01
IMP_SCORE,5748,GO:0019905,9.0979e-02,1.0200e+02
IMP_SCORE,5749,GO:0000313,9.0978e-02,1.6000e+01
IMP_SCORE,5750,GO:0000271,9.0872e-02,1.3000e+01
IMP_SCORE,5751,GO:2000738,9.0761e-02,4.0000e+00
IMP_SCORE,5752,GO:0034116,9.0711e-02,7.0000e+00
IMP_SCORE,5753,GO:0004521,9.0676e-02,5.9000e+01
IMP_SCORE,5754,GO:0097067,9.0644e-02,1.0000e+01
IMP_SCORE,5755,GO:0003796,9.0599e-02,3.1000e+01
IMP_SCORE,5756,GO:0015682,9.0578e-02,1.4000e+01
IMP_SCORE,5757,GO:0046349,9.0572e-02,4.6000e+01
IMP_SCORE,5758,GO:0031418,9.0561e-02,1.4000e+01
IMP_SCORE,5759,GO:0016741,9.0458e-02,2.1800e+02
IMP_SCORE,5760,GO:0031167,9.0394e-02,1.0000e+01
IMP_SCORE,5761,GO:0046856,9.0368e-02,1.1000e+01
IMP_SCORE,5762,GO:0090102,9.0320e-02,1.2000e+01
IMP_SCORE,5763,GO:0050820,9.0275e-02,2.1000e+01
IMP_SCORE,5764,GO:0036119,9.0200e-02,4.0000e+00
IMP_SCORE,5765,GO:0000922,9.0146e-02,8.6000e+01
IMP_SCORE,5766,GO:0070603,9.0059e-02,2.1000e+01
IMP_SCORE,5767,GO:0036149,9.0000e-02,1.1000e+01
IMP_SCORE,5768,GO:0005158,8.9930e-02,2.9000e+01
IMP_SCORE,5769,GO:0005254,8.9717e-02,4.4000e+01
IMP_SCORE,5770,GO:0042581,8.9632e-02,1.9000e+01
IMP_SCORE,5771,GO:0071377,8.9603e-02,2.6000e+01
IMP_SCORE,5772,GO:0008376,8.9493e-02,4.6000e+01
IMP_SCORE,5773,GO:0098878,8.9425e-02,2.7000e+01
IMP_SCORE,5774,GO:0005662,8.9335e-02,1.7000e+01
IMP_SCORE,5775,GO:0070208,8.9310e-02,1.2000e+01
IMP_SCORE,5776,GO:0034104,8.9253e-02,1.0000e+01
IMP_SCORE,5777,GO:0019827,8.9244e-02,4.3000e+01
IMP_SCORE,5778,GO:0045026,8.9229e-02,2.3000e+01
IMP_SCORE,5779,GO:0004864,8.9076e-02,2.0000e+01
IMP_SCORE,5780,GO:0042826,8.9046e-02,7.3000e+01
IMP_SCORE,5781,GO:0005984,8.9018e-02,1.6000e+01
IMP_SCORE,5782,GO:0001958,8.8970e-02,1.7000e+01
IMP_SCORE,5783,GO:0051639,8.8921e-02,1.8000e+01
IMP_SCORE,5784,GO:0030224,8.8910e-02,1.9000e+01
IMP_SCORE,5785,GO:0000786,8.8888e-02,2.3000e+01
IMP_SCORE,5786,GO:0065002,8.8782e-02,3.0000e+01
IMP_SCORE,5787,GO:0016758,8.8756e-02,1.3000e+02
IMP_SCORE,5788,GO:0070001,8.8728e-02,4.7000e+01
IMP_SCORE,5789,GO:0031365,8.8725e-02,1.1000e+01
IMP_SCORE,5790,GO:0050850,8.8697e-02,1.3000e+01
IMP_SCORE,5791,GO:0019692,8.8687e-02,3.0000e+00
IMP_SCORE,5792,GO:0018205,8.8636e-02,7.9000e+01
IMP_SCORE,5793,GO:0046943,8.8632e-02,7.6000e+01
IMP_SCORE,5794,GO:0045839,8.8583e-02,4.0000e+00
IMP_SCORE,5795,GO:0072511,8.8567e-02,1.0700e+02
IMP_SCORE,5796,GO:0000152,8.8544e-02,1.1000e+01
IMP_SCORE,5797,GO:0030518,8.8411e-02,2.1000e+01
IMP_SCORE,5798,GO:0031023,8.8379e-02,2.8000e+01
IMP_SCORE,5799,GO:0015980,8.8268e-02,5.4000e+01
IMP_SCORE,5800,GO:0021915,8.8259e-02,1.1000e+01
IMP_SCORE,5801,GO:0034660,8.8248e-02,1.6300e+02
IMP_SCORE,5802,GO:0005657,8.8171e-02,7.0000e+00
IMP_SCORE,5803,GO:0043565,8.8140e-02,2.3900e+02
IMP_SCORE,5804,GO:0016072,8.8098e-02,9.0000e+01
IMP_SCORE,5805,GO:0030204,8.7957e-02,2.2000e+01
IMP_SCORE,5806,GO:0033120,8.7901e-02,1.0000e+01
IMP_SCORE,5807,GO:0036459,8.7896e-02,6.5000e+01
IMP_SCORE,5808,GO:0046651,8.7752e-02,2.4000e+01
IMP_SCORE,5809,GO:0003899,8.7725e-02,1.7000e+01
IMP_SCORE,5810,GO:0010972,8.7675e-02,1.2000e+01
IMP_SCORE,5811,GO:0071814,8.7662e-02,1.2000e+01
IMP_SCORE,5812,GO:0009166,8.7628e-02,2.0000e+01
IMP_SCORE,5813,GO:0015867,8.7532e-02,1.0000e+01
IMP_SCORE,5814,GO:0048708,8.7382e-02,2.5000e+01
IMP_SCORE,5815,GO:0016573,8.7372e-02,2.5000e+01
IMP_SCORE,5816,GO:0048232,8.7330e-02,2.2500e+02
IMP_SCORE,5817,GO:0001539,8.7289e-02,1.5000e+01
IMP_SCORE,5818,GO:0070875,8.7233e-02,1.4000e+01
IMP_SCORE,5819,GO:0070006,8.7213e-02,1.2000e+01
IMP_SCORE,5820,GO:0060840,8.7194e-02,1.3000e+01
IMP_SCORE,5821,GO:0015278,8.7167e-02,5.0000e+00
IMP_SCORE,5822,GO:0010212,8.6977e-02,5.0000e+01
IMP_SCORE,5823,GO:0006613,8.6939e-02,1.1000e+01
IMP_SCORE,5824,GO:0009881,8.6765e-02,9.0000e+00
IMP_SCORE,5825,GO:0003376,8.6734e-02,5.0000e+00
IMP_SCORE,5826,GO:0030880,8.6704e-02,1.6000e+01
IMP_SCORE,5827,GO:0033194,8.6664e-02,9.0000e+00
IMP_SCORE,5828,GO:0002293,8.6651e-02,3.0000e+00
IMP_SCORE,5829,GO:0008307,8.6628e-02,2.6000e+01
IMP_SCORE,5830,GO:0071688,8.6617e-02,8.0000e+00
IMP_SCORE,5831,GO:0030217,8.6578e-02,1.6000e+01
IMP_SCORE,5832,GO:0032048,8.6508e-02,1.7000e+01
IMP_SCORE,5833,GO:0036066,8.6405e-02,4.0000e+00
IMP_SCORE,5834,GO:0009129,8.6317e-02,8.0000e+00
IMP_SCORE,5835,GO:1901522,8.6299e-02,4.0000e+00
IMP_SCORE,5836,GO:0031646,8.6286e-02,1.2000e+01
IMP_SCORE,5837,GO:0044439,8.6254e-02,7.1000e+01
IMP_SCORE,5838,GO:0000082,8.6251e-02,3.4000e+01
IMP_SCORE,5839,GO:0071837,8.6233e-02,1.7000e+01
IMP_SCORE,5840,GO:0000413,8.6212e-02,4.1000e+01
IMP_SCORE,5841,GO:0031397,8.6197e-02,2.0000e+01
IMP_SCORE,5842,GO:0044275,8.6120e-02,3.1000e+01
IMP_SCORE,5843,GO:0099587,8.6098e-02,1.3000e+01
IMP_SCORE,5844,GO:0005667,8.6087e-02,8.0000e+01
IMP_SCORE,5845,GO:0052744,8.6085e-02,5.0000e+00
IMP_SCORE,5846,GO:0070279,8.6061e-02,5.7000e+01
IMP_SCORE,5847,GO:0044706,8.6042e-02,7.9000e+01
IMP_SCORE,5848,GO:0006123,8.5985e-02,4.0000e+00
IMP_SCORE,5849,GO:0072522,8.5937e-02,2.8000e+01
IMP_SCORE,5850,GO:0042169,8.5854e-02,2.5000e+01
IMP_SCORE,5851,GO:0008210,8.5768e-02,2.6000e+01
IMP_SCORE,5852,GO:0006612,8.5733e-02,4.0000e+01
IMP_SCORE,5853,GO:0042749,8.5679e-02,5.0000e+00
IMP_SCORE,5854,GO:0006906,8.5641e-02,3.3000e+01
IMP_SCORE,5855,GO:0090568,8.5605e-02,1.6000e+01
IMP_SCORE,5856,GO:0043094,8.5601e-02,2.9000e+01
IMP_SCORE,5857,GO:0006693,8.5443e-02,2.0000e+01
IMP_SCORE,5858,GO:0046051,8.5421e-02,3.0000e+00
IMP_SCORE,5859,GO:1902882,8.5386e-02,1.5000e+01
IMP_SCORE,5860,GO:0070160,8.5355e-02,1.5100e+02
IMP_SCORE,5861,GO:0004364,8.5297e-02,5.7000e+01
IMP_SCORE,5862,GO:0034763,8.5160e-02,1.7000e+01
IMP_SCORE,5863,GO:0003724,8.5090e-02,1.8000e+01
IMP_SCORE,5864,GO:0051276,8.5036e-02,1.2600e+02
IMP_SCORE,5865,GO:0046471,8.5023e-02,1.6000e+01
IMP_SCORE,5866,GO:0008081,8.5012e-02,6.4000e+01
IMP_SCORE,5867,GO:0097553,8.4984e-02,1.1000e+01
IMP_SCORE,5868,GO:0044782,8.4925e-02,9.2000e+01
IMP_SCORE,5869,GO:0008378,8.4833e-02,4.1000e+01
IMP_SCORE,5870,GO:0043296,8.4740e-02,1.7000e+01
IMP_SCORE,5871,GO:0048172,8.4737e-02,2.3000e+01
IMP_SCORE,5872,GO:0097576,8.4729e-02,2.6000e+01
IMP_SCORE,5873,GO:0030286,8.4696e-02,2.3000e+01
IMP_SCORE,5874,GO:0005923,8.4645e-02,1.5200e+02
IMP_SCORE,5875,GO:0042448,8.4521e-02,9.0000e+00
IMP_SCORE,5876,GO:0032200,8.4509e-02,1.7000e+01
IMP_SCORE,5877,GO:0019731,8.4489e-02,2.7000e+01
IMP_SCORE,5878,GO:0071880,8.4449e-02,2.0000e+00
IMP_SCORE,5879,GO:0008144,8.4432e-02,8.5000e+01
IMP_SCORE,5880,GO:0004576,8.4351e-02,1.1000e+01
IMP_SCORE,5881,GO:0090545,8.4341e-02,1.6000e+01
IMP_SCORE,5882,GO:0008188,8.4300e-02,3.1000e+01
IMP_SCORE,5883,GO:0010759,8.4250e-02,7.0000e+00
IMP_SCORE,5884,GO:0035115,8.4216e-02,9.0000e+00
IMP_SCORE,5885,GO:0014032,8.4190e-02,5.0000e+00
IMP_SCORE,5886,GO:0051156,8.4043e-02,5.0000e+00
IMP_SCORE,5887,GO:0097381,8.4035e-02,2.0000e+00
IMP_SCORE,5888,GO:0033327,8.4028e-02,2.5000e+01
IMP_SCORE,5889,GO:0021756,8.3978e-02,1.3000e+01
IMP_SCORE,5890,GO:0016918,8.3884e-02,2.3000e+01
IMP_SCORE,5891,GO:0035384,8.3830e-02,6.5000e+01
IMP_SCORE,5892,GO:0021702,8.3722e-02,9.0000e+00
IMP_SCORE,5893,GO:0008643,8.3719e-02,6.0000e+01
IMP_SCORE,5894,GO:0007281,8.3704e-02,6.2000e+01
IMP_SCORE,5895,GO:0032309,8.3571e-02,1.7000e+01
IMP_SCORE,5896,GO:0046838,8.3467e-02,1.0000e+01
IMP_SCORE,5897,GO:0010460,8.3463e-02,4.0000e+00
IMP_SCORE,5898,GO:0060425,8.3427e-02,7.0000e+00
IMP_SCORE,5899,GO:0006757,8.3419e-02,1.6000e+01
IMP_SCORE,5900,GO:0010832,8.3383e-02,2.0000e+01
IMP_SCORE,5901,GO:1990380,8.3367e-02,3.0000e+01
IMP_SCORE,5902,GO:0090263,8.3315e-02,1.6000e+01
IMP_SCORE,5903,GO:0032784,8.3299e-02,4.6000e+01
IMP_SCORE,5904,GO:0000146,8.3204e-02,2.1000e+01
IMP_SCORE,5905,GO:2001241,8.3119e-02,7.0000e+00
IMP_SCORE,5906,GO:0035113,8.3119e-02,1.9000e+01
IMP_SCORE,5907,GO:0001917,8.3105e-02,1.3000e+01
IMP_SCORE,5908,GO:0031341,8.3080e-02,2.2000e+01
IMP_SCORE,5909,GO:0006914,8.2956e-02,1.0600e+02
IMP_SCORE,5910,GO:0000123,8.2931e-02,2.1000e+01
IMP_SCORE,5911,GO:0001967,8.2913e-02,8.0000e+00
IMP_SCORE,5912,GO:0098573,8.2789e-02,1.4000e+01
IMP_SCORE,5913,GO:0031295,8.2771e-02,3.4000e+01
IMP_SCORE,5914,GO:0004536,8.2744e-02,2.6000e+01
IMP_SCORE,5915,GO:0015036,8.2741e-02,2.4000e+01
IMP_SCORE,5916,GO:0030433,8.2656e-02,1.5000e+01
IMP_SCORE,5917,GO:0007276,8.2655e-02,2.2200e+02
IMP_SCORE,5918,GO:0035338,8.2654e-02,3.3000e+01
IMP_SCORE,5919,GO:0009988,8.2626e-02,7.7000e+01
IMP_SCORE,5920,GO:0046631,8.2456e-02,1.1000e+01
IMP_SCORE,5921,GO:0032391,8.2427e-02,1.9000e+01
IMP_SCORE,5922,GO:0009226,8.2346e-02,3.7000e+01
IMP_SCORE,5923,GO:0008237,8.2265e-02,1.1500e+02
IMP_SCORE,5924,GO:0006171,8.2247e-02,2.0000e+00
IMP_SCORE,5925,GO:0000184,8.2155e-02,1.6000e+01
IMP_SCORE,5926,GO:0008135,8.2129e-02,7.1000e+01
IMP_SCORE,5927,GO:0042762,8.1938e-02,1.7000e+01
IMP_SCORE,5928,GO:0005614,8.1866e-02,1.5000e+01
IMP_SCORE,5929,GO:0045651,8.1822e-02,4.0000e+00
IMP_SCORE,5930,GO:0051540,8.1507e-02,4.4000e+01
IMP_SCORE,5931,GO:0046464,8.1435e-02,1.6000e+01
IMP_SCORE,5932,GO:1902254,8.1396e-02,1.1000e+01
IMP_SCORE,5933,GO:0006590,8.1375e-02,7.0000e+00
IMP_SCORE,5934,GO:0010712,8.1267e-02,1.5000e+01
IMP_SCORE,5935,GO:0034470,8.1132e-02,1.0800e+02
IMP_SCORE,5936,GO:0031702,8.1120e-02,4.0000e+00
IMP_SCORE,5937,GO:0071711,8.1113e-02,1.7000e+01
IMP_SCORE,5938,GO:1903541,8.1108e-02,6.0000e+00
IMP_SCORE,5939,GO:0016755,8.1078e-02,5.1000e+01
IMP_SCORE,5940,GO:0044272,8.1047e-02,1.1100e+02
IMP_SCORE,5941,GO:0060397,8.0967e-02,7.0000e+00
IMP_SCORE,5942,GO:0051988,8.0964e-02,1.3000e+01
IMP_SCORE,5943,GO:0060143,8.0962e-02,2.1000e+01
IMP_SCORE,5944,GO:0055094,8.0856e-02,3.5000e+01
IMP_SCORE,5945,GO:0101005,8.0753e-02,6.9000e+01
IMP_SCORE,5946,GO:0090005,8.0653e-02,1.0000e+01
IMP_SCORE,5947,GO:0004519,8.0590e-02,7.5000e+01
IMP_SCORE,5948,GO:0018024,8.0545e-02,1.4000e+01
IMP_SCORE,5949,GO:0002863,8.0528e-02,6.0000e+00
IMP_SCORE,5950,GO:0005319,8.0495e-02,9.0000e+01
IMP_SCORE,5951,GO:0009109,8.0465e-02,8.0000e+00
IMP_SCORE,5952,GO:0010458,8.0448e-02,5.0000e+00
IMP_SCORE,5953,GO:0043097,8.0396e-02,6.0000e+00
IMP_SCORE,5954,GO:0005507,8.0255e-02,5.0000e+01
IMP_SCORE,5955,GO:0048873,8.0108e-02,9.0000e+00
IMP_SCORE,5956,GO:0007520,8.0084e-02,3.2000e+01
IMP_SCORE,5957,GO:0005929,8.0073e-02,3.0000e+02
IMP_SCORE,5958,GO:0090075,8.0041e-02,7.0000e+00
IMP_SCORE,5959,GO:0051304,7.9927e-02,3.0000e+00
IMP_SCORE,5960,GO:0007178,7.9911e-02,5.6000e+01
IMP_SCORE,5961,GO:0006096,7.9885e-02,2.3000e+01
IMP_SCORE,5962,GO:0015149,7.9810e-02,2.1000e+01
IMP_SCORE,5963,GO:0070365,7.9712e-02,2.0000e+00
IMP_SCORE,5964,GO:0051536,7.9589e-02,4.2000e+01
IMP_SCORE,5965,GO:0042246,7.9518e-02,4.9000e+01
IMP_SCORE,5966,GO:0044743,7.9503e-02,1.8000e+01
IMP_SCORE,5967,GO:1902475,7.9462e-02,1.4000e+01
IMP_SCORE,5968,GO:0045076,7.9442e-02,3.0000e+00
IMP_SCORE,5969,GO:0005451,7.9408e-02,5.0000e+00
IMP_SCORE,5970,GO:0030247,7.9300e-02,5.0000e+01
IMP_SCORE,5971,GO:0016445,7.9293e-02,2.0000e+00
IMP_SCORE,5972,GO:1901799,7.9287e-02,8.0000e+00
IMP_SCORE,5973,GO:0035255,7.9249e-02,1.0000e+01
IMP_SCORE,5974,GO:1904030,7.9157e-02,8.0000e+00
IMP_SCORE,5975,GO:0097031,7.8988e-02,1.5000e+01
IMP_SCORE,5976,GO:0010225,7.8928e-02,2.0000e+00
IMP_SCORE,5977,GO:0008306,7.8909e-02,2.6000e+01
IMP_SCORE,5978,GO:0045721,7.8745e-02,2.1000e+01
IMP_SCORE,5979,GO:0048660,7.8707e-02,1.9000e+01
IMP_SCORE,5980,GO:0045837,7.8697e-02,3.0000e+00
IMP_SCORE,5981,GO:0005575,7.8688e-02,7.0200e+02
IMP_SCORE,5982,GO:0006825,7.8682e-02,2.7000e+01
IMP_SCORE,5983,GO:0000242,7.8608e-02,1.2000e+01
IMP_SCORE,5984,GO:0086002,7.8589e-02,8.0000e+00
IMP_SCORE,5985,GO:0060996,7.8571e-02,7.0000e+00
IMP_SCORE,5986,GO:0060291,7.8538e-02,2.0000e+01
IMP_SCORE,5987,GO:0000815,7.8533e-02,2.0000e+00
IMP_SCORE,5988,GO:0031128,7.8496e-02,8.0000e+00
IMP_SCORE,5989,GO:0071305,7.8385e-02,4.0000e+00
IMP_SCORE,5990,GO:0016417,7.8330e-02,3.6000e+01
IMP_SCORE,5991,GO:0015291,7.8226e-02,1.2600e+02
IMP_SCORE,5992,GO:0005244,7.8225e-02,7.5000e+01
IMP_SCORE,5993,GO:0000149,7.8171e-02,1.1200e+02
IMP_SCORE,5994,GO:0016765,7.8107e-02,8.0000e+01
IMP_SCORE,5995,GO:1905476,7.8104e-02,1.1000e+01
IMP_SCORE,5996,GO:0090503,7.8091e-02,1.1000e+01
IMP_SCORE,5997,GO:0015748,7.8060e-02,3.0000e+01
IMP_SCORE,5998,GO:0006363,7.8021e-02,6.0000e+00
IMP_SCORE,5999,GO:2000765,7.7965e-02,3.0000e+00
IMP_SCORE,6000,GO:0031420,7.7933e-02,1.4000e+01
IMP_SCORE,6001,GO:0006399,7.7890e-02,6.5000e+01
IMP_SCORE,6002,GO:0045747,7.7855e-02,1.4000e+01
IMP_SCORE,6003,GO:0071564,7.7811e-02,8.0000e+00
IMP_SCORE,6004,GO:0008536,7.7793e-02,2.7000e+01
IMP_SCORE,6005,GO:0015693,7.7715e-02,1.9000e+01
IMP_SCORE,6006,GO:1990118,7.7620e-02,5.0000e+00
IMP_SCORE,6007,GO:0000724,7.7568e-02,3.0000e+01
IMP_SCORE,6008,GO:0008328,7.7564e-02,1.9000e+01
IMP_SCORE,6009,GO:0006983,7.7532e-02,3.0000e+00
IMP_SCORE,6010,GO:0002026,7.7443e-02,2.0000e+00
IMP_SCORE,6011,GO:0035966,7.7422e-02,4.4000e+01
IMP_SCORE,6012,GO:0035176,7.7375e-02,5.4000e+01
IMP_SCORE,6013,GO:2000780,7.7294e-02,3.0000e+00
IMP_SCORE,6014,GO:0006497,7.7163e-02,8.7000e+01
IMP_SCORE,6015,GO:0016876,7.7138e-02,2.7000e+01
IMP_SCORE,6016,GO:0031210,7.7008e-02,1.3000e+01
IMP_SCORE,6017,GO:0050953,7.6999e-02,1.2900e+02
IMP_SCORE,6018,GO:0048592,7.6990e-02,1.8000e+01
IMP_SCORE,6019,GO:0004812,7.6980e-02,3.5000e+01
IMP_SCORE,6020,GO:0032700,7.6951e-02,3.0000e+00
IMP_SCORE,6021,GO:0006110,7.6904e-02,5.0000e+00
IMP_SCORE,6022,GO:0001556,7.6884e-02,4.0000e+00
IMP_SCORE,6023,GO:0046580,7.6788e-02,1.1000e+01
IMP_SCORE,6024,GO:0097035,7.6542e-02,2.2000e+01
IMP_SCORE,6025,GO:0005839,7.6540e-02,1.5000e+01
IMP_SCORE,6026,GO:0031935,7.6517e-02,2.0000e+00
IMP_SCORE,6027,GO:0090575,7.6431e-02,1.7000e+01
IMP_SCORE,6028,GO:0006949,7.6404e-02,4.4000e+01
IMP_SCORE,6029,GO:0008327,7.6397e-02,1.5000e+01
IMP_SCORE,6030,GO:0001656,7.6389e-02,8.0000e+00
IMP_SCORE,6031,GO:0097150,7.6330e-02,5.0000e+00
IMP_SCORE,6032,GO:1900025,7.6295e-02,1.0000e+01
IMP_SCORE,6033,GO:0016538,7.6228e-02,5.0000e+00
IMP_SCORE,6034,GO:0051443,7.6096e-02,1.5000e+01
IMP_SCORE,6035,GO:0010882,7.6094e-02,2.0000e+00
IMP_SCORE,6036,GO:0036297,7.6082e-02,1.8000e+01
IMP_SCORE,6037,GO:0035646,7.6045e-02,1.1000e+01
IMP_SCORE,6038,GO:0030490,7.6027e-02,1.4000e+01
IMP_SCORE,6039,GO:1903020,7.6026e-02,6.0000e+00
IMP_SCORE,6040,GO:0004875,7.5976e-02,7.0000e+00
IMP_SCORE,6041,GO:0046037,7.5847e-02,1.4000e+01
IMP_SCORE,6042,GO:0060706,7.5813e-02,1.4000e+01
IMP_SCORE,6043,GO:0071294,7.5636e-02,4.9000e+01
IMP_SCORE,6044,GO:0000930,7.5589e-02,1.3000e+01
IMP_SCORE,6045,GO:0072505,7.5477e-02,3.0000e+00
IMP_SCORE,6046,GO:0070972,7.5439e-02,2.3000e+01
IMP_SCORE,6047,GO:0060071,7.5246e-02,1.9000e+01
IMP_SCORE,6048,GO:0045746,7.5236e-02,1.7000e+01
IMP_SCORE,6049,GO:0002437,7.5168e-02,8.0000e+00
IMP_SCORE,6050,GO:0007224,7.5083e-02,4.3000e+01
IMP_SCORE,6051,GO:0000729,7.4962e-02,5.0000e+00
IMP_SCORE,6052,GO:0034593,7.4780e-02,7.0000e+00
IMP_SCORE,6053,GO:0032528,7.4685e-02,4.1000e+01
IMP_SCORE,6054,GO:0086065,7.4658e-02,1.5000e+01
IMP_SCORE,6055,GO:0015081,7.4562e-02,7.0000e+01
IMP_SCORE,6056,GO:1902750,7.4477e-02,1.6000e+01
IMP_SCORE,6057,GO:0048844,7.4295e-02,6.0000e+00
IMP_SCORE,6058,GO:0001914,7.4294e-02,1.7000e+01
IMP_SCORE,6059,GO:0005921,7.4267e-02,1.1000e+01
IMP_SCORE,6060,GO:0030150,7.4234e-02,6.0000e+00
IMP_SCORE,6061,GO:0032040,7.4223e-02,1.4000e+01
IMP_SCORE,6062,GO:0019985,7.4193e-02,1.2000e+01
IMP_SCORE,6063,GO:0007095,7.4050e-02,7.0000e+00
IMP_SCORE,6064,GO:0045974,7.4045e-02,2.0000e+01
IMP_SCORE,6065,GO:0045178,7.3847e-02,2.4000e+01
IMP_SCORE,6066,GO:0001221,7.3837e-02,1.3000e+01
IMP_SCORE,6067,GO:0070498,7.3833e-02,5.0000e+00
IMP_SCORE,6068,GO:0002456,7.3820e-02,2.0000e+01
IMP_SCORE,6069,GO:0005272,7.3806e-02,2.4000e+01
IMP_SCORE,6070,GO:0014059,7.3792e-02,4.0000e+00
IMP_SCORE,6071,GO:0060260,7.3766e-02,8.0000e+00
IMP_SCORE,6072,GO:0015872,7.3763e-02,4.0000e+00
IMP_SCORE,6073,GO:0033690,7.3726e-02,2.0000e+01
IMP_SCORE,6074,GO:0002039,7.3713e-02,3.8000e+01
IMP_SCORE,6075,GO:1903046,7.3645e-02,5.9000e+01
IMP_SCORE,6076,GO:0080154,7.3525e-02,2.1000e+01
IMP_SCORE,6077,GO:0044445,7.3228e-02,7.6000e+01
IMP_SCORE,6078,GO:0016973,7.3227e-02,3.0000e+00
IMP_SCORE,6079,GO:0090305,7.3221e-02,9.4000e+01
IMP_SCORE,6080,GO:0005844,7.3184e-02,1.4000e+01
IMP_SCORE,6081,GO:0048704,7.3173e-02,2.9000e+01
IMP_SCORE,6082,GO:0030228,7.2996e-02,2.1000e+01
IMP_SCORE,6083,GO:0007602,7.2985e-02,3.3000e+01
IMP_SCORE,6084,GO:0021904,7.2906e-02,1.0000e+00
IMP_SCORE,6085,GO:0008375,7.2848e-02,6.2000e+01
IMP_SCORE,6086,GO:0002475,7.2842e-02,1.1000e+01
IMP_SCORE,6087,GO:0086010,7.2837e-02,1.9000e+01
IMP_SCORE,6088,GO:1902003,7.2825e-02,1.9000e+01
IMP_SCORE,6089,GO:0042288,7.2819e-02,1.8000e+01
IMP_SCORE,6090,GO:0006606,7.2809e-02,4.3000e+01
IMP_SCORE,6091,GO:0070231,7.2627e-02,2.0000e+00
IMP_SCORE,6092,GO:0099738,7.2438e-02,3.0000e+00
IMP_SCORE,6093,GO:1900015,7.2397e-02,6.0000e+00
IMP_SCORE,6094,GO:0031143,7.2305e-02,9.0000e+00
IMP_SCORE,6095,GO:0060119,7.2303e-02,1.5000e+01
IMP_SCORE,6096,GO:0051602,7.2155e-02,2.1000e+01
IMP_SCORE,6097,GO:0006448,7.2059e-02,2.0000e+01
IMP_SCORE,6098,GO:0051532,7.2041e-02,6.0000e+00
IMP_SCORE,6099,GO:0002674,7.2033e-02,1.0000e+00
IMP_SCORE,6100,GO:0017136,7.2029e-02,4.0000e+00
IMP_SCORE,6101,GO:0061778,7.2022e-02,1.5000e+01
IMP_SCORE,6102,GO:0072698,7.1992e-02,6.0000e+00
IMP_SCORE,6103,GO:0007565,7.1870e-02,5.4000e+01
IMP_SCORE,6104,GO:0022627,7.1728e-02,1.6000e+01
IMP_SCORE,6105,GO:0048593,7.1694e-02,7.0000e+00
IMP_SCORE,6106,GO:0008009,7.1689e-02,1.4000e+01
IMP_SCORE,6107,GO:0042474,7.1636e-02,1.8000e+01
IMP_SCORE,6108,GO:0097341,7.1608e-02,3.0000e+00
IMP_SCORE,6109,GO:0010501,7.1591e-02,3.5000e+01
IMP_SCORE,6110,GO:0006501,7.1495e-02,5.2000e+01
IMP_SCORE,6111,GO:0030126,7.1418e-02,9.0000e+00
IMP_SCORE,6112,GO:0090322,7.1413e-02,2.0000e+01
IMP_SCORE,6113,GO:0006569,7.1213e-02,1.4000e+01
IMP_SCORE,6114,GO:0005326,7.0994e-02,8.0000e+00
IMP_SCORE,6115,GO:0016234,7.0947e-02,6.0000e+01
IMP_SCORE,6116,GO:0008514,7.0834e-02,9.7000e+01
IMP_SCORE,6117,GO:0034185,7.0760e-02,1.1000e+01
IMP_SCORE,6118,GO:0060325,7.0713e-02,4.0000e+01
IMP_SCORE,6119,GO:0044703,7.0687e-02,8.0000e+01
IMP_SCORE,6120,GO:1900003,7.0646e-02,6.0000e+00
IMP_SCORE,6121,GO:0071548,7.0616e-02,7.0000e+00
IMP_SCORE,6122,GO:0030964,7.0615e-02,1.6000e+01
IMP_SCORE,6123,GO:1902259,7.0614e-02,1.5000e+01
IMP_SCORE,6124,GO:0006882,7.0613e-02,5.0000e+00
IMP_SCORE,6125,GO:0032515,7.0585e-02,1.0000e+01
IMP_SCORE,6126,GO:0032963,7.0482e-02,4.2000e+01
IMP_SCORE,6127,GO:0031640,7.0469e-02,1.9000e+01
IMP_SCORE,6128,GO:0016747,7.0436e-02,1.7600e+02
IMP_SCORE,6129,GO:0001508,7.0421e-02,3.0000e+01
IMP_SCORE,6130,GO:0032331,7.0340e-02,1.3000e+01
IMP_SCORE,6131,GO:0009451,7.0331e-02,4.0000e+01
IMP_SCORE,6132,GO:0097480,7.0300e-02,3.1000e+01
IMP_SCORE,6133,GO:0019208,7.0272e-02,7.8000e+01
IMP_SCORE,6134,GO:0033233,7.0239e-02,3.0000e+00
IMP_SCORE,6135,GO:0070126,7.0069e-02,1.9000e+01
IMP_SCORE,6136,GO:0018200,7.0063e-02,1.9000e+01
IMP_SCORE,6137,GO:0006302,7.0052e-02,3.3000e+01
IMP_SCORE,6138,GO:0005385,6.9931e-02,1.7000e+01
IMP_SCORE,6139,GO:0030214,6.9923e-02,2.4000e+01
IMP_SCORE,6140,GO:2000316,6.9910e-02,1.0000e+00
IMP_SCORE,6141,GO:0008757,6.9909e-02,7.9000e+01
IMP_SCORE,6142,GO:0003729,6.9896e-02,7.8000e+01
IMP_SCORE,6143,GO:1902911,6.9738e-02,1.6000e+01
IMP_SCORE,6144,GO:0070268,6.9734e-02,7.0000e+01
IMP_SCORE,6145,GO:0002092,6.9597e-02,8.0000e+00
IMP_SCORE,6146,GO:0005976,6.9594e-02,3.9000e+01
IMP_SCORE,6147,GO:0006281,6.9593e-02,1.0200e+02
IMP_SCORE,6148,GO:0032212,6.9550e-02,2.8000e+01
IMP_SCORE,6149,GO:0050775,6.9415e-02,9.0000e+00
IMP_SCORE,6150,GO:0045738,6.9375e-02,4.0000e+00
IMP_SCORE,6151,GO:0001510,6.9353e-02,1.5000e+01
IMP_SCORE,6152,GO:0016801,6.9213e-02,4.3000e+01
IMP_SCORE,6153,GO:0005402,6.9176e-02,9.0000e+00
IMP_SCORE,6154,GO:0060271,6.9085e-02,6.1000e+01
IMP_SCORE,6155,GO:0032148,6.8778e-02,9.0000e+00
IMP_SCORE,6156,GO:0098847,6.8674e-02,1.0000e+00
IMP_SCORE,6157,GO:0006091,6.8486e-02,1.0000e+02
IMP_SCORE,6158,GO:0010566,6.8467e-02,4.0000e+00
IMP_SCORE,6159,GO:0072527,6.8363e-02,3.5000e+01
IMP_SCORE,6160,GO:0050855,6.8306e-02,1.1000e+01
IMP_SCORE,6161,GO:0015171,6.8290e-02,4.6000e+01
IMP_SCORE,6162,GO:0006957,6.8252e-02,1.2000e+01
IMP_SCORE,6163,GO:0015643,6.8249e-02,3.2000e+01
IMP_SCORE,6164,GO:0031306,6.8107e-02,8.0000e+00
IMP_SCORE,6165,GO:0007266,6.8094e-02,3.6000e+01
IMP_SCORE,6166,GO:0016646,6.8009e-02,2.8000e+01
IMP_SCORE,6167,GO:0005684,6.7911e-02,1.3000e+01
IMP_SCORE,6168,GO:0044798,6.7711e-02,3.1000e+01
IMP_SCORE,6169,GO:0001580,6.7613e-02,2.1000e+01
IMP_SCORE,6170,GO:0050746,6.7584e-02,1.1000e+01
IMP_SCORE,6171,GO:0045879,6.7565e-02,4.0000e+00
IMP_SCORE,6172,GO:0061213,6.7565e-02,4.0000e+00
IMP_SCORE,6173,GO:0048821,6.7550e-02,5.0000e+00
IMP_SCORE,6174,GO:0006637,6.7470e-02,5.7000e+01
IMP_SCORE,6175,GO:0008235,6.7269e-02,5.2000e+01
IMP_SCORE,6176,GO:0006413,6.7267e-02,5.8000e+01
IMP_SCORE,6177,GO:2000651,6.7183e-02,2.0000e+00
IMP_SCORE,6178,GO:0010369,6.7163e-02,7.0000e+00
IMP_SCORE,6179,GO:0032451,6.7117e-02,1.4000e+01
IMP_SCORE,6180,GO:0035904,6.7038e-02,7.0000e+00
IMP_SCORE,6181,GO:0015174,6.6873e-02,1.0000e+01
IMP_SCORE,6182,GO:0042462,6.6843e-02,2.5000e+01
IMP_SCORE,6183,GO:0015849,6.6830e-02,1.0100e+02
IMP_SCORE,6184,GO:0032259,6.6732e-02,2.0900e+02
IMP_SCORE,6185,GO:0004003,6.6710e-02,4.0000e+00
IMP_SCORE,6186,GO:0045120,6.6500e-02,2.0000e+00
IMP_SCORE,6187,GO:0010544,6.6393e-02,5.0000e+00
IMP_SCORE,6188,GO:0035064,6.6370e-02,5.5000e+01
IMP_SCORE,6189,GO:0033391,6.6341e-02,5.0000e+00
IMP_SCORE,6190,GO:0048703,6.6238e-02,5.0000e+00
IMP_SCORE,6191,GO:0001673,6.6206e-02,1.4000e+01
IMP_SCORE,6192,GO:0051023,6.6151e-02,1.2000e+01
IMP_SCORE,6193,GO:0072677,6.6076e-02,4.0000e+00
IMP_SCORE,6194,GO:0006073,6.6049e-02,3.4000e+01
IMP_SCORE,6195,GO:0000717,6.6002e-02,6.0000e+00
IMP_SCORE,6196,GO:0034111,6.5962e-02,5.0000e+00
IMP_SCORE,6197,GO:0006688,6.5897e-02,2.9000e+01
IMP_SCORE,6198,GO:0071826,6.5821e-02,7.7000e+01
IMP_SCORE,6199,GO:0051043,6.5785e-02,6.0000e+00
IMP_SCORE,6200,GO:0031907,6.5763e-02,2.3000e+01
IMP_SCORE,6201,GO:0005801,6.5675e-02,3.4000e+01
IMP_SCORE,6202,GO:0006241,6.5543e-02,4.0000e+00
IMP_SCORE,6203,GO:0070491,6.5490e-02,2.0000e+01
IMP_SCORE,6204,GO:0060479,6.5454e-02,6.0000e+00
IMP_SCORE,6205,GO:0002066,6.5452e-02,4.0000e+00
IMP_SCORE,6206,GO:0009263,6.5448e-02,4.0000e+00
IMP_SCORE,6207,GO:0098960,6.5277e-02,3.0000e+00
IMP_SCORE,6208,GO:0010842,6.5273e-02,1.7000e+01
IMP_SCORE,6209,GO:0071071,6.5224e-02,2.0000e+00
IMP_SCORE,6210,GO:0008171,6.5215e-02,2.3000e+01
IMP_SCORE,6211,GO:0005682,6.5197e-02,9.0000e+00
IMP_SCORE,6212,GO:0045454,6.5192e-02,4.4000e+01
IMP_SCORE,6213,GO:0009113,6.5175e-02,2.0000e+00
IMP_SCORE,6214,GO:0016408,6.5043e-02,4.2000e+01
IMP_SCORE,6215,GO:0070229,6.4976e-02,2.9000e+01
IMP_SCORE,6216,GO:0016290,6.4903e-02,9.0000e+00
IMP_SCORE,6217,GO:0007548,6.4856e-02,5.0000e+00
IMP_SCORE,6218,GO:0000578,6.4832e-02,1.4000e+01
IMP_SCORE,6219,GO:0045742,6.4809e-02,1.2000e+01
IMP_SCORE,6220,GO:0098781,6.4765e-02,2.7000e+01
IMP_SCORE,6221,GO:0016254,6.4640e-02,8.0000e+00
IMP_SCORE,6222,GO:0043455,6.4633e-02,4.0000e+00
IMP_SCORE,6223,GO:0035116,6.4587e-02,5.0000e+00
IMP_SCORE,6224,GO:0001895,6.4536e-02,3.4000e+01
IMP_SCORE,6225,GO:0060159,6.4477e-02,2.0000e+00
IMP_SCORE,6226,GO:0042809,6.4388e-02,2.0000e+00
IMP_SCORE,6227,GO:0051574,6.4387e-02,6.0000e+00
IMP_SCORE,6228,GO:0048149,6.4355e-02,7.0000e+00
IMP_SCORE,6229,GO:0070063,6.4312e-02,4.2000e+01
IMP_SCORE,6230,GO:0014741,6.4290e-02,3.0000e+00
IMP_SCORE,6231,GO:0051653,6.4158e-02,1.2000e+01
IMP_SCORE,6232,GO:0006479,6.4156e-02,4.7000e+01
IMP_SCORE,6233,GO:1903391,6.4150e-02,1.1000e+01
IMP_SCORE,6234,GO:0016782,6.4123e-02,7.5000e+01
IMP_SCORE,6235,GO:0048265,6.4077e-02,2.0000e+00
IMP_SCORE,6236,GO:0031624,6.4015e-02,5.0000e+00
IMP_SCORE,6237,GO:0032371,6.3973e-02,1.6000e+01
IMP_SCORE,6238,GO:0060395,6.3905e-02,1.4000e+01
IMP_SCORE,6239,GO:0015669,6.3894e-02,1.5000e+01
IMP_SCORE,6240,GO:0061783,6.3867e-02,3.7000e+01
IMP_SCORE,6241,GO:0051439,6.3661e-02,1.7000e+01
IMP_SCORE,6242,GO:0048407,6.3657e-02,2.0000e+00
IMP_SCORE,6243,GO:0051010,6.3544e-02,8.0000e+00
IMP_SCORE,6244,GO:0051209,6.3475e-02,6.0000e+00
IMP_SCORE,6245,GO:0044391,6.3437e-02,4.3000e+01
IMP_SCORE,6246,GO:0007606,6.3366e-02,4.1000e+01
IMP_SCORE,6247,GO:0034105,6.3287e-02,5.0000e+00
IMP_SCORE,6248,GO:0000346,6.3252e-02,2.0000e+00
IMP_SCORE,6249,GO:0009566,6.3251e-02,7.1000e+01
IMP_SCORE,6250,GO:0035864,6.3178e-02,5.0000e+00
IMP_SCORE,6251,GO:0071391,6.3134e-02,9.0000e+00
IMP_SCORE,6252,GO:0003755,6.3080e-02,3.1000e+01
IMP_SCORE,6253,GO:0016279,6.3064e-02,1.8000e+01
IMP_SCORE,6254,GO:0006383,6.2904e-02,1.7000e+01
IMP_SCORE,6255,GO:0030879,6.2815e-02,6.0000e+00
IMP_SCORE,6256,GO:0031274,6.2557e-02,9.0000e+00
IMP_SCORE,6257,GO:1905369,6.2492e-02,2.5000e+01
IMP_SCORE,6258,GO:0031342,6.2359e-02,1.0000e+01
IMP_SCORE,6259,GO:0072662,6.2340e-02,1.2000e+01
IMP_SCORE,6260,GO:0043225,6.2317e-02,5.0000e+00
IMP_SCORE,6261,GO:0008544,6.2310e-02,4.2000e+01
IMP_SCORE,6262,GO:0016651,6.1991e-02,8.6000e+01
IMP_SCORE,6263,GO:0021515,6.1912e-02,1.6000e+01
IMP_SCORE,6264,GO:0009952,6.1780e-02,2.5000e+01
IMP_SCORE,6265,GO:0047497,6.1710e-02,3.0000e+00
IMP_SCORE,6266,GO:0080182,6.1649e-02,3.0000e+00
IMP_SCORE,6267,GO:0035036,6.1645e-02,2.8000e+01
IMP_SCORE,6268,GO:0007032,6.1602e-02,2.4000e+01
IMP_SCORE,6269,GO:0007340,6.1275e-02,8.0000e+00
IMP_SCORE,6270,GO:0046641,6.1235e-02,8.0000e+00
IMP_SCORE,6271,GO:0004181,6.1166e-02,2.4000e+01
IMP_SCORE,6272,GO:0006458,6.0976e-02,2.2000e+01
IMP_SCORE,6273,GO:0006568,6.0952e-02,1.1000e+01
IMP_SCORE,6274,GO:2000505,6.0639e-02,3.0000e+00
IMP_SCORE,6275,GO:1901682,6.0629e-02,1.9000e+01
IMP_SCORE,6276,GO:0065004,6.0434e-02,6.5000e+01
IMP_SCORE,6277,GO:0050974,6.0414e-02,1.4000e+01
IMP_SCORE,6278,GO:1904668,6.0372e-02,1.2000e+01
IMP_SCORE,6279,GO:0051457,6.0087e-02,1.3000e+01
IMP_SCORE,6280,GO:0043268,6.0082e-02,8.0000e+00
IMP_SCORE,6281,GO:0000118,6.0052e-02,2.9000e+01
IMP_SCORE,6282,GO:0035589,5.9859e-02,2.4000e+01
IMP_SCORE,6283,GO:0016780,5.9845e-02,2.0000e+01
IMP_SCORE,6284,GO:0099023,5.9762e-02,2.7000e+01
IMP_SCORE,6285,GO:0016655,5.9739e-02,4.1000e+01
IMP_SCORE,6286,GO:0030641,5.9589e-02,3.1000e+01
IMP_SCORE,6287,GO:0010984,5.9443e-02,6.0000e+00
IMP_SCORE,6288,GO:0006595,5.9377e-02,3.0000e+01
IMP_SCORE,6289,GO:0006182,5.9296e-02,2.0000e+00
IMP_SCORE,6290,GO:0005980,5.9201e-02,1.9000e+01
IMP_SCORE,6291,GO:0000301,5.9195e-02,1.6000e+01
IMP_SCORE,6292,GO:0035278,5.9186e-02,1.4000e+01
IMP_SCORE,6293,GO:0046599,5.9166e-02,6.0000e+00
IMP_SCORE,6294,GO:0055089,5.9082e-02,3.0000e+00
IMP_SCORE,6295,GO:0006735,5.8968e-02,1.5000e+01
[truncated: 2,212,504 more chars]
