# Supplementary material for: A new approach for interpreting Random Forest models and its application to the biology of ageing
Source: Bioinformatics. 2018 Feb 16;34(14):2449–56. doi: 10.1093/bioinformatics/bty087 (PMC6041990; doi:10.1093/bioinformatics/bty087)
Supplement: Supplementary Data [file bty087_src_code_and_dataset.zip › src_code_and_dataset/results/12_false.txt]

PARAM, Using dataset: /pi/home/cug/ff79/GCWA/datasets/go.arff
PARAM, Using class: class_expression_brain
PARAM, Number of iterations: 100,200,300,
PARAM, Max. depth: 0
PARAM, Random seed: 12
PARAM, Number of random selected features used in each split: 0.5,1.0,2.0,
PARAM, Do IB undersample: false
PARAM, N. of min. positive values: 10
PARAM, N. bins: -1
STATS_LATEX_DB & go.arff & class_expression_brain & 17716 & 7491 & N:17149 / O:420 / U:147 /  \\ 
CROSSVALID_STATS_BEGIN

Correctly Classified Instances       17139               96.7431 %
Incorrectly Classified Instances       577                3.2569 %
Kappa statistic                          0.0185
Mean absolute error                      0.0294
Root mean squared error                  0.1245
Relative absolute error                 94.0285 %
Root relative squared error             99.6836 %
Total Number of Instances            17716     

=== Detailed Accuracy By Class ===

                 TP Rate  FP Rate  Precision  Recall   F-Measure  MCC      ROC Area  PRC Area  Class
                 0.999    0.989    0.968      0.999    0.983      0.048    0.696     0.983     N
                 0.014    0.001    0.353      0.014    0.027      0.067    0.730     0.091     O
                 0.000    0.000    0.000      0.000    0.000      -0.002   0.657     0.022     U
                 0.000    0.000    0.000      0.000    0.000      0.000    ?         ?         ?
Weighted Avg.    0.967    0.958    0.946      0.967    0.953      0.048    0.697     0.954     

=== Confusion Matrix ===

     a     b     c     d   <-- classified as
 17133    11     5     0 |     a = N
   414     6     0     0 |     b = O
   147     0     0     0 |     c = U
     0     0     0     0 |     d = ?

CROSSVALID_STATS_END
STATS_LATEX_ACC & go.arff & class_expression_brain & 0.946 & 0.967 & 0.953 & 0.697 & 0.954 \\ 
STATS_LATEX_ACC_PER & go.arff & class_expression_brain & 0.968 & 0.999 & 0.983 & 0.696 & 0.983 & N \\ 
STATS_LATEX_ACC_PER & go.arff & class_expression_brain & 0.353 & 0.014 & 0.027 & 0.730 & 0.091 & O \\ 
STATS_LATEX_ACC_PER & go.arff & class_expression_brain & 0.000 & 0.000 & 0.000 & 0.657 & 0.022 & U \\ 
ROCPOINTS_N,0.0767,1.0000,1.0000,0.9680,1.0000
ROCPOINTS_N,0.2333,0.9982,1.0000,0.9680,1.0000
ROCPOINTS_N,0.2900,0.9982,0.9999,0.9680,0.9999
ROCPOINTS_N,0.3033,0.9982,0.9999,0.9680,0.9999
ROCPOINTS_N,0.3500,0.9982,0.9998,0.9680,0.9998
ROCPOINTS_N,0.3533,0.9982,0.9998,0.9680,0.9998
ROCPOINTS_N,0.3600,0.9982,0.9997,0.9680,0.9997
ROCPOINTS_N,0.3783,0.9982,0.9997,0.9680,0.9997
ROCPOINTS_N,0.3790,0.9982,0.9996,0.9680,0.9996
ROCPOINTS_N,0.3933,0.9982,0.9995,0.9680,0.9995
ROCPOINTS_N,0.3967,0.9947,0.9995,0.9681,0.9995
ROCPOINTS_N,0.4067,0.9947,0.9995,0.9681,0.9995
ROCPOINTS_N,0.4333,0.9947,0.9994,0.9681,0.9994
ROCPOINTS_N,0.4400,0.9929,0.9994,0.9682,0.9994
ROCPOINTS_N,0.4600,0.9912,0.9994,0.9682,0.9994
ROCPOINTS_N,0.4602,0.9894,0.9994,0.9683,0.9994
ROCPOINTS_N,0.4635,0.9894,0.9993,0.9683,0.9993
ROCPOINTS_N,0.4700,0.9894,0.9992,0.9683,0.9992
ROCPOINTS_N,0.4767,0.9894,0.9992,0.9683,0.9992
ROCPOINTS_N,0.4933,0.9894,0.9991,0.9683,0.9991
ROCPOINTS_N,0.5033,0.9894,0.9991,0.9683,0.9991
ROCPOINTS_N,0.5100,0.9894,0.9990,0.9683,0.9990
ROCPOINTS_N,0.5133,0.9894,0.9990,0.9683,0.9990
ROCPOINTS_N,0.5333,0.9894,0.9989,0.9683,0.9989
ROCPOINTS_N,0.5367,0.9877,0.9988,0.9683,0.9988
ROCPOINTS_N,0.5400,0.9859,0.9988,0.9684,0.9988
ROCPOINTS_N,0.5467,0.9841,0.9988,0.9684,0.9988
ROCPOINTS_N,0.5567,0.9824,0.9988,0.9685,0.9988
ROCPOINTS_N,0.5600,0.9824,0.9987,0.9685,0.9987
ROCPOINTS_N,0.5608,0.9824,0.9985,0.9685,0.9985
ROCPOINTS_N,0.5633,0.9824,0.9984,0.9685,0.9984
ROCPOINTS_N,0.5667,0.9824,0.9984,0.9685,0.9984
ROCPOINTS_N,0.5684,0.9824,0.9983,0.9685,0.9983
ROCPOINTS_N,0.5744,0.9824,0.9983,0.9685,0.9983
ROCPOINTS_N,0.5798,0.9824,0.9982,0.9685,0.9982
ROCPOINTS_N,0.5800,0.9824,0.9981,0.9685,0.9981
ROCPOINTS_N,0.5867,0.9824,0.9981,0.9685,0.9981
ROCPOINTS_N,0.5900,0.9824,0.9980,0.9685,0.9980
ROCPOINTS_N,0.5931,0.9824,0.9980,0.9685,0.9980
ROCPOINTS_N,0.5933,0.9824,0.9979,0.9685,0.9979
ROCPOINTS_N,0.5946,0.9824,0.9978,0.9685,0.9978
ROCPOINTS_N,0.5967,0.9824,0.9978,0.9685,0.9978
ROCPOINTS_N,0.5977,0.9824,0.9977,0.9685,0.9977
ROCPOINTS_N,0.6000,0.9824,0.9977,0.9685,0.9977
ROCPOINTS_N,0.6067,0.9824,0.9976,0.9685,0.9976
ROCPOINTS_N,0.6100,0.9824,0.9975,0.9685,0.9975
ROCPOINTS_N,0.6123,0.9824,0.9974,0.9685,0.9974
ROCPOINTS_N,0.6133,0.9824,0.9974,0.9685,0.9974
ROCPOINTS_N,0.6167,0.9806,0.9974,0.9685,0.9974
ROCPOINTS_N,0.6200,0.9806,0.9973,0.9685,0.9973
ROCPOINTS_N,0.6233,0.9771,0.9971,0.9686,0.9971
ROCPOINTS_N,0.6267,0.9771,0.9970,0.9686,0.9970
ROCPOINTS_N,0.6367,0.9771,0.9970,0.9686,0.9970
ROCPOINTS_N,0.6400,0.9771,0.9969,0.9686,0.9969
ROCPOINTS_N,0.6433,0.9771,0.9969,0.9686,0.9969
ROCPOINTS_N,0.6467,0.9771,0.9967,0.9686,0.9967
ROCPOINTS_N,0.6480,0.9771,0.9966,0.9686,0.9966
ROCPOINTS_N,0.6500,0.9771,0.9965,0.9686,0.9965
ROCPOINTS_N,0.6533,0.9771,0.9964,0.9686,0.9964
ROCPOINTS_N,0.6567,0.9771,0.9964,0.9686,0.9964
ROCPOINTS_N,0.6600,0.9753,0.9964,0.9687,0.9964
ROCPOINTS_N,0.6628,0.9753,0.9963,0.9686,0.9963
ROCPOINTS_N,0.6643,0.9735,0.9963,0.9687,0.9963
ROCPOINTS_N,0.6667,0.9735,0.9963,0.9687,0.9963
ROCPOINTS_N,0.6689,0.9718,0.9963,0.9688,0.9963
ROCPOINTS_N,0.6700,0.9718,0.9962,0.9688,0.9962
ROCPOINTS_N,0.6733,0.9718,0.9961,0.9688,0.9961
ROCPOINTS_N,0.6767,0.9718,0.9960,0.9688,0.9960
ROCPOINTS_N,0.6800,0.9700,0.9960,0.9688,0.9960
ROCPOINTS_N,0.6833,0.9700,0.9959,0.9688,0.9959
ROCPOINTS_N,0.6867,0.9700,0.9959,0.9688,0.9959
ROCPOINTS_N,0.6878,0.9700,0.9958,0.9688,0.9958
ROCPOINTS_N,0.6900,0.9700,0.9957,0.9688,0.9957
ROCPOINTS_N,0.6919,0.9700,0.9956,0.9688,0.9956
ROCPOINTS_N,0.6933,0.9700,0.9956,0.9688,0.9956
ROCPOINTS_N,0.6954,0.9665,0.9955,0.9689,0.9955
ROCPOINTS_N,0.6967,0.9665,0.9954,0.9689,0.9954
ROCPOINTS_N,0.7000,0.9665,0.9952,0.9689,0.9952
ROCPOINTS_N,0.7033,0.9630,0.9950,0.9690,0.9950
ROCPOINTS_N,0.7067,0.9630,0.9949,0.9690,0.9949
ROCPOINTS_N,0.7100,0.9612,0.9947,0.9690,0.9947
ROCPOINTS_N,0.7100,0.9612,0.9946,0.9690,0.9946
ROCPOINTS_N,0.7133,0.9612,0.9945,0.9690,0.9945
ROCPOINTS_N,0.7167,0.9612,0.9944,0.9690,0.9944
ROCPOINTS_N,0.7200,0.9594,0.9943,0.9691,0.9943
ROCPOINTS_N,0.7233,0.9594,0.9942,0.9691,0.9942
ROCPOINTS_N,0.7267,0.9577,0.9941,0.9691,0.9941
ROCPOINTS_N,0.7300,0.9559,0.9939,0.9692,0.9939
ROCPOINTS_N,0.7321,0.9559,0.9936,0.9692,0.9936
ROCPOINTS_N,0.7325,0.9559,0.9935,0.9692,0.9935
ROCPOINTS_N,0.7333,0.9559,0.9935,0.9692,0.9935
ROCPOINTS_N,0.7367,0.9541,0.9929,0.9692,0.9929
ROCPOINTS_N,0.7400,0.9541,0.9928,0.9692,0.9928
ROCPOINTS_N,0.7433,0.9541,0.9927,0.9692,0.9927
ROCPOINTS_N,0.7467,0.9506,0.9925,0.9693,0.9925
ROCPOINTS_N,0.7500,0.9489,0.9923,0.9694,0.9923
ROCPOINTS_N,0.7533,0.9489,0.9922,0.9693,0.9922
ROCPOINTS_N,0.7567,0.9489,0.9919,0.9693,0.9919
ROCPOINTS_N,0.7598,0.9471,0.9918,0.9694,0.9918
ROCPOINTS_N,0.7600,0.9471,0.9918,0.9694,0.9918
ROCPOINTS_N,0.7633,0.9471,0.9916,0.9694,0.9916
ROCPOINTS_N,0.7634,0.9418,0.9914,0.9695,0.9914
ROCPOINTS_N,0.7667,0.9418,0.9914,0.9695,0.9914
ROCPOINTS_N,0.7671,0.9400,0.9913,0.9696,0.9913
ROCPOINTS_N,0.7700,0.9400,0.9912,0.9696,0.9912
ROCPOINTS_N,0.7733,0.9383,0.9910,0.9696,0.9910
ROCPOINTS_N,0.7767,0.9383,0.9905,0.9696,0.9905
ROCPOINTS_N,0.7788,0.9365,0.9902,0.9697,0.9902
ROCPOINTS_N,0.7800,0.9365,0.9901,0.9697,0.9901
ROCPOINTS_N,0.7833,0.9347,0.9900,0.9697,0.9900
ROCPOINTS_N,0.7833,0.9347,0.9899,0.9697,0.9899
ROCPOINTS_N,0.7862,0.9277,0.9898,0.9699,0.9898
ROCPOINTS_N,0.7867,0.9277,0.9897,0.9699,0.9897
ROCPOINTS_N,0.7873,0.9277,0.9894,0.9699,0.9894
ROCPOINTS_N,0.7900,0.9277,0.9894,0.9699,0.9894
ROCPOINTS_N,0.7911,0.9259,0.9893,0.9700,0.9893
ROCPOINTS_N,0.7933,0.9259,0.9893,0.9700,0.9893
ROCPOINTS_N,0.7967,0.9242,0.9890,0.9700,0.9890
ROCPOINTS_N,0.8000,0.9206,0.9886,0.9701,0.9886
ROCPOINTS_N,0.8009,0.9189,0.9881,0.9702,0.9881
ROCPOINTS_N,0.8033,0.9189,0.9880,0.9702,0.9880
ROCPOINTS_N,0.8067,0.9171,0.9875,0.9702,0.9875
ROCPOINTS_N,0.8088,0.9136,0.9872,0.9703,0.9872
ROCPOINTS_N,0.8100,0.9136,0.9872,0.9703,0.9872
ROCPOINTS_N,0.8133,0.9118,0.9869,0.9704,0.9869
ROCPOINTS_N,0.8167,0.9101,0.9861,0.9704,0.9861
ROCPOINTS_N,0.8200,0.9083,0.9857,0.9704,0.9857
ROCPOINTS_N,0.8228,0.9065,0.9851,0.9705,0.9851
ROCPOINTS_N,0.8233,0.9065,0.9850,0.9705,0.9850
ROCPOINTS_N,0.8267,0.9048,0.9841,0.9705,0.9841
ROCPOINTS_N,0.8278,0.9012,0.9836,0.9706,0.9836
ROCPOINTS_N,0.8300,0.9012,0.9835,0.9706,0.9835
ROCPOINTS_N,0.8324,0.8977,0.9830,0.9707,0.9830
ROCPOINTS_N,0.8325,0.8977,0.9829,0.9707,0.9829
ROCPOINTS_N,0.8333,0.8977,0.9829,0.9707,0.9829
ROCPOINTS_N,0.8367,0.8942,0.9821,0.9708,0.9821
ROCPOINTS_N,0.8400,0.8889,0.9812,0.9709,0.9812
ROCPOINTS_N,0.8433,0.8836,0.9802,0.9711,0.9802
ROCPOINTS_N,0.8467,0.8801,0.9794,0.9711,0.9794
ROCPOINTS_N,0.8479,0.8765,0.9784,0.9712,0.9784
ROCPOINTS_N,0.8483,0.8765,0.9784,0.9712,0.9784
ROCPOINTS_N,0.8483,0.8765,0.9781,0.9712,0.9781
ROCPOINTS_N,0.8500,0.8765,0.9781,0.9712,0.9781
ROCPOINTS_N,0.8507,0.8660,0.9767,0.9715,0.9767
ROCPOINTS_N,0.8533,0.8660,0.9766,0.9715,0.9766
ROCPOINTS_N,0.8533,0.8660,0.9766,0.9715,0.9766
ROCPOINTS_N,0.8560,0.8589,0.9747,0.9717,0.9747
ROCPOINTS_N,0.8565,0.8589,0.9746,0.9717,0.9746
ROCPOINTS_N,0.8567,0.8589,0.9746,0.9717,0.9746
ROCPOINTS_N,0.8598,0.8589,0.9733,0.9716,0.9733
ROCPOINTS_N,0.8600,0.8589,0.9732,0.9716,0.9732
ROCPOINTS_N,0.8604,0.8536,0.9715,0.9718,0.9715
ROCPOINTS_N,0.8617,0.8536,0.9714,0.9718,0.9714
ROCPOINTS_N,0.8620,0.8536,0.9714,0.9718,0.9714
ROCPOINTS_N,0.8626,0.8536,0.9713,0.9718,0.9713
ROCPOINTS_N,0.8633,0.8536,0.9713,0.9718,0.9713
ROCPOINTS_N,0.8639,0.8483,0.9694,0.9719,0.9694
ROCPOINTS_N,0.8667,0.8483,0.9694,0.9719,0.9694
ROCPOINTS_N,0.8668,0.8413,0.9679,0.9721,0.9679
ROCPOINTS_N,0.8700,0.8413,0.9678,0.9721,0.9678
ROCPOINTS_N,0.8712,0.8342,0.9663,0.9722,0.9663
ROCPOINTS_N,0.8717,0.8342,0.9662,0.9722,0.9662
ROCPOINTS_N,0.8722,0.8342,0.9662,0.9722,0.9662
ROCPOINTS_N,0.8733,0.8342,0.9661,0.9722,0.9661
ROCPOINTS_N,0.8767,0.8272,0.9640,0.9724,0.9640
ROCPOINTS_N,0.8783,0.8201,0.9619,0.9726,0.9619
ROCPOINTS_N,0.8800,0.8201,0.9618,0.9726,0.9618
ROCPOINTS_N,0.8831,0.8113,0.9602,0.9728,0.9602
ROCPOINTS_N,0.8833,0.8113,0.9602,0.9728,0.9602
ROCPOINTS_N,0.8846,0.8060,0.9573,0.9729,0.9573
ROCPOINTS_N,0.8852,0.8060,0.9571,0.9729,0.9571
ROCPOINTS_N,0.8862,0.8060,0.9570,0.9729,0.9570
ROCPOINTS_N,0.8867,0.8060,0.9570,0.9729,0.9570
ROCPOINTS_N,0.8893,0.7989,0.9540,0.9731,0.9540
ROCPOINTS_N,0.8894,0.7989,0.9539,0.9731,0.9539
ROCPOINTS_N,0.8900,0.7989,0.9539,0.9731,0.9539
ROCPOINTS_N,0.8914,0.7972,0.9512,0.9730,0.9512
ROCPOINTS_N,0.8917,0.7972,0.9511,0.9730,0.9511
ROCPOINTS_N,0.8933,0.7972,0.9510,0.9730,0.9510
ROCPOINTS_N,0.8946,0.7901,0.9476,0.9732,0.9476
ROCPOINTS_N,0.8954,0.7901,0.9475,0.9732,0.9475
ROCPOINTS_N,0.8956,0.7901,0.9475,0.9732,0.9475
ROCPOINTS_N,0.8967,0.7901,0.9474,0.9732,0.9474
ROCPOINTS_N,0.8975,0.7795,0.9440,0.9734,0.9440
ROCPOINTS_N,0.9000,0.7795,0.9439,0.9734,0.9439
ROCPOINTS_N,0.9013,0.7690,0.9403,0.9737,0.9403
ROCPOINTS_N,0.9017,0.7690,0.9402,0.9737,0.9402
ROCPOINTS_N,0.9025,0.7690,0.9402,0.9737,0.9402
ROCPOINTS_N,0.9031,0.7690,0.9401,0.9737,0.9401
ROCPOINTS_N,0.9033,0.7690,0.9401,0.9737,0.9401
ROCPOINTS_N,0.9037,0.7566,0.9364,0.9740,0.9364
ROCPOINTS_N,0.9040,0.7566,0.9363,0.9740,0.9363
ROCPOINTS_N,0.9044,0.7566,0.9363,0.9740,0.9363
ROCPOINTS_N,0.9053,0.7566,0.9362,0.9740,0.9362
ROCPOINTS_N,0.9058,0.7566,0.9361,0.9740,0.9361
ROCPOINTS_N,0.9066,0.7566,0.9361,0.9740,0.9361
ROCPOINTS_N,0.9067,0.7566,0.9360,0.9740,0.9360
ROCPOINTS_N,0.9068,0.7531,0.9310,0.9740,0.9310
ROCPOINTS_N,0.9081,0.7531,0.9309,0.9739,0.9309
ROCPOINTS_N,0.9088,0.7531,0.9308,0.9739,0.9308
ROCPOINTS_N,0.9089,0.7531,0.9308,0.9739,0.9308
ROCPOINTS_N,0.9091,0.7531,0.9307,0.9739,0.9307
ROCPOINTS_N,0.9100,0.7531,0.9307,0.9739,0.9307
ROCPOINTS_N,0.9106,0.7425,0.9252,0.9742,0.9252
ROCPOINTS_N,0.9110,0.7425,0.9252,0.9742,0.9252
ROCPOINTS_N,0.9117,0.7425,0.9250,0.9741,0.9250
ROCPOINTS_N,0.9120,0.7407,0.9250,0.9742,0.9250
ROCPOINTS_N,0.9122,0.7407,0.9250,0.9742,0.9250
ROCPOINTS_N,0.9130,0.7407,0.9249,0.9742,0.9249
ROCPOINTS_N,0.9133,0.7407,0.9248,0.9742,0.9248
ROCPOINTS_N,0.9144,0.7266,0.9191,0.9745,0.9191
ROCPOINTS_N,0.9150,0.7266,0.9191,0.9745,0.9191
ROCPOINTS_N,0.9152,0.7266,0.9190,0.9745,0.9190
ROCPOINTS_N,0.9153,0.7266,0.9189,0.9745,0.9189
ROCPOINTS_N,0.9167,0.7266,0.9189,0.9745,0.9189
ROCPOINTS_N,0.9188,0.7160,0.9129,0.9747,0.9129
ROCPOINTS_N,0.9189,0.7160,0.9129,0.9747,0.9129
ROCPOINTS_N,0.9191,0.7160,0.9128,0.9747,0.9128
ROCPOINTS_N,0.9192,0.7160,0.9128,0.9747,0.9128
ROCPOINTS_N,0.9198,0.7160,0.9127,0.9747,0.9127
ROCPOINTS_N,0.9200,0.7160,0.9126,0.9747,0.9126
ROCPOINTS_N,0.9211,0.7019,0.9065,0.9750,0.9065
ROCPOINTS_N,0.9212,0.7019,0.9064,0.9750,0.9064
ROCPOINTS_N,0.9217,0.7002,0.9064,0.9751,0.9064
ROCPOINTS_N,0.9226,0.7002,0.9064,0.9751,0.9064
ROCPOINTS_N,0.9229,0.7002,0.9063,0.9751,0.9063
ROCPOINTS_N,0.9233,0.7002,0.9062,0.9751,0.9062
ROCPOINTS_N,0.9238,0.6861,0.9001,0.9754,0.9001
ROCPOINTS_N,0.9240,0.6861,0.9001,0.9754,0.9001
ROCPOINTS_N,0.9243,0.6861,0.9000,0.9754,0.9000
ROCPOINTS_N,0.9244,0.6861,0.8999,0.9754,0.8999
ROCPOINTS_N,0.9246,0.6861,0.8999,0.9754,0.8999
ROCPOINTS_N,0.9253,0.6861,0.8998,0.9754,0.8998
ROCPOINTS_N,0.9256,0.6861,0.8997,0.9754,0.8997
ROCPOINTS_N,0.9261,0.6861,0.8996,0.9754,0.8996
ROCPOINTS_N,0.9262,0.6861,0.8996,0.9754,0.8996
ROCPOINTS_N,0.9262,0.6861,0.8995,0.9754,0.8995
ROCPOINTS_N,0.9263,0.6861,0.8994,0.9754,0.8994
ROCPOINTS_N,0.9267,0.6861,0.8994,0.9754,0.8994
ROCPOINTS_N,0.9270,0.6755,0.8919,0.9756,0.8919
ROCPOINTS_N,0.9275,0.6755,0.8918,0.9756,0.8918
ROCPOINTS_N,0.9278,0.6755,0.8918,0.9756,0.8918
ROCPOINTS_N,0.9283,0.6755,0.8917,0.9756,0.8917
ROCPOINTS_N,0.9294,0.6755,0.8916,0.9756,0.8916
ROCPOINTS_N,0.9300,0.6755,0.8915,0.9756,0.8915
ROCPOINTS_N,0.9317,0.6649,0.8825,0.9757,0.8825
ROCPOINTS_N,0.9328,0.6649,0.8824,0.9757,0.8824
ROCPOINTS_N,0.9333,0.6649,0.8824,0.9757,0.8824
ROCPOINTS_N,0.9333,0.6649,0.8823,0.9757,0.8823
ROCPOINTS_N,0.9344,0.6402,0.8724,0.9763,0.8724
ROCPOINTS_N,0.9349,0.6402,0.8724,0.9763,0.8724
ROCPOINTS_N,0.9350,0.6402,0.8723,0.9763,0.8723
ROCPOINTS_N,0.9354,0.6402,0.8722,0.9763,0.8722
ROCPOINTS_N,0.9356,0.6402,0.8721,0.9763,0.8721
ROCPOINTS_N,0.9356,0.6402,0.8720,0.9763,0.8720
ROCPOINTS_N,0.9366,0.6402,0.8719,0.9763,0.8719
ROCPOINTS_N,0.9367,0.6402,0.8719,0.9763,0.8719
ROCPOINTS_N,0.9376,0.6332,0.8626,0.9763,0.8626
ROCPOINTS_N,0.9379,0.6332,0.8625,0.9763,0.8625
ROCPOINTS_N,0.9380,0.6332,0.8624,0.9763,0.8624
ROCPOINTS_N,0.9383,0.6332,0.8624,0.9763,0.8624
ROCPOINTS_N,0.9387,0.6332,0.8623,0.9763,0.8623
ROCPOINTS_N,0.9388,0.6332,0.8623,0.9763,0.8623
ROCPOINTS_N,0.9389,0.6332,0.8622,0.9763,0.8622
ROCPOINTS_N,0.9393,0.6332,0.8621,0.9763,0.8621
ROCPOINTS_N,0.9393,0.6332,0.8621,0.9763,0.8621
ROCPOINTS_N,0.9394,0.6332,0.8620,0.9763,0.8620
ROCPOINTS_N,0.9394,0.6332,0.8620,0.9763,0.8620
ROCPOINTS_N,0.9397,0.6314,0.8620,0.9764,0.8620
ROCPOINTS_N,0.9399,0.6314,0.8619,0.9764,0.8619
ROCPOINTS_N,0.9400,0.6314,0.8619,0.9764,0.8619
ROCPOINTS_N,0.9403,0.6102,0.8519,0.9769,0.8519
ROCPOINTS_N,0.9406,0.6102,0.8517,0.9769,0.8517
ROCPOINTS_N,0.9413,0.6102,0.8517,0.9769,0.8517
ROCPOINTS_N,0.9417,0.6102,0.8516,0.9769,0.8516
ROCPOINTS_N,0.9420,0.6102,0.8514,0.9768,0.8514
ROCPOINTS_N,0.9422,0.6102,0.8513,0.9768,0.8513
ROCPOINTS_N,0.9425,0.6102,0.8511,0.9768,0.8511
ROCPOINTS_N,0.9430,0.6102,0.8510,0.9768,0.8510
ROCPOINTS_N,0.9433,0.6102,0.8510,0.9768,0.8510
ROCPOINTS_N,0.9438,0.5926,0.8392,0.9772,0.8392
ROCPOINTS_N,0.9442,0.5926,0.8389,0.9772,0.8389
ROCPOINTS_N,0.9449,0.5926,0.8388,0.9772,0.8388
ROCPOINTS_N,0.9450,0.5926,0.8386,0.9772,0.8386
ROCPOINTS_N,0.9452,0.5926,0.8384,0.9772,0.8384
ROCPOINTS_N,0.9454,0.5926,0.8382,0.9772,0.8382
ROCPOINTS_N,0.9458,0.5926,0.8381,0.9772,0.8381
ROCPOINTS_N,0.9463,0.5926,0.8380,0.9772,0.8380
ROCPOINTS_N,0.9467,0.5926,0.8379,0.9772,0.8379
ROCPOINTS_N,0.9470,0.5661,0.8222,0.9777,0.8222
ROCPOINTS_N,0.9472,0.5661,0.8221,0.9777,0.8221
ROCPOINTS_N,0.9475,0.5661,0.8221,0.9777,0.8221
ROCPOINTS_N,0.9478,0.5661,0.8219,0.9777,0.8219
ROCPOINTS_N,0.9482,0.5661,0.8219,0.9777,0.8219
ROCPOINTS_N,0.9483,0.5661,0.8218,0.9777,0.8218
ROCPOINTS_N,0.9484,0.5661,0.8216,0.9777,0.8216
ROCPOINTS_N,0.9487,0.5661,0.8215,0.9777,0.8215
ROCPOINTS_N,0.9488,0.5661,0.8214,0.9777,0.8214
ROCPOINTS_N,0.9489,0.5661,0.8214,0.9777,0.8214
ROCPOINTS_N,0.9489,0.5661,0.8213,0.9777,0.8213
ROCPOINTS_N,0.9492,0.5661,0.8213,0.9777,0.8213
ROCPOINTS_N,0.9493,0.5661,0.8212,0.9777,0.8212
ROCPOINTS_N,0.9495,0.5661,0.8212,0.9777,0.8212
ROCPOINTS_N,0.9495,0.5661,0.8211,0.9777,0.8211
ROCPOINTS_N,0.9496,0.5661,0.8210,0.9777,0.8210
ROCPOINTS_N,0.9496,0.5661,0.8209,0.9777,0.8209
ROCPOINTS_N,0.9497,0.5661,0.8207,0.9777,0.8207
ROCPOINTS_N,0.9497,0.5661,0.8207,0.9777,0.8207
ROCPOINTS_N,0.9498,0.5661,0.8206,0.9777,0.8206
ROCPOINTS_N,0.9498,0.5661,0.8205,0.9777,0.8205
ROCPOINTS_N,0.9500,0.5661,0.8205,0.9777,0.8205
ROCPOINTS_N,0.9504,0.5362,0.8068,0.9785,0.8068
ROCPOINTS_N,0.9505,0.5362,0.8067,0.9785,0.8067
ROCPOINTS_N,0.9510,0.5362,0.8066,0.9785,0.8066
ROCPOINTS_N,0.9512,0.5362,0.8066,0.9785,0.8066
ROCPOINTS_N,0.9514,0.5362,0.8065,0.9785,0.8065
ROCPOINTS_N,0.9514,0.5362,0.8063,0.9785,0.8063
ROCPOINTS_N,0.9517,0.5362,0.8063,0.9785,0.8063
ROCPOINTS_N,0.9520,0.5362,0.8061,0.9785,0.8061
ROCPOINTS_N,0.9522,0.5362,0.8061,0.9785,0.8061
ROCPOINTS_N,0.9523,0.5362,0.8060,0.9785,0.8060
ROCPOINTS_N,0.9528,0.5362,0.8059,0.9785,0.8059
ROCPOINTS_N,0.9531,0.5362,0.8058,0.9785,0.8058
ROCPOINTS_N,0.9533,0.5362,0.8058,0.9785,0.8058
ROCPOINTS_N,0.9550,0.5079,0.7882,0.9791,0.7882
ROCPOINTS_N,0.9552,0.5079,0.7880,0.9791,0.7880
ROCPOINTS_N,0.9553,0.5079,0.7880,0.9791,0.7880
ROCPOINTS_N,0.9554,0.5079,0.7879,0.9791,0.7879
ROCPOINTS_N,0.9555,0.5079,0.7879,0.9791,0.7879
ROCPOINTS_N,0.9556,0.5079,0.7878,0.9791,0.7878
ROCPOINTS_N,0.9557,0.5062,0.7876,0.9792,0.7876
ROCPOINTS_N,0.9558,0.5062,0.7875,0.9792,0.7875
ROCPOINTS_N,0.9559,0.5062,0.7875,0.9792,0.7875
ROCPOINTS_N,0.9561,0.5062,0.7874,0.9792,0.7874
ROCPOINTS_N,0.9563,0.5062,0.7873,0.9792,0.7873
ROCPOINTS_N,0.9565,0.5062,0.7872,0.9792,0.7872
ROCPOINTS_N,0.9567,0.5062,0.7872,0.9792,0.7872
ROCPOINTS_N,0.9572,0.4815,0.7697,0.9797,0.7697
ROCPOINTS_N,0.9581,0.4815,0.7695,0.9797,0.7695
ROCPOINTS_N,0.9582,0.4815,0.7695,0.9797,0.7695
ROCPOINTS_N,0.9583,0.4815,0.7694,0.9797,0.7694
ROCPOINTS_N,0.9584,0.4815,0.7693,0.9797,0.7693
ROCPOINTS_N,0.9589,0.4815,0.7693,0.9797,0.7693
ROCPOINTS_N,0.9592,0.4815,0.7691,0.9797,0.7691
ROCPOINTS_N,0.9594,0.4815,0.7691,0.9797,0.7691
ROCPOINTS_N,0.9594,0.4815,0.7690,0.9797,0.7690
ROCPOINTS_N,0.9597,0.4815,0.7689,0.9797,0.7689
ROCPOINTS_N,0.9597,0.4815,0.7688,0.9797,0.7688
ROCPOINTS_N,0.9597,0.4815,0.7688,0.9797,0.7688
ROCPOINTS_N,0.9600,0.4815,0.7687,0.9797,0.7687
ROCPOINTS_N,0.9603,0.4515,0.7500,0.9805,0.7500
ROCPOINTS_N,0.9606,0.4515,0.7494,0.9805,0.7494
ROCPOINTS_N,0.9607,0.4515,0.7494,0.9805,0.7494
ROCPOINTS_N,0.9608,0.4515,0.7493,0.9805,0.7493
ROCPOINTS_N,0.9609,0.4515,0.7493,0.9805,0.7493
ROCPOINTS_N,0.9611,0.4515,0.7492,0.9805,0.7492
ROCPOINTS_N,0.9612,0.4515,0.7491,0.9805,0.7491
ROCPOINTS_N,0.9619,0.4515,0.7491,0.9805,0.7491
ROCPOINTS_N,0.9619,0.4515,0.7490,0.9805,0.7490
ROCPOINTS_N,0.9620,0.4515,0.7490,0.9805,0.7490
ROCPOINTS_N,0.9622,0.4515,0.7489,0.9805,0.7489
ROCPOINTS_N,0.9622,0.4515,0.7488,0.9805,0.7488
ROCPOINTS_N,0.9624,0.4515,0.7487,0.9805,0.7487
ROCPOINTS_N,0.9625,0.4515,0.7487,0.9805,0.7487
ROCPOINTS_N,0.9626,0.4497,0.7486,0.9805,0.7486
ROCPOINTS_N,0.9631,0.4497,0.7485,0.9805,0.7485
ROCPOINTS_N,0.9632,0.4497,0.7484,0.9805,0.7484
ROCPOINTS_N,0.9633,0.4480,0.7484,0.9806,0.7484
ROCPOINTS_N,0.9633,0.4480,0.7483,0.9806,0.7483
ROCPOINTS_N,0.9640,0.4250,0.7259,0.9810,0.7259
ROCPOINTS_N,0.9642,0.4250,0.7256,0.9810,0.7256
ROCPOINTS_N,0.9644,0.4250,0.7256,0.9810,0.7256
ROCPOINTS_N,0.9644,0.4250,0.7255,0.9810,0.7255
ROCPOINTS_N,0.9646,0.4233,0.7255,0.9811,0.7255
ROCPOINTS_N,0.9647,0.4215,0.7255,0.9812,0.7255
ROCPOINTS_N,0.9647,0.4215,0.7255,0.9812,0.7255
ROCPOINTS_N,0.9648,0.4215,0.7254,0.9811,0.7254
ROCPOINTS_N,0.9649,0.4215,0.7253,0.9811,0.7253
ROCPOINTS_N,0.9650,0.4215,0.7253,0.9811,0.7253
ROCPOINTS_N,0.9653,0.4215,0.7249,0.9811,0.7249
ROCPOINTS_N,0.9656,0.4215,0.7249,0.9811,0.7249
ROCPOINTS_N,0.9656,0.4215,0.7248,0.9811,0.7248
ROCPOINTS_N,0.9657,0.4215,0.7245,0.9811,0.7245
ROCPOINTS_N,0.9658,0.4215,0.7242,0.9811,0.7242
ROCPOINTS_N,0.9658,0.4215,0.7239,0.9811,0.7239
ROCPOINTS_N,0.9660,0.4215,0.7238,0.9811,0.7238
ROCPOINTS_N,0.9660,0.4215,0.7237,0.9811,0.7237
ROCPOINTS_N,0.9663,0.4215,0.7232,0.9811,0.7232
ROCPOINTS_N,0.9663,0.4215,0.7232,0.9811,0.7232
ROCPOINTS_N,0.9664,0.4215,0.7231,0.9811,0.7231
ROCPOINTS_N,0.9666,0.4215,0.7231,0.9811,0.7231
ROCPOINTS_N,0.9666,0.4198,0.7231,0.9812,0.7231
ROCPOINTS_N,0.9667,0.4198,0.7230,0.9812,0.7230
ROCPOINTS_N,0.9669,0.3933,0.6992,0.9817,0.6992
ROCPOINTS_N,0.9672,0.3933,0.6989,0.9817,0.6989
ROCPOINTS_N,0.9675,0.3933,0.6989,0.9817,0.6989
ROCPOINTS_N,0.9675,0.3933,0.6988,0.9817,0.6988
ROCPOINTS_N,0.9678,0.3933,0.6986,0.9817,0.6986
ROCPOINTS_N,0.9678,0.3933,0.6985,0.9817,0.6985
ROCPOINTS_N,0.9680,0.3933,0.6984,0.9817,0.6984
ROCPOINTS_N,0.9682,0.3933,0.6983,0.9817,0.6983
ROCPOINTS_N,0.9683,0.3933,0.6981,0.9817,0.6981
ROCPOINTS_N,0.9692,0.3933,0.6979,0.9817,0.6979
ROCPOINTS_N,0.9692,0.3933,0.6978,0.9817,0.6978
ROCPOINTS_N,0.9693,0.3933,0.6978,0.9817,0.6978
ROCPOINTS_N,0.9695,0.3933,0.6977,0.9817,0.6977
ROCPOINTS_N,0.9696,0.3933,0.6977,0.9817,0.6977
ROCPOINTS_N,0.9697,0.3933,0.6976,0.9817,0.6976
ROCPOINTS_N,0.9697,0.3933,0.6975,0.9817,0.6975
ROCPOINTS_N,0.9698,0.3933,0.6975,0.9817,0.6975
ROCPOINTS_N,0.9698,0.3933,0.6972,0.9817,0.6972
ROCPOINTS_N,0.9698,0.3933,0.6972,0.9817,0.6972
ROCPOINTS_N,0.9700,0.3933,0.6969,0.9817,0.6969
ROCPOINTS_N,0.9701,0.3616,0.6715,0.9825,0.6715
ROCPOINTS_N,0.9707,0.3616,0.6712,0.9825,0.6712
ROCPOINTS_N,0.9707,0.3616,0.6711,0.9825,0.6711
ROCPOINTS_N,0.9708,0.3616,0.6711,0.9825,0.6711
ROCPOINTS_N,0.9710,0.3616,0.6710,0.9825,0.6710
ROCPOINTS_N,0.9710,0.3616,0.6708,0.9825,0.6708
ROCPOINTS_N,0.9711,0.3616,0.6708,0.9825,0.6708
ROCPOINTS_N,0.9713,0.3616,0.6706,0.9825,0.6706
ROCPOINTS_N,0.9714,0.3616,0.6704,0.9825,0.6704
ROCPOINTS_N,0.9716,0.3616,0.6703,0.9825,0.6703
ROCPOINTS_N,0.9717,0.3616,0.6702,0.9825,0.6702
ROCPOINTS_N,0.9717,0.3616,0.6700,0.9825,0.6700
ROCPOINTS_N,0.9719,0.3616,0.6697,0.9825,0.6697
ROCPOINTS_N,0.9720,0.3616,0.6697,0.9825,0.6697
ROCPOINTS_N,0.9720,0.3616,0.6696,0.9825,0.6696
ROCPOINTS_N,0.9722,0.3616,0.6695,0.9825,0.6695
ROCPOINTS_N,0.9723,0.3616,0.6694,0.9825,0.6694
ROCPOINTS_N,0.9723,0.3616,0.6694,0.9825,0.6694
ROCPOINTS_N,0.9724,0.3616,0.6693,0.9825,0.6693
ROCPOINTS_N,0.9724,0.3616,0.6693,0.9825,0.6693
ROCPOINTS_N,0.9727,0.3616,0.6692,0.9825,0.6692
ROCPOINTS_N,0.9728,0.3616,0.6691,0.9824,0.6691
ROCPOINTS_N,0.9730,0.3616,0.6691,0.9824,0.6691
ROCPOINTS_N,0.9730,0.3616,0.6690,0.9824,0.6690
ROCPOINTS_N,0.9731,0.3616,0.6690,0.9824,0.6690
ROCPOINTS_N,0.9731,0.3616,0.6689,0.9824,0.6689
ROCPOINTS_N,0.9732,0.3616,0.6688,0.9824,0.6688
ROCPOINTS_N,0.9733,0.3616,0.6687,0.9824,0.6687
ROCPOINTS_N,0.9733,0.3616,0.6687,0.9824,0.6687
ROCPOINTS_N,0.9733,0.3616,0.6686,0.9824,0.6686
ROCPOINTS_N,0.9733,0.3616,0.6686,0.9824,0.6686
ROCPOINTS_N,0.9734,0.3351,0.6385,0.9829,0.6385
ROCPOINTS_N,0.9735,0.3351,0.6384,0.9829,0.6384
ROCPOINTS_N,0.9737,0.3351,0.6381,0.9829,0.6381
ROCPOINTS_N,0.9744,0.3351,0.6381,0.9829,0.6381
ROCPOINTS_N,0.9747,0.3351,0.6380,0.9829,0.6380
ROCPOINTS_N,0.9747,0.3351,0.6379,0.9829,0.6379
ROCPOINTS_N,0.9748,0.3351,0.6379,0.9829,0.6379
ROCPOINTS_N,0.9749,0.3351,0.6378,0.9829,0.6378
ROCPOINTS_N,0.9750,0.3351,0.6378,0.9829,0.6378
ROCPOINTS_N,0.9752,0.3351,0.6376,0.9829,0.6376
ROCPOINTS_N,0.9753,0.3351,0.6375,0.9829,0.6375
ROCPOINTS_N,0.9753,0.3351,0.6375,0.9829,0.6375
ROCPOINTS_N,0.9755,0.3351,0.6374,0.9829,0.6374
ROCPOINTS_N,0.9756,0.3351,0.6374,0.9829,0.6374
ROCPOINTS_N,0.9757,0.3351,0.6372,0.9829,0.6372
ROCPOINTS_N,0.9758,0.3351,0.6371,0.9829,0.6371
ROCPOINTS_N,0.9760,0.3351,0.6369,0.9829,0.6369
ROCPOINTS_N,0.9760,0.3351,0.6369,0.9829,0.6369
ROCPOINTS_N,0.9761,0.3351,0.6368,0.9829,0.6368
ROCPOINTS_N,0.9761,0.3351,0.6368,0.9829,0.6368
ROCPOINTS_N,0.9762,0.3351,0.6367,0.9829,0.6367
ROCPOINTS_N,0.9763,0.3351,0.6366,0.9829,0.6366
ROCPOINTS_N,0.9764,0.3351,0.6365,0.9829,0.6365
ROCPOINTS_N,0.9764,0.3351,0.6365,0.9829,0.6365
ROCPOINTS_N,0.9765,0.3351,0.6364,0.9829,0.6364
ROCPOINTS_N,0.9766,0.3351,0.6364,0.9829,0.6364
ROCPOINTS_N,0.9767,0.3351,0.6363,0.9829,0.6363
ROCPOINTS_N,0.9768,0.3051,0.6032,0.9836,0.6032
ROCPOINTS_N,0.9769,0.3051,0.6031,0.9835,0.6031
ROCPOINTS_N,0.9770,0.3051,0.6031,0.9835,0.6031
ROCPOINTS_N,0.9775,0.3051,0.6030,0.9835,0.6030
ROCPOINTS_N,0.9776,0.3051,0.6028,0.9835,0.6028
ROCPOINTS_N,0.9777,0.3051,0.6027,0.9835,0.6027
ROCPOINTS_N,0.9780,0.3051,0.6027,0.9835,0.6027
ROCPOINTS_N,0.9783,0.3034,0.6027,0.9836,0.6027
ROCPOINTS_N,0.9787,0.3034,0.6023,0.9836,0.6023
ROCPOINTS_N,0.9789,0.3034,0.6023,0.9836,0.6023
ROCPOINTS_N,0.9790,0.3034,0.6022,0.9836,0.6022
ROCPOINTS_N,0.9793,0.3034,0.6021,0.9836,0.6021
ROCPOINTS_N,0.9794,0.3034,0.6020,0.9836,0.6020
ROCPOINTS_N,0.9794,0.3034,0.6020,0.9836,0.6020
ROCPOINTS_N,0.9796,0.3034,0.6018,0.9836,0.6018
ROCPOINTS_N,0.9797,0.3034,0.6018,0.9836,0.6018
ROCPOINTS_N,0.9797,0.3034,0.6017,0.9836,0.6017
ROCPOINTS_N,0.9798,0.3034,0.6017,0.9836,0.6017
ROCPOINTS_N,0.9799,0.3034,0.6016,0.9836,0.6016
ROCPOINTS_N,0.9800,0.3034,0.6016,0.9836,0.6016
ROCPOINTS_N,0.9800,0.2734,0.5664,0.9843,0.5664
ROCPOINTS_N,0.9801,0.2734,0.5663,0.9843,0.5663
ROCPOINTS_N,0.9802,0.2734,0.5663,0.9843,0.5663
ROCPOINTS_N,0.9802,0.2734,0.5662,0.9843,0.5662
ROCPOINTS_N,0.9804,0.2734,0.5662,0.9843,0.5662
ROCPOINTS_N,0.9805,0.2734,0.5661,0.9843,0.5661
ROCPOINTS_N,0.9807,0.2716,0.5656,0.9844,0.5656
ROCPOINTS_N,0.9811,0.2716,0.5655,0.9844,0.5655
ROCPOINTS_N,0.9811,0.2716,0.5655,0.9844,0.5655
ROCPOINTS_N,0.9813,0.2716,0.5653,0.9844,0.5653
ROCPOINTS_N,0.9814,0.2716,0.5653,0.9844,0.5653
ROCPOINTS_N,0.9815,0.2716,0.5652,0.9844,0.5652
ROCPOINTS_N,0.9817,0.2716,0.5652,0.9844,0.5652
ROCPOINTS_N,0.9822,0.2698,0.5649,0.9845,0.5649
ROCPOINTS_N,0.9822,0.2698,0.5649,0.9845,0.5649
ROCPOINTS_N,0.9824,0.2698,0.5647,0.9844,0.5647
ROCPOINTS_N,0.9825,0.2698,0.5646,0.9844,0.5646
ROCPOINTS_N,0.9829,0.2698,0.5644,0.9844,0.5644
ROCPOINTS_N,0.9830,0.2698,0.5643,0.9844,0.5643
ROCPOINTS_N,0.9832,0.2698,0.5643,0.9844,0.5643
ROCPOINTS_N,0.9832,0.2698,0.5642,0.9844,0.5642
ROCPOINTS_N,0.9832,0.2698,0.5642,0.9844,0.5642
ROCPOINTS_N,0.9833,0.2698,0.5641,0.9844,0.5641
ROCPOINTS_N,0.9833,0.2346,0.5210,0.9853,0.5210
ROCPOINTS_N,0.9834,0.2328,0.5207,0.9854,0.5207
ROCPOINTS_N,0.9836,0.2328,0.5206,0.9854,0.5206
ROCPOINTS_N,0.9843,0.2328,0.5205,0.9854,0.5205
ROCPOINTS_N,0.9844,0.2328,0.5204,0.9854,0.5204
ROCPOINTS_N,0.9847,0.2328,0.5204,0.9854,0.5204
ROCPOINTS_N,0.9850,0.2328,0.5203,0.9854,0.5203
ROCPOINTS_N,0.9852,0.2328,0.5199,0.9854,0.5199
ROCPOINTS_N,0.9855,0.2328,0.5199,0.9854,0.5199
ROCPOINTS_N,0.9855,0.2328,0.5198,0.9854,0.5198
ROCPOINTS_N,0.9856,0.2328,0.5197,0.9854,0.5197
ROCPOINTS_N,0.9857,0.2328,0.5196,0.9854,0.5196
ROCPOINTS_N,0.9858,0.2328,0.5196,0.9854,0.5196
ROCPOINTS_N,0.9859,0.2328,0.5194,0.9854,0.5194
ROCPOINTS_N,0.9859,0.2328,0.5193,0.9854,0.5193
ROCPOINTS_N,0.9860,0.2328,0.5193,0.9854,0.5193
ROCPOINTS_N,0.9860,0.2328,0.5182,0.9854,0.5182
ROCPOINTS_N,0.9860,0.2328,0.5181,0.9854,0.5181
ROCPOINTS_N,0.9863,0.2328,0.5180,0.9854,0.5180
ROCPOINTS_N,0.9864,0.2328,0.5179,0.9854,0.5179
ROCPOINTS_N,0.9865,0.2328,0.5169,0.9853,0.5169
ROCPOINTS_N,0.9865,0.2328,0.5169,0.9853,0.5169
ROCPOINTS_N,0.9866,0.2328,0.5159,0.9853,0.5159
ROCPOINTS_N,0.9866,0.2328,0.5149,0.9853,0.5149
ROCPOINTS_N,0.9867,0.2328,0.5148,0.9853,0.5148
ROCPOINTS_N,0.9867,0.2328,0.5148,0.9853,0.5148
ROCPOINTS_N,0.9867,0.2205,0.4695,0.9847,0.4695
ROCPOINTS_N,0.9867,0.2205,0.4695,0.9847,0.4695
ROCPOINTS_N,0.9867,0.2205,0.4694,0.9847,0.4694
ROCPOINTS_N,0.9868,0.2205,0.4682,0.9847,0.4682
ROCPOINTS_N,0.9872,0.2205,0.4675,0.9846,0.4675
ROCPOINTS_N,0.9873,0.2205,0.4674,0.9846,0.4674
ROCPOINTS_N,0.9874,0.2205,0.4668,0.9846,0.4668
ROCPOINTS_N,0.9876,0.2205,0.4668,0.9846,0.4668
ROCPOINTS_N,0.9876,0.2205,0.4667,0.9846,0.4667
ROCPOINTS_N,0.9876,0.2205,0.4651,0.9846,0.4651
ROCPOINTS_N,0.9876,0.2205,0.4642,0.9845,0.4642
ROCPOINTS_N,0.9877,0.2205,0.4625,0.9845,0.4625
ROCPOINTS_N,0.9878,0.2205,0.4624,0.9845,0.4624
ROCPOINTS_N,0.9878,0.2205,0.4624,0.9845,0.4624
ROCPOINTS_N,0.9879,0.2205,0.4604,0.9844,0.4604
ROCPOINTS_N,0.9879,0.2205,0.4590,0.9844,0.4590
ROCPOINTS_N,0.9880,0.2205,0.4570,0.9843,0.4570
ROCPOINTS_N,0.9880,0.2205,0.4569,0.9843,0.4569
ROCPOINTS_N,0.9881,0.2205,0.4557,0.9843,0.4557
ROCPOINTS_N,0.9881,0.2205,0.4557,0.9843,0.4557
ROCPOINTS_N,0.9881,0.2205,0.4556,0.9843,0.4556
ROCPOINTS_N,0.9883,0.2205,0.4555,0.9843,0.4555
ROCPOINTS_N,0.9883,0.2205,0.4538,0.9842,0.4538
ROCPOINTS_N,0.9884,0.2205,0.4534,0.9842,0.4534
ROCPOINTS_N,0.9884,0.2205,0.4534,0.9842,0.4534
ROCPOINTS_N,0.9885,0.2205,0.4533,0.9842,0.4533
ROCPOINTS_N,0.9886,0.2205,0.4533,0.9842,0.4533
ROCPOINTS_N,0.9887,0.2205,0.4532,0.9842,0.4532
ROCPOINTS_N,0.9887,0.2205,0.4531,0.9842,0.4531
ROCPOINTS_N,0.9887,0.2205,0.4531,0.9842,0.4531
ROCPOINTS_N,0.9889,0.2205,0.4530,0.9842,0.4530
ROCPOINTS_N,0.9889,0.2205,0.4530,0.9842,0.4530
ROCPOINTS_N,0.9889,0.2205,0.4529,0.9842,0.4529
ROCPOINTS_N,0.9889,0.2205,0.4529,0.9842,0.4529
ROCPOINTS_N,0.9890,0.2205,0.4528,0.9842,0.4528
ROCPOINTS_N,0.9890,0.2205,0.4527,0.9842,0.4527
ROCPOINTS_N,0.9890,0.2205,0.4527,0.9842,0.4527
ROCPOINTS_N,0.9890,0.2205,0.4526,0.9842,0.4526
ROCPOINTS_N,0.9892,0.2205,0.4526,0.9841,0.4526
ROCPOINTS_N,0.9892,0.2187,0.4526,0.9843,0.4526
ROCPOINTS_N,0.9892,0.2187,0.4525,0.9843,0.4525
ROCPOINTS_N,0.9892,0.2187,0.4524,0.9843,0.4524
ROCPOINTS_N,0.9893,0.2187,0.4524,0.9843,0.4524
ROCPOINTS_N,0.9893,0.2187,0.4523,0.9843,0.4523
ROCPOINTS_N,0.9894,0.2187,0.4523,0.9843,0.4523
ROCPOINTS_N,0.9894,0.2187,0.4522,0.9843,0.4522
ROCPOINTS_N,0.9896,0.2187,0.4521,0.9843,0.4521
ROCPOINTS_N,0.9897,0.2187,0.4520,0.9843,0.4520
ROCPOINTS_N,0.9897,0.2187,0.4520,0.9843,0.4520
ROCPOINTS_N,0.9897,0.2187,0.4519,0.9843,0.4519
ROCPOINTS_N,0.9899,0.2187,0.4519,0.9842,0.4519
ROCPOINTS_N,0.9899,0.2187,0.4518,0.9842,0.4518
ROCPOINTS_N,0.9899,0.2187,0.4517,0.9842,0.4517
ROCPOINTS_N,0.9900,0.2187,0.4517,0.9842,0.4517
ROCPOINTS_N,0.9900,0.2187,0.4516,0.9842,0.4516
ROCPOINTS_N,0.9903,0.1975,0.3962,0.9838,0.3962
ROCPOINTS_N,0.9903,0.1975,0.3961,0.9838,0.3961
ROCPOINTS_N,0.9903,0.1975,0.3961,0.9838,0.3961
ROCPOINTS_N,0.9906,0.1975,0.3960,0.9838,0.3960
ROCPOINTS_N,0.9907,0.1975,0.3959,0.9838,0.3959
ROCPOINTS_N,0.9907,0.1975,0.3959,0.9838,0.3959
ROCPOINTS_N,0.9908,0.1975,0.3958,0.9838,0.3958
ROCPOINTS_N,0.9908,0.1975,0.3958,0.9838,0.3958
ROCPOINTS_N,0.9909,0.1975,0.3957,0.9838,0.3957
ROCPOINTS_N,0.9910,0.1975,0.3956,0.9838,0.3956
ROCPOINTS_N,0.9911,0.1975,0.3956,0.9838,0.3956
ROCPOINTS_N,0.9911,0.1975,0.3954,0.9837,0.3954
ROCPOINTS_N,0.9912,0.1975,0.3953,0.9837,0.3953
ROCPOINTS_N,0.9913,0.1975,0.3952,0.9837,0.3952
ROCPOINTS_N,0.9913,0.1975,0.3952,0.9837,0.3952
ROCPOINTS_N,0.9913,0.1975,0.3951,0.9837,0.3951
ROCPOINTS_N,0.9914,0.1975,0.3951,0.9837,0.3951
ROCPOINTS_N,0.9914,0.1975,0.3950,0.9837,0.3950
ROCPOINTS_N,0.9916,0.1975,0.3950,0.9837,0.3950
ROCPOINTS_N,0.9917,0.1975,0.3949,0.9837,0.3949
ROCPOINTS_N,0.9917,0.1975,0.3948,0.9837,0.3948
ROCPOINTS_N,0.9918,0.1975,0.3944,0.9837,0.3944
ROCPOINTS_N,0.9919,0.1975,0.3943,0.9837,0.3943
ROCPOINTS_N,0.9919,0.1975,0.3943,0.9837,0.3943
ROCPOINTS_N,0.9919,0.1975,0.3942,0.9837,0.3942
ROCPOINTS_N,0.9919,0.1958,0.3927,0.9838,0.3927
ROCPOINTS_N,0.9920,0.1958,0.3927,0.9838,0.3927
ROCPOINTS_N,0.9920,0.1940,0.3915,0.9839,0.3915
ROCPOINTS_N,0.9920,0.1940,0.3914,0.9839,0.3914
ROCPOINTS_N,0.9922,0.1940,0.3913,0.9839,0.3913
ROCPOINTS_N,0.9922,0.1940,0.3913,0.9839,0.3913
ROCPOINTS_N,0.9923,0.1940,0.3910,0.9839,0.3910
ROCPOINTS_N,0.9924,0.1940,0.3909,0.9839,0.3909
ROCPOINTS_N,0.9924,0.1940,0.3909,0.9839,0.3909
ROCPOINTS_N,0.9925,0.1922,0.3892,0.9839,0.3892
ROCPOINTS_N,0.9925,0.1905,0.3891,0.9841,0.3891
ROCPOINTS_N,0.9926,0.1905,0.3891,0.9841,0.3891
ROCPOINTS_N,0.9926,0.1905,0.3890,0.9841,0.3890
ROCPOINTS_N,0.9926,0.1905,0.3889,0.9841,0.3889
ROCPOINTS_N,0.9927,0.1905,0.3889,0.9841,0.3889
ROCPOINTS_N,0.9927,0.1905,0.3888,0.9841,0.3888
ROCPOINTS_N,0.9928,0.1905,0.3888,0.9841,0.3888
ROCPOINTS_N,0.9928,0.1905,0.3887,0.9841,0.3887
ROCPOINTS_N,0.9929,0.1905,0.3887,0.9841,0.3887
ROCPOINTS_N,0.9931,0.1905,0.3886,0.9841,0.3886
ROCPOINTS_N,0.9931,0.1905,0.3885,0.9840,0.3885
ROCPOINTS_N,0.9931,0.1905,0.3885,0.9840,0.3885
ROCPOINTS_N,0.9931,0.1905,0.3884,0.9840,0.3884
ROCPOINTS_N,0.9932,0.1905,0.3883,0.9840,0.3883
ROCPOINTS_N,0.9932,0.1905,0.3882,0.9840,0.3882
ROCPOINTS_N,0.9932,0.1905,0.3881,0.9840,0.3881
ROCPOINTS_N,0.9932,0.1905,0.3880,0.9840,0.3880
ROCPOINTS_N,0.9933,0.1905,0.3880,0.9840,0.3880
ROCPOINTS_N,0.9933,0.1905,0.3879,0.9840,0.3879
ROCPOINTS_N,0.9933,0.1905,0.3878,0.9840,0.3878
ROCPOINTS_N,0.9935,0.1464,0.3225,0.9852,0.3225
ROCPOINTS_N,0.9936,0.1464,0.3224,0.9852,0.3224
ROCPOINTS_N,0.9937,0.1464,0.3224,0.9852,0.3224
ROCPOINTS_N,0.9937,0.1464,0.3223,0.9852,0.3223
ROCPOINTS_N,0.9938,0.1464,0.3222,0.9852,0.3222
ROCPOINTS_N,0.9938,0.1464,0.3222,0.9852,0.3222
ROCPOINTS_N,0.9939,0.1446,0.3211,0.9853,0.3211
ROCPOINTS_N,0.9940,0.1446,0.3210,0.9853,0.3210
ROCPOINTS_N,0.9940,0.1429,0.3199,0.9854,0.3199
ROCPOINTS_N,0.9940,0.1429,0.3198,0.9854,0.3198
ROCPOINTS_N,0.9942,0.1429,0.3198,0.9854,0.3198
ROCPOINTS_N,0.9942,0.1393,0.3198,0.9858,0.3198
ROCPOINTS_N,0.9944,0.1393,0.3197,0.9858,0.3197
ROCPOINTS_N,0.9944,0.1393,0.3197,0.9858,0.3197
ROCPOINTS_N,0.9944,0.1393,0.3196,0.9858,0.3196
ROCPOINTS_N,0.9947,0.1393,0.3194,0.9858,0.3194
ROCPOINTS_N,0.9947,0.1393,0.3193,0.9858,0.3193
ROCPOINTS_N,0.9948,0.1393,0.3193,0.9858,0.3193
ROCPOINTS_N,0.9949,0.1393,0.3192,0.9858,0.3192
ROCPOINTS_N,0.9949,0.1393,0.3191,0.9858,0.3191
ROCPOINTS_N,0.9949,0.1393,0.3191,0.9858,0.3191
ROCPOINTS_N,0.9949,0.1393,0.3190,0.9858,0.3190
ROCPOINTS_N,0.9950,0.1393,0.3190,0.9858,0.3190
ROCPOINTS_N,0.9950,0.1393,0.3189,0.9858,0.3189
ROCPOINTS_N,0.9950,0.1376,0.3184,0.9859,0.3184
ROCPOINTS_N,0.9950,0.1376,0.3183,0.9859,0.3183
ROCPOINTS_N,0.9951,0.1376,0.3183,0.9859,0.3183
ROCPOINTS_N,0.9952,0.1376,0.3182,0.9859,0.3182
ROCPOINTS_N,0.9952,0.1376,0.3182,0.9859,0.3182
ROCPOINTS_N,0.9953,0.1376,0.3181,0.9859,0.3181
ROCPOINTS_N,0.9953,0.1376,0.3180,0.9859,0.3180
ROCPOINTS_N,0.9953,0.1376,0.3180,0.9859,0.3180
ROCPOINTS_N,0.9954,0.1376,0.3179,0.9859,0.3179
ROCPOINTS_N,0.9954,0.1376,0.3178,0.9859,0.3178
ROCPOINTS_N,0.9954,0.1376,0.3177,0.9859,0.3177
ROCPOINTS_N,0.9955,0.1376,0.3176,0.9859,0.3176
ROCPOINTS_N,0.9956,0.1376,0.3176,0.9859,0.3176
ROCPOINTS_N,0.9957,0.1376,0.3170,0.9859,0.3170
ROCPOINTS_N,0.9957,0.1376,0.3170,0.9859,0.3170
ROCPOINTS_N,0.9957,0.1376,0.3169,0.9859,0.3169
ROCPOINTS_N,0.9958,0.1358,0.3169,0.9860,0.3169
ROCPOINTS_N,0.9958,0.1358,0.3169,0.9860,0.3169
ROCPOINTS_N,0.9958,0.1358,0.3168,0.9860,0.3168
ROCPOINTS_N,0.9958,0.1358,0.3168,0.9860,0.3168
ROCPOINTS_N,0.9958,0.1358,0.3167,0.9860,0.3167
ROCPOINTS_N,0.9960,0.1358,0.3163,0.9860,0.3163
ROCPOINTS_N,0.9960,0.1358,0.3162,0.9860,0.3162
ROCPOINTS_N,0.9960,0.1358,0.3162,0.9860,0.3162
ROCPOINTS_N,0.9960,0.1358,0.3161,0.9860,0.3161
ROCPOINTS_N,0.9960,0.1358,0.3161,0.9860,0.3161
ROCPOINTS_N,0.9960,0.1358,0.3160,0.9860,0.3160
ROCPOINTS_N,0.9961,0.1358,0.3159,0.9860,0.3159
ROCPOINTS_N,0.9961,0.1358,0.3158,0.9860,0.3158
ROCPOINTS_N,0.9961,0.1358,0.3158,0.9860,0.3158
ROCPOINTS_N,0.9961,0.1358,0.3156,0.9860,0.3156
ROCPOINTS_N,0.9961,0.1358,0.3156,0.9860,0.3156
ROCPOINTS_N,0.9962,0.1358,0.3155,0.9860,0.3155
ROCPOINTS_N,0.9962,0.1358,0.3155,0.9860,0.3155
ROCPOINTS_N,0.9962,0.1358,0.3154,0.9860,0.3154
ROCPOINTS_N,0.9963,0.1358,0.3154,0.9860,0.3154
ROCPOINTS_N,0.9963,0.1358,0.3153,0.9860,0.3153
ROCPOINTS_N,0.9963,0.1358,0.3152,0.9860,0.3152
ROCPOINTS_N,0.9963,0.1358,0.3152,0.9860,0.3152
ROCPOINTS_N,0.9963,0.1358,0.3151,0.9859,0.3151
ROCPOINTS_N,0.9964,0.1358,0.3150,0.9859,0.3150
ROCPOINTS_N,0.9964,0.1358,0.3149,0.9859,0.3149
ROCPOINTS_N,0.9965,0.1358,0.3149,0.9859,0.3149
ROCPOINTS_N,0.9965,0.1358,0.3148,0.9859,0.3148
ROCPOINTS_N,0.9965,0.1358,0.3148,0.9859,0.3148
ROCPOINTS_N,0.9965,0.1358,0.3147,0.9859,0.3147
ROCPOINTS_N,0.9965,0.1340,0.3147,0.9861,0.3147
ROCPOINTS_N,0.9965,0.1340,0.3147,0.9861,0.3147
ROCPOINTS_N,0.9965,0.1340,0.3146,0.9861,0.3146
ROCPOINTS_N,0.9966,0.1340,0.3145,0.9861,0.3145
ROCPOINTS_N,0.9966,0.1340,0.3145,0.9861,0.3145
ROCPOINTS_N,0.9966,0.1323,0.3145,0.9863,0.3145
ROCPOINTS_N,0.9966,0.1323,0.3144,0.9863,0.3144
ROCPOINTS_N,0.9966,0.1323,0.3144,0.9863,0.3144
ROCPOINTS_N,0.9966,0.1323,0.3143,0.9863,0.3143
ROCPOINTS_N,0.9966,0.1323,0.3142,0.9863,0.3142
ROCPOINTS_N,0.9966,0.1323,0.3141,0.9863,0.3141
ROCPOINTS_N,0.9967,0.1323,0.3141,0.9863,0.3141
ROCPOINTS_N,0.9967,0.0917,0.2279,0.9869,0.2279
ROCPOINTS_N,0.9968,0.0917,0.2278,0.9869,0.2278
ROCPOINTS_N,0.9968,0.0917,0.2278,0.9869,0.2278
ROCPOINTS_N,0.9968,0.0917,0.2277,0.9869,0.2277
ROCPOINTS_N,0.9969,0.0917,0.2277,0.9869,0.2277
ROCPOINTS_N,0.9969,0.0917,0.2276,0.9869,0.2276
ROCPOINTS_N,0.9969,0.0917,0.2275,0.9868,0.2275
ROCPOINTS_N,0.9970,0.0917,0.2275,0.9868,0.2275
ROCPOINTS_N,0.9970,0.0917,0.2274,0.9868,0.2274
ROCPOINTS_N,0.9970,0.0917,0.2274,0.9868,0.2274
ROCPOINTS_N,0.9970,0.0917,0.2272,0.9868,0.2272
ROCPOINTS_N,0.9974,0.0917,0.2272,0.9868,0.2272
ROCPOINTS_N,0.9975,0.0917,0.2271,0.9868,0.2271
ROCPOINTS_N,0.9975,0.0917,0.2271,0.9868,0.2271
ROCPOINTS_N,0.9975,0.0917,0.2270,0.9868,0.2270
ROCPOINTS_N,0.9976,0.0917,0.2270,0.9868,0.2270
ROCPOINTS_N,0.9977,0.0917,0.2269,0.9868,0.2269
ROCPOINTS_N,0.9977,0.0917,0.2268,0.9868,0.2268
ROCPOINTS_N,0.9978,0.0917,0.2268,0.9868,0.2268
ROCPOINTS_N,0.9978,0.0917,0.2267,0.9868,0.2267
ROCPOINTS_N,0.9978,0.0917,0.2263,0.9868,0.2263
ROCPOINTS_N,0.9979,0.0917,0.2263,0.9868,0.2263
ROCPOINTS_N,0.9979,0.0917,0.2262,0.9868,0.2262
ROCPOINTS_N,0.9980,0.0917,0.2261,0.9868,0.2261
ROCPOINTS_N,0.9981,0.0899,0.2261,0.9870,0.2261
ROCPOINTS_N,0.9981,0.0899,0.2260,0.9870,0.2260
ROCPOINTS_N,0.9982,0.0899,0.2260,0.9870,0.2260
ROCPOINTS_N,0.9982,0.0899,0.2259,0.9870,0.2259
ROCPOINTS_N,0.9983,0.0899,0.2258,0.9870,0.2258
ROCPOINTS_N,0.9983,0.0899,0.2258,0.9870,0.2258
ROCPOINTS_N,0.9983,0.0899,0.2257,0.9870,0.2257
ROCPOINTS_N,0.9984,0.0899,0.2251,0.9870,0.2251
ROCPOINTS_N,0.9984,0.0899,0.2250,0.9870,0.2250
ROCPOINTS_N,0.9985,0.0899,0.2250,0.9870,0.2250
ROCPOINTS_N,0.9985,0.0882,0.2250,0.9872,0.2250
ROCPOINTS_N,0.9985,0.0882,0.2249,0.9872,0.2249
ROCPOINTS_N,0.9986,0.0882,0.2249,0.9872,0.2249
ROCPOINTS_N,0.9986,0.0882,0.2248,0.9872,0.2248
ROCPOINTS_N,0.9986,0.0882,0.2247,0.9872,0.2247
ROCPOINTS_N,0.9987,0.0882,0.2247,0.9872,0.2247
ROCPOINTS_N,0.9987,0.0882,0.2246,0.9872,0.2246
ROCPOINTS_N,0.9987,0.0882,0.2246,0.9872,0.2246
ROCPOINTS_N,0.9988,0.0882,0.2245,0.9872,0.2245
ROCPOINTS_N,0.9988,0.0882,0.2244,0.9872,0.2244
ROCPOINTS_N,0.9988,0.0882,0.2244,0.9872,0.2244
ROCPOINTS_N,0.9988,0.0882,0.2243,0.9872,0.2243
ROCPOINTS_N,0.9989,0.0882,0.2243,0.9872,0.2243
ROCPOINTS_N,0.9989,0.0882,0.2242,0.9872,0.2242
ROCPOINTS_N,0.9989,0.0882,0.2238,0.9871,0.2238
ROCPOINTS_N,0.9989,0.0882,0.2237,0.9871,0.2237
ROCPOINTS_N,0.9989,0.0882,0.2237,0.9871,0.2237
ROCPOINTS_N,0.9990,0.0882,0.2236,0.9871,0.2236
ROCPOINTS_N,0.9990,0.0882,0.2236,0.9871,0.2236
ROCPOINTS_N,0.9990,0.0882,0.2235,0.9871,0.2235
ROCPOINTS_N,0.9990,0.0882,0.2235,0.9871,0.2235
ROCPOINTS_N,0.9991,0.0882,0.2234,0.9871,0.2234
ROCPOINTS_N,0.9991,0.0882,0.2233,0.9871,0.2233
ROCPOINTS_N,0.9991,0.0882,0.2233,0.9871,0.2233
ROCPOINTS_N,0.9991,0.0882,0.2232,0.9871,0.2232
ROCPOINTS_N,0.9991,0.0882,0.2232,0.9871,0.2232
ROCPOINTS_N,0.9992,0.0882,0.2231,0.9871,0.2231
ROCPOINTS_N,0.9992,0.0864,0.2227,0.9873,0.2227
ROCPOINTS_N,0.9992,0.0864,0.2226,0.9873,0.2226
ROCPOINTS_N,0.9992,0.0864,0.2226,0.9873,0.2226
ROCPOINTS_N,0.9992,0.0864,0.2225,0.9873,0.2225
ROCPOINTS_N,0.9993,0.0864,0.2224,0.9873,0.2224
ROCPOINTS_N,0.9993,0.0864,0.2223,0.9873,0.2223
ROCPOINTS_N,0.9993,0.0864,0.2223,0.9873,0.2223
ROCPOINTS_N,0.9994,0.0864,0.2222,0.9873,0.2222
ROCPOINTS_N,0.9994,0.0864,0.2222,0.9873,0.2222
ROCPOINTS_N,0.9995,0.0864,0.2221,0.9873,0.2221
ROCPOINTS_N,0.9995,0.0864,0.2221,0.9873,0.2221
ROCPOINTS_N,0.9995,0.0864,0.2220,0.9873,0.2220
ROCPOINTS_N,0.9995,0.0864,0.2219,0.9873,0.2219
ROCPOINTS_N,0.9995,0.0864,0.2219,0.9873,0.2219
ROCPOINTS_N,0.9995,0.0847,0.2218,0.9875,0.2218
ROCPOINTS_N,0.9996,0.0847,0.2218,0.9875,0.2218
ROCPOINTS_N,0.9996,0.0847,0.2217,0.9875,0.2217
ROCPOINTS_N,0.9996,0.0847,0.2216,0.9875,0.2216
ROCPOINTS_N,0.9996,0.0847,0.2216,0.9875,0.2216
ROCPOINTS_N,0.9996,0.0847,0.2215,0.9875,0.2215
ROCPOINTS_N,0.9996,0.0847,0.2215,0.9875,0.2215
ROCPOINTS_N,0.9996,0.0847,0.2213,0.9875,0.2213
ROCPOINTS_N,0.9996,0.0847,0.2212,0.9875,0.2212
ROCPOINTS_N,0.9996,0.0847,0.2212,0.9875,0.2212
ROCPOINTS_N,0.9996,0.0847,0.2211,0.9875,0.2211
ROCPOINTS_N,0.9996,0.0847,0.2211,0.9875,0.2211
ROCPOINTS_N,0.9997,0.0847,0.2210,0.9875,0.2210
ROCPOINTS_N,0.9997,0.0847,0.2209,0.9875,0.2209
ROCPOINTS_N,0.9997,0.0847,0.2208,0.9875,0.2208
ROCPOINTS_N,0.9997,0.0847,0.2208,0.9875,0.2208
ROCPOINTS_N,0.9997,0.0847,0.2207,0.9875,0.2207
ROCPOINTS_N,0.9997,0.0847,0.2206,0.9875,0.2206
ROCPOINTS_N,0.9997,0.0847,0.2205,0.9875,0.2205
ROCPOINTS_N,0.9997,0.0847,0.2205,0.9875,0.2205
ROCPOINTS_N,0.9997,0.0847,0.2204,0.9875,0.2204
ROCPOINTS_N,0.9997,0.0847,0.2204,0.9875,0.2204
ROCPOINTS_N,0.9997,0.0847,0.2203,0.9875,0.2203
ROCPOINTS_N,0.9998,0.0847,0.2202,0.9875,0.2202
ROCPOINTS_N,0.9998,0.0847,0.2202,0.9874,0.2202
ROCPOINTS_N,0.9998,0.0847,0.2201,0.9874,0.2201
ROCPOINTS_N,0.9998,0.0847,0.2200,0.9874,0.2200
ROCPOINTS_N,0.9998,0.0847,0.2200,0.9874,0.2200
ROCPOINTS_N,0.9998,0.0847,0.2199,0.9874,0.2199
ROCPOINTS_N,0.9998,0.0847,0.2197,0.9874,0.2197
ROCPOINTS_N,0.9998,0.0847,0.2196,0.9874,0.2196
ROCPOINTS_N,0.9998,0.0847,0.2195,0.9874,0.2195
ROCPOINTS_N,0.9998,0.0847,0.2195,0.9874,0.2195
ROCPOINTS_N,0.9998,0.0847,0.2194,0.9874,0.2194
ROCPOINTS_N,0.9998,0.0847,0.2194,0.9874,0.2194
ROCPOINTS_N,0.9998,0.0847,0.2193,0.9874,0.2193
ROCPOINTS_N,0.9998,0.0847,0.2193,0.9874,0.2193
ROCPOINTS_N,0.9998,0.0847,0.2192,0.9874,0.2192
ROCPOINTS_N,0.9998,0.0847,0.2191,0.9874,0.2191
ROCPOINTS_N,0.9999,0.0847,0.2191,0.9874,0.2191
ROCPOINTS_N,0.9999,0.0847,0.2190,0.9874,0.2190
ROCPOINTS_N,0.9999,0.0847,0.2190,0.9874,0.2190
ROCPOINTS_N,0.9999,0.0847,0.2189,0.9874,0.2189
ROCPOINTS_N,0.9999,0.0847,0.2188,0.9874,0.2188
ROCPOINTS_N,0.9999,0.0847,0.2188,0.9874,0.2188
ROCPOINTS_N,0.9999,0.0847,0.2187,0.9874,0.2187
ROCPOINTS_N,0.9999,0.0847,0.2187,0.9874,0.2187
ROCPOINTS_N,0.9999,0.0847,0.2186,0.9874,0.2186
ROCPOINTS_N,0.9999,0.0847,0.2186,0.9874,0.2186
ROCPOINTS_N,1.0000,0.0847,0.2185,0.9874,0.2185
ROCPOINTS_N,1.0000,0.0847,0.2184,0.9873,0.2184
ROCPOINTS_N,1.0000,0.0847,0.2184,0.9873,0.2184
ROCPOINTS_N,1.0000,0.0847,0.2183,0.9873,0.2183
ROCPOINTS_N,1.0000,0.0847,0.2183,0.9873,0.2183
ROCPOINTS_N,1.0000,0.0847,0.2181,0.9873,0.2181
ROCPOINTS_N,1.0000,0.0847,0.2181,0.9873,0.2181
ROCPOINTS_N,1.0000,0.0847,0.2180,0.9873,0.2180
ROCPOINTS_N,1.0000,0.0000,0.0000,0.0000,0.0000
ROCPOINTS_O,0.0000,1.0000,1.0000,0.0237,1.0000
ROCPOINTS_O,0.0000,0.7136,0.9071,0.0299,0.9071
ROCPOINTS_O,0.0000,0.7136,0.9071,0.0299,0.9071
ROCPOINTS_O,0.0000,0.7135,0.9071,0.0299,0.9071
ROCPOINTS_O,0.0000,0.7135,0.9071,0.0300,0.9071
ROCPOINTS_O,0.0000,0.7133,0.9071,0.0300,0.9071
ROCPOINTS_O,0.0000,0.7133,0.9071,0.0300,0.9071
ROCPOINTS_O,0.0000,0.7132,0.9071,0.0300,0.9071
ROCPOINTS_O,0.0000,0.7132,0.9071,0.0300,0.9071
ROCPOINTS_O,0.0000,0.7131,0.9071,0.0300,0.9071
ROCPOINTS_O,0.0000,0.7131,0.9071,0.0300,0.9071
ROCPOINTS_O,0.0000,0.7130,0.9071,0.0300,0.9071
ROCPOINTS_O,0.0000,0.7129,0.9071,0.0300,0.9071
ROCPOINTS_O,0.0001,0.7129,0.9071,0.0300,0.9071
ROCPOINTS_O,0.0001,0.7128,0.9071,0.0300,0.9071
ROCPOINTS_O,0.0001,0.7127,0.9071,0.0300,0.9071
ROCPOINTS_O,0.0001,0.7127,0.9071,0.0300,0.9071
ROCPOINTS_O,0.0001,0.7126,0.9071,0.0300,0.9071
ROCPOINTS_O,0.0001,0.7125,0.9071,0.0300,0.9071
ROCPOINTS_O,0.0001,0.7124,0.9071,0.0300,0.9071
ROCPOINTS_O,0.0001,0.7124,0.9071,0.0300,0.9071
ROCPOINTS_O,0.0001,0.7123,0.9071,0.0300,0.9071
ROCPOINTS_O,0.0001,0.7122,0.9071,0.0300,0.9071
ROCPOINTS_O,0.0001,0.7122,0.9071,0.0300,0.9071
ROCPOINTS_O,0.0001,0.7121,0.9071,0.0300,0.9071
ROCPOINTS_O,0.0001,0.7121,0.9071,0.0300,0.9071
ROCPOINTS_O,0.0001,0.7120,0.9071,0.0300,0.9071
ROCPOINTS_O,0.0001,0.7120,0.9071,0.0300,0.9071
ROCPOINTS_O,0.0001,0.7119,0.9071,0.0300,0.9071
ROCPOINTS_O,0.0001,0.7118,0.9071,0.0300,0.9071
ROCPOINTS_O,0.0002,0.7118,0.9071,0.0300,0.9071
ROCPOINTS_O,0.0002,0.7117,0.9071,0.0300,0.9071
ROCPOINTS_O,0.0002,0.7116,0.9071,0.0300,0.9071
ROCPOINTS_O,0.0002,0.7116,0.9071,0.0300,0.9071
ROCPOINTS_O,0.0002,0.7115,0.9071,0.0300,0.9071
ROCPOINTS_O,0.0002,0.7114,0.9071,0.0300,0.9071
ROCPOINTS_O,0.0002,0.7113,0.9071,0.0300,0.9071
ROCPOINTS_O,0.0002,0.7112,0.9071,0.0300,0.9071
ROCPOINTS_O,0.0003,0.7111,0.9071,0.0300,0.9071
ROCPOINTS_O,0.0003,0.7111,0.9071,0.0300,0.9071
ROCPOINTS_O,0.0003,0.7110,0.9071,0.0300,0.9071
ROCPOINTS_O,0.0003,0.7110,0.9071,0.0301,0.9071
ROCPOINTS_O,0.0003,0.7109,0.9071,0.0301,0.9071
ROCPOINTS_O,0.0003,0.7109,0.9071,0.0301,0.9071
ROCPOINTS_O,0.0003,0.7108,0.9071,0.0301,0.9071
ROCPOINTS_O,0.0003,0.7107,0.9071,0.0301,0.9071
ROCPOINTS_O,0.0004,0.7107,0.9071,0.0301,0.9071
ROCPOINTS_O,0.0004,0.7106,0.9071,0.0301,0.9071
ROCPOINTS_O,0.0004,0.7106,0.9071,0.0301,0.9071
ROCPOINTS_O,0.0004,0.7105,0.9071,0.0301,0.9071
ROCPOINTS_O,0.0004,0.7105,0.9071,0.0301,0.9071
ROCPOINTS_O,0.0004,0.7104,0.9071,0.0301,0.9071
ROCPOINTS_O,0.0004,0.7103,0.9071,0.0301,0.9071
ROCPOINTS_O,0.0004,0.7103,0.9071,0.0301,0.9071
ROCPOINTS_O,0.0004,0.7102,0.9071,0.0301,0.9071
ROCPOINTS_O,0.0005,0.7102,0.9071,0.0301,0.9071
ROCPOINTS_O,0.0005,0.7101,0.9071,0.0301,0.9071
ROCPOINTS_O,0.0005,0.7100,0.9071,0.0301,0.9071
ROCPOINTS_O,0.0005,0.7100,0.9071,0.0301,0.9071
ROCPOINTS_O,0.0005,0.7099,0.9071,0.0301,0.9071
ROCPOINTS_O,0.0005,0.7099,0.9071,0.0301,0.9071
ROCPOINTS_O,0.0005,0.7098,0.9071,0.0301,0.9071
ROCPOINTS_O,0.0006,0.7098,0.9071,0.0301,0.9071
ROCPOINTS_O,0.0007,0.7097,0.9071,0.0301,0.9071
ROCPOINTS_O,0.0007,0.7096,0.9071,0.0301,0.9071
ROCPOINTS_O,0.0007,0.7096,0.9071,0.0301,0.9071
ROCPOINTS_O,0.0008,0.7095,0.9071,0.0301,0.9071
ROCPOINTS_O,0.0008,0.7095,0.9071,0.0301,0.9071
ROCPOINTS_O,0.0008,0.7094,0.9071,0.0301,0.9071
ROCPOINTS_O,0.0008,0.7094,0.9071,0.0301,0.9071
ROCPOINTS_O,0.0009,0.7088,0.9048,0.0301,0.9048
ROCPOINTS_O,0.0009,0.7087,0.9048,0.0301,0.9048
ROCPOINTS_O,0.0009,0.7087,0.9048,0.0301,0.9048
ROCPOINTS_O,0.0009,0.7086,0.9048,0.0301,0.9048
ROCPOINTS_O,0.0009,0.7085,0.9048,0.0301,0.9048
ROCPOINTS_O,0.0010,0.7085,0.9048,0.0301,0.9048
ROCPOINTS_O,0.0010,0.7085,0.9024,0.0300,0.9024
ROCPOINTS_O,0.0010,0.7084,0.9024,0.0300,0.9024
ROCPOINTS_O,0.0010,0.7084,0.9024,0.0300,0.9024
ROCPOINTS_O,0.0010,0.7083,0.9024,0.0300,0.9024
ROCPOINTS_O,0.0011,0.7083,0.9024,0.0300,0.9024
ROCPOINTS_O,0.0011,0.7081,0.9024,0.0300,0.9024
ROCPOINTS_O,0.0011,0.7081,0.9024,0.0300,0.9024
ROCPOINTS_O,0.0011,0.7080,0.9024,0.0300,0.9024
ROCPOINTS_O,0.0011,0.7080,0.9024,0.0300,0.9024
ROCPOINTS_O,0.0011,0.7079,0.9024,0.0300,0.9024
ROCPOINTS_O,0.0012,0.7077,0.9024,0.0300,0.9024
ROCPOINTS_O,0.0012,0.7077,0.9024,0.0300,0.9024
ROCPOINTS_O,0.0012,0.7076,0.9024,0.0300,0.9024
ROCPOINTS_O,0.0012,0.7076,0.9024,0.0300,0.9024
ROCPOINTS_O,0.0013,0.7075,0.9024,0.0300,0.9024
ROCPOINTS_O,0.0013,0.7074,0.9024,0.0300,0.9024
ROCPOINTS_O,0.0013,0.7074,0.9024,0.0300,0.9024
ROCPOINTS_O,0.0013,0.7073,0.9024,0.0300,0.9024
ROCPOINTS_O,0.0013,0.7073,0.9024,0.0301,0.9024
ROCPOINTS_O,0.0014,0.7072,0.9024,0.0301,0.9024
ROCPOINTS_O,0.0014,0.7072,0.9024,0.0301,0.9024
ROCPOINTS_O,0.0015,0.7071,0.9024,0.0301,0.9024
ROCPOINTS_O,0.0016,0.7071,0.9000,0.0300,0.9000
ROCPOINTS_O,0.0016,0.7070,0.9000,0.0300,0.9000
ROCPOINTS_O,0.0017,0.7070,0.9000,0.0300,0.9000
ROCPOINTS_O,0.0017,0.7063,0.9000,0.0300,0.9000
ROCPOINTS_O,0.0018,0.7062,0.9000,0.0300,0.9000
ROCPOINTS_O,0.0018,0.7062,0.9000,0.0300,0.9000
ROCPOINTS_O,0.0019,0.7061,0.9000,0.0300,0.9000
ROCPOINTS_O,0.0019,0.7061,0.9000,0.0300,0.9000
ROCPOINTS_O,0.0021,0.7060,0.9000,0.0300,0.9000
ROCPOINTS_O,0.0022,0.7059,0.9000,0.0300,0.9000
ROCPOINTS_O,0.0022,0.7057,0.9000,0.0300,0.9000
ROCPOINTS_O,0.0022,0.7055,0.9000,0.0300,0.9000
ROCPOINTS_O,0.0023,0.7054,0.9000,0.0301,0.9000
ROCPOINTS_O,0.0023,0.7054,0.9000,0.0301,0.9000
ROCPOINTS_O,0.0023,0.7053,0.9000,0.0301,0.9000
ROCPOINTS_O,0.0024,0.7052,0.9000,0.0301,0.9000
ROCPOINTS_O,0.0025,0.7052,0.9000,0.0301,0.9000
ROCPOINTS_O,0.0025,0.7051,0.9000,0.0301,0.9000
ROCPOINTS_O,0.0025,0.7051,0.8976,0.0300,0.8976
ROCPOINTS_O,0.0026,0.7051,0.8976,0.0300,0.8976
ROCPOINTS_O,0.0029,0.7050,0.8976,0.0300,0.8976
ROCPOINTS_O,0.0030,0.7050,0.8976,0.0300,0.8976
ROCPOINTS_O,0.0030,0.7049,0.8976,0.0300,0.8976
ROCPOINTS_O,0.0030,0.7048,0.8976,0.0300,0.8976
ROCPOINTS_O,0.0031,0.7047,0.8976,0.0300,0.8976
ROCPOINTS_O,0.0031,0.7047,0.8976,0.0300,0.8976
ROCPOINTS_O,0.0033,0.7046,0.8976,0.0300,0.8976
ROCPOINTS_O,0.0033,0.7046,0.8976,0.0300,0.8976
ROCPOINTS_O,0.0033,0.7044,0.8976,0.0300,0.8976
ROCPOINTS_O,0.0033,0.7043,0.8976,0.0300,0.8976
ROCPOINTS_O,0.0033,0.5971,0.8476,0.0333,0.8476
ROCPOINTS_O,0.0033,0.5968,0.8476,0.0333,0.8476
ROCPOINTS_O,0.0034,0.5967,0.8476,0.0333,0.8476
ROCPOINTS_O,0.0034,0.5967,0.8476,0.0333,0.8476
ROCPOINTS_O,0.0034,0.5966,0.8476,0.0333,0.8476
ROCPOINTS_O,0.0034,0.5966,0.8476,0.0334,0.8476
ROCPOINTS_O,0.0034,0.5965,0.8476,0.0334,0.8476
ROCPOINTS_O,0.0034,0.5964,0.8476,0.0334,0.8476
ROCPOINTS_O,0.0035,0.5964,0.8476,0.0334,0.8476
ROCPOINTS_O,0.0035,0.5963,0.8476,0.0334,0.8476
ROCPOINTS_O,0.0035,0.5963,0.8476,0.0334,0.8476
ROCPOINTS_O,0.0035,0.5962,0.8476,0.0334,0.8476
ROCPOINTS_O,0.0035,0.5962,0.8452,0.0333,0.8452
ROCPOINTS_O,0.0035,0.5961,0.8452,0.0333,0.8452
ROCPOINTS_O,0.0035,0.5961,0.8452,0.0333,0.8452
ROCPOINTS_O,0.0037,0.5960,0.8452,0.0333,0.8452
ROCPOINTS_O,0.0037,0.5960,0.8452,0.0333,0.8452
ROCPOINTS_O,0.0037,0.5959,0.8452,0.0333,0.8452
ROCPOINTS_O,0.0037,0.5959,0.8452,0.0333,0.8452
ROCPOINTS_O,0.0038,0.5958,0.8452,0.0333,0.8452
ROCPOINTS_O,0.0038,0.5957,0.8452,0.0333,0.8452
ROCPOINTS_O,0.0038,0.5957,0.8452,0.0333,0.8452
ROCPOINTS_O,0.0038,0.5956,0.8452,0.0333,0.8452
ROCPOINTS_O,0.0038,0.5936,0.8452,0.0334,0.8452
ROCPOINTS_O,0.0038,0.5919,0.8452,0.0335,0.8452
ROCPOINTS_O,0.0038,0.5919,0.8452,0.0335,0.8452
ROCPOINTS_O,0.0039,0.5902,0.8452,0.0336,0.8452
ROCPOINTS_O,0.0039,0.5901,0.8452,0.0336,0.8452
ROCPOINTS_O,0.0039,0.5901,0.8452,0.0336,0.8452
ROCPOINTS_O,0.0039,0.5900,0.8452,0.0336,0.8452
ROCPOINTS_O,0.0039,0.5900,0.8452,0.0336,0.8452
ROCPOINTS_O,0.0040,0.5881,0.8452,0.0337,0.8452
ROCPOINTS_O,0.0040,0.5880,0.8452,0.0337,0.8452
ROCPOINTS_O,0.0040,0.5867,0.8452,0.0338,0.8452
ROCPOINTS_O,0.0040,0.5867,0.8452,0.0338,0.8452
ROCPOINTS_O,0.0041,0.5866,0.8452,0.0338,0.8452
ROCPOINTS_O,0.0041,0.5852,0.8452,0.0339,0.8452
ROCPOINTS_O,0.0041,0.5851,0.8452,0.0339,0.8452
ROCPOINTS_O,0.0041,0.5834,0.8452,0.0340,0.8452
ROCPOINTS_O,0.0042,0.5818,0.8452,0.0341,0.8452
ROCPOINTS_O,0.0042,0.5813,0.8452,0.0341,0.8452
ROCPOINTS_O,0.0042,0.5812,0.8452,0.0341,0.8452
ROCPOINTS_O,0.0042,0.5812,0.8452,0.0341,0.8452
ROCPOINTS_O,0.0042,0.5811,0.8452,0.0341,0.8452
ROCPOINTS_O,0.0043,0.5811,0.8452,0.0341,0.8452
ROCPOINTS_O,0.0043,0.5810,0.8452,0.0341,0.8452
ROCPOINTS_O,0.0043,0.5809,0.8452,0.0341,0.8452
ROCPOINTS_O,0.0044,0.5809,0.8452,0.0341,0.8452
ROCPOINTS_O,0.0044,0.5797,0.8452,0.0342,0.8452
ROCPOINTS_O,0.0044,0.5794,0.8452,0.0342,0.8452
ROCPOINTS_O,0.0045,0.5792,0.8452,0.0342,0.8452
ROCPOINTS_O,0.0045,0.5791,0.8452,0.0342,0.8452
ROCPOINTS_O,0.0045,0.5790,0.8452,0.0342,0.8452
ROCPOINTS_O,0.0046,0.5790,0.8452,0.0342,0.8452
ROCPOINTS_O,0.0047,0.5789,0.8452,0.0342,0.8452
ROCPOINTS_O,0.0047,0.5788,0.8452,0.0342,0.8452
ROCPOINTS_O,0.0048,0.5787,0.8452,0.0342,0.8452
ROCPOINTS_O,0.0048,0.5787,0.8452,0.0343,0.8452
ROCPOINTS_O,0.0050,0.5786,0.8452,0.0343,0.8452
ROCPOINTS_O,0.0050,0.5786,0.8452,0.0343,0.8452
ROCPOINTS_O,0.0051,0.5779,0.8429,0.0342,0.8429
ROCPOINTS_O,0.0051,0.5778,0.8429,0.0342,0.8429
ROCPOINTS_O,0.0051,0.5778,0.8429,0.0342,0.8429
ROCPOINTS_O,0.0051,0.5777,0.8429,0.0342,0.8429
ROCPOINTS_O,0.0051,0.5776,0.8429,0.0342,0.8429
ROCPOINTS_O,0.0052,0.5776,0.8429,0.0342,0.8429
ROCPOINTS_O,0.0053,0.5775,0.8429,0.0342,0.8429
ROCPOINTS_O,0.0053,0.5775,0.8429,0.0342,0.8429
ROCPOINTS_O,0.0056,0.5774,0.8429,0.0342,0.8429
ROCPOINTS_O,0.0056,0.5771,0.8429,0.0342,0.8429
ROCPOINTS_O,0.0056,0.5771,0.8429,0.0343,0.8429
ROCPOINTS_O,0.0056,0.5770,0.8429,0.0343,0.8429
ROCPOINTS_O,0.0057,0.5770,0.8429,0.0343,0.8429
ROCPOINTS_O,0.0058,0.5769,0.8429,0.0343,0.8429
ROCPOINTS_O,0.0058,0.5768,0.8429,0.0343,0.8429
ROCPOINTS_O,0.0061,0.5767,0.8429,0.0343,0.8429
ROCPOINTS_O,0.0062,0.5766,0.8429,0.0343,0.8429
ROCPOINTS_O,0.0063,0.5755,0.8429,0.0343,0.8429
ROCPOINTS_O,0.0063,0.5742,0.8429,0.0344,0.8429
ROCPOINTS_O,0.0064,0.5742,0.8429,0.0344,0.8429
ROCPOINTS_O,0.0064,0.5733,0.8429,0.0345,0.8429
ROCPOINTS_O,0.0065,0.5733,0.8429,0.0345,0.8429
ROCPOINTS_O,0.0067,0.5732,0.8429,0.0345,0.8429
ROCPOINTS_O,0.0067,0.5731,0.8429,0.0345,0.8429
ROCPOINTS_O,0.0067,0.4951,0.7881,0.0372,0.7881
ROCPOINTS_O,0.0067,0.4949,0.7881,0.0372,0.7881
ROCPOINTS_O,0.0067,0.4949,0.7881,0.0372,0.7881
ROCPOINTS_O,0.0067,0.4948,0.7881,0.0372,0.7881
ROCPOINTS_O,0.0067,0.4947,0.7881,0.0372,0.7881
ROCPOINTS_O,0.0067,0.4942,0.7881,0.0373,0.7881
ROCPOINTS_O,0.0067,0.4932,0.7881,0.0374,0.7881
ROCPOINTS_O,0.0068,0.4925,0.7881,0.0374,0.7881
ROCPOINTS_O,0.0068,0.4924,0.7881,0.0374,0.7881
ROCPOINTS_O,0.0068,0.4914,0.7881,0.0375,0.7881
ROCPOINTS_O,0.0068,0.4914,0.7881,0.0375,0.7881
ROCPOINTS_O,0.0069,0.4913,0.7881,0.0375,0.7881
ROCPOINTS_O,0.0070,0.4913,0.7881,0.0375,0.7881
ROCPOINTS_O,0.0070,0.4912,0.7881,0.0375,0.7881
ROCPOINTS_O,0.0072,0.4912,0.7881,0.0375,0.7881
ROCPOINTS_O,0.0073,0.4911,0.7881,0.0375,0.7881
ROCPOINTS_O,0.0073,0.4910,0.7881,0.0375,0.7881
ROCPOINTS_O,0.0073,0.4901,0.7881,0.0376,0.7881
ROCPOINTS_O,0.0073,0.4890,0.7881,0.0377,0.7881
ROCPOINTS_O,0.0074,0.4889,0.7881,0.0377,0.7881
ROCPOINTS_O,0.0074,0.4888,0.7881,0.0377,0.7881
ROCPOINTS_O,0.0074,0.4888,0.7881,0.0377,0.7881
ROCPOINTS_O,0.0075,0.4887,0.7881,0.0377,0.7881
ROCPOINTS_O,0.0075,0.4887,0.7881,0.0377,0.7881
ROCPOINTS_O,0.0077,0.4885,0.7881,0.0377,0.7881
ROCPOINTS_O,0.0077,0.4884,0.7881,0.0377,0.7881
ROCPOINTS_O,0.0078,0.4883,0.7881,0.0377,0.7881
ROCPOINTS_O,0.0078,0.4883,0.7881,0.0377,0.7881
ROCPOINTS_O,0.0078,0.4882,0.7881,0.0377,0.7881
ROCPOINTS_O,0.0079,0.4881,0.7881,0.0377,0.7881
ROCPOINTS_O,0.0080,0.4881,0.7881,0.0377,0.7881
ROCPOINTS_O,0.0081,0.4880,0.7881,0.0377,0.7881
ROCPOINTS_O,0.0081,0.4880,0.7881,0.0377,0.7881
ROCPOINTS_O,0.0081,0.4879,0.7881,0.0377,0.7881
ROCPOINTS_O,0.0083,0.4879,0.7881,0.0377,0.7881
ROCPOINTS_O,0.0084,0.4875,0.7881,0.0378,0.7881
ROCPOINTS_O,0.0087,0.4874,0.7881,0.0378,0.7881
ROCPOINTS_O,0.0088,0.4873,0.7881,0.0378,0.7881
ROCPOINTS_O,0.0090,0.4873,0.7881,0.0378,0.7881
ROCPOINTS_O,0.0091,0.4872,0.7881,0.0378,0.7881
ROCPOINTS_O,0.0091,0.4872,0.7881,0.0378,0.7881
ROCPOINTS_O,0.0092,0.4871,0.7881,0.0378,0.7881
ROCPOINTS_O,0.0093,0.4870,0.7881,0.0378,0.7881
ROCPOINTS_O,0.0097,0.4870,0.7881,0.0378,0.7881
ROCPOINTS_O,0.0100,0.4869,0.7881,0.0378,0.7881
ROCPOINTS_O,0.0100,0.4868,0.7881,0.0378,0.7881
ROCPOINTS_O,0.0100,0.4277,0.7571,0.0412,0.7571
ROCPOINTS_O,0.0102,0.4276,0.7571,0.0412,0.7571
ROCPOINTS_O,0.0102,0.4276,0.7571,0.0412,0.7571
ROCPOINTS_O,0.0103,0.4275,0.7571,0.0412,0.7571
ROCPOINTS_O,0.0105,0.4274,0.7571,0.0412,0.7571
ROCPOINTS_O,0.0106,0.4274,0.7571,0.0412,0.7571
ROCPOINTS_O,0.0107,0.4273,0.7571,0.0413,0.7571
ROCPOINTS_O,0.0108,0.4272,0.7571,0.0413,0.7571
ROCPOINTS_O,0.0108,0.4272,0.7571,0.0413,0.7571
ROCPOINTS_O,0.0109,0.4272,0.7548,0.0411,0.7548
ROCPOINTS_O,0.0109,0.4271,0.7548,0.0411,0.7548
ROCPOINTS_O,0.0110,0.4270,0.7548,0.0412,0.7548
ROCPOINTS_O,0.0110,0.4270,0.7548,0.0412,0.7548
ROCPOINTS_O,0.0110,0.4269,0.7548,0.0412,0.7548
ROCPOINTS_O,0.0111,0.4269,0.7548,0.0412,0.7548
ROCPOINTS_O,0.0113,0.4268,0.7548,0.0412,0.7548
ROCPOINTS_O,0.0113,0.4267,0.7548,0.0412,0.7548
ROCPOINTS_O,0.0117,0.4267,0.7548,0.0412,0.7548
ROCPOINTS_O,0.0117,0.4266,0.7548,0.0412,0.7548
ROCPOINTS_O,0.0118,0.4265,0.7548,0.0412,0.7548
ROCPOINTS_O,0.0119,0.4265,0.7548,0.0412,0.7548
ROCPOINTS_O,0.0119,0.4264,0.7548,0.0412,0.7548
ROCPOINTS_O,0.0120,0.4263,0.7548,0.0412,0.7548
ROCPOINTS_O,0.0120,0.4263,0.7548,0.0412,0.7548
ROCPOINTS_O,0.0121,0.4262,0.7548,0.0412,0.7548
ROCPOINTS_O,0.0122,0.4262,0.7548,0.0412,0.7548
ROCPOINTS_O,0.0122,0.4261,0.7548,0.0412,0.7548
ROCPOINTS_O,0.0123,0.4261,0.7548,0.0412,0.7548
ROCPOINTS_O,0.0123,0.4260,0.7548,0.0412,0.7548
ROCPOINTS_O,0.0126,0.4259,0.7548,0.0413,0.7548
ROCPOINTS_O,0.0128,0.4259,0.7548,0.0413,0.7548
ROCPOINTS_O,0.0131,0.4258,0.7548,0.0413,0.7548
ROCPOINTS_O,0.0132,0.4258,0.7548,0.0413,0.7548
ROCPOINTS_O,0.0132,0.4257,0.7548,0.0413,0.7548
ROCPOINTS_O,0.0132,0.4256,0.7548,0.0413,0.7548
ROCPOINTS_O,0.0133,0.4256,0.7548,0.0413,0.7548
ROCPOINTS_O,0.0133,0.4255,0.7548,0.0413,0.7548
ROCPOINTS_O,0.0133,0.3753,0.7143,0.0442,0.7143
ROCPOINTS_O,0.0134,0.3752,0.7143,0.0442,0.7143
ROCPOINTS_O,0.0136,0.3751,0.7143,0.0442,0.7143
ROCPOINTS_O,0.0139,0.3751,0.7143,0.0442,0.7143
ROCPOINTS_O,0.0139,0.3750,0.7143,0.0442,0.7143
ROCPOINTS_O,0.0140,0.3749,0.7143,0.0442,0.7143
ROCPOINTS_O,0.0142,0.3749,0.7143,0.0442,0.7143
ROCPOINTS_O,0.0144,0.3748,0.7143,0.0442,0.7143
ROCPOINTS_O,0.0145,0.3747,0.7143,0.0442,0.7143
ROCPOINTS_O,0.0148,0.3746,0.7143,0.0443,0.7143
ROCPOINTS_O,0.0150,0.3745,0.7143,0.0443,0.7143
ROCPOINTS_O,0.0153,0.3742,0.7119,0.0442,0.7119
ROCPOINTS_O,0.0154,0.3741,0.7119,0.0442,0.7119
ROCPOINTS_O,0.0156,0.3741,0.7119,0.0442,0.7119
ROCPOINTS_O,0.0157,0.3740,0.7119,0.0442,0.7119
ROCPOINTS_O,0.0165,0.3739,0.7119,0.0442,0.7119
ROCPOINTS_O,0.0166,0.3738,0.7119,0.0442,0.7119
ROCPOINTS_O,0.0167,0.3738,0.7119,0.0442,0.7119
ROCPOINTS_O,0.0167,0.3737,0.7119,0.0442,0.7119
ROCPOINTS_O,0.0167,0.3311,0.6786,0.0474,0.6786
ROCPOINTS_O,0.0167,0.3311,0.6786,0.0474,0.6786
ROCPOINTS_O,0.0170,0.3310,0.6786,0.0474,0.6786
ROCPOINTS_O,0.0170,0.3309,0.6786,0.0474,0.6786
ROCPOINTS_O,0.0171,0.3309,0.6786,0.0474,0.6786
ROCPOINTS_O,0.0178,0.3308,0.6786,0.0474,0.6786
ROCPOINTS_O,0.0179,0.3308,0.6786,0.0475,0.6786
ROCPOINTS_O,0.0180,0.3307,0.6786,0.0475,0.6786
ROCPOINTS_O,0.0180,0.3307,0.6786,0.0475,0.6786
ROCPOINTS_O,0.0181,0.3306,0.6786,0.0475,0.6786
ROCPOINTS_O,0.0183,0.3305,0.6786,0.0475,0.6786
ROCPOINTS_O,0.0185,0.3302,0.6786,0.0475,0.6786
ROCPOINTS_O,0.0189,0.3302,0.6786,0.0475,0.6786
ROCPOINTS_O,0.0192,0.3302,0.6762,0.0474,0.6762
ROCPOINTS_O,0.0198,0.3300,0.6762,0.0474,0.6762
ROCPOINTS_O,0.0198,0.3300,0.6762,0.0474,0.6762
ROCPOINTS_O,0.0198,0.3299,0.6762,0.0474,0.6762
ROCPOINTS_O,0.0200,0.3298,0.6762,0.0474,0.6762
ROCPOINTS_O,0.0200,0.3298,0.6762,0.0474,0.6762
ROCPOINTS_O,0.0200,0.3297,0.6762,0.0474,0.6762
ROCPOINTS_O,0.0201,0.2952,0.6405,0.0501,0.6405
ROCPOINTS_O,0.0203,0.2951,0.6405,0.0501,0.6405
ROCPOINTS_O,0.0207,0.2950,0.6405,0.0501,0.6405
ROCPOINTS_O,0.0208,0.2950,0.6405,0.0501,0.6405
ROCPOINTS_O,0.0211,0.2949,0.6381,0.0499,0.6381
ROCPOINTS_O,0.0211,0.2949,0.6381,0.0499,0.6381
ROCPOINTS_O,0.0213,0.2948,0.6381,0.0499,0.6381
ROCPOINTS_O,0.0217,0.2947,0.6381,0.0500,0.6381
ROCPOINTS_O,0.0225,0.2945,0.6381,0.0500,0.6381
ROCPOINTS_O,0.0227,0.2945,0.6381,0.0500,0.6381
ROCPOINTS_O,0.0233,0.2944,0.6381,0.0500,0.6381
ROCPOINTS_O,0.0233,0.2943,0.6381,0.0500,0.6381
ROCPOINTS_O,0.0235,0.2649,0.6071,0.0527,0.6071
ROCPOINTS_O,0.0236,0.2647,0.6071,0.0528,0.6071
ROCPOINTS_O,0.0237,0.2647,0.6071,0.0528,0.6071
ROCPOINTS_O,0.0239,0.2646,0.6071,0.0528,0.6071
ROCPOINTS_O,0.0240,0.2646,0.6071,0.0528,0.6071
ROCPOINTS_O,0.0240,0.2645,0.6071,0.0528,0.6071
ROCPOINTS_O,0.0243,0.2643,0.6071,0.0528,0.6071
ROCPOINTS_O,0.0244,0.2643,0.6071,0.0528,0.6071
ROCPOINTS_O,0.0245,0.2642,0.6071,0.0528,0.6071
ROCPOINTS_O,0.0245,0.2642,0.6071,0.0529,0.6071
ROCPOINTS_O,0.0248,0.2641,0.6071,0.0529,0.6071
ROCPOINTS_O,0.0250,0.2640,0.6071,0.0529,0.6071
ROCPOINTS_O,0.0253,0.2639,0.6071,0.0529,0.6071
ROCPOINTS_O,0.0256,0.2639,0.6071,0.0529,0.6071
ROCPOINTS_O,0.0258,0.2638,0.6071,0.0529,0.6071
ROCPOINTS_O,0.0261,0.2637,0.6071,0.0529,0.6071
ROCPOINTS_O,0.0265,0.2636,0.6071,0.0530,0.6071
ROCPOINTS_O,0.0266,0.2634,0.6071,0.0530,0.6071
ROCPOINTS_O,0.0267,0.2633,0.6071,0.0530,0.6071
ROCPOINTS_O,0.0267,0.2366,0.5619,0.0545,0.5619
ROCPOINTS_O,0.0267,0.2365,0.5619,0.0545,0.5619
ROCPOINTS_O,0.0267,0.2365,0.5619,0.0546,0.5619
ROCPOINTS_O,0.0268,0.2364,0.5619,0.0546,0.5619
ROCPOINTS_O,0.0269,0.2364,0.5619,0.0546,0.5619
ROCPOINTS_O,0.0270,0.2363,0.5619,0.0546,0.5619
ROCPOINTS_O,0.0276,0.2362,0.5619,0.0546,0.5619
ROCPOINTS_O,0.0276,0.2362,0.5619,0.0546,0.5619
ROCPOINTS_O,0.0277,0.2361,0.5619,0.0546,0.5619
ROCPOINTS_O,0.0278,0.2361,0.5619,0.0546,0.5619
ROCPOINTS_O,0.0278,0.2360,0.5619,0.0547,0.5619
ROCPOINTS_O,0.0278,0.2360,0.5619,0.0547,0.5619
ROCPOINTS_O,0.0280,0.2359,0.5619,0.0547,0.5619
ROCPOINTS_O,0.0283,0.2358,0.5619,0.0547,0.5619
ROCPOINTS_O,0.0283,0.2355,0.5619,0.0548,0.5619
ROCPOINTS_O,0.0287,0.2354,0.5619,0.0548,0.5619
ROCPOINTS_O,0.0289,0.2351,0.5619,0.0548,0.5619
ROCPOINTS_O,0.0289,0.2351,0.5619,0.0549,0.5619
ROCPOINTS_O,0.0290,0.2350,0.5619,0.0549,0.5619
ROCPOINTS_O,0.0299,0.2349,0.5619,0.0549,0.5619
ROCPOINTS_O,0.0300,0.2346,0.5619,0.0550,0.5619
ROCPOINTS_O,0.0301,0.2111,0.5405,0.0585,0.5405
ROCPOINTS_O,0.0302,0.2111,0.5405,0.0585,0.5405
ROCPOINTS_O,0.0302,0.2108,0.5405,0.0586,0.5405
ROCPOINTS_O,0.0305,0.2106,0.5405,0.0587,0.5405
ROCPOINTS_O,0.0306,0.2105,0.5405,0.0587,0.5405
ROCPOINTS_O,0.0307,0.2105,0.5405,0.0587,0.5405
ROCPOINTS_O,0.0307,0.2104,0.5405,0.0587,0.5405
ROCPOINTS_O,0.0308,0.2103,0.5405,0.0587,0.5405
ROCPOINTS_O,0.0313,0.2103,0.5405,0.0587,0.5405
ROCPOINTS_O,0.0316,0.2102,0.5405,0.0588,0.5405
ROCPOINTS_O,0.0318,0.2102,0.5405,0.0588,0.5405
ROCPOINTS_O,0.0318,0.2099,0.5405,0.0589,0.5405
ROCPOINTS_O,0.0319,0.2098,0.5405,0.0589,0.5405
ROCPOINTS_O,0.0320,0.2098,0.5405,0.0589,0.5405
ROCPOINTS_O,0.0322,0.2096,0.5405,0.0589,0.5405
ROCPOINTS_O,0.0327,0.2096,0.5405,0.0589,0.5405
ROCPOINTS_O,0.0333,0.2095,0.5405,0.0589,0.5405
ROCPOINTS_O,0.0333,0.1891,0.5238,0.0630,0.5238
ROCPOINTS_O,0.0336,0.1890,0.5238,0.0631,0.5238
ROCPOINTS_O,0.0336,0.1889,0.5238,0.0631,0.5238
ROCPOINTS_O,0.0337,0.1889,0.5238,0.0631,0.5238
ROCPOINTS_O,0.0344,0.1888,0.5238,0.0631,0.5238
ROCPOINTS_O,0.0350,0.1888,0.5238,0.0631,0.5238
ROCPOINTS_O,0.0352,0.1885,0.5238,0.0632,0.5238
ROCPOINTS_O,0.0354,0.1884,0.5238,0.0632,0.5238
ROCPOINTS_O,0.0361,0.1884,0.5214,0.0630,0.5214
ROCPOINTS_O,0.0367,0.1884,0.5214,0.0630,0.5214
ROCPOINTS_O,0.0367,0.1883,0.5214,0.0630,0.5214
ROCPOINTS_O,0.0367,0.1704,0.4857,0.0647,0.4857
ROCPOINTS_O,0.0375,0.1703,0.4857,0.0648,0.4857
ROCPOINTS_O,0.0378,0.1702,0.4857,0.0648,0.4857
ROCPOINTS_O,0.0381,0.1702,0.4857,0.0648,0.4857
ROCPOINTS_O,0.0397,0.1701,0.4857,0.0648,0.4857
ROCPOINTS_O,0.0400,0.1700,0.4857,0.0649,0.4857
ROCPOINTS_O,0.0402,0.1543,0.4643,0.0681,0.4643
ROCPOINTS_O,0.0403,0.1542,0.4643,0.0681,0.4643
ROCPOINTS_O,0.0404,0.1541,0.4643,0.0682,0.4643
ROCPOINTS_O,0.0408,0.1541,0.4643,0.0682,0.4643
ROCPOINTS_O,0.0411,0.1540,0.4643,0.0682,0.4643
ROCPOINTS_O,0.0411,0.1540,0.4643,0.0682,0.4643
ROCPOINTS_O,0.0420,0.1539,0.4643,0.0683,0.4643
ROCPOINTS_O,0.0428,0.1538,0.4643,0.0683,0.4643
ROCPOINTS_O,0.0428,0.1537,0.4643,0.0683,0.4643
ROCPOINTS_O,0.0433,0.1537,0.4643,0.0683,0.4643
ROCPOINTS_O,0.0434,0.1397,0.4476,0.0722,0.4476
ROCPOINTS_O,0.0443,0.1397,0.4476,0.0722,0.4476
ROCPOINTS_O,0.0444,0.1396,0.4476,0.0722,0.4476
ROCPOINTS_O,0.0444,0.1395,0.4476,0.0723,0.4476
ROCPOINTS_O,0.0450,0.1395,0.4452,0.0719,0.4452
ROCPOINTS_O,0.0467,0.1395,0.4452,0.0720,0.4452
ROCPOINTS_O,0.0469,0.1258,0.4262,0.0760,0.4262
ROCPOINTS_O,0.0472,0.1257,0.4262,0.0761,0.4262
ROCPOINTS_O,0.0475,0.1256,0.4262,0.0761,0.4262
ROCPOINTS_O,0.0477,0.1256,0.4262,0.0761,0.4262
ROCPOINTS_O,0.0478,0.1255,0.4262,0.0762,0.4262
ROCPOINTS_O,0.0478,0.1253,0.4262,0.0763,0.4262
ROCPOINTS_O,0.0480,0.1253,0.4262,0.0763,0.4262
ROCPOINTS_O,0.0483,0.1252,0.4262,0.0763,0.4262
ROCPOINTS_O,0.0486,0.1251,0.4262,0.0764,0.4262
ROCPOINTS_O,0.0490,0.1249,0.4262,0.0765,0.4262
ROCPOINTS_O,0.0495,0.1249,0.4262,0.0765,0.4262
ROCPOINTS_O,0.0500,0.1248,0.4262,0.0766,0.4262
ROCPOINTS_O,0.0502,0.1131,0.4071,0.0804,0.4071
ROCPOINTS_O,0.0503,0.1130,0.4071,0.0804,0.4071
ROCPOINTS_O,0.0503,0.1129,0.4071,0.0805,0.4071
ROCPOINTS_O,0.0504,0.1129,0.4071,0.0805,0.4071
ROCPOINTS_O,0.0513,0.1128,0.4071,0.0806,0.4071
ROCPOINTS_O,0.0516,0.1127,0.4071,0.0806,0.4071
ROCPOINTS_O,0.0517,0.1126,0.4071,0.0807,0.4071
ROCPOINTS_O,0.0522,0.1125,0.4071,0.0808,0.4071
ROCPOINTS_O,0.0522,0.1125,0.4071,0.0808,0.4071
ROCPOINTS_O,0.0533,0.1124,0.4071,0.0809,0.4071
ROCPOINTS_O,0.0539,0.1031,0.3857,0.0833,0.3857
ROCPOINTS_O,0.0541,0.1031,0.3833,0.0828,0.3833
ROCPOINTS_O,0.0550,0.1030,0.3833,0.0829,0.3833
ROCPOINTS_O,0.0551,0.1030,0.3833,0.0829,0.3833
ROCPOINTS_O,0.0556,0.1028,0.3833,0.0830,0.3833
ROCPOINTS_O,0.0567,0.1027,0.3833,0.0831,0.3833
ROCPOINTS_O,0.0573,0.0938,0.3690,0.0872,0.3690
ROCPOINTS_O,0.0578,0.0937,0.3690,0.0873,0.3690
ROCPOINTS_O,0.0579,0.0935,0.3690,0.0875,0.3690
ROCPOINTS_O,0.0583,0.0934,0.3690,0.0875,0.3690
ROCPOINTS_O,0.0597,0.0933,0.3690,0.0876,0.3690
ROCPOINTS_O,0.0600,0.0931,0.3690,0.0878,0.3690
ROCPOINTS_O,0.0606,0.0860,0.3524,0.0905,0.3524
ROCPOINTS_O,0.0607,0.0859,0.3524,0.0906,0.3524
ROCPOINTS_O,0.0621,0.0859,0.3524,0.0906,0.3524
ROCPOINTS_O,0.0624,0.0858,0.3524,0.0907,0.3524
ROCPOINTS_O,0.0633,0.0857,0.3524,0.0907,0.3524
ROCPOINTS_O,0.0634,0.0783,0.3405,0.0955,0.3405
ROCPOINTS_O,0.0634,0.0782,0.3405,0.0956,0.3405
ROCPOINTS_O,0.0644,0.0782,0.3405,0.0957,0.3405
ROCPOINTS_O,0.0646,0.0781,0.3405,0.0957,0.3405
ROCPOINTS_O,0.0667,0.0781,0.3405,0.0958,0.3405
ROCPOINTS_O,0.0697,0.0724,0.3190,0.0967,0.3190
ROCPOINTS_O,0.0700,0.0723,0.3190,0.0968,0.3190
ROCPOINTS_O,0.0709,0.0664,0.3048,0.1003,0.3048
ROCPOINTS_O,0.0717,0.0663,0.3048,0.1004,0.3048
ROCPOINTS_O,0.0722,0.0663,0.3048,0.1005,0.3048
ROCPOINTS_O,0.0733,0.0662,0.3048,0.1005,0.3048
ROCPOINTS_O,0.0734,0.0620,0.2881,0.1014,0.2881
ROCPOINTS_O,0.0738,0.0619,0.2881,0.1015,0.2881
ROCPOINTS_O,0.0747,0.0618,0.2881,0.1017,0.2881
ROCPOINTS_O,0.0757,0.0617,0.2881,0.1019,0.2881
ROCPOINTS_O,0.0767,0.0616,0.2881,0.1019,0.2881
ROCPOINTS_O,0.0767,0.0569,0.2714,0.1037,0.2714
ROCPOINTS_O,0.0783,0.0569,0.2714,0.1038,0.2714
ROCPOINTS_O,0.0789,0.0568,0.2714,0.1039,0.2714
ROCPOINTS_O,0.0800,0.0567,0.2714,0.1041,0.2714
ROCPOINTS_O,0.0801,0.0528,0.2667,0.1092,0.2667
ROCPOINTS_O,0.0811,0.0528,0.2667,0.1093,0.2667
ROCPOINTS_O,0.0815,0.0527,0.2667,0.1094,0.2667
ROCPOINTS_O,0.0833,0.0527,0.2667,0.1095,0.2667
ROCPOINTS_O,0.0833,0.0489,0.2595,0.1141,0.2595
ROCPOINTS_O,0.0847,0.0489,0.2595,0.1143,0.2595
ROCPOINTS_O,0.0850,0.0488,0.2595,0.1144,0.2595
ROCPOINTS_O,0.0858,0.0487,0.2595,0.1145,0.2595
ROCPOINTS_O,0.0867,0.0487,0.2595,0.1146,0.2595
ROCPOINTS_O,0.0871,0.0451,0.2476,0.1176,0.2476
ROCPOINTS_O,0.0890,0.0450,0.2476,0.1178,0.2476
ROCPOINTS_O,0.0894,0.0449,0.2476,0.1182,0.2476
ROCPOINTS_O,0.0900,0.0448,0.2476,0.1183,0.2476
ROCPOINTS_O,0.0913,0.0414,0.2310,0.1193,0.2310
ROCPOINTS_O,0.0933,0.0413,0.2310,0.1195,0.2310
ROCPOINTS_O,0.0942,0.0383,0.2238,0.1243,0.2238
ROCPOINTS_O,0.0967,0.0382,0.2238,0.1247,0.2238
ROCPOINTS_O,0.1000,0.0356,0.2143,0.1275,0.2143
ROCPOINTS_O,0.1033,0.0338,0.2095,0.1308,0.2095
ROCPOINTS_O,0.1067,0.0316,0.2048,0.1359,0.2048
ROCPOINTS_O,0.1072,0.0301,0.2000,0.1391,0.2000
ROCPOINTS_O,0.1083,0.0300,0.2000,0.1393,0.2000
ROCPOINTS_O,0.1086,0.0299,0.2000,0.1395,0.2000
ROCPOINTS_O,0.1100,0.0299,0.2000,0.1398,0.2000
ROCPOINTS_O,0.1133,0.0282,0.1952,0.1441,0.1952
ROCPOINTS_O,0.1148,0.0265,0.1952,0.1516,0.1952
ROCPOINTS_O,0.1167,0.0265,0.1952,0.1519,0.1952
ROCPOINTS_O,0.1200,0.0250,0.1905,0.1559,0.1905
ROCPOINTS_O,0.1217,0.0234,0.1833,0.1598,0.1833
ROCPOINTS_O,0.1217,0.0234,0.1833,0.1601,0.1833
ROCPOINTS_O,0.1233,0.0233,0.1833,0.1604,0.1833
ROCPOINTS_O,0.1267,0.0217,0.1786,0.1667,0.1786
ROCPOINTS_O,0.1288,0.0205,0.1762,0.1725,0.1762
ROCPOINTS_O,0.1300,0.0205,0.1762,0.1729,0.1762
ROCPOINTS_O,0.1333,0.0199,0.1643,0.1671,0.1643
ROCPOINTS_O,0.1367,0.0191,0.1619,0.1709,0.1619
ROCPOINTS_O,0.1374,0.0182,0.1571,0.1737,0.1571
ROCPOINTS_O,0.1383,0.0181,0.1571,0.1741,0.1571
ROCPOINTS_O,0.1396,0.0180,0.1571,0.1746,0.1571
ROCPOINTS_O,0.1400,0.0180,0.1571,0.1751,0.1571
ROCPOINTS_O,0.1427,0.0175,0.1452,0.1680,0.1452
ROCPOINTS_O,0.1433,0.0174,0.1452,0.1685,0.1452
ROCPOINTS_O,0.1440,0.0164,0.1429,0.1744,0.1429
ROCPOINTS_O,0.1467,0.0164,0.1429,0.1749,0.1429
ROCPOINTS_O,0.1467,0.0153,0.1381,0.1796,0.1381
ROCPOINTS_O,0.1500,0.0153,0.1381,0.1801,0.1381
ROCPOINTS_O,0.1521,0.0142,0.1286,0.1800,0.1286
ROCPOINTS_O,0.1533,0.0142,0.1286,0.1806,0.1286
ROCPOINTS_O,0.1567,0.0136,0.1214,0.1783,0.1214
ROCPOINTS_O,0.1600,0.0129,0.1119,0.1741,0.1119
ROCPOINTS_O,0.1608,0.0125,0.1119,0.1787,0.1119
ROCPOINTS_O,0.1622,0.0124,0.1119,0.1794,0.1119
ROCPOINTS_O,0.1633,0.0124,0.1119,0.1801,0.1119
ROCPOINTS_O,0.1667,0.0116,0.1095,0.1870,0.1095
ROCPOINTS_O,0.1700,0.0111,0.1095,0.1933,0.1095
ROCPOINTS_O,0.1733,0.0108,0.1048,0.1913,0.1048
ROCPOINTS_O,0.1767,0.0105,0.0976,0.1847,0.0976
ROCPOINTS_O,0.1772,0.0100,0.0929,0.1840,0.0929
ROCPOINTS_O,0.1800,0.0099,0.0929,0.1848,0.0929
ROCPOINTS_O,0.1833,0.0097,0.0929,0.1893,0.0929
ROCPOINTS_O,0.1867,0.0093,0.0929,0.1960,0.0929
ROCPOINTS_O,0.1900,0.0089,0.0929,0.2021,0.0929
ROCPOINTS_O,0.1912,0.0087,0.0905,0.2021,0.0905
ROCPOINTS_O,0.1933,0.0086,0.0905,0.2032,0.0905
ROCPOINTS_O,0.1967,0.0083,0.0881,0.2044,0.0881
ROCPOINTS_O,0.1991,0.0080,0.0833,0.2011,0.0833
ROCPOINTS_O,0.2000,0.0080,0.0833,0.2023,0.0833
ROCPOINTS_O,0.2033,0.0079,0.0833,0.2035,0.0833
ROCPOINTS_O,0.2067,0.0077,0.0810,0.2036,0.0810
ROCPOINTS_O,0.2089,0.0076,0.0786,0.2012,0.0786
ROCPOINTS_O,0.2100,0.0075,0.0786,0.2025,0.0786
ROCPOINTS_O,0.2127,0.0074,0.0762,0.2000,0.0762
ROCPOINTS_O,0.2133,0.0073,0.0762,0.2013,0.0762
ROCPOINTS_O,0.2138,0.0072,0.0690,0.1895,0.0690
ROCPOINTS_O,0.2167,0.0071,0.0690,0.1908,0.0690
ROCPOINTS_O,0.2200,0.0069,0.0667,0.1892,0.0667
ROCPOINTS_O,0.2212,0.0068,0.0643,0.1875,0.0643
ROCPOINTS_O,0.2233,0.0067,0.0643,0.1888,0.0643
ROCPOINTS_O,0.2267,0.0066,0.0619,0.1857,0.0619
ROCPOINTS_O,0.2300,0.0064,0.0619,0.1912,0.0619
ROCPOINTS_O,0.2329,0.0060,0.0595,0.1938,0.0595
ROCPOINTS_O,0.2333,0.0060,0.0595,0.1953,0.0595
ROCPOINTS_O,0.2366,0.0059,0.0571,0.1905,0.0571
ROCPOINTS_O,0.2367,0.0058,0.0571,0.1920,0.0571
ROCPOINTS_O,0.2400,0.0057,0.0524,0.1818,0.0524
ROCPOINTS_O,0.2433,0.0056,0.0524,0.1849,0.0524
ROCPOINTS_O,0.2467,0.0055,0.0524,0.1880,0.0524
ROCPOINTS_O,0.2500,0.0054,0.0524,0.1897,0.0524
ROCPOINTS_O,0.2533,0.0053,0.0524,0.1930,0.0524
ROCPOINTS_O,0.2567,0.0049,0.0524,0.2056,0.0524
ROCPOINTS_O,0.2600,0.0049,0.0476,0.1923,0.0476
ROCPOINTS_O,0.2608,0.0048,0.0476,0.1942,0.0476
ROCPOINTS_O,0.2633,0.0047,0.0476,0.1961,0.0476
ROCPOINTS_O,0.2639,0.0045,0.0476,0.2062,0.0476
ROCPOINTS_O,0.2667,0.0044,0.0476,0.2083,0.0476
ROCPOINTS_O,0.2700,0.0042,0.0452,0.2065,0.0452
ROCPOINTS_O,0.2733,0.0042,0.0452,0.2088,0.0452
ROCPOINTS_O,0.2767,0.0039,0.0452,0.2184,0.0452
ROCPOINTS_O,0.2800,0.0039,0.0429,0.2118,0.0429
ROCPOINTS_O,0.2833,0.0038,0.0429,0.2169,0.0429
ROCPOINTS_O,0.2867,0.0037,0.0429,0.2195,0.0429
ROCPOINTS_O,0.2900,0.0036,0.0429,0.2222,0.0429
ROCPOINTS_O,0.2967,0.0035,0.0405,0.2179,0.0405
ROCPOINTS_O,0.3000,0.0035,0.0381,0.2105,0.0381
ROCPOINTS_O,0.3033,0.0034,0.0381,0.2133,0.0381
ROCPOINTS_O,0.3046,0.0033,0.0381,0.2192,0.0381
ROCPOINTS_O,0.3067,0.0032,0.0381,0.2222,0.0381
ROCPOINTS_O,0.3081,0.0031,0.0357,0.2206,0.0357
ROCPOINTS_O,0.3100,0.0030,0.0357,0.2239,0.0357
ROCPOINTS_O,0.3122,0.0029,0.0357,0.2273,0.0357
ROCPOINTS_O,0.3167,0.0029,0.0357,0.2308,0.0357
ROCPOINTS_O,0.3233,0.0028,0.0357,0.2344,0.0357
ROCPOINTS_O,0.3267,0.0028,0.0357,0.2381,0.0357
ROCPOINTS_O,0.3300,0.0027,0.0357,0.2419,0.0357
ROCPOINTS_O,0.3311,0.0027,0.0357,0.2459,0.0357
ROCPOINTS_O,0.3333,0.0026,0.0357,0.2500,0.0357
ROCPOINTS_O,0.3357,0.0025,0.0333,0.2414,0.0333
ROCPOINTS_O,0.3372,0.0025,0.0333,0.2456,0.0333
ROCPOINTS_O,0.3400,0.0025,0.0310,0.2321,0.0310
ROCPOINTS_O,0.3400,0.0025,0.0286,0.2182,0.0286
ROCPOINTS_O,0.3467,0.0024,0.0286,0.2222,0.0286
ROCPOINTS_O,0.3520,0.0024,0.0286,0.2264,0.0286
ROCPOINTS_O,0.3567,0.0023,0.0286,0.2308,0.0286
ROCPOINTS_O,0.3600,0.0022,0.0286,0.2400,0.0286
ROCPOINTS_O,0.3667,0.0021,0.0286,0.2449,0.0286
ROCPOINTS_O,0.3733,0.0021,0.0286,0.2500,0.0286
ROCPOINTS_O,0.3767,0.0020,0.0286,0.2609,0.0286
ROCPOINTS_O,0.3800,0.0020,0.0262,0.2444,0.0262
ROCPOINTS_O,0.3833,0.0019,0.0262,0.2500,0.0262
ROCPOINTS_O,0.3867,0.0018,0.0262,0.2619,0.0262
ROCPOINTS_O,0.3933,0.0017,0.0238,0.2500,0.0238
ROCPOINTS_O,0.4000,0.0016,0.0238,0.2632,0.0238
ROCPOINTS_O,0.4033,0.0016,0.0238,0.2703,0.0238
ROCPOINTS_O,0.4054,0.0014,0.0238,0.2857,0.0238
ROCPOINTS_O,0.4100,0.0014,0.0238,0.2941,0.0238
ROCPOINTS_O,0.4202,0.0013,0.0238,0.3030,0.0238
ROCPOINTS_O,0.4256,0.0013,0.0238,0.3125,0.0238
ROCPOINTS_O,0.4333,0.0012,0.0238,0.3226,0.0238
ROCPOINTS_O,0.4392,0.0010,0.0238,0.3571,0.0238
ROCPOINTS_O,0.4400,0.0010,0.0238,0.3704,0.0238
ROCPOINTS_O,0.4433,0.0009,0.0238,0.3846,0.0238
ROCPOINTS_O,0.4533,0.0009,0.0238,0.4000,0.0238
ROCPOINTS_O,0.4600,0.0009,0.0214,0.3750,0.0214
ROCPOINTS_O,0.4633,0.0008,0.0190,0.3636,0.0190
ROCPOINTS_O,0.4667,0.0008,0.0167,0.3333,0.0167
ROCPOINTS_O,0.4867,0.0008,0.0143,0.3000,0.0143
ROCPOINTS_O,0.4900,0.0008,0.0143,0.3158,0.0143
ROCPOINTS_O,0.5233,0.0006,0.0143,0.3529,0.0143
ROCPOINTS_O,0.5365,0.0006,0.0143,0.3750,0.0143
ROCPOINTS_O,0.5367,0.0005,0.0143,0.4000,0.0143
ROCPOINTS_O,0.5398,0.0005,0.0119,0.3571,0.0119
ROCPOINTS_O,0.5600,0.0005,0.0119,0.3846,0.0119
ROCPOINTS_O,0.5667,0.0005,0.0095,0.3333,0.0095
ROCPOINTS_O,0.5933,0.0004,0.0071,0.3000,0.0071
ROCPOINTS_O,0.6033,0.0003,0.0071,0.3333,0.0071
ROCPOINTS_O,0.6176,0.0003,0.0024,0.1667,0.0024
ROCPOINTS_O,0.6217,0.0002,0.0024,0.2000,0.0024
ROCPOINTS_O,0.6933,0.0002,0.0024,0.2500,0.0024
ROCPOINTS_O,0.7100,0.0001,0.0024,0.3333,0.0024
ROCPOINTS_O,0.7667,0.0001,0.0024,0.5000,0.0024
ROCPOINTS_O,0.9233,0.0000,0.0024,1.0000,0.0024
ROCPOINTS_O,0.9233,0.0000,0.0000,0.0000,0.0000
ROCPOINTS_U,0.0000,1.0000,1.0000,0.0083,1.0000
ROCPOINTS_U,0.0000,0.5127,0.7211,0.0116,0.7211
ROCPOINTS_U,0.0000,0.5127,0.7211,0.0116,0.7211
ROCPOINTS_U,0.0000,0.5126,0.7211,0.0116,0.7211
ROCPOINTS_U,0.0000,0.5126,0.7211,0.0116,0.7211
ROCPOINTS_U,0.0000,0.5125,0.7211,0.0116,0.7211
ROCPOINTS_U,0.0000,0.5124,0.7211,0.0116,0.7211
ROCPOINTS_U,0.0000,0.5124,0.7211,0.0116,0.7211
ROCPOINTS_U,0.0000,0.5123,0.7211,0.0116,0.7211
ROCPOINTS_U,0.0000,0.5122,0.7211,0.0116,0.7211
ROCPOINTS_U,0.0000,0.5122,0.7211,0.0116,0.7211
ROCPOINTS_U,0.0000,0.5120,0.7211,0.0116,0.7211
ROCPOINTS_U,0.0000,0.5119,0.7211,0.0116,0.7211
ROCPOINTS_U,0.0000,0.5119,0.7211,0.0116,0.7211
ROCPOINTS_U,0.0000,0.5119,0.7143,0.0115,0.7143
ROCPOINTS_U,0.0000,0.5118,0.7143,0.0115,0.7143
ROCPOINTS_U,0.0000,0.5118,0.7143,0.0115,0.7143
ROCPOINTS_U,0.0000,0.5117,0.7143,0.0115,0.7143
ROCPOINTS_U,0.0000,0.5116,0.7143,0.0115,0.7143
ROCPOINTS_U,0.0001,0.5116,0.7143,0.0115,0.7143
ROCPOINTS_U,0.0001,0.5115,0.7143,0.0115,0.7143
ROCPOINTS_U,0.0001,0.5115,0.7143,0.0115,0.7143
ROCPOINTS_U,0.0001,0.5114,0.7143,0.0116,0.7143
ROCPOINTS_U,0.0001,0.5114,0.7143,0.0116,0.7143
ROCPOINTS_U,0.0001,0.5113,0.7143,0.0116,0.7143
ROCPOINTS_U,0.0001,0.5112,0.7143,0.0116,0.7143
ROCPOINTS_U,0.0001,0.5112,0.7143,0.0116,0.7143
ROCPOINTS_U,0.0001,0.5111,0.7143,0.0116,0.7143
ROCPOINTS_U,0.0001,0.5111,0.7143,0.0116,0.7143
ROCPOINTS_U,0.0001,0.5110,0.7143,0.0116,0.7143
ROCPOINTS_U,0.0001,0.5110,0.7143,0.0116,0.7143
ROCPOINTS_U,0.0001,0.5109,0.7143,0.0116,0.7143
ROCPOINTS_U,0.0001,0.5108,0.7143,0.0116,0.7143
ROCPOINTS_U,0.0001,0.5108,0.7143,0.0116,0.7143
ROCPOINTS_U,0.0001,0.5107,0.7143,0.0116,0.7143
ROCPOINTS_U,0.0001,0.5107,0.7143,0.0116,0.7143
ROCPOINTS_U,0.0001,0.5106,0.7143,0.0116,0.7143
ROCPOINTS_U,0.0001,0.5106,0.7143,0.0116,0.7143
ROCPOINTS_U,0.0001,0.5104,0.7143,0.0116,0.7143
ROCPOINTS_U,0.0001,0.5104,0.7143,0.0116,0.7143
ROCPOINTS_U,0.0001,0.5103,0.7143,0.0116,0.7143
ROCPOINTS_U,0.0001,0.5102,0.7143,0.0116,0.7143
ROCPOINTS_U,0.0002,0.5102,0.7143,0.0116,0.7143
ROCPOINTS_U,0.0002,0.5099,0.7143,0.0116,0.7143
ROCPOINTS_U,0.0002,0.5099,0.7143,0.0116,0.7143
ROCPOINTS_U,0.0002,0.5098,0.7143,0.0116,0.7143
ROCPOINTS_U,0.0002,0.5098,0.7143,0.0116,0.7143
ROCPOINTS_U,0.0002,0.5097,0.7143,0.0116,0.7143
ROCPOINTS_U,0.0002,0.5096,0.7143,0.0116,0.7143
ROCPOINTS_U,0.0002,0.5096,0.7143,0.0116,0.7143
ROCPOINTS_U,0.0002,0.5095,0.7143,0.0116,0.7143
ROCPOINTS_U,0.0002,0.5095,0.7143,0.0116,0.7143
ROCPOINTS_U,0.0002,0.5094,0.7143,0.0116,0.7143
ROCPOINTS_U,0.0002,0.5093,0.7143,0.0116,0.7143
ROCPOINTS_U,0.0002,0.5092,0.7143,0.0116,0.7143
ROCPOINTS_U,0.0002,0.5091,0.7143,0.0116,0.7143
ROCPOINTS_U,0.0002,0.5091,0.7143,0.0116,0.7143
ROCPOINTS_U,0.0002,0.5090,0.7143,0.0116,0.7143
ROCPOINTS_U,0.0002,0.5090,0.7143,0.0116,0.7143
ROCPOINTS_U,0.0002,0.5089,0.7143,0.0116,0.7143
ROCPOINTS_U,0.0003,0.5089,0.7143,0.0116,0.7143
ROCPOINTS_U,0.0003,0.5088,0.7143,0.0116,0.7143
ROCPOINTS_U,0.0003,0.5087,0.7143,0.0116,0.7143
ROCPOINTS_U,0.0003,0.5087,0.7143,0.0116,0.7143
ROCPOINTS_U,0.0003,0.5086,0.7143,0.0116,0.7143
ROCPOINTS_U,0.0003,0.5086,0.7143,0.0116,0.7143
ROCPOINTS_U,0.0003,0.5085,0.7143,0.0116,0.7143
ROCPOINTS_U,0.0003,0.5085,0.7143,0.0116,0.7143
ROCPOINTS_U,0.0003,0.5083,0.7143,0.0116,0.7143
ROCPOINTS_U,0.0003,0.5083,0.7143,0.0116,0.7143
ROCPOINTS_U,0.0003,0.5082,0.7143,0.0116,0.7143
ROCPOINTS_U,0.0004,0.5081,0.7143,0.0116,0.7143
ROCPOINTS_U,0.0004,0.5081,0.7143,0.0116,0.7143
ROCPOINTS_U,0.0004,0.5079,0.7143,0.0116,0.7143
ROCPOINTS_U,0.0004,0.5079,0.7143,0.0116,0.7143
ROCPOINTS_U,0.0004,0.5078,0.7143,0.0116,0.7143
ROCPOINTS_U,0.0004,0.5078,0.7075,0.0115,0.7075
ROCPOINTS_U,0.0004,0.5076,0.7075,0.0115,0.7075
ROCPOINTS_U,0.0004,0.5075,0.7075,0.0115,0.7075
ROCPOINTS_U,0.0004,0.5075,0.7075,0.0115,0.7075
ROCPOINTS_U,0.0005,0.5074,0.7075,0.0115,0.7075
ROCPOINTS_U,0.0005,0.5074,0.7075,0.0115,0.7075
ROCPOINTS_U,0.0005,0.5073,0.7075,0.0115,0.7075
ROCPOINTS_U,0.0005,0.5073,0.7075,0.0115,0.7075
ROCPOINTS_U,0.0006,0.5071,0.7075,0.0115,0.7075
ROCPOINTS_U,0.0006,0.5071,0.7075,0.0115,0.7075
ROCPOINTS_U,0.0006,0.5070,0.7075,0.0115,0.7075
ROCPOINTS_U,0.0006,0.5070,0.7075,0.0115,0.7075
ROCPOINTS_U,0.0006,0.5069,0.7075,0.0115,0.7075
ROCPOINTS_U,0.0006,0.5069,0.7075,0.0115,0.7075
ROCPOINTS_U,0.0006,0.5068,0.7075,0.0115,0.7075
ROCPOINTS_U,0.0007,0.5067,0.7075,0.0115,0.7075
ROCPOINTS_U,0.0007,0.5067,0.7075,0.0115,0.7075
ROCPOINTS_U,0.0007,0.5066,0.7075,0.0115,0.7075
ROCPOINTS_U,0.0007,0.5066,0.7075,0.0116,0.7075
ROCPOINTS_U,0.0007,0.5065,0.7075,0.0116,0.7075
ROCPOINTS_U,0.0007,0.5065,0.7075,0.0116,0.7075
ROCPOINTS_U,0.0007,0.5064,0.7075,0.0116,0.7075
ROCPOINTS_U,0.0008,0.5063,0.7075,0.0116,0.7075
ROCPOINTS_U,0.0008,0.5063,0.7075,0.0116,0.7075
ROCPOINTS_U,0.0008,0.5062,0.7075,0.0116,0.7075
ROCPOINTS_U,0.0009,0.5061,0.7075,0.0116,0.7075
ROCPOINTS_U,0.0010,0.5060,0.7075,0.0116,0.7075
ROCPOINTS_U,0.0010,0.5059,0.7075,0.0116,0.7075
ROCPOINTS_U,0.0010,0.5059,0.7075,0.0116,0.7075
ROCPOINTS_U,0.0010,0.5058,0.7075,0.0116,0.7075
ROCPOINTS_U,0.0011,0.5058,0.7075,0.0116,0.7075
ROCPOINTS_U,0.0011,0.5057,0.7075,0.0116,0.7075
ROCPOINTS_U,0.0011,0.5057,0.7075,0.0116,0.7075
ROCPOINTS_U,0.0011,0.5056,0.7075,0.0116,0.7075
ROCPOINTS_U,0.0011,0.5055,0.7075,0.0116,0.7075
ROCPOINTS_U,0.0011,0.5054,0.7075,0.0116,0.7075
ROCPOINTS_U,0.0011,0.5052,0.7075,0.0116,0.7075
ROCPOINTS_U,0.0011,0.5051,0.7075,0.0116,0.7075
ROCPOINTS_U,0.0012,0.5050,0.7075,0.0116,0.7075
ROCPOINTS_U,0.0013,0.5050,0.7075,0.0116,0.7075
ROCPOINTS_U,0.0013,0.5049,0.7075,0.0116,0.7075
ROCPOINTS_U,0.0014,0.5049,0.7075,0.0116,0.7075
ROCPOINTS_U,0.0014,0.5048,0.7075,0.0116,0.7075
ROCPOINTS_U,0.0015,0.5048,0.7075,0.0116,0.7075
ROCPOINTS_U,0.0016,0.5047,0.7075,0.0116,0.7075
ROCPOINTS_U,0.0017,0.5046,0.7075,0.0116,0.7075
ROCPOINTS_U,0.0017,0.5044,0.7075,0.0116,0.7075
ROCPOINTS_U,0.0017,0.5043,0.7075,0.0116,0.7075
ROCPOINTS_U,0.0018,0.5042,0.7075,0.0116,0.7075
ROCPOINTS_U,0.0020,0.5042,0.7075,0.0116,0.7075
ROCPOINTS_U,0.0021,0.5041,0.7075,0.0116,0.7075
ROCPOINTS_U,0.0021,0.5041,0.7075,0.0116,0.7075
ROCPOINTS_U,0.0022,0.5040,0.7075,0.0116,0.7075
ROCPOINTS_U,0.0022,0.5040,0.7075,0.0116,0.7075
ROCPOINTS_U,0.0022,0.5037,0.7075,0.0116,0.7075
ROCPOINTS_U,0.0023,0.5037,0.7075,0.0116,0.7075
ROCPOINTS_U,0.0023,0.5036,0.7075,0.0116,0.7075
ROCPOINTS_U,0.0025,0.5036,0.7075,0.0116,0.7075
ROCPOINTS_U,0.0025,0.5035,0.7075,0.0116,0.7075
ROCPOINTS_U,0.0030,0.5034,0.7075,0.0116,0.7075
ROCPOINTS_U,0.0031,0.5033,0.7075,0.0116,0.7075
ROCPOINTS_U,0.0032,0.5033,0.7075,0.0116,0.7075
ROCPOINTS_U,0.0033,0.5032,0.7075,0.0116,0.7075
ROCPOINTS_U,0.0033,0.5028,0.7075,0.0116,0.7075
ROCPOINTS_U,0.0033,0.3506,0.5714,0.0135,0.5714
ROCPOINTS_U,0.0034,0.3503,0.5714,0.0135,0.5714
ROCPOINTS_U,0.0034,0.3502,0.5714,0.0135,0.5714
ROCPOINTS_U,0.0034,0.3502,0.5714,0.0135,0.5714
ROCPOINTS_U,0.0034,0.3501,0.5714,0.0135,0.5714
ROCPOINTS_U,0.0034,0.3500,0.5714,0.0135,0.5714
ROCPOINTS_U,0.0035,0.3500,0.5714,0.0135,0.5714
ROCPOINTS_U,0.0035,0.3499,0.5714,0.0135,0.5714
ROCPOINTS_U,0.0035,0.3499,0.5714,0.0135,0.5714
ROCPOINTS_U,0.0036,0.3497,0.5714,0.0135,0.5714
ROCPOINTS_U,0.0037,0.3496,0.5714,0.0135,0.5714
ROCPOINTS_U,0.0037,0.3496,0.5714,0.0135,0.5714
ROCPOINTS_U,0.0037,0.3495,0.5714,0.0135,0.5714
ROCPOINTS_U,0.0037,0.3495,0.5714,0.0135,0.5714
ROCPOINTS_U,0.0038,0.3479,0.5646,0.0134,0.5646
ROCPOINTS_U,0.0038,0.3478,0.5646,0.0134,0.5646
ROCPOINTS_U,0.0039,0.3478,0.5646,0.0134,0.5646
ROCPOINTS_U,0.0039,0.3477,0.5646,0.0134,0.5646
ROCPOINTS_U,0.0040,0.3476,0.5646,0.0134,0.5646
ROCPOINTS_U,0.0040,0.3475,0.5646,0.0134,0.5646
ROCPOINTS_U,0.0041,0.3475,0.5646,0.0134,0.5646
ROCPOINTS_U,0.0042,0.3463,0.5578,0.0133,0.5578
ROCPOINTS_U,0.0043,0.3462,0.5578,0.0133,0.5578
ROCPOINTS_U,0.0043,0.3462,0.5578,0.0133,0.5578
ROCPOINTS_U,0.0044,0.3461,0.5578,0.0133,0.5578
ROCPOINTS_U,0.0044,0.3461,0.5578,0.0133,0.5578
ROCPOINTS_U,0.0046,0.3460,0.5578,0.0133,0.5578
ROCPOINTS_U,0.0047,0.3460,0.5578,0.0133,0.5578
ROCPOINTS_U,0.0049,0.3459,0.5578,0.0133,0.5578
ROCPOINTS_U,0.0050,0.3458,0.5578,0.0133,0.5578
ROCPOINTS_U,0.0050,0.3456,0.5578,0.0133,0.5578
ROCPOINTS_U,0.0051,0.3455,0.5578,0.0133,0.5578
ROCPOINTS_U,0.0051,0.3454,0.5578,0.0133,0.5578
ROCPOINTS_U,0.0051,0.3454,0.5578,0.0133,0.5578
ROCPOINTS_U,0.0053,0.3453,0.5578,0.0133,0.5578
ROCPOINTS_U,0.0056,0.3453,0.5578,0.0133,0.5578
ROCPOINTS_U,0.0060,0.3452,0.5578,0.0133,0.5578
ROCPOINTS_U,0.0060,0.3444,0.5578,0.0134,0.5578
ROCPOINTS_U,0.0060,0.3432,0.5578,0.0134,0.5578
ROCPOINTS_U,0.0060,0.3426,0.5578,0.0134,0.5578
ROCPOINTS_U,0.0061,0.3426,0.5578,0.0134,0.5578
ROCPOINTS_U,0.0061,0.3416,0.5578,0.0135,0.5578
ROCPOINTS_U,0.0065,0.3416,0.5578,0.0135,0.5578
ROCPOINTS_U,0.0067,0.3409,0.5578,0.0135,0.5578
ROCPOINTS_U,0.0067,0.3405,0.5578,0.0135,0.5578
ROCPOINTS_U,0.0067,0.2545,0.5034,0.0163,0.5034
ROCPOINTS_U,0.0067,0.2544,0.5034,0.0163,0.5034
ROCPOINTS_U,0.0067,0.2534,0.5034,0.0163,0.5034
ROCPOINTS_U,0.0067,0.2533,0.5034,0.0164,0.5034
ROCPOINTS_U,0.0067,0.2523,0.5034,0.0164,0.5034
ROCPOINTS_U,0.0067,0.2522,0.5034,0.0164,0.5034
ROCPOINTS_U,0.0069,0.2521,0.5034,0.0164,0.5034
ROCPOINTS_U,0.0069,0.2512,0.5034,0.0165,0.5034
ROCPOINTS_U,0.0070,0.2511,0.5034,0.0165,0.5034
ROCPOINTS_U,0.0072,0.2499,0.5034,0.0166,0.5034
ROCPOINTS_U,0.0073,0.2499,0.5034,0.0166,0.5034
ROCPOINTS_U,0.0074,0.2498,0.5034,0.0166,0.5034
ROCPOINTS_U,0.0075,0.2498,0.5034,0.0166,0.5034
ROCPOINTS_U,0.0075,0.2497,0.5034,0.0166,0.5034
ROCPOINTS_U,0.0076,0.2485,0.5034,0.0167,0.5034
ROCPOINTS_U,0.0076,0.2484,0.5034,0.0167,0.5034
ROCPOINTS_U,0.0078,0.2484,0.5034,0.0167,0.5034
ROCPOINTS_U,0.0078,0.2483,0.5034,0.0167,0.5034
ROCPOINTS_U,0.0079,0.2483,0.5034,0.0167,0.5034
ROCPOINTS_U,0.0081,0.2466,0.5034,0.0168,0.5034
ROCPOINTS_U,0.0081,0.2453,0.5034,0.0169,0.5034
ROCPOINTS_U,0.0081,0.2452,0.5034,0.0169,0.5034
ROCPOINTS_U,0.0083,0.2437,0.5034,0.0170,0.5034
ROCPOINTS_U,0.0083,0.2420,0.5034,0.0171,0.5034
ROCPOINTS_U,0.0083,0.2401,0.5034,0.0172,0.5034
ROCPOINTS_U,0.0083,0.2381,0.5034,0.0174,0.5034
ROCPOINTS_U,0.0083,0.2366,0.5034,0.0175,0.5034
ROCPOINTS_U,0.0084,0.2363,0.5034,0.0175,0.5034
ROCPOINTS_U,0.0086,0.2363,0.5034,0.0175,0.5034
ROCPOINTS_U,0.0087,0.2362,0.5034,0.0175,0.5034
ROCPOINTS_U,0.0087,0.2362,0.5034,0.0175,0.5034
ROCPOINTS_U,0.0088,0.2361,0.5034,0.0175,0.5034
ROCPOINTS_U,0.0089,0.2360,0.5034,0.0175,0.5034
ROCPOINTS_U,0.0092,0.2360,0.5034,0.0175,0.5034
ROCPOINTS_U,0.0094,0.2359,0.5034,0.0175,0.5034
ROCPOINTS_U,0.0094,0.2359,0.5034,0.0175,0.5034
ROCPOINTS_U,0.0097,0.2358,0.5034,0.0175,0.5034
ROCPOINTS_U,0.0097,0.2358,0.5034,0.0176,0.5034
ROCPOINTS_U,0.0097,0.2357,0.5034,0.0176,0.5034
ROCPOINTS_U,0.0100,0.2356,0.5034,0.0176,0.5034
ROCPOINTS_U,0.0100,0.1813,0.4150,0.0188,0.4150
ROCPOINTS_U,0.0100,0.1812,0.4150,0.0188,0.4150
ROCPOINTS_U,0.0100,0.1811,0.4150,0.0188,0.4150
ROCPOINTS_U,0.0103,0.1811,0.4150,0.0188,0.4150
ROCPOINTS_U,0.0106,0.1809,0.4150,0.0188,0.4150
ROCPOINTS_U,0.0106,0.1809,0.4150,0.0188,0.4150
ROCPOINTS_U,0.0108,0.1808,0.4150,0.0188,0.4150
ROCPOINTS_U,0.0110,0.1808,0.4150,0.0188,0.4150
ROCPOINTS_U,0.0111,0.1807,0.4150,0.0189,0.4150
ROCPOINTS_U,0.0111,0.1806,0.4150,0.0189,0.4150
ROCPOINTS_U,0.0114,0.1805,0.4150,0.0189,0.4150
ROCPOINTS_U,0.0116,0.1805,0.4150,0.0189,0.4150
ROCPOINTS_U,0.0117,0.1804,0.4150,0.0189,0.4150
ROCPOINTS_U,0.0119,0.1801,0.4150,0.0189,0.4150
ROCPOINTS_U,0.0120,0.1800,0.4150,0.0189,0.4150
ROCPOINTS_U,0.0122,0.1800,0.4150,0.0189,0.4150
ROCPOINTS_U,0.0133,0.1799,0.4150,0.0189,0.4150
ROCPOINTS_U,0.0133,0.1798,0.4150,0.0189,0.4150
ROCPOINTS_U,0.0133,0.1418,0.3673,0.0212,0.3673
ROCPOINTS_U,0.0134,0.1417,0.3673,0.0212,0.3673
ROCPOINTS_U,0.0137,0.1417,0.3673,0.0212,0.3673
ROCPOINTS_U,0.0141,0.1416,0.3673,0.0212,0.3673
ROCPOINTS_U,0.0142,0.1416,0.3673,0.0213,0.3673
ROCPOINTS_U,0.0145,0.1414,0.3673,0.0213,0.3673
ROCPOINTS_U,0.0150,0.1414,0.3673,0.0213,0.3673
ROCPOINTS_U,0.0156,0.1413,0.3673,0.0213,0.3673
ROCPOINTS_U,0.0158,0.1412,0.3673,0.0213,0.3673
ROCPOINTS_U,0.0167,0.1411,0.3673,0.0213,0.3673
ROCPOINTS_U,0.0167,0.1408,0.3605,0.0210,0.3605
ROCPOINTS_U,0.0167,0.1408,0.3605,0.0210,0.3605
ROCPOINTS_U,0.0167,0.1144,0.3333,0.0238,0.3333
ROCPOINTS_U,0.0167,0.1143,0.3333,0.0238,0.3333
ROCPOINTS_U,0.0170,0.1143,0.3333,0.0238,0.3333
ROCPOINTS_U,0.0173,0.1142,0.3333,0.0238,0.3333
ROCPOINTS_U,0.0178,0.1142,0.3333,0.0238,0.3333
ROCPOINTS_U,0.0183,0.1141,0.3333,0.0239,0.3333
ROCPOINTS_U,0.0193,0.1141,0.3333,0.0239,0.3333
ROCPOINTS_U,0.0195,0.1140,0.3333,0.0239,0.3333
ROCPOINTS_U,0.0197,0.1135,0.3265,0.0235,0.3265
ROCPOINTS_U,0.0200,0.1134,0.3265,0.0235,0.3265
ROCPOINTS_U,0.0200,0.1134,0.3265,0.0235,0.3265
ROCPOINTS_U,0.0203,0.0941,0.2789,0.0242,0.2789
ROCPOINTS_U,0.0204,0.0940,0.2789,0.0242,0.2789
ROCPOINTS_U,0.0205,0.0940,0.2789,0.0242,0.2789
ROCPOINTS_U,0.0206,0.0939,0.2789,0.0242,0.2789
ROCPOINTS_U,0.0206,0.0939,0.2789,0.0243,0.2789
ROCPOINTS_U,0.0207,0.0938,0.2789,0.0243,0.2789
ROCPOINTS_U,0.0211,0.0937,0.2789,0.0243,0.2789
ROCPOINTS_U,0.0211,0.0937,0.2789,0.0243,0.2789
ROCPOINTS_U,0.0213,0.0936,0.2789,0.0243,0.2789
ROCPOINTS_U,0.0220,0.0936,0.2789,0.0243,0.2789
ROCPOINTS_U,0.0223,0.0935,0.2789,0.0243,0.2789
ROCPOINTS_U,0.0223,0.0935,0.2789,0.0244,0.2789
ROCPOINTS_U,0.0228,0.0934,0.2789,0.0244,0.2789
ROCPOINTS_U,0.0233,0.0933,0.2789,0.0244,0.2789
ROCPOINTS_U,0.0234,0.0792,0.2585,0.0266,0.2585
ROCPOINTS_U,0.0234,0.0792,0.2585,0.0266,0.2585
ROCPOINTS_U,0.0236,0.0792,0.2517,0.0259,0.2517
ROCPOINTS_U,0.0239,0.0791,0.2517,0.0259,0.2517
ROCPOINTS_U,0.0247,0.0791,0.2517,0.0259,0.2517
ROCPOINTS_U,0.0250,0.0790,0.2517,0.0260,0.2517
ROCPOINTS_U,0.0252,0.0789,0.2517,0.0260,0.2517
ROCPOINTS_U,0.0260,0.0788,0.2517,0.0260,0.2517
ROCPOINTS_U,0.0261,0.0788,0.2517,0.0260,0.2517
ROCPOINTS_U,0.0267,0.0787,0.2517,0.0261,0.2517
ROCPOINTS_U,0.0278,0.0669,0.2517,0.0305,0.2517
ROCPOINTS_U,0.0283,0.0668,0.2517,0.0306,0.2517
ROCPOINTS_U,0.0286,0.0667,0.2517,0.0306,0.2517
ROCPOINTS_U,0.0287,0.0667,0.2517,0.0306,0.2517
ROCPOINTS_U,0.0293,0.0666,0.2517,0.0307,0.2517
ROCPOINTS_U,0.0300,0.0665,0.2517,0.0307,0.2517
ROCPOINTS_U,0.0300,0.0665,0.2517,0.0307,0.2517
ROCPOINTS_U,0.0311,0.0573,0.2109,0.0299,0.2109
ROCPOINTS_U,0.0317,0.0573,0.2109,0.0299,0.2109
ROCPOINTS_U,0.0325,0.0572,0.2109,0.0299,0.2109
ROCPOINTS_U,0.0331,0.0570,0.2109,0.0300,0.2109
ROCPOINTS_U,0.0333,0.0567,0.2109,0.0302,0.2109
ROCPOINTS_U,0.0333,0.0566,0.2109,0.0302,0.2109
ROCPOINTS_U,0.0333,0.0492,0.1973,0.0324,0.1973
ROCPOINTS_U,0.0334,0.0492,0.1973,0.0325,0.1973
ROCPOINTS_U,0.0340,0.0492,0.1905,0.0314,0.1905
ROCPOINTS_U,0.0342,0.0487,0.1905,0.0317,0.1905
ROCPOINTS_U,0.0343,0.0484,0.1905,0.0319,0.1905
ROCPOINTS_U,0.0344,0.0481,0.1905,0.0321,0.1905
ROCPOINTS_U,0.0351,0.0478,0.1905,0.0323,0.1905
ROCPOINTS_U,0.0360,0.0478,0.1905,0.0323,0.1905
ROCPOINTS_U,0.0360,0.0475,0.1905,0.0325,0.1905
ROCPOINTS_U,0.0367,0.0474,0.1905,0.0325,0.1905
ROCPOINTS_U,0.0367,0.0422,0.1565,0.0301,0.1565
ROCPOINTS_U,0.0369,0.0421,0.1565,0.0301,0.1565
ROCPOINTS_U,0.0374,0.0421,0.1565,0.0302,0.1565
ROCPOINTS_U,0.0380,0.0420,0.1565,0.0302,0.1565
ROCPOINTS_U,0.0383,0.0419,0.1565,0.0303,0.1565
ROCPOINTS_U,0.0391,0.0419,0.1565,0.0303,0.1565
ROCPOINTS_U,0.0397,0.0418,0.1565,0.0303,0.1565
ROCPOINTS_U,0.0400,0.0413,0.1565,0.0307,0.1565
ROCPOINTS_U,0.0403,0.0363,0.1497,0.0334,0.1497
ROCPOINTS_U,0.0433,0.0361,0.1497,0.0335,0.1497
ROCPOINTS_U,0.0448,0.0314,0.1497,0.0383,0.1497
ROCPOINTS_U,0.0467,0.0314,0.1497,0.0384,0.1497
ROCPOINTS_U,0.0467,0.0313,0.1497,0.0385,0.1497
ROCPOINTS_U,0.0469,0.0288,0.1361,0.0380,0.1361
ROCPOINTS_U,0.0474,0.0287,0.1361,0.0381,0.1361
ROCPOINTS_U,0.0488,0.0287,0.1361,0.0382,0.1361
ROCPOINTS_U,0.0489,0.0286,0.1361,0.0382,0.1361
ROCPOINTS_U,0.0496,0.0286,0.1361,0.0383,0.1361
ROCPOINTS_U,0.0500,0.0285,0.1361,0.0384,0.1361
ROCPOINTS_U,0.0504,0.0254,0.1293,0.0409,0.1293
ROCPOINTS_U,0.0504,0.0253,0.1293,0.0410,0.1293
ROCPOINTS_U,0.0505,0.0251,0.1293,0.0413,0.1293
ROCPOINTS_U,0.0525,0.0250,0.1293,0.0414,0.1293
ROCPOINTS_U,0.0533,0.0249,0.1293,0.0417,0.1293
ROCPOINTS_U,0.0533,0.0248,0.1293,0.0418,0.1293
ROCPOINTS_U,0.0537,0.0226,0.1156,0.0411,0.1156
ROCPOINTS_U,0.0546,0.0225,0.1156,0.0412,0.1156
ROCPOINTS_U,0.0548,0.0224,0.1156,0.0415,0.1156
ROCPOINTS_U,0.0562,0.0222,0.1156,0.0418,0.1156
ROCPOINTS_U,0.0567,0.0219,0.1156,0.0423,0.1156
ROCPOINTS_U,0.0567,0.0196,0.1088,0.0444,0.1088
ROCPOINTS_U,0.0578,0.0195,0.1088,0.0446,0.1088
ROCPOINTS_U,0.0580,0.0195,0.1088,0.0447,0.1088
ROCPOINTS_U,0.0600,0.0194,0.1088,0.0448,0.1088
ROCPOINTS_U,0.0633,0.0179,0.1020,0.0455,0.1020
ROCPOINTS_U,0.0667,0.0168,0.1020,0.0484,0.1020
ROCPOINTS_U,0.0686,0.0155,0.0952,0.0490,0.0952
ROCPOINTS_U,0.0700,0.0154,0.0952,0.0491,0.0952
ROCPOINTS_U,0.0733,0.0145,0.0884,0.0485,0.0884
ROCPOINTS_U,0.0738,0.0135,0.0816,0.0480,0.0816
ROCPOINTS_U,0.0739,0.0135,0.0816,0.0482,0.0816
ROCPOINTS_U,0.0745,0.0134,0.0816,0.0484,0.0816
ROCPOINTS_U,0.0754,0.0134,0.0816,0.0486,0.0816
ROCPOINTS_U,0.0767,0.0134,0.0748,0.0447,0.0748
ROCPOINTS_U,0.0771,0.0123,0.0680,0.0442,0.0680
ROCPOINTS_U,0.0774,0.0122,0.0680,0.0444,0.0680
ROCPOINTS_U,0.0776,0.0122,0.0680,0.0446,0.0680
ROCPOINTS_U,0.0800,0.0121,0.0680,0.0448,0.0680
ROCPOINTS_U,0.0811,0.0114,0.0680,0.0476,0.0680
ROCPOINTS_U,0.0833,0.0113,0.0680,0.0478,0.0680
ROCPOINTS_U,0.0867,0.0106,0.0680,0.0510,0.0680
ROCPOINTS_U,0.0870,0.0102,0.0680,0.0529,0.0680
ROCPOINTS_U,0.0899,0.0101,0.0680,0.0532,0.0680
ROCPOINTS_U,0.0900,0.0101,0.0680,0.0535,0.0680
ROCPOINTS_U,0.0912,0.0094,0.0680,0.0568,0.0680
ROCPOINTS_U,0.0933,0.0094,0.0680,0.0571,0.0680
ROCPOINTS_U,0.0963,0.0087,0.0612,0.0556,0.0612
ROCPOINTS_U,0.0967,0.0087,0.0612,0.0559,0.0612
ROCPOINTS_U,0.1000,0.0077,0.0612,0.0621,0.0612
ROCPOINTS_U,0.1033,0.0075,0.0544,0.0571,0.0544
ROCPOINTS_U,0.1046,0.0072,0.0544,0.0597,0.0544
ROCPOINTS_U,0.1054,0.0071,0.0544,0.0602,0.0544
ROCPOINTS_U,0.1067,0.0071,0.0544,0.0606,0.0544
ROCPOINTS_U,0.1069,0.0067,0.0476,0.0565,0.0476
ROCPOINTS_U,0.1069,0.0066,0.0476,0.0569,0.0476
ROCPOINTS_U,0.1069,0.0065,0.0476,0.0574,0.0476
ROCPOINTS_U,0.1100,0.0065,0.0476,0.0579,0.0476
ROCPOINTS_U,0.1133,0.0062,0.0408,0.0522,0.0408
ROCPOINTS_U,0.1154,0.0060,0.0340,0.0450,0.0340
ROCPOINTS_U,0.1167,0.0059,0.0340,0.0463,0.0340
ROCPOINTS_U,0.1200,0.0056,0.0340,0.0481,0.0340
ROCPOINTS_U,0.1200,0.0055,0.0340,0.0495,0.0340
ROCPOINTS_U,0.1233,0.0054,0.0340,0.0500,0.0340
ROCPOINTS_U,0.1267,0.0052,0.0340,0.0521,0.0340
ROCPOINTS_U,0.1300,0.0050,0.0340,0.0538,0.0340
ROCPOINTS_U,0.1317,0.0050,0.0340,0.0543,0.0340
ROCPOINTS_U,0.1333,0.0049,0.0340,0.0549,0.0340
ROCPOINTS_U,0.1367,0.0047,0.0340,0.0575,0.0340
ROCPOINTS_U,0.1400,0.0044,0.0340,0.0602,0.0340
ROCPOINTS_U,0.1433,0.0042,0.0340,0.0633,0.0340
ROCPOINTS_U,0.1467,0.0041,0.0340,0.0649,0.0340
ROCPOINTS_U,0.1500,0.0037,0.0340,0.0714,0.0340
ROCPOINTS_U,0.1517,0.0036,0.0340,0.0735,0.0340
ROCPOINTS_U,0.1533,0.0034,0.0340,0.0781,0.0340
ROCPOINTS_U,0.1600,0.0032,0.0340,0.0806,0.0340
ROCPOINTS_U,0.1633,0.0030,0.0340,0.0862,0.0340
ROCPOINTS_U,0.1676,0.0030,0.0340,0.0877,0.0340
ROCPOINTS_U,0.1700,0.0029,0.0340,0.0893,0.0340
ROCPOINTS_U,0.1733,0.0029,0.0272,0.0727,0.0272
ROCPOINTS_U,0.1767,0.0027,0.0272,0.0784,0.0272
ROCPOINTS_U,0.1800,0.0026,0.0272,0.0800,0.0272
ROCPOINTS_U,0.1833,0.0025,0.0272,0.0833,0.0272
ROCPOINTS_U,0.1900,0.0024,0.0272,0.0851,0.0272
ROCPOINTS_U,0.2067,0.0023,0.0272,0.0889,0.0272
ROCPOINTS_U,0.2167,0.0023,0.0272,0.0909,0.0272
ROCPOINTS_U,0.2167,0.0022,0.0272,0.0930,0.0272
ROCPOINTS_U,0.2200,0.0021,0.0272,0.0976,0.0272
ROCPOINTS_U,0.2369,0.0020,0.0272,0.1000,0.0272
ROCPOINTS_U,0.2433,0.0020,0.0272,0.1026,0.0272
ROCPOINTS_U,0.2500,0.0020,0.0204,0.0789,0.0204
ROCPOINTS_U,0.2533,0.0019,0.0204,0.0811,0.0204
ROCPOINTS_U,0.2600,0.0018,0.0204,0.0882,0.0204
ROCPOINTS_U,0.2633,0.0017,0.0204,0.0909,0.0204
ROCPOINTS_U,0.2733,0.0016,0.0136,0.0667,0.0136
ROCPOINTS_U,0.2767,0.0015,0.0136,0.0690,0.0136
ROCPOINTS_U,0.2867,0.0014,0.0136,0.0741,0.0136
ROCPOINTS_U,0.2933,0.0014,0.0136,0.0769,0.0136
ROCPOINTS_U,0.2967,0.0013,0.0136,0.0833,0.0136
ROCPOINTS_U,0.3000,0.0012,0.0136,0.0870,0.0136
ROCPOINTS_U,0.3033,0.0012,0.0068,0.0455,0.0068
ROCPOINTS_U,0.3167,0.0011,0.0068,0.0476,0.0068
ROCPOINTS_U,0.3233,0.0011,0.0000,0.0000,0.0000
ROCPOINTS_U,0.3267,0.0011,0.0000,0.0000,0.0000
ROCPOINTS_U,0.3500,0.0010,0.0000,0.0000,0.0000
ROCPOINTS_U,0.3600,0.0009,0.0000,0.0000,0.0000
ROCPOINTS_U,0.3767,0.0009,0.0000,0.0000,0.0000
ROCPOINTS_U,0.3800,0.0008,0.0000,0.0000,0.0000
ROCPOINTS_U,0.3867,0.0007,0.0000,0.0000,0.0000
ROCPOINTS_U,0.3877,0.0007,0.0000,0.0000,0.0000
ROCPOINTS_U,0.3990,0.0006,0.0000,0.0000,0.0000
ROCPOINTS_U,0.4067,0.0006,0.0000,0.0000,0.0000
ROCPOINTS_U,0.4069,0.0005,0.0000,0.0000,0.0000
ROCPOINTS_U,0.4300,0.0005,0.0000,0.0000,0.0000
ROCPOINTS_U,0.4316,0.0004,0.0000,0.0000,0.0000
ROCPOINTS_U,0.4367,0.0003,0.0000,0.0000,0.0000
ROCPOINTS_U,0.5033,0.0003,0.0000,0.0000,0.0000
ROCPOINTS_U,0.5067,0.0002,0.0000,0.0000,0.0000
ROCPOINTS_U,0.5333,0.0002,0.0000,0.0000,0.0000
ROCPOINTS_U,0.6133,0.0001,0.0000,0.0000,0.0000
ROCPOINTS_U,0.6400,0.0001,0.0000,0.0000,0.0000
ROCPOINTS_U,0.6400,0.0000,0.0000,0.0000,0.0000
ROCPOINTS_?,0.0000,1.0000,0.0000,0.0000,0.0000
ROCPOINTS_?,0.0000,0.0000,0.0000,0.0000,0.0000
TIME,Seconds taken for cross-validation,245198.156000.
IMP_SCORE,1,GO:0048557,1.0000e+00,1.0000e+00
IMP_SCORE,2,GO:0010092,1.0000e+00,1.0000e+00
IMP_SCORE,3,GO:0035240,1.0000e+00,1.0000e+00
IMP_SCORE,4,GO:0070857,1.0000e+00,1.0000e+00
IMP_SCORE,5,GO:0044615,1.0000e+00,1.0000e+00
IMP_SCORE,6,GO:0051797,1.0000e+00,1.0000e+00
IMP_SCORE,7,GO:0007260,1.0000e+00,1.0000e+00
IMP_SCORE,8,GO:0099514,1.0000e+00,1.0000e+00
IMP_SCORE,9,GO:0051984,1.0000e+00,2.0000e+00
IMP_SCORE,10,GO:1903672,1.0000e+00,1.0000e+00
IMP_SCORE,11,GO:0035909,1.0000e+00,1.0000e+00
IMP_SCORE,12,GO:0033197,9.8548e-01,2.0000e+00
IMP_SCORE,13,GO:0071872,9.8548e-01,2.0000e+00
IMP_SCORE,14,GO:0008074,9.7095e-01,2.0000e+00
IMP_SCORE,15,GO:0045717,9.7095e-01,1.0000e+00
IMP_SCORE,16,GO:1901623,9.5915e-01,2.0000e+00
IMP_SCORE,17,GO:0016331,9.5915e-01,2.0000e+00
IMP_SCORE,18,GO:0048407,9.3709e-01,3.0000e+00
IMP_SCORE,19,GO:0002834,9.1830e-01,1.0000e+00
IMP_SCORE,20,GO:1901213,9.1830e-01,1.0000e+00
IMP_SCORE,21,GO:0031000,9.1830e-01,1.0000e+00
IMP_SCORE,22,GO:0005671,9.1830e-01,1.0000e+00
IMP_SCORE,23,GO:0070822,9.1830e-01,1.0000e+00
IMP_SCORE,24,GO:0061050,9.1830e-01,1.0000e+00
IMP_SCORE,25,GO:0036513,9.1830e-01,1.0000e+00
IMP_SCORE,26,GO:0090075,9.1830e-01,1.0000e+00
IMP_SCORE,27,GO:0042522,9.1830e-01,1.0000e+00
IMP_SCORE,28,GO:0002087,9.1830e-01,1.0000e+00
IMP_SCORE,29,GO:0010801,9.1830e-01,1.0000e+00
IMP_SCORE,30,GO:1904896,9.1830e-01,1.0000e+00
IMP_SCORE,31,GO:0060416,9.1830e-01,1.0000e+00
IMP_SCORE,32,GO:0031670,9.1830e-01,1.0000e+00
IMP_SCORE,33,GO:0043921,9.1830e-01,1.0000e+00
IMP_SCORE,34,GO:0010766,8.9111e-01,2.0000e+00
IMP_SCORE,35,GO:0035613,8.6479e-01,2.0000e+00
IMP_SCORE,36,GO:0071426,8.1128e-01,1.0000e+00
IMP_SCORE,37,GO:0090178,8.1128e-01,1.0000e+00
IMP_SCORE,38,GO:0060766,8.1128e-01,1.0000e+00
IMP_SCORE,39,GO:1900117,8.1128e-01,1.0000e+00
IMP_SCORE,40,GO:0002562,7.8416e-01,2.0000e+00
IMP_SCORE,41,GO:0032075,7.6525e-01,3.0000e+00
IMP_SCORE,42,GO:2000010,7.6127e-01,5.0000e+00
IMP_SCORE,43,GO:0045073,7.5680e-01,6.0000e+00
IMP_SCORE,44,GO:0042311,7.3713e-01,5.0000e+00
IMP_SCORE,45,GO:0010889,7.3007e-01,5.0000e+00
IMP_SCORE,46,GO:1900151,7.2513e-01,4.0000e+00
IMP_SCORE,47,GO:0004745,7.2399e-01,1.0500e+02
IMP_SCORE,48,GO:0061154,7.2193e-01,1.0000e+00
IMP_SCORE,49,GO:0060347,7.2193e-01,1.0000e+00
IMP_SCORE,50,GO:0046885,7.1797e-01,4.0000e+00
IMP_SCORE,51,GO:0034236,6.8219e-01,1.0000e+01
IMP_SCORE,52,GO:0090190,6.8028e-01,3.0000e+00
IMP_SCORE,53,GO:0007063,6.8028e-01,3.0000e+00
IMP_SCORE,54,GO:0048636,6.7097e-01,4.0000e+00
IMP_SCORE,55,GO:1902668,6.6732e-01,1.0000e+01
IMP_SCORE,56,GO:0019511,6.6020e-01,2.0000e+00
IMP_SCORE,57,GO:0045472,6.5564e-01,2.0000e+00
IMP_SCORE,58,GO:0046628,6.5156e-01,3.0000e+00
IMP_SCORE,59,GO:2000508,6.4543e-01,4.0000e+00
IMP_SCORE,60,GO:0032303,6.4094e-01,3.0000e+00
IMP_SCORE,61,GO:0002887,6.4014e-01,3.0000e+00
IMP_SCORE,62,GO:2000738,6.3955e-01,3.0000e+00
IMP_SCORE,63,GO:0042753,6.3294e-01,2.0000e+00
IMP_SCORE,64,GO:0090201,6.2581e-01,2.0000e+00
IMP_SCORE,65,GO:0006999,6.2581e-01,2.0000e+00
IMP_SCORE,66,GO:0048643,6.1981e-01,3.0000e+00
IMP_SCORE,67,GO:0045408,6.1479e-01,2.0000e+00
IMP_SCORE,68,GO:0045820,6.0425e-01,3.0000e+00
IMP_SCORE,69,GO:0010569,6.0396e-01,3.0000e+00
IMP_SCORE,70,GO:0030673,5.9266e-01,3.0000e+00
IMP_SCORE,71,GO:0099604,5.9167e-01,1.0000e+00
IMP_SCORE,72,GO:0032873,5.8841e-01,8.0000e+00
IMP_SCORE,73,GO:0071257,5.8426e-01,5.0000e+00
IMP_SCORE,74,GO:0060099,5.7646e-01,8.0000e+00
IMP_SCORE,75,GO:0044849,5.7636e-01,4.0000e+00
IMP_SCORE,76,GO:0035358,5.6768e-01,5.0000e+00
IMP_SCORE,77,GO:0050930,5.6660e-01,2.0000e+00
IMP_SCORE,78,GO:0034643,5.6433e-01,4.0000e+00
IMP_SCORE,79,GO:0035631,5.6174e-01,4.0000e+00
IMP_SCORE,80,GO:0051580,5.6128e-01,2.0000e+00
IMP_SCORE,81,GO:0051593,5.5862e-01,2.0000e+00
IMP_SCORE,82,GO:2001267,5.5856e-01,3.0000e+00
IMP_SCORE,83,GO:0035729,5.5790e-01,4.0000e+00
IMP_SCORE,84,GO:0051645,5.5741e-01,9.0000e+00
IMP_SCORE,85,GO:0002031,5.5149e-01,2.0000e+00
IMP_SCORE,86,GO:0045844,5.5099e-01,4.0000e+00
IMP_SCORE,87,GO:2000678,5.5039e-01,5.0000e+00
IMP_SCORE,88,GO:0034391,5.4894e-01,4.0000e+00
IMP_SCORE,89,GO:0042178,5.4752e-01,3.0000e+00
IMP_SCORE,90,GO:0060045,5.4515e-01,4.0000e+00
IMP_SCORE,91,GO:0002934,5.4295e-01,4.0000e+00
IMP_SCORE,92,GO:0045939,5.4260e-01,4.0000e+00
IMP_SCORE,93,GO:0061213,5.4146e-01,6.0000e+00
IMP_SCORE,94,GO:0070243,5.3800e-01,2.0000e+00
IMP_SCORE,95,GO:0043162,5.3800e-01,2.0000e+00
IMP_SCORE,96,GO:0061029,5.3748e-01,8.0000e+00
IMP_SCORE,97,GO:0004438,5.3646e-01,2.0000e+00
IMP_SCORE,98,GO:1902237,5.3645e-01,2.0000e+00
IMP_SCORE,99,GO:1901881,5.3630e-01,1.1000e+01
IMP_SCORE,100,GO:1903020,5.3434e-01,2.0000e+00
IMP_SCORE,101,GO:0045589,5.3192e-01,2.0000e+00
IMP_SCORE,102,GO:0039703,5.3117e-01,3.0000e+00
IMP_SCORE,103,GO:0048854,5.3048e-01,4.0000e+00
IMP_SCORE,104,GO:0071385,5.2927e-01,1.2000e+01
IMP_SCORE,105,GO:0002902,5.2822e-01,4.0000e+00
IMP_SCORE,106,GO:1903543,5.2637e-01,4.0000e+00
IMP_SCORE,107,GO:0099623,5.2153e-01,2.0000e+00
IMP_SCORE,108,GO:0033144,5.2077e-01,6.0000e+00
IMP_SCORE,109,GO:0046636,5.1771e-01,5.0000e+00
IMP_SCORE,110,GO:0051152,5.1696e-01,2.0000e+00
IMP_SCORE,111,GO:0035413,5.1542e-01,3.0000e+00
IMP_SCORE,112,GO:0003356,5.1524e-01,2.0000e+00
IMP_SCORE,113,GO:0010644,5.1524e-01,3.0000e+00
IMP_SCORE,114,GO:0050774,5.1478e-01,6.0000e+00
IMP_SCORE,115,GO:0043568,5.1387e-01,2.0000e+00
IMP_SCORE,116,GO:0070920,5.1373e-01,2.0000e+00
IMP_SCORE,117,GO:0010820,5.1373e-01,2.0000e+00
IMP_SCORE,118,GO:0030540,5.1330e-01,5.0000e+00
IMP_SCORE,119,GO:0010614,5.1293e-01,2.0000e+00
IMP_SCORE,120,GO:2000757,5.1220e-01,4.0000e+00
IMP_SCORE,121,GO:0097386,5.1185e-01,9.0000e+00
IMP_SCORE,122,GO:0071168,5.1073e-01,2.0000e+00
IMP_SCORE,123,GO:0003181,5.1071e-01,2.0000e+00
IMP_SCORE,124,GO:0071364,5.1004e-01,2.0000e+00
IMP_SCORE,125,GO:1902042,5.0990e-01,4.0000e+00
IMP_SCORE,126,GO:2000637,5.0859e-01,5.0000e+00
IMP_SCORE,127,GO:0035067,5.0803e-01,2.0000e+00
IMP_SCORE,128,GO:0070986,5.0701e-01,2.0000e+00
IMP_SCORE,129,GO:0048667,5.0631e-01,6.0000e+00
IMP_SCORE,130,GO:0046930,5.0581e-01,1.0000e+01
IMP_SCORE,131,GO:1901673,5.0485e-01,2.0000e+00
IMP_SCORE,132,GO:0009214,5.0435e-01,2.0000e+00
IMP_SCORE,133,GO:1902099,5.0404e-01,4.0000e+00
IMP_SCORE,134,GO:0055075,5.0339e-01,2.0000e+00
IMP_SCORE,135,GO:0007094,5.0336e-01,2.0000e+00
IMP_SCORE,136,GO:0060315,5.0303e-01,2.0000e+00
IMP_SCORE,137,GO:0033189,5.0265e-01,2.0000e+00
IMP_SCORE,138,GO:1900225,5.0177e-01,2.0000e+00
IMP_SCORE,139,GO:0000920,5.0158e-01,2.0000e+00
IMP_SCORE,140,GO:0051574,5.0136e-01,2.0000e+00
IMP_SCORE,141,GO:0036336,5.0134e-01,2.0000e+00
IMP_SCORE,142,GO:1901017,5.0035e-01,2.0000e+00
IMP_SCORE,143,GO:0060444,5.0008e-01,2.0000e+00
IMP_SCORE,144,GO:0071174,5.0005e-01,2.0000e+00
IMP_SCORE,145,GO:0008331,5.0003e-01,2.0000e+00
IMP_SCORE,146,GO:0044253,5.0001e-01,2.0000e+00
IMP_SCORE,147,GO:0040037,5.0001e-01,2.0000e+00
IMP_SCORE,148,GO:0030296,4.9815e-01,7.0000e+00
IMP_SCORE,149,GO:0043116,4.9748e-01,2.0000e+00
IMP_SCORE,150,GO:0002827,4.9672e-01,6.0000e+00
IMP_SCORE,151,GO:0014072,4.9339e-01,9.0000e+00
IMP_SCORE,152,GO:0001504,4.9293e-01,1.1000e+01
IMP_SCORE,153,GO:1900153,4.9232e-01,1.0000e+01
IMP_SCORE,154,GO:1902176,4.9197e-01,4.0000e+00
IMP_SCORE,155,GO:0021510,4.9109e-01,1.9000e+01
IMP_SCORE,156,GO:1904813,4.8938e-01,1.1700e+02
IMP_SCORE,157,GO:0060149,4.8895e-01,2.0000e+00
IMP_SCORE,158,GO:0048641,4.8749e-01,2.1000e+01
IMP_SCORE,159,GO:2000095,4.8688e-01,4.0000e+00
IMP_SCORE,160,GO:0051010,4.8640e-01,3.0000e+00
IMP_SCORE,161,GO:0021895,4.8596e-01,6.0000e+00
IMP_SCORE,162,GO:0010460,4.8405e-01,8.0000e+00
IMP_SCORE,163,GO:1903727,4.8341e-01,9.0000e+00
IMP_SCORE,164,GO:0032891,4.8262e-01,7.0000e+00
IMP_SCORE,165,GO:0090141,4.8124e-01,4.0000e+00
IMP_SCORE,166,GO:0000730,4.8124e-01,2.0000e+00
IMP_SCORE,167,GO:0007084,4.8071e-01,4.0000e+00
IMP_SCORE,168,GO:0000152,4.7998e-01,1.4000e+01
IMP_SCORE,169,GO:0040018,4.7752e-01,1.2000e+01
IMP_SCORE,170,GO:0030898,4.7696e-01,6.0000e+00
IMP_SCORE,171,GO:0042659,4.7680e-01,2.0000e+00
IMP_SCORE,172,GO:0003007,4.7590e-01,7.0000e+00
IMP_SCORE,173,GO:0006198,4.7439e-01,2.0000e+00
IMP_SCORE,174,GO:0010574,4.7423e-01,1.6000e+01
IMP_SCORE,175,GO:2000406,4.7287e-01,6.0000e+00
IMP_SCORE,176,GO:0038179,4.7071e-01,1.0000e+01
IMP_SCORE,177,GO:0060457,4.6995e-01,1.0000e+01
IMP_SCORE,178,GO:1905209,4.6968e-01,2.0000e+00
IMP_SCORE,179,GO:1904338,4.6957e-01,1.0000e+00
IMP_SCORE,180,GO:0072078,4.6919e-01,2.0000e+00
IMP_SCORE,181,GO:0072088,4.6883e-01,2.0000e+00
IMP_SCORE,182,GO:0002367,4.6730e-01,8.0000e+00
IMP_SCORE,183,GO:0002089,4.6658e-01,7.0000e+00
IMP_SCORE,184,GO:1901386,4.6572e-01,2.0000e+00
IMP_SCORE,185,GO:0014829,4.6479e-01,4.0000e+00
IMP_SCORE,186,GO:0032413,4.6399e-01,1.3000e+01
IMP_SCORE,187,GO:2000052,4.6296e-01,4.0000e+00
IMP_SCORE,188,GO:0044783,4.6180e-01,2.0000e+00
IMP_SCORE,189,GO:0043303,4.6173e-01,3.0000e+00
IMP_SCORE,190,GO:0090049,4.6156e-01,3.0000e+00
IMP_SCORE,191,GO:0046325,4.6124e-01,2.0000e+00
IMP_SCORE,192,GO:0006337,4.6052e-01,1.4000e+01
IMP_SCORE,193,GO:0045738,4.6020e-01,2.0000e+00
IMP_SCORE,194,GO:0051570,4.5996e-01,2.0000e+00
IMP_SCORE,195,GO:0032760,4.5988e-01,1.6000e+01
IMP_SCORE,196,GO:1900101,4.5943e-01,2.0000e+00
IMP_SCORE,197,GO:2000772,4.5859e-01,9.0000e+00
IMP_SCORE,198,GO:0031952,4.5806e-01,9.0000e+00
IMP_SCORE,199,GO:0071773,4.5754e-01,9.0000e+00
IMP_SCORE,200,GO:0043194,4.5743e-01,8.0000e+00
IMP_SCORE,201,GO:0032965,4.5724e-01,6.0000e+00
IMP_SCORE,202,GO:0001205,4.5702e-01,1.0000e+01
IMP_SCORE,203,GO:0035004,4.5611e-01,1.4000e+01
IMP_SCORE,204,GO:0001916,4.5478e-01,7.0000e+00
IMP_SCORE,205,GO:0043101,4.5399e-01,8.0000e+00
IMP_SCORE,206,GO:0044818,4.5378e-01,7.0000e+00
IMP_SCORE,207,GO:0007045,4.5332e-01,2.0000e+01
IMP_SCORE,208,GO:0043525,4.5305e-01,1.0000e+01
IMP_SCORE,209,GO:0033032,4.5169e-01,7.0000e+00
IMP_SCORE,210,GO:0032462,4.5116e-01,1.0000e+01
IMP_SCORE,211,GO:0044217,4.5076e-01,1.7000e+01
IMP_SCORE,212,GO:2000116,4.4888e-01,8.4000e+01
IMP_SCORE,213,GO:0045309,4.4868e-01,1.0000e+01
IMP_SCORE,214,GO:0006221,4.4774e-01,9.0000e+00
IMP_SCORE,215,GO:0031652,4.4696e-01,3.0000e+00
IMP_SCORE,216,GO:0019430,4.4650e-01,3.0000e+00
IMP_SCORE,217,GO:0035173,4.4532e-01,7.0000e+00
IMP_SCORE,218,GO:0060122,4.4486e-01,1.6000e+01
IMP_SCORE,219,GO:0051117,4.4409e-01,8.3000e+01
IMP_SCORE,220,GO:0090023,4.4262e-01,9.0000e+00
IMP_SCORE,221,GO:0043651,4.4213e-01,2.5000e+01
IMP_SCORE,222,GO:1903599,4.4120e-01,6.0000e+00
IMP_SCORE,223,GO:0051198,4.4094e-01,7.0000e+00
IMP_SCORE,224,GO:0030332,4.4053e-01,8.0000e+00
IMP_SCORE,225,GO:0010543,4.3959e-01,1.2000e+01
IMP_SCORE,226,GO:0010454,4.3944e-01,5.0000e+00
IMP_SCORE,227,GO:0051900,4.3896e-01,7.0000e+00
IMP_SCORE,228,GO:0071731,4.3830e-01,5.0000e+00
IMP_SCORE,229,GO:0030992,4.3781e-01,3.0000e+00
IMP_SCORE,230,GO:0005847,4.3596e-01,3.0000e+00
IMP_SCORE,231,GO:0030315,4.3346e-01,1.5000e+01
IMP_SCORE,232,GO:0050701,4.3321e-01,1.0000e+01
IMP_SCORE,233,GO:1903313,4.3282e-01,1.3000e+01
IMP_SCORE,234,GO:2000615,4.3269e-01,5.0000e+00
IMP_SCORE,235,GO:0032735,4.3240e-01,1.2000e+01
IMP_SCORE,236,GO:1903670,4.3187e-01,7.0000e+00
IMP_SCORE,237,GO:0032490,4.3159e-01,2.4000e+01
IMP_SCORE,238,GO:1900121,4.3156e-01,8.0000e+00
IMP_SCORE,239,GO:0097381,4.3068e-01,5.0000e+00
IMP_SCORE,240,GO:0009713,4.2974e-01,8.0000e+00
IMP_SCORE,241,GO:1901185,4.2805e-01,1.9000e+01
IMP_SCORE,242,GO:0042537,4.2675e-01,9.0000e+00
IMP_SCORE,243,GO:0010863,4.2586e-01,1.2000e+01
IMP_SCORE,244,GO:2000105,4.2565e-01,5.0000e+00
IMP_SCORE,245,GO:0014048,4.2532e-01,5.0000e+00
IMP_SCORE,246,GO:1904036,4.2491e-01,8.0000e+00
IMP_SCORE,247,GO:2000136,4.2415e-01,2.1000e+01
IMP_SCORE,248,GO:2000142,4.2377e-01,6.0000e+00
IMP_SCORE,249,GO:0046625,4.2345e-01,5.0000e+00
IMP_SCORE,250,GO:0071772,4.2252e-01,1.0000e+01
IMP_SCORE,251,GO:0010803,4.2221e-01,1.9000e+01
IMP_SCORE,252,GO:1902745,4.2094e-01,1.0000e+01
IMP_SCORE,253,GO:0044766,4.2008e-01,2.7000e+01
IMP_SCORE,254,GO:0045945,4.1997e-01,1.0000e+00
IMP_SCORE,255,GO:0032060,4.1937e-01,1.6000e+01
IMP_SCORE,256,GO:0043491,4.1920e-01,3.0000e+00
IMP_SCORE,257,GO:0043552,4.1899e-01,3.0000e+00
IMP_SCORE,258,GO:0046621,4.1899e-01,7.0000e+00
IMP_SCORE,259,GO:0016504,4.1849e-01,1.8000e+01
IMP_SCORE,260,GO:0002407,4.1833e-01,5.0000e+00
IMP_SCORE,261,GO:0032890,4.1809e-01,1.4000e+01
IMP_SCORE,262,GO:0045722,4.1808e-01,3.0000e+00
IMP_SCORE,263,GO:1990381,4.1743e-01,3.0000e+00
IMP_SCORE,264,GO:0099132,4.1737e-01,1.2000e+01
IMP_SCORE,265,GO:0031057,4.1715e-01,1.8000e+01
IMP_SCORE,266,GO:0006379,4.1678e-01,5.1000e+01
IMP_SCORE,267,GO:1900409,4.1597e-01,7.0000e+00
IMP_SCORE,268,GO:0031060,4.1562e-01,7.0000e+00
IMP_SCORE,269,GO:0046887,4.1544e-01,3.4000e+01
IMP_SCORE,270,GO:0048703,4.1523e-01,5.0000e+00
IMP_SCORE,271,GO:0002689,4.1489e-01,1.2000e+01
IMP_SCORE,272,GO:0009435,4.1476e-01,1.6000e+01
IMP_SCORE,273,GO:0031702,4.1399e-01,5.0000e+00
IMP_SCORE,274,GO:0001655,4.1318e-01,2.0000e+00
IMP_SCORE,275,GO:0043496,4.1074e-01,1.0000e+01
IMP_SCORE,276,GO:0060732,4.1022e-01,5.0000e+00
IMP_SCORE,277,total,4.0906e-01,7.4660e+03
IMP_SCORE,278,GO:0098533,4.0884e-01,1.7000e+01
IMP_SCORE,279,GO:0030814,4.0851e-01,2.4000e+01
IMP_SCORE,280,GO:0010718,4.0705e-01,1.2000e+01
IMP_SCORE,281,GO:0044819,4.0638e-01,2.0000e+00
IMP_SCORE,282,GO:0006012,4.0599e-01,1.3000e+01
IMP_SCORE,283,GO:0060159,4.0584e-01,2.0000e+00
IMP_SCORE,284,GO:0090335,4.0562e-01,3.0000e+00
IMP_SCORE,285,GO:0033598,4.0515e-01,4.0000e+00
IMP_SCORE,286,GO:1904923,4.0495e-01,7.0000e+00
IMP_SCORE,287,GO:1905898,4.0425e-01,7.0000e+00
IMP_SCORE,288,GO:0016444,4.0205e-01,6.0000e+00
IMP_SCORE,289,GO:0051349,4.0121e-01,1.7000e+01
IMP_SCORE,290,GO:1902579,3.9921e-01,2.6000e+01
IMP_SCORE,291,GO:0010656,3.9904e-01,1.0000e+01
IMP_SCORE,292,GO:0051428,3.9898e-01,9.0000e+00
IMP_SCORE,293,GO:0042220,3.9871e-01,5.0000e+00
IMP_SCORE,294,GO:2000514,3.9852e-01,8.0000e+00
IMP_SCORE,295,GO:0045581,3.9837e-01,6.0000e+00
IMP_SCORE,296,GO:0071559,3.9786e-01,1.1000e+01
IMP_SCORE,297,GO:0032306,3.9742e-01,2.0000e+00
IMP_SCORE,298,GO:0033151,3.9701e-01,3.0000e+00
IMP_SCORE,299,GO:0071347,3.9540e-01,1.9000e+01
IMP_SCORE,300,GO:1905207,3.9519e-01,7.0000e+00
IMP_SCORE,301,GO:1902592,3.9512e-01,4.0000e+00
IMP_SCORE,302,GO:1903421,3.9398e-01,5.0000e+00
IMP_SCORE,303,GO:0002724,3.9321e-01,3.0000e+00
IMP_SCORE,304,GO:0000900,3.9318e-01,7.0000e+00
IMP_SCORE,305,GO:0002700,3.9282e-01,2.6000e+01
IMP_SCORE,306,GO:0060411,3.9216e-01,9.0000e+00
IMP_SCORE,307,GO:0090025,3.9214e-01,5.0000e+00
IMP_SCORE,308,GO:0046487,3.9182e-01,4.3000e+01
IMP_SCORE,309,GO:0001846,3.9178e-01,3.1000e+01
IMP_SCORE,310,GO:0019852,3.9145e-01,3.0000e+00
IMP_SCORE,311,GO:0014059,3.9105e-01,5.0000e+00
IMP_SCORE,312,GO:0042053,3.9048e-01,8.0000e+00
IMP_SCORE,313,GO:0098799,3.9000e-01,3.0000e+00
IMP_SCORE,314,GO:0045823,3.8942e-01,5.0000e+00
IMP_SCORE,315,GO:0044126,3.8941e-01,9.0000e+00
IMP_SCORE,316,GO:0043370,3.8838e-01,1.3000e+01
IMP_SCORE,317,GO:0035855,3.8823e-01,1.8000e+01
IMP_SCORE,318,GO:1902107,3.8823e-01,4.0000e+01
IMP_SCORE,319,GO:2000001,3.8758e-01,9.0000e+00
IMP_SCORE,320,GO:2000831,3.8741e-01,4.0000e+00
IMP_SCORE,321,GO:0034502,3.8682e-01,2.4000e+01
IMP_SCORE,322,GO:0051439,3.8634e-01,1.0000e+01
IMP_SCORE,323,GO:0045671,3.8560e-01,6.0000e+00
IMP_SCORE,324,GO:0031932,3.8556e-01,2.5000e+01
IMP_SCORE,325,GO:0000782,3.8517e-01,2.0000e+00
IMP_SCORE,326,GO:0010762,3.8513e-01,1.7000e+01
IMP_SCORE,327,GO:0060307,3.8488e-01,4.0000e+00
IMP_SCORE,328,GO:0035412,3.8483e-01,5.0000e+00
IMP_SCORE,329,GO:0035051,3.8448e-01,9.0000e+00
IMP_SCORE,330,GO:1903055,3.8445e-01,4.0000e+00
IMP_SCORE,331,GO:1902554,3.8381e-01,7.0000e+00
IMP_SCORE,332,GO:1900024,3.8338e-01,1.0000e+01
IMP_SCORE,333,GO:0045182,3.8258e-01,3.3000e+01
IMP_SCORE,334,GO:0003188,3.8241e-01,1.4000e+01
IMP_SCORE,335,GO:0001570,3.8133e-01,2.0000e+01
IMP_SCORE,336,GO:0046007,3.8131e-01,5.0000e+00
IMP_SCORE,337,GO:0071560,3.8009e-01,6.0000e+00
IMP_SCORE,338,GO:0051769,3.7978e-01,8.0000e+00
IMP_SCORE,339,GO:0036120,3.7947e-01,5.0000e+00
IMP_SCORE,340,GO:1902229,3.7940e-01,1.6000e+01
IMP_SCORE,341,GO:1904019,3.7719e-01,6.0000e+00
IMP_SCORE,342,GO:0048588,3.7677e-01,3.0000e+01
IMP_SCORE,343,GO:0038084,3.7677e-01,1.0000e+01
IMP_SCORE,344,GO:0071868,3.7673e-01,6.0000e+00
IMP_SCORE,345,GO:0004526,3.7654e-01,5.0000e+00
IMP_SCORE,346,GO:0043369,3.7591e-01,9.0000e+00
IMP_SCORE,347,GO:0032732,3.7560e-01,2.0000e+01
IMP_SCORE,348,GO:0039706,3.7542e-01,2.0000e+00
IMP_SCORE,349,GO:0008574,3.7506e-01,5.0000e+00
IMP_SCORE,350,GO:0004709,3.7492e-01,2.1000e+01
IMP_SCORE,351,GO:0045736,3.7450e-01,8.0000e+00
IMP_SCORE,352,GO:0051151,3.7427e-01,1.0000e+01
IMP_SCORE,353,GO:0050805,3.7343e-01,2.5000e+01
IMP_SCORE,354,GO:0051145,3.7312e-01,5.0000e+00
IMP_SCORE,355,GO:0043551,3.7268e-01,6.0000e+00
IMP_SCORE,356,GO:0050691,3.7264e-01,1.0000e+01
IMP_SCORE,357,GO:0046174,3.7230e-01,8.0000e+00
IMP_SCORE,358,GO:0007263,3.7222e-01,1.1000e+01
IMP_SCORE,359,GO:0001944,3.7181e-01,6.0000e+00
IMP_SCORE,360,GO:0051893,3.7154e-01,1.3000e+01
IMP_SCORE,361,GO:0055022,3.7070e-01,5.0000e+00
IMP_SCORE,362,GO:0032092,3.6980e-01,2.3000e+01
IMP_SCORE,363,GO:0050731,3.6950e-01,4.3000e+01
IMP_SCORE,364,GO:0031227,3.6920e-01,1.5300e+02
IMP_SCORE,365,GO:0032350,3.6885e-01,6.0000e+00
IMP_SCORE,366,GO:1900103,3.6882e-01,3.0000e+00
IMP_SCORE,367,GO:0003148,3.6878e-01,4.0000e+00
IMP_SCORE,368,GO:0014068,3.6866e-01,2.9000e+01
IMP_SCORE,369,GO:1904837,3.6776e-01,5.0000e+00
IMP_SCORE,370,GO:0009651,3.6748e-01,4.0000e+00
IMP_SCORE,371,GO:0045744,3.6748e-01,3.0000e+01
IMP_SCORE,372,GO:0002889,3.6669e-01,2.0000e+01
IMP_SCORE,373,GO:0030239,3.6617e-01,3.0000e+00
IMP_SCORE,374,GO:0060768,3.6610e-01,4.0000e+00
IMP_SCORE,375,GO:0042417,3.6517e-01,1.5000e+01
IMP_SCORE,376,GO:0034110,3.6479e-01,6.0000e+00
IMP_SCORE,377,GO:0010885,3.6352e-01,3.0000e+00
IMP_SCORE,378,GO:1904705,3.6192e-01,7.0000e+00
IMP_SCORE,379,GO:0006491,3.6163e-01,2.8000e+01
IMP_SCORE,380,GO:0010952,3.6122e-01,3.8000e+01
IMP_SCORE,381,GO:0070302,3.6104e-01,5.5000e+01
IMP_SCORE,382,GO:1902581,3.6054e-01,9.0000e+00
IMP_SCORE,383,GO:0036109,3.5929e-01,3.8000e+01
IMP_SCORE,384,GO:1904707,3.5915e-01,3.0000e+00
IMP_SCORE,385,GO:0032814,3.5914e-01,9.0000e+00
IMP_SCORE,386,GO:0043383,3.5873e-01,3.0000e+00
IMP_SCORE,387,GO:0005484,3.5854e-01,1.6000e+01
IMP_SCORE,388,GO:0009065,3.5845e-01,4.3000e+01
IMP_SCORE,389,GO:0060043,3.5820e-01,3.0000e+00
IMP_SCORE,390,GO:1900182,3.5800e-01,2.3000e+01
IMP_SCORE,391,GO:0042359,3.5788e-01,8.0000e+00
IMP_SCORE,392,GO:0051287,3.5734e-01,4.9000e+01
IMP_SCORE,393,GO:0051775,3.5718e-01,1.2000e+01
IMP_SCORE,394,GO:0035994,3.5713e-01,7.0000e+00
IMP_SCORE,395,GO:0043394,3.5701e-01,2.9000e+01
IMP_SCORE,396,GO:0003091,3.5693e-01,1.4000e+01
IMP_SCORE,397,GO:0051983,3.5664e-01,2.0000e+01
IMP_SCORE,398,GO:0051353,3.5591e-01,1.7000e+01
IMP_SCORE,399,GO:0006293,3.5589e-01,5.0000e+00
IMP_SCORE,400,GO:0061117,3.5508e-01,3.0000e+00
IMP_SCORE,401,GO:0031362,3.5461e-01,2.5000e+01
IMP_SCORE,402,GO:0015791,3.5454e-01,5.0000e+00
IMP_SCORE,403,GO:0001227,3.5372e-01,4.7000e+01
IMP_SCORE,404,GO:0090322,3.5367e-01,2.0000e+01
IMP_SCORE,405,GO:0043270,3.5335e-01,6.8000e+01
IMP_SCORE,406,GO:0031573,3.5309e-01,3.0000e+00
IMP_SCORE,407,GO:0007216,3.5293e-01,1.1000e+01
IMP_SCORE,408,GO:0030168,3.5266e-01,5.0000e+01
IMP_SCORE,409,GO:0042474,3.5265e-01,9.0000e+00
IMP_SCORE,410,GO:0051085,3.5250e-01,3.0000e+00
IMP_SCORE,411,GO:0051150,3.5243e-01,1.3000e+01
IMP_SCORE,412,GO:0010664,3.5181e-01,1.0000e+01
IMP_SCORE,413,GO:0032025,3.5177e-01,5.0000e+00
IMP_SCORE,414,GO:0042108,3.5167e-01,1.5000e+01
IMP_SCORE,415,GO:0042058,3.5109e-01,2.8000e+01
IMP_SCORE,416,GO:1903429,3.5085e-01,9.0000e+00
IMP_SCORE,417,GO:0055025,3.5075e-01,3.0000e+00
IMP_SCORE,418,GO:0006513,3.5056e-01,2.1000e+01
IMP_SCORE,419,GO:0034143,3.5013e-01,3.0000e+00
IMP_SCORE,420,GO:1901343,3.4986e-01,3.0000e+01
IMP_SCORE,421,GO:0006582,3.4955e-01,3.0000e+00
IMP_SCORE,422,GO:0010719,3.4874e-01,1.2000e+01
IMP_SCORE,423,GO:0071276,3.4860e-01,1.0300e+02
IMP_SCORE,424,GO:0048664,3.4852e-01,1.4000e+01
IMP_SCORE,425,GO:0046640,3.4842e-01,9.0000e+00
IMP_SCORE,426,GO:0051403,3.4803e-01,2.9000e+01
IMP_SCORE,427,GO:0010524,3.4802e-01,1.5000e+01
IMP_SCORE,428,GO:0007164,3.4794e-01,9.0000e+00
IMP_SCORE,429,GO:0072124,3.4774e-01,5.0000e+00
IMP_SCORE,430,GO:0042056,3.4759e-01,1.7000e+01
IMP_SCORE,431,GO:0071380,3.4753e-01,3.0000e+00
IMP_SCORE,432,GO:0046329,3.4688e-01,1.1000e+01
IMP_SCORE,433,GO:0035809,3.4671e-01,7.0000e+00
IMP_SCORE,434,GO:0021885,3.4655e-01,2.2000e+01
IMP_SCORE,435,GO:0071709,3.4654e-01,6.0000e+00
IMP_SCORE,436,GO:0032967,3.4646e-01,7.0000e+00
IMP_SCORE,437,GO:0019226,3.4629e-01,1.0000e+01
IMP_SCORE,438,GO:0060973,3.4569e-01,5.0000e+00
IMP_SCORE,439,GO:0010458,3.4564e-01,3.0000e+00
IMP_SCORE,440,GO:0032069,3.4535e-01,6.0000e+00
IMP_SCORE,441,GO:0032722,3.4516e-01,2.4000e+01
IMP_SCORE,442,GO:0030176,3.4503e-01,1.3300e+02
IMP_SCORE,443,GO:0009312,3.4485e-01,2.0000e+01
IMP_SCORE,444,GO:0048771,3.4463e-01,2.9000e+01
IMP_SCORE,445,GO:0048679,3.4462e-01,1.0000e+01
IMP_SCORE,446,GO:1901524,3.4461e-01,3.0000e+00
IMP_SCORE,447,GO:0060688,3.4448e-01,1.8000e+01
IMP_SCORE,448,GO:0051000,3.4415e-01,7.0000e+00
IMP_SCORE,449,GO:0032924,3.4394e-01,6.0000e+00
IMP_SCORE,450,GO:0035641,3.4387e-01,9.0000e+00
IMP_SCORE,451,GO:0032655,3.4385e-01,2.1000e+01
IMP_SCORE,452,GO:0060065,3.4383e-01,3.0000e+00
IMP_SCORE,453,GO:1905819,3.4341e-01,4.0000e+00
IMP_SCORE,454,GO:0085029,3.4325e-01,3.5000e+01
IMP_SCORE,455,GO:0043302,3.4313e-01,1.2000e+01
IMP_SCORE,456,GO:0003156,3.4300e-01,1.6000e+01
IMP_SCORE,457,GO:0071320,3.4282e-01,1.1000e+01
IMP_SCORE,458,GO:0008038,3.4197e-01,9.3000e+01
IMP_SCORE,459,GO:0009791,3.4182e-01,3.6000e+01
IMP_SCORE,460,GO:0048753,3.4175e-01,9.0000e+00
IMP_SCORE,461,GO:0060740,3.4157e-01,9.0000e+00
IMP_SCORE,462,GO:0006836,3.4151e-01,5.5000e+01
IMP_SCORE,463,GO:0005041,3.4110e-01,1.7000e+01
IMP_SCORE,464,GO:0008277,3.4097e-01,8.9000e+01
IMP_SCORE,465,GO:0006525,3.4096e-01,2.7000e+01
IMP_SCORE,466,GO:2000107,3.4086e-01,1.9000e+01
IMP_SCORE,467,GO:0004843,3.4049e-01,7.1000e+01
IMP_SCORE,468,GO:0090723,3.4038e-01,1.7000e+01
IMP_SCORE,469,GO:1903146,3.4030e-01,1.9000e+01
IMP_SCORE,470,GO:0032946,3.4022e-01,4.2000e+01
IMP_SCORE,471,GO:0010744,3.4019e-01,1.4000e+01
IMP_SCORE,472,GO:0046039,3.3991e-01,1.0000e+01
IMP_SCORE,473,GO:0050921,3.3979e-01,2.8000e+01
IMP_SCORE,474,GO:0061000,3.3977e-01,9.0000e+00
IMP_SCORE,475,GO:0045907,3.3961e-01,6.0000e+00
IMP_SCORE,476,GO:0034122,3.3957e-01,1.0000e+01
IMP_SCORE,477,GO:0014850,3.3942e-01,6.0000e+00
IMP_SCORE,478,GO:0060359,3.3903e-01,2.2000e+01
IMP_SCORE,479,GO:1905809,3.3901e-01,3.0000e+00
IMP_SCORE,480,GO:0045579,3.3890e-01,3.0000e+00
IMP_SCORE,481,GO:0055007,3.3870e-01,6.0000e+00
IMP_SCORE,482,GO:0005984,3.3836e-01,7.0000e+00
IMP_SCORE,483,GO:0055021,3.3830e-01,3.0000e+00
IMP_SCORE,484,GO:0015985,3.3827e-01,6.0000e+00
IMP_SCORE,485,GO:0033273,3.3805e-01,2.4000e+01
IMP_SCORE,486,GO:0042730,3.3772e-01,2.2000e+01
IMP_SCORE,487,GO:0042405,3.3767e-01,3.0000e+00
IMP_SCORE,488,GO:1901018,3.3747e-01,3.0000e+00
IMP_SCORE,489,GO:0010827,3.3746e-01,3.3000e+01
IMP_SCORE,490,GO:0046638,3.3739e-01,2.0000e+01
IMP_SCORE,491,GO:1900027,3.3736e-01,1.2000e+01
IMP_SCORE,492,GO:1903846,3.3711e-01,6.0000e+00
IMP_SCORE,493,GO:0090280,3.3696e-01,2.2000e+01
IMP_SCORE,494,GO:0009220,3.3693e-01,1.2000e+01
IMP_SCORE,495,GO:0051966,3.3673e-01,2.0000e+01
IMP_SCORE,496,GO:0046597,3.3666e-01,2.2000e+01
IMP_SCORE,497,GO:0033147,3.3630e-01,3.0000e+00
IMP_SCORE,498,GO:1900739,3.3627e-01,1.8000e+01
IMP_SCORE,499,GO:1900745,3.3624e-01,1.3000e+01
IMP_SCORE,500,GO:0009201,3.3619e-01,1.2000e+01
IMP_SCORE,501,GO:0036149,3.3584e-01,1.7000e+01
IMP_SCORE,502,GO:1900407,3.3580e-01,2.0000e+01
IMP_SCORE,503,GO:0035112,3.3569e-01,3.0000e+00
IMP_SCORE,504,GO:0039531,3.3558e-01,4.0000e+00
IMP_SCORE,505,GO:2000171,3.3555e-01,1.9000e+01
IMP_SCORE,506,GO:0031297,3.3553e-01,3.0000e+00
IMP_SCORE,507,GO:0006953,3.3547e-01,4.4000e+01
IMP_SCORE,508,GO:0010881,3.3492e-01,3.0000e+00
IMP_SCORE,509,GO:1901032,3.3489e-01,1.0000e+01
IMP_SCORE,510,GO:0002068,3.3475e-01,7.0000e+00
IMP_SCORE,511,GO:0032239,3.3472e-01,3.0000e+00
IMP_SCORE,512,GO:1902572,3.3444e-01,3.0000e+00
IMP_SCORE,513,GO:0071625,3.3410e-01,1.3000e+01
IMP_SCORE,514,GO:1903038,3.3407e-01,2.8000e+01
IMP_SCORE,515,GO:0006261,3.3404e-01,2.7000e+01
IMP_SCORE,516,GO:1902692,3.3388e-01,2.5000e+01
IMP_SCORE,517,GO:0001838,3.3385e-01,1.2000e+01
IMP_SCORE,518,GO:0034394,3.3370e-01,3.0000e+00
IMP_SCORE,519,GO:0051898,3.3343e-01,2.0000e+01
IMP_SCORE,520,GO:1900078,3.3337e-01,7.0000e+00
IMP_SCORE,521,GO:0071236,3.3260e-01,4.0000e+00
IMP_SCORE,522,GO:0032647,3.3260e-01,1.0000e+01
IMP_SCORE,523,GO:0006099,3.3233e-01,2.3000e+01
IMP_SCORE,524,GO:1990939,3.3227e-01,1.3000e+01
IMP_SCORE,525,GO:2001273,3.3191e-01,8.0000e+00
IMP_SCORE,526,GO:0007205,3.3181e-01,2.1000e+01
IMP_SCORE,527,GO:1903204,3.3174e-01,6.0000e+00
IMP_SCORE,528,GO:0050671,3.3172e-01,3.2000e+01
IMP_SCORE,529,GO:0090596,3.3144e-01,2.7000e+01
IMP_SCORE,530,GO:0008637,3.3094e-01,3.2000e+01
IMP_SCORE,531,GO:2001053,3.3089e-01,7.0000e+00
IMP_SCORE,532,GO:0010225,3.3074e-01,4.0000e+00
IMP_SCORE,533,GO:0010566,3.3061e-01,5.0000e+00
IMP_SCORE,534,GO:0006531,3.3058e-01,9.0000e+00
IMP_SCORE,535,GO:0032691,3.3055e-01,7.0000e+00
IMP_SCORE,536,GO:0070861,3.3052e-01,6.0000e+00
IMP_SCORE,537,GO:0045668,3.3043e-01,6.0000e+00
IMP_SCORE,538,GO:2000378,3.3010e-01,2.4000e+01
IMP_SCORE,539,GO:2000779,3.2998e-01,1.1000e+01
IMP_SCORE,540,GO:0030371,3.2993e-01,3.2000e+01
IMP_SCORE,541,GO:0042692,3.2959e-01,2.2000e+01
IMP_SCORE,542,GO:0048041,3.2945e-01,2.7000e+01
IMP_SCORE,543,GO:0055013,3.2942e-01,9.0000e+00
IMP_SCORE,544,GO:0014912,3.2940e-01,1.1000e+01
IMP_SCORE,545,GO:0032481,3.2898e-01,4.5000e+01
IMP_SCORE,546,GO:1902170,3.2874e-01,1.2000e+01
IMP_SCORE,547,GO:0051098,3.2869e-01,8.8000e+01
IMP_SCORE,548,GO:0002755,3.2811e-01,1.3000e+01
IMP_SCORE,549,GO:0071549,3.2797e-01,4.0000e+00
IMP_SCORE,550,GO:2001239,3.2783e-01,3.4000e+01
IMP_SCORE,551,GO:0055078,3.2686e-01,5.0000e+00
IMP_SCORE,552,GO:0071622,3.2678e-01,1.0000e+01
IMP_SCORE,553,GO:0008066,3.2672e-01,1.0000e+01
IMP_SCORE,554,GO:0006636,3.2666e-01,5.4000e+01
IMP_SCORE,555,GO:0071732,3.2656e-01,4.0000e+00
IMP_SCORE,556,GO:0045428,3.2649e-01,1.3000e+01
IMP_SCORE,557,GO:0051569,3.2623e-01,3.0000e+00
IMP_SCORE,558,GO:0005978,3.2615e-01,5.0000e+00
IMP_SCORE,559,GO:0032371,3.2603e-01,1.4000e+01
IMP_SCORE,560,GO:0033700,3.2592e-01,2.0000e+00
IMP_SCORE,561,GO:0035019,3.2555e-01,2.1000e+01
IMP_SCORE,562,GO:0072395,3.2555e-01,1.7000e+01
IMP_SCORE,563,GO:0002702,3.2531e-01,2.7000e+01
IMP_SCORE,564,GO:1901216,3.2529e-01,2.0000e+01
IMP_SCORE,565,GO:1903557,3.2477e-01,2.0000e+01
IMP_SCORE,566,GO:0009113,3.2461e-01,7.0000e+00
IMP_SCORE,567,GO:0060421,3.2456e-01,4.0000e+00
IMP_SCORE,568,GO:0010640,3.2452e-01,1.1000e+01
IMP_SCORE,569,GO:0046697,3.2431e-01,9.0000e+00
IMP_SCORE,570,GO:0030803,3.2427e-01,1.4000e+01
IMP_SCORE,571,GO:0045072,3.2419e-01,9.0000e+00
IMP_SCORE,572,GO:0031663,3.2397e-01,1.5000e+01
IMP_SCORE,573,GO:0042346,3.2394e-01,1.2000e+01
IMP_SCORE,574,GO:0097553,3.2367e-01,1.3000e+01
IMP_SCORE,575,GO:0045953,3.2360e-01,7.0000e+00
IMP_SCORE,576,GO:0001676,3.2354e-01,1.0400e+02
IMP_SCORE,577,GO:0006702,3.2330e-01,7.0000e+00
IMP_SCORE,578,GO:0048010,3.2313e-01,2.5000e+01
IMP_SCORE,579,GO:1902307,3.2308e-01,1.2000e+01
IMP_SCORE,580,GO:0010314,3.2294e-01,6.0000e+00
IMP_SCORE,581,GO:0045839,3.2285e-01,4.0000e+00
IMP_SCORE,582,GO:0006553,3.2257e-01,2.5000e+01
IMP_SCORE,583,GO:0038201,3.2243e-01,2.8000e+01
IMP_SCORE,584,GO:2000404,3.2224e-01,1.4000e+01
IMP_SCORE,585,GO:1903201,3.2220e-01,2.2000e+01
IMP_SCORE,586,GO:0032211,3.2193e-01,1.0000e+00
IMP_SCORE,587,GO:0006983,3.2193e-01,1.0000e+00
IMP_SCORE,588,GO:1903708,3.2190e-01,3.6000e+01
IMP_SCORE,589,GO:0017136,3.2180e-01,4.0000e+00
IMP_SCORE,590,GO:0070303,3.2173e-01,9.0000e+00
IMP_SCORE,591,GO:0000295,3.2162e-01,1.2000e+01
IMP_SCORE,592,GO:0051187,3.2158e-01,1.2000e+01
IMP_SCORE,593,GO:0090218,3.2155e-01,1.3000e+01
IMP_SCORE,594,GO:0050765,3.2155e-01,3.0000e+00
IMP_SCORE,595,GO:0005892,3.2107e-01,7.0000e+00
IMP_SCORE,596,GO:1903725,3.2079e-01,1.4000e+01
IMP_SCORE,597,GO:0035580,3.2077e-01,4.3000e+01
IMP_SCORE,598,GO:0031532,3.2058e-01,3.5000e+01
IMP_SCORE,599,GO:0070696,3.2045e-01,6.0000e+00
IMP_SCORE,600,GO:0030277,3.2044e-01,1.5000e+01
IMP_SCORE,601,GO:0016572,3.2038e-01,8.0000e+00
IMP_SCORE,602,GO:2000463,3.2035e-01,1.0000e+01
IMP_SCORE,603,GO:1902884,3.2020e-01,8.0000e+00
IMP_SCORE,604,GO:0048365,3.2009e-01,2.4000e+01
IMP_SCORE,605,GO:0042454,3.1991e-01,1.4000e+01
IMP_SCORE,606,GO:0046133,3.1967e-01,1.5000e+01
IMP_SCORE,607,GO:0051298,3.1962e-01,1.0000e+01
IMP_SCORE,608,GO:0001102,3.1947e-01,2.0000e+01
IMP_SCORE,609,GO:0043455,3.1918e-01,5.0000e+00
IMP_SCORE,610,GO:0097192,3.1907e-01,1.5000e+01
IMP_SCORE,611,GO:0008631,3.1899e-01,3.0000e+00
IMP_SCORE,612,GO:0050819,3.1895e-01,2.9000e+01
IMP_SCORE,613,GO:0032794,3.1888e-01,1.6000e+01
IMP_SCORE,614,GO:0010759,3.1863e-01,5.0000e+00
IMP_SCORE,615,GO:0042990,3.1855e-01,3.6000e+01
IMP_SCORE,616,GO:0090004,3.1842e-01,2.5000e+01
IMP_SCORE,617,GO:2000479,3.1838e-01,1.3000e+01
IMP_SCORE,618,GO:0002837,3.1794e-01,3.0000e+00
IMP_SCORE,619,GO:0060263,3.1791e-01,3.0000e+00
IMP_SCORE,620,GO:0030815,3.1790e-01,7.0000e+00
IMP_SCORE,621,GO:0060272,3.1784e-01,1.0000e+01
IMP_SCORE,622,GO:0048640,3.1772e-01,3.0000e+01
IMP_SCORE,623,GO:1905952,3.1745e-01,2.6000e+01
IMP_SCORE,624,GO:0071402,3.1738e-01,3.4000e+01
IMP_SCORE,625,GO:0043280,3.1737e-01,3.2000e+01
IMP_SCORE,626,GO:0031701,3.1736e-01,8.0000e+00
IMP_SCORE,627,GO:0046928,3.1722e-01,2.2000e+01
IMP_SCORE,628,GO:0007213,3.1679e-01,1.8000e+01
IMP_SCORE,629,GO:0033162,3.1669e-01,1.0000e+00
IMP_SCORE,630,GO:0007035,3.1637e-01,1.2000e+01
IMP_SCORE,631,GO:0030279,3.1594e-01,2.4000e+01
IMP_SCORE,632,GO:0060291,3.1583e-01,2.0000e+01
IMP_SCORE,633,GO:0021604,3.1569e-01,1.1000e+01
IMP_SCORE,634,GO:0038128,3.1560e-01,2.7000e+01
IMP_SCORE,635,GO:0060148,3.1539e-01,4.0000e+00
IMP_SCORE,636,GO:0060252,3.1529e-01,6.0000e+00
IMP_SCORE,637,GO:0008209,3.1521e-01,3.7000e+01
IMP_SCORE,638,GO:0060966,3.1507e-01,6.0000e+00
IMP_SCORE,639,GO:0048863,3.1477e-01,4.4000e+01
IMP_SCORE,640,GO:0002209,3.1475e-01,1.5000e+01
IMP_SCORE,641,GO:0010561,3.1407e-01,1.0000e+01
IMP_SCORE,642,GO:0071695,3.1391e-01,2.4000e+01
IMP_SCORE,643,GO:2001026,3.1384e-01,7.0000e+00
IMP_SCORE,644,GO:0060037,3.1343e-01,3.0000e+00
IMP_SCORE,645,GO:0016645,3.1286e-01,4.9000e+01
IMP_SCORE,646,GO:0046620,3.1264e-01,1.0000e+01
IMP_SCORE,647,GO:0016505,3.1251e-01,1.3000e+01
IMP_SCORE,648,GO:0071470,3.1244e-01,2.1000e+01
IMP_SCORE,649,GO:0006677,3.1241e-01,2.6000e+01
IMP_SCORE,650,GO:0051653,3.1238e-01,1.2000e+01
IMP_SCORE,651,GO:0035255,3.1225e-01,4.0000e+00
IMP_SCORE,652,GO:0016725,3.1219e-01,4.0000e+00
IMP_SCORE,653,GO:0044003,3.1214e-01,1.6000e+01
IMP_SCORE,654,GO:0006388,3.1200e-01,5.0000e+00
IMP_SCORE,655,GO:0009953,3.1173e-01,2.4000e+01
IMP_SCORE,656,GO:0061053,3.1159e-01,3.4000e+01
IMP_SCORE,657,GO:0071354,3.1157e-01,3.0000e+00
IMP_SCORE,658,GO:0035872,3.1147e-01,9.0000e+00
IMP_SCORE,659,GO:0032414,3.1147e-01,1.7000e+01
IMP_SCORE,660,GO:0032769,3.1138e-01,3.0000e+00
IMP_SCORE,661,GO:0035315,3.1128e-01,1.0000e+00
IMP_SCORE,662,GO:0009223,3.1128e-01,1.0000e+00
IMP_SCORE,663,GO:0060644,3.1128e-01,1.0000e+00
IMP_SCORE,664,GO:0042036,3.1121e-01,1.2000e+01
IMP_SCORE,665,GO:1900015,3.1075e-01,1.3000e+01
IMP_SCORE,666,GO:0002790,3.1065e-01,4.3000e+01
IMP_SCORE,667,GO:0007274,3.1057e-01,2.1000e+01
IMP_SCORE,668,GO:0010675,3.0950e-01,3.9000e+01
IMP_SCORE,669,GO:0060348,3.0932e-01,6.3000e+01
IMP_SCORE,670,GO:0046068,3.0931e-01,8.0000e+00
IMP_SCORE,671,GO:0098586,3.0901e-01,9.0000e+00
IMP_SCORE,672,GO:0071675,3.0885e-01,1.3000e+01
IMP_SCORE,673,GO:0014014,3.0880e-01,1.5000e+01
IMP_SCORE,674,GO:0061045,3.0867e-01,3.2000e+01
IMP_SCORE,675,GO:0090100,3.0829e-01,2.9000e+01
IMP_SCORE,676,GO:0060612,3.0768e-01,2.7000e+01
IMP_SCORE,677,GO:0018904,3.0755e-01,3.3000e+01
IMP_SCORE,678,GO:1902400,3.0751e-01,1.3000e+01
IMP_SCORE,679,GO:1903533,3.0749e-01,6.6000e+01
IMP_SCORE,680,GO:0033627,3.0732e-01,1.5000e+01
IMP_SCORE,681,GO:2001020,3.0713e-01,4.2000e+01
IMP_SCORE,682,GO:0060338,3.0711e-01,8.0000e+00
IMP_SCORE,683,GO:0045683,3.0701e-01,3.0000e+00
IMP_SCORE,684,GO:0051918,3.0687e-01,8.0000e+00
IMP_SCORE,685,GO:0035065,3.0684e-01,1.6000e+01
IMP_SCORE,686,GO:0001707,3.0680e-01,1.9000e+01
IMP_SCORE,687,GO:0046148,3.0676e-01,1.8000e+01
IMP_SCORE,688,GO:0000054,3.0664e-01,3.0000e+00
IMP_SCORE,689,GO:0030032,3.0626e-01,1.5000e+01
IMP_SCORE,690,GO:0005112,3.0606e-01,6.0000e+00
IMP_SCORE,691,GO:0032673,3.0605e-01,1.0000e+01
IMP_SCORE,692,GO:0008483,3.0600e-01,2.6000e+01
IMP_SCORE,693,GO:0060253,3.0599e-01,9.0000e+00
IMP_SCORE,694,GO:0043001,3.0587e-01,9.0000e+00
IMP_SCORE,695,GO:0032460,3.0586e-01,1.1000e+01
IMP_SCORE,696,GO:0071867,3.0544e-01,1.2000e+01
IMP_SCORE,697,GO:1902930,3.0532e-01,1.4000e+01
IMP_SCORE,698,GO:0051985,3.0501e-01,3.0000e+00
IMP_SCORE,699,GO:1901741,3.0494e-01,1.6000e+01
IMP_SCORE,700,GO:0016358,3.0487e-01,9.0000e+00
IMP_SCORE,701,GO:1902188,3.0485e-01,7.0000e+00
IMP_SCORE,702,GO:0097284,3.0484e-01,5.0000e+00
IMP_SCORE,703,GO:0035864,3.0476e-01,4.0000e+00
IMP_SCORE,704,GO:0090383,3.0466e-01,1.9000e+01
IMP_SCORE,705,GO:0035258,3.0454e-01,3.4000e+01
IMP_SCORE,706,GO:0035728,3.0440e-01,7.0000e+00
IMP_SCORE,707,GO:0045923,3.0431e-01,9.0000e+00
IMP_SCORE,708,GO:0003179,3.0362e-01,1.0000e+01
IMP_SCORE,709,GO:0046686,3.0347e-01,9.8000e+01
IMP_SCORE,710,GO:0070875,3.0346e-01,1.6000e+01
IMP_SCORE,711,GO:0072178,3.0327e-01,1.0000e+01
IMP_SCORE,712,GO:0042149,3.0312e-01,2.0000e+01
IMP_SCORE,713,GO:0045792,3.0297e-01,4.0000e+00
IMP_SCORE,714,GO:0018298,3.0276e-01,7.0000e+00
IMP_SCORE,715,GO:0018279,3.0190e-01,4.0000e+01
IMP_SCORE,716,GO:0050796,3.0184e-01,5.6000e+01
IMP_SCORE,717,GO:0042307,3.0170e-01,2.2000e+01
IMP_SCORE,718,GO:1902749,3.0169e-01,2.1000e+01
IMP_SCORE,719,GO:0035902,3.0166e-01,1.3000e+01
IMP_SCORE,720,GO:0046710,3.0161e-01,1.0000e+01
IMP_SCORE,721,GO:0002052,3.0147e-01,2.1000e+01
IMP_SCORE,722,GO:0030857,3.0139e-01,7.0000e+00
IMP_SCORE,723,GO:0010591,3.0115e-01,1.3000e+01
IMP_SCORE,724,GO:0032836,3.0091e-01,7.0000e+00
IMP_SCORE,725,GO:0017144,3.0082e-01,3.7000e+01
IMP_SCORE,726,GO:0046632,3.0076e-01,7.0000e+00
IMP_SCORE,727,GO:1904377,3.0059e-01,2.8000e+01
IMP_SCORE,728,GO:0002753,3.0046e-01,1.1000e+01
IMP_SCORE,729,GO:0050892,3.0045e-01,1.2000e+01
IMP_SCORE,730,GO:0050772,3.0009e-01,1.7000e+01
IMP_SCORE,731,GO:0003401,2.9972e-01,4.0000e+00
IMP_SCORE,732,GO:0071346,2.9970e-01,4.5000e+01
IMP_SCORE,733,GO:0032874,2.9941e-01,3.9000e+01
IMP_SCORE,734,GO:0051302,2.9936e-01,4.4000e+01
IMP_SCORE,735,GO:0016273,2.9925e-01,2.2000e+01
IMP_SCORE,736,GO:0046850,2.9899e-01,1.6000e+01
IMP_SCORE,737,GO:0048489,2.9877e-01,1.8000e+01
IMP_SCORE,738,GO:0051350,2.9856e-01,1.1000e+01
IMP_SCORE,739,GO:0060425,2.9848e-01,9.0000e+00
IMP_SCORE,740,GO:0044060,2.9847e-01,1.1000e+01
IMP_SCORE,741,GO:0014003,2.9831e-01,3.4000e+01
IMP_SCORE,742,GO:1904375,2.9821e-01,3.1000e+01
IMP_SCORE,743,GO:0042345,2.9808e-01,3.6000e+01
IMP_SCORE,744,GO:0051024,2.9805e-01,1.4000e+01
IMP_SCORE,745,GO:0051590,2.9772e-01,1.0000e+01
IMP_SCORE,746,GO:0051279,2.9771e-01,2.4000e+01
IMP_SCORE,747,GO:0042339,2.9727e-01,1.6000e+01
IMP_SCORE,748,GO:0071636,2.9718e-01,1.3000e+01
IMP_SCORE,749,GO:0055089,2.9695e-01,3.0000e+00
IMP_SCORE,750,GO:0097529,2.9690e-01,4.9000e+01
IMP_SCORE,751,GO:0019200,2.9690e-01,1.2000e+01
IMP_SCORE,752,GO:0002720,2.9644e-01,1.1000e+01
IMP_SCORE,753,GO:0032007,2.9640e-01,6.2000e+01
IMP_SCORE,754,GO:0004549,2.9620e-01,8.0000e+00
IMP_SCORE,755,GO:0033141,2.9613e-01,4.0000e+00
IMP_SCORE,756,GO:0045637,2.9613e-01,1.1300e+02
IMP_SCORE,757,GO:0048839,2.9607e-01,6.3000e+01
IMP_SCORE,758,GO:0071621,2.9604e-01,3.6000e+01
IMP_SCORE,759,GO:0030858,2.9596e-01,2.3000e+01
IMP_SCORE,760,GO:0043470,2.9594e-01,8.0000e+00
IMP_SCORE,761,GO:0072015,2.9566e-01,2.0000e+01
IMP_SCORE,762,GO:0071774,2.9548e-01,2.5000e+01
IMP_SCORE,763,GO:0019400,2.9541e-01,5.0000e+00
IMP_SCORE,764,GO:0001085,2.9514e-01,3.2000e+01
IMP_SCORE,765,GO:2000379,2.9505e-01,2.7000e+01
IMP_SCORE,766,GO:0043507,2.9446e-01,2.9000e+01
IMP_SCORE,767,GO:0032495,2.9413e-01,1.7000e+01
IMP_SCORE,768,GO:0036297,2.9409e-01,1.8000e+01
IMP_SCORE,769,GO:0022408,2.9397e-01,4.2000e+01
IMP_SCORE,770,GO:0031281,2.9381e-01,1.9000e+01
IMP_SCORE,771,GO:0031091,2.9355e-01,1.6000e+01
IMP_SCORE,772,GO:0032660,2.9350e-01,1.0000e+01
IMP_SCORE,773,GO:0035810,2.9340e-01,3.0000e+00
IMP_SCORE,774,GO:0000018,2.9322e-01,8.0000e+00
IMP_SCORE,775,GO:0010743,2.9319e-01,2.8000e+01
IMP_SCORE,776,GO:0006942,2.9277e-01,1.2000e+01
IMP_SCORE,777,GO:1902475,2.9274e-01,7.0000e+00
IMP_SCORE,778,GO:0045622,2.9271e-01,1.1000e+01
IMP_SCORE,779,GO:0051281,2.9241e-01,7.0000e+00
IMP_SCORE,780,GO:0045625,2.9238e-01,6.0000e+00
IMP_SCORE,781,GO:0050770,2.9232e-01,5.2000e+01
IMP_SCORE,782,GO:0030547,2.9225e-01,6.0000e+00
IMP_SCORE,783,GO:0060401,2.9223e-01,1.5000e+01
IMP_SCORE,784,GO:0042104,2.9218e-01,8.0000e+00
IMP_SCORE,785,GO:0030888,2.9201e-01,1.2000e+01
IMP_SCORE,786,GO:2000278,2.9193e-01,3.5000e+01
IMP_SCORE,787,GO:0034033,2.9186e-01,9.0000e+00
IMP_SCORE,788,GO:0002639,2.9181e-01,1.5000e+01
IMP_SCORE,789,GO:0071825,2.9180e-01,2.0000e+01
IMP_SCORE,790,GO:0097472,2.9169e-01,6.0000e+00
IMP_SCORE,791,GO:0022600,2.9160e-01,3.9000e+01
IMP_SCORE,792,GO:0043534,2.9158e-01,1.3000e+01
IMP_SCORE,793,GO:0010717,2.9155e-01,2.6000e+01
IMP_SCORE,794,GO:0030118,2.9138e-01,3.5000e+01
IMP_SCORE,795,GO:0043647,2.9077e-01,5.1000e+01
IMP_SCORE,796,GO:0010818,2.9072e-01,1.6000e+01
IMP_SCORE,797,GO:0051961,2.9056e-01,8.9000e+01
IMP_SCORE,798,GO:0061014,2.9055e-01,1.2000e+01
IMP_SCORE,799,GO:1990126,2.9054e-01,4.4000e+01
IMP_SCORE,800,GO:0035259,2.9044e-01,9.0000e+00
IMP_SCORE,801,GO:0010592,2.9037e-01,1.0000e+01
IMP_SCORE,802,GO:0097440,2.9028e-01,4.0000e+00
IMP_SCORE,803,GO:0043457,2.9024e-01,2.4000e+01
IMP_SCORE,804,GO:0042554,2.9021e-01,6.0000e+00
IMP_SCORE,805,GO:0090303,2.9012e-01,2.8000e+01
IMP_SCORE,806,GO:0043198,2.9012e-01,2.0000e+01
IMP_SCORE,807,GO:0090183,2.9009e-01,7.0000e+00
IMP_SCORE,808,GO:0070723,2.9001e-01,2.9000e+01
IMP_SCORE,809,GO:0002064,2.9000e-01,7.1000e+01
IMP_SCORE,810,GO:0002224,2.8988e-01,3.5000e+01
IMP_SCORE,811,GO:0033762,2.8980e-01,2.9000e+01
IMP_SCORE,812,GO:0061548,2.8972e-01,4.0000e+00
IMP_SCORE,813,GO:0035249,2.8970e-01,1.4000e+01
IMP_SCORE,814,GO:0042551,2.8970e-01,1.1000e+01
IMP_SCORE,815,GO:0005719,2.8960e-01,6.0000e+00
IMP_SCORE,816,GO:0042574,2.8951e-01,7.0000e+00
IMP_SCORE,817,GO:0047485,2.8944e-01,7.1000e+01
IMP_SCORE,818,GO:0002931,2.8934e-01,1.8000e+01
IMP_SCORE,819,GO:0014032,2.8931e-01,9.0000e+00
IMP_SCORE,820,GO:0034644,2.8907e-01,1.7000e+01
IMP_SCORE,821,GO:1900274,2.8893e-01,7.0000e+00
IMP_SCORE,822,GO:0044380,2.8871e-01,7.0000e+00
IMP_SCORE,823,GO:1903078,2.8871e-01,2.8000e+01
IMP_SCORE,824,GO:0050926,2.8852e-01,1.3000e+01
IMP_SCORE,825,GO:0051973,2.8850e-01,2.4000e+01
IMP_SCORE,826,GO:1901550,2.8829e-01,1.2000e+01
IMP_SCORE,827,GO:0033081,2.8821e-01,1.8000e+01
IMP_SCORE,828,GO:1904816,2.8804e-01,8.0000e+00
IMP_SCORE,829,GO:0090079,2.8797e-01,1.0000e+01
IMP_SCORE,830,GO:1900006,2.8770e-01,1.6000e+01
IMP_SCORE,831,GO:0042738,2.8730e-01,6.0000e+00
IMP_SCORE,832,GO:0045638,2.8729e-01,4.9000e+01
IMP_SCORE,833,GO:0043649,2.8711e-01,2.0000e+01
IMP_SCORE,834,GO:0042383,2.8700e-01,9.2000e+01
IMP_SCORE,835,GO:0032693,2.8697e-01,2.4000e+01
IMP_SCORE,836,GO:0001889,2.8694e-01,3.9000e+01
IMP_SCORE,837,GO:0090022,2.8687e-01,9.0000e+00
IMP_SCORE,838,GO:1902855,2.8678e-01,7.0000e+00
IMP_SCORE,839,GO:0019098,2.8676e-01,3.0000e+01
IMP_SCORE,840,GO:0050852,2.8669e-01,3.5000e+01
IMP_SCORE,841,GO:0034199,2.8668e-01,4.0000e+00
IMP_SCORE,842,GO:0061842,2.8665e-01,1.1000e+01
IMP_SCORE,843,GO:0010884,2.8660e-01,1.1000e+01
IMP_SCORE,844,GO:1902806,2.8639e-01,6.3000e+01
IMP_SCORE,845,GO:0021955,2.8637e-01,1.9000e+01
IMP_SCORE,846,GO:0030823,2.8626e-01,8.0000e+00
IMP_SCORE,847,GO:0045444,2.8617e-01,7.6000e+01
IMP_SCORE,848,GO:1902165,2.8582e-01,9.0000e+00
IMP_SCORE,849,GO:0007030,2.8581e-01,4.7000e+01
IMP_SCORE,850,GO:0071871,2.8570e-01,1.0000e+01
IMP_SCORE,851,GO:0034260,2.8565e-01,2.3000e+01
IMP_SCORE,852,GO:0009411,2.8558e-01,3.5000e+01
IMP_SCORE,853,GO:0035578,2.8551e-01,7.8000e+01
IMP_SCORE,854,GO:0036293,2.8549e-01,6.3000e+01
IMP_SCORE,855,GO:0097067,2.8546e-01,1.3000e+01
IMP_SCORE,856,GO:0010039,2.8525e-01,2.8000e+01
IMP_SCORE,857,GO:0045665,2.8508e-01,9.0000e+01
IMP_SCORE,858,GO:0051952,2.8501e-01,1.5000e+01
IMP_SCORE,859,GO:0043292,2.8500e-01,3.1000e+01
IMP_SCORE,860,GO:0046824,2.8486e-01,2.1000e+01
IMP_SCORE,861,GO:0045723,2.8480e-01,4.0000e+00
IMP_SCORE,862,GO:0050715,2.8478e-01,3.3000e+01
IMP_SCORE,863,GO:0060420,2.8465e-01,9.0000e+00
IMP_SCORE,864,GO:0023026,2.8446e-01,1.5000e+01
IMP_SCORE,865,GO:0051668,2.8430e-01,2.9000e+01
IMP_SCORE,866,GO:0032770,2.8418e-01,8.0000e+00
IMP_SCORE,867,GO:0000774,2.8395e-01,4.0000e+00
IMP_SCORE,868,GO:2000279,2.8395e-01,8.0000e+00
IMP_SCORE,869,GO:0045742,2.8392e-01,9.0000e+00
IMP_SCORE,870,GO:0003995,2.8390e-01,2.1000e+01
IMP_SCORE,871,GO:0035296,2.8386e-01,3.6000e+01
IMP_SCORE,872,GO:0048662,2.8372e-01,1.4000e+01
IMP_SCORE,873,GO:0048710,2.8368e-01,1.9000e+01
IMP_SCORE,874,GO:0051896,2.8366e-01,4.0000e+01
IMP_SCORE,875,GO:0001937,2.8359e-01,1.1000e+01
IMP_SCORE,876,GO:0030330,2.8353e-01,2.4000e+01
IMP_SCORE,877,GO:2000505,2.8347e-01,7.0000e+00
IMP_SCORE,878,GO:0089711,2.8326e-01,1.7000e+01
IMP_SCORE,879,GO:0098815,2.8306e-01,1.3000e+01
IMP_SCORE,880,GO:0007584,2.8301e-01,5.9000e+01
IMP_SCORE,881,GO:0030139,2.8297e-01,6.3000e+01
IMP_SCORE,882,GO:0030834,2.8290e-01,3.4000e+01
IMP_SCORE,883,GO:0001848,2.8273e-01,3.0000e+01
IMP_SCORE,884,GO:0050880,2.8272e-01,4.9000e+01
IMP_SCORE,885,GO:0000082,2.8270e-01,2.7000e+01
IMP_SCORE,886,GO:0033275,2.8268e-01,2.2000e+01
IMP_SCORE,887,GO:0050853,2.8263e-01,2.9000e+01
IMP_SCORE,888,GO:0004702,2.8243e-01,7.0000e+01
IMP_SCORE,889,GO:1902117,2.8225e-01,4.2000e+01
IMP_SCORE,890,GO:0032230,2.8213e-01,8.0000e+00
IMP_SCORE,891,GO:0048713,2.8206e-01,2.4000e+01
IMP_SCORE,892,GO:0003044,2.8192e-01,1.2000e+01
IMP_SCORE,893,GO:0001911,2.8189e-01,1.0000e+01
IMP_SCORE,894,GO:0043392,2.8168e-01,3.0000e+01
IMP_SCORE,895,GO:0009437,2.8165e-01,1.9000e+01
IMP_SCORE,896,GO:0051091,2.8153e-01,6.8000e+01
IMP_SCORE,897,GO:0005684,2.8150e-01,1.5000e+01
IMP_SCORE,898,GO:0071156,2.8147e-01,2.1000e+01
IMP_SCORE,899,GO:1901687,2.8141e-01,2.1000e+01
IMP_SCORE,900,GO:0045429,2.8141e-01,1.4000e+01
IMP_SCORE,901,GO:2000117,2.8136e-01,2.3000e+01
IMP_SCORE,902,GO:0021522,2.8118e-01,7.0000e+00
IMP_SCORE,903,GO:0051283,2.8115e-01,6.0000e+00
IMP_SCORE,904,GO:0001782,2.8066e-01,1.1000e+01
IMP_SCORE,905,GO:0004712,2.8064e-01,4.0000e+01
IMP_SCORE,906,GO:1902532,2.8063e-01,1.3600e+02
IMP_SCORE,907,GO:0070571,2.8061e-01,5.0000e+00
IMP_SCORE,908,GO:1990089,2.8056e-01,1.8000e+01
IMP_SCORE,909,GO:0044065,2.8048e-01,4.0000e+00
IMP_SCORE,910,GO:0002762,2.8031e-01,2.1000e+01
IMP_SCORE,911,GO:0004860,2.8023e-01,4.2000e+01
IMP_SCORE,912,GO:0043225,2.8019e-01,4.0000e+00
IMP_SCORE,913,GO:0010634,2.7971e-01,3.1000e+01
IMP_SCORE,914,GO:0070997,2.7966e-01,1.5000e+01
IMP_SCORE,915,GO:0045822,2.7929e-01,2.0000e+00
IMP_SCORE,916,GO:0010226,2.7929e-01,4.0000e+00
IMP_SCORE,917,GO:0021953,2.7928e-01,3.2000e+01
IMP_SCORE,918,GO:0009163,2.7922e-01,2.1000e+01
IMP_SCORE,919,GO:2000177,2.7919e-01,3.8000e+01
IMP_SCORE,920,GO:0051721,2.7918e-01,1.2000e+01
IMP_SCORE,921,GO:0033120,2.7915e-01,1.2000e+01
IMP_SCORE,922,GO:0051225,2.7910e-01,6.4000e+01
IMP_SCORE,923,GO:1900076,2.7904e-01,3.0000e+01
IMP_SCORE,924,GO:0071322,2.7902e-01,3.1000e+01
IMP_SCORE,925,GO:0051895,2.7899e-01,5.0000e+00
IMP_SCORE,926,GO:2000516,2.7890e-01,7.0000e+00
IMP_SCORE,927,GO:0000188,2.7833e-01,2.6000e+01
IMP_SCORE,928,GO:0008406,2.7829e-01,3.0000e+01
IMP_SCORE,929,GO:2000811,2.7829e-01,7.0000e+00
IMP_SCORE,930,GO:0002833,2.7823e-01,2.4000e+01
IMP_SCORE,931,GO:0034764,2.7823e-01,3.0000e+01
IMP_SCORE,932,GO:0031669,2.7813e-01,5.0000e+01
IMP_SCORE,933,GO:0045670,2.7805e-01,4.8000e+01
IMP_SCORE,934,GO:0002526,2.7803e-01,5.4000e+01
IMP_SCORE,935,GO:0007052,2.7781e-01,3.1000e+01
IMP_SCORE,936,GO:0035097,2.7779e-01,2.4000e+01
IMP_SCORE,937,GO:0050678,2.7768e-01,8.9000e+01
IMP_SCORE,938,GO:0051924,2.7762e-01,7.0000e+01
IMP_SCORE,939,GO:0070938,2.7751e-01,2.0000e+01
IMP_SCORE,940,GO:0009110,2.7743e-01,1.7000e+01
IMP_SCORE,941,GO:0000228,2.7736e-01,2.3000e+01
IMP_SCORE,942,GO:0010804,2.7726e-01,7.0000e+00
IMP_SCORE,943,GO:0045766,2.7717e-01,6.8000e+01
IMP_SCORE,944,GO:0032944,2.7709e-01,4.5000e+01
IMP_SCORE,945,GO:0001763,2.7691e-01,4.8000e+01
IMP_SCORE,946,GO:0050996,2.7690e-01,4.0000e+00
IMP_SCORE,947,GO:1900115,2.7664e-01,4.0000e+00
IMP_SCORE,948,GO:0030100,2.7660e-01,7.1000e+01
IMP_SCORE,949,GO:0002437,2.7660e-01,8.0000e+00
IMP_SCORE,950,GO:0043244,2.7655e-01,3.8000e+01
IMP_SCORE,951,GO:0045446,2.7639e-01,7.0000e+00
IMP_SCORE,952,GO:0022612,2.7633e-01,2.3000e+01
IMP_SCORE,953,GO:0060562,2.7617e-01,2.3000e+01
IMP_SCORE,954,GO:0051928,2.7615e-01,4.5000e+01
IMP_SCORE,955,GO:0070482,2.7607e-01,5.7000e+01
IMP_SCORE,956,GO:0002690,2.7586e-01,2.4000e+01
IMP_SCORE,957,GO:0016597,2.7563e-01,4.7000e+01
IMP_SCORE,958,GO:0032205,2.7563e-01,5.0000e+00
IMP_SCORE,959,GO:0045851,2.7551e-01,2.0000e+01
IMP_SCORE,960,GO:0001961,2.7542e-01,3.6000e+01
IMP_SCORE,961,GO:0006105,2.7537e-01,2.1000e+01
IMP_SCORE,962,GO:0045980,2.7522e-01,1.8000e+01
IMP_SCORE,963,GO:0090185,2.7521e-01,6.0000e+00
IMP_SCORE,964,GO:0101003,2.7518e-01,6.7000e+01
IMP_SCORE,965,GO:0014821,2.7515e-01,1.2000e+01
IMP_SCORE,966,GO:0002699,2.7500e-01,5.0000e+01
IMP_SCORE,967,GO:0042269,2.7498e-01,1.3000e+01
IMP_SCORE,968,GO:0043901,2.7494e-01,6.4000e+01
IMP_SCORE,969,GO:0070293,2.7474e-01,1.1000e+01
IMP_SCORE,970,GO:0005921,2.7466e-01,1.1000e+01
IMP_SCORE,971,GO:0090109,2.7439e-01,1.3000e+01
IMP_SCORE,972,GO:0033268,2.7430e-01,6.0000e+00
IMP_SCORE,973,GO:0031279,2.7414e-01,1.7000e+01
IMP_SCORE,974,GO:0010721,2.7406e-01,9.8000e+01
IMP_SCORE,975,GO:0009914,2.7379e-01,4.5000e+01
IMP_SCORE,976,GO:0009311,2.7344e-01,7.6000e+01
IMP_SCORE,977,GO:0070076,2.7326e-01,1.7000e+01
IMP_SCORE,978,GO:1903391,2.7316e-01,2.0000e+01
IMP_SCORE,979,GO:0050687,2.7294e-01,2.1000e+01
IMP_SCORE,980,GO:0046473,2.7285e-01,1.8000e+01
IMP_SCORE,981,GO:0008343,2.7244e-01,2.0000e+00
IMP_SCORE,982,GO:0000212,2.7241e-01,9.0000e+00
IMP_SCORE,983,GO:0051054,2.7215e-01,4.6000e+01
IMP_SCORE,984,GO:0097190,2.7210e-01,1.0700e+02
IMP_SCORE,985,GO:1904894,2.7208e-01,1.4000e+01
IMP_SCORE,986,GO:0009124,2.7205e-01,1.9000e+01
IMP_SCORE,987,GO:1904874,2.7204e-01,4.0000e+00
IMP_SCORE,988,GO:0031623,2.7192e-01,1.9000e+01
IMP_SCORE,989,GO:0035239,2.7187e-01,7.2000e+01
IMP_SCORE,990,GO:0002285,2.7183e-01,1.9000e+01
IMP_SCORE,991,GO:2000021,2.7179e-01,5.6000e+01
IMP_SCORE,992,GO:0043506,2.7176e-01,2.6000e+01
IMP_SCORE,993,GO:0070932,2.7159e-01,4.0000e+00
IMP_SCORE,994,GO:0042069,2.7156e-01,5.0000e+00
IMP_SCORE,995,GO:0010310,2.7133e-01,5.0000e+00
IMP_SCORE,996,GO:0048167,2.7128e-01,5.4000e+01
IMP_SCORE,997,GO:0097305,2.7110e-01,7.7000e+01
IMP_SCORE,998,GO:0034377,2.7103e-01,7.0000e+00
IMP_SCORE,999,GO:0071222,2.7084e-01,4.2000e+01
IMP_SCORE,1000,GO:0072175,2.7082e-01,1.7000e+01
IMP_SCORE,1001,GO:0060333,2.7075e-01,1.0800e+02
IMP_SCORE,1002,GO:0046129,2.7070e-01,1.4000e+01
IMP_SCORE,1003,GO:0042510,2.7066e-01,9.0000e+00
IMP_SCORE,1004,GO:0000187,2.7051e-01,4.6000e+01
IMP_SCORE,1005,GO:0043403,2.7043e-01,6.0000e+00
IMP_SCORE,1006,GO:0038034,2.7037e-01,2.0000e+01
IMP_SCORE,1007,GO:0050920,2.7035e-01,4.3000e+01
IMP_SCORE,1008,GO:0022602,2.7027e-01,1.7000e+01
IMP_SCORE,1009,GO:0001912,2.7020e-01,1.5000e+01
IMP_SCORE,1010,GO:0070555,2.7006e-01,2.6000e+01
IMP_SCORE,1011,GO:0031093,2.7000e-01,5.7000e+01
IMP_SCORE,1012,GO:0008206,2.6969e-01,3.3000e+01
IMP_SCORE,1013,GO:2000780,2.6969e-01,4.0000e+00
IMP_SCORE,1014,GO:0098641,2.6966e-01,2.1000e+01
IMP_SCORE,1015,GO:0071526,2.6948e-01,1.1000e+01
IMP_SCORE,1016,GO:0035577,2.6946e-01,6.8000e+01
IMP_SCORE,1017,GO:0071548,2.6945e-01,4.0000e+00
IMP_SCORE,1018,GO:1902932,2.6941e-01,8.0000e+00
IMP_SCORE,1019,GO:0010712,2.6889e-01,1.0000e+01
IMP_SCORE,1020,GO:1901998,2.6880e-01,4.4000e+01
IMP_SCORE,1021,GO:0010259,2.6854e-01,1.2000e+01
IMP_SCORE,1022,GO:1904591,2.6853e-01,1.5000e+01
IMP_SCORE,1023,GO:0050868,2.6836e-01,2.7000e+01
IMP_SCORE,1024,GO:0019955,2.6820e-01,1.2000e+02
IMP_SCORE,1025,GO:0002092,2.6815e-01,6.0000e+00
IMP_SCORE,1026,GO:0002244,2.6806e-01,1.3100e+02
IMP_SCORE,1027,GO:0097201,2.6805e-01,3.0000e+00
IMP_SCORE,1028,GO:2000826,2.6800e-01,1.7000e+01
IMP_SCORE,1029,GO:1901099,2.6789e-01,3.8000e+01
IMP_SCORE,1030,GO:0016289,2.6778e-01,3.9000e+01
IMP_SCORE,1031,GO:0001158,2.6758e-01,2.8000e+01
IMP_SCORE,1032,GO:0048634,2.6724e-01,3.2000e+01
IMP_SCORE,1033,GO:0014066,2.6722e-01,4.6000e+01
IMP_SCORE,1034,GO:0030285,2.6714e-01,5.0000e+00
IMP_SCORE,1035,GO:1901984,2.6710e-01,7.0000e+00
IMP_SCORE,1036,GO:0002756,2.6708e-01,1.1000e+01
IMP_SCORE,1037,GO:0003887,2.6703e-01,4.0000e+00
IMP_SCORE,1038,GO:0015250,2.6701e-01,2.5000e+01
IMP_SCORE,1039,GO:0030159,2.6695e-01,3.9000e+01
IMP_SCORE,1040,GO:0010660,2.6672e-01,9.0000e+00
IMP_SCORE,1041,GO:0001885,2.6664e-01,5.1000e+01
IMP_SCORE,1042,GO:0019233,2.6654e-01,1.6000e+01
IMP_SCORE,1043,GO:0016053,2.6650e-01,1.4300e+02
IMP_SCORE,1044,GO:0071887,2.6646e-01,2.0000e+00
IMP_SCORE,1045,GO:0009895,2.6645e-01,6.7000e+01
IMP_SCORE,1046,GO:0035102,2.6638e-01,7.0000e+00
IMP_SCORE,1047,GO:0048568,2.6632e-01,2.4000e+01
IMP_SCORE,1048,GO:0043030,2.6628e-01,6.0000e+00
IMP_SCORE,1049,GO:0061138,2.6627e-01,4.5000e+01
IMP_SCORE,1050,GO:0010770,2.6596e-01,4.3000e+01
IMP_SCORE,1051,GO:0031072,2.6596e-01,5.6000e+01
IMP_SCORE,1052,GO:0031667,2.6570e-01,1.1500e+02
IMP_SCORE,1053,GO:0031594,2.6564e-01,5.0000e+01
IMP_SCORE,1054,GO:1904063,2.6561e-01,1.5000e+01
IMP_SCORE,1055,GO:0002279,2.6558e-01,1.0000e+01
IMP_SCORE,1056,GO:0044298,2.6521e-01,3.2000e+01
IMP_SCORE,1057,GO:0018210,2.6504e-01,3.7000e+01
IMP_SCORE,1058,GO:0061041,2.6500e-01,4.5000e+01
IMP_SCORE,1059,GO:0002262,2.6491e-01,1.4000e+01
IMP_SCORE,1060,GO:0032570,2.6484e-01,2.7000e+01
IMP_SCORE,1061,GO:1902622,2.6461e-01,1.5000e+01
IMP_SCORE,1062,GO:0045931,2.6459e-01,3.3000e+01
IMP_SCORE,1063,GO:0070206,2.6457e-01,4.4000e+01
IMP_SCORE,1064,GO:0010389,2.6444e-01,2.6000e+01
IMP_SCORE,1065,GO:0090662,2.6435e-01,1.7000e+01
IMP_SCORE,1066,GO:0002819,2.6421e-01,4.0000e+01
IMP_SCORE,1067,GO:0035418,2.6399e-01,7.0000e+00
IMP_SCORE,1068,GO:0051385,2.6395e-01,1.5000e+01
IMP_SCORE,1069,GO:1901186,2.6375e-01,1.4000e+01
IMP_SCORE,1070,GO:0043627,2.6359e-01,4.9000e+01
IMP_SCORE,1071,GO:0002693,2.6339e-01,4.0000e+00
IMP_SCORE,1072,GO:0050773,2.6339e-01,5.2000e+01
IMP_SCORE,1073,GO:0017015,2.6338e-01,3.8000e+01
IMP_SCORE,1074,GO:0032373,2.6331e-01,1.5000e+01
IMP_SCORE,1075,GO:0002821,2.6316e-01,1.8000e+01
IMP_SCORE,1076,GO:0007026,2.6295e-01,1.0000e+01
IMP_SCORE,1077,GO:2001258,2.6273e-01,5.0000e+00
IMP_SCORE,1078,GO:0016071,2.6270e-01,2.0100e+02
IMP_SCORE,1079,GO:0070373,2.6266e-01,2.6000e+01
IMP_SCORE,1080,GO:0000266,2.6265e-01,1.7000e+01
IMP_SCORE,1081,GO:0032479,2.6260e-01,4.0000e+01
IMP_SCORE,1082,GO:0070633,2.6253e-01,1.8000e+01
IMP_SCORE,1083,GO:0051282,2.6237e-01,2.6000e+01
IMP_SCORE,1084,GO:0070328,2.6231e-01,1.2000e+01
IMP_SCORE,1085,GO:0033178,2.6202e-01,9.0000e+00
IMP_SCORE,1086,GO:0001541,2.6198e-01,1.5000e+01
IMP_SCORE,1087,GO:0050663,2.6192e-01,1.5000e+01
IMP_SCORE,1088,GO:1903555,2.6189e-01,3.7000e+01
IMP_SCORE,1089,GO:1900740,2.6186e-01,1.4000e+01
IMP_SCORE,1090,GO:0034333,2.6183e-01,1.4000e+01
IMP_SCORE,1091,GO:0042423,2.6173e-01,5.0000e+00
IMP_SCORE,1092,GO:0030510,2.6163e-01,3.5000e+01
IMP_SCORE,1093,GO:0032839,2.6152e-01,1.4000e+01
IMP_SCORE,1094,GO:0004629,2.6152e-01,3.9000e+01
IMP_SCORE,1095,GO:0071384,2.6140e-01,2.1000e+01
IMP_SCORE,1096,GO:1901659,2.6139e-01,2.9000e+01
IMP_SCORE,1097,GO:0048471,2.6137e-01,5.9100e+02
IMP_SCORE,1098,GO:0014854,2.6131e-01,5.0000e+00
IMP_SCORE,1099,GO:0005057,2.6128e-01,1.1800e+02
IMP_SCORE,1100,GO:0043301,2.6127e-01,2.0000e+00
IMP_SCORE,1101,GO:0046475,2.6125e-01,1.5000e+01
IMP_SCORE,1102,GO:0045619,2.6117e-01,4.2000e+01
IMP_SCORE,1103,GO:0016769,2.6097e-01,6.1000e+01
IMP_SCORE,1104,GO:1902041,2.6095e-01,3.7000e+01
IMP_SCORE,1105,GO:0035871,2.6090e-01,3.3000e+01
IMP_SCORE,1106,GO:1902895,2.6087e-01,1.1000e+01
IMP_SCORE,1107,GO:0006825,2.6078e-01,2.5000e+01
IMP_SCORE,1108,GO:0071295,2.6073e-01,6.0000e+00
IMP_SCORE,1109,GO:0050830,2.6070e-01,2.6000e+01
IMP_SCORE,1110,GO:0035264,2.6067e-01,4.4000e+01
IMP_SCORE,1111,GO:0035690,2.6060e-01,3.7000e+01
IMP_SCORE,1112,GO:0019933,2.6058e-01,1.0000e+01
IMP_SCORE,1113,GO:0002066,2.6054e-01,9.0000e+00
IMP_SCORE,1114,GO:0005876,2.6053e-01,2.2000e+01
IMP_SCORE,1115,GO:0010828,2.6032e-01,3.1000e+01
IMP_SCORE,1116,GO:0048660,2.6029e-01,1.9000e+01
IMP_SCORE,1117,GO:0010667,2.6023e-01,6.0000e+00
IMP_SCORE,1118,GO:0005161,2.6017e-01,4.0000e+00
IMP_SCORE,1119,GO:0010611,2.6016e-01,1.2000e+01
IMP_SCORE,1120,GO:0045639,2.6012e-01,2.0000e+01
IMP_SCORE,1121,GO:0050927,2.6011e-01,6.0000e+00
IMP_SCORE,1122,GO:0016328,2.6006e-01,3.0000e+01
IMP_SCORE,1123,GO:0009129,2.6005e-01,1.0000e+01
IMP_SCORE,1124,GO:0031103,2.6002e-01,1.5000e+01
IMP_SCORE,1125,GO:0046332,2.6002e-01,4.4000e+01
IMP_SCORE,1126,GO:1990090,2.5993e-01,1.8000e+01
IMP_SCORE,1127,GO:0030816,2.5992e-01,1.3000e+01
IMP_SCORE,1128,GO:0038061,2.5991e-01,8.0000e+00
IMP_SCORE,1129,GO:0001704,2.5991e-01,2.9000e+01
IMP_SCORE,1130,GO:0009595,2.5991e-01,1.5000e+01
IMP_SCORE,1131,GO:0016239,2.5973e-01,2.1000e+01
IMP_SCORE,1132,GO:0003950,2.5948e-01,1.0600e+02
IMP_SCORE,1133,GO:0045920,2.5946e-01,2.1000e+01
IMP_SCORE,1134,GO:0042288,2.5944e-01,1.8000e+01
IMP_SCORE,1135,GO:0051954,2.5936e-01,1.1000e+01
IMP_SCORE,1136,GO:0050779,2.5925e-01,7.0000e+00
IMP_SCORE,1137,GO:0050730,2.5914e-01,6.0000e+01
IMP_SCORE,1138,GO:0001191,2.5909e-01,3.9000e+01
IMP_SCORE,1139,GO:0097306,2.5909e-01,1.4000e+01
IMP_SCORE,1140,GO:0070498,2.5899e-01,6.0000e+00
IMP_SCORE,1141,GO:2001240,2.5891e-01,2.9000e+01
IMP_SCORE,1142,GO:1902803,2.5881e-01,1.5000e+01
IMP_SCORE,1143,GO:0010875,2.5868e-01,9.0000e+00
IMP_SCORE,1144,GO:0034104,2.5866e-01,1.1000e+01
IMP_SCORE,1145,GO:1901890,2.5859e-01,1.0000e+01
IMP_SCORE,1146,GO:0048642,2.5855e-01,4.0000e+00
IMP_SCORE,1147,GO:0021983,2.5843e-01,1.0000e+01
IMP_SCORE,1148,GO:0007077,2.5839e-01,2.0000e+01
IMP_SCORE,1149,GO:0071688,2.5837e-01,7.0000e+00
IMP_SCORE,1150,GO:0001822,2.5801e-01,3.9000e+01
IMP_SCORE,1151,GO:1900181,2.5795e-01,4.1000e+01
IMP_SCORE,1152,GO:0032743,2.5783e-01,4.0000e+00
IMP_SCORE,1153,GO:0045911,2.5758e-01,5.0000e+00
IMP_SCORE,1154,GO:0048762,2.5754e-01,3.3000e+01
IMP_SCORE,1155,GO:0043028,2.5754e-01,2.8000e+01
IMP_SCORE,1156,GO:0045335,2.5751e-01,3.0000e+01
IMP_SCORE,1157,GO:0038096,2.5744e-01,3.2000e+01
IMP_SCORE,1158,GO:0002576,2.5741e-01,1.0700e+02
IMP_SCORE,1159,GO:0033135,2.5738e-01,3.2000e+01
IMP_SCORE,1160,GO:0051384,2.5733e-01,4.3000e+01
IMP_SCORE,1161,GO:0098727,2.5729e-01,3.7000e+01
IMP_SCORE,1162,GO:0048770,2.5727e-01,1.0100e+02
IMP_SCORE,1163,GO:0015909,2.5725e-01,1.7000e+01
IMP_SCORE,1164,GO:0045582,2.5720e-01,2.7000e+01
IMP_SCORE,1165,GO:0071345,2.5718e-01,1.0300e+02
IMP_SCORE,1166,GO:0006006,2.5717e-01,5.2000e+01
IMP_SCORE,1167,GO:0030175,2.5710e-01,7.5000e+01
IMP_SCORE,1168,GO:0005164,2.5706e-01,1.2000e+01
IMP_SCORE,1169,GO:0060205,2.5697e-01,1.3400e+02
IMP_SCORE,1170,GO:0010453,2.5689e-01,5.0000e+00
IMP_SCORE,1171,GO:0045471,2.5688e-01,5.8000e+01
IMP_SCORE,1172,GO:0002828,2.5680e-01,1.4000e+01
IMP_SCORE,1173,GO:0046471,2.5663e-01,2.8000e+01
IMP_SCORE,1174,GO:0050728,2.5658e-01,3.1000e+01
IMP_SCORE,1175,GO:0046330,2.5638e-01,3.0000e+01
IMP_SCORE,1176,GO:0046626,2.5637e-01,2.0000e+01
IMP_SCORE,1177,GO:0097730,2.5637e-01,1.7000e+01
IMP_SCORE,1178,GO:0070229,2.5636e-01,3.1000e+01
IMP_SCORE,1179,GO:0070848,2.5632e-01,8.7000e+01
IMP_SCORE,1180,GO:0031646,2.5625e-01,2.1000e+01
IMP_SCORE,1181,GO:0099131,2.5623e-01,1.5000e+01
IMP_SCORE,1182,GO:0004697,2.5613e-01,5.0000e+00
IMP_SCORE,1183,GO:1900371,2.5608e-01,3.0000e+01
IMP_SCORE,1184,GO:0008306,2.5591e-01,2.1000e+01
IMP_SCORE,1185,GO:0006081,2.5568e-01,8.9000e+01
IMP_SCORE,1186,GO:0031112,2.5568e-01,1.2000e+01
IMP_SCORE,1187,GO:0000186,2.5565e-01,1.8000e+01
IMP_SCORE,1188,GO:0031960,2.5552e-01,5.3000e+01
IMP_SCORE,1189,GO:0033605,2.5551e-01,8.0000e+00
IMP_SCORE,1190,GO:0003071,2.5548e-01,1.1000e+01
IMP_SCORE,1191,GO:0033177,2.5547e-01,4.0000e+00
IMP_SCORE,1192,GO:0000788,2.5540e-01,1.7000e+01
IMP_SCORE,1193,GO:0090316,2.5518e-01,5.8000e+01
IMP_SCORE,1194,GO:0043648,2.5514e-01,6.7000e+01
IMP_SCORE,1195,GO:0032469,2.5511e-01,4.0000e+00
IMP_SCORE,1196,GO:0042102,2.5507e-01,2.7000e+01
IMP_SCORE,1197,GO:1904018,2.5507e-01,5.9000e+01
IMP_SCORE,1198,GO:0045078,2.5507e-01,8.0000e+00
IMP_SCORE,1199,GO:0032507,2.5499e-01,3.3000e+01
IMP_SCORE,1200,GO:0097110,2.5498e-01,2.0000e+01
IMP_SCORE,1201,GO:0019843,2.5491e-01,7.0000e+01
IMP_SCORE,1202,GO:0002312,2.5491e-01,1.1000e+01
IMP_SCORE,1203,GO:0044224,2.5489e-01,4.0000e+00
IMP_SCORE,1204,GO:0035815,2.5466e-01,7.0000e+00
IMP_SCORE,1205,GO:0044144,2.5446e-01,1.0000e+01
IMP_SCORE,1206,GO:0030216,2.5437e-01,3.5000e+01
IMP_SCORE,1207,GO:0002204,2.5437e-01,3.0000e+00
IMP_SCORE,1208,GO:0005527,2.5432e-01,3.1000e+01
IMP_SCORE,1209,GO:0099738,2.5426e-01,4.0000e+00
IMP_SCORE,1210,GO:0031293,2.5423e-01,2.5000e+01
IMP_SCORE,1211,GO:0005242,2.5419e-01,2.2000e+01
IMP_SCORE,1212,GO:0009066,2.5412e-01,7.5000e+01
IMP_SCORE,1213,GO:0006970,2.5402e-01,6.3000e+01
IMP_SCORE,1214,GO:0051560,2.5396e-01,1.3000e+01
IMP_SCORE,1215,GO:0070304,2.5387e-01,3.4000e+01
IMP_SCORE,1216,GO:0008156,2.5381e-01,2.3000e+01
IMP_SCORE,1217,GO:0042177,2.5381e-01,2.7000e+01
IMP_SCORE,1218,GO:0015749,2.5373e-01,3.6000e+01
IMP_SCORE,1219,GO:0000096,2.5370e-01,4.7000e+01
IMP_SCORE,1220,GO:0070071,2.5361e-01,1.0000e+01
IMP_SCORE,1221,GO:0032930,2.5357e-01,1.4000e+01
IMP_SCORE,1222,GO:0009266,2.5357e-01,9.0000e+01
IMP_SCORE,1223,GO:0006370,2.5342e-01,5.0000e+00
IMP_SCORE,1224,GO:0045071,2.5340e-01,4.2000e+01
IMP_SCORE,1225,GO:0045190,2.5336e-01,4.0000e+00
IMP_SCORE,1226,GO:0072665,2.5331e-01,2.4000e+01
IMP_SCORE,1227,GO:0070661,2.5323e-01,3.1000e+01
IMP_SCORE,1228,GO:0009148,2.5321e-01,8.0000e+00
IMP_SCORE,1229,GO:0045649,2.5320e-01,1.6000e+01
IMP_SCORE,1230,GO:1990266,2.5318e-01,4.0000e+01
IMP_SCORE,1231,GO:0071634,2.5318e-01,2.0000e+01
IMP_SCORE,1232,GO:0042509,2.5314e-01,2.7000e+01
IMP_SCORE,1233,GO:0031343,2.5294e-01,1.4000e+01
IMP_SCORE,1234,GO:0016896,2.5282e-01,4.0000e+00
IMP_SCORE,1235,GO:0032755,2.5280e-01,2.0000e+01
IMP_SCORE,1236,GO:0031406,2.5277e-01,1.0700e+02
IMP_SCORE,1237,GO:0043092,2.5275e-01,4.0000e+00
IMP_SCORE,1238,GO:0090197,2.5270e-01,1.6000e+01
IMP_SCORE,1239,GO:0018196,2.5270e-01,4.0000e+01
IMP_SCORE,1240,GO:0010669,2.5259e-01,1.7000e+01
IMP_SCORE,1241,GO:0002830,2.5251e-01,2.0000e+01
IMP_SCORE,1242,GO:0071453,2.5246e-01,3.8000e+01
IMP_SCORE,1243,GO:0030662,2.5243e-01,7.1000e+01
IMP_SCORE,1244,GO:0045165,2.5238e-01,4.5000e+01
IMP_SCORE,1245,GO:0045580,2.5230e-01,4.4000e+01
IMP_SCORE,1246,GO:0031625,2.5230e-01,1.0800e+02
IMP_SCORE,1247,GO:0048487,2.5219e-01,6.0000e+00
IMP_SCORE,1248,GO:0051341,2.5206e-01,2.1000e+01
IMP_SCORE,1249,GO:0034374,2.5203e-01,5.0000e+00
IMP_SCORE,1250,GO:0034080,2.5194e-01,8.0000e+00
IMP_SCORE,1251,GO:0030104,2.5190e-01,2.4000e+01
IMP_SCORE,1252,GO:0033628,2.5177e-01,3.3000e+01
IMP_SCORE,1253,GO:0043231,2.5175e-01,1.7480e+03
IMP_SCORE,1254,GO:1990391,2.5171e-01,8.0000e+00
IMP_SCORE,1255,GO:0035615,2.5163e-01,1.0000e+00
IMP_SCORE,1256,GO:0072520,2.5163e-01,1.0000e+00
IMP_SCORE,1257,GO:0002676,2.5163e-01,1.0000e+00
IMP_SCORE,1258,GO:0033344,2.5155e-01,8.0000e+00
IMP_SCORE,1259,GO:0031345,2.5146e-01,9.1000e+01
IMP_SCORE,1260,GO:0043204,2.5145e-01,6.6000e+01
IMP_SCORE,1261,GO:0072507,2.5140e-01,9.0000e+01
IMP_SCORE,1262,GO:1903036,2.5132e-01,2.1000e+01
IMP_SCORE,1263,GO:0071407,2.5129e-01,6.7000e+01
IMP_SCORE,1264,GO:0032731,2.5128e-01,1.7000e+01
IMP_SCORE,1265,GO:0016553,2.5125e-01,5.0000e+00
IMP_SCORE,1266,GO:0050777,2.5110e-01,4.6000e+01
IMP_SCORE,1267,GO:0051561,2.5107e-01,5.0000e+00
IMP_SCORE,1268,GO:0031334,2.5102e-01,5.9000e+01
IMP_SCORE,1269,GO:0046822,2.5100e-01,5.2000e+01
IMP_SCORE,1270,GO:0022011,2.5095e-01,1.8000e+01
IMP_SCORE,1271,GO:0042310,2.5094e-01,8.0000e+00
IMP_SCORE,1272,GO:0045981,2.5087e-01,2.0000e+01
IMP_SCORE,1273,GO:0070840,2.5085e-01,5.0000e+00
IMP_SCORE,1274,GO:0071496,2.5084e-01,7.0000e+01
IMP_SCORE,1275,GO:0080171,2.5075e-01,4.6000e+01
IMP_SCORE,1276,GO:0014823,2.5066e-01,2.3000e+01
IMP_SCORE,1277,GO:0001947,2.5063e-01,1.7000e+01
IMP_SCORE,1278,GO:0033559,2.5060e-01,6.1000e+01
IMP_SCORE,1279,GO:0071479,2.5050e-01,3.2000e+01
IMP_SCORE,1280,GO:0061028,2.5047e-01,2.3000e+01
IMP_SCORE,1281,GO:1905268,2.5040e-01,2.0000e+01
IMP_SCORE,1282,GO:0043278,2.5036e-01,1.2000e+01
IMP_SCORE,1283,GO:0010874,2.5035e-01,9.0000e+00
IMP_SCORE,1284,GO:0046635,2.5035e-01,1.3000e+01
IMP_SCORE,1285,GO:0060249,2.5026e-01,1.0400e+02
IMP_SCORE,1286,GO:0007257,2.5025e-01,1.6000e+01
IMP_SCORE,1287,GO:0044297,2.5021e-01,2.5200e+02
IMP_SCORE,1288,GO:0043304,2.5007e-01,1.4000e+01
IMP_SCORE,1289,GO:0090278,2.5006e-01,1.3000e+01
IMP_SCORE,1290,GO:0005388,2.5004e-01,6.0000e+00
IMP_SCORE,1291,GO:0001964,2.5004e-01,4.0000e+00
IMP_SCORE,1292,GO:0045862,2.5001e-01,8.5000e+01
IMP_SCORE,1293,GO:0004683,2.4998e-01,2.3000e+01
IMP_SCORE,1294,GO:0033630,2.4997e-01,1.7000e+01
IMP_SCORE,1295,GO:1902108,2.4994e-01,3.0000e+00
IMP_SCORE,1296,GO:0048670,2.4991e-01,1.3000e+01
IMP_SCORE,1297,GO:0042416,2.4974e-01,5.0000e+00
IMP_SCORE,1298,GO:0005515,2.4969e-01,2.9790e+03
IMP_SCORE,1299,GO:0021766,2.4961e-01,4.8000e+01
IMP_SCORE,1300,GO:2000756,2.4960e-01,1.9000e+01
IMP_SCORE,1301,GO:0070491,2.4953e-01,2.6000e+01
IMP_SCORE,1302,GO:0042594,2.4952e-01,5.6000e+01
IMP_SCORE,1303,GO:2000484,2.4945e-01,1.2000e+01
IMP_SCORE,1304,GO:0009898,2.4942e-01,4.1000e+01
IMP_SCORE,1305,GO:0034399,2.4932e-01,1.9000e+01
IMP_SCORE,1306,GO:0051272,2.4926e-01,1.1000e+02
IMP_SCORE,1307,GO:0008630,2.4922e-01,1.6000e+01
IMP_SCORE,1308,GO:0016813,2.4919e-01,1.6000e+01
IMP_SCORE,1309,GO:0045739,2.4913e-01,8.0000e+00
IMP_SCORE,1310,GO:0060330,2.4912e-01,7.0000e+00
IMP_SCORE,1311,GO:0050680,2.4907e-01,3.3000e+01
IMP_SCORE,1312,GO:0045185,2.4894e-01,3.4000e+01
IMP_SCORE,1313,GO:0016051,2.4886e-01,6.8000e+01
IMP_SCORE,1314,GO:1900120,2.4881e-01,1.2000e+01
IMP_SCORE,1315,GO:0007044,2.4876e-01,4.9000e+01
IMP_SCORE,1316,GO:0071214,2.4874e-01,7.8000e+01
IMP_SCORE,1317,GO:1903432,2.4869e-01,5.0000e+00
IMP_SCORE,1318,GO:0034605,2.4863e-01,4.8000e+01
IMP_SCORE,1319,GO:0001508,2.4840e-01,2.6000e+01
IMP_SCORE,1320,GO:0071637,2.4835e-01,1.7000e+01
IMP_SCORE,1321,GO:0022848,2.4833e-01,7.0000e+00
IMP_SCORE,1322,GO:0072089,2.4830e-01,2.0000e+01
IMP_SCORE,1323,GO:0048266,2.4830e-01,1.0000e+01
IMP_SCORE,1324,GO:0014742,2.4821e-01,6.0000e+00
IMP_SCORE,1325,GO:0051968,2.4821e-01,1.3000e+01
IMP_SCORE,1326,GO:0007569,2.4820e-01,1.4000e+01
IMP_SCORE,1327,GO:2000045,2.4804e-01,4.1000e+01
IMP_SCORE,1328,GO:0017147,2.4788e-01,2.0000e+01
IMP_SCORE,1329,GO:0001956,2.4784e-01,7.0000e+00
IMP_SCORE,1330,GO:0060055,2.4777e-01,2.2000e+01
IMP_SCORE,1331,GO:0010165,2.4777e-01,2.1000e+01
IMP_SCORE,1332,GO:0042789,2.4768e-01,8.0000e+00
IMP_SCORE,1333,GO:0019209,2.4768e-01,3.9000e+01
IMP_SCORE,1334,GO:0072506,2.4762e-01,5.0000e+00
IMP_SCORE,1335,GO:0032733,2.4755e-01,5.0000e+00
IMP_SCORE,1336,GO:2001234,2.4754e-01,6.0000e+01
IMP_SCORE,1337,GO:0032395,2.4752e-01,2.5000e+01
IMP_SCORE,1338,GO:0001965,2.4747e-01,3.1000e+01
IMP_SCORE,1339,GO:0019911,2.4736e-01,3.9000e+01
IMP_SCORE,1340,GO:1904376,2.4734e-01,3.0000e+00
IMP_SCORE,1341,GO:0001078,2.4730e-01,6.8000e+01
IMP_SCORE,1342,GO:0033008,2.4719e-01,6.0000e+00
IMP_SCORE,1343,GO:0043406,2.4715e-01,6.6000e+01
IMP_SCORE,1344,GO:0008499,2.4707e-01,9.0000e+00
IMP_SCORE,1345,GO:0032994,2.4701e-01,4.3000e+01
IMP_SCORE,1346,GO:0019887,2.4699e-01,6.8000e+01
IMP_SCORE,1347,GO:0010857,2.4697e-01,2.6000e+01
IMP_SCORE,1348,GO:0070628,2.4692e-01,4.0000e+00
IMP_SCORE,1349,GO:0072583,2.4681e-01,1.5000e+01
IMP_SCORE,1350,GO:0036151,2.4678e-01,3.3000e+01
IMP_SCORE,1351,GO:0043425,2.4671e-01,1.7000e+01
IMP_SCORE,1352,GO:0050764,2.4670e-01,3.4000e+01
IMP_SCORE,1353,GO:0010642,2.4661e-01,1.0000e+01
IMP_SCORE,1354,GO:1901985,2.4660e-01,9.0000e+00
IMP_SCORE,1355,GO:0051016,2.4659e-01,1.0000e+01
IMP_SCORE,1356,GO:0046427,2.4657e-01,2.3000e+01
IMP_SCORE,1357,GO:0032273,2.4651e-01,2.4000e+01
IMP_SCORE,1358,GO:0031228,2.4651e-01,5.8000e+01
IMP_SCORE,1359,GO:0046326,2.4649e-01,1.8000e+01
IMP_SCORE,1360,GO:0015464,2.4644e-01,1.3000e+01
IMP_SCORE,1361,GO:0090257,2.4634e-01,4.1000e+01
IMP_SCORE,1362,GO:0070266,2.4634e-01,1.5000e+01
IMP_SCORE,1363,GO:0090002,2.4633e-01,3.4000e+01
IMP_SCORE,1364,GO:0035924,2.4626e-01,3.1000e+01
IMP_SCORE,1365,GO:0001959,2.4614e-01,5.9000e+01
IMP_SCORE,1366,GO:0045646,2.4611e-01,1.5000e+01
IMP_SCORE,1367,GO:0043229,2.4602e-01,1.7080e+03
IMP_SCORE,1368,GO:0034097,2.4597e-01,1.7100e+02
IMP_SCORE,1369,GO:0051235,2.4585e-01,8.1000e+01
IMP_SCORE,1370,GO:0060452,2.4580e-01,4.0000e+00
IMP_SCORE,1371,GO:0071417,2.4563e-01,9.7000e+01
IMP_SCORE,1372,GO:1903131,2.4560e-01,2.7000e+01
IMP_SCORE,1373,GO:0070300,2.4556e-01,4.4000e+01
IMP_SCORE,1374,GO:0004559,2.4554e-01,2.0000e+01
IMP_SCORE,1375,GO:0030856,2.4549e-01,3.3000e+01
IMP_SCORE,1376,GO:0009141,2.4539e-01,5.1000e+01
IMP_SCORE,1377,GO:0036342,2.4536e-01,5.0000e+00
IMP_SCORE,1378,GO:0030947,2.4530e-01,1.5000e+01
IMP_SCORE,1379,GO:0031929,2.4517e-01,6.0000e+00
IMP_SCORE,1380,GO:0097009,2.4514e-01,1.5000e+01
IMP_SCORE,1381,GO:0033145,2.4505e-01,2.1000e+01
IMP_SCORE,1382,GO:0030224,2.4495e-01,2.0000e+01
IMP_SCORE,1383,GO:0043388,2.4494e-01,9.0000e+00
IMP_SCORE,1384,GO:0070252,2.4483e-01,2.9000e+01
IMP_SCORE,1385,GO:0043488,2.4479e-01,6.3000e+01
IMP_SCORE,1386,GO:2001056,2.4468e-01,4.8000e+01
IMP_SCORE,1387,GO:0010832,2.4457e-01,2.7000e+01
IMP_SCORE,1388,GO:0061005,2.4453e-01,1.7000e+01
IMP_SCORE,1389,GO:0060395,2.4429e-01,1.6000e+01
IMP_SCORE,1390,GO:0019104,2.4425e-01,5.0000e+00
IMP_SCORE,1391,GO:0031089,2.4419e-01,4.0000e+01
IMP_SCORE,1392,GO:0009064,2.4410e-01,5.6000e+01
IMP_SCORE,1393,GO:0045120,2.4407e-01,4.0000e+00
IMP_SCORE,1394,GO:0032682,2.4386e-01,1.5000e+01
IMP_SCORE,1395,GO:0042306,2.4384e-01,5.5000e+01
IMP_SCORE,1396,GO:0021879,2.4375e-01,1.2000e+01
IMP_SCORE,1397,GO:0003700,2.4356e-01,3.0000e+02
IMP_SCORE,1398,GO:0005859,2.4350e-01,2.1000e+01
IMP_SCORE,1399,GO:2000727,2.4341e-01,5.0000e+00
IMP_SCORE,1400,GO:1903829,2.4334e-01,9.9000e+01
IMP_SCORE,1401,GO:0031307,2.4323e-01,8.0000e+00
IMP_SCORE,1402,GO:0030667,2.4322e-01,1.3100e+02
IMP_SCORE,1403,GO:1900372,2.4306e-01,6.0000e+00
IMP_SCORE,1404,GO:0051310,2.4304e-01,2.2000e+01
IMP_SCORE,1405,GO:1905953,2.4298e-01,1.8000e+01
IMP_SCORE,1406,GO:0015816,2.4296e-01,9.0000e+00
IMP_SCORE,1407,GO:0071229,2.4290e-01,5.7000e+01
IMP_SCORE,1408,GO:0005794,2.4286e-01,6.1900e+02
IMP_SCORE,1409,GO:0045058,2.4281e-01,1.5000e+01
IMP_SCORE,1410,GO:0005765,2.4270e-01,2.7800e+02
IMP_SCORE,1411,GO:0048546,2.4254e-01,9.0000e+00
IMP_SCORE,1412,GO:0090559,2.4241e-01,3.4000e+01
IMP_SCORE,1413,GO:0030502,2.4240e-01,1.9000e+01
IMP_SCORE,1414,GO:0042992,2.4236e-01,3.1000e+01
IMP_SCORE,1415,GO:0002791,2.4227e-01,1.1600e+02
IMP_SCORE,1416,GO:0042287,2.4224e-01,3.2000e+01
IMP_SCORE,1417,GO:0032266,2.4222e-01,2.1000e+01
IMP_SCORE,1418,GO:0042436,2.4218e-01,1.2000e+01
IMP_SCORE,1419,GO:0072329,2.4216e-01,7.8000e+01
IMP_SCORE,1420,GO:1902593,2.4210e-01,4.4000e+01
IMP_SCORE,1421,GO:0006020,2.4191e-01,5.0000e+00
IMP_SCORE,1422,GO:0045765,2.4188e-01,9.6000e+01
IMP_SCORE,1423,GO:0033169,2.4187e-01,2.2000e+01
IMP_SCORE,1424,GO:0098858,2.4182e-01,1.2000e+02
IMP_SCORE,1425,GO:0060349,2.4177e-01,4.0000e+00
IMP_SCORE,1426,GO:0030220,2.4175e-01,2.7000e+01
IMP_SCORE,1427,GO:0010559,2.4172e-01,9.0000e+00
IMP_SCORE,1428,GO:0030866,2.4171e-01,5.5000e+01
IMP_SCORE,1429,GO:0032536,2.4168e-01,1.2000e+01
IMP_SCORE,1430,GO:0055092,2.4162e-01,2.8000e+01
IMP_SCORE,1431,GO:0043300,2.4157e-01,2.2000e+01
IMP_SCORE,1432,GO:0010771,2.4149e-01,3.6000e+01
IMP_SCORE,1433,GO:1903561,2.4127e-01,9.6100e+02
IMP_SCORE,1434,GO:1901021,2.4125e-01,8.0000e+00
IMP_SCORE,1435,GO:1904950,2.4121e-01,7.3000e+01
IMP_SCORE,1436,GO:0046641,2.4120e-01,8.0000e+00
IMP_SCORE,1437,GO:0033003,2.4120e-01,2.4000e+01
IMP_SCORE,1438,GO:0001741,2.4116e-01,3.0000e+00
IMP_SCORE,1439,GO:0015467,2.4106e-01,5.2000e+01
IMP_SCORE,1440,GO:0090199,2.4106e-01,6.0000e+00
IMP_SCORE,1441,GO:0003207,2.4101e-01,1.6000e+01
IMP_SCORE,1442,GO:0043405,2.4101e-01,8.8000e+01
IMP_SCORE,1443,GO:0004143,2.4095e-01,9.0000e+00
IMP_SCORE,1444,GO:0072678,2.4073e-01,1.0000e+01
IMP_SCORE,1445,GO:0000725,2.4059e-01,2.1000e+01
IMP_SCORE,1446,GO:0098852,2.4059e-01,2.4300e+02
IMP_SCORE,1447,GO:0042101,2.4056e-01,8.0000e+00
IMP_SCORE,1448,GO:2001237,2.4054e-01,3.7000e+01
IMP_SCORE,1449,GO:0021680,2.4050e-01,1.7000e+01
IMP_SCORE,1450,GO:0012505,2.4036e-01,1.6100e+02
IMP_SCORE,1451,GO:0035094,2.4033e-01,1.1000e+01
IMP_SCORE,1452,GO:0006662,2.4022e-01,3.7000e+01
IMP_SCORE,1453,GO:1903034,2.4020e-01,4.9000e+01
IMP_SCORE,1454,GO:2000179,2.4009e-01,3.5000e+01
IMP_SCORE,1455,GO:0045732,2.4007e-01,4.9000e+01
IMP_SCORE,1456,GO:0051100,2.3992e-01,5.0000e+01
IMP_SCORE,1457,GO:0045080,2.3992e-01,7.0000e+00
IMP_SCORE,1458,GO:0001948,2.3989e-01,5.3000e+01
IMP_SCORE,1459,GO:0002829,2.3980e-01,9.0000e+00
IMP_SCORE,1460,GO:0045069,2.3980e-01,4.1000e+01
IMP_SCORE,1461,GO:0005884,2.3975e-01,3.7000e+01
IMP_SCORE,1462,GO:0000338,2.3965e-01,3.0000e+00
IMP_SCORE,1463,GO:0060996,2.3963e-01,5.0000e+00
IMP_SCORE,1464,GO:1903206,2.3961e-01,1.6000e+01
IMP_SCORE,1465,GO:0035735,2.3960e-01,2.9000e+01
IMP_SCORE,1466,GO:0045197,2.3959e-01,3.9000e+01
IMP_SCORE,1467,GO:0010962,2.3944e-01,1.1000e+01
IMP_SCORE,1468,GO:0007622,2.3941e-01,2.3000e+01
IMP_SCORE,1469,GO:0050431,2.3936e-01,4.6000e+01
IMP_SCORE,1470,GO:0034185,2.3922e-01,1.4000e+01
IMP_SCORE,1471,GO:0032838,2.3892e-01,2.8000e+01
IMP_SCORE,1472,GO:0070059,2.3887e-01,4.0000e+00
IMP_SCORE,1473,GO:0006622,2.3887e-01,8.0000e+00
IMP_SCORE,1474,GO:0001666,2.3885e-01,6.2000e+01
IMP_SCORE,1475,GO:0006101,2.3879e-01,3.0000e+01
IMP_SCORE,1476,GO:0005092,2.3876e-01,2.6000e+01
IMP_SCORE,1477,GO:0098780,2.3855e-01,9.0000e+00
IMP_SCORE,1478,GO:0060231,2.3849e-01,6.0000e+00
IMP_SCORE,1479,GO:0046851,2.3848e-01,1.3000e+01
IMP_SCORE,1480,GO:0044322,2.3844e-01,5.0000e+00
IMP_SCORE,1481,GO:1903010,2.3842e-01,2.6000e+01
IMP_SCORE,1482,GO:0009295,2.3838e-01,3.9000e+01
IMP_SCORE,1483,GO:0051271,2.3832e-01,9.4000e+01
IMP_SCORE,1484,GO:0006000,2.3825e-01,4.0000e+00
IMP_SCORE,1485,GO:0071356,2.3814e-01,3.6000e+01
IMP_SCORE,1486,GO:0010633,2.3811e-01,3.0000e+01
IMP_SCORE,1487,GO:0035235,2.3809e-01,2.3000e+01
IMP_SCORE,1488,GO:0032436,2.3802e-01,2.3000e+01
IMP_SCORE,1489,GO:0060081,2.3793e-01,1.8000e+01
IMP_SCORE,1490,GO:0035198,2.3789e-01,1.0000e+01
IMP_SCORE,1491,GO:0050872,2.3787e-01,1.1000e+01
IMP_SCORE,1492,GO:0042611,2.3764e-01,3.6000e+01
IMP_SCORE,1493,GO:1903779,2.3756e-01,5.3000e+01
IMP_SCORE,1494,GO:1905897,2.3749e-01,1.5000e+01
IMP_SCORE,1495,GO:0030819,2.3745e-01,1.3000e+01
IMP_SCORE,1496,GO:0000932,2.3745e-01,9.6000e+01
IMP_SCORE,1497,GO:0042993,2.3734e-01,1.3000e+01
IMP_SCORE,1498,GO:1900744,2.3734e-01,2.7000e+01
IMP_SCORE,1499,GO:0055010,2.3721e-01,7.0000e+00
IMP_SCORE,1500,GO:0036092,2.3719e-01,1.0000e+01
IMP_SCORE,1501,GO:0031098,2.3716e-01,2.7000e+01
IMP_SCORE,1502,GO:1900077,2.3716e-01,1.9000e+01
IMP_SCORE,1503,GO:0005771,2.3715e-01,1.3000e+01
IMP_SCORE,1504,GO:0051233,2.3713e-01,1.8000e+01
IMP_SCORE,1505,GO:0032677,2.3712e-01,4.2000e+01
IMP_SCORE,1506,GO:0030705,2.3710e-01,5.3000e+01
IMP_SCORE,1507,GO:0032147,2.3708e-01,6.6000e+01
IMP_SCORE,1508,GO:0072659,2.3705e-01,7.7000e+01
IMP_SCORE,1509,GO:0032368,2.3694e-01,2.4000e+01
IMP_SCORE,1510,GO:0035710,2.3677e-01,5.0000e+00
IMP_SCORE,1511,GO:0070372,2.3659e-01,6.4000e+01
IMP_SCORE,1512,GO:0007159,2.3653e-01,4.1000e+01
IMP_SCORE,1513,GO:1905475,2.3652e-01,5.4000e+01
IMP_SCORE,1514,GO:1903729,2.3649e-01,4.4000e+01
IMP_SCORE,1515,GO:0046902,2.3631e-01,3.9000e+01
IMP_SCORE,1516,GO:2000649,2.3629e-01,3.1000e+01
IMP_SCORE,1517,GO:0040013,2.3624e-01,9.3000e+01
IMP_SCORE,1518,GO:0002076,2.3624e-01,5.0000e+00
IMP_SCORE,1519,GO:0031668,2.3615e-01,5.7000e+01
IMP_SCORE,1520,GO:1903831,2.3606e-01,2.4000e+01
IMP_SCORE,1521,GO:0036452,2.3601e-01,5.0000e+00
IMP_SCORE,1522,GO:1900047,2.3598e-01,1.4000e+01
IMP_SCORE,1523,GO:0071219,2.3593e-01,4.7000e+01
IMP_SCORE,1524,GO:0046777,2.3584e-01,8.0000e+01
IMP_SCORE,1525,GO:0015740,2.3578e-01,1.5000e+01
IMP_SCORE,1526,GO:0044309,2.3571e-01,7.1000e+01
IMP_SCORE,1527,GO:0060441,2.3549e-01,1.2000e+01
IMP_SCORE,1528,GO:2000009,2.3545e-01,2.0000e+00
IMP_SCORE,1529,GO:0046173,2.3535e-01,2.7000e+01
IMP_SCORE,1530,GO:0009069,2.3514e-01,4.6000e+01
IMP_SCORE,1531,GO:0006997,2.3514e-01,3.3000e+01
IMP_SCORE,1532,GO:0099094,2.3513e-01,5.3000e+01
IMP_SCORE,1533,GO:0033549,2.3510e-01,5.0000e+00
IMP_SCORE,1534,GO:0051209,2.3510e-01,9.0000e+00
IMP_SCORE,1535,GO:0030971,2.3496e-01,4.9000e+01
IMP_SCORE,1536,GO:0047496,2.3496e-01,1.1000e+01
IMP_SCORE,1537,GO:0032402,2.3480e-01,4.0000e+00
IMP_SCORE,1538,GO:0051412,2.3480e-01,1.4000e+01
IMP_SCORE,1539,GO:0042276,2.3477e-01,7.0000e+00
IMP_SCORE,1540,GO:1903707,2.3475e-01,6.6000e+01
IMP_SCORE,1541,GO:0010758,2.3461e-01,1.1000e+01
IMP_SCORE,1542,GO:0052547,2.3455e-01,1.5200e+02
IMP_SCORE,1543,GO:0043015,2.3453e-01,1.7000e+01
IMP_SCORE,1544,GO:0045623,2.3439e-01,5.0000e+00
IMP_SCORE,1545,GO:0060216,2.3434e-01,4.0000e+00
IMP_SCORE,1546,GO:0071814,2.3431e-01,8.0000e+00
IMP_SCORE,1547,GO:0031331,2.3425e-01,9.0000e+01
IMP_SCORE,1548,GO:0051894,2.3422e-01,1.1000e+01
IMP_SCORE,1549,GO:0030506,2.3419e-01,4.7000e+01
IMP_SCORE,1550,GO:0007194,2.3414e-01,7.0000e+00
IMP_SCORE,1551,GO:0018212,2.3409e-01,5.4000e+01
IMP_SCORE,1552,GO:0098793,2.3401e-01,6.9000e+01
IMP_SCORE,1553,GO:0042579,2.3388e-01,1.8000e+02
IMP_SCORE,1554,GO:0042596,2.3385e-01,1.0000e+01
IMP_SCORE,1555,GO:0048806,2.3381e-01,1.8000e+01
IMP_SCORE,1556,GO:0018958,2.3376e-01,4.0000e+01
IMP_SCORE,1557,GO:0031664,2.3376e-01,2.7000e+01
IMP_SCORE,1558,GO:0018108,2.3376e-01,5.9000e+01
IMP_SCORE,1559,GO:0030500,2.3370e-01,3.8000e+01
IMP_SCORE,1560,GO:0060606,2.3370e-01,2.4000e+01
IMP_SCORE,1561,GO:0032006,2.3362e-01,5.9000e+01
IMP_SCORE,1562,GO:0042641,2.3360e-01,4.6000e+01
IMP_SCORE,1563,GO:1901652,2.3359e-01,9.8000e+01
IMP_SCORE,1564,GO:1901983,2.3353e-01,1.6000e+01
IMP_SCORE,1565,GO:0014874,2.3350e-01,6.0000e+00
IMP_SCORE,1566,GO:1901990,2.3349e-01,8.4000e+01
IMP_SCORE,1567,GO:0070821,2.3342e-01,5.8000e+01
IMP_SCORE,1568,GO:0043410,2.3342e-01,8.9000e+01
IMP_SCORE,1569,GO:0045987,2.3339e-01,1.2000e+01
IMP_SCORE,1570,GO:1901607,2.3334e-01,4.9000e+01
IMP_SCORE,1571,GO:1901019,2.3334e-01,2.5000e+01
IMP_SCORE,1572,GO:0010288,2.3332e-01,1.8000e+01
IMP_SCORE,1573,GO:0042026,2.3323e-01,1.7000e+01
IMP_SCORE,1574,GO:0045295,2.3321e-01,6.0000e+00
IMP_SCORE,1575,GO:0051101,2.3321e-01,4.7000e+01
IMP_SCORE,1576,GO:0016891,2.3313e-01,3.1000e+01
IMP_SCORE,1577,GO:0014877,2.3312e-01,4.0000e+00
IMP_SCORE,1578,GO:0030865,2.3311e-01,5.0000e+01
IMP_SCORE,1579,GO:2001238,2.3308e-01,1.0000e+01
IMP_SCORE,1580,GO:0022616,2.3306e-01,4.0000e+00
IMP_SCORE,1581,GO:1902624,2.3304e-01,6.0000e+00
IMP_SCORE,1582,GO:1904590,2.3298e-01,4.2000e+01
IMP_SCORE,1583,GO:0048875,2.3297e-01,1.9000e+01
IMP_SCORE,1584,GO:0009259,2.3293e-01,6.3000e+01
IMP_SCORE,1585,GO:0060674,2.3291e-01,2.7000e+01
IMP_SCORE,1586,GO:0032956,2.3289e-01,9.8000e+01
IMP_SCORE,1587,GO:0031226,2.3284e-01,7.7500e+02
IMP_SCORE,1588,GO:1901505,2.3281e-01,5.4000e+01
IMP_SCORE,1589,GO:0044428,2.3278e-01,1.3120e+03
IMP_SCORE,1590,GO:0023014,2.3275e-01,1.0400e+02
IMP_SCORE,1591,GO:0030833,2.3261e-01,6.0000e+01
IMP_SCORE,1592,GO:0060326,2.3260e-01,7.5000e+01
IMP_SCORE,1593,GO:0042769,2.3255e-01,1.9000e+01
IMP_SCORE,1594,GO:0051956,2.3254e-01,1.1000e+01
IMP_SCORE,1595,GO:1900180,2.3253e-01,6.6000e+01
IMP_SCORE,1596,GO:0070664,2.3250e-01,3.0000e+01
IMP_SCORE,1597,GO:0019068,2.3246e-01,7.0000e+00
IMP_SCORE,1598,GO:0040029,2.3241e-01,5.0000e+01
IMP_SCORE,1599,GO:0031690,2.3232e-01,4.0000e+00
IMP_SCORE,1600,GO:0032434,2.3222e-01,3.0000e+01
IMP_SCORE,1601,GO:0051291,2.3205e-01,3.0000e+01
IMP_SCORE,1602,GO:0030800,2.3202e-01,1.2000e+01
IMP_SCORE,1603,GO:0007268,2.3197e-01,1.2800e+02
IMP_SCORE,1604,GO:0002888,2.3195e-01,1.1000e+01
IMP_SCORE,1605,GO:1902936,2.3193e-01,6.1000e+01
IMP_SCORE,1606,GO:0060706,2.3180e-01,1.3000e+01
IMP_SCORE,1607,GO:0048532,2.3178e-01,9.0000e+00
IMP_SCORE,1608,GO:0051213,2.3178e-01,8.8000e+01
IMP_SCORE,1609,GO:1901379,2.3171e-01,3.7000e+01
IMP_SCORE,1610,GO:0034707,2.3169e-01,2.2000e+01
IMP_SCORE,1611,GO:0007270,2.3169e-01,2.2000e+01
IMP_SCORE,1612,GO:1901862,2.3160e-01,7.0000e+00
IMP_SCORE,1613,GO:0090317,2.3148e-01,4.6000e+01
IMP_SCORE,1614,GO:0035308,2.3138e-01,1.5000e+01
IMP_SCORE,1615,GO:0022029,2.3130e-01,2.5000e+01
IMP_SCORE,1616,GO:0060284,2.3120e-01,1.8100e+02
IMP_SCORE,1617,GO:0051926,2.3118e-01,1.0000e+01
IMP_SCORE,1618,GO:0005528,2.3117e-01,4.4000e+01
IMP_SCORE,1619,GO:0043395,2.3108e-01,2.3000e+01
IMP_SCORE,1620,GO:0055069,2.3106e-01,9.0000e+00
IMP_SCORE,1621,GO:0050864,2.3104e-01,3.3000e+01
IMP_SCORE,1622,GO:0051785,2.3100e-01,1.0000e+01
IMP_SCORE,1623,GO:0019213,2.3100e-01,2.1000e+01
IMP_SCORE,1624,GO:0015245,2.3098e-01,5.0000e+00
IMP_SCORE,1625,GO:0006898,2.3090e-01,1.8000e+02
IMP_SCORE,1626,GO:0098876,2.3086e-01,7.1000e+01
IMP_SCORE,1627,GO:0010508,2.3077e-01,3.9000e+01
IMP_SCORE,1628,GO:0051294,2.3074e-01,5.0000e+00
IMP_SCORE,1629,GO:0033013,2.3057e-01,4.5000e+01
IMP_SCORE,1630,GO:0007043,2.3057e-01,8.3000e+01
IMP_SCORE,1631,GO:0045840,2.3052e-01,1.0000e+01
IMP_SCORE,1632,GO:0004713,2.3050e-01,5.0000e+01
IMP_SCORE,1633,GO:0048709,2.3049e-01,2.9000e+01
IMP_SCORE,1634,GO:0032653,2.3042e-01,1.9000e+01
IMP_SCORE,1635,GO:0016627,2.3042e-01,7.1000e+01
IMP_SCORE,1636,GO:0000323,2.3039e-01,2.5100e+02
IMP_SCORE,1637,GO:0008361,2.3034e-01,4.5000e+01
IMP_SCORE,1638,GO:0006471,2.3028e-01,1.1000e+01
IMP_SCORE,1639,GO:0070613,2.3025e-01,5.6000e+01
IMP_SCORE,1640,GO:0004385,2.3024e-01,1.1000e+01
IMP_SCORE,1641,GO:0006641,2.3014e-01,5.3000e+01
IMP_SCORE,1642,GO:0032835,2.3014e-01,1.2000e+01
IMP_SCORE,1643,GO:0050716,2.3011e-01,5.0000e+00
IMP_SCORE,1644,GO:0018209,2.3011e-01,6.0000e+01
IMP_SCORE,1645,GO:0060998,2.3010e-01,2.8000e+01
IMP_SCORE,1646,GO:0046879,2.3009e-01,2.1000e+01
IMP_SCORE,1647,GO:0001678,2.3006e-01,2.5000e+01
IMP_SCORE,1648,GO:0009612,2.3006e-01,6.9000e+01
IMP_SCORE,1649,GO:1903035,2.3003e-01,3.8000e+01
IMP_SCORE,1650,GO:0061630,2.3002e-01,7.7000e+01
IMP_SCORE,1651,GO:1902893,2.2999e-01,8.0000e+00
IMP_SCORE,1652,GO:2001241,2.2996e-01,4.0000e+00
IMP_SCORE,1653,GO:0030641,2.2987e-01,2.7000e+01
IMP_SCORE,1654,GO:0046875,2.2985e-01,9.0000e+00
IMP_SCORE,1655,GO:1902533,2.2976e-01,2.0100e+02
IMP_SCORE,1656,GO:0042347,2.2960e-01,1.2000e+01
IMP_SCORE,1657,GO:0010608,2.2947e-01,1.1600e+02
IMP_SCORE,1658,GO:0007616,2.2947e-01,2.4000e+01
IMP_SCORE,1659,GO:0016226,2.2944e-01,2.7000e+01
IMP_SCORE,1660,GO:0030863,2.2941e-01,3.4000e+01
IMP_SCORE,1661,GO:0048871,2.2941e-01,4.0000e+01
IMP_SCORE,1662,GO:0007422,2.2934e-01,4.3000e+01
IMP_SCORE,1663,GO:0031526,2.2930e-01,3.2000e+01
IMP_SCORE,1664,GO:0032370,2.2929e-01,1.5000e+01
IMP_SCORE,1665,GO:0060325,2.2925e-01,3.9000e+01
IMP_SCORE,1666,GO:0002090,2.2925e-01,8.0000e+00
IMP_SCORE,1667,GO:0050708,2.2917e-01,9.6000e+01
IMP_SCORE,1668,GO:1903522,2.2915e-01,9.1000e+01
IMP_SCORE,1669,GO:1905523,2.2909e-01,5.0000e+00
IMP_SCORE,1670,GO:0031330,2.2905e-01,5.0000e+01
IMP_SCORE,1671,GO:0006768,2.2901e-01,5.0000e+00
IMP_SCORE,1672,GO:0042517,2.2888e-01,1.8000e+01
IMP_SCORE,1673,GO:0001556,2.2888e-01,1.0000e+01
IMP_SCORE,1674,GO:0072525,2.2886e-01,3.6000e+01
IMP_SCORE,1675,GO:0046500,2.2883e-01,1.5000e+01
IMP_SCORE,1676,GO:0001706,2.2872e-01,5.0000e+00
IMP_SCORE,1677,GO:0035904,2.2868e-01,1.3000e+01
IMP_SCORE,1678,GO:0048536,2.2868e-01,9.0000e+00
IMP_SCORE,1679,GO:0050806,2.2860e-01,4.1000e+01
IMP_SCORE,1680,GO:0005635,2.2859e-01,1.5400e+02
IMP_SCORE,1681,GO:0045807,2.2857e-01,4.1000e+01
IMP_SCORE,1682,GO:0002478,2.2856e-01,1.2100e+02
IMP_SCORE,1683,GO:0031349,2.2852e-01,7.9000e+01
IMP_SCORE,1684,GO:0031100,2.2843e-01,2.6000e+01
IMP_SCORE,1685,GO:0030511,2.2842e-01,8.0000e+00
IMP_SCORE,1686,GO:0071360,2.2835e-01,1.1000e+01
IMP_SCORE,1687,GO:0034616,2.2829e-01,8.0000e+00
IMP_SCORE,1688,GO:0051258,2.2827e-01,2.0000e+01
IMP_SCORE,1689,GO:0030838,2.2826e-01,2.7000e+01
IMP_SCORE,1690,GO:0042166,2.2816e-01,1.2000e+01
IMP_SCORE,1691,GO:0002020,2.2807e-01,5.6000e+01
IMP_SCORE,1692,GO:0008037,2.2804e-01,1.9500e+02
IMP_SCORE,1693,GO:0070062,2.2804e-01,8.9700e+02
IMP_SCORE,1694,GO:0097530,2.2797e-01,2.9000e+01
IMP_SCORE,1695,GO:0031047,2.2797e-01,1.8000e+01
IMP_SCORE,1696,GO:0010800,2.2795e-01,6.0000e+00
IMP_SCORE,1697,GO:0010107,2.2795e-01,3.4000e+01
IMP_SCORE,1698,GO:0031490,2.2790e-01,3.0000e+01
IMP_SCORE,1699,GO:1900046,2.2787e-01,4.1000e+01
IMP_SCORE,1700,GO:1901617,2.2773e-01,1.0200e+02
IMP_SCORE,1701,GO:0034332,2.2770e-01,4.7000e+01
IMP_SCORE,1702,GO:0051293,2.2765e-01,6.0000e+00
IMP_SCORE,1703,GO:0061088,2.2756e-01,1.3000e+01
IMP_SCORE,1704,GO:0043508,2.2755e-01,7.0000e+00
IMP_SCORE,1705,GO:0045124,2.2746e-01,1.3000e+01
IMP_SCORE,1706,GO:2001252,2.2744e-01,4.9000e+01
IMP_SCORE,1707,GO:0044550,2.2740e-01,5.0000e+00
IMP_SCORE,1708,GO:0019903,2.2737e-01,4.9000e+01
IMP_SCORE,1709,GO:0001573,2.2736e-01,4.2000e+01
IMP_SCORE,1710,GO:0014911,2.2736e-01,1.8000e+01
IMP_SCORE,1711,GO:0071900,2.2733e-01,1.3100e+02
IMP_SCORE,1712,GO:0035150,2.2728e-01,3.3000e+01
IMP_SCORE,1713,GO:0034774,2.2727e-01,1.4100e+02
IMP_SCORE,1714,GO:0030964,2.2727e-01,9.0000e+00
IMP_SCORE,1715,GO:0050866,2.2726e-01,4.7000e+01
IMP_SCORE,1716,GO:0002042,2.2726e-01,1.1000e+01
IMP_SCORE,1717,GO:0006760,2.2723e-01,1.7000e+01
IMP_SCORE,1718,GO:0033127,2.2714e-01,7.0000e+00
IMP_SCORE,1719,GO:0045843,2.2689e-01,1.7000e+01
IMP_SCORE,1720,GO:0051241,2.2687e-01,2.8600e+02
IMP_SCORE,1721,GO:0051321,2.2686e-01,3.3000e+01
IMP_SCORE,1722,GO:0044242,2.2682e-01,8.4000e+01
IMP_SCORE,1723,GO:0034142,2.2681e-01,1.4000e+01
IMP_SCORE,1724,GO:0032945,2.2678e-01,2.6000e+01
IMP_SCORE,1725,GO:0043586,2.2677e-01,6.0000e+00
IMP_SCORE,1726,GO:0010935,2.2663e-01,5.0000e+00
IMP_SCORE,1727,GO:0002251,2.2657e-01,1.3000e+01
IMP_SCORE,1728,GO:0003382,2.2656e-01,1.1000e+01
IMP_SCORE,1729,GO:0000910,2.2651e-01,5.1000e+01
IMP_SCORE,1730,GO:0002320,2.2649e-01,3.0000e+00
IMP_SCORE,1731,GO:0048704,2.2637e-01,2.5000e+01
IMP_SCORE,1732,GO:0035306,2.2635e-01,4.1000e+01
IMP_SCORE,1733,GO:0005777,2.2633e-01,1.5000e+02
IMP_SCORE,1734,GO:0070301,2.2632e-01,1.8000e+01
IMP_SCORE,1735,GO:0005654,2.2631e-01,1.0370e+03
IMP_SCORE,1736,GO:0014904,2.2630e-01,2.2000e+01
IMP_SCORE,1737,GO:0051354,2.2628e-01,1.4000e+01
IMP_SCORE,1738,GO:0045737,2.2626e-01,7.0000e+00
IMP_SCORE,1739,GO:0007162,2.2624e-01,8.3000e+01
IMP_SCORE,1740,GO:0008347,2.2611e-01,3.7000e+01
IMP_SCORE,1741,GO:0016811,2.2611e-01,9.9000e+01
IMP_SCORE,1742,GO:0090092,2.2600e-01,6.3000e+01
IMP_SCORE,1743,GO:0098811,2.2599e-01,2.6000e+01
IMP_SCORE,1744,GO:2001044,2.2598e-01,1.0000e+01
IMP_SCORE,1745,GO:0060390,2.2589e-01,2.2000e+01
IMP_SCORE,1746,GO:0071827,2.2586e-01,1.0000e+01
IMP_SCORE,1747,GO:0007096,2.2584e-01,1.9000e+01
IMP_SCORE,1748,GO:0071677,2.2577e-01,1.3000e+01
IMP_SCORE,1749,GO:0043209,2.2575e-01,2.2800e+02
IMP_SCORE,1750,GO:0042470,2.2570e-01,8.0000e+01
IMP_SCORE,1751,GO:1901699,2.2565e-01,1.0000e+02
IMP_SCORE,1752,GO:0005003,2.2565e-01,2.3000e+01
IMP_SCORE,1753,GO:0046328,2.2562e-01,3.8000e+01
IMP_SCORE,1754,GO:0042534,2.2555e-01,7.0000e+00
IMP_SCORE,1755,GO:0006687,2.2551e-01,9.1000e+01
IMP_SCORE,1756,GO:0043123,2.2547e-01,1.0600e+02
IMP_SCORE,1757,GO:0048732,2.2546e-01,1.0300e+02
IMP_SCORE,1758,GO:0051090,2.2545e-01,1.1200e+02
IMP_SCORE,1759,GO:0060394,2.2532e-01,5.0000e+00
IMP_SCORE,1760,GO:0001910,2.2529e-01,1.6000e+01
IMP_SCORE,1761,GO:0098581,2.2527e-01,1.0000e+01
IMP_SCORE,1762,GO:0016323,2.2522e-01,2.2600e+02
IMP_SCORE,1763,GO:0002824,2.2514e-01,2.4000e+01
IMP_SCORE,1764,GO:0042340,2.2510e-01,2.7000e+01
IMP_SCORE,1765,GO:0006878,2.2502e-01,1.8000e+01
IMP_SCORE,1766,GO:0015931,2.2493e-01,9.0000e+01
IMP_SCORE,1767,GO:0086065,2.2487e-01,1.6000e+01
IMP_SCORE,1768,GO:0002717,2.2482e-01,1.2000e+01
IMP_SCORE,1769,GO:0032155,2.2478e-01,5.4000e+01
IMP_SCORE,1770,GO:0071216,2.2475e-01,7.3000e+01
IMP_SCORE,1771,GO:0007368,2.2469e-01,3.1000e+01
IMP_SCORE,1772,GO:0007568,2.2466e-01,8.3000e+01
IMP_SCORE,1773,GO:0097153,2.2463e-01,2.7000e+01
IMP_SCORE,1774,GO:0044437,2.2459e-01,3.0200e+02
IMP_SCORE,1775,GO:1902743,2.2456e-01,2.0000e+01
IMP_SCORE,1776,GO:0010564,2.2453e-01,1.8400e+02
IMP_SCORE,1777,GO:0031954,2.2452e-01,1.2000e+01
IMP_SCORE,1778,GO:0015197,2.2442e-01,7.5000e+01
IMP_SCORE,1779,GO:0070265,2.2440e-01,2.3000e+01
IMP_SCORE,1780,GO:0006693,2.2437e-01,2.5000e+01
IMP_SCORE,1781,GO:0050886,2.2435e-01,9.0000e+00
IMP_SCORE,1782,GO:0098857,2.2433e-01,1.8500e+02
IMP_SCORE,1783,GO:0045787,2.2432e-01,9.4000e+01
IMP_SCORE,1784,GO:0072164,2.2430e-01,2.0000e+01
IMP_SCORE,1785,GO:1903959,2.2426e-01,1.4000e+01
IMP_SCORE,1786,GO:0005773,2.2425e-01,2.7300e+02
IMP_SCORE,1787,GO:0046348,2.2420e-01,4.1000e+01
IMP_SCORE,1788,GO:0034284,2.2417e-01,5.1000e+01
IMP_SCORE,1789,GO:0048013,2.2410e-01,5.8000e+01
IMP_SCORE,1790,GO:0015813,2.2409e-01,1.6000e+01
IMP_SCORE,1791,GO:0002283,2.2402e-01,1.0700e+02
IMP_SCORE,1792,GO:0006487,2.2396e-01,5.1000e+01
IMP_SCORE,1793,GO:0035020,2.2395e-01,5.0000e+00
IMP_SCORE,1794,GO:0006541,2.2392e-01,2.1000e+01
IMP_SCORE,1795,GO:0008210,2.2387e-01,3.0000e+01
IMP_SCORE,1796,GO:0043025,2.2385e-01,1.9800e+02
IMP_SCORE,1797,GO:0035325,2.2379e-01,2.4000e+01
IMP_SCORE,1798,GO:0001774,2.2378e-01,2.3000e+01
IMP_SCORE,1799,GO:0002705,2.2363e-01,2.9000e+01
IMP_SCORE,1800,GO:0045859,2.2362e-01,1.6100e+02
IMP_SCORE,1801,GO:0032768,2.2358e-01,1.2000e+01
IMP_SCORE,1802,GO:0032392,2.2347e-01,1.7000e+01
IMP_SCORE,1803,GO:0016125,2.2347e-01,4.5000e+01
IMP_SCORE,1804,GO:0001562,2.2345e-01,3.6000e+01
IMP_SCORE,1805,GO:0031902,2.2342e-01,8.4000e+01
IMP_SCORE,1806,GO:0043299,2.2341e-01,9.9000e+01
IMP_SCORE,1807,GO:1901654,2.2341e-01,4.7000e+01
IMP_SCORE,1808,GO:0002712,2.2340e-01,1.9000e+01
IMP_SCORE,1809,GO:0048635,2.2333e-01,7.0000e+00
IMP_SCORE,1810,GO:0008299,2.2333e-01,1.2000e+01
IMP_SCORE,1811,GO:0030308,2.2332e-01,8.0000e+01
IMP_SCORE,1812,GO:1904356,2.2332e-01,2.2000e+01
IMP_SCORE,1813,GO:1901522,2.2329e-01,5.0000e+00
IMP_SCORE,1814,GO:0086064,2.2323e-01,7.0000e+00
IMP_SCORE,1815,GO:0051216,2.2319e-01,3.8000e+01
IMP_SCORE,1816,GO:0032432,2.2315e-01,4.0000e+01
IMP_SCORE,1817,GO:0042402,2.2308e-01,6.2000e+01
IMP_SCORE,1818,GO:0044773,2.2306e-01,8.0000e+00
IMP_SCORE,1819,GO:1903792,2.2302e-01,9.0000e+00
IMP_SCORE,1820,GO:0043372,2.2302e-01,1.3000e+01
IMP_SCORE,1821,GO:0030193,2.2302e-01,4.8000e+01
IMP_SCORE,1822,GO:0005160,2.2298e-01,1.3000e+01
IMP_SCORE,1823,GO:0042054,2.2286e-01,1.9000e+01
IMP_SCORE,1824,GO:0043539,2.2285e-01,1.6000e+01
IMP_SCORE,1825,GO:0008373,2.2284e-01,3.4000e+01
IMP_SCORE,1826,GO:0001772,2.2277e-01,7.7000e+01
IMP_SCORE,1827,GO:0006890,2.2269e-01,4.5000e+01
IMP_SCORE,1828,GO:0051497,2.2267e-01,9.0000e+00
IMP_SCORE,1829,GO:0031143,2.2261e-01,1.0000e+01
IMP_SCORE,1830,GO:0043227,2.2259e-01,1.4980e+03
IMP_SCORE,1831,GO:1901016,2.2257e-01,1.1000e+01
IMP_SCORE,1832,GO:0060760,2.2257e-01,2.4000e+01
IMP_SCORE,1833,GO:1901700,2.2255e-01,3.3900e+02
IMP_SCORE,1834,GO:0060491,2.2254e-01,9.5000e+01
IMP_SCORE,1835,GO:0061013,2.2245e-01,9.0000e+00
IMP_SCORE,1836,GO:0045747,2.2244e-01,2.0000e+01
IMP_SCORE,1837,GO:0016763,2.2243e-01,1.2700e+02
IMP_SCORE,1838,GO:0005123,2.2243e-01,2.0000e+01
IMP_SCORE,1839,GO:0005640,2.2240e-01,7.1000e+01
IMP_SCORE,1840,GO:0098840,2.2238e-01,3.3000e+01
IMP_SCORE,1841,GO:0000982,2.2236e-01,8.5000e+01
IMP_SCORE,1842,GO:0045600,2.2234e-01,4.1000e+01
IMP_SCORE,1843,GO:0000975,2.2224e-01,1.6800e+02
IMP_SCORE,1844,GO:0045661,2.2208e-01,2.4000e+01
IMP_SCORE,1845,GO:0043279,2.2193e-01,3.0000e+01
IMP_SCORE,1846,GO:0048268,2.2193e-01,2.4000e+01
IMP_SCORE,1847,GO:2000345,2.2183e-01,4.0000e+00
IMP_SCORE,1848,GO:0055072,2.2179e-01,4.7000e+01
IMP_SCORE,1849,GO:0032947,2.2179e-01,6.2000e+01
IMP_SCORE,1850,GO:0030177,2.2178e-01,2.3000e+01
IMP_SCORE,1851,GO:0033089,2.2176e-01,1.4000e+01
IMP_SCORE,1852,GO:0019827,2.2175e-01,2.0000e+01
IMP_SCORE,1853,GO:0002221,2.2172e-01,6.5000e+01
IMP_SCORE,1854,GO:0004029,2.2170e-01,4.5000e+01
IMP_SCORE,1855,GO:0007173,2.2158e-01,4.0000e+01
IMP_SCORE,1856,GO:1901698,2.2154e-01,1.8400e+02
IMP_SCORE,1857,GO:0045913,2.2148e-01,2.0000e+01
IMP_SCORE,1858,GO:0005769,2.2143e-01,1.4900e+02
IMP_SCORE,1859,GO:0016052,2.2140e-01,1.0400e+02
IMP_SCORE,1860,GO:0031023,2.2138e-01,3.0000e+01
IMP_SCORE,1861,GO:0001816,2.2135e-01,3.2000e+01
IMP_SCORE,1862,GO:0060429,2.2117e-01,8.5000e+01
IMP_SCORE,1863,GO:0038127,2.2115e-01,4.6000e+01
IMP_SCORE,1864,GO:0010821,2.2109e-01,6.6000e+01
IMP_SCORE,1865,GO:0006638,2.2104e-01,5.3000e+01
IMP_SCORE,1866,GO:2000425,2.2093e-01,1.8000e+01
IMP_SCORE,1867,GO:0070663,2.2090e-01,5.8000e+01
IMP_SCORE,1868,GO:0055002,2.2086e-01,6.2000e+01
IMP_SCORE,1869,GO:0031342,2.2085e-01,6.0000e+00
IMP_SCORE,1870,GO:0051437,2.2084e-01,5.0000e+00
IMP_SCORE,1871,GO:0005829,2.2082e-01,1.7780e+03
IMP_SCORE,1872,GO:0009749,2.2079e-01,3.2000e+01
IMP_SCORE,1873,GO:0005764,2.2055e-01,2.6400e+02
IMP_SCORE,1874,GO:1905331,2.2050e-01,5.0000e+00
IMP_SCORE,1875,GO:0051129,2.2050e-01,1.6400e+02
IMP_SCORE,1876,GO:0045880,2.2045e-01,6.0000e+00
IMP_SCORE,1877,GO:0008645,2.2043e-01,4.0000e+01
IMP_SCORE,1878,GO:0034314,2.2041e-01,1.6000e+01
IMP_SCORE,1879,GO:0033267,2.2039e-01,9.0000e+01
IMP_SCORE,1880,GO:1903202,2.2038e-01,1.5000e+01
IMP_SCORE,1881,GO:0016248,2.2035e-01,3.4000e+01
IMP_SCORE,1882,GO:1902253,2.2035e-01,2.2000e+01
IMP_SCORE,1883,GO:0032271,2.2023e-01,5.4000e+01
IMP_SCORE,1884,GO:0060021,2.2019e-01,3.4000e+01
IMP_SCORE,1885,GO:0000164,2.2019e-01,5.0000e+00
IMP_SCORE,1886,GO:2000737,2.2017e-01,6.0000e+00
IMP_SCORE,1887,GO:0032870,2.2014e-01,6.9000e+01
IMP_SCORE,1888,GO:0051130,2.2014e-01,3.5400e+02
IMP_SCORE,1889,GO:0032210,2.2013e-01,2.5000e+01
IMP_SCORE,1890,GO:0031348,2.1990e-01,5.7000e+01
IMP_SCORE,1891,GO:0006954,2.1989e-01,2.2500e+02
IMP_SCORE,1892,GO:0046128,2.1984e-01,3.2000e+01
IMP_SCORE,1893,GO:0051489,2.1975e-01,5.3000e+01
IMP_SCORE,1894,GO:0046676,2.1974e-01,1.4000e+01
IMP_SCORE,1895,GO:0010907,2.1973e-01,1.5000e+01
IMP_SCORE,1896,GO:0042325,2.1966e-01,2.1800e+02
IMP_SCORE,1897,GO:0006775,2.1963e-01,1.5000e+01
IMP_SCORE,1898,GO:0050670,2.1962e-01,6.3000e+01
IMP_SCORE,1899,GO:0005634,2.1959e-01,1.2800e+03
IMP_SCORE,1900,GO:0032675,2.1957e-01,2.1000e+01
IMP_SCORE,1901,GO:0008329,2.1955e-01,1.5000e+01
IMP_SCORE,1902,GO:0042771,2.1954e-01,1.9000e+01
IMP_SCORE,1903,GO:0042308,2.1950e-01,4.2000e+01
IMP_SCORE,1904,GO:0006958,2.1931e-01,4.7000e+01
IMP_SCORE,1905,GO:0071397,2.1922e-01,2.0000e+01
IMP_SCORE,1906,GO:0080135,2.1919e-01,1.3500e+02
IMP_SCORE,1907,GO:0090129,2.1915e-01,6.0000e+00
IMP_SCORE,1908,GO:0015936,2.1910e-01,1.4000e+01
IMP_SCORE,1909,GO:0042113,2.1910e-01,5.2000e+01
IMP_SCORE,1910,GO:0000904,2.1904e-01,4.7000e+01
IMP_SCORE,1911,GO:0033673,2.1902e-01,6.5000e+01
IMP_SCORE,1912,GO:0003014,2.1900e-01,3.2000e+01
IMP_SCORE,1913,GO:0005089,2.1895e-01,3.7000e+01
IMP_SCORE,1914,GO:0002768,2.1891e-01,1.1300e+02
IMP_SCORE,1915,GO:0051270,2.1884e-01,1.9200e+02
IMP_SCORE,1916,GO:0010638,2.1881e-01,1.4700e+02
IMP_SCORE,1917,GO:0070201,2.1881e-01,2.1300e+02
IMP_SCORE,1918,GO:1902903,2.1876e-01,1.0600e+02
IMP_SCORE,1919,GO:0032094,2.1875e-01,1.3000e+01
IMP_SCORE,1920,GO:0031503,2.1868e-01,4.8000e+01
IMP_SCORE,1921,GO:0032104,2.1861e-01,7.0000e+00
IMP_SCORE,1922,GO:0006007,2.1860e-01,3.0000e+00
IMP_SCORE,1923,GO:1990138,2.1857e-01,3.9000e+01
IMP_SCORE,1924,GO:0003300,2.1856e-01,4.0000e+00
IMP_SCORE,1925,GO:0044068,2.1837e-01,5.0000e+00
IMP_SCORE,1926,GO:0031290,2.1836e-01,1.4000e+01
IMP_SCORE,1927,GO:0002691,2.1831e-01,7.0000e+00
IMP_SCORE,1928,GO:0030162,2.1830e-01,1.7200e+02
IMP_SCORE,1929,GO:0032387,2.1818e-01,6.8000e+01
IMP_SCORE,1930,GO:0070717,2.1807e-01,1.0000e+01
IMP_SCORE,1931,GO:0090313,2.1797e-01,1.7000e+01
IMP_SCORE,1932,GO:1904358,2.1790e-01,2.5000e+01
IMP_SCORE,1933,GO:0042572,2.1781e-01,3.1000e+01
IMP_SCORE,1934,GO:0031233,2.1773e-01,3.6000e+01
IMP_SCORE,1935,GO:1901342,2.1766e-01,9.4000e+01
IMP_SCORE,1936,GO:0033555,2.1762e-01,2.0000e+01
IMP_SCORE,1937,GO:1902583,2.1760e-01,8.0000e+00
IMP_SCORE,1938,GO:0055117,2.1760e-01,8.0000e+00
IMP_SCORE,1939,GO:0061136,2.1754e-01,4.8000e+01
IMP_SCORE,1940,GO:0031907,2.1746e-01,3.2000e+01
IMP_SCORE,1941,GO:0005488,2.1731e-01,1.9010e+03
IMP_SCORE,1942,GO:0001771,2.1724e-01,7.0000e+00
IMP_SCORE,1943,GO:0070570,2.1721e-01,6.0000e+00
IMP_SCORE,1944,GO:0101031,2.1698e-01,5.0000e+00
IMP_SCORE,1945,GO:0002758,2.1691e-01,6.4000e+01
IMP_SCORE,1946,GO:0032496,2.1691e-01,9.3000e+01
IMP_SCORE,1947,GO:0009792,2.1687e-01,4.9000e+01
IMP_SCORE,1948,GO:1900449,2.1680e-01,2.0000e+01
IMP_SCORE,1949,GO:0034767,2.1680e-01,3.7000e+01
IMP_SCORE,1950,GO:0045815,2.1676e-01,2.2000e+01
IMP_SCORE,1951,GO:0050775,2.1673e-01,1.1000e+01
IMP_SCORE,1952,GO:1902235,2.1669e-01,6.0000e+00
IMP_SCORE,1953,GO:1903428,2.1657e-01,1.0000e+01
IMP_SCORE,1954,GO:1903649,2.1654e-01,1.1000e+01
IMP_SCORE,1955,GO:0072080,2.1650e-01,1.4000e+01
IMP_SCORE,1956,GO:0044769,2.1650e-01,5.0000e+00
IMP_SCORE,1957,GO:0043174,2.1640e-01,2.0000e+01
IMP_SCORE,1958,GO:0006672,2.1636e-01,6.6000e+01
IMP_SCORE,1959,GO:0032332,2.1624e-01,7.0000e+00
IMP_SCORE,1960,GO:0010977,2.1616e-01,7.3000e+01
IMP_SCORE,1961,GO:2000677,2.1608e-01,1.5000e+01
IMP_SCORE,1962,GO:0046677,2.1606e-01,2.9000e+01
IMP_SCORE,1963,GO:0050729,2.1604e-01,5.0000e+01
IMP_SCORE,1964,GO:1901658,2.1603e-01,4.5000e+01
IMP_SCORE,1965,GO:0032846,2.1597e-01,6.5000e+01
IMP_SCORE,1966,GO:0005001,2.1595e-01,2.4000e+01
IMP_SCORE,1967,GO:0050918,2.1588e-01,2.9000e+01
IMP_SCORE,1968,GO:0045111,2.1584e-01,5.1000e+01
IMP_SCORE,1969,GO:0033993,2.1572e-01,2.2400e+02
IMP_SCORE,1970,GO:0043576,2.1570e-01,5.0000e+00
IMP_SCORE,1971,GO:0006554,2.1565e-01,2.7000e+01
IMP_SCORE,1972,GO:1903037,2.1557e-01,8.4000e+01
IMP_SCORE,1973,GO:0051347,2.1555e-01,1.0200e+02
IMP_SCORE,1974,GO:1901796,2.1550e-01,4.0000e+01
IMP_SCORE,1975,GO:0007179,2.1541e-01,2.8000e+01
IMP_SCORE,1976,GO:0048565,2.1538e-01,2.0000e+01
IMP_SCORE,1977,GO:0030901,2.1512e-01,1.5000e+01
IMP_SCORE,1978,GO:0006939,2.1510e-01,2.9000e+01
IMP_SCORE,1979,GO:0000226,2.1503e-01,1.2900e+02
IMP_SCORE,1980,GO:0006721,2.1489e-01,6.3000e+01
IMP_SCORE,1981,GO:0035587,2.1486e-01,3.7000e+01
IMP_SCORE,1982,GO:0042461,2.1485e-01,2.4000e+01
IMP_SCORE,1983,GO:0042327,2.1482e-01,1.4500e+02
IMP_SCORE,1984,GO:1903307,2.1481e-01,2.4000e+01
IMP_SCORE,1985,GO:0030335,2.1469e-01,1.0300e+02
IMP_SCORE,1986,GO:0022409,2.1466e-01,7.2000e+01
IMP_SCORE,1987,GO:2000651,2.1465e-01,6.0000e+00
IMP_SCORE,1988,GO:0090279,2.1464e-01,3.1000e+01
IMP_SCORE,1989,GO:0010459,2.1456e-01,5.0000e+00
IMP_SCORE,1990,GO:0043173,2.1452e-01,1.5000e+01
IMP_SCORE,1991,GO:0098751,2.1444e-01,3.1000e+01
IMP_SCORE,1992,GO:0048666,2.1426e-01,6.2000e+01
IMP_SCORE,1993,GO:0022038,2.1424e-01,6.0000e+00
IMP_SCORE,1994,GO:0070411,2.1423e-01,2.5000e+01
IMP_SCORE,1995,GO:0051639,2.1421e-01,1.6000e+01
IMP_SCORE,1996,GO:0009725,2.1421e-01,1.4700e+02
IMP_SCORE,1997,GO:0016247,2.1421e-01,9.5000e+01
IMP_SCORE,1998,GO:0017022,2.1415e-01,2.1000e+01
IMP_SCORE,1999,GO:0033238,2.1408e-01,1.9000e+01
IMP_SCORE,2000,GO:0032720,2.1407e-01,2.0000e+01
IMP_SCORE,2001,GO:0010518,2.1403e-01,1.4000e+01
IMP_SCORE,2002,GO:0030136,2.1401e-01,6.2000e+01
IMP_SCORE,2003,GO:0035640,2.1392e-01,2.1000e+01
IMP_SCORE,2004,GO:0006110,2.1390e-01,6.0000e+00
IMP_SCORE,2005,GO:1905477,2.1381e-01,5.1000e+01
IMP_SCORE,2006,GO:0004674,2.1374e-01,1.2600e+02
IMP_SCORE,2007,GO:0051251,2.1372e-01,5.8000e+01
IMP_SCORE,2008,GO:0005871,2.1372e-01,2.4000e+01
IMP_SCORE,2009,GO:0006937,2.1369e-01,4.3000e+01
IMP_SCORE,2010,GO:0009743,2.1362e-01,5.0000e+01
IMP_SCORE,2011,GO:0002223,2.1359e-01,3.0000e+01
IMP_SCORE,2012,GO:0070374,2.1359e-01,3.7000e+01
IMP_SCORE,2013,GO:0044839,2.1342e-01,5.8000e+01
IMP_SCORE,2014,GO:0005798,2.1335e-01,2.1000e+01
IMP_SCORE,2015,GO:0034452,2.1335e-01,5.0000e+00
IMP_SCORE,2016,GO:0031329,2.1328e-01,1.9600e+02
IMP_SCORE,2017,GO:0072163,2.1320e-01,2.5000e+01
IMP_SCORE,2018,GO:0009068,2.1320e-01,4.0000e+01
IMP_SCORE,2019,GO:0010562,2.1319e-01,2.1300e+02
IMP_SCORE,2020,GO:0030295,2.1300e-01,3.2000e+01
IMP_SCORE,2021,GO:0050427,2.1294e-01,6.0000e+00
IMP_SCORE,2022,GO:0071806,2.1288e-01,3.0000e+01
IMP_SCORE,2023,GO:0002253,2.1286e-01,1.6200e+02
IMP_SCORE,2024,GO:1901863,2.1274e-01,1.1000e+01
IMP_SCORE,2025,GO:0010975,2.1271e-01,1.2100e+02
IMP_SCORE,2026,GO:0043691,2.1269e-01,5.0000e+00
IMP_SCORE,2027,GO:0035326,2.1268e-01,2.9000e+01
IMP_SCORE,2028,GO:0034369,2.1261e-01,1.1000e+01
IMP_SCORE,2029,GO:0043121,2.1260e-01,1.6000e+01
IMP_SCORE,2030,GO:0006376,2.1252e-01,1.1000e+01
IMP_SCORE,2031,GO:0031295,2.1240e-01,2.0000e+01
IMP_SCORE,2032,GO:0061387,2.1238e-01,3.7000e+01
IMP_SCORE,2033,GO:0051782,2.1237e-01,1.2000e+01
IMP_SCORE,2034,GO:0048306,2.1234e-01,9.5000e+01
IMP_SCORE,2035,GO:1901606,2.1229e-01,1.1000e+02
IMP_SCORE,2036,GO:0055088,2.1226e-01,3.7000e+01
IMP_SCORE,2037,GO:0046394,2.1226e-01,1.5000e+02
IMP_SCORE,2038,GO:0043197,2.1224e-01,5.6000e+01
IMP_SCORE,2039,GO:0043434,2.1217e-01,7.8000e+01
IMP_SCORE,2040,GO:1901136,2.1205e-01,9.7000e+01
IMP_SCORE,2041,GO:0002822,2.1195e-01,3.2000e+01
IMP_SCORE,2042,GO:0033209,2.1194e-01,2.7000e+01
IMP_SCORE,2043,GO:0005774,2.1193e-01,2.6600e+02
IMP_SCORE,2044,GO:0045927,2.1192e-01,6.3000e+01
IMP_SCORE,2045,GO:0019363,2.1190e-01,2.0000e+01
IMP_SCORE,2046,GO:0030205,2.1188e-01,1.0000e+01
IMP_SCORE,2047,GO:0061448,2.1184e-01,2.6000e+01
IMP_SCORE,2048,GO:0016575,2.1164e-01,2.2000e+01
IMP_SCORE,2049,GO:0022008,2.1163e-01,3.9000e+01
IMP_SCORE,2050,GO:0048545,2.1162e-01,7.8000e+01
IMP_SCORE,2051,GO:0050673,2.1158e-01,3.6000e+01
IMP_SCORE,2052,GO:0051591,2.1155e-01,2.8000e+01
IMP_SCORE,2053,GO:0043153,2.1133e-01,7.0000e+00
IMP_SCORE,2054,GO:0000792,2.1132e-01,3.9000e+01
IMP_SCORE,2055,GO:0051223,2.1130e-01,1.8800e+02
IMP_SCORE,2056,GO:0008286,2.1128e-01,4.7000e+01
IMP_SCORE,2057,GO:0010883,2.1127e-01,1.7000e+01
IMP_SCORE,2058,GO:0006027,2.1124e-01,6.3000e+01
IMP_SCORE,2059,GO:0042770,2.1124e-01,2.6000e+01
IMP_SCORE,2060,GO:0051050,2.1114e-01,2.5100e+02
IMP_SCORE,2061,GO:0019210,2.1114e-01,6.0000e+01
IMP_SCORE,2062,GO:0022603,2.1111e-01,3.0100e+02
IMP_SCORE,2063,GO:1901987,2.1108e-01,1.0000e+02
IMP_SCORE,2064,GO:0006779,2.1107e-01,1.8000e+01
IMP_SCORE,2065,GO:0099516,2.1098e-01,4.1000e+01
IMP_SCORE,2066,GO:2001242,2.1095e-01,4.1000e+01
IMP_SCORE,2067,GO:0015459,2.1094e-01,4.5000e+01
IMP_SCORE,2068,GO:2000058,2.1094e-01,7.0000e+00
IMP_SCORE,2069,GO:0005536,2.1091e-01,1.1000e+01
IMP_SCORE,2070,GO:0018022,2.1086e-01,1.9000e+01
IMP_SCORE,2071,GO:0051148,2.1086e-01,2.8000e+01
IMP_SCORE,2072,GO:0048484,2.1086e-01,1.3000e+01
IMP_SCORE,2073,GO:0001975,2.1085e-01,5.0000e+00
IMP_SCORE,2074,GO:0030316,2.1080e-01,5.0000e+00
IMP_SCORE,2075,GO:0006401,2.1073e-01,5.9000e+01
IMP_SCORE,2076,GO:0051051,2.1073e-01,1.1400e+02
IMP_SCORE,2077,GO:0008308,2.1072e-01,7.0000e+00
IMP_SCORE,2078,GO:0002757,2.1068e-01,1.3600e+02
IMP_SCORE,2079,GO:0032725,2.1061e-01,6.0000e+00
IMP_SCORE,2080,GO:0006664,2.1060e-01,1.1400e+02
IMP_SCORE,2081,GO:0044723,2.1054e-01,1.7500e+02
IMP_SCORE,2082,GO:0019693,2.1050e-01,5.4000e+01
IMP_SCORE,2083,GO:0071782,2.1044e-01,9.0000e+00
IMP_SCORE,2084,GO:0045005,2.1044e-01,2.0000e+00
IMP_SCORE,2085,GO:0008643,2.1044e-01,5.1000e+01
IMP_SCORE,2086,GO:0043024,2.1032e-01,2.0000e+00
IMP_SCORE,2087,GO:0042581,2.1019e-01,1.1000e+01
IMP_SCORE,2088,GO:0070410,2.1017e-01,1.2000e+01
IMP_SCORE,2089,GO:0045785,2.1013e-01,1.3900e+02
IMP_SCORE,2090,GO:0046463,2.1012e-01,4.2000e+01
IMP_SCORE,2091,GO:0043230,2.1006e-01,9.1000e+02
IMP_SCORE,2092,GO:0001502,2.1003e-01,1.5000e+01
IMP_SCORE,2093,GO:0003254,2.0997e-01,1.2000e+01
IMP_SCORE,2094,GO:0001894,2.0995e-01,8.4000e+01
IMP_SCORE,2095,GO:0002577,2.0995e-01,1.0000e+01
IMP_SCORE,2096,GO:0031032,2.0981e-01,4.2000e+01
IMP_SCORE,2097,GO:1901800,2.0979e-01,4.1000e+01
IMP_SCORE,2098,GO:0097617,2.0973e-01,6.0000e+00
IMP_SCORE,2099,GO:0006783,2.0973e-01,1.2000e+01
IMP_SCORE,2100,GO:0006692,2.0969e-01,1.8000e+01
IMP_SCORE,2101,GO:1901214,2.0963e-01,6.8000e+01
IMP_SCORE,2102,GO:0010769,2.0963e-01,8.9000e+01
IMP_SCORE,2103,GO:0046514,2.0957e-01,2.8000e+01
IMP_SCORE,2104,GO:0098900,2.0952e-01,1.4000e+01
IMP_SCORE,2105,GO:0099024,2.0947e-01,4.5000e+01
IMP_SCORE,2106,GO:0060343,2.0942e-01,5.0000e+00
IMP_SCORE,2107,GO:0072686,2.0933e-01,3.6000e+01
IMP_SCORE,2108,GO:0046655,2.0926e-01,8.0000e+00
IMP_SCORE,2109,GO:0035455,2.0926e-01,2.5000e+01
IMP_SCORE,2110,GO:2000106,2.0912e-01,4.8000e+01
IMP_SCORE,2111,GO:0007611,2.0910e-01,7.9000e+01
IMP_SCORE,2112,GO:0000165,2.0909e-01,7.6000e+01
IMP_SCORE,2113,GO:0060009,2.0908e-01,7.0000e+00
IMP_SCORE,2114,GO:0042330,2.0900e-01,1.3500e+02
IMP_SCORE,2115,GO:0034250,2.0892e-01,2.1000e+01
IMP_SCORE,2116,GO:0033138,2.0889e-01,2.1000e+01
IMP_SCORE,2117,GO:0043408,2.0887e-01,1.3500e+02
IMP_SCORE,2118,GO:0003012,2.0885e-01,1.4800e+02
IMP_SCORE,2119,GO:0009187,2.0885e-01,1.5000e+01
IMP_SCORE,2120,GO:0021952,2.0884e-01,2.4000e+01
IMP_SCORE,2121,GO:0051046,2.0883e-01,1.8000e+02
IMP_SCORE,2122,GO:0034703,2.0877e-01,1.0400e+02
IMP_SCORE,2123,GO:0030424,2.0871e-01,1.3900e+02
IMP_SCORE,2124,GO:0050679,2.0861e-01,5.9000e+01
IMP_SCORE,2125,GO:0031983,2.0858e-01,1.3800e+02
IMP_SCORE,2126,GO:0019201,2.0858e-01,1.9000e+01
IMP_SCORE,2127,GO:0030669,2.0853e-01,3.6000e+01
IMP_SCORE,2128,GO:0030808,2.0847e-01,3.6000e+01
IMP_SCORE,2129,GO:0010720,2.0846e-01,1.2200e+02
IMP_SCORE,2130,GO:0006047,2.0845e-01,2.3000e+01
IMP_SCORE,2131,GO:0045933,2.0837e-01,1.5000e+01
IMP_SCORE,2132,GO:0030195,2.0836e-01,1.9000e+01
IMP_SCORE,2133,GO:0042169,2.0835e-01,3.0000e+01
IMP_SCORE,2134,GO:0035329,2.0832e-01,1.9000e+01
IMP_SCORE,2135,GO:0099587,2.0826e-01,1.6000e+01
IMP_SCORE,2136,GO:1903203,2.0824e-01,1.3000e+01
IMP_SCORE,2137,GO:0016197,2.0823e-01,1.4700e+02
IMP_SCORE,2138,GO:0044306,2.0823e-01,5.0000e+01
IMP_SCORE,2139,GO:1904427,2.0822e-01,1.9000e+01
IMP_SCORE,2140,GO:0031638,2.0820e-01,2.3000e+01
IMP_SCORE,2141,GO:1905941,2.0820e-01,5.0000e+00
IMP_SCORE,2142,GO:0030212,2.0813e-01,6.0000e+01
IMP_SCORE,2143,GO:0002921,2.0812e-01,1.6000e+01
IMP_SCORE,2144,GO:0048869,2.0812e-01,8.5600e+02
IMP_SCORE,2145,GO:0006517,2.0808e-01,4.2000e+01
IMP_SCORE,2146,GO:0046890,2.0805e-01,4.1000e+01
IMP_SCORE,2147,GO:0032753,2.0804e-01,8.0000e+00
IMP_SCORE,2148,GO:0002293,2.0798e-01,5.0000e+00
IMP_SCORE,2149,GO:0036498,2.0791e-01,3.9000e+01
IMP_SCORE,2150,GO:0002011,2.0789e-01,1.4000e+01
IMP_SCORE,2151,GO:0015405,2.0787e-01,4.3000e+01
IMP_SCORE,2152,GO:0010469,2.0774e-01,2.8000e+01
IMP_SCORE,2153,GO:0003684,2.0772e-01,1.5000e+01
IMP_SCORE,2154,GO:0019992,2.0770e-01,2.2000e+01
IMP_SCORE,2155,GO:0046794,2.0766e-01,6.0000e+00
IMP_SCORE,2156,GO:0045793,2.0763e-01,3.8000e+01
IMP_SCORE,2157,GO:0016810,2.0761e-01,1.4700e+02
IMP_SCORE,2158,GO:0007009,2.0760e-01,1.3400e+02
IMP_SCORE,2159,GO:0006213,2.0759e-01,1.4000e+01
IMP_SCORE,2160,GO:0006910,2.0750e-01,2.8000e+01
IMP_SCORE,2161,GO:0008076,2.0738e-01,5.2000e+01
IMP_SCORE,2162,GO:0071310,2.0736e-01,3.3500e+02
IMP_SCORE,2163,GO:0032102,2.0733e-01,7.9000e+01
IMP_SCORE,2164,GO:0005775,2.0724e-01,1.2600e+02
IMP_SCORE,2165,GO:0010714,2.0721e-01,4.0000e+00
IMP_SCORE,2166,GO:0030027,2.0717e-01,7.9000e+01
IMP_SCORE,2167,GO:1900373,2.0714e-01,2.4000e+01
IMP_SCORE,2168,GO:0005217,2.0710e-01,3.3000e+01
IMP_SCORE,2169,GO:0005979,2.0708e-01,1.0000e+01
IMP_SCORE,2170,GO:0050769,2.0708e-01,1.0100e+02
IMP_SCORE,2171,GO:0032528,2.0698e-01,3.1000e+01
IMP_SCORE,2172,GO:0098534,2.0695e-01,6.0000e+00
IMP_SCORE,2173,GO:0009408,2.0692e-01,9.8000e+01
IMP_SCORE,2174,GO:1902807,2.0687e-01,2.9000e+01
IMP_SCORE,2175,GO:0042165,2.0686e-01,1.3000e+01
IMP_SCORE,2176,GO:0002495,2.0683e-01,7.3000e+01
IMP_SCORE,2177,GO:0045912,2.0679e-01,3.9000e+01
IMP_SCORE,2178,GO:0048814,2.0675e-01,2.0000e+01
IMP_SCORE,2179,GO:0000281,2.0674e-01,1.9000e+01
IMP_SCORE,2180,GO:0004714,2.0670e-01,4.6000e+01
IMP_SCORE,2181,GO:0032272,2.0670e-01,3.3000e+01
IMP_SCORE,2182,GO:0045727,2.0668e-01,2.2000e+01
IMP_SCORE,2183,GO:0090184,2.0666e-01,6.0000e+00
IMP_SCORE,2184,GO:0071456,2.0656e-01,3.4000e+01
IMP_SCORE,2185,GO:0044767,2.0656e-01,1.2250e+03
IMP_SCORE,2186,GO:0070536,2.0655e-01,3.8000e+01
IMP_SCORE,2187,GO:1903364,2.0654e-01,5.4000e+01
IMP_SCORE,2188,GO:0034341,2.0654e-01,8.0000e+01
IMP_SCORE,2189,GO:2000146,2.0646e-01,1.0500e+02
IMP_SCORE,2190,GO:0001736,2.0644e-01,8.0000e+00
IMP_SCORE,2191,GO:0002021,2.0635e-01,4.0000e+00
IMP_SCORE,2192,GO:0072523,2.0633e-01,1.5000e+01
IMP_SCORE,2193,GO:0005178,2.0633e-01,9.5000e+01
IMP_SCORE,2194,GO:0050767,2.0631e-01,1.7000e+02
IMP_SCORE,2195,GO:0014070,2.0630e-01,1.8700e+02
IMP_SCORE,2196,GO:0046649,2.0626e-01,1.1500e+02
IMP_SCORE,2197,GO:0043068,2.0626e-01,1.6000e+02
IMP_SCORE,2198,GO:0019692,2.0619e-01,1.1000e+01
IMP_SCORE,2199,GO:0048008,2.0615e-01,2.8000e+01
IMP_SCORE,2200,GO:0030155,2.0615e-01,2.3300e+02
IMP_SCORE,2201,GO:0009409,2.0609e-01,2.5000e+01
IMP_SCORE,2202,GO:0002237,2.0607e-01,1.1500e+02
IMP_SCORE,2203,GO:0045724,2.0597e-01,5.0000e+00
IMP_SCORE,2204,GO:0030291,2.0594e-01,2.0000e+01
IMP_SCORE,2205,GO:0050910,2.0594e-01,8.0000e+00
IMP_SCORE,2206,GO:0034329,2.0593e-01,1.1300e+02
IMP_SCORE,2207,GO:0044440,2.0593e-01,2.3800e+02
IMP_SCORE,2208,GO:0031418,2.0592e-01,9.0000e+00
IMP_SCORE,2209,GO:0016004,2.0588e-01,5.0000e+00
IMP_SCORE,2210,GO:0060251,2.0586e-01,1.0000e+01
IMP_SCORE,2211,GO:0051055,2.0580e-01,6.0000e+00
IMP_SCORE,2212,GO:1901068,2.0578e-01,1.9000e+01
IMP_SCORE,2213,GO:0007187,2.0569e-01,6.7000e+01
IMP_SCORE,2214,GO:0042176,2.0562e-01,1.0300e+02
IMP_SCORE,2215,GO:0009746,2.0562e-01,5.7000e+01
IMP_SCORE,2216,GO:0016790,2.0556e-01,4.5000e+01
IMP_SCORE,2217,GO:0040017,2.0553e-01,1.1200e+02
IMP_SCORE,2218,GO:0030687,2.0553e-01,2.2000e+01
IMP_SCORE,2219,GO:0016616,2.0553e-01,1.1400e+02
IMP_SCORE,2220,GO:0005789,2.0551e-01,5.3700e+02
IMP_SCORE,2221,GO:1901215,2.0550e-01,4.5000e+01
IMP_SCORE,2222,GO:0090544,2.0539e-01,1.0000e+01
IMP_SCORE,2223,GO:0016646,2.0537e-01,2.4000e+01
IMP_SCORE,2224,GO:0045597,2.0531e-01,2.4800e+02
IMP_SCORE,2225,GO:1903427,2.0530e-01,8.0000e+00
IMP_SCORE,2226,GO:0006536,2.0526e-01,2.9000e+01
IMP_SCORE,2227,GO:1903827,2.0525e-01,1.7800e+02
IMP_SCORE,2228,GO:0001817,2.0524e-01,1.8700e+02
IMP_SCORE,2229,GO:0061384,2.0523e-01,4.0000e+00
IMP_SCORE,2230,GO:0001568,2.0519e-01,5.8000e+01
IMP_SCORE,2231,GO:0016020,2.0517e-01,2.3700e+03
IMP_SCORE,2232,GO:0000775,2.0513e-01,2.8000e+01
IMP_SCORE,2233,GO:0002474,2.0513e-01,5.5000e+01
IMP_SCORE,2234,GO:0043312,2.0511e-01,1.2400e+02
IMP_SCORE,2235,GO:0002709,2.0511e-01,1.9000e+01
IMP_SCORE,2236,GO:0051444,2.0510e-01,1.1000e+01
IMP_SCORE,2237,GO:0030802,2.0507e-01,3.2000e+01
IMP_SCORE,2238,GO:1904752,2.0502e-01,1.3000e+01
IMP_SCORE,2239,GO:0021533,2.0498e-01,9.0000e+00
IMP_SCORE,2240,GO:0051154,2.0492e-01,2.0000e+01
IMP_SCORE,2241,GO:0044088,2.0491e-01,2.9000e+01
IMP_SCORE,2242,GO:1905517,2.0488e-01,5.0000e+00
IMP_SCORE,2243,GO:0006936,2.0479e-01,1.0600e+02
IMP_SCORE,2244,GO:1902883,2.0473e-01,1.4000e+01
IMP_SCORE,2245,GO:0005622,2.0471e-01,7.8500e+02
IMP_SCORE,2246,GO:1904589,2.0468e-01,5.9000e+01
IMP_SCORE,2247,GO:0043281,2.0464e-01,4.7000e+01
IMP_SCORE,2248,GO:0002708,2.0460e-01,2.4000e+01
IMP_SCORE,2249,GO:0048514,2.0459e-01,1.4000e+01
IMP_SCORE,2250,GO:0000902,2.0448e-01,5.9000e+01
IMP_SCORE,2251,GO:0097296,2.0443e-01,1.0000e+00
IMP_SCORE,2252,GO:0002761,2.0442e-01,4.9000e+01
IMP_SCORE,2253,GO:0002793,2.0438e-01,6.9000e+01
IMP_SCORE,2254,GO:0006112,2.0438e-01,2.8000e+01
IMP_SCORE,2255,GO:0071277,2.0436e-01,3.5000e+01
IMP_SCORE,2256,GO:0005802,2.0434e-01,1.1800e+02
IMP_SCORE,2257,GO:0043618,2.0434e-01,1.7000e+01
IMP_SCORE,2258,GO:0031223,2.0431e-01,4.0000e+00
IMP_SCORE,2259,GO:1903170,2.0426e-01,5.0000e+00
IMP_SCORE,2260,GO:0050873,2.0425e-01,2.0000e+01
IMP_SCORE,2261,GO:0030904,2.0422e-01,7.0000e+00
IMP_SCORE,2262,GO:2000647,2.0419e-01,5.0000e+00
IMP_SCORE,2263,GO:0043069,2.0419e-01,2.3300e+02
IMP_SCORE,2264,GO:0045017,2.0418e-01,1.0300e+02
IMP_SCORE,2265,GO:1901201,2.0417e-01,2.0000e+00
IMP_SCORE,2266,GO:0015718,2.0410e-01,4.4000e+01
IMP_SCORE,2267,GO:2000242,2.0410e-01,2.1000e+01
IMP_SCORE,2268,GO:0070064,2.0408e-01,1.6000e+01
IMP_SCORE,2269,GO:0071285,2.0407e-01,7.0000e+00
IMP_SCORE,2270,GO:0043065,2.0399e-01,1.5500e+02
IMP_SCORE,2271,GO:0009083,2.0392e-01,3.9000e+01
IMP_SCORE,2272,GO:0031065,2.0392e-01,3.0000e+00
IMP_SCORE,2273,GO:0071363,2.0389e-01,6.5000e+01
IMP_SCORE,2274,GO:0042803,2.0383e-01,3.9500e+02
IMP_SCORE,2275,GO:0098662,2.0377e-01,1.5000e+02
IMP_SCORE,2276,GO:0046683,2.0377e-01,3.6000e+01
IMP_SCORE,2277,GO:0042440,2.0371e-01,3.0000e+01
IMP_SCORE,2278,GO:0032844,2.0369e-01,1.2000e+02
IMP_SCORE,2279,GO:0032091,2.0368e-01,3.7000e+01
IMP_SCORE,2280,GO:0001890,2.0367e-01,2.4000e+01
IMP_SCORE,2281,GO:1904951,2.0358e-01,1.2800e+02
IMP_SCORE,2282,GO:0009206,2.0353e-01,1.1000e+01
IMP_SCORE,2283,GO:0030804,2.0352e-01,1.7000e+01
IMP_SCORE,2284,GO:0021549,2.0351e-01,4.1000e+01
IMP_SCORE,2285,GO:0050820,2.0349e-01,2.4000e+01
IMP_SCORE,2286,GO:0006520,2.0347e-01,1.3400e+02
IMP_SCORE,2287,GO:0001077,2.0344e-01,4.9000e+01
IMP_SCORE,2288,GO:0097191,2.0342e-01,3.0000e+01
IMP_SCORE,2289,GO:0005881,2.0338e-01,5.9000e+01
IMP_SCORE,2290,GO:0001071,2.0336e-01,3.2300e+02
IMP_SCORE,2291,GO:0030433,2.0333e-01,1.9000e+01
IMP_SCORE,2292,GO:0043122,2.0332e-01,1.2500e+02
IMP_SCORE,2293,GO:0007264,2.0332e-01,1.7900e+02
IMP_SCORE,2294,GO:0032103,2.0327e-01,9.8000e+01
IMP_SCORE,2295,GO:0022604,2.0325e-01,1.8800e+02
IMP_SCORE,2296,GO:0042116,2.0325e-01,2.6000e+01
IMP_SCORE,2297,GO:0005643,2.0321e-01,1.8000e+01
IMP_SCORE,2298,GO:0042221,2.0319e-01,7.2800e+02
IMP_SCORE,2299,GO:0030099,2.0313e-01,6.4000e+01
IMP_SCORE,2300,GO:0031369,2.0311e-01,3.1000e+01
IMP_SCORE,2301,GO:0019935,2.0310e-01,1.6000e+01
IMP_SCORE,2302,GO:0009611,2.0305e-01,7.6000e+01
IMP_SCORE,2303,GO:0002664,2.0300e-01,1.9000e+01
IMP_SCORE,2304,GO:0017145,2.0298e-01,5.0000e+00
IMP_SCORE,2305,GO:0007632,2.0295e-01,1.2000e+01
IMP_SCORE,2306,GO:0048011,2.0291e-01,1.9000e+01
IMP_SCORE,2307,GO:0021762,2.0287e-01,5.5000e+01
IMP_SCORE,2308,GO:0010033,2.0286e-01,5.7200e+02
IMP_SCORE,2309,GO:2000144,2.0284e-01,1.2000e+01
IMP_SCORE,2310,GO:0046135,2.0281e-01,1.8000e+01
IMP_SCORE,2311,GO:0090312,2.0271e-01,6.0000e+00
IMP_SCORE,2312,GO:0005811,2.0270e-01,1.2000e+02
IMP_SCORE,2313,GO:0022407,2.0268e-01,1.0800e+02
IMP_SCORE,2314,GO:0045834,2.0266e-01,3.6000e+01
IMP_SCORE,2315,GO:0055038,2.0261e-01,7.0000e+01
IMP_SCORE,2316,GO:0009719,2.0255e-01,2.7600e+02
IMP_SCORE,2317,GO:0002695,2.0249e-01,4.7000e+01
IMP_SCORE,2318,GO:2000026,2.0244e-01,4.0400e+02
IMP_SCORE,2319,GO:0008584,2.0244e-01,2.4000e+01
IMP_SCORE,2320,GO:0042752,2.0240e-01,3.0000e+01
IMP_SCORE,2321,GO:0018198,2.0238e-01,1.1000e+01
IMP_SCORE,2322,GO:0006644,2.0236e-01,1.7200e+02
IMP_SCORE,2323,GO:0009620,2.0234e-01,2.5000e+01
IMP_SCORE,2324,GO:0034249,2.0231e-01,5.1000e+01
IMP_SCORE,2325,GO:0006986,2.0228e-01,4.5000e+01
IMP_SCORE,2326,GO:1900746,2.0228e-01,8.0000e+00
IMP_SCORE,2327,GO:0034330,2.0227e-01,1.5700e+02
IMP_SCORE,2328,GO:0010676,2.0224e-01,1.5000e+01
IMP_SCORE,2329,GO:0005583,2.0217e-01,5.0000e+00
IMP_SCORE,2330,GO:0032411,2.0216e-01,3.9000e+01
IMP_SCORE,2331,GO:0035584,2.0211e-01,7.0000e+00
IMP_SCORE,2332,GO:0051897,2.0211e-01,1.9000e+01
IMP_SCORE,2333,GO:0006633,2.0209e-01,4.7000e+01
IMP_SCORE,2334,GO:0006739,2.0205e-01,3.0000e+01
IMP_SCORE,2335,GO:0052472,2.0204e-01,4.0000e+00
IMP_SCORE,2336,GO:0032024,2.0202e-01,1.5000e+01
IMP_SCORE,2337,GO:0042632,2.0200e-01,2.1000e+01
IMP_SCORE,2338,GO:1902003,2.0199e-01,2.3000e+01
IMP_SCORE,2339,GO:0097421,2.0191e-01,1.5000e+01
IMP_SCORE,2340,GO:0002719,2.0182e-01,2.0000e+00
IMP_SCORE,2341,GO:0015672,2.0180e-01,1.2200e+02
IMP_SCORE,2342,GO:0070665,2.0179e-01,2.6000e+01
IMP_SCORE,2343,GO:0070528,2.0175e-01,1.0000e+01
IMP_SCORE,2344,GO:0034105,2.0174e-01,6.0000e+00
IMP_SCORE,2345,GO:0051573,2.0160e-01,5.0000e+00
IMP_SCORE,2346,GO:1990351,2.0157e-01,1.4500e+02
IMP_SCORE,2347,GO:0090502,2.0154e-01,6.4000e+01
IMP_SCORE,2348,GO:0007628,2.0143e-01,1.6000e+01
IMP_SCORE,2349,GO:0015279,2.0141e-01,6.0000e+00
IMP_SCORE,2350,GO:1902667,2.0139e-01,6.0000e+00
IMP_SCORE,2351,GO:0005351,2.0135e-01,6.0000e+00
IMP_SCORE,2352,GO:0007007,2.0133e-01,6.0000e+00
IMP_SCORE,2353,GO:0042035,2.0132e-01,2.4000e+01
IMP_SCORE,2354,GO:0044444,2.0130e-01,1.6550e+03
IMP_SCORE,2355,GO:0045089,2.0130e-01,6.9000e+01
IMP_SCORE,2356,GO:0051783,2.0125e-01,4.6000e+01
IMP_SCORE,2357,GO:0030183,2.0124e-01,4.2000e+01
IMP_SCORE,2358,GO:0031402,2.0123e-01,7.0000e+00
IMP_SCORE,2359,GO:0098562,2.0115e-01,3.6000e+01
IMP_SCORE,2360,GO:0006518,2.0113e-01,1.2900e+02
IMP_SCORE,2361,GO:0007272,2.0112e-01,1.0600e+02
IMP_SCORE,2362,GO:0048534,2.0101e-01,6.4000e+01
IMP_SCORE,2363,GO:0090276,2.0100e-01,5.3000e+01
IMP_SCORE,2364,GO:1904724,2.0088e-01,5.6000e+01
IMP_SCORE,2365,GO:1905330,2.0086e-01,2.6000e+01
IMP_SCORE,2366,GO:0044459,2.0081e-01,1.0130e+03
IMP_SCORE,2367,GO:0009205,2.0077e-01,3.8000e+01
IMP_SCORE,2368,GO:0008593,2.0071e-01,3.3000e+01
IMP_SCORE,2369,GO:0055070,2.0065e-01,1.0000e+01
IMP_SCORE,2370,GO:1903076,2.0064e-01,3.7000e+01
IMP_SCORE,2371,GO:0090263,2.0059e-01,2.7000e+01
IMP_SCORE,2372,GO:1900408,2.0053e-01,1.5000e+01
IMP_SCORE,2373,GO:0006493,2.0046e-01,7.0000e+01
IMP_SCORE,2374,GO:0060079,2.0038e-01,3.0000e+01
IMP_SCORE,2375,GO:0070741,2.0037e-01,8.0000e+00
IMP_SCORE,2376,GO:0008652,2.0037e-01,7.7000e+01
IMP_SCORE,2377,GO:0071333,2.0036e-01,2.5000e+01
IMP_SCORE,2378,GO:2001275,2.0033e-01,6.0000e+00
IMP_SCORE,2379,GO:1901605,2.0031e-01,1.3000e+02
IMP_SCORE,2380,GO:0060548,2.0020e-01,2.4700e+02
IMP_SCORE,2381,GO:2000573,2.0019e-01,2.1000e+01
IMP_SCORE,2382,GO:0045685,2.0018e-01,3.2000e+01
IMP_SCORE,2383,GO:1901701,2.0017e-01,1.7500e+02
IMP_SCORE,2384,GO:0010950,2.0014e-01,4.9000e+01
IMP_SCORE,2385,GO:0010575,2.0012e-01,6.0000e+00
IMP_SCORE,2386,GO:0019218,2.0007e-01,1.9000e+01
IMP_SCORE,2387,GO:0045944,2.0004e-01,1.7300e+02
IMP_SCORE,2388,GO:0051250,2.0004e-01,5.3000e+01
IMP_SCORE,2389,GO:0099503,2.0001e-01,2.1000e+02
IMP_SCORE,2390,GO:2000147,1.9995e-01,1.0200e+02
IMP_SCORE,2391,GO:0031570,1.9995e-01,2.4000e+01
IMP_SCORE,2392,GO:0007204,1.9994e-01,5.7000e+01
IMP_SCORE,2393,GO:0048708,1.9985e-01,2.9000e+01
IMP_SCORE,2394,GO:0034204,1.9978e-01,8.0000e+00
IMP_SCORE,2395,GO:0035456,1.9976e-01,2.1000e+01
IMP_SCORE,2396,GO:0016254,1.9974e-01,1.4000e+01
IMP_SCORE,2397,GO:0030666,1.9973e-01,8.1000e+01
IMP_SCORE,2398,GO:0015800,1.9970e-01,1.6000e+01
IMP_SCORE,2399,GO:0032986,1.9966e-01,1.1000e+01
IMP_SCORE,2400,GO:0007188,1.9966e-01,6.4000e+01
IMP_SCORE,2401,GO:0006977,1.9963e-01,1.4000e+01
IMP_SCORE,2402,GO:0051059,1.9962e-01,2.5000e+01
IMP_SCORE,2403,GO:0006458,1.9957e-01,2.9000e+01
IMP_SCORE,2404,GO:0071801,1.9957e-01,4.4000e+01
IMP_SCORE,2405,GO:0006446,1.9954e-01,3.3000e+01
IMP_SCORE,2406,GO:0001659,1.9954e-01,7.0000e+00
IMP_SCORE,2407,GO:0007585,1.9948e-01,3.0000e+01
IMP_SCORE,2408,GO:0010594,1.9947e-01,4.1000e+01
IMP_SCORE,2409,GO:0032663,1.9945e-01,9.0000e+00
IMP_SCORE,2410,GO:0044803,1.9942e-01,1.1000e+01
IMP_SCORE,2411,GO:0022400,1.9941e-01,6.0000e+00
IMP_SCORE,2412,GO:0019722,1.9940e-01,2.7000e+01
IMP_SCORE,2413,GO:0030141,1.9940e-01,1.7800e+02
IMP_SCORE,2414,GO:0005048,1.9936e-01,2.2000e+01
IMP_SCORE,2415,GO:0002637,1.9936e-01,1.6000e+01
IMP_SCORE,2416,GO:0051716,1.9932e-01,6.3000e+02
IMP_SCORE,2417,GO:0005737,1.9931e-01,1.9220e+03
IMP_SCORE,2418,GO:0031975,1.9930e-01,1.6500e+02
IMP_SCORE,2419,GO:0002694,1.9925e-01,1.3700e+02
IMP_SCORE,2420,GO:0000422,1.9921e-01,1.0000e+01
IMP_SCORE,2421,GO:0016310,1.9918e-01,2.9500e+02
IMP_SCORE,2422,GO:0043254,1.9917e-01,1.2500e+02
IMP_SCORE,2423,GO:0030546,1.9914e-01,1.4000e+01
IMP_SCORE,2424,GO:0042119,1.9910e-01,1.3200e+02
IMP_SCORE,2425,GO:0071379,1.9909e-01,7.0000e+00
IMP_SCORE,2426,GO:0022834,1.9905e-01,7.0000e+01
IMP_SCORE,2427,GO:0090277,1.9904e-01,3.2000e+01
IMP_SCORE,2428,GO:0072350,1.9902e-01,4.9000e+01
IMP_SCORE,2429,GO:0012506,1.9896e-01,2.9300e+02
IMP_SCORE,2430,GO:0033157,1.9893e-01,9.5000e+01
IMP_SCORE,2431,GO:0002218,1.9892e-01,5.7000e+01
IMP_SCORE,2432,GO:0051015,1.9891e-01,1.0700e+02
IMP_SCORE,2433,GO:0007379,1.9889e-01,5.0000e+00
IMP_SCORE,2434,GO:0000122,1.9888e-01,1.6900e+02
IMP_SCORE,2435,GO:0010243,1.9885e-01,1.7800e+02
IMP_SCORE,2436,GO:0051238,1.9876e-01,2.8000e+01
IMP_SCORE,2437,GO:0006600,1.9872e-01,2.5000e+01
IMP_SCORE,2438,GO:0015991,1.9869e-01,8.0000e+00
IMP_SCORE,2439,GO:1903671,1.9855e-01,6.0000e+00
IMP_SCORE,2440,GO:1902105,1.9847e-01,1.3200e+02
IMP_SCORE,2441,GO:0048208,1.9847e-01,4.0000e+01
IMP_SCORE,2442,GO:0004871,1.9846e-01,5.3200e+02
IMP_SCORE,2443,GO:1901028,1.9844e-01,2.5000e+01
IMP_SCORE,2444,GO:1903426,1.9840e-01,1.1000e+01
IMP_SCORE,2445,GO:0097711,1.9837e-01,6.1000e+01
IMP_SCORE,2446,GO:0036314,1.9836e-01,1.5000e+01
IMP_SCORE,2447,GO:0005504,1.9834e-01,3.3000e+01
IMP_SCORE,2448,GO:0001228,1.9833e-01,8.3000e+01
IMP_SCORE,2449,GO:0038095,1.9831e-01,2.8000e+01
IMP_SCORE,2450,GO:0006165,1.9830e-01,2.0000e+01
IMP_SCORE,2451,GO:0016830,1.9829e-01,5.4000e+01
IMP_SCORE,2452,GO:0045955,1.9828e-01,2.6000e+01
IMP_SCORE,2453,GO:0097164,1.9825e-01,1.2700e+02
IMP_SCORE,2454,GO:0016668,1.9822e-01,1.9000e+01
IMP_SCORE,2455,GO:0005886,1.9820e-01,1.6900e+03
IMP_SCORE,2456,GO:2000679,1.9819e-01,1.0000e+01
IMP_SCORE,2457,GO:1900026,1.9818e-01,1.2000e+01
IMP_SCORE,2458,GO:0098930,1.9815e-01,1.2000e+01
IMP_SCORE,2459,GO:0031941,1.9813e-01,2.7000e+01
IMP_SCORE,2460,GO:0008022,1.9804e-01,9.0000e+01
IMP_SCORE,2461,GO:0090140,1.9802e-01,1.7000e+01
IMP_SCORE,2462,GO:0002675,1.9801e-01,2.1000e+01
IMP_SCORE,2463,GO:1990782,1.9800e-01,5.8000e+01
IMP_SCORE,2464,GO:0086091,1.9795e-01,1.2000e+01
IMP_SCORE,2465,GO:0050771,1.9794e-01,2.5000e+01
IMP_SCORE,2466,GO:0042278,1.9793e-01,4.0000e+01
IMP_SCORE,2467,GO:0051220,1.9792e-01,2.0000e+01
IMP_SCORE,2468,GO:0007595,1.9785e-01,1.3000e+01
IMP_SCORE,2469,GO:0009416,1.9782e-01,9.0000e+01
IMP_SCORE,2470,GO:0034103,1.9781e-01,2.6000e+01
IMP_SCORE,2471,GO:0015172,1.9778e-01,1.0000e+01
IMP_SCORE,2472,GO:0016594,1.9772e-01,1.5000e+01
IMP_SCORE,2473,GO:0005578,1.9765e-01,2.9200e+02
IMP_SCORE,2474,GO:0051092,1.9756e-01,4.8000e+01
IMP_SCORE,2475,GO:1990778,1.9754e-01,1.0600e+02
IMP_SCORE,2476,GO:0043903,1.9740e-01,8.6000e+01
IMP_SCORE,2477,GO:0031327,1.9736e-01,2.4400e+02
IMP_SCORE,2478,GO:0008180,1.9732e-01,1.3000e+01
IMP_SCORE,2479,GO:0004298,1.9730e-01,1.4000e+01
IMP_SCORE,2480,GO:0040033,1.9727e-01,1.7000e+01
IMP_SCORE,2481,GO:0045860,1.9724e-01,9.2000e+01
IMP_SCORE,2482,GO:0030036,1.9716e-01,1.2300e+02
IMP_SCORE,2483,GO:0046470,1.9714e-01,8.1000e+01
IMP_SCORE,2484,GO:0032990,1.9710e-01,1.1900e+02
IMP_SCORE,2485,GO:0003013,1.9709e-01,7.1000e+01
IMP_SCORE,2486,GO:0048584,1.9706e-01,4.4900e+02
IMP_SCORE,2487,GO:0051881,1.9705e-01,2.5000e+01
IMP_SCORE,2488,GO:0048639,1.9698e-01,3.2000e+01
IMP_SCORE,2489,GO:0071889,1.9696e-01,2.3000e+01
IMP_SCORE,2490,GO:0071377,1.9696e-01,1.7000e+01
IMP_SCORE,2491,GO:0048566,1.9694e-01,1.0000e+01
IMP_SCORE,2492,GO:0009063,1.9694e-01,9.7000e+01
IMP_SCORE,2493,GO:0006298,1.9692e-01,1.6000e+01
IMP_SCORE,2494,GO:0010038,1.9692e-01,1.8400e+02
IMP_SCORE,2495,GO:1902106,1.9690e-01,5.1000e+01
IMP_SCORE,2496,GO:0005544,1.9688e-01,4.3000e+01
IMP_SCORE,2497,GO:0042629,1.9686e-01,4.2000e+01
IMP_SCORE,2498,GO:0032401,1.9685e-01,5.0000e+00
IMP_SCORE,2499,GO:0019838,1.9684e-01,1.8600e+02
IMP_SCORE,2500,GO:0051865,1.9679e-01,4.5000e+01
IMP_SCORE,2501,GO:0031401,1.9676e-01,1.8700e+02
IMP_SCORE,2502,GO:0006814,1.9674e-01,8.1000e+01
IMP_SCORE,2503,GO:0000272,1.9669e-01,1.8000e+01
IMP_SCORE,2504,GO:0072666,1.9669e-01,1.1000e+01
IMP_SCORE,2505,GO:0030890,1.9667e-01,1.7000e+01
IMP_SCORE,2506,GO:1903532,1.9660e-01,7.9000e+01
IMP_SCORE,2507,GO:0048525,1.9659e-01,4.9000e+01
IMP_SCORE,2508,GO:0003714,1.9655e-01,9.2000e+01
IMP_SCORE,2509,GO:0051147,1.9655e-01,7.1000e+01
IMP_SCORE,2510,GO:0050672,1.9647e-01,3.1000e+01
IMP_SCORE,2511,GO:0050850,1.9636e-01,1.4000e+01
IMP_SCORE,2512,GO:0006026,1.9636e-01,5.6000e+01
IMP_SCORE,2513,GO:0030864,1.9634e-01,2.7000e+01
IMP_SCORE,2514,GO:0051338,1.9630e-01,1.9800e+02
IMP_SCORE,2515,GO:0030832,1.9629e-01,5.6000e+01
IMP_SCORE,2516,GO:0042593,1.9617e-01,6.5000e+01
IMP_SCORE,2517,GO:0030214,1.9616e-01,2.2000e+01
IMP_SCORE,2518,GO:0060337,1.9616e-01,8.5000e+01
IMP_SCORE,2519,GO:0035637,1.9614e-01,3.7000e+01
IMP_SCORE,2520,GO:0031982,1.9609e-01,1.1580e+03
IMP_SCORE,2521,GO:0016641,1.9605e-01,2.4000e+01
IMP_SCORE,2522,GO:0046006,1.9604e-01,1.1000e+01
IMP_SCORE,2523,GO:0050995,1.9603e-01,2.6000e+01
IMP_SCORE,2524,GO:0061035,1.9602e-01,2.1000e+01
IMP_SCORE,2525,GO:0008190,1.9602e-01,2.7000e+01
IMP_SCORE,2526,GO:0090287,1.9599e-01,8.1000e+01
IMP_SCORE,2527,GO:0004177,1.9595e-01,7.2000e+01
IMP_SCORE,2528,GO:0044422,1.9593e-01,1.5790e+03
IMP_SCORE,2529,GO:0072524,1.9591e-01,8.3000e+01
IMP_SCORE,2530,GO:0014013,1.9589e-01,3.5000e+01
IMP_SCORE,2531,GO:0030658,1.9588e-01,1.0700e+02
IMP_SCORE,2532,GO:0060135,1.9585e-01,1.3000e+01
IMP_SCORE,2533,GO:0002714,1.9568e-01,1.2000e+01
IMP_SCORE,2534,GO:0055083,1.9568e-01,5.0000e+00
IMP_SCORE,2535,GO:0008134,1.9565e-01,1.7900e+02
IMP_SCORE,2536,GO:0017081,1.9558e-01,3.3000e+01
IMP_SCORE,2537,GO:0035579,1.9555e-01,6.8000e+01
IMP_SCORE,2538,GO:0050727,1.9554e-01,1.1300e+02
IMP_SCORE,2539,GO:0006911,1.9552e-01,3.8000e+01
IMP_SCORE,2540,GO:0016574,1.9550e-01,6.0000e+00
IMP_SCORE,2541,GO:0008543,1.9547e-01,2.1000e+01
IMP_SCORE,2542,GO:0043226,1.9545e-01,1.5200e+03
IMP_SCORE,2543,GO:0070887,1.9540e-01,3.8700e+02
IMP_SCORE,2544,GO:0010799,1.9539e-01,1.3000e+01
IMP_SCORE,2545,GO:0008154,1.9534e-01,3.7000e+01
IMP_SCORE,2546,GO:0006733,1.9530e-01,5.6000e+01
IMP_SCORE,2547,GO:0009395,1.9529e-01,1.9000e+01
IMP_SCORE,2548,GO:0010955,1.9526e-01,1.3000e+01
IMP_SCORE,2549,GO:0030198,1.9525e-01,1.7600e+02
IMP_SCORE,2550,GO:0051094,1.9524e-01,3.4200e+02
IMP_SCORE,2551,GO:2000351,1.9523e-01,1.4000e+01
IMP_SCORE,2552,GO:0097708,1.9519e-01,5.9400e+02
IMP_SCORE,2553,GO:0030595,1.9518e-01,4.4000e+01
IMP_SCORE,2554,GO:0005539,1.9512e-01,1.7100e+02
IMP_SCORE,2555,GO:0009991,1.9507e-01,1.4400e+02
IMP_SCORE,2556,GO:0046395,1.9497e-01,1.1400e+02
IMP_SCORE,2557,GO:0099537,1.9495e-01,1.4900e+02
IMP_SCORE,2558,GO:0043500,1.9494e-01,8.0000e+00
IMP_SCORE,2559,GO:0046036,1.9494e-01,5.0000e+00
IMP_SCORE,2560,GO:0002825,1.9493e-01,1.1000e+01
IMP_SCORE,2561,GO:0042110,1.9493e-01,6.2000e+01
IMP_SCORE,2562,GO:0010631,1.9491e-01,4.8000e+01
IMP_SCORE,2563,GO:0099118,1.9488e-01,3.2000e+01
IMP_SCORE,2564,GO:0031967,1.9488e-01,1.8200e+02
IMP_SCORE,2565,GO:0060192,1.9485e-01,5.0000e+00
IMP_SCORE,2566,GO:0006111,1.9476e-01,2.2000e+01
IMP_SCORE,2567,GO:0031347,1.9473e-01,1.9700e+02
IMP_SCORE,2568,GO:1903963,1.9466e-01,8.0000e+00
IMP_SCORE,2569,GO:0018214,1.9463e-01,8.0000e+00
IMP_SCORE,2570,GO:0045601,1.9457e-01,2.6000e+01
IMP_SCORE,2571,GO:1904353,1.9454e-01,2.5000e+01
IMP_SCORE,2572,GO:0001933,1.9453e-01,8.9000e+01
IMP_SCORE,2573,GO:0030336,1.9450e-01,8.4000e+01
IMP_SCORE,2574,GO:0044282,1.9450e-01,1.6900e+02
IMP_SCORE,2575,GO:0046189,1.9450e-01,1.0000e+01
IMP_SCORE,2576,GO:0009894,1.9434e-01,2.2600e+02
IMP_SCORE,2577,GO:0072207,1.9433e-01,1.6000e+01
IMP_SCORE,2578,GO:0000726,1.9427e-01,9.0000e+00
IMP_SCORE,2579,GO:0008217,1.9426e-01,9.2000e+01
IMP_SCORE,2580,GO:0030659,1.9422e-01,3.1000e+02
IMP_SCORE,2581,GO:0006735,1.9422e-01,1.3000e+01
IMP_SCORE,2582,GO:0019370,1.9418e-01,1.1000e+01
IMP_SCORE,2583,GO:0098794,1.9416e-01,7.6000e+01
IMP_SCORE,2584,GO:0098805,1.9411e-01,5.1400e+02
IMP_SCORE,2585,GO:0019003,1.9398e-01,5.4000e+01
IMP_SCORE,2586,GO:0070936,1.9398e-01,1.6000e+01
IMP_SCORE,2587,GO:0006457,1.9396e-01,2.6100e+02
IMP_SCORE,2588,GO:1903580,1.9393e-01,4.0000e+00
IMP_SCORE,2589,GO:0016486,1.9381e-01,2.0000e+01
IMP_SCORE,2590,GO:0009101,1.9381e-01,1.3000e+01
IMP_SCORE,2591,GO:0048259,1.9380e-01,2.8000e+01
IMP_SCORE,2592,GO:1901292,1.9379e-01,2.4000e+01
IMP_SCORE,2593,GO:0005887,1.9370e-01,7.5100e+02
IMP_SCORE,2594,GO:0010948,1.9370e-01,7.5000e+01
IMP_SCORE,2595,GO:0002688,1.9368e-01,2.1000e+01
IMP_SCORE,2596,GO:0002385,1.9365e-01,2.3000e+01
IMP_SCORE,2597,GO:1903828,1.9362e-01,6.7000e+01
IMP_SCORE,2598,GO:0046337,1.9358e-01,1.6000e+01
IMP_SCORE,2599,GO:0051937,1.9356e-01,8.0000e+00
IMP_SCORE,2600,GO:0071495,1.9356e-01,1.5400e+02
IMP_SCORE,2601,GO:0070603,1.9354e-01,4.0000e+01
IMP_SCORE,2602,GO:0016614,1.9347e-01,1.4100e+02
IMP_SCORE,2603,GO:0010507,1.9345e-01,2.8000e+01
IMP_SCORE,2604,GO:0001701,1.9337e-01,6.2000e+01
IMP_SCORE,2605,GO:0072562,1.9335e-01,1.7900e+02
IMP_SCORE,2606,GO:0004888,1.9332e-01,3.2900e+02
IMP_SCORE,2607,GO:0007190,1.9331e-01,5.0000e+00
IMP_SCORE,2608,GO:0045666,1.9322e-01,8.8000e+01
IMP_SCORE,2609,GO:0005741,1.9319e-01,1.1300e+02
IMP_SCORE,2610,GO:0030496,1.9318e-01,1.1700e+02
IMP_SCORE,2611,GO:0008285,1.9311e-01,2.5600e+02
IMP_SCORE,2612,GO:0015491,1.9288e-01,1.9000e+01
IMP_SCORE,2613,GO:0022890,1.9284e-01,1.5700e+02
IMP_SCORE,2614,GO:0006984,1.9282e-01,1.7000e+01
IMP_SCORE,2615,GO:2000249,1.9277e-01,2.7000e+01
IMP_SCORE,2616,GO:0045778,1.9271e-01,4.7000e+01
IMP_SCORE,2617,GO:0009299,1.9269e-01,7.0000e+00
IMP_SCORE,2618,GO:1900271,1.9268e-01,2.0000e+01
IMP_SCORE,2619,GO:0048168,1.9262e-01,4.0000e+01
IMP_SCORE,2620,GO:0043462,1.9259e-01,4.6000e+01
IMP_SCORE,2621,GO:0004896,1.9255e-01,1.5800e+02
IMP_SCORE,2622,GO:0003727,1.9254e-01,5.6000e+01
IMP_SCORE,2623,GO:0008187,1.9250e-01,6.0000e+00
IMP_SCORE,2624,GO:0055090,1.9249e-01,1.5000e+01
IMP_SCORE,2625,GO:0001750,1.9249e-01,4.9000e+01
IMP_SCORE,2626,GO:0060004,1.9242e-01,2.0000e+01
IMP_SCORE,2627,GO:0012507,1.9241e-01,5.3000e+01
IMP_SCORE,2628,GO:0045540,1.9237e-01,7.0000e+00
IMP_SCORE,2629,GO:0046782,1.9236e-01,2.0000e+01
IMP_SCORE,2630,GO:0002433,1.9235e-01,3.2000e+01
IMP_SCORE,2631,GO:0045177,1.9234e-01,4.9000e+01
IMP_SCORE,2632,GO:0032465,1.9229e-01,2.7000e+01
IMP_SCORE,2633,GO:0032781,1.9226e-01,4.1000e+01
IMP_SCORE,2634,GO:0033006,1.9225e-01,1.7000e+01
IMP_SCORE,2635,GO:0007250,1.9223e-01,1.2000e+01
IMP_SCORE,2636,GO:0044273,1.9218e-01,5.3000e+01
IMP_SCORE,2637,GO:0051058,1.9213e-01,1.0000e+01
IMP_SCORE,2638,GO:0032869,1.9213e-01,4.2000e+01
IMP_SCORE,2639,GO:0048678,1.9212e-01,2.7000e+01
IMP_SCORE,2640,GO:0071542,1.9210e-01,6.0000e+00
IMP_SCORE,2641,GO:0048002,1.9209e-01,1.0400e+02
IMP_SCORE,2642,GO:0046631,1.9206e-01,1.0000e+01
IMP_SCORE,2643,GO:0015696,1.9204e-01,3.2000e+01
IMP_SCORE,2644,GO:0032717,1.9194e-01,3.0000e+01
IMP_SCORE,2645,GO:1900543,1.9191e-01,2.1000e+01
IMP_SCORE,2646,GO:0036315,1.9191e-01,1.9000e+01
IMP_SCORE,2647,GO:0006109,1.9190e-01,5.7000e+01
IMP_SCORE,2648,GO:0031069,1.9186e-01,7.0000e+00
IMP_SCORE,2649,GO:0030534,1.9185e-01,7.1000e+01
IMP_SCORE,2650,GO:0046460,1.9178e-01,2.9000e+01
IMP_SCORE,2651,GO:0072413,1.9175e-01,7.0000e+00
IMP_SCORE,2652,GO:1902600,1.9170e-01,2.8000e+01
IMP_SCORE,2653,GO:0044700,1.9160e-01,2.5700e+02
IMP_SCORE,2654,GO:1903509,1.9158e-01,1.0000e+02
IMP_SCORE,2655,GO:0002764,1.9157e-01,1.4400e+02
IMP_SCORE,2656,GO:0007163,1.9156e-01,6.5000e+01
IMP_SCORE,2657,GO:0035195,1.9152e-01,1.5000e+01
IMP_SCORE,2658,GO:0070527,1.9151e-01,5.7000e+01
IMP_SCORE,2659,GO:0045684,1.9147e-01,6.0000e+00
IMP_SCORE,2660,GO:0001764,1.9147e-01,9.8000e+01
IMP_SCORE,2661,GO:1903507,1.9144e-01,1.6200e+02
IMP_SCORE,2662,GO:0042516,1.9144e-01,1.7000e+01
IMP_SCORE,2663,GO:0016202,1.9139e-01,2.1000e+01
IMP_SCORE,2664,GO:0031344,1.9137e-01,1.9500e+02
IMP_SCORE,2665,GO:0052742,1.9132e-01,2.0000e+01
IMP_SCORE,2666,GO:0000930,1.9132e-01,1.0000e+01
IMP_SCORE,2667,GO:0032649,1.9121e-01,3.6000e+01
IMP_SCORE,2668,GO:0008202,1.9120e-01,1.0800e+02
IMP_SCORE,2669,GO:0060143,1.9118e-01,1.3000e+01
IMP_SCORE,2670,GO:2000188,1.9116e-01,6.0000e+00
IMP_SCORE,2671,GO:0045937,1.9114e-01,1.6700e+02
IMP_SCORE,2672,GO:0098631,1.9113e-01,4.7000e+01
IMP_SCORE,2673,GO:0045061,1.9112e-01,1.3000e+01
IMP_SCORE,2674,GO:0060761,1.9110e-01,1.8000e+01
IMP_SCORE,2675,GO:0001819,1.9104e-01,1.1300e+02
IMP_SCORE,2676,GO:0014896,1.9102e-01,8.0000e+00
IMP_SCORE,2677,GO:0051452,1.9102e-01,1.6000e+01
IMP_SCORE,2678,GO:0000578,1.9096e-01,1.7000e+01
IMP_SCORE,2679,GO:2000145,1.9085e-01,2.2900e+02
IMP_SCORE,2680,GO:0006972,1.9080e-01,8.0000e+00
IMP_SCORE,2681,GO:0097499,1.9077e-01,5.0000e+00
IMP_SCORE,2682,GO:0045824,1.9076e-01,3.1000e+01
IMP_SCORE,2683,GO:0001824,1.9058e-01,2.6000e+01
IMP_SCORE,2684,GO:0006940,1.9052e-01,2.5000e+01
IMP_SCORE,2685,GO:0098916,1.9049e-01,1.4200e+02
IMP_SCORE,2686,GO:0008139,1.9046e-01,1.9000e+01
IMP_SCORE,2687,GO:0005245,1.9043e-01,2.8000e+01
IMP_SCORE,2688,GO:0006096,1.9038e-01,2.2000e+01
IMP_SCORE,2689,GO:0001960,1.9028e-01,1.3000e+01
IMP_SCORE,2690,GO:0000146,1.9022e-01,1.9000e+01
IMP_SCORE,2691,GO:0044090,1.9019e-01,1.1000e+01
IMP_SCORE,2692,GO:0090026,1.9013e-01,4.0000e+00
IMP_SCORE,2693,GO:0009615,1.9009e-01,9.8000e+01
IMP_SCORE,2694,GO:0010738,1.9009e-01,1.2000e+01
IMP_SCORE,2695,GO:0019079,1.9008e-01,1.7000e+01
IMP_SCORE,2696,GO:0019867,1.9005e-01,1.3800e+02
IMP_SCORE,2697,GO:0051607,1.9001e-01,6.5000e+01
IMP_SCORE,2698,GO:0072330,1.8998e-01,7.1000e+01
IMP_SCORE,2699,GO:0003018,1.8994e-01,4.1000e+01
IMP_SCORE,2700,GO:0050776,1.8993e-01,3.1900e+02
IMP_SCORE,2701,GO:1903317,1.8993e-01,7.7000e+01
IMP_SCORE,2702,GO:0030148,1.8987e-01,5.2000e+01
IMP_SCORE,2703,GO:0070325,1.8986e-01,6.0000e+00
IMP_SCORE,2704,GO:0044446,1.8984e-01,1.5450e+03
IMP_SCORE,2705,GO:0050657,1.8984e-01,5.8000e+01
IMP_SCORE,2706,GO:0007154,1.8978e-01,3.2700e+02
IMP_SCORE,2707,GO:0060412,1.8977e-01,7.0000e+00
IMP_SCORE,2708,GO:0006901,1.8975e-01,4.7000e+01
IMP_SCORE,2709,GO:0002263,1.8971e-01,1.3300e+02
IMP_SCORE,2710,GO:0032922,1.8969e-01,2.3000e+01
IMP_SCORE,2711,GO:0051851,1.8961e-01,2.2000e+01
IMP_SCORE,2712,GO:0043242,1.8956e-01,3.1000e+01
IMP_SCORE,2713,GO:0044319,1.8955e-01,1.9000e+01
IMP_SCORE,2714,GO:0044283,1.8951e-01,1.7900e+02
IMP_SCORE,2715,GO:0031333,1.8938e-01,4.3000e+01
IMP_SCORE,2716,GO:0043679,1.8937e-01,3.6000e+01
IMP_SCORE,2717,GO:0048468,1.8935e-01,2.7900e+02
IMP_SCORE,2718,GO:0010942,1.8935e-01,1.6900e+02
IMP_SCORE,2719,GO:0006534,1.8934e-01,2.0000e+01
IMP_SCORE,2720,GO:0004576,1.8933e-01,1.1000e+01
IMP_SCORE,2721,GO:0001047,1.8927e-01,5.9000e+01
IMP_SCORE,2722,GO:0051254,1.8927e-01,2.1600e+02
IMP_SCORE,2723,GO:1905476,1.8924e-01,2.0000e+01
IMP_SCORE,2724,GO:0036464,1.8923e-01,8.7000e+01
IMP_SCORE,2725,GO:0002009,1.8908e-01,8.7000e+01
IMP_SCORE,2726,GO:0031201,1.8906e-01,1.9000e+01
IMP_SCORE,2727,GO:0001754,1.8903e-01,1.4000e+01
IMP_SCORE,2728,GO:0016079,1.8903e-01,1.8000e+01
IMP_SCORE,2729,GO:0014031,1.8895e-01,9.0000e+00
IMP_SCORE,2730,GO:0090068,1.8888e-01,7.7000e+01
IMP_SCORE,2731,GO:0006611,1.8883e-01,1.1000e+01
IMP_SCORE,2732,GO:0010596,1.8882e-01,1.4000e+01
IMP_SCORE,2733,GO:0010810,1.8880e-01,8.8000e+01
IMP_SCORE,2734,GO:0051339,1.8879e-01,1.6000e+01
IMP_SCORE,2735,GO:0051589,1.8876e-01,1.0000e+01
IMP_SCORE,2736,GO:0010839,1.8872e-01,1.6000e+01
IMP_SCORE,2737,GO:0042605,1.8868e-01,4.2000e+01
IMP_SCORE,2738,GO:0099572,1.8866e-01,1.1900e+02
IMP_SCORE,2739,GO:0043252,1.8862e-01,4.9000e+01
IMP_SCORE,2740,GO:0007626,1.8861e-01,8.1000e+01
IMP_SCORE,2741,GO:0051988,1.8860e-01,1.3000e+01
IMP_SCORE,2742,GO:0080134,1.8859e-01,3.2900e+02
IMP_SCORE,2743,GO:0015807,1.8858e-01,2.2000e+01
IMP_SCORE,2744,GO:0019886,1.8857e-01,8.1000e+01
IMP_SCORE,2745,GO:1903900,1.8851e-01,6.5000e+01
IMP_SCORE,2746,GO:0045740,1.8850e-01,7.0000e+00
IMP_SCORE,2747,GO:0044281,1.8847e-01,4.3400e+02
IMP_SCORE,2748,GO:0021545,1.8842e-01,2.2000e+01
IMP_SCORE,2749,GO:0007586,1.8841e-01,9.9000e+01
IMP_SCORE,2750,GO:0006851,1.8839e-01,8.0000e+00
IMP_SCORE,2751,GO:0033146,1.8837e-01,1.9000e+01
IMP_SCORE,2752,GO:0060627,1.8836e-01,1.2900e+02
IMP_SCORE,2753,GO:0023023,1.8835e-01,2.8000e+01
IMP_SCORE,2754,GO:0071326,1.8831e-01,3.0000e+01
IMP_SCORE,2755,GO:0009931,1.8829e-01,2.5000e+01
IMP_SCORE,2756,GO:0009218,1.8829e-01,1.1000e+01
IMP_SCORE,2757,GO:0097028,1.8818e-01,1.9000e+01
IMP_SCORE,2758,GO:0032231,1.8815e-01,3.6000e+01
IMP_SCORE,2759,GO:0000070,1.8812e-01,1.1000e+01
IMP_SCORE,2760,GO:0051693,1.8812e-01,2.0000e+01
IMP_SCORE,2761,GO:0016137,1.8811e-01,2.7000e+01
IMP_SCORE,2762,GO:0002429,1.8807e-01,1.0200e+02
IMP_SCORE,2763,GO:0019908,1.8806e-01,5.0000e+00
IMP_SCORE,2764,GO:0031434,1.8806e-01,6.0000e+00
IMP_SCORE,2765,GO:0035136,1.8805e-01,2.3000e+01
IMP_SCORE,2766,GO:0001823,1.8803e-01,3.0000e+00
IMP_SCORE,2767,GO:0034612,1.8799e-01,4.7000e+01
IMP_SCORE,2768,GO:0002252,1.8797e-01,2.4200e+02
IMP_SCORE,2769,GO:0010665,1.8796e-01,6.0000e+00
IMP_SCORE,2770,GO:1903531,1.8794e-01,5.9000e+01
IMP_SCORE,2771,GO:0046456,1.8789e-01,2.9000e+01
IMP_SCORE,2772,GO:0034705,1.8787e-01,6.7000e+01
IMP_SCORE,2773,GO:0008625,1.8785e-01,6.0000e+00
IMP_SCORE,2774,GO:0030029,1.8782e-01,1.6200e+02
IMP_SCORE,2775,GO:0008047,1.8772e-01,2.5900e+02
IMP_SCORE,2776,GO:0045088,1.8769e-01,1.1200e+02
IMP_SCORE,2777,GO:0035035,1.8769e-01,1.4000e+01
IMP_SCORE,2778,GO:0006886,1.8768e-01,2.3300e+02
IMP_SCORE,2779,GO:0042326,1.8761e-01,1.2300e+02
IMP_SCORE,2780,GO:0032928,1.8761e-01,1.2000e+01
IMP_SCORE,2781,GO:0033500,1.8759e-01,5.8000e+01
IMP_SCORE,2782,GO:0040008,1.8753e-01,3.1300e+02
IMP_SCORE,2783,GO:0002190,1.8751e-01,6.0000e+00
IMP_SCORE,2784,GO:0051656,1.8747e-01,8.5000e+01
IMP_SCORE,2785,GO:0001775,1.8743e-01,2.7300e+02
IMP_SCORE,2786,GO:0030660,1.8743e-01,3.1000e+01
IMP_SCORE,2787,GO:0043274,1.8741e-01,1.1000e+01
IMP_SCORE,2788,GO:0048562,1.8740e-01,3.7000e+01
IMP_SCORE,2789,GO:0032451,1.8739e-01,9.0000e+00
IMP_SCORE,2790,GO:0019835,1.8734e-01,1.4000e+01
IMP_SCORE,2791,GO:0008284,1.8731e-01,2.9400e+02
IMP_SCORE,2792,GO:0034504,1.8729e-01,5.2000e+01
IMP_SCORE,2793,GO:0045921,1.8727e-01,2.8000e+01
IMP_SCORE,2794,GO:0071158,1.8725e-01,2.4000e+01
IMP_SCORE,2795,GO:0006206,1.8723e-01,8.0000e+00
IMP_SCORE,2796,GO:0042246,1.8711e-01,4.4000e+01
IMP_SCORE,2797,GO:0031901,1.8701e-01,7.9000e+01
IMP_SCORE,2798,GO:0051099,1.8695e-01,2.2000e+01
IMP_SCORE,2799,GO:0034599,1.8691e-01,5.8000e+01
IMP_SCORE,2800,GO:2000377,1.8684e-01,4.3000e+01
IMP_SCORE,2801,GO:2000648,1.8683e-01,2.9000e+01
IMP_SCORE,2802,GO:0001662,1.8678e-01,1.2000e+01
IMP_SCORE,2803,GO:0008200,1.8678e-01,2.1000e+01
IMP_SCORE,2804,GO:0009165,1.8677e-01,5.0000e+01
IMP_SCORE,2805,GO:0032816,1.8675e-01,6.0000e+00
IMP_SCORE,2806,GO:0051348,1.8672e-01,1.0900e+02
IMP_SCORE,2807,GO:0001776,1.8666e-01,2.2000e+01
IMP_SCORE,2808,GO:0003208,1.8657e-01,7.0000e+00
IMP_SCORE,2809,GO:0019216,1.8657e-01,1.0300e+02
IMP_SCORE,2810,GO:1903140,1.8656e-01,1.7000e+01
IMP_SCORE,2811,GO:0016529,1.8655e-01,3.2000e+01
IMP_SCORE,2812,GO:0007342,1.8654e-01,1.3000e+01
IMP_SCORE,2813,GO:0097485,1.8652e-01,1.4600e+02
IMP_SCORE,2814,GO:0045935,1.8648e-01,2.4600e+02
IMP_SCORE,2815,GO:0030033,1.8648e-01,3.7000e+01
IMP_SCORE,2816,GO:0007202,1.8642e-01,9.0000e+00
IMP_SCORE,2817,GO:1902555,1.8638e-01,7.0000e+00
IMP_SCORE,2818,GO:0072332,1.8636e-01,2.9000e+01
IMP_SCORE,2819,GO:0045596,1.8635e-01,1.9400e+02
IMP_SCORE,2820,GO:0071300,1.8630e-01,1.4000e+01
IMP_SCORE,2821,GO:0004252,1.8628e-01,1.8700e+02
IMP_SCORE,2822,GO:0002063,1.8623e-01,5.0000e+00
IMP_SCORE,2823,GO:0098791,1.8616e-01,1.2400e+02
IMP_SCORE,2824,GO:0016773,1.8609e-01,2.3900e+02
IMP_SCORE,2825,GO:0032026,1.8609e-01,2.0000e+01
IMP_SCORE,2826,GO:0044264,1.8608e-01,2.5000e+01
IMP_SCORE,2827,GO:0001657,1.8607e-01,2.5000e+01
IMP_SCORE,2828,GO:0005125,1.8606e-01,1.7600e+02
IMP_SCORE,2829,GO:0045992,1.8606e-01,5.0000e+00
IMP_SCORE,2830,GO:0043900,1.8599e-01,1.1800e+02
IMP_SCORE,2831,GO:0015026,1.8590e-01,3.8000e+01
IMP_SCORE,2832,GO:0071157,1.8586e-01,5.0000e+00
IMP_SCORE,2833,GO:0034109,1.8584e-01,6.4000e+01
IMP_SCORE,2834,GO:0072341,1.8582e-01,9.3000e+01
IMP_SCORE,2835,GO:0098960,1.8582e-01,7.0000e+00
IMP_SCORE,2836,GO:0071901,1.8570e-01,5.8000e+01
IMP_SCORE,2837,GO:0032270,1.8563e-01,2.4100e+02
IMP_SCORE,2838,GO:0008272,1.8562e-01,6.0000e+00
IMP_SCORE,2839,GO:0060964,1.8562e-01,4.0000e+00
IMP_SCORE,2840,GO:0006879,1.8556e-01,2.7000e+01
IMP_SCORE,2841,GO:0009250,1.8552e-01,9.0000e+00
IMP_SCORE,2842,GO:0008016,1.8552e-01,1.1100e+02
IMP_SCORE,2843,GO:0008656,1.8550e-01,1.4000e+01
IMP_SCORE,2844,GO:0050766,1.8547e-01,3.3000e+01
IMP_SCORE,2845,GO:0032048,1.8536e-01,1.5000e+01
IMP_SCORE,2846,GO:0018107,1.8536e-01,3.8000e+01
IMP_SCORE,2847,GO:0008064,1.8529e-01,5.4000e+01
IMP_SCORE,2848,GO:0030145,1.8528e-01,6.5000e+01
IMP_SCORE,2849,GO:0030278,1.8528e-01,7.8000e+01
IMP_SCORE,2850,GO:0032515,1.8524e-01,6.0000e+00
IMP_SCORE,2851,GO:0048469,1.8523e-01,4.6000e+01
IMP_SCORE,2852,GO:0031128,1.8522e-01,1.0000e+01
IMP_SCORE,2853,GO:0019902,1.8522e-01,1.9000e+02
IMP_SCORE,2854,GO:1904680,1.8521e-01,3.6000e+01
IMP_SCORE,2855,GO:0010613,1.8518e-01,6.0000e+00
IMP_SCORE,2856,GO:0046965,1.8518e-01,5.0000e+00
IMP_SCORE,2857,GO:0005200,1.8506e-01,1.1800e+02
IMP_SCORE,2858,GO:0048261,1.8503e-01,4.0000e+00
IMP_SCORE,2859,GO:0015914,1.8500e-01,1.5000e+01
IMP_SCORE,2860,GO:1905521,1.8500e-01,9.0000e+00
IMP_SCORE,2861,GO:0005095,1.8495e-01,1.0000e+01
IMP_SCORE,2862,GO:0051149,1.8491e-01,6.7000e+01
IMP_SCORE,2863,GO:0045603,1.8491e-01,3.3000e+01
IMP_SCORE,2864,GO:0043325,1.8487e-01,1.9000e+01
IMP_SCORE,2865,GO:0006558,1.8484e-01,2.5000e+01
IMP_SCORE,2866,GO:0048037,1.8484e-01,2.1300e+02
IMP_SCORE,2867,GO:0070279,1.8477e-01,5.6000e+01
IMP_SCORE,2868,GO:2000300,1.8475e-01,1.1000e+01
IMP_SCORE,2869,GO:0051253,1.8470e-01,1.7400e+02
IMP_SCORE,2870,GO:0032872,1.8464e-01,5.8000e+01
IMP_SCORE,2871,GO:0001843,1.8464e-01,1.6000e+01
IMP_SCORE,2872,GO:0042446,1.8463e-01,3.0000e+01
IMP_SCORE,2873,GO:0052813,1.8458e-01,2.3000e+01
IMP_SCORE,2874,GO:0050768,1.8456e-01,1.0000e+02
IMP_SCORE,2875,GO:0035914,1.8453e-01,4.1000e+01
IMP_SCORE,2876,GO:0001938,1.8451e-01,2.8000e+01
IMP_SCORE,2877,GO:0046634,1.8447e-01,2.4000e+01
IMP_SCORE,2878,GO:0046872,1.8441e-01,1.4550e+03
IMP_SCORE,2879,GO:0051224,1.8437e-01,5.5000e+01
IMP_SCORE,2880,GO:0090066,1.8433e-01,1.3600e+02
IMP_SCORE,2881,GO:1903318,1.8430e-01,1.7000e+01
IMP_SCORE,2882,GO:0044271,1.8429e-01,3.3400e+02
IMP_SCORE,2883,GO:0019395,1.8424e-01,5.2000e+01
IMP_SCORE,2884,GO:0050851,1.8423e-01,4.5000e+01
IMP_SCORE,2885,GO:0006631,1.8422e-01,1.6000e+02
IMP_SCORE,2886,GO:0048638,1.8422e-01,7.5000e+01
IMP_SCORE,2887,GO:0009648,1.8419e-01,6.0000e+00
IMP_SCORE,2888,GO:0001558,1.8413e-01,1.8000e+02
IMP_SCORE,2889,GO:1901361,1.8410e-01,1.4500e+02
IMP_SCORE,2890,GO:0030684,1.8401e-01,4.1000e+01
IMP_SCORE,2891,GO:0097581,1.8401e-01,2.7000e+01
IMP_SCORE,2892,GO:0004622,1.8397e-01,3.6000e+01
IMP_SCORE,2893,GO:0035137,1.8395e-01,1.2000e+01
IMP_SCORE,2894,GO:0070525,1.8392e-01,5.0000e+00
IMP_SCORE,2895,GO:0006082,1.8389e-01,2.6800e+02
IMP_SCORE,2896,GO:0052548,1.8389e-01,1.3100e+02
IMP_SCORE,2897,GO:0001954,1.8385e-01,1.3000e+01
IMP_SCORE,2898,GO:0016702,1.8384e-01,3.1000e+01
IMP_SCORE,2899,GO:0043195,1.8383e-01,3.6000e+01
IMP_SCORE,2900,GO:0019221,1.8379e-01,2.2200e+02
IMP_SCORE,2901,GO:1901989,1.8368e-01,3.4000e+01
IMP_SCORE,2902,GO:0045686,1.8362e-01,9.0000e+00
IMP_SCORE,2903,GO:0045667,1.8362e-01,7.0000e+01
IMP_SCORE,2904,GO:0031231,1.8361e-01,1.0000e+01
IMP_SCORE,2905,GO:0071071,1.8361e-01,4.0000e+00
IMP_SCORE,2906,GO:0016835,1.8360e-01,1.4000e+02
IMP_SCORE,2907,GO:0010976,1.8358e-01,5.4000e+01
IMP_SCORE,2908,GO:1903524,1.8355e-01,6.0000e+00
IMP_SCORE,2909,GO:2001259,1.8354e-01,1.3000e+01
IMP_SCORE,2910,GO:0043236,1.8344e-01,4.9000e+01
IMP_SCORE,2911,GO:0006941,1.8342e-01,2.5000e+01
IMP_SCORE,2912,GO:0009055,1.8338e-01,7.4000e+01
IMP_SCORE,2913,GO:0043005,1.8338e-01,4.0600e+02
IMP_SCORE,2914,GO:0019787,1.8338e-01,1.8600e+02
IMP_SCORE,2915,GO:0006405,1.8334e-01,2.6000e+01
IMP_SCORE,2916,GO:0051247,1.8333e-01,2.5300e+02
IMP_SCORE,2917,GO:0009712,1.8332e-01,3.3000e+01
IMP_SCORE,2918,GO:0042401,1.8331e-01,3.0000e+01
IMP_SCORE,2919,GO:0002710,1.8329e-01,7.0000e+00
IMP_SCORE,2920,GO:0050863,1.8325e-01,8.3000e+01
IMP_SCORE,2921,GO:0043268,1.8324e-01,6.0000e+00
IMP_SCORE,2922,GO:0048145,1.8323e-01,4.1000e+01
IMP_SCORE,2923,GO:0016776,1.8320e-01,3.0000e+01
IMP_SCORE,2924,GO:0044255,1.8319e-01,3.3200e+02
IMP_SCORE,2925,GO:0046364,1.8317e-01,2.4000e+01
IMP_SCORE,2926,GO:0019755,1.8313e-01,2.5000e+01
IMP_SCORE,2927,GO:1902882,1.8306e-01,2.3000e+01
IMP_SCORE,2928,GO:1903305,1.8306e-01,5.2000e+01
IMP_SCORE,2929,GO:0010035,1.8304e-01,2.2600e+02
IMP_SCORE,2930,GO:0005770,1.8302e-01,1.3400e+02
IMP_SCORE,2931,GO:0006766,1.8295e-01,8.0000e+01
IMP_SCORE,2932,GO:0044763,1.8294e-01,1.3450e+03
IMP_SCORE,2933,GO:0009235,1.8290e-01,2.4000e+01
IMP_SCORE,2934,GO:0001530,1.8289e-01,2.5000e+01
IMP_SCORE,2935,GO:0045321,1.8285e-01,2.5100e+02
IMP_SCORE,2936,GO:0004435,1.8284e-01,4.6000e+01
IMP_SCORE,2937,GO:0090311,1.8284e-01,1.3000e+01
IMP_SCORE,2938,GO:0009072,1.8281e-01,3.6000e+01
IMP_SCORE,2939,GO:1903706,1.8278e-01,1.4700e+02
IMP_SCORE,2940,GO:0010812,1.8278e-01,3.3000e+01
IMP_SCORE,2941,GO:0046823,1.8276e-01,4.7000e+01
IMP_SCORE,2942,GO:0044089,1.8271e-01,1.3500e+02
IMP_SCORE,2943,GO:0010647,1.8267e-01,3.2100e+02
IMP_SCORE,2944,GO:0010468,1.8260e-01,4.6100e+02
IMP_SCORE,2945,GO:0040001,1.8258e-01,7.0000e+00
IMP_SCORE,2946,GO:0032412,1.8253e-01,7.2000e+01
IMP_SCORE,2947,GO:0051651,1.8251e-01,5.2000e+01
IMP_SCORE,2948,GO:0010745,1.8248e-01,1.7000e+01
IMP_SCORE,2949,GO:0002831,1.8247e-01,5.2000e+01
IMP_SCORE,2950,GO:0046622,1.8247e-01,6.0000e+00
IMP_SCORE,2951,GO:0007520,1.8245e-01,3.0000e+01
IMP_SCORE,2952,GO:0006469,1.8242e-01,7.8000e+01
IMP_SCORE,2953,GO:0055001,1.8241e-01,5.3000e+01
IMP_SCORE,2954,GO:0007165,1.8234e-01,1.1520e+03
IMP_SCORE,2955,GO:0002706,1.8234e-01,3.1000e+01
IMP_SCORE,2956,GO:0015347,1.8231e-01,4.6000e+01
IMP_SCORE,2957,GO:0044770,1.8226e-01,8.7000e+01
IMP_SCORE,2958,GO:0050900,1.8220e-01,1.4100e+02
IMP_SCORE,2959,GO:0034766,1.8217e-01,1.1000e+01
IMP_SCORE,2960,GO:0031579,1.8212e-01,1.1000e+01
IMP_SCORE,2961,GO:0032355,1.8200e-01,5.6000e+01
IMP_SCORE,2962,GO:0002274,1.8199e-01,1.4800e+02
IMP_SCORE,2963,GO:0016021,1.8197e-01,1.4620e+03
IMP_SCORE,2964,GO:0048736,1.8190e-01,4.5000e+01
IMP_SCORE,2965,GO:0007167,1.8190e-01,2.3700e+02
IMP_SCORE,2966,GO:0042542,1.8177e-01,5.1000e+01
IMP_SCORE,2967,GO:0048146,1.8174e-01,2.1000e+01
IMP_SCORE,2968,GO:0098657,1.8173e-01,3.7000e+01
IMP_SCORE,2969,GO:0030665,1.8163e-01,5.4000e+01
IMP_SCORE,2970,GO:0016831,1.8153e-01,3.5000e+01
IMP_SCORE,2971,GO:0043066,1.8151e-01,2.2000e+02
IMP_SCORE,2972,GO:0010817,1.8149e-01,1.9500e+02
IMP_SCORE,2973,GO:0044425,1.8148e-01,1.4950e+03
IMP_SCORE,2974,GO:0070542,1.8146e-01,1.6000e+01
IMP_SCORE,2975,GO:0001725,1.8145e-01,3.3000e+01
IMP_SCORE,2976,GO:0032008,1.8145e-01,1.2000e+01
IMP_SCORE,2977,GO:0043032,1.8145e-01,8.0000e+00
IMP_SCORE,2978,GO:0007050,1.8144e-01,5.7000e+01
IMP_SCORE,2979,GO:0090407,1.8143e-01,1.4500e+02
IMP_SCORE,2980,GO:0001682,1.8139e-01,6.0000e+00
IMP_SCORE,2981,GO:0016722,1.8138e-01,3.3000e+01
IMP_SCORE,2982,GO:0043169,1.8137e-01,1.4560e+03
IMP_SCORE,2983,GO:0009310,1.8134e-01,4.1000e+01
IMP_SCORE,2984,GO:0007005,1.8133e-01,1.1600e+02
IMP_SCORE,2985,GO:0005925,1.8132e-01,2.4500e+02
IMP_SCORE,2986,GO:1990380,1.8131e-01,2.4000e+01
IMP_SCORE,2987,GO:0030672,1.8130e-01,7.1000e+01
IMP_SCORE,2988,GO:0071241,1.8127e-01,6.2000e+01
IMP_SCORE,2989,GO:0010922,1.8125e-01,1.1000e+01
IMP_SCORE,2990,GO:0001932,1.8123e-01,2.0800e+02
IMP_SCORE,2991,GO:0006805,1.8122e-01,1.3000e+02
IMP_SCORE,2992,GO:0042445,1.8122e-01,1.3600e+02
IMP_SCORE,2993,GO:0010498,1.8120e-01,6.7000e+01
IMP_SCORE,2994,GO:0001837,1.8117e-01,2.7000e+01
IMP_SCORE,2995,GO:1903039,1.8116e-01,6.0000e+01
IMP_SCORE,2996,GO:0044058,1.8114e-01,2.5000e+01
IMP_SCORE,2997,GO:0048873,1.8114e-01,1.1000e+01
IMP_SCORE,2998,GO:0098542,1.8114e-01,1.2800e+02
IMP_SCORE,2999,GO:0050714,1.8112e-01,4.1000e+01
IMP_SCORE,3000,GO:0035254,1.8112e-01,8.0000e+00
IMP_SCORE,3001,GO:1902017,1.8111e-01,4.4000e+01
IMP_SCORE,3002,GO:0006900,1.8110e-01,2.0000e+01
IMP_SCORE,3003,GO:0072522,1.8107e-01,4.5000e+01
IMP_SCORE,3004,GO:0050865,1.8103e-01,1.1800e+02
IMP_SCORE,3005,GO:0072655,1.8102e-01,1.9000e+01
IMP_SCORE,3006,GO:0030835,1.8097e-01,2.5000e+01
IMP_SCORE,3007,GO:0002444,1.8095e-01,1.8000e+01
IMP_SCORE,3008,GO:0051043,1.8095e-01,1.1000e+01
IMP_SCORE,3009,GO:0072527,1.8091e-01,3.6000e+01
IMP_SCORE,3010,GO:0045741,1.8090e-01,8.0000e+00
IMP_SCORE,3011,GO:0004715,1.8087e-01,1.6000e+01
IMP_SCORE,3012,GO:0030513,1.8085e-01,2.2000e+01
IMP_SCORE,3013,GO:0003924,1.8082e-01,1.0600e+02
IMP_SCORE,3014,GO:0044146,1.8082e-01,7.0000e+00
IMP_SCORE,3015,GO:0031328,1.8081e-01,2.5100e+02
IMP_SCORE,3016,GO:0001773,1.8076e-01,1.9000e+01
IMP_SCORE,3017,GO:0060976,1.8072e-01,6.0000e+00
IMP_SCORE,3018,GO:0051240,1.8071e-01,3.5500e+02
IMP_SCORE,3019,GO:0042813,1.8069e-01,1.3000e+01
IMP_SCORE,3020,GO:0055098,1.8058e-01,3.2000e+01
IMP_SCORE,3021,GO:0051494,1.8049e-01,4.7000e+01
IMP_SCORE,3022,GO:0061134,1.8049e-01,9.9000e+01
IMP_SCORE,3023,GO:0007623,1.8042e-01,5.3000e+01
IMP_SCORE,3024,GO:0071331,1.8040e-01,3.9000e+01
IMP_SCORE,3025,GO:0061339,1.8033e-01,2.0000e+01
IMP_SCORE,3026,GO:0032940,1.8032e-01,2.0100e+02
IMP_SCORE,3027,GO:0051052,1.8031e-01,8.1000e+01
IMP_SCORE,3028,GO:0051048,1.8031e-01,6.5000e+01
IMP_SCORE,3029,GO:0045892,1.8030e-01,1.6500e+02
IMP_SCORE,3030,GO:0010605,1.8025e-01,3.7100e+02
IMP_SCORE,3031,GO:1903362,1.8025e-01,6.3000e+01
IMP_SCORE,3032,GO:0042982,1.8024e-01,1.5000e+01
IMP_SCORE,3033,GO:0014074,1.8024e-01,3.2000e+01
IMP_SCORE,3034,GO:0001934,1.8024e-01,1.2100e+02
IMP_SCORE,3035,GO:0042476,1.8023e-01,6.7000e+01
IMP_SCORE,3036,GO:0060563,1.8017e-01,1.9000e+01
IMP_SCORE,3037,GO:0006928,1.8014e-01,5.2300e+02
IMP_SCORE,3038,GO:0071870,1.8013e-01,8.0000e+00
IMP_SCORE,3039,GO:0050857,1.8001e-01,8.0000e+00
IMP_SCORE,3040,GO:0098802,1.8000e-01,1.2700e+02
IMP_SCORE,3041,GO:0048870,1.7993e-01,3.3300e+02
IMP_SCORE,3042,GO:0016298,1.7990e-01,1.1400e+02
IMP_SCORE,3043,GO:0031005,1.7986e-01,2.2000e+01
IMP_SCORE,3044,GO:0004497,1.7986e-01,7.0000e+01
IMP_SCORE,3045,GO:0046349,1.7983e-01,4.2000e+01
IMP_SCORE,3046,GO:0051181,1.7977e-01,1.3000e+01
IMP_SCORE,3047,GO:0019432,1.7970e-01,2.5000e+01
IMP_SCORE,3048,GO:0071396,1.7967e-01,7.7000e+01
IMP_SCORE,3049,GO:0031224,1.7966e-01,1.4490e+03
IMP_SCORE,3050,GO:1902403,1.7964e-01,1.7000e+01
IMP_SCORE,3051,GO:0006635,1.7962e-01,3.6000e+01
IMP_SCORE,3052,GO:0001919,1.7962e-01,1.5000e+01
IMP_SCORE,3053,GO:0045777,1.7960e-01,1.6000e+01
IMP_SCORE,3054,GO:0046903,1.7960e-01,2.4100e+02
IMP_SCORE,3055,GO:0001765,1.7959e-01,5.0000e+00
IMP_SCORE,3056,GO:0016241,1.7959e-01,6.2000e+01
IMP_SCORE,3057,GO:0034975,1.7959e-01,6.0000e+00
IMP_SCORE,3058,GO:0004672,1.7957e-01,1.6600e+02
IMP_SCORE,3059,GO:0017017,1.7957e-01,5.0000e+00
IMP_SCORE,3060,GO:0006935,1.7956e-01,1.4000e+02
IMP_SCORE,3061,GO:0071230,1.7955e-01,2.9000e+01
IMP_SCORE,3062,GO:0048524,1.7955e-01,3.4000e+01
IMP_SCORE,3063,GO:0043161,1.7954e-01,7.6000e+01
IMP_SCORE,3064,GO:0060090,1.7952e-01,7.3000e+01
IMP_SCORE,3065,GO:0033176,1.7950e-01,1.4000e+01
IMP_SCORE,3066,GO:0002687,1.7943e-01,2.6000e+01
IMP_SCORE,3067,GO:0009636,1.7942e-01,8.0000e+01
IMP_SCORE,3068,GO:0048864,1.7937e-01,1.1000e+01
IMP_SCORE,3069,GO:0043112,1.7936e-01,3.4000e+01
IMP_SCORE,3070,GO:0010632,1.7934e-01,4.7000e+01
IMP_SCORE,3071,GO:0051588,1.7933e-01,2.6000e+01
IMP_SCORE,3072,GO:0050856,1.7930e-01,1.9000e+01
IMP_SCORE,3073,GO:0022898,1.7925e-01,7.4000e+01
IMP_SCORE,3074,GO:0043549,1.7919e-01,1.4300e+02
IMP_SCORE,3075,GO:0031145,1.7917e-01,1.2000e+01
IMP_SCORE,3076,GO:0045663,1.7916e-01,2.0000e+01
IMP_SCORE,3077,GO:0032651,1.7914e-01,1.5000e+01
IMP_SCORE,3078,GO:0016301,1.7894e-01,2.4700e+02
IMP_SCORE,3079,GO:0042645,1.7892e-01,3.0000e+01
IMP_SCORE,3080,GO:0009199,1.7888e-01,4.1000e+01
IMP_SCORE,3081,GO:1903530,1.7887e-01,1.6300e+02
IMP_SCORE,3082,GO:0032885,1.7884e-01,2.1000e+01
IMP_SCORE,3083,GO:0090314,1.7881e-01,1.8000e+01
IMP_SCORE,3084,GO:0044765,1.7878e-01,5.8100e+02
IMP_SCORE,3085,GO:0097228,1.7878e-01,9.0000e+00
IMP_SCORE,3086,GO:0032269,1.7868e-01,2.2200e+02
IMP_SCORE,3087,GO:0045930,1.7862e-01,6.8000e+01
IMP_SCORE,3088,GO:0030900,1.7857e-01,4.8000e+01
IMP_SCORE,3089,GO:0006706,1.7853e-01,2.6000e+01
IMP_SCORE,3090,GO:0043243,1.7838e-01,1.7000e+01
IMP_SCORE,3091,GO:0061458,1.7836e-01,1.2000e+01
IMP_SCORE,3092,GO:0000732,1.7836e-01,6.0000e+00
IMP_SCORE,3093,GO:0044708,1.7835e-01,1.6500e+02
IMP_SCORE,3094,GO:0051592,1.7830e-01,8.8000e+01
IMP_SCORE,3095,GO:0031974,1.7828e-01,4.7800e+02
IMP_SCORE,3096,GO:0032787,1.7824e-01,1.9300e+02
IMP_SCORE,3097,GO:0061097,1.7822e-01,2.3000e+01
IMP_SCORE,3098,GO:1903322,1.7820e-01,2.5000e+01
IMP_SCORE,3099,GO:0042493,1.7818e-01,1.0400e+02
IMP_SCORE,3100,GO:0030334,1.7814e-01,1.9500e+02
IMP_SCORE,3101,GO:0031090,1.7804e-01,8.4200e+02
IMP_SCORE,3102,GO:0072384,1.7803e-01,2.8000e+01
IMP_SCORE,3103,GO:0098590,1.7797e-01,4.9700e+02
IMP_SCORE,3104,GO:0030818,1.7797e-01,9.0000e+00
IMP_SCORE,3105,GO:0070273,1.7796e-01,1.1000e+01
IMP_SCORE,3106,GO:0097493,1.7788e-01,2.5000e+01
IMP_SCORE,3107,GO:0044057,1.7787e-01,1.8300e+02
IMP_SCORE,3108,GO:0048585,1.7786e-01,3.0600e+02
IMP_SCORE,3109,GO:0036152,1.7786e-01,5.7000e+01
IMP_SCORE,3110,GO:0004842,1.7785e-01,1.9900e+02
IMP_SCORE,3111,GO:0017048,1.7784e-01,6.0000e+01
IMP_SCORE,3112,GO:2001235,1.7779e-01,3.9000e+01
IMP_SCORE,3113,GO:0043407,1.7772e-01,3.2000e+01
IMP_SCORE,3114,GO:1903508,1.7760e-01,1.8900e+02
IMP_SCORE,3115,GO:0030041,1.7750e-01,1.3000e+01
IMP_SCORE,3116,GO:0009164,1.7747e-01,2.3000e+01
IMP_SCORE,3117,GO:1903578,1.7747e-01,1.2000e+01
IMP_SCORE,3118,GO:0009617,1.7746e-01,1.0000e+02
IMP_SCORE,3119,GO:0004857,1.7739e-01,2.0500e+02
IMP_SCORE,3120,GO:0048103,1.7737e-01,4.0000e+00
IMP_SCORE,3121,GO:0050867,1.7735e-01,7.0000e+01
IMP_SCORE,3122,GO:0005096,1.7726e-01,1.6600e+02
IMP_SCORE,3123,GO:0006275,1.7726e-01,3.2000e+01
IMP_SCORE,3124,GO:0042129,1.7724e-01,5.2000e+01
IMP_SCORE,3125,GO:0043367,1.7722e-01,7.0000e+00
IMP_SCORE,3126,GO:0007346,1.7721e-01,1.2000e+02
IMP_SCORE,3127,GO:0009152,1.7720e-01,2.4000e+01
IMP_SCORE,3128,GO:0030154,1.7718e-01,7.5000e+02
IMP_SCORE,3129,GO:0097542,1.7713e-01,2.0000e+01
IMP_SCORE,3130,GO:1905269,1.7713e-01,2.5000e+01
IMP_SCORE,3131,GO:0006643,1.7712e-01,1.0700e+02
IMP_SCORE,3132,GO:0010629,1.7709e-01,2.7700e+02
IMP_SCORE,3133,GO:0006816,1.7705e-01,9.1000e+01
IMP_SCORE,3134,GO:0019899,1.7703e-01,1.0040e+03
IMP_SCORE,3135,GO:0016846,1.7701e-01,1.0000e+01
IMP_SCORE,3136,GO:0021782,1.7699e-01,4.9000e+01
IMP_SCORE,3137,GO:0051184,1.7696e-01,1.2000e+01
IMP_SCORE,3138,GO:0003215,1.7691e-01,6.0000e+00
IMP_SCORE,3139,GO:0010941,1.7685e-01,4.1800e+02
IMP_SCORE,3140,GO:0030228,1.7679e-01,1.5000e+01
IMP_SCORE,3141,GO:0002275,1.7673e-01,1.3700e+02
IMP_SCORE,3142,GO:0001105,1.7670e-01,2.6000e+01
IMP_SCORE,3143,GO:0002102,1.7669e-01,2.9000e+01
IMP_SCORE,3144,GO:0097066,1.7667e-01,8.0000e+00
IMP_SCORE,3145,GO:0046983,1.7666e-01,5.9900e+02
IMP_SCORE,3146,GO:0046474,1.7664e-01,7.7000e+01
IMP_SCORE,3147,GO:1901564,1.7661e-01,4.9300e+02
IMP_SCORE,3148,GO:0032386,1.7661e-01,1.4100e+02
IMP_SCORE,3149,GO:0070585,1.7658e-01,2.3000e+01
IMP_SCORE,3150,GO:0043167,1.7656e-01,1.5490e+03
IMP_SCORE,3151,GO:0009062,1.7653e-01,4.8000e+01
IMP_SCORE,3152,GO:0015101,1.7650e-01,1.6000e+01
IMP_SCORE,3153,GO:0007166,1.7649e-01,7.2200e+02
IMP_SCORE,3154,GO:0098754,1.7648e-01,9.0000e+01
IMP_SCORE,3155,GO:0051641,1.7644e-01,5.0800e+02
IMP_SCORE,3156,GO:0032502,1.7640e-01,1.4430e+03
IMP_SCORE,3157,GO:0099600,1.7640e-01,3.7200e+02
IMP_SCORE,3158,GO:0014041,1.7638e-01,1.5000e+01
IMP_SCORE,3159,GO:0046854,1.7635e-01,5.5000e+01
IMP_SCORE,3160,GO:0044712,1.7634e-01,3.2000e+02
IMP_SCORE,3161,GO:0048747,1.7632e-01,4.2000e+01
IMP_SCORE,3162,GO:0050718,1.7630e-01,6.0000e+00
IMP_SCORE,3163,GO:1902905,1.7624e-01,6.0000e+01
IMP_SCORE,3164,GO:1900116,1.7622e-01,6.0000e+00
IMP_SCORE,3165,GO:0046321,1.7621e-01,7.0000e+00
IMP_SCORE,3166,GO:0006090,1.7621e-01,4.6000e+01
IMP_SCORE,3167,GO:0016620,1.7615e-01,5.9000e+01
IMP_SCORE,3168,GO:0002431,1.7611e-01,2.1000e+01
IMP_SCORE,3169,GO:0005545,1.7600e-01,3.4000e+01
IMP_SCORE,3170,GO:0010001,1.7599e-01,4.9000e+01
IMP_SCORE,3171,GO:0098798,1.7599e-01,4.8000e+01
IMP_SCORE,3172,GO:0030325,1.7596e-01,7.0000e+00
IMP_SCORE,3173,GO:0048844,1.7588e-01,6.0000e+00
IMP_SCORE,3174,GO:1903392,1.7585e-01,1.1000e+01
IMP_SCORE,3175,GO:0019371,1.7580e-01,1.5000e+01
IMP_SCORE,3176,GO:0002718,1.7579e-01,1.7000e+01
IMP_SCORE,3177,GO:0050829,1.7576e-01,3.0000e+01
IMP_SCORE,3178,GO:0019229,1.7575e-01,2.0000e+01
IMP_SCORE,3179,GO:0004708,1.7571e-01,1.9000e+01
IMP_SCORE,3180,GO:0044448,1.7566e-01,6.0000e+01
IMP_SCORE,3181,GO:1900750,1.7564e-01,1.4000e+01
IMP_SCORE,3182,GO:0072657,1.7562e-01,1.3900e+02
IMP_SCORE,3183,GO:0003735,1.7557e-01,8.7000e+01
IMP_SCORE,3184,GO:0060560,1.7557e-01,3.6000e+01
IMP_SCORE,3185,GO:2001233,1.7555e-01,1.0600e+02
IMP_SCORE,3186,GO:0016525,1.7552e-01,3.0000e+01
IMP_SCORE,3187,GO:0010927,1.7545e-01,3.0000e+01
IMP_SCORE,3188,GO:0042043,1.7542e-01,1.1000e+01
IMP_SCORE,3189,GO:0044325,1.7538e-01,6.4000e+01
IMP_SCORE,3190,GO:0036041,1.7536e-01,3.1000e+01
IMP_SCORE,3191,GO:0016043,1.7531e-01,1.2240e+03
IMP_SCORE,3192,GO:0007093,1.7528e-01,2.6000e+01
IMP_SCORE,3193,GO:0045893,1.7526e-01,2.1500e+02
IMP_SCORE,3194,GO:0002683,1.7525e-01,1.7700e+02
IMP_SCORE,3195,GO:0048522,1.7523e-01,8.6600e+02
IMP_SCORE,3196,GO:0042887,1.7519e-01,6.1000e+01
IMP_SCORE,3197,GO:1904062,1.7518e-01,9.7000e+01
IMP_SCORE,3198,GO:0006909,1.7518e-01,6.0000e+01
IMP_SCORE,3199,GO:0043039,1.7516e-01,1.5000e+01
IMP_SCORE,3200,GO:0030514,1.7509e-01,2.4000e+01
IMP_SCORE,3201,GO:0051239,1.7508e-01,7.0500e+02
IMP_SCORE,3202,GO:0003756,1.7505e-01,1.8000e+01
IMP_SCORE,3203,GO:0009166,1.7504e-01,1.4000e+01
IMP_SCORE,3204,GO:0044432,1.7504e-01,6.3500e+02
IMP_SCORE,3205,GO:0007597,1.7502e-01,2.6000e+01
IMP_SCORE,3206,GO:0030038,1.7491e-01,1.7000e+01
IMP_SCORE,3207,GO:0045926,1.7485e-01,1.0100e+02
IMP_SCORE,3208,GO:0043422,1.7485e-01,2.1000e+01
IMP_SCORE,3209,GO:0070588,1.7484e-01,5.5000e+01
IMP_SCORE,3210,GO:1901135,1.7477e-01,3.1100e+02
IMP_SCORE,3211,GO:2000272,1.7476e-01,1.3000e+01
IMP_SCORE,3212,GO:0035305,1.7475e-01,4.3000e+01
IMP_SCORE,3213,GO:0031665,1.7475e-01,2.0000e+00
IMP_SCORE,3214,GO:0043067,1.7463e-01,4.0900e+02
IMP_SCORE,3215,GO:0043228,1.7463e-01,9.7600e+02
IMP_SCORE,3216,GO:0050793,1.7457e-01,6.2000e+02
IMP_SCORE,3217,GO:1902402,1.7455e-01,8.0000e+00
IMP_SCORE,3218,GO:0080111,1.7450e-01,1.0000e+01
IMP_SCORE,3219,GO:0051260,1.7448e-01,1.8800e+02
IMP_SCORE,3220,GO:0022610,1.7447e-01,6.7700e+02
IMP_SCORE,3221,GO:0007265,1.7440e-01,9.3000e+01
IMP_SCORE,3222,GO:0070987,1.7435e-01,8.0000e+00
IMP_SCORE,3223,GO:0004016,1.7434e-01,3.0000e+00
IMP_SCORE,3224,GO:0019199,1.7433e-01,4.2000e+01
IMP_SCORE,3225,GO:0006509,1.7425e-01,1.4000e+01
IMP_SCORE,3226,GO:0048147,1.7423e-01,2.6000e+01
IMP_SCORE,3227,GO:0000785,1.7415e-01,1.0600e+02
IMP_SCORE,3228,GO:0000287,1.7413e-01,1.9700e+02
IMP_SCORE,3229,GO:0042100,1.7411e-01,1.1000e+01
IMP_SCORE,3230,GO:0007189,1.7408e-01,1.6000e+01
IMP_SCORE,3231,GO:0070003,1.7406e-01,2.8000e+01
IMP_SCORE,3232,GO:0046496,1.7406e-01,5.7000e+01
IMP_SCORE,3233,GO:0006821,1.7397e-01,4.4000e+01
IMP_SCORE,3234,GO:0044070,1.7396e-01,5.4000e+01
IMP_SCORE,3235,GO:1901615,1.7394e-01,2.2700e+02
IMP_SCORE,3236,GO:0006887,1.7394e-01,1.8200e+02
IMP_SCORE,3237,GO:0009897,1.7385e-01,2.0400e+02
IMP_SCORE,3238,GO:0030217,1.7381e-01,3.0000e+01
IMP_SCORE,3239,GO:0044724,1.7380e-01,8.2000e+01
IMP_SCORE,3240,GO:0070382,1.7375e-01,7.6000e+01
IMP_SCORE,3241,GO:0051093,1.7372e-01,2.5300e+02
IMP_SCORE,3242,GO:0055081,1.7369e-01,1.5000e+01
IMP_SCORE,3243,GO:0010604,1.7368e-01,3.7700e+02
IMP_SCORE,3244,GO:0009967,1.7358e-01,3.2200e+02
IMP_SCORE,3245,GO:1904037,1.7357e-01,1.4000e+01
IMP_SCORE,3246,GO:0035591,1.7352e-01,6.4000e+01
IMP_SCORE,3247,GO:0005782,1.7350e-01,3.9000e+01
IMP_SCORE,3248,GO:0051646,1.7344e-01,1.3000e+01
IMP_SCORE,3249,GO:0001818,1.7344e-01,7.6000e+01
IMP_SCORE,3250,GO:0070727,1.7342e-01,2.6400e+02
IMP_SCORE,3251,GO:0032233,1.7342e-01,4.6000e+01
IMP_SCORE,3252,GO:0030261,1.7340e-01,1.0000e+01
IMP_SCORE,3253,GO:0005819,1.7336e-01,9.4000e+01
IMP_SCORE,3254,GO:0010466,1.7335e-01,9.3000e+01
IMP_SCORE,3255,GO:0070207,1.7333e-01,3.0000e+01
IMP_SCORE,3256,GO:0051496,1.7331e-01,2.4000e+01
IMP_SCORE,3257,GO:0000478,1.7327e-01,6.0000e+00
IMP_SCORE,3258,GO:0005783,1.7326e-01,6.0700e+02
IMP_SCORE,3259,GO:0007088,1.7324e-01,3.9000e+01
IMP_SCORE,3260,GO:0016500,1.7323e-01,6.0000e+00
IMP_SCORE,3261,GO:0008305,1.7322e-01,4.0000e+01
IMP_SCORE,3262,GO:2000181,1.7322e-01,3.3000e+01
IMP_SCORE,3263,GO:0008360,1.7321e-01,7.9000e+01
IMP_SCORE,3264,GO:0005516,1.7317e-01,4.5800e+02
IMP_SCORE,3265,GO:0038093,1.7317e-01,5.8000e+01
IMP_SCORE,3266,GO:0007067,1.7312e-01,9.3000e+01
IMP_SCORE,3267,GO:0034356,1.7305e-01,8.0000e+00
IMP_SCORE,3268,GO:0034754,1.7301e-01,7.0000e+01
IMP_SCORE,3269,GO:0006959,1.7297e-01,1.4700e+02
IMP_SCORE,3270,GO:0004869,1.7296e-01,4.3000e+01
IMP_SCORE,3271,GO:0000989,1.7294e-01,1.8000e+02
IMP_SCORE,3272,GO:0071482,1.7290e-01,2.4000e+01
IMP_SCORE,3273,GO:1902571,1.7290e-01,6.0000e+00
IMP_SCORE,3274,GO:0001523,1.7288e-01,5.1000e+01
IMP_SCORE,3275,GO:0008374,1.7287e-01,2.1000e+01
IMP_SCORE,3276,GO:1901888,1.7273e-01,2.5000e+01
IMP_SCORE,3277,GO:0042059,1.7263e-01,1.0000e+01
IMP_SCORE,3278,GO:0007254,1.7261e-01,1.6000e+01
IMP_SCORE,3279,GO:0008203,1.7260e-01,4.8000e+01
IMP_SCORE,3280,GO:0002703,1.7255e-01,3.7000e+01
IMP_SCORE,3281,GO:0010896,1.7255e-01,7.0000e+00
IMP_SCORE,3282,GO:1902679,1.7254e-01,1.8300e+02
IMP_SCORE,3283,GO:0009987,1.7253e-01,1.1520e+03
IMP_SCORE,3284,GO:0019198,1.7250e-01,3.0000e+01
IMP_SCORE,3285,GO:0006470,1.7250e-01,9.7000e+01
IMP_SCORE,3286,GO:0006323,1.7245e-01,1.3000e+01
IMP_SCORE,3287,GO:0070461,1.7243e-01,6.0000e+00
IMP_SCORE,3288,GO:0006650,1.7242e-01,1.5000e+02
IMP_SCORE,3289,GO:0051173,1.7241e-01,2.8300e+02
IMP_SCORE,3290,GO:0030859,1.7233e-01,2.3000e+01
IMP_SCORE,3291,GO:0090136,1.7220e-01,1.3000e+01
IMP_SCORE,3292,GO:0030656,1.7219e-01,3.0000e+00
IMP_SCORE,3293,GO:0045779,1.7217e-01,1.5000e+01
IMP_SCORE,3294,GO:1900542,1.7216e-01,3.8000e+01
IMP_SCORE,3295,GO:0005739,1.7213e-01,7.4100e+02
IMP_SCORE,3296,GO:0045076,1.7212e-01,2.0000e+00
IMP_SCORE,3297,GO:0051219,1.7208e-01,3.3000e+01
IMP_SCORE,3298,GO:0019751,1.7180e-01,6.4000e+01
IMP_SCORE,3299,GO:0008589,1.7178e-01,1.8000e+01
IMP_SCORE,3300,GO:0050832,1.7169e-01,1.1000e+01
IMP_SCORE,3301,GO:0009123,1.7162e-01,4.7000e+01
IMP_SCORE,3302,GO:0048521,1.7162e-01,3.0000e+00
IMP_SCORE,3303,GO:0001958,1.7155e-01,9.0000e+00
IMP_SCORE,3304,GO:1901565,1.7154e-01,1.9500e+02
IMP_SCORE,3305,GO:0030449,1.7149e-01,3.5000e+01
IMP_SCORE,3306,GO:1903393,1.7147e-01,9.0000e+00
IMP_SCORE,3307,GO:0032409,1.7141e-01,9.2000e+01
IMP_SCORE,3308,GO:0019362,1.7127e-01,4.8000e+01
IMP_SCORE,3309,GO:0009154,1.7119e-01,6.0000e+00
IMP_SCORE,3310,GO:0000086,1.7117e-01,6.2000e+01
IMP_SCORE,3311,GO:0045116,1.7107e-01,7.0000e+00
IMP_SCORE,3312,GO:0042711,1.7107e-01,2.5000e+01
IMP_SCORE,3313,GO:0051386,1.7104e-01,9.0000e+00
IMP_SCORE,3314,GO:0051174,1.7104e-01,3.0600e+02
IMP_SCORE,3315,GO:0019058,1.7102e-01,7.0000e+00
IMP_SCORE,3316,GO:0070232,1.7099e-01,4.0000e+01
IMP_SCORE,3317,GO:0035404,1.7095e-01,1.0000e+00
IMP_SCORE,3318,GO:0042975,1.7095e-01,1.0000e+00
IMP_SCORE,3319,GO:0003198,1.7095e-01,1.0000e+00
IMP_SCORE,3320,GO:0002446,1.7095e-01,1.0000e+00
IMP_SCORE,3321,GO:0071318,1.7095e-01,1.0000e+00
IMP_SCORE,3322,GO:0071480,1.7093e-01,8.0000e+00
IMP_SCORE,3323,GO:0001726,1.7092e-01,6.9000e+01
IMP_SCORE,3324,GO:0035090,1.7091e-01,1.2000e+01
IMP_SCORE,3325,GO:0001935,1.7091e-01,1.7000e+01
IMP_SCORE,3326,GO:0048872,1.7089e-01,4.1000e+01
IMP_SCORE,3327,GO:0010970,1.7089e-01,3.7000e+01
IMP_SCORE,3328,GO:0055062,1.7085e-01,6.0000e+00
IMP_SCORE,3329,GO:0009628,1.7085e-01,3.6200e+02
IMP_SCORE,3330,GO:0007267,1.7078e-01,2.5400e+02
IMP_SCORE,3331,GO:0007010,1.7076e-01,3.0400e+02
IMP_SCORE,3332,GO:1902495,1.7072e-01,1.3100e+02
IMP_SCORE,3333,GO:0044421,1.7067e-01,1.4550e+03
IMP_SCORE,3334,GO:0007588,1.7066e-01,2.5000e+01
IMP_SCORE,3335,GO:0032991,1.7066e-01,1.4480e+03
IMP_SCORE,3336,GO:1990777,1.7065e-01,4.0000e+01
IMP_SCORE,3337,GO:0021854,1.7064e-01,6.0000e+00
IMP_SCORE,3338,GO:0032674,1.7061e-01,1.3000e+01
IMP_SCORE,3339,GO:0042273,1.7060e-01,1.7000e+01
IMP_SCORE,3340,GO:0019730,1.7059e-01,6.1000e+01
IMP_SCORE,3341,GO:0002250,1.7055e-01,1.7200e+02
IMP_SCORE,3342,GO:0061515,1.7055e-01,2.9000e+01
IMP_SCORE,3343,GO:0000819,1.7050e-01,1.0000e+01
IMP_SCORE,3344,GO:0019318,1.7048e-01,9.3000e+01
IMP_SCORE,3345,GO:0001784,1.7044e-01,1.2000e+01
IMP_SCORE,3346,GO:0072529,1.7043e-01,3.1000e+01
IMP_SCORE,3347,GO:1901861,1.7041e-01,2.1000e+01
IMP_SCORE,3348,GO:0048754,1.7039e-01,2.8000e+01
IMP_SCORE,3349,GO:0032206,1.7039e-01,2.8000e+01
IMP_SCORE,3350,GO:1902230,1.7030e-01,6.0000e+00
IMP_SCORE,3351,GO:1903311,1.7030e-01,4.3000e+01
IMP_SCORE,3352,GO:0051047,1.7028e-01,8.4000e+01
IMP_SCORE,3353,GO:0007631,1.7024e-01,4.4000e+01
IMP_SCORE,3354,GO:0016337,1.7023e-01,2.1000e+02
IMP_SCORE,3355,GO:0071875,1.7013e-01,5.0000e+00
IMP_SCORE,3356,GO:0098552,1.7011e-01,2.1200e+02
IMP_SCORE,3357,GO:0007229,1.7008e-01,7.0000e+01
IMP_SCORE,3358,GO:0009755,1.7006e-01,6.5000e+01
IMP_SCORE,3359,GO:0046966,1.7002e-01,8.0000e+00
IMP_SCORE,3360,GO:0023056,1.7001e-01,3.3200e+02
IMP_SCORE,3361,GO:0008484,1.6997e-01,4.6000e+01
IMP_SCORE,3362,GO:0019829,1.6992e-01,2.2000e+01
IMP_SCORE,3363,GO:0008610,1.6992e-01,2.0600e+02
IMP_SCORE,3364,GO:0090307,1.6984e-01,2.2000e+01
IMP_SCORE,3365,GO:0046685,1.6982e-01,2.9000e+01
IMP_SCORE,3366,GO:0051701,1.6968e-01,5.6000e+01
IMP_SCORE,3367,GO:0060759,1.6965e-01,6.8000e+01
IMP_SCORE,3368,GO:0010862,1.6963e-01,1.3000e+01
IMP_SCORE,3369,GO:0016592,1.6961e-01,8.0000e+00
IMP_SCORE,3370,GO:0048675,1.6953e-01,2.3000e+01
IMP_SCORE,3371,GO:0048518,1.6945e-01,8.8400e+02
IMP_SCORE,3372,GO:0042531,1.6939e-01,2.8000e+01
IMP_SCORE,3373,GO:0098797,1.6934e-01,1.6800e+02
IMP_SCORE,3374,GO:0014069,1.6931e-01,1.2400e+02
IMP_SCORE,3375,GO:0045940,1.6928e-01,6.0000e+00
IMP_SCORE,3376,GO:0019228,1.6915e-01,1.3000e+01
IMP_SCORE,3377,GO:0009126,1.6915e-01,5.3000e+01
IMP_SCORE,3378,GO:0030426,1.6905e-01,8.1000e+01
IMP_SCORE,3379,GO:0022406,1.6904e-01,1.0000e+02
IMP_SCORE,3380,GO:0001936,1.6899e-01,4.0000e+01
IMP_SCORE,3381,GO:0002366,1.6896e-01,1.5600e+02
IMP_SCORE,3382,GO:0021756,1.6894e-01,1.7000e+01
IMP_SCORE,3383,GO:0008565,1.6893e-01,4.2000e+01
IMP_SCORE,3384,GO:0005496,1.6891e-01,8.9000e+01
IMP_SCORE,3385,GO:2001243,1.6885e-01,1.8000e+01
IMP_SCORE,3386,GO:0051702,1.6883e-01,2.4000e+01
IMP_SCORE,3387,GO:0008366,1.6881e-01,8.5000e+01
IMP_SCORE,3388,GO:0003746,1.6880e-01,6.0000e+00
IMP_SCORE,3389,GO:0032879,1.6878e-01,6.2300e+02
IMP_SCORE,3390,GO:0033036,1.6876e-01,5.0500e+02
IMP_SCORE,3391,GO:0044295,1.6874e-01,1.8000e+01
IMP_SCORE,3392,GO:0004089,1.6871e-01,7.9000e+01
IMP_SCORE,3393,GO:0033043,1.6871e-01,3.2400e+02
IMP_SCORE,3394,GO:0050962,1.6867e-01,1.3000e+01
IMP_SCORE,3395,GO:0050896,1.6866e-01,1.3720e+03
IMP_SCORE,3396,GO:0008144,1.6859e-01,8.1000e+01
IMP_SCORE,3397,GO:0018195,1.6856e-01,2.0000e+01
IMP_SCORE,3398,GO:0098588,1.6852e-01,6.6200e+02
IMP_SCORE,3399,GO:0043547,1.6849e-01,2.4000e+02
IMP_SCORE,3400,GO:0031325,1.6843e-01,3.8200e+02
IMP_SCORE,3401,GO:0016485,1.6838e-01,1.1200e+02
IMP_SCORE,3402,GO:0046479,1.6834e-01,1.8000e+01
IMP_SCORE,3403,GO:0072509,1.6830e-01,8.5000e+01
IMP_SCORE,3404,GO:0046466,1.6828e-01,3.3000e+01
IMP_SCORE,3405,GO:0019207,1.6811e-01,7.8000e+01
IMP_SCORE,3406,GO:0048646,1.6810e-01,2.6200e+02
IMP_SCORE,3407,GO:0086080,1.6809e-01,1.1000e+01
IMP_SCORE,3408,GO:1902166,1.6804e-01,9.0000e+00
IMP_SCORE,3409,GO:0009267,1.6796e-01,4.4000e+01
IMP_SCORE,3410,GO:0007169,1.6795e-01,2.4400e+02
IMP_SCORE,3411,GO:0032154,1.6794e-01,5.4000e+01
IMP_SCORE,3412,GO:0098636,1.6791e-01,3.5000e+01
IMP_SCORE,3413,GO:0048812,1.6785e-01,1.2700e+02
IMP_SCORE,3414,GO:0002684,1.6782e-01,2.3200e+02
IMP_SCORE,3415,GO:0061621,1.6777e-01,1.0000e+01
IMP_SCORE,3416,GO:1901575,1.6776e-01,4.9900e+02
IMP_SCORE,3417,GO:0051726,1.6775e-01,3.2800e+02
IMP_SCORE,3418,GO:0061135,1.6774e-01,8.0000e+01
IMP_SCORE,3419,GO:0043170,1.6773e-01,9.0900e+02
IMP_SCORE,3420,GO:0051246,1.6766e-01,4.4200e+02
IMP_SCORE,3421,GO:0034116,1.6765e-01,6.0000e+00
IMP_SCORE,3422,GO:0098632,1.6764e-01,4.4000e+01
IMP_SCORE,3423,GO:0004623,1.6763e-01,3.7000e+01
IMP_SCORE,3424,GO:0050840,1.6761e-01,5.2000e+01
IMP_SCORE,3425,GO:0042737,1.6761e-01,6.0000e+00
IMP_SCORE,3426,GO:0005372,1.6756e-01,3.9000e+01
IMP_SCORE,3427,GO:1903018,1.6755e-01,2.2000e+01
IMP_SCORE,3428,GO:0072503,1.6749e-01,9.4000e+01
IMP_SCORE,3429,GO:0034361,1.6748e-01,6.0000e+00
IMP_SCORE,3430,GO:0048786,1.6746e-01,1.9000e+01
IMP_SCORE,3431,GO:0031410,1.6744e-01,5.6800e+02
IMP_SCORE,3432,GO:0019898,1.6742e-01,1.1700e+02
IMP_SCORE,3433,GO:0005246,1.6742e-01,2.9000e+01
IMP_SCORE,3434,GO:0002027,1.6741e-01,3.4000e+01
IMP_SCORE,3435,GO:0016324,1.6741e-01,1.8700e+02
IMP_SCORE,3436,GO:0060147,1.6740e-01,7.0000e+00
IMP_SCORE,3437,GO:2000060,1.6739e-01,8.0000e+00
IMP_SCORE,3438,GO:0033561,1.6738e-01,1.2000e+01
IMP_SCORE,3439,GO:0007405,1.6732e-01,8.0000e+00
IMP_SCORE,3440,GO:0071840,1.6722e-01,1.1630e+03
IMP_SCORE,3441,GO:1901655,1.6720e-01,2.0000e+01
IMP_SCORE,3442,GO:0090207,1.6718e-01,1.8000e+01
IMP_SCORE,3443,GO:1903409,1.6718e-01,1.4000e+01
IMP_SCORE,3444,GO:0003823,1.6716e-01,7.5000e+01
IMP_SCORE,3445,GO:0046847,1.6713e-01,1.1000e+01
IMP_SCORE,3446,GO:0032555,1.6713e-01,4.6100e+02
IMP_SCORE,3447,GO:0008219,1.6713e-01,4.7500e+02
IMP_SCORE,3448,GO:0060537,1.6710e-01,3.3000e+01
IMP_SCORE,3449,GO:0006691,1.6710e-01,1.4000e+01
IMP_SCORE,3450,GO:0043168,1.6703e-01,8.1600e+02
IMP_SCORE,3451,GO:0071108,1.6695e-01,3.3000e+01
IMP_SCORE,3452,GO:0034451,1.6691e-01,7.0000e+00
IMP_SCORE,3453,GO:0010008,1.6689e-01,2.1300e+02
IMP_SCORE,3454,GO:0016032,1.6686e-01,2.6300e+02
IMP_SCORE,3455,GO:0015085,1.6685e-01,6.5000e+01
IMP_SCORE,3456,GO:0044275,1.6684e-01,2.7000e+01
IMP_SCORE,3457,GO:0032088,1.6682e-01,2.2000e+01
IMP_SCORE,3458,GO:1904886,1.6674e-01,7.0000e+00
IMP_SCORE,3459,GO:0000977,1.6672e-01,9.9000e+01
IMP_SCORE,3460,GO:0042157,1.6669e-01,5.3000e+01
IMP_SCORE,3461,GO:0043567,1.6667e-01,9.0000e+00
IMP_SCORE,3462,GO:0008238,1.6666e-01,1.4800e+02
IMP_SCORE,3463,GO:0015276,1.6665e-01,7.6000e+01
IMP_SCORE,3464,GO:0006979,1.6664e-01,1.2700e+02
IMP_SCORE,3465,GO:0005833,1.6664e-01,1.0000e+01
IMP_SCORE,3466,GO:1904949,1.6663e-01,1.4000e+01
IMP_SCORE,3467,GO:0006790,1.6660e-01,2.0600e+02
IMP_SCORE,3468,GO:0044093,1.6659e-01,5.0300e+02
IMP_SCORE,3469,GO:0044248,1.6656e-01,4.9500e+02
IMP_SCORE,3470,GO:0098862,1.6654e-01,4.2000e+01
IMP_SCORE,3471,GO:0031058,1.6650e-01,2.6000e+01
IMP_SCORE,3472,GO:0015662,1.6650e-01,2.7000e+01
IMP_SCORE,3473,GO:0043232,1.6641e-01,1.0300e+03
IMP_SCORE,3474,GO:0005730,1.6634e-01,4.3500e+02
IMP_SCORE,3475,GO:0031234,1.6623e-01,4.3000e+01
IMP_SCORE,3476,GO:0019220,1.6621e-01,2.9000e+02
IMP_SCORE,3477,GO:1902254,1.6620e-01,1.9000e+01
IMP_SCORE,3478,GO:0051168,1.6620e-01,4.9000e+01
IMP_SCORE,3479,GO:0045598,1.6619e-01,5.8000e+01
IMP_SCORE,3480,GO:0016874,1.6616e-01,9.2000e+01
IMP_SCORE,3481,GO:0045833,1.6615e-01,3.6000e+01
IMP_SCORE,3482,GO:0010872,1.6611e-01,7.0000e+00
IMP_SCORE,3483,GO:0051171,1.6610e-01,4.2400e+02
IMP_SCORE,3484,GO:0030425,1.6608e-01,2.0200e+02
IMP_SCORE,3485,GO:0045621,1.6608e-01,2.8000e+01
IMP_SCORE,3486,GO:0030182,1.6604e-01,7.8000e+01
IMP_SCORE,3487,GO:0044699,1.6604e-01,1.5230e+03
IMP_SCORE,3488,GO:0046580,1.6603e-01,1.4000e+01
IMP_SCORE,3489,GO:0019725,1.6596e-01,2.3800e+02
IMP_SCORE,3490,GO:0005198,1.6595e-01,5.2900e+02
IMP_SCORE,3491,GO:0007031,1.6595e-01,2.7000e+01
IMP_SCORE,3492,GO:0043433,1.6594e-01,3.9000e+01
IMP_SCORE,3493,GO:0043207,1.6592e-01,2.6500e+02
IMP_SCORE,3494,GO:0030170,1.6591e-01,5.8000e+01
IMP_SCORE,3495,GO:0043027,1.6585e-01,2.0000e+01
IMP_SCORE,3496,GO:0051962,1.6584e-01,1.5300e+02
IMP_SCORE,3497,GO:0001968,1.6576e-01,2.3000e+01
IMP_SCORE,3498,GO:0009888,1.6576e-01,2.8800e+02
IMP_SCORE,3499,GO:0043234,1.6573e-01,1.1370e+03
IMP_SCORE,3500,GO:0009142,1.6573e-01,1.6000e+01
IMP_SCORE,3501,GO:0051640,1.6571e-01,1.2300e+02
IMP_SCORE,3502,GO:0034358,1.6570e-01,3.3000e+01
IMP_SCORE,3503,GO:0051170,1.6569e-01,4.4000e+01
IMP_SCORE,3504,GO:0034614,1.6566e-01,2.6000e+01
IMP_SCORE,3505,GO:0050890,1.6557e-01,1.7000e+02
IMP_SCORE,3506,GO:0019882,1.6557e-01,1.0800e+02
IMP_SCORE,3507,GO:0006022,1.6555e-01,9.5000e+01
IMP_SCORE,3508,GO:0031099,1.6546e-01,8.4000e+01
IMP_SCORE,3509,GO:0099568,1.6546e-01,1.7800e+02
IMP_SCORE,3510,GO:0051963,1.6545e-01,6.3000e+01
IMP_SCORE,3511,GO:0031346,1.6544e-01,7.6000e+01
IMP_SCORE,3512,GO:0045239,1.6537e-01,3.1000e+01
IMP_SCORE,3513,GO:0007006,1.6536e-01,2.8000e+01
IMP_SCORE,3514,GO:0000380,1.6536e-01,5.0000e+00
IMP_SCORE,3515,GO:0022617,1.6530e-01,5.7000e+01
IMP_SCORE,3516,GO:0017158,1.6527e-01,5.2000e+01
IMP_SCORE,3517,GO:0034702,1.6527e-01,1.1600e+02
IMP_SCORE,3518,GO:0071803,1.6527e-01,4.4000e+01
IMP_SCORE,3519,GO:1905030,1.6524e-01,1.1000e+01
IMP_SCORE,3520,GO:0045599,1.6520e-01,1.7000e+01
IMP_SCORE,3521,GO:0003151,1.6514e-01,1.3000e+01
IMP_SCORE,3522,GO:0045664,1.6511e-01,1.6300e+02
IMP_SCORE,3523,GO:0006694,1.6498e-01,6.8000e+01
IMP_SCORE,3524,GO:0005524,1.6497e-01,3.9900e+02
IMP_SCORE,3525,GO:0019884,1.6497e-01,1.0200e+02
IMP_SCORE,3526,GO:0036075,1.6496e-01,1.3000e+01
IMP_SCORE,3527,GO:0046883,1.6495e-01,7.1000e+01
IMP_SCORE,3528,GO:0001101,1.6494e-01,9.8000e+01
IMP_SCORE,3529,GO:1902531,1.6493e-01,4.0700e+02
IMP_SCORE,3530,GO:0033293,1.6493e-01,4.4000e+01
IMP_SCORE,3531,GO:0005615,1.6489e-01,1.0400e+03
IMP_SCORE,3532,GO:0031056,1.6488e-01,3.0000e+01
IMP_SCORE,3533,GO:0070189,1.6483e-01,8.0000e+00
IMP_SCORE,3534,GO:0051604,1.6483e-01,1.2500e+02
IMP_SCORE,3535,GO:0015629,1.6482e-01,1.4000e+02
IMP_SCORE,3536,GO:0043588,1.6481e-01,2.5000e+01
IMP_SCORE,3537,GO:0018193,1.6477e-01,3.2900e+02
IMP_SCORE,3538,GO:0045103,1.6469e-01,2.6000e+01
IMP_SCORE,3539,GO:0014910,1.6463e-01,2.3000e+01
IMP_SCORE,3540,GO:0036294,1.6462e-01,2.8000e+01
IMP_SCORE,3541,GO:0014887,1.6459e-01,2.0000e+00
IMP_SCORE,3542,GO:0006974,1.6453e-01,1.8900e+02
IMP_SCORE,3543,GO:0048185,1.6447e-01,1.8000e+01
IMP_SCORE,3544,GO:0032642,1.6445e-01,2.7000e+01
IMP_SCORE,3545,GO:0051443,1.6438e-01,1.1000e+01
IMP_SCORE,3546,GO:0014704,1.6434e-01,1.8000e+01
IMP_SCORE,3547,GO:0006646,1.6428e-01,1.5000e+01
IMP_SCORE,3548,GO:1901476,1.6426e-01,4.0000e+01
IMP_SCORE,3549,GO:1901568,1.6426e-01,6.0000e+01
IMP_SCORE,3550,GO:1904893,1.6424e-01,2.4000e+01
IMP_SCORE,3551,GO:0005540,1.6423e-01,7.0000e+01
IMP_SCORE,3552,GO:0060746,1.6413e-01,1.6000e+01
IMP_SCORE,3553,GO:0006085,1.6412e-01,1.4000e+01
IMP_SCORE,3554,GO:0006144,1.6411e-01,1.9000e+01
IMP_SCORE,3555,GO:0051492,1.6410e-01,2.7000e+01
IMP_SCORE,3556,GO:0034976,1.6409e-01,6.4000e+01
IMP_SCORE,3557,GO:0043331,1.6398e-01,2.3000e+01
IMP_SCORE,3558,GO:0048519,1.6393e-01,8.5800e+02
IMP_SCORE,3559,GO:1901566,1.6393e-01,3.0000e+02
IMP_SCORE,3560,GO:0030674,1.6386e-01,7.9000e+01
IMP_SCORE,3561,GO:0019915,1.6382e-01,2.9000e+01
IMP_SCORE,3562,GO:0070670,1.6376e-01,1.2000e+01
IMP_SCORE,3563,GO:0035148,1.6371e-01,3.7000e+01
IMP_SCORE,3564,GO:0006073,1.6368e-01,3.1000e+01
IMP_SCORE,3565,GO:0002479,1.6367e-01,6.3000e+01
IMP_SCORE,3566,GO:0048661,1.6357e-01,2.5000e+01
IMP_SCORE,3567,GO:1902680,1.6356e-01,1.8100e+02
IMP_SCORE,3568,GO:0050778,1.6355e-01,1.5100e+02
IMP_SCORE,3569,GO:0099081,1.6354e-01,3.2500e+02
IMP_SCORE,3570,GO:0000027,1.6351e-01,5.6000e+01
IMP_SCORE,3571,GO:0071481,1.6347e-01,5.0000e+00
IMP_SCORE,3572,GO:0010639,1.6343e-01,1.0400e+02
IMP_SCORE,3573,GO:0046717,1.6342e-01,1.9000e+01
IMP_SCORE,3574,GO:0009896,1.6341e-01,9.6000e+01
IMP_SCORE,3575,GO:0070863,1.6340e-01,6.0000e+00
IMP_SCORE,3576,GO:0042626,1.6339e-01,4.3000e+01
IMP_SCORE,3577,GO:0097300,1.6339e-01,2.3000e+01
IMP_SCORE,3578,GO:0043603,1.6338e-01,2.1400e+02
IMP_SCORE,3579,GO:0045109,1.6334e-01,1.8000e+01
IMP_SCORE,3580,GO:0032376,1.6329e-01,1.0000e+01
IMP_SCORE,3581,GO:0007215,1.6327e-01,4.1000e+01
IMP_SCORE,3582,GO:0016477,1.6322e-01,3.7500e+02
IMP_SCORE,3583,GO:0043269,1.6319e-01,1.9900e+02
IMP_SCORE,3584,GO:0023057,1.6317e-01,3.1600e+02
IMP_SCORE,3585,GO:0040007,1.6315e-01,1.2800e+02
IMP_SCORE,3586,GO:1903115,1.6312e-01,1.2000e+01
IMP_SCORE,3587,GO:0071294,1.6309e-01,6.1000e+01
IMP_SCORE,3588,GO:0050891,1.6308e-01,1.9000e+01
IMP_SCORE,3589,GO:0005521,1.6303e-01,1.9000e+01
IMP_SCORE,3590,GO:0032403,1.6301e-01,4.2300e+02
IMP_SCORE,3591,GO:0009251,1.6301e-01,2.0000e+01
IMP_SCORE,3592,GO:0044033,1.6300e-01,1.3000e+01
IMP_SCORE,3593,GO:0046718,1.6294e-01,6.4000e+01
IMP_SCORE,3594,GO:0006461,1.6290e-01,4.2200e+02
IMP_SCORE,3595,GO:0016638,1.6287e-01,2.3000e+01
IMP_SCORE,3596,GO:0043149,1.6287e-01,7.0000e+00
IMP_SCORE,3597,GO:0035194,1.6285e-01,1.6000e+01
IMP_SCORE,3598,GO:0046839,1.6280e-01,3.3000e+01
IMP_SCORE,3599,GO:0031497,1.6280e-01,8.0000e+00
IMP_SCORE,3600,GO:1901681,1.6277e-01,1.9300e+02
IMP_SCORE,3601,GO:0035278,1.6277e-01,1.9000e+01
IMP_SCORE,3602,GO:0015368,1.6276e-01,2.7000e+01
IMP_SCORE,3603,GO:0044450,1.6270e-01,8.9000e+01
IMP_SCORE,3604,GO:0005525,1.6268e-01,1.7500e+02
IMP_SCORE,3605,GO:0034613,1.6263e-01,2.2700e+02
IMP_SCORE,3606,GO:0009799,1.6263e-01,2.6000e+01
IMP_SCORE,3607,GO:2001236,1.6263e-01,6.3000e+01
IMP_SCORE,3608,GO:0001953,1.6260e-01,2.5000e+01
IMP_SCORE,3609,GO:0043518,1.6260e-01,2.3000e+01
IMP_SCORE,3610,GO:0030574,1.6250e-01,4.5000e+01
IMP_SCORE,3611,GO:0060317,1.6249e-01,7.0000e+00
IMP_SCORE,3612,GO:0071822,1.6248e-01,4.5000e+02
IMP_SCORE,3613,GO:0003073,1.6242e-01,1.2000e+01
IMP_SCORE,3614,GO:0048523,1.6242e-01,8.0800e+02
IMP_SCORE,3615,GO:0046365,1.6241e-01,4.1000e+01
IMP_SCORE,3616,GO:0030031,1.6237e-01,1.3600e+02
IMP_SCORE,3617,GO:2001257,1.6236e-01,5.9000e+01
IMP_SCORE,3618,GO:0031968,1.6233e-01,1.4900e+02
IMP_SCORE,3619,GO:0007266,1.6222e-01,3.4000e+01
IMP_SCORE,3620,GO:0043062,1.6221e-01,1.8500e+02
IMP_SCORE,3621,GO:0045879,1.6214e-01,7.0000e+00
IMP_SCORE,3622,GO:0044087,1.6203e-01,2.7200e+02
IMP_SCORE,3623,GO:0030203,1.6200e-01,1.0800e+02
IMP_SCORE,3624,GO:0046488,1.6196e-01,7.6000e+01
IMP_SCORE,3625,GO:0009262,1.6193e-01,7.0000e+00
IMP_SCORE,3626,GO:0060391,1.6192e-01,5.0000e+00
IMP_SCORE,3627,GO:0009892,1.6188e-01,4.3200e+02
IMP_SCORE,3628,GO:0050660,1.6187e-01,5.2000e+01
IMP_SCORE,3629,GO:0030397,1.6182e-01,1.5000e+01
IMP_SCORE,3630,GO:0044247,1.6180e-01,1.3000e+01
IMP_SCORE,3631,GO:0010557,1.6177e-01,2.3000e+02
IMP_SCORE,3632,GO:0006955,1.6176e-01,5.0800e+02
IMP_SCORE,3633,GO:0043604,1.6175e-01,1.1800e+02
IMP_SCORE,3634,GO:0044212,1.6173e-01,1.7700e+02
IMP_SCORE,3635,GO:0016054,1.6171e-01,1.3000e+02
IMP_SCORE,3636,GO:0006464,1.6168e-01,6.1200e+02
IMP_SCORE,3637,GO:0045806,1.6168e-01,9.0000e+00
IMP_SCORE,3638,GO:0051953,1.6168e-01,3.0000e+00
IMP_SCORE,3639,GO:0016701,1.6165e-01,3.6000e+01
IMP_SCORE,3640,GO:0048016,1.6164e-01,7.0000e+00
IMP_SCORE,3641,GO:0051259,1.6158e-01,2.2100e+02
IMP_SCORE,3642,GO:1990118,1.6155e-01,6.0000e+00
IMP_SCORE,3643,GO:0060173,1.6148e-01,4.5000e+01
IMP_SCORE,3644,GO:0055106,1.6144e-01,1.5000e+01
IMP_SCORE,3645,GO:0044772,1.6143e-01,9.0000e+01
IMP_SCORE,3646,GO:0097755,1.6139e-01,1.9000e+01
IMP_SCORE,3647,GO:0009887,1.6138e-01,1.8000e+02
IMP_SCORE,3648,GO:0004620,1.6137e-01,9.1000e+01
IMP_SCORE,3649,GO:0030030,1.6136e-01,3.0900e+02
IMP_SCORE,3650,GO:0019752,1.6127e-01,2.4600e+02
IMP_SCORE,3651,GO:0022405,1.6127e-01,2.7000e+01
IMP_SCORE,3652,GO:0019901,1.6126e-01,3.3700e+02
IMP_SCORE,3653,GO:0051128,1.6125e-01,6.7400e+02
IMP_SCORE,3654,GO:0090659,1.6121e-01,1.3000e+01
IMP_SCORE,3655,GO:0045669,1.6115e-01,4.9000e+01
IMP_SCORE,3656,GO:0006811,1.6115e-01,4.5800e+02
IMP_SCORE,3657,GO:0019932,1.6112e-01,4.6000e+01
IMP_SCORE,3658,GO:0061024,1.6111e-01,3.3900e+02
IMP_SCORE,3659,GO:0006978,1.6110e-01,8.0000e+00
IMP_SCORE,3660,GO:0004721,1.6097e-01,9.2000e+01
IMP_SCORE,3661,GO:0007018,1.6096e-01,8.9000e+01
IMP_SCORE,3662,GO:0050732,1.6094e-01,1.8000e+01
IMP_SCORE,3663,GO:0038023,1.6091e-01,3.5100e+02
IMP_SCORE,3664,GO:0005523,1.6088e-01,1.3000e+01
IMP_SCORE,3665,GO:0035091,1.6079e-01,1.7600e+02
IMP_SCORE,3666,GO:0050818,1.6073e-01,4.3000e+01
IMP_SCORE,3667,GO:0045760,1.6070e-01,3.0000e+00
IMP_SCORE,3668,GO:0045624,1.6066e-01,7.0000e+00
IMP_SCORE,3669,GO:0051248,1.6063e-01,2.2700e+02
IMP_SCORE,3670,GO:1902911,1.6061e-01,2.5000e+01
IMP_SCORE,3671,GO:0051647,1.6057e-01,1.6000e+01
IMP_SCORE,3672,GO:0007029,1.6056e-01,1.6000e+01
IMP_SCORE,3673,GO:0030098,1.6054e-01,5.9000e+01
IMP_SCORE,3674,GO:0046164,1.6053e-01,2.7000e+01
IMP_SCORE,3675,GO:0008201,1.6053e-01,8.0000e+01
IMP_SCORE,3676,GO:0002685,1.6050e-01,4.1000e+01
IMP_SCORE,3677,GO:0007423,1.6048e-01,8.2000e+01
IMP_SCORE,3678,GO:0002573,1.6047e-01,4.0000e+01
IMP_SCORE,3679,GO:0072661,1.6045e-01,1.6000e+01
IMP_SCORE,3680,GO:0009150,1.6045e-01,7.0000e+01
IMP_SCORE,3681,GO:0051482,1.6044e-01,1.0000e+01
IMP_SCORE,3682,GO:0023051,1.6039e-01,7.0700e+02
IMP_SCORE,3683,GO:0071392,1.6033e-01,2.7000e+01
IMP_SCORE,3684,GO:0001525,1.6028e-01,1.2500e+02
IMP_SCORE,3685,GO:0004033,1.6016e-01,2.2000e+01
IMP_SCORE,3686,GO:0005980,1.6014e-01,1.9000e+01
IMP_SCORE,3687,GO:0035556,1.6011e-01,5.2200e+02
IMP_SCORE,3688,GO:0043248,1.6010e-01,1.3000e+01
IMP_SCORE,3689,GO:0051703,1.6008e-01,4.4000e+01
IMP_SCORE,3690,GO:0005080,1.6005e-01,3.2000e+01
IMP_SCORE,3691,GO:0002820,1.6002e-01,8.0000e+00
IMP_SCORE,3692,GO:2001021,1.5997e-01,1.8000e+01
IMP_SCORE,3693,GO:0006796,1.5996e-01,4.6000e+02
IMP_SCORE,3694,GO:0034498,1.5996e-01,7.0000e+00
IMP_SCORE,3695,GO:0035770,1.5995e-01,1.2600e+02
IMP_SCORE,3696,GO:0016607,1.5994e-01,2.1800e+02
IMP_SCORE,3697,GO:0032212,1.5992e-01,2.4000e+01
IMP_SCORE,3698,GO:0003779,1.5990e-01,3.5800e+02
IMP_SCORE,3699,GO:0050662,1.5990e-01,1.4100e+02
IMP_SCORE,3700,GO:0044237,1.5988e-01,9.1100e+02
IMP_SCORE,3701,GO:0061418,1.5985e-01,1.3000e+01
IMP_SCORE,3702,GO:0032793,1.5971e-01,1.0000e+01
IMP_SCORE,3703,GO:1901616,1.5970e-01,4.8000e+01
IMP_SCORE,3704,GO:0010506,1.5967e-01,1.1300e+02
IMP_SCORE,3705,GO:0065008,1.5966e-01,9.4200e+02
IMP_SCORE,3706,GO:0051480,1.5965e-01,7.0000e+01
IMP_SCORE,3707,GO:0006952,1.5963e-01,5.3500e+02
IMP_SCORE,3708,GO:0002673,1.5958e-01,5.7000e+01
IMP_SCORE,3709,GO:0006468,1.5957e-01,2.2000e+02
IMP_SCORE,3710,GO:0044877,1.5957e-01,4.6000e+02
IMP_SCORE,3711,GO:0050750,1.5954e-01,1.3000e+01
IMP_SCORE,3712,GO:0009605,1.5954e-01,4.5700e+02
IMP_SCORE,3713,GO:0055074,1.5950e-01,8.7000e+01
IMP_SCORE,3714,GO:0090208,1.5945e-01,8.0000e+00
IMP_SCORE,3715,GO:0090329,1.5945e-01,2.6000e+01
IMP_SCORE,3716,GO:0032878,1.5944e-01,1.4000e+01
IMP_SCORE,3717,GO:0030173,1.5942e-01,6.0000e+01
IMP_SCORE,3718,GO:0006357,1.5939e-01,3.5900e+02
IMP_SCORE,3719,GO:0036230,1.5925e-01,1.0000e+02
IMP_SCORE,3720,GO:0061098,1.5925e-01,2.1000e+01
IMP_SCORE,3721,GO:0032535,1.5925e-01,1.0600e+02
IMP_SCORE,3722,GO:0044403,1.5924e-01,2.4200e+02
IMP_SCORE,3723,GO:0006767,1.5923e-01,5.2000e+01
IMP_SCORE,3724,GO:0051301,1.5922e-01,1.4800e+02
IMP_SCORE,3725,GO:1903510,1.5918e-01,7.5000e+01
IMP_SCORE,3726,GO:0005791,1.5907e-01,3.7000e+01
IMP_SCORE,3727,GO:0022607,1.5892e-01,7.2400e+02
IMP_SCORE,3728,GO:0005736,1.5889e-01,2.0000e+00
IMP_SCORE,3729,GO:0072091,1.5888e-01,3.1000e+01
IMP_SCORE,3730,GO:2000209,1.5886e-01,1.2000e+01
IMP_SCORE,3731,GO:0000060,1.5883e-01,2.0000e+01
IMP_SCORE,3732,GO:0001974,1.5881e-01,1.4000e+01
IMP_SCORE,3733,GO:0045324,1.5873e-01,6.0000e+00
IMP_SCORE,3734,GO:0030516,1.5871e-01,3.1000e+01
IMP_SCORE,3735,GO:0043202,1.5868e-01,1.1200e+02
IMP_SCORE,3736,GO:0032418,1.5868e-01,2.6000e+01
IMP_SCORE,3737,GO:0043542,1.5867e-01,2.6000e+01
IMP_SCORE,3738,GO:0098602,1.5861e-01,1.8400e+02
IMP_SCORE,3739,GO:1900087,1.5861e-01,1.3000e+01
IMP_SCORE,3740,GO:0014075,1.5856e-01,2.5000e+01
IMP_SCORE,3741,GO:1901976,1.5854e-01,1.6000e+01
IMP_SCORE,3742,GO:0031258,1.5851e-01,1.7000e+01
IMP_SCORE,3743,GO:0048169,1.5848e-01,1.4000e+01
IMP_SCORE,3744,GO:0006807,1.5846e-01,6.2000e+02
IMP_SCORE,3745,GO:0002682,1.5845e-01,4.4000e+02
IMP_SCORE,3746,GO:0048015,1.5844e-01,4.8000e+01
IMP_SCORE,3747,GO:0031253,1.5843e-01,1.3700e+02
IMP_SCORE,3748,GO:0051252,1.5842e-01,3.8200e+02
IMP_SCORE,3749,GO:0015266,1.5842e-01,1.3000e+01
IMP_SCORE,3750,GO:0004859,1.5840e-01,3.7000e+01
IMP_SCORE,3751,GO:1902991,1.5836e-01,1.9000e+01
IMP_SCORE,3752,GO:0051169,1.5833e-01,7.5000e+01
IMP_SCORE,3753,GO:0033554,1.5829e-01,4.2600e+02
IMP_SCORE,3754,GO:0051493,1.5828e-01,1.5400e+02
IMP_SCORE,3755,GO:0000097,1.5827e-01,2.6000e+01
IMP_SCORE,3756,GO:0042127,1.5822e-01,5.2200e+02
IMP_SCORE,3757,GO:0050817,1.5821e-01,7.3000e+01
IMP_SCORE,3758,GO:0086011,1.5819e-01,8.0000e+00
IMP_SCORE,3759,GO:0002504,1.5817e-01,8.1000e+01
IMP_SCORE,3760,GO:0009893,1.5812e-01,4.5400e+02
IMP_SCORE,3761,GO:0097517,1.5810e-01,3.5000e+01
IMP_SCORE,3762,GO:0010563,1.5810e-01,1.4500e+02
IMP_SCORE,3763,GO:0050786,1.5809e-01,2.7000e+01
IMP_SCORE,3764,GO:0098687,1.5804e-01,7.8000e+01
IMP_SCORE,3765,GO:1902578,1.5804e-01,5.5700e+02
IMP_SCORE,3766,GO:0019538,1.5802e-01,8.4300e+02
IMP_SCORE,3767,GO:0061564,1.5795e-01,2.2000e+01
IMP_SCORE,3768,GO:0035586,1.5795e-01,3.0000e+01
IMP_SCORE,3769,GO:0005507,1.5793e-01,4.8000e+01
IMP_SCORE,3770,GO:0042981,1.5783e-01,3.6300e+02
IMP_SCORE,3771,GO:0035098,1.5781e-01,1.5000e+01
IMP_SCORE,3772,GO:0019864,1.5774e-01,2.4000e+01
IMP_SCORE,3773,GO:0090734,1.5774e-01,1.6000e+01
IMP_SCORE,3774,GO:0046134,1.5772e-01,1.4000e+01
IMP_SCORE,3775,GO:0001649,1.5771e-01,3.8000e+01
IMP_SCORE,3776,GO:0042552,1.5761e-01,8.6000e+01
IMP_SCORE,3777,GO:0032559,1.5760e-01,3.6400e+02
IMP_SCORE,3778,GO:0017124,1.5759e-01,1.0500e+02
IMP_SCORE,3779,GO:0060341,1.5757e-01,2.3700e+02
IMP_SCORE,3780,GO:0001967,1.5757e-01,8.0000e+00
IMP_SCORE,3781,GO:0016101,1.5756e-01,6.1000e+01
IMP_SCORE,3782,GO:0035588,1.5752e-01,2.9000e+01
IMP_SCORE,3783,GO:0006793,1.5743e-01,5.3700e+02
IMP_SCORE,3784,GO:0009264,1.5741e-01,6.0000e+00
IMP_SCORE,3785,GO:0042754,1.5739e-01,6.0000e+00
IMP_SCORE,3786,GO:0060089,1.5738e-01,5.9300e+02
IMP_SCORE,3787,GO:2000108,1.5738e-01,1.9000e+01
IMP_SCORE,3788,GO:0051193,1.5732e-01,2.2000e+01
IMP_SCORE,3789,GO:0050839,1.5728e-01,4.0000e+02
IMP_SCORE,3790,GO:0051603,1.5728e-01,1.5000e+02
IMP_SCORE,3791,GO:1903541,1.5728e-01,9.0000e+00
IMP_SCORE,3792,GO:0098660,1.5728e-01,1.5500e+02
IMP_SCORE,3793,GO:0090175,1.5727e-01,1.5000e+01
IMP_SCORE,3794,GO:0060077,1.5726e-01,7.0000e+00
IMP_SCORE,3795,GO:0016441,1.5725e-01,1.1000e+01
IMP_SCORE,3796,GO:0048477,1.5719e-01,7.0000e+00
IMP_SCORE,3797,GO:0042559,1.5718e-01,1.2000e+01
IMP_SCORE,3798,GO:0098927,1.5716e-01,7.0000e+00
IMP_SCORE,3799,GO:0003674,1.5713e-01,1.3550e+03
IMP_SCORE,3800,GO:0017154,1.5708e-01,1.2000e+01
IMP_SCORE,3801,GO:0044872,1.5704e-01,1.1000e+01
IMP_SCORE,3802,GO:0006577,1.5704e-01,2.3000e+01
IMP_SCORE,3803,GO:0006107,1.5704e-01,7.0000e+00
IMP_SCORE,3804,GO:0005088,1.5702e-01,1.2500e+02
IMP_SCORE,3805,GO:0042472,1.5700e-01,3.0000e+01
IMP_SCORE,3806,GO:0005776,1.5699e-01,3.5000e+01
IMP_SCORE,3807,GO:0072698,1.5697e-01,8.0000e+00
IMP_SCORE,3808,GO:0003705,1.5689e-01,3.5000e+01
IMP_SCORE,3809,GO:0000280,1.5687e-01,1.2800e+02
IMP_SCORE,3810,GO:0009057,1.5685e-01,2.6500e+02
IMP_SCORE,3811,GO:0046324,1.5685e-01,4.0000e+01
IMP_SCORE,3812,GO:0006004,1.5684e-01,3.5000e+01
IMP_SCORE,3813,GO:0060765,1.5683e-01,7.0000e+00
IMP_SCORE,3814,GO:0001942,1.5681e-01,1.1000e+01
IMP_SCORE,3815,GO:0035116,1.5676e-01,7.0000e+00
IMP_SCORE,3816,GO:0071248,1.5673e-01,7.3000e+01
IMP_SCORE,3817,GO:0008207,1.5670e-01,1.2000e+01
IMP_SCORE,3818,GO:0003334,1.5667e-01,2.0000e+00
IMP_SCORE,3819,GO:0061025,1.5662e-01,7.4000e+01
IMP_SCORE,3820,GO:0050869,1.5662e-01,4.0000e+00
IMP_SCORE,3821,GO:0030048,1.5661e-01,4.2000e+01
IMP_SCORE,3822,GO:0055006,1.5659e-01,1.5000e+01
IMP_SCORE,3823,GO:0032648,1.5659e-01,1.7000e+01
IMP_SCORE,3824,GO:0007155,1.5655e-01,7.0200e+02
IMP_SCORE,3825,GO:0030799,1.5653e-01,2.5000e+01
IMP_SCORE,3826,GO:0030055,1.5649e-01,2.5500e+02
IMP_SCORE,3827,GO:0001702,1.5645e-01,3.0000e+00
IMP_SCORE,3828,GO:0035966,1.5642e-01,4.2000e+01
IMP_SCORE,3829,GO:1901532,1.5641e-01,2.0000e+00
IMP_SCORE,3830,GO:0099095,1.5637e-01,2.0000e+00
IMP_SCORE,3831,GO:0019219,1.5636e-01,3.7100e+02
IMP_SCORE,3832,GO:0032880,1.5630e-01,2.3400e+02
IMP_SCORE,3833,GO:0001159,1.5629e-01,7.9000e+01
IMP_SCORE,3834,GO:0042834,1.5627e-01,1.2000e+01
IMP_SCORE,3835,GO:0019048,1.5626e-01,9.0000e+00
IMP_SCORE,3836,GO:0048856,1.5623e-01,1.2160e+03
IMP_SCORE,3837,GO:0044213,1.5620e-01,2.0000e+00
IMP_SCORE,3838,GO:0070851,1.5619e-01,8.4000e+01
IMP_SCORE,3839,GO:0051249,1.5618e-01,9.3000e+01
IMP_SCORE,3840,GO:0030307,1.5614e-01,4.7000e+01
IMP_SCORE,3841,GO:1902582,1.5613e-01,1.3600e+02
IMP_SCORE,3842,GO:0033574,1.5613e-01,1.5000e+01
IMP_SCORE,3843,GO:0035601,1.5609e-01,2.8000e+01
IMP_SCORE,3844,GO:0008283,1.5602e-01,3.5500e+02
IMP_SCORE,3845,GO:0072376,1.5598e-01,6.7000e+01
IMP_SCORE,3846,GO:0043200,1.5595e-01,4.1000e+01
IMP_SCORE,3847,GO:0009100,1.5590e-01,9.6000e+01
IMP_SCORE,3848,GO:0002920,1.5585e-01,2.9000e+01
IMP_SCORE,3849,GO:0048505,1.5584e-01,2.0000e+00
IMP_SCORE,3850,GO:0072009,1.5581e-01,9.0000e+00
IMP_SCORE,3851,GO:0010648,1.5577e-01,2.9700e+02
IMP_SCORE,3852,GO:0050789,1.5577e-01,1.1360e+03
IMP_SCORE,3853,GO:0005856,1.5576e-01,5.2900e+02
IMP_SCORE,3854,GO:0005768,1.5575e-01,3.1700e+02
IMP_SCORE,3855,GO:0010893,1.5575e-01,1.4000e+01
IMP_SCORE,3856,GO:0099512,1.5560e-01,3.3300e+02
IMP_SCORE,3857,GO:0043255,1.5556e-01,3.2000e+01
IMP_SCORE,3858,GO:0035303,1.5555e-01,8.1000e+01
IMP_SCORE,3859,GO:0097435,1.5554e-01,1.4900e+02
IMP_SCORE,3860,GO:0000724,1.5549e-01,1.6000e+01
IMP_SCORE,3861,GO:0060261,1.5548e-01,8.0000e+00
IMP_SCORE,3862,GO:0046579,1.5546e-01,1.6000e+01
IMP_SCORE,3863,GO:0030902,1.5542e-01,1.7000e+01
IMP_SCORE,3864,GO:0048017,1.5541e-01,4.1000e+01
IMP_SCORE,3865,GO:0044431,1.5541e-01,4.3000e+02
IMP_SCORE,3866,GO:0046031,1.5540e-01,1.9000e+01
IMP_SCORE,3867,GO:0051861,1.5540e-01,3.5000e+01
IMP_SCORE,3868,GO:0070169,1.5539e-01,2.5000e+01
IMP_SCORE,3869,GO:0032754,1.5537e-01,1.1000e+01
IMP_SCORE,3870,GO:0019359,1.5536e-01,1.9000e+01
IMP_SCORE,3871,GO:0031398,1.5535e-01,2.6000e+01
IMP_SCORE,3872,GO:0019637,1.5532e-01,2.5600e+02
IMP_SCORE,3873,GO:0005924,1.5528e-01,2.6100e+02
IMP_SCORE,3874,GO:0060571,1.5525e-01,7.0000e+00
IMP_SCORE,3875,GO:0031629,1.5512e-01,1.6000e+01
IMP_SCORE,3876,GO:0044249,1.5507e-01,4.5800e+02
IMP_SCORE,3877,GO:0033002,1.5503e-01,2.0000e+01
IMP_SCORE,3878,GO:0001614,1.5498e-01,3.2000e+01
IMP_SCORE,3879,GO:0070167,1.5496e-01,4.4000e+01
IMP_SCORE,3880,GO:1901797,1.5493e-01,1.1000e+01
IMP_SCORE,3881,GO:0034641,1.5492e-01,5.2400e+02
IMP_SCORE,3882,GO:0003730,1.5488e-01,3.0000e+01
IMP_SCORE,3883,GO:0099003,1.5485e-01,3.1000e+01
IMP_SCORE,3884,GO:0040012,1.5479e-01,2.0300e+02
IMP_SCORE,3885,GO:0042802,1.5475e-01,1.2240e+03
IMP_SCORE,3886,GO:0045628,1.5469e-01,1.1000e+01
IMP_SCORE,3887,GO:0019956,1.5466e-01,1.2000e+01
IMP_SCORE,3888,GO:0007399,1.5466e-01,3.7800e+02
IMP_SCORE,3889,GO:0008408,1.5463e-01,1.9000e+01
IMP_SCORE,3890,GO:0051917,1.5461e-01,9.0000e+00
IMP_SCORE,3891,GO:0016064,1.5460e-01,1.0000e+01
IMP_SCORE,3892,GO:0009968,1.5456e-01,2.6900e+02
IMP_SCORE,3893,GO:0071428,1.5456e-01,2.0000e+00
IMP_SCORE,3894,GO:0070838,1.5450e-01,1.1700e+02
IMP_SCORE,3895,GO:0031965,1.5449e-01,2.6400e+02
IMP_SCORE,3896,GO:0006897,1.5448e-01,3.0900e+02
IMP_SCORE,3897,GO:0055008,1.5447e-01,7.0000e+00
IMP_SCORE,3898,GO:0055076,1.5444e-01,5.2000e+01
IMP_SCORE,3899,GO:0004312,1.5441e-01,3.0000e+01
IMP_SCORE,3900,GO:0046825,1.5440e-01,9.0000e+00
IMP_SCORE,3901,GO:0018130,1.5439e-01,2.3300e+02
IMP_SCORE,3902,GO:0002065,1.5438e-01,1.4000e+01
IMP_SCORE,3903,GO:0030552,1.5432e-01,7.0000e+00
IMP_SCORE,3904,GO:0006409,1.5431e-01,4.0000e+00
IMP_SCORE,3905,GO:0030374,1.5430e-01,1.7000e+01
IMP_SCORE,3906,GO:0051336,1.5423e-01,4.3600e+02
IMP_SCORE,3907,GO:0006725,1.5423e-01,4.7500e+02
IMP_SCORE,3908,GO:0044389,1.5422e-01,1.0400e+02
IMP_SCORE,3909,GO:0030178,1.5422e-01,4.6000e+01
IMP_SCORE,3910,GO:0006511,1.5422e-01,1.1000e+02
IMP_SCORE,3911,GO:0005102,1.5421e-01,8.4300e+02
IMP_SCORE,3912,GO:0046949,1.5421e-01,3.6000e+01
IMP_SCORE,3913,GO:0032516,1.5418e-01,2.0000e+00
IMP_SCORE,3914,GO:1902115,1.5415e-01,8.0000e+01
IMP_SCORE,3915,GO:0072310,1.5414e-01,1.5000e+01
IMP_SCORE,3916,GO:0016278,1.5414e-01,1.3000e+01
IMP_SCORE,3917,GO:0002521,1.5413e-01,1.0900e+02
IMP_SCORE,3918,GO:0043368,1.5410e-01,1.4000e+01
IMP_SCORE,3919,GO:0021700,1.5409e-01,5.6000e+01
IMP_SCORE,3920,GO:1901222,1.5404e-01,2.9000e+01
IMP_SCORE,3921,GO:0048741,1.5398e-01,2.2000e+01
IMP_SCORE,3922,GO:0005662,1.5396e-01,1.0000e+01
IMP_SCORE,3923,GO:0022891,1.5396e-01,3.0500e+02
IMP_SCORE,3924,GO:0030331,1.5392e-01,2.5000e+01
IMP_SCORE,3925,GO:0031399,1.5392e-01,2.6500e+02
IMP_SCORE,3926,GO:0007417,1.5391e-01,1.5600e+02
IMP_SCORE,3927,GO:0030520,1.5391e-01,7.0000e+00
IMP_SCORE,3928,GO:0051172,1.5391e-01,2.3700e+02
IMP_SCORE,3929,GO:0005355,1.5390e-01,2.1000e+01
IMP_SCORE,3930,GO:0070233,1.5387e-01,1.8000e+01
IMP_SCORE,3931,GO:0006139,1.5384e-01,3.9300e+02
IMP_SCORE,3932,GO:0003690,1.5384e-01,1.6400e+02
IMP_SCORE,3933,GO:0048791,1.5379e-01,8.0000e+00
IMP_SCORE,3934,GO:0045595,1.5378e-01,4.3000e+02
IMP_SCORE,3935,GO:0005154,1.5377e-01,2.5000e+01
IMP_SCORE,3936,GO:0001990,1.5377e-01,8.0000e+00
IMP_SCORE,3937,GO:0050707,1.5376e-01,4.6000e+01
IMP_SCORE,3938,GO:0016556,1.5374e-01,6.0000e+00
IMP_SCORE,3939,GO:0002440,1.5366e-01,2.8000e+01
IMP_SCORE,3940,GO:0060033,1.5362e-01,9.0000e+00
IMP_SCORE,3941,GO:0016903,1.5360e-01,6.8000e+01
IMP_SCORE,3942,GO:0032780,1.5357e-01,1.4000e+01
IMP_SCORE,3943,GO:0016705,1.5356e-01,1.0000e+02
IMP_SCORE,3944,GO:0044267,1.5352e-01,7.2000e+02
IMP_SCORE,3945,GO:0001914,1.5351e-01,1.4000e+01
IMP_SCORE,3946,GO:0042133,1.5349e-01,4.8000e+01
IMP_SCORE,3947,GO:0004867,1.5345e-01,6.2000e+01
IMP_SCORE,3948,GO:0044711,1.5345e-01,3.6500e+02
IMP_SCORE,3949,GO:0097159,1.5344e-01,1.2230e+03
IMP_SCORE,3950,GO:0002443,1.5342e-01,4.9000e+01
IMP_SCORE,3951,GO:0042573,1.5342e-01,2.0000e+01
IMP_SCORE,3952,GO:0044420,1.5339e-01,1.6200e+02
IMP_SCORE,3953,GO:0006707,1.5336e-01,7.0000e+00
IMP_SCORE,3954,GO:1902904,1.5334e-01,3.8000e+01
IMP_SCORE,3955,GO:0032309,1.5330e-01,1.1000e+01
IMP_SCORE,3956,GO:0005546,1.5329e-01,5.6000e+01
IMP_SCORE,3957,GO:0032587,1.5326e-01,2.4000e+01
IMP_SCORE,3958,GO:1902580,1.5321e-01,1.8400e+02
IMP_SCORE,3959,GO:0010628,1.5321e-01,2.3500e+02
IMP_SCORE,3960,GO:1903844,1.5319e-01,2.5000e+01
IMP_SCORE,3961,GO:0099501,1.5314e-01,7.9000e+01
IMP_SCORE,3962,GO:2001198,1.5312e-01,6.3000e+01
IMP_SCORE,3963,GO:0042826,1.5309e-01,9.0000e+01
IMP_SCORE,3964,GO:0007140,1.5306e-01,1.3000e+01
IMP_SCORE,3965,GO:0030258,1.5306e-01,1.1500e+02
IMP_SCORE,3966,GO:0048193,1.5306e-01,1.4700e+02
IMP_SCORE,3967,GO:0016538,1.5303e-01,9.0000e+00
IMP_SCORE,3968,GO:0006637,1.5302e-01,6.1000e+01
IMP_SCORE,3969,GO:0070873,1.5296e-01,2.0000e+01
IMP_SCORE,3970,GO:0000976,1.5296e-01,1.2200e+02
IMP_SCORE,3971,GO:0001836,1.5295e-01,2.1000e+01
IMP_SCORE,3972,GO:0000278,1.5290e-01,1.7000e+01
IMP_SCORE,3973,GO:0090087,1.5289e-01,1.8100e+02
IMP_SCORE,3974,GO:0005996,1.5286e-01,1.1800e+02
IMP_SCORE,3975,GO:0006559,1.5285e-01,3.8000e+01
IMP_SCORE,3976,GO:0032868,1.5284e-01,6.8000e+01
IMP_SCORE,3977,GO:0071704,1.5284e-01,8.6900e+02
IMP_SCORE,3978,GO:0048821,1.5282e-01,6.0000e+00
IMP_SCORE,3979,GO:0050878,1.5276e-01,1.3700e+02
IMP_SCORE,3980,GO:0046651,1.5273e-01,2.2000e+01
IMP_SCORE,3981,GO:0036211,1.5272e-01,6.3000e+02
IMP_SCORE,3982,GO:0006996,1.5270e-01,6.9900e+02
IMP_SCORE,3983,GO:0006355,1.5264e-01,3.0600e+02
IMP_SCORE,3984,GO:0036507,1.5260e-01,6.0000e+00
IMP_SCORE,3985,GO:0090330,1.5254e-01,7.0000e+00
IMP_SCORE,3986,GO:0071383,1.5252e-01,2.0000e+01
IMP_SCORE,3987,GO:0035567,1.5252e-01,3.4000e+01
IMP_SCORE,3988,GO:0046464,1.5251e-01,1.9000e+01
IMP_SCORE,3989,GO:0009086,1.5251e-01,1.8000e+01
IMP_SCORE,3990,GO:0005875,1.5250e-01,8.0000e+01
IMP_SCORE,3991,GO:0017080,1.5247e-01,3.8000e+01
IMP_SCORE,3992,GO:0044433,1.5245e-01,4.5200e+02
IMP_SCORE,3993,GO:0072593,1.5239e-01,3.5000e+01
IMP_SCORE,3994,GO:2000113,1.5236e-01,2.0600e+02
IMP_SCORE,3995,GO:0090665,1.5234e-01,2.1000e+01
IMP_SCORE,3996,GO:0097610,1.5233e-01,4.9000e+01
IMP_SCORE,3997,GO:0006732,1.5229e-01,1.3500e+02
IMP_SCORE,3998,GO:0035337,1.5225e-01,4.3000e+01
IMP_SCORE,3999,GO:0017171,1.5225e-01,2.2300e+02
IMP_SCORE,4000,GO:0050810,1.5225e-01,1.3000e+01
IMP_SCORE,4001,GO:0001654,1.5212e-01,5.2000e+01
IMP_SCORE,4002,GO:0051438,1.5211e-01,1.3000e+01
IMP_SCORE,4003,GO:0015399,1.5210e-01,3.9000e+01
IMP_SCORE,4004,GO:0001891,1.5201e-01,2.8000e+01
IMP_SCORE,4005,GO:2000104,1.5198e-01,2.2000e+01
IMP_SCORE,4006,GO:0051262,1.5194e-01,5.4000e+01
IMP_SCORE,4007,GO:0044802,1.5193e-01,2.4300e+02
IMP_SCORE,4008,GO:0051153,1.5192e-01,4.3000e+01
IMP_SCORE,4009,GO:0046513,1.5191e-01,3.2000e+01
IMP_SCORE,4010,GO:0048488,1.5190e-01,1.1000e+01
IMP_SCORE,4011,GO:0051707,1.5190e-01,2.0400e+02
IMP_SCORE,4012,GO:0006690,1.5185e-01,5.3000e+01
IMP_SCORE,4013,GO:0005547,1.5183e-01,3.6000e+01
IMP_SCORE,4014,GO:0070830,1.5181e-01,2.9000e+01
IMP_SCORE,4015,GO:0043034,1.5178e-01,6.6000e+01
IMP_SCORE,4016,GO:0032526,1.5177e-01,4.0000e+01
IMP_SCORE,4017,GO:0048729,1.5172e-01,9.9000e+01
IMP_SCORE,4018,GO:0070013,1.5169e-01,4.9300e+02
IMP_SCORE,4019,GO:0043124,1.5156e-01,3.1000e+01
IMP_SCORE,4020,GO:0006874,1.5150e-01,9.9000e+01
IMP_SCORE,4021,GO:0044710,1.5146e-01,8.7000e+02
IMP_SCORE,4022,GO:1903169,1.5145e-01,4.5000e+01
IMP_SCORE,4023,GO:0006029,1.5139e-01,2.2000e+01
IMP_SCORE,4024,GO:0042613,1.5139e-01,1.4000e+01
IMP_SCORE,4025,GO:0016887,1.5136e-01,1.3600e+02
IMP_SCORE,4026,GO:0006066,1.5135e-01,1.3800e+02
IMP_SCORE,4027,GO:0043954,1.5132e-01,2.6000e+01
IMP_SCORE,4028,GO:0042089,1.5131e-01,9.0000e+00
IMP_SCORE,4029,GO:0035458,1.5131e-01,3.0000e+00
IMP_SCORE,4030,GO:0086001,1.5130e-01,1.0000e+01
IMP_SCORE,4031,GO:0021515,1.5130e-01,2.0000e+01
IMP_SCORE,4032,GO:0046888,1.5130e-01,1.5000e+01
IMP_SCORE,4033,GO:0072349,1.5128e-01,2.2000e+01
IMP_SCORE,4034,GO:0007411,1.5126e-01,1.6500e+02
IMP_SCORE,4035,GO:2000047,1.5123e-01,8.0000e+00
IMP_SCORE,4036,GO:0048583,1.5123e-01,8.5500e+02
IMP_SCORE,4037,GO:0046434,1.5122e-01,5.1000e+01
IMP_SCORE,4038,GO:0044853,1.5122e-01,3.2000e+01
IMP_SCORE,4039,GO:0019319,1.5121e-01,1.8000e+01
IMP_SCORE,4040,GO:1903205,1.5114e-01,9.0000e+00
IMP_SCORE,4041,GO:0043233,1.5113e-01,4.6300e+02
IMP_SCORE,4042,GO:0045746,1.5112e-01,1.9000e+01
IMP_SCORE,4043,GO:0051960,1.5112e-01,2.1500e+02
IMP_SCORE,4044,GO:0044430,1.5094e-01,6.2100e+02
IMP_SCORE,4045,GO:0006629,1.5091e-01,4.4000e+02
IMP_SCORE,4046,GO:0005778,1.5083e-01,4.3000e+01
IMP_SCORE,4047,GO:0050794,1.5083e-01,1.0910e+03
IMP_SCORE,4048,GO:0051766,1.5081e-01,3.4000e+01
IMP_SCORE,4049,GO:0061462,1.5080e-01,1.3000e+01
IMP_SCORE,4050,GO:0007193,1.5073e-01,3.9000e+01
IMP_SCORE,4051,GO:0006956,1.5070e-01,5.8000e+01
IMP_SCORE,4052,GO:0008021,1.5069e-01,8.7000e+01
IMP_SCORE,4053,GO:0010558,1.5067e-01,1.9200e+02
IMP_SCORE,4054,GO:0010224,1.5066e-01,7.0000e+00
IMP_SCORE,4055,GO:0030695,1.5066e-01,1.8500e+02
IMP_SCORE,4056,GO:0031396,1.5062e-01,4.6000e+01
IMP_SCORE,4057,GO:0032501,1.5057e-01,1.1540e+03
IMP_SCORE,4058,GO:0019941,1.5055e-01,1.0400e+02
IMP_SCORE,4059,GO:0006875,1.5054e-01,1.2300e+02
IMP_SCORE,4060,GO:0044257,1.5047e-01,1.5000e+01
IMP_SCORE,4061,GO:0051393,1.5041e-01,2.6000e+01
IMP_SCORE,4062,GO:0008081,1.5023e-01,7.0000e+01
IMP_SCORE,4063,GO:0036094,1.5021e-01,7.5500e+02
IMP_SCORE,4064,GO:0031175,1.5020e-01,8.2000e+01
IMP_SCORE,4065,GO:0006813,1.5017e-01,5.7000e+01
IMP_SCORE,4066,GO:0006289,1.5017e-01,1.9000e+01
IMP_SCORE,4067,GO:0034765,1.5016e-01,1.3300e+02
IMP_SCORE,4068,GO:0001503,1.5016e-01,5.0000e+01
IMP_SCORE,4069,GO:0021702,1.5016e-01,1.0000e+01
IMP_SCORE,4070,GO:2001141,1.5013e-01,3.4000e+02
IMP_SCORE,4071,GO:0032982,1.5010e-01,2.4000e+01
IMP_SCORE,4072,GO:0080090,1.5010e-01,5.3100e+02
IMP_SCORE,4073,GO:0002696,1.5007e-01,6.5000e+01
IMP_SCORE,4074,GO:0042136,1.5006e-01,2.9000e+01
IMP_SCORE,4075,GO:0007638,1.5006e-01,8.0000e+00
IMP_SCORE,4076,GO:0007596,1.5006e-01,7.1000e+01
IMP_SCORE,4077,GO:1903901,1.5005e-01,4.0000e+01
IMP_SCORE,4078,GO:0034243,1.5004e-01,1.2000e+01
IMP_SCORE,4079,GO:0046827,1.5002e-01,2.0000e+00
IMP_SCORE,4080,GO:0005975,1.5002e-01,2.5000e+02
IMP_SCORE,4081,GO:0005044,1.4989e-01,8.9000e+01
IMP_SCORE,4082,GO:0015108,1.4978e-01,5.6000e+01
IMP_SCORE,4083,GO:0010906,1.4978e-01,5.0000e+01
IMP_SCORE,4084,GO:0005839,1.4977e-01,1.3000e+01
IMP_SCORE,4085,GO:0045454,1.4970e-01,4.7000e+01
IMP_SCORE,4086,GO:0007212,1.4969e-01,4.9000e+01
IMP_SCORE,4087,GO:0048813,1.4964e-01,3.6000e+01
IMP_SCORE,4088,GO:1901988,1.4962e-01,4.8000e+01
IMP_SCORE,4089,GO:0046906,1.4961e-01,8.8000e+01
IMP_SCORE,4090,GO:0030140,1.4960e-01,1.4000e+01
IMP_SCORE,4091,GO:0065009,1.4955e-01,7.2500e+02
IMP_SCORE,4092,GO:0004872,1.4951e-01,6.4600e+02
IMP_SCORE,4093,GO:0002674,1.4950e-01,3.0000e+00
IMP_SCORE,4094,GO:0004175,1.4946e-01,3.0100e+02
IMP_SCORE,4095,GO:0010830,1.4946e-01,2.9000e+01
IMP_SCORE,4096,GO:1901070,1.4944e-01,3.0000e+00
IMP_SCORE,4097,GO:0002430,1.4943e-01,1.0000e+01
IMP_SCORE,4098,GO:0051236,1.4942e-01,7.2000e+01
IMP_SCORE,4099,GO:0007507,1.4939e-01,8.2000e+01
IMP_SCORE,4100,GO:0072401,1.4938e-01,1.0000e+01
IMP_SCORE,4101,GO:0007033,1.4932e-01,7.5000e+01
IMP_SCORE,4102,GO:0007612,1.4931e-01,5.6000e+01
IMP_SCORE,4103,GO:0005391,1.4919e-01,2.7000e+01
IMP_SCORE,4104,GO:0048285,1.4911e-01,1.2200e+02
IMP_SCORE,4105,GO:0032813,1.4910e-01,2.2000e+01
IMP_SCORE,4106,GO:0034123,1.4910e-01,1.3000e+01
IMP_SCORE,4107,GO:0048858,1.4908e-01,1.0700e+02
IMP_SCORE,4108,GO:0048513,1.4906e-01,5.4000e+02
IMP_SCORE,4109,GO:0097193,1.4905e-01,3.7000e+01
IMP_SCORE,4110,GO:0046467,1.4900e-01,5.0000e+01
IMP_SCORE,4111,GO:0010677,1.4898e-01,2.3000e+01
IMP_SCORE,4112,GO:0098589,1.4897e-01,1.7600e+02
IMP_SCORE,4113,GO:0005902,1.4894e-01,4.9000e+01
IMP_SCORE,4114,GO:0019439,1.4893e-01,1.4400e+02
IMP_SCORE,4115,GO:0046834,1.4893e-01,4.4000e+01
IMP_SCORE,4116,GO:1903955,1.4889e-01,3.2000e+01
IMP_SCORE,4117,GO:0007200,1.4889e-01,4.2000e+01
IMP_SCORE,4118,GO:0030852,1.4889e-01,1.0000e+01
IMP_SCORE,4119,GO:0000988,1.4886e-01,1.7100e+02
IMP_SCORE,4120,GO:0006950,1.4883e-01,9.3900e+02
IMP_SCORE,4121,GO:0016570,1.4883e-01,8.7000e+01
IMP_SCORE,4122,GO:0005976,1.4883e-01,2.9000e+01
IMP_SCORE,4123,GO:1903321,1.4882e-01,2.7000e+01
IMP_SCORE,4124,GO:0035327,1.4882e-01,7.0000e+00
IMP_SCORE,4125,GO:0090003,1.4873e-01,2.9000e+01
IMP_SCORE,4126,GO:0002456,1.4868e-01,2.4000e+01
IMP_SCORE,4127,GO:0000413,1.4868e-01,3.7000e+01
IMP_SCORE,4128,GO:0060828,1.4865e-01,5.1000e+01
IMP_SCORE,4129,GO:0009891,1.4843e-01,2.4800e+02
IMP_SCORE,4130,GO:0034979,1.4842e-01,5.0000e+00
IMP_SCORE,4131,GO:0005243,1.4841e-01,1.5000e+01
IMP_SCORE,4132,GO:0030431,1.4836e-01,1.6000e+01
IMP_SCORE,4133,GO:0046218,1.4836e-01,8.0000e+00
IMP_SCORE,4134,GO:0031061,1.4833e-01,1.5000e+01
IMP_SCORE,4135,GO:0035023,1.4830e-01,4.9000e+01
IMP_SCORE,4136,GO:0010522,1.4828e-01,2.4000e+01
IMP_SCORE,4137,GO:0032970,1.4827e-01,9.1000e+01
IMP_SCORE,4138,GO:1902850,1.4826e-01,2.9000e+01
IMP_SCORE,4139,GO:0031492,1.4824e-01,7.0000e+00
IMP_SCORE,4140,GO:0017076,1.4819e-01,4.3200e+02
IMP_SCORE,4141,GO:0018146,1.4814e-01,2.2000e+01
IMP_SCORE,4142,GO:0072202,1.4814e-01,9.0000e+00
IMP_SCORE,4143,GO:0006656,1.4810e-01,2.0000e+01
IMP_SCORE,4144,GO:0032268,1.4808e-01,3.8700e+02
IMP_SCORE,4145,GO:0020037,1.4805e-01,1.0400e+02
IMP_SCORE,4146,GO:0016049,1.4805e-01,5.2000e+01
IMP_SCORE,4147,GO:0001909,1.4801e-01,2.5000e+01
IMP_SCORE,4148,GO:0072337,1.4798e-01,2.7000e+01
IMP_SCORE,4149,GO:1901360,1.4795e-01,4.9300e+02
IMP_SCORE,4150,GO:0003676,1.4793e-01,9.3900e+02
IMP_SCORE,4151,GO:0044246,1.4790e-01,1.3000e+01
IMP_SCORE,4152,GO:0044272,1.4786e-01,9.2000e+01
IMP_SCORE,4153,GO:0099106,1.4782e-01,6.6000e+01
IMP_SCORE,4154,GO:0006810,1.4781e-01,9.5100e+02
IMP_SCORE,4155,GO:0006665,1.4773e-01,1.2100e+02
IMP_SCORE,4156,GO:0006998,1.4769e-01,2.6000e+01
IMP_SCORE,4157,GO:0033363,1.4768e-01,1.8000e+01
IMP_SCORE,4158,GO:0051018,1.4763e-01,6.0000e+01
IMP_SCORE,4159,GO:0050000,1.4758e-01,2.4000e+01
IMP_SCORE,4160,GO:0008104,1.4757e-01,4.9000e+02
IMP_SCORE,4161,GO:0044456,1.4757e-01,3.7400e+02
IMP_SCORE,4162,GO:0005068,1.4756e-01,2.4000e+01
IMP_SCORE,4163,GO:0003723,1.4745e-01,9.0500e+02
IMP_SCORE,4164,GO:0009117,1.4742e-01,1.1300e+02
IMP_SCORE,4165,GO:0030968,1.4741e-01,4.1000e+01
IMP_SCORE,4166,GO:0051179,1.4741e-01,1.0130e+03
IMP_SCORE,4167,GO:1903214,1.4738e-01,3.9000e+01
IMP_SCORE,4168,GO:0045211,1.4735e-01,1.5900e+02
IMP_SCORE,4169,GO:0030246,1.4732e-01,8.0000e+02
IMP_SCORE,4170,GO:0060191,1.4729e-01,2.0000e+01
IMP_SCORE,4171,GO:0005759,1.4727e-01,1.9400e+02
IMP_SCORE,4172,GO:0043436,1.4721e-01,2.8500e+02
IMP_SCORE,4173,GO:0031294,1.4721e-01,3.4000e+01
IMP_SCORE,4174,GO:0016783,1.4716e-01,8.0000e+00
IMP_SCORE,4175,GO:0032204,1.4713e-01,2.1000e+01
IMP_SCORE,4176,GO:1903019,1.4711e-01,1.3000e+01
IMP_SCORE,4177,GO:0070925,1.4711e-01,1.4800e+02
IMP_SCORE,4178,GO:0000166,1.4709e-01,6.2500e+02
IMP_SCORE,4179,GO:0031063,1.4708e-01,1.2000e+01
IMP_SCORE,4180,GO:0005903,1.4705e-01,5.7000e+01
IMP_SCORE,4181,GO:0019377,1.4702e-01,1.8000e+01
IMP_SCORE,4182,GO:0042481,1.4697e-01,1.1000e+01
IMP_SCORE,4183,GO:0009309,1.4696e-01,3.4000e+01
IMP_SCORE,4184,GO:0030554,1.4692e-01,4.2200e+02
IMP_SCORE,4185,GO:0044262,1.4692e-01,7.0000e+01
IMP_SCORE,4186,GO:0021954,1.4687e-01,1.2000e+01
IMP_SCORE,4187,GO:0032459,1.4687e-01,1.6000e+01
IMP_SCORE,4188,GO:0044092,1.4685e-01,3.0000e+02
IMP_SCORE,4189,GO:2000134,1.4685e-01,2.9000e+01
IMP_SCORE,4190,GO:0015295,1.4677e-01,2.8000e+01
IMP_SCORE,4191,GO:0030742,1.4672e-01,7.0000e+00
IMP_SCORE,4192,GO:0051289,1.4664e-01,3.2000e+01
IMP_SCORE,4193,GO:1904035,1.4663e-01,2.2000e+01
IMP_SCORE,4194,GO:0030949,1.4661e-01,9.0000e+00
IMP_SCORE,4195,GO:0009116,1.4659e-01,5.5000e+01
IMP_SCORE,4196,GO:0031640,1.4649e-01,1.3000e+01
IMP_SCORE,4197,GO:0016829,1.4649e-01,2.0500e+02
IMP_SCORE,4198,GO:0032580,1.4647e-01,6.0000e+01
IMP_SCORE,4199,GO:0009890,1.4645e-01,2.5600e+02
IMP_SCORE,4200,GO:0070423,1.4641e-01,6.0000e+00
IMP_SCORE,4201,GO:0038187,1.4639e-01,2.0000e+01
IMP_SCORE,4202,GO:0090150,1.4635e-01,7.7000e+01
IMP_SCORE,4203,GO:0008654,1.4633e-01,1.0300e+02
IMP_SCORE,4204,GO:0016925,1.4622e-01,1.9000e+01
IMP_SCORE,4205,GO:0016042,1.4621e-01,1.7300e+02
IMP_SCORE,4206,GO:0048731,1.4616e-01,5.2400e+02
IMP_SCORE,4207,GO:0097696,1.4615e-01,2.3000e+01
IMP_SCORE,4208,GO:0014855,1.4612e-01,1.6000e+01
IMP_SCORE,4209,GO:0015077,1.4610e-01,1.0900e+02
IMP_SCORE,4210,GO:0050848,1.4609e-01,2.8000e+01
IMP_SCORE,4211,GO:0009056,1.4608e-01,5.9000e+02
IMP_SCORE,4212,GO:0016788,1.4606e-01,4.7500e+02
IMP_SCORE,4213,GO:0070371,1.4605e-01,1.0000e+01
IMP_SCORE,4214,GO:0006968,1.4602e-01,1.2500e+02
IMP_SCORE,4215,GO:0016209,1.4596e-01,7.5000e+01
IMP_SCORE,4216,GO:0034248,1.4594e-01,1.1800e+02
IMP_SCORE,4217,GO:0035639,1.4593e-01,4.3900e+02
IMP_SCORE,4218,GO:0048485,1.4592e-01,1.2000e+01
IMP_SCORE,4219,GO:0002697,1.4591e-01,1.0400e+02
IMP_SCORE,4220,GO:2000257,1.4589e-01,3.4000e+01
IMP_SCORE,4221,GO:0016192,1.4587e-01,5.0600e+02
IMP_SCORE,4222,GO:0009059,1.4586e-01,3.0500e+02
IMP_SCORE,4223,GO:0016491,1.4586e-01,4.9700e+02
IMP_SCORE,4224,GO:0001223,1.4586e-01,6.0000e+00
IMP_SCORE,4225,GO:0015698,1.4581e-01,8.8000e+01
IMP_SCORE,4226,GO:0016579,1.4580e-01,9.4000e+01
IMP_SCORE,4227,GO:1903047,1.4580e-01,2.3100e+02
IMP_SCORE,4228,GO:0030670,1.4578e-01,4.7000e+01
IMP_SCORE,4229,GO:0002460,1.4578e-01,4.2000e+01
IMP_SCORE,4230,GO:0016895,1.4570e-01,7.0000e+00
IMP_SCORE,4231,GO:0010646,1.4570e-01,6.2500e+02
IMP_SCORE,4232,GO:0070011,1.4569e-01,3.4500e+02
IMP_SCORE,4233,GO:0030324,1.4568e-01,3.2000e+01
IMP_SCORE,4234,GO:0030010,1.4568e-01,3.2000e+01
IMP_SCORE,4235,GO:0050982,1.4565e-01,1.1000e+01
IMP_SCORE,4236,GO:0046390,1.4563e-01,3.0000e+01
IMP_SCORE,4237,GO:0097200,1.4562e-01,2.6000e+01
IMP_SCORE,4238,GO:0006812,1.4561e-01,2.7400e+02
IMP_SCORE,4239,GO:0019724,1.4557e-01,1.2000e+01
IMP_SCORE,4240,GO:0005938,1.4550e-01,1.4000e+02
IMP_SCORE,4241,GO:0015711,1.4548e-01,1.6600e+02
IMP_SCORE,4242,GO:0016879,1.4546e-01,3.5000e+01
IMP_SCORE,4243,GO:0032410,1.4545e-01,1.2000e+01
IMP_SCORE,4244,GO:2000243,1.4545e-01,1.1000e+01
IMP_SCORE,4245,GO:0070227,1.4543e-01,4.0000e+00
IMP_SCORE,4246,GO:1901362,1.4543e-01,3.2300e+02
IMP_SCORE,4247,GO:0098869,1.4542e-01,7.1000e+01
IMP_SCORE,4248,GO:0043186,1.4534e-01,2.3000e+01
IMP_SCORE,4249,GO:0072663,1.4533e-01,1.3000e+01
IMP_SCORE,4250,GO:0009058,1.4531e-01,5.6800e+02
IMP_SCORE,4251,GO:0019674,1.4530e-01,3.2000e+01
IMP_SCORE,4252,GO:0004722,1.4530e-01,4.4000e+01
IMP_SCORE,4253,GO:0031432,1.4527e-01,1.8000e+01
IMP_SCORE,4254,GO:1901265,1.4525e-01,6.1700e+02
IMP_SCORE,4255,GO:0050792,1.4525e-01,8.0000e+01
IMP_SCORE,4256,GO:0051781,1.4525e-01,3.9000e+01
IMP_SCORE,4257,GO:0051965,1.4517e-01,4.1000e+01
IMP_SCORE,4258,GO:0017156,1.4509e-01,3.5000e+01
IMP_SCORE,4259,GO:0032228,1.4506e-01,9.0000e+00
IMP_SCORE,4260,GO:1905332,1.4506e-01,1.0000e+00
IMP_SCORE,4261,GO:0099536,1.4505e-01,1.7800e+02
IMP_SCORE,4262,GO:0071705,1.4502e-01,4.7300e+02
IMP_SCORE,4263,GO:0032703,1.4499e-01,5.0000e+00
IMP_SCORE,4264,GO:0032330,1.4496e-01,1.8000e+01
IMP_SCORE,4265,GO:0018023,1.4495e-01,1.2000e+01
IMP_SCORE,4266,GO:0032689,1.4490e-01,1.0000e+01
IMP_SCORE,4267,GO:0000302,1.4489e-01,5.9000e+01
IMP_SCORE,4268,GO:0090181,1.4488e-01,1.0000e+01
IMP_SCORE,4269,GO:0030512,1.4486e-01,1.7000e+01
IMP_SCORE,4270,GO:0003206,1.4486e-01,7.0000e+00
IMP_SCORE,4271,GO:0034162,1.4485e-01,2.0000e+01
IMP_SCORE,4272,GO:1902175,1.4480e-01,1.2000e+01
IMP_SCORE,4273,GO:0015630,1.4480e-01,1.5500e+02
IMP_SCORE,4274,GO:0009074,1.4479e-01,2.6000e+01
IMP_SCORE,4275,GO:0042073,1.4469e-01,1.9000e+01
IMP_SCORE,4276,GO:2000112,1.4466e-01,3.6600e+02
IMP_SCORE,4277,GO:0033077,1.4464e-01,9.0000e+00
IMP_SCORE,4278,GO:0031970,1.4464e-01,5.2000e+01
IMP_SCORE,4279,GO:0016881,1.4463e-01,8.0000e+00
IMP_SCORE,4280,GO:0030165,1.4458e-01,1.3100e+02
IMP_SCORE,4281,GO:1902808,1.4450e-01,4.9000e+01
IMP_SCORE,4282,GO:0016010,1.4449e-01,2.1000e+01
IMP_SCORE,4283,GO:0043623,1.4447e-01,1.4700e+02
IMP_SCORE,4284,GO:0048608,1.4444e-01,8.0000e+01
IMP_SCORE,4285,GO:0031012,1.4439e-01,3.9500e+02
IMP_SCORE,4286,GO:0008017,1.4438e-01,1.7000e+02
IMP_SCORE,4287,GO:0032101,1.4438e-01,1.9500e+02
IMP_SCORE,4288,GO:0022832,1.4437e-01,8.1000e+01
IMP_SCORE,4289,GO:0045745,1.4434e-01,1.3000e+01
IMP_SCORE,4290,GO:0031984,1.4433e-01,1.2500e+02
IMP_SCORE,4291,GO:0031102,1.4433e-01,1.8000e+01
IMP_SCORE,4292,GO:0008045,1.4432e-01,2.1000e+01
IMP_SCORE,4293,GO:0006163,1.4431e-01,7.1000e+01
IMP_SCORE,4294,GO:0097659,1.4430e-01,1.8000e+02
IMP_SCORE,4295,GO:0009653,1.4427e-01,5.1700e+02
IMP_SCORE,4296,GO:0000407,1.4427e-01,7.0000e+00
IMP_SCORE,4297,GO:0033764,1.4427e-01,1.8000e+01
IMP_SCORE,4298,GO:0008289,1.4419e-01,5.6100e+02
IMP_SCORE,4299,GO:0015075,1.4417e-01,2.6500e+02
IMP_SCORE,4300,GO:0034362,1.4416e-01,9.0000e+00
IMP_SCORE,4301,GO:0010951,1.4415e-01,9.2000e+01
IMP_SCORE,4302,GO:0045687,1.4415e-01,1.6000e+01
IMP_SCORE,4303,GO:0043412,1.4410e-01,6.5900e+02
IMP_SCORE,4304,GO:0051222,1.4409e-01,1.2600e+02
IMP_SCORE,4305,GO:0044364,1.4407e-01,9.0000e+00
IMP_SCORE,4306,GO:1903556,1.4404e-01,1.7000e+01
IMP_SCORE,4307,GO:0033119,1.4404e-01,6.0000e+00
IMP_SCORE,4308,GO:0055065,1.4404e-01,1.4200e+02
IMP_SCORE,4309,GO:0046700,1.4401e-01,1.1000e+02
IMP_SCORE,4310,GO:0007017,1.4380e-01,1.9500e+02
IMP_SCORE,4311,GO:0030133,1.4376e-01,1.6400e+02
IMP_SCORE,4312,GO:0008152,1.4376e-01,1.0730e+03
IMP_SCORE,4313,GO:0000062,1.4373e-01,4.8000e+01
IMP_SCORE,4314,GO:0045055,1.4372e-01,1.7700e+02
IMP_SCORE,4315,GO:0045956,1.4370e-01,2.3000e+01
IMP_SCORE,4316,GO:0010662,1.4369e-01,9.0000e+00
IMP_SCORE,4317,GO:0001952,1.4367e-01,2.9000e+01
IMP_SCORE,4318,GO:0060071,1.4364e-01,2.0000e+01
IMP_SCORE,4319,GO:0032446,1.4362e-01,2.0000e+02
IMP_SCORE,4320,GO:0033617,1.4360e-01,7.0000e+00
IMP_SCORE,4321,GO:0065007,1.4354e-01,1.1640e+03
IMP_SCORE,4322,GO:0008509,1.4346e-01,1.4300e+02
IMP_SCORE,4323,GO:0016892,1.4344e-01,4.0000e+01
IMP_SCORE,4324,GO:0002886,1.4339e-01,2.6000e+01
IMP_SCORE,4325,GO:0000145,1.4338e-01,9.0000e+00
IMP_SCORE,4326,GO:0006949,1.4332e-01,3.5000e+01
IMP_SCORE,4327,GO:0016601,1.4330e-01,1.8000e+01
IMP_SCORE,4328,GO:0045191,1.4328e-01,1.1000e+01
IMP_SCORE,4329,GO:0050804,1.4326e-01,9.1000e+01
IMP_SCORE,4330,GO:0050870,1.4324e-01,6.3000e+01
IMP_SCORE,4331,GO:0051345,1.4324e-01,2.9600e+02
IMP_SCORE,4332,GO:0098659,1.4322e-01,1.4000e+01
IMP_SCORE,4333,GO:0007625,1.4322e-01,2.1000e+01
IMP_SCORE,4334,GO:0007160,1.4320e-01,8.8000e+01
IMP_SCORE,4335,GO:0018105,1.4317e-01,4.5000e+01
IMP_SCORE,4336,GO:0071949,1.4315e-01,2.0000e+01
IMP_SCORE,4337,GO:0099643,1.4314e-01,3.6000e+01
IMP_SCORE,4338,GO:0016877,1.4309e-01,3.3000e+01
IMP_SCORE,4339,GO:0072599,1.4308e-01,2.0000e+01
IMP_SCORE,4340,GO:0099518,1.4307e-01,2.0000e+01
IMP_SCORE,4341,GO:0000139,1.4304e-01,3.5000e+02
IMP_SCORE,4342,GO:0030828,1.4301e-01,7.0000e+00
IMP_SCORE,4343,GO:0009314,1.4301e-01,1.5800e+02
IMP_SCORE,4344,GO:0008170,1.4298e-01,2.8000e+01
IMP_SCORE,4345,GO:0060602,1.4295e-01,4.0000e+00
IMP_SCORE,4346,GO:0006919,1.4294e-01,3.9000e+01
IMP_SCORE,4347,GO:0035088,1.4293e-01,2.6000e+01
IMP_SCORE,4348,GO:0090196,1.4292e-01,1.2000e+01
IMP_SCORE,4349,GO:1905360,1.4291e-01,5.7000e+01
IMP_SCORE,4350,GO:0051081,1.4288e-01,1.0000e+01
IMP_SCORE,4351,GO:0006259,1.4288e-01,1.8600e+02
IMP_SCORE,4352,GO:0043217,1.4286e-01,2.4000e+01
IMP_SCORE,4353,GO:1901020,1.4286e-01,4.0000e+00
IMP_SCORE,4354,GO:0022627,1.4284e-01,1.5000e+01
IMP_SCORE,4355,GO:0010866,1.4281e-01,1.3000e+01
IMP_SCORE,4356,GO:0006366,1.4276e-01,1.6900e+02
IMP_SCORE,4357,GO:0009081,1.4274e-01,5.9000e+01
IMP_SCORE,4358,GO:0048857,1.4271e-01,4.5000e+01
IMP_SCORE,4359,GO:0051828,1.4267e-01,5.8000e+01
IMP_SCORE,4360,GO:0036503,1.4262e-01,1.6000e+01
IMP_SCORE,4361,GO:0009156,1.4262e-01,1.3000e+01
IMP_SCORE,4362,GO:0045861,1.4253e-01,1.0700e+02
IMP_SCORE,4363,GO:0099080,1.4251e-01,2.9500e+02
IMP_SCORE,4364,GO:0072331,1.4250e-01,6.1000e+01
IMP_SCORE,4365,GO:0048589,1.4238e-01,1.1700e+02
IMP_SCORE,4366,GO:0006873,1.4238e-01,1.5800e+02
IMP_SCORE,4367,GO:0016604,1.4232e-01,3.6100e+02
IMP_SCORE,4368,GO:0010894,1.4223e-01,6.0000e+00
IMP_SCORE,4369,GO:0071702,1.4223e-01,5.6100e+02
IMP_SCORE,4370,GO:0005912,1.4216e-01,3.0600e+02
IMP_SCORE,4371,GO:0050795,1.4215e-01,3.3000e+01
IMP_SCORE,4372,GO:0006555,1.4211e-01,2.4000e+01
IMP_SCORE,4373,GO:0044291,1.4211e-01,3.9000e+01
IMP_SCORE,4374,GO:0031904,1.4209e-01,4.9000e+01
IMP_SCORE,4375,GO:0000978,1.4207e-01,7.6000e+01
IMP_SCORE,4376,GO:0060255,1.4203e-01,5.8300e+02
IMP_SCORE,4377,GO:0046320,1.4202e-01,1.3000e+01
IMP_SCORE,4378,GO:0098796,1.4198e-01,3.0200e+02
IMP_SCORE,4379,GO:0031589,1.4194e-01,1.3000e+02
IMP_SCORE,4380,GO:0032543,1.4194e-01,3.2000e+01
IMP_SCORE,4381,GO:0016836,1.4193e-01,1.4900e+02
IMP_SCORE,4382,GO:0046425,1.4188e-01,2.5000e+01
IMP_SCORE,4383,GO:0046486,1.4186e-01,1.5200e+02
IMP_SCORE,4384,GO:0032680,1.4185e-01,3.2000e+01
IMP_SCORE,4385,GO:0000790,1.4181e-01,4.8000e+01
IMP_SCORE,4386,GO:0005901,1.4169e-01,3.0000e+01
IMP_SCORE,4387,GO:0002698,1.4166e-01,3.9000e+01
IMP_SCORE,4388,GO:0003713,1.4165e-01,1.0800e+02
IMP_SCORE,4389,GO:0034308,1.4161e-01,8.1000e+01
IMP_SCORE,4390,GO:1904064,1.4158e-01,3.0000e+01
IMP_SCORE,4391,GO:0031324,1.4149e-01,3.9400e+02
IMP_SCORE,4392,GO:0005720,1.4141e-01,1.6000e+01
IMP_SCORE,4393,GO:0005543,1.4138e-01,2.7500e+02
IMP_SCORE,4394,GO:0010811,1.4132e-01,6.8000e+01
IMP_SCORE,4395,GO:0044429,1.4131e-01,4.5200e+02
IMP_SCORE,4396,GO:0071902,1.4131e-01,7.2000e+01
IMP_SCORE,4397,GO:0051082,1.4128e-01,8.2000e+01
IMP_SCORE,4398,GO:0030057,1.4124e-01,4.7000e+01
IMP_SCORE,4399,GO:1905114,1.4119e-01,1.1300e+02
IMP_SCORE,4400,GO:0097367,1.4112e-01,7.3500e+02
IMP_SCORE,4401,GO:1902589,1.4108e-01,3.2700e+02
IMP_SCORE,4402,GO:0051972,1.4104e-01,2.5000e+01
IMP_SCORE,4403,GO:0032989,1.4099e-01,1.8000e+02
IMP_SCORE,4404,GO:0030111,1.4097e-01,8.3000e+01
IMP_SCORE,4405,GO:0005694,1.4096e-01,1.0300e+02
IMP_SCORE,4406,GO:0030544,1.4092e-01,5.0000e+00
IMP_SCORE,4407,GO:0006465,1.4085e-01,1.0000e+01
IMP_SCORE,4408,GO:0030234,1.4082e-01,4.3800e+02
IMP_SCORE,4409,GO:0017157,1.4081e-01,6.2000e+01
IMP_SCORE,4410,GO:0016540,1.4065e-01,3.3000e+01
IMP_SCORE,4411,GO:0009790,1.4064e-01,6.2000e+01
IMP_SCORE,4412,GO:0007599,1.4064e-01,5.9000e+01
IMP_SCORE,4413,GO:0009966,1.4064e-01,5.8300e+02
IMP_SCORE,4414,GO:1902222,1.4062e-01,3.7000e+01
IMP_SCORE,4415,GO:0009130,1.4058e-01,9.0000e+00
IMP_SCORE,4416,GO:0043330,1.4053e-01,2.5000e+01
IMP_SCORE,4417,GO:1901576,1.4051e-01,5.1800e+02
IMP_SCORE,4418,GO:0046914,1.4048e-01,9.4900e+02
IMP_SCORE,4419,GO:0065003,1.4043e-01,4.6900e+02
IMP_SCORE,4420,GO:0050482,1.4040e-01,8.0000e+00
IMP_SCORE,4421,GO:0002208,1.4039e-01,9.0000e+00
IMP_SCORE,4422,GO:0015035,1.4037e-01,1.7000e+01
IMP_SCORE,4423,GO:0044463,1.4036e-01,4.7200e+02
IMP_SCORE,4424,GO:1900544,1.4034e-01,1.7000e+01
IMP_SCORE,4425,GO:1902494,1.4032e-01,4.3400e+02
IMP_SCORE,4426,GO:0008093,1.4031e-01,1.7000e+01
IMP_SCORE,4427,GO:0031323,1.4031e-01,6.4000e+02
IMP_SCORE,4428,GO:0055080,1.4031e-01,1.7400e+02
IMP_SCORE,4429,GO:0009308,1.4028e-01,5.3000e+01
IMP_SCORE,4430,GO:0010556,1.4024e-01,3.7200e+02
IMP_SCORE,4431,GO:0044260,1.4023e-01,6.8100e+02
IMP_SCORE,4432,GO:0070129,1.4016e-01,3.0000e+00
IMP_SCORE,4433,GO:0034706,1.4013e-01,7.0000e+00
IMP_SCORE,4434,GO:0045087,1.4013e-01,2.2400e+02
IMP_SCORE,4435,GO:0004198,1.4010e-01,3.0000e+01
IMP_SCORE,4436,GO:0043177,1.4007e-01,1.3200e+02
IMP_SCORE,4437,GO:0051346,1.3996e-01,1.4600e+02
IMP_SCORE,4438,GO:0004930,1.3996e-01,1.9300e+02
IMP_SCORE,4439,GO:0002823,1.3994e-01,1.3000e+01
IMP_SCORE,4440,GO:0019731,1.3992e-01,2.2000e+01
IMP_SCORE,4441,GO:0012501,1.3988e-01,4.6400e+02
IMP_SCORE,4442,GO:0006596,1.3984e-01,3.1000e+01
IMP_SCORE,4443,GO:0045725,1.3981e-01,1.7000e+01
IMP_SCORE,4444,GO:0033674,1.3980e-01,7.8000e+01
IMP_SCORE,4445,GO:0030881,1.3979e-01,1.1000e+01
IMP_SCORE,4446,GO:0051056,1.3975e-01,1.2100e+02
IMP_SCORE,4447,GO:0060544,1.3971e-01,4.0000e+00
IMP_SCORE,4448,GO:0045620,1.3970e-01,1.6000e+01
IMP_SCORE,4449,GO:0008236,1.3969e-01,2.0400e+02
IMP_SCORE,4450,GO:0022892,1.3968e-01,3.6900e+02
IMP_SCORE,4451,GO:0015758,1.3962e-01,3.4000e+01
IMP_SCORE,4452,GO:0043085,1.3961e-01,3.8200e+02
IMP_SCORE,4453,GO:0042577,1.3961e-01,3.4000e+01
IMP_SCORE,4454,GO:0072511,1.3956e-01,1.2200e+02
IMP_SCORE,4455,GO:0009260,1.3955e-01,3.5000e+01
IMP_SCORE,4456,GO:0061650,1.3952e-01,3.0000e+01
IMP_SCORE,4457,GO:0016048,1.3952e-01,9.0000e+00
IMP_SCORE,4458,GO:0097061,1.3951e-01,1.6000e+01
IMP_SCORE,4459,GO:0015095,1.3949e-01,2.2000e+01
IMP_SCORE,4460,GO:0004707,1.3943e-01,1.3000e+01
IMP_SCORE,4461,GO:0051297,1.3942e-01,2.9000e+01
IMP_SCORE,4462,GO:0005834,1.3941e-01,4.2000e+01
IMP_SCORE,4463,GO:1902275,1.3934e-01,4.4000e+01
IMP_SCORE,4464,GO:0043393,1.3933e-01,6.0000e+01
IMP_SCORE,4465,GO:1902186,1.3926e-01,7.0000e+00
IMP_SCORE,4466,GO:0048878,1.3925e-01,2.7500e+02
IMP_SCORE,4467,GO:0032456,1.3919e-01,2.3000e+01
IMP_SCORE,4468,GO:0060999,1.3912e-01,8.0000e+00
IMP_SCORE,4469,GO:0045936,1.3906e-01,1.3100e+02
IMP_SCORE,4470,GO:0010494,1.3904e-01,1.3000e+01
IMP_SCORE,4471,GO:0055067,1.3901e-01,4.5000e+01
IMP_SCORE,4472,GO:0008053,1.3901e-01,7.0000e+00
IMP_SCORE,4473,GO:0006342,1.3898e-01,2.1000e+01
IMP_SCORE,4474,GO:1904380,1.3890e-01,9.0000e+00
IMP_SCORE,4475,GO:0002376,1.3888e-01,7.3900e+02
IMP_SCORE,4476,GO:2000114,1.3887e-01,1.0000e+01
IMP_SCORE,4477,GO:0019438,1.3887e-01,2.6400e+02
IMP_SCORE,4478,GO:0042590,1.3884e-01,5.7000e+01
IMP_SCORE,4479,GO:0014897,1.3881e-01,3.0000e+00
IMP_SCORE,4480,GO:0032892,1.3879e-01,5.0000e+00
IMP_SCORE,4481,GO:0050885,1.3878e-01,5.0000e+01
IMP_SCORE,4482,GO:0002067,1.3874e-01,2.0000e+00
IMP_SCORE,4483,GO:0010954,1.3868e-01,1.4000e+01
IMP_SCORE,4484,GO:0043523,1.3868e-01,4.7000e+01
IMP_SCORE,4485,GO:0031326,1.3864e-01,4.3000e+02
IMP_SCORE,4486,GO:1901363,1.3862e-01,1.2020e+03
IMP_SCORE,4487,GO:0009268,1.3854e-01,3.3000e+01
IMP_SCORE,4488,GO:0007519,1.3853e-01,2.8000e+01
IMP_SCORE,4489,GO:0015297,1.3846e-01,4.5000e+01
IMP_SCORE,4490,GO:0031312,1.3843e-01,4.8000e+01
IMP_SCORE,4491,GO:0055114,1.3841e-01,4.9300e+02
IMP_SCORE,4492,GO:0007004,1.3841e-01,2.0000e+00
IMP_SCORE,4493,GO:1902221,1.3838e-01,2.3000e+01
IMP_SCORE,4494,GO:0071715,1.3832e-01,1.4000e+01
IMP_SCORE,4495,GO:0034453,1.3832e-01,7.0000e+00
IMP_SCORE,4496,GO:0051234,1.3831e-01,9.7500e+02
IMP_SCORE,4497,GO:0003774,1.3827e-01,6.8000e+01
IMP_SCORE,4498,GO:0004601,1.3827e-01,4.2000e+01
IMP_SCORE,4499,GO:0030117,1.3822e-01,3.3000e+01
IMP_SCORE,4500,GO:0033365,1.3810e-01,1.4000e+02
IMP_SCORE,4501,GO:0070405,1.3803e-01,2.4000e+01
IMP_SCORE,4502,GO:0060589,1.3800e-01,2.2300e+02
IMP_SCORE,4503,GO:0010212,1.3798e-01,4.8000e+01
IMP_SCORE,4504,GO:0051155,1.3797e-01,2.3000e+01
IMP_SCORE,4505,GO:0014888,1.3794e-01,5.0000e+00
IMP_SCORE,4506,GO:0008278,1.3793e-01,1.0000e+00
IMP_SCORE,4507,GO:0042475,1.3791e-01,4.1000e+01
IMP_SCORE,4508,GO:0015992,1.3785e-01,5.3000e+01
IMP_SCORE,4509,GO:0043489,1.3784e-01,1.1000e+01
IMP_SCORE,4510,GO:0045786,1.3783e-01,1.5300e+02
IMP_SCORE,4511,GO:0043010,1.3779e-01,3.6000e+01
IMP_SCORE,4512,GO:0042455,1.3775e-01,2.5000e+01
IMP_SCORE,4513,GO:0036508,1.3773e-01,7.0000e+00
IMP_SCORE,4514,GO:0005840,1.3768e-01,4.5000e+01
IMP_SCORE,4515,GO:0005261,1.3768e-01,1.0000e+02
IMP_SCORE,4516,GO:0017038,1.3755e-01,4.8000e+01
IMP_SCORE,4517,GO:1903506,1.3754e-01,3.6600e+02
IMP_SCORE,4518,GO:0043266,1.3753e-01,3.2000e+01
IMP_SCORE,4519,GO:0016311,1.3751e-01,1.5100e+02
IMP_SCORE,4520,GO:0051705,1.3748e-01,5.7000e+01
IMP_SCORE,4521,GO:0051049,1.3733e-01,4.7000e+02
IMP_SCORE,4522,GO:0097458,1.3730e-01,6.2000e+02
IMP_SCORE,4523,GO:0042805,1.3725e-01,2.8000e+01
IMP_SCORE,4524,GO:0043094,1.3720e-01,2.1000e+01
IMP_SCORE,4525,GO:0006476,1.3718e-01,3.7000e+01
IMP_SCORE,4526,GO:0030001,1.3717e-01,2.1100e+02
IMP_SCORE,4527,GO:0030286,1.3711e-01,2.6000e+01
IMP_SCORE,4528,GO:0016569,1.3707e-01,1.0400e+02
IMP_SCORE,4529,GO:0004407,1.3704e-01,1.6000e+01
IMP_SCORE,4530,GO:0003777,1.3701e-01,3.2000e+01
IMP_SCORE,4531,GO:0008013,1.3696e-01,6.2000e+01
IMP_SCORE,4532,GO:0030135,1.3696e-01,7.3000e+01
IMP_SCORE,4533,GO:0010517,1.3695e-01,1.0000e+01
IMP_SCORE,4534,GO:0007032,1.3694e-01,1.8000e+01
IMP_SCORE,4535,GO:0050801,1.3691e-01,1.8100e+02
IMP_SCORE,4536,GO:1904029,1.3688e-01,3.3000e+01
IMP_SCORE,4537,GO:1901385,1.3686e-01,2.4000e+01
IMP_SCORE,4538,GO:0045934,1.3682e-01,2.0200e+02
IMP_SCORE,4539,GO:0001067,1.3682e-01,1.6100e+02
IMP_SCORE,4540,GO:0045604,1.3679e-01,1.3000e+01
IMP_SCORE,4541,GO:2001057,1.3676e-01,1.2000e+01
IMP_SCORE,4542,GO:0032963,1.3672e-01,4.0000e+01
IMP_SCORE,4543,GO:0006695,1.3671e-01,3.3000e+01
IMP_SCORE,4544,GO:0004112,1.3662e-01,7.0000e+00
IMP_SCORE,4545,GO:0061061,1.3660e-01,6.9000e+01
IMP_SCORE,4546,GO:0044788,1.3660e-01,2.0000e+01
IMP_SCORE,4547,GO:1990204,1.3655e-01,4.8000e+01
IMP_SCORE,4548,GO:0043235,1.3652e-01,2.5400e+02
IMP_SCORE,4549,GO:0007049,1.3651e-01,2.2800e+02
IMP_SCORE,4550,GO:1901657,1.3643e-01,7.4000e+01
IMP_SCORE,4551,GO:0031903,1.3642e-01,4.7000e+01
IMP_SCORE,4552,GO:0038024,1.3640e-01,8.1000e+01
IMP_SCORE,4553,GO:0010823,1.3633e-01,3.4000e+01
IMP_SCORE,4554,GO:0042627,1.3630e-01,5.0000e+00
IMP_SCORE,4555,GO:1901981,1.3626e-01,8.9000e+01
IMP_SCORE,4556,GO:0005230,1.3625e-01,2.9000e+01
IMP_SCORE,4557,GO:1903749,1.3621e-01,4.5000e+01
IMP_SCORE,4558,GO:0043933,1.3621e-01,5.4100e+02
IMP_SCORE,4559,GO:0005767,1.3620e-01,2.2000e+01
IMP_SCORE,4560,GO:0032374,1.3618e-01,2.1000e+01
IMP_SCORE,4561,GO:0000421,1.3609e-01,1.9000e+01
IMP_SCORE,4562,GO:0030501,1.3605e-01,1.9000e+01
IMP_SCORE,4563,GO:0038094,1.3596e-01,2.8000e+01
IMP_SCORE,4564,GO:0007178,1.3596e-01,3.9000e+01
IMP_SCORE,4565,GO:0045776,1.3594e-01,2.0000e+01
IMP_SCORE,4566,GO:0042772,1.3594e-01,9.0000e+00
IMP_SCORE,4567,GO:0005234,1.3590e-01,1.8000e+01
IMP_SCORE,4568,GO:0019222,1.3588e-01,6.9800e+02
IMP_SCORE,4569,GO:0005452,1.3588e-01,2.0000e+01
IMP_SCORE,4570,GO:0008213,1.3586e-01,5.0000e+01
IMP_SCORE,4571,GO:0051650,1.3585e-01,3.4000e+01
IMP_SCORE,4572,GO:0010544,1.3584e-01,5.0000e+00
IMP_SCORE,4573,GO:0007409,1.3582e-01,7.8000e+01
IMP_SCORE,4574,GO:0042398,1.3580e-01,4.5000e+01
IMP_SCORE,4575,GO:0046907,1.3578e-01,3.7100e+02
IMP_SCORE,4576,GO:0007528,1.3576e-01,9.0000e+00
IMP_SCORE,4577,GO:0071391,1.3572e-01,1.0000e+01
IMP_SCORE,4578,GO:0045780,1.3571e-01,3.0000e+00
IMP_SCORE,4579,GO:0002200,1.3569e-01,7.0000e+00
IMP_SCORE,4580,GO:0042995,1.3567e-01,8.8200e+02
IMP_SCORE,4581,GO:2001251,1.3566e-01,1.9000e+01
IMP_SCORE,4582,GO:0035774,1.3565e-01,2.1000e+01
IMP_SCORE,4583,GO:0043902,1.3563e-01,6.4000e+01
IMP_SCORE,4584,GO:0017075,1.3561e-01,2.1000e+01
IMP_SCORE,4585,GO:0044265,1.3560e-01,1.5100e+02
IMP_SCORE,4586,GO:0070231,1.3555e-01,6.0000e+00
IMP_SCORE,4587,GO:0000377,1.3554e-01,7.2000e+01
IMP_SCORE,4588,GO:0061337,1.3551e-01,2.9000e+01
IMP_SCORE,4589,GO:0051704,1.3550e-01,5.6700e+02
IMP_SCORE,4590,GO:0023061,1.3546e-01,6.4000e+01
IMP_SCORE,4591,GO:0035987,1.3546e-01,1.6000e+01
IMP_SCORE,4592,GO:0030539,1.3544e-01,8.0000e+00
IMP_SCORE,4593,GO:0006720,1.3543e-01,6.3000e+01
IMP_SCORE,4594,GO:0055082,1.3541e-01,1.6900e+02
IMP_SCORE,4595,GO:0003008,1.3540e-01,5.9300e+02
IMP_SCORE,4596,GO:0007015,1.3539e-01,1.0300e+02
IMP_SCORE,4597,GO:0006576,1.3539e-01,5.3000e+01
IMP_SCORE,4598,GO:0030194,1.3537e-01,2.6000e+01
IMP_SCORE,4599,GO:0017148,1.3535e-01,3.3000e+01
IMP_SCORE,4600,GO:0009798,1.3535e-01,2.2000e+01
IMP_SCORE,4601,GO:0044238,1.3533e-01,9.0300e+02
IMP_SCORE,4602,GO:0045672,1.3531e-01,3.0000e+00
IMP_SCORE,4603,GO:0048598,1.3528e-01,1.5200e+02
IMP_SCORE,4604,GO:0034364,1.3526e-01,3.5000e+01
IMP_SCORE,4605,GO:0006753,1.3521e-01,1.0200e+02
IMP_SCORE,4606,GO:0002704,1.3515e-01,1.6000e+01
IMP_SCORE,4607,GO:0045453,1.3515e-01,1.2000e+01
IMP_SCORE,4608,GO:0033327,1.3515e-01,1.7000e+01
IMP_SCORE,4609,GO:0061036,1.3498e-01,8.0000e+00
IMP_SCORE,4610,GO:0021675,1.3497e-01,2.7000e+01
IMP_SCORE,4611,GO:0009913,1.3494e-01,3.1000e+01
IMP_SCORE,4612,GO:0001012,1.3492e-01,1.1300e+02
IMP_SCORE,4613,GO:0007034,1.3490e-01,4.6000e+01
IMP_SCORE,4614,GO:0006906,1.3489e-01,3.3000e+01
IMP_SCORE,4615,GO:0009889,1.3485e-01,4.1900e+02
IMP_SCORE,4616,GO:0005911,1.3479e-01,3.0900e+02
IMP_SCORE,4617,GO:0097746,1.3478e-01,2.7000e+01
IMP_SCORE,4618,GO:0050812,1.3476e-01,2.3000e+01
IMP_SCORE,4619,GO:0048172,1.3467e-01,1.9000e+01
IMP_SCORE,4620,GO:0097479,1.3464e-01,2.4000e+01
IMP_SCORE,4621,GO:2000846,1.3460e-01,1.3000e+01
IMP_SCORE,4622,GO:0051427,1.3459e-01,6.0000e+01
IMP_SCORE,4623,GO:0072521,1.3457e-01,9.0000e+01
IMP_SCORE,4624,GO:0048645,1.3456e-01,2.0000e+00
IMP_SCORE,4625,GO:0015949,1.3452e-01,1.0000e+01
IMP_SCORE,4626,GO:0006304,1.3448e-01,3.7000e+01
IMP_SCORE,4627,GO:1990904,1.3445e-01,2.5100e+02
IMP_SCORE,4628,GO:0008344,1.3438e-01,4.3000e+01
IMP_SCORE,4629,GO:2001222,1.3435e-01,1.5000e+01
IMP_SCORE,4630,GO:0016820,1.3430e-01,6.3000e+01
IMP_SCORE,4631,GO:0043968,1.3424e-01,2.0000e+00
IMP_SCORE,4632,GO:0032809,1.3422e-01,2.4000e+01
IMP_SCORE,4633,GO:0002643,1.3420e-01,1.9000e+01
IMP_SCORE,4634,GO:0015631,1.3419e-01,1.9600e+02
IMP_SCORE,4635,GO:0045655,1.3418e-01,3.0000e+00
IMP_SCORE,4636,GO:0015267,1.3414e-01,1.3900e+02
IMP_SCORE,4637,GO:0017053,1.3407e-01,4.3000e+01
IMP_SCORE,4638,GO:0055086,1.3406e-01,1.1000e+02
IMP_SCORE,4639,GO:0034645,1.3398e-01,2.5600e+02
IMP_SCORE,4640,GO:0045216,1.3394e-01,1.2300e+02
IMP_SCORE,4641,GO:1901889,1.3392e-01,6.0000e+00
IMP_SCORE,4642,GO:0010869,1.3389e-01,1.0000e+01
IMP_SCORE,4643,GO:0006893,1.3384e-01,2.5000e+01
IMP_SCORE,4644,GO:0016740,1.3384e-01,9.0400e+02
IMP_SCORE,4645,GO:1901137,1.3382e-01,1.4900e+02
IMP_SCORE,4646,GO:0031225,1.3381e-01,1.4300e+02
IMP_SCORE,4647,GO:0015106,1.3377e-01,1.1000e+01
IMP_SCORE,4648,GO:0042625,1.3377e-01,3.0000e+01
IMP_SCORE,4649,GO:0044548,1.3376e-01,4.0000e+01
IMP_SCORE,4650,GO:0006654,1.3375e-01,1.0000e+01
IMP_SCORE,4651,GO:0002260,1.3372e-01,2.1000e+01
IMP_SCORE,4652,GO:0097480,1.3369e-01,2.2000e+01
IMP_SCORE,4653,GO:0031957,1.3362e-01,2.1000e+01
IMP_SCORE,4654,GO:0030018,1.3358e-01,8.1000e+01
IMP_SCORE,4655,GO:0045995,1.3358e-01,2.1000e+01
IMP_SCORE,4656,GO:0005637,1.3357e-01,5.5000e+01
IMP_SCORE,4657,GO:0001882,1.3357e-01,1.5500e+02
IMP_SCORE,4658,GO:0019900,1.3356e-01,3.8300e+02
IMP_SCORE,4659,GO:0051764,1.3347e-01,2.1000e+01
IMP_SCORE,4660,GO:0051290,1.3341e-01,1.0000e+01
IMP_SCORE,4661,GO:0016411,1.3336e-01,1.7000e+01
IMP_SCORE,4662,GO:0050931,1.3329e-01,2.0000e+01
IMP_SCORE,4663,GO:0010565,1.3323e-01,5.2000e+01
IMP_SCORE,4664,GO:0032553,1.3322e-01,4.2100e+02
IMP_SCORE,4665,GO:0042379,1.3317e-01,3.0000e+01
IMP_SCORE,4666,GO:0001669,1.3312e-01,7.7000e+01
IMP_SCORE,4667,GO:1904892,1.3309e-01,2.6000e+01
IMP_SCORE,4668,GO:0008324,1.3305e-01,2.0300e+02
IMP_SCORE,4669,GO:0015908,1.3300e-01,2.4000e+01
IMP_SCORE,4670,GO:0023052,1.3299e-01,3.0100e+02
IMP_SCORE,4671,GO:0008083,1.3299e-01,1.3900e+02
IMP_SCORE,4672,GO:0032729,1.3296e-01,2.4000e+01
IMP_SCORE,4673,GO:0036442,1.3294e-01,7.0000e+00
IMP_SCORE,4674,GO:0010921,1.3291e-01,7.8000e+01
IMP_SCORE,4675,GO:0019005,1.3290e-01,1.9000e+01
IMP_SCORE,4676,GO:0044409,1.3289e-01,4.9000e+01
IMP_SCORE,4677,GO:0006521,1.3288e-01,1.1000e+01
IMP_SCORE,4678,GO:0022412,1.3285e-01,8.4000e+01
IMP_SCORE,4679,GO:0032549,1.3282e-01,2.0000e+02
IMP_SCORE,4680,GO:1900048,1.3282e-01,2.9000e+01
IMP_SCORE,4681,GO:0050681,1.3281e-01,2.1000e+01
IMP_SCORE,4682,GO:0016605,1.3281e-01,3.8000e+01
IMP_SCORE,4683,GO:0009144,1.3280e-01,3.8000e+01
IMP_SCORE,4684,GO:2000482,1.3279e-01,2.8000e+01
IMP_SCORE,4685,GO:1902074,1.3277e-01,1.7000e+01
IMP_SCORE,4686,GO:0034220,1.3276e-01,2.1000e+02
IMP_SCORE,4687,GO:0045184,1.3274e-01,3.8200e+02
IMP_SCORE,4688,GO:0034763,1.3265e-01,1.8000e+01
IMP_SCORE,4689,GO:0002861,1.3261e-01,1.3000e+01
IMP_SCORE,4690,GO:0016787,1.3256e-01,1.2310e+03
IMP_SCORE,4691,GO:0045932,1.3248e-01,1.0000e+01
IMP_SCORE,4692,GO:0042391,1.3244e-01,1.4400e+02
IMP_SCORE,4693,GO:0072073,1.3241e-01,3.2000e+01
IMP_SCORE,4694,GO:0070098,1.3240e-01,3.0000e+01
IMP_SCORE,4695,GO:0005923,1.3236e-01,1.4900e+02
IMP_SCORE,4696,GO:0030879,1.3234e-01,7.0000e+00
IMP_SCORE,4697,GO:1905039,1.3233e-01,4.0000e+01
IMP_SCORE,4698,GO:0099111,1.3228e-01,3.5000e+01
IMP_SCORE,4699,GO:0019897,1.3228e-01,5.4000e+01
IMP_SCORE,4700,GO:0044454,1.3224e-01,1.2300e+02
IMP_SCORE,4701,GO:0034446,1.3222e-01,3.5000e+01
IMP_SCORE,4702,GO:0007176,1.3222e-01,8.0000e+00
IMP_SCORE,4703,GO:1901653,1.3219e-01,5.5000e+01
IMP_SCORE,4704,GO:0042953,1.3209e-01,1.0000e+01
IMP_SCORE,4705,GO:0072594,1.3209e-01,1.0800e+02
IMP_SCORE,4706,GO:0001906,1.3208e-01,2.7000e+01
IMP_SCORE,4707,GO:0048284,1.3207e-01,7.2000e+01
IMP_SCORE,4708,GO:0051261,1.3202e-01,1.9000e+01
IMP_SCORE,4709,GO:0055094,1.3201e-01,2.1000e+01
IMP_SCORE,4710,GO:0006888,1.3197e-01,8.3000e+01
IMP_SCORE,4711,GO:0004197,1.3197e-01,7.0000e+01
IMP_SCORE,4712,GO:0006412,1.3196e-01,6.0000e+01
IMP_SCORE,4713,GO:0032934,1.3194e-01,3.8000e+01
IMP_SCORE,4714,GO:0071674,1.3193e-01,1.6000e+01
IMP_SCORE,4715,GO:1902305,1.3190e-01,4.5000e+01
IMP_SCORE,4716,GO:0035666,1.3185e-01,1.4000e+01
IMP_SCORE,4717,GO:0000077,1.3179e-01,2.7000e+01
IMP_SCORE,4718,GO:0006508,1.3178e-01,4.3000e+02
IMP_SCORE,4719,GO:0055037,1.3178e-01,7.5000e+01
IMP_SCORE,4720,GO:0021537,1.3168e-01,1.7000e+01
IMP_SCORE,4721,GO:0008328,1.3167e-01,3.5000e+01
IMP_SCORE,4722,GO:0097060,1.3166e-01,1.6800e+02
IMP_SCORE,4723,GO:0071624,1.3165e-01,1.5000e+01
IMP_SCORE,4724,GO:0044764,1.3165e-01,2.5900e+02
IMP_SCORE,4725,GO:0006040,1.3164e-01,6.3000e+01
IMP_SCORE,4726,GO:0045333,1.3159e-01,2.4000e+01
IMP_SCORE,4727,GO:0005882,1.3159e-01,1.1300e+02
IMP_SCORE,4728,GO:2000027,1.3158e-01,6.1000e+01
IMP_SCORE,4729,GO:0010510,1.3153e-01,1.8000e+01
IMP_SCORE,4730,GO:0005231,1.3151e-01,1.8000e+01
IMP_SCORE,4731,GO:0042403,1.3144e-01,1.7000e+01
IMP_SCORE,4732,GO:0043620,1.3142e-01,1.4000e+01
IMP_SCORE,4733,GO:0045577,1.3139e-01,7.0000e+00
IMP_SCORE,4734,GO:0035497,1.3125e-01,2.0000e+00
IMP_SCORE,4735,GO:0042832,1.3122e-01,3.1000e+01
IMP_SCORE,4736,GO:0044452,1.3118e-01,1.1800e+02
IMP_SCORE,4737,GO:0015833,1.3108e-01,3.8700e+02
IMP_SCORE,4738,GO:0008198,1.3107e-01,9.0000e+00
IMP_SCORE,4739,GO:0051303,1.3106e-01,1.3000e+01
IMP_SCORE,4740,GO:0030149,1.3097e-01,2.2000e+01
IMP_SCORE,4741,GO:0019372,1.3096e-01,3.0000e+01
IMP_SCORE,4742,GO:0051806,1.3096e-01,5.7000e+01
IMP_SCORE,4743,GO:0043535,1.3093e-01,1.0000e+01
IMP_SCORE,4744,GO:1903363,1.3093e-01,1.1000e+01
IMP_SCORE,4745,GO:0071869,1.3091e-01,9.0000e+00
IMP_SCORE,4746,GO:0002792,1.3078e-01,2.8000e+01
IMP_SCORE,4747,GO:0000075,1.3078e-01,4.7000e+01
IMP_SCORE,4748,GO:0048156,1.3075e-01,1.3000e+01
IMP_SCORE,4749,GO:0019842,1.3074e-01,1.3200e+02
IMP_SCORE,4750,GO:0048148,1.3073e-01,9.0000e+00
IMP_SCORE,4751,GO:2000696,1.3072e-01,2.0000e+00
IMP_SCORE,4752,GO:0051020,1.3070e-01,2.0800e+02
IMP_SCORE,4753,GO:0019433,1.3062e-01,1.9000e+01
IMP_SCORE,4754,GO:0015804,1.3057e-01,1.7000e+01
IMP_SCORE,4755,GO:1901381,1.3055e-01,2.0000e+00
IMP_SCORE,4756,GO:0006103,1.3051e-01,1.1000e+01
IMP_SCORE,4757,GO:0051188,1.3049e-01,1.0100e+02
IMP_SCORE,4758,GO:0035257,1.3046e-01,5.3000e+01
IMP_SCORE,4759,GO:0051955,1.3044e-01,9.0000e+00
IMP_SCORE,4760,GO:0031111,1.3042e-01,1.1000e+01
IMP_SCORE,4761,GO:0008234,1.3042e-01,1.3300e+02
IMP_SCORE,4762,GO:0035025,1.3042e-01,5.0000e+00
IMP_SCORE,4763,GO:0098772,1.3039e-01,5.7700e+02
IMP_SCORE,4764,GO:0006310,1.3031e-01,5.9000e+01
IMP_SCORE,4765,GO:0015849,1.3031e-01,9.6000e+01
IMP_SCORE,4766,GO:0042592,1.3026e-01,4.1500e+02
IMP_SCORE,4767,GO:1903513,1.3024e-01,2.0000e+00
IMP_SCORE,4768,GO:1901992,1.3020e-01,2.1000e+01
IMP_SCORE,4769,GO:0032774,1.3017e-01,1.9500e+02
IMP_SCORE,4770,GO:0043558,1.3012e-01,2.0000e+00
IMP_SCORE,4771,GO:0006396,1.3011e-01,1.8100e+02
IMP_SCORE,4772,GO:0033613,1.2995e-01,2.7000e+01
IMP_SCORE,4773,GO:0014065,1.2994e-01,1.7000e+01
IMP_SCORE,4774,GO:2000401,1.2991e-01,1.2000e+01
IMP_SCORE,4775,GO:0006301,1.2991e-01,1.6000e+01
IMP_SCORE,4776,GO:0003016,1.2991e-01,8.0000e+00
IMP_SCORE,4777,GO:0022402,1.2989e-01,3.5600e+02
IMP_SCORE,4778,GO:0050808,1.2989e-01,7.8000e+01
IMP_SCORE,4779,GO:0030204,1.2980e-01,2.1000e+01
IMP_SCORE,4780,GO:0021846,1.2972e-01,2.0000e+00
IMP_SCORE,4781,GO:0005509,1.2971e-01,7.0100e+02
IMP_SCORE,4782,GO:0021772,1.2967e-01,1.6000e+01
IMP_SCORE,4783,GO:0043038,1.2966e-01,1.8000e+01
IMP_SCORE,4784,GO:0038083,1.2964e-01,1.3000e+01
IMP_SCORE,4785,GO:0006913,1.2961e-01,6.9000e+01
IMP_SCORE,4786,GO:0005518,1.2955e-01,6.6000e+01
IMP_SCORE,4787,GO:0099622,1.2953e-01,9.0000e+00
IMP_SCORE,4788,GO:0035383,1.2952e-01,6.4000e+01
IMP_SCORE,4789,GO:0032941,1.2951e-01,9.0000e+00
IMP_SCORE,4790,GO:0022838,1.2939e-01,1.4900e+02
IMP_SCORE,4791,GO:0015031,1.2937e-01,3.5000e+02
IMP_SCORE,4792,GO:0006833,1.2933e-01,3.4000e+01
IMP_SCORE,4793,GO:0010959,1.2929e-01,1.2500e+02
IMP_SCORE,4794,GO:0045814,1.2928e-01,3.6000e+01
IMP_SCORE,4795,GO:0034440,1.2926e-01,5.2000e+01
IMP_SCORE,4796,GO:0030427,1.2925e-01,7.3000e+01
IMP_SCORE,4797,GO:0031647,1.2913e-01,8.8000e+01
IMP_SCORE,4798,GO:0006294,1.2911e-01,1.0000e+01
IMP_SCORE,4799,GO:0090101,1.2902e-01,3.1000e+01
IMP_SCORE,4800,GO:0006862,1.2901e-01,1.7000e+01
IMP_SCORE,4801,GO:0003841,1.2901e-01,9.0000e+00
IMP_SCORE,4802,GO:0002028,1.2893e-01,6.3000e+01
IMP_SCORE,4803,GO:1904251,1.2893e-01,3.0000e+00
IMP_SCORE,4804,GO:0033270,1.2891e-01,1.7000e+01
IMP_SCORE,4805,GO:0014061,1.2886e-01,1.1000e+01
IMP_SCORE,4806,GO:0018345,1.2885e-01,2.8000e+01
IMP_SCORE,4807,GO:0006414,1.2885e-01,3.3000e+01
IMP_SCORE,4808,GO:0014902,1.2884e-01,6.0000e+00
IMP_SCORE,4809,GO:0035282,1.2883e-01,1.5000e+01
IMP_SCORE,4810,GO:0006892,1.2883e-01,4.5000e+01
IMP_SCORE,4811,GO:0003333,1.2870e-01,2.4000e+01
IMP_SCORE,4812,GO:0005874,1.2868e-01,2.5000e+02
IMP_SCORE,4813,GO:0030150,1.2863e-01,4.0000e+00
IMP_SCORE,4814,GO:0006302,1.2862e-01,3.4000e+01
IMP_SCORE,4815,GO:0030120,1.2854e-01,3.1000e+01
IMP_SCORE,4816,GO:0097035,1.2847e-01,1.9000e+01
IMP_SCORE,4817,GO:0036126,1.2847e-01,7.0000e+00
IMP_SCORE,4818,GO:0006915,1.2846e-01,3.5500e+02
IMP_SCORE,4819,GO:0060078,1.2842e-01,2.9000e+01
IMP_SCORE,4820,GO:0014706,1.2840e-01,2.4000e+01
IMP_SCORE,4821,GO:0042578,1.2839e-01,2.6400e+02
IMP_SCORE,4822,GO:0005520,1.2830e-01,3.5000e+01
IMP_SCORE,4823,GO:0071616,1.2826e-01,5.7000e+01
IMP_SCORE,4824,GO:0004364,1.2823e-01,6.9000e+01
IMP_SCORE,4825,GO:0022411,1.2812e-01,1.4600e+02
IMP_SCORE,4826,GO:0016114,1.2811e-01,1.1000e+01
IMP_SCORE,4827,GO:0044707,1.2811e-01,7.9000e+02
IMP_SCORE,4828,GO:1904152,1.2809e-01,1.0000e+00
IMP_SCORE,4829,GO:0005035,1.2803e-01,2.6000e+01
IMP_SCORE,4830,GO:0006067,1.2795e-01,5.4000e+01
IMP_SCORE,4831,GO:0016746,1.2794e-01,2.6000e+02
IMP_SCORE,4832,GO:0042886,1.2793e-01,3.8700e+02
IMP_SCORE,4833,GO:0097120,1.2791e-01,9.0000e+00
IMP_SCORE,4834,GO:0006281,1.2790e-01,1.2500e+02
IMP_SCORE,4835,GO:0045202,1.2787e-01,2.3000e+02
IMP_SCORE,4836,GO:0030878,1.2783e-01,4.0000e+00
IMP_SCORE,4837,GO:0019865,1.2780e-01,4.2000e+01
IMP_SCORE,4838,GO:0044613,1.2780e-01,2.0000e+00
IMP_SCORE,4839,GO:0032845,1.2779e-01,3.7000e+01
IMP_SCORE,4840,GO:0005815,1.2778e-01,3.4300e+02
IMP_SCORE,4841,GO:0010831,1.2777e-01,2.1000e+01
IMP_SCORE,4842,GO:0030101,1.2776e-01,3.0000e+01
IMP_SCORE,4843,GO:0034694,1.2775e-01,1.3000e+01
IMP_SCORE,4844,GO:0030282,1.2772e-01,2.9000e+01
IMP_SCORE,4845,GO:0001569,1.2771e-01,2.0000e+00
IMP_SCORE,4846,GO:0035089,1.2770e-01,1.3000e+01
IMP_SCORE,4847,GO:0045121,1.2765e-01,1.2000e+02
IMP_SCORE,4848,GO:0010923,1.2764e-01,5.2000e+01
IMP_SCORE,4849,GO:0001501,1.2762e-01,1.3400e+02
IMP_SCORE,4850,GO:0031280,1.2760e-01,3.0000e+00
IMP_SCORE,4851,GO:0050710,1.2759e-01,1.9000e+01
IMP_SCORE,4852,GO:0043086,1.2754e-01,2.2900e+02
IMP_SCORE,4853,GO:0065005,1.2749e-01,1.0000e+01
IMP_SCORE,4854,GO:0007498,1.2748e-01,1.5000e+01
IMP_SCORE,4855,GO:0006351,1.2746e-01,1.7000e+02
IMP_SCORE,4856,GO:0007613,1.2745e-01,6.3000e+01
IMP_SCORE,4857,GO:0002003,1.2743e-01,1.2000e+01
IMP_SCORE,4858,GO:0051186,1.2742e-01,1.6400e+02
IMP_SCORE,4859,GO:1902476,1.2742e-01,4.7000e+01
IMP_SCORE,4860,GO:0055003,1.2739e-01,2.0000e+00
IMP_SCORE,4861,GO:0006570,1.2738e-01,2.1000e+01
IMP_SCORE,4862,GO:0015701,1.2738e-01,6.6000e+01
IMP_SCORE,4863,GO:0051503,1.2733e-01,1.1000e+01
IMP_SCORE,4864,GO:0003009,1.2726e-01,1.7000e+01
IMP_SCORE,4865,GO:0008270,1.2724e-01,7.8900e+02
IMP_SCORE,4866,GO:0019184,1.2723e-01,2.6000e+01
IMP_SCORE,4867,GO:0003899,1.2722e-01,1.4000e+01
IMP_SCORE,4868,GO:0009986,1.2712e-01,4.2300e+02
IMP_SCORE,4869,GO:0001578,1.2711e-01,2.1000e+01
IMP_SCORE,4870,GO:0043022,1.2711e-01,1.9000e+01
IMP_SCORE,4871,GO:0030414,1.2698e-01,8.0000e+01
IMP_SCORE,4872,GO:0007186,1.2696e-01,3.5200e+02
IMP_SCORE,4873,GO:0031572,1.2685e-01,1.0000e+01
IMP_SCORE,4874,GO:0042044,1.2683e-01,3.6000e+01
IMP_SCORE,4875,GO:2001204,1.2680e-01,1.4000e+01
IMP_SCORE,4876,GO:0005922,1.2676e-01,3.2000e+01
IMP_SCORE,4877,GO:0000118,1.2673e-01,2.8000e+01
IMP_SCORE,4878,GO:0017146,1.2652e-01,1.7000e+01
IMP_SCORE,4879,GO:0004866,1.2650e-01,8.6000e+01
IMP_SCORE,4880,GO:0006749,1.2650e-01,3.3000e+01
IMP_SCORE,4881,GO:0090501,1.2648e-01,6.3000e+01
IMP_SCORE,4882,GO:0015924,1.2640e-01,8.0000e+00
IMP_SCORE,4883,GO:0044085,1.2637e-01,7.5000e+01
IMP_SCORE,4884,GO:0050877,1.2634e-01,4.3800e+02
IMP_SCORE,4885,GO:0019217,1.2633e-01,4.9000e+01
IMP_SCORE,4886,GO:0000768,1.2622e-01,3.5000e+01
IMP_SCORE,4887,GO:0071556,1.2620e-01,3.4000e+01
IMP_SCORE,4888,GO:0015301,1.2593e-01,3.4000e+01
IMP_SCORE,4889,GO:0016070,1.2591e-01,2.6500e+02
IMP_SCORE,4890,GO:0034368,1.2590e-01,1.4000e+01
IMP_SCORE,4891,GO:0048535,1.2589e-01,2.0000e+00
IMP_SCORE,4892,GO:0016772,1.2589e-01,2.9300e+02
IMP_SCORE,4893,GO:0014898,1.2583e-01,2.0000e+00
IMP_SCORE,4894,GO:0072132,1.2583e-01,2.0000e+00
IMP_SCORE,4895,GO:0004520,1.2580e-01,2.0000e+01
IMP_SCORE,4896,GO:0045296,1.2570e-01,3.3200e+02
IMP_SCORE,4897,GO:0008235,1.2569e-01,4.5000e+01
IMP_SCORE,4898,GO:0042060,1.2568e-01,2.1000e+01
IMP_SCORE,4899,GO:0035050,1.2563e-01,3.0000e+00
IMP_SCORE,4900,GO:0035589,1.2556e-01,2.3000e+01
IMP_SCORE,4901,GO:0043271,1.2550e-01,2.8000e+01
IMP_SCORE,4902,GO:0045947,1.2550e-01,2.4000e+01
IMP_SCORE,4903,GO:0043413,1.2532e-01,1.1100e+02
IMP_SCORE,4904,GO:0005126,1.2525e-01,1.9700e+02
IMP_SCORE,4905,GO:0007157,1.2516e-01,3.1000e+01
IMP_SCORE,4906,GO:0044424,1.2515e-01,1.2680e+03
IMP_SCORE,4907,GO:0048705,1.2508e-01,3.0000e+01
IMP_SCORE,4908,GO:0009070,1.2507e-01,3.4000e+01
IMP_SCORE,4909,GO:0030003,1.2501e-01,1.5000e+02
IMP_SCORE,4910,GO:0090174,1.2500e-01,4.5000e+01
IMP_SCORE,4911,GO:0035246,1.2499e-01,2.9000e+01
IMP_SCORE,4912,GO:1901618,1.2497e-01,1.4000e+01
IMP_SCORE,4913,GO:0022404,1.2487e-01,2.6000e+01
IMP_SCORE,4914,GO:0095500,1.2484e-01,2.6000e+01
IMP_SCORE,4915,GO:0050790,1.2480e-01,5.4600e+02
IMP_SCORE,4916,GO:0031527,1.2476e-01,1.3000e+01
IMP_SCORE,4917,GO:0033688,1.2473e-01,1.3000e+01
IMP_SCORE,4918,GO:0046578,1.2473e-01,7.6000e+01
IMP_SCORE,4919,GO:0016791,1.2473e-01,1.6800e+02
IMP_SCORE,4920,GO:0071242,1.2467e-01,7.0000e+00
IMP_SCORE,4921,GO:0016684,1.2467e-01,5.6000e+01
IMP_SCORE,4922,GO:0048592,1.2466e-01,3.4000e+01
IMP_SCORE,4923,GO:0001883,1.2464e-01,1.8100e+02
IMP_SCORE,4924,GO:0016266,1.2459e-01,4.9000e+01
IMP_SCORE,4925,GO:0004521,1.2458e-01,6.3000e+01
IMP_SCORE,4926,GO:0050807,1.2457e-01,7.0000e+01
IMP_SCORE,4927,GO:0002228,1.2452e-01,2.2000e+01
IMP_SCORE,4928,GO:0005614,1.2439e-01,1.1000e+01
IMP_SCORE,4929,GO:0071398,1.2438e-01,1.2000e+01
IMP_SCORE,4930,GO:0048712,1.2437e-01,1.1000e+01
IMP_SCORE,4931,GO:0034113,1.2429e-01,2.6000e+01
IMP_SCORE,4932,GO:0006069,1.2412e-01,4.7000e+01
IMP_SCORE,4933,GO:2000310,1.2412e-01,7.0000e+00
IMP_SCORE,4934,GO:0050709,1.2409e-01,4.1000e+01
IMP_SCORE,4935,GO:0005179,1.2409e-01,1.7200e+02
IMP_SCORE,4936,GO:0005248,1.2407e-01,1.0000e+01
IMP_SCORE,4937,GO:0044344,1.2401e-01,1.4000e+01
IMP_SCORE,4938,GO:0007281,1.2396e-01,6.1000e+01
IMP_SCORE,4939,GO:0003712,1.2381e-01,1.7600e+02
IMP_SCORE,4940,GO:0051571,1.2373e-01,3.0000e+00
IMP_SCORE,4941,GO:0030054,1.2372e-01,7.1200e+02
IMP_SCORE,4942,GO:0006140,1.2364e-01,4.0000e+01
IMP_SCORE,4943,GO:0019682,1.2363e-01,1.1000e+01
IMP_SCORE,4944,GO:0052695,1.2362e-01,9.0000e+00
IMP_SCORE,4945,GO:0031256,1.2354e-01,6.3000e+01
IMP_SCORE,4946,GO:0034762,1.2346e-01,1.3200e+02
IMP_SCORE,4947,GO:0019239,1.2346e-01,1.0000e+01
IMP_SCORE,4948,GO:0060334,1.2346e-01,1.9000e+01
IMP_SCORE,4949,GO:0031645,1.2346e-01,3.0000e+00
IMP_SCORE,4950,GO:0031400,1.2343e-01,1.2700e+02
IMP_SCORE,4951,GO:0090568,1.2342e-01,2.2000e+01
IMP_SCORE,4952,GO:0032305,1.2340e-01,6.0000e+00
IMP_SCORE,4953,GO:0006605,1.2327e-01,8.7000e+01
IMP_SCORE,4954,GO:0061620,1.2319e-01,1.3000e+01
IMP_SCORE,4955,GO:0043113,1.2318e-01,2.1000e+01
IMP_SCORE,4956,GO:0031113,1.2316e-01,1.6000e+01
IMP_SCORE,4957,GO:0032388,1.2309e-01,7.2000e+01
IMP_SCORE,4958,GO:0002701,1.2308e-01,1.0000e+01
IMP_SCORE,4959,GO:0006295,1.2306e-01,9.0000e+00
IMP_SCORE,4960,GO:0071941,1.2306e-01,1.1000e+01
IMP_SCORE,4961,GO:0000779,1.2305e-01,8.0000e+00
IMP_SCORE,4962,GO:0030326,1.2300e-01,2.4000e+01
IMP_SCORE,4963,GO:0048531,1.2300e-01,1.8000e+01
IMP_SCORE,4964,GO:0005885,1.2300e-01,1.0000e+01
IMP_SCORE,4965,GO:0055102,1.2297e-01,3.7000e+01
IMP_SCORE,4966,GO:0031267,1.2296e-01,2.0800e+02
IMP_SCORE,4967,GO:0007420,1.2294e-01,1.1700e+02
IMP_SCORE,4968,GO:0015485,1.2294e-01,2.9000e+01
IMP_SCORE,4969,GO:0016709,1.2293e-01,2.4000e+01
IMP_SCORE,4970,GO:1903306,1.2290e-01,2.8000e+01
IMP_SCORE,4971,GO:0016860,1.2289e-01,5.3000e+01
IMP_SCORE,4972,GO:0010939,1.2288e-01,9.0000e+00
IMP_SCORE,4973,GO:0030983,1.2285e-01,8.0000e+00
IMP_SCORE,4974,GO:0044453,1.2283e-01,1.6000e+01
IMP_SCORE,4975,GO:1905954,1.2280e-01,2.3000e+01
IMP_SCORE,4976,GO:0005795,1.2280e-01,5.4000e+01
IMP_SCORE,4977,GO:0051649,1.2276e-01,3.7300e+02
IMP_SCORE,4978,GO:0030071,1.2260e-01,1.0000e+01
IMP_SCORE,4979,GO:0005576,1.2259e-01,1.4770e+03
IMP_SCORE,4980,GO:0060158,1.2256e-01,1.0000e+00
IMP_SCORE,4981,GO:0031116,1.2256e-01,1.0000e+00
IMP_SCORE,4982,GO:0001977,1.2252e-01,1.4000e+01
IMP_SCORE,4983,GO:0040011,1.2249e-01,4.2000e+02
IMP_SCORE,4984,GO:0061469,1.2248e-01,1.2000e+01
IMP_SCORE,4985,GO:0048665,1.2241e-01,9.0000e+00
IMP_SCORE,4986,GO:0007275,1.2240e-01,3.2900e+02
IMP_SCORE,4987,GO:0046165,1.2238e-01,4.3000e+01
IMP_SCORE,4988,GO:0016459,1.2229e-01,8.2000e+01
IMP_SCORE,4989,GO:1903793,1.2221e-01,5.0000e+00
IMP_SCORE,4990,GO:0008191,1.2218e-01,1.1000e+01
IMP_SCORE,4991,GO:0055085,1.2206e-01,3.6600e+02
IMP_SCORE,4992,GO:0099500,1.2204e-01,2.1000e+01
IMP_SCORE,4993,GO:0031519,1.2194e-01,3.8000e+01
IMP_SCORE,4994,GO:0000178,1.2193e-01,1.9000e+01
IMP_SCORE,4995,GO:0098771,1.2184e-01,1.6400e+02
IMP_SCORE,4996,GO:0045762,1.2179e-01,1.0000e+01
IMP_SCORE,4997,GO:0008105,1.2175e-01,1.5000e+01
IMP_SCORE,4998,GO:0006164,1.2174e-01,3.4000e+01
IMP_SCORE,4999,GO:0043409,1.2173e-01,4.2000e+01
IMP_SCORE,5000,GO:0046627,1.2173e-01,1.3000e+01
IMP_SCORE,5001,GO:0005085,1.2171e-01,1.5600e+02
IMP_SCORE,5002,GO:0007051,1.2170e-01,6.6000e+01
IMP_SCORE,5003,GO:0000184,1.2160e-01,1.5000e+01
IMP_SCORE,5004,GO:0010560,1.2156e-01,4.0000e+00
IMP_SCORE,5005,GO:0044419,1.2154e-01,3.6400e+02
IMP_SCORE,5006,GO:0008527,1.2152e-01,4.4000e+01
IMP_SCORE,5007,GO:0006817,1.2143e-01,1.1000e+01
IMP_SCORE,5008,GO:0015036,1.2141e-01,2.8000e+01
IMP_SCORE,5009,GO:0009112,1.2131e-01,2.7000e+01
IMP_SCORE,5010,GO:0005682,1.2129e-01,8.0000e+00
IMP_SCORE,5011,GO:0006730,1.2128e-01,5.0000e+01
IMP_SCORE,5012,GO:0030509,1.2124e-01,2.1000e+01
IMP_SCORE,5013,GO:0046688,1.2123e-01,2.3000e+01
IMP_SCORE,5014,GO:0003824,1.2118e-01,1.5140e+03
IMP_SCORE,5015,GO:0043401,1.2117e-01,3.8000e+01
IMP_SCORE,5016,GO:0005244,1.2112e-01,7.9000e+01
IMP_SCORE,5017,GO:0072676,1.2105e-01,1.9000e+01
IMP_SCORE,5018,GO:0015291,1.2097e-01,1.4200e+02
IMP_SCORE,5019,GO:0004725,1.2095e-01,5.5000e+01
IMP_SCORE,5020,GO:0030855,1.2092e-01,1.1700e+02
IMP_SCORE,5021,GO:0034654,1.2092e-01,2.2300e+02
IMP_SCORE,5022,GO:0016818,1.2089e-01,3.1800e+02
IMP_SCORE,5023,GO:0007389,1.2088e-01,1.2100e+02
IMP_SCORE,5024,GO:0006639,1.2084e-01,5.9000e+01
IMP_SCORE,5025,GO:0002026,1.2079e-01,9.0000e+00
IMP_SCORE,5026,GO:0048520,1.2076e-01,2.1000e+01
IMP_SCORE,5027,GO:0035024,1.2072e-01,3.0000e+00
IMP_SCORE,5028,GO:0022853,1.2066e-01,5.5000e+01
IMP_SCORE,5029,GO:0050854,1.2065e-01,1.6000e+01
IMP_SCORE,5030,GO:0032757,1.2064e-01,9.0000e+00
IMP_SCORE,5031,GO:0044774,1.2064e-01,1.7000e+01
IMP_SCORE,5032,GO:1900112,1.2061e-01,3.0000e+00
IMP_SCORE,5033,GO:0031300,1.2057e-01,1.0100e+02
IMP_SCORE,5034,GO:1903747,1.2056e-01,4.2000e+01
IMP_SCORE,5035,GO:0031163,1.2055e-01,3.0000e+01
IMP_SCORE,5036,GO:0019894,1.2054e-01,2.7000e+01
IMP_SCORE,5037,GO:0010043,1.2053e-01,6.3000e+01
IMP_SCORE,5038,GO:0001786,1.2051e-01,7.6000e+01
IMP_SCORE,5039,GO:0050905,1.2049e-01,5.3000e+01
IMP_SCORE,5040,GO:0006497,1.2046e-01,7.6000e+01
IMP_SCORE,5041,GO:0055119,1.2043e-01,2.0000e+00
IMP_SCORE,5042,GO:1902653,1.2033e-01,2.1000e+01
IMP_SCORE,5043,GO:0005779,1.2033e-01,1.9000e+01
IMP_SCORE,5044,GO:0034032,1.2026e-01,1.0000e+01
IMP_SCORE,5045,GO:0071514,1.2026e-01,1.1000e+01
IMP_SCORE,5046,GO:0042304,1.2022e-01,1.2000e+01
IMP_SCORE,5047,GO:0022613,1.2020e-01,4.4000e+01
IMP_SCORE,5048,GO:0090288,1.2020e-01,4.0000e+01
IMP_SCORE,5049,GO:0098609,1.2019e-01,3.0700e+02
IMP_SCORE,5050,GO:0031033,1.2017e-01,1.1000e+01
IMP_SCORE,5051,GO:0043536,1.2007e-01,6.0000e+00
IMP_SCORE,5052,GO:0036150,1.2007e-01,2.6000e+01
IMP_SCORE,5053,GO:0031229,1.1996e-01,1.7000e+01
IMP_SCORE,5054,GO:0097094,1.1995e-01,9.0000e+00
IMP_SCORE,5055,GO:0016758,1.1987e-01,1.3500e+02
IMP_SCORE,5056,GO:0005796,1.1985e-01,3.7000e+01
IMP_SCORE,5057,GO:0042254,1.1984e-01,2.1000e+01
IMP_SCORE,5058,GO:0070161,1.1983e-01,3.4200e+02
IMP_SCORE,5059,GO:0060049,1.1981e-01,1.2000e+01
IMP_SCORE,5060,GO:0072111,1.1980e-01,4.0000e+00
IMP_SCORE,5061,GO:0071478,1.1979e-01,5.1000e+01
IMP_SCORE,5062,GO:2000758,1.1962e-01,1.3000e+01
IMP_SCORE,5063,GO:0035115,1.1961e-01,1.0000e+01
IMP_SCORE,5064,GO:0005216,1.1961e-01,1.5000e+02
IMP_SCORE,5065,GO:0043524,1.1960e-01,3.7000e+01
IMP_SCORE,5066,GO:0016755,1.1939e-01,4.3000e+01
IMP_SCORE,5067,GO:0032036,1.1931e-01,1.0000e+01
IMP_SCORE,5068,GO:2000050,1.1926e-01,2.3000e+01
IMP_SCORE,5069,GO:0061351,1.1925e-01,2.7000e+01
IMP_SCORE,5070,GO:0001895,1.1915e-01,3.5000e+01
IMP_SCORE,5071,GO:0046131,1.1914e-01,1.3000e+01
IMP_SCORE,5072,GO:1904030,1.1912e-01,4.0000e+00
IMP_SCORE,5073,GO:0016462,1.1903e-01,2.5300e+02
IMP_SCORE,5074,GO:0000987,1.1896e-01,7.1000e+01
IMP_SCORE,5075,GO:0060538,1.1895e-01,1.1000e+01
IMP_SCORE,5076,GO:0016307,1.1881e-01,3.6000e+01
IMP_SCORE,5077,GO:0000981,1.1880e-01,1.5800e+02
IMP_SCORE,5078,GO:0048663,1.1872e-01,1.6000e+01
IMP_SCORE,5079,GO:0006450,1.1871e-01,3.0000e+01
IMP_SCORE,5080,GO:0046530,1.1864e-01,1.1000e+01
IMP_SCORE,5081,GO:0051654,1.1863e-01,2.0000e+00
IMP_SCORE,5082,GO:0060993,1.1860e-01,9.0000e+00
IMP_SCORE,5083,GO:0015748,1.1853e-01,2.7000e+01
IMP_SCORE,5084,GO:0009313,1.1851e-01,3.5000e+01
IMP_SCORE,5085,GO:0043516,1.1846e-01,1.3000e+01
IMP_SCORE,5086,GO:1905515,1.1844e-01,8.0000e+00
IMP_SCORE,5087,GO:0003407,1.1841e-01,1.4000e+01
IMP_SCORE,5088,GO:0098655,1.1831e-01,1.4100e+02
IMP_SCORE,5089,GO:0035176,1.1829e-01,4.4000e+01
IMP_SCORE,5090,GO:0008380,1.1828e-01,1.2700e+02
IMP_SCORE,5091,GO:0009925,1.1827e-01,2.4000e+01
IMP_SCORE,5092,GO:0043087,1.1826e-01,2.8200e+02
IMP_SCORE,5093,GO:0000784,1.1819e-01,2.8000e+01
IMP_SCORE,5094,GO:0007040,1.1817e-01,3.9000e+01
IMP_SCORE,5095,GO:0006907,1.1816e-01,2.0000e+01
IMP_SCORE,5096,GO:0006325,1.1812e-01,1.7200e+02
IMP_SCORE,5097,GO:0030593,1.1811e-01,3.5000e+01
IMP_SCORE,5098,GO:0044427,1.1800e-01,2.2500e+02
IMP_SCORE,5099,GO:0009415,1.1799e-01,1.4000e+01
IMP_SCORE,5100,GO:0007041,1.1797e-01,3.8000e+01
IMP_SCORE,5101,GO:0044270,1.1796e-01,9.6000e+01
IMP_SCORE,5102,GO:0016050,1.1793e-01,1.0600e+02
IMP_SCORE,5103,GO:0000776,1.1788e-01,5.3000e+01
IMP_SCORE,5104,GO:0006820,1.1785e-01,2.3300e+02
IMP_SCORE,5105,GO:0017137,1.1785e-01,1.2200e+02
IMP_SCORE,5106,GO:0030276,1.1784e-01,4.6000e+01
IMP_SCORE,5107,GO:0010463,1.1781e-01,2.3000e+01
IMP_SCORE,5108,GO:0044130,1.1776e-01,5.0000e+00
IMP_SCORE,5109,GO:0008092,1.1773e-01,5.1500e+02
IMP_SCORE,5110,GO:0014047,1.1761e-01,1.3000e+01
IMP_SCORE,5111,GO:1901184,1.1759e-01,2.6000e+01
IMP_SCORE,5112,GO:0030529,1.1750e-01,2.3900e+02
IMP_SCORE,5113,GO:0019369,1.1748e-01,3.5000e+01
IMP_SCORE,5114,GO:0000375,1.1747e-01,6.2000e+01
IMP_SCORE,5115,GO:0048096,1.1743e-01,7.0000e+00
IMP_SCORE,5116,GO:0034969,1.1740e-01,1.7000e+01
IMP_SCORE,5117,GO:0001103,1.1740e-01,1.9000e+01
IMP_SCORE,5118,GO:0016126,1.1740e-01,2.2000e+01
IMP_SCORE,5119,GO:0044743,1.1739e-01,1.8000e+01
IMP_SCORE,5120,GO:0033683,1.1739e-01,9.0000e+00
IMP_SCORE,5121,GO:0015079,1.1734e-01,5.1000e+01
IMP_SCORE,5122,GO:0046982,1.1730e-01,2.5000e+02
IMP_SCORE,5123,GO:0005605,1.1723e-01,1.1000e+01
IMP_SCORE,5124,GO:0048511,1.1720e-01,1.4800e+02
IMP_SCORE,5125,GO:0033619,1.1719e-01,3.2000e+01
IMP_SCORE,5126,GO:0035336,1.1710e-01,4.1000e+01
IMP_SCORE,5127,GO:0005215,1.1709e-01,5.1700e+02
IMP_SCORE,5128,GO:0072512,1.1702e-01,1.3000e+01
IMP_SCORE,5129,GO:0002449,1.1694e-01,4.7000e+01
IMP_SCORE,5130,GO:0015103,1.1694e-01,8.2000e+01
IMP_SCORE,5131,GO:0005506,1.1689e-01,1.0100e+02
IMP_SCORE,5132,GO:0061512,1.1685e-01,1.1000e+01
IMP_SCORE,5133,GO:0005788,1.1682e-01,1.7000e+02
IMP_SCORE,5134,GO:0031593,1.1680e-01,1.4000e+01
IMP_SCORE,5135,GO:0007129,1.1671e-01,9.0000e+00
IMP_SCORE,5136,GO:0051879,1.1665e-01,1.0000e+01
IMP_SCORE,5137,GO:0003678,1.1655e-01,1.3000e+01
IMP_SCORE,5138,GO:0000979,1.1634e-01,1.8000e+01
IMP_SCORE,5139,GO:0051491,1.1630e-01,2.6000e+01
IMP_SCORE,5140,GO:0006623,1.1613e-01,1.2000e+01
IMP_SCORE,5141,GO:0051817,1.1613e-01,2.3000e+01
IMP_SCORE,5142,GO:0032886,1.1604e-01,5.9000e+01
IMP_SCORE,5143,GO:0018205,1.1598e-01,9.2000e+01
IMP_SCORE,5144,GO:0032550,1.1594e-01,1.8000e+02
IMP_SCORE,5145,GO:0031214,1.1594e-01,7.9000e+01
IMP_SCORE,5146,GO:0042487,1.1584e-01,1.9000e+01
IMP_SCORE,5147,GO:0050746,1.1583e-01,1.0000e+01
IMP_SCORE,5148,GO:0046483,1.1578e-01,4.5700e+02
IMP_SCORE,5149,GO:0016893,1.1578e-01,2.8000e+01
IMP_SCORE,5150,GO:0043467,1.1576e-01,3.8000e+01
IMP_SCORE,5151,GO:0052689,1.1571e-01,1.7900e+02
IMP_SCORE,5152,GO:0030260,1.1568e-01,5.4000e+01
IMP_SCORE,5153,GO:0046037,1.1566e-01,1.4000e+01
IMP_SCORE,5154,GO:0033143,1.1565e-01,2.9000e+01
IMP_SCORE,5155,GO:0007610,1.1563e-01,2.7200e+02
IMP_SCORE,5156,GO:0042448,1.1561e-01,9.0000e+00
IMP_SCORE,5157,GO:0006703,1.1559e-01,1.9000e+01
IMP_SCORE,5158,GO:1902652,1.1558e-01,5.5000e+01
IMP_SCORE,5159,GO:0000980,1.1551e-01,1.6000e+01
IMP_SCORE,5160,GO:0008186,1.1547e-01,2.8000e+01
IMP_SCORE,5161,GO:0046503,1.1538e-01,2.6000e+01
IMP_SCORE,5162,GO:0006699,1.1536e-01,3.1000e+01
IMP_SCORE,5163,GO:0001540,1.1524e-01,7.5000e+01
IMP_SCORE,5164,GO:0097194,1.1524e-01,3.9000e+01
IMP_SCORE,5165,GO:0005262,1.1519e-01,4.8000e+01
IMP_SCORE,5166,GO:0003682,1.1516e-01,1.6800e+02
IMP_SCORE,5167,GO:0043009,1.1514e-01,5.7000e+01
IMP_SCORE,5168,GO:1902116,1.1509e-01,1.0000e+01
IMP_SCORE,5169,GO:0022803,1.1493e-01,1.6700e+02
IMP_SCORE,5170,GO:0034315,1.1487e-01,1.3000e+01
IMP_SCORE,5171,GO:0008536,1.1483e-01,3.5000e+01
IMP_SCORE,5172,GO:0044183,1.1481e-01,2.1000e+01
IMP_SCORE,5173,GO:0006094,1.1477e-01,2.0000e+01
IMP_SCORE,5174,GO:0009988,1.1465e-01,7.2000e+01
IMP_SCORE,5175,GO:0046658,1.1463e-01,4.2000e+01
IMP_SCORE,5176,GO:0051119,1.1458e-01,3.2000e+01
IMP_SCORE,5177,GO:0034518,1.1451e-01,5.0000e+00
IMP_SCORE,5178,GO:0009948,1.1450e-01,2.6000e+01
IMP_SCORE,5179,GO:0071103,1.1450e-01,2.2000e+01
IMP_SCORE,5180,GO:0000041,1.1441e-01,7.0000e+01
IMP_SCORE,5181,GO:0032467,1.1434e-01,2.0000e+01
IMP_SCORE,5182,GO:0097223,1.1425e-01,1.0400e+02
IMP_SCORE,5183,GO:1901880,1.1422e-01,4.1000e+01
IMP_SCORE,5184,GO:0006818,1.1419e-01,5.0000e+01
IMP_SCORE,5185,GO:0060041,1.1412e-01,4.4000e+01
IMP_SCORE,5186,GO:0006584,1.1409e-01,2.7000e+01
IMP_SCORE,5187,GO:0046386,1.1407e-01,6.0000e+00
IMP_SCORE,5188,GO:0031397,1.1399e-01,1.5000e+01
IMP_SCORE,5189,GO:0044464,1.1399e-01,1.2380e+03
IMP_SCORE,5190,GO:0006904,1.1395e-01,3.0000e+01
IMP_SCORE,5191,GO:0065002,1.1391e-01,1.8000e+01
IMP_SCORE,5192,GO:0034637,1.1391e-01,9.0000e+00
IMP_SCORE,5193,GO:0031301,1.1385e-01,9.6000e+01
IMP_SCORE,5194,GO:0019883,1.1369e-01,1.6000e+01
IMP_SCORE,5195,GO:0061695,1.1368e-01,4.6000e+01
IMP_SCORE,5196,GO:0022836,1.1367e-01,1.0200e+02
IMP_SCORE,5197,GO:0007602,1.1365e-01,2.6000e+01
IMP_SCORE,5198,GO:1901071,1.1364e-01,4.7000e+01
IMP_SCORE,5199,GO:0035861,1.1364e-01,1.6000e+01
IMP_SCORE,5200,GO:0050858,1.1363e-01,1.6000e+01
IMP_SCORE,5201,GO:0032561,1.1361e-01,1.6700e+02
IMP_SCORE,5202,GO:0015294,1.1354e-01,4.5000e+01
IMP_SCORE,5203,GO:0016817,1.1336e-01,3.0500e+02
IMP_SCORE,5204,GO:0030728,1.1335e-01,9.0000e+00
IMP_SCORE,5205,GO:0005254,1.1333e-01,4.5000e+01
IMP_SCORE,5206,GO:0033005,1.1331e-01,1.1000e+01
IMP_SCORE,5207,GO:0046033,1.1327e-01,3.0000e+00
IMP_SCORE,5208,GO:0005319,1.1326e-01,9.2000e+01
IMP_SCORE,5209,GO:0008195,1.1320e-01,4.7000e+01
IMP_SCORE,5210,GO:0099513,1.1318e-01,3.0800e+02
IMP_SCORE,5211,GO:0061631,1.1313e-01,3.4000e+01
IMP_SCORE,5212,GO:0001046,1.1311e-01,3.5000e+01
IMP_SCORE,5213,GO:0006801,1.1311e-01,1.2000e+01
IMP_SCORE,5214,GO:1901224,1.1310e-01,1.2000e+01
IMP_SCORE,5215,GO:0036260,1.1309e-01,9.0000e+00
IMP_SCORE,5216,GO:0070566,1.1307e-01,1.1000e+01
IMP_SCORE,5217,GO:1901031,1.1304e-01,1.7000e+01
IMP_SCORE,5218,GO:0006575,1.1300e-01,9.2000e+01
IMP_SCORE,5219,GO:0009582,1.1294e-01,5.5000e+01
IMP_SCORE,5220,GO:0060229,1.1294e-01,3.0000e+00
IMP_SCORE,5221,GO:0019866,1.1284e-01,2.1000e+02
IMP_SCORE,5222,GO:0051540,1.1279e-01,5.2000e+01
IMP_SCORE,5223,GO:0046034,1.1268e-01,2.0000e+01
IMP_SCORE,5224,GO:0051536,1.1267e-01,4.9000e+01
IMP_SCORE,5225,GO:0006734,1.1264e-01,1.1000e+01
IMP_SCORE,5226,GO:0004553,1.1263e-01,1.6300e+02
IMP_SCORE,5227,GO:0034622,1.1260e-01,2.6600e+02
IMP_SCORE,5228,GO:0032438,1.1260e-01,1.1000e+01
IMP_SCORE,5229,GO:0010324,1.1258e-01,3.7000e+01
IMP_SCORE,5230,GO:0033033,1.1258e-01,1.3000e+01
IMP_SCORE,5231,GO:0006418,1.1257e-01,1.2000e+01
IMP_SCORE,5232,GO:0090304,1.1253e-01,3.2500e+02
IMP_SCORE,5233,GO:0045010,1.1249e-01,1.2000e+01
IMP_SCORE,5234,GO:1990837,1.1245e-01,1.1600e+02
IMP_SCORE,5235,GO:0051606,1.1236e-01,1.4100e+02
IMP_SCORE,5236,GO:0070849,1.1234e-01,4.0000e+00
IMP_SCORE,5237,GO:0034470,1.1229e-01,9.3000e+01
IMP_SCORE,5238,GO:0009167,1.1226e-01,3.2000e+01
IMP_SCORE,5239,GO:0045475,1.1226e-01,2.1000e+01
IMP_SCORE,5240,GO:0042147,1.1220e-01,3.6000e+01
IMP_SCORE,5241,GO:0046519,1.1214e-01,1.1000e+01
IMP_SCORE,5242,GO:0022414,1.1210e-01,5.7200e+02
IMP_SCORE,5243,GO:0021799,1.1209e-01,1.4000e+01
IMP_SCORE,5244,GO:0097756,1.1206e-01,7.0000e+00
IMP_SCORE,5245,GO:0031683,1.1203e-01,1.7000e+01
IMP_SCORE,5246,GO:0048714,1.1198e-01,1.1000e+01
IMP_SCORE,5247,GO:0009247,1.1197e-01,2.5000e+01
IMP_SCORE,5248,GO:0061077,1.1196e-01,5.2000e+01
IMP_SCORE,5249,GO:0001917,1.1194e-01,1.5000e+01
IMP_SCORE,5250,GO:0046637,1.1189e-01,1.8000e+01
IMP_SCORE,5251,GO:0007416,1.1188e-01,6.0000e+01
IMP_SCORE,5252,GO:0048247,1.1178e-01,2.1000e+01
IMP_SCORE,5253,GO:0010181,1.1178e-01,1.6000e+01
IMP_SCORE,5254,GO:0005070,1.1175e-01,4.8000e+01
IMP_SCORE,5255,GO:0006091,1.1168e-01,1.0300e+02
IMP_SCORE,5256,GO:0031034,1.1164e-01,8.0000e+00
IMP_SCORE,5257,GO:0005149,1.1138e-01,9.0000e+00
IMP_SCORE,5258,GO:0008385,1.1135e-01,1.0000e+00
IMP_SCORE,5259,GO:0035384,1.1130e-01,5.3000e+01
IMP_SCORE,5260,GO:0016055,1.1127e-01,1.0100e+02
IMP_SCORE,5261,GO:0048286,1.1116e-01,1.1000e+01
IMP_SCORE,5262,GO:0050994,1.1114e-01,1.9000e+01
IMP_SCORE,5263,GO:0045721,1.1111e-01,1.3000e+01
IMP_SCORE,5264,GO:0030049,1.1108e-01,3.2000e+01
IMP_SCORE,5265,GO:0009607,1.1106e-01,3.3400e+02
IMP_SCORE,5266,GO:0042743,1.1102e-01,2.5000e+01
IMP_SCORE,5267,GO:0002523,1.1095e-01,8.0000e+00
IMP_SCORE,5268,GO:0046596,1.1095e-01,3.4000e+01
IMP_SCORE,5269,GO:0032588,1.1093e-01,3.8000e+01
IMP_SCORE,5270,GO:0015293,1.1082e-01,7.3000e+01
IMP_SCORE,5271,GO:1903008,1.1075e-01,1.3000e+01
IMP_SCORE,5272,GO:0005385,1.1074e-01,1.9000e+01
IMP_SCORE,5273,GO:0090231,1.1070e-01,1.0000e+01
IMP_SCORE,5274,GO:0034708,1.1069e-01,2.9000e+01
IMP_SCORE,5275,GO:0030837,1.1068e-01,1.8000e+01
IMP_SCORE,5276,GO:0044798,1.1059e-01,4.8000e+01
IMP_SCORE,5277,GO:0006829,1.1059e-01,2.3000e+01
IMP_SCORE,5278,GO:0031146,1.1058e-01,1.4000e+01
IMP_SCORE,5279,GO:0060536,1.1055e-01,5.0000e+00
IMP_SCORE,5280,GO:0017016,1.1054e-01,1.7900e+02
IMP_SCORE,5281,GO:0015932,1.1052e-01,4.0000e+01
IMP_SCORE,5282,GO:0052629,1.1041e-01,4.0000e+00
IMP_SCORE,5283,GO:0019208,1.1039e-01,5.9000e+01
IMP_SCORE,5284,GO:0010595,1.1031e-01,2.1000e+01
IMP_SCORE,5285,GO:0042623,1.1029e-01,8.3000e+01
IMP_SCORE,5286,GO:0008233,1.1027e-01,3.7800e+02
IMP_SCORE,5287,GO:0016242,1.1026e-01,1.0000e+01
IMP_SCORE,5288,GO:0043486,1.1016e-01,1.3000e+01
IMP_SCORE,5289,GO:0045259,1.1011e-01,5.0000e+00
IMP_SCORE,5290,GO:0019001,1.1003e-01,1.7400e+02
IMP_SCORE,5291,GO:0031092,1.0995e-01,1.6000e+01
IMP_SCORE,5292,GO:0061245,1.0990e-01,4.2000e+01
IMP_SCORE,5293,GO:0044438,1.0979e-01,6.2000e+01
IMP_SCORE,5294,GO:0070534,1.0975e-01,1.0000e+01
IMP_SCORE,5295,GO:0005253,1.0973e-01,5.4000e+01
IMP_SCORE,5296,GO:0016405,1.0971e-01,1.2000e+01
IMP_SCORE,5297,GO:0042462,1.0967e-01,2.7000e+01
IMP_SCORE,5298,GO:0031341,1.0966e-01,1.8000e+01
IMP_SCORE,5299,GO:0022804,1.0963e-01,1.4600e+02
IMP_SCORE,5300,GO:1901380,1.0960e-01,5.0000e+00
IMP_SCORE,5301,GO:0022884,1.0959e-01,1.2000e+01
IMP_SCORE,5302,GO:0043154,1.0959e-01,2.1000e+01
IMP_SCORE,5303,GO:0030490,1.0957e-01,2.1000e+01
IMP_SCORE,5304,GO:0000079,1.0956e-01,3.3000e+01
IMP_SCORE,5305,GO:0035338,1.0955e-01,3.2000e+01
IMP_SCORE,5306,GO:1901030,1.0954e-01,1.7000e+01
IMP_SCORE,5307,GO:0009583,1.0949e-01,5.1000e+01
IMP_SCORE,5308,GO:0045730,1.0949e-01,4.0000e+00
IMP_SCORE,5309,GO:0043114,1.0948e-01,5.0000e+00
IMP_SCORE,5310,GO:0035295,1.0947e-01,5.8000e+01
IMP_SCORE,5311,GO:0090305,1.0945e-01,8.7000e+01
IMP_SCORE,5312,GO:0009190,1.0944e-01,4.0000e+00
IMP_SCORE,5313,GO:0030097,1.0943e-01,5.9000e+01
IMP_SCORE,5314,GO:0002062,1.0939e-01,1.0000e+01
IMP_SCORE,5315,GO:0010369,1.0934e-01,1.1000e+01
IMP_SCORE,5316,GO:0005109,1.0930e-01,1.5000e+01
IMP_SCORE,5317,GO:0043631,1.0926e-01,1.4000e+01
IMP_SCORE,5318,GO:0002707,1.0925e-01,1.1000e+01
IMP_SCORE,5319,GO:0022835,1.0924e-01,2.3000e+01
IMP_SCORE,5320,GO:0030810,1.0923e-01,9.0000e+00
IMP_SCORE,5321,GO:1903897,1.0917e-01,1.0000e+00
IMP_SCORE,5322,GO:0033004,1.0917e-01,1.0000e+00
IMP_SCORE,5323,GO:0043295,1.0915e-01,2.3000e+01
IMP_SCORE,5324,GO:0071404,1.0913e-01,3.7000e+01
IMP_SCORE,5325,GO:0033690,1.0910e-01,2.2000e+01
IMP_SCORE,5326,GO:0007283,1.0904e-01,1.8200e+02
IMP_SCORE,5327,GO:0033014,1.0904e-01,2.2000e+01
IMP_SCORE,5328,GO:0034111,1.0889e-01,5.0000e+00
IMP_SCORE,5329,GO:0034405,1.0881e-01,9.0000e+00
IMP_SCORE,5330,GO:0032897,1.0880e-01,3.0000e+00
IMP_SCORE,5331,GO:0017111,1.0863e-01,2.5200e+02
IMP_SCORE,5332,GO:0015114,1.0863e-01,1.0000e+01
IMP_SCORE,5333,GO:0005977,1.0859e-01,1.7000e+01
IMP_SCORE,5334,GO:0046916,1.0851e-01,4.2000e+01
IMP_SCORE,5335,GO:0035335,1.0848e-01,4.5000e+01
IMP_SCORE,5336,GO:0016866,1.0847e-01,1.2000e+01
IMP_SCORE,5337,GO:0045606,1.0840e-01,6.0000e+00
IMP_SCORE,5338,GO:0044449,1.0835e-01,1.5200e+02
IMP_SCORE,5339,GO:1901685,1.0835e-01,2.3000e+01
IMP_SCORE,5340,GO:0048048,1.0830e-01,2.0000e+01
IMP_SCORE,5341,GO:0070988,1.0826e-01,3.1000e+01
IMP_SCORE,5342,GO:0034593,1.0823e-01,1.0000e+01
IMP_SCORE,5343,GO:0003724,1.0823e-01,2.9000e+01
IMP_SCORE,5344,GO:0060259,1.0822e-01,1.3000e+01
IMP_SCORE,5345,GO:0022618,1.0813e-01,8.4000e+01
IMP_SCORE,5346,GO:1905818,1.0812e-01,6.0000e+00
IMP_SCORE,5347,GO:0008009,1.0807e-01,1.5000e+01
IMP_SCORE,5348,GO:0008138,1.0798e-01,2.2000e+01
IMP_SCORE,5349,GO:0015238,1.0797e-01,1.3000e+01
IMP_SCORE,5350,GO:1903573,1.0796e-01,7.0000e+00
IMP_SCORE,5351,GO:0005201,1.0791e-01,8.2000e+01
IMP_SCORE,5352,GO:0004467,1.0786e-01,1.8000e+01
IMP_SCORE,5353,GO:0006312,1.0782e-01,1.4000e+01
IMP_SCORE,5354,GO:0016338,1.0782e-01,4.4000e+01
IMP_SCORE,5355,GO:0001671,1.0778e-01,2.6000e+01
IMP_SCORE,5356,GO:0033558,1.0776e-01,1.7000e+01
IMP_SCORE,5357,GO:0009226,1.0774e-01,3.7000e+01
IMP_SCORE,5358,GO:0000777,1.0774e-01,5.1000e+01
IMP_SCORE,5359,GO:0004602,1.0765e-01,3.2000e+01
IMP_SCORE,5360,GO:0033044,1.0761e-01,5.8000e+01
IMP_SCORE,5361,GO:0070647,1.0753e-01,2.5600e+02
IMP_SCORE,5362,GO:0003725,1.0750e-01,6.9000e+01
IMP_SCORE,5363,GO:1904293,1.0735e-01,4.0000e+00
IMP_SCORE,5364,GO:0051969,1.0734e-01,3.0000e+00
IMP_SCORE,5365,GO:0060840,1.0733e-01,1.3000e+01
IMP_SCORE,5366,GO:0006595,1.0728e-01,2.6000e+01
IMP_SCORE,5367,GO:2000241,1.0721e-01,4.2000e+01
IMP_SCORE,5368,GO:0010919,1.0717e-01,5.0000e+00
IMP_SCORE,5369,GO:0001653,1.0716e-01,7.0000e+01
IMP_SCORE,5370,GO:0007600,1.0710e-01,2.9700e+02
IMP_SCORE,5371,GO:0043502,1.0696e-01,1.6000e+01
IMP_SCORE,5372,GO:0008250,1.0691e-01,1.3000e+01
IMP_SCORE,5373,GO:0031966,1.0681e-01,2.9800e+02
IMP_SCORE,5374,GO:0045761,1.0681e-01,1.7000e+01
IMP_SCORE,5375,GO:0005868,1.0680e-01,4.0000e+00
IMP_SCORE,5376,GO:0016894,1.0676e-01,3.3000e+01
IMP_SCORE,5377,GO:0015298,1.0672e-01,3.0000e+01
IMP_SCORE,5378,GO:0098664,1.0659e-01,1.0000e+01
IMP_SCORE,5379,GO:0002715,1.0657e-01,1.0000e+01
IMP_SCORE,5380,GO:0005342,1.0655e-01,6.8000e+01
IMP_SCORE,5381,GO:0000793,1.0645e-01,2.2000e+01
IMP_SCORE,5382,GO:0043220,1.0641e-01,8.0000e+00
IMP_SCORE,5383,GO:0001667,1.0637e-01,6.1000e+01
IMP_SCORE,5384,GO:0098531,1.0634e-01,2.5000e+01
IMP_SCORE,5385,GO:0005639,1.0633e-01,1.3000e+01
IMP_SCORE,5386,GO:0000794,1.0630e-01,2.5000e+01
IMP_SCORE,5387,GO:0002080,1.0628e-01,9.0000e+00
IMP_SCORE,5388,GO:0016801,1.0627e-01,4.4000e+01
IMP_SCORE,5389,GO:0009649,1.0621e-01,1.4000e+01
IMP_SCORE,5390,GO:0034695,1.0616e-01,4.0000e+00
IMP_SCORE,5391,GO:0015269,1.0611e-01,1.6000e+01
IMP_SCORE,5392,GO:0009135,1.0607e-01,2.9000e+01
IMP_SCORE,5393,GO:0007131,1.0587e-01,9.0000e+00
IMP_SCORE,5394,GO:0007605,1.0582e-01,1.1800e+02
IMP_SCORE,5395,GO:0006606,1.0581e-01,4.1000e+01
IMP_SCORE,5396,GO:1903209,1.0577e-01,4.0000e+00
IMP_SCORE,5397,GO:0034389,1.0576e-01,3.6000e+01
IMP_SCORE,5398,GO:0033116,1.0573e-01,4.9000e+01
IMP_SCORE,5399,GO:0005905,1.0569e-01,5.3000e+01
IMP_SCORE,5400,GO:0003677,1.0564e-01,5.5100e+02
IMP_SCORE,5401,GO:0071359,1.0561e-01,1.3000e+01
IMP_SCORE,5402,GO:0000050,1.0559e-01,2.0000e+00
IMP_SCORE,5403,GO:1903319,1.0550e-01,9.0000e+00
IMP_SCORE,5404,GO:0005743,1.0549e-01,2.0000e+02
IMP_SCORE,5405,GO:0009410,1.0548e-01,1.9000e+01
IMP_SCORE,5406,GO:0015682,1.0548e-01,1.5000e+01
IMP_SCORE,5407,GO:0005487,1.0545e-01,6.0000e+00
IMP_SCORE,5408,GO:0051292,1.0544e-01,3.0000e+00
IMP_SCORE,5409,GO:0032281,1.0534e-01,1.7000e+01
IMP_SCORE,5410,GO:0048609,1.0532e-01,2.7400e+02
IMP_SCORE,5411,GO:0050855,1.0531e-01,2.1000e+01
IMP_SCORE,5412,GO:0015216,1.0530e-01,1.1000e+01
IMP_SCORE,5413,GO:0070646,1.0528e-01,6.7000e+01
IMP_SCORE,5414,GO:0050860,1.0521e-01,1.3000e+01
IMP_SCORE,5415,GO:0030317,1.0520e-01,1.4000e+01
IMP_SCORE,5416,GO:0008375,1.0516e-01,7.2000e+01
IMP_SCORE,5417,GO:1902224,1.0512e-01,1.3000e+01
IMP_SCORE,5418,GO:0015929,1.0507e-01,2.7000e+01
IMP_SCORE,5419,GO:0004693,1.0507e-01,9.0000e+00
IMP_SCORE,5420,GO:0019904,1.0506e-01,5.0100e+02
IMP_SCORE,5421,GO:0006364,1.0503e-01,5.5000e+01
IMP_SCORE,5422,GO:0009306,1.0492e-01,5.2000e+01
IMP_SCORE,5423,GO:0032590,1.0491e-01,1.6000e+01
IMP_SCORE,5424,GO:0002544,1.0488e-01,1.0000e+01
IMP_SCORE,5425,GO:1901293,1.0472e-01,5.2000e+01
IMP_SCORE,5426,GO:0004386,1.0467e-01,4.9000e+01
IMP_SCORE,5427,GO:0032592,1.0466e-01,2.4000e+01
IMP_SCORE,5428,GO:0051044,1.0464e-01,4.0000e+00
IMP_SCORE,5429,GO:1903077,1.0462e-01,1.1000e+01
IMP_SCORE,5430,GO:0050879,1.0457e-01,4.0000e+00
IMP_SCORE,5431,GO:0007271,1.0451e-01,1.8000e+01
IMP_SCORE,5432,GO:0006303,1.0447e-01,1.0000e+01
IMP_SCORE,5433,GO:0030507,1.0447e-01,1.1000e+01
IMP_SCORE,5434,GO:0007095,1.0445e-01,1.5000e+01
IMP_SCORE,5435,GO:0015030,1.0439e-01,3.2000e+01
IMP_SCORE,5436,GO:0001871,1.0433e-01,3.8000e+01
IMP_SCORE,5437,GO:0005793,1.0433e-01,3.7000e+01
IMP_SCORE,5438,GO:0003085,1.0429e-01,1.1000e+01
IMP_SCORE,5439,GO:1903052,1.0428e-01,3.7000e+01
IMP_SCORE,5440,GO:0009179,1.0424e-01,2.7000e+01
IMP_SCORE,5441,GO:0015893,1.0422e-01,2.7000e+01
IMP_SCORE,5442,GO:0031529,1.0421e-01,1.9000e+01
IMP_SCORE,5443,GO:0043632,1.0419e-01,9.9000e+01
IMP_SCORE,5444,GO:0051453,1.0418e-01,3.7000e+01
IMP_SCORE,5445,GO:0098573,1.0410e-01,2.4000e+01
IMP_SCORE,5446,GO:0035064,1.0409e-01,5.2000e+01
IMP_SCORE,5447,GO:0051028,1.0408e-01,5.9000e+01
IMP_SCORE,5448,GO:0016798,1.0407e-01,1.4500e+02
IMP_SCORE,5449,GO:0016363,1.0406e-01,3.8000e+01
IMP_SCORE,5450,GO:0070509,1.0399e-01,2.4000e+01
IMP_SCORE,5451,GO:0006044,1.0387e-01,2.6000e+01
IMP_SCORE,5452,GO:0008106,1.0382e-01,1.3000e+01
IMP_SCORE,5453,GO:0045414,1.0381e-01,6.0000e+00
IMP_SCORE,5454,GO:0015248,1.0373e-01,1.7000e+01
IMP_SCORE,5455,GO:0044439,1.0364e-01,6.6000e+01
IMP_SCORE,5456,GO:0030522,1.0363e-01,4.6000e+01
IMP_SCORE,5457,GO:0050821,1.0363e-01,5.9000e+01
IMP_SCORE,5458,GO:0002832,1.0361e-01,1.7000e+01
IMP_SCORE,5459,GO:0042415,1.0359e-01,1.2000e+01
IMP_SCORE,5460,GO:0070979,1.0350e-01,1.5000e+01
IMP_SCORE,5461,GO:0009108,1.0349e-01,9.5000e+01
IMP_SCORE,5462,GO:0002891,1.0348e-01,1.3000e+01
IMP_SCORE,5463,GO:1903825,1.0342e-01,4.2000e+01
IMP_SCORE,5464,GO:0005814,1.0340e-01,7.1000e+01
IMP_SCORE,5465,GO:0032943,1.0336e-01,2.0000e+01
IMP_SCORE,5466,GO:0050661,1.0334e-01,3.3000e+01
IMP_SCORE,5467,GO:0016651,1.0331e-01,8.4000e+01
IMP_SCORE,5468,GO:0071467,1.0331e-01,2.0000e+01
IMP_SCORE,5469,GO:0001608,1.0324e-01,3.1000e+01
IMP_SCORE,5470,GO:0035304,1.0322e-01,4.5000e+01
IMP_SCORE,5471,GO:0071280,1.0321e-01,1.3000e+01
IMP_SCORE,5472,GO:0005604,1.0318e-01,1.3300e+02
IMP_SCORE,5473,GO:0009119,1.0311e-01,3.8000e+01
IMP_SCORE,5474,GO:0005732,1.0309e-01,1.0000e+01
IMP_SCORE,5475,GO:0090169,1.0308e-01,5.0000e+00
IMP_SCORE,5476,GO:0043171,1.0308e-01,2.4000e+01
IMP_SCORE,5477,GO:0010447,1.0306e-01,6.0000e+00
IMP_SCORE,5478,GO:0009593,1.0298e-01,8.1000e+01
IMP_SCORE,5479,GO:0042742,1.0297e-01,8.4000e+01
IMP_SCORE,5480,GO:0016853,1.0281e-01,1.7800e+02
IMP_SCORE,5481,GO:0035725,1.0279e-01,4.6000e+01
IMP_SCORE,5482,GO:1900034,1.0277e-01,5.0000e+01
IMP_SCORE,5483,GO:0010822,1.0277e-01,4.9000e+01
IMP_SCORE,5484,GO:0043178,1.0271e-01,4.2000e+01
IMP_SCORE,5485,GO:0016229,1.0268e-01,1.6000e+01
IMP_SCORE,5486,GO:1903798,1.0264e-01,2.0000e+00
IMP_SCORE,5487,GO:0007099,1.0255e-01,4.0000e+00
IMP_SCORE,5488,GO:0002548,1.0249e-01,2.2000e+01
IMP_SCORE,5489,GO:0017112,1.0247e-01,5.7000e+01
IMP_SCORE,5490,GO:0030880,1.0246e-01,1.0000e+01
IMP_SCORE,5491,GO:0030073,1.0244e-01,2.1000e+01
IMP_SCORE,5492,GO:0014015,1.0239e-01,2.1000e+01
IMP_SCORE,5493,GO:1901570,1.0232e-01,2.8000e+01
IMP_SCORE,5494,GO:0071826,1.0229e-01,8.4000e+01
IMP_SCORE,5495,GO:0042923,1.0228e-01,2.7000e+01
IMP_SCORE,5496,GO:0044451,1.0221e-01,3.6900e+02
IMP_SCORE,5497,GO:0046457,1.0216e-01,1.3000e+01
IMP_SCORE,5498,GO:0021795,1.0209e-01,1.7000e+01
IMP_SCORE,5499,GO:0030970,1.0206e-01,3.0000e+00
IMP_SCORE,5500,GO:0035510,1.0198e-01,1.0000e+01
IMP_SCORE,5501,GO:0005575,1.0198e-01,7.6500e+02
IMP_SCORE,5502,GO:0030017,1.0197e-01,2.2000e+01
IMP_SCORE,5503,GO:1990234,1.0183e-01,2.0400e+02
IMP_SCORE,5504,GO:0006885,1.0181e-01,3.3000e+01
IMP_SCORE,5505,GO:0006568,1.0176e-01,1.5000e+01
IMP_SCORE,5506,GO:0099601,1.0173e-01,1.3000e+01
IMP_SCORE,5507,GO:0003707,1.0167e-01,2.3000e+01
IMP_SCORE,5508,GO:0002864,1.0165e-01,4.0000e+00
IMP_SCORE,5509,GO:0015980,1.0163e-01,5.6000e+01
IMP_SCORE,5510,GO:0050704,1.0147e-01,1.1000e+01
IMP_SCORE,5511,GO:0017134,1.0122e-01,1.5000e+01
IMP_SCORE,5512,GO:0030594,1.0109e-01,4.3000e+01
IMP_SCORE,5513,GO:0008150,1.0103e-01,1.3170e+03
IMP_SCORE,5514,GO:0014002,1.0095e-01,1.4000e+01
IMP_SCORE,5515,GO:1902750,1.0091e-01,2.2000e+01
IMP_SCORE,5516,GO:0033218,1.0091e-01,2.8200e+02
IMP_SCORE,5517,GO:0006417,1.0090e-01,9.0000e+01
IMP_SCORE,5518,GO:0071243,1.0085e-01,2.4000e+01
IMP_SCORE,5519,GO:0000398,1.0081e-01,7.3000e+01
IMP_SCORE,5520,GO:0005747,1.0079e-01,1.1000e+01
IMP_SCORE,5521,GO:0043565,1.0078e-01,3.0600e+02
IMP_SCORE,5522,GO:0006473,1.0074e-01,2.2000e+01
IMP_SCORE,5523,GO:0071805,1.0073e-01,4.2000e+01
IMP_SCORE,5524,GO:0051537,1.0064e-01,1.6000e+01
IMP_SCORE,5525,GO:0008519,1.0063e-01,2.1000e+01
IMP_SCORE,5526,GO:0047497,1.0049e-01,4.0000e+00
IMP_SCORE,5527,GO:1903320,1.0040e-01,4.7000e+01
IMP_SCORE,5528,GO:0006869,1.0038e-01,1.3700e+02
IMP_SCORE,5529,GO:0008239,1.0033e-01,2.0000e+01
IMP_SCORE,5530,GO:0016236,1.0033e-01,3.6000e+01
IMP_SCORE,5531,GO:0098878,1.0031e-01,2.6000e+01
IMP_SCORE,5532,GO:0061099,1.0030e-01,9.0000e+00
IMP_SCORE,5533,GO:0005758,1.0023e-01,5.7000e+01
IMP_SCORE,5534,GO:0009225,1.0014e-01,4.0000e+01
IMP_SCORE,5535,GO:0016482,1.0011e-01,6.3000e+01
IMP_SCORE,5536,GO:0060070,1.0010e-01,1.8000e+01
IMP_SCORE,5537,GO:1905208,1.0003e-01,2.0000e+00
IMP_SCORE,5538,GO:0042430,1.0001e-01,2.3000e+01
IMP_SCORE,5539,GO:0015867,9.9994e-02,1.4000e+01
IMP_SCORE,5540,GO:0097503,9.9978e-02,3.9000e+01
IMP_SCORE,5541,GO:0090084,9.9939e-02,1.7000e+01
IMP_SCORE,5542,GO:0002292,9.9935e-02,5.0000e+00
IMP_SCORE,5543,GO:0010842,9.9931e-02,3.0000e+01
IMP_SCORE,5544,GO:0005272,9.9885e-02,1.2000e+01
IMP_SCORE,5545,GO:0045616,9.9830e-02,5.0000e+00
IMP_SCORE,5546,GO:0001533,9.9820e-02,4.2000e+01
IMP_SCORE,5547,GO:0042267,9.9758e-02,2.4000e+01
IMP_SCORE,5548,GO:0042582,9.9699e-02,1.8000e+01
IMP_SCORE,5549,GO:0005251,9.9654e-02,3.3000e+01
IMP_SCORE,5550,GO:0071837,9.9573e-02,1.8000e+01
IMP_SCORE,5551,GO:0015171,9.9535e-02,5.2000e+01
IMP_SCORE,5552,GO:0034121,9.9468e-02,1.8000e+01
IMP_SCORE,5553,GO:1904659,9.9458e-02,3.0000e+01
IMP_SCORE,5554,GO:0031018,9.9455e-02,7.0000e+00
IMP_SCORE,5555,GO:0005513,9.9439e-02,6.0000e+00
IMP_SCORE,5556,GO:0021542,9.9421e-02,3.0000e+00
IMP_SCORE,5557,GO:0004861,9.9404e-02,3.0000e+00
IMP_SCORE,5558,GO:0006399,9.9355e-02,6.9000e+01
IMP_SCORE,5559,GO:1901677,9.9352e-02,1.0000e+01
IMP_SCORE,5560,GO:0051031,9.9287e-02,5.0000e+00
IMP_SCORE,5561,GO:0060142,9.9281e-02,1.4000e+01
IMP_SCORE,5562,GO:0043485,9.9249e-02,8.0000e+00
IMP_SCORE,5563,GO:0022824,9.9160e-02,1.6000e+01
IMP_SCORE,5564,GO:0071375,9.9075e-02,5.2000e+01
IMP_SCORE,5565,GO:0044259,9.8985e-02,4.1000e+01
IMP_SCORE,5566,GO:2001244,9.8981e-02,1.4000e+01
IMP_SCORE,5567,GO:0033202,9.8981e-02,4.0000e+00
IMP_SCORE,5568,GO:0048255,9.8949e-02,9.0000e+00
IMP_SCORE,5569,GO:0090051,9.8891e-02,4.0000e+00
IMP_SCORE,5570,GO:0022904,9.8889e-02,4.3000e+01
IMP_SCORE,5571,GO:0016805,9.8884e-02,1.9000e+01
IMP_SCORE,5572,GO:0016765,9.8832e-02,1.0300e+02
IMP_SCORE,5573,GO:0043021,9.8825e-02,3.6000e+01
IMP_SCORE,5574,GO:1901264,9.8806e-02,5.3000e+01
IMP_SCORE,5575,GO:0051923,9.8738e-02,1.2000e+01
IMP_SCORE,5576,GO:0031985,9.8714e-02,6.0000e+00
IMP_SCORE,5577,GO:0045445,9.8658e-02,8.0000e+00
IMP_SCORE,5578,GO:0045682,9.8602e-02,1.8000e+01
IMP_SCORE,5579,GO:0039535,9.8525e-02,5.0000e+00
IMP_SCORE,5580,GO:0018200,9.8524e-02,2.1000e+01
IMP_SCORE,5581,GO:0015850,9.8455e-02,5.3000e+01
IMP_SCORE,5582,GO:0050706,9.8450e-02,9.0000e+00
IMP_SCORE,5583,GO:0030004,9.8447e-02,3.5000e+01
IMP_SCORE,5584,GO:0046852,9.8414e-02,2.0000e+00
IMP_SCORE,5585,GO:0005548,9.8402e-02,2.3000e+01
IMP_SCORE,5586,GO:0050658,9.8329e-02,7.6000e+01
IMP_SCORE,5587,GO:0044702,9.8037e-02,4.4100e+02
IMP_SCORE,5588,GO:0030225,9.7944e-02,1.4000e+01
IMP_SCORE,5589,GO:0042301,9.7929e-02,1.2000e+01
IMP_SCORE,5590,GO:0007062,9.7895e-02,5.5000e+01
IMP_SCORE,5591,GO:0004532,9.7879e-02,1.5000e+01
IMP_SCORE,5592,GO:0004303,9.7857e-02,1.5000e+01
IMP_SCORE,5593,GO:0050998,9.7829e-02,9.0000e+00
IMP_SCORE,5594,GO:0051495,9.7765e-02,6.3000e+01
IMP_SCORE,5595,GO:0006661,9.7692e-02,4.0000e+01
IMP_SCORE,5596,GO:0006865,9.7649e-02,4.2000e+01
IMP_SCORE,5597,GO:0050688,9.7558e-02,3.5000e+01
IMP_SCORE,5598,GO:0042219,9.7538e-02,1.5000e+01
IMP_SCORE,5599,GO:0000151,9.7492e-02,8.6000e+01
IMP_SCORE,5600,GO:0043550,9.7443e-02,1.2000e+01
IMP_SCORE,5601,GO:0044801,9.7431e-02,6.4000e+01
IMP_SCORE,5602,GO:0031994,9.7293e-02,1.3000e+01
IMP_SCORE,5603,GO:0016779,9.7266e-02,7.6000e+01
IMP_SCORE,5604,GO:0071786,9.7244e-02,9.0000e+00
IMP_SCORE,5605,GO:0009261,9.7235e-02,1.5000e+01
IMP_SCORE,5606,GO:0048681,9.7195e-02,8.0000e+00
IMP_SCORE,5607,GO:0005267,9.7071e-02,5.2000e+01
IMP_SCORE,5608,GO:0051276,9.6883e-02,1.0000e+02
IMP_SCORE,5609,GO:0098743,9.6702e-02,1.5000e+01
IMP_SCORE,5610,GO:0051127,9.6669e-02,1.0000e+01
IMP_SCORE,5611,GO:0000271,9.6642e-02,1.1000e+01
IMP_SCORE,5612,GO:0002294,9.6573e-02,5.0000e+00
IMP_SCORE,5613,GO:1905939,9.6563e-02,4.0000e+00
IMP_SCORE,5614,GO:0004180,9.6458e-02,5.1000e+01
IMP_SCORE,5615,GO:0006957,9.6443e-02,1.6000e+01
IMP_SCORE,5616,GO:0006658,9.6442e-02,2.5000e+01
IMP_SCORE,5617,GO:0050684,9.6430e-02,2.6000e+01
IMP_SCORE,5618,GO:0001650,9.6415e-02,1.0300e+02
IMP_SCORE,5619,GO:0019985,9.6347e-02,2.0000e+00
IMP_SCORE,5620,GO:0044042,9.6311e-02,2.2000e+01
IMP_SCORE,5621,GO:0045236,9.6117e-02,4.0000e+00
IMP_SCORE,5622,GO:0006501,9.6098e-02,6.9000e+01
IMP_SCORE,5623,GO:0005165,9.6008e-02,3.0000e+00
IMP_SCORE,5624,GO:0051602,9.6008e-02,2.9000e+01
IMP_SCORE,5625,GO:0098813,9.5988e-02,1.4000e+01
IMP_SCORE,5626,GO:0043011,9.5840e-02,1.4000e+01
IMP_SCORE,5627,GO:0006260,9.5765e-02,6.2000e+01
IMP_SCORE,5628,GO:0019212,9.5748e-02,3.0000e+01
IMP_SCORE,5629,GO:0070584,9.5649e-02,6.0000e+00
IMP_SCORE,5630,GO:0045576,9.5633e-02,1.7000e+01
IMP_SCORE,5631,GO:1905038,9.5551e-02,5.0000e+00
IMP_SCORE,5632,GO:0000301,9.5527e-02,1.0000e+01
IMP_SCORE,5633,GO:0010984,9.5523e-02,7.0000e+00
IMP_SCORE,5634,GO:0048246,9.5511e-02,9.0000e+00
IMP_SCORE,5635,GO:0004812,9.5494e-02,2.8000e+01
IMP_SCORE,5636,GO:0000149,9.5466e-02,8.7000e+01
IMP_SCORE,5637,GO:0006914,9.5440e-02,1.0300e+02
IMP_SCORE,5638,GO:0098656,9.5402e-02,1.0600e+02
IMP_SCORE,5639,GO:0052312,9.5369e-02,9.0000e+00
IMP_SCORE,5640,GO:0044706,9.5356e-02,7.2000e+01
IMP_SCORE,5641,GO:0048738,9.5317e-02,1.2000e+01
IMP_SCORE,5642,GO:0001708,9.5305e-02,1.0000e+01
IMP_SCORE,5643,GO:0048278,9.5212e-02,4.4000e+01
IMP_SCORE,5644,GO:2001022,9.5206e-02,8.0000e+00
IMP_SCORE,5645,GO:0001076,9.5193e-02,6.1000e+01
IMP_SCORE,5646,GO:0032200,9.5104e-02,1.7000e+01
IMP_SCORE,5647,GO:0060170,9.5006e-02,2.9000e+01
IMP_SCORE,5648,GO:0005247,9.4940e-02,5.0000e+00
IMP_SCORE,5649,GO:1901879,9.4915e-02,3.2000e+01
IMP_SCORE,5650,GO:0052652,9.4908e-02,4.0000e+00
IMP_SCORE,5651,GO:0010765,9.4888e-02,1.8000e+01
IMP_SCORE,5652,GO:0050909,9.4885e-02,1.4000e+01
IMP_SCORE,5653,GO:0006397,9.4805e-02,1.3100e+02
IMP_SCORE,5654,GO:0046426,9.4772e-02,1.0000e+01
IMP_SCORE,5655,GO:0007126,9.4758e-02,2.6000e+01
IMP_SCORE,5656,GO:0044390,9.4743e-02,7.0000e+00
IMP_SCORE,5657,GO:0006402,9.4676e-02,2.6000e+01
IMP_SCORE,5658,GO:0003006,9.4633e-02,1.8500e+02
IMP_SCORE,5659,GO:0031124,9.4562e-02,3.0000e+01
IMP_SCORE,5660,GO:0006688,9.4547e-02,4.2000e+01
IMP_SCORE,5661,GO:0016799,9.4535e-02,1.8000e+01
IMP_SCORE,5662,GO:0098661,9.4533e-02,5.7000e+01
IMP_SCORE,5663,GO:0050871,9.4459e-02,2.1000e+01
IMP_SCORE,5664,GO:0061572,9.4378e-02,3.8000e+01
IMP_SCORE,5665,GO:0070160,9.4375e-02,1.6500e+02
IMP_SCORE,5666,GO:2000311,9.4294e-02,4.0000e+00
IMP_SCORE,5667,GO:0007259,9.4286e-02,2.0000e+01
IMP_SCORE,5668,GO:0034655,9.4277e-02,8.6000e+01
IMP_SCORE,5669,GO:0006336,9.4212e-02,1.8000e+01
IMP_SCORE,5670,GO:0048853,9.4186e-02,4.0000e+00
IMP_SCORE,5671,GO:1900273,9.4080e-02,1.7000e+01
IMP_SCORE,5672,GO:0006378,9.3962e-02,1.4000e+01
IMP_SCORE,5673,GO:0030955,9.3834e-02,6.0000e+00
IMP_SCORE,5674,GO:0000209,9.3809e-02,7.8000e+01
IMP_SCORE,5675,GO:0019321,9.3802e-02,1.5000e+01
IMP_SCORE,5676,GO:0005158,9.3776e-02,1.8000e+01
IMP_SCORE,5677,GO:0015926,9.3760e-02,2.0000e+01
IMP_SCORE,5678,GO:0007286,9.3695e-02,4.7000e+01
IMP_SCORE,5679,GO:0019888,9.3564e-02,6.3000e+01
IMP_SCORE,5680,GO:0035590,9.3552e-02,3.1000e+01
IMP_SCORE,5681,GO:0060384,9.3517e-02,1.9000e+01
IMP_SCORE,5682,GO:0090090,9.3449e-02,4.0000e+01
IMP_SCORE,5683,GO:0007589,9.3432e-02,2.4000e+01
IMP_SCORE,5684,GO:0061640,9.3399e-02,2.2000e+01
IMP_SCORE,5685,GO:0090575,9.3376e-02,1.9000e+01
IMP_SCORE,5686,GO:0007413,9.3331e-02,2.5000e+01
IMP_SCORE,5687,GO:0065004,9.3324e-02,5.5000e+01
IMP_SCORE,5688,GO:0006024,9.3317e-02,4.6000e+01
IMP_SCORE,5689,GO:0048232,9.3316e-02,2.1900e+02
IMP_SCORE,5690,GO:0043046,9.3298e-02,3.0000e+00
IMP_SCORE,5691,GO:1902259,9.3238e-02,1.3000e+01
IMP_SCORE,5692,GO:0035307,9.3236e-02,2.7000e+01
IMP_SCORE,5693,GO:0034629,9.3145e-02,1.8000e+01
IMP_SCORE,5694,GO:0005086,9.3108e-02,1.8000e+01
IMP_SCORE,5695,GO:0015215,9.3089e-02,1.7000e+01
IMP_SCORE,5696,GO:0098732,9.3085e-02,2.9000e+01
IMP_SCORE,5697,GO:0016567,9.3074e-02,2.1900e+02
IMP_SCORE,5698,GO:0019206,9.3069e-02,5.0000e+00
IMP_SCORE,5699,GO:0044441,9.2887e-02,2.1800e+02
IMP_SCORE,5700,GO:0046838,9.2801e-02,3.0000e+00
IMP_SCORE,5701,GO:0051642,9.2736e-02,1.0000e+01
IMP_SCORE,5702,GO:0051196,9.2720e-02,1.6000e+01
IMP_SCORE,5703,GO:0051084,9.2670e-02,1.7000e+01
IMP_SCORE,5704,GO:0022857,9.2613e-02,3.1100e+02
IMP_SCORE,5705,GO:0019205,9.2586e-02,2.7000e+01
IMP_SCORE,5706,GO:0016471,9.2522e-02,2.0000e+01
IMP_SCORE,5707,GO:0050922,9.2444e-02,1.8000e+01
IMP_SCORE,5708,GO:0006488,9.2440e-02,1.1000e+01
IMP_SCORE,5709,GO:0060590,9.2391e-02,2.4000e+01
IMP_SCORE,5710,GO:0051023,9.2380e-02,8.0000e+00
IMP_SCORE,5711,GO:0032041,9.2264e-02,3.0000e+00
IMP_SCORE,5712,GO:0005813,9.2238e-02,2.0300e+02
IMP_SCORE,5713,GO:0005172,9.2198e-02,1.3000e+01
IMP_SCORE,5714,GO:0050974,9.2190e-02,1.2000e+01
IMP_SCORE,5715,GO:0042761,9.2154e-02,2.7000e+01
IMP_SCORE,5716,GO:0000781,9.2139e-02,4.0000e+01
IMP_SCORE,5717,GO:0090630,9.2095e-02,3.6000e+01
IMP_SCORE,5718,GO:0035821,9.2074e-02,4.3000e+01
IMP_SCORE,5719,GO:0033612,9.1923e-02,3.0000e+00
IMP_SCORE,5720,GO:0015081,9.1855e-02,6.9000e+01
IMP_SCORE,5721,GO:0036020,9.1814e-02,2.1000e+01
IMP_SCORE,5722,GO:0051446,9.1751e-02,3.0000e+00
IMP_SCORE,5723,GO:0042762,9.1732e-02,1.6000e+01
IMP_SCORE,5724,GO:0021535,9.1611e-02,8.0000e+00
IMP_SCORE,5725,GO:0072001,9.1467e-02,5.0000e+00
IMP_SCORE,5726,GO:2000353,9.1395e-02,1.5000e+01
IMP_SCORE,5727,GO:0046942,9.1334e-02,1.0400e+02
IMP_SCORE,5728,GO:0042393,9.1311e-02,8.8000e+01
IMP_SCORE,5729,GO:0043537,9.1187e-02,7.0000e+00
IMP_SCORE,5730,GO:0010824,9.1174e-02,1.0000e+01
IMP_SCORE,5731,GO:0007219,9.1161e-02,4.6000e+01
IMP_SCORE,5732,GO:0030301,9.1093e-02,1.4000e+01
IMP_SCORE,5733,GO:0043487,9.1056e-02,4.7000e+01
IMP_SCORE,5734,GO:0032736,9.1037e-02,7.0000e+00
IMP_SCORE,5735,GO:0042589,9.0967e-02,1.1000e+01
IMP_SCORE,5736,GO:0031463,9.0938e-02,1.6000e+01
IMP_SCORE,5737,GO:0030163,9.0724e-02,9.1000e+01
IMP_SCORE,5738,GO:0051532,9.0531e-02,1.0000e+01
IMP_SCORE,5739,GO:0031430,9.0482e-02,4.8000e+01
IMP_SCORE,5740,GO:0030817,9.0482e-02,2.9000e+01
IMP_SCORE,5741,GO:0045028,9.0471e-02,2.7000e+01
IMP_SCORE,5742,GO:0018216,9.0383e-02,2.4000e+01
IMP_SCORE,5743,GO:0000038,9.0381e-02,3.3000e+01
IMP_SCORE,5744,GO:0005225,9.0353e-02,2.6000e+01
IMP_SCORE,5745,GO:0045648,9.0342e-02,3.0000e+00
IMP_SCORE,5746,GO:0019825,9.0304e-02,2.7000e+01
IMP_SCORE,5747,GO:0006835,9.0287e-02,3.3000e+01
IMP_SCORE,5748,GO:1902187,9.0265e-02,4.0000e+00
IMP_SCORE,5749,GO:0032530,9.0067e-02,1.6000e+01
IMP_SCORE,5750,GO:0006750,9.0045e-02,2.2000e+01
IMP_SCORE,5751,GO:0035036,8.9991e-02,4.3000e+01
IMP_SCORE,5752,GO:0015645,8.9860e-02,2.0000e+01
IMP_SCORE,5753,GO:0061659,8.9844e-02,8.1000e+01
IMP_SCORE,5754,GO:2000191,8.9755e-02,2.0000e+00
IMP_SCORE,5755,GO:0008395,8.9630e-02,2.9000e+01
IMP_SCORE,5756,GO:0006626,8.9606e-02,1.6000e+01
IMP_SCORE,5757,GO:0061756,8.9529e-02,1.2000e+01
IMP_SCORE,5758,GO:0005313,8.9509e-02,9.0000e+00
IMP_SCORE,5759,GO:0009581,8.9353e-02,5.7000e+01
IMP_SCORE,5760,GO:0060123,8.9098e-02,1.3000e+01
IMP_SCORE,5761,GO:0030897,8.9092e-02,8.0000e+00
IMP_SCORE,5762,GO:0045954,8.9064e-02,6.0000e+00
IMP_SCORE,5763,GO:0043548,8.9008e-02,1.3000e+01
IMP_SCORE,5764,GO:0042255,8.8999e-02,7.0000e+00
IMP_SCORE,5765,GO:0043687,8.8957e-02,8.0000e+01
IMP_SCORE,5766,GO:0032012,8.8937e-02,8.0000e+00
IMP_SCORE,5767,GO:0005913,8.8863e-02,6.9000e+01
IMP_SCORE,5768,GO:0071711,8.8855e-02,1.0000e+01
IMP_SCORE,5769,GO:0016628,8.8852e-02,2.1000e+01
IMP_SCORE,5770,GO:1903050,8.8826e-02,5.3000e+01
IMP_SCORE,5771,GO:0002039,8.8799e-02,3.3000e+01
IMP_SCORE,5772,GO:0005212,8.8787e-02,5.0000e+01
IMP_SCORE,5773,GO:0031424,8.8751e-02,9.5000e+01
IMP_SCORE,5774,GO:0040014,8.8648e-02,2.1000e+01
IMP_SCORE,5775,GO:0034114,8.8586e-02,3.0000e+00
IMP_SCORE,5776,GO:0042734,8.8537e-02,3.0000e+01
IMP_SCORE,5777,GO:0042098,8.8428e-02,5.0000e+00
IMP_SCORE,5778,GO:0015935,8.8397e-02,2.6000e+01
IMP_SCORE,5779,GO:0003697,8.8387e-02,2.9000e+01
IMP_SCORE,5780,GO:0044782,8.8365e-02,6.7000e+01
IMP_SCORE,5781,GO:0086004,8.8363e-02,4.0000e+00
IMP_SCORE,5782,GO:2000352,8.8248e-02,2.0000e+00
IMP_SCORE,5783,GO:1903293,8.8201e-02,3.8000e+01
IMP_SCORE,5784,GO:0033572,8.8183e-02,1.9000e+01
IMP_SCORE,5785,GO:0008514,8.8164e-02,9.8000e+01
IMP_SCORE,5786,GO:0031644,8.8127e-02,3.4000e+01
IMP_SCORE,5787,GO:0008378,8.8094e-02,2.6000e+01
IMP_SCORE,5788,GO:0042093,8.8075e-02,2.0000e+00
IMP_SCORE,5789,GO:0046501,8.8066e-02,2.2000e+01
IMP_SCORE,5790,GO:0031571,8.7834e-02,2.0000e+00
IMP_SCORE,5791,GO:0050954,8.7783e-02,1.1600e+02
IMP_SCORE,5792,GO:0051183,8.7748e-02,1.2000e+01
IMP_SCORE,5793,GO:0002377,8.7738e-02,1.4000e+01
IMP_SCORE,5794,GO:0019783,8.7690e-02,6.9000e+01
IMP_SCORE,5795,GO:0006704,8.7640e-02,1.3000e+01
IMP_SCORE,5796,GO:0007601,8.7469e-02,1.4000e+02
IMP_SCORE,5797,GO:0071203,8.7442e-02,1.9000e+01
IMP_SCORE,5798,GO:0018149,8.7433e-02,2.5000e+01
IMP_SCORE,5799,GO:0034698,8.7381e-02,5.0000e+00
IMP_SCORE,5800,GO:0071813,8.7300e-02,1.2000e+01
IMP_SCORE,5801,GO:0046461,8.7275e-02,2.2000e+01
IMP_SCORE,5802,GO:0015078,8.7230e-02,3.1000e+01
IMP_SCORE,5803,GO:0072422,8.7166e-02,8.0000e+00
IMP_SCORE,5804,GO:0090192,8.7139e-02,3.0000e+00
IMP_SCORE,5805,GO:0051447,8.7066e-02,5.0000e+00
IMP_SCORE,5806,GO:1904355,8.7058e-02,3.4000e+01
IMP_SCORE,5807,GO:0010888,8.7045e-02,1.3000e+01
IMP_SCORE,5808,GO:0004653,8.6861e-02,3.3000e+01
IMP_SCORE,5809,GO:2000269,8.6769e-02,1.3000e+01
IMP_SCORE,5810,GO:0048593,8.6767e-02,1.0000e+01
IMP_SCORE,5811,GO:0098563,8.6731e-02,1.3000e+01
IMP_SCORE,5812,GO:0016274,8.6723e-02,1.6000e+01
IMP_SCORE,5813,GO:0072528,8.6678e-02,1.5000e+01
IMP_SCORE,5814,GO:1990748,8.6369e-02,8.2000e+01
IMP_SCORE,5815,GO:0042277,8.6345e-02,2.3500e+02
IMP_SCORE,5816,GO:1905508,8.6313e-02,3.0000e+00
IMP_SCORE,5817,GO:0031435,8.6240e-02,1.9000e+01
IMP_SCORE,5818,GO:0034776,8.6180e-02,2.0000e+00
IMP_SCORE,5819,GO:0007276,8.6080e-02,2.0500e+02
IMP_SCORE,5820,GO:0098719,8.6068e-02,5.0000e+00
IMP_SCORE,5821,GO:0006296,8.6066e-02,6.0000e+00
IMP_SCORE,5822,GO:0090533,8.6053e-02,1.4000e+01
IMP_SCORE,5823,GO:0002716,8.6026e-02,5.0000e+00
IMP_SCORE,5824,GO:0042180,8.5930e-02,3.2000e+01
IMP_SCORE,5825,GO:0061162,8.5920e-02,1.4000e+01
IMP_SCORE,5826,GO:0008089,8.5885e-02,1.8000e+01
IMP_SCORE,5827,GO:0019320,8.5833e-02,2.3000e+01
IMP_SCORE,5828,GO:0007224,8.5801e-02,4.3000e+01
IMP_SCORE,5829,GO:0015145,8.5697e-02,1.7000e+01
IMP_SCORE,5830,GO:0009145,8.5694e-02,1.2000e+01
IMP_SCORE,5831,GO:1902656,8.5688e-02,6.0000e+00
IMP_SCORE,5832,GO:0032984,8.5564e-02,7.0000e+01
IMP_SCORE,5833,GO:0009650,8.5508e-02,6.0000e+00
IMP_SCORE,5834,GO:0008585,8.5423e-02,1.2000e+01
IMP_SCORE,5835,GO:0098742,8.5312e-02,1.5500e+02
IMP_SCORE,5836,GO:0031491,8.5238e-02,1.3000e+01
IMP_SCORE,5837,GO:0050919,8.5225e-02,6.0000e+00
IMP_SCORE,5838,GO:0090036,8.5195e-02,1.5000e+01
IMP_SCORE,5839,GO:0042599,8.5181e-02,2.4000e+01
IMP_SCORE,5840,GO:0009881,8.5142e-02,5.0000e+00
IMP_SCORE,5841,GO:0030551,8.5078e-02,1.3000e+01
IMP_SCORE,5842,GO:0052866,8.4938e-02,2.2000e+01
IMP_SCORE,5843,GO:0080154,8.4886e-02,2.2000e+01
IMP_SCORE,5844,GO:0001921,8.4882e-02,1.3000e+01
IMP_SCORE,5845,GO:0016757,8.4876e-02,2.4100e+02
IMP_SCORE,5846,GO:0043492,8.4791e-02,5.9000e+01
IMP_SCORE,5847,GO:0070006,8.4700e-02,1.9000e+01
IMP_SCORE,5848,GO:0035561,8.4672e-02,3.0000e+00
IMP_SCORE,5849,GO:0002363,8.4399e-02,1.6000e+01
IMP_SCORE,5850,GO:0046873,8.4382e-02,1.3300e+02
IMP_SCORE,5851,GO:0005581,8.4364e-02,1.6900e+02
IMP_SCORE,5852,GO:0006486,8.4304e-02,8.9000e+01
IMP_SCORE,5853,GO:0061178,8.4236e-02,2.4000e+01
IMP_SCORE,5854,GO:0019748,8.4189e-02,1.7000e+01
IMP_SCORE,5855,GO:0000217,8.4187e-02,8.0000e+00
IMP_SCORE,5856,GO:0006839,8.4176e-02,4.9000e+01
IMP_SCORE,5857,GO:0051057,8.4146e-02,1.5000e+01
IMP_SCORE,5858,GO:0000387,8.4138e-02,2.0000e+01
IMP_SCORE,5859,GO:0007156,8.4050e-02,1.4600e+02
IMP_SCORE,5860,GO:0060413,8.3994e-02,6.0000e+00
IMP_SCORE,5861,GO:0050953,8.3817e-02,1.4400e+02
IMP_SCORE,5862,GO:0015020,8.3700e-02,2.2000e+01
IMP_SCORE,5863,GO:0015144,8.3670e-02,3.2000e+01
IMP_SCORE,5864,GO:0006684,8.3561e-02,8.0000e+00
IMP_SCORE,5865,GO:0042562,8.3547e-02,5.6000e+01
IMP_SCORE,5866,GO:0048512,8.3529e-02,2.1000e+01
IMP_SCORE,5867,GO:0018410,8.3517e-02,6.8000e+01
IMP_SCORE,5868,GO:0098801,8.3487e-02,2.0000e+00
IMP_SCORE,5869,GO:0070888,8.3339e-02,2.6000e+01
IMP_SCORE,5870,GO:2000785,8.3300e-02,1.7000e+01
IMP_SCORE,5871,GO:0003002,8.3294e-02,6.2000e+01
IMP_SCORE,5872,GO:0050686,8.3247e-02,5.0000e+00
IMP_SCORE,5873,GO:0042733,8.3246e-02,3.4000e+01
IMP_SCORE,5874,GO:1990542,8.3220e-02,1.4000e+01
IMP_SCORE,5875,GO:0070972,8.3111e-02,2.1000e+01
IMP_SCORE,5876,GO:0006607,8.3092e-02,1.5000e+01
IMP_SCORE,5877,GO:0042558,8.3069e-02,7.0000e+00
IMP_SCORE,5878,GO:1904292,8.3065e-02,6.0000e+00
IMP_SCORE,5879,GO:0007059,8.2942e-02,5.9000e+01
IMP_SCORE,5880,GO:0045176,8.2873e-02,3.0000e+00
IMP_SCORE,5881,GO:0016581,8.2810e-02,1.7000e+01
IMP_SCORE,5882,GO:0046939,8.2780e-02,1.8000e+01
IMP_SCORE,5883,GO:0043484,8.2778e-02,3.0000e+01
IMP_SCORE,5884,GO:0070001,8.2711e-02,4.5000e+01
IMP_SCORE,5885,GO:0044703,8.2690e-02,9.5000e+01
IMP_SCORE,5886,GO:0009301,8.2621e-02,2.3000e+01
IMP_SCORE,5887,GO:0042787,8.2616e-02,5.2000e+01
IMP_SCORE,5888,GO:0009127,8.2562e-02,1.7000e+01
IMP_SCORE,5889,GO:0008237,8.2349e-02,1.2600e+02
IMP_SCORE,5890,GO:0051770,8.2292e-02,5.0000e+00
IMP_SCORE,5891,GO:0006516,8.2202e-02,5.0000e+00
IMP_SCORE,5892,GO:0002040,8.2127e-02,1.9000e+01
IMP_SCORE,5893,GO:0035066,8.2049e-02,1.6000e+01
IMP_SCORE,5894,GO:0090161,8.2020e-02,4.0000e+00
IMP_SCORE,5895,GO:0035850,8.2019e-02,1.4000e+01
IMP_SCORE,5896,GO:0016917,8.1985e-02,1.6000e+01
IMP_SCORE,5897,GO:0071260,8.1951e-02,3.0000e+01
IMP_SCORE,5898,GO:0031674,8.1920e-02,1.8000e+01
IMP_SCORE,5899,GO:0015868,8.1767e-02,2.2000e+01
IMP_SCORE,5900,GO:1903046,8.1700e-02,7.4000e+01
IMP_SCORE,5901,GO:2000369,8.1688e-02,4.0000e+00
IMP_SCORE,5902,GO:0032420,8.1620e-02,2.4000e+01
IMP_SCORE,5903,GO:0005891,8.1616e-02,2.7000e+01
IMP_SCORE,5904,GO:0003299,8.1540e-02,6.0000e+00
IMP_SCORE,5905,GO:0045047,8.1501e-02,1.9000e+01
IMP_SCORE,5906,GO:2000273,8.1484e-02,7.0000e+00
IMP_SCORE,5907,GO:0000922,8.1483e-02,9.2000e+01
IMP_SCORE,5908,GO:0031338,8.1404e-02,3.5000e+01
IMP_SCORE,5909,GO:0071897,8.1358e-02,2.5000e+01
IMP_SCORE,5910,GO:0006612,8.1305e-02,3.3000e+01
IMP_SCORE,5911,GO:0032715,8.1232e-02,1.1000e+01
IMP_SCORE,5912,GO:0001709,8.1220e-02,2.3000e+01
IMP_SCORE,5913,GO:0000307,8.1110e-02,1.0000e+01
IMP_SCORE,5914,GO:0034596,8.1103e-02,1.3000e+01
IMP_SCORE,5915,GO:0007218,8.0999e-02,9.3000e+01
IMP_SCORE,5916,GO:0030016,8.0891e-02,3.3000e+01
IMP_SCORE,5917,GO:0043043,8.0810e-02,6.6000e+01
IMP_SCORE,5918,GO:0000940,8.0794e-02,4.0000e+00
IMP_SCORE,5919,GO:0004879,8.0749e-02,1.6000e+01
IMP_SCORE,5920,GO:0005929,8.0725e-02,2.4000e+02
IMP_SCORE,5921,GO:0030072,8.0586e-02,1.3000e+01
IMP_SCORE,5922,GO:0072044,8.0529e-02,8.0000e+00
IMP_SCORE,5923,GO:0031306,8.0482e-02,1.2000e+01
IMP_SCORE,5924,GO:1990752,8.0474e-02,1.7000e+01
IMP_SCORE,5925,GO:0036459,8.0433e-02,7.0000e+01
IMP_SCORE,5926,GO:0001664,8.0427e-02,1.1300e+02
IMP_SCORE,5927,GO:0006403,8.0309e-02,1.3000e+01
IMP_SCORE,5928,GO:0048029,8.0276e-02,7.8000e+01
IMP_SCORE,5929,GO:0004970,8.0049e-02,1.4000e+01
IMP_SCORE,5930,GO:0001505,8.0026e-02,9.2000e+01
IMP_SCORE,5931,GO:0061037,7.9968e-02,1.6000e+01
IMP_SCORE,5932,GO:1901661,7.9850e-02,2.2000e+01
IMP_SCORE,5933,GO:0030809,7.9776e-02,4.0000e+00
IMP_SCORE,5934,GO:1901571,7.9741e-02,1.5000e+01
IMP_SCORE,5935,GO:0045271,7.9727e-02,1.2000e+01
IMP_SCORE,5936,GO:0061081,7.9712e-02,7.0000e+00
IMP_SCORE,5937,GO:0005184,7.9511e-02,1.5000e+01
IMP_SCORE,5938,GO:0032369,7.9466e-02,3.0000e+00
IMP_SCORE,5939,GO:0019585,7.9351e-02,2.3000e+01
IMP_SCORE,5940,GO:0006757,7.9323e-02,1.4000e+01
IMP_SCORE,5941,GO:0046961,7.9322e-02,6.0000e+00
IMP_SCORE,5942,GO:0006120,7.9273e-02,1.4000e+01
IMP_SCORE,5943,GO:0006778,7.9214e-02,2.2000e+01
IMP_SCORE,5944,GO:0032107,7.8982e-02,1.0000e+00
IMP_SCORE,5945,GO:0055029,7.8886e-02,1.4000e+01
IMP_SCORE,5946,GO:0004864,7.8877e-02,2.9000e+01
IMP_SCORE,5947,GO:0036065,7.8804e-02,1.5000e+01
IMP_SCORE,5948,GO:0060193,7.8685e-02,2.1000e+01
IMP_SCORE,5949,GO:0014894,7.8646e-02,3.0000e+00
IMP_SCORE,5950,GO:0071804,7.8637e-02,4.0000e+01
IMP_SCORE,5951,GO:0010332,7.8609e-02,1.0000e+01
IMP_SCORE,5952,GO:0045132,7.8563e-02,4.0000e+00
IMP_SCORE,5953,GO:0032656,7.8553e-02,1.0000e+01
IMP_SCORE,5954,GO:0097539,7.8533e-02,6.0000e+00
IMP_SCORE,5955,GO:0016878,7.8510e-02,4.0000e+01
IMP_SCORE,5956,GO:0043277,7.8427e-02,2.3000e+01
IMP_SCORE,5957,GO:0016671,7.8391e-02,8.0000e+00
IMP_SCORE,5958,GO:0060134,7.8358e-02,7.0000e+00
IMP_SCORE,5959,GO:0071824,7.8335e-02,5.5000e+01
IMP_SCORE,5960,GO:0016339,7.8332e-02,9.3000e+01
IMP_SCORE,5961,GO:0006084,7.8253e-02,3.0000e+01
IMP_SCORE,5962,GO:0032480,7.8222e-02,9.0000e+00
IMP_SCORE,5963,GO:0000731,7.8199e-02,9.0000e+00
IMP_SCORE,5964,GO:0022843,7.7990e-02,5.5000e+01
IMP_SCORE,5965,GO:0030134,7.7944e-02,1.5000e+01
IMP_SCORE,5966,GO:0044455,7.7812e-02,6.7000e+01
IMP_SCORE,5967,GO:1903902,7.7796e-02,3.3000e+01
IMP_SCORE,5968,GO:0042428,7.7776e-02,8.0000e+00
IMP_SCORE,5969,GO:1901739,7.7733e-02,1.6000e+01
IMP_SCORE,5970,GO:0070402,7.7732e-02,1.8000e+01
IMP_SCORE,5971,GO:0051931,7.7658e-02,2.1000e+01
IMP_SCORE,5972,GO:0009584,7.7653e-02,2.1000e+01
IMP_SCORE,5973,GO:0009161,7.7611e-02,4.8000e+01
IMP_SCORE,5974,GO:0031998,7.7473e-02,6.0000e+00
IMP_SCORE,5975,GO:0015923,7.7438e-02,1.7000e+01
IMP_SCORE,5976,GO:0048841,7.7239e-02,4.0000e+00
IMP_SCORE,5977,GO:0017127,7.7165e-02,7.0000e+00
IMP_SCORE,5978,GO:0032259,7.7127e-02,1.9600e+02
IMP_SCORE,5979,GO:0003341,7.7089e-02,3.0000e+01
IMP_SCORE,5980,GO:0072348,7.7037e-02,1.9000e+01
IMP_SCORE,5981,GO:0070492,7.6999e-02,9.7000e+01
IMP_SCORE,5982,GO:0030131,7.6944e-02,1.3000e+01
IMP_SCORE,5983,GO:0044445,7.6872e-02,7.7000e+01
IMP_SCORE,5984,GO:0060038,7.6869e-02,1.0000e+00
IMP_SCORE,5985,GO:0046339,7.6758e-02,1.2000e+01
IMP_SCORE,5986,GO:0043241,7.6736e-02,4.0000e+01
IMP_SCORE,5987,GO:0015271,7.6674e-02,2.4000e+01
IMP_SCORE,5988,GO:0045214,7.6659e-02,1.9000e+01
IMP_SCORE,5989,GO:0061383,7.6611e-02,4.0000e+00
IMP_SCORE,5990,GO:0000049,7.6597e-02,1.7000e+01
IMP_SCORE,5991,GO:0040023,7.6585e-02,1.1000e+01
IMP_SCORE,5992,GO:0045898,7.6556e-02,2.0000e+00
IMP_SCORE,5993,GO:0031274,7.6497e-02,4.0000e+00
IMP_SCORE,5994,GO:0031648,7.6479e-02,2.0000e+01
IMP_SCORE,5995,GO:0061311,7.6389e-02,3.0000e+00
IMP_SCORE,5996,GO:0010837,7.6382e-02,1.1000e+01
IMP_SCORE,5997,GO:0001190,7.6363e-02,2.1000e+01
IMP_SCORE,5998,GO:0000042,7.6354e-02,1.4000e+01
IMP_SCORE,5999,GO:1902711,7.6328e-02,6.0000e+00
IMP_SCORE,6000,GO:0099531,7.6266e-02,4.7000e+01
IMP_SCORE,6001,GO:0006826,7.6197e-02,2.8000e+01
IMP_SCORE,6002,GO:0030318,7.6111e-02,1.8000e+01
IMP_SCORE,6003,GO:0042162,7.6082e-02,7.0000e+00
IMP_SCORE,6004,GO:0001759,7.6011e-02,2.0000e+00
IMP_SCORE,6005,GO:0021527,7.6010e-02,1.0000e+00
IMP_SCORE,6006,GO:0090399,7.6010e-02,1.0000e+00
IMP_SCORE,6007,GO:1990440,7.6010e-02,1.0000e+00
IMP_SCORE,6008,GO:0030545,7.5993e-02,2.1000e+01
IMP_SCORE,6009,GO:0016303,7.5990e-02,8.0000e+00
IMP_SCORE,6010,GO:0070507,7.5954e-02,4.8000e+01
IMP_SCORE,6011,GO:0005346,7.5768e-02,1.1000e+01
IMP_SCORE,6012,GO:0072215,7.5496e-02,5.0000e+00
IMP_SCORE,6013,GO:0006359,7.5451e-02,3.7000e+01
IMP_SCORE,6014,GO:0060632,7.5437e-02,6.0000e+00
IMP_SCORE,6015,GO:0055023,7.5425e-02,3.0000e+00
IMP_SCORE,6016,GO:0016408,7.5408e-02,3.6000e+01
IMP_SCORE,6017,GO:0060271,7.5045e-02,6.5000e+01
IMP_SCORE,6018,GO:0016655,7.4990e-02,2.6000e+01
IMP_SCORE,6019,GO:0017049,7.4967e-02,6.0000e+00
IMP_SCORE,6020,GO:0046849,7.4859e-02,4.0000e+00
IMP_SCORE,6021,GO:0061001,7.4813e-02,1.1000e+01
IMP_SCORE,6022,GO:0016127,7.4776e-02,1.2000e+01
IMP_SCORE,6023,GO:0001098,7.4600e-02,1.2000e+01
IMP_SCORE,6024,GO:0006369,7.4587e-02,1.4000e+01
IMP_SCORE,6025,GO:0070085,7.4569e-02,7.7000e+01
IMP_SCORE,6026,GO:0097546,7.4549e-02,2.2000e+01
IMP_SCORE,6027,GO:0051125,7.4522e-02,1.0000e+01
IMP_SCORE,6028,GO:0034385,7.4520e-02,5.0000e+00
IMP_SCORE,6029,GO:2000251,7.4500e-02,2.0000e+00
IMP_SCORE,6030,GO:0008026,7.4479e-02,1.8000e+01
IMP_SCORE,6031,GO:0042181,7.4412e-02,1.3000e+01
IMP_SCORE,6032,GO:0010467,7.4359e-02,1.5000e+01
IMP_SCORE,6033,GO:0050435,7.4231e-02,8.0000e+00
IMP_SCORE,6034,GO:0007292,7.4139e-02,2.3000e+01
IMP_SCORE,6035,GO:0008333,7.4049e-02,1.9000e+01
IMP_SCORE,6036,GO:0007517,7.4026e-02,5.6000e+01
IMP_SCORE,6037,GO:1903312,7.4008e-02,8.0000e+00
IMP_SCORE,6038,GO:0090545,7.3860e-02,8.0000e+00
IMP_SCORE,6039,GO:0060076,7.3857e-02,6.0000e+00
IMP_SCORE,6040,GO:0043306,7.3828e-02,7.0000e+00
IMP_SCORE,6041,GO:2000178,7.3800e-02,5.0000e+00
IMP_SCORE,6042,GO:0044106,7.3797e-02,4.8000e+01
IMP_SCORE,6043,GO:0051053,7.3743e-02,3.7000e+01
IMP_SCORE,6044,GO:0004222,7.3729e-02,7.0000e+01
IMP_SCORE,6045,GO:0010257,7.3725e-02,1.7000e+01
IMP_SCORE,6046,GO:2000786,7.3686e-02,1.3000e+01
IMP_SCORE,6047,GO:0005132,7.3646e-02,2.0000e+00
IMP_SCORE,6048,GO:0098803,7.3634e-02,2.4000e+01
IMP_SCORE,6049,GO:0035108,7.3627e-02,4.0000e+01
IMP_SCORE,6050,GO:0008023,7.3565e-02,1.6000e+01
IMP_SCORE,6051,GO:0031110,7.3514e-02,3.0000e+01
IMP_SCORE,6052,GO:0032099,7.3438e-02,3.0000e+00
IMP_SCORE,6053,GO:0006367,7.3399e-02,3.2000e+01
IMP_SCORE,6054,GO:0003352,7.3382e-02,5.0000e+00
IMP_SCORE,6055,GO:0061702,7.3358e-02,7.0000e+00
IMP_SCORE,6056,GO:0036064,7.3180e-02,2.5000e+01
IMP_SCORE,6057,GO:0039694,7.3096e-02,5.0000e+00
IMP_SCORE,6058,GO:0060119,7.3082e-02,1.3000e+01
IMP_SCORE,6059,GO:0045618,7.2983e-02,5.0000e+00
IMP_SCORE,6060,GO:0061326,7.2910e-02,6.0000e+00
IMP_SCORE,6061,GO:1904264,7.2906e-02,1.0000e+00
IMP_SCORE,6062,GO:0098739,7.2893e-02,1.2000e+01
IMP_SCORE,6063,GO:0015179,7.2780e-02,2.7000e+01
IMP_SCORE,6064,GO:0006482,7.2621e-02,1.8000e+01
IMP_SCORE,6065,GO:0000002,7.2514e-02,2.4000e+01
IMP_SCORE,6066,GO:0043014,7.2270e-02,2.7000e+01
IMP_SCORE,6067,GO:0001756,7.2238e-02,7.0000e+00
IMP_SCORE,6068,GO:0015934,7.2230e-02,3.8000e+01
IMP_SCORE,6069,GO:0000313,7.2217e-02,2.3000e+01
IMP_SCORE,6070,GO:0051930,7.2194e-02,1.7000e+01
IMP_SCORE,6071,GO:0045104,7.2087e-02,2.1000e+01
IMP_SCORE,6072,GO:0019905,7.2043e-02,1.1200e+02
IMP_SCORE,6073,GO:0019215,7.2009e-02,1.0000e+01
IMP_SCORE,6074,GO:0006063,7.1941e-02,1.5000e+01
IMP_SCORE,6075,GO:0042168,7.1938e-02,2.2000e+01
IMP_SCORE,6076,GO:1903579,7.1920e-02,1.5000e+01
IMP_SCORE,6077,GO:0008556,7.1889e-02,1.9000e+01
IMP_SCORE,6078,GO:0090162,7.1879e-02,2.7000e+01
IMP_SCORE,6079,GO:0009168,7.1845e-02,1.5000e+01
IMP_SCORE,6080,GO:0034595,7.1817e-02,1.6000e+01
IMP_SCORE,6081,GO:1901798,7.1792e-02,4.0000e+00
IMP_SCORE,6082,GO:0005159,7.1784e-02,3.0000e+00
IMP_SCORE,6083,GO:0015643,7.1745e-02,2.9000e+01
IMP_SCORE,6084,GO:0016407,7.1604e-02,9.3000e+01
IMP_SCORE,6085,GO:0048538,7.1562e-02,5.0000e+00
IMP_SCORE,6086,GO:0031080,7.1370e-02,4.0000e+00
IMP_SCORE,6087,GO:0006282,7.1271e-02,1.4000e+01
IMP_SCORE,6088,GO:0030825,7.1217e-02,7.0000e+00
IMP_SCORE,6089,GO:0042130,7.1136e-02,2.0000e+01
IMP_SCORE,6090,GO:0004004,7.1097e-02,2.7000e+01
IMP_SCORE,6091,GO:0003729,7.1090e-02,9.3000e+01
IMP_SCORE,6092,GO:0001618,7.0938e-02,4.6000e+01
IMP_SCORE,6093,GO:0004065,7.0933e-02,3.2000e+01
IMP_SCORE,6094,GO:0015116,7.0932e-02,4.0000e+00
IMP_SCORE,6095,GO:0061003,7.0860e-02,9.0000e+00
IMP_SCORE,6096,GO:0032042,7.0809e-02,4.0000e+00
IMP_SCORE,6097,GO:1904294,7.0710e-02,4.0000e+00
IMP_SCORE,6098,GO:0070268,7.0684e-02,7.3000e+01
IMP_SCORE,6099,GO:0002230,7.0683e-02,3.0000e+00
IMP_SCORE,6100,GO:0007369,7.0586e-02,1.4000e+01
IMP_SCORE,6101,GO:0048019,7.0555e-02,4.0000e+00
IMP_SCORE,6102,GO:0008544,7.0427e-02,3.6000e+01
IMP_SCORE,6103,GO:0005667,7.0302e-02,6.8000e+01
IMP_SCORE,6104,GO:0016234,7.0275e-02,6.0000e+01
IMP_SCORE,6105,GO:0051402,7.0272e-02,5.0000e+00
IMP_SCORE,6106,GO:0034661,7.0230e-02,5.0000e+00
IMP_SCORE,6107,GO:0031122,7.0175e-02,1.7000e+01
IMP_SCORE,6108,GO:0001161,7.0130e-02,4.0000e+00
IMP_SCORE,6109,GO:0008033,7.0126e-02,4.6000e+01
IMP_SCORE,6110,GO:0006354,6.9994e-02,2.5000e+01
IMP_SCORE,6111,GO:0008194,6.9969e-02,9.1000e+01
IMP_SCORE,6112,GO:0016460,6.9879e-02,2.3000e+01
IMP_SCORE,6113,GO:0014819,6.9686e-02,2.0000e+00
IMP_SCORE,6114,GO:1902547,6.9672e-02,7.0000e+00
IMP_SCORE,6115,GO:0005249,6.9623e-02,4.5000e+01
IMP_SCORE,6116,GO:0009132,6.9577e-02,2.1000e+01
IMP_SCORE,6117,GO:0043560,6.9544e-02,5.0000e+00
IMP_SCORE,6118,GO:0055024,6.9541e-02,6.0000e+00
IMP_SCORE,6119,GO:0006284,6.9491e-02,1.3000e+01
IMP_SCORE,6120,GO:0006241,6.9476e-02,4.0000e+00
IMP_SCORE,6121,GO:0006448,6.9435e-02,1.6000e+01
IMP_SCORE,6122,GO:0008080,6.9424e-02,7.2000e+01
IMP_SCORE,6123,GO:0043621,6.9376e-02,5.4000e+01
IMP_SCORE,6124,GO:0097729,6.9232e-02,1.2000e+01
IMP_SCORE,6125,GO:0008135,6.9172e-02,6.3000e+01
IMP_SCORE,6126,GO:0090083,6.9067e-02,1.1000e+01
IMP_SCORE,6127,GO:0000185,6.9013e-02,4.0000e+00
IMP_SCORE,6128,GO:0014812,6.9013e-02,1.0000e+01
IMP_SCORE,6129,GO:0008655,6.8971e-02,6.0000e+00
IMP_SCORE,6130,GO:0031641,6.8866e-02,9.0000e+00
IMP_SCORE,6131,GO:0098800,6.8828e-02,3.1000e+01
IMP_SCORE,6132,GO:0033046,6.8827e-02,4.0000e+00
IMP_SCORE,6133,GO:0050664,6.8759e-02,3.7000e+01
IMP_SCORE,6134,GO:0009404,6.8741e-02,7.0000e+00
IMP_SCORE,6135,GO:0016571,6.8662e-02,4.3000e+01
IMP_SCORE,6136,GO:0007269,6.8646e-02,2.8000e+01
IMP_SCORE,6137,GO:0034660,6.8620e-02,1.4400e+02
IMP_SCORE,6138,GO:0015669,6.8603e-02,1.0000e+01
IMP_SCORE,6139,GO:0031528,6.8578e-02,2.7000e+01
IMP_SCORE,6140,GO:0051957,6.8564e-02,4.0000e+00
IMP_SCORE,6141,GO:0044843,6.8515e-02,3.2000e+01
IMP_SCORE,6142,GO:0008028,6.8431e-02,1.5000e+01
IMP_SCORE,6143,GO:0046929,6.8428e-02,5.0000e+00
IMP_SCORE,6144,GO:0044243,6.8400e-02,3.2000e+01
IMP_SCORE,6145,GO:1901160,6.8386e-02,1.5000e+01
IMP_SCORE,6146,GO:0015693,6.8385e-02,2.1000e+01
IMP_SCORE,6147,GO:0048025,6.8282e-02,3.0000e+00
IMP_SCORE,6148,GO:0045974,6.8246e-02,1.7000e+01
IMP_SCORE,6149,GO:0043473,6.8181e-02,2.7000e+01
IMP_SCORE,6150,GO:0005930,6.8144e-02,3.6000e+01
IMP_SCORE,6151,GO:0009452,6.8076e-02,1.7000e+01
IMP_SCORE,6152,GO:1900025,6.8032e-02,5.0000e+00
IMP_SCORE,6153,GO:0030320,6.8026e-02,4.0000e+00
IMP_SCORE,6154,GO:0044321,6.7954e-02,5.0000e+00
IMP_SCORE,6155,GO:0001658,6.7893e-02,1.6000e+01
IMP_SCORE,6156,GO:0030521,6.7820e-02,2.1000e+01
IMP_SCORE,6157,GO:0051457,6.7718e-02,1.1000e+01
IMP_SCORE,6158,GO:2000810,6.7600e-02,7.0000e+00
IMP_SCORE,6159,GO:0030218,6.7583e-02,1.6000e+01
IMP_SCORE,6160,GO:0008168,6.7485e-02,2.2400e+02
IMP_SCORE,6161,GO:0016322,6.7471e-02,5.0000e+00
IMP_SCORE,6162,GO:0005761,6.7454e-02,1.6000e+01
IMP_SCORE,6163,GO:0016884,6.7410e-02,4.0000e+00
IMP_SCORE,6164,GO:0032400,6.7363e-02,8.0000e+00
IMP_SCORE,6165,GO:0003688,6.7356e-02,1.0000e+00
IMP_SCORE,6166,GO:0002739,6.7305e-02,2.0000e+00
IMP_SCORE,6167,GO:0070469,6.7230e-02,6.0000e+00
IMP_SCORE,6168,GO:2001028,6.7192e-02,8.0000e+00
IMP_SCORE,6169,GO:0097031,6.7073e-02,1.6000e+01
IMP_SCORE,6170,GO:0016863,6.7008e-02,1.6000e+01
IMP_SCORE,6171,GO:1904748,6.6946e-02,3.0000e+00
IMP_SCORE,6172,GO:0002686,6.6803e-02,1.3000e+01
IMP_SCORE,6173,GO:0071013,6.6727e-02,2.1000e+01
IMP_SCORE,6174,GO:0016410,6.6636e-02,8.3000e+01
IMP_SCORE,6175,GO:0071577,6.6602e-02,2.9000e+01
IMP_SCORE,6176,GO:0008188,6.6524e-02,2.7000e+01
IMP_SCORE,6177,GO:0072595,6.6498e-02,2.6000e+01
IMP_SCORE,6178,GO:0010464,6.6079e-02,2.0000e+00
IMP_SCORE,6179,GO:0031420,6.6001e-02,1.3000e+01
IMP_SCORE,6180,GO:1904315,6.5991e-02,2.0000e+00
IMP_SCORE,6181,GO:0031062,6.5831e-02,1.9000e+01
IMP_SCORE,6182,GO:0000245,6.5712e-02,4.0000e+00
IMP_SCORE,6183,GO:1903358,6.5605e-02,2.0000e+00
IMP_SCORE,6184,GO:0033875,6.5562e-02,1.7000e+01
IMP_SCORE,6185,GO:0035518,6.5542e-02,2.0000e+00
IMP_SCORE,6186,GO:1990841,6.5541e-02,1.2000e+01
IMP_SCORE,6187,GO:0031252,6.5489e-02,1.8000e+01
IMP_SCORE,6188,GO:0048020,6.5453e-02,1.1000e+01
IMP_SCORE,6189,GO:0007080,6.5385e-02,7.0000e+00
IMP_SCORE,6190,GO:0051798,6.5375e-02,3.0000e+00
IMP_SCORE,6191,GO:0016073,6.5269e-02,2.4000e+01
IMP_SCORE,6192,GO:0050999,6.5178e-02,1.3000e+01
IMP_SCORE,6193,GO:0050906,6.5165e-02,6.7000e+01
IMP_SCORE,6194,GO:1901991,6.5138e-02,3.2000e+01
IMP_SCORE,6195,GO:0032461,6.5029e-02,6.0000e+00
IMP_SCORE,6196,GO:0045989,6.4955e-02,4.0000e+00
IMP_SCORE,6197,GO:0001779,6.4779e-02,1.0000e+01
IMP_SCORE,6198,GO:0031272,6.4758e-02,4.0000e+00
IMP_SCORE,6199,GO:0060479,6.4748e-02,5.0000e+00
IMP_SCORE,6200,GO:0032925,6.4659e-02,2.0000e+00
IMP_SCORE,6201,GO:0006896,6.4652e-02,4.0000e+00
IMP_SCORE,6202,GO:0022625,6.4575e-02,1.7000e+01
IMP_SCORE,6203,GO:0008227,6.4507e-02,3.9000e+01
IMP_SCORE,6204,GO:0016235,6.4470e-02,5.7000e+01
IMP_SCORE,6205,GO:0000076,6.4465e-02,3.0000e+00
IMP_SCORE,6206,GO:0003279,6.4213e-02,2.5000e+01
IMP_SCORE,6207,GO:1901722,6.4093e-02,5.0000e+00
IMP_SCORE,6208,GO:0009060,6.4070e-02,9.0000e+00
IMP_SCORE,6209,GO:0043531,6.4059e-02,3.6000e+01
IMP_SCORE,6210,GO:0033233,6.4053e-02,1.0000e+00
IMP_SCORE,6211,GO:0015937,6.4053e-02,1.0000e+00
IMP_SCORE,6212,GO:0043020,6.3965e-02,9.0000e+00
IMP_SCORE,6213,GO:0022624,6.3897e-02,6.0000e+00
IMP_SCORE,6214,GO:0044794,6.3727e-02,1.4000e+01
IMP_SCORE,6215,GO:0003143,6.3703e-02,1.5000e+01
IMP_SCORE,6216,GO:0016667,6.3626e-02,5.0000e+01
IMP_SCORE,6217,GO:0051539,6.3289e-02,2.9000e+01
IMP_SCORE,6218,GO:0016849,6.3219e-02,2.0000e+00
IMP_SCORE,6219,GO:0070063,6.3000e-02,2.2000e+01
IMP_SCORE,6220,GO:2001014,6.2974e-02,9.0000e+00
IMP_SCORE,6221,GO:0004519,6.2927e-02,9.8000e+01
IMP_SCORE,6222,GO:0090103,6.2857e-02,6.0000e+00
IMP_SCORE,6223,GO:0005686,6.2818e-02,1.5000e+01
IMP_SCORE,6224,GO:0016469,6.2799e-02,1.4000e+01
IMP_SCORE,6225,GO:0032993,6.2797e-02,3.5000e+01
IMP_SCORE,6226,GO:0008088,6.2718e-02,1.9000e+01
IMP_SCORE,6227,GO:0040019,6.2623e-02,2.0000e+00
IMP_SCORE,6228,GO:0044236,6.2474e-02,4.7000e+01
IMP_SCORE,6229,GO:0005844,6.2400e-02,2.2000e+01
IMP_SCORE,6230,GO:0015918,6.2296e-02,1.6000e+01
IMP_SCORE,6231,GO:0004527,6.2278e-02,2.9000e+01
IMP_SCORE,6232,GO:0015370,6.2269e-02,2.2000e+01
IMP_SCORE,6233,GO:0000723,6.2052e-02,2.0000e+01
IMP_SCORE,6234,GO:0098847,6.2010e-02,3.0000e+00
IMP_SCORE,6235,GO:0018394,6.1796e-02,2.6000e+01
IMP_SCORE,6236,GO:0051436,6.1774e-02,1.2000e+01
IMP_SCORE,6237,GO:0090503,6.1707e-02,9.0000e+00
IMP_SCORE,6238,GO:1901799,6.1698e-02,1.1000e+01
IMP_SCORE,6239,GO:0005680,6.1561e-02,2.0000e+00
IMP_SCORE,6240,GO:0007530,6.1556e-02,2.0000e+00
IMP_SCORE,6241,GO:0016859,6.1479e-02,3.3000e+01
IMP_SCORE,6242,GO:0060174,6.1452e-02,1.0000e+01
IMP_SCORE,6243,GO:1904115,6.1431e-02,1.2000e+01
IMP_SCORE,6244,GO:0008307,6.1356e-02,3.7000e+01
IMP_SCORE,6245,GO:0032727,6.1342e-02,7.0000e+00
IMP_SCORE,6246,GO:0060393,6.1265e-02,1.8000e+01
IMP_SCORE,6247,GO:0002475,6.1253e-02,9.0000e+00
IMP_SCORE,6248,GO:0002220,6.1230e-02,2.3000e+01
IMP_SCORE,6249,GO:0005790,6.1208e-02,8.0000e+00
IMP_SCORE,6250,GO:0051899,6.1068e-02,1.6000e+01
IMP_SCORE,6251,GO:0050434,6.0986e-02,9.0000e+00
IMP_SCORE,6252,GO:1904925,6.0978e-02,7.0000e+00
IMP_SCORE,6253,GO:0046931,6.0949e-02,5.0000e+00
IMP_SCORE,6254,GO:0034375,6.0853e-02,5.0000e+00
IMP_SCORE,6255,GO:0043624,6.0836e-02,3.2000e+01
IMP_SCORE,6256,GO:0000083,6.0785e-02,8.0000e+00
IMP_SCORE,6257,GO:0034587,6.0762e-02,3.0000e+00
IMP_SCORE,6258,GO:0007635,6.0756e-02,6.0000e+00
IMP_SCORE,6259,GO:0031461,6.0740e-02,5.2000e+01
IMP_SCORE,6260,GO:0048280,6.0724e-02,5.0000e+00
IMP_SCORE,6261,GO:0040036,6.0622e-02,7.0000e+00
IMP_SCORE,6262,GO:0044062,6.0581e-02,7.0000e+00
IMP_SCORE,6263,GO:0090005,6.0545e-02,1.0000e+01
IMP_SCORE,6264,GO:0071107,6.0526e-02,2.0000e+00
IMP_SCORE,6265,GO:0005310,6.0511e-02,1.2000e+01
IMP_SCORE,6266,GO:0032695,6.0305e-02,5.0000e+00
IMP_SCORE,6267,GO:0071944,6.0292e-02,1.0200e+02
IMP_SCORE,6268,GO:0001104,6.0285e-02,3.8000e+01
IMP_SCORE,6269,GO:0051371,6.0248e-02,1.9000e+01
IMP_SCORE,6270,GO:0007338,6.0222e-02,4.4000e+01
IMP_SCORE,6271,GO:0021602,6.0211e-02,7.0000e+00
IMP_SCORE,6272,GO:0006475,6.0156e-02,2.3000e+01
IMP_SCORE,6273,GO:0007252,6.0126e-02,1.4000e+01
IMP_SCORE,6274,GO:0031109,6.0118e-02,1.8000e+01
IMP_SCORE,6275,GO:0009067,5.9841e-02,1.5000e+01
IMP_SCORE,6276,GO:0004190,5.9804e-02,5.4000e+01
IMP_SCORE,6277,GO:0008391,5.9466e-02,1.2000e+01
IMP_SCORE,6278,GO:0071312,5.9456e-02,1.2000e+01
IMP_SCORE,6279,GO:0005031,5.9409e-02,2.2000e+01
IMP_SCORE,6280,GO:0043296,5.9399e-02,1.1000e+01
IMP_SCORE,6281,GO:0097286,5.9179e-02,1.3000e+01
IMP_SCORE,6282,GO:0099517,5.9065e-02,4.0000e+00
IMP_SCORE,6283,GO:0005227,5.9035e-02,2.7000e+01
IMP_SCORE,6284,GO:0044232,5.8877e-02,3.0000e+00
IMP_SCORE,6285,GO:0046943,5.8769e-02,5.8000e+01
IMP_SCORE,6286,GO:0000159,5.8583e-02,3.4000e+01
IMP_SCORE,6287,GO:0051648,5.8561e-02,4.8000e+01
IMP_SCORE,6288,GO:0018126,5.8507e-02,1.0000e+01
IMP_SCORE,6289,GO:0009880,5.8462e-02,2.5000e+01
IMP_SCORE,6290,GO:0035428,5.8293e-02,1.9000e+01
IMP_SCORE,6291,GO:0043949,5.8279e-02,3.0000e+00
IMP_SCORE,6292,GO:0051445,5.8196e-02,7.0000e+00
IMP_SCORE,6293,GO:0048240,5.8194e-02,1.0000e+01
IMP_SCORE,6294,GO:0060969,5.8163e-02,2.0000e+00
IMP_SCORE,6295,GO:0001516,5.8110e-02,1.6000e+01
IMP_SCORE,6296,GO:1904181,5.8091e-02,3.0000e+00
IMP_SCORE,6297,GO:0097576,5.8074e-02,2.2000e+01
IMP_SCORE,6298,GO:0001972,5.8068e-02,1.1000e+01
IMP_SCORE,6299,GO:0046112,5.8043e-02,3.0000e+00
IMP_SCORE,6300,GO:0031016,5.7987e-02,2.0000e+00
IMP_SCORE,6301,GO:0047617,5.7960e-02,8.0000e+00
IMP_SCORE,6302,GO:0005501,5.7875e-02,2.6000e+01
IMP_SCORE,6303,GO:0040034,5.7708e-02,4.0000e+00
IMP_SCORE,6304,GO:0060415,5.7550e-02,1.2000e+01
IMP_SCORE,6305,GO:0006089,5.7506e-02,7.0000e+00
IMP_SCORE,6306,GO:0003796,5.7236e-02,2.9000e+01
IMP_SCORE,6307,GO:0048265,5.7168e-02,3.0000e+00
IMP_SCORE,6308,GO:0016072,5.7094e-02,6.3000e+01
IMP_SCORE,6309,GO:0000132,5.7062e-02,3.0000e+00
IMP_SCORE,6310,GO:0003906,5.7037e-02,4.0000e+00
IMP_SCORE,6311,GO:0016741,5.6990e-02,2.0800e+02
IMP_SCORE,6312,GO:0070306,5.6841e-02,2.0000e+00
IMP_SCORE,6313,GO:0017025,5.6699e-02,1.0000e+01
IMP_SCORE,6314,GO:0032391,5.6606e-02,2.9000e+01
IMP_SCORE,6315,GO:0006361,5.6596e-02,1.8000e+01
IMP_SCORE,6316,GO:0050849,5.6594e-02,6.0000e+00
IMP_SCORE,6317,GO:0045026,5.6553e-02,2.6000e+01
IMP_SCORE,6318,GO:0045662,5.6506e-02,1.0000e+01
IMP_SCORE,6319,GO:0017091,5.6504e-02,2.3000e+01
IMP_SCORE,6320,GO:0033158,5.6395e-02,2.0000e+00
IMP_SCORE,6321,GO:0043555,5.6336e-02,7.0000e+00
IMP_SCORE,6322,GO:0009147,5.6289e-02,5.0000e+00
IMP_SCORE,6323,GO:0032433,5.6179e-02,3.0000e+00
IMP_SCORE,6324,GO:0051156,5.6152e-02,9.0000e+00
IMP_SCORE,6325,GO:0070126,5.6083e-02,2.3000e+01
IMP_SCORE,6326,GO:0007512,5.6048e-02,1.0000e+00
IMP_SCORE,6327,GO:0016747,5.6042e-02,1.9000e+02
IMP_SCORE,6328,GO:0070742,5.5986e-02,1.8000e+01
IMP_SCORE,6329,GO:0010501,5.5947e-02,2.6000e+01
IMP_SCORE,6330,GO:0002711,5.5945e-02,7.0000e+00
IMP_SCORE,6331,GO:0006515,5.5873e-02,4.0000e+00
IMP_SCORE,6332,GO:0061217,5.5807e-02,5.0000e+00
IMP_SCORE,6333,GO:0045653,5.5805e-02,2.0000e+00
IMP_SCORE,6334,GO:1901678,5.5774e-02,7.0000e+00
IMP_SCORE,6335,GO:0030207,5.5678e-02,1.1000e+01
IMP_SCORE,6336,GO:0004954,5.5540e-02,7.0000e+00
IMP_SCORE,6337,GO:0035435,5.5467e-02,8.0000e+00
IMP_SCORE,6338,GO:0007175,5.5455e-02,4.0000e+00
IMP_SCORE,6339,GO:1902751,5.5434e-02,2.0000e+00
IMP_SCORE,6340,GO:0030201,5.5315e-02,1.0000e+01
IMP_SCORE,6341,GO:0031282,5.5286e-02,3.0000e+00
IMP_SCORE,6342,GO:0009855,5.5284e-02,2.1000e+01
IMP_SCORE,6343,GO:0071011,5.5258e-02,9.0000e+00
IMP_SCORE,6344,GO:0006625,5.5222e-02,1.5000e+01
IMP_SCORE,6345,GO:0051904,5.5220e-02,6.0000e+00
IMP_SCORE,6346,GO:0061158,5.4891e-02,3.0000e+00
IMP_SCORE,6347,GO:0007340,5.4871e-02,8.0000e+00
IMP_SCORE,6348,GO:0008242,5.4861e-02,1.2000e+01
IMP_SCORE,6349,GO:1904407,5.4824e-02,1.0000e+01
IMP_SCORE,6350,GO:0007398,5.4720e-02,4.0000e+00
IMP_SCORE,6351,GO:0070971,5.4666e-02,6.0000e+00
IMP_SCORE,6352,GO:0033866,5.4663e-02,1.3000e+01
IMP_SCORE,6353,GO:0032225,5.4641e-02,7.0000e+00
IMP_SCORE,6354,GO:0016876,5.4629e-02,1.8000e+01
IMP_SCORE,6355,GO:0030119,5.4585e-02,2.6000e+01
IMP_SCORE,6356,GO:0015386,5.4567e-02,4.0000e+00
IMP_SCORE,6357,GO:2000303,5.4549e-02,6.0000e+00
IMP_SCORE,6358,GO:0000315,5.4536e-02,3.2000e+01
IMP_SCORE,6359,GO:0009084,5.4447e-02,1.7000e+01
IMP_SCORE,6360,GO:0050908,5.4418e-02,7.0000e+00
IMP_SCORE,6361,GO:0042744,5.4408e-02,1.1000e+01
IMP_SCORE,6362,GO:0001886,5.4366e-02,7.0000e+00
IMP_SCORE,6363,GO:0060402,5.4337e-02,1.1000e+01
IMP_SCORE,6364,GO:0090200,5.4330e-02,7.0000e+00
IMP_SCORE,6365,GO:0070271,5.4277e-02,2.7000e+01
IMP_SCORE,6366,GO:0001221,5.4265e-02,9.0000e+00
IMP_SCORE,6367,GO:1902236,5.4219e-02,4.0000e+00
IMP_SCORE,6368,GO:0033276,5.4214e-02,1.0000e+00
IMP_SCORE,6369,GO:0008376,5.4044e-02,4.5000e+01
IMP_SCORE,6370,GO:1905950,5.3995e-02,1.9000e+01
IMP_SCORE,6371,GO:0051451,5.3911e-02,6.0000e+00
IMP_SCORE,6372,GO:0000242,5.3825e-02,9.0000e+00
IMP_SCORE,6373,GO:0045070,5.3801e-02,1.0000e+01
IMP_SCORE,6374,GO:0009886,5.3709e-02,1.8000e+01
IMP_SCORE,6375,GO:0051087,5.3700e-02,2.4300e+02
IMP_SCORE,6376,GO:0009451,5.3446e-02,4.0000e+01
IMP_SCORE,6377,GO:0030011,5.3431e-02,1.8000e+01
IMP_SCORE,6378,GO:1903651,5.3417e-02,6.0000e+00
IMP_SCORE,6379,GO:0004675,5.3339e-02,1.9000e+01
IMP_SCORE,6380,GO:0000993,5.3318e-02,6.0000e+00
IMP_SCORE,6381,GO:0019840,5.3309e-02,3.5000e+01
IMP_SCORE,6382,GO:0060600,5.3249e-02,1.0000e+01
IMP_SCORE,6383,GO:0032784,5.3220e-02,4.6000e+01
[truncated: 2,212,801 more chars]
