# Supplementary material for: A new approach for interpreting Random Forest models and its application to the biology of ageing
Source: Bioinformatics. 2018 Feb 16;34(14):2449–56. doi: 10.1093/bioinformatics/bty087 (PMC6041990; doi:10.1093/bioinformatics/bty087)
Supplement: Supplementary Data [file bty087_src_code_and_dataset.zip › src_code_and_dataset/results/26_false.txt]

PARAM, Using dataset: /pi/home/cug/ff79/GCWA/datasets/go.arff
PARAM, Using class: class_expression_brain
PARAM, Number of iterations: 100,200,300,
PARAM, Max. depth: 0
PARAM, Random seed: 26
PARAM, Number of random selected features used in each split: 0.5,1.0,2.0,
PARAM, Do IB undersample: false
PARAM, N. of min. positive values: 10
PARAM, N. bins: -1
STATS_LATEX_DB & go.arff & class_expression_brain & 17716 & 7491 & N:17149 / O:420 / U:147 /  \\ 
CROSSVALID_STATS_BEGIN

Correctly Classified Instances       17140               96.7487 %
Incorrectly Classified Instances       576                3.2513 %
Kappa statistic                          0.0185
Mean absolute error                      0.0293
Root mean squared error                  0.1243
Relative absolute error                 93.7639 %
Root relative squared error             99.5824 %
Total Number of Instances            17716     

=== Detailed Accuracy By Class ===

                 TP Rate  FP Rate  Precision  Recall   F-Measure  MCC      ROC Area  PRC Area  Class
                 0.999    0.989    0.968      0.999    0.983      0.050    0.704     0.983     N
                 0.014    0.001    0.333      0.014    0.027      0.065    0.739     0.097     O
                 0.000    0.000    0.000      0.000    0.000      -0.001   0.657     0.021     U
                 0.000    0.000    0.000      0.000    0.000      0.000    ?         ?         ?
Weighted Avg.    0.967    0.958    0.945      0.967    0.953      0.050    0.705     0.954     

=== Confusion Matrix ===

     a     b     c     d   <-- classified as
 17134    12     3     0 |     a = N
   414     6     0     0 |     b = O
   147     0     0     0 |     c = U
     0     0     0     0 |     d = ?

CROSSVALID_STATS_END
STATS_LATEX_ACC & go.arff & class_expression_brain & 0.945 & 0.967 & 0.953 & 0.705 & 0.954 \\ 
STATS_LATEX_ACC_PER & go.arff & class_expression_brain & 0.968 & 0.999 & 0.983 & 0.704 & 0.983 & N \\ 
STATS_LATEX_ACC_PER & go.arff & class_expression_brain & 0.333 & 0.014 & 0.027 & 0.739 & 0.097 & O \\ 
STATS_LATEX_ACC_PER & go.arff & class_expression_brain & 0.000 & 0.000 & 0.000 & 0.657 & 0.021 & U \\ 
ROCPOINTS_N,0.0567,1.0000,1.0000,0.9680,1.0000
ROCPOINTS_N,0.0800,0.9982,1.0000,0.9680,1.0000
ROCPOINTS_N,0.1500,0.9965,1.0000,0.9681,1.0000
ROCPOINTS_N,0.1933,0.9947,1.0000,0.9682,1.0000
ROCPOINTS_N,0.2333,0.9947,0.9999,0.9682,0.9999
ROCPOINTS_N,0.2667,0.9929,0.9999,0.9682,0.9999
ROCPOINTS_N,0.3233,0.9929,0.9999,0.9682,0.9999
ROCPOINTS_N,0.3594,0.9929,0.9998,0.9682,0.9998
ROCPOINTS_N,0.3633,0.9929,0.9998,0.9682,0.9998
ROCPOINTS_N,0.3700,0.9929,0.9997,0.9682,0.9997
ROCPOINTS_N,0.3833,0.9929,0.9997,0.9682,0.9997
ROCPOINTS_N,0.3867,0.9929,0.9996,0.9682,0.9996
ROCPOINTS_N,0.3900,0.9929,0.9995,0.9682,0.9995
ROCPOINTS_N,0.3933,0.9929,0.9995,0.9682,0.9995
ROCPOINTS_N,0.4067,0.9912,0.9995,0.9683,0.9995
ROCPOINTS_N,0.4200,0.9894,0.9994,0.9683,0.9994
ROCPOINTS_N,0.4233,0.9894,0.9994,0.9683,0.9994
ROCPOINTS_N,0.4700,0.9894,0.9992,0.9683,0.9992
ROCPOINTS_N,0.4900,0.9894,0.9992,0.9683,0.9992
ROCPOINTS_N,0.5033,0.9894,0.9991,0.9683,0.9991
ROCPOINTS_N,0.5067,0.9894,0.9991,0.9683,0.9991
ROCPOINTS_N,0.5233,0.9877,0.9990,0.9683,0.9990
ROCPOINTS_N,0.5238,0.9877,0.9990,0.9683,0.9990
ROCPOINTS_N,0.5267,0.9877,0.9989,0.9683,0.9989
ROCPOINTS_N,0.5333,0.9877,0.9988,0.9683,0.9988
ROCPOINTS_N,0.5367,0.9859,0.9988,0.9684,0.9988
ROCPOINTS_N,0.5400,0.9859,0.9987,0.9684,0.9987
ROCPOINTS_N,0.5433,0.9859,0.9987,0.9684,0.9987
ROCPOINTS_N,0.5500,0.9841,0.9986,0.9684,0.9986
ROCPOINTS_N,0.5510,0.9824,0.9986,0.9685,0.9986
ROCPOINTS_N,0.5533,0.9824,0.9985,0.9685,0.9985
ROCPOINTS_N,0.5600,0.9806,0.9985,0.9686,0.9985
ROCPOINTS_N,0.5660,0.9806,0.9985,0.9686,0.9985
ROCPOINTS_N,0.5667,0.9806,0.9984,0.9685,0.9984
ROCPOINTS_N,0.5733,0.9806,0.9984,0.9685,0.9984
ROCPOINTS_N,0.5800,0.9806,0.9983,0.9685,0.9983
ROCPOINTS_N,0.5800,0.9806,0.9983,0.9685,0.9983
ROCPOINTS_N,0.5825,0.9806,0.9982,0.9685,0.9982
ROCPOINTS_N,0.5867,0.9806,0.9981,0.9685,0.9981
ROCPOINTS_N,0.5900,0.9806,0.9981,0.9685,0.9981
ROCPOINTS_N,0.6000,0.9806,0.9980,0.9685,0.9980
ROCPOINTS_N,0.6010,0.9806,0.9980,0.9685,0.9980
ROCPOINTS_N,0.6067,0.9806,0.9979,0.9685,0.9979
ROCPOINTS_N,0.6100,0.9788,0.9978,0.9686,0.9978
ROCPOINTS_N,0.6133,0.9788,0.9978,0.9686,0.9978
ROCPOINTS_N,0.6177,0.9788,0.9977,0.9686,0.9977
ROCPOINTS_N,0.6196,0.9788,0.9977,0.9686,0.9977
ROCPOINTS_N,0.6200,0.9788,0.9976,0.9686,0.9976
ROCPOINTS_N,0.6233,0.9771,0.9975,0.9686,0.9975
ROCPOINTS_N,0.6300,0.9771,0.9974,0.9686,0.9974
ROCPOINTS_N,0.6367,0.9771,0.9974,0.9686,0.9974
ROCPOINTS_N,0.6400,0.9771,0.9973,0.9686,0.9973
ROCPOINTS_N,0.6433,0.9771,0.9971,0.9686,0.9971
ROCPOINTS_N,0.6500,0.9771,0.9970,0.9686,0.9970
ROCPOINTS_N,0.6533,0.9753,0.9970,0.9687,0.9970
ROCPOINTS_N,0.6567,0.9753,0.9969,0.9687,0.9969
ROCPOINTS_N,0.6628,0.9753,0.9969,0.9687,0.9969
ROCPOINTS_N,0.6633,0.9753,0.9968,0.9687,0.9968
ROCPOINTS_N,0.6667,0.9753,0.9966,0.9687,0.9966
ROCPOINTS_N,0.6677,0.9753,0.9965,0.9687,0.9965
ROCPOINTS_N,0.6695,0.9753,0.9964,0.9687,0.9964
ROCPOINTS_N,0.6700,0.9753,0.9964,0.9687,0.9964
ROCPOINTS_N,0.6729,0.9753,0.9963,0.9686,0.9963
ROCPOINTS_N,0.6733,0.9753,0.9963,0.9686,0.9963
ROCPOINTS_N,0.6767,0.9735,0.9962,0.9687,0.9962
ROCPOINTS_N,0.6800,0.9735,0.9961,0.9687,0.9961
ROCPOINTS_N,0.6831,0.9718,0.9960,0.9687,0.9960
ROCPOINTS_N,0.6833,0.9700,0.9960,0.9688,0.9960
ROCPOINTS_N,0.6867,0.9700,0.9959,0.9688,0.9959
ROCPOINTS_N,0.6893,0.9700,0.9957,0.9688,0.9957
ROCPOINTS_N,0.6900,0.9700,0.9957,0.9688,0.9957
ROCPOINTS_N,0.6933,0.9683,0.9954,0.9688,0.9954
ROCPOINTS_N,0.6945,0.9683,0.9953,0.9688,0.9953
ROCPOINTS_N,0.6967,0.9683,0.9953,0.9688,0.9953
ROCPOINTS_N,0.7033,0.9665,0.9953,0.9689,0.9953
ROCPOINTS_N,0.7067,0.9665,0.9951,0.9689,0.9951
ROCPOINTS_N,0.7100,0.9665,0.9949,0.9689,0.9949
ROCPOINTS_N,0.7126,0.9630,0.9948,0.9690,0.9948
ROCPOINTS_N,0.7133,0.9630,0.9948,0.9690,0.9948
ROCPOINTS_N,0.7167,0.9630,0.9944,0.9690,0.9944
ROCPOINTS_N,0.7200,0.9594,0.9943,0.9691,0.9943
ROCPOINTS_N,0.7231,0.9559,0.9941,0.9692,0.9941
ROCPOINTS_N,0.7231,0.9559,0.9941,0.9692,0.9941
ROCPOINTS_N,0.7233,0.9559,0.9940,0.9692,0.9940
ROCPOINTS_N,0.7267,0.9541,0.9939,0.9692,0.9939
ROCPOINTS_N,0.7300,0.9541,0.9938,0.9692,0.9938
ROCPOINTS_N,0.7333,0.9541,0.9936,0.9692,0.9936
ROCPOINTS_N,0.7365,0.9471,0.9934,0.9694,0.9934
ROCPOINTS_N,0.7367,0.9471,0.9934,0.9694,0.9934
ROCPOINTS_N,0.7400,0.9471,0.9930,0.9694,0.9930
ROCPOINTS_N,0.7433,0.9453,0.9929,0.9695,0.9929
ROCPOINTS_N,0.7467,0.9400,0.9928,0.9696,0.9928
ROCPOINTS_N,0.7468,0.9400,0.9924,0.9696,0.9924
ROCPOINTS_N,0.7496,0.9400,0.9923,0.9696,0.9923
ROCPOINTS_N,0.7500,0.9400,0.9922,0.9696,0.9922
ROCPOINTS_N,0.7533,0.9400,0.9920,0.9696,0.9920
ROCPOINTS_N,0.7567,0.9400,0.9917,0.9696,0.9917
ROCPOINTS_N,0.7583,0.9400,0.9915,0.9696,0.9915
ROCPOINTS_N,0.7600,0.9400,0.9915,0.9696,0.9915
ROCPOINTS_N,0.7625,0.9383,0.9913,0.9697,0.9913
ROCPOINTS_N,0.7633,0.9383,0.9913,0.9697,0.9913
ROCPOINTS_N,0.7667,0.9365,0.9910,0.9697,0.9910
ROCPOINTS_N,0.7684,0.9330,0.9909,0.9698,0.9909
ROCPOINTS_N,0.7700,0.9330,0.9908,0.9698,0.9908
ROCPOINTS_N,0.7733,0.9330,0.9907,0.9698,0.9907
ROCPOINTS_N,0.7767,0.9330,0.9904,0.9698,0.9904
ROCPOINTS_N,0.7800,0.9330,0.9901,0.9698,0.9901
ROCPOINTS_N,0.7833,0.9295,0.9900,0.9699,0.9900
ROCPOINTS_N,0.7867,0.9295,0.9897,0.9699,0.9897
ROCPOINTS_N,0.7892,0.9277,0.9894,0.9699,0.9894
ROCPOINTS_N,0.7900,0.9277,0.9893,0.9699,0.9893
ROCPOINTS_N,0.7933,0.9277,0.9892,0.9699,0.9892
ROCPOINTS_N,0.7954,0.9277,0.9887,0.9699,0.9887
ROCPOINTS_N,0.7967,0.9277,0.9887,0.9699,0.9887
ROCPOINTS_N,0.7998,0.9242,0.9883,0.9700,0.9883
ROCPOINTS_N,0.8000,0.9242,0.9882,0.9700,0.9882
ROCPOINTS_N,0.8033,0.9224,0.9879,0.9701,0.9879
ROCPOINTS_N,0.8067,0.9206,0.9875,0.9701,0.9875
ROCPOINTS_N,0.8100,0.9171,0.9871,0.9702,0.9871
ROCPOINTS_N,0.8133,0.9153,0.9866,0.9702,0.9866
ROCPOINTS_N,0.8156,0.9101,0.9862,0.9704,0.9862
ROCPOINTS_N,0.8167,0.9101,0.9861,0.9704,0.9861
ROCPOINTS_N,0.8180,0.9048,0.9855,0.9705,0.9855
ROCPOINTS_N,0.8200,0.9048,0.9854,0.9705,0.9854
ROCPOINTS_N,0.8233,0.9030,0.9846,0.9706,0.9846
ROCPOINTS_N,0.8267,0.8959,0.9839,0.9708,0.9839
ROCPOINTS_N,0.8300,0.8907,0.9831,0.9709,0.9831
ROCPOINTS_N,0.8333,0.8889,0.9821,0.9709,0.9821
ROCPOINTS_N,0.8367,0.8854,0.9809,0.9710,0.9809
ROCPOINTS_N,0.8381,0.8765,0.9799,0.9713,0.9799
ROCPOINTS_N,0.8392,0.8765,0.9799,0.9713,0.9799
ROCPOINTS_N,0.8397,0.8765,0.9798,0.9713,0.9798
ROCPOINTS_N,0.8400,0.8765,0.9798,0.9713,0.9798
ROCPOINTS_N,0.8411,0.8748,0.9789,0.9713,0.9789
ROCPOINTS_N,0.8413,0.8748,0.9789,0.9713,0.9789
ROCPOINTS_N,0.8433,0.8748,0.9788,0.9713,0.9788
ROCPOINTS_N,0.8467,0.8642,0.9774,0.9716,0.9774
ROCPOINTS_N,0.8488,0.8607,0.9759,0.9717,0.9759
ROCPOINTS_N,0.8500,0.8607,0.9758,0.9717,0.9758
ROCPOINTS_N,0.8533,0.8571,0.9743,0.9717,0.9743
ROCPOINTS_N,0.8567,0.8571,0.9734,0.9717,0.9734
ROCPOINTS_N,0.8593,0.8501,0.9718,0.9719,0.9718
ROCPOINTS_N,0.8596,0.8501,0.9717,0.9719,0.9717
ROCPOINTS_N,0.8600,0.8501,0.9717,0.9719,0.9717
ROCPOINTS_N,0.8629,0.8448,0.9702,0.9720,0.9702
ROCPOINTS_N,0.8633,0.8448,0.9701,0.9720,0.9701
ROCPOINTS_N,0.8667,0.8377,0.9684,0.9722,0.9684
ROCPOINTS_N,0.8679,0.8377,0.9666,0.9721,0.9666
ROCPOINTS_N,0.8689,0.8377,0.9665,0.9721,0.9665
ROCPOINTS_N,0.8700,0.8377,0.9665,0.9721,0.9665
ROCPOINTS_N,0.8708,0.8325,0.9651,0.9723,0.9651
ROCPOINTS_N,0.8722,0.8307,0.9651,0.9723,0.9651
ROCPOINTS_N,0.8733,0.8307,0.9650,0.9723,0.9650
ROCPOINTS_N,0.8742,0.8289,0.9631,0.9723,0.9631
ROCPOINTS_N,0.8750,0.8289,0.9631,0.9723,0.9631
ROCPOINTS_N,0.8758,0.8289,0.9630,0.9723,0.9630
ROCPOINTS_N,0.8762,0.8289,0.9630,0.9723,0.9630
ROCPOINTS_N,0.8767,0.8272,0.9630,0.9724,0.9630
ROCPOINTS_N,0.8788,0.8236,0.9607,0.9724,0.9607
ROCPOINTS_N,0.8800,0.8236,0.9606,0.9724,0.9606
ROCPOINTS_N,0.8820,0.8166,0.9584,0.9726,0.9584
ROCPOINTS_N,0.8823,0.8166,0.9584,0.9726,0.9584
ROCPOINTS_N,0.8832,0.8166,0.9582,0.9726,0.9582
ROCPOINTS_N,0.8833,0.8166,0.9581,0.9726,0.9581
ROCPOINTS_N,0.8839,0.8148,0.9560,0.9726,0.9560
ROCPOINTS_N,0.8858,0.8148,0.9559,0.9726,0.9559
ROCPOINTS_N,0.8867,0.8131,0.9559,0.9726,0.9559
ROCPOINTS_N,0.8878,0.8078,0.9532,0.9727,0.9532
ROCPOINTS_N,0.8889,0.8078,0.9532,0.9727,0.9532
ROCPOINTS_N,0.8890,0.8078,0.9531,0.9727,0.9531
ROCPOINTS_N,0.8900,0.8078,0.9530,0.9727,0.9530
ROCPOINTS_N,0.8933,0.7954,0.9500,0.9731,0.9500
ROCPOINTS_N,0.8957,0.7760,0.9471,0.9736,0.9471
ROCPOINTS_N,0.8958,0.7760,0.9470,0.9736,0.9470
ROCPOINTS_N,0.8965,0.7760,0.9469,0.9736,0.9469
ROCPOINTS_N,0.8967,0.7760,0.9469,0.9736,0.9469
ROCPOINTS_N,0.8987,0.7707,0.9437,0.9737,0.9437
ROCPOINTS_N,0.9000,0.7707,0.9437,0.9737,0.9437
ROCPOINTS_N,0.9003,0.7690,0.9400,0.9737,0.9400
ROCPOINTS_N,0.9007,0.7690,0.9399,0.9737,0.9399
ROCPOINTS_N,0.9017,0.7690,0.9399,0.9737,0.9399
ROCPOINTS_N,0.9022,0.7690,0.9397,0.9737,0.9397
ROCPOINTS_N,0.9033,0.7690,0.9396,0.9737,0.9396
ROCPOINTS_N,0.9044,0.7619,0.9348,0.9738,0.9348
ROCPOINTS_N,0.9046,0.7619,0.9347,0.9738,0.9347
ROCPOINTS_N,0.9048,0.7619,0.9347,0.9738,0.9347
ROCPOINTS_N,0.9050,0.7601,0.9347,0.9738,0.9347
ROCPOINTS_N,0.9061,0.7601,0.9346,0.9738,0.9346
ROCPOINTS_N,0.9061,0.7601,0.9346,0.9738,0.9346
ROCPOINTS_N,0.9064,0.7601,0.9345,0.9738,0.9345
ROCPOINTS_N,0.9067,0.7601,0.9344,0.9738,0.9344
ROCPOINTS_N,0.9068,0.7513,0.9298,0.9740,0.9298
ROCPOINTS_N,0.9079,0.7513,0.9297,0.9740,0.9297
ROCPOINTS_N,0.9083,0.7513,0.9297,0.9740,0.9297
ROCPOINTS_N,0.9089,0.7513,0.9296,0.9740,0.9296
ROCPOINTS_N,0.9091,0.7513,0.9296,0.9740,0.9296
ROCPOINTS_N,0.9100,0.7513,0.9295,0.9740,0.9295
ROCPOINTS_N,0.9104,0.7425,0.9238,0.9741,0.9238
ROCPOINTS_N,0.9106,0.7425,0.9237,0.9741,0.9237
ROCPOINTS_N,0.9109,0.7425,0.9237,0.9741,0.9237
ROCPOINTS_N,0.9111,0.7425,0.9236,0.9741,0.9236
ROCPOINTS_N,0.9124,0.7407,0.9235,0.9742,0.9235
ROCPOINTS_N,0.9130,0.7407,0.9234,0.9742,0.9234
ROCPOINTS_N,0.9131,0.7407,0.9234,0.9742,0.9234
ROCPOINTS_N,0.9133,0.7407,0.9233,0.9742,0.9233
ROCPOINTS_N,0.9136,0.7266,0.9174,0.9745,0.9174
ROCPOINTS_N,0.9150,0.7266,0.9173,0.9745,0.9173
ROCPOINTS_N,0.9153,0.7266,0.9171,0.9745,0.9171
ROCPOINTS_N,0.9158,0.7266,0.9171,0.9745,0.9171
ROCPOINTS_N,0.9160,0.7266,0.9170,0.9745,0.9170
ROCPOINTS_N,0.9163,0.7266,0.9170,0.9745,0.9170
ROCPOINTS_N,0.9164,0.7266,0.9169,0.9745,0.9169
ROCPOINTS_N,0.9167,0.7266,0.9168,0.9745,0.9168
ROCPOINTS_N,0.9189,0.7196,0.9114,0.9746,0.9114
ROCPOINTS_N,0.9194,0.7196,0.9112,0.9746,0.9112
ROCPOINTS_N,0.9194,0.7196,0.9112,0.9746,0.9112
ROCPOINTS_N,0.9194,0.7196,0.9111,0.9746,0.9111
ROCPOINTS_N,0.9197,0.7196,0.9110,0.9745,0.9110
ROCPOINTS_N,0.9200,0.7196,0.9110,0.9745,0.9110
ROCPOINTS_N,0.9208,0.7055,0.9052,0.9749,0.9052
ROCPOINTS_N,0.9211,0.7055,0.9051,0.9749,0.9051
ROCPOINTS_N,0.9231,0.7055,0.9051,0.9749,0.9051
ROCPOINTS_N,0.9232,0.7055,0.9050,0.9749,0.9050
ROCPOINTS_N,0.9233,0.7055,0.9050,0.9749,0.9050
ROCPOINTS_N,0.9233,0.6931,0.8985,0.9751,0.8985
ROCPOINTS_N,0.9250,0.6931,0.8985,0.9751,0.8985
ROCPOINTS_N,0.9258,0.6931,0.8983,0.9751,0.8983
ROCPOINTS_N,0.9259,0.6931,0.8982,0.9751,0.8982
ROCPOINTS_N,0.9261,0.6931,0.8982,0.9751,0.8982
ROCPOINTS_N,0.9264,0.6914,0.8982,0.9752,0.8982
ROCPOINTS_N,0.9267,0.6914,0.8981,0.9752,0.8981
ROCPOINTS_N,0.9272,0.6755,0.8901,0.9755,0.8901
ROCPOINTS_N,0.9272,0.6755,0.8900,0.9755,0.8900
ROCPOINTS_N,0.9283,0.6755,0.8900,0.9755,0.8900
ROCPOINTS_N,0.9287,0.6755,0.8899,0.9755,0.8899
ROCPOINTS_N,0.9292,0.6755,0.8898,0.9755,0.8898
ROCPOINTS_N,0.9299,0.6755,0.8898,0.9755,0.8898
ROCPOINTS_N,0.9300,0.6755,0.8897,0.9755,0.8897
ROCPOINTS_N,0.9302,0.6561,0.8821,0.9760,0.8821
ROCPOINTS_N,0.9308,0.6561,0.8820,0.9760,0.8820
ROCPOINTS_N,0.9308,0.6561,0.8819,0.9760,0.8819
ROCPOINTS_N,0.9313,0.6561,0.8819,0.9760,0.8819
ROCPOINTS_N,0.9315,0.6561,0.8818,0.9760,0.8818
ROCPOINTS_N,0.9323,0.6561,0.8817,0.9760,0.8817
ROCPOINTS_N,0.9325,0.6561,0.8817,0.9760,0.8817
ROCPOINTS_N,0.9325,0.6561,0.8816,0.9760,0.8816
ROCPOINTS_N,0.9331,0.6561,0.8815,0.9760,0.8815
ROCPOINTS_N,0.9333,0.6561,0.8812,0.9760,0.8812
ROCPOINTS_N,0.9334,0.6367,0.8717,0.9764,0.8717
ROCPOINTS_N,0.9336,0.6367,0.8717,0.9764,0.8717
ROCPOINTS_N,0.9339,0.6367,0.8716,0.9764,0.8716
ROCPOINTS_N,0.9341,0.6367,0.8715,0.9764,0.8715
ROCPOINTS_N,0.9342,0.6367,0.8715,0.9764,0.8715
ROCPOINTS_N,0.9345,0.6367,0.8714,0.9764,0.8714
ROCPOINTS_N,0.9354,0.6367,0.8714,0.9764,0.8714
ROCPOINTS_N,0.9361,0.6367,0.8713,0.9764,0.8713
ROCPOINTS_N,0.9365,0.6367,0.8712,0.9764,0.8712
ROCPOINTS_N,0.9367,0.6367,0.8712,0.9764,0.8712
ROCPOINTS_N,0.9375,0.6190,0.8606,0.9768,0.8606
ROCPOINTS_N,0.9377,0.6190,0.8605,0.9768,0.8605
ROCPOINTS_N,0.9381,0.6190,0.8605,0.9768,0.8605
ROCPOINTS_N,0.9383,0.6190,0.8604,0.9768,0.8604
ROCPOINTS_N,0.9384,0.6190,0.8603,0.9768,0.8603
ROCPOINTS_N,0.9393,0.6190,0.8602,0.9768,0.8602
ROCPOINTS_N,0.9393,0.6190,0.8600,0.9768,0.8600
ROCPOINTS_N,0.9397,0.6190,0.8599,0.9768,0.8599
ROCPOINTS_N,0.9399,0.6190,0.8599,0.9768,0.8599
ROCPOINTS_N,0.9400,0.6190,0.8596,0.9767,0.8596
ROCPOINTS_N,0.9400,0.6190,0.8595,0.9767,0.8595
ROCPOINTS_N,0.9405,0.6049,0.8486,0.9770,0.8486
ROCPOINTS_N,0.9408,0.6049,0.8483,0.9770,0.8483
ROCPOINTS_N,0.9410,0.6049,0.8483,0.9770,0.8483
ROCPOINTS_N,0.9411,0.6049,0.8482,0.9770,0.8482
ROCPOINTS_N,0.9417,0.6049,0.8482,0.9770,0.8482
ROCPOINTS_N,0.9420,0.6049,0.8480,0.9770,0.8480
ROCPOINTS_N,0.9427,0.6049,0.8479,0.9770,0.8479
ROCPOINTS_N,0.9433,0.6049,0.8478,0.9770,0.8478
ROCPOINTS_N,0.9444,0.5855,0.8359,0.9774,0.8359
ROCPOINTS_N,0.9447,0.5855,0.8358,0.9774,0.8358
ROCPOINTS_N,0.9452,0.5855,0.8357,0.9774,0.8357
ROCPOINTS_N,0.9452,0.5855,0.8356,0.9774,0.8356
ROCPOINTS_N,0.9456,0.5855,0.8355,0.9774,0.8355
ROCPOINTS_N,0.9459,0.5855,0.8354,0.9774,0.8354
ROCPOINTS_N,0.9459,0.5855,0.8353,0.9773,0.8353
ROCPOINTS_N,0.9461,0.5855,0.8352,0.9773,0.8352
ROCPOINTS_N,0.9463,0.5855,0.8352,0.9773,0.8352
ROCPOINTS_N,0.9463,0.5855,0.8351,0.9773,0.8351
ROCPOINTS_N,0.9464,0.5855,0.8350,0.9773,0.8350
ROCPOINTS_N,0.9464,0.5855,0.8349,0.9773,0.8349
ROCPOINTS_N,0.9467,0.5855,0.8349,0.9773,0.8349
ROCPOINTS_N,0.9470,0.5556,0.8222,0.9781,0.8222
ROCPOINTS_N,0.9473,0.5556,0.8220,0.9781,0.8220
ROCPOINTS_N,0.9473,0.5556,0.8220,0.9781,0.8220
ROCPOINTS_N,0.9483,0.5556,0.8219,0.9781,0.8219
ROCPOINTS_N,0.9487,0.5556,0.8219,0.9781,0.8219
ROCPOINTS_N,0.9489,0.5556,0.8218,0.9781,0.8218
ROCPOINTS_N,0.9495,0.5556,0.8217,0.9781,0.8217
ROCPOINTS_N,0.9496,0.5556,0.8217,0.9781,0.8217
ROCPOINTS_N,0.9497,0.5556,0.8216,0.9781,0.8216
ROCPOINTS_N,0.9498,0.5556,0.8215,0.9781,0.8215
ROCPOINTS_N,0.9499,0.5556,0.8214,0.9781,0.8214
ROCPOINTS_N,0.9500,0.5556,0.8214,0.9781,0.8214
ROCPOINTS_N,0.9500,0.5556,0.8213,0.9781,0.8213
ROCPOINTS_N,0.9502,0.5309,0.8089,0.9788,0.8089
ROCPOINTS_N,0.9505,0.5309,0.8089,0.9788,0.8089
ROCPOINTS_N,0.9507,0.5309,0.8087,0.9788,0.8087
ROCPOINTS_N,0.9508,0.5309,0.8086,0.9788,0.8086
ROCPOINTS_N,0.9509,0.5309,0.8085,0.9788,0.8085
ROCPOINTS_N,0.9510,0.5309,0.8084,0.9788,0.8084
ROCPOINTS_N,0.9511,0.5309,0.8084,0.9787,0.8084
ROCPOINTS_N,0.9512,0.5291,0.8082,0.9788,0.8082
ROCPOINTS_N,0.9513,0.5291,0.8082,0.9788,0.8082
ROCPOINTS_N,0.9522,0.5291,0.8081,0.9788,0.8081
ROCPOINTS_N,0.9525,0.5291,0.8080,0.9788,0.8080
ROCPOINTS_N,0.9527,0.5291,0.8079,0.9788,0.8079
ROCPOINTS_N,0.9527,0.5291,0.8079,0.9788,0.8079
ROCPOINTS_N,0.9530,0.5291,0.8078,0.9788,0.8078
ROCPOINTS_N,0.9533,0.5291,0.8076,0.9788,0.8076
ROCPOINTS_N,0.9538,0.5097,0.7914,0.9792,0.7914
ROCPOINTS_N,0.9539,0.5097,0.7914,0.9791,0.7914
ROCPOINTS_N,0.9544,0.5097,0.7913,0.9791,0.7913
ROCPOINTS_N,0.9547,0.5097,0.7912,0.9791,0.7912
ROCPOINTS_N,0.9548,0.5097,0.7912,0.9791,0.7912
ROCPOINTS_N,0.9549,0.5079,0.7912,0.9792,0.7912
ROCPOINTS_N,0.9553,0.5079,0.7911,0.9792,0.7911
ROCPOINTS_N,0.9556,0.5079,0.7911,0.9792,0.7911
ROCPOINTS_N,0.9558,0.5062,0.7910,0.9793,0.7910
ROCPOINTS_N,0.9561,0.5062,0.7909,0.9793,0.7909
ROCPOINTS_N,0.9561,0.5062,0.7908,0.9793,0.7908
ROCPOINTS_N,0.9565,0.5062,0.7908,0.9793,0.7908
ROCPOINTS_N,0.9567,0.5062,0.7907,0.9793,0.7907
ROCPOINTS_N,0.9572,0.4727,0.7736,0.9802,0.7736
ROCPOINTS_N,0.9573,0.4727,0.7735,0.9802,0.7735
ROCPOINTS_N,0.9581,0.4727,0.7735,0.9802,0.7735
ROCPOINTS_N,0.9582,0.4727,0.7734,0.9802,0.7734
ROCPOINTS_N,0.9583,0.4727,0.7733,0.9802,0.7733
ROCPOINTS_N,0.9584,0.4727,0.7730,0.9802,0.7730
ROCPOINTS_N,0.9588,0.4727,0.7730,0.9802,0.7730
ROCPOINTS_N,0.9591,0.4727,0.7729,0.9802,0.7729
ROCPOINTS_N,0.9593,0.4727,0.7729,0.9802,0.7729
ROCPOINTS_N,0.9594,0.4727,0.7728,0.9802,0.7728
ROCPOINTS_N,0.9596,0.4727,0.7728,0.9802,0.7728
ROCPOINTS_N,0.9597,0.4727,0.7727,0.9802,0.7727
ROCPOINTS_N,0.9600,0.4727,0.7726,0.9802,0.7726
ROCPOINTS_N,0.9608,0.4480,0.7524,0.9807,0.7524
ROCPOINTS_N,0.9611,0.4480,0.7523,0.9807,0.7523
ROCPOINTS_N,0.9613,0.4480,0.7523,0.9807,0.7523
ROCPOINTS_N,0.9613,0.4480,0.7522,0.9807,0.7522
ROCPOINTS_N,0.9614,0.4480,0.7521,0.9807,0.7521
ROCPOINTS_N,0.9617,0.4480,0.7519,0.9807,0.7519
ROCPOINTS_N,0.9618,0.4480,0.7519,0.9807,0.7519
ROCPOINTS_N,0.9620,0.4480,0.7515,0.9807,0.7515
ROCPOINTS_N,0.9623,0.4480,0.7509,0.9807,0.7509
ROCPOINTS_N,0.9624,0.4480,0.7508,0.9807,0.7508
ROCPOINTS_N,0.9624,0.4480,0.7508,0.9807,0.7508
ROCPOINTS_N,0.9625,0.4480,0.7507,0.9807,0.7507
ROCPOINTS_N,0.9626,0.4480,0.7507,0.9807,0.7507
ROCPOINTS_N,0.9627,0.4480,0.7503,0.9806,0.7503
ROCPOINTS_N,0.9628,0.4480,0.7502,0.9806,0.7502
ROCPOINTS_N,0.9633,0.4480,0.7502,0.9806,0.7502
ROCPOINTS_N,0.9633,0.4480,0.7501,0.9806,0.7501
ROCPOINTS_N,0.9639,0.4321,0.7293,0.9808,0.7293
ROCPOINTS_N,0.9639,0.4321,0.7293,0.9808,0.7293
ROCPOINTS_N,0.9639,0.4321,0.7292,0.9808,0.7292
ROCPOINTS_N,0.9641,0.4321,0.7291,0.9808,0.7291
ROCPOINTS_N,0.9644,0.4321,0.7288,0.9808,0.7288
ROCPOINTS_N,0.9646,0.4321,0.7288,0.9808,0.7288
ROCPOINTS_N,0.9647,0.4321,0.7284,0.9808,0.7284
ROCPOINTS_N,0.9650,0.4321,0.7283,0.9808,0.7283
ROCPOINTS_N,0.9651,0.4303,0.7283,0.9808,0.7283
ROCPOINTS_N,0.9651,0.4303,0.7282,0.9808,0.7282
ROCPOINTS_N,0.9651,0.4303,0.7281,0.9808,0.7281
ROCPOINTS_N,0.9654,0.4303,0.7279,0.9808,0.7279
ROCPOINTS_N,0.9655,0.4303,0.7279,0.9808,0.7279
ROCPOINTS_N,0.9656,0.4303,0.7278,0.9808,0.7278
ROCPOINTS_N,0.9657,0.4286,0.7277,0.9809,0.7277
ROCPOINTS_N,0.9658,0.4286,0.7276,0.9809,0.7276
ROCPOINTS_N,0.9661,0.4286,0.7274,0.9809,0.7274
ROCPOINTS_N,0.9665,0.4286,0.7273,0.9809,0.7273
ROCPOINTS_N,0.9666,0.4286,0.7273,0.9809,0.7273
ROCPOINTS_N,0.9667,0.4286,0.7272,0.9809,0.7272
ROCPOINTS_N,0.9670,0.4004,0.7018,0.9815,0.7018
ROCPOINTS_N,0.9670,0.4004,0.7017,0.9815,0.7017
ROCPOINTS_N,0.9671,0.4004,0.7017,0.9815,0.7017
ROCPOINTS_N,0.9671,0.4004,0.7014,0.9815,0.7014
ROCPOINTS_N,0.9672,0.4004,0.7013,0.9815,0.7013
ROCPOINTS_N,0.9675,0.4004,0.7011,0.9815,0.7011
ROCPOINTS_N,0.9677,0.4004,0.7011,0.9815,0.7011
ROCPOINTS_N,0.9678,0.4004,0.7010,0.9815,0.7010
ROCPOINTS_N,0.9679,0.4004,0.7010,0.9815,0.7010
ROCPOINTS_N,0.9680,0.4004,0.7009,0.9815,0.7009
ROCPOINTS_N,0.9681,0.3986,0.7009,0.9815,0.7009
ROCPOINTS_N,0.9683,0.3986,0.7009,0.9815,0.7009
ROCPOINTS_N,0.9683,0.3986,0.7008,0.9815,0.7008
ROCPOINTS_N,0.9685,0.3986,0.7005,0.9815,0.7005
ROCPOINTS_N,0.9689,0.3986,0.7004,0.9815,0.7004
ROCPOINTS_N,0.9690,0.3986,0.7003,0.9815,0.7003
ROCPOINTS_N,0.9692,0.3986,0.7003,0.9815,0.7003
ROCPOINTS_N,0.9692,0.3986,0.7002,0.9815,0.7002
ROCPOINTS_N,0.9693,0.3986,0.7002,0.9815,0.7002
ROCPOINTS_N,0.9694,0.3986,0.7001,0.9815,0.7001
ROCPOINTS_N,0.9696,0.3986,0.7000,0.9815,0.7000
ROCPOINTS_N,0.9697,0.3986,0.6999,0.9815,0.6999
ROCPOINTS_N,0.9697,0.3986,0.6999,0.9815,0.6999
ROCPOINTS_N,0.9699,0.3986,0.6998,0.9815,0.6998
ROCPOINTS_N,0.9700,0.3986,0.6997,0.9815,0.6997
ROCPOINTS_N,0.9705,0.3757,0.6752,0.9819,0.6752
ROCPOINTS_N,0.9705,0.3757,0.6749,0.9819,0.6749
ROCPOINTS_N,0.9706,0.3757,0.6748,0.9819,0.6748
ROCPOINTS_N,0.9708,0.3757,0.6747,0.9819,0.6747
ROCPOINTS_N,0.9709,0.3757,0.6747,0.9819,0.6747
ROCPOINTS_N,0.9711,0.3757,0.6746,0.9819,0.6746
ROCPOINTS_N,0.9713,0.3757,0.6744,0.9819,0.6744
ROCPOINTS_N,0.9714,0.3757,0.6743,0.9819,0.6743
ROCPOINTS_N,0.9716,0.3757,0.6743,0.9819,0.6743
ROCPOINTS_N,0.9717,0.3757,0.6742,0.9819,0.6742
ROCPOINTS_N,0.9718,0.3757,0.6739,0.9819,0.6739
ROCPOINTS_N,0.9719,0.3757,0.6739,0.9819,0.6739
ROCPOINTS_N,0.9720,0.3757,0.6737,0.9819,0.6737
ROCPOINTS_N,0.9722,0.3757,0.6736,0.9819,0.6736
ROCPOINTS_N,0.9724,0.3757,0.6734,0.9819,0.6734
ROCPOINTS_N,0.9725,0.3757,0.6733,0.9819,0.6733
ROCPOINTS_N,0.9727,0.3757,0.6730,0.9819,0.6730
ROCPOINTS_N,0.9729,0.3757,0.6729,0.9819,0.6729
ROCPOINTS_N,0.9730,0.3757,0.6727,0.9819,0.6727
ROCPOINTS_N,0.9730,0.3757,0.6726,0.9819,0.6726
ROCPOINTS_N,0.9733,0.3757,0.6726,0.9819,0.6726
ROCPOINTS_N,0.9733,0.3757,0.6725,0.9819,0.6725
ROCPOINTS_N,0.9736,0.3351,0.6449,0.9831,0.6449
ROCPOINTS_N,0.9739,0.3351,0.6448,0.9831,0.6448
ROCPOINTS_N,0.9742,0.3351,0.6447,0.9831,0.6447
ROCPOINTS_N,0.9747,0.3351,0.6446,0.9831,0.6446
ROCPOINTS_N,0.9750,0.3351,0.6444,0.9831,0.6444
ROCPOINTS_N,0.9752,0.3333,0.6443,0.9832,0.6443
ROCPOINTS_N,0.9752,0.3333,0.6442,0.9832,0.6442
ROCPOINTS_N,0.9753,0.3333,0.6442,0.9832,0.6442
ROCPOINTS_N,0.9753,0.3333,0.6439,0.9832,0.6439
ROCPOINTS_N,0.9753,0.3333,0.6439,0.9832,0.6439
ROCPOINTS_N,0.9756,0.3333,0.6438,0.9832,0.6438
ROCPOINTS_N,0.9759,0.3333,0.6436,0.9832,0.6436
ROCPOINTS_N,0.9760,0.3333,0.6435,0.9832,0.6435
ROCPOINTS_N,0.9763,0.3333,0.6434,0.9832,0.6434
ROCPOINTS_N,0.9764,0.3333,0.6433,0.9832,0.6433
ROCPOINTS_N,0.9764,0.3333,0.6432,0.9832,0.6432
ROCPOINTS_N,0.9767,0.3333,0.6432,0.9832,0.6432
ROCPOINTS_N,0.9768,0.2981,0.6104,0.9841,0.6104
ROCPOINTS_N,0.9771,0.2981,0.6103,0.9841,0.6103
ROCPOINTS_N,0.9771,0.2981,0.6102,0.9841,0.6102
ROCPOINTS_N,0.9777,0.2981,0.6101,0.9841,0.6101
ROCPOINTS_N,0.9777,0.2981,0.6101,0.9841,0.6101
ROCPOINTS_N,0.9778,0.2981,0.6100,0.9841,0.6100
ROCPOINTS_N,0.9779,0.2981,0.6099,0.9841,0.6099
ROCPOINTS_N,0.9782,0.2981,0.6098,0.9841,0.6098
ROCPOINTS_N,0.9782,0.2981,0.6098,0.9841,0.6098
ROCPOINTS_N,0.9783,0.2981,0.6097,0.9841,0.6097
ROCPOINTS_N,0.9783,0.2981,0.6097,0.9841,0.6097
ROCPOINTS_N,0.9783,0.2981,0.6093,0.9841,0.6093
ROCPOINTS_N,0.9784,0.2963,0.6087,0.9842,0.6087
ROCPOINTS_N,0.9784,0.2963,0.6087,0.9842,0.6087
ROCPOINTS_N,0.9785,0.2963,0.6086,0.9842,0.6086
ROCPOINTS_N,0.9787,0.2963,0.6085,0.9842,0.6085
ROCPOINTS_N,0.9789,0.2963,0.6085,0.9842,0.6085
ROCPOINTS_N,0.9789,0.2963,0.6083,0.9842,0.6083
ROCPOINTS_N,0.9789,0.2963,0.6083,0.9841,0.6083
ROCPOINTS_N,0.9790,0.2963,0.6082,0.9841,0.6082
ROCPOINTS_N,0.9790,0.2963,0.6081,0.9841,0.6081
ROCPOINTS_N,0.9792,0.2963,0.6081,0.9841,0.6081
ROCPOINTS_N,0.9793,0.2963,0.6080,0.9841,0.6080
ROCPOINTS_N,0.9794,0.2963,0.6079,0.9841,0.6079
ROCPOINTS_N,0.9794,0.2963,0.6078,0.9841,0.6078
ROCPOINTS_N,0.9796,0.2963,0.6078,0.9841,0.6078
ROCPOINTS_N,0.9798,0.2963,0.6077,0.9841,0.6077
ROCPOINTS_N,0.9798,0.2963,0.6077,0.9841,0.6077
ROCPOINTS_N,0.9799,0.2963,0.6076,0.9841,0.6076
ROCPOINTS_N,0.9799,0.2963,0.6076,0.9841,0.6076
ROCPOINTS_N,0.9800,0.2963,0.6075,0.9841,0.6075
ROCPOINTS_N,0.9801,0.2575,0.5725,0.9853,0.5725
ROCPOINTS_N,0.9803,0.2575,0.5725,0.9853,0.5725
ROCPOINTS_N,0.9806,0.2575,0.5724,0.9853,0.5724
ROCPOINTS_N,0.9806,0.2575,0.5723,0.9853,0.5723
ROCPOINTS_N,0.9808,0.2575,0.5723,0.9853,0.5723
ROCPOINTS_N,0.9808,0.2575,0.5722,0.9853,0.5722
ROCPOINTS_N,0.9811,0.2575,0.5722,0.9853,0.5722
ROCPOINTS_N,0.9817,0.2575,0.5721,0.9853,0.5721
ROCPOINTS_N,0.9818,0.2575,0.5718,0.9853,0.5718
ROCPOINTS_N,0.9819,0.2575,0.5718,0.9853,0.5718
ROCPOINTS_N,0.9819,0.2575,0.5717,0.9853,0.5717
ROCPOINTS_N,0.9822,0.2575,0.5716,0.9853,0.5716
ROCPOINTS_N,0.9824,0.2575,0.5715,0.9853,0.5715
ROCPOINTS_N,0.9825,0.2575,0.5715,0.9853,0.5715
ROCPOINTS_N,0.9826,0.2575,0.5714,0.9853,0.5714
ROCPOINTS_N,0.9827,0.2575,0.5713,0.9853,0.5713
ROCPOINTS_N,0.9828,0.2575,0.5712,0.9853,0.5712
ROCPOINTS_N,0.9830,0.2575,0.5712,0.9853,0.5712
ROCPOINTS_N,0.9831,0.2575,0.5711,0.9853,0.5711
ROCPOINTS_N,0.9832,0.2575,0.5711,0.9853,0.5711
ROCPOINTS_N,0.9832,0.2575,0.5710,0.9853,0.5710
ROCPOINTS_N,0.9833,0.2575,0.5709,0.9853,0.5709
ROCPOINTS_N,0.9835,0.2293,0.5298,0.9859,0.5298
ROCPOINTS_N,0.9839,0.2293,0.5297,0.9859,0.5297
ROCPOINTS_N,0.9839,0.2293,0.5297,0.9859,0.5297
ROCPOINTS_N,0.9839,0.2293,0.5296,0.9859,0.5296
ROCPOINTS_N,0.9841,0.2275,0.5293,0.9860,0.5293
ROCPOINTS_N,0.9842,0.2275,0.5292,0.9860,0.5292
ROCPOINTS_N,0.9842,0.2275,0.5292,0.9860,0.5292
ROCPOINTS_N,0.9844,0.2275,0.5291,0.9860,0.5291
ROCPOINTS_N,0.9845,0.2275,0.5287,0.9860,0.5287
ROCPOINTS_N,0.9846,0.2275,0.5286,0.9860,0.5286
ROCPOINTS_N,0.9847,0.2275,0.5285,0.9860,0.5285
ROCPOINTS_N,0.9849,0.2275,0.5285,0.9860,0.5285
ROCPOINTS_N,0.9849,0.2275,0.5284,0.9860,0.5284
ROCPOINTS_N,0.9850,0.2257,0.5284,0.9861,0.5284
ROCPOINTS_N,0.9852,0.2222,0.5281,0.9863,0.5281
ROCPOINTS_N,0.9853,0.2222,0.5280,0.9863,0.5280
ROCPOINTS_N,0.9854,0.2222,0.5280,0.9863,0.5280
ROCPOINTS_N,0.9856,0.2222,0.5279,0.9863,0.5279
ROCPOINTS_N,0.9856,0.2222,0.5277,0.9863,0.5277
ROCPOINTS_N,0.9856,0.2222,0.5277,0.9863,0.5277
ROCPOINTS_N,0.9859,0.2222,0.5276,0.9863,0.5276
ROCPOINTS_N,0.9860,0.2222,0.5261,0.9862,0.5261
ROCPOINTS_N,0.9860,0.2222,0.5260,0.9862,0.5260
ROCPOINTS_N,0.9862,0.2222,0.5260,0.9862,0.5260
ROCPOINTS_N,0.9862,0.2222,0.5259,0.9862,0.5259
ROCPOINTS_N,0.9863,0.2222,0.5259,0.9862,0.5259
ROCPOINTS_N,0.9863,0.2222,0.5248,0.9862,0.5248
ROCPOINTS_N,0.9863,0.2222,0.5237,0.9862,0.5237
ROCPOINTS_N,0.9863,0.2222,0.5236,0.9862,0.5236
ROCPOINTS_N,0.9866,0.2222,0.5228,0.9861,0.5228
ROCPOINTS_N,0.9866,0.2222,0.5227,0.9861,0.5227
ROCPOINTS_N,0.9867,0.2222,0.5227,0.9861,0.5227
ROCPOINTS_N,0.9867,0.2011,0.4737,0.9862,0.4737
ROCPOINTS_N,0.9867,0.2011,0.4737,0.9862,0.4737
ROCPOINTS_N,0.9869,0.2011,0.4727,0.9861,0.4727
ROCPOINTS_N,0.9870,0.2011,0.4727,0.9861,0.4727
ROCPOINTS_N,0.9870,0.2011,0.4719,0.9861,0.4719
ROCPOINTS_N,0.9870,0.2011,0.4708,0.9861,0.4708
ROCPOINTS_N,0.9872,0.2011,0.4707,0.9861,0.4707
ROCPOINTS_N,0.9875,0.2011,0.4691,0.9860,0.4691
ROCPOINTS_N,0.9875,0.2011,0.4690,0.9860,0.4690
ROCPOINTS_N,0.9876,0.2011,0.4688,0.9860,0.4688
ROCPOINTS_N,0.9876,0.2011,0.4674,0.9860,0.4674
ROCPOINTS_N,0.9876,0.2011,0.4673,0.9860,0.4673
ROCPOINTS_N,0.9877,0.2011,0.4673,0.9860,0.4673
ROCPOINTS_N,0.9877,0.2011,0.4665,0.9860,0.4665
ROCPOINTS_N,0.9877,0.2011,0.4646,0.9859,0.4646
ROCPOINTS_N,0.9877,0.2011,0.4645,0.9859,0.4645
ROCPOINTS_N,0.9878,0.2011,0.4645,0.9859,0.4645
ROCPOINTS_N,0.9879,0.2011,0.4643,0.9859,0.4643
ROCPOINTS_N,0.9879,0.2011,0.4642,0.9859,0.4642
ROCPOINTS_N,0.9879,0.2011,0.4642,0.9859,0.4642
ROCPOINTS_N,0.9882,0.2011,0.4641,0.9859,0.4641
ROCPOINTS_N,0.9883,0.2011,0.4627,0.9858,0.4627
ROCPOINTS_N,0.9883,0.2011,0.4611,0.9858,0.4611
ROCPOINTS_N,0.9883,0.2011,0.4611,0.9858,0.4611
ROCPOINTS_N,0.9884,0.1993,0.4610,0.9859,0.4610
ROCPOINTS_N,0.9884,0.1993,0.4609,0.9859,0.4609
ROCPOINTS_N,0.9885,0.1993,0.4596,0.9859,0.4596
ROCPOINTS_N,0.9885,0.1993,0.4578,0.9858,0.4578
ROCPOINTS_N,0.9885,0.1993,0.4577,0.9858,0.4577
ROCPOINTS_N,0.9886,0.1993,0.4576,0.9858,0.4576
ROCPOINTS_N,0.9887,0.1993,0.4576,0.9858,0.4576
ROCPOINTS_N,0.9889,0.1993,0.4573,0.9858,0.4573
ROCPOINTS_N,0.9889,0.1993,0.4572,0.9858,0.4572
ROCPOINTS_N,0.9890,0.1993,0.4571,0.9858,0.4571
ROCPOINTS_N,0.9891,0.1993,0.4562,0.9858,0.4562
ROCPOINTS_N,0.9891,0.1993,0.4561,0.9858,0.4561
ROCPOINTS_N,0.9892,0.1993,0.4561,0.9858,0.4561
ROCPOINTS_N,0.9893,0.1993,0.4559,0.9858,0.4559
ROCPOINTS_N,0.9894,0.1993,0.4558,0.9858,0.4558
ROCPOINTS_N,0.9894,0.1993,0.4558,0.9857,0.4558
ROCPOINTS_N,0.9895,0.1993,0.4555,0.9857,0.4555
ROCPOINTS_N,0.9895,0.1993,0.4554,0.9857,0.4554
ROCPOINTS_N,0.9895,0.1993,0.4554,0.9857,0.4554
ROCPOINTS_N,0.9896,0.1993,0.4553,0.9857,0.4553
ROCPOINTS_N,0.9896,0.1993,0.4552,0.9857,0.4552
ROCPOINTS_N,0.9897,0.1993,0.4551,0.9857,0.4551
ROCPOINTS_N,0.9897,0.1993,0.4551,0.9857,0.4551
ROCPOINTS_N,0.9897,0.1993,0.4550,0.9857,0.4550
ROCPOINTS_N,0.9898,0.1993,0.4550,0.9857,0.4550
ROCPOINTS_N,0.9898,0.1993,0.4549,0.9857,0.4549
ROCPOINTS_N,0.9899,0.1993,0.4548,0.9857,0.4548
ROCPOINTS_N,0.9899,0.1993,0.4548,0.9857,0.4548
ROCPOINTS_N,0.9900,0.1993,0.4547,0.9857,0.4547
ROCPOINTS_N,0.9900,0.1993,0.4547,0.9857,0.4547
ROCPOINTS_N,0.9901,0.1799,0.4004,0.9854,0.4004
ROCPOINTS_N,0.9902,0.1799,0.4004,0.9854,0.4004
ROCPOINTS_N,0.9903,0.1799,0.4003,0.9854,0.4003
ROCPOINTS_N,0.9903,0.1799,0.4003,0.9854,0.4003
ROCPOINTS_N,0.9903,0.1799,0.4002,0.9854,0.4002
ROCPOINTS_N,0.9903,0.1799,0.4001,0.9854,0.4001
ROCPOINTS_N,0.9904,0.1799,0.4001,0.9854,0.4001
ROCPOINTS_N,0.9905,0.1799,0.4000,0.9853,0.4000
ROCPOINTS_N,0.9906,0.1799,0.4000,0.9853,0.4000
ROCPOINTS_N,0.9908,0.1799,0.3999,0.9853,0.3999
ROCPOINTS_N,0.9908,0.1799,0.3998,0.9853,0.3998
ROCPOINTS_N,0.9910,0.1799,0.3998,0.9853,0.3998
ROCPOINTS_N,0.9912,0.1799,0.3997,0.9853,0.3997
ROCPOINTS_N,0.9913,0.1799,0.3997,0.9853,0.3997
ROCPOINTS_N,0.9913,0.1799,0.3996,0.9853,0.3996
ROCPOINTS_N,0.9913,0.1799,0.3996,0.9853,0.3996
ROCPOINTS_N,0.9914,0.1799,0.3995,0.9853,0.3995
ROCPOINTS_N,0.9914,0.1799,0.3994,0.9853,0.3994
ROCPOINTS_N,0.9915,0.1799,0.3994,0.9853,0.3994
ROCPOINTS_N,0.9915,0.1799,0.3993,0.9853,0.3993
ROCPOINTS_N,0.9916,0.1799,0.3993,0.9853,0.3993
ROCPOINTS_N,0.9916,0.1799,0.3991,0.9853,0.3991
ROCPOINTS_N,0.9917,0.1799,0.3991,0.9853,0.3991
ROCPOINTS_N,0.9919,0.1799,0.3988,0.9853,0.3988
ROCPOINTS_N,0.9919,0.1781,0.3967,0.9854,0.3967
ROCPOINTS_N,0.9920,0.1781,0.3966,0.9854,0.3966
ROCPOINTS_N,0.9921,0.1781,0.3966,0.9854,0.3966
ROCPOINTS_N,0.9921,0.1781,0.3965,0.9854,0.3965
ROCPOINTS_N,0.9921,0.1781,0.3965,0.9854,0.3965
ROCPOINTS_N,0.9922,0.1781,0.3964,0.9854,0.3964
ROCPOINTS_N,0.9922,0.1764,0.3962,0.9855,0.3962
ROCPOINTS_N,0.9924,0.1764,0.3961,0.9855,0.3961
ROCPOINTS_N,0.9924,0.1764,0.3961,0.9855,0.3961
ROCPOINTS_N,0.9924,0.1764,0.3960,0.9855,0.3960
ROCPOINTS_N,0.9925,0.1764,0.3959,0.9855,0.3959
ROCPOINTS_N,0.9926,0.1764,0.3959,0.9855,0.3959
ROCPOINTS_N,0.9927,0.1764,0.3958,0.9855,0.3958
ROCPOINTS_N,0.9927,0.1764,0.3958,0.9855,0.3958
ROCPOINTS_N,0.9927,0.1764,0.3957,0.9855,0.3957
ROCPOINTS_N,0.9927,0.1764,0.3956,0.9855,0.3956
ROCPOINTS_N,0.9928,0.1764,0.3956,0.9855,0.3956
ROCPOINTS_N,0.9928,0.1764,0.3954,0.9855,0.3954
ROCPOINTS_N,0.9928,0.1764,0.3954,0.9855,0.3954
ROCPOINTS_N,0.9928,0.1764,0.3953,0.9855,0.3953
ROCPOINTS_N,0.9928,0.1764,0.3952,0.9855,0.3952
ROCPOINTS_N,0.9929,0.1764,0.3952,0.9855,0.3952
ROCPOINTS_N,0.9930,0.1764,0.3951,0.9855,0.3951
ROCPOINTS_N,0.9930,0.1764,0.3951,0.9855,0.3951
ROCPOINTS_N,0.9930,0.1764,0.3950,0.9855,0.3950
ROCPOINTS_N,0.9930,0.1764,0.3950,0.9855,0.3950
ROCPOINTS_N,0.9931,0.1764,0.3949,0.9854,0.3949
ROCPOINTS_N,0.9931,0.1764,0.3948,0.9854,0.3948
ROCPOINTS_N,0.9932,0.1764,0.3948,0.9854,0.3948
ROCPOINTS_N,0.9933,0.1764,0.3947,0.9854,0.3947
ROCPOINTS_N,0.9934,0.1270,0.3303,0.9874,0.3303
ROCPOINTS_N,0.9935,0.1270,0.3303,0.9874,0.3303
ROCPOINTS_N,0.9939,0.1252,0.3296,0.9876,0.3296
ROCPOINTS_N,0.9939,0.1252,0.3296,0.9876,0.3296
ROCPOINTS_N,0.9939,0.1252,0.3295,0.9876,0.3295
ROCPOINTS_N,0.9940,0.1252,0.3295,0.9876,0.3295
ROCPOINTS_N,0.9941,0.1252,0.3294,0.9876,0.3294
ROCPOINTS_N,0.9942,0.1252,0.3293,0.9876,0.3293
ROCPOINTS_N,0.9942,0.1252,0.3292,0.9876,0.3292
ROCPOINTS_N,0.9942,0.1252,0.3292,0.9876,0.3292
ROCPOINTS_N,0.9942,0.1252,0.3291,0.9876,0.3291
ROCPOINTS_N,0.9942,0.1235,0.3282,0.9877,0.3282
ROCPOINTS_N,0.9943,0.1235,0.3282,0.9877,0.3282
ROCPOINTS_N,0.9943,0.1235,0.3281,0.9877,0.3281
ROCPOINTS_N,0.9943,0.1235,0.3281,0.9877,0.3281
ROCPOINTS_N,0.9944,0.1235,0.3280,0.9877,0.3280
ROCPOINTS_N,0.9944,0.1235,0.3279,0.9877,0.3279
ROCPOINTS_N,0.9945,0.1235,0.3277,0.9877,0.3277
ROCPOINTS_N,0.9945,0.1235,0.3277,0.9877,0.3277
ROCPOINTS_N,0.9948,0.1235,0.3276,0.9877,0.3276
ROCPOINTS_N,0.9948,0.1235,0.3275,0.9877,0.3275
ROCPOINTS_N,0.9949,0.1235,0.3275,0.9877,0.3275
ROCPOINTS_N,0.9950,0.1235,0.3274,0.9877,0.3274
ROCPOINTS_N,0.9950,0.1235,0.3267,0.9877,0.3267
ROCPOINTS_N,0.9952,0.1235,0.3267,0.9877,0.3267
ROCPOINTS_N,0.9952,0.1235,0.3266,0.9877,0.3266
ROCPOINTS_N,0.9953,0.1235,0.3265,0.9877,0.3265
ROCPOINTS_N,0.9953,0.1235,0.3265,0.9877,0.3265
ROCPOINTS_N,0.9955,0.1235,0.3264,0.9876,0.3264
ROCPOINTS_N,0.9955,0.1235,0.3264,0.9876,0.3264
ROCPOINTS_N,0.9955,0.1235,0.3263,0.9876,0.3263
ROCPOINTS_N,0.9955,0.1235,0.3263,0.9876,0.3263
ROCPOINTS_N,0.9956,0.1235,0.3262,0.9876,0.3262
ROCPOINTS_N,0.9956,0.1199,0.3244,0.9879,0.3244
ROCPOINTS_N,0.9957,0.1199,0.3242,0.9879,0.3242
ROCPOINTS_N,0.9957,0.1199,0.3241,0.9879,0.3241
ROCPOINTS_N,0.9958,0.1199,0.3240,0.9879,0.3240
ROCPOINTS_N,0.9958,0.1199,0.3239,0.9879,0.3239
ROCPOINTS_N,0.9958,0.1199,0.3239,0.9879,0.3239
ROCPOINTS_N,0.9959,0.1199,0.3237,0.9879,0.3237
ROCPOINTS_N,0.9959,0.1199,0.3236,0.9879,0.3236
ROCPOINTS_N,0.9959,0.1199,0.3236,0.9879,0.3236
ROCPOINTS_N,0.9959,0.1199,0.3235,0.9879,0.3235
ROCPOINTS_N,0.9960,0.1199,0.3235,0.9879,0.3235
ROCPOINTS_N,0.9960,0.1199,0.3234,0.9879,0.3234
ROCPOINTS_N,0.9960,0.1199,0.3233,0.9879,0.3233
ROCPOINTS_N,0.9961,0.1199,0.3233,0.9879,0.3233
ROCPOINTS_N,0.9961,0.1199,0.3232,0.9879,0.3232
ROCPOINTS_N,0.9961,0.1199,0.3232,0.9879,0.3232
ROCPOINTS_N,0.9962,0.1199,0.3231,0.9879,0.3231
ROCPOINTS_N,0.9962,0.1199,0.3231,0.9879,0.3231
ROCPOINTS_N,0.9963,0.1199,0.3230,0.9879,0.3230
ROCPOINTS_N,0.9963,0.1199,0.3229,0.9879,0.3229
ROCPOINTS_N,0.9963,0.1199,0.3229,0.9879,0.3229
ROCPOINTS_N,0.9963,0.1182,0.3228,0.9880,0.3228
ROCPOINTS_N,0.9964,0.1182,0.3227,0.9880,0.3227
ROCPOINTS_N,0.9964,0.1182,0.3226,0.9880,0.3226
ROCPOINTS_N,0.9964,0.1182,0.3226,0.9880,0.3226
ROCPOINTS_N,0.9964,0.1182,0.3225,0.9880,0.3225
ROCPOINTS_N,0.9964,0.1182,0.3225,0.9880,0.3225
ROCPOINTS_N,0.9964,0.1182,0.3224,0.9880,0.3224
ROCPOINTS_N,0.9964,0.1182,0.3224,0.9880,0.3224
ROCPOINTS_N,0.9965,0.1182,0.3223,0.9880,0.3223
ROCPOINTS_N,0.9965,0.1182,0.3222,0.9880,0.3222
ROCPOINTS_N,0.9965,0.1182,0.3221,0.9880,0.3221
ROCPOINTS_N,0.9965,0.1182,0.3221,0.9880,0.3221
ROCPOINTS_N,0.9965,0.1182,0.3220,0.9880,0.3220
ROCPOINTS_N,0.9965,0.1182,0.3219,0.9880,0.3219
ROCPOINTS_N,0.9965,0.1182,0.3219,0.9880,0.3219
ROCPOINTS_N,0.9965,0.1182,0.3218,0.9880,0.3218
ROCPOINTS_N,0.9965,0.1182,0.3218,0.9880,0.3218
ROCPOINTS_N,0.9965,0.1182,0.3217,0.9880,0.3217
ROCPOINTS_N,0.9965,0.1182,0.3217,0.9880,0.3217
ROCPOINTS_N,0.9965,0.1182,0.3216,0.9880,0.3216
ROCPOINTS_N,0.9966,0.1182,0.3215,0.9880,0.3215
ROCPOINTS_N,0.9966,0.1182,0.3215,0.9880,0.3215
ROCPOINTS_N,0.9966,0.1182,0.3214,0.9880,0.3214
ROCPOINTS_N,0.9966,0.1182,0.3214,0.9880,0.3214
ROCPOINTS_N,0.9966,0.1182,0.3213,0.9880,0.3213
ROCPOINTS_N,0.9966,0.1182,0.3212,0.9880,0.3212
ROCPOINTS_N,0.9966,0.1182,0.3212,0.9880,0.3212
ROCPOINTS_N,0.9966,0.1182,0.3211,0.9880,0.3211
ROCPOINTS_N,0.9966,0.1182,0.3210,0.9880,0.3210
ROCPOINTS_N,0.9966,0.1182,0.3210,0.9880,0.3210
ROCPOINTS_N,0.9966,0.1182,0.3209,0.9880,0.3209
ROCPOINTS_N,0.9967,0.1182,0.3208,0.9880,0.3208
ROCPOINTS_N,0.9967,0.0899,0.2339,0.9874,0.2339
ROCPOINTS_N,0.9967,0.0899,0.2338,0.9874,0.2338
ROCPOINTS_N,0.9968,0.0899,0.2338,0.9874,0.2338
ROCPOINTS_N,0.9968,0.0899,0.2337,0.9874,0.2337
ROCPOINTS_N,0.9968,0.0899,0.2337,0.9874,0.2337
ROCPOINTS_N,0.9969,0.0899,0.2336,0.9874,0.2336
ROCPOINTS_N,0.9970,0.0899,0.2335,0.9874,0.2335
ROCPOINTS_N,0.9971,0.0899,0.2335,0.9874,0.2335
ROCPOINTS_N,0.9971,0.0899,0.2334,0.9874,0.2334
ROCPOINTS_N,0.9971,0.0899,0.2334,0.9874,0.2334
ROCPOINTS_N,0.9972,0.0899,0.2333,0.9874,0.2333
ROCPOINTS_N,0.9972,0.0899,0.2332,0.9874,0.2332
ROCPOINTS_N,0.9972,0.0899,0.2331,0.9874,0.2331
ROCPOINTS_N,0.9973,0.0899,0.2328,0.9874,0.2328
ROCPOINTS_N,0.9973,0.0899,0.2328,0.9874,0.2328
ROCPOINTS_N,0.9974,0.0899,0.2327,0.9874,0.2327
ROCPOINTS_N,0.9974,0.0899,0.2327,0.9874,0.2327
ROCPOINTS_N,0.9975,0.0899,0.2326,0.9874,0.2326
ROCPOINTS_N,0.9975,0.0899,0.2326,0.9874,0.2326
ROCPOINTS_N,0.9975,0.0899,0.2324,0.9874,0.2324
ROCPOINTS_N,0.9976,0.0899,0.2324,0.9874,0.2324
ROCPOINTS_N,0.9977,0.0899,0.2323,0.9874,0.2323
ROCPOINTS_N,0.9977,0.0899,0.2323,0.9874,0.2323
ROCPOINTS_N,0.9978,0.0899,0.2322,0.9874,0.2322
ROCPOINTS_N,0.9978,0.0899,0.2320,0.9873,0.2320
ROCPOINTS_N,0.9980,0.0899,0.2319,0.9873,0.2319
ROCPOINTS_N,0.9980,0.0899,0.2318,0.9873,0.2318
ROCPOINTS_N,0.9982,0.0899,0.2317,0.9873,0.2317
ROCPOINTS_N,0.9982,0.0899,0.2317,0.9873,0.2317
ROCPOINTS_N,0.9983,0.0899,0.2316,0.9873,0.2316
ROCPOINTS_N,0.9984,0.0899,0.2311,0.9873,0.2311
ROCPOINTS_N,0.9984,0.0899,0.2310,0.9873,0.2310
ROCPOINTS_N,0.9984,0.0899,0.2310,0.9873,0.2310
ROCPOINTS_N,0.9985,0.0899,0.2309,0.9873,0.2309
ROCPOINTS_N,0.9985,0.0899,0.2309,0.9873,0.2309
ROCPOINTS_N,0.9986,0.0899,0.2308,0.9873,0.2308
ROCPOINTS_N,0.9986,0.0899,0.2307,0.9873,0.2307
ROCPOINTS_N,0.9987,0.0899,0.2307,0.9873,0.2307
ROCPOINTS_N,0.9987,0.0899,0.2306,0.9873,0.2306
ROCPOINTS_N,0.9987,0.0899,0.2305,0.9873,0.2305
ROCPOINTS_N,0.9987,0.0899,0.2304,0.9873,0.2304
ROCPOINTS_N,0.9987,0.0899,0.2303,0.9873,0.2303
ROCPOINTS_N,0.9987,0.0899,0.2303,0.9873,0.2303
ROCPOINTS_N,0.9987,0.0899,0.2302,0.9872,0.2302
ROCPOINTS_N,0.9987,0.0899,0.2302,0.9872,0.2302
ROCPOINTS_N,0.9987,0.0899,0.2301,0.9872,0.2301
ROCPOINTS_N,0.9988,0.0899,0.2300,0.9872,0.2300
ROCPOINTS_N,0.9989,0.0899,0.2300,0.9872,0.2300
ROCPOINTS_N,0.9989,0.0899,0.2295,0.9872,0.2295
ROCPOINTS_N,0.9990,0.0882,0.2295,0.9875,0.2295
ROCPOINTS_N,0.9990,0.0864,0.2295,0.9877,0.2295
ROCPOINTS_N,0.9990,0.0864,0.2295,0.9877,0.2295
ROCPOINTS_N,0.9990,0.0864,0.2294,0.9877,0.2294
ROCPOINTS_N,0.9991,0.0864,0.2293,0.9877,0.2293
ROCPOINTS_N,0.9991,0.0864,0.2293,0.9877,0.2293
ROCPOINTS_N,0.9992,0.0864,0.2292,0.9877,0.2292
ROCPOINTS_N,0.9992,0.0864,0.2292,0.9877,0.2292
ROCPOINTS_N,0.9992,0.0864,0.2289,0.9877,0.2289
ROCPOINTS_N,0.9992,0.0847,0.2289,0.9879,0.2289
ROCPOINTS_N,0.9992,0.0847,0.2289,0.9879,0.2289
ROCPOINTS_N,0.9992,0.0847,0.2288,0.9879,0.2288
ROCPOINTS_N,0.9992,0.0847,0.2288,0.9879,0.2288
ROCPOINTS_N,0.9992,0.0847,0.2287,0.9879,0.2287
ROCPOINTS_N,0.9993,0.0847,0.2286,0.9879,0.2286
ROCPOINTS_N,0.9993,0.0847,0.2285,0.9879,0.2285
ROCPOINTS_N,0.9993,0.0847,0.2285,0.9879,0.2285
ROCPOINTS_N,0.9993,0.0847,0.2284,0.9879,0.2284
ROCPOINTS_N,0.9993,0.0847,0.2284,0.9879,0.2284
ROCPOINTS_N,0.9993,0.0847,0.2283,0.9879,0.2283
ROCPOINTS_N,0.9994,0.0847,0.2282,0.9879,0.2282
ROCPOINTS_N,0.9994,0.0847,0.2282,0.9879,0.2282
ROCPOINTS_N,0.9994,0.0847,0.2280,0.9879,0.2280
ROCPOINTS_N,0.9994,0.0847,0.2279,0.9879,0.2279
ROCPOINTS_N,0.9994,0.0847,0.2279,0.9879,0.2279
ROCPOINTS_N,0.9995,0.0847,0.2278,0.9879,0.2278
ROCPOINTS_N,0.9995,0.0847,0.2278,0.9879,0.2278
ROCPOINTS_N,0.9995,0.0847,0.2277,0.9879,0.2277
ROCPOINTS_N,0.9995,0.0847,0.2277,0.9879,0.2277
ROCPOINTS_N,0.9995,0.0847,0.2276,0.9879,0.2276
ROCPOINTS_N,0.9995,0.0847,0.2275,0.9878,0.2275
ROCPOINTS_N,0.9995,0.0847,0.2274,0.9878,0.2274
ROCPOINTS_N,0.9996,0.0847,0.2274,0.9878,0.2274
ROCPOINTS_N,0.9996,0.0847,0.2273,0.9878,0.2273
ROCPOINTS_N,0.9996,0.0847,0.2272,0.9878,0.2272
ROCPOINTS_N,0.9996,0.0847,0.2272,0.9878,0.2272
ROCPOINTS_N,0.9996,0.0847,0.2271,0.9878,0.2271
ROCPOINTS_N,0.9996,0.0829,0.2271,0.9881,0.2271
ROCPOINTS_N,0.9996,0.0829,0.2271,0.9881,0.2271
ROCPOINTS_N,0.9996,0.0811,0.2271,0.9883,0.2271
ROCPOINTS_N,0.9996,0.0811,0.2270,0.9883,0.2270
ROCPOINTS_N,0.9996,0.0811,0.2270,0.9883,0.2270
ROCPOINTS_N,0.9997,0.0811,0.2269,0.9883,0.2269
ROCPOINTS_N,0.9997,0.0811,0.2268,0.9883,0.2268
ROCPOINTS_N,0.9997,0.0811,0.2268,0.9883,0.2268
ROCPOINTS_N,0.9997,0.0811,0.2267,0.9883,0.2267
ROCPOINTS_N,0.9997,0.0811,0.2266,0.9883,0.2266
ROCPOINTS_N,0.9997,0.0811,0.2265,0.9883,0.2265
ROCPOINTS_N,0.9997,0.0811,0.2265,0.9883,0.2265
ROCPOINTS_N,0.9997,0.0811,0.2264,0.9883,0.2264
ROCPOINTS_N,0.9997,0.0811,0.2264,0.9883,0.2264
ROCPOINTS_N,0.9997,0.0811,0.2263,0.9883,0.2263
ROCPOINTS_N,0.9997,0.0811,0.2261,0.9883,0.2261
ROCPOINTS_N,0.9997,0.0811,0.2261,0.9883,0.2261
ROCPOINTS_N,0.9997,0.0811,0.2259,0.9883,0.2259
ROCPOINTS_N,0.9997,0.0811,0.2258,0.9883,0.2258
ROCPOINTS_N,0.9997,0.0811,0.2258,0.9883,0.2258
ROCPOINTS_N,0.9998,0.0811,0.2257,0.9883,0.2257
ROCPOINTS_N,0.9998,0.0811,0.2257,0.9883,0.2257
ROCPOINTS_N,0.9998,0.0811,0.2256,0.9883,0.2256
ROCPOINTS_N,0.9998,0.0811,0.2254,0.9882,0.2254
ROCPOINTS_N,0.9998,0.0811,0.2254,0.9882,0.2254
ROCPOINTS_N,0.9998,0.0811,0.2253,0.9882,0.2253
ROCPOINTS_N,0.9998,0.0811,0.2251,0.9882,0.2251
ROCPOINTS_N,0.9998,0.0811,0.2251,0.9882,0.2251
ROCPOINTS_N,0.9998,0.0811,0.2250,0.9882,0.2250
ROCPOINTS_N,0.9998,0.0811,0.2250,0.9882,0.2250
ROCPOINTS_N,0.9998,0.0811,0.2249,0.9882,0.2249
ROCPOINTS_N,0.9998,0.0811,0.2247,0.9882,0.2247
ROCPOINTS_N,0.9998,0.0811,0.2246,0.9882,0.2246
ROCPOINTS_N,0.9998,0.0811,0.2246,0.9882,0.2246
ROCPOINTS_N,0.9999,0.0811,0.2243,0.9882,0.2243
ROCPOINTS_N,0.9999,0.0811,0.2242,0.9882,0.2242
ROCPOINTS_N,0.9999,0.0811,0.2242,0.9882,0.2242
ROCPOINTS_N,0.9999,0.0811,0.2241,0.9882,0.2241
ROCPOINTS_N,0.9999,0.0811,0.2240,0.9882,0.2240
ROCPOINTS_N,0.9999,0.0811,0.2239,0.9882,0.2239
ROCPOINTS_N,0.9999,0.0811,0.2238,0.9882,0.2238
ROCPOINTS_N,0.9999,0.0811,0.2237,0.9882,0.2237
ROCPOINTS_N,0.9999,0.0811,0.2237,0.9882,0.2237
ROCPOINTS_N,0.9999,0.0811,0.2236,0.9881,0.2236
ROCPOINTS_N,0.9999,0.0811,0.2236,0.9881,0.2236
ROCPOINTS_N,0.9999,0.0811,0.2235,0.9881,0.2235
ROCPOINTS_N,0.9999,0.0811,0.2235,0.9881,0.2235
ROCPOINTS_N,0.9999,0.0811,0.2233,0.9881,0.2233
ROCPOINTS_N,0.9999,0.0794,0.2233,0.9884,0.2233
ROCPOINTS_N,1.0000,0.0794,0.2233,0.9884,0.2233
ROCPOINTS_N,1.0000,0.0794,0.2232,0.9884,0.2232
ROCPOINTS_N,1.0000,0.0794,0.2232,0.9884,0.2232
ROCPOINTS_N,1.0000,0.0794,0.2231,0.9884,0.2231
ROCPOINTS_N,1.0000,0.0794,0.2230,0.9884,0.2230
ROCPOINTS_N,1.0000,0.0794,0.2230,0.9884,0.2230
ROCPOINTS_N,1.0000,0.0794,0.2229,0.9884,0.2229
ROCPOINTS_N,1.0000,0.0794,0.2229,0.9884,0.2229
ROCPOINTS_N,1.0000,0.0000,0.0000,0.0000,0.0000
ROCPOINTS_O,0.0000,1.0000,1.0000,0.0237,1.0000
ROCPOINTS_O,0.0000,0.7034,0.9095,0.0304,0.9095
ROCPOINTS_O,0.0000,0.7033,0.9095,0.0304,0.9095
ROCPOINTS_O,0.0000,0.7033,0.9095,0.0304,0.9095
ROCPOINTS_O,0.0000,0.7032,0.9095,0.0305,0.9095
ROCPOINTS_O,0.0000,0.7032,0.9095,0.0305,0.9095
ROCPOINTS_O,0.0000,0.7031,0.9095,0.0305,0.9095
ROCPOINTS_O,0.0000,0.7030,0.9095,0.0305,0.9095
ROCPOINTS_O,0.0000,0.7029,0.9095,0.0305,0.9095
ROCPOINTS_O,0.0000,0.7029,0.9095,0.0305,0.9095
ROCPOINTS_O,0.0000,0.7028,0.9095,0.0305,0.9095
ROCPOINTS_O,0.0000,0.7028,0.9095,0.0305,0.9095
ROCPOINTS_O,0.0000,0.7027,0.9095,0.0305,0.9095
ROCPOINTS_O,0.0000,0.7026,0.9095,0.0305,0.9095
ROCPOINTS_O,0.0000,0.7026,0.9095,0.0305,0.9095
ROCPOINTS_O,0.0000,0.7025,0.9095,0.0305,0.9095
ROCPOINTS_O,0.0000,0.7025,0.9071,0.0304,0.9071
ROCPOINTS_O,0.0000,0.7025,0.9071,0.0304,0.9071
ROCPOINTS_O,0.0000,0.7024,0.9071,0.0304,0.9071
ROCPOINTS_O,0.0000,0.7024,0.9071,0.0304,0.9071
ROCPOINTS_O,0.0001,0.7023,0.9071,0.0304,0.9071
ROCPOINTS_O,0.0001,0.7022,0.9071,0.0304,0.9071
ROCPOINTS_O,0.0001,0.7022,0.9071,0.0304,0.9071
ROCPOINTS_O,0.0001,0.7021,0.9071,0.0304,0.9071
ROCPOINTS_O,0.0001,0.7021,0.9071,0.0304,0.9071
ROCPOINTS_O,0.0001,0.7020,0.9071,0.0304,0.9071
ROCPOINTS_O,0.0001,0.7019,0.9071,0.0304,0.9071
ROCPOINTS_O,0.0001,0.7018,0.9071,0.0304,0.9071
ROCPOINTS_O,0.0001,0.7018,0.9071,0.0304,0.9071
ROCPOINTS_O,0.0001,0.7017,0.9071,0.0304,0.9071
ROCPOINTS_O,0.0001,0.7017,0.9071,0.0304,0.9071
ROCPOINTS_O,0.0001,0.7016,0.9071,0.0304,0.9071
ROCPOINTS_O,0.0002,0.7015,0.9071,0.0304,0.9071
ROCPOINTS_O,0.0002,0.7014,0.9071,0.0304,0.9071
ROCPOINTS_O,0.0002,0.7014,0.9071,0.0305,0.9071
ROCPOINTS_O,0.0002,0.7013,0.9071,0.0305,0.9071
ROCPOINTS_O,0.0002,0.7012,0.9071,0.0305,0.9071
ROCPOINTS_O,0.0002,0.7011,0.9071,0.0305,0.9071
ROCPOINTS_O,0.0002,0.7011,0.9071,0.0305,0.9071
ROCPOINTS_O,0.0002,0.7010,0.9071,0.0305,0.9071
ROCPOINTS_O,0.0002,0.7009,0.9071,0.0305,0.9071
ROCPOINTS_O,0.0002,0.7008,0.9071,0.0305,0.9071
ROCPOINTS_O,0.0002,0.7007,0.9071,0.0305,0.9071
ROCPOINTS_O,0.0002,0.7007,0.9071,0.0305,0.9071
ROCPOINTS_O,0.0002,0.7006,0.9071,0.0305,0.9071
ROCPOINTS_O,0.0002,0.7006,0.9071,0.0305,0.9071
ROCPOINTS_O,0.0003,0.7005,0.9071,0.0305,0.9071
ROCPOINTS_O,0.0003,0.7005,0.9071,0.0305,0.9071
ROCPOINTS_O,0.0003,0.7004,0.9071,0.0305,0.9071
ROCPOINTS_O,0.0003,0.7003,0.9071,0.0305,0.9071
ROCPOINTS_O,0.0003,0.7003,0.9071,0.0305,0.9071
ROCPOINTS_O,0.0003,0.7002,0.9071,0.0305,0.9071
ROCPOINTS_O,0.0003,0.7000,0.9071,0.0305,0.9071
ROCPOINTS_O,0.0003,0.7000,0.9071,0.0305,0.9071
ROCPOINTS_O,0.0003,0.6999,0.9071,0.0305,0.9071
ROCPOINTS_O,0.0003,0.6999,0.9071,0.0305,0.9071
ROCPOINTS_O,0.0004,0.6998,0.9071,0.0305,0.9071
ROCPOINTS_O,0.0004,0.6997,0.9071,0.0305,0.9071
ROCPOINTS_O,0.0004,0.6996,0.9071,0.0305,0.9071
ROCPOINTS_O,0.0004,0.6996,0.9071,0.0305,0.9071
ROCPOINTS_O,0.0004,0.6996,0.9048,0.0304,0.9048
ROCPOINTS_O,0.0004,0.6995,0.9048,0.0305,0.9048
ROCPOINTS_O,0.0004,0.6995,0.9048,0.0305,0.9048
ROCPOINTS_O,0.0004,0.6994,0.9048,0.0305,0.9048
ROCPOINTS_O,0.0005,0.6993,0.9048,0.0305,0.9048
ROCPOINTS_O,0.0005,0.6992,0.9048,0.0305,0.9048
ROCPOINTS_O,0.0005,0.6992,0.9048,0.0305,0.9048
ROCPOINTS_O,0.0005,0.6991,0.9048,0.0305,0.9048
ROCPOINTS_O,0.0006,0.6991,0.9048,0.0305,0.9048
ROCPOINTS_O,0.0006,0.6989,0.9048,0.0305,0.9048
ROCPOINTS_O,0.0007,0.6989,0.9048,0.0305,0.9048
ROCPOINTS_O,0.0007,0.6988,0.9048,0.0305,0.9048
ROCPOINTS_O,0.0007,0.6988,0.9048,0.0305,0.9048
ROCPOINTS_O,0.0008,0.6987,0.9048,0.0305,0.9048
ROCPOINTS_O,0.0008,0.6987,0.9048,0.0305,0.9048
ROCPOINTS_O,0.0008,0.6986,0.9048,0.0305,0.9048
ROCPOINTS_O,0.0008,0.6985,0.9048,0.0305,0.9048
ROCPOINTS_O,0.0008,0.6981,0.9048,0.0305,0.9048
ROCPOINTS_O,0.0009,0.6981,0.9048,0.0305,0.9048
ROCPOINTS_O,0.0010,0.6980,0.9048,0.0305,0.9048
ROCPOINTS_O,0.0010,0.6980,0.9048,0.0305,0.9048
ROCPOINTS_O,0.0011,0.6980,0.9024,0.0304,0.9024
ROCPOINTS_O,0.0011,0.6977,0.9024,0.0304,0.9024
ROCPOINTS_O,0.0011,0.6974,0.9024,0.0305,0.9024
ROCPOINTS_O,0.0012,0.6974,0.9024,0.0305,0.9024
ROCPOINTS_O,0.0012,0.6973,0.9024,0.0305,0.9024
ROCPOINTS_O,0.0013,0.6973,0.9024,0.0305,0.9024
ROCPOINTS_O,0.0013,0.6972,0.9024,0.0305,0.9024
ROCPOINTS_O,0.0013,0.6972,0.9024,0.0305,0.9024
ROCPOINTS_O,0.0013,0.6971,0.9024,0.0305,0.9024
ROCPOINTS_O,0.0013,0.6970,0.9024,0.0305,0.9024
ROCPOINTS_O,0.0013,0.6970,0.9024,0.0305,0.9024
ROCPOINTS_O,0.0013,0.6968,0.9024,0.0305,0.9024
ROCPOINTS_O,0.0015,0.6968,0.9024,0.0305,0.9024
ROCPOINTS_O,0.0016,0.6967,0.9024,0.0305,0.9024
ROCPOINTS_O,0.0016,0.6966,0.9024,0.0305,0.9024
ROCPOINTS_O,0.0017,0.6966,0.9024,0.0305,0.9024
ROCPOINTS_O,0.0017,0.6965,0.9024,0.0305,0.9024
ROCPOINTS_O,0.0018,0.6961,0.9024,0.0305,0.9024
ROCPOINTS_O,0.0018,0.6960,0.9024,0.0305,0.9024
ROCPOINTS_O,0.0018,0.6959,0.9024,0.0305,0.9024
ROCPOINTS_O,0.0020,0.6959,0.9024,0.0305,0.9024
ROCPOINTS_O,0.0022,0.6958,0.9024,0.0305,0.9024
ROCPOINTS_O,0.0022,0.6955,0.9024,0.0305,0.9024
ROCPOINTS_O,0.0024,0.6954,0.9024,0.0305,0.9024
ROCPOINTS_O,0.0024,0.6954,0.9024,0.0305,0.9024
ROCPOINTS_O,0.0025,0.6953,0.9024,0.0306,0.9024
ROCPOINTS_O,0.0025,0.6952,0.9024,0.0306,0.9024
ROCPOINTS_O,0.0026,0.6951,0.9024,0.0306,0.9024
ROCPOINTS_O,0.0027,0.6950,0.9024,0.0306,0.9024
ROCPOINTS_O,0.0028,0.6950,0.9024,0.0306,0.9024
ROCPOINTS_O,0.0028,0.6948,0.9024,0.0306,0.9024
ROCPOINTS_O,0.0028,0.6947,0.9024,0.0306,0.9024
ROCPOINTS_O,0.0029,0.6946,0.9024,0.0306,0.9024
ROCPOINTS_O,0.0029,0.6946,0.9024,0.0306,0.9024
ROCPOINTS_O,0.0030,0.6945,0.9024,0.0306,0.9024
ROCPOINTS_O,0.0031,0.6944,0.9024,0.0306,0.9024
ROCPOINTS_O,0.0032,0.6944,0.9024,0.0306,0.9024
ROCPOINTS_O,0.0032,0.6943,0.9024,0.0306,0.9024
ROCPOINTS_O,0.0033,0.6943,0.9024,0.0306,0.9024
ROCPOINTS_O,0.0033,0.6942,0.9024,0.0306,0.9024
ROCPOINTS_O,0.0033,0.6941,0.9024,0.0306,0.9024
ROCPOINTS_O,0.0033,0.6939,0.9024,0.0306,0.9024
ROCPOINTS_O,0.0033,0.5887,0.8595,0.0342,0.8595
ROCPOINTS_O,0.0033,0.5886,0.8595,0.0342,0.8595
ROCPOINTS_O,0.0034,0.5886,0.8595,0.0342,0.8595
ROCPOINTS_O,0.0034,0.5885,0.8595,0.0343,0.8595
ROCPOINTS_O,0.0034,0.5885,0.8595,0.0343,0.8595
ROCPOINTS_O,0.0034,0.5884,0.8595,0.0343,0.8595
ROCPOINTS_O,0.0034,0.5883,0.8595,0.0343,0.8595
ROCPOINTS_O,0.0034,0.5883,0.8595,0.0343,0.8595
ROCPOINTS_O,0.0034,0.5882,0.8595,0.0343,0.8595
ROCPOINTS_O,0.0034,0.5882,0.8595,0.0343,0.8595
ROCPOINTS_O,0.0034,0.5881,0.8595,0.0343,0.8595
ROCPOINTS_O,0.0035,0.5881,0.8595,0.0343,0.8595
ROCPOINTS_O,0.0035,0.5880,0.8595,0.0343,0.8595
ROCPOINTS_O,0.0035,0.5879,0.8595,0.0343,0.8595
ROCPOINTS_O,0.0035,0.5879,0.8595,0.0343,0.8595
ROCPOINTS_O,0.0035,0.5878,0.8595,0.0343,0.8595
ROCPOINTS_O,0.0035,0.5878,0.8595,0.0343,0.8595
ROCPOINTS_O,0.0036,0.5877,0.8595,0.0343,0.8595
ROCPOINTS_O,0.0036,0.5876,0.8595,0.0343,0.8595
ROCPOINTS_O,0.0036,0.5875,0.8595,0.0343,0.8595
ROCPOINTS_O,0.0036,0.5875,0.8595,0.0343,0.8595
ROCPOINTS_O,0.0036,0.5874,0.8595,0.0343,0.8595
ROCPOINTS_O,0.0037,0.5874,0.8595,0.0343,0.8595
ROCPOINTS_O,0.0037,0.5864,0.8595,0.0344,0.8595
ROCPOINTS_O,0.0038,0.5852,0.8595,0.0344,0.8595
ROCPOINTS_O,0.0038,0.5851,0.8595,0.0344,0.8595
ROCPOINTS_O,0.0038,0.5850,0.8595,0.0344,0.8595
ROCPOINTS_O,0.0039,0.5850,0.8595,0.0344,0.8595
ROCPOINTS_O,0.0039,0.5835,0.8595,0.0345,0.8595
ROCPOINTS_O,0.0039,0.5834,0.8595,0.0345,0.8595
ROCPOINTS_O,0.0039,0.5834,0.8595,0.0345,0.8595
ROCPOINTS_O,0.0040,0.5833,0.8595,0.0345,0.8595
ROCPOINTS_O,0.0040,0.5833,0.8595,0.0345,0.8595
ROCPOINTS_O,0.0040,0.5813,0.8595,0.0347,0.8595
ROCPOINTS_O,0.0040,0.5812,0.8595,0.0347,0.8595
ROCPOINTS_O,0.0041,0.5797,0.8595,0.0348,0.8595
ROCPOINTS_O,0.0041,0.5797,0.8595,0.0348,0.8595
ROCPOINTS_O,0.0042,0.5796,0.8595,0.0348,0.8595
ROCPOINTS_O,0.0042,0.5796,0.8595,0.0348,0.8595
ROCPOINTS_O,0.0042,0.5794,0.8595,0.0348,0.8595
ROCPOINTS_O,0.0042,0.5793,0.8595,0.0348,0.8595
ROCPOINTS_O,0.0042,0.5775,0.8595,0.0349,0.8595
ROCPOINTS_O,0.0043,0.5760,0.8595,0.0350,0.8595
ROCPOINTS_O,0.0043,0.5760,0.8595,0.0350,0.8595
ROCPOINTS_O,0.0043,0.5759,0.8595,0.0350,0.8595
ROCPOINTS_O,0.0044,0.5759,0.8595,0.0350,0.8595
ROCPOINTS_O,0.0044,0.5737,0.8595,0.0351,0.8595
ROCPOINTS_O,0.0044,0.5737,0.8595,0.0351,0.8595
ROCPOINTS_O,0.0046,0.5735,0.8595,0.0351,0.8595
ROCPOINTS_O,0.0046,0.5734,0.8595,0.0351,0.8595
ROCPOINTS_O,0.0046,0.5734,0.8595,0.0351,0.8595
ROCPOINTS_O,0.0047,0.5718,0.8595,0.0352,0.8595
ROCPOINTS_O,0.0047,0.5717,0.8595,0.0352,0.8595
ROCPOINTS_O,0.0048,0.5716,0.8595,0.0352,0.8595
ROCPOINTS_O,0.0050,0.5716,0.8595,0.0352,0.8595
ROCPOINTS_O,0.0050,0.5715,0.8595,0.0352,0.8595
ROCPOINTS_O,0.0051,0.5710,0.8595,0.0353,0.8595
ROCPOINTS_O,0.0051,0.5709,0.8595,0.0353,0.8595
ROCPOINTS_O,0.0052,0.5709,0.8595,0.0353,0.8595
ROCPOINTS_O,0.0052,0.5708,0.8595,0.0353,0.8595
ROCPOINTS_O,0.0053,0.5708,0.8595,0.0353,0.8595
ROCPOINTS_O,0.0054,0.5707,0.8595,0.0353,0.8595
ROCPOINTS_O,0.0054,0.5707,0.8595,0.0353,0.8595
ROCPOINTS_O,0.0055,0.5706,0.8595,0.0353,0.8595
ROCPOINTS_O,0.0056,0.5705,0.8595,0.0353,0.8595
ROCPOINTS_O,0.0056,0.5704,0.8595,0.0353,0.8595
ROCPOINTS_O,0.0057,0.5704,0.8595,0.0353,0.8595
ROCPOINTS_O,0.0057,0.5703,0.8595,0.0353,0.8595
ROCPOINTS_O,0.0058,0.5702,0.8595,0.0353,0.8595
ROCPOINTS_O,0.0058,0.5702,0.8595,0.0353,0.8595
ROCPOINTS_O,0.0059,0.5701,0.8595,0.0353,0.8595
ROCPOINTS_O,0.0059,0.5701,0.8595,0.0353,0.8595
ROCPOINTS_O,0.0060,0.5700,0.8595,0.0353,0.8595
ROCPOINTS_O,0.0060,0.5693,0.8595,0.0354,0.8595
ROCPOINTS_O,0.0061,0.5692,0.8595,0.0354,0.8595
ROCPOINTS_O,0.0061,0.5691,0.8595,0.0354,0.8595
ROCPOINTS_O,0.0061,0.5691,0.8595,0.0354,0.8595
ROCPOINTS_O,0.0063,0.5690,0.8595,0.0354,0.8595
ROCPOINTS_O,0.0065,0.5681,0.8595,0.0354,0.8595
ROCPOINTS_O,0.0066,0.5674,0.8595,0.0355,0.8595
ROCPOINTS_O,0.0066,0.5659,0.8595,0.0356,0.8595
ROCPOINTS_O,0.0066,0.5659,0.8595,0.0356,0.8595
ROCPOINTS_O,0.0066,0.5650,0.8595,0.0356,0.8595
ROCPOINTS_O,0.0067,0.5639,0.8595,0.0357,0.8595
ROCPOINTS_O,0.0067,0.5639,0.8595,0.0357,0.8595
ROCPOINTS_O,0.0067,0.4876,0.8167,0.0391,0.8167
ROCPOINTS_O,0.0067,0.4875,0.8167,0.0391,0.8167
ROCPOINTS_O,0.0068,0.4875,0.8167,0.0391,0.8167
ROCPOINTS_O,0.0069,0.4874,0.8167,0.0391,0.8167
ROCPOINTS_O,0.0069,0.4863,0.8167,0.0392,0.8167
ROCPOINTS_O,0.0069,0.4853,0.8167,0.0393,0.8167
ROCPOINTS_O,0.0069,0.4851,0.8167,0.0393,0.8167
ROCPOINTS_O,0.0070,0.4851,0.8167,0.0393,0.8167
ROCPOINTS_O,0.0072,0.4850,0.8167,0.0393,0.8167
ROCPOINTS_O,0.0072,0.4849,0.8167,0.0393,0.8167
ROCPOINTS_O,0.0072,0.4848,0.8167,0.0393,0.8167
ROCPOINTS_O,0.0073,0.4839,0.8167,0.0394,0.8167
ROCPOINTS_O,0.0073,0.4839,0.8167,0.0394,0.8167
ROCPOINTS_O,0.0073,0.4838,0.8167,0.0394,0.8167
ROCPOINTS_O,0.0074,0.4838,0.8167,0.0394,0.8167
ROCPOINTS_O,0.0075,0.4837,0.8167,0.0394,0.8167
ROCPOINTS_O,0.0076,0.4835,0.8167,0.0394,0.8167
ROCPOINTS_O,0.0076,0.4835,0.8167,0.0394,0.8167
ROCPOINTS_O,0.0076,0.4834,0.8167,0.0394,0.8167
ROCPOINTS_O,0.0076,0.4833,0.8167,0.0394,0.8167
ROCPOINTS_O,0.0076,0.4833,0.8167,0.0394,0.8167
ROCPOINTS_O,0.0077,0.4832,0.8167,0.0394,0.8167
ROCPOINTS_O,0.0078,0.4832,0.8167,0.0394,0.8167
ROCPOINTS_O,0.0078,0.4831,0.8167,0.0394,0.8167
ROCPOINTS_O,0.0079,0.4829,0.8167,0.0394,0.8167
ROCPOINTS_O,0.0081,0.4828,0.8167,0.0395,0.8167
ROCPOINTS_O,0.0083,0.4827,0.8167,0.0395,0.8167
ROCPOINTS_O,0.0084,0.4825,0.8143,0.0394,0.8143
ROCPOINTS_O,0.0085,0.4824,0.8143,0.0394,0.8143
ROCPOINTS_O,0.0086,0.4824,0.8143,0.0394,0.8143
ROCPOINTS_O,0.0086,0.4823,0.8143,0.0394,0.8143
ROCPOINTS_O,0.0087,0.4823,0.8143,0.0394,0.8143
ROCPOINTS_O,0.0088,0.4821,0.8143,0.0394,0.8143
ROCPOINTS_O,0.0088,0.4821,0.8143,0.0394,0.8143
ROCPOINTS_O,0.0089,0.4820,0.8143,0.0394,0.8143
ROCPOINTS_O,0.0089,0.4819,0.8143,0.0394,0.8143
ROCPOINTS_O,0.0090,0.4818,0.8143,0.0394,0.8143
ROCPOINTS_O,0.0092,0.4818,0.8143,0.0394,0.8143
ROCPOINTS_O,0.0092,0.4817,0.8143,0.0394,0.8143
ROCPOINTS_O,0.0092,0.4817,0.8143,0.0394,0.8143
ROCPOINTS_O,0.0092,0.4816,0.8143,0.0394,0.8143
ROCPOINTS_O,0.0093,0.4816,0.8143,0.0394,0.8143
ROCPOINTS_O,0.0094,0.4815,0.8143,0.0394,0.8143
ROCPOINTS_O,0.0096,0.4814,0.8143,0.0395,0.8143
ROCPOINTS_O,0.0096,0.4814,0.8143,0.0395,0.8143
ROCPOINTS_O,0.0097,0.4813,0.8143,0.0395,0.8143
ROCPOINTS_O,0.0097,0.4813,0.8143,0.0395,0.8143
ROCPOINTS_O,0.0099,0.4812,0.8143,0.0395,0.8143
ROCPOINTS_O,0.0100,0.4812,0.8143,0.0395,0.8143
ROCPOINTS_O,0.0100,0.4811,0.8143,0.0395,0.8143
ROCPOINTS_O,0.0100,0.4213,0.7548,0.0417,0.7548
ROCPOINTS_O,0.0100,0.4211,0.7548,0.0417,0.7548
ROCPOINTS_O,0.0102,0.4211,0.7548,0.0417,0.7548
ROCPOINTS_O,0.0106,0.4210,0.7548,0.0417,0.7548
ROCPOINTS_O,0.0107,0.4208,0.7548,0.0417,0.7548
ROCPOINTS_O,0.0108,0.4208,0.7548,0.0417,0.7548
ROCPOINTS_O,0.0110,0.4207,0.7548,0.0417,0.7548
ROCPOINTS_O,0.0111,0.4207,0.7548,0.0417,0.7548
ROCPOINTS_O,0.0111,0.4206,0.7548,0.0418,0.7548
ROCPOINTS_O,0.0111,0.4204,0.7548,0.0418,0.7548
ROCPOINTS_O,0.0113,0.4204,0.7548,0.0418,0.7548
ROCPOINTS_O,0.0113,0.4203,0.7548,0.0418,0.7548
ROCPOINTS_O,0.0114,0.4201,0.7548,0.0418,0.7548
ROCPOINTS_O,0.0114,0.4200,0.7548,0.0418,0.7548
ROCPOINTS_O,0.0114,0.4200,0.7548,0.0418,0.7548
ROCPOINTS_O,0.0116,0.4199,0.7548,0.0418,0.7548
ROCPOINTS_O,0.0117,0.4199,0.7548,0.0418,0.7548
ROCPOINTS_O,0.0117,0.4198,0.7548,0.0418,0.7548
ROCPOINTS_O,0.0118,0.4195,0.7548,0.0419,0.7548
ROCPOINTS_O,0.0121,0.4195,0.7548,0.0419,0.7548
ROCPOINTS_O,0.0121,0.4194,0.7548,0.0419,0.7548
ROCPOINTS_O,0.0122,0.4193,0.7548,0.0419,0.7548
ROCPOINTS_O,0.0124,0.4191,0.7548,0.0419,0.7548
ROCPOINTS_O,0.0125,0.4191,0.7548,0.0419,0.7548
ROCPOINTS_O,0.0125,0.4189,0.7548,0.0419,0.7548
ROCPOINTS_O,0.0133,0.4189,0.7548,0.0419,0.7548
ROCPOINTS_O,0.0133,0.4188,0.7548,0.0419,0.7548
ROCPOINTS_O,0.0133,0.4186,0.7548,0.0419,0.7548
ROCPOINTS_O,0.0134,0.3708,0.7262,0.0454,0.7262
ROCPOINTS_O,0.0135,0.3707,0.7262,0.0454,0.7262
ROCPOINTS_O,0.0135,0.3707,0.7262,0.0454,0.7262
ROCPOINTS_O,0.0138,0.3706,0.7262,0.0454,0.7262
ROCPOINTS_O,0.0140,0.3705,0.7262,0.0454,0.7262
ROCPOINTS_O,0.0141,0.3704,0.7262,0.0454,0.7262
ROCPOINTS_O,0.0142,0.3704,0.7262,0.0454,0.7262
ROCPOINTS_O,0.0142,0.3703,0.7262,0.0455,0.7262
ROCPOINTS_O,0.0143,0.3702,0.7262,0.0455,0.7262
ROCPOINTS_O,0.0144,0.3701,0.7262,0.0455,0.7262
ROCPOINTS_O,0.0148,0.3700,0.7262,0.0455,0.7262
ROCPOINTS_O,0.0150,0.3700,0.7262,0.0455,0.7262
ROCPOINTS_O,0.0150,0.3697,0.7238,0.0454,0.7238
ROCPOINTS_O,0.0151,0.3697,0.7238,0.0454,0.7238
ROCPOINTS_O,0.0153,0.3696,0.7238,0.0454,0.7238
ROCPOINTS_O,0.0154,0.3695,0.7238,0.0454,0.7238
ROCPOINTS_O,0.0155,0.3694,0.7238,0.0454,0.7238
ROCPOINTS_O,0.0156,0.3694,0.7238,0.0454,0.7238
ROCPOINTS_O,0.0158,0.3693,0.7238,0.0454,0.7238
ROCPOINTS_O,0.0159,0.3692,0.7238,0.0454,0.7238
ROCPOINTS_O,0.0161,0.3691,0.7238,0.0455,0.7238
ROCPOINTS_O,0.0161,0.3690,0.7238,0.0455,0.7238
ROCPOINTS_O,0.0161,0.3689,0.7238,0.0455,0.7238
ROCPOINTS_O,0.0166,0.3689,0.7238,0.0455,0.7238
ROCPOINTS_O,0.0167,0.3688,0.7238,0.0455,0.7238
ROCPOINTS_O,0.0167,0.3266,0.6881,0.0487,0.6881
ROCPOINTS_O,0.0169,0.3265,0.6881,0.0487,0.6881
ROCPOINTS_O,0.0172,0.3265,0.6881,0.0487,0.6881
ROCPOINTS_O,0.0173,0.3264,0.6881,0.0487,0.6881
ROCPOINTS_O,0.0174,0.3262,0.6881,0.0487,0.6881
ROCPOINTS_O,0.0176,0.3261,0.6881,0.0487,0.6881
ROCPOINTS_O,0.0177,0.3261,0.6881,0.0487,0.6881
ROCPOINTS_O,0.0178,0.3260,0.6881,0.0488,0.6881
ROCPOINTS_O,0.0178,0.3259,0.6881,0.0488,0.6881
ROCPOINTS_O,0.0178,0.3258,0.6881,0.0488,0.6881
ROCPOINTS_O,0.0180,0.3257,0.6881,0.0488,0.6881
ROCPOINTS_O,0.0181,0.3257,0.6881,0.0488,0.6881
ROCPOINTS_O,0.0182,0.3256,0.6881,0.0488,0.6881
ROCPOINTS_O,0.0183,0.3256,0.6881,0.0488,0.6881
ROCPOINTS_O,0.0184,0.3254,0.6881,0.0488,0.6881
ROCPOINTS_O,0.0187,0.3253,0.6881,0.0489,0.6881
ROCPOINTS_O,0.0188,0.3253,0.6881,0.0489,0.6881
ROCPOINTS_O,0.0190,0.3252,0.6881,0.0489,0.6881
ROCPOINTS_O,0.0191,0.3252,0.6881,0.0489,0.6881
ROCPOINTS_O,0.0192,0.3251,0.6881,0.0489,0.6881
ROCPOINTS_O,0.0194,0.3250,0.6881,0.0489,0.6881
ROCPOINTS_O,0.0196,0.3249,0.6881,0.0489,0.6881
ROCPOINTS_O,0.0198,0.3249,0.6881,0.0489,0.6881
ROCPOINTS_O,0.0200,0.3248,0.6881,0.0489,0.6881
ROCPOINTS_O,0.0200,0.2913,0.6452,0.0510,0.6452
ROCPOINTS_O,0.0201,0.2912,0.6452,0.0511,0.6452
ROCPOINTS_O,0.0201,0.2912,0.6452,0.0511,0.6452
ROCPOINTS_O,0.0204,0.2911,0.6452,0.0511,0.6452
ROCPOINTS_O,0.0206,0.2910,0.6452,0.0511,0.6452
ROCPOINTS_O,0.0206,0.2910,0.6452,0.0511,0.6452
ROCPOINTS_O,0.0206,0.2909,0.6452,0.0511,0.6452
ROCPOINTS_O,0.0207,0.2909,0.6452,0.0511,0.6452
ROCPOINTS_O,0.0207,0.2908,0.6452,0.0511,0.6452
ROCPOINTS_O,0.0208,0.2908,0.6452,0.0511,0.6452
ROCPOINTS_O,0.0210,0.2906,0.6452,0.0512,0.6452
ROCPOINTS_O,0.0211,0.2906,0.6452,0.0512,0.6452
ROCPOINTS_O,0.0211,0.2905,0.6452,0.0512,0.6452
ROCPOINTS_O,0.0211,0.2905,0.6452,0.0512,0.6452
ROCPOINTS_O,0.0213,0.2904,0.6452,0.0512,0.6452
ROCPOINTS_O,0.0213,0.2904,0.6452,0.0512,0.6452
ROCPOINTS_O,0.0216,0.2903,0.6452,0.0512,0.6452
ROCPOINTS_O,0.0216,0.2902,0.6452,0.0512,0.6452
ROCPOINTS_O,0.0217,0.2902,0.6452,0.0512,0.6452
ROCPOINTS_O,0.0222,0.2901,0.6452,0.0512,0.6452
ROCPOINTS_O,0.0224,0.2901,0.6452,0.0512,0.6452
ROCPOINTS_O,0.0228,0.2900,0.6452,0.0513,0.6452
ROCPOINTS_O,0.0232,0.2900,0.6452,0.0513,0.6452
ROCPOINTS_O,0.0233,0.2899,0.6452,0.0513,0.6452
ROCPOINTS_O,0.0233,0.2898,0.6452,0.0513,0.6452
ROCPOINTS_O,0.0233,0.2583,0.6048,0.0538,0.6048
ROCPOINTS_O,0.0234,0.2582,0.6048,0.0538,0.6048
ROCPOINTS_O,0.0240,0.2582,0.6048,0.0538,0.6048
ROCPOINTS_O,0.0242,0.2580,0.6048,0.0538,0.6048
ROCPOINTS_O,0.0244,0.2580,0.6048,0.0539,0.6048
ROCPOINTS_O,0.0247,0.2580,0.6024,0.0537,0.6024
ROCPOINTS_O,0.0248,0.2577,0.6024,0.0537,0.6024
ROCPOINTS_O,0.0248,0.2577,0.6024,0.0537,0.6024
ROCPOINTS_O,0.0250,0.2576,0.6024,0.0537,0.6024
ROCPOINTS_O,0.0253,0.2575,0.6000,0.0536,0.6000
ROCPOINTS_O,0.0254,0.2572,0.6000,0.0536,0.6000
ROCPOINTS_O,0.0258,0.2572,0.6000,0.0536,0.6000
ROCPOINTS_O,0.0261,0.2571,0.6000,0.0536,0.6000
ROCPOINTS_O,0.0261,0.2571,0.6000,0.0536,0.6000
ROCPOINTS_O,0.0261,0.2570,0.6000,0.0537,0.6000
ROCPOINTS_O,0.0264,0.2569,0.6000,0.0537,0.6000
ROCPOINTS_O,0.0267,0.2568,0.6000,0.0537,0.6000
ROCPOINTS_O,0.0267,0.2567,0.6000,0.0537,0.6000
ROCPOINTS_O,0.0270,0.2301,0.5738,0.0571,0.5738
ROCPOINTS_O,0.0271,0.2300,0.5738,0.0571,0.5738
ROCPOINTS_O,0.0271,0.2298,0.5738,0.0572,0.5738
ROCPOINTS_O,0.0275,0.2297,0.5738,0.0572,0.5738
ROCPOINTS_O,0.0275,0.2296,0.5738,0.0572,0.5738
ROCPOINTS_O,0.0278,0.2292,0.5738,0.0573,0.5738
ROCPOINTS_O,0.0280,0.2292,0.5738,0.0573,0.5738
ROCPOINTS_O,0.0281,0.2291,0.5738,0.0573,0.5738
ROCPOINTS_O,0.0282,0.2289,0.5738,0.0574,0.5738
ROCPOINTS_O,0.0284,0.2288,0.5738,0.0574,0.5738
ROCPOINTS_O,0.0286,0.2287,0.5738,0.0574,0.5738
ROCPOINTS_O,0.0286,0.2287,0.5738,0.0574,0.5738
ROCPOINTS_O,0.0287,0.2286,0.5738,0.0574,0.5738
ROCPOINTS_O,0.0289,0.2285,0.5738,0.0575,0.5738
ROCPOINTS_O,0.0289,0.2285,0.5738,0.0575,0.5738
ROCPOINTS_O,0.0290,0.2284,0.5738,0.0575,0.5738
ROCPOINTS_O,0.0292,0.2283,0.5738,0.0575,0.5738
ROCPOINTS_O,0.0293,0.2283,0.5738,0.0575,0.5738
ROCPOINTS_O,0.0295,0.2282,0.5738,0.0575,0.5738
ROCPOINTS_O,0.0300,0.2279,0.5738,0.0576,0.5738
ROCPOINTS_O,0.0300,0.2279,0.5738,0.0576,0.5738
ROCPOINTS_O,0.0304,0.2057,0.5548,0.0615,0.5548
ROCPOINTS_O,0.0306,0.2056,0.5548,0.0615,0.5548
ROCPOINTS_O,0.0310,0.2055,0.5548,0.0615,0.5548
ROCPOINTS_O,0.0311,0.2055,0.5548,0.0615,0.5548
ROCPOINTS_O,0.0312,0.2054,0.5548,0.0616,0.5548
ROCPOINTS_O,0.0317,0.2053,0.5548,0.0616,0.5548
ROCPOINTS_O,0.0322,0.2052,0.5548,0.0616,0.5548
ROCPOINTS_O,0.0322,0.2052,0.5548,0.0616,0.5548
ROCPOINTS_O,0.0322,0.2051,0.5548,0.0616,0.5548
ROCPOINTS_O,0.0328,0.2051,0.5548,0.0616,0.5548
ROCPOINTS_O,0.0330,0.2050,0.5548,0.0617,0.5548
ROCPOINTS_O,0.0333,0.2050,0.5548,0.0617,0.5548
ROCPOINTS_O,0.0333,0.2049,0.5548,0.0617,0.5548
ROCPOINTS_O,0.0333,0.1870,0.5262,0.0640,0.5262
ROCPOINTS_O,0.0334,0.1869,0.5262,0.0640,0.5262
ROCPOINTS_O,0.0334,0.1869,0.5262,0.0640,0.5262
ROCPOINTS_O,0.0344,0.1868,0.5262,0.0640,0.5262
ROCPOINTS_O,0.0349,0.1868,0.5238,0.0637,0.5238
ROCPOINTS_O,0.0349,0.1867,0.5238,0.0638,0.5238
ROCPOINTS_O,0.0350,0.1867,0.5238,0.0638,0.5238
ROCPOINTS_O,0.0353,0.1866,0.5214,0.0635,0.5214
ROCPOINTS_O,0.0359,0.1866,0.5214,0.0636,0.5214
ROCPOINTS_O,0.0361,0.1865,0.5214,0.0636,0.5214
ROCPOINTS_O,0.0361,0.1865,0.5214,0.0636,0.5214
ROCPOINTS_O,0.0367,0.1864,0.5214,0.0636,0.5214
ROCPOINTS_O,0.0370,0.1694,0.4976,0.0666,0.4976
ROCPOINTS_O,0.0375,0.1693,0.4976,0.0666,0.4976
ROCPOINTS_O,0.0376,0.1693,0.4976,0.0666,0.4976
ROCPOINTS_O,0.0383,0.1692,0.4976,0.0666,0.4976
ROCPOINTS_O,0.0386,0.1692,0.4976,0.0667,0.4976
ROCPOINTS_O,0.0387,0.1691,0.4976,0.0667,0.4976
ROCPOINTS_O,0.0395,0.1691,0.4976,0.0667,0.4976
ROCPOINTS_O,0.0400,0.1690,0.4976,0.0667,0.4976
ROCPOINTS_O,0.0403,0.1538,0.4619,0.0680,0.4619
ROCPOINTS_O,0.0403,0.1537,0.4619,0.0680,0.4619
ROCPOINTS_O,0.0406,0.1537,0.4619,0.0680,0.4619
ROCPOINTS_O,0.0407,0.1536,0.4619,0.0680,0.4619
ROCPOINTS_O,0.0414,0.1535,0.4619,0.0681,0.4619
ROCPOINTS_O,0.0416,0.1534,0.4619,0.0681,0.4619
ROCPOINTS_O,0.0419,0.1534,0.4619,0.0681,0.4619
ROCPOINTS_O,0.0420,0.1533,0.4619,0.0682,0.4619
ROCPOINTS_O,0.0422,0.1533,0.4619,0.0682,0.4619
ROCPOINTS_O,0.0433,0.1532,0.4619,0.0682,0.4619
ROCPOINTS_O,0.0433,0.1378,0.4357,0.0713,0.4357
ROCPOINTS_O,0.0439,0.1378,0.4357,0.0713,0.4357
ROCPOINTS_O,0.0439,0.1377,0.4357,0.0713,0.4357
ROCPOINTS_O,0.0464,0.1377,0.4357,0.0714,0.4357
ROCPOINTS_O,0.0467,0.1376,0.4357,0.0714,0.4357
ROCPOINTS_O,0.0475,0.1251,0.4238,0.0760,0.4238
ROCPOINTS_O,0.0478,0.1251,0.4238,0.0760,0.4238
ROCPOINTS_O,0.0491,0.1250,0.4238,0.0761,0.4238
ROCPOINTS_O,0.0492,0.1249,0.4238,0.0761,0.4238
ROCPOINTS_O,0.0493,0.1249,0.4238,0.0761,0.4238
ROCPOINTS_O,0.0495,0.1248,0.4238,0.0762,0.4238
ROCPOINTS_O,0.0500,0.1247,0.4238,0.0763,0.4238
ROCPOINTS_O,0.0500,0.1144,0.4048,0.0791,0.4048
ROCPOINTS_O,0.0501,0.1144,0.4048,0.0791,0.4048
ROCPOINTS_O,0.0503,0.1143,0.4048,0.0792,0.4048
ROCPOINTS_O,0.0505,0.1142,0.4048,0.0792,0.4048
ROCPOINTS_O,0.0525,0.1142,0.4048,0.0793,0.4048
ROCPOINTS_O,0.0527,0.1141,0.4048,0.0793,0.4048
ROCPOINTS_O,0.0527,0.1141,0.4048,0.0793,0.4048
ROCPOINTS_O,0.0533,0.1140,0.4048,0.0794,0.4048
ROCPOINTS_O,0.0533,0.1140,0.4048,0.0794,0.4048
ROCPOINTS_O,0.0533,0.1139,0.4048,0.0794,0.4048
ROCPOINTS_O,0.0534,0.1042,0.3833,0.0820,0.3833
ROCPOINTS_O,0.0536,0.1042,0.3833,0.0820,0.3833
ROCPOINTS_O,0.0537,0.1041,0.3833,0.0821,0.3833
ROCPOINTS_O,0.0537,0.1041,0.3833,0.0821,0.3833
ROCPOINTS_O,0.0544,0.1040,0.3833,0.0821,0.3833
ROCPOINTS_O,0.0548,0.1040,0.3833,0.0822,0.3833
ROCPOINTS_O,0.0550,0.1038,0.3833,0.0823,0.3833
ROCPOINTS_O,0.0558,0.1037,0.3833,0.0824,0.3833
ROCPOINTS_O,0.0567,0.1037,0.3833,0.0824,0.3833
ROCPOINTS_O,0.0567,0.1036,0.3833,0.0824,0.3833
ROCPOINTS_O,0.0572,0.0960,0.3690,0.0854,0.3690
ROCPOINTS_O,0.0580,0.0960,0.3690,0.0854,0.3690
ROCPOINTS_O,0.0583,0.0959,0.3690,0.0854,0.3690
ROCPOINTS_O,0.0585,0.0959,0.3690,0.0855,0.3690
ROCPOINTS_O,0.0592,0.0958,0.3690,0.0855,0.3690
ROCPOINTS_O,0.0600,0.0957,0.3690,0.0856,0.3690
ROCPOINTS_O,0.0600,0.0882,0.3571,0.0896,0.3571
ROCPOINTS_O,0.0600,0.0881,0.3571,0.0896,0.3571
ROCPOINTS_O,0.0601,0.0881,0.3571,0.0897,0.3571
ROCPOINTS_O,0.0607,0.0878,0.3571,0.0899,0.3571
ROCPOINTS_O,0.0633,0.0875,0.3571,0.0901,0.3571
ROCPOINTS_O,0.0655,0.0818,0.3262,0.0883,0.3262
ROCPOINTS_O,0.0661,0.0818,0.3262,0.0883,0.3262
ROCPOINTS_O,0.0667,0.0817,0.3262,0.0884,0.3262
ROCPOINTS_O,0.0667,0.0816,0.3262,0.0884,0.3262
ROCPOINTS_O,0.0675,0.0755,0.3214,0.0938,0.3214
ROCPOINTS_O,0.0677,0.0754,0.3214,0.0938,0.3214
ROCPOINTS_O,0.0688,0.0753,0.3214,0.0939,0.3214
ROCPOINTS_O,0.0689,0.0753,0.3214,0.0939,0.3214
ROCPOINTS_O,0.0694,0.0752,0.3214,0.0940,0.3214
ROCPOINTS_O,0.0700,0.0752,0.3214,0.0941,0.3214
ROCPOINTS_O,0.0708,0.0691,0.3143,0.0995,0.3143
ROCPOINTS_O,0.0717,0.0690,0.3143,0.0995,0.3143
ROCPOINTS_O,0.0733,0.0690,0.3143,0.0996,0.3143
ROCPOINTS_O,0.0733,0.0689,0.3143,0.0997,0.3143
ROCPOINTS_O,0.0739,0.0636,0.3000,0.1028,0.3000
ROCPOINTS_O,0.0741,0.0636,0.2976,0.1020,0.2976
ROCPOINTS_O,0.0750,0.0635,0.2976,0.1021,0.2976
ROCPOINTS_O,0.0767,0.0635,0.2976,0.1022,0.2976
ROCPOINTS_O,0.0767,0.0634,0.2976,0.1023,0.2976
ROCPOINTS_O,0.0768,0.0589,0.2881,0.1061,0.2881
ROCPOINTS_O,0.0769,0.0589,0.2881,0.1062,0.2881
ROCPOINTS_O,0.0789,0.0588,0.2881,0.1063,0.2881
ROCPOINTS_O,0.0800,0.0587,0.2881,0.1064,0.2881
ROCPOINTS_O,0.0803,0.0546,0.2738,0.1086,0.2738
ROCPOINTS_O,0.0806,0.0545,0.2738,0.1087,0.2738
ROCPOINTS_O,0.0811,0.0544,0.2738,0.1089,0.2738
ROCPOINTS_O,0.0813,0.0543,0.2738,0.1090,0.2738
ROCPOINTS_O,0.0833,0.0543,0.2738,0.1091,0.2738
ROCPOINTS_O,0.0836,0.0505,0.2571,0.1101,0.2571
ROCPOINTS_O,0.0850,0.0504,0.2571,0.1102,0.2571
ROCPOINTS_O,0.0850,0.0502,0.2571,0.1105,0.2571
ROCPOINTS_O,0.0867,0.0502,0.2571,0.1107,0.2571
ROCPOINTS_O,0.0868,0.0467,0.2548,0.1169,0.2548
ROCPOINTS_O,0.0878,0.0467,0.2548,0.1171,0.2548
ROCPOINTS_O,0.0891,0.0466,0.2548,0.1172,0.2548
ROCPOINTS_O,0.0894,0.0465,0.2548,0.1175,0.2548
ROCPOINTS_O,0.0900,0.0464,0.2548,0.1176,0.2548
ROCPOINTS_O,0.0909,0.0428,0.2476,0.1231,0.2476
ROCPOINTS_O,0.0921,0.0428,0.2476,0.1232,0.2476
ROCPOINTS_O,0.0933,0.0427,0.2476,0.1234,0.2476
ROCPOINTS_O,0.0939,0.0405,0.2429,0.1270,0.2429
ROCPOINTS_O,0.0967,0.0405,0.2429,0.1272,0.2429
ROCPOINTS_O,0.0983,0.0382,0.2333,0.1291,0.2333
ROCPOINTS_O,0.1000,0.0380,0.2333,0.1296,0.2333
ROCPOINTS_O,0.1010,0.0351,0.2214,0.1329,0.2214
ROCPOINTS_O,0.1033,0.0350,0.2214,0.1330,0.2214
ROCPOINTS_O,0.1067,0.0330,0.2119,0.1348,0.2119
ROCPOINTS_O,0.1100,0.0304,0.2024,0.1393,0.2024
ROCPOINTS_O,0.1133,0.0289,0.2024,0.1455,0.2024
ROCPOINTS_O,0.1142,0.0273,0.1976,0.1495,0.1976
ROCPOINTS_O,0.1167,0.0272,0.1976,0.1498,0.1976
ROCPOINTS_O,0.1168,0.0261,0.1952,0.1536,0.1952
ROCPOINTS_O,0.1183,0.0261,0.1952,0.1538,0.1952
ROCPOINTS_O,0.1200,0.0260,0.1952,0.1541,0.1952
ROCPOINTS_O,0.1204,0.0246,0.1881,0.1567,0.1881
ROCPOINTS_O,0.1233,0.0246,0.1857,0.1551,0.1857
ROCPOINTS_O,0.1244,0.0226,0.1857,0.1663,0.1857
ROCPOINTS_O,0.1267,0.0225,0.1857,0.1667,0.1857
ROCPOINTS_O,0.1300,0.0211,0.1857,0.1761,0.1857
ROCPOINTS_O,0.1321,0.0205,0.1714,0.1686,0.1714
ROCPOINTS_O,0.1333,0.0205,0.1714,0.1690,0.1714
ROCPOINTS_O,0.1367,0.0199,0.1667,0.1691,0.1667
ROCPOINTS_O,0.1400,0.0189,0.1643,0.1742,0.1643
ROCPOINTS_O,0.1404,0.0182,0.1595,0.1754,0.1595
ROCPOINTS_O,0.1433,0.0182,0.1595,0.1759,0.1595
ROCPOINTS_O,0.1467,0.0174,0.1548,0.1776,0.1548
ROCPOINTS_O,0.1500,0.0167,0.1524,0.1818,0.1524
ROCPOINTS_O,0.1533,0.0154,0.1500,0.1915,0.1500
ROCPOINTS_O,0.1567,0.0143,0.1429,0.1954,0.1429
ROCPOINTS_O,0.1569,0.0134,0.1357,0.1972,0.1357
ROCPOINTS_O,0.1600,0.0134,0.1357,0.1979,0.1357
ROCPOINTS_O,0.1619,0.0127,0.1262,0.1941,0.1262
ROCPOINTS_O,0.1633,0.0127,0.1262,0.1949,0.1262
ROCPOINTS_O,0.1633,0.0121,0.1214,0.1954,0.1214
ROCPOINTS_O,0.1667,0.0121,0.1214,0.1962,0.1214
ROCPOINTS_O,0.1700,0.0115,0.1167,0.1976,0.1167
ROCPOINTS_O,0.1733,0.0112,0.1167,0.2025,0.1167
ROCPOINTS_O,0.1767,0.0106,0.1095,0.2000,0.1095
ROCPOINTS_O,0.1800,0.0105,0.1000,0.1883,0.1000
ROCPOINTS_O,0.1820,0.0102,0.0976,0.1881,0.0976
ROCPOINTS_O,0.1833,0.0102,0.0976,0.1889,0.0976
ROCPOINTS_O,0.1867,0.0099,0.0952,0.1896,0.0952
ROCPOINTS_O,0.1900,0.0093,0.0905,0.1910,0.0905
ROCPOINTS_O,0.1933,0.0091,0.0857,0.1856,0.0857
ROCPOINTS_O,0.1967,0.0087,0.0833,0.1882,0.0833
ROCPOINTS_O,0.2000,0.0084,0.0833,0.1944,0.0833
ROCPOINTS_O,0.2002,0.0082,0.0786,0.1897,0.0786
ROCPOINTS_O,0.2033,0.0081,0.0786,0.1908,0.0786
ROCPOINTS_O,0.2042,0.0080,0.0738,0.1834,0.0738
ROCPOINTS_O,0.2067,0.0079,0.0738,0.1845,0.0738
ROCPOINTS_O,0.2100,0.0077,0.0738,0.1890,0.0738
ROCPOINTS_O,0.2133,0.0075,0.0714,0.1887,0.0714
ROCPOINTS_O,0.2167,0.0073,0.0714,0.1911,0.0714
ROCPOINTS_O,0.2200,0.0072,0.0714,0.1935,0.0714
ROCPOINTS_O,0.2233,0.0071,0.0667,0.1867,0.0667
ROCPOINTS_O,0.2267,0.0069,0.0643,0.1849,0.0643
ROCPOINTS_O,0.2300,0.0067,0.0619,0.1831,0.0619
ROCPOINTS_O,0.2316,0.0066,0.0619,0.1844,0.0619
ROCPOINTS_O,0.2333,0.0066,0.0619,0.1857,0.0619
ROCPOINTS_O,0.2367,0.0065,0.0595,0.1825,0.0595
ROCPOINTS_O,0.2375,0.0062,0.0571,0.1818,0.0571
ROCPOINTS_O,0.2383,0.0062,0.0571,0.1832,0.0571
ROCPOINTS_O,0.2400,0.0061,0.0571,0.1846,0.0571
ROCPOINTS_O,0.2433,0.0061,0.0571,0.1860,0.0571
ROCPOINTS_O,0.2467,0.0058,0.0571,0.1935,0.0571
ROCPOINTS_O,0.2500,0.0055,0.0571,0.2017,0.0571
ROCPOINTS_O,0.2504,0.0054,0.0571,0.2034,0.0571
ROCPOINTS_O,0.2532,0.0053,0.0571,0.2069,0.0571
ROCPOINTS_O,0.2533,0.0052,0.0571,0.2105,0.0571
ROCPOINTS_O,0.2567,0.0050,0.0571,0.2162,0.0571
ROCPOINTS_O,0.2568,0.0050,0.0548,0.2110,0.0548
ROCPOINTS_O,0.2600,0.0049,0.0548,0.2130,0.0548
ROCPOINTS_O,0.2633,0.0047,0.0524,0.2115,0.0524
ROCPOINTS_O,0.2667,0.0045,0.0500,0.2121,0.0500
ROCPOINTS_O,0.2700,0.0045,0.0500,0.2143,0.0500
ROCPOINTS_O,0.2733,0.0043,0.0500,0.2211,0.0500
ROCPOINTS_O,0.2767,0.0042,0.0476,0.2151,0.0476
ROCPOINTS_O,0.2769,0.0041,0.0452,0.2111,0.0452
ROCPOINTS_O,0.2769,0.0040,0.0452,0.2135,0.0452
ROCPOINTS_O,0.2800,0.0040,0.0452,0.2159,0.0452
ROCPOINTS_O,0.2833,0.0040,0.0405,0.1977,0.0405
ROCPOINTS_O,0.2867,0.0038,0.0381,0.1975,0.0381
ROCPOINTS_O,0.2874,0.0037,0.0381,0.2000,0.0381
ROCPOINTS_O,0.2900,0.0036,0.0381,0.2025,0.0381
ROCPOINTS_O,0.2933,0.0036,0.0381,0.2051,0.0381
ROCPOINTS_O,0.2967,0.0034,0.0381,0.2133,0.0381
ROCPOINTS_O,0.3000,0.0033,0.0381,0.2192,0.0381
ROCPOINTS_O,0.3055,0.0032,0.0357,0.2143,0.0357
ROCPOINTS_O,0.3100,0.0031,0.0357,0.2174,0.0357
ROCPOINTS_O,0.3107,0.0029,0.0310,0.2031,0.0310
ROCPOINTS_O,0.3133,0.0029,0.0310,0.2063,0.0310
ROCPOINTS_O,0.3167,0.0028,0.0310,0.2131,0.0310
ROCPOINTS_O,0.3169,0.0027,0.0310,0.2167,0.0310
ROCPOINTS_O,0.3200,0.0027,0.0286,0.2034,0.0286
ROCPOINTS_O,0.3267,0.0027,0.0286,0.2069,0.0286
ROCPOINTS_O,0.3271,0.0026,0.0286,0.2105,0.0286
ROCPOINTS_O,0.3289,0.0025,0.0286,0.2143,0.0286
ROCPOINTS_O,0.3300,0.0025,0.0286,0.2182,0.0286
ROCPOINTS_O,0.3305,0.0024,0.0286,0.2222,0.0286
ROCPOINTS_O,0.3333,0.0024,0.0286,0.2264,0.0286
ROCPOINTS_O,0.3338,0.0023,0.0286,0.2353,0.0286
ROCPOINTS_O,0.3367,0.0022,0.0286,0.2400,0.0286
ROCPOINTS_O,0.3433,0.0021,0.0286,0.2449,0.0286
ROCPOINTS_O,0.3467,0.0021,0.0286,0.2500,0.0286
ROCPOINTS_O,0.3500,0.0021,0.0262,0.2340,0.0262
ROCPOINTS_O,0.3567,0.0020,0.0262,0.2391,0.0262
ROCPOINTS_O,0.3600,0.0019,0.0262,0.2558,0.0262
ROCPOINTS_O,0.3700,0.0018,0.0262,0.2619,0.0262
ROCPOINTS_O,0.3800,0.0017,0.0262,0.2683,0.0262
ROCPOINTS_O,0.3804,0.0017,0.0262,0.2750,0.0262
ROCPOINTS_O,0.3867,0.0016,0.0262,0.2821,0.0262
ROCPOINTS_O,0.3900,0.0016,0.0262,0.2895,0.0262
ROCPOINTS_O,0.3990,0.0015,0.0238,0.2778,0.0238
ROCPOINTS_O,0.4033,0.0014,0.0238,0.2857,0.0238
ROCPOINTS_O,0.4067,0.0014,0.0238,0.2941,0.0238
ROCPOINTS_O,0.4133,0.0013,0.0238,0.3030,0.0238
ROCPOINTS_O,0.4175,0.0013,0.0238,0.3125,0.0238
ROCPOINTS_O,0.4267,0.0012,0.0238,0.3226,0.0238
ROCPOINTS_O,0.4333,0.0012,0.0238,0.3333,0.0238
ROCPOINTS_O,0.4340,0.0011,0.0238,0.3448,0.0238
ROCPOINTS_O,0.4400,0.0010,0.0238,0.3571,0.0238
ROCPOINTS_O,0.4467,0.0010,0.0238,0.3704,0.0238
ROCPOINTS_O,0.4567,0.0010,0.0190,0.3200,0.0190
ROCPOINTS_O,0.4600,0.0009,0.0167,0.3043,0.0167
ROCPOINTS_O,0.4633,0.0009,0.0167,0.3182,0.0167
ROCPOINTS_O,0.4762,0.0008,0.0167,0.3333,0.0167
ROCPOINTS_O,0.4767,0.0008,0.0167,0.3500,0.0167
ROCPOINTS_O,0.4933,0.0007,0.0167,0.3684,0.0167
ROCPOINTS_O,0.5067,0.0007,0.0143,0.3333,0.0143
ROCPOINTS_O,0.5300,0.0006,0.0143,0.3529,0.0143
ROCPOINTS_O,0.5733,0.0006,0.0143,0.3750,0.0143
ROCPOINTS_O,0.5800,0.0005,0.0143,0.4000,0.0143
ROCPOINTS_O,0.5933,0.0005,0.0143,0.4286,0.0143
ROCPOINTS_O,0.6067,0.0004,0.0119,0.4167,0.0119
ROCPOINTS_O,0.6100,0.0004,0.0095,0.3636,0.0095
ROCPOINTS_O,0.6167,0.0003,0.0095,0.4000,0.0095
ROCPOINTS_O,0.6300,0.0003,0.0095,0.4444,0.0095
ROCPOINTS_O,0.6367,0.0002,0.0095,0.5000,0.0095
ROCPOINTS_O,0.6406,0.0002,0.0095,0.5714,0.0095
ROCPOINTS_O,0.7333,0.0001,0.0095,0.6667,0.0095
ROCPOINTS_O,0.7633,0.0001,0.0095,0.8000,0.0095
ROCPOINTS_O,0.8067,0.0001,0.0071,0.7500,0.0071
ROCPOINTS_O,0.8467,0.0000,0.0071,1.0000,0.0071
ROCPOINTS_O,0.9167,0.0000,0.0048,1.0000,0.0048
ROCPOINTS_O,0.9400,0.0000,0.0024,1.0000,0.0024
ROCPOINTS_O,0.9400,0.0000,0.0000,0.0000,0.0000
ROCPOINTS_U,0.0000,1.0000,1.0000,0.0083,1.0000
ROCPOINTS_U,0.0000,0.5058,0.7347,0.0120,0.7347
ROCPOINTS_U,0.0000,0.5057,0.7347,0.0120,0.7347
ROCPOINTS_U,0.0000,0.5057,0.7347,0.0120,0.7347
ROCPOINTS_U,0.0000,0.5056,0.7347,0.0120,0.7347
ROCPOINTS_U,0.0000,0.5055,0.7347,0.0120,0.7347
ROCPOINTS_U,0.0000,0.5055,0.7347,0.0120,0.7347
ROCPOINTS_U,0.0000,0.5054,0.7347,0.0120,0.7347
ROCPOINTS_U,0.0000,0.5054,0.7347,0.0120,0.7347
ROCPOINTS_U,0.0000,0.5053,0.7347,0.0120,0.7347
ROCPOINTS_U,0.0000,0.5053,0.7347,0.0120,0.7347
ROCPOINTS_U,0.0000,0.5052,0.7347,0.0120,0.7347
ROCPOINTS_U,0.0000,0.5052,0.7347,0.0120,0.7347
ROCPOINTS_U,0.0000,0.5051,0.7347,0.0120,0.7347
ROCPOINTS_U,0.0000,0.5050,0.7347,0.0120,0.7347
ROCPOINTS_U,0.0000,0.5049,0.7347,0.0120,0.7347
ROCPOINTS_U,0.0000,0.5049,0.7347,0.0120,0.7347
ROCPOINTS_U,0.0000,0.5048,0.7347,0.0120,0.7347
ROCPOINTS_U,0.0000,0.5048,0.7347,0.0120,0.7347
ROCPOINTS_U,0.0000,0.5047,0.7347,0.0120,0.7347
ROCPOINTS_U,0.0000,0.5046,0.7347,0.0120,0.7347
ROCPOINTS_U,0.0000,0.5046,0.7347,0.0120,0.7347
ROCPOINTS_U,0.0001,0.5045,0.7347,0.0120,0.7347
ROCPOINTS_U,0.0001,0.5045,0.7347,0.0120,0.7347
ROCPOINTS_U,0.0001,0.5044,0.7347,0.0120,0.7347
ROCPOINTS_U,0.0001,0.5044,0.7347,0.0120,0.7347
ROCPOINTS_U,0.0001,0.5043,0.7347,0.0120,0.7347
ROCPOINTS_U,0.0001,0.5042,0.7347,0.0120,0.7347
ROCPOINTS_U,0.0001,0.5041,0.7347,0.0120,0.7347
ROCPOINTS_U,0.0001,0.5041,0.7279,0.0119,0.7279
ROCPOINTS_U,0.0001,0.5041,0.7279,0.0119,0.7279
ROCPOINTS_U,0.0001,0.5040,0.7279,0.0119,0.7279
ROCPOINTS_U,0.0001,0.5040,0.7279,0.0119,0.7279
ROCPOINTS_U,0.0001,0.5039,0.7279,0.0119,0.7279
ROCPOINTS_U,0.0001,0.5038,0.7279,0.0119,0.7279
ROCPOINTS_U,0.0001,0.5038,0.7279,0.0119,0.7279
ROCPOINTS_U,0.0001,0.5037,0.7279,0.0119,0.7279
ROCPOINTS_U,0.0001,0.5037,0.7279,0.0119,0.7279
ROCPOINTS_U,0.0001,0.5036,0.7279,0.0119,0.7279
ROCPOINTS_U,0.0001,0.5036,0.7279,0.0119,0.7279
ROCPOINTS_U,0.0001,0.5035,0.7279,0.0120,0.7279
ROCPOINTS_U,0.0001,0.5034,0.7279,0.0120,0.7279
ROCPOINTS_U,0.0002,0.5034,0.7279,0.0120,0.7279
ROCPOINTS_U,0.0002,0.5031,0.7279,0.0120,0.7279
ROCPOINTS_U,0.0002,0.5030,0.7279,0.0120,0.7279
ROCPOINTS_U,0.0002,0.5030,0.7279,0.0120,0.7279
ROCPOINTS_U,0.0002,0.5029,0.7279,0.0120,0.7279
ROCPOINTS_U,0.0002,0.5029,0.7279,0.0120,0.7279
ROCPOINTS_U,0.0002,0.5028,0.7279,0.0120,0.7279
ROCPOINTS_U,0.0002,0.5028,0.7279,0.0120,0.7279
ROCPOINTS_U,0.0002,0.5027,0.7279,0.0120,0.7279
ROCPOINTS_U,0.0002,0.5026,0.7279,0.0120,0.7279
ROCPOINTS_U,0.0002,0.5026,0.7279,0.0120,0.7279
ROCPOINTS_U,0.0002,0.5025,0.7279,0.0120,0.7279
ROCPOINTS_U,0.0002,0.5023,0.7279,0.0120,0.7279
ROCPOINTS_U,0.0002,0.5022,0.7279,0.0120,0.7279
ROCPOINTS_U,0.0002,0.5022,0.7279,0.0120,0.7279
ROCPOINTS_U,0.0002,0.5021,0.7279,0.0120,0.7279
ROCPOINTS_U,0.0002,0.5020,0.7279,0.0120,0.7279
ROCPOINTS_U,0.0002,0.5020,0.7279,0.0120,0.7279
ROCPOINTS_U,0.0003,0.5019,0.7279,0.0120,0.7279
ROCPOINTS_U,0.0003,0.5018,0.7279,0.0120,0.7279
ROCPOINTS_U,0.0003,0.5018,0.7279,0.0120,0.7279
ROCPOINTS_U,0.0003,0.5017,0.7279,0.0120,0.7279
ROCPOINTS_U,0.0003,0.5017,0.7279,0.0120,0.7279
ROCPOINTS_U,0.0003,0.5016,0.7279,0.0120,0.7279
ROCPOINTS_U,0.0003,0.5015,0.7279,0.0120,0.7279
ROCPOINTS_U,0.0003,0.5015,0.7279,0.0120,0.7279
ROCPOINTS_U,0.0003,0.5014,0.7279,0.0120,0.7279
ROCPOINTS_U,0.0003,0.5013,0.7279,0.0120,0.7279
ROCPOINTS_U,0.0003,0.5013,0.7279,0.0120,0.7279
ROCPOINTS_U,0.0003,0.5012,0.7279,0.0120,0.7279
ROCPOINTS_U,0.0003,0.5010,0.7211,0.0119,0.7211
ROCPOINTS_U,0.0003,0.5009,0.7211,0.0119,0.7211
ROCPOINTS_U,0.0004,0.5009,0.7211,0.0119,0.7211
ROCPOINTS_U,0.0004,0.5008,0.7211,0.0119,0.7211
ROCPOINTS_U,0.0004,0.5008,0.7211,0.0119,0.7211
ROCPOINTS_U,0.0004,0.5007,0.7211,0.0119,0.7211
ROCPOINTS_U,0.0004,0.5006,0.7211,0.0119,0.7211
ROCPOINTS_U,0.0004,0.5005,0.7211,0.0119,0.7211
ROCPOINTS_U,0.0004,0.5004,0.7211,0.0119,0.7211
ROCPOINTS_U,0.0004,0.5004,0.7143,0.0118,0.7143
ROCPOINTS_U,0.0004,0.5003,0.7143,0.0118,0.7143
ROCPOINTS_U,0.0004,0.5003,0.7143,0.0118,0.7143
ROCPOINTS_U,0.0005,0.5002,0.7143,0.0118,0.7143
ROCPOINTS_U,0.0005,0.5001,0.7143,0.0118,0.7143
ROCPOINTS_U,0.0005,0.5001,0.7143,0.0118,0.7143
ROCPOINTS_U,0.0005,0.5000,0.7143,0.0118,0.7143
ROCPOINTS_U,0.0005,0.5000,0.7143,0.0118,0.7143
ROCPOINTS_U,0.0005,0.4999,0.7143,0.0118,0.7143
ROCPOINTS_U,0.0005,0.4999,0.7143,0.0118,0.7143
ROCPOINTS_U,0.0005,0.4998,0.7143,0.0118,0.7143
ROCPOINTS_U,0.0005,0.4997,0.7143,0.0118,0.7143
ROCPOINTS_U,0.0005,0.4997,0.7143,0.0118,0.7143
ROCPOINTS_U,0.0005,0.4996,0.7143,0.0118,0.7143
ROCPOINTS_U,0.0006,0.4996,0.7143,0.0118,0.7143
ROCPOINTS_U,0.0006,0.4995,0.7143,0.0118,0.7143
ROCPOINTS_U,0.0006,0.4995,0.7143,0.0118,0.7143
ROCPOINTS_U,0.0006,0.4994,0.7143,0.0118,0.7143
ROCPOINTS_U,0.0006,0.4993,0.7143,0.0118,0.7143
ROCPOINTS_U,0.0006,0.4993,0.7143,0.0118,0.7143
ROCPOINTS_U,0.0006,0.4992,0.7143,0.0118,0.7143
ROCPOINTS_U,0.0006,0.4991,0.7143,0.0118,0.7143
ROCPOINTS_U,0.0007,0.4991,0.7143,0.0118,0.7143
ROCPOINTS_U,0.0007,0.4990,0.7143,0.0118,0.7143
ROCPOINTS_U,0.0007,0.4989,0.7143,0.0118,0.7143
ROCPOINTS_U,0.0007,0.4989,0.7143,0.0118,0.7143
ROCPOINTS_U,0.0007,0.4988,0.7143,0.0118,0.7143
ROCPOINTS_U,0.0007,0.4987,0.7143,0.0118,0.7143
ROCPOINTS_U,0.0007,0.4987,0.7143,0.0118,0.7143
ROCPOINTS_U,0.0007,0.4986,0.7143,0.0118,0.7143
ROCPOINTS_U,0.0008,0.4985,0.7143,0.0118,0.7143
ROCPOINTS_U,0.0008,0.4984,0.7143,0.0118,0.7143
ROCPOINTS_U,0.0008,0.4984,0.7143,0.0118,0.7143
ROCPOINTS_U,0.0009,0.4983,0.7143,0.0119,0.7143
ROCPOINTS_U,0.0009,0.4983,0.7143,0.0119,0.7143
ROCPOINTS_U,0.0009,0.4982,0.7143,0.0119,0.7143
ROCPOINTS_U,0.0010,0.4982,0.7143,0.0119,0.7143
ROCPOINTS_U,0.0010,0.4981,0.7143,0.0119,0.7143
ROCPOINTS_U,0.0010,0.4980,0.7143,0.0119,0.7143
ROCPOINTS_U,0.0011,0.4980,0.7143,0.0119,0.7143
ROCPOINTS_U,0.0011,0.4979,0.7143,0.0119,0.7143
ROCPOINTS_U,0.0011,0.4979,0.7143,0.0119,0.7143
ROCPOINTS_U,0.0011,0.4978,0.7143,0.0119,0.7143
ROCPOINTS_U,0.0011,0.4978,0.7143,0.0119,0.7143
ROCPOINTS_U,0.0013,0.4977,0.7143,0.0119,0.7143
ROCPOINTS_U,0.0013,0.4976,0.7143,0.0119,0.7143
ROCPOINTS_U,0.0013,0.4976,0.7143,0.0119,0.7143
ROCPOINTS_U,0.0013,0.4975,0.7143,0.0119,0.7143
ROCPOINTS_U,0.0013,0.4975,0.7143,0.0119,0.7143
ROCPOINTS_U,0.0014,0.4974,0.7143,0.0119,0.7143
ROCPOINTS_U,0.0015,0.4974,0.7143,0.0119,0.7143
ROCPOINTS_U,0.0017,0.4973,0.7143,0.0119,0.7143
ROCPOINTS_U,0.0018,0.4968,0.7143,0.0119,0.7143
ROCPOINTS_U,0.0019,0.4967,0.7143,0.0119,0.7143
ROCPOINTS_U,0.0020,0.4967,0.7143,0.0119,0.7143
ROCPOINTS_U,0.0020,0.4966,0.7143,0.0119,0.7143
ROCPOINTS_U,0.0020,0.4966,0.7143,0.0119,0.7143
ROCPOINTS_U,0.0022,0.4965,0.7143,0.0119,0.7143
ROCPOINTS_U,0.0023,0.4963,0.7143,0.0119,0.7143
ROCPOINTS_U,0.0023,0.4962,0.7143,0.0119,0.7143
ROCPOINTS_U,0.0025,0.4962,0.7143,0.0119,0.7143
ROCPOINTS_U,0.0025,0.4961,0.7143,0.0119,0.7143
ROCPOINTS_U,0.0025,0.4960,0.7143,0.0119,0.7143
ROCPOINTS_U,0.0026,0.4960,0.7143,0.0119,0.7143
ROCPOINTS_U,0.0027,0.4959,0.7143,0.0119,0.7143
ROCPOINTS_U,0.0027,0.4959,0.7143,0.0119,0.7143
ROCPOINTS_U,0.0028,0.4958,0.7143,0.0119,0.7143
ROCPOINTS_U,0.0028,0.4958,0.7143,0.0119,0.7143
ROCPOINTS_U,0.0028,0.4957,0.7143,0.0119,0.7143
ROCPOINTS_U,0.0029,0.4956,0.7143,0.0119,0.7143
ROCPOINTS_U,0.0030,0.4956,0.7143,0.0119,0.7143
ROCPOINTS_U,0.0032,0.4955,0.7143,0.0119,0.7143
ROCPOINTS_U,0.0033,0.4955,0.7143,0.0119,0.7143
ROCPOINTS_U,0.0033,0.4947,0.7143,0.0119,0.7143
ROCPOINTS_U,0.0033,0.3463,0.5578,0.0133,0.5578
ROCPOINTS_U,0.0034,0.3460,0.5578,0.0133,0.5578
ROCPOINTS_U,0.0034,0.3459,0.5578,0.0133,0.5578
ROCPOINTS_U,0.0034,0.3458,0.5578,0.0133,0.5578
ROCPOINTS_U,0.0034,0.3458,0.5578,0.0133,0.5578
ROCPOINTS_U,0.0034,0.3457,0.5578,0.0133,0.5578
ROCPOINTS_U,0.0035,0.3457,0.5578,0.0133,0.5578
ROCPOINTS_U,0.0035,0.3456,0.5578,0.0133,0.5578
ROCPOINTS_U,0.0035,0.3456,0.5578,0.0133,0.5578
ROCPOINTS_U,0.0036,0.3455,0.5578,0.0133,0.5578
ROCPOINTS_U,0.0036,0.3454,0.5578,0.0133,0.5578
ROCPOINTS_U,0.0036,0.3453,0.5578,0.0133,0.5578
ROCPOINTS_U,0.0037,0.3453,0.5578,0.0133,0.5578
ROCPOINTS_U,0.0037,0.3452,0.5578,0.0133,0.5578
ROCPOINTS_U,0.0037,0.3452,0.5578,0.0133,0.5578
ROCPOINTS_U,0.0037,0.3450,0.5578,0.0133,0.5578
ROCPOINTS_U,0.0038,0.3430,0.5510,0.0133,0.5510
ROCPOINTS_U,0.0038,0.3429,0.5510,0.0133,0.5510
ROCPOINTS_U,0.0039,0.3429,0.5510,0.0133,0.5510
ROCPOINTS_U,0.0039,0.3428,0.5510,0.0133,0.5510
ROCPOINTS_U,0.0040,0.3428,0.5510,0.0133,0.5510
ROCPOINTS_U,0.0041,0.3427,0.5510,0.0133,0.5510
ROCPOINTS_U,0.0042,0.3426,0.5510,0.0133,0.5510
ROCPOINTS_U,0.0042,0.3425,0.5510,0.0133,0.5510
ROCPOINTS_U,0.0043,0.3425,0.5510,0.0133,0.5510
ROCPOINTS_U,0.0044,0.3424,0.5510,0.0133,0.5510
ROCPOINTS_U,0.0044,0.3424,0.5510,0.0133,0.5510
ROCPOINTS_U,0.0044,0.3422,0.5510,0.0133,0.5510
ROCPOINTS_U,0.0045,0.3404,0.5442,0.0132,0.5442
ROCPOINTS_U,0.0050,0.3403,0.5442,0.0132,0.5442
ROCPOINTS_U,0.0050,0.3403,0.5442,0.0132,0.5442
ROCPOINTS_U,0.0050,0.3402,0.5442,0.0132,0.5442
ROCPOINTS_U,0.0050,0.3399,0.5442,0.0132,0.5442
ROCPOINTS_U,0.0051,0.3399,0.5442,0.0132,0.5442
ROCPOINTS_U,0.0051,0.3398,0.5442,0.0132,0.5442
ROCPOINTS_U,0.0053,0.3397,0.5442,0.0132,0.5442
ROCPOINTS_U,0.0055,0.3397,0.5442,0.0132,0.5442
ROCPOINTS_U,0.0056,0.3396,0.5442,0.0132,0.5442
ROCPOINTS_U,0.0057,0.3395,0.5442,0.0132,0.5442
ROCPOINTS_U,0.0058,0.3395,0.5442,0.0132,0.5442
ROCPOINTS_U,0.0061,0.3386,0.5442,0.0133,0.5442
ROCPOINTS_U,0.0063,0.3385,0.5442,0.0133,0.5442
ROCPOINTS_U,0.0064,0.3374,0.5442,0.0133,0.5442
ROCPOINTS_U,0.0064,0.3367,0.5442,0.0133,0.5442
ROCPOINTS_U,0.0064,0.3359,0.5442,0.0134,0.5442
ROCPOINTS_U,0.0067,0.3350,0.5442,0.0134,0.5442
ROCPOINTS_U,0.0067,0.3348,0.5442,0.0134,0.5442
ROCPOINTS_U,0.0067,0.2540,0.4626,0.0150,0.4626
ROCPOINTS_U,0.0067,0.2539,0.4626,0.0150,0.4626
ROCPOINTS_U,0.0067,0.2539,0.4626,0.0150,0.4626
ROCPOINTS_U,0.0068,0.2538,0.4626,0.0150,0.4626
ROCPOINTS_U,0.0068,0.2537,0.4626,0.0150,0.4626
ROCPOINTS_U,0.0068,0.2537,0.4626,0.0150,0.4626
ROCPOINTS_U,0.0069,0.2527,0.4626,0.0151,0.4626
ROCPOINTS_U,0.0070,0.2516,0.4626,0.0152,0.4626
ROCPOINTS_U,0.0070,0.2507,0.4626,0.0152,0.4626
ROCPOINTS_U,0.0071,0.2506,0.4626,0.0152,0.4626
ROCPOINTS_U,0.0072,0.2506,0.4626,0.0152,0.4626
ROCPOINTS_U,0.0072,0.2505,0.4626,0.0152,0.4626
ROCPOINTS_U,0.0072,0.2504,0.4626,0.0152,0.4626
ROCPOINTS_U,0.0072,0.2504,0.4626,0.0152,0.4626
ROCPOINTS_U,0.0073,0.2486,0.4626,0.0153,0.4626
ROCPOINTS_U,0.0076,0.2477,0.4626,0.0154,0.4626
ROCPOINTS_U,0.0077,0.2462,0.4626,0.0155,0.4626
ROCPOINTS_U,0.0079,0.2447,0.4626,0.0156,0.4626
ROCPOINTS_U,0.0079,0.2434,0.4626,0.0157,0.4626
ROCPOINTS_U,0.0082,0.2420,0.4626,0.0157,0.4626
ROCPOINTS_U,0.0082,0.2406,0.4626,0.0158,0.4626
ROCPOINTS_U,0.0083,0.2390,0.4626,0.0159,0.4626
ROCPOINTS_U,0.0083,0.2388,0.4626,0.0160,0.4626
ROCPOINTS_U,0.0084,0.2369,0.4626,0.0161,0.4626
ROCPOINTS_U,0.0086,0.2368,0.4626,0.0161,0.4626
ROCPOINTS_U,0.0087,0.2368,0.4626,0.0161,0.4626
ROCPOINTS_U,0.0090,0.2367,0.4626,0.0161,0.4626
ROCPOINTS_U,0.0097,0.2366,0.4626,0.0161,0.4626
ROCPOINTS_U,0.0097,0.2366,0.4626,0.0161,0.4626
ROCPOINTS_U,0.0099,0.2365,0.4626,0.0161,0.4626
ROCPOINTS_U,0.0100,0.2364,0.4626,0.0161,0.4626
ROCPOINTS_U,0.0100,0.2363,0.4626,0.0161,0.4626
ROCPOINTS_U,0.0100,0.1795,0.4082,0.0187,0.4082
ROCPOINTS_U,0.0100,0.1794,0.4082,0.0187,0.4082
ROCPOINTS_U,0.0102,0.1793,0.4082,0.0187,0.4082
ROCPOINTS_U,0.0103,0.1793,0.4082,0.0187,0.4082
ROCPOINTS_U,0.0103,0.1792,0.4082,0.0187,0.4082
ROCPOINTS_U,0.0105,0.1792,0.4082,0.0187,0.4082
ROCPOINTS_U,0.0105,0.1791,0.4082,0.0187,0.4082
ROCPOINTS_U,0.0106,0.1791,0.4082,0.0187,0.4082
ROCPOINTS_U,0.0106,0.1790,0.4082,0.0187,0.4082
ROCPOINTS_U,0.0107,0.1789,0.4082,0.0187,0.4082
ROCPOINTS_U,0.0108,0.1788,0.4082,0.0187,0.4082
ROCPOINTS_U,0.0110,0.1788,0.4082,0.0187,0.4082
ROCPOINTS_U,0.0111,0.1787,0.4082,0.0188,0.4082
ROCPOINTS_U,0.0111,0.1787,0.4082,0.0188,0.4082
ROCPOINTS_U,0.0114,0.1786,0.4082,0.0188,0.4082
ROCPOINTS_U,0.0115,0.1786,0.4082,0.0188,0.4082
ROCPOINTS_U,0.0116,0.1785,0.4082,0.0188,0.4082
ROCPOINTS_U,0.0117,0.1784,0.4082,0.0188,0.4082
ROCPOINTS_U,0.0118,0.1783,0.4082,0.0188,0.4082
ROCPOINTS_U,0.0122,0.1783,0.4014,0.0185,0.4014
ROCPOINTS_U,0.0124,0.1782,0.4014,0.0185,0.4014
ROCPOINTS_U,0.0125,0.1782,0.4014,0.0185,0.4014
ROCPOINTS_U,0.0125,0.1781,0.4014,0.0185,0.4014
ROCPOINTS_U,0.0131,0.1780,0.4014,0.0185,0.4014
ROCPOINTS_U,0.0131,0.1780,0.4014,0.0185,0.4014
ROCPOINTS_U,0.0131,0.1779,0.4014,0.0185,0.4014
ROCPOINTS_U,0.0133,0.1779,0.4014,0.0185,0.4014
ROCPOINTS_U,0.0133,0.1778,0.4014,0.0185,0.4014
ROCPOINTS_U,0.0138,0.1414,0.3605,0.0209,0.3605
ROCPOINTS_U,0.0142,0.1413,0.3605,0.0209,0.3605
ROCPOINTS_U,0.0144,0.1412,0.3605,0.0209,0.3605
ROCPOINTS_U,0.0144,0.1412,0.3605,0.0209,0.3605
ROCPOINTS_U,0.0145,0.1411,0.3605,0.0209,0.3605
ROCPOINTS_U,0.0150,0.1410,0.3605,0.0209,0.3605
ROCPOINTS_U,0.0156,0.1409,0.3605,0.0210,0.3605
ROCPOINTS_U,0.0158,0.1408,0.3605,0.0210,0.3605
ROCPOINTS_U,0.0161,0.1407,0.3605,0.0210,0.3605
ROCPOINTS_U,0.0164,0.1404,0.3537,0.0206,0.3537
ROCPOINTS_U,0.0167,0.1404,0.3537,0.0207,0.3537
ROCPOINTS_U,0.0167,0.1404,0.3469,0.0203,0.3469
ROCPOINTS_U,0.0167,0.1158,0.3333,0.0235,0.3333
ROCPOINTS_U,0.0169,0.1156,0.3333,0.0236,0.3333
ROCPOINTS_U,0.0170,0.1155,0.3333,0.0236,0.3333
ROCPOINTS_U,0.0175,0.1155,0.3333,0.0236,0.3333
ROCPOINTS_U,0.0183,0.1154,0.3333,0.0236,0.3333
ROCPOINTS_U,0.0190,0.1153,0.3333,0.0236,0.3333
ROCPOINTS_U,0.0192,0.1153,0.3333,0.0236,0.3333
ROCPOINTS_U,0.0200,0.1152,0.3333,0.0236,0.3333
ROCPOINTS_U,0.0200,0.0957,0.3197,0.0272,0.3197
ROCPOINTS_U,0.0207,0.0956,0.3197,0.0272,0.3197
ROCPOINTS_U,0.0211,0.0956,0.3129,0.0267,0.3129
ROCPOINTS_U,0.0213,0.0955,0.3129,0.0267,0.3129
ROCPOINTS_U,0.0217,0.0954,0.3129,0.0267,0.3129
ROCPOINTS_U,0.0217,0.0948,0.3061,0.0263,0.3061
ROCPOINTS_U,0.0222,0.0947,0.3061,0.0263,0.3061
ROCPOINTS_U,0.0233,0.0945,0.3061,0.0264,0.3061
ROCPOINTS_U,0.0237,0.0781,0.2517,0.0262,0.2517
ROCPOINTS_U,0.0253,0.0781,0.2517,0.0263,0.2517
ROCPOINTS_U,0.0261,0.0780,0.2517,0.0263,0.2517
ROCPOINTS_U,0.0267,0.0779,0.2517,0.0263,0.2517
ROCPOINTS_U,0.0267,0.0779,0.2517,0.0263,0.2517
ROCPOINTS_U,0.0275,0.0665,0.2109,0.0259,0.2109
ROCPOINTS_U,0.0294,0.0664,0.2109,0.0259,0.2109
ROCPOINTS_U,0.0300,0.0664,0.2109,0.0259,0.2109
ROCPOINTS_U,0.0300,0.0663,0.2109,0.0259,0.2109
ROCPOINTS_U,0.0300,0.0565,0.1905,0.0274,0.1905
ROCPOINTS_U,0.0307,0.0565,0.1905,0.0275,0.1905
ROCPOINTS_U,0.0309,0.0564,0.1905,0.0275,0.1905
ROCPOINTS_U,0.0311,0.0563,0.1905,0.0275,0.1905
ROCPOINTS_U,0.0311,0.0563,0.1905,0.0275,0.1905
ROCPOINTS_U,0.0315,0.0562,0.1905,0.0276,0.1905
ROCPOINTS_U,0.0322,0.0562,0.1905,0.0276,0.1905
ROCPOINTS_U,0.0329,0.0561,0.1905,0.0276,0.1905
ROCPOINTS_U,0.0329,0.0560,0.1905,0.0277,0.1905
ROCPOINTS_U,0.0333,0.0557,0.1905,0.0278,0.1905
ROCPOINTS_U,0.0333,0.0556,0.1905,0.0279,0.1905
ROCPOINTS_U,0.0336,0.0488,0.1837,0.0305,0.1837
ROCPOINTS_U,0.0346,0.0487,0.1837,0.0306,0.1837
ROCPOINTS_U,0.0349,0.0487,0.1837,0.0306,0.1837
ROCPOINTS_U,0.0354,0.0484,0.1837,0.0308,0.1837
ROCPOINTS_U,0.0359,0.0480,0.1837,0.0310,0.1837
ROCPOINTS_U,0.0367,0.0478,0.1837,0.0312,0.1837
ROCPOINTS_U,0.0374,0.0425,0.1497,0.0286,0.1497
ROCPOINTS_U,0.0377,0.0421,0.1497,0.0289,0.1497
ROCPOINTS_U,0.0380,0.0421,0.1497,0.0289,0.1497
ROCPOINTS_U,0.0382,0.0415,0.1497,0.0293,0.1497
ROCPOINTS_U,0.0392,0.0411,0.1497,0.0296,0.1497
ROCPOINTS_U,0.0400,0.0410,0.1497,0.0296,0.1497
ROCPOINTS_U,0.0404,0.0368,0.1361,0.0300,0.1361
ROCPOINTS_U,0.0404,0.0367,0.1361,0.0301,0.1361
ROCPOINTS_U,0.0406,0.0367,0.1361,0.0301,0.1361
ROCPOINTS_U,0.0418,0.0366,0.1361,0.0302,0.1361
ROCPOINTS_U,0.0425,0.0365,0.1361,0.0302,0.1361
ROCPOINTS_U,0.0428,0.0365,0.1361,0.0303,0.1361
ROCPOINTS_U,0.0433,0.0364,0.1361,0.0303,0.1361
ROCPOINTS_U,0.0433,0.0364,0.1361,0.0303,0.1361
ROCPOINTS_U,0.0434,0.0329,0.1293,0.0318,0.1293
ROCPOINTS_U,0.0436,0.0328,0.1293,0.0319,0.1293
ROCPOINTS_U,0.0452,0.0328,0.1293,0.0319,0.1293
ROCPOINTS_U,0.0456,0.0328,0.1224,0.0303,0.1224
ROCPOINTS_U,0.0458,0.0327,0.1224,0.0304,0.1224
ROCPOINTS_U,0.0467,0.0327,0.1224,0.0304,0.1224
ROCPOINTS_U,0.0467,0.0293,0.1156,0.0320,0.1156
ROCPOINTS_U,0.0470,0.0292,0.1156,0.0321,0.1156
ROCPOINTS_U,0.0473,0.0290,0.1156,0.0323,0.1156
ROCPOINTS_U,0.0480,0.0290,0.1156,0.0323,0.1156
ROCPOINTS_U,0.0487,0.0289,0.1156,0.0324,0.1156
ROCPOINTS_U,0.0488,0.0288,0.1156,0.0325,0.1156
ROCPOINTS_U,0.0492,0.0287,0.1156,0.0326,0.1156
ROCPOINTS_U,0.0500,0.0287,0.1156,0.0326,0.1156
ROCPOINTS_U,0.0500,0.0260,0.1088,0.0339,0.1088
ROCPOINTS_U,0.0503,0.0259,0.1088,0.0340,0.1088
ROCPOINTS_U,0.0511,0.0258,0.1088,0.0340,0.1088
ROCPOINTS_U,0.0530,0.0258,0.1088,0.0341,0.1088
ROCPOINTS_U,0.0533,0.0256,0.1088,0.0343,0.1088
ROCPOINTS_U,0.0533,0.0233,0.0952,0.0330,0.0952
ROCPOINTS_U,0.0541,0.0233,0.0952,0.0331,0.0952
ROCPOINTS_U,0.0541,0.0232,0.0952,0.0332,0.0952
ROCPOINTS_U,0.0548,0.0231,0.0952,0.0334,0.0952
ROCPOINTS_U,0.0558,0.0230,0.0952,0.0335,0.0952
ROCPOINTS_U,0.0567,0.0229,0.0952,0.0336,0.0952
ROCPOINTS_U,0.0576,0.0211,0.0952,0.0365,0.0952
ROCPOINTS_U,0.0587,0.0210,0.0952,0.0366,0.0952
ROCPOINTS_U,0.0590,0.0209,0.0952,0.0366,0.0952
ROCPOINTS_U,0.0595,0.0209,0.0952,0.0367,0.0952
ROCPOINTS_U,0.0600,0.0207,0.0952,0.0371,0.0952
ROCPOINTS_U,0.0625,0.0191,0.0952,0.0401,0.0952
ROCPOINTS_U,0.0633,0.0190,0.0952,0.0402,0.0952
ROCPOINTS_U,0.0635,0.0178,0.0884,0.0399,0.0884
ROCPOINTS_U,0.0667,0.0178,0.0884,0.0400,0.0884
ROCPOINTS_U,0.0669,0.0164,0.0748,0.0368,0.0748
ROCPOINTS_U,0.0672,0.0161,0.0748,0.0375,0.0748
ROCPOINTS_U,0.0700,0.0159,0.0748,0.0378,0.0748
ROCPOINTS_U,0.0733,0.0145,0.0748,0.0415,0.0748
ROCPOINTS_U,0.0736,0.0131,0.0748,0.0455,0.0748
ROCPOINTS_U,0.0756,0.0131,0.0748,0.0456,0.0748
ROCPOINTS_U,0.0767,0.0131,0.0680,0.0417,0.0680
ROCPOINTS_U,0.0771,0.0125,0.0680,0.0437,0.0680
ROCPOINTS_U,0.0800,0.0124,0.0680,0.0439,0.0680
ROCPOINTS_U,0.0804,0.0115,0.0680,0.0472,0.0680
ROCPOINTS_U,0.0806,0.0114,0.0680,0.0474,0.0680
ROCPOINTS_U,0.0806,0.0114,0.0680,0.0476,0.0680
ROCPOINTS_U,0.0833,0.0113,0.0680,0.0478,0.0680
ROCPOINTS_U,0.0841,0.0105,0.0612,0.0466,0.0612
ROCPOINTS_U,0.0863,0.0105,0.0544,0.0417,0.0544
ROCPOINTS_U,0.0867,0.0104,0.0544,0.0419,0.0544
ROCPOINTS_U,0.0868,0.0096,0.0544,0.0452,0.0544
ROCPOINTS_U,0.0900,0.0096,0.0544,0.0455,0.0544
ROCPOINTS_U,0.0922,0.0091,0.0544,0.0479,0.0544
ROCPOINTS_U,0.0932,0.0090,0.0544,0.0482,0.0544
ROCPOINTS_U,0.0933,0.0089,0.0544,0.0485,0.0544
ROCPOINTS_U,0.0939,0.0085,0.0476,0.0449,0.0476
ROCPOINTS_U,0.0961,0.0084,0.0476,0.0452,0.0476
ROCPOINTS_U,0.0967,0.0084,0.0476,0.0455,0.0476
ROCPOINTS_U,0.0993,0.0080,0.0476,0.0476,0.0476
ROCPOINTS_U,0.0997,0.0079,0.0476,0.0479,0.0476
ROCPOINTS_U,0.1000,0.0079,0.0476,0.0483,0.0476
ROCPOINTS_U,0.1013,0.0075,0.0476,0.0504,0.0476
ROCPOINTS_U,0.1033,0.0075,0.0476,0.0507,0.0476
ROCPOINTS_U,0.1067,0.0071,0.0476,0.0530,0.0476
ROCPOINTS_U,0.1100,0.0069,0.0476,0.0543,0.0476
ROCPOINTS_U,0.1111,0.0067,0.0476,0.0565,0.0476
ROCPOINTS_U,0.1133,0.0065,0.0476,0.0574,0.0476
ROCPOINTS_U,0.1167,0.0061,0.0408,0.0526,0.0408
ROCPOINTS_U,0.1167,0.0057,0.0408,0.0561,0.0408
ROCPOINTS_U,0.1177,0.0057,0.0408,0.0566,0.0408
ROCPOINTS_U,0.1180,0.0055,0.0408,0.0583,0.0408
ROCPOINTS_U,0.1200,0.0055,0.0408,0.0588,0.0408
ROCPOINTS_U,0.1233,0.0052,0.0408,0.0612,0.0408
ROCPOINTS_U,0.1258,0.0051,0.0408,0.0625,0.0408
ROCPOINTS_U,0.1267,0.0051,0.0408,0.0632,0.0408
ROCPOINTS_U,0.1300,0.0050,0.0408,0.0645,0.0408
ROCPOINTS_U,0.1333,0.0047,0.0408,0.0682,0.0408
ROCPOINTS_U,0.1367,0.0044,0.0340,0.0602,0.0340
ROCPOINTS_U,0.1371,0.0044,0.0340,0.0610,0.0340
ROCPOINTS_U,0.1379,0.0043,0.0340,0.0617,0.0340
ROCPOINTS_U,0.1400,0.0043,0.0340,0.0625,0.0340
ROCPOINTS_U,0.1433,0.0040,0.0340,0.0658,0.0340
ROCPOINTS_U,0.1467,0.0039,0.0340,0.0676,0.0340
ROCPOINTS_U,0.1500,0.0037,0.0340,0.0714,0.0340
ROCPOINTS_U,0.1533,0.0036,0.0340,0.0725,0.0340
ROCPOINTS_U,0.1567,0.0035,0.0340,0.0758,0.0340
ROCPOINTS_U,0.1600,0.0034,0.0340,0.0769,0.0340
ROCPOINTS_U,0.1633,0.0031,0.0340,0.0833,0.0340
ROCPOINTS_U,0.1667,0.0031,0.0340,0.0847,0.0340
ROCPOINTS_U,0.1700,0.0030,0.0340,0.0862,0.0340
ROCPOINTS_U,0.1733,0.0030,0.0272,0.0702,0.0272
ROCPOINTS_U,0.1767,0.0029,0.0272,0.0727,0.0272
ROCPOINTS_U,0.1800,0.0027,0.0272,0.0769,0.0272
ROCPOINTS_U,0.1867,0.0026,0.0272,0.0800,0.0272
ROCPOINTS_U,0.1900,0.0026,0.0272,0.0816,0.0272
ROCPOINTS_U,0.1933,0.0023,0.0272,0.0889,0.0272
ROCPOINTS_U,0.2000,0.0023,0.0272,0.0909,0.0272
ROCPOINTS_U,0.2075,0.0022,0.0272,0.0930,0.0272
ROCPOINTS_U,0.2233,0.0022,0.0272,0.0952,0.0272
ROCPOINTS_U,0.2267,0.0021,0.0272,0.0976,0.0272
ROCPOINTS_U,0.2300,0.0020,0.0272,0.1026,0.0272
ROCPOINTS_U,0.2400,0.0019,0.0272,0.1053,0.0272
ROCPOINTS_U,0.2433,0.0018,0.0272,0.1111,0.0272
ROCPOINTS_U,0.2500,0.0018,0.0272,0.1143,0.0272
ROCPOINTS_U,0.2533,0.0017,0.0272,0.1176,0.0272
ROCPOINTS_U,0.2567,0.0017,0.0272,0.1212,0.0272
ROCPOINTS_U,0.2633,0.0016,0.0204,0.0968,0.0204
ROCPOINTS_U,0.2733,0.0016,0.0136,0.0667,0.0136
ROCPOINTS_U,0.2767,0.0015,0.0136,0.0690,0.0136
ROCPOINTS_U,0.2833,0.0015,0.0136,0.0714,0.0136
ROCPOINTS_U,0.2867,0.0014,0.0136,0.0769,0.0136
ROCPOINTS_U,0.2900,0.0014,0.0068,0.0400,0.0068
ROCPOINTS_U,0.3067,0.0013,0.0068,0.0417,0.0068
ROCPOINTS_U,0.3100,0.0013,0.0068,0.0435,0.0068
ROCPOINTS_U,0.3133,0.0012,0.0068,0.0455,0.0068
ROCPOINTS_U,0.3167,0.0011,0.0068,0.0476,0.0068
ROCPOINTS_U,0.3267,0.0011,0.0068,0.0500,0.0068
ROCPOINTS_U,0.3300,0.0010,0.0068,0.0526,0.0068
ROCPOINTS_U,0.3333,0.0009,0.0068,0.0588,0.0068
ROCPOINTS_U,0.3433,0.0009,0.0068,0.0625,0.0068
ROCPOINTS_U,0.3733,0.0008,0.0068,0.0667,0.0068
ROCPOINTS_U,0.3767,0.0007,0.0068,0.0714,0.0068
ROCPOINTS_U,0.3800,0.0007,0.0000,0.0000,0.0000
ROCPOINTS_U,0.3823,0.0006,0.0000,0.0000,0.0000
ROCPOINTS_U,0.4200,0.0005,0.0000,0.0000,0.0000
ROCPOINTS_U,0.4490,0.0005,0.0000,0.0000,0.0000
ROCPOINTS_U,0.4633,0.0004,0.0000,0.0000,0.0000
ROCPOINTS_U,0.4667,0.0003,0.0000,0.0000,0.0000
ROCPOINTS_U,0.4967,0.0002,0.0000,0.0000,0.0000
ROCPOINTS_U,0.5767,0.0002,0.0000,0.0000,0.0000
ROCPOINTS_U,0.5867,0.0001,0.0000,0.0000,0.0000
ROCPOINTS_U,0.5900,0.0001,0.0000,0.0000,0.0000
ROCPOINTS_U,0.5900,0.0000,0.0000,0.0000,0.0000
ROCPOINTS_?,0.0000,1.0000,0.0000,0.0000,0.0000
ROCPOINTS_?,0.0000,0.0000,0.0000,0.0000,0.0000
TIME,Seconds taken for cross-validation,252638.261000.
IMP_SCORE,1,GO:0045086,1.0000e+00,2.0000e+00
IMP_SCORE,2,GO:0021904,1.0000e+00,1.0000e+00
IMP_SCORE,3,GO:1901017,1.0000e+00,1.0000e+00
IMP_SCORE,4,GO:0005666,1.0000e+00,1.0000e+00
IMP_SCORE,5,GO:0048505,1.0000e+00,1.0000e+00
IMP_SCORE,6,GO:0030851,1.0000e+00,1.0000e+00
IMP_SCORE,7,GO:0043249,1.0000e+00,1.0000e+00
IMP_SCORE,8,GO:0035162,1.0000e+00,1.0000e+00
IMP_SCORE,9,GO:0036120,1.0000e+00,1.0000e+00
IMP_SCORE,10,GO:0010614,1.0000e+00,1.0000e+00
IMP_SCORE,11,GO:0010996,1.0000e+00,1.0000e+00
IMP_SCORE,12,GO:0002293,9.7277e-01,3.0000e+00
IMP_SCORE,13,GO:0006228,9.7095e-01,1.0000e+00
IMP_SCORE,14,GO:0051959,9.7095e-01,1.0000e+00
IMP_SCORE,15,GO:0036296,9.5915e-01,2.0000e+00
IMP_SCORE,16,GO:0045346,9.5915e-01,2.0000e+00
IMP_SCORE,17,GO:0031577,9.5915e-01,2.0000e+00
IMP_SCORE,18,GO:0045922,9.1830e-01,1.0000e+00
IMP_SCORE,19,GO:0033233,9.1830e-01,1.0000e+00
IMP_SCORE,20,GO:1902100,9.1830e-01,1.0000e+00
IMP_SCORE,21,GO:0032108,9.1830e-01,1.0000e+00
IMP_SCORE,22,GO:2000316,9.1830e-01,1.0000e+00
IMP_SCORE,23,GO:0007260,9.1830e-01,1.0000e+00
IMP_SCORE,24,GO:0061157,9.1830e-01,1.0000e+00
IMP_SCORE,25,GO:1900103,9.1830e-01,1.0000e+00
IMP_SCORE,26,GO:0042523,9.1830e-01,1.0000e+00
IMP_SCORE,27,GO:1902751,9.1830e-01,2.0000e+00
IMP_SCORE,28,GO:0071174,9.1830e-01,1.0000e+00
IMP_SCORE,29,GO:0072078,9.1830e-01,1.0000e+00
IMP_SCORE,30,GO:0060749,9.1830e-01,1.0000e+00
IMP_SCORE,31,GO:0014741,8.9111e-01,2.0000e+00
IMP_SCORE,32,GO:0033141,8.1128e-01,1.0000e+00
IMP_SCORE,33,GO:1901018,8.1128e-01,1.0000e+00
IMP_SCORE,34,GO:0003198,8.1128e-01,1.0000e+00
IMP_SCORE,35,GO:0043116,8.1128e-01,1.0000e+00
IMP_SCORE,36,GO:0008179,8.1128e-01,1.0000e+00
IMP_SCORE,37,GO:0046636,8.1128e-01,1.0000e+00
IMP_SCORE,38,GO:0014898,7.5104e-01,4.0000e+00
IMP_SCORE,39,GO:0048536,7.3182e-01,4.0000e+00
IMP_SCORE,40,GO:0036442,7.2656e-01,4.0000e+00
IMP_SCORE,41,GO:0072520,7.2193e-01,1.0000e+00
IMP_SCORE,42,GO:0004745,7.1798e-01,8.6000e+01
IMP_SCORE,43,GO:0052629,7.0936e-01,3.0000e+00
IMP_SCORE,44,GO:2000345,6.9968e-01,3.0000e+00
IMP_SCORE,45,GO:0090185,6.9567e-01,7.0000e+00
IMP_SCORE,46,GO:0097440,6.9208e-01,4.0000e+00
IMP_SCORE,47,GO:0031065,6.7285e-01,6.0000e+00
IMP_SCORE,48,GO:0033177,6.7219e-01,3.0000e+00
IMP_SCORE,49,GO:2000586,6.7022e-01,3.0000e+00
IMP_SCORE,50,GO:0045841,6.6913e-01,2.0000e+00
IMP_SCORE,51,GO:0034105,6.5502e-01,5.0000e+00
IMP_SCORE,52,GO:0035813,6.5002e-01,1.0000e+00
IMP_SCORE,53,GO:0048302,6.4868e-01,3.0000e+00
IMP_SCORE,54,GO:0048703,6.4685e-01,2.0000e+00
IMP_SCORE,55,GO:0090344,6.4111e-01,2.0000e+00
IMP_SCORE,56,GO:0050881,6.2581e-01,2.0000e+00
IMP_SCORE,57,GO:0050919,6.2452e-01,5.0000e+00
IMP_SCORE,58,GO:0060788,6.2358e-01,3.0000e+00
IMP_SCORE,59,GO:1901889,6.1944e-01,5.0000e+00
IMP_SCORE,60,GO:0045668,6.1915e-01,5.0000e+00
IMP_SCORE,61,GO:0010092,6.1117e-01,3.0000e+00
IMP_SCORE,62,GO:2000352,6.0641e-01,3.0000e+00
IMP_SCORE,63,GO:0061050,6.0499e-01,2.0000e+00
IMP_SCORE,64,GO:0035315,6.0442e-01,3.0000e+00
IMP_SCORE,65,GO:0010225,5.9959e-01,3.0000e+00
IMP_SCORE,66,GO:1900153,5.9910e-01,5.0000e+00
IMP_SCORE,67,GO:0010715,5.9483e-01,2.0000e+00
IMP_SCORE,68,GO:0071867,5.9058e-01,8.0000e+00
IMP_SCORE,69,GO:0031440,5.8900e-01,5.0000e+00
IMP_SCORE,70,GO:0034695,5.8469e-01,4.0000e+00
IMP_SCORE,71,GO:2000036,5.7563e-01,7.0000e+00
IMP_SCORE,72,GO:0005104,5.7435e-01,4.0000e+00
IMP_SCORE,73,GO:0051044,5.7373e-01,6.0000e+00
IMP_SCORE,74,GO:0051580,5.7059e-01,3.0000e+00
IMP_SCORE,75,GO:0044849,5.6593e-01,2.0000e+00
IMP_SCORE,76,GO:1900101,5.6509e-01,6.0000e+00
IMP_SCORE,77,GO:0010939,5.5950e-01,6.0000e+00
IMP_SCORE,78,GO:0098847,5.5459e-01,2.0000e+00
IMP_SCORE,79,GO:0042053,5.5382e-01,1.2000e+01
IMP_SCORE,80,GO:0031998,5.5000e-01,8.0000e+00
IMP_SCORE,81,GO:0090075,5.4879e-01,1.0000e+00
IMP_SCORE,82,GO:0000774,5.4756e-01,7.0000e+00
IMP_SCORE,83,GO:0001569,5.4744e-01,6.0000e+00
IMP_SCORE,84,GO:0086004,5.4459e-01,4.0000e+00
IMP_SCORE,85,GO:0061081,5.4112e-01,5.0000e+00
IMP_SCORE,86,GO:0090312,5.3941e-01,6.0000e+00
IMP_SCORE,87,GO:0070227,5.3658e-01,4.0000e+00
IMP_SCORE,88,GO:0061217,5.3421e-01,3.0000e+00
IMP_SCORE,89,GO:1904036,5.3302e-01,6.0000e+00
IMP_SCORE,90,GO:2000772,5.2694e-01,4.0000e+00
IMP_SCORE,91,GO:1900409,5.2615e-01,4.0000e+00
IMP_SCORE,92,GO:0045080,5.2547e-01,3.0000e+00
IMP_SCORE,93,GO:0045625,5.2233e-01,5.0000e+00
IMP_SCORE,94,GO:1904338,5.2201e-01,3.0000e+00
IMP_SCORE,95,GO:0044062,5.2193e-01,2.0000e+00
IMP_SCORE,96,GO:0035358,5.2153e-01,2.0000e+00
IMP_SCORE,97,GO:0060216,5.2016e-01,2.0000e+00
IMP_SCORE,98,GO:0002739,5.1707e-01,2.0000e+00
IMP_SCORE,99,GO:0051023,5.1490e-01,1.2000e+01
IMP_SCORE,100,GO:1990381,5.1486e-01,2.0000e+00
IMP_SCORE,101,GO:0042310,5.1466e-01,4.0000e+00
IMP_SCORE,102,GO:0002693,5.1387e-01,4.0000e+00
IMP_SCORE,103,GO:0036037,5.1151e-01,4.0000e+00
IMP_SCORE,104,GO:0031701,5.1120e-01,4.0000e+00
IMP_SCORE,105,GO:0032041,5.1095e-01,4.0000e+00
IMP_SCORE,106,GO:1903140,5.1009e-01,1.0000e+01
IMP_SCORE,107,GO:0033178,5.0999e-01,1.3000e+01
IMP_SCORE,108,GO:0031076,5.0714e-01,2.0000e+00
IMP_SCORE,109,GO:1903299,5.0664e-01,2.0000e+00
IMP_SCORE,110,GO:2000010,5.0657e-01,2.0000e+00
IMP_SCORE,111,GO:0035635,5.0614e-01,2.0000e+00
IMP_SCORE,112,GO:0060416,5.0397e-01,2.0000e+00
IMP_SCORE,113,GO:0060045,5.0285e-01,5.0000e+00
IMP_SCORE,114,GO:0017017,5.0179e-01,2.0000e+00
IMP_SCORE,115,GO:0043114,5.0122e-01,4.0000e+00
IMP_SCORE,116,GO:0070208,5.0068e-01,2.0000e+00
IMP_SCORE,117,GO:0030970,5.0054e-01,2.0000e+00
IMP_SCORE,118,GO:0042311,4.9995e-01,5.0000e+00
IMP_SCORE,119,GO:1903599,4.9959e-01,5.0000e+00
IMP_SCORE,120,GO:0045072,4.9716e-01,1.2000e+01
IMP_SCORE,121,GO:0007063,4.9560e-01,2.0000e+00
IMP_SCORE,122,GO:0034236,4.9557e-01,9.0000e+00
IMP_SCORE,123,GO:0071709,4.9457e-01,1.0000e+01
IMP_SCORE,124,GO:0034114,4.9432e-01,4.0000e+00
IMP_SCORE,125,GO:1904707,4.9177e-01,5.0000e+00
IMP_SCORE,126,GO:0045717,4.8944e-01,2.0000e+00
IMP_SCORE,127,GO:0033197,4.8868e-01,4.0000e+00
IMP_SCORE,128,GO:1905209,4.8794e-01,6.0000e+00
IMP_SCORE,129,GO:2001269,4.8573e-01,2.0000e+00
IMP_SCORE,130,GO:0072202,4.8563e-01,6.0000e+00
IMP_SCORE,131,GO:0038083,4.8353e-01,5.0000e+00
IMP_SCORE,132,GO:0060998,4.8183e-01,1.6000e+01
IMP_SCORE,133,GO:1901524,4.8083e-01,3.0000e+00
IMP_SCORE,134,GO:0006516,4.7808e-01,1.0000e+01
IMP_SCORE,135,GO:1900117,4.7671e-01,6.0000e+00
IMP_SCORE,136,GO:0090179,4.7640e-01,2.0000e+00
IMP_SCORE,137,GO:1902579,4.7529e-01,3.1000e+01
IMP_SCORE,138,GO:0090189,4.7429e-01,7.0000e+00
IMP_SCORE,139,GO:0031571,4.7419e-01,3.0000e+00
IMP_SCORE,140,GO:0046930,4.7384e-01,1.3000e+01
IMP_SCORE,141,GO:0006379,4.7368e-01,4.8000e+01
IMP_SCORE,142,GO:0005283,4.7336e-01,2.0000e+00
IMP_SCORE,143,GO:0002294,4.7302e-01,3.0000e+00
IMP_SCORE,144,GO:0016572,4.7163e-01,6.0000e+00
IMP_SCORE,145,GO:0060973,4.7113e-01,3.0000e+00
IMP_SCORE,146,GO:0000054,4.7064e-01,2.0000e+00
IMP_SCORE,147,GO:0010893,4.7009e-01,7.0000e+00
IMP_SCORE,148,GO:0098748,4.6999e-01,2.0000e+00
IMP_SCORE,149,GO:0043525,4.6980e-01,1.3000e+01
IMP_SCORE,150,GO:0014857,4.6835e-01,2.0000e+00
IMP_SCORE,151,GO:1903392,4.6733e-01,6.0000e+00
IMP_SCORE,152,GO:0031045,4.6624e-01,7.0000e+00
IMP_SCORE,153,GO:0060148,4.6473e-01,8.0000e+00
IMP_SCORE,154,GO:0014855,4.6424e-01,9.0000e+00
IMP_SCORE,155,GO:0097431,4.6364e-01,2.0000e+00
IMP_SCORE,156,GO:2000310,4.6333e-01,5.0000e+00
IMP_SCORE,157,GO:0071371,4.6312e-01,2.0000e+00
IMP_SCORE,158,GO:0031078,4.6182e-01,2.0000e+00
IMP_SCORE,159,GO:0048487,4.6143e-01,1.5000e+01
IMP_SCORE,160,GO:1904813,4.6142e-01,1.0200e+02
IMP_SCORE,161,GO:0051497,4.6077e-01,4.0000e+00
IMP_SCORE,162,GO:0045730,4.6073e-01,2.0000e+00
IMP_SCORE,163,GO:0048745,4.6045e-01,3.0000e+00
IMP_SCORE,164,GO:0014854,4.6031e-01,2.0000e+00
IMP_SCORE,165,GO:0010155,4.6028e-01,2.0000e+00
IMP_SCORE,166,GO:0080182,4.5998e-01,2.0000e+00
IMP_SCORE,167,GO:2000194,4.5967e-01,2.0000e+00
IMP_SCORE,168,GO:0010662,4.5940e-01,8.0000e+00
IMP_SCORE,169,GO:0044766,4.5926e-01,3.4000e+01
IMP_SCORE,170,GO:1903513,4.5915e-01,1.0000e+00
IMP_SCORE,171,GO:0014897,4.5553e-01,7.0000e+00
IMP_SCORE,172,GO:0014031,4.5522e-01,1.0000e+01
IMP_SCORE,173,GO:0030002,4.5307e-01,4.0000e+00
IMP_SCORE,174,GO:0010667,4.5074e-01,7.0000e+00
IMP_SCORE,175,GO:0090109,4.5068e-01,1.6000e+01
IMP_SCORE,176,GO:0035729,4.4952e-01,2.0000e+00
IMP_SCORE,177,GO:2000778,4.4933e-01,4.0000e+00
IMP_SCORE,178,GO:0045589,4.4920e-01,9.0000e+00
IMP_SCORE,179,GO:1903543,4.4906e-01,6.0000e+00
IMP_SCORE,180,GO:0045761,4.4894e-01,7.0000e+00
IMP_SCORE,181,GO:0051117,4.4788e-01,9.1000e+01
IMP_SCORE,182,GO:0060420,4.4733e-01,8.0000e+00
IMP_SCORE,183,GO:1990845,4.4364e-01,2.0000e+00
IMP_SCORE,184,GO:0044126,4.4348e-01,9.0000e+00
IMP_SCORE,185,GO:2000725,4.4338e-01,5.0000e+00
IMP_SCORE,186,GO:0072044,4.4201e-01,7.0000e+00
IMP_SCORE,187,GO:0036119,4.4059e-01,2.0000e+00
IMP_SCORE,188,GO:1902176,4.4035e-01,3.0000e+00
IMP_SCORE,189,GO:0032490,4.4016e-01,1.2000e+01
IMP_SCORE,190,GO:0019933,4.3993e-01,1.3000e+01
IMP_SCORE,191,GO:0031527,4.3967e-01,1.4000e+01
IMP_SCORE,192,GO:0043301,4.3950e-01,1.0000e+00
IMP_SCORE,193,GO:1903523,4.3938e-01,3.0000e+00
IMP_SCORE,194,GO:0072207,4.3706e-01,9.0000e+00
IMP_SCORE,195,GO:0032402,4.3679e-01,5.0000e+00
IMP_SCORE,196,GO:0009299,4.3634e-01,5.0000e+00
IMP_SCORE,197,GO:0050691,4.3559e-01,9.0000e+00
IMP_SCORE,198,GO:0008209,4.3395e-01,3.4000e+01
IMP_SCORE,199,GO:0043491,4.3302e-01,5.0000e+00
IMP_SCORE,200,GO:1901861,4.3294e-01,2.2000e+01
IMP_SCORE,201,GO:0017145,4.3256e-01,3.0000e+00
IMP_SCORE,202,GO:0048546,4.3072e-01,1.1000e+01
IMP_SCORE,203,GO:0031057,4.3069e-01,1.6000e+01
IMP_SCORE,204,GO:0001702,4.3038e-01,4.0000e+00
IMP_SCORE,205,GO:2000191,4.3032e-01,6.0000e+00
IMP_SCORE,206,GO:0035855,4.2940e-01,2.6000e+01
IMP_SCORE,207,GO:1901031,4.2652e-01,1.5000e+01
IMP_SCORE,208,GO:0043496,4.2588e-01,8.0000e+00
IMP_SCORE,209,GO:0033605,4.2456e-01,1.1000e+01
IMP_SCORE,210,GO:0032148,4.2350e-01,6.0000e+00
IMP_SCORE,211,GO:0035067,4.2330e-01,5.0000e+00
IMP_SCORE,212,GO:1902236,4.2256e-01,6.0000e+00
IMP_SCORE,213,GO:0021846,4.2237e-01,6.0000e+00
IMP_SCORE,214,GO:0048477,4.2130e-01,5.0000e+00
IMP_SCORE,215,GO:0061384,4.2074e-01,3.0000e+00
IMP_SCORE,216,GO:0033574,4.2042e-01,2.1000e+01
IMP_SCORE,217,GO:0042756,4.1998e-01,3.0000e+00
IMP_SCORE,218,GO:1904357,4.1997e-01,1.0000e+00
IMP_SCORE,219,GO:0070202,4.1997e-01,1.0000e+00
IMP_SCORE,220,GO:0002691,4.1783e-01,8.0000e+00
IMP_SCORE,221,GO:0002068,4.1765e-01,6.0000e+00
IMP_SCORE,222,GO:0014742,4.1746e-01,1.2000e+01
IMP_SCORE,223,GO:1990089,4.1719e-01,1.4000e+01
IMP_SCORE,224,GO:0070293,4.1646e-01,8.0000e+00
IMP_SCORE,225,GO:0045581,4.1531e-01,1.0000e+01
IMP_SCORE,226,GO:0002674,4.1508e-01,2.0000e+00
IMP_SCORE,227,GO:0060546,4.1452e-01,2.0000e+00
IMP_SCORE,228,GO:0003181,4.1368e-01,5.0000e+00
IMP_SCORE,229,GO:0002837,4.1212e-01,3.0000e+00
IMP_SCORE,230,GO:0051353,4.1207e-01,1.0000e+01
IMP_SCORE,231,GO:0035710,4.1164e-01,3.0000e+00
IMP_SCORE,232,GO:1901522,4.1130e-01,5.0000e+00
IMP_SCORE,233,GO:0008340,4.1078e-01,3.0000e+00
IMP_SCORE,234,GO:1901030,4.0990e-01,1.6000e+01
IMP_SCORE,235,GO:0032652,4.0900e-01,2.0000e+01
IMP_SCORE,236,GO:0002209,4.0886e-01,1.2000e+01
IMP_SCORE,237,GO:0010758,4.0879e-01,5.0000e+00
IMP_SCORE,238,GO:0045191,4.0783e-01,5.0000e+00
IMP_SCORE,239,GO:0010592,4.0753e-01,5.0000e+00
IMP_SCORE,240,GO:0006525,4.0699e-01,3.0000e+01
IMP_SCORE,241,GO:0008009,4.0586e-01,1.4000e+01
IMP_SCORE,242,GO:0030014,4.0576e-01,2.0000e+00
IMP_SCORE,243,GO:1900182,4.0540e-01,2.3000e+01
IMP_SCORE,244,total,4.0494e-01,7.4970e+03
IMP_SCORE,245,GO:0097110,4.0483e-01,2.1000e+01
IMP_SCORE,246,GO:0061000,4.0469e-01,9.0000e+00
IMP_SCORE,247,GO:0032823,4.0396e-01,4.0000e+00
IMP_SCORE,248,GO:0010544,4.0385e-01,5.0000e+00
IMP_SCORE,249,GO:0036020,4.0295e-01,1.1000e+01
IMP_SCORE,250,GO:0045737,4.0227e-01,9.0000e+00
IMP_SCORE,251,GO:0031112,4.0220e-01,1.2000e+01
IMP_SCORE,252,GO:1900151,4.0124e-01,7.0000e+00
IMP_SCORE,253,GO:0046852,4.0081e-01,4.0000e+00
IMP_SCORE,254,GO:0000900,4.0051e-01,1.1000e+01
IMP_SCORE,255,GO:0072216,4.0033e-01,3.0000e+00
IMP_SCORE,256,GO:0060047,3.9945e-01,5.0000e+00
IMP_SCORE,257,GO:0032692,3.9883e-01,4.0000e+00
IMP_SCORE,258,GO:0001937,3.9853e-01,9.0000e+00
IMP_SCORE,259,GO:2000816,3.9800e-01,4.0000e+00
IMP_SCORE,260,GO:0031432,3.9749e-01,1.5000e+01
IMP_SCORE,261,GO:0090196,3.9739e-01,2.0000e+01
IMP_SCORE,262,GO:0031080,3.9734e-01,3.0000e+00
IMP_SCORE,263,GO:0045948,3.9698e-01,3.0000e+00
IMP_SCORE,264,GO:2000406,3.9629e-01,8.0000e+00
IMP_SCORE,265,GO:0002712,3.9620e-01,1.3000e+01
IMP_SCORE,266,GO:0045076,3.9543e-01,5.0000e+00
IMP_SCORE,267,GO:0010800,3.9518e-01,1.2000e+01
IMP_SCORE,268,GO:2000647,3.9479e-01,8.0000e+00
IMP_SCORE,269,GO:0032308,3.9403e-01,3.0000e+00
IMP_SCORE,270,GO:0030836,3.9336e-01,5.0000e+00
IMP_SCORE,271,GO:1990126,3.9336e-01,4.6000e+01
IMP_SCORE,272,GO:0001990,3.9307e-01,8.0000e+00
IMP_SCORE,273,GO:0042789,3.9278e-01,9.0000e+00
IMP_SCORE,274,GO:0035066,3.9224e-01,1.1000e+01
IMP_SCORE,275,GO:0045724,3.9217e-01,8.0000e+00
IMP_SCORE,276,GO:0070371,3.9188e-01,1.0000e+01
IMP_SCORE,277,GO:0010042,3.9184e-01,7.0000e+00
IMP_SCORE,278,GO:0030176,3.9165e-01,1.4400e+02
IMP_SCORE,279,GO:0098581,3.9146e-01,1.9000e+01
IMP_SCORE,280,GO:0070936,3.9107e-01,1.7000e+01
IMP_SCORE,281,GO:0070873,3.9064e-01,2.1000e+01
IMP_SCORE,282,GO:0046640,3.8987e-01,1.0000e+01
IMP_SCORE,283,GO:0030150,3.8948e-01,5.0000e+00
IMP_SCORE,284,GO:0046341,3.8931e-01,5.0000e+00
IMP_SCORE,285,GO:2000171,3.8899e-01,1.7000e+01
IMP_SCORE,286,GO:1902042,3.8852e-01,8.0000e+00
IMP_SCORE,287,GO:0035728,3.8806e-01,5.0000e+00
IMP_SCORE,288,GO:1903793,3.8672e-01,6.0000e+00
IMP_SCORE,289,GO:0050732,3.8657e-01,2.1000e+01
IMP_SCORE,290,GO:1904063,3.8627e-01,1.1000e+01
IMP_SCORE,291,GO:0002544,3.8624e-01,1.2000e+01
IMP_SCORE,292,GO:0061515,3.8455e-01,4.2000e+01
IMP_SCORE,293,GO:1901984,3.8444e-01,5.0000e+00
IMP_SCORE,294,GO:0051918,3.8414e-01,4.0000e+00
IMP_SCORE,295,GO:1902224,3.8410e-01,1.2000e+01
IMP_SCORE,296,GO:0060261,3.8392e-01,9.0000e+00
IMP_SCORE,297,GO:1903727,3.8386e-01,8.0000e+00
IMP_SCORE,298,GO:0032414,3.8385e-01,1.4000e+01
IMP_SCORE,299,GO:0071276,3.8365e-01,9.5000e+01
IMP_SCORE,300,GO:0072164,3.8128e-01,1.7000e+01
IMP_SCORE,301,GO:0046580,3.8083e-01,9.0000e+00
IMP_SCORE,302,GO:1904591,3.8058e-01,1.3000e+01
IMP_SCORE,303,GO:0032495,3.8044e-01,1.4000e+01
IMP_SCORE,304,GO:0030511,3.7973e-01,5.0000e+00
IMP_SCORE,305,GO:0043433,3.7926e-01,3.0000e+01
IMP_SCORE,306,GO:1902590,3.7921e-01,3.0000e+00
IMP_SCORE,307,GO:0051403,3.7860e-01,2.4000e+01
IMP_SCORE,308,GO:0060038,3.7828e-01,3.0000e+00
IMP_SCORE,309,GO:2000826,3.7797e-01,1.5000e+01
IMP_SCORE,310,GO:0060976,3.7766e-01,1.1000e+01
IMP_SCORE,311,GO:0051084,3.7750e-01,1.1000e+01
IMP_SCORE,312,GO:0010656,3.7748e-01,3.0000e+00
IMP_SCORE,313,GO:0044224,3.7694e-01,6.0000e+00
IMP_SCORE,314,GO:0023026,3.7659e-01,1.8000e+01
IMP_SCORE,315,GO:0071549,3.7652e-01,6.0000e+00
IMP_SCORE,316,GO:0033700,3.7624e-01,3.0000e+00
IMP_SCORE,317,GO:0001967,3.7618e-01,3.0000e+00
IMP_SCORE,318,GO:0036336,3.7584e-01,8.0000e+00
IMP_SCORE,319,GO:0071870,3.7561e-01,9.0000e+00
IMP_SCORE,320,GO:0090307,3.7557e-01,1.6000e+01
IMP_SCORE,321,GO:0032732,3.7534e-01,1.3000e+01
IMP_SCORE,322,GO:0071548,3.7454e-01,7.0000e+00
IMP_SCORE,323,GO:0043370,3.7416e-01,1.2000e+01
IMP_SCORE,324,GO:0071384,3.7411e-01,1.4000e+01
IMP_SCORE,325,GO:0042169,3.7366e-01,2.0000e+01
IMP_SCORE,326,GO:1904353,3.7357e-01,2.6000e+01
IMP_SCORE,327,GO:0045623,3.7356e-01,9.0000e+00
IMP_SCORE,328,GO:0021819,3.7348e-01,2.0000e+01
IMP_SCORE,329,GO:0048333,3.7342e-01,4.0000e+00
IMP_SCORE,330,GO:0010389,3.7339e-01,2.7000e+01
IMP_SCORE,331,GO:1902894,3.7278e-01,3.0000e+00
IMP_SCORE,332,GO:0032459,3.7143e-01,1.2000e+01
IMP_SCORE,333,GO:0061005,3.7129e-01,1.4000e+01
IMP_SCORE,334,GO:0008066,3.7105e-01,2.4000e+01
IMP_SCORE,335,GO:0001658,3.7104e-01,1.3000e+01
IMP_SCORE,336,GO:0036109,3.7102e-01,3.1000e+01
IMP_SCORE,337,GO:0019048,3.7016e-01,6.0000e+00
IMP_SCORE,338,GO:0002287,3.7003e-01,3.0000e+00
IMP_SCORE,339,GO:2000116,3.6948e-01,8.4000e+01
IMP_SCORE,340,GO:0035774,3.6925e-01,1.3000e+01
IMP_SCORE,341,GO:0046621,3.6873e-01,9.0000e+00
IMP_SCORE,342,GO:0031572,3.6816e-01,6.0000e+00
IMP_SCORE,343,GO:0048636,3.6739e-01,7.0000e+00
IMP_SCORE,344,GO:0055006,3.6737e-01,1.3000e+01
IMP_SCORE,345,GO:0002701,3.6737e-01,8.0000e+00
IMP_SCORE,346,GO:0051412,3.6706e-01,1.1000e+01
IMP_SCORE,347,GO:0034616,3.6691e-01,1.2000e+01
IMP_SCORE,348,GO:0090049,3.6683e-01,6.0000e+00
IMP_SCORE,349,GO:1901881,3.6680e-01,1.3000e+01
IMP_SCORE,350,GO:1902041,3.6669e-01,2.6000e+01
IMP_SCORE,351,GO:1903307,3.6659e-01,1.9000e+01
IMP_SCORE,352,GO:0002320,3.6653e-01,4.0000e+00
IMP_SCORE,353,GO:0002220,3.6616e-01,2.0000e+01
IMP_SCORE,354,GO:0047555,3.6589e-01,5.0000e+00
IMP_SCORE,355,GO:0031663,3.6581e-01,1.4000e+01
IMP_SCORE,356,GO:0001655,3.6568e-01,8.0000e+00
IMP_SCORE,357,GO:0046487,3.6548e-01,5.3000e+01
IMP_SCORE,358,GO:0061117,3.6542e-01,6.0000e+00
IMP_SCORE,359,GO:0031227,3.6534e-01,1.3300e+02
IMP_SCORE,360,GO:1904292,3.6484e-01,5.0000e+00
IMP_SCORE,361,GO:0007252,3.6452e-01,1.4000e+01
IMP_SCORE,362,GO:0045236,3.6437e-01,3.0000e+00
IMP_SCORE,363,GO:0046597,3.6418e-01,3.0000e+01
IMP_SCORE,364,GO:0033139,3.6412e-01,3.0000e+00
IMP_SCORE,365,GO:1903313,3.6385e-01,1.8000e+01
IMP_SCORE,366,GO:0071280,3.6374e-01,1.9000e+01
IMP_SCORE,367,GO:0060736,3.6361e-01,3.0000e+00
IMP_SCORE,368,GO:2000811,3.6330e-01,5.0000e+00
IMP_SCORE,369,GO:1901983,3.6320e-01,2.7000e+01
IMP_SCORE,370,GO:0003995,3.6292e-01,2.5000e+01
IMP_SCORE,371,GO:0002065,3.6254e-01,1.2000e+01
IMP_SCORE,372,GO:0006702,3.6251e-01,6.0000e+00
IMP_SCORE,373,GO:0004143,3.6184e-01,6.0000e+00
IMP_SCORE,374,GO:1905819,3.6182e-01,3.0000e+00
IMP_SCORE,375,GO:0043502,3.6159e-01,1.0000e+01
IMP_SCORE,376,GO:0035249,3.6155e-01,1.6000e+01
IMP_SCORE,377,GO:0010826,3.6146e-01,2.0000e+00
IMP_SCORE,378,GO:0014014,3.6041e-01,1.7000e+01
IMP_SCORE,379,GO:0016303,3.5960e-01,1.0000e+01
IMP_SCORE,380,GO:0019079,3.5916e-01,6.0000e+00
IMP_SCORE,381,GO:0097192,3.5906e-01,9.0000e+00
IMP_SCORE,382,GO:0015988,3.5900e-01,9.0000e+00
IMP_SCORE,383,GO:1904994,3.5798e-01,4.0000e+00
IMP_SCORE,384,GO:0004993,3.5769e-01,8.0000e+00
IMP_SCORE,385,GO:0098960,3.5699e-01,1.2000e+01
IMP_SCORE,386,GO:0043949,3.5614e-01,4.0000e+00
IMP_SCORE,387,GO:0030049,3.5611e-01,1.6000e+01
IMP_SCORE,388,GO:0001956,3.5608e-01,8.0000e+00
IMP_SCORE,389,GO:0048514,3.5588e-01,6.0000e+00
IMP_SCORE,390,GO:0045414,3.5570e-01,5.0000e+00
IMP_SCORE,391,GO:0010574,3.5539e-01,6.0000e+00
IMP_SCORE,392,GO:0010866,3.5529e-01,1.5000e+01
IMP_SCORE,393,GO:0045671,3.5481e-01,8.0000e+00
IMP_SCORE,394,GO:0001975,3.5434e-01,7.0000e+00
IMP_SCORE,395,GO:2000651,3.5430e-01,3.0000e+00
IMP_SCORE,396,GO:0002720,3.5424e-01,9.0000e+00
IMP_SCORE,397,GO:1903201,3.5324e-01,2.3000e+01
IMP_SCORE,398,GO:0051895,3.5322e-01,7.0000e+00
IMP_SCORE,399,GO:0010971,3.5288e-01,4.0000e+00
IMP_SCORE,400,GO:0035090,3.5272e-01,7.0000e+00
IMP_SCORE,401,GO:0004860,3.5230e-01,4.5000e+01
IMP_SCORE,402,GO:0005832,3.5213e-01,3.0000e+00
IMP_SCORE,403,GO:0051797,3.5201e-01,6.0000e+00
IMP_SCORE,404,GO:0045939,3.5172e-01,6.0000e+00
IMP_SCORE,405,GO:0032506,3.5172e-01,5.0000e+00
IMP_SCORE,406,GO:0021522,3.5132e-01,1.4000e+01
IMP_SCORE,407,GO:1903077,3.5120e-01,8.0000e+00
IMP_SCORE,408,GO:1902905,3.5112e-01,5.6000e+01
IMP_SCORE,409,GO:0045335,3.5086e-01,2.6000e+01
IMP_SCORE,410,GO:1905523,3.5081e-01,4.0000e+00
IMP_SCORE,411,GO:0004714,3.5061e-01,3.0000e+01
IMP_SCORE,412,GO:0010830,3.5047e-01,3.5000e+01
IMP_SCORE,413,GO:1905477,3.5035e-01,4.6000e+01
IMP_SCORE,414,GO:2000001,3.5004e-01,6.0000e+00
IMP_SCORE,415,GO:0032528,3.4907e-01,2.6000e+01
IMP_SCORE,416,GO:0010799,3.4863e-01,6.0000e+00
IMP_SCORE,417,GO:0034706,3.4856e-01,3.0000e+00
IMP_SCORE,418,GO:0042772,3.4825e-01,6.0000e+00
IMP_SCORE,419,GO:0060291,3.4804e-01,2.4000e+01
IMP_SCORE,420,GO:2001267,3.4769e-01,4.0000e+00
IMP_SCORE,421,GO:1902895,3.4757e-01,1.1000e+01
IMP_SCORE,422,GO:0090557,3.4725e-01,6.0000e+00
IMP_SCORE,423,GO:0051785,3.4686e-01,1.5000e+01
IMP_SCORE,424,GO:0071236,3.4675e-01,3.0000e+00
IMP_SCORE,425,GO:0001919,3.4664e-01,1.3000e+01
IMP_SCORE,426,GO:0060037,3.4655e-01,6.0000e+00
IMP_SCORE,427,GO:0002562,3.4633e-01,6.0000e+00
IMP_SCORE,428,GO:0048185,3.4587e-01,3.1000e+01
IMP_SCORE,429,GO:0045913,3.4580e-01,2.1000e+01
IMP_SCORE,430,GO:0050931,3.4560e-01,1.4000e+01
IMP_SCORE,431,GO:0001541,3.4559e-01,9.0000e+00
IMP_SCORE,432,GO:0050998,3.4546e-01,9.0000e+00
IMP_SCORE,433,GO:0051954,3.4544e-01,4.0000e+00
IMP_SCORE,434,GO:0000050,3.4514e-01,7.0000e+00
IMP_SCORE,435,GO:0017144,3.4481e-01,2.7000e+01
IMP_SCORE,436,GO:0042417,3.4435e-01,1.6000e+01
IMP_SCORE,437,GO:1901386,3.4431e-01,3.0000e+00
IMP_SCORE,438,GO:0035456,3.4419e-01,1.9000e+01
IMP_SCORE,439,GO:1902403,3.4419e-01,3.0000e+00
IMP_SCORE,440,GO:0042220,3.4409e-01,3.0000e+00
IMP_SCORE,441,GO:0060421,3.4404e-01,7.0000e+00
IMP_SCORE,442,GO:0071887,3.4394e-01,8.0000e+00
IMP_SCORE,443,GO:0046847,3.4326e-01,9.0000e+00
IMP_SCORE,444,GO:0035861,3.4305e-01,1.2000e+01
IMP_SCORE,445,GO:0048844,3.4280e-01,1.1000e+01
IMP_SCORE,446,GO:0048188,3.4257e-01,3.0000e+00
IMP_SCORE,447,GO:0045898,3.4243e-01,3.0000e+00
IMP_SCORE,448,GO:0043388,3.4238e-01,8.0000e+00
IMP_SCORE,449,GO:0032411,3.4225e-01,4.1000e+01
IMP_SCORE,450,GO:0007220,3.4216e-01,3.0000e+00
IMP_SCORE,451,GO:0045624,3.4169e-01,1.3000e+01
IMP_SCORE,452,GO:0045840,3.4160e-01,9.0000e+00
IMP_SCORE,453,GO:0097228,3.4131e-01,1.0000e+01
IMP_SCORE,454,GO:0032332,3.4111e-01,9.0000e+00
IMP_SCORE,455,GO:0051293,3.4100e-01,1.0000e+01
IMP_SCORE,456,GO:0072215,3.4097e-01,4.0000e+00
IMP_SCORE,457,GO:0033144,3.4088e-01,9.0000e+00
IMP_SCORE,458,GO:0099095,3.4077e-01,3.0000e+00
IMP_SCORE,459,GO:1900116,3.4072e-01,3.0000e+00
IMP_SCORE,460,GO:0009404,3.4041e-01,6.0000e+00
IMP_SCORE,461,GO:0010874,3.4036e-01,6.0000e+00
IMP_SCORE,462,GO:0010818,3.4033e-01,1.0000e+01
IMP_SCORE,463,GO:0051198,3.4005e-01,6.0000e+00
IMP_SCORE,464,GO:0032536,3.3995e-01,1.1000e+01
IMP_SCORE,465,GO:1904407,3.3994e-01,1.3000e+01
IMP_SCORE,466,GO:0060966,3.3987e-01,8.0000e+00
IMP_SCORE,467,GO:0002026,3.3987e-01,6.0000e+00
IMP_SCORE,468,GO:2000484,3.3932e-01,1.1000e+01
IMP_SCORE,469,GO:1903792,3.3910e-01,1.1000e+01
IMP_SCORE,470,GO:0009975,3.3886e-01,4.0000e+00
IMP_SCORE,471,GO:0061333,3.3848e-01,6.0000e+00
IMP_SCORE,472,GO:0042116,3.3843e-01,2.6000e+01
IMP_SCORE,473,GO:0003151,3.3829e-01,2.0000e+01
IMP_SCORE,474,GO:2000679,3.3827e-01,1.3000e+01
IMP_SCORE,475,GO:0043651,3.3812e-01,3.0000e+01
IMP_SCORE,476,GO:0007004,3.3780e-01,3.0000e+00
IMP_SCORE,477,GO:0097306,3.3768e-01,2.2000e+01
IMP_SCORE,478,GO:0010869,3.3755e-01,3.0000e+00
IMP_SCORE,479,GO:0060026,3.3710e-01,3.0000e+00
IMP_SCORE,480,GO:0035136,3.3690e-01,1.4000e+01
IMP_SCORE,481,GO:0045628,3.3654e-01,1.4000e+01
IMP_SCORE,482,GO:0035004,3.3625e-01,1.1000e+01
IMP_SCORE,483,GO:0005771,3.3611e-01,1.5000e+01
IMP_SCORE,484,GO:2000505,3.3593e-01,4.0000e+00
IMP_SCORE,485,GO:0030318,3.3592e-01,1.2000e+01
IMP_SCORE,486,GO:0046639,3.3582e-01,6.0000e+00
IMP_SCORE,487,GO:0010831,3.3557e-01,2.9000e+01
IMP_SCORE,488,GO:0006491,3.3546e-01,2.6000e+01
IMP_SCORE,489,GO:0090303,3.3517e-01,1.4000e+01
IMP_SCORE,490,GO:2000251,3.3516e-01,3.0000e+00
IMP_SCORE,491,GO:1905276,3.3501e-01,4.0000e+00
IMP_SCORE,492,GO:0032276,3.3421e-01,3.0000e+00
IMP_SCORE,493,GO:0045073,3.3417e-01,7.0000e+00
IMP_SCORE,494,GO:0051787,3.3415e-01,6.0000e+00
IMP_SCORE,495,GO:0042093,3.3403e-01,3.0000e+00
IMP_SCORE,496,GO:0046635,3.3394e-01,2.1000e+01
IMP_SCORE,497,GO:0061001,3.3387e-01,9.0000e+00
IMP_SCORE,498,GO:0051653,3.3378e-01,9.0000e+00
IMP_SCORE,499,GO:0000083,3.3370e-01,3.0000e+00
IMP_SCORE,500,GO:0032967,3.3349e-01,3.0000e+00
IMP_SCORE,501,GO:0008272,3.3344e-01,3.0000e+00
IMP_SCORE,502,GO:0060236,3.3273e-01,3.0000e+00
IMP_SCORE,503,GO:0043618,3.3268e-01,3.1000e+01
IMP_SCORE,504,GO:0006349,3.3258e-01,6.0000e+00
IMP_SCORE,505,GO:0090201,3.3244e-01,3.0000e+00
IMP_SCORE,506,GO:0048839,3.3215e-01,7.9000e+01
IMP_SCORE,507,GO:0050671,3.3181e-01,3.9000e+01
IMP_SCORE,508,GO:2000273,3.3180e-01,9.0000e+00
IMP_SCORE,509,GO:1901862,3.3152e-01,1.0000e+01
IMP_SCORE,510,GO:0001205,3.3145e-01,1.4000e+01
IMP_SCORE,511,GO:0048710,3.3145e-01,1.2000e+01
IMP_SCORE,512,GO:0048806,3.3123e-01,1.7000e+01
IMP_SCORE,513,GO:0034391,3.3112e-01,3.0000e+00
IMP_SCORE,514,GO:0034122,3.3111e-01,1.3000e+01
IMP_SCORE,515,GO:0036150,3.3080e-01,2.0000e+01
IMP_SCORE,516,GO:0031941,3.3070e-01,2.2000e+01
IMP_SCORE,517,GO:0033032,3.3065e-01,1.5000e+01
IMP_SCORE,518,GO:1903556,3.3019e-01,2.5000e+01
IMP_SCORE,519,GO:0050810,3.3001e-01,2.2000e+01
IMP_SCORE,520,GO:0071869,3.2966e-01,6.0000e+00
IMP_SCORE,521,GO:0040018,3.2955e-01,1.1000e+01
IMP_SCORE,522,GO:0070303,3.2943e-01,1.5000e+01
IMP_SCORE,523,GO:1904748,3.2903e-01,5.0000e+00
IMP_SCORE,524,GO:0000803,3.2901e-01,6.0000e+00
IMP_SCORE,525,GO:0002726,3.2858e-01,8.0000e+00
IMP_SCORE,526,GO:0046626,3.2849e-01,2.2000e+01
IMP_SCORE,527,GO:0045177,3.2831e-01,4.0000e+01
IMP_SCORE,528,GO:0048485,3.2816e-01,1.4000e+01
IMP_SCORE,529,GO:0014902,3.2811e-01,6.0000e+00
IMP_SCORE,530,GO:0043028,3.2778e-01,1.8000e+01
IMP_SCORE,531,GO:0010743,3.2759e-01,1.2000e+01
IMP_SCORE,532,GO:0008277,3.2752e-01,9.7000e+01
IMP_SCORE,533,GO:0045932,3.2742e-01,7.0000e+00
IMP_SCORE,534,GO:0031902,3.2718e-01,1.1100e+02
IMP_SCORE,535,GO:0038179,3.2714e-01,1.1000e+01
IMP_SCORE,536,GO:0010453,3.2694e-01,3.0000e+00
IMP_SCORE,537,GO:0032881,3.2682e-01,1.3000e+01
IMP_SCORE,538,GO:0032892,3.2681e-01,8.0000e+00
IMP_SCORE,539,GO:0051043,3.2674e-01,8.0000e+00
IMP_SCORE,540,GO:0001708,3.2632e-01,9.0000e+00
IMP_SCORE,541,GO:1904903,3.2629e-01,3.0000e+00
IMP_SCORE,542,GO:0046218,3.2617e-01,7.0000e+00
IMP_SCORE,543,GO:0060688,3.2597e-01,1.9000e+01
IMP_SCORE,544,GO:0002090,3.2593e-01,5.0000e+00
IMP_SCORE,545,GO:0033189,3.2570e-01,3.0000e+00
IMP_SCORE,546,GO:0016445,3.2545e-01,4.0000e+00
IMP_SCORE,547,GO:2000188,3.2534e-01,6.0000e+00
IMP_SCORE,548,GO:0097028,3.2488e-01,1.4000e+01
IMP_SCORE,549,GO:0042177,3.2428e-01,2.4000e+01
IMP_SCORE,550,GO:1903036,3.2421e-01,1.5000e+01
IMP_SCORE,551,GO:0016922,3.2401e-01,3.0000e+00
IMP_SCORE,552,GO:0042306,3.2359e-01,4.4000e+01
IMP_SCORE,553,GO:0046058,3.2357e-01,6.0000e+00
IMP_SCORE,554,GO:0032096,3.2354e-01,3.0000e+00
IMP_SCORE,555,GO:0048662,3.2354e-01,1.4000e+01
IMP_SCORE,556,GO:0061548,3.2352e-01,6.0000e+00
IMP_SCORE,557,GO:0032891,3.2344e-01,1.0000e+01
IMP_SCORE,558,GO:1904667,3.2315e-01,9.0000e+00
IMP_SCORE,559,GO:0098780,3.2311e-01,5.0000e+00
IMP_SCORE,560,GO:0030673,3.2301e-01,3.0000e+00
IMP_SCORE,561,GO:1901019,3.2232e-01,3.1000e+01
IMP_SCORE,562,GO:0051481,3.2221e-01,4.0000e+00
IMP_SCORE,563,GO:0060149,3.2193e-01,1.0000e+00
IMP_SCORE,564,GO:0090004,3.2191e-01,1.3000e+01
IMP_SCORE,565,GO:0019215,3.2184e-01,1.2000e+01
IMP_SCORE,566,GO:0034764,3.2181e-01,3.4000e+01
IMP_SCORE,567,GO:0033683,3.2161e-01,1.1000e+01
IMP_SCORE,568,GO:0021510,3.2160e-01,1.3000e+01
IMP_SCORE,569,GO:0045665,3.2114e-01,7.2000e+01
IMP_SCORE,570,GO:0033127,3.2113e-01,6.0000e+00
IMP_SCORE,571,GO:0090646,3.2072e-01,4.0000e+00
IMP_SCORE,572,GO:0006513,3.2048e-01,2.6000e+01
IMP_SCORE,573,GO:0046324,3.2041e-01,3.3000e+01
IMP_SCORE,574,GO:0051287,3.2023e-01,5.1000e+01
IMP_SCORE,575,GO:0001965,3.2011e-01,2.5000e+01
IMP_SCORE,576,GO:0032331,3.1947e-01,1.3000e+01
IMP_SCORE,577,GO:0070935,3.1934e-01,3.0000e+00
IMP_SCORE,578,GO:0050433,3.1934e-01,7.0000e+00
IMP_SCORE,579,GO:0009064,3.1906e-01,5.6000e+01
IMP_SCORE,580,GO:0048640,3.1870e-01,2.6000e+01
IMP_SCORE,581,GO:0009190,3.1869e-01,6.0000e+00
IMP_SCORE,582,GO:0032965,3.1863e-01,4.0000e+00
IMP_SCORE,583,GO:0030879,3.1859e-01,4.0000e+00
IMP_SCORE,584,GO:0070411,3.1827e-01,2.4000e+01
IMP_SCORE,585,GO:0006303,3.1814e-01,1.2000e+01
IMP_SCORE,586,GO:0032946,3.1813e-01,3.1000e+01
IMP_SCORE,587,GO:0021795,3.1795e-01,1.7000e+01
IMP_SCORE,588,GO:1905348,3.1787e-01,3.0000e+00
IMP_SCORE,589,GO:0038128,3.1775e-01,2.2000e+01
IMP_SCORE,590,GO:0015026,3.1763e-01,2.1000e+01
IMP_SCORE,591,GO:0006636,3.1759e-01,4.2000e+01
IMP_SCORE,592,GO:0032885,3.1734e-01,1.6000e+01
IMP_SCORE,593,GO:0006600,3.1726e-01,2.3000e+01
IMP_SCORE,594,GO:0002762,3.1723e-01,2.9000e+01
IMP_SCORE,595,GO:0002704,3.1722e-01,1.4000e+01
IMP_SCORE,596,GO:1903897,3.1714e-01,4.0000e+00
IMP_SCORE,597,GO:0035735,3.1698e-01,2.1000e+01
IMP_SCORE,598,GO:0032434,3.1695e-01,2.4000e+01
IMP_SCORE,599,GO:0032395,3.1684e-01,1.1000e+01
IMP_SCORE,600,GO:0001504,3.1681e-01,1.0000e+01
IMP_SCORE,601,GO:0002820,3.1635e-01,1.4000e+01
IMP_SCORE,602,GO:1905038,3.1627e-01,3.0000e+00
IMP_SCORE,603,GO:0032007,3.1624e-01,6.8000e+01
IMP_SCORE,604,GO:0055007,3.1613e-01,6.0000e+00
IMP_SCORE,605,GO:0039703,3.1613e-01,1.0000e+01
IMP_SCORE,606,GO:0098901,3.1607e-01,1.3000e+01
IMP_SCORE,607,GO:0030544,3.1588e-01,1.5000e+01
IMP_SCORE,608,GO:2001243,3.1571e-01,1.7000e+01
IMP_SCORE,609,GO:0045943,3.1570e-01,3.0000e+00
IMP_SCORE,610,GO:0043197,3.1565e-01,4.9000e+01
IMP_SCORE,611,GO:0035666,3.1539e-01,1.1000e+01
IMP_SCORE,612,GO:0039702,3.1532e-01,5.0000e+00
IMP_SCORE,613,GO:0045830,3.1530e-01,9.0000e+00
IMP_SCORE,614,GO:0018107,3.1479e-01,3.5000e+01
IMP_SCORE,615,GO:0032230,3.1478e-01,3.0000e+00
IMP_SCORE,616,GO:0046686,3.1468e-01,9.3000e+01
IMP_SCORE,617,GO:0010883,3.1460e-01,1.5000e+01
IMP_SCORE,618,GO:0019934,3.1460e-01,6.0000e+00
IMP_SCORE,619,GO:0042036,3.1455e-01,1.3000e+01
IMP_SCORE,620,GO:0070536,3.1454e-01,4.2000e+01
IMP_SCORE,621,GO:1905207,3.1437e-01,8.0000e+00
IMP_SCORE,622,GO:0071732,3.1412e-01,3.0000e+00
IMP_SCORE,623,GO:0071636,3.1412e-01,1.0000e+01
IMP_SCORE,624,GO:0046824,3.1382e-01,2.2000e+01
IMP_SCORE,625,GO:0005901,3.1368e-01,3.7000e+01
IMP_SCORE,626,GO:0003206,3.1356e-01,1.1000e+01
IMP_SCORE,627,GO:1903421,3.1347e-01,6.0000e+00
IMP_SCORE,628,GO:0060402,3.1330e-01,1.3000e+01
IMP_SCORE,629,GO:0071277,3.1321e-01,3.4000e+01
IMP_SCORE,630,GO:0042990,3.1303e-01,3.5000e+01
IMP_SCORE,631,GO:0090192,3.1295e-01,3.0000e+00
IMP_SCORE,632,GO:0060602,3.1293e-01,4.0000e+00
IMP_SCORE,633,GO:0009791,3.1276e-01,2.9000e+01
IMP_SCORE,634,GO:0072163,3.1268e-01,2.4000e+01
IMP_SCORE,635,GO:0017025,3.1264e-01,3.0000e+00
IMP_SCORE,636,GO:0033006,3.1233e-01,2.4000e+01
IMP_SCORE,637,GO:0009651,3.1211e-01,8.0000e+00
IMP_SCORE,638,GO:0045880,3.1200e-01,6.0000e+00
IMP_SCORE,639,GO:0048260,3.1179e-01,1.4000e+01
IMP_SCORE,640,GO:0032760,3.1175e-01,2.7000e+01
IMP_SCORE,641,GO:0051233,3.1163e-01,2.2000e+01
IMP_SCORE,642,GO:0070234,3.1142e-01,3.0000e+00
IMP_SCORE,643,GO:0033119,3.1131e-01,4.0000e+00
IMP_SCORE,644,GO:0046827,3.1128e-01,1.0000e+00
IMP_SCORE,645,GO:0045835,3.1128e-01,1.0000e+00
IMP_SCORE,646,GO:0045844,3.1122e-01,1.3000e+01
IMP_SCORE,647,GO:0051985,3.1091e-01,4.0000e+00
IMP_SCORE,648,GO:1905818,3.1088e-01,7.0000e+00
IMP_SCORE,649,GO:0090533,3.1055e-01,1.9000e+01
IMP_SCORE,650,GO:0051590,3.1053e-01,9.0000e+00
IMP_SCORE,651,GO:0050997,3.1043e-01,7.0000e+00
IMP_SCORE,652,GO:1903429,3.1033e-01,7.0000e+00
IMP_SCORE,653,GO:0000188,3.1008e-01,2.2000e+01
IMP_SCORE,654,GO:0042405,3.1003e-01,4.0000e+00
IMP_SCORE,655,GO:0034139,3.0967e-01,3.0000e+00
IMP_SCORE,656,GO:0003073,3.0961e-01,2.0000e+01
IMP_SCORE,657,GO:1901863,3.0951e-01,8.0000e+00
IMP_SCORE,658,GO:1901222,3.0946e-01,1.2000e+01
IMP_SCORE,659,GO:0043507,3.0943e-01,2.5000e+01
IMP_SCORE,660,GO:0031062,3.0941e-01,1.7000e+01
IMP_SCORE,661,GO:0051645,3.0939e-01,1.1000e+01
IMP_SCORE,662,GO:2000508,3.0937e-01,4.0000e+00
IMP_SCORE,663,GO:0002755,3.0927e-01,1.6000e+01
IMP_SCORE,664,GO:0010885,3.0898e-01,3.0000e+00
IMP_SCORE,665,GO:0033048,3.0887e-01,3.0000e+00
IMP_SCORE,666,GO:0021542,3.0876e-01,2.0000e+00
IMP_SCORE,667,GO:1903555,3.0842e-01,3.0000e+01
IMP_SCORE,668,GO:0032647,3.0835e-01,8.0000e+00
IMP_SCORE,669,GO:0010460,3.0832e-01,3.0000e+00
IMP_SCORE,670,GO:0043395,3.0828e-01,2.5000e+01
IMP_SCORE,671,GO:0071320,3.0821e-01,1.3000e+01
IMP_SCORE,672,GO:0072178,3.0804e-01,3.0000e+00
IMP_SCORE,673,GO:0023019,3.0799e-01,3.0000e+00
IMP_SCORE,674,GO:0019955,3.0789e-01,1.0700e+02
IMP_SCORE,675,GO:0042129,3.0763e-01,4.6000e+01
IMP_SCORE,676,GO:0044144,3.0762e-01,8.0000e+00
IMP_SCORE,677,GO:0034098,3.0738e-01,3.0000e+00
IMP_SCORE,678,GO:0019692,3.0737e-01,9.0000e+00
IMP_SCORE,679,GO:0000187,3.0736e-01,4.2000e+01
IMP_SCORE,680,GO:0014041,3.0695e-01,1.1000e+01
IMP_SCORE,681,GO:0007584,3.0669e-01,5.4000e+01
IMP_SCORE,682,GO:0042730,3.0663e-01,1.7000e+01
IMP_SCORE,683,GO:0070304,3.0650e-01,4.1000e+01
IMP_SCORE,684,GO:0032868,3.0645e-01,4.8000e+01
IMP_SCORE,685,GO:0010665,3.0644e-01,9.0000e+00
IMP_SCORE,686,GO:0031362,3.0642e-01,2.8000e+01
IMP_SCORE,687,GO:0009065,3.0629e-01,4.7000e+01
IMP_SCORE,688,GO:0090103,3.0612e-01,3.0000e+00
IMP_SCORE,689,GO:0043278,3.0606e-01,7.0000e+00
IMP_SCORE,690,GO:0035613,3.0596e-01,1.0000e+00
IMP_SCORE,691,GO:0002706,3.0569e-01,3.7000e+01
IMP_SCORE,692,GO:0007569,3.0551e-01,7.0000e+00
IMP_SCORE,693,GO:0004843,3.0496e-01,6.2000e+01
IMP_SCORE,694,GO:0071360,3.0482e-01,1.2000e+01
IMP_SCORE,695,GO:0009925,3.0472e-01,2.7000e+01
IMP_SCORE,696,GO:0071850,3.0472e-01,5.0000e+00
IMP_SCORE,697,GO:0016289,3.0470e-01,4.6000e+01
IMP_SCORE,698,GO:0014812,3.0465e-01,1.0000e+01
IMP_SCORE,699,GO:0007020,3.0446e-01,8.0000e+00
IMP_SCORE,700,GO:2001026,3.0396e-01,4.0000e+00
IMP_SCORE,701,GO:1990939,3.0388e-01,1.1000e+01
IMP_SCORE,702,GO:1903019,3.0385e-01,7.0000e+00
IMP_SCORE,703,GO:2000404,3.0360e-01,1.2000e+01
IMP_SCORE,704,GO:1903078,3.0324e-01,2.0000e+01
IMP_SCORE,705,GO:0032655,3.0316e-01,1.9000e+01
IMP_SCORE,706,GO:0030032,3.0315e-01,1.0000e+01
IMP_SCORE,707,GO:0019852,3.0307e-01,1.1000e+01
IMP_SCORE,708,GO:0005504,3.0273e-01,2.1000e+01
IMP_SCORE,709,GO:0000381,3.0259e-01,4.0000e+00
IMP_SCORE,710,GO:0033612,3.0218e-01,1.3000e+01
IMP_SCORE,711,GO:0086013,3.0204e-01,9.0000e+00
IMP_SCORE,712,GO:0071825,3.0203e-01,1.3000e+01
IMP_SCORE,713,GO:0060079,3.0187e-01,2.6000e+01
IMP_SCORE,714,GO:0042582,3.0177e-01,1.0000e+01
IMP_SCORE,715,GO:0010566,3.0163e-01,6.0000e+00
IMP_SCORE,716,GO:2000179,3.0151e-01,4.3000e+01
IMP_SCORE,717,GO:0032925,3.0149e-01,2.0000e+00
IMP_SCORE,718,GO:0001047,3.0145e-01,6.1000e+01
IMP_SCORE,719,GO:0048041,3.0133e-01,1.8000e+01
IMP_SCORE,720,GO:0010226,3.0127e-01,6.0000e+00
IMP_SCORE,721,GO:0032036,3.0111e-01,1.0000e+01
IMP_SCORE,722,GO:0051588,3.0111e-01,2.2000e+01
IMP_SCORE,723,GO:0071216,3.0110e-01,6.0000e+01
IMP_SCORE,724,GO:0006662,3.0090e-01,3.8000e+01
IMP_SCORE,725,GO:1902932,3.0071e-01,8.0000e+00
IMP_SCORE,726,GO:0032715,3.0069e-01,7.0000e+00
IMP_SCORE,727,GO:1901990,3.0063e-01,7.6000e+01
IMP_SCORE,728,GO:0046503,3.0051e-01,2.0000e+01
IMP_SCORE,729,GO:0021983,3.0039e-01,1.0000e+01
IMP_SCORE,730,GO:0019209,3.0021e-01,3.8000e+01
IMP_SCORE,731,GO:0090200,3.0003e-01,4.0000e+00
IMP_SCORE,732,GO:2000425,2.9992e-01,8.0000e+00
IMP_SCORE,733,GO:0051283,2.9990e-01,1.4000e+01
IMP_SCORE,734,GO:0032689,2.9987e-01,8.0000e+00
IMP_SCORE,735,GO:0002903,2.9963e-01,4.0000e+00
IMP_SCORE,736,GO:2000785,2.9962e-01,1.3000e+01
IMP_SCORE,737,GO:0009261,2.9955e-01,6.0000e+00
IMP_SCORE,738,GO:0033138,2.9904e-01,1.6000e+01
IMP_SCORE,739,GO:0045606,2.9898e-01,6.0000e+00
IMP_SCORE,740,GO:0042509,2.9888e-01,2.2000e+01
IMP_SCORE,741,GO:0046320,2.9879e-01,1.1000e+01
IMP_SCORE,742,GO:0030038,2.9860e-01,1.4000e+01
IMP_SCORE,743,GO:0034766,2.9859e-01,1.5000e+01
IMP_SCORE,744,GO:0071347,2.9852e-01,1.4000e+01
IMP_SCORE,745,GO:0008038,2.9847e-01,8.9000e+01
IMP_SCORE,746,GO:1903034,2.9843e-01,5.5000e+01
IMP_SCORE,747,GO:0045599,2.9823e-01,1.9000e+01
IMP_SCORE,748,GO:0090003,2.9802e-01,1.6000e+01
IMP_SCORE,749,GO:0016769,2.9802e-01,5.5000e+01
IMP_SCORE,750,GO:0051235,2.9757e-01,1.0100e+02
IMP_SCORE,751,GO:0071868,2.9750e-01,6.0000e+00
IMP_SCORE,752,GO:0002718,2.9746e-01,1.3000e+01
IMP_SCORE,753,GO:1901343,2.9741e-01,4.2000e+01
IMP_SCORE,754,GO:0010669,2.9727e-01,2.2000e+01
IMP_SCORE,755,GO:0071363,2.9705e-01,7.0000e+01
IMP_SCORE,756,GO:0030815,2.9690e-01,9.0000e+00
IMP_SCORE,757,GO:0051721,2.9689e-01,1.1000e+01
IMP_SCORE,758,GO:2000696,2.9648e-01,5.0000e+00
IMP_SCORE,759,GO:0007528,2.9604e-01,9.0000e+00
IMP_SCORE,760,GO:0030517,2.9600e-01,1.1000e+01
IMP_SCORE,761,GO:0050707,2.9594e-01,3.8000e+01
IMP_SCORE,762,GO:0071695,2.9567e-01,1.4000e+01
IMP_SCORE,763,GO:0031929,2.9558e-01,7.0000e+00
IMP_SCORE,764,GO:1904355,2.9551e-01,2.5000e+01
IMP_SCORE,765,GO:0043679,2.9544e-01,3.6000e+01
IMP_SCORE,766,GO:0031668,2.9518e-01,6.2000e+01
IMP_SCORE,767,GO:1903393,2.9503e-01,1.1000e+01
IMP_SCORE,768,GO:0060413,2.9502e-01,8.0000e+00
IMP_SCORE,769,GO:0006622,2.9480e-01,1.3000e+01
IMP_SCORE,770,GO:0003081,2.9471e-01,6.0000e+00
IMP_SCORE,771,GO:0034361,2.9455e-01,9.0000e+00
IMP_SCORE,772,GO:0045686,2.9449e-01,1.1000e+01
IMP_SCORE,773,GO:0045187,2.9449e-01,8.0000e+00
IMP_SCORE,774,GO:0003156,2.9444e-01,1.9000e+01
IMP_SCORE,775,GO:0098533,2.9444e-01,1.9000e+01
IMP_SCORE,776,GO:0050857,2.9440e-01,8.0000e+00
IMP_SCORE,777,GO:0034644,2.9435e-01,1.9000e+01
IMP_SCORE,778,GO:0010660,2.9427e-01,1.0000e+01
IMP_SCORE,779,GO:0070851,2.9416e-01,7.0000e+01
IMP_SCORE,780,GO:0009743,2.9408e-01,5.1000e+01
IMP_SCORE,781,GO:0019932,2.9391e-01,3.8000e+01
IMP_SCORE,782,GO:0098801,2.9379e-01,1.0000e+01
IMP_SCORE,783,GO:0009295,2.9377e-01,3.6000e+01
IMP_SCORE,784,GO:0031114,2.9376e-01,1.1000e+01
IMP_SCORE,785,GO:0071875,2.9356e-01,1.0000e+00
IMP_SCORE,786,GO:1903206,2.9351e-01,1.4000e+01
IMP_SCORE,787,GO:0031109,2.9334e-01,1.6000e+01
IMP_SCORE,788,GO:0003950,2.9327e-01,9.9000e+01
IMP_SCORE,789,GO:0051898,2.9283e-01,1.3000e+01
IMP_SCORE,790,GO:0061097,2.9279e-01,2.7000e+01
IMP_SCORE,791,GO:0046888,2.9278e-01,2.2000e+01
IMP_SCORE,792,GO:0044774,2.9274e-01,1.8000e+01
IMP_SCORE,793,GO:1903428,2.9258e-01,1.3000e+01
IMP_SCORE,794,GO:0045980,2.9249e-01,1.8000e+01
IMP_SCORE,795,GO:0014870,2.9244e-01,3.0000e+00
IMP_SCORE,796,GO:0051957,2.9230e-01,4.0000e+00
IMP_SCORE,797,GO:0071496,2.9223e-01,6.8000e+01
IMP_SCORE,798,GO:0044060,2.9219e-01,1.0000e+01
IMP_SCORE,799,GO:0010952,2.9202e-01,5.4000e+01
IMP_SCORE,800,GO:0016638,2.9192e-01,1.7000e+01
IMP_SCORE,801,GO:2001204,2.9177e-01,1.8000e+01
IMP_SCORE,802,GO:0018196,2.9155e-01,4.5000e+01
IMP_SCORE,803,GO:0048535,2.9121e-01,5.0000e+00
IMP_SCORE,804,GO:0033344,2.9111e-01,1.1000e+01
IMP_SCORE,805,GO:0070633,2.9109e-01,2.0000e+01
IMP_SCORE,806,GO:0043506,2.9105e-01,2.9000e+01
IMP_SCORE,807,GO:0034767,2.9094e-01,3.0000e+01
IMP_SCORE,808,GO:0008320,2.9088e-01,1.2000e+01
IMP_SCORE,809,GO:0043268,2.9075e-01,5.0000e+00
IMP_SCORE,810,GO:0006972,2.9057e-01,1.4000e+01
IMP_SCORE,811,GO:1904724,2.9048e-01,7.3000e+01
IMP_SCORE,812,GO:0061099,2.9042e-01,1.3000e+01
IMP_SCORE,813,GO:0032754,2.9014e-01,6.0000e+00
IMP_SCORE,814,GO:0001846,2.9011e-01,3.0000e+01
IMP_SCORE,815,GO:0071514,2.9003e-01,9.0000e+00
IMP_SCORE,816,GO:0051193,2.8943e-01,1.8000e+01
IMP_SCORE,817,GO:0046135,2.8927e-01,9.0000e+00
IMP_SCORE,818,GO:0010464,2.8917e-01,3.0000e+00
IMP_SCORE,819,GO:0015791,2.8913e-01,8.0000e+00
IMP_SCORE,820,GO:0050850,2.8908e-01,1.2000e+01
IMP_SCORE,821,GO:0022848,2.8895e-01,7.0000e+00
IMP_SCORE,822,GO:0034260,2.8894e-01,3.2000e+01
IMP_SCORE,823,GO:0048664,2.8886e-01,1.8000e+01
IMP_SCORE,824,GO:0032878,2.8867e-01,1.1000e+01
IMP_SCORE,825,GO:0031341,2.8863e-01,1.7000e+01
IMP_SCORE,826,GO:0044295,2.8851e-01,2.3000e+01
IMP_SCORE,827,GO:0016242,2.8845e-01,1.4000e+01
IMP_SCORE,828,GO:0060401,2.8829e-01,1.6000e+01
IMP_SCORE,829,GO:0071482,2.8829e-01,2.2000e+01
IMP_SCORE,830,GO:0010771,2.8820e-01,3.2000e+01
IMP_SCORE,831,GO:0007127,2.8819e-01,7.0000e+00
IMP_SCORE,832,GO:0044298,2.8818e-01,2.5000e+01
IMP_SCORE,833,GO:0048525,2.8805e-01,5.2000e+01
IMP_SCORE,834,GO:0004712,2.8788e-01,3.8000e+01
IMP_SCORE,835,GO:0060142,2.8774e-01,1.5000e+01
IMP_SCORE,836,GO:0030335,2.8755e-01,1.1500e+02
IMP_SCORE,837,GO:0032809,2.8751e-01,3.4000e+01
IMP_SCORE,838,GO:0046471,2.8744e-01,2.6000e+01
IMP_SCORE,839,GO:1902749,2.8740e-01,2.5000e+01
IMP_SCORE,840,GO:0070325,2.8737e-01,8.0000e+00
IMP_SCORE,841,GO:0004550,2.8721e-01,3.0000e+00
IMP_SCORE,842,GO:0035278,2.8719e-01,1.8000e+01
IMP_SCORE,843,GO:0070328,2.8682e-01,9.0000e+00
IMP_SCORE,844,GO:0071467,2.8677e-01,1.2000e+01
IMP_SCORE,845,GO:0030507,2.8663e-01,1.9000e+01
IMP_SCORE,846,GO:0045271,2.8647e-01,8.0000e+00
IMP_SCORE,847,GO:0002833,2.8632e-01,3.3000e+01
IMP_SCORE,848,GO:1901989,2.8628e-01,2.9000e+01
IMP_SCORE,849,GO:0090183,2.8618e-01,1.6000e+01
IMP_SCORE,850,GO:0030513,2.8606e-01,1.1000e+01
IMP_SCORE,851,GO:0010744,2.8591e-01,8.0000e+00
IMP_SCORE,852,GO:0043046,2.8590e-01,3.0000e+00
IMP_SCORE,853,GO:0010518,2.8570e-01,1.7000e+01
IMP_SCORE,854,GO:0061014,2.8557e-01,1.5000e+01
IMP_SCORE,855,GO:0032722,2.8553e-01,2.1000e+01
IMP_SCORE,856,GO:0042711,2.8550e-01,2.0000e+01
IMP_SCORE,857,GO:0043627,2.8547e-01,5.2000e+01
IMP_SCORE,858,GO:0045429,2.8539e-01,9.0000e+00
IMP_SCORE,859,GO:0070229,2.8529e-01,2.4000e+01
IMP_SCORE,860,GO:0060260,2.8522e-01,1.0000e+01
IMP_SCORE,861,GO:0002891,2.8504e-01,8.0000e+00
IMP_SCORE,862,GO:0009312,2.8487e-01,1.7000e+01
IMP_SCORE,863,GO:0032793,2.8478e-01,1.2000e+01
IMP_SCORE,864,GO:0010543,2.8472e-01,1.4000e+01
IMP_SCORE,865,GO:0009311,2.8462e-01,6.6000e+01
IMP_SCORE,866,GO:0002228,2.8462e-01,1.9000e+01
IMP_SCORE,867,GO:0045621,2.8462e-01,2.4000e+01
IMP_SCORE,868,GO:0000075,2.8456e-01,3.8000e+01
IMP_SCORE,869,GO:0034629,2.8441e-01,1.4000e+01
IMP_SCORE,870,GO:0007635,2.8412e-01,3.0000e+00
IMP_SCORE,871,GO:0031983,2.8411e-01,1.4400e+02
IMP_SCORE,872,GO:1902402,2.8408e-01,1.0000e+01
IMP_SCORE,873,GO:1903707,2.8393e-01,7.3000e+01
IMP_SCORE,874,GO:2000114,2.8392e-01,1.0000e+01
IMP_SCORE,875,GO:0030212,2.8386e-01,3.7000e+01
IMP_SCORE,876,GO:0038201,2.8384e-01,2.8000e+01
IMP_SCORE,877,GO:0035579,2.8374e-01,8.0000e+01
IMP_SCORE,878,GO:0043539,2.8373e-01,1.9000e+01
IMP_SCORE,879,GO:0043124,2.8373e-01,2.8000e+01
IMP_SCORE,880,GO:0035815,2.8367e-01,5.0000e+00
IMP_SCORE,881,GO:0009898,2.8363e-01,2.9000e+01
IMP_SCORE,882,GO:0006677,2.8360e-01,3.1000e+01
IMP_SCORE,883,GO:1903580,2.8347e-01,8.0000e+00
IMP_SCORE,884,GO:0019843,2.8334e-01,9.3000e+01
IMP_SCORE,885,GO:0002698,2.8307e-01,3.1000e+01
IMP_SCORE,886,GO:0000993,2.8297e-01,5.0000e+00
IMP_SCORE,887,GO:0001784,2.8288e-01,1.2000e+01
IMP_SCORE,888,GO:0032530,2.8283e-01,2.1000e+01
IMP_SCORE,889,GO:0072079,2.8274e-01,3.0000e+00
IMP_SCORE,890,GO:0032410,2.8268e-01,2.1000e+01
IMP_SCORE,891,GO:0045332,2.8261e-01,7.0000e+00
IMP_SCORE,892,GO:0030330,2.8260e-01,2.2000e+01
IMP_SCORE,893,GO:0098794,2.8247e-01,1.0500e+02
IMP_SCORE,894,GO:1902904,2.8234e-01,4.8000e+01
IMP_SCORE,895,GO:0060099,2.8228e-01,6.0000e+00
IMP_SCORE,896,GO:0032994,2.8219e-01,3.5000e+01
IMP_SCORE,897,GO:0035088,2.8217e-01,3.4000e+01
IMP_SCORE,898,GO:0050930,2.8216e-01,4.0000e+00
IMP_SCORE,899,GO:0045005,2.8207e-01,7.0000e+00
IMP_SCORE,900,GO:0030041,2.8191e-01,7.0000e+00
IMP_SCORE,901,GO:0042575,2.8189e-01,4.0000e+00
IMP_SCORE,902,GO:0045582,2.8187e-01,2.8000e+01
IMP_SCORE,903,GO:0014821,2.8187e-01,1.1000e+01
IMP_SCORE,904,GO:0019200,2.8182e-01,1.0000e+01
IMP_SCORE,905,GO:0031646,2.8151e-01,2.0000e+01
IMP_SCORE,906,GO:0071478,2.8151e-01,6.4000e+01
IMP_SCORE,907,GO:0051225,2.8146e-01,5.3000e+01
IMP_SCORE,908,GO:0042347,2.8140e-01,1.7000e+01
IMP_SCORE,909,GO:0003007,2.8131e-01,1.1000e+01
IMP_SCORE,910,GO:0043068,2.8125e-01,1.8200e+02
IMP_SCORE,911,GO:0042994,2.8122e-01,7.0000e+00
IMP_SCORE,912,GO:0005313,2.8104e-01,9.0000e+00
IMP_SCORE,913,GO:0001837,2.8103e-01,2.6000e+01
IMP_SCORE,914,GO:0042629,2.8102e-01,1.8000e+01
IMP_SCORE,915,GO:0000793,2.8096e-01,2.7000e+01
IMP_SCORE,916,GO:0042770,2.8084e-01,2.1000e+01
IMP_SCORE,917,GO:0030666,2.8079e-01,1.0400e+02
IMP_SCORE,918,GO:0051769,2.8061e-01,3.0000e+00
IMP_SCORE,919,GO:0007632,2.8057e-01,1.3000e+01
IMP_SCORE,920,GO:0097191,2.8041e-01,2.6000e+01
IMP_SCORE,921,GO:0071331,2.8031e-01,2.7000e+01
IMP_SCORE,922,GO:0099132,2.8024e-01,1.0000e+01
IMP_SCORE,923,GO:0015662,2.8018e-01,3.0000e+01
IMP_SCORE,924,GO:0016811,2.8012e-01,1.0000e+02
IMP_SCORE,925,GO:0021794,2.8009e-01,1.3000e+01
IMP_SCORE,926,GO:0045601,2.7996e-01,2.0000e+01
IMP_SCORE,927,GO:0001676,2.7989e-01,1.0700e+02
IMP_SCORE,928,GO:0060021,2.7980e-01,3.5000e+01
IMP_SCORE,929,GO:0001704,2.7970e-01,9.0000e+00
IMP_SCORE,930,GO:0002920,2.7958e-01,3.2000e+01
IMP_SCORE,931,GO:0033753,2.7957e-01,4.0000e+00
IMP_SCORE,932,GO:0002076,2.7953e-01,4.0000e+00
IMP_SCORE,933,GO:0042542,2.7938e-01,4.0000e+01
IMP_SCORE,934,GO:0010632,2.7926e-01,5.4000e+01
IMP_SCORE,935,GO:0018210,2.7901e-01,4.7000e+01
IMP_SCORE,936,GO:0006101,2.7901e-01,3.2000e+01
IMP_SCORE,937,GO:0002285,2.7867e-01,2.4000e+01
IMP_SCORE,938,GO:0010922,2.7859e-01,1.9000e+01
IMP_SCORE,939,GO:0060049,2.7850e-01,1.3000e+01
IMP_SCORE,940,GO:0042577,2.7832e-01,2.6000e+01
IMP_SCORE,941,GO:0043531,2.7832e-01,3.6000e+01
IMP_SCORE,942,GO:1902600,2.7825e-01,2.5000e+01
IMP_SCORE,943,GO:0046513,2.7824e-01,2.9000e+01
IMP_SCORE,944,GO:0035518,2.7808e-01,2.0000e+00
IMP_SCORE,945,GO:0015368,2.7797e-01,2.5000e+01
IMP_SCORE,946,GO:0014068,2.7790e-01,2.0000e+01
IMP_SCORE,947,GO:0002020,2.7787e-01,4.2000e+01
IMP_SCORE,948,GO:1901673,2.7762e-01,4.0000e+00
IMP_SCORE,949,GO:0051851,2.7760e-01,1.9000e+01
IMP_SCORE,950,GO:0002360,2.7750e-01,1.3000e+01
IMP_SCORE,951,GO:0051151,2.7747e-01,8.0000e+00
IMP_SCORE,952,GO:2001258,2.7745e-01,3.0000e+00
IMP_SCORE,953,GO:0050869,2.7745e-01,9.0000e+00
IMP_SCORE,954,GO:0002407,2.7739e-01,5.0000e+00
IMP_SCORE,955,GO:0004683,2.7685e-01,1.8000e+01
IMP_SCORE,956,GO:0008527,2.7653e-01,2.2000e+01
IMP_SCORE,957,GO:0016763,2.7652e-01,1.1800e+02
IMP_SCORE,958,GO:0042832,2.7622e-01,2.5000e+01
IMP_SCORE,959,GO:0045620,2.7607e-01,7.0000e+00
IMP_SCORE,960,GO:0090311,2.7606e-01,1.4000e+01
IMP_SCORE,961,GO:0052813,2.7598e-01,2.4000e+01
IMP_SCORE,962,GO:2000736,2.7597e-01,1.0000e+01
IMP_SCORE,963,GO:1900047,2.7591e-01,3.1000e+01
IMP_SCORE,964,GO:0033500,2.7589e-01,4.6000e+01
IMP_SCORE,965,GO:0010310,2.7575e-01,1.3000e+01
IMP_SCORE,966,GO:0046655,2.7561e-01,1.2000e+01
IMP_SCORE,967,GO:0035254,2.7545e-01,1.3000e+01
IMP_SCORE,968,GO:0032794,2.7540e-01,1.2000e+01
IMP_SCORE,969,GO:0043011,2.7529e-01,1.5000e+01
IMP_SCORE,970,GO:0051897,2.7521e-01,1.7000e+01
IMP_SCORE,971,GO:0010224,2.7490e-01,1.0000e+01
IMP_SCORE,972,GO:0030506,2.7482e-01,4.4000e+01
IMP_SCORE,973,GO:0035690,2.7467e-01,5.0000e+01
IMP_SCORE,974,GO:0010821,2.7455e-01,8.0000e+01
IMP_SCORE,975,GO:0042108,2.7448e-01,2.0000e+01
IMP_SCORE,976,GO:0005643,2.7433e-01,1.1000e+01
IMP_SCORE,977,GO:0005231,2.7430e-01,2.3000e+01
IMP_SCORE,978,GO:0048754,2.7429e-01,3.6000e+01
IMP_SCORE,979,GO:2000060,2.7411e-01,4.0000e+00
IMP_SCORE,980,GO:0002888,2.7406e-01,8.0000e+00
IMP_SCORE,981,GO:0010522,2.7406e-01,2.8000e+01
IMP_SCORE,982,GO:0019217,2.7405e-01,3.2000e+01
IMP_SCORE,983,GO:0043537,2.7395e-01,8.0000e+00
IMP_SCORE,984,GO:0045740,2.7391e-01,8.0000e+00
IMP_SCORE,985,GO:0050667,2.7363e-01,1.7000e+01
IMP_SCORE,986,GO:0032147,2.7358e-01,6.4000e+01
IMP_SCORE,987,GO:0051100,2.7357e-01,6.6000e+01
IMP_SCORE,988,GO:0099604,2.7352e-01,4.0000e+00
IMP_SCORE,989,GO:2000279,2.7339e-01,6.0000e+00
IMP_SCORE,990,GO:0016884,2.7338e-01,1.3000e+01
IMP_SCORE,991,GO:0007044,2.7320e-01,4.6000e+01
IMP_SCORE,992,GO:0032355,2.7312e-01,5.9000e+01
IMP_SCORE,993,GO:0090136,2.7302e-01,1.4000e+01
IMP_SCORE,994,GO:0031072,2.7299e-01,7.5000e+01
IMP_SCORE,995,GO:1900745,2.7295e-01,2.0000e+01
IMP_SCORE,996,GO:0045444,2.7281e-01,7.8000e+01
IMP_SCORE,997,GO:0033270,2.7267e-01,2.1000e+01
IMP_SCORE,998,GO:0005777,2.7266e-01,1.6400e+02
IMP_SCORE,999,GO:0070566,2.7232e-01,8.0000e+00
IMP_SCORE,1000,GO:0045843,2.7230e-01,1.4000e+01
IMP_SCORE,1001,GO:1901722,2.7170e-01,3.0000e+00
IMP_SCORE,1002,GO:0002686,2.7166e-01,1.5000e+01
IMP_SCORE,1003,GO:0036315,2.7156e-01,1.1000e+01
IMP_SCORE,1004,GO:0031089,2.7153e-01,2.8000e+01
IMP_SCORE,1005,GO:0045923,2.7152e-01,1.1000e+01
IMP_SCORE,1006,GO:0048786,2.7148e-01,2.1000e+01
IMP_SCORE,1007,GO:1900034,2.7141e-01,5.5000e+01
IMP_SCORE,1008,GO:0051152,2.7141e-01,3.0000e+00
IMP_SCORE,1009,GO:0003009,2.7138e-01,1.8000e+01
IMP_SCORE,1010,GO:1900006,2.7130e-01,1.4000e+01
IMP_SCORE,1011,GO:0019731,2.7129e-01,2.1000e+01
IMP_SCORE,1012,GO:0005095,2.7121e-01,1.0000e+01
IMP_SCORE,1013,GO:0002761,2.7116e-01,7.2000e+01
IMP_SCORE,1014,GO:0002230,2.7110e-01,5.0000e+00
IMP_SCORE,1015,GO:0022821,2.7109e-01,3.0000e+00
IMP_SCORE,1016,GO:0048639,2.7098e-01,2.6000e+01
IMP_SCORE,1017,GO:0048638,2.7097e-01,8.3000e+01
IMP_SCORE,1018,GO:2000047,2.7074e-01,4.0000e+00
IMP_SCORE,1019,GO:0030859,2.7055e-01,2.2000e+01
IMP_SCORE,1020,GO:0048635,2.7041e-01,1.5000e+01
IMP_SCORE,1021,GO:0032941,2.7019e-01,2.6000e+01
IMP_SCORE,1022,GO:0051081,2.7006e-01,1.8000e+01
IMP_SCORE,1023,GO:0035871,2.7004e-01,3.6000e+01
IMP_SCORE,1024,GO:0002523,2.6997e-01,1.2000e+01
IMP_SCORE,1025,GO:0016790,2.6996e-01,4.8000e+01
IMP_SCORE,1026,GO:0007007,2.6989e-01,5.0000e+00
IMP_SCORE,1027,GO:0097300,2.6968e-01,2.7000e+01
IMP_SCORE,1028,GO:0031402,2.6945e-01,1.5000e+01
IMP_SCORE,1029,GO:0030595,2.6937e-01,4.0000e+01
IMP_SCORE,1030,GO:0031641,2.6933e-01,1.4000e+01
IMP_SCORE,1031,GO:0035102,2.6911e-01,7.0000e+00
IMP_SCORE,1032,GO:0071222,2.6906e-01,3.5000e+01
IMP_SCORE,1033,GO:0034399,2.6905e-01,1.9000e+01
IMP_SCORE,1034,GO:0048712,2.6899e-01,8.0000e+00
IMP_SCORE,1035,GO:0070848,2.6894e-01,7.4000e+01
IMP_SCORE,1036,GO:0010719,2.6892e-01,1.2000e+01
IMP_SCORE,1037,GO:0045744,2.6879e-01,2.8000e+01
IMP_SCORE,1038,GO:0033558,2.6871e-01,1.8000e+01
IMP_SCORE,1039,GO:1990138,2.6864e-01,3.2000e+01
IMP_SCORE,1040,GO:1904894,2.6860e-01,1.7000e+01
IMP_SCORE,1041,GO:0006006,2.6856e-01,4.9000e+01
IMP_SCORE,1042,GO:1901224,2.6851e-01,8.0000e+00
IMP_SCORE,1043,GO:0050818,2.6845e-01,5.2000e+01
IMP_SCORE,1044,GO:1905954,2.6838e-01,1.9000e+01
IMP_SCORE,1045,GO:0006828,2.6819e-01,3.0000e+00
IMP_SCORE,1046,GO:0010676,2.6818e-01,1.9000e+01
IMP_SCORE,1047,GO:0022829,2.6809e-01,9.0000e+00
IMP_SCORE,1048,GO:0000717,2.6807e-01,6.0000e+00
IMP_SCORE,1049,GO:0051569,2.6801e-01,5.0000e+00
IMP_SCORE,1050,GO:0042594,2.6799e-01,7.0000e+01
IMP_SCORE,1051,GO:0042627,2.6787e-01,8.0000e+00
IMP_SCORE,1052,GO:0014704,2.6780e-01,1.4000e+01
IMP_SCORE,1053,GO:0044033,2.6778e-01,1.2000e+01
IMP_SCORE,1054,GO:0006754,2.6777e-01,9.0000e+00
IMP_SCORE,1055,GO:0032728,2.6766e-01,8.0000e+00
IMP_SCORE,1056,GO:0086091,2.6754e-01,1.8000e+01
IMP_SCORE,1057,GO:0051447,2.6744e-01,5.0000e+00
IMP_SCORE,1058,GO:1902743,2.6730e-01,2.0000e+01
IMP_SCORE,1059,GO:0070372,2.6697e-01,7.6000e+01
IMP_SCORE,1060,GO:0007274,2.6693e-01,1.8000e+01
IMP_SCORE,1061,GO:0007254,2.6692e-01,1.2000e+01
IMP_SCORE,1062,GO:0097202,2.6692e-01,8.0000e+00
IMP_SCORE,1063,GO:0014048,2.6688e-01,7.0000e+00
IMP_SCORE,1064,GO:0060251,2.6676e-01,7.0000e+00
IMP_SCORE,1065,GO:0043065,2.6663e-01,1.6300e+02
IMP_SCORE,1066,GO:0030705,2.6661e-01,5.2000e+01
IMP_SCORE,1067,GO:0048736,2.6656e-01,4.1000e+01
IMP_SCORE,1068,GO:0048762,2.6649e-01,3.5000e+01
IMP_SCORE,1069,GO:0044246,2.6648e-01,1.2000e+01
IMP_SCORE,1070,GO:0032155,2.6638e-01,6.5000e+01
IMP_SCORE,1071,GO:0044827,2.6620e-01,1.1000e+01
IMP_SCORE,1072,GO:0048521,2.6609e-01,5.0000e+00
IMP_SCORE,1073,GO:0097529,2.6609e-01,3.6000e+01
IMP_SCORE,1074,GO:0006509,2.6608e-01,8.0000e+00
IMP_SCORE,1075,GO:0016004,2.6606e-01,3.0000e+00
IMP_SCORE,1076,GO:0000018,2.6587e-01,1.4000e+01
IMP_SCORE,1077,GO:0005123,2.6582e-01,9.0000e+00
IMP_SCORE,1078,GO:0070570,2.6578e-01,9.0000e+00
IMP_SCORE,1079,GO:0048679,2.6576e-01,8.0000e+00
IMP_SCORE,1080,GO:0035259,2.6565e-01,1.2000e+01
IMP_SCORE,1081,GO:0034362,2.6565e-01,4.0000e+00
IMP_SCORE,1082,GO:0090140,2.6562e-01,1.6000e+01
IMP_SCORE,1083,GO:2000637,2.6549e-01,8.0000e+00
IMP_SCORE,1084,GO:0061138,2.6545e-01,5.2000e+01
IMP_SCORE,1085,GO:0051702,2.6520e-01,1.8000e+01
IMP_SCORE,1086,GO:0060306,2.6515e-01,8.0000e+00
IMP_SCORE,1087,GO:0009164,2.6504e-01,1.8000e+01
IMP_SCORE,1088,GO:0031100,2.6501e-01,4.1000e+01
IMP_SCORE,1089,GO:1900087,2.6501e-01,2.0000e+01
IMP_SCORE,1090,GO:0045670,2.6485e-01,4.8000e+01
IMP_SCORE,1091,GO:0071356,2.6483e-01,4.3000e+01
IMP_SCORE,1092,GO:0010872,2.6481e-01,1.0000e+01
IMP_SCORE,1093,GO:0010575,2.6480e-01,1.3000e+01
IMP_SCORE,1094,GO:0010837,2.6471e-01,1.5000e+01
IMP_SCORE,1095,GO:0010976,2.6470e-01,5.5000e+01
IMP_SCORE,1096,GO:0002526,2.6467e-01,6.8000e+01
IMP_SCORE,1097,GO:0046649,2.6455e-01,9.5000e+01
IMP_SCORE,1098,GO:0016051,2.6451e-01,7.5000e+01
IMP_SCORE,1099,GO:0000060,2.6449e-01,8.0000e+00
IMP_SCORE,1100,GO:0060338,2.6425e-01,1.5000e+01
IMP_SCORE,1101,GO:0070373,2.6416e-01,2.7000e+01
IMP_SCORE,1102,GO:0010812,2.6405e-01,2.9000e+01
IMP_SCORE,1103,GO:0022612,2.6393e-01,3.1000e+01
IMP_SCORE,1104,GO:0004708,2.6391e-01,1.5000e+01
IMP_SCORE,1105,GO:0045778,2.6384e-01,3.7000e+01
IMP_SCORE,1106,GO:0032813,2.6366e-01,2.0000e+01
IMP_SCORE,1107,GO:0035235,2.6363e-01,1.7000e+01
IMP_SCORE,1108,GO:2000134,2.6356e-01,2.5000e+01
IMP_SCORE,1109,GO:0060158,2.6350e-01,4.0000e+00
IMP_SCORE,1110,GO:1902003,2.6350e-01,1.8000e+01
IMP_SCORE,1111,GO:1903317,2.6348e-01,6.3000e+01
IMP_SCORE,1112,GO:0071481,2.6346e-01,1.0000e+01
IMP_SCORE,1113,GO:0006953,2.6342e-01,5.4000e+01
IMP_SCORE,1114,GO:0090559,2.6335e-01,2.2000e+01
IMP_SCORE,1115,GO:0006261,2.6331e-01,2.7000e+01
IMP_SCORE,1116,GO:0010569,2.6325e-01,9.0000e+00
IMP_SCORE,1117,GO:0048812,2.6319e-01,1.0000e+02
IMP_SCORE,1118,GO:1902106,2.6319e-01,5.0000e+01
IMP_SCORE,1119,GO:0099118,2.6318e-01,2.4000e+01
IMP_SCORE,1120,GO:0060560,2.6309e-01,4.0000e+01
IMP_SCORE,1121,GO:1990090,2.6286e-01,1.5000e+01
IMP_SCORE,1122,GO:0070920,2.6264e-01,5.0000e+00
IMP_SCORE,1123,GO:0031901,2.6253e-01,7.2000e+01
IMP_SCORE,1124,GO:0051384,2.6250e-01,5.9000e+01
IMP_SCORE,1125,GO:0040013,2.6249e-01,8.7000e+01
IMP_SCORE,1126,GO:0033045,2.6243e-01,1.2000e+01
IMP_SCORE,1127,GO:0097386,2.6237e-01,9.0000e+00
IMP_SCORE,1128,GO:1904893,2.6196e-01,2.4000e+01
IMP_SCORE,1129,GO:0008344,2.6191e-01,5.1000e+01
IMP_SCORE,1130,GO:1902229,2.6181e-01,1.7000e+01
IMP_SCORE,1131,GO:0051195,2.6167e-01,6.0000e+00
IMP_SCORE,1132,GO:0043425,2.6146e-01,1.6000e+01
IMP_SCORE,1133,GO:0046934,2.6137e-01,1.7000e+01
IMP_SCORE,1134,GO:0042058,2.6136e-01,2.2000e+01
IMP_SCORE,1135,GO:0044344,2.6135e-01,1.8000e+01
IMP_SCORE,1136,GO:0045814,2.6133e-01,2.1000e+01
IMP_SCORE,1137,GO:0055088,2.6130e-01,3.0000e+01
IMP_SCORE,1138,GO:0009251,2.6120e-01,1.8000e+01
IMP_SCORE,1139,GO:0007409,2.6113e-01,7.7000e+01
IMP_SCORE,1140,GO:2001233,2.6113e-01,1.1700e+02
IMP_SCORE,1141,GO:0019400,2.6110e-01,1.7000e+01
IMP_SCORE,1142,GO:0001952,2.6096e-01,2.4000e+01
IMP_SCORE,1143,GO:0005536,2.6087e-01,1.6000e+01
IMP_SCORE,1144,GO:0035326,2.6080e-01,3.3000e+01
IMP_SCORE,1145,GO:1900180,2.6071e-01,7.0000e+01
IMP_SCORE,1146,GO:0010769,2.6070e-01,8.3000e+01
IMP_SCORE,1147,GO:0043500,2.6063e-01,4.0000e+00
IMP_SCORE,1148,GO:0046514,2.6062e-01,3.0000e+01
IMP_SCORE,1149,GO:0043394,2.6035e-01,3.3000e+01
IMP_SCORE,1150,GO:0044321,2.6033e-01,4.0000e+00
IMP_SCORE,1151,GO:0060562,2.6030e-01,3.4000e+01
IMP_SCORE,1152,GO:0022029,2.6030e-01,2.7000e+01
IMP_SCORE,1153,GO:0034111,2.6030e-01,4.0000e+00
IMP_SCORE,1154,GO:0051402,2.6023e-01,8.0000e+00
IMP_SCORE,1155,GO:0051899,2.6023e-01,1.9000e+01
IMP_SCORE,1156,GO:0071453,2.6020e-01,2.6000e+01
IMP_SCORE,1157,GO:0009395,2.6016e-01,2.2000e+01
IMP_SCORE,1158,GO:0034774,2.6012e-01,1.2100e+02
IMP_SCORE,1159,GO:0032720,2.6008e-01,1.8000e+01
IMP_SCORE,1160,GO:1904018,2.6003e-01,6.3000e+01
IMP_SCORE,1161,GO:0022038,2.6002e-01,7.0000e+00
IMP_SCORE,1162,GO:0048265,2.5988e-01,4.0000e+00
IMP_SCORE,1163,GO:0043536,2.5983e-01,1.6000e+01
IMP_SCORE,1164,GO:0007162,2.5981e-01,8.7000e+01
IMP_SCORE,1165,GO:0030149,2.5970e-01,3.2000e+01
IMP_SCORE,1166,GO:0000307,2.5951e-01,1.2000e+01
IMP_SCORE,1167,GO:0006606,2.5951e-01,3.9000e+01
IMP_SCORE,1168,GO:0021895,2.5950e-01,9.0000e+00
IMP_SCORE,1169,GO:0030238,2.5948e-01,4.0000e+00
IMP_SCORE,1170,GO:0042102,2.5942e-01,2.4000e+01
IMP_SCORE,1171,GO:0005057,2.5931e-01,1.1900e+02
IMP_SCORE,1172,GO:1901532,2.5917e-01,6.0000e+00
IMP_SCORE,1173,GO:0003735,2.5916e-01,8.4000e+01
IMP_SCORE,1174,GO:0046326,2.5889e-01,3.0000e+01
IMP_SCORE,1175,GO:0071359,2.5868e-01,1.3000e+01
IMP_SCORE,1176,GO:1902884,2.5864e-01,9.0000e+00
IMP_SCORE,1177,GO:0061448,2.5864e-01,2.5000e+01
IMP_SCORE,1178,GO:0002695,2.5861e-01,4.6000e+01
IMP_SCORE,1179,GO:0051592,2.5858e-01,9.7000e+01
IMP_SCORE,1180,GO:0008347,2.5854e-01,3.6000e+01
IMP_SCORE,1181,GO:2000269,2.5851e-01,2.4000e+01
IMP_SCORE,1182,GO:0044003,2.5847e-01,1.6000e+01
IMP_SCORE,1183,GO:0051057,2.5843e-01,1.4000e+01
IMP_SCORE,1184,GO:0044309,2.5810e-01,6.6000e+01
IMP_SCORE,1185,GO:0005884,2.5809e-01,3.4000e+01
IMP_SCORE,1186,GO:1902253,2.5798e-01,1.3000e+01
IMP_SCORE,1187,GO:0043620,2.5789e-01,2.7000e+01
IMP_SCORE,1188,GO:0009111,2.5788e-01,4.0000e+00
IMP_SCORE,1189,GO:0070875,2.5774e-01,1.0000e+01
IMP_SCORE,1190,GO:0043279,2.5755e-01,2.6000e+01
IMP_SCORE,1191,GO:0043292,2.5752e-01,4.3000e+01
IMP_SCORE,1192,GO:0003254,2.5751e-01,9.0000e+00
IMP_SCORE,1193,GO:0034364,2.5744e-01,4.0000e+01
IMP_SCORE,1194,GO:0010649,2.5742e-01,4.0000e+00
IMP_SCORE,1195,GO:0015867,2.5731e-01,9.0000e+00
IMP_SCORE,1196,GO:0034405,2.5730e-01,1.2000e+01
IMP_SCORE,1197,GO:0046330,2.5728e-01,3.4000e+01
IMP_SCORE,1198,GO:0006275,2.5725e-01,3.5000e+01
IMP_SCORE,1199,GO:0010288,2.5672e-01,1.4000e+01
IMP_SCORE,1200,GO:0007257,2.5672e-01,1.8000e+01
IMP_SCORE,1201,GO:0035872,2.5664e-01,4.0000e+00
IMP_SCORE,1202,GO:0071383,2.5656e-01,2.2000e+01
IMP_SCORE,1203,GO:0030371,2.5653e-01,2.7000e+01
IMP_SCORE,1204,GO:0006825,2.5627e-01,1.9000e+01
IMP_SCORE,1205,GO:0007026,2.5624e-01,1.2000e+01
IMP_SCORE,1206,GO:0042219,2.5612e-01,3.0000e+01
IMP_SCORE,1207,GO:0032930,2.5605e-01,8.0000e+00
IMP_SCORE,1208,GO:0042423,2.5602e-01,9.0000e+00
IMP_SCORE,1209,GO:0048018,2.5600e-01,8.0000e+00
IMP_SCORE,1210,GO:0032890,2.5600e-01,1.1000e+01
IMP_SCORE,1211,GO:0043034,2.5595e-01,4.4000e+01
IMP_SCORE,1212,GO:0030662,2.5588e-01,8.7000e+01
IMP_SCORE,1213,GO:0031638,2.5581e-01,3.0000e+01
IMP_SCORE,1214,GO:0060760,2.5577e-01,2.1000e+01
IMP_SCORE,1215,GO:0050856,2.5572e-01,1.1000e+01
IMP_SCORE,1216,GO:0019054,2.5569e-01,1.0000e+01
IMP_SCORE,1217,GO:0030509,2.5552e-01,2.3000e+01
IMP_SCORE,1218,GO:0050886,2.5550e-01,7.0000e+00
IMP_SCORE,1219,GO:0050777,2.5539e-01,4.8000e+01
IMP_SCORE,1220,GO:0042149,2.5538e-01,2.1000e+01
IMP_SCORE,1221,GO:1903427,2.5531e-01,1.2000e+01
IMP_SCORE,1222,GO:0010718,2.5529e-01,1.9000e+01
IMP_SCORE,1223,GO:0046427,2.5529e-01,1.7000e+01
IMP_SCORE,1224,GO:0002758,2.5525e-01,4.4000e+01
IMP_SCORE,1225,GO:0046328,2.5518e-01,4.7000e+01
IMP_SCORE,1226,GO:0031233,2.5515e-01,2.7000e+01
IMP_SCORE,1227,GO:0031342,2.5514e-01,1.0000e+01
IMP_SCORE,1228,GO:0060394,2.5508e-01,1.1000e+01
IMP_SCORE,1229,GO:1902400,2.5500e-01,9.0000e+00
IMP_SCORE,1230,GO:0040014,2.5499e-01,2.3000e+01
IMP_SCORE,1231,GO:0030195,2.5498e-01,2.6000e+01
IMP_SCORE,1232,GO:0071479,2.5481e-01,2.7000e+01
IMP_SCORE,1233,GO:0030947,2.5481e-01,2.5000e+01
IMP_SCORE,1234,GO:0043371,2.5477e-01,6.0000e+00
IMP_SCORE,1235,GO:0030017,2.5463e-01,2.4000e+01
IMP_SCORE,1236,GO:0034341,2.5461e-01,9.7000e+01
IMP_SCORE,1237,GO:0043122,2.5461e-01,1.4400e+02
IMP_SCORE,1238,GO:0050710,2.5460e-01,2.1000e+01
IMP_SCORE,1239,GO:1901379,2.5458e-01,2.6000e+01
IMP_SCORE,1240,GO:0032006,2.5454e-01,6.5000e+01
IMP_SCORE,1241,GO:0031570,2.5449e-01,2.8000e+01
IMP_SCORE,1242,GO:0042534,2.5445e-01,8.0000e+00
IMP_SCORE,1243,GO:0032232,2.5442e-01,1.0000e+01
IMP_SCORE,1244,GO:0043231,2.5441e-01,1.7400e+03
IMP_SCORE,1245,GO:0043558,2.5432e-01,4.0000e+00
IMP_SCORE,1246,GO:0070482,2.5430e-01,5.3000e+01
IMP_SCORE,1247,GO:0052743,2.5428e-01,5.0000e+00
IMP_SCORE,1248,GO:0008655,2.5418e-01,1.0000e+01
IMP_SCORE,1249,GO:0033619,2.5413e-01,2.0000e+01
IMP_SCORE,1250,GO:0015250,2.5412e-01,1.5000e+01
IMP_SCORE,1251,GO:0002548,2.5410e-01,2.0000e+01
IMP_SCORE,1252,GO:0002183,2.5393e-01,4.0000e+00
IMP_SCORE,1253,GO:2001244,2.5390e-01,2.6000e+01
IMP_SCORE,1254,GO:0060041,2.5384e-01,3.1000e+01
IMP_SCORE,1255,GO:0055119,2.5379e-01,5.0000e+00
IMP_SCORE,1256,GO:2000108,2.5378e-01,1.3000e+01
IMP_SCORE,1257,GO:0044146,2.5369e-01,1.2000e+01
IMP_SCORE,1258,GO:0072091,2.5365e-01,2.5000e+01
IMP_SCORE,1259,GO:0000904,2.5357e-01,3.7000e+01
IMP_SCORE,1260,GO:0006836,2.5357e-01,6.3000e+01
IMP_SCORE,1261,GO:0046631,2.5352e-01,1.2000e+01
IMP_SCORE,1262,GO:0051047,2.5335e-01,8.4000e+01
IMP_SCORE,1263,GO:0006090,2.5326e-01,3.3000e+01
IMP_SCORE,1264,GO:0050730,2.5320e-01,6.1000e+01
IMP_SCORE,1265,GO:0045974,2.5306e-01,1.2000e+01
IMP_SCORE,1266,GO:0006000,2.5299e-01,8.0000e+00
IMP_SCORE,1267,GO:0071322,2.5294e-01,3.2000e+01
IMP_SCORE,1268,GO:0010721,2.5286e-01,8.7000e+01
IMP_SCORE,1269,GO:0046641,2.5285e-01,9.0000e+00
IMP_SCORE,1270,GO:0006293,2.5284e-01,9.0000e+00
IMP_SCORE,1271,GO:0060147,2.5283e-01,1.2000e+01
IMP_SCORE,1272,GO:0002827,2.5281e-01,5.0000e+00
IMP_SCORE,1273,GO:0086005,2.5279e-01,5.0000e+00
IMP_SCORE,1274,GO:0009435,2.5276e-01,1.4000e+01
IMP_SCORE,1275,GO:0051219,2.5275e-01,1.6000e+01
IMP_SCORE,1276,GO:0048557,2.5274e-01,8.0000e+00
IMP_SCORE,1277,GO:0046849,2.5274e-01,1.2000e+01
IMP_SCORE,1278,GO:0060999,2.5272e-01,1.1000e+01
IMP_SCORE,1279,GO:0007346,2.5272e-01,1.4800e+02
IMP_SCORE,1280,GO:0010717,2.5266e-01,2.2000e+01
IMP_SCORE,1281,GO:0050920,2.5254e-01,4.3000e+01
IMP_SCORE,1282,GO:0098813,2.5254e-01,1.3000e+01
IMP_SCORE,1283,GO:0050852,2.5252e-01,3.4000e+01
IMP_SCORE,1284,GO:0002223,2.5250e-01,3.3000e+01
IMP_SCORE,1285,GO:0060997,2.5249e-01,8.0000e+00
IMP_SCORE,1286,GO:0043410,2.5230e-01,9.5000e+01
IMP_SCORE,1287,GO:0009408,2.5225e-01,7.6000e+01
IMP_SCORE,1288,GO:0005892,2.5221e-01,4.0000e+00
IMP_SCORE,1289,GO:0005160,2.5214e-01,1.1000e+01
IMP_SCORE,1290,GO:1905898,2.5210e-01,5.0000e+00
IMP_SCORE,1291,GO:1902668,2.5209e-01,8.0000e+00
IMP_SCORE,1292,GO:0050873,2.5209e-01,2.6000e+01
IMP_SCORE,1293,GO:0051048,2.5206e-01,7.1000e+01
IMP_SCORE,1294,GO:0010875,2.5199e-01,1.2000e+01
IMP_SCORE,1295,GO:0034116,2.5190e-01,4.0000e+00
IMP_SCORE,1296,GO:0060218,2.5187e-01,4.0000e+00
IMP_SCORE,1297,GO:0051924,2.5180e-01,7.7000e+01
IMP_SCORE,1298,GO:0016441,2.5173e-01,8.0000e+00
IMP_SCORE,1299,GO:0001223,2.5171e-01,3.0000e+00
IMP_SCORE,1300,GO:0070914,2.5167e-01,1.3000e+01
IMP_SCORE,1301,GO:0045475,2.5166e-01,1.9000e+01
IMP_SCORE,1302,GO:0060348,2.5163e-01,5.7000e+01
IMP_SCORE,1303,GO:0043383,2.5163e-01,1.0000e+00
IMP_SCORE,1304,GO:1904019,2.5163e-01,2.0000e+00
IMP_SCORE,1305,GO:0001963,2.5163e-01,1.0000e+00
IMP_SCORE,1306,GO:0043142,2.5163e-01,1.0000e+00
IMP_SCORE,1307,GO:0005132,2.5163e-01,1.0000e+00
IMP_SCORE,1308,GO:0045605,2.5163e-01,1.0000e+00
IMP_SCORE,1309,GO:0060644,2.5163e-01,1.0000e+00
IMP_SCORE,1310,GO:0007190,2.5143e-01,4.0000e+00
IMP_SCORE,1311,GO:0051101,2.5143e-01,2.4000e+01
IMP_SCORE,1312,GO:0001953,2.5142e-01,2.9000e+01
IMP_SCORE,1313,GO:0032928,2.5138e-01,1.0000e+01
IMP_SCORE,1314,GO:0090141,2.5136e-01,4.0000e+00
IMP_SCORE,1315,GO:0044613,2.5135e-01,4.0000e+00
IMP_SCORE,1316,GO:0070498,2.5128e-01,6.0000e+00
IMP_SCORE,1317,GO:0033046,2.5111e-01,6.0000e+00
IMP_SCORE,1318,GO:1901992,2.5106e-01,2.4000e+01
IMP_SCORE,1319,GO:0051180,2.5103e-01,1.5000e+01
IMP_SCORE,1320,GO:0031331,2.5099e-01,8.8000e+01
IMP_SCORE,1321,GO:0001889,2.5094e-01,3.9000e+01
IMP_SCORE,1322,GO:0048713,2.5093e-01,2.1000e+01
IMP_SCORE,1323,GO:1903391,2.5084e-01,1.5000e+01
IMP_SCORE,1324,GO:0090199,2.5081e-01,9.0000e+00
IMP_SCORE,1325,GO:0046777,2.5069e-01,7.7000e+01
IMP_SCORE,1326,GO:0033238,2.5057e-01,1.7000e+01
IMP_SCORE,1327,GO:0002064,2.5054e-01,6.9000e+01
IMP_SCORE,1328,GO:0051966,2.5052e-01,1.8000e+01
IMP_SCORE,1329,GO:0048858,2.5048e-01,1.2100e+02
IMP_SCORE,1330,GO:0031334,2.5045e-01,6.6000e+01
IMP_SCORE,1331,GO:0010763,2.5032e-01,1.1000e+01
IMP_SCORE,1332,GO:1902656,2.5030e-01,4.0000e+00
IMP_SCORE,1333,GO:0070491,2.5024e-01,2.5000e+01
IMP_SCORE,1334,GO:0007215,2.5016e-01,3.6000e+01
IMP_SCORE,1335,GO:0006903,2.5011e-01,2.7000e+01
IMP_SCORE,1336,GO:2001056,2.5004e-01,3.9000e+01
IMP_SCORE,1337,GO:0030512,2.5001e-01,2.5000e+01
IMP_SCORE,1338,GO:0004970,2.4990e-01,1.6000e+01
IMP_SCORE,1339,GO:0032496,2.4981e-01,1.1100e+02
IMP_SCORE,1340,GO:0051187,2.4966e-01,1.2000e+01
IMP_SCORE,1341,GO:0060393,2.4965e-01,1.5000e+01
IMP_SCORE,1342,GO:0006517,2.4962e-01,4.3000e+01
IMP_SCORE,1343,GO:0045785,2.4958e-01,1.3700e+02
IMP_SCORE,1344,GO:0090153,2.4956e-01,5.0000e+00
IMP_SCORE,1345,GO:0032806,2.4950e-01,6.0000e+00
IMP_SCORE,1346,GO:0018279,2.4942e-01,3.6000e+01
IMP_SCORE,1347,GO:0043434,2.4941e-01,8.4000e+01
IMP_SCORE,1348,GO:0051988,2.4934e-01,8.0000e+00
IMP_SCORE,1349,GO:0046825,2.4930e-01,1.7000e+01
IMP_SCORE,1350,GO:0045182,2.4926e-01,4.6000e+01
IMP_SCORE,1351,GO:0007616,2.4918e-01,3.6000e+01
IMP_SCORE,1352,GO:0038127,2.4906e-01,5.0000e+01
IMP_SCORE,1353,GO:0035296,2.4882e-01,4.2000e+01
IMP_SCORE,1354,GO:0006898,2.4878e-01,1.7600e+02
IMP_SCORE,1355,GO:0043542,2.4863e-01,3.3000e+01
IMP_SCORE,1356,GO:1902555,2.4860e-01,1.0000e+01
IMP_SCORE,1357,GO:0006959,2.4854e-01,1.2100e+02
IMP_SCORE,1358,GO:0016849,2.4845e-01,4.0000e+00
IMP_SCORE,1359,GO:2000351,2.4830e-01,2.0000e+01
IMP_SCORE,1360,GO:0001071,2.4814e-01,2.9400e+02
IMP_SCORE,1361,GO:0051350,2.4814e-01,8.0000e+00
IMP_SCORE,1362,GO:0090317,2.4811e-01,3.6000e+01
IMP_SCORE,1363,GO:0004407,2.4810e-01,2.0000e+01
IMP_SCORE,1364,GO:2001235,2.4807e-01,3.5000e+01
IMP_SCORE,1365,GO:0042089,2.4804e-01,1.1000e+01
IMP_SCORE,1366,GO:0032107,2.4803e-01,4.0000e+00
IMP_SCORE,1367,GO:0009437,2.4772e-01,1.9000e+01
IMP_SCORE,1368,GO:0032365,2.4770e-01,9.0000e+00
IMP_SCORE,1369,GO:0090545,2.4769e-01,2.0000e+01
IMP_SCORE,1370,GO:0002831,2.4757e-01,4.9000e+01
IMP_SCORE,1371,GO:0012505,2.4751e-01,1.5600e+02
IMP_SCORE,1372,GO:1904680,2.4748e-01,3.3000e+01
IMP_SCORE,1373,GO:0008536,2.4738e-01,2.5000e+01
IMP_SCORE,1374,GO:0070412,2.4732e-01,7.0000e+00
IMP_SCORE,1375,GO:0051098,2.4729e-01,9.0000e+01
IMP_SCORE,1376,GO:0030818,2.4727e-01,1.2000e+01
IMP_SCORE,1377,GO:1900407,2.4718e-01,2.6000e+01
IMP_SCORE,1378,GO:0045921,2.4717e-01,2.7000e+01
IMP_SCORE,1379,GO:0036230,2.4690e-01,1.2300e+02
IMP_SCORE,1380,GO:1902105,2.4688e-01,1.0300e+02
IMP_SCORE,1381,GO:0030801,2.4681e-01,1.4000e+01
IMP_SCORE,1382,GO:0039694,2.4670e-01,5.0000e+00
IMP_SCORE,1383,GO:0032727,2.4669e-01,8.0000e+00
IMP_SCORE,1384,GO:0004298,2.4669e-01,2.2000e+01
IMP_SCORE,1385,GO:0009411,2.4660e-01,3.8000e+01
IMP_SCORE,1386,GO:0019887,2.4653e-01,7.3000e+01
IMP_SCORE,1387,GO:0070302,2.4650e-01,5.2000e+01
IMP_SCORE,1388,GO:0031579,2.4646e-01,1.5000e+01
IMP_SCORE,1389,GO:0070997,2.4642e-01,2.1000e+01
IMP_SCORE,1390,GO:0010960,2.4629e-01,3.0000e+00
IMP_SCORE,1391,GO:0006027,2.4626e-01,4.4000e+01
IMP_SCORE,1392,GO:0072422,2.4624e-01,9.0000e+00
IMP_SCORE,1393,GO:2000278,2.4623e-01,3.6000e+01
IMP_SCORE,1394,GO:0006970,2.4622e-01,5.6000e+01
IMP_SCORE,1395,GO:0050731,2.4619e-01,4.4000e+01
IMP_SCORE,1396,GO:0048247,2.4617e-01,1.5000e+01
IMP_SCORE,1397,GO:0072009,2.4604e-01,1.7000e+01
IMP_SCORE,1398,GO:0072524,2.4601e-01,8.2000e+01
IMP_SCORE,1399,GO:0046479,2.4601e-01,1.5000e+01
IMP_SCORE,1400,GO:0044217,2.4591e-01,1.5000e+01
IMP_SCORE,1401,GO:1902679,2.4589e-01,1.6400e+02
IMP_SCORE,1402,GO:0010528,2.4579e-01,7.0000e+00
IMP_SCORE,1403,GO:0009084,2.4568e-01,1.3000e+01
IMP_SCORE,1404,GO:0071219,2.4563e-01,5.1000e+01
IMP_SCORE,1405,GO:0006700,2.4561e-01,5.0000e+00
IMP_SCORE,1406,GO:0048471,2.4552e-01,6.4700e+02
IMP_SCORE,1407,GO:0005811,2.4551e-01,9.7000e+01
IMP_SCORE,1408,GO:1903318,2.4549e-01,1.9000e+01
IMP_SCORE,1409,GO:0030665,2.4542e-01,5.5000e+01
IMP_SCORE,1410,GO:0002011,2.4538e-01,1.1000e+01
IMP_SCORE,1411,GO:0042101,2.4531e-01,8.0000e+00
IMP_SCORE,1412,GO:0071559,2.4527e-01,1.1000e+01
IMP_SCORE,1413,GO:0030684,2.4524e-01,2.9000e+01
IMP_SCORE,1414,GO:0016675,2.4521e-01,8.0000e+00
IMP_SCORE,1415,GO:0032963,2.4520e-01,3.7000e+01
IMP_SCORE,1416,GO:0043535,2.4517e-01,1.8000e+01
IMP_SCORE,1417,GO:0002260,2.4514e-01,2.3000e+01
IMP_SCORE,1418,GO:0004896,2.4509e-01,1.5100e+02
IMP_SCORE,1419,GO:0042599,2.4508e-01,2.4000e+01
IMP_SCORE,1420,GO:0045603,2.4506e-01,2.9000e+01
IMP_SCORE,1421,GO:0050670,2.4505e-01,4.9000e+01
IMP_SCORE,1422,GO:0048771,2.4503e-01,3.1000e+01
IMP_SCORE,1423,GO:0043200,2.4494e-01,3.0000e+01
IMP_SCORE,1424,GO:1903052,2.4481e-01,2.4000e+01
IMP_SCORE,1425,GO:2001252,2.4481e-01,4.6000e+01
IMP_SCORE,1426,GO:0001764,2.4478e-01,9.1000e+01
IMP_SCORE,1427,GO:0045309,2.4460e-01,1.0000e+01
IMP_SCORE,1428,GO:0000980,2.4458e-01,2.3000e+01
IMP_SCORE,1429,GO:0045807,2.4442e-01,4.4000e+01
IMP_SCORE,1430,GO:0014013,2.4430e-01,3.5000e+01
IMP_SCORE,1431,GO:1903205,2.4430e-01,9.0000e+00
IMP_SCORE,1432,GO:0061041,2.4419e-01,4.9000e+01
IMP_SCORE,1433,GO:0002824,2.4414e-01,2.2000e+01
IMP_SCORE,1434,GO:0034708,2.4412e-01,4.2000e+01
IMP_SCORE,1435,GO:0039535,2.4410e-01,2.0000e+00
IMP_SCORE,1436,GO:0070821,2.4399e-01,6.9000e+01
IMP_SCORE,1437,GO:0071715,2.4397e-01,9.0000e+00
IMP_SCORE,1438,GO:1903900,2.4396e-01,6.7000e+01
IMP_SCORE,1439,GO:0071470,2.4388e-01,1.6000e+01
IMP_SCORE,1440,GO:0045580,2.4386e-01,3.3000e+01
IMP_SCORE,1441,GO:1901653,2.4383e-01,6.6000e+01
IMP_SCORE,1442,GO:0007051,2.4380e-01,6.3000e+01
IMP_SCORE,1443,GO:0071495,2.4352e-01,1.7300e+02
IMP_SCORE,1444,GO:0015467,2.4309e-01,5.0000e+01
IMP_SCORE,1445,GO:0030949,2.4308e-01,3.0000e+00
IMP_SCORE,1446,GO:0034719,2.4304e-01,4.0000e+00
IMP_SCORE,1447,GO:0001885,2.4303e-01,4.5000e+01
IMP_SCORE,1448,GO:1901998,2.4293e-01,3.3000e+01
IMP_SCORE,1449,GO:0019098,2.4285e-01,2.7000e+01
IMP_SCORE,1450,GO:0001666,2.4267e-01,7.0000e+01
IMP_SCORE,1451,GO:0071902,2.4265e-01,7.2000e+01
IMP_SCORE,1452,GO:0031932,2.4261e-01,2.9000e+01
IMP_SCORE,1453,GO:0043243,2.4259e-01,1.4000e+01
IMP_SCORE,1454,GO:0072175,2.4250e-01,1.7000e+01
IMP_SCORE,1455,GO:0009055,2.4244e-01,7.7000e+01
IMP_SCORE,1456,GO:0051445,2.4243e-01,1.0000e+01
IMP_SCORE,1457,GO:0071407,2.4240e-01,8.6000e+01
IMP_SCORE,1458,GO:1902107,2.4226e-01,3.4000e+01
IMP_SCORE,1459,GO:0021955,2.4221e-01,2.3000e+01
IMP_SCORE,1460,GO:0071230,2.4216e-01,2.3000e+01
IMP_SCORE,1461,GO:0070534,2.4212e-01,1.0000e+01
IMP_SCORE,1462,GO:1905517,2.4211e-01,7.0000e+00
IMP_SCORE,1463,GO:0030514,2.4210e-01,2.6000e+01
IMP_SCORE,1464,GO:0012507,2.4202e-01,6.6000e+01
IMP_SCORE,1465,GO:0032660,2.4195e-01,1.4000e+01
IMP_SCORE,1466,GO:0009612,2.4189e-01,7.2000e+01
IMP_SCORE,1467,GO:0098802,2.4177e-01,1.1800e+02
IMP_SCORE,1468,GO:0001657,2.4172e-01,2.8000e+01
IMP_SCORE,1469,GO:0009725,2.4172e-01,1.7500e+02
IMP_SCORE,1470,GO:2001238,2.4166e-01,1.9000e+01
IMP_SCORE,1471,GO:0060612,2.4161e-01,3.5000e+01
IMP_SCORE,1472,GO:1901654,2.4158e-01,4.8000e+01
IMP_SCORE,1473,GO:0005774,2.4155e-01,2.7400e+02
IMP_SCORE,1474,GO:0005035,2.4152e-01,2.0000e+01
IMP_SCORE,1475,GO:0090316,2.4141e-01,7.6000e+01
IMP_SCORE,1476,GO:0061029,2.4132e-01,1.0000e+01
IMP_SCORE,1477,GO:0006457,2.4129e-01,2.0000e+02
IMP_SCORE,1478,GO:0032956,2.4120e-01,1.0300e+02
IMP_SCORE,1479,GO:0050830,2.4111e-01,3.3000e+01
IMP_SCORE,1480,GO:0002479,2.4110e-01,5.8000e+01
IMP_SCORE,1481,GO:0051961,2.4103e-01,1.1000e+02
IMP_SCORE,1482,GO:0010720,2.4096e-01,1.1300e+02
IMP_SCORE,1483,GO:0008217,2.4092e-01,9.9000e+01
IMP_SCORE,1484,GO:0023061,2.4084e-01,5.0000e+01
IMP_SCORE,1485,GO:0090181,2.4083e-01,1.1000e+01
IMP_SCORE,1486,GO:1903364,2.4082e-01,4.7000e+01
IMP_SCORE,1487,GO:0048714,2.4080e-01,1.6000e+01
IMP_SCORE,1488,GO:0043123,2.4066e-01,1.1400e+02
IMP_SCORE,1489,GO:0045776,2.4062e-01,2.7000e+01
IMP_SCORE,1490,GO:0042308,2.4058e-01,2.9000e+01
IMP_SCORE,1491,GO:0003215,2.4058e-01,4.0000e+00
IMP_SCORE,1492,GO:0006940,2.4049e-01,3.7000e+01
IMP_SCORE,1493,GO:0002221,2.4037e-01,6.0000e+01
IMP_SCORE,1494,GO:0002092,2.4027e-01,1.2000e+01
IMP_SCORE,1495,GO:0009309,2.4026e-01,2.5000e+01
IMP_SCORE,1496,GO:0009208,2.4016e-01,4.0000e+00
IMP_SCORE,1497,GO:0030397,2.4008e-01,1.6000e+01
IMP_SCORE,1498,GO:0004697,2.4006e-01,6.0000e+00
IMP_SCORE,1499,GO:0003705,2.4004e-01,4.9000e+01
IMP_SCORE,1500,GO:0034612,2.3996e-01,4.9000e+01
IMP_SCORE,1501,GO:0048566,2.3992e-01,8.0000e+00
IMP_SCORE,1502,GO:0016298,2.3985e-01,1.2200e+02
IMP_SCORE,1503,GO:1902532,2.3975e-01,1.5700e+02
IMP_SCORE,1504,GO:0034104,2.3975e-01,2.0000e+01
IMP_SCORE,1505,GO:0002474,2.3969e-01,7.7000e+01
IMP_SCORE,1506,GO:0023014,2.3968e-01,9.1000e+01
IMP_SCORE,1507,GO:0051905,2.3968e-01,7.0000e+00
IMP_SCORE,1508,GO:0035578,2.3968e-01,7.1000e+01
IMP_SCORE,1509,GO:0070613,2.3967e-01,6.7000e+01
IMP_SCORE,1510,GO:2000146,2.3949e-01,9.6000e+01
IMP_SCORE,1511,GO:0045806,2.3946e-01,1.1000e+01
IMP_SCORE,1512,GO:0009100,2.3941e-01,9.7000e+01
IMP_SCORE,1513,GO:0033555,2.3936e-01,2.2000e+01
IMP_SCORE,1514,GO:1903202,2.3932e-01,1.3000e+01
IMP_SCORE,1515,GO:0007568,2.3913e-01,8.4000e+01
IMP_SCORE,1516,GO:2000379,2.3907e-01,3.3000e+01
IMP_SCORE,1517,GO:0035325,2.3894e-01,2.2000e+01
IMP_SCORE,1518,GO:1904315,2.3878e-01,5.0000e+00
IMP_SCORE,1519,GO:0032026,2.3871e-01,2.7000e+01
IMP_SCORE,1520,GO:0008207,2.3866e-01,1.2000e+01
IMP_SCORE,1521,GO:0002237,2.3861e-01,1.1000e+02
IMP_SCORE,1522,GO:1901185,2.3858e-01,2.0000e+01
IMP_SCORE,1523,GO:0052547,2.3856e-01,1.4600e+02
IMP_SCORE,1524,GO:0038095,2.3854e-01,3.0000e+01
IMP_SCORE,1525,GO:0060330,2.3846e-01,8.0000e+00
IMP_SCORE,1526,GO:0042267,2.3844e-01,2.5000e+01
IMP_SCORE,1527,GO:0048592,2.3840e-01,2.1000e+01
IMP_SCORE,1528,GO:0001948,2.3831e-01,7.6000e+01
IMP_SCORE,1529,GO:0010828,2.3829e-01,3.7000e+01
IMP_SCORE,1530,GO:0070741,2.3827e-01,1.4000e+01
IMP_SCORE,1531,GO:0045070,2.3821e-01,6.0000e+00
IMP_SCORE,1532,GO:0002707,2.3816e-01,5.0000e+00
IMP_SCORE,1533,GO:0018212,2.3815e-01,6.4000e+01
IMP_SCORE,1534,GO:0016505,2.3813e-01,1.5000e+01
IMP_SCORE,1535,GO:0071157,2.3809e-01,2.0000e+00
IMP_SCORE,1536,GO:0006919,2.3807e-01,3.8000e+01
IMP_SCORE,1537,GO:0035307,2.3800e-01,1.6000e+01
IMP_SCORE,1538,GO:0051955,2.3797e-01,1.2000e+01
IMP_SCORE,1539,GO:0060043,2.3793e-01,6.0000e+00
IMP_SCORE,1540,GO:0048145,2.3781e-01,4.6000e+01
IMP_SCORE,1541,GO:0048148,2.3780e-01,1.1000e+01
IMP_SCORE,1542,GO:0045069,2.3779e-01,3.3000e+01
IMP_SCORE,1543,GO:0072080,2.3774e-01,1.1000e+01
IMP_SCORE,1544,GO:0051091,2.3759e-01,7.5000e+01
IMP_SCORE,1545,GO:0051646,2.3756e-01,1.0000e+01
IMP_SCORE,1546,GO:0014888,2.3754e-01,1.2000e+01
IMP_SCORE,1547,GO:1904062,2.3735e-01,1.0200e+02
IMP_SCORE,1548,GO:1901987,2.3733e-01,1.0300e+02
IMP_SCORE,1549,GO:0031281,2.3729e-01,1.1000e+01
IMP_SCORE,1550,GO:0071773,2.3728e-01,4.0000e+00
IMP_SCORE,1551,GO:0022853,2.3727e-01,5.2000e+01
IMP_SCORE,1552,GO:2000677,2.3719e-01,2.0000e+01
IMP_SCORE,1553,GO:0002224,2.3711e-01,6.2000e+01
IMP_SCORE,1554,GO:0060173,2.3699e-01,4.1000e+01
IMP_SCORE,1555,GO:0030145,2.3690e-01,7.3000e+01
IMP_SCORE,1556,GO:0009250,2.3683e-01,1.5000e+01
IMP_SCORE,1557,GO:0043304,2.3666e-01,1.5000e+01
IMP_SCORE,1558,GO:0048814,2.3663e-01,3.4000e+01
IMP_SCORE,1559,GO:0044872,2.3661e-01,1.3000e+01
IMP_SCORE,1560,GO:0033137,2.3655e-01,5.0000e+00
IMP_SCORE,1561,GO:0043229,2.3648e-01,1.7000e+03
IMP_SCORE,1562,GO:0051593,2.3645e-01,1.0000e+00
IMP_SCORE,1563,GO:0004532,2.3629e-01,5.0000e+00
IMP_SCORE,1564,GO:0050867,2.3620e-01,7.9000e+01
IMP_SCORE,1565,GO:0033077,2.3616e-01,6.0000e+00
IMP_SCORE,1566,GO:0072527,2.3615e-01,3.6000e+01
IMP_SCORE,1567,GO:0060441,2.3612e-01,1.4000e+01
IMP_SCORE,1568,GO:1902175,2.3604e-01,1.5000e+01
IMP_SCORE,1569,GO:0016323,2.3602e-01,2.2400e+02
IMP_SCORE,1570,GO:0060359,2.3593e-01,1.5000e+01
IMP_SCORE,1571,GO:0034446,2.3590e-01,4.8000e+01
IMP_SCORE,1572,GO:1903115,2.3587e-01,1.3000e+01
IMP_SCORE,1573,GO:0035019,2.3579e-01,2.6000e+01
IMP_SCORE,1574,GO:0071417,2.3573e-01,1.0800e+02
IMP_SCORE,1575,GO:0032675,2.3572e-01,2.9000e+01
IMP_SCORE,1576,GO:0046321,2.3566e-01,7.0000e+00
IMP_SCORE,1577,GO:1902808,2.3566e-01,4.4000e+01
IMP_SCORE,1578,GO:0051930,2.3557e-01,1.7000e+01
IMP_SCORE,1579,GO:0006892,2.3555e-01,5.7000e+01
IMP_SCORE,1580,GO:0072073,2.3543e-01,3.4000e+01
IMP_SCORE,1581,GO:0034097,2.3535e-01,2.0100e+02
IMP_SCORE,1582,GO:0002699,2.3530e-01,4.3000e+01
IMP_SCORE,1583,GO:0071242,2.3529e-01,1.2000e+01
IMP_SCORE,1584,GO:0051956,2.3522e-01,6.0000e+00
IMP_SCORE,1585,GO:0030336,2.3521e-01,9.6000e+01
IMP_SCORE,1586,GO:0007205,2.3516e-01,3.4000e+01
IMP_SCORE,1587,GO:0035282,2.3515e-01,2.6000e+01
IMP_SCORE,1588,GO:1900371,2.3509e-01,2.5000e+01
IMP_SCORE,1589,GO:0033993,2.3499e-01,2.1100e+02
IMP_SCORE,1590,GO:0046128,2.3499e-01,3.4000e+01
IMP_SCORE,1591,GO:0070374,2.3497e-01,4.3000e+01
IMP_SCORE,1592,GO:0050704,2.3496e-01,7.0000e+00
IMP_SCORE,1593,GO:0014743,2.3493e-01,5.0000e+00
IMP_SCORE,1594,GO:0006081,2.3491e-01,7.9000e+01
IMP_SCORE,1595,GO:0050891,2.3489e-01,2.3000e+01
IMP_SCORE,1596,GO:0035295,2.3487e-01,6.3000e+01
IMP_SCORE,1597,GO:0042749,2.3486e-01,4.0000e+00
IMP_SCORE,1598,GO:0007259,2.3482e-01,1.9000e+01
IMP_SCORE,1599,GO:0006586,2.3476e-01,1.9000e+01
IMP_SCORE,1600,GO:0042416,2.3471e-01,4.0000e+00
IMP_SCORE,1601,GO:0045471,2.3465e-01,5.4000e+01
IMP_SCORE,1602,GO:0042474,2.3462e-01,1.0000e+01
IMP_SCORE,1603,GO:1901570,2.3453e-01,2.4000e+01
IMP_SCORE,1604,GO:0043330,2.3452e-01,2.3000e+01
IMP_SCORE,1605,GO:0002087,2.3446e-01,3.0000e+00
IMP_SCORE,1606,GO:0060317,2.3442e-01,1.7000e+01
IMP_SCORE,1607,GO:2000573,2.3428e-01,1.6000e+01
IMP_SCORE,1608,GO:0046688,2.3427e-01,1.3000e+01
IMP_SCORE,1609,GO:0032590,2.3421e-01,1.2000e+01
IMP_SCORE,1610,GO:1902221,2.3417e-01,2.5000e+01
IMP_SCORE,1611,GO:0043270,2.3411e-01,7.7000e+01
IMP_SCORE,1612,GO:0005515,2.3402e-01,3.0380e+03
IMP_SCORE,1613,GO:0009069,2.3402e-01,4.9000e+01
IMP_SCORE,1614,GO:0009410,2.3399e-01,2.6000e+01
IMP_SCORE,1615,GO:0017081,2.3396e-01,3.5000e+01
IMP_SCORE,1616,GO:0090257,2.3395e-01,7.5000e+01
IMP_SCORE,1617,GO:0086064,2.3393e-01,4.0000e+00
IMP_SCORE,1618,GO:1901623,2.3393e-01,9.0000e+00
IMP_SCORE,1619,GO:0050679,2.3384e-01,5.6000e+01
IMP_SCORE,1620,GO:0032874,2.3367e-01,2.7000e+01
IMP_SCORE,1621,GO:0030660,2.3364e-01,2.7000e+01
IMP_SCORE,1622,GO:1903426,2.3352e-01,1.6000e+01
IMP_SCORE,1623,GO:0001960,2.3351e-01,2.0000e+01
IMP_SCORE,1624,GO:0055013,2.3348e-01,4.0000e+00
IMP_SCORE,1625,GO:0007617,2.3340e-01,7.0000e+00
IMP_SCORE,1626,GO:0071941,2.3334e-01,9.0000e+00
IMP_SCORE,1627,GO:1902624,2.3334e-01,9.0000e+00
IMP_SCORE,1628,GO:0007088,2.3328e-01,3.4000e+01
IMP_SCORE,1629,GO:0046627,2.3328e-01,2.3000e+01
IMP_SCORE,1630,GO:0051321,2.3322e-01,4.4000e+01
IMP_SCORE,1631,GO:0014074,2.3314e-01,3.6000e+01
IMP_SCORE,1632,GO:0000792,2.3310e-01,4.3000e+01
IMP_SCORE,1633,GO:0071305,2.3308e-01,5.0000e+00
IMP_SCORE,1634,GO:0002200,2.3303e-01,9.0000e+00
IMP_SCORE,1635,GO:0001947,2.3303e-01,1.6000e+01
IMP_SCORE,1636,GO:0050768,2.3302e-01,1.1200e+02
IMP_SCORE,1637,GO:0034605,2.3302e-01,4.8000e+01
IMP_SCORE,1638,GO:0048599,2.3301e-01,2.0000e+00
IMP_SCORE,1639,GO:0046426,2.3296e-01,1.4000e+01
IMP_SCORE,1640,GO:0042755,2.3283e-01,1.0000e+01
IMP_SCORE,1641,GO:0031435,2.3274e-01,2.3000e+01
IMP_SCORE,1642,GO:0051973,2.3264e-01,2.8000e+01
IMP_SCORE,1643,GO:0050673,2.3261e-01,2.9000e+01
IMP_SCORE,1644,GO:0019320,2.3250e-01,3.1000e+01
IMP_SCORE,1645,GO:0032212,2.3248e-01,2.6000e+01
IMP_SCORE,1646,GO:0043186,2.3248e-01,2.9000e+01
IMP_SCORE,1647,GO:0007398,2.3246e-01,2.0000e+00
IMP_SCORE,1648,GO:0001936,2.3241e-01,2.9000e+01
IMP_SCORE,1649,GO:0001954,2.3238e-01,1.3000e+01
IMP_SCORE,1650,GO:1902745,2.3223e-01,1.1000e+01
IMP_SCORE,1651,GO:0004622,2.3199e-01,4.2000e+01
IMP_SCORE,1652,GO:0034614,2.3195e-01,2.8000e+01
IMP_SCORE,1653,GO:0010506,2.3189e-01,1.3700e+02
IMP_SCORE,1654,GO:0010975,2.3187e-01,1.2200e+02
IMP_SCORE,1655,GO:0000152,2.3177e-01,1.2000e+01
IMP_SCORE,1656,GO:0098632,2.3174e-01,4.1000e+01
IMP_SCORE,1657,GO:0006554,2.3171e-01,2.4000e+01
IMP_SCORE,1658,GO:0005344,2.3168e-01,7.0000e+00
IMP_SCORE,1659,GO:0051220,2.3166e-01,2.3000e+01
IMP_SCORE,1660,GO:0060627,2.3165e-01,1.6100e+02
IMP_SCORE,1661,GO:0030857,2.3145e-01,5.0000e+00
IMP_SCORE,1662,GO:0003323,2.3143e-01,5.0000e+00
IMP_SCORE,1663,GO:1903671,2.3141e-01,8.0000e+00
IMP_SCORE,1664,GO:0010458,2.3138e-01,4.0000e+00
IMP_SCORE,1665,GO:0008076,2.3134e-01,4.8000e+01
IMP_SCORE,1666,GO:0008645,2.3127e-01,5.1000e+01
IMP_SCORE,1667,GO:0050764,2.3122e-01,4.0000e+01
IMP_SCORE,1668,GO:1990351,2.3113e-01,1.4800e+02
IMP_SCORE,1669,GO:0042345,2.3104e-01,2.1000e+01
IMP_SCORE,1670,GO:0071624,2.3099e-01,1.3000e+01
IMP_SCORE,1671,GO:0030540,2.3098e-01,8.0000e+00
IMP_SCORE,1672,GO:0055089,2.3092e-01,7.0000e+00
IMP_SCORE,1673,GO:0001833,2.3080e-01,4.0000e+00
IMP_SCORE,1674,GO:0008081,2.3073e-01,5.7000e+01
IMP_SCORE,1675,GO:0002576,2.3072e-01,1.1000e+02
IMP_SCORE,1676,GO:0044273,2.3064e-01,4.4000e+01
IMP_SCORE,1677,GO:0004620,2.3062e-01,8.8000e+01
IMP_SCORE,1678,GO:0015936,2.3045e-01,9.0000e+00
IMP_SCORE,1679,GO:0006937,2.3044e-01,4.1000e+01
IMP_SCORE,1680,GO:0016616,2.3044e-01,1.2100e+02
IMP_SCORE,1681,GO:0005634,2.3040e-01,1.2500e+03
IMP_SCORE,1682,GO:0044839,2.3037e-01,6.1000e+01
IMP_SCORE,1683,GO:0043227,2.3027e-01,1.5390e+03
IMP_SCORE,1684,GO:0019903,2.3026e-01,6.4000e+01
IMP_SCORE,1685,GO:0048011,2.3026e-01,1.5000e+01
IMP_SCORE,1686,GO:0046683,2.3015e-01,3.9000e+01
IMP_SCORE,1687,GO:0002709,2.3012e-01,1.2000e+01
IMP_SCORE,1688,GO:0071900,2.2996e-01,1.1300e+02
IMP_SCORE,1689,GO:0080171,2.2992e-01,4.7000e+01
IMP_SCORE,1690,GO:0043032,2.2986e-01,8.0000e+00
IMP_SCORE,1691,GO:0010591,2.2979e-01,2.1000e+01
IMP_SCORE,1692,GO:0007272,2.2956e-01,1.0200e+02
IMP_SCORE,1693,GO:0031226,2.2955e-01,7.7100e+02
IMP_SCORE,1694,GO:0009070,2.2950e-01,3.2000e+01
IMP_SCORE,1695,GO:0071398,2.2946e-01,1.4000e+01
IMP_SCORE,1696,GO:0014910,2.2940e-01,2.3000e+01
IMP_SCORE,1697,GO:1901985,2.2937e-01,1.5000e+01
IMP_SCORE,1698,GO:0001772,2.2934e-01,8.2000e+01
IMP_SCORE,1699,GO:0052742,2.2932e-01,2.7000e+01
IMP_SCORE,1700,GO:0043015,2.2929e-01,2.7000e+01
IMP_SCORE,1701,GO:0045666,2.2929e-01,8.9000e+01
IMP_SCORE,1702,GO:0072528,2.2915e-01,1.2000e+01
IMP_SCORE,1703,GO:0009611,2.2910e-01,7.7000e+01
IMP_SCORE,1704,GO:0033674,2.2903e-01,1.1100e+02
IMP_SCORE,1705,GO:0046822,2.2893e-01,5.4000e+01
IMP_SCORE,1706,GO:0090090,2.2884e-01,3.7000e+01
IMP_SCORE,1707,GO:0045860,2.2872e-01,7.0000e+01
IMP_SCORE,1708,GO:0050687,2.2865e-01,1.4000e+01
IMP_SCORE,1709,GO:0043280,2.2860e-01,4.3000e+01
IMP_SCORE,1710,GO:0005614,2.2859e-01,1.7000e+01
IMP_SCORE,1711,GO:0002521,2.2851e-01,1.0300e+02
IMP_SCORE,1712,GO:0051251,2.2849e-01,5.3000e+01
IMP_SCORE,1713,GO:0042044,2.2841e-01,3.6000e+01
IMP_SCORE,1714,GO:0000302,2.2836e-01,5.6000e+01
IMP_SCORE,1715,GO:0005829,2.2835e-01,1.7120e+03
IMP_SCORE,1716,GO:0051099,2.2833e-01,3.8000e+01
IMP_SCORE,1717,GO:0036464,2.2831e-01,1.0100e+02
IMP_SCORE,1718,GO:0001886,2.2829e-01,8.0000e+00
IMP_SCORE,1719,GO:0030141,2.2829e-01,1.7600e+02
IMP_SCORE,1720,GO:0015197,2.2826e-01,5.9000e+01
IMP_SCORE,1721,GO:0005765,2.2824e-01,2.5300e+02
IMP_SCORE,1722,GO:0071214,2.2812e-01,9.1000e+01
IMP_SCORE,1723,GO:1900746,2.2806e-01,8.0000e+00
IMP_SCORE,1724,GO:0051453,2.2801e-01,2.8000e+01
IMP_SCORE,1725,GO:0060334,2.2794e-01,1.3000e+01
IMP_SCORE,1726,GO:0008022,2.2789e-01,1.0300e+02
IMP_SCORE,1727,GO:0009595,2.2782e-01,1.5000e+01
IMP_SCORE,1728,GO:0043393,2.2781e-01,5.3000e+01
IMP_SCORE,1729,GO:2000142,2.2780e-01,7.0000e+00
IMP_SCORE,1730,GO:0031960,2.2777e-01,6.4000e+01
IMP_SCORE,1731,GO:0030546,2.2761e-01,1.3000e+01
IMP_SCORE,1732,GO:0031333,2.2759e-01,4.3000e+01
IMP_SCORE,1733,GO:0042752,2.2753e-01,4.0000e+01
IMP_SCORE,1734,GO:0031343,2.2748e-01,1.1000e+01
IMP_SCORE,1735,GO:0000165,2.2740e-01,9.4000e+01
IMP_SCORE,1736,GO:0031670,2.2731e-01,6.0000e+00
IMP_SCORE,1737,GO:0048875,2.2722e-01,2.3000e+01
IMP_SCORE,1738,GO:0001933,2.2721e-01,1.0200e+02
IMP_SCORE,1739,GO:0051279,2.2715e-01,1.4000e+01
IMP_SCORE,1740,GO:0010454,2.2706e-01,2.0000e+00
IMP_SCORE,1741,GO:0003012,2.2705e-01,1.1000e+02
IMP_SCORE,1742,GO:0008210,2.2701e-01,2.6000e+01
IMP_SCORE,1743,GO:0051495,2.2700e-01,5.5000e+01
IMP_SCORE,1744,GO:0090208,2.2688e-01,1.7000e+01
IMP_SCORE,1745,GO:1902882,2.2686e-01,1.4000e+01
IMP_SCORE,1746,GO:0048524,2.2679e-01,3.0000e+01
IMP_SCORE,1747,GO:0002828,2.2673e-01,2.0000e+01
IMP_SCORE,1748,GO:0045685,2.2672e-01,2.6000e+01
IMP_SCORE,1749,GO:0006805,2.2671e-01,1.4800e+02
IMP_SCORE,1750,GO:0042590,2.2666e-01,6.9000e+01
IMP_SCORE,1751,GO:2000177,2.2665e-01,4.1000e+01
IMP_SCORE,1752,GO:1903859,2.2647e-01,2.2000e+01
IMP_SCORE,1753,GO:0019226,2.2645e-01,8.0000e+00
IMP_SCORE,1754,GO:0042056,2.2645e-01,1.3000e+01
IMP_SCORE,1755,GO:0050918,2.2641e-01,2.3000e+01
IMP_SCORE,1756,GO:0002052,2.2641e-01,2.0000e+01
IMP_SCORE,1757,GO:0072350,2.2630e-01,3.8000e+01
IMP_SCORE,1758,GO:0060391,2.2630e-01,5.0000e+00
IMP_SCORE,1759,GO:0043534,2.2628e-01,1.2000e+01
IMP_SCORE,1760,GO:0030224,2.2624e-01,3.0000e+01
IMP_SCORE,1761,GO:1903533,2.2623e-01,8.0000e+01
IMP_SCORE,1762,GO:0060429,2.2619e-01,6.6000e+01
IMP_SCORE,1763,GO:0060205,2.2610e-01,1.6400e+02
IMP_SCORE,1764,GO:0044437,2.2596e-01,3.5300e+02
IMP_SCORE,1765,GO:0048588,2.2588e-01,4.7000e+01
IMP_SCORE,1766,GO:1904427,2.2588e-01,2.2000e+01
IMP_SCORE,1767,GO:0050880,2.2573e-01,4.0000e+01
IMP_SCORE,1768,GO:0038094,2.2565e-01,3.9000e+01
IMP_SCORE,1769,GO:0045793,2.2559e-01,3.3000e+01
IMP_SCORE,1770,GO:0005773,2.2554e-01,2.8300e+02
IMP_SCORE,1771,GO:1901565,2.2551e-01,2.2800e+02
IMP_SCORE,1772,GO:0001227,2.2526e-01,4.9000e+01
IMP_SCORE,1773,GO:0006692,2.2522e-01,1.5000e+01
IMP_SCORE,1774,GO:0071837,2.2521e-01,1.7000e+01
IMP_SCORE,1775,GO:0043069,2.2517e-01,2.3600e+02
IMP_SCORE,1776,GO:0045739,2.2504e-01,5.0000e+00
IMP_SCORE,1777,GO:0001659,2.2503e-01,7.0000e+00
IMP_SCORE,1778,GO:0055076,2.2503e-01,6.1000e+01
IMP_SCORE,1779,GO:0085029,2.2497e-01,3.8000e+01
IMP_SCORE,1780,GO:0051782,2.2493e-01,1.7000e+01
IMP_SCORE,1781,GO:0007266,2.2493e-01,3.2000e+01
IMP_SCORE,1782,GO:0030118,2.2486e-01,4.1000e+01
IMP_SCORE,1783,GO:0019359,2.2485e-01,2.7000e+01
IMP_SCORE,1784,GO:0004385,2.2482e-01,1.2000e+01
IMP_SCORE,1785,GO:0097201,2.2479e-01,1.0000e+00
IMP_SCORE,1786,GO:0010523,2.2479e-01,1.0000e+00
IMP_SCORE,1787,GO:0001158,2.2479e-01,1.6000e+01
IMP_SCORE,1788,GO:0001228,2.2478e-01,8.4000e+01
IMP_SCORE,1789,GO:0006366,2.2475e-01,1.8900e+02
IMP_SCORE,1790,GO:0022407,2.2473e-01,1.1700e+02
IMP_SCORE,1791,GO:0050660,2.2467e-01,5.8000e+01
IMP_SCORE,1792,GO:0090079,2.2462e-01,1.2000e+01
IMP_SCORE,1793,GO:0030865,2.2459e-01,4.7000e+01
IMP_SCORE,1794,GO:0044243,2.2451e-01,3.6000e+01
IMP_SCORE,1795,GO:0008284,2.2447e-01,2.7300e+02
IMP_SCORE,1796,GO:0005234,2.2446e-01,1.4000e+01
IMP_SCORE,1797,GO:0016064,2.2445e-01,1.1000e+01
IMP_SCORE,1798,GO:0071872,2.2444e-01,3.0000e+00
IMP_SCORE,1799,GO:0060193,2.2433e-01,1.7000e+01
IMP_SCORE,1800,GO:0008299,2.2433e-01,1.5000e+01
IMP_SCORE,1801,GO:0030889,2.2431e-01,6.0000e+00
IMP_SCORE,1802,GO:0016574,2.2429e-01,5.0000e+00
IMP_SCORE,1803,GO:0003093,2.2428e-01,6.0000e+00
IMP_SCORE,1804,GO:0051090,2.2422e-01,1.0100e+02
IMP_SCORE,1805,GO:0071402,2.2421e-01,3.0000e+01
IMP_SCORE,1806,GO:0032481,2.2416e-01,4.9000e+01
IMP_SCORE,1807,GO:0032388,2.2413e-01,6.9000e+01
IMP_SCORE,1808,GO:0004879,2.2410e-01,1.8000e+01
IMP_SCORE,1809,GO:0016810,2.2408e-01,1.4800e+02
IMP_SCORE,1810,GO:0035591,2.2404e-01,6.1000e+01
IMP_SCORE,1811,GO:0030168,2.2402e-01,7.5000e+01
IMP_SCORE,1812,GO:0019318,2.2402e-01,9.3000e+01
IMP_SCORE,1813,GO:0010564,2.2376e-01,1.3300e+02
IMP_SCORE,1814,GO:0009166,2.2373e-01,2.3000e+01
IMP_SCORE,1815,GO:0050672,2.2372e-01,2.1000e+01
IMP_SCORE,1816,GO:0055117,2.2367e-01,1.1000e+01
IMP_SCORE,1817,GO:0071345,2.2361e-01,1.0600e+02
IMP_SCORE,1818,GO:0030516,2.2346e-01,2.0000e+01
IMP_SCORE,1819,GO:1903209,2.2342e-01,7.0000e+00
IMP_SCORE,1820,GO:0035455,2.2341e-01,2.6000e+01
IMP_SCORE,1821,GO:0018105,2.2336e-01,5.3000e+01
IMP_SCORE,1822,GO:0014069,2.2325e-01,1.3700e+02
IMP_SCORE,1823,GO:0090280,2.2321e-01,1.1000e+01
IMP_SCORE,1824,GO:0043112,2.2298e-01,2.8000e+01
IMP_SCORE,1825,GO:0050860,2.2291e-01,1.5000e+01
IMP_SCORE,1826,GO:0090279,2.2284e-01,3.9000e+01
IMP_SCORE,1827,GO:0006638,2.2283e-01,5.4000e+01
IMP_SCORE,1828,GO:0000186,2.2282e-01,1.8000e+01
IMP_SCORE,1829,GO:0072384,2.2282e-01,2.7000e+01
IMP_SCORE,1830,GO:0000775,2.2268e-01,1.9000e+01
IMP_SCORE,1831,GO:0090068,2.2267e-01,6.1000e+01
IMP_SCORE,1832,GO:0043281,2.2266e-01,5.2000e+01
IMP_SCORE,1833,GO:0016864,2.2265e-01,1.0000e+01
IMP_SCORE,1834,GO:0010810,2.2261e-01,8.9000e+01
IMP_SCORE,1835,GO:0061383,2.2259e-01,4.0000e+00
IMP_SCORE,1836,GO:0032729,2.2253e-01,1.9000e+01
IMP_SCORE,1837,GO:0032846,2.2249e-01,5.5000e+01
IMP_SCORE,1838,GO:0009409,2.2248e-01,2.3000e+01
IMP_SCORE,1839,GO:0034185,2.2242e-01,1.5000e+01
IMP_SCORE,1840,GO:0051560,2.2240e-01,1.1000e+01
IMP_SCORE,1841,GO:0030881,2.2239e-01,1.8000e+01
IMP_SCORE,1842,GO:0042455,2.2239e-01,1.7000e+01
IMP_SCORE,1843,GO:0010633,2.2235e-01,3.7000e+01
IMP_SCORE,1844,GO:0046394,2.2229e-01,1.5700e+02
IMP_SCORE,1845,GO:0070887,2.2225e-01,3.9800e+02
IMP_SCORE,1846,GO:0050853,2.2222e-01,3.7000e+01
IMP_SCORE,1847,GO:0044428,2.2219e-01,1.2800e+03
IMP_SCORE,1848,GO:0048016,2.2218e-01,1.1000e+01
IMP_SCORE,1849,GO:1900076,2.2206e-01,2.6000e+01
IMP_SCORE,1850,GO:0090036,2.2202e-01,1.2000e+01
IMP_SCORE,1851,GO:0031975,2.2200e-01,1.4700e+02
IMP_SCORE,1852,GO:1902807,2.2197e-01,3.0000e+01
IMP_SCORE,1853,GO:0034121,2.2194e-01,1.9000e+01
IMP_SCORE,1854,GO:0055098,2.2191e-01,2.9000e+01
IMP_SCORE,1855,GO:0035641,2.2188e-01,1.5000e+01
IMP_SCORE,1856,GO:1901699,2.2178e-01,1.1200e+02
IMP_SCORE,1857,GO:0030500,2.2174e-01,4.8000e+01
IMP_SCORE,1858,GO:2000178,2.2169e-01,8.0000e+00
IMP_SCORE,1859,GO:0006401,2.2169e-01,4.6000e+01
IMP_SCORE,1860,GO:1900424,2.2163e-01,1.1000e+01
IMP_SCORE,1861,GO:0048665,2.2163e-01,5.0000e+00
IMP_SCORE,1862,GO:0046164,2.2150e-01,4.0000e+01
IMP_SCORE,1863,GO:0010862,2.2141e-01,1.1000e+01
IMP_SCORE,1864,GO:0001725,2.2137e-01,2.9000e+01
IMP_SCORE,1865,GO:0009931,2.2135e-01,2.6000e+01
IMP_SCORE,1866,GO:0071346,2.2127e-01,5.7000e+01
IMP_SCORE,1867,GO:0036151,2.2125e-01,2.7000e+01
IMP_SCORE,1868,GO:0017154,2.2120e-01,9.0000e+00
IMP_SCORE,1869,GO:0010921,2.2118e-01,7.0000e+01
IMP_SCORE,1870,GO:0070723,2.2110e-01,2.2000e+01
IMP_SCORE,1871,GO:0035094,2.2105e-01,1.0000e+01
IMP_SCORE,1872,GO:0034333,2.2105e-01,2.2000e+01
IMP_SCORE,1873,GO:1900750,2.2100e-01,1.7000e+01
IMP_SCORE,1874,GO:0008198,2.2096e-01,1.3000e+01
IMP_SCORE,1875,GO:1902652,2.2095e-01,5.6000e+01
IMP_SCORE,1876,GO:0043407,2.2095e-01,4.1000e+01
IMP_SCORE,1877,GO:0016202,2.2095e-01,1.9000e+01
IMP_SCORE,1878,GO:0090313,2.2090e-01,1.8000e+01
IMP_SCORE,1879,GO:0016594,2.2087e-01,1.1000e+01
IMP_SCORE,1880,GO:0043550,2.2085e-01,1.6000e+01
IMP_SCORE,1881,GO:0001843,2.2085e-01,1.5000e+01
IMP_SCORE,1882,GO:0010759,2.2074e-01,1.0000e+01
IMP_SCORE,1883,GO:0045088,2.2072e-01,9.5000e+01
IMP_SCORE,1884,GO:0030194,2.2072e-01,1.8000e+01
IMP_SCORE,1885,GO:0006935,2.2063e-01,1.4400e+02
IMP_SCORE,1886,GO:0044282,2.2058e-01,1.5800e+02
IMP_SCORE,1887,GO:0051896,2.2051e-01,3.6000e+01
IMP_SCORE,1888,GO:1901381,2.2050e-01,1.0000e+01
IMP_SCORE,1889,GO:0035601,2.2048e-01,1.9000e+01
IMP_SCORE,1890,GO:0017187,2.2047e-01,8.0000e+00
IMP_SCORE,1891,GO:0010822,2.2046e-01,5.7000e+01
IMP_SCORE,1892,GO:0051427,2.2046e-01,4.9000e+01
IMP_SCORE,1893,GO:0043177,2.2046e-01,1.1900e+02
IMP_SCORE,1894,GO:0051054,2.2043e-01,5.3000e+01
IMP_SCORE,1895,GO:0030510,2.2039e-01,4.0000e+01
IMP_SCORE,1896,GO:0008064,2.2038e-01,5.7000e+01
IMP_SCORE,1897,GO:0045333,2.2038e-01,2.4000e+01
IMP_SCORE,1898,GO:0045453,2.2037e-01,8.0000e+00
IMP_SCORE,1899,GO:0043406,2.2037e-01,5.8000e+01
IMP_SCORE,1900,GO:0018209,2.2021e-01,5.8000e+01
IMP_SCORE,1901,GO:0033627,2.2020e-01,1.8000e+01
IMP_SCORE,1902,GO:0045787,2.2012e-01,7.9000e+01
IMP_SCORE,1903,GO:0019432,2.2003e-01,3.0000e+01
IMP_SCORE,1904,GO:0008565,2.1998e-01,4.3000e+01
IMP_SCORE,1905,GO:0000910,2.1995e-01,6.9000e+01
IMP_SCORE,1906,GO:0030968,2.1993e-01,4.7000e+01
IMP_SCORE,1907,GO:0005488,2.1987e-01,1.9930e+03
IMP_SCORE,1908,GO:0032433,2.1985e-01,6.0000e+00
IMP_SCORE,1909,GO:2000117,2.1980e-01,2.8000e+01
IMP_SCORE,1910,GO:0045111,2.1976e-01,3.6000e+01
IMP_SCORE,1911,GO:0006835,2.1972e-01,3.1000e+01
IMP_SCORE,1912,GO:0060314,2.1967e-01,5.0000e+00
IMP_SCORE,1913,GO:1904294,2.1964e-01,8.0000e+00
IMP_SCORE,1914,GO:0043603,2.1962e-01,2.1800e+02
IMP_SCORE,1915,GO:0030800,2.1951e-01,1.4000e+01
IMP_SCORE,1916,GO:0090596,2.1949e-01,3.4000e+01
IMP_SCORE,1917,GO:0060716,2.1948e-01,1.0000e+01
IMP_SCORE,1918,GO:0006646,2.1942e-01,1.9000e+01
IMP_SCORE,1919,GO:2000104,2.1935e-01,1.4000e+01
IMP_SCORE,1920,GO:0051962,2.1922e-01,1.5400e+02
IMP_SCORE,1921,GO:0030501,2.1912e-01,1.6000e+01
IMP_SCORE,1922,GO:0002700,2.1905e-01,2.9000e+01
IMP_SCORE,1923,GO:0005001,2.1902e-01,1.8000e+01
IMP_SCORE,1924,GO:0005178,2.1902e-01,9.8000e+01
IMP_SCORE,1925,GO:0051607,2.1901e-01,8.3000e+01
IMP_SCORE,1926,GO:0072124,2.1893e-01,5.0000e+00
IMP_SCORE,1927,GO:0099622,2.1892e-01,6.0000e+00
IMP_SCORE,1928,GO:0032653,2.1886e-01,1.7000e+01
IMP_SCORE,1929,GO:1901739,2.1886e-01,1.7000e+01
IMP_SCORE,1930,GO:0072310,2.1883e-01,8.0000e+00
IMP_SCORE,1931,GO:0005527,2.1868e-01,2.3000e+01
IMP_SCORE,1932,GO:1903146,2.1861e-01,1.5000e+01
IMP_SCORE,1933,GO:1901741,2.1858e-01,1.5000e+01
IMP_SCORE,1934,GO:0002790,2.1853e-01,4.4000e+01
IMP_SCORE,1935,GO:0032088,2.1852e-01,3.1000e+01
IMP_SCORE,1936,GO:1900408,2.1848e-01,1.7000e+01
IMP_SCORE,1937,GO:0001911,2.1844e-01,9.0000e+00
IMP_SCORE,1938,GO:0050772,2.1838e-01,2.0000e+01
IMP_SCORE,1939,GO:0030825,2.1833e-01,5.0000e+00
IMP_SCORE,1940,GO:0045687,2.1833e-01,2.0000e+01
IMP_SCORE,1941,GO:0032508,2.1831e-01,1.1000e+01
IMP_SCORE,1942,GO:0022604,2.1827e-01,1.8000e+02
IMP_SCORE,1943,GO:0015116,2.1822e-01,5.0000e+00
IMP_SCORE,1944,GO:0071675,2.1820e-01,1.6000e+01
IMP_SCORE,1945,GO:0042470,2.1819e-01,8.6000e+01
IMP_SCORE,1946,GO:0071310,2.1811e-01,3.6200e+02
IMP_SCORE,1947,GO:0002889,2.1801e-01,1.6000e+01
IMP_SCORE,1948,GO:0043010,2.1801e-01,3.7000e+01
IMP_SCORE,1949,GO:0009268,2.1798e-01,2.5000e+01
IMP_SCORE,1950,GO:0006493,2.1795e-01,7.4000e+01
IMP_SCORE,1951,GO:0071260,2.1794e-01,3.3000e+01
IMP_SCORE,1952,GO:1904705,2.1784e-01,4.0000e+00
IMP_SCORE,1953,GO:0010857,2.1776e-01,2.6000e+01
IMP_SCORE,1954,GO:0030424,2.1770e-01,1.4700e+02
IMP_SCORE,1955,GO:0007611,2.1767e-01,9.4000e+01
IMP_SCORE,1956,GO:1903510,2.1766e-01,7.1000e+01
IMP_SCORE,1957,GO:0046365,2.1764e-01,3.0000e+01
IMP_SCORE,1958,GO:0071480,2.1761e-01,1.8000e+01
IMP_SCORE,1959,GO:0060491,2.1755e-01,1.1100e+02
IMP_SCORE,1960,GO:0032845,2.1749e-01,3.8000e+01
IMP_SCORE,1961,GO:0048103,2.1748e-01,4.0000e+00
IMP_SCORE,1962,GO:0048156,2.1745e-01,1.2000e+01
IMP_SCORE,1963,GO:0005217,2.1738e-01,1.7000e+01
IMP_SCORE,1964,GO:0017048,2.1735e-01,6.5000e+01
IMP_SCORE,1965,GO:1903047,2.1720e-01,2.2600e+02
IMP_SCORE,1966,GO:0055002,2.1719e-01,3.7000e+01
IMP_SCORE,1967,GO:0030100,2.1718e-01,6.2000e+01
IMP_SCORE,1968,GO:0006555,2.1717e-01,2.5000e+01
IMP_SCORE,1969,GO:1902914,2.1713e-01,2.0000e+00
IMP_SCORE,1970,GO:0001968,2.1712e-01,2.8000e+01
IMP_SCORE,1971,GO:1903432,2.1687e-01,1.0000e+01
IMP_SCORE,1972,GO:0044068,2.1684e-01,7.0000e+00
IMP_SCORE,1973,GO:0009719,2.1683e-01,2.7900e+02
IMP_SCORE,1974,GO:0001775,2.1675e-01,2.4400e+02
IMP_SCORE,1975,GO:0045637,2.1662e-01,9.1000e+01
IMP_SCORE,1976,GO:0000323,2.1657e-01,2.6800e+02
IMP_SCORE,1977,GO:0009068,2.1656e-01,4.6000e+01
IMP_SCORE,1978,GO:0071731,2.1655e-01,8.0000e+00
IMP_SCORE,1979,GO:0031369,2.1643e-01,5.1000e+01
IMP_SCORE,1980,GO:1902230,2.1640e-01,1.7000e+01
IMP_SCORE,1981,GO:0045779,2.1639e-01,1.3000e+01
IMP_SCORE,1982,GO:0002688,2.1637e-01,2.7000e+01
IMP_SCORE,1983,GO:0035850,2.1633e-01,1.6000e+01
IMP_SCORE,1984,GO:1903706,2.1629e-01,1.1900e+02
IMP_SCORE,1985,GO:0045956,2.1628e-01,2.3000e+01
IMP_SCORE,1986,GO:1902531,2.1621e-01,4.0000e+02
IMP_SCORE,1987,GO:0016701,2.1618e-01,4.3000e+01
IMP_SCORE,1988,GO:0030027,2.1612e-01,8.9000e+01
IMP_SCORE,1989,GO:0007178,2.1606e-01,5.4000e+01
IMP_SCORE,1990,GO:0031967,2.1601e-01,1.5700e+02
IMP_SCORE,1991,GO:1903319,2.1601e-01,8.0000e+00
IMP_SCORE,1992,GO:0071392,2.1575e-01,1.8000e+01
IMP_SCORE,1993,GO:0031970,2.1562e-01,6.1000e+01
IMP_SCORE,1994,GO:0010008,2.1544e-01,2.3700e+02
IMP_SCORE,1995,GO:0050321,2.1542e-01,2.4000e+01
IMP_SCORE,1996,GO:0030449,2.1538e-01,3.3000e+01
IMP_SCORE,1997,GO:0019898,2.1533e-01,1.2300e+02
IMP_SCORE,1998,GO:0006909,2.1532e-01,6.8000e+01
IMP_SCORE,1999,GO:0043255,2.1531e-01,3.5000e+01
IMP_SCORE,2000,GO:0043277,2.1529e-01,1.9000e+01
IMP_SCORE,2001,GO:0042992,2.1528e-01,2.3000e+01
IMP_SCORE,2002,GO:0016667,2.1525e-01,4.2000e+01
IMP_SCORE,2003,GO:0070663,2.1524e-01,4.6000e+01
IMP_SCORE,2004,GO:0047485,2.1518e-01,7.5000e+01
IMP_SCORE,2005,GO:0002275,2.1507e-01,1.2300e+02
IMP_SCORE,2006,GO:0030104,2.1503e-01,2.3000e+01
IMP_SCORE,2007,GO:0007613,2.1496e-01,5.1000e+01
IMP_SCORE,2008,GO:0002710,2.1488e-01,6.0000e+00
IMP_SCORE,2009,GO:0071682,2.1477e-01,1.0000e+01
IMP_SCORE,2010,GO:0048147,2.1467e-01,3.0000e+01
IMP_SCORE,2011,GO:0030522,2.1462e-01,6.0000e+01
IMP_SCORE,2012,GO:0001085,2.1461e-01,4.4000e+01
IMP_SCORE,2013,GO:0045933,2.1447e-01,1.3000e+01
IMP_SCORE,2014,GO:0033673,2.1444e-01,8.0000e+01
IMP_SCORE,2015,GO:0009914,2.1435e-01,3.4000e+01
IMP_SCORE,2016,GO:0070301,2.1428e-01,1.7000e+01
IMP_SCORE,2017,GO:0005262,2.1420e-01,4.7000e+01
IMP_SCORE,2018,GO:0035255,2.1409e-01,8.0000e+00
IMP_SCORE,2019,GO:1903959,2.1408e-01,1.0000e+01
IMP_SCORE,2020,GO:0002263,2.1402e-01,1.5100e+02
IMP_SCORE,2021,GO:0046823,2.1397e-01,5.1000e+01
IMP_SCORE,2022,GO:0010033,2.1394e-01,6.0300e+02
IMP_SCORE,2023,GO:0045765,2.1390e-01,1.0700e+02
IMP_SCORE,2024,GO:0045987,2.1385e-01,1.8000e+01
IMP_SCORE,2025,GO:0002429,2.1379e-01,9.1000e+01
IMP_SCORE,2026,GO:0046637,2.1371e-01,1.3000e+01
IMP_SCORE,2027,GO:0005242,2.1369e-01,3.5000e+01
IMP_SCORE,2028,GO:0006370,2.1368e-01,5.0000e+00
IMP_SCORE,2029,GO:0031667,2.1367e-01,1.0700e+02
IMP_SCORE,2030,GO:0090277,2.1358e-01,3.6000e+01
IMP_SCORE,2031,GO:0038084,2.1357e-01,4.0000e+00
IMP_SCORE,2032,GO:0009259,2.1350e-01,6.2000e+01
IMP_SCORE,2033,GO:0030520,2.1347e-01,7.0000e+00
IMP_SCORE,2034,GO:0006767,2.1342e-01,5.8000e+01
IMP_SCORE,2035,GO:0071622,2.1335e-01,1.9000e+01
IMP_SCORE,2036,GO:0014002,2.1334e-01,1.8000e+01
IMP_SCORE,2037,GO:0010469,2.1332e-01,2.7000e+01
IMP_SCORE,2038,GO:0050770,2.1331e-01,5.1000e+01
IMP_SCORE,2039,GO:0005794,2.1322e-01,6.3400e+02
IMP_SCORE,2040,GO:0016239,2.1320e-01,2.4000e+01
IMP_SCORE,2041,GO:1901657,2.1311e-01,6.4000e+01
IMP_SCORE,2042,GO:0009167,2.1309e-01,3.4000e+01
IMP_SCORE,2043,GO:0060547,2.1290e-01,1.0000e+00
IMP_SCORE,2044,GO:0030155,2.1284e-01,2.1300e+02
IMP_SCORE,2045,GO:0032922,2.1280e-01,1.5000e+01
IMP_SCORE,2046,GO:0019838,2.1264e-01,1.8300e+02
IMP_SCORE,2047,GO:1901976,2.1255e-01,1.0000e+01
IMP_SCORE,2048,GO:0030010,2.1251e-01,4.1000e+01
IMP_SCORE,2049,GO:0099529,2.1250e-01,1.0000e+01
IMP_SCORE,2050,GO:0071396,2.1248e-01,1.0200e+02
IMP_SCORE,2051,GO:0005764,2.1248e-01,2.6900e+02
IMP_SCORE,2052,GO:0046887,2.1246e-01,4.1000e+01
IMP_SCORE,2053,GO:0030858,2.1242e-01,2.6000e+01
IMP_SCORE,2054,GO:0032438,2.1239e-01,5.0000e+00
IMP_SCORE,2055,GO:0030670,2.1236e-01,4.3000e+01
IMP_SCORE,2056,GO:0031099,2.1235e-01,8.3000e+01
IMP_SCORE,2057,GO:0030324,2.1229e-01,5.3000e+01
IMP_SCORE,2058,GO:0006954,2.1228e-01,2.2300e+02
IMP_SCORE,2059,GO:0043901,2.1226e-01,7.6000e+01
IMP_SCORE,2060,GO:0032102,2.1219e-01,7.9000e+01
IMP_SCORE,2061,GO:0072665,2.1216e-01,1.8000e+01
IMP_SCORE,2062,GO:0043230,2.1201e-01,8.8000e+02
IMP_SCORE,2063,GO:0052548,2.1189e-01,1.4500e+02
IMP_SCORE,2064,GO:0051452,2.1186e-01,2.0000e+01
IMP_SCORE,2065,GO:0031982,2.1182e-01,1.0600e+03
IMP_SCORE,2066,GO:0050806,2.1181e-01,4.7000e+01
IMP_SCORE,2067,GO:0034329,2.1180e-01,9.0000e+01
IMP_SCORE,2068,GO:0045638,2.1180e-01,3.0000e+01
IMP_SCORE,2069,GO:0030278,2.1168e-01,8.8000e+01
IMP_SCORE,2070,GO:1903524,2.1153e-01,1.5000e+01
IMP_SCORE,2071,GO:0031330,2.1152e-01,3.7000e+01
IMP_SCORE,2072,GO:0021954,2.1150e-01,1.6000e+01
IMP_SCORE,2073,GO:0014733,2.1138e-01,4.0000e+00
IMP_SCORE,2074,GO:0051197,2.1129e-01,2.0000e+00
IMP_SCORE,2075,GO:1900274,2.1118e-01,1.1000e+01
IMP_SCORE,2076,GO:0006468,2.1115e-01,2.2700e+02
IMP_SCORE,2077,GO:0071391,2.1114e-01,1.6000e+01
IMP_SCORE,2078,GO:0000212,2.1106e-01,7.0000e+00
IMP_SCORE,2079,GO:0051000,2.1105e-01,5.0000e+00
IMP_SCORE,2080,GO:0099024,2.1102e-01,3.6000e+01
IMP_SCORE,2081,GO:0042402,2.1102e-01,4.7000e+01
IMP_SCORE,2082,GO:0048732,2.1100e-01,1.1600e+02
IMP_SCORE,2083,GO:0010596,2.1096e-01,9.0000e+00
IMP_SCORE,2084,GO:0016925,2.1096e-01,2.9000e+01
IMP_SCORE,2085,GO:1903561,2.1093e-01,9.4900e+02
IMP_SCORE,2086,GO:0010595,2.1087e-01,2.6000e+01
IMP_SCORE,2087,GO:2000272,2.1084e-01,1.1000e+01
IMP_SCORE,2088,GO:0045649,2.1080e-01,1.4000e+01
IMP_SCORE,2089,GO:0032271,2.1077e-01,6.5000e+01
IMP_SCORE,2090,GO:0097517,2.1076e-01,3.8000e+01
IMP_SCORE,2091,GO:0001736,2.1070e-01,8.0000e+00
IMP_SCORE,2092,GO:0006541,2.1070e-01,2.3000e+01
IMP_SCORE,2093,GO:0010823,2.1063e-01,2.6000e+01
IMP_SCORE,2094,GO:0030193,2.1061e-01,3.4000e+01
IMP_SCORE,2095,GO:0036149,2.1060e-01,1.5000e+01
IMP_SCORE,2096,GO:0002204,2.1058e-01,5.0000e+00
IMP_SCORE,2097,GO:1902692,2.1055e-01,3.0000e+01
IMP_SCORE,2098,GO:0016071,2.1055e-01,1.9300e+02
IMP_SCORE,2099,GO:1903531,2.1052e-01,6.5000e+01
IMP_SCORE,2100,GO:0050775,2.1051e-01,7.0000e+00
IMP_SCORE,2101,GO:0004707,2.1050e-01,1.0000e+01
IMP_SCORE,2102,GO:0010896,2.1047e-01,7.0000e+00
IMP_SCORE,2103,GO:0048280,2.1044e-01,3.0000e+00
IMP_SCORE,2104,GO:0060134,2.1039e-01,1.2000e+01
IMP_SCORE,2105,GO:0042581,2.1033e-01,1.7000e+01
IMP_SCORE,2106,GO:0044090,2.1031e-01,1.0000e+01
IMP_SCORE,2107,GO:0018904,2.1029e-01,3.6000e+01
IMP_SCORE,2108,GO:0042632,2.1026e-01,2.2000e+01
IMP_SCORE,2109,GO:0006040,2.1013e-01,6.8000e+01
IMP_SCORE,2110,GO:0090665,2.1008e-01,2.8000e+01
IMP_SCORE,2111,GO:0010639,2.1006e-01,1.0400e+02
IMP_SCORE,2112,GO:0005546,2.1005e-01,4.8000e+01
IMP_SCORE,2113,GO:0007043,2.1002e-01,8.2000e+01
IMP_SCORE,2114,GO:0031406,2.0996e-01,1.1900e+02
IMP_SCORE,2115,GO:0000209,2.0991e-01,9.8000e+01
IMP_SCORE,2116,GO:0051147,2.0989e-01,8.3000e+01
IMP_SCORE,2117,GO:0042579,2.0987e-01,1.6000e+02
IMP_SCORE,2118,GO:0006635,2.0974e-01,3.6000e+01
IMP_SCORE,2119,GO:0006465,2.0964e-01,1.5000e+01
IMP_SCORE,2120,GO:0045834,2.0962e-01,2.7000e+01
IMP_SCORE,2121,GO:0045619,2.0962e-01,4.0000e+01
IMP_SCORE,2122,GO:0048208,2.0961e-01,4.2000e+01
IMP_SCORE,2123,GO:1903844,2.0959e-01,3.7000e+01
IMP_SCORE,2124,GO:0009895,2.0957e-01,6.4000e+01
IMP_SCORE,2125,GO:0019372,2.0953e-01,2.9000e+01
IMP_SCORE,2126,GO:0006487,2.0942e-01,6.0000e+01
IMP_SCORE,2127,GO:0003700,2.0931e-01,3.1600e+02
IMP_SCORE,2128,GO:0051297,2.0928e-01,3.6000e+01
IMP_SCORE,2129,GO:0031968,2.0928e-01,1.4500e+02
IMP_SCORE,2130,GO:0002696,2.0923e-01,6.9000e+01
IMP_SCORE,2131,GO:0046961,2.0915e-01,7.0000e+00
IMP_SCORE,2132,GO:0015807,2.0912e-01,3.1000e+01
IMP_SCORE,2133,GO:0098862,2.0909e-01,5.3000e+01
IMP_SCORE,2134,GO:1903055,2.0906e-01,6.0000e+00
IMP_SCORE,2135,GO:0015036,2.0904e-01,2.1000e+01
IMP_SCORE,2136,GO:0032682,2.0896e-01,2.2000e+01
IMP_SCORE,2137,GO:0030029,2.0894e-01,1.6800e+02
IMP_SCORE,2138,GO:0002218,2.0887e-01,5.9000e+01
IMP_SCORE,2139,GO:0006986,2.0885e-01,4.9000e+01
IMP_SCORE,2140,GO:0010811,2.0865e-01,7.5000e+01
IMP_SCORE,2141,GO:0046903,2.0863e-01,2.8100e+02
IMP_SCORE,2142,GO:0060732,2.0853e-01,7.0000e+00
IMP_SCORE,2143,GO:0032456,2.0853e-01,1.5000e+01
IMP_SCORE,2144,GO:0009798,2.0852e-01,1.6000e+01
IMP_SCORE,2145,GO:0006942,2.0846e-01,1.9000e+01
IMP_SCORE,2146,GO:0010640,2.0845e-01,1.2000e+01
IMP_SCORE,2147,GO:0046501,2.0844e-01,1.4000e+01
IMP_SCORE,2148,GO:0032970,2.0844e-01,1.0200e+02
IMP_SCORE,2149,GO:0055081,2.0843e-01,1.4000e+01
IMP_SCORE,2150,GO:0045746,2.0837e-01,2.0000e+01
IMP_SCORE,2151,GO:0002921,2.0836e-01,6.0000e+00
IMP_SCORE,2152,GO:0051216,2.0836e-01,3.9000e+01
IMP_SCORE,2153,GO:0051496,2.0833e-01,2.8000e+01
IMP_SCORE,2154,GO:0051764,2.0827e-01,2.2000e+01
IMP_SCORE,2155,GO:0050706,2.0825e-01,9.0000e+00
IMP_SCORE,2156,GO:0007612,2.0825e-01,5.1000e+01
IMP_SCORE,2157,GO:0042481,2.0811e-01,2.6000e+01
IMP_SCORE,2158,GO:0000183,2.0808e-01,5.0000e+00
IMP_SCORE,2159,GO:0006298,2.0803e-01,1.4000e+01
IMP_SCORE,2160,GO:0001105,2.0800e-01,2.7000e+01
IMP_SCORE,2161,GO:1901505,2.0797e-01,5.6000e+01
IMP_SCORE,2162,GO:0043306,2.0796e-01,1.0000e+01
IMP_SCORE,2163,GO:0005802,2.0795e-01,1.3400e+02
IMP_SCORE,2164,GO:0001910,2.0790e-01,1.6000e+01
IMP_SCORE,2165,GO:0010745,2.0789e-01,1.2000e+01
IMP_SCORE,2166,GO:0001654,2.0782e-01,4.4000e+01
IMP_SCORE,2167,GO:0086012,2.0780e-01,6.0000e+00
IMP_SCORE,2168,GO:1900046,2.0774e-01,4.1000e+01
IMP_SCORE,2169,GO:0070938,2.0773e-01,2.0000e+01
IMP_SCORE,2170,GO:0016614,2.0769e-01,1.2500e+02
IMP_SCORE,2171,GO:0001701,2.0768e-01,5.0000e+01
IMP_SCORE,2172,GO:0005996,2.0758e-01,1.0800e+02
IMP_SCORE,2173,GO:0014059,2.0756e-01,8.0000e+00
IMP_SCORE,2174,GO:0030301,2.0754e-01,1.4000e+01
IMP_SCORE,2175,GO:0042761,2.0748e-01,2.3000e+01
IMP_SCORE,2176,GO:0051258,2.0744e-01,2.0000e+01
IMP_SCORE,2177,GO:0002274,2.0742e-01,1.3200e+02
IMP_SCORE,2178,GO:0002697,2.0738e-01,1.2700e+02
IMP_SCORE,2179,GO:0072523,2.0734e-01,2.1000e+01
IMP_SCORE,2180,GO:0042436,2.0729e-01,7.0000e+00
IMP_SCORE,2181,GO:0031032,2.0718e-01,4.4000e+01
IMP_SCORE,2182,GO:0042379,2.0715e-01,2.1000e+01
IMP_SCORE,2183,GO:1990778,2.0713e-01,8.5000e+01
IMP_SCORE,2184,GO:0015002,2.0706e-01,1.0000e+01
IMP_SCORE,2185,GO:1901216,2.0700e-01,1.7000e+01
IMP_SCORE,2186,GO:0051261,2.0699e-01,1.7000e+01
IMP_SCORE,2187,GO:0034367,2.0693e-01,7.0000e+00
IMP_SCORE,2188,GO:0006900,2.0686e-01,2.5000e+01
IMP_SCORE,2189,GO:0014015,2.0677e-01,2.9000e+01
IMP_SCORE,2190,GO:0044089,2.0676e-01,1.5200e+02
IMP_SCORE,2191,GO:0050863,2.0668e-01,9.1000e+01
IMP_SCORE,2192,GO:0042448,2.0667e-01,6.0000e+00
IMP_SCORE,2193,GO:0008305,2.0667e-01,3.4000e+01
IMP_SCORE,2194,GO:0002040,2.0665e-01,3.0000e+01
IMP_SCORE,2195,GO:0007176,2.0661e-01,1.5000e+01
IMP_SCORE,2196,GO:0005887,2.0649e-01,7.8600e+02
IMP_SCORE,2197,GO:0045664,2.0646e-01,1.5900e+02
IMP_SCORE,2198,GO:0048869,2.0641e-01,8.4600e+02
IMP_SCORE,2199,GO:0015095,2.0627e-01,2.2000e+01
IMP_SCORE,2200,GO:1901981,2.0624e-01,8.0000e+01
IMP_SCORE,2201,GO:0048675,2.0617e-01,3.0000e+01
IMP_SCORE,2202,GO:0071813,2.0615e-01,6.0000e+00
IMP_SCORE,2203,GO:0030154,2.0610e-01,6.6000e+02
IMP_SCORE,2204,GO:0042634,2.0608e-01,4.0000e+00
IMP_SCORE,2205,GO:0010038,2.0586e-01,1.6300e+02
IMP_SCORE,2206,GO:2001022,2.0585e-01,1.9000e+01
IMP_SCORE,2207,GO:1903362,2.0584e-01,5.5000e+01
IMP_SCORE,2208,GO:0045596,2.0583e-01,1.8900e+02
IMP_SCORE,2209,GO:0048512,2.0580e-01,1.9000e+01
IMP_SCORE,2210,GO:0004549,2.0578e-01,4.0000e+00
IMP_SCORE,2211,GO:0002685,2.0569e-01,6.2000e+01
IMP_SCORE,2212,GO:0032768,2.0569e-01,7.0000e+00
IMP_SCORE,2213,GO:0043588,2.0566e-01,3.3000e+01
IMP_SCORE,2214,GO:0072686,2.0562e-01,4.0000e+01
IMP_SCORE,2215,GO:0090184,2.0560e-01,5.0000e+00
IMP_SCORE,2216,GO:0051894,2.0560e-01,1.3000e+01
IMP_SCORE,2217,GO:0042026,2.0558e-01,1.7000e+01
IMP_SCORE,2218,GO:0046890,2.0555e-01,3.7000e+01
IMP_SCORE,2219,GO:0051224,2.0551e-01,6.4000e+01
IMP_SCORE,2220,GO:0046395,2.0549e-01,1.2700e+02
IMP_SCORE,2221,GO:0004715,2.0544e-01,7.0000e+00
IMP_SCORE,2222,GO:0097305,2.0540e-01,8.4000e+01
IMP_SCORE,2223,GO:0031503,2.0539e-01,3.4000e+01
IMP_SCORE,2224,GO:0070071,2.0538e-01,1.6000e+01
IMP_SCORE,2225,GO:0002702,2.0537e-01,2.9000e+01
IMP_SCORE,2226,GO:0031098,2.0537e-01,2.9000e+01
IMP_SCORE,2227,GO:0006826,2.0532e-01,3.9000e+01
IMP_SCORE,2228,GO:0042176,2.0527e-01,9.0000e+01
IMP_SCORE,2229,GO:0016894,2.0526e-01,3.8000e+01
IMP_SCORE,2230,GO:0002687,2.0520e-01,2.3000e+01
IMP_SCORE,2231,GO:0001649,2.0512e-01,5.2000e+01
IMP_SCORE,2232,GO:0005654,2.0512e-01,9.7100e+02
IMP_SCORE,2233,GO:0003188,2.0511e-01,1.3000e+01
IMP_SCORE,2234,GO:0009262,2.0504e-01,1.4000e+01
IMP_SCORE,2235,GO:0010634,2.0498e-01,1.7000e+01
IMP_SCORE,2236,GO:0000932,2.0493e-01,8.7000e+01
IMP_SCORE,2237,GO:0034243,2.0492e-01,5.0000e+00
IMP_SCORE,2238,GO:0019674,2.0491e-01,3.8000e+01
IMP_SCORE,2239,GO:0090734,2.0490e-01,1.4000e+01
IMP_SCORE,2240,GO:0099601,2.0480e-01,1.2000e+01
IMP_SCORE,2241,GO:0022602,2.0476e-01,2.1000e+01
IMP_SCORE,2242,GO:0031594,2.0474e-01,7.8000e+01
IMP_SCORE,2243,GO:2000027,2.0473e-01,6.0000e+01
IMP_SCORE,2244,GO:0097061,2.0467e-01,8.0000e+00
IMP_SCORE,2245,GO:0001678,2.0463e-01,2.7000e+01
IMP_SCORE,2246,GO:0072401,2.0463e-01,9.0000e+00
IMP_SCORE,2247,GO:0097480,2.0462e-01,3.0000e+01
IMP_SCORE,2248,GO:0007586,2.0462e-01,8.4000e+01
IMP_SCORE,2249,GO:0097746,2.0457e-01,4.9000e+01
IMP_SCORE,2250,GO:0032986,2.0454e-01,2.1000e+01
IMP_SCORE,2251,GO:0046950,2.0444e-01,1.5000e+01
IMP_SCORE,2252,GO:0006220,2.0444e-01,1.3000e+01
IMP_SCORE,2253,GO:0032943,2.0444e-01,1.8000e+01
IMP_SCORE,2254,GO:0048646,2.0443e-01,2.9100e+02
IMP_SCORE,2255,GO:0097472,2.0431e-01,1.4000e+01
IMP_SCORE,2256,GO:0042346,2.0430e-01,1.5000e+01
IMP_SCORE,2257,GO:0014912,2.0423e-01,1.2000e+01
IMP_SCORE,2258,GO:0035577,2.0423e-01,7.9000e+01
IMP_SCORE,2259,GO:0046889,2.0421e-01,2.4000e+01
IMP_SCORE,2260,GO:2000249,2.0419e-01,2.5000e+01
IMP_SCORE,2261,GO:2000377,2.0418e-01,4.2000e+01
IMP_SCORE,2262,GO:0002708,2.0405e-01,2.5000e+01
IMP_SCORE,2263,GO:0050851,2.0402e-01,5.1000e+01
IMP_SCORE,2264,GO:0019377,2.0401e-01,2.3000e+01
IMP_SCORE,2265,GO:0035024,2.0398e-01,4.0000e+00
IMP_SCORE,2266,GO:0050718,2.0397e-01,9.0000e+00
IMP_SCORE,2267,GO:0033194,2.0394e-01,1.1000e+01
IMP_SCORE,2268,GO:0045010,2.0386e-01,1.3000e+01
IMP_SCORE,2269,GO:0032507,2.0374e-01,2.9000e+01
IMP_SCORE,2270,GO:0046850,2.0370e-01,1.1000e+01
IMP_SCORE,2271,GO:0005372,2.0369e-01,4.1000e+01
IMP_SCORE,2272,GO:0007268,2.0366e-01,1.3800e+02
IMP_SCORE,2273,GO:0045732,2.0364e-01,4.9000e+01
IMP_SCORE,2274,GO:0010675,2.0364e-01,4.5000e+01
IMP_SCORE,2275,GO:0005248,2.0363e-01,5.0000e+00
IMP_SCORE,2276,GO:0005665,2.0362e-01,5.0000e+00
IMP_SCORE,2277,GO:0048729,2.0361e-01,1.1100e+02
IMP_SCORE,2278,GO:0016477,2.0360e-01,3.6800e+02
IMP_SCORE,2279,GO:0002003,2.0352e-01,1.6000e+01
IMP_SCORE,2280,GO:0097066,2.0346e-01,1.5000e+01
IMP_SCORE,2281,GO:0005778,2.0338e-01,5.5000e+01
IMP_SCORE,2282,GO:0042475,2.0332e-01,4.2000e+01
IMP_SCORE,2283,GO:0051972,2.0328e-01,2.6000e+01
IMP_SCORE,2284,GO:0071375,2.0328e-01,4.9000e+01
IMP_SCORE,2285,GO:0032103,2.0324e-01,7.6000e+01
IMP_SCORE,2286,GO:0030425,2.0324e-01,1.9700e+02
IMP_SCORE,2287,GO:0000159,2.0322e-01,2.3000e+01
IMP_SCORE,2288,GO:0001573,2.0322e-01,4.6000e+01
IMP_SCORE,2289,GO:0043226,2.0321e-01,1.5560e+03
IMP_SCORE,2290,GO:0048701,2.0318e-01,5.0000e+00
IMP_SCORE,2291,GO:0035137,2.0318e-01,1.5000e+01
IMP_SCORE,2292,GO:1900271,2.0318e-01,2.6000e+01
IMP_SCORE,2293,GO:0014072,2.0313e-01,1.2000e+01
IMP_SCORE,2294,GO:0050728,2.0311e-01,3.3000e+01
IMP_SCORE,2295,GO:0007623,2.0311e-01,6.2000e+01
IMP_SCORE,2296,GO:0044853,2.0308e-01,2.5000e+01
IMP_SCORE,2297,GO:0072525,2.0303e-01,2.8000e+01
IMP_SCORE,2298,GO:0047496,2.0296e-01,1.8000e+01
IMP_SCORE,2299,GO:0007160,2.0293e-01,9.3000e+01
IMP_SCORE,2300,GO:0010638,2.0292e-01,1.8000e+02
IMP_SCORE,2301,GO:0048670,2.0287e-01,1.5000e+01
IMP_SCORE,2302,GO:0022011,2.0284e-01,1.5000e+01
IMP_SCORE,2303,GO:0048025,2.0275e-01,5.0000e+00
IMP_SCORE,2304,GO:1904377,2.0271e-01,2.2000e+01
IMP_SCORE,2305,GO:1901342,2.0270e-01,8.8000e+01
IMP_SCORE,2306,GO:0030098,2.0269e-01,4.9000e+01
IMP_SCORE,2307,GO:0045911,2.0264e-01,1.3000e+01
IMP_SCORE,2308,GO:0009220,2.0263e-01,7.0000e+00
IMP_SCORE,2309,GO:0045859,2.0262e-01,1.3200e+02
IMP_SCORE,2310,GO:0051270,2.0253e-01,2.1200e+02
IMP_SCORE,2311,GO:0008630,2.0251e-01,1.3000e+01
IMP_SCORE,2312,GO:0060397,2.0247e-01,1.2000e+01
IMP_SCORE,2313,GO:0045321,2.0247e-01,2.2000e+02
IMP_SCORE,2314,GO:0014070,2.0246e-01,2.4100e+02
IMP_SCORE,2315,GO:1903203,2.0241e-01,1.1000e+01
IMP_SCORE,2316,GO:0098852,2.0237e-01,2.6700e+02
IMP_SCORE,2317,GO:0051489,2.0235e-01,4.3000e+01
IMP_SCORE,2318,GO:0002673,2.0233e-01,6.1000e+01
IMP_SCORE,2319,GO:0044773,2.0230e-01,1.2000e+01
IMP_SCORE,2320,GO:0015740,2.0226e-01,9.0000e+00
IMP_SCORE,2321,GO:0035239,2.0222e-01,5.5000e+01
IMP_SCORE,2322,GO:0006734,2.0222e-01,1.0000e+01
IMP_SCORE,2323,GO:0046883,2.0214e-01,7.7000e+01
IMP_SCORE,2324,GO:0019199,2.0205e-01,5.8000e+01
IMP_SCORE,2325,GO:0046916,2.0200e-01,5.4000e+01
IMP_SCORE,2326,GO:0032656,2.0196e-01,1.1000e+01
IMP_SCORE,2327,GO:1902991,2.0194e-01,1.0000e+01
IMP_SCORE,2328,GO:0050778,2.0189e-01,1.7700e+02
IMP_SCORE,2329,GO:0006879,2.0188e-01,4.0000e+01
IMP_SCORE,2330,GO:0043113,2.0186e-01,1.4000e+01
IMP_SCORE,2331,GO:0002757,2.0177e-01,1.2600e+02
IMP_SCORE,2332,GO:0006639,2.0175e-01,6.7000e+01
IMP_SCORE,2333,GO:0044724,2.0175e-01,7.3000e+01
IMP_SCORE,2334,GO:0045124,2.0174e-01,1.6000e+01
IMP_SCORE,2335,GO:0090231,2.0171e-01,1.4000e+01
IMP_SCORE,2336,GO:0090568,2.0152e-01,1.6000e+01
IMP_SCORE,2337,GO:0070822,2.0150e-01,5.0000e+00
IMP_SCORE,2338,GO:1902936,2.0148e-01,6.1000e+01
IMP_SCORE,2339,GO:0022898,2.0141e-01,7.8000e+01
IMP_SCORE,2340,GO:0009081,2.0138e-01,5.4000e+01
IMP_SCORE,2341,GO:0060009,2.0138e-01,5.0000e+00
IMP_SCORE,2342,GO:0061564,2.0131e-01,3.6000e+01
IMP_SCORE,2343,GO:0043405,2.0129e-01,9.1000e+01
IMP_SCORE,2344,GO:0048365,2.0129e-01,2.0000e+01
IMP_SCORE,2345,GO:0005902,2.0127e-01,4.8000e+01
IMP_SCORE,2346,GO:0043488,2.0126e-01,4.9000e+01
IMP_SCORE,2347,GO:0005819,2.0122e-01,1.0500e+02
IMP_SCORE,2348,GO:0003071,2.0121e-01,8.0000e+00
IMP_SCORE,2349,GO:0005789,2.0111e-01,5.1000e+02
IMP_SCORE,2350,GO:0032677,2.0101e-01,4.4000e+01
IMP_SCORE,2351,GO:0046329,2.0094e-01,1.1000e+01
IMP_SCORE,2352,GO:0045078,2.0093e-01,7.0000e+00
IMP_SCORE,2353,GO:0042165,2.0092e-01,1.2000e+01
IMP_SCORE,2354,GO:0031146,2.0091e-01,1.1000e+01
IMP_SCORE,2355,GO:0021537,2.0089e-01,1.0000e+01
IMP_SCORE,2356,GO:0048660,2.0088e-01,2.8000e+01
IMP_SCORE,2357,GO:0045927,2.0088e-01,7.1000e+01
IMP_SCORE,2358,GO:0014896,2.0085e-01,9.0000e+00
IMP_SCORE,2359,GO:0007166,2.0083e-01,6.6800e+02
IMP_SCORE,2360,GO:0046165,2.0082e-01,4.3000e+01
IMP_SCORE,2361,GO:0046839,2.0079e-01,4.0000e+01
IMP_SCORE,2362,GO:0045773,2.0078e-01,1.1000e+01
IMP_SCORE,2363,GO:0016627,2.0078e-01,7.7000e+01
IMP_SCORE,2364,GO:0016801,2.0077e-01,4.1000e+01
IMP_SCORE,2365,GO:0051051,2.0076e-01,1.2100e+02
IMP_SCORE,2366,GO:0050866,2.0073e-01,4.8000e+01
IMP_SCORE,2367,GO:0006672,2.0073e-01,7.7000e+01
IMP_SCORE,2368,GO:0046628,2.0073e-01,2.0000e+00
IMP_SCORE,2369,GO:0038187,2.0072e-01,2.1000e+01
IMP_SCORE,2370,GO:0030183,2.0071e-01,2.8000e+01
IMP_SCORE,2371,GO:0072522,2.0068e-01,3.6000e+01
IMP_SCORE,2372,GO:0009225,2.0068e-01,3.4000e+01
IMP_SCORE,2373,GO:0002444,2.0067e-01,1.3000e+01
IMP_SCORE,2374,GO:0043299,2.0066e-01,1.1900e+02
IMP_SCORE,2375,GO:0033692,2.0066e-01,1.8000e+01
IMP_SCORE,2376,GO:1905475,2.0063e-01,4.8000e+01
IMP_SCORE,2377,GO:0030101,2.0061e-01,2.9000e+01
IMP_SCORE,2378,GO:0030055,2.0059e-01,2.5800e+02
IMP_SCORE,2379,GO:0031103,2.0057e-01,1.2000e+01
IMP_SCORE,2380,GO:0032663,2.0051e-01,6.0000e+00
IMP_SCORE,2381,GO:0051798,2.0048e-01,4.0000e+00
IMP_SCORE,2382,GO:0007009,2.0047e-01,1.2500e+02
IMP_SCORE,2383,GO:0097530,2.0043e-01,3.9000e+01
IMP_SCORE,2384,GO:0072431,2.0043e-01,8.0000e+00
IMP_SCORE,2385,GO:0002830,2.0036e-01,1.3000e+01
IMP_SCORE,2386,GO:0044232,2.0033e-01,5.0000e+00
IMP_SCORE,2387,GO:0008037,2.0027e-01,2.0000e+02
IMP_SCORE,2388,GO:0002823,2.0022e-01,1.5000e+01
IMP_SCORE,2389,GO:0016780,2.0017e-01,9.0000e+00
IMP_SCORE,2390,GO:0038034,2.0013e-01,1.7000e+01
IMP_SCORE,2391,GO:0032418,2.0013e-01,2.3000e+01
IMP_SCORE,2392,GO:0044057,2.0002e-01,2.0000e+02
IMP_SCORE,2393,GO:0045669,1.9997e-01,4.2000e+01
IMP_SCORE,2394,GO:0003208,1.9994e-01,3.0000e+00
IMP_SCORE,2395,GO:0034976,1.9993e-01,9.0000e+01
IMP_SCORE,2396,GO:0006779,1.9983e-01,1.8000e+01
IMP_SCORE,2397,GO:0005070,1.9980e-01,4.8000e+01
IMP_SCORE,2398,GO:0016705,1.9976e-01,9.0000e+01
IMP_SCORE,2399,GO:0030139,1.9965e-01,5.8000e+01
IMP_SCORE,2400,GO:0006109,1.9965e-01,3.8000e+01
IMP_SCORE,2401,GO:2001020,1.9964e-01,3.9000e+01
IMP_SCORE,2402,GO:0034315,1.9960e-01,1.2000e+01
IMP_SCORE,2403,GO:0005886,1.9959e-01,1.6950e+03
IMP_SCORE,2404,GO:0006355,1.9952e-01,3.4100e+02
IMP_SCORE,2405,GO:0051272,1.9951e-01,1.0700e+02
IMP_SCORE,2406,GO:0000228,1.9951e-01,2.5000e+01
IMP_SCORE,2407,GO:0097194,1.9949e-01,4.4000e+01
IMP_SCORE,2408,GO:0001562,1.9948e-01,1.4000e+01
IMP_SCORE,2409,GO:0060412,1.9947e-01,6.0000e+00
IMP_SCORE,2410,GO:0050890,1.9945e-01,1.7700e+02
IMP_SCORE,2411,GO:0002764,1.9935e-01,1.4100e+02
IMP_SCORE,2412,GO:0070062,1.9932e-01,8.9500e+02
IMP_SCORE,2413,GO:0007342,1.9932e-01,1.2000e+01
IMP_SCORE,2414,GO:0040012,1.9927e-01,2.1300e+02
IMP_SCORE,2415,GO:0048468,1.9926e-01,2.6500e+02
IMP_SCORE,2416,GO:0046605,1.9925e-01,1.0000e+01
IMP_SCORE,2417,GO:0051928,1.9921e-01,4.4000e+01
IMP_SCORE,2418,GO:0007265,1.9920e-01,9.5000e+01
IMP_SCORE,2419,GO:0051247,1.9917e-01,2.6400e+02
IMP_SCORE,2420,GO:0030048,1.9909e-01,4.3000e+01
IMP_SCORE,2421,GO:0060548,1.9907e-01,2.5800e+02
IMP_SCORE,2422,GO:0050858,1.9907e-01,1.7000e+01
IMP_SCORE,2423,GO:0015992,1.9903e-01,5.4000e+01
IMP_SCORE,2424,GO:1901652,1.9895e-01,8.9000e+01
IMP_SCORE,2425,GO:0050927,1.9891e-01,1.0000e+01
IMP_SCORE,2426,GO:0006607,1.9883e-01,2.8000e+01
IMP_SCORE,2427,GO:0031346,1.9882e-01,8.4000e+01
IMP_SCORE,2428,GO:0072332,1.9881e-01,3.4000e+01
IMP_SCORE,2429,GO:0097542,1.9879e-01,1.3000e+01
IMP_SCORE,2430,GO:0051439,1.9878e-01,1.5000e+01
IMP_SCORE,2431,GO:0045595,1.9876e-01,4.3400e+02
IMP_SCORE,2432,GO:1901700,1.9871e-01,3.5600e+02
IMP_SCORE,2433,GO:1904035,1.9870e-01,1.8000e+01
IMP_SCORE,2434,GO:0014874,1.9867e-01,1.0000e+01
IMP_SCORE,2435,GO:0051291,1.9867e-01,3.3000e+01
IMP_SCORE,2436,GO:0038093,1.9862e-01,5.1000e+01
IMP_SCORE,2437,GO:0006955,1.9860e-01,4.6700e+02
IMP_SCORE,2438,GO:0071634,1.9860e-01,1.9000e+01
IMP_SCORE,2439,GO:0045058,1.9857e-01,1.0000e+01
IMP_SCORE,2440,GO:1903035,1.9851e-01,3.6000e+01
IMP_SCORE,2441,GO:0033146,1.9850e-01,2.7000e+01
IMP_SCORE,2442,GO:0002637,1.9846e-01,1.9000e+01
IMP_SCORE,2443,GO:0016504,1.9846e-01,1.8000e+01
IMP_SCORE,2444,GO:0060537,1.9846e-01,3.6000e+01
IMP_SCORE,2445,GO:0002478,1.9843e-01,1.0500e+02
IMP_SCORE,2446,GO:0008637,1.9835e-01,2.8000e+01
IMP_SCORE,2447,GO:0098586,1.9832e-01,6.0000e+00
IMP_SCORE,2448,GO:1990782,1.9818e-01,5.1000e+01
IMP_SCORE,2449,GO:1901605,1.9805e-01,1.3900e+02
IMP_SCORE,2450,GO:0010562,1.9803e-01,1.5900e+02
IMP_SCORE,2451,GO:0035115,1.9802e-01,6.0000e+00
IMP_SCORE,2452,GO:0051480,1.9789e-01,6.3000e+01
IMP_SCORE,2453,GO:0022008,1.9776e-01,3.0000e+01
IMP_SCORE,2454,GO:0070555,1.9775e-01,2.2000e+01
IMP_SCORE,2455,GO:0048545,1.9771e-01,7.5000e+01
IMP_SCORE,2456,GO:0003015,1.9771e-01,2.0000e+00
IMP_SCORE,2457,GO:0050727,1.9769e-01,1.0000e+02
IMP_SCORE,2458,GO:0016020,1.9769e-01,2.3230e+03
IMP_SCORE,2459,GO:0006664,1.9768e-01,9.5000e+01
IMP_SCORE,2460,GO:0090100,1.9768e-01,2.1000e+01
IMP_SCORE,2461,GO:2000514,1.9767e-01,1.5000e+01
IMP_SCORE,2462,GO:0009141,1.9767e-01,5.0000e+01
IMP_SCORE,2463,GO:0050680,1.9758e-01,3.4000e+01
IMP_SCORE,2464,GO:0002886,1.9755e-01,1.9000e+01
IMP_SCORE,2465,GO:0050922,1.9749e-01,1.6000e+01
IMP_SCORE,2466,GO:0042887,1.9744e-01,4.7000e+01
IMP_SCORE,2467,GO:0034451,1.9743e-01,5.0000e+00
IMP_SCORE,2468,GO:0097286,1.9739e-01,1.8000e+01
IMP_SCORE,2469,GO:0002753,1.9734e-01,6.0000e+00
IMP_SCORE,2470,GO:0046337,1.9713e-01,1.7000e+01
IMP_SCORE,2471,GO:0031345,1.9710e-01,6.7000e+01
IMP_SCORE,2472,GO:0048096,1.9706e-01,9.0000e+00
IMP_SCORE,2473,GO:2000136,1.9703e-01,2.4000e+01
IMP_SCORE,2474,GO:0045893,1.9696e-01,1.7600e+02
IMP_SCORE,2475,GO:0002262,1.9695e-01,1.7000e+01
IMP_SCORE,2476,GO:0043025,1.9692e-01,1.9900e+02
IMP_SCORE,2477,GO:0070207,1.9688e-01,3.9000e+01
IMP_SCORE,2478,GO:0042531,1.9688e-01,2.3000e+01
IMP_SCORE,2479,GO:0035148,1.9686e-01,3.7000e+01
IMP_SCORE,2480,GO:0060123,1.9685e-01,1.0000e+01
IMP_SCORE,2481,GO:0031984,1.9685e-01,1.2100e+02
IMP_SCORE,2482,GO:0019218,1.9682e-01,1.6000e+01
IMP_SCORE,2483,GO:0072329,1.9682e-01,7.4000e+01
IMP_SCORE,2484,GO:0007165,1.9680e-01,1.1080e+03
IMP_SCORE,2485,GO:0002460,1.9677e-01,4.4000e+01
IMP_SCORE,2486,GO:0042069,1.9669e-01,1.0000e+01
IMP_SCORE,2487,GO:0021700,1.9668e-01,6.9000e+01
IMP_SCORE,2488,GO:0044723,1.9663e-01,2.0700e+02
IMP_SCORE,2489,GO:0060070,1.9663e-01,2.6000e+01
IMP_SCORE,2490,GO:0042593,1.9661e-01,5.9000e+01
IMP_SCORE,2491,GO:0007597,1.9658e-01,1.9000e+01
IMP_SCORE,2492,GO:0007093,1.9652e-01,2.2000e+01
IMP_SCORE,2493,GO:1903829,1.9651e-01,1.1700e+02
IMP_SCORE,2494,GO:0010942,1.9649e-01,1.6100e+02
IMP_SCORE,2495,GO:0044700,1.9647e-01,2.5400e+02
IMP_SCORE,2496,GO:0070530,1.9640e-01,1.8000e+01
IMP_SCORE,2497,GO:0006706,1.9640e-01,2.9000e+01
IMP_SCORE,2498,GO:0006337,1.9640e-01,1.8000e+01
IMP_SCORE,2499,GO:0005622,1.9638e-01,7.4500e+02
IMP_SCORE,2500,GO:0043303,1.9634e-01,9.0000e+00
IMP_SCORE,2501,GO:0070265,1.9634e-01,2.3000e+01
IMP_SCORE,2502,GO:0032231,1.9631e-01,3.8000e+01
IMP_SCORE,2503,GO:0002244,1.9629e-01,1.2200e+02
IMP_SCORE,2504,GO:1903708,1.9628e-01,4.0000e+01
IMP_SCORE,2505,GO:0009991,1.9626e-01,1.2300e+02
IMP_SCORE,2506,GO:0042517,1.9620e-01,2.8000e+01
IMP_SCORE,2507,GO:0042287,1.9619e-01,3.0000e+01
IMP_SCORE,2508,GO:0060191,1.9616e-01,2.6000e+01
IMP_SCORE,2509,GO:0060004,1.9614e-01,1.3000e+01
IMP_SCORE,2510,GO:0045766,1.9612e-01,6.0000e+01
IMP_SCORE,2511,GO:0006482,1.9610e-01,1.7000e+01
IMP_SCORE,2512,GO:0008360,1.9606e-01,7.7000e+01
IMP_SCORE,2513,GO:0006469,1.9604e-01,8.1000e+01
IMP_SCORE,2514,GO:0006928,1.9602e-01,5.2100e+02
IMP_SCORE,2515,GO:0001818,1.9599e-01,7.5000e+01
IMP_SCORE,2516,GO:0032717,1.9589e-01,3.4000e+01
IMP_SCORE,2517,GO:0048645,1.9586e-01,5.0000e+00
IMP_SCORE,2518,GO:0007423,1.9584e-01,7.0000e+01
IMP_SCORE,2519,GO:0009109,1.9583e-01,6.0000e+00
IMP_SCORE,2520,GO:0000082,1.9581e-01,3.6000e+01
IMP_SCORE,2521,GO:0006732,1.9581e-01,1.0700e+02
IMP_SCORE,2522,GO:0008203,1.9580e-01,5.4000e+01
IMP_SCORE,2523,GO:0030799,1.9575e-01,3.5000e+01
IMP_SCORE,2524,GO:0051493,1.9572e-01,1.3000e+02
IMP_SCORE,2525,GO:0051153,1.9572e-01,3.2000e+01
IMP_SCORE,2526,GO:0002821,1.9571e-01,1.9000e+01
IMP_SCORE,2527,GO:0008307,1.9571e-01,4.2000e+01
IMP_SCORE,2528,GO:0015816,1.9569e-01,5.0000e+00
IMP_SCORE,2529,GO:0031055,1.9568e-01,1.0000e+01
IMP_SCORE,2530,GO:0006531,1.9563e-01,1.7000e+01
IMP_SCORE,2531,GO:0061028,1.9562e-01,1.4000e+01
IMP_SCORE,2532,GO:0072655,1.9562e-01,1.9000e+01
IMP_SCORE,2533,GO:0031349,1.9554e-01,9.5000e+01
IMP_SCORE,2534,GO:0050701,1.9553e-01,6.0000e+00
IMP_SCORE,2535,GO:0010959,1.9550e-01,1.2500e+02
IMP_SCORE,2536,GO:0006821,1.9550e-01,4.5000e+01
IMP_SCORE,2537,GO:0048255,1.9546e-01,8.0000e+00
IMP_SCORE,2538,GO:0097190,1.9546e-01,1.0800e+02
IMP_SCORE,2539,GO:0040017,1.9546e-01,1.1400e+02
IMP_SCORE,2540,GO:0006936,1.9544e-01,1.5100e+02
IMP_SCORE,2541,GO:0003300,1.9538e-01,1.0000e+01
IMP_SCORE,2542,GO:0046885,1.9535e-01,8.0000e+00
IMP_SCORE,2543,GO:2000107,1.9525e-01,3.8000e+01
IMP_SCORE,2544,GO:0044440,1.9522e-01,2.2600e+02
IMP_SCORE,2545,GO:0061035,1.9521e-01,2.7000e+01
IMP_SCORE,2546,GO:0010243,1.9507e-01,1.7200e+02
IMP_SCORE,2547,GO:0051241,1.9507e-01,3.1000e+02
IMP_SCORE,2548,GO:0042611,1.9506e-01,2.9000e+01
IMP_SCORE,2549,GO:0051092,1.9504e-01,6.0000e+01
IMP_SCORE,2550,GO:0019935,1.9504e-01,1.9000e+01
IMP_SCORE,2551,GO:0010611,1.9495e-01,1.0000e+01
IMP_SCORE,2552,GO:0046651,1.9490e-01,2.7000e+01
IMP_SCORE,2553,GO:2001021,1.9489e-01,1.7000e+01
IMP_SCORE,2554,GO:0015868,1.9486e-01,1.2000e+01
IMP_SCORE,2555,GO:0009968,1.9483e-01,3.0400e+02
IMP_SCORE,2556,GO:0098793,1.9481e-01,6.6000e+01
IMP_SCORE,2557,GO:0005161,1.9480e-01,2.0000e+00
IMP_SCORE,2558,GO:0033549,1.9479e-01,6.0000e+00
IMP_SCORE,2559,GO:0045121,1.9473e-01,1.6600e+02
IMP_SCORE,2560,GO:0061630,1.9472e-01,8.0000e+01
IMP_SCORE,2561,GO:0031228,1.9469e-01,5.1000e+01
IMP_SCORE,2562,GO:0034498,1.9468e-01,5.0000e+00
IMP_SCORE,2563,GO:0051716,1.9468e-01,6.3900e+02
IMP_SCORE,2564,GO:0005737,1.9467e-01,1.8940e+03
IMP_SCORE,2565,GO:0043254,1.9464e-01,1.3700e+02
IMP_SCORE,2566,GO:0050820,1.9462e-01,1.9000e+01
IMP_SCORE,2567,GO:0033120,1.9461e-01,1.0000e+01
IMP_SCORE,2568,GO:0048666,1.9458e-01,6.1000e+01
IMP_SCORE,2569,GO:0001932,1.9456e-01,2.2500e+02
IMP_SCORE,2570,GO:0007263,1.9455e-01,1.0000e+01
IMP_SCORE,2571,GO:1902117,1.9453e-01,4.8000e+01
IMP_SCORE,2572,GO:0060307,1.9453e-01,1.0000e+01
IMP_SCORE,2573,GO:0017147,1.9450e-01,2.1000e+01
IMP_SCORE,2574,GO:1903018,1.9450e-01,1.9000e+01
IMP_SCORE,2575,GO:0004693,1.9447e-01,7.0000e+00
IMP_SCORE,2576,GO:1902593,1.9446e-01,5.3000e+01
IMP_SCORE,2577,GO:0001568,1.9441e-01,5.2000e+01
IMP_SCORE,2578,GO:0015035,1.9432e-01,1.4000e+01
IMP_SCORE,2579,GO:0008138,1.9428e-01,2.1000e+01
IMP_SCORE,2580,GO:0050892,1.9427e-01,1.1000e+01
IMP_SCORE,2581,GO:0009396,1.9424e-01,5.0000e+00
IMP_SCORE,2582,GO:0005484,1.9418e-01,2.0000e+01
IMP_SCORE,2583,GO:0048872,1.9410e-01,4.1000e+01
IMP_SCORE,2584,GO:0045851,1.9409e-01,2.1000e+01
IMP_SCORE,2585,GO:0032452,1.9407e-01,6.0000e+00
IMP_SCORE,2586,GO:0072395,1.9401e-01,1.2000e+01
IMP_SCORE,2587,GO:0032757,1.9391e-01,2.1000e+01
IMP_SCORE,2588,GO:1903320,1.9388e-01,4.5000e+01
IMP_SCORE,2589,GO:0017053,1.9384e-01,4.3000e+01
IMP_SCORE,2590,GO:0006656,1.9383e-01,3.9000e+01
IMP_SCORE,2591,GO:0030593,1.9380e-01,4.0000e+01
IMP_SCORE,2592,GO:1904886,1.9377e-01,1.0000e+01
IMP_SCORE,2593,GO:0048667,1.9376e-01,5.0000e+00
IMP_SCORE,2594,GO:0003159,1.9374e-01,2.0000e+00
IMP_SCORE,2595,GO:0051310,1.9374e-01,2.1000e+01
IMP_SCORE,2596,GO:0045833,1.9370e-01,3.3000e+01
IMP_SCORE,2597,GO:0007040,1.9368e-01,4.2000e+01
IMP_SCORE,2598,GO:0016773,1.9368e-01,2.2600e+02
IMP_SCORE,2599,GO:0035966,1.9358e-01,4.7000e+01
IMP_SCORE,2600,GO:0032743,1.9356e-01,3.0000e+00
IMP_SCORE,2601,GO:0044422,1.9355e-01,1.6030e+03
IMP_SCORE,2602,GO:0007204,1.9350e-01,6.5000e+01
IMP_SCORE,2603,GO:0043409,1.9347e-01,5.3000e+01
IMP_SCORE,2604,GO:0031290,1.9342e-01,9.0000e+00
IMP_SCORE,2605,GO:0051213,1.9333e-01,8.0000e+01
IMP_SCORE,2606,GO:0033267,1.9333e-01,7.0000e+01
IMP_SCORE,2607,GO:0034284,1.9328e-01,4.5000e+01
IMP_SCORE,2608,GO:0019221,1.9320e-01,2.3500e+02
IMP_SCORE,2609,GO:0006753,1.9312e-01,1.1300e+02
IMP_SCORE,2610,GO:0043217,1.9302e-01,2.6000e+01
IMP_SCORE,2611,GO:0031348,1.9301e-01,4.4000e+01
IMP_SCORE,2612,GO:0005662,1.9295e-01,1.0000e+01
IMP_SCORE,2613,GO:0050657,1.9293e-01,7.0000e+01
IMP_SCORE,2614,GO:0060571,1.9283e-01,7.0000e+00
IMP_SCORE,2615,GO:0050900,1.9278e-01,1.4000e+02
IMP_SCORE,2616,GO:0046488,1.9278e-01,9.0000e+01
IMP_SCORE,2617,GO:0032587,1.9275e-01,2.7000e+01
IMP_SCORE,2618,GO:0031306,1.9274e-01,9.0000e+00
IMP_SCORE,2619,GO:0044446,1.9274e-01,1.4520e+03
IMP_SCORE,2620,GO:0015629,1.9258e-01,1.1900e+02
IMP_SCORE,2621,GO:0019198,1.9256e-01,3.2000e+01
IMP_SCORE,2622,GO:0050709,1.9256e-01,3.1000e+01
IMP_SCORE,2623,GO:0071560,1.9255e-01,7.0000e+00
IMP_SCORE,2624,GO:0002253,1.9251e-01,1.3000e+02
IMP_SCORE,2625,GO:1904181,1.9249e-01,8.0000e+00
IMP_SCORE,2626,GO:0015844,1.9245e-01,9.0000e+00
IMP_SCORE,2627,GO:0030659,1.9242e-01,3.1900e+02
IMP_SCORE,2628,GO:0002639,1.9238e-01,2.8000e+01
IMP_SCORE,2629,GO:1901135,1.9235e-01,3.0900e+02
IMP_SCORE,2630,GO:0031623,1.9232e-01,1.7000e+01
IMP_SCORE,2631,GO:0072349,1.9231e-01,2.0000e+01
IMP_SCORE,2632,GO:0044444,1.9231e-01,1.6820e+03
IMP_SCORE,2633,GO:0090066,1.9231e-01,1.2500e+02
IMP_SCORE,2634,GO:0051532,1.9230e-01,1.0000e+01
IMP_SCORE,2635,GO:0048246,1.9225e-01,8.0000e+00
IMP_SCORE,2636,GO:0043549,1.9224e-01,1.6800e+02
IMP_SCORE,2637,GO:0045931,1.9221e-01,2.3000e+01
IMP_SCORE,2638,GO:0090161,1.9216e-01,5.0000e+00
IMP_SCORE,2639,GO:0032753,1.9215e-01,1.1000e+01
IMP_SCORE,2640,GO:0005545,1.9212e-01,2.8000e+01
IMP_SCORE,2641,GO:0010623,1.9209e-01,2.0000e+00
IMP_SCORE,2642,GO:0042487,1.9197e-01,1.6000e+01
IMP_SCORE,2643,GO:0071803,1.9197e-01,4.0000e+01
IMP_SCORE,2644,GO:0032816,1.9196e-01,5.0000e+00
IMP_SCORE,2645,GO:0006901,1.9193e-01,3.4000e+01
IMP_SCORE,2646,GO:0051094,1.9190e-01,3.1700e+02
IMP_SCORE,2647,GO:0005979,1.9184e-01,1.5000e+01
IMP_SCORE,2648,GO:0003725,1.9183e-01,7.5000e+01
IMP_SCORE,2649,GO:0071404,1.9180e-01,3.4000e+01
IMP_SCORE,2650,GO:0031312,1.9177e-01,3.6000e+01
IMP_SCORE,2651,GO:0032210,1.9176e-01,2.6000e+01
IMP_SCORE,2652,GO:0032873,1.9175e-01,1.2000e+01
IMP_SCORE,2653,GO:1903076,1.9175e-01,2.5000e+01
IMP_SCORE,2654,GO:0051130,1.9173e-01,3.1700e+02
IMP_SCORE,2655,GO:0042428,1.9172e-01,1.3000e+01
IMP_SCORE,2656,GO:0032479,1.9169e-01,4.9000e+01
IMP_SCORE,2657,GO:0018108,1.9166e-01,3.9000e+01
IMP_SCORE,2658,GO:0090314,1.9163e-01,1.2000e+01
IMP_SCORE,2659,GO:0031347,1.9162e-01,1.7700e+02
IMP_SCORE,2660,GO:0015399,1.9161e-01,3.4000e+01
IMP_SCORE,2661,GO:0097546,1.9159e-01,1.1000e+01
IMP_SCORE,2662,GO:0051186,1.9158e-01,1.4200e+02
IMP_SCORE,2663,GO:0003179,1.9157e-01,8.0000e+00
IMP_SCORE,2664,GO:0099503,1.9147e-01,2.1400e+02
IMP_SCORE,2665,GO:0016776,1.9143e-01,4.8000e+01
IMP_SCORE,2666,GO:2000641,1.9137e-01,1.2000e+01
IMP_SCORE,2667,GO:0002495,1.9133e-01,7.4000e+01
IMP_SCORE,2668,GO:1990841,1.9133e-01,1.3000e+01
IMP_SCORE,2669,GO:0042147,1.9131e-01,3.9000e+01
IMP_SCORE,2670,GO:0043691,1.9127e-01,1.0000e+01
IMP_SCORE,2671,GO:0006570,1.9126e-01,2.1000e+01
IMP_SCORE,2672,GO:0005791,1.9123e-01,3.1000e+01
IMP_SCORE,2673,GO:1902903,1.9117e-01,9.4000e+01
IMP_SCORE,2674,GO:0021604,1.9113e-01,1.1000e+01
IMP_SCORE,2675,GO:1903363,1.9098e-01,1.1000e+01
IMP_SCORE,2676,GO:1903541,1.9097e-01,3.0000e+00
IMP_SCORE,2677,GO:0032535,1.9096e-01,1.0500e+02
IMP_SCORE,2678,GO:0007589,1.9092e-01,4.2000e+01
IMP_SCORE,2679,GO:0006558,1.9090e-01,3.5000e+01
IMP_SCORE,2680,GO:0070986,1.9087e-01,1.0000e+00
IMP_SCORE,2681,GO:0097711,1.9087e-01,5.5000e+01
IMP_SCORE,2682,GO:0010035,1.9084e-01,2.2000e+02
IMP_SCORE,2683,GO:0031683,1.9083e-01,2.2000e+01
IMP_SCORE,2684,GO:0030198,1.9076e-01,1.7400e+02
IMP_SCORE,2685,GO:0008200,1.9076e-01,2.4000e+01
IMP_SCORE,2686,GO:0031016,1.9076e-01,8.0000e+00
IMP_SCORE,2687,GO:0033044,1.9073e-01,7.1000e+01
IMP_SCORE,2688,GO:0055024,1.9064e-01,9.0000e+00
IMP_SCORE,2689,GO:0031329,1.9057e-01,2.1200e+02
IMP_SCORE,2690,GO:0000226,1.9054e-01,1.2000e+02
IMP_SCORE,2691,GO:0001944,1.9052e-01,4.0000e+00
IMP_SCORE,2692,GO:0045176,1.9045e-01,3.0000e+00
IMP_SCORE,2693,GO:0071011,1.9045e-01,7.0000e+00
IMP_SCORE,2694,GO:0010827,1.9043e-01,3.3000e+01
IMP_SCORE,2695,GO:0061053,1.9043e-01,3.7000e+01
IMP_SCORE,2696,GO:0001525,1.9038e-01,1.1600e+02
IMP_SCORE,2697,GO:0030279,1.9037e-01,1.8000e+01
IMP_SCORE,2698,GO:0042035,1.9036e-01,3.5000e+01
IMP_SCORE,2699,GO:0070661,1.9033e-01,1.6000e+01
IMP_SCORE,2700,GO:0099600,1.9030e-01,3.5900e+02
IMP_SCORE,2701,GO:0006687,1.9028e-01,8.4000e+01
IMP_SCORE,2702,GO:0000731,1.9025e-01,1.1000e+01
IMP_SCORE,2703,GO:0071774,1.9022e-01,2.1000e+01
IMP_SCORE,2704,GO:0045103,1.9020e-01,2.3000e+01
IMP_SCORE,2705,GO:0097200,1.9020e-01,3.3000e+01
IMP_SCORE,2706,GO:1901796,1.9019e-01,5.3000e+01
IMP_SCORE,2707,GO:0033628,1.9010e-01,4.5000e+01
IMP_SCORE,2708,GO:0048488,1.9010e-01,1.0000e+01
IMP_SCORE,2709,GO:0006165,1.9009e-01,2.4000e+01
IMP_SCORE,2710,GO:0030804,1.9005e-01,2.5000e+01
IMP_SCORE,2711,GO:0051222,1.9002e-01,1.0900e+02
IMP_SCORE,2712,GO:1901606,1.8997e-01,1.0800e+02
IMP_SCORE,2713,GO:1901380,1.8997e-01,5.0000e+00
IMP_SCORE,2714,GO:0022409,1.8993e-01,7.2000e+01
IMP_SCORE,2715,GO:0051085,1.8984e-01,6.0000e+00
IMP_SCORE,2716,GO:0042645,1.8980e-01,3.4000e+01
IMP_SCORE,2717,GO:0050849,1.8970e-01,7.0000e+00
IMP_SCORE,2718,GO:0032733,1.8969e-01,1.2000e+01
IMP_SCORE,2719,GO:0090276,1.8968e-01,5.8000e+01
IMP_SCORE,2720,GO:0007173,1.8966e-01,3.0000e+01
IMP_SCORE,2721,GO:0002832,1.8964e-01,1.5000e+01
IMP_SCORE,2722,GO:2001257,1.8963e-01,5.3000e+01
IMP_SCORE,2723,GO:0034103,1.8961e-01,2.9000e+01
IMP_SCORE,2724,GO:1903828,1.8960e-01,7.3000e+01
IMP_SCORE,2725,GO:0010631,1.8958e-01,5.1000e+01
IMP_SCORE,2726,GO:0007179,1.8957e-01,4.2000e+01
IMP_SCORE,2727,GO:0008202,1.8957e-01,1.3000e+02
IMP_SCORE,2728,GO:0050801,1.8952e-01,1.8100e+02
IMP_SCORE,2729,GO:0044297,1.8941e-01,2.3200e+02
IMP_SCORE,2730,GO:0031399,1.8941e-01,2.7700e+02
IMP_SCORE,2731,GO:0072330,1.8938e-01,8.9000e+01
IMP_SCORE,2732,GO:0030136,1.8922e-01,6.2000e+01
IMP_SCORE,2733,GO:1901659,1.8919e-01,2.0000e+01
IMP_SCORE,2734,GO:0018023,1.8918e-01,7.0000e+00
IMP_SCORE,2735,GO:0017148,1.8914e-01,4.0000e+01
IMP_SCORE,2736,GO:0006775,1.8910e-01,1.3000e+01
IMP_SCORE,2737,GO:0045540,1.8910e-01,1.0000e+01
IMP_SCORE,2738,GO:0045055,1.8905e-01,1.7500e+02
IMP_SCORE,2739,GO:0000982,1.8905e-01,6.1000e+01
IMP_SCORE,2740,GO:0030204,1.8901e-01,2.1000e+01
IMP_SCORE,2741,GO:0035586,1.8900e-01,2.8000e+01
IMP_SCORE,2742,GO:2001273,1.8897e-01,9.0000e+00
IMP_SCORE,2743,GO:0044453,1.8894e-01,1.6000e+01
IMP_SCORE,2744,GO:0030728,1.8894e-01,8.0000e+00
IMP_SCORE,2745,GO:0048770,1.8887e-01,8.9000e+01
IMP_SCORE,2746,GO:0033003,1.8880e-01,1.3000e+01
IMP_SCORE,2747,GO:0097094,1.8878e-01,5.0000e+00
IMP_SCORE,2748,GO:0070382,1.8876e-01,7.0000e+01
IMP_SCORE,2749,GO:0038023,1.8875e-01,3.2000e+02
IMP_SCORE,2750,GO:0010466,1.8875e-01,1.0100e+02
IMP_SCORE,2751,GO:0050729,1.8875e-01,6.2000e+01
IMP_SCORE,2752,GO:0016010,1.8870e-01,3.0000e+01
IMP_SCORE,2753,GO:0045214,1.8869e-01,1.9000e+01
IMP_SCORE,2754,GO:0004930,1.8869e-01,2.1300e+02
IMP_SCORE,2755,GO:0043202,1.8864e-01,1.0500e+02
IMP_SCORE,2756,GO:0008154,1.8864e-01,3.4000e+01
IMP_SCORE,2757,GO:0051150,1.8863e-01,8.0000e+00
IMP_SCORE,2758,GO:0030838,1.8859e-01,2.5000e+01
IMP_SCORE,2759,GO:0004857,1.8858e-01,1.7600e+02
IMP_SCORE,2760,GO:0006643,1.8858e-01,1.1300e+02
IMP_SCORE,2761,GO:0030291,1.8856e-01,1.9000e+01
IMP_SCORE,2762,GO:1900077,1.8852e-01,1.9000e+01
IMP_SCORE,2763,GO:0043167,1.8851e-01,1.6230e+03
IMP_SCORE,2764,GO:0045944,1.8845e-01,1.6700e+02
IMP_SCORE,2765,GO:0012506,1.8841e-01,2.8700e+02
IMP_SCORE,2766,GO:0014911,1.8841e-01,1.1000e+01
IMP_SCORE,2767,GO:0071385,1.8835e-01,2.0000e+01
IMP_SCORE,2768,GO:0071806,1.8835e-01,1.6000e+01
IMP_SCORE,2769,GO:0006814,1.8830e-01,8.1000e+01
IMP_SCORE,2770,GO:1902930,1.8822e-01,1.6000e+01
IMP_SCORE,2771,GO:0060324,1.8817e-01,6.0000e+00
IMP_SCORE,2772,GO:0051290,1.8817e-01,5.0000e+00
IMP_SCORE,2773,GO:0005925,1.8817e-01,2.5900e+02
IMP_SCORE,2774,GO:0030218,1.8816e-01,1.7000e+01
IMP_SCORE,2775,GO:0001848,1.8814e-01,3.0000e+01
IMP_SCORE,2776,GO:2000181,1.8812e-01,2.9000e+01
IMP_SCORE,2777,GO:0043408,1.8811e-01,1.4500e+02
IMP_SCORE,2778,GO:0032897,1.8809e-01,4.0000e+00
IMP_SCORE,2779,GO:0060046,1.8808e-01,1.5000e+01
IMP_SCORE,2780,GO:0006140,1.8803e-01,5.2000e+01
IMP_SCORE,2781,GO:0046939,1.8803e-01,2.4000e+01
IMP_SCORE,2782,GO:0046578,1.8796e-01,9.4000e+01
IMP_SCORE,2783,GO:1905952,1.8794e-01,3.5000e+01
IMP_SCORE,2784,GO:0031301,1.8791e-01,1.0500e+02
IMP_SCORE,2785,GO:0005310,1.8782e-01,1.0000e+01
IMP_SCORE,2786,GO:0019439,1.8778e-01,1.5600e+02
IMP_SCORE,2787,GO:0050000,1.8774e-01,2.7000e+01
IMP_SCORE,2788,GO:1903037,1.8772e-01,7.9000e+01
IMP_SCORE,2789,GO:0010941,1.8764e-01,4.2300e+02
IMP_SCORE,2790,GO:0008361,1.8760e-01,4.4000e+01
IMP_SCORE,2791,GO:0034330,1.8757e-01,1.4800e+02
IMP_SCORE,2792,GO:0019902,1.8755e-01,1.8100e+02
IMP_SCORE,2793,GO:0006897,1.8752e-01,3.2600e+02
IMP_SCORE,2794,GO:0060706,1.8747e-01,1.1000e+01
IMP_SCORE,2795,GO:1902533,1.8738e-01,2.2100e+02
IMP_SCORE,2796,GO:0030832,1.8732e-01,4.9000e+01
IMP_SCORE,2797,GO:0070577,1.8728e-01,8.0000e+00
IMP_SCORE,2798,GO:0042613,1.8727e-01,1.5000e+01
IMP_SCORE,2799,GO:0045786,1.8727e-01,1.4800e+02
IMP_SCORE,2800,GO:0018958,1.8726e-01,4.3000e+01
IMP_SCORE,2801,GO:0060333,1.8716e-01,7.9000e+01
IMP_SCORE,2802,GO:0006450,1.8713e-01,3.7000e+01
IMP_SCORE,2803,GO:0050829,1.8708e-01,2.7000e+01
IMP_SCORE,2804,GO:1903725,1.8706e-01,1.7000e+01
IMP_SCORE,2805,GO:0090662,1.8703e-01,2.2000e+01
IMP_SCORE,2806,GO:0004467,1.8703e-01,2.3000e+01
IMP_SCORE,2807,GO:0002684,1.8693e-01,2.3600e+02
IMP_SCORE,2808,GO:0008654,1.8687e-01,8.1000e+01
IMP_SCORE,2809,GO:0017112,1.8685e-01,8.3000e+01
IMP_SCORE,2810,GO:0098857,1.8682e-01,1.4100e+02
IMP_SCORE,2811,GO:0097581,1.8682e-01,1.9000e+01
IMP_SCORE,2812,GO:0046653,1.8677e-01,7.0000e+00
IMP_SCORE,2813,GO:0050658,1.8677e-01,6.2000e+01
IMP_SCORE,2814,GO:0006260,1.8676e-01,4.7000e+01
IMP_SCORE,2815,GO:0030866,1.8676e-01,6.1000e+01
IMP_SCORE,2816,GO:0009310,1.8674e-01,4.6000e+01
IMP_SCORE,2817,GO:0001964,1.8673e-01,1.0000e+01
IMP_SCORE,2818,GO:0005246,1.8673e-01,3.6000e+01
IMP_SCORE,2819,GO:0055092,1.8668e-01,2.4000e+01
IMP_SCORE,2820,GO:0048534,1.8663e-01,5.7000e+01
IMP_SCORE,2821,GO:0009967,1.8662e-01,3.3500e+02
IMP_SCORE,2822,GO:0031234,1.8657e-01,3.7000e+01
IMP_SCORE,2823,GO:0035098,1.8656e-01,1.0000e+01
IMP_SCORE,2824,GO:0046460,1.8653e-01,2.9000e+01
IMP_SCORE,2825,GO:0071397,1.8651e-01,2.1000e+01
IMP_SCORE,2826,GO:0044030,1.8650e-01,5.0000e+00
IMP_SCORE,2827,GO:0044802,1.8650e-01,2.3500e+02
IMP_SCORE,2828,GO:0051656,1.8648e-01,7.1000e+01
IMP_SCORE,2829,GO:0098916,1.8645e-01,1.3500e+02
IMP_SCORE,2830,GO:1903532,1.8642e-01,7.1000e+01
IMP_SCORE,2831,GO:0005775,1.8640e-01,1.2800e+02
IMP_SCORE,2832,GO:0016502,1.8640e-01,3.4000e+01
IMP_SCORE,2833,GO:0009266,1.8639e-01,9.9000e+01
IMP_SCORE,2834,GO:0007006,1.8638e-01,2.7000e+01
IMP_SCORE,2835,GO:0006887,1.8631e-01,1.6900e+02
IMP_SCORE,2836,GO:0006098,1.8631e-01,6.0000e+00
IMP_SCORE,2837,GO:0048863,1.8631e-01,4.0000e+01
IMP_SCORE,2838,GO:2000756,1.8623e-01,2.3000e+01
IMP_SCORE,2839,GO:0048873,1.8622e-01,1.0000e+01
IMP_SCORE,2840,GO:0006501,1.8622e-01,6.0000e+01
IMP_SCORE,2841,GO:0033273,1.8618e-01,2.3000e+01
IMP_SCORE,2842,GO:1903322,1.8618e-01,2.8000e+01
IMP_SCORE,2843,GO:0010817,1.8617e-01,2.2500e+02
IMP_SCORE,2844,GO:0033559,1.8617e-01,8.1000e+01
IMP_SCORE,2845,GO:0044767,1.8616e-01,1.2700e+03
IMP_SCORE,2846,GO:0042559,1.8610e-01,1.9000e+01
IMP_SCORE,2847,GO:0006004,1.8609e-01,3.3000e+01
IMP_SCORE,2848,GO:0016538,1.8609e-01,5.0000e+00
IMP_SCORE,2849,GO:0097755,1.8597e-01,2.2000e+01
IMP_SCORE,2850,GO:0090005,1.8597e-01,1.0000e+01
IMP_SCORE,2851,GO:0006650,1.8590e-01,1.3200e+02
IMP_SCORE,2852,GO:0051093,1.8589e-01,2.5400e+02
IMP_SCORE,2853,GO:0017158,1.8589e-01,4.1000e+01
IMP_SCORE,2854,GO:0007157,1.8589e-01,3.2000e+01
IMP_SCORE,2855,GO:0032233,1.8589e-01,3.8000e+01
IMP_SCORE,2856,GO:0008366,1.8588e-01,9.8000e+01
IMP_SCORE,2857,GO:0032092,1.8586e-01,2.2000e+01
IMP_SCORE,2858,GO:0045935,1.8581e-01,2.2600e+02
IMP_SCORE,2859,GO:0042558,1.8579e-01,1.8000e+01
IMP_SCORE,2860,GO:0048538,1.8579e-01,6.0000e+00
IMP_SCORE,2861,GO:0042221,1.8577e-01,7.1200e+02
IMP_SCORE,2862,GO:0032781,1.8576e-01,3.5000e+01
IMP_SCORE,2863,GO:0051781,1.8573e-01,2.9000e+01
IMP_SCORE,2864,GO:0040033,1.8571e-01,2.2000e+01
IMP_SCORE,2865,GO:0031529,1.8568e-01,1.4000e+01
IMP_SCORE,2866,GO:0008106,1.8566e-01,1.2000e+01
IMP_SCORE,2867,GO:0051019,1.8566e-01,7.0000e+00
IMP_SCORE,2868,GO:0032570,1.8565e-01,2.4000e+01
IMP_SCORE,2869,GO:0001942,1.8564e-01,1.5000e+01
IMP_SCORE,2870,GO:0010954,1.8559e-01,1.5000e+01
IMP_SCORE,2871,GO:0090224,1.8555e-01,6.0000e+00
IMP_SCORE,2872,GO:0051020,1.8552e-01,1.9200e+02
IMP_SCORE,2873,GO:0007271,1.8546e-01,1.8000e+01
IMP_SCORE,2874,GO:0006658,1.8545e-01,2.0000e+01
IMP_SCORE,2875,GO:0000122,1.8545e-01,1.4600e+02
IMP_SCORE,2876,GO:0042119,1.8544e-01,1.0700e+02
IMP_SCORE,2877,GO:0007219,1.8543e-01,3.3000e+01
IMP_SCORE,2878,GO:0030674,1.8538e-01,9.0000e+01
IMP_SCORE,2879,GO:0006096,1.8538e-01,2.0000e+01
IMP_SCORE,2880,GO:0032787,1.8535e-01,1.8300e+02
IMP_SCORE,2881,GO:0042327,1.8533e-01,1.7100e+02
IMP_SCORE,2882,GO:0015298,1.8527e-01,2.0000e+01
IMP_SCORE,2883,GO:0003714,1.8522e-01,8.4000e+01
IMP_SCORE,2884,GO:1901571,1.8510e-01,1.6000e+01
IMP_SCORE,2885,GO:0008631,1.8510e-01,6.0000e+00
IMP_SCORE,2886,GO:0055021,1.8509e-01,1.0000e+01
IMP_SCORE,2887,GO:0006778,1.8509e-01,1.6000e+01
IMP_SCORE,2888,GO:0019229,1.8508e-01,1.6000e+01
IMP_SCORE,2889,GO:0032270,1.8507e-01,2.5400e+02
IMP_SCORE,2890,GO:0032649,1.8505e-01,2.9000e+01
IMP_SCORE,2891,GO:0042461,1.8505e-01,2.4000e+01
IMP_SCORE,2892,GO:0060411,1.8503e-01,9.0000e+00
IMP_SCORE,2893,GO:0036152,1.8502e-01,5.4000e+01
IMP_SCORE,2894,GO:0009083,1.8498e-01,6.1000e+01
IMP_SCORE,2895,GO:0006577,1.8489e-01,3.5000e+01
IMP_SCORE,2896,GO:0050769,1.8487e-01,1.1800e+02
IMP_SCORE,2897,GO:0044070,1.8484e-01,4.2000e+01
IMP_SCORE,2898,GO:2001236,1.8483e-01,5.7000e+01
IMP_SCORE,2899,GO:0050805,1.8480e-01,1.9000e+01
IMP_SCORE,2900,GO:0002437,1.8470e-01,5.0000e+00
IMP_SCORE,2901,GO:0005741,1.8469e-01,1.2500e+02
IMP_SCORE,2902,GO:0042133,1.8464e-01,4.8000e+01
IMP_SCORE,2903,GO:0060415,1.8461e-01,1.1000e+01
IMP_SCORE,2904,GO:0042493,1.8460e-01,1.1700e+02
IMP_SCORE,2905,GO:0051271,1.8460e-01,8.7000e+01
IMP_SCORE,2906,GO:0008021,1.8460e-01,7.5000e+01
IMP_SCORE,2907,GO:0033008,1.8458e-01,1.2000e+01
IMP_SCORE,2908,GO:0046677,1.8454e-01,2.3000e+01
IMP_SCORE,2909,GO:0014904,1.8449e-01,2.3000e+01
IMP_SCORE,2910,GO:0045579,1.8444e-01,6.0000e+00
IMP_SCORE,2911,GO:1902806,1.8444e-01,5.2000e+01
IMP_SCORE,2912,GO:1902583,1.8443e-01,9.0000e+00
IMP_SCORE,2913,GO:0030133,1.8436e-01,1.6200e+02
IMP_SCORE,2914,GO:0060707,1.8435e-01,6.0000e+00
IMP_SCORE,2915,GO:0021680,1.8432e-01,2.0000e+01
IMP_SCORE,2916,GO:0044058,1.8418e-01,2.0000e+01
IMP_SCORE,2917,GO:0001667,1.8409e-01,5.5000e+01
IMP_SCORE,2918,GO:1901068,1.8401e-01,2.2000e+01
IMP_SCORE,2919,GO:0031344,1.8399e-01,1.8600e+02
IMP_SCORE,2920,GO:0001882,1.8389e-01,1.8400e+02
IMP_SCORE,2921,GO:0001046,1.8388e-01,2.9000e+01
IMP_SCORE,2922,GO:0010557,1.8387e-01,2.3700e+02
IMP_SCORE,2923,GO:0044711,1.8387e-01,3.3800e+02
IMP_SCORE,2924,GO:0010517,1.8383e-01,1.6000e+01
IMP_SCORE,2925,GO:0019829,1.8371e-01,2.5000e+01
IMP_SCORE,2926,GO:0071173,1.8366e-01,2.0000e+00
IMP_SCORE,2927,GO:0043516,1.8348e-01,2.4000e+01
IMP_SCORE,2928,GO:2000147,1.8348e-01,1.2000e+02
IMP_SCORE,2929,GO:0070206,1.8344e-01,4.7000e+01
IMP_SCORE,2930,GO:0010647,1.8336e-01,3.1300e+02
IMP_SCORE,2931,GO:0006818,1.8330e-01,4.5000e+01
IMP_SCORE,2932,GO:0042605,1.8328e-01,3.3000e+01
IMP_SCORE,2933,GO:0034369,1.8327e-01,7.0000e+00
IMP_SCORE,2934,GO:0051173,1.8325e-01,2.7600e+02
IMP_SCORE,2935,GO:1901184,1.8323e-01,3.0000e+01
IMP_SCORE,2936,GO:0007413,1.8322e-01,2.5000e+01
IMP_SCORE,2937,GO:0046332,1.8321e-01,3.7000e+01
IMP_SCORE,2938,GO:0021756,1.8318e-01,2.2000e+01
IMP_SCORE,2939,GO:0008285,1.8315e-01,2.7300e+02
IMP_SCORE,2940,GO:0009161,1.8313e-01,4.3000e+01
IMP_SCORE,2941,GO:0006342,1.8310e-01,1.7000e+01
IMP_SCORE,2942,GO:0030334,1.8310e-01,2.0300e+02
IMP_SCORE,2943,GO:0001935,1.8306e-01,9.0000e+00
IMP_SCORE,2944,GO:0051336,1.8304e-01,4.2600e+02
IMP_SCORE,2945,GO:0030277,1.8303e-01,1.5000e+01
IMP_SCORE,2946,GO:1902275,1.8298e-01,4.8000e+01
IMP_SCORE,2947,GO:0009154,1.8297e-01,1.1000e+01
IMP_SCORE,2948,GO:0005635,1.8295e-01,1.5700e+02
IMP_SCORE,2949,GO:0001816,1.8290e-01,3.7000e+01
IMP_SCORE,2950,GO:0099572,1.8282e-01,1.4800e+02
IMP_SCORE,2951,GO:0042535,1.8282e-01,6.0000e+00
IMP_SCORE,2952,GO:0051347,1.8279e-01,1.2200e+02
IMP_SCORE,2953,GO:0006817,1.8277e-01,1.2000e+01
IMP_SCORE,2954,GO:0048871,1.8273e-01,4.3000e+01
IMP_SCORE,2955,GO:0051050,1.8271e-01,2.4100e+02
IMP_SCORE,2956,GO:0035418,1.8271e-01,1.3000e+01
IMP_SCORE,2957,GO:0015030,1.8263e-01,4.8000e+01
IMP_SCORE,2958,GO:0009267,1.8262e-01,4.9000e+01
IMP_SCORE,2959,GO:0070233,1.8259e-01,1.5000e+01
IMP_SCORE,2960,GO:0002062,1.8257e-01,1.3000e+01
IMP_SCORE,2961,GO:0045912,1.8255e-01,2.7000e+01
IMP_SCORE,2962,GO:0072562,1.8254e-01,1.9000e+02
IMP_SCORE,2963,GO:0060326,1.8249e-01,5.7000e+01
IMP_SCORE,2964,GO:1900025,1.8246e-01,1.1000e+01
IMP_SCORE,2965,GO:0032543,1.8242e-01,2.9000e+01
IMP_SCORE,2966,GO:0007030,1.8240e-01,5.5000e+01
IMP_SCORE,2967,GO:0042059,1.8239e-01,1.3000e+01
IMP_SCORE,2968,GO:0045820,1.8239e-01,2.0000e+00
IMP_SCORE,2969,GO:0003823,1.8236e-01,9.3000e+01
IMP_SCORE,2970,GO:0031400,1.8233e-01,1.4100e+02
IMP_SCORE,2971,GO:0050773,1.8227e-01,4.1000e+01
IMP_SCORE,2972,GO:2001240,1.8226e-01,3.0000e+01
IMP_SCORE,2973,GO:0000788,1.8225e-01,9.0000e+00
IMP_SCORE,2974,GO:0010888,1.8224e-01,1.2000e+01
IMP_SCORE,2975,GO:0034250,1.8223e-01,3.4000e+01
IMP_SCORE,2976,GO:0010628,1.8219e-01,2.7900e+02
IMP_SCORE,2977,GO:1903672,1.8218e-01,4.0000e+00
IMP_SCORE,2978,GO:0095500,1.8216e-01,2.6000e+01
IMP_SCORE,2979,GO:0045646,1.8205e-01,1.0000e+01
IMP_SCORE,2980,GO:0043236,1.8200e-01,4.0000e+01
IMP_SCORE,2981,GO:0050792,1.8195e-01,7.6000e+01
IMP_SCORE,2982,GO:2001198,1.8194e-01,6.3000e+01
IMP_SCORE,2983,GO:1903306,1.8185e-01,1.6000e+01
IMP_SCORE,2984,GO:0042974,1.8184e-01,6.0000e+00
IMP_SCORE,2985,GO:0035173,1.8181e-01,7.0000e+00
IMP_SCORE,2986,GO:0045185,1.8181e-01,3.8000e+01
IMP_SCORE,2987,GO:0005871,1.8179e-01,2.8000e+01
IMP_SCORE,2988,GO:1904037,1.8179e-01,2.7000e+01
IMP_SCORE,2989,GO:0002863,1.8176e-01,4.0000e+00
IMP_SCORE,2990,GO:0005770,1.8173e-01,1.1600e+02
IMP_SCORE,2991,GO:0060337,1.8170e-01,9.3000e+01
IMP_SCORE,2992,GO:0019865,1.8169e-01,4.6000e+01
IMP_SCORE,2993,GO:0032269,1.8161e-01,2.3600e+02
IMP_SCORE,2994,GO:0030135,1.8161e-01,7.7000e+01
IMP_SCORE,2995,GO:0001817,1.8160e-01,1.5500e+02
IMP_SCORE,2996,GO:0016054,1.8160e-01,1.2500e+02
IMP_SCORE,2997,GO:0009891,1.8157e-01,2.7200e+02
IMP_SCORE,2998,GO:0035337,1.8148e-01,3.1000e+01
IMP_SCORE,2999,GO:0031328,1.8147e-01,2.4800e+02
IMP_SCORE,3000,GO:0040007,1.8145e-01,1.3100e+02
IMP_SCORE,3001,GO:0050870,1.8142e-01,5.6000e+01
IMP_SCORE,3002,GO:0045597,1.8134e-01,2.0900e+02
IMP_SCORE,3003,GO:0015695,1.8122e-01,1.2000e+01
IMP_SCORE,3004,GO:0010714,1.8118e-01,9.0000e+00
IMP_SCORE,3005,GO:0009119,1.8114e-01,4.3000e+01
IMP_SCORE,3006,GO:0048870,1.8106e-01,3.5200e+02
IMP_SCORE,3007,GO:0043422,1.8105e-01,1.6000e+01
IMP_SCORE,3008,GO:0042383,1.8099e-01,9.9000e+01
IMP_SCORE,3009,GO:0072507,1.8097e-01,9.4000e+01
IMP_SCORE,3010,GO:0034705,1.8097e-01,6.7000e+01
IMP_SCORE,3011,GO:0016126,1.8097e-01,2.8000e+01
IMP_SCORE,3012,GO:0001078,1.8097e-01,5.5000e+01
IMP_SCORE,3013,GO:0099518,1.8093e-01,9.0000e+00
IMP_SCORE,3014,GO:0016310,1.8092e-01,2.7800e+02
IMP_SCORE,3015,GO:0010498,1.8092e-01,7.6000e+01
IMP_SCORE,3016,GO:0016241,1.8089e-01,5.5000e+01
IMP_SCORE,3017,GO:0000394,1.8088e-01,7.0000e+00
IMP_SCORE,3018,GO:0007059,1.8087e-01,6.6000e+01
IMP_SCORE,3019,GO:0043368,1.8085e-01,1.1000e+01
IMP_SCORE,3020,GO:0048747,1.8085e-01,5.2000e+01
IMP_SCORE,3021,GO:0019867,1.8083e-01,1.3700e+02
IMP_SCORE,3022,GO:0033135,1.8079e-01,2.8000e+01
IMP_SCORE,3023,GO:0018298,1.8073e-01,6.0000e+00
IMP_SCORE,3024,GO:0018193,1.8070e-01,2.6500e+02
IMP_SCORE,3025,GO:0071380,1.8069e-01,6.0000e+00
IMP_SCORE,3026,GO:0030496,1.8062e-01,1.1600e+02
IMP_SCORE,3027,GO:0031300,1.8061e-01,1.3900e+02
IMP_SCORE,3028,GO:1903729,1.8053e-01,4.5000e+01
IMP_SCORE,3029,GO:0070013,1.8050e-01,4.6700e+02
IMP_SCORE,3030,GO:0051058,1.8047e-01,6.0000e+00
IMP_SCORE,3031,GO:1904951,1.8042e-01,1.4500e+02
IMP_SCORE,3032,GO:0030308,1.8041e-01,9.4000e+01
IMP_SCORE,3033,GO:0002682,1.8041e-01,4.6400e+02
IMP_SCORE,3034,GO:0042430,1.8036e-01,2.2000e+01
IMP_SCORE,3035,GO:0051289,1.8035e-01,3.3000e+01
IMP_SCORE,3036,GO:0070405,1.8031e-01,2.7000e+01
IMP_SCORE,3037,GO:0043005,1.8030e-01,4.2400e+02
IMP_SCORE,3038,GO:0005856,1.8023e-01,4.9200e+02
IMP_SCORE,3039,GO:1901701,1.8023e-01,1.8500e+02
IMP_SCORE,3040,GO:2000045,1.8018e-01,3.8000e+01
IMP_SCORE,3041,GO:0034707,1.8016e-01,2.5000e+01
IMP_SCORE,3042,GO:0032412,1.8016e-01,8.5000e+01
IMP_SCORE,3043,GO:1903670,1.8013e-01,1.1000e+01
IMP_SCORE,3044,GO:0007155,1.8011e-01,6.9900e+02
IMP_SCORE,3045,GO:0046364,1.8005e-01,3.1000e+01
IMP_SCORE,3046,GO:0042325,1.7999e-01,2.5700e+02
IMP_SCORE,3047,GO:0097493,1.7996e-01,2.3000e+01
IMP_SCORE,3048,GO:1901566,1.7992e-01,2.4600e+02
IMP_SCORE,3049,GO:0051240,1.7991e-01,3.1600e+02
IMP_SCORE,3050,GO:1900542,1.7988e-01,5.6000e+01
IMP_SCORE,3051,GO:1902115,1.7987e-01,8.3000e+01
IMP_SCORE,3052,GO:0007010,1.7984e-01,2.8900e+02
IMP_SCORE,3053,GO:0046983,1.7980e-01,6.1900e+02
IMP_SCORE,3054,GO:0010629,1.7980e-01,2.6300e+02
IMP_SCORE,3055,GO:0071353,1.7980e-01,1.1000e+01
IMP_SCORE,3056,GO:0051238,1.7979e-01,3.5000e+01
IMP_SCORE,3057,GO:0034502,1.7978e-01,2.1000e+01
IMP_SCORE,3058,GO:0019207,1.7978e-01,7.8000e+01
IMP_SCORE,3059,GO:0070584,1.7976e-01,7.0000e+00
IMP_SCORE,3060,GO:2000463,1.7971e-01,1.5000e+01
IMP_SCORE,3061,GO:0032648,1.7969e-01,1.3000e+01
IMP_SCORE,3062,GO:1903901,1.7968e-01,4.0000e+01
IMP_SCORE,3063,GO:0042339,1.7959e-01,2.1000e+01
IMP_SCORE,3064,GO:0016079,1.7953e-01,2.4000e+01
IMP_SCORE,3065,GO:0001836,1.7950e-01,3.0000e+01
IMP_SCORE,3066,GO:0019899,1.7945e-01,9.1000e+02
IMP_SCORE,3067,GO:0031954,1.7943e-01,1.5000e+01
IMP_SCORE,3068,GO:0048017,1.7933e-01,3.7000e+01
IMP_SCORE,3069,GO:0008083,1.7932e-01,1.4800e+02
IMP_SCORE,3070,GO:0045190,1.7928e-01,1.0000e+01
IMP_SCORE,3071,GO:0016597,1.7928e-01,4.7000e+01
IMP_SCORE,3072,GO:0010977,1.7926e-01,6.6000e+01
IMP_SCORE,3073,GO:0042589,1.7925e-01,9.0000e+00
IMP_SCORE,3074,GO:2001242,1.7925e-01,3.6000e+01
IMP_SCORE,3075,GO:1903131,1.7923e-01,2.7000e+01
IMP_SCORE,3076,GO:0030016,1.7922e-01,3.9000e+01
IMP_SCORE,3077,GO:0042923,1.7920e-01,2.2000e+01
IMP_SCORE,3078,GO:0034162,1.7919e-01,1.6000e+01
IMP_SCORE,3079,GO:0071044,1.7915e-01,6.0000e+00
IMP_SCORE,3080,GO:0099111,1.7910e-01,4.5000e+01
IMP_SCORE,3081,GO:0046473,1.7910e-01,1.7000e+01
IMP_SCORE,3082,GO:0001505,1.7909e-01,7.5000e+01
IMP_SCORE,3083,GO:0006704,1.7908e-01,7.0000e+00
IMP_SCORE,3084,GO:1905153,1.7908e-01,6.0000e+00
IMP_SCORE,3085,GO:0044459,1.7906e-01,1.0020e+03
IMP_SCORE,3086,GO:1903169,1.7900e-01,2.6000e+01
IMP_SCORE,3087,GO:0031397,1.7899e-01,1.9000e+01
IMP_SCORE,3088,GO:0005089,1.7898e-01,3.2000e+01
IMP_SCORE,3089,GO:1903509,1.7897e-01,7.6000e+01
IMP_SCORE,3090,GO:0004871,1.7896e-01,5.1500e+02
IMP_SCORE,3091,GO:0071901,1.7894e-01,4.9000e+01
IMP_SCORE,3092,GO:0004629,1.7887e-01,3.5000e+01
IMP_SCORE,3093,GO:0000086,1.7883e-01,5.6000e+01
IMP_SCORE,3094,GO:0031091,1.7882e-01,1.9000e+01
IMP_SCORE,3095,GO:0039706,1.7881e-01,5.0000e+00
IMP_SCORE,3096,GO:0042596,1.7870e-01,1.9000e+01
IMP_SCORE,3097,GO:0006862,1.7866e-01,1.6000e+01
IMP_SCORE,3098,GO:0030031,1.7866e-01,1.3200e+02
IMP_SCORE,3099,GO:0051254,1.7865e-01,2.2100e+02
IMP_SCORE,3100,GO:0002694,1.7861e-01,1.3000e+02
IMP_SCORE,3101,GO:0009063,1.7858e-01,7.4000e+01
IMP_SCORE,3102,GO:0016021,1.7858e-01,1.4590e+03
IMP_SCORE,3103,GO:0045017,1.7856e-01,1.0600e+02
IMP_SCORE,3104,GO:0030890,1.7853e-01,1.3000e+01
IMP_SCORE,3105,GO:0046907,1.7850e-01,3.2400e+02
IMP_SCORE,3106,GO:0042803,1.7849e-01,4.4800e+02
IMP_SCORE,3107,GO:0050796,1.7848e-01,4.8000e+01
IMP_SCORE,3108,GO:1903530,1.7847e-01,1.4600e+02
IMP_SCORE,3109,GO:0002768,1.7840e-01,1.3200e+02
IMP_SCORE,3110,GO:0044432,1.7838e-01,6.7000e+02
IMP_SCORE,3111,GO:0031519,1.7836e-01,4.7000e+01
IMP_SCORE,3112,GO:0032989,1.7830e-01,1.6200e+02
IMP_SCORE,3113,GO:0006957,1.7828e-01,1.8000e+01
IMP_SCORE,3114,GO:0050871,1.7824e-01,1.3000e+01
IMP_SCORE,3115,GO:1903557,1.7819e-01,2.4000e+01
IMP_SCORE,3116,GO:0001917,1.7818e-01,1.9000e+01
IMP_SCORE,3117,GO:0014065,1.7814e-01,6.0000e+00
IMP_SCORE,3118,GO:0043604,1.7812e-01,1.0500e+02
IMP_SCORE,3119,GO:0030003,1.7811e-01,1.6400e+02
IMP_SCORE,3120,GO:0008610,1.7809e-01,1.9700e+02
IMP_SCORE,3121,GO:0006082,1.7803e-01,2.9500e+02
IMP_SCORE,3122,GO:0043067,1.7790e-01,4.0900e+02
IMP_SCORE,3123,GO:0090175,1.7785e-01,1.8000e+01
IMP_SCORE,3124,GO:0044763,1.7784e-01,1.3470e+03
IMP_SCORE,3125,GO:0031589,1.7781e-01,1.2700e+02
IMP_SCORE,3126,GO:0006641,1.7774e-01,5.4000e+01
IMP_SCORE,3127,GO:0015718,1.7773e-01,4.4000e+01
IMP_SCORE,3128,GO:0033005,1.7770e-01,1.2000e+01
IMP_SCORE,3129,GO:0098588,1.7761e-01,6.1100e+02
IMP_SCORE,3130,GO:0016702,1.7757e-01,3.6000e+01
IMP_SCORE,3131,GO:0033688,1.7752e-01,2.1000e+01
IMP_SCORE,3132,GO:0032370,1.7750e-01,2.0000e+01
IMP_SCORE,3133,GO:0043312,1.7745e-01,1.1900e+02
IMP_SCORE,3134,GO:0031252,1.7743e-01,1.4000e+01
IMP_SCORE,3135,GO:0050767,1.7738e-01,1.8700e+02
IMP_SCORE,3136,GO:0016248,1.7738e-01,2.4000e+01
IMP_SCORE,3137,GO:0042476,1.7737e-01,6.6000e+01
IMP_SCORE,3138,GO:0060759,1.7736e-01,6.3000e+01
IMP_SCORE,3139,GO:0043043,1.7734e-01,8.0000e+01
IMP_SCORE,3140,GO:0034763,1.7734e-01,2.0000e+01
IMP_SCORE,3141,GO:0044281,1.7732e-01,4.2900e+02
IMP_SCORE,3142,GO:0030169,1.7731e-01,6.0000e+00
IMP_SCORE,3143,GO:0045087,1.7724e-01,2.2600e+02
IMP_SCORE,3144,GO:0045930,1.7723e-01,7.6000e+01
IMP_SCORE,3145,GO:1901698,1.7721e-01,2.0000e+02
IMP_SCORE,3146,GO:0005516,1.7716e-01,4.5600e+02
IMP_SCORE,3147,GO:0004623,1.7710e-01,4.3000e+01
IMP_SCORE,3148,GO:0031532,1.7704e-01,2.6000e+01
IMP_SCORE,3149,GO:0005544,1.7699e-01,5.2000e+01
IMP_SCORE,3150,GO:0044433,1.7697e-01,4.3000e+02
IMP_SCORE,3151,GO:0043207,1.7695e-01,2.5200e+02
IMP_SCORE,3152,GO:2000765,1.7695e-01,2.0000e+00
IMP_SCORE,3153,GO:0043242,1.7695e-01,2.5000e+01
IMP_SCORE,3154,GO:0051250,1.7694e-01,4.4000e+01
IMP_SCORE,3155,GO:0030117,1.7692e-01,3.3000e+01
IMP_SCORE,3156,GO:0001822,1.7691e-01,4.3000e+01
IMP_SCORE,3157,GO:0090287,1.7687e-01,9.4000e+01
IMP_SCORE,3158,GO:0007270,1.7687e-01,1.7000e+01
IMP_SCORE,3159,GO:0051253,1.7685e-01,1.7700e+02
IMP_SCORE,3160,GO:0051249,1.7685e-01,9.6000e+01
IMP_SCORE,3161,GO:1901264,1.7684e-01,5.6000e+01
IMP_SCORE,3162,GO:0050779,1.7683e-01,7.0000e+00
IMP_SCORE,3163,GO:0001159,1.7682e-01,1.0300e+02
IMP_SCORE,3164,GO:0048513,1.7677e-01,4.6900e+02
IMP_SCORE,3165,GO:0043030,1.7673e-01,1.8000e+01
IMP_SCORE,3166,GO:0051960,1.7672e-01,1.9900e+02
IMP_SCORE,3167,GO:1903649,1.7658e-01,1.7000e+01
IMP_SCORE,3168,GO:0099537,1.7656e-01,1.5400e+02
IMP_SCORE,3169,GO:0007264,1.7648e-01,1.9600e+02
IMP_SCORE,3170,GO:0009314,1.7647e-01,1.6300e+02
IMP_SCORE,3171,GO:0097435,1.7647e-01,1.4200e+02
IMP_SCORE,3172,GO:1903507,1.7640e-01,1.9100e+02
IMP_SCORE,3173,GO:0030658,1.7640e-01,1.1900e+02
IMP_SCORE,3174,GO:0004089,1.7634e-01,6.1000e+01
IMP_SCORE,3175,GO:0051239,1.7634e-01,6.9400e+02
IMP_SCORE,3176,GO:0034702,1.7633e-01,1.1700e+02
IMP_SCORE,3177,GO:0032945,1.7625e-01,2.6000e+01
IMP_SCORE,3178,GO:1903830,1.7620e-01,2.3000e+01
IMP_SCORE,3179,GO:0008134,1.7620e-01,1.5700e+02
IMP_SCORE,3180,GO:0019430,1.7619e-01,6.0000e+00
IMP_SCORE,3181,GO:0030072,1.7619e-01,1.4000e+01
IMP_SCORE,3182,GO:0036294,1.7618e-01,2.8000e+01
IMP_SCORE,3183,GO:0042574,1.7610e-01,8.0000e+00
IMP_SCORE,3184,GO:0005068,1.7600e-01,2.4000e+01
IMP_SCORE,3185,GO:0007269,1.7595e-01,2.3000e+01
IMP_SCORE,3186,GO:0008584,1.7593e-01,3.2000e+01
IMP_SCORE,3187,GO:0048523,1.7593e-01,8.2800e+02
IMP_SCORE,3188,GO:0010001,1.7590e-01,5.2000e+01
IMP_SCORE,3189,GO:0008380,1.7587e-01,1.1100e+02
IMP_SCORE,3190,GO:0008093,1.7585e-01,1.1000e+01
IMP_SCORE,3191,GO:1904375,1.7581e-01,3.5000e+01
IMP_SCORE,3192,GO:0042168,1.7575e-01,1.7000e+01
IMP_SCORE,3193,GO:0000975,1.7574e-01,1.7800e+02
IMP_SCORE,3194,GO:0042982,1.7573e-01,7.0000e+00
IMP_SCORE,3195,GO:0061620,1.7570e-01,9.0000e+00
IMP_SCORE,3196,GO:0030239,1.7569e-01,7.0000e+00
IMP_SCORE,3197,GO:2000403,1.7569e-01,6.0000e+00
IMP_SCORE,3198,GO:2001044,1.7561e-01,1.2000e+01
IMP_SCORE,3199,GO:0044425,1.7554e-01,1.4560e+03
IMP_SCORE,3200,GO:0004888,1.7553e-01,3.5500e+02
IMP_SCORE,3201,GO:0015696,1.7551e-01,3.4000e+01
IMP_SCORE,3202,GO:1901681,1.7550e-01,1.7400e+02
IMP_SCORE,3203,GO:0015980,1.7544e-01,4.6000e+01
IMP_SCORE,3204,GO:0019003,1.7544e-01,4.9000e+01
IMP_SCORE,3205,GO:0001101,1.7541e-01,1.1000e+02
IMP_SCORE,3206,GO:1903038,1.7540e-01,4.4000e+01
IMP_SCORE,3207,GO:0055102,1.7540e-01,3.0000e+01
IMP_SCORE,3208,GO:0045862,1.7538e-01,7.7000e+01
IMP_SCORE,3209,GO:0045742,1.7533e-01,8.0000e+00
IMP_SCORE,3210,GO:0034613,1.7530e-01,2.4600e+02
IMP_SCORE,3211,GO:0006958,1.7523e-01,6.6000e+01
IMP_SCORE,3212,GO:0043234,1.7520e-01,1.1470e+03
IMP_SCORE,3213,GO:1903508,1.7520e-01,1.9500e+02
IMP_SCORE,3214,GO:0017146,1.7510e-01,1.5000e+01
IMP_SCORE,3215,GO:0036498,1.7504e-01,4.5000e+01
IMP_SCORE,3216,GO:1900744,1.7498e-01,2.9000e+01
IMP_SCORE,3217,GO:0016101,1.7495e-01,6.3000e+01
IMP_SCORE,3218,GO:0002279,1.7494e-01,7.0000e+00
IMP_SCORE,3219,GO:0007628,1.7493e-01,1.7000e+01
IMP_SCORE,3220,GO:0035264,1.7489e-01,4.3000e+01
IMP_SCORE,3221,GO:1901658,1.7487e-01,3.8000e+01
IMP_SCORE,3222,GO:0098805,1.7482e-01,5.1700e+02
IMP_SCORE,3223,GO:0044237,1.7482e-01,8.7200e+02
IMP_SCORE,3224,GO:0005539,1.7480e-01,1.7900e+02
IMP_SCORE,3225,GO:0040011,1.7473e-01,4.1700e+02
IMP_SCORE,3226,GO:0002475,1.7472e-01,1.5000e+01
IMP_SCORE,3227,GO:0002829,1.7465e-01,7.0000e+00
IMP_SCORE,3228,GO:0015459,1.7459e-01,5.3000e+01
IMP_SCORE,3229,GO:0006739,1.7457e-01,3.3000e+01
IMP_SCORE,3230,GO:0046031,1.7456e-01,2.2000e+01
IMP_SCORE,3231,GO:0051817,1.7454e-01,3.0000e+01
IMP_SCORE,3232,GO:0032502,1.7453e-01,1.4640e+03
IMP_SCORE,3233,GO:0006369,1.7435e-01,1.6000e+01
IMP_SCORE,3234,GO:0098641,1.7434e-01,2.3000e+01
IMP_SCORE,3235,GO:0015711,1.7433e-01,1.6500e+02
IMP_SCORE,3236,GO:1901099,1.7432e-01,2.9000e+01
IMP_SCORE,3237,GO:0006760,1.7426e-01,1.3000e+01
IMP_SCORE,3238,GO:2000758,1.7426e-01,9.0000e+00
IMP_SCORE,3239,GO:0042451,1.7425e-01,1.1000e+01
IMP_SCORE,3240,GO:0031256,1.7424e-01,5.9000e+01
IMP_SCORE,3241,GO:0005244,1.7422e-01,7.0000e+01
IMP_SCORE,3242,GO:0030672,1.7416e-01,7.1000e+01
IMP_SCORE,3243,GO:0006022,1.7415e-01,1.2300e+02
IMP_SCORE,3244,GO:0019884,1.7413e-01,1.1100e+02
IMP_SCORE,3245,GO:0043169,1.7413e-01,1.4250e+03
IMP_SCORE,3246,GO:0050678,1.7411e-01,8.4000e+01
IMP_SCORE,3247,GO:0015347,1.7407e-01,4.4000e+01
IMP_SCORE,3248,GO:0042572,1.7405e-01,2.4000e+01
IMP_SCORE,3249,GO:0042127,1.7397e-01,5.7200e+02
IMP_SCORE,3250,GO:0003143,1.7395e-01,2.4000e+01
IMP_SCORE,3251,GO:0005547,1.7391e-01,3.9000e+01
IMP_SCORE,3252,GO:0042157,1.7387e-01,4.6000e+01
IMP_SCORE,3253,GO:0023056,1.7386e-01,3.2500e+02
IMP_SCORE,3254,GO:0007250,1.7382e-01,1.6000e+01
IMP_SCORE,3255,GO:0051428,1.7375e-01,6.0000e+00
IMP_SCORE,3256,GO:0030162,1.7374e-01,2.2000e+02
IMP_SCORE,3257,GO:0035640,1.7374e-01,1.9000e+01
IMP_SCORE,3258,GO:0008088,1.7361e-01,1.7000e+01
IMP_SCORE,3259,GO:0005247,1.7358e-01,1.5000e+01
IMP_SCORE,3260,GO:0032940,1.7357e-01,2.3200e+02
IMP_SCORE,3261,GO:0033275,1.7356e-01,2.9000e+01
IMP_SCORE,3262,GO:0030667,1.7355e-01,1.3200e+02
IMP_SCORE,3263,GO:0002861,1.7354e-01,1.7000e+01
IMP_SCORE,3264,GO:0071801,1.7349e-01,3.4000e+01
IMP_SCORE,3265,GO:0003376,1.7336e-01,1.1000e+01
IMP_SCORE,3266,GO:0007422,1.7332e-01,4.2000e+01
IMP_SCORE,3267,GO:0031434,1.7332e-01,1.4000e+01
IMP_SCORE,3268,GO:0042625,1.7331e-01,3.7000e+01
IMP_SCORE,3269,GO:0051125,1.7331e-01,1.3000e+01
IMP_SCORE,3270,GO:0072529,1.7329e-01,2.6000e+01
IMP_SCORE,3271,GO:0003299,1.7326e-01,2.0000e+00
IMP_SCORE,3272,GO:0014047,1.7319e-01,6.0000e+00
IMP_SCORE,3273,GO:0001838,1.7313e-01,1.0000e+01
IMP_SCORE,3274,GO:0071625,1.7307e-01,1.1000e+01
IMP_SCORE,3275,GO:0051346,1.7295e-01,1.7400e+02
IMP_SCORE,3276,GO:0046697,1.7285e-01,1.8000e+01
IMP_SCORE,3277,GO:0036293,1.7283e-01,6.2000e+01
IMP_SCORE,3278,GO:0042552,1.7280e-01,8.5000e+01
IMP_SCORE,3279,GO:0034655,1.7278e-01,9.9000e+01
IMP_SCORE,3280,GO:0002443,1.7275e-01,4.7000e+01
IMP_SCORE,3281,GO:0030888,1.7267e-01,2.3000e+01
IMP_SCORE,3282,GO:0043903,1.7262e-01,8.4000e+01
IMP_SCORE,3283,GO:0042391,1.7258e-01,1.4500e+02
IMP_SCORE,3284,GO:0060765,1.7253e-01,5.0000e+00
IMP_SCORE,3285,GO:0008574,1.7252e-01,8.0000e+00
IMP_SCORE,3286,GO:0008406,1.7252e-01,4.3000e+01
IMP_SCORE,3287,GO:0071840,1.7250e-01,1.2450e+03
IMP_SCORE,3288,GO:0072659,1.7248e-01,6.9000e+01
IMP_SCORE,3289,GO:0001558,1.7242e-01,1.9000e+02
IMP_SCORE,3290,GO:0001934,1.7242e-01,1.5600e+02
IMP_SCORE,3291,GO:0050994,1.7237e-01,2.8000e+01
IMP_SCORE,3292,GO:0019911,1.7235e-01,4.7000e+01
IMP_SCORE,3293,GO:0043062,1.7232e-01,1.7700e+02
IMP_SCORE,3294,GO:0022603,1.7227e-01,3.0500e+02
IMP_SCORE,3295,GO:0090329,1.7227e-01,3.0000e+01
IMP_SCORE,3296,GO:0046872,1.7223e-01,1.4590e+03
IMP_SCORE,3297,GO:0002042,1.7218e-01,1.6000e+01
IMP_SCORE,3298,GO:0009712,1.7209e-01,3.8000e+01
IMP_SCORE,3299,GO:0045995,1.7209e-01,3.0000e+01
IMP_SCORE,3300,GO:0043066,1.7208e-01,2.4300e+02
IMP_SCORE,3301,GO:1903010,1.7199e-01,2.0000e+01
IMP_SCORE,3302,GO:0031669,1.7198e-01,5.6000e+01
IMP_SCORE,3303,GO:0072337,1.7193e-01,2.7000e+01
IMP_SCORE,3304,GO:0055001,1.7191e-01,4.1000e+01
IMP_SCORE,3305,GO:0035306,1.7186e-01,4.0000e+01
IMP_SCORE,3306,GO:0009144,1.7185e-01,3.9000e+01
IMP_SCORE,3307,GO:0070201,1.7185e-01,2.2500e+02
IMP_SCORE,3308,GO:0043232,1.7184e-01,9.1800e+02
IMP_SCORE,3309,GO:1904950,1.7184e-01,8.0000e+01
IMP_SCORE,3310,GO:0000185,1.7178e-01,9.0000e+00
IMP_SCORE,3311,GO:0061136,1.7174e-01,3.9000e+01
IMP_SCORE,3312,GO:0006221,1.7174e-01,1.0000e+01
IMP_SCORE,3313,GO:0009887,1.7172e-01,1.8700e+02
IMP_SCORE,3314,GO:0005730,1.7171e-01,4.0900e+02
IMP_SCORE,3315,GO:0010962,1.7169e-01,1.2000e+01
IMP_SCORE,3316,GO:0002819,1.7168e-01,2.6000e+01
IMP_SCORE,3317,GO:0007163,1.7164e-01,8.6000e+01
IMP_SCORE,3318,GO:1904589,1.7164e-01,5.1000e+01
IMP_SCORE,3319,GO:0019787,1.7163e-01,1.6100e+02
IMP_SCORE,3320,GO:0050839,1.7159e-01,4.2500e+02
IMP_SCORE,3321,GO:0010950,1.7154e-01,3.9000e+01
IMP_SCORE,3322,GO:0006873,1.7154e-01,1.6600e+02
IMP_SCORE,3323,GO:0071542,1.7152e-01,6.0000e+00
IMP_SCORE,3324,GO:0098876,1.7150e-01,5.8000e+01
IMP_SCORE,3325,GO:0010558,1.7149e-01,2.2700e+02
IMP_SCORE,3326,GO:0031625,1.7147e-01,1.0600e+02
IMP_SCORE,3327,GO:0090630,1.7144e-01,4.5000e+01
IMP_SCORE,3328,GO:1902711,1.7140e-01,6.0000e+00
IMP_SCORE,3329,GO:0050661,1.7133e-01,3.0000e+01
IMP_SCORE,3330,GO:0045028,1.7130e-01,2.4000e+01
IMP_SCORE,3331,GO:0016772,1.7126e-01,2.9400e+02
IMP_SCORE,3332,GO:0006568,1.7123e-01,1.4000e+01
IMP_SCORE,3333,GO:0015931,1.7121e-01,7.6000e+01
IMP_SCORE,3334,GO:0071621,1.7119e-01,4.4000e+01
IMP_SCORE,3335,GO:0043173,1.7110e-01,1.2000e+01
IMP_SCORE,3336,GO:0045060,1.7095e-01,1.0000e+00
IMP_SCORE,3337,GO:1901213,1.7095e-01,1.0000e+00
IMP_SCORE,3338,GO:0045651,1.7095e-01,2.0000e+00
IMP_SCORE,3339,GO:0034381,1.7095e-01,1.0000e+00
IMP_SCORE,3340,GO:0070528,1.7087e-01,1.0000e+01
IMP_SCORE,3341,GO:2000106,1.7087e-01,4.9000e+01
IMP_SCORE,3342,GO:2001234,1.7081e-01,6.6000e+01
IMP_SCORE,3343,GO:0019864,1.7081e-01,2.8000e+01
IMP_SCORE,3344,GO:0060284,1.7080e-01,2.2000e+02
IMP_SCORE,3345,GO:0007202,1.7080e-01,8.0000e+00
IMP_SCORE,3346,GO:0035556,1.7078e-01,5.1300e+02
IMP_SCORE,3347,GO:0022408,1.7072e-01,4.8000e+01
IMP_SCORE,3348,GO:0071772,1.7068e-01,1.0000e+01
IMP_SCORE,3349,GO:0038061,1.7067e-01,8.0000e+00
IMP_SCORE,3350,GO:0070830,1.7065e-01,3.1000e+01
IMP_SCORE,3351,GO:1901215,1.7063e-01,4.4000e+01
IMP_SCORE,3352,GO:0046173,1.7061e-01,2.4000e+01
IMP_SCORE,3353,GO:0008395,1.7060e-01,2.6000e+01
IMP_SCORE,3354,GO:0048813,1.7057e-01,2.2000e+01
IMP_SCORE,3355,GO:0008528,1.7055e-01,5.1000e+01
IMP_SCORE,3356,GO:1901800,1.7053e-01,2.6000e+01
IMP_SCORE,3357,GO:0072506,1.7049e-01,2.0000e+00
IMP_SCORE,3358,GO:0005615,1.7049e-01,1.0830e+03
IMP_SCORE,3359,GO:0051875,1.7047e-01,5.0000e+00
IMP_SCORE,3360,GO:0071248,1.7046e-01,8.0000e+01
IMP_SCORE,3361,GO:0090051,1.7032e-01,5.0000e+00
IMP_SCORE,3362,GO:0009792,1.7027e-01,4.8000e+01
IMP_SCORE,3363,GO:2000311,1.7025e-01,9.0000e+00
IMP_SCORE,3364,GO:0090575,1.7021e-01,1.4000e+01
IMP_SCORE,3365,GO:0006206,1.7020e-01,1.5000e+01
IMP_SCORE,3366,GO:0001959,1.7019e-01,5.7000e+01
IMP_SCORE,3367,GO:0001819,1.7014e-01,1.0400e+02
IMP_SCORE,3368,GO:0001914,1.7013e-01,1.2000e+01
IMP_SCORE,3369,GO:0016891,1.7011e-01,2.8000e+01
IMP_SCORE,3370,GO:0014075,1.7010e-01,2.3000e+01
IMP_SCORE,3371,GO:0030175,1.7008e-01,9.4000e+01
IMP_SCORE,3372,GO:0045907,1.7007e-01,1.0000e+01
IMP_SCORE,3373,GO:0030163,1.7002e-01,1.1000e+02
IMP_SCORE,3374,GO:0033209,1.6999e-01,3.5000e+01
IMP_SCORE,3375,GO:0001501,1.6995e-01,1.1000e+02
IMP_SCORE,3376,GO:0044255,1.6994e-01,3.6400e+02
IMP_SCORE,3377,GO:0006351,1.6991e-01,2.0100e+02
IMP_SCORE,3378,GO:0030669,1.6988e-01,3.8000e+01
IMP_SCORE,3379,GO:0000139,1.6986e-01,3.2700e+02
IMP_SCORE,3380,GO:0016042,1.6983e-01,1.7200e+02
IMP_SCORE,3381,GO:0097503,1.6981e-01,3.5000e+01
IMP_SCORE,3382,GO:0007417,1.6978e-01,1.5200e+02
IMP_SCORE,3383,GO:0019882,1.6976e-01,1.2700e+02
IMP_SCORE,3384,GO:0000145,1.6973e-01,6.0000e+00
IMP_SCORE,3385,GO:0044390,1.6973e-01,1.2000e+01
IMP_SCORE,3386,GO:0045446,1.6972e-01,8.0000e+00
IMP_SCORE,3387,GO:0009636,1.6971e-01,6.6000e+01
IMP_SCORE,3388,GO:0016877,1.6970e-01,3.8000e+01
IMP_SCORE,3389,GO:0031410,1.6969e-01,5.7900e+02
IMP_SCORE,3390,GO:0060174,1.6967e-01,1.2000e+01
IMP_SCORE,3391,GO:0001221,1.6965e-01,1.5000e+01
IMP_SCORE,3392,GO:0009628,1.6962e-01,3.4900e+02
IMP_SCORE,3393,GO:0032869,1.6959e-01,4.5000e+01
IMP_SCORE,3394,GO:0061213,1.6958e-01,1.0000e+00
IMP_SCORE,3395,GO:0043457,1.6955e-01,2.0000e+01
IMP_SCORE,3396,GO:0005913,1.6955e-01,8.9000e+01
IMP_SCORE,3397,GO:0070198,1.6951e-01,2.0000e+00
IMP_SCORE,3398,GO:0099513,1.6949e-01,3.0700e+02
IMP_SCORE,3399,GO:0071637,1.6948e-01,1.2000e+01
IMP_SCORE,3400,GO:2001141,1.6946e-01,3.2100e+02
IMP_SCORE,3401,GO:0060090,1.6946e-01,9.6000e+01
IMP_SCORE,3402,GO:0009062,1.6940e-01,6.0000e+01
IMP_SCORE,3403,GO:0032288,1.6939e-01,5.0000e+00
IMP_SCORE,3404,GO:0008286,1.6939e-01,4.9000e+01
IMP_SCORE,3405,GO:0097458,1.6936e-01,6.1200e+02
IMP_SCORE,3406,GO:0045741,1.6934e-01,7.0000e+00
IMP_SCORE,3407,GO:0031124,1.6933e-01,2.2000e+01
IMP_SCORE,3408,GO:0061245,1.6931e-01,3.2000e+01
IMP_SCORE,3409,GO:0045953,1.6925e-01,1.0000e+01
IMP_SCORE,3410,GO:0042993,1.6917e-01,1.6000e+01
IMP_SCORE,3411,GO:0004725,1.6914e-01,5.3000e+01
IMP_SCORE,3412,GO:0044283,1.6914e-01,1.7400e+02
IMP_SCORE,3413,GO:0008016,1.6909e-01,9.7000e+01
IMP_SCORE,3414,GO:0045981,1.6907e-01,2.2000e+01
IMP_SCORE,3415,GO:0046831,1.6904e-01,6.0000e+00
IMP_SCORE,3416,GO:0098811,1.6903e-01,2.8000e+01
IMP_SCORE,3417,GO:0000266,1.6900e-01,6.0000e+00
IMP_SCORE,3418,GO:0030203,1.6890e-01,1.0600e+02
IMP_SCORE,3419,GO:0048709,1.6885e-01,2.8000e+01
IMP_SCORE,3420,GO:0031327,1.6885e-01,2.5400e+02
IMP_SCORE,3421,GO:0099501,1.6881e-01,6.9000e+01
IMP_SCORE,3422,GO:0006684,1.6880e-01,6.0000e+00
IMP_SCORE,3423,GO:0001894,1.6878e-01,6.8000e+01
IMP_SCORE,3424,GO:0030802,1.6876e-01,2.6000e+01
IMP_SCORE,3425,GO:0099131,1.6875e-01,1.8000e+01
IMP_SCORE,3426,GO:0098840,1.6875e-01,2.2000e+01
IMP_SCORE,3427,GO:0005096,1.6875e-01,1.7200e+02
IMP_SCORE,3428,GO:0051282,1.6873e-01,2.0000e+01
IMP_SCORE,3429,GO:0048172,1.6871e-01,1.5000e+01
IMP_SCORE,3430,GO:0000979,1.6871e-01,2.6000e+01
IMP_SCORE,3431,GO:0048522,1.6871e-01,8.2300e+02
IMP_SCORE,3432,GO:0046470,1.6870e-01,7.2000e+01
IMP_SCORE,3433,GO:0005739,1.6867e-01,6.9800e+02
IMP_SCORE,3434,GO:0034703,1.6865e-01,1.0300e+02
IMP_SCORE,3435,GO:0033145,1.6864e-01,2.5000e+01
IMP_SCORE,3436,GO:0031974,1.6864e-01,5.0300e+02
IMP_SCORE,3437,GO:0006388,1.6856e-01,6.0000e+00
IMP_SCORE,3438,GO:0030414,1.6850e-01,8.3000e+01
IMP_SCORE,3439,GO:0006950,1.6849e-01,9.9500e+02
IMP_SCORE,3440,GO:0019220,1.6849e-01,2.9900e+02
IMP_SCORE,3441,GO:0005640,1.6847e-01,5.5000e+01
IMP_SCORE,3442,GO:0055072,1.6847e-01,4.8000e+01
IMP_SCORE,3443,GO:0001570,1.6846e-01,1.8000e+01
IMP_SCORE,3444,GO:0045445,1.6841e-01,4.0000e+00
IMP_SCORE,3445,GO:0015682,1.6839e-01,2.4000e+01
IMP_SCORE,3446,GO:0043228,1.6838e-01,9.9400e+02
IMP_SCORE,3447,GO:0045892,1.6835e-01,1.9000e+02
IMP_SCORE,3448,GO:1901568,1.6834e-01,5.6000e+01
IMP_SCORE,3449,GO:0010039,1.6828e-01,3.7000e+01
IMP_SCORE,3450,GO:1901361,1.6825e-01,1.4600e+02
IMP_SCORE,3451,GO:0050780,1.6825e-01,1.2000e+01
IMP_SCORE,3452,GO:0005868,1.6825e-01,9.0000e+00
IMP_SCORE,3453,GO:0072657,1.6820e-01,1.4300e+02
IMP_SCORE,3454,GO:0020037,1.6819e-01,8.9000e+01
IMP_SCORE,3455,GO:0034765,1.6816e-01,1.3000e+02
IMP_SCORE,3456,GO:0097708,1.6815e-01,5.7400e+02
IMP_SCORE,3457,GO:0016053,1.6812e-01,1.4900e+02
IMP_SCORE,3458,GO:0044712,1.6807e-01,3.1600e+02
IMP_SCORE,3459,GO:0061025,1.6806e-01,7.5000e+01
IMP_SCORE,3460,GO:0035580,1.6806e-01,6.1000e+01
IMP_SCORE,3461,GO:0004435,1.6805e-01,3.8000e+01
IMP_SCORE,3462,GO:0042440,1.6805e-01,2.5000e+01
IMP_SCORE,3463,GO:0046596,1.6803e-01,3.9000e+01
IMP_SCORE,3464,GO:0022610,1.6802e-01,6.7000e+02
IMP_SCORE,3465,GO:0008652,1.6801e-01,7.1000e+01
IMP_SCORE,3466,GO:1900181,1.6799e-01,4.6000e+01
IMP_SCORE,3467,GO:0042330,1.6796e-01,1.4600e+02
IMP_SCORE,3468,GO:0008373,1.6792e-01,4.4000e+01
IMP_SCORE,3469,GO:0051341,1.6788e-01,2.5000e+01
IMP_SCORE,3470,GO:0001763,1.6788e-01,4.5000e+01
IMP_SCORE,3471,GO:0016043,1.6787e-01,1.1950e+03
IMP_SCORE,3472,GO:0035065,1.6778e-01,1.9000e+01
IMP_SCORE,3473,GO:0044213,1.6777e-01,5.0000e+00
IMP_SCORE,3474,GO:0002643,1.6776e-01,2.0000e+01
IMP_SCORE,3475,GO:0030742,1.6772e-01,1.1000e+01
IMP_SCORE,3476,GO:0015865,1.6771e-01,1.0000e+01
IMP_SCORE,3477,GO:0061462,1.6770e-01,1.3000e+01
IMP_SCORE,3478,GO:0019205,1.6769e-01,1.7000e+01
IMP_SCORE,3479,GO:0048519,1.6767e-01,9.1200e+02
IMP_SCORE,3480,GO:0019319,1.6765e-01,1.8000e+01
IMP_SCORE,3481,GO:0010948,1.6762e-01,5.2000e+01
IMP_SCORE,3482,GO:0022832,1.6761e-01,7.9000e+01
IMP_SCORE,3483,GO:0007067,1.6760e-01,1.1900e+02
IMP_SCORE,3484,GO:1900372,1.6760e-01,1.3000e+01
IMP_SCORE,3485,GO:2001239,1.6756e-01,3.0000e+01
IMP_SCORE,3486,GO:0046710,1.6750e-01,6.0000e+00
IMP_SCORE,3487,GO:0032409,1.6746e-01,8.8000e+01
IMP_SCORE,3488,GO:0032436,1.6739e-01,3.1000e+01
IMP_SCORE,3489,GO:0032461,1.6735e-01,4.0000e+00
IMP_SCORE,3490,GO:0006474,1.6733e-01,6.0000e+00
IMP_SCORE,3491,GO:0017157,1.6730e-01,5.8000e+01
IMP_SCORE,3492,GO:0032872,1.6728e-01,4.3000e+01
IMP_SCORE,3493,GO:0016684,1.6722e-01,5.8000e+01
IMP_SCORE,3494,GO:0055067,1.6722e-01,4.7000e+01
IMP_SCORE,3495,GO:0016460,1.6722e-01,1.3000e+01
IMP_SCORE,3496,GO:0032982,1.6722e-01,2.1000e+01
IMP_SCORE,3497,GO:0015926,1.6720e-01,8.0000e+00
IMP_SCORE,3498,GO:0030207,1.6720e-01,9.0000e+00
IMP_SCORE,3499,GO:0016405,1.6719e-01,2.4000e+01
IMP_SCORE,3500,GO:1903831,1.6710e-01,2.5000e+01
IMP_SCORE,3501,GO:0004177,1.6710e-01,6.8000e+01
IMP_SCORE,3502,GO:0007622,1.6710e-01,2.8000e+01
IMP_SCORE,3503,GO:0006111,1.6709e-01,1.5000e+01
IMP_SCORE,3504,GO:0002066,1.6708e-01,1.5000e+01
IMP_SCORE,3505,GO:0002791,1.6708e-01,1.1700e+02
IMP_SCORE,3506,GO:0010907,1.6704e-01,2.0000e+01
IMP_SCORE,3507,GO:0021952,1.6703e-01,1.6000e+01
IMP_SCORE,3508,GO:0001012,1.6703e-01,9.1000e+01
IMP_SCORE,3509,GO:0016556,1.6701e-01,6.0000e+00
IMP_SCORE,3510,GO:0005876,1.6699e-01,1.4000e+01
IMP_SCORE,3511,GO:0060347,1.6698e-01,6.0000e+00
IMP_SCORE,3512,GO:1905953,1.6696e-01,1.3000e+01
IMP_SCORE,3513,GO:0031224,1.6691e-01,1.4430e+03
IMP_SCORE,3514,GO:0050746,1.6689e-01,1.1000e+01
IMP_SCORE,3515,GO:0006878,1.6688e-01,1.1000e+01
IMP_SCORE,3516,GO:0021799,1.6685e-01,2.1000e+01
IMP_SCORE,3517,GO:0033613,1.6684e-01,3.3000e+01
IMP_SCORE,3518,GO:0006611,1.6679e-01,1.8000e+01
IMP_SCORE,3519,GO:0061726,1.6676e-01,5.0000e+00
IMP_SCORE,3520,GO:2000678,1.6673e-01,8.0000e+00
IMP_SCORE,3521,GO:0030971,1.6672e-01,5.5000e+01
IMP_SCORE,3522,GO:0015833,1.6666e-01,3.2600e+02
IMP_SCORE,3523,GO:0051703,1.6665e-01,5.5000e+01
IMP_SCORE,3524,GO:0003008,1.6661e-01,5.5400e+02
IMP_SCORE,3525,GO:0009894,1.6659e-01,1.9700e+02
IMP_SCORE,3526,GO:0050765,1.6655e-01,5.0000e+00
IMP_SCORE,3527,GO:0032403,1.6653e-01,4.4300e+02
IMP_SCORE,3528,GO:0042401,1.6643e-01,1.8000e+01
IMP_SCORE,3529,GO:0035023,1.6639e-01,5.8000e+01
IMP_SCORE,3530,GO:0046854,1.6633e-01,5.5000e+01
IMP_SCORE,3531,GO:2000021,1.6633e-01,3.9000e+01
IMP_SCORE,3532,GO:0007049,1.6632e-01,2.4100e+02
IMP_SCORE,3533,GO:0042953,1.6632e-01,6.0000e+00
IMP_SCORE,3534,GO:0051591,1.6632e-01,2.8000e+01
IMP_SCORE,3535,GO:0005543,1.6630e-01,3.0600e+02
IMP_SCORE,3536,GO:0015645,1.6629e-01,1.7000e+01
IMP_SCORE,3537,GO:0051338,1.6628e-01,1.7400e+02
IMP_SCORE,3538,GO:0009058,1.6626e-01,5.6300e+02
IMP_SCORE,3539,GO:1903578,1.6625e-01,7.0000e+00
IMP_SCORE,3540,GO:0005768,1.6625e-01,3.5800e+02
IMP_SCORE,3541,GO:1904590,1.6623e-01,3.7000e+01
IMP_SCORE,3542,GO:0000987,1.6617e-01,7.9000e+01
IMP_SCORE,3543,GO:0060740,1.6616e-01,1.2000e+01
IMP_SCORE,3544,GO:0006582,1.6614e-01,2.0000e+00
IMP_SCORE,3545,GO:0098589,1.6613e-01,1.8900e+02
IMP_SCORE,3546,GO:1901021,1.6611e-01,1.4000e+01
IMP_SCORE,3547,GO:0051865,1.6610e-01,4.5000e+01
IMP_SCORE,3548,GO:0055082,1.6608e-01,1.6000e+02
IMP_SCORE,3549,GO:0050896,1.6596e-01,1.3340e+03
IMP_SCORE,3550,GO:0030182,1.6595e-01,9.3000e+01
IMP_SCORE,3551,GO:0050954,1.6593e-01,1.2500e+02
IMP_SCORE,3552,GO:0034332,1.6593e-01,5.7000e+01
IMP_SCORE,3553,GO:0033762,1.6592e-01,4.2000e+01
IMP_SCORE,3554,GO:1901186,1.6588e-01,1.4000e+01
IMP_SCORE,3555,GO:0032680,1.6577e-01,2.3000e+01
IMP_SCORE,3556,GO:0012501,1.6571e-01,4.5200e+02
IMP_SCORE,3557,GO:0048146,1.6570e-01,1.9000e+01
IMP_SCORE,3558,GO:0051492,1.6569e-01,3.1000e+01
IMP_SCORE,3559,GO:0044238,1.6562e-01,9.2100e+02
IMP_SCORE,3560,GO:1900543,1.6557e-01,1.8000e+01
IMP_SCORE,3561,GO:0034109,1.6556e-01,5.8000e+01
IMP_SCORE,3562,GO:0045089,1.6551e-01,5.9000e+01
IMP_SCORE,3563,GO:0044087,1.6549e-01,2.6600e+02
IMP_SCORE,3564,GO:0071498,1.6548e-01,7.0000e+00
IMP_SCORE,3565,GO:0090101,1.6547e-01,4.5000e+01
IMP_SCORE,3566,GO:0051893,1.6544e-01,1.0000e+01
IMP_SCORE,3567,GO:0005975,1.6543e-01,2.8100e+02
IMP_SCORE,3568,GO:1902495,1.6542e-01,1.4200e+02
IMP_SCORE,3569,GO:1900024,1.6541e-01,2.1000e+01
IMP_SCORE,3570,GO:0002252,1.6540e-01,2.4900e+02
IMP_SCORE,3571,GO:0031116,1.6538e-01,7.0000e+00
IMP_SCORE,3572,GO:0006644,1.6536e-01,1.8000e+02
IMP_SCORE,3573,GO:0010332,1.6536e-01,1.2000e+01
IMP_SCORE,3574,GO:0016830,1.6536e-01,4.4000e+01
IMP_SCORE,3575,GO:0042623,1.6531e-01,8.0000e+01
IMP_SCORE,3576,GO:0060081,1.6526e-01,9.0000e+00
IMP_SCORE,3577,GO:0098542,1.6524e-01,1.5800e+02
IMP_SCORE,3578,GO:0006875,1.6522e-01,1.2600e+02
IMP_SCORE,3579,GO:0050865,1.6518e-01,1.3200e+02
IMP_SCORE,3580,GO:0002705,1.6514e-01,2.0000e+01
IMP_SCORE,3581,GO:0051017,1.6514e-01,3.8000e+01
IMP_SCORE,3582,GO:0046133,1.6504e-01,1.4000e+01
IMP_SCORE,3583,GO:0005346,1.6502e-01,8.0000e+00
IMP_SCORE,3584,GO:0044325,1.6494e-01,5.7000e+01
IMP_SCORE,3585,GO:0044272,1.6494e-01,1.2100e+02
IMP_SCORE,3586,GO:0070228,1.6489e-01,3.7000e+01
IMP_SCORE,3587,GO:1902108,1.6482e-01,7.0000e+00
IMP_SCORE,3588,GO:0048589,1.6475e-01,1.2600e+02
IMP_SCORE,3589,GO:0033554,1.6475e-01,4.0400e+02
IMP_SCORE,3590,GO:0099623,1.6469e-01,7.0000e+00
IMP_SCORE,3591,GO:0098858,1.6467e-01,1.1400e+02
IMP_SCORE,3592,GO:0007018,1.6467e-01,7.1000e+01
IMP_SCORE,3593,GO:0019532,1.6467e-01,7.0000e+00
IMP_SCORE,3594,GO:0006284,1.6462e-01,1.0000e+01
IMP_SCORE,3595,GO:0030173,1.6458e-01,7.1000e+01
IMP_SCORE,3596,GO:0071241,1.6456e-01,7.3000e+01
IMP_SCORE,3597,GO:0050905,1.6456e-01,6.1000e+01
IMP_SCORE,3598,GO:0098562,1.6454e-01,4.6000e+01
IMP_SCORE,3599,GO:0009125,1.6453e-01,7.0000e+00
IMP_SCORE,3600,GO:1902667,1.6448e-01,5.0000e+00
IMP_SCORE,3601,GO:0022600,1.6447e-01,3.9000e+01
IMP_SCORE,3602,GO:0007159,1.6439e-01,3.6000e+01
IMP_SCORE,3603,GO:0060457,1.6436e-01,1.5000e+01
IMP_SCORE,3604,GO:0016301,1.6433e-01,2.5400e+02
IMP_SCORE,3605,GO:0016032,1.6432e-01,2.9000e+02
IMP_SCORE,3606,GO:0070988,1.6430e-01,2.9000e+01
IMP_SCORE,3607,GO:0032555,1.6430e-01,4.5400e+02
IMP_SCORE,3608,GO:0051149,1.6429e-01,5.9000e+01
IMP_SCORE,3609,GO:0008235,1.6428e-01,5.7000e+01
IMP_SCORE,3610,GO:0051503,1.6415e-01,1.0000e+01
IMP_SCORE,3611,GO:0005125,1.6413e-01,1.9600e+02
IMP_SCORE,3612,GO:0030307,1.6409e-01,3.9000e+01
IMP_SCORE,3613,GO:0010642,1.6407e-01,9.0000e+00
IMP_SCORE,3614,GO:0042462,1.6406e-01,3.1000e+01
IMP_SCORE,3615,GO:0051172,1.6401e-01,2.2800e+02
IMP_SCORE,3616,GO:0006112,1.6396e-01,2.7000e+01
IMP_SCORE,3617,GO:1900740,1.6389e-01,1.1000e+01
IMP_SCORE,3618,GO:0042110,1.6388e-01,5.9000e+01
IMP_SCORE,3619,GO:0031401,1.6377e-01,1.7300e+02
IMP_SCORE,3620,GO:0033043,1.6376e-01,3.2300e+02
IMP_SCORE,3621,GO:0002676,1.6376e-01,2.0000e+00
IMP_SCORE,3622,GO:0043090,1.6370e-01,9.0000e+00
IMP_SCORE,3623,GO:0071229,1.6369e-01,5.3000e+01
IMP_SCORE,3624,GO:0090399,1.6366e-01,4.0000e+00
IMP_SCORE,3625,GO:0048518,1.6366e-01,9.1600e+02
IMP_SCORE,3626,GO:0005524,1.6366e-01,3.9500e+02
IMP_SCORE,3627,GO:0005769,1.6357e-01,1.4700e+02
IMP_SCORE,3628,GO:0070527,1.6354e-01,6.3000e+01
IMP_SCORE,3629,GO:1903506,1.6352e-01,3.4200e+02
IMP_SCORE,3630,GO:0009218,1.6350e-01,1.2000e+01
IMP_SCORE,3631,GO:0016247,1.6348e-01,9.4000e+01
IMP_SCORE,3632,GO:1901576,1.6348e-01,5.0300e+02
IMP_SCORE,3633,GO:0050662,1.6347e-01,1.5100e+02
IMP_SCORE,3634,GO:0044267,1.6346e-01,6.9900e+02
IMP_SCORE,3635,GO:0032642,1.6342e-01,2.7000e+01
IMP_SCORE,3636,GO:0080134,1.6341e-01,3.4900e+02
IMP_SCORE,3637,GO:0044803,1.6340e-01,6.0000e+00
IMP_SCORE,3638,GO:0051119,1.6340e-01,2.6000e+01
IMP_SCORE,3639,GO:0033630,1.6338e-01,1.6000e+01
IMP_SCORE,3640,GO:0031952,1.6335e-01,1.7000e+01
IMP_SCORE,3641,GO:0009948,1.6332e-01,2.3000e+01
IMP_SCORE,3642,GO:0005938,1.6332e-01,1.9500e+02
IMP_SCORE,3643,GO:0051491,1.6328e-01,3.4000e+01
IMP_SCORE,3644,GO:0002431,1.6323e-01,2.7000e+01
IMP_SCORE,3645,GO:0004702,1.6320e-01,5.5000e+01
IMP_SCORE,3646,GO:0008219,1.6320e-01,5.0300e+02
IMP_SCORE,3647,GO:0006793,1.6320e-01,5.3700e+02
IMP_SCORE,3648,GO:0032944,1.6316e-01,6.2000e+01
IMP_SCORE,3649,GO:0009605,1.6314e-01,4.2000e+02
IMP_SCORE,3650,GO:0030426,1.6307e-01,8.0000e+01
IMP_SCORE,3651,GO:0007033,1.6304e-01,6.4000e+01
IMP_SCORE,3652,GO:0010842,1.6303e-01,2.1000e+01
IMP_SCORE,3653,GO:0051668,1.6299e-01,3.9000e+01
IMP_SCORE,3654,GO:2000113,1.6297e-01,2.0500e+02
IMP_SCORE,3655,GO:0019682,1.6295e-01,1.0000e+01
IMP_SCORE,3656,GO:0010984,1.6291e-01,1.0000e+01
IMP_SCORE,3657,GO:0042278,1.6288e-01,2.5000e+01
IMP_SCORE,3658,GO:0005719,1.6279e-01,8.0000e+00
IMP_SCORE,3659,GO:0030898,1.6279e-01,7.0000e+00
IMP_SCORE,3660,GO:0032870,1.6278e-01,8.5000e+01
IMP_SCORE,3661,GO:0051648,1.6277e-01,3.6000e+01
IMP_SCORE,3662,GO:0016903,1.6277e-01,6.7000e+01
IMP_SCORE,3663,GO:0051248,1.6276e-01,2.0700e+02
IMP_SCORE,3664,GO:0010324,1.6274e-01,5.2000e+01
IMP_SCORE,3665,GO:2000145,1.6272e-01,2.2000e+02
IMP_SCORE,3666,GO:0055080,1.6270e-01,1.6400e+02
IMP_SCORE,3667,GO:0070507,1.6270e-01,5.3000e+01
IMP_SCORE,3668,GO:0010604,1.6267e-01,4.1200e+02
IMP_SCORE,3669,GO:0099568,1.6266e-01,1.7000e+02
IMP_SCORE,3670,GO:0070588,1.6263e-01,5.3000e+01
IMP_SCORE,3671,GO:0048856,1.6256e-01,1.2050e+03
IMP_SCORE,3672,GO:0044262,1.6254e-01,7.7000e+01
IMP_SCORE,3673,GO:0055065,1.6253e-01,1.6400e+02
IMP_SCORE,3674,GO:0030816,1.6236e-01,1.4000e+01
IMP_SCORE,3675,GO:0003401,1.6227e-01,2.0000e+00
IMP_SCORE,3676,GO:0006107,1.6224e-01,7.0000e+00
IMP_SCORE,3677,GO:0004672,1.6224e-01,1.8800e+02
IMP_SCORE,3678,GO:0035584,1.6219e-01,1.0000e+01
IMP_SCORE,3679,GO:0010447,1.6218e-01,7.0000e+00
IMP_SCORE,3680,GO:0007062,1.6218e-01,4.2000e+01
IMP_SCORE,3681,GO:0035150,1.6209e-01,3.3000e+01
IMP_SCORE,3682,GO:0016197,1.6204e-01,1.4000e+02
IMP_SCORE,3683,GO:0006559,1.6198e-01,2.7000e+01
IMP_SCORE,3684,GO:0051028,1.6195e-01,5.3000e+01
IMP_SCORE,3685,GO:0001774,1.6193e-01,1.8000e+01
IMP_SCORE,3686,GO:1903845,1.6193e-01,2.3000e+01
IMP_SCORE,3687,GO:0019210,1.6191e-01,5.4000e+01
IMP_SCORE,3688,GO:0009892,1.6190e-01,4.6400e+02
IMP_SCORE,3689,GO:0001958,1.6188e-01,1.9000e+01
IMP_SCORE,3690,GO:0009057,1.6188e-01,2.6700e+02
IMP_SCORE,3691,GO:0000977,1.6184e-01,1.0700e+02
IMP_SCORE,3692,GO:0009987,1.6183e-01,1.1960e+03
IMP_SCORE,3693,GO:0030234,1.6175e-01,4.7900e+02
IMP_SCORE,3694,GO:0052803,1.6175e-01,7.0000e+00
IMP_SCORE,3695,GO:0009620,1.6174e-01,2.4000e+01
IMP_SCORE,3696,GO:0044783,1.6171e-01,2.0000e+00
IMP_SCORE,3697,GO:0042744,1.6166e-01,1.1000e+01
IMP_SCORE,3698,GO:2000242,1.6166e-01,2.5000e+01
IMP_SCORE,3699,GO:0061572,1.6161e-01,3.9000e+01
IMP_SCORE,3700,GO:0046718,1.6161e-01,7.2000e+01
IMP_SCORE,3701,GO:0005783,1.6160e-01,6.0300e+02
IMP_SCORE,3702,GO:1903651,1.6159e-01,7.0000e+00
IMP_SCORE,3703,GO:0051348,1.6157e-01,9.0000e+01
IMP_SCORE,3704,GO:0006637,1.6157e-01,6.8000e+01
IMP_SCORE,3705,GO:1901617,1.6156e-01,8.2000e+01
IMP_SCORE,3706,GO:0042304,1.6154e-01,1.4000e+01
IMP_SCORE,3707,GO:0101003,1.6150e-01,5.8000e+01
IMP_SCORE,3708,GO:2000257,1.6147e-01,3.4000e+01
IMP_SCORE,3709,GO:0030030,1.6144e-01,2.6000e+02
IMP_SCORE,3710,GO:1902582,1.6144e-01,1.0900e+02
IMP_SCORE,3711,GO:0098791,1.6144e-01,1.3300e+02
IMP_SCORE,3712,GO:0005905,1.6142e-01,5.5000e+01
IMP_SCORE,3713,GO:0044877,1.6140e-01,4.4700e+02
IMP_SCORE,3714,GO:0006448,1.6139e-01,2.4000e+01
IMP_SCORE,3715,GO:0006259,1.6139e-01,2.0300e+02
IMP_SCORE,3716,GO:0005506,1.6136e-01,9.7000e+01
IMP_SCORE,3717,GO:0043300,1.6135e-01,2.1000e+01
IMP_SCORE,3718,GO:0051262,1.6129e-01,4.8000e+01
IMP_SCORE,3719,GO:0051953,1.6126e-01,5.0000e+00
IMP_SCORE,3720,GO:0090407,1.6125e-01,1.7000e+02
IMP_SCORE,3721,GO:0060229,1.6125e-01,4.0000e+00
IMP_SCORE,3722,GO:0006584,1.6123e-01,3.1000e+01
IMP_SCORE,3723,GO:0021766,1.6122e-01,4.5000e+01
IMP_SCORE,3724,GO:0090342,1.6114e-01,6.0000e+00
IMP_SCORE,3725,GO:0030122,1.6114e-01,1.0000e+00
IMP_SCORE,3726,GO:0034754,1.6113e-01,8.3000e+01
IMP_SCORE,3727,GO:0015171,1.6109e-01,5.6000e+01
IMP_SCORE,3728,GO:0071456,1.6107e-01,2.2000e+01
IMP_SCORE,3729,GO:0080135,1.6107e-01,1.4000e+02
IMP_SCORE,3730,GO:0031090,1.6106e-01,8.5900e+02
IMP_SCORE,3731,GO:0045216,1.6103e-01,1.2600e+02
IMP_SCORE,3732,GO:0051650,1.6099e-01,2.6000e+01
IMP_SCORE,3733,GO:0090026,1.6096e-01,3.0000e+00
IMP_SCORE,3734,GO:0022406,1.6089e-01,9.0000e+01
IMP_SCORE,3735,GO:0043195,1.6084e-01,2.9000e+01
IMP_SCORE,3736,GO:0042573,1.6084e-01,2.0000e+01
IMP_SCORE,3737,GO:0046467,1.6082e-01,6.3000e+01
IMP_SCORE,3738,GO:0005788,1.6082e-01,1.5200e+02
IMP_SCORE,3739,GO:0019725,1.6079e-01,2.5700e+02
IMP_SCORE,3740,GO:0014066,1.6075e-01,4.7000e+01
IMP_SCORE,3741,GO:0044764,1.6071e-01,2.7900e+02
IMP_SCORE,3742,GO:0044439,1.6069e-01,7.4000e+01
IMP_SCORE,3743,GO:0034142,1.6065e-01,2.1000e+01
IMP_SCORE,3744,GO:0016137,1.6063e-01,3.1000e+01
IMP_SCORE,3745,GO:1901678,1.6061e-01,9.0000e+00
IMP_SCORE,3746,GO:0030036,1.6060e-01,1.2900e+02
IMP_SCORE,3747,GO:0002312,1.6059e-01,1.5000e+01
IMP_SCORE,3748,GO:0009749,1.6055e-01,4.9000e+01
IMP_SCORE,3749,GO:0004175,1.6053e-01,3.0500e+02
IMP_SCORE,3750,GO:0032991,1.6049e-01,1.4830e+03
IMP_SCORE,3751,GO:0005528,1.6045e-01,3.2000e+01
IMP_SCORE,3752,GO:0036094,1.6043e-01,8.3200e+02
IMP_SCORE,3753,GO:0050885,1.6039e-01,5.0000e+01
IMP_SCORE,3754,GO:0006952,1.6032e-01,4.7300e+02
IMP_SCORE,3755,GO:0016342,1.6031e-01,1.1000e+01
IMP_SCORE,3756,GO:0043412,1.6023e-01,6.8400e+02
IMP_SCORE,3757,GO:0006066,1.6012e-01,1.3300e+02
IMP_SCORE,3758,GO:0097421,1.6009e-01,1.4000e+01
IMP_SCORE,3759,GO:0030258,1.6005e-01,1.2900e+02
IMP_SCORE,3760,GO:0004867,1.6000e-01,6.6000e+01
IMP_SCORE,3761,GO:0098779,1.5995e-01,4.0000e+00
IMP_SCORE,3762,GO:0061178,1.5992e-01,2.8000e+01
IMP_SCORE,3763,GO:0043266,1.5983e-01,2.6000e+01
IMP_SCORE,3764,GO:0071025,1.5980e-01,7.0000e+00
IMP_SCORE,3765,GO:0019637,1.5979e-01,2.4500e+02
IMP_SCORE,3766,GO:0005184,1.5974e-01,1.2000e+01
IMP_SCORE,3767,GO:0048167,1.5971e-01,7.0000e+01
IMP_SCORE,3768,GO:0042981,1.5971e-01,4.1100e+02
IMP_SCORE,3769,GO:0009893,1.5969e-01,4.5100e+02
IMP_SCORE,3770,GO:0048306,1.5962e-01,9.3000e+01
IMP_SCORE,3771,GO:0002021,1.5960e-01,4.0000e+00
IMP_SCORE,3772,GO:0008238,1.5960e-01,1.3700e+02
IMP_SCORE,3773,GO:0008015,1.5958e-01,3.1000e+01
IMP_SCORE,3774,GO:0006661,1.5956e-01,5.1000e+01
IMP_SCORE,3775,GO:0005753,1.5953e-01,8.0000e+00
IMP_SCORE,3776,GO:0014887,1.5952e-01,8.0000e+00
IMP_SCORE,3777,GO:0016324,1.5950e-01,2.0800e+02
IMP_SCORE,3778,GO:0051194,1.5949e-01,2.0000e+00
IMP_SCORE,3779,GO:0046390,1.5946e-01,3.3000e+01
IMP_SCORE,3780,GO:0055038,1.5941e-01,5.2000e+01
IMP_SCORE,3781,GO:0005796,1.5939e-01,5.2000e+01
IMP_SCORE,3782,GO:0044183,1.5938e-01,3.6000e+01
IMP_SCORE,3783,GO:0060122,1.5933e-01,2.2000e+01
IMP_SCORE,3784,GO:0043621,1.5933e-01,4.8000e+01
IMP_SCORE,3785,GO:0044421,1.5933e-01,1.4030e+03
IMP_SCORE,3786,GO:0007017,1.5932e-01,2.2800e+02
IMP_SCORE,3787,GO:0042113,1.5932e-01,5.1000e+01
IMP_SCORE,3788,GO:0009116,1.5921e-01,4.3000e+01
IMP_SCORE,3789,GO:0072595,1.5920e-01,1.9000e+01
IMP_SCORE,3790,GO:1904892,1.5910e-01,4.3000e+01
IMP_SCORE,3791,GO:0070665,1.5909e-01,4.0000e+01
IMP_SCORE,3792,GO:0051015,1.5907e-01,1.1800e+02
IMP_SCORE,3793,GO:0098590,1.5905e-01,4.9600e+02
IMP_SCORE,3794,GO:0005540,1.5902e-01,5.8000e+01
IMP_SCORE,3795,GO:0044092,1.5900e-01,3.1500e+02
IMP_SCORE,3796,GO:0031092,1.5899e-01,1.7000e+01
IMP_SCORE,3797,GO:0048259,1.5898e-01,2.0000e+01
IMP_SCORE,3798,GO:0001067,1.5896e-01,1.6000e+02
IMP_SCORE,3799,GO:0022404,1.5895e-01,2.4000e+01
IMP_SCORE,3800,GO:0006693,1.5892e-01,2.2000e+01
IMP_SCORE,3801,GO:0007154,1.5887e-01,3.2200e+02
IMP_SCORE,3802,GO:0065008,1.5887e-01,1.0060e+03
IMP_SCORE,3803,GO:0048169,1.5883e-01,1.9000e+01
IMP_SCORE,3804,GO:0072512,1.5881e-01,2.2000e+01
IMP_SCORE,3805,GO:1902165,1.5877e-01,7.0000e+00
IMP_SCORE,3806,GO:0005102,1.5874e-01,8.2500e+02
IMP_SCORE,3807,GO:0009201,1.5868e-01,1.4000e+01
IMP_SCORE,3808,GO:0048020,1.5865e-01,1.2000e+01
IMP_SCORE,3809,GO:1902074,1.5861e-01,1.3000e+01
IMP_SCORE,3810,GO:0017022,1.5860e-01,3.0000e+01
IMP_SCORE,3811,GO:0006886,1.5859e-01,2.4400e+02
IMP_SCORE,3812,GO:0004953,1.5850e-01,9.0000e+00
IMP_SCORE,3813,GO:0048841,1.5847e-01,6.0000e+00
IMP_SCORE,3814,GO:0008287,1.5846e-01,3.2000e+01
IMP_SCORE,3815,GO:0004674,1.5845e-01,1.1200e+02
IMP_SCORE,3816,GO:0033169,1.5840e-01,1.5000e+01
IMP_SCORE,3817,GO:0042073,1.5836e-01,1.8000e+01
IMP_SCORE,3818,GO:0043121,1.5833e-01,1.7000e+01
IMP_SCORE,3819,GO:0015297,1.5832e-01,5.2000e+01
IMP_SCORE,3820,GO:0033293,1.5831e-01,3.1000e+01
IMP_SCORE,3821,GO:0051302,1.5829e-01,4.4000e+01
IMP_SCORE,3822,GO:0044772,1.5819e-01,9.2000e+01
IMP_SCORE,3823,GO:0000777,1.5811e-01,5.9000e+01
IMP_SCORE,3824,GO:0061024,1.5808e-01,3.7400e+02
IMP_SCORE,3825,GO:1904358,1.5802e-01,2.4000e+01
IMP_SCORE,3826,GO:0050771,1.5786e-01,2.5000e+01
IMP_SCORE,3827,GO:0043436,1.5784e-01,2.9300e+02
IMP_SCORE,3828,GO:0046037,1.5783e-01,1.1000e+01
IMP_SCORE,3829,GO:0009072,1.5777e-01,3.8000e+01
IMP_SCORE,3830,GO:1901991,1.5777e-01,4.8000e+01
IMP_SCORE,3831,GO:0008283,1.5775e-01,3.1500e+02
IMP_SCORE,3832,GO:0034645,1.5772e-01,2.6000e+02
IMP_SCORE,3833,GO:0010107,1.5771e-01,3.8000e+01
IMP_SCORE,3834,GO:1901575,1.5771e-01,4.8600e+02
IMP_SCORE,3835,GO:0046873,1.5771e-01,1.3500e+02
IMP_SCORE,3836,GO:0045296,1.5767e-01,3.1800e+02
IMP_SCORE,3837,GO:1903747,1.5762e-01,4.6000e+01
IMP_SCORE,3838,GO:0044699,1.5762e-01,1.4970e+03
IMP_SCORE,3839,GO:0006357,1.5760e-01,3.1100e+02
IMP_SCORE,3840,GO:1902589,1.5756e-01,3.2800e+02
IMP_SCORE,3841,GO:0051931,1.5756e-01,2.1000e+01
IMP_SCORE,3842,GO:1901988,1.5754e-01,4.9000e+01
IMP_SCORE,3843,GO:0031012,1.5750e-01,4.1000e+02
IMP_SCORE,3844,GO:0051156,1.5750e-01,1.3000e+01
IMP_SCORE,3845,GO:0001938,1.5749e-01,2.6000e+01
IMP_SCORE,3846,GO:0043209,1.5749e-01,1.9000e+02
IMP_SCORE,3847,GO:0044212,1.5748e-01,1.7800e+02
IMP_SCORE,3848,GO:2000026,1.5748e-01,4.2300e+02
IMP_SCORE,3849,GO:1901618,1.5742e-01,2.4000e+01
IMP_SCORE,3850,GO:0006979,1.5742e-01,1.5600e+02
IMP_SCORE,3851,GO:0045926,1.5739e-01,1.2300e+02
IMP_SCORE,3852,GO:0035970,1.5737e-01,6.0000e+00
IMP_SCORE,3853,GO:0016601,1.5737e-01,3.2000e+01
IMP_SCORE,3854,GO:0046879,1.5736e-01,1.4000e+01
IMP_SCORE,3855,GO:0009896,1.5735e-01,1.1200e+02
IMP_SCORE,3856,GO:0046620,1.5731e-01,1.1000e+01
IMP_SCORE,3857,GO:0019369,1.5730e-01,2.2000e+01
IMP_SCORE,3858,GO:0045725,1.5730e-01,1.6000e+01
IMP_SCORE,3859,GO:0032934,1.5729e-01,3.6000e+01
IMP_SCORE,3860,GO:0005254,1.5720e-01,4.8000e+01
IMP_SCORE,3861,GO:1904376,1.5719e-01,1.5000e+01
IMP_SCORE,3862,GO:0071889,1.5717e-01,2.2000e+01
IMP_SCORE,3863,GO:0008374,1.5717e-01,2.3000e+01
IMP_SCORE,3864,GO:0060674,1.5716e-01,2.4000e+01
IMP_SCORE,3865,GO:0032947,1.5710e-01,5.5000e+01
IMP_SCORE,3866,GO:0016755,1.5703e-01,4.8000e+01
IMP_SCORE,3867,GO:0005198,1.5701e-01,4.9900e+02
IMP_SCORE,3868,GO:1901214,1.5700e-01,7.0000e+01
IMP_SCORE,3869,GO:0002102,1.5699e-01,3.8000e+01
IMP_SCORE,3870,GO:0016192,1.5699e-01,5.2500e+02
IMP_SCORE,3871,GO:0032731,1.5698e-01,1.2000e+01
IMP_SCORE,3872,GO:0051169,1.5694e-01,9.1000e+01
IMP_SCORE,3873,GO:0042472,1.5693e-01,3.3000e+01
IMP_SCORE,3874,GO:0051171,1.5692e-01,4.3400e+02
IMP_SCORE,3875,GO:0030834,1.5685e-01,3.2000e+01
IMP_SCORE,3876,GO:0030214,1.5684e-01,2.8000e+01
IMP_SCORE,3877,GO:0050714,1.5683e-01,5.9000e+01
IMP_SCORE,3878,GO:0032844,1.5673e-01,1.3300e+02
IMP_SCORE,3879,GO:0032550,1.5673e-01,1.8000e+02
IMP_SCORE,3880,GO:0051260,1.5672e-01,1.7200e+02
IMP_SCORE,3881,GO:2000615,1.5672e-01,2.0000e+00
IMP_SCORE,3882,GO:0002376,1.5667e-01,6.8700e+02
IMP_SCORE,3883,GO:0098927,1.5666e-01,8.0000e+00
IMP_SCORE,3884,GO:0007005,1.5662e-01,1.2000e+02
IMP_SCORE,3885,GO:0033690,1.5658e-01,1.7000e+01
IMP_SCORE,3886,GO:0042326,1.5649e-01,1.0700e+02
IMP_SCORE,3887,GO:1902043,1.5646e-01,3.0000e+00
IMP_SCORE,3888,GO:0003014,1.5646e-01,4.1000e+01
IMP_SCORE,3889,GO:0006026,1.5642e-01,7.2000e+01
IMP_SCORE,3890,GO:1902186,1.5641e-01,1.0000e+01
IMP_SCORE,3891,GO:0043233,1.5640e-01,4.5600e+02
IMP_SCORE,3892,GO:0050864,1.5638e-01,3.1000e+01
IMP_SCORE,3893,GO:0050431,1.5635e-01,5.0000e+01
IMP_SCORE,3894,GO:0016879,1.5634e-01,3.0000e+01
IMP_SCORE,3895,GO:0051246,1.5631e-01,4.6900e+02
IMP_SCORE,3896,GO:0023057,1.5627e-01,3.0500e+02
IMP_SCORE,3897,GO:0005795,1.5627e-01,5.7000e+01
IMP_SCORE,3898,GO:0043087,1.5626e-01,2.6700e+02
IMP_SCORE,3899,GO:0006721,1.5625e-01,5.2000e+01
IMP_SCORE,3900,GO:0048284,1.5624e-01,5.2000e+01
IMP_SCORE,3901,GO:0009185,1.5619e-01,2.3000e+01
IMP_SCORE,3902,GO:0044242,1.5618e-01,7.2000e+01
IMP_SCORE,3903,GO:0043086,1.5615e-01,2.2900e+02
IMP_SCORE,3904,GO:0071814,1.5615e-01,9.0000e+00
IMP_SCORE,3905,GO:0019201,1.5611e-01,1.5000e+01
IMP_SCORE,3906,GO:0000776,1.5606e-01,6.1000e+01
IMP_SCORE,3907,GO:0022835,1.5604e-01,1.5000e+01
IMP_SCORE,3908,GO:0032205,1.5603e-01,2.0000e+00
IMP_SCORE,3909,GO:0071704,1.5601e-01,8.4700e+02
IMP_SCORE,3910,GO:0005041,1.5598e-01,2.1000e+01
IMP_SCORE,3911,GO:0040008,1.5594e-01,2.9600e+02
IMP_SCORE,3912,GO:0007169,1.5593e-01,1.8500e+02
IMP_SCORE,3913,GO:0002711,1.5593e-01,1.5000e+01
IMP_SCORE,3914,GO:1901880,1.5592e-01,2.8000e+01
IMP_SCORE,3915,GO:0031965,1.5590e-01,2.7800e+02
IMP_SCORE,3916,GO:0043168,1.5590e-01,8.5000e+02
IMP_SCORE,3917,GO:0060544,1.5590e-01,2.0000e+00
IMP_SCORE,3918,GO:0046007,1.5590e-01,2.0000e+00
IMP_SCORE,3919,GO:0045132,1.5587e-01,2.0000e+00
IMP_SCORE,3920,GO:0015370,1.5586e-01,1.9000e+01
IMP_SCORE,3921,GO:0031396,1.5586e-01,3.8000e+01
IMP_SCORE,3922,GO:0009953,1.5586e-01,1.7000e+01
IMP_SCORE,3923,GO:0000786,1.5585e-01,2.9000e+01
IMP_SCORE,3924,GO:0035308,1.5585e-01,1.5000e+01
IMP_SCORE,3925,GO:0043547,1.5577e-01,2.7300e+02
IMP_SCORE,3926,GO:0016050,1.5577e-01,1.2300e+02
IMP_SCORE,3927,GO:0031325,1.5576e-01,4.0700e+02
IMP_SCORE,3928,GO:0031674,1.5575e-01,2.5000e+01
IMP_SCORE,3929,GO:0004364,1.5574e-01,5.0000e+01
IMP_SCORE,3930,GO:0043198,1.5573e-01,1.7000e+01
IMP_SCORE,3931,GO:0006294,1.5572e-01,9.0000e+00
IMP_SCORE,3932,GO:0044409,1.5571e-01,6.4000e+01
IMP_SCORE,3933,GO:0031093,1.5570e-01,4.5000e+01
IMP_SCORE,3934,GO:2000727,1.5569e-01,6.0000e+00
IMP_SCORE,3935,GO:0051984,1.5568e-01,7.0000e+00
IMP_SCORE,3936,GO:0007389,1.5567e-01,9.7000e+01
IMP_SCORE,3937,GO:1901363,1.5564e-01,1.2210e+03
IMP_SCORE,3938,GO:0016125,1.5561e-01,6.3000e+01
IMP_SCORE,3939,GO:0016049,1.5559e-01,4.7000e+01
IMP_SCORE,3940,GO:0005158,1.5559e-01,1.3000e+01
IMP_SCORE,3941,GO:0032465,1.5555e-01,3.5000e+01
IMP_SCORE,3942,GO:0043401,1.5551e-01,3.3000e+01
IMP_SCORE,3943,GO:0031047,1.5547e-01,2.3000e+01
IMP_SCORE,3944,GO:0032561,1.5544e-01,1.8300e+02
IMP_SCORE,3945,GO:0044794,1.5543e-01,1.5000e+01
IMP_SCORE,3946,GO:0035097,1.5538e-01,2.6000e+01
IMP_SCORE,3947,GO:0045986,1.5536e-01,5.0000e+00
IMP_SCORE,3948,GO:0015276,1.5517e-01,6.4000e+01
IMP_SCORE,3949,GO:0099094,1.5513e-01,4.6000e+01
IMP_SCORE,3950,GO:1905114,1.5512e-01,9.5000e+01
IMP_SCORE,3951,GO:0061077,1.5510e-01,4.5000e+01
IMP_SCORE,3952,GO:0043039,1.5507e-01,1.7000e+01
IMP_SCORE,3953,GO:0044249,1.5502e-01,5.1200e+02
IMP_SCORE,3954,GO:0005759,1.5501e-01,2.0200e+02
IMP_SCORE,3955,GO:0048010,1.5500e-01,2.1000e+01
IMP_SCORE,3956,GO:0043331,1.5493e-01,2.6000e+01
IMP_SCORE,3957,GO:0007052,1.5489e-01,4.7000e+01
IMP_SCORE,3958,GO:1903827,1.5489e-01,1.8700e+02
IMP_SCORE,3959,GO:0051766,1.5484e-01,3.1000e+01
IMP_SCORE,3960,GO:0032693,1.5480e-01,1.5000e+01
IMP_SCORE,3961,GO:0019751,1.5472e-01,6.9000e+01
IMP_SCORE,3962,GO:0005031,1.5467e-01,2.2000e+01
IMP_SCORE,3963,GO:0033157,1.5466e-01,1.0400e+02
IMP_SCORE,3964,GO:0051640,1.5464e-01,1.2900e+02
IMP_SCORE,3965,GO:0010468,1.5463e-01,4.4200e+02
IMP_SCORE,3966,GO:2000241,1.5460e-01,3.5000e+01
IMP_SCORE,3967,GO:1900544,1.5452e-01,1.6000e+01
IMP_SCORE,3968,GO:0005637,1.5449e-01,5.4000e+01
IMP_SCORE,3969,GO:0009306,1.5445e-01,3.9000e+01
IMP_SCORE,3970,GO:0015672,1.5433e-01,1.2500e+02
IMP_SCORE,3971,GO:1901385,1.5433e-01,2.8000e+01
IMP_SCORE,3972,GO:0071326,1.5432e-01,3.1000e+01
IMP_SCORE,3973,GO:0071674,1.5430e-01,1.8000e+01
IMP_SCORE,3974,GO:0098797,1.5425e-01,1.7200e+02
IMP_SCORE,3975,GO:0044042,1.5423e-01,2.5000e+01
IMP_SCORE,3976,GO:0009890,1.5423e-01,2.3700e+02
IMP_SCORE,3977,GO:0050793,1.5423e-01,5.8100e+02
IMP_SCORE,3978,GO:0001077,1.5422e-01,4.5000e+01
IMP_SCORE,3979,GO:0061134,1.5417e-01,8.6000e+01
IMP_SCORE,3980,GO:0030539,1.5410e-01,7.0000e+00
IMP_SCORE,3981,GO:0044247,1.5409e-01,1.5000e+01
IMP_SCORE,3982,GO:0016620,1.5407e-01,6.2000e+01
IMP_SCORE,3983,GO:0019900,1.5406e-01,3.7300e+02
IMP_SCORE,3984,GO:0003713,1.5406e-01,9.1000e+01
IMP_SCORE,3985,GO:1900373,1.5402e-01,2.1000e+01
IMP_SCORE,3986,GO:0007029,1.5397e-01,1.4000e+01
IMP_SCORE,3987,GO:0098602,1.5394e-01,1.8500e+02
IMP_SCORE,3988,GO:0035383,1.5390e-01,7.8000e+01
IMP_SCORE,3989,GO:0000097,1.5389e-01,2.8000e+01
IMP_SCORE,3990,GO:0003727,1.5388e-01,5.8000e+01
IMP_SCORE,3991,GO:0030833,1.5386e-01,4.1000e+01
IMP_SCORE,3992,GO:1902578,1.5385e-01,5.5000e+02
IMP_SCORE,3993,GO:0043524,1.5384e-01,4.7000e+01
IMP_SCORE,3994,GO:0046717,1.5383e-01,3.2000e+01
IMP_SCORE,3995,GO:0018130,1.5382e-01,2.5400e+02
IMP_SCORE,3996,GO:0032432,1.5382e-01,4.3000e+01
IMP_SCORE,3997,GO:0004252,1.5381e-01,1.9200e+02
IMP_SCORE,3998,GO:0043267,1.5376e-01,9.0000e+00
IMP_SCORE,3999,GO:0017080,1.5374e-01,4.1000e+01
IMP_SCORE,4000,GO:0060253,1.5372e-01,1.0000e+01
IMP_SCORE,4001,GO:0022613,1.5370e-01,4.5000e+01
IMP_SCORE,4002,GO:0051252,1.5368e-01,3.4100e+02
IMP_SCORE,4003,GO:0048469,1.5363e-01,4.6000e+01
IMP_SCORE,4004,GO:0061351,1.5361e-01,2.9000e+01
IMP_SCORE,4005,GO:0046486,1.5357e-01,1.7800e+02
IMP_SCORE,4006,GO:0046339,1.5356e-01,1.5000e+01
IMP_SCORE,4007,GO:0060390,1.5350e-01,1.7000e+01
IMP_SCORE,4008,GO:0010563,1.5349e-01,1.5200e+02
IMP_SCORE,4009,GO:2000112,1.5349e-01,3.3200e+02
IMP_SCORE,4010,GO:0016070,1.5347e-01,2.6800e+02
IMP_SCORE,4011,GO:0043154,1.5344e-01,2.7000e+01
IMP_SCORE,4012,GO:0055074,1.5342e-01,1.0400e+02
IMP_SCORE,4013,GO:0009653,1.5337e-01,5.1900e+02
IMP_SCORE,4014,GO:0051154,1.5335e-01,2.1000e+01
IMP_SCORE,4015,GO:1903204,1.5334e-01,1.1000e+01
IMP_SCORE,4016,GO:0035639,1.5334e-01,4.8600e+02
IMP_SCORE,4017,GO:0000178,1.5333e-01,1.7000e+01
IMP_SCORE,4018,GO:0016307,1.5331e-01,4.4000e+01
IMP_SCORE,4019,GO:0048634,1.5328e-01,2.4000e+01
IMP_SCORE,4020,GO:1901265,1.5326e-01,6.3700e+02
IMP_SCORE,4021,GO:0034358,1.5323e-01,3.6000e+01
IMP_SCORE,4022,GO:0001103,1.5320e-01,1.3000e+01
IMP_SCORE,4023,GO:0002250,1.5318e-01,2.0900e+02
IMP_SCORE,4024,GO:0060341,1.5317e-01,2.3300e+02
IMP_SCORE,4025,GO:0000978,1.5307e-01,8.4000e+01
IMP_SCORE,4026,GO:0070076,1.5306e-01,1.1000e+01
IMP_SCORE,4027,GO:0009165,1.5300e-01,5.0000e+01
IMP_SCORE,4028,GO:0090002,1.5299e-01,3.3000e+01
IMP_SCORE,4029,GO:0032838,1.5295e-01,2.1000e+01
IMP_SCORE,4030,GO:1900273,1.5287e-01,1.4000e+01
IMP_SCORE,4031,GO:0045184,1.5279e-01,3.9600e+02
IMP_SCORE,4032,GO:0043149,1.5272e-01,1.3000e+01
IMP_SCORE,4033,GO:0045197,1.5271e-01,3.7000e+01
IMP_SCORE,4034,GO:0010970,1.5269e-01,4.5000e+01
IMP_SCORE,4035,GO:0030502,1.5265e-01,1.7000e+01
IMP_SCORE,4036,GO:0016671,1.5263e-01,7.0000e+00
IMP_SCORE,4037,GO:0005859,1.5259e-01,1.3000e+01
IMP_SCORE,4038,GO:0043462,1.5258e-01,4.6000e+01
IMP_SCORE,4039,GO:0090288,1.5257e-01,3.9000e+01
IMP_SCORE,4040,GO:0034641,1.5255e-01,5.7300e+02
IMP_SCORE,4041,GO:0035567,1.5242e-01,3.2000e+01
IMP_SCORE,4042,GO:0006295,1.5241e-01,1.0000e+01
IMP_SCORE,4043,GO:0051602,1.5235e-01,2.7000e+01
IMP_SCORE,4044,GO:0043902,1.5234e-01,5.6000e+01
IMP_SCORE,4045,GO:0008214,1.5233e-01,1.7000e+01
IMP_SCORE,4046,GO:0016273,1.5232e-01,1.3000e+01
IMP_SCORE,4047,GO:0099536,1.5230e-01,1.5400e+02
IMP_SCORE,4048,GO:0044259,1.5230e-01,3.1000e+01
IMP_SCORE,4049,GO:2000209,1.5228e-01,1.4000e+01
IMP_SCORE,4050,GO:0043241,1.5224e-01,3.7000e+01
IMP_SCORE,4051,GO:0000272,1.5223e-01,1.7000e+01
IMP_SCORE,4052,GO:0051345,1.5223e-01,2.9700e+02
IMP_SCORE,4053,GO:0000077,1.5221e-01,3.3000e+01
IMP_SCORE,4054,GO:0046034,1.5220e-01,2.9000e+01
IMP_SCORE,4055,GO:0098531,1.5215e-01,1.4000e+01
IMP_SCORE,4056,GO:0048643,1.5214e-01,2.0000e+00
IMP_SCORE,4057,GO:0006297,1.5212e-01,1.2000e+01
IMP_SCORE,4058,GO:0061650,1.5204e-01,3.7000e+01
IMP_SCORE,4059,GO:1905268,1.5202e-01,1.9000e+01
IMP_SCORE,4060,GO:0055075,1.5201e-01,1.0000e+00
IMP_SCORE,4061,GO:0031648,1.5200e-01,2.0000e+01
IMP_SCORE,4062,GO:0051146,1.5197e-01,9.0000e+00
IMP_SCORE,4063,GO:0043900,1.5193e-01,1.4100e+02
IMP_SCORE,4064,GO:0070542,1.5193e-01,1.0000e+01
IMP_SCORE,4065,GO:1903358,1.5191e-01,8.0000e+00
IMP_SCORE,4066,GO:0045861,1.5190e-01,8.4000e+01
IMP_SCORE,4067,GO:0005578,1.5189e-01,2.8000e+02
IMP_SCORE,4068,GO:0051828,1.5189e-01,6.9000e+01
IMP_SCORE,4069,GO:0046685,1.5188e-01,2.6000e+01
IMP_SCORE,4070,GO:0009066,1.5186e-01,5.9000e+01
IMP_SCORE,4071,GO:0098655,1.5178e-01,1.7300e+02
IMP_SCORE,4072,GO:0004722,1.5177e-01,2.5000e+01
IMP_SCORE,4073,GO:0002504,1.5175e-01,7.2000e+01
IMP_SCORE,4074,GO:0045428,1.5174e-01,1.6000e+01
IMP_SCORE,4075,GO:0050808,1.5174e-01,6.5000e+01
IMP_SCORE,4076,GO:0034067,1.5164e-01,1.3000e+01
IMP_SCORE,4077,GO:0044765,1.5161e-01,5.3800e+02
IMP_SCORE,4078,GO:0006515,1.5160e-01,7.0000e+00
IMP_SCORE,4079,GO:0031267,1.5159e-01,1.9900e+02
IMP_SCORE,4080,GO:0006508,1.5159e-01,4.0200e+02
IMP_SCORE,4081,GO:0032700,1.5157e-01,4.0000e+00
IMP_SCORE,4082,GO:0004842,1.5157e-01,1.8000e+02
IMP_SCORE,4083,GO:0019216,1.5152e-01,8.8000e+01
IMP_SCORE,4084,GO:0033268,1.5147e-01,7.0000e+00
IMP_SCORE,4085,GO:0045661,1.5146e-01,1.2000e+01
IMP_SCORE,4086,GO:0016646,1.5146e-01,2.2000e+01
IMP_SCORE,4087,GO:1903305,1.5146e-01,4.2000e+01
IMP_SCORE,4088,GO:0031326,1.5141e-01,4.0700e+02
IMP_SCORE,4089,GO:0015172,1.5133e-01,1.0000e+01
IMP_SCORE,4090,GO:0051641,1.5132e-01,5.4900e+02
IMP_SCORE,4091,GO:0033014,1.5126e-01,3.0000e+01
IMP_SCORE,4092,GO:0035588,1.5126e-01,2.4000e+01
IMP_SCORE,4093,GO:1902580,1.5125e-01,1.7500e+02
IMP_SCORE,4094,GO:0036211,1.5118e-01,6.1100e+02
IMP_SCORE,4095,GO:0007399,1.5118e-01,3.8000e+02
IMP_SCORE,4096,GO:0008104,1.5116e-01,5.2200e+02
IMP_SCORE,4097,GO:0008201,1.5115e-01,1.1000e+02
IMP_SCORE,4098,GO:0051168,1.5114e-01,4.8000e+01
IMP_SCORE,4099,GO:0052472,1.5110e-01,2.0000e+00
IMP_SCORE,4100,GO:0051704,1.5109e-01,5.6600e+02
IMP_SCORE,4101,GO:0010608,1.5109e-01,1.1100e+02
IMP_SCORE,4102,GO:0048857,1.5108e-01,3.6000e+01
IMP_SCORE,4103,GO:0035770,1.5106e-01,1.2100e+02
IMP_SCORE,4104,GO:0044403,1.5104e-01,2.6200e+02
IMP_SCORE,4105,GO:0060968,1.5103e-01,8.0000e+00
IMP_SCORE,4106,GO:0004197,1.5102e-01,7.6000e+01
IMP_SCORE,4107,GO:0050663,1.5097e-01,2.7000e+01
IMP_SCORE,4108,GO:0004553,1.5096e-01,1.2700e+02
IMP_SCORE,4109,GO:0016641,1.5094e-01,2.2000e+01
IMP_SCORE,4110,GO:0001516,1.5093e-01,1.4000e+01
IMP_SCORE,4111,GO:2000378,1.5088e-01,1.3000e+01
IMP_SCORE,4112,GO:0006906,1.5082e-01,4.3000e+01
IMP_SCORE,4113,GO:0090022,1.5080e-01,1.2000e+01
IMP_SCORE,4114,GO:0061659,1.5079e-01,8.5000e+01
IMP_SCORE,4115,GO:0033036,1.5077e-01,5.1000e+02
IMP_SCORE,4116,GO:0048715,1.5073e-01,1.5000e+01
IMP_SCORE,4117,GO:0019471,1.5071e-01,9.0000e+00
IMP_SCORE,4118,GO:0097485,1.5071e-01,1.2700e+02
IMP_SCORE,4119,GO:0005200,1.5070e-01,1.3800e+02
IMP_SCORE,4120,GO:0021782,1.5055e-01,5.2000e+01
IMP_SCORE,4121,GO:0007267,1.5043e-01,2.5700e+02
IMP_SCORE,4122,GO:0010613,1.5039e-01,4.0000e+00
IMP_SCORE,4123,GO:0006412,1.5029e-01,6.3000e+01
IMP_SCORE,4124,GO:0051649,1.5018e-01,4.2900e+02
IMP_SCORE,4125,GO:0072331,1.5014e-01,3.4000e+01
IMP_SCORE,4126,GO:0006939,1.5014e-01,2.4000e+01
IMP_SCORE,4127,GO:0043171,1.5011e-01,2.5000e+01
IMP_SCORE,4128,GO:1901160,1.5008e-01,1.3000e+01
IMP_SCORE,4129,GO:0005452,1.5007e-01,2.1000e+01
IMP_SCORE,4130,GO:0072661,1.5007e-01,9.0000e+00
IMP_SCORE,4131,GO:0042742,1.5006e-01,8.9000e+01
IMP_SCORE,4132,GO:0010951,1.5004e-01,7.8000e+01
IMP_SCORE,4133,GO:0019538,1.4991e-01,8.1100e+02
IMP_SCORE,4134,GO:1905360,1.4991e-01,4.4000e+01
IMP_SCORE,4135,GO:0045600,1.4989e-01,4.3000e+01
IMP_SCORE,4136,GO:0035338,1.4979e-01,4.8000e+01
IMP_SCORE,4137,GO:0051444,1.4979e-01,1.2000e+01
IMP_SCORE,4138,GO:0070717,1.4977e-01,1.0000e+01
IMP_SCORE,4139,GO:0051148,1.4977e-01,3.4000e+01
IMP_SCORE,4140,GO:0006941,1.4976e-01,3.2000e+01
IMP_SCORE,4141,GO:0009966,1.4974e-01,6.1000e+02
IMP_SCORE,4142,GO:2001014,1.4973e-01,7.0000e+00
IMP_SCORE,4143,GO:0099516,1.4972e-01,4.6000e+01
IMP_SCORE,4144,GO:0071300,1.4968e-01,1.2000e+01
IMP_SCORE,4145,GO:0044463,1.4966e-01,4.3000e+02
IMP_SCORE,4146,GO:0060479,1.4966e-01,4.0000e+00
IMP_SCORE,4147,GO:0010524,1.4961e-01,1.7000e+01
IMP_SCORE,4148,GO:0006743,1.4961e-01,1.6000e+01
IMP_SCORE,4149,GO:0048585,1.4958e-01,3.8200e+02
IMP_SCORE,4150,GO:0005088,1.4954e-01,1.2000e+02
IMP_SCORE,4151,GO:0051783,1.4953e-01,5.0000e+01
IMP_SCORE,4152,GO:0002664,1.4952e-01,1.9000e+01
IMP_SCORE,4153,GO:0045745,1.4951e-01,1.7000e+01
IMP_SCORE,4154,GO:0090087,1.4941e-01,1.9100e+02
IMP_SCORE,4155,GO:0016878,1.4940e-01,2.9000e+01
IMP_SCORE,4156,GO:0018345,1.4940e-01,2.7000e+01
IMP_SCORE,4157,GO:0006974,1.4934e-01,1.8200e+02
IMP_SCORE,4158,GO:0006631,1.4933e-01,1.2700e+02
IMP_SCORE,4159,GO:0009880,1.4933e-01,1.9000e+01
IMP_SCORE,4160,GO:0065007,1.4930e-01,1.2380e+03
IMP_SCORE,4161,GO:0070849,1.4926e-01,9.0000e+00
IMP_SCORE,4162,GO:0048584,1.4924e-01,4.0700e+02
IMP_SCORE,4163,GO:0061339,1.4923e-01,7.0000e+00
IMP_SCORE,4164,GO:0044260,1.4916e-01,7.3400e+02
IMP_SCORE,4165,GO:0003018,1.4916e-01,4.1000e+01
IMP_SCORE,4166,GO:0007507,1.4912e-01,8.6000e+01
IMP_SCORE,4167,GO:0019901,1.4910e-01,3.5600e+02
IMP_SCORE,4168,GO:0001726,1.4906e-01,6.6000e+01
IMP_SCORE,4169,GO:0032091,1.4906e-01,3.6000e+01
IMP_SCORE,4170,GO:0019219,1.4902e-01,3.9800e+02
IMP_SCORE,4171,GO:0065003,1.4901e-01,4.9100e+02
IMP_SCORE,4172,GO:0032801,1.4899e-01,7.0000e+00
IMP_SCORE,4173,GO:0030286,1.4897e-01,2.3000e+01
IMP_SCORE,4174,GO:0003676,1.4895e-01,9.5300e+02
IMP_SCORE,4175,GO:1990748,1.4893e-01,8.2000e+01
IMP_SCORE,4176,GO:1990266,1.4892e-01,3.6000e+01
IMP_SCORE,4177,GO:0044456,1.4891e-01,3.5100e+02
IMP_SCORE,4178,GO:0022890,1.4888e-01,1.7900e+02
IMP_SCORE,4179,GO:0051046,1.4888e-01,1.7900e+02
IMP_SCORE,4180,GO:0031123,1.4885e-01,3.3000e+01
IMP_SCORE,4181,GO:0050790,1.4884e-01,5.6900e+02
IMP_SCORE,4182,GO:0045202,1.4883e-01,2.2900e+02
IMP_SCORE,4183,GO:1901615,1.4882e-01,2.2200e+02
IMP_SCORE,4184,GO:0006536,1.4882e-01,3.5000e+01
IMP_SCORE,4185,GO:0071711,1.4881e-01,1.1000e+01
IMP_SCORE,4186,GO:0043235,1.4877e-01,2.3400e+02
IMP_SCORE,4187,GO:0003684,1.4876e-01,1.9000e+01
IMP_SCORE,4188,GO:0005911,1.4865e-01,3.0600e+02
IMP_SCORE,4189,GO:0048583,1.4865e-01,8.3600e+02
IMP_SCORE,4190,GO:1904949,1.4856e-01,1.2000e+01
IMP_SCORE,4191,GO:0001656,1.4855e-01,1.7000e+01
IMP_SCORE,4192,GO:0032386,1.4853e-01,1.2600e+02
IMP_SCORE,4193,GO:0022892,1.4846e-01,3.4700e+02
IMP_SCORE,4194,GO:0022617,1.4845e-01,6.0000e+01
IMP_SCORE,4195,GO:0050848,1.4842e-01,2.2000e+01
IMP_SCORE,4196,GO:0009615,1.4840e-01,1.1400e+02
IMP_SCORE,4197,GO:0045920,1.4838e-01,3.0000e+01
IMP_SCORE,4198,GO:0006695,1.4835e-01,2.0000e+01
IMP_SCORE,4199,GO:0018022,1.4828e-01,2.3000e+01
IMP_SCORE,4200,GO:0002822,1.4822e-01,2.4000e+01
IMP_SCORE,4201,GO:0015269,1.4819e-01,1.2000e+01
IMP_SCORE,4202,GO:0034599,1.4817e-01,3.8000e+01
IMP_SCORE,4203,GO:0006998,1.4811e-01,2.0000e+01
IMP_SCORE,4204,GO:0030126,1.4808e-01,5.0000e+00
IMP_SCORE,4205,GO:0030676,1.4805e-01,9.0000e+00
IMP_SCORE,4206,GO:0043555,1.4800e-01,6.0000e+00
IMP_SCORE,4207,GO:0006629,1.4798e-01,3.7600e+02
IMP_SCORE,4208,GO:0006699,1.4795e-01,2.4000e+01
IMP_SCORE,4209,GO:1902592,1.4795e-01,7.0000e+00
IMP_SCORE,4210,GO:0005874,1.4795e-01,2.2800e+02
IMP_SCORE,4211,GO:0035050,1.4794e-01,2.0000e+00
IMP_SCORE,4212,GO:0045667,1.4794e-01,6.9000e+01
IMP_SCORE,4213,GO:0032559,1.4792e-01,4.2500e+02
IMP_SCORE,4214,GO:0007275,1.4787e-01,3.3100e+02
IMP_SCORE,4215,GO:0008306,1.4785e-01,2.1000e+01
IMP_SCORE,4216,GO:0019956,1.4782e-01,1.0000e+01
IMP_SCORE,4217,GO:0000281,1.4778e-01,2.1000e+01
IMP_SCORE,4218,GO:0007167,1.4777e-01,2.4200e+02
IMP_SCORE,4219,GO:0006099,1.4766e-01,3.5000e+01
IMP_SCORE,4220,GO:0070509,1.4765e-01,2.0000e+01
IMP_SCORE,4221,GO:0046906,1.4758e-01,1.1100e+02
IMP_SCORE,4222,GO:0097193,1.4751e-01,5.2000e+01
IMP_SCORE,4223,GO:0003006,1.4750e-01,2.0000e+02
IMP_SCORE,4224,GO:0033365,1.4750e-01,1.5300e+02
IMP_SCORE,4225,GO:0070252,1.4733e-01,2.9000e+01
IMP_SCORE,4226,GO:0021702,1.4733e-01,1.2000e+01
IMP_SCORE,4227,GO:0038024,1.4732e-01,8.5000e+01
IMP_SCORE,4228,GO:0001883,1.4726e-01,1.5800e+02
IMP_SCORE,4229,GO:0046112,1.4723e-01,6.0000e+00
IMP_SCORE,4230,GO:0048013,1.4720e-01,4.6000e+01
IMP_SCORE,4231,GO:0051259,1.4716e-01,2.3300e+02
IMP_SCORE,4232,GO:2001251,1.4713e-01,2.5000e+01
IMP_SCORE,4233,GO:0023051,1.4709e-01,6.8300e+02
IMP_SCORE,4234,GO:0005815,1.4702e-01,3.3800e+02
IMP_SCORE,4235,GO:0055114,1.4698e-01,4.7600e+02
IMP_SCORE,4236,GO:1905368,1.4697e-01,3.5000e+01
IMP_SCORE,4237,GO:0042454,1.4694e-01,1.9000e+01
IMP_SCORE,4238,GO:0040029,1.4691e-01,8.0000e+01
IMP_SCORE,4239,GO:0007050,1.4689e-01,5.3000e+01
IMP_SCORE,4240,GO:0000988,1.4683e-01,1.4500e+02
IMP_SCORE,4241,GO:0032060,1.4682e-01,1.8000e+01
IMP_SCORE,4242,GO:0006749,1.4679e-01,3.4000e+01
IMP_SCORE,4243,GO:0032553,1.4678e-01,4.5300e+02
IMP_SCORE,4244,GO:0099080,1.4674e-01,2.9300e+02
IMP_SCORE,4245,GO:0046132,1.4673e-01,5.0000e+00
IMP_SCORE,4246,GO:0015295,1.4671e-01,3.3000e+01
IMP_SCORE,4247,GO:0005758,1.4665e-01,5.2000e+01
IMP_SCORE,4248,GO:0006735,1.4664e-01,1.0000e+01
IMP_SCORE,4249,GO:0051052,1.4664e-01,7.5000e+01
IMP_SCORE,4250,GO:0031214,1.4662e-01,9.3000e+01
IMP_SCORE,4251,GO:0016525,1.4658e-01,2.9000e+01
IMP_SCORE,4252,GO:0009145,1.4654e-01,1.6000e+01
IMP_SCORE,4253,GO:0007223,1.4651e-01,2.1000e+01
IMP_SCORE,4254,GO:0043403,1.4649e-01,8.0000e+00
IMP_SCORE,4255,GO:0072511,1.4646e-01,1.0300e+02
IMP_SCORE,4256,GO:0002577,1.4642e-01,1.3000e+01
IMP_SCORE,4257,GO:0048266,1.4639e-01,9.0000e+00
IMP_SCORE,4258,GO:0005776,1.4639e-01,5.3000e+01
IMP_SCORE,4259,GO:2000649,1.4638e-01,3.9000e+01
IMP_SCORE,4260,GO:0046834,1.4632e-01,4.8000e+01
IMP_SCORE,4261,GO:0071677,1.4629e-01,9.0000e+00
IMP_SCORE,4262,GO:0050794,1.4625e-01,1.1790e+03
IMP_SCORE,4263,GO:0005201,1.4624e-01,1.0500e+02
IMP_SCORE,4264,GO:0032755,1.4620e-01,2.3000e+01
IMP_SCORE,4265,GO:1902742,1.4610e-01,1.4000e+01
IMP_SCORE,4266,GO:0031295,1.4610e-01,2.8000e+01
IMP_SCORE,4267,GO:0006796,1.4606e-01,5.0300e+02
IMP_SCORE,4268,GO:0004872,1.4602e-01,6.8300e+02
IMP_SCORE,4269,GO:0044271,1.4601e-01,3.4100e+02
IMP_SCORE,4270,GO:0032990,1.4594e-01,1.1200e+02
IMP_SCORE,4271,GO:0004709,1.4591e-01,1.7000e+01
IMP_SCORE,4272,GO:0006464,1.4587e-01,6.1600e+02
IMP_SCORE,4273,GO:0006654,1.4584e-01,1.6000e+01
IMP_SCORE,4274,GO:0051179,1.4582e-01,9.9500e+02
IMP_SCORE,4275,GO:0070979,1.4579e-01,9.0000e+00
IMP_SCORE,4276,GO:1902680,1.4578e-01,2.1000e+02
IMP_SCORE,4277,GO:0071556,1.4577e-01,3.6000e+01
IMP_SCORE,4278,GO:0002027,1.4573e-01,3.3000e+01
IMP_SCORE,4279,GO:0019888,1.4569e-01,6.8000e+01
IMP_SCORE,4280,GO:0043085,1.4565e-01,4.0500e+02
IMP_SCORE,4281,GO:0032480,1.4563e-01,9.0000e+00
IMP_SCORE,4282,GO:0046875,1.4559e-01,8.0000e+00
IMP_SCORE,4283,GO:0044548,1.4552e-01,5.2000e+01
IMP_SCORE,4284,GO:0002251,1.4551e-01,2.5000e+01
IMP_SCORE,4285,GO:0009074,1.4551e-01,4.2000e+01
IMP_SCORE,4286,GO:0097159,1.4547e-01,1.2640e+03
IMP_SCORE,4287,GO:0032879,1.4546e-01,6.3700e+02
IMP_SCORE,4288,GO:0019992,1.4546e-01,2.5000e+01
IMP_SCORE,4289,GO:0006417,1.4542e-01,1.0000e+02
IMP_SCORE,4290,GO:0050716,1.4538e-01,3.0000e+00
IMP_SCORE,4291,GO:0044248,1.4538e-01,4.7500e+02
IMP_SCORE,4292,GO:0051129,1.4537e-01,1.7400e+02
IMP_SCORE,4293,GO:0031063,1.4535e-01,1.4000e+01
IMP_SCORE,4294,GO:0009416,1.4532e-01,9.4000e+01
IMP_SCORE,4295,GO:0070987,1.4527e-01,7.0000e+00
IMP_SCORE,4296,GO:0006790,1.4525e-01,2.0800e+02
IMP_SCORE,4297,GO:0010664,1.4525e-01,1.1000e+01
IMP_SCORE,4298,GO:0031702,1.4516e-01,4.0000e+00
IMP_SCORE,4299,GO:0022607,1.4513e-01,7.6100e+02
IMP_SCORE,4300,GO:0019894,1.4512e-01,2.5000e+01
IMP_SCORE,4301,GO:0009897,1.4511e-01,2.1400e+02
IMP_SCORE,4302,GO:0035091,1.4509e-01,1.9000e+02
IMP_SCORE,4303,GO:0051234,1.4505e-01,9.4400e+02
IMP_SCORE,4304,GO:0043392,1.4504e-01,2.5000e+01
IMP_SCORE,4305,GO:0045598,1.4503e-01,5.2000e+01
IMP_SCORE,4306,GO:0022402,1.4501e-01,3.5800e+02
IMP_SCORE,4307,GO:1902017,1.4501e-01,3.2000e+01
IMP_SCORE,4308,GO:0043296,1.4500e-01,1.3000e+01
IMP_SCORE,4309,GO:0000794,1.4498e-01,2.1000e+01
IMP_SCORE,4310,GO:0019438,1.4497e-01,2.6400e+02
IMP_SCORE,4311,GO:0090092,1.4495e-01,7.4000e+01
IMP_SCORE,4312,GO:0021772,1.4495e-01,1.2000e+01
IMP_SCORE,4313,GO:0044770,1.4495e-01,8.1000e+01
IMP_SCORE,4314,GO:1990904,1.4492e-01,2.5100e+02
IMP_SCORE,4315,GO:0019222,1.4485e-01,6.3500e+02
IMP_SCORE,4316,GO:0006915,1.4479e-01,4.0400e+02
IMP_SCORE,4317,GO:0005085,1.4477e-01,1.6900e+02
IMP_SCORE,4318,GO:0019321,1.4474e-01,2.5000e+01
IMP_SCORE,4319,GO:2001259,1.4469e-01,1.1000e+01
IMP_SCORE,4320,GO:0006665,1.4467e-01,1.2800e+02
IMP_SCORE,4321,GO:1901071,1.4462e-01,5.0000e+01
IMP_SCORE,4322,GO:0032048,1.4460e-01,1.3000e+01
IMP_SCORE,4323,GO:0008266,1.4459e-01,7.0000e+00
IMP_SCORE,4324,GO:0060089,1.4459e-01,6.6700e+02
IMP_SCORE,4325,GO:1903861,1.4458e-01,5.0000e+00
IMP_SCORE,4326,GO:0051604,1.4456e-01,1.1000e+02
IMP_SCORE,4327,GO:0051707,1.4455e-01,2.0700e+02
IMP_SCORE,4328,GO:0051881,1.4454e-01,2.2000e+01
IMP_SCORE,4329,GO:0097367,1.4452e-01,6.8800e+02
IMP_SCORE,4330,GO:0002683,1.4446e-01,1.7400e+02
IMP_SCORE,4331,GO:0001961,1.4445e-01,2.9000e+01
IMP_SCORE,4332,GO:0051349,1.4444e-01,9.0000e+00
IMP_SCORE,4333,GO:0006816,1.4444e-01,9.3000e+01
IMP_SCORE,4334,GO:0005272,1.4439e-01,1.6000e+01
IMP_SCORE,4335,GO:0022834,1.4439e-01,6.1000e+01
IMP_SCORE,4336,GO:0030120,1.4439e-01,4.8000e+01
IMP_SCORE,4337,GO:0051128,1.4435e-01,7.1200e+02
IMP_SCORE,4338,GO:0006811,1.4434e-01,4.3000e+02
IMP_SCORE,4339,GO:0005092,1.4430e-01,1.8000e+01
IMP_SCORE,4340,GO:0018205,1.4428e-01,7.2000e+01
IMP_SCORE,4341,GO:0005154,1.4425e-01,2.3000e+01
IMP_SCORE,4342,GO:0033218,1.4423e-01,2.5900e+02
IMP_SCORE,4343,GO:0044389,1.4418e-01,1.2600e+02
IMP_SCORE,4344,GO:0000377,1.4414e-01,5.9000e+01
IMP_SCORE,4345,GO:1903749,1.4411e-01,3.7000e+01
IMP_SCORE,4346,GO:0008242,1.4411e-01,1.4000e+01
IMP_SCORE,4347,GO:0072001,1.4409e-01,1.0000e+01
IMP_SCORE,4348,GO:0010646,1.4408e-01,6.5500e+02
IMP_SCORE,4349,GO:0001618,1.4405e-01,6.0000e+01
IMP_SCORE,4350,GO:0019233,1.4396e-01,3.2000e+01
IMP_SCORE,4351,GO:0019897,1.4394e-01,5.3000e+01
IMP_SCORE,4352,GO:0007216,1.4393e-01,1.2000e+01
IMP_SCORE,4353,GO:0043928,1.4393e-01,8.0000e+00
IMP_SCORE,4354,GO:0042551,1.4389e-01,1.0000e+01
IMP_SCORE,4355,GO:0030276,1.4389e-01,4.0000e+01
IMP_SCORE,4356,GO:0050868,1.4388e-01,2.6000e+01
IMP_SCORE,4357,GO:0072015,1.4387e-01,9.0000e+00
IMP_SCORE,4358,GO:0015758,1.4383e-01,3.8000e+01
IMP_SCORE,4359,GO:0046928,1.4382e-01,1.7000e+01
IMP_SCORE,4360,GO:0008656,1.4376e-01,1.2000e+01
IMP_SCORE,4361,GO:0098911,1.4374e-01,6.0000e+00
IMP_SCORE,4362,GO:0061135,1.4374e-01,8.5000e+01
IMP_SCORE,4363,GO:0061061,1.4373e-01,7.3000e+01
IMP_SCORE,4364,GO:0055106,1.4372e-01,8.0000e+00
IMP_SCORE,4365,GO:0035303,1.4370e-01,9.6000e+01
IMP_SCORE,4366,GO:0043487,1.4367e-01,4.8000e+01
IMP_SCORE,4367,GO:1902170,1.4363e-01,1.3000e+01
IMP_SCORE,4368,GO:1903053,1.4363e-01,1.0000e+01
IMP_SCORE,4369,GO:0005326,1.4357e-01,8.0000e+00
IMP_SCORE,4370,GO:0050776,1.4353e-01,3.3700e+02
IMP_SCORE,4371,GO:0016114,1.4350e-01,7.0000e+00
IMP_SCORE,4372,GO:0045616,1.4348e-01,7.0000e+00
IMP_SCORE,4373,GO:0005782,1.4344e-01,2.8000e+01
IMP_SCORE,4374,GO:0016311,1.4339e-01,1.5300e+02
IMP_SCORE,4375,GO:0002366,1.4329e-01,1.2100e+02
IMP_SCORE,4376,GO:0008144,1.4327e-01,7.0000e+01
IMP_SCORE,4377,GO:0098751,1.4323e-01,2.5000e+01
IMP_SCORE,4378,GO:0016575,1.4321e-01,2.2000e+01
IMP_SCORE,4379,GO:1903321,1.4320e-01,2.7000e+01
IMP_SCORE,4380,GO:0045934,1.4319e-01,1.9600e+02
IMP_SCORE,4381,GO:0034198,1.4315e-01,1.2000e+01
IMP_SCORE,4382,GO:0051056,1.4314e-01,1.2800e+02
IMP_SCORE,4383,GO:0015932,1.4313e-01,4.9000e+01
IMP_SCORE,4384,GO:0098771,1.4312e-01,1.6400e+02
IMP_SCORE,4385,GO:0004866,1.4309e-01,9.1000e+01
IMP_SCORE,4386,GO:2000515,1.4307e-01,6.0000e+00
IMP_SCORE,4387,GO:0016485,1.4306e-01,1.3500e+02
IMP_SCORE,4388,GO:0009713,1.4302e-01,1.2000e+01
IMP_SCORE,4389,GO:1902554,1.4299e-01,2.1000e+01
IMP_SCORE,4390,GO:0016569,1.4294e-01,1.2700e+02
IMP_SCORE,4391,GO:1900449,1.4293e-01,7.0000e+00
IMP_SCORE,4392,GO:0099643,1.4290e-01,4.3000e+01
IMP_SCORE,4393,GO:0046434,1.4288e-01,3.7000e+01
IMP_SCORE,4394,GO:0048741,1.4287e-01,2.3000e+01
IMP_SCORE,4395,GO:0042340,1.4281e-01,2.5000e+01
IMP_SCORE,4396,GO:0006368,1.4277e-01,2.5000e+01
IMP_SCORE,4397,GO:0032462,1.4275e-01,7.0000e+00
IMP_SCORE,4398,GO:0009110,1.4275e-01,1.7000e+01
IMP_SCORE,4399,GO:0019755,1.4275e-01,2.4000e+01
IMP_SCORE,4400,GO:0046415,1.4273e-01,6.0000e+00
IMP_SCORE,4401,GO:1901292,1.4271e-01,2.8000e+01
IMP_SCORE,4402,GO:0051603,1.4270e-01,1.7200e+02
IMP_SCORE,4403,GO:0016567,1.4267e-01,2.0300e+02
IMP_SCORE,4404,GO:0006470,1.4266e-01,1.0600e+02
IMP_SCORE,4405,GO:0016783,1.4266e-01,9.0000e+00
IMP_SCORE,4406,GO:0017111,1.4265e-01,2.4800e+02
IMP_SCORE,4407,GO:0019001,1.4260e-01,2.2000e+02
IMP_SCORE,4408,GO:0044707,1.4258e-01,8.9900e+02
IMP_SCORE,4409,GO:0080090,1.4258e-01,6.3900e+02
IMP_SCORE,4410,GO:1905269,1.4255e-01,3.2000e+01
IMP_SCORE,4411,GO:2000369,1.4255e-01,7.0000e+00
IMP_SCORE,4412,GO:0018198,1.4254e-01,7.0000e+00
IMP_SCORE,4413,GO:0097164,1.4253e-01,1.5900e+02
IMP_SCORE,4414,GO:0000981,1.4252e-01,1.9300e+02
IMP_SCORE,4415,GO:0042554,1.4245e-01,1.0000e+01
IMP_SCORE,4416,GO:0048489,1.4238e-01,2.2000e+01
IMP_SCORE,4417,GO:0031060,1.4234e-01,2.1000e+01
IMP_SCORE,4418,GO:0033047,1.4233e-01,9.0000e+00
IMP_SCORE,4419,GO:0035864,1.4226e-01,3.0000e+00
IMP_SCORE,4420,GO:0044430,1.4225e-01,5.9300e+02
IMP_SCORE,4421,GO:0000166,1.4223e-01,6.4700e+02
IMP_SCORE,4422,GO:0001191,1.4223e-01,4.9000e+01
IMP_SCORE,4423,GO:0048731,1.4221e-01,4.9400e+02
IMP_SCORE,4424,GO:0048878,1.4219e-01,2.5800e+02
IMP_SCORE,4425,GO:1902622,1.4218e-01,9.0000e+00
IMP_SCORE,4426,GO:0003723,1.4217e-01,8.9100e+02
IMP_SCORE,4427,GO:0001974,1.4201e-01,1.8000e+01
IMP_SCORE,4428,GO:0046464,1.4198e-01,1.5000e+01
IMP_SCORE,4429,GO:0003779,1.4190e-01,3.5800e+02
IMP_SCORE,4430,GO:0043616,1.4181e-01,6.0000e+00
IMP_SCORE,4431,GO:0009214,1.4180e-01,6.0000e+00
IMP_SCORE,4432,GO:0046349,1.4177e-01,3.4000e+01
IMP_SCORE,4433,GO:0010677,1.4173e-01,3.0000e+01
IMP_SCORE,4434,GO:0009067,1.4173e-01,2.3000e+01
IMP_SCORE,4435,GO:0016831,1.4171e-01,2.8000e+01
IMP_SCORE,4436,GO:0045940,1.4171e-01,1.1000e+01
IMP_SCORE,4437,GO:0046902,1.4170e-01,3.3000e+01
IMP_SCORE,4438,GO:1902475,1.4166e-01,1.7000e+01
IMP_SCORE,4439,GO:1902222,1.4165e-01,2.6000e+01
IMP_SCORE,4440,GO:0048193,1.4155e-01,1.4000e+02
IMP_SCORE,4441,GO:0007605,1.4144e-01,1.0400e+02
IMP_SCORE,4442,GO:0016798,1.4143e-01,1.6900e+02
IMP_SCORE,4443,GO:0009888,1.4143e-01,3.0100e+02
IMP_SCORE,4444,GO:0007189,1.4139e-01,8.0000e+00
IMP_SCORE,4445,GO:0005921,1.4138e-01,8.0000e+00
IMP_SCORE,4446,GO:0046325,1.4136e-01,3.0000e+00
IMP_SCORE,4447,GO:0009889,1.4130e-01,4.5700e+02
IMP_SCORE,4448,GO:0031005,1.4124e-01,2.6000e+01
IMP_SCORE,4449,GO:0099512,1.4118e-01,3.1300e+02
IMP_SCORE,4450,GO:0007595,1.4117e-01,1.2000e+01
IMP_SCORE,4451,GO:0003016,1.4113e-01,1.4000e+01
IMP_SCORE,4452,GO:0042445,1.4113e-01,1.0800e+02
IMP_SCORE,4453,GO:0050789,1.4111e-01,1.1330e+03
IMP_SCORE,4454,GO:0060828,1.4109e-01,6.0000e+01
IMP_SCORE,4455,GO:0051385,1.4099e-01,4.0000e+00
IMP_SCORE,4456,GO:0005230,1.4098e-01,3.3000e+01
IMP_SCORE,4457,GO:0010556,1.4096e-01,3.8700e+02
IMP_SCORE,4458,GO:0008253,1.4090e-01,8.0000e+00
IMP_SCORE,4459,GO:0006461,1.4090e-01,4.1100e+02
IMP_SCORE,4460,GO:0072594,1.4087e-01,9.9000e+01
IMP_SCORE,4461,GO:0061311,1.4082e-01,7.0000e+00
IMP_SCORE,4462,GO:0003091,1.4075e-01,1.7000e+01
IMP_SCORE,4463,GO:0070727,1.4074e-01,2.6400e+02
IMP_SCORE,4464,GO:0046466,1.4072e-01,2.4000e+01
IMP_SCORE,4465,GO:0006725,1.4071e-01,4.5100e+02
IMP_SCORE,4466,GO:0021953,1.4070e-01,3.9000e+01
IMP_SCORE,4467,GO:0031652,1.4060e-01,3.0000e+00
IMP_SCORE,4468,GO:0001662,1.4054e-01,1.9000e+01
IMP_SCORE,4469,GO:0098798,1.4054e-01,4.5000e+01
IMP_SCORE,4470,GO:0019866,1.4052e-01,2.4200e+02
IMP_SCORE,4471,GO:0045109,1.4051e-01,1.8000e+01
IMP_SCORE,4472,GO:0044419,1.4050e-01,3.5300e+02
IMP_SCORE,4473,GO:0043933,1.4049e-01,5.7600e+02
IMP_SCORE,4474,GO:0071822,1.4048e-01,4.7700e+02
IMP_SCORE,4475,GO:0000784,1.4047e-01,2.6000e+01
IMP_SCORE,4476,GO:0030220,1.4045e-01,1.0000e+01
IMP_SCORE,4477,GO:0009056,1.4040e-01,5.8200e+02
IMP_SCORE,4478,GO:0042166,1.4039e-01,1.6000e+01
IMP_SCORE,4479,GO:0045954,1.4039e-01,1.5000e+01
IMP_SCORE,4480,GO:0043467,1.4038e-01,3.3000e+01
IMP_SCORE,4481,GO:0030863,1.4036e-01,3.1000e+01
IMP_SCORE,4482,GO:0008143,1.4035e-01,9.0000e+00
IMP_SCORE,4483,GO:0006812,1.4034e-01,2.7200e+02
IMP_SCORE,4484,GO:0044424,1.4029e-01,1.2960e+03
IMP_SCORE,4485,GO:0007096,1.4025e-01,1.4000e+01
IMP_SCORE,4486,GO:0048681,1.4018e-01,1.4000e+01
IMP_SCORE,4487,GO:0070838,1.4016e-01,1.1800e+02
IMP_SCORE,4488,GO:0006596,1.4014e-01,3.7000e+01
IMP_SCORE,4489,GO:0016482,1.4009e-01,6.8000e+01
IMP_SCORE,4490,GO:1902850,1.4005e-01,2.0000e+01
IMP_SCORE,4491,GO:0060249,1.4002e-01,1.3300e+02
IMP_SCORE,4492,GO:0043647,1.4000e-01,5.8000e+01
IMP_SCORE,4493,GO:0032835,1.4000e-01,2.3000e+01
IMP_SCORE,4494,GO:0042641,1.3995e-01,3.6000e+01
IMP_SCORE,4495,GO:0003281,1.3990e-01,1.5000e+01
IMP_SCORE,4496,GO:0090174,1.3986e-01,4.1000e+01
IMP_SCORE,4497,GO:0002161,1.3980e-01,1.9000e+01
IMP_SCORE,4498,GO:0046579,1.3979e-01,1.4000e+01
IMP_SCORE,4499,GO:0045936,1.3978e-01,1.3200e+02
IMP_SCORE,4500,GO:0016605,1.3978e-01,3.0000e+01
IMP_SCORE,4501,GO:0010906,1.3975e-01,4.8000e+01
IMP_SCORE,4502,GO:0050819,1.3974e-01,2.4000e+01
IMP_SCORE,4503,GO:0005924,1.3973e-01,2.6600e+02
IMP_SCORE,4504,GO:0050908,1.3972e-01,8.0000e+00
IMP_SCORE,4505,GO:0050878,1.3970e-01,1.6200e+02
IMP_SCORE,4506,GO:0044265,1.3970e-01,1.8600e+02
IMP_SCORE,4507,GO:0042802,1.3967e-01,1.1820e+03
IMP_SCORE,4508,GO:0042795,1.3965e-01,2.5000e+01
IMP_SCORE,4509,GO:0010648,1.3962e-01,3.2100e+02
IMP_SCORE,4510,GO:0045777,1.3961e-01,2.1000e+01
IMP_SCORE,4511,GO:0008236,1.3959e-01,2.1900e+02
IMP_SCORE,4512,GO:0009142,1.3957e-01,1.8000e+01
IMP_SCORE,4513,GO:1904064,1.3957e-01,2.9000e+01
IMP_SCORE,4514,GO:0033004,1.3951e-01,4.0000e+00
IMP_SCORE,4515,GO:1990777,1.3947e-01,5.4000e+01
IMP_SCORE,4516,GO:0044429,1.3942e-01,4.3300e+02
IMP_SCORE,4517,GO:0010965,1.3940e-01,9.0000e+00
IMP_SCORE,4518,GO:0043649,1.3939e-01,1.8000e+01
IMP_SCORE,4519,GO:0000096,1.3934e-01,3.0000e+01
IMP_SCORE,4520,GO:0017156,1.3934e-01,2.8000e+01
IMP_SCORE,4521,GO:0097067,1.3931e-01,1.2000e+01
IMP_SCORE,4522,GO:1905331,1.3931e-01,2.0000e+00
IMP_SCORE,4523,GO:0006625,1.3928e-01,1.3000e+01
IMP_SCORE,4524,GO:0098732,1.3925e-01,3.1000e+01
IMP_SCORE,4525,GO:0030001,1.3923e-01,1.9400e+02
IMP_SCORE,4526,GO:0061037,1.3919e-01,1.7000e+01
IMP_SCORE,4527,GO:0045026,1.3919e-01,3.2000e+01
IMP_SCORE,4528,GO:1902911,1.3918e-01,2.3000e+01
IMP_SCORE,4529,GO:0060077,1.3917e-01,1.4000e+01
IMP_SCORE,4530,GO:0016052,1.3917e-01,8.1000e+01
IMP_SCORE,4531,GO:0016471,1.3911e-01,1.5000e+01
IMP_SCORE,4532,GO:0016829,1.3903e-01,2.1400e+02
IMP_SCORE,4533,GO:0015849,1.3903e-01,9.2000e+01
IMP_SCORE,4534,GO:0051923,1.3896e-01,1.0000e+01
IMP_SCORE,4535,GO:0032446,1.3893e-01,2.0700e+02
IMP_SCORE,4536,GO:1901564,1.3888e-01,4.6600e+02
IMP_SCORE,4537,GO:0031526,1.3887e-01,2.6000e+01
IMP_SCORE,4538,GO:0004180,1.3880e-01,5.5000e+01
IMP_SCORE,4539,GO:0051082,1.3876e-01,1.0600e+02
IMP_SCORE,4540,GO:0017016,1.3874e-01,1.9900e+02
IMP_SCORE,4541,GO:0005080,1.3871e-01,3.0000e+01
IMP_SCORE,4542,GO:0000027,1.3869e-01,6.0000e+01
IMP_SCORE,4543,GO:0033143,1.3869e-01,2.7000e+01
IMP_SCORE,4544,GO:0050926,1.3864e-01,1.0000e+01
IMP_SCORE,4545,GO:0002283,1.3861e-01,1.1300e+02
IMP_SCORE,4546,GO:0060255,1.3860e-01,6.0600e+02
IMP_SCORE,4547,GO:0048015,1.3859e-01,4.3000e+01
IMP_SCORE,4548,GO:0002009,1.3858e-01,9.1000e+01
IMP_SCORE,4549,GO:0006139,1.3857e-01,3.5400e+02
IMP_SCORE,4550,GO:0007625,1.3857e-01,1.6000e+01
IMP_SCORE,4551,GO:1901879,1.3855e-01,2.4000e+01
IMP_SCORE,4552,GO:0003674,1.3844e-01,1.3880e+03
IMP_SCORE,4553,GO:1901136,1.3843e-01,1.1700e+02
IMP_SCORE,4554,GO:0001076,1.3843e-01,6.0000e+01
IMP_SCORE,4555,GO:0019693,1.3841e-01,8.8000e+01
IMP_SCORE,4556,GO:0001650,1.3838e-01,1.2100e+02
IMP_SCORE,4557,GO:0016788,1.3833e-01,4.5800e+02
IMP_SCORE,4558,GO:0042130,1.3831e-01,2.3000e+01
IMP_SCORE,4559,GO:0001523,1.3827e-01,5.4000e+01
IMP_SCORE,4560,GO:0006012,1.3819e-01,1.7000e+01
IMP_SCORE,4561,GO:0005845,1.3816e-01,6.0000e+00
IMP_SCORE,4562,GO:0016835,1.3816e-01,1.3400e+02
IMP_SCORE,4563,GO:0006301,1.3816e-01,7.0000e+00
IMP_SCORE,4564,GO:0045211,1.3812e-01,1.2800e+02
IMP_SCORE,4565,GO:0060170,1.3805e-01,3.1000e+01
IMP_SCORE,4566,GO:0048593,1.3805e-01,8.0000e+00
IMP_SCORE,4567,GO:0060119,1.3803e-01,1.5000e+01
IMP_SCORE,4568,GO:0032526,1.3803e-01,5.0000e+01
IMP_SCORE,4569,GO:0055026,1.3802e-01,4.0000e+00
IMP_SCORE,4570,GO:0015850,1.3800e-01,4.7000e+01
IMP_SCORE,4571,GO:0060589,1.3798e-01,1.9900e+02
IMP_SCORE,4572,GO:0051651,1.3798e-01,3.9000e+01
IMP_SCORE,4573,GO:0001890,1.3796e-01,1.8000e+01
IMP_SCORE,4574,GO:0042886,1.3786e-01,3.7200e+02
IMP_SCORE,4575,GO:0060292,1.3785e-01,3.0000e+00
IMP_SCORE,4576,GO:0045721,1.3784e-01,2.2000e+01
IMP_SCORE,4577,GO:0010165,1.3772e-01,1.6000e+01
IMP_SCORE,4578,GO:0031294,1.3769e-01,3.8000e+01
IMP_SCORE,4579,GO:0006520,1.3767e-01,1.2700e+02
IMP_SCORE,4580,GO:0051188,1.3763e-01,1.0300e+02
IMP_SCORE,4581,GO:0043170,1.3758e-01,8.7700e+02
IMP_SCORE,4582,GO:0007035,1.3757e-01,1.4000e+01
IMP_SCORE,4583,GO:0071158,1.3756e-01,1.9000e+01
IMP_SCORE,4584,GO:0030554,1.3753e-01,3.7900e+02
IMP_SCORE,4585,GO:0008250,1.3752e-01,2.1000e+01
IMP_SCORE,4586,GO:0048024,1.3751e-01,2.1000e+01
IMP_SCORE,4587,GO:0002433,1.3750e-01,2.3000e+01
IMP_SCORE,4588,GO:0032589,1.3747e-01,1.4000e+01
IMP_SCORE,4589,GO:0007229,1.3745e-01,6.9000e+01
IMP_SCORE,4590,GO:0032880,1.3744e-01,2.3600e+02
IMP_SCORE,4591,GO:0006576,1.3743e-01,5.0000e+01
IMP_SCORE,4592,GO:0009855,1.3742e-01,2.3000e+01
IMP_SCORE,4593,GO:0006890,1.3741e-01,3.9000e+01
IMP_SCORE,4594,GO:0061045,1.3738e-01,3.4000e+01
IMP_SCORE,4595,GO:0097060,1.3737e-01,1.6100e+02
IMP_SCORE,4596,GO:0015698,1.3736e-01,9.7000e+01
IMP_SCORE,4597,GO:0048705,1.3735e-01,3.6000e+01
IMP_SCORE,4598,GO:1990440,1.3732e-01,4.0000e+00
IMP_SCORE,4599,GO:0061162,1.3731e-01,1.1000e+01
IMP_SCORE,4600,GO:0019842,1.3727e-01,1.2800e+02
IMP_SCORE,4601,GO:0007596,1.3724e-01,7.8000e+01
IMP_SCORE,4602,GO:0010594,1.3721e-01,2.2000e+01
IMP_SCORE,4603,GO:0001921,1.3720e-01,1.0000e+01
IMP_SCORE,4604,GO:0016787,1.3719e-01,1.1980e+03
IMP_SCORE,4605,GO:0090150,1.3717e-01,6.9000e+01
IMP_SCORE,4606,GO:0030099,1.3711e-01,6.8000e+01
IMP_SCORE,4607,GO:1902305,1.3702e-01,4.5000e+01
IMP_SCORE,4608,GO:0015701,1.3701e-01,5.2000e+01
IMP_SCORE,4609,GO:0031966,1.3696e-01,3.0500e+02
IMP_SCORE,4610,GO:1902750,1.3694e-01,1.6000e+01
IMP_SCORE,4611,GO:0032094,1.3693e-01,1.0000e+01
IMP_SCORE,4612,GO:1904115,1.3686e-01,1.7000e+01
IMP_SCORE,4613,GO:0010559,1.3685e-01,9.0000e+00
IMP_SCORE,4614,GO:0051606,1.3680e-01,1.1300e+02
IMP_SCORE,4615,GO:0042834,1.3679e-01,2.1000e+01
IMP_SCORE,4616,GO:0006893,1.3679e-01,2.1000e+01
IMP_SCORE,4617,GO:0050804,1.3676e-01,9.7000e+01
IMP_SCORE,4618,GO:0043204,1.3675e-01,6.1000e+01
IMP_SCORE,4619,GO:0009649,1.3668e-01,3.2000e+01
IMP_SCORE,4620,GO:0008188,1.3667e-01,3.0000e+01
IMP_SCORE,4621,GO:0070647,1.3657e-01,2.6800e+02
IMP_SCORE,4622,GO:0010463,1.3656e-01,1.4000e+01
IMP_SCORE,4623,GO:0015291,1.3650e-01,1.2400e+02
IMP_SCORE,4624,GO:0030216,1.3650e-01,3.3000e+01
IMP_SCORE,4625,GO:0032268,1.3643e-01,4.0000e+02
IMP_SCORE,4626,GO:0006511,1.3642e-01,9.9000e+01
IMP_SCORE,4627,GO:0072583,1.3636e-01,1.8000e+01
IMP_SCORE,4628,GO:0051303,1.3633e-01,2.3000e+01
IMP_SCORE,4629,GO:0006888,1.3630e-01,7.6000e+01
IMP_SCORE,4630,GO:0019752,1.3630e-01,2.7600e+02
IMP_SCORE,4631,GO:0010605,1.3620e-01,3.8600e+02
IMP_SCORE,4632,GO:0070168,1.3619e-01,2.0000e+01
IMP_SCORE,4633,GO:0006757,1.3618e-01,1.9000e+01
IMP_SCORE,4634,GO:0044448,1.3617e-01,6.0000e+01
IMP_SCORE,4635,GO:0016444,1.3610e-01,9.0000e+00
IMP_SCORE,4636,GO:0042813,1.3604e-01,1.0000e+01
IMP_SCORE,4637,GO:0017038,1.3599e-01,6.0000e+01
IMP_SCORE,4638,GO:0070011,1.3597e-01,3.3300e+02
IMP_SCORE,4639,GO:0019184,1.3595e-01,2.3000e+01
IMP_SCORE,4640,GO:0050811,1.3589e-01,7.0000e+00
IMP_SCORE,4641,GO:2001241,1.3586e-01,1.3000e+01
IMP_SCORE,4642,GO:0048568,1.3586e-01,2.2000e+01
IMP_SCORE,4643,GO:0071826,1.3584e-01,7.8000e+01
IMP_SCORE,4644,GO:0005875,1.3582e-01,9.3000e+01
IMP_SCORE,4645,GO:0008483,1.3580e-01,3.2000e+01
IMP_SCORE,4646,GO:1903311,1.3573e-01,4.6000e+01
IMP_SCORE,4647,GO:0030282,1.3572e-01,2.4000e+01
IMP_SCORE,4648,GO:0051298,1.3571e-01,1.9000e+01
IMP_SCORE,4649,GO:0031113,1.3566e-01,1.6000e+01
IMP_SCORE,4650,GO:2000353,1.3565e-01,1.9000e+01
IMP_SCORE,4651,GO:0000976,1.3562e-01,1.3400e+02
IMP_SCORE,4652,GO:0044253,1.3560e-01,4.0000e+00
IMP_SCORE,4653,GO:0023052,1.3560e-01,2.8200e+02
IMP_SCORE,4654,GO:0017171,1.3560e-01,2.2900e+02
IMP_SCORE,4655,GO:0016740,1.3559e-01,9.0000e+02
IMP_SCORE,4656,GO:0015174,1.3553e-01,9.0000e+00
IMP_SCORE,4657,GO:0046475,1.3544e-01,1.2000e+01
IMP_SCORE,4658,GO:0009129,1.3544e-01,1.5000e+01
IMP_SCORE,4659,GO:0030260,1.3543e-01,5.9000e+01
IMP_SCORE,4660,GO:0060071,1.3542e-01,1.2000e+01
IMP_SCORE,4661,GO:0060055,1.3540e-01,2.4000e+01
IMP_SCORE,4662,GO:0032501,1.3538e-01,1.1210e+03
IMP_SCORE,4663,GO:0005509,1.3538e-01,7.8800e+02
IMP_SCORE,4664,GO:0032101,1.3537e-01,2.1900e+02
IMP_SCORE,4665,GO:0030178,1.3537e-01,5.8000e+01
IMP_SCORE,4666,GO:0099531,1.3521e-01,4.3000e+01
IMP_SCORE,4667,GO:0003013,1.3520e-01,7.0000e+01
IMP_SCORE,4668,GO:0015149,1.3520e-01,1.8000e+01
IMP_SCORE,4669,GO:0048037,1.3519e-01,1.7600e+02
IMP_SCORE,4670,GO:0035924,1.3514e-01,1.7000e+01
IMP_SCORE,4671,GO:0006820,1.3511e-01,2.2700e+02
IMP_SCORE,4672,GO:0044364,1.3506e-01,1.5000e+01
IMP_SCORE,4673,GO:0042403,1.3502e-01,2.4000e+01
IMP_SCORE,4674,GO:0060135,1.3495e-01,1.0000e+01
IMP_SCORE,4675,GO:0005903,1.3494e-01,5.4000e+01
IMP_SCORE,4676,GO:0030856,1.3494e-01,4.0000e+01
IMP_SCORE,4677,GO:0048385,1.3485e-01,4.0000e+00
IMP_SCORE,4678,GO:0001503,1.3483e-01,5.2000e+01
IMP_SCORE,4679,GO:0017076,1.3481e-01,4.9300e+02
IMP_SCORE,4680,GO:0097730,1.3475e-01,2.3000e+01
IMP_SCORE,4681,GO:0007213,1.3472e-01,2.6000e+01
IMP_SCORE,4682,GO:0009101,1.3463e-01,1.7000e+01
IMP_SCORE,4683,GO:0044710,1.3460e-01,8.2600e+02
IMP_SCORE,4684,GO:1901890,1.3456e-01,1.1000e+01
IMP_SCORE,4685,GO:0035821,1.3456e-01,3.6000e+01
IMP_SCORE,4686,GO:0030695,1.3455e-01,1.8700e+02
IMP_SCORE,4687,GO:0046483,1.3454e-01,4.3700e+02
IMP_SCORE,4688,GO:0033865,1.3454e-01,1.2000e+01
IMP_SCORE,4689,GO:0008206,1.3445e-01,3.3000e+01
IMP_SCORE,4690,GO:0016459,1.3445e-01,6.9000e+01
IMP_SCORE,4691,GO:0099081,1.3443e-01,3.2100e+02
IMP_SCORE,4692,GO:0051705,1.3439e-01,5.8000e+01
IMP_SCORE,4693,GO:0034248,1.3439e-01,1.0600e+02
IMP_SCORE,4694,GO:0016817,1.3437e-01,3.0300e+02
IMP_SCORE,4695,GO:1902187,1.3431e-01,6.0000e+00
IMP_SCORE,4696,GO:0006891,1.3431e-01,2.1000e+01
IMP_SCORE,4697,GO:0044449,1.3430e-01,1.4900e+02
IMP_SCORE,4698,GO:0034762,1.3428e-01,1.0600e+02
IMP_SCORE,4699,GO:0006896,1.3426e-01,1.2000e+01
IMP_SCORE,4700,GO:0031420,1.3426e-01,1.0000e+01
IMP_SCORE,4701,GO:0016571,1.3424e-01,2.3000e+01
IMP_SCORE,4702,GO:0031903,1.3416e-01,4.6000e+01
IMP_SCORE,4703,GO:0043624,1.3415e-01,3.7000e+01
IMP_SCORE,4704,GO:0035250,1.3414e-01,2.2000e+01
IMP_SCORE,4705,GO:0007200,1.3409e-01,5.6000e+01
IMP_SCORE,4706,GO:0030054,1.3409e-01,7.3600e+02
IMP_SCORE,4707,GO:0031323,1.3408e-01,6.0100e+02
IMP_SCORE,4708,GO:0019835,1.3399e-01,1.8000e+01
IMP_SCORE,4709,GO:0060761,1.3396e-01,1.6000e+01
IMP_SCORE,4710,GO:1901616,1.3395e-01,4.4000e+01
IMP_SCORE,4711,GO:0070098,1.3392e-01,2.1000e+01
IMP_SCORE,4712,GO:0034622,1.3391e-01,2.2800e+02
IMP_SCORE,4713,GO:0006213,1.3391e-01,3.1000e+01
IMP_SCORE,4714,GO:0015630,1.3387e-01,1.5400e+02
IMP_SCORE,4715,GO:0006047,1.3379e-01,3.2000e+01
IMP_SCORE,4716,GO:1901687,1.3378e-01,3.0000e+01
IMP_SCORE,4717,GO:0031957,1.3365e-01,1.4000e+01
IMP_SCORE,4718,GO:0035108,1.3365e-01,4.0000e+01
IMP_SCORE,4719,GO:0043024,1.3363e-01,3.0000e+00
IMP_SCORE,4720,GO:0007585,1.3357e-01,2.5000e+01
IMP_SCORE,4721,GO:0001669,1.3355e-01,7.9000e+01
IMP_SCORE,4722,GO:0005179,1.3354e-01,1.6300e+02
IMP_SCORE,4723,GO:0007411,1.3350e-01,1.4200e+02
IMP_SCORE,4724,GO:0042098,1.3349e-01,1.0000e+01
IMP_SCORE,4725,GO:0019362,1.3339e-01,5.7000e+01
IMP_SCORE,4726,GO:1903846,1.3339e-01,1.3000e+01
IMP_SCORE,4727,GO:0019904,1.3336e-01,5.1700e+02
IMP_SCORE,4728,GO:0050812,1.3327e-01,2.0000e+01
IMP_SCORE,4729,GO:0000724,1.3324e-01,1.8000e+01
IMP_SCORE,4730,GO:0045239,1.3319e-01,3.4000e+01
IMP_SCORE,4731,GO:0015301,1.3318e-01,2.4000e+01
IMP_SCORE,4732,GO:0051049,1.3317e-01,4.8900e+02
IMP_SCORE,4733,GO:0060078,1.3316e-01,3.8000e+01
IMP_SCORE,4734,GO:0000726,1.3314e-01,1.0000e+01
IMP_SCORE,4735,GO:0045178,1.3313e-01,8.0000e+00
IMP_SCORE,4736,GO:0065009,1.3310e-01,7.6100e+02
IMP_SCORE,4737,GO:0003207,1.3309e-01,1.5000e+01
IMP_SCORE,4738,GO:0002440,1.3304e-01,2.5000e+01
IMP_SCORE,4739,GO:0007032,1.3298e-01,2.3000e+01
IMP_SCORE,4740,GO:0051223,1.3296e-01,1.9000e+02
IMP_SCORE,4741,GO:0016074,1.3294e-01,3.0000e+00
IMP_SCORE,4742,GO:0016892,1.3291e-01,3.9000e+01
IMP_SCORE,4743,GO:0050708,1.3290e-01,1.1300e+02
IMP_SCORE,4744,GO:0044270,1.3269e-01,1.3000e+02
IMP_SCORE,4745,GO:0046794,1.3268e-01,4.0000e+00
IMP_SCORE,4746,GO:0003824,1.3267e-01,1.4840e+03
IMP_SCORE,4747,GO:0006505,1.3262e-01,1.3000e+01
IMP_SCORE,4748,GO:0002097,1.3251e-01,7.0000e+00
IMP_SCORE,4749,GO:0050715,1.3243e-01,3.0000e+01
IMP_SCORE,4750,GO:0060606,1.3237e-01,1.2000e+01
IMP_SCORE,4751,GO:0032239,1.3237e-01,2.0000e+00
IMP_SCORE,4752,GO:0051726,1.3227e-01,3.5000e+02
IMP_SCORE,4753,GO:0051174,1.3227e-01,3.4000e+02
IMP_SCORE,4754,GO:0055086,1.3226e-01,1.0500e+02
IMP_SCORE,4755,GO:0004721,1.3219e-01,8.7000e+01
IMP_SCORE,4756,GO:0006911,1.3213e-01,3.3000e+01
IMP_SCORE,4757,GO:0060259,1.3209e-01,2.4000e+01
IMP_SCORE,4758,GO:0014894,1.3205e-01,2.0000e+00
IMP_SCORE,4759,GO:0009135,1.3204e-01,3.1000e+01
IMP_SCORE,4760,GO:1901360,1.3201e-01,5.1800e+02
IMP_SCORE,4761,GO:0008328,1.3201e-01,2.4000e+01
IMP_SCORE,4762,GO:0009168,1.3199e-01,1.5000e+01
IMP_SCORE,4763,GO:0072488,1.3197e-01,1.1000e+01
IMP_SCORE,4764,GO:0007187,1.3197e-01,9.2000e+01
IMP_SCORE,4765,GO:0032330,1.3195e-01,2.6000e+01
IMP_SCORE,4766,GO:0030817,1.3194e-01,2.3000e+01
IMP_SCORE,4767,GO:0031324,1.3194e-01,3.9600e+02
IMP_SCORE,4768,GO:0006807,1.3193e-01,6.3300e+02
IMP_SCORE,4769,GO:0043271,1.3193e-01,3.0000e+01
IMP_SCORE,4770,GO:0004576,1.3189e-01,1.2000e+01
IMP_SCORE,4771,GO:0032204,1.3188e-01,2.4000e+01
IMP_SCORE,4772,GO:1900739,1.3188e-01,2.0000e+01
IMP_SCORE,4773,GO:0017124,1.3188e-01,1.0200e+02
IMP_SCORE,4774,GO:0015491,1.3183e-01,2.1000e+01
IMP_SCORE,4775,GO:0016208,1.3181e-01,1.2000e+01
IMP_SCORE,4776,GO:0060632,1.3174e-01,8.0000e+00
IMP_SCORE,4777,GO:0009206,1.3171e-01,7.0000e+00
IMP_SCORE,4778,GO:0051301,1.3166e-01,1.6800e+02
IMP_SCORE,4779,GO:0006733,1.3163e-01,6.8000e+01
IMP_SCORE,4780,GO:0001916,1.3162e-01,7.0000e+00
IMP_SCORE,4781,GO:0046700,1.3162e-01,1.0700e+02
IMP_SCORE,4782,GO:0000768,1.3161e-01,3.4000e+01
IMP_SCORE,4783,GO:0016893,1.3159e-01,4.5000e+01
IMP_SCORE,4784,GO:0016337,1.3156e-01,1.7300e+02
IMP_SCORE,4785,GO:0009127,1.3155e-01,1.1000e+01
IMP_SCORE,4786,GO:0030808,1.3153e-01,2.3000e+01
IMP_SCORE,4787,GO:0005882,1.3153e-01,1.1500e+02
IMP_SCORE,4788,GO:0098552,1.3143e-01,2.1500e+02
IMP_SCORE,4789,GO:0044788,1.3141e-01,1.7000e+01
IMP_SCORE,4790,GO:0009150,1.3141e-01,5.7000e+01
IMP_SCORE,4791,GO:0032206,1.3141e-01,1.7000e+01
IMP_SCORE,4792,GO:0044319,1.3139e-01,1.8000e+01
IMP_SCORE,4793,GO:0005225,1.3138e-01,3.5000e+01
IMP_SCORE,4794,GO:0005229,1.3128e-01,8.0000e+00
IMP_SCORE,4795,GO:0061631,1.3126e-01,4.0000e+01
IMP_SCORE,4796,GO:0042307,1.3125e-01,1.4000e+01
IMP_SCORE,4797,GO:0042592,1.3121e-01,4.2200e+02
IMP_SCORE,4798,GO:0072413,1.3119e-01,1.4000e+01
IMP_SCORE,4799,GO:0030018,1.3117e-01,7.3000e+01
IMP_SCORE,4800,GO:0098869,1.3114e-01,8.9000e+01
IMP_SCORE,4801,GO:0051967,1.3109e-01,2.0000e+00
IMP_SCORE,4802,GO:0046982,1.3104e-01,2.1600e+02
IMP_SCORE,4803,GO:0072509,1.3103e-01,7.8000e+01
IMP_SCORE,4804,GO:0033363,1.3102e-01,1.8000e+01
IMP_SCORE,4805,GO:0032374,1.3099e-01,1.9000e+01
IMP_SCORE,4806,GO:0018149,1.3097e-01,2.0000e+01
IMP_SCORE,4807,GO:0002028,1.3096e-01,6.4000e+01
IMP_SCORE,4808,GO:0001946,1.3088e-01,3.0000e+00
IMP_SCORE,4809,GO:0030534,1.3086e-01,9.6000e+01
IMP_SCORE,4810,GO:0030165,1.3085e-01,1.4400e+02
IMP_SCORE,4811,GO:0035089,1.3083e-01,1.7000e+01
IMP_SCORE,4812,GO:0001190,1.3075e-01,2.7000e+01
IMP_SCORE,4813,GO:0042277,1.3069e-01,2.4700e+02
IMP_SCORE,4814,GO:0007015,1.3068e-01,1.0400e+02
IMP_SCORE,4815,GO:0032368,1.3065e-01,2.8000e+01
IMP_SCORE,4816,GO:0005881,1.3064e-01,7.1000e+01
IMP_SCORE,4817,GO:0001824,1.3058e-01,2.4000e+01
IMP_SCORE,4818,GO:0006829,1.3056e-01,1.7000e+01
IMP_SCORE,4819,GO:0007610,1.3056e-01,2.4700e+02
IMP_SCORE,4820,GO:0009108,1.3043e-01,6.9000e+01
IMP_SCORE,4821,GO:0044088,1.3042e-01,1.9000e+01
IMP_SCORE,4822,GO:0048598,1.3038e-01,1.6900e+02
IMP_SCORE,4823,GO:0009059,1.3032e-01,2.8800e+02
IMP_SCORE,4824,GO:0006044,1.3031e-01,1.7000e+01
IMP_SCORE,4825,GO:0015031,1.3030e-01,3.9400e+02
IMP_SCORE,4826,GO:0030111,1.3027e-01,1.0200e+02
IMP_SCORE,4827,GO:1901362,1.3026e-01,2.9300e+02
IMP_SCORE,4828,GO:0042826,1.3024e-01,8.3000e+01
IMP_SCORE,4829,GO:0016491,1.3024e-01,4.5500e+02
IMP_SCORE,4830,GO:0043551,1.3022e-01,8.0000e+00
IMP_SCORE,4831,GO:0006910,1.3016e-01,3.8000e+01
IMP_SCORE,4832,GO:0050434,1.3014e-01,8.0000e+00
IMP_SCORE,4833,GO:0032273,1.3012e-01,1.7000e+01
IMP_SCORE,4834,GO:0006623,1.3012e-01,9.0000e+00
IMP_SCORE,4835,GO:0032549,1.3010e-01,1.9800e+02
IMP_SCORE,4836,GO:0006913,1.3001e-01,7.5000e+01
IMP_SCORE,4837,GO:1990837,1.2995e-01,1.1800e+02
IMP_SCORE,4838,GO:0005639,1.2986e-01,1.9000e+01
IMP_SCORE,4839,GO:0048532,1.2984e-01,1.0000e+01
IMP_SCORE,4840,GO:0008023,1.2980e-01,1.8000e+01
IMP_SCORE,4841,GO:0002286,1.2980e-01,1.5000e+01
IMP_SCORE,4842,GO:0016055,1.2979e-01,1.1200e+02
IMP_SCORE,4843,GO:0021762,1.2974e-01,4.9000e+01
IMP_SCORE,4844,GO:1903050,1.2971e-01,3.6000e+01
IMP_SCORE,4845,GO:0005793,1.2968e-01,5.1000e+01
IMP_SCORE,4846,GO:0031279,1.2966e-01,2.4000e+01
IMP_SCORE,4847,GO:0006766,1.2955e-01,7.9000e+01
IMP_SCORE,4848,GO:0006182,1.2955e-01,3.0000e+00
IMP_SCORE,4849,GO:0046949,1.2953e-01,4.7000e+01
IMP_SCORE,4850,GO:0045165,1.2952e-01,4.2000e+01
IMP_SCORE,4851,GO:0002430,1.2945e-01,1.1000e+01
IMP_SCORE,4852,GO:1902547,1.2944e-01,1.2000e+01
IMP_SCORE,4853,GO:0000079,1.2940e-01,2.9000e+01
IMP_SCORE,4854,GO:0007368,1.2929e-01,3.2000e+01
IMP_SCORE,4855,GO:0005912,1.2927e-01,3.4300e+02
IMP_SCORE,4856,GO:0030246,1.2926e-01,8.0000e+02
IMP_SCORE,4857,GO:0043473,1.2913e-01,2.9000e+01
IMP_SCORE,4858,GO:0031253,1.2906e-01,1.3000e+02
IMP_SCORE,4859,GO:0009123,1.2904e-01,5.1000e+01
IMP_SCORE,4860,GO:0055094,1.2901e-01,3.7000e+01
IMP_SCORE,4861,GO:0006518,1.2900e-01,1.4000e+02
IMP_SCORE,4862,GO:1901032,1.2891e-01,1.8000e+01
IMP_SCORE,4863,GO:0008270,1.2883e-01,8.0600e+02
IMP_SCORE,4864,GO:0009617,1.2880e-01,1.0500e+02
IMP_SCORE,4865,GO:0048608,1.2880e-01,8.2000e+01
IMP_SCORE,4866,GO:0030004,1.2873e-01,4.0000e+01
IMP_SCORE,4867,GO:0045822,1.2869e-01,5.0000e+00
IMP_SCORE,4868,GO:0006694,1.2869e-01,6.8000e+01
IMP_SCORE,4869,GO:1903046,1.2868e-01,7.1000e+01
IMP_SCORE,4870,GO:0009124,1.2868e-01,1.8000e+01
IMP_SCORE,4871,GO:1901293,1.2867e-01,4.6000e+01
IMP_SCORE,4872,GO:0070064,1.2864e-01,9.0000e+00
IMP_SCORE,4873,GO:0098662,1.2860e-01,1.4400e+02
IMP_SCORE,4874,GO:0006997,1.2859e-01,1.7000e+01
IMP_SCORE,4875,GO:0032469,1.2853e-01,8.0000e+00
IMP_SCORE,4876,GO:1903039,1.2852e-01,6.5000e+01
IMP_SCORE,4877,GO:0048168,1.2851e-01,3.6000e+01
IMP_SCORE,4878,GO:0090322,1.2845e-01,1.9000e+01
IMP_SCORE,4879,GO:0022400,1.2844e-01,9.0000e+00
IMP_SCORE,4880,GO:0048565,1.2842e-01,1.7000e+01
IMP_SCORE,4881,GO:0030071,1.2837e-01,1.2000e+01
IMP_SCORE,4882,GO:0046914,1.2836e-01,9.9600e+02
IMP_SCORE,4883,GO:0051053,1.2829e-01,3.3000e+01
IMP_SCORE,4884,GO:0008152,1.2828e-01,1.0320e+03
IMP_SCORE,4885,GO:0002335,1.2824e-01,1.8000e+01
IMP_SCORE,4886,GO:0034654,1.2822e-01,2.4000e+02
IMP_SCORE,4887,GO:0055003,1.2814e-01,3.0000e+00
IMP_SCORE,4888,GO:0030131,1.2810e-01,8.0000e+00
IMP_SCORE,4889,GO:0002573,1.2808e-01,3.9000e+01
IMP_SCORE,4890,GO:0043302,1.2805e-01,1.3000e+01
IMP_SCORE,4891,GO:0045576,1.2804e-01,1.5000e+01
IMP_SCORE,4892,GO:0007631,1.2804e-01,3.8000e+01
IMP_SCORE,4893,GO:0005319,1.2803e-01,9.4000e+01
IMP_SCORE,4894,GO:2000846,1.2801e-01,1.4000e+01
IMP_SCORE,4895,GO:0002053,1.2792e-01,3.0000e+00
IMP_SCORE,4896,GO:0043038,1.2792e-01,2.0000e+01
IMP_SCORE,4897,GO:0008033,1.2790e-01,4.4000e+01
IMP_SCORE,4898,GO:0006874,1.2789e-01,9.7000e+01
IMP_SCORE,4899,GO:0031272,1.2787e-01,9.0000e+00
IMP_SCORE,4900,GO:0008593,1.2787e-01,3.0000e+01
IMP_SCORE,4901,GO:0071333,1.2784e-01,2.9000e+01
IMP_SCORE,4902,GO:0016791,1.2777e-01,1.8000e+02
IMP_SCORE,4903,GO:0051693,1.2763e-01,1.8000e+01
IMP_SCORE,4904,GO:0044431,1.2760e-01,3.9700e+02
IMP_SCORE,4905,GO:0006810,1.2747e-01,9.2300e+02
IMP_SCORE,4906,GO:0016458,1.2746e-01,4.6000e+01
IMP_SCORE,4907,GO:0016866,1.2743e-01,1.3000e+01
IMP_SCORE,4908,GO:0046496,1.2742e-01,5.0000e+01
IMP_SCORE,4909,GO:2000786,1.2738e-01,9.0000e+00
IMP_SCORE,4910,GO:0019627,1.2736e-01,4.0000e+00
IMP_SCORE,4911,GO:0031282,1.2728e-01,2.0000e+00
IMP_SCORE,4912,GO:2000144,1.2725e-01,1.6000e+01
IMP_SCORE,4913,GO:0035825,1.2725e-01,8.0000e+00
IMP_SCORE,4914,GO:0061326,1.2723e-01,1.7000e+01
IMP_SCORE,4915,GO:0035304,1.2723e-01,2.7000e+01
IMP_SCORE,4916,GO:0010770,1.2714e-01,3.0000e+01
IMP_SCORE,4917,GO:0071702,1.2714e-01,5.6700e+02
IMP_SCORE,4918,GO:0031664,1.2709e-01,2.5000e+01
IMP_SCORE,4919,GO:0010508,1.2702e-01,3.9000e+01
IMP_SCORE,4920,GO:0055008,1.2700e-01,1.4000e+01
IMP_SCORE,4921,GO:0045839,1.2700e-01,1.1000e+01
IMP_SCORE,4922,GO:2000479,1.2699e-01,1.1000e+01
IMP_SCORE,4923,GO:0015813,1.2697e-01,1.5000e+01
IMP_SCORE,4924,GO:0005267,1.2689e-01,4.4000e+01
IMP_SCORE,4925,GO:0006996,1.2681e-01,6.4800e+02
IMP_SCORE,4926,GO:0006308,1.2680e-01,1.0000e+01
IMP_SCORE,4927,GO:0050982,1.2674e-01,1.8000e+01
IMP_SCORE,4928,GO:0005520,1.2667e-01,3.4000e+01
IMP_SCORE,4929,GO:0050688,1.2662e-01,3.3000e+01
IMP_SCORE,4930,GO:0002089,1.2658e-01,1.2000e+01
IMP_SCORE,4931,GO:0016796,1.2657e-01,8.0000e+00
IMP_SCORE,4932,GO:0004602,1.2655e-01,3.1000e+01
IMP_SCORE,4933,GO:1903522,1.2654e-01,1.1200e+02
IMP_SCORE,4934,GO:0004521,1.2651e-01,6.5000e+01
IMP_SCORE,4935,GO:0031907,1.2651e-01,3.4000e+01
IMP_SCORE,4936,GO:0098796,1.2647e-01,3.1000e+02
IMP_SCORE,4937,GO:0000118,1.2639e-01,2.7000e+01
IMP_SCORE,4938,GO:0043648,1.2634e-01,5.4000e+01
IMP_SCORE,4939,GO:0043543,1.2631e-01,5.6000e+01
IMP_SCORE,4940,GO:0016722,1.2630e-01,3.6000e+01
IMP_SCORE,4941,GO:0045815,1.2626e-01,2.7000e+01
IMP_SCORE,4942,GO:0044450,1.2620e-01,9.3000e+01
IMP_SCORE,4943,GO:0097479,1.2619e-01,3.1000e+01
IMP_SCORE,4944,GO:0048048,1.2615e-01,2.2000e+01
IMP_SCORE,4945,GO:0015215,1.2613e-01,1.5000e+01
IMP_SCORE,4946,GO:0005576,1.2613e-01,1.4230e+03
IMP_SCORE,4947,GO:0000153,1.2612e-01,2.0000e+00
IMP_SCORE,4948,GO:0031573,1.2611e-01,2.0000e+00
IMP_SCORE,4949,GO:0052689,1.2608e-01,1.8600e+02
IMP_SCORE,4950,GO:0016529,1.2603e-01,1.9000e+01
IMP_SCORE,4951,GO:0042537,1.2598e-01,9.0000e+00
IMP_SCORE,4952,GO:0007084,1.2596e-01,2.0000e+00
IMP_SCORE,4953,GO:0031175,1.2591e-01,8.2000e+01
IMP_SCORE,4954,GO:0051457,1.2588e-01,1.3000e+01
IMP_SCORE,4955,GO:0032387,1.2585e-01,5.4000e+01
IMP_SCORE,4956,GO:0008543,1.2581e-01,2.2000e+01
IMP_SCORE,4957,GO:0070925,1.2573e-01,1.5700e+02
IMP_SCORE,4958,GO:0001508,1.2569e-01,2.7000e+01
IMP_SCORE,4959,GO:2000300,1.2568e-01,1.1000e+01
IMP_SCORE,4960,GO:0050854,1.2567e-01,3.1000e+01
IMP_SCORE,4961,GO:0098754,1.2561e-01,8.2000e+01
IMP_SCORE,4962,GO:0015937,1.2559e-01,7.0000e+00
IMP_SCORE,4963,GO:0009986,1.2556e-01,4.8500e+02
IMP_SCORE,4964,GO:0005667,1.2556e-01,8.1000e+01
IMP_SCORE,4965,GO:0060590,1.2552e-01,3.3000e+01
IMP_SCORE,4966,GO:0048562,1.2552e-01,4.8000e+01
IMP_SCORE,4967,GO:0008234,1.2551e-01,1.2900e+02
IMP_SCORE,4968,GO:0042762,1.2539e-01,1.9000e+01
IMP_SCORE,4969,GO:0043565,1.2537e-01,2.2200e+02
IMP_SCORE,4970,GO:0048285,1.2533e-01,1.4300e+02
IMP_SCORE,4971,GO:0046006,1.2528e-01,1.3000e+01
IMP_SCORE,4972,GO:0086011,1.2526e-01,1.1000e+01
IMP_SCORE,4973,GO:0098660,1.2518e-01,1.8200e+02
IMP_SCORE,4974,GO:1905476,1.2507e-01,1.4000e+01
IMP_SCORE,4975,GO:0048641,1.2506e-01,1.8000e+01
IMP_SCORE,4976,GO:0004812,1.2502e-01,2.5000e+01
IMP_SCORE,4977,GO:0055085,1.2501e-01,3.8100e+02
IMP_SCORE,4978,GO:0019363,1.2496e-01,1.7000e+01
IMP_SCORE,4979,GO:0051983,1.2491e-01,2.1000e+01
IMP_SCORE,4980,GO:0098661,1.2489e-01,6.1000e+01
IMP_SCORE,4981,GO:0035195,1.2487e-01,2.1000e+01
IMP_SCORE,4982,GO:0071377,1.2484e-01,1.5000e+01
IMP_SCORE,4983,GO:0042136,1.2484e-01,3.0000e+01
IMP_SCORE,4984,GO:0002793,1.2482e-01,5.5000e+01
IMP_SCORE,4985,GO:0031935,1.2481e-01,9.0000e+00
IMP_SCORE,4986,GO:0051571,1.2474e-01,3.0000e+00
IMP_SCORE,4987,GO:0021545,1.2462e-01,2.5000e+01
IMP_SCORE,4988,GO:0043628,1.2457e-01,8.0000e+00
IMP_SCORE,4989,GO:0045727,1.2454e-01,1.6000e+01
IMP_SCORE,4990,GO:0016813,1.2450e-01,1.8000e+01
IMP_SCORE,4991,GO:0044427,1.2450e-01,2.5000e+02
IMP_SCORE,4992,GO:0042246,1.2445e-01,4.5000e+01
IMP_SCORE,4993,GO:0017015,1.2444e-01,2.9000e+01
IMP_SCORE,4994,GO:0036258,1.2439e-01,1.1000e+01
IMP_SCORE,4995,GO:0044306,1.2433e-01,4.4000e+01
IMP_SCORE,4996,GO:0007041,1.2433e-01,4.0000e+01
IMP_SCORE,4997,GO:0050750,1.2432e-01,1.2000e+01
IMP_SCORE,4998,GO:0006690,1.2431e-01,4.5000e+01
IMP_SCORE,4999,GO:0071156,1.2430e-01,1.3000e+01
IMP_SCORE,5000,GO:0000989,1.2424e-01,1.9500e+02
IMP_SCORE,5001,GO:0007340,1.2421e-01,7.0000e+00
IMP_SCORE,5002,GO:0007626,1.2411e-01,9.3000e+01
IMP_SCORE,5003,GO:0072089,1.2409e-01,1.8000e+01
IMP_SCORE,5004,GO:0005044,1.2403e-01,9.4000e+01
IMP_SCORE,5005,GO:0048002,1.2402e-01,9.0000e+01
IMP_SCORE,5006,GO:0005814,1.2397e-01,6.9000e+01
IMP_SCORE,5007,GO:0042180,1.2397e-01,3.2000e+01
IMP_SCORE,5008,GO:0016408,1.2393e-01,5.0000e+01
IMP_SCORE,5009,GO:0070167,1.2391e-01,5.0000e+01
IMP_SCORE,5010,GO:0005385,1.2380e-01,2.0000e+01
IMP_SCORE,5011,GO:0042995,1.2377e-01,9.1100e+02
IMP_SCORE,5012,GO:0006325,1.2376e-01,1.8700e+02
IMP_SCORE,5013,GO:0008047,1.2375e-01,2.4800e+02
IMP_SCORE,5014,GO:0000902,1.2375e-01,7.8000e+01
IMP_SCORE,5015,GO:0019941,1.2374e-01,8.5000e+01
IMP_SCORE,5016,GO:0007186,1.2373e-01,3.2600e+02
IMP_SCORE,5017,GO:0032774,1.2373e-01,1.9500e+02
IMP_SCORE,5018,GO:0070646,1.2370e-01,6.8000e+01
IMP_SCORE,5019,GO:0008289,1.2365e-01,5.9600e+02
IMP_SCORE,5020,GO:0033176,1.2362e-01,1.2000e+01
IMP_SCORE,5021,GO:0072698,1.2360e-01,1.2000e+01
IMP_SCORE,5022,GO:0008045,1.2352e-01,2.8000e+01
IMP_SCORE,5023,GO:0032674,1.2351e-01,7.0000e+00
IMP_SCORE,5024,GO:0005496,1.2344e-01,6.9000e+01
IMP_SCORE,5025,GO:0050817,1.2343e-01,6.5000e+01
IMP_SCORE,5026,GO:0044093,1.2340e-01,5.0100e+02
IMP_SCORE,5027,GO:0071108,1.2337e-01,2.8000e+01
IMP_SCORE,5028,GO:0060384,1.2336e-01,2.6000e+01
IMP_SCORE,5029,GO:0051701,1.2330e-01,5.8000e+01
IMP_SCORE,5030,GO:0070664,1.2329e-01,2.8000e+01
IMP_SCORE,5031,GO:0002690,1.2329e-01,1.5000e+01
IMP_SCORE,5032,GO:0048008,1.2320e-01,3.0000e+01
IMP_SCORE,5033,GO:0030594,1.2320e-01,4.7000e+01
IMP_SCORE,5034,GO:0045937,1.2320e-01,1.8100e+02
IMP_SCORE,5035,GO:0030148,1.2314e-01,4.5000e+01
IMP_SCORE,5036,GO:0072521,1.2309e-01,8.7000e+01
IMP_SCORE,5037,GO:0009086,1.2309e-01,1.6000e+01
IMP_SCORE,5038,GO:0016645,1.2304e-01,3.8000e+01
IMP_SCORE,5039,GO:0060325,1.2302e-01,3.9000e+01
IMP_SCORE,5040,GO:0042398,1.2297e-01,3.9000e+01
IMP_SCORE,5041,GO:0031225,1.2293e-01,1.1900e+02
IMP_SCORE,5042,GO:0043966,1.2284e-01,1.1000e+01
IMP_SCORE,5043,GO:0070230,1.2275e-01,1.1000e+01
IMP_SCORE,5044,GO:0097153,1.2271e-01,2.0000e+01
IMP_SCORE,5045,GO:0042043,1.2266e-01,1.5000e+01
IMP_SCORE,5046,GO:0045472,1.2256e-01,1.0000e+00
IMP_SCORE,5047,GO:0035810,1.2256e-01,1.0000e+00
IMP_SCORE,5048,GO:0015293,1.2254e-01,9.7000e+01
IMP_SCORE,5049,GO:0009607,1.2253e-01,3.6300e+02
IMP_SCORE,5050,GO:0003924,1.2253e-01,1.1800e+02
IMP_SCORE,5051,GO:0030687,1.2253e-01,1.9000e+01
IMP_SCORE,5052,GO:0015078,1.2252e-01,4.1000e+01
IMP_SCORE,5053,GO:0032154,1.2249e-01,4.1000e+01
IMP_SCORE,5054,GO:0006744,1.2243e-01,8.0000e+00
IMP_SCORE,5055,GO:0015075,1.2241e-01,2.9800e+02
IMP_SCORE,5056,GO:0060563,1.2240e-01,1.1000e+01
IMP_SCORE,5057,GO:0044452,1.2231e-01,1.2600e+02
IMP_SCORE,5058,GO:0001977,1.2231e-01,1.0000e+01
IMP_SCORE,5059,GO:0042393,1.2226e-01,1.1200e+02
IMP_SCORE,5060,GO:1902803,1.2224e-01,1.1000e+01
IMP_SCORE,5061,GO:0048708,1.2223e-01,2.7000e+01
IMP_SCORE,5062,GO:0030331,1.2218e-01,3.4000e+01
IMP_SCORE,5063,GO:0005605,1.2216e-01,4.0000e+00
IMP_SCORE,5064,GO:0005518,1.2203e-01,6.5000e+01
IMP_SCORE,5065,GO:0019395,1.2196e-01,5.4000e+01
IMP_SCORE,5066,GO:0002208,1.2193e-01,2.0000e+00
IMP_SCORE,5067,GO:0097035,1.2180e-01,1.7000e+01
IMP_SCORE,5068,GO:0000795,1.2174e-01,8.0000e+00
IMP_SCORE,5069,GO:0072341,1.2163e-01,8.2000e+01
IMP_SCORE,5070,GO:0002825,1.2152e-01,4.0000e+00
IMP_SCORE,5071,GO:0070003,1.2150e-01,1.6000e+01
IMP_SCORE,5072,GO:0071705,1.2149e-01,4.3000e+02
IMP_SCORE,5073,GO:0005351,1.2147e-01,1.1000e+01
IMP_SCORE,5074,GO:0009117,1.2143e-01,9.2000e+01
IMP_SCORE,5075,GO:0014003,1.2143e-01,2.6000e+01
IMP_SCORE,5076,GO:0003756,1.2132e-01,1.1000e+01
IMP_SCORE,5077,GO:0032651,1.2126e-01,2.2000e+01
IMP_SCORE,5078,GO:0032272,1.2125e-01,3.8000e+01
IMP_SCORE,5079,GO:0010494,1.2122e-01,1.6000e+01
IMP_SCORE,5080,GO:0045104,1.2121e-01,2.0000e+01
IMP_SCORE,5081,GO:0006956,1.2120e-01,5.3000e+01
IMP_SCORE,5082,GO:0022627,1.2120e-01,1.1000e+01
IMP_SCORE,5083,GO:0016818,1.2119e-01,3.0700e+02
IMP_SCORE,5084,GO:0046148,1.2110e-01,2.3000e+01
IMP_SCORE,5085,GO:0009219,1.2105e-01,4.0000e+00
IMP_SCORE,5086,GO:0070169,1.2104e-01,1.9000e+01
IMP_SCORE,5087,GO:0015929,1.2100e-01,1.9000e+01
IMP_SCORE,5088,GO:0044708,1.2098e-01,1.8200e+02
IMP_SCORE,5089,GO:0006397,1.2098e-01,1.3800e+02
IMP_SCORE,5090,GO:0046209,1.2085e-01,4.0000e+00
IMP_SCORE,5091,GO:0008013,1.2083e-01,6.7000e+01
IMP_SCORE,5092,GO:0005581,1.2081e-01,1.5200e+02
IMP_SCORE,5093,GO:0016854,1.2079e-01,4.1000e+01
IMP_SCORE,5094,GO:1900048,1.2076e-01,1.5000e+01
IMP_SCORE,5095,GO:0007602,1.2075e-01,3.3000e+01
IMP_SCORE,5096,GO:0043001,1.2073e-01,1.1000e+01
IMP_SCORE,5097,GO:0046348,1.2071e-01,3.7000e+01
IMP_SCORE,5098,GO:0035258,1.2070e-01,3.4000e+01
IMP_SCORE,5099,GO:0016570,1.2065e-01,8.1000e+01
IMP_SCORE,5100,GO:0035176,1.2060e-01,5.0000e+01
IMP_SCORE,5101,GO:2000050,1.2056e-01,1.1000e+01
IMP_SCORE,5102,GO:0030177,1.2053e-01,3.0000e+01
IMP_SCORE,5103,GO:0015271,1.2052e-01,2.0000e+01
IMP_SCORE,5104,GO:0033572,1.2052e-01,1.4000e+01
IMP_SCORE,5105,GO:0032516,1.2039e-01,4.0000e+00
IMP_SCORE,5106,GO:0009247,1.2039e-01,2.4000e+01
IMP_SCORE,5107,GO:0048753,1.2035e-01,1.7000e+01
IMP_SCORE,5108,GO:0006084,1.2035e-01,1.8000e+01
IMP_SCORE,5109,GO:0022803,1.2023e-01,1.4100e+02
IMP_SCORE,5110,GO:0072505,1.2013e-01,1.0000e+00
IMP_SCORE,5111,GO:1990001,1.2013e-01,1.0000e+00
IMP_SCORE,5112,GO:0004497,1.2010e-01,6.8000e+01
IMP_SCORE,5113,GO:1903170,1.2007e-01,6.0000e+00
IMP_SCORE,5114,GO:0006865,1.2005e-01,2.8000e+01
IMP_SCORE,5115,GO:0042626,1.2003e-01,5.1000e+01
IMP_SCORE,5116,GO:0016358,1.1998e-01,1.4000e+01
IMP_SCORE,5117,GO:0042060,1.1997e-01,3.1000e+01
IMP_SCORE,5118,GO:0015267,1.1987e-01,1.4000e+02
IMP_SCORE,5119,GO:0031904,1.1980e-01,4.3000e+01
IMP_SCORE,5120,GO:0016411,1.1980e-01,1.2000e+01
IMP_SCORE,5121,GO:0007286,1.1978e-01,4.2000e+01
IMP_SCORE,5122,GO:0061013,1.1976e-01,1.5000e+01
IMP_SCORE,5123,GO:0008190,1.1971e-01,3.5000e+01
IMP_SCORE,5124,GO:0030170,1.1967e-01,7.3000e+01
IMP_SCORE,5125,GO:0061621,1.1965e-01,9.0000e+00
IMP_SCORE,5126,GO:0000407,1.1965e-01,1.1000e+01
IMP_SCORE,5127,GO:0009308,1.1964e-01,6.6000e+01
IMP_SCORE,5128,GO:0031365,1.1959e-01,1.6000e+01
IMP_SCORE,5129,GO:0072662,1.1956e-01,1.1000e+01
IMP_SCORE,5130,GO:0015294,1.1953e-01,5.3000e+01
IMP_SCORE,5131,GO:0033598,1.1947e-01,1.1000e+01
IMP_SCORE,5132,GO:0042578,1.1927e-01,2.3400e+02
IMP_SCORE,5133,GO:0000062,1.1919e-01,5.6000e+01
IMP_SCORE,5134,GO:0019370,1.1916e-01,1.8000e+01
IMP_SCORE,5135,GO:0051861,1.1915e-01,3.7000e+01
IMP_SCORE,5136,GO:0046129,1.1908e-01,1.5000e+01
IMP_SCORE,5137,GO:0051059,1.1905e-01,2.6000e+01
IMP_SCORE,5138,GO:0005172,1.1903e-01,1.1000e+01
IMP_SCORE,5139,GO:0022411,1.1898e-01,1.4400e+02
IMP_SCORE,5140,GO:0043269,1.1893e-01,1.9600e+02
IMP_SCORE,5141,GO:0000287,1.1887e-01,2.2600e+02
IMP_SCORE,5142,GO:1905039,1.1886e-01,4.4000e+01
IMP_SCORE,5143,GO:1901607,1.1882e-01,7.5000e+01
IMP_SCORE,5144,GO:0006376,1.1882e-01,1.4000e+01
IMP_SCORE,5145,GO:0016486,1.1881e-01,3.2000e+01
IMP_SCORE,5146,GO:0008233,1.1870e-01,3.8100e+02
IMP_SCORE,5147,GO:0051196,1.1863e-01,2.1000e+01
IMP_SCORE,5148,GO:0050786,1.1862e-01,2.7000e+01
IMP_SCORE,5149,GO:0032467,1.1858e-01,2.3000e+01
IMP_SCORE,5150,GO:0001750,1.1854e-01,4.0000e+01
IMP_SCORE,5151,GO:0002717,1.1851e-01,1.4000e+01
IMP_SCORE,5152,GO:0015464,1.1849e-01,2.0000e+01
IMP_SCORE,5153,GO:0042769,1.1847e-01,1.3000e+01
IMP_SCORE,5154,GO:0043021,1.1846e-01,3.7000e+01
IMP_SCORE,5155,GO:0009205,1.1843e-01,4.1000e+01
IMP_SCORE,5156,GO:0042273,1.1841e-01,2.7000e+01
IMP_SCORE,5157,GO:0034308,1.1833e-01,8.2000e+01
IMP_SCORE,5158,GO:0098772,1.1830e-01,5.8300e+02
IMP_SCORE,5159,GO:0044106,1.1824e-01,5.7000e+01
IMP_SCORE,5160,GO:0035035,1.1823e-01,2.0000e+01
IMP_SCORE,5161,GO:0071545,1.1822e-01,1.2000e+01
IMP_SCORE,5162,GO:0009582,1.1813e-01,5.5000e+01
IMP_SCORE,5163,GO:0016363,1.1812e-01,3.8000e+01
IMP_SCORE,5164,GO:0031110,1.1808e-01,2.8000e+01
IMP_SCORE,5165,GO:0035590,1.1806e-01,3.7000e+01
IMP_SCORE,5166,GO:0070273,1.1803e-01,1.0000e+01
IMP_SCORE,5167,GO:0044236,1.1793e-01,5.0000e+01
IMP_SCORE,5168,GO:0015693,1.1789e-01,2.3000e+01
IMP_SCORE,5169,GO:0003841,1.1788e-01,1.4000e+01
IMP_SCORE,5170,GO:0043574,1.1778e-01,1.6000e+01
IMP_SCORE,5171,GO:0051540,1.1776e-01,4.4000e+01
IMP_SCORE,5172,GO:0061088,1.1763e-01,1.1000e+01
IMP_SCORE,5173,GO:0046456,1.1762e-01,2.8000e+01
IMP_SCORE,5174,GO:0010043,1.1762e-01,7.3000e+01
IMP_SCORE,5175,GO:0009152,1.1755e-01,2.1000e+01
IMP_SCORE,5176,GO:0043009,1.1753e-01,5.4000e+01
IMP_SCORE,5177,GO:0035428,1.1744e-01,2.1000e+01
IMP_SCORE,5178,GO:0022857,1.1736e-01,3.4100e+02
IMP_SCORE,5179,GO:0000280,1.1730e-01,1.2400e+02
IMP_SCORE,5180,GO:0044438,1.1726e-01,4.7000e+01
IMP_SCORE,5181,GO:0005159,1.1721e-01,5.0000e+00
IMP_SCORE,5182,GO:0045240,1.1719e-01,1.5000e+01
IMP_SCORE,5183,GO:0000151,1.1712e-01,7.1000e+01
IMP_SCORE,5184,GO:0005525,1.1710e-01,1.9700e+02
IMP_SCORE,5185,GO:0048278,1.1706e-01,3.1000e+01
IMP_SCORE,5186,GO:0005251,1.1706e-01,3.6000e+01
IMP_SCORE,5187,GO:0007188,1.1702e-01,7.4000e+01
IMP_SCORE,5188,GO:0090197,1.1699e-01,1.5000e+01
IMP_SCORE,5189,GO:0030199,1.1695e-01,1.4000e+01
IMP_SCORE,5190,GO:1901799,1.1695e-01,9.0000e+00
IMP_SCORE,5191,GO:0019915,1.1695e-01,3.0000e+01
IMP_SCORE,5192,GO:0032839,1.1692e-01,1.8000e+01
IMP_SCORE,5193,GO:0043174,1.1687e-01,2.4000e+01
IMP_SCORE,5194,GO:0099003,1.1681e-01,2.3000e+01
IMP_SCORE,5195,GO:0006067,1.1679e-01,5.2000e+01
IMP_SCORE,5196,GO:0006289,1.1676e-01,1.6000e+01
IMP_SCORE,5197,GO:0042359,1.1672e-01,1.0000e+01
IMP_SCORE,5198,GO:0005215,1.1652e-01,4.9300e+02
IMP_SCORE,5199,GO:0002792,1.1652e-01,3.4000e+01
IMP_SCORE,5200,GO:0044818,1.1648e-01,1.0000e+01
IMP_SCORE,5201,GO:0044420,1.1645e-01,1.6100e+02
IMP_SCORE,5202,GO:0005891,1.1644e-01,2.6000e+01
IMP_SCORE,5203,GO:0031647,1.1644e-01,7.7000e+01
IMP_SCORE,5204,GO:0002931,1.1642e-01,1.0000e+01
IMP_SCORE,5205,GO:0098687,1.1633e-01,6.8000e+01
IMP_SCORE,5206,GO:0016339,1.1629e-01,1.1300e+02
IMP_SCORE,5207,GO:0000146,1.1629e-01,2.3000e+01
IMP_SCORE,5208,GO:1901016,1.1628e-01,2.6000e+01
IMP_SCORE,5209,GO:0070069,1.1628e-01,8.0000e+00
IMP_SCORE,5210,GO:0043623,1.1622e-01,1.6400e+02
IMP_SCORE,5211,GO:0045494,1.1621e-01,1.2000e+01
IMP_SCORE,5212,GO:0016236,1.1609e-01,4.2000e+01
IMP_SCORE,5213,GO:0016725,1.1609e-01,9.0000e+00
IMP_SCORE,5214,GO:0008092,1.1608e-01,4.9700e+02
IMP_SCORE,5215,GO:2000193,1.1601e-01,2.0000e+00
IMP_SCORE,5216,GO:0001776,1.1597e-01,2.6000e+01
IMP_SCORE,5217,GO:0030529,1.1593e-01,2.7400e+02
IMP_SCORE,5218,GO:0005834,1.1583e-01,4.0000e+01
IMP_SCORE,5219,GO:0008514,1.1582e-01,1.1700e+02
IMP_SCORE,5220,GO:0016462,1.1577e-01,2.7500e+02
IMP_SCORE,5221,GO:0050921,1.1575e-01,2.2000e+01
IMP_SCORE,5222,GO:0051536,1.1574e-01,4.9000e+01
IMP_SCORE,5223,GO:0060143,1.1570e-01,2.1000e+01
IMP_SCORE,5224,GO:0019724,1.1568e-01,1.4000e+01
IMP_SCORE,5225,GO:0005342,1.1568e-01,6.1000e+01
IMP_SCORE,5226,GO:0031338,1.1549e-01,2.9000e+01
IMP_SCORE,5227,GO:0030159,1.1547e-01,3.4000e+01
IMP_SCORE,5228,GO:0098800,1.1541e-01,3.3000e+01
IMP_SCORE,5229,GO:0044464,1.1538e-01,1.2230e+03
IMP_SCORE,5230,GO:0071565,1.1538e-01,9.0000e+00
IMP_SCORE,5231,GO:0030427,1.1538e-01,1.0200e+02
IMP_SCORE,5232,GO:0090190,1.1532e-01,4.0000e+00
IMP_SCORE,5233,GO:1904356,1.1529e-01,1.5000e+01
IMP_SCORE,5234,GO:0005694,1.1529e-01,9.9000e+01
IMP_SCORE,5235,GO:0002703,1.1524e-01,3.4000e+01
IMP_SCORE,5236,GO:0015405,1.1520e-01,3.5000e+01
IMP_SCORE,5237,GO:0009179,1.1519e-01,2.5000e+01
IMP_SCORE,5238,GO:0006869,1.1514e-01,1.1700e+02
IMP_SCORE,5239,GO:0060561,1.1510e-01,4.0000e+00
IMP_SCORE,5240,GO:0010212,1.1506e-01,5.4000e+01
IMP_SCORE,5241,GO:0045823,1.1505e-01,3.0000e+00
IMP_SCORE,5242,GO:0004540,1.1502e-01,7.0000e+01
IMP_SCORE,5243,GO:0050877,1.1495e-01,4.5600e+02
IMP_SCORE,5244,GO:0006626,1.1483e-01,1.1000e+01
IMP_SCORE,5245,GO:0030823,1.1479e-01,3.0000e+00
IMP_SCORE,5246,GO:0022412,1.1477e-01,1.1400e+02
IMP_SCORE,5247,GO:0016746,1.1475e-01,2.9300e+02
IMP_SCORE,5248,GO:0043244,1.1473e-01,4.2000e+01
IMP_SCORE,5249,GO:0003724,1.1465e-01,2.8000e+01
IMP_SCORE,5250,GO:0007498,1.1463e-01,2.1000e+01
IMP_SCORE,5251,GO:0051339,1.1461e-01,2.1000e+01
IMP_SCORE,5252,GO:0030228,1.1459e-01,2.6000e+01
IMP_SCORE,5253,GO:0016577,1.1452e-01,1.3000e+01
IMP_SCORE,5254,GO:0051963,1.1448e-01,5.7000e+01
IMP_SCORE,5255,GO:0034113,1.1447e-01,2.8000e+01
IMP_SCORE,5256,GO:1900027,1.1446e-01,1.3000e+01
IMP_SCORE,5257,GO:0036041,1.1441e-01,2.8000e+01
IMP_SCORE,5258,GO:0010803,1.1440e-01,2.6000e+01
IMP_SCORE,5259,GO:0005623,1.1440e-01,3.6000e+01
IMP_SCORE,5260,GO:0051236,1.1433e-01,7.4000e+01
IMP_SCORE,5261,GO:0006282,1.1431e-01,1.5000e+01
IMP_SCORE,5262,GO:0042288,1.1428e-01,1.9000e+01
IMP_SCORE,5263,GO:0015101,1.1419e-01,9.0000e+00
IMP_SCORE,5264,GO:0035646,1.1413e-01,1.0000e+01
IMP_SCORE,5265,GO:0032200,1.1413e-01,1.6000e+01
IMP_SCORE,5266,GO:0098609,1.1402e-01,2.6000e+02
IMP_SCORE,5267,GO:0090304,1.1400e-01,3.1700e+02
IMP_SCORE,5268,GO:0008519,1.1399e-01,3.0000e+01
IMP_SCORE,5269,GO:2001237,1.1388e-01,2.9000e+01
IMP_SCORE,5270,GO:0009790,1.1387e-01,8.0000e+01
IMP_SCORE,5271,GO:0032225,1.1383e-01,4.0000e+00
IMP_SCORE,5272,GO:0030134,1.1381e-01,2.2000e+01
IMP_SCORE,5273,GO:0055037,1.1376e-01,7.4000e+01
IMP_SCORE,5274,GO:0000790,1.1375e-01,4.6000e+01
IMP_SCORE,5275,GO:0032309,1.1366e-01,1.5000e+01
IMP_SCORE,5276,GO:0042908,1.1361e-01,3.0000e+00
IMP_SCORE,5277,GO:0016604,1.1358e-01,3.7200e+02
IMP_SCORE,5278,GO:0015991,1.1356e-01,6.0000e+00
IMP_SCORE,5279,GO:0004601,1.1343e-01,4.7000e+01
IMP_SCORE,5280,GO:0048791,1.1341e-01,1.1000e+01
IMP_SCORE,5281,GO:0071782,1.1329e-01,1.4000e+01
IMP_SCORE,5282,GO:1901655,1.1325e-01,2.2000e+01
IMP_SCORE,5283,GO:1905330,1.1311e-01,2.8000e+01
IMP_SCORE,5284,GO:0005216,1.1306e-01,1.5800e+02
IMP_SCORE,5285,GO:0006458,1.1302e-01,2.7000e+01
IMP_SCORE,5286,GO:0030837,1.1299e-01,2.3000e+01
IMP_SCORE,5287,GO:0022838,1.1293e-01,1.4600e+02
IMP_SCORE,5288,GO:0033599,1.1290e-01,5.0000e+00
IMP_SCORE,5289,GO:0030332,1.1273e-01,1.1000e+01
IMP_SCORE,5290,GO:0030097,1.1272e-01,4.9000e+01
IMP_SCORE,5291,GO:0019905,1.1272e-01,8.2000e+01
IMP_SCORE,5292,GO:0005126,1.1268e-01,1.8600e+02
IMP_SCORE,5293,GO:1903214,1.1263e-01,3.0000e+01
IMP_SCORE,5294,GO:0030215,1.1260e-01,4.0000e+00
IMP_SCORE,5295,GO:0006163,1.1257e-01,9.0000e+01
IMP_SCORE,5296,GO:0015296,1.1256e-01,1.8000e+01
IMP_SCORE,5297,GO:0000791,1.1254e-01,1.3000e+01
IMP_SCORE,5298,GO:0007194,1.1253e-01,3.0000e+00
IMP_SCORE,5299,GO:0015804,1.1252e-01,1.9000e+01
IMP_SCORE,5300,GO:0006553,1.1250e-01,2.4000e+01
IMP_SCORE,5301,GO:0000217,1.1249e-01,4.0000e+00
IMP_SCORE,5302,GO:0046425,1.1244e-01,3.4000e+01
IMP_SCORE,5303,GO:0009313,1.1243e-01,3.4000e+01
IMP_SCORE,5304,GO:0008195,1.1242e-01,3.5000e+01
IMP_SCORE,5305,GO:0030201,1.1240e-01,1.1000e+01
IMP_SCORE,5306,GO:0031058,1.1233e-01,1.8000e+01
IMP_SCORE,5307,GO:0016706,1.1229e-01,2.4000e+01
IMP_SCORE,5308,GO:0000041,1.1228e-01,6.0000e+01
IMP_SCORE,5309,GO:0007416,1.1228e-01,4.8000e+01
IMP_SCORE,5310,GO:0089711,1.1218e-01,1.1000e+01
IMP_SCORE,5311,GO:0060538,1.1216e-01,1.5000e+01
IMP_SCORE,5312,GO:0004029,1.1207e-01,4.7000e+01
IMP_SCORE,5313,GO:0007519,1.1204e-01,2.3000e+01
IMP_SCORE,5314,GO:0021879,1.1204e-01,1.7000e+01
IMP_SCORE,5315,GO:0032376,1.1203e-01,9.0000e+00
IMP_SCORE,5316,GO:0016229,1.1195e-01,2.2000e+01
IMP_SCORE,5317,GO:0022891,1.1194e-01,3.1800e+02
IMP_SCORE,5318,GO:0045604,1.1191e-01,9.0000e+00
IMP_SCORE,5319,GO:0032786,1.1183e-01,3.0000e+00
IMP_SCORE,5320,GO:0060231,1.1179e-01,6.0000e+00
IMP_SCORE,5321,GO:0043022,1.1177e-01,1.9000e+01
IMP_SCORE,5322,GO:0030057,1.1174e-01,4.9000e+01
IMP_SCORE,5323,GO:0051170,1.1173e-01,5.6000e+01
IMP_SCORE,5324,GO:0098742,1.1170e-01,1.7200e+02
IMP_SCORE,5325,GO:0016820,1.1161e-01,4.5000e+01
IMP_SCORE,5326,GO:0001786,1.1160e-01,6.4000e+01
IMP_SCORE,5327,GO:0098930,1.1149e-01,1.9000e+01
IMP_SCORE,5328,GO:0098727,1.1149e-01,3.3000e+01
IMP_SCORE,5329,GO:1905030,1.1148e-01,1.0000e+01
IMP_SCORE,5330,GO:1903293,1.1130e-01,4.2000e+01
IMP_SCORE,5331,GO:0061458,1.1126e-01,1.0000e+01
IMP_SCORE,5332,GO:0000375,1.1112e-01,6.2000e+01
IMP_SCORE,5333,GO:0000785,1.1111e-01,1.1200e+02
IMP_SCORE,5334,GO:0021533,1.1111e-01,1.1000e+01
IMP_SCORE,5335,GO:0004016,1.1103e-01,3.0000e+00
IMP_SCORE,5336,GO:0035265,1.1097e-01,1.1000e+01
IMP_SCORE,5337,GO:0002385,1.1090e-01,2.3000e+01
IMP_SCORE,5338,GO:0090162,1.1076e-01,1.4000e+01
IMP_SCORE,5339,GO:0055083,1.1074e-01,1.3000e+01
IMP_SCORE,5340,GO:0021885,1.1073e-01,3.1000e+01
IMP_SCORE,5341,GO:0031491,1.1072e-01,1.5000e+01
IMP_SCORE,5342,GO:0035107,1.1064e-01,3.6000e+01
IMP_SCORE,5343,GO:0004559,1.1063e-01,2.6000e+01
IMP_SCORE,5344,GO:0042787,1.1061e-01,4.2000e+01
IMP_SCORE,5345,GO:0046634,1.1057e-01,1.9000e+01
IMP_SCORE,5346,GO:0009151,1.1052e-01,3.0000e+00
IMP_SCORE,5347,GO:0046463,1.1048e-01,2.9000e+01
IMP_SCORE,5348,GO:0000783,1.1046e-01,4.0000e+00
IMP_SCORE,5349,GO:0008589,1.1037e-01,1.2000e+01
IMP_SCORE,5350,GO:0045947,1.1036e-01,2.4000e+01
IMP_SCORE,5351,GO:1901137,1.1035e-01,1.4400e+02
IMP_SCORE,5352,GO:0043367,1.1033e-01,4.0000e+00
IMP_SCORE,5353,GO:0002456,1.1033e-01,2.1000e+01
IMP_SCORE,5354,GO:0055069,1.1027e-01,3.0000e+00
IMP_SCORE,5355,GO:0046942,1.1023e-01,9.3000e+01
IMP_SCORE,5356,GO:0031102,1.1016e-01,1.9000e+01
IMP_SCORE,5357,GO:0051806,1.1016e-01,5.0000e+01
IMP_SCORE,5358,GO:0016836,1.1012e-01,1.4000e+02
IMP_SCORE,5359,GO:0015085,1.1008e-01,7.4000e+01
IMP_SCORE,5360,GO:0043029,1.1005e-01,8.0000e+00
IMP_SCORE,5361,GO:0032735,1.1004e-01,9.0000e+00
IMP_SCORE,5362,GO:0015103,1.0982e-01,8.8000e+01
IMP_SCORE,5363,GO:0019433,1.0975e-01,1.3000e+01
IMP_SCORE,5364,GO:0016874,1.0972e-01,9.1000e+01
IMP_SCORE,5365,GO:0034969,1.0971e-01,2.5000e+01
IMP_SCORE,5366,GO:0009954,1.0970e-01,7.0000e+00
IMP_SCORE,5367,GO:0005922,1.0968e-01,3.9000e+01
IMP_SCORE,5368,GO:0009746,1.0967e-01,5.7000e+01
IMP_SCORE,5369,GO:0031489,1.0956e-01,3.0000e+00
IMP_SCORE,5370,GO:0070160,1.0949e-01,1.6400e+02
IMP_SCORE,5371,GO:0005923,1.0941e-01,1.5600e+02
IMP_SCORE,5372,GO:0042698,1.0941e-01,9.0000e+00
IMP_SCORE,5373,GO:0007599,1.0938e-01,7.7000e+01
IMP_SCORE,5374,GO:0005048,1.0927e-01,2.5000e+01
IMP_SCORE,5375,GO:0036297,1.0925e-01,1.3000e+01
IMP_SCORE,5376,GO:0045955,1.0921e-01,2.2000e+01
IMP_SCORE,5377,GO:0001056,1.0917e-01,1.0000e+00
IMP_SCORE,5378,GO:0043252,1.0916e-01,4.3000e+01
IMP_SCORE,5379,GO:0009156,1.0912e-01,1.9000e+01
IMP_SCORE,5380,GO:0009755,1.0903e-01,5.6000e+01
IMP_SCORE,5381,GO:0005003,1.0901e-01,2.1000e+01
IMP_SCORE,5382,GO:0010762,1.0899e-01,2.1000e+01
IMP_SCORE,5383,GO:0071805,1.0898e-01,4.8000e+01
IMP_SCORE,5384,GO:0072132,1.0897e-01,5.0000e+00
IMP_SCORE,5385,GO:0006633,1.0894e-01,5.9000e+01
IMP_SCORE,5386,GO:0051952,1.0879e-01,1.4000e+01
IMP_SCORE,5387,GO:0072376,1.0866e-01,5.4000e+01
IMP_SCORE,5388,GO:0030835,1.0859e-01,2.4000e+01
IMP_SCORE,5389,GO:0046530,1.0857e-01,4.0000e+00
IMP_SCORE,5390,GO:0006069,1.0856e-01,5.7000e+01
IMP_SCORE,5391,GO:0086001,1.0848e-01,1.2000e+01
IMP_SCORE,5392,GO:0046943,1.0848e-01,6.5000e+01
IMP_SCORE,5393,GO:1900026,1.0845e-01,1.0000e+01
IMP_SCORE,5394,GO:0002763,1.0835e-01,1.2000e+01
IMP_SCORE,5395,GO:0015079,1.0834e-01,6.0000e+01
IMP_SCORE,5396,GO:0046856,1.0832e-01,1.0000e+01
IMP_SCORE,5397,GO:0043523,1.0818e-01,5.5000e+01
IMP_SCORE,5398,GO:0044441,1.0813e-01,2.0400e+02
IMP_SCORE,5399,GO:0031201,1.0812e-01,1.9000e+01
IMP_SCORE,5400,GO:0000002,1.0810e-01,2.7000e+01
IMP_SCORE,5401,GO:1903579,1.0808e-01,7.0000e+00
IMP_SCORE,5402,GO:0060996,1.0802e-01,7.0000e+00
IMP_SCORE,5403,GO:0050681,1.0798e-01,1.6000e+01
IMP_SCORE,5404,GO:0030900,1.0786e-01,2.9000e+01
IMP_SCORE,5405,GO:0048232,1.0783e-01,1.8900e+02
IMP_SCORE,5406,GO:0034220,1.0777e-01,2.1800e+02
IMP_SCORE,5407,GO:0022414,1.0777e-01,5.6000e+02
IMP_SCORE,5408,GO:0006378,1.0764e-01,1.1000e+01
IMP_SCORE,5409,GO:0008329,1.0761e-01,2.6000e+01
IMP_SCORE,5410,GO:0030033,1.0761e-01,2.9000e+01
IMP_SCORE,5411,GO:0032373,1.0749e-01,1.9000e+01
IMP_SCORE,5412,GO:0014829,1.0746e-01,3.0000e+00
IMP_SCORE,5413,GO:0005813,1.0743e-01,2.0200e+02
IMP_SCORE,5414,GO:0004312,1.0739e-01,2.5000e+01
IMP_SCORE,5415,GO:0009913,1.0737e-01,3.5000e+01
IMP_SCORE,5416,GO:0044801,1.0728e-01,6.8000e+01
IMP_SCORE,5417,GO:0051494,1.0723e-01,4.6000e+01
IMP_SCORE,5418,GO:0044085,1.0720e-01,8.6000e+01
IMP_SCORE,5419,GO:0005261,1.0712e-01,8.2000e+01
IMP_SCORE,5420,GO:0030374,1.0707e-01,1.3000e+01
IMP_SCORE,5421,GO:0001972,1.0701e-01,8.0000e+00
IMP_SCORE,5422,GO:0016328,1.0700e-01,2.9000e+01
IMP_SCORE,5423,GO:0051968,1.0691e-01,1.1000e+01
IMP_SCORE,5424,GO:0007601,1.0691e-01,1.3200e+02
IMP_SCORE,5425,GO:0042562,1.0689e-01,6.2000e+01
IMP_SCORE,5426,GO:0043194,1.0686e-01,8.0000e+00
IMP_SCORE,5427,GO:0031258,1.0682e-01,1.6000e+01
IMP_SCORE,5428,GO:0014706,1.0671e-01,2.5000e+01
IMP_SCORE,5429,GO:0030217,1.0668e-01,2.6000e+01
IMP_SCORE,5430,GO:0035335,1.0664e-01,5.2000e+01
IMP_SCORE,5431,GO:0061158,1.0663e-01,3.0000e+00
IMP_SCORE,5432,GO:0016853,1.0660e-01,1.7000e+02
IMP_SCORE,5433,GO:0007283,1.0656e-01,1.8800e+02
IMP_SCORE,5434,GO:0016209,1.0647e-01,9.2000e+01
IMP_SCORE,5435,GO:0003887,1.0640e-01,1.2000e+01
IMP_SCORE,5436,GO:0035869,1.0633e-01,2.8000e+01
IMP_SCORE,5437,GO:0090025,1.0629e-01,8.0000e+00
IMP_SCORE,5438,GO:0003677,1.0626e-01,5.5100e+02
IMP_SCORE,5439,GO:0015108,1.0626e-01,5.0000e+01
IMP_SCORE,5440,GO:0008324,1.0625e-01,1.9800e+02
IMP_SCORE,5441,GO:1905950,1.0613e-01,1.2000e+01
IMP_SCORE,5442,GO:0006497,1.0612e-01,8.8000e+01
IMP_SCORE,5443,GO:0048268,1.0612e-01,1.7000e+01
IMP_SCORE,5444,GO:0044291,1.0607e-01,3.8000e+01
IMP_SCORE,5445,GO:0022624,1.0605e-01,5.0000e+00
IMP_SCORE,5446,GO:0043632,1.0579e-01,1.0800e+02
IMP_SCORE,5447,GO:0044454,1.0576e-01,1.2600e+02
IMP_SCORE,5448,GO:0042171,1.0572e-01,2.0000e+01
IMP_SCORE,5449,GO:0035587,1.0568e-01,3.6000e+01
IMP_SCORE,5450,GO:0022884,1.0561e-01,1.2000e+01
IMP_SCORE,5451,GO:0015175,1.0557e-01,2.7000e+01
IMP_SCORE,5452,GO:0010832,1.0556e-01,1.4000e+01
IMP_SCORE,5453,GO:0002363,1.0550e-01,1.0000e+01
IMP_SCORE,5454,GO:0061387,1.0549e-01,3.3000e+01
IMP_SCORE,5455,GO:0043372,1.0547e-01,6.0000e+00
IMP_SCORE,5456,GO:0019783,1.0544e-01,6.0000e+01
IMP_SCORE,5457,GO:0015266,1.0536e-01,5.0000e+00
IMP_SCORE,5458,GO:0042734,1.0536e-01,3.9000e+01
IMP_SCORE,5459,GO:0061695,1.0534e-01,3.5000e+01
IMP_SCORE,5460,GO:0033033,1.0527e-01,1.5000e+01
IMP_SCORE,5461,GO:0033198,1.0525e-01,1.1000e+01
IMP_SCORE,5462,GO:0070161,1.0524e-01,3.2700e+02
IMP_SCORE,5463,GO:0035305,1.0522e-01,5.9000e+01
IMP_SCORE,5464,GO:0001102,1.0518e-01,2.3000e+01
IMP_SCORE,5465,GO:0008376,1.0517e-01,4.5000e+01
IMP_SCORE,5466,GO:0003333,1.0517e-01,2.4000e+01
IMP_SCORE,5467,GO:0004859,1.0516e-01,4.3000e+01
IMP_SCORE,5468,GO:0021515,1.0513e-01,1.2000e+01
IMP_SCORE,5469,GO:0031418,1.0513e-01,1.5000e+01
IMP_SCORE,5470,GO:0040019,1.0505e-01,5.0000e+00
IMP_SCORE,5471,GO:0030295,1.0501e-01,3.7000e+01
IMP_SCORE,5472,GO:0071294,1.0498e-01,3.2000e+01
IMP_SCORE,5473,GO:0003785,1.0498e-01,1.6000e+01
IMP_SCORE,5474,GO:0019985,1.0492e-01,1.0000e+01
IMP_SCORE,5475,GO:0045454,1.0486e-01,3.8000e+01
IMP_SCORE,5476,GO:0048678,1.0482e-01,2.6000e+01
IMP_SCORE,5477,GO:0006907,1.0478e-01,2.1000e+01
IMP_SCORE,5478,GO:0019208,1.0465e-01,7.6000e+01
IMP_SCORE,5479,GO:0010765,1.0465e-01,1.9000e+01
IMP_SCORE,5480,GO:0060840,1.0451e-01,7.0000e+00
IMP_SCORE,5481,GO:0008150,1.0450e-01,1.3380e+03
IMP_SCORE,5482,GO:0033764,1.0448e-01,2.5000e+01
IMP_SCORE,5483,GO:0022836,1.0443e-01,1.2200e+02
IMP_SCORE,5484,GO:0002724,1.0443e-01,5.0000e+00
IMP_SCORE,5485,GO:0019886,1.0441e-01,7.2000e+01
IMP_SCORE,5486,GO:0008239,1.0437e-01,2.9000e+01
IMP_SCORE,5487,GO:0003002,1.0434e-01,6.8000e+01
IMP_SCORE,5488,GO:0006813,1.0433e-01,3.8000e+01
IMP_SCORE,5489,GO:0009163,1.0430e-01,2.5000e+01
IMP_SCORE,5490,GO:0000930,1.0423e-01,1.0000e+01
IMP_SCORE,5491,GO:0006968,1.0423e-01,1.0100e+02
IMP_SCORE,5492,GO:1904031,1.0419e-01,9.0000e+00
IMP_SCORE,5493,GO:0006544,1.0416e-01,1.2000e+01
IMP_SCORE,5494,GO:0035064,1.0404e-01,5.2000e+01
IMP_SCORE,5495,GO:0015012,1.0399e-01,3.0000e+00
IMP_SCORE,5496,GO:0006399,1.0398e-01,8.0000e+01
IMP_SCORE,5497,GO:0003712,1.0389e-01,1.6600e+02
IMP_SCORE,5498,GO:0031023,1.0388e-01,3.5000e+01
IMP_SCORE,5499,GO:0043631,1.0388e-01,1.3000e+01
IMP_SCORE,5500,GO:0046459,1.0386e-01,1.2000e+01
IMP_SCORE,5501,GO:0070525,1.0378e-01,8.0000e+00
IMP_SCORE,5502,GO:0015914,1.0370e-01,1.9000e+01
IMP_SCORE,5503,GO:0006405,1.0369e-01,2.1000e+01
IMP_SCORE,5504,GO:1901476,1.0356e-01,3.2000e+01
IMP_SCORE,5505,GO:0016540,1.0351e-01,4.6000e+01
IMP_SCORE,5506,GO:0051284,1.0350e-01,5.0000e+00
IMP_SCORE,5507,GO:0006977,1.0347e-01,1.3000e+01
IMP_SCORE,5508,GO:0008417,1.0346e-01,9.0000e+00
IMP_SCORE,5509,GO:0017137,1.0346e-01,7.5000e+01
IMP_SCORE,5510,GO:0016607,1.0343e-01,2.1000e+02
IMP_SCORE,5511,GO:0002675,1.0343e-01,2.1000e+01
IMP_SCORE,5512,GO:0045662,1.0343e-01,1.0000e+01
IMP_SCORE,5513,GO:1990542,1.0342e-01,1.4000e+01
IMP_SCORE,5514,GO:0098656,1.0342e-01,9.9000e+01
IMP_SCORE,5515,GO:0086002,1.0341e-01,8.0000e+00
IMP_SCORE,5516,GO:0030901,1.0340e-01,1.6000e+01
IMP_SCORE,5517,GO:0019827,1.0335e-01,3.6000e+01
IMP_SCORE,5518,GO:0009593,1.0334e-01,7.0000e+01
IMP_SCORE,5519,GO:0043548,1.0333e-01,1.6000e+01
IMP_SCORE,5520,GO:0009988,1.0309e-01,8.6000e+01
IMP_SCORE,5521,GO:0004653,1.0304e-01,4.2000e+01
IMP_SCORE,5522,GO:0034123,1.0300e-01,7.0000e+00
IMP_SCORE,5523,GO:0030855,1.0296e-01,1.2100e+02
IMP_SCORE,5524,GO:0009886,1.0293e-01,1.1000e+01
IMP_SCORE,5525,GO:0001653,1.0292e-01,6.0000e+01
IMP_SCORE,5526,GO:1902307,1.0284e-01,9.0000e+00
IMP_SCORE,5527,GO:0070232,1.0279e-01,3.0000e+01
IMP_SCORE,5528,GO:0019371,1.0271e-01,1.5000e+01
IMP_SCORE,5529,GO:0006801,1.0259e-01,1.4000e+01
IMP_SCORE,5530,GO:0060746,1.0253e-01,1.8000e+01
IMP_SCORE,5531,GO:0016887,1.0250e-01,1.4700e+02
IMP_SCORE,5532,GO:1900078,1.0244e-01,1.0000e+01
IMP_SCORE,5533,GO:0006720,1.0238e-01,7.0000e+01
IMP_SCORE,5534,GO:0051969,1.0228e-01,5.0000e+00
IMP_SCORE,5535,GO:0001912,1.0224e-01,9.0000e+00
IMP_SCORE,5536,GO:0015179,1.0220e-01,3.4000e+01
IMP_SCORE,5537,GO:0045760,1.0219e-01,1.0000e+00
IMP_SCORE,5538,GO:0002507,1.0219e-01,1.0000e+00
IMP_SCORE,5539,GO:0006396,1.0219e-01,2.0400e+02
IMP_SCORE,5540,GO:0032211,1.0203e-01,4.0000e+00
IMP_SCORE,5541,GO:0072666,1.0199e-01,1.7000e+01
IMP_SCORE,5542,GO:0008170,1.0183e-01,3.8000e+01
IMP_SCORE,5543,GO:0032281,1.0183e-01,1.6000e+01
IMP_SCORE,5544,GO:0002367,1.0172e-01,9.0000e+00
IMP_SCORE,5545,GO:1904029,1.0165e-01,2.4000e+01
IMP_SCORE,5546,GO:0008375,1.0165e-01,6.9000e+01
IMP_SCORE,5547,GO:0044451,1.0165e-01,3.8500e+02
IMP_SCORE,5548,GO:0046929,1.0162e-01,1.1000e+01
IMP_SCORE,5549,GO:0034356,1.0159e-01,6.0000e+00
IMP_SCORE,5550,GO:1902099,1.0158e-01,1.1000e+01
IMP_SCORE,5551,GO:0006978,1.0156e-01,8.0000e+00
IMP_SCORE,5552,GO:0072678,1.0155e-01,1.2000e+01
IMP_SCORE,5553,GO:0007095,1.0147e-01,1.1000e+01
IMP_SCORE,5554,GO:1901526,1.0143e-01,1.0000e+00
IMP_SCORE,5555,GO:0046185,1.0136e-01,1.0000e+01
IMP_SCORE,5556,GO:0043492,1.0116e-01,5.1000e+01
IMP_SCORE,5557,GO:1905809,1.0112e-01,2.0000e+00
IMP_SCORE,5558,GO:0060964,1.0109e-01,8.0000e+00
IMP_SCORE,5559,GO:0002323,1.0109e-01,3.0000e+00
IMP_SCORE,5560,GO:0015909,1.0108e-01,1.5000e+01
IMP_SCORE,5561,GO:0031430,1.0095e-01,5.7000e+01
IMP_SCORE,5562,GO:0033327,1.0088e-01,2.0000e+01
IMP_SCORE,5563,GO:0004935,1.0081e-01,4.0000e+00
IMP_SCORE,5564,GO:0005086,1.0080e-01,1.5000e+01
IMP_SCORE,5565,GO:0070840,1.0079e-01,3.0000e+00
IMP_SCORE,5566,GO:0004518,1.0077e-01,9.5000e+01
IMP_SCORE,5567,GO:0072503,1.0067e-01,9.7000e+01
IMP_SCORE,5568,GO:0030515,1.0066e-01,1.2000e+01
IMP_SCORE,5569,GO:0031644,1.0044e-01,3.0000e+01
IMP_SCORE,5570,GO:0034249,1.0039e-01,5.4000e+01
IMP_SCORE,5571,GO:0030011,1.0035e-01,8.0000e+00
IMP_SCORE,5572,GO:0051184,1.0028e-01,1.5000e+01
IMP_SCORE,5573,GO:0097659,1.0024e-01,2.0000e+02
IMP_SCORE,5574,GO:0030814,1.0020e-01,3.3000e+01
IMP_SCORE,5575,GO:0070603,1.0019e-01,2.9000e+01
IMP_SCORE,5576,GO:0036257,1.0016e-01,4.0000e+00
IMP_SCORE,5577,GO:0008509,1.0015e-01,1.5100e+02
IMP_SCORE,5578,GO:0030431,1.0012e-01,9.0000e+00
IMP_SCORE,5579,GO:0009226,1.0005e-01,4.5000e+01
IMP_SCORE,5580,GO:0035589,9.9987e-02,2.0000e+01
IMP_SCORE,5581,GO:0046607,9.9967e-02,2.0000e+00
IMP_SCORE,5582,GO:0090501,9.9892e-02,4.9000e+01
IMP_SCORE,5583,GO:0007034,9.9834e-02,5.0000e+01
IMP_SCORE,5584,GO:0007218,9.9732e-02,9.3000e+01
IMP_SCORE,5585,GO:0005249,9.9707e-02,4.0000e+01
IMP_SCORE,5586,GO:1990234,9.9705e-02,2.0100e+02
IMP_SCORE,5587,GO:0032588,9.9514e-02,4.7000e+01
IMP_SCORE,5588,GO:1903902,9.9494e-02,2.5000e+01
IMP_SCORE,5589,GO:0032780,9.9494e-02,1.6000e+01
IMP_SCORE,5590,GO:0003682,9.9481e-02,1.6200e+02
IMP_SCORE,5591,GO:0035336,9.9449e-02,3.6000e+01
IMP_SCORE,5592,GO:0048609,9.9393e-02,2.6400e+02
IMP_SCORE,5593,GO:0008484,9.9359e-02,4.1000e+01
IMP_SCORE,5594,GO:0071616,9.9346e-02,6.3000e+01
IMP_SCORE,5595,GO:0035725,9.9335e-02,4.7000e+01
IMP_SCORE,5596,GO:0071103,9.9331e-02,2.7000e+01
IMP_SCORE,5597,GO:0007600,9.9315e-02,3.0200e+02
IMP_SCORE,5598,GO:0042659,9.9283e-02,2.0000e+00
IMP_SCORE,5599,GO:0034704,9.9234e-02,3.2000e+01
IMP_SCORE,5600,GO:0070085,9.9226e-02,8.8000e+01
IMP_SCORE,5601,GO:0098636,9.9221e-02,4.0000e+01
IMP_SCORE,5602,GO:0035384,9.9131e-02,5.5000e+01
IMP_SCORE,5603,GO:0052866,9.9038e-02,2.2000e+01
IMP_SCORE,5604,GO:0032645,9.9027e-02,8.0000e+00
IMP_SCORE,5605,GO:0090305,9.8994e-02,8.8000e+01
IMP_SCORE,5606,GO:0021602,9.8992e-02,9.0000e+00
IMP_SCORE,5607,GO:0030119,9.8982e-02,2.5000e+01
IMP_SCORE,5608,GO:0097610,9.8969e-02,4.2000e+01
IMP_SCORE,5609,GO:0006164,9.8935e-02,2.7000e+01
IMP_SCORE,5610,GO:0030433,9.8900e-02,1.2000e+01
IMP_SCORE,5611,GO:0030803,9.8894e-02,9.0000e+00
IMP_SCORE,5612,GO:0045684,9.8817e-02,8.0000e+00
IMP_SCORE,5613,GO:1904925,9.8798e-02,9.0000e+00
IMP_SCORE,5614,GO:0098815,9.8701e-02,9.0000e+00
IMP_SCORE,5615,GO:0015908,9.8666e-02,2.1000e+01
IMP_SCORE,5616,GO:0019748,9.8652e-02,2.6000e+01
IMP_SCORE,5617,GO:0009394,9.8625e-02,9.0000e+00
IMP_SCORE,5618,GO:0001709,9.8552e-02,3.6000e+01
IMP_SCORE,5619,GO:0050821,9.8540e-02,4.3000e+01
IMP_SCORE,5620,GO:0033750,9.8537e-02,3.0000e+00
IMP_SCORE,5621,GO:0005697,9.8508e-02,6.0000e+00
IMP_SCORE,5622,GO:0008186,9.8463e-02,2.7000e+01
IMP_SCORE,5623,GO:0016779,9.8445e-02,7.2000e+01
IMP_SCORE,5624,GO:0002039,9.8413e-02,3.0000e+01
IMP_SCORE,5625,GO:0044455,9.8365e-02,8.3000e+01
IMP_SCORE,5626,GO:2000008,9.8339e-02,1.4000e+01
IMP_SCORE,5627,GO:0005575,9.8289e-02,7.0300e+02
IMP_SCORE,5628,GO:0035327,9.8265e-02,9.0000e+00
IMP_SCORE,5629,GO:0046474,9.8239e-02,9.5000e+01
IMP_SCORE,5630,GO:0043369,9.8162e-02,1.2000e+01
IMP_SCORE,5631,GO:0051438,9.7963e-02,1.5000e+01
IMP_SCORE,5632,GO:0003148,9.7885e-02,2.0000e+00
IMP_SCORE,5633,GO:0016814,9.7885e-02,2.0000e+01
IMP_SCORE,5634,GO:0043489,9.7876e-02,3.0000e+00
IMP_SCORE,5635,GO:0007212,9.7767e-02,3.5000e+01
IMP_SCORE,5636,GO:0005743,9.7705e-02,1.9300e+02
IMP_SCORE,5637,GO:0016579,9.7605e-02,7.4000e+01
IMP_SCORE,5638,GO:0030545,9.7573e-02,3.5000e+01
IMP_SCORE,5639,GO:0032580,9.7543e-02,6.6000e+01
IMP_SCORE,5640,GO:0016500,9.7516e-02,1.7000e+01
IMP_SCORE,5641,GO:0035637,9.7420e-02,3.3000e+01
IMP_SCORE,5642,GO:0046658,9.7315e-02,4.7000e+01
IMP_SCORE,5643,GO:0007517,9.7259e-02,5.4000e+01
IMP_SCORE,5644,GO:0018394,9.7231e-02,2.2000e+01
IMP_SCORE,5645,GO:0022804,9.7184e-02,1.6400e+02
IMP_SCORE,5646,GO:0002934,9.7179e-02,5.0000e+00
IMP_SCORE,5647,GO:0050953,9.7179e-02,1.4400e+02
IMP_SCORE,5648,GO:2000401,9.7168e-02,1.5000e+01
IMP_SCORE,5649,GO:0051183,9.7125e-02,2.0000e+01
IMP_SCORE,5650,GO:1902476,9.7107e-02,4.2000e+01
IMP_SCORE,5651,GO:0032695,9.7034e-02,5.0000e+00
IMP_SCORE,5652,GO:0003678,9.6951e-02,1.4000e+01
IMP_SCORE,5653,GO:0070189,9.6845e-02,1.2000e+01
IMP_SCORE,5654,GO:0042516,9.6836e-02,1.8000e+01
IMP_SCORE,5655,GO:0000725,9.6832e-02,1.7000e+01
IMP_SCORE,5656,GO:0003382,9.6732e-02,1.2000e+01
IMP_SCORE,5657,GO:0003690,9.6722e-02,1.4600e+02
IMP_SCORE,5658,GO:0022824,9.6592e-02,2.5000e+01
IMP_SCORE,5659,GO:0030955,9.6571e-02,6.0000e+00
IMP_SCORE,5660,GO:0001530,9.6536e-02,3.1000e+01
IMP_SCORE,5661,GO:0036459,9.6527e-02,6.5000e+01
IMP_SCORE,5662,GO:0060048,9.6518e-02,1.4000e+01
IMP_SCORE,5663,GO:0031061,9.6492e-02,8.0000e+00
IMP_SCORE,5664,GO:0032371,9.6451e-02,1.6000e+01
IMP_SCORE,5665,GO:0003774,9.6392e-02,8.3000e+01
IMP_SCORE,5666,GO:0015631,9.6295e-02,2.0000e+02
IMP_SCORE,5667,GO:0008237,9.6186e-02,1.2000e+02
IMP_SCORE,5668,GO:0034450,9.6138e-02,4.0000e+00
IMP_SCORE,5669,GO:0060271,9.6113e-02,6.9000e+01
IMP_SCORE,5670,GO:0021915,9.6041e-02,1.5000e+01
IMP_SCORE,5671,GO:0034440,9.5976e-02,4.6000e+01
IMP_SCORE,5672,GO:0042135,9.5962e-02,1.7000e+01
IMP_SCORE,5673,GO:0030275,9.5910e-02,1.5000e+01
IMP_SCORE,5674,GO:0007031,9.5790e-02,1.2000e+01
IMP_SCORE,5675,GO:0045682,9.5662e-02,1.6000e+01
IMP_SCORE,5676,GO:0015918,9.5650e-02,1.6000e+01
IMP_SCORE,5677,GO:0061733,9.5576e-02,3.5000e+01
IMP_SCORE,5678,GO:0097729,9.5429e-02,1.3000e+01
IMP_SCORE,5679,GO:0033116,9.5425e-02,4.8000e+01
IMP_SCORE,5680,GO:0036064,9.5423e-02,3.6000e+01
IMP_SCORE,5681,GO:0051784,9.5423e-02,1.3000e+01
IMP_SCORE,5682,GO:0008643,9.5259e-02,5.9000e+01
IMP_SCORE,5683,GO:0005763,9.5214e-02,1.4000e+01
IMP_SCORE,5684,GO:0006364,9.5176e-02,5.6000e+01
IMP_SCORE,5685,GO:0071804,9.5176e-02,3.9000e+01
IMP_SCORE,5686,GO:0070279,9.5044e-02,6.0000e+01
IMP_SCORE,5687,GO:0051018,9.5021e-02,4.8000e+01
IMP_SCORE,5688,GO:0001664,9.4973e-02,1.0200e+02
IMP_SCORE,5689,GO:0004526,9.4920e-02,5.0000e+00
IMP_SCORE,5690,GO:0045652,9.4825e-02,4.0000e+00
IMP_SCORE,5691,GO:1902254,9.4681e-02,1.6000e+01
IMP_SCORE,5692,GO:0007405,9.4678e-02,1.1000e+01
IMP_SCORE,5693,GO:0009112,9.4655e-02,2.0000e+01
IMP_SCORE,5694,GO:0006414,9.4610e-02,3.2000e+01
IMP_SCORE,5695,GO:0031305,9.4586e-02,1.2000e+01
IMP_SCORE,5696,GO:0032266,9.4569e-02,1.9000e+01
IMP_SCORE,5697,GO:0009199,9.4505e-02,3.2000e+01
IMP_SCORE,5698,GO:0004198,9.4385e-02,2.9000e+01
IMP_SCORE,5699,GO:0033017,9.4169e-02,1.4000e+01
IMP_SCORE,5700,GO:0032369,9.4167e-02,5.0000e+00
IMP_SCORE,5701,GO:0019083,9.4113e-02,1.0000e+01
IMP_SCORE,5702,GO:0031056,9.4078e-02,4.0000e+01
IMP_SCORE,5703,GO:0006703,9.4045e-02,1.6000e+01
IMP_SCORE,5704,GO:0070300,9.3990e-02,3.0000e+01
IMP_SCORE,5705,GO:0048511,9.3917e-02,1.3500e+02
IMP_SCORE,5706,GO:0050995,9.3843e-02,2.0000e+01
IMP_SCORE,5707,GO:0019840,9.3827e-02,4.9000e+01
IMP_SCORE,5708,GO:0004869,9.3798e-02,4.4000e+01
IMP_SCORE,5709,GO:0046835,9.3771e-02,1.7000e+01
IMP_SCORE,5710,GO:0090207,9.3650e-02,1.7000e+01
IMP_SCORE,5711,GO:0009642,9.3579e-02,4.0000e+00
IMP_SCORE,5712,GO:0000132,9.3507e-02,2.0000e+00
IMP_SCORE,5713,GO:0032401,9.3378e-02,8.0000e+00
IMP_SCORE,5714,GO:0045071,9.3348e-02,3.6000e+01
IMP_SCORE,5715,GO:0001608,9.3348e-02,3.0000e+01
IMP_SCORE,5716,GO:0010880,9.3311e-02,3.0000e+00
IMP_SCORE,5717,GO:0001707,9.3141e-02,1.3000e+01
IMP_SCORE,5718,GO:0000470,9.3077e-02,1.5000e+01
IMP_SCORE,5719,GO:0002714,9.3051e-02,1.8000e+01
IMP_SCORE,5720,GO:0035413,9.3013e-02,4.0000e+00
IMP_SCORE,5721,GO:0030864,9.3013e-02,3.5000e+01
IMP_SCORE,5722,GO:0016758,9.2980e-02,1.4400e+02
IMP_SCORE,5723,GO:0001671,9.2950e-02,2.6000e+01
IMP_SCORE,5724,GO:0015077,9.2935e-02,1.1800e+02
IMP_SCORE,5725,GO:0080008,9.2892e-02,1.1000e+01
IMP_SCORE,5726,GO:0019203,9.2889e-02,1.0000e+00
IMP_SCORE,5727,GO:0038096,9.2884e-02,3.4000e+01
IMP_SCORE,5728,GO:0016266,9.2759e-02,4.3000e+01
IMP_SCORE,5729,GO:0044743,9.2674e-02,9.0000e+00
IMP_SCORE,5730,GO:0001540,9.2656e-02,9.5000e+01
IMP_SCORE,5731,GO:0004551,9.2524e-02,1.3000e+01
IMP_SCORE,5732,GO:0043485,9.2467e-02,1.5000e+01
IMP_SCORE,5733,GO:0035987,9.2423e-02,1.7000e+01
IMP_SCORE,5734,GO:0061098,9.2350e-02,2.2000e+01
IMP_SCORE,5735,GO:0006024,9.2200e-02,4.5000e+01
IMP_SCORE,5736,GO:0072599,9.2189e-02,1.7000e+01
IMP_SCORE,5737,GO:0042633,9.2165e-02,1.0000e+01
IMP_SCORE,5738,GO:0001891,9.2102e-02,3.1000e+01
IMP_SCORE,5739,GO:0032075,9.2044e-02,2.0000e+00
IMP_SCORE,5740,GO:0051354,9.2043e-02,6.0000e+00
IMP_SCORE,5741,GO:0042733,9.1932e-02,4.3000e+01
IMP_SCORE,5742,GO:0009126,9.1884e-02,5.8000e+01
IMP_SCORE,5743,GO:0044275,9.1832e-02,2.3000e+01
IMP_SCORE,5744,GO:0018024,9.1822e-02,1.6000e+01
IMP_SCORE,5745,GO:0008331,9.1786e-02,1.2000e+01
IMP_SCORE,5746,GO:0001755,9.1777e-02,9.0000e+00
IMP_SCORE,5747,GO:0014032,9.1646e-02,1.0000e+01
IMP_SCORE,5748,GO:0006783,9.1598e-02,1.7000e+01
IMP_SCORE,5749,GO:0007638,9.1555e-02,6.0000e+00
IMP_SCORE,5750,GO:0019789,9.1536e-02,6.0000e+00
IMP_SCORE,5751,GO:0035116,9.1526e-02,3.0000e+00
IMP_SCORE,5752,GO:0032024,9.1082e-02,2.5000e+01
IMP_SCORE,5753,GO:1900121,9.1052e-02,5.0000e+00
IMP_SCORE,5754,GO:0090084,9.1034e-02,1.4000e+01
IMP_SCORE,5755,GO:0002715,9.0955e-02,2.0000e+01
IMP_SCORE,5756,GO:2000482,9.0943e-02,1.7000e+01
IMP_SCORE,5757,GO:0004190,9.0938e-02,5.6000e+01
IMP_SCORE,5758,GO:0003085,9.0885e-02,6.0000e+00
IMP_SCORE,5759,GO:0032968,9.0859e-02,2.0000e+00
IMP_SCORE,5760,GO:0000295,9.0843e-02,1.4000e+01
IMP_SCORE,5761,GO:0007126,9.0814e-02,2.1000e+01
IMP_SCORE,5762,GO:1905354,9.0693e-02,1.9000e+01
IMP_SCORE,5763,GO:0071526,9.0511e-02,1.4000e+01
IMP_SCORE,5764,GO:0002922,9.0501e-02,4.0000e+00
IMP_SCORE,5765,GO:0051589,9.0499e-02,6.0000e+00
IMP_SCORE,5766,GO:0048484,9.0489e-02,1.4000e+01
IMP_SCORE,5767,GO:0006595,9.0461e-02,1.8000e+01
IMP_SCORE,5768,GO:0016765,9.0351e-02,8.8000e+01
IMP_SCORE,5769,GO:0050996,9.0346e-02,7.0000e+00
IMP_SCORE,5770,GO:0006306,9.0288e-02,1.2000e+01
IMP_SCORE,5771,GO:0009415,9.0287e-02,1.1000e+01
IMP_SCORE,5772,GO:0051770,8.9951e-02,6.0000e+00
IMP_SCORE,5773,GO:0015081,8.9891e-02,5.3000e+01
IMP_SCORE,5774,GO:0042692,8.9851e-02,2.0000e+01
IMP_SCORE,5775,GO:1901550,8.9788e-02,9.0000e+00
IMP_SCORE,5776,GO:0031231,8.9747e-02,1.3000e+01
IMP_SCORE,5777,GO:0006575,8.9734e-02,8.9000e+01
IMP_SCORE,5778,GO:0016668,8.9709e-02,1.3000e+01
IMP_SCORE,5779,GO:0032012,8.9702e-02,1.3000e+01
IMP_SCORE,5780,GO:2000810,8.9684e-02,7.0000e+00
IMP_SCORE,5781,GO:1902883,8.9670e-02,1.4000e+01
IMP_SCORE,5782,GO:0043161,8.9530e-02,6.2000e+01
IMP_SCORE,5783,GO:0015671,8.9522e-02,1.1000e+01
IMP_SCORE,5784,GO:1902572,8.9409e-02,7.0000e+00
IMP_SCORE,5785,GO:0090659,8.9395e-02,1.0000e+01
IMP_SCORE,5786,GO:0005537,8.9330e-02,3.3000e+01
IMP_SCORE,5787,GO:0010259,8.9307e-02,1.2000e+01
IMP_SCORE,5788,GO:0007281,8.9266e-02,6.4000e+01
IMP_SCORE,5789,GO:1901797,8.9255e-02,1.7000e+01
IMP_SCORE,5790,GO:0050766,8.9147e-02,1.7000e+01
IMP_SCORE,5791,GO:0030326,8.9076e-02,3.1000e+01
IMP_SCORE,5792,GO:0015278,8.9060e-02,5.0000e+00
IMP_SCORE,5793,GO:0006281,8.9047e-02,1.0400e+02
IMP_SCORE,5794,GO:0032784,8.8995e-02,5.2000e+01
IMP_SCORE,5795,GO:1903020,8.8913e-02,2.0000e+00
IMP_SCORE,5796,GO:0008080,8.8889e-02,6.4000e+01
IMP_SCORE,5797,GO:0046500,8.8824e-02,1.5000e+01
IMP_SCORE,5798,GO:0032228,8.8822e-02,1.9000e+01
IMP_SCORE,5799,GO:0007379,8.8780e-02,5.0000e+00
IMP_SCORE,5800,GO:0009952,8.8687e-02,3.5000e+01
IMP_SCORE,5801,GO:0045061,8.8620e-02,1.0000e+01
IMP_SCORE,5802,GO:0051965,8.8392e-02,5.5000e+01
IMP_SCORE,5803,GO:0006333,8.8311e-02,2.3000e+01
IMP_SCORE,5804,GO:0098659,8.8310e-02,1.6000e+01
IMP_SCORE,5805,GO:0099106,8.8286e-02,7.7000e+01
IMP_SCORE,5806,GO:0060969,8.8151e-02,5.0000e+00
IMP_SCORE,5807,GO:0031128,8.8057e-02,1.5000e+01
IMP_SCORE,5808,GO:0031593,8.7980e-02,1.8000e+01
IMP_SCORE,5809,GO:0006885,8.7882e-02,2.8000e+01
IMP_SCORE,5810,GO:0001906,8.7864e-02,3.2000e+01
IMP_SCORE,5811,GO:0005604,8.7836e-02,1.3000e+02
IMP_SCORE,5812,GO:0005681,8.7816e-02,6.0000e+01
IMP_SCORE,5813,GO:0070670,8.7788e-02,8.0000e+00
IMP_SCORE,5814,GO:0005798,8.7770e-02,2.5000e+01
IMP_SCORE,5815,GO:0000038,8.7663e-02,4.4000e+01
IMP_SCORE,5816,GO:0008308,8.7659e-02,1.0000e+01
IMP_SCORE,5817,GO:0032984,8.7551e-02,7.6000e+01
IMP_SCORE,5818,GO:0005790,8.7475e-02,8.0000e+00
IMP_SCORE,5819,GO:1905369,8.7472e-02,2.3000e+01
IMP_SCORE,5820,GO:0007156,8.7347e-02,1.1100e+02
IMP_SCORE,5821,GO:0051276,8.7344e-02,1.1700e+02
IMP_SCORE,5822,GO:0002377,8.7242e-02,1.3000e+01
IMP_SCORE,5823,GO:0006089,8.7174e-02,6.0000e+00
IMP_SCORE,5824,GO:0035902,8.7160e-02,1.2000e+01
IMP_SCORE,5825,GO:0007249,8.7123e-02,4.4000e+01
IMP_SCORE,5826,GO:0010181,8.7122e-02,1.8000e+01
IMP_SCORE,5827,GO:0006904,8.7096e-02,3.7000e+01
IMP_SCORE,5828,GO:2000648,8.7033e-02,2.4000e+01
IMP_SCORE,5829,GO:0097696,8.7023e-02,1.6000e+01
IMP_SCORE,5830,GO:0034660,8.7003e-02,1.4400e+02
IMP_SCORE,5831,GO:0007224,8.6859e-02,4.3000e+01
IMP_SCORE,5832,GO:0043414,8.6840e-02,5.3000e+01
IMP_SCORE,5833,GO:1902494,8.6783e-02,3.7600e+02
IMP_SCORE,5834,GO:0002070,8.6759e-02,3.0000e+00
IMP_SCORE,5835,GO:0030877,8.6749e-02,4.0000e+00
IMP_SCORE,5836,GO:0006895,8.6749e-02,1.5000e+01
IMP_SCORE,5837,GO:0101005,8.6691e-02,7.7000e+01
IMP_SCORE,5838,GO:0045824,8.6628e-02,2.5000e+01
IMP_SCORE,5839,GO:0051055,8.6623e-02,9.0000e+00
IMP_SCORE,5840,GO:0007140,8.6571e-02,1.3000e+01
IMP_SCORE,5841,GO:2000243,8.6546e-02,2.1000e+01
IMP_SCORE,5842,GO:0000922,8.6513e-02,1.0200e+02
IMP_SCORE,5843,GO:0006409,8.6485e-02,4.0000e+00
IMP_SCORE,5844,GO:0051647,8.6345e-02,1.7000e+01
IMP_SCORE,5845,GO:0097223,8.6319e-02,1.1200e+02
IMP_SCORE,5846,GO:0000578,8.6270e-02,1.4000e+01
IMP_SCORE,5847,GO:0035269,8.6267e-02,1.1000e+01
IMP_SCORE,5848,GO:1901888,8.6254e-02,2.3000e+01
IMP_SCORE,5849,GO:0016655,8.6227e-02,3.4000e+01
IMP_SCORE,5850,GO:0001104,8.6074e-02,3.0000e+01
IMP_SCORE,5851,GO:0055070,8.5918e-02,1.2000e+01
IMP_SCORE,5852,GO:0006730,8.5770e-02,4.5000e+01
IMP_SCORE,5853,GO:0010824,8.5713e-02,1.3000e+01
IMP_SCORE,5854,GO:2001028,8.5682e-02,2.0000e+00
IMP_SCORE,5855,GO:0035809,8.5664e-02,6.0000e+00
IMP_SCORE,5856,GO:0000959,8.5656e-02,1.3000e+01
IMP_SCORE,5857,GO:0036148,8.5613e-02,9.0000e+00
IMP_SCORE,5858,GO:0030073,8.5565e-02,7.0000e+00
IMP_SCORE,5859,GO:0031624,8.5536e-02,9.0000e+00
IMP_SCORE,5860,GO:0015125,8.5512e-02,1.0000e+01
IMP_SCORE,5861,GO:0009881,8.5488e-02,9.0000e+00
IMP_SCORE,5862,GO:0043178,8.5392e-02,6.0000e+01
IMP_SCORE,5863,GO:0016747,8.5248e-02,1.9500e+02
IMP_SCORE,5864,GO:0006446,8.5229e-02,3.1000e+01
IMP_SCORE,5865,GO:0090383,8.5170e-02,1.0000e+01
IMP_SCORE,5866,GO:0042415,8.5009e-02,1.2000e+01
IMP_SCORE,5867,GO:0001614,8.4997e-02,4.0000e+01
IMP_SCORE,5868,GO:0061337,8.4995e-02,3.3000e+01
IMP_SCORE,5869,GO:0008105,8.4989e-02,1.2000e+01
IMP_SCORE,5870,GO:0002716,8.4735e-02,6.0000e+00
IMP_SCORE,5871,GO:0070888,8.4732e-02,2.9000e+01
IMP_SCORE,5872,GO:0033875,8.4692e-02,1.3000e+01
IMP_SCORE,5873,GO:0032993,8.4642e-02,4.1000e+01
IMP_SCORE,5874,GO:0034724,8.4580e-02,1.7000e+01
IMP_SCORE,5875,GO:0044130,8.4576e-02,5.0000e+00
IMP_SCORE,5876,GO:0098878,8.4568e-02,2.4000e+01
IMP_SCORE,5877,GO:0006413,8.4534e-02,5.0000e+01
IMP_SCORE,5878,GO:0000421,8.4405e-02,1.5000e+01
IMP_SCORE,5879,GO:0032886,8.4396e-02,6.4000e+01
IMP_SCORE,5880,GO:0005852,8.4353e-02,1.6000e+01
IMP_SCORE,5881,GO:0072676,8.4336e-02,1.8000e+01
IMP_SCORE,5882,GO:0006352,8.4309e-02,3.6000e+01
IMP_SCORE,5883,GO:0090723,8.4278e-02,1.2000e+01
IMP_SCORE,5884,GO:0051775,8.4213e-02,1.5000e+01
IMP_SCORE,5885,GO:0098631,8.4137e-02,3.7000e+01
IMP_SCORE,5886,GO:1990204,8.4136e-02,5.8000e+01
IMP_SCORE,5887,GO:0034374,8.4093e-02,6.0000e+00
IMP_SCORE,5888,GO:0033013,8.4071e-02,4.1000e+01
IMP_SCORE,5889,GO:0035113,8.3964e-02,2.7000e+01
IMP_SCORE,5890,GO:0043073,8.3958e-02,1.7000e+01
IMP_SCORE,5891,GO:0000723,8.3918e-02,2.1000e+01
IMP_SCORE,5892,GO:0002088,8.3908e-02,2.4000e+01
IMP_SCORE,5893,GO:0043097,8.3810e-02,1.3000e+01
IMP_SCORE,5894,GO:0003729,8.3756e-02,8.8000e+01
IMP_SCORE,5895,GO:0008053,8.3732e-02,4.0000e+00
IMP_SCORE,5896,GO:0008542,8.3563e-02,6.0000e+00
IMP_SCORE,5897,GO:0048029,8.3552e-02,5.5000e+01
IMP_SCORE,5898,GO:0016805,8.3519e-02,1.5000e+01
IMP_SCORE,5899,GO:0008194,8.3499e-02,1.0900e+02
IMP_SCORE,5900,GO:0002446,8.3313e-02,5.0000e+00
IMP_SCORE,5901,GO:0010839,8.3302e-02,8.0000e+00
IMP_SCORE,5902,GO:1903825,8.3285e-02,3.8000e+01
IMP_SCORE,5903,GO:0000781,8.3208e-02,4.5000e+01
IMP_SCORE,5904,GO:0010935,8.3126e-02,7.0000e+00
IMP_SCORE,5905,GO:0016896,8.3081e-02,1.5000e+01
IMP_SCORE,5906,GO:0070063,8.3061e-02,2.6000e+01
IMP_SCORE,5907,GO:0061469,8.3035e-02,1.1000e+01
IMP_SCORE,5908,GO:0031229,8.3017e-02,2.1000e+01
IMP_SCORE,5909,GO:0006949,8.2936e-02,3.4000e+01
IMP_SCORE,5910,GO:0043486,8.2873e-02,1.4000e+01
IMP_SCORE,5911,GO:0036075,8.2792e-02,2.1000e+01
IMP_SCORE,5912,GO:0032736,8.2745e-02,7.0000e+00
IMP_SCORE,5913,GO:0004114,8.2698e-02,1.5000e+01
IMP_SCORE,5914,GO:0007420,8.2642e-02,1.4700e+02
IMP_SCORE,5915,GO:0000398,8.2580e-02,6.0000e+01
IMP_SCORE,5916,GO:0022618,8.2562e-02,9.2000e+01
IMP_SCORE,5917,GO:0007276,8.2517e-02,2.1200e+02
IMP_SCORE,5918,GO:0043650,8.2508e-02,8.0000e+00
IMP_SCORE,5919,GO:0006063,8.2339e-02,1.3000e+01
IMP_SCORE,5920,GO:0006266,8.2197e-02,4.0000e+00
IMP_SCORE,5921,GO:0002449,8.2181e-02,5.4000e+01
IMP_SCORE,5922,GO:0009301,8.2134e-02,2.1000e+01
IMP_SCORE,5923,GO:0009235,8.2092e-02,1.2000e+01
IMP_SCORE,5924,GO:0002181,8.2006e-02,9.0000e+00
IMP_SCORE,5925,GO:0004950,8.2002e-02,1.9000e+01
IMP_SCORE,5926,GO:1903779,8.1946e-02,4.2000e+01
IMP_SCORE,5927,GO:0004065,8.1757e-02,2.7000e+01
IMP_SCORE,5928,GO:0005767,8.1750e-02,2.0000e+01
IMP_SCORE,5929,GO:0010923,8.1703e-02,4.4000e+01
IMP_SCORE,5930,GO:0006833,8.1645e-02,3.6000e+01
IMP_SCORE,5931,GO:0010561,8.1635e-02,7.0000e+00
IMP_SCORE,5932,GO:0019825,8.1627e-02,3.5000e+01
IMP_SCORE,5933,GO:0030225,8.1547e-02,1.2000e+01
IMP_SCORE,5934,GO:0051974,8.1482e-02,3.0000e+00
IMP_SCORE,5935,GO:0006688,8.1232e-02,3.9000e+01
IMP_SCORE,5936,GO:0086080,8.1225e-02,7.0000e+00
IMP_SCORE,5937,GO:0086010,8.1045e-02,1.9000e+01
IMP_SCORE,5938,GO:0032770,8.0981e-02,5.0000e+00
IMP_SCORE,5939,GO:0001909,8.0924e-02,2.6000e+01
IMP_SCORE,5940,GO:0070492,8.0889e-02,8.4000e+01
IMP_SCORE,5941,GO:0006691,8.0882e-02,1.4000e+01
IMP_SCORE,5942,GO:0017127,8.0823e-02,4.0000e+00
IMP_SCORE,5943,GO:0035036,8.0751e-02,4.3000e+01
IMP_SCORE,5944,GO:0006605,8.0687e-02,9.3000e+01
IMP_SCORE,5945,GO:0033162,8.0686e-02,2.0000e+00
IMP_SCORE,5946,GO:0016709,8.0643e-02,3.7000e+01
IMP_SCORE,5947,GO:0022843,8.0637e-02,6.3000e+01
IMP_SCORE,5948,GO:0010863,8.0524e-02,8.0000e+00
IMP_SCORE,5949,GO:0031111,8.0500e-02,1.5000e+01
IMP_SCORE,5950,GO:0034062,8.0351e-02,2.4000e+01
IMP_SCORE,5951,GO:0005391,8.0335e-02,1.7000e+01
IMP_SCORE,5952,GO:0044702,8.0146e-02,4.4000e+02
IMP_SCORE,5953,GO:0097381,8.0107e-02,6.0000e+00
IMP_SCORE,5954,GO:1900015,8.0048e-02,1.3000e+01
IMP_SCORE,5955,GO:0032104,8.0001e-02,6.0000e+00
IMP_SCORE,5956,GO:1905710,7.9983e-02,6.0000e+00
IMP_SCORE,5957,GO:0000983,7.9874e-02,4.0000e+00
IMP_SCORE,5958,GO:0050807,7.9821e-02,7.9000e+01
IMP_SCORE,5959,GO:0006103,7.9733e-02,1.6000e+01
IMP_SCORE,5960,GO:0045022,7.9682e-02,8.0000e+00
IMP_SCORE,5961,GO:0032095,7.9636e-02,2.0000e+00
IMP_SCORE,5962,GO:0044445,7.9550e-02,8.8000e+01
IMP_SCORE,5963,GO:0015749,7.9526e-02,3.9000e+01
IMP_SCORE,5964,GO:0016514,7.9479e-02,4.0000e+00
IMP_SCORE,5965,GO:0071243,7.9436e-02,1.1000e+01
IMP_SCORE,5966,GO:0060192,7.9343e-02,6.0000e+00
IMP_SCORE,5967,GO:0030518,7.9337e-02,1.5000e+01
IMP_SCORE,5968,GO:0006073,7.9305e-02,3.0000e+01
IMP_SCORE,5969,GO:0071577,7.9196e-02,1.9000e+01
IMP_SCORE,5970,GO:0005227,7.9190e-02,2.1000e+01
IMP_SCORE,5971,GO:0006310,7.9122e-02,4.9000e+01
IMP_SCORE,5972,GO:0050840,7.9071e-02,5.7000e+01
IMP_SCORE,5973,GO:0099500,7.9046e-02,1.5000e+01
IMP_SCORE,5974,GO:0016278,7.9023e-02,1.7000e+01
IMP_SCORE,5975,GO:0006403,7.8955e-02,1.3000e+01
IMP_SCORE,5976,GO:0009584,7.8916e-02,1.8000e+01
IMP_SCORE,5977,GO:0051181,7.8882e-02,1.4000e+01
IMP_SCORE,5978,GO:0045056,7.8822e-02,7.0000e+00
IMP_SCORE,5979,GO:0072111,7.8802e-02,7.0000e+00
IMP_SCORE,5980,GO:0034314,7.8785e-02,7.0000e+00
IMP_SCORE,5981,GO:0070423,7.8780e-02,7.0000e+00
IMP_SCORE,5982,GO:0071688,7.8627e-02,5.0000e+00
IMP_SCORE,5983,GO:0016573,7.8560e-02,1.5000e+01
IMP_SCORE,5984,GO:0032098,7.8550e-02,5.0000e+00
IMP_SCORE,5985,GO:0010889,7.8500e-02,8.0000e+00
IMP_SCORE,5986,GO:0035267,7.8474e-02,4.0000e+00
IMP_SCORE,5987,GO:0036314,7.8330e-02,1.7000e+01
IMP_SCORE,5988,GO:0021549,7.8133e-02,4.0000e+01
IMP_SCORE,5989,GO:0065004,7.8110e-02,5.9000e+01
IMP_SCORE,5990,GO:0009130,7.8057e-02,1.2000e+01
IMP_SCORE,5991,GO:0006402,7.7972e-02,3.0000e+01
IMP_SCORE,5992,GO:0005355,7.7821e-02,2.0000e+01
IMP_SCORE,5993,GO:0021675,7.7814e-02,1.5000e+01
IMP_SCORE,5994,GO:0065002,7.7703e-02,1.4000e+01
IMP_SCORE,5995,GO:0046033,7.7695e-02,2.0000e+00
IMP_SCORE,5996,GO:0055029,7.7642e-02,7.0000e+00
IMP_SCORE,5997,GO:1905508,7.7588e-02,6.0000e+00
IMP_SCORE,5998,GO:0004386,7.7536e-02,4.8000e+01
IMP_SCORE,5999,GO:1901661,7.7509e-02,2.0000e+01
IMP_SCORE,6000,GO:0090398,7.7492e-02,4.0000e+00
IMP_SCORE,6001,GO:0004713,7.7427e-02,6.3000e+01
IMP_SCORE,6002,GO:0016876,7.7408e-02,3.3000e+01
IMP_SCORE,6003,GO:0046030,7.7400e-02,5.0000e+00
IMP_SCORE,6004,GO:0015986,7.7375e-02,3.0000e+00
IMP_SCORE,6005,GO:0048663,7.7318e-02,1.7000e+01
IMP_SCORE,6006,GO:0033081,7.7251e-02,2.7000e+01
IMP_SCORE,6007,GO:0031665,7.7245e-02,1.0000e+00
IMP_SCORE,6008,GO:0006361,7.7205e-02,1.4000e+01
IMP_SCORE,6009,GO:0016651,7.7088e-02,9.5000e+01
IMP_SCORE,6010,GO:0045663,7.7041e-02,1.6000e+01
IMP_SCORE,6011,GO:0098573,7.6946e-02,3.0000e+01
IMP_SCORE,6012,GO:1900225,7.6896e-02,2.0000e+00
IMP_SCORE,6013,GO:0008276,7.6855e-02,3.8000e+01
IMP_SCORE,6014,GO:0030325,7.6646e-02,7.0000e+00
IMP_SCORE,6015,GO:0050435,7.6601e-02,6.0000e+00
IMP_SCORE,6016,GO:0032740,7.6502e-02,7.0000e+00
IMP_SCORE,6017,GO:0006091,7.6401e-02,9.3000e+01
IMP_SCORE,6018,GO:0046632,7.6302e-02,1.3000e+01
IMP_SCORE,6019,GO:0042510,7.6260e-02,8.0000e+00
IMP_SCORE,6020,GO:0015145,7.6222e-02,2.1000e+01
IMP_SCORE,6021,GO:0042074,7.6119e-02,2.0000e+00
IMP_SCORE,6022,GO:0044843,7.6108e-02,3.4000e+01
IMP_SCORE,6023,GO:0090502,7.6083e-02,4.9000e+01
IMP_SCORE,6024,GO:0000184,7.6070e-02,2.1000e+01
IMP_SCORE,6025,GO:0009583,7.6009e-02,3.4000e+01
IMP_SCORE,6026,GO:0061702,7.5871e-02,5.0000e+00
IMP_SCORE,6027,GO:0097009,7.5867e-02,1.0000e+01
IMP_SCORE,6028,GO:0008333,7.5846e-02,2.3000e+01
IMP_SCORE,6029,GO:0042771,7.5717e-02,1.9000e+01
IMP_SCORE,6030,GO:0032105,7.5635e-02,5.0000e+00
IMP_SCORE,6031,GO:0048738,7.5561e-02,9.0000e+00
IMP_SCORE,6032,GO:0003697,7.5519e-02,3.2000e+01
IMP_SCORE,6033,GO:0033280,7.5513e-02,9.0000e+00
IMP_SCORE,6034,GO:0005844,7.5384e-02,2.6000e+01
IMP_SCORE,6035,GO:0005885,7.5360e-02,7.0000e+00
IMP_SCORE,6036,GO:0050774,7.5274e-02,5.0000e+00
IMP_SCORE,6037,GO:1903008,7.5122e-02,1.9000e+01
IMP_SCORE,6038,GO:0004519,7.4874e-02,6.9000e+01
IMP_SCORE,6039,GO:0005507,7.4860e-02,3.7000e+01
IMP_SCORE,6040,GO:0015299,7.4810e-02,1.0000e+01
IMP_SCORE,6041,GO:0004303,7.4786e-02,2.0000e+01
IMP_SCORE,6042,GO:0048704,7.4748e-02,2.8000e+01
IMP_SCORE,6043,GO:0003707,7.4715e-02,2.0000e+01
IMP_SCORE,6044,GO:0050684,7.4646e-02,3.1000e+01
IMP_SCORE,6045,GO:0030809,7.4581e-02,8.0000e+00
IMP_SCORE,6046,GO:0043552,7.4418e-02,4.0000e+00
IMP_SCORE,6047,GO:0006984,7.4369e-02,1.3000e+01
IMP_SCORE,6048,GO:0016338,7.4326e-02,3.4000e+01
IMP_SCORE,6049,GO:0042254,7.4244e-02,2.0000e+01
IMP_SCORE,6050,GO:0030532,7.4231e-02,3.2000e+01
IMP_SCORE,6051,GO:0035914,7.4205e-02,3.7000e+01
IMP_SCORE,6052,GO:0070268,7.4184e-02,9.0000e+01
IMP_SCORE,6053,GO:0015248,7.4169e-02,2.1000e+01
IMP_SCORE,6054,GO:0032673,7.4104e-02,1.1000e+01
IMP_SCORE,6055,GO:0001871,7.4043e-02,4.0000e+01
IMP_SCORE,6056,GO:0005542,7.4033e-02,5.0000e+00
IMP_SCORE,6057,GO:1900115,7.3887e-02,4.0000e+00
IMP_SCORE,6058,GO:0044782,7.3724e-02,6.9000e+01
IMP_SCORE,6059,GO:0031497,7.3676e-02,6.0000e+00
IMP_SCORE,6060,GO:0003279,7.3617e-02,2.9000e+01
IMP_SCORE,6061,GO:0043413,7.3556e-02,1.0500e+02
IMP_SCORE,6062,GO:0006473,7.3327e-02,2.8000e+01
IMP_SCORE,6063,GO:0005929,7.3276e-02,3.0100e+02
IMP_SCORE,6064,GO:0005840,7.3271e-02,5.6000e+01
IMP_SCORE,6065,GO:0042269,7.3232e-02,1.3000e+01
IMP_SCORE,6066,GO:0015485,7.3072e-02,3.4000e+01
IMP_SCORE,6067,GO:0019373,7.2952e-02,1.3000e+01
IMP_SCORE,6068,GO:0097296,7.2906e-02,1.0000e+00
IMP_SCORE,6069,GO:0048387,7.2906e-02,1.0000e+00
IMP_SCORE,6070,GO:0042522,7.2906e-02,1.0000e+00
IMP_SCORE,6071,GO:0046965,7.2906e-02,1.0000e+00
IMP_SCORE,6072,GO:0010884,7.2885e-02,1.1000e+01
IMP_SCORE,6073,GO:0031297,7.2852e-02,4.0000e+00
IMP_SCORE,6074,GO:0006914,7.2797e-02,9.3000e+01
IMP_SCORE,6075,GO:0032420,7.2765e-02,2.2000e+01
IMP_SCORE,6076,GO:0043470,7.2759e-02,6.0000e+00
IMP_SCORE,6077,GO:0035025,7.2721e-02,7.0000e+00
IMP_SCORE,6078,GO:0044815,7.2641e-02,1.9000e+01
IMP_SCORE,6079,GO:0010819,7.2627e-02,2.0000e+00
IMP_SCORE,6080,GO:0051378,7.2583e-02,5.0000e+00
IMP_SCORE,6081,GO:0042054,7.2445e-02,3.0000e+01
IMP_SCORE,6082,GO:0071107,7.2429e-02,2.0000e+00
IMP_SCORE,6083,GO:0001510,7.2360e-02,2.0000e+01
IMP_SCORE,6084,GO:0035257,7.2357e-02,4.8000e+01
IMP_SCORE,6085,GO:0031293,7.2324e-02,1.6000e+01
IMP_SCORE,6086,GO:0035904,7.2278e-02,5.0000e+00
IMP_SCORE,6087,GO:1901028,7.2277e-02,1.7000e+01
IMP_SCORE,6088,GO:0005149,7.2150e-02,1.1000e+01
IMP_SCORE,6089,GO:0006613,7.2136e-02,1.7000e+01
IMP_SCORE,6090,GO:0019722,7.1983e-02,2.9000e+01
IMP_SCORE,6091,GO:0005766,7.1889e-02,9.0000e+00
IMP_SCORE,6092,GO:0009581,7.1824e-02,6.2000e+01
IMP_SCORE,6093,GO:0099589,7.1773e-02,1.3000e+01
IMP_SCORE,6094,GO:0030878,7.1642e-02,1.0000e+01
IMP_SCORE,6095,GO:0016757,7.1561e-02,2.3800e+02
IMP_SCORE,6096,GO:0043455,7.1540e-02,4.0000e+00
IMP_SCORE,6097,GO:0008211,7.1427e-02,1.1000e+01
IMP_SCORE,6098,GO:0032025,7.1404e-02,7.0000e+00
IMP_SCORE,6099,GO:0043484,7.1313e-02,4.4000e+01
IMP_SCORE,6100,GO:0042100,7.1234e-02,8.0000e+00
IMP_SCORE,6101,GO:0000819,7.1193e-02,1.4000e+01
IMP_SCORE,6102,GO:0034394,7.1095e-02,4.0000e+00
IMP_SCORE,6103,GO:0004112,7.1066e-02,1.5000e+01
IMP_SCORE,6104,GO:0008544,7.0966e-02,4.8000e+01
IMP_SCORE,6105,GO:0016581,7.0897e-02,1.7000e+01
IMP_SCORE,6106,GO:0070271,7.0869e-02,2.1000e+01
IMP_SCORE,6107,GO:0046174,7.0701e-02,1.2000e+01
IMP_SCORE,6108,GO:0046457,7.0690e-02,1.2000e+01
IMP_SCORE,6109,GO:0021987,7.0522e-02,1.7000e+01
IMP_SCORE,6110,GO:0014877,7.0463e-02,6.0000e+00
IMP_SCORE,6111,GO:0005253,7.0384e-02,5.9000e+01
IMP_SCORE,6112,GO:0004520,7.0213e-02,2.5000e+01
IMP_SCORE,6113,GO:0034110,7.0202e-02,4.0000e+00
IMP_SCORE,6114,GO:0046638,7.0188e-02,1.8000e+01
IMP_SCORE,6115,GO:0072593,7.0172e-02,3.3000e+01
IMP_SCORE,6116,GO:0008408,7.0143e-02,2.5000e+01
IMP_SCORE,6117,GO:0022900,7.0137e-02,3.6000e+01
IMP_SCORE,6118,GO:0032259,7.0120e-02,2.4200e+02
IMP_SCORE,6119,GO:0000042,7.0039e-02,5.0000e+00
IMP_SCORE,6120,GO:0000028,7.0028e-02,1.3000e+01
IMP_SCORE,6121,GO:0018200,7.0022e-02,2.4000e+01
IMP_SCORE,6122,GO:0070199,7.0019e-02,1.0000e+00
IMP_SCORE,6123,GO:0007193,7.0014e-02,2.8000e+01
IMP_SCORE,6124,GO:0060263,6.9910e-02,1.0000e+00
IMP_SCORE,6125,GO:0010927,6.9861e-02,2.3000e+01
IMP_SCORE,6126,GO:0006475,6.9859e-02,1.7000e+01
IMP_SCORE,6127,GO:0004675,6.9816e-02,1.7000e+01
IMP_SCORE,6128,GO:0008017,6.9807e-02,1.3500e+02
IMP_SCORE,6129,GO:0032814,6.9711e-02,1.2000e+01
IMP_SCORE,6130,GO:0005109,6.9614e-02,1.3000e+01
IMP_SCORE,6131,GO:0008343,6.9613e-02,5.0000e+00
IMP_SCORE,6132,GO:0003755,6.9590e-02,3.0000e+01
IMP_SCORE,6133,GO:0007369,6.9546e-02,3.1000e+01
IMP_SCORE,6134,GO:0009209,6.9506e-02,3.0000e+00
IMP_SCORE,6135,GO:0021884,6.9333e-02,7.0000e+00
IMP_SCORE,6136,GO:0071203,6.9157e-02,1.5000e+01
IMP_SCORE,6137,GO:0000278,6.9053e-02,1.6000e+01
IMP_SCORE,6138,GO:0042303,6.9016e-02,1.4000e+01
IMP_SCORE,6139,GO:0048642,6.8944e-02,5.0000e+00
IMP_SCORE,6140,GO:0051386,6.8909e-02,7.0000e+00
IMP_SCORE,6141,GO:0071824,6.8676e-02,5.7000e+01
IMP_SCORE,6142,GO:0046131,6.8627e-02,7.0000e+00
IMP_SCORE,6143,GO:1905515,6.8499e-02,6.0000e+00
IMP_SCORE,6144,GO:0042276,6.8475e-02,1.2000e+01
IMP_SCORE,6145,GO:0046716,6.8442e-02,9.0000e+00
IMP_SCORE,6146,GO:0044706,6.8421e-02,8.4000e+01
IMP_SCORE,6147,GO:0034596,6.8362e-02,1.4000e+01
IMP_SCORE,6148,GO:0002756,6.8159e-02,1.7000e+01
IMP_SCORE,6149,GO:0008378,6.8080e-02,3.1000e+01
IMP_SCORE,6150,GO:0006418,6.7997e-02,2.8000e+01
IMP_SCORE,6151,GO:0030574,6.7915e-02,4.2000e+01
IMP_SCORE,6152,GO:0031235,6.7691e-02,5.0000e+00
IMP_SCORE,6153,GO:0004033,6.7667e-02,2.8000e+01
IMP_SCORE,6154,GO:0070192,6.7597e-02,1.8000e+01
IMP_SCORE,6155,GO:0061842,6.7577e-02,1.6000e+01
IMP_SCORE,6156,GO:0006110,6.7568e-02,1.0000e+01
IMP_SCORE,6157,GO:0015748,6.7557e-02,3.4000e+01
IMP_SCORE,6158,GO:0006338,6.7553e-02,3.9000e+01
IMP_SCORE,6159,GO:0017110,6.7504e-02,9.0000e+00
IMP_SCORE,6160,GO:0060425,6.7451e-02,8.0000e+00
IMP_SCORE,6161,GO:0031307,6.7302e-02,6.0000e+00
IMP_SCORE,6162,GO:0071071,6.7298e-02,3.0000e+00
IMP_SCORE,6163,GO:0005523,6.7111e-02,1.0000e+01
IMP_SCORE,6164,GO:0035994,6.7071e-02,8.0000e+00
IMP_SCORE,6165,GO:0009650,6.7056e-02,6.0000e+00
IMP_SCORE,6166,GO:0031033,6.6899e-02,1.0000e+01
IMP_SCORE,6167,GO:0019213,6.6873e-02,2.4000e+01
IMP_SCORE,6168,GO:0050909,6.6836e-02,1.8000e+01
IMP_SCORE,6169,GO:0034237,6.6817e-02,3.2000e+01
IMP_SCORE,6170,GO:0080111,6.6691e-02,6.0000e+00
IMP_SCORE,6171,GO:1905521,6.6588e-02,6.0000e+00
IMP_SCORE,6172,GO:0004890,6.6545e-02,3.0000e+00
IMP_SCORE,6173,GO:0017004,6.6380e-02,1.7000e+01
IMP_SCORE,6174,GO:0000400,6.6171e-02,5.0000e+00
IMP_SCORE,6175,GO:0010804,6.6153e-02,3.0000e+00
IMP_SCORE,6176,GO:0042805,6.6144e-02,2.9000e+01
IMP_SCORE,6177,GO:0090278,6.5981e-02,1.5000e+01
IMP_SCORE,6178,GO:0008191,6.5928e-02,7.0000e+00
IMP_SCORE,6179,GO:0050906,6.5854e-02,8.8000e+01
IMP_SCORE,6180,GO:0051123,6.5851e-02,5.0000e+00
IMP_SCORE,6181,GO:0034504,6.5780e-02,3.6000e+01
IMP_SCORE,6182,GO:0002834,6.5777e-02,3.0000e+00
IMP_SCORE,6183,GO:0098900,6.5730e-02,1.2000e+01
IMP_SCORE,6184,GO:0051383,6.5602e-02,6.0000e+00
IMP_SCORE,6185,GO:2000516,6.5579e-02,1.3000e+01
IMP_SCORE,6186,GO:0030296,6.5446e-02,1.0000e+01
IMP_SCORE,6187,GO:0043044,6.5383e-02,1.8000e+01
IMP_SCORE,6188,GO:0070001,6.5342e-02,3.6000e+01
IMP_SCORE,6189,GO:0043968,6.4994e-02,5.0000e+00
IMP_SCORE,6190,GO:0042635,6.4881e-02,1.0000e+00
IMP_SCORE,6191,GO:0006354,6.4851e-02,2.9000e+01
IMP_SCORE,6192,GO:0005930,6.4824e-02,4.1000e+01
IMP_SCORE,6193,GO:0019841,6.4805e-02,1.8000e+01
IMP_SCORE,6194,GO:0023023,6.4790e-02,2.0000e+01
IMP_SCORE,6195,GO:0006486,6.4745e-02,1.0500e+02
IMP_SCORE,6196,GO:0006270,6.4620e-02,5.0000e+00
IMP_SCORE,6197,GO:0032460,6.4569e-02,1.0000e+01
IMP_SCORE,6198,GO:0040036,6.4569e-02,6.0000e+00
IMP_SCORE,6199,GO:0014823,6.4400e-02,1.7000e+01
IMP_SCORE,6200,GO:0097602,6.4327e-02,5.0000e+00
IMP_SCORE,6201,GO:0008139,6.4325e-02,2.6000e+01
IMP_SCORE,6202,GO:0010507,6.4319e-02,2.7000e+01
IMP_SCORE,6203,GO:0015114,6.4287e-02,6.0000e+00
IMP_SCORE,6204,GO:0050795,6.4244e-02,3.8000e+01
IMP_SCORE,6205,GO:0042754,6.4077e-02,4.0000e+00
IMP_SCORE,6206,GO:0070266,6.4046e-02,1.5000e+01
IMP_SCORE,6207,GO:0042490,6.4009e-02,3.0000e+00
IMP_SCORE,6208,GO:0006415,6.3950e-02,2.2000e+01
IMP_SCORE,6209,GO:0031643,6.3943e-02,1.8000e+01
IMP_SCORE,6210,GO:0033561,6.3802e-02,8.0000e+00
IMP_SCORE,6211,GO:0034389,6.3669e-02,3.3000e+01
IMP_SCORE,6212,GO:0022405,6.3535e-02,2.9000e+01
IMP_SCORE,6213,GO:0009799,6.3497e-02,2.8000e+01
IMP_SCORE,6214,GO:0010829,6.3444e-02,8.0000e+00
IMP_SCORE,6215,GO:0007588,6.3435e-02,2.6000e+01
IMP_SCORE,6216,GO:0007175,6.3369e-02,3.0000e+00
IMP_SCORE,6217,GO:0046851,6.3300e-02,1.3000e+01
IMP_SCORE,6218,GO:0031461,6.3228e-02,3.2000e+01
IMP_SCORE,6219,GO:0051024,6.3188e-02,1.3000e+01
IMP_SCORE,6220,GO:0019730,6.3162e-02,4.1000e+01
IMP_SCORE,6221,GO:0042438,6.3144e-02,4.0000e+00
IMP_SCORE,6222,GO:0030316,6.3094e-02,1.1000e+01
IMP_SCORE,6223,GO:0018195,6.3044e-02,3.4000e+01
IMP_SCORE,6224,GO:0070585,6.3018e-02,1.8000e+01
IMP_SCORE,6225,GO:0097352,6.2765e-02,2.1000e+01
IMP_SCORE,6226,GO:0000956,6.2746e-02,2.6000e+01
IMP_SCORE,6227,GO:0060065,6.2642e-02,4.0000e+00
IMP_SCORE,6228,GO:0071010,6.2542e-02,5.0000e+00
IMP_SCORE,6229,GO:0090218,6.2491e-02,8.0000e+00
IMP_SCORE,6230,GO:0061640,6.2305e-02,1.4000e+01
IMP_SCORE,6231,GO:0031490,6.2301e-02,3.5000e+01
IMP_SCORE,6232,GO:0006094,6.2298e-02,1.7000e+01
IMP_SCORE,6233,GO:0072531,6.2241e-02,1.5000e+01
IMP_SCORE,6234,GO:0060993,6.2178e-02,6.0000e+00
IMP_SCORE,6235,GO:0031248,6.2162e-02,3.0000e+01
IMP_SCORE,6236,GO:0040020,6.2144e-02,2.0000e+00
IMP_SCORE,6237,GO:0016712,6.2083e-02,1.6000e+01
IMP_SCORE,6238,GO:0008757,6.1971e-02,8.0000e+01
IMP_SCORE,6239,GO:0042743,6.1969e-02,2.5000e+01
IMP_SCORE,6240,GO:0090281,6.1935e-02,7.0000e+00
IMP_SCORE,6241,GO:0000737,6.1886e-02,4.0000e+00
IMP_SCORE,6242,GO:0072182,6.1880e-02,2.0000e+00
IMP_SCORE,6243,GO:0070972,6.1700e-02,1.7000e+01
IMP_SCORE,6244,GO:0031640,6.1643e-02,1.4000e+01
IMP_SCORE,6245,GO:0008026,6.1625e-02,2.7000e+01
IMP_SCORE,6246,GO:0010560,6.1564e-02,5.0000e+00
IMP_SCORE,6247,GO:0048706,6.1527e-02,1.9000e+01
IMP_SCORE,6248,GO:0050912,6.1488e-02,3.0000e+01
IMP_SCORE,6249,GO:0044728,6.1385e-02,1.6000e+01
IMP_SCORE,6250,GO:0043687,6.1354e-02,8.7000e+01
IMP_SCORE,6251,GO:0032413,6.1288e-02,7.0000e+00
IMP_SCORE,6252,GO:0070125,6.1228e-02,2.5000e+01
IMP_SCORE,6253,GO:0086065,6.1034e-02,1.2000e+01
IMP_SCORE,6254,GO:0018146,6.1021e-02,1.1000e+01
IMP_SCORE,6255,GO:0019585,6.0946e-02,1.7000e+01
IMP_SCORE,6256,GO:1904752,6.0710e-02,3.0000e+00
IMP_SCORE,6257,GO:0048661,6.0497e-02,1.4000e+01
IMP_SCORE,6258,GO:0003044,6.0431e-02,1.7000e+01
IMP_SCORE,6259,GO:0000149,6.0314e-02,1.0100e+02
IMP_SCORE,6260,GO:0032592,6.0287e-02,1.5000e+01
IMP_SCORE,6261,GO:0032836,6.0215e-02,7.0000e+00
IMP_SCORE,6262,GO:0051127,6.0134e-02,1.0000e+01
IMP_SCORE,6263,GO:0010738,6.0111e-02,1.3000e+01
IMP_SCORE,6264,GO:0005164,6.0103e-02,1.1000e+01
IMP_SCORE,6265,GO:0051567,6.0094e-02,2.0000e+00
IMP_SCORE,6266,GO:0042301,5.9932e-02,9.0000e+00
IMP_SCORE,6267,GO:0097502,5.9814e-02,1.8000e+01
IMP_SCORE,6268,GO:0016447,5.9794e-02,4.0000e+00
IMP_SCORE,6269,GO:0006855,5.9678e-02,5.0000e+00
IMP_SCORE,6270,GO:1903798,5.9623e-02,3.0000e+00
IMP_SCORE,6271,GO:0001895,5.9612e-02,4.0000e+01
IMP_SCORE,6272,GO:0046519,5.9604e-02,9.0000e+00
IMP_SCORE,6273,GO:0009566,5.9518e-02,4.9000e+01
IMP_SCORE,6274,GO:0043027,5.9453e-02,1.0000e+01
IMP_SCORE,6275,GO:0017046,5.9432e-02,3.1000e+01
IMP_SCORE,6276,GO:0000413,5.9409e-02,4.2000e+01
IMP_SCORE,6277,GO:0008180,5.9392e-02,1.3000e+01
IMP_SCORE,6278,GO:0044550,5.9363e-02,9.0000e+00
IMP_SCORE,6279,GO:0004383,5.9302e-02,4.0000e+00
IMP_SCORE,6280,GO:0005684,5.9265e-02,1.7000e+01
IMP_SCORE,6281,GO:0001782,5.9172e-02,3.0000e+00
IMP_SCORE,6282,GO:0016073,5.9092e-02,2.1000e+01
IMP_SCORE,6283,GO:0098563,5.9059e-02,1.7000e+01
IMP_SCORE,6284,GO:0055090,5.8890e-02,1.2000e+01
IMP_SCORE,6285,GO:0034204,5.8880e-02,9.0000e+00
IMP_SCORE,6286,GO:0016741,5.8870e-02,2.5400e+02
IMP_SCORE,6287,GO:0042446,5.8868e-02,2.6000e+01
IMP_SCORE,6288,GO:0015144,5.8812e-02,2.9000e+01
IMP_SCORE,6289,GO:0044065,5.8793e-02,6.0000e+00
IMP_SCORE,6290,GO:0031424,5.8625e-02,5.8000e+01
IMP_SCORE,6291,GO:0071312,5.8622e-02,9.0000e+00
IMP_SCORE,6292,GO:0006144,5.8587e-02,6.0000e+00
IMP_SCORE,6293,GO:0048520,5.8577e-02,1.9000e+01
IMP_SCORE,6294,GO:0034661,5.8576e-02,6.0000e+00
IMP_SCORE,6295,GO:0060600,5.8527e-02,5.0000e+00
IMP_SCORE,6296,GO:0006023,5.8457e-02,4.3000e+01
IMP_SCORE,6297,GO:0035194,5.8411e-02,1.7000e+01
IMP_SCORE,6298,GO:0061615,5.8280e-02,5.0000e+00
IMP_SCORE,6299,GO:0018214,5.8205e-02,6.0000e+00
IMP_SCORE,6300,GO:0031629,5.8203e-02,5.0000e+00
IMP_SCORE,6301,GO:0006241,5.8203e-02,4.0000e+00
IMP_SCORE,6302,GO:0005687,5.8143e-02,3.0000e+00
IMP_SCORE,6303,GO:0051155,5.7843e-02,1.5000e+01
IMP_SCORE,6304,GO:0051437,5.7818e-02,1.2000e+01
IMP_SCORE,6305,GO:0005513,5.7652e-02,3.0000e+00
IMP_SCORE,6306,GO:0014061,5.7644e-02,9.0000e+00
IMP_SCORE,6307,GO:0016327,5.7630e-02,5.3000e+01
IMP_SCORE,6308,GO:0006085,5.7588e-02,1.5000e+01
IMP_SCORE,6309,GO:0070402,5.7539e-02,1.0000e+01
IMP_SCORE,6310,GO:0050832,5.7509e-02,2.1000e+01
IMP_SCORE,6311,GO:0001756,5.7430e-02,1.1000e+01
IMP_SCORE,6312,GO:0001533,5.7413e-02,6.2000e+01
IMP_SCORE,6313,GO:0050879,5.7412e-02,3.0000e+00
IMP_SCORE,6314,GO:0016274,5.7391e-02,2.5000e+01
IMP_SCORE,6315,GO:0000339,5.7348e-02,2.4000e+01
IMP_SCORE,6316,GO:0046755,5.7239e-02,4.0000e+00
IMP_SCORE,6317,GO:0001578,5.7187e-02,2.5000e+01
IMP_SCORE,6318,GO:0070059,5.7172e-02,5.0000e+00
IMP_SCORE,6319,GO:0031672,5.6995e-02,8.0000e+00
IMP_SCORE,6320,GO:0006312,5.6984e-02,9.0000e+00
IMP_SCORE,6321,GO:0036092,5.6914e-02,1.0000e+01
IMP_SCORE,6322,GO:0099587,5.6848e-02,1.4000e+01
IMP_SCORE,6323,GO:0034728,5.6620e-02,4.9000e+01
IMP_SCORE,6324,GO:0050999,5.6610e-02,1.0000e+01
IMP_SCORE,6325,GO:0015934,5.6429e-02,5.2000e+01
IMP_SCORE,6326,GO:0007292,5.6282e-02,1.4000e+01
IMP_SCORE,6327,GO:1905037,5.6271e-02,1.4000e+01
IMP_SCORE,6328,GO:0032400,5.6229e-02,4.0000e+00
IMP_SCORE,6329,GO:0010955,5.6115e-02,8.0000e+00
IMP_SCORE,6330,GO:0099086,5.5963e-02,6.0000e+00
IMP_SCORE,6331,GO:0034505,5.5827e-02,1.4000e+01
IMP_SCORE,6332,GO:0005521,5.5774e-02,1.0000e+01
IMP_SCORE,6333,GO:0016254,5.5734e-02,1.8000e+01
IMP_SCORE,6334,GO:0007338,5.5610e-02,4.9000e+01
IMP_SCORE,6335,GO:0030247,5.5599e-02,5.5000e+01
IMP_SCORE,6336,GO:0055010,5.5548e-02,6.0000e+00
IMP_SCORE,6337,GO:0036158,5.5545e-02,8.0000e+00
IMP_SCORE,6338,GO:0048864,5.5465e-02,8.0000e+00
IMP_SCORE,6339,GO:0098739,5.5408e-02,1.3000e+01
IMP_SCORE,6340,GO:0071354,5.5364e-02,8.0000e+00
IMP_SCORE,6341,GO:0052744,5.5244e-02,4.0000e+00
IMP_SCORE,6342,GO:0042255,5.5115e-02,6.0000e+00
IMP_SCORE,6343,GO:0050901,5.4951e-02,1.3000e+01
IMP_SCORE,6344,GO:1903955,5.4873e-02,4.0000e+01
IMP_SCORE,6345,GO:0000715,5.4811e-02,2.0000e+00
IMP_SCORE,6346,GO:0008168,5.4679e-02,2.1200e+02
IMP_SCORE,6347,GO:0007019,5.4421e-02,4.0000e+00
[truncated: 2,209,379 more chars]
