# Supplementary material for: A new approach for interpreting Random Forest models and its application to the biology of ageing
Source: Bioinformatics. 2018 Feb 16;34(14):2449–56. doi: 10.1093/bioinformatics/bty087 (PMC6041990; doi:10.1093/bioinformatics/bty087)
Supplement: Supplementary Data [file bty087_src_code_and_dataset.zip › src_code_and_dataset/results/19_false.txt]

PARAM, Using dataset: /pi/home/cug/ff79/GCWA/datasets/go.arff
PARAM, Using class: class_expression_brain
PARAM, Number of iterations: 100,200,300,
PARAM, Max. depth: 0
PARAM, Random seed: 19
PARAM, Number of random selected features used in each split: 0.5,1.0,2.0,
PARAM, Do IB undersample: false
PARAM, N. of min. positive values: 10
PARAM, N. bins: -1
STATS_LATEX_DB & go.arff & class_expression_brain & 17716 & 7491 & N:17149 / O:420 / U:147 /  \\ 
CROSSVALID_STATS_BEGIN

Correctly Classified Instances       17138               96.7374 %
Incorrectly Classified Instances       578                3.2626 %
Kappa statistic                          0.0183
Mean absolute error                      0.0294
Root mean squared error                  0.1244
Relative absolute error                 94.1425 %
Root relative squared error             99.6655 %
Total Number of Instances            17716     

=== Detailed Accuracy By Class ===

                 TP Rate  FP Rate  Precision  Recall   F-Measure  MCC      ROC Area  PRC Area  Class
                 0.999    0.989    0.968      0.999    0.983      0.047    0.703     0.984     N
                 0.014    0.001    0.316      0.014    0.027      0.063    0.741     0.094     O
                 0.000    0.000    0.000      0.000    0.000      -0.001   0.634     0.020     U
                 0.000    0.000    0.000      0.000    0.000      0.000    ?         ?         ?
Weighted Avg.    0.967    0.958    0.945      0.967    0.953      0.047    0.703     0.954     

=== Confusion Matrix ===

     a     b     c     d   <-- classified as
 17132    13     4     0 |     a = N
   414     6     0     0 |     b = O
   147     0     0     0 |     c = U
     0     0     0     0 |     d = ?

CROSSVALID_STATS_END
STATS_LATEX_ACC & go.arff & class_expression_brain & 0.945 & 0.967 & 0.953 & 0.703 & 0.954 \\ 
STATS_LATEX_ACC_PER & go.arff & class_expression_brain & 0.968 & 0.999 & 0.983 & 0.703 & 0.984 & N \\ 
STATS_LATEX_ACC_PER & go.arff & class_expression_brain & 0.316 & 0.014 & 0.027 & 0.741 & 0.094 & O \\ 
STATS_LATEX_ACC_PER & go.arff & class_expression_brain & 0.000 & 0.000 & 0.000 & 0.634 & 0.020 & U \\ 
ROCPOINTS_N,0.0600,1.0000,1.0000,0.9680,1.0000
ROCPOINTS_N,0.1133,0.9982,1.0000,0.9680,1.0000
ROCPOINTS_N,0.1500,0.9965,1.0000,0.9681,1.0000
ROCPOINTS_N,0.1700,0.9947,1.0000,0.9682,1.0000
ROCPOINTS_N,0.2100,0.9947,0.9999,0.9682,0.9999
ROCPOINTS_N,0.3300,0.9929,0.9999,0.9682,0.9999
ROCPOINTS_N,0.3433,0.9929,0.9999,0.9682,0.9999
ROCPOINTS_N,0.3561,0.9929,0.9998,0.9682,0.9998
ROCPOINTS_N,0.3733,0.9929,0.9998,0.9682,0.9998
ROCPOINTS_N,0.3867,0.9929,0.9997,0.9682,0.9997
ROCPOINTS_N,0.3900,0.9912,0.9997,0.9683,0.9997
ROCPOINTS_N,0.3933,0.9912,0.9996,0.9683,0.9996
ROCPOINTS_N,0.4000,0.9912,0.9995,0.9683,0.9995
ROCPOINTS_N,0.4102,0.9894,0.9995,0.9683,0.9995
ROCPOINTS_N,0.4533,0.9894,0.9994,0.9683,0.9994
ROCPOINTS_N,0.4733,0.9894,0.9993,0.9683,0.9993
ROCPOINTS_N,0.4767,0.9894,0.9992,0.9683,0.9992
ROCPOINTS_N,0.4800,0.9894,0.9991,0.9683,0.9991
ROCPOINTS_N,0.4926,0.9894,0.9991,0.9683,0.9991
ROCPOINTS_N,0.4933,0.9894,0.9990,0.9683,0.9990
ROCPOINTS_N,0.5033,0.9894,0.9990,0.9683,0.9990
ROCPOINTS_N,0.5067,0.9894,0.9989,0.9683,0.9989
ROCPOINTS_N,0.5433,0.9894,0.9988,0.9683,0.9988
ROCPOINTS_N,0.5484,0.9894,0.9988,0.9683,0.9988
ROCPOINTS_N,0.5500,0.9894,0.9987,0.9683,0.9987
ROCPOINTS_N,0.5533,0.9877,0.9987,0.9683,0.9987
ROCPOINTS_N,0.5545,0.9877,0.9987,0.9683,0.9987
ROCPOINTS_N,0.5567,0.9877,0.9986,0.9683,0.9986
ROCPOINTS_N,0.5633,0.9859,0.9985,0.9684,0.9985
ROCPOINTS_N,0.5700,0.9859,0.9984,0.9684,0.9984
ROCPOINTS_N,0.5733,0.9859,0.9984,0.9684,0.9984
ROCPOINTS_N,0.5767,0.9841,0.9984,0.9684,0.9984
ROCPOINTS_N,0.5778,0.9841,0.9983,0.9684,0.9983
ROCPOINTS_N,0.5863,0.9841,0.9982,0.9684,0.9982
ROCPOINTS_N,0.5867,0.9841,0.9981,0.9684,0.9981
ROCPOINTS_N,0.5872,0.9841,0.9979,0.9684,0.9979
ROCPOINTS_N,0.5900,0.9841,0.9978,0.9684,0.9978
ROCPOINTS_N,0.5933,0.9841,0.9978,0.9684,0.9978
ROCPOINTS_N,0.6000,0.9824,0.9977,0.9685,0.9977
ROCPOINTS_N,0.6033,0.9824,0.9977,0.9685,0.9977
ROCPOINTS_N,0.6058,0.9824,0.9976,0.9685,0.9976
ROCPOINTS_N,0.6067,0.9824,0.9976,0.9685,0.9976
ROCPOINTS_N,0.6167,0.9824,0.9974,0.9685,0.9974
ROCPOINTS_N,0.6200,0.9824,0.9973,0.9685,0.9973
ROCPOINTS_N,0.6333,0.9824,0.9972,0.9685,0.9972
ROCPOINTS_N,0.6367,0.9824,0.9971,0.9685,0.9971
ROCPOINTS_N,0.6400,0.9824,0.9971,0.9685,0.9971
ROCPOINTS_N,0.6433,0.9806,0.9971,0.9685,0.9971
ROCPOINTS_N,0.6467,0.9806,0.9970,0.9685,0.9970
ROCPOINTS_N,0.6500,0.9788,0.9969,0.9686,0.9969
ROCPOINTS_N,0.6533,0.9788,0.9968,0.9686,0.9968
ROCPOINTS_N,0.6567,0.9771,0.9967,0.9686,0.9967
ROCPOINTS_N,0.6600,0.9753,0.9967,0.9687,0.9967
ROCPOINTS_N,0.6607,0.9735,0.9967,0.9687,0.9967
ROCPOINTS_N,0.6620,0.9718,0.9967,0.9688,0.9967
ROCPOINTS_N,0.6633,0.9718,0.9966,0.9688,0.9966
ROCPOINTS_N,0.6667,0.9683,0.9965,0.9689,0.9965
ROCPOINTS_N,0.6700,0.9683,0.9964,0.9689,0.9964
ROCPOINTS_N,0.6727,0.9665,0.9963,0.9689,0.9963
ROCPOINTS_N,0.6733,0.9665,0.9962,0.9689,0.9962
ROCPOINTS_N,0.6736,0.9665,0.9960,0.9689,0.9960
ROCPOINTS_N,0.6800,0.9665,0.9959,0.9689,0.9959
ROCPOINTS_N,0.6833,0.9665,0.9958,0.9689,0.9958
ROCPOINTS_N,0.6867,0.9647,0.9957,0.9690,0.9957
ROCPOINTS_N,0.6900,0.9647,0.9956,0.9690,0.9956
ROCPOINTS_N,0.6933,0.9630,0.9955,0.9690,0.9955
ROCPOINTS_N,0.6967,0.9630,0.9954,0.9690,0.9954
ROCPOINTS_N,0.6985,0.9612,0.9953,0.9691,0.9953
ROCPOINTS_N,0.7000,0.9612,0.9953,0.9691,0.9953
ROCPOINTS_N,0.7067,0.9594,0.9951,0.9691,0.9951
ROCPOINTS_N,0.7086,0.9594,0.9950,0.9691,0.9950
ROCPOINTS_N,0.7100,0.9594,0.9949,0.9691,0.9949
ROCPOINTS_N,0.7133,0.9594,0.9948,0.9691,0.9948
ROCPOINTS_N,0.7167,0.9594,0.9947,0.9691,0.9947
ROCPOINTS_N,0.7200,0.9559,0.9945,0.9692,0.9945
ROCPOINTS_N,0.7233,0.9541,0.9944,0.9693,0.9944
ROCPOINTS_N,0.7267,0.9541,0.9942,0.9692,0.9942
ROCPOINTS_N,0.7300,0.9541,0.9942,0.9692,0.9942
ROCPOINTS_N,0.7333,0.9541,0.9941,0.9692,0.9941
ROCPOINTS_N,0.7367,0.9524,0.9939,0.9693,0.9939
ROCPOINTS_N,0.7369,0.9506,0.9938,0.9693,0.9938
ROCPOINTS_N,0.7381,0.9506,0.9938,0.9693,0.9938
ROCPOINTS_N,0.7400,0.9506,0.9937,0.9693,0.9937
ROCPOINTS_N,0.7417,0.9506,0.9936,0.9693,0.9936
ROCPOINTS_N,0.7433,0.9506,0.9935,0.9693,0.9935
ROCPOINTS_N,0.7467,0.9506,0.9934,0.9693,0.9934
ROCPOINTS_N,0.7500,0.9506,0.9931,0.9693,0.9931
ROCPOINTS_N,0.7531,0.9489,0.9927,0.9694,0.9927
ROCPOINTS_N,0.7533,0.9489,0.9926,0.9694,0.9926
ROCPOINTS_N,0.7567,0.9471,0.9924,0.9694,0.9924
ROCPOINTS_N,0.7599,0.9471,0.9920,0.9694,0.9920
ROCPOINTS_N,0.7600,0.9471,0.9920,0.9694,0.9920
ROCPOINTS_N,0.7611,0.9453,0.9917,0.9694,0.9917
ROCPOINTS_N,0.7633,0.9453,0.9917,0.9694,0.9917
ROCPOINTS_N,0.7667,0.9453,0.9915,0.9694,0.9915
ROCPOINTS_N,0.7700,0.9436,0.9915,0.9695,0.9915
ROCPOINTS_N,0.7723,0.9400,0.9914,0.9696,0.9914
ROCPOINTS_N,0.7733,0.9400,0.9913,0.9696,0.9913
ROCPOINTS_N,0.7767,0.9400,0.9910,0.9696,0.9910
ROCPOINTS_N,0.7800,0.9400,0.9907,0.9696,0.9907
ROCPOINTS_N,0.7828,0.9383,0.9905,0.9696,0.9905
ROCPOINTS_N,0.7833,0.9383,0.9904,0.9696,0.9904
ROCPOINTS_N,0.7866,0.9347,0.9901,0.9697,0.9901
ROCPOINTS_N,0.7867,0.9347,0.9901,0.9697,0.9901
ROCPOINTS_N,0.7882,0.9347,0.9895,0.9697,0.9895
ROCPOINTS_N,0.7900,0.9347,0.9894,0.9697,0.9894
ROCPOINTS_N,0.7933,0.9295,0.9890,0.9699,0.9890
ROCPOINTS_N,0.7967,0.9259,0.9887,0.9700,0.9887
ROCPOINTS_N,0.8000,0.9242,0.9885,0.9700,0.9885
ROCPOINTS_N,0.8033,0.9224,0.9879,0.9701,0.9879
ROCPOINTS_N,0.8041,0.9189,0.9873,0.9701,0.9873
ROCPOINTS_N,0.8051,0.9189,0.9872,0.9701,0.9872
ROCPOINTS_N,0.8067,0.9189,0.9872,0.9701,0.9872
ROCPOINTS_N,0.8100,0.9189,0.9865,0.9701,0.9865
ROCPOINTS_N,0.8124,0.9189,0.9860,0.9701,0.9860
ROCPOINTS_N,0.8133,0.9189,0.9859,0.9701,0.9859
ROCPOINTS_N,0.8164,0.9136,0.9857,0.9703,0.9857
ROCPOINTS_N,0.8167,0.9136,0.9856,0.9703,0.9856
ROCPOINTS_N,0.8200,0.9083,0.9852,0.9704,0.9852
ROCPOINTS_N,0.8224,0.9030,0.9847,0.9706,0.9847
ROCPOINTS_N,0.8233,0.9030,0.9847,0.9706,0.9847
ROCPOINTS_N,0.8267,0.8977,0.9841,0.9707,0.9841
ROCPOINTS_N,0.8300,0.8942,0.9836,0.9708,0.9836
ROCPOINTS_N,0.8333,0.8924,0.9824,0.9708,0.9824
ROCPOINTS_N,0.8352,0.8907,0.9815,0.9709,0.9815
ROCPOINTS_N,0.8367,0.8907,0.9814,0.9709,0.9814
ROCPOINTS_N,0.8383,0.8907,0.9802,0.9708,0.9802
ROCPOINTS_N,0.8400,0.8907,0.9801,0.9708,0.9801
ROCPOINTS_N,0.8433,0.8871,0.9789,0.9709,0.9789
ROCPOINTS_N,0.8434,0.8818,0.9782,0.9711,0.9782
ROCPOINTS_N,0.8456,0.8818,0.9782,0.9711,0.9782
ROCPOINTS_N,0.8467,0.8818,0.9781,0.9711,0.9781
ROCPOINTS_N,0.8475,0.8765,0.9770,0.9712,0.9770
ROCPOINTS_N,0.8478,0.8765,0.9769,0.9712,0.9769
ROCPOINTS_N,0.8493,0.8765,0.9768,0.9712,0.9768
ROCPOINTS_N,0.8500,0.8765,0.9768,0.9712,0.9768
ROCPOINTS_N,0.8533,0.8730,0.9755,0.9713,0.9755
ROCPOINTS_N,0.8541,0.8677,0.9743,0.9714,0.9743
ROCPOINTS_N,0.8549,0.8660,0.9743,0.9715,0.9743
ROCPOINTS_N,0.8567,0.8660,0.9743,0.9715,0.9743
ROCPOINTS_N,0.8585,0.8607,0.9730,0.9716,0.9730
ROCPOINTS_N,0.8589,0.8607,0.9729,0.9716,0.9729
ROCPOINTS_N,0.8600,0.8607,0.9729,0.9716,0.9729
ROCPOINTS_N,0.8611,0.8519,0.9715,0.9718,0.9715
ROCPOINTS_N,0.8622,0.8519,0.9714,0.9718,0.9714
ROCPOINTS_N,0.8633,0.8501,0.9714,0.9719,0.9714
ROCPOINTS_N,0.8635,0.8448,0.9697,0.9720,0.9697
ROCPOINTS_N,0.8667,0.8448,0.9696,0.9720,0.9696
ROCPOINTS_N,0.8693,0.8413,0.9677,0.9721,0.9677
ROCPOINTS_N,0.8700,0.8413,0.9675,0.9721,0.9675
ROCPOINTS_N,0.8730,0.8289,0.9653,0.9724,0.9653
ROCPOINTS_N,0.8733,0.8289,0.9652,0.9724,0.9652
ROCPOINTS_N,0.8759,0.8254,0.9634,0.9725,0.9634
ROCPOINTS_N,0.8767,0.8254,0.9634,0.9725,0.9634
ROCPOINTS_N,0.8772,0.8219,0.9617,0.9725,0.9617
ROCPOINTS_N,0.8798,0.8219,0.9616,0.9725,0.9616
ROCPOINTS_N,0.8799,0.8219,0.9616,0.9725,0.9616
ROCPOINTS_N,0.8800,0.8219,0.9615,0.9725,0.9615
ROCPOINTS_N,0.8817,0.8166,0.9584,0.9726,0.9584
ROCPOINTS_N,0.8821,0.8166,0.9583,0.9726,0.9583
ROCPOINTS_N,0.8822,0.8166,0.9582,0.9726,0.9582
ROCPOINTS_N,0.8832,0.8166,0.9581,0.9726,0.9581
ROCPOINTS_N,0.8833,0.8166,0.9580,0.9726,0.9580
ROCPOINTS_N,0.8840,0.8095,0.9559,0.9728,0.9559
ROCPOINTS_N,0.8867,0.8095,0.9557,0.9728,0.9557
ROCPOINTS_N,0.8897,0.8025,0.9529,0.9729,0.9529
ROCPOINTS_N,0.8900,0.8025,0.9529,0.9729,0.9529
ROCPOINTS_N,0.8911,0.7972,0.9500,0.9730,0.9500
ROCPOINTS_N,0.8920,0.7972,0.9500,0.9730,0.9500
ROCPOINTS_N,0.8933,0.7972,0.9499,0.9730,0.9499
ROCPOINTS_N,0.8935,0.7937,0.9475,0.9731,0.9475
ROCPOINTS_N,0.8936,0.7937,0.9474,0.9730,0.9474
ROCPOINTS_N,0.8967,0.7937,0.9473,0.9730,0.9473
ROCPOINTS_N,0.9000,0.7795,0.9432,0.9734,0.9432
ROCPOINTS_N,0.9008,0.7690,0.9392,0.9736,0.9392
ROCPOINTS_N,0.9017,0.7690,0.9392,0.9736,0.9392
ROCPOINTS_N,0.9019,0.7690,0.9391,0.9736,0.9391
ROCPOINTS_N,0.9022,0.7690,0.9391,0.9736,0.9391
ROCPOINTS_N,0.9025,0.7690,0.9390,0.9736,0.9390
ROCPOINTS_N,0.9026,0.7690,0.9389,0.9736,0.9389
ROCPOINTS_N,0.9033,0.7690,0.9389,0.9736,0.9389
ROCPOINTS_N,0.9034,0.7619,0.9348,0.9738,0.9348
ROCPOINTS_N,0.9039,0.7619,0.9347,0.9738,0.9347
ROCPOINTS_N,0.9067,0.7619,0.9347,0.9738,0.9347
ROCPOINTS_N,0.9073,0.7566,0.9299,0.9738,0.9299
ROCPOINTS_N,0.9073,0.7566,0.9299,0.9738,0.9299
ROCPOINTS_N,0.9082,0.7566,0.9298,0.9738,0.9298
ROCPOINTS_N,0.9083,0.7566,0.9296,0.9738,0.9296
ROCPOINTS_N,0.9087,0.7566,0.9296,0.9738,0.9296
ROCPOINTS_N,0.9089,0.7566,0.9295,0.9738,0.9295
ROCPOINTS_N,0.9092,0.7566,0.9294,0.9738,0.9294
ROCPOINTS_N,0.9100,0.7566,0.9294,0.9738,0.9294
ROCPOINTS_N,0.9105,0.7443,0.9240,0.9741,0.9240
ROCPOINTS_N,0.9111,0.7443,0.9239,0.9741,0.9239
ROCPOINTS_N,0.9118,0.7443,0.9238,0.9741,0.9238
ROCPOINTS_N,0.9122,0.7443,0.9238,0.9741,0.9238
ROCPOINTS_N,0.9125,0.7443,0.9237,0.9741,0.9237
ROCPOINTS_N,0.9129,0.7443,0.9236,0.9740,0.9236
ROCPOINTS_N,0.9133,0.7443,0.9236,0.9740,0.9236
ROCPOINTS_N,0.9133,0.7443,0.9235,0.9740,0.9235
ROCPOINTS_N,0.9144,0.7319,0.9175,0.9743,0.9175
ROCPOINTS_N,0.9148,0.7319,0.9175,0.9743,0.9175
ROCPOINTS_N,0.9156,0.7319,0.9173,0.9743,0.9173
ROCPOINTS_N,0.9158,0.7302,0.9173,0.9744,0.9173
ROCPOINTS_N,0.9167,0.7302,0.9172,0.9744,0.9172
ROCPOINTS_N,0.9183,0.7125,0.9122,0.9748,0.9122
ROCPOINTS_N,0.9189,0.7125,0.9121,0.9748,0.9121
ROCPOINTS_N,0.9192,0.7125,0.9120,0.9748,0.9120
ROCPOINTS_N,0.9195,0.7125,0.9119,0.9748,0.9119
ROCPOINTS_N,0.9197,0.7125,0.9119,0.9748,0.9119
ROCPOINTS_N,0.9198,0.7125,0.9118,0.9748,0.9118
ROCPOINTS_N,0.9200,0.7125,0.9117,0.9748,0.9117
ROCPOINTS_N,0.9201,0.6966,0.9055,0.9752,0.9055
ROCPOINTS_N,0.9213,0.6966,0.9055,0.9752,0.9055
ROCPOINTS_N,0.9220,0.6966,0.9054,0.9752,0.9054
ROCPOINTS_N,0.9224,0.6966,0.9054,0.9752,0.9054
ROCPOINTS_N,0.9233,0.6966,0.9053,0.9752,0.9053
ROCPOINTS_N,0.9235,0.6878,0.8987,0.9753,0.8987
ROCPOINTS_N,0.9242,0.6878,0.8986,0.9753,0.8986
ROCPOINTS_N,0.9250,0.6878,0.8985,0.9753,0.8985
ROCPOINTS_N,0.9258,0.6878,0.8984,0.9753,0.8984
ROCPOINTS_N,0.9259,0.6878,0.8983,0.9753,0.8983
ROCPOINTS_N,0.9267,0.6878,0.8982,0.9753,0.8982
ROCPOINTS_N,0.9274,0.6755,0.8900,0.9755,0.8900
ROCPOINTS_N,0.9278,0.6755,0.8900,0.9755,0.8900
ROCPOINTS_N,0.9278,0.6755,0.8899,0.9755,0.8899
ROCPOINTS_N,0.9283,0.6755,0.8898,0.9755,0.8898
ROCPOINTS_N,0.9286,0.6755,0.8898,0.9755,0.8898
ROCPOINTS_N,0.9289,0.6755,0.8897,0.9755,0.8897
ROCPOINTS_N,0.9292,0.6755,0.8897,0.9755,0.8897
ROCPOINTS_N,0.9296,0.6755,0.8896,0.9755,0.8896
ROCPOINTS_N,0.9300,0.6755,0.8896,0.9755,0.8896
ROCPOINTS_N,0.9308,0.6455,0.8814,0.9764,0.8814
ROCPOINTS_N,0.9311,0.6455,0.8813,0.9764,0.8813
ROCPOINTS_N,0.9317,0.6455,0.8813,0.9764,0.8813
ROCPOINTS_N,0.9327,0.6455,0.8812,0.9764,0.8812
ROCPOINTS_N,0.9333,0.6455,0.8810,0.9763,0.8810
ROCPOINTS_N,0.9342,0.6261,0.8726,0.9768,0.8726
ROCPOINTS_N,0.9344,0.6261,0.8726,0.9768,0.8726
ROCPOINTS_N,0.9350,0.6261,0.8725,0.9768,0.8725
ROCPOINTS_N,0.9350,0.6261,0.8725,0.9768,0.8725
ROCPOINTS_N,0.9353,0.6261,0.8724,0.9768,0.8724
ROCPOINTS_N,0.9356,0.6261,0.8723,0.9768,0.8723
ROCPOINTS_N,0.9367,0.6261,0.8722,0.9768,0.8722
ROCPOINTS_N,0.9378,0.6173,0.8621,0.9769,0.8621
ROCPOINTS_N,0.9383,0.6173,0.8621,0.9769,0.8621
ROCPOINTS_N,0.9388,0.6173,0.8620,0.9769,0.8620
ROCPOINTS_N,0.9389,0.6173,0.8620,0.9769,0.8620
ROCPOINTS_N,0.9399,0.6173,0.8619,0.9769,0.8619
ROCPOINTS_N,0.9400,0.6173,0.8619,0.9769,0.8619
ROCPOINTS_N,0.9408,0.5926,0.8512,0.9775,0.8512
ROCPOINTS_N,0.9417,0.5926,0.8511,0.9775,0.8511
ROCPOINTS_N,0.9419,0.5908,0.8510,0.9776,0.8510
ROCPOINTS_N,0.9422,0.5908,0.8508,0.9776,0.8508
ROCPOINTS_N,0.9427,0.5908,0.8507,0.9776,0.8507
ROCPOINTS_N,0.9433,0.5908,0.8505,0.9775,0.8505
ROCPOINTS_N,0.9433,0.5661,0.8388,0.9782,0.8388
ROCPOINTS_N,0.9438,0.5661,0.8385,0.9782,0.8385
ROCPOINTS_N,0.9442,0.5661,0.8384,0.9782,0.8384
ROCPOINTS_N,0.9444,0.5661,0.8382,0.9782,0.8382
ROCPOINTS_N,0.9447,0.5661,0.8380,0.9782,0.8380
ROCPOINTS_N,0.9450,0.5661,0.8379,0.9781,0.8379
ROCPOINTS_N,0.9450,0.5661,0.8379,0.9781,0.8379
ROCPOINTS_N,0.9452,0.5661,0.8375,0.9781,0.8375
ROCPOINTS_N,0.9453,0.5661,0.8375,0.9781,0.8375
ROCPOINTS_N,0.9456,0.5661,0.8374,0.9781,0.8374
ROCPOINTS_N,0.9458,0.5661,0.8374,0.9781,0.8374
ROCPOINTS_N,0.9463,0.5661,0.8373,0.9781,0.8373
ROCPOINTS_N,0.9465,0.5661,0.8372,0.9781,0.8372
ROCPOINTS_N,0.9467,0.5661,0.8371,0.9781,0.8371
ROCPOINTS_N,0.9480,0.5450,0.8244,0.9786,0.8244
ROCPOINTS_N,0.9482,0.5450,0.8244,0.9786,0.8244
ROCPOINTS_N,0.9483,0.5450,0.8243,0.9786,0.8243
ROCPOINTS_N,0.9483,0.5450,0.8242,0.9786,0.8242
ROCPOINTS_N,0.9483,0.5450,0.8240,0.9786,0.8240
ROCPOINTS_N,0.9489,0.5450,0.8238,0.9786,0.8238
ROCPOINTS_N,0.9492,0.5450,0.8237,0.9786,0.8237
ROCPOINTS_N,0.9493,0.5450,0.8236,0.9786,0.8236
ROCPOINTS_N,0.9494,0.5450,0.8235,0.9786,0.8235
ROCPOINTS_N,0.9495,0.5450,0.8235,0.9786,0.8235
ROCPOINTS_N,0.9495,0.5450,0.8234,0.9786,0.8234
ROCPOINTS_N,0.9498,0.5450,0.8234,0.9786,0.8234
ROCPOINTS_N,0.9500,0.5450,0.8233,0.9786,0.8233
ROCPOINTS_N,0.9501,0.5273,0.8082,0.9789,0.8082
ROCPOINTS_N,0.9502,0.5273,0.8081,0.9789,0.8081
ROCPOINTS_N,0.9505,0.5273,0.8080,0.9789,0.8080
ROCPOINTS_N,0.9506,0.5273,0.8079,0.9789,0.8079
ROCPOINTS_N,0.9507,0.5273,0.8079,0.9789,0.8079
ROCPOINTS_N,0.9508,0.5273,0.8078,0.9789,0.8078
ROCPOINTS_N,0.9511,0.5273,0.8077,0.9789,0.8077
ROCPOINTS_N,0.9511,0.5273,0.8076,0.9789,0.8076
ROCPOINTS_N,0.9512,0.5256,0.8076,0.9789,0.8076
ROCPOINTS_N,0.9512,0.5256,0.8075,0.9789,0.8075
ROCPOINTS_N,0.9513,0.5256,0.8073,0.9789,0.8073
ROCPOINTS_N,0.9517,0.5256,0.8073,0.9789,0.8073
ROCPOINTS_N,0.9519,0.5256,0.8072,0.9789,0.8072
ROCPOINTS_N,0.9520,0.5256,0.8071,0.9789,0.8071
ROCPOINTS_N,0.9525,0.5256,0.8070,0.9789,0.8070
ROCPOINTS_N,0.9526,0.5256,0.8069,0.9789,0.8069
ROCPOINTS_N,0.9533,0.5256,0.8068,0.9789,0.8068
ROCPOINTS_N,0.9533,0.5256,0.8067,0.9789,0.8067
ROCPOINTS_N,0.9534,0.5062,0.7897,0.9792,0.7897
ROCPOINTS_N,0.9537,0.5062,0.7896,0.9792,0.7896
ROCPOINTS_N,0.9541,0.5062,0.7896,0.9792,0.7896
ROCPOINTS_N,0.9543,0.5062,0.7894,0.9792,0.7894
ROCPOINTS_N,0.9544,0.5062,0.7894,0.9792,0.7894
ROCPOINTS_N,0.9547,0.5062,0.7893,0.9792,0.7893
ROCPOINTS_N,0.9547,0.5062,0.7893,0.9792,0.7893
ROCPOINTS_N,0.9550,0.5044,0.7893,0.9793,0.7893
ROCPOINTS_N,0.9553,0.5044,0.7891,0.9793,0.7891
ROCPOINTS_N,0.9554,0.5026,0.7891,0.9794,0.7891
ROCPOINTS_N,0.9556,0.5026,0.7891,0.9794,0.7891
ROCPOINTS_N,0.9558,0.5026,0.7890,0.9794,0.7890
ROCPOINTS_N,0.9558,0.5026,0.7888,0.9794,0.7888
ROCPOINTS_N,0.9559,0.5026,0.7887,0.9794,0.7887
ROCPOINTS_N,0.9560,0.5026,0.7887,0.9794,0.7887
ROCPOINTS_N,0.9561,0.5026,0.7886,0.9794,0.7886
ROCPOINTS_N,0.9563,0.5026,0.7886,0.9794,0.7886
ROCPOINTS_N,0.9565,0.5026,0.7885,0.9794,0.7885
ROCPOINTS_N,0.9567,0.5026,0.7884,0.9794,0.7884
ROCPOINTS_N,0.9570,0.4868,0.7707,0.9795,0.7707
ROCPOINTS_N,0.9571,0.4868,0.7707,0.9795,0.7707
ROCPOINTS_N,0.9574,0.4850,0.7707,0.9796,0.7707
ROCPOINTS_N,0.9575,0.4850,0.7706,0.9796,0.7706
ROCPOINTS_N,0.9578,0.4850,0.7705,0.9796,0.7705
ROCPOINTS_N,0.9582,0.4850,0.7704,0.9796,0.7704
ROCPOINTS_N,0.9583,0.4850,0.7704,0.9796,0.7704
ROCPOINTS_N,0.9587,0.4850,0.7701,0.9796,0.7701
ROCPOINTS_N,0.9589,0.4850,0.7700,0.9796,0.7700
ROCPOINTS_N,0.9589,0.4850,0.7699,0.9796,0.7699
ROCPOINTS_N,0.9592,0.4850,0.7698,0.9796,0.7698
ROCPOINTS_N,0.9592,0.4850,0.7697,0.9796,0.7697
ROCPOINTS_N,0.9592,0.4850,0.7697,0.9796,0.7697
ROCPOINTS_N,0.9594,0.4850,0.7696,0.9796,0.7696
ROCPOINTS_N,0.9596,0.4850,0.7695,0.9796,0.7695
ROCPOINTS_N,0.9598,0.4832,0.7695,0.9797,0.7695
ROCPOINTS_N,0.9598,0.4832,0.7695,0.9797,0.7695
ROCPOINTS_N,0.9600,0.4832,0.7694,0.9797,0.7694
ROCPOINTS_N,0.9603,0.4568,0.7504,0.9803,0.7504
ROCPOINTS_N,0.9606,0.4568,0.7504,0.9803,0.7504
ROCPOINTS_N,0.9607,0.4550,0.7504,0.9803,0.7504
ROCPOINTS_N,0.9609,0.4550,0.7503,0.9803,0.7503
ROCPOINTS_N,0.9610,0.4550,0.7502,0.9803,0.7502
ROCPOINTS_N,0.9611,0.4550,0.7502,0.9803,0.7502
ROCPOINTS_N,0.9613,0.4550,0.7501,0.9803,0.7501
ROCPOINTS_N,0.9614,0.4550,0.7501,0.9803,0.7501
ROCPOINTS_N,0.9614,0.4550,0.7500,0.9803,0.7500
ROCPOINTS_N,0.9617,0.4550,0.7495,0.9803,0.7495
ROCPOINTS_N,0.9620,0.4550,0.7494,0.9803,0.7494
ROCPOINTS_N,0.9622,0.4550,0.7493,0.9803,0.7493
ROCPOINTS_N,0.9625,0.4550,0.7492,0.9803,0.7492
ROCPOINTS_N,0.9626,0.4550,0.7491,0.9803,0.7491
ROCPOINTS_N,0.9629,0.4550,0.7491,0.9803,0.7491
ROCPOINTS_N,0.9629,0.4550,0.7484,0.9803,0.7484
ROCPOINTS_N,0.9630,0.4550,0.7483,0.9803,0.7483
ROCPOINTS_N,0.9632,0.4550,0.7483,0.9803,0.7483
ROCPOINTS_N,0.9632,0.4550,0.7482,0.9803,0.7482
ROCPOINTS_N,0.9633,0.4550,0.7481,0.9803,0.7481
ROCPOINTS_N,0.9633,0.4550,0.7481,0.9803,0.7481
ROCPOINTS_N,0.9636,0.4356,0.7284,0.9806,0.7284
ROCPOINTS_N,0.9638,0.4356,0.7283,0.9806,0.7283
ROCPOINTS_N,0.9639,0.4356,0.7281,0.9806,0.7281
ROCPOINTS_N,0.9640,0.4356,0.7280,0.9806,0.7280
ROCPOINTS_N,0.9640,0.4356,0.7279,0.9806,0.7279
ROCPOINTS_N,0.9642,0.4356,0.7279,0.9806,0.7279
ROCPOINTS_N,0.9643,0.4356,0.7278,0.9806,0.7278
ROCPOINTS_N,0.9644,0.4356,0.7277,0.9806,0.7277
ROCPOINTS_N,0.9644,0.4356,0.7277,0.9806,0.7277
ROCPOINTS_N,0.9645,0.4356,0.7276,0.9806,0.7276
ROCPOINTS_N,0.9648,0.4356,0.7273,0.9806,0.7273
ROCPOINTS_N,0.9650,0.4356,0.7272,0.9806,0.7272
ROCPOINTS_N,0.9651,0.4356,0.7271,0.9806,0.7271
ROCPOINTS_N,0.9651,0.4356,0.7270,0.9806,0.7270
ROCPOINTS_N,0.9653,0.4356,0.7270,0.9806,0.7270
ROCPOINTS_N,0.9653,0.4356,0.7266,0.9806,0.7266
ROCPOINTS_N,0.9655,0.4339,0.7266,0.9806,0.7266
ROCPOINTS_N,0.9656,0.4339,0.7265,0.9806,0.7265
ROCPOINTS_N,0.9658,0.4339,0.7265,0.9806,0.7265
ROCPOINTS_N,0.9660,0.4339,0.7260,0.9806,0.7260
ROCPOINTS_N,0.9664,0.4339,0.7259,0.9806,0.7259
ROCPOINTS_N,0.9665,0.4339,0.7259,0.9806,0.7259
ROCPOINTS_N,0.9665,0.4339,0.7258,0.9806,0.7258
ROCPOINTS_N,0.9667,0.4339,0.7258,0.9806,0.7258
ROCPOINTS_N,0.9667,0.3986,0.7003,0.9815,0.7003
ROCPOINTS_N,0.9671,0.3986,0.7003,0.9815,0.7003
ROCPOINTS_N,0.9674,0.3986,0.7002,0.9815,0.7002
ROCPOINTS_N,0.9675,0.3986,0.7000,0.9815,0.7000
ROCPOINTS_N,0.9678,0.3968,0.7000,0.9816,0.7000
ROCPOINTS_N,0.9680,0.3968,0.6998,0.9816,0.6998
ROCPOINTS_N,0.9680,0.3968,0.6997,0.9816,0.6997
ROCPOINTS_N,0.9680,0.3968,0.6997,0.9816,0.6997
ROCPOINTS_N,0.9681,0.3968,0.6996,0.9816,0.6996
ROCPOINTS_N,0.9681,0.3968,0.6996,0.9816,0.6996
ROCPOINTS_N,0.9683,0.3968,0.6993,0.9816,0.6993
ROCPOINTS_N,0.9687,0.3968,0.6992,0.9816,0.6992
ROCPOINTS_N,0.9688,0.3968,0.6991,0.9816,0.6991
ROCPOINTS_N,0.9688,0.3968,0.6990,0.9816,0.6990
ROCPOINTS_N,0.9689,0.3968,0.6990,0.9816,0.6990
ROCPOINTS_N,0.9689,0.3968,0.6989,0.9816,0.6989
ROCPOINTS_N,0.9693,0.3951,0.6989,0.9817,0.6989
ROCPOINTS_N,0.9694,0.3951,0.6988,0.9817,0.6988
ROCPOINTS_N,0.9694,0.3951,0.6988,0.9816,0.6988
ROCPOINTS_N,0.9696,0.3951,0.6987,0.9816,0.6987
ROCPOINTS_N,0.9696,0.3951,0.6986,0.9816,0.6986
ROCPOINTS_N,0.9699,0.3951,0.6986,0.9816,0.6986
ROCPOINTS_N,0.9700,0.3951,0.6985,0.9816,0.6985
ROCPOINTS_N,0.9700,0.3951,0.6985,0.9816,0.6985
ROCPOINTS_N,0.9701,0.3757,0.6718,0.9818,0.6718
ROCPOINTS_N,0.9702,0.3757,0.6717,0.9818,0.6717
ROCPOINTS_N,0.9707,0.3757,0.6716,0.9818,0.6716
ROCPOINTS_N,0.9708,0.3757,0.6716,0.9818,0.6716
ROCPOINTS_N,0.9709,0.3757,0.6715,0.9818,0.6715
ROCPOINTS_N,0.9710,0.3757,0.6715,0.9818,0.6715
ROCPOINTS_N,0.9711,0.3757,0.6714,0.9818,0.6714
ROCPOINTS_N,0.9713,0.3757,0.6714,0.9818,0.6714
ROCPOINTS_N,0.9714,0.3757,0.6711,0.9818,0.6711
ROCPOINTS_N,0.9714,0.3757,0.6710,0.9818,0.6710
ROCPOINTS_N,0.9716,0.3757,0.6709,0.9818,0.6709
ROCPOINTS_N,0.9717,0.3757,0.6708,0.9818,0.6708
ROCPOINTS_N,0.9717,0.3757,0.6705,0.9818,0.6705
ROCPOINTS_N,0.9722,0.3757,0.6702,0.9818,0.6702
ROCPOINTS_N,0.9723,0.3757,0.6700,0.9818,0.6700
ROCPOINTS_N,0.9724,0.3757,0.6700,0.9818,0.6700
ROCPOINTS_N,0.9724,0.3757,0.6699,0.9818,0.6699
ROCPOINTS_N,0.9725,0.3757,0.6698,0.9818,0.6698
ROCPOINTS_N,0.9725,0.3757,0.6697,0.9818,0.6697
ROCPOINTS_N,0.9727,0.3757,0.6695,0.9818,0.6695
ROCPOINTS_N,0.9727,0.3757,0.6693,0.9818,0.6693
ROCPOINTS_N,0.9728,0.3757,0.6690,0.9818,0.6690
ROCPOINTS_N,0.9729,0.3739,0.6690,0.9819,0.6690
ROCPOINTS_N,0.9729,0.3739,0.6688,0.9819,0.6688
ROCPOINTS_N,0.9729,0.3739,0.6688,0.9819,0.6688
ROCPOINTS_N,0.9730,0.3739,0.6687,0.9818,0.6687
ROCPOINTS_N,0.9730,0.3739,0.6687,0.9818,0.6687
ROCPOINTS_N,0.9731,0.3739,0.6686,0.9818,0.6686
ROCPOINTS_N,0.9731,0.3739,0.6686,0.9818,0.6686
ROCPOINTS_N,0.9732,0.3739,0.6685,0.9818,0.6685
ROCPOINTS_N,0.9732,0.3739,0.6684,0.9818,0.6684
ROCPOINTS_N,0.9733,0.3739,0.6682,0.9818,0.6682
ROCPOINTS_N,0.9734,0.3386,0.6389,0.9828,0.6389
ROCPOINTS_N,0.9734,0.3386,0.6388,0.9828,0.6388
ROCPOINTS_N,0.9738,0.3386,0.6386,0.9828,0.6386
ROCPOINTS_N,0.9738,0.3386,0.6386,0.9828,0.6386
ROCPOINTS_N,0.9739,0.3386,0.6385,0.9828,0.6385
ROCPOINTS_N,0.9743,0.3386,0.6384,0.9828,0.6384
ROCPOINTS_N,0.9744,0.3386,0.6383,0.9828,0.6383
ROCPOINTS_N,0.9745,0.3386,0.6382,0.9828,0.6382
ROCPOINTS_N,0.9747,0.3386,0.6381,0.9828,0.6381
ROCPOINTS_N,0.9748,0.3386,0.6381,0.9828,0.6381
ROCPOINTS_N,0.9750,0.3386,0.6380,0.9828,0.6380
ROCPOINTS_N,0.9751,0.3386,0.6377,0.9827,0.6377
ROCPOINTS_N,0.9752,0.3386,0.6376,0.9827,0.6376
ROCPOINTS_N,0.9753,0.3386,0.6376,0.9827,0.6376
ROCPOINTS_N,0.9753,0.3386,0.6375,0.9827,0.6375
ROCPOINTS_N,0.9754,0.3386,0.6375,0.9827,0.6375
ROCPOINTS_N,0.9756,0.3386,0.6374,0.9827,0.6374
ROCPOINTS_N,0.9757,0.3386,0.6374,0.9827,0.6374
ROCPOINTS_N,0.9758,0.3386,0.6373,0.9827,0.6373
ROCPOINTS_N,0.9760,0.3386,0.6372,0.9827,0.6372
ROCPOINTS_N,0.9763,0.3386,0.6371,0.9827,0.6371
ROCPOINTS_N,0.9764,0.3386,0.6371,0.9827,0.6371
ROCPOINTS_N,0.9765,0.3386,0.6370,0.9827,0.6370
ROCPOINTS_N,0.9765,0.3386,0.6369,0.9827,0.6369
ROCPOINTS_N,0.9765,0.3386,0.6369,0.9827,0.6369
ROCPOINTS_N,0.9766,0.3386,0.6368,0.9827,0.6368
ROCPOINTS_N,0.9767,0.3386,0.6368,0.9827,0.6368
ROCPOINTS_N,0.9769,0.2875,0.6018,0.9845,0.6018
ROCPOINTS_N,0.9769,0.2875,0.6017,0.9844,0.6017
ROCPOINTS_N,0.9770,0.2875,0.6017,0.9844,0.6017
ROCPOINTS_N,0.9773,0.2875,0.6016,0.9844,0.6016
ROCPOINTS_N,0.9775,0.2875,0.6016,0.9844,0.6016
ROCPOINTS_N,0.9778,0.2875,0.6015,0.9844,0.6015
ROCPOINTS_N,0.9781,0.2875,0.6014,0.9844,0.6014
ROCPOINTS_N,0.9783,0.2875,0.6014,0.9844,0.6014
ROCPOINTS_N,0.9786,0.2875,0.6012,0.9844,0.6012
ROCPOINTS_N,0.9787,0.2875,0.6011,0.9844,0.6011
ROCPOINTS_N,0.9789,0.2875,0.6010,0.9844,0.6010
ROCPOINTS_N,0.9791,0.2875,0.6010,0.9844,0.6010
ROCPOINTS_N,0.9796,0.2875,0.6009,0.9844,0.6009
ROCPOINTS_N,0.9796,0.2875,0.6009,0.9844,0.6009
ROCPOINTS_N,0.9797,0.2875,0.6008,0.9844,0.6008
ROCPOINTS_N,0.9797,0.2857,0.6008,0.9845,0.6008
ROCPOINTS_N,0.9797,0.2857,0.6007,0.9845,0.6007
ROCPOINTS_N,0.9797,0.2857,0.6007,0.9845,0.6007
ROCPOINTS_N,0.9799,0.2857,0.6006,0.9845,0.6006
ROCPOINTS_N,0.9799,0.2857,0.6006,0.9845,0.6006
ROCPOINTS_N,0.9799,0.2857,0.6005,0.9845,0.6005
ROCPOINTS_N,0.9800,0.2857,0.6004,0.9845,0.6004
ROCPOINTS_N,0.9802,0.2610,0.5634,0.9849,0.5634
ROCPOINTS_N,0.9803,0.2593,0.5630,0.9850,0.5630
ROCPOINTS_N,0.9804,0.2593,0.5629,0.9850,0.5629
ROCPOINTS_N,0.9805,0.2593,0.5629,0.9850,0.5629
ROCPOINTS_N,0.9806,0.2593,0.5628,0.9850,0.5628
ROCPOINTS_N,0.9807,0.2593,0.5628,0.9850,0.5628
ROCPOINTS_N,0.9808,0.2593,0.5627,0.9850,0.5627
ROCPOINTS_N,0.9810,0.2593,0.5627,0.9850,0.5627
ROCPOINTS_N,0.9811,0.2593,0.5625,0.9850,0.5625
ROCPOINTS_N,0.9813,0.2593,0.5625,0.9850,0.5625
ROCPOINTS_N,0.9816,0.2575,0.5624,0.9851,0.5624
ROCPOINTS_N,0.9817,0.2575,0.5624,0.9851,0.5624
ROCPOINTS_N,0.9817,0.2575,0.5621,0.9851,0.5621
ROCPOINTS_N,0.9818,0.2575,0.5621,0.9851,0.5621
ROCPOINTS_N,0.9819,0.2575,0.5620,0.9851,0.5620
ROCPOINTS_N,0.9819,0.2575,0.5620,0.9851,0.5620
ROCPOINTS_N,0.9820,0.2575,0.5619,0.9851,0.5619
ROCPOINTS_N,0.9822,0.2575,0.5618,0.9851,0.5618
ROCPOINTS_N,0.9825,0.2575,0.5617,0.9851,0.5617
ROCPOINTS_N,0.9826,0.2575,0.5615,0.9851,0.5615
ROCPOINTS_N,0.9827,0.2575,0.5614,0.9851,0.5614
ROCPOINTS_N,0.9827,0.2575,0.5613,0.9851,0.5613
ROCPOINTS_N,0.9828,0.2575,0.5613,0.9851,0.5613
ROCPOINTS_N,0.9830,0.2575,0.5612,0.9851,0.5612
ROCPOINTS_N,0.9831,0.2575,0.5611,0.9851,0.5611
ROCPOINTS_N,0.9831,0.2575,0.5611,0.9851,0.5611
ROCPOINTS_N,0.9832,0.2575,0.5610,0.9851,0.5610
ROCPOINTS_N,0.9832,0.2575,0.5610,0.9851,0.5610
ROCPOINTS_N,0.9833,0.2575,0.5609,0.9850,0.5609
ROCPOINTS_N,0.9833,0.2575,0.5608,0.9850,0.5608
ROCPOINTS_N,0.9835,0.2399,0.5178,0.9849,0.5178
ROCPOINTS_N,0.9836,0.2399,0.5178,0.9849,0.5178
ROCPOINTS_N,0.9837,0.2399,0.5177,0.9849,0.5177
ROCPOINTS_N,0.9837,0.2399,0.5176,0.9849,0.5176
ROCPOINTS_N,0.9839,0.2399,0.5176,0.9849,0.5176
ROCPOINTS_N,0.9840,0.2381,0.5176,0.9850,0.5176
ROCPOINTS_N,0.9842,0.2381,0.5175,0.9850,0.5175
ROCPOINTS_N,0.9842,0.2363,0.5174,0.9851,0.5174
ROCPOINTS_N,0.9844,0.2363,0.5173,0.9851,0.5173
ROCPOINTS_N,0.9844,0.2363,0.5173,0.9851,0.5173
ROCPOINTS_N,0.9850,0.2363,0.5172,0.9851,0.5172
ROCPOINTS_N,0.9850,0.2363,0.5170,0.9851,0.5170
ROCPOINTS_N,0.9851,0.2363,0.5169,0.9851,0.5169
ROCPOINTS_N,0.9855,0.2363,0.5169,0.9851,0.5169
ROCPOINTS_N,0.9856,0.2363,0.5168,0.9851,0.5168
ROCPOINTS_N,0.9858,0.2363,0.5166,0.9851,0.5166
ROCPOINTS_N,0.9858,0.2363,0.5165,0.9851,0.5165
ROCPOINTS_N,0.9858,0.2363,0.5152,0.9851,0.5152
ROCPOINTS_N,0.9860,0.2363,0.5150,0.9851,0.5150
ROCPOINTS_N,0.9861,0.2363,0.5150,0.9851,0.5150
ROCPOINTS_N,0.9862,0.2363,0.5149,0.9851,0.5149
ROCPOINTS_N,0.9862,0.2363,0.5148,0.9850,0.5148
ROCPOINTS_N,0.9863,0.2363,0.5148,0.9850,0.5148
ROCPOINTS_N,0.9863,0.2363,0.5147,0.9850,0.5147
ROCPOINTS_N,0.9864,0.2363,0.5146,0.9850,0.5146
ROCPOINTS_N,0.9865,0.2363,0.5145,0.9850,0.5145
ROCPOINTS_N,0.9865,0.2363,0.5137,0.9850,0.5137
ROCPOINTS_N,0.9865,0.2363,0.5136,0.9850,0.5136
ROCPOINTS_N,0.9866,0.2363,0.5136,0.9850,0.5136
ROCPOINTS_N,0.9866,0.2363,0.5127,0.9850,0.5127
ROCPOINTS_N,0.9866,0.2363,0.5126,0.9850,0.5126
ROCPOINTS_N,0.9866,0.2363,0.5126,0.9850,0.5126
ROCPOINTS_N,0.9866,0.2363,0.5125,0.9850,0.5125
ROCPOINTS_N,0.9867,0.2363,0.5124,0.9850,0.5124
ROCPOINTS_N,0.9868,0.2134,0.4688,0.9852,0.4688
ROCPOINTS_N,0.9868,0.2134,0.4688,0.9852,0.4688
ROCPOINTS_N,0.9868,0.2134,0.4668,0.9851,0.4668
ROCPOINTS_N,0.9869,0.2134,0.4660,0.9851,0.4660
ROCPOINTS_N,0.9869,0.2134,0.4660,0.9851,0.4660
ROCPOINTS_N,0.9870,0.2134,0.4652,0.9851,0.4652
ROCPOINTS_N,0.9871,0.2134,0.4641,0.9850,0.4641
ROCPOINTS_N,0.9873,0.2134,0.4629,0.9850,0.4629
ROCPOINTS_N,0.9875,0.2134,0.4621,0.9850,0.4621
ROCPOINTS_N,0.9876,0.2134,0.4604,0.9849,0.4604
ROCPOINTS_N,0.9877,0.2134,0.4603,0.9849,0.4603
ROCPOINTS_N,0.9877,0.2116,0.4603,0.9850,0.4603
ROCPOINTS_N,0.9878,0.2116,0.4603,0.9850,0.4603
ROCPOINTS_N,0.9878,0.2116,0.4590,0.9850,0.4590
ROCPOINTS_N,0.9878,0.2116,0.4572,0.9849,0.4572
ROCPOINTS_N,0.9878,0.2116,0.4571,0.9849,0.4571
ROCPOINTS_N,0.9879,0.2116,0.4570,0.9849,0.4570
ROCPOINTS_N,0.9879,0.2116,0.4569,0.9849,0.4569
ROCPOINTS_N,0.9879,0.2116,0.4554,0.9849,0.4554
ROCPOINTS_N,0.9880,0.2116,0.4553,0.9849,0.4553
ROCPOINTS_N,0.9880,0.2116,0.4538,0.9848,0.4538
ROCPOINTS_N,0.9880,0.2116,0.4538,0.9848,0.4538
ROCPOINTS_N,0.9880,0.2116,0.4537,0.9848,0.4537
ROCPOINTS_N,0.9881,0.2116,0.4537,0.9848,0.4537
ROCPOINTS_N,0.9881,0.2116,0.4517,0.9847,0.4517
ROCPOINTS_N,0.9881,0.2116,0.4516,0.9847,0.4516
ROCPOINTS_N,0.9883,0.2116,0.4516,0.9847,0.4516
ROCPOINTS_N,0.9884,0.2116,0.4515,0.9847,0.4515
ROCPOINTS_N,0.9885,0.2116,0.4514,0.9847,0.4514
ROCPOINTS_N,0.9885,0.2116,0.4513,0.9847,0.4513
ROCPOINTS_N,0.9886,0.2116,0.4513,0.9847,0.4513
ROCPOINTS_N,0.9887,0.2116,0.4511,0.9847,0.4511
ROCPOINTS_N,0.9888,0.2099,0.4510,0.9848,0.4510
ROCPOINTS_N,0.9889,0.2099,0.4509,0.9848,0.4509
ROCPOINTS_N,0.9889,0.2099,0.4508,0.9848,0.4508
ROCPOINTS_N,0.9890,0.2099,0.4508,0.9848,0.4508
ROCPOINTS_N,0.9890,0.2099,0.4507,0.9848,0.4507
ROCPOINTS_N,0.9891,0.2099,0.4506,0.9848,0.4506
ROCPOINTS_N,0.9892,0.2099,0.4506,0.9848,0.4506
ROCPOINTS_N,0.9892,0.2099,0.4503,0.9848,0.4503
ROCPOINTS_N,0.9893,0.2099,0.4502,0.9848,0.4502
ROCPOINTS_N,0.9894,0.2099,0.4501,0.9848,0.4501
ROCPOINTS_N,0.9894,0.2099,0.4500,0.9848,0.4500
ROCPOINTS_N,0.9894,0.2099,0.4499,0.9848,0.4499
ROCPOINTS_N,0.9895,0.2099,0.4498,0.9848,0.4498
ROCPOINTS_N,0.9895,0.2099,0.4497,0.9848,0.4497
ROCPOINTS_N,0.9895,0.2099,0.4496,0.9848,0.4496
ROCPOINTS_N,0.9896,0.2099,0.4496,0.9848,0.4496
ROCPOINTS_N,0.9896,0.2099,0.4495,0.9848,0.4495
ROCPOINTS_N,0.9897,0.2099,0.4495,0.9848,0.4495
ROCPOINTS_N,0.9897,0.2099,0.4494,0.9848,0.4494
ROCPOINTS_N,0.9898,0.2099,0.4494,0.9848,0.4494
ROCPOINTS_N,0.9898,0.2099,0.4493,0.9848,0.4493
ROCPOINTS_N,0.9898,0.2099,0.4492,0.9848,0.4492
ROCPOINTS_N,0.9899,0.2099,0.4492,0.9848,0.4492
ROCPOINTS_N,0.9900,0.2099,0.4491,0.9848,0.4491
ROCPOINTS_N,0.9900,0.2099,0.4491,0.9848,0.4491
ROCPOINTS_N,0.9900,0.2099,0.4490,0.9848,0.4490
ROCPOINTS_N,0.9903,0.1711,0.3914,0.9858,0.3914
ROCPOINTS_N,0.9905,0.1711,0.3913,0.9857,0.3913
ROCPOINTS_N,0.9905,0.1711,0.3912,0.9857,0.3912
ROCPOINTS_N,0.9907,0.1711,0.3912,0.9857,0.3912
ROCPOINTS_N,0.9908,0.1711,0.3911,0.9857,0.3911
ROCPOINTS_N,0.9908,0.1711,0.3909,0.9857,0.3909
ROCPOINTS_N,0.9908,0.1711,0.3909,0.9857,0.3909
ROCPOINTS_N,0.9910,0.1711,0.3907,0.9857,0.3907
ROCPOINTS_N,0.9910,0.1711,0.3906,0.9857,0.3906
ROCPOINTS_N,0.9911,0.1711,0.3906,0.9857,0.3906
ROCPOINTS_N,0.9913,0.1711,0.3904,0.9857,0.3904
ROCPOINTS_N,0.9914,0.1711,0.3903,0.9857,0.3903
ROCPOINTS_N,0.9915,0.1711,0.3903,0.9857,0.3903
ROCPOINTS_N,0.9917,0.1711,0.3902,0.9857,0.3902
ROCPOINTS_N,0.9918,0.1711,0.3900,0.9857,0.3900
ROCPOINTS_N,0.9919,0.1711,0.3899,0.9857,0.3899
ROCPOINTS_N,0.9920,0.1711,0.3898,0.9857,0.3898
ROCPOINTS_N,0.9920,0.1693,0.3882,0.9858,0.3882
ROCPOINTS_N,0.9920,0.1693,0.3882,0.9858,0.3882
ROCPOINTS_N,0.9921,0.1693,0.3881,0.9858,0.3881
ROCPOINTS_N,0.9921,0.1693,0.3881,0.9858,0.3881
ROCPOINTS_N,0.9921,0.1675,0.3865,0.9859,0.3865
ROCPOINTS_N,0.9921,0.1675,0.3864,0.9859,0.3864
ROCPOINTS_N,0.9922,0.1675,0.3864,0.9859,0.3864
ROCPOINTS_N,0.9922,0.1675,0.3863,0.9859,0.3863
ROCPOINTS_N,0.9922,0.1675,0.3863,0.9859,0.3863
ROCPOINTS_N,0.9922,0.1675,0.3862,0.9859,0.3862
ROCPOINTS_N,0.9922,0.1675,0.3859,0.9858,0.3859
ROCPOINTS_N,0.9923,0.1658,0.3847,0.9860,0.3847
ROCPOINTS_N,0.9923,0.1658,0.3847,0.9860,0.3847
ROCPOINTS_N,0.9923,0.1658,0.3846,0.9859,0.3846
ROCPOINTS_N,0.9924,0.1658,0.3846,0.9859,0.3846
ROCPOINTS_N,0.9925,0.1658,0.3845,0.9859,0.3845
ROCPOINTS_N,0.9925,0.1658,0.3845,0.9859,0.3845
ROCPOINTS_N,0.9926,0.1658,0.3843,0.9859,0.3843
ROCPOINTS_N,0.9926,0.1658,0.3843,0.9859,0.3843
ROCPOINTS_N,0.9926,0.1658,0.3842,0.9859,0.3842
ROCPOINTS_N,0.9927,0.1658,0.3842,0.9859,0.3842
ROCPOINTS_N,0.9928,0.1658,0.3840,0.9859,0.3840
ROCPOINTS_N,0.9929,0.1658,0.3840,0.9859,0.3840
ROCPOINTS_N,0.9929,0.1658,0.3839,0.9859,0.3839
ROCPOINTS_N,0.9930,0.1658,0.3839,0.9859,0.3839
ROCPOINTS_N,0.9930,0.1658,0.3838,0.9859,0.3838
ROCPOINTS_N,0.9931,0.1658,0.3837,0.9859,0.3837
ROCPOINTS_N,0.9931,0.1658,0.3836,0.9859,0.3836
ROCPOINTS_N,0.9931,0.1658,0.3835,0.9859,0.3835
ROCPOINTS_N,0.9931,0.1658,0.3835,0.9859,0.3835
ROCPOINTS_N,0.9931,0.1658,0.3834,0.9859,0.3834
ROCPOINTS_N,0.9932,0.1658,0.3833,0.9859,0.3833
ROCPOINTS_N,0.9932,0.1658,0.3833,0.9859,0.3833
ROCPOINTS_N,0.9932,0.1658,0.3832,0.9859,0.3832
ROCPOINTS_N,0.9932,0.1658,0.3832,0.9859,0.3832
ROCPOINTS_N,0.9933,0.1658,0.3831,0.9859,0.3831
ROCPOINTS_N,0.9933,0.1658,0.3831,0.9859,0.3831
ROCPOINTS_N,0.9933,0.1658,0.3830,0.9859,0.3830
ROCPOINTS_N,0.9933,0.1658,0.3829,0.9859,0.3829
ROCPOINTS_N,0.9933,0.1658,0.3829,0.9859,0.3829
ROCPOINTS_N,0.9936,0.1287,0.3165,0.9867,0.3165
ROCPOINTS_N,0.9937,0.1270,0.3156,0.9869,0.3156
ROCPOINTS_N,0.9937,0.1270,0.3156,0.9869,0.3156
ROCPOINTS_N,0.9938,0.1252,0.3146,0.9870,0.3146
ROCPOINTS_N,0.9939,0.1252,0.3145,0.9870,0.3145
ROCPOINTS_N,0.9940,0.1252,0.3145,0.9870,0.3145
ROCPOINTS_N,0.9940,0.1252,0.3144,0.9870,0.3144
ROCPOINTS_N,0.9942,0.1252,0.3144,0.9870,0.3144
ROCPOINTS_N,0.9942,0.1252,0.3142,0.9870,0.3142
ROCPOINTS_N,0.9942,0.1252,0.3141,0.9870,0.3141
ROCPOINTS_N,0.9943,0.1252,0.3141,0.9870,0.3141
ROCPOINTS_N,0.9944,0.1252,0.3140,0.9870,0.3140
ROCPOINTS_N,0.9944,0.1252,0.3140,0.9870,0.3140
ROCPOINTS_N,0.9944,0.1252,0.3139,0.9870,0.3139
ROCPOINTS_N,0.9944,0.1252,0.3136,0.9870,0.3136
ROCPOINTS_N,0.9946,0.1252,0.3135,0.9870,0.3135
ROCPOINTS_N,0.9946,0.1252,0.3135,0.9870,0.3135
ROCPOINTS_N,0.9947,0.1252,0.3134,0.9870,0.3134
ROCPOINTS_N,0.9947,0.1252,0.3134,0.9870,0.3134
ROCPOINTS_N,0.9947,0.1252,0.3133,0.9870,0.3133
ROCPOINTS_N,0.9948,0.1252,0.3133,0.9870,0.3133
ROCPOINTS_N,0.9948,0.1252,0.3132,0.9870,0.3132
ROCPOINTS_N,0.9948,0.1252,0.3131,0.9870,0.3131
ROCPOINTS_N,0.9949,0.1252,0.3131,0.9869,0.3131
ROCPOINTS_N,0.9949,0.1252,0.3130,0.9869,0.3130
ROCPOINTS_N,0.9949,0.1252,0.3129,0.9869,0.3129
ROCPOINTS_N,0.9950,0.1252,0.3128,0.9869,0.3128
ROCPOINTS_N,0.9950,0.1252,0.3128,0.9869,0.3128
ROCPOINTS_N,0.9950,0.1252,0.3125,0.9869,0.3125
ROCPOINTS_N,0.9951,0.1252,0.3124,0.9869,0.3124
ROCPOINTS_N,0.9952,0.1252,0.3124,0.9869,0.3124
ROCPOINTS_N,0.9952,0.1252,0.3123,0.9869,0.3123
ROCPOINTS_N,0.9952,0.1252,0.3123,0.9869,0.3123
ROCPOINTS_N,0.9953,0.1252,0.3122,0.9869,0.3122
ROCPOINTS_N,0.9953,0.1252,0.3121,0.9869,0.3121
ROCPOINTS_N,0.9953,0.1252,0.3121,0.9869,0.3121
ROCPOINTS_N,0.9953,0.1252,0.3120,0.9869,0.3120
ROCPOINTS_N,0.9953,0.1252,0.3120,0.9869,0.3120
ROCPOINTS_N,0.9954,0.1252,0.3119,0.9869,0.3119
ROCPOINTS_N,0.9955,0.1252,0.3119,0.9869,0.3119
ROCPOINTS_N,0.9955,0.1252,0.3118,0.9869,0.3118
ROCPOINTS_N,0.9956,0.1252,0.3117,0.9869,0.3117
ROCPOINTS_N,0.9956,0.1252,0.3113,0.9869,0.3113
ROCPOINTS_N,0.9957,0.1252,0.3112,0.9869,0.3112
ROCPOINTS_N,0.9958,0.1252,0.3112,0.9869,0.3112
ROCPOINTS_N,0.9958,0.1252,0.3111,0.9869,0.3111
ROCPOINTS_N,0.9958,0.1252,0.3110,0.9869,0.3110
ROCPOINTS_N,0.9959,0.1252,0.3108,0.9869,0.3108
ROCPOINTS_N,0.9960,0.1252,0.3107,0.9869,0.3107
ROCPOINTS_N,0.9960,0.1252,0.3107,0.9868,0.3107
ROCPOINTS_N,0.9961,0.1252,0.3106,0.9868,0.3106
ROCPOINTS_N,0.9961,0.1252,0.3106,0.9868,0.3106
ROCPOINTS_N,0.9962,0.1252,0.3105,0.9868,0.3105
ROCPOINTS_N,0.9962,0.1252,0.3105,0.9868,0.3105
ROCPOINTS_N,0.9962,0.1252,0.3102,0.9868,0.3102
ROCPOINTS_N,0.9963,0.1252,0.3102,0.9868,0.3102
ROCPOINTS_N,0.9963,0.1252,0.3101,0.9868,0.3101
ROCPOINTS_N,0.9963,0.1252,0.3100,0.9868,0.3100
ROCPOINTS_N,0.9964,0.1252,0.3099,0.9868,0.3099
ROCPOINTS_N,0.9964,0.1252,0.3099,0.9868,0.3099
ROCPOINTS_N,0.9964,0.1252,0.3098,0.9868,0.3098
ROCPOINTS_N,0.9964,0.1252,0.3098,0.9868,0.3098
ROCPOINTS_N,0.9964,0.1252,0.3097,0.9868,0.3097
ROCPOINTS_N,0.9964,0.1252,0.3096,0.9868,0.3096
ROCPOINTS_N,0.9964,0.1252,0.3096,0.9868,0.3096
ROCPOINTS_N,0.9964,0.1252,0.3095,0.9868,0.3095
ROCPOINTS_N,0.9965,0.1252,0.3095,0.9868,0.3095
ROCPOINTS_N,0.9965,0.1252,0.3094,0.9868,0.3094
ROCPOINTS_N,0.9965,0.1252,0.3093,0.9868,0.3093
ROCPOINTS_N,0.9965,0.1252,0.3093,0.9868,0.3093
ROCPOINTS_N,0.9965,0.1252,0.3092,0.9868,0.3092
ROCPOINTS_N,0.9965,0.1252,0.3092,0.9868,0.3092
ROCPOINTS_N,0.9965,0.1252,0.3091,0.9868,0.3091
ROCPOINTS_N,0.9965,0.1252,0.3091,0.9868,0.3091
ROCPOINTS_N,0.9965,0.1252,0.3090,0.9868,0.3090
ROCPOINTS_N,0.9966,0.1252,0.3089,0.9868,0.3089
ROCPOINTS_N,0.9966,0.1252,0.3089,0.9868,0.3089
ROCPOINTS_N,0.9966,0.1252,0.3088,0.9868,0.3088
ROCPOINTS_N,0.9966,0.1252,0.3088,0.9868,0.3088
ROCPOINTS_N,0.9966,0.1252,0.3087,0.9868,0.3087
ROCPOINTS_N,0.9966,0.1252,0.3086,0.9868,0.3086
ROCPOINTS_N,0.9967,0.1252,0.3086,0.9868,0.3086
ROCPOINTS_N,0.9967,0.0794,0.2294,0.9887,0.2294
ROCPOINTS_N,0.9968,0.0794,0.2293,0.9887,0.2293
ROCPOINTS_N,0.9969,0.0794,0.2293,0.9887,0.2293
ROCPOINTS_N,0.9969,0.0794,0.2292,0.9887,0.2292
ROCPOINTS_N,0.9971,0.0794,0.2292,0.9887,0.2292
ROCPOINTS_N,0.9972,0.0794,0.2291,0.9887,0.2291
ROCPOINTS_N,0.9972,0.0794,0.2291,0.9887,0.2291
ROCPOINTS_N,0.9973,0.0794,0.2289,0.9887,0.2289
ROCPOINTS_N,0.9975,0.0794,0.2289,0.9887,0.2289
ROCPOINTS_N,0.9976,0.0794,0.2288,0.9887,0.2288
ROCPOINTS_N,0.9976,0.0794,0.2288,0.9887,0.2288
ROCPOINTS_N,0.9977,0.0794,0.2287,0.9887,0.2287
ROCPOINTS_N,0.9978,0.0794,0.2286,0.9887,0.2286
ROCPOINTS_N,0.9978,0.0794,0.2283,0.9886,0.2283
ROCPOINTS_N,0.9979,0.0794,0.2282,0.9886,0.2282
ROCPOINTS_N,0.9979,0.0794,0.2282,0.9886,0.2282
ROCPOINTS_N,0.9980,0.0794,0.2281,0.9886,0.2281
ROCPOINTS_N,0.9981,0.0794,0.2280,0.9886,0.2280
ROCPOINTS_N,0.9982,0.0794,0.2279,0.9886,0.2279
ROCPOINTS_N,0.9982,0.0794,0.2279,0.9886,0.2279
ROCPOINTS_N,0.9982,0.0794,0.2278,0.9886,0.2278
ROCPOINTS_N,0.9982,0.0794,0.2278,0.9886,0.2278
ROCPOINTS_N,0.9982,0.0794,0.2277,0.9886,0.2277
ROCPOINTS_N,0.9983,0.0794,0.2277,0.9886,0.2277
ROCPOINTS_N,0.9983,0.0794,0.2276,0.9886,0.2276
ROCPOINTS_N,0.9983,0.0794,0.2275,0.9886,0.2275
ROCPOINTS_N,0.9983,0.0794,0.2275,0.9886,0.2275
ROCPOINTS_N,0.9984,0.0794,0.2271,0.9886,0.2271
ROCPOINTS_N,0.9984,0.0794,0.2271,0.9886,0.2271
ROCPOINTS_N,0.9984,0.0794,0.2270,0.9886,0.2270
ROCPOINTS_N,0.9985,0.0776,0.2270,0.9888,0.2270
ROCPOINTS_N,0.9985,0.0776,0.2270,0.9888,0.2270
ROCPOINTS_N,0.9985,0.0776,0.2269,0.9888,0.2269
ROCPOINTS_N,0.9985,0.0776,0.2268,0.9888,0.2268
ROCPOINTS_N,0.9987,0.0776,0.2268,0.9888,0.2268
ROCPOINTS_N,0.9987,0.0776,0.2267,0.9888,0.2267
ROCPOINTS_N,0.9987,0.0776,0.2266,0.9888,0.2266
ROCPOINTS_N,0.9987,0.0776,0.2265,0.9888,0.2265
ROCPOINTS_N,0.9987,0.0776,0.2264,0.9888,0.2264
ROCPOINTS_N,0.9988,0.0776,0.2263,0.9888,0.2263
ROCPOINTS_N,0.9988,0.0776,0.2263,0.9888,0.2263
ROCPOINTS_N,0.9988,0.0776,0.2262,0.9888,0.2262
ROCPOINTS_N,0.9988,0.0776,0.2261,0.9888,0.2261
ROCPOINTS_N,0.9988,0.0776,0.2261,0.9888,0.2261
ROCPOINTS_N,0.9988,0.0776,0.2260,0.9888,0.2260
ROCPOINTS_N,0.9989,0.0776,0.2260,0.9888,0.2260
ROCPOINTS_N,0.9989,0.0776,0.2252,0.9887,0.2252
ROCPOINTS_N,0.9989,0.0776,0.2251,0.9887,0.2251
ROCPOINTS_N,0.9990,0.0776,0.2251,0.9887,0.2251
ROCPOINTS_N,0.9990,0.0776,0.2250,0.9887,0.2250
ROCPOINTS_N,0.9990,0.0776,0.2250,0.9887,0.2250
ROCPOINTS_N,0.9991,0.0776,0.2249,0.9887,0.2249
ROCPOINTS_N,0.9991,0.0776,0.2249,0.9887,0.2249
ROCPOINTS_N,0.9991,0.0776,0.2248,0.9887,0.2248
ROCPOINTS_N,0.9991,0.0776,0.2247,0.9887,0.2247
ROCPOINTS_N,0.9992,0.0776,0.2247,0.9887,0.2247
ROCPOINTS_N,0.9992,0.0776,0.2246,0.9887,0.2246
ROCPOINTS_N,0.9992,0.0776,0.2245,0.9887,0.2245
ROCPOINTS_N,0.9992,0.0776,0.2244,0.9887,0.2244
ROCPOINTS_N,0.9992,0.0776,0.2244,0.9887,0.2244
ROCPOINTS_N,0.9992,0.0776,0.2243,0.9887,0.2243
ROCPOINTS_N,0.9993,0.0776,0.2243,0.9887,0.2243
ROCPOINTS_N,0.9993,0.0776,0.2242,0.9887,0.2242
ROCPOINTS_N,0.9993,0.0776,0.2242,0.9887,0.2242
ROCPOINTS_N,0.9993,0.0776,0.2241,0.9887,0.2241
ROCPOINTS_N,0.9993,0.0776,0.2240,0.9887,0.2240
ROCPOINTS_N,0.9994,0.0776,0.2237,0.9887,0.2237
ROCPOINTS_N,0.9994,0.0776,0.2236,0.9887,0.2236
ROCPOINTS_N,0.9994,0.0776,0.2236,0.9887,0.2236
ROCPOINTS_N,0.9994,0.0776,0.2235,0.9887,0.2235
ROCPOINTS_N,0.9995,0.0776,0.2233,0.9886,0.2233
ROCPOINTS_N,0.9995,0.0776,0.2233,0.9886,0.2233
ROCPOINTS_N,0.9995,0.0776,0.2232,0.9886,0.2232
ROCPOINTS_N,0.9996,0.0776,0.2232,0.9886,0.2232
ROCPOINTS_N,0.9996,0.0776,0.2230,0.9886,0.2230
ROCPOINTS_N,0.9996,0.0776,0.2230,0.9886,0.2230
ROCPOINTS_N,0.9996,0.0776,0.2228,0.9886,0.2228
ROCPOINTS_N,0.9996,0.0776,0.2228,0.9886,0.2228
ROCPOINTS_N,0.9996,0.0758,0.2228,0.9889,0.2228
ROCPOINTS_N,0.9996,0.0758,0.2227,0.9889,0.2227
ROCPOINTS_N,0.9996,0.0758,0.2226,0.9889,0.2226
ROCPOINTS_N,0.9997,0.0758,0.2226,0.9889,0.2226
ROCPOINTS_N,0.9997,0.0741,0.2223,0.9891,0.2223
ROCPOINTS_N,0.9997,0.0741,0.2222,0.9891,0.2222
ROCPOINTS_N,0.9997,0.0741,0.2222,0.9891,0.2222
ROCPOINTS_N,0.9997,0.0741,0.2221,0.9891,0.2221
ROCPOINTS_N,0.9997,0.0741,0.2220,0.9891,0.2220
ROCPOINTS_N,0.9997,0.0741,0.2219,0.9891,0.2219
ROCPOINTS_N,0.9997,0.0741,0.2218,0.9891,0.2218
ROCPOINTS_N,0.9997,0.0741,0.2218,0.9891,0.2218
ROCPOINTS_N,0.9997,0.0741,0.2217,0.9891,0.2217
ROCPOINTS_N,0.9997,0.0741,0.2216,0.9891,0.2216
ROCPOINTS_N,0.9998,0.0741,0.2216,0.9891,0.2216
ROCPOINTS_N,0.9998,0.0741,0.2215,0.9891,0.2215
ROCPOINTS_N,0.9998,0.0741,0.2215,0.9891,0.2215
ROCPOINTS_N,0.9998,0.0723,0.2215,0.9893,0.2215
ROCPOINTS_N,0.9998,0.0723,0.2214,0.9893,0.2214
ROCPOINTS_N,0.9998,0.0723,0.2214,0.9893,0.2214
ROCPOINTS_N,0.9998,0.0723,0.2211,0.9893,0.2211
ROCPOINTS_N,0.9998,0.0723,0.2211,0.9893,0.2211
ROCPOINTS_N,0.9998,0.0723,0.2210,0.9893,0.2210
ROCPOINTS_N,0.9999,0.0723,0.2209,0.9893,0.2209
ROCPOINTS_N,0.9999,0.0723,0.2208,0.9893,0.2208
ROCPOINTS_N,0.9999,0.0723,0.2208,0.9893,0.2208
ROCPOINTS_N,0.9999,0.0723,0.2207,0.9893,0.2207
ROCPOINTS_N,0.9999,0.0723,0.2205,0.9893,0.2205
ROCPOINTS_N,0.9999,0.0723,0.2204,0.9893,0.2204
ROCPOINTS_N,0.9999,0.0723,0.2204,0.9893,0.2204
ROCPOINTS_N,0.9999,0.0723,0.2203,0.9893,0.2203
ROCPOINTS_N,0.9999,0.0705,0.2203,0.9895,0.2203
ROCPOINTS_N,0.9999,0.0705,0.2202,0.9895,0.2202
ROCPOINTS_N,0.9999,0.0705,0.2202,0.9895,0.2202
ROCPOINTS_N,0.9999,0.0705,0.2201,0.9895,0.2201
ROCPOINTS_N,0.9999,0.0705,0.2200,0.9895,0.2200
ROCPOINTS_N,0.9999,0.0705,0.2200,0.9895,0.2200
ROCPOINTS_N,0.9999,0.0705,0.2199,0.9895,0.2199
ROCPOINTS_N,0.9999,0.0705,0.2198,0.9895,0.2198
ROCPOINTS_N,0.9999,0.0705,0.2198,0.9895,0.2198
ROCPOINTS_N,0.9999,0.0705,0.2197,0.9895,0.2197
ROCPOINTS_N,1.0000,0.0705,0.2197,0.9895,0.2197
ROCPOINTS_N,1.0000,0.0688,0.2197,0.9898,0.2197
ROCPOINTS_N,1.0000,0.0688,0.2196,0.9898,0.2196
ROCPOINTS_N,1.0000,0.0688,0.2195,0.9897,0.2195
ROCPOINTS_N,1.0000,0.0688,0.2195,0.9897,0.2195
ROCPOINTS_N,1.0000,0.0688,0.2194,0.9897,0.2194
ROCPOINTS_N,1.0000,0.0688,0.2193,0.9897,0.2193
ROCPOINTS_N,1.0000,0.0670,0.2193,0.9900,0.2193
ROCPOINTS_N,1.0000,0.0670,0.2193,0.9900,0.2193
ROCPOINTS_N,1.0000,0.0000,0.0000,0.0000,0.0000
ROCPOINTS_O,0.0000,1.0000,1.0000,0.0237,1.0000
ROCPOINTS_O,0.0000,0.7114,0.9238,0.0306,0.9238
ROCPOINTS_O,0.0000,0.7113,0.9238,0.0306,0.9238
ROCPOINTS_O,0.0000,0.7113,0.9238,0.0306,0.9238
ROCPOINTS_O,0.0000,0.7112,0.9238,0.0306,0.9238
ROCPOINTS_O,0.0000,0.7112,0.9214,0.0305,0.9214
ROCPOINTS_O,0.0000,0.7111,0.9214,0.0305,0.9214
ROCPOINTS_O,0.0000,0.7110,0.9214,0.0305,0.9214
ROCPOINTS_O,0.0000,0.7110,0.9214,0.0305,0.9214
ROCPOINTS_O,0.0000,0.7109,0.9214,0.0305,0.9214
ROCPOINTS_O,0.0000,0.7109,0.9214,0.0305,0.9214
ROCPOINTS_O,0.0000,0.7108,0.9214,0.0305,0.9214
ROCPOINTS_O,0.0000,0.7107,0.9214,0.0305,0.9214
ROCPOINTS_O,0.0000,0.7107,0.9214,0.0305,0.9214
ROCPOINTS_O,0.0000,0.7106,0.9214,0.0305,0.9214
ROCPOINTS_O,0.0001,0.7106,0.9214,0.0305,0.9214
ROCPOINTS_O,0.0001,0.7105,0.9214,0.0305,0.9214
ROCPOINTS_O,0.0001,0.7105,0.9214,0.0305,0.9214
ROCPOINTS_O,0.0001,0.7104,0.9214,0.0305,0.9214
ROCPOINTS_O,0.0001,0.7103,0.9214,0.0305,0.9214
ROCPOINTS_O,0.0001,0.7102,0.9214,0.0305,0.9214
ROCPOINTS_O,0.0001,0.7101,0.9214,0.0305,0.9214
ROCPOINTS_O,0.0001,0.7100,0.9214,0.0305,0.9214
ROCPOINTS_O,0.0001,0.7100,0.9190,0.0305,0.9190
ROCPOINTS_O,0.0001,0.7100,0.9190,0.0305,0.9190
ROCPOINTS_O,0.0001,0.7099,0.9190,0.0305,0.9190
ROCPOINTS_O,0.0001,0.7099,0.9190,0.0305,0.9190
ROCPOINTS_O,0.0001,0.7098,0.9190,0.0305,0.9190
ROCPOINTS_O,0.0001,0.7098,0.9190,0.0305,0.9190
ROCPOINTS_O,0.0001,0.7097,0.9190,0.0305,0.9190
ROCPOINTS_O,0.0001,0.7096,0.9190,0.0305,0.9190
ROCPOINTS_O,0.0001,0.7096,0.9190,0.0305,0.9190
ROCPOINTS_O,0.0002,0.7095,0.9190,0.0305,0.9190
ROCPOINTS_O,0.0002,0.7095,0.9190,0.0305,0.9190
ROCPOINTS_O,0.0002,0.7094,0.9190,0.0305,0.9190
ROCPOINTS_O,0.0002,0.7094,0.9190,0.0305,0.9190
ROCPOINTS_O,0.0002,0.7093,0.9190,0.0305,0.9190
ROCPOINTS_O,0.0002,0.7092,0.9190,0.0305,0.9190
ROCPOINTS_O,0.0002,0.7092,0.9190,0.0305,0.9190
ROCPOINTS_O,0.0002,0.7091,0.9190,0.0305,0.9190
ROCPOINTS_O,0.0002,0.7090,0.9190,0.0305,0.9190
ROCPOINTS_O,0.0002,0.7090,0.9190,0.0305,0.9190
ROCPOINTS_O,0.0002,0.7089,0.9190,0.0305,0.9190
ROCPOINTS_O,0.0002,0.7088,0.9190,0.0305,0.9190
ROCPOINTS_O,0.0003,0.7087,0.9190,0.0305,0.9190
ROCPOINTS_O,0.0003,0.7087,0.9190,0.0305,0.9190
ROCPOINTS_O,0.0003,0.7086,0.9190,0.0305,0.9190
ROCPOINTS_O,0.0004,0.7085,0.9190,0.0305,0.9190
ROCPOINTS_O,0.0004,0.7085,0.9190,0.0305,0.9190
ROCPOINTS_O,0.0004,0.7085,0.9167,0.0305,0.9167
ROCPOINTS_O,0.0004,0.7084,0.9167,0.0305,0.9167
ROCPOINTS_O,0.0004,0.7083,0.9167,0.0305,0.9167
ROCPOINTS_O,0.0005,0.7082,0.9167,0.0305,0.9167
ROCPOINTS_O,0.0005,0.7081,0.9167,0.0305,0.9167
ROCPOINTS_O,0.0005,0.7081,0.9167,0.0305,0.9167
ROCPOINTS_O,0.0005,0.7080,0.9167,0.0305,0.9167
ROCPOINTS_O,0.0005,0.7080,0.9167,0.0305,0.9167
ROCPOINTS_O,0.0005,0.7079,0.9167,0.0305,0.9167
ROCPOINTS_O,0.0005,0.7079,0.9167,0.0305,0.9167
ROCPOINTS_O,0.0006,0.7078,0.9167,0.0305,0.9167
ROCPOINTS_O,0.0006,0.7077,0.9167,0.0305,0.9167
ROCPOINTS_O,0.0006,0.7077,0.9167,0.0305,0.9167
ROCPOINTS_O,0.0007,0.7076,0.9167,0.0305,0.9167
ROCPOINTS_O,0.0007,0.7076,0.9167,0.0305,0.9167
ROCPOINTS_O,0.0007,0.7073,0.9167,0.0305,0.9167
ROCPOINTS_O,0.0007,0.7072,0.9167,0.0305,0.9167
ROCPOINTS_O,0.0007,0.7072,0.9167,0.0305,0.9167
ROCPOINTS_O,0.0007,0.7071,0.9167,0.0305,0.9167
ROCPOINTS_O,0.0007,0.7070,0.9167,0.0305,0.9167
ROCPOINTS_O,0.0008,0.7070,0.9167,0.0305,0.9167
ROCPOINTS_O,0.0008,0.7068,0.9167,0.0305,0.9167
ROCPOINTS_O,0.0009,0.7068,0.9143,0.0305,0.9143
ROCPOINTS_O,0.0009,0.7068,0.9143,0.0305,0.9143
ROCPOINTS_O,0.0009,0.7067,0.9143,0.0305,0.9143
ROCPOINTS_O,0.0009,0.7066,0.9143,0.0305,0.9143
ROCPOINTS_O,0.0009,0.7066,0.9143,0.0305,0.9143
ROCPOINTS_O,0.0009,0.7065,0.9143,0.0305,0.9143
ROCPOINTS_O,0.0010,0.7065,0.9143,0.0305,0.9143
ROCPOINTS_O,0.0010,0.7064,0.9143,0.0305,0.9143
ROCPOINTS_O,0.0011,0.7063,0.9143,0.0305,0.9143
ROCPOINTS_O,0.0011,0.7063,0.9143,0.0305,0.9143
ROCPOINTS_O,0.0011,0.7060,0.9143,0.0305,0.9143
ROCPOINTS_O,0.0012,0.7056,0.9143,0.0305,0.9143
ROCPOINTS_O,0.0012,0.7055,0.9143,0.0305,0.9143
ROCPOINTS_O,0.0012,0.7055,0.9143,0.0305,0.9143
ROCPOINTS_O,0.0013,0.7054,0.9143,0.0305,0.9143
ROCPOINTS_O,0.0013,0.7054,0.9143,0.0305,0.9143
ROCPOINTS_O,0.0013,0.7052,0.9143,0.0305,0.9143
ROCPOINTS_O,0.0013,0.7052,0.9143,0.0305,0.9143
ROCPOINTS_O,0.0014,0.7051,0.9143,0.0305,0.9143
ROCPOINTS_O,0.0014,0.7050,0.9143,0.0305,0.9143
ROCPOINTS_O,0.0015,0.7050,0.9143,0.0305,0.9143
ROCPOINTS_O,0.0015,0.7049,0.9143,0.0305,0.9143
ROCPOINTS_O,0.0015,0.7048,0.9143,0.0305,0.9143
ROCPOINTS_O,0.0015,0.7048,0.9143,0.0305,0.9143
ROCPOINTS_O,0.0015,0.7047,0.9143,0.0305,0.9143
ROCPOINTS_O,0.0017,0.7047,0.9143,0.0305,0.9143
ROCPOINTS_O,0.0017,0.7041,0.9143,0.0306,0.9143
ROCPOINTS_O,0.0017,0.7040,0.9143,0.0306,0.9143
ROCPOINTS_O,0.0018,0.7040,0.9143,0.0306,0.9143
ROCPOINTS_O,0.0018,0.7039,0.9143,0.0306,0.9143
ROCPOINTS_O,0.0018,0.7039,0.9143,0.0306,0.9143
ROCPOINTS_O,0.0018,0.7038,0.9143,0.0306,0.9143
ROCPOINTS_O,0.0019,0.7037,0.9143,0.0306,0.9143
ROCPOINTS_O,0.0019,0.7037,0.9143,0.0306,0.9143
ROCPOINTS_O,0.0020,0.7036,0.9143,0.0306,0.9143
ROCPOINTS_O,0.0020,0.7035,0.9143,0.0306,0.9143
ROCPOINTS_O,0.0021,0.7035,0.9143,0.0306,0.9143
ROCPOINTS_O,0.0021,0.7034,0.9143,0.0306,0.9143
ROCPOINTS_O,0.0021,0.7033,0.9143,0.0306,0.9143
ROCPOINTS_O,0.0022,0.7033,0.9143,0.0306,0.9143
ROCPOINTS_O,0.0022,0.7032,0.9143,0.0306,0.9143
ROCPOINTS_O,0.0023,0.7031,0.9143,0.0306,0.9143
ROCPOINTS_O,0.0025,0.7030,0.9143,0.0306,0.9143
ROCPOINTS_O,0.0027,0.7029,0.9143,0.0306,0.9143
ROCPOINTS_O,0.0028,0.7029,0.9143,0.0306,0.9143
ROCPOINTS_O,0.0028,0.7028,0.9143,0.0306,0.9143
ROCPOINTS_O,0.0028,0.7028,0.9143,0.0306,0.9143
ROCPOINTS_O,0.0029,0.7027,0.9143,0.0306,0.9143
ROCPOINTS_O,0.0030,0.7026,0.9143,0.0306,0.9143
ROCPOINTS_O,0.0031,0.7026,0.9143,0.0306,0.9143
ROCPOINTS_O,0.0032,0.7025,0.9143,0.0306,0.9143
ROCPOINTS_O,0.0032,0.7025,0.9143,0.0306,0.9143
ROCPOINTS_O,0.0033,0.7024,0.9143,0.0306,0.9143
ROCPOINTS_O,0.0033,0.7024,0.9143,0.0306,0.9143
ROCPOINTS_O,0.0033,0.7020,0.9143,0.0307,0.9143
ROCPOINTS_O,0.0033,0.5963,0.8548,0.0336,0.8548
ROCPOINTS_O,0.0033,0.5962,0.8548,0.0336,0.8548
ROCPOINTS_O,0.0034,0.5961,0.8548,0.0336,0.8548
ROCPOINTS_O,0.0034,0.5961,0.8548,0.0336,0.8548
ROCPOINTS_O,0.0034,0.5960,0.8548,0.0337,0.8548
ROCPOINTS_O,0.0034,0.5960,0.8548,0.0337,0.8548
ROCPOINTS_O,0.0034,0.5959,0.8548,0.0337,0.8548
ROCPOINTS_O,0.0034,0.5959,0.8548,0.0337,0.8548
ROCPOINTS_O,0.0034,0.5958,0.8548,0.0337,0.8548
ROCPOINTS_O,0.0035,0.5957,0.8548,0.0337,0.8548
ROCPOINTS_O,0.0035,0.5957,0.8548,0.0337,0.8548
ROCPOINTS_O,0.0035,0.5956,0.8548,0.0337,0.8548
ROCPOINTS_O,0.0035,0.5956,0.8548,0.0337,0.8548
ROCPOINTS_O,0.0035,0.5955,0.8548,0.0337,0.8548
ROCPOINTS_O,0.0035,0.5955,0.8548,0.0337,0.8548
ROCPOINTS_O,0.0036,0.5954,0.8548,0.0337,0.8548
ROCPOINTS_O,0.0036,0.5953,0.8548,0.0337,0.8548
ROCPOINTS_O,0.0037,0.5953,0.8548,0.0337,0.8548
ROCPOINTS_O,0.0037,0.5952,0.8548,0.0337,0.8548
ROCPOINTS_O,0.0038,0.5952,0.8548,0.0337,0.8548
ROCPOINTS_O,0.0038,0.5951,0.8548,0.0337,0.8548
ROCPOINTS_O,0.0038,0.5950,0.8548,0.0337,0.8548
ROCPOINTS_O,0.0039,0.5930,0.8548,0.0338,0.8548
ROCPOINTS_O,0.0039,0.5930,0.8548,0.0338,0.8548
ROCPOINTS_O,0.0039,0.5929,0.8548,0.0338,0.8548
ROCPOINTS_O,0.0040,0.5929,0.8548,0.0338,0.8548
ROCPOINTS_O,0.0040,0.5928,0.8548,0.0338,0.8548
ROCPOINTS_O,0.0040,0.5927,0.8548,0.0338,0.8548
ROCPOINTS_O,0.0040,0.5916,0.8548,0.0339,0.8548
ROCPOINTS_O,0.0040,0.5904,0.8548,0.0340,0.8548
ROCPOINTS_O,0.0040,0.5888,0.8548,0.0341,0.8548
ROCPOINTS_O,0.0041,0.5874,0.8548,0.0341,0.8548
ROCPOINTS_O,0.0042,0.5857,0.8548,0.0342,0.8548
ROCPOINTS_O,0.0043,0.5855,0.8548,0.0342,0.8548
ROCPOINTS_O,0.0043,0.5836,0.8548,0.0343,0.8548
ROCPOINTS_O,0.0043,0.5835,0.8548,0.0343,0.8548
ROCPOINTS_O,0.0044,0.5816,0.8548,0.0345,0.8548
ROCPOINTS_O,0.0044,0.5815,0.8548,0.0345,0.8548
ROCPOINTS_O,0.0045,0.5811,0.8548,0.0345,0.8548
ROCPOINTS_O,0.0045,0.5810,0.8548,0.0345,0.8548
ROCPOINTS_O,0.0045,0.5809,0.8548,0.0345,0.8548
ROCPOINTS_O,0.0046,0.5793,0.8548,0.0346,0.8548
ROCPOINTS_O,0.0047,0.5792,0.8548,0.0346,0.8548
ROCPOINTS_O,0.0047,0.5792,0.8548,0.0346,0.8548
ROCPOINTS_O,0.0047,0.5791,0.8548,0.0346,0.8548
ROCPOINTS_O,0.0047,0.5790,0.8548,0.0346,0.8548
ROCPOINTS_O,0.0048,0.5790,0.8548,0.0346,0.8548
ROCPOINTS_O,0.0050,0.5789,0.8548,0.0346,0.8548
ROCPOINTS_O,0.0050,0.5786,0.8548,0.0346,0.8548
ROCPOINTS_O,0.0051,0.5786,0.8548,0.0346,0.8548
ROCPOINTS_O,0.0052,0.5785,0.8548,0.0346,0.8548
ROCPOINTS_O,0.0053,0.5785,0.8548,0.0346,0.8548
ROCPOINTS_O,0.0054,0.5784,0.8548,0.0346,0.8548
ROCPOINTS_O,0.0054,0.5783,0.8548,0.0346,0.8548
ROCPOINTS_O,0.0055,0.5783,0.8548,0.0346,0.8548
ROCPOINTS_O,0.0056,0.5782,0.8548,0.0347,0.8548
ROCPOINTS_O,0.0056,0.5782,0.8548,0.0347,0.8548
ROCPOINTS_O,0.0056,0.5781,0.8548,0.0347,0.8548
ROCPOINTS_O,0.0057,0.5781,0.8548,0.0347,0.8548
ROCPOINTS_O,0.0057,0.5780,0.8548,0.0347,0.8548
ROCPOINTS_O,0.0058,0.5779,0.8548,0.0347,0.8548
ROCPOINTS_O,0.0058,0.5779,0.8548,0.0347,0.8548
ROCPOINTS_O,0.0058,0.5778,0.8548,0.0347,0.8548
ROCPOINTS_O,0.0060,0.5778,0.8548,0.0347,0.8548
ROCPOINTS_O,0.0060,0.5777,0.8548,0.0347,0.8548
ROCPOINTS_O,0.0061,0.5776,0.8548,0.0347,0.8548
ROCPOINTS_O,0.0062,0.5776,0.8548,0.0347,0.8548
ROCPOINTS_O,0.0062,0.5775,0.8548,0.0347,0.8548
ROCPOINTS_O,0.0062,0.5775,0.8548,0.0347,0.8548
ROCPOINTS_O,0.0062,0.5774,0.8548,0.0347,0.8548
ROCPOINTS_O,0.0063,0.5766,0.8548,0.0347,0.8548
ROCPOINTS_O,0.0063,0.5756,0.8548,0.0348,0.8548
ROCPOINTS_O,0.0063,0.5755,0.8548,0.0348,0.8548
ROCPOINTS_O,0.0064,0.5755,0.8548,0.0348,0.8548
ROCPOINTS_O,0.0065,0.5746,0.8548,0.0349,0.8548
ROCPOINTS_O,0.0065,0.5738,0.8548,0.0349,0.8548
ROCPOINTS_O,0.0066,0.5727,0.8548,0.0350,0.8548
ROCPOINTS_O,0.0067,0.5726,0.8548,0.0350,0.8548
ROCPOINTS_O,0.0067,0.5718,0.8548,0.0350,0.8548
ROCPOINTS_O,0.0067,0.5716,0.8548,0.0350,0.8548
ROCPOINTS_O,0.0067,0.4945,0.8143,0.0384,0.8143
ROCPOINTS_O,0.0067,0.4943,0.8143,0.0385,0.8143
ROCPOINTS_O,0.0067,0.4932,0.8143,0.0385,0.8143
ROCPOINTS_O,0.0067,0.4932,0.8143,0.0385,0.8143
ROCPOINTS_O,0.0067,0.4931,0.8143,0.0386,0.8143
ROCPOINTS_O,0.0067,0.4918,0.8143,0.0387,0.8143
ROCPOINTS_O,0.0067,0.4909,0.8143,0.0387,0.8143
ROCPOINTS_O,0.0068,0.4909,0.8143,0.0387,0.8143
ROCPOINTS_O,0.0068,0.4908,0.8143,0.0387,0.8143
ROCPOINTS_O,0.0068,0.4907,0.8143,0.0387,0.8143
ROCPOINTS_O,0.0069,0.4907,0.8143,0.0387,0.8143
ROCPOINTS_O,0.0069,0.4906,0.8143,0.0387,0.8143
ROCPOINTS_O,0.0069,0.4906,0.8143,0.0387,0.8143
ROCPOINTS_O,0.0069,0.4905,0.8143,0.0387,0.8143
ROCPOINTS_O,0.0070,0.4905,0.8143,0.0388,0.8143
ROCPOINTS_O,0.0070,0.4904,0.8143,0.0388,0.8143
ROCPOINTS_O,0.0070,0.4903,0.8143,0.0388,0.8143
ROCPOINTS_O,0.0070,0.4903,0.8143,0.0388,0.8143
ROCPOINTS_O,0.0070,0.4902,0.8143,0.0388,0.8143
ROCPOINTS_O,0.0071,0.4902,0.8143,0.0388,0.8143
ROCPOINTS_O,0.0071,0.4901,0.8143,0.0388,0.8143
ROCPOINTS_O,0.0071,0.4901,0.8143,0.0388,0.8143
ROCPOINTS_O,0.0071,0.4900,0.8143,0.0388,0.8143
ROCPOINTS_O,0.0072,0.4899,0.8143,0.0388,0.8143
ROCPOINTS_O,0.0074,0.4899,0.8143,0.0388,0.8143
ROCPOINTS_O,0.0074,0.4898,0.8143,0.0388,0.8143
ROCPOINTS_O,0.0074,0.4898,0.8143,0.0388,0.8143
ROCPOINTS_O,0.0075,0.4897,0.8143,0.0388,0.8143
ROCPOINTS_O,0.0077,0.4895,0.8143,0.0388,0.8143
ROCPOINTS_O,0.0077,0.4895,0.8143,0.0388,0.8143
ROCPOINTS_O,0.0078,0.4894,0.8143,0.0388,0.8143
ROCPOINTS_O,0.0078,0.4892,0.8143,0.0388,0.8143
ROCPOINTS_O,0.0078,0.4891,0.8143,0.0389,0.8143
ROCPOINTS_O,0.0079,0.4891,0.8143,0.0389,0.8143
ROCPOINTS_O,0.0080,0.4890,0.8143,0.0389,0.8143
ROCPOINTS_O,0.0081,0.4888,0.8143,0.0389,0.8143
ROCPOINTS_O,0.0081,0.4887,0.8143,0.0389,0.8143
ROCPOINTS_O,0.0083,0.4887,0.8143,0.0389,0.8143
ROCPOINTS_O,0.0083,0.4886,0.8143,0.0389,0.8143
ROCPOINTS_O,0.0085,0.4883,0.8143,0.0389,0.8143
ROCPOINTS_O,0.0087,0.4883,0.8143,0.0389,0.8143
ROCPOINTS_O,0.0087,0.4882,0.8143,0.0389,0.8143
ROCPOINTS_O,0.0089,0.4881,0.8143,0.0389,0.8143
ROCPOINTS_O,0.0089,0.4881,0.8143,0.0389,0.8143
ROCPOINTS_O,0.0092,0.4880,0.8143,0.0389,0.8143
ROCPOINTS_O,0.0092,0.4879,0.8143,0.0389,0.8143
ROCPOINTS_O,0.0095,0.4877,0.8143,0.0390,0.8143
ROCPOINTS_O,0.0096,0.4877,0.8143,0.0390,0.8143
ROCPOINTS_O,0.0097,0.4876,0.8143,0.0390,0.8143
ROCPOINTS_O,0.0097,0.4876,0.8143,0.0390,0.8143
ROCPOINTS_O,0.0098,0.4875,0.8143,0.0390,0.8143
ROCPOINTS_O,0.0099,0.4875,0.8143,0.0390,0.8143
ROCPOINTS_O,0.0100,0.4874,0.8143,0.0390,0.8143
ROCPOINTS_O,0.0100,0.4873,0.8143,0.0390,0.8143
ROCPOINTS_O,0.0100,0.4262,0.7714,0.0421,0.7714
ROCPOINTS_O,0.0101,0.4262,0.7714,0.0421,0.7714
ROCPOINTS_O,0.0101,0.4261,0.7714,0.0421,0.7714
ROCPOINTS_O,0.0102,0.4261,0.7714,0.0421,0.7714
ROCPOINTS_O,0.0102,0.4260,0.7714,0.0421,0.7714
ROCPOINTS_O,0.0103,0.4259,0.7714,0.0421,0.7714
ROCPOINTS_O,0.0105,0.4259,0.7714,0.0421,0.7714
ROCPOINTS_O,0.0105,0.4258,0.7714,0.0421,0.7714
ROCPOINTS_O,0.0106,0.4258,0.7714,0.0421,0.7714
ROCPOINTS_O,0.0106,0.4257,0.7714,0.0421,0.7714
ROCPOINTS_O,0.0108,0.4256,0.7714,0.0422,0.7714
ROCPOINTS_O,0.0108,0.4256,0.7714,0.0422,0.7714
ROCPOINTS_O,0.0108,0.4252,0.7714,0.0422,0.7714
ROCPOINTS_O,0.0111,0.4252,0.7714,0.0422,0.7714
ROCPOINTS_O,0.0111,0.4251,0.7714,0.0422,0.7714
ROCPOINTS_O,0.0111,0.4251,0.7714,0.0422,0.7714
ROCPOINTS_O,0.0111,0.4250,0.7714,0.0422,0.7714
ROCPOINTS_O,0.0114,0.4250,0.7714,0.0422,0.7714
ROCPOINTS_O,0.0115,0.4249,0.7714,0.0422,0.7714
ROCPOINTS_O,0.0117,0.4248,0.7714,0.0422,0.7714
ROCPOINTS_O,0.0119,0.4247,0.7714,0.0422,0.7714
ROCPOINTS_O,0.0120,0.4247,0.7714,0.0422,0.7714
ROCPOINTS_O,0.0122,0.4247,0.7690,0.0421,0.7690
ROCPOINTS_O,0.0124,0.4245,0.7690,0.0421,0.7690
ROCPOINTS_O,0.0126,0.4245,0.7690,0.0421,0.7690
ROCPOINTS_O,0.0127,0.4244,0.7690,0.0421,0.7690
ROCPOINTS_O,0.0128,0.4244,0.7690,0.0422,0.7690
ROCPOINTS_O,0.0131,0.4244,0.7667,0.0420,0.7667
ROCPOINTS_O,0.0133,0.4243,0.7667,0.0420,0.7667
ROCPOINTS_O,0.0133,0.4241,0.7643,0.0419,0.7643
ROCPOINTS_O,0.0134,0.3778,0.7310,0.0449,0.7310
ROCPOINTS_O,0.0134,0.3777,0.7310,0.0449,0.7310
ROCPOINTS_O,0.0135,0.3777,0.7310,0.0449,0.7310
ROCPOINTS_O,0.0136,0.3776,0.7310,0.0449,0.7310
ROCPOINTS_O,0.0137,0.3775,0.7310,0.0449,0.7310
ROCPOINTS_O,0.0138,0.3775,0.7310,0.0449,0.7310
ROCPOINTS_O,0.0140,0.3774,0.7310,0.0449,0.7310
ROCPOINTS_O,0.0142,0.3773,0.7310,0.0449,0.7310
ROCPOINTS_O,0.0144,0.3773,0.7310,0.0449,0.7310
ROCPOINTS_O,0.0144,0.3772,0.7310,0.0449,0.7310
ROCPOINTS_O,0.0144,0.3771,0.7310,0.0449,0.7310
ROCPOINTS_O,0.0146,0.3771,0.7310,0.0450,0.7310
ROCPOINTS_O,0.0147,0.3770,0.7310,0.0450,0.7310
ROCPOINTS_O,0.0147,0.3770,0.7310,0.0450,0.7310
ROCPOINTS_O,0.0148,0.3769,0.7310,0.0450,0.7310
ROCPOINTS_O,0.0149,0.3769,0.7310,0.0450,0.7310
ROCPOINTS_O,0.0150,0.3768,0.7310,0.0450,0.7310
ROCPOINTS_O,0.0153,0.3764,0.7310,0.0450,0.7310
ROCPOINTS_O,0.0156,0.3763,0.7310,0.0450,0.7310
ROCPOINTS_O,0.0157,0.3763,0.7310,0.0450,0.7310
ROCPOINTS_O,0.0158,0.3762,0.7310,0.0451,0.7310
ROCPOINTS_O,0.0161,0.3761,0.7310,0.0451,0.7310
ROCPOINTS_O,0.0164,0.3760,0.7310,0.0451,0.7310
ROCPOINTS_O,0.0167,0.3760,0.7310,0.0451,0.7310
ROCPOINTS_O,0.0167,0.3759,0.7310,0.0451,0.7310
ROCPOINTS_O,0.0167,0.3330,0.6952,0.0482,0.6952
ROCPOINTS_O,0.0167,0.3330,0.6952,0.0483,0.6952
ROCPOINTS_O,0.0167,0.3329,0.6952,0.0483,0.6952
ROCPOINTS_O,0.0169,0.3329,0.6952,0.0483,0.6952
ROCPOINTS_O,0.0170,0.3328,0.6952,0.0483,0.6952
ROCPOINTS_O,0.0172,0.3327,0.6952,0.0483,0.6952
ROCPOINTS_O,0.0173,0.3327,0.6952,0.0483,0.6952
ROCPOINTS_O,0.0174,0.3326,0.6952,0.0483,0.6952
ROCPOINTS_O,0.0175,0.3325,0.6952,0.0483,0.6952
ROCPOINTS_O,0.0178,0.3324,0.6952,0.0483,0.6952
ROCPOINTS_O,0.0179,0.3323,0.6952,0.0484,0.6952
ROCPOINTS_O,0.0180,0.3322,0.6952,0.0484,0.6952
ROCPOINTS_O,0.0181,0.3321,0.6929,0.0482,0.6929
ROCPOINTS_O,0.0183,0.3320,0.6929,0.0482,0.6929
ROCPOINTS_O,0.0183,0.3320,0.6929,0.0482,0.6929
ROCPOINTS_O,0.0184,0.3317,0.6929,0.0483,0.6929
ROCPOINTS_O,0.0189,0.3316,0.6929,0.0483,0.6929
ROCPOINTS_O,0.0192,0.3316,0.6929,0.0483,0.6929
ROCPOINTS_O,0.0195,0.3315,0.6929,0.0483,0.6929
ROCPOINTS_O,0.0197,0.3315,0.6929,0.0483,0.6929
ROCPOINTS_O,0.0200,0.3314,0.6929,0.0483,0.6929
ROCPOINTS_O,0.0200,0.2953,0.6452,0.0504,0.6452
ROCPOINTS_O,0.0201,0.2952,0.6452,0.0504,0.6452
ROCPOINTS_O,0.0203,0.2952,0.6452,0.0504,0.6452
ROCPOINTS_O,0.0204,0.2951,0.6452,0.0504,0.6452
ROCPOINTS_O,0.0204,0.2950,0.6452,0.0504,0.6452
ROCPOINTS_O,0.0207,0.2950,0.6429,0.0503,0.6429
ROCPOINTS_O,0.0208,0.2949,0.6429,0.0503,0.6429
ROCPOINTS_O,0.0211,0.2948,0.6429,0.0503,0.6429
ROCPOINTS_O,0.0213,0.2948,0.6429,0.0503,0.6429
ROCPOINTS_O,0.0216,0.2946,0.6429,0.0503,0.6429
ROCPOINTS_O,0.0217,0.2946,0.6429,0.0503,0.6429
ROCPOINTS_O,0.0217,0.2945,0.6429,0.0503,0.6429
ROCPOINTS_O,0.0219,0.2944,0.6429,0.0504,0.6429
ROCPOINTS_O,0.0222,0.2943,0.6429,0.0504,0.6429
ROCPOINTS_O,0.0222,0.2943,0.6429,0.0504,0.6429
ROCPOINTS_O,0.0227,0.2942,0.6429,0.0504,0.6429
ROCPOINTS_O,0.0229,0.2941,0.6429,0.0504,0.6429
ROCPOINTS_O,0.0232,0.2941,0.6429,0.0504,0.6429
ROCPOINTS_O,0.0233,0.2940,0.6429,0.0504,0.6429
ROCPOINTS_O,0.0234,0.2641,0.6143,0.0535,0.6143
ROCPOINTS_O,0.0234,0.2640,0.6143,0.0535,0.6143
ROCPOINTS_O,0.0235,0.2640,0.6143,0.0535,0.6143
ROCPOINTS_O,0.0235,0.2639,0.6143,0.0535,0.6143
ROCPOINTS_O,0.0236,0.2639,0.6143,0.0535,0.6143
ROCPOINTS_O,0.0236,0.2638,0.6143,0.0535,0.6143
ROCPOINTS_O,0.0239,0.2638,0.6143,0.0535,0.6143
ROCPOINTS_O,0.0240,0.2637,0.6143,0.0535,0.6143
ROCPOINTS_O,0.0241,0.2636,0.6143,0.0535,0.6143
ROCPOINTS_O,0.0241,0.2636,0.6143,0.0536,0.6143
ROCPOINTS_O,0.0244,0.2635,0.6143,0.0536,0.6143
ROCPOINTS_O,0.0249,0.2634,0.6143,0.0536,0.6143
ROCPOINTS_O,0.0250,0.2634,0.6143,0.0536,0.6143
ROCPOINTS_O,0.0251,0.2631,0.6143,0.0536,0.6143
ROCPOINTS_O,0.0252,0.2631,0.6143,0.0537,0.6143
ROCPOINTS_O,0.0252,0.2630,0.6143,0.0537,0.6143
ROCPOINTS_O,0.0253,0.2630,0.6143,0.0537,0.6143
ROCPOINTS_O,0.0255,0.2629,0.6143,0.0537,0.6143
ROCPOINTS_O,0.0256,0.2628,0.6143,0.0537,0.6143
ROCPOINTS_O,0.0261,0.2628,0.6143,0.0537,0.6143
ROCPOINTS_O,0.0266,0.2627,0.6143,0.0537,0.6143
ROCPOINTS_O,0.0266,0.2625,0.6143,0.0538,0.6143
ROCPOINTS_O,0.0267,0.2625,0.6143,0.0538,0.6143
ROCPOINTS_O,0.0268,0.2354,0.5857,0.0570,0.5857
ROCPOINTS_O,0.0268,0.2353,0.5857,0.0570,0.5857
ROCPOINTS_O,0.0268,0.2351,0.5857,0.0571,0.5857
ROCPOINTS_O,0.0270,0.2350,0.5857,0.0571,0.5857
ROCPOINTS_O,0.0270,0.2350,0.5857,0.0571,0.5857
ROCPOINTS_O,0.0271,0.2349,0.5857,0.0571,0.5857
ROCPOINTS_O,0.0273,0.2347,0.5857,0.0571,0.5857
ROCPOINTS_O,0.0273,0.2344,0.5857,0.0572,0.5857
ROCPOINTS_O,0.0275,0.2343,0.5857,0.0572,0.5857
ROCPOINTS_O,0.0275,0.2341,0.5857,0.0573,0.5857
ROCPOINTS_O,0.0276,0.2339,0.5857,0.0573,0.5857
ROCPOINTS_O,0.0280,0.2339,0.5857,0.0573,0.5857
ROCPOINTS_O,0.0283,0.2338,0.5857,0.0573,0.5857
ROCPOINTS_O,0.0283,0.2335,0.5857,0.0574,0.5857
ROCPOINTS_O,0.0284,0.2333,0.5857,0.0574,0.5857
ROCPOINTS_O,0.0284,0.2332,0.5857,0.0575,0.5857
ROCPOINTS_O,0.0285,0.2331,0.5857,0.0575,0.5857
ROCPOINTS_O,0.0287,0.2331,0.5857,0.0575,0.5857
ROCPOINTS_O,0.0287,0.2330,0.5857,0.0575,0.5857
ROCPOINTS_O,0.0289,0.2327,0.5857,0.0576,0.5857
ROCPOINTS_O,0.0293,0.2327,0.5857,0.0576,0.5857
ROCPOINTS_O,0.0300,0.2326,0.5857,0.0576,0.5857
ROCPOINTS_O,0.0300,0.2325,0.5857,0.0576,0.5857
ROCPOINTS_O,0.0300,0.2099,0.5690,0.0618,0.5690
ROCPOINTS_O,0.0301,0.2098,0.5690,0.0618,0.5690
ROCPOINTS_O,0.0304,0.2098,0.5690,0.0618,0.5690
ROCPOINTS_O,0.0306,0.2097,0.5690,0.0618,0.5690
ROCPOINTS_O,0.0308,0.2096,0.5690,0.0618,0.5690
ROCPOINTS_O,0.0312,0.2096,0.5690,0.0619,0.5690
ROCPOINTS_O,0.0315,0.2095,0.5690,0.0619,0.5690
ROCPOINTS_O,0.0317,0.2095,0.5690,0.0619,0.5690
ROCPOINTS_O,0.0320,0.2094,0.5690,0.0619,0.5690
ROCPOINTS_O,0.0320,0.2093,0.5690,0.0619,0.5690
ROCPOINTS_O,0.0322,0.2092,0.5690,0.0619,0.5690
ROCPOINTS_O,0.0325,0.2092,0.5690,0.0620,0.5690
ROCPOINTS_O,0.0328,0.2091,0.5667,0.0617,0.5667
ROCPOINTS_O,0.0329,0.2091,0.5643,0.0615,0.5643
ROCPOINTS_O,0.0333,0.2091,0.5643,0.0615,0.5643
ROCPOINTS_O,0.0333,0.1889,0.5286,0.0636,0.5286
ROCPOINTS_O,0.0334,0.1887,0.5286,0.0637,0.5286
ROCPOINTS_O,0.0344,0.1887,0.5286,0.0637,0.5286
ROCPOINTS_O,0.0346,0.1886,0.5286,0.0637,0.5286
ROCPOINTS_O,0.0350,0.1885,0.5286,0.0637,0.5286
ROCPOINTS_O,0.0353,0.1884,0.5286,0.0638,0.5286
ROCPOINTS_O,0.0357,0.1884,0.5286,0.0638,0.5286
ROCPOINTS_O,0.0360,0.1883,0.5286,0.0638,0.5286
ROCPOINTS_O,0.0360,0.1883,0.5286,0.0638,0.5286
ROCPOINTS_O,0.0361,0.1882,0.5286,0.0638,0.5286
ROCPOINTS_O,0.0363,0.1881,0.5286,0.0639,0.5286
ROCPOINTS_O,0.0367,0.1881,0.5286,0.0639,0.5286
ROCPOINTS_O,0.0367,0.1700,0.5024,0.0670,0.5024
ROCPOINTS_O,0.0368,0.1699,0.5024,0.0670,0.5024
ROCPOINTS_O,0.0370,0.1699,0.5024,0.0670,0.5024
ROCPOINTS_O,0.0372,0.1698,0.5024,0.0670,0.5024
ROCPOINTS_O,0.0375,0.1698,0.5024,0.0670,0.5024
ROCPOINTS_O,0.0378,0.1697,0.5024,0.0671,0.5024
ROCPOINTS_O,0.0378,0.1696,0.5024,0.0671,0.5024
ROCPOINTS_O,0.0383,0.1696,0.5024,0.0671,0.5024
ROCPOINTS_O,0.0387,0.1695,0.5024,0.0671,0.5024
ROCPOINTS_O,0.0389,0.1695,0.5024,0.0672,0.5024
ROCPOINTS_O,0.0389,0.1694,0.5024,0.0672,0.5024
ROCPOINTS_O,0.0400,0.1693,0.5024,0.0672,0.5024
ROCPOINTS_O,0.0400,0.1693,0.5024,0.0672,0.5024
ROCPOINTS_O,0.0408,0.1539,0.4690,0.0689,0.4690
ROCPOINTS_O,0.0411,0.1539,0.4690,0.0689,0.4690
ROCPOINTS_O,0.0417,0.1538,0.4690,0.0690,0.4690
ROCPOINTS_O,0.0422,0.1537,0.4690,0.0690,0.4690
ROCPOINTS_O,0.0425,0.1536,0.4690,0.0690,0.4690
ROCPOINTS_O,0.0425,0.1536,0.4690,0.0691,0.4690
ROCPOINTS_O,0.0426,0.1535,0.4690,0.0691,0.4690
ROCPOINTS_O,0.0433,0.1534,0.4690,0.0691,0.4690
ROCPOINTS_O,0.0433,0.1384,0.4548,0.0739,0.4548
ROCPOINTS_O,0.0439,0.1383,0.4548,0.0739,0.4548
ROCPOINTS_O,0.0441,0.1382,0.4548,0.0740,0.4548
ROCPOINTS_O,0.0450,0.1382,0.4548,0.0740,0.4548
ROCPOINTS_O,0.0458,0.1381,0.4548,0.0740,0.4548
ROCPOINTS_O,0.0467,0.1381,0.4548,0.0741,0.4548
ROCPOINTS_O,0.0467,0.1251,0.4310,0.0772,0.4310
ROCPOINTS_O,0.0468,0.1250,0.4310,0.0773,0.4310
ROCPOINTS_O,0.0474,0.1249,0.4310,0.0773,0.4310
ROCPOINTS_O,0.0475,0.1248,0.4310,0.0774,0.4310
ROCPOINTS_O,0.0480,0.1248,0.4310,0.0774,0.4310
ROCPOINTS_O,0.0483,0.1247,0.4310,0.0774,0.4310
ROCPOINTS_O,0.0484,0.1246,0.4310,0.0775,0.4310
ROCPOINTS_O,0.0489,0.1245,0.4310,0.0775,0.4310
ROCPOINTS_O,0.0489,0.1245,0.4286,0.0771,0.4286
ROCPOINTS_O,0.0492,0.1245,0.4286,0.0772,0.4286
ROCPOINTS_O,0.0493,0.1244,0.4286,0.0772,0.4286
ROCPOINTS_O,0.0500,0.1243,0.4286,0.0773,0.4286
ROCPOINTS_O,0.0504,0.1125,0.4095,0.0812,0.4095
ROCPOINTS_O,0.0505,0.1124,0.4095,0.0813,0.4095
ROCPOINTS_O,0.0517,0.1123,0.4095,0.0813,0.4095
ROCPOINTS_O,0.0517,0.1123,0.4095,0.0814,0.4095
ROCPOINTS_O,0.0520,0.1120,0.4095,0.0815,0.4095
ROCPOINTS_O,0.0533,0.1120,0.4095,0.0816,0.4095
ROCPOINTS_O,0.0533,0.1119,0.4095,0.0816,0.4095
ROCPOINTS_O,0.0540,0.1039,0.3857,0.0827,0.3857
ROCPOINTS_O,0.0542,0.1038,0.3857,0.0827,0.3857
ROCPOINTS_O,0.0544,0.1038,0.3857,0.0828,0.3857
ROCPOINTS_O,0.0547,0.1037,0.3857,0.0828,0.3857
ROCPOINTS_O,0.0548,0.1037,0.3857,0.0829,0.3857
ROCPOINTS_O,0.0550,0.1036,0.3857,0.0829,0.3857
ROCPOINTS_O,0.0550,0.1035,0.3857,0.0830,0.3857
ROCPOINTS_O,0.0552,0.1034,0.3857,0.0830,0.3857
ROCPOINTS_O,0.0556,0.1034,0.3857,0.0831,0.3857
ROCPOINTS_O,0.0567,0.1033,0.3857,0.0831,0.3857
ROCPOINTS_O,0.0567,0.1031,0.3857,0.0833,0.3857
ROCPOINTS_O,0.0567,0.1030,0.3857,0.0833,0.3857
ROCPOINTS_O,0.0578,0.0942,0.3667,0.0863,0.3667
ROCPOINTS_O,0.0581,0.0942,0.3667,0.0864,0.3667
ROCPOINTS_O,0.0600,0.0940,0.3667,0.0866,0.3667
ROCPOINTS_O,0.0601,0.0848,0.3524,0.0917,0.3524
ROCPOINTS_O,0.0611,0.0847,0.3524,0.0918,0.3524
ROCPOINTS_O,0.0612,0.0846,0.3524,0.0918,0.3524
ROCPOINTS_O,0.0617,0.0846,0.3524,0.0919,0.3524
ROCPOINTS_O,0.0622,0.0845,0.3524,0.0920,0.3524
ROCPOINTS_O,0.0633,0.0844,0.3524,0.0921,0.3524
ROCPOINTS_O,0.0650,0.0778,0.3405,0.0961,0.3405
ROCPOINTS_O,0.0650,0.0777,0.3405,0.0962,0.3405
ROCPOINTS_O,0.0658,0.0776,0.3405,0.0962,0.3405
ROCPOINTS_O,0.0667,0.0776,0.3405,0.0963,0.3405
ROCPOINTS_O,0.0667,0.0722,0.3286,0.0995,0.3286
ROCPOINTS_O,0.0669,0.0722,0.3286,0.0996,0.3286
ROCPOINTS_O,0.0672,0.0721,0.3286,0.0996,0.3286
ROCPOINTS_O,0.0683,0.0720,0.3286,0.0997,0.3286
ROCPOINTS_O,0.0700,0.0720,0.3286,0.0998,0.3286
ROCPOINTS_O,0.0722,0.0672,0.3095,0.1006,0.3095
ROCPOINTS_O,0.0722,0.0671,0.3095,0.1007,0.3095
ROCPOINTS_O,0.0726,0.0671,0.3095,0.1008,0.3095
ROCPOINTS_O,0.0733,0.0670,0.3095,0.1009,0.3095
ROCPOINTS_O,0.0742,0.0617,0.2952,0.1040,0.2952
ROCPOINTS_O,0.0750,0.0617,0.2952,0.1041,0.2952
ROCPOINTS_O,0.0765,0.0616,0.2952,0.1042,0.2952
ROCPOINTS_O,0.0767,0.0616,0.2952,0.1043,0.2952
ROCPOINTS_O,0.0783,0.0575,0.2762,0.1045,0.2762
ROCPOINTS_O,0.0787,0.0574,0.2762,0.1046,0.2762
ROCPOINTS_O,0.0799,0.0574,0.2762,0.1047,0.2762
ROCPOINTS_O,0.0800,0.0573,0.2762,0.1048,0.2762
ROCPOINTS_O,0.0803,0.0537,0.2690,0.1084,0.2690
ROCPOINTS_O,0.0808,0.0536,0.2690,0.1087,0.2690
ROCPOINTS_O,0.0833,0.0535,0.2690,0.1088,0.2690
ROCPOINTS_O,0.0833,0.0501,0.2524,0.1091,0.2524
ROCPOINTS_O,0.0850,0.0500,0.2524,0.1092,0.2524
ROCPOINTS_O,0.0852,0.0500,0.2524,0.1093,0.2524
ROCPOINTS_O,0.0867,0.0498,0.2524,0.1096,0.2524
ROCPOINTS_O,0.0867,0.0461,0.2452,0.1144,0.2452
ROCPOINTS_O,0.0875,0.0460,0.2452,0.1146,0.2452
ROCPOINTS_O,0.0882,0.0459,0.2452,0.1148,0.2452
ROCPOINTS_O,0.0895,0.0458,0.2452,0.1150,0.2452
ROCPOINTS_O,0.0900,0.0458,0.2452,0.1151,0.2452
ROCPOINTS_O,0.0911,0.0422,0.2333,0.1184,0.2333
ROCPOINTS_O,0.0918,0.0421,0.2333,0.1185,0.2333
ROCPOINTS_O,0.0933,0.0420,0.2333,0.1189,0.2333
ROCPOINTS_O,0.0967,0.0393,0.2310,0.1250,0.2310
ROCPOINTS_O,0.1000,0.0369,0.2238,0.1284,0.2238
ROCPOINTS_O,0.1033,0.0349,0.2167,0.1311,0.2167
ROCPOINTS_O,0.1044,0.0324,0.2095,0.1358,0.2095
ROCPOINTS_O,0.1050,0.0323,0.2095,0.1360,0.2095
ROCPOINTS_O,0.1056,0.0323,0.2095,0.1362,0.2095
ROCPOINTS_O,0.1067,0.0322,0.2095,0.1364,0.2095
ROCPOINTS_O,0.1080,0.0306,0.2000,0.1368,0.2000
ROCPOINTS_O,0.1100,0.0306,0.2000,0.1370,0.2000
ROCPOINTS_O,0.1128,0.0291,0.1905,0.1372,0.1905
ROCPOINTS_O,0.1133,0.0290,0.1905,0.1375,0.1905
ROCPOINTS_O,0.1167,0.0271,0.1833,0.1413,0.1833
ROCPOINTS_O,0.1168,0.0254,0.1738,0.1426,0.1738
ROCPOINTS_O,0.1200,0.0253,0.1738,0.1429,0.1738
ROCPOINTS_O,0.1233,0.0239,0.1690,0.1464,0.1690
ROCPOINTS_O,0.1267,0.0226,0.1619,0.1481,0.1619
ROCPOINTS_O,0.1300,0.0215,0.1595,0.1526,0.1595
ROCPOINTS_O,0.1311,0.0204,0.1524,0.1538,0.1524
ROCPOINTS_O,0.1333,0.0204,0.1500,0.1518,0.1500
ROCPOINTS_O,0.1365,0.0193,0.1500,0.1591,0.1500
ROCPOINTS_O,0.1367,0.0192,0.1500,0.1595,0.1500
ROCPOINTS_O,0.1389,0.0186,0.1452,0.1597,0.1452
ROCPOINTS_O,0.1400,0.0185,0.1452,0.1601,0.1452
ROCPOINTS_O,0.1411,0.0173,0.1333,0.1573,0.1333
ROCPOINTS_O,0.1425,0.0173,0.1333,0.1577,0.1333
ROCPOINTS_O,0.1433,0.0173,0.1310,0.1554,0.1310
ROCPOINTS_O,0.1450,0.0164,0.1286,0.1602,0.1286
ROCPOINTS_O,0.1467,0.0163,0.1286,0.1607,0.1286
ROCPOINTS_O,0.1500,0.0157,0.1262,0.1636,0.1262
ROCPOINTS_O,0.1507,0.0150,0.1214,0.1640,0.1214
ROCPOINTS_O,0.1522,0.0150,0.1214,0.1645,0.1214
ROCPOINTS_O,0.1533,0.0149,0.1214,0.1650,0.1214
ROCPOINTS_O,0.1567,0.0141,0.1095,0.1586,0.1095
ROCPOINTS_O,0.1600,0.0134,0.1071,0.1630,0.1071
ROCPOINTS_O,0.1633,0.0126,0.1071,0.1711,0.1071
ROCPOINTS_O,0.1648,0.0121,0.1048,0.1739,0.1048
ROCPOINTS_O,0.1667,0.0120,0.1048,0.1746,0.1048
ROCPOINTS_O,0.1700,0.0117,0.1048,0.1789,0.1048
ROCPOINTS_O,0.1733,0.0112,0.1000,0.1780,0.1000
ROCPOINTS_O,0.1767,0.0108,0.0976,0.1798,0.0976
ROCPOINTS_O,0.1800,0.0104,0.0929,0.1781,0.0929
ROCPOINTS_O,0.1833,0.0099,0.0929,0.1848,0.0929
ROCPOINTS_O,0.1836,0.0097,0.0905,0.1854,0.0905
ROCPOINTS_O,0.1867,0.0096,0.0905,0.1863,0.0905
ROCPOINTS_O,0.1876,0.0094,0.0833,0.1768,0.0833
ROCPOINTS_O,0.1900,0.0094,0.0833,0.1777,0.0833
ROCPOINTS_O,0.1933,0.0091,0.0810,0.1780,0.0810
ROCPOINTS_O,0.1949,0.0086,0.0786,0.1813,0.0786
ROCPOINTS_O,0.1959,0.0086,0.0786,0.1823,0.0786
ROCPOINTS_O,0.1967,0.0085,0.0786,0.1833,0.0786
ROCPOINTS_O,0.2000,0.0082,0.0762,0.1850,0.0762
ROCPOINTS_O,0.2033,0.0079,0.0714,0.1796,0.0714
ROCPOINTS_O,0.2067,0.0076,0.0714,0.1863,0.0714
ROCPOINTS_O,0.2100,0.0073,0.0690,0.1871,0.0690
ROCPOINTS_O,0.2100,0.0069,0.0643,0.1837,0.0643
ROCPOINTS_O,0.2118,0.0069,0.0643,0.1849,0.0643
ROCPOINTS_O,0.2133,0.0068,0.0643,0.1862,0.0643
ROCPOINTS_O,0.2167,0.0066,0.0619,0.1844,0.0619
ROCPOINTS_O,0.2172,0.0064,0.0619,0.1898,0.0619
ROCPOINTS_O,0.2200,0.0064,0.0619,0.1912,0.0619
ROCPOINTS_O,0.2233,0.0062,0.0571,0.1818,0.0571
ROCPOINTS_O,0.2267,0.0061,0.0571,0.1860,0.0571
ROCPOINTS_O,0.2277,0.0058,0.0571,0.1920,0.0571
ROCPOINTS_O,0.2300,0.0058,0.0571,0.1935,0.0571
ROCPOINTS_O,0.2367,0.0057,0.0548,0.1885,0.0548
ROCPOINTS_O,0.2367,0.0056,0.0548,0.1917,0.0548
ROCPOINTS_O,0.2389,0.0056,0.0548,0.1933,0.0548
ROCPOINTS_O,0.2400,0.0055,0.0548,0.1949,0.0548
ROCPOINTS_O,0.2433,0.0055,0.0500,0.1810,0.0500
ROCPOINTS_O,0.2467,0.0050,0.0500,0.1944,0.0500
ROCPOINTS_O,0.2468,0.0050,0.0500,0.1963,0.0500
ROCPOINTS_O,0.2500,0.0049,0.0500,0.2000,0.0500
ROCPOINTS_O,0.2533,0.0046,0.0500,0.2079,0.0500
ROCPOINTS_O,0.2542,0.0045,0.0500,0.2121,0.0500
ROCPOINTS_O,0.2600,0.0045,0.0500,0.2143,0.0500
ROCPOINTS_O,0.2619,0.0043,0.0500,0.2188,0.0500
ROCPOINTS_O,0.2631,0.0043,0.0500,0.2211,0.0500
ROCPOINTS_O,0.2633,0.0042,0.0500,0.2234,0.0500
ROCPOINTS_O,0.2667,0.0041,0.0476,0.2198,0.0476
ROCPOINTS_O,0.2700,0.0039,0.0476,0.2273,0.0476
ROCPOINTS_O,0.2733,0.0038,0.0476,0.2326,0.0476
ROCPOINTS_O,0.2767,0.0038,0.0476,0.2353,0.0476
ROCPOINTS_O,0.2833,0.0036,0.0452,0.2317,0.0452
ROCPOINTS_O,0.2867,0.0035,0.0452,0.2375,0.0452
ROCPOINTS_O,0.2900,0.0035,0.0452,0.2405,0.0452
ROCPOINTS_O,0.3000,0.0034,0.0452,0.2436,0.0452
ROCPOINTS_O,0.3015,0.0033,0.0452,0.2500,0.0452
ROCPOINTS_O,0.3033,0.0032,0.0452,0.2533,0.0452
ROCPOINTS_O,0.3067,0.0032,0.0429,0.2432,0.0429
ROCPOINTS_O,0.3100,0.0031,0.0429,0.2535,0.0429
ROCPOINTS_O,0.3133,0.0030,0.0405,0.2464,0.0405
ROCPOINTS_O,0.3167,0.0029,0.0381,0.2388,0.0381
ROCPOINTS_O,0.3200,0.0028,0.0381,0.2462,0.0381
ROCPOINTS_O,0.3264,0.0027,0.0381,0.2581,0.0381
ROCPOINTS_O,0.3267,0.0026,0.0381,0.2623,0.0381
ROCPOINTS_O,0.3300,0.0024,0.0381,0.2759,0.0381
ROCPOINTS_O,0.3333,0.0024,0.0381,0.2807,0.0381
ROCPOINTS_O,0.3367,0.0023,0.0381,0.2909,0.0381
ROCPOINTS_O,0.3380,0.0022,0.0357,0.2830,0.0357
ROCPOINTS_O,0.3393,0.0021,0.0357,0.2885,0.0357
ROCPOINTS_O,0.3400,0.0021,0.0333,0.2745,0.0333
ROCPOINTS_O,0.3433,0.0021,0.0310,0.2600,0.0310
ROCPOINTS_O,0.3467,0.0021,0.0286,0.2449,0.0286
ROCPOINTS_O,0.3500,0.0021,0.0238,0.2174,0.0238
ROCPOINTS_O,0.3533,0.0020,0.0214,0.2093,0.0214
ROCPOINTS_O,0.3600,0.0019,0.0214,0.2143,0.0214
ROCPOINTS_O,0.3767,0.0019,0.0214,0.2195,0.0214
ROCPOINTS_O,0.3800,0.0018,0.0214,0.2250,0.0214
ROCPOINTS_O,0.3833,0.0017,0.0214,0.2308,0.0214
ROCPOINTS_O,0.3933,0.0017,0.0214,0.2368,0.0214
ROCPOINTS_O,0.4033,0.0016,0.0214,0.2500,0.0214
ROCPOINTS_O,0.4067,0.0015,0.0214,0.2571,0.0214
ROCPOINTS_O,0.4100,0.0015,0.0190,0.2353,0.0190
ROCPOINTS_O,0.4128,0.0014,0.0190,0.2500,0.0190
ROCPOINTS_O,0.4133,0.0013,0.0190,0.2581,0.0190
ROCPOINTS_O,0.4137,0.0013,0.0190,0.2667,0.0190
ROCPOINTS_O,0.4267,0.0012,0.0190,0.2857,0.0190
ROCPOINTS_O,0.4300,0.0012,0.0167,0.2593,0.0167
ROCPOINTS_O,0.4367,0.0011,0.0167,0.2692,0.0167
ROCPOINTS_O,0.4433,0.0010,0.0167,0.2800,0.0167
ROCPOINTS_O,0.4467,0.0009,0.0167,0.3043,0.0167
ROCPOINTS_O,0.4867,0.0009,0.0143,0.2857,0.0143
ROCPOINTS_O,0.4933,0.0008,0.0143,0.3000,0.0143
ROCPOINTS_O,0.5067,0.0008,0.0143,0.3158,0.0143
ROCPOINTS_O,0.5074,0.0007,0.0143,0.3333,0.0143
ROCPOINTS_O,0.5200,0.0006,0.0143,0.3529,0.0143
ROCPOINTS_O,0.5333,0.0006,0.0143,0.3750,0.0143
ROCPOINTS_O,0.5897,0.0005,0.0143,0.4000,0.0143
ROCPOINTS_O,0.6000,0.0004,0.0143,0.4615,0.0143
ROCPOINTS_O,0.6067,0.0004,0.0119,0.4167,0.0119
ROCPOINTS_O,0.6100,0.0003,0.0119,0.4545,0.0119
ROCPOINTS_O,0.6133,0.0003,0.0119,0.5000,0.0119
ROCPOINTS_O,0.6267,0.0003,0.0095,0.4444,0.0095
ROCPOINTS_O,0.6406,0.0002,0.0095,0.5000,0.0095
ROCPOINTS_O,0.6567,0.0002,0.0095,0.5714,0.0095
ROCPOINTS_O,0.6700,0.0001,0.0095,0.6667,0.0095
ROCPOINTS_O,0.7900,0.0001,0.0095,0.8000,0.0095
ROCPOINTS_O,0.8300,0.0001,0.0071,0.7500,0.0071
ROCPOINTS_O,0.8500,0.0000,0.0071,1.0000,0.0071
ROCPOINTS_O,0.8867,0.0000,0.0048,1.0000,0.0048
ROCPOINTS_O,0.9400,0.0000,0.0024,1.0000,0.0024
ROCPOINTS_O,0.9400,0.0000,0.0000,0.0000,0.0000
ROCPOINTS_U,0.0000,1.0000,1.0000,0.0083,1.0000
ROCPOINTS_U,0.0000,0.5182,0.6871,0.0110,0.6871
ROCPOINTS_U,0.0000,0.5182,0.6803,0.0109,0.6803
ROCPOINTS_U,0.0000,0.5182,0.6803,0.0109,0.6803
ROCPOINTS_U,0.0000,0.5181,0.6803,0.0109,0.6803
ROCPOINTS_U,0.0000,0.5181,0.6803,0.0109,0.6803
ROCPOINTS_U,0.0000,0.5180,0.6803,0.0109,0.6803
ROCPOINTS_U,0.0000,0.5180,0.6803,0.0109,0.6803
ROCPOINTS_U,0.0000,0.5179,0.6803,0.0109,0.6803
ROCPOINTS_U,0.0000,0.5178,0.6803,0.0109,0.6803
ROCPOINTS_U,0.0000,0.5178,0.6803,0.0109,0.6803
ROCPOINTS_U,0.0000,0.5177,0.6803,0.0109,0.6803
ROCPOINTS_U,0.0000,0.5176,0.6803,0.0109,0.6803
ROCPOINTS_U,0.0000,0.5176,0.6803,0.0109,0.6803
ROCPOINTS_U,0.0000,0.5175,0.6803,0.0109,0.6803
ROCPOINTS_U,0.0000,0.5174,0.6803,0.0109,0.6803
ROCPOINTS_U,0.0000,0.5174,0.6803,0.0109,0.6803
ROCPOINTS_U,0.0000,0.5173,0.6803,0.0109,0.6803
ROCPOINTS_U,0.0001,0.5172,0.6803,0.0109,0.6803
ROCPOINTS_U,0.0001,0.5172,0.6803,0.0109,0.6803
ROCPOINTS_U,0.0001,0.5171,0.6803,0.0109,0.6803
ROCPOINTS_U,0.0001,0.5170,0.6803,0.0109,0.6803
ROCPOINTS_U,0.0001,0.5170,0.6803,0.0109,0.6803
ROCPOINTS_U,0.0001,0.5169,0.6803,0.0109,0.6803
ROCPOINTS_U,0.0001,0.5169,0.6803,0.0109,0.6803
ROCPOINTS_U,0.0001,0.5168,0.6803,0.0109,0.6803
ROCPOINTS_U,0.0001,0.5168,0.6803,0.0109,0.6803
ROCPOINTS_U,0.0001,0.5166,0.6803,0.0109,0.6803
ROCPOINTS_U,0.0001,0.5166,0.6803,0.0109,0.6803
ROCPOINTS_U,0.0001,0.5165,0.6803,0.0109,0.6803
ROCPOINTS_U,0.0001,0.5164,0.6803,0.0109,0.6803
ROCPOINTS_U,0.0001,0.5164,0.6803,0.0109,0.6803
ROCPOINTS_U,0.0001,0.5163,0.6803,0.0109,0.6803
ROCPOINTS_U,0.0001,0.5163,0.6803,0.0109,0.6803
ROCPOINTS_U,0.0001,0.5162,0.6803,0.0109,0.6803
ROCPOINTS_U,0.0001,0.5161,0.6803,0.0109,0.6803
ROCPOINTS_U,0.0001,0.5160,0.6803,0.0109,0.6803
ROCPOINTS_U,0.0001,0.5158,0.6803,0.0109,0.6803
ROCPOINTS_U,0.0001,0.5157,0.6803,0.0109,0.6803
ROCPOINTS_U,0.0001,0.5157,0.6803,0.0109,0.6803
ROCPOINTS_U,0.0001,0.5156,0.6803,0.0109,0.6803
ROCPOINTS_U,0.0001,0.5156,0.6803,0.0109,0.6803
ROCPOINTS_U,0.0002,0.5155,0.6803,0.0109,0.6803
ROCPOINTS_U,0.0002,0.5155,0.6803,0.0109,0.6803
ROCPOINTS_U,0.0002,0.5153,0.6803,0.0109,0.6803
ROCPOINTS_U,0.0002,0.5152,0.6803,0.0109,0.6803
ROCPOINTS_U,0.0002,0.5151,0.6803,0.0109,0.6803
ROCPOINTS_U,0.0002,0.5151,0.6803,0.0109,0.6803
ROCPOINTS_U,0.0002,0.5150,0.6803,0.0109,0.6803
ROCPOINTS_U,0.0002,0.5148,0.6803,0.0109,0.6803
ROCPOINTS_U,0.0002,0.5148,0.6803,0.0109,0.6803
ROCPOINTS_U,0.0002,0.5147,0.6803,0.0109,0.6803
ROCPOINTS_U,0.0002,0.5145,0.6803,0.0109,0.6803
ROCPOINTS_U,0.0002,0.5145,0.6803,0.0109,0.6803
ROCPOINTS_U,0.0002,0.5145,0.6735,0.0108,0.6735
ROCPOINTS_U,0.0003,0.5144,0.6735,0.0108,0.6735
ROCPOINTS_U,0.0003,0.5144,0.6735,0.0108,0.6735
ROCPOINTS_U,0.0003,0.5143,0.6735,0.0108,0.6735
ROCPOINTS_U,0.0003,0.5143,0.6735,0.0108,0.6735
ROCPOINTS_U,0.0003,0.5142,0.6735,0.0108,0.6735
ROCPOINTS_U,0.0003,0.5141,0.6735,0.0108,0.6735
ROCPOINTS_U,0.0003,0.5141,0.6735,0.0108,0.6735
ROCPOINTS_U,0.0003,0.5140,0.6735,0.0108,0.6735
ROCPOINTS_U,0.0003,0.5140,0.6735,0.0108,0.6735
ROCPOINTS_U,0.0003,0.5139,0.6735,0.0108,0.6735
ROCPOINTS_U,0.0003,0.5139,0.6735,0.0108,0.6735
ROCPOINTS_U,0.0003,0.5138,0.6735,0.0108,0.6735
ROCPOINTS_U,0.0003,0.5137,0.6735,0.0109,0.6735
ROCPOINTS_U,0.0003,0.5136,0.6735,0.0109,0.6735
ROCPOINTS_U,0.0004,0.5135,0.6667,0.0107,0.6667
ROCPOINTS_U,0.0004,0.5134,0.6667,0.0107,0.6667
ROCPOINTS_U,0.0004,0.5133,0.6667,0.0107,0.6667
ROCPOINTS_U,0.0004,0.5133,0.6667,0.0108,0.6667
ROCPOINTS_U,0.0004,0.5132,0.6667,0.0108,0.6667
ROCPOINTS_U,0.0004,0.5132,0.6667,0.0108,0.6667
ROCPOINTS_U,0.0004,0.5131,0.6667,0.0108,0.6667
ROCPOINTS_U,0.0004,0.5131,0.6667,0.0108,0.6667
ROCPOINTS_U,0.0005,0.5130,0.6667,0.0108,0.6667
ROCPOINTS_U,0.0005,0.5129,0.6667,0.0108,0.6667
ROCPOINTS_U,0.0005,0.5129,0.6667,0.0108,0.6667
ROCPOINTS_U,0.0005,0.5128,0.6667,0.0108,0.6667
ROCPOINTS_U,0.0005,0.5128,0.6667,0.0108,0.6667
ROCPOINTS_U,0.0005,0.5127,0.6667,0.0108,0.6667
ROCPOINTS_U,0.0005,0.5127,0.6667,0.0108,0.6667
ROCPOINTS_U,0.0005,0.5126,0.6667,0.0108,0.6667
ROCPOINTS_U,0.0006,0.5126,0.6667,0.0108,0.6667
ROCPOINTS_U,0.0006,0.5124,0.6667,0.0108,0.6667
ROCPOINTS_U,0.0006,0.5124,0.6667,0.0108,0.6667
ROCPOINTS_U,0.0007,0.5123,0.6667,0.0108,0.6667
ROCPOINTS_U,0.0007,0.5120,0.6667,0.0108,0.6667
ROCPOINTS_U,0.0007,0.5120,0.6667,0.0108,0.6667
ROCPOINTS_U,0.0007,0.5119,0.6667,0.0108,0.6667
ROCPOINTS_U,0.0007,0.5119,0.6667,0.0108,0.6667
ROCPOINTS_U,0.0007,0.5118,0.6667,0.0108,0.6667
ROCPOINTS_U,0.0008,0.5118,0.6667,0.0108,0.6667
ROCPOINTS_U,0.0008,0.5117,0.6667,0.0108,0.6667
ROCPOINTS_U,0.0008,0.5116,0.6667,0.0108,0.6667
ROCPOINTS_U,0.0008,0.5116,0.6667,0.0108,0.6667
ROCPOINTS_U,0.0008,0.5115,0.6667,0.0108,0.6667
ROCPOINTS_U,0.0009,0.5114,0.6667,0.0108,0.6667
ROCPOINTS_U,0.0009,0.5113,0.6667,0.0108,0.6667
ROCPOINTS_U,0.0009,0.5112,0.6667,0.0108,0.6667
ROCPOINTS_U,0.0009,0.5112,0.6667,0.0108,0.6667
ROCPOINTS_U,0.0009,0.5111,0.6667,0.0108,0.6667
ROCPOINTS_U,0.0009,0.5111,0.6667,0.0108,0.6667
ROCPOINTS_U,0.0009,0.5110,0.6667,0.0108,0.6667
ROCPOINTS_U,0.0009,0.5110,0.6667,0.0108,0.6667
ROCPOINTS_U,0.0010,0.5109,0.6667,0.0108,0.6667
ROCPOINTS_U,0.0011,0.5108,0.6667,0.0108,0.6667
ROCPOINTS_U,0.0011,0.5108,0.6667,0.0108,0.6667
ROCPOINTS_U,0.0012,0.5106,0.6667,0.0108,0.6667
ROCPOINTS_U,0.0012,0.5106,0.6667,0.0108,0.6667
ROCPOINTS_U,0.0012,0.5105,0.6667,0.0108,0.6667
ROCPOINTS_U,0.0012,0.5104,0.6667,0.0108,0.6667
ROCPOINTS_U,0.0012,0.5104,0.6667,0.0108,0.6667
ROCPOINTS_U,0.0013,0.5103,0.6667,0.0108,0.6667
ROCPOINTS_U,0.0013,0.5102,0.6667,0.0108,0.6667
ROCPOINTS_U,0.0013,0.5102,0.6667,0.0108,0.6667
ROCPOINTS_U,0.0014,0.5101,0.6667,0.0108,0.6667
ROCPOINTS_U,0.0015,0.5100,0.6667,0.0108,0.6667
ROCPOINTS_U,0.0016,0.5100,0.6667,0.0108,0.6667
ROCPOINTS_U,0.0016,0.5099,0.6667,0.0108,0.6667
ROCPOINTS_U,0.0017,0.5099,0.6667,0.0108,0.6667
ROCPOINTS_U,0.0017,0.5097,0.6667,0.0108,0.6667
ROCPOINTS_U,0.0019,0.5096,0.6667,0.0108,0.6667
ROCPOINTS_U,0.0019,0.5095,0.6667,0.0108,0.6667
ROCPOINTS_U,0.0019,0.5095,0.6667,0.0108,0.6667
ROCPOINTS_U,0.0019,0.5094,0.6667,0.0108,0.6667
ROCPOINTS_U,0.0020,0.5094,0.6667,0.0108,0.6667
ROCPOINTS_U,0.0021,0.5093,0.6667,0.0108,0.6667
ROCPOINTS_U,0.0022,0.5092,0.6667,0.0108,0.6667
ROCPOINTS_U,0.0022,0.5092,0.6667,0.0108,0.6667
ROCPOINTS_U,0.0022,0.5090,0.6667,0.0108,0.6667
ROCPOINTS_U,0.0024,0.5090,0.6667,0.0108,0.6667
ROCPOINTS_U,0.0024,0.5089,0.6667,0.0108,0.6667
ROCPOINTS_U,0.0025,0.5089,0.6667,0.0108,0.6667
ROCPOINTS_U,0.0025,0.5088,0.6667,0.0108,0.6667
ROCPOINTS_U,0.0026,0.5087,0.6667,0.0108,0.6667
ROCPOINTS_U,0.0026,0.5087,0.6667,0.0108,0.6667
ROCPOINTS_U,0.0031,0.5086,0.6667,0.0108,0.6667
ROCPOINTS_U,0.0031,0.5086,0.6667,0.0108,0.6667
ROCPOINTS_U,0.0033,0.5085,0.6667,0.0109,0.6667
ROCPOINTS_U,0.0033,0.5081,0.6667,0.0109,0.6667
ROCPOINTS_U,0.0033,0.3593,0.5442,0.0125,0.5442
ROCPOINTS_U,0.0034,0.3587,0.5442,0.0125,0.5442
ROCPOINTS_U,0.0034,0.3586,0.5442,0.0125,0.5442
ROCPOINTS_U,0.0034,0.3586,0.5442,0.0125,0.5442
ROCPOINTS_U,0.0034,0.3585,0.5442,0.0125,0.5442
ROCPOINTS_U,0.0034,0.3585,0.5442,0.0125,0.5442
ROCPOINTS_U,0.0034,0.3584,0.5442,0.0125,0.5442
ROCPOINTS_U,0.0035,0.3584,0.5442,0.0125,0.5442
ROCPOINTS_U,0.0035,0.3583,0.5442,0.0125,0.5442
ROCPOINTS_U,0.0035,0.3582,0.5442,0.0126,0.5442
ROCPOINTS_U,0.0036,0.3582,0.5442,0.0126,0.5442
ROCPOINTS_U,0.0037,0.3581,0.5442,0.0126,0.5442
ROCPOINTS_U,0.0037,0.3580,0.5442,0.0126,0.5442
ROCPOINTS_U,0.0037,0.3580,0.5442,0.0126,0.5442
ROCPOINTS_U,0.0038,0.3579,0.5442,0.0126,0.5442
ROCPOINTS_U,0.0038,0.3568,0.5374,0.0124,0.5374
ROCPOINTS_U,0.0038,0.3553,0.5306,0.0123,0.5306
ROCPOINTS_U,0.0038,0.3552,0.5306,0.0123,0.5306
ROCPOINTS_U,0.0039,0.3552,0.5306,0.0123,0.5306
ROCPOINTS_U,0.0040,0.3551,0.5306,0.0123,0.5306
ROCPOINTS_U,0.0040,0.3549,0.5306,0.0124,0.5306
ROCPOINTS_U,0.0042,0.3549,0.5306,0.0124,0.5306
ROCPOINTS_U,0.0042,0.3545,0.5306,0.0124,0.5306
ROCPOINTS_U,0.0043,0.3545,0.5306,0.0124,0.5306
ROCPOINTS_U,0.0044,0.3544,0.5306,0.0124,0.5306
ROCPOINTS_U,0.0044,0.3544,0.5306,0.0124,0.5306
ROCPOINTS_U,0.0044,0.3543,0.5306,0.0124,0.5306
ROCPOINTS_U,0.0044,0.3543,0.5306,0.0124,0.5306
ROCPOINTS_U,0.0046,0.3540,0.5306,0.0124,0.5306
ROCPOINTS_U,0.0046,0.3540,0.5306,0.0124,0.5306
ROCPOINTS_U,0.0047,0.3539,0.5306,0.0124,0.5306
ROCPOINTS_U,0.0047,0.3539,0.5306,0.0124,0.5306
ROCPOINTS_U,0.0048,0.3538,0.5306,0.0124,0.5306
ROCPOINTS_U,0.0048,0.3537,0.5306,0.0124,0.5306
ROCPOINTS_U,0.0050,0.3537,0.5306,0.0124,0.5306
ROCPOINTS_U,0.0050,0.3536,0.5306,0.0124,0.5306
ROCPOINTS_U,0.0051,0.3535,0.5306,0.0124,0.5306
ROCPOINTS_U,0.0051,0.3534,0.5306,0.0124,0.5306
ROCPOINTS_U,0.0052,0.3533,0.5306,0.0124,0.5306
ROCPOINTS_U,0.0053,0.3532,0.5306,0.0124,0.5306
ROCPOINTS_U,0.0056,0.3532,0.5306,0.0124,0.5306
ROCPOINTS_U,0.0056,0.3531,0.5306,0.0124,0.5306
ROCPOINTS_U,0.0056,0.3530,0.5306,0.0124,0.5306
ROCPOINTS_U,0.0057,0.3529,0.5306,0.0124,0.5306
ROCPOINTS_U,0.0058,0.3528,0.5306,0.0124,0.5306
ROCPOINTS_U,0.0059,0.3527,0.5306,0.0124,0.5306
ROCPOINTS_U,0.0061,0.3526,0.5306,0.0124,0.5306
ROCPOINTS_U,0.0063,0.3526,0.5306,0.0124,0.5306
ROCPOINTS_U,0.0064,0.3515,0.5306,0.0125,0.5306
ROCPOINTS_U,0.0064,0.3503,0.5306,0.0125,0.5306
ROCPOINTS_U,0.0065,0.3494,0.5306,0.0125,0.5306
ROCPOINTS_U,0.0066,0.3486,0.5306,0.0126,0.5306
ROCPOINTS_U,0.0067,0.3486,0.5306,0.0126,0.5306
ROCPOINTS_U,0.0067,0.3481,0.5306,0.0126,0.5306
ROCPOINTS_U,0.0067,0.2595,0.4422,0.0141,0.4422
ROCPOINTS_U,0.0067,0.2594,0.4422,0.0141,0.4422
ROCPOINTS_U,0.0067,0.2586,0.4422,0.0141,0.4422
ROCPOINTS_U,0.0067,0.2578,0.4422,0.0141,0.4422
ROCPOINTS_U,0.0067,0.2577,0.4422,0.0142,0.4422
ROCPOINTS_U,0.0067,0.2577,0.4422,0.0142,0.4422
ROCPOINTS_U,0.0067,0.2568,0.4422,0.0142,0.4422
ROCPOINTS_U,0.0069,0.2568,0.4422,0.0142,0.4422
ROCPOINTS_U,0.0069,0.2559,0.4422,0.0143,0.4422
ROCPOINTS_U,0.0069,0.2558,0.4422,0.0143,0.4422
ROCPOINTS_U,0.0073,0.2558,0.4422,0.0143,0.4422
ROCPOINTS_U,0.0074,0.2557,0.4422,0.0143,0.4422
ROCPOINTS_U,0.0075,0.2557,0.4422,0.0143,0.4422
ROCPOINTS_U,0.0075,0.2556,0.4422,0.0143,0.4422
ROCPOINTS_U,0.0075,0.2543,0.4422,0.0143,0.4422
ROCPOINTS_U,0.0077,0.2543,0.4422,0.0143,0.4422
ROCPOINTS_U,0.0078,0.2542,0.4422,0.0143,0.4422
ROCPOINTS_U,0.0079,0.2541,0.4422,0.0144,0.4422
ROCPOINTS_U,0.0080,0.2540,0.4422,0.0144,0.4422
ROCPOINTS_U,0.0080,0.2526,0.4422,0.0144,0.4422
ROCPOINTS_U,0.0080,0.2508,0.4422,0.0145,0.4422
ROCPOINTS_U,0.0080,0.2507,0.4422,0.0145,0.4422
ROCPOINTS_U,0.0080,0.2491,0.4422,0.0146,0.4422
ROCPOINTS_U,0.0080,0.2490,0.4422,0.0146,0.4422
ROCPOINTS_U,0.0080,0.2474,0.4422,0.0147,0.4422
ROCPOINTS_U,0.0081,0.2459,0.4422,0.0148,0.4422
ROCPOINTS_U,0.0082,0.2440,0.4422,0.0149,0.4422
ROCPOINTS_U,0.0083,0.2428,0.4422,0.0150,0.4422
ROCPOINTS_U,0.0085,0.2427,0.4422,0.0150,0.4422
ROCPOINTS_U,0.0086,0.2426,0.4422,0.0150,0.4422
ROCPOINTS_U,0.0087,0.2426,0.4422,0.0150,0.4422
ROCPOINTS_U,0.0089,0.2425,0.4422,0.0150,0.4422
ROCPOINTS_U,0.0089,0.2425,0.4422,0.0150,0.4422
ROCPOINTS_U,0.0090,0.2406,0.4422,0.0151,0.4422
ROCPOINTS_U,0.0092,0.2405,0.4422,0.0151,0.4422
ROCPOINTS_U,0.0095,0.2405,0.4422,0.0152,0.4422
ROCPOINTS_U,0.0097,0.2404,0.4422,0.0152,0.4422
ROCPOINTS_U,0.0100,0.2404,0.4422,0.0152,0.4422
ROCPOINTS_U,0.0100,0.2403,0.4422,0.0152,0.4422
ROCPOINTS_U,0.0100,0.1827,0.4286,0.0192,0.4286
ROCPOINTS_U,0.0100,0.1825,0.4286,0.0193,0.4286
ROCPOINTS_U,0.0101,0.1825,0.4286,0.0193,0.4286
ROCPOINTS_U,0.0103,0.1825,0.4218,0.0190,0.4218
ROCPOINTS_U,0.0104,0.1824,0.4218,0.0190,0.4218
ROCPOINTS_U,0.0105,0.1824,0.4218,0.0190,0.4218
ROCPOINTS_U,0.0106,0.1823,0.4218,0.0190,0.4218
ROCPOINTS_U,0.0106,0.1823,0.4218,0.0190,0.4218
ROCPOINTS_U,0.0107,0.1822,0.4218,0.0190,0.4218
ROCPOINTS_U,0.0108,0.1821,0.4218,0.0190,0.4218
ROCPOINTS_U,0.0108,0.1820,0.4218,0.0190,0.4218
ROCPOINTS_U,0.0111,0.1820,0.4218,0.0190,0.4218
ROCPOINTS_U,0.0111,0.1819,0.4218,0.0190,0.4218
ROCPOINTS_U,0.0113,0.1818,0.4218,0.0190,0.4218
ROCPOINTS_U,0.0114,0.1817,0.4218,0.0190,0.4218
ROCPOINTS_U,0.0115,0.1816,0.4218,0.0191,0.4218
ROCPOINTS_U,0.0117,0.1816,0.4218,0.0191,0.4218
ROCPOINTS_U,0.0119,0.1814,0.4218,0.0191,0.4218
ROCPOINTS_U,0.0120,0.1813,0.4218,0.0191,0.4218
ROCPOINTS_U,0.0122,0.1813,0.4218,0.0191,0.4218
ROCPOINTS_U,0.0123,0.1812,0.4218,0.0191,0.4218
ROCPOINTS_U,0.0124,0.1812,0.4218,0.0191,0.4218
ROCPOINTS_U,0.0125,0.1811,0.4218,0.0191,0.4218
ROCPOINTS_U,0.0133,0.1811,0.4218,0.0191,0.4218
ROCPOINTS_U,0.0133,0.1428,0.3741,0.0215,0.3741
ROCPOINTS_U,0.0134,0.1427,0.3741,0.0215,0.3741
ROCPOINTS_U,0.0134,0.1426,0.3741,0.0215,0.3741
ROCPOINTS_U,0.0134,0.1426,0.3741,0.0215,0.3741
ROCPOINTS_U,0.0135,0.1425,0.3741,0.0215,0.3741
ROCPOINTS_U,0.0138,0.1425,0.3741,0.0215,0.3741
ROCPOINTS_U,0.0138,0.1424,0.3741,0.0215,0.3741
ROCPOINTS_U,0.0139,0.1424,0.3741,0.0215,0.3741
ROCPOINTS_U,0.0141,0.1423,0.3741,0.0215,0.3741
ROCPOINTS_U,0.0142,0.1422,0.3741,0.0215,0.3741
ROCPOINTS_U,0.0150,0.1421,0.3741,0.0216,0.3741
ROCPOINTS_U,0.0156,0.1420,0.3741,0.0216,0.3741
ROCPOINTS_U,0.0156,0.1419,0.3741,0.0216,0.3741
ROCPOINTS_U,0.0157,0.1418,0.3741,0.0216,0.3741
ROCPOINTS_U,0.0158,0.1418,0.3741,0.0216,0.3741
ROCPOINTS_U,0.0163,0.1417,0.3673,0.0212,0.3673
ROCPOINTS_U,0.0163,0.1416,0.3673,0.0212,0.3673
ROCPOINTS_U,0.0167,0.1416,0.3673,0.0213,0.3673
ROCPOINTS_U,0.0167,0.1158,0.3265,0.0230,0.3265
ROCPOINTS_U,0.0168,0.1158,0.3265,0.0231,0.3265
ROCPOINTS_U,0.0171,0.1157,0.3265,0.0231,0.3265
ROCPOINTS_U,0.0173,0.1157,0.3265,0.0231,0.3265
ROCPOINTS_U,0.0178,0.1156,0.3265,0.0231,0.3265
ROCPOINTS_U,0.0178,0.1155,0.3265,0.0231,0.3265
ROCPOINTS_U,0.0180,0.1155,0.3197,0.0226,0.3197
ROCPOINTS_U,0.0183,0.1155,0.3197,0.0226,0.3197
ROCPOINTS_U,0.0189,0.1154,0.3197,0.0227,0.3197
ROCPOINTS_U,0.0198,0.1153,0.3197,0.0227,0.3197
ROCPOINTS_U,0.0200,0.1149,0.3129,0.0223,0.3129
ROCPOINTS_U,0.0200,0.1149,0.3129,0.0223,0.3129
ROCPOINTS_U,0.0200,0.0939,0.2857,0.0248,0.2857
ROCPOINTS_U,0.0202,0.0938,0.2857,0.0249,0.2857
ROCPOINTS_U,0.0204,0.0937,0.2857,0.0249,0.2857
ROCPOINTS_U,0.0206,0.0937,0.2857,0.0249,0.2857
ROCPOINTS_U,0.0207,0.0936,0.2857,0.0249,0.2857
ROCPOINTS_U,0.0208,0.0936,0.2857,0.0249,0.2857
ROCPOINTS_U,0.0211,0.0935,0.2857,0.0249,0.2857
ROCPOINTS_U,0.0217,0.0935,0.2857,0.0249,0.2857
ROCPOINTS_U,0.0222,0.0934,0.2857,0.0250,0.2857
ROCPOINTS_U,0.0233,0.0933,0.2857,0.0250,0.2857
ROCPOINTS_U,0.0233,0.0931,0.2857,0.0250,0.2857
ROCPOINTS_U,0.0233,0.0784,0.2381,0.0248,0.2381
ROCPOINTS_U,0.0234,0.0784,0.2381,0.0248,0.2381
ROCPOINTS_U,0.0235,0.0783,0.2381,0.0248,0.2381
ROCPOINTS_U,0.0237,0.0783,0.2381,0.0248,0.2381
ROCPOINTS_U,0.0243,0.0782,0.2381,0.0248,0.2381
ROCPOINTS_U,0.0250,0.0781,0.2381,0.0249,0.2381
ROCPOINTS_U,0.0253,0.0780,0.2381,0.0249,0.2381
ROCPOINTS_U,0.0257,0.0779,0.2381,0.0249,0.2381
ROCPOINTS_U,0.0258,0.0779,0.2381,0.0249,0.2381
ROCPOINTS_U,0.0267,0.0778,0.2381,0.0250,0.2381
ROCPOINTS_U,0.0267,0.0778,0.2381,0.0250,0.2381
ROCPOINTS_U,0.0267,0.0660,0.2245,0.0277,0.2245
ROCPOINTS_U,0.0277,0.0659,0.2245,0.0277,0.2245
ROCPOINTS_U,0.0278,0.0659,0.2245,0.0277,0.2245
ROCPOINTS_U,0.0290,0.0658,0.2245,0.0278,0.2245
ROCPOINTS_U,0.0292,0.0657,0.2245,0.0278,0.2245
ROCPOINTS_U,0.0295,0.0657,0.2245,0.0278,0.2245
ROCPOINTS_U,0.0299,0.0657,0.2177,0.0270,0.2177
ROCPOINTS_U,0.0300,0.0656,0.2177,0.0270,0.2177
ROCPOINTS_U,0.0300,0.0561,0.1973,0.0286,0.1973
ROCPOINTS_U,0.0302,0.0560,0.1973,0.0286,0.1973
ROCPOINTS_U,0.0308,0.0560,0.1973,0.0287,0.1973
ROCPOINTS_U,0.0319,0.0559,0.1973,0.0287,0.1973
ROCPOINTS_U,0.0320,0.0557,0.1973,0.0288,0.1973
ROCPOINTS_U,0.0322,0.0556,0.1973,0.0288,0.1973
ROCPOINTS_U,0.0326,0.0556,0.1973,0.0289,0.1973
ROCPOINTS_U,0.0328,0.0553,0.1973,0.0290,0.1973
ROCPOINTS_U,0.0333,0.0553,0.1973,0.0290,0.1973
ROCPOINTS_U,0.0333,0.0487,0.1837,0.0306,0.1837
ROCPOINTS_U,0.0342,0.0486,0.1837,0.0306,0.1837
ROCPOINTS_U,0.0347,0.0482,0.1837,0.0309,0.1837
ROCPOINTS_U,0.0348,0.0479,0.1837,0.0311,0.1837
ROCPOINTS_U,0.0355,0.0478,0.1837,0.0311,0.1837
ROCPOINTS_U,0.0358,0.0475,0.1837,0.0314,0.1837
ROCPOINTS_U,0.0361,0.0474,0.1837,0.0314,0.1837
ROCPOINTS_U,0.0362,0.0474,0.1837,0.0314,0.1837
ROCPOINTS_U,0.0367,0.0471,0.1837,0.0316,0.1837
ROCPOINTS_U,0.0368,0.0413,0.1701,0.0333,0.1701
ROCPOINTS_U,0.0371,0.0412,0.1701,0.0334,0.1701
ROCPOINTS_U,0.0371,0.0412,0.1701,0.0334,0.1701
ROCPOINTS_U,0.0373,0.0405,0.1701,0.0340,0.1701
ROCPOINTS_U,0.0382,0.0404,0.1701,0.0340,0.1701
ROCPOINTS_U,0.0386,0.0404,0.1701,0.0341,0.1701
ROCPOINTS_U,0.0392,0.0398,0.1701,0.0345,0.1701
ROCPOINTS_U,0.0397,0.0398,0.1701,0.0345,0.1701
ROCPOINTS_U,0.0400,0.0397,0.1701,0.0346,0.1701
ROCPOINTS_U,0.0402,0.0357,0.1565,0.0353,0.1565
ROCPOINTS_U,0.0402,0.0357,0.1565,0.0354,0.1565
ROCPOINTS_U,0.0403,0.0356,0.1565,0.0354,0.1565
ROCPOINTS_U,0.0407,0.0356,0.1565,0.0355,0.1565
ROCPOINTS_U,0.0433,0.0355,0.1565,0.0355,0.1565
ROCPOINTS_U,0.0433,0.0354,0.1565,0.0357,0.1565
ROCPOINTS_U,0.0435,0.0307,0.1565,0.0409,0.1565
ROCPOINTS_U,0.0442,0.0306,0.1565,0.0411,0.1565
ROCPOINTS_U,0.0450,0.0305,0.1565,0.0411,0.1565
ROCPOINTS_U,0.0450,0.0305,0.1565,0.0412,0.1565
ROCPOINTS_U,0.0453,0.0304,0.1565,0.0413,0.1565
ROCPOINTS_U,0.0459,0.0304,0.1497,0.0396,0.1497
ROCPOINTS_U,0.0466,0.0303,0.1497,0.0397,0.1497
ROCPOINTS_U,0.0467,0.0302,0.1497,0.0399,0.1497
ROCPOINTS_U,0.0467,0.0272,0.1361,0.0402,0.1361
ROCPOINTS_U,0.0483,0.0271,0.1361,0.0403,0.1361
ROCPOINTS_U,0.0488,0.0270,0.1361,0.0404,0.1361
ROCPOINTS_U,0.0488,0.0269,0.1361,0.0406,0.1361
ROCPOINTS_U,0.0495,0.0268,0.1361,0.0408,0.1361
ROCPOINTS_U,0.0498,0.0266,0.1361,0.0410,0.1361
ROCPOINTS_U,0.0500,0.0266,0.1361,0.0411,0.1361
ROCPOINTS_U,0.0517,0.0238,0.1020,0.0346,0.1020
ROCPOINTS_U,0.0533,0.0237,0.1020,0.0347,0.1020
ROCPOINTS_U,0.0535,0.0209,0.0952,0.0366,0.0952
ROCPOINTS_U,0.0562,0.0208,0.0952,0.0369,0.0952
ROCPOINTS_U,0.0567,0.0206,0.0952,0.0372,0.0952
ROCPOINTS_U,0.0578,0.0188,0.0816,0.0350,0.0816
ROCPOINTS_U,0.0600,0.0188,0.0816,0.0351,0.0816
ROCPOINTS_U,0.0633,0.0175,0.0816,0.0376,0.0816
ROCPOINTS_U,0.0667,0.0165,0.0816,0.0397,0.0816
ROCPOINTS_U,0.0675,0.0155,0.0816,0.0423,0.0816
ROCPOINTS_U,0.0681,0.0154,0.0816,0.0424,0.0816
ROCPOINTS_U,0.0700,0.0154,0.0816,0.0426,0.0816
ROCPOINTS_U,0.0733,0.0142,0.0748,0.0423,0.0748
ROCPOINTS_U,0.0741,0.0132,0.0748,0.0453,0.0748
ROCPOINTS_U,0.0767,0.0131,0.0748,0.0455,0.0748
ROCPOINTS_U,0.0778,0.0126,0.0748,0.0474,0.0748
ROCPOINTS_U,0.0800,0.0126,0.0680,0.0433,0.0680
ROCPOINTS_U,0.0816,0.0119,0.0680,0.0457,0.0680
ROCPOINTS_U,0.0833,0.0118,0.0680,0.0459,0.0680
ROCPOINTS_U,0.0836,0.0113,0.0680,0.0478,0.0680
ROCPOINTS_U,0.0867,0.0113,0.0680,0.0481,0.0680
ROCPOINTS_U,0.0871,0.0106,0.0544,0.0410,0.0544
ROCPOINTS_U,0.0900,0.0106,0.0544,0.0412,0.0544
ROCPOINTS_U,0.0900,0.0104,0.0476,0.0370,0.0476
ROCPOINTS_U,0.0908,0.0103,0.0476,0.0372,0.0476
ROCPOINTS_U,0.0927,0.0102,0.0476,0.0374,0.0476
ROCPOINTS_U,0.0933,0.0102,0.0476,0.0376,0.0476
ROCPOINTS_U,0.0961,0.0096,0.0476,0.0398,0.0476
ROCPOINTS_U,0.0967,0.0096,0.0476,0.0400,0.0476
ROCPOINTS_U,0.0978,0.0091,0.0408,0.0364,0.0408
ROCPOINTS_U,0.1000,0.0090,0.0408,0.0366,0.0408
ROCPOINTS_U,0.1000,0.0086,0.0408,0.0382,0.0408
ROCPOINTS_U,0.1032,0.0085,0.0408,0.0385,0.0408
ROCPOINTS_U,0.1033,0.0085,0.0408,0.0387,0.0408
ROCPOINTS_U,0.1037,0.0083,0.0408,0.0397,0.0408
ROCPOINTS_U,0.1064,0.0082,0.0408,0.0400,0.0408
ROCPOINTS_U,0.1067,0.0081,0.0408,0.0405,0.0408
ROCPOINTS_U,0.1100,0.0079,0.0408,0.0414,0.0408
ROCPOINTS_U,0.1133,0.0075,0.0408,0.0435,0.0408
ROCPOINTS_U,0.1160,0.0071,0.0340,0.0385,0.0340
ROCPOINTS_U,0.1167,0.0070,0.0340,0.0391,0.0340
ROCPOINTS_U,0.1179,0.0066,0.0340,0.0413,0.0340
ROCPOINTS_U,0.1200,0.0065,0.0340,0.0420,0.0340
ROCPOINTS_U,0.1201,0.0060,0.0340,0.0450,0.0340
ROCPOINTS_U,0.1201,0.0060,0.0340,0.0455,0.0340
ROCPOINTS_U,0.1233,0.0059,0.0340,0.0459,0.0340
ROCPOINTS_U,0.1267,0.0058,0.0340,0.0467,0.0340
ROCPOINTS_U,0.1300,0.0057,0.0340,0.0476,0.0340
ROCPOINTS_U,0.1307,0.0055,0.0340,0.0490,0.0340
ROCPOINTS_U,0.1333,0.0053,0.0340,0.0510,0.0340
ROCPOINTS_U,0.1367,0.0051,0.0340,0.0526,0.0340
ROCPOINTS_U,0.1400,0.0049,0.0340,0.0549,0.0340
ROCPOINTS_U,0.1407,0.0046,0.0340,0.0581,0.0340
ROCPOINTS_U,0.1433,0.0046,0.0340,0.0588,0.0340
ROCPOINTS_U,0.1467,0.0043,0.0340,0.0625,0.0340
ROCPOINTS_U,0.1500,0.0042,0.0340,0.0641,0.0340
ROCPOINTS_U,0.1533,0.0040,0.0340,0.0658,0.0340
ROCPOINTS_U,0.1566,0.0039,0.0340,0.0676,0.0340
ROCPOINTS_U,0.1567,0.0039,0.0340,0.0685,0.0340
ROCPOINTS_U,0.1600,0.0036,0.0340,0.0725,0.0340
ROCPOINTS_U,0.1633,0.0035,0.0340,0.0758,0.0340
ROCPOINTS_U,0.1667,0.0033,0.0272,0.0645,0.0272
ROCPOINTS_U,0.1700,0.0032,0.0272,0.0656,0.0272
ROCPOINTS_U,0.1733,0.0032,0.0272,0.0667,0.0272
ROCPOINTS_U,0.1767,0.0031,0.0272,0.0678,0.0272
ROCPOINTS_U,0.1776,0.0031,0.0272,0.0690,0.0272
ROCPOINTS_U,0.1800,0.0030,0.0272,0.0702,0.0272
ROCPOINTS_U,0.1833,0.0030,0.0272,0.0714,0.0272
ROCPOINTS_U,0.1867,0.0029,0.0272,0.0727,0.0272
ROCPOINTS_U,0.1900,0.0028,0.0272,0.0755,0.0272
ROCPOINTS_U,0.2100,0.0027,0.0272,0.0784,0.0272
ROCPOINTS_U,0.2133,0.0026,0.0272,0.0800,0.0272
ROCPOINTS_U,0.2200,0.0025,0.0272,0.0833,0.0272
ROCPOINTS_U,0.2233,0.0024,0.0272,0.0870,0.0272
ROCPOINTS_U,0.2267,0.0023,0.0272,0.0889,0.0272
ROCPOINTS_U,0.2333,0.0023,0.0204,0.0698,0.0204
ROCPOINTS_U,0.2367,0.0022,0.0204,0.0732,0.0204
ROCPOINTS_U,0.2433,0.0021,0.0204,0.0750,0.0204
ROCPOINTS_U,0.2467,0.0020,0.0204,0.0769,0.0204
ROCPOINTS_U,0.2500,0.0020,0.0204,0.0789,0.0204
ROCPOINTS_U,0.2567,0.0019,0.0204,0.0811,0.0204
ROCPOINTS_U,0.2600,0.0019,0.0204,0.0833,0.0204
ROCPOINTS_U,0.2633,0.0018,0.0204,0.0857,0.0204
ROCPOINTS_U,0.2700,0.0017,0.0136,0.0625,0.0136
ROCPOINTS_U,0.2767,0.0017,0.0136,0.0645,0.0136
ROCPOINTS_U,0.2800,0.0016,0.0068,0.0345,0.0068
ROCPOINTS_U,0.2833,0.0015,0.0068,0.0370,0.0068
ROCPOINTS_U,0.2933,0.0014,0.0068,0.0385,0.0068
ROCPOINTS_U,0.2967,0.0014,0.0068,0.0400,0.0068
ROCPOINTS_U,0.3000,0.0013,0.0068,0.0417,0.0068
ROCPOINTS_U,0.3033,0.0013,0.0068,0.0435,0.0068
ROCPOINTS_U,0.3100,0.0012,0.0068,0.0455,0.0068
ROCPOINTS_U,0.3273,0.0012,0.0000,0.0000,0.0000
ROCPOINTS_U,0.3300,0.0011,0.0000,0.0000,0.0000
ROCPOINTS_U,0.3333,0.0011,0.0000,0.0000,0.0000
ROCPOINTS_U,0.3500,0.0010,0.0000,0.0000,0.0000
ROCPOINTS_U,0.3767,0.0009,0.0000,0.0000,0.0000
ROCPOINTS_U,0.3900,0.0009,0.0000,0.0000,0.0000
ROCPOINTS_U,0.3942,0.0008,0.0000,0.0000,0.0000
ROCPOINTS_U,0.3967,0.0007,0.0000,0.0000,0.0000
ROCPOINTS_U,0.4133,0.0006,0.0000,0.0000,0.0000
ROCPOINTS_U,0.4167,0.0006,0.0000,0.0000,0.0000
ROCPOINTS_U,0.4222,0.0005,0.0000,0.0000,0.0000
ROCPOINTS_U,0.4433,0.0005,0.0000,0.0000,0.0000
ROCPOINTS_U,0.4455,0.0004,0.0000,0.0000,0.0000
ROCPOINTS_U,0.4516,0.0003,0.0000,0.0000,0.0000
ROCPOINTS_U,0.4600,0.0003,0.0000,0.0000,0.0000
ROCPOINTS_U,0.5200,0.0002,0.0000,0.0000,0.0000
ROCPOINTS_U,0.5233,0.0002,0.0000,0.0000,0.0000
ROCPOINTS_U,0.5333,0.0001,0.0000,0.0000,0.0000
ROCPOINTS_U,0.6133,0.0001,0.0000,0.0000,0.0000
ROCPOINTS_U,0.6133,0.0000,0.0000,0.0000,0.0000
ROCPOINTS_?,0.0000,1.0000,0.0000,0.0000,0.0000
ROCPOINTS_?,0.0000,0.0000,0.0000,0.0000,0.0000
TIME,Seconds taken for cross-validation,243716.380000.
IMP_SCORE,1,GO:0033391,1.0000e+00,1.0000e+00
IMP_SCORE,2,GO:1901213,1.0000e+00,1.0000e+00
IMP_SCORE,3,GO:0002903,1.0000e+00,2.0000e+00
IMP_SCORE,4,GO:0032075,1.0000e+00,1.0000e+00
IMP_SCORE,5,GO:1900151,1.0000e+00,1.0000e+00
IMP_SCORE,6,GO:0034045,1.0000e+00,1.0000e+00
IMP_SCORE,7,GO:0071318,1.0000e+00,1.0000e+00
IMP_SCORE,8,GO:0072088,1.0000e+00,2.0000e+00
IMP_SCORE,9,GO:0015278,1.0000e+00,1.0000e+00
IMP_SCORE,10,GO:0050765,9.7277e-01,3.0000e+00
IMP_SCORE,11,GO:1903513,9.7095e-01,1.0000e+00
IMP_SCORE,12,GO:0071168,9.5915e-01,2.0000e+00
IMP_SCORE,13,GO:0070344,9.1830e-01,1.0000e+00
IMP_SCORE,14,GO:0051195,9.1830e-01,1.0000e+00
IMP_SCORE,15,GO:0048521,9.1830e-01,1.0000e+00
IMP_SCORE,16,GO:0044550,9.1830e-01,1.0000e+00
IMP_SCORE,17,GO:1900103,9.1830e-01,1.0000e+00
IMP_SCORE,18,GO:1900101,9.1830e-01,1.0000e+00
IMP_SCORE,19,GO:0070034,9.1830e-01,1.0000e+00
IMP_SCORE,20,GO:0046628,9.1830e-01,1.0000e+00
IMP_SCORE,21,GO:0060544,8.6096e-01,2.0000e+00
IMP_SCORE,22,GO:0003401,8.4695e-01,3.0000e+00
IMP_SCORE,23,GO:1903312,8.0666e-01,3.0000e+00
IMP_SCORE,24,GO:0046929,8.0320e-01,6.0000e+00
IMP_SCORE,25,GO:0034236,7.9624e-01,5.0000e+00
IMP_SCORE,26,GO:0050872,7.7319e-01,5.0000e+00
IMP_SCORE,27,GO:0002021,7.6091e-01,4.0000e+00
IMP_SCORE,28,GO:0035561,7.5987e-01,2.0000e+00
IMP_SCORE,29,GO:0072111,7.5163e-01,2.0000e+00
IMP_SCORE,30,GO:0004745,7.3568e-01,8.2000e+01
IMP_SCORE,31,GO:0010464,7.3351e-01,3.0000e+00
IMP_SCORE,32,GO:0035458,7.3307e-01,3.0000e+00
IMP_SCORE,33,GO:2001212,7.3029e-01,3.0000e+00
IMP_SCORE,34,GO:2000406,7.2365e-01,3.0000e+00
IMP_SCORE,35,GO:0048745,7.1561e-01,4.0000e+00
IMP_SCORE,36,GO:0010826,7.1296e-01,4.0000e+00
IMP_SCORE,37,GO:0010885,6.8840e-01,5.0000e+00
IMP_SCORE,38,GO:0002323,6.7035e-01,3.0000e+00
IMP_SCORE,39,GO:2000251,6.6975e-01,3.0000e+00
IMP_SCORE,40,GO:0051967,6.6831e-01,3.0000e+00
IMP_SCORE,41,GO:0010819,6.6767e-01,3.0000e+00
IMP_SCORE,42,GO:0016004,6.5732e-01,3.0000e+00
IMP_SCORE,43,GO:0090181,6.5597e-01,4.0000e+00
IMP_SCORE,44,GO:0031652,6.5379e-01,3.0000e+00
IMP_SCORE,45,GO:0060026,6.5262e-01,3.0000e+00
IMP_SCORE,46,GO:1902932,6.4750e-01,5.0000e+00
IMP_SCORE,47,GO:0031116,6.4641e-01,6.0000e+00
IMP_SCORE,48,GO:0006144,6.4461e-01,3.0000e+00
IMP_SCORE,49,GO:0090192,6.4033e-01,4.0000e+00
IMP_SCORE,50,GO:0035794,6.4025e-01,3.0000e+00
IMP_SCORE,51,GO:0051533,6.4014e-01,3.0000e+00
IMP_SCORE,52,GO:0046838,6.3946e-01,3.0000e+00
IMP_SCORE,53,GO:0031272,6.3047e-01,3.0000e+00
IMP_SCORE,54,GO:2000001,6.2581e-01,2.0000e+00
IMP_SCORE,55,GO:0098911,6.2581e-01,2.0000e+00
IMP_SCORE,56,GO:0090079,6.2538e-01,9.0000e+00
IMP_SCORE,57,GO:0051959,6.2358e-01,3.0000e+00
IMP_SCORE,58,GO:0002320,6.2237e-01,5.0000e+00
IMP_SCORE,59,GO:0047497,6.1823e-01,2.0000e+00
IMP_SCORE,60,GO:0060324,6.1058e-01,3.0000e+00
IMP_SCORE,61,GO:0042627,6.0222e-01,2.0000e+00
IMP_SCORE,62,GO:0071872,6.0023e-01,5.0000e+00
IMP_SCORE,63,GO:0030673,5.9606e-01,6.0000e+00
IMP_SCORE,64,GO:0002031,5.9167e-01,1.0000e+00
IMP_SCORE,65,GO:0035067,5.8963e-01,3.0000e+00
IMP_SCORE,66,GO:0060973,5.8833e-01,3.0000e+00
IMP_SCORE,67,GO:0017136,5.8769e-01,2.0000e+00
IMP_SCORE,68,GO:0045672,5.8548e-01,2.0000e+00
IMP_SCORE,69,GO:0055025,5.8491e-01,9.0000e+00
IMP_SCORE,70,GO:0044819,5.8053e-01,7.0000e+00
IMP_SCORE,71,GO:2000303,5.8029e-01,3.0000e+00
IMP_SCORE,72,GO:2001053,5.7963e-01,5.0000e+00
IMP_SCORE,73,GO:0010755,5.7873e-01,3.0000e+00
IMP_SCORE,74,GO:0045072,5.7776e-01,6.0000e+00
IMP_SCORE,75,GO:0042490,5.7600e-01,5.0000e+00
IMP_SCORE,76,GO:2000036,5.7561e-01,2.0000e+00
IMP_SCORE,77,GO:0008631,5.7135e-01,2.0000e+00
IMP_SCORE,78,GO:1904707,5.6778e-01,4.0000e+00
IMP_SCORE,79,GO:0002902,5.6398e-01,2.0000e+00
IMP_SCORE,80,GO:1905153,5.6116e-01,4.0000e+00
IMP_SCORE,81,GO:0050716,5.6079e-01,6.0000e+00
IMP_SCORE,82,GO:0030877,5.5901e-01,3.0000e+00
IMP_SCORE,83,GO:0051589,5.5378e-01,8.0000e+00
IMP_SCORE,84,GO:1904923,5.5376e-01,6.0000e+00
IMP_SCORE,85,GO:0032069,5.5265e-01,3.0000e+00
IMP_SCORE,86,GO:1904668,5.5192e-01,4.0000e+00
IMP_SCORE,87,GO:0071107,5.5145e-01,2.0000e+00
IMP_SCORE,88,GO:0098581,5.4968e-01,1.5000e+01
IMP_SCORE,89,GO:1902745,5.4877e-01,6.0000e+00
IMP_SCORE,90,GO:0035418,5.4804e-01,6.0000e+00
IMP_SCORE,91,GO:0043306,5.4728e-01,8.0000e+00
IMP_SCORE,92,GO:0055024,5.4667e-01,8.0000e+00
IMP_SCORE,93,GO:0090312,5.4664e-01,7.0000e+00
IMP_SCORE,94,GO:1905332,5.4554e-01,7.0000e+00
IMP_SCORE,95,GO:0070231,5.4462e-01,2.0000e+00
IMP_SCORE,96,GO:0055089,5.4261e-01,2.0000e+00
IMP_SCORE,97,GO:0032230,5.4169e-01,5.0000e+00
IMP_SCORE,98,GO:0015816,5.3800e-01,2.0000e+00
IMP_SCORE,99,GO:0006349,5.3715e-01,4.0000e+00
IMP_SCORE,100,GO:0010829,5.3683e-01,6.0000e+00
IMP_SCORE,101,GO:0032433,5.3008e-01,5.0000e+00
IMP_SCORE,102,GO:0046965,5.2935e-01,2.0000e+00
IMP_SCORE,103,GO:0010613,5.2744e-01,4.0000e+00
IMP_SCORE,104,GO:0097201,5.2741e-01,2.0000e+00
IMP_SCORE,105,GO:0042474,5.2578e-01,8.0000e+00
IMP_SCORE,106,GO:0071731,5.2516e-01,4.0000e+00
IMP_SCORE,107,GO:0071560,5.2118e-01,6.0000e+00
IMP_SCORE,108,GO:0031929,5.1888e-01,4.0000e+00
IMP_SCORE,109,GO:0002716,5.1794e-01,6.0000e+00
IMP_SCORE,110,GO:0070936,5.1590e-01,1.9000e+01
IMP_SCORE,111,GO:0002837,5.1508e-01,5.0000e+00
IMP_SCORE,112,GO:0055007,5.1440e-01,2.0000e+00
IMP_SCORE,113,GO:0004697,5.1363e-01,4.0000e+00
IMP_SCORE,114,GO:0051280,5.1149e-01,2.0000e+00
IMP_SCORE,115,GO:1901338,5.0968e-01,2.0000e+00
IMP_SCORE,116,GO:0010880,5.0893e-01,5.0000e+00
IMP_SCORE,117,GO:0010614,5.0661e-01,2.0000e+00
IMP_SCORE,118,GO:0010447,5.0646e-01,9.0000e+00
IMP_SCORE,119,GO:0043921,5.0434e-01,4.0000e+00
IMP_SCORE,120,GO:0032108,5.0321e-01,2.0000e+00
IMP_SCORE,121,GO:0061217,5.0313e-01,4.0000e+00
IMP_SCORE,122,GO:0071850,5.0241e-01,2.0000e+00
IMP_SCORE,123,GO:1905209,5.0218e-01,2.0000e+00
IMP_SCORE,124,GO:1904152,5.0168e-01,2.0000e+00
IMP_SCORE,125,GO:0004526,5.0082e-01,2.0000e+00
IMP_SCORE,126,GO:0009595,5.0068e-01,1.6000e+01
IMP_SCORE,127,GO:0010623,5.0063e-01,2.0000e+00
IMP_SCORE,128,GO:0032490,5.0056e-01,1.7000e+01
IMP_SCORE,129,GO:0030169,5.0051e-01,1.0000e+01
IMP_SCORE,130,GO:1904893,5.0044e-01,1.3000e+01
IMP_SCORE,131,GO:0036258,5.0033e-01,4.0000e+00
IMP_SCORE,132,GO:1901863,5.0027e-01,9.0000e+00
IMP_SCORE,133,GO:0000782,5.0025e-01,2.0000e+00
IMP_SCORE,134,GO:0015872,5.0016e-01,2.0000e+00
IMP_SCORE,135,GO:0043189,5.0008e-01,2.0000e+00
IMP_SCORE,136,GO:0048384,5.0005e-01,2.0000e+00
IMP_SCORE,137,GO:0035810,5.0002e-01,2.0000e+00
IMP_SCORE,138,GO:0048255,4.9917e-01,4.0000e+00
IMP_SCORE,139,GO:0031690,4.9715e-01,2.0000e+00
IMP_SCORE,140,GO:0046427,4.9550e-01,2.2000e+01
IMP_SCORE,141,GO:0099622,4.9387e-01,6.0000e+00
IMP_SCORE,142,GO:0060788,4.9272e-01,2.0000e+00
IMP_SCORE,143,GO:0051294,4.9253e-01,4.0000e+00
IMP_SCORE,144,GO:2000679,4.9168e-01,2.0000e+00
IMP_SCORE,145,GO:0045605,4.8946e-01,3.0000e+00
IMP_SCORE,146,GO:0051146,4.8910e-01,8.0000e+00
IMP_SCORE,147,GO:0043567,4.8765e-01,3.0000e+00
IMP_SCORE,148,GO:0036109,4.8758e-01,3.9000e+01
IMP_SCORE,149,GO:0010596,4.8691e-01,8.0000e+00
IMP_SCORE,150,GO:0033081,4.8364e-01,1.6000e+01
IMP_SCORE,151,GO:0001659,4.8132e-01,4.0000e+00
IMP_SCORE,152,GO:0001937,4.7981e-01,4.0000e+00
IMP_SCORE,153,GO:0010460,4.7901e-01,4.0000e+00
IMP_SCORE,154,GO:0060159,4.7801e-01,4.0000e+00
IMP_SCORE,155,GO:0048266,4.7650e-01,7.0000e+00
IMP_SCORE,156,GO:0032025,4.7534e-01,2.0000e+00
IMP_SCORE,157,GO:0045792,4.7303e-01,2.0000e+00
IMP_SCORE,158,GO:2000816,4.7207e-01,2.0000e+00
IMP_SCORE,159,GO:1901998,4.7146e-01,3.1000e+01
IMP_SCORE,160,GO:1903020,4.6883e-01,2.0000e+00
IMP_SCORE,161,GO:0031143,4.6844e-01,7.0000e+00
IMP_SCORE,162,GO:0043525,4.6788e-01,1.3000e+01
IMP_SCORE,163,GO:0044058,4.6727e-01,1.8000e+01
IMP_SCORE,164,GO:0006942,4.6683e-01,1.4000e+01
IMP_SCORE,165,GO:0048536,4.6673e-01,4.0000e+00
IMP_SCORE,166,GO:0002753,4.6581e-01,5.0000e+00
IMP_SCORE,167,GO:0035710,4.6454e-01,4.0000e+00
IMP_SCORE,168,GO:0048333,4.6408e-01,2.0000e+00
IMP_SCORE,169,GO:0045076,4.6307e-01,4.0000e+00
IMP_SCORE,170,GO:0051117,4.6297e-01,9.4000e+01
IMP_SCORE,171,GO:0003334,4.6207e-01,2.0000e+00
IMP_SCORE,172,GO:0070199,4.6173e-01,2.0000e+00
IMP_SCORE,173,GO:0045780,4.6157e-01,5.0000e+00
IMP_SCORE,174,GO:1901020,4.6135e-01,3.0000e+00
IMP_SCORE,175,GO:0051152,4.6109e-01,2.0000e+00
IMP_SCORE,176,GO:0010881,4.6102e-01,3.0000e+00
IMP_SCORE,177,GO:0032306,4.6072e-01,3.0000e+00
IMP_SCORE,178,GO:0006171,4.6018e-01,2.0000e+00
IMP_SCORE,179,GO:0060967,4.5992e-01,2.0000e+00
IMP_SCORE,180,GO:0033599,4.5952e-01,2.0000e+00
IMP_SCORE,181,GO:0045820,4.5941e-01,5.0000e+00
IMP_SCORE,182,GO:0045408,4.5920e-01,2.0000e+00
IMP_SCORE,183,GO:0090239,4.5915e-01,1.0000e+00
IMP_SCORE,184,GO:0035404,4.5915e-01,1.0000e+00
IMP_SCORE,185,GO:0048635,4.5788e-01,1.3000e+01
IMP_SCORE,186,GO:0060033,4.5372e-01,4.0000e+00
IMP_SCORE,187,GO:0060292,4.5232e-01,8.0000e+00
IMP_SCORE,188,GO:0002691,4.5200e-01,8.0000e+00
IMP_SCORE,189,GO:0000983,4.5168e-01,8.0000e+00
IMP_SCORE,190,GO:0006379,4.5163e-01,4.5000e+01
IMP_SCORE,191,GO:1904813,4.5146e-01,1.1300e+02
IMP_SCORE,192,GO:2001028,4.5094e-01,5.0000e+00
IMP_SCORE,193,GO:0032682,4.5004e-01,1.3000e+01
IMP_SCORE,194,GO:0032655,4.4736e-01,2.0000e+01
IMP_SCORE,195,GO:0043496,4.4500e-01,5.0000e+00
IMP_SCORE,196,GO:0072089,4.4490e-01,1.2000e+01
IMP_SCORE,197,GO:0008308,4.4186e-01,7.0000e+00
IMP_SCORE,198,GO:1903599,4.4152e-01,7.0000e+00
IMP_SCORE,199,GO:0060421,4.4134e-01,5.0000e+00
IMP_SCORE,200,GO:0031953,4.4106e-01,5.0000e+00
IMP_SCORE,201,GO:0002888,4.4019e-01,4.0000e+00
IMP_SCORE,202,GO:0014075,4.4015e-01,2.1000e+01
IMP_SCORE,203,GO:0044246,4.4007e-01,1.2000e+01
IMP_SCORE,204,GO:0046007,4.3808e-01,2.0000e+00
IMP_SCORE,205,GO:0008207,4.3665e-01,1.1000e+01
IMP_SCORE,206,GO:0002693,4.3519e-01,3.0000e+00
IMP_SCORE,207,GO:0090398,4.3236e-01,8.0000e+00
IMP_SCORE,208,GO:0032891,4.3221e-01,8.0000e+00
IMP_SCORE,209,GO:0016303,4.3178e-01,1.4000e+01
IMP_SCORE,210,GO:0019048,4.3146e-01,7.0000e+00
IMP_SCORE,211,GO:0034356,4.3126e-01,8.0000e+00
IMP_SCORE,212,GO:0031670,4.3081e-01,6.0000e+00
IMP_SCORE,213,GO:1900006,4.3080e-01,1.9000e+01
IMP_SCORE,214,GO:0071677,4.2880e-01,8.0000e+00
IMP_SCORE,215,GO:0045622,4.2769e-01,8.0000e+00
IMP_SCORE,216,GO:0002076,4.2682e-01,3.0000e+00
IMP_SCORE,217,GO:0046827,4.2666e-01,3.0000e+00
IMP_SCORE,218,GO:0046631,4.2632e-01,1.6000e+01
IMP_SCORE,219,GO:0048703,4.2488e-01,6.0000e+00
IMP_SCORE,220,GO:0016471,4.2487e-01,7.0000e+00
IMP_SCORE,221,GO:0030371,4.2467e-01,3.5000e+01
IMP_SCORE,222,GO:0032663,4.2426e-01,1.0000e+01
IMP_SCORE,223,GO:0032695,4.2344e-01,5.0000e+00
IMP_SCORE,224,GO:1905953,4.2287e-01,1.5000e+01
IMP_SCORE,225,GO:0015697,4.2259e-01,5.0000e+00
IMP_SCORE,226,GO:0002523,4.2253e-01,1.2000e+01
IMP_SCORE,227,GO:0005942,4.2247e-01,6.0000e+00
IMP_SCORE,228,GO:0051428,4.2206e-01,8.0000e+00
IMP_SCORE,229,GO:1901524,4.2136e-01,3.0000e+00
IMP_SCORE,230,GO:0033151,4.1997e-01,1.0000e+00
IMP_SCORE,231,GO:0046329,4.1970e-01,1.1000e+01
IMP_SCORE,232,GO:2001204,4.1870e-01,2.2000e+01
IMP_SCORE,233,GO:0055093,4.1829e-01,6.0000e+00
IMP_SCORE,234,GO:0032042,4.1816e-01,3.0000e+00
IMP_SCORE,235,GO:0072044,4.1812e-01,1.4000e+01
IMP_SCORE,236,GO:0045741,4.1792e-01,1.0000e+01
IMP_SCORE,237,GO:0051954,4.1783e-01,8.0000e+00
IMP_SCORE,238,GO:0003323,4.1761e-01,8.0000e+00
IMP_SCORE,239,GO:1904994,4.1749e-01,3.0000e+00
IMP_SCORE,240,GO:0033127,4.1732e-01,3.0000e+00
IMP_SCORE,241,GO:0003254,4.1634e-01,8.0000e+00
IMP_SCORE,242,GO:0051769,4.1563e-01,1.0000e+01
IMP_SCORE,243,GO:0006182,4.1555e-01,2.0000e+00
IMP_SCORE,244,GO:0060253,4.1554e-01,3.0000e+00
IMP_SCORE,245,GO:0032703,4.1489e-01,2.0000e+00
IMP_SCORE,246,GO:0045744,4.1433e-01,2.9000e+01
IMP_SCORE,247,GO:0090189,4.1399e-01,3.0000e+00
IMP_SCORE,248,GO:0014059,4.1337e-01,5.0000e+00
IMP_SCORE,249,total,4.1329e-01,7.3540e+03
IMP_SCORE,250,GO:0043243,4.1176e-01,1.5000e+01
IMP_SCORE,251,GO:0050965,4.1126e-01,3.0000e+00
IMP_SCORE,252,GO:0051900,4.1086e-01,6.0000e+00
IMP_SCORE,253,GO:0007175,4.1050e-01,2.0000e+00
IMP_SCORE,254,GO:0055023,4.1040e-01,5.0000e+00
IMP_SCORE,255,GO:0000729,4.0969e-01,2.0000e+00
IMP_SCORE,256,GO:0045922,4.0857e-01,3.0000e+00
IMP_SCORE,257,GO:0009151,4.0822e-01,2.0000e+00
IMP_SCORE,258,GO:0060334,4.0764e-01,1.0000e+01
IMP_SCORE,259,GO:0019211,4.0758e-01,2.0000e+00
IMP_SCORE,260,GO:0030676,4.0663e-01,5.0000e+00
IMP_SCORE,261,GO:0044298,4.0639e-01,3.5000e+01
IMP_SCORE,262,GO:0085029,4.0631e-01,3.9000e+01
IMP_SCORE,263,GO:0014733,4.0578e-01,2.0000e+00
IMP_SCORE,264,GO:2000641,4.0558e-01,9.0000e+00
IMP_SCORE,265,GO:0006000,4.0462e-01,3.0000e+00
IMP_SCORE,266,GO:0002062,4.0404e-01,9.0000e+00
IMP_SCORE,267,GO:0045428,4.0401e-01,1.0000e+01
IMP_SCORE,268,GO:0045648,4.0373e-01,5.0000e+00
IMP_SCORE,269,GO:1903205,4.0369e-01,5.0000e+00
IMP_SCORE,270,GO:0060420,4.0363e-01,5.0000e+00
IMP_SCORE,271,GO:0043092,4.0244e-01,3.0000e+00
IMP_SCORE,272,GO:2000727,4.0231e-01,5.0000e+00
IMP_SCORE,273,GO:0071548,4.0200e-01,8.0000e+00
IMP_SCORE,274,GO:0043489,4.0161e-01,8.0000e+00
IMP_SCORE,275,GO:0044217,4.0054e-01,1.2000e+01
IMP_SCORE,276,GO:0071622,4.0040e-01,1.0000e+01
IMP_SCORE,277,GO:1905207,4.0024e-01,5.0000e+00
IMP_SCORE,278,GO:0060766,4.0021e-01,2.0000e+00
IMP_SCORE,279,GO:0090140,4.0018e-01,2.1000e+01
IMP_SCORE,280,GO:1903053,3.9994e-01,5.0000e+00
IMP_SCORE,281,GO:1902855,3.9754e-01,5.0000e+00
IMP_SCORE,282,GO:0044766,3.9736e-01,2.3000e+01
IMP_SCORE,283,GO:0061005,3.9691e-01,1.3000e+01
IMP_SCORE,284,GO:0010155,3.9515e-01,3.0000e+00
IMP_SCORE,285,GO:0021542,3.9504e-01,9.0000e+00
IMP_SCORE,286,GO:0001885,3.9491e-01,4.9000e+01
IMP_SCORE,287,GO:0033197,3.9476e-01,7.0000e+00
IMP_SCORE,288,GO:0051957,3.9425e-01,6.0000e+00
IMP_SCORE,289,GO:2000516,3.9411e-01,1.1000e+01
IMP_SCORE,290,GO:0090329,3.9372e-01,2.4000e+01
IMP_SCORE,291,GO:1902403,3.9347e-01,7.0000e+00
IMP_SCORE,292,GO:0045577,3.9305e-01,1.1000e+01
IMP_SCORE,293,GO:0032365,3.9236e-01,1.1000e+01
IMP_SCORE,294,GO:0004970,3.9201e-01,8.0000e+00
IMP_SCORE,295,GO:0031109,3.9178e-01,1.7000e+01
IMP_SCORE,296,GO:1904037,3.9143e-01,1.1000e+01
IMP_SCORE,297,GO:1903170,3.9117e-01,6.0000e+00
IMP_SCORE,298,GO:1902579,3.9072e-01,3.3000e+01
IMP_SCORE,299,GO:0071549,3.9014e-01,6.0000e+00
IMP_SCORE,300,GO:0006471,3.8988e-01,7.0000e+00
IMP_SCORE,301,GO:0072431,3.8959e-01,8.0000e+00
IMP_SCORE,302,GO:0071480,3.8856e-01,1.0000e+01
IMP_SCORE,303,GO:0010676,3.8845e-01,1.7000e+01
IMP_SCORE,304,GO:0042772,3.8835e-01,7.0000e+00
IMP_SCORE,305,GO:1904315,3.8794e-01,5.0000e+00
IMP_SCORE,306,GO:2001275,3.8754e-01,1.1000e+01
IMP_SCORE,307,GO:0002067,3.8733e-01,5.0000e+00
IMP_SCORE,308,GO:0014048,3.8714e-01,9.0000e+00
IMP_SCORE,309,GO:0045723,3.8638e-01,3.0000e+00
IMP_SCORE,310,GO:0007530,3.8620e-01,6.0000e+00
IMP_SCORE,311,GO:0048488,3.8558e-01,5.0000e+00
IMP_SCORE,312,GO:0051378,3.8445e-01,5.0000e+00
IMP_SCORE,313,GO:0004003,3.8416e-01,5.0000e+00
IMP_SCORE,314,GO:0045599,3.8409e-01,2.4000e+01
IMP_SCORE,315,GO:2001258,3.8384e-01,1.2000e+01
IMP_SCORE,316,GO:0003198,3.8231e-01,3.0000e+00
IMP_SCORE,317,GO:0031227,3.8219e-01,1.2600e+02
IMP_SCORE,318,GO:1903203,3.8160e-01,1.3000e+01
IMP_SCORE,319,GO:0004843,3.8155e-01,6.7000e+01
IMP_SCORE,320,GO:0032700,3.7974e-01,7.0000e+00
IMP_SCORE,321,GO:0051917,3.7969e-01,5.0000e+00
IMP_SCORE,322,GO:0046068,3.7967e-01,4.0000e+00
IMP_SCORE,323,GO:0046330,3.7935e-01,3.5000e+01
IMP_SCORE,324,GO:0006983,3.7916e-01,3.0000e+00
IMP_SCORE,325,GO:0036092,3.7908e-01,1.4000e+01
IMP_SCORE,326,GO:0043560,3.7890e-01,6.0000e+00
IMP_SCORE,327,GO:0060563,3.7747e-01,1.1000e+01
IMP_SCORE,328,GO:0010458,3.7621e-01,5.0000e+00
IMP_SCORE,329,GO:1900078,3.7604e-01,6.0000e+00
IMP_SCORE,330,GO:0070571,3.7577e-01,8.0000e+00
IMP_SCORE,331,GO:0001676,3.7552e-01,9.2000e+01
IMP_SCORE,332,GO:0002718,3.7551e-01,1.5000e+01
IMP_SCORE,333,GO:0090025,3.7531e-01,1.0000e+01
IMP_SCORE,334,GO:0043370,3.7503e-01,1.1000e+01
IMP_SCORE,335,GO:0060765,3.7468e-01,5.0000e+00
IMP_SCORE,336,GO:0090185,3.7456e-01,6.0000e+00
IMP_SCORE,337,GO:0009127,3.7438e-01,8.0000e+00
IMP_SCORE,338,GO:0033605,3.7436e-01,4.0000e+00
IMP_SCORE,339,GO:0032395,3.7433e-01,1.3000e+01
IMP_SCORE,340,GO:0021987,3.7416e-01,1.7000e+01
IMP_SCORE,341,GO:0043552,3.7384e-01,3.0000e+00
IMP_SCORE,342,GO:1901890,3.7262e-01,1.2000e+01
IMP_SCORE,343,GO:0035259,3.7256e-01,9.0000e+00
IMP_SCORE,344,GO:0070301,3.7191e-01,1.9000e+01
IMP_SCORE,345,GO:0048712,3.7182e-01,8.0000e+00
IMP_SCORE,346,GO:0036296,3.7167e-01,6.0000e+00
IMP_SCORE,347,GO:0003906,3.7125e-01,3.0000e+00
IMP_SCORE,348,GO:0035635,3.7102e-01,3.0000e+00
IMP_SCORE,349,GO:0060998,3.7054e-01,2.2000e+01
IMP_SCORE,350,GO:0002433,3.7045e-01,2.0000e+01
IMP_SCORE,351,GO:1904338,3.7035e-01,3.0000e+00
IMP_SCORE,352,GO:0014898,3.7032e-01,8.0000e+00
IMP_SCORE,353,GO:0070498,3.6999e-01,6.0000e+00
IMP_SCORE,354,GO:0036499,3.6981e-01,7.0000e+00
IMP_SCORE,355,GO:0033006,3.6951e-01,1.4000e+01
IMP_SCORE,356,GO:0051044,3.6944e-01,6.0000e+00
IMP_SCORE,357,GO:0046635,3.6933e-01,1.6000e+01
IMP_SCORE,358,GO:0043500,3.6894e-01,8.0000e+00
IMP_SCORE,359,GO:2000678,3.6780e-01,6.0000e+00
IMP_SCORE,360,GO:0032946,3.6667e-01,2.5000e+01
IMP_SCORE,361,GO:0030826,3.6643e-01,5.0000e+00
IMP_SCORE,362,GO:0031113,3.6636e-01,1.0000e+01
IMP_SCORE,363,GO:1901976,3.6615e-01,1.9000e+01
IMP_SCORE,364,GO:0060732,3.6595e-01,3.0000e+00
IMP_SCORE,365,GO:1903725,3.6557e-01,1.2000e+01
IMP_SCORE,366,GO:0071498,3.6553e-01,1.2000e+01
IMP_SCORE,367,GO:0038084,3.6552e-01,5.0000e+00
IMP_SCORE,368,GO:1901522,3.6529e-01,5.0000e+00
IMP_SCORE,369,GO:0010574,3.6520e-01,9.0000e+00
IMP_SCORE,370,GO:0050919,3.6519e-01,9.0000e+00
IMP_SCORE,371,GO:0090662,3.6477e-01,1.5000e+01
IMP_SCORE,372,GO:0032276,3.6474e-01,3.0000e+00
IMP_SCORE,373,GO:0018279,3.6465e-01,3.7000e+01
IMP_SCORE,374,GO:0003203,3.6462e-01,6.0000e+00
IMP_SCORE,375,GO:1900024,3.6431e-01,1.4000e+01
IMP_SCORE,376,GO:0052742,3.6399e-01,2.2000e+01
IMP_SCORE,377,GO:0072310,3.6362e-01,1.1000e+01
IMP_SCORE,378,GO:0072384,3.6343e-01,3.4000e+01
IMP_SCORE,379,GO:0042582,3.6329e-01,1.3000e+01
IMP_SCORE,380,GO:0009312,3.6262e-01,2.3000e+01
IMP_SCORE,381,GO:1903792,3.6249e-01,9.0000e+00
IMP_SCORE,382,GO:0070371,3.6209e-01,8.0000e+00
IMP_SCORE,383,GO:0032924,3.6133e-01,2.0000e+00
IMP_SCORE,384,GO:0035265,3.6101e-01,8.0000e+00
IMP_SCORE,385,GO:0033238,3.6090e-01,1.2000e+01
IMP_SCORE,386,GO:0048675,3.6085e-01,3.2000e+01
IMP_SCORE,387,GO:0061620,3.6073e-01,1.2000e+01
IMP_SCORE,388,GO:1904181,3.6070e-01,6.0000e+00
IMP_SCORE,389,GO:0046931,3.6061e-01,3.0000e+00
IMP_SCORE,390,GO:0014742,3.5969e-01,4.0000e+00
IMP_SCORE,391,GO:0030176,3.5958e-01,1.6100e+02
IMP_SCORE,392,GO:0006882,3.5926e-01,3.0000e+00
IMP_SCORE,393,GO:0061384,3.5869e-01,3.0000e+00
IMP_SCORE,394,GO:0033198,3.5860e-01,1.3000e+01
IMP_SCORE,395,GO:1900025,3.5850e-01,8.0000e+00
IMP_SCORE,396,GO:1903578,3.5832e-01,9.0000e+00
IMP_SCORE,397,GO:0055021,3.5817e-01,1.4000e+01
IMP_SCORE,398,GO:0032816,3.5807e-01,1.3000e+01
IMP_SCORE,399,GO:0071025,3.5796e-01,3.0000e+00
IMP_SCORE,400,GO:0071624,3.5787e-01,9.0000e+00
IMP_SCORE,401,GO:0072661,3.5770e-01,1.1000e+01
IMP_SCORE,402,GO:0045177,3.5768e-01,2.5000e+01
IMP_SCORE,403,GO:0047555,3.5767e-01,3.0000e+00
IMP_SCORE,404,GO:0001975,3.5759e-01,1.2000e+01
IMP_SCORE,405,GO:0045844,3.5759e-01,3.0000e+00
IMP_SCORE,406,GO:0097202,3.5695e-01,1.2000e+01
IMP_SCORE,407,GO:0001702,3.5683e-01,3.0000e+00
IMP_SCORE,408,GO:0050886,3.5642e-01,5.0000e+00
IMP_SCORE,409,GO:0045737,3.5550e-01,1.4000e+01
IMP_SCORE,410,GO:0060402,3.5531e-01,1.3000e+01
IMP_SCORE,411,GO:0002639,3.5524e-01,1.9000e+01
IMP_SCORE,412,GO:0042347,3.5518e-01,1.8000e+01
IMP_SCORE,413,GO:0009435,3.5517e-01,2.2000e+01
IMP_SCORE,414,GO:0045639,3.5500e-01,1.0000e+01
IMP_SCORE,415,GO:0019852,3.5497e-01,8.0000e+00
IMP_SCORE,416,GO:0046625,3.5477e-01,7.0000e+00
IMP_SCORE,417,GO:0006568,3.5470e-01,8.0000e+00
IMP_SCORE,418,GO:1904814,3.5408e-01,3.0000e+00
IMP_SCORE,419,GO:0010389,3.5404e-01,2.7000e+01
IMP_SCORE,420,GO:0048259,3.5267e-01,1.5000e+01
IMP_SCORE,421,GO:0001823,3.5258e-01,3.0000e+00
IMP_SCORE,422,GO:0032376,3.5253e-01,1.6000e+01
IMP_SCORE,423,GO:0007202,3.5245e-01,2.0000e+01
IMP_SCORE,424,GO:0002719,3.5239e-01,5.0000e+00
IMP_SCORE,425,GO:0042255,3.5223e-01,7.0000e+00
IMP_SCORE,426,GO:2000345,3.5204e-01,3.0000e+00
IMP_SCORE,427,GO:2000463,3.5176e-01,1.1000e+01
IMP_SCORE,428,GO:0016553,3.5104e-01,3.0000e+00
IMP_SCORE,429,GO:0045911,3.5071e-01,4.0000e+00
IMP_SCORE,430,GO:0045671,3.5064e-01,1.5000e+01
IMP_SCORE,431,GO:0031952,3.5029e-01,1.6000e+01
IMP_SCORE,432,GO:2000116,3.4984e-01,8.3000e+01
IMP_SCORE,433,GO:0002762,3.4970e-01,1.6000e+01
IMP_SCORE,434,GO:0060193,3.4969e-01,3.2000e+01
IMP_SCORE,435,GO:0051593,3.4947e-01,3.0000e+00
IMP_SCORE,436,GO:1903318,3.4941e-01,1.9000e+01
IMP_SCORE,437,GO:0031045,3.4934e-01,6.0000e+00
IMP_SCORE,438,GO:0061001,3.4928e-01,8.0000e+00
IMP_SCORE,439,GO:1901983,3.4924e-01,2.1000e+01
IMP_SCORE,440,GO:0006828,3.4894e-01,4.0000e+00
IMP_SCORE,441,GO:0042559,3.4863e-01,1.1000e+01
IMP_SCORE,442,GO:0032809,3.4862e-01,3.4000e+01
IMP_SCORE,443,GO:0043631,3.4838e-01,9.0000e+00
IMP_SCORE,444,GO:0070536,3.4823e-01,4.0000e+01
IMP_SCORE,445,GO:0071353,3.4818e-01,5.0000e+00
IMP_SCORE,446,GO:0051292,3.4776e-01,5.0000e+00
IMP_SCORE,447,GO:0001773,3.4775e-01,1.2000e+01
IMP_SCORE,448,GO:0016849,3.4749e-01,3.0000e+00
IMP_SCORE,449,GO:0001838,3.4738e-01,5.0000e+00
IMP_SCORE,450,GO:0060964,3.4726e-01,7.0000e+00
IMP_SCORE,451,GO:0030665,3.4689e-01,4.8000e+01
IMP_SCORE,452,GO:0016863,3.4681e-01,1.4000e+01
IMP_SCORE,453,GO:0035249,3.4675e-01,1.9000e+01
IMP_SCORE,454,GO:0017145,3.4670e-01,6.0000e+00
IMP_SCORE,455,GO:0051057,3.4643e-01,1.7000e+01
IMP_SCORE,456,GO:0030126,3.4643e-01,6.0000e+00
IMP_SCORE,457,GO:0048169,3.4590e-01,1.3000e+01
IMP_SCORE,458,GO:0050718,3.4573e-01,6.0000e+00
IMP_SCORE,459,GO:0014061,3.4567e-01,7.0000e+00
IMP_SCORE,460,GO:0048844,3.4538e-01,9.0000e+00
IMP_SCORE,461,GO:0055013,3.4520e-01,1.7000e+01
IMP_SCORE,462,GO:0016709,3.4475e-01,3.1000e+01
IMP_SCORE,463,GO:0046825,3.4472e-01,1.5000e+01
IMP_SCORE,464,GO:0001892,3.4394e-01,8.0000e+00
IMP_SCORE,465,GO:0048484,3.4387e-01,9.0000e+00
IMP_SCORE,466,GO:0032303,3.4369e-01,4.0000e+00
IMP_SCORE,467,GO:0002204,3.4342e-01,3.0000e+00
IMP_SCORE,468,GO:0015605,3.4327e-01,6.0000e+00
IMP_SCORE,469,GO:0061028,3.4287e-01,1.2000e+01
IMP_SCORE,470,GO:2001259,3.4255e-01,9.0000e+00
IMP_SCORE,471,GO:0030208,3.4254e-01,3.0000e+00
IMP_SCORE,472,GO:0032354,3.4254e-01,3.0000e+00
IMP_SCORE,473,GO:0071674,3.4242e-01,2.0000e+01
IMP_SCORE,474,GO:0009620,3.4233e-01,2.0000e+01
IMP_SCORE,475,GO:0006939,3.4142e-01,2.1000e+01
IMP_SCORE,476,GO:0048821,3.4141e-01,6.0000e+00
IMP_SCORE,477,GO:0071682,3.4125e-01,9.0000e+00
IMP_SCORE,478,GO:0060148,3.4070e-01,1.0000e+01
IMP_SCORE,479,GO:1903428,3.4037e-01,1.2000e+01
IMP_SCORE,480,GO:0043507,3.4034e-01,2.7000e+01
IMP_SCORE,481,GO:0046037,3.4032e-01,1.1000e+01
IMP_SCORE,482,GO:0051968,3.4030e-01,6.0000e+00
IMP_SCORE,483,GO:2000779,3.4012e-01,7.0000e+00
IMP_SCORE,484,GO:2000403,3.3993e-01,9.0000e+00
IMP_SCORE,485,GO:0050848,3.3930e-01,2.1000e+01
IMP_SCORE,486,GO:1900076,3.3911e-01,2.5000e+01
IMP_SCORE,487,GO:0050679,3.3905e-01,5.3000e+01
IMP_SCORE,488,GO:0007004,3.3894e-01,3.0000e+00
IMP_SCORE,489,GO:0044295,3.3884e-01,1.6000e+01
IMP_SCORE,490,GO:0046686,3.3846e-01,9.9000e+01
IMP_SCORE,491,GO:0002830,3.3840e-01,1.5000e+01
IMP_SCORE,492,GO:0046599,3.3835e-01,3.0000e+00
IMP_SCORE,493,GO:0052813,3.3829e-01,3.8000e+01
IMP_SCORE,494,GO:0010935,3.3823e-01,7.0000e+00
IMP_SCORE,495,GO:0051784,3.3805e-01,6.0000e+00
IMP_SCORE,496,GO:0010939,3.3794e-01,8.0000e+00
IMP_SCORE,497,GO:0031294,3.3771e-01,2.7000e+01
IMP_SCORE,498,GO:0019843,3.3759e-01,9.0000e+01
IMP_SCORE,499,GO:0010569,3.3637e-01,6.0000e+00
IMP_SCORE,500,GO:1902895,3.3634e-01,1.2000e+01
IMP_SCORE,501,GO:0031235,3.3634e-01,3.0000e+00
IMP_SCORE,502,GO:0099623,3.3632e-01,3.0000e+00
IMP_SCORE,503,GO:0044849,3.3594e-01,3.0000e+00
IMP_SCORE,504,GO:0042448,3.3548e-01,3.0000e+00
IMP_SCORE,505,GO:1902803,3.3536e-01,2.0000e+01
IMP_SCORE,506,GO:0090557,3.3528e-01,3.0000e+00
IMP_SCORE,507,GO:0032945,3.3527e-01,2.9000e+01
IMP_SCORE,508,GO:0044065,3.3519e-01,3.0000e+00
IMP_SCORE,509,GO:0097542,3.3510e-01,1.2000e+01
IMP_SCORE,510,GO:0070670,3.3506e-01,1.2000e+01
IMP_SCORE,511,GO:0061311,3.3442e-01,4.0000e+00
IMP_SCORE,512,GO:0051304,3.3428e-01,3.0000e+00
IMP_SCORE,513,GO:0042730,3.3410e-01,1.2000e+01
IMP_SCORE,514,GO:0003206,3.3384e-01,5.0000e+00
IMP_SCORE,515,GO:0061515,3.3365e-01,3.6000e+01
IMP_SCORE,516,GO:0034502,3.3336e-01,1.5000e+01
IMP_SCORE,517,GO:0046856,3.3292e-01,1.1000e+01
IMP_SCORE,518,GO:0006493,3.3292e-01,9.0000e+01
IMP_SCORE,519,GO:1902229,3.3268e-01,1.5000e+01
IMP_SCORE,520,GO:0032091,3.3253e-01,4.0000e+01
IMP_SCORE,521,GO:2000188,3.3202e-01,6.0000e+00
IMP_SCORE,522,GO:0032660,3.3165e-01,7.0000e+00
IMP_SCORE,523,GO:0033047,3.3161e-01,1.2000e+01
IMP_SCORE,524,GO:0043422,3.3149e-01,6.0000e+00
IMP_SCORE,525,GO:0045073,3.3143e-01,7.0000e+00
IMP_SCORE,526,GO:0035051,3.3097e-01,6.0000e+00
IMP_SCORE,527,GO:0021537,3.3088e-01,2.0000e+01
IMP_SCORE,528,GO:0048018,3.3075e-01,8.0000e+00
IMP_SCORE,529,GO:0016331,3.3067e-01,6.0000e+00
IMP_SCORE,530,GO:0048839,3.3064e-01,6.8000e+01
IMP_SCORE,531,GO:0017144,3.3050e-01,2.8000e+01
IMP_SCORE,532,GO:0010592,3.3041e-01,8.0000e+00
IMP_SCORE,533,GO:0032801,3.3032e-01,8.0000e+00
IMP_SCORE,534,GO:0006636,3.3013e-01,3.4000e+01
IMP_SCORE,535,GO:0061013,3.2938e-01,1.4000e+01
IMP_SCORE,536,GO:0032528,3.2922e-01,3.6000e+01
IMP_SCORE,537,GO:0043650,3.2858e-01,9.0000e+00
IMP_SCORE,538,GO:0001707,3.2839e-01,1.9000e+01
IMP_SCORE,539,GO:1902003,3.2818e-01,1.7000e+01
IMP_SCORE,540,GO:0005154,3.2806e-01,2.2000e+01
IMP_SCORE,541,GO:0070566,3.2800e-01,1.0000e+01
IMP_SCORE,542,GO:0032892,3.2787e-01,8.0000e+00
IMP_SCORE,543,GO:0005487,3.2781e-01,1.0000e+01
IMP_SCORE,544,GO:0010812,3.2758e-01,2.7000e+01
IMP_SCORE,545,GO:0002064,3.2748e-01,6.7000e+01
IMP_SCORE,546,GO:0070821,3.2678e-01,6.4000e+01
IMP_SCORE,547,GO:0090201,3.2664e-01,6.0000e+00
IMP_SCORE,548,GO:0060338,3.2656e-01,9.0000e+00
IMP_SCORE,549,GO:0009156,3.2598e-01,1.8000e+01
IMP_SCORE,550,GO:0061469,3.2595e-01,9.0000e+00
IMP_SCORE,551,GO:0010632,3.2539e-01,5.8000e+01
IMP_SCORE,552,GO:1903557,3.2531e-01,2.4000e+01
IMP_SCORE,553,GO:0003995,3.2500e-01,3.1000e+01
IMP_SCORE,554,GO:0006677,3.2477e-01,3.9000e+01
IMP_SCORE,555,GO:0010869,3.2415e-01,4.0000e+00
IMP_SCORE,556,GO:1905477,3.2332e-01,4.0000e+01
IMP_SCORE,557,GO:0034767,3.2328e-01,2.9000e+01
IMP_SCORE,558,GO:0009190,3.2325e-01,3.0000e+00
IMP_SCORE,559,GO:0048185,3.2316e-01,2.0000e+01
IMP_SCORE,560,GO:0030890,3.2313e-01,1.9000e+01
IMP_SCORE,561,GO:0050856,3.2272e-01,1.7000e+01
IMP_SCORE,562,GO:0042073,3.2263e-01,2.7000e+01
IMP_SCORE,563,GO:0043651,3.2259e-01,2.9000e+01
IMP_SCORE,564,GO:0043502,3.2200e-01,1.5000e+01
IMP_SCORE,565,GO:0030656,3.2193e-01,1.0000e+00
IMP_SCORE,566,GO:0071356,3.2188e-01,3.9000e+01
IMP_SCORE,567,GO:1903729,3.2150e-01,4.4000e+01
IMP_SCORE,568,GO:0014031,3.2135e-01,1.0000e+01
IMP_SCORE,569,GO:0060122,3.2109e-01,1.5000e+01
IMP_SCORE,570,GO:0071276,3.2101e-01,9.0000e+01
IMP_SCORE,571,GO:0008356,3.2068e-01,3.0000e+00
IMP_SCORE,572,GO:0042149,3.2023e-01,2.4000e+01
IMP_SCORE,573,GO:0061842,3.2017e-01,1.0000e+01
IMP_SCORE,574,GO:0018027,3.1959e-01,4.0000e+00
IMP_SCORE,575,GO:0071539,3.1954e-01,4.0000e+00
IMP_SCORE,576,GO:0042454,3.1939e-01,1.1000e+01
IMP_SCORE,577,GO:0043302,3.1899e-01,1.2000e+01
IMP_SCORE,578,GO:0032007,3.1880e-01,7.0000e+01
IMP_SCORE,579,GO:0033177,3.1880e-01,5.0000e+00
IMP_SCORE,580,GO:0051574,3.1842e-01,4.0000e+00
IMP_SCORE,581,GO:0046134,3.1808e-01,7.0000e+00
IMP_SCORE,582,GO:1905809,3.1805e-01,3.0000e+00
IMP_SCORE,583,GO:0060147,3.1781e-01,7.0000e+00
IMP_SCORE,584,GO:0035579,3.1775e-01,8.9000e+01
IMP_SCORE,585,GO:0008206,3.1772e-01,3.3000e+01
IMP_SCORE,586,GO:0048286,3.1770e-01,7.0000e+00
IMP_SCORE,587,GO:0072132,3.1763e-01,6.0000e+00
IMP_SCORE,588,GO:0014870,3.1755e-01,4.0000e+00
IMP_SCORE,589,GO:0032760,3.1752e-01,2.8000e+01
IMP_SCORE,590,GO:0005104,3.1745e-01,4.0000e+00
IMP_SCORE,591,GO:0045663,3.1730e-01,2.4000e+01
IMP_SCORE,592,GO:0006768,3.1717e-01,3.0000e+00
IMP_SCORE,593,GO:0016075,3.1669e-01,1.0000e+00
IMP_SCORE,594,GO:1902692,3.1640e-01,1.8000e+01
IMP_SCORE,595,GO:0032692,3.1609e-01,6.0000e+00
IMP_SCORE,596,GO:0035850,3.1607e-01,1.7000e+01
IMP_SCORE,597,GO:0048041,3.1598e-01,2.9000e+01
IMP_SCORE,598,GO:0032651,3.1581e-01,1.6000e+01
IMP_SCORE,599,GO:0030205,3.1511e-01,1.0000e+01
IMP_SCORE,600,GO:0010893,3.1477e-01,8.0000e+00
IMP_SCORE,601,GO:1904886,3.1468e-01,1.1000e+01
IMP_SCORE,602,GO:0032729,3.1464e-01,4.3000e+01
IMP_SCORE,603,GO:0048664,3.1463e-01,1.1000e+01
IMP_SCORE,604,GO:1900739,3.1457e-01,1.7000e+01
IMP_SCORE,605,GO:1903019,3.1446e-01,1.3000e+01
IMP_SCORE,606,GO:0002446,3.1444e-01,4.0000e+00
IMP_SCORE,607,GO:0090313,3.1421e-01,2.0000e+01
IMP_SCORE,608,GO:2000786,3.1420e-01,2.2000e+01
IMP_SCORE,609,GO:0035004,3.1416e-01,1.6000e+01
IMP_SCORE,610,GO:0032309,3.1415e-01,6.0000e+00
IMP_SCORE,611,GO:0071345,3.1343e-01,1.1800e+02
IMP_SCORE,612,GO:0045445,3.1328e-01,7.0000e+00
IMP_SCORE,613,GO:0046683,3.1313e-01,4.1000e+01
IMP_SCORE,614,GO:0044144,3.1309e-01,9.0000e+00
IMP_SCORE,615,GO:0032459,3.1269e-01,1.1000e+01
IMP_SCORE,616,GO:2000648,3.1263e-01,2.5000e+01
IMP_SCORE,617,GO:0060263,3.1262e-01,3.0000e+00
IMP_SCORE,618,GO:0010771,3.1260e-01,2.7000e+01
IMP_SCORE,619,GO:0010517,3.1240e-01,1.7000e+01
IMP_SCORE,620,GO:0043666,3.1239e-01,1.5000e+01
IMP_SCORE,621,GO:0043691,3.1217e-01,9.0000e+00
IMP_SCORE,622,GO:0046634,3.1180e-01,2.3000e+01
IMP_SCORE,623,GO:0060337,3.1176e-01,7.4000e+01
IMP_SCORE,624,GO:0034405,3.1174e-01,1.3000e+01
IMP_SCORE,625,GO:0050772,3.1170e-01,2.0000e+01
IMP_SCORE,626,GO:0051287,3.1167e-01,4.0000e+01
IMP_SCORE,627,GO:0002921,3.1151e-01,1.3000e+01
IMP_SCORE,628,GO:0035282,3.1129e-01,1.5000e+01
IMP_SCORE,629,GO:0035631,3.1128e-01,1.0000e+00
IMP_SCORE,630,GO:0071371,3.1128e-01,1.0000e+00
IMP_SCORE,631,GO:1904816,3.1128e-01,1.0000e+00
IMP_SCORE,632,GO:0006285,3.1128e-01,1.0000e+00
IMP_SCORE,633,GO:0045921,3.1122e-01,3.1000e+01
IMP_SCORE,634,GO:0006734,3.1119e-01,1.0000e+01
IMP_SCORE,635,GO:0032205,3.1118e-01,7.0000e+00
IMP_SCORE,636,GO:0016208,3.1110e-01,1.8000e+01
IMP_SCORE,637,GO:0014074,3.1102e-01,2.0000e+01
IMP_SCORE,638,GO:0032720,3.1095e-01,2.0000e+01
IMP_SCORE,639,GO:0000079,3.1087e-01,3.8000e+01
IMP_SCORE,640,GO:0000910,3.1076e-01,5.3000e+01
IMP_SCORE,641,GO:0098636,3.1076e-01,4.6000e+01
IMP_SCORE,642,GO:0034451,3.1047e-01,3.0000e+00
IMP_SCORE,643,GO:1902254,3.1032e-01,1.6000e+01
IMP_SCORE,644,GO:0003950,3.1007e-01,9.1000e+01
IMP_SCORE,645,GO:0070664,3.0948e-01,2.3000e+01
IMP_SCORE,646,GO:1904294,3.0942e-01,3.0000e+00
IMP_SCORE,647,GO:0043922,3.0942e-01,3.0000e+00
IMP_SCORE,648,GO:0045132,3.0933e-01,4.0000e+00
IMP_SCORE,649,GO:0015012,3.0916e-01,6.0000e+00
IMP_SCORE,650,GO:0051770,3.0901e-01,3.0000e+00
IMP_SCORE,651,GO:0043534,3.0897e-01,1.5000e+01
IMP_SCORE,652,GO:0038095,3.0885e-01,2.8000e+01
IMP_SCORE,653,GO:0051350,3.0875e-01,1.2000e+01
IMP_SCORE,654,GO:0098847,3.0861e-01,3.0000e+00
IMP_SCORE,655,GO:0042482,3.0858e-01,3.0000e+00
IMP_SCORE,656,GO:0048103,3.0857e-01,3.0000e+00
IMP_SCORE,657,GO:1902107,3.0851e-01,4.2000e+01
IMP_SCORE,658,GO:0033089,3.0831e-01,1.0000e+01
IMP_SCORE,659,GO:0031402,3.0823e-01,1.0000e+01
IMP_SCORE,660,GO:0017022,3.0819e-01,2.3000e+01
IMP_SCORE,661,GO:0060394,3.0805e-01,7.0000e+00
IMP_SCORE,662,GO:0050691,3.0787e-01,5.0000e+00
IMP_SCORE,663,GO:0018214,3.0781e-01,5.0000e+00
IMP_SCORE,664,GO:0006999,3.0764e-01,3.0000e+00
IMP_SCORE,665,GO:0019054,3.0748e-01,6.0000e+00
IMP_SCORE,666,GO:0043395,3.0748e-01,1.4000e+01
IMP_SCORE,667,GO:0070665,3.0736e-01,3.8000e+01
IMP_SCORE,668,GO:0097194,3.0729e-01,3.9000e+01
IMP_SCORE,669,GO:0046966,3.0726e-01,8.0000e+00
IMP_SCORE,670,GO:0071559,3.0699e-01,1.1000e+01
IMP_SCORE,671,GO:0001784,3.0697e-01,7.0000e+00
IMP_SCORE,672,GO:0042035,3.0696e-01,3.2000e+01
IMP_SCORE,673,GO:2000756,3.0664e-01,2.4000e+01
IMP_SCORE,674,GO:0000793,3.0664e-01,1.9000e+01
IMP_SCORE,675,GO:0048172,3.0620e-01,2.5000e+01
IMP_SCORE,676,GO:0004683,3.0619e-01,1.6000e+01
IMP_SCORE,677,GO:0003093,3.0600e-01,9.0000e+00
IMP_SCORE,678,GO:0043406,3.0594e-01,5.3000e+01
IMP_SCORE,679,GO:0055106,3.0585e-01,1.1000e+01
IMP_SCORE,680,GO:0046636,3.0580e-01,7.0000e+00
IMP_SCORE,681,GO:0036151,3.0558e-01,4.0000e+01
IMP_SCORE,682,GO:0010664,3.0539e-01,6.0000e+00
IMP_SCORE,683,GO:2000514,3.0512e-01,1.5000e+01
IMP_SCORE,684,GO:0060348,3.0505e-01,5.9000e+01
IMP_SCORE,685,GO:1900408,3.0499e-01,1.6000e+01
IMP_SCORE,686,GO:0008625,3.0495e-01,1.2000e+01
IMP_SCORE,687,GO:0032231,3.0484e-01,4.2000e+01
IMP_SCORE,688,GO:0008038,3.0441e-01,1.0700e+02
IMP_SCORE,689,GO:0032845,3.0429e-01,4.2000e+01
IMP_SCORE,690,GO:0006958,3.0411e-01,6.1000e+01
IMP_SCORE,691,GO:0042101,3.0393e-01,7.0000e+00
IMP_SCORE,692,GO:0042301,3.0378e-01,7.0000e+00
IMP_SCORE,693,GO:0043149,3.0345e-01,1.4000e+01
IMP_SCORE,694,GO:1903313,3.0329e-01,1.8000e+01
IMP_SCORE,695,GO:0045309,3.0312e-01,9.0000e+00
IMP_SCORE,696,GO:0010660,3.0292e-01,1.1000e+01
IMP_SCORE,697,GO:0030889,3.0275e-01,4.0000e+00
IMP_SCORE,698,GO:0019198,3.0268e-01,1.5000e+01
IMP_SCORE,699,GO:0060099,3.0267e-01,4.0000e+00
IMP_SCORE,700,GO:0032769,3.0266e-01,9.0000e+00
IMP_SCORE,701,GO:0000792,3.0251e-01,3.8000e+01
IMP_SCORE,702,GO:0010896,3.0243e-01,7.0000e+00
IMP_SCORE,703,GO:0050671,3.0209e-01,2.9000e+01
IMP_SCORE,704,GO:0008527,3.0206e-01,2.9000e+01
IMP_SCORE,705,GO:0070402,3.0203e-01,1.5000e+01
IMP_SCORE,706,GO:0016051,3.0190e-01,8.2000e+01
IMP_SCORE,707,GO:0046513,3.0186e-01,3.2000e+01
IMP_SCORE,708,GO:0043236,3.0181e-01,3.3000e+01
IMP_SCORE,709,GO:0002920,3.0178e-01,3.7000e+01
IMP_SCORE,710,GO:0032355,3.0163e-01,6.0000e+01
IMP_SCORE,711,GO:0070064,3.0141e-01,1.1000e+01
IMP_SCORE,712,GO:0031570,3.0120e-01,3.4000e+01
IMP_SCORE,713,GO:0009065,3.0108e-01,5.7000e+01
IMP_SCORE,714,GO:0032648,3.0052e-01,1.9000e+01
IMP_SCORE,715,GO:0060317,3.0045e-01,1.9000e+01
IMP_SCORE,716,GO:0046006,3.0038e-01,6.0000e+00
IMP_SCORE,717,GO:0046487,3.0036e-01,3.8000e+01
IMP_SCORE,718,GO:0050858,3.0029e-01,1.4000e+01
IMP_SCORE,719,GO:0022824,3.0026e-01,1.7000e+01
IMP_SCORE,720,GO:0031701,3.0008e-01,4.0000e+00
IMP_SCORE,721,GO:0044130,3.0005e-01,1.2000e+01
IMP_SCORE,722,GO:0034121,3.0003e-01,1.8000e+01
IMP_SCORE,723,GO:2000737,3.0002e-01,1.0000e+01
IMP_SCORE,724,GO:0042438,2.9987e-01,4.0000e+00
IMP_SCORE,725,GO:0010042,2.9967e-01,1.0000e+01
IMP_SCORE,726,GO:0045429,2.9962e-01,1.4000e+01
IMP_SCORE,727,GO:0006525,2.9934e-01,3.6000e+01
IMP_SCORE,728,GO:1902883,2.9930e-01,9.0000e+00
IMP_SCORE,729,GO:0070613,2.9927e-01,4.8000e+01
IMP_SCORE,730,GO:0006206,2.9895e-01,2.0000e+01
IMP_SCORE,731,GO:0045992,2.9890e-01,8.0000e+00
IMP_SCORE,732,GO:0004143,2.9856e-01,4.0000e+00
IMP_SCORE,733,GO:0055006,2.9843e-01,1.6000e+01
IMP_SCORE,734,GO:0046710,2.9825e-01,1.1000e+01
IMP_SCORE,735,GO:0051495,2.9819e-01,6.0000e+01
IMP_SCORE,736,GO:0071772,2.9801e-01,1.4000e+01
IMP_SCORE,737,GO:1900047,2.9800e-01,2.6000e+01
IMP_SCORE,738,GO:0036003,2.9797e-01,6.0000e+00
IMP_SCORE,739,GO:0048490,2.9773e-01,7.0000e+00
IMP_SCORE,740,GO:0003300,2.9768e-01,5.0000e+00
IMP_SCORE,741,GO:1903426,2.9761e-01,2.7000e+01
IMP_SCORE,742,GO:0060272,2.9753e-01,5.0000e+00
IMP_SCORE,743,GO:0072512,2.9751e-01,1.7000e+01
IMP_SCORE,744,GO:0086002,2.9747e-01,1.1000e+01
IMP_SCORE,745,GO:0000060,2.9742e-01,2.3000e+01
IMP_SCORE,746,GO:0070935,2.9722e-01,6.0000e+00
IMP_SCORE,747,GO:0042534,2.9713e-01,8.0000e+00
IMP_SCORE,748,GO:0060004,2.9712e-01,1.3000e+01
IMP_SCORE,749,GO:0071479,2.9700e-01,1.7000e+01
IMP_SCORE,750,GO:0042306,2.9698e-01,7.2000e+01
IMP_SCORE,751,GO:0007595,2.9696e-01,1.9000e+01
IMP_SCORE,752,GO:0032728,2.9652e-01,1.9000e+01
IMP_SCORE,753,GO:0071364,2.9623e-01,3.0000e+00
IMP_SCORE,754,GO:0000737,2.9602e-01,4.0000e+00
IMP_SCORE,755,GO:0042993,2.9596e-01,1.3000e+01
IMP_SCORE,756,GO:0060602,2.9582e-01,3.0000e+00
IMP_SCORE,757,GO:0050879,2.9577e-01,3.0000e+00
IMP_SCORE,758,GO:1903320,2.9575e-01,4.3000e+01
IMP_SCORE,759,GO:0060456,2.9568e-01,4.0000e+00
IMP_SCORE,760,GO:0097553,2.9544e-01,1.4000e+01
IMP_SCORE,761,GO:0006895,2.9543e-01,1.0000e+01
IMP_SCORE,762,GO:0042770,2.9525e-01,2.9000e+01
IMP_SCORE,763,GO:0061333,2.9511e-01,9.0000e+00
IMP_SCORE,764,GO:0070920,2.9503e-01,4.0000e+00
IMP_SCORE,765,GO:0010830,2.9502e-01,3.5000e+01
IMP_SCORE,766,GO:1990090,2.9498e-01,1.6000e+01
IMP_SCORE,767,GO:0035728,2.9493e-01,5.0000e+00
IMP_SCORE,768,GO:0002026,2.9486e-01,5.0000e+00
IMP_SCORE,769,GO:1902402,2.9459e-01,9.0000e+00
IMP_SCORE,770,GO:0010662,2.9429e-01,6.0000e+00
IMP_SCORE,771,GO:0004707,2.9409e-01,1.7000e+01
IMP_SCORE,772,GO:0046651,2.9407e-01,2.2000e+01
IMP_SCORE,773,GO:0007162,2.9392e-01,9.4000e+01
IMP_SCORE,774,GO:0001816,2.9359e-01,2.1000e+01
IMP_SCORE,775,GO:0035725,2.9358e-01,4.2000e+01
IMP_SCORE,776,GO:1900026,2.9348e-01,1.0000e+01
IMP_SCORE,777,GO:0098586,2.9348e-01,9.0000e+00
IMP_SCORE,778,GO:0048514,2.9341e-01,1.0000e+01
IMP_SCORE,779,GO:0050732,2.9332e-01,2.0000e+01
IMP_SCORE,780,GO:0006779,2.9322e-01,2.1000e+01
IMP_SCORE,781,GO:0032813,2.9319e-01,1.8000e+01
IMP_SCORE,782,GO:0034501,2.9300e-01,4.0000e+00
IMP_SCORE,783,GO:0046133,2.9279e-01,1.1000e+01
IMP_SCORE,784,GO:1900750,2.9253e-01,1.1000e+01
IMP_SCORE,785,GO:0060413,2.9240e-01,4.0000e+00
IMP_SCORE,786,GO:0098727,2.9204e-01,3.2000e+01
IMP_SCORE,787,GO:0010888,2.9195e-01,8.0000e+00
IMP_SCORE,788,GO:0099131,2.9183e-01,2.0000e+01
IMP_SCORE,789,GO:0017015,2.9179e-01,2.7000e+01
IMP_SCORE,790,GO:1901381,2.9169e-01,1.0000e+00
IMP_SCORE,791,GO:0048145,2.9163e-01,4.6000e+01
IMP_SCORE,792,GO:0045161,2.9150e-01,3.0000e+00
IMP_SCORE,793,GO:0010839,2.9114e-01,1.1000e+01
IMP_SCORE,794,GO:0001704,2.9111e-01,2.2000e+01
IMP_SCORE,795,GO:0050710,2.9073e-01,2.1000e+01
IMP_SCORE,796,GO:1903078,2.9052e-01,2.8000e+01
IMP_SCORE,797,GO:0021680,2.9046e-01,1.1000e+01
IMP_SCORE,798,GO:0042789,2.9041e-01,6.0000e+00
IMP_SCORE,799,GO:0016627,2.9041e-01,7.4000e+01
IMP_SCORE,800,GO:0050764,2.9037e-01,2.2000e+01
IMP_SCORE,801,GO:0010922,2.9036e-01,2.1000e+01
IMP_SCORE,802,GO:0009309,2.9031e-01,3.0000e+01
IMP_SCORE,803,GO:0046580,2.9025e-01,9.0000e+00
IMP_SCORE,804,GO:0016180,2.9010e-01,5.0000e+00
IMP_SCORE,805,GO:0021983,2.9007e-01,9.0000e+00
IMP_SCORE,806,GO:0001914,2.9002e-01,1.0000e+01
IMP_SCORE,807,GO:0002792,2.8994e-01,3.6000e+01
IMP_SCORE,808,GO:0071709,2.8981e-01,1.2000e+01
IMP_SCORE,809,GO:0043620,2.8974e-01,3.1000e+01
IMP_SCORE,810,GO:0071354,2.8958e-01,4.0000e+00
IMP_SCORE,811,GO:0032780,2.8940e-01,1.7000e+01
IMP_SCORE,812,GO:0051225,2.8933e-01,5.0000e+01
IMP_SCORE,813,GO:0098533,2.8931e-01,1.4000e+01
IMP_SCORE,814,GO:2001242,2.8913e-01,4.0000e+01
IMP_SCORE,815,GO:0015800,2.8912e-01,1.0000e+01
IMP_SCORE,816,GO:0010832,2.8902e-01,2.0000e+01
IMP_SCORE,817,GO:0019370,2.8898e-01,9.0000e+00
IMP_SCORE,818,GO:0005978,2.8860e-01,8.0000e+00
IMP_SCORE,819,GO:1902305,2.8858e-01,4.0000e+01
IMP_SCORE,820,GO:0048013,2.8837e-01,4.0000e+01
IMP_SCORE,821,GO:0045956,2.8824e-01,2.3000e+01
IMP_SCORE,822,GO:0032874,2.8823e-01,3.3000e+01
IMP_SCORE,823,GO:0051966,2.8809e-01,2.0000e+01
IMP_SCORE,824,GO:0042165,2.8809e-01,1.6000e+01
IMP_SCORE,825,GO:0043470,2.8804e-01,8.0000e+00
IMP_SCORE,826,GO:0035909,2.8793e-01,2.0000e+00
IMP_SCORE,827,GO:0034764,2.8757e-01,4.2000e+01
IMP_SCORE,828,GO:0032873,2.8737e-01,9.0000e+00
IMP_SCORE,829,GO:0061041,2.8736e-01,3.9000e+01
IMP_SCORE,830,GO:0045685,2.8723e-01,3.7000e+01
IMP_SCORE,831,GO:0015026,2.8722e-01,3.4000e+01
IMP_SCORE,832,GO:0008053,2.8712e-01,1.0000e+01
IMP_SCORE,833,GO:0010634,2.8699e-01,2.1000e+01
IMP_SCORE,834,GO:0045624,2.8690e-01,1.3000e+01
IMP_SCORE,835,GO:0009208,2.8689e-01,5.0000e+00
IMP_SCORE,836,GO:0038201,2.8687e-01,2.3000e+01
IMP_SCORE,837,GO:0000076,2.8670e-01,7.0000e+00
IMP_SCORE,838,GO:0046209,2.8665e-01,7.0000e+00
IMP_SCORE,839,GO:2000291,2.8649e-01,3.0000e+00
IMP_SCORE,840,GO:0035254,2.8641e-01,1.3000e+01
IMP_SCORE,841,GO:0042992,2.8631e-01,1.7000e+01
IMP_SCORE,842,GO:0045954,2.8628e-01,7.0000e+00
IMP_SCORE,843,GO:0070302,2.8627e-01,6.5000e+01
IMP_SCORE,844,GO:0072678,2.8614e-01,2.0000e+01
IMP_SCORE,845,GO:0090544,2.8600e-01,1.0000e+01
IMP_SCORE,846,GO:0008277,2.8600e-01,9.5000e+01
IMP_SCORE,847,GO:0009219,2.8585e-01,4.0000e+00
IMP_SCORE,848,GO:0034333,2.8583e-01,2.0000e+01
IMP_SCORE,849,GO:0048634,2.8544e-01,2.5000e+01
IMP_SCORE,850,GO:0007252,2.8542e-01,1.0000e+01
IMP_SCORE,851,GO:0046849,2.8530e-01,7.0000e+00
IMP_SCORE,852,GO:0045182,2.8527e-01,2.6000e+01
IMP_SCORE,853,GO:0004000,2.8515e-01,9.0000e+00
IMP_SCORE,854,GO:0005885,2.8514e-01,1.1000e+01
IMP_SCORE,855,GO:0006491,2.8503e-01,1.9000e+01
IMP_SCORE,856,GO:0044872,2.8499e-01,1.2000e+01
IMP_SCORE,857,GO:0043014,2.8481e-01,1.7000e+01
IMP_SCORE,858,GO:0071496,2.8464e-01,8.5000e+01
IMP_SCORE,859,GO:1904407,2.8460e-01,2.1000e+01
IMP_SCORE,860,GO:0031932,2.8457e-01,2.4000e+01
IMP_SCORE,861,GO:0010259,2.8451e-01,9.0000e+00
IMP_SCORE,862,GO:0043200,2.8451e-01,2.9000e+01
IMP_SCORE,863,GO:1904591,2.8422e-01,1.7000e+01
IMP_SCORE,864,GO:0042304,2.8413e-01,1.4000e+01
IMP_SCORE,865,GO:0003156,2.8412e-01,2.2000e+01
IMP_SCORE,866,GO:0045907,2.8406e-01,8.0000e+00
IMP_SCORE,867,GO:0031577,2.8406e-01,4.0000e+00
IMP_SCORE,868,GO:0014910,2.8395e-01,1.7000e+01
IMP_SCORE,869,GO:0045620,2.8376e-01,1.1000e+01
IMP_SCORE,870,GO:0072529,2.8372e-01,2.9000e+01
IMP_SCORE,871,GO:0031100,2.8369e-01,3.4000e+01
IMP_SCORE,872,GO:0032527,2.8351e-01,8.0000e+00
IMP_SCORE,873,GO:0060600,2.8322e-01,1.1000e+01
IMP_SCORE,874,GO:0071295,2.8311e-01,3.0000e+00
IMP_SCORE,875,GO:0050805,2.8311e-01,2.0000e+01
IMP_SCORE,876,GO:0032024,2.8310e-01,2.6000e+01
IMP_SCORE,877,GO:0006099,2.8301e-01,3.9000e+01
IMP_SCORE,878,GO:1990939,2.8298e-01,8.0000e+00
IMP_SCORE,879,GO:0042113,2.8293e-01,6.0000e+01
IMP_SCORE,880,GO:0019373,2.8289e-01,1.2000e+01
IMP_SCORE,881,GO:0098840,2.8273e-01,3.1000e+01
IMP_SCORE,882,GO:0018196,2.8263e-01,3.8000e+01
IMP_SCORE,883,GO:0071556,2.8229e-01,2.7000e+01
IMP_SCORE,884,GO:0097517,2.8227e-01,3.3000e+01
IMP_SCORE,885,GO:0045843,2.8219e-01,1.5000e+01
IMP_SCORE,886,GO:0061337,2.8216e-01,2.9000e+01
IMP_SCORE,887,GO:0002664,2.8208e-01,1.6000e+01
IMP_SCORE,888,GO:0071236,2.8180e-01,7.0000e+00
IMP_SCORE,889,GO:0046031,2.8161e-01,1.7000e+01
IMP_SCORE,890,GO:1903727,2.8158e-01,7.0000e+00
IMP_SCORE,891,GO:0009100,2.8150e-01,7.9000e+01
IMP_SCORE,892,GO:0070059,2.8145e-01,2.0000e+00
IMP_SCORE,893,GO:0002761,2.8116e-01,5.5000e+01
IMP_SCORE,894,GO:1903206,2.8112e-01,1.8000e+01
IMP_SCORE,895,GO:0051494,2.8101e-01,5.1000e+01
IMP_SCORE,896,GO:0038127,2.8077e-01,4.9000e+01
IMP_SCORE,897,GO:0019724,2.8061e-01,1.8000e+01
IMP_SCORE,898,GO:0070542,2.8059e-01,2.0000e+01
IMP_SCORE,899,GO:0060760,2.8029e-01,2.7000e+01
IMP_SCORE,900,GO:0002293,2.8001e-01,3.0000e+00
IMP_SCORE,901,GO:0010758,2.7983e-01,9.0000e+00
IMP_SCORE,902,GO:1900048,2.7971e-01,1.7000e+01
IMP_SCORE,903,GO:0070252,2.7970e-01,2.2000e+01
IMP_SCORE,904,GO:0071216,2.7958e-01,6.5000e+01
IMP_SCORE,905,GO:0045989,2.7958e-01,3.0000e+00
IMP_SCORE,906,GO:0045111,2.7936e-01,5.5000e+01
IMP_SCORE,907,GO:0060231,2.7918e-01,1.0000e+01
IMP_SCORE,908,GO:0080182,2.7915e-01,3.0000e+00
IMP_SCORE,909,GO:0005605,2.7903e-01,1.0000e+01
IMP_SCORE,910,GO:0043174,2.7887e-01,2.4000e+01
IMP_SCORE,911,GO:0009612,2.7885e-01,6.9000e+01
IMP_SCORE,912,GO:0043506,2.7884e-01,2.3000e+01
IMP_SCORE,913,GO:0060134,2.7883e-01,6.0000e+00
IMP_SCORE,914,GO:0043300,2.7876e-01,1.3000e+01
IMP_SCORE,915,GO:0044068,2.7873e-01,8.0000e+00
IMP_SCORE,916,GO:0030864,2.7851e-01,3.0000e+01
IMP_SCORE,917,GO:0009415,2.7839e-01,1.1000e+01
IMP_SCORE,918,GO:1902905,2.7817e-01,4.7000e+01
IMP_SCORE,919,GO:2000352,2.7809e-01,4.0000e+00
IMP_SCORE,920,GO:0030865,2.7800e-01,7.1000e+01
IMP_SCORE,921,GO:0045446,2.7799e-01,7.0000e+00
IMP_SCORE,922,GO:0090190,2.7798e-01,4.0000e+00
IMP_SCORE,923,GO:0090280,2.7761e-01,2.1000e+01
IMP_SCORE,924,GO:0048639,2.7758e-01,3.8000e+01
IMP_SCORE,925,GO:0080171,2.7757e-01,4.3000e+01
IMP_SCORE,926,GO:0017146,2.7756e-01,1.6000e+01
IMP_SCORE,927,GO:0015215,2.7755e-01,1.2000e+01
IMP_SCORE,928,GO:0036075,2.7744e-01,1.5000e+01
IMP_SCORE,929,GO:0060191,2.7727e-01,3.3000e+01
IMP_SCORE,930,GO:0043176,2.7705e-01,3.0000e+00
IMP_SCORE,931,GO:0060536,2.7701e-01,5.0000e+00
IMP_SCORE,932,GO:0010803,2.7700e-01,1.8000e+01
IMP_SCORE,933,GO:1901185,2.7689e-01,1.8000e+01
IMP_SCORE,934,GO:0036149,2.7685e-01,2.1000e+01
IMP_SCORE,935,GO:0014812,2.7684e-01,4.0000e+00
IMP_SCORE,936,GO:0071384,2.7680e-01,1.6000e+01
IMP_SCORE,937,GO:0031435,2.7680e-01,2.4000e+01
IMP_SCORE,938,GO:0005416,2.7673e-01,7.0000e+00
IMP_SCORE,939,GO:0086091,2.7671e-01,1.1000e+01
IMP_SCORE,940,GO:0001837,2.7670e-01,3.7000e+01
IMP_SCORE,941,GO:1903532,2.7667e-01,9.3000e+01
IMP_SCORE,942,GO:1904427,2.7666e-01,1.8000e+01
IMP_SCORE,943,GO:0071379,2.7659e-01,3.0000e+00
IMP_SCORE,944,GO:1901722,2.7649e-01,4.0000e+00
IMP_SCORE,945,GO:1902337,2.7629e-01,6.0000e+00
IMP_SCORE,946,GO:0006101,2.7626e-01,3.8000e+01
IMP_SCORE,947,GO:1904680,2.7623e-01,3.8000e+01
IMP_SCORE,948,GO:1903201,2.7622e-01,1.9000e+01
IMP_SCORE,949,GO:0033674,2.7616e-01,9.4000e+01
IMP_SCORE,950,GO:0060491,2.7602e-01,1.0200e+02
IMP_SCORE,951,GO:0031668,2.7599e-01,6.1000e+01
IMP_SCORE,952,GO:1902930,2.7591e-01,1.3000e+01
IMP_SCORE,953,GO:0032944,2.7576e-01,5.5000e+01
IMP_SCORE,954,GO:1904951,2.7571e-01,1.2400e+02
IMP_SCORE,955,GO:0019210,2.7569e-01,5.7000e+01
IMP_SCORE,956,GO:0050660,2.7558e-01,6.4000e+01
IMP_SCORE,957,GO:1901030,2.7555e-01,1.6000e+01
IMP_SCORE,958,GO:0002507,2.7554e-01,5.0000e+00
IMP_SCORE,959,GO:0016328,2.7549e-01,2.5000e+01
IMP_SCORE,960,GO:0009124,2.7544e-01,1.9000e+01
IMP_SCORE,961,GO:0051385,2.7543e-01,1.3000e+01
IMP_SCORE,962,GO:0045621,2.7531e-01,3.0000e+01
IMP_SCORE,963,GO:0002755,2.7529e-01,1.8000e+01
IMP_SCORE,964,GO:0001965,2.7522e-01,2.9000e+01
IMP_SCORE,965,GO:0060326,2.7508e-01,8.5000e+01
IMP_SCORE,966,GO:0043648,2.7488e-01,6.1000e+01
IMP_SCORE,967,GO:0001846,2.7483e-01,2.7000e+01
IMP_SCORE,968,GO:0015985,2.7463e-01,4.0000e+00
IMP_SCORE,969,GO:1902307,2.7456e-01,1.7000e+01
IMP_SCORE,970,GO:1901160,2.7450e-01,1.1000e+01
IMP_SCORE,971,GO:1903504,2.7434e-01,3.0000e+00
IMP_SCORE,972,GO:0008329,2.7424e-01,3.0000e+01
IMP_SCORE,973,GO:0002562,2.7420e-01,8.0000e+00
IMP_SCORE,974,GO:0034374,2.7414e-01,4.0000e+00
IMP_SCORE,975,GO:0050433,2.7406e-01,1.4000e+01
IMP_SCORE,976,GO:0009067,2.7405e-01,1.9000e+01
IMP_SCORE,977,GO:1902400,2.7374e-01,1.5000e+01
IMP_SCORE,978,GO:0050926,2.7362e-01,1.3000e+01
IMP_SCORE,979,GO:0060043,2.7356e-01,5.0000e+00
IMP_SCORE,980,GO:0009404,2.7338e-01,5.0000e+00
IMP_SCORE,981,GO:0045637,2.7333e-01,9.2000e+01
IMP_SCORE,982,GO:0051031,2.7330e-01,4.0000e+00
IMP_SCORE,983,GO:0010770,2.7304e-01,4.9000e+01
IMP_SCORE,984,GO:0006836,2.7300e-01,6.6000e+01
IMP_SCORE,985,GO:0007095,2.7290e-01,6.0000e+00
IMP_SCORE,986,GO:0098813,2.7288e-01,1.8000e+01
IMP_SCORE,987,GO:0050910,2.7287e-01,7.0000e+00
IMP_SCORE,988,GO:0043550,2.7281e-01,1.4000e+01
IMP_SCORE,989,GO:0045834,2.7272e-01,3.1000e+01
IMP_SCORE,990,GO:0002360,2.7251e-01,9.0000e+00
IMP_SCORE,991,GO:0046332,2.7228e-01,4.5000e+01
IMP_SCORE,992,GO:0007589,2.7224e-01,3.4000e+01
IMP_SCORE,993,GO:0031098,2.7224e-01,2.6000e+01
IMP_SCORE,994,GO:0003207,2.7217e-01,8.0000e+00
IMP_SCORE,995,GO:0010559,2.7217e-01,8.0000e+00
IMP_SCORE,996,GO:0010824,2.7195e-01,4.0000e+00
IMP_SCORE,997,GO:0033555,2.7193e-01,1.4000e+01
IMP_SCORE,998,GO:0071814,2.7169e-01,1.3000e+01
IMP_SCORE,999,GO:0043278,2.7160e-01,1.3000e+01
IMP_SCORE,1000,GO:0032727,2.7155e-01,7.0000e+00
IMP_SCORE,1001,GO:0008306,2.7141e-01,2.1000e+01
IMP_SCORE,1002,GO:0030279,2.7137e-01,1.6000e+01
IMP_SCORE,1003,GO:0022848,2.7125e-01,1.2000e+01
IMP_SCORE,1004,GO:0031065,2.7123e-01,8.0000e+00
IMP_SCORE,1005,GO:0061162,2.7123e-01,1.6000e+01
IMP_SCORE,1006,GO:0001974,2.7122e-01,1.2000e+01
IMP_SCORE,1007,GO:2000045,2.7121e-01,3.7000e+01
IMP_SCORE,1008,GO:0019226,2.7113e-01,1.2000e+01
IMP_SCORE,1009,GO:0008209,2.7104e-01,4.7000e+01
IMP_SCORE,1010,GO:0010591,2.7091e-01,1.9000e+01
IMP_SCORE,1011,GO:0045619,2.7091e-01,3.6000e+01
IMP_SCORE,1012,GO:0045582,2.7089e-01,1.8000e+01
IMP_SCORE,1013,GO:0097431,2.7079e-01,5.0000e+00
IMP_SCORE,1014,GO:0030902,2.7077e-01,1.3000e+01
IMP_SCORE,1015,GO:0070932,2.7048e-01,8.0000e+00
IMP_SCORE,1016,GO:0009235,2.7037e-01,2.0000e+01
IMP_SCORE,1017,GO:0035902,2.7028e-01,1.0000e+01
IMP_SCORE,1018,GO:0006531,2.7025e-01,1.0000e+01
IMP_SCORE,1019,GO:0030183,2.7022e-01,3.1000e+01
IMP_SCORE,1020,GO:0086005,2.7020e-01,5.0000e+00
IMP_SCORE,1021,GO:0034446,2.7019e-01,2.6000e+01
IMP_SCORE,1022,GO:0045807,2.7019e-01,3.7000e+01
IMP_SCORE,1023,GO:0035690,2.7011e-01,4.7000e+01
IMP_SCORE,1024,GO:0014013,2.7008e-01,5.1000e+01
IMP_SCORE,1025,GO:0018209,2.7008e-01,7.0000e+01
IMP_SCORE,1026,GO:0039703,2.6995e-01,4.0000e+00
IMP_SCORE,1027,GO:0046879,2.6985e-01,2.3000e+01
IMP_SCORE,1028,GO:0052548,2.6983e-01,1.2800e+02
IMP_SCORE,1029,GO:0005777,2.6981e-01,1.5800e+02
IMP_SCORE,1030,GO:0007379,2.6977e-01,7.0000e+00
IMP_SCORE,1031,GO:0006337,2.6960e-01,1.2000e+01
IMP_SCORE,1032,GO:0014072,2.6954e-01,1.7000e+01
IMP_SCORE,1033,GO:0071156,2.6948e-01,1.5000e+01
IMP_SCORE,1034,GO:0048701,2.6947e-01,1.0000e+01
IMP_SCORE,1035,GO:0006970,2.6935e-01,5.3000e+01
IMP_SCORE,1036,GO:0031902,2.6930e-01,1.1000e+02
IMP_SCORE,1037,GO:0015937,2.6928e-01,4.0000e+00
IMP_SCORE,1038,GO:0060632,2.6926e-01,9.0000e+00
IMP_SCORE,1039,GO:0007584,2.6921e-01,6.8000e+01
IMP_SCORE,1040,GO:0035578,2.6916e-01,7.6000e+01
IMP_SCORE,1041,GO:0042102,2.6915e-01,4.5000e+01
IMP_SCORE,1042,GO:2001243,2.6908e-01,2.4000e+01
IMP_SCORE,1043,GO:0060612,2.6908e-01,2.6000e+01
IMP_SCORE,1044,GO:2000677,2.6906e-01,1.6000e+01
IMP_SCORE,1045,GO:0051851,2.6902e-01,1.8000e+01
IMP_SCORE,1046,GO:0042472,2.6880e-01,4.4000e+01
IMP_SCORE,1047,GO:0006691,2.6877e-01,1.6000e+01
IMP_SCORE,1048,GO:0045191,2.6869e-01,6.0000e+00
IMP_SCORE,1049,GO:2000058,2.6864e-01,9.0000e+00
IMP_SCORE,1050,GO:0031397,2.6864e-01,1.9000e+01
IMP_SCORE,1051,GO:0048525,2.6862e-01,5.2000e+01
IMP_SCORE,1052,GO:0034123,2.6847e-01,1.0000e+01
IMP_SCORE,1053,GO:0034142,2.6842e-01,1.3000e+01
IMP_SCORE,1054,GO:0006282,2.6836e-01,2.3000e+01
IMP_SCORE,1055,GO:0007612,2.6831e-01,4.4000e+01
IMP_SCORE,1056,GO:0045717,2.6830e-01,3.0000e+00
IMP_SCORE,1057,GO:0031341,2.6830e-01,1.1000e+01
IMP_SCORE,1058,GO:0050806,2.6819e-01,4.6000e+01
IMP_SCORE,1059,GO:1902532,2.6801e-01,1.5100e+02
IMP_SCORE,1060,GO:0090279,2.6800e-01,4.3000e+01
IMP_SCORE,1061,GO:0006778,2.6799e-01,2.2000e+01
IMP_SCORE,1062,GO:0007176,2.6794e-01,1.2000e+01
IMP_SCORE,1063,GO:0042531,2.6779e-01,1.4000e+01
IMP_SCORE,1064,GO:0042517,2.6762e-01,1.8000e+01
IMP_SCORE,1065,GO:0019233,2.6701e-01,2.7000e+01
IMP_SCORE,1066,GO:0032823,2.6694e-01,4.0000e+00
IMP_SCORE,1067,GO:0048667,2.6691e-01,6.0000e+00
IMP_SCORE,1068,GO:0045197,2.6688e-01,2.2000e+01
IMP_SCORE,1069,GO:1903392,2.6652e-01,9.0000e+00
IMP_SCORE,1070,GO:0072073,2.6651e-01,2.8000e+01
IMP_SCORE,1071,GO:0032006,2.6646e-01,6.2000e+01
IMP_SCORE,1072,GO:0045471,2.6642e-01,7.9000e+01
IMP_SCORE,1073,GO:0034097,2.6640e-01,1.7500e+02
IMP_SCORE,1074,GO:2000757,2.6634e-01,6.0000e+00
IMP_SCORE,1075,GO:0046620,2.6629e-01,9.0000e+00
IMP_SCORE,1076,GO:2000311,2.6624e-01,4.0000e+00
IMP_SCORE,1077,GO:0032656,2.6611e-01,9.0000e+00
IMP_SCORE,1078,GO:0014002,2.6608e-01,1.3000e+01
IMP_SCORE,1079,GO:0050688,2.6574e-01,2.1000e+01
IMP_SCORE,1080,GO:0061097,2.6570e-01,4.0000e+01
IMP_SCORE,1081,GO:1903409,2.6523e-01,1.1000e+01
IMP_SCORE,1082,GO:0030194,2.6513e-01,1.8000e+01
IMP_SCORE,1083,GO:0070555,2.6495e-01,2.2000e+01
IMP_SCORE,1084,GO:0060229,2.6485e-01,5.0000e+00
IMP_SCORE,1085,GO:0051489,2.6474e-01,3.6000e+01
IMP_SCORE,1086,GO:0071813,2.6458e-01,1.1000e+01
IMP_SCORE,1087,GO:1901658,2.6456e-01,4.5000e+01
IMP_SCORE,1088,GO:0034367,2.6454e-01,6.0000e+00
IMP_SCORE,1089,GO:0046471,2.6448e-01,2.9000e+01
IMP_SCORE,1090,GO:2000105,2.6444e-01,6.0000e+00
IMP_SCORE,1091,GO:0006625,2.6442e-01,1.2000e+01
IMP_SCORE,1092,GO:0008320,2.6438e-01,9.0000e+00
IMP_SCORE,1093,GO:0003015,2.6432e-01,5.0000e+00
IMP_SCORE,1094,GO:0008106,2.6426e-01,1.9000e+01
IMP_SCORE,1095,GO:2001238,2.6400e-01,8.0000e+00
IMP_SCORE,1096,GO:0000323,2.6383e-01,2.5100e+02
IMP_SCORE,1097,GO:0090196,2.6382e-01,8.0000e+00
IMP_SCORE,1098,GO:1903432,2.6375e-01,4.0000e+00
IMP_SCORE,1099,GO:0051721,2.6369e-01,1.3000e+01
IMP_SCORE,1100,GO:0001678,2.6368e-01,2.7000e+01
IMP_SCORE,1101,GO:1990845,2.6367e-01,5.0000e+00
IMP_SCORE,1102,GO:0090208,2.6348e-01,1.6000e+01
IMP_SCORE,1103,GO:0032881,2.6327e-01,1.6000e+01
IMP_SCORE,1104,GO:1900271,2.6326e-01,2.5000e+01
IMP_SCORE,1105,GO:0002791,2.6300e-01,8.6000e+01
IMP_SCORE,1106,GO:0042058,2.6299e-01,2.0000e+01
IMP_SCORE,1107,GO:0060391,2.6276e-01,4.0000e+00
IMP_SCORE,1108,GO:0043403,2.6276e-01,7.0000e+00
IMP_SCORE,1109,GO:0002717,2.6263e-01,1.3000e+01
IMP_SCORE,1110,GO:0050771,2.6257e-01,2.7000e+01
IMP_SCORE,1111,GO:0050871,2.6255e-01,2.6000e+01
IMP_SCORE,1112,GO:0004622,2.6248e-01,2.3000e+01
IMP_SCORE,1113,GO:1903204,2.6240e-01,8.0000e+00
IMP_SCORE,1114,GO:0010543,2.6239e-01,1.3000e+01
IMP_SCORE,1115,GO:0030122,2.6229e-01,4.0000e+00
IMP_SCORE,1116,GO:1900182,2.6216e-01,2.6000e+01
IMP_SCORE,1117,GO:0048147,2.6205e-01,3.4000e+01
IMP_SCORE,1118,GO:0001736,2.6203e-01,7.0000e+00
IMP_SCORE,1119,GO:0050701,2.6202e-01,4.0000e+00
IMP_SCORE,1120,GO:1904589,2.6189e-01,4.3000e+01
IMP_SCORE,1121,GO:0032645,2.6187e-01,4.0000e+00
IMP_SCORE,1122,GO:0051894,2.6176e-01,9.0000e+00
IMP_SCORE,1123,GO:0014068,2.6171e-01,3.0000e+01
IMP_SCORE,1124,GO:1903580,2.6168e-01,4.0000e+00
IMP_SCORE,1125,GO:0032370,2.6161e-01,1.6000e+01
IMP_SCORE,1126,GO:0006081,2.6154e-01,8.5000e+01
IMP_SCORE,1127,GO:0055092,2.6147e-01,2.7000e+01
IMP_SCORE,1128,GO:0006702,2.6138e-01,4.0000e+00
IMP_SCORE,1129,GO:0016645,2.6136e-01,4.8000e+01
IMP_SCORE,1130,GO:0004115,2.6135e-01,4.0000e+00
IMP_SCORE,1131,GO:0044788,2.6127e-01,1.3000e+01
IMP_SCORE,1132,GO:0009199,2.6122e-01,3.1000e+01
IMP_SCORE,1133,GO:1905268,2.6120e-01,1.5000e+01
IMP_SCORE,1134,GO:0002687,2.6106e-01,3.1000e+01
IMP_SCORE,1135,GO:1900407,2.6094e-01,2.5000e+01
IMP_SCORE,1136,GO:0016597,2.6087e-01,4.8000e+01
IMP_SCORE,1137,GO:1901987,2.6073e-01,8.5000e+01
IMP_SCORE,1138,GO:0002793,2.6056e-01,7.1000e+01
IMP_SCORE,1139,GO:0010594,2.6056e-01,2.6000e+01
IMP_SCORE,1140,GO:0048010,2.6055e-01,2.4000e+01
IMP_SCORE,1141,GO:0043015,2.6052e-01,2.2000e+01
IMP_SCORE,1142,GO:0032689,2.6050e-01,8.0000e+00
IMP_SCORE,1143,GO:0048146,2.6045e-01,8.0000e+00
IMP_SCORE,1144,GO:0010717,2.6045e-01,2.7000e+01
IMP_SCORE,1145,GO:0002224,2.6043e-01,4.9000e+01
IMP_SCORE,1146,GO:0060291,2.6040e-01,2.4000e+01
IMP_SCORE,1147,GO:0048167,2.6035e-01,7.2000e+01
IMP_SCORE,1148,GO:0006517,2.6030e-01,3.5000e+01
IMP_SCORE,1149,GO:0033690,2.6009e-01,1.4000e+01
IMP_SCORE,1150,GO:0030666,2.6004e-01,8.4000e+01
IMP_SCORE,1151,GO:0008361,2.5994e-01,5.3000e+01
IMP_SCORE,1152,GO:0032331,2.5992e-01,9.0000e+00
IMP_SCORE,1153,GO:0070230,2.5989e-01,1.1000e+01
IMP_SCORE,1154,GO:0038093,2.5987e-01,4.9000e+01
IMP_SCORE,1155,GO:0060260,2.5983e-01,1.0000e+01
IMP_SCORE,1156,GO:0046638,2.5982e-01,1.9000e+01
IMP_SCORE,1157,GO:0001967,2.5965e-01,6.0000e+00
IMP_SCORE,1158,GO:0046852,2.5958e-01,4.0000e+00
IMP_SCORE,1159,GO:0042982,2.5955e-01,1.1000e+01
IMP_SCORE,1160,GO:0004029,2.5937e-01,4.2000e+01
IMP_SCORE,1161,GO:1903202,2.5936e-01,1.7000e+01
IMP_SCORE,1162,GO:0030992,2.5935e-01,5.0000e+00
IMP_SCORE,1163,GO:1901699,2.5930e-01,1.0700e+02
IMP_SCORE,1164,GO:0014032,2.5929e-01,9.0000e+00
IMP_SCORE,1165,GO:0010894,2.5912e-01,5.0000e+00
IMP_SCORE,1166,GO:0043535,2.5904e-01,1.5000e+01
IMP_SCORE,1167,GO:0071346,2.5879e-01,3.8000e+01
IMP_SCORE,1168,GO:0019955,2.5865e-01,1.2500e+02
IMP_SCORE,1169,GO:0002244,2.5841e-01,1.4700e+02
IMP_SCORE,1170,GO:0090314,2.5837e-01,1.5000e+01
IMP_SCORE,1171,GO:0000900,2.5831e-01,8.0000e+00
IMP_SCORE,1172,GO:0046457,2.5816e-01,1.1000e+01
IMP_SCORE,1173,GO:0044839,2.5804e-01,7.0000e+01
IMP_SCORE,1174,GO:0042060,2.5796e-01,4.5000e+01
IMP_SCORE,1175,GO:0008144,2.5791e-01,4.9000e+01
IMP_SCORE,1176,GO:0070207,2.5787e-01,3.3000e+01
IMP_SCORE,1177,GO:0005996,2.5780e-01,1.1200e+02
IMP_SCORE,1178,GO:0033143,2.5778e-01,3.2000e+01
IMP_SCORE,1179,GO:0036293,2.5772e-01,5.6000e+01
IMP_SCORE,1180,GO:0060037,2.5768e-01,5.0000e+00
IMP_SCORE,1181,GO:0043409,2.5754e-01,3.9000e+01
IMP_SCORE,1182,GO:2000404,2.5747e-01,9.0000e+00
IMP_SCORE,1183,GO:0044003,2.5747e-01,1.8000e+01
IMP_SCORE,1184,GO:0042036,2.5738e-01,2.1000e+01
IMP_SCORE,1185,GO:1902911,2.5730e-01,2.1000e+01
IMP_SCORE,1186,GO:0031663,2.5728e-01,2.1000e+01
IMP_SCORE,1187,GO:0042832,2.5726e-01,2.8000e+01
IMP_SCORE,1188,GO:0008655,2.5716e-01,1.3000e+01
IMP_SCORE,1189,GO:0031281,2.5713e-01,9.0000e+00
IMP_SCORE,1190,GO:0001954,2.5706e-01,1.7000e+01
IMP_SCORE,1191,GO:0007616,2.5706e-01,3.8000e+01
IMP_SCORE,1192,GO:0043524,2.5696e-01,4.2000e+01
IMP_SCORE,1193,GO:0050820,2.5694e-01,1.8000e+01
IMP_SCORE,1194,GO:0051155,2.5684e-01,1.9000e+01
IMP_SCORE,1195,GO:0002720,2.5684e-01,9.0000e+00
IMP_SCORE,1196,GO:0048546,2.5665e-01,1.1000e+01
IMP_SCORE,1197,GO:1904949,2.5651e-01,1.3000e+01
IMP_SCORE,1198,GO:0050994,2.5649e-01,2.6000e+01
IMP_SCORE,1199,GO:0086064,2.5646e-01,6.0000e+00
IMP_SCORE,1200,GO:0038128,2.5639e-01,2.5000e+01
IMP_SCORE,1201,GO:0090218,2.5635e-01,1.0000e+01
IMP_SCORE,1202,GO:0051147,2.5614e-01,8.5000e+01
IMP_SCORE,1203,GO:0035327,2.5607e-01,9.0000e+00
IMP_SCORE,1204,GO:2000484,2.5607e-01,6.0000e+00
IMP_SCORE,1205,GO:0042107,2.5597e-01,1.2000e+01
IMP_SCORE,1206,GO:2000179,2.5594e-01,3.1000e+01
IMP_SCORE,1207,GO:0090734,2.5591e-01,9.0000e+00
IMP_SCORE,1208,GO:2000279,2.5587e-01,8.0000e+00
IMP_SCORE,1209,GO:0010744,2.5583e-01,6.0000e+00
IMP_SCORE,1210,GO:0070911,2.5582e-01,4.0000e+00
IMP_SCORE,1211,GO:0090183,2.5578e-01,9.0000e+00
IMP_SCORE,1212,GO:0007164,2.5573e-01,1.7000e+01
IMP_SCORE,1213,GO:0046887,2.5572e-01,4.6000e+01
IMP_SCORE,1214,GO:0044437,2.5562e-01,3.5900e+02
IMP_SCORE,1215,GO:0031060,2.5555e-01,1.6000e+01
IMP_SCORE,1216,GO:0071774,2.5547e-01,1.7000e+01
IMP_SCORE,1217,GO:0046688,2.5535e-01,3.1000e+01
IMP_SCORE,1218,GO:0045638,2.5525e-01,3.2000e+01
IMP_SCORE,1219,GO:0043425,2.5522e-01,1.9000e+01
IMP_SCORE,1220,GO:0097756,2.5520e-01,9.0000e+00
IMP_SCORE,1221,GO:0002699,2.5513e-01,4.2000e+01
IMP_SCORE,1222,GO:2001235,2.5505e-01,4.6000e+01
IMP_SCORE,1223,GO:0044344,2.5495e-01,1.8000e+01
IMP_SCORE,1224,GO:0070403,2.5489e-01,4.0000e+00
IMP_SCORE,1225,GO:0052547,2.5479e-01,1.4500e+02
IMP_SCORE,1226,GO:1903306,2.5469e-01,2.2000e+01
IMP_SCORE,1227,GO:0090303,2.5462e-01,2.6000e+01
IMP_SCORE,1228,GO:0001568,2.5451e-01,5.5000e+01
IMP_SCORE,1229,GO:0015991,2.5422e-01,5.0000e+00
IMP_SCORE,1230,GO:0002700,2.5421e-01,3.9000e+01
IMP_SCORE,1231,GO:2000047,2.5418e-01,4.0000e+00
IMP_SCORE,1232,GO:0045823,2.5417e-01,4.0000e+00
IMP_SCORE,1233,GO:0008089,2.5411e-01,1.2000e+01
IMP_SCORE,1234,GO:0042834,2.5401e-01,1.3000e+01
IMP_SCORE,1235,GO:0010828,2.5370e-01,2.9000e+01
IMP_SCORE,1236,GO:0051896,2.5367e-01,4.2000e+01
IMP_SCORE,1237,GO:0010762,2.5357e-01,1.9000e+01
IMP_SCORE,1238,GO:0034774,2.5352e-01,1.3000e+02
IMP_SCORE,1239,GO:0034105,2.5342e-01,7.0000e+00
IMP_SCORE,1240,GO:0010862,2.5319e-01,9.0000e+00
IMP_SCORE,1241,GO:0009306,2.5318e-01,4.8000e+01
IMP_SCORE,1242,GO:0030856,2.5317e-01,2.4000e+01
IMP_SCORE,1243,GO:0035637,2.5297e-01,4.4000e+01
IMP_SCORE,1244,GO:0030816,2.5290e-01,1.5000e+01
IMP_SCORE,1245,GO:0032930,2.5278e-01,6.0000e+00
IMP_SCORE,1246,GO:1904705,2.5270e-01,6.0000e+00
IMP_SCORE,1247,GO:0006900,2.5258e-01,2.2000e+01
IMP_SCORE,1248,GO:0031629,2.5253e-01,8.0000e+00
IMP_SCORE,1249,GO:0071867,2.5223e-01,1.1000e+01
IMP_SCORE,1250,GO:0016202,2.5222e-01,1.9000e+01
IMP_SCORE,1251,GO:0097581,2.5214e-01,3.2000e+01
IMP_SCORE,1252,GO:0002577,2.5212e-01,1.6000e+01
IMP_SCORE,1253,GO:0035861,2.5211e-01,1.4000e+01
IMP_SCORE,1254,GO:0046640,2.5209e-01,1.0000e+01
IMP_SCORE,1255,GO:0021510,2.5208e-01,6.0000e+00
IMP_SCORE,1256,GO:0007568,2.5207e-01,9.1000e+01
IMP_SCORE,1257,GO:1904031,2.5203e-01,1.3000e+01
IMP_SCORE,1258,GO:0002756,2.5202e-01,8.0000e+00
IMP_SCORE,1259,GO:0048660,2.5185e-01,2.2000e+01
IMP_SCORE,1260,GO:0043984,2.5181e-01,4.0000e+00
IMP_SCORE,1261,GO:0031532,2.5178e-01,3.0000e+01
IMP_SCORE,1262,GO:0006953,2.5168e-01,4.7000e+01
IMP_SCORE,1263,GO:0003184,2.5163e-01,1.0000e+00
IMP_SCORE,1264,GO:0032096,2.5163e-01,1.0000e+00
IMP_SCORE,1265,GO:0010225,2.5163e-01,1.0000e+00
IMP_SCORE,1266,GO:0061154,2.5163e-01,1.0000e+00
IMP_SCORE,1267,GO:0002070,2.5163e-01,1.0000e+00
IMP_SCORE,1268,GO:0005057,2.5162e-01,1.1600e+02
IMP_SCORE,1269,GO:0042267,2.5147e-01,2.4000e+01
IMP_SCORE,1270,GO:0032768,2.5147e-01,8.0000e+00
IMP_SCORE,1271,GO:0019838,2.5144e-01,1.7300e+02
IMP_SCORE,1272,GO:1903055,2.5134e-01,8.0000e+00
IMP_SCORE,1273,GO:1905523,2.5134e-01,8.0000e+00
IMP_SCORE,1274,GO:0032092,2.5134e-01,1.9000e+01
IMP_SCORE,1275,GO:0010823,2.5122e-01,2.8000e+01
IMP_SCORE,1276,GO:0072663,2.5121e-01,8.0000e+00
IMP_SCORE,1277,GO:1901607,2.5119e-01,5.8000e+01
IMP_SCORE,1278,GO:0035335,2.5118e-01,3.8000e+01
IMP_SCORE,1279,GO:0032375,2.5108e-01,2.0000e+00
IMP_SCORE,1280,GO:0009167,2.5106e-01,4.4000e+01
IMP_SCORE,1281,GO:0010562,2.5101e-01,1.7000e+02
IMP_SCORE,1282,GO:0010977,2.5098e-01,6.3000e+01
IMP_SCORE,1283,GO:1902893,2.5097e-01,6.0000e+00
IMP_SCORE,1284,GO:0030510,2.5075e-01,3.5000e+01
IMP_SCORE,1285,GO:0030838,2.5069e-01,2.3000e+01
IMP_SCORE,1286,GO:0098811,2.5060e-01,3.0000e+01
IMP_SCORE,1287,GO:1905952,2.5051e-01,3.1000e+01
IMP_SCORE,1288,GO:0090317,2.5046e-01,4.3000e+01
IMP_SCORE,1289,GO:0007084,2.5042e-01,4.0000e+00
IMP_SCORE,1290,GO:0044062,2.5029e-01,4.0000e+00
IMP_SCORE,1291,GO:0072001,2.5029e-01,1.1000e+01
IMP_SCORE,1292,GO:0046823,2.5026e-01,3.3000e+01
IMP_SCORE,1293,GO:0002042,2.5007e-01,8.0000e+00
IMP_SCORE,1294,GO:0048732,2.5005e-01,1.0400e+02
IMP_SCORE,1295,GO:0010952,2.5000e-01,6.0000e+01
IMP_SCORE,1296,GO:0046605,2.5000e-01,9.0000e+00
IMP_SCORE,1297,GO:0043225,2.4993e-01,4.0000e+00
IMP_SCORE,1298,GO:0048566,2.4981e-01,8.0000e+00
IMP_SCORE,1299,GO:0070374,2.4980e-01,4.7000e+01
IMP_SCORE,1300,GO:0030316,2.4968e-01,8.0000e+00
IMP_SCORE,1301,GO:0000038,2.4962e-01,3.5000e+01
IMP_SCORE,1302,GO:0030517,2.4961e-01,7.0000e+00
IMP_SCORE,1303,GO:0046321,2.4957e-01,6.0000e+00
IMP_SCORE,1304,GO:0001667,2.4947e-01,7.3000e+01
IMP_SCORE,1305,GO:0001725,2.4943e-01,3.4000e+01
IMP_SCORE,1306,GO:0002887,2.4937e-01,4.0000e+00
IMP_SCORE,1307,GO:0072164,2.4929e-01,2.0000e+01
IMP_SCORE,1308,GO:1903364,2.4927e-01,3.9000e+01
IMP_SCORE,1309,GO:0072686,2.4919e-01,4.7000e+01
IMP_SCORE,1310,GO:0030011,2.4916e-01,8.0000e+00
IMP_SCORE,1311,GO:0072413,2.4914e-01,1.4000e+01
IMP_SCORE,1312,GO:0002764,2.4911e-01,1.2900e+02
IMP_SCORE,1313,GO:0048268,2.4910e-01,2.2000e+01
IMP_SCORE,1314,GO:0099529,2.4895e-01,4.0000e+00
IMP_SCORE,1315,GO:0005634,2.4891e-01,1.3670e+03
IMP_SCORE,1316,GO:0051091,2.4885e-01,7.3000e+01
IMP_SCORE,1317,GO:0070482,2.4879e-01,6.1000e+01
IMP_SCORE,1318,GO:0022612,2.4879e-01,2.4000e+01
IMP_SCORE,1319,GO:0046394,2.4876e-01,1.4400e+02
IMP_SCORE,1320,GO:0098562,2.4867e-01,3.6000e+01
IMP_SCORE,1321,GO:0005515,2.4854e-01,3.0030e+03
IMP_SCORE,1322,GO:0006661,2.4844e-01,3.8000e+01
IMP_SCORE,1323,GO:1902667,2.4841e-01,5.0000e+00
IMP_SCORE,1324,GO:0045669,2.4832e-01,4.4000e+01
IMP_SCORE,1325,GO:1903531,2.4828e-01,6.8000e+01
IMP_SCORE,1326,GO:0048471,2.4826e-01,5.4400e+02
IMP_SCORE,1327,GO:0005769,2.4822e-01,1.5700e+02
IMP_SCORE,1328,GO:0032330,2.4818e-01,1.9000e+01
IMP_SCORE,1329,GO:0009113,2.4812e-01,6.0000e+00
IMP_SCORE,1330,GO:0060411,2.4809e-01,1.5000e+01
IMP_SCORE,1331,GO:0097305,2.4804e-01,6.6000e+01
IMP_SCORE,1332,GO:0010039,2.4797e-01,3.1000e+01
IMP_SCORE,1333,GO:0001541,2.4765e-01,1.6000e+01
IMP_SCORE,1334,GO:0051412,2.4761e-01,1.1000e+01
IMP_SCORE,1335,GO:0031941,2.4756e-01,4.2000e+01
IMP_SCORE,1336,GO:0051098,2.4756e-01,8.8000e+01
IMP_SCORE,1337,GO:0006469,2.4744e-01,8.4000e+01
IMP_SCORE,1338,GO:0043407,2.4732e-01,4.4000e+01
IMP_SCORE,1339,GO:0005764,2.4729e-01,2.6900e+02
IMP_SCORE,1340,GO:0035735,2.4727e-01,1.9000e+01
IMP_SCORE,1341,GO:0043410,2.4705e-01,9.8000e+01
IMP_SCORE,1342,GO:0007088,2.4704e-01,3.2000e+01
IMP_SCORE,1343,GO:0045124,2.4704e-01,2.3000e+01
IMP_SCORE,1344,GO:0050998,2.4698e-01,1.3000e+01
IMP_SCORE,1345,GO:0010811,2.4695e-01,6.3000e+01
IMP_SCORE,1346,GO:0000980,2.4689e-01,2.9000e+01
IMP_SCORE,1347,GO:0019207,2.4687e-01,8.9000e+01
IMP_SCORE,1348,GO:0001223,2.4687e-01,4.0000e+00
IMP_SCORE,1349,GO:0008645,2.4682e-01,4.8000e+01
IMP_SCORE,1350,GO:0045766,2.4657e-01,5.8000e+01
IMP_SCORE,1351,GO:0071347,2.4647e-01,1.8000e+01
IMP_SCORE,1352,GO:1990841,2.4647e-01,1.5000e+01
IMP_SCORE,1353,GO:0043903,2.4647e-01,9.5000e+01
IMP_SCORE,1354,GO:0061572,2.4644e-01,4.7000e+01
IMP_SCORE,1355,GO:0046320,2.4634e-01,1.0000e+01
IMP_SCORE,1356,GO:0033077,2.4634e-01,5.0000e+00
IMP_SCORE,1357,GO:0002544,2.4627e-01,1.2000e+01
IMP_SCORE,1358,GO:0060997,2.4625e-01,5.0000e+00
IMP_SCORE,1359,GO:0071868,2.4625e-01,7.0000e+00
IMP_SCORE,1360,GO:0010633,2.4618e-01,2.9000e+01
IMP_SCORE,1361,GO:1902236,2.4617e-01,4.0000e+00
IMP_SCORE,1362,GO:0046463,2.4597e-01,3.8000e+01
IMP_SCORE,1363,GO:0023026,2.4595e-01,2.0000e+01
IMP_SCORE,1364,GO:0010510,2.4588e-01,1.4000e+01
IMP_SCORE,1365,GO:0046174,2.4587e-01,1.1000e+01
IMP_SCORE,1366,GO:0001076,2.4574e-01,4.5000e+01
IMP_SCORE,1367,GO:0048265,2.4561e-01,5.0000e+00
IMP_SCORE,1368,GO:0010800,2.4547e-01,1.0000e+01
IMP_SCORE,1369,GO:0018126,2.4546e-01,8.0000e+00
IMP_SCORE,1370,GO:0045948,2.4535e-01,6.0000e+00
IMP_SCORE,1371,GO:0090596,2.4529e-01,3.2000e+01
IMP_SCORE,1372,GO:1904666,2.4521e-01,9.0000e+00
IMP_SCORE,1373,GO:0043536,2.4521e-01,5.0000e+00
IMP_SCORE,1374,GO:0002829,2.4519e-01,5.0000e+00
IMP_SCORE,1375,GO:0042755,2.4510e-01,1.4000e+01
IMP_SCORE,1376,GO:0061448,2.4508e-01,2.8000e+01
IMP_SCORE,1377,GO:0098794,2.4508e-01,8.0000e+01
IMP_SCORE,1378,GO:0000307,2.4500e-01,1.5000e+01
IMP_SCORE,1379,GO:2001020,2.4492e-01,4.1000e+01
IMP_SCORE,1380,GO:0006885,2.4491e-01,4.9000e+01
IMP_SCORE,1381,GO:0033604,2.4465e-01,4.0000e+00
IMP_SCORE,1382,GO:0051183,2.4455e-01,1.2000e+01
IMP_SCORE,1383,GO:0006513,2.4451e-01,2.2000e+01
IMP_SCORE,1384,GO:0002710,2.4440e-01,4.0000e+00
IMP_SCORE,1385,GO:0010721,2.4437e-01,1.0800e+02
IMP_SCORE,1386,GO:0032846,2.4433e-01,5.2000e+01
IMP_SCORE,1387,GO:0070168,2.4432e-01,1.7000e+01
IMP_SCORE,1388,GO:0008347,2.4430e-01,3.5000e+01
IMP_SCORE,1389,GO:0032794,2.4428e-01,9.0000e+00
IMP_SCORE,1390,GO:0044106,2.4426e-01,4.5000e+01
IMP_SCORE,1391,GO:0010561,2.4416e-01,1.2000e+01
IMP_SCORE,1392,GO:0051154,2.4410e-01,1.9000e+01
IMP_SCORE,1393,GO:0002637,2.4396e-01,2.3000e+01
IMP_SCORE,1394,GO:0060251,2.4389e-01,1.0000e+01
IMP_SCORE,1395,GO:1902572,2.4379e-01,8.0000e+00
IMP_SCORE,1396,GO:0030669,2.4369e-01,2.7000e+01
IMP_SCORE,1397,GO:0043153,2.4364e-01,4.0000e+00
IMP_SCORE,1398,GO:0006739,2.4362e-01,3.3000e+01
IMP_SCORE,1399,GO:0032733,2.4357e-01,1.1000e+01
IMP_SCORE,1400,GO:0005773,2.4353e-01,2.6700e+02
IMP_SCORE,1401,GO:2001252,2.4352e-01,4.8000e+01
IMP_SCORE,1402,GO:0032872,2.4343e-01,4.9000e+01
IMP_SCORE,1403,GO:0004714,2.4340e-01,3.5000e+01
IMP_SCORE,1404,GO:0018210,2.4340e-01,5.0000e+01
IMP_SCORE,1405,GO:0016239,2.4339e-01,1.8000e+01
IMP_SCORE,1406,GO:0043394,2.4334e-01,2.9000e+01
IMP_SCORE,1407,GO:0045670,2.4319e-01,5.7000e+01
IMP_SCORE,1408,GO:1901989,2.4318e-01,2.6000e+01
IMP_SCORE,1409,GO:1904903,2.4281e-01,3.0000e+00
IMP_SCORE,1410,GO:0015467,2.4281e-01,5.4000e+01
IMP_SCORE,1411,GO:0042516,2.4278e-01,2.0000e+01
IMP_SCORE,1412,GO:2000425,2.4273e-01,1.3000e+01
IMP_SCORE,1413,GO:0035855,2.4271e-01,2.7000e+01
IMP_SCORE,1414,GO:0035641,2.4269e-01,1.5000e+01
IMP_SCORE,1415,GO:1901028,2.4269e-01,2.6000e+01
IMP_SCORE,1416,GO:0006577,2.4263e-01,2.5000e+01
IMP_SCORE,1417,GO:0002262,2.4261e-01,1.8000e+01
IMP_SCORE,1418,GO:0002237,2.4258e-01,1.0200e+02
IMP_SCORE,1419,GO:0031975,2.4254e-01,1.9300e+02
IMP_SCORE,1420,GO:0030968,2.4251e-01,6.4000e+01
IMP_SCORE,1421,GO:0042108,2.4251e-01,1.8000e+01
IMP_SCORE,1422,GO:0006600,2.4246e-01,2.7000e+01
IMP_SCORE,1423,GO:0034705,2.4222e-01,5.5000e+01
IMP_SCORE,1424,GO:0097191,2.4217e-01,3.0000e+01
IMP_SCORE,1425,GO:0051348,2.4212e-01,1.0700e+02
IMP_SCORE,1426,GO:1902043,2.4211e-01,4.0000e+00
IMP_SCORE,1427,GO:0038187,2.4208e-01,1.5000e+01
IMP_SCORE,1428,GO:0060192,2.4201e-01,5.0000e+00
IMP_SCORE,1429,GO:0045444,2.4200e-01,8.4000e+01
IMP_SCORE,1430,GO:0048813,2.4190e-01,2.7000e+01
IMP_SCORE,1431,GO:1903707,2.4177e-01,7.2000e+01
IMP_SCORE,1432,GO:1902106,2.4176e-01,6.6000e+01
IMP_SCORE,1433,GO:0061088,2.4174e-01,1.4000e+01
IMP_SCORE,1434,GO:0043068,2.4160e-01,1.8400e+02
IMP_SCORE,1435,GO:1901186,2.4158e-01,1.0000e+01
IMP_SCORE,1436,GO:2000242,2.4151e-01,3.0000e+01
IMP_SCORE,1437,GO:0009086,2.4147e-01,1.1000e+01
IMP_SCORE,1438,GO:2001044,2.4138e-01,2.0000e+01
IMP_SCORE,1439,GO:0031210,2.4136e-01,1.0000e+01
IMP_SCORE,1440,GO:1905954,2.4127e-01,2.1000e+01
IMP_SCORE,1441,GO:0071383,2.4121e-01,2.7000e+01
IMP_SCORE,1442,GO:0030670,2.4116e-01,4.2000e+01
IMP_SCORE,1443,GO:0030168,2.4109e-01,6.9000e+01
IMP_SCORE,1444,GO:0032869,2.4090e-01,4.3000e+01
IMP_SCORE,1445,GO:1904894,2.4087e-01,1.3000e+01
IMP_SCORE,1446,GO:0035871,2.4087e-01,2.7000e+01
IMP_SCORE,1447,GO:0072523,2.4064e-01,1.6000e+01
IMP_SCORE,1448,GO:0042130,2.4056e-01,2.1000e+01
IMP_SCORE,1449,GO:0097286,2.4048e-01,1.8000e+01
IMP_SCORE,1450,GO:0035729,2.4045e-01,5.0000e+00
IMP_SCORE,1451,GO:0001772,2.4039e-01,8.4000e+01
IMP_SCORE,1452,GO:0050482,2.4037e-01,1.4000e+01
IMP_SCORE,1453,GO:0045601,2.4035e-01,3.0000e+01
IMP_SCORE,1454,GO:0035235,2.4029e-01,2.4000e+01
IMP_SCORE,1455,GO:0070373,2.4027e-01,3.2000e+01
IMP_SCORE,1456,GO:0006957,2.4023e-01,2.9000e+01
IMP_SCORE,1457,GO:0032647,2.4021e-01,1.2000e+01
IMP_SCORE,1458,GO:0090109,2.4010e-01,1.1000e+01
IMP_SCORE,1459,GO:0022602,2.3998e-01,1.6000e+01
IMP_SCORE,1460,GO:0097529,2.3993e-01,3.5000e+01
IMP_SCORE,1461,GO:0032757,2.3992e-01,2.1000e+01
IMP_SCORE,1462,GO:0033135,2.3984e-01,2.5000e+01
IMP_SCORE,1463,GO:0007044,2.3970e-01,5.5000e+01
IMP_SCORE,1464,GO:0009064,2.3968e-01,5.6000e+01
IMP_SCORE,1465,GO:0033273,2.3967e-01,2.2000e+01
IMP_SCORE,1466,GO:0032725,2.3966e-01,8.0000e+00
IMP_SCORE,1467,GO:0000118,2.3930e-01,3.2000e+01
IMP_SCORE,1468,GO:0002102,2.3929e-01,2.6000e+01
IMP_SCORE,1469,GO:0043270,2.3912e-01,6.9000e+01
IMP_SCORE,1470,GO:0042641,2.3900e-01,3.1000e+01
IMP_SCORE,1471,GO:0099587,2.3899e-01,1.7000e+01
IMP_SCORE,1472,GO:0014041,2.3884e-01,1.4000e+01
IMP_SCORE,1473,GO:0030100,2.3881e-01,5.5000e+01
IMP_SCORE,1474,GO:1902850,2.3873e-01,3.1000e+01
IMP_SCORE,1475,GO:0030307,2.3866e-01,3.7000e+01
IMP_SCORE,1476,GO:0005451,2.3856e-01,7.0000e+00
IMP_SCORE,1477,GO:0051169,2.3854e-01,8.6000e+01
IMP_SCORE,1478,GO:1900372,2.3849e-01,1.2000e+01
IMP_SCORE,1479,GO:0044090,2.3841e-01,1.0000e+01
IMP_SCORE,1480,GO:0072395,2.3839e-01,1.4000e+01
IMP_SCORE,1481,GO:0014704,2.3834e-01,2.2000e+01
IMP_SCORE,1482,GO:0045089,2.3826e-01,7.7000e+01
IMP_SCORE,1483,GO:0042629,2.3824e-01,2.0000e+01
IMP_SCORE,1484,GO:0034114,2.3807e-01,1.0000e+01
IMP_SCORE,1485,GO:0044389,2.3800e-01,1.3300e+02
IMP_SCORE,1486,GO:0001102,2.3799e-01,2.3000e+01
IMP_SCORE,1487,GO:0031279,2.3768e-01,2.8000e+01
IMP_SCORE,1488,GO:0042613,2.3763e-01,1.9000e+01
IMP_SCORE,1489,GO:1901605,2.3743e-01,1.3100e+02
IMP_SCORE,1490,GO:0006672,2.3735e-01,7.7000e+01
IMP_SCORE,1491,GO:0071230,2.3733e-01,2.2000e+01
IMP_SCORE,1492,GO:0045665,2.3728e-01,8.4000e+01
IMP_SCORE,1493,GO:0035770,2.3723e-01,1.1100e+02
IMP_SCORE,1494,GO:0051092,2.3714e-01,5.7000e+01
IMP_SCORE,1495,GO:0045649,2.3713e-01,1.5000e+01
IMP_SCORE,1496,GO:1904356,2.3711e-01,1.1000e+01
IMP_SCORE,1497,GO:2001233,2.3706e-01,1.0200e+02
IMP_SCORE,1498,GO:0032088,2.3704e-01,1.6000e+01
IMP_SCORE,1499,GO:0090066,2.3698e-01,1.4400e+02
IMP_SCORE,1500,GO:0016925,2.3684e-01,3.7000e+01
IMP_SCORE,1501,GO:0008637,2.3678e-01,2.5000e+01
IMP_SCORE,1502,GO:0000096,2.3668e-01,2.8000e+01
IMP_SCORE,1503,GO:0033549,2.3666e-01,5.0000e+00
IMP_SCORE,1504,GO:0033144,2.3661e-01,8.0000e+00
IMP_SCORE,1505,GO:0043537,2.3647e-01,1.0000e+01
IMP_SCORE,1506,GO:0004383,2.3647e-01,2.0000e+00
IMP_SCORE,1507,GO:0014821,2.3646e-01,1.3000e+01
IMP_SCORE,1508,GO:0042579,2.3644e-01,1.7300e+02
IMP_SCORE,1509,GO:0005149,2.3643e-01,1.0000e+01
IMP_SCORE,1510,GO:2000021,2.3636e-01,6.5000e+01
IMP_SCORE,1511,GO:0070227,2.3633e-01,4.0000e+00
IMP_SCORE,1512,GO:1902105,2.3632e-01,1.2000e+02
IMP_SCORE,1513,GO:0090184,2.3631e-01,4.0000e+00
IMP_SCORE,1514,GO:0000152,2.3629e-01,9.0000e+00
IMP_SCORE,1515,GO:0055010,2.3626e-01,6.0000e+00
IMP_SCORE,1516,GO:0045787,2.3619e-01,7.7000e+01
IMP_SCORE,1517,GO:0035258,2.3606e-01,4.8000e+01
IMP_SCORE,1518,GO:0051238,2.3602e-01,3.1000e+01
IMP_SCORE,1519,GO:0060307,2.3596e-01,6.0000e+00
IMP_SCORE,1520,GO:0042346,2.3591e-01,1.6000e+01
IMP_SCORE,1521,GO:0070570,2.3590e-01,1.4000e+01
IMP_SCORE,1522,GO:0030332,2.3587e-01,6.0000e+00
IMP_SCORE,1523,GO:0051090,2.3577e-01,8.1000e+01
IMP_SCORE,1524,GO:1904358,2.3574e-01,2.7000e+01
IMP_SCORE,1525,GO:0015844,2.3573e-01,1.4000e+01
IMP_SCORE,1526,GO:0046328,2.3567e-01,4.1000e+01
IMP_SCORE,1527,GO:0060759,2.3566e-01,5.6000e+01
IMP_SCORE,1528,GO:0014066,2.3560e-01,5.8000e+01
IMP_SCORE,1529,GO:0007585,2.3553e-01,2.1000e+01
IMP_SCORE,1530,GO:0019216,2.3550e-01,9.6000e+01
IMP_SCORE,1531,GO:1904375,2.3537e-01,2.8000e+01
IMP_SCORE,1532,GO:0060590,2.3527e-01,3.4000e+01
IMP_SCORE,1533,GO:0042552,2.3524e-01,7.5000e+01
IMP_SCORE,1534,GO:0048025,2.3517e-01,5.0000e+00
IMP_SCORE,1535,GO:0002688,2.3507e-01,2.8000e+01
IMP_SCORE,1536,GO:1903034,2.3503e-01,4.2000e+01
IMP_SCORE,1537,GO:2000316,2.3499e-01,4.0000e+00
IMP_SCORE,1538,GO:1900181,2.3498e-01,4.7000e+01
IMP_SCORE,1539,GO:0009725,2.3492e-01,1.6700e+02
IMP_SCORE,1540,GO:0009084,2.3488e-01,1.4000e+01
IMP_SCORE,1541,GO:0051928,2.3488e-01,4.3000e+01
IMP_SCORE,1542,GO:0022029,2.3486e-01,2.4000e+01
IMP_SCORE,1543,GO:0001960,2.3468e-01,2.3000e+01
IMP_SCORE,1544,GO:0003281,2.3458e-01,1.4000e+01
IMP_SCORE,1545,GO:0090199,2.3449e-01,5.0000e+00
IMP_SCORE,1546,GO:0004407,2.3445e-01,1.6000e+01
IMP_SCORE,1547,GO:0045576,2.3441e-01,2.2000e+01
IMP_SCORE,1548,GO:0019511,2.3436e-01,5.0000e+00
IMP_SCORE,1549,GO:0034104,2.3435e-01,2.2000e+01
IMP_SCORE,1550,GO:0031400,2.3432e-01,1.3800e+02
IMP_SCORE,1551,GO:1901653,2.3430e-01,5.8000e+01
IMP_SCORE,1552,GO:0050672,2.3429e-01,2.2000e+01
IMP_SCORE,1553,GO:0010942,2.3429e-01,1.6100e+02
IMP_SCORE,1554,GO:0060173,2.3426e-01,4.3000e+01
IMP_SCORE,1555,GO:0030325,2.3416e-01,1.0000e+01
IMP_SCORE,1556,GO:0010810,2.3406e-01,9.0000e+01
IMP_SCORE,1557,GO:0046039,2.3404e-01,7.0000e+00
IMP_SCORE,1558,GO:0046348,2.3403e-01,4.6000e+01
IMP_SCORE,1559,GO:0001078,2.3402e-01,5.5000e+01
IMP_SCORE,1560,GO:0006261,2.3400e-01,2.2000e+01
IMP_SCORE,1561,GO:0044057,2.3400e-01,1.7800e+02
IMP_SCORE,1562,GO:0030881,2.3393e-01,1.2000e+01
IMP_SCORE,1563,GO:0044297,2.3392e-01,2.1200e+02
IMP_SCORE,1564,GO:0006140,2.3389e-01,4.8000e+01
IMP_SCORE,1565,GO:0008299,2.3376e-01,1.8000e+01
IMP_SCORE,1566,GO:0039531,2.3366e-01,4.0000e+00
IMP_SCORE,1567,GO:0046597,2.3365e-01,2.7000e+01
IMP_SCORE,1568,GO:0045738,2.3363e-01,4.0000e+00
IMP_SCORE,1569,GO:0043244,2.3352e-01,4.7000e+01
IMP_SCORE,1570,GO:0033559,2.3351e-01,8.2000e+01
IMP_SCORE,1571,GO:0045730,2.3349e-01,1.1000e+01
IMP_SCORE,1572,GO:1900273,2.3344e-01,2.0000e+01
IMP_SCORE,1573,GO:0031201,2.3342e-01,2.6000e+01
IMP_SCORE,1574,GO:0097061,2.3338e-01,1.1000e+01
IMP_SCORE,1575,GO:0045651,2.3336e-01,3.0000e+00
IMP_SCORE,1576,GO:0032722,2.3334e-01,2.2000e+01
IMP_SCORE,1577,GO:0050321,2.3332e-01,1.5000e+01
IMP_SCORE,1578,GO:0071333,2.3319e-01,2.2000e+01
IMP_SCORE,1579,GO:0044853,2.3314e-01,3.8000e+01
IMP_SCORE,1580,GO:0006706,2.3312e-01,2.8000e+01
IMP_SCORE,1581,GO:0061117,2.3311e-01,6.0000e+00
IMP_SCORE,1582,GO:0030502,2.3311e-01,1.5000e+01
IMP_SCORE,1583,GO:0006643,2.3304e-01,1.3700e+02
IMP_SCORE,1584,GO:1903140,2.3304e-01,9.0000e+00
IMP_SCORE,1585,GO:0042104,2.3289e-01,5.0000e+00
IMP_SCORE,1586,GO:0009396,2.3285e-01,9.0000e+00
IMP_SCORE,1587,GO:1903131,2.3275e-01,2.4000e+01
IMP_SCORE,1588,GO:1990391,2.3271e-01,4.0000e+00
IMP_SCORE,1589,GO:2001244,2.3265e-01,2.1000e+01
IMP_SCORE,1590,GO:0051881,2.3258e-01,1.4000e+01
IMP_SCORE,1591,GO:0071711,2.3257e-01,1.7000e+01
IMP_SCORE,1592,GO:0005776,2.3257e-01,4.6000e+01
IMP_SCORE,1593,GO:0045761,2.3255e-01,8.0000e+00
IMP_SCORE,1594,GO:0044309,2.3251e-01,5.2000e+01
IMP_SCORE,1595,GO:0042692,2.3246e-01,1.1000e+01
IMP_SCORE,1596,GO:0098901,2.3243e-01,1.3000e+01
IMP_SCORE,1597,GO:0097421,2.3235e-01,8.0000e+00
IMP_SCORE,1598,GO:0030295,2.3228e-01,4.7000e+01
IMP_SCORE,1599,GO:0002430,2.3228e-01,6.0000e+00
IMP_SCORE,1600,GO:0045898,2.3212e-01,5.0000e+00
IMP_SCORE,1601,GO:0002218,2.3211e-01,5.2000e+01
IMP_SCORE,1602,GO:0045778,2.3206e-01,3.7000e+01
IMP_SCORE,1603,GO:0000122,2.3197e-01,1.5200e+02
IMP_SCORE,1604,GO:0034113,2.3187e-01,2.8000e+01
IMP_SCORE,1605,GO:0033268,2.3179e-01,1.0000e+01
IMP_SCORE,1606,GO:0009063,2.3179e-01,8.2000e+01
IMP_SCORE,1607,GO:0001836,2.3175e-01,3.0000e+01
IMP_SCORE,1608,GO:0002209,2.3172e-01,1.4000e+01
IMP_SCORE,1609,GO:0009615,2.3170e-01,1.0300e+02
IMP_SCORE,1610,GO:2000736,2.3165e-01,9.0000e+00
IMP_SCORE,1611,GO:0042311,2.3165e-01,5.0000e+00
IMP_SCORE,1612,GO:0070303,2.3156e-01,1.3000e+01
IMP_SCORE,1613,GO:0005887,2.3153e-01,7.7600e+02
IMP_SCORE,1614,GO:0045056,2.3152e-01,4.0000e+00
IMP_SCORE,1615,GO:0002092,2.3138e-01,1.0000e+01
IMP_SCORE,1616,GO:0051101,2.3135e-01,4.0000e+01
IMP_SCORE,1617,GO:0005794,2.3131e-01,6.0300e+02
IMP_SCORE,1618,GO:0005488,2.3130e-01,2.0020e+03
IMP_SCORE,1619,GO:0017127,2.3127e-01,8.0000e+00
IMP_SCORE,1620,GO:0000794,2.3126e-01,1.4000e+01
IMP_SCORE,1621,GO:0000082,2.3124e-01,4.3000e+01
IMP_SCORE,1622,GO:0030817,2.3123e-01,3.2000e+01
IMP_SCORE,1623,GO:0016274,2.3123e-01,1.7000e+01
IMP_SCORE,1624,GO:0004812,2.3086e-01,3.2000e+01
IMP_SCORE,1625,GO:0010243,2.3086e-01,2.0300e+02
IMP_SCORE,1626,GO:0002283,2.3084e-01,1.3000e+02
IMP_SCORE,1627,GO:0050892,2.3076e-01,9.0000e+00
IMP_SCORE,1628,GO:0040020,2.3074e-01,7.0000e+00
IMP_SCORE,1629,GO:0043065,2.3073e-01,1.5400e+02
IMP_SCORE,1630,GO:0007274,2.3070e-01,2.4000e+01
IMP_SCORE,1631,GO:0001649,2.3059e-01,4.5000e+01
IMP_SCORE,1632,GO:0033005,2.3056e-01,9.0000e+00
IMP_SCORE,1633,GO:1903901,2.3051e-01,4.0000e+01
IMP_SCORE,1634,GO:0034122,2.3050e-01,8.0000e+00
IMP_SCORE,1635,GO:0060761,2.3045e-01,1.8000e+01
IMP_SCORE,1636,GO:1903035,2.3041e-01,3.7000e+01
IMP_SCORE,1637,GO:1901888,2.3034e-01,2.2000e+01
IMP_SCORE,1638,GO:0048754,2.3025e-01,3.8000e+01
IMP_SCORE,1639,GO:0042887,2.3023e-01,4.9000e+01
IMP_SCORE,1640,GO:0005732,2.3019e-01,4.0000e+00
IMP_SCORE,1641,GO:0070863,2.3009e-01,4.0000e+00
IMP_SCORE,1642,GO:0031907,2.3003e-01,3.9000e+01
IMP_SCORE,1643,GO:0012505,2.3002e-01,1.5500e+02
IMP_SCORE,1644,GO:0048875,2.2994e-01,3.1000e+01
IMP_SCORE,1645,GO:0009308,2.2993e-01,7.2000e+01
IMP_SCORE,1646,GO:0030521,2.2988e-01,8.0000e+00
IMP_SCORE,1647,GO:1902652,2.2978e-01,5.5000e+01
IMP_SCORE,1648,GO:0031290,2.2977e-01,1.1000e+01
IMP_SCORE,1649,GO:1903524,2.2975e-01,1.0000e+01
IMP_SCORE,1650,GO:0098751,2.2973e-01,1.6000e+01
IMP_SCORE,1651,GO:0007215,2.2966e-01,4.0000e+01
IMP_SCORE,1652,GO:0001936,2.2966e-01,4.0000e+01
IMP_SCORE,1653,GO:0042622,2.2965e-01,5.0000e+00
IMP_SCORE,1654,GO:0001666,2.2962e-01,6.8000e+01
IMP_SCORE,1655,GO:0048011,2.2961e-01,1.6000e+01
IMP_SCORE,1656,GO:0010524,2.2953e-01,1.4000e+01
IMP_SCORE,1657,GO:0051151,2.2936e-01,5.0000e+00
IMP_SCORE,1658,GO:1903561,2.2934e-01,9.1100e+02
IMP_SCORE,1659,GO:1900225,2.2925e-01,4.0000e+00
IMP_SCORE,1660,GO:0018200,2.2924e-01,1.4000e+01
IMP_SCORE,1661,GO:0060306,2.2923e-01,9.0000e+00
IMP_SCORE,1662,GO:0009166,2.2920e-01,1.1000e+01
IMP_SCORE,1663,GO:0038096,2.2919e-01,2.9000e+01
IMP_SCORE,1664,GO:0045920,2.2917e-01,2.5000e+01
IMP_SCORE,1665,GO:0060045,2.2909e-01,2.0000e+00
IMP_SCORE,1666,GO:0008217,2.2908e-01,7.4000e+01
IMP_SCORE,1667,GO:0035176,2.2906e-01,5.5000e+01
IMP_SCORE,1668,GO:0009636,2.2902e-01,8.2000e+01
IMP_SCORE,1669,GO:0007179,2.2901e-01,3.6000e+01
IMP_SCORE,1670,GO:0060174,2.2896e-01,1.0000e+01
IMP_SCORE,1671,GO:0034661,2.2895e-01,6.0000e+00
IMP_SCORE,1672,GO:0031664,2.2885e-01,3.4000e+01
IMP_SCORE,1673,GO:0030667,2.2879e-01,1.2300e+02
IMP_SCORE,1674,GO:1903036,2.2870e-01,2.5000e+01
IMP_SCORE,1675,GO:0035019,2.2870e-01,2.9000e+01
IMP_SCORE,1676,GO:0010667,2.2861e-01,5.0000e+00
IMP_SCORE,1677,GO:1903649,2.2854e-01,1.4000e+01
IMP_SCORE,1678,GO:0002711,2.2847e-01,8.0000e+00
IMP_SCORE,1679,GO:0001656,2.2836e-01,1.0000e+01
IMP_SCORE,1680,GO:0044428,2.2834e-01,1.2960e+03
IMP_SCORE,1681,GO:0051341,2.2833e-01,2.0000e+01
IMP_SCORE,1682,GO:0014070,2.2830e-01,2.3000e+02
IMP_SCORE,1683,GO:0016504,2.2827e-01,2.7000e+01
IMP_SCORE,1684,GO:1903579,2.2824e-01,6.0000e+00
IMP_SCORE,1685,GO:0046326,2.2812e-01,1.9000e+01
IMP_SCORE,1686,GO:0099601,2.2806e-01,1.5000e+01
IMP_SCORE,1687,GO:0032968,2.2803e-01,2.0000e+00
IMP_SCORE,1688,GO:0005791,2.2801e-01,4.0000e+01
IMP_SCORE,1689,GO:0031329,2.2792e-01,1.7100e+02
IMP_SCORE,1690,GO:0046777,2.2792e-01,7.4000e+01
IMP_SCORE,1691,GO:0006658,2.2791e-01,2.6000e+01
IMP_SCORE,1692,GO:0032155,2.2788e-01,4.7000e+01
IMP_SCORE,1693,GO:0005178,2.2786e-01,1.0700e+02
IMP_SCORE,1694,GO:0031669,2.2784e-01,5.5000e+01
IMP_SCORE,1695,GO:0010611,2.2778e-01,9.0000e+00
IMP_SCORE,1696,GO:0006111,2.2771e-01,2.7000e+01
IMP_SCORE,1697,GO:1903319,2.2762e-01,9.0000e+00
IMP_SCORE,1698,GO:0019377,2.2760e-01,1.7000e+01
IMP_SCORE,1699,GO:0098802,2.2757e-01,1.2100e+02
IMP_SCORE,1700,GO:0030212,2.2752e-01,3.7000e+01
IMP_SCORE,1701,GO:0019887,2.2748e-01,8.0000e+01
IMP_SCORE,1702,GO:0004842,2.2746e-01,1.6200e+02
IMP_SCORE,1703,GO:0071869,2.2731e-01,7.0000e+00
IMP_SCORE,1704,GO:0001706,2.2723e-01,5.0000e+00
IMP_SCORE,1705,GO:0060261,2.2721e-01,1.2000e+01
IMP_SCORE,1706,GO:0006972,2.2719e-01,7.0000e+00
IMP_SCORE,1707,GO:0001952,2.2717e-01,3.2000e+01
IMP_SCORE,1708,GO:0006639,2.2704e-01,5.8000e+01
IMP_SCORE,1709,GO:0005829,2.2702e-01,1.7760e+03
IMP_SCORE,1710,GO:0050927,2.2692e-01,8.0000e+00
IMP_SCORE,1711,GO:0097440,2.2692e-01,6.0000e+00
IMP_SCORE,1712,GO:0042445,2.2686e-01,1.1100e+02
IMP_SCORE,1713,GO:0030449,2.2665e-01,3.4000e+01
IMP_SCORE,1714,GO:0051491,2.2649e-01,3.2000e+01
IMP_SCORE,1715,GO:0046501,2.2646e-01,1.8000e+01
IMP_SCORE,1716,GO:0051384,2.2645e-01,5.1000e+01
IMP_SCORE,1717,GO:0031967,2.2644e-01,1.6100e+02
IMP_SCORE,1718,GO:0034358,2.2643e-01,3.6000e+01
IMP_SCORE,1719,GO:0031252,2.2642e-01,1.7000e+01
IMP_SCORE,1720,GO:0016125,2.2640e-01,5.1000e+01
IMP_SCORE,1721,GO:0030551,2.2640e-01,1.8000e+01
IMP_SCORE,1722,GO:0044448,2.2634e-01,6.7000e+01
IMP_SCORE,1723,GO:0010822,2.2634e-01,5.2000e+01
IMP_SCORE,1724,GO:0072009,2.2628e-01,1.5000e+01
IMP_SCORE,1725,GO:0031983,2.2620e-01,1.2700e+02
IMP_SCORE,1726,GO:1904062,2.2619e-01,8.0000e+01
IMP_SCORE,1727,GO:0010595,2.2610e-01,2.5000e+01
IMP_SCORE,1728,GO:0015197,2.2608e-01,8.3000e+01
IMP_SCORE,1729,GO:0001818,2.2607e-01,8.6000e+01
IMP_SCORE,1730,GO:0046466,2.2603e-01,2.9000e+01
IMP_SCORE,1731,GO:0030819,2.2603e-01,1.8000e+01
IMP_SCORE,1732,GO:0030546,2.2598e-01,1.5000e+01
IMP_SCORE,1733,GO:0048770,2.2587e-01,8.0000e+01
IMP_SCORE,1734,GO:0016289,2.2581e-01,2.5000e+01
IMP_SCORE,1735,GO:0034361,2.2574e-01,8.0000e+00
IMP_SCORE,1736,GO:0042744,2.2574e-01,6.0000e+00
IMP_SCORE,1737,GO:0000086,2.2566e-01,5.6000e+01
IMP_SCORE,1738,GO:0071396,2.2564e-01,1.0400e+02
IMP_SCORE,1739,GO:0086080,2.2562e-01,6.0000e+00
IMP_SCORE,1740,GO:0014896,2.2560e-01,1.4000e+01
IMP_SCORE,1741,GO:0034614,2.2556e-01,1.8000e+01
IMP_SCORE,1742,GO:0021895,2.2554e-01,1.4000e+01
IMP_SCORE,1743,GO:1902017,2.2551e-01,4.6000e+01
IMP_SCORE,1744,GO:0000226,2.2548e-01,1.3900e+02
IMP_SCORE,1745,GO:0031957,2.2545e-01,1.7000e+01
IMP_SCORE,1746,GO:0050780,2.2545e-01,1.0000e+01
IMP_SCORE,1747,GO:0034385,2.2542e-01,8.0000e+00
IMP_SCORE,1748,GO:0006733,2.2542e-01,6.2000e+01
IMP_SCORE,1749,GO:0033044,2.2539e-01,5.9000e+01
IMP_SCORE,1750,GO:0046129,2.2537e-01,1.4000e+01
IMP_SCORE,1751,GO:0046930,2.2532e-01,5.0000e+00
IMP_SCORE,1752,GO:0045721,2.2530e-01,2.7000e+01
IMP_SCORE,1753,GO:0046578,2.2527e-01,9.0000e+01
IMP_SCORE,1754,GO:0031072,2.2523e-01,5.4000e+01
IMP_SCORE,1755,GO:0032148,2.2494e-01,1.6000e+01
IMP_SCORE,1756,GO:0070723,2.2486e-01,2.7000e+01
IMP_SCORE,1757,GO:0030900,2.2486e-01,4.1000e+01
IMP_SCORE,1758,GO:1903214,2.2476e-01,2.8000e+01
IMP_SCORE,1759,GO:0016071,2.2472e-01,1.8900e+02
IMP_SCORE,1760,GO:0021953,2.2469e-01,3.8000e+01
IMP_SCORE,1761,GO:0042402,2.2467e-01,4.2000e+01
IMP_SCORE,1762,GO:0043090,2.2461e-01,7.0000e+00
IMP_SCORE,1763,GO:0070266,2.2426e-01,1.5000e+01
IMP_SCORE,1764,GO:0009070,2.2420e-01,2.6000e+01
IMP_SCORE,1765,GO:0033014,2.2415e-01,1.2000e+01
IMP_SCORE,1766,GO:0032103,2.2414e-01,1.0900e+02
IMP_SCORE,1767,GO:0045596,2.2413e-01,1.8000e+02
IMP_SCORE,1768,GO:0018958,2.2411e-01,4.2000e+01
IMP_SCORE,1769,GO:0017048,2.2403e-01,6.7000e+01
IMP_SCORE,1770,GO:1900745,2.2395e-01,2.1000e+01
IMP_SCORE,1771,GO:0030175,2.2394e-01,7.8000e+01
IMP_SCORE,1772,GO:0002456,2.2394e-01,1.5000e+01
IMP_SCORE,1773,GO:0036464,2.2393e-01,9.2000e+01
IMP_SCORE,1774,GO:0051050,2.2378e-01,2.2700e+02
IMP_SCORE,1775,GO:0007194,2.2377e-01,7.0000e+00
IMP_SCORE,1776,GO:2001056,2.2370e-01,3.6000e+01
IMP_SCORE,1777,GO:1900180,2.2366e-01,6.8000e+01
IMP_SCORE,1778,GO:0030800,2.2365e-01,9.0000e+00
IMP_SCORE,1779,GO:0002768,2.2359e-01,1.0900e+02
IMP_SCORE,1780,GO:0010642,2.2356e-01,8.0000e+00
IMP_SCORE,1781,GO:0002824,2.2355e-01,1.9000e+01
IMP_SCORE,1782,GO:1901985,2.2354e-01,1.0000e+01
IMP_SCORE,1783,GO:0032212,2.2353e-01,2.4000e+01
IMP_SCORE,1784,GO:0071941,2.2353e-01,1.4000e+01
IMP_SCORE,1785,GO:0032731,2.2351e-01,1.9000e+01
IMP_SCORE,1786,GO:1990089,2.2350e-01,1.7000e+01
IMP_SCORE,1787,GO:0050840,2.2349e-01,5.5000e+01
IMP_SCORE,1788,GO:0042481,2.2338e-01,2.1000e+01
IMP_SCORE,1789,GO:0006465,2.2327e-01,1.8000e+01
IMP_SCORE,1790,GO:0019362,2.2325e-01,5.4000e+01
IMP_SCORE,1791,GO:0006006,2.2318e-01,5.2000e+01
IMP_SCORE,1792,GO:0045597,2.2308e-01,2.4200e+02
IMP_SCORE,1793,GO:0002431,2.2303e-01,3.4000e+01
IMP_SCORE,1794,GO:0001161,2.2301e-01,6.0000e+00
IMP_SCORE,1795,GO:0030027,2.2301e-01,6.8000e+01
IMP_SCORE,1796,GO:0043230,2.2297e-01,8.2800e+02
IMP_SCORE,1797,GO:0048670,2.2290e-01,1.3000e+01
IMP_SCORE,1798,GO:0043231,2.2288e-01,1.6840e+03
IMP_SCORE,1799,GO:0031901,2.2287e-01,8.8000e+01
IMP_SCORE,1800,GO:0031103,2.2285e-01,1.6000e+01
IMP_SCORE,1801,GO:0001101,2.2282e-01,9.6000e+01
IMP_SCORE,1802,GO:2000351,2.2279e-01,2.3000e+01
IMP_SCORE,1803,GO:0045742,2.2278e-01,1.4000e+01
IMP_SCORE,1804,GO:1902904,2.2263e-01,4.1000e+01
IMP_SCORE,1805,GO:0030336,2.2248e-01,9.4000e+01
IMP_SCORE,1806,GO:0051156,2.2245e-01,2.2000e+01
IMP_SCORE,1807,GO:0043679,2.2241e-01,3.4000e+01
IMP_SCORE,1808,GO:0002757,2.2235e-01,1.1500e+02
IMP_SCORE,1809,GO:1905114,2.2235e-01,9.1000e+01
IMP_SCORE,1810,GO:0043457,2.2233e-01,2.6000e+01
IMP_SCORE,1811,GO:0046349,2.2233e-01,4.0000e+01
IMP_SCORE,1812,GO:0033233,2.2221e-01,6.0000e+00
IMP_SCORE,1813,GO:0030552,2.2220e-01,9.0000e+00
IMP_SCORE,1814,GO:1902806,2.2218e-01,6.4000e+01
IMP_SCORE,1815,GO:0035577,2.2209e-01,8.4000e+01
IMP_SCORE,1816,GO:2001198,2.2208e-01,5.2000e+01
IMP_SCORE,1817,GO:0046875,2.2207e-01,2.1000e+01
IMP_SCORE,1818,GO:1901019,2.2200e-01,1.8000e+01
IMP_SCORE,1819,GO:0009110,2.2197e-01,2.7000e+01
IMP_SCORE,1820,GO:0060359,2.2194e-01,1.9000e+01
IMP_SCORE,1821,GO:0045667,2.2187e-01,6.7000e+01
IMP_SCORE,1822,GO:1901700,2.2184e-01,3.6900e+02
IMP_SCORE,1823,GO:0007051,2.2178e-01,5.7000e+01
IMP_SCORE,1824,GO:0046530,2.2174e-01,1.0000e+01
IMP_SCORE,1825,GO:0071310,2.2170e-01,2.8800e+02
IMP_SCORE,1826,GO:0007077,2.2166e-01,1.9000e+01
IMP_SCORE,1827,GO:0010485,2.2159e-01,6.0000e+00
IMP_SCORE,1828,GO:1902554,2.2158e-01,2.1000e+01
IMP_SCORE,1829,GO:0050670,2.2152e-01,4.9000e+01
IMP_SCORE,1830,GO:1901881,2.2147e-01,1.6000e+01
IMP_SCORE,1831,GO:0006707,2.2146e-01,8.0000e+00
IMP_SCORE,1832,GO:0006468,2.2145e-01,2.2400e+02
IMP_SCORE,1833,GO:0048477,2.2145e-01,1.0000e+01
IMP_SCORE,1834,GO:0016831,2.2127e-01,3.8000e+01
IMP_SCORE,1835,GO:0097110,2.2125e-01,1.8000e+01
IMP_SCORE,1836,GO:0030809,2.2105e-01,1.2000e+01
IMP_SCORE,1837,GO:0001822,2.2103e-01,4.3000e+01
IMP_SCORE,1838,GO:0034204,2.2093e-01,1.0000e+01
IMP_SCORE,1839,GO:0009072,2.2089e-01,3.4000e+01
IMP_SCORE,1840,GO:0051580,2.2081e-01,4.0000e+00
IMP_SCORE,1841,GO:0005868,2.2069e-01,5.0000e+00
IMP_SCORE,1842,GO:0071320,2.2069e-01,1.7000e+01
IMP_SCORE,1843,GO:1904064,2.2059e-01,3.1000e+01
IMP_SCORE,1844,GO:0032281,2.2050e-01,1.8000e+01
IMP_SCORE,1845,GO:1904724,2.2049e-01,5.7000e+01
IMP_SCORE,1846,GO:0001948,2.2043e-01,7.5000e+01
IMP_SCORE,1847,GO:1903427,2.2031e-01,1.1000e+01
IMP_SCORE,1848,GO:0014823,2.2030e-01,2.6000e+01
IMP_SCORE,1849,GO:1900121,2.2022e-01,6.0000e+00
IMP_SCORE,1850,GO:0051865,2.2020e-01,4.2000e+01
IMP_SCORE,1851,GO:0002703,2.2016e-01,4.0000e+01
IMP_SCORE,1852,GO:0007006,2.1994e-01,3.9000e+01
IMP_SCORE,1853,GO:0007049,2.1987e-01,2.3700e+02
IMP_SCORE,1854,GO:1905475,2.1983e-01,6.4000e+01
IMP_SCORE,1855,GO:0001824,2.1980e-01,1.7000e+01
IMP_SCORE,1856,GO:0032743,2.1969e-01,1.0000e+01
IMP_SCORE,1857,GO:2001021,2.1962e-01,1.6000e+01
IMP_SCORE,1858,GO:0030207,2.1959e-01,1.0000e+01
IMP_SCORE,1859,GO:0006098,2.1959e-01,5.0000e+00
IMP_SCORE,1860,GO:0060135,2.1951e-01,1.6000e+01
IMP_SCORE,1861,GO:0002274,2.1941e-01,1.3500e+02
IMP_SCORE,1862,GO:0031490,2.1934e-01,3.2000e+01
IMP_SCORE,1863,GO:0008284,2.1931e-01,2.8000e+02
IMP_SCORE,1864,GO:0050715,2.1931e-01,3.1000e+01
IMP_SCORE,1865,GO:0000187,2.1927e-01,5.0000e+01
IMP_SCORE,1866,GO:0048468,2.1923e-01,2.8000e+02
IMP_SCORE,1867,GO:0050663,2.1920e-01,1.7000e+01
IMP_SCORE,1868,GO:0002474,2.1919e-01,7.7000e+01
IMP_SCORE,1869,GO:0004896,2.1918e-01,1.3300e+02
IMP_SCORE,1870,GO:0030149,2.1916e-01,2.3000e+01
IMP_SCORE,1871,GO:1902600,2.1909e-01,3.3000e+01
IMP_SCORE,1872,GO:0046637,2.1909e-01,2.3000e+01
IMP_SCORE,1873,GO:0016701,2.1903e-01,4.0000e+01
IMP_SCORE,1874,GO:0030814,2.1902e-01,3.4000e+01
IMP_SCORE,1875,GO:0031904,2.1895e-01,2.9000e+01
IMP_SCORE,1876,GO:0006937,2.1892e-01,4.4000e+01
IMP_SCORE,1877,GO:0051271,2.1889e-01,1.0400e+02
IMP_SCORE,1878,GO:0032680,2.1888e-01,3.9000e+01
IMP_SCORE,1879,GO:0046503,2.1883e-01,2.6000e+01
IMP_SCORE,1880,GO:0010675,2.1869e-01,4.1000e+01
IMP_SCORE,1881,GO:0043229,2.1868e-01,1.5940e+03
IMP_SCORE,1882,GO:0051051,2.1868e-01,1.3000e+02
IMP_SCORE,1883,GO:1901701,2.1865e-01,1.7100e+02
IMP_SCORE,1884,GO:0000097,2.1864e-01,2.6000e+01
IMP_SCORE,1885,GO:0002040,2.1863e-01,2.6000e+01
IMP_SCORE,1886,GO:0021766,2.1855e-01,4.6000e+01
IMP_SCORE,1887,GO:0030506,2.1853e-01,4.1000e+01
IMP_SCORE,1888,GO:0000186,2.1847e-01,2.9000e+01
IMP_SCORE,1889,GO:0031343,2.1845e-01,1.7000e+01
IMP_SCORE,1890,GO:0071902,2.1838e-01,6.6000e+01
IMP_SCORE,1891,GO:0002223,2.1834e-01,2.9000e+01
IMP_SCORE,1892,GO:0043462,2.1831e-01,5.1000e+01
IMP_SCORE,1893,GO:0042711,2.1829e-01,2.6000e+01
IMP_SCORE,1894,GO:0030139,2.1825e-01,5.1000e+01
IMP_SCORE,1895,GO:0003700,2.1819e-01,2.9700e+02
IMP_SCORE,1896,GO:0021885,2.1818e-01,2.7000e+01
IMP_SCORE,1897,GO:0004536,2.1816e-01,2.0000e+01
IMP_SCORE,1898,GO:0016079,2.1803e-01,1.7000e+01
IMP_SCORE,1899,GO:0001968,2.1788e-01,1.5000e+01
IMP_SCORE,1900,GO:0090288,2.1787e-01,3.3000e+01
IMP_SCORE,1901,GO:0042581,2.1787e-01,1.7000e+01
IMP_SCORE,1902,GO:0043331,2.1786e-01,2.9000e+01
IMP_SCORE,1903,GO:0005536,2.1784e-01,1.6000e+01
IMP_SCORE,1904,GO:0016323,2.1773e-01,2.3100e+02
IMP_SCORE,1905,GO:0002573,2.1771e-01,4.0000e+01
IMP_SCORE,1906,GO:0031594,2.1770e-01,6.2000e+01
IMP_SCORE,1907,GO:1903038,2.1763e-01,2.7000e+01
IMP_SCORE,1908,GO:1902230,2.1760e-01,7.0000e+00
IMP_SCORE,1909,GO:0051962,2.1757e-01,1.3900e+02
IMP_SCORE,1910,GO:0016763,2.1756e-01,1.3600e+02
IMP_SCORE,1911,GO:0090277,2.1739e-01,2.9000e+01
IMP_SCORE,1912,GO:0042493,2.1734e-01,1.2800e+02
IMP_SCORE,1913,GO:0048641,2.1728e-01,2.6000e+01
IMP_SCORE,1914,GO:0019898,2.1728e-01,1.0700e+02
IMP_SCORE,1915,GO:1902622,2.1725e-01,1.2000e+01
IMP_SCORE,1916,GO:0031503,2.1720e-01,4.2000e+01
IMP_SCORE,1917,GO:0070062,2.1719e-01,8.8400e+02
IMP_SCORE,1918,GO:0032411,2.1714e-01,3.5000e+01
IMP_SCORE,1919,GO:0050905,2.1713e-01,5.5000e+01
IMP_SCORE,1920,GO:0046902,2.1705e-01,2.8000e+01
IMP_SCORE,1921,GO:0051590,2.1701e-01,9.0000e+00
IMP_SCORE,1922,GO:0010035,2.1701e-01,2.0000e+02
IMP_SCORE,1923,GO:0050770,2.1698e-01,5.8000e+01
IMP_SCORE,1924,GO:0002576,2.1696e-01,9.0000e+01
IMP_SCORE,1925,GO:0033619,2.1689e-01,2.5000e+01
IMP_SCORE,1926,GO:0045955,2.1685e-01,3.0000e+01
IMP_SCORE,1927,GO:0032693,2.1681e-01,1.6000e+01
IMP_SCORE,1928,GO:0032414,2.1680e-01,1.6000e+01
IMP_SCORE,1929,GO:0043555,2.1674e-01,8.0000e+00
IMP_SCORE,1930,GO:0098858,2.1673e-01,1.2300e+02
IMP_SCORE,1931,GO:0050818,2.1673e-01,5.1000e+01
IMP_SCORE,1932,GO:0036230,2.1665e-01,1.2300e+02
IMP_SCORE,1933,GO:0098632,2.1654e-01,3.6000e+01
IMP_SCORE,1934,GO:0099536,2.1653e-01,1.6200e+02
IMP_SCORE,1935,GO:0000188,2.1647e-01,2.3000e+01
IMP_SCORE,1936,GO:1901616,2.1646e-01,3.7000e+01
IMP_SCORE,1937,GO:0030016,2.1645e-01,3.4000e+01
IMP_SCORE,1938,GO:0007045,2.1644e-01,2.5000e+01
IMP_SCORE,1939,GO:0033613,2.1642e-01,3.2000e+01
IMP_SCORE,1940,GO:0004620,2.1635e-01,9.3000e+01
IMP_SCORE,1941,GO:0070129,2.1634e-01,5.0000e+00
IMP_SCORE,1942,GO:0018904,2.1631e-01,3.9000e+01
IMP_SCORE,1943,GO:0009743,2.1627e-01,4.6000e+01
IMP_SCORE,1944,GO:0014014,2.1612e-01,1.5000e+01
IMP_SCORE,1945,GO:0043123,2.1611e-01,1.0900e+02
IMP_SCORE,1946,GO:0009225,2.1595e-01,3.6000e+01
IMP_SCORE,1947,GO:0040017,2.1592e-01,1.0500e+02
IMP_SCORE,1948,GO:0030804,2.1589e-01,1.6000e+01
IMP_SCORE,1949,GO:0042509,2.1581e-01,2.5000e+01
IMP_SCORE,1950,GO:0001961,2.1574e-01,2.4000e+01
IMP_SCORE,1951,GO:2000177,2.1574e-01,4.7000e+01
IMP_SCORE,1952,GO:0034250,2.1573e-01,2.8000e+01
IMP_SCORE,1953,GO:0034707,2.1570e-01,3.5000e+01
IMP_SCORE,1954,GO:0042455,2.1566e-01,2.3000e+01
IMP_SCORE,1955,GO:0005640,2.1549e-01,6.6000e+01
IMP_SCORE,1956,GO:0060547,2.1546e-01,2.0000e+00
IMP_SCORE,1957,GO:0045765,2.1537e-01,1.0100e+02
IMP_SCORE,1958,GO:0071773,2.1531e-01,9.0000e+00
IMP_SCORE,1959,GO:0006110,2.1530e-01,5.0000e+00
IMP_SCORE,1960,GO:1903670,2.1524e-01,5.0000e+00
IMP_SCORE,1961,GO:0071514,2.1523e-01,1.0000e+01
IMP_SCORE,1962,GO:0071214,2.1523e-01,9.0000e+01
IMP_SCORE,1963,GO:0001891,2.1523e-01,3.4000e+01
IMP_SCORE,1964,GO:0030038,2.1520e-01,1.3000e+01
IMP_SCORE,1965,GO:0003012,2.1508e-01,1.1600e+02
IMP_SCORE,1966,GO:1901687,2.1504e-01,2.5000e+01
IMP_SCORE,1967,GO:0010522,2.1504e-01,2.2000e+01
IMP_SCORE,1968,GO:0006631,2.1503e-01,1.2100e+02
IMP_SCORE,1969,GO:0010765,2.1503e-01,2.1000e+01
IMP_SCORE,1970,GO:0043197,2.1501e-01,6.0000e+01
IMP_SCORE,1971,GO:0042596,2.1500e-01,2.0000e+01
IMP_SCORE,1972,GO:0050870,2.1498e-01,5.5000e+01
IMP_SCORE,1973,GO:0023014,2.1490e-01,7.9000e+01
IMP_SCORE,1974,GO:0008076,2.1489e-01,5.0000e+01
IMP_SCORE,1975,GO:0043227,2.1477e-01,1.4390e+03
IMP_SCORE,1976,GO:0030801,2.1476e-01,1.7000e+01
IMP_SCORE,1977,GO:0042401,2.1475e-01,2.9000e+01
IMP_SCORE,1978,GO:0045740,2.1473e-01,1.0000e+01
IMP_SCORE,1979,GO:0007413,2.1473e-01,2.4000e+01
IMP_SCORE,1980,GO:0030141,2.1472e-01,1.8400e+02
IMP_SCORE,1981,GO:0060333,2.1469e-01,1.0000e+02
IMP_SCORE,1982,GO:0050796,2.1464e-01,4.4000e+01
IMP_SCORE,1983,GO:0045069,2.1459e-01,6.1000e+01
IMP_SCORE,1984,GO:0051492,2.1452e-01,3.1000e+01
IMP_SCORE,1985,GO:0030033,2.1450e-01,2.9000e+01
IMP_SCORE,1986,GO:0060081,2.1444e-01,1.1000e+01
IMP_SCORE,1987,GO:0050709,2.1443e-01,2.5000e+01
IMP_SCORE,1988,GO:0051785,2.1443e-01,1.3000e+01
IMP_SCORE,1989,GO:0008037,2.1439e-01,1.8200e+02
IMP_SCORE,1990,GO:1990777,2.1432e-01,3.3000e+01
IMP_SCORE,1991,GO:0010518,2.1431e-01,5.0000e+00
IMP_SCORE,1992,GO:0032677,2.1430e-01,4.1000e+01
IMP_SCORE,1993,GO:0017156,2.1428e-01,2.7000e+01
IMP_SCORE,1994,GO:0055026,2.1425e-01,5.0000e+00
IMP_SCORE,1995,GO:0046596,2.1415e-01,2.8000e+01
IMP_SCORE,1996,GO:0001673,2.1414e-01,9.0000e+00
IMP_SCORE,1997,GO:1900015,2.1411e-01,1.3000e+01
IMP_SCORE,1998,GO:0071456,2.1411e-01,3.2000e+01
IMP_SCORE,1999,GO:0009145,2.1393e-01,7.0000e+00
IMP_SCORE,2000,GO:0043304,2.1388e-01,1.7000e+01
IMP_SCORE,2001,GO:0007270,2.1384e-01,2.4000e+01
IMP_SCORE,2002,GO:0072562,2.1378e-01,1.7400e+02
IMP_SCORE,2003,GO:0009914,2.1375e-01,3.4000e+01
IMP_SCORE,2004,GO:0030858,2.1366e-01,1.9000e+01
IMP_SCORE,2005,GO:0009055,2.1364e-01,5.6000e+01
IMP_SCORE,2006,GO:0046847,2.1363e-01,9.0000e+00
IMP_SCORE,2007,GO:0047485,2.1359e-01,6.0000e+01
IMP_SCORE,2008,GO:0090311,2.1350e-01,9.0000e+00
IMP_SCORE,2009,GO:0032526,2.1350e-01,4.5000e+01
IMP_SCORE,2010,GO:1990126,2.1347e-01,4.4000e+01
IMP_SCORE,2011,GO:0080135,2.1346e-01,1.6100e+02
IMP_SCORE,2012,GO:0051588,2.1345e-01,2.1000e+01
IMP_SCORE,2013,GO:0051532,2.1338e-01,8.0000e+00
IMP_SCORE,2014,GO:0002003,2.1302e-01,1.1000e+01
IMP_SCORE,2015,GO:0060205,2.1295e-01,1.4100e+02
IMP_SCORE,2016,GO:0048709,2.1292e-01,1.9000e+01
IMP_SCORE,2017,GO:0050773,2.1290e-01,4.2000e+01
IMP_SCORE,2018,GO:0035924,2.1288e-01,2.8000e+01
IMP_SCORE,2019,GO:0043488,2.1280e-01,5.7000e+01
IMP_SCORE,2020,GO:0005547,2.1280e-01,3.0000e+01
IMP_SCORE,2021,GO:0072655,2.1280e-01,1.9000e+01
IMP_SCORE,2022,GO:0007040,2.1276e-01,4.5000e+01
IMP_SCORE,2023,GO:0090178,2.1264e-01,1.0000e+00
IMP_SCORE,2024,GO:2001240,2.1263e-01,3.1000e+01
IMP_SCORE,2025,GO:0006090,2.1259e-01,4.0000e+01
IMP_SCORE,2026,GO:2001239,2.1259e-01,2.3000e+01
IMP_SCORE,2027,GO:0050661,2.1259e-01,3.2000e+01
IMP_SCORE,2028,GO:1903010,2.1257e-01,3.1000e+01
IMP_SCORE,2029,GO:0034364,2.1255e-01,3.2000e+01
IMP_SCORE,2030,GO:1904950,2.1250e-01,6.6000e+01
IMP_SCORE,2031,GO:1901800,2.1250e-01,2.9000e+01
IMP_SCORE,2032,GO:0051249,2.1243e-01,9.8000e+01
IMP_SCORE,2033,GO:0005528,2.1233e-01,2.1000e+01
IMP_SCORE,2034,GO:0042990,2.1220e-01,3.9000e+01
IMP_SCORE,2035,GO:0050804,2.1220e-01,1.1100e+02
IMP_SCORE,2036,GO:0031347,2.1209e-01,1.7600e+02
IMP_SCORE,2037,GO:0001105,2.1209e-01,2.7000e+01
IMP_SCORE,2038,GO:0005774,2.1208e-01,2.4000e+02
IMP_SCORE,2039,GO:0019883,2.1198e-01,7.0000e+00
IMP_SCORE,2040,GO:0010564,2.1193e-01,1.5900e+02
IMP_SCORE,2041,GO:2000826,2.1193e-01,1.7000e+01
IMP_SCORE,2042,GO:0004435,2.1191e-01,4.0000e+01
IMP_SCORE,2043,GO:0008190,2.1189e-01,3.3000e+01
IMP_SCORE,2044,GO:0070411,2.1187e-01,2.1000e+01
IMP_SCORE,2045,GO:0002479,2.1179e-01,5.4000e+01
IMP_SCORE,2046,GO:0016020,2.1163e-01,2.3370e+03
IMP_SCORE,2047,GO:0051125,2.1159e-01,1.6000e+01
IMP_SCORE,2048,GO:1903307,2.1158e-01,2.2000e+01
IMP_SCORE,2049,GO:0050920,2.1154e-01,4.4000e+01
IMP_SCORE,2050,GO:0050982,2.1143e-01,2.3000e+01
IMP_SCORE,2051,GO:1901031,2.1137e-01,8.0000e+00
IMP_SCORE,2052,GO:0034249,2.1134e-01,5.2000e+01
IMP_SCORE,2053,GO:1904377,2.1131e-01,2.9000e+01
IMP_SCORE,2054,GO:0005161,2.1129e-01,2.0000e+00
IMP_SCORE,2055,GO:0031968,2.1128e-01,1.4900e+02
IMP_SCORE,2056,GO:0016702,2.1123e-01,3.6000e+01
IMP_SCORE,2057,GO:0070848,2.1121e-01,8.3000e+01
IMP_SCORE,2058,GO:0040036,2.1120e-01,1.0000e+01
IMP_SCORE,2059,GO:0045926,2.1115e-01,1.1700e+02
IMP_SCORE,2060,GO:0035580,2.1103e-01,5.5000e+01
IMP_SCORE,2061,GO:0000775,2.1099e-01,3.7000e+01
IMP_SCORE,2062,GO:0010719,2.1096e-01,1.5000e+01
IMP_SCORE,2063,GO:0035518,2.1094e-01,2.0000e+00
IMP_SCORE,2064,GO:0032154,2.1086e-01,5.4000e+01
IMP_SCORE,2065,GO:0002828,2.1084e-01,3.2000e+01
IMP_SCORE,2066,GO:1901990,2.1083e-01,6.6000e+01
IMP_SCORE,2067,GO:0015629,2.1082e-01,1.2200e+02
IMP_SCORE,2068,GO:0050996,2.1068e-01,4.0000e+00
IMP_SCORE,2069,GO:0048261,2.1067e-01,5.0000e+00
IMP_SCORE,2070,GO:0002685,2.1061e-01,4.2000e+01
IMP_SCORE,2071,GO:0090307,2.1059e-01,2.5000e+01
IMP_SCORE,2072,GO:0035065,2.1052e-01,1.6000e+01
IMP_SCORE,2073,GO:0046850,2.1039e-01,2.0000e+01
IMP_SCORE,2074,GO:0070233,2.1038e-01,2.1000e+01
IMP_SCORE,2075,GO:0036152,2.1028e-01,5.5000e+01
IMP_SCORE,2076,GO:0043171,2.1020e-01,2.8000e+01
IMP_SCORE,2077,GO:0033344,2.1016e-01,7.0000e+00
IMP_SCORE,2078,GO:0000902,2.1014e-01,6.5000e+01
IMP_SCORE,2079,GO:0032653,2.1010e-01,2.2000e+01
IMP_SCORE,2080,GO:0097009,2.1006e-01,7.0000e+00
IMP_SCORE,2081,GO:0031226,2.1006e-01,7.8600e+02
IMP_SCORE,2082,GO:0072080,2.1001e-01,1.2000e+01
IMP_SCORE,2083,GO:0006699,2.1001e-01,2.6000e+01
IMP_SCORE,2084,GO:0050766,2.1000e-01,3.3000e+01
IMP_SCORE,2085,GO:0061659,2.0993e-01,6.8000e+01
IMP_SCORE,2086,GO:0090092,2.0990e-01,5.6000e+01
IMP_SCORE,2087,GO:0030193,2.0990e-01,4.4000e+01
IMP_SCORE,2088,GO:0035774,2.0987e-01,1.5000e+01
IMP_SCORE,2089,GO:0072330,2.0984e-01,7.5000e+01
IMP_SCORE,2090,GO:0051046,2.0980e-01,2.0300e+02
IMP_SCORE,2091,GO:0043030,2.0980e-01,2.0000e+01
IMP_SCORE,2092,GO:2000269,2.0978e-01,2.1000e+01
IMP_SCORE,2093,GO:0050750,2.0977e-01,9.0000e+00
IMP_SCORE,2094,GO:0098748,2.0976e-01,5.0000e+00
IMP_SCORE,2095,GO:0009069,2.0974e-01,4.0000e+01
IMP_SCORE,2096,GO:0016614,2.0968e-01,1.2700e+02
IMP_SCORE,2097,GO:0034110,2.0965e-01,9.0000e+00
IMP_SCORE,2098,GO:0070372,2.0959e-01,5.8000e+01
IMP_SCORE,2099,GO:0002478,2.0954e-01,1.1500e+02
IMP_SCORE,2100,GO:0070527,2.0950e-01,4.4000e+01
IMP_SCORE,2101,GO:0050864,2.0949e-01,3.0000e+01
IMP_SCORE,2102,GO:0043062,2.0949e-01,1.8200e+02
IMP_SCORE,2103,GO:0006570,2.0945e-01,3.0000e+01
IMP_SCORE,2104,GO:0000185,2.0938e-01,6.0000e+00
IMP_SCORE,2105,GO:0030154,2.0935e-01,7.3900e+02
IMP_SCORE,2106,GO:1900077,2.0933e-01,1.9000e+01
IMP_SCORE,2107,GO:0005775,2.0928e-01,1.4600e+02
IMP_SCORE,2108,GO:0043299,2.0927e-01,1.0900e+02
IMP_SCORE,2109,GO:0043027,2.0926e-01,1.1000e+01
IMP_SCORE,2110,GO:0035239,2.0924e-01,6.9000e+01
IMP_SCORE,2111,GO:0042359,2.0921e-01,4.0000e+00
IMP_SCORE,2112,GO:0050854,2.0917e-01,2.1000e+01
IMP_SCORE,2113,GO:0034612,2.0916e-01,3.4000e+01
IMP_SCORE,2114,GO:0021602,2.0909e-01,1.4000e+01
IMP_SCORE,2115,GO:0071385,2.0904e-01,1.3000e+01
IMP_SCORE,2116,GO:0060393,2.0904e-01,1.2000e+01
IMP_SCORE,2117,GO:0045944,2.0901e-01,1.6400e+02
IMP_SCORE,2118,GO:0070530,2.0900e-01,1.1000e+01
IMP_SCORE,2119,GO:0008235,2.0894e-01,4.3000e+01
IMP_SCORE,2120,GO:0030955,2.0892e-01,1.6000e+01
IMP_SCORE,2121,GO:0042743,2.0889e-01,2.0000e+01
IMP_SCORE,2122,GO:0043029,2.0887e-01,1.3000e+01
IMP_SCORE,2123,GO:0002931,2.0884e-01,1.4000e+01
IMP_SCORE,2124,GO:0051781,2.0884e-01,2.5000e+01
IMP_SCORE,2125,GO:0030048,2.0880e-01,4.4000e+01
IMP_SCORE,2126,GO:1902117,2.0876e-01,4.2000e+01
IMP_SCORE,2127,GO:0006595,2.0875e-01,3.0000e+01
IMP_SCORE,2128,GO:0042594,2.0874e-01,6.2000e+01
IMP_SCORE,2129,GO:0045732,2.0873e-01,6.0000e+01
IMP_SCORE,2130,GO:0060390,2.0873e-01,1.7000e+01
IMP_SCORE,2131,GO:0009898,2.0870e-01,4.0000e+01
IMP_SCORE,2132,GO:0097480,2.0862e-01,2.9000e+01
IMP_SCORE,2133,GO:2000479,2.0859e-01,1.5000e+01
IMP_SCORE,2134,GO:0070633,2.0854e-01,2.1000e+01
IMP_SCORE,2135,GO:0043393,2.0843e-01,7.5000e+01
IMP_SCORE,2136,GO:0010661,2.0842e-01,6.0000e+00
IMP_SCORE,2137,GO:0097340,2.0840e-01,5.0000e+00
IMP_SCORE,2138,GO:0043268,2.0838e-01,3.0000e+00
IMP_SCORE,2139,GO:0033002,2.0829e-01,1.7000e+01
IMP_SCORE,2140,GO:0006662,2.0824e-01,4.5000e+01
IMP_SCORE,2141,GO:0019789,2.0822e-01,7.0000e+00
IMP_SCORE,2142,GO:2001234,2.0822e-01,5.3000e+01
IMP_SCORE,2143,GO:0009267,2.0816e-01,4.3000e+01
IMP_SCORE,2144,GO:1902808,2.0815e-01,3.4000e+01
IMP_SCORE,2145,GO:0030516,2.0812e-01,2.9000e+01
IMP_SCORE,2146,GO:0046717,2.0807e-01,2.9000e+01
IMP_SCORE,2147,GO:0003073,2.0805e-01,1.9000e+01
IMP_SCORE,2148,GO:0051187,2.0805e-01,1.0000e+01
IMP_SCORE,2149,GO:0006213,2.0803e-01,1.8000e+01
IMP_SCORE,2150,GO:0043405,2.0802e-01,7.5000e+01
IMP_SCORE,2151,GO:0004712,2.0800e-01,4.6000e+01
IMP_SCORE,2152,GO:0031348,2.0796e-01,4.6000e+01
IMP_SCORE,2153,GO:1902807,2.0787e-01,2.3000e+01
IMP_SCORE,2154,GO:0050921,2.0787e-01,2.5000e+01
IMP_SCORE,2155,GO:0051017,2.0777e-01,4.0000e+01
IMP_SCORE,2156,GO:0030195,2.0775e-01,3.3000e+01
IMP_SCORE,2157,GO:0050435,2.0772e-01,6.0000e+00
IMP_SCORE,2158,GO:0035102,2.0771e-01,9.0000e+00
IMP_SCORE,2159,GO:0001573,2.0767e-01,4.4000e+01
IMP_SCORE,2160,GO:0045937,2.0766e-01,1.7400e+02
IMP_SCORE,2161,GO:2000785,2.0760e-01,2.1000e+01
IMP_SCORE,2162,GO:0045987,2.0758e-01,2.0000e+01
IMP_SCORE,2163,GO:0000228,2.0755e-01,2.6000e+01
IMP_SCORE,2164,GO:0051279,2.0749e-01,1.4000e+01
IMP_SCORE,2165,GO:0010720,2.0738e-01,1.1800e+02
IMP_SCORE,2166,GO:0043032,2.0734e-01,6.0000e+00
IMP_SCORE,2167,GO:0015914,2.0733e-01,1.8000e+01
IMP_SCORE,2168,GO:0019200,2.0733e-01,1.6000e+01
IMP_SCORE,2169,GO:0002675,2.0732e-01,2.3000e+01
IMP_SCORE,2170,GO:0071478,2.0730e-01,7.2000e+01
IMP_SCORE,2171,GO:0051656,2.0726e-01,9.8000e+01
IMP_SCORE,2172,GO:0016722,2.0721e-01,4.8000e+01
IMP_SCORE,2173,GO:0030815,2.0721e-01,1.2000e+01
IMP_SCORE,2174,GO:0090022,2.0719e-01,1.3000e+01
IMP_SCORE,2175,GO:0071470,2.0718e-01,2.1000e+01
IMP_SCORE,2176,GO:0044283,2.0711e-01,1.9100e+02
IMP_SCORE,2177,GO:0072163,2.0711e-01,2.7000e+01
IMP_SCORE,2178,GO:0090100,2.0707e-01,2.2000e+01
IMP_SCORE,2179,GO:0070201,2.0706e-01,2.1000e+02
IMP_SCORE,2180,GO:0042645,2.0704e-01,3.0000e+01
IMP_SCORE,2181,GO:1905898,2.0698e-01,7.0000e+00
IMP_SCORE,2182,GO:0030220,2.0695e-01,2.2000e+01
IMP_SCORE,2183,GO:0031406,2.0685e-01,1.2400e+02
IMP_SCORE,2184,GO:0072329,2.0669e-01,7.5000e+01
IMP_SCORE,2185,GO:0005765,2.0668e-01,2.5900e+02
IMP_SCORE,2186,GO:1900740,2.0667e-01,9.0000e+00
IMP_SCORE,2187,GO:0042340,2.0666e-01,2.5000e+01
IMP_SCORE,2188,GO:0032642,2.0660e-01,3.1000e+01
IMP_SCORE,2189,GO:0031282,2.0658e-01,5.0000e+00
IMP_SCORE,2190,GO:0050866,2.0647e-01,5.3000e+01
IMP_SCORE,2191,GO:0031349,2.0639e-01,9.3000e+01
IMP_SCORE,2192,GO:0090257,2.0637e-01,5.2000e+01
IMP_SCORE,2193,GO:0007417,2.0630e-01,1.2900e+02
IMP_SCORE,2194,GO:0051015,2.0628e-01,9.0000e+01
IMP_SCORE,2195,GO:0000050,2.0623e-01,5.0000e+00
IMP_SCORE,2196,GO:0051953,2.0619e-01,9.0000e+00
IMP_SCORE,2197,GO:0070405,2.0616e-01,3.1000e+01
IMP_SCORE,2198,GO:0089711,2.0614e-01,1.7000e+01
IMP_SCORE,2199,GO:1903555,2.0605e-01,2.8000e+01
IMP_SCORE,2200,GO:0042415,2.0603e-01,1.5000e+01
IMP_SCORE,2201,GO:0005886,2.0603e-01,1.7040e+03
IMP_SCORE,2202,GO:0071229,2.0601e-01,4.0000e+01
IMP_SCORE,2203,GO:0071870,2.0599e-01,8.0000e+00
IMP_SCORE,2204,GO:0019992,2.0599e-01,2.0000e+01
IMP_SCORE,2205,GO:0030111,2.0598e-01,9.7000e+01
IMP_SCORE,2206,GO:0043516,2.0593e-01,1.9000e+01
IMP_SCORE,2207,GO:0001958,2.0591e-01,1.9000e+01
IMP_SCORE,2208,GO:0051172,2.0586e-01,2.2900e+02
IMP_SCORE,2209,GO:0035325,2.0573e-01,1.7000e+01
IMP_SCORE,2210,GO:0070663,2.0571e-01,6.9000e+01
IMP_SCORE,2211,GO:0031410,2.0569e-01,5.6600e+02
IMP_SCORE,2212,GO:0043113,2.0559e-01,2.7000e+01
IMP_SCORE,2213,GO:0043281,2.0558e-01,3.9000e+01
IMP_SCORE,2214,GO:0006936,2.0554e-01,1.3600e+02
IMP_SCORE,2215,GO:0001938,2.0549e-01,3.4000e+01
IMP_SCORE,2216,GO:0034341,2.0548e-01,8.0000e+01
IMP_SCORE,2217,GO:1901992,2.0547e-01,1.8000e+01
IMP_SCORE,2218,GO:0031625,2.0546e-01,1.1000e+02
IMP_SCORE,2219,GO:0046488,2.0543e-01,8.8000e+01
IMP_SCORE,2220,GO:0032465,2.0531e-01,3.1000e+01
IMP_SCORE,2221,GO:0007597,2.0530e-01,2.1000e+01
IMP_SCORE,2222,GO:0097306,2.0529e-01,1.7000e+01
IMP_SCORE,2223,GO:0007611,2.0509e-01,8.7000e+01
IMP_SCORE,2224,GO:0008083,2.0508e-01,1.5100e+02
IMP_SCORE,2225,GO:0006704,2.0507e-01,4.0000e+00
IMP_SCORE,2226,GO:0007229,2.0506e-01,7.6000e+01
IMP_SCORE,2227,GO:1903556,2.0501e-01,2.5000e+01
IMP_SCORE,2228,GO:0045862,2.0498e-01,6.2000e+01
IMP_SCORE,2229,GO:0002548,2.0493e-01,1.5000e+01
IMP_SCORE,2230,GO:0043467,2.0492e-01,4.2000e+01
IMP_SCORE,2231,GO:0002020,2.0490e-01,6.8000e+01
IMP_SCORE,2232,GO:0031643,2.0488e-01,2.0000e+01
IMP_SCORE,2233,GO:1902743,2.0487e-01,2.1000e+01
IMP_SCORE,2234,GO:1903421,2.0484e-01,5.0000e+00
IMP_SCORE,2235,GO:0050768,2.0478e-01,1.0000e+02
IMP_SCORE,2236,GO:1901799,2.0478e-01,6.0000e+00
IMP_SCORE,2237,GO:1902555,2.0477e-01,5.0000e+00
IMP_SCORE,2238,GO:0032467,2.0473e-01,2.7000e+01
IMP_SCORE,2239,GO:0051258,2.0473e-01,1.4000e+01
IMP_SCORE,2240,GO:0019867,2.0469e-01,1.5400e+02
IMP_SCORE,2241,GO:0016830,2.0462e-01,4.4000e+01
IMP_SCORE,2242,GO:0060412,2.0459e-01,9.0000e+00
IMP_SCORE,2243,GO:0043233,2.0459e-01,4.4800e+02
IMP_SCORE,2244,GO:0050667,2.0452e-01,1.0000e+01
IMP_SCORE,2245,GO:0006022,2.0451e-01,1.0500e+02
IMP_SCORE,2246,GO:0042098,2.0444e-01,1.1000e+01
IMP_SCORE,2247,GO:0005283,2.0444e-01,4.0000e+00
IMP_SCORE,2248,GO:0014819,2.0443e-01,1.0000e+00
IMP_SCORE,2249,GO:1904355,2.0443e-01,1.9000e+01
IMP_SCORE,2250,GO:0002335,2.0441e-01,1.1000e+01
IMP_SCORE,2251,GO:0061462,2.0441e-01,1.2000e+01
IMP_SCORE,2252,GO:0097153,2.0440e-01,2.2000e+01
IMP_SCORE,2253,GO:0032536,2.0438e-01,1.0000e+01
IMP_SCORE,2254,GO:0045121,2.0438e-01,1.4800e+02
IMP_SCORE,2255,GO:0061098,2.0436e-01,2.0000e+01
IMP_SCORE,2256,GO:0072676,2.0435e-01,2.1000e+01
IMP_SCORE,2257,GO:0032878,2.0433e-01,9.0000e+00
IMP_SCORE,2258,GO:0034599,2.0433e-01,3.7000e+01
IMP_SCORE,2259,GO:0006954,2.0432e-01,2.1500e+02
IMP_SCORE,2260,GO:0044723,2.0429e-01,1.9300e+02
IMP_SCORE,2261,GO:0031994,2.0427e-01,1.3000e+01
IMP_SCORE,2262,GO:0031593,2.0426e-01,2.1000e+01
IMP_SCORE,2263,GO:0035640,2.0424e-01,2.9000e+01
IMP_SCORE,2264,GO:0044422,2.0419e-01,1.5650e+03
IMP_SCORE,2265,GO:0097746,2.0403e-01,3.8000e+01
IMP_SCORE,2266,GO:0061099,2.0400e-01,1.4000e+01
IMP_SCORE,2267,GO:0032496,2.0399e-01,1.1800e+02
IMP_SCORE,2268,GO:0044801,2.0397e-01,6.8000e+01
IMP_SCORE,2269,GO:0045606,2.0397e-01,4.0000e+00
IMP_SCORE,2270,GO:0055088,2.0392e-01,2.7000e+01
IMP_SCORE,2271,GO:0048485,2.0386e-01,1.6000e+01
IMP_SCORE,2272,GO:0043588,2.0385e-01,2.5000e+01
IMP_SCORE,2273,GO:0043177,2.0378e-01,1.2100e+02
IMP_SCORE,2274,GO:0007272,2.0362e-01,7.8000e+01
IMP_SCORE,2275,GO:0042119,2.0362e-01,1.3100e+02
IMP_SCORE,2276,GO:0001205,2.0350e-01,1.1000e+01
IMP_SCORE,2277,GO:0045540,2.0349e-01,6.0000e+00
IMP_SCORE,2278,GO:0046364,2.0349e-01,2.8000e+01
IMP_SCORE,2279,GO:0010469,2.0347e-01,3.2000e+01
IMP_SCORE,2280,GO:0032409,2.0345e-01,8.9000e+01
IMP_SCORE,2281,GO:0071900,2.0345e-01,1.1100e+02
IMP_SCORE,2282,GO:0035278,2.0345e-01,1.6000e+01
IMP_SCORE,2283,GO:0006559,2.0342e-01,2.3000e+01
IMP_SCORE,2284,GO:0050891,2.0333e-01,2.5000e+01
IMP_SCORE,2285,GO:0030296,2.0331e-01,9.0000e+00
IMP_SCORE,2286,GO:0030140,2.0323e-01,9.0000e+00
IMP_SCORE,2287,GO:0005739,2.0320e-01,6.8900e+02
IMP_SCORE,2288,GO:0035567,2.0315e-01,3.1000e+01
IMP_SCORE,2289,GO:0005654,2.0313e-01,9.9800e+02
IMP_SCORE,2290,GO:0005736,2.0310e-01,5.0000e+00
IMP_SCORE,2291,GO:0002861,2.0304e-01,1.1000e+01
IMP_SCORE,2292,GO:1900034,2.0304e-01,5.9000e+01
IMP_SCORE,2293,GO:0098631,2.0304e-01,4.4000e+01
IMP_SCORE,2294,GO:0051973,2.0301e-01,2.8000e+01
IMP_SCORE,2295,GO:0002275,2.0290e-01,1.2400e+02
IMP_SCORE,2296,GO:1903829,2.0288e-01,1.0700e+02
IMP_SCORE,2297,GO:0000018,2.0287e-01,1.2000e+01
IMP_SCORE,2298,GO:0030239,2.0283e-01,6.0000e+00
IMP_SCORE,2299,GO:0003299,2.0280e-01,5.0000e+00
IMP_SCORE,2300,GO:0055070,2.0277e-01,2.0000e+01
IMP_SCORE,2301,GO:0098852,2.0275e-01,2.6300e+02
IMP_SCORE,2302,GO:0000904,2.0273e-01,4.6000e+01
IMP_SCORE,2303,GO:0008238,2.0264e-01,1.3600e+02
IMP_SCORE,2304,GO:0098805,2.0263e-01,5.3500e+02
IMP_SCORE,2305,GO:0042577,2.0253e-01,3.0000e+01
IMP_SCORE,2306,GO:0060441,2.0253e-01,1.3000e+01
IMP_SCORE,2307,GO:0060840,2.0248e-01,7.0000e+00
IMP_SCORE,2308,GO:0050851,2.0237e-01,5.9000e+01
IMP_SCORE,2309,GO:0048713,2.0235e-01,1.7000e+01
IMP_SCORE,2310,GO:2000145,2.0234e-01,2.1700e+02
IMP_SCORE,2311,GO:0071375,2.0229e-01,5.2000e+01
IMP_SCORE,2312,GO:0000077,2.0223e-01,2.7000e+01
IMP_SCORE,2313,GO:0005737,2.0222e-01,1.8820e+03
IMP_SCORE,2314,GO:0060284,2.0220e-01,2.3000e+02
IMP_SCORE,2315,GO:0044700,2.0219e-01,2.7000e+02
IMP_SCORE,2316,GO:0030029,2.0216e-01,1.5800e+02
IMP_SCORE,2317,GO:0019318,2.0215e-01,9.2000e+01
IMP_SCORE,2318,GO:0005234,2.0214e-01,1.4000e+01
IMP_SCORE,2319,GO:0042287,2.0212e-01,3.5000e+01
IMP_SCORE,2320,GO:0002460,2.0210e-01,4.8000e+01
IMP_SCORE,2321,GO:0009083,2.0210e-01,4.1000e+01
IMP_SCORE,2322,GO:2000310,2.0203e-01,5.0000e+00
IMP_SCORE,2323,GO:0007271,2.0203e-01,2.1000e+01
IMP_SCORE,2324,GO:0051640,2.0200e-01,1.1300e+02
IMP_SCORE,2325,GO:0009894,2.0197e-01,2.2400e+02
IMP_SCORE,2326,GO:0070741,2.0186e-01,1.2000e+01
IMP_SCORE,2327,GO:0046627,2.0185e-01,2.1000e+01
IMP_SCORE,2328,GO:0070849,2.0178e-01,9.0000e+00
IMP_SCORE,2329,GO:0009187,2.0178e-01,9.0000e+00
IMP_SCORE,2330,GO:0006107,2.0175e-01,5.0000e+00
IMP_SCORE,2331,GO:0055002,2.0168e-01,4.9000e+01
IMP_SCORE,2332,GO:0051173,2.0157e-01,2.7500e+02
IMP_SCORE,2333,GO:0045785,2.0157e-01,1.4100e+02
IMP_SCORE,2334,GO:0007224,2.0155e-01,3.1000e+01
IMP_SCORE,2335,GO:0003013,2.0149e-01,8.0000e+01
IMP_SCORE,2336,GO:0055072,2.0148e-01,4.2000e+01
IMP_SCORE,2337,GO:0007159,2.0146e-01,4.0000e+01
IMP_SCORE,2338,GO:0043523,2.0141e-01,4.7000e+01
IMP_SCORE,2339,GO:0071392,2.0139e-01,2.5000e+01
IMP_SCORE,2340,GO:0030099,2.0137e-01,7.9000e+01
IMP_SCORE,2341,GO:0051480,2.0133e-01,7.4000e+01
IMP_SCORE,2342,GO:0048017,2.0128e-01,3.3000e+01
IMP_SCORE,2343,GO:0050863,2.0128e-01,7.3000e+01
IMP_SCORE,2344,GO:0031331,2.0125e-01,9.1000e+01
IMP_SCORE,2345,GO:0008022,2.0125e-01,8.0000e+01
IMP_SCORE,2346,GO:0010523,2.0122e-01,3.0000e+00
IMP_SCORE,2347,GO:0035066,2.0122e-01,1.3000e+01
IMP_SCORE,2348,GO:0044446,2.0111e-01,1.5680e+03
IMP_SCORE,2349,GO:0030150,2.0108e-01,5.0000e+00
IMP_SCORE,2350,GO:0022407,2.0105e-01,1.1700e+02
IMP_SCORE,2351,GO:0042803,2.0091e-01,4.2600e+02
IMP_SCORE,2352,GO:0010833,2.0090e-01,5.0000e+00
IMP_SCORE,2353,GO:0019730,2.0089e-01,5.5000e+01
IMP_SCORE,2354,GO:0051645,2.0089e-01,1.2000e+01
IMP_SCORE,2355,GO:0044773,2.0087e-01,1.4000e+01
IMP_SCORE,2356,GO:0031965,2.0084e-01,2.9100e+02
IMP_SCORE,2357,GO:0005539,2.0083e-01,1.8600e+02
IMP_SCORE,2358,GO:0005977,2.0082e-01,2.1000e+01
IMP_SCORE,2359,GO:0045017,2.0080e-01,9.8000e+01
IMP_SCORE,2360,GO:0043025,2.0075e-01,2.0200e+02
IMP_SCORE,2361,GO:0002674,2.0069e-01,5.0000e+00
IMP_SCORE,2362,GO:0010950,2.0069e-01,4.7000e+01
IMP_SCORE,2363,GO:0070169,2.0065e-01,1.1000e+01
IMP_SCORE,2364,GO:0018195,2.0062e-01,2.3000e+01
IMP_SCORE,2365,GO:1902653,2.0061e-01,2.1000e+01
IMP_SCORE,2366,GO:0045981,2.0058e-01,2.3000e+01
IMP_SCORE,2367,GO:0044774,2.0057e-01,1.5000e+01
IMP_SCORE,2368,GO:2000178,2.0052e-01,8.0000e+00
IMP_SCORE,2369,GO:0060079,2.0048e-01,1.8000e+01
IMP_SCORE,2370,GO:0009411,2.0046e-01,3.6000e+01
IMP_SCORE,2371,GO:1903900,2.0041e-01,5.3000e+01
IMP_SCORE,2372,GO:0002820,2.0041e-01,1.3000e+01
IMP_SCORE,2373,GO:0051496,2.0040e-01,2.6000e+01
IMP_SCORE,2374,GO:0007015,2.0038e-01,1.0200e+02
IMP_SCORE,2375,GO:0055001,2.0036e-01,4.8000e+01
IMP_SCORE,2376,GO:1901021,2.0031e-01,9.0000e+00
IMP_SCORE,2377,GO:0044444,2.0030e-01,1.5930e+03
IMP_SCORE,2378,GO:0016811,2.0029e-01,1.0900e+02
IMP_SCORE,2379,GO:0005839,2.0024e-01,1.1000e+01
IMP_SCORE,2380,GO:0042044,2.0016e-01,4.3000e+01
IMP_SCORE,2381,GO:0071322,2.0015e-01,4.2000e+01
IMP_SCORE,2382,GO:0032206,2.0008e-01,2.5000e+01
IMP_SCORE,2383,GO:0043647,2.0000e-01,5.5000e+01
IMP_SCORE,2384,GO:0051239,2.0000e-01,6.2900e+02
IMP_SCORE,2385,GO:0098641,2.0000e-01,2.1000e+01
IMP_SCORE,2386,GO:0042169,1.9993e-01,2.6000e+01
IMP_SCORE,2387,GO:0060562,1.9993e-01,2.5000e+01
IMP_SCORE,2388,GO:0051403,1.9991e-01,1.9000e+01
IMP_SCORE,2389,GO:0006607,1.9989e-01,2.1000e+01
IMP_SCORE,2390,GO:1902176,1.9985e-01,9.0000e+00
IMP_SCORE,2391,GO:0048646,1.9982e-01,2.7000e+02
IMP_SCORE,2392,GO:0045927,1.9980e-01,6.9000e+01
IMP_SCORE,2393,GO:0001817,1.9978e-01,1.7000e+02
IMP_SCORE,2394,GO:0030659,1.9976e-01,2.9200e+02
IMP_SCORE,2395,GO:0051235,1.9972e-01,8.4000e+01
IMP_SCORE,2396,GO:0005125,1.9962e-01,2.1200e+02
IMP_SCORE,2397,GO:0099106,1.9955e-01,6.5000e+01
IMP_SCORE,2398,GO:0042632,1.9947e-01,1.7000e+01
IMP_SCORE,2399,GO:0048741,1.9938e-01,1.5000e+01
IMP_SCORE,2400,GO:0030335,1.9937e-01,1.1000e+02
IMP_SCORE,2401,GO:0030291,1.9934e-01,2.4000e+01
IMP_SCORE,2402,GO:0005796,1.9934e-01,4.3000e+01
IMP_SCORE,2403,GO:0090287,1.9934e-01,8.8000e+01
IMP_SCORE,2404,GO:2001236,1.9934e-01,4.7000e+01
IMP_SCORE,2405,GO:0035296,1.9928e-01,3.2000e+01
IMP_SCORE,2406,GO:0008180,1.9922e-01,1.1000e+01
IMP_SCORE,2407,GO:0019752,1.9920e-01,2.6600e+02
IMP_SCORE,2408,GO:1901214,1.9919e-01,6.5000e+01
IMP_SCORE,2409,GO:0043549,1.9918e-01,1.4900e+02
IMP_SCORE,2410,GO:2000146,1.9918e-01,8.5000e+01
IMP_SCORE,2411,GO:0046132,1.9916e-01,1.0000e+01
IMP_SCORE,2412,GO:0046148,1.9915e-01,1.8000e+01
IMP_SCORE,2413,GO:0030155,1.9915e-01,2.5000e+02
IMP_SCORE,2414,GO:0050918,1.9914e-01,2.4000e+01
IMP_SCORE,2415,GO:0031345,1.9914e-01,8.2000e+01
IMP_SCORE,2416,GO:0001882,1.9907e-01,1.6400e+02
IMP_SCORE,2417,GO:1902533,1.9900e-01,2.0300e+02
IMP_SCORE,2418,GO:0010033,1.9900e-01,5.8100e+02
IMP_SCORE,2419,GO:0060548,1.9894e-01,2.8900e+02
IMP_SCORE,2420,GO:0010927,1.9882e-01,4.2000e+01
IMP_SCORE,2421,GO:1903706,1.9876e-01,1.1100e+02
IMP_SCORE,2422,GO:0031960,1.9873e-01,4.0000e+01
IMP_SCORE,2423,GO:0006730,1.9867e-01,4.4000e+01
IMP_SCORE,2424,GO:0045185,1.9867e-01,3.4000e+01
IMP_SCORE,2425,GO:0048814,1.9866e-01,2.8000e+01
IMP_SCORE,2426,GO:1901386,1.9865e-01,5.0000e+00
IMP_SCORE,2427,GO:0051654,1.9861e-01,7.0000e+00
IMP_SCORE,2428,GO:0030032,1.9861e-01,1.3000e+01
IMP_SCORE,2429,GO:0043067,1.9855e-01,4.2000e+02
IMP_SCORE,2430,GO:0007212,1.9853e-01,3.4000e+01
IMP_SCORE,2431,GO:0007422,1.9846e-01,4.0000e+01
IMP_SCORE,2432,GO:0032535,1.9841e-01,8.3000e+01
IMP_SCORE,2433,GO:0061035,1.9836e-01,1.6000e+01
IMP_SCORE,2434,GO:1901678,1.9832e-01,1.4000e+01
IMP_SCORE,2435,GO:0033500,1.9829e-01,6.0000e+01
IMP_SCORE,2436,GO:0048872,1.9827e-01,4.6000e+01
IMP_SCORE,2437,GO:0071871,1.9826e-01,8.0000e+00
IMP_SCORE,2438,GO:0032438,1.9826e-01,9.0000e+00
IMP_SCORE,2439,GO:0048812,1.9823e-01,1.0600e+02
IMP_SCORE,2440,GO:0031346,1.9813e-01,8.7000e+01
IMP_SCORE,2441,GO:1901342,1.9812e-01,9.5000e+01
IMP_SCORE,2442,GO:1901018,1.9812e-01,1.0000e+00
IMP_SCORE,2443,GO:0008565,1.9812e-01,4.7000e+01
IMP_SCORE,2444,GO:0009220,1.9808e-01,5.0000e+00
IMP_SCORE,2445,GO:0071621,1.9806e-01,3.5000e+01
IMP_SCORE,2446,GO:0021756,1.9798e-01,1.5000e+01
IMP_SCORE,2447,GO:0014743,1.9796e-01,9.0000e+00
IMP_SCORE,2448,GO:0009651,1.9784e-01,3.0000e+00
IMP_SCORE,2449,GO:0002253,1.9784e-01,1.4200e+02
IMP_SCORE,2450,GO:0048247,1.9779e-01,1.1000e+01
IMP_SCORE,2451,GO:0007216,1.9775e-01,1.7000e+01
IMP_SCORE,2452,GO:0044242,1.9770e-01,8.2000e+01
IMP_SCORE,2453,GO:0061045,1.9757e-01,2.4000e+01
IMP_SCORE,2454,GO:1902115,1.9749e-01,8.1000e+01
IMP_SCORE,2455,GO:0061014,1.9745e-01,1.1000e+01
IMP_SCORE,2456,GO:0006684,1.9738e-01,1.0000e+01
IMP_SCORE,2457,GO:0002521,1.9729e-01,9.7000e+01
IMP_SCORE,2458,GO:1901617,1.9715e-01,8.4000e+01
IMP_SCORE,2459,GO:0030072,1.9714e-01,1.7000e+01
IMP_SCORE,2460,GO:0099094,1.9704e-01,5.5000e+01
IMP_SCORE,2461,GO:0031401,1.9699e-01,2.0600e+02
IMP_SCORE,2462,GO:0036442,1.9699e-01,5.0000e+00
IMP_SCORE,2463,GO:0070887,1.9697e-01,3.8000e+02
IMP_SCORE,2464,GO:1905515,1.9696e-01,6.0000e+00
IMP_SCORE,2465,GO:0033688,1.9693e-01,2.1000e+01
IMP_SCORE,2466,GO:0048589,1.9692e-01,1.4400e+02
IMP_SCORE,2467,GO:0032870,1.9689e-01,1.0200e+02
IMP_SCORE,2468,GO:0043254,1.9688e-01,1.2400e+02
IMP_SCORE,2469,GO:0048666,1.9681e-01,6.0000e+01
IMP_SCORE,2470,GO:0043492,1.9678e-01,5.6000e+01
IMP_SCORE,2471,GO:0007266,1.9677e-01,3.8000e+01
IMP_SCORE,2472,GO:0046889,1.9675e-01,2.2000e+01
IMP_SCORE,2473,GO:0090200,1.9672e-01,9.0000e+00
IMP_SCORE,2474,GO:0004871,1.9670e-01,5.4600e+02
IMP_SCORE,2475,GO:0071417,1.9667e-01,8.6000e+01
IMP_SCORE,2476,GO:0043280,1.9665e-01,4.0000e+01
IMP_SCORE,2477,GO:0002832,1.9658e-01,2.2000e+01
IMP_SCORE,2478,GO:0032332,1.9655e-01,8.0000e+00
IMP_SCORE,2479,GO:0042110,1.9652e-01,5.2000e+01
IMP_SCORE,2480,GO:0071363,1.9648e-01,6.6000e+01
IMP_SCORE,2481,GO:0016447,1.9647e-01,5.0000e+00
IMP_SCORE,2482,GO:0005080,1.9645e-01,2.3000e+01
IMP_SCORE,2483,GO:0032838,1.9628e-01,2.4000e+01
IMP_SCORE,2484,GO:0071407,1.9627e-01,9.6000e+01
IMP_SCORE,2485,GO:0050680,1.9627e-01,3.8000e+01
IMP_SCORE,2486,GO:0010907,1.9626e-01,1.3000e+01
IMP_SCORE,2487,GO:0035148,1.9624e-01,3.7000e+01
IMP_SCORE,2488,GO:0042634,1.9624e-01,6.0000e+00
IMP_SCORE,2489,GO:1901652,1.9617e-01,7.7000e+01
IMP_SCORE,2490,GO:0044432,1.9615e-01,6.7200e+02
IMP_SCORE,2491,GO:0010971,1.9613e-01,5.0000e+00
IMP_SCORE,2492,GO:0051282,1.9606e-01,2.7000e+01
IMP_SCORE,2493,GO:2000147,1.9604e-01,1.1000e+02
IMP_SCORE,2494,GO:0007613,1.9588e-01,8.4000e+01
IMP_SCORE,2495,GO:0042330,1.9581e-01,1.3100e+02
IMP_SCORE,2496,GO:0071222,1.9576e-01,3.5000e+01
IMP_SCORE,2497,GO:0051607,1.9572e-01,7.9000e+01
IMP_SCORE,2498,GO:2000026,1.9572e-01,4.0900e+02
IMP_SCORE,2499,GO:0042157,1.9570e-01,6.2000e+01
IMP_SCORE,2500,GO:0043034,1.9569e-01,4.8000e+01
IMP_SCORE,2501,GO:0001227,1.9569e-01,4.9000e+01
IMP_SCORE,2502,GO:0009268,1.9566e-01,2.3000e+01
IMP_SCORE,2503,GO:2000241,1.9564e-01,4.7000e+01
IMP_SCORE,2504,GO:1901565,1.9563e-01,2.1200e+02
IMP_SCORE,2505,GO:0019787,1.9561e-01,1.9200e+02
IMP_SCORE,2506,GO:0030017,1.9550e-01,2.8000e+01
IMP_SCORE,2507,GO:0060314,1.9542e-01,5.0000e+00
IMP_SCORE,2508,GO:0032970,1.9537e-01,1.1300e+02
IMP_SCORE,2509,GO:0005844,1.9526e-01,2.0000e+01
IMP_SCORE,2510,GO:0002504,1.9515e-01,7.1000e+01
IMP_SCORE,2511,GO:0010831,1.9514e-01,1.2000e+01
IMP_SCORE,2512,GO:0002683,1.9504e-01,1.7600e+02
IMP_SCORE,2513,GO:0032374,1.9501e-01,1.4000e+01
IMP_SCORE,2514,GO:0050867,1.9498e-01,8.9000e+01
IMP_SCORE,2515,GO:0035590,1.9496e-01,4.1000e+01
IMP_SCORE,2516,GO:0032288,1.9494e-01,5.0000e+00
IMP_SCORE,2517,GO:0043195,1.9494e-01,2.0000e+01
IMP_SCORE,2518,GO:0098531,1.9492e-01,1.8000e+01
IMP_SCORE,2519,GO:0018022,1.9482e-01,1.1000e+01
IMP_SCORE,2520,GO:0043043,1.9480e-01,7.4000e+01
IMP_SCORE,2521,GO:0051284,1.9479e-01,3.0000e+00
IMP_SCORE,2522,GO:0005070,1.9472e-01,5.3000e+01
IMP_SCORE,2523,GO:0007029,1.9471e-01,1.7000e+01
IMP_SCORE,2524,GO:0098857,1.9471e-01,1.3600e+02
IMP_SCORE,2525,GO:0043124,1.9467e-01,2.7000e+01
IMP_SCORE,2526,GO:1903391,1.9464e-01,1.7000e+01
IMP_SCORE,2527,GO:0034315,1.9463e-01,1.2000e+01
IMP_SCORE,2528,GO:1901071,1.9461e-01,5.8000e+01
IMP_SCORE,2529,GO:0008643,1.9460e-01,5.2000e+01
IMP_SCORE,2530,GO:0050997,1.9460e-01,1.1000e+01
IMP_SCORE,2531,GO:0010923,1.9460e-01,6.1000e+01
IMP_SCORE,2532,GO:0050857,1.9442e-01,1.6000e+01
IMP_SCORE,2533,GO:0007250,1.9442e-01,8.0000e+00
IMP_SCORE,2534,GO:0044724,1.9434e-01,8.5000e+01
IMP_SCORE,2535,GO:0036294,1.9429e-01,3.7000e+01
IMP_SCORE,2536,GO:0006575,1.9428e-01,1.0200e+02
IMP_SCORE,2537,GO:0021549,1.9424e-01,3.8000e+01
IMP_SCORE,2538,GO:0072522,1.9424e-01,3.0000e+01
IMP_SCORE,2539,GO:0008064,1.9423e-01,5.2000e+01
IMP_SCORE,2540,GO:0010557,1.9410e-01,2.2400e+02
IMP_SCORE,2541,GO:0001085,1.9400e-01,5.4000e+01
IMP_SCORE,2542,GO:0045646,1.9399e-01,8.0000e+00
IMP_SCORE,2543,GO:0046621,1.9389e-01,6.0000e+00
IMP_SCORE,2544,GO:0030687,1.9386e-01,2.7000e+01
IMP_SCORE,2545,GO:1902275,1.9385e-01,2.7000e+01
IMP_SCORE,2546,GO:0003725,1.9384e-01,7.0000e+01
IMP_SCORE,2547,GO:1904018,1.9383e-01,7.2000e+01
IMP_SCORE,2548,GO:0048246,1.9383e-01,9.0000e+00
IMP_SCORE,2549,GO:0045687,1.9381e-01,2.1000e+01
IMP_SCORE,2550,GO:0048015,1.9380e-01,3.0000e+01
IMP_SCORE,2551,GO:0051591,1.9377e-01,3.0000e+01
IMP_SCORE,2552,GO:1901215,1.9371e-01,5.4000e+01
IMP_SCORE,2553,GO:0005819,1.9368e-01,7.9000e+01
IMP_SCORE,2554,GO:0048487,1.9367e-01,1.3000e+01
IMP_SCORE,2555,GO:0010955,1.9365e-01,1.3000e+01
IMP_SCORE,2556,GO:0006446,1.9363e-01,2.6000e+01
IMP_SCORE,2557,GO:0043209,1.9362e-01,1.9400e+02
IMP_SCORE,2558,GO:0043434,1.9352e-01,8.8000e+01
IMP_SCORE,2559,GO:0004601,1.9350e-01,4.2000e+01
IMP_SCORE,2560,GO:0050778,1.9345e-01,1.4000e+02
IMP_SCORE,2561,GO:1903115,1.9344e-01,9.0000e+00
IMP_SCORE,2562,GO:0009066,1.9335e-01,4.5000e+01
IMP_SCORE,2563,GO:0006520,1.9331e-01,1.2800e+02
IMP_SCORE,2564,GO:0071564,1.9327e-01,6.0000e+00
IMP_SCORE,2565,GO:0019218,1.9325e-01,1.9000e+01
IMP_SCORE,2566,GO:0016010,1.9323e-01,2.7000e+01
IMP_SCORE,2567,GO:1903779,1.9316e-01,4.8000e+01
IMP_SCORE,2568,GO:0070423,1.9310e-01,5.0000e+00
IMP_SCORE,2569,GO:0071248,1.9303e-01,7.7000e+01
IMP_SCORE,2570,GO:0044699,1.9302e-01,1.5540e+03
IMP_SCORE,2571,GO:0008239,1.9295e-01,3.0000e+01
IMP_SCORE,2572,GO:0043369,1.9292e-01,1.2000e+01
IMP_SCORE,2573,GO:2000278,1.9290e-01,2.7000e+01
IMP_SCORE,2574,GO:0005540,1.9286e-01,8.2000e+01
IMP_SCORE,2575,GO:0031667,1.9281e-01,1.2500e+02
IMP_SCORE,2576,GO:0051241,1.9280e-01,2.9700e+02
IMP_SCORE,2577,GO:0005230,1.9278e-01,2.8000e+01
IMP_SCORE,2578,GO:0051353,1.9277e-01,1.4000e+01
IMP_SCORE,2579,GO:0008285,1.9269e-01,2.6700e+02
IMP_SCORE,2580,GO:0051254,1.9263e-01,2.1800e+02
IMP_SCORE,2581,GO:0015459,1.9261e-01,5.1000e+01
IMP_SCORE,2582,GO:0006606,1.9258e-01,3.4000e+01
IMP_SCORE,2583,GO:0051898,1.9258e-01,2.0000e+01
IMP_SCORE,2584,GO:0061029,1.9257e-01,5.0000e+00
IMP_SCORE,2585,GO:0048869,1.9255e-01,8.6400e+02
IMP_SCORE,2586,GO:0009141,1.9255e-01,3.6000e+01
IMP_SCORE,2587,GO:0006259,1.9251e-01,1.7000e+02
IMP_SCORE,2588,GO:0001990,1.9251e-01,1.2000e+01
IMP_SCORE,2589,GO:0070382,1.9249e-01,8.9000e+01
IMP_SCORE,2590,GO:0007569,1.9247e-01,6.0000e+00
IMP_SCORE,2591,GO:0032675,1.9246e-01,2.1000e+01
IMP_SCORE,2592,GO:0002697,1.9244e-01,1.1300e+02
IMP_SCORE,2593,GO:0001921,1.9241e-01,1.3000e+01
IMP_SCORE,2594,GO:0032989,1.9239e-01,1.6200e+02
IMP_SCORE,2595,GO:0010976,1.9238e-01,7.5000e+01
IMP_SCORE,2596,GO:0030518,1.9237e-01,2.4000e+01
IMP_SCORE,2597,GO:0034498,1.9235e-01,6.0000e+00
IMP_SCORE,2598,GO:0051716,1.9230e-01,6.0100e+02
IMP_SCORE,2599,GO:0006814,1.9229e-01,5.8000e+01
IMP_SCORE,2600,GO:2000243,1.9228e-01,7.0000e+00
IMP_SCORE,2601,GO:0050714,1.9226e-01,6.0000e+01
IMP_SCORE,2602,GO:0060341,1.9225e-01,2.3200e+02
IMP_SCORE,2603,GO:0030134,1.9222e-01,1.5000e+01
IMP_SCORE,2604,GO:0019935,1.9222e-01,1.2000e+01
IMP_SCORE,2605,GO:0050730,1.9217e-01,6.2000e+01
IMP_SCORE,2606,GO:1903169,1.9211e-01,3.0000e+01
IMP_SCORE,2607,GO:0048863,1.9205e-01,4.0000e+01
IMP_SCORE,2608,GO:0018105,1.9202e-01,4.2000e+01
IMP_SCORE,2609,GO:0055038,1.9200e-01,5.6000e+01
IMP_SCORE,2610,GO:0044248,1.9195e-01,4.7100e+02
IMP_SCORE,2611,GO:0051240,1.9194e-01,3.4700e+02
IMP_SCORE,2612,GO:0032885,1.9192e-01,1.7000e+01
IMP_SCORE,2613,GO:0099516,1.9187e-01,5.1000e+01
IMP_SCORE,2614,GO:0042625,1.9186e-01,3.7000e+01
IMP_SCORE,2615,GO:0016605,1.9178e-01,4.0000e+01
IMP_SCORE,2616,GO:0036508,1.9177e-01,5.0000e+00
IMP_SCORE,2617,GO:0010038,1.9169e-01,1.7200e+02
IMP_SCORE,2618,GO:0031970,1.9168e-01,7.6000e+01
IMP_SCORE,2619,GO:0030426,1.9164e-01,8.4000e+01
IMP_SCORE,2620,GO:0043627,1.9164e-01,4.4000e+01
IMP_SCORE,2621,GO:0016241,1.9161e-01,5.2000e+01
IMP_SCORE,2622,GO:0017147,1.9160e-01,3.2000e+01
IMP_SCORE,2623,GO:0046677,1.9160e-01,2.5000e+01
IMP_SCORE,2624,GO:0090322,1.9157e-01,2.6000e+01
IMP_SCORE,2625,GO:1904063,1.9156e-01,8.0000e+00
IMP_SCORE,2626,GO:0031274,1.9154e-01,5.0000e+00
IMP_SCORE,2627,GO:0002684,1.9146e-01,2.0700e+02
IMP_SCORE,2628,GO:0006476,1.9136e-01,1.8000e+01
IMP_SCORE,2629,GO:0006296,1.9130e-01,7.0000e+00
IMP_SCORE,2630,GO:0007010,1.9129e-01,3.3500e+02
IMP_SCORE,2631,GO:0032652,1.9123e-01,2.3000e+01
IMP_SCORE,2632,GO:0030331,1.9120e-01,2.5000e+01
IMP_SCORE,2633,GO:0007254,1.9118e-01,1.3000e+01
IMP_SCORE,2634,GO:0001774,1.9118e-01,2.3000e+01
IMP_SCORE,2635,GO:0019725,1.9111e-01,2.4400e+02
IMP_SCORE,2636,GO:0010639,1.9108e-01,9.2000e+01
IMP_SCORE,2637,GO:0009896,1.9107e-01,1.1700e+02
IMP_SCORE,2638,GO:0051766,1.9107e-01,2.8000e+01
IMP_SCORE,2639,GO:0007169,1.9107e-01,2.1300e+02
IMP_SCORE,2640,GO:0010669,1.9095e-01,2.0000e+01
IMP_SCORE,2641,GO:0016298,1.9095e-01,8.8000e+01
IMP_SCORE,2642,GO:0070873,1.9094e-01,1.6000e+01
IMP_SCORE,2643,GO:0005768,1.9094e-01,3.0800e+02
IMP_SCORE,2644,GO:0044433,1.9091e-01,4.6400e+02
IMP_SCORE,2645,GO:0044459,1.9090e-01,9.8500e+02
IMP_SCORE,2646,GO:0045165,1.9090e-01,4.4000e+01
IMP_SCORE,2647,GO:0010638,1.9087e-01,1.6000e+02
IMP_SCORE,2648,GO:0042573,1.9086e-01,2.0000e+01
IMP_SCORE,2649,GO:0008654,1.9086e-01,1.0100e+02
IMP_SCORE,2650,GO:0097060,1.9082e-01,1.7500e+02
IMP_SCORE,2651,GO:0090102,1.9082e-01,1.4000e+01
IMP_SCORE,2652,GO:0019682,1.9082e-01,1.1000e+01
IMP_SCORE,2653,GO:0031258,1.9080e-01,2.1000e+01
IMP_SCORE,2654,GO:0003016,1.9076e-01,1.7000e+01
IMP_SCORE,2655,GO:0071695,1.9076e-01,2.6000e+01
IMP_SCORE,2656,GO:0006897,1.9072e-01,3.4200e+02
IMP_SCORE,2657,GO:0050727,1.9068e-01,1.0200e+02
IMP_SCORE,2658,GO:0043167,1.9065e-01,1.6270e+03
IMP_SCORE,2659,GO:0051270,1.9065e-01,2.0700e+02
IMP_SCORE,2660,GO:0045071,1.9059e-01,3.2000e+01
IMP_SCORE,2661,GO:0044033,1.9051e-01,1.5000e+01
IMP_SCORE,2662,GO:0003705,1.9046e-01,4.5000e+01
IMP_SCORE,2663,GO:0032732,1.9046e-01,1.5000e+01
IMP_SCORE,2664,GO:0090090,1.9042e-01,3.1000e+01
IMP_SCORE,2665,GO:0001228,1.9034e-01,6.5000e+01
IMP_SCORE,2666,GO:1901862,1.9033e-01,7.0000e+00
IMP_SCORE,2667,GO:0051261,1.9031e-01,1.6000e+01
IMP_SCORE,2668,GO:0010165,1.9030e-01,1.9000e+01
IMP_SCORE,2669,GO:0038179,1.9029e-01,1.7000e+01
IMP_SCORE,2670,GO:0010181,1.9011e-01,1.9000e+01
IMP_SCORE,2671,GO:0044282,1.9011e-01,1.6500e+02
IMP_SCORE,2672,GO:0044767,1.9007e-01,1.3000e+03
IMP_SCORE,2673,GO:0051219,1.9007e-01,2.3000e+01
IMP_SCORE,2674,GO:0045935,1.9006e-01,2.0100e+02
IMP_SCORE,2675,GO:0045913,1.9002e-01,1.8000e+01
IMP_SCORE,2676,GO:0022604,1.9001e-01,1.7400e+02
IMP_SCORE,2677,GO:0045934,1.9000e-01,1.8600e+02
IMP_SCORE,2678,GO:0016042,1.8981e-01,1.7900e+02
IMP_SCORE,2679,GO:0051693,1.8980e-01,2.0000e+01
IMP_SCORE,2680,GO:0030898,1.8975e-01,6.0000e+00
IMP_SCORE,2681,GO:0099518,1.8972e-01,6.0000e+00
IMP_SCORE,2682,GO:2001022,1.8972e-01,2.4000e+01
IMP_SCORE,2683,GO:0002702,1.8971e-01,2.9000e+01
IMP_SCORE,2684,GO:0016581,1.8971e-01,1.1000e+01
IMP_SCORE,2685,GO:0048538,1.8970e-01,1.1000e+01
IMP_SCORE,2686,GO:0016226,1.8969e-01,2.2000e+01
IMP_SCORE,2687,GO:0050890,1.8959e-01,1.6500e+02
IMP_SCORE,2688,GO:0043121,1.8957e-01,1.3000e+01
IMP_SCORE,2689,GO:0016064,1.8955e-01,6.0000e+00
IMP_SCORE,2690,GO:0071526,1.8952e-01,1.7000e+01
IMP_SCORE,2691,GO:0009952,1.8940e-01,2.8000e+01
IMP_SCORE,2692,GO:0034702,1.8934e-01,1.4400e+02
IMP_SCORE,2693,GO:0006949,1.8933e-01,3.8000e+01
IMP_SCORE,2694,GO:0090101,1.8933e-01,3.2000e+01
IMP_SCORE,2695,GO:0005096,1.8929e-01,1.7700e+02
IMP_SCORE,2696,GO:0031312,1.8922e-01,5.3000e+01
IMP_SCORE,2697,GO:0042430,1.8920e-01,2.1000e+01
IMP_SCORE,2698,GO:0060048,1.8917e-01,8.0000e+00
IMP_SCORE,2699,GO:0006873,1.8917e-01,1.4000e+02
IMP_SCORE,2700,GO:0017154,1.8911e-01,8.0000e+00
IMP_SCORE,2701,GO:0031982,1.8910e-01,1.0480e+03
IMP_SCORE,2702,GO:0050681,1.8908e-01,1.5000e+01
IMP_SCORE,2703,GO:0005635,1.8906e-01,1.5700e+02
IMP_SCORE,2704,GO:0016310,1.8904e-01,2.7200e+02
IMP_SCORE,2705,GO:0051897,1.8902e-01,2.4000e+01
IMP_SCORE,2706,GO:0006783,1.8899e-01,1.4000e+01
IMP_SCORE,2707,GO:0098590,1.8893e-01,4.7800e+02
IMP_SCORE,2708,GO:0097708,1.8888e-01,5.7100e+02
IMP_SCORE,2709,GO:1903828,1.8883e-01,6.3000e+01
IMP_SCORE,2710,GO:0031579,1.8883e-01,1.4000e+01
IMP_SCORE,2711,GO:0046514,1.8882e-01,2.1000e+01
IMP_SCORE,2712,GO:0034694,1.8881e-01,1.0000e+01
IMP_SCORE,2713,GO:0043491,1.8874e-01,1.4000e+01
IMP_SCORE,2714,GO:0042221,1.8871e-01,7.0400e+02
IMP_SCORE,2715,GO:1900424,1.8871e-01,8.0000e+00
IMP_SCORE,2716,GO:0003151,1.8869e-01,1.5000e+01
IMP_SCORE,2717,GO:0098791,1.8867e-01,1.2600e+02
IMP_SCORE,2718,GO:0016556,1.8860e-01,1.1000e+01
IMP_SCORE,2719,GO:0043217,1.8857e-01,2.6000e+01
IMP_SCORE,2720,GO:0090068,1.8857e-01,7.9000e+01
IMP_SCORE,2721,GO:0043122,1.8852e-01,1.4200e+02
IMP_SCORE,2722,GO:0002286,1.8850e-01,1.2000e+01
IMP_SCORE,2723,GO:0019439,1.8849e-01,1.5500e+02
IMP_SCORE,2724,GO:0040023,1.8846e-01,1.4000e+01
IMP_SCORE,2725,GO:0001067,1.8840e-01,1.6600e+02
IMP_SCORE,2726,GO:1902742,1.8840e-01,9.0000e+00
IMP_SCORE,2727,GO:0051383,1.8838e-01,5.0000e+00
IMP_SCORE,2728,GO:0046854,1.8832e-01,4.9000e+01
IMP_SCORE,2729,GO:0002758,1.8828e-01,7.3000e+01
IMP_SCORE,2730,GO:0045892,1.8828e-01,1.6000e+02
IMP_SCORE,2731,GO:0003009,1.8827e-01,1.3000e+01
IMP_SCORE,2732,GO:0006366,1.8826e-01,1.6500e+02
IMP_SCORE,2733,GO:0034629,1.8824e-01,1.5000e+01
IMP_SCORE,2734,GO:0034103,1.8820e-01,2.7000e+01
IMP_SCORE,2735,GO:0040008,1.8818e-01,2.5900e+02
IMP_SCORE,2736,GO:0090169,1.8815e-01,5.0000e+00
IMP_SCORE,2737,GO:0048489,1.8814e-01,2.6000e+01
IMP_SCORE,2738,GO:0009887,1.8813e-01,2.0500e+02
IMP_SCORE,2739,GO:0019827,1.8812e-01,4.3000e+01
IMP_SCORE,2740,GO:0071203,1.8812e-01,1.3000e+01
IMP_SCORE,2741,GO:0051650,1.8809e-01,4.1000e+01
IMP_SCORE,2742,GO:0032835,1.8798e-01,2.2000e+01
IMP_SCORE,2743,GO:0006959,1.8797e-01,1.4200e+02
IMP_SCORE,2744,GO:0019359,1.8795e-01,2.1000e+01
IMP_SCORE,2745,GO:0032940,1.8779e-01,2.1300e+02
IMP_SCORE,2746,GO:0006955,1.8776e-01,5.2500e+02
IMP_SCORE,2747,GO:0006362,1.8770e-01,5.0000e+00
IMP_SCORE,2748,GO:0032432,1.8768e-01,4.4000e+01
IMP_SCORE,2749,GO:0031124,1.8765e-01,2.0000e+01
IMP_SCORE,2750,GO:0002706,1.8765e-01,3.4000e+01
IMP_SCORE,2751,GO:0071331,1.8762e-01,2.4000e+01
IMP_SCORE,2752,GO:0044183,1.8760e-01,3.5000e+01
IMP_SCORE,2753,GO:0018146,1.8759e-01,1.0000e+01
IMP_SCORE,2754,GO:0014904,1.8759e-01,1.6000e+01
IMP_SCORE,2755,GO:0033673,1.8754e-01,8.8000e+01
IMP_SCORE,2756,GO:0001775,1.8751e-01,2.6100e+02
IMP_SCORE,2757,GO:0015108,1.8735e-01,5.3000e+01
IMP_SCORE,2758,GO:0097300,1.8731e-01,3.3000e+01
IMP_SCORE,2759,GO:0039535,1.8728e-01,4.0000e+00
IMP_SCORE,2760,GO:0010107,1.8727e-01,4.4000e+01
IMP_SCORE,2761,GO:0051438,1.8727e-01,1.4000e+01
IMP_SCORE,2762,GO:0034284,1.8726e-01,4.3000e+01
IMP_SCORE,2763,GO:0044257,1.8719e-01,1.0000e+01
IMP_SCORE,2764,GO:2000515,1.8718e-01,3.0000e+00
IMP_SCORE,2765,GO:2000765,1.8709e-01,2.0000e+00
IMP_SCORE,2766,GO:0050873,1.8704e-01,2.7000e+01
IMP_SCORE,2767,GO:1903793,1.8700e-01,1.7000e+01
IMP_SCORE,2768,GO:0048168,1.8697e-01,3.7000e+01
IMP_SCORE,2769,GO:0005242,1.8695e-01,3.8000e+01
IMP_SCORE,2770,GO:0051347,1.8694e-01,1.1300e+02
IMP_SCORE,2771,GO:0040014,1.8688e-01,3.0000e+01
IMP_SCORE,2772,GO:0048285,1.8688e-01,1.2700e+02
IMP_SCORE,2773,GO:0044060,1.8687e-01,1.1000e+01
IMP_SCORE,2774,GO:0010629,1.8683e-01,2.4000e+02
IMP_SCORE,2775,GO:0035337,1.8683e-01,4.1000e+01
IMP_SCORE,2776,GO:0008016,1.8681e-01,9.5000e+01
IMP_SCORE,2777,GO:0003735,1.8681e-01,7.3000e+01
IMP_SCORE,2778,GO:0045980,1.8676e-01,1.6000e+01
IMP_SCORE,2779,GO:0046058,1.8673e-01,7.0000e+00
IMP_SCORE,2780,GO:0005035,1.8672e-01,2.6000e+01
IMP_SCORE,2781,GO:0043616,1.8670e-01,7.0000e+00
IMP_SCORE,2782,GO:0033033,1.8667e-01,6.0000e+00
IMP_SCORE,2783,GO:0032515,1.8666e-01,7.0000e+00
IMP_SCORE,2784,GO:0030203,1.8664e-01,1.0800e+02
IMP_SCORE,2785,GO:0006650,1.8664e-01,1.6600e+02
IMP_SCORE,2786,GO:0035987,1.8662e-01,1.3000e+01
IMP_SCORE,2787,GO:0019228,1.8656e-01,1.0000e+01
IMP_SCORE,2788,GO:0032787,1.8655e-01,2.0700e+02
IMP_SCORE,2789,GO:1902749,1.8654e-01,2.7000e+01
IMP_SCORE,2790,GO:0019932,1.8645e-01,5.0000e+01
IMP_SCORE,2791,GO:0006558,1.8644e-01,2.3000e+01
IMP_SCORE,2792,GO:0005112,1.8637e-01,6.0000e+00
IMP_SCORE,2793,GO:0099118,1.8635e-01,3.2000e+01
IMP_SCORE,2794,GO:0048029,1.8627e-01,7.0000e+01
IMP_SCORE,2795,GO:0051153,1.8625e-01,4.4000e+01
IMP_SCORE,2796,GO:0048643,1.8625e-01,8.0000e+00
IMP_SCORE,2797,GO:0006284,1.8624e-01,1.0000e+01
IMP_SCORE,2798,GO:0033209,1.8619e-01,3.0000e+01
IMP_SCORE,2799,GO:0007213,1.8619e-01,2.9000e+01
IMP_SCORE,2800,GO:0051988,1.8619e-01,8.0000e+00
IMP_SCORE,2801,GO:0019221,1.8613e-01,2.4700e+02
IMP_SCORE,2802,GO:0051093,1.8613e-01,2.3100e+02
IMP_SCORE,2803,GO:0009931,1.8612e-01,2.9000e+01
IMP_SCORE,2804,GO:0004016,1.8606e-01,5.0000e+00
IMP_SCORE,2805,GO:0030120,1.8603e-01,3.5000e+01
IMP_SCORE,2806,GO:0031650,1.8600e-01,5.0000e+00
IMP_SCORE,2807,GO:0070300,1.8593e-01,3.5000e+01
IMP_SCORE,2808,GO:0061003,1.8592e-01,2.0000e+00
IMP_SCORE,2809,GO:1903522,1.8590e-01,1.0300e+02
IMP_SCORE,2810,GO:0071260,1.8588e-01,2.9000e+01
IMP_SCORE,2811,GO:0008610,1.8583e-01,2.0100e+02
IMP_SCORE,2812,GO:0017053,1.8578e-01,3.7000e+01
IMP_SCORE,2813,GO:0032413,1.8573e-01,6.0000e+00
IMP_SCORE,2814,GO:0030198,1.8573e-01,1.8200e+02
IMP_SCORE,2815,GO:0006623,1.8573e-01,1.6000e+01
IMP_SCORE,2816,GO:0043603,1.8572e-01,2.3400e+02
IMP_SCORE,2817,GO:0006906,1.8571e-01,3.0000e+01
IMP_SCORE,2818,GO:0045109,1.8570e-01,1.6000e+01
IMP_SCORE,2819,GO:0030425,1.8569e-01,2.1400e+02
IMP_SCORE,2820,GO:0042470,1.8566e-01,9.6000e+01
IMP_SCORE,2821,GO:0051260,1.8565e-01,1.5900e+02
IMP_SCORE,2822,GO:0034762,1.8562e-01,1.1800e+02
IMP_SCORE,2823,GO:0001942,1.8556e-01,1.5000e+01
IMP_SCORE,2824,GO:0050673,1.8549e-01,4.0000e+01
IMP_SCORE,2825,GO:0045055,1.8533e-01,1.7200e+02
IMP_SCORE,2826,GO:0071837,1.8531e-01,1.0000e+01
IMP_SCORE,2827,GO:0048786,1.8530e-01,1.2000e+01
IMP_SCORE,2828,GO:0098869,1.8526e-01,8.3000e+01
IMP_SCORE,2829,GO:0032412,1.8518e-01,6.9000e+01
IMP_SCORE,2830,GO:0002285,1.8515e-01,2.4000e+01
IMP_SCORE,2831,GO:0048588,1.8515e-01,3.0000e+01
IMP_SCORE,2832,GO:0004364,1.8512e-01,5.4000e+01
IMP_SCORE,2833,GO:0097435,1.8506e-01,1.3000e+02
IMP_SCORE,2834,GO:0005518,1.8500e-01,6.0000e+01
IMP_SCORE,2835,GO:0072657,1.8489e-01,1.2400e+02
IMP_SCORE,2836,GO:0048306,1.8488e-01,1.0000e+02
IMP_SCORE,2837,GO:1903050,1.8488e-01,4.3000e+01
IMP_SCORE,2838,GO:1904837,1.8485e-01,5.0000e+00
IMP_SCORE,2839,GO:0005689,1.8485e-01,6.0000e+00
IMP_SCORE,2840,GO:1902680,1.8485e-01,1.9500e+02
IMP_SCORE,2841,GO:0001934,1.8484e-01,1.4200e+02
IMP_SCORE,2842,GO:0045893,1.8473e-01,1.9100e+02
IMP_SCORE,2843,GO:0015250,1.8472e-01,1.9000e+01
IMP_SCORE,2844,GO:0019693,1.8471e-01,7.0000e+01
IMP_SCORE,2845,GO:0051129,1.8471e-01,1.8000e+02
IMP_SCORE,2846,GO:0071277,1.8468e-01,3.7000e+01
IMP_SCORE,2847,GO:0005622,1.8466e-01,7.5000e+02
IMP_SCORE,2848,GO:0050853,1.8466e-01,3.6000e+01
IMP_SCORE,2849,GO:0001912,1.8462e-01,1.6000e+01
IMP_SCORE,2850,GO:0046131,1.8458e-01,5.0000e+00
IMP_SCORE,2851,GO:0001819,1.8456e-01,1.0800e+02
IMP_SCORE,2852,GO:0043069,1.8454e-01,2.1500e+02
IMP_SCORE,2853,GO:0008344,1.8452e-01,5.0000e+01
IMP_SCORE,2854,GO:0021954,1.8451e-01,1.5000e+01
IMP_SCORE,2855,GO:0043388,1.8448e-01,1.2000e+01
IMP_SCORE,2856,GO:0044306,1.8442e-01,5.5000e+01
IMP_SCORE,2857,GO:0043005,1.8439e-01,4.6000e+02
IMP_SCORE,2858,GO:0036037,1.8434e-01,7.0000e+00
IMP_SCORE,2859,GO:0015931,1.8431e-01,9.8000e+01
IMP_SCORE,2860,GO:0030971,1.8427e-01,5.5000e+01
IMP_SCORE,2861,GO:2001251,1.8425e-01,2.1000e+01
IMP_SCORE,2862,GO:0015464,1.8425e-01,2.0000e+01
IMP_SCORE,2863,GO:0019471,1.8425e-01,8.0000e+00
IMP_SCORE,2864,GO:0043204,1.8424e-01,4.4000e+01
IMP_SCORE,2865,GO:0008179,1.8419e-01,3.0000e+00
IMP_SCORE,2866,GO:0033267,1.8417e-01,9.1000e+01
IMP_SCORE,2867,GO:0034330,1.8416e-01,1.3900e+02
IMP_SCORE,2868,GO:0050830,1.8414e-01,2.8000e+01
IMP_SCORE,2869,GO:0030010,1.8409e-01,2.7000e+01
IMP_SCORE,2870,GO:0046173,1.8408e-01,2.8000e+01
IMP_SCORE,2871,GO:0004722,1.8408e-01,4.3000e+01
IMP_SCORE,2872,GO:0031338,1.8403e-01,3.3000e+01
IMP_SCORE,2873,GO:0000387,1.8394e-01,5.0000e+00
IMP_SCORE,2874,GO:0034969,1.8392e-01,2.7000e+01
IMP_SCORE,2875,GO:1901879,1.8376e-01,3.5000e+01
IMP_SCORE,2876,GO:0051651,1.8370e-01,4.6000e+01
IMP_SCORE,2877,GO:0032890,1.8368e-01,1.0000e+01
IMP_SCORE,2878,GO:0001657,1.8360e-01,2.6000e+01
IMP_SCORE,2879,GO:0006482,1.8360e-01,1.5000e+01
IMP_SCORE,2880,GO:0006457,1.8359e-01,2.1400e+02
IMP_SCORE,2881,GO:0044728,1.8356e-01,1.5000e+01
IMP_SCORE,2882,GO:0044453,1.8354e-01,9.0000e+00
IMP_SCORE,2883,GO:0051493,1.8345e-01,1.3900e+02
IMP_SCORE,2884,GO:0008307,1.8343e-01,3.5000e+01
IMP_SCORE,2885,GO:0001848,1.8343e-01,3.7000e+01
IMP_SCORE,2886,GO:0022832,1.8341e-01,8.0000e+01
IMP_SCORE,2887,GO:0090084,1.8340e-01,1.3000e+01
IMP_SCORE,2888,GO:0072659,1.8337e-01,8.9000e+01
IMP_SCORE,2889,GO:0080134,1.8332e-01,3.4400e+02
IMP_SCORE,2890,GO:0006690,1.8330e-01,5.6000e+01
IMP_SCORE,2891,GO:0005770,1.8330e-01,1.3100e+02
IMP_SCORE,2892,GO:0019886,1.8329e-01,1.0500e+02
IMP_SCORE,2893,GO:0030658,1.8320e-01,1.3200e+02
IMP_SCORE,2894,GO:0071803,1.8320e-01,4.4000e+01
IMP_SCORE,2895,GO:0010951,1.8319e-01,8.8000e+01
IMP_SCORE,2896,GO:0019900,1.8318e-01,3.9200e+02
IMP_SCORE,2897,GO:0001709,1.8318e-01,2.2000e+01
IMP_SCORE,2898,GO:0021604,1.8317e-01,1.2000e+01
IMP_SCORE,2899,GO:0004177,1.8317e-01,6.6000e+01
IMP_SCORE,2900,GO:0012506,1.8310e-01,2.8600e+02
IMP_SCORE,2901,GO:0045814,1.8308e-01,2.8000e+01
IMP_SCORE,2902,GO:0005639,1.8306e-01,1.4000e+01
IMP_SCORE,2903,GO:0042327,1.8306e-01,1.7100e+02
IMP_SCORE,2904,GO:0000987,1.8302e-01,7.4000e+01
IMP_SCORE,2905,GO:0007165,1.8302e-01,1.1440e+03
IMP_SCORE,2906,GO:1902578,1.8298e-01,5.3700e+02
IMP_SCORE,2907,GO:0001191,1.8297e-01,4.2000e+01
IMP_SCORE,2908,GO:1901550,1.8295e-01,1.4000e+01
IMP_SCORE,2909,GO:0005938,1.8293e-01,1.7100e+02
IMP_SCORE,2910,GO:0035456,1.8278e-01,3.3000e+01
IMP_SCORE,2911,GO:0010631,1.8273e-01,6.0000e+01
IMP_SCORE,2912,GO:0046390,1.8271e-01,4.5000e+01
IMP_SCORE,2913,GO:0030278,1.8268e-01,9.4000e+01
IMP_SCORE,2914,GO:0032755,1.8267e-01,2.1000e+01
IMP_SCORE,2915,GO:0051250,1.8263e-01,4.0000e+01
IMP_SCORE,2916,GO:0009057,1.8257e-01,2.5000e+02
IMP_SCORE,2917,GO:2000136,1.8256e-01,2.0000e+01
IMP_SCORE,2918,GO:0004888,1.8242e-01,3.2200e+02
IMP_SCORE,2919,GO:0004089,1.8241e-01,6.1000e+01
IMP_SCORE,2920,GO:0051402,1.8241e-01,7.0000e+00
IMP_SCORE,2921,GO:1905348,1.8241e-01,7.0000e+00
IMP_SCORE,2922,GO:0002200,1.8235e-01,8.0000e+00
IMP_SCORE,2923,GO:1901343,1.8233e-01,3.6000e+01
IMP_SCORE,2924,GO:0022836,1.8230e-01,1.1000e+02
IMP_SCORE,2925,GO:1902531,1.8228e-01,4.2000e+02
IMP_SCORE,2926,GO:0048636,1.8227e-01,9.0000e+00
IMP_SCORE,2927,GO:0031023,1.8225e-01,2.6000e+01
IMP_SCORE,2928,GO:0098916,1.8222e-01,1.5300e+02
IMP_SCORE,2929,GO:2000257,1.8222e-01,3.4000e+01
IMP_SCORE,2930,GO:0006357,1.8221e-01,3.1300e+02
IMP_SCORE,2931,GO:0043226,1.8218e-01,1.6270e+03
IMP_SCORE,2932,GO:0006518,1.8211e-01,1.4700e+02
IMP_SCORE,2933,GO:0072527,1.8207e-01,3.0000e+01
IMP_SCORE,2934,GO:0021819,1.8205e-01,1.8000e+01
IMP_SCORE,2935,GO:0050900,1.8204e-01,1.2600e+02
IMP_SCORE,2936,GO:0045581,1.8204e-01,9.0000e+00
IMP_SCORE,2937,GO:0044270,1.8202e-01,1.1100e+02
IMP_SCORE,2938,GO:0032986,1.8200e-01,1.5000e+01
IMP_SCORE,2939,GO:0019901,1.8194e-01,3.3600e+02
IMP_SCORE,2940,GO:0032388,1.8185e-01,8.4000e+01
IMP_SCORE,2941,GO:0060429,1.8184e-01,6.6000e+01
IMP_SCORE,2942,GO:0060627,1.8176e-01,1.4600e+02
IMP_SCORE,2943,GO:1901698,1.8175e-01,1.7400e+02
IMP_SCORE,2944,GO:1901991,1.8173e-01,4.1000e+01
IMP_SCORE,2945,GO:0007517,1.8166e-01,6.4000e+01
IMP_SCORE,2946,GO:0010817,1.8163e-01,2.2900e+02
IMP_SCORE,2947,GO:0006835,1.8159e-01,2.6000e+01
IMP_SCORE,2948,GO:0019899,1.8158e-01,9.7600e+02
IMP_SCORE,2949,GO:0019229,1.8157e-01,1.5000e+01
IMP_SCORE,2950,GO:0098655,1.8155e-01,1.5400e+02
IMP_SCORE,2951,GO:0051346,1.8154e-01,1.5200e+02
IMP_SCORE,2952,GO:0030553,1.8152e-01,7.0000e+00
IMP_SCORE,2953,GO:0043292,1.8152e-01,3.6000e+01
IMP_SCORE,2954,GO:0043279,1.8145e-01,2.1000e+01
IMP_SCORE,2955,GO:0006198,1.8145e-01,2.0000e+00
IMP_SCORE,2956,GO:0008015,1.8142e-01,4.0000e+01
IMP_SCORE,2957,GO:0043312,1.8140e-01,1.3900e+02
IMP_SCORE,2958,GO:0007204,1.8133e-01,4.3000e+01
IMP_SCORE,2959,GO:0051806,1.8130e-01,6.6000e+01
IMP_SCORE,2960,GO:0030662,1.8126e-01,9.6000e+01
IMP_SCORE,2961,GO:0035089,1.8125e-01,1.4000e+01
IMP_SCORE,2962,GO:0036498,1.8123e-01,2.7000e+01
IMP_SCORE,2963,GO:0009247,1.8118e-01,3.7000e+01
IMP_SCORE,2964,GO:0033146,1.8116e-01,2.8000e+01
IMP_SCORE,2965,GO:0006355,1.8114e-01,3.3600e+02
IMP_SCORE,2966,GO:0060395,1.8111e-01,2.5000e+01
IMP_SCORE,2967,GO:2000377,1.8108e-01,4.2000e+01
IMP_SCORE,2968,GO:0008360,1.8094e-01,9.2000e+01
IMP_SCORE,2969,GO:0044877,1.8092e-01,5.1500e+02
IMP_SCORE,2970,GO:0060070,1.8088e-01,1.8000e+01
IMP_SCORE,2971,GO:0048365,1.8080e-01,2.9000e+01
IMP_SCORE,2972,GO:0043547,1.8080e-01,2.6100e+02
IMP_SCORE,2973,GO:0097190,1.8079e-01,1.1500e+02
IMP_SCORE,2974,GO:0042127,1.8077e-01,5.5900e+02
IMP_SCORE,2975,GO:0003181,1.8075e-01,5.0000e+00
IMP_SCORE,2976,GO:0006826,1.8072e-01,2.6000e+01
IMP_SCORE,2977,GO:0002221,1.8069e-01,4.7000e+01
IMP_SCORE,2978,GO:0016477,1.8067e-01,3.1500e+02
IMP_SCORE,2979,GO:0005802,1.8066e-01,9.9000e+01
IMP_SCORE,2980,GO:0005766,1.8065e-01,1.3000e+01
IMP_SCORE,2981,GO:0051016,1.8062e-01,6.0000e+00
IMP_SCORE,2982,GO:0006105,1.8061e-01,3.2000e+01
IMP_SCORE,2983,GO:0071805,1.8060e-01,4.3000e+01
IMP_SCORE,2984,GO:0046822,1.8056e-01,6.1000e+01
IMP_SCORE,2985,GO:0005244,1.8055e-01,7.8000e+01
IMP_SCORE,2986,GO:0031090,1.8054e-01,8.5100e+02
IMP_SCORE,2987,GO:1902108,1.8053e-01,4.0000e+00
IMP_SCORE,2988,GO:0070979,1.8052e-01,8.0000e+00
IMP_SCORE,2989,GO:0030260,1.8042e-01,4.4000e+01
IMP_SCORE,2990,GO:0006753,1.8042e-01,1.0600e+02
IMP_SCORE,2991,GO:0007067,1.8041e-01,1.0100e+02
IMP_SCORE,2992,GO:0006544,1.8041e-01,1.5000e+01
IMP_SCORE,2993,GO:1901798,1.8040e-01,2.0000e+00
IMP_SCORE,2994,GO:0009954,1.8032e-01,1.2000e+01
IMP_SCORE,2995,GO:0051248,1.8031e-01,2.1200e+02
IMP_SCORE,2996,GO:0030117,1.8028e-01,4.6000e+01
IMP_SCORE,2997,GO:0030324,1.8018e-01,4.4000e+01
IMP_SCORE,2998,GO:0005789,1.8014e-01,5.0100e+02
IMP_SCORE,2999,GO:0070727,1.8013e-01,2.7600e+02
IMP_SCORE,3000,GO:0034098,1.8013e-01,6.0000e+00
IMP_SCORE,3001,GO:0000281,1.8011e-01,1.2000e+01
IMP_SCORE,3002,GO:0044406,1.8010e-01,1.0000e+01
IMP_SCORE,3003,GO:0045661,1.8007e-01,2.9000e+01
IMP_SCORE,3004,GO:0032102,1.8006e-01,8.6000e+01
IMP_SCORE,3005,GO:1903651,1.8003e-01,1.4000e+01
IMP_SCORE,3006,GO:0032403,1.8001e-01,4.0800e+02
IMP_SCORE,3007,GO:0005875,1.7998e-01,8.8000e+01
IMP_SCORE,3008,GO:0046496,1.7996e-01,4.9000e+01
IMP_SCORE,3009,GO:1902903,1.7993e-01,9.9000e+01
IMP_SCORE,3010,GO:0032956,1.7993e-01,1.1500e+02
IMP_SCORE,3011,GO:1990782,1.7990e-01,4.8000e+01
IMP_SCORE,3012,GO:0005123,1.7988e-01,1.7000e+01
IMP_SCORE,3013,GO:0010883,1.7985e-01,2.1000e+01
IMP_SCORE,3014,GO:0042176,1.7979e-01,9.2000e+01
IMP_SCORE,3015,GO:0048663,1.7979e-01,2.3000e+01
IMP_SCORE,3016,GO:0031224,1.7976e-01,1.4430e+03
IMP_SCORE,3017,GO:0030276,1.7973e-01,4.2000e+01
IMP_SCORE,3018,GO:1990778,1.7967e-01,9.5000e+01
IMP_SCORE,3019,GO:0051937,1.7953e-01,1.0000e+01
IMP_SCORE,3020,GO:0040012,1.7953e-01,2.2200e+02
IMP_SCORE,3021,GO:1902582,1.7951e-01,1.2100e+02
IMP_SCORE,3022,GO:0004715,1.7949e-01,1.5000e+01
IMP_SCORE,3023,GO:0007166,1.7943e-01,6.9700e+02
IMP_SCORE,3024,GO:0001883,1.7942e-01,2.0200e+02
IMP_SCORE,3025,GO:1903530,1.7942e-01,1.7000e+02
IMP_SCORE,3026,GO:0097485,1.7940e-01,1.3200e+02
IMP_SCORE,3027,GO:0007411,1.7940e-01,1.5500e+02
IMP_SCORE,3028,GO:0035869,1.7938e-01,2.2000e+01
IMP_SCORE,3029,GO:0048858,1.7928e-01,1.2100e+02
IMP_SCORE,3030,GO:0003188,1.7927e-01,1.0000e+01
IMP_SCORE,3031,GO:0001159,1.7925e-01,7.8000e+01
IMP_SCORE,3032,GO:2000171,1.7923e-01,2.3000e+01
IMP_SCORE,3033,GO:0016247,1.7918e-01,8.6000e+01
IMP_SCORE,3034,GO:0044273,1.7918e-01,4.1000e+01
IMP_SCORE,3035,GO:1903037,1.7918e-01,9.8000e+01
IMP_SCORE,3036,GO:0043371,1.7913e-01,7.0000e+00
IMP_SCORE,3037,GO:0045860,1.7910e-01,8.5000e+01
IMP_SCORE,3038,GO:0000982,1.7904e-01,9.5000e+01
IMP_SCORE,3039,GO:0032008,1.7896e-01,6.0000e+00
IMP_SCORE,3040,GO:0009605,1.7895e-01,4.1300e+02
IMP_SCORE,3041,GO:0051056,1.7895e-01,1.1000e+02
IMP_SCORE,3042,GO:0006693,1.7894e-01,2.1000e+01
IMP_SCORE,3043,GO:0031984,1.7886e-01,1.2500e+02
IMP_SCORE,3044,GO:0008200,1.7886e-01,2.0000e+01
IMP_SCORE,3045,GO:0032502,1.7882e-01,1.4490e+03
IMP_SCORE,3046,GO:0014829,1.7881e-01,6.0000e+00
IMP_SCORE,3047,GO:0006901,1.7876e-01,3.8000e+01
IMP_SCORE,3048,GO:0099095,1.7875e-01,6.0000e+00
IMP_SCORE,3049,GO:0014912,1.7875e-01,1.8000e+01
IMP_SCORE,3050,GO:0044421,1.7872e-01,1.3640e+03
IMP_SCORE,3051,GO:0010310,1.7871e-01,1.2000e+01
IMP_SCORE,3052,GO:0043900,1.7869e-01,1.3400e+02
IMP_SCORE,3053,GO:0003014,1.7869e-01,3.1000e+01
IMP_SCORE,3054,GO:0022610,1.7864e-01,7.1900e+02
IMP_SCORE,3055,GO:0060487,1.7862e-01,5.0000e+00
IMP_SCORE,3056,GO:0003727,1.7861e-01,5.9000e+01
IMP_SCORE,3057,GO:0072350,1.7858e-01,3.6000e+01
IMP_SCORE,3058,GO:0016836,1.7858e-01,1.5000e+02
IMP_SCORE,3059,GO:0090207,1.7853e-01,1.2000e+01
IMP_SCORE,3060,GO:0007346,1.7852e-01,1.3500e+02
IMP_SCORE,3061,GO:0060606,1.7846e-01,1.5000e+01
IMP_SCORE,3062,GO:0030308,1.7845e-01,7.0000e+01
IMP_SCORE,3063,GO:0048729,1.7845e-01,1.1600e+02
IMP_SCORE,3064,GO:0016638,1.7843e-01,2.5000e+01
IMP_SCORE,3065,GO:0072178,1.7838e-01,9.0000e+00
IMP_SCORE,3066,GO:0001933,1.7833e-01,9.7000e+01
IMP_SCORE,3067,GO:0018149,1.7833e-01,3.1000e+01
IMP_SCORE,3068,GO:0005160,1.7832e-01,1.5000e+01
IMP_SCORE,3069,GO:0019894,1.7831e-01,3.1000e+01
IMP_SCORE,3070,GO:0046395,1.7830e-01,1.1400e+02
IMP_SCORE,3071,GO:0006047,1.7830e-01,3.6000e+01
IMP_SCORE,3072,GO:0045239,1.7828e-01,3.1000e+01
IMP_SCORE,3073,GO:0019751,1.7827e-01,7.5000e+01
IMP_SCORE,3074,GO:0002712,1.7822e-01,1.9000e+01
IMP_SCORE,3075,GO:0090545,1.7820e-01,1.7000e+01
IMP_SCORE,3076,GO:0030575,1.7820e-01,8.0000e+00
IMP_SCORE,3077,GO:0045216,1.7813e-01,1.1400e+02
IMP_SCORE,3078,GO:0051453,1.7812e-01,3.1000e+01
IMP_SCORE,3079,GO:0019319,1.7800e-01,1.3000e+01
IMP_SCORE,3080,GO:0019903,1.7798e-01,6.4000e+01
IMP_SCORE,3081,GO:1902656,1.7797e-01,1.3000e+01
IMP_SCORE,3082,GO:0031089,1.7796e-01,2.8000e+01
IMP_SCORE,3083,GO:0014003,1.7795e-01,3.5000e+01
IMP_SCORE,3084,GO:0030866,1.7795e-01,5.2000e+01
IMP_SCORE,3085,GO:0031674,1.7791e-01,2.3000e+01
IMP_SCORE,3086,GO:0050852,1.7786e-01,4.1000e+01
IMP_SCORE,3087,GO:0010677,1.7778e-01,2.7000e+01
IMP_SCORE,3088,GO:0042826,1.7770e-01,8.1000e+01
IMP_SCORE,3089,GO:0032963,1.7762e-01,5.6000e+01
IMP_SCORE,3090,GO:0097530,1.7756e-01,3.5000e+01
IMP_SCORE,3091,GO:0030036,1.7753e-01,1.4800e+02
IMP_SCORE,3092,GO:0016525,1.7750e-01,3.9000e+01
IMP_SCORE,3093,GO:0000819,1.7750e-01,1.1000e+01
IMP_SCORE,3094,GO:0097028,1.7748e-01,2.4000e+01
IMP_SCORE,3095,GO:0006888,1.7746e-01,7.5000e+01
IMP_SCORE,3096,GO:0031233,1.7743e-01,2.8000e+01
IMP_SCORE,3097,GO:0090174,1.7743e-01,3.7000e+01
IMP_SCORE,3098,GO:0043154,1.7737e-01,1.5000e+01
IMP_SCORE,3099,GO:0006412,1.7734e-01,5.5000e+01
IMP_SCORE,3100,GO:0072583,1.7730e-01,1.9000e+01
IMP_SCORE,3101,GO:0030315,1.7728e-01,2.4000e+01
IMP_SCORE,3102,GO:0043508,1.7725e-01,6.0000e+00
IMP_SCORE,3103,GO:0005507,1.7722e-01,5.3000e+01
IMP_SCORE,3104,GO:0016043,1.7713e-01,1.2130e+03
IMP_SCORE,3105,GO:0006775,1.7708e-01,1.8000e+01
IMP_SCORE,3106,GO:0000398,1.7703e-01,6.4000e+01
IMP_SCORE,3107,GO:0042326,1.7698e-01,9.2000e+01
IMP_SCORE,3108,GO:0006027,1.7696e-01,6.0000e+01
IMP_SCORE,3109,GO:0007368,1.7692e-01,2.9000e+01
IMP_SCORE,3110,GO:0061134,1.7691e-01,1.0600e+02
IMP_SCORE,3111,GO:0006687,1.7682e-01,7.9000e+01
IMP_SCORE,3112,GO:0032099,1.7682e-01,2.0000e+00
IMP_SCORE,3113,GO:0019371,1.7681e-01,1.5000e+01
IMP_SCORE,3114,GO:0031492,1.7679e-01,1.1000e+01
IMP_SCORE,3115,GO:0005779,1.7675e-01,1.7000e+01
IMP_SCORE,3116,GO:0023057,1.7669e-01,3.2000e+02
IMP_SCORE,3117,GO:0043539,1.7661e-01,2.1000e+01
IMP_SCORE,3118,GO:0031093,1.7659e-01,3.9000e+01
IMP_SCORE,3119,GO:0032228,1.7658e-01,6.0000e+00
IMP_SCORE,3120,GO:0043330,1.7658e-01,1.7000e+01
IMP_SCORE,3121,GO:0016505,1.7657e-01,1.2000e+01
IMP_SCORE,3122,GO:0045668,1.7638e-01,1.9000e+01
IMP_SCORE,3123,GO:0045321,1.7633e-01,2.4500e+02
IMP_SCORE,3124,GO:0042734,1.7632e-01,3.6000e+01
IMP_SCORE,3125,GO:0019003,1.7627e-01,5.4000e+01
IMP_SCORE,3126,GO:0031644,1.7627e-01,4.0000e+01
IMP_SCORE,3127,GO:0010763,1.7617e-01,7.0000e+00
IMP_SCORE,3128,GO:0005643,1.7607e-01,1.8000e+01
IMP_SCORE,3129,GO:0070851,1.7607e-01,8.9000e+01
IMP_SCORE,3130,GO:0016054,1.7606e-01,1.5400e+02
IMP_SCORE,3131,GO:0050000,1.7605e-01,2.4000e+01
IMP_SCORE,3132,GO:0042981,1.7604e-01,3.8500e+02
IMP_SCORE,3133,GO:0008214,1.7602e-01,1.8000e+01
IMP_SCORE,3134,GO:0048585,1.7601e-01,3.6500e+02
IMP_SCORE,3135,GO:0051047,1.7601e-01,7.9000e+01
IMP_SCORE,3136,GO:0000272,1.7599e-01,1.8000e+01
IMP_SCORE,3137,GO:0044712,1.7596e-01,3.4800e+02
IMP_SCORE,3138,GO:0043202,1.7594e-01,9.5000e+01
IMP_SCORE,3139,GO:0016254,1.7591e-01,1.4000e+01
IMP_SCORE,3140,GO:1901796,1.7589e-01,3.9000e+01
IMP_SCORE,3141,GO:0015867,1.7580e-01,1.2000e+01
IMP_SCORE,3142,GO:0043255,1.7576e-01,3.8000e+01
IMP_SCORE,3143,GO:1990351,1.7574e-01,1.5000e+02
IMP_SCORE,3144,GO:0014911,1.7573e-01,2.2000e+01
IMP_SCORE,3145,GO:0035556,1.7569e-01,5.4300e+02
IMP_SCORE,3146,GO:0016620,1.7567e-01,8.6000e+01
IMP_SCORE,3147,GO:0090281,1.7566e-01,6.0000e+00
IMP_SCORE,3148,GO:0043574,1.7559e-01,1.1000e+01
IMP_SCORE,3149,GO:0051297,1.7558e-01,3.0000e+01
IMP_SCORE,3150,GO:0099572,1.7557e-01,1.1900e+02
IMP_SCORE,3151,GO:0005615,1.7556e-01,1.0500e+03
IMP_SCORE,3152,GO:0004930,1.7549e-01,1.8800e+02
IMP_SCORE,3153,GO:0005759,1.7544e-01,1.8900e+02
IMP_SCORE,3154,GO:0042325,1.7539e-01,2.4200e+02
IMP_SCORE,3155,GO:0019755,1.7535e-01,2.6000e+01
IMP_SCORE,3156,GO:0016725,1.7534e-01,7.0000e+00
IMP_SCORE,3157,GO:0022853,1.7533e-01,4.1000e+01
IMP_SCORE,3158,GO:0035305,1.7529e-01,5.1000e+01
IMP_SCORE,3159,GO:0010288,1.7528e-01,1.0000e+01
IMP_SCORE,3160,GO:0009749,1.7527e-01,2.9000e+01
IMP_SCORE,3161,GO:0098780,1.7520e-01,5.0000e+00
IMP_SCORE,3162,GO:0001655,1.7515e-01,8.0000e+00
IMP_SCORE,3163,GO:0050865,1.7512e-01,1.4200e+02
IMP_SCORE,3164,GO:0045595,1.7512e-01,4.6100e+02
IMP_SCORE,3165,GO:0005811,1.7509e-01,1.0500e+02
IMP_SCORE,3166,GO:0022603,1.7487e-01,3.2200e+02
IMP_SCORE,3167,GO:0042133,1.7483e-01,3.6000e+01
IMP_SCORE,3168,GO:0030214,1.7482e-01,3.0000e+01
IMP_SCORE,3169,GO:0016052,1.7481e-01,7.5000e+01
IMP_SCORE,3170,GO:0044765,1.7477e-01,5.5500e+02
IMP_SCORE,3171,GO:0071453,1.7477e-01,2.6000e+01
IMP_SCORE,3172,GO:0006654,1.7472e-01,2.1000e+01
IMP_SCORE,3173,GO:0034605,1.7471e-01,5.5000e+01
IMP_SCORE,3174,GO:0051879,1.7468e-01,1.3000e+01
IMP_SCORE,3175,GO:0051251,1.7466e-01,7.2000e+01
IMP_SCORE,3176,GO:0098815,1.7466e-01,8.0000e+00
IMP_SCORE,3177,GO:0008271,1.7466e-01,6.0000e+00
IMP_SCORE,3178,GO:0031163,1.7465e-01,1.9000e+01
IMP_SCORE,3179,GO:0017049,1.7462e-01,7.0000e+00
IMP_SCORE,3180,GO:0048771,1.7460e-01,3.5000e+01
IMP_SCORE,3181,GO:0061000,1.7455e-01,1.3000e+01
IMP_SCORE,3182,GO:0000166,1.7453e-01,6.1600e+02
IMP_SCORE,3183,GO:0007043,1.7452e-01,8.0000e+01
IMP_SCORE,3184,GO:0002475,1.7451e-01,1.1000e+01
IMP_SCORE,3185,GO:0017016,1.7449e-01,1.8300e+02
IMP_SCORE,3186,GO:0071887,1.7442e-01,9.0000e+00
IMP_SCORE,3187,GO:0035097,1.7441e-01,2.0000e+01
IMP_SCORE,3188,GO:0007155,1.7439e-01,7.1500e+02
IMP_SCORE,3189,GO:0046983,1.7438e-01,5.9800e+02
IMP_SCORE,3190,GO:2000249,1.7438e-01,2.2000e+01
IMP_SCORE,3191,GO:0048856,1.7428e-01,1.1730e+03
IMP_SCORE,3192,GO:0042886,1.7427e-01,3.8700e+02
IMP_SCORE,3193,GO:0031954,1.7423e-01,1.5000e+01
IMP_SCORE,3194,GO:0016884,1.7409e-01,7.0000e+00
IMP_SCORE,3195,GO:0034593,1.7405e-01,1.2000e+01
IMP_SCORE,3196,GO:0002161,1.7405e-01,1.8000e+01
IMP_SCORE,3197,GO:0009311,1.7405e-01,6.1000e+01
IMP_SCORE,3198,GO:0051224,1.7404e-01,6.6000e+01
IMP_SCORE,3199,GO:0050707,1.7398e-01,4.2000e+01
IMP_SCORE,3200,GO:0016810,1.7398e-01,1.4800e+02
IMP_SCORE,3201,GO:0044281,1.7389e-01,4.4000e+02
IMP_SCORE,3202,GO:0009611,1.7387e-01,6.2000e+01
IMP_SCORE,3203,GO:0045779,1.7383e-01,1.9000e+01
IMP_SCORE,3204,GO:0006898,1.7383e-01,1.9000e+02
IMP_SCORE,3205,GO:0098588,1.7382e-01,6.8800e+02
IMP_SCORE,3206,GO:1901861,1.7380e-01,1.8000e+01
IMP_SCORE,3207,GO:0071495,1.7371e-01,1.5800e+02
IMP_SCORE,3208,GO:0006026,1.7370e-01,6.4000e+01
IMP_SCORE,3209,GO:0043232,1.7367e-01,1.0010e+03
IMP_SCORE,3210,GO:1901224,1.7367e-01,1.2000e+01
IMP_SCORE,3211,GO:0099503,1.7365e-01,2.1300e+02
IMP_SCORE,3212,GO:2001237,1.7364e-01,3.8000e+01
IMP_SCORE,3213,GO:0051259,1.7362e-01,2.1700e+02
IMP_SCORE,3214,GO:0048002,1.7362e-01,9.2000e+01
IMP_SCORE,3215,GO:0046716,1.7349e-01,1.2000e+01
IMP_SCORE,3216,GO:0050793,1.7340e-01,6.1200e+02
IMP_SCORE,3217,GO:0033365,1.7338e-01,1.3800e+02
IMP_SCORE,3218,GO:0004674,1.7338e-01,9.8000e+01
IMP_SCORE,3219,GO:0010575,1.7335e-01,1.3000e+01
IMP_SCORE,3220,GO:0015299,1.7333e-01,1.2000e+01
IMP_SCORE,3221,GO:0007265,1.7330e-01,9.6000e+01
IMP_SCORE,3222,GO:0055008,1.7330e-01,1.1000e+01
IMP_SCORE,3223,GO:0005319,1.7326e-01,8.7000e+01
IMP_SCORE,3224,GO:0051336,1.7321e-01,4.6400e+02
IMP_SCORE,3225,GO:0098659,1.7321e-01,1.7000e+01
IMP_SCORE,3226,GO:0072525,1.7312e-01,2.9000e+01
IMP_SCORE,3227,GO:1900046,1.7311e-01,3.9000e+01
IMP_SCORE,3228,GO:0005261,1.7311e-01,1.0600e+02
IMP_SCORE,3229,GO:0001750,1.7308e-01,4.3000e+01
IMP_SCORE,3230,GO:0008366,1.7304e-01,1.0300e+02
IMP_SCORE,3231,GO:0090083,1.7299e-01,1.0000e+01
IMP_SCORE,3232,GO:0060325,1.7294e-01,2.9000e+01
IMP_SCORE,3233,GO:0048762,1.7291e-01,4.0000e+01
IMP_SCORE,3234,GO:0032715,1.7290e-01,1.2000e+01
IMP_SCORE,3235,GO:0007507,1.7290e-01,8.3000e+01
IMP_SCORE,3236,GO:0009112,1.7287e-01,1.7000e+01
IMP_SCORE,3237,GO:0043207,1.7284e-01,2.4500e+02
IMP_SCORE,3238,GO:0002429,1.7280e-01,5.5000e+01
IMP_SCORE,3239,GO:0023061,1.7276e-01,5.4000e+01
IMP_SCORE,3240,GO:0035308,1.7273e-01,1.1000e+01
IMP_SCORE,3241,GO:0033275,1.7271e-01,2.4000e+01
IMP_SCORE,3242,GO:0006534,1.7270e-01,1.0000e+01
IMP_SCORE,3243,GO:0044267,1.7270e-01,6.4500e+02
IMP_SCORE,3244,GO:0007009,1.7267e-01,1.2600e+02
IMP_SCORE,3245,GO:0048871,1.7262e-01,4.1000e+01
IMP_SCORE,3246,GO:0031935,1.7250e-01,7.0000e+00
IMP_SCORE,3247,GO:0002821,1.7249e-01,1.4000e+01
IMP_SCORE,3248,GO:0035198,1.7246e-01,7.0000e+00
IMP_SCORE,3249,GO:0072331,1.7225e-01,4.7000e+01
IMP_SCORE,3250,GO:0001618,1.7225e-01,6.0000e+01
IMP_SCORE,3251,GO:0051246,1.7225e-01,4.9300e+02
IMP_SCORE,3252,GO:0001726,1.7224e-01,5.7000e+01
IMP_SCORE,3253,GO:0042269,1.7220e-01,1.7000e+01
IMP_SCORE,3254,GO:0000375,1.7218e-01,6.6000e+01
IMP_SCORE,3255,GO:0019209,1.7204e-01,3.5000e+01
IMP_SCORE,3256,GO:0048568,1.7196e-01,1.7000e+01
IMP_SCORE,3257,GO:0001755,1.7194e-01,1.6000e+01
IMP_SCORE,3258,GO:0007041,1.7189e-01,3.6000e+01
IMP_SCORE,3259,GO:0021795,1.7183e-01,1.4000e+01
IMP_SCORE,3260,GO:0051604,1.7182e-01,1.3700e+02
IMP_SCORE,3261,GO:0046434,1.7178e-01,4.5000e+01
IMP_SCORE,3262,GO:0006461,1.7172e-01,4.3200e+02
IMP_SCORE,3263,GO:0016053,1.7168e-01,1.3000e+02
IMP_SCORE,3264,GO:2000209,1.7168e-01,6.0000e+00
IMP_SCORE,3265,GO:0000302,1.7167e-01,7.0000e+01
IMP_SCORE,3266,GO:0016101,1.7165e-01,4.2000e+01
IMP_SCORE,3267,GO:0007126,1.7162e-01,2.8000e+01
IMP_SCORE,3268,GO:0010001,1.7160e-01,5.9000e+01
IMP_SCORE,3269,GO:0038094,1.7160e-01,3.3000e+01
IMP_SCORE,3270,GO:0002673,1.7158e-01,6.0000e+01
IMP_SCORE,3271,GO:0009123,1.7155e-01,4.9000e+01
IMP_SCORE,3272,GO:0043542,1.7154e-01,3.3000e+01
IMP_SCORE,3273,GO:0048518,1.7150e-01,9.2600e+02
IMP_SCORE,3274,GO:0001071,1.7150e-01,2.9600e+02
IMP_SCORE,3275,GO:0019438,1.7149e-01,2.4400e+02
IMP_SCORE,3276,GO:0035173,1.7147e-01,9.0000e+00
IMP_SCORE,3277,GO:1903509,1.7145e-01,8.1000e+01
IMP_SCORE,3278,GO:0009891,1.7144e-01,2.4100e+02
IMP_SCORE,3279,GO:0035428,1.7142e-01,1.6000e+01
IMP_SCORE,3280,GO:0010714,1.7142e-01,7.0000e+00
IMP_SCORE,3281,GO:0009746,1.7141e-01,4.7000e+01
IMP_SCORE,3282,GO:0032387,1.7135e-01,4.7000e+01
IMP_SCORE,3283,GO:0006909,1.7135e-01,7.0000e+01
IMP_SCORE,3284,GO:0031702,1.7129e-01,2.0000e+00
IMP_SCORE,3285,GO:0002708,1.7129e-01,2.9000e+01
IMP_SCORE,3286,GO:0051606,1.7129e-01,1.1200e+02
IMP_SCORE,3287,GO:0050767,1.7126e-01,1.6800e+02
IMP_SCORE,3288,GO:0045666,1.7125e-01,1.0000e+02
IMP_SCORE,3289,GO:0001505,1.7120e-01,8.7000e+01
IMP_SCORE,3290,GO:0012501,1.7119e-01,4.3300e+02
IMP_SCORE,3291,GO:0045580,1.7116e-01,4.4000e+01
IMP_SCORE,3292,GO:0043228,1.7114e-01,9.2300e+02
IMP_SCORE,3293,GO:0014854,1.7111e-01,3.0000e+00
IMP_SCORE,3294,GO:0006611,1.7111e-01,2.6000e+01
IMP_SCORE,3295,GO:0016444,1.7111e-01,1.0000e+01
IMP_SCORE,3296,GO:1900371,1.7110e-01,2.2000e+01
IMP_SCORE,3297,GO:0002252,1.7105e-01,2.6000e+02
IMP_SCORE,3298,GO:0031056,1.7104e-01,3.3000e+01
IMP_SCORE,3299,GO:0032372,1.7095e-01,1.0000e+00
IMP_SCORE,3300,GO:0005513,1.7095e-01,1.0000e+00
IMP_SCORE,3301,GO:0030851,1.7095e-01,1.0000e+00
IMP_SCORE,3302,GO:0007260,1.7095e-01,1.0000e+00
IMP_SCORE,3303,GO:0045910,1.7095e-01,1.0000e+00
IMP_SCORE,3304,GO:0055015,1.7095e-01,1.0000e+00
IMP_SCORE,3305,GO:0010769,1.7094e-01,7.6000e+01
IMP_SCORE,3306,GO:2000108,1.7091e-01,1.7000e+01
IMP_SCORE,3307,GO:0019722,1.7089e-01,1.7000e+01
IMP_SCORE,3308,GO:0030496,1.7087e-01,1.1000e+02
IMP_SCORE,3309,GO:0022892,1.7082e-01,3.6800e+02
IMP_SCORE,3310,GO:0008093,1.7076e-01,9.0000e+00
IMP_SCORE,3311,GO:0016469,1.7071e-01,1.6000e+01
IMP_SCORE,3312,GO:0017075,1.7068e-01,1.0000e+01
IMP_SCORE,3313,GO:1904029,1.7066e-01,2.4000e+01
IMP_SCORE,3314,GO:0050999,1.7065e-01,1.5000e+01
IMP_SCORE,3315,GO:0031112,1.7063e-01,1.1000e+01
IMP_SCORE,3316,GO:0009164,1.7048e-01,2.4000e+01
IMP_SCORE,3317,GO:0001756,1.7046e-01,9.0000e+00
IMP_SCORE,3318,GO:0044249,1.7044e-01,5.1900e+02
IMP_SCORE,3319,GO:2000379,1.7041e-01,1.6000e+01
IMP_SCORE,3320,GO:0001012,1.7039e-01,1.1100e+02
IMP_SCORE,3321,GO:0014874,1.7036e-01,4.0000e+00
IMP_SCORE,3322,GO:0099600,1.7035e-01,3.6400e+02
IMP_SCORE,3323,GO:0031228,1.7032e-01,5.5000e+01
IMP_SCORE,3324,GO:0009581,1.7031e-01,5.3000e+01
IMP_SCORE,3325,GO:0006805,1.7026e-01,1.2500e+02
IMP_SCORE,3326,GO:0016021,1.7024e-01,1.4870e+03
IMP_SCORE,3327,GO:0050769,1.7024e-01,1.1300e+02
IMP_SCORE,3328,GO:0010821,1.7022e-01,7.9000e+01
IMP_SCORE,3329,GO:0051321,1.7017e-01,3.0000e+01
IMP_SCORE,3330,GO:0034369,1.7015e-01,6.0000e+00
IMP_SCORE,3331,GO:1901361,1.7010e-01,1.6200e+02
IMP_SCORE,3332,GO:0034641,1.7009e-01,4.8200e+02
IMP_SCORE,3333,GO:0030833,1.7007e-01,4.6000e+01
IMP_SCORE,3334,GO:0071634,1.7004e-01,2.4000e+01
IMP_SCORE,3335,GO:0030326,1.6996e-01,2.6000e+01
IMP_SCORE,3336,GO:0000139,1.6989e-01,3.5200e+02
IMP_SCORE,3337,GO:0072349,1.6983e-01,2.2000e+01
IMP_SCORE,3338,GO:0033554,1.6981e-01,3.9700e+02
IMP_SCORE,3339,GO:0030397,1.6980e-01,1.3000e+01
IMP_SCORE,3340,GO:0050776,1.6979e-01,3.3000e+02
IMP_SCORE,3341,GO:0048583,1.6978e-01,8.5400e+02
IMP_SCORE,3342,GO:1902580,1.6977e-01,1.8200e+02
IMP_SCORE,3343,GO:0005201,1.6974e-01,9.1000e+01
IMP_SCORE,3344,GO:0005903,1.6973e-01,3.2000e+01
IMP_SCORE,3345,GO:0044255,1.6960e-01,3.1800e+02
IMP_SCORE,3346,GO:0060768,1.6958e-01,1.0000e+00
IMP_SCORE,3347,GO:0016592,1.6958e-01,1.1000e+01
IMP_SCORE,3348,GO:0061077,1.6956e-01,7.2000e+01
IMP_SCORE,3349,GO:1903825,1.6954e-01,4.1000e+01
IMP_SCORE,3350,GO:0009313,1.6953e-01,4.1000e+01
IMP_SCORE,3351,GO:0051048,1.6944e-01,8.0000e+01
IMP_SCORE,3352,GO:0032688,1.6939e-01,2.0000e+00
IMP_SCORE,3353,GO:0015865,1.6938e-01,1.2000e+01
IMP_SCORE,3354,GO:0042310,1.6934e-01,7.0000e+00
IMP_SCORE,3355,GO:1901564,1.6930e-01,4.8100e+02
IMP_SCORE,3356,GO:0044425,1.6929e-01,1.5220e+03
IMP_SCORE,3357,GO:0003007,1.6928e-01,9.0000e+00
IMP_SCORE,3358,GO:0031528,1.6915e-01,1.9000e+01
IMP_SCORE,3359,GO:0016646,1.6913e-01,3.1000e+01
IMP_SCORE,3360,GO:0016070,1.6908e-01,2.6100e+02
IMP_SCORE,3361,GO:0017157,1.6901e-01,6.1000e+01
IMP_SCORE,3362,GO:0032880,1.6899e-01,2.5200e+02
IMP_SCORE,3363,GO:0006401,1.6896e-01,6.5000e+01
IMP_SCORE,3364,GO:0051787,1.6895e-01,8.0000e+00
IMP_SCORE,3365,GO:0035591,1.6890e-01,6.4000e+01
IMP_SCORE,3366,GO:0002009,1.6889e-01,8.9000e+01
IMP_SCORE,3367,GO:0034162,1.6888e-01,2.1000e+01
IMP_SCORE,3368,GO:0051668,1.6887e-01,3.4000e+01
IMP_SCORE,3369,GO:0004857,1.6887e-01,1.6000e+02
IMP_SCORE,3370,GO:0032095,1.6881e-01,2.0000e+00
IMP_SCORE,3371,GO:0046649,1.6878e-01,9.3000e+01
IMP_SCORE,3372,GO:0051281,1.6877e-01,7.0000e+00
IMP_SCORE,3373,GO:0050839,1.6871e-01,3.9400e+02
IMP_SCORE,3374,GO:0006790,1.6868e-01,1.8300e+02
IMP_SCORE,3375,GO:0010884,1.6864e-01,1.2000e+01
IMP_SCORE,3376,GO:0043168,1.6864e-01,8.4400e+02
IMP_SCORE,3377,GO:0031903,1.6856e-01,3.5000e+01
IMP_SCORE,3378,GO:0032026,1.6854e-01,1.6000e+01
IMP_SCORE,3379,GO:0050880,1.6853e-01,3.2000e+01
IMP_SCORE,3380,GO:0016540,1.6853e-01,3.4000e+01
IMP_SCORE,3381,GO:0050855,1.6851e-01,1.9000e+01
IMP_SCORE,3382,GO:0045103,1.6843e-01,2.2000e+01
IMP_SCORE,3383,GO:0071636,1.6838e-01,4.0000e+00
IMP_SCORE,3384,GO:0001103,1.6835e-01,1.7000e+01
IMP_SCORE,3385,GO:1901615,1.6834e-01,2.2100e+02
IMP_SCORE,3386,GO:0030424,1.6833e-01,1.5300e+02
IMP_SCORE,3387,GO:0006887,1.6825e-01,1.6400e+02
IMP_SCORE,3388,GO:0070603,1.6821e-01,2.1000e+01
IMP_SCORE,3389,GO:0005767,1.6816e-01,2.9000e+01
IMP_SCORE,3390,GO:0035295,1.6816e-01,6.0000e+01
IMP_SCORE,3391,GO:0000975,1.6816e-01,1.5700e+02
IMP_SCORE,3392,GO:0043169,1.6814e-01,1.4130e+03
IMP_SCORE,3393,GO:1900027,1.6811e-01,8.0000e+00
IMP_SCORE,3394,GO:0060089,1.6807e-01,6.8400e+02
IMP_SCORE,3395,GO:0000977,1.6803e-01,9.1000e+01
IMP_SCORE,3396,GO:0051054,1.6802e-01,3.6000e+01
IMP_SCORE,3397,GO:0010224,1.6801e-01,1.0000e+01
IMP_SCORE,3398,GO:0098754,1.6799e-01,9.7000e+01
IMP_SCORE,3399,GO:0016485,1.6799e-01,1.0900e+02
IMP_SCORE,3400,GO:0043586,1.6797e-01,8.0000e+00
IMP_SCORE,3401,GO:0004653,1.6794e-01,4.3000e+01
IMP_SCORE,3402,GO:1901654,1.6790e-01,5.0000e+01
IMP_SCORE,3403,GO:0070646,1.6790e-01,9.0000e+01
IMP_SCORE,3404,GO:0002263,1.6785e-01,1.4300e+02
IMP_SCORE,3405,GO:0051972,1.6784e-01,2.6000e+01
IMP_SCORE,3406,GO:1903573,1.6782e-01,5.0000e+00
IMP_SCORE,3407,GO:0051301,1.6774e-01,1.8900e+02
IMP_SCORE,3408,GO:0050896,1.6771e-01,1.3310e+03
IMP_SCORE,3409,GO:0009416,1.6768e-01,9.6000e+01
IMP_SCORE,3410,GO:0032994,1.6768e-01,4.2000e+01
IMP_SCORE,3411,GO:0048715,1.6767e-01,1.4000e+01
IMP_SCORE,3412,GO:0003002,1.6766e-01,8.0000e+01
IMP_SCORE,3413,GO:0061024,1.6766e-01,3.4500e+02
IMP_SCORE,3414,GO:0046700,1.6764e-01,1.1600e+02
IMP_SCORE,3415,GO:0016248,1.6763e-01,3.2000e+01
IMP_SCORE,3416,GO:0098657,1.6761e-01,3.3000e+01
IMP_SCORE,3417,GO:0030173,1.6760e-01,5.1000e+01
IMP_SCORE,3418,GO:1901264,1.6756e-01,5.7000e+01
IMP_SCORE,3419,GO:0031111,1.6755e-01,1.0000e+01
IMP_SCORE,3420,GO:0018212,1.6755e-01,7.3000e+01
IMP_SCORE,3421,GO:0030855,1.6753e-01,1.1000e+02
IMP_SCORE,3422,GO:0012507,1.6747e-01,4.8000e+01
IMP_SCORE,3423,GO:0007268,1.6745e-01,1.4000e+02
IMP_SCORE,3424,GO:0045940,1.6734e-01,1.5000e+01
IMP_SCORE,3425,GO:0038023,1.6734e-01,3.5600e+02
IMP_SCORE,3426,GO:1902495,1.6734e-01,1.4900e+02
IMP_SCORE,3427,GO:0072091,1.6724e-01,2.6000e+01
IMP_SCORE,3428,GO:0060384,1.6720e-01,3.2000e+01
IMP_SCORE,3429,GO:0090330,1.6713e-01,2.0000e+00
IMP_SCORE,3430,GO:1900116,1.6713e-01,5.0000e+00
IMP_SCORE,3431,GO:1903429,1.6713e-01,1.9000e+01
IMP_SCORE,3432,GO:0003924,1.6710e-01,1.1900e+02
IMP_SCORE,3433,GO:0035914,1.6709e-01,4.2000e+01
IMP_SCORE,3434,GO:0070228,1.6701e-01,4.0000e+01
IMP_SCORE,3435,GO:0043372,1.6696e-01,1.4000e+01
IMP_SCORE,3436,GO:0000989,1.6688e-01,1.5600e+02
IMP_SCORE,3437,GO:0023019,1.6686e-01,2.0000e+00
IMP_SCORE,3438,GO:0050849,1.6685e-01,9.0000e+00
IMP_SCORE,3439,GO:0060090,1.6683e-01,8.2000e+01
IMP_SCORE,3440,GO:0005975,1.6678e-01,3.0800e+02
IMP_SCORE,3441,GO:1901575,1.6676e-01,4.8500e+02
IMP_SCORE,3442,GO:1903827,1.6675e-01,1.7500e+02
IMP_SCORE,3443,GO:0034329,1.6675e-01,1.1800e+02
IMP_SCORE,3444,GO:0023052,1.6674e-01,2.9700e+02
IMP_SCORE,3445,GO:0061387,1.6674e-01,2.4000e+01
IMP_SCORE,3446,GO:0004693,1.6674e-01,8.0000e+00
IMP_SCORE,3447,GO:0008047,1.6671e-01,2.2300e+02
IMP_SCORE,3448,GO:0032147,1.6671e-01,6.2000e+01
IMP_SCORE,3449,GO:0030534,1.6663e-01,8.0000e+01
IMP_SCORE,3450,GO:0006913,1.6663e-01,9.0000e+01
IMP_SCORE,3451,GO:0044772,1.6663e-01,8.2000e+01
IMP_SCORE,3452,GO:0008139,1.6659e-01,2.5000e+01
IMP_SCORE,3453,GO:0034109,1.6656e-01,7.1000e+01
IMP_SCORE,3454,GO:0032691,1.6655e-01,1.0000e+00
IMP_SCORE,3455,GO:0051171,1.6654e-01,4.2200e+02
IMP_SCORE,3456,GO:0032268,1.6647e-01,4.1700e+02
IMP_SCORE,3457,GO:0044548,1.6646e-01,4.4000e+01
IMP_SCORE,3458,GO:0001158,1.6642e-01,2.0000e+01
IMP_SCORE,3459,GO:0008373,1.6641e-01,3.7000e+01
IMP_SCORE,3460,GO:0030514,1.6638e-01,2.5000e+01
IMP_SCORE,3461,GO:0006886,1.6636e-01,2.4500e+02
IMP_SCORE,3462,GO:0010605,1.6633e-01,3.8900e+02
IMP_SCORE,3463,GO:0035326,1.6632e-01,4.1000e+01
IMP_SCORE,3464,GO:0042923,1.6627e-01,2.8000e+01
IMP_SCORE,3465,GO:0010468,1.6617e-01,4.5500e+02
IMP_SCORE,3466,GO:0046890,1.6616e-01,3.8000e+01
IMP_SCORE,3467,GO:0004065,1.6615e-01,2.9000e+01
IMP_SCORE,3468,GO:0051130,1.6612e-01,2.9000e+02
IMP_SCORE,3469,GO:0036041,1.6609e-01,3.4000e+01
IMP_SCORE,3470,GO:0009295,1.6607e-01,2.8000e+01
IMP_SCORE,3471,GO:0007186,1.6606e-01,3.6700e+02
IMP_SCORE,3472,GO:0030513,1.6606e-01,2.3000e+01
IMP_SCORE,3473,GO:0005801,1.6601e-01,2.8000e+01
IMP_SCORE,3474,GO:0006511,1.6599e-01,9.1000e+01
IMP_SCORE,3475,GO:0032269,1.6598e-01,2.1100e+02
IMP_SCORE,3476,GO:0046470,1.6592e-01,6.6000e+01
IMP_SCORE,3477,GO:2000009,1.6590e-01,7.0000e+00
IMP_SCORE,3478,GO:0044827,1.6589e-01,1.1000e+01
IMP_SCORE,3479,GO:0048857,1.6589e-01,5.0000e+01
IMP_SCORE,3480,GO:0071889,1.6589e-01,1.5000e+01
IMP_SCORE,3481,GO:0048731,1.6589e-01,5.1000e+02
IMP_SCORE,3482,GO:0098589,1.6585e-01,1.9900e+02
IMP_SCORE,3483,GO:0006811,1.6583e-01,4.4300e+02
IMP_SCORE,3484,GO:0065005,1.6583e-01,1.3000e+01
IMP_SCORE,3485,GO:0032965,1.6580e-01,6.0000e+00
IMP_SCORE,3486,GO:0075733,1.6580e-01,7.0000e+00
IMP_SCORE,3487,GO:0042278,1.6573e-01,3.7000e+01
IMP_SCORE,3488,GO:0050731,1.6569e-01,7.1000e+01
IMP_SCORE,3489,GO:0044238,1.6567e-01,9.4500e+02
IMP_SCORE,3490,GO:0032991,1.6563e-01,1.4150e+03
IMP_SCORE,3491,GO:0032451,1.6560e-01,8.0000e+00
IMP_SCORE,3492,GO:0090197,1.6560e-01,1.6000e+01
IMP_SCORE,3493,GO:0090630,1.6558e-01,5.0000e+01
IMP_SCORE,3494,GO:0022898,1.6558e-01,7.4000e+01
IMP_SCORE,3495,GO:0031253,1.6556e-01,1.3200e+02
IMP_SCORE,3496,GO:0071467,1.6551e-01,1.4000e+01
IMP_SCORE,3497,GO:0005200,1.6547e-01,1.2300e+02
IMP_SCORE,3498,GO:0061037,1.6545e-01,1.5000e+01
IMP_SCORE,3499,GO:1990748,1.6543e-01,8.3000e+01
IMP_SCORE,3500,GO:0098602,1.6542e-01,1.9900e+02
IMP_SCORE,3501,GO:0005546,1.6538e-01,3.6000e+01
IMP_SCORE,3502,GO:0019199,1.6535e-01,4.5000e+01
IMP_SCORE,3503,GO:0033561,1.6533e-01,1.4000e+01
IMP_SCORE,3504,GO:0090150,1.6533e-01,6.0000e+01
IMP_SCORE,3505,GO:0042590,1.6519e-01,7.9000e+01
IMP_SCORE,3506,GO:0002385,1.6519e-01,2.6000e+01
IMP_SCORE,3507,GO:0008081,1.6518e-01,7.0000e+01
IMP_SCORE,3508,GO:0048708,1.6517e-01,2.7000e+01
IMP_SCORE,3509,GO:0046903,1.6517e-01,2.4400e+02
IMP_SCORE,3510,GO:0031519,1.6517e-01,4.5000e+01
IMP_SCORE,3511,GO:0002690,1.6516e-01,1.6000e+01
IMP_SCORE,3512,GO:0051247,1.6512e-01,2.5500e+02
IMP_SCORE,3513,GO:1901606,1.6505e-01,1.0300e+02
IMP_SCORE,3514,GO:0002366,1.6504e-01,1.3400e+02
IMP_SCORE,3515,GO:0090502,1.6497e-01,7.0000e+01
IMP_SCORE,3516,GO:0051100,1.6496e-01,6.4000e+01
IMP_SCORE,3517,GO:0032943,1.6491e-01,2.2000e+01
IMP_SCORE,3518,GO:0035150,1.6490e-01,4.3000e+01
IMP_SCORE,3519,GO:0019904,1.6487e-01,4.6400e+02
IMP_SCORE,3520,GO:0046426,1.6485e-01,1.4000e+01
IMP_SCORE,3521,GO:0042180,1.6485e-01,4.0000e+01
IMP_SCORE,3522,GO:1901265,1.6484e-01,6.3500e+02
IMP_SCORE,3523,GO:0002251,1.6475e-01,1.5000e+01
IMP_SCORE,3524,GO:0009628,1.6471e-01,3.6000e+02
IMP_SCORE,3525,GO:0001910,1.6469e-01,1.3000e+01
IMP_SCORE,3526,GO:0009081,1.6468e-01,6.0000e+01
IMP_SCORE,3527,GO:0098552,1.6461e-01,2.1000e+02
IMP_SCORE,3528,GO:0015276,1.6459e-01,7.6000e+01
IMP_SCORE,3529,GO:0043161,1.6459e-01,6.2000e+01
IMP_SCORE,3530,GO:0044770,1.6458e-01,9.2000e+01
IMP_SCORE,3531,GO:0002682,1.6458e-01,4.1400e+02
IMP_SCORE,3532,GO:0099081,1.6455e-01,3.2300e+02
IMP_SCORE,3533,GO:0050794,1.6454e-01,1.1550e+03
IMP_SCORE,3534,GO:0016684,1.6450e-01,5.7000e+01
IMP_SCORE,3535,GO:0019829,1.6446e-01,3.4000e+01
IMP_SCORE,3536,GO:0045861,1.6445e-01,1.1000e+02
IMP_SCORE,3537,GO:0070161,1.6444e-01,3.7000e+02
IMP_SCORE,3538,GO:0031099,1.6442e-01,7.5000e+01
IMP_SCORE,3539,GO:0010857,1.6441e-01,2.1000e+01
IMP_SCORE,3540,GO:0035455,1.6441e-01,2.6000e+01
IMP_SCORE,3541,GO:0032868,1.6441e-01,5.6000e+01
IMP_SCORE,3542,GO:0009987,1.6439e-01,1.1360e+03
IMP_SCORE,3543,GO:1902235,1.6439e-01,3.0000e+00
IMP_SCORE,3544,GO:0043551,1.6438e-01,1.0000e+01
IMP_SCORE,3545,GO:0006875,1.6438e-01,1.3200e+02
IMP_SCORE,3546,GO:0042383,1.6437e-01,1.1900e+02
IMP_SCORE,3547,GO:0032481,1.6436e-01,5.1000e+01
IMP_SCORE,3548,GO:0002694,1.6436e-01,1.3100e+02
IMP_SCORE,3549,GO:0045833,1.6436e-01,3.8000e+01
IMP_SCORE,3550,GO:0033612,1.6434e-01,6.0000e+00
IMP_SCORE,3551,GO:0000045,1.6431e-01,6.0000e+00
IMP_SCORE,3552,GO:0090276,1.6431e-01,6.7000e+01
IMP_SCORE,3553,GO:0006641,1.6431e-01,4.8000e+01
IMP_SCORE,3554,GO:0044431,1.6429e-01,4.5100e+02
IMP_SCORE,3555,GO:0031328,1.6414e-01,2.3700e+02
IMP_SCORE,3556,GO:0060252,1.6412e-01,8.0000e+00
IMP_SCORE,3557,GO:0018107,1.6411e-01,2.8000e+01
IMP_SCORE,3558,GO:0006509,1.6406e-01,1.2000e+01
IMP_SCORE,3559,GO:0030593,1.6404e-01,3.8000e+01
IMP_SCORE,3560,GO:0019637,1.6401e-01,2.5600e+02
IMP_SCORE,3561,GO:0046982,1.6400e-01,1.9800e+02
IMP_SCORE,3562,GO:0036064,1.6400e-01,4.1000e+01
IMP_SCORE,3563,GO:0051783,1.6399e-01,4.7000e+01
IMP_SCORE,3564,GO:0051569,1.6397e-01,7.0000e+00
IMP_SCORE,3565,GO:0051094,1.6396e-01,3.2400e+02
IMP_SCORE,3566,GO:0006297,1.6390e-01,7.0000e+00
IMP_SCORE,3567,GO:0016055,1.6389e-01,1.3900e+02
IMP_SCORE,3568,GO:0046872,1.6384e-01,1.4720e+03
IMP_SCORE,3569,GO:0040013,1.6380e-01,1.0500e+02
IMP_SCORE,3570,GO:0030672,1.6379e-01,5.3000e+01
IMP_SCORE,3571,GO:0002886,1.6377e-01,1.3000e+01
IMP_SCORE,3572,GO:0051020,1.6376e-01,1.9700e+02
IMP_SCORE,3573,GO:0005527,1.6374e-01,3.3000e+01
IMP_SCORE,3574,GO:0000184,1.6372e-01,1.5000e+01
IMP_SCORE,3575,GO:0031325,1.6372e-01,4.2100e+02
IMP_SCORE,3576,GO:0019363,1.6369e-01,1.7000e+01
IMP_SCORE,3577,GO:0051222,1.6367e-01,1.1100e+02
IMP_SCORE,3578,GO:0097200,1.6362e-01,3.5000e+01
IMP_SCORE,3579,GO:0097150,1.6360e-01,7.0000e+00
IMP_SCORE,3580,GO:0004175,1.6360e-01,3.1400e+02
IMP_SCORE,3581,GO:0009056,1.6354e-01,5.6800e+02
IMP_SCORE,3582,GO:0050869,1.6352e-01,6.0000e+00
IMP_SCORE,3583,GO:0051213,1.6347e-01,6.2000e+01
IMP_SCORE,3584,GO:0032543,1.6344e-01,2.5000e+01
IMP_SCORE,3585,GO:0015672,1.6342e-01,1.3000e+02
IMP_SCORE,3586,GO:0009966,1.6339e-01,6.2800e+02
IMP_SCORE,3587,GO:0001077,1.6337e-01,6.0000e+01
IMP_SCORE,3588,GO:0071219,1.6336e-01,4.3000e+01
IMP_SCORE,3589,GO:0051099,1.6326e-01,2.5000e+01
IMP_SCORE,3590,GO:0046365,1.6324e-01,3.3000e+01
IMP_SCORE,3591,GO:0032947,1.6312e-01,4.9000e+01
IMP_SCORE,3592,GO:0009893,1.6311e-01,4.4600e+02
IMP_SCORE,3593,GO:0048854,1.6308e-01,3.0000e+00
IMP_SCORE,3594,GO:0051055,1.6304e-01,1.2000e+01
IMP_SCORE,3595,GO:0045653,1.6303e-01,2.0000e+00
IMP_SCORE,3596,GO:0009895,1.6299e-01,7.6000e+01
IMP_SCORE,3597,GO:0031399,1.6296e-01,3.0300e+02
IMP_SCORE,3598,GO:0050878,1.6295e-01,1.7100e+02
IMP_SCORE,3599,GO:0046486,1.6292e-01,1.8500e+02
IMP_SCORE,3600,GO:1903363,1.6291e-01,1.4000e+01
IMP_SCORE,3601,GO:0044763,1.6290e-01,1.3630e+03
IMP_SCORE,3602,GO:0016881,1.6286e-01,1.2000e+01
IMP_SCORE,3603,GO:0005402,1.6282e-01,1.2000e+01
IMP_SCORE,3604,GO:0000002,1.6276e-01,2.5000e+01
IMP_SCORE,3605,GO:0032272,1.6275e-01,3.9000e+01
IMP_SCORE,3606,GO:1901135,1.6275e-01,2.9400e+02
IMP_SCORE,3607,GO:0006448,1.6273e-01,2.9000e+01
IMP_SCORE,3608,GO:0007163,1.6268e-01,7.5000e+01
IMP_SCORE,3609,GO:1901681,1.6262e-01,1.6900e+02
IMP_SCORE,3610,GO:0016616,1.6260e-01,1.1800e+02
IMP_SCORE,3611,GO:0051707,1.6259e-01,1.8200e+02
IMP_SCORE,3612,GO:0045995,1.6256e-01,1.8000e+01
IMP_SCORE,3613,GO:0030098,1.6256e-01,6.2000e+01
IMP_SCORE,3614,GO:0031057,1.6255e-01,1.2000e+01
IMP_SCORE,3615,GO:0035336,1.6255e-01,4.2000e+01
IMP_SCORE,3616,GO:0031301,1.6248e-01,1.1100e+02
IMP_SCORE,3617,GO:0021670,1.6244e-01,7.0000e+00
IMP_SCORE,3618,GO:0033116,1.6243e-01,4.5000e+01
IMP_SCORE,3619,GO:0099568,1.6243e-01,1.7900e+02
IMP_SCORE,3620,GO:0051961,1.6241e-01,9.5000e+01
IMP_SCORE,3621,GO:0032941,1.6241e-01,1.6000e+01
IMP_SCORE,3622,GO:0005088,1.6235e-01,1.3100e+02
IMP_SCORE,3623,GO:0005783,1.6234e-01,6.5600e+02
IMP_SCORE,3624,GO:0098660,1.6233e-01,1.6100e+02
IMP_SCORE,3625,GO:0032273,1.6227e-01,3.1000e+01
IMP_SCORE,3626,GO:0006869,1.6224e-01,1.3500e+02
IMP_SCORE,3627,GO:0035588,1.6224e-01,2.7000e+01
IMP_SCORE,3628,GO:0048736,1.6223e-01,4.5000e+01
IMP_SCORE,3629,GO:0072376,1.6222e-01,6.7000e+01
IMP_SCORE,3630,GO:0032736,1.6221e-01,8.0000e+00
IMP_SCORE,3631,GO:0043170,1.6221e-01,9.1300e+02
IMP_SCORE,3632,GO:0010628,1.6216e-01,2.4400e+02
IMP_SCORE,3633,GO:0010919,1.6216e-01,1.2000e+01
IMP_SCORE,3634,GO:0033176,1.6216e-01,1.9000e+01
IMP_SCORE,3635,GO:0071158,1.6212e-01,1.6000e+01
IMP_SCORE,3636,GO:0042054,1.6205e-01,2.2000e+01
IMP_SCORE,3637,GO:0061702,1.6203e-01,5.0000e+00
IMP_SCORE,3638,GO:0009892,1.6200e-01,4.3100e+02
IMP_SCORE,3639,GO:0016192,1.6198e-01,5.0900e+02
IMP_SCORE,3640,GO:1902668,1.6185e-01,5.0000e+00
IMP_SCORE,3641,GO:0010608,1.6181e-01,1.2300e+02
IMP_SCORE,3642,GO:0002831,1.6176e-01,5.5000e+01
IMP_SCORE,3643,GO:0099024,1.6176e-01,4.1000e+01
IMP_SCORE,3644,GO:0046961,1.6175e-01,2.0000e+00
IMP_SCORE,3645,GO:0033138,1.6170e-01,1.1000e+01
IMP_SCORE,3646,GO:0043175,1.6164e-01,1.2000e+01
IMP_SCORE,3647,GO:0072175,1.6162e-01,2.3000e+01
IMP_SCORE,3648,GO:0032844,1.6160e-01,1.5000e+02
IMP_SCORE,3649,GO:0022834,1.6160e-01,7.6000e+01
IMP_SCORE,3650,GO:0007160,1.6152e-01,8.1000e+01
IMP_SCORE,3651,GO:0034332,1.6147e-01,5.7000e+01
IMP_SCORE,3652,GO:0032204,1.6142e-01,2.6000e+01
IMP_SCORE,3653,GO:0035809,1.6136e-01,2.0000e+00
IMP_SCORE,3654,GO:0051053,1.6134e-01,3.1000e+01
IMP_SCORE,3655,GO:0009266,1.6119e-01,7.8000e+01
IMP_SCORE,3656,GO:0061650,1.6118e-01,3.8000e+01
IMP_SCORE,3657,GO:0004702,1.6116e-01,6.5000e+01
IMP_SCORE,3658,GO:0000790,1.6115e-01,7.5000e+01
IMP_SCORE,3659,GO:0017076,1.6108e-01,4.6800e+02
IMP_SCORE,3660,GO:0001669,1.6107e-01,7.9000e+01
IMP_SCORE,3661,GO:0090087,1.6105e-01,1.9900e+02
IMP_SCORE,3662,GO:1901618,1.6104e-01,3.7000e+01
IMP_SCORE,3663,GO:0033993,1.6103e-01,2.3500e+02
IMP_SCORE,3664,GO:0002443,1.6098e-01,6.1000e+01
IMP_SCORE,3665,GO:0044089,1.6096e-01,1.5200e+02
IMP_SCORE,3666,GO:0048592,1.6092e-01,2.6000e+01
IMP_SCORE,3667,GO:0060078,1.6092e-01,3.3000e+01
IMP_SCORE,3668,GO:0032101,1.6089e-01,2.0600e+02
IMP_SCORE,3669,GO:1990266,1.6086e-01,4.3000e+01
IMP_SCORE,3670,GO:0051345,1.6079e-01,3.1800e+02
IMP_SCORE,3671,GO:0097159,1.6077e-01,1.2690e+03
IMP_SCORE,3672,GO:0060216,1.6077e-01,2.0000e+00
IMP_SCORE,3673,GO:0033558,1.6065e-01,1.7000e+01
IMP_SCORE,3674,GO:0005856,1.6063e-01,4.9400e+02
IMP_SCORE,3675,GO:0050708,1.6061e-01,1.1500e+02
IMP_SCORE,3676,GO:0005452,1.6057e-01,2.2000e+01
IMP_SCORE,3677,GO:0042510,1.6057e-01,1.7000e+01
IMP_SCORE,3678,GO:0030414,1.6045e-01,8.3000e+01
IMP_SCORE,3679,GO:0006040,1.6043e-01,6.1000e+01
IMP_SCORE,3680,GO:0001662,1.6041e-01,1.6000e+01
IMP_SCORE,3681,GO:0005905,1.6036e-01,6.0000e+01
IMP_SCORE,3682,GO:0001763,1.6032e-01,6.3000e+01
IMP_SCORE,3683,GO:0072595,1.6025e-01,1.4000e+01
IMP_SCORE,3684,GO:0010866,1.6023e-01,1.7000e+01
IMP_SCORE,3685,GO:0001932,1.6020e-01,2.3900e+02
IMP_SCORE,3686,GO:0034377,1.6017e-01,6.0000e+00
IMP_SCORE,3687,GO:0008219,1.6016e-01,5.0400e+02
IMP_SCORE,3688,GO:0010941,1.6013e-01,4.1000e+02
IMP_SCORE,3689,GO:0048513,1.6010e-01,5.1400e+02
IMP_SCORE,3690,GO:0033157,1.6008e-01,8.8000e+01
IMP_SCORE,3691,GO:0055114,1.6006e-01,4.5300e+02
IMP_SCORE,3692,GO:0010324,1.5999e-01,5.2000e+01
IMP_SCORE,3693,GO:0061178,1.5996e-01,1.6000e+01
IMP_SCORE,3694,GO:0017038,1.5996e-01,7.0000e+01
IMP_SCORE,3695,GO:0044291,1.5988e-01,5.1000e+01
IMP_SCORE,3696,GO:0048523,1.5986e-01,8.4800e+02
IMP_SCORE,3697,GO:0032753,1.5983e-01,1.1000e+01
IMP_SCORE,3698,GO:0030501,1.5977e-01,2.2000e+01
IMP_SCORE,3699,GO:0019005,1.5975e-01,1.3000e+01
IMP_SCORE,3700,GO:0044802,1.5975e-01,2.2700e+02
IMP_SCORE,3701,GO:0035994,1.5967e-01,1.2000e+01
IMP_SCORE,3702,GO:1990837,1.5966e-01,1.2900e+02
IMP_SCORE,3703,GO:0045335,1.5966e-01,3.2000e+01
IMP_SCORE,3704,GO:0034975,1.5959e-01,6.0000e+00
IMP_SCORE,3705,GO:1903831,1.5958e-01,2.3000e+01
IMP_SCORE,3706,GO:2000114,1.5956e-01,1.1000e+01
IMP_SCORE,3707,GO:0019585,1.5956e-01,1.3000e+01
IMP_SCORE,3708,GO:0048522,1.5953e-01,8.3800e+02
IMP_SCORE,3709,GO:0050658,1.5951e-01,6.3000e+01
IMP_SCORE,3710,GO:0006164,1.5947e-01,2.6000e+01
IMP_SCORE,3711,GO:0002696,1.5946e-01,8.0000e+01
IMP_SCORE,3712,GO:0006487,1.5943e-01,5.8000e+01
IMP_SCORE,3713,GO:2001273,1.5935e-01,7.0000e+00
IMP_SCORE,3714,GO:0015485,1.5932e-01,2.7000e+01
IMP_SCORE,3715,GO:0046907,1.5931e-01,3.7900e+02
IMP_SCORE,3716,GO:0005747,1.5930e-01,1.1000e+01
IMP_SCORE,3717,GO:0006890,1.5929e-01,3.9000e+01
IMP_SCORE,3718,GO:0071840,1.5929e-01,1.2230e+03
IMP_SCORE,3719,GO:0044325,1.5928e-01,4.9000e+01
IMP_SCORE,3720,GO:0022408,1.5927e-01,5.5000e+01
IMP_SCORE,3721,GO:0036094,1.5927e-01,7.7400e+02
IMP_SCORE,3722,GO:0016641,1.5926e-01,2.1000e+01
IMP_SCORE,3723,GO:0006664,1.5926e-01,8.4000e+01
IMP_SCORE,3724,GO:0007610,1.5925e-01,2.4900e+02
IMP_SCORE,3725,GO:0048519,1.5922e-01,9.9800e+02
IMP_SCORE,3726,GO:0031647,1.5918e-01,8.6000e+01
IMP_SCORE,3727,GO:0045859,1.5915e-01,1.6300e+02
IMP_SCORE,3728,GO:0008201,1.5914e-01,9.4000e+01
IMP_SCORE,3729,GO:0002220,1.5912e-01,3.0000e+01
IMP_SCORE,3730,GO:0030182,1.5908e-01,8.1000e+01
IMP_SCORE,3731,GO:0022409,1.5906e-01,7.5000e+01
IMP_SCORE,3732,GO:0004860,1.5905e-01,4.0000e+01
IMP_SCORE,3733,GO:2000573,1.5899e-01,2.7000e+01
IMP_SCORE,3734,GO:0010466,1.5896e-01,7.7000e+01
IMP_SCORE,3735,GO:0044271,1.5895e-01,3.0000e+02
IMP_SCORE,3736,GO:0032839,1.5893e-01,1.7000e+01
IMP_SCORE,3737,GO:0042288,1.5890e-01,1.4000e+01
IMP_SCORE,3738,GO:0051049,1.5889e-01,4.7100e+02
IMP_SCORE,3739,GO:0034654,1.5886e-01,2.5400e+02
IMP_SCORE,3740,GO:0098797,1.5875e-01,1.6200e+02
IMP_SCORE,3741,GO:0010369,1.5872e-01,6.0000e+00
IMP_SCORE,3742,GO:1901576,1.5872e-01,5.2700e+02
IMP_SCORE,3743,GO:0051128,1.5871e-01,6.8100e+02
IMP_SCORE,3744,GO:0030177,1.5869e-01,3.8000e+01
IMP_SCORE,3745,GO:0070304,1.5868e-01,3.6000e+01
IMP_SCORE,3746,GO:0051726,1.5868e-01,3.2200e+02
IMP_SCORE,3747,GO:0003382,1.5867e-01,1.5000e+01
IMP_SCORE,3748,GO:0031256,1.5866e-01,5.2000e+01
IMP_SCORE,3749,GO:0030799,1.5862e-01,3.0000e+01
IMP_SCORE,3750,GO:1901363,1.5856e-01,1.2150e+03
IMP_SCORE,3751,GO:0004953,1.5855e-01,6.0000e+00
IMP_SCORE,3752,GO:0015172,1.5854e-01,6.0000e+00
IMP_SCORE,3753,GO:0006979,1.5850e-01,1.4300e+02
IMP_SCORE,3754,GO:0006644,1.5849e-01,1.5600e+02
IMP_SCORE,3755,GO:0072341,1.5849e-01,9.5000e+01
IMP_SCORE,3756,GO:0033627,1.5848e-01,1.1000e+01
IMP_SCORE,3757,GO:0009798,1.5846e-01,1.4000e+01
IMP_SCORE,3758,GO:0060589,1.5840e-01,2.2200e+02
IMP_SCORE,3759,GO:0001658,1.5836e-01,1.8000e+01
IMP_SCORE,3760,GO:0030500,1.5835e-01,4.2000e+01
IMP_SCORE,3761,GO:0097458,1.5831e-01,6.6100e+02
IMP_SCORE,3762,GO:0018193,1.5827e-01,2.6400e+02
IMP_SCORE,3763,GO:0016891,1.5827e-01,3.9000e+01
IMP_SCORE,3764,GO:0030818,1.5826e-01,8.0000e+00
IMP_SCORE,3765,GO:2000113,1.5826e-01,2.1600e+02
IMP_SCORE,3766,GO:0009161,1.5822e-01,3.6000e+01
IMP_SCORE,3767,GO:0030540,1.5821e-01,8.0000e+00
IMP_SCORE,3768,GO:0061136,1.5820e-01,5.6000e+01
IMP_SCORE,3769,GO:0030199,1.5817e-01,1.2000e+01
IMP_SCORE,3770,GO:0071704,1.5816e-01,8.6700e+02
IMP_SCORE,3771,GO:0035601,1.5813e-01,2.5000e+01
IMP_SCORE,3772,GO:0010647,1.5807e-01,3.5600e+02
IMP_SCORE,3773,GO:0040018,1.5807e-01,1.0000e+00
IMP_SCORE,3774,GO:0051234,1.5806e-01,8.9200e+02
IMP_SCORE,3775,GO:1902170,1.5805e-01,8.0000e+00
IMP_SCORE,3776,GO:0051223,1.5799e-01,1.7600e+02
IMP_SCORE,3777,GO:0032495,1.5796e-01,1.0000e+01
IMP_SCORE,3778,GO:0005925,1.5794e-01,2.8800e+02
IMP_SCORE,3779,GO:0033363,1.5791e-01,1.5000e+01
IMP_SCORE,3780,GO:1903076,1.5789e-01,2.5000e+01
IMP_SCORE,3781,GO:0030234,1.5778e-01,4.1500e+02
IMP_SCORE,3782,GO:0003018,1.5772e-01,3.7000e+01
IMP_SCORE,3783,GO:0019864,1.5770e-01,3.1000e+01
IMP_SCORE,3784,GO:0044087,1.5769e-01,2.9400e+02
IMP_SCORE,3785,GO:0035307,1.5768e-01,2.2000e+01
IMP_SCORE,3786,GO:0006928,1.5768e-01,4.9600e+02
IMP_SCORE,3787,GO:1902593,1.5764e-01,4.7000e+01
IMP_SCORE,3788,GO:0051451,1.5761e-01,1.1000e+01
IMP_SCORE,3789,GO:0006903,1.5759e-01,2.8000e+01
IMP_SCORE,3790,GO:0033043,1.5755e-01,3.7900e+02
IMP_SCORE,3791,GO:0019058,1.5754e-01,2.0000e+00
IMP_SCORE,3792,GO:0031327,1.5752e-01,2.5400e+02
IMP_SCORE,3793,GO:1902991,1.5750e-01,2.5000e+01
IMP_SCORE,3794,GO:0000209,1.5746e-01,7.7000e+01
IMP_SCORE,3795,GO:0071103,1.5746e-01,2.4000e+01
IMP_SCORE,3796,GO:1902222,1.5744e-01,3.0000e+01
IMP_SCORE,3797,GO:0042475,1.5743e-01,5.1000e+01
IMP_SCORE,3798,GO:0097067,1.5741e-01,1.0000e+01
IMP_SCORE,3799,GO:1902253,1.5741e-01,1.8000e+01
IMP_SCORE,3800,GO:0009719,1.5737e-01,2.8600e+02
IMP_SCORE,3801,GO:0006576,1.5736e-01,4.4000e+01
IMP_SCORE,3802,GO:0048640,1.5731e-01,3.0000e+01
IMP_SCORE,3803,GO:0031344,1.5731e-01,2.1000e+02
IMP_SCORE,3804,GO:0010508,1.5728e-01,3.2000e+01
IMP_SCORE,3805,GO:0005251,1.5728e-01,3.7000e+01
IMP_SCORE,3806,GO:0045776,1.5727e-01,3.1000e+01
IMP_SCORE,3807,GO:0050779,1.5725e-01,9.0000e+00
IMP_SCORE,3808,GO:0016363,1.5724e-01,5.0000e+01
IMP_SCORE,3809,GO:0032271,1.5724e-01,5.5000e+01
IMP_SCORE,3810,GO:0044093,1.5715e-01,4.5100e+02
IMP_SCORE,3811,GO:0043220,1.5712e-01,9.0000e+00
IMP_SCORE,3812,GO:0044092,1.5704e-01,3.2500e+02
IMP_SCORE,3813,GO:0010646,1.5702e-01,6.7100e+02
IMP_SCORE,3814,GO:0004708,1.5698e-01,1.8000e+01
IMP_SCORE,3815,GO:0032922,1.5688e-01,1.7000e+01
IMP_SCORE,3816,GO:0099500,1.5686e-01,1.5000e+01
IMP_SCORE,3817,GO:0043408,1.5686e-01,1.3400e+02
IMP_SCORE,3818,GO:0060170,1.5684e-01,3.7000e+01
IMP_SCORE,3819,GO:0010556,1.5684e-01,3.7900e+02
IMP_SCORE,3820,GO:0009913,1.5680e-01,3.4000e+01
IMP_SCORE,3821,GO:0042800,1.5680e-01,6.0000e+00
IMP_SCORE,3822,GO:1903747,1.5678e-01,4.6000e+01
IMP_SCORE,3823,GO:0009165,1.5675e-01,4.9000e+01
IMP_SCORE,3824,GO:0051272,1.5671e-01,1.0800e+02
IMP_SCORE,3825,GO:0005102,1.5662e-01,8.1400e+02
IMP_SCORE,3826,GO:0030947,1.5659e-01,1.7000e+01
IMP_SCORE,3827,GO:0035303,1.5657e-01,7.7000e+01
IMP_SCORE,3828,GO:0019215,1.5657e-01,1.1000e+01
IMP_SCORE,3829,GO:0008652,1.5656e-01,8.1000e+01
IMP_SCORE,3830,GO:1901981,1.5654e-01,6.9000e+01
IMP_SCORE,3831,GO:0046883,1.5654e-01,7.3000e+01
IMP_SCORE,3832,GO:0015932,1.5653e-01,5.1000e+01
IMP_SCORE,3833,GO:1990204,1.5647e-01,5.5000e+01
IMP_SCORE,3834,GO:0004721,1.5646e-01,8.5000e+01
IMP_SCORE,3835,GO:0006940,1.5646e-01,2.9000e+01
IMP_SCORE,3836,GO:0023056,1.5645e-01,3.5000e+02
IMP_SCORE,3837,GO:0005516,1.5642e-01,4.5800e+02
IMP_SCORE,3838,GO:0005604,1.5641e-01,1.4200e+02
IMP_SCORE,3839,GO:0006417,1.5636e-01,9.4000e+01
IMP_SCORE,3840,GO:0007399,1.5636e-01,3.6200e+02
IMP_SCORE,3841,GO:0033032,1.5636e-01,2.1000e+01
IMP_SCORE,3842,GO:0005911,1.5636e-01,3.2800e+02
IMP_SCORE,3843,GO:0019222,1.5635e-01,7.2100e+02
IMP_SCORE,3844,GO:1905354,1.5633e-01,1.8000e+01
IMP_SCORE,3845,GO:0006816,1.5633e-01,9.0000e+01
IMP_SCORE,3846,GO:0009890,1.5632e-01,2.4600e+02
IMP_SCORE,3847,GO:0042307,1.5631e-01,1.5000e+01
IMP_SCORE,3848,GO:0030217,1.5631e-01,2.2000e+01
IMP_SCORE,3849,GO:0033574,1.5625e-01,1.1000e+01
IMP_SCORE,3850,GO:0005524,1.5624e-01,4.0000e+02
IMP_SCORE,3851,GO:0014889,1.5617e-01,2.0000e+00
IMP_SCORE,3852,GO:0031324,1.5617e-01,3.7300e+02
IMP_SCORE,3853,GO:0005834,1.5611e-01,4.9000e+01
IMP_SCORE,3854,GO:0003352,1.5610e-01,2.0000e+00
IMP_SCORE,3855,GO:0005913,1.5601e-01,8.0000e+01
IMP_SCORE,3856,GO:0036257,1.5597e-01,7.0000e+00
IMP_SCORE,3857,GO:0015833,1.5596e-01,3.6700e+02
IMP_SCORE,3858,GO:1902679,1.5594e-01,1.7500e+02
IMP_SCORE,3859,GO:0051649,1.5583e-01,4.0400e+02
IMP_SCORE,3860,GO:0000165,1.5582e-01,7.5000e+01
IMP_SCORE,3861,GO:0050860,1.5581e-01,1.3000e+01
IMP_SCORE,3862,GO:0007173,1.5580e-01,4.8000e+01
IMP_SCORE,3863,GO:0002227,1.5580e-01,7.0000e+00
IMP_SCORE,3864,GO:0016445,1.5579e-01,1.2000e+01
IMP_SCORE,3865,GO:0004879,1.5572e-01,1.9000e+01
IMP_SCORE,3866,GO:0045088,1.5571e-01,1.2300e+02
IMP_SCORE,3867,GO:0006082,1.5565e-01,2.8200e+02
IMP_SCORE,3868,GO:0022607,1.5563e-01,7.4400e+02
IMP_SCORE,3869,GO:0030224,1.5562e-01,2.8000e+01
IMP_SCORE,3870,GO:0009712,1.5562e-01,2.4000e+01
IMP_SCORE,3871,GO:0006893,1.5559e-01,2.6000e+01
IMP_SCORE,3872,GO:0071675,1.5558e-01,1.7000e+01
IMP_SCORE,3873,GO:0045087,1.5547e-01,2.2200e+02
IMP_SCORE,3874,GO:0006085,1.5546e-01,1.6000e+01
IMP_SCORE,3875,GO:0031333,1.5544e-01,5.3000e+01
IMP_SCORE,3876,GO:0050789,1.5543e-01,1.0740e+03
IMP_SCORE,3877,GO:0009116,1.5542e-01,6.1000e+01
IMP_SCORE,3878,GO:0043325,1.5538e-01,1.5000e+01
IMP_SCORE,3879,GO:0051236,1.5537e-01,7.9000e+01
IMP_SCORE,3880,GO:0008021,1.5536e-01,8.1000e+01
IMP_SCORE,3881,GO:0007498,1.5536e-01,1.9000e+01
IMP_SCORE,3882,GO:0009583,1.5534e-01,5.0000e+01
IMP_SCORE,3883,GO:1900087,1.5533e-01,1.1000e+01
IMP_SCORE,3884,GO:0007632,1.5526e-01,1.7000e+01
IMP_SCORE,3885,GO:0006950,1.5523e-01,9.4700e+02
IMP_SCORE,3886,GO:0005730,1.5522e-01,4.0500e+02
IMP_SCORE,3887,GO:0006910,1.5522e-01,3.1000e+01
IMP_SCORE,3888,GO:0002228,1.5519e-01,2.5000e+01
IMP_SCORE,3889,GO:0002825,1.5514e-01,1.1000e+01
IMP_SCORE,3890,GO:0045664,1.5513e-01,1.4300e+02
IMP_SCORE,3891,GO:0032549,1.5512e-01,1.7900e+02
IMP_SCORE,3892,GO:0050850,1.5511e-01,1.7000e+01
IMP_SCORE,3893,GO:0032508,1.5507e-01,1.2000e+01
IMP_SCORE,3894,GO:0009142,1.5507e-01,1.7000e+01
IMP_SCORE,3895,GO:0032386,1.5503e-01,1.4800e+02
IMP_SCORE,3896,GO:0034308,1.5502e-01,8.7000e+01
IMP_SCORE,3897,GO:0098542,1.5496e-01,1.6100e+02
IMP_SCORE,3898,GO:0016594,1.5488e-01,2.1000e+01
IMP_SCORE,3899,GO:0090568,1.5487e-01,2.5000e+01
IMP_SCORE,3900,GO:1901362,1.5487e-01,3.2000e+02
IMP_SCORE,3901,GO:0006629,1.5485e-01,4.2700e+02
IMP_SCORE,3902,GO:0009119,1.5480e-01,4.7000e+01
IMP_SCORE,3903,GO:0045259,1.5477e-01,6.0000e+00
IMP_SCORE,3904,GO:0051965,1.5474e-01,5.5000e+01
IMP_SCORE,3905,GO:0048260,1.5471e-01,1.1000e+01
IMP_SCORE,3906,GO:0048791,1.5467e-01,1.3000e+01
IMP_SCORE,3907,GO:0061512,1.5466e-01,7.0000e+00
IMP_SCORE,3908,GO:0003044,1.5465e-01,2.2000e+01
IMP_SCORE,3909,GO:0030834,1.5464e-01,3.0000e+01
IMP_SCORE,3910,GO:0072216,1.5462e-01,1.0000e+00
IMP_SCORE,3911,GO:0042589,1.5459e-01,1.4000e+01
IMP_SCORE,3912,GO:0005126,1.5455e-01,1.7400e+02
IMP_SCORE,3913,GO:0031091,1.5455e-01,1.7000e+01
IMP_SCORE,3914,GO:0019882,1.5453e-01,1.0900e+02
IMP_SCORE,3915,GO:0072401,1.5450e-01,8.0000e+00
IMP_SCORE,3916,GO:0006721,1.5448e-01,4.4000e+01
IMP_SCORE,3917,GO:0030574,1.5447e-01,3.9000e+01
IMP_SCORE,3918,GO:0050678,1.5445e-01,8.3000e+01
IMP_SCORE,3919,GO:0046460,1.5441e-01,3.0000e+01
IMP_SCORE,3920,GO:0042147,1.5437e-01,3.3000e+01
IMP_SCORE,3921,GO:0016311,1.5437e-01,1.6800e+02
IMP_SCORE,3922,GO:0030030,1.5431e-01,2.8800e+02
IMP_SCORE,3923,GO:0002495,1.5427e-01,7.1000e+01
IMP_SCORE,3924,GO:0004497,1.5425e-01,6.9000e+01
IMP_SCORE,3925,GO:0003208,1.5420e-01,2.0000e+00
IMP_SCORE,3926,GO:0004872,1.5417e-01,6.7500e+02
IMP_SCORE,3927,GO:0006725,1.5417e-01,4.6400e+02
IMP_SCORE,3928,GO:0002698,1.5416e-01,3.5000e+01
IMP_SCORE,3929,GO:0002922,1.5414e-01,1.0000e+01
IMP_SCORE,3930,GO:0032879,1.5411e-01,6.3000e+02
IMP_SCORE,3931,GO:0040011,1.5409e-01,4.1800e+02
IMP_SCORE,3932,GO:0045603,1.5408e-01,3.5000e+01
IMP_SCORE,3933,GO:0038083,1.5408e-01,1.0000e+01
IMP_SCORE,3934,GO:0009968,1.5407e-01,2.9600e+02
IMP_SCORE,3935,GO:0002526,1.5403e-01,5.9000e+01
IMP_SCORE,3936,GO:0031058,1.5400e-01,3.3000e+01
IMP_SCORE,3937,GO:0030554,1.5396e-01,3.9800e+02
IMP_SCORE,3938,GO:0098662,1.5392e-01,1.3700e+02
IMP_SCORE,3939,GO:0033046,1.5386e-01,5.0000e+00
IMP_SCORE,3940,GO:0030522,1.5386e-01,4.8000e+01
IMP_SCORE,3941,GO:0016772,1.5371e-01,3.1500e+02
IMP_SCORE,3942,GO:0001701,1.5369e-01,4.7000e+01
IMP_SCORE,3943,GO:0045104,1.5369e-01,2.3000e+01
IMP_SCORE,3944,GO:0030118,1.5365e-01,3.1000e+01
IMP_SCORE,3945,GO:0004869,1.5363e-01,4.6000e+01
IMP_SCORE,3946,GO:0042802,1.5361e-01,1.1860e+03
IMP_SCORE,3947,GO:0005979,1.5359e-01,1.1000e+01
IMP_SCORE,3948,GO:0006283,1.5358e-01,8.0000e+00
IMP_SCORE,3949,GO:0007626,1.5350e-01,1.0700e+02
IMP_SCORE,3950,GO:0030178,1.5349e-01,5.0000e+01
IMP_SCORE,3951,GO:0051603,1.5346e-01,1.5800e+02
IMP_SCORE,3952,GO:0044088,1.5345e-01,1.9000e+01
IMP_SCORE,3953,GO:0003823,1.5344e-01,6.3000e+01
IMP_SCORE,3954,GO:0016307,1.5341e-01,4.1000e+01
IMP_SCORE,3955,GO:0002834,1.5335e-01,3.0000e+00
IMP_SCORE,3956,GO:0051293,1.5335e-01,1.1000e+01
IMP_SCORE,3957,GO:0050821,1.5330e-01,5.8000e+01
IMP_SCORE,3958,GO:0010975,1.5329e-01,1.2500e+02
IMP_SCORE,3959,GO:0001909,1.5328e-01,2.8000e+01
IMP_SCORE,3960,GO:0072332,1.5328e-01,2.9000e+01
IMP_SCORE,3961,GO:0045936,1.5325e-01,1.7300e+02
IMP_SCORE,3962,GO:0042136,1.5324e-01,3.1000e+01
IMP_SCORE,3963,GO:0006637,1.5319e-01,6.4000e+01
IMP_SCORE,3964,GO:0006750,1.5317e-01,2.4000e+01
IMP_SCORE,3965,GO:0042089,1.5317e-01,8.0000e+00
IMP_SCORE,3966,GO:0000932,1.5317e-01,9.3000e+01
IMP_SCORE,3967,GO:0005542,1.5317e-01,7.0000e+00
IMP_SCORE,3968,GO:0000159,1.5310e-01,3.9000e+01
IMP_SCORE,3969,GO:0007420,1.5307e-01,1.3300e+02
IMP_SCORE,3970,GO:0000723,1.5307e-01,2.4000e+01
IMP_SCORE,3971,GO:0046626,1.5303e-01,2.3000e+01
IMP_SCORE,3972,GO:0006458,1.5298e-01,2.9000e+01
IMP_SCORE,3973,GO:0048008,1.5296e-01,3.3000e+01
IMP_SCORE,3974,GO:0019220,1.5291e-01,3.1400e+02
IMP_SCORE,3975,GO:1901566,1.5286e-01,2.7100e+02
IMP_SCORE,3976,GO:0004672,1.5286e-01,1.6200e+02
IMP_SCORE,3977,GO:0044708,1.5284e-01,1.9300e+02
IMP_SCORE,3978,GO:0046519,1.5279e-01,8.0000e+00
IMP_SCORE,3979,GO:0009889,1.5278e-01,4.5800e+02
IMP_SCORE,3980,GO:0008009,1.5274e-01,1.6000e+01
IMP_SCORE,3981,GO:0007200,1.5271e-01,4.6000e+01
IMP_SCORE,3982,GO:0008543,1.5270e-01,2.2000e+01
IMP_SCORE,3983,GO:0016050,1.5265e-01,1.1900e+02
IMP_SCORE,3984,GO:0032270,1.5263e-01,2.3900e+02
IMP_SCORE,3985,GO:0016820,1.5261e-01,5.1000e+01
IMP_SCORE,3986,GO:0016197,1.5261e-01,1.5200e+02
IMP_SCORE,3987,GO:0006464,1.5256e-01,6.2600e+02
IMP_SCORE,3988,GO:0051701,1.5248e-01,5.8000e+01
IMP_SCORE,3989,GO:1903305,1.5248e-01,4.0000e+01
IMP_SCORE,3990,GO:0031334,1.5234e-01,6.3000e+01
IMP_SCORE,3991,GO:0072594,1.5231e-01,9.2000e+01
IMP_SCORE,3992,GO:0071326,1.5230e-01,2.6000e+01
IMP_SCORE,3993,GO:0019001,1.5230e-01,1.6500e+02
IMP_SCORE,3994,GO:0071397,1.5229e-01,2.3000e+01
IMP_SCORE,3995,GO:1904353,1.5223e-01,2.1000e+01
IMP_SCORE,3996,GO:0036315,1.5222e-01,1.4000e+01
IMP_SCORE,3997,GO:0001558,1.5221e-01,2.1600e+02
IMP_SCORE,3998,GO:0033003,1.5216e-01,2.1000e+01
IMP_SCORE,3999,GO:0010921,1.5215e-01,5.4000e+01
IMP_SCORE,4000,GO:0045824,1.5215e-01,2.9000e+01
IMP_SCORE,4001,GO:0008134,1.5209e-01,1.5500e+02
IMP_SCORE,4002,GO:0046479,1.5209e-01,2.5000e+01
IMP_SCORE,4003,GO:0070938,1.5208e-01,2.6000e+01
IMP_SCORE,4004,GO:0019213,1.5204e-01,2.0000e+01
IMP_SCORE,4005,GO:0071404,1.5202e-01,3.1000e+01
IMP_SCORE,4006,GO:0006356,1.5201e-01,1.0000e+00
IMP_SCORE,4007,GO:0098687,1.5199e-01,6.5000e+01
IMP_SCORE,4008,GO:0055065,1.5198e-01,1.6000e+02
IMP_SCORE,4009,GO:0036211,1.5197e-01,5.4500e+02
IMP_SCORE,4010,GO:1901216,1.5195e-01,1.7000e+01
IMP_SCORE,4011,GO:0051952,1.5195e-01,1.4000e+01
IMP_SCORE,4012,GO:0006807,1.5194e-01,6.3200e+02
IMP_SCORE,4013,GO:0006066,1.5193e-01,1.2700e+02
IMP_SCORE,4014,GO:0005859,1.5191e-01,2.1000e+01
IMP_SCORE,4015,GO:0015662,1.5189e-01,2.4000e+01
IMP_SCORE,4016,GO:0099512,1.5188e-01,3.1600e+02
IMP_SCORE,4017,GO:0007623,1.5187e-01,7.1000e+01
IMP_SCORE,4018,GO:0004252,1.5187e-01,1.7300e+02
IMP_SCORE,4019,GO:0030073,1.5182e-01,2.0000e+01
IMP_SCORE,4020,GO:0051179,1.5182e-01,9.6800e+02
IMP_SCORE,4021,GO:1903844,1.5181e-01,3.3000e+01
IMP_SCORE,4022,GO:0030162,1.5178e-01,1.7800e+02
IMP_SCORE,4023,GO:1905476,1.5177e-01,1.2000e+01
IMP_SCORE,4024,GO:2000482,1.5170e-01,2.2000e+01
IMP_SCORE,4025,GO:0032479,1.5164e-01,4.9000e+01
IMP_SCORE,4026,GO:0051168,1.5162e-01,5.1000e+01
IMP_SCORE,4027,GO:0002822,1.5159e-01,2.4000e+01
IMP_SCORE,4028,GO:0044237,1.5156e-01,8.7900e+02
IMP_SCORE,4029,GO:0034655,1.5155e-01,7.3000e+01
IMP_SCORE,4030,GO:1903508,1.5155e-01,1.8100e+02
IMP_SCORE,4031,GO:0048193,1.5148e-01,1.5400e+02
IMP_SCORE,4032,GO:0090136,1.5145e-01,1.9000e+01
IMP_SCORE,4033,GO:0030334,1.5144e-01,1.8300e+02
IMP_SCORE,4034,GO:0000075,1.5141e-01,4.1000e+01
IMP_SCORE,4035,GO:0045600,1.5139e-01,3.3000e+01
IMP_SCORE,4036,GO:0034644,1.5136e-01,2.2000e+01
IMP_SCORE,4037,GO:0060330,1.5130e-01,1.2000e+01
IMP_SCORE,4038,GO:0007625,1.5128e-01,2.2000e+01
IMP_SCORE,4039,GO:0043368,1.5126e-01,1.4000e+01
IMP_SCORE,4040,GO:0005980,1.5124e-01,1.8000e+01
IMP_SCORE,4041,GO:0045028,1.5116e-01,2.4000e+01
IMP_SCORE,4042,GO:0055081,1.5116e-01,7.0000e+00
IMP_SCORE,4043,GO:0031326,1.5113e-01,4.1600e+02
IMP_SCORE,4044,GO:0005924,1.5109e-01,2.7400e+02
IMP_SCORE,4045,GO:0001608,1.5100e-01,2.6000e+01
IMP_SCORE,4046,GO:0010008,1.5096e-01,2.2400e+02
IMP_SCORE,4047,GO:1902710,1.5094e-01,8.0000e+00
IMP_SCORE,4048,GO:0031092,1.5093e-01,1.6000e+01
IMP_SCORE,4049,GO:0006221,1.5093e-01,8.0000e+00
IMP_SCORE,4050,GO:0017148,1.5092e-01,4.4000e+01
IMP_SCORE,4051,GO:0007264,1.5089e-01,1.8600e+02
IMP_SCORE,4052,GO:0016324,1.5083e-01,2.2000e+02
IMP_SCORE,4053,GO:0006896,1.5083e-01,3.0000e+00
IMP_SCORE,4054,GO:0032553,1.5082e-01,4.7700e+02
IMP_SCORE,4055,GO:0015758,1.5081e-01,4.2000e+01
IMP_SCORE,4056,GO:1990138,1.5079e-01,3.5000e+01
IMP_SCORE,4057,GO:0014855,1.5075e-01,7.0000e+00
IMP_SCORE,4058,GO:0005884,1.5074e-01,4.0000e+01
IMP_SCORE,4059,GO:0048870,1.5073e-01,3.8000e+02
IMP_SCORE,4060,GO:1902042,1.5059e-01,2.0000e+00
IMP_SCORE,4061,GO:0006310,1.5055e-01,5.6000e+01
IMP_SCORE,4062,GO:0009058,1.5053e-01,5.6800e+02
IMP_SCORE,4063,GO:0060688,1.5051e-01,1.4000e+01
IMP_SCORE,4064,GO:0050786,1.5046e-01,3.8000e+01
IMP_SCORE,4065,GO:0030054,1.5045e-01,7.0300e+02
IMP_SCORE,4066,GO:0019219,1.5043e-01,3.6200e+02
IMP_SCORE,4067,GO:0055098,1.5042e-01,3.6000e+01
IMP_SCORE,4068,GO:0044440,1.5041e-01,2.4200e+02
IMP_SCORE,4069,GO:0090036,1.5037e-01,1.8000e+01
IMP_SCORE,4070,GO:0071011,1.5030e-01,8.0000e+00
IMP_SCORE,4071,GO:0034061,1.5026e-01,2.2000e+01
IMP_SCORE,4072,GO:0006829,1.5022e-01,2.6000e+01
IMP_SCORE,4073,GO:0006004,1.5022e-01,3.4000e+01
IMP_SCORE,4074,GO:0022891,1.5019e-01,2.9400e+02
IMP_SCORE,4075,GO:0008305,1.5018e-01,3.6000e+01
IMP_SCORE,4076,GO:0016073,1.5009e-01,2.7000e+01
IMP_SCORE,4077,GO:1900543,1.5009e-01,2.2000e+01
IMP_SCORE,4078,GO:0005089,1.5005e-01,4.3000e+01
IMP_SCORE,4079,GO:1902237,1.5002e-01,2.0000e+00
IMP_SCORE,4080,GO:1903039,1.5001e-01,5.1000e+01
IMP_SCORE,4081,GO:0019884,1.4996e-01,9.6000e+01
IMP_SCORE,4082,GO:0009226,1.4996e-01,3.1000e+01
IMP_SCORE,4083,GO:0015695,1.4995e-01,1.5000e+01
IMP_SCORE,4084,GO:0003723,1.4990e-01,9.1600e+02
IMP_SCORE,4085,GO:0018108,1.4988e-01,6.8000e+01
IMP_SCORE,4086,GO:0048661,1.4981e-01,2.0000e+01
IMP_SCORE,4087,GO:0006796,1.4979e-01,4.5500e+02
IMP_SCORE,4088,GO:0030660,1.4977e-01,2.6000e+01
IMP_SCORE,4089,GO:0046928,1.4976e-01,3.0000e+01
IMP_SCORE,4090,GO:0004713,1.4972e-01,5.1000e+01
IMP_SCORE,4091,GO:0030595,1.4970e-01,5.0000e+01
IMP_SCORE,4092,GO:0016835,1.4968e-01,1.3900e+02
IMP_SCORE,4093,GO:0043086,1.4962e-01,2.6200e+02
IMP_SCORE,4094,GO:1903506,1.4958e-01,3.2500e+02
IMP_SCORE,4095,GO:0006260,1.4958e-01,6.9000e+01
IMP_SCORE,4096,GO:0006935,1.4954e-01,1.3700e+02
IMP_SCORE,4097,GO:0042611,1.4954e-01,3.1000e+01
IMP_SCORE,4098,GO:0006952,1.4948e-01,5.0400e+02
IMP_SCORE,4099,GO:1901136,1.4947e-01,9.1000e+01
IMP_SCORE,4100,GO:0005254,1.4944e-01,4.3000e+01
IMP_SCORE,4101,GO:0072524,1.4940e-01,6.9000e+01
IMP_SCORE,4102,GO:0051283,1.4937e-01,1.0000e+01
IMP_SCORE,4103,GO:0098960,1.4937e-01,4.0000e+00
IMP_SCORE,4104,GO:0001754,1.4927e-01,6.0000e+00
IMP_SCORE,4105,GO:0016342,1.4925e-01,1.4000e+01
IMP_SCORE,4106,GO:0016788,1.4925e-01,4.6000e+02
IMP_SCORE,4107,GO:1901184,1.4923e-01,3.1000e+01
IMP_SCORE,4108,GO:0004033,1.4919e-01,2.1000e+01
IMP_SCORE,4109,GO:0016773,1.4919e-01,1.9100e+02
IMP_SCORE,4110,GO:0097576,1.4918e-01,1.9000e+01
IMP_SCORE,4111,GO:0048511,1.4914e-01,1.5200e+02
IMP_SCORE,4112,GO:0051704,1.4912e-01,5.8700e+02
IMP_SCORE,4113,GO:0009068,1.4912e-01,4.2000e+01
IMP_SCORE,4114,GO:0051338,1.4911e-01,1.7700e+02
IMP_SCORE,4115,GO:0042166,1.4903e-01,9.0000e+00
IMP_SCORE,4116,GO:0005351,1.4900e-01,8.0000e+00
IMP_SCORE,4117,GO:0009986,1.4891e-01,4.3700e+02
IMP_SCORE,4118,GO:0035821,1.4890e-01,3.2000e+01
IMP_SCORE,4119,GO:1901570,1.4889e-01,3.6000e+01
IMP_SCORE,4120,GO:0035383,1.4882e-01,6.1000e+01
IMP_SCORE,4121,GO:0007223,1.4880e-01,1.7000e+01
IMP_SCORE,4122,GO:0070365,1.4879e-01,6.0000e+00
IMP_SCORE,4123,GO:0044429,1.4877e-01,4.5400e+02
IMP_SCORE,4124,GO:0090407,1.4874e-01,1.3100e+02
IMP_SCORE,4125,GO:0031300,1.4874e-01,9.9000e+01
IMP_SCORE,4126,GO:0015711,1.4871e-01,1.7500e+02
IMP_SCORE,4127,GO:0042574,1.4870e-01,9.0000e+00
IMP_SCORE,4128,GO:0097610,1.4869e-01,6.3000e+01
IMP_SCORE,4129,GO:0005225,1.4868e-01,2.6000e+01
IMP_SCORE,4130,GO:1903543,1.4866e-01,7.0000e+00
IMP_SCORE,4131,GO:0000212,1.4864e-01,1.1000e+01
IMP_SCORE,4132,GO:0014015,1.4864e-01,2.4000e+01
IMP_SCORE,4133,GO:0042461,1.4861e-01,3.1000e+01
IMP_SCORE,4134,GO:0042599,1.4860e-01,3.3000e+01
IMP_SCORE,4135,GO:0002250,1.4859e-01,1.8400e+02
IMP_SCORE,4136,GO:2000272,1.4848e-01,1.1000e+01
IMP_SCORE,4137,GO:0034248,1.4847e-01,1.0400e+02
IMP_SCORE,4138,GO:0005543,1.4846e-01,2.9500e+02
IMP_SCORE,4139,GO:0007031,1.4840e-01,2.2000e+01
IMP_SCORE,4140,GO:0002065,1.4835e-01,6.0000e+00
IMP_SCORE,4141,GO:0003714,1.4834e-01,7.9000e+01
IMP_SCORE,4142,GO:0098798,1.4828e-01,6.4000e+01
IMP_SCORE,4143,GO:0010648,1.4827e-01,3.2200e+02
IMP_SCORE,4144,GO:0009967,1.4827e-01,3.0000e+02
IMP_SCORE,4145,GO:0061326,1.4820e-01,1.3000e+01
IMP_SCORE,4146,GO:0002027,1.4820e-01,4.0000e+01
IMP_SCORE,4147,GO:0002376,1.4819e-01,7.3200e+02
IMP_SCORE,4148,GO:0019731,1.4812e-01,2.6000e+01
IMP_SCORE,4149,GO:0035586,1.4810e-01,3.2000e+01
IMP_SCORE,4150,GO:0001972,1.4806e-01,8.0000e+00
IMP_SCORE,4151,GO:0043436,1.4804e-01,2.9600e+02
IMP_SCORE,4152,GO:1902100,1.4804e-01,3.0000e+00
IMP_SCORE,4153,GO:0090316,1.4803e-01,6.9000e+01
IMP_SCORE,4154,GO:0090002,1.4802e-01,3.5000e+01
IMP_SCORE,4155,GO:0071359,1.4794e-01,1.5000e+01
IMP_SCORE,4156,GO:0034067,1.4793e-01,9.0000e+00
IMP_SCORE,4157,GO:0071901,1.4793e-01,5.1000e+01
IMP_SCORE,4158,GO:0016575,1.4788e-01,2.4000e+01
IMP_SCORE,4159,GO:0099003,1.4782e-01,4.5000e+01
IMP_SCORE,4160,GO:0044224,1.4776e-01,4.0000e+00
IMP_SCORE,4161,GO:2000050,1.4770e-01,1.8000e+01
IMP_SCORE,4162,GO:0052695,1.4767e-01,8.0000e+00
IMP_SCORE,4163,GO:0010665,1.4766e-01,1.0000e+01
IMP_SCORE,4164,GO:1903322,1.4765e-01,2.4000e+01
IMP_SCORE,4165,GO:0006638,1.4760e-01,6.2000e+01
IMP_SCORE,4166,GO:0016887,1.4755e-01,1.3600e+02
IMP_SCORE,4167,GO:0043234,1.4755e-01,1.1080e+03
IMP_SCORE,4168,GO:0031234,1.4754e-01,3.0000e+01
IMP_SCORE,4169,GO:0010498,1.4753e-01,6.7000e+01
IMP_SCORE,4170,GO:0045184,1.4752e-01,4.0900e+02
IMP_SCORE,4171,GO:0016790,1.4743e-01,4.6000e+01
IMP_SCORE,4172,GO:0010604,1.4741e-01,4.1000e+02
IMP_SCORE,4173,GO:0016337,1.4737e-01,1.7800e+02
IMP_SCORE,4174,GO:0032559,1.4726e-01,3.9100e+02
IMP_SCORE,4175,GO:0046906,1.4725e-01,8.2000e+01
IMP_SCORE,4176,GO:0050819,1.4724e-01,3.6000e+01
IMP_SCORE,4177,GO:0003674,1.4723e-01,1.4210e+03
IMP_SCORE,4178,GO:0090559,1.4723e-01,2.8000e+01
IMP_SCORE,4179,GO:0006904,1.4721e-01,4.1000e+01
IMP_SCORE,4180,GO:0099080,1.4720e-01,3.1100e+02
IMP_SCORE,4181,GO:0030330,1.4712e-01,2.1000e+01
IMP_SCORE,4182,GO:0005198,1.4702e-01,5.6100e+02
IMP_SCORE,4183,GO:0022617,1.4701e-01,6.5000e+01
IMP_SCORE,4184,GO:0015696,1.4695e-01,3.5000e+01
IMP_SCORE,4185,GO:0031063,1.4690e-01,6.0000e+00
IMP_SCORE,4186,GO:0005901,1.4687e-01,2.9000e+01
IMP_SCORE,4187,GO:0007154,1.4679e-01,3.3100e+02
IMP_SCORE,4188,GO:0005795,1.4676e-01,5.3000e+01
IMP_SCORE,4189,GO:0031489,1.4675e-01,2.0000e+00
IMP_SCORE,4190,GO:0032836,1.4675e-01,2.0000e+00
IMP_SCORE,4191,GO:0051289,1.4672e-01,2.9000e+01
IMP_SCORE,4192,GO:0031623,1.4670e-01,2.2000e+01
IMP_SCORE,4193,GO:0048584,1.4668e-01,4.0600e+02
IMP_SCORE,4194,GO:1901137,1.4664e-01,1.5400e+02
IMP_SCORE,4195,GO:0001894,1.4663e-01,8.5000e+01
IMP_SCORE,4196,GO:0048512,1.4657e-01,2.4000e+01
IMP_SCORE,4197,GO:0033762,1.4657e-01,3.1000e+01
IMP_SCORE,4198,GO:0045116,1.4646e-01,3.0000e+00
IMP_SCORE,4199,GO:0015085,1.4644e-01,5.9000e+01
IMP_SCORE,4200,GO:2000112,1.4643e-01,3.3700e+02
IMP_SCORE,4201,GO:0004629,1.4636e-01,3.8000e+01
IMP_SCORE,4202,GO:0034504,1.4631e-01,5.7000e+01
IMP_SCORE,4203,GO:0051571,1.4631e-01,1.0000e+00
IMP_SCORE,4204,GO:0051052,1.4628e-01,8.3000e+01
IMP_SCORE,4205,GO:0045760,1.4627e-01,3.0000e+00
IMP_SCORE,4206,GO:0010972,1.4627e-01,1.6000e+01
IMP_SCORE,4207,GO:0045333,1.4625e-01,2.4000e+01
IMP_SCORE,4208,GO:0016903,1.4620e-01,6.6000e+01
IMP_SCORE,4209,GO:0021846,1.4619e-01,7.0000e+00
IMP_SCORE,4210,GO:0044450,1.4614e-01,7.4000e+01
IMP_SCORE,4211,GO:0003006,1.4612e-01,2.4000e+02
IMP_SCORE,4212,GO:0031330,1.4608e-01,3.5000e+01
IMP_SCORE,4213,GO:0017112,1.4606e-01,5.6000e+01
IMP_SCORE,4214,GO:0065007,1.4603e-01,1.2180e+03
IMP_SCORE,4215,GO:0060746,1.4601e-01,2.3000e+01
IMP_SCORE,4216,GO:0099531,1.4599e-01,3.7000e+01
IMP_SCORE,4217,GO:0042626,1.4599e-01,5.2000e+01
IMP_SCORE,4218,GO:0051427,1.4598e-01,6.1000e+01
IMP_SCORE,4219,GO:0042805,1.4598e-01,4.2000e+01
IMP_SCORE,4220,GO:0034708,1.4597e-01,3.1000e+01
IMP_SCORE,4221,GO:0034754,1.4588e-01,4.5000e+01
IMP_SCORE,4222,GO:0071360,1.4579e-01,1.5000e+01
IMP_SCORE,4223,GO:0032233,1.4578e-01,3.3000e+01
IMP_SCORE,4224,GO:0045598,1.4577e-01,5.8000e+01
IMP_SCORE,4225,GO:0065008,1.4577e-01,1.0010e+03
IMP_SCORE,4226,GO:0043902,1.4572e-01,5.8000e+01
IMP_SCORE,4227,GO:0019538,1.4572e-01,8.4200e+02
IMP_SCORE,4228,GO:0061621,1.4571e-01,1.0000e+01
IMP_SCORE,4229,GO:0051641,1.4570e-01,4.9200e+02
IMP_SCORE,4230,GO:2000353,1.4569e-01,1.7000e+01
IMP_SCORE,4231,GO:0016705,1.4569e-01,1.0100e+02
IMP_SCORE,4232,GO:0030684,1.4563e-01,3.1000e+01
IMP_SCORE,4233,GO:0030216,1.4563e-01,3.7000e+01
IMP_SCORE,4234,GO:0051955,1.4562e-01,1.3000e+01
IMP_SCORE,4235,GO:0035264,1.4560e-01,3.7000e+01
IMP_SCORE,4236,GO:0071827,1.4553e-01,1.4000e+01
IMP_SCORE,4237,GO:0016973,1.4553e-01,3.0000e+00
IMP_SCORE,4238,GO:0046916,1.4549e-01,4.4000e+01
IMP_SCORE,4239,GO:0006109,1.4546e-01,4.5000e+01
IMP_SCORE,4240,GO:0046658,1.4544e-01,4.1000e+01
IMP_SCORE,4241,GO:1902224,1.4543e-01,1.3000e+01
IMP_SCORE,4242,GO:0019320,1.4542e-01,2.8000e+01
IMP_SCORE,4243,GO:0045836,1.4541e-01,1.0000e+00
IMP_SCORE,4244,GO:0000979,1.4536e-01,3.0000e+01
IMP_SCORE,4245,GO:1903510,1.4535e-01,6.8000e+01
IMP_SCORE,4246,GO:0046165,1.4534e-01,3.4000e+01
IMP_SCORE,4247,GO:0001776,1.4533e-01,2.6000e+01
IMP_SCORE,4248,GO:0010506,1.4533e-01,1.3000e+02
IMP_SCORE,4249,GO:0070925,1.4520e-01,1.7500e+02
IMP_SCORE,4250,GO:0044764,1.4514e-01,2.5200e+02
IMP_SCORE,4251,GO:0045453,1.4514e-01,1.4000e+01
IMP_SCORE,4252,GO:2000378,1.4505e-01,2.5000e+01
IMP_SCORE,4253,GO:0070013,1.4503e-01,4.5800e+02
IMP_SCORE,4254,GO:0007093,1.4503e-01,1.5000e+01
IMP_SCORE,4255,GO:0060415,1.4502e-01,1.7000e+01
IMP_SCORE,4256,GO:0030832,1.4499e-01,6.3000e+01
IMP_SCORE,4257,GO:0044403,1.4492e-01,2.7600e+02
IMP_SCORE,4258,GO:0051893,1.4491e-01,1.9000e+01
IMP_SCORE,4259,GO:0043401,1.4488e-01,4.4000e+01
IMP_SCORE,4260,GO:0015630,1.4484e-01,1.4300e+02
IMP_SCORE,4261,GO:0001843,1.4478e-01,2.0000e+01
IMP_SCORE,4262,GO:0009880,1.4473e-01,1.6000e+01
IMP_SCORE,4263,GO:0005217,1.4466e-01,2.4000e+01
IMP_SCORE,4264,GO:0010959,1.4465e-01,1.4800e+02
IMP_SCORE,4265,GO:0005109,1.4460e-01,7.0000e+00
IMP_SCORE,4266,GO:0043085,1.4456e-01,3.6500e+02
IMP_SCORE,4267,GO:2001141,1.4452e-01,3.1300e+02
IMP_SCORE,4268,GO:0009791,1.4452e-01,4.2000e+01
IMP_SCORE,4269,GO:0051960,1.4451e-01,2.1700e+02
IMP_SCORE,4270,GO:0035255,1.4449e-01,5.0000e+00
IMP_SCORE,4271,GO:0030041,1.4448e-01,1.7000e+01
IMP_SCORE,4272,GO:1901360,1.4442e-01,5.5900e+02
IMP_SCORE,4273,GO:0015909,1.4438e-01,2.4000e+01
IMP_SCORE,4274,GO:0090263,1.4434e-01,1.6000e+01
IMP_SCORE,4275,GO:0035023,1.4431e-01,6.1000e+01
IMP_SCORE,4276,GO:0035094,1.4430e-01,8.0000e+00
IMP_SCORE,4277,GO:0033147,1.4428e-01,6.0000e+00
IMP_SCORE,4278,GO:0030055,1.4426e-01,2.6900e+02
IMP_SCORE,4279,GO:0045786,1.4426e-01,1.6800e+02
IMP_SCORE,4280,GO:0021782,1.4426e-01,5.7000e+01
IMP_SCORE,4281,GO:0072677,1.4424e-01,7.0000e+00
IMP_SCORE,4282,GO:0003676,1.4424e-01,9.1500e+02
IMP_SCORE,4283,GO:0016491,1.4419e-01,4.5800e+02
IMP_SCORE,4284,GO:0005782,1.4418e-01,3.4000e+01
IMP_SCORE,4285,GO:0002889,1.4417e-01,1.2000e+01
IMP_SCORE,4286,GO:2001014,1.4413e-01,7.0000e+00
IMP_SCORE,4287,GO:0032990,1.4413e-01,1.1700e+02
IMP_SCORE,4288,GO:1903902,1.4407e-01,2.5000e+01
IMP_SCORE,4289,GO:0042345,1.4407e-01,2.1000e+01
IMP_SCORE,4290,GO:0004553,1.4405e-01,1.5000e+02
IMP_SCORE,4291,GO:0071806,1.4402e-01,2.7000e+01
IMP_SCORE,4292,GO:0032530,1.4401e-01,1.8000e+01
IMP_SCORE,4293,GO:0009755,1.4399e-01,6.7000e+01
IMP_SCORE,4294,GO:0015405,1.4391e-01,4.7000e+01
IMP_SCORE,4295,GO:0006919,1.4388e-01,3.3000e+01
IMP_SCORE,4296,GO:0048878,1.4388e-01,2.7300e+02
IMP_SCORE,4297,GO:0070328,1.4383e-01,1.2000e+01
IMP_SCORE,4298,GO:0003008,1.4382e-01,5.8500e+02
IMP_SCORE,4299,GO:0016601,1.4381e-01,1.8000e+01
IMP_SCORE,4300,GO:0099501,1.4373e-01,6.6000e+01
IMP_SCORE,4301,GO:0051570,1.4371e-01,3.0000e+00
IMP_SCORE,4302,GO:0032368,1.4371e-01,1.6000e+01
IMP_SCORE,4303,GO:0048545,1.4370e-01,8.7000e+01
IMP_SCORE,4304,GO:0005525,1.4369e-01,1.9900e+02
IMP_SCORE,4305,GO:0055074,1.4364e-01,8.5000e+01
IMP_SCORE,4306,GO:0050817,1.4362e-01,8.6000e+01
IMP_SCORE,4307,GO:0009653,1.4361e-01,5.3400e+02
IMP_SCORE,4308,GO:0044438,1.4360e-01,7.2000e+01
IMP_SCORE,4309,GO:0005758,1.4355e-01,7.4000e+01
IMP_SCORE,4310,GO:0055082,1.4354e-01,1.7700e+02
IMP_SCORE,4311,GO:0006656,1.4352e-01,2.1000e+01
IMP_SCORE,4312,GO:0019098,1.4341e-01,3.8000e+01
IMP_SCORE,4313,GO:0042391,1.4337e-01,1.2500e+02
IMP_SCORE,4314,GO:0045727,1.4336e-01,1.4000e+01
IMP_SCORE,4315,GO:0043901,1.4336e-01,6.4000e+01
IMP_SCORE,4316,GO:0007389,1.4335e-01,1.0100e+02
IMP_SCORE,4317,GO:0008104,1.4334e-01,5.1100e+02
IMP_SCORE,4318,GO:0007064,1.4331e-01,7.0000e+00
IMP_SCORE,4319,GO:0007157,1.4327e-01,4.8000e+01
IMP_SCORE,4320,GO:0015988,1.4324e-01,5.0000e+00
IMP_SCORE,4321,GO:0035091,1.4321e-01,1.9800e+02
IMP_SCORE,4322,GO:0061025,1.4319e-01,7.7000e+01
IMP_SCORE,4323,GO:0032446,1.4313e-01,2.4900e+02
IMP_SCORE,4324,GO:0010558,1.4308e-01,1.9100e+02
IMP_SCORE,4325,GO:0042246,1.4304e-01,4.3000e+01
IMP_SCORE,4326,GO:0016126,1.4303e-01,1.7000e+01
IMP_SCORE,4327,GO:0005262,1.4302e-01,5.0000e+01
IMP_SCORE,4328,GO:0043009,1.4298e-01,5.4000e+01
IMP_SCORE,4329,GO:0098563,1.4297e-01,1.4000e+01
IMP_SCORE,4330,GO:0050795,1.4297e-01,3.6000e+01
IMP_SCORE,4331,GO:0061339,1.4294e-01,1.3000e+01
IMP_SCORE,4332,GO:0046461,1.4290e-01,1.8000e+01
IMP_SCORE,4333,GO:0043548,1.4289e-01,1.3000e+01
IMP_SCORE,4334,GO:0030001,1.4288e-01,1.9000e+02
IMP_SCORE,4335,GO:0006810,1.4284e-01,9.4300e+02
IMP_SCORE,4336,GO:0009310,1.4283e-01,4.3000e+01
IMP_SCORE,4337,GO:0010644,1.4278e-01,7.0000e+00
IMP_SCORE,4338,GO:1903317,1.4278e-01,7.1000e+01
IMP_SCORE,4339,GO:0030803,1.4275e-01,9.0000e+00
IMP_SCORE,4340,GO:0046824,1.4275e-01,2.1000e+01
IMP_SCORE,4341,GO:0097367,1.4270e-01,7.3700e+02
IMP_SCORE,4342,GO:0031267,1.4269e-01,1.9900e+02
IMP_SCORE,4343,GO:1905330,1.4269e-01,2.8000e+01
IMP_SCORE,4344,GO:0048557,1.4264e-01,7.0000e+00
IMP_SCORE,4345,GO:1903047,1.4261e-01,2.2500e+02
IMP_SCORE,4346,GO:0017158,1.4257e-01,4.0000e+01
IMP_SCORE,4347,GO:0038024,1.4252e-01,1.0400e+02
IMP_SCORE,4348,GO:0071398,1.4243e-01,1.5000e+01
IMP_SCORE,4349,GO:0008374,1.4238e-01,2.1000e+01
IMP_SCORE,4350,GO:0043066,1.4229e-01,2.1100e+02
IMP_SCORE,4351,GO:1900373,1.4226e-01,1.8000e+01
IMP_SCORE,4352,GO:0097711,1.4222e-01,5.9000e+01
IMP_SCORE,4353,GO:0016787,1.4219e-01,1.1920e+03
IMP_SCORE,4354,GO:0030135,1.4219e-01,7.5000e+01
IMP_SCORE,4355,GO:1902589,1.4214e-01,3.3700e+02
IMP_SCORE,4356,GO:0046475,1.4208e-01,1.1000e+01
IMP_SCORE,4357,GO:0045662,1.4205e-01,7.0000e+00
IMP_SCORE,4358,GO:0006397,1.4203e-01,1.1600e+02
IMP_SCORE,4359,GO:0006793,1.4202e-01,5.1900e+02
IMP_SCORE,4360,GO:0046341,1.4202e-01,7.0000e+00
IMP_SCORE,4361,GO:0001047,1.4201e-01,5.5000e+01
IMP_SCORE,4362,GO:0044430,1.4200e-01,6.1800e+02
IMP_SCORE,4363,GO:0003779,1.4198e-01,3.6300e+02
IMP_SCORE,4364,GO:0042436,1.4197e-01,9.0000e+00
IMP_SCORE,4365,GO:0072507,1.4196e-01,1.2300e+02
IMP_SCORE,4366,GO:0006767,1.4196e-01,6.9000e+01
IMP_SCORE,4367,GO:0051174,1.4192e-01,3.2400e+02
IMP_SCORE,4368,GO:0008211,1.4192e-01,9.0000e+00
IMP_SCORE,4369,GO:0007188,1.4180e-01,6.9000e+01
IMP_SCORE,4370,GO:0098796,1.4174e-01,3.0100e+02
IMP_SCORE,4371,GO:0016864,1.4172e-01,1.1000e+01
IMP_SCORE,4372,GO:1905360,1.4169e-01,4.6000e+01
IMP_SCORE,4373,GO:0005216,1.4169e-01,1.2200e+02
IMP_SCORE,4374,GO:0052744,1.4159e-01,9.0000e+00
IMP_SCORE,4375,GO:0001889,1.4158e-01,3.8000e+01
IMP_SCORE,4376,GO:0015248,1.4152e-01,1.7000e+01
IMP_SCORE,4377,GO:0098927,1.4151e-01,6.0000e+00
IMP_SCORE,4378,GO:1904590,1.4147e-01,3.1000e+01
IMP_SCORE,4379,GO:0016301,1.4146e-01,2.5900e+02
IMP_SCORE,4380,GO:0032590,1.4146e-01,1.1000e+01
IMP_SCORE,4381,GO:0061061,1.4144e-01,7.5000e+01
IMP_SCORE,4382,GO:0001786,1.4144e-01,5.9000e+01
IMP_SCORE,4383,GO:0009799,1.4144e-01,2.1000e+01
IMP_SCORE,4384,GO:1902166,1.4143e-01,4.0000e+00
IMP_SCORE,4385,GO:0015216,1.4137e-01,1.2000e+01
IMP_SCORE,4386,GO:0016829,1.4130e-01,2.1000e+02
IMP_SCORE,4387,GO:1904035,1.4127e-01,1.9000e+01
IMP_SCORE,4388,GO:0071241,1.4127e-01,7.4000e+01
IMP_SCORE,4389,GO:1901655,1.4123e-01,1.9000e+01
IMP_SCORE,4390,GO:0032561,1.4115e-01,1.8000e+02
IMP_SCORE,4391,GO:0015347,1.4113e-01,5.0000e+01
IMP_SCORE,4392,GO:2000649,1.4111e-01,5.0000e+01
IMP_SCORE,4393,GO:0022402,1.4110e-01,3.4500e+02
IMP_SCORE,4394,GO:0034637,1.4107e-01,1.7000e+01
IMP_SCORE,4395,GO:0044710,1.4104e-01,8.1400e+02
IMP_SCORE,4396,GO:0006633,1.4103e-01,5.0000e+01
IMP_SCORE,4397,GO:0007178,1.4101e-01,5.3000e+01
IMP_SCORE,4398,GO:0006665,1.4094e-01,1.1500e+02
IMP_SCORE,4399,GO:0004602,1.4084e-01,3.3000e+01
IMP_SCORE,4400,GO:0016322,1.4080e-01,8.0000e+00
IMP_SCORE,4401,GO:0051058,1.4079e-01,1.0000e+01
IMP_SCORE,4402,GO:0042995,1.4076e-01,8.9900e+02
IMP_SCORE,4403,GO:0048638,1.4071e-01,6.7000e+01
IMP_SCORE,4404,GO:0000978,1.4065e-01,7.2000e+01
IMP_SCORE,4405,GO:0005902,1.4058e-01,4.4000e+01
IMP_SCORE,4406,GO:0080090,1.4057e-01,5.5500e+02
IMP_SCORE,4407,GO:0031432,1.4056e-01,1.5000e+01
IMP_SCORE,4408,GO:0043649,1.4052e-01,3.1000e+01
IMP_SCORE,4409,GO:0043433,1.4049e-01,3.7000e+01
IMP_SCORE,4410,GO:0086011,1.4045e-01,9.0000e+00
IMP_SCORE,4411,GO:0030544,1.4042e-01,8.0000e+00
IMP_SCORE,4412,GO:0000791,1.4036e-01,1.0000e+01
IMP_SCORE,4413,GO:0023051,1.4036e-01,6.0600e+02
IMP_SCORE,4414,GO:0090503,1.4032e-01,8.0000e+00
IMP_SCORE,4415,GO:0006692,1.4029e-01,1.4000e+01
IMP_SCORE,4416,GO:0060021,1.4029e-01,3.2000e+01
IMP_SCORE,4417,GO:0015740,1.4026e-01,6.0000e+00
IMP_SCORE,4418,GO:0051043,1.4026e-01,6.0000e+00
IMP_SCORE,4419,GO:0044259,1.4013e-01,3.6000e+01
IMP_SCORE,4420,GO:0006720,1.4012e-01,5.8000e+01
IMP_SCORE,4421,GO:0048037,1.4008e-01,1.9800e+02
IMP_SCORE,4422,GO:0030318,1.4005e-01,2.5000e+01
IMP_SCORE,4423,GO:0019674,1.4002e-01,3.0000e+01
IMP_SCORE,4424,GO:0045931,1.3995e-01,3.7000e+01
IMP_SCORE,4425,GO:0019201,1.3994e-01,1.8000e+01
IMP_SCORE,4426,GO:0019911,1.3992e-01,4.3000e+01
IMP_SCORE,4427,GO:0051702,1.3992e-01,1.4000e+01
IMP_SCORE,4428,GO:0005741,1.3985e-01,1.1700e+02
IMP_SCORE,4429,GO:0016579,1.3975e-01,7.0000e+01
IMP_SCORE,4430,GO:0051262,1.3971e-01,5.2000e+01
IMP_SCORE,4431,GO:0006626,1.3963e-01,9.0000e+00
IMP_SCORE,4432,GO:0051956,1.3963e-01,9.0000e+00
IMP_SCORE,4433,GO:1901739,1.3961e-01,2.0000e+01
IMP_SCORE,4434,GO:0044321,1.3951e-01,8.0000e+00
IMP_SCORE,4435,GO:0007520,1.3949e-01,3.0000e+01
IMP_SCORE,4436,GO:0042752,1.3947e-01,3.8000e+01
IMP_SCORE,4437,GO:0015949,1.3946e-01,7.0000e+00
IMP_SCORE,4438,GO:0072511,1.3944e-01,1.1300e+02
IMP_SCORE,4439,GO:0010842,1.3943e-01,2.3000e+01
IMP_SCORE,4440,GO:0048562,1.3937e-01,3.6000e+01
IMP_SCORE,4441,GO:0006878,1.3935e-01,1.3000e+01
IMP_SCORE,4442,GO:0019217,1.3935e-01,2.8000e+01
IMP_SCORE,4443,GO:0007281,1.3934e-01,5.0000e+01
IMP_SCORE,4444,GO:0005637,1.3933e-01,4.6000e+01
IMP_SCORE,4445,GO:0050801,1.3931e-01,1.6200e+02
IMP_SCORE,4446,GO:0099537,1.3929e-01,1.5100e+02
IMP_SCORE,4447,GO:0008045,1.3928e-01,3.4000e+01
IMP_SCORE,4448,GO:0015294,1.3918e-01,4.9000e+01
IMP_SCORE,4449,GO:0097192,1.3917e-01,8.0000e+00
IMP_SCORE,4450,GO:0101003,1.3913e-01,5.8000e+01
IMP_SCORE,4451,GO:0016798,1.3909e-01,1.4900e+02
IMP_SCORE,4452,GO:0065009,1.3907e-01,6.6900e+02
IMP_SCORE,4453,GO:0005876,1.3906e-01,1.9000e+01
IMP_SCORE,4454,GO:0043623,1.3906e-01,1.3400e+02
IMP_SCORE,4455,GO:0046474,1.3903e-01,7.1000e+01
IMP_SCORE,4456,GO:0046324,1.3903e-01,3.7000e+01
IMP_SCORE,4457,GO:0044707,1.3901e-01,8.7400e+02
IMP_SCORE,4458,GO:0051253,1.3896e-01,2.0100e+02
IMP_SCORE,4459,GO:0051252,1.3891e-01,3.5500e+02
IMP_SCORE,4460,GO:0031323,1.3889e-01,6.4100e+02
IMP_SCORE,4461,GO:0051930,1.3888e-01,1.5000e+01
IMP_SCORE,4462,GO:0016573,1.3885e-01,1.7000e+01
IMP_SCORE,4463,GO:0015399,1.3880e-01,3.9000e+01
IMP_SCORE,4464,GO:0042254,1.3875e-01,2.2000e+01
IMP_SCORE,4465,GO:0034622,1.3871e-01,2.7700e+02
IMP_SCORE,4466,GO:0050746,1.3871e-01,7.0000e+00
IMP_SCORE,4467,GO:0004112,1.3866e-01,1.2000e+01
IMP_SCORE,4468,GO:0005085,1.3866e-01,1.5500e+02
IMP_SCORE,4469,GO:0004180,1.3863e-01,5.1000e+01
IMP_SCORE,4470,GO:0060397,1.3860e-01,8.0000e+00
IMP_SCORE,4471,GO:1903845,1.3857e-01,2.5000e+01
IMP_SCORE,4472,GO:0071242,1.3843e-01,8.0000e+00
IMP_SCORE,4473,GO:0032292,1.3834e-01,1.6000e+01
IMP_SCORE,4474,GO:0072509,1.3828e-01,7.6000e+01
IMP_SCORE,4475,GO:0033120,1.3828e-01,1.9000e+01
IMP_SCORE,4476,GO:0009408,1.3826e-01,8.3000e+01
IMP_SCORE,4477,GO:0002726,1.3820e-01,5.0000e+00
IMP_SCORE,4478,GO:0048280,1.3814e-01,5.0000e+00
IMP_SCORE,4479,GO:0046653,1.3806e-01,1.2000e+01
IMP_SCORE,4480,GO:0042592,1.3797e-01,4.4500e+02
IMP_SCORE,4481,GO:0043558,1.3793e-01,1.0000e+00
IMP_SCORE,4482,GO:0033628,1.3790e-01,4.2000e+01
IMP_SCORE,4483,GO:0006892,1.3783e-01,6.3000e+01
IMP_SCORE,4484,GO:0051180,1.3777e-01,2.9000e+01
IMP_SCORE,4485,GO:0051339,1.3776e-01,1.8000e+01
IMP_SCORE,4486,GO:2000647,1.3775e-01,8.0000e+00
IMP_SCORE,4487,GO:1901476,1.3770e-01,2.7000e+01
IMP_SCORE,4488,GO:0007017,1.3764e-01,2.0200e+02
IMP_SCORE,4489,GO:0007340,1.3757e-01,1.0000e+01
IMP_SCORE,4490,GO:0032934,1.3753e-01,3.0000e+01
IMP_SCORE,4491,GO:1901657,1.3752e-01,7.2000e+01
IMP_SCORE,4492,GO:0051149,1.3752e-01,3.6000e+01
IMP_SCORE,4493,GO:0006298,1.3751e-01,8.0000e+00
IMP_SCORE,4494,GO:0015980,1.3749e-01,4.6000e+01
IMP_SCORE,4495,GO:0008233,1.3740e-01,3.7800e+02
IMP_SCORE,4496,GO:0071108,1.3738e-01,3.5000e+01
IMP_SCORE,4497,GO:0006163,1.3723e-01,5.5000e+01
IMP_SCORE,4498,GO:0006984,1.3716e-01,1.3000e+01
IMP_SCORE,4499,GO:0006996,1.3715e-01,6.9600e+02
IMP_SCORE,4500,GO:0008289,1.3711e-01,5.2500e+02
IMP_SCORE,4501,GO:0019902,1.3709e-01,1.7600e+02
IMP_SCORE,4502,GO:0010875,1.3709e-01,1.5000e+01
IMP_SCORE,4503,GO:0042572,1.3708e-01,3.9000e+01
IMP_SCORE,4504,GO:0071705,1.3704e-01,5.0800e+02
IMP_SCORE,4505,GO:1900544,1.3699e-01,1.7000e+01
IMP_SCORE,4506,GO:0097223,1.3695e-01,1.0900e+02
IMP_SCORE,4507,GO:0005504,1.3695e-01,2.8000e+01
IMP_SCORE,4508,GO:0045058,1.3694e-01,1.3000e+01
IMP_SCORE,4509,GO:0046425,1.3688e-01,3.6000e+01
IMP_SCORE,4510,GO:0031589,1.3687e-01,1.2300e+02
IMP_SCORE,4511,GO:0032036,1.3685e-01,9.0000e+00
IMP_SCORE,4512,GO:0060255,1.3676e-01,5.6800e+02
IMP_SCORE,4513,GO:0005506,1.3676e-01,9.8000e+01
IMP_SCORE,4514,GO:0031012,1.3670e-01,4.0000e+02
IMP_SCORE,4515,GO:0055086,1.3664e-01,1.3600e+02
IMP_SCORE,4516,GO:0070491,1.3663e-01,1.9000e+01
IMP_SCORE,4517,GO:0044454,1.3660e-01,1.1900e+02
IMP_SCORE,4518,GO:0055085,1.3657e-01,4.2900e+02
IMP_SCORE,4519,GO:0010565,1.3653e-01,6.1000e+01
IMP_SCORE,4520,GO:2000401,1.3651e-01,2.0000e+01
IMP_SCORE,4521,GO:0061458,1.3650e-01,1.1000e+01
IMP_SCORE,4522,GO:0005172,1.3637e-01,1.5000e+01
IMP_SCORE,4523,GO:0021952,1.3634e-01,1.6000e+01
IMP_SCORE,4524,GO:0010563,1.3629e-01,1.6700e+02
IMP_SCORE,4525,GO:0051082,1.3629e-01,1.1100e+02
IMP_SCORE,4526,GO:0046782,1.3627e-01,1.3000e+01
IMP_SCORE,4527,GO:0046914,1.3620e-01,9.4800e+02
IMP_SCORE,4528,GO:0007219,1.3619e-01,5.7000e+01
IMP_SCORE,4529,GO:0051193,1.3616e-01,1.5000e+01
IMP_SCORE,4530,GO:0051209,1.3616e-01,1.2000e+01
IMP_SCORE,4531,GO:0070265,1.3610e-01,2.5000e+01
IMP_SCORE,4532,GO:0070997,1.3608e-01,2.0000e+01
IMP_SCORE,4533,GO:0005544,1.3604e-01,4.3000e+01
IMP_SCORE,4534,GO:0003071,1.3594e-01,1.5000e+01
IMP_SCORE,4535,GO:0044272,1.3594e-01,1.0700e+02
IMP_SCORE,4536,GO:0043632,1.3591e-01,9.7000e+01
IMP_SCORE,4537,GO:0045190,1.3587e-01,1.0000e+01
IMP_SCORE,4538,GO:0000725,1.3581e-01,1.8000e+01
IMP_SCORE,4539,GO:0009649,1.3577e-01,3.0000e+01
IMP_SCORE,4540,GO:1905269,1.3575e-01,2.3000e+01
IMP_SCORE,4541,GO:0043412,1.3574e-01,6.7300e+02
IMP_SCORE,4542,GO:0005840,1.3568e-01,4.4000e+01
IMP_SCORE,4543,GO:0032570,1.3565e-01,2.7000e+01
IMP_SCORE,4544,GO:0021799,1.3564e-01,2.1000e+01
IMP_SCORE,4545,GO:0060047,1.3560e-01,6.0000e+00
IMP_SCORE,4546,GO:0031225,1.3559e-01,1.2000e+02
IMP_SCORE,4547,GO:0009062,1.3558e-01,4.5000e+01
IMP_SCORE,4548,GO:0031966,1.3558e-01,3.0100e+02
IMP_SCORE,4549,GO:0005871,1.3555e-01,2.2000e+01
IMP_SCORE,4550,GO:0042698,1.3554e-01,3.0000e+00
IMP_SCORE,4551,GO:0006956,1.3550e-01,5.0000e+01
IMP_SCORE,4552,GO:1901099,1.3549e-01,3.9000e+01
IMP_SCORE,4553,GO:0044424,1.3544e-01,1.2920e+03
IMP_SCORE,4554,GO:0072503,1.3543e-01,1.0100e+02
IMP_SCORE,4555,GO:0005667,1.3543e-01,8.1000e+01
IMP_SCORE,4556,GO:0070830,1.3542e-01,3.3000e+01
IMP_SCORE,4557,GO:0010948,1.3542e-01,5.8000e+01
IMP_SCORE,4558,GO:1903507,1.3532e-01,1.7600e+02
IMP_SCORE,4559,GO:0016032,1.3531e-01,2.8100e+02
IMP_SCORE,4560,GO:1901505,1.3511e-01,6.6000e+01
IMP_SCORE,4561,GO:0016462,1.3510e-01,3.1000e+02
IMP_SCORE,4562,GO:0030728,1.3508e-01,1.4000e+01
IMP_SCORE,4563,GO:1902581,1.3508e-01,1.0000e+01
IMP_SCORE,4564,GO:0002695,1.3494e-01,4.8000e+01
IMP_SCORE,4565,GO:0044212,1.3491e-01,1.8800e+02
IMP_SCORE,4566,GO:0001764,1.3491e-01,1.1400e+02
IMP_SCORE,4567,GO:0000422,1.3488e-01,8.0000e+00
IMP_SCORE,4568,GO:1901741,1.3484e-01,8.0000e+00
IMP_SCORE,4569,GO:0000242,1.3483e-01,1.2000e+01
IMP_SCORE,4570,GO:0008210,1.3478e-01,2.7000e+01
IMP_SCORE,4571,GO:2000107,1.3478e-01,2.8000e+01
IMP_SCORE,4572,GO:0001221,1.3472e-01,1.0000e+01
IMP_SCORE,4573,GO:0009108,1.3458e-01,8.1000e+01
IMP_SCORE,4574,GO:0032555,1.3453e-01,4.3700e+02
IMP_SCORE,4575,GO:0070273,1.3452e-01,1.0000e+01
IMP_SCORE,4576,GO:0034703,1.3450e-01,1.0900e+02
IMP_SCORE,4577,GO:0015079,1.3447e-01,6.0000e+01
IMP_SCORE,4578,GO:0032587,1.3445e-01,2.9000e+01
IMP_SCORE,4579,GO:0017171,1.3442e-01,2.1800e+02
IMP_SCORE,4580,GO:0019184,1.3440e-01,2.0000e+01
IMP_SCORE,4581,GO:0030159,1.3435e-01,4.0000e+01
IMP_SCORE,4582,GO:0006978,1.3432e-01,7.0000e+00
IMP_SCORE,4583,GO:0007269,1.3429e-01,3.1000e+01
IMP_SCORE,4584,GO:0006612,1.3422e-01,2.5000e+01
IMP_SCORE,4585,GO:0072202,1.3420e-01,9.0000e+00
IMP_SCORE,4586,GO:0030511,1.3419e-01,9.0000e+00
IMP_SCORE,4587,GO:0044260,1.3418e-01,7.2300e+02
IMP_SCORE,4588,GO:0070585,1.3417e-01,1.8000e+01
IMP_SCORE,4589,GO:0034314,1.3415e-01,1.3000e+01
IMP_SCORE,4590,GO:0007409,1.3413e-01,8.8000e+01
IMP_SCORE,4591,GO:0005788,1.3411e-01,1.4700e+02
IMP_SCORE,4592,GO:0015077,1.3409e-01,1.0300e+02
IMP_SCORE,4593,GO:0016569,1.3406e-01,1.2000e+02
IMP_SCORE,4594,GO:0009314,1.3400e-01,1.6300e+02
IMP_SCORE,4595,GO:0009144,1.3390e-01,3.1000e+01
IMP_SCORE,4596,GO:0002052,1.3388e-01,2.1000e+01
IMP_SCORE,4597,GO:0045080,1.3386e-01,3.0000e+00
IMP_SCORE,4598,GO:0043021,1.3384e-01,3.3000e+01
IMP_SCORE,4599,GO:0097659,1.3380e-01,1.8500e+02
IMP_SCORE,4600,GO:1901292,1.3376e-01,1.5000e+01
IMP_SCORE,4601,GO:0015291,1.3371e-01,1.1700e+02
IMP_SCORE,4602,GO:0033178,1.3370e-01,5.0000e+00
IMP_SCORE,4603,GO:0002790,1.3369e-01,5.6000e+01
IMP_SCORE,4604,GO:2000181,1.3367e-01,3.8000e+01
IMP_SCORE,4605,GO:0045793,1.3363e-01,3.2000e+01
IMP_SCORE,4606,GO:0030131,1.3362e-01,2.1000e+01
IMP_SCORE,4607,GO:0098573,1.3359e-01,2.3000e+01
IMP_SCORE,4608,GO:0009607,1.3356e-01,3.6400e+02
IMP_SCORE,4609,GO:0043484,1.3343e-01,3.3000e+01
IMP_SCORE,4610,GO:0008202,1.3343e-01,9.0000e+01
IMP_SCORE,4611,GO:0000381,1.3338e-01,1.0000e+01
IMP_SCORE,4612,GO:0038034,1.3334e-01,1.8000e+01
IMP_SCORE,4613,GO:0070875,1.3334e-01,1.0000e+01
IMP_SCORE,4614,GO:0044449,1.3332e-01,1.3900e+02
IMP_SCORE,4615,GO:0098876,1.3329e-01,5.7000e+01
IMP_SCORE,4616,GO:0003712,1.3327e-01,1.7500e+02
IMP_SCORE,4617,GO:0007605,1.3319e-01,1.3700e+02
IMP_SCORE,4618,GO:1902186,1.3316e-01,9.0000e+00
IMP_SCORE,4619,GO:0010718,1.3296e-01,1.7000e+01
IMP_SCORE,4620,GO:0005545,1.3295e-01,2.6000e+01
IMP_SCORE,4621,GO:0016740,1.3294e-01,8.7500e+02
IMP_SCORE,4622,GO:0019915,1.3293e-01,3.4000e+01
IMP_SCORE,4623,GO:0035639,1.3290e-01,4.4200e+02
IMP_SCORE,4624,GO:0046164,1.3290e-01,3.1000e+01
IMP_SCORE,4625,GO:0045214,1.3289e-01,2.1000e+01
IMP_SCORE,4626,GO:1902750,1.3289e-01,2.5000e+01
IMP_SCORE,4627,GO:0034613,1.3286e-01,2.4600e+02
IMP_SCORE,4628,GO:0043933,1.3282e-01,5.4700e+02
IMP_SCORE,4629,GO:0045912,1.3275e-01,3.0000e+01
IMP_SCORE,4630,GO:0007167,1.3274e-01,2.5300e+02
IMP_SCORE,4631,GO:0032418,1.3270e-01,2.3000e+01
IMP_SCORE,4632,GO:0001525,1.3270e-01,1.0100e+02
IMP_SCORE,4633,GO:0017124,1.3266e-01,9.4000e+01
IMP_SCORE,4634,GO:0015078,1.3263e-01,3.1000e+01
IMP_SCORE,4635,GO:0070167,1.3261e-01,4.3000e+01
IMP_SCORE,4636,GO:2000106,1.3260e-01,3.7000e+01
IMP_SCORE,4637,GO:0051184,1.3260e-01,8.0000e+00
IMP_SCORE,4638,GO:0009617,1.3259e-01,1.0200e+02
IMP_SCORE,4639,GO:0015698,1.3259e-01,8.8000e+01
IMP_SCORE,4640,GO:0007566,1.3258e-01,1.0000e+01
IMP_SCORE,4641,GO:0001956,1.3249e-01,1.0000e+01
IMP_SCORE,4642,GO:0006293,1.3246e-01,1.4000e+01
IMP_SCORE,4643,GO:0051931,1.3241e-01,2.3000e+01
IMP_SCORE,4644,GO:0004559,1.3237e-01,2.4000e+01
IMP_SCORE,4645,GO:0035384,1.3236e-01,5.3000e+01
IMP_SCORE,4646,GO:0050790,1.3228e-01,5.9900e+02
IMP_SCORE,4647,GO:0008283,1.3225e-01,3.4200e+02
IMP_SCORE,4648,GO:0008376,1.3218e-01,3.7000e+01
IMP_SCORE,4649,GO:0042623,1.3216e-01,7.3000e+01
IMP_SCORE,4650,GO:0043087,1.3212e-01,2.6200e+02
IMP_SCORE,4651,GO:0015645,1.3207e-01,2.3000e+01
IMP_SCORE,4652,GO:0007096,1.3204e-01,1.6000e+01
IMP_SCORE,4653,GO:0007608,1.3202e-01,2.8000e+01
IMP_SCORE,4654,GO:0000731,1.3202e-01,2.0000e+01
IMP_SCORE,4655,GO:0030641,1.3201e-01,4.7000e+01
IMP_SCORE,4656,GO:0009437,1.3200e-01,2.5000e+01
IMP_SCORE,4657,GO:0015106,1.3200e-01,1.1000e+01
IMP_SCORE,4658,GO:0009395,1.3199e-01,1.7000e+01
IMP_SCORE,4659,GO:0006907,1.3196e-01,2.1000e+01
IMP_SCORE,4660,GO:0046835,1.3195e-01,1.3000e+01
IMP_SCORE,4661,GO:0022406,1.3194e-01,8.9000e+01
IMP_SCORE,4662,GO:0032754,1.3192e-01,7.0000e+00
IMP_SCORE,4663,GO:0044419,1.3187e-01,3.1500e+02
IMP_SCORE,4664,GO:0007628,1.3178e-01,1.6000e+01
IMP_SCORE,4665,GO:0000027,1.3178e-01,5.1000e+01
IMP_SCORE,4666,GO:0016878,1.3175e-01,2.8000e+01
IMP_SCORE,4667,GO:0007005,1.3170e-01,1.2400e+02
IMP_SCORE,4668,GO:1902494,1.3165e-01,4.0900e+02
IMP_SCORE,4669,GO:0050690,1.3164e-01,1.3000e+01
IMP_SCORE,4670,GO:0061081,1.3162e-01,1.2000e+01
IMP_SCORE,4671,GO:0008152,1.3162e-01,1.0500e+03
IMP_SCORE,4672,GO:0004859,1.3159e-01,4.2000e+01
IMP_SCORE,4673,GO:0005578,1.3159e-01,2.7700e+02
IMP_SCORE,4674,GO:0045604,1.3159e-01,1.3000e+01
IMP_SCORE,4675,GO:0042440,1.3147e-01,2.8000e+01
IMP_SCORE,4676,GO:0030003,1.3147e-01,1.3900e+02
IMP_SCORE,4677,GO:0014069,1.3142e-01,1.1900e+02
IMP_SCORE,4678,GO:0030163,1.3142e-01,1.1700e+02
IMP_SCORE,4679,GO:0045880,1.3141e-01,1.2000e+01
IMP_SCORE,4680,GO:0016567,1.3136e-01,2.1500e+02
IMP_SCORE,4681,GO:0065003,1.3133e-01,5.0600e+02
IMP_SCORE,4682,GO:0008544,1.3132e-01,3.7000e+01
IMP_SCORE,4683,GO:0045974,1.3128e-01,1.6000e+01
IMP_SCORE,4684,GO:0022835,1.3127e-01,3.1000e+01
IMP_SCORE,4685,GO:0042578,1.3119e-01,2.5100e+02
IMP_SCORE,4686,GO:0016877,1.3113e-01,3.8000e+01
IMP_SCORE,4687,GO:0051648,1.3109e-01,3.3000e+01
IMP_SCORE,4688,GO:0043392,1.3108e-01,2.7000e+01
IMP_SCORE,4689,GO:0030594,1.3108e-01,4.2000e+01
IMP_SCORE,4690,GO:0001530,1.3105e-01,2.3000e+01
IMP_SCORE,4691,GO:1902936,1.3104e-01,6.5000e+01
IMP_SCORE,4692,GO:0016411,1.3102e-01,1.7000e+01
IMP_SCORE,4693,GO:0048662,1.3101e-01,1.4000e+01
IMP_SCORE,4694,GO:0043269,1.3099e-01,1.9100e+02
IMP_SCORE,4695,GO:0008105,1.3096e-01,1.2000e+01
IMP_SCORE,4696,GO:0042423,1.3089e-01,1.0000e+01
IMP_SCORE,4697,GO:0010984,1.3087e-01,9.0000e+00
IMP_SCORE,4698,GO:0035329,1.3082e-01,1.1000e+01
IMP_SCORE,4699,GO:0009897,1.3071e-01,1.8600e+02
IMP_SCORE,4700,GO:0043112,1.3069e-01,3.5000e+01
IMP_SCORE,4701,GO:0042742,1.3068e-01,9.2000e+01
IMP_SCORE,4702,GO:0005001,1.3067e-01,2.5000e+01
IMP_SCORE,4703,GO:0043194,1.3063e-01,9.0000e+00
IMP_SCORE,4704,GO:0051310,1.3063e-01,2.6000e+01
IMP_SCORE,4705,GO:0008017,1.3061e-01,1.6800e+02
IMP_SCORE,4706,GO:0050777,1.3052e-01,5.7000e+01
IMP_SCORE,4707,GO:0034399,1.3043e-01,1.9000e+01
IMP_SCORE,4708,GO:0050792,1.3043e-01,7.4000e+01
IMP_SCORE,4709,GO:0005833,1.3038e-01,1.1000e+01
IMP_SCORE,4710,GO:0000295,1.3034e-01,1.0000e+01
IMP_SCORE,4711,GO:0005548,1.3031e-01,2.6000e+01
IMP_SCORE,4712,GO:0045211,1.3029e-01,1.3000e+02
IMP_SCORE,4713,GO:0042116,1.3026e-01,3.0000e+01
IMP_SCORE,4714,GO:0008584,1.3026e-01,3.4000e+01
IMP_SCORE,4715,GO:0015030,1.3022e-01,5.3000e+01
IMP_SCORE,4716,GO:0061138,1.3018e-01,5.6000e+01
IMP_SCORE,4717,GO:0090004,1.3017e-01,1.8000e+01
IMP_SCORE,4718,GO:0032200,1.3010e-01,3.5000e+01
IMP_SCORE,4719,GO:0015918,1.3008e-01,2.6000e+01
IMP_SCORE,4720,GO:0042476,1.3004e-01,6.6000e+01
IMP_SCORE,4721,GO:0045061,1.3003e-01,8.0000e+00
IMP_SCORE,4722,GO:0016459,1.3002e-01,6.9000e+01
IMP_SCORE,4723,GO:0022011,1.3000e-01,2.0000e+01
IMP_SCORE,4724,GO:0016604,1.3000e-01,3.5500e+02
IMP_SCORE,4725,GO:0050684,1.2999e-01,3.1000e+01
IMP_SCORE,4726,GO:0004623,1.2989e-01,3.0000e+01
IMP_SCORE,4727,GO:0086065,1.2988e-01,1.7000e+01
IMP_SCORE,4728,GO:0019372,1.2987e-01,3.5000e+01
IMP_SCORE,4729,GO:0015125,1.2969e-01,1.0000e+01
IMP_SCORE,4730,GO:0030742,1.2963e-01,1.0000e+01
IMP_SCORE,4731,GO:1903209,1.2962e-01,1.1000e+01
IMP_SCORE,4732,GO:0055080,1.2959e-01,1.7200e+02
IMP_SCORE,4733,GO:0004312,1.2957e-01,2.3000e+01
IMP_SCORE,4734,GO:0006820,1.2957e-01,2.2700e+02
IMP_SCORE,4735,GO:0048642,1.2956e-01,7.0000e+00
IMP_SCORE,4736,GO:0006986,1.2955e-01,5.1000e+01
IMP_SCORE,4737,GO:1904115,1.2951e-01,6.0000e+00
IMP_SCORE,4738,GO:0042056,1.2949e-01,9.0000e+00
IMP_SCORE,4739,GO:0060740,1.2947e-01,7.0000e+00
IMP_SCORE,4740,GO:0022625,1.2945e-01,2.7000e+01
IMP_SCORE,4741,GO:0008286,1.2944e-01,5.2000e+01
IMP_SCORE,4742,GO:0098772,1.2941e-01,5.6500e+02
IMP_SCORE,4743,GO:1903046,1.2936e-01,6.8000e+01
IMP_SCORE,4744,GO:0006012,1.2935e-01,1.7000e+01
IMP_SCORE,4745,GO:0032580,1.2931e-01,6.9000e+01
IMP_SCORE,4746,GO:0061245,1.2931e-01,4.1000e+01
IMP_SCORE,4747,GO:0006635,1.2929e-01,4.1000e+01
IMP_SCORE,4748,GO:0051000,1.2917e-01,2.0000e+00
IMP_SCORE,4749,GO:0071702,1.2916e-01,5.5900e+02
IMP_SCORE,4750,GO:0030238,1.2913e-01,3.0000e+00
IMP_SCORE,4751,GO:0035020,1.2912e-01,3.0000e+00
IMP_SCORE,4752,GO:0015267,1.2912e-01,1.5400e+02
IMP_SCORE,4753,GO:0050728,1.2912e-01,3.7000e+01
IMP_SCORE,4754,GO:0032793,1.2911e-01,1.0000e+01
IMP_SCORE,4755,GO:0097479,1.2911e-01,2.6000e+01
IMP_SCORE,4756,GO:0009566,1.2904e-01,6.0000e+01
IMP_SCORE,4757,GO:0099513,1.2898e-01,2.8500e+02
IMP_SCORE,4758,GO:0010889,1.2892e-01,5.0000e+00
IMP_SCORE,4759,GO:0002039,1.2890e-01,3.6000e+01
IMP_SCORE,4760,GO:0043198,1.2889e-01,1.6000e+01
IMP_SCORE,4761,GO:1901568,1.2875e-01,5.3000e+01
IMP_SCORE,4762,GO:0006470,1.2875e-01,9.5000e+01
IMP_SCORE,4763,GO:0098900,1.2867e-01,1.6000e+01
IMP_SCORE,4764,GO:0016607,1.2863e-01,2.1900e+02
IMP_SCORE,4765,GO:0006757,1.2858e-01,2.3000e+01
IMP_SCORE,4766,GO:0051302,1.2849e-01,6.0000e+01
IMP_SCORE,4767,GO:0031974,1.2849e-01,4.8400e+02
IMP_SCORE,4768,GO:0047496,1.2841e-01,9.0000e+00
IMP_SCORE,4769,GO:0090520,1.2840e-01,5.0000e+00
IMP_SCORE,4770,GO:0070988,1.2839e-01,2.6000e+01
IMP_SCORE,4771,GO:1903052,1.2835e-01,3.8000e+01
IMP_SCORE,4772,GO:0021772,1.2815e-01,6.0000e+00
IMP_SCORE,4773,GO:0001540,1.2814e-01,7.3000e+01
IMP_SCORE,4774,GO:0043028,1.2814e-01,2.5000e+01
IMP_SCORE,4775,GO:1900112,1.2812e-01,6.0000e+00
IMP_SCORE,4776,GO:0061158,1.2809e-01,1.0000e+00
IMP_SCORE,4777,GO:0051436,1.2796e-01,6.0000e+00
IMP_SCORE,4778,GO:0016628,1.2795e-01,2.1000e+01
IMP_SCORE,4779,GO:0098781,1.2794e-01,2.4000e+01
IMP_SCORE,4780,GO:0017081,1.2786e-01,1.7000e+01
IMP_SCORE,4781,GO:0007599,1.2783e-01,8.4000e+01
IMP_SCORE,4782,GO:0046483,1.2783e-01,4.4700e+02
IMP_SCORE,4783,GO:0021879,1.2780e-01,1.9000e+01
IMP_SCORE,4784,GO:0032784,1.2773e-01,4.5000e+01
IMP_SCORE,4785,GO:0071616,1.2770e-01,4.8000e+01
IMP_SCORE,4786,GO:0032371,1.2766e-01,1.6000e+01
IMP_SCORE,4787,GO:0060142,1.2764e-01,1.5000e+01
IMP_SCORE,4788,GO:0017080,1.2763e-01,5.4000e+01
IMP_SCORE,4789,GO:0051817,1.2761e-01,3.8000e+01
IMP_SCORE,4790,GO:0035108,1.2761e-01,4.4000e+01
IMP_SCORE,4791,GO:0021762,1.2759e-01,4.1000e+01
IMP_SCORE,4792,GO:0042428,1.2757e-01,1.3000e+01
IMP_SCORE,4793,GO:0006744,1.2753e-01,1.2000e+01
IMP_SCORE,4794,GO:0042593,1.2753e-01,4.4000e+01
IMP_SCORE,4795,GO:0009074,1.2748e-01,2.7000e+01
IMP_SCORE,4796,GO:0000291,1.2748e-01,1.2000e+01
IMP_SCORE,4797,GO:0004298,1.2747e-01,2.8000e+01
IMP_SCORE,4798,GO:0051298,1.2746e-01,1.2000e+01
IMP_SCORE,4799,GO:0051895,1.2744e-01,8.0000e+00
IMP_SCORE,4800,GO:0005092,1.2741e-01,2.6000e+01
IMP_SCORE,4801,GO:0043954,1.2740e-01,1.7000e+01
IMP_SCORE,4802,GO:0006351,1.2738e-01,1.8500e+02
IMP_SCORE,4803,GO:0009948,1.2738e-01,2.6000e+01
IMP_SCORE,4804,GO:0044427,1.2734e-01,2.4400e+02
IMP_SCORE,4805,GO:0006584,1.2732e-01,2.4000e+01
IMP_SCORE,4806,GO:0033327,1.2731e-01,1.7000e+01
IMP_SCORE,4807,GO:0006304,1.2726e-01,2.4000e+01
IMP_SCORE,4808,GO:2000811,1.2722e-01,1.3000e+01
IMP_SCORE,4809,GO:0006508,1.2721e-01,4.3800e+02
IMP_SCORE,4810,GO:0022411,1.2720e-01,1.6400e+02
IMP_SCORE,4811,GO:0030133,1.2718e-01,1.6500e+02
IMP_SCORE,4812,GO:0000338,1.2717e-01,2.0000e+00
IMP_SCORE,4813,GO:0036336,1.2710e-01,5.0000e+00
IMP_SCORE,4814,GO:0045745,1.2702e-01,1.5000e+01
IMP_SCORE,4815,GO:0004709,1.2701e-01,1.7000e+01
IMP_SCORE,4816,GO:0061383,1.2694e-01,4.0000e+00
IMP_SCORE,4817,GO:0006073,1.2689e-01,1.9000e+01
IMP_SCORE,4818,GO:0042762,1.2687e-01,2.5000e+01
IMP_SCORE,4819,GO:0048208,1.2686e-01,3.5000e+01
IMP_SCORE,4820,GO:0021955,1.2685e-01,1.6000e+01
IMP_SCORE,4821,GO:0071825,1.2669e-01,1.9000e+01
IMP_SCORE,4822,GO:0060537,1.2666e-01,3.1000e+01
IMP_SCORE,4823,GO:0030837,1.2664e-01,2.7000e+01
IMP_SCORE,4824,GO:0001906,1.2660e-01,3.3000e+01
IMP_SCORE,4825,GO:0032649,1.2658e-01,3.9000e+01
IMP_SCORE,4826,GO:0008092,1.2658e-01,5.0600e+02
IMP_SCORE,4827,GO:0048302,1.2653e-01,2.0000e+00
IMP_SCORE,4828,GO:0019079,1.2652e-01,1.2000e+01
IMP_SCORE,4829,GO:0002437,1.2650e-01,2.0000e+00
IMP_SCORE,4830,GO:0005509,1.2643e-01,7.4800e+02
IMP_SCORE,4831,GO:0015031,1.2639e-01,3.5800e+02
IMP_SCORE,4832,GO:0006071,1.2626e-01,1.1000e+01
IMP_SCORE,4833,GO:2000300,1.2611e-01,1.0000e+01
IMP_SCORE,4834,GO:0018130,1.2609e-01,2.4100e+02
IMP_SCORE,4835,GO:0017025,1.2604e-01,9.0000e+00
IMP_SCORE,4836,GO:0002709,1.2603e-01,1.1000e+01
IMP_SCORE,4837,GO:0005520,1.2601e-01,3.6000e+01
IMP_SCORE,4838,GO:0072337,1.2600e-01,3.2000e+01
IMP_SCORE,4839,GO:0016818,1.2595e-01,3.0600e+02
IMP_SCORE,4840,GO:2001257,1.2594e-01,6.5000e+01
IMP_SCORE,4841,GO:0006541,1.2592e-01,1.4000e+01
IMP_SCORE,4842,GO:0044783,1.2591e-01,2.0000e+00
IMP_SCORE,4843,GO:0007267,1.2588e-01,2.5000e+02
IMP_SCORE,4844,GO:0039532,1.2585e-01,2.0000e+00
IMP_SCORE,4845,GO:0014894,1.2583e-01,2.0000e+00
IMP_SCORE,4846,GO:0042129,1.2583e-01,5.6000e+01
IMP_SCORE,4847,GO:0097193,1.2580e-01,4.6000e+01
IMP_SCORE,4848,GO:0006911,1.2576e-01,3.6000e+01
IMP_SCORE,4849,GO:0044456,1.2575e-01,3.6600e+02
IMP_SCORE,4850,GO:2001057,1.2574e-01,9.0000e+00
IMP_SCORE,4851,GO:0046834,1.2570e-01,5.4000e+01
IMP_SCORE,4852,GO:0017004,1.2570e-01,2.4000e+01
IMP_SCORE,4853,GO:0018216,1.2566e-01,1.8000e+01
IMP_SCORE,4854,GO:0008395,1.2565e-01,1.9000e+01
IMP_SCORE,4855,GO:0060674,1.2561e-01,2.5000e+01
IMP_SCORE,4856,GO:0000981,1.2560e-01,1.7000e+02
IMP_SCORE,4857,GO:0047617,1.2559e-01,1.5000e+01
IMP_SCORE,4858,GO:0005874,1.2559e-01,2.3800e+02
IMP_SCORE,4859,GO:0030104,1.2556e-01,2.3000e+01
IMP_SCORE,4860,GO:0035904,1.2555e-01,7.0000e+00
IMP_SCORE,4861,GO:0000178,1.2552e-01,2.1000e+01
IMP_SCORE,4862,GO:0035304,1.2551e-01,2.4000e+01
IMP_SCORE,4863,GO:0016894,1.2545e-01,3.9000e+01
IMP_SCORE,4864,GO:0044243,1.2545e-01,3.8000e+01
IMP_SCORE,4865,GO:0097320,1.2544e-01,5.0000e+00
IMP_SCORE,4866,GO:0002819,1.2544e-01,3.2000e+01
IMP_SCORE,4867,GO:0071822,1.2541e-01,4.4300e+02
IMP_SCORE,4868,GO:0032928,1.2537e-01,1.1000e+01
IMP_SCORE,4869,GO:0010212,1.2536e-01,4.0000e+01
IMP_SCORE,4870,GO:0050807,1.2532e-01,6.7000e+01
IMP_SCORE,4871,GO:0051782,1.2531e-01,1.7000e+01
IMP_SCORE,4872,GO:0090399,1.2524e-01,2.0000e+00
IMP_SCORE,4873,GO:0072698,1.2520e-01,9.0000e+00
IMP_SCORE,4874,GO:2000586,1.2520e-01,3.0000e+00
IMP_SCORE,4875,GO:1902476,1.2520e-01,4.1000e+01
IMP_SCORE,4876,GO:0070229,1.2514e-01,2.3000e+01
IMP_SCORE,4877,GO:0006732,1.2512e-01,1.1200e+02
IMP_SCORE,4878,GO:0009205,1.2511e-01,3.5000e+01
IMP_SCORE,4879,GO:0048873,1.2509e-01,1.0000e+01
IMP_SCORE,4880,GO:0006139,1.2498e-01,4.2100e+02
IMP_SCORE,4881,GO:0000784,1.2484e-01,2.5000e+01
IMP_SCORE,4882,GO:0006879,1.2481e-01,2.6000e+01
IMP_SCORE,4883,GO:1904036,1.2479e-01,7.0000e+00
IMP_SCORE,4884,GO:0051592,1.2474e-01,7.1000e+01
IMP_SCORE,4885,GO:0070076,1.2471e-01,1.1000e+01
IMP_SCORE,4886,GO:0006915,1.2469e-01,4.0100e+02
IMP_SCORE,4887,GO:0005215,1.2458e-01,4.8700e+02
IMP_SCORE,4888,GO:0004806,1.2453e-01,2.2000e+01
IMP_SCORE,4889,GO:0032507,1.2453e-01,3.6000e+01
IMP_SCORE,4890,GO:0016571,1.2450e-01,2.8000e+01
IMP_SCORE,4891,GO:0035024,1.2447e-01,3.0000e+00
IMP_SCORE,4892,GO:0070647,1.2446e-01,2.6700e+02
IMP_SCORE,4893,GO:0032107,1.2444e-01,7.0000e+00
IMP_SCORE,4894,GO:0007596,1.2443e-01,9.7000e+01
IMP_SCORE,4895,GO:0045296,1.2442e-01,3.0600e+02
IMP_SCORE,4896,GO:0035035,1.2442e-01,1.9000e+01
IMP_SCORE,4897,GO:0030705,1.2440e-01,4.5000e+01
IMP_SCORE,4898,GO:0003690,1.2438e-01,1.4200e+02
IMP_SCORE,4899,GO:0042749,1.2438e-01,1.0000e+01
IMP_SCORE,4900,GO:0045454,1.2437e-01,4.3000e+01
IMP_SCORE,4901,GO:2000142,1.2434e-01,1.5000e+01
IMP_SCORE,4902,GO:0007423,1.2433e-01,6.3000e+01
IMP_SCORE,4903,GO:0010960,1.2431e-01,5.0000e+00
IMP_SCORE,4904,GO:0009988,1.2425e-01,7.6000e+01
IMP_SCORE,4905,GO:0044441,1.2418e-01,2.0300e+02
IMP_SCORE,4906,GO:0046851,1.2409e-01,1.3000e+01
IMP_SCORE,4907,GO:0002823,1.2389e-01,1.5000e+01
IMP_SCORE,4908,GO:0044702,1.2387e-01,4.6700e+02
IMP_SCORE,4909,GO:1903533,1.2383e-01,9.4000e+01
IMP_SCORE,4910,GO:0022857,1.2378e-01,3.4000e+02
IMP_SCORE,4911,GO:0021702,1.2375e-01,1.0000e+01
IMP_SCORE,4912,GO:0008270,1.2373e-01,7.9600e+02
IMP_SCORE,4913,GO:0003682,1.2369e-01,1.7100e+02
IMP_SCORE,4914,GO:0015295,1.2368e-01,2.6000e+01
IMP_SCORE,4915,GO:0008509,1.2357e-01,1.5400e+02
IMP_SCORE,4916,GO:0046915,1.2356e-01,2.6000e+01
IMP_SCORE,4917,GO:0006450,1.2356e-01,2.6000e+01
IMP_SCORE,4918,GO:0042093,1.2346e-01,3.0000e+00
IMP_SCORE,4919,GO:0001664,1.2344e-01,1.1900e+02
IMP_SCORE,4920,GO:0000280,1.2341e-01,1.3900e+02
IMP_SCORE,4921,GO:0016049,1.2334e-01,6.0000e+01
IMP_SCORE,4922,GO:0016746,1.2334e-01,2.4300e+02
IMP_SCORE,4923,GO:0016441,1.2334e-01,2.1000e+01
IMP_SCORE,4924,GO:0030509,1.2332e-01,2.1000e+01
IMP_SCORE,4925,GO:0007416,1.2330e-01,5.6000e+01
IMP_SCORE,4926,GO:0098609,1.2328e-01,2.9300e+02
IMP_SCORE,4927,GO:0045475,1.2326e-01,1.2000e+01
IMP_SCORE,4928,GO:0000785,1.2326e-01,1.0800e+02
IMP_SCORE,4929,GO:0030258,1.2321e-01,1.1000e+02
IMP_SCORE,4930,GO:0095500,1.2321e-01,2.2000e+01
IMP_SCORE,4931,GO:0034185,1.2321e-01,2.5000e+01
IMP_SCORE,4932,GO:0045879,1.2317e-01,7.0000e+00
IMP_SCORE,4933,GO:0016209,1.2313e-01,8.7000e+01
IMP_SCORE,4934,GO:0046579,1.2309e-01,1.2000e+01
IMP_SCORE,4935,GO:0098771,1.2308e-01,1.9600e+02
IMP_SCORE,4936,GO:0051181,1.2306e-01,1.4000e+01
IMP_SCORE,4937,GO:0002011,1.2303e-01,1.0000e+01
IMP_SCORE,4938,GO:0019748,1.2296e-01,1.1000e+01
IMP_SCORE,4939,GO:0033293,1.2287e-01,3.4000e+01
IMP_SCORE,4940,GO:0004540,1.2278e-01,5.9000e+01
IMP_SCORE,4941,GO:0046456,1.2272e-01,2.1000e+01
IMP_SCORE,4942,GO:0008276,1.2262e-01,3.4000e+01
IMP_SCORE,4943,GO:0005813,1.2259e-01,2.0300e+02
IMP_SCORE,4944,GO:0021533,1.2256e-01,1.4000e+01
IMP_SCORE,4945,GO:0043116,1.2256e-01,1.0000e+00
IMP_SCORE,4946,GO:0031571,1.2256e-01,1.0000e+00
IMP_SCORE,4947,GO:0071425,1.2256e-01,1.0000e+00
IMP_SCORE,4948,GO:0032516,1.2256e-01,1.0000e+00
IMP_SCORE,4949,GO:0045047,1.2255e-01,1.5000e+01
IMP_SCORE,4950,GO:0022613,1.2254e-01,6.1000e+01
IMP_SCORE,4951,GO:0045202,1.2251e-01,2.3900e+02
IMP_SCORE,4952,GO:0016801,1.2239e-01,4.5000e+01
IMP_SCORE,4953,GO:0015850,1.2239e-01,5.1000e+01
IMP_SCORE,4954,GO:0042308,1.2237e-01,4.2000e+01
IMP_SCORE,4955,GO:0044236,1.2237e-01,3.7000e+01
IMP_SCORE,4956,GO:0051220,1.2231e-01,1.7000e+01
IMP_SCORE,4957,GO:0019865,1.2223e-01,5.2000e+01
IMP_SCORE,4958,GO:0002367,1.2223e-01,1.6000e+01
IMP_SCORE,4959,GO:0030888,1.2214e-01,1.0000e+01
IMP_SCORE,4960,GO:1904892,1.2209e-01,2.9000e+01
IMP_SCORE,4961,GO:0050812,1.2207e-01,1.6000e+01
IMP_SCORE,4962,GO:0006303,1.2206e-01,1.4000e+01
IMP_SCORE,4963,GO:0032501,1.2203e-01,1.1730e+03
IMP_SCORE,4964,GO:0030282,1.2200e-01,2.7000e+01
IMP_SCORE,4965,GO:1903708,1.2198e-01,3.4000e+01
IMP_SCORE,4966,GO:0016874,1.2198e-01,9.4000e+01
IMP_SCORE,4967,GO:1904659,1.2195e-01,1.8000e+01
IMP_SCORE,4968,GO:0046950,1.2191e-01,2.6000e+01
IMP_SCORE,4969,GO:0043235,1.2187e-01,2.0400e+02
IMP_SCORE,4970,GO:0046500,1.2175e-01,1.4000e+01
IMP_SCORE,4971,GO:0005815,1.2173e-01,3.2900e+02
IMP_SCORE,4972,GO:0009259,1.2166e-01,7.1000e+01
IMP_SCORE,4973,GO:0022838,1.2164e-01,1.3000e+02
IMP_SCORE,4974,GO:0031062,1.2159e-01,1.4000e+01
IMP_SCORE,4975,GO:0086001,1.2154e-01,1.2000e+01
IMP_SCORE,4976,GO:0006338,1.2149e-01,3.9000e+01
IMP_SCORE,4977,GO:0050877,1.2143e-01,4.4100e+02
IMP_SCORE,4978,GO:0090003,1.2136e-01,2.1000e+01
IMP_SCORE,4979,GO:0002313,1.2133e-01,1.6000e+01
IMP_SCORE,4980,GO:0016405,1.2132e-01,2.1000e+01
IMP_SCORE,4981,GO:0016458,1.2127e-01,3.4000e+01
IMP_SCORE,4982,GO:0042761,1.2115e-01,2.5000e+01
IMP_SCORE,4983,GO:0007275,1.2114e-01,3.3700e+02
IMP_SCORE,4984,GO:0043604,1.2113e-01,1.0500e+02
IMP_SCORE,4985,GO:0045953,1.2113e-01,2.0000e+00
IMP_SCORE,4986,GO:0061135,1.2113e-01,7.3000e+01
IMP_SCORE,4987,GO:0036314,1.2112e-01,7.0000e+00
IMP_SCORE,4988,GO:0007205,1.2112e-01,1.7000e+01
IMP_SCORE,4989,GO:0008391,1.2107e-01,1.0000e+01
IMP_SCORE,4990,GO:0008535,1.2101e-01,9.0000e+00
IMP_SCORE,4991,GO:0031638,1.2099e-01,2.7000e+01
IMP_SCORE,4992,GO:0015631,1.2095e-01,1.8700e+02
IMP_SCORE,4993,GO:0060457,1.2094e-01,1.1000e+01
IMP_SCORE,4994,GO:0043487,1.2093e-01,5.4000e+01
IMP_SCORE,4995,GO:0006294,1.2091e-01,1.2000e+01
IMP_SCORE,4996,GO:0016482,1.2090e-01,5.3000e+01
IMP_SCORE,4997,GO:0019866,1.2084e-01,2.3500e+02
IMP_SCORE,4998,GO:0008324,1.2077e-01,2.2400e+02
IMP_SCORE,4999,GO:1901222,1.2076e-01,1.9000e+01
IMP_SCORE,5000,GO:0044409,1.2075e-01,5.3000e+01
IMP_SCORE,5001,GO:0009135,1.2073e-01,3.0000e+01
IMP_SCORE,5002,GO:0005912,1.2071e-01,2.9900e+02
IMP_SCORE,5003,GO:0046128,1.2068e-01,3.6000e+01
IMP_SCORE,5004,GO:0044085,1.2063e-01,6.3000e+01
IMP_SCORE,5005,GO:0044464,1.2060e-01,1.1860e+03
IMP_SCORE,5006,GO:0061695,1.2052e-01,4.0000e+01
IMP_SCORE,5007,GO:0051536,1.2050e-01,5.5000e+01
IMP_SCORE,5008,GO:0009792,1.2050e-01,5.3000e+01
IMP_SCORE,5009,GO:0005614,1.2049e-01,1.7000e+01
IMP_SCORE,5010,GO:0002089,1.2045e-01,8.0000e+00
IMP_SCORE,5011,GO:0040033,1.2042e-01,2.0000e+01
IMP_SCORE,5012,GO:0005923,1.2035e-01,1.4300e+02
IMP_SCORE,5013,GO:0051188,1.2032e-01,8.3000e+01
IMP_SCORE,5014,GO:0032210,1.2031e-01,2.4000e+01
IMP_SCORE,5015,GO:0022404,1.2031e-01,1.9000e+01
IMP_SCORE,5016,GO:0019825,1.2029e-01,3.5000e+01
IMP_SCORE,5017,GO:0017111,1.2020e-01,2.4900e+02
IMP_SCORE,5018,GO:1901797,1.2017e-01,1.5000e+01
IMP_SCORE,5019,GO:0044711,1.2015e-01,3.7300e+02
IMP_SCORE,5020,GO:0004197,1.2015e-01,8.4000e+01
IMP_SCORE,5021,GO:0051452,1.2015e-01,1.9000e+01
IMP_SCORE,5022,GO:0016486,1.2013e-01,2.8000e+01
IMP_SCORE,5023,GO:0015297,1.2012e-01,4.0000e+01
IMP_SCORE,5024,GO:0071013,1.2010e-01,1.7000e+01
IMP_SCORE,5025,GO:0004725,1.2009e-01,5.7000e+01
IMP_SCORE,5026,GO:0003356,1.2008e-01,3.0000e+00
IMP_SCORE,5027,GO:0070509,1.2005e-01,1.8000e+01
IMP_SCORE,5028,GO:0000182,1.2001e-01,4.0000e+00
IMP_SCORE,5029,GO:0060076,1.2000e-01,7.0000e+00
IMP_SCORE,5030,GO:0034381,1.1998e-01,1.1000e+01
IMP_SCORE,5031,GO:0008195,1.1998e-01,4.0000e+01
IMP_SCORE,5032,GO:0030695,1.1995e-01,1.8000e+02
IMP_SCORE,5033,GO:0090665,1.1983e-01,2.4000e+01
IMP_SCORE,5034,GO:0009584,1.1980e-01,1.3000e+01
IMP_SCORE,5035,GO:1903362,1.1975e-01,7.5000e+01
IMP_SCORE,5036,GO:0044364,1.1974e-01,1.5000e+01
IMP_SCORE,5037,GO:0090075,1.1972e-01,3.0000e+00
IMP_SCORE,5038,GO:0007059,1.1964e-01,6.0000e+01
IMP_SCORE,5039,GO:0022618,1.1961e-01,8.3000e+01
IMP_SCORE,5040,GO:0045240,1.1959e-01,2.5000e+01
IMP_SCORE,5041,GO:0030166,1.1958e-01,9.0000e+00
IMP_SCORE,5042,GO:0005231,1.1953e-01,2.2000e+01
IMP_SCORE,5043,GO:0002715,1.1945e-01,1.5000e+01
IMP_SCORE,5044,GO:0019783,1.1943e-01,7.0000e+01
IMP_SCORE,5045,GO:0030431,1.1938e-01,1.6000e+01
IMP_SCORE,5046,GO:0006766,1.1928e-01,7.6000e+01
IMP_SCORE,5047,GO:0001935,1.1917e-01,9.0000e+00
IMP_SCORE,5048,GO:0001523,1.1911e-01,5.3000e+01
IMP_SCORE,5049,GO:0072348,1.1910e-01,2.3000e+01
IMP_SCORE,5050,GO:0015103,1.1909e-01,8.2000e+01
IMP_SCORE,5051,GO:0048864,1.1908e-01,1.2000e+01
IMP_SCORE,5052,GO:0044782,1.1906e-01,5.5000e+01
IMP_SCORE,5053,GO:0060249,1.1906e-01,1.0200e+02
IMP_SCORE,5054,GO:0042168,1.1905e-01,3.0000e+01
IMP_SCORE,5055,GO:0001503,1.1900e-01,3.3000e+01
IMP_SCORE,5056,GO:0006103,1.1897e-01,1.3000e+01
IMP_SCORE,5057,GO:0034766,1.1896e-01,1.3000e+01
IMP_SCORE,5058,GO:0005068,1.1894e-01,1.0000e+01
IMP_SCORE,5059,GO:0036148,1.1890e-01,1.0000e+01
IMP_SCORE,5060,GO:0010332,1.1888e-01,8.0000e+00
IMP_SCORE,5061,GO:0072521,1.1888e-01,8.5000e+01
IMP_SCORE,5062,GO:0048016,1.1883e-01,1.3000e+01
IMP_SCORE,5063,GO:0033692,1.1883e-01,1.2000e+01
IMP_SCORE,5064,GO:0005746,1.1880e-01,5.0000e+00
IMP_SCORE,5065,GO:0008287,1.1878e-01,3.8000e+01
IMP_SCORE,5066,GO:0034976,1.1877e-01,7.4000e+01
IMP_SCORE,5067,GO:0035615,1.1876e-01,4.0000e+00
IMP_SCORE,5068,GO:0003774,1.1876e-01,7.3000e+01
IMP_SCORE,5069,GO:0031122,1.1875e-01,9.0000e+00
IMP_SCORE,5070,GO:0031231,1.1872e-01,1.6000e+01
IMP_SCORE,5071,GO:0009206,1.1871e-01,1.1000e+01
IMP_SCORE,5072,GO:0042407,1.1870e-01,9.0000e+00
IMP_SCORE,5073,GO:0043966,1.1857e-01,1.0000e+01
IMP_SCORE,5074,GO:0043010,1.1856e-01,2.8000e+01
IMP_SCORE,5075,GO:0006342,1.1856e-01,2.0000e+01
IMP_SCORE,5076,GO:0060485,1.1855e-01,1.8000e+01
IMP_SCORE,5077,GO:1901661,1.1852e-01,2.1000e+01
IMP_SCORE,5078,GO:0003677,1.1849e-01,5.8100e+02
IMP_SCORE,5079,GO:0050431,1.1848e-01,3.4000e+01
IMP_SCORE,5080,GO:0006977,1.1847e-01,1.2000e+01
IMP_SCORE,5081,GO:0009593,1.1843e-01,6.8000e+01
IMP_SCORE,5082,GO:0006473,1.1835e-01,3.0000e+01
IMP_SCORE,5083,GO:0035587,1.1833e-01,2.8000e+01
IMP_SCORE,5084,GO:0033270,1.1833e-01,2.2000e+01
IMP_SCORE,5085,GO:0032436,1.1827e-01,2.8000e+01
IMP_SCORE,5086,GO:0051602,1.1822e-01,1.9000e+01
IMP_SCORE,5087,GO:0007034,1.1821e-01,4.3000e+01
IMP_SCORE,5088,GO:0030031,1.1815e-01,1.2300e+02
IMP_SCORE,5089,GO:0006614,1.1814e-01,1.7000e+01
IMP_SCORE,5090,GO:0007062,1.1811e-01,3.9000e+01
IMP_SCORE,5091,GO:0007193,1.1811e-01,3.9000e+01
IMP_SCORE,5092,GO:0033036,1.1806e-01,5.1500e+02
IMP_SCORE,5093,GO:0061718,1.1806e-01,1.0000e+01
IMP_SCORE,5094,GO:0035306,1.1803e-01,3.3000e+01
IMP_SCORE,5095,GO:0007519,1.1801e-01,2.3000e+01
IMP_SCORE,5096,GO:0031526,1.1799e-01,2.3000e+01
IMP_SCORE,5097,GO:0070989,1.1798e-01,7.0000e+00
IMP_SCORE,5098,GO:0050885,1.1792e-01,4.8000e+01
IMP_SCORE,5099,GO:0046467,1.1790e-01,5.9000e+01
IMP_SCORE,5100,GO:0003824,1.1788e-01,1.4690e+03
IMP_SCORE,5101,GO:0009185,1.1787e-01,3.0000e+01
IMP_SCORE,5102,GO:0015036,1.1785e-01,1.7000e+01
IMP_SCORE,5103,GO:0006305,1.1780e-01,9.0000e+00
IMP_SCORE,5104,GO:0006700,1.1772e-01,4.0000e+00
IMP_SCORE,5105,GO:0045628,1.1762e-01,1.0000e+01
IMP_SCORE,5106,GO:0006874,1.1761e-01,8.0000e+01
IMP_SCORE,5107,GO:0097502,1.1760e-01,9.0000e+00
IMP_SCORE,5108,GO:0008406,1.1759e-01,4.4000e+01
IMP_SCORE,5109,GO:1990904,1.1757e-01,2.5300e+02
IMP_SCORE,5110,GO:0042542,1.1750e-01,3.9000e+01
IMP_SCORE,5111,GO:0090304,1.1745e-01,3.1400e+02
IMP_SCORE,5112,GO:2000191,1.1738e-01,3.0000e+00
IMP_SCORE,5113,GO:0071949,1.1738e-01,2.0000e+01
IMP_SCORE,5114,GO:0006067,1.1737e-01,5.2000e+01
IMP_SCORE,5115,GO:0071377,1.1736e-01,1.4000e+01
IMP_SCORE,5116,GO:0019395,1.1736e-01,5.2000e+01
IMP_SCORE,5117,GO:0004866,1.1736e-01,9.4000e+01
IMP_SCORE,5118,GO:1902571,1.1734e-01,1.0000e+01
IMP_SCORE,5119,GO:0042059,1.1733e-01,1.4000e+01
IMP_SCORE,5120,GO:1902624,1.1724e-01,1.1000e+01
IMP_SCORE,5121,GO:0046135,1.1724e-01,1.6000e+01
IMP_SCORE,5122,GO:0044262,1.1721e-01,7.9000e+01
IMP_SCORE,5123,GO:0035666,1.1720e-01,1.5000e+01
IMP_SCORE,5124,GO:0030071,1.1720e-01,8.0000e+00
IMP_SCORE,5125,GO:0044451,1.1714e-01,4.3200e+02
IMP_SCORE,5126,GO:0048608,1.1713e-01,7.9000e+01
IMP_SCORE,5127,GO:0001911,1.1707e-01,6.0000e+00
IMP_SCORE,5128,GO:1900542,1.1705e-01,3.6000e+01
IMP_SCORE,5129,GO:0031034,1.1704e-01,1.1000e+01
IMP_SCORE,5130,GO:1903146,1.1699e-01,6.0000e+00
IMP_SCORE,5131,GO:0030057,1.1698e-01,4.2000e+01
IMP_SCORE,5132,GO:0030529,1.1697e-01,2.6400e+02
IMP_SCORE,5133,GO:0006622,1.1697e-01,9.0000e+00
IMP_SCORE,5134,GO:0015849,1.1687e-01,1.1000e+02
IMP_SCORE,5135,GO:0034728,1.1687e-01,5.3000e+01
IMP_SCORE,5136,GO:0030836,1.1686e-01,2.0000e+00
IMP_SCORE,5137,GO:0007601,1.1682e-01,1.3100e+02
IMP_SCORE,5138,GO:0007631,1.1678e-01,3.9000e+01
IMP_SCORE,5139,GO:0001190,1.1665e-01,2.8000e+01
IMP_SCORE,5140,GO:0039694,1.1656e-01,4.0000e+00
IMP_SCORE,5141,GO:0016791,1.1654e-01,1.7900e+02
IMP_SCORE,5142,GO:0016893,1.1645e-01,2.4000e+01
IMP_SCORE,5143,GO:0002705,1.1640e-01,2.5000e+01
IMP_SCORE,5144,GO:0009790,1.1635e-01,9.6000e+01
IMP_SCORE,5145,GO:0008236,1.1633e-01,2.1200e+02
IMP_SCORE,5146,GO:0017134,1.1630e-01,1.3000e+01
IMP_SCORE,5147,GO:0061213,1.1628e-01,3.0000e+00
IMP_SCORE,5148,GO:0044843,1.1625e-01,3.0000e+01
IMP_SCORE,5149,GO:0045199,1.1621e-01,8.0000e+00
IMP_SCORE,5150,GO:0033008,1.1619e-01,5.0000e+00
IMP_SCORE,5151,GO:0051653,1.1614e-01,1.2000e+01
IMP_SCORE,5152,GO:0021675,1.1611e-01,1.7000e+01
IMP_SCORE,5153,GO:0005044,1.1608e-01,7.8000e+01
IMP_SCORE,5154,GO:0006091,1.1605e-01,1.0900e+02
IMP_SCORE,5155,GO:0009888,1.1604e-01,2.7000e+02
IMP_SCORE,5156,GO:1901988,1.1601e-01,4.5000e+01
IMP_SCORE,5157,GO:0003091,1.1599e-01,1.9000e+01
IMP_SCORE,5158,GO:0006486,1.1597e-01,9.8000e+01
IMP_SCORE,5159,GO:1902221,1.1595e-01,2.3000e+01
IMP_SCORE,5160,GO:0046888,1.1590e-01,1.3000e+01
IMP_SCORE,5161,GO:0031396,1.1585e-01,4.0000e+01
IMP_SCORE,5162,GO:0060425,1.1585e-01,1.0000e+01
IMP_SCORE,5163,GO:0034470,1.1584e-01,9.7000e+01
IMP_SCORE,5164,GO:0034220,1.1575e-01,2.3900e+02
IMP_SCORE,5165,GO:0090344,1.1573e-01,2.0000e+00
IMP_SCORE,5166,GO:0040007,1.1570e-01,1.7100e+02
IMP_SCORE,5167,GO:0016572,1.1564e-01,9.0000e+00
IMP_SCORE,5168,GO:0009150,1.1560e-01,8.2000e+01
IMP_SCORE,5169,GO:0006352,1.1550e-01,5.9000e+01
IMP_SCORE,5170,GO:0005310,1.1549e-01,1.4000e+01
IMP_SCORE,5171,GO:0042339,1.1543e-01,2.5000e+01
IMP_SCORE,5172,GO:0043241,1.1538e-01,3.9000e+01
IMP_SCORE,5173,GO:0051186,1.1537e-01,1.7200e+02
IMP_SCORE,5174,GO:0030246,1.1537e-01,8.2800e+02
IMP_SCORE,5175,GO:0015095,1.1533e-01,1.9000e+01
IMP_SCORE,5176,GO:0090305,1.1530e-01,9.6000e+01
IMP_SCORE,5177,GO:0060828,1.1529e-01,6.8000e+01
IMP_SCORE,5178,GO:0001654,1.1528e-01,6.5000e+01
IMP_SCORE,5179,GO:0030859,1.1528e-01,8.0000e+00
IMP_SCORE,5180,GO:0030835,1.1527e-01,3.0000e+01
IMP_SCORE,5181,GO:0005031,1.1517e-01,2.4000e+01
IMP_SCORE,5182,GO:0006853,1.1515e-01,3.0000e+00
IMP_SCORE,5183,GO:0090103,1.1513e-01,9.0000e+00
IMP_SCORE,5184,GO:0022890,1.1507e-01,1.5700e+02
IMP_SCORE,5185,GO:0001046,1.1503e-01,3.4000e+01
IMP_SCORE,5186,GO:0005385,1.1494e-01,2.1000e+01
IMP_SCORE,5187,GO:0005743,1.1489e-01,1.7300e+02
IMP_SCORE,5188,GO:0034660,1.1481e-01,1.5000e+02
IMP_SCORE,5189,GO:0051926,1.1477e-01,1.1000e+01
IMP_SCORE,5190,GO:0001570,1.1475e-01,1.7000e+01
IMP_SCORE,5191,GO:0000988,1.1472e-01,1.7000e+02
IMP_SCORE,5192,GO:0050953,1.1471e-01,1.3500e+02
IMP_SCORE,5193,GO:0030810,1.1470e-01,1.3000e+01
IMP_SCORE,5194,GO:0050687,1.1469e-01,1.6000e+01
IMP_SCORE,5195,GO:0000815,1.1467e-01,4.0000e+00
IMP_SCORE,5196,GO:0070588,1.1467e-01,7.2000e+01
IMP_SCORE,5197,GO:1902074,1.1463e-01,2.2000e+01
IMP_SCORE,5198,GO:0009132,1.1462e-01,3.5000e+01
IMP_SCORE,5199,GO:0046685,1.1462e-01,2.7000e+01
IMP_SCORE,5200,GO:0044463,1.1457e-01,4.7300e+02
IMP_SCORE,5201,GO:0032373,1.1456e-01,1.2000e+01
IMP_SCORE,5202,GO:0004518,1.1453e-01,8.0000e+01
IMP_SCORE,5203,GO:0003729,1.1451e-01,7.9000e+01
IMP_SCORE,5204,GO:0050954,1.1449e-01,1.3400e+02
IMP_SCORE,5205,GO:0008156,1.1447e-01,1.9000e+01
IMP_SCORE,5206,GO:0001919,1.1447e-01,1.5000e+01
IMP_SCORE,5207,GO:2000060,1.1443e-01,8.0000e+00
IMP_SCORE,5208,GO:0061351,1.1441e-01,3.5000e+01
IMP_SCORE,5209,GO:0070628,1.1433e-01,9.0000e+00
IMP_SCORE,5210,GO:0000976,1.1431e-01,1.1700e+02
IMP_SCORE,5211,GO:0010970,1.1424e-01,3.9000e+01
IMP_SCORE,5212,GO:0015718,1.1409e-01,4.5000e+01
IMP_SCORE,5213,GO:0032967,1.1406e-01,5.0000e+00
IMP_SCORE,5214,GO:0018198,1.1396e-01,5.0000e+00
IMP_SCORE,5215,GO:0009117,1.1396e-01,9.8000e+01
IMP_SCORE,5216,GO:0006553,1.1394e-01,2.0000e+01
IMP_SCORE,5217,GO:0044265,1.1388e-01,1.7600e+02
IMP_SCORE,5218,GO:0006865,1.1387e-01,4.1000e+01
IMP_SCORE,5219,GO:0044439,1.1386e-01,6.7000e+01
IMP_SCORE,5220,GO:0043242,1.1383e-01,3.3000e+01
IMP_SCORE,5221,GO:0006914,1.1379e-01,9.3000e+01
IMP_SCORE,5222,GO:0001671,1.1378e-01,2.2000e+01
IMP_SCORE,5223,GO:0060706,1.1377e-01,9.0000e+00
IMP_SCORE,5224,GO:0003713,1.1376e-01,9.4000e+01
IMP_SCORE,5225,GO:0032460,1.1368e-01,1.8000e+01
IMP_SCORE,5226,GO:1901385,1.1365e-01,1.3000e+01
IMP_SCORE,5227,GO:0050808,1.1364e-01,7.9000e+01
IMP_SCORE,5228,GO:0008574,1.1360e-01,7.0000e+00
IMP_SCORE,5229,GO:0001779,1.1359e-01,5.0000e+00
IMP_SCORE,5230,GO:0071855,1.1355e-01,1.0000e+01
IMP_SCORE,5231,GO:0008514,1.1355e-01,9.3000e+01
IMP_SCORE,5232,GO:0090049,1.1328e-01,5.0000e+00
IMP_SCORE,5233,GO:0044042,1.1324e-01,2.9000e+01
IMP_SCORE,5234,GO:0031018,1.1312e-01,8.0000e+00
IMP_SCORE,5235,GO:0048704,1.1297e-01,2.5000e+01
IMP_SCORE,5236,GO:0090575,1.1293e-01,1.5000e+01
IMP_SCORE,5237,GO:0000578,1.1293e-01,2.1000e+01
IMP_SCORE,5238,GO:0002440,1.1291e-01,3.0000e+01
IMP_SCORE,5239,GO:0008203,1.1291e-01,5.5000e+01
IMP_SCORE,5240,GO:0009152,1.1289e-01,3.5000e+01
IMP_SCORE,5241,GO:0010837,1.1283e-01,1.2000e+01
IMP_SCORE,5242,GO:0030427,1.1282e-01,8.9000e+01
IMP_SCORE,5243,GO:0000151,1.1280e-01,8.3000e+01
IMP_SCORE,5244,GO:0052689,1.1280e-01,1.7400e+02
IMP_SCORE,5245,GO:0097546,1.1272e-01,1.4000e+01
IMP_SCORE,5246,GO:0097493,1.1267e-01,2.9000e+01
IMP_SCORE,5247,GO:0016358,1.1265e-01,2.4000e+01
IMP_SCORE,5248,GO:0050729,1.1263e-01,3.7000e+01
IMP_SCORE,5249,GO:0034698,1.1253e-01,7.0000e+00
IMP_SCORE,5250,GO:0000287,1.1252e-01,2.1300e+02
IMP_SCORE,5251,GO:0098661,1.1249e-01,5.9000e+01
IMP_SCORE,5252,GO:0019212,1.1236e-01,2.4000e+01
IMP_SCORE,5253,GO:0042379,1.1230e-01,2.3000e+01
IMP_SCORE,5254,GO:0098793,1.1227e-01,7.3000e+01
IMP_SCORE,5255,GO:0008483,1.1220e-01,3.7000e+01
IMP_SCORE,5256,GO:0097164,1.1219e-01,1.1900e+02
IMP_SCORE,5257,GO:0072207,1.1210e-01,8.0000e+00
IMP_SCORE,5258,GO:0051642,1.1210e-01,1.6000e+01
IMP_SCORE,5259,GO:0000377,1.1206e-01,7.4000e+01
IMP_SCORE,5260,GO:0000041,1.1206e-01,7.1000e+01
IMP_SCORE,5261,GO:0014065,1.1204e-01,1.1000e+01
IMP_SCORE,5262,GO:0005372,1.1204e-01,4.5000e+01
IMP_SCORE,5263,GO:0042277,1.1202e-01,2.3100e+02
IMP_SCORE,5264,GO:0031175,1.1196e-01,5.8000e+01
IMP_SCORE,5265,GO:0045815,1.1195e-01,2.4000e+01
IMP_SCORE,5266,GO:0015081,1.1188e-01,6.9000e+01
IMP_SCORE,5267,GO:0005095,1.1183e-01,8.0000e+00
IMP_SCORE,5268,GO:1902884,1.1182e-01,1.1000e+01
IMP_SCORE,5269,GO:0008187,1.1179e-01,9.0000e+00
IMP_SCORE,5270,GO:0050909,1.1165e-01,2.0000e+01
IMP_SCORE,5271,GO:0031167,1.1162e-01,9.0000e+00
IMP_SCORE,5272,GO:0030857,1.1161e-01,7.0000e+00
IMP_SCORE,5273,GO:0051828,1.1156e-01,6.2000e+01
IMP_SCORE,5274,GO:0016813,1.1155e-01,1.5000e+01
IMP_SCORE,5275,GO:0022884,1.1155e-01,1.2000e+01
IMP_SCORE,5276,GO:0042462,1.1154e-01,3.5000e+01
IMP_SCORE,5277,GO:0003730,1.1151e-01,2.4000e+01
IMP_SCORE,5278,GO:0004521,1.1149e-01,5.7000e+01
IMP_SCORE,5279,GO:0006839,1.1147e-01,3.9000e+01
IMP_SCORE,5280,GO:0031430,1.1133e-01,5.1000e+01
IMP_SCORE,5281,GO:1905038,1.1131e-01,3.0000e+00
IMP_SCORE,5282,GO:0010463,1.1129e-01,1.7000e+01
IMP_SCORE,5283,GO:0045494,1.1125e-01,2.0000e+01
IMP_SCORE,5284,GO:0016769,1.1125e-01,5.3000e+01
IMP_SCORE,5285,GO:0031110,1.1121e-01,3.4000e+01
IMP_SCORE,5286,GO:0048532,1.1116e-01,1.6000e+01
IMP_SCORE,5287,GO:0046942,1.1114e-01,9.2000e+01
IMP_SCORE,5288,GO:0010043,1.1109e-01,6.9000e+01
IMP_SCORE,5289,GO:0045332,1.1108e-01,6.0000e+00
IMP_SCORE,5290,GO:0044070,1.1107e-01,4.8000e+01
IMP_SCORE,5291,GO:0006833,1.1107e-01,3.7000e+01
IMP_SCORE,5292,GO:0006974,1.1104e-01,1.6600e+02
IMP_SCORE,5293,GO:0001556,1.1102e-01,8.0000e+00
IMP_SCORE,5294,GO:0002686,1.1099e-01,1.2000e+01
IMP_SCORE,5295,GO:0004551,1.1098e-01,1.1000e+01
IMP_SCORE,5296,GO:0051705,1.1097e-01,4.1000e+01
IMP_SCORE,5297,GO:0016236,1.1096e-01,2.7000e+01
IMP_SCORE,5298,GO:1901659,1.1093e-01,3.7000e+01
IMP_SCORE,5299,GO:0055102,1.1091e-01,3.9000e+01
IMP_SCORE,5300,GO:0048469,1.1087e-01,3.6000e+01
IMP_SCORE,5301,GO:0019941,1.1083e-01,1.0900e+02
IMP_SCORE,5302,GO:2000008,1.1081e-01,1.2000e+01
IMP_SCORE,5303,GO:0001917,1.1078e-01,1.8000e+01
IMP_SCORE,5304,GO:0009953,1.1078e-01,2.4000e+01
IMP_SCORE,5305,GO:0050662,1.1077e-01,1.3400e+02
IMP_SCORE,5306,GO:0019897,1.1071e-01,5.3000e+01
IMP_SCORE,5307,GO:0016755,1.1067e-01,4.5000e+01
IMP_SCORE,5308,GO:0031102,1.1058e-01,2.1000e+01
IMP_SCORE,5309,GO:0051276,1.1057e-01,9.8000e+01
IMP_SCORE,5310,GO:0071826,1.1056e-01,9.8000e+01
IMP_SCORE,5311,GO:0005814,1.1049e-01,7.3000e+01
IMP_SCORE,5312,GO:0031573,1.1048e-01,3.0000e+00
IMP_SCORE,5313,GO:0042135,1.1046e-01,1.5000e+01
IMP_SCORE,5314,GO:0042398,1.1043e-01,4.6000e+01
IMP_SCORE,5315,GO:1904925,1.1037e-01,4.0000e+00
IMP_SCORE,5316,GO:0045414,1.1026e-01,5.0000e+00
IMP_SCORE,5317,GO:0030512,1.1020e-01,1.9000e+01
IMP_SCORE,5318,GO:0034260,1.1020e-01,1.7000e+01
IMP_SCORE,5319,GO:0035088,1.1014e-01,3.5000e+01
IMP_SCORE,5320,GO:0009991,1.1012e-01,1.0400e+02
IMP_SCORE,5321,GO:0048534,1.1011e-01,5.8000e+01
IMP_SCORE,5322,GO:0030674,1.1005e-01,9.5000e+01
IMP_SCORE,5323,GO:0033218,1.1003e-01,2.6800e+02
IMP_SCORE,5324,GO:0031229,1.0996e-01,2.9000e+01
IMP_SCORE,5325,GO:0008328,1.0994e-01,2.6000e+01
IMP_SCORE,5326,GO:0005778,1.0993e-01,4.2000e+01
IMP_SCORE,5327,GO:0046939,1.0992e-01,2.3000e+01
IMP_SCORE,5328,GO:0006120,1.0978e-01,9.0000e+00
IMP_SCORE,5329,GO:1900744,1.0971e-01,3.0000e+01
IMP_SCORE,5330,GO:0034765,1.0970e-01,1.1300e+02
IMP_SCORE,5331,GO:0032897,1.0963e-01,3.0000e+00
IMP_SCORE,5332,GO:0005881,1.0962e-01,6.3000e+01
IMP_SCORE,5333,GO:0008589,1.0961e-01,3.0000e+01
IMP_SCORE,5334,GO:0061157,1.0961e-01,4.0000e+00
IMP_SCORE,5335,GO:0048645,1.0951e-01,7.0000e+00
IMP_SCORE,5336,GO:0004576,1.0948e-01,9.0000e+00
IMP_SCORE,5337,GO:0042605,1.0946e-01,2.7000e+01
IMP_SCORE,5338,GO:0042100,1.0939e-01,1.2000e+01
IMP_SCORE,5339,GO:0097386,1.0939e-01,9.0000e+00
IMP_SCORE,5340,GO:0019369,1.0938e-01,3.5000e+01
IMP_SCORE,5341,GO:0046639,1.0925e-01,1.4000e+01
IMP_SCORE,5342,GO:0048678,1.0917e-01,1.9000e+01
IMP_SCORE,5343,GO:0060218,1.0917e-01,1.0000e+00
IMP_SCORE,5344,GO:0008656,1.0916e-01,1.1000e+01
IMP_SCORE,5345,GO:0005798,1.0910e-01,2.8000e+01
IMP_SCORE,5346,GO:0006418,1.0898e-01,2.9000e+01
IMP_SCORE,5347,GO:0015145,1.0896e-01,1.8000e+01
IMP_SCORE,5348,GO:0071391,1.0884e-01,1.6000e+01
IMP_SCORE,5349,GO:0090533,1.0879e-01,1.0000e+01
IMP_SCORE,5350,GO:0035107,1.0868e-01,4.1000e+01
IMP_SCORE,5351,GO:0006694,1.0866e-01,6.8000e+01
IMP_SCORE,5352,GO:0070507,1.0862e-01,3.3000e+01
IMP_SCORE,5353,GO:0005576,1.0853e-01,1.4590e+03
IMP_SCORE,5354,GO:0002028,1.0852e-01,7.3000e+01
IMP_SCORE,5355,GO:0055037,1.0846e-01,6.1000e+01
IMP_SCORE,5356,GO:0002863,1.0844e-01,4.0000e+00
IMP_SCORE,5357,GO:0021915,1.0840e-01,1.2000e+01
IMP_SCORE,5358,GO:0001562,1.0834e-01,1.8000e+01
IMP_SCORE,5359,GO:0015908,1.0833e-01,2.4000e+01
IMP_SCORE,5360,GO:0008234,1.0833e-01,1.2100e+02
IMP_SCORE,5361,GO:0031032,1.0824e-01,4.7000e+01
IMP_SCORE,5362,GO:0070035,1.0822e-01,3.2000e+01
IMP_SCORE,5363,GO:0016817,1.0818e-01,2.6900e+02
IMP_SCORE,5364,GO:0004950,1.0818e-01,1.8000e+01
IMP_SCORE,5365,GO:0045125,1.0814e-01,8.0000e+00
IMP_SCORE,5366,GO:1900746,1.0811e-01,8.0000e+00
IMP_SCORE,5367,GO:0045236,1.0799e-01,1.0000e+00
IMP_SCORE,5368,GO:0031572,1.0798e-01,6.0000e+00
IMP_SCORE,5369,GO:0051764,1.0785e-01,1.8000e+01
IMP_SCORE,5370,GO:0008408,1.0783e-01,2.3000e+01
IMP_SCORE,5371,GO:0046622,1.0763e-01,2.0000e+00
IMP_SCORE,5372,GO:0031123,1.0761e-01,3.3000e+01
IMP_SCORE,5373,GO:0007156,1.0750e-01,1.0800e+02
IMP_SCORE,5374,GO:0030136,1.0746e-01,5.1000e+01
IMP_SCORE,5375,GO:0044445,1.0741e-01,7.0000e+01
IMP_SCORE,5376,GO:0048705,1.0740e-01,3.7000e+01
IMP_SCORE,5377,GO:1903358,1.0739e-01,9.0000e+00
IMP_SCORE,5378,GO:0045839,1.0729e-01,8.0000e+00
IMP_SCORE,5379,GO:0044818,1.0728e-01,1.2000e+01
IMP_SCORE,5380,GO:0001771,1.0725e-01,2.0000e+00
IMP_SCORE,5381,GO:0009101,1.0722e-01,1.3000e+01
IMP_SCORE,5382,GO:0006281,1.0714e-01,1.0900e+02
IMP_SCORE,5383,GO:0065002,1.0709e-01,2.6000e+01
IMP_SCORE,5384,GO:0016758,1.0708e-01,1.5000e+02
IMP_SCORE,5385,GO:0050657,1.0707e-01,6.4000e+01
IMP_SCORE,5386,GO:0006813,1.0701e-01,3.5000e+01
IMP_SCORE,5387,GO:0032770,1.0691e-01,4.0000e+00
IMP_SCORE,5388,GO:0071300,1.0686e-01,1.7000e+01
IMP_SCORE,5389,GO:0005048,1.0683e-01,2.2000e+01
IMP_SCORE,5390,GO:0098862,1.0681e-01,5.2000e+01
IMP_SCORE,5391,GO:0034389,1.0679e-01,2.9000e+01
IMP_SCORE,5392,GO:0008380,1.0678e-01,1.1000e+02
IMP_SCORE,5393,GO:0044319,1.0675e-01,2.2000e+01
IMP_SCORE,5394,GO:0043367,1.0671e-01,3.0000e+00
IMP_SCORE,5395,GO:0032048,1.0670e-01,1.6000e+01
IMP_SCORE,5396,GO:0006997,1.0666e-01,2.7000e+01
IMP_SCORE,5397,GO:0006112,1.0666e-01,2.7000e+01
IMP_SCORE,5398,GO:1904292,1.0662e-01,6.0000e+00
IMP_SCORE,5399,GO:0003697,1.0653e-01,2.0000e+01
IMP_SCORE,5400,GO:0021591,1.0652e-01,7.0000e+00
IMP_SCORE,5401,GO:0050308,1.0645e-01,5.0000e+00
IMP_SCORE,5402,GO:0006968,1.0642e-01,1.3100e+02
IMP_SCORE,5403,GO:1903018,1.0642e-01,1.4000e+01
IMP_SCORE,5404,GO:0030204,1.0638e-01,2.2000e+01
IMP_SCORE,5405,GO:0050832,1.0635e-01,1.9000e+01
IMP_SCORE,5406,GO:0007600,1.0629e-01,3.1400e+02
IMP_SCORE,5407,GO:0048284,1.0625e-01,5.4000e+01
IMP_SCORE,5408,GO:0022405,1.0625e-01,2.6000e+01
IMP_SCORE,5409,GO:0090383,1.0619e-01,1.3000e+01
IMP_SCORE,5410,GO:0042181,1.0619e-01,2.3000e+01
IMP_SCORE,5411,GO:0006605,1.0615e-01,7.4000e+01
IMP_SCORE,5412,GO:0016655,1.0614e-01,3.4000e+01
IMP_SCORE,5413,GO:0046873,1.0609e-01,1.4300e+02
IMP_SCORE,5414,GO:0061630,1.0607e-01,6.9000e+01
IMP_SCORE,5415,GO:0008227,1.0606e-01,3.3000e+01
IMP_SCORE,5416,GO:0015179,1.0605e-01,3.8000e+01
IMP_SCORE,5417,GO:0006275,1.0602e-01,2.7000e+01
IMP_SCORE,5418,GO:0008150,1.0600e-01,1.2940e+03
IMP_SCORE,5419,GO:0048710,1.0591e-01,8.0000e+00
IMP_SCORE,5420,GO:0033700,1.0589e-01,3.0000e+00
IMP_SCORE,5421,GO:0018205,1.0587e-01,8.4000e+01
IMP_SCORE,5422,GO:0001650,1.0581e-01,1.0100e+02
IMP_SCORE,5423,GO:0006812,1.0576e-01,2.6500e+02
IMP_SCORE,5424,GO:0060271,1.0569e-01,7.5000e+01
IMP_SCORE,5425,GO:0030901,1.0566e-01,2.4000e+01
IMP_SCORE,5426,GO:0010745,1.0544e-01,1.3000e+01
IMP_SCORE,5427,GO:0090501,1.0530e-01,6.6000e+01
IMP_SCORE,5428,GO:0003333,1.0530e-01,2.4000e+01
IMP_SCORE,5429,GO:0009059,1.0526e-01,2.7800e+02
IMP_SCORE,5430,GO:0043485,1.0523e-01,1.2000e+01
IMP_SCORE,5431,GO:0032369,1.0516e-01,8.0000e+00
IMP_SCORE,5432,GO:0008154,1.0515e-01,3.5000e+01
IMP_SCORE,5433,GO:0046339,1.0510e-01,9.0000e+00
IMP_SCORE,5434,GO:0001959,1.0501e-01,5.7000e+01
IMP_SCORE,5435,GO:0015491,1.0495e-01,2.6000e+01
IMP_SCORE,5436,GO:0019933,1.0490e-01,1.3000e+01
IMP_SCORE,5437,GO:0043097,1.0484e-01,1.5000e+01
IMP_SCORE,5438,GO:0036119,1.0481e-01,3.0000e+00
IMP_SCORE,5439,GO:0006325,1.0476e-01,1.6000e+02
IMP_SCORE,5440,GO:0000030,1.0475e-01,1.0000e+01
IMP_SCORE,5441,GO:0042795,1.0471e-01,1.5000e+01
IMP_SCORE,5442,GO:0032225,1.0470e-01,7.0000e+00
IMP_SCORE,5443,GO:0007218,1.0466e-01,8.5000e+01
IMP_SCORE,5444,GO:0019433,1.0454e-01,1.5000e+01
IMP_SCORE,5445,GO:0032588,1.0453e-01,5.5000e+01
IMP_SCORE,5446,GO:0043274,1.0449e-01,9.0000e+00
IMP_SCORE,5447,GO:1905039,1.0447e-01,3.7000e+01
IMP_SCORE,5448,GO:0008375,1.0445e-01,6.0000e+01
IMP_SCORE,5449,GO:0001890,1.0444e-01,1.4000e+01
IMP_SCORE,5450,GO:0043252,1.0442e-01,5.1000e+01
IMP_SCORE,5451,GO:0098930,1.0425e-01,1.4000e+01
IMP_SCORE,5452,GO:0016279,1.0424e-01,2.0000e+01
IMP_SCORE,5453,GO:1903846,1.0421e-01,8.0000e+00
IMP_SCORE,5454,GO:0005245,1.0420e-01,2.0000e+01
IMP_SCORE,5455,GO:0016917,1.0417e-01,2.1000e+01
IMP_SCORE,5456,GO:0008593,1.0411e-01,2.9000e+01
IMP_SCORE,5457,GO:0007050,1.0408e-01,6.6000e+01
IMP_SCORE,5458,GO:0015748,1.0406e-01,4.3000e+01
IMP_SCORE,5459,GO:0022803,1.0400e-01,1.5100e+02
IMP_SCORE,5460,GO:0045933,1.0399e-01,1.6000e+01
IMP_SCORE,5461,GO:0022804,1.0398e-01,1.6800e+02
IMP_SCORE,5462,GO:0017110,1.0394e-01,3.0000e+00
IMP_SCORE,5463,GO:0005623,1.0388e-01,2.9000e+01
IMP_SCORE,5464,GO:2000505,1.0387e-01,4.0000e+00
IMP_SCORE,5465,GO:0031646,1.0381e-01,1.1000e+01
IMP_SCORE,5466,GO:0031293,1.0369e-01,1.9000e+01
IMP_SCORE,5467,GO:2001267,1.0365e-01,4.0000e+00
IMP_SCORE,5468,GO:0070206,1.0357e-01,4.5000e+01
IMP_SCORE,5469,GO:0031362,1.0351e-01,3.3000e+01
IMP_SCORE,5470,GO:1901984,1.0347e-01,4.0000e+00
IMP_SCORE,5471,GO:0048385,1.0345e-01,5.0000e+00
IMP_SCORE,5472,GO:1902547,1.0343e-01,2.1000e+01
IMP_SCORE,5473,GO:0009201,1.0338e-01,1.0000e+01
IMP_SCORE,5474,GO:0090023,1.0333e-01,6.0000e+00
IMP_SCORE,5475,GO:0005246,1.0333e-01,3.0000e+01
IMP_SCORE,5476,GO:0034763,1.0329e-01,1.4000e+01
IMP_SCORE,5477,GO:0004303,1.0323e-01,2.6000e+01
IMP_SCORE,5478,GO:0071402,1.0323e-01,2.6000e+01
IMP_SCORE,5479,GO:0051561,1.0317e-01,1.0000e+01
IMP_SCORE,5480,GO:0031114,1.0316e-01,1.3000e+01
IMP_SCORE,5481,GO:0043928,1.0315e-01,9.0000e+00
IMP_SCORE,5482,GO:0000428,1.0311e-01,1.5000e+01
IMP_SCORE,5483,GO:0048020,1.0310e-01,1.4000e+01
IMP_SCORE,5484,GO:1901293,1.0295e-01,4.7000e+01
IMP_SCORE,5485,GO:0005041,1.0291e-01,2.6000e+01
IMP_SCORE,5486,GO:0007283,1.0286e-01,2.0000e+02
IMP_SCORE,5487,GO:0051963,1.0284e-01,6.1000e+01
IMP_SCORE,5488,GO:0005852,1.0283e-01,1.0000e+01
IMP_SCORE,5489,GO:0070279,1.0278e-01,4.6000e+01
IMP_SCORE,5490,GO:0044452,1.0277e-01,1.2000e+02
IMP_SCORE,5491,GO:0051216,1.0276e-01,4.4000e+01
IMP_SCORE,5492,GO:0000777,1.0274e-01,5.1000e+01
IMP_SCORE,5493,GO:0071243,1.0258e-01,1.9000e+01
IMP_SCORE,5494,GO:0030218,1.0257e-01,1.8000e+01
IMP_SCORE,5495,GO:0043001,1.0252e-01,1.1000e+01
IMP_SCORE,5496,GO:0002066,1.0248e-01,6.0000e+00
IMP_SCORE,5497,GO:0006497,1.0247e-01,9.6000e+01
IMP_SCORE,5498,GO:0045725,1.0238e-01,1.4000e+01
IMP_SCORE,5499,GO:0006821,1.0234e-01,5.6000e+01
IMP_SCORE,5500,GO:0050931,1.0234e-01,1.6000e+01
IMP_SCORE,5501,GO:0043413,1.0226e-01,1.0200e+02
IMP_SCORE,5502,GO:0051354,1.0226e-01,1.3000e+01
IMP_SCORE,5503,GO:0097696,1.0219e-01,1.3000e+01
IMP_SCORE,5504,GO:0046933,1.0219e-01,1.0000e+00
IMP_SCORE,5505,GO:0046323,1.0215e-01,9.0000e+00
IMP_SCORE,5506,GO:0034362,1.0212e-01,7.0000e+00
IMP_SCORE,5507,GO:0046034,1.0206e-01,3.2000e+01
IMP_SCORE,5508,GO:0008066,1.0205e-01,1.5000e+01
IMP_SCORE,5509,GO:0045271,1.0204e-01,1.1000e+01
IMP_SCORE,5510,GO:0001953,1.0198e-01,1.6000e+01
IMP_SCORE,5511,GO:1903955,1.0196e-01,3.1000e+01
IMP_SCORE,5512,GO:0008237,1.0195e-01,1.2000e+02
IMP_SCORE,5513,GO:0007035,1.0190e-01,7.0000e+00
IMP_SCORE,5514,GO:0006703,1.0188e-01,2.1000e+01
IMP_SCORE,5515,GO:0044253,1.0181e-01,3.0000e+00
IMP_SCORE,5516,GO:0060071,1.0175e-01,1.2000e+01
IMP_SCORE,5517,GO:0051148,1.0157e-01,2.5000e+01
IMP_SCORE,5518,GO:0097352,1.0156e-01,2.9000e+01
IMP_SCORE,5519,GO:0001502,1.0156e-01,1.3000e+01
IMP_SCORE,5520,GO:0098801,1.0140e-01,1.2000e+01
IMP_SCORE,5521,GO:0050922,1.0127e-01,1.1000e+01
IMP_SCORE,5522,GO:0098664,1.0119e-01,8.0000e+00
IMP_SCORE,5523,GO:0030880,1.0119e-01,1.2000e+01
IMP_SCORE,5524,GO:0070268,1.0118e-01,5.7000e+01
IMP_SCORE,5525,GO:0006406,1.0116e-01,2.5000e+01
IMP_SCORE,5526,GO:0048524,1.0112e-01,3.0000e+01
IMP_SCORE,5527,GO:0016853,1.0110e-01,1.6800e+02
IMP_SCORE,5528,GO:0048841,1.0108e-01,4.0000e+00
IMP_SCORE,5529,GO:0001501,1.0107e-01,1.0600e+02
IMP_SCORE,5530,GO:0006396,1.0106e-01,1.9600e+02
IMP_SCORE,5531,GO:0045026,1.0103e-01,2.9000e+01
IMP_SCORE,5532,GO:0015693,1.0102e-01,1.1000e+01
IMP_SCORE,5533,GO:0005523,1.0100e-01,1.4000e+01
IMP_SCORE,5534,GO:0020037,1.0098e-01,1.0100e+02
IMP_SCORE,5535,GO:0005272,1.0097e-01,2.0000e+01
IMP_SCORE,5536,GO:0031420,1.0087e-01,1.8000e+01
IMP_SCORE,5537,GO:0007586,1.0069e-01,8.9000e+01
IMP_SCORE,5538,GO:0051861,1.0068e-01,3.3000e+01
IMP_SCORE,5539,GO:0009163,1.0067e-01,1.7000e+01
IMP_SCORE,5540,GO:0045736,1.0050e-01,2.0000e+00
IMP_SCORE,5541,GO:0090723,1.0049e-01,1.3000e+01
IMP_SCORE,5542,GO:0099643,1.0042e-01,6.3000e+01
IMP_SCORE,5543,GO:0005771,1.0041e-01,1.4000e+01
IMP_SCORE,5544,GO:0051703,1.0038e-01,4.2000e+01
IMP_SCORE,5545,GO:0006333,1.0038e-01,2.3000e+01
IMP_SCORE,5546,GO:0048278,1.0037e-01,3.4000e+01
IMP_SCORE,5547,GO:0046189,1.0034e-01,1.7000e+01
IMP_SCORE,5548,GO:1901379,1.0026e-01,2.1000e+01
IMP_SCORE,5549,GO:0021545,1.0015e-01,1.8000e+01
IMP_SCORE,5550,GO:0030547,1.0014e-01,1.2000e+01
IMP_SCORE,5551,GO:0034219,1.0008e-01,3.2000e+01
IMP_SCORE,5552,GO:0005003,1.0002e-01,2.8000e+01
IMP_SCORE,5553,GO:0002643,9.9984e-02,1.3000e+01
IMP_SCORE,5554,GO:0044264,9.9871e-02,2.2000e+01
IMP_SCORE,5555,GO:0005179,9.9866e-02,1.5500e+02
IMP_SCORE,5556,GO:1900274,9.9825e-02,9.0000e+00
IMP_SCORE,5557,GO:0006501,9.9822e-02,6.7000e+01
IMP_SCORE,5558,GO:0034450,9.9782e-02,2.0000e+00
IMP_SCORE,5559,GO:0006749,9.9650e-02,3.5000e+01
IMP_SCORE,5560,GO:0045120,9.9642e-02,2.0000e+00
IMP_SCORE,5561,GO:0042813,9.9611e-02,1.7000e+01
IMP_SCORE,5562,GO:0002714,9.9570e-02,1.2000e+01
IMP_SCORE,5563,GO:0043303,9.9555e-02,4.0000e+00
IMP_SCORE,5564,GO:0031082,9.9536e-02,2.2000e+01
IMP_SCORE,5565,GO:0072015,9.9520e-02,1.5000e+01
IMP_SCORE,5566,GO:0031061,9.9503e-02,1.1000e+01
IMP_SCORE,5567,GO:0007052,9.9496e-02,3.3000e+01
IMP_SCORE,5568,GO:0048505,9.9484e-02,4.0000e+00
IMP_SCORE,5569,GO:0010827,9.9477e-02,4.5000e+01
IMP_SCORE,5570,GO:1905710,9.9462e-02,5.0000e+00
IMP_SCORE,5571,GO:0031641,9.9409e-02,1.8000e+01
IMP_SCORE,5572,GO:0015171,9.9403e-02,4.9000e+01
IMP_SCORE,5573,GO:0007565,9.9288e-02,6.4000e+01
IMP_SCORE,5574,GO:0045060,9.9258e-02,5.0000e+00
IMP_SCORE,5575,GO:0016892,9.9227e-02,3.3000e+01
IMP_SCORE,5576,GO:0030852,9.9069e-02,1.6000e+01
IMP_SCORE,5577,GO:0032886,9.8966e-02,7.6000e+01
IMP_SCORE,5578,GO:0043266,9.8882e-02,4.5000e+01
IMP_SCORE,5579,GO:0042393,9.8748e-02,9.5000e+01
IMP_SCORE,5580,GO:0001614,9.8651e-02,2.2000e+01
IMP_SCORE,5581,GO:0000146,9.8576e-02,2.2000e+01
IMP_SCORE,5582,GO:0001510,9.8572e-02,2.1000e+01
IMP_SCORE,5583,GO:0035194,9.8518e-02,1.2000e+01
IMP_SCORE,5584,GO:0019956,9.8507e-02,1.7000e+01
IMP_SCORE,5585,GO:0022008,9.8464e-02,2.6000e+01
IMP_SCORE,5586,GO:0043531,9.8348e-02,2.9000e+01
IMP_SCORE,5587,GO:0009409,9.8307e-02,2.7000e+01
IMP_SCORE,5588,GO:0051445,9.8234e-02,1.4000e+01
IMP_SCORE,5589,GO:0005496,9.8183e-02,8.4000e+01
IMP_SCORE,5590,GO:0070063,9.8154e-02,2.7000e+01
IMP_SCORE,5591,GO:0036503,9.8004e-02,1.9000e+01
IMP_SCORE,5592,GO:0055117,9.7993e-02,6.0000e+00
IMP_SCORE,5593,GO:0005212,9.7979e-02,5.8000e+01
IMP_SCORE,5594,GO:0030301,9.7970e-02,1.7000e+01
IMP_SCORE,5595,GO:0060968,9.7721e-02,1.1000e+01
IMP_SCORE,5596,GO:0032550,9.7696e-02,1.6800e+02
IMP_SCORE,5597,GO:0006364,9.7679e-02,5.4000e+01
IMP_SCORE,5598,GO:0031010,9.7478e-02,5.0000e+00
IMP_SCORE,5599,GO:2000104,9.7450e-02,2.3000e+01
IMP_SCORE,5600,GO:0071688,9.7435e-02,1.4000e+01
IMP_SCORE,5601,GO:0032774,9.7402e-02,1.9500e+02
IMP_SCORE,5602,GO:0006554,9.7376e-02,2.6000e+01
IMP_SCORE,5603,GO:1903897,9.7143e-02,2.0000e+00
IMP_SCORE,5604,GO:0022600,9.7119e-02,3.4000e+01
IMP_SCORE,5605,GO:0001533,9.7095e-02,4.4000e+01
IMP_SCORE,5606,GO:0048753,9.7024e-02,7.0000e+00
IMP_SCORE,5607,GO:0070160,9.6948e-02,1.5200e+02
IMP_SCORE,5608,GO:0060560,9.6890e-02,4.3000e+01
IMP_SCORE,5609,GO:0051170,9.6773e-02,4.9000e+01
IMP_SCORE,5610,GO:0000083,9.6739e-02,4.0000e+00
IMP_SCORE,5611,GO:0000062,9.6733e-02,5.3000e+01
IMP_SCORE,5612,GO:0043618,9.6702e-02,2.0000e+01
IMP_SCORE,5613,GO:0043621,9.6627e-02,4.5000e+01
IMP_SCORE,5614,GO:0043565,9.6624e-02,2.4100e+02
IMP_SCORE,5615,GO:0006695,9.6617e-02,2.1000e+01
IMP_SCORE,5616,GO:0022414,9.6610e-02,6.0600e+02
IMP_SCORE,5617,GO:0021700,9.6599e-02,5.7000e+01
IMP_SCORE,5618,GO:0008536,9.6585e-02,3.2000e+01
IMP_SCORE,5619,GO:0010494,9.6557e-02,2.0000e+01
IMP_SCORE,5620,GO:0016667,9.6534e-02,4.1000e+01
IMP_SCORE,5621,GO:0045777,9.6528e-02,1.7000e+01
IMP_SCORE,5622,GO:0044794,9.6486e-02,1.8000e+01
IMP_SCORE,5623,GO:0005575,9.6466e-02,6.8500e+02
IMP_SCORE,5624,GO:0016529,9.6451e-02,1.6000e+01
IMP_SCORE,5625,GO:0005976,9.6408e-02,3.7000e+01
IMP_SCORE,5626,GO:0005484,9.6395e-02,1.9000e+01
IMP_SCORE,5627,GO:0003279,9.6377e-02,2.4000e+01
IMP_SCORE,5628,GO:0009855,9.6366e-02,3.2000e+01
IMP_SCORE,5629,GO:0071637,9.6274e-02,1.7000e+01
IMP_SCORE,5630,GO:0022843,9.6271e-02,6.5000e+01
IMP_SCORE,5631,GO:0048609,9.6204e-02,2.7500e+02
IMP_SCORE,5632,GO:0006536,9.6163e-02,2.8000e+01
IMP_SCORE,5633,GO:0060055,9.6029e-02,1.4000e+01
IMP_SCORE,5634,GO:0033013,9.5997e-02,3.8000e+01
IMP_SCORE,5635,GO:0001516,9.5971e-02,2.1000e+01
IMP_SCORE,5636,GO:0003785,9.5964e-02,1.1000e+01
IMP_SCORE,5637,GO:0009264,9.5901e-02,5.0000e+00
IMP_SCORE,5638,GO:0016577,9.5787e-02,1.4000e+01
IMP_SCORE,5639,GO:0006516,9.5755e-02,1.4000e+01
IMP_SCORE,5640,GO:0090026,9.5685e-02,5.0000e+00
IMP_SCORE,5641,GO:0000781,9.5627e-02,4.2000e+01
IMP_SCORE,5642,GO:0008519,9.5474e-02,3.1000e+01
IMP_SCORE,5643,GO:0015269,9.5466e-02,1.4000e+01
IMP_SCORE,5644,GO:0002080,9.5465e-02,1.3000e+01
IMP_SCORE,5645,GO:0035338,9.5432e-02,4.3000e+01
IMP_SCORE,5646,GO:0070098,9.5383e-02,3.8000e+01
IMP_SCORE,5647,GO:0009130,9.5329e-02,1.0000e+01
IMP_SCORE,5648,GO:1905950,9.5241e-02,1.9000e+01
IMP_SCORE,5649,GO:0060707,9.5221e-02,1.3000e+01
IMP_SCORE,5650,GO:0043094,9.5095e-02,2.3000e+01
IMP_SCORE,5651,GO:0005346,9.5068e-02,9.0000e+00
IMP_SCORE,5652,GO:0048747,9.5011e-02,4.2000e+01
IMP_SCORE,5653,GO:0040029,9.5010e-02,6.5000e+01
IMP_SCORE,5654,GO:0090141,9.4777e-02,2.0000e+00
IMP_SCORE,5655,GO:0010507,9.4759e-02,1.7000e+01
IMP_SCORE,5656,GO:0002292,9.4736e-02,4.0000e+00
IMP_SCORE,5657,GO:0030863,9.4703e-02,4.0000e+01
IMP_SCORE,5658,GO:0051028,9.4697e-02,4.8000e+01
IMP_SCORE,5659,GO:0030532,9.4557e-02,4.0000e+01
IMP_SCORE,5660,GO:0031529,9.4555e-02,1.8000e+01
IMP_SCORE,5661,GO:0031145,9.4529e-02,5.0000e+00
IMP_SCORE,5662,GO:0033194,9.4517e-02,1.2000e+01
IMP_SCORE,5663,GO:0009218,9.4503e-02,7.0000e+00
IMP_SCORE,5664,GO:0031398,9.4367e-02,2.6000e+01
IMP_SCORE,5665,GO:2001222,9.4342e-02,1.2000e+01
IMP_SCORE,5666,GO:0018345,9.4204e-02,1.6000e+01
IMP_SCORE,5667,GO:0006309,9.4191e-02,3.0000e+00
IMP_SCORE,5668,GO:0042787,9.4133e-02,4.4000e+01
IMP_SCORE,5669,GO:0045851,9.4126e-02,2.1000e+01
IMP_SCORE,5670,GO:0051439,9.4037e-02,2.3000e+01
IMP_SCORE,5671,GO:0015075,9.4023e-02,2.5100e+02
IMP_SCORE,5672,GO:0031016,9.4018e-02,1.0000e+00
IMP_SCORE,5673,GO:0002287,9.4018e-02,1.0000e+00
IMP_SCORE,5674,GO:0010766,9.4018e-02,1.0000e+00
IMP_SCORE,5675,GO:0033158,9.3964e-02,5.0000e+00
IMP_SCORE,5676,GO:0071380,9.3945e-02,2.0000e+00
IMP_SCORE,5677,GO:0032391,9.3936e-02,1.5000e+01
IMP_SCORE,5678,GO:0016879,9.3919e-02,3.1000e+01
IMP_SCORE,5679,GO:1902882,9.3870e-02,2.1000e+01
IMP_SCORE,5680,GO:0035136,9.3812e-02,1.9000e+01
IMP_SCORE,5681,GO:0042535,9.3597e-02,4.0000e+00
IMP_SCORE,5682,GO:0030097,9.3596e-02,4.8000e+01
IMP_SCORE,5683,GO:0016407,9.3595e-02,7.5000e+01
IMP_SCORE,5684,GO:0021535,9.3589e-02,1.1000e+01
IMP_SCORE,5685,GO:0006862,9.3520e-02,1.4000e+01
IMP_SCORE,5686,GO:0015923,9.3514e-02,1.5000e+01
IMP_SCORE,5687,GO:2000831,9.3471e-02,1.2000e+01
IMP_SCORE,5688,GO:0051197,9.3454e-02,4.0000e+00
IMP_SCORE,5689,GO:0002891,9.3446e-02,1.5000e+01
IMP_SCORE,5690,GO:0007187,9.3444e-02,8.0000e+01
IMP_SCORE,5691,GO:0043249,9.3312e-02,3.0000e+00
IMP_SCORE,5692,GO:0071804,9.3214e-02,5.6000e+01
IMP_SCORE,5693,GO:1903321,9.3135e-02,1.4000e+01
IMP_SCORE,5694,GO:0003743,9.3127e-02,5.9000e+01
IMP_SCORE,5695,GO:0034645,9.2993e-02,2.6500e+02
IMP_SCORE,5696,GO:0051018,9.2971e-02,6.2000e+01
IMP_SCORE,5697,GO:0006801,9.2958e-02,1.5000e+01
IMP_SCORE,5698,GO:0002363,9.2944e-02,1.2000e+01
IMP_SCORE,5699,GO:0015293,9.2942e-02,8.5000e+01
IMP_SCORE,5700,GO:0007635,9.2903e-02,1.3000e+01
IMP_SCORE,5701,GO:0004867,9.2845e-02,5.7000e+01
IMP_SCORE,5702,GO:0048738,9.2836e-02,6.0000e+00
IMP_SCORE,5703,GO:0042446,9.2823e-02,2.6000e+01
IMP_SCORE,5704,GO:0000800,9.2720e-02,2.0000e+00
IMP_SCORE,5705,GO:0046337,9.2714e-02,1.4000e+01
IMP_SCORE,5706,GO:1904376,9.2699e-02,1.1000e+01
IMP_SCORE,5707,GO:0030808,9.2657e-02,2.7000e+01
IMP_SCORE,5708,GO:0061564,9.2624e-02,2.4000e+01
IMP_SCORE,5709,GO:0001508,9.2464e-02,2.4000e+01
IMP_SCORE,5710,GO:0030145,9.2436e-02,4.9000e+01
IMP_SCORE,5711,GO:0016408,9.2420e-02,4.7000e+01
IMP_SCORE,5712,GO:0051024,9.2378e-02,1.5000e+01
IMP_SCORE,5713,GO:0030148,9.2308e-02,6.8000e+01
IMP_SCORE,5714,GO:0051540,9.2291e-02,4.1000e+01
IMP_SCORE,5715,GO:0035257,9.2270e-02,4.5000e+01
IMP_SCORE,5716,GO:0006084,9.2243e-02,3.3000e+01
IMP_SCORE,5717,GO:0005719,9.2231e-02,7.0000e+00
IMP_SCORE,5718,GO:0001637,9.2168e-02,1.2000e+01
IMP_SCORE,5719,GO:0098742,9.2152e-02,1.6600e+02
IMP_SCORE,5720,GO:0048024,9.2127e-02,2.0000e+01
IMP_SCORE,5721,GO:0015749,9.2108e-02,3.0000e+01
IMP_SCORE,5722,GO:0098656,9.2044e-02,1.0800e+02
IMP_SCORE,5723,GO:0006069,9.2018e-02,5.8000e+01
IMP_SCORE,5724,GO:0050908,9.2004e-02,1.1000e+01
IMP_SCORE,5725,GO:0070011,9.1796e-02,3.2500e+02
IMP_SCORE,5726,GO:0055067,9.1753e-02,4.2000e+01
IMP_SCORE,5727,GO:0003777,9.1695e-02,3.2000e+01
IMP_SCORE,5728,GO:0031672,9.1684e-02,5.0000e+00
IMP_SCORE,5729,GO:0006475,9.1683e-02,2.2000e+01
IMP_SCORE,5730,GO:0071801,9.1648e-02,2.3000e+01
IMP_SCORE,5731,GO:0015368,9.1629e-02,1.4000e+01
IMP_SCORE,5732,GO:0070972,9.1573e-02,2.3000e+01
IMP_SCORE,5733,GO:0050810,9.1483e-02,7.0000e+00
IMP_SCORE,5734,GO:0048679,9.1397e-02,1.1000e+01
IMP_SCORE,5735,GO:0016765,9.1379e-02,8.2000e+01
IMP_SCORE,5736,GO:0019835,9.1246e-02,1.6000e+01
IMP_SCORE,5737,GO:2001026,9.1103e-02,8.0000e+00
IMP_SCORE,5738,GO:0030802,9.1053e-02,3.9000e+01
IMP_SCORE,5739,GO:0070838,9.0907e-02,1.1800e+02
IMP_SCORE,5740,GO:0050775,9.0852e-02,8.0000e+00
IMP_SCORE,5741,GO:0001895,9.0812e-02,3.6000e+01
IMP_SCORE,5742,GO:0016780,9.0781e-02,1.2000e+01
IMP_SCORE,5743,GO:0009410,9.0732e-02,1.1000e+01
IMP_SCORE,5744,GO:0015992,9.0718e-02,6.7000e+01
IMP_SCORE,5745,GO:0016327,9.0650e-02,4.5000e+01
IMP_SCORE,5746,GO:0033865,9.0615e-02,1.4000e+01
IMP_SCORE,5747,GO:0016860,9.0597e-02,5.8000e+01
IMP_SCORE,5748,GO:0061418,9.0591e-02,4.0000e+00
IMP_SCORE,5749,GO:0007342,9.0530e-02,2.5000e+01
IMP_SCORE,5750,GO:0005158,9.0432e-02,2.6000e+01
IMP_SCORE,5751,GO:0097525,9.0297e-02,2.5000e+01
IMP_SCORE,5752,GO:0006555,9.0283e-02,2.0000e+01
IMP_SCORE,5753,GO:1901068,9.0251e-02,2.1000e+01
IMP_SCORE,5754,GO:1902493,9.0237e-02,3.1000e+01
IMP_SCORE,5755,GO:0000776,9.0005e-02,5.4000e+01
IMP_SCORE,5756,GO:0032509,9.0001e-02,5.0000e+00
IMP_SCORE,5757,GO:0015721,8.9956e-02,1.4000e+01
IMP_SCORE,5758,GO:0010874,8.9914e-02,8.0000e+00
IMP_SCORE,5759,GO:0015929,8.9642e-02,3.7000e+01
IMP_SCORE,5760,GO:0033169,8.9641e-02,1.3000e+01
IMP_SCORE,5761,GO:0045840,8.9382e-02,8.0000e+00
IMP_SCORE,5762,GO:0018410,8.9376e-02,5.6000e+01
IMP_SCORE,5763,GO:0019400,8.9235e-02,1.3000e+01
IMP_SCORE,5764,GO:0061436,8.9177e-02,1.5000e+01
IMP_SCORE,5765,GO:0032104,8.9155e-02,4.0000e+00
IMP_SCORE,5766,GO:0007276,8.9070e-02,2.2300e+02
IMP_SCORE,5767,GO:0031369,8.9003e-02,2.8000e+01
IMP_SCORE,5768,GO:0043296,8.8983e-02,1.1000e+01
IMP_SCORE,5769,GO:0003756,8.8927e-02,2.2000e+01
IMP_SCORE,5770,GO:0043073,8.8619e-02,2.0000e+01
IMP_SCORE,5771,GO:0000400,8.8607e-02,5.0000e+00
IMP_SCORE,5772,GO:0060561,8.8559e-02,4.0000e+00
IMP_SCORE,5773,GO:0030165,8.8533e-02,1.3300e+02
IMP_SCORE,5774,GO:0034440,8.8498e-02,4.6000e+01
IMP_SCORE,5775,GO:1902751,8.8468e-02,3.0000e+00
IMP_SCORE,5776,GO:0090005,8.8411e-02,6.0000e+00
IMP_SCORE,5777,GO:0022038,8.8329e-02,5.0000e+00
IMP_SCORE,5778,GO:0022400,8.8286e-02,2.0000e+00
IMP_SCORE,5779,GO:0009301,8.8176e-02,2.2000e+01
IMP_SCORE,5780,GO:0032060,8.8047e-02,1.6000e+01
IMP_SCORE,5781,GO:0007606,8.8004e-02,5.2000e+01
IMP_SCORE,5782,GO:0050829,8.7990e-02,1.9000e+01
IMP_SCORE,5783,GO:0035966,8.7970e-02,4.8000e+01
IMP_SCORE,5784,GO:0042733,8.7937e-02,2.8000e+01
IMP_SCORE,5785,GO:0061640,8.7930e-02,2.0000e+01
IMP_SCORE,5786,GO:0044391,8.7897e-02,4.3000e+01
IMP_SCORE,5787,GO:0016757,8.7868e-02,2.5000e+02
IMP_SCORE,5788,GO:0044769,8.7804e-02,4.0000e+00
IMP_SCORE,5789,GO:0002701,8.7768e-02,7.0000e+00
IMP_SCORE,5790,GO:1902475,8.7755e-02,2.3000e+01
IMP_SCORE,5791,GO:0071897,8.7634e-02,1.7000e+01
IMP_SCORE,5792,GO:0006368,8.7517e-02,2.4000e+01
IMP_SCORE,5793,GO:0016876,8.7511e-02,2.9000e+01
IMP_SCORE,5794,GO:0043543,8.7476e-02,5.6000e+01
IMP_SCORE,5795,GO:0051059,8.7462e-02,1.9000e+01
IMP_SCORE,5796,GO:0007622,8.7316e-02,2.3000e+01
IMP_SCORE,5797,GO:0031342,8.7298e-02,7.0000e+00
IMP_SCORE,5798,GO:0008138,8.7232e-02,1.6000e+01
IMP_SCORE,5799,GO:0097228,8.7205e-02,1.3000e+01
IMP_SCORE,5800,GO:0030228,8.7193e-02,2.5000e+01
IMP_SCORE,5801,GO:0048232,8.7163e-02,2.2100e+02
IMP_SCORE,5802,GO:0051639,8.7114e-02,1.7000e+01
IMP_SCORE,5803,GO:0043473,8.6941e-02,2.9000e+01
IMP_SCORE,5804,GO:0055076,8.6937e-02,4.6000e+01
IMP_SCORE,5805,GO:0030520,8.6911e-02,1.5000e+01
IMP_SCORE,5806,GO:0060644,8.6909e-02,2.0000e+00
IMP_SCORE,5807,GO:0002260,8.6907e-02,2.1000e+01
IMP_SCORE,5808,GO:0043271,8.6906e-02,2.6000e+01
IMP_SCORE,5809,GO:0051797,8.6788e-02,2.0000e+00
IMP_SCORE,5810,GO:0016338,8.6615e-02,3.1000e+01
IMP_SCORE,5811,GO:0002704,8.6584e-02,1.7000e+01
IMP_SCORE,5812,GO:0032984,8.6472e-02,5.4000e+01
IMP_SCORE,5813,GO:0090193,8.6386e-02,3.0000e+00
IMP_SCORE,5814,GO:0008028,8.6380e-02,1.9000e+01
IMP_SCORE,5815,GO:0101005,8.6326e-02,5.6000e+01
IMP_SCORE,5816,GO:0019531,8.6246e-02,2.0000e+00
IMP_SCORE,5817,GO:0010906,8.6069e-02,3.1000e+01
IMP_SCORE,5818,GO:0015701,8.5984e-02,5.3000e+01
IMP_SCORE,5819,GO:0035250,8.5961e-02,3.0000e+01
IMP_SCORE,5820,GO:0007026,8.5882e-02,1.3000e+01
IMP_SCORE,5821,GO:0043039,8.5841e-02,2.4000e+01
IMP_SCORE,5822,GO:0045806,8.5696e-02,8.0000e+00
IMP_SCORE,5823,GO:0033004,8.5641e-02,4.0000e+00
IMP_SCORE,5824,GO:0016668,8.5561e-02,7.0000e+00
IMP_SCORE,5825,GO:1900449,8.5556e-02,1.3000e+01
IMP_SCORE,5826,GO:0060850,8.5482e-02,2.0000e+00
IMP_SCORE,5827,GO:0045616,8.5438e-02,7.0000e+00
IMP_SCORE,5828,GO:0051081,8.5437e-02,9.0000e+00
IMP_SCORE,5829,GO:0009925,8.5396e-02,2.7000e+01
IMP_SCORE,5830,GO:0006760,8.5385e-02,1.5000e+01
IMP_SCORE,5831,GO:0031463,8.5363e-02,2.3000e+01
IMP_SCORE,5832,GO:0070661,8.5243e-02,1.6000e+01
IMP_SCORE,5833,GO:0008585,8.5233e-02,1.9000e+01
IMP_SCORE,5834,GO:0034453,8.5185e-02,6.0000e+00
IMP_SCORE,5835,GO:0030545,8.5158e-02,3.0000e+01
IMP_SCORE,5836,GO:0031996,8.5122e-02,5.0000e+00
IMP_SCORE,5837,GO:0000132,8.5108e-02,4.0000e+00
IMP_SCORE,5838,GO:0071542,8.5067e-02,3.0000e+00
IMP_SCORE,5839,GO:0016266,8.5052e-02,5.2000e+01
IMP_SCORE,5840,GO:0060996,8.5043e-02,7.0000e+00
IMP_SCORE,5841,GO:0000788,8.4986e-02,1.1000e+01
IMP_SCORE,5842,GO:0008033,8.4976e-02,4.2000e+01
IMP_SCORE,5843,GO:1902175,8.4941e-02,1.0000e+01
IMP_SCORE,5844,GO:0005253,8.4914e-02,5.1000e+01
IMP_SCORE,5845,GO:0009881,8.4879e-02,1.0000e+01
IMP_SCORE,5846,GO:0051127,8.4745e-02,1.6000e+01
IMP_SCORE,5847,GO:1903749,8.4705e-02,3.7000e+01
IMP_SCORE,5848,GO:0006754,8.4617e-02,8.0000e+00
IMP_SCORE,5849,GO:0002763,8.4591e-02,8.0000e+00
IMP_SCORE,5850,GO:0032259,8.4589e-02,1.8700e+02
IMP_SCORE,5851,GO:0061036,8.4575e-02,8.0000e+00
IMP_SCORE,5852,GO:0035195,8.4572e-02,1.6000e+01
IMP_SCORE,5853,GO:0050704,8.4538e-02,4.0000e+00
IMP_SCORE,5854,GO:0007094,8.4524e-02,2.0000e+00
IMP_SCORE,5855,GO:0072528,8.4489e-02,1.6000e+01
IMP_SCORE,5856,GO:0009452,8.4448e-02,3.0000e+00
IMP_SCORE,5857,GO:0031491,8.4437e-02,1.8000e+01
IMP_SCORE,5858,GO:0005929,8.4337e-02,2.8000e+02
IMP_SCORE,5859,GO:0006353,8.4310e-02,2.5000e+01
IMP_SCORE,5860,GO:0046033,8.4276e-02,4.0000e+00
IMP_SCORE,5861,GO:0045117,8.4204e-02,1.3000e+01
IMP_SCORE,5862,GO:1905517,8.4178e-02,4.0000e+00
IMP_SCORE,5863,GO:0006007,8.4175e-02,6.0000e+00
IMP_SCORE,5864,GO:0032410,8.4138e-02,1.5000e+01
IMP_SCORE,5865,GO:0003724,8.4088e-02,2.3000e+01
IMP_SCORE,5866,GO:0042026,8.4024e-02,1.4000e+01
IMP_SCORE,5867,GO:0030004,8.3966e-02,3.5000e+01
IMP_SCORE,5868,GO:0016137,8.3828e-02,2.8000e+01
IMP_SCORE,5869,GO:0001104,8.3811e-02,4.3000e+01
IMP_SCORE,5870,GO:0005581,8.3755e-02,1.5100e+02
IMP_SCORE,5871,GO:0043186,8.3640e-02,2.3000e+01
IMP_SCORE,5872,GO:0016776,8.3579e-02,4.1000e+01
IMP_SCORE,5873,GO:0051457,8.3527e-02,1.4000e+01
IMP_SCORE,5874,GO:2000134,8.3450e-02,2.1000e+01
IMP_SCORE,5875,GO:0019842,8.3370e-02,1.2600e+02
IMP_SCORE,5876,GO:0070888,8.3251e-02,3.1000e+01
IMP_SCORE,5877,GO:0045930,8.3203e-02,6.7000e+01
IMP_SCORE,5878,GO:0030374,8.3200e-02,1.6000e+01
IMP_SCORE,5879,GO:0010804,8.3148e-02,1.0000e+01
IMP_SCORE,5880,GO:0004467,8.3054e-02,8.0000e+00
IMP_SCORE,5881,GO:0035113,8.3027e-02,2.0000e+01
IMP_SCORE,5882,GO:0030277,8.3025e-02,1.3000e+01
IMP_SCORE,5883,GO:0003407,8.2936e-02,4.0000e+00
IMP_SCORE,5884,GO:0099111,8.2918e-02,5.2000e+01
IMP_SCORE,5885,GO:0030170,8.2851e-02,6.6000e+01
IMP_SCORE,5886,GO:0042303,8.2819e-02,1.2000e+01
IMP_SCORE,5887,GO:0031284,8.2812e-02,2.0000e+00
IMP_SCORE,5888,GO:0010954,8.2791e-02,9.0000e+00
IMP_SCORE,5889,GO:0048806,8.2757e-02,1.3000e+01
IMP_SCORE,5890,GO:0033683,8.2739e-02,5.0000e+00
IMP_SCORE,5891,GO:0071294,8.2711e-02,5.0000e+01
IMP_SCORE,5892,GO:0007189,8.2699e-02,2.1000e+01
IMP_SCORE,5893,GO:1901880,8.2516e-02,2.8000e+01
IMP_SCORE,5894,GO:0008143,8.2380e-02,4.0000e+00
IMP_SCORE,5895,GO:0004198,8.2362e-02,3.7000e+01
IMP_SCORE,5896,GO:0002312,8.2337e-02,1.6000e+01
IMP_SCORE,5897,GO:0060401,8.2282e-02,1.6000e+01
IMP_SCORE,5898,GO:0007033,8.2211e-02,6.8000e+01
IMP_SCORE,5899,GO:0032982,8.2199e-02,1.8000e+01
IMP_SCORE,5900,GO:0031214,8.2183e-02,7.9000e+01
IMP_SCORE,5901,GO:0005227,8.2173e-02,3.4000e+01
IMP_SCORE,5902,GO:0044126,8.2152e-02,9.0000e+00
IMP_SCORE,5903,GO:0006122,8.2032e-02,3.0000e+00
IMP_SCORE,5904,GO:0048714,8.2024e-02,1.4000e+01
IMP_SCORE,5905,GO:0071481,8.1902e-02,1.6000e+01
IMP_SCORE,5906,GO:0072662,8.1893e-02,1.0000e+01
IMP_SCORE,5907,GO:0061365,8.1440e-02,2.0000e+00
IMP_SCORE,5908,GO:0032435,8.1440e-02,5.0000e+00
IMP_SCORE,5909,GO:0052743,8.1388e-02,6.0000e+00
IMP_SCORE,5910,GO:1903830,8.1343e-02,2.0000e+01
IMP_SCORE,5911,GO:0003351,8.1283e-02,1.3000e+01
IMP_SCORE,5912,GO:1902041,8.1218e-02,1.8000e+01
IMP_SCORE,5913,GO:0016796,8.1138e-02,9.0000e+00
IMP_SCORE,5914,GO:0005537,8.1126e-02,3.2000e+01
IMP_SCORE,5915,GO:0031527,8.1078e-02,2.0000e+01
IMP_SCORE,5916,GO:0006479,8.1041e-02,4.8000e+01
IMP_SCORE,5917,GO:0043624,8.1037e-02,3.4000e+01
IMP_SCORE,5918,GO:0060349,8.1019e-02,8.0000e+00
IMP_SCORE,5919,GO:0052866,8.0701e-02,1.3000e+01
IMP_SCORE,5920,GO:0070271,8.0689e-02,1.5000e+01
IMP_SCORE,5921,GO:0031047,8.0642e-02,1.8000e+01
IMP_SCORE,5922,GO:0031683,8.0557e-02,1.2000e+01
IMP_SCORE,5923,GO:0045070,8.0525e-02,6.0000e+00
IMP_SCORE,5924,GO:0042220,8.0426e-02,7.0000e+00
IMP_SCORE,5925,GO:0015807,8.0403e-02,3.0000e+01
IMP_SCORE,5926,GO:0006023,8.0351e-02,4.1000e+01
IMP_SCORE,5927,GO:2000027,8.0266e-02,5.3000e+01
IMP_SCORE,5928,GO:0022829,8.0251e-02,1.4000e+01
IMP_SCORE,5929,GO:0006354,8.0211e-02,1.8000e+01
IMP_SCORE,5930,GO:0043383,8.0086e-02,2.0000e+00
IMP_SCORE,5931,GO:0046459,7.9961e-02,1.5000e+01
IMP_SCORE,5932,GO:0007292,7.9956e-02,1.4000e+01
IMP_SCORE,5933,GO:0045623,7.9946e-02,5.0000e+00
IMP_SCORE,5934,GO:0048038,7.9941e-02,1.8000e+01
IMP_SCORE,5935,GO:1901532,7.9926e-02,6.0000e+00
IMP_SCORE,5936,GO:0016895,7.9922e-02,4.0000e+00
IMP_SCORE,5937,GO:0014706,7.9908e-02,2.4000e+01
IMP_SCORE,5938,GO:0050706,7.9590e-02,3.0000e+00
IMP_SCORE,5939,GO:0010738,7.9580e-02,1.3000e+01
IMP_SCORE,5940,GO:0000922,7.9488e-02,7.7000e+01
IMP_SCORE,5941,GO:0031295,7.9362e-02,3.4000e+01
IMP_SCORE,5942,GO:0019905,7.9293e-02,9.5000e+01
IMP_SCORE,5943,GO:0032456,7.9201e-02,1.4000e+01
IMP_SCORE,5944,GO:0007638,7.9152e-02,5.0000e+00
IMP_SCORE,5945,GO:0042487,7.9150e-02,1.6000e+01
IMP_SCORE,5946,GO:0048598,7.8970e-02,1.7000e+02
IMP_SCORE,5947,GO:0045762,7.8944e-02,2.0000e+00
IMP_SCORE,5948,GO:0060479,7.8903e-02,4.0000e+00
IMP_SCORE,5949,GO:0005694,7.8893e-02,9.1000e+01
IMP_SCORE,5950,GO:0016502,7.8890e-02,2.7000e+01
IMP_SCORE,5951,GO:0009126,7.8866e-02,5.3000e+01
IMP_SCORE,5952,GO:0006941,7.8854e-02,3.4000e+01
IMP_SCORE,5953,GO:1903293,7.8786e-02,3.9000e+01
IMP_SCORE,5954,GO:0006998,7.8780e-02,2.7000e+01
IMP_SCORE,5955,GO:0005662,7.8754e-02,9.0000e+00
IMP_SCORE,5956,GO:0035246,7.8742e-02,1.4000e+01
IMP_SCORE,5957,GO:0008528,7.8737e-02,5.4000e+01
IMP_SCORE,5958,GO:0071280,7.8665e-02,1.6000e+01
IMP_SCORE,5959,GO:0002444,7.8609e-02,1.1000e+01
IMP_SCORE,5960,GO:0090175,7.8509e-02,1.6000e+01
IMP_SCORE,5961,GO:0097617,7.8422e-02,4.0000e+00
IMP_SCORE,5962,GO:0002230,7.8402e-02,4.0000e+00
IMP_SCORE,5963,GO:0008188,7.8232e-02,3.3000e+01
IMP_SCORE,5964,GO:0006688,7.8048e-02,2.8000e+01
IMP_SCORE,5965,GO:0043022,7.7984e-02,1.8000e+01
IMP_SCORE,5966,GO:0016500,7.7912e-02,1.1000e+01
IMP_SCORE,5967,GO:0030433,7.7805e-02,1.2000e+01
IMP_SCORE,5968,GO:0046185,7.7785e-02,1.1000e+01
IMP_SCORE,5969,GO:0000421,7.7698e-02,1.8000e+01
IMP_SCORE,5970,GO:0015296,7.7672e-02,2.0000e+01
IMP_SCORE,5971,GO:1904264,7.7671e-02,3.0000e+00
IMP_SCORE,5972,GO:0070202,7.7613e-02,4.0000e+00
IMP_SCORE,5973,GO:0030049,7.7586e-02,2.2000e+01
IMP_SCORE,5974,GO:0071577,7.7580e-02,2.6000e+01
IMP_SCORE,5975,GO:0034695,7.7574e-02,3.0000e+00
IMP_SCORE,5976,GO:0071312,7.7501e-02,1.0000e+01
IMP_SCORE,5977,GO:0005313,7.7468e-02,1.5000e+01
IMP_SCORE,5978,GO:0007018,7.7348e-02,8.3000e+01
IMP_SCORE,5979,GO:0001963,7.7321e-02,4.0000e+00
IMP_SCORE,5980,GO:0036150,7.7294e-02,1.9000e+01
IMP_SCORE,5981,GO:1902711,7.7196e-02,6.0000e+00
IMP_SCORE,5982,GO:0045005,7.7115e-02,4.0000e+00
IMP_SCORE,5983,GO:0001759,7.7006e-02,5.0000e+00
IMP_SCORE,5984,GO:0002707,7.6898e-02,1.3000e+01
IMP_SCORE,5985,GO:0030018,7.6872e-02,6.0000e+01
IMP_SCORE,5986,GO:1902914,7.6869e-02,1.0000e+00
IMP_SCORE,5987,GO:0045472,7.6869e-02,1.0000e+00
IMP_SCORE,5988,GO:0004386,7.6857e-02,4.5000e+01
IMP_SCORE,5989,GO:0005790,7.6832e-02,6.0000e+00
IMP_SCORE,5990,GO:0042069,7.6712e-02,9.0000e+00
IMP_SCORE,5991,GO:0035064,7.6704e-02,5.5000e+01
IMP_SCORE,5992,GO:0060259,7.6675e-02,1.7000e+01
IMP_SCORE,5993,GO:2000846,7.6654e-02,1.5000e+01
IMP_SCORE,5994,GO:0042562,7.6626e-02,6.2000e+01
IMP_SCORE,5995,GO:0048156,7.6565e-02,1.6000e+01
IMP_SCORE,5996,GO:0019888,7.6543e-02,5.9000e+01
IMP_SCORE,5997,GO:0001099,7.6522e-02,1.9000e+01
IMP_SCORE,5998,GO:1990234,7.6508e-02,2.0100e+02
IMP_SCORE,5999,GO:0015986,7.6471e-02,8.0000e+00
IMP_SCORE,6000,GO:0045947,7.6461e-02,2.3000e+01
IMP_SCORE,6001,GO:1903861,7.6406e-02,5.0000e+00
IMP_SCORE,6002,GO:0010743,7.6345e-02,1.9000e+01
IMP_SCORE,6003,GO:0061053,7.6186e-02,3.4000e+01
IMP_SCORE,6004,GO:0045589,7.6178e-02,8.0000e+00
IMP_SCORE,6005,GO:0000049,7.6153e-02,2.0000e+01
IMP_SCORE,6006,GO:0006825,7.6089e-02,2.5000e+01
IMP_SCORE,6007,GO:1904872,7.6088e-02,6.0000e+00
IMP_SCORE,6008,GO:0008194,7.6049e-02,1.3500e+02
IMP_SCORE,6009,GO:0043517,7.6010e-02,1.0000e+00
IMP_SCORE,6010,GO:0055078,7.5965e-02,1.0000e+01
IMP_SCORE,6011,GO:1905369,7.5964e-02,2.6000e+01
IMP_SCORE,6012,GO:0045923,7.5897e-02,7.0000e+00
IMP_SCORE,6013,GO:0031461,7.5893e-02,4.6000e+01
IMP_SCORE,6014,GO:0006415,7.5802e-02,2.9000e+01
IMP_SCORE,6015,GO:0007030,7.5788e-02,3.2000e+01
IMP_SCORE,6016,GO:0097031,7.5786e-02,1.5000e+01
IMP_SCORE,6017,GO:0006488,7.5766e-02,1.5000e+01
IMP_SCORE,6018,GO:0070293,7.5660e-02,1.2000e+01
IMP_SCORE,6019,GO:0045010,7.5583e-02,1.4000e+01
IMP_SCORE,6020,GO:0006388,7.5486e-02,5.0000e+00
IMP_SCORE,6021,GO:0040015,7.5396e-02,1.0000e+00
IMP_SCORE,6022,GO:0070085,7.5382e-02,9.3000e+01
IMP_SCORE,6023,GO:0001504,7.5362e-02,1.0000e+01
IMP_SCORE,6024,GO:0000724,7.5174e-02,1.9000e+01
IMP_SCORE,6025,GO:0035268,7.5089e-02,1.0000e+01
IMP_SCORE,6026,GO:0098878,7.4967e-02,1.9000e+01
IMP_SCORE,6027,GO:0044743,7.4922e-02,1.6000e+01
IMP_SCORE,6028,GO:0008088,7.4876e-02,1.6000e+01
IMP_SCORE,6029,GO:0032434,7.4712e-02,3.2000e+01
IMP_SCORE,6030,GO:0030507,7.4523e-02,1.8000e+01
IMP_SCORE,6031,GO:0072593,7.4477e-02,3.8000e+01
IMP_SCORE,6032,GO:0015893,7.4474e-02,1.5000e+01
IMP_SCORE,6033,GO:0008250,7.4464e-02,1.2000e+01
IMP_SCORE,6034,GO:1902259,7.4408e-02,1.4000e+01
IMP_SCORE,6035,GO:0030119,7.4247e-02,1.7000e+01
IMP_SCORE,6036,GO:0019432,7.4196e-02,2.7000e+01
IMP_SCORE,6037,GO:0046718,7.4056e-02,5.6000e+01
IMP_SCORE,6038,GO:0035098,7.4026e-02,8.0000e+00
IMP_SCORE,6039,GO:0046676,7.3988e-02,5.0000e+00
IMP_SCORE,6040,GO:0045830,7.3957e-02,7.0000e+00
IMP_SCORE,6041,GO:0042219,7.3877e-02,1.9000e+01
IMP_SCORE,6042,GO:0006809,7.3862e-02,4.0000e+00
IMP_SCORE,6043,GO:0005891,7.3851e-02,2.4000e+01
IMP_SCORE,6044,GO:0016779,7.3813e-02,7.0000e+01
IMP_SCORE,6045,GO:0004875,7.3710e-02,5.0000e+00
IMP_SCORE,6046,GO:0051924,7.3447e-02,4.8000e+01
IMP_SCORE,6047,GO:0016072,7.3252e-02,7.8000e+01
IMP_SCORE,6048,GO:0015682,7.3108e-02,1.5000e+01
IMP_SCORE,6049,GO:0007249,7.3089e-02,3.8000e+01
IMP_SCORE,6050,GO:1903051,7.3073e-02,7.0000e+00
IMP_SCORE,6051,GO:0022900,7.3064e-02,3.2000e+01
IMP_SCORE,6052,GO:0070492,7.2913e-02,8.0000e+01
IMP_SCORE,6053,GO:0002087,7.2906e-02,1.0000e+00
IMP_SCORE,6054,GO:0002676,7.2906e-02,1.0000e+00
IMP_SCORE,6055,GO:0035613,7.2906e-02,1.0000e+00
IMP_SCORE,6056,GO:0086009,7.2832e-02,6.0000e+00
IMP_SCORE,6057,GO:0005342,7.2806e-02,6.3000e+01
IMP_SCORE,6058,GO:0009209,7.2782e-02,3.0000e+00
IMP_SCORE,6059,GO:0043414,7.2766e-02,8.4000e+01
IMP_SCORE,6060,GO:0000217,7.2684e-02,4.0000e+00
IMP_SCORE,6061,GO:0044420,7.2629e-02,1.5500e+02
IMP_SCORE,6062,GO:0006405,7.2574e-02,2.1000e+01
IMP_SCORE,6063,GO:0046697,7.2558e-02,5.0000e+00
IMP_SCORE,6064,GO:0034776,7.2555e-02,5.0000e+00
IMP_SCORE,6065,GO:0045943,7.2454e-02,2.0000e+00
IMP_SCORE,6066,GO:0097035,7.2401e-02,2.1000e+01
IMP_SCORE,6067,GO:0071174,7.2367e-02,4.0000e+00
IMP_SCORE,6068,GO:0007032,7.2324e-02,2.3000e+01
IMP_SCORE,6069,GO:0016290,7.2308e-02,7.0000e+00
IMP_SCORE,6070,GO:0045739,7.2286e-02,6.0000e+00
IMP_SCORE,6071,GO:0048565,7.2273e-02,1.6000e+01
IMP_SCORE,6072,GO:0032993,7.2224e-02,3.2000e+01
IMP_SCORE,6073,GO:1901380,7.2123e-02,5.0000e+00
IMP_SCORE,6074,GO:0010470,7.2121e-02,1.1000e+01
IMP_SCORE,6075,GO:0055029,7.2049e-02,1.8000e+01
IMP_SCORE,6076,GO:0005793,7.1985e-02,5.1000e+01
IMP_SCORE,6077,GO:0022412,7.1955e-02,7.7000e+01
IMP_SCORE,6078,GO:0006289,7.1906e-02,1.5000e+01
IMP_SCORE,6079,GO:0008013,7.1871e-02,6.4000e+01
IMP_SCORE,6080,GO:0045684,7.1857e-02,1.0000e+01
IMP_SCORE,6081,GO:0004004,7.1793e-02,2.9000e+01
IMP_SCORE,6082,GO:0032592,7.1637e-02,1.6000e+01
IMP_SCORE,6083,GO:0005249,7.1563e-02,4.6000e+01
IMP_SCORE,6084,GO:0043576,7.1513e-02,7.0000e+00
IMP_SCORE,6085,GO:0006399,7.1444e-02,5.1000e+01
IMP_SCORE,6086,GO:0004222,7.1290e-02,9.1000e+01
IMP_SCORE,6087,GO:0004519,7.1267e-02,6.6000e+01
IMP_SCORE,6088,GO:0030539,7.1220e-02,4.0000e+00
IMP_SCORE,6089,GO:0016859,7.1197e-02,3.7000e+01
IMP_SCORE,6090,GO:0035090,7.1181e-02,4.0000e+00
IMP_SCORE,6091,GO:0021522,7.1171e-02,1.4000e+01
IMP_SCORE,6092,GO:0035025,7.1099e-02,4.0000e+00
IMP_SCORE,6093,GO:0042953,7.1022e-02,7.0000e+00
IMP_SCORE,6094,GO:0051775,7.1020e-02,1.3000e+01
IMP_SCORE,6095,GO:0033522,7.1016e-02,6.0000e+00
IMP_SCORE,6096,GO:1903008,7.0980e-02,2.5000e+01
IMP_SCORE,6097,GO:0086004,7.0963e-02,9.0000e+00
IMP_SCORE,6098,GO:0070232,7.0920e-02,3.5000e+01
IMP_SCORE,6099,GO:0009582,7.0705e-02,6.7000e+01
IMP_SCORE,6100,GO:0006817,7.0661e-02,8.0000e+00
IMP_SCORE,6101,GO:0022904,7.0624e-02,3.4000e+01
IMP_SCORE,6102,GO:0036459,7.0552e-02,4.7000e+01
IMP_SCORE,6103,GO:0034391,7.0493e-02,2.0000e+00
IMP_SCORE,6104,GO:0004549,7.0086e-02,5.0000e+00
IMP_SCORE,6105,GO:0016339,7.0027e-02,1.2300e+02
IMP_SCORE,6106,GO:0051291,6.9786e-02,2.7000e+01
IMP_SCORE,6107,GO:0010818,6.9609e-02,1.4000e+01
IMP_SCORE,6108,GO:0016651,6.9517e-02,6.2000e+01
IMP_SCORE,6109,GO:1903077,6.9507e-02,1.0000e+01
IMP_SCORE,6110,GO:0006306,6.9434e-02,1.2000e+01
IMP_SCORE,6111,GO:0046473,6.9406e-02,1.3000e+01
IMP_SCORE,6112,GO:0042403,6.9266e-02,1.6000e+01
IMP_SCORE,6113,GO:0006413,6.9212e-02,4.5000e+01
IMP_SCORE,6114,GO:0042769,6.9196e-02,2.0000e+01
IMP_SCORE,6115,GO:0016460,6.9181e-02,2.7000e+01
IMP_SCORE,6116,GO:0060049,6.9098e-02,7.0000e+00
IMP_SCORE,6117,GO:0043486,6.8971e-02,1.6000e+01
IMP_SCORE,6118,GO:0017187,6.8938e-02,4.0000e+00
IMP_SCORE,6119,GO:0070126,6.8912e-02,2.6000e+01
IMP_SCORE,6120,GO:0032981,6.8896e-02,1.7000e+01
IMP_SCORE,6121,GO:0051303,6.8851e-02,2.7000e+01
IMP_SCORE,6122,GO:0051503,6.8796e-02,1.6000e+01
IMP_SCORE,6123,GO:0018394,6.8792e-02,1.8000e+01
IMP_SCORE,6124,GO:0052803,6.8706e-02,5.0000e+00
IMP_SCORE,6125,GO:0004861,6.8672e-02,2.0000e+00
IMP_SCORE,6126,GO:0009451,6.8603e-02,3.4000e+01
IMP_SCORE,6127,GO:0019934,6.8529e-02,7.0000e+00
IMP_SCORE,6128,GO:0016805,6.8521e-02,1.5000e+01
IMP_SCORE,6129,GO:0008757,6.8318e-02,9.3000e+01
IMP_SCORE,6130,GO:0001708,6.8187e-02,1.2000e+01
IMP_SCORE,6131,GO:0015175,6.8177e-02,2.2000e+01
IMP_SCORE,6132,GO:0005763,6.8092e-02,1.9000e+01
IMP_SCORE,6133,GO:0001916,6.8082e-02,7.0000e+00
IMP_SCORE,6134,GO:0004520,6.7832e-02,1.6000e+01
IMP_SCORE,6135,GO:0010712,6.7683e-02,5.0000e+00
IMP_SCORE,6136,GO:0071715,6.7646e-02,5.0000e+00
IMP_SCORE,6137,GO:0006369,6.7593e-02,2.0000e+01
IMP_SCORE,6138,GO:0060966,6.7583e-02,7.0000e+00
IMP_SCORE,6139,GO:0034111,6.7582e-02,2.0000e+00
IMP_SCORE,6140,GO:0003143,6.7554e-02,2.0000e+01
IMP_SCORE,6141,GO:1904748,6.7493e-02,2.0000e+00
IMP_SCORE,6142,GO:0051539,6.7424e-02,3.5000e+01
IMP_SCORE,6143,GO:0008213,6.7329e-02,4.0000e+01
IMP_SCORE,6144,GO:0009129,6.7296e-02,5.0000e+00
IMP_SCORE,6145,GO:0016514,6.7256e-02,6.0000e+00
IMP_SCORE,6146,GO:0045095,6.7208e-02,4.0000e+01
IMP_SCORE,6147,GO:0044613,6.7190e-02,4.0000e+00
IMP_SCORE,6148,GO:0072505,6.7177e-02,3.0000e+00
IMP_SCORE,6149,GO:0015804,6.7058e-02,2.0000e+01
IMP_SCORE,6150,GO:0015813,6.6927e-02,1.3000e+01
IMP_SCORE,6151,GO:0097722,6.6924e-02,1.9000e+01
IMP_SCORE,6152,GO:0033598,6.6891e-02,9.0000e+00
IMP_SCORE,6153,GO:0031005,6.6695e-02,2.2000e+01
IMP_SCORE,6154,GO:0005666,6.6470e-02,5.0000e+00
IMP_SCORE,6155,GO:0005391,6.6419e-02,1.2000e+01
IMP_SCORE,6156,GO:0045579,6.6366e-02,8.0000e+00
IMP_SCORE,6157,GO:0002833,6.6171e-02,3.2000e+01
IMP_SCORE,6158,GO:0048240,6.6163e-02,7.0000e+00
IMP_SCORE,6159,GO:0000149,6.6156e-02,8.9000e+01
IMP_SCORE,6160,GO:0005882,6.6146e-02,1.0700e+02
IMP_SCORE,6161,GO:0000956,6.6137e-02,2.4000e+01
IMP_SCORE,6162,GO:0072600,6.6127e-02,1.5000e+01
IMP_SCORE,6163,GO:0002208,6.6104e-02,3.0000e+00
IMP_SCORE,6164,GO:0030286,6.5993e-02,1.6000e+01
IMP_SCORE,6165,GO:0043687,6.5949e-02,6.4000e+01
IMP_SCORE,6166,GO:0006376,6.5606e-02,1.3000e+01
IMP_SCORE,6167,GO:0048188,6.5524e-02,5.0000e+00
IMP_SCORE,6168,GO:0070840,6.5523e-02,6.0000e+00
IMP_SCORE,6169,GO:0006044,6.5386e-02,1.8000e+01
IMP_SCORE,6170,GO:0032786,6.5375e-02,8.0000e+00
IMP_SCORE,6171,GO:0061548,6.5162e-02,3.0000e+00
IMP_SCORE,6172,GO:0006378,6.5158e-02,1.0000e+01
IMP_SCORE,6173,GO:0030101,6.4994e-02,2.6000e+01
IMP_SCORE,6174,GO:0051875,6.4954e-02,7.0000e+00
IMP_SCORE,6175,GO:0038166,6.4857e-02,4.0000e+00
IMP_SCORE,6176,GO:0015868,6.4796e-02,1.0000e+01
IMP_SCORE,6177,GO:1904896,6.4569e-02,4.0000e+00
IMP_SCORE,6178,GO:0019083,6.4566e-02,1.1000e+01
IMP_SCORE,6179,GO:0003081,6.4505e-02,7.0000e+00
IMP_SCORE,6180,GO:0042177,6.4484e-02,2.4000e+01
IMP_SCORE,6181,GO:0021794,6.4469e-02,8.0000e+00
IMP_SCORE,6182,GO:0046839,6.4455e-02,2.9000e+01
IMP_SCORE,6183,GO:0055094,6.4419e-02,1.3000e+01
IMP_SCORE,6184,GO:0018208,6.4265e-02,3.1000e+01
IMP_SCORE,6185,GO:0061631,6.4249e-02,2.8000e+01
IMP_SCORE,6186,GO:0070001,6.4224e-02,3.9000e+01
IMP_SCORE,6187,GO:0009648,6.3995e-02,6.0000e+00
IMP_SCORE,6188,GO:0005159,6.3876e-02,4.0000e+00
IMP_SCORE,6189,GO:0001765,6.3851e-02,3.0000e+00
IMP_SCORE,6190,GO:0015144,6.3673e-02,3.1000e+01
IMP_SCORE,6191,GO:0035813,6.3640e-02,1.0000e+00
IMP_SCORE,6192,GO:0002407,6.3504e-02,2.0000e+00
IMP_SCORE,6193,GO:1903311,6.3425e-02,3.7000e+01
IMP_SCORE,6194,GO:0019205,6.3361e-02,1.9000e+01
IMP_SCORE,6195,GO:2000738,6.3355e-02,4.0000e+00
IMP_SCORE,6196,GO:1900409,6.3336e-02,1.0000e+01
IMP_SCORE,6197,GO:0042994,6.3198e-02,7.0000e+00
IMP_SCORE,6198,GO:0016229,6.3138e-02,2.3000e+01
IMP_SCORE,6199,GO:0051899,6.3106e-02,2.4000e+01
IMP_SCORE,6200,GO:0033617,6.3095e-02,1.6000e+01
IMP_SCORE,6201,GO:1901663,6.3055e-02,4.0000e+00
IMP_SCORE,6202,GO:0060343,6.2991e-02,1.0000e+00
IMP_SCORE,6203,GO:0008252,6.2928e-02,9.0000e+00
IMP_SCORE,6204,GO:0048593,6.2768e-02,1.0000e+01
IMP_SCORE,6205,GO:0042171,6.2625e-02,1.0000e+01
IMP_SCORE,6206,GO:0034968,6.2613e-02,1.5000e+01
IMP_SCORE,6207,GO:0032673,6.2454e-02,5.0000e+00
IMP_SCORE,6208,GO:0016854,6.2273e-02,4.6000e+01
IMP_SCORE,6209,GO:0015266,6.2187e-02,1.3000e+01
IMP_SCORE,6210,GO:0032506,6.2146e-02,6.0000e+00
IMP_SCORE,6211,GO:0016578,6.2111e-02,4.0000e+00
IMP_SCORE,6212,GO:0065004,6.2013e-02,6.4000e+01
IMP_SCORE,6213,GO:2000117,6.1897e-02,2.0000e+01
IMP_SCORE,6214,GO:0032462,6.1869e-02,6.0000e+00
IMP_SCORE,6215,GO:0001947,6.1859e-02,1.1000e+01
IMP_SCORE,6216,GO:0036065,6.1674e-02,6.0000e+00
IMP_SCORE,6217,GO:0072531,6.1564e-02,8.0000e+00
IMP_SCORE,6218,GO:0010872,6.1523e-02,5.0000e+00
IMP_SCORE,6219,GO:0007588,6.1495e-02,2.0000e+01
IMP_SCORE,6220,GO:0032305,6.1172e-02,2.0000e+00
IMP_SCORE,6221,GO:0097120,6.1171e-02,1.3000e+01
IMP_SCORE,6222,GO:0001578,6.1101e-02,2.5000e+01
IMP_SCORE,6223,GO:0005761,6.0993e-02,1.5000e+01
IMP_SCORE,6224,GO:0060041,6.0889e-02,3.8000e+01
IMP_SCORE,6225,GO:0006024,6.0782e-02,4.3000e+01
IMP_SCORE,6226,GO:0071482,6.0740e-02,2.6000e+01
IMP_SCORE,6227,GO:0006029,6.0696e-02,2.6000e+01
IMP_SCORE,6228,GO:0051568,6.0658e-02,6.0000e+00
IMP_SCORE,6229,GO:0042417,6.0588e-02,1.6000e+01
IMP_SCORE,6230,GO:1901685,6.0547e-02,2.8000e+01
IMP_SCORE,6231,GO:0017137,6.0271e-02,9.3000e+01
IMP_SCORE,6232,GO:0000722,6.0162e-02,8.0000e+00
IMP_SCORE,6233,GO:0021884,5.9960e-02,1.2000e+01
IMP_SCORE,6234,GO:0051150,5.9907e-02,7.0000e+00
IMP_SCORE,6235,GO:0009260,5.9871e-02,2.6000e+01
IMP_SCORE,6236,GO:0005248,5.9856e-02,9.0000e+00
IMP_SCORE,6237,GO:0042771,5.9825e-02,1.1000e+01
IMP_SCORE,6238,GO:0002090,5.9770e-02,8.0000e+00
IMP_SCORE,6239,GO:0005229,5.9754e-02,1.1000e+01
IMP_SCORE,6240,GO:0007286,5.9746e-02,4.0000e+01
IMP_SCORE,6241,GO:0010501,5.9703e-02,3.4000e+01
IMP_SCORE,6242,GO:0044815,5.9660e-02,2.7000e+01
IMP_SCORE,6243,GO:0051087,5.9424e-02,2.5300e+02
IMP_SCORE,6244,GO:0090659,5.9407e-02,1.4000e+01
IMP_SCORE,6245,GO:0061647,5.9358e-02,3.0000e+00
IMP_SCORE,6246,GO:0015643,5.9313e-02,3.3000e+01
IMP_SCORE,6247,GO:0098739,5.9243e-02,1.2000e+01
IMP_SCORE,6248,GO:0090161,5.9190e-02,4.0000e+00
IMP_SCORE,6249,GO:2000637,5.9129e-02,7.0000e+00
IMP_SCORE,6250,GO:0051646,5.9100e-02,1.2000e+01
IMP_SCORE,6251,GO:1901623,5.9060e-02,2.0000e+00
IMP_SCORE,6252,GO:0000786,5.9028e-02,2.7000e+01
IMP_SCORE,6253,GO:0021515,5.8889e-02,2.5000e+01
IMP_SCORE,6254,GO:0004675,5.8854e-02,2.3000e+01
IMP_SCORE,6255,GO:0045682,5.8813e-02,1.4000e+01
IMP_SCORE,6256,GO:0045625,5.8765e-02,3.0000e+00
IMP_SCORE,6257,GO:0016741,5.8642e-02,2.3300e+02
IMP_SCORE,6258,GO:0010759,5.8590e-02,8.0000e+00
IMP_SCORE,6259,GO:1904667,5.8582e-02,1.1000e+01
IMP_SCORE,6260,GO:0051290,5.8581e-02,8.0000e+00
IMP_SCORE,6261,GO:0005247,5.8550e-02,1.1000e+01
IMP_SCORE,6262,GO:1903523,5.8535e-02,4.0000e+00
IMP_SCORE,6263,GO:0097094,5.8428e-02,6.0000e+00
IMP_SCORE,6264,GO:0016273,5.8402e-02,2.2000e+01
IMP_SCORE,6265,GO:0055119,5.8350e-02,4.0000e+00
IMP_SCORE,6266,GO:0006367,5.8335e-02,3.4000e+01
IMP_SCORE,6267,GO:0044798,5.8333e-02,3.5000e+01
IMP_SCORE,6268,GO:0005328,5.8280e-02,1.0000e+01
IMP_SCORE,6269,GO:0043011,5.8273e-02,1.2000e+01
IMP_SCORE,6270,GO:2000144,5.8219e-02,5.0000e+00
IMP_SCORE,6271,GO:0045171,5.8184e-02,4.5000e+01
IMP_SCORE,6272,GO:0043044,5.8122e-02,3.0000e+01
IMP_SCORE,6273,GO:0051145,5.7986e-02,3.0000e+00
IMP_SCORE,6274,GO:0044706,5.7898e-02,8.6000e+01
IMP_SCORE,6275,GO:0055069,5.7852e-02,8.0000e+00
IMP_SCORE,6276,GO:0043173,5.7840e-02,6.0000e+00
IMP_SCORE,6277,GO:0097526,5.7753e-02,7.0000e+00
IMP_SCORE,6278,GO:0000407,5.7718e-02,6.0000e+00
IMP_SCORE,6279,GO:1902590,5.7689e-02,7.0000e+00
IMP_SCORE,6280,GO:0055090,5.7575e-02,1.1000e+01
IMP_SCORE,6281,GO:0008023,5.7544e-02,1.4000e+01
IMP_SCORE,6282,GO:0046527,5.7494e-02,1.3000e+01
IMP_SCORE,6283,GO:0039706,5.7458e-02,4.0000e+00
IMP_SCORE,6284,GO:0031648,5.7250e-02,2.0000e+01
IMP_SCORE,6285,GO:1903393,5.7131e-02,1.3000e+01
IMP_SCORE,6286,GO:1902358,5.7102e-02,2.0000e+00
IMP_SCORE,6287,GO:0046943,5.7100e-02,5.7000e+01
IMP_SCORE,6288,GO:0031434,5.6897e-02,1.3000e+01
IMP_SCORE,6289,GO:0014741,5.6841e-02,2.0000e+00
IMP_SCORE,6290,GO:0003684,5.6791e-02,1.6000e+01
IMP_SCORE,6291,GO:0016242,5.6654e-02,1.0000e+01
IMP_SCORE,6292,GO:0008378,5.6613e-02,4.0000e+01
IMP_SCORE,6293,GO:0016570,5.6554e-02,8.2000e+01
IMP_SCORE,6294,GO:0098800,5.6464e-02,3.1000e+01
IMP_SCORE,6295,GO:1901571,5.6268e-02,9.0000e+00
IMP_SCORE,6296,GO:0006569,5.6231e-02,9.0000e+00
IMP_SCORE,6297,GO:0035589,5.6187e-02,2.9000e+01
IMP_SCORE,6298,GO:0000413,5.6143e-02,3.6000e+01
IMP_SCORE,6299,GO:0008385,5.6048e-02,1.0000e+00
IMP_SCORE,6300,GO:0019840,5.6011e-02,3.7000e+01
IMP_SCORE,6301,GO:0002449,5.5941e-02,3.5000e+01
IMP_SCORE,6302,GO:0086013,5.5933e-02,7.0000e+00
IMP_SCORE,6303,GO:0031128,5.5841e-02,8.0000e+00
IMP_SCORE,6304,GO:0061756,5.5788e-02,1.2000e+01
IMP_SCORE,6305,GO:0032480,5.5697e-02,7.0000e+00
IMP_SCORE,6306,GO:0018393,5.5633e-02,2.1000e+01
IMP_SCORE,6307,GO:0043277,5.5590e-02,2.2000e+01
IMP_SCORE,6308,GO:0060158,5.5573e-02,2.0000e+00
IMP_SCORE,6309,GO:0006302,5.5537e-02,3.0000e+01
IMP_SCORE,6310,GO:0016233,5.5532e-02,3.0000e+00
IMP_SCORE,6311,GO:2000193,5.5469e-02,5.0000e+00
IMP_SCORE,6312,GO:0007257,5.5456e-02,1.3000e+01
IMP_SCORE,6313,GO:0060143,5.5299e-02,1.2000e+01
IMP_SCORE,6314,GO:0007339,5.5225e-02,2.4000e+01
IMP_SCORE,6315,GO:0071285,5.5206e-02,5.0000e+00
IMP_SCORE,6316,GO:2000273,5.5170e-02,8.0000e+00
IMP_SCORE,6317,GO:0090224,5.5082e-02,5.0000e+00
IMP_SCORE,6318,GO:0009713,5.5067e-02,9.0000e+00
IMP_SCORE,6319,GO:1904030,5.4959e-02,5.0000e+00
[truncated: 2,210,835 more chars]
