# Supplementary material for: A new approach for interpreting Random Forest models and its application to the biology of ageing
Source: Bioinformatics. 2018 Feb 16;34(14):2449–56. doi: 10.1093/bioinformatics/bty087 (PMC6041990; doi:10.1093/bioinformatics/bty087)
Supplement: Supplementary Data [file bty087_src_code_and_dataset.zip › src_code_and_dataset/results/21_false.txt]

PARAM, Using dataset: /pi/home/cug/ff79/GCWA/datasets/go.arff
PARAM, Using class: class_expression_brain
PARAM, Number of iterations: 100,200,300,
PARAM, Max. depth: 0
PARAM, Random seed: 21
PARAM, Number of random selected features used in each split: 0.5,1.0,2.0,
PARAM, Do IB undersample: false
PARAM, N. of min. positive values: 10
PARAM, N. bins: -1
STATS_LATEX_DB & go.arff & class_expression_brain & 17716 & 7491 & N:17149 / O:420 / U:147 /  \\ 
CROSSVALID_STATS_BEGIN

Correctly Classified Instances       17136               96.7261 %
Incorrectly Classified Instances       580                3.2739 %
Kappa statistic                          0.0181
Mean absolute error                      0.0293
Root mean squared error                  0.1245
Relative absolute error                 93.6036 %
Root relative squared error             99.6973 %
Total Number of Instances            17716     

=== Detailed Accuracy By Class ===

                 TP Rate  FP Rate  Precision  Recall   F-Measure  MCC      ROC Area  PRC Area  Class
                 0.999    0.989    0.968      0.999    0.983      0.044    0.700     0.983     N
                 0.014    0.001    0.300      0.014    0.027      0.061    0.730     0.095     O
                 0.000    0.000    0.000      0.000    0.000      -0.002   0.656     0.021     U
                 0.000    0.000    0.000      0.000    0.000      0.000    ?         ?         ?
Weighted Avg.    0.967    0.958    0.944      0.967    0.953      0.044    0.700     0.954     

=== Confusion Matrix ===

     a     b     c     d   <-- classified as
 17130    14     5     0 |     a = N
   414     6     0     0 |     b = O
   147     0     0     0 |     c = U
     0     0     0     0 |     d = ?

CROSSVALID_STATS_END
STATS_LATEX_ACC & go.arff & class_expression_brain & 0.944 & 0.967 & 0.953 & 0.700 & 0.954 \\ 
STATS_LATEX_ACC_PER & go.arff & class_expression_brain & 0.968 & 0.999 & 0.983 & 0.700 & 0.983 & N \\ 
STATS_LATEX_ACC_PER & go.arff & class_expression_brain & 0.300 & 0.014 & 0.027 & 0.730 & 0.095 & O \\ 
STATS_LATEX_ACC_PER & go.arff & class_expression_brain & 0.000 & 0.000 & 0.000 & 0.656 & 0.021 & U \\ 
ROCPOINTS_N,0.0533,1.0000,1.0000,0.9680,1.0000
ROCPOINTS_N,0.0833,0.9982,1.0000,0.9680,1.0000
ROCPOINTS_N,0.1367,0.9965,1.0000,0.9681,1.0000
ROCPOINTS_N,0.1733,0.9947,1.0000,0.9682,1.0000
ROCPOINTS_N,0.3167,0.9929,0.9999,0.9682,0.9999
ROCPOINTS_N,0.3432,0.9929,0.9999,0.9682,0.9999
ROCPOINTS_N,0.3433,0.9929,0.9998,0.9682,0.9998
ROCPOINTS_N,0.3467,0.9929,0.9998,0.9682,0.9998
ROCPOINTS_N,0.3767,0.9929,0.9997,0.9682,0.9997
ROCPOINTS_N,0.3800,0.9929,0.9997,0.9682,0.9997
ROCPOINTS_N,0.4033,0.9929,0.9996,0.9682,0.9996
ROCPOINTS_N,0.4072,0.9912,0.9995,0.9683,0.9995
ROCPOINTS_N,0.4167,0.9912,0.9995,0.9683,0.9995
ROCPOINTS_N,0.4197,0.9912,0.9994,0.9683,0.9994
ROCPOINTS_N,0.4433,0.9912,0.9993,0.9682,0.9993
ROCPOINTS_N,0.4600,0.9894,0.9993,0.9683,0.9993
ROCPOINTS_N,0.4700,0.9894,0.9992,0.9683,0.9992
ROCPOINTS_N,0.4767,0.9894,0.9992,0.9683,0.9992
ROCPOINTS_N,0.4800,0.9894,0.9991,0.9683,0.9991
ROCPOINTS_N,0.4933,0.9894,0.9990,0.9683,0.9990
ROCPOINTS_N,0.4967,0.9894,0.9990,0.9683,0.9990
ROCPOINTS_N,0.5100,0.9894,0.9989,0.9683,0.9989
ROCPOINTS_N,0.5142,0.9894,0.9988,0.9683,0.9988
ROCPOINTS_N,0.5200,0.9894,0.9988,0.9683,0.9988
ROCPOINTS_N,0.5257,0.9894,0.9987,0.9683,0.9987
ROCPOINTS_N,0.5300,0.9894,0.9986,0.9683,0.9986
ROCPOINTS_N,0.5331,0.9859,0.9985,0.9684,0.9985
ROCPOINTS_N,0.5400,0.9859,0.9985,0.9684,0.9985
ROCPOINTS_N,0.5433,0.9859,0.9984,0.9684,0.9984
ROCPOINTS_N,0.5433,0.9859,0.9984,0.9684,0.9984
ROCPOINTS_N,0.5448,0.9859,0.9983,0.9684,0.9983
ROCPOINTS_N,0.5467,0.9859,0.9983,0.9684,0.9983
ROCPOINTS_N,0.5533,0.9841,0.9983,0.9684,0.9983
ROCPOINTS_N,0.5567,0.9824,0.9983,0.9685,0.9983
ROCPOINTS_N,0.5570,0.9824,0.9982,0.9685,0.9982
ROCPOINTS_N,0.5587,0.9824,0.9981,0.9685,0.9981
ROCPOINTS_N,0.5594,0.9824,0.9980,0.9685,0.9980
ROCPOINTS_N,0.5600,0.9824,0.9980,0.9685,0.9980
ROCPOINTS_N,0.5633,0.9806,0.9979,0.9685,0.9979
ROCPOINTS_N,0.5679,0.9806,0.9978,0.9685,0.9978
ROCPOINTS_N,0.5700,0.9806,0.9978,0.9685,0.9978
ROCPOINTS_N,0.5733,0.9806,0.9976,0.9685,0.9976
ROCPOINTS_N,0.5799,0.9806,0.9975,0.9685,0.9975
ROCPOINTS_N,0.5800,0.9806,0.9974,0.9685,0.9974
ROCPOINTS_N,0.5828,0.9806,0.9974,0.9685,0.9974
ROCPOINTS_N,0.5900,0.9806,0.9973,0.9685,0.9973
ROCPOINTS_N,0.5956,0.9806,0.9972,0.9685,0.9972
ROCPOINTS_N,0.5967,0.9788,0.9972,0.9686,0.9972
ROCPOINTS_N,0.6033,0.9788,0.9971,0.9686,0.9971
ROCPOINTS_N,0.6067,0.9788,0.9971,0.9686,0.9971
ROCPOINTS_N,0.6133,0.9788,0.9969,0.9686,0.9969
ROCPOINTS_N,0.6167,0.9788,0.9967,0.9686,0.9967
ROCPOINTS_N,0.6200,0.9788,0.9966,0.9685,0.9966
ROCPOINTS_N,0.6233,0.9788,0.9965,0.9685,0.9965
ROCPOINTS_N,0.6300,0.9771,0.9964,0.9686,0.9964
ROCPOINTS_N,0.6333,0.9771,0.9964,0.9686,0.9964
ROCPOINTS_N,0.6358,0.9753,0.9963,0.9686,0.9963
ROCPOINTS_N,0.6467,0.9753,0.9963,0.9686,0.9963
ROCPOINTS_N,0.6500,0.9753,0.9962,0.9686,0.9962
ROCPOINTS_N,0.6568,0.9735,0.9961,0.9687,0.9961
ROCPOINTS_N,0.6600,0.9735,0.9960,0.9687,0.9960
ROCPOINTS_N,0.6633,0.9735,0.9960,0.9687,0.9960
ROCPOINTS_N,0.6667,0.9735,0.9959,0.9687,0.9959
ROCPOINTS_N,0.6700,0.9718,0.9956,0.9687,0.9956
ROCPOINTS_N,0.6733,0.9683,0.9956,0.9688,0.9956
ROCPOINTS_N,0.6767,0.9683,0.9955,0.9688,0.9955
ROCPOINTS_N,0.6800,0.9683,0.9953,0.9688,0.9953
ROCPOINTS_N,0.6833,0.9683,0.9953,0.9688,0.9953
ROCPOINTS_N,0.6867,0.9683,0.9951,0.9688,0.9951
ROCPOINTS_N,0.6868,0.9665,0.9950,0.9689,0.9950
ROCPOINTS_N,0.6900,0.9665,0.9950,0.9689,0.9950
ROCPOINTS_N,0.6912,0.9665,0.9949,0.9689,0.9949
ROCPOINTS_N,0.6933,0.9647,0.9949,0.9689,0.9949
ROCPOINTS_N,0.6967,0.9647,0.9949,0.9689,0.9949
ROCPOINTS_N,0.7000,0.9630,0.9949,0.9690,0.9949
ROCPOINTS_N,0.7033,0.9612,0.9946,0.9690,0.9946
ROCPOINTS_N,0.7100,0.9594,0.9945,0.9691,0.9945
ROCPOINTS_N,0.7131,0.9577,0.9945,0.9691,0.9945
ROCPOINTS_N,0.7133,0.9577,0.9944,0.9691,0.9944
ROCPOINTS_N,0.7167,0.9577,0.9942,0.9691,0.9942
ROCPOINTS_N,0.7200,0.9541,0.9941,0.9692,0.9941
ROCPOINTS_N,0.7233,0.9541,0.9939,0.9692,0.9939
ROCPOINTS_N,0.7300,0.9506,0.9939,0.9693,0.9939
ROCPOINTS_N,0.7333,0.9506,0.9936,0.9693,0.9936
ROCPOINTS_N,0.7367,0.9506,0.9934,0.9693,0.9934
ROCPOINTS_N,0.7400,0.9506,0.9932,0.9693,0.9932
ROCPOINTS_N,0.7433,0.9489,0.9929,0.9694,0.9929
ROCPOINTS_N,0.7467,0.9471,0.9928,0.9694,0.9928
ROCPOINTS_N,0.7500,0.9453,0.9926,0.9695,0.9926
ROCPOINTS_N,0.7519,0.9453,0.9923,0.9695,0.9923
ROCPOINTS_N,0.7533,0.9453,0.9922,0.9695,0.9922
ROCPOINTS_N,0.7567,0.9418,0.9921,0.9696,0.9921
ROCPOINTS_N,0.7600,0.9383,0.9920,0.9697,0.9920
ROCPOINTS_N,0.7633,0.9312,0.9919,0.9699,0.9919
ROCPOINTS_N,0.7667,0.9295,0.9917,0.9699,0.9917
ROCPOINTS_N,0.7700,0.9277,0.9915,0.9700,0.9915
ROCPOINTS_N,0.7733,0.9277,0.9913,0.9700,0.9913
ROCPOINTS_N,0.7767,0.9242,0.9910,0.9701,0.9910
ROCPOINTS_N,0.7800,0.9242,0.9908,0.9701,0.9908
ROCPOINTS_N,0.7833,0.9242,0.9905,0.9701,0.9905
ROCPOINTS_N,0.7867,0.9224,0.9903,0.9701,0.9903
ROCPOINTS_N,0.7889,0.9224,0.9900,0.9701,0.9900
ROCPOINTS_N,0.7900,0.9224,0.9900,0.9701,0.9900
ROCPOINTS_N,0.7932,0.9224,0.9893,0.9701,0.9893
ROCPOINTS_N,0.7933,0.9224,0.9893,0.9701,0.9893
ROCPOINTS_N,0.7967,0.9224,0.9889,0.9701,0.9889
ROCPOINTS_N,0.8000,0.9224,0.9883,0.9701,0.9883
ROCPOINTS_N,0.8006,0.9224,0.9879,0.9701,0.9879
ROCPOINTS_N,0.8033,0.9224,0.9878,0.9701,0.9878
ROCPOINTS_N,0.8037,0.9153,0.9876,0.9703,0.9876
ROCPOINTS_N,0.8067,0.9153,0.9875,0.9703,0.9875
ROCPOINTS_N,0.8098,0.9118,0.9869,0.9704,0.9869
ROCPOINTS_N,0.8100,0.9118,0.9869,0.9704,0.9869
ROCPOINTS_N,0.8133,0.9118,0.9862,0.9703,0.9862
ROCPOINTS_N,0.8133,0.9118,0.9861,0.9703,0.9861
ROCPOINTS_N,0.8150,0.9083,0.9858,0.9704,0.9858
ROCPOINTS_N,0.8167,0.9083,0.9858,0.9704,0.9858
ROCPOINTS_N,0.8195,0.9065,0.9851,0.9705,0.9851
ROCPOINTS_N,0.8200,0.9065,0.9851,0.9705,0.9851
ROCPOINTS_N,0.8218,0.9012,0.9846,0.9706,0.9846
ROCPOINTS_N,0.8233,0.9012,0.9845,0.9706,0.9845
ROCPOINTS_N,0.8267,0.8977,0.9839,0.9707,0.9839
ROCPOINTS_N,0.8300,0.8977,0.9830,0.9707,0.9830
ROCPOINTS_N,0.8333,0.8942,0.9822,0.9708,0.9822
ROCPOINTS_N,0.8347,0.8924,0.9816,0.9708,0.9816
ROCPOINTS_N,0.8367,0.8924,0.9815,0.9708,0.9815
ROCPOINTS_N,0.8400,0.8907,0.9803,0.9708,0.9803
ROCPOINTS_N,0.8405,0.8854,0.9793,0.9710,0.9793
ROCPOINTS_N,0.8413,0.8854,0.9792,0.9710,0.9792
ROCPOINTS_N,0.8433,0.8854,0.9792,0.9710,0.9792
ROCPOINTS_N,0.8448,0.8818,0.9780,0.9711,0.9780
ROCPOINTS_N,0.8467,0.8818,0.9780,0.9710,0.9780
ROCPOINTS_N,0.8495,0.8783,0.9768,0.9711,0.9768
ROCPOINTS_N,0.8500,0.8783,0.9767,0.9711,0.9767
ROCPOINTS_N,0.8530,0.8713,0.9760,0.9713,0.9760
ROCPOINTS_N,0.8533,0.8713,0.9760,0.9713,0.9760
ROCPOINTS_N,0.8535,0.8607,0.9750,0.9716,0.9750
ROCPOINTS_N,0.8567,0.8607,0.9749,0.9716,0.9749
ROCPOINTS_N,0.8580,0.8554,0.9731,0.9718,0.9731
ROCPOINTS_N,0.8586,0.8554,0.9731,0.9718,0.9731
ROCPOINTS_N,0.8600,0.8554,0.9730,0.9718,0.9730
ROCPOINTS_N,0.8633,0.8501,0.9713,0.9719,0.9713
ROCPOINTS_N,0.8650,0.8501,0.9695,0.9718,0.9695
ROCPOINTS_N,0.8655,0.8501,0.9694,0.9718,0.9694
ROCPOINTS_N,0.8667,0.8501,0.9694,0.9718,0.9694
ROCPOINTS_N,0.8670,0.8413,0.9678,0.9721,0.9678
ROCPOINTS_N,0.8687,0.8413,0.9678,0.9721,0.9678
ROCPOINTS_N,0.8700,0.8413,0.9677,0.9721,0.9677
ROCPOINTS_N,0.8733,0.8342,0.9661,0.9722,0.9661
ROCPOINTS_N,0.8748,0.8289,0.9638,0.9724,0.9638
ROCPOINTS_N,0.8756,0.8289,0.9638,0.9723,0.9638
ROCPOINTS_N,0.8765,0.8289,0.9637,0.9723,0.9637
ROCPOINTS_N,0.8767,0.8289,0.9637,0.9723,0.9637
ROCPOINTS_N,0.8800,0.8201,0.9611,0.9726,0.9611
ROCPOINTS_N,0.8802,0.8183,0.9589,0.9726,0.9589
ROCPOINTS_N,0.8808,0.8183,0.9587,0.9726,0.9587
ROCPOINTS_N,0.8826,0.8183,0.9587,0.9726,0.9587
ROCPOINTS_N,0.8833,0.8183,0.9586,0.9725,0.9586
ROCPOINTS_N,0.8850,0.8007,0.9566,0.9731,0.9566
ROCPOINTS_N,0.8851,0.8007,0.9565,0.9731,0.9565
ROCPOINTS_N,0.8853,0.8007,0.9564,0.9731,0.9564
ROCPOINTS_N,0.8861,0.8007,0.9564,0.9731,0.9564
ROCPOINTS_N,0.8862,0.8007,0.9563,0.9731,0.9563
ROCPOINTS_N,0.8867,0.8007,0.9563,0.9731,0.9563
ROCPOINTS_N,0.8892,0.7937,0.9537,0.9732,0.9537
ROCPOINTS_N,0.8900,0.7937,0.9536,0.9732,0.9536
ROCPOINTS_N,0.8906,0.7831,0.9504,0.9735,0.9504
ROCPOINTS_N,0.8911,0.7831,0.9503,0.9735,0.9503
ROCPOINTS_N,0.8932,0.7831,0.9503,0.9735,0.9503
ROCPOINTS_N,0.8933,0.7831,0.9502,0.9735,0.9502
ROCPOINTS_N,0.8957,0.7760,0.9475,0.9736,0.9475
ROCPOINTS_N,0.8967,0.7760,0.9474,0.9736,0.9474
ROCPOINTS_N,0.8983,0.7707,0.9442,0.9737,0.9442
ROCPOINTS_N,0.8994,0.7707,0.9441,0.9737,0.9441
ROCPOINTS_N,0.9000,0.7707,0.9440,0.9737,0.9440
ROCPOINTS_N,0.9003,0.7584,0.9405,0.9740,0.9405
ROCPOINTS_N,0.9004,0.7566,0.9405,0.9741,0.9405
ROCPOINTS_N,0.9013,0.7566,0.9404,0.9741,0.9404
ROCPOINTS_N,0.9014,0.7566,0.9403,0.9741,0.9403
ROCPOINTS_N,0.9014,0.7566,0.9403,0.9741,0.9403
ROCPOINTS_N,0.9021,0.7566,0.9402,0.9741,0.9402
ROCPOINTS_N,0.9033,0.7566,0.9402,0.9741,0.9402
ROCPOINTS_N,0.9042,0.7496,0.9367,0.9742,0.9367
ROCPOINTS_N,0.9047,0.7496,0.9366,0.9742,0.9366
ROCPOINTS_N,0.9048,0.7496,0.9366,0.9742,0.9366
ROCPOINTS_N,0.9064,0.7496,0.9365,0.9742,0.9365
ROCPOINTS_N,0.9067,0.7496,0.9364,0.9742,0.9364
ROCPOINTS_N,0.9067,0.7407,0.9318,0.9744,0.9318
ROCPOINTS_N,0.9075,0.7407,0.9316,0.9744,0.9316
ROCPOINTS_N,0.9083,0.7407,0.9315,0.9744,0.9315
ROCPOINTS_N,0.9089,0.7407,0.9315,0.9744,0.9315
ROCPOINTS_N,0.9092,0.7390,0.9314,0.9744,0.9314
ROCPOINTS_N,0.9098,0.7390,0.9312,0.9744,0.9312
ROCPOINTS_N,0.9100,0.7390,0.9312,0.9744,0.9312
ROCPOINTS_N,0.9103,0.7319,0.9269,0.9746,0.9269
ROCPOINTS_N,0.9113,0.7319,0.9268,0.9746,0.9268
ROCPOINTS_N,0.9121,0.7319,0.9268,0.9746,0.9268
ROCPOINTS_N,0.9129,0.7319,0.9267,0.9746,0.9267
ROCPOINTS_N,0.9133,0.7319,0.9266,0.9745,0.9266
ROCPOINTS_N,0.9139,0.7178,0.9215,0.9749,0.9215
ROCPOINTS_N,0.9150,0.7178,0.9214,0.9749,0.9214
ROCPOINTS_N,0.9153,0.7178,0.9213,0.9749,0.9213
ROCPOINTS_N,0.9164,0.7178,0.9213,0.9749,0.9213
ROCPOINTS_N,0.9167,0.7178,0.9212,0.9749,0.9212
ROCPOINTS_N,0.9175,0.7090,0.9157,0.9750,0.9157
ROCPOINTS_N,0.9183,0.7090,0.9156,0.9750,0.9156
ROCPOINTS_N,0.9183,0.7090,0.9156,0.9750,0.9156
ROCPOINTS_N,0.9184,0.7090,0.9155,0.9750,0.9155
ROCPOINTS_N,0.9189,0.7090,0.9154,0.9750,0.9154
ROCPOINTS_N,0.9200,0.7090,0.9153,0.9750,0.9153
ROCPOINTS_N,0.9217,0.6984,0.9083,0.9752,0.9083
ROCPOINTS_N,0.9227,0.6984,0.9082,0.9752,0.9082
ROCPOINTS_N,0.9233,0.6984,0.9080,0.9752,0.9080
ROCPOINTS_N,0.9242,0.6843,0.9008,0.9755,0.9008
ROCPOINTS_N,0.9244,0.6843,0.9007,0.9755,0.9007
ROCPOINTS_N,0.9256,0.6843,0.9006,0.9755,0.9006
ROCPOINTS_N,0.9261,0.6843,0.9006,0.9755,0.9006
ROCPOINTS_N,0.9267,0.6843,0.9005,0.9755,0.9005
ROCPOINTS_N,0.9277,0.6737,0.8928,0.9757,0.8928
ROCPOINTS_N,0.9280,0.6737,0.8927,0.9757,0.8927
ROCPOINTS_N,0.9282,0.6737,0.8926,0.9757,0.8926
ROCPOINTS_N,0.9283,0.6737,0.8926,0.9757,0.8926
ROCPOINTS_N,0.9291,0.6737,0.8925,0.9757,0.8925
ROCPOINTS_N,0.9295,0.6737,0.8925,0.9756,0.8925
ROCPOINTS_N,0.9300,0.6737,0.8924,0.9756,0.8924
ROCPOINTS_N,0.9306,0.6578,0.8832,0.9760,0.8832
ROCPOINTS_N,0.9310,0.6578,0.8831,0.9760,0.8831
ROCPOINTS_N,0.9313,0.6578,0.8831,0.9760,0.8831
ROCPOINTS_N,0.9313,0.6578,0.8830,0.9760,0.8830
ROCPOINTS_N,0.9314,0.6578,0.8830,0.9760,0.8830
ROCPOINTS_N,0.9325,0.6578,0.8829,0.9760,0.8829
ROCPOINTS_N,0.9332,0.6578,0.8829,0.9760,0.8829
ROCPOINTS_N,0.9332,0.6578,0.8828,0.9760,0.8828
ROCPOINTS_N,0.9333,0.6578,0.8827,0.9760,0.8827
ROCPOINTS_N,0.9350,0.6384,0.8743,0.9764,0.8743
ROCPOINTS_N,0.9353,0.6384,0.8742,0.9764,0.8742
ROCPOINTS_N,0.9353,0.6384,0.8742,0.9764,0.8742
ROCPOINTS_N,0.9356,0.6384,0.8741,0.9764,0.8741
ROCPOINTS_N,0.9358,0.6384,0.8740,0.9764,0.8740
ROCPOINTS_N,0.9362,0.6384,0.8740,0.9764,0.8740
ROCPOINTS_N,0.9366,0.6367,0.8740,0.9765,0.8740
ROCPOINTS_N,0.9367,0.6367,0.8739,0.9765,0.8739
ROCPOINTS_N,0.9380,0.6226,0.8634,0.9767,0.8634
ROCPOINTS_N,0.9380,0.6226,0.8634,0.9767,0.8634
ROCPOINTS_N,0.9382,0.6226,0.8633,0.9767,0.8633
ROCPOINTS_N,0.9389,0.6226,0.8633,0.9767,0.8633
ROCPOINTS_N,0.9390,0.6226,0.8632,0.9767,0.8632
ROCPOINTS_N,0.9396,0.6226,0.8631,0.9767,0.8631
ROCPOINTS_N,0.9397,0.6226,0.8631,0.9767,0.8631
ROCPOINTS_N,0.9400,0.6226,0.8628,0.9767,0.8628
ROCPOINTS_N,0.9402,0.5996,0.8509,0.9772,0.8509
ROCPOINTS_N,0.9411,0.5996,0.8507,0.9772,0.8507
ROCPOINTS_N,0.9417,0.5996,0.8505,0.9772,0.8505
ROCPOINTS_N,0.9418,0.5996,0.8505,0.9772,0.8505
ROCPOINTS_N,0.9422,0.5996,0.8504,0.9772,0.8504
ROCPOINTS_N,0.9422,0.5996,0.8502,0.9772,0.8502
ROCPOINTS_N,0.9424,0.5996,0.8501,0.9772,0.8501
ROCPOINTS_N,0.9427,0.5996,0.8501,0.9772,0.8501
ROCPOINTS_N,0.9427,0.5996,0.8500,0.9772,0.8500
ROCPOINTS_N,0.9433,0.5996,0.8500,0.9772,0.8500
ROCPOINTS_N,0.9443,0.5767,0.8385,0.9778,0.8385
ROCPOINTS_N,0.9450,0.5767,0.8385,0.9778,0.8385
ROCPOINTS_N,0.9450,0.5767,0.8384,0.9778,0.8384
ROCPOINTS_N,0.9454,0.5767,0.8384,0.9778,0.8384
ROCPOINTS_N,0.9456,0.5767,0.8383,0.9778,0.8383
ROCPOINTS_N,0.9460,0.5767,0.8382,0.9778,0.8382
ROCPOINTS_N,0.9460,0.5767,0.8382,0.9778,0.8382
ROCPOINTS_N,0.9461,0.5767,0.8381,0.9778,0.8381
ROCPOINTS_N,0.9461,0.5767,0.8381,0.9778,0.8381
ROCPOINTS_N,0.9463,0.5767,0.8380,0.9778,0.8380
ROCPOINTS_N,0.9467,0.5767,0.8379,0.9778,0.8379
ROCPOINTS_N,0.9469,0.5591,0.8245,0.9781,0.8245
ROCPOINTS_N,0.9470,0.5591,0.8245,0.9781,0.8245
ROCPOINTS_N,0.9473,0.5591,0.8243,0.9781,0.8243
ROCPOINTS_N,0.9476,0.5591,0.8242,0.9781,0.8242
ROCPOINTS_N,0.9476,0.5591,0.8241,0.9781,0.8241
ROCPOINTS_N,0.9479,0.5591,0.8240,0.9781,0.8240
ROCPOINTS_N,0.9482,0.5591,0.8240,0.9781,0.8240
ROCPOINTS_N,0.9483,0.5591,0.8238,0.9781,0.8238
ROCPOINTS_N,0.9484,0.5573,0.8237,0.9781,0.8237
ROCPOINTS_N,0.9487,0.5573,0.8236,0.9781,0.8236
ROCPOINTS_N,0.9489,0.5573,0.8234,0.9781,0.8234
ROCPOINTS_N,0.9489,0.5573,0.8234,0.9781,0.8234
ROCPOINTS_N,0.9492,0.5573,0.8233,0.9781,0.8233
ROCPOINTS_N,0.9497,0.5573,0.8233,0.9781,0.8233
ROCPOINTS_N,0.9497,0.5573,0.8232,0.9781,0.8232
ROCPOINTS_N,0.9499,0.5573,0.8231,0.9781,0.8231
ROCPOINTS_N,0.9499,0.5573,0.8231,0.9781,0.8231
ROCPOINTS_N,0.9500,0.5573,0.8230,0.9781,0.8230
ROCPOINTS_N,0.9500,0.5573,0.8230,0.9781,0.8230
ROCPOINTS_N,0.9502,0.5397,0.8094,0.9784,0.8094
ROCPOINTS_N,0.9503,0.5397,0.8092,0.9784,0.8092
ROCPOINTS_N,0.9506,0.5397,0.8091,0.9784,0.8091
ROCPOINTS_N,0.9508,0.5397,0.8091,0.9784,0.8091
ROCPOINTS_N,0.9508,0.5397,0.8090,0.9784,0.8090
ROCPOINTS_N,0.9509,0.5397,0.8090,0.9784,0.8090
ROCPOINTS_N,0.9512,0.5397,0.8089,0.9784,0.8089
ROCPOINTS_N,0.9513,0.5397,0.8088,0.9784,0.8088
ROCPOINTS_N,0.9513,0.5397,0.8087,0.9784,0.8087
ROCPOINTS_N,0.9516,0.5397,0.8086,0.9784,0.8086
ROCPOINTS_N,0.9517,0.5397,0.8085,0.9784,0.8085
ROCPOINTS_N,0.9522,0.5397,0.8082,0.9784,0.8082
ROCPOINTS_N,0.9525,0.5397,0.8080,0.9784,0.8080
ROCPOINTS_N,0.9531,0.5397,0.8079,0.9784,0.8079
ROCPOINTS_N,0.9533,0.5397,0.8079,0.9784,0.8079
ROCPOINTS_N,0.9533,0.5397,0.8078,0.9784,0.8078
ROCPOINTS_N,0.9533,0.5397,0.8077,0.9784,0.8077
ROCPOINTS_N,0.9535,0.5203,0.7927,0.9788,0.7927
ROCPOINTS_N,0.9540,0.5203,0.7926,0.9788,0.7926
ROCPOINTS_N,0.9540,0.5203,0.7926,0.9788,0.7926
ROCPOINTS_N,0.9550,0.5203,0.7925,0.9788,0.7925
ROCPOINTS_N,0.9550,0.5203,0.7925,0.9788,0.7925
ROCPOINTS_N,0.9551,0.5203,0.7922,0.9787,0.7922
ROCPOINTS_N,0.9554,0.5203,0.7922,0.9787,0.7922
ROCPOINTS_N,0.9556,0.5203,0.7921,0.9787,0.7921
ROCPOINTS_N,0.9556,0.5203,0.7919,0.9787,0.7919
ROCPOINTS_N,0.9558,0.5203,0.7919,0.9787,0.7919
ROCPOINTS_N,0.9559,0.5203,0.7918,0.9787,0.7918
ROCPOINTS_N,0.9560,0.5203,0.7918,0.9787,0.7918
ROCPOINTS_N,0.9562,0.5203,0.7917,0.9787,0.7917
ROCPOINTS_N,0.9562,0.5203,0.7916,0.9787,0.7916
ROCPOINTS_N,0.9563,0.5203,0.7916,0.9787,0.7916
ROCPOINTS_N,0.9565,0.5203,0.7915,0.9787,0.7915
ROCPOINTS_N,0.9565,0.5203,0.7915,0.9787,0.7915
ROCPOINTS_N,0.9567,0.5203,0.7914,0.9787,0.7914
ROCPOINTS_N,0.9569,0.4991,0.7729,0.9791,0.7729
ROCPOINTS_N,0.9575,0.4991,0.7729,0.9791,0.7729
ROCPOINTS_N,0.9578,0.4991,0.7728,0.9791,0.7728
ROCPOINTS_N,0.9578,0.4991,0.7727,0.9791,0.7727
ROCPOINTS_N,0.9579,0.4991,0.7726,0.9791,0.7726
ROCPOINTS_N,0.9583,0.4991,0.7726,0.9791,0.7726
ROCPOINTS_N,0.9587,0.4991,0.7725,0.9791,0.7725
ROCPOINTS_N,0.9592,0.4974,0.7725,0.9792,0.7725
ROCPOINTS_N,0.9593,0.4974,0.7725,0.9792,0.7725
ROCPOINTS_N,0.9595,0.4974,0.7724,0.9792,0.7724
ROCPOINTS_N,0.9597,0.4974,0.7723,0.9792,0.7723
ROCPOINTS_N,0.9600,0.4974,0.7723,0.9792,0.7723
ROCPOINTS_N,0.9608,0.4744,0.7522,0.9796,0.7522
ROCPOINTS_N,0.9611,0.4744,0.7521,0.9796,0.7521
ROCPOINTS_N,0.9616,0.4744,0.7519,0.9796,0.7519
ROCPOINTS_N,0.9617,0.4727,0.7519,0.9796,0.7519
ROCPOINTS_N,0.9620,0.4727,0.7518,0.9796,0.7518
ROCPOINTS_N,0.9622,0.4727,0.7516,0.9796,0.7516
ROCPOINTS_N,0.9623,0.4727,0.7516,0.9796,0.7516
ROCPOINTS_N,0.9625,0.4727,0.7515,0.9796,0.7515
ROCPOINTS_N,0.9625,0.4727,0.7511,0.9796,0.7511
ROCPOINTS_N,0.9628,0.4727,0.7510,0.9796,0.7510
ROCPOINTS_N,0.9628,0.4727,0.7509,0.9796,0.7509
ROCPOINTS_N,0.9630,0.4727,0.7509,0.9796,0.7509
ROCPOINTS_N,0.9631,0.4727,0.7508,0.9796,0.7508
ROCPOINTS_N,0.9633,0.4727,0.7504,0.9796,0.7504
ROCPOINTS_N,0.9635,0.4374,0.7288,0.9805,0.7288
ROCPOINTS_N,0.9638,0.4374,0.7288,0.9805,0.7288
ROCPOINTS_N,0.9640,0.4374,0.7287,0.9805,0.7287
ROCPOINTS_N,0.9640,0.4374,0.7284,0.9805,0.7284
ROCPOINTS_N,0.9642,0.4374,0.7279,0.9805,0.7279
ROCPOINTS_N,0.9644,0.4374,0.7277,0.9805,0.7277
ROCPOINTS_N,0.9644,0.4374,0.7276,0.9805,0.7276
ROCPOINTS_N,0.9646,0.4374,0.7276,0.9805,0.7276
ROCPOINTS_N,0.9650,0.4374,0.7274,0.9805,0.7274
ROCPOINTS_N,0.9653,0.4374,0.7270,0.9805,0.7270
ROCPOINTS_N,0.9656,0.4374,0.7270,0.9805,0.7270
ROCPOINTS_N,0.9658,0.4374,0.7269,0.9805,0.7269
ROCPOINTS_N,0.9659,0.4374,0.7268,0.9805,0.7268
ROCPOINTS_N,0.9659,0.4374,0.7267,0.9805,0.7267
ROCPOINTS_N,0.9661,0.4374,0.7263,0.9805,0.7263
ROCPOINTS_N,0.9661,0.4374,0.7262,0.9805,0.7262
ROCPOINTS_N,0.9663,0.4374,0.7262,0.9805,0.7262
ROCPOINTS_N,0.9666,0.4374,0.7261,0.9805,0.7261
ROCPOINTS_N,0.9666,0.4374,0.7259,0.9805,0.7259
ROCPOINTS_N,0.9667,0.4374,0.7258,0.9805,0.7258
ROCPOINTS_N,0.9667,0.4074,0.7045,0.9812,0.7045
ROCPOINTS_N,0.9669,0.4074,0.7044,0.9812,0.7044
ROCPOINTS_N,0.9672,0.4074,0.7044,0.9812,0.7044
ROCPOINTS_N,0.9672,0.4074,0.7042,0.9812,0.7042
ROCPOINTS_N,0.9674,0.4056,0.7041,0.9813,0.7041
ROCPOINTS_N,0.9675,0.4056,0.7040,0.9813,0.7040
ROCPOINTS_N,0.9678,0.4056,0.7039,0.9813,0.7039
ROCPOINTS_N,0.9678,0.4056,0.7038,0.9813,0.7038
ROCPOINTS_N,0.9680,0.4056,0.7035,0.9813,0.7035
ROCPOINTS_N,0.9680,0.4056,0.7034,0.9813,0.7034
ROCPOINTS_N,0.9681,0.4056,0.7034,0.9813,0.7034
ROCPOINTS_N,0.9682,0.4056,0.7033,0.9813,0.7033
ROCPOINTS_N,0.9683,0.4056,0.7031,0.9813,0.7031
ROCPOINTS_N,0.9684,0.4039,0.7029,0.9814,0.7029
ROCPOINTS_N,0.9684,0.4039,0.7028,0.9814,0.7028
ROCPOINTS_N,0.9687,0.4039,0.7026,0.9813,0.7026
ROCPOINTS_N,0.9689,0.4039,0.7025,0.9813,0.7025
ROCPOINTS_N,0.9690,0.4039,0.7025,0.9813,0.7025
ROCPOINTS_N,0.9693,0.4039,0.7024,0.9813,0.7024
ROCPOINTS_N,0.9693,0.4039,0.7024,0.9813,0.7024
ROCPOINTS_N,0.9695,0.4039,0.7023,0.9813,0.7023
ROCPOINTS_N,0.9698,0.4039,0.7023,0.9813,0.7023
ROCPOINTS_N,0.9700,0.4039,0.7022,0.9813,0.7022
ROCPOINTS_N,0.9702,0.3827,0.6767,0.9816,0.6767
ROCPOINTS_N,0.9705,0.3827,0.6767,0.9816,0.6767
ROCPOINTS_N,0.9706,0.3827,0.6765,0.9816,0.6765
ROCPOINTS_N,0.9706,0.3827,0.6765,0.9816,0.6765
ROCPOINTS_N,0.9708,0.3827,0.6764,0.9816,0.6764
ROCPOINTS_N,0.9708,0.3827,0.6761,0.9816,0.6761
ROCPOINTS_N,0.9711,0.3827,0.6760,0.9816,0.6760
ROCPOINTS_N,0.9714,0.3827,0.6760,0.9816,0.6760
ROCPOINTS_N,0.9717,0.3827,0.6759,0.9816,0.6759
ROCPOINTS_N,0.9719,0.3827,0.6757,0.9816,0.6757
ROCPOINTS_N,0.9720,0.3827,0.6757,0.9816,0.6757
ROCPOINTS_N,0.9720,0.3827,0.6756,0.9816,0.6756
ROCPOINTS_N,0.9721,0.3827,0.6755,0.9816,0.6755
ROCPOINTS_N,0.9722,0.3827,0.6755,0.9816,0.6755
ROCPOINTS_N,0.9722,0.3827,0.6754,0.9816,0.6754
ROCPOINTS_N,0.9723,0.3827,0.6754,0.9816,0.6754
ROCPOINTS_N,0.9725,0.3827,0.6753,0.9816,0.6753
ROCPOINTS_N,0.9727,0.3827,0.6752,0.9816,0.6752
ROCPOINTS_N,0.9728,0.3827,0.6750,0.9816,0.6750
ROCPOINTS_N,0.9728,0.3827,0.6749,0.9816,0.6749
ROCPOINTS_N,0.9729,0.3827,0.6748,0.9816,0.6748
ROCPOINTS_N,0.9729,0.3827,0.6747,0.9816,0.6747
ROCPOINTS_N,0.9731,0.3827,0.6746,0.9816,0.6746
ROCPOINTS_N,0.9731,0.3827,0.6745,0.9816,0.6745
ROCPOINTS_N,0.9732,0.3827,0.6744,0.9816,0.6744
ROCPOINTS_N,0.9733,0.3827,0.6744,0.9816,0.6744
ROCPOINTS_N,0.9737,0.3404,0.6458,0.9829,0.6458
ROCPOINTS_N,0.9738,0.3404,0.6457,0.9829,0.6457
ROCPOINTS_N,0.9738,0.3404,0.6456,0.9829,0.6456
ROCPOINTS_N,0.9740,0.3404,0.6456,0.9829,0.6456
ROCPOINTS_N,0.9741,0.3404,0.6455,0.9829,0.6455
ROCPOINTS_N,0.9742,0.3404,0.6455,0.9829,0.6455
ROCPOINTS_N,0.9742,0.3404,0.6454,0.9829,0.6454
ROCPOINTS_N,0.9744,0.3404,0.6453,0.9829,0.6453
ROCPOINTS_N,0.9746,0.3404,0.6451,0.9829,0.6451
ROCPOINTS_N,0.9748,0.3404,0.6451,0.9829,0.6451
ROCPOINTS_N,0.9750,0.3404,0.6450,0.9829,0.6450
ROCPOINTS_N,0.9750,0.3404,0.6446,0.9828,0.6446
ROCPOINTS_N,0.9753,0.3404,0.6445,0.9828,0.6445
ROCPOINTS_N,0.9755,0.3404,0.6445,0.9828,0.6445
ROCPOINTS_N,0.9756,0.3404,0.6444,0.9828,0.6444
ROCPOINTS_N,0.9756,0.3404,0.6444,0.9828,0.6444
ROCPOINTS_N,0.9757,0.3404,0.6443,0.9828,0.6443
ROCPOINTS_N,0.9758,0.3404,0.6442,0.9828,0.6442
ROCPOINTS_N,0.9760,0.3404,0.6441,0.9828,0.6441
ROCPOINTS_N,0.9760,0.3404,0.6441,0.9828,0.6441
ROCPOINTS_N,0.9760,0.3404,0.6440,0.9828,0.6440
ROCPOINTS_N,0.9761,0.3404,0.6439,0.9828,0.6439
ROCPOINTS_N,0.9765,0.3404,0.6439,0.9828,0.6439
ROCPOINTS_N,0.9767,0.3404,0.6438,0.9828,0.6438
ROCPOINTS_N,0.9769,0.3175,0.6107,0.9831,0.6107
ROCPOINTS_N,0.9770,0.3175,0.6106,0.9831,0.6106
ROCPOINTS_N,0.9772,0.3175,0.6106,0.9831,0.6106
ROCPOINTS_N,0.9772,0.3175,0.6105,0.9831,0.6105
ROCPOINTS_N,0.9773,0.3175,0.6104,0.9831,0.6104
ROCPOINTS_N,0.9775,0.3175,0.6103,0.9831,0.6103
ROCPOINTS_N,0.9776,0.3175,0.6102,0.9831,0.6102
ROCPOINTS_N,0.9778,0.3175,0.6101,0.9831,0.6101
ROCPOINTS_N,0.9781,0.3175,0.6100,0.9831,0.6100
ROCPOINTS_N,0.9781,0.3175,0.6099,0.9831,0.6099
ROCPOINTS_N,0.9783,0.3175,0.6099,0.9831,0.6099
ROCPOINTS_N,0.9786,0.3175,0.6096,0.9831,0.6096
ROCPOINTS_N,0.9787,0.3175,0.6095,0.9831,0.6095
ROCPOINTS_N,0.9788,0.3175,0.6095,0.9831,0.6095
ROCPOINTS_N,0.9788,0.3175,0.6094,0.9831,0.6094
ROCPOINTS_N,0.9789,0.3175,0.6094,0.9831,0.6094
ROCPOINTS_N,0.9789,0.3157,0.6088,0.9831,0.6088
ROCPOINTS_N,0.9790,0.3157,0.6087,0.9831,0.6087
ROCPOINTS_N,0.9792,0.3157,0.6087,0.9831,0.6087
ROCPOINTS_N,0.9792,0.3157,0.6086,0.9831,0.6086
ROCPOINTS_N,0.9793,0.3157,0.6085,0.9831,0.6085
ROCPOINTS_N,0.9794,0.3157,0.6085,0.9831,0.6085
ROCPOINTS_N,0.9797,0.3139,0.6084,0.9832,0.6084
ROCPOINTS_N,0.9797,0.3139,0.6083,0.9832,0.6083
ROCPOINTS_N,0.9798,0.3139,0.6082,0.9832,0.6082
ROCPOINTS_N,0.9798,0.3139,0.6081,0.9832,0.6081
ROCPOINTS_N,0.9800,0.3139,0.6081,0.9832,0.6081
ROCPOINTS_N,0.9802,0.2787,0.5715,0.9841,0.5715
ROCPOINTS_N,0.9807,0.2787,0.5714,0.9841,0.5714
ROCPOINTS_N,0.9808,0.2787,0.5713,0.9841,0.5713
ROCPOINTS_N,0.9810,0.2787,0.5713,0.9841,0.5713
ROCPOINTS_N,0.9810,0.2787,0.5712,0.9841,0.5712
ROCPOINTS_N,0.9811,0.2787,0.5712,0.9841,0.5712
ROCPOINTS_N,0.9812,0.2787,0.5711,0.9841,0.5711
ROCPOINTS_N,0.9813,0.2787,0.5710,0.9841,0.5710
ROCPOINTS_N,0.9816,0.2787,0.5709,0.9841,0.5709
ROCPOINTS_N,0.9817,0.2787,0.5708,0.9841,0.5708
ROCPOINTS_N,0.9819,0.2769,0.5705,0.9842,0.5705
ROCPOINTS_N,0.9820,0.2751,0.5703,0.9843,0.5703
ROCPOINTS_N,0.9820,0.2751,0.5702,0.9843,0.5702
ROCPOINTS_N,0.9821,0.2751,0.5702,0.9843,0.5702
ROCPOINTS_N,0.9822,0.2751,0.5701,0.9843,0.5701
ROCPOINTS_N,0.9827,0.2751,0.5701,0.9843,0.5701
ROCPOINTS_N,0.9827,0.2751,0.5700,0.9843,0.5700
ROCPOINTS_N,0.9828,0.2751,0.5699,0.9843,0.5699
ROCPOINTS_N,0.9829,0.2751,0.5698,0.9843,0.5698
ROCPOINTS_N,0.9832,0.2751,0.5698,0.9843,0.5698
ROCPOINTS_N,0.9833,0.2751,0.5697,0.9843,0.5697
ROCPOINTS_N,0.9833,0.2751,0.5697,0.9843,0.5697
ROCPOINTS_N,0.9833,0.2487,0.5290,0.9847,0.5290
ROCPOINTS_N,0.9834,0.2487,0.5289,0.9847,0.5289
ROCPOINTS_N,0.9834,0.2487,0.5288,0.9847,0.5288
ROCPOINTS_N,0.9836,0.2487,0.5288,0.9847,0.5288
ROCPOINTS_N,0.9837,0.2487,0.5287,0.9847,0.5287
ROCPOINTS_N,0.9839,0.2487,0.5287,0.9847,0.5287
ROCPOINTS_N,0.9839,0.2487,0.5286,0.9847,0.5286
ROCPOINTS_N,0.9841,0.2487,0.5285,0.9847,0.5285
ROCPOINTS_N,0.9842,0.2487,0.5285,0.9847,0.5285
ROCPOINTS_N,0.9842,0.2487,0.5284,0.9847,0.5284
ROCPOINTS_N,0.9844,0.2487,0.5283,0.9847,0.5283
ROCPOINTS_N,0.9849,0.2487,0.5283,0.9847,0.5283
ROCPOINTS_N,0.9850,0.2487,0.5282,0.9847,0.5282
ROCPOINTS_N,0.9851,0.2487,0.5277,0.9847,0.5277
ROCPOINTS_N,0.9852,0.2487,0.5277,0.9847,0.5277
ROCPOINTS_N,0.9853,0.2487,0.5276,0.9847,0.5276
ROCPOINTS_N,0.9853,0.2487,0.5276,0.9847,0.5276
ROCPOINTS_N,0.9854,0.2487,0.5275,0.9847,0.5275
ROCPOINTS_N,0.9854,0.2487,0.5274,0.9847,0.5274
ROCPOINTS_N,0.9856,0.2487,0.5274,0.9846,0.5274
ROCPOINTS_N,0.9857,0.2469,0.5273,0.9848,0.5273
ROCPOINTS_N,0.9857,0.2469,0.5272,0.9848,0.5272
ROCPOINTS_N,0.9857,0.2469,0.5271,0.9847,0.5271
ROCPOINTS_N,0.9858,0.2469,0.5263,0.9847,0.5263
ROCPOINTS_N,0.9858,0.2451,0.5262,0.9848,0.5262
ROCPOINTS_N,0.9860,0.2451,0.5262,0.9848,0.5262
ROCPOINTS_N,0.9861,0.2451,0.5251,0.9848,0.5251
ROCPOINTS_N,0.9861,0.2451,0.5250,0.9848,0.5250
ROCPOINTS_N,0.9861,0.2451,0.5250,0.9848,0.5250
ROCPOINTS_N,0.9862,0.2451,0.5239,0.9848,0.5239
ROCPOINTS_N,0.9862,0.2451,0.5238,0.9848,0.5238
ROCPOINTS_N,0.9863,0.2434,0.5238,0.9849,0.5238
ROCPOINTS_N,0.9864,0.2434,0.5238,0.9849,0.5238
ROCPOINTS_N,0.9864,0.2434,0.5224,0.9848,0.5224
ROCPOINTS_N,0.9864,0.2434,0.5224,0.9848,0.5224
ROCPOINTS_N,0.9865,0.2434,0.5223,0.9848,0.5223
ROCPOINTS_N,0.9866,0.2434,0.5222,0.9848,0.5222
ROCPOINTS_N,0.9866,0.2434,0.5222,0.9848,0.5222
ROCPOINTS_N,0.9866,0.2434,0.5221,0.9848,0.5221
ROCPOINTS_N,0.9867,0.2434,0.5212,0.9848,0.5212
ROCPOINTS_N,0.9868,0.2134,0.4757,0.9854,0.4757
ROCPOINTS_N,0.9870,0.2134,0.4757,0.9854,0.4757
ROCPOINTS_N,0.9870,0.2134,0.4756,0.9854,0.4756
ROCPOINTS_N,0.9873,0.2134,0.4749,0.9854,0.4749
ROCPOINTS_N,0.9874,0.2134,0.4729,0.9853,0.4729
ROCPOINTS_N,0.9875,0.2134,0.4729,0.9853,0.4729
ROCPOINTS_N,0.9875,0.2134,0.4727,0.9853,0.4727
ROCPOINTS_N,0.9876,0.2134,0.4720,0.9853,0.4720
ROCPOINTS_N,0.9876,0.2134,0.4712,0.9852,0.4712
ROCPOINTS_N,0.9877,0.2134,0.4694,0.9852,0.4694
ROCPOINTS_N,0.9877,0.2134,0.4693,0.9852,0.4693
ROCPOINTS_N,0.9878,0.2134,0.4692,0.9852,0.4692
ROCPOINTS_N,0.9879,0.2134,0.4692,0.9852,0.4692
ROCPOINTS_N,0.9879,0.2134,0.4691,0.9852,0.4691
ROCPOINTS_N,0.9879,0.2134,0.4691,0.9852,0.4691
ROCPOINTS_N,0.9879,0.2134,0.4676,0.9851,0.4676
ROCPOINTS_N,0.9879,0.2134,0.4675,0.9851,0.4675
ROCPOINTS_N,0.9880,0.2134,0.4659,0.9851,0.4659
ROCPOINTS_N,0.9881,0.2134,0.4659,0.9851,0.4659
ROCPOINTS_N,0.9881,0.2134,0.4644,0.9850,0.4644
ROCPOINTS_N,0.9882,0.2134,0.4643,0.9850,0.4643
ROCPOINTS_N,0.9882,0.2134,0.4643,0.9850,0.4643
ROCPOINTS_N,0.9882,0.2134,0.4631,0.9850,0.4631
ROCPOINTS_N,0.9883,0.2134,0.4617,0.9849,0.4617
ROCPOINTS_N,0.9884,0.2134,0.4613,0.9849,0.4613
ROCPOINTS_N,0.9885,0.2134,0.4612,0.9849,0.4612
ROCPOINTS_N,0.9886,0.2134,0.4611,0.9849,0.4611
ROCPOINTS_N,0.9887,0.2134,0.4611,0.9849,0.4611
ROCPOINTS_N,0.9887,0.2134,0.4610,0.9849,0.4610
ROCPOINTS_N,0.9889,0.2134,0.4609,0.9849,0.4609
ROCPOINTS_N,0.9889,0.2134,0.4607,0.9849,0.4607
ROCPOINTS_N,0.9889,0.2134,0.4607,0.9849,0.4607
ROCPOINTS_N,0.9891,0.2134,0.4606,0.9849,0.4606
ROCPOINTS_N,0.9892,0.2134,0.4606,0.9849,0.4606
ROCPOINTS_N,0.9892,0.2116,0.4603,0.9850,0.4603
ROCPOINTS_N,0.9893,0.2116,0.4603,0.9850,0.4603
ROCPOINTS_N,0.9893,0.2116,0.4602,0.9850,0.4602
ROCPOINTS_N,0.9893,0.2116,0.4600,0.9850,0.4600
ROCPOINTS_N,0.9894,0.2116,0.4600,0.9850,0.4600
ROCPOINTS_N,0.9895,0.2116,0.4599,0.9850,0.4599
ROCPOINTS_N,0.9895,0.2116,0.4599,0.9850,0.4599
ROCPOINTS_N,0.9895,0.2116,0.4598,0.9850,0.4598
ROCPOINTS_N,0.9895,0.2116,0.4597,0.9850,0.4597
ROCPOINTS_N,0.9896,0.2116,0.4597,0.9850,0.4597
ROCPOINTS_N,0.9896,0.2116,0.4596,0.9850,0.4596
ROCPOINTS_N,0.9897,0.2116,0.4596,0.9850,0.4596
ROCPOINTS_N,0.9897,0.2116,0.4595,0.9850,0.4595
ROCPOINTS_N,0.9898,0.2116,0.4594,0.9850,0.4594
ROCPOINTS_N,0.9898,0.2116,0.4594,0.9850,0.4594
ROCPOINTS_N,0.9898,0.2116,0.4593,0.9850,0.4593
ROCPOINTS_N,0.9899,0.2116,0.4593,0.9850,0.4593
ROCPOINTS_N,0.9900,0.2116,0.4592,0.9850,0.4592
ROCPOINTS_N,0.9902,0.1799,0.4052,0.9855,0.4052
ROCPOINTS_N,0.9903,0.1799,0.4050,0.9855,0.4050
ROCPOINTS_N,0.9904,0.1799,0.4050,0.9855,0.4050
ROCPOINTS_N,0.9904,0.1799,0.4049,0.9855,0.4049
ROCPOINTS_N,0.9907,0.1799,0.4049,0.9855,0.4049
ROCPOINTS_N,0.9911,0.1799,0.4048,0.9855,0.4048
ROCPOINTS_N,0.9912,0.1799,0.4046,0.9855,0.4046
ROCPOINTS_N,0.9912,0.1799,0.4046,0.9855,0.4046
ROCPOINTS_N,0.9913,0.1799,0.4045,0.9855,0.4045
ROCPOINTS_N,0.9913,0.1799,0.4045,0.9855,0.4045
ROCPOINTS_N,0.9914,0.1799,0.4043,0.9855,0.4043
ROCPOINTS_N,0.9914,0.1799,0.4043,0.9855,0.4043
ROCPOINTS_N,0.9915,0.1799,0.4042,0.9855,0.4042
ROCPOINTS_N,0.9915,0.1799,0.4042,0.9855,0.4042
ROCPOINTS_N,0.9916,0.1799,0.4041,0.9855,0.4041
ROCPOINTS_N,0.9916,0.1799,0.4040,0.9855,0.4040
ROCPOINTS_N,0.9916,0.1799,0.4040,0.9855,0.4040
ROCPOINTS_N,0.9916,0.1781,0.4019,0.9856,0.4019
ROCPOINTS_N,0.9917,0.1781,0.4019,0.9856,0.4019
ROCPOINTS_N,0.9917,0.1781,0.4013,0.9855,0.4013
ROCPOINTS_N,0.9919,0.1764,0.3999,0.9856,0.3999
ROCPOINTS_N,0.9919,0.1764,0.3998,0.9856,0.3998
ROCPOINTS_N,0.9919,0.1764,0.3998,0.9856,0.3998
ROCPOINTS_N,0.9919,0.1764,0.3997,0.9856,0.3997
ROCPOINTS_N,0.9920,0.1764,0.3997,0.9856,0.3997
ROCPOINTS_N,0.9920,0.1764,0.3996,0.9856,0.3996
ROCPOINTS_N,0.9921,0.1764,0.3996,0.9856,0.3996
ROCPOINTS_N,0.9921,0.1764,0.3995,0.9856,0.3995
ROCPOINTS_N,0.9922,0.1764,0.3994,0.9856,0.3994
ROCPOINTS_N,0.9924,0.1764,0.3992,0.9856,0.3992
ROCPOINTS_N,0.9924,0.1764,0.3991,0.9856,0.3991
ROCPOINTS_N,0.9924,0.1764,0.3991,0.9856,0.3991
ROCPOINTS_N,0.9925,0.1746,0.3976,0.9857,0.3976
ROCPOINTS_N,0.9927,0.1746,0.3975,0.9857,0.3975
ROCPOINTS_N,0.9927,0.1746,0.3973,0.9857,0.3973
ROCPOINTS_N,0.9927,0.1746,0.3973,0.9857,0.3973
ROCPOINTS_N,0.9927,0.1746,0.3972,0.9857,0.3972
ROCPOINTS_N,0.9927,0.1746,0.3972,0.9857,0.3972
ROCPOINTS_N,0.9927,0.1746,0.3971,0.9857,0.3971
ROCPOINTS_N,0.9927,0.1746,0.3970,0.9857,0.3970
ROCPOINTS_N,0.9928,0.1746,0.3969,0.9857,0.3969
ROCPOINTS_N,0.9928,0.1746,0.3969,0.9857,0.3969
ROCPOINTS_N,0.9928,0.1746,0.3966,0.9857,0.3966
ROCPOINTS_N,0.9928,0.1746,0.3966,0.9857,0.3966
ROCPOINTS_N,0.9929,0.1746,0.3965,0.9857,0.3965
ROCPOINTS_N,0.9929,0.1746,0.3963,0.9856,0.3963
ROCPOINTS_N,0.9929,0.1746,0.3963,0.9856,0.3963
ROCPOINTS_N,0.9930,0.1746,0.3962,0.9856,0.3962
ROCPOINTS_N,0.9930,0.1728,0.3951,0.9857,0.3951
ROCPOINTS_N,0.9931,0.1728,0.3950,0.9857,0.3950
ROCPOINTS_N,0.9931,0.1728,0.3950,0.9857,0.3950
ROCPOINTS_N,0.9931,0.1728,0.3949,0.9857,0.3949
ROCPOINTS_N,0.9932,0.1728,0.3948,0.9857,0.3948
ROCPOINTS_N,0.9932,0.1728,0.3948,0.9857,0.3948
ROCPOINTS_N,0.9932,0.1728,0.3947,0.9857,0.3947
ROCPOINTS_N,0.9932,0.1728,0.3947,0.9857,0.3947
ROCPOINTS_N,0.9933,0.1728,0.3946,0.9857,0.3946
ROCPOINTS_N,0.9933,0.1728,0.3945,0.9857,0.3945
ROCPOINTS_N,0.9933,0.1728,0.3945,0.9857,0.3945
ROCPOINTS_N,0.9933,0.1728,0.3944,0.9857,0.3944
ROCPOINTS_N,0.9933,0.1728,0.3944,0.9857,0.3944
ROCPOINTS_N,0.9933,0.1728,0.3943,0.9857,0.3943
ROCPOINTS_N,0.9934,0.1376,0.3284,0.9863,0.3284
ROCPOINTS_N,0.9936,0.1376,0.3283,0.9863,0.3283
ROCPOINTS_N,0.9937,0.1358,0.3272,0.9865,0.3272
ROCPOINTS_N,0.9938,0.1358,0.3272,0.9865,0.3272
ROCPOINTS_N,0.9939,0.1358,0.3271,0.9865,0.3271
ROCPOINTS_N,0.9939,0.1358,0.3271,0.9865,0.3271
ROCPOINTS_N,0.9941,0.1358,0.3270,0.9865,0.3270
ROCPOINTS_N,0.9942,0.1358,0.3268,0.9864,0.3268
ROCPOINTS_N,0.9943,0.1358,0.3268,0.9864,0.3268
ROCPOINTS_N,0.9943,0.1358,0.3267,0.9864,0.3267
ROCPOINTS_N,0.9944,0.1358,0.3267,0.9864,0.3267
ROCPOINTS_N,0.9944,0.1358,0.3266,0.9864,0.3266
ROCPOINTS_N,0.9945,0.1358,0.3265,0.9864,0.3265
ROCPOINTS_N,0.9946,0.1358,0.3265,0.9864,0.3265
ROCPOINTS_N,0.9946,0.1358,0.3264,0.9864,0.3264
ROCPOINTS_N,0.9948,0.1358,0.3264,0.9864,0.3264
ROCPOINTS_N,0.9948,0.1358,0.3263,0.9864,0.3263
ROCPOINTS_N,0.9948,0.1358,0.3263,0.9864,0.3263
ROCPOINTS_N,0.9949,0.1358,0.3262,0.9864,0.3262
ROCPOINTS_N,0.9950,0.1358,0.3261,0.9864,0.3261
ROCPOINTS_N,0.9951,0.1358,0.3259,0.9864,0.3259
ROCPOINTS_N,0.9951,0.1358,0.3258,0.9864,0.3258
ROCPOINTS_N,0.9951,0.1358,0.3258,0.9864,0.3258
ROCPOINTS_N,0.9953,0.1358,0.3257,0.9864,0.3257
ROCPOINTS_N,0.9953,0.1358,0.3257,0.9864,0.3257
ROCPOINTS_N,0.9953,0.1358,0.3256,0.9864,0.3256
ROCPOINTS_N,0.9954,0.1358,0.3255,0.9864,0.3255
ROCPOINTS_N,0.9954,0.1358,0.3254,0.9864,0.3254
ROCPOINTS_N,0.9954,0.1358,0.3254,0.9864,0.3254
ROCPOINTS_N,0.9955,0.1358,0.3253,0.9864,0.3253
ROCPOINTS_N,0.9955,0.1358,0.3253,0.9864,0.3253
ROCPOINTS_N,0.9956,0.1358,0.3252,0.9864,0.3252
ROCPOINTS_N,0.9956,0.1358,0.3250,0.9864,0.3250
ROCPOINTS_N,0.9957,0.1358,0.3250,0.9864,0.3250
ROCPOINTS_N,0.9957,0.1358,0.3249,0.9864,0.3249
ROCPOINTS_N,0.9958,0.1358,0.3249,0.9864,0.3249
ROCPOINTS_N,0.9958,0.1358,0.3248,0.9864,0.3248
ROCPOINTS_N,0.9958,0.1358,0.3247,0.9864,0.3247
ROCPOINTS_N,0.9958,0.1358,0.3247,0.9864,0.3247
ROCPOINTS_N,0.9958,0.1358,0.3246,0.9864,0.3246
ROCPOINTS_N,0.9958,0.1358,0.3246,0.9864,0.3246
ROCPOINTS_N,0.9959,0.1358,0.3243,0.9863,0.3243
ROCPOINTS_N,0.9959,0.1358,0.3243,0.9863,0.3243
ROCPOINTS_N,0.9960,0.1358,0.3242,0.9863,0.3242
ROCPOINTS_N,0.9960,0.1358,0.3242,0.9863,0.3242
ROCPOINTS_N,0.9960,0.1358,0.3241,0.9863,0.3241
ROCPOINTS_N,0.9960,0.1358,0.3240,0.9863,0.3240
ROCPOINTS_N,0.9961,0.1358,0.3240,0.9863,0.3240
ROCPOINTS_N,0.9961,0.1358,0.3239,0.9863,0.3239
ROCPOINTS_N,0.9961,0.1358,0.3239,0.9863,0.3239
ROCPOINTS_N,0.9961,0.1358,0.3238,0.9863,0.3238
ROCPOINTS_N,0.9961,0.1358,0.3238,0.9863,0.3238
ROCPOINTS_N,0.9961,0.1358,0.3237,0.9863,0.3237
ROCPOINTS_N,0.9962,0.1358,0.3236,0.9863,0.3236
ROCPOINTS_N,0.9962,0.1358,0.3235,0.9863,0.3235
ROCPOINTS_N,0.9963,0.1358,0.3235,0.9863,0.3235
ROCPOINTS_N,0.9963,0.1358,0.3233,0.9863,0.3233
ROCPOINTS_N,0.9963,0.1358,0.3233,0.9863,0.3233
ROCPOINTS_N,0.9963,0.1358,0.3232,0.9863,0.3232
ROCPOINTS_N,0.9963,0.1358,0.3232,0.9863,0.3232
ROCPOINTS_N,0.9964,0.1358,0.3231,0.9863,0.3231
ROCPOINTS_N,0.9964,0.1358,0.3231,0.9863,0.3231
ROCPOINTS_N,0.9964,0.1358,0.3230,0.9863,0.3230
ROCPOINTS_N,0.9964,0.1358,0.3229,0.9863,0.3229
ROCPOINTS_N,0.9965,0.1358,0.3229,0.9863,0.3229
ROCPOINTS_N,0.9965,0.1358,0.3228,0.9863,0.3228
ROCPOINTS_N,0.9965,0.1358,0.3227,0.9863,0.3227
ROCPOINTS_N,0.9965,0.1358,0.3226,0.9863,0.3226
ROCPOINTS_N,0.9966,0.1358,0.3226,0.9863,0.3226
ROCPOINTS_N,0.9966,0.1358,0.3225,0.9863,0.3225
ROCPOINTS_N,0.9966,0.1358,0.3224,0.9863,0.3224
ROCPOINTS_N,0.9966,0.1358,0.3224,0.9863,0.3224
ROCPOINTS_N,0.9966,0.1358,0.3223,0.9863,0.3223
ROCPOINTS_N,0.9966,0.1358,0.3222,0.9863,0.3222
ROCPOINTS_N,0.9967,0.1358,0.3222,0.9863,0.3222
ROCPOINTS_N,0.9968,0.0847,0.2380,0.9884,0.2380
ROCPOINTS_N,0.9968,0.0847,0.2379,0.9884,0.2379
ROCPOINTS_N,0.9969,0.0847,0.2379,0.9884,0.2379
ROCPOINTS_N,0.9970,0.0847,0.2378,0.9884,0.2378
ROCPOINTS_N,0.9970,0.0847,0.2377,0.9884,0.2377
ROCPOINTS_N,0.9971,0.0847,0.2377,0.9884,0.2377
ROCPOINTS_N,0.9971,0.0847,0.2376,0.9884,0.2376
ROCPOINTS_N,0.9972,0.0847,0.2376,0.9884,0.2376
ROCPOINTS_N,0.9973,0.0847,0.2374,0.9883,0.2374
ROCPOINTS_N,0.9973,0.0847,0.2374,0.9883,0.2374
ROCPOINTS_N,0.9973,0.0847,0.2373,0.9883,0.2373
ROCPOINTS_N,0.9974,0.0847,0.2372,0.9883,0.2372
ROCPOINTS_N,0.9975,0.0847,0.2372,0.9883,0.2372
ROCPOINTS_N,0.9976,0.0847,0.2371,0.9883,0.2371
ROCPOINTS_N,0.9977,0.0847,0.2370,0.9883,0.2370
ROCPOINTS_N,0.9977,0.0847,0.2370,0.9883,0.2370
ROCPOINTS_N,0.9978,0.0847,0.2369,0.9883,0.2369
ROCPOINTS_N,0.9979,0.0847,0.2368,0.9883,0.2368
ROCPOINTS_N,0.9980,0.0847,0.2367,0.9883,0.2367
ROCPOINTS_N,0.9980,0.0847,0.2366,0.9883,0.2366
ROCPOINTS_N,0.9981,0.0847,0.2366,0.9883,0.2366
ROCPOINTS_N,0.9981,0.0847,0.2365,0.9883,0.2365
ROCPOINTS_N,0.9981,0.0847,0.2365,0.9883,0.2365
ROCPOINTS_N,0.9981,0.0829,0.2365,0.9885,0.2365
ROCPOINTS_N,0.9982,0.0829,0.2364,0.9885,0.2364
ROCPOINTS_N,0.9982,0.0829,0.2363,0.9885,0.2363
ROCPOINTS_N,0.9982,0.0829,0.2363,0.9885,0.2363
ROCPOINTS_N,0.9982,0.0829,0.2362,0.9885,0.2362
ROCPOINTS_N,0.9982,0.0829,0.2362,0.9885,0.2362
ROCPOINTS_N,0.9983,0.0829,0.2361,0.9885,0.2361
ROCPOINTS_N,0.9984,0.0829,0.2356,0.9885,0.2356
ROCPOINTS_N,0.9985,0.0829,0.2355,0.9885,0.2355
ROCPOINTS_N,0.9986,0.0829,0.2355,0.9885,0.2355
ROCPOINTS_N,0.9986,0.0829,0.2354,0.9885,0.2354
ROCPOINTS_N,0.9986,0.0829,0.2353,0.9885,0.2353
ROCPOINTS_N,0.9986,0.0829,0.2352,0.9885,0.2352
ROCPOINTS_N,0.9986,0.0829,0.2352,0.9885,0.2352
ROCPOINTS_N,0.9987,0.0829,0.2351,0.9885,0.2351
ROCPOINTS_N,0.9987,0.0829,0.2351,0.9885,0.2351
ROCPOINTS_N,0.9987,0.0829,0.2350,0.9885,0.2350
ROCPOINTS_N,0.9987,0.0829,0.2349,0.9885,0.2349
ROCPOINTS_N,0.9988,0.0829,0.2349,0.9885,0.2349
ROCPOINTS_N,0.9988,0.0829,0.2348,0.9885,0.2348
ROCPOINTS_N,0.9988,0.0829,0.2348,0.9885,0.2348
ROCPOINTS_N,0.9988,0.0829,0.2347,0.9885,0.2347
ROCPOINTS_N,0.9988,0.0829,0.2346,0.9885,0.2346
ROCPOINTS_N,0.9989,0.0811,0.2346,0.9887,0.2346
ROCPOINTS_N,0.9989,0.0811,0.2346,0.9887,0.2346
ROCPOINTS_N,0.9989,0.0811,0.2345,0.9887,0.2345
ROCPOINTS_N,0.9989,0.0811,0.2345,0.9887,0.2345
ROCPOINTS_N,0.9989,0.0794,0.2343,0.9889,0.2343
ROCPOINTS_N,0.9989,0.0794,0.2342,0.9889,0.2342
ROCPOINTS_N,0.9989,0.0794,0.2341,0.9889,0.2341
ROCPOINTS_N,0.9990,0.0794,0.2341,0.9889,0.2341
ROCPOINTS_N,0.9990,0.0794,0.2340,0.9889,0.2340
ROCPOINTS_N,0.9990,0.0794,0.2339,0.9889,0.2339
ROCPOINTS_N,0.9990,0.0794,0.2338,0.9889,0.2338
ROCPOINTS_N,0.9991,0.0794,0.2338,0.9889,0.2338
ROCPOINTS_N,0.9991,0.0794,0.2337,0.9889,0.2337
ROCPOINTS_N,0.9992,0.0776,0.2337,0.9891,0.2337
ROCPOINTS_N,0.9992,0.0776,0.2336,0.9891,0.2336
ROCPOINTS_N,0.9992,0.0776,0.2332,0.9891,0.2332
ROCPOINTS_N,0.9992,0.0776,0.2331,0.9891,0.2331
ROCPOINTS_N,0.9992,0.0776,0.2331,0.9891,0.2331
ROCPOINTS_N,0.9993,0.0776,0.2330,0.9891,0.2330
ROCPOINTS_N,0.9993,0.0776,0.2330,0.9891,0.2330
ROCPOINTS_N,0.9993,0.0776,0.2329,0.9891,0.2329
ROCPOINTS_N,0.9993,0.0776,0.2328,0.9891,0.2328
ROCPOINTS_N,0.9993,0.0776,0.2328,0.9891,0.2328
ROCPOINTS_N,0.9994,0.0776,0.2324,0.9891,0.2324
ROCPOINTS_N,0.9994,0.0776,0.2324,0.9891,0.2324
ROCPOINTS_N,0.9994,0.0776,0.2323,0.9891,0.2323
ROCPOINTS_N,0.9994,0.0776,0.2323,0.9891,0.2323
ROCPOINTS_N,0.9994,0.0776,0.2322,0.9891,0.2322
ROCPOINTS_N,0.9994,0.0776,0.2321,0.9891,0.2321
ROCPOINTS_N,0.9995,0.0776,0.2321,0.9891,0.2321
ROCPOINTS_N,0.9995,0.0776,0.2320,0.9891,0.2320
ROCPOINTS_N,0.9995,0.0776,0.2320,0.9891,0.2320
ROCPOINTS_N,0.9995,0.0776,0.2319,0.9891,0.2319
ROCPOINTS_N,0.9995,0.0776,0.2318,0.9891,0.2318
ROCPOINTS_N,0.9995,0.0776,0.2317,0.9890,0.2317
ROCPOINTS_N,0.9996,0.0776,0.2317,0.9890,0.2317
ROCPOINTS_N,0.9996,0.0776,0.2316,0.9890,0.2316
ROCPOINTS_N,0.9996,0.0776,0.2316,0.9890,0.2316
ROCPOINTS_N,0.9996,0.0776,0.2313,0.9890,0.2313
ROCPOINTS_N,0.9996,0.0776,0.2312,0.9890,0.2312
ROCPOINTS_N,0.9996,0.0776,0.2312,0.9890,0.2312
ROCPOINTS_N,0.9996,0.0776,0.2311,0.9890,0.2311
ROCPOINTS_N,0.9996,0.0776,0.2310,0.9890,0.2310
ROCPOINTS_N,0.9996,0.0776,0.2310,0.9890,0.2310
ROCPOINTS_N,0.9997,0.0776,0.2309,0.9890,0.2309
ROCPOINTS_N,0.9997,0.0776,0.2308,0.9890,0.2308
ROCPOINTS_N,0.9997,0.0776,0.2307,0.9890,0.2307
ROCPOINTS_N,0.9997,0.0776,0.2306,0.9890,0.2306
ROCPOINTS_N,0.9997,0.0776,0.2306,0.9890,0.2306
ROCPOINTS_N,0.9997,0.0776,0.2305,0.9890,0.2305
ROCPOINTS_N,0.9997,0.0776,0.2305,0.9890,0.2305
ROCPOINTS_N,0.9997,0.0776,0.2303,0.9890,0.2303
ROCPOINTS_N,0.9997,0.0776,0.2303,0.9890,0.2303
ROCPOINTS_N,0.9997,0.0776,0.2302,0.9890,0.2302
ROCPOINTS_N,0.9997,0.0776,0.2302,0.9890,0.2302
ROCPOINTS_N,0.9997,0.0776,0.2301,0.9890,0.2301
ROCPOINTS_N,0.9998,0.0776,0.2300,0.9890,0.2300
ROCPOINTS_N,0.9998,0.0776,0.2299,0.9890,0.2299
ROCPOINTS_N,0.9998,0.0776,0.2298,0.9890,0.2298
ROCPOINTS_N,0.9998,0.0776,0.2298,0.9890,0.2298
ROCPOINTS_N,0.9998,0.0776,0.2296,0.9890,0.2296
ROCPOINTS_N,0.9998,0.0776,0.2296,0.9889,0.2296
ROCPOINTS_N,0.9998,0.0776,0.2295,0.9889,0.2295
ROCPOINTS_N,0.9998,0.0776,0.2295,0.9889,0.2295
ROCPOINTS_N,0.9998,0.0776,0.2294,0.9889,0.2294
ROCPOINTS_N,0.9998,0.0776,0.2293,0.9889,0.2293
ROCPOINTS_N,0.9998,0.0776,0.2293,0.9889,0.2293
ROCPOINTS_N,0.9999,0.0776,0.2292,0.9889,0.2292
ROCPOINTS_N,0.9999,0.0776,0.2292,0.9889,0.2292
ROCPOINTS_N,0.9999,0.0776,0.2291,0.9889,0.2291
ROCPOINTS_N,0.9999,0.0776,0.2290,0.9889,0.2290
ROCPOINTS_N,0.9999,0.0776,0.2289,0.9889,0.2289
ROCPOINTS_N,0.9999,0.0776,0.2289,0.9889,0.2289
ROCPOINTS_N,0.9999,0.0776,0.2288,0.9889,0.2288
ROCPOINTS_N,0.9999,0.0776,0.2287,0.9889,0.2287
ROCPOINTS_N,0.9999,0.0776,0.2286,0.9889,0.2286
ROCPOINTS_N,0.9999,0.0776,0.2286,0.9889,0.2286
ROCPOINTS_N,0.9999,0.0776,0.2285,0.9889,0.2285
ROCPOINTS_N,0.9999,0.0776,0.2285,0.9889,0.2285
ROCPOINTS_N,0.9999,0.0776,0.2284,0.9889,0.2284
ROCPOINTS_N,0.9999,0.0776,0.2284,0.9889,0.2284
ROCPOINTS_N,0.9999,0.0776,0.2283,0.9889,0.2283
ROCPOINTS_N,0.9999,0.0776,0.2282,0.9889,0.2282
ROCPOINTS_N,1.0000,0.0776,0.2282,0.9889,0.2282
ROCPOINTS_N,1.0000,0.0776,0.2281,0.9889,0.2281
ROCPOINTS_N,1.0000,0.0776,0.2281,0.9889,0.2281
ROCPOINTS_N,1.0000,0.0776,0.2280,0.9889,0.2280
ROCPOINTS_N,1.0000,0.0776,0.2279,0.9889,0.2279
ROCPOINTS_N,1.0000,0.0776,0.2278,0.9889,0.2278
ROCPOINTS_N,1.0000,0.0758,0.2277,0.9891,0.2277
ROCPOINTS_N,1.0000,0.0758,0.2277,0.9891,0.2277
ROCPOINTS_N,1.0000,0.0000,0.0000,0.0000,0.0000
ROCPOINTS_O,0.0000,1.0000,1.0000,0.0237,1.0000
ROCPOINTS_O,0.0000,0.7039,0.8976,0.0300,0.8976
ROCPOINTS_O,0.0000,0.7038,0.8976,0.0300,0.8976
ROCPOINTS_O,0.0000,0.7037,0.8976,0.0300,0.8976
ROCPOINTS_O,0.0000,0.7037,0.8976,0.0300,0.8976
ROCPOINTS_O,0.0000,0.7036,0.8976,0.0300,0.8976
ROCPOINTS_O,0.0000,0.7036,0.8976,0.0300,0.8976
ROCPOINTS_O,0.0000,0.7035,0.8976,0.0301,0.8976
ROCPOINTS_O,0.0000,0.7034,0.8976,0.0301,0.8976
ROCPOINTS_O,0.0000,0.7033,0.8976,0.0301,0.8976
ROCPOINTS_O,0.0000,0.7033,0.8976,0.0301,0.8976
ROCPOINTS_O,0.0000,0.7032,0.8976,0.0301,0.8976
ROCPOINTS_O,0.0000,0.7032,0.8976,0.0301,0.8976
ROCPOINTS_O,0.0000,0.7031,0.8976,0.0301,0.8976
ROCPOINTS_O,0.0000,0.7031,0.8976,0.0301,0.8976
ROCPOINTS_O,0.0001,0.7030,0.8976,0.0301,0.8976
ROCPOINTS_O,0.0001,0.7029,0.8976,0.0301,0.8976
ROCPOINTS_O,0.0001,0.7028,0.8976,0.0301,0.8976
ROCPOINTS_O,0.0001,0.7028,0.8976,0.0301,0.8976
ROCPOINTS_O,0.0001,0.7027,0.8976,0.0301,0.8976
ROCPOINTS_O,0.0001,0.7026,0.8976,0.0301,0.8976
ROCPOINTS_O,0.0002,0.7026,0.8976,0.0301,0.8976
ROCPOINTS_O,0.0002,0.7025,0.8976,0.0301,0.8976
ROCPOINTS_O,0.0002,0.7025,0.8976,0.0301,0.8976
ROCPOINTS_O,0.0002,0.7024,0.8976,0.0301,0.8976
ROCPOINTS_O,0.0002,0.7023,0.8976,0.0301,0.8976
ROCPOINTS_O,0.0002,0.7022,0.8976,0.0301,0.8976
ROCPOINTS_O,0.0002,0.7022,0.8976,0.0301,0.8976
ROCPOINTS_O,0.0002,0.7021,0.8976,0.0301,0.8976
ROCPOINTS_O,0.0002,0.7021,0.8976,0.0301,0.8976
ROCPOINTS_O,0.0002,0.7020,0.8976,0.0301,0.8976
ROCPOINTS_O,0.0002,0.7020,0.8976,0.0301,0.8976
ROCPOINTS_O,0.0002,0.7018,0.8976,0.0301,0.8976
ROCPOINTS_O,0.0002,0.7017,0.8976,0.0301,0.8976
ROCPOINTS_O,0.0003,0.7016,0.8976,0.0301,0.8976
ROCPOINTS_O,0.0003,0.7015,0.8976,0.0301,0.8976
ROCPOINTS_O,0.0003,0.7015,0.8976,0.0301,0.8976
ROCPOINTS_O,0.0003,0.7014,0.8976,0.0301,0.8976
ROCPOINTS_O,0.0003,0.7014,0.8976,0.0301,0.8976
ROCPOINTS_O,0.0003,0.7013,0.8976,0.0301,0.8976
ROCPOINTS_O,0.0004,0.7013,0.8976,0.0301,0.8976
ROCPOINTS_O,0.0004,0.7012,0.8976,0.0301,0.8976
ROCPOINTS_O,0.0004,0.7011,0.8976,0.0302,0.8976
ROCPOINTS_O,0.0004,0.7011,0.8976,0.0302,0.8976
ROCPOINTS_O,0.0004,0.7010,0.8976,0.0302,0.8976
ROCPOINTS_O,0.0004,0.7010,0.8976,0.0302,0.8976
ROCPOINTS_O,0.0005,0.7009,0.8976,0.0302,0.8976
ROCPOINTS_O,0.0006,0.7008,0.8976,0.0302,0.8976
ROCPOINTS_O,0.0006,0.7007,0.8976,0.0302,0.8976
ROCPOINTS_O,0.0006,0.7007,0.8976,0.0302,0.8976
ROCPOINTS_O,0.0006,0.7006,0.8976,0.0302,0.8976
ROCPOINTS_O,0.0006,0.7006,0.8976,0.0302,0.8976
ROCPOINTS_O,0.0006,0.7005,0.8976,0.0302,0.8976
ROCPOINTS_O,0.0006,0.7005,0.8976,0.0302,0.8976
ROCPOINTS_O,0.0007,0.7004,0.8976,0.0302,0.8976
ROCPOINTS_O,0.0007,0.7000,0.8976,0.0302,0.8976
ROCPOINTS_O,0.0007,0.6999,0.8976,0.0302,0.8976
ROCPOINTS_O,0.0007,0.6999,0.8976,0.0302,0.8976
ROCPOINTS_O,0.0008,0.6998,0.8976,0.0302,0.8976
ROCPOINTS_O,0.0008,0.6998,0.8976,0.0302,0.8976
ROCPOINTS_O,0.0008,0.6997,0.8976,0.0302,0.8976
ROCPOINTS_O,0.0009,0.6994,0.8976,0.0302,0.8976
ROCPOINTS_O,0.0009,0.6993,0.8976,0.0302,0.8976
ROCPOINTS_O,0.0009,0.6992,0.8976,0.0302,0.8976
ROCPOINTS_O,0.0009,0.6992,0.8976,0.0302,0.8976
ROCPOINTS_O,0.0010,0.6991,0.8976,0.0302,0.8976
ROCPOINTS_O,0.0010,0.6990,0.8976,0.0302,0.8976
ROCPOINTS_O,0.0010,0.6989,0.8976,0.0302,0.8976
ROCPOINTS_O,0.0011,0.6989,0.8976,0.0302,0.8976
ROCPOINTS_O,0.0011,0.6988,0.8976,0.0302,0.8976
ROCPOINTS_O,0.0011,0.6987,0.8976,0.0303,0.8976
ROCPOINTS_O,0.0011,0.6985,0.8976,0.0303,0.8976
ROCPOINTS_O,0.0011,0.6984,0.8976,0.0303,0.8976
ROCPOINTS_O,0.0012,0.6984,0.8952,0.0302,0.8952
ROCPOINTS_O,0.0012,0.6983,0.8952,0.0302,0.8952
ROCPOINTS_O,0.0012,0.6983,0.8952,0.0302,0.8952
ROCPOINTS_O,0.0012,0.6982,0.8952,0.0302,0.8952
ROCPOINTS_O,0.0013,0.6981,0.8952,0.0302,0.8952
ROCPOINTS_O,0.0013,0.6981,0.8952,0.0302,0.8952
ROCPOINTS_O,0.0013,0.6980,0.8952,0.0302,0.8952
ROCPOINTS_O,0.0013,0.6980,0.8952,0.0302,0.8952
ROCPOINTS_O,0.0013,0.6977,0.8952,0.0302,0.8952
ROCPOINTS_O,0.0014,0.6977,0.8952,0.0302,0.8952
ROCPOINTS_O,0.0014,0.6976,0.8952,0.0302,0.8952
ROCPOINTS_O,0.0015,0.6975,0.8952,0.0302,0.8952
ROCPOINTS_O,0.0017,0.6974,0.8952,0.0302,0.8952
ROCPOINTS_O,0.0017,0.6970,0.8952,0.0302,0.8952
ROCPOINTS_O,0.0018,0.6969,0.8952,0.0302,0.8952
ROCPOINTS_O,0.0018,0.6969,0.8952,0.0303,0.8952
ROCPOINTS_O,0.0018,0.6968,0.8952,0.0303,0.8952
ROCPOINTS_O,0.0018,0.6968,0.8952,0.0303,0.8952
ROCPOINTS_O,0.0019,0.6967,0.8952,0.0303,0.8952
ROCPOINTS_O,0.0019,0.6967,0.8929,0.0302,0.8929
ROCPOINTS_O,0.0019,0.6966,0.8929,0.0302,0.8929
ROCPOINTS_O,0.0019,0.6966,0.8929,0.0302,0.8929
ROCPOINTS_O,0.0019,0.6965,0.8929,0.0302,0.8929
ROCPOINTS_O,0.0019,0.6965,0.8929,0.0302,0.8929
ROCPOINTS_O,0.0020,0.6964,0.8929,0.0302,0.8929
ROCPOINTS_O,0.0020,0.6963,0.8929,0.0302,0.8929
ROCPOINTS_O,0.0021,0.6962,0.8929,0.0302,0.8929
ROCPOINTS_O,0.0021,0.6962,0.8929,0.0302,0.8929
ROCPOINTS_O,0.0021,0.6961,0.8929,0.0302,0.8929
ROCPOINTS_O,0.0022,0.6961,0.8929,0.0302,0.8929
ROCPOINTS_O,0.0023,0.6959,0.8929,0.0302,0.8929
ROCPOINTS_O,0.0023,0.6958,0.8929,0.0302,0.8929
ROCPOINTS_O,0.0023,0.6957,0.8929,0.0302,0.8929
ROCPOINTS_O,0.0023,0.6956,0.8929,0.0302,0.8929
ROCPOINTS_O,0.0024,0.6955,0.8929,0.0302,0.8929
ROCPOINTS_O,0.0026,0.6955,0.8929,0.0302,0.8929
ROCPOINTS_O,0.0026,0.6954,0.8929,0.0302,0.8929
ROCPOINTS_O,0.0027,0.6954,0.8929,0.0302,0.8929
ROCPOINTS_O,0.0028,0.6953,0.8929,0.0302,0.8929
ROCPOINTS_O,0.0029,0.6952,0.8929,0.0302,0.8929
ROCPOINTS_O,0.0029,0.6952,0.8929,0.0302,0.8929
ROCPOINTS_O,0.0030,0.6951,0.8929,0.0302,0.8929
ROCPOINTS_O,0.0031,0.6951,0.8929,0.0302,0.8929
ROCPOINTS_O,0.0032,0.6950,0.8929,0.0303,0.8929
ROCPOINTS_O,0.0033,0.6950,0.8929,0.0303,0.8929
ROCPOINTS_O,0.0033,0.6948,0.8929,0.0303,0.8929
ROCPOINTS_O,0.0033,0.5868,0.8405,0.0336,0.8405
ROCPOINTS_O,0.0033,0.5867,0.8405,0.0336,0.8405
ROCPOINTS_O,0.0034,0.5867,0.8405,0.0336,0.8405
ROCPOINTS_O,0.0034,0.5866,0.8405,0.0336,0.8405
ROCPOINTS_O,0.0034,0.5866,0.8405,0.0336,0.8405
ROCPOINTS_O,0.0034,0.5865,0.8405,0.0336,0.8405
ROCPOINTS_O,0.0034,0.5864,0.8405,0.0336,0.8405
ROCPOINTS_O,0.0034,0.5864,0.8405,0.0336,0.8405
ROCPOINTS_O,0.0034,0.5863,0.8405,0.0336,0.8405
ROCPOINTS_O,0.0035,0.5863,0.8405,0.0336,0.8405
ROCPOINTS_O,0.0035,0.5862,0.8405,0.0336,0.8405
ROCPOINTS_O,0.0035,0.5861,0.8405,0.0336,0.8405
ROCPOINTS_O,0.0035,0.5861,0.8405,0.0337,0.8405
ROCPOINTS_O,0.0035,0.5860,0.8405,0.0337,0.8405
ROCPOINTS_O,0.0036,0.5860,0.8405,0.0337,0.8405
ROCPOINTS_O,0.0037,0.5845,0.8405,0.0337,0.8405
ROCPOINTS_O,0.0037,0.5845,0.8405,0.0337,0.8405
ROCPOINTS_O,0.0037,0.5844,0.8405,0.0337,0.8405
ROCPOINTS_O,0.0037,0.5844,0.8405,0.0337,0.8405
ROCPOINTS_O,0.0037,0.5843,0.8405,0.0338,0.8405
ROCPOINTS_O,0.0037,0.5829,0.8405,0.0338,0.8405
ROCPOINTS_O,0.0038,0.5828,0.8405,0.0338,0.8405
ROCPOINTS_O,0.0039,0.5827,0.8405,0.0338,0.8405
ROCPOINTS_O,0.0039,0.5827,0.8405,0.0338,0.8405
ROCPOINTS_O,0.0039,0.5826,0.8405,0.0338,0.8405
ROCPOINTS_O,0.0039,0.5810,0.8405,0.0339,0.8405
ROCPOINTS_O,0.0039,0.5809,0.8405,0.0339,0.8405
ROCPOINTS_O,0.0039,0.5809,0.8405,0.0339,0.8405
ROCPOINTS_O,0.0039,0.5808,0.8405,0.0339,0.8405
ROCPOINTS_O,0.0040,0.5796,0.8405,0.0340,0.8405
ROCPOINTS_O,0.0040,0.5782,0.8405,0.0341,0.8405
ROCPOINTS_O,0.0041,0.5779,0.8405,0.0341,0.8405
ROCPOINTS_O,0.0041,0.5779,0.8405,0.0341,0.8405
ROCPOINTS_O,0.0042,0.5760,0.8405,0.0342,0.8405
ROCPOINTS_O,0.0042,0.5759,0.8405,0.0342,0.8405
ROCPOINTS_O,0.0043,0.5738,0.8405,0.0343,0.8405
ROCPOINTS_O,0.0044,0.5737,0.8405,0.0344,0.8405
ROCPOINTS_O,0.0044,0.5723,0.8405,0.0344,0.8405
ROCPOINTS_O,0.0044,0.5703,0.8405,0.0346,0.8405
ROCPOINTS_O,0.0044,0.5702,0.8405,0.0346,0.8405
ROCPOINTS_O,0.0044,0.5702,0.8405,0.0346,0.8405
ROCPOINTS_O,0.0044,0.5700,0.8381,0.0345,0.8381
ROCPOINTS_O,0.0045,0.5698,0.8381,0.0345,0.8381
ROCPOINTS_O,0.0046,0.5698,0.8381,0.0345,0.8381
ROCPOINTS_O,0.0046,0.5697,0.8381,0.0345,0.8381
ROCPOINTS_O,0.0046,0.5697,0.8381,0.0345,0.8381
ROCPOINTS_O,0.0047,0.5696,0.8381,0.0345,0.8381
ROCPOINTS_O,0.0048,0.5696,0.8381,0.0345,0.8381
ROCPOINTS_O,0.0049,0.5695,0.8381,0.0345,0.8381
ROCPOINTS_O,0.0049,0.5694,0.8381,0.0345,0.8381
ROCPOINTS_O,0.0049,0.5694,0.8381,0.0345,0.8381
ROCPOINTS_O,0.0050,0.5693,0.8381,0.0345,0.8381
ROCPOINTS_O,0.0054,0.5689,0.8381,0.0345,0.8381
ROCPOINTS_O,0.0055,0.5688,0.8381,0.0345,0.8381
ROCPOINTS_O,0.0056,0.5687,0.8381,0.0345,0.8381
ROCPOINTS_O,0.0056,0.5687,0.8381,0.0346,0.8381
ROCPOINTS_O,0.0057,0.5686,0.8381,0.0346,0.8381
ROCPOINTS_O,0.0057,0.5686,0.8381,0.0346,0.8381
ROCPOINTS_O,0.0058,0.5685,0.8381,0.0346,0.8381
ROCPOINTS_O,0.0058,0.5678,0.8381,0.0346,0.8381
ROCPOINTS_O,0.0058,0.5677,0.8381,0.0346,0.8381
ROCPOINTS_O,0.0058,0.5676,0.8381,0.0346,0.8381
ROCPOINTS_O,0.0060,0.5676,0.8381,0.0346,0.8381
ROCPOINTS_O,0.0060,0.5675,0.8381,0.0346,0.8381
ROCPOINTS_O,0.0061,0.5675,0.8381,0.0346,0.8381
ROCPOINTS_O,0.0061,0.5674,0.8381,0.0346,0.8381
ROCPOINTS_O,0.0061,0.5674,0.8381,0.0346,0.8381
ROCPOINTS_O,0.0062,0.5673,0.8381,0.0346,0.8381
ROCPOINTS_O,0.0062,0.5672,0.8381,0.0346,0.8381
ROCPOINTS_O,0.0063,0.5661,0.8381,0.0347,0.8381
ROCPOINTS_O,0.0063,0.5661,0.8381,0.0347,0.8381
ROCPOINTS_O,0.0064,0.5660,0.8381,0.0347,0.8381
ROCPOINTS_O,0.0065,0.5653,0.8381,0.0348,0.8381
ROCPOINTS_O,0.0066,0.5646,0.8381,0.0348,0.8381
ROCPOINTS_O,0.0066,0.5645,0.8381,0.0348,0.8381
ROCPOINTS_O,0.0067,0.5636,0.8381,0.0349,0.8381
ROCPOINTS_O,0.0067,0.5635,0.8381,0.0349,0.8381
ROCPOINTS_O,0.0067,0.5632,0.8381,0.0349,0.8381
ROCPOINTS_O,0.0067,0.4868,0.7976,0.0383,0.7976
ROCPOINTS_O,0.0067,0.4866,0.7976,0.0383,0.7976
ROCPOINTS_O,0.0067,0.4866,0.7976,0.0383,0.7976
ROCPOINTS_O,0.0067,0.4865,0.7976,0.0383,0.7976
ROCPOINTS_O,0.0067,0.4857,0.7976,0.0383,0.7976
ROCPOINTS_O,0.0068,0.4857,0.7976,0.0384,0.7976
ROCPOINTS_O,0.0068,0.4856,0.7976,0.0384,0.7976
ROCPOINTS_O,0.0069,0.4855,0.7976,0.0384,0.7976
ROCPOINTS_O,0.0069,0.4855,0.7976,0.0384,0.7976
ROCPOINTS_O,0.0069,0.4854,0.7976,0.0384,0.7976
ROCPOINTS_O,0.0069,0.4841,0.7976,0.0385,0.7976
ROCPOINTS_O,0.0070,0.4840,0.7976,0.0385,0.7976
ROCPOINTS_O,0.0070,0.4840,0.7976,0.0385,0.7976
ROCPOINTS_O,0.0071,0.4828,0.7976,0.0386,0.7976
ROCPOINTS_O,0.0072,0.4826,0.7976,0.0386,0.7976
ROCPOINTS_O,0.0072,0.4825,0.7976,0.0386,0.7976
ROCPOINTS_O,0.0073,0.4824,0.7976,0.0386,0.7976
ROCPOINTS_O,0.0073,0.4824,0.7976,0.0386,0.7976
ROCPOINTS_O,0.0073,0.4823,0.7976,0.0386,0.7976
ROCPOINTS_O,0.0073,0.4823,0.7976,0.0386,0.7976
ROCPOINTS_O,0.0073,0.4822,0.7976,0.0386,0.7976
ROCPOINTS_O,0.0073,0.4821,0.7976,0.0386,0.7976
ROCPOINTS_O,0.0073,0.4811,0.7976,0.0387,0.7976
ROCPOINTS_O,0.0075,0.4810,0.7976,0.0387,0.7976
ROCPOINTS_O,0.0077,0.4810,0.7976,0.0387,0.7976
ROCPOINTS_O,0.0078,0.4809,0.7976,0.0387,0.7976
ROCPOINTS_O,0.0078,0.4809,0.7976,0.0387,0.7976
ROCPOINTS_O,0.0080,0.4808,0.7976,0.0387,0.7976
ROCPOINTS_O,0.0080,0.4807,0.7976,0.0387,0.7976
ROCPOINTS_O,0.0081,0.4807,0.7976,0.0387,0.7976
ROCPOINTS_O,0.0081,0.4806,0.7976,0.0387,0.7976
ROCPOINTS_O,0.0081,0.4806,0.7976,0.0387,0.7976
ROCPOINTS_O,0.0083,0.4805,0.7976,0.0387,0.7976
ROCPOINTS_O,0.0084,0.4802,0.7952,0.0387,0.7952
ROCPOINTS_O,0.0085,0.4801,0.7952,0.0387,0.7952
ROCPOINTS_O,0.0086,0.4801,0.7952,0.0387,0.7952
ROCPOINTS_O,0.0086,0.4800,0.7952,0.0387,0.7952
ROCPOINTS_O,0.0086,0.4799,0.7952,0.0387,0.7952
ROCPOINTS_O,0.0087,0.4799,0.7952,0.0387,0.7952
ROCPOINTS_O,0.0087,0.4798,0.7952,0.0387,0.7952
ROCPOINTS_O,0.0088,0.4798,0.7952,0.0387,0.7952
ROCPOINTS_O,0.0088,0.4797,0.7952,0.0387,0.7952
ROCPOINTS_O,0.0088,0.4796,0.7952,0.0387,0.7952
ROCPOINTS_O,0.0088,0.4796,0.7952,0.0387,0.7952
ROCPOINTS_O,0.0092,0.4795,0.7952,0.0387,0.7952
ROCPOINTS_O,0.0094,0.4794,0.7952,0.0387,0.7952
ROCPOINTS_O,0.0096,0.4794,0.7952,0.0387,0.7952
ROCPOINTS_O,0.0097,0.4793,0.7952,0.0387,0.7952
ROCPOINTS_O,0.0098,0.4792,0.7952,0.0387,0.7952
ROCPOINTS_O,0.0100,0.4791,0.7952,0.0387,0.7952
ROCPOINTS_O,0.0100,0.4791,0.7952,0.0387,0.7952
ROCPOINTS_O,0.0100,0.4228,0.7643,0.0420,0.7643
ROCPOINTS_O,0.0102,0.4228,0.7643,0.0421,0.7643
ROCPOINTS_O,0.0102,0.4227,0.7643,0.0421,0.7643
ROCPOINTS_O,0.0105,0.4226,0.7643,0.0421,0.7643
ROCPOINTS_O,0.0105,0.4226,0.7643,0.0421,0.7643
ROCPOINTS_O,0.0106,0.4225,0.7643,0.0421,0.7643
ROCPOINTS_O,0.0106,0.4225,0.7643,0.0421,0.7643
ROCPOINTS_O,0.0107,0.4224,0.7643,0.0421,0.7643
ROCPOINTS_O,0.0107,0.4223,0.7643,0.0421,0.7643
ROCPOINTS_O,0.0108,0.4222,0.7643,0.0421,0.7643
ROCPOINTS_O,0.0108,0.4222,0.7643,0.0421,0.7643
ROCPOINTS_O,0.0108,0.4221,0.7643,0.0421,0.7643
ROCPOINTS_O,0.0109,0.4220,0.7595,0.0419,0.7595
ROCPOINTS_O,0.0109,0.4219,0.7595,0.0419,0.7595
ROCPOINTS_O,0.0111,0.4219,0.7595,0.0419,0.7595
ROCPOINTS_O,0.0114,0.4217,0.7595,0.0419,0.7595
ROCPOINTS_O,0.0117,0.4217,0.7595,0.0419,0.7595
ROCPOINTS_O,0.0118,0.4213,0.7595,0.0419,0.7595
ROCPOINTS_O,0.0119,0.4212,0.7595,0.0420,0.7595
ROCPOINTS_O,0.0120,0.4211,0.7595,0.0420,0.7595
ROCPOINTS_O,0.0121,0.4210,0.7595,0.0420,0.7595
ROCPOINTS_O,0.0121,0.4210,0.7595,0.0420,0.7595
ROCPOINTS_O,0.0122,0.4209,0.7595,0.0420,0.7595
ROCPOINTS_O,0.0125,0.4208,0.7595,0.0420,0.7595
ROCPOINTS_O,0.0125,0.4207,0.7595,0.0420,0.7595
ROCPOINTS_O,0.0128,0.4207,0.7595,0.0420,0.7595
ROCPOINTS_O,0.0129,0.4206,0.7595,0.0420,0.7595
ROCPOINTS_O,0.0129,0.4206,0.7595,0.0420,0.7595
ROCPOINTS_O,0.0132,0.4205,0.7595,0.0420,0.7595
ROCPOINTS_O,0.0133,0.4204,0.7595,0.0420,0.7595
ROCPOINTS_O,0.0133,0.4204,0.7595,0.0420,0.7595
ROCPOINTS_O,0.0133,0.3716,0.6976,0.0436,0.6976
ROCPOINTS_O,0.0134,0.3715,0.6976,0.0436,0.6976
ROCPOINTS_O,0.0136,0.3714,0.6976,0.0436,0.6976
ROCPOINTS_O,0.0139,0.3714,0.6976,0.0436,0.6976
ROCPOINTS_O,0.0139,0.3713,0.6976,0.0436,0.6976
ROCPOINTS_O,0.0139,0.3712,0.6976,0.0436,0.6976
ROCPOINTS_O,0.0139,0.3712,0.6976,0.0436,0.6976
ROCPOINTS_O,0.0142,0.3711,0.6976,0.0437,0.6976
ROCPOINTS_O,0.0143,0.3710,0.6976,0.0437,0.6976
ROCPOINTS_O,0.0144,0.3709,0.6976,0.0437,0.6976
ROCPOINTS_O,0.0144,0.3708,0.6976,0.0437,0.6976
ROCPOINTS_O,0.0144,0.3708,0.6976,0.0437,0.6976
ROCPOINTS_O,0.0146,0.3707,0.6976,0.0437,0.6976
ROCPOINTS_O,0.0149,0.3707,0.6976,0.0437,0.6976
ROCPOINTS_O,0.0150,0.3706,0.6976,0.0437,0.6976
ROCPOINTS_O,0.0156,0.3703,0.6976,0.0437,0.6976
ROCPOINTS_O,0.0158,0.3703,0.6976,0.0438,0.6976
ROCPOINTS_O,0.0159,0.3701,0.6976,0.0438,0.6976
ROCPOINTS_O,0.0161,0.3701,0.6976,0.0438,0.6976
ROCPOINTS_O,0.0165,0.3700,0.6976,0.0438,0.6976
ROCPOINTS_O,0.0166,0.3700,0.6976,0.0438,0.6976
ROCPOINTS_O,0.0166,0.3699,0.6976,0.0438,0.6976
ROCPOINTS_O,0.0167,0.3699,0.6976,0.0438,0.6976
ROCPOINTS_O,0.0167,0.3698,0.6976,0.0438,0.6976
ROCPOINTS_O,0.0169,0.3278,0.6524,0.0461,0.6524
ROCPOINTS_O,0.0170,0.3277,0.6524,0.0461,0.6524
ROCPOINTS_O,0.0171,0.3276,0.6524,0.0461,0.6524
ROCPOINTS_O,0.0173,0.3276,0.6524,0.0461,0.6524
ROCPOINTS_O,0.0173,0.3275,0.6524,0.0461,0.6524
ROCPOINTS_O,0.0175,0.3275,0.6524,0.0461,0.6524
ROCPOINTS_O,0.0178,0.3274,0.6524,0.0462,0.6524
ROCPOINTS_O,0.0178,0.3274,0.6524,0.0462,0.6524
ROCPOINTS_O,0.0178,0.3273,0.6524,0.0462,0.6524
ROCPOINTS_O,0.0183,0.3272,0.6524,0.0462,0.6524
ROCPOINTS_O,0.0187,0.3271,0.6524,0.0462,0.6524
ROCPOINTS_O,0.0187,0.3270,0.6524,0.0462,0.6524
ROCPOINTS_O,0.0189,0.3270,0.6524,0.0462,0.6524
ROCPOINTS_O,0.0189,0.3269,0.6524,0.0462,0.6524
ROCPOINTS_O,0.0192,0.3268,0.6524,0.0462,0.6524
ROCPOINTS_O,0.0193,0.3268,0.6524,0.0462,0.6524
ROCPOINTS_O,0.0195,0.3267,0.6524,0.0462,0.6524
ROCPOINTS_O,0.0200,0.3267,0.6524,0.0463,0.6524
ROCPOINTS_O,0.0200,0.3266,0.6524,0.0463,0.6524
ROCPOINTS_O,0.0201,0.2904,0.6190,0.0492,0.6190
ROCPOINTS_O,0.0201,0.2903,0.6190,0.0492,0.6190
ROCPOINTS_O,0.0206,0.2902,0.6190,0.0492,0.6190
ROCPOINTS_O,0.0207,0.2902,0.6190,0.0493,0.6190
ROCPOINTS_O,0.0208,0.2901,0.6190,0.0493,0.6190
ROCPOINTS_O,0.0208,0.2901,0.6190,0.0493,0.6190
ROCPOINTS_O,0.0211,0.2900,0.6190,0.0493,0.6190
ROCPOINTS_O,0.0211,0.2900,0.6190,0.0493,0.6190
ROCPOINTS_O,0.0212,0.2899,0.6190,0.0493,0.6190
ROCPOINTS_O,0.0213,0.2898,0.6190,0.0493,0.6190
ROCPOINTS_O,0.0215,0.2898,0.6190,0.0493,0.6190
ROCPOINTS_O,0.0217,0.2897,0.6190,0.0493,0.6190
ROCPOINTS_O,0.0219,0.2894,0.6167,0.0492,0.6167
ROCPOINTS_O,0.0219,0.2894,0.6167,0.0492,0.6167
ROCPOINTS_O,0.0222,0.2893,0.6167,0.0492,0.6167
ROCPOINTS_O,0.0222,0.2893,0.6167,0.0492,0.6167
ROCPOINTS_O,0.0224,0.2891,0.6167,0.0492,0.6167
ROCPOINTS_O,0.0225,0.2891,0.6167,0.0492,0.6167
ROCPOINTS_O,0.0227,0.2890,0.6167,0.0493,0.6167
ROCPOINTS_O,0.0233,0.2889,0.6167,0.0493,0.6167
ROCPOINTS_O,0.0233,0.2889,0.6167,0.0493,0.6167
ROCPOINTS_O,0.0236,0.2598,0.6071,0.0537,0.6071
ROCPOINTS_O,0.0240,0.2598,0.6071,0.0537,0.6071
ROCPOINTS_O,0.0240,0.2597,0.6071,0.0537,0.6071
ROCPOINTS_O,0.0240,0.2596,0.6071,0.0537,0.6071
ROCPOINTS_O,0.0242,0.2595,0.6071,0.0538,0.6071
ROCPOINTS_O,0.0243,0.2595,0.6071,0.0538,0.6071
ROCPOINTS_O,0.0244,0.2594,0.6071,0.0538,0.6071
ROCPOINTS_O,0.0250,0.2594,0.6071,0.0538,0.6071
ROCPOINTS_O,0.0253,0.2591,0.6071,0.0538,0.6071
ROCPOINTS_O,0.0254,0.2590,0.6071,0.0539,0.6071
ROCPOINTS_O,0.0258,0.2590,0.6071,0.0539,0.6071
ROCPOINTS_O,0.0258,0.2588,0.6071,0.0539,0.6071
ROCPOINTS_O,0.0259,0.2587,0.6071,0.0539,0.6071
ROCPOINTS_O,0.0260,0.2586,0.6071,0.0539,0.6071
ROCPOINTS_O,0.0262,0.2586,0.6071,0.0539,0.6071
ROCPOINTS_O,0.0263,0.2585,0.6071,0.0540,0.6071
ROCPOINTS_O,0.0267,0.2584,0.6071,0.0540,0.6071
ROCPOINTS_O,0.0267,0.2325,0.5762,0.0568,0.5762
ROCPOINTS_O,0.0270,0.2324,0.5762,0.0568,0.5762
ROCPOINTS_O,0.0270,0.2324,0.5762,0.0568,0.5762
ROCPOINTS_O,0.0271,0.2323,0.5762,0.0568,0.5762
ROCPOINTS_O,0.0271,0.2321,0.5762,0.0568,0.5762
ROCPOINTS_O,0.0271,0.2320,0.5762,0.0569,0.5762
ROCPOINTS_O,0.0273,0.2320,0.5762,0.0569,0.5762
ROCPOINTS_O,0.0274,0.2317,0.5762,0.0569,0.5762
ROCPOINTS_O,0.0279,0.2317,0.5762,0.0570,0.5762
ROCPOINTS_O,0.0280,0.2316,0.5762,0.0570,0.5762
ROCPOINTS_O,0.0281,0.2316,0.5762,0.0570,0.5762
ROCPOINTS_O,0.0283,0.2315,0.5762,0.0570,0.5762
ROCPOINTS_O,0.0287,0.2314,0.5762,0.0570,0.5762
ROCPOINTS_O,0.0292,0.2313,0.5762,0.0570,0.5762
ROCPOINTS_O,0.0294,0.2310,0.5762,0.0571,0.5762
ROCPOINTS_O,0.0295,0.2309,0.5762,0.0571,0.5762
ROCPOINTS_O,0.0300,0.2308,0.5762,0.0572,0.5762
ROCPOINTS_O,0.0300,0.2083,0.5476,0.0600,0.5476
ROCPOINTS_O,0.0311,0.2082,0.5476,0.0600,0.5476
ROCPOINTS_O,0.0311,0.2081,0.5476,0.0601,0.5476
ROCPOINTS_O,0.0316,0.2081,0.5476,0.0601,0.5476
ROCPOINTS_O,0.0316,0.2079,0.5476,0.0601,0.5476
ROCPOINTS_O,0.0317,0.2078,0.5476,0.0601,0.5476
ROCPOINTS_O,0.0318,0.2077,0.5476,0.0602,0.5476
ROCPOINTS_O,0.0319,0.2074,0.5476,0.0602,0.5476
ROCPOINTS_O,0.0319,0.2074,0.5476,0.0603,0.5476
ROCPOINTS_O,0.0322,0.2073,0.5476,0.0603,0.5476
ROCPOINTS_O,0.0325,0.2070,0.5476,0.0604,0.5476
ROCPOINTS_O,0.0328,0.2069,0.5476,0.0604,0.5476
ROCPOINTS_O,0.0331,0.2069,0.5476,0.0604,0.5476
ROCPOINTS_O,0.0333,0.2068,0.5476,0.0604,0.5476
ROCPOINTS_O,0.0334,0.1883,0.5214,0.0630,0.5214
ROCPOINTS_O,0.0335,0.1883,0.5214,0.0630,0.5214
ROCPOINTS_O,0.0339,0.1882,0.5214,0.0630,0.5214
ROCPOINTS_O,0.0341,0.1881,0.5214,0.0631,0.5214
ROCPOINTS_O,0.0341,0.1881,0.5214,0.0631,0.5214
ROCPOINTS_O,0.0344,0.1880,0.5214,0.0631,0.5214
ROCPOINTS_O,0.0347,0.1880,0.5214,0.0631,0.5214
ROCPOINTS_O,0.0350,0.1879,0.5214,0.0631,0.5214
ROCPOINTS_O,0.0356,0.1878,0.5214,0.0632,0.5214
ROCPOINTS_O,0.0358,0.1877,0.5214,0.0632,0.5214
ROCPOINTS_O,0.0359,0.1877,0.5214,0.0632,0.5214
ROCPOINTS_O,0.0367,0.1876,0.5214,0.0632,0.5214
ROCPOINTS_O,0.0367,0.1876,0.5214,0.0632,0.5214
ROCPOINTS_O,0.0367,0.1699,0.4833,0.0646,0.4833
ROCPOINTS_O,0.0372,0.1698,0.4833,0.0646,0.4833
ROCPOINTS_O,0.0375,0.1698,0.4833,0.0647,0.4833
ROCPOINTS_O,0.0378,0.1697,0.4833,0.0647,0.4833
ROCPOINTS_O,0.0383,0.1696,0.4833,0.0647,0.4833
ROCPOINTS_O,0.0383,0.1696,0.4833,0.0647,0.4833
ROCPOINTS_O,0.0389,0.1695,0.4833,0.0648,0.4833
ROCPOINTS_O,0.0393,0.1694,0.4833,0.0648,0.4833
ROCPOINTS_O,0.0400,0.1693,0.4833,0.0648,0.4833
ROCPOINTS_O,0.0400,0.1693,0.4833,0.0648,0.4833
ROCPOINTS_O,0.0400,0.1529,0.4595,0.0680,0.4595
ROCPOINTS_O,0.0404,0.1528,0.4595,0.0681,0.4595
ROCPOINTS_O,0.0405,0.1528,0.4595,0.0681,0.4595
ROCPOINTS_O,0.0407,0.1527,0.4595,0.0681,0.4595
ROCPOINTS_O,0.0411,0.1526,0.4595,0.0681,0.4595
ROCPOINTS_O,0.0413,0.1525,0.4595,0.0682,0.4595
ROCPOINTS_O,0.0422,0.1525,0.4571,0.0678,0.4571
ROCPOINTS_O,0.0424,0.1525,0.4571,0.0679,0.4571
ROCPOINTS_O,0.0425,0.1524,0.4571,0.0679,0.4571
ROCPOINTS_O,0.0427,0.1523,0.4571,0.0679,0.4571
ROCPOINTS_O,0.0433,0.1523,0.4571,0.0679,0.4571
ROCPOINTS_O,0.0433,0.1377,0.4381,0.0717,0.4381
ROCPOINTS_O,0.0437,0.1376,0.4381,0.0718,0.4381
ROCPOINTS_O,0.0438,0.1375,0.4381,0.0718,0.4381
ROCPOINTS_O,0.0442,0.1375,0.4381,0.0718,0.4381
ROCPOINTS_O,0.0450,0.1374,0.4381,0.0718,0.4381
ROCPOINTS_O,0.0450,0.1374,0.4381,0.0719,0.4381
ROCPOINTS_O,0.0467,0.1373,0.4381,0.0719,0.4381
ROCPOINTS_O,0.0467,0.1373,0.4381,0.0719,0.4381
ROCPOINTS_O,0.0467,0.1247,0.4143,0.0746,0.4143
ROCPOINTS_O,0.0467,0.1247,0.4143,0.0747,0.4143
ROCPOINTS_O,0.0468,0.1246,0.4143,0.0747,0.4143
ROCPOINTS_O,0.0469,0.1245,0.4143,0.0747,0.4143
ROCPOINTS_O,0.0472,0.1245,0.4143,0.0748,0.4143
ROCPOINTS_O,0.0474,0.1244,0.4143,0.0748,0.4143
ROCPOINTS_O,0.0478,0.1244,0.4143,0.0748,0.4143
ROCPOINTS_O,0.0483,0.1243,0.4143,0.0749,0.4143
ROCPOINTS_O,0.0484,0.1242,0.4143,0.0749,0.4143
ROCPOINTS_O,0.0487,0.1241,0.4143,0.0750,0.4143
ROCPOINTS_O,0.0487,0.1240,0.4143,0.0750,0.4143
ROCPOINTS_O,0.0488,0.1239,0.4143,0.0751,0.4143
ROCPOINTS_O,0.0491,0.1238,0.4143,0.0752,0.4143
ROCPOINTS_O,0.0497,0.1237,0.4143,0.0752,0.4143
ROCPOINTS_O,0.0498,0.1237,0.4143,0.0752,0.4143
ROCPOINTS_O,0.0500,0.1235,0.4143,0.0753,0.4143
ROCPOINTS_O,0.0500,0.1147,0.4024,0.0785,0.4024
ROCPOINTS_O,0.0508,0.1146,0.4024,0.0786,0.4024
ROCPOINTS_O,0.0518,0.1145,0.4024,0.0786,0.4024
ROCPOINTS_O,0.0524,0.1143,0.4024,0.0788,0.4024
ROCPOINTS_O,0.0533,0.1141,0.4024,0.0789,0.4024
ROCPOINTS_O,0.0550,0.1027,0.3881,0.0840,0.3881
ROCPOINTS_O,0.0561,0.1027,0.3881,0.0841,0.3881
ROCPOINTS_O,0.0567,0.1026,0.3881,0.0841,0.3881
ROCPOINTS_O,0.0571,0.0936,0.3643,0.0863,0.3643
ROCPOINTS_O,0.0576,0.0935,0.3643,0.0864,0.3643
ROCPOINTS_O,0.0580,0.0935,0.3643,0.0864,0.3643
ROCPOINTS_O,0.0581,0.0934,0.3643,0.0865,0.3643
ROCPOINTS_O,0.0587,0.0934,0.3643,0.0865,0.3643
ROCPOINTS_O,0.0600,0.0933,0.3643,0.0866,0.3643
ROCPOINTS_O,0.0603,0.0849,0.3571,0.0926,0.3571
ROCPOINTS_O,0.0617,0.0846,0.3571,0.0929,0.3571
ROCPOINTS_O,0.0620,0.0846,0.3571,0.0930,0.3571
ROCPOINTS_O,0.0623,0.0845,0.3571,0.0931,0.3571
ROCPOINTS_O,0.0633,0.0845,0.3571,0.0931,0.3571
ROCPOINTS_O,0.0646,0.0774,0.3381,0.0959,0.3381
ROCPOINTS_O,0.0651,0.0773,0.3381,0.0960,0.3381
ROCPOINTS_O,0.0667,0.0772,0.3381,0.0961,0.3381
ROCPOINTS_O,0.0668,0.0705,0.3262,0.1010,0.3262
ROCPOINTS_O,0.0683,0.0705,0.3262,0.1010,0.3262
ROCPOINTS_O,0.0686,0.0704,0.3262,0.1011,0.3262
ROCPOINTS_O,0.0700,0.0704,0.3262,0.1012,0.3262
ROCPOINTS_O,0.0706,0.0652,0.3048,0.1020,0.3048
ROCPOINTS_O,0.0709,0.0651,0.3048,0.1021,0.3048
ROCPOINTS_O,0.0717,0.0650,0.3048,0.1022,0.3048
ROCPOINTS_O,0.0720,0.0650,0.3048,0.1022,0.3048
ROCPOINTS_O,0.0723,0.0649,0.3048,0.1023,0.3048
ROCPOINTS_O,0.0733,0.0649,0.3048,0.1024,0.3048
ROCPOINTS_O,0.0733,0.0598,0.3000,0.1086,0.3000
ROCPOINTS_O,0.0740,0.0598,0.2976,0.1079,0.2976
ROCPOINTS_O,0.0756,0.0597,0.2976,0.1079,0.2976
ROCPOINTS_O,0.0758,0.0597,0.2976,0.1080,0.2976
ROCPOINTS_O,0.0767,0.0596,0.2976,0.1081,0.2976
ROCPOINTS_O,0.0783,0.0558,0.2810,0.1090,0.2810
ROCPOINTS_O,0.0800,0.0557,0.2810,0.1091,0.2810
ROCPOINTS_O,0.0803,0.0517,0.2762,0.1147,0.2762
ROCPOINTS_O,0.0816,0.0517,0.2762,0.1149,0.2762
ROCPOINTS_O,0.0817,0.0516,0.2762,0.1151,0.2762
ROCPOINTS_O,0.0817,0.0515,0.2762,0.1152,0.2762
ROCPOINTS_O,0.0825,0.0515,0.2762,0.1153,0.2762
ROCPOINTS_O,0.0833,0.0513,0.2762,0.1155,0.2762
ROCPOINTS_O,0.0867,0.0475,0.2667,0.1200,0.2667
ROCPOINTS_O,0.0871,0.0448,0.2571,0.1224,0.2571
ROCPOINTS_O,0.0887,0.0447,0.2571,0.1226,0.2571
ROCPOINTS_O,0.0900,0.0446,0.2571,0.1227,0.2571
ROCPOINTS_O,0.0902,0.0420,0.2524,0.1274,0.2524
ROCPOINTS_O,0.0908,0.0419,0.2524,0.1276,0.2524
ROCPOINTS_O,0.0933,0.0417,0.2524,0.1280,0.2524
ROCPOINTS_O,0.0933,0.0416,0.2524,0.1285,0.2524
ROCPOINTS_O,0.0953,0.0390,0.2429,0.1314,0.2429
ROCPOINTS_O,0.0964,0.0389,0.2429,0.1316,0.2429
ROCPOINTS_O,0.0967,0.0389,0.2405,0.1305,0.2405
ROCPOINTS_O,0.1000,0.0365,0.2333,0.1342,0.2333
ROCPOINTS_O,0.1013,0.0343,0.2190,0.1341,0.2190
ROCPOINTS_O,0.1017,0.0343,0.2190,0.1343,0.2190
ROCPOINTS_O,0.1033,0.0342,0.2190,0.1345,0.2190
ROCPOINTS_O,0.1067,0.0323,0.2119,0.1376,0.2119
ROCPOINTS_O,0.1067,0.0322,0.2119,0.1378,0.2119
ROCPOINTS_O,0.1100,0.0306,0.2048,0.1398,0.2048
ROCPOINTS_O,0.1133,0.0288,0.2000,0.1443,0.2000
ROCPOINTS_O,0.1167,0.0267,0.1881,0.1463,0.1881
ROCPOINTS_O,0.1200,0.0254,0.1833,0.1492,0.1833
ROCPOINTS_O,0.1233,0.0242,0.1738,0.1484,0.1738
ROCPOINTS_O,0.1244,0.0231,0.1714,0.1529,0.1714
ROCPOINTS_O,0.1267,0.0230,0.1714,0.1532,0.1714
ROCPOINTS_O,0.1300,0.0215,0.1667,0.1587,0.1667
ROCPOINTS_O,0.1330,0.0206,0.1619,0.1604,0.1619
ROCPOINTS_O,0.1333,0.0205,0.1619,0.1608,0.1619
ROCPOINTS_O,0.1350,0.0193,0.1524,0.1608,0.1524
ROCPOINTS_O,0.1367,0.0193,0.1524,0.1612,0.1524
ROCPOINTS_O,0.1386,0.0184,0.1500,0.1654,0.1500
ROCPOINTS_O,0.1400,0.0183,0.1500,0.1658,0.1500
ROCPOINTS_O,0.1414,0.0173,0.1452,0.1690,0.1452
ROCPOINTS_O,0.1420,0.0173,0.1452,0.1694,0.1452
ROCPOINTS_O,0.1433,0.0172,0.1452,0.1699,0.1452
ROCPOINTS_O,0.1467,0.0163,0.1405,0.1730,0.1405
ROCPOINTS_O,0.1500,0.0157,0.1333,0.1713,0.1333
ROCPOINTS_O,0.1505,0.0152,0.1286,0.1703,0.1286
ROCPOINTS_O,0.1533,0.0151,0.1286,0.1709,0.1286
ROCPOINTS_O,0.1567,0.0144,0.1286,0.1782,0.1286
ROCPOINTS_O,0.1587,0.0138,0.1262,0.1821,0.1262
ROCPOINTS_O,0.1600,0.0137,0.1262,0.1828,0.1262
ROCPOINTS_O,0.1633,0.0130,0.1214,0.1848,0.1214
ROCPOINTS_O,0.1667,0.0123,0.1167,0.1870,0.1167
ROCPOINTS_O,0.1700,0.0118,0.1119,0.1873,0.1119
ROCPOINTS_O,0.1733,0.0109,0.1095,0.1957,0.1095
ROCPOINTS_O,0.1767,0.0106,0.1071,0.1965,0.1071
ROCPOINTS_O,0.1772,0.0102,0.1000,0.1927,0.1000
ROCPOINTS_O,0.1782,0.0101,0.1000,0.1935,0.1000
ROCPOINTS_O,0.1800,0.0101,0.1000,0.1944,0.1000
ROCPOINTS_O,0.1833,0.0098,0.0952,0.1914,0.0952
ROCPOINTS_O,0.1850,0.0096,0.0929,0.1902,0.0929
ROCPOINTS_O,0.1867,0.0095,0.0929,0.1912,0.0929
ROCPOINTS_O,0.1867,0.0093,0.0881,0.1878,0.0881
ROCPOINTS_O,0.1900,0.0092,0.0881,0.1888,0.0881
ROCPOINTS_O,0.1902,0.0088,0.0857,0.1915,0.0857
ROCPOINTS_O,0.1933,0.0087,0.0857,0.1925,0.0857
ROCPOINTS_O,0.1963,0.0086,0.0833,0.1913,0.0833
ROCPOINTS_O,0.1967,0.0085,0.0833,0.1923,0.0833
ROCPOINTS_O,0.1994,0.0085,0.0810,0.1878,0.0810
ROCPOINTS_O,0.2000,0.0084,0.0810,0.1889,0.0810
ROCPOINTS_O,0.2033,0.0080,0.0810,0.1965,0.0810
ROCPOINTS_O,0.2067,0.0077,0.0810,0.2036,0.0810
ROCPOINTS_O,0.2068,0.0073,0.0810,0.2125,0.0810
ROCPOINTS_O,0.2100,0.0072,0.0810,0.2138,0.0810
ROCPOINTS_O,0.2111,0.0070,0.0786,0.2143,0.0786
ROCPOINTS_O,0.2133,0.0069,0.0786,0.2157,0.0786
ROCPOINTS_O,0.2167,0.0068,0.0786,0.2185,0.0786
ROCPOINTS_O,0.2200,0.0067,0.0786,0.2215,0.0786
ROCPOINTS_O,0.2233,0.0066,0.0786,0.2230,0.0786
ROCPOINTS_O,0.2267,0.0065,0.0762,0.2222,0.0762
ROCPOINTS_O,0.2300,0.0062,0.0690,0.2117,0.0690
ROCPOINTS_O,0.2333,0.0062,0.0667,0.2074,0.0667
ROCPOINTS_O,0.2367,0.0061,0.0667,0.2105,0.0667
ROCPOINTS_O,0.2400,0.0059,0.0619,0.2031,0.0619
ROCPOINTS_O,0.2433,0.0058,0.0571,0.1935,0.0571
ROCPOINTS_O,0.2467,0.0056,0.0571,0.1983,0.0571
ROCPOINTS_O,0.2473,0.0054,0.0571,0.2034,0.0571
ROCPOINTS_O,0.2500,0.0054,0.0571,0.2051,0.0571
ROCPOINTS_O,0.2533,0.0053,0.0571,0.2087,0.0571
ROCPOINTS_O,0.2567,0.0051,0.0548,0.2054,0.0548
ROCPOINTS_O,0.2600,0.0051,0.0524,0.2000,0.0524
ROCPOINTS_O,0.2633,0.0049,0.0524,0.2056,0.0524
ROCPOINTS_O,0.2667,0.0047,0.0524,0.2136,0.0524
ROCPOINTS_O,0.2700,0.0045,0.0524,0.2200,0.0524
ROCPOINTS_O,0.2767,0.0045,0.0524,0.2222,0.0524
ROCPOINTS_O,0.2800,0.0045,0.0476,0.2062,0.0476
ROCPOINTS_O,0.2833,0.0042,0.0476,0.2151,0.0476
ROCPOINTS_O,0.2867,0.0042,0.0452,0.2088,0.0452
ROCPOINTS_O,0.2869,0.0040,0.0452,0.2135,0.0452
ROCPOINTS_O,0.2933,0.0040,0.0452,0.2159,0.0452
ROCPOINTS_O,0.2967,0.0039,0.0452,0.2184,0.0452
ROCPOINTS_O,0.3000,0.0038,0.0429,0.2143,0.0429
ROCPOINTS_O,0.3067,0.0038,0.0405,0.2073,0.0405
ROCPOINTS_O,0.3088,0.0037,0.0405,0.2099,0.0405
ROCPOINTS_O,0.3100,0.0037,0.0381,0.2000,0.0381
ROCPOINTS_O,0.3132,0.0035,0.0357,0.1974,0.0357
ROCPOINTS_O,0.3133,0.0035,0.0357,0.2000,0.0357
ROCPOINTS_O,0.3167,0.0033,0.0357,0.2083,0.0357
ROCPOINTS_O,0.3200,0.0032,0.0333,0.2000,0.0333
ROCPOINTS_O,0.3233,0.0031,0.0333,0.2059,0.0333
ROCPOINTS_O,0.3267,0.0031,0.0333,0.2090,0.0333
ROCPOINTS_O,0.3300,0.0029,0.0310,0.2031,0.0310
ROCPOINTS_O,0.3333,0.0029,0.0310,0.2063,0.0310
ROCPOINTS_O,0.3432,0.0027,0.0310,0.2167,0.0310
ROCPOINTS_O,0.3467,0.0027,0.0310,0.2203,0.0310
ROCPOINTS_O,0.3533,0.0026,0.0310,0.2241,0.0310
ROCPOINTS_O,0.3633,0.0025,0.0310,0.2281,0.0310
ROCPOINTS_O,0.3642,0.0025,0.0286,0.2143,0.0286
ROCPOINTS_O,0.3700,0.0025,0.0286,0.2182,0.0286
ROCPOINTS_O,0.3733,0.0024,0.0286,0.2222,0.0286
ROCPOINTS_O,0.3767,0.0023,0.0286,0.2308,0.0286
ROCPOINTS_O,0.3800,0.0023,0.0262,0.2200,0.0262
ROCPOINTS_O,0.3867,0.0022,0.0262,0.2245,0.0262
ROCPOINTS_O,0.3933,0.0020,0.0262,0.2444,0.0262
ROCPOINTS_O,0.3967,0.0019,0.0262,0.2558,0.0262
ROCPOINTS_O,0.4000,0.0018,0.0262,0.2619,0.0262
ROCPOINTS_O,0.4167,0.0017,0.0262,0.2683,0.0262
ROCPOINTS_O,0.4267,0.0017,0.0262,0.2750,0.0262
ROCPOINTS_O,0.4300,0.0016,0.0262,0.2821,0.0262
ROCPOINTS_O,0.4321,0.0016,0.0262,0.2895,0.0262
ROCPOINTS_O,0.4367,0.0015,0.0262,0.2973,0.0262
ROCPOINTS_O,0.4400,0.0015,0.0238,0.2778,0.0238
ROCPOINTS_O,0.4406,0.0014,0.0238,0.2857,0.0238
ROCPOINTS_O,0.4413,0.0014,0.0238,0.2941,0.0238
ROCPOINTS_O,0.4433,0.0013,0.0238,0.3125,0.0238
ROCPOINTS_O,0.4467,0.0012,0.0238,0.3226,0.0238
ROCPOINTS_O,0.4533,0.0012,0.0214,0.3000,0.0214
ROCPOINTS_O,0.4552,0.0012,0.0190,0.2759,0.0190
ROCPOINTS_O,0.4669,0.0012,0.0190,0.2857,0.0190
ROCPOINTS_O,0.4700,0.0011,0.0190,0.2963,0.0190
ROCPOINTS_O,0.4743,0.0010,0.0143,0.2500,0.0143
ROCPOINTS_O,0.4858,0.0009,0.0143,0.2727,0.0143
ROCPOINTS_O,0.4900,0.0009,0.0143,0.2857,0.0143
ROCPOINTS_O,0.5033,0.0008,0.0143,0.3000,0.0143
ROCPOINTS_O,0.5067,0.0008,0.0143,0.3158,0.0143
ROCPOINTS_O,0.5100,0.0007,0.0143,0.3333,0.0143
ROCPOINTS_O,0.5200,0.0006,0.0143,0.3529,0.0143
ROCPOINTS_O,0.5400,0.0006,0.0143,0.3750,0.0143
ROCPOINTS_O,0.5567,0.0005,0.0143,0.4000,0.0143
ROCPOINTS_O,0.5803,0.0005,0.0119,0.3571,0.0119
ROCPOINTS_O,0.5833,0.0004,0.0119,0.4167,0.0119
ROCPOINTS_O,0.5928,0.0003,0.0119,0.4545,0.0119
ROCPOINTS_O,0.5967,0.0003,0.0119,0.5000,0.0119
ROCPOINTS_O,0.6233,0.0003,0.0095,0.4444,0.0095
ROCPOINTS_O,0.6533,0.0002,0.0095,0.5000,0.0095
ROCPOINTS_O,0.6568,0.0002,0.0095,0.5714,0.0095
ROCPOINTS_O,0.6833,0.0001,0.0095,0.6667,0.0095
ROCPOINTS_O,0.8200,0.0001,0.0095,0.8000,0.0095
ROCPOINTS_O,0.8267,0.0001,0.0071,0.7500,0.0071
ROCPOINTS_O,0.8600,0.0000,0.0071,1.0000,0.0071
ROCPOINTS_O,0.9167,0.0000,0.0048,1.0000,0.0048
ROCPOINTS_O,0.9467,0.0000,0.0024,1.0000,0.0024
ROCPOINTS_O,0.9467,0.0000,0.0000,0.0000,0.0000
ROCPOINTS_U,0.0000,1.0000,1.0000,0.0083,1.0000
ROCPOINTS_U,0.0000,0.5030,0.6871,0.0113,0.6871
ROCPOINTS_U,0.0000,0.5029,0.6871,0.0113,0.6871
ROCPOINTS_U,0.0000,0.5029,0.6871,0.0113,0.6871
ROCPOINTS_U,0.0000,0.5028,0.6871,0.0113,0.6871
ROCPOINTS_U,0.0000,0.5027,0.6871,0.0113,0.6871
ROCPOINTS_U,0.0000,0.5026,0.6871,0.0113,0.6871
ROCPOINTS_U,0.0000,0.5026,0.6871,0.0113,0.6871
ROCPOINTS_U,0.0000,0.5025,0.6871,0.0113,0.6871
ROCPOINTS_U,0.0000,0.5024,0.6871,0.0113,0.6871
ROCPOINTS_U,0.0000,0.5024,0.6871,0.0113,0.6871
ROCPOINTS_U,0.0000,0.5023,0.6871,0.0113,0.6871
ROCPOINTS_U,0.0000,0.5022,0.6871,0.0113,0.6871
ROCPOINTS_U,0.0000,0.5022,0.6871,0.0113,0.6871
ROCPOINTS_U,0.0000,0.5021,0.6871,0.0113,0.6871
ROCPOINTS_U,0.0000,0.5021,0.6871,0.0113,0.6871
ROCPOINTS_U,0.0000,0.5020,0.6871,0.0113,0.6871
ROCPOINTS_U,0.0000,0.5020,0.6871,0.0113,0.6871
ROCPOINTS_U,0.0000,0.5019,0.6871,0.0113,0.6871
ROCPOINTS_U,0.0000,0.5018,0.6871,0.0113,0.6871
ROCPOINTS_U,0.0001,0.5018,0.6871,0.0113,0.6871
ROCPOINTS_U,0.0001,0.5017,0.6871,0.0113,0.6871
ROCPOINTS_U,0.0001,0.5017,0.6871,0.0113,0.6871
ROCPOINTS_U,0.0001,0.5016,0.6871,0.0113,0.6871
ROCPOINTS_U,0.0001,0.5015,0.6871,0.0113,0.6871
ROCPOINTS_U,0.0001,0.5015,0.6871,0.0113,0.6871
ROCPOINTS_U,0.0001,0.5014,0.6871,0.0113,0.6871
ROCPOINTS_U,0.0001,0.5013,0.6871,0.0113,0.6871
ROCPOINTS_U,0.0001,0.5013,0.6871,0.0113,0.6871
ROCPOINTS_U,0.0001,0.5012,0.6871,0.0113,0.6871
ROCPOINTS_U,0.0001,0.5012,0.6871,0.0113,0.6871
ROCPOINTS_U,0.0001,0.5011,0.6871,0.0113,0.6871
ROCPOINTS_U,0.0001,0.5011,0.6871,0.0113,0.6871
ROCPOINTS_U,0.0001,0.5010,0.6871,0.0113,0.6871
ROCPOINTS_U,0.0001,0.5009,0.6871,0.0113,0.6871
ROCPOINTS_U,0.0001,0.5008,0.6871,0.0113,0.6871
ROCPOINTS_U,0.0001,0.5008,0.6871,0.0113,0.6871
ROCPOINTS_U,0.0001,0.5007,0.6871,0.0114,0.6871
ROCPOINTS_U,0.0001,0.5007,0.6871,0.0114,0.6871
ROCPOINTS_U,0.0001,0.5006,0.6871,0.0114,0.6871
ROCPOINTS_U,0.0001,0.5005,0.6871,0.0114,0.6871
ROCPOINTS_U,0.0001,0.5004,0.6871,0.0114,0.6871
ROCPOINTS_U,0.0001,0.5003,0.6871,0.0114,0.6871
ROCPOINTS_U,0.0001,0.5003,0.6871,0.0114,0.6871
ROCPOINTS_U,0.0002,0.5002,0.6871,0.0114,0.6871
ROCPOINTS_U,0.0002,0.5001,0.6871,0.0114,0.6871
ROCPOINTS_U,0.0002,0.5001,0.6871,0.0114,0.6871
ROCPOINTS_U,0.0002,0.5000,0.6871,0.0114,0.6871
ROCPOINTS_U,0.0002,0.5000,0.6871,0.0114,0.6871
ROCPOINTS_U,0.0002,0.4999,0.6871,0.0114,0.6871
ROCPOINTS_U,0.0002,0.4999,0.6871,0.0114,0.6871
ROCPOINTS_U,0.0002,0.4998,0.6871,0.0114,0.6871
ROCPOINTS_U,0.0002,0.4997,0.6871,0.0114,0.6871
ROCPOINTS_U,0.0002,0.4996,0.6871,0.0114,0.6871
ROCPOINTS_U,0.0002,0.4996,0.6871,0.0114,0.6871
ROCPOINTS_U,0.0002,0.4995,0.6871,0.0114,0.6871
ROCPOINTS_U,0.0002,0.4995,0.6871,0.0114,0.6871
ROCPOINTS_U,0.0002,0.4993,0.6871,0.0114,0.6871
ROCPOINTS_U,0.0003,0.4993,0.6871,0.0114,0.6871
ROCPOINTS_U,0.0003,0.4992,0.6871,0.0114,0.6871
ROCPOINTS_U,0.0003,0.4991,0.6871,0.0114,0.6871
ROCPOINTS_U,0.0003,0.4991,0.6871,0.0114,0.6871
ROCPOINTS_U,0.0003,0.4990,0.6871,0.0114,0.6871
ROCPOINTS_U,0.0003,0.4989,0.6871,0.0114,0.6871
ROCPOINTS_U,0.0003,0.4989,0.6871,0.0114,0.6871
ROCPOINTS_U,0.0003,0.4988,0.6871,0.0114,0.6871
ROCPOINTS_U,0.0003,0.4988,0.6871,0.0114,0.6871
ROCPOINTS_U,0.0003,0.4987,0.6871,0.0114,0.6871
ROCPOINTS_U,0.0003,0.4986,0.6871,0.0114,0.6871
ROCPOINTS_U,0.0004,0.4985,0.6871,0.0114,0.6871
ROCPOINTS_U,0.0004,0.4985,0.6871,0.0114,0.6871
ROCPOINTS_U,0.0004,0.4984,0.6871,0.0114,0.6871
ROCPOINTS_U,0.0004,0.4983,0.6871,0.0114,0.6871
ROCPOINTS_U,0.0004,0.4983,0.6871,0.0114,0.6871
ROCPOINTS_U,0.0004,0.4982,0.6871,0.0114,0.6871
ROCPOINTS_U,0.0004,0.4982,0.6871,0.0114,0.6871
ROCPOINTS_U,0.0004,0.4981,0.6871,0.0114,0.6871
ROCPOINTS_U,0.0004,0.4979,0.6871,0.0114,0.6871
ROCPOINTS_U,0.0005,0.4978,0.6871,0.0114,0.6871
ROCPOINTS_U,0.0005,0.4978,0.6871,0.0114,0.6871
ROCPOINTS_U,0.0005,0.4977,0.6871,0.0114,0.6871
ROCPOINTS_U,0.0005,0.4976,0.6871,0.0114,0.6871
ROCPOINTS_U,0.0005,0.4975,0.6871,0.0114,0.6871
ROCPOINTS_U,0.0005,0.4975,0.6871,0.0114,0.6871
ROCPOINTS_U,0.0005,0.4974,0.6871,0.0114,0.6871
ROCPOINTS_U,0.0006,0.4974,0.6871,0.0114,0.6871
ROCPOINTS_U,0.0006,0.4972,0.6871,0.0114,0.6871
ROCPOINTS_U,0.0006,0.4972,0.6871,0.0114,0.6871
ROCPOINTS_U,0.0007,0.4971,0.6871,0.0114,0.6871
ROCPOINTS_U,0.0007,0.4971,0.6871,0.0114,0.6871
ROCPOINTS_U,0.0007,0.4970,0.6871,0.0114,0.6871
ROCPOINTS_U,0.0007,0.4969,0.6871,0.0114,0.6871
ROCPOINTS_U,0.0007,0.4968,0.6871,0.0114,0.6871
ROCPOINTS_U,0.0008,0.4968,0.6871,0.0114,0.6871
ROCPOINTS_U,0.0008,0.4967,0.6871,0.0114,0.6871
ROCPOINTS_U,0.0008,0.4967,0.6871,0.0114,0.6871
ROCPOINTS_U,0.0008,0.4964,0.6871,0.0114,0.6871
ROCPOINTS_U,0.0008,0.4963,0.6871,0.0114,0.6871
ROCPOINTS_U,0.0009,0.4963,0.6871,0.0115,0.6871
ROCPOINTS_U,0.0009,0.4962,0.6871,0.0115,0.6871
ROCPOINTS_U,0.0009,0.4962,0.6871,0.0115,0.6871
ROCPOINTS_U,0.0009,0.4961,0.6871,0.0115,0.6871
ROCPOINTS_U,0.0010,0.4960,0.6871,0.0115,0.6871
ROCPOINTS_U,0.0010,0.4959,0.6871,0.0115,0.6871
ROCPOINTS_U,0.0010,0.4959,0.6871,0.0115,0.6871
ROCPOINTS_U,0.0010,0.4958,0.6871,0.0115,0.6871
ROCPOINTS_U,0.0010,0.4958,0.6871,0.0115,0.6871
ROCPOINTS_U,0.0010,0.4957,0.6871,0.0115,0.6871
ROCPOINTS_U,0.0011,0.4956,0.6871,0.0115,0.6871
ROCPOINTS_U,0.0011,0.4956,0.6871,0.0115,0.6871
ROCPOINTS_U,0.0011,0.4955,0.6803,0.0114,0.6803
ROCPOINTS_U,0.0011,0.4954,0.6803,0.0114,0.6803
ROCPOINTS_U,0.0011,0.4953,0.6803,0.0114,0.6803
ROCPOINTS_U,0.0012,0.4952,0.6803,0.0114,0.6803
ROCPOINTS_U,0.0013,0.4952,0.6803,0.0114,0.6803
ROCPOINTS_U,0.0013,0.4951,0.6803,0.0114,0.6803
ROCPOINTS_U,0.0013,0.4951,0.6803,0.0114,0.6803
ROCPOINTS_U,0.0013,0.4950,0.6803,0.0114,0.6803
ROCPOINTS_U,0.0014,0.4949,0.6803,0.0114,0.6803
ROCPOINTS_U,0.0014,0.4948,0.6803,0.0114,0.6803
ROCPOINTS_U,0.0016,0.4948,0.6803,0.0114,0.6803
ROCPOINTS_U,0.0017,0.4947,0.6803,0.0114,0.6803
ROCPOINTS_U,0.0018,0.4943,0.6803,0.0114,0.6803
ROCPOINTS_U,0.0018,0.4943,0.6803,0.0114,0.6803
ROCPOINTS_U,0.0018,0.4942,0.6803,0.0114,0.6803
ROCPOINTS_U,0.0020,0.4942,0.6803,0.0114,0.6803
ROCPOINTS_U,0.0022,0.4941,0.6803,0.0114,0.6803
ROCPOINTS_U,0.0022,0.4941,0.6803,0.0114,0.6803
ROCPOINTS_U,0.0022,0.4939,0.6803,0.0114,0.6803
ROCPOINTS_U,0.0022,0.4938,0.6803,0.0114,0.6803
ROCPOINTS_U,0.0022,0.4938,0.6803,0.0114,0.6803
ROCPOINTS_U,0.0025,0.4937,0.6803,0.0114,0.6803
ROCPOINTS_U,0.0026,0.4937,0.6803,0.0114,0.6803
ROCPOINTS_U,0.0027,0.4936,0.6803,0.0114,0.6803
ROCPOINTS_U,0.0028,0.4935,0.6803,0.0114,0.6803
ROCPOINTS_U,0.0030,0.4934,0.6803,0.0114,0.6803
ROCPOINTS_U,0.0031,0.4934,0.6803,0.0114,0.6803
ROCPOINTS_U,0.0033,0.4933,0.6803,0.0114,0.6803
ROCPOINTS_U,0.0033,0.4929,0.6803,0.0114,0.6803
ROCPOINTS_U,0.0033,0.3457,0.5714,0.0136,0.5714
ROCPOINTS_U,0.0034,0.3453,0.5714,0.0137,0.5714
ROCPOINTS_U,0.0034,0.3453,0.5714,0.0137,0.5714
ROCPOINTS_U,0.0035,0.3452,0.5714,0.0137,0.5714
ROCPOINTS_U,0.0035,0.3452,0.5714,0.0137,0.5714
ROCPOINTS_U,0.0035,0.3451,0.5714,0.0137,0.5714
ROCPOINTS_U,0.0036,0.3450,0.5714,0.0137,0.5714
ROCPOINTS_U,0.0036,0.3450,0.5714,0.0137,0.5714
ROCPOINTS_U,0.0036,0.3449,0.5714,0.0137,0.5714
ROCPOINTS_U,0.0036,0.3448,0.5714,0.0137,0.5714
ROCPOINTS_U,0.0037,0.3448,0.5714,0.0137,0.5714
ROCPOINTS_U,0.0038,0.3447,0.5714,0.0137,0.5714
ROCPOINTS_U,0.0038,0.3445,0.5714,0.0137,0.5714
ROCPOINTS_U,0.0039,0.3445,0.5646,0.0135,0.5646
ROCPOINTS_U,0.0039,0.3445,0.5646,0.0135,0.5646
ROCPOINTS_U,0.0040,0.3431,0.5578,0.0134,0.5578
ROCPOINTS_U,0.0040,0.3430,0.5578,0.0134,0.5578
ROCPOINTS_U,0.0041,0.3430,0.5578,0.0134,0.5578
ROCPOINTS_U,0.0042,0.3429,0.5578,0.0134,0.5578
ROCPOINTS_U,0.0042,0.3409,0.5510,0.0133,0.5510
ROCPOINTS_U,0.0042,0.3409,0.5510,0.0133,0.5510
ROCPOINTS_U,0.0043,0.3408,0.5510,0.0133,0.5510
ROCPOINTS_U,0.0043,0.3408,0.5510,0.0133,0.5510
ROCPOINTS_U,0.0044,0.3407,0.5510,0.0134,0.5510
ROCPOINTS_U,0.0045,0.3407,0.5510,0.0134,0.5510
ROCPOINTS_U,0.0047,0.3406,0.5510,0.0134,0.5510
ROCPOINTS_U,0.0047,0.3404,0.5510,0.0134,0.5510
ROCPOINTS_U,0.0050,0.3403,0.5510,0.0134,0.5510
ROCPOINTS_U,0.0051,0.3397,0.5510,0.0134,0.5510
ROCPOINTS_U,0.0052,0.3397,0.5510,0.0134,0.5510
ROCPOINTS_U,0.0052,0.3396,0.5510,0.0134,0.5510
ROCPOINTS_U,0.0055,0.3396,0.5510,0.0134,0.5510
ROCPOINTS_U,0.0056,0.3395,0.5510,0.0134,0.5510
ROCPOINTS_U,0.0058,0.3394,0.5510,0.0134,0.5510
ROCPOINTS_U,0.0059,0.3393,0.5510,0.0134,0.5510
ROCPOINTS_U,0.0060,0.3392,0.5510,0.0134,0.5510
ROCPOINTS_U,0.0061,0.3385,0.5510,0.0134,0.5510
ROCPOINTS_U,0.0064,0.3384,0.5510,0.0134,0.5510
ROCPOINTS_U,0.0065,0.3373,0.5510,0.0135,0.5510
ROCPOINTS_U,0.0067,0.3366,0.5510,0.0135,0.5510
ROCPOINTS_U,0.0067,0.3361,0.5510,0.0135,0.5510
ROCPOINTS_U,0.0067,0.2518,0.5170,0.0169,0.5170
ROCPOINTS_U,0.0067,0.2516,0.5170,0.0169,0.5170
ROCPOINTS_U,0.0067,0.2506,0.5170,0.0170,0.5170
ROCPOINTS_U,0.0067,0.2505,0.5170,0.0170,0.5170
ROCPOINTS_U,0.0067,0.2498,0.5170,0.0170,0.5170
ROCPOINTS_U,0.0067,0.2497,0.5170,0.0170,0.5170
ROCPOINTS_U,0.0067,0.2496,0.5170,0.0170,0.5170
ROCPOINTS_U,0.0068,0.2487,0.5170,0.0171,0.5170
ROCPOINTS_U,0.0068,0.2474,0.5170,0.0172,0.5170
ROCPOINTS_U,0.0071,0.2474,0.5170,0.0172,0.5170
ROCPOINTS_U,0.0072,0.2473,0.5170,0.0172,0.5170
ROCPOINTS_U,0.0073,0.2473,0.5170,0.0172,0.5170
ROCPOINTS_U,0.0075,0.2472,0.5170,0.0172,0.5170
ROCPOINTS_U,0.0076,0.2464,0.5170,0.0173,0.5170
ROCPOINTS_U,0.0077,0.2449,0.5170,0.0174,0.5170
ROCPOINTS_U,0.0078,0.2438,0.5170,0.0174,0.5170
ROCPOINTS_U,0.0078,0.2437,0.5170,0.0174,0.5170
ROCPOINTS_U,0.0078,0.2436,0.5170,0.0174,0.5170
ROCPOINTS_U,0.0078,0.2436,0.5170,0.0175,0.5170
ROCPOINTS_U,0.0079,0.2421,0.5170,0.0176,0.5170
ROCPOINTS_U,0.0081,0.2410,0.5170,0.0176,0.5170
ROCPOINTS_U,0.0082,0.2409,0.5170,0.0176,0.5170
ROCPOINTS_U,0.0082,0.2393,0.5170,0.0178,0.5170
ROCPOINTS_U,0.0082,0.2375,0.5170,0.0179,0.5170
ROCPOINTS_U,0.0083,0.2361,0.5170,0.0180,0.5170
ROCPOINTS_U,0.0083,0.2359,0.5170,0.0180,0.5170
ROCPOINTS_U,0.0084,0.2344,0.5170,0.0181,0.5170
ROCPOINTS_U,0.0084,0.2325,0.5170,0.0183,0.5170
ROCPOINTS_U,0.0087,0.2325,0.5170,0.0183,0.5170
ROCPOINTS_U,0.0089,0.2324,0.5170,0.0183,0.5170
ROCPOINTS_U,0.0094,0.2323,0.5170,0.0183,0.5170
ROCPOINTS_U,0.0094,0.2323,0.5170,0.0183,0.5170
ROCPOINTS_U,0.0096,0.2322,0.5170,0.0183,0.5170
ROCPOINTS_U,0.0100,0.2322,0.5170,0.0183,0.5170
ROCPOINTS_U,0.0100,0.2321,0.5170,0.0183,0.5170
ROCPOINTS_U,0.0100,0.1786,0.4626,0.0212,0.4626
ROCPOINTS_U,0.0103,0.1783,0.4626,0.0212,0.4626
ROCPOINTS_U,0.0103,0.1783,0.4626,0.0213,0.4626
ROCPOINTS_U,0.0103,0.1782,0.4626,0.0213,0.4626
ROCPOINTS_U,0.0104,0.1782,0.4626,0.0213,0.4626
ROCPOINTS_U,0.0104,0.1781,0.4626,0.0213,0.4626
ROCPOINTS_U,0.0105,0.1780,0.4626,0.0213,0.4626
ROCPOINTS_U,0.0107,0.1780,0.4626,0.0213,0.4626
ROCPOINTS_U,0.0111,0.1779,0.4626,0.0213,0.4626
ROCPOINTS_U,0.0113,0.1779,0.4626,0.0213,0.4626
ROCPOINTS_U,0.0117,0.1778,0.4626,0.0213,0.4626
ROCPOINTS_U,0.0120,0.1777,0.4626,0.0213,0.4626
ROCPOINTS_U,0.0122,0.1776,0.4626,0.0213,0.4626
ROCPOINTS_U,0.0122,0.1775,0.4626,0.0213,0.4626
ROCPOINTS_U,0.0122,0.1775,0.4626,0.0213,0.4626
ROCPOINTS_U,0.0126,0.1774,0.4626,0.0214,0.4626
ROCPOINTS_U,0.0128,0.1773,0.4626,0.0214,0.4626
ROCPOINTS_U,0.0128,0.1772,0.4626,0.0214,0.4626
ROCPOINTS_U,0.0133,0.1772,0.4626,0.0214,0.4626
ROCPOINTS_U,0.0133,0.1770,0.4626,0.0214,0.4626
ROCPOINTS_U,0.0133,0.1392,0.4286,0.0251,0.4286
ROCPOINTS_U,0.0134,0.1390,0.4286,0.0251,0.4286
ROCPOINTS_U,0.0134,0.1389,0.4286,0.0252,0.4286
ROCPOINTS_U,0.0134,0.1389,0.4286,0.0252,0.4286
ROCPOINTS_U,0.0135,0.1388,0.4286,0.0252,0.4286
ROCPOINTS_U,0.0138,0.1388,0.4286,0.0252,0.4286
ROCPOINTS_U,0.0139,0.1387,0.4286,0.0252,0.4286
ROCPOINTS_U,0.0139,0.1387,0.4286,0.0252,0.4286
ROCPOINTS_U,0.0140,0.1386,0.4286,0.0252,0.4286
ROCPOINTS_U,0.0142,0.1385,0.4286,0.0252,0.4286
ROCPOINTS_U,0.0142,0.1385,0.4286,0.0252,0.4286
ROCPOINTS_U,0.0144,0.1384,0.4286,0.0253,0.4286
ROCPOINTS_U,0.0150,0.1384,0.4286,0.0253,0.4286
ROCPOINTS_U,0.0156,0.1383,0.4286,0.0253,0.4286
ROCPOINTS_U,0.0158,0.1382,0.4286,0.0253,0.4286
ROCPOINTS_U,0.0161,0.1381,0.4286,0.0253,0.4286
ROCPOINTS_U,0.0164,0.1381,0.4286,0.0253,0.4286
ROCPOINTS_U,0.0167,0.1380,0.4286,0.0253,0.4286
ROCPOINTS_U,0.0167,0.1147,0.3537,0.0251,0.3537
ROCPOINTS_U,0.0170,0.1147,0.3537,0.0252,0.3537
ROCPOINTS_U,0.0172,0.1146,0.3537,0.0252,0.3537
ROCPOINTS_U,0.0176,0.1146,0.3537,0.0252,0.3537
ROCPOINTS_U,0.0178,0.1145,0.3537,0.0252,0.3537
ROCPOINTS_U,0.0179,0.1145,0.3537,0.0252,0.3537
ROCPOINTS_U,0.0180,0.1144,0.3537,0.0252,0.3537
ROCPOINTS_U,0.0181,0.1143,0.3537,0.0252,0.3537
ROCPOINTS_U,0.0183,0.1141,0.3469,0.0248,0.3469
ROCPOINTS_U,0.0184,0.1141,0.3469,0.0248,0.3469
ROCPOINTS_U,0.0200,0.1140,0.3469,0.0248,0.3469
ROCPOINTS_U,0.0200,0.0935,0.2993,0.0261,0.2993
ROCPOINTS_U,0.0200,0.0933,0.2993,0.0261,0.2993
ROCPOINTS_U,0.0201,0.0933,0.2993,0.0261,0.2993
ROCPOINTS_U,0.0203,0.0932,0.2993,0.0262,0.2993
ROCPOINTS_U,0.0206,0.0932,0.2993,0.0262,0.2993
ROCPOINTS_U,0.0208,0.0931,0.2993,0.0262,0.2993
ROCPOINTS_U,0.0211,0.0931,0.2993,0.0262,0.2993
ROCPOINTS_U,0.0211,0.0930,0.2993,0.0262,0.2993
ROCPOINTS_U,0.0212,0.0925,0.2925,0.0258,0.2925
ROCPOINTS_U,0.0214,0.0924,0.2925,0.0258,0.2925
ROCPOINTS_U,0.0217,0.0924,0.2925,0.0258,0.2925
ROCPOINTS_U,0.0225,0.0923,0.2925,0.0258,0.2925
ROCPOINTS_U,0.0228,0.0923,0.2925,0.0258,0.2925
ROCPOINTS_U,0.0233,0.0922,0.2925,0.0259,0.2925
ROCPOINTS_U,0.0233,0.0765,0.2857,0.0303,0.2857
ROCPOINTS_U,0.0240,0.0764,0.2857,0.0303,0.2857
ROCPOINTS_U,0.0242,0.0763,0.2857,0.0304,0.2857
ROCPOINTS_U,0.0246,0.0763,0.2857,0.0304,0.2857
ROCPOINTS_U,0.0256,0.0762,0.2857,0.0304,0.2857
ROCPOINTS_U,0.0263,0.0762,0.2857,0.0304,0.2857
ROCPOINTS_U,0.0265,0.0761,0.2857,0.0305,0.2857
ROCPOINTS_U,0.0267,0.0760,0.2857,0.0305,0.2857
ROCPOINTS_U,0.0267,0.0760,0.2857,0.0305,0.2857
ROCPOINTS_U,0.0267,0.0650,0.2449,0.0306,0.2449
ROCPOINTS_U,0.0267,0.0649,0.2449,0.0306,0.2449
ROCPOINTS_U,0.0271,0.0649,0.2449,0.0306,0.2449
ROCPOINTS_U,0.0271,0.0648,0.2449,0.0306,0.2449
ROCPOINTS_U,0.0278,0.0648,0.2449,0.0307,0.2449
ROCPOINTS_U,0.0279,0.0647,0.2449,0.0307,0.2449
ROCPOINTS_U,0.0280,0.0647,0.2449,0.0307,0.2449
ROCPOINTS_U,0.0283,0.0646,0.2449,0.0307,0.2449
ROCPOINTS_U,0.0292,0.0645,0.2449,0.0308,0.2449
ROCPOINTS_U,0.0300,0.0645,0.2449,0.0308,0.2449
ROCPOINTS_U,0.0300,0.0644,0.2449,0.0308,0.2449
ROCPOINTS_U,0.0301,0.0565,0.2313,0.0331,0.2313
ROCPOINTS_U,0.0317,0.0565,0.2313,0.0331,0.2313
ROCPOINTS_U,0.0319,0.0564,0.2313,0.0332,0.2313
ROCPOINTS_U,0.0325,0.0563,0.2313,0.0332,0.2313
ROCPOINTS_U,0.0328,0.0563,0.2313,0.0332,0.2313
ROCPOINTS_U,0.0333,0.0561,0.2313,0.0333,0.2313
ROCPOINTS_U,0.0333,0.0561,0.2313,0.0334,0.2313
ROCPOINTS_U,0.0334,0.0485,0.2109,0.0351,0.2109
ROCPOINTS_U,0.0337,0.0483,0.2109,0.0353,0.2109
ROCPOINTS_U,0.0341,0.0482,0.2109,0.0353,0.2109
ROCPOINTS_U,0.0354,0.0478,0.2109,0.0356,0.2109
ROCPOINTS_U,0.0360,0.0476,0.2109,0.0357,0.2109
ROCPOINTS_U,0.0360,0.0471,0.2109,0.0361,0.2109
ROCPOINTS_U,0.0365,0.0468,0.2109,0.0363,0.2109
ROCPOINTS_U,0.0367,0.0467,0.2109,0.0364,0.2109
ROCPOINTS_U,0.0369,0.0404,0.1701,0.0341,0.1701
ROCPOINTS_U,0.0375,0.0399,0.1701,0.0344,0.1701
ROCPOINTS_U,0.0377,0.0394,0.1701,0.0348,0.1701
ROCPOINTS_U,0.0378,0.0394,0.1701,0.0349,0.1701
ROCPOINTS_U,0.0383,0.0393,0.1701,0.0350,0.1701
ROCPOINTS_U,0.0383,0.0393,0.1633,0.0336,0.1633
ROCPOINTS_U,0.0389,0.0392,0.1633,0.0337,0.1633
ROCPOINTS_U,0.0400,0.0392,0.1633,0.0337,0.1633
ROCPOINTS_U,0.0400,0.0391,0.1633,0.0338,0.1633
ROCPOINTS_U,0.0401,0.0347,0.1497,0.0349,0.1497
ROCPOINTS_U,0.0403,0.0346,0.1497,0.0349,0.1497
ROCPOINTS_U,0.0411,0.0345,0.1497,0.0350,0.1497
ROCPOINTS_U,0.0420,0.0345,0.1497,0.0350,0.1497
ROCPOINTS_U,0.0431,0.0344,0.1497,0.0351,0.1497
ROCPOINTS_U,0.0433,0.0344,0.1497,0.0351,0.1497
ROCPOINTS_U,0.0433,0.0343,0.1497,0.0352,0.1497
ROCPOINTS_U,0.0437,0.0309,0.1224,0.0321,0.1224
ROCPOINTS_U,0.0442,0.0308,0.1224,0.0321,0.1224
ROCPOINTS_U,0.0444,0.0308,0.1224,0.0322,0.1224
ROCPOINTS_U,0.0448,0.0307,0.1224,0.0323,0.1224
ROCPOINTS_U,0.0465,0.0307,0.1224,0.0323,0.1224
ROCPOINTS_U,0.0467,0.0306,0.1224,0.0324,0.1224
ROCPOINTS_U,0.0467,0.0306,0.1224,0.0324,0.1224
ROCPOINTS_U,0.0467,0.0280,0.1020,0.0296,0.1020
ROCPOINTS_U,0.0478,0.0279,0.1020,0.0296,0.1020
ROCPOINTS_U,0.0500,0.0279,0.1020,0.0297,0.1020
ROCPOINTS_U,0.0513,0.0254,0.0952,0.0304,0.0952
ROCPOINTS_U,0.0516,0.0252,0.0952,0.0306,0.0952
ROCPOINTS_U,0.0517,0.0251,0.0952,0.0308,0.0952
ROCPOINTS_U,0.0521,0.0250,0.0952,0.0308,0.0952
ROCPOINTS_U,0.0530,0.0250,0.0952,0.0309,0.0952
ROCPOINTS_U,0.0531,0.0248,0.0952,0.0311,0.0952
ROCPOINTS_U,0.0533,0.0248,0.0952,0.0312,0.0952
ROCPOINTS_U,0.0540,0.0227,0.0884,0.0316,0.0884
ROCPOINTS_U,0.0557,0.0226,0.0884,0.0317,0.0884
ROCPOINTS_U,0.0567,0.0225,0.0884,0.0318,0.0884
ROCPOINTS_U,0.0571,0.0204,0.0816,0.0323,0.0816
ROCPOINTS_U,0.0578,0.0204,0.0748,0.0297,0.0748
ROCPOINTS_U,0.0582,0.0202,0.0748,0.0301,0.0748
ROCPOINTS_U,0.0598,0.0201,0.0748,0.0301,0.0748
ROCPOINTS_U,0.0600,0.0199,0.0748,0.0305,0.0748
ROCPOINTS_U,0.0613,0.0182,0.0748,0.0333,0.0748
ROCPOINTS_U,0.0618,0.0181,0.0748,0.0334,0.0748
ROCPOINTS_U,0.0633,0.0180,0.0748,0.0335,0.0748
ROCPOINTS_U,0.0634,0.0166,0.0748,0.0364,0.0748
ROCPOINTS_U,0.0667,0.0165,0.0748,0.0365,0.0748
ROCPOINTS_U,0.0668,0.0157,0.0748,0.0383,0.0748
ROCPOINTS_U,0.0700,0.0157,0.0748,0.0385,0.0748
ROCPOINTS_U,0.0705,0.0145,0.0748,0.0415,0.0748
ROCPOINTS_U,0.0733,0.0144,0.0748,0.0417,0.0748
ROCPOINTS_U,0.0767,0.0135,0.0680,0.0405,0.0680
ROCPOINTS_U,0.0794,0.0128,0.0680,0.0426,0.0680
ROCPOINTS_U,0.0800,0.0127,0.0680,0.0427,0.0680
ROCPOINTS_U,0.0833,0.0121,0.0680,0.0448,0.0680
ROCPOINTS_U,0.0839,0.0113,0.0612,0.0435,0.0612
ROCPOINTS_U,0.0867,0.0112,0.0612,0.0437,0.0612
ROCPOINTS_U,0.0879,0.0106,0.0612,0.0459,0.0612
ROCPOINTS_U,0.0883,0.0106,0.0612,0.0462,0.0612
ROCPOINTS_U,0.0900,0.0105,0.0612,0.0464,0.0612
ROCPOINTS_U,0.0933,0.0096,0.0612,0.0506,0.0612
ROCPOINTS_U,0.0936,0.0091,0.0544,0.0476,0.0544
ROCPOINTS_U,0.0952,0.0091,0.0544,0.0479,0.0544
ROCPOINTS_U,0.0967,0.0090,0.0544,0.0482,0.0544
ROCPOINTS_U,0.0970,0.0087,0.0544,0.0497,0.0544
ROCPOINTS_U,0.0986,0.0087,0.0544,0.0500,0.0544
ROCPOINTS_U,0.0987,0.0086,0.0544,0.0503,0.0544
ROCPOINTS_U,0.0996,0.0085,0.0544,0.0506,0.0544
ROCPOINTS_U,0.1000,0.0085,0.0544,0.0510,0.0544
ROCPOINTS_U,0.1006,0.0079,0.0544,0.0548,0.0544
ROCPOINTS_U,0.1015,0.0077,0.0544,0.0556,0.0544
ROCPOINTS_U,0.1033,0.0077,0.0544,0.0559,0.0544
ROCPOINTS_U,0.1043,0.0070,0.0476,0.0538,0.0476
ROCPOINTS_U,0.1067,0.0069,0.0476,0.0543,0.0476
ROCPOINTS_U,0.1100,0.0068,0.0476,0.0556,0.0476
ROCPOINTS_U,0.1133,0.0063,0.0408,0.0513,0.0408
ROCPOINTS_U,0.1138,0.0060,0.0340,0.0450,0.0340
ROCPOINTS_U,0.1167,0.0060,0.0340,0.0455,0.0340
ROCPOINTS_U,0.1169,0.0057,0.0340,0.0476,0.0340
ROCPOINTS_U,0.1198,0.0056,0.0340,0.0481,0.0340
ROCPOINTS_U,0.1200,0.0054,0.0340,0.0500,0.0340
ROCPOINTS_U,0.1233,0.0052,0.0340,0.0521,0.0340
ROCPOINTS_U,0.1252,0.0050,0.0340,0.0538,0.0340
ROCPOINTS_U,0.1267,0.0050,0.0340,0.0543,0.0340
ROCPOINTS_U,0.1300,0.0047,0.0340,0.0568,0.0340
ROCPOINTS_U,0.1333,0.0047,0.0340,0.0575,0.0340
ROCPOINTS_U,0.1367,0.0044,0.0272,0.0488,0.0272
ROCPOINTS_U,0.1400,0.0043,0.0272,0.0506,0.0272
ROCPOINTS_U,0.1433,0.0040,0.0272,0.0533,0.0272
ROCPOINTS_U,0.1465,0.0039,0.0272,0.0548,0.0272
ROCPOINTS_U,0.1467,0.0039,0.0272,0.0556,0.0272
ROCPOINTS_U,0.1470,0.0038,0.0272,0.0563,0.0272
ROCPOINTS_U,0.1500,0.0038,0.0272,0.0571,0.0272
ROCPOINTS_U,0.1533,0.0035,0.0272,0.0606,0.0272
ROCPOINTS_U,0.1567,0.0034,0.0272,0.0625,0.0272
ROCPOINTS_U,0.1595,0.0034,0.0272,0.0635,0.0272
ROCPOINTS_U,0.1600,0.0033,0.0272,0.0645,0.0272
ROCPOINTS_U,0.1633,0.0032,0.0272,0.0667,0.0272
ROCPOINTS_U,0.1667,0.0030,0.0272,0.0702,0.0272
ROCPOINTS_U,0.1733,0.0030,0.0272,0.0714,0.0272
ROCPOINTS_U,0.1767,0.0027,0.0272,0.0769,0.0272
ROCPOINTS_U,0.1800,0.0027,0.0272,0.0784,0.0272
ROCPOINTS_U,0.1833,0.0026,0.0272,0.0800,0.0272
ROCPOINTS_U,0.1867,0.0026,0.0272,0.0816,0.0272
ROCPOINTS_U,0.2033,0.0024,0.0272,0.0851,0.0272
ROCPOINTS_U,0.2067,0.0024,0.0272,0.0870,0.0272
ROCPOINTS_U,0.2100,0.0023,0.0272,0.0889,0.0272
ROCPOINTS_U,0.2167,0.0022,0.0272,0.0952,0.0272
ROCPOINTS_U,0.2200,0.0021,0.0272,0.0976,0.0272
ROCPOINTS_U,0.2333,0.0020,0.0272,0.1000,0.0272
ROCPOINTS_U,0.2367,0.0020,0.0204,0.0789,0.0204
ROCPOINTS_U,0.2433,0.0019,0.0204,0.0833,0.0204
ROCPOINTS_U,0.2533,0.0018,0.0204,0.0882,0.0204
ROCPOINTS_U,0.2667,0.0017,0.0136,0.0645,0.0136
ROCPOINTS_U,0.2733,0.0016,0.0136,0.0667,0.0136
ROCPOINTS_U,0.2967,0.0015,0.0136,0.0714,0.0136
ROCPOINTS_U,0.3067,0.0014,0.0068,0.0400,0.0068
ROCPOINTS_U,0.3200,0.0013,0.0068,0.0417,0.0068
ROCPOINTS_U,0.3267,0.0013,0.0068,0.0435,0.0068
ROCPOINTS_U,0.3300,0.0012,0.0068,0.0455,0.0068
ROCPOINTS_U,0.3433,0.0011,0.0068,0.0476,0.0068
ROCPOINTS_U,0.3500,0.0011,0.0000,0.0000,0.0000
ROCPOINTS_U,0.3600,0.0011,0.0000,0.0000,0.0000
ROCPOINTS_U,0.3667,0.0010,0.0000,0.0000,0.0000
ROCPOINTS_U,0.3733,0.0010,0.0000,0.0000,0.0000
ROCPOINTS_U,0.3800,0.0009,0.0000,0.0000,0.0000
ROCPOINTS_U,0.3933,0.0009,0.0000,0.0000,0.0000
ROCPOINTS_U,0.4000,0.0007,0.0000,0.0000,0.0000
ROCPOINTS_U,0.4172,0.0007,0.0000,0.0000,0.0000
ROCPOINTS_U,0.4201,0.0006,0.0000,0.0000,0.0000
ROCPOINTS_U,0.4267,0.0006,0.0000,0.0000,0.0000
ROCPOINTS_U,0.4333,0.0005,0.0000,0.0000,0.0000
ROCPOINTS_U,0.4429,0.0005,0.0000,0.0000,0.0000
ROCPOINTS_U,0.4500,0.0004,0.0000,0.0000,0.0000
ROCPOINTS_U,0.4567,0.0003,0.0000,0.0000,0.0000
ROCPOINTS_U,0.5033,0.0003,0.0000,0.0000,0.0000
ROCPOINTS_U,0.5267,0.0002,0.0000,0.0000,0.0000
ROCPOINTS_U,0.5300,0.0002,0.0000,0.0000,0.0000
ROCPOINTS_U,0.6200,0.0001,0.0000,0.0000,0.0000
ROCPOINTS_U,0.6200,0.0000,0.0000,0.0000,0.0000
ROCPOINTS_?,0.0000,1.0000,0.0000,0.0000,0.0000
ROCPOINTS_?,0.0000,0.0000,0.0000,0.0000,0.0000
TIME,Seconds taken for cross-validation,248911.557000.
IMP_SCORE,1,GO:0033262,1.0000e+00,1.0000e+00
IMP_SCORE,2,GO:0071459,1.0000e+00,1.0000e+00
IMP_SCORE,3,GO:1904251,1.0000e+00,1.0000e+00
IMP_SCORE,4,GO:0035413,1.0000e+00,1.0000e+00
IMP_SCORE,5,GO:0097296,1.0000e+00,1.0000e+00
IMP_SCORE,6,GO:0034979,1.0000e+00,1.0000e+00
IMP_SCORE,7,GO:0010623,1.0000e+00,1.0000e+00
IMP_SCORE,8,GO:0045945,1.0000e+00,1.0000e+00
IMP_SCORE,9,GO:0043301,1.0000e+00,1.0000e+00
IMP_SCORE,10,GO:0072216,1.0000e+00,1.0000e+00
IMP_SCORE,11,GO:0002082,9.8548e-01,2.0000e+00
IMP_SCORE,12,GO:0000940,9.7095e-01,1.0000e+00
IMP_SCORE,13,GO:0010766,9.4462e-01,2.0000e+00
IMP_SCORE,14,GO:0051386,9.1830e-01,1.0000e+00
IMP_SCORE,15,GO:0050881,9.1830e-01,2.0000e+00
IMP_SCORE,16,GO:0019211,9.1830e-01,1.0000e+00
IMP_SCORE,17,GO:0000400,9.1830e-01,1.0000e+00
IMP_SCORE,18,GO:0035162,9.1830e-01,1.0000e+00
IMP_SCORE,19,GO:0019104,9.1830e-01,1.0000e+00
IMP_SCORE,20,GO:1900119,9.1830e-01,1.0000e+00
IMP_SCORE,21,GO:0042522,9.1830e-01,1.0000e+00
IMP_SCORE,22,GO:0036119,9.1830e-01,1.0000e+00
IMP_SCORE,23,GO:0043568,9.1830e-01,1.0000e+00
IMP_SCORE,24,GO:0009128,9.1830e-01,1.0000e+00
IMP_SCORE,25,GO:0060192,9.1830e-01,1.0000e+00
IMP_SCORE,26,GO:0051959,9.1830e-01,1.0000e+00
IMP_SCORE,27,GO:0032695,9.1830e-01,1.0000e+00
IMP_SCORE,28,GO:0060602,9.1830e-01,1.0000e+00
IMP_SCORE,29,GO:0030656,8.1128e-01,1.0000e+00
IMP_SCORE,30,GO:0006702,8.1128e-01,1.0000e+00
IMP_SCORE,31,GO:0002739,8.1128e-01,1.0000e+00
IMP_SCORE,32,GO:0044783,7.9595e-01,3.0000e+00
IMP_SCORE,33,GO:0060315,7.6660e-01,2.0000e+00
IMP_SCORE,34,GO:0032725,7.4886e-01,4.0000e+00
IMP_SCORE,35,GO:0051769,7.3110e-01,4.0000e+00
IMP_SCORE,36,GO:0004745,7.2942e-01,9.1000e+01
IMP_SCORE,37,GO:1900151,7.2688e-01,9.0000e+00
IMP_SCORE,38,GO:0006516,7.2331e-01,3.0000e+00
IMP_SCORE,39,GO:0033158,7.1992e-01,4.0000e+00
IMP_SCORE,40,GO:2000727,7.1264e-01,3.0000e+00
IMP_SCORE,41,GO:0051152,7.0517e-01,4.0000e+00
IMP_SCORE,42,GO:0060716,6.8256e-01,4.0000e+00
IMP_SCORE,43,GO:0010460,6.5385e-01,5.0000e+00
IMP_SCORE,44,GO:0060444,6.3256e-01,5.0000e+00
IMP_SCORE,45,GO:0070344,6.2581e-01,2.0000e+00
IMP_SCORE,46,GO:0072088,6.2581e-01,2.0000e+00
IMP_SCORE,47,GO:0060231,6.2262e-01,1.1000e+01
IMP_SCORE,48,GO:1901797,6.1411e-01,8.0000e+00
IMP_SCORE,49,GO:0061311,6.0955e-01,3.0000e+00
IMP_SCORE,50,GO:0032703,6.0638e-01,7.0000e+00
IMP_SCORE,51,GO:1901386,6.0222e-01,2.0000e+00
IMP_SCORE,52,GO:0061013,6.0162e-01,9.0000e+00
IMP_SCORE,53,GO:0045080,5.9520e-01,4.0000e+00
IMP_SCORE,54,GO:0008385,5.9167e-01,1.0000e+00
IMP_SCORE,55,GO:0071868,5.8832e-01,9.0000e+00
IMP_SCORE,56,GO:0090201,5.8548e-01,2.0000e+00
IMP_SCORE,57,GO:0035635,5.8496e-01,2.0000e+00
IMP_SCORE,58,GO:2000406,5.8031e-01,3.0000e+00
IMP_SCORE,59,GO:0003208,5.7742e-01,3.0000e+00
IMP_SCORE,60,GO:0034391,5.7596e-01,3.0000e+00
IMP_SCORE,61,GO:1900101,5.7302e-01,5.0000e+00
IMP_SCORE,62,GO:0034405,5.6969e-01,1.0000e+01
IMP_SCORE,63,GO:0045780,5.6816e-01,4.0000e+00
IMP_SCORE,64,GO:0045671,5.6575e-01,1.5000e+01
IMP_SCORE,65,GO:0099738,5.6185e-01,3.0000e+00
IMP_SCORE,66,GO:0061458,5.5457e-01,7.0000e+00
IMP_SCORE,67,GO:0090190,5.5435e-01,3.0000e+00
IMP_SCORE,68,GO:0072111,5.5033e-01,4.0000e+00
IMP_SCORE,69,GO:0045579,5.5030e-01,6.0000e+00
IMP_SCORE,70,GO:0032740,5.4547e-01,5.0000e+00
IMP_SCORE,71,GO:0060546,5.4462e-01,2.0000e+00
IMP_SCORE,72,GO:0042511,5.4417e-01,3.0000e+00
IMP_SCORE,73,GO:1905207,5.4280e-01,4.0000e+00
IMP_SCORE,74,GO:0003215,5.4058e-01,4.0000e+00
IMP_SCORE,75,GO:1902894,5.3800e-01,2.0000e+00
IMP_SCORE,76,GO:0002693,5.3671e-01,3.0000e+00
IMP_SCORE,77,GO:2000651,5.3662e-01,4.0000e+00
IMP_SCORE,78,GO:1900116,5.3645e-01,2.0000e+00
IMP_SCORE,79,GO:0032303,5.3626e-01,4.0000e+00
IMP_SCORE,80,GO:0031702,5.3444e-01,6.0000e+00
IMP_SCORE,81,GO:0033598,5.2854e-01,6.0000e+00
IMP_SCORE,82,GO:1902710,5.2653e-01,4.0000e+00
IMP_SCORE,83,GO:0032692,5.2631e-01,3.0000e+00
IMP_SCORE,84,GO:0032069,5.2567e-01,6.0000e+00
IMP_SCORE,85,GO:0022038,5.2271e-01,4.0000e+00
IMP_SCORE,86,GO:0060544,5.2173e-01,4.0000e+00
IMP_SCORE,87,GO:0048255,5.2062e-01,6.0000e+00
IMP_SCORE,88,GO:0045651,5.2043e-01,2.0000e+00
IMP_SCORE,89,GO:0044766,5.1994e-01,3.1000e+01
IMP_SCORE,90,GO:0014894,5.1765e-01,2.0000e+00
IMP_SCORE,91,GO:0032770,5.1748e-01,6.0000e+00
IMP_SCORE,92,GO:0060260,5.1638e-01,9.0000e+00
IMP_SCORE,93,GO:0043921,5.1542e-01,3.0000e+00
IMP_SCORE,94,GO:0005790,5.1060e-01,8.0000e+00
IMP_SCORE,95,GO:0014048,5.0996e-01,5.0000e+00
IMP_SCORE,96,GO:1902001,5.0827e-01,2.0000e+00
IMP_SCORE,97,GO:0045648,5.0694e-01,4.0000e+00
IMP_SCORE,98,GO:0036109,5.0683e-01,3.3000e+01
IMP_SCORE,99,GO:0035631,5.0675e-01,2.0000e+00
IMP_SCORE,100,GO:0008278,5.0657e-01,2.0000e+00
IMP_SCORE,101,GO:0031650,5.0657e-01,2.0000e+00
IMP_SCORE,102,GO:0003401,5.0532e-01,3.0000e+00
IMP_SCORE,103,GO:0045346,5.0505e-01,4.0000e+00
IMP_SCORE,104,GO:0030511,5.0478e-01,1.0000e+01
IMP_SCORE,105,GO:0046007,5.0421e-01,2.0000e+00
IMP_SCORE,106,GO:0042776,5.0331e-01,4.0000e+00
IMP_SCORE,107,GO:0006171,5.0320e-01,4.0000e+00
IMP_SCORE,108,GO:0032754,5.0285e-01,5.0000e+00
IMP_SCORE,109,GO:0046058,5.0252e-01,3.0000e+00
IMP_SCORE,110,GO:0045618,5.0201e-01,2.0000e+00
IMP_SCORE,111,GO:0071850,5.0117e-01,2.0000e+00
IMP_SCORE,112,GO:1904925,5.0101e-01,6.0000e+00
IMP_SCORE,113,GO:0030857,5.0075e-01,4.0000e+00
IMP_SCORE,114,GO:0034139,5.0019e-01,2.0000e+00
IMP_SCORE,115,GO:0000717,5.0004e-01,2.0000e+00
IMP_SCORE,116,GO:0032230,4.9869e-01,2.0000e+00
IMP_SCORE,117,GO:0002887,4.9800e-01,2.0000e+00
IMP_SCORE,118,GO:0043388,4.9798e-01,1.4000e+01
IMP_SCORE,119,GO:0048407,4.9715e-01,2.0000e+00
IMP_SCORE,120,GO:0048333,4.9660e-01,3.0000e+00
IMP_SCORE,121,GO:0002026,4.9560e-01,2.0000e+00
IMP_SCORE,122,GO:0046622,4.9359e-01,8.0000e+00
IMP_SCORE,123,GO:0031272,4.9285e-01,2.0000e+00
IMP_SCORE,124,GO:0035458,4.9256e-01,7.0000e+00
IMP_SCORE,125,GO:0005159,4.9095e-01,2.0000e+00
IMP_SCORE,126,GO:0036075,4.9083e-01,8.0000e+00
IMP_SCORE,127,GO:0002293,4.9015e-01,3.0000e+00
IMP_SCORE,128,GO:0060158,4.8778e-01,5.0000e+00
IMP_SCORE,129,GO:0051412,4.8766e-01,6.0000e+00
IMP_SCORE,130,GO:0090189,4.8747e-01,2.0000e+00
IMP_SCORE,131,GO:0035729,4.8662e-01,3.0000e+00
IMP_SCORE,132,GO:0048185,4.8562e-01,2.2000e+01
IMP_SCORE,133,GO:1903055,4.8420e-01,5.0000e+00
IMP_SCORE,134,GO:0046794,4.8361e-01,2.0000e+00
IMP_SCORE,135,GO:0043471,4.8310e-01,4.0000e+00
IMP_SCORE,136,GO:0035994,4.8263e-01,4.0000e+00
IMP_SCORE,137,GO:0032836,4.8154e-01,4.0000e+00
IMP_SCORE,138,GO:0046636,4.8103e-01,4.0000e+00
IMP_SCORE,139,GO:0035404,4.7930e-01,4.0000e+00
IMP_SCORE,140,GO:0045686,4.7923e-01,1.2000e+01
IMP_SCORE,141,GO:0042093,4.7794e-01,3.0000e+00
IMP_SCORE,142,GO:2000188,4.7747e-01,6.0000e+00
IMP_SCORE,143,GO:0030809,4.7413e-01,8.0000e+00
IMP_SCORE,144,GO:0042220,4.7156e-01,2.0000e+00
IMP_SCORE,145,GO:1903421,4.6935e-01,2.0000e+00
IMP_SCORE,146,GO:1904752,4.6827e-01,2.0000e+00
IMP_SCORE,147,GO:0033750,4.6718e-01,2.0000e+00
IMP_SCORE,148,GO:1901381,4.6693e-01,4.0000e+00
IMP_SCORE,149,GO:0043302,4.6631e-01,1.2000e+01
IMP_SCORE,150,GO:0015800,4.6422e-01,1.2000e+01
IMP_SCORE,151,GO:1902043,4.6274e-01,2.0000e+00
IMP_SCORE,152,GO:0001771,4.6262e-01,5.0000e+00
IMP_SCORE,153,GO:0031996,4.6259e-01,2.0000e+00
IMP_SCORE,154,GO:0002286,4.6247e-01,1.0000e+01
IMP_SCORE,155,GO:0016114,4.6168e-01,4.0000e+00
IMP_SCORE,156,GO:0005161,4.6151e-01,4.0000e+00
IMP_SCORE,157,GO:0000164,4.6141e-01,2.0000e+00
IMP_SCORE,158,GO:0045639,4.6101e-01,1.5000e+01
IMP_SCORE,159,GO:1902895,4.6092e-01,7.0000e+00
IMP_SCORE,160,GO:0070306,4.6087e-01,2.0000e+00
IMP_SCORE,161,GO:0071107,4.6017e-01,5.0000e+00
IMP_SCORE,162,GO:0098581,4.5966e-01,2.1000e+01
IMP_SCORE,163,GO:0032025,4.5958e-01,2.0000e+00
IMP_SCORE,164,GO:0034143,4.5954e-01,2.0000e+00
IMP_SCORE,165,GO:0050774,4.5937e-01,2.0000e+00
IMP_SCORE,166,GO:0055089,4.5830e-01,7.0000e+00
IMP_SCORE,167,GO:2000679,4.5375e-01,1.0000e+01
IMP_SCORE,168,GO:0051117,4.5260e-01,9.6000e+01
IMP_SCORE,169,GO:0060484,4.4920e-01,3.0000e+00
IMP_SCORE,170,GO:0003179,4.4774e-01,9.0000e+00
IMP_SCORE,171,GO:0010592,4.4696e-01,7.0000e+00
IMP_SCORE,172,GO:1904813,4.4672e-01,1.0300e+02
IMP_SCORE,173,GO:0000278,4.4624e-01,1.0000e+01
IMP_SCORE,174,GO:0035255,4.4514e-01,6.0000e+00
IMP_SCORE,175,GO:0002360,4.4482e-01,1.0000e+01
IMP_SCORE,176,GO:0072506,4.4415e-01,3.0000e+00
IMP_SCORE,177,GO:0019935,4.4413e-01,8.0000e+00
IMP_SCORE,178,GO:0045717,4.4407e-01,2.0000e+00
IMP_SCORE,179,GO:0061515,4.4342e-01,2.4000e+01
IMP_SCORE,180,GO:0039531,4.4209e-01,2.0000e+00
IMP_SCORE,181,GO:0071380,4.4059e-01,2.0000e+00
IMP_SCORE,182,GO:0046639,4.4046e-01,6.0000e+00
IMP_SCORE,183,GO:0032873,4.3908e-01,1.1000e+01
IMP_SCORE,184,GO:0006636,4.3742e-01,4.7000e+01
IMP_SCORE,185,GO:0090051,4.3729e-01,5.0000e+00
IMP_SCORE,186,GO:0002719,4.3710e-01,3.0000e+00
IMP_SCORE,187,GO:0007530,4.3573e-01,7.0000e+00
IMP_SCORE,188,GO:1902579,4.3563e-01,3.3000e+01
IMP_SCORE,189,GO:0045823,4.3375e-01,6.0000e+00
IMP_SCORE,190,GO:0008574,4.3321e-01,1.1000e+01
IMP_SCORE,191,GO:0033008,4.3244e-01,7.0000e+00
IMP_SCORE,192,GO:0051233,4.3242e-01,9.0000e+00
IMP_SCORE,193,GO:0003181,4.3208e-01,6.0000e+00
IMP_SCORE,194,GO:0001838,4.3189e-01,1.0000e+01
IMP_SCORE,195,GO:1900739,4.3073e-01,1.1000e+01
IMP_SCORE,196,GO:0033045,4.2853e-01,6.0000e+00
IMP_SCORE,197,GO:0030728,4.2819e-01,6.0000e+00
IMP_SCORE,198,GO:1900153,4.2782e-01,5.0000e+00
IMP_SCORE,199,GO:0051282,4.2695e-01,1.2000e+01
IMP_SCORE,200,GO:0002903,4.2476e-01,2.0000e+00
IMP_SCORE,201,GO:0045295,4.2428e-01,9.0000e+00
IMP_SCORE,202,GO:0036003,4.2415e-01,8.0000e+00
IMP_SCORE,203,GO:0002686,4.2343e-01,1.5000e+01
IMP_SCORE,204,GO:0000730,4.2289e-01,2.0000e+00
IMP_SCORE,205,GO:0045740,4.2261e-01,8.0000e+00
IMP_SCORE,206,GO:1902042,4.2236e-01,8.0000e+00
IMP_SCORE,207,GO:0085029,4.2181e-01,3.0000e+01
IMP_SCORE,208,GO:0046174,4.2146e-01,8.0000e+00
IMP_SCORE,209,GO:0071425,4.2136e-01,3.0000e+00
IMP_SCORE,210,GO:0032007,4.1924e-01,5.8000e+01
IMP_SCORE,211,GO:0032965,4.1817e-01,7.0000e+00
IMP_SCORE,212,GO:0034661,4.1722e-01,3.0000e+00
IMP_SCORE,213,GO:0098533,4.1676e-01,1.2000e+01
IMP_SCORE,214,GO:0035710,4.1651e-01,5.0000e+00
IMP_SCORE,215,GO:0044224,4.1618e-01,8.0000e+00
IMP_SCORE,216,GO:0031645,4.1603e-01,6.0000e+00
IMP_SCORE,217,GO:0010518,4.1591e-01,6.0000e+00
IMP_SCORE,218,GO:1900078,4.1589e-01,1.3000e+01
IMP_SCORE,219,GO:1902883,4.1583e-01,1.8000e+01
IMP_SCORE,220,GO:0048546,4.1547e-01,1.2000e+01
IMP_SCORE,221,GO:0042405,4.1534e-01,2.0000e+00
IMP_SCORE,222,GO:0014041,4.1418e-01,5.0000e+00
IMP_SCORE,223,GO:0071526,4.1410e-01,8.0000e+00
IMP_SCORE,224,GO:2000404,4.1377e-01,1.4000e+01
IMP_SCORE,225,GO:0060099,4.1371e-01,3.0000e+00
IMP_SCORE,226,GO:2000737,4.1291e-01,1.1000e+01
IMP_SCORE,227,GO:0031102,4.1213e-01,1.5000e+01
IMP_SCORE,228,GO:0042149,4.1147e-01,1.4000e+01
IMP_SCORE,229,GO:0042454,4.1110e-01,1.6000e+01
IMP_SCORE,230,total,4.0984e-01,7.3980e+03
IMP_SCORE,231,GO:0042490,4.0900e-01,3.0000e+00
IMP_SCORE,232,GO:0061014,4.0899e-01,1.5000e+01
IMP_SCORE,233,GO:1905153,4.0892e-01,5.0000e+00
IMP_SCORE,234,GO:0032355,4.0855e-01,5.1000e+01
IMP_SCORE,235,GO:0002755,4.0800e-01,1.1000e+01
IMP_SCORE,236,GO:0002230,4.0733e-01,2.0000e+00
IMP_SCORE,237,GO:2000615,4.0727e-01,2.0000e+00
IMP_SCORE,238,GO:0000819,4.0719e-01,7.0000e+00
IMP_SCORE,239,GO:0030038,4.0684e-01,1.2000e+01
IMP_SCORE,240,GO:0042310,4.0670e-01,5.0000e+00
IMP_SCORE,241,GO:0032105,4.0566e-01,2.0000e+00
IMP_SCORE,242,GO:0002691,4.0423e-01,6.0000e+00
IMP_SCORE,243,GO:0017144,4.0344e-01,2.4000e+01
IMP_SCORE,244,GO:0099133,4.0323e-01,3.0000e+00
IMP_SCORE,245,GO:0090140,4.0266e-01,1.3000e+01
IMP_SCORE,246,GO:0050718,4.0238e-01,8.0000e+00
IMP_SCORE,247,GO:1990939,4.0224e-01,5.0000e+00
IMP_SCORE,248,GO:0014887,4.0140e-01,4.0000e+00
IMP_SCORE,249,GO:0014819,4.0036e-01,3.0000e+00
IMP_SCORE,250,GO:0070301,3.9897e-01,1.6000e+01
IMP_SCORE,251,GO:0019933,3.9888e-01,8.0000e+00
IMP_SCORE,252,GO:0042416,3.9865e-01,8.0000e+00
IMP_SCORE,253,GO:0060043,3.9864e-01,1.0000e+01
IMP_SCORE,254,GO:0031227,3.9771e-01,1.3600e+02
IMP_SCORE,255,GO:0030836,3.9721e-01,7.0000e+00
IMP_SCORE,256,GO:0045939,3.9720e-01,5.0000e+00
IMP_SCORE,257,GO:1901889,3.9714e-01,5.0000e+00
IMP_SCORE,258,GO:0071871,3.9539e-01,5.0000e+00
IMP_SCORE,259,GO:0042832,3.9488e-01,2.5000e+01
IMP_SCORE,260,GO:0030593,3.9485e-01,3.3000e+01
IMP_SCORE,261,GO:0019400,3.9417e-01,6.0000e+00
IMP_SCORE,262,GO:1904903,3.9403e-01,3.0000e+00
IMP_SCORE,263,GO:0048485,3.9382e-01,9.0000e+00
IMP_SCORE,264,GO:0009975,3.9362e-01,3.0000e+00
IMP_SCORE,265,GO:0043651,3.9348e-01,3.5000e+01
IMP_SCORE,266,GO:0009648,3.9323e-01,3.0000e+00
IMP_SCORE,267,GO:0071549,3.9268e-01,8.0000e+00
IMP_SCORE,268,GO:0044769,3.9216e-01,6.0000e+00
IMP_SCORE,269,GO:0006221,3.9098e-01,8.0000e+00
IMP_SCORE,270,GO:0001103,3.9092e-01,1.5000e+01
IMP_SCORE,271,GO:2000193,3.9077e-01,4.0000e+00
IMP_SCORE,272,GO:0010662,3.9038e-01,8.0000e+00
IMP_SCORE,273,GO:0060317,3.9008e-01,1.1000e+01
IMP_SCORE,274,GO:0001676,3.8891e-01,8.7000e+01
IMP_SCORE,275,GO:0046209,3.8733e-01,7.0000e+00
IMP_SCORE,276,GO:2000191,3.8718e-01,1.0000e+01
IMP_SCORE,277,GO:0045577,3.8710e-01,7.0000e+00
IMP_SCORE,278,GO:0000920,3.8686e-01,3.0000e+00
IMP_SCORE,279,GO:0007628,3.8679e-01,1.0000e+01
IMP_SCORE,280,GO:0070577,3.8613e-01,5.0000e+00
IMP_SCORE,281,GO:0030742,3.8450e-01,5.0000e+00
IMP_SCORE,282,GO:0001965,3.8416e-01,1.7000e+01
IMP_SCORE,283,GO:0002700,3.8379e-01,2.6000e+01
IMP_SCORE,284,GO:0032075,3.8329e-01,3.0000e+00
IMP_SCORE,285,GO:2000757,3.8317e-01,3.0000e+00
IMP_SCORE,286,GO:0051969,3.8297e-01,6.0000e+00
IMP_SCORE,287,GO:1900182,3.8188e-01,2.1000e+01
IMP_SCORE,288,GO:0002200,3.8182e-01,1.0000e+01
IMP_SCORE,289,GO:0030291,3.8099e-01,2.4000e+01
IMP_SCORE,290,GO:0007077,3.8070e-01,2.3000e+01
IMP_SCORE,291,GO:1900543,3.8008e-01,9.0000e+00
IMP_SCORE,292,GO:0031252,3.7955e-01,8.0000e+00
IMP_SCORE,293,GO:0033197,3.7951e-01,9.0000e+00
IMP_SCORE,294,GO:0042345,3.7945e-01,2.0000e+01
IMP_SCORE,295,GO:0051568,3.7935e-01,3.0000e+00
IMP_SCORE,296,GO:0044217,3.7878e-01,1.5000e+01
IMP_SCORE,297,GO:0006525,3.7786e-01,3.4000e+01
IMP_SCORE,298,GO:0035240,3.7582e-01,3.0000e+00
IMP_SCORE,299,GO:0051293,3.7571e-01,6.0000e+00
IMP_SCORE,300,GO:0010829,3.7548e-01,4.0000e+00
IMP_SCORE,301,GO:0006739,3.7524e-01,2.9000e+01
IMP_SCORE,302,GO:0004843,3.7521e-01,7.4000e+01
IMP_SCORE,303,GO:0035004,3.7474e-01,1.4000e+01
IMP_SCORE,304,GO:0045616,3.7474e-01,3.0000e+00
IMP_SCORE,305,GO:0042455,3.7404e-01,1.8000e+01
IMP_SCORE,306,GO:0045747,3.7393e-01,1.7000e+01
IMP_SCORE,307,GO:1901216,3.7302e-01,2.6000e+01
IMP_SCORE,308,GO:0034236,3.7293e-01,6.0000e+00
IMP_SCORE,309,GO:0021983,3.7285e-01,1.1000e+01
IMP_SCORE,310,GO:1904030,3.7275e-01,6.0000e+00
IMP_SCORE,311,GO:0033047,3.7248e-01,9.0000e+00
IMP_SCORE,312,GO:2000586,3.7246e-01,3.0000e+00
IMP_SCORE,313,GO:2000010,3.7212e-01,2.0000e+00
IMP_SCORE,314,GO:0044773,3.7210e-01,8.0000e+00
IMP_SCORE,315,GO:0035094,3.7196e-01,1.4000e+01
IMP_SCORE,316,GO:2001243,3.7137e-01,1.9000e+01
IMP_SCORE,317,GO:0032785,3.7103e-01,5.0000e+00
IMP_SCORE,318,GO:0071636,3.7091e-01,1.2000e+01
IMP_SCORE,319,GO:0010508,3.7053e-01,3.0000e+01
IMP_SCORE,320,GO:0051101,3.6890e-01,3.6000e+01
IMP_SCORE,321,GO:0055024,3.6879e-01,7.0000e+00
IMP_SCORE,322,GO:0090734,3.6829e-01,1.4000e+01
IMP_SCORE,323,GO:0070696,3.6813e-01,6.0000e+00
IMP_SCORE,324,GO:0014877,3.6749e-01,6.0000e+00
IMP_SCORE,325,GO:0030859,3.6690e-01,1.6000e+01
IMP_SCORE,326,GO:0005849,3.6660e-01,2.0000e+00
IMP_SCORE,327,GO:0045414,3.6641e-01,9.0000e+00
IMP_SCORE,328,GO:0030371,3.6620e-01,3.3000e+01
IMP_SCORE,329,GO:1904031,3.6618e-01,7.0000e+00
IMP_SCORE,330,GO:0046487,3.6613e-01,5.1000e+01
IMP_SCORE,331,GO:0061005,3.6573e-01,2.1000e+01
IMP_SCORE,332,GO:1903846,3.6536e-01,9.0000e+00
IMP_SCORE,333,GO:0031497,3.6524e-01,6.0000e+00
IMP_SCORE,334,GO:0006261,3.6503e-01,2.1000e+01
IMP_SCORE,335,GO:0035735,3.6496e-01,1.6000e+01
IMP_SCORE,336,GO:0046006,3.6413e-01,1.0000e+01
IMP_SCORE,337,GO:0035924,3.6397e-01,2.2000e+01
IMP_SCORE,338,GO:1902743,3.6336e-01,2.7000e+01
IMP_SCORE,339,GO:0003198,3.6335e-01,3.0000e+00
IMP_SCORE,340,GO:0038201,3.6308e-01,3.3000e+01
IMP_SCORE,341,GO:0051894,3.6278e-01,5.0000e+00
IMP_SCORE,342,GO:0038083,3.6209e-01,1.1000e+01
IMP_SCORE,343,GO:0090109,3.6209e-01,1.2000e+01
IMP_SCORE,344,GO:1903651,3.6184e-01,9.0000e+00
IMP_SCORE,345,GO:0043507,3.6122e-01,1.7000e+01
IMP_SCORE,346,GO:0051918,3.6113e-01,5.0000e+00
IMP_SCORE,347,GO:0000307,3.6109e-01,1.6000e+01
IMP_SCORE,348,GO:0031089,3.6092e-01,3.6000e+01
IMP_SCORE,349,GO:0008631,3.6090e-01,4.0000e+00
IMP_SCORE,350,GO:2000105,3.6063e-01,6.0000e+00
IMP_SCORE,351,GO:0010470,3.6062e-01,5.0000e+00
IMP_SCORE,352,GO:0002367,3.6041e-01,9.0000e+00
IMP_SCORE,353,GO:0071383,3.5990e-01,1.6000e+01
IMP_SCORE,354,GO:0032809,3.5979e-01,2.1000e+01
IMP_SCORE,355,GO:0030296,3.5941e-01,4.0000e+00
IMP_SCORE,356,GO:0003995,3.5931e-01,1.8000e+01
IMP_SCORE,357,GO:0006228,3.5926e-01,4.0000e+00
IMP_SCORE,358,GO:0032374,3.5881e-01,1.1000e+01
IMP_SCORE,359,GO:0010039,3.5879e-01,2.6000e+01
IMP_SCORE,360,GO:0010649,3.5860e-01,3.0000e+00
IMP_SCORE,361,GO:1900027,3.5845e-01,1.4000e+01
IMP_SCORE,362,GO:0006379,3.5832e-01,4.9000e+01
IMP_SCORE,363,GO:0046686,3.5709e-01,1.0000e+02
IMP_SCORE,364,GO:0045807,3.5705e-01,4.3000e+01
IMP_SCORE,365,GO:0060193,3.5649e-01,2.2000e+01
IMP_SCORE,366,GO:0030212,3.5580e-01,4.1000e+01
IMP_SCORE,367,GO:0042755,3.5525e-01,7.0000e+00
IMP_SCORE,368,GO:1902893,3.5499e-01,9.0000e+00
IMP_SCORE,369,GO:0050926,3.5490e-01,7.0000e+00
IMP_SCORE,370,GO:0035855,3.5487e-01,2.8000e+01
IMP_SCORE,371,GO:0050321,3.5483e-01,1.6000e+01
IMP_SCORE,372,GO:0033235,3.5423e-01,3.0000e+00
IMP_SCORE,373,GO:0044295,3.5421e-01,1.9000e+01
IMP_SCORE,374,GO:0071548,3.5406e-01,1.0000e+01
IMP_SCORE,375,GO:0010664,3.5375e-01,1.1000e+01
IMP_SCORE,376,GO:0031701,3.5364e-01,3.0000e+00
IMP_SCORE,377,GO:1901030,3.5337e-01,1.3000e+01
IMP_SCORE,378,GO:0045620,3.5332e-01,1.1000e+01
IMP_SCORE,379,GO:2000171,3.5302e-01,1.8000e+01
IMP_SCORE,380,GO:0032354,3.5285e-01,3.0000e+00
IMP_SCORE,381,GO:1903140,3.5236e-01,1.3000e+01
IMP_SCORE,382,GO:0005164,3.5225e-01,1.6000e+01
IMP_SCORE,383,GO:0050691,3.5208e-01,4.0000e+00
IMP_SCORE,384,GO:0002825,3.5205e-01,6.0000e+00
IMP_SCORE,385,GO:0050871,3.5159e-01,2.4000e+01
IMP_SCORE,386,GO:0051043,3.5146e-01,1.1000e+01
IMP_SCORE,387,GO:0034114,3.5087e-01,4.0000e+00
IMP_SCORE,388,GO:0048660,3.5055e-01,2.0000e+01
IMP_SCORE,389,GO:0071277,3.5036e-01,3.5000e+01
IMP_SCORE,390,GO:0050671,3.5006e-01,4.0000e+01
IMP_SCORE,391,GO:0007625,3.4963e-01,1.5000e+01
IMP_SCORE,392,GO:0014910,3.4958e-01,1.8000e+01
IMP_SCORE,393,GO:0045652,3.4954e-01,3.0000e+00
IMP_SCORE,394,GO:0036294,3.4925e-01,3.6000e+01
IMP_SCORE,395,GO:0031573,3.4919e-01,3.0000e+00
IMP_SCORE,396,GO:0090344,3.4907e-01,3.0000e+00
IMP_SCORE,397,GO:1901998,3.4884e-01,4.0000e+01
IMP_SCORE,398,GO:0090185,3.4876e-01,5.0000e+00
IMP_SCORE,399,GO:0042531,3.4800e-01,1.2000e+01
IMP_SCORE,400,GO:0046036,3.4757e-01,3.0000e+00
IMP_SCORE,401,GO:1900076,3.4732e-01,1.4000e+01
IMP_SCORE,402,GO:0061213,3.4726e-01,6.0000e+00
IMP_SCORE,403,GO:0045646,3.4698e-01,9.0000e+00
IMP_SCORE,404,GO:0071479,3.4671e-01,1.8000e+01
IMP_SCORE,405,GO:0005766,3.4658e-01,1.2000e+01
IMP_SCORE,406,GO:0040019,3.4653e-01,3.0000e+00
IMP_SCORE,407,GO:0009068,3.4630e-01,3.1000e+01
IMP_SCORE,408,GO:0006611,3.4577e-01,1.6000e+01
IMP_SCORE,409,GO:0090199,3.4562e-01,3.0000e+00
IMP_SCORE,410,GO:0033574,3.4558e-01,9.0000e+00
IMP_SCORE,411,GO:0002720,3.4556e-01,4.0000e+00
IMP_SCORE,412,GO:0048261,3.4491e-01,4.0000e+00
IMP_SCORE,413,GO:0048538,3.4491e-01,9.0000e+00
IMP_SCORE,414,GO:2000047,3.4478e-01,3.0000e+00
IMP_SCORE,415,GO:0010611,3.4458e-01,1.2000e+01
IMP_SCORE,416,GO:0043113,3.4393e-01,2.4000e+01
IMP_SCORE,417,GO:0036149,3.4390e-01,2.4000e+01
IMP_SCORE,418,GO:0050820,3.4330e-01,1.2000e+01
IMP_SCORE,419,GO:0036038,3.4326e-01,3.0000e+00
IMP_SCORE,420,GO:0051580,3.4290e-01,3.0000e+00
IMP_SCORE,421,GO:0032006,3.4273e-01,7.4000e+01
IMP_SCORE,422,GO:0042101,3.4271e-01,6.0000e+00
IMP_SCORE,423,GO:0046852,3.4267e-01,3.0000e+00
IMP_SCORE,424,GO:0014075,3.4230e-01,2.2000e+01
IMP_SCORE,425,GO:0010259,3.4220e-01,1.7000e+01
IMP_SCORE,426,GO:0045581,3.4212e-01,1.3000e+01
IMP_SCORE,427,GO:0071941,3.4162e-01,9.0000e+00
IMP_SCORE,428,GO:0043560,3.4134e-01,4.0000e+00
IMP_SCORE,429,GO:0048844,3.4119e-01,6.0000e+00
IMP_SCORE,430,GO:1901201,3.4086e-01,4.0000e+00
IMP_SCORE,431,GO:2001028,3.3998e-01,6.0000e+00
IMP_SCORE,432,GO:0045741,3.3924e-01,3.0000e+00
IMP_SCORE,433,GO:0044298,3.3924e-01,3.7000e+01
IMP_SCORE,434,GO:0036336,3.3916e-01,7.0000e+00
IMP_SCORE,435,GO:0052472,3.3904e-01,3.0000e+00
IMP_SCORE,436,GO:0030277,3.3849e-01,1.6000e+01
IMP_SCORE,437,GO:0030818,3.3842e-01,7.0000e+00
IMP_SCORE,438,GO:0045980,3.3837e-01,1.5000e+01
IMP_SCORE,439,GO:0051058,3.3773e-01,1.7000e+01
IMP_SCORE,440,GO:1904064,3.3763e-01,2.4000e+01
IMP_SCORE,441,GO:0090075,3.3736e-01,4.0000e+00
IMP_SCORE,442,GO:0001843,3.3710e-01,1.6000e+01
IMP_SCORE,443,GO:0071346,3.3704e-01,4.0000e+01
IMP_SCORE,444,GO:0046632,3.3675e-01,1.0000e+01
IMP_SCORE,445,GO:0032728,3.3673e-01,1.6000e+01
IMP_SCORE,446,GO:0006677,3.3664e-01,3.2000e+01
IMP_SCORE,447,GO:0032753,3.3632e-01,9.0000e+00
IMP_SCORE,448,GO:0019532,3.3613e-01,3.0000e+00
IMP_SCORE,449,GO:0034763,3.3577e-01,1.5000e+01
IMP_SCORE,450,GO:0071295,3.3575e-01,3.0000e+00
IMP_SCORE,451,GO:0051150,3.3575e-01,1.2000e+01
IMP_SCORE,452,GO:0032760,3.3557e-01,1.3000e+01
IMP_SCORE,453,GO:0015696,3.3541e-01,2.8000e+01
IMP_SCORE,454,GO:0009069,3.3498e-01,4.0000e+01
IMP_SCORE,455,GO:0072089,3.3488e-01,1.4000e+01
IMP_SCORE,456,GO:0006536,3.3485e-01,2.0000e+01
IMP_SCORE,457,GO:0031284,3.3455e-01,3.0000e+00
IMP_SCORE,458,GO:2001044,3.3454e-01,1.2000e+01
IMP_SCORE,459,GO:0048599,3.3442e-01,3.0000e+00
IMP_SCORE,460,GO:0008277,3.3441e-01,8.7000e+01
IMP_SCORE,461,GO:0006349,3.3429e-01,3.0000e+00
IMP_SCORE,462,GO:0036442,3.3407e-01,4.0000e+00
IMP_SCORE,463,GO:0042993,3.3403e-01,6.0000e+00
IMP_SCORE,464,GO:0050965,3.3376e-01,3.0000e+00
IMP_SCORE,465,GO:0048712,3.3343e-01,6.0000e+00
IMP_SCORE,466,GO:1905332,3.3296e-01,7.0000e+00
IMP_SCORE,467,GO:0009065,3.3257e-01,3.7000e+01
IMP_SCORE,468,GO:0001964,3.3244e-01,1.3000e+01
IMP_SCORE,469,GO:0055026,3.3232e-01,3.0000e+00
IMP_SCORE,470,GO:0070741,3.3227e-01,1.3000e+01
IMP_SCORE,471,GO:0010389,3.3216e-01,2.2000e+01
IMP_SCORE,472,GO:0009914,3.3205e-01,3.8000e+01
IMP_SCORE,473,GO:0097284,3.3182e-01,3.0000e+00
IMP_SCORE,474,GO:1903391,3.3179e-01,1.6000e+01
IMP_SCORE,475,GO:0009145,3.3176e-01,1.8000e+01
IMP_SCORE,476,GO:0032026,3.3174e-01,2.2000e+01
IMP_SCORE,477,GO:0060393,3.3174e-01,7.0000e+00
IMP_SCORE,478,GO:0006295,3.3174e-01,8.0000e+00
IMP_SCORE,479,GO:0002888,3.3122e-01,1.0000e+01
IMP_SCORE,480,GO:0051645,3.3111e-01,1.1000e+01
IMP_SCORE,481,GO:0043491,3.3070e-01,4.0000e+00
IMP_SCORE,482,GO:0042994,3.3003e-01,4.0000e+00
IMP_SCORE,483,GO:0032878,3.2994e-01,7.0000e+00
IMP_SCORE,484,GO:0060076,3.2976e-01,9.0000e+00
IMP_SCORE,485,GO:2000736,3.2957e-01,9.0000e+00
IMP_SCORE,486,GO:0007175,3.2943e-01,3.0000e+00
IMP_SCORE,487,GO:0030947,3.2905e-01,2.5000e+01
IMP_SCORE,488,GO:0007095,3.2903e-01,7.0000e+00
IMP_SCORE,489,GO:1900407,3.2891e-01,1.8000e+01
IMP_SCORE,490,GO:2000463,3.2843e-01,1.4000e+01
IMP_SCORE,491,GO:1903201,3.2841e-01,1.7000e+01
IMP_SCORE,492,GO:0051895,3.2838e-01,5.0000e+00
IMP_SCORE,493,GO:0050853,3.2837e-01,2.3000e+01
IMP_SCORE,494,GO:0022029,3.2803e-01,2.3000e+01
IMP_SCORE,495,GO:0016702,3.2794e-01,4.8000e+01
IMP_SCORE,496,GO:0042535,3.2709e-01,9.0000e+00
IMP_SCORE,497,GO:0034105,3.2677e-01,7.0000e+00
IMP_SCORE,498,GO:0044380,3.2669e-01,8.0000e+00
IMP_SCORE,499,GO:0048813,3.2667e-01,2.4000e+01
IMP_SCORE,500,GO:0021819,3.2661e-01,1.9000e+01
IMP_SCORE,501,GO:0003081,3.2627e-01,5.0000e+00
IMP_SCORE,502,GO:0045073,3.2596e-01,1.0000e+01
IMP_SCORE,503,GO:0071392,3.2582e-01,3.0000e+01
IMP_SCORE,504,GO:0006907,3.2565e-01,3.4000e+01
IMP_SCORE,505,GO:0030279,3.2550e-01,2.5000e+01
IMP_SCORE,506,GO:0090312,3.2527e-01,6.0000e+00
IMP_SCORE,507,GO:1903076,3.2524e-01,3.5000e+01
IMP_SCORE,508,GO:0071870,3.2451e-01,1.3000e+01
IMP_SCORE,509,GO:0030539,3.2432e-01,7.0000e+00
IMP_SCORE,510,GO:0061383,3.2408e-01,3.0000e+00
IMP_SCORE,511,GO:1990090,3.2403e-01,2.2000e+01
IMP_SCORE,512,GO:0071385,3.2394e-01,1.8000e+01
IMP_SCORE,513,GO:1903115,3.2375e-01,9.0000e+00
IMP_SCORE,514,GO:0046697,3.2325e-01,1.4000e+01
IMP_SCORE,515,GO:0060147,3.2269e-01,6.0000e+00
IMP_SCORE,516,GO:0045742,3.2267e-01,1.2000e+01
IMP_SCORE,517,GO:0051303,3.2265e-01,2.5000e+01
IMP_SCORE,518,GO:0010828,3.2256e-01,2.7000e+01
IMP_SCORE,519,GO:0001961,3.2253e-01,2.0000e+01
IMP_SCORE,520,GO:0009261,3.2247e-01,7.0000e+00
IMP_SCORE,521,GO:0045723,3.2241e-01,6.0000e+00
IMP_SCORE,522,GO:0007202,3.2217e-01,7.0000e+00
IMP_SCORE,523,GO:0008483,3.2193e-01,3.4000e+01
IMP_SCORE,524,GO:0030176,3.2177e-01,1.4300e+02
IMP_SCORE,525,GO:0045684,3.2157e-01,9.0000e+00
IMP_SCORE,526,GO:0045806,3.2129e-01,1.4000e+01
IMP_SCORE,527,GO:0010464,3.2116e-01,3.0000e+00
IMP_SCORE,528,GO:0018108,3.2097e-01,4.2000e+01
IMP_SCORE,529,GO:0033077,3.2089e-01,6.0000e+00
IMP_SCORE,530,GO:0002710,3.2071e-01,7.0000e+00
IMP_SCORE,531,GO:0000983,3.2058e-01,1.1000e+01
IMP_SCORE,532,GO:1902017,3.2049e-01,4.0000e+01
IMP_SCORE,533,GO:0032460,3.2038e-01,6.0000e+00
IMP_SCORE,534,GO:1903203,3.2035e-01,1.3000e+01
IMP_SCORE,535,GO:0045761,3.2033e-01,1.0000e+01
IMP_SCORE,536,GO:0042975,3.2006e-01,4.0000e+00
IMP_SCORE,537,GO:0008093,3.1994e-01,7.0000e+00
IMP_SCORE,538,GO:0035304,3.1975e-01,2.8000e+01
IMP_SCORE,539,GO:1904591,3.1966e-01,1.4000e+01
IMP_SCORE,540,GO:0045061,3.1965e-01,1.2000e+01
IMP_SCORE,541,GO:1900424,3.1961e-01,8.0000e+00
IMP_SCORE,542,GO:0030863,3.1943e-01,3.8000e+01
IMP_SCORE,543,GO:0061621,3.1934e-01,5.0000e+00
IMP_SCORE,544,GO:0071356,3.1923e-01,3.1000e+01
IMP_SCORE,545,GO:0009201,3.1912e-01,1.5000e+01
IMP_SCORE,546,GO:0050765,3.1863e-01,4.0000e+00
IMP_SCORE,547,GO:0048016,3.1851e-01,1.0000e+01
IMP_SCORE,548,GO:0003091,3.1847e-01,1.4000e+01
IMP_SCORE,549,GO:0090218,3.1819e-01,1.2000e+01
IMP_SCORE,550,GO:1905939,3.1803e-01,3.0000e+00
IMP_SCORE,551,GO:0072164,3.1788e-01,1.8000e+01
IMP_SCORE,552,GO:0014031,3.1785e-01,9.0000e+00
IMP_SCORE,553,GO:0035455,3.1760e-01,2.0000e+01
IMP_SCORE,554,GO:0002920,3.1759e-01,4.1000e+01
IMP_SCORE,555,GO:0030159,3.1742e-01,3.7000e+01
IMP_SCORE,556,GO:1903524,3.1712e-01,1.0000e+01
IMP_SCORE,557,GO:0035282,3.1688e-01,1.0000e+01
IMP_SCORE,558,GO:0001666,3.1678e-01,5.4000e+01
IMP_SCORE,559,GO:0033127,3.1669e-01,1.0000e+00
IMP_SCORE,560,GO:0033194,3.1668e-01,1.2000e+01
IMP_SCORE,561,GO:1901068,3.1667e-01,1.5000e+01
IMP_SCORE,562,GO:0016868,3.1665e-01,7.0000e+00
IMP_SCORE,563,GO:0010743,3.1665e-01,1.9000e+01
IMP_SCORE,564,GO:1900047,3.1664e-01,2.1000e+01
IMP_SCORE,565,GO:0046934,3.1646e-01,1.2000e+01
IMP_SCORE,566,GO:0007035,3.1646e-01,1.1000e+01
IMP_SCORE,567,GO:0090193,3.1638e-01,3.0000e+00
IMP_SCORE,568,GO:0043523,3.1586e-01,4.5000e+01
IMP_SCORE,569,GO:0039703,3.1580e-01,3.0000e+00
IMP_SCORE,570,GO:0061098,3.1577e-01,2.3000e+01
IMP_SCORE,571,GO:0002837,3.1550e-01,3.0000e+00
IMP_SCORE,572,GO:0051533,3.1527e-01,4.0000e+00
IMP_SCORE,573,GO:0035035,3.1514e-01,1.8000e+01
IMP_SCORE,574,GO:0046849,3.1502e-01,8.0000e+00
IMP_SCORE,575,GO:0001968,3.1493e-01,1.3000e+01
IMP_SCORE,576,GO:0071773,3.1469e-01,9.0000e+00
IMP_SCORE,577,GO:0003300,3.1460e-01,7.0000e+00
IMP_SCORE,578,GO:0045739,3.1442e-01,9.0000e+00
IMP_SCORE,579,GO:0048634,3.1429e-01,2.6000e+01
IMP_SCORE,580,GO:0010885,3.1428e-01,3.0000e+00
IMP_SCORE,581,GO:0045638,3.1424e-01,3.4000e+01
IMP_SCORE,582,GO:0002832,3.1421e-01,1.4000e+01
IMP_SCORE,583,GO:0060390,3.1420e-01,1.5000e+01
IMP_SCORE,584,GO:0002821,3.1405e-01,1.7000e+01
IMP_SCORE,585,GO:0038179,3.1392e-01,1.6000e+01
IMP_SCORE,586,GO:0048873,3.1391e-01,1.1000e+01
IMP_SCORE,587,GO:0071230,3.1387e-01,1.9000e+01
IMP_SCORE,588,GO:0043304,3.1358e-01,1.5000e+01
IMP_SCORE,589,GO:0060612,3.1353e-01,2.0000e+01
IMP_SCORE,590,GO:0032469,3.1321e-01,1.2000e+01
IMP_SCORE,591,GO:0019430,3.1313e-01,4.0000e+00
IMP_SCORE,592,GO:0032655,3.1296e-01,2.0000e+01
IMP_SCORE,593,GO:0032735,3.1290e-01,1.3000e+01
IMP_SCORE,594,GO:1902400,3.1269e-01,1.1000e+01
IMP_SCORE,595,GO:0010832,3.1263e-01,1.6000e+01
IMP_SCORE,596,GO:0014821,3.1251e-01,1.8000e+01
IMP_SCORE,597,GO:0002922,3.1250e-01,1.1000e+01
IMP_SCORE,598,GO:0001102,3.1249e-01,3.4000e+01
IMP_SCORE,599,GO:0071396,3.1188e-01,8.1000e+01
IMP_SCORE,600,GO:0090092,3.1160e-01,6.7000e+01
IMP_SCORE,601,GO:0007168,3.1128e-01,1.0000e+00
IMP_SCORE,602,GO:0060788,3.1128e-01,1.0000e+00
IMP_SCORE,603,GO:0090049,3.1128e-01,1.0000e+00
IMP_SCORE,604,GO:0010517,3.1114e-01,1.1000e+01
IMP_SCORE,605,GO:0043370,3.1088e-01,1.0000e+01
IMP_SCORE,606,GO:0043923,3.1087e-01,3.0000e+00
IMP_SCORE,607,GO:0046621,3.1061e-01,4.0000e+00
IMP_SCORE,608,GO:0097381,3.1032e-01,7.0000e+00
IMP_SCORE,609,GO:0000979,3.1024e-01,2.9000e+01
IMP_SCORE,610,GO:0051019,3.1009e-01,8.0000e+00
IMP_SCORE,611,GO:0030224,3.0983e-01,2.7000e+01
IMP_SCORE,612,GO:0044033,3.0979e-01,8.0000e+00
IMP_SCORE,613,GO:0090036,3.0967e-01,1.7000e+01
IMP_SCORE,614,GO:0098960,3.0960e-01,7.0000e+00
IMP_SCORE,615,GO:0010863,3.0937e-01,1.0000e+01
IMP_SCORE,616,GO:0046112,3.0922e-01,3.0000e+00
IMP_SCORE,617,GO:0042166,3.0920e-01,8.0000e+00
IMP_SCORE,618,GO:1903707,3.0919e-01,6.7000e+01
IMP_SCORE,619,GO:0003151,3.0915e-01,1.5000e+01
IMP_SCORE,620,GO:0007632,3.0891e-01,6.0000e+00
IMP_SCORE,621,GO:0043195,3.0880e-01,2.4000e+01
IMP_SCORE,622,GO:0050730,3.0866e-01,7.3000e+01
IMP_SCORE,623,GO:0008637,3.0828e-01,3.8000e+01
IMP_SCORE,624,GO:1990126,3.0820e-01,5.1000e+01
IMP_SCORE,625,GO:0005832,3.0805e-01,3.0000e+00
IMP_SCORE,626,GO:0000381,3.0791e-01,7.0000e+00
IMP_SCORE,627,GO:0070821,3.0773e-01,6.6000e+01
IMP_SCORE,628,GO:0051900,3.0772e-01,7.0000e+00
IMP_SCORE,629,GO:0072044,3.0766e-01,9.0000e+00
IMP_SCORE,630,GO:0098636,3.0748e-01,3.6000e+01
IMP_SCORE,631,GO:0043395,3.0736e-01,2.4000e+01
IMP_SCORE,632,GO:0071470,3.0725e-01,1.6000e+01
IMP_SCORE,633,GO:0001774,3.0708e-01,1.7000e+01
IMP_SCORE,634,GO:0043650,3.0705e-01,1.3000e+01
IMP_SCORE,635,GO:1903020,3.0693e-01,7.0000e+00
IMP_SCORE,636,GO:0050685,3.0689e-01,3.0000e+00
IMP_SCORE,637,GO:0032869,3.0664e-01,4.0000e+01
IMP_SCORE,638,GO:0016303,3.0657e-01,1.0000e+01
IMP_SCORE,639,GO:1903426,3.0594e-01,2.5000e+01
IMP_SCORE,640,GO:0042423,3.0575e-01,9.0000e+00
IMP_SCORE,641,GO:0019843,3.0575e-01,8.7000e+01
IMP_SCORE,642,GO:0072413,3.0544e-01,1.1000e+01
IMP_SCORE,643,GO:0006312,3.0530e-01,1.0000e+01
IMP_SCORE,644,GO:0050806,3.0529e-01,4.0000e+01
IMP_SCORE,645,GO:0031058,3.0490e-01,2.4000e+01
IMP_SCORE,646,GO:0002886,3.0475e-01,2.3000e+01
IMP_SCORE,647,GO:0042517,3.0422e-01,1.8000e+01
IMP_SCORE,648,GO:0001541,3.0416e-01,8.0000e+00
IMP_SCORE,649,GO:0030540,3.0415e-01,5.0000e+00
IMP_SCORE,650,GO:0090083,3.0400e-01,1.8000e+01
IMP_SCORE,651,GO:0034374,3.0392e-01,1.1000e+01
IMP_SCORE,652,GO:1905331,3.0379e-01,4.0000e+00
IMP_SCORE,653,GO:0010894,3.0351e-01,9.0000e+00
IMP_SCORE,654,GO:0031932,3.0343e-01,2.5000e+01
IMP_SCORE,655,GO:0071257,3.0343e-01,4.0000e+00
IMP_SCORE,656,GO:0019955,3.0339e-01,1.1300e+02
IMP_SCORE,657,GO:0044872,3.0337e-01,7.0000e+00
IMP_SCORE,658,GO:0051589,3.0316e-01,1.1000e+01
IMP_SCORE,659,GO:0036260,3.0307e-01,1.0000e+01
IMP_SCORE,660,GO:0042311,3.0303e-01,9.0000e+00
IMP_SCORE,661,GO:1902884,3.0279e-01,8.0000e+00
IMP_SCORE,662,GO:2000831,3.0270e-01,8.0000e+00
IMP_SCORE,663,GO:0032652,3.0265e-01,1.2000e+01
IMP_SCORE,664,GO:0043627,3.0259e-01,5.1000e+01
IMP_SCORE,665,GO:2001259,3.0253e-01,1.7000e+01
IMP_SCORE,666,GO:2000273,3.0253e-01,1.2000e+01
IMP_SCORE,667,GO:0009299,3.0242e-01,4.0000e+00
IMP_SCORE,668,GO:0086004,3.0230e-01,8.0000e+00
IMP_SCORE,669,GO:0071236,3.0214e-01,5.0000e+00
IMP_SCORE,670,GO:0046929,3.0213e-01,1.0000e+01
IMP_SCORE,671,GO:0033628,3.0211e-01,3.4000e+01
IMP_SCORE,672,GO:0014002,3.0207e-01,1.0000e+01
IMP_SCORE,673,GO:0050772,3.0194e-01,2.7000e+01
IMP_SCORE,674,GO:0034358,3.0147e-01,4.9000e+01
IMP_SCORE,675,GO:0031342,3.0147e-01,7.0000e+00
IMP_SCORE,676,GO:1903313,3.0137e-01,1.7000e+01
IMP_SCORE,677,GO:1903036,3.0136e-01,1.4000e+01
IMP_SCORE,678,GO:0021510,3.0122e-01,1.3000e+01
IMP_SCORE,679,GO:0032727,3.0097e-01,4.0000e+00
IMP_SCORE,680,GO:0031098,3.0094e-01,2.7000e+01
IMP_SCORE,681,GO:1902107,3.0094e-01,4.3000e+01
IMP_SCORE,682,GO:0045933,3.0061e-01,1.4000e+01
IMP_SCORE,683,GO:0046847,3.0032e-01,8.0000e+00
IMP_SCORE,684,GO:0031065,3.0023e-01,8.0000e+00
IMP_SCORE,685,GO:0010763,3.0018e-01,6.0000e+00
IMP_SCORE,686,GO:0045239,3.0003e-01,3.7000e+01
IMP_SCORE,687,GO:0000290,2.9993e-01,4.0000e+00
IMP_SCORE,688,GO:2000243,2.9980e-01,5.0000e+00
IMP_SCORE,689,GO:0045240,2.9970e-01,1.2000e+01
IMP_SCORE,690,GO:0034162,2.9954e-01,2.5000e+01
IMP_SCORE,691,GO:1902115,2.9938e-01,8.0000e+01
IMP_SCORE,692,GO:0051968,2.9924e-01,1.0000e+01
IMP_SCORE,693,GO:0031274,2.9875e-01,3.0000e+00
IMP_SCORE,694,GO:0030011,2.9873e-01,1.5000e+01
IMP_SCORE,695,GO:0000782,2.9860e-01,6.0000e+00
IMP_SCORE,696,GO:0046685,2.9832e-01,3.0000e+01
IMP_SCORE,697,GO:0010962,2.9822e-01,1.7000e+01
IMP_SCORE,698,GO:0014068,2.9782e-01,1.9000e+01
IMP_SCORE,699,GO:0016051,2.9781e-01,6.3000e+01
IMP_SCORE,700,GO:0010922,2.9770e-01,1.2000e+01
IMP_SCORE,701,GO:0035019,2.9755e-01,2.5000e+01
IMP_SCORE,702,GO:0051145,2.9728e-01,5.0000e+00
IMP_SCORE,703,GO:0016342,2.9715e-01,1.3000e+01
IMP_SCORE,704,GO:1903204,2.9710e-01,7.0000e+00
IMP_SCORE,705,GO:0010667,2.9692e-01,1.0000e+01
IMP_SCORE,706,GO:0006970,2.9691e-01,5.1000e+01
IMP_SCORE,707,GO:0001678,2.9684e-01,1.7000e+01
IMP_SCORE,708,GO:0015467,2.9680e-01,4.5000e+01
IMP_SCORE,709,GO:0036499,2.9676e-01,4.0000e+00
IMP_SCORE,710,GO:0045931,2.9673e-01,3.1000e+01
IMP_SCORE,711,GO:0010712,2.9647e-01,7.0000e+00
IMP_SCORE,712,GO:0021533,2.9643e-01,1.5000e+01
IMP_SCORE,713,GO:0033762,2.9643e-01,2.1000e+01
IMP_SCORE,714,GO:0002479,2.9634e-01,7.1000e+01
IMP_SCORE,715,GO:0031018,2.9624e-01,8.0000e+00
IMP_SCORE,716,GO:0010591,2.9612e-01,1.8000e+01
IMP_SCORE,717,GO:0051881,2.9604e-01,2.3000e+01
IMP_SCORE,718,GO:0006900,2.9584e-01,1.7000e+01
IMP_SCORE,719,GO:2000060,2.9562e-01,1.3000e+01
IMP_SCORE,720,GO:0009311,2.9561e-01,6.5000e+01
IMP_SCORE,721,GO:0051057,2.9548e-01,1.7000e+01
IMP_SCORE,722,GO:0002526,2.9547e-01,6.7000e+01
IMP_SCORE,723,GO:0035358,2.9540e-01,5.0000e+00
IMP_SCORE,724,GO:0072175,2.9522e-01,2.2000e+01
IMP_SCORE,725,GO:0010640,2.9511e-01,1.0000e+01
IMP_SCORE,726,GO:0043280,2.9509e-01,2.4000e+01
IMP_SCORE,727,GO:0010770,2.9473e-01,4.6000e+01
IMP_SCORE,728,GO:0009595,2.9468e-01,2.2000e+01
IMP_SCORE,729,GO:0042043,2.9444e-01,6.0000e+00
IMP_SCORE,730,GO:0032845,2.9438e-01,3.8000e+01
IMP_SCORE,731,GO:1902165,2.9432e-01,5.0000e+00
IMP_SCORE,732,GO:0033005,2.9415e-01,1.3000e+01
IMP_SCORE,733,GO:1905523,2.9409e-01,1.0000e+01
IMP_SCORE,734,GO:1902403,2.9408e-01,1.0000e+01
IMP_SCORE,735,GO:0042542,2.9404e-01,3.6000e+01
IMP_SCORE,736,GO:0001975,2.9401e-01,3.0000e+00
IMP_SCORE,737,GO:2001235,2.9383e-01,4.3000e+01
IMP_SCORE,738,GO:0006554,2.9380e-01,2.1000e+01
IMP_SCORE,739,GO:0046326,2.9367e-01,3.3000e+01
IMP_SCORE,740,GO:0021756,2.9364e-01,1.8000e+01
IMP_SCORE,741,GO:2000279,2.9364e-01,8.0000e+00
IMP_SCORE,742,GO:0021680,2.9347e-01,1.2000e+01
IMP_SCORE,743,GO:0090101,2.9346e-01,4.1000e+01
IMP_SCORE,744,GO:0042509,2.9329e-01,1.5000e+01
IMP_SCORE,745,GO:0045619,2.9324e-01,4.1000e+01
IMP_SCORE,746,GO:1901861,2.9323e-01,2.0000e+01
IMP_SCORE,747,GO:0045576,2.9322e-01,1.8000e+01
IMP_SCORE,748,GO:0010799,2.9320e-01,9.0000e+00
IMP_SCORE,749,GO:0030049,2.9297e-01,1.9000e+01
IMP_SCORE,750,GO:0030295,2.9274e-01,3.8000e+01
IMP_SCORE,751,GO:0072202,2.9263e-01,5.0000e+00
IMP_SCORE,752,GO:0006656,2.9262e-01,2.2000e+01
IMP_SCORE,753,GO:0032794,2.9254e-01,1.0000e+01
IMP_SCORE,754,GO:0002762,2.9244e-01,2.5000e+01
IMP_SCORE,755,GO:0032922,2.9208e-01,1.7000e+01
IMP_SCORE,756,GO:0003950,2.9194e-01,1.1400e+02
IMP_SCORE,757,GO:0000077,2.9193e-01,2.2000e+01
IMP_SCORE,758,GO:0008568,2.9183e-01,4.0000e+00
IMP_SCORE,759,GO:0061117,2.9179e-01,5.0000e+00
IMP_SCORE,760,GO:0002690,2.9169e-01,2.7000e+01
IMP_SCORE,761,GO:0009437,2.9168e-01,1.9000e+01
IMP_SCORE,762,GO:0048260,2.9145e-01,1.2000e+01
IMP_SCORE,763,GO:0031163,2.9133e-01,2.1000e+01
IMP_SCORE,764,GO:0031941,2.9116e-01,3.3000e+01
IMP_SCORE,765,GO:0015036,2.9099e-01,1.9000e+01
IMP_SCORE,766,GO:0009435,2.9098e-01,1.1000e+01
IMP_SCORE,767,GO:0000900,2.9091e-01,1.2000e+01
IMP_SCORE,768,GO:2000021,2.9089e-01,5.2000e+01
IMP_SCORE,769,GO:0051294,2.9085e-01,2.0000e+00
IMP_SCORE,770,GO:0034341,2.9085e-01,6.8000e+01
IMP_SCORE,771,GO:0043551,2.9071e-01,7.0000e+00
IMP_SCORE,772,GO:0001569,2.9069e-01,8.0000e+00
IMP_SCORE,773,GO:0021795,2.9058e-01,1.6000e+01
IMP_SCORE,774,GO:0098801,2.9032e-01,9.0000e+00
IMP_SCORE,775,GO:0046460,2.9018e-01,2.6000e+01
IMP_SCORE,776,GO:0002714,2.9011e-01,1.0000e+01
IMP_SCORE,777,GO:0000188,2.8987e-01,2.4000e+01
IMP_SCORE,778,GO:0009070,2.8964e-01,2.9000e+01
IMP_SCORE,779,GO:0007612,2.8947e-01,5.6000e+01
IMP_SCORE,780,GO:1903725,2.8918e-01,1.3000e+01
IMP_SCORE,781,GO:0002702,2.8906e-01,2.5000e+01
IMP_SCORE,782,GO:0000186,2.8904e-01,2.0000e+01
IMP_SCORE,783,GO:1904036,2.8898e-01,5.0000e+00
IMP_SCORE,784,GO:0030902,2.8894e-01,1.2000e+01
IMP_SCORE,785,GO:0034616,2.8892e-01,1.0000e+01
IMP_SCORE,786,GO:0071354,2.8888e-01,3.0000e+00
IMP_SCORE,787,GO:0035578,2.8886e-01,7.5000e+01
IMP_SCORE,788,GO:0071560,2.8879e-01,7.0000e+00
IMP_SCORE,789,GO:0007597,2.8871e-01,2.3000e+01
IMP_SCORE,790,GO:0043094,2.8861e-01,2.3000e+01
IMP_SCORE,791,GO:0007194,2.8856e-01,8.0000e+00
IMP_SCORE,792,GO:0007568,2.8850e-01,8.6000e+01
IMP_SCORE,793,GO:2000142,2.8814e-01,1.4000e+01
IMP_SCORE,794,GO:0044247,2.8806e-01,1.7000e+01
IMP_SCORE,795,GO:2000116,2.8791e-01,9.5000e+01
IMP_SCORE,796,GO:0010804,2.8789e-01,7.0000e+00
IMP_SCORE,797,GO:0090303,2.8781e-01,1.9000e+01
IMP_SCORE,798,GO:0046473,2.8762e-01,1.1000e+01
IMP_SCORE,799,GO:0032647,2.8708e-01,9.0000e+00
IMP_SCORE,800,GO:1903053,2.8698e-01,8.0000e+00
IMP_SCORE,801,GO:0032970,2.8696e-01,8.4000e+01
IMP_SCORE,802,GO:0031532,2.8680e-01,2.6000e+01
IMP_SCORE,803,GO:0060766,2.8678e-01,2.0000e+00
IMP_SCORE,804,GO:1902624,2.8669e-01,1.5000e+01
IMP_SCORE,805,GO:0010676,2.8656e-01,1.6000e+01
IMP_SCORE,806,GO:0098657,2.8641e-01,3.1000e+01
IMP_SCORE,807,GO:0006071,2.8641e-01,6.0000e+00
IMP_SCORE,808,GO:0060547,2.8630e-01,4.0000e+00
IMP_SCORE,809,GO:0010669,2.8597e-01,2.4000e+01
IMP_SCORE,810,GO:2000351,2.8597e-01,2.4000e+01
IMP_SCORE,811,GO:0043500,2.8584e-01,8.0000e+00
IMP_SCORE,812,GO:0008038,2.8570e-01,8.1000e+01
IMP_SCORE,813,GO:0045954,2.8567e-01,3.0000e+00
IMP_SCORE,814,GO:0032946,2.8566e-01,2.4000e+01
IMP_SCORE,815,GO:0002792,2.8544e-01,3.4000e+01
IMP_SCORE,816,GO:0030890,2.8544e-01,1.1000e+01
IMP_SCORE,817,GO:0003735,2.8541e-01,7.4000e+01
IMP_SCORE,818,GO:0010818,2.8540e-01,8.0000e+00
IMP_SCORE,819,GO:0048103,2.8520e-01,5.0000e+00
IMP_SCORE,820,GO:0015386,2.8501e-01,8.0000e+00
IMP_SCORE,821,GO:0035307,2.8485e-01,2.7000e+01
IMP_SCORE,822,GO:0030815,2.8469e-01,8.0000e+00
IMP_SCORE,823,GO:0006953,2.8462e-01,4.5000e+01
IMP_SCORE,824,GO:0032481,2.8447e-01,5.3000e+01
IMP_SCORE,825,GO:0051148,2.8440e-01,3.2000e+01
IMP_SCORE,826,GO:1904407,2.8404e-01,2.2000e+01
IMP_SCORE,827,GO:0010632,2.8396e-01,4.0000e+01
IMP_SCORE,828,GO:0042130,2.8393e-01,1.9000e+01
IMP_SCORE,829,GO:0048664,2.8383e-01,1.2000e+01
IMP_SCORE,830,GO:0042771,2.8378e-01,8.0000e+00
IMP_SCORE,831,GO:1903580,2.8359e-01,7.0000e+00
IMP_SCORE,832,GO:0006691,2.8354e-01,1.8000e+01
IMP_SCORE,833,GO:0002523,2.8348e-01,1.1000e+01
IMP_SCORE,834,GO:0005154,2.8332e-01,2.5000e+01
IMP_SCORE,835,GO:0016538,2.8329e-01,7.0000e+00
IMP_SCORE,836,GO:0060600,2.8324e-01,7.0000e+00
IMP_SCORE,837,GO:0048806,2.8318e-01,1.6000e+01
IMP_SCORE,838,GO:0032945,2.8303e-01,2.5000e+01
IMP_SCORE,839,GO:0045662,2.8302e-01,7.0000e+00
IMP_SCORE,840,GO:0060134,2.8291e-01,1.1000e+01
IMP_SCORE,841,GO:0004713,2.8288e-01,5.6000e+01
IMP_SCORE,842,GO:0005080,2.8275e-01,2.9000e+01
IMP_SCORE,843,GO:0051438,2.8273e-01,1.0000e+01
IMP_SCORE,844,GO:0051156,2.8273e-01,1.0000e+01
IMP_SCORE,845,GO:0010954,2.8271e-01,9.0000e+00
IMP_SCORE,846,GO:0046677,2.8264e-01,2.4000e+01
IMP_SCORE,847,GO:0070491,2.8263e-01,2.4000e+01
IMP_SCORE,848,GO:1903727,2.8263e-01,8.0000e+00
IMP_SCORE,849,GO:0001944,2.8263e-01,9.0000e+00
IMP_SCORE,850,GO:2000316,2.8247e-01,4.0000e+00
IMP_SCORE,851,GO:0061640,2.8241e-01,2.5000e+01
IMP_SCORE,852,GO:0045956,2.8212e-01,1.4000e+01
IMP_SCORE,853,GO:2000001,2.8199e-01,6.0000e+00
IMP_SCORE,854,GO:0031644,2.8197e-01,2.6000e+01
IMP_SCORE,855,GO:2001242,2.8190e-01,3.8000e+01
IMP_SCORE,856,GO:0015368,2.8187e-01,2.5000e+01
IMP_SCORE,857,GO:0001953,2.8182e-01,1.8000e+01
IMP_SCORE,858,GO:0010823,2.8172e-01,2.7000e+01
IMP_SCORE,859,GO:0045948,2.8164e-01,4.0000e+00
IMP_SCORE,860,GO:0005868,2.8146e-01,1.4000e+01
IMP_SCORE,861,GO:0098815,2.8146e-01,1.2000e+01
IMP_SCORE,862,GO:0002053,2.8113e-01,7.0000e+00
IMP_SCORE,863,GO:0016627,2.8104e-01,7.5000e+01
IMP_SCORE,864,GO:0002673,2.8087e-01,4.6000e+01
IMP_SCORE,865,GO:0004683,2.8080e-01,1.2000e+01
IMP_SCORE,866,GO:0002087,2.8065e-01,4.0000e+00
IMP_SCORE,867,GO:0006000,2.8057e-01,4.0000e+00
IMP_SCORE,868,GO:0071276,2.8049e-01,1.0300e+02
IMP_SCORE,869,GO:0006282,2.8024e-01,1.2000e+01
IMP_SCORE,870,GO:0006600,2.8017e-01,2.5000e+01
IMP_SCORE,871,GO:0061469,2.8013e-01,7.0000e+00
IMP_SCORE,872,GO:0033046,2.8010e-01,4.0000e+00
IMP_SCORE,873,GO:0030193,2.7996e-01,3.5000e+01
IMP_SCORE,874,GO:0010369,2.7994e-01,8.0000e+00
IMP_SCORE,875,GO:0033138,2.7993e-01,2.2000e+01
IMP_SCORE,876,GO:0097386,2.7989e-01,1.0000e+01
IMP_SCORE,877,GO:0099518,2.7964e-01,7.0000e+00
IMP_SCORE,878,GO:0045117,2.7963e-01,1.5000e+01
IMP_SCORE,879,GO:0033014,2.7962e-01,1.3000e+01
IMP_SCORE,880,GO:2000209,2.7961e-01,9.0000e+00
IMP_SCORE,881,GO:0035051,2.7961e-01,4.0000e+00
IMP_SCORE,882,GO:2001273,2.7949e-01,7.0000e+00
IMP_SCORE,883,GO:0046626,2.7941e-01,2.1000e+01
IMP_SCORE,884,GO:0014072,2.7890e-01,9.0000e+00
IMP_SCORE,885,GO:0032924,2.7882e-01,5.0000e+00
IMP_SCORE,886,GO:0042340,2.7882e-01,1.8000e+01
IMP_SCORE,887,GO:0019956,2.7882e-01,8.0000e+00
IMP_SCORE,888,GO:0099118,2.7880e-01,2.2000e+01
IMP_SCORE,889,GO:0008305,2.7859e-01,3.0000e+01
IMP_SCORE,890,GO:0030971,2.7858e-01,4.9000e+01
IMP_SCORE,891,GO:1902592,2.7844e-01,4.0000e+00
IMP_SCORE,892,GO:1903432,2.7820e-01,1.1000e+01
IMP_SCORE,893,GO:0051532,2.7816e-01,1.2000e+01
IMP_SCORE,894,GO:0050830,2.7816e-01,2.3000e+01
IMP_SCORE,895,GO:0072337,2.7809e-01,3.0000e+01
IMP_SCORE,896,GO:2000649,2.7796e-01,4.3000e+01
IMP_SCORE,897,GO:2001238,2.7792e-01,1.6000e+01
IMP_SCORE,898,GO:0042594,2.7775e-01,6.9000e+01
IMP_SCORE,899,GO:0009312,2.7771e-01,1.1000e+01
IMP_SCORE,900,GO:0061138,2.7765e-01,5.0000e+01
IMP_SCORE,901,GO:1902668,2.7747e-01,7.0000e+00
IMP_SCORE,902,GO:0035774,2.7725e-01,1.8000e+01
IMP_SCORE,903,GO:0048667,2.7719e-01,8.0000e+00
IMP_SCORE,904,GO:0008037,2.7711e-01,1.7100e+02
IMP_SCORE,905,GO:0005775,2.7708e-01,1.1800e+02
IMP_SCORE,906,GO:0009953,2.7699e-01,2.8000e+01
IMP_SCORE,907,GO:0071478,2.7688e-01,6.3000e+01
IMP_SCORE,908,GO:0060746,2.7686e-01,2.4000e+01
IMP_SCORE,909,GO:0035861,2.7675e-01,1.3000e+01
IMP_SCORE,910,GO:0098930,2.7675e-01,1.3000e+01
IMP_SCORE,911,GO:0034375,2.7666e-01,4.0000e+00
IMP_SCORE,912,GO:2000378,2.7640e-01,1.9000e+01
IMP_SCORE,913,GO:0043154,2.7631e-01,2.1000e+01
IMP_SCORE,914,GO:0030687,2.7623e-01,1.9000e+01
IMP_SCORE,915,GO:0006487,2.7621e-01,5.2000e+01
IMP_SCORE,916,GO:0042510,2.7617e-01,1.4000e+01
IMP_SCORE,917,GO:0002712,2.7617e-01,1.1000e+01
IMP_SCORE,918,GO:0050860,2.7594e-01,1.5000e+01
IMP_SCORE,919,GO:0034104,2.7593e-01,1.2000e+01
IMP_SCORE,920,GO:0000910,2.7577e-01,6.1000e+01
IMP_SCORE,921,GO:0030168,2.7569e-01,6.6000e+01
IMP_SCORE,922,GO:0036293,2.7563e-01,6.8000e+01
IMP_SCORE,923,GO:2001244,2.7560e-01,1.9000e+01
IMP_SCORE,924,GO:2000846,2.7545e-01,1.1000e+01
IMP_SCORE,925,GO:0009584,2.7538e-01,1.6000e+01
IMP_SCORE,926,GO:0001824,2.7537e-01,1.1000e+01
IMP_SCORE,927,GO:0032148,2.7525e-01,9.0000e+00
IMP_SCORE,928,GO:0032370,2.7521e-01,2.2000e+01
IMP_SCORE,929,GO:0051985,2.7509e-01,8.0000e+00
IMP_SCORE,930,GO:0019048,2.7495e-01,1.9000e+01
IMP_SCORE,931,GO:0031594,2.7476e-01,7.3000e+01
IMP_SCORE,932,GO:0070914,2.7473e-01,1.7000e+01
IMP_SCORE,933,GO:0042629,2.7465e-01,3.0000e+01
IMP_SCORE,934,GO:0038093,2.7461e-01,5.2000e+01
IMP_SCORE,935,GO:0045839,2.7453e-01,9.0000e+00
IMP_SCORE,936,GO:0007020,2.7433e-01,5.0000e+00
IMP_SCORE,937,GO:0019003,2.7425e-01,7.0000e+01
IMP_SCORE,938,GO:0010952,2.7406e-01,5.1000e+01
IMP_SCORE,939,GO:0046825,2.7369e-01,1.6000e+01
IMP_SCORE,940,GO:0071481,2.7366e-01,1.0000e+01
IMP_SCORE,941,GO:1905710,2.7355e-01,4.0000e+00
IMP_SCORE,942,GO:0071353,2.7349e-01,6.0000e+00
IMP_SCORE,943,GO:0050999,2.7331e-01,1.0000e+01
IMP_SCORE,944,GO:0006577,2.7328e-01,2.5000e+01
IMP_SCORE,945,GO:0048642,2.7326e-01,7.0000e+00
IMP_SCORE,946,GO:0002695,2.7315e-01,4.3000e+01
IMP_SCORE,947,GO:0046320,2.7311e-01,8.0000e+00
IMP_SCORE,948,GO:0070374,2.7305e-01,4.4000e+01
IMP_SCORE,949,GO:0043433,2.7298e-01,3.7000e+01
IMP_SCORE,950,GO:1902622,2.7267e-01,1.7000e+01
IMP_SCORE,951,GO:0043198,2.7265e-01,1.6000e+01
IMP_SCORE,952,GO:0036037,2.7256e-01,3.0000e+00
IMP_SCORE,953,GO:1900745,2.7242e-01,1.5000e+01
IMP_SCORE,954,GO:0031109,2.7221e-01,1.5000e+01
IMP_SCORE,955,GO:0006586,2.7219e-01,1.3000e+01
IMP_SCORE,956,GO:0032350,2.7211e-01,4.0000e+00
IMP_SCORE,957,GO:0071634,2.7211e-01,2.2000e+01
IMP_SCORE,958,GO:0050732,2.7199e-01,2.4000e+01
IMP_SCORE,959,GO:0051569,2.7196e-01,5.0000e+00
IMP_SCORE,960,GO:0071320,2.7184e-01,2.2000e+01
IMP_SCORE,961,GO:2000179,2.7181e-01,3.6000e+01
IMP_SCORE,962,GO:0035871,2.7176e-01,3.6000e+01
IMP_SCORE,963,GO:0033135,2.7167e-01,2.8000e+01
IMP_SCORE,964,GO:0046931,2.7166e-01,3.0000e+00
IMP_SCORE,965,GO:0009083,2.7165e-01,5.0000e+01
IMP_SCORE,966,GO:0006607,2.7162e-01,1.9000e+01
IMP_SCORE,967,GO:0050715,2.7144e-01,2.9000e+01
IMP_SCORE,968,GO:0072686,2.7129e-01,3.8000e+01
IMP_SCORE,969,GO:0071677,2.7127e-01,7.0000e+00
IMP_SCORE,970,GO:0030816,2.7116e-01,1.1000e+01
IMP_SCORE,971,GO:0014888,2.7115e-01,4.0000e+00
IMP_SCORE,972,GO:0006662,2.7112e-01,2.8000e+01
IMP_SCORE,973,GO:0002822,2.7112e-01,3.0000e+01
IMP_SCORE,974,GO:1904667,2.7106e-01,9.0000e+00
IMP_SCORE,975,GO:0030814,2.7096e-01,3.2000e+01
IMP_SCORE,976,GO:0001709,2.7095e-01,2.5000e+01
IMP_SCORE,977,GO:0002244,2.7094e-01,1.3600e+02
IMP_SCORE,978,GO:0019835,2.7088e-01,2.6000e+01
IMP_SCORE,979,GO:0072331,2.7081e-01,3.8000e+01
IMP_SCORE,980,GO:0045637,2.7079e-01,8.1000e+01
IMP_SCORE,981,GO:0051154,2.7072e-01,2.1000e+01
IMP_SCORE,982,GO:0050731,2.7072e-01,4.3000e+01
IMP_SCORE,983,GO:0032700,2.7066e-01,4.0000e+00
IMP_SCORE,984,GO:0046337,2.7057e-01,2.0000e+01
IMP_SCORE,985,GO:0022617,2.7054e-01,6.1000e+01
IMP_SCORE,986,GO:0002705,2.7054e-01,2.9000e+01
IMP_SCORE,987,GO:1900744,2.7049e-01,3.1000e+01
IMP_SCORE,988,GO:1904680,2.7045e-01,3.1000e+01
IMP_SCORE,989,GO:0050746,2.7030e-01,1.0000e+01
IMP_SCORE,990,GO:0060425,2.7013e-01,5.0000e+00
IMP_SCORE,991,GO:0030865,2.7001e-01,5.4000e+01
IMP_SCORE,992,GO:0006555,2.6991e-01,1.8000e+01
IMP_SCORE,993,GO:2000194,2.6955e-01,4.0000e+00
IMP_SCORE,994,GO:0051956,2.6943e-01,7.0000e+00
IMP_SCORE,995,GO:0035970,2.6934e-01,4.0000e+00
IMP_SCORE,996,GO:0046950,2.6916e-01,1.4000e+01
IMP_SCORE,997,GO:0070231,2.6915e-01,4.0000e+00
IMP_SCORE,998,GO:0048011,2.6910e-01,1.6000e+01
IMP_SCORE,999,GO:0033613,2.6909e-01,2.6000e+01
IMP_SCORE,1000,GO:2001056,2.6908e-01,4.2000e+01
IMP_SCORE,1001,GO:0001659,2.6906e-01,1.4000e+01
IMP_SCORE,1002,GO:0032653,2.6887e-01,1.5000e+01
IMP_SCORE,1003,GO:0002724,2.6884e-01,1.3000e+01
IMP_SCORE,1004,GO:0007252,2.6872e-01,4.0000e+00
IMP_SCORE,1005,GO:2000310,2.6853e-01,4.0000e+00
IMP_SCORE,1006,GO:0071496,2.6850e-01,8.3000e+01
IMP_SCORE,1007,GO:0044440,2.6843e-01,2.3700e+02
IMP_SCORE,1008,GO:0051590,2.6837e-01,9.0000e+00
IMP_SCORE,1009,GO:0002218,2.6836e-01,6.2000e+01
IMP_SCORE,1010,GO:0048147,2.6835e-01,3.2000e+01
IMP_SCORE,1011,GO:0021591,2.6832e-01,8.0000e+00
IMP_SCORE,1012,GO:0031998,2.6797e-01,5.0000e+00
IMP_SCORE,1013,GO:0050873,2.6796e-01,3.3000e+01
IMP_SCORE,1014,GO:0045622,2.6796e-01,1.0000e+01
IMP_SCORE,1015,GO:0033559,2.6779e-01,7.2000e+01
IMP_SCORE,1016,GO:0006513,2.6765e-01,1.4000e+01
IMP_SCORE,1017,GO:0099132,2.6751e-01,9.0000e+00
IMP_SCORE,1018,GO:0032587,2.6749e-01,3.3000e+01
IMP_SCORE,1019,GO:0052547,2.6733e-01,1.3900e+02
IMP_SCORE,1020,GO:1904894,2.6732e-01,1.1000e+01
IMP_SCORE,1021,GO:0045124,2.6713e-01,1.9000e+01
IMP_SCORE,1022,GO:0010596,2.6710e-01,1.5000e+01
IMP_SCORE,1023,GO:0005242,2.6704e-01,3.5000e+01
IMP_SCORE,1024,GO:0006458,2.6703e-01,2.0000e+01
IMP_SCORE,1025,GO:0042359,2.6701e-01,8.0000e+00
IMP_SCORE,1026,GO:0070373,2.6700e-01,2.1000e+01
IMP_SCORE,1027,GO:0030320,2.6684e-01,5.0000e+00
IMP_SCORE,1028,GO:0097201,2.6679e-01,4.0000e+00
IMP_SCORE,1029,GO:0051781,2.6677e-01,2.9000e+01
IMP_SCORE,1030,GO:0090003,2.6655e-01,2.3000e+01
IMP_SCORE,1031,GO:0031258,2.6634e-01,1.4000e+01
IMP_SCORE,1032,GO:0035115,2.6628e-01,4.0000e+00
IMP_SCORE,1033,GO:0048863,2.6622e-01,2.9000e+01
IMP_SCORE,1034,GO:0032206,2.6615e-01,2.3000e+01
IMP_SCORE,1035,GO:0010595,2.6614e-01,1.3000e+01
IMP_SCORE,1036,GO:0010883,2.6609e-01,1.6000e+01
IMP_SCORE,1037,GO:0090383,2.6609e-01,1.1000e+01
IMP_SCORE,1038,GO:0008156,2.6599e-01,1.4000e+01
IMP_SCORE,1039,GO:0016896,2.6588e-01,9.0000e+00
IMP_SCORE,1040,GO:0032722,2.6583e-01,2.4000e+01
IMP_SCORE,1041,GO:0051953,2.6567e-01,1.5000e+01
IMP_SCORE,1042,GO:0010569,2.6566e-01,4.0000e+00
IMP_SCORE,1043,GO:0016790,2.6556e-01,4.9000e+01
IMP_SCORE,1044,GO:0060307,2.6551e-01,8.0000e+00
IMP_SCORE,1045,GO:2000637,2.6547e-01,5.0000e+00
IMP_SCORE,1046,GO:0048747,2.6545e-01,4.7000e+01
IMP_SCORE,1047,GO:0050920,2.6542e-01,3.4000e+01
IMP_SCORE,1048,GO:0032689,2.6535e-01,7.0000e+00
IMP_SCORE,1049,GO:0075733,2.6525e-01,1.0000e+01
IMP_SCORE,1050,GO:0006006,2.6525e-01,6.2000e+01
IMP_SCORE,1051,GO:0007584,2.6519e-01,6.1000e+01
IMP_SCORE,1052,GO:0009086,2.6516e-01,9.0000e+00
IMP_SCORE,1053,GO:0090224,2.6496e-01,8.0000e+00
IMP_SCORE,1054,GO:0097553,2.6491e-01,1.0000e+01
IMP_SCORE,1055,GO:1901976,2.6486e-01,1.7000e+01
IMP_SCORE,1056,GO:0030834,2.6480e-01,2.7000e+01
IMP_SCORE,1057,GO:0031294,2.6478e-01,2.6000e+01
IMP_SCORE,1058,GO:0090317,2.6477e-01,4.7000e+01
IMP_SCORE,1059,GO:0006482,2.6469e-01,1.3000e+01
IMP_SCORE,1060,GO:0031904,2.6464e-01,2.9000e+01
IMP_SCORE,1061,GO:0031641,2.6463e-01,1.7000e+01
IMP_SCORE,1062,GO:0035296,2.6458e-01,3.1000e+01
IMP_SCORE,1063,GO:0031091,2.6453e-01,1.5000e+01
IMP_SCORE,1064,GO:0032656,2.6451e-01,5.0000e+00
IMP_SCORE,1065,GO:0006836,2.6448e-01,5.0000e+01
IMP_SCORE,1066,GO:0043525,2.6446e-01,1.5000e+01
IMP_SCORE,1067,GO:0050660,2.6440e-01,6.2000e+01
IMP_SCORE,1068,GO:0044060,2.6440e-01,1.3000e+01
IMP_SCORE,1069,GO:0002475,2.6427e-01,1.8000e+01
IMP_SCORE,1070,GO:0097305,2.6389e-01,7.3000e+01
IMP_SCORE,1071,GO:0019206,2.6383e-01,5.0000e+00
IMP_SCORE,1072,GO:0015035,2.6381e-01,7.0000e+00
IMP_SCORE,1073,GO:0044843,2.6381e-01,3.5000e+01
IMP_SCORE,1074,GO:0032649,2.6381e-01,2.8000e+01
IMP_SCORE,1075,GO:0043300,2.6368e-01,2.0000e+01
IMP_SCORE,1076,GO:0048679,2.6361e-01,9.0000e+00
IMP_SCORE,1077,GO:0042035,2.6354e-01,3.6000e+01
IMP_SCORE,1078,GO:0009263,2.6343e-01,4.0000e+00
IMP_SCORE,1079,GO:0009100,2.6336e-01,7.4000e+01
IMP_SCORE,1080,GO:2000403,2.6331e-01,6.0000e+00
IMP_SCORE,1081,GO:0031099,2.6323e-01,6.7000e+01
IMP_SCORE,1082,GO:0048532,2.6313e-01,1.2000e+01
IMP_SCORE,1083,GO:0009156,2.6310e-01,9.0000e+00
IMP_SCORE,1084,GO:0048666,2.6309e-01,6.0000e+01
IMP_SCORE,1085,GO:0007589,2.6306e-01,3.9000e+01
IMP_SCORE,1086,GO:2000756,2.6299e-01,1.7000e+01
IMP_SCORE,1087,GO:0097421,2.6290e-01,1.5000e+01
IMP_SCORE,1088,GO:0032036,2.6276e-01,9.0000e+00
IMP_SCORE,1089,GO:0043243,2.6275e-01,1.8000e+01
IMP_SCORE,1090,GO:0019992,2.6268e-01,2.1000e+01
IMP_SCORE,1091,GO:0002699,2.6266e-01,5.0000e+01
IMP_SCORE,1092,GO:0030516,2.6238e-01,1.7000e+01
IMP_SCORE,1093,GO:0050706,2.6221e-01,4.0000e+00
IMP_SCORE,1094,GO:0071407,2.6205e-01,9.4000e+01
IMP_SCORE,1095,GO:0034764,2.6193e-01,3.4000e+01
IMP_SCORE,1096,GO:0006294,2.6188e-01,8.0000e+00
IMP_SCORE,1097,GO:0043065,2.6185e-01,1.7200e+02
IMP_SCORE,1098,GO:0021772,2.6182e-01,1.2000e+01
IMP_SCORE,1099,GO:0004708,2.6179e-01,1.2000e+01
IMP_SCORE,1100,GO:0006853,2.6176e-01,4.0000e+00
IMP_SCORE,1101,GO:0010042,2.6168e-01,6.0000e+00
IMP_SCORE,1102,GO:0090659,2.6162e-01,2.7000e+01
IMP_SCORE,1103,GO:0044130,2.6154e-01,1.2000e+01
IMP_SCORE,1104,GO:1904062,2.6135e-01,7.5000e+01
IMP_SCORE,1105,GO:0033081,2.6121e-01,1.8000e+01
IMP_SCORE,1106,GO:0030397,2.6115e-01,1.1000e+01
IMP_SCORE,1107,GO:0001158,2.6088e-01,2.2000e+01
IMP_SCORE,1108,GO:0031341,2.6086e-01,3.1000e+01
IMP_SCORE,1109,GO:0016064,2.6066e-01,1.4000e+01
IMP_SCORE,1110,GO:1904893,2.6064e-01,3.3000e+01
IMP_SCORE,1111,GO:0033962,2.6060e-01,4.0000e+00
IMP_SCORE,1112,GO:0051028,2.6055e-01,5.1000e+01
IMP_SCORE,1113,GO:0001912,2.6053e-01,2.0000e+01
IMP_SCORE,1114,GO:0005819,2.6052e-01,8.0000e+01
IMP_SCORE,1115,GO:0033189,2.6049e-01,8.0000e+00
IMP_SCORE,1116,GO:0001078,2.6043e-01,4.9000e+01
IMP_SCORE,1117,GO:0045765,2.6038e-01,9.0000e+01
IMP_SCORE,1118,GO:0070979,2.6035e-01,1.0000e+01
IMP_SCORE,1119,GO:0006027,2.6029e-01,6.3000e+01
IMP_SCORE,1120,GO:0050704,2.6028e-01,8.0000e+00
IMP_SCORE,1121,GO:0032331,2.6020e-01,1.1000e+01
IMP_SCORE,1122,GO:1905954,2.6018e-01,2.0000e+01
IMP_SCORE,1123,GO:0002446,2.6000e-01,5.0000e+00
IMP_SCORE,1124,GO:0006293,2.6000e-01,1.1000e+01
IMP_SCORE,1125,GO:0031683,2.5991e-01,1.7000e+01
IMP_SCORE,1126,GO:0098586,2.5991e-01,7.0000e+00
IMP_SCORE,1127,GO:0030238,2.5990e-01,5.0000e+00
IMP_SCORE,1128,GO:0050867,2.5984e-01,9.5000e+01
IMP_SCORE,1129,GO:0044306,2.5983e-01,4.4000e+01
IMP_SCORE,1130,GO:0009746,2.5968e-01,5.5000e+01
IMP_SCORE,1131,GO:0016671,2.5967e-01,5.0000e+00
IMP_SCORE,1132,GO:0043524,2.5954e-01,2.7000e+01
IMP_SCORE,1133,GO:0017017,2.5948e-01,4.0000e+00
IMP_SCORE,1134,GO:0000779,2.5946e-01,8.0000e+00
IMP_SCORE,1135,GO:0044309,2.5939e-01,6.4000e+01
IMP_SCORE,1136,GO:0048525,2.5936e-01,4.7000e+01
IMP_SCORE,1137,GO:0070884,2.5936e-01,8.0000e+00
IMP_SCORE,1138,GO:0050764,2.5935e-01,3.4000e+01
IMP_SCORE,1139,GO:0031281,2.5923e-01,1.4000e+01
IMP_SCORE,1140,GO:0046579,2.5922e-01,1.6000e+01
IMP_SCORE,1141,GO:1903035,2.5921e-01,4.1000e+01
IMP_SCORE,1142,GO:0015868,2.5914e-01,8.0000e+00
IMP_SCORE,1143,GO:0006101,2.5906e-01,3.9000e+01
IMP_SCORE,1144,GO:0045236,2.5897e-01,5.0000e+00
IMP_SCORE,1145,GO:0043410,2.5884e-01,7.0000e+01
IMP_SCORE,1146,GO:0042304,2.5879e-01,6.0000e+00
IMP_SCORE,1147,GO:0045628,2.5879e-01,9.0000e+00
IMP_SCORE,1148,GO:0050667,2.5876e-01,1.2000e+01
IMP_SCORE,1149,GO:1903078,2.5874e-01,2.5000e+01
IMP_SCORE,1150,GO:0043020,2.5872e-01,1.1000e+01
IMP_SCORE,1151,GO:0090257,2.5865e-01,5.3000e+01
IMP_SCORE,1152,GO:0071901,2.5864e-01,6.0000e+01
IMP_SCORE,1153,GO:0007257,2.5860e-01,2.0000e+01
IMP_SCORE,1154,GO:1901888,2.5847e-01,2.3000e+01
IMP_SCORE,1155,GO:0060337,2.5840e-01,8.9000e+01
IMP_SCORE,1156,GO:0034399,2.5832e-01,1.2000e+01
IMP_SCORE,1157,GO:0010984,2.5821e-01,1.2000e+01
IMP_SCORE,1158,GO:0034644,2.5821e-01,2.3000e+01
IMP_SCORE,1159,GO:0034361,2.5820e-01,8.0000e+00
IMP_SCORE,1160,GO:0071545,2.5819e-01,4.0000e+00
IMP_SCORE,1161,GO:0040034,2.5818e-01,4.0000e+00
IMP_SCORE,1162,GO:1901992,2.5810e-01,1.8000e+01
IMP_SCORE,1163,GO:0032309,2.5795e-01,4.0000e+00
IMP_SCORE,1164,GO:0051250,2.5790e-01,5.4000e+01
IMP_SCORE,1165,GO:0033176,2.5775e-01,1.6000e+01
IMP_SCORE,1166,GO:0008344,2.5771e-01,4.8000e+01
IMP_SCORE,1167,GO:1902850,2.5769e-01,2.1000e+01
IMP_SCORE,1168,GO:0045599,2.5761e-01,1.8000e+01
IMP_SCORE,1169,GO:0099094,2.5758e-01,5.4000e+01
IMP_SCORE,1170,GO:0061077,2.5755e-01,5.6000e+01
IMP_SCORE,1171,GO:0003323,2.5751e-01,4.0000e+00
IMP_SCORE,1172,GO:0060536,2.5729e-01,7.0000e+00
IMP_SCORE,1173,GO:0070169,2.5716e-01,2.2000e+01
IMP_SCORE,1174,GO:0016180,2.5713e-01,4.0000e+00
IMP_SCORE,1175,GO:0032376,2.5711e-01,1.6000e+01
IMP_SCORE,1176,GO:0051924,2.5702e-01,6.5000e+01
IMP_SCORE,1177,GO:1904037,2.5699e-01,1.5000e+01
IMP_SCORE,1178,GO:0046822,2.5697e-01,4.6000e+01
IMP_SCORE,1179,GO:0051098,2.5695e-01,9.4000e+01
IMP_SCORE,1180,GO:0005515,2.5689e-01,2.9810e+03
IMP_SCORE,1181,GO:0005771,2.5686e-01,1.3000e+01
IMP_SCORE,1182,GO:1903038,2.5676e-01,4.5000e+01
IMP_SCORE,1183,GO:0016071,2.5672e-01,1.6000e+02
IMP_SCORE,1184,GO:0006491,2.5671e-01,2.9000e+01
IMP_SCORE,1185,GO:0051770,2.5657e-01,8.0000e+00
IMP_SCORE,1186,GO:0046628,2.5635e-01,4.0000e+00
IMP_SCORE,1187,GO:0033674,2.5632e-01,1.0000e+02
IMP_SCORE,1188,GO:0032368,2.5613e-01,3.0000e+01
IMP_SCORE,1189,GO:0023026,2.5611e-01,1.8000e+01
IMP_SCORE,1190,GO:0016411,2.5602e-01,1.5000e+01
IMP_SCORE,1191,GO:0002052,2.5602e-01,1.8000e+01
IMP_SCORE,1192,GO:0015932,2.5590e-01,4.7000e+01
IMP_SCORE,1193,GO:0042990,2.5575e-01,2.6000e+01
IMP_SCORE,1194,GO:0051224,2.5572e-01,6.8000e+01
IMP_SCORE,1195,GO:0030513,2.5567e-01,1.5000e+01
IMP_SCORE,1196,GO:0043405,2.5567e-01,9.6000e+01
IMP_SCORE,1197,GO:0051966,2.5562e-01,2.2000e+01
IMP_SCORE,1198,GO:0001772,2.5556e-01,7.8000e+01
IMP_SCORE,1199,GO:0042306,2.5550e-01,4.2000e+01
IMP_SCORE,1200,GO:0048505,2.5542e-01,4.0000e+00
IMP_SCORE,1201,GO:0046885,2.5539e-01,4.0000e+00
IMP_SCORE,1202,GO:0008347,2.5537e-01,4.0000e+01
IMP_SCORE,1203,GO:0071216,2.5520e-01,5.7000e+01
IMP_SCORE,1204,GO:0010288,2.5510e-01,1.2000e+01
IMP_SCORE,1205,GO:0071803,2.5510e-01,2.9000e+01
IMP_SCORE,1206,GO:0030866,2.5490e-01,5.1000e+01
IMP_SCORE,1207,GO:0000793,2.5485e-01,1.7000e+01
IMP_SCORE,1208,GO:0017187,2.5484e-01,4.0000e+00
IMP_SCORE,1209,GO:0048489,2.5477e-01,2.7000e+01
IMP_SCORE,1210,GO:0070303,2.5477e-01,8.0000e+00
IMP_SCORE,1211,GO:0071621,2.5476e-01,4.8000e+01
IMP_SCORE,1212,GO:0030949,2.5475e-01,5.0000e+00
IMP_SCORE,1213,GO:0072666,2.5465e-01,8.0000e+00
IMP_SCORE,1214,GO:0009925,2.5465e-01,2.3000e+01
IMP_SCORE,1215,GO:0009395,2.5458e-01,2.3000e+01
IMP_SCORE,1216,GO:0019755,2.5435e-01,2.6000e+01
IMP_SCORE,1217,GO:1900180,2.5432e-01,6.8000e+01
IMP_SCORE,1218,GO:0045921,2.5430e-01,4.4000e+01
IMP_SCORE,1219,GO:0016597,2.5425e-01,6.4000e+01
IMP_SCORE,1220,GO:0003159,2.5423e-01,7.0000e+00
IMP_SCORE,1221,GO:0002768,2.5421e-01,1.0400e+02
IMP_SCORE,1222,GO:0050832,2.5419e-01,1.1000e+01
IMP_SCORE,1223,GO:0048741,2.5412e-01,2.5000e+01
IMP_SCORE,1224,GO:0004623,2.5410e-01,3.8000e+01
IMP_SCORE,1225,GO:0046328,2.5408e-01,6.0000e+01
IMP_SCORE,1226,GO:0071322,2.5396e-01,2.9000e+01
IMP_SCORE,1227,GO:0071480,2.5392e-01,1.0000e+01
IMP_SCORE,1228,GO:0019887,2.5391e-01,8.5000e+01
IMP_SCORE,1229,GO:0051093,2.5385e-01,2.3500e+02
IMP_SCORE,1230,GO:0042339,2.5382e-01,2.6000e+01
IMP_SCORE,1231,GO:0043204,2.5380e-01,5.0000e+01
IMP_SCORE,1232,GO:0018196,2.5374e-01,4.3000e+01
IMP_SCORE,1233,GO:0014896,2.5369e-01,5.0000e+00
IMP_SCORE,1234,GO:0050780,2.5368e-01,1.0000e+01
IMP_SCORE,1235,GO:0042756,2.5360e-01,5.0000e+00
IMP_SCORE,1236,GO:0050482,2.5353e-01,8.0000e+00
IMP_SCORE,1237,GO:0010762,2.5351e-01,1.8000e+01
IMP_SCORE,1238,GO:0043485,2.5351e-01,1.2000e+01
IMP_SCORE,1239,GO:0051570,2.5348e-01,4.0000e+00
IMP_SCORE,1240,GO:0019215,2.5339e-01,1.2000e+01
IMP_SCORE,1241,GO:0033688,2.5333e-01,1.9000e+01
IMP_SCORE,1242,GO:0032757,2.5325e-01,1.4000e+01
IMP_SCORE,1243,GO:0007272,2.5325e-01,8.9000e+01
IMP_SCORE,1244,GO:0010884,2.5322e-01,1.1000e+01
IMP_SCORE,1245,GO:0070628,2.5321e-01,4.0000e+00
IMP_SCORE,1246,GO:0046850,2.5311e-01,1.9000e+01
IMP_SCORE,1247,GO:0048568,2.5307e-01,2.8000e+01
IMP_SCORE,1248,GO:0046688,2.5302e-01,2.2000e+01
IMP_SCORE,1249,GO:1902230,2.5301e-01,6.0000e+00
IMP_SCORE,1250,GO:1905209,2.5282e-01,6.0000e+00
IMP_SCORE,1251,GO:0006972,2.5281e-01,1.1000e+01
IMP_SCORE,1252,GO:0061462,2.5280e-01,1.4000e+01
IMP_SCORE,1253,GO:0002763,2.5268e-01,1.6000e+01
IMP_SCORE,1254,GO:0019867,2.5267e-01,1.5300e+02
IMP_SCORE,1255,GO:0034103,2.5260e-01,2.6000e+01
IMP_SCORE,1256,GO:0023014,2.5259e-01,9.2000e+01
IMP_SCORE,1257,GO:0098719,2.5243e-01,4.0000e+00
IMP_SCORE,1258,GO:0051216,2.5239e-01,4.0000e+01
IMP_SCORE,1259,GO:0002827,2.5237e-01,4.0000e+00
IMP_SCORE,1260,GO:1903427,2.5234e-01,8.0000e+00
IMP_SCORE,1261,GO:0036151,2.5230e-01,4.1000e+01
IMP_SCORE,1262,GO:0048635,2.5225e-01,1.5000e+01
IMP_SCORE,1263,GO:0031369,2.5224e-01,3.8000e+01
IMP_SCORE,1264,GO:0033147,2.5217e-01,5.0000e+00
IMP_SCORE,1265,GO:0033006,2.5207e-01,1.4000e+01
IMP_SCORE,1266,GO:0097499,2.5203e-01,4.0000e+00
IMP_SCORE,1267,GO:0010769,2.5200e-01,6.0000e+01
IMP_SCORE,1268,GO:0000050,2.5181e-01,1.0000e+01
IMP_SCORE,1269,GO:0051402,2.5180e-01,7.0000e+00
IMP_SCORE,1270,GO:0032490,2.5174e-01,1.7000e+01
IMP_SCORE,1271,GO:0051225,2.5170e-01,6.0000e+01
IMP_SCORE,1272,GO:0030992,2.5163e-01,1.0000e+00
IMP_SCORE,1273,GO:0045428,2.5160e-01,2.3000e+01
IMP_SCORE,1274,GO:0036342,2.5153e-01,4.0000e+00
IMP_SCORE,1275,GO:0009055,2.5152e-01,8.0000e+01
IMP_SCORE,1276,GO:0097067,2.5148e-01,1.3000e+01
IMP_SCORE,1277,GO:1903556,2.5146e-01,2.2000e+01
IMP_SCORE,1278,GO:0098862,2.5144e-01,6.0000e+01
IMP_SCORE,1279,GO:0006639,2.5144e-01,5.1000e+01
IMP_SCORE,1280,GO:0033002,2.5143e-01,1.9000e+01
IMP_SCORE,1281,GO:0009415,2.5138e-01,1.3000e+01
IMP_SCORE,1282,GO:0097539,2.5137e-01,4.0000e+00
IMP_SCORE,1283,GO:0071375,2.5134e-01,5.6000e+01
IMP_SCORE,1284,GO:0006493,2.5132e-01,7.8000e+01
IMP_SCORE,1285,GO:0021885,2.5129e-01,2.0000e+01
IMP_SCORE,1286,GO:0051656,2.5123e-01,9.8000e+01
IMP_SCORE,1287,GO:0042627,2.5121e-01,5.0000e+00
IMP_SCORE,1288,GO:0004622,2.5120e-01,4.3000e+01
IMP_SCORE,1289,GO:0031668,2.5110e-01,6.8000e+01
IMP_SCORE,1290,GO:1901987,2.5110e-01,9.3000e+01
IMP_SCORE,1291,GO:0070328,2.5104e-01,1.5000e+01
IMP_SCORE,1292,GO:0060272,2.5099e-01,4.0000e+00
IMP_SCORE,1293,GO:0101003,2.5095e-01,6.2000e+01
IMP_SCORE,1294,GO:1903307,2.5091e-01,2.8000e+01
IMP_SCORE,1295,GO:0034367,2.5088e-01,4.0000e+00
IMP_SCORE,1296,GO:1902532,2.5060e-01,1.4700e+02
IMP_SCORE,1297,GO:0043068,2.5049e-01,1.7500e+02
IMP_SCORE,1298,GO:2000482,2.5047e-01,1.8000e+01
IMP_SCORE,1299,GO:0051099,2.5044e-01,4.2000e+01
IMP_SCORE,1300,GO:0004435,2.5032e-01,3.1000e+01
IMP_SCORE,1301,GO:0005057,2.5032e-01,1.2400e+02
IMP_SCORE,1302,GO:0045088,2.5031e-01,9.7000e+01
IMP_SCORE,1303,GO:0030325,2.5027e-01,7.0000e+00
IMP_SCORE,1304,GO:0007044,2.5025e-01,4.3000e+01
IMP_SCORE,1305,GO:1900024,2.5022e-01,1.0000e+01
IMP_SCORE,1306,GO:0051721,2.5022e-01,1.4000e+01
IMP_SCORE,1307,GO:0003014,2.5007e-01,4.3000e+01
IMP_SCORE,1308,GO:0034767,2.4972e-01,3.0000e+01
IMP_SCORE,1309,GO:0051785,2.4970e-01,9.0000e+00
IMP_SCORE,1310,GO:0097200,2.4968e-01,4.1000e+01
IMP_SCORE,1311,GO:0050670,2.4967e-01,6.3000e+01
IMP_SCORE,1312,GO:0032733,2.4962e-01,9.0000e+00
IMP_SCORE,1313,GO:0043666,2.4957e-01,9.0000e+00
IMP_SCORE,1314,GO:0072395,2.4955e-01,1.5000e+01
IMP_SCORE,1315,GO:0032232,2.4949e-01,6.0000e+00
IMP_SCORE,1316,GO:0050709,2.4890e-01,2.9000e+01
IMP_SCORE,1317,GO:0000086,2.4883e-01,5.3000e+01
IMP_SCORE,1318,GO:0022821,2.4877e-01,4.0000e+00
IMP_SCORE,1319,GO:0051574,2.4866e-01,4.0000e+00
IMP_SCORE,1320,GO:0022834,2.4861e-01,7.4000e+01
IMP_SCORE,1321,GO:0001047,2.4860e-01,6.5000e+01
IMP_SCORE,1322,GO:0000146,2.4849e-01,1.9000e+01
IMP_SCORE,1323,GO:0048641,2.4838e-01,2.1000e+01
IMP_SCORE,1324,GO:0032273,2.4828e-01,2.3000e+01
IMP_SCORE,1325,GO:0010718,2.4826e-01,2.2000e+01
IMP_SCORE,1326,GO:2001236,2.4822e-01,4.2000e+01
IMP_SCORE,1327,GO:0051972,2.4822e-01,2.2000e+01
IMP_SCORE,1328,GO:0016226,2.4820e-01,1.6000e+01
IMP_SCORE,1329,GO:0032956,2.4819e-01,1.1800e+02
IMP_SCORE,1330,GO:0005811,2.4816e-01,9.4000e+01
IMP_SCORE,1331,GO:0010888,2.4812e-01,7.0000e+00
IMP_SCORE,1332,GO:0001704,2.4801e-01,2.0000e+01
IMP_SCORE,1333,GO:0002011,2.4770e-01,1.0000e+01
IMP_SCORE,1334,GO:0099516,2.4765e-01,4.2000e+01
IMP_SCORE,1335,GO:0002637,2.4765e-01,1.8000e+01
IMP_SCORE,1336,GO:0035561,2.4763e-01,6.0000e+00
IMP_SCORE,1337,GO:0032496,2.4754e-01,1.1600e+02
IMP_SCORE,1338,GO:0097440,2.4754e-01,7.0000e+00
IMP_SCORE,1339,GO:0045444,2.4751e-01,8.9000e+01
IMP_SCORE,1340,GO:0014911,2.4750e-01,1.6000e+01
IMP_SCORE,1341,GO:0046888,2.4750e-01,1.3000e+01
IMP_SCORE,1342,GO:0031100,2.4745e-01,4.3000e+01
IMP_SCORE,1343,GO:0007088,2.4735e-01,3.6000e+01
IMP_SCORE,1344,GO:0006942,2.4733e-01,1.3000e+01
IMP_SCORE,1345,GO:0035850,2.4710e-01,1.5000e+01
IMP_SCORE,1346,GO:0022602,2.4705e-01,2.8000e+01
IMP_SCORE,1347,GO:0014743,2.4702e-01,1.3000e+01
IMP_SCORE,1348,GO:0010524,2.4699e-01,1.9000e+01
IMP_SCORE,1349,GO:0035872,2.4682e-01,5.0000e+00
IMP_SCORE,1350,GO:0032780,2.4678e-01,1.6000e+01
IMP_SCORE,1351,GO:0098911,2.4675e-01,4.0000e+00
IMP_SCORE,1352,GO:0035577,2.4673e-01,8.1000e+01
IMP_SCORE,1353,GO:0042428,2.4672e-01,1.9000e+01
IMP_SCORE,1354,GO:0002323,2.4669e-01,4.0000e+00
IMP_SCORE,1355,GO:0048286,2.4665e-01,6.0000e+00
IMP_SCORE,1356,GO:0072523,2.4659e-01,2.2000e+01
IMP_SCORE,1357,GO:0016922,2.4638e-01,3.0000e+00
IMP_SCORE,1358,GO:0071377,2.4633e-01,1.3000e+01
IMP_SCORE,1359,GO:0070613,2.4629e-01,6.8000e+01
IMP_SCORE,1360,GO:0000075,2.4623e-01,3.5000e+01
IMP_SCORE,1361,GO:0051198,2.4619e-01,5.0000e+00
IMP_SCORE,1362,GO:0002003,2.4609e-01,1.9000e+01
IMP_SCORE,1363,GO:1905268,2.4607e-01,2.0000e+01
IMP_SCORE,1364,GO:0098793,2.4598e-01,6.2000e+01
IMP_SCORE,1365,GO:2000136,2.4594e-01,7.0000e+00
IMP_SCORE,1366,GO:0033572,2.4588e-01,7.0000e+00
IMP_SCORE,1367,GO:0032844,2.4587e-01,1.2000e+02
IMP_SCORE,1368,GO:0042734,2.4586e-01,3.1000e+01
IMP_SCORE,1369,GO:0042036,2.4584e-01,1.3000e+01
IMP_SCORE,1370,GO:1902170,2.4583e-01,9.0000e+00
IMP_SCORE,1371,GO:0045912,2.4579e-01,2.3000e+01
IMP_SCORE,1372,GO:0000791,2.4575e-01,9.0000e+00
IMP_SCORE,1373,GO:0043407,2.4566e-01,3.4000e+01
IMP_SCORE,1374,GO:0010771,2.4555e-01,4.0000e+01
IMP_SCORE,1375,GO:1900750,2.4548e-01,1.6000e+01
IMP_SCORE,1376,GO:1903532,2.4544e-01,8.3000e+01
IMP_SCORE,1377,GO:0005640,2.4537e-01,6.2000e+01
IMP_SCORE,1378,GO:1990089,2.4532e-01,1.7000e+01
IMP_SCORE,1379,GO:1901879,2.4532e-01,3.0000e+01
IMP_SCORE,1380,GO:0045785,2.4530e-01,1.3100e+02
IMP_SCORE,1381,GO:0070509,2.4508e-01,2.0000e+01
IMP_SCORE,1382,GO:1903729,2.4498e-01,4.9000e+01
IMP_SCORE,1383,GO:0070201,2.4498e-01,1.9000e+02
IMP_SCORE,1384,GO:0000187,2.4495e-01,4.4000e+01
IMP_SCORE,1385,GO:0038095,2.4486e-01,2.5000e+01
IMP_SCORE,1386,GO:0008328,2.4476e-01,2.4000e+01
IMP_SCORE,1387,GO:0030139,2.4474e-01,5.3000e+01
IMP_SCORE,1388,GO:1901991,2.4466e-01,3.2000e+01
IMP_SCORE,1389,GO:0046513,2.4464e-01,3.6000e+01
IMP_SCORE,1390,GO:0043457,2.4455e-01,1.9000e+01
IMP_SCORE,1391,GO:0040033,2.4450e-01,1.9000e+01
IMP_SCORE,1392,GO:0051287,2.4430e-01,4.6000e+01
IMP_SCORE,1393,GO:0045182,2.4419e-01,4.6000e+01
IMP_SCORE,1394,GO:0070989,2.4418e-01,4.0000e+00
IMP_SCORE,1395,GO:0030427,2.4414e-01,8.4000e+01
IMP_SCORE,1396,GO:0016605,2.4405e-01,4.2000e+01
IMP_SCORE,1397,GO:0030100,2.4403e-01,8.9000e+01
IMP_SCORE,1398,GO:0008239,2.4402e-01,2.6000e+01
IMP_SCORE,1399,GO:0061053,2.4387e-01,3.4000e+01
IMP_SCORE,1400,GO:0032680,2.4372e-01,3.3000e+01
IMP_SCORE,1401,GO:0090162,2.4371e-01,2.2000e+01
IMP_SCORE,1402,GO:0001779,2.4363e-01,1.3000e+01
IMP_SCORE,1403,GO:0050680,2.4349e-01,3.5000e+01
IMP_SCORE,1404,GO:0030660,2.4344e-01,2.3000e+01
IMP_SCORE,1405,GO:0045777,2.4344e-01,2.7000e+01
IMP_SCORE,1406,GO:0048471,2.4340e-01,5.9500e+02
IMP_SCORE,1407,GO:0050872,2.4330e-01,5.0000e+00
IMP_SCORE,1408,GO:0016616,2.4326e-01,1.1000e+02
IMP_SCORE,1409,GO:0005313,2.4310e-01,9.0000e+00
IMP_SCORE,1410,GO:0010977,2.4300e-01,7.1000e+01
IMP_SCORE,1411,GO:0090329,2.4293e-01,3.2000e+01
IMP_SCORE,1412,GO:0071467,2.4287e-01,1.6000e+01
IMP_SCORE,1413,GO:0032943,2.4286e-01,2.4000e+01
IMP_SCORE,1414,GO:0016763,2.4284e-01,1.5100e+02
IMP_SCORE,1415,GO:0032413,2.4283e-01,1.4000e+01
IMP_SCORE,1416,GO:0006919,2.4283e-01,3.5000e+01
IMP_SCORE,1417,GO:0031489,2.4280e-01,5.0000e+00
IMP_SCORE,1418,GO:0009394,2.4264e-01,1.1000e+01
IMP_SCORE,1419,GO:0045685,2.4264e-01,3.6000e+01
IMP_SCORE,1420,GO:0045670,2.4262e-01,5.7000e+01
IMP_SCORE,1421,GO:0048732,2.4262e-01,1.0300e+02
IMP_SCORE,1422,GO:0032330,2.4257e-01,1.8000e+01
IMP_SCORE,1423,GO:0008045,2.4249e-01,2.3000e+01
IMP_SCORE,1424,GO:0002031,2.4247e-01,4.0000e+00
IMP_SCORE,1425,GO:2000648,2.4244e-01,2.4000e+01
IMP_SCORE,1426,GO:0051054,2.4239e-01,4.9000e+01
IMP_SCORE,1427,GO:0010523,2.4237e-01,4.0000e+00
IMP_SCORE,1428,GO:0016801,2.4235e-01,3.3000e+01
IMP_SCORE,1429,GO:0045332,2.4235e-01,7.0000e+00
IMP_SCORE,1430,GO:0072163,2.4234e-01,1.3000e+01
IMP_SCORE,1431,GO:0042330,2.4228e-01,1.5100e+02
IMP_SCORE,1432,GO:0032528,2.4221e-01,3.4000e+01
IMP_SCORE,1433,GO:0006672,2.4206e-01,8.9000e+01
IMP_SCORE,1434,GO:1902930,2.4206e-01,1.4000e+01
IMP_SCORE,1435,GO:0061337,2.4202e-01,2.8000e+01
IMP_SCORE,1436,GO:0007422,2.4198e-01,2.9000e+01
IMP_SCORE,1437,GO:0019226,2.4198e-01,9.0000e+00
IMP_SCORE,1438,GO:0050770,2.4189e-01,5.2000e+01
IMP_SCORE,1439,GO:0031994,2.4185e-01,1.3000e+01
IMP_SCORE,1440,GO:0071872,2.4184e-01,4.0000e+00
IMP_SCORE,1441,GO:0090545,2.4177e-01,1.0000e+01
IMP_SCORE,1442,GO:0045132,2.4174e-01,4.0000e+00
IMP_SCORE,1443,GO:0098794,2.4174e-01,9.4000e+01
IMP_SCORE,1444,GO:0070851,2.4172e-01,9.3000e+01
IMP_SCORE,1445,GO:0021794,2.4171e-01,1.2000e+01
IMP_SCORE,1446,GO:0060046,2.4170e-01,1.1000e+01
IMP_SCORE,1447,GO:0003746,2.4168e-01,5.0000e+00
IMP_SCORE,1448,GO:0001816,2.4156e-01,3.1000e+01
IMP_SCORE,1449,GO:0046961,2.4153e-01,5.0000e+00
IMP_SCORE,1450,GO:1900274,2.4152e-01,9.0000e+00
IMP_SCORE,1451,GO:0043229,2.4142e-01,1.6900e+03
IMP_SCORE,1452,GO:0043231,2.4141e-01,1.6600e+03
IMP_SCORE,1453,GO:0052813,2.4136e-01,3.0000e+01
IMP_SCORE,1454,GO:0042579,2.4132e-01,1.4700e+02
IMP_SCORE,1455,GO:0061157,2.4128e-01,2.0000e+00
IMP_SCORE,1456,GO:0033169,2.4123e-01,1.0000e+01
IMP_SCORE,1457,GO:0070423,2.4117e-01,7.0000e+00
IMP_SCORE,1458,GO:0043409,2.4116e-01,4.6000e+01
IMP_SCORE,1459,GO:0035864,2.4111e-01,2.0000e+00
IMP_SCORE,1460,GO:0021549,2.4099e-01,3.7000e+01
IMP_SCORE,1461,GO:0007492,2.4099e-01,8.0000e+00
IMP_SCORE,1462,GO:0010955,2.4075e-01,2.5000e+01
IMP_SCORE,1463,GO:0051896,2.4065e-01,4.0000e+01
IMP_SCORE,1464,GO:0060191,2.4052e-01,2.0000e+01
IMP_SCORE,1465,GO:0090276,2.4048e-01,6.2000e+01
IMP_SCORE,1466,GO:2000045,2.4041e-01,3.9000e+01
IMP_SCORE,1467,GO:0006275,2.4025e-01,1.5000e+01
IMP_SCORE,1468,GO:0009409,2.4023e-01,2.4000e+01
IMP_SCORE,1469,GO:0032729,2.4020e-01,3.2000e+01
IMP_SCORE,1470,GO:0051222,2.4017e-01,9.0000e+01
IMP_SCORE,1471,GO:0001889,2.4014e-01,3.6000e+01
IMP_SCORE,1472,GO:0005003,2.4007e-01,1.7000e+01
IMP_SCORE,1473,GO:1903206,2.3999e-01,1.5000e+01
IMP_SCORE,1474,GO:0099623,2.3984e-01,6.0000e+00
IMP_SCORE,1475,GO:0043901,2.3984e-01,6.4000e+01
IMP_SCORE,1476,GO:0070402,2.3983e-01,1.2000e+01
IMP_SCORE,1477,GO:0042102,2.3975e-01,2.7000e+01
IMP_SCORE,1478,GO:0003222,2.3974e-01,6.0000e+00
IMP_SCORE,1479,GO:0061339,2.3968e-01,1.8000e+01
IMP_SCORE,1480,GO:0007346,2.3967e-01,1.2100e+02
IMP_SCORE,1481,GO:0097066,2.3960e-01,9.0000e+00
IMP_SCORE,1482,GO:0005634,2.3959e-01,1.3840e+03
IMP_SCORE,1483,GO:0043631,2.3948e-01,8.0000e+00
IMP_SCORE,1484,GO:0000097,2.3947e-01,2.9000e+01
IMP_SCORE,1485,GO:0030315,2.3928e-01,1.9000e+01
IMP_SCORE,1486,GO:0030520,2.3927e-01,1.0000e+01
IMP_SCORE,1487,GO:0043392,2.3919e-01,3.6000e+01
IMP_SCORE,1488,GO:0009404,2.3917e-01,1.0000e+01
IMP_SCORE,1489,GO:0009250,2.3913e-01,9.0000e+00
IMP_SCORE,1490,GO:0010035,2.3912e-01,1.9400e+02
IMP_SCORE,1491,GO:0048488,2.3910e-01,1.0000e+01
IMP_SCORE,1492,GO:0009306,2.3895e-01,4.8000e+01
IMP_SCORE,1493,GO:0035246,2.3895e-01,2.0000e+01
IMP_SCORE,1494,GO:0008306,2.3890e-01,2.5000e+01
IMP_SCORE,1495,GO:0043271,2.3887e-01,3.0000e+01
IMP_SCORE,1496,GO:1990001,2.3883e-01,4.0000e+00
IMP_SCORE,1497,GO:0050854,2.3876e-01,2.5000e+01
IMP_SCORE,1498,GO:0016884,2.3876e-01,7.0000e+00
IMP_SCORE,1499,GO:0051153,2.3872e-01,3.4000e+01
IMP_SCORE,1500,GO:0010543,2.3866e-01,8.0000e+00
IMP_SCORE,1501,GO:0050777,2.3866e-01,5.8000e+01
IMP_SCORE,1502,GO:0005123,2.3860e-01,1.3000e+01
IMP_SCORE,1503,GO:0061041,2.3852e-01,5.5000e+01
IMP_SCORE,1504,GO:0090559,2.3848e-01,2.5000e+01
IMP_SCORE,1505,GO:0045744,2.3848e-01,2.8000e+01
IMP_SCORE,1506,GO:0015816,2.3845e-01,8.0000e+00
IMP_SCORE,1507,GO:0061387,2.3843e-01,3.0000e+01
IMP_SCORE,1508,GO:0055070,2.3838e-01,1.5000e+01
IMP_SCORE,1509,GO:2000242,2.3829e-01,1.6000e+01
IMP_SCORE,1510,GO:0051194,2.3825e-01,4.0000e+00
IMP_SCORE,1511,GO:0046425,2.3824e-01,2.4000e+01
IMP_SCORE,1512,GO:0044389,2.3822e-01,1.2200e+02
IMP_SCORE,1513,GO:1900544,2.3822e-01,2.8000e+01
IMP_SCORE,1514,GO:0000323,2.3816e-01,2.5300e+02
IMP_SCORE,1515,GO:0001885,2.3815e-01,3.9000e+01
IMP_SCORE,1516,GO:0042982,2.3808e-01,1.0000e+01
IMP_SCORE,1517,GO:0071345,2.3807e-01,1.1100e+02
IMP_SCORE,1518,GO:0048871,2.3804e-01,4.8000e+01
IMP_SCORE,1519,GO:0045992,2.3802e-01,5.0000e+00
IMP_SCORE,1520,GO:0046606,2.3801e-01,2.0000e+00
IMP_SCORE,1521,GO:0001974,2.3796e-01,2.5000e+01
IMP_SCORE,1522,GO:0032091,2.3792e-01,3.3000e+01
IMP_SCORE,1523,GO:0050857,2.3790e-01,1.2000e+01
IMP_SCORE,1524,GO:0002020,2.3789e-01,5.3000e+01
IMP_SCORE,1525,GO:0042475,2.3788e-01,4.7000e+01
IMP_SCORE,1526,GO:0043217,2.3769e-01,2.2000e+01
IMP_SCORE,1527,GO:0045721,2.3755e-01,2.3000e+01
IMP_SCORE,1528,GO:0032886,2.3748e-01,5.7000e+01
IMP_SCORE,1529,GO:0060348,2.3746e-01,5.8000e+01
IMP_SCORE,1530,GO:0008286,2.3745e-01,5.7000e+01
IMP_SCORE,1531,GO:0060123,2.3740e-01,1.0000e+01
IMP_SCORE,1532,GO:0061037,2.3726e-01,1.5000e+01
IMP_SCORE,1533,GO:0042554,2.3716e-01,5.0000e+00
IMP_SCORE,1534,GO:0010907,2.3716e-01,1.5000e+01
IMP_SCORE,1535,GO:1901016,2.3716e-01,1.6000e+01
IMP_SCORE,1536,GO:0071010,2.3716e-01,6.0000e+00
IMP_SCORE,1537,GO:0045907,2.3699e-01,4.0000e+00
IMP_SCORE,1538,GO:0043112,2.3696e-01,2.1000e+01
IMP_SCORE,1539,GO:0043197,2.3690e-01,7.8000e+01
IMP_SCORE,1540,GO:0002102,2.3689e-01,3.0000e+01
IMP_SCORE,1541,GO:0007263,2.3678e-01,6.0000e+00
IMP_SCORE,1542,GO:2000249,2.3673e-01,3.2000e+01
IMP_SCORE,1543,GO:0051271,2.3671e-01,9.1000e+01
IMP_SCORE,1544,GO:0015399,2.3651e-01,4.2000e+01
IMP_SCORE,1545,GO:1905360,2.3636e-01,3.8000e+01
IMP_SCORE,1546,GO:0021952,2.3631e-01,2.5000e+01
IMP_SCORE,1547,GO:0034498,2.3626e-01,2.0000e+00
IMP_SCORE,1548,GO:0007043,2.3614e-01,7.3000e+01
IMP_SCORE,1549,GO:0051290,2.3613e-01,1.5000e+01
IMP_SCORE,1550,GO:0033993,2.3602e-01,2.3700e+02
IMP_SCORE,1551,GO:0006164,2.3600e-01,2.5000e+01
IMP_SCORE,1552,GO:0031116,2.3600e-01,4.0000e+00
IMP_SCORE,1553,GO:2000146,2.3598e-01,8.3000e+01
IMP_SCORE,1554,GO:0050818,2.3594e-01,4.4000e+01
IMP_SCORE,1555,GO:0009636,2.3591e-01,7.7000e+01
IMP_SCORE,1556,GO:0014074,2.3583e-01,3.7000e+01
IMP_SCORE,1557,GO:0019852,2.3583e-01,6.0000e+00
IMP_SCORE,1558,GO:0010631,2.3569e-01,6.3000e+01
IMP_SCORE,1559,GO:0071675,2.3564e-01,2.0000e+01
IMP_SCORE,1560,GO:0072401,2.3562e-01,1.0000e+01
IMP_SCORE,1561,GO:0030852,2.3551e-01,2.0000e+01
IMP_SCORE,1562,GO:0045601,2.3550e-01,2.7000e+01
IMP_SCORE,1563,GO:0002279,2.3540e-01,8.0000e+00
IMP_SCORE,1564,GO:2000811,2.3537e-01,9.0000e+00
IMP_SCORE,1565,GO:0032736,2.3535e-01,1.0000e+01
IMP_SCORE,1566,GO:0030501,2.3533e-01,2.7000e+01
IMP_SCORE,1567,GO:0048713,2.3526e-01,1.9000e+01
IMP_SCORE,1568,GO:0019217,2.3522e-01,3.9000e+01
IMP_SCORE,1569,GO:0031146,2.3521e-01,1.1000e+01
IMP_SCORE,1570,GO:0042493,2.3515e-01,1.2300e+02
IMP_SCORE,1571,GO:0030669,2.3494e-01,3.1000e+01
IMP_SCORE,1572,GO:0005178,2.3487e-01,7.9000e+01
IMP_SCORE,1573,GO:0052548,2.3478e-01,1.6600e+02
IMP_SCORE,1574,GO:0010717,2.3476e-01,2.0000e+01
IMP_SCORE,1575,GO:0060359,2.3475e-01,1.7000e+01
IMP_SCORE,1576,GO:0060070,2.3457e-01,2.7000e+01
IMP_SCORE,1577,GO:0022400,2.3447e-01,1.4000e+01
IMP_SCORE,1578,GO:0031643,2.3443e-01,2.0000e+01
IMP_SCORE,1579,GO:0050663,2.3432e-01,2.5000e+01
IMP_SCORE,1580,GO:0051646,2.3427e-01,1.1000e+01
IMP_SCORE,1581,GO:0032436,2.3425e-01,3.7000e+01
IMP_SCORE,1582,GO:0045058,2.3422e-01,6.0000e+00
IMP_SCORE,1583,GO:0032332,2.3410e-01,9.0000e+00
IMP_SCORE,1584,GO:0048662,2.3404e-01,1.0000e+01
IMP_SCORE,1585,GO:0005979,2.3401e-01,1.6000e+01
IMP_SCORE,1586,GO:0030856,2.3399e-01,3.1000e+01
IMP_SCORE,1587,GO:0048512,2.3395e-01,2.1000e+01
IMP_SCORE,1588,GO:1903579,2.3394e-01,8.0000e+00
IMP_SCORE,1589,GO:2000134,2.3384e-01,2.5000e+01
IMP_SCORE,1590,GO:0045429,2.3381e-01,1.2000e+01
IMP_SCORE,1591,GO:0031526,2.3373e-01,2.5000e+01
IMP_SCORE,1592,GO:2001237,2.3356e-01,5.1000e+01
IMP_SCORE,1593,GO:0070304,2.3350e-01,2.6000e+01
IMP_SCORE,1594,GO:0048661,2.3349e-01,1.8000e+01
IMP_SCORE,1595,GO:0014904,2.3346e-01,1.8000e+01
IMP_SCORE,1596,GO:0009112,2.3344e-01,1.5000e+01
IMP_SCORE,1597,GO:0034381,2.3328e-01,6.0000e+00
IMP_SCORE,1598,GO:0048839,2.3319e-01,5.6000e+01
IMP_SCORE,1599,GO:0046519,2.3318e-01,2.6000e+01
IMP_SCORE,1600,GO:0006658,2.3312e-01,1.8000e+01
IMP_SCORE,1601,GO:0002283,2.3306e-01,1.4400e+02
IMP_SCORE,1602,GO:0002067,2.3301e-01,6.0000e+00
IMP_SCORE,1603,GO:0051384,2.3280e-01,4.8000e+01
IMP_SCORE,1604,GO:0045843,2.3276e-01,1.5000e+01
IMP_SCORE,1605,GO:1903322,2.3260e-01,3.2000e+01
IMP_SCORE,1606,GO:0097746,2.3254e-01,3.4000e+01
IMP_SCORE,1607,GO:0001671,2.3248e-01,3.0000e+01
IMP_SCORE,1608,GO:0061029,2.3241e-01,8.0000e+00
IMP_SCORE,1609,GO:0051347,2.3234e-01,1.2600e+02
IMP_SCORE,1610,GO:0003073,2.3232e-01,1.7000e+01
IMP_SCORE,1611,GO:0032743,2.3224e-01,7.0000e+00
IMP_SCORE,1612,GO:0090207,2.3223e-01,2.6000e+01
IMP_SCORE,1613,GO:0001077,2.3219e-01,5.4000e+01
IMP_SCORE,1614,GO:0032846,2.3209e-01,5.9000e+01
IMP_SCORE,1615,GO:0048557,2.3201e-01,7.0000e+00
IMP_SCORE,1616,GO:0030145,2.3190e-01,5.2000e+01
IMP_SCORE,1617,GO:0050900,2.3189e-01,1.2200e+02
IMP_SCORE,1618,GO:0090311,2.3189e-01,1.3000e+01
IMP_SCORE,1619,GO:0071214,2.3188e-01,1.1800e+02
IMP_SCORE,1620,GO:0034332,2.3187e-01,5.1000e+01
IMP_SCORE,1621,GO:0055106,2.3185e-01,7.0000e+00
IMP_SCORE,1622,GO:0006044,2.3183e-01,2.6000e+01
IMP_SCORE,1623,GO:1903317,2.3180e-01,6.2000e+01
IMP_SCORE,1624,GO:0014066,2.3179e-01,5.3000e+01
IMP_SCORE,1625,GO:0001906,2.3178e-01,3.4000e+01
IMP_SCORE,1626,GO:0014874,2.3176e-01,4.0000e+00
IMP_SCORE,1627,GO:0051861,2.3175e-01,3.5000e+01
IMP_SCORE,1628,GO:0008327,2.3174e-01,1.0000e+01
IMP_SCORE,1629,GO:0071900,2.3174e-01,1.2800e+02
IMP_SCORE,1630,GO:1902808,2.3173e-01,3.7000e+01
IMP_SCORE,1631,GO:0019911,2.3173e-01,4.5000e+01
IMP_SCORE,1632,GO:0051279,2.3165e-01,2.3000e+01
IMP_SCORE,1633,GO:0001837,2.3161e-01,4.1000e+01
IMP_SCORE,1634,GO:0051209,2.3159e-01,5.0000e+00
IMP_SCORE,1635,GO:0006901,2.3157e-01,2.6000e+01
IMP_SCORE,1636,GO:0072329,2.3146e-01,6.5000e+01
IMP_SCORE,1637,GO:0045778,2.3138e-01,4.2000e+01
IMP_SCORE,1638,GO:1902904,2.3137e-01,5.1000e+01
IMP_SCORE,1639,GO:0002548,2.3134e-01,2.0000e+01
IMP_SCORE,1640,GO:0022408,2.3133e-01,3.7000e+01
IMP_SCORE,1641,GO:1901699,2.3133e-01,1.0400e+02
IMP_SCORE,1642,GO:0070536,2.3132e-01,4.3000e+01
IMP_SCORE,1643,GO:0004860,2.3131e-01,5.5000e+01
IMP_SCORE,1644,GO:0035239,2.3123e-01,7.4000e+01
IMP_SCORE,1645,GO:0050000,2.3119e-01,2.9000e+01
IMP_SCORE,1646,GO:0015405,2.3119e-01,4.0000e+01
IMP_SCORE,1647,GO:0032755,2.3115e-01,2.8000e+01
IMP_SCORE,1648,GO:0010720,2.3097e-01,1.3500e+02
IMP_SCORE,1649,GO:0071310,2.3095e-01,3.4000e+02
IMP_SCORE,1650,GO:0009396,2.3090e-01,8.0000e+00
IMP_SCORE,1651,GO:0032986,2.3087e-01,1.5000e+01
IMP_SCORE,1652,GO:0046173,2.3084e-01,2.8000e+01
IMP_SCORE,1653,GO:1901184,2.3084e-01,2.1000e+01
IMP_SCORE,1654,GO:0046470,2.3081e-01,6.7000e+01
IMP_SCORE,1655,GO:0031623,2.3081e-01,2.9000e+01
IMP_SCORE,1656,GO:0055038,2.3081e-01,6.9000e+01
IMP_SCORE,1657,GO:0030666,2.3080e-01,1.0100e+02
IMP_SCORE,1658,GO:0007274,2.3074e-01,1.8000e+01
IMP_SCORE,1659,GO:0022404,2.3069e-01,1.6000e+01
IMP_SCORE,1660,GO:0002688,2.3067e-01,3.0000e+01
IMP_SCORE,1661,GO:0060333,2.3061e-01,9.6000e+01
IMP_SCORE,1662,GO:1903311,2.3058e-01,3.1000e+01
IMP_SCORE,1663,GO:0009620,2.3045e-01,1.4000e+01
IMP_SCORE,1664,GO:0045661,2.3030e-01,2.1000e+01
IMP_SCORE,1665,GO:0003156,2.3020e-01,2.2000e+01
IMP_SCORE,1666,GO:1901017,2.3008e-01,6.0000e+00
IMP_SCORE,1667,GO:0031362,2.3007e-01,3.4000e+01
IMP_SCORE,1668,GO:0032155,2.3002e-01,6.6000e+01
IMP_SCORE,1669,GO:0042053,2.3002e-01,1.5000e+01
IMP_SCORE,1670,GO:0002708,2.2997e-01,2.2000e+01
IMP_SCORE,1671,GO:0051457,2.2992e-01,1.3000e+01
IMP_SCORE,1672,GO:1902936,2.2992e-01,4.2000e+01
IMP_SCORE,1673,GO:0030027,2.2990e-01,6.8000e+01
IMP_SCORE,1674,GO:0007229,2.2981e-01,8.5000e+01
IMP_SCORE,1675,GO:0070228,2.2977e-01,3.1000e+01
IMP_SCORE,1676,GO:0060765,2.2974e-01,5.0000e+00
IMP_SCORE,1677,GO:0032813,2.2973e-01,3.1000e+01
IMP_SCORE,1678,GO:0032414,2.2961e-01,2.7000e+01
IMP_SCORE,1679,GO:0072310,2.2959e-01,1.1000e+01
IMP_SCORE,1680,GO:0042887,2.2954e-01,6.1000e+01
IMP_SCORE,1681,GO:0042593,2.2952e-01,5.5000e+01
IMP_SCORE,1682,GO:0034111,2.2940e-01,4.0000e+00
IMP_SCORE,1683,GO:0044068,2.2936e-01,8.0000e+00
IMP_SCORE,1684,GO:0000054,2.2928e-01,6.0000e+00
IMP_SCORE,1685,GO:0071902,2.2922e-01,9.3000e+01
IMP_SCORE,1686,GO:0008211,2.2919e-01,5.0000e+00
IMP_SCORE,1687,GO:0042430,2.2915e-01,3.1000e+01
IMP_SCORE,1688,GO:0002474,2.2912e-01,7.0000e+01
IMP_SCORE,1689,GO:0006936,2.2907e-01,1.1600e+02
IMP_SCORE,1690,GO:0002931,2.2904e-01,1.8000e+01
IMP_SCORE,1691,GO:0030970,2.2899e-01,3.0000e+00
IMP_SCORE,1692,GO:0051385,2.2884e-01,1.2000e+01
IMP_SCORE,1693,GO:0070585,2.2884e-01,2.3000e+01
IMP_SCORE,1694,GO:0045471,2.2882e-01,6.5000e+01
IMP_SCORE,1695,GO:2000641,2.2872e-01,1.5000e+01
IMP_SCORE,1696,GO:0031625,2.2865e-01,1.0400e+02
IMP_SCORE,1697,GO:0014823,2.2863e-01,2.5000e+01
IMP_SCORE,1698,GO:2001014,2.2862e-01,7.0000e+00
IMP_SCORE,1699,GO:0032793,2.2861e-01,1.0000e+01
IMP_SCORE,1700,GO:0032395,2.2861e-01,1.1000e+01
IMP_SCORE,1701,GO:0050707,2.2859e-01,4.9000e+01
IMP_SCORE,1702,GO:0061326,2.2854e-01,5.0000e+00
IMP_SCORE,1703,GO:0031432,2.2846e-01,1.7000e+01
IMP_SCORE,1704,GO:0002220,2.2844e-01,2.7000e+01
IMP_SCORE,1705,GO:0072676,2.2829e-01,2.1000e+01
IMP_SCORE,1706,GO:1903533,2.2823e-01,8.2000e+01
IMP_SCORE,1707,GO:0004497,2.2817e-01,6.1000e+01
IMP_SCORE,1708,GO:0051897,2.2810e-01,1.6000e+01
IMP_SCORE,1709,GO:0001977,2.2809e-01,1.2000e+01
IMP_SCORE,1710,GO:0010008,2.2806e-01,2.6700e+02
IMP_SCORE,1711,GO:0099572,2.2800e-01,1.2100e+02
IMP_SCORE,1712,GO:0019730,2.2785e-01,6.0000e+01
IMP_SCORE,1713,GO:0050434,2.2784e-01,9.0000e+00
IMP_SCORE,1714,GO:2000303,2.2784e-01,9.0000e+00
IMP_SCORE,1715,GO:1903793,2.2781e-01,9.0000e+00
IMP_SCORE,1716,GO:0051602,2.2774e-01,2.2000e+01
IMP_SCORE,1717,GO:0016830,2.2747e-01,4.8000e+01
IMP_SCORE,1718,GO:0051092,2.2739e-01,5.9000e+01
IMP_SCORE,1719,GO:0030819,2.2739e-01,1.2000e+01
IMP_SCORE,1720,GO:0051642,2.2733e-01,1.5000e+01
IMP_SCORE,1721,GO:0003016,2.2722e-01,1.4000e+01
IMP_SCORE,1722,GO:0045453,2.2720e-01,1.3000e+01
IMP_SCORE,1723,GO:0004709,2.2720e-01,2.2000e+01
IMP_SCORE,1724,GO:0035025,2.2715e-01,5.0000e+00
IMP_SCORE,1725,GO:0046330,2.2714e-01,2.5000e+01
IMP_SCORE,1726,GO:0071071,2.2712e-01,6.0000e+00
IMP_SCORE,1727,GO:0042577,2.2711e-01,3.9000e+01
IMP_SCORE,1728,GO:0072350,2.2701e-01,4.0000e+01
IMP_SCORE,1729,GO:0060326,2.2695e-01,7.0000e+01
IMP_SCORE,1730,GO:0034593,2.2694e-01,8.0000e+00
IMP_SCORE,1731,GO:0015250,2.2690e-01,2.2000e+01
IMP_SCORE,1732,GO:0007270,2.2689e-01,2.5000e+01
IMP_SCORE,1733,GO:0043124,2.2689e-01,1.8000e+01
IMP_SCORE,1734,GO:0046394,2.2686e-01,1.5100e+02
IMP_SCORE,1735,GO:0042059,2.2685e-01,1.9000e+01
IMP_SCORE,1736,GO:0009129,2.2683e-01,5.0000e+00
IMP_SCORE,1737,GO:0044428,2.2683e-01,1.2910e+03
IMP_SCORE,1738,GO:0060395,2.2682e-01,1.5000e+01
IMP_SCORE,1739,GO:0046461,2.2680e-01,1.7000e+01
IMP_SCORE,1740,GO:0070232,2.2673e-01,3.2000e+01
IMP_SCORE,1741,GO:0019838,2.2669e-01,1.8200e+02
IMP_SCORE,1742,GO:0002790,2.2669e-01,5.0000e+01
IMP_SCORE,1743,GO:0031349,2.2668e-01,9.6000e+01
IMP_SCORE,1744,GO:1903392,2.2661e-01,1.0000e+01
IMP_SCORE,1745,GO:0043488,2.2660e-01,5.9000e+01
IMP_SCORE,1746,GO:0002064,2.2656e-01,6.1000e+01
IMP_SCORE,1747,GO:2000352,2.2655e-01,5.0000e+00
IMP_SCORE,1748,GO:0043369,2.2634e-01,8.0000e+00
IMP_SCORE,1749,GO:0098852,2.2628e-01,2.3500e+02
IMP_SCORE,1750,GO:0071364,2.2620e-01,6.0000e+00
IMP_SCORE,1751,GO:0032480,2.2615e-01,9.0000e+00
IMP_SCORE,1752,GO:2001239,2.2608e-01,2.9000e+01
IMP_SCORE,1753,GO:1901687,2.2605e-01,2.8000e+01
IMP_SCORE,1754,GO:0060216,2.2600e-01,1.0000e+01
IMP_SCORE,1755,GO:0005829,2.2599e-01,1.7140e+03
IMP_SCORE,1756,GO:0008565,2.2592e-01,3.7000e+01
IMP_SCORE,1757,GO:0070936,2.2586e-01,1.3000e+01
IMP_SCORE,1758,GO:0007052,2.2585e-01,4.3000e+01
IMP_SCORE,1759,GO:0007413,2.2574e-01,3.1000e+01
IMP_SCORE,1760,GO:0010869,2.2561e-01,5.0000e+00
IMP_SCORE,1761,GO:0032292,2.2551e-01,1.5000e+01
IMP_SCORE,1762,GO:0050880,2.2551e-01,4.0000e+01
IMP_SCORE,1763,GO:0090208,2.2544e-01,1.3000e+01
IMP_SCORE,1764,GO:1902254,2.2540e-01,2.6000e+01
IMP_SCORE,1765,GO:0032890,2.2532e-01,1.2000e+01
IMP_SCORE,1766,GO:0007611,2.2532e-01,8.6000e+01
IMP_SCORE,1767,GO:0006721,2.2531e-01,5.4000e+01
IMP_SCORE,1768,GO:0046514,2.2529e-01,2.6000e+01
IMP_SCORE,1769,GO:0097192,2.2528e-01,1.0000e+01
IMP_SCORE,1770,GO:0045076,2.2523e-01,5.0000e+00
IMP_SCORE,1771,GO:0015991,2.2521e-01,7.0000e+00
IMP_SCORE,1772,GO:0004707,2.2519e-01,1.4000e+01
IMP_SCORE,1773,GO:1900048,2.2516e-01,2.4000e+01
IMP_SCORE,1774,GO:0043467,2.2515e-01,3.2000e+01
IMP_SCORE,1775,GO:0001819,2.2512e-01,1.0000e+02
IMP_SCORE,1776,GO:0019884,2.2511e-01,1.0700e+02
IMP_SCORE,1777,GO:0060143,2.2509e-01,2.1000e+01
IMP_SCORE,1778,GO:0032479,2.2500e-01,6.2000e+01
IMP_SCORE,1779,GO:0009611,2.2497e-01,9.2000e+01
IMP_SCORE,1780,GO:0038096,2.2490e-01,2.5000e+01
IMP_SCORE,1781,GO:0032990,2.2486e-01,1.0600e+02
IMP_SCORE,1782,GO:0010324,2.2485e-01,3.5000e+01
IMP_SCORE,1783,GO:0030140,2.2483e-01,1.4000e+01
IMP_SCORE,1784,GO:0002478,2.2480e-01,1.0500e+02
IMP_SCORE,1785,GO:1902903,2.2473e-01,9.1000e+01
IMP_SCORE,1786,GO:0071889,2.2468e-01,1.4000e+01
IMP_SCORE,1787,GO:0046466,2.2467e-01,2.9000e+01
IMP_SCORE,1788,GO:0034097,2.2455e-01,1.7400e+02
IMP_SCORE,1789,GO:0045851,2.2454e-01,1.7000e+01
IMP_SCORE,1790,GO:0005892,2.2452e-01,5.0000e+00
IMP_SCORE,1791,GO:0030828,2.2451e-01,5.0000e+00
IMP_SCORE,1792,GO:0016323,2.2447e-01,2.1300e+02
IMP_SCORE,1793,GO:1903599,2.2429e-01,5.0000e+00
IMP_SCORE,1794,GO:0009948,2.2414e-01,1.6000e+01
IMP_SCORE,1795,GO:0003207,2.2405e-01,1.2000e+01
IMP_SCORE,1796,GO:0007162,2.2396e-01,9.3000e+01
IMP_SCORE,1797,GO:0019432,2.2392e-01,3.6000e+01
IMP_SCORE,1798,GO:0005041,2.2385e-01,2.3000e+01
IMP_SCORE,1799,GO:0098562,2.2380e-01,4.4000e+01
IMP_SCORE,1800,GO:0051650,2.2372e-01,3.6000e+01
IMP_SCORE,1801,GO:0048013,2.2365e-01,5.1000e+01
IMP_SCORE,1802,GO:0007059,2.2361e-01,4.4000e+01
IMP_SCORE,1803,GO:0008307,2.2357e-01,4.6000e+01
IMP_SCORE,1804,GO:0050866,2.2357e-01,6.5000e+01
IMP_SCORE,1805,GO:1903828,2.2348e-01,7.1000e+01
IMP_SCORE,1806,GO:0016328,2.2348e-01,2.3000e+01
IMP_SCORE,1807,GO:0031664,2.2347e-01,3.1000e+01
IMP_SCORE,1808,GO:2001269,2.2346e-01,5.0000e+00
IMP_SCORE,1809,GO:0001191,2.2345e-01,4.4000e+01
IMP_SCORE,1810,GO:0043470,2.2343e-01,5.0000e+00
IMP_SCORE,1811,GO:1990380,2.2343e-01,2.2000e+01
IMP_SCORE,1812,GO:0035456,2.2334e-01,2.9000e+01
IMP_SCORE,1813,GO:0032147,2.2328e-01,6.3000e+01
IMP_SCORE,1814,GO:0042113,2.2326e-01,6.6000e+01
IMP_SCORE,1815,GO:0032373,2.2318e-01,9.0000e+00
IMP_SCORE,1816,GO:0035327,2.2314e-01,1.4000e+01
IMP_SCORE,1817,GO:1903561,2.2304e-01,9.4000e+02
IMP_SCORE,1818,GO:0030808,2.2296e-01,1.9000e+01
IMP_SCORE,1819,GO:1904707,2.2294e-01,6.0000e+00
IMP_SCORE,1820,GO:0042641,2.2290e-01,3.6000e+01
IMP_SCORE,1821,GO:0046597,2.2287e-01,2.3000e+01
IMP_SCORE,1822,GO:0000380,2.2285e-01,6.0000e+00
IMP_SCORE,1823,GO:0002685,2.2279e-01,5.1000e+01
IMP_SCORE,1824,GO:0070848,2.2279e-01,7.2000e+01
IMP_SCORE,1825,GO:0002253,2.2276e-01,1.5500e+02
IMP_SCORE,1826,GO:0090278,2.2265e-01,1.1000e+01
IMP_SCORE,1827,GO:0051403,2.2264e-01,2.4000e+01
IMP_SCORE,1828,GO:0070059,2.2256e-01,7.0000e+00
IMP_SCORE,1829,GO:0060420,2.2253e-01,6.0000e+00
IMP_SCORE,1830,GO:0043331,2.2252e-01,2.8000e+01
IMP_SCORE,1831,GO:0046364,2.2250e-01,1.5000e+01
IMP_SCORE,1832,GO:0002758,2.2249e-01,6.7000e+01
IMP_SCORE,1833,GO:1903845,2.2244e-01,3.1000e+01
IMP_SCORE,1834,GO:0019228,2.2242e-01,1.0000e+01
IMP_SCORE,1835,GO:0010107,2.2240e-01,2.8000e+01
IMP_SCORE,1836,GO:0050829,2.2232e-01,2.9000e+01
IMP_SCORE,1837,GO:0008106,2.2228e-01,1.4000e+01
IMP_SCORE,1838,GO:1903319,2.2217e-01,6.0000e+00
IMP_SCORE,1839,GO:0070064,2.2210e-01,1.9000e+01
IMP_SCORE,1840,GO:0019218,2.2209e-01,1.4000e+01
IMP_SCORE,1841,GO:0051494,2.2208e-01,5.1000e+01
IMP_SCORE,1842,GO:0004407,2.2195e-01,1.5000e+01
IMP_SCORE,1843,GO:0031579,2.2194e-01,2.3000e+01
IMP_SCORE,1844,GO:0051702,2.2189e-01,1.8000e+01
IMP_SCORE,1845,GO:0006468,2.2184e-01,2.0400e+02
IMP_SCORE,1846,GO:0010942,2.2178e-01,1.9400e+02
IMP_SCORE,1847,GO:1905508,2.2176e-01,6.0000e+00
IMP_SCORE,1848,GO:0003727,2.2174e-01,5.7000e+01
IMP_SCORE,1849,GO:0060759,2.2167e-01,4.8000e+01
IMP_SCORE,1850,GO:0030122,2.2162e-01,4.0000e+00
IMP_SCORE,1851,GO:0019209,2.2159e-01,4.6000e+01
IMP_SCORE,1852,GO:0030336,2.2141e-01,9.0000e+01
IMP_SCORE,1853,GO:0043186,2.2139e-01,1.9000e+01
IMP_SCORE,1854,GO:0002287,2.2134e-01,2.0000e+00
IMP_SCORE,1855,GO:0034109,2.2128e-01,5.6000e+01
IMP_SCORE,1856,GO:0046676,2.2126e-01,1.7000e+01
IMP_SCORE,1857,GO:0034284,2.2117e-01,4.4000e+01
IMP_SCORE,1858,GO:0030220,2.2114e-01,1.4000e+01
IMP_SCORE,1859,GO:0016052,2.2114e-01,1.0100e+02
IMP_SCORE,1860,GO:0001952,2.2113e-01,3.8000e+01
IMP_SCORE,1861,GO:0090277,2.2110e-01,2.4000e+01
IMP_SCORE,1862,GO:0060049,2.2107e-01,1.1000e+01
IMP_SCORE,1863,GO:0043073,2.2106e-01,1.4000e+01
IMP_SCORE,1864,GO:1901880,2.2104e-01,3.2000e+01
IMP_SCORE,1865,GO:0060306,2.2089e-01,5.0000e+00
IMP_SCORE,1866,GO:0015485,2.2083e-01,2.4000e+01
IMP_SCORE,1867,GO:0051090,2.2082e-01,1.1100e+02
IMP_SCORE,1868,GO:0006805,2.2059e-01,1.3900e+02
IMP_SCORE,1869,GO:0000723,2.2048e-01,1.9000e+01
IMP_SCORE,1870,GO:0046637,2.2041e-01,1.7000e+01
IMP_SCORE,1871,GO:0010544,2.2038e-01,4.0000e+00
IMP_SCORE,1872,GO:0021884,2.2036e-01,8.0000e+00
IMP_SCORE,1873,GO:0021895,2.2024e-01,1.6000e+01
IMP_SCORE,1874,GO:0002460,2.2016e-01,4.5000e+01
IMP_SCORE,1875,GO:0051238,2.2014e-01,4.0000e+01
IMP_SCORE,1876,GO:0060173,2.2013e-01,3.7000e+01
IMP_SCORE,1877,GO:0043005,2.2011e-01,4.1800e+02
IMP_SCORE,1878,GO:0030800,2.2005e-01,8.0000e+00
IMP_SCORE,1879,GO:0048387,2.2004e-01,5.0000e+00
IMP_SCORE,1880,GO:0060688,2.1999e-01,1.9000e+01
IMP_SCORE,1881,GO:0007254,2.1996e-01,2.5000e+01
IMP_SCORE,1882,GO:0055001,2.1995e-01,5.7000e+01
IMP_SCORE,1883,GO:0005777,2.1994e-01,1.3200e+02
IMP_SCORE,1884,GO:0031434,2.1983e-01,1.0000e+01
IMP_SCORE,1885,GO:0032881,2.1977e-01,1.9000e+01
IMP_SCORE,1886,GO:0043270,2.1968e-01,6.0000e+01
IMP_SCORE,1887,GO:0051496,2.1965e-01,2.4000e+01
IMP_SCORE,1888,GO:0005905,2.1948e-01,6.3000e+01
IMP_SCORE,1889,GO:0005791,2.1933e-01,4.1000e+01
IMP_SCORE,1890,GO:2001057,2.1932e-01,1.0000e+01
IMP_SCORE,1891,GO:0010950,2.1930e-01,3.9000e+01
IMP_SCORE,1892,GO:0007190,2.1895e-01,6.0000e+00
IMP_SCORE,1893,GO:0032806,2.1892e-01,7.0000e+00
IMP_SCORE,1894,GO:0042058,2.1888e-01,2.4000e+01
IMP_SCORE,1895,GO:0006643,2.1870e-01,1.3900e+02
IMP_SCORE,1896,GO:0022409,2.1865e-01,8.3000e+01
IMP_SCORE,1897,GO:0005996,2.1863e-01,9.0000e+01
IMP_SCORE,1898,GO:0050714,2.1863e-01,5.8000e+01
IMP_SCORE,1899,GO:0050687,2.1859e-01,1.6000e+01
IMP_SCORE,1900,GO:0005774,2.1856e-01,2.8100e+02
IMP_SCORE,1901,GO:1901522,2.1830e-01,4.0000e+00
IMP_SCORE,1902,GO:0007006,2.1824e-01,3.5000e+01
IMP_SCORE,1903,GO:0046471,2.1820e-01,2.9000e+01
IMP_SCORE,1904,GO:0008589,2.1816e-01,1.3000e+01
IMP_SCORE,1905,GO:0045621,2.1812e-01,3.2000e+01
IMP_SCORE,1906,GO:0002285,2.1809e-01,3.5000e+01
IMP_SCORE,1907,GO:0040018,2.1807e-01,9.0000e+00
IMP_SCORE,1908,GO:0043679,2.1805e-01,3.6000e+01
IMP_SCORE,1909,GO:0071391,2.1803e-01,1.3000e+01
IMP_SCORE,1910,GO:0005773,2.1786e-01,3.0000e+02
IMP_SCORE,1911,GO:0097028,2.1785e-01,2.2000e+01
IMP_SCORE,1912,GO:0048710,2.1779e-01,1.2000e+01
IMP_SCORE,1913,GO:0042581,2.1773e-01,2.8000e+01
IMP_SCORE,1914,GO:2000479,2.1767e-01,1.3000e+01
IMP_SCORE,1915,GO:0022604,2.1760e-01,1.8000e+02
IMP_SCORE,1916,GO:0050901,2.1749e-01,1.0000e+01
IMP_SCORE,1917,GO:0060090,2.1746e-01,7.6000e+01
IMP_SCORE,1918,GO:0008652,2.1740e-01,7.4000e+01
IMP_SCORE,1919,GO:0045582,2.1737e-01,3.4000e+01
IMP_SCORE,1920,GO:1902106,2.1731e-01,5.6000e+01
IMP_SCORE,1921,GO:1904589,2.1715e-01,4.6000e+01
IMP_SCORE,1922,GO:0006941,2.1711e-01,2.3000e+01
IMP_SCORE,1923,GO:0032536,2.1709e-01,1.0000e+01
IMP_SCORE,1924,GO:0016628,2.1704e-01,9.0000e+00
IMP_SCORE,1925,GO:0045663,2.1690e-01,1.9000e+01
IMP_SCORE,1926,GO:1903531,2.1680e-01,4.8000e+01
IMP_SCORE,1927,GO:0030832,2.1680e-01,7.0000e+01
IMP_SCORE,1928,GO:0086065,2.1675e-01,1.7000e+01
IMP_SCORE,1929,GO:0001846,2.1672e-01,2.4000e+01
IMP_SCORE,1930,GO:0019221,2.1667e-01,2.3700e+02
IMP_SCORE,1931,GO:0009954,2.1664e-01,1.0000e+01
IMP_SCORE,1932,GO:0032872,2.1664e-01,5.2000e+01
IMP_SCORE,1933,GO:1901293,2.1662e-01,5.3000e+01
IMP_SCORE,1934,GO:0070663,2.1659e-01,6.7000e+01
IMP_SCORE,1935,GO:0002224,2.1646e-01,3.6000e+01
IMP_SCORE,1936,GO:0071682,2.1645e-01,1.6000e+01
IMP_SCORE,1937,GO:0060205,2.1622e-01,1.3800e+02
IMP_SCORE,1938,GO:0002819,2.1620e-01,2.3000e+01
IMP_SCORE,1939,GO:0001959,2.1618e-01,6.6000e+01
IMP_SCORE,1940,GO:0055078,2.1615e-01,9.0000e+00
IMP_SCORE,1941,GO:0051647,2.1613e-01,1.3000e+01
IMP_SCORE,1942,GO:0045667,2.1607e-01,7.0000e+01
IMP_SCORE,1943,GO:0048872,2.1596e-01,3.0000e+01
IMP_SCORE,1944,GO:0005518,2.1590e-01,6.9000e+01
IMP_SCORE,1945,GO:0033267,2.1585e-01,8.4000e+01
IMP_SCORE,1946,GO:0019320,2.1582e-01,1.7000e+01
IMP_SCORE,1947,GO:0031226,2.1578e-01,8.0400e+02
IMP_SCORE,1948,GO:0043227,2.1577e-01,1.4400e+03
IMP_SCORE,1949,GO:0010970,2.1575e-01,4.7000e+01
IMP_SCORE,1950,GO:0015459,2.1575e-01,4.4000e+01
IMP_SCORE,1951,GO:0031528,2.1575e-01,2.6000e+01
IMP_SCORE,1952,GO:0051648,2.1572e-01,3.9000e+01
IMP_SCORE,1953,GO:0090662,2.1563e-01,2.1000e+01
IMP_SCORE,1954,GO:0006409,2.1558e-01,6.0000e+00
IMP_SCORE,1955,GO:1901701,2.1556e-01,1.9900e+02
IMP_SCORE,1956,GO:0061572,2.1553e-01,3.5000e+01
IMP_SCORE,1957,GO:0006520,2.1550e-01,1.4000e+02
IMP_SCORE,1958,GO:0072698,2.1547e-01,9.0000e+00
IMP_SCORE,1959,GO:0070372,2.1533e-01,5.7000e+01
IMP_SCORE,1960,GO:0045185,2.1527e-01,4.1000e+01
IMP_SCORE,1961,GO:0007096,2.1521e-01,1.8000e+01
IMP_SCORE,1962,GO:0006304,2.1520e-01,2.7000e+01
IMP_SCORE,1963,GO:0008630,2.1520e-01,2.0000e+01
IMP_SCORE,1964,GO:0005488,2.1510e-01,1.9490e+03
IMP_SCORE,1965,GO:0044724,2.1510e-01,8.8000e+01
IMP_SCORE,1966,GO:0003018,2.1509e-01,4.1000e+01
IMP_SCORE,1967,GO:0000578,2.1509e-01,1.4000e+01
IMP_SCORE,1968,GO:0042590,2.1501e-01,6.8000e+01
IMP_SCORE,1969,GO:0001106,2.1500e-01,5.0000e+00
IMP_SCORE,1970,GO:0009260,2.1496e-01,3.1000e+01
IMP_SCORE,1971,GO:0003730,2.1485e-01,2.6000e+01
IMP_SCORE,1972,GO:0042110,2.1481e-01,5.6000e+01
IMP_SCORE,1973,GO:0010332,2.1480e-01,1.6000e+01
IMP_SCORE,1974,GO:0001836,2.1474e-01,2.4000e+01
IMP_SCORE,1975,GO:0005068,2.1471e-01,2.2000e+01
IMP_SCORE,1976,GO:0010560,2.1467e-01,6.0000e+00
IMP_SCORE,1977,GO:0070062,2.1465e-01,9.0700e+02
IMP_SCORE,1978,GO:0031960,2.1450e-01,6.1000e+01
IMP_SCORE,1979,GO:1903507,2.1449e-01,1.6800e+02
IMP_SCORE,1980,GO:0045730,2.1447e-01,1.1000e+01
IMP_SCORE,1981,GO:0006733,2.1439e-01,6.5000e+01
IMP_SCORE,1982,GO:0002761,2.1438e-01,7.1000e+01
IMP_SCORE,1983,GO:0060479,2.1435e-01,5.0000e+00
IMP_SCORE,1984,GO:0046627,2.1433e-01,2.1000e+01
IMP_SCORE,1985,GO:0005388,2.1420e-01,1.1000e+01
IMP_SCORE,1986,GO:0038128,2.1420e-01,2.7000e+01
IMP_SCORE,1987,GO:0051954,2.1417e-01,1.0000e+01
IMP_SCORE,1988,GO:0097530,2.1416e-01,3.7000e+01
IMP_SCORE,1989,GO:0060632,2.1410e-01,9.0000e+00
IMP_SCORE,1990,GO:1904377,2.1407e-01,3.4000e+01
IMP_SCORE,1991,GO:0060037,2.1403e-01,7.0000e+00
IMP_SCORE,1992,GO:1902105,2.1401e-01,1.1500e+02
IMP_SCORE,1993,GO:1901568,2.1400e-01,6.9000e+01
IMP_SCORE,1994,GO:0031056,2.1400e-01,4.1000e+01
IMP_SCORE,1995,GO:0008625,2.1397e-01,1.0000e+01
IMP_SCORE,1996,GO:0006638,2.1396e-01,5.2000e+01
IMP_SCORE,1997,GO:0048864,2.1389e-01,1.3000e+01
IMP_SCORE,1998,GO:0047617,2.1387e-01,1.0000e+01
IMP_SCORE,1999,GO:0021987,2.1376e-01,1.8000e+01
IMP_SCORE,2000,GO:0060761,2.1374e-01,2.5000e+01
IMP_SCORE,2001,GO:0042599,2.1366e-01,3.6000e+01
IMP_SCORE,2002,GO:0046683,2.1358e-01,3.6000e+01
IMP_SCORE,2003,GO:0044106,2.1357e-01,6.5000e+01
IMP_SCORE,2004,GO:0008378,2.1344e-01,3.4000e+01
IMP_SCORE,2005,GO:0031063,2.1341e-01,1.0000e+01
IMP_SCORE,2006,GO:0016020,2.1341e-01,2.4030e+03
IMP_SCORE,2007,GO:0002830,2.1337e-01,1.5000e+01
IMP_SCORE,2008,GO:0071825,2.1332e-01,1.5000e+01
IMP_SCORE,2009,GO:0051988,2.1330e-01,1.3000e+01
IMP_SCORE,2010,GO:0036230,2.1328e-01,1.2400e+02
IMP_SCORE,2011,GO:0010714,2.1324e-01,5.0000e+00
IMP_SCORE,2012,GO:0019722,2.1323e-01,3.2000e+01
IMP_SCORE,2013,GO:0002161,2.1319e-01,2.6000e+01
IMP_SCORE,2014,GO:0048096,2.1318e-01,5.0000e+00
IMP_SCORE,2015,GO:1902307,2.1317e-01,1.1000e+01
IMP_SCORE,2016,GO:0016878,2.1316e-01,2.3000e+01
IMP_SCORE,2017,GO:0070227,2.1306e-01,4.0000e+00
IMP_SCORE,2018,GO:0033673,2.1305e-01,7.3000e+01
IMP_SCORE,2019,GO:0014070,2.1302e-01,2.2700e+02
IMP_SCORE,2020,GO:0018210,2.1291e-01,3.8000e+01
IMP_SCORE,2021,GO:0051016,2.1289e-01,1.7000e+01
IMP_SCORE,2022,GO:0050679,2.1286e-01,3.9000e+01
IMP_SCORE,2023,GO:1902275,2.1285e-01,4.6000e+01
IMP_SCORE,2024,GO:0031667,2.1278e-01,1.1200e+02
IMP_SCORE,2025,GO:0051048,2.1266e-01,5.3000e+01
IMP_SCORE,2026,GO:0042552,2.1265e-01,9.5000e+01
IMP_SCORE,2027,GO:0009179,2.1253e-01,2.7000e+01
IMP_SCORE,2028,GO:0016444,2.1246e-01,9.0000e+00
IMP_SCORE,2029,GO:0061081,2.1241e-01,6.0000e+00
IMP_SCORE,2030,GO:0055013,2.1239e-01,1.0000e+01
IMP_SCORE,2031,GO:0035065,2.1238e-01,2.2000e+01
IMP_SCORE,2032,GO:0035335,2.1234e-01,4.9000e+01
IMP_SCORE,2033,GO:0022853,2.1233e-01,4.5000e+01
IMP_SCORE,2034,GO:0009164,2.1233e-01,1.7000e+01
IMP_SCORE,2035,GO:0031527,2.1233e-01,1.0000e+01
IMP_SCORE,2036,GO:0071564,2.1227e-01,1.0000e+01
IMP_SCORE,2037,GO:0010976,2.1221e-01,5.8000e+01
IMP_SCORE,2038,GO:0030833,2.1215e-01,5.1000e+01
IMP_SCORE,2039,GO:0032410,2.1207e-01,1.2000e+01
IMP_SCORE,2040,GO:0031234,2.1206e-01,3.2000e+01
IMP_SCORE,2041,GO:0044774,2.1206e-01,1.4000e+01
IMP_SCORE,2042,GO:0030705,2.1205e-01,6.0000e+01
IMP_SCORE,2043,GO:0043312,2.1204e-01,1.2500e+02
IMP_SCORE,2044,GO:2000379,2.1203e-01,1.6000e+01
IMP_SCORE,2045,GO:1901652,2.1195e-01,8.8000e+01
IMP_SCORE,2046,GO:0009185,2.1194e-01,2.6000e+01
IMP_SCORE,2047,GO:0001948,2.1180e-01,6.0000e+01
IMP_SCORE,2048,GO:0032412,2.1176e-01,8.3000e+01
IMP_SCORE,2049,GO:0006706,2.1175e-01,2.0000e+01
IMP_SCORE,2050,GO:0002275,2.1168e-01,1.1400e+02
IMP_SCORE,2051,GO:0016209,2.1168e-01,7.9000e+01
IMP_SCORE,2052,GO:0015937,2.1165e-01,5.0000e+00
IMP_SCORE,2053,GO:0046834,2.1158e-01,3.8000e+01
IMP_SCORE,2054,GO:0007616,2.1157e-01,4.4000e+01
IMP_SCORE,2055,GO:1902692,2.1156e-01,2.3000e+01
IMP_SCORE,2056,GO:1901570,2.1152e-01,2.0000e+01
IMP_SCORE,2057,GO:0046148,2.1148e-01,2.2000e+01
IMP_SCORE,2058,GO:0005794,2.1145e-01,6.0400e+02
IMP_SCORE,2059,GO:0060996,2.1143e-01,1.3000e+01
IMP_SCORE,2060,GO:0002062,2.1139e-01,8.0000e+00
IMP_SCORE,2061,GO:0001101,2.1137e-01,9.8000e+01
IMP_SCORE,2062,GO:0036152,2.1136e-01,7.3000e+01
IMP_SCORE,2063,GO:0005765,2.1135e-01,2.8100e+02
IMP_SCORE,2064,GO:0007566,2.1132e-01,1.0000e+01
IMP_SCORE,2065,GO:0019207,2.1131e-01,7.5000e+01
IMP_SCORE,2066,GO:0031982,2.1129e-01,1.1070e+03
IMP_SCORE,2067,GO:0032411,2.1123e-01,4.2000e+01
IMP_SCORE,2068,GO:0009743,2.1121e-01,5.8000e+01
IMP_SCORE,2069,GO:0008272,2.1112e-01,5.0000e+00
IMP_SCORE,2070,GO:0032715,2.1108e-01,1.0000e+01
IMP_SCORE,2071,GO:0048762,2.1106e-01,3.2000e+01
IMP_SCORE,2072,GO:0042415,2.1105e-01,1.6000e+01
IMP_SCORE,2073,GO:0017112,2.1100e-01,6.2000e+01
IMP_SCORE,2074,GO:1901990,2.1098e-01,8.0000e+01
IMP_SCORE,2075,GO:0044321,2.1097e-01,5.0000e+00
IMP_SCORE,2076,GO:0002703,2.1097e-01,3.9000e+01
IMP_SCORE,2077,GO:0034637,2.1089e-01,1.8000e+01
IMP_SCORE,2078,GO:0001936,2.1088e-01,3.7000e+01
IMP_SCORE,2079,GO:0043508,2.1086e-01,7.0000e+00
IMP_SCORE,2080,GO:0002076,2.1083e-01,3.0000e+00
IMP_SCORE,2081,GO:0007167,2.1081e-01,2.4500e+02
IMP_SCORE,2082,GO:0032212,2.1081e-01,2.4000e+01
IMP_SCORE,2083,GO:0030175,2.1079e-01,9.0000e+01
IMP_SCORE,2084,GO:0046777,2.1078e-01,7.7000e+01
IMP_SCORE,2085,GO:0071514,2.1078e-01,1.1000e+01
IMP_SCORE,2086,GO:0046782,2.1076e-01,1.4000e+01
IMP_SCORE,2087,GO:0071624,2.1075e-01,9.0000e+00
IMP_SCORE,2088,GO:0043230,2.1074e-01,9.2900e+02
IMP_SCORE,2089,GO:0042288,2.1065e-01,2.1000e+01
IMP_SCORE,2090,GO:0047485,2.1059e-01,7.8000e+01
IMP_SCORE,2091,GO:0034612,2.1057e-01,4.9000e+01
IMP_SCORE,2092,GO:1900046,2.1052e-01,4.4000e+01
IMP_SCORE,2093,GO:0051253,2.1048e-01,1.7700e+02
IMP_SCORE,2094,GO:0035580,2.1044e-01,4.9000e+01
IMP_SCORE,2095,GO:0001736,2.1043e-01,1.2000e+01
IMP_SCORE,2096,GO:0004620,2.1040e-01,9.2000e+01
IMP_SCORE,2097,GO:0031901,2.1037e-01,9.1000e+01
IMP_SCORE,2098,GO:0008207,2.1036e-01,1.3000e+01
IMP_SCORE,2099,GO:0061842,2.1035e-01,1.6000e+01
IMP_SCORE,2100,GO:0003071,2.1032e-01,1.3000e+01
IMP_SCORE,2101,GO:0001071,2.1025e-01,3.2000e+02
IMP_SCORE,2102,GO:0009151,2.1024e-01,4.0000e+00
IMP_SCORE,2103,GO:0044144,2.1024e-01,9.0000e+00
IMP_SCORE,2104,GO:0001525,2.1016e-01,1.2300e+02
IMP_SCORE,2105,GO:1901722,2.1016e-01,5.0000e+00
IMP_SCORE,2106,GO:0010660,2.1014e-01,5.0000e+00
IMP_SCORE,2107,GO:0071379,2.1014e-01,7.0000e+00
IMP_SCORE,2108,GO:0048487,2.1009e-01,1.4000e+01
IMP_SCORE,2109,GO:0032210,2.1004e-01,1.7000e+01
IMP_SCORE,2110,GO:0008201,2.1004e-01,1.0300e+02
IMP_SCORE,2111,GO:0051973,2.1001e-01,1.3000e+01
IMP_SCORE,2112,GO:0048545,2.0999e-01,9.7000e+01
IMP_SCORE,2113,GO:0032233,2.0983e-01,4.3000e+01
IMP_SCORE,2114,GO:2000052,2.0982e-01,5.0000e+00
IMP_SCORE,2115,GO:0006457,2.0972e-01,2.3500e+02
IMP_SCORE,2116,GO:0008203,2.0972e-01,6.5000e+01
IMP_SCORE,2117,GO:0032839,2.0971e-01,1.1000e+01
IMP_SCORE,2118,GO:2000144,2.0970e-01,1.0000e+01
IMP_SCORE,2119,GO:0051170,2.0965e-01,5.0000e+01
IMP_SCORE,2120,GO:0090002,2.0965e-01,3.0000e+01
IMP_SCORE,2121,GO:0010842,2.0956e-01,1.9000e+01
IMP_SCORE,2122,GO:1902117,2.0949e-01,4.0000e+01
IMP_SCORE,2123,GO:0002092,2.0949e-01,1.6000e+01
IMP_SCORE,2124,GO:0046916,2.0939e-01,4.2000e+01
IMP_SCORE,2125,GO:0005767,2.0933e-01,2.8000e+01
IMP_SCORE,2126,GO:0051716,2.0928e-01,6.7300e+02
IMP_SCORE,2127,GO:0005654,2.0921e-01,1.0170e+03
IMP_SCORE,2128,GO:0030330,2.0920e-01,1.7000e+01
IMP_SCORE,2129,GO:0005217,2.0920e-01,2.3000e+01
IMP_SCORE,2130,GO:0072595,2.0920e-01,1.3000e+01
IMP_SCORE,2131,GO:0015174,2.0916e-01,6.0000e+00
IMP_SCORE,2132,GO:0000302,2.0914e-01,6.3000e+01
IMP_SCORE,2133,GO:0008134,2.0909e-01,1.7500e+02
IMP_SCORE,2134,GO:0044297,2.0904e-01,2.2600e+02
IMP_SCORE,2135,GO:0032387,2.0903e-01,5.4000e+01
IMP_SCORE,2136,GO:1902806,2.0895e-01,5.9000e+01
IMP_SCORE,2137,GO:0030838,2.0891e-01,3.6000e+01
IMP_SCORE,2138,GO:0004089,2.0887e-01,8.3000e+01
IMP_SCORE,2139,GO:0043604,2.0886e-01,1.0000e+02
IMP_SCORE,2140,GO:0033003,2.0881e-01,2.3000e+01
IMP_SCORE,2141,GO:0030496,2.0878e-01,1.2900e+02
IMP_SCORE,2142,GO:0043177,2.0878e-01,1.2000e+02
IMP_SCORE,2143,GO:0030117,2.0875e-01,3.7000e+01
IMP_SCORE,2144,GO:0052742,2.0875e-01,3.3000e+01
IMP_SCORE,2145,GO:1903362,2.0861e-01,6.2000e+01
IMP_SCORE,2146,GO:0043299,2.0860e-01,1.1900e+02
IMP_SCORE,2147,GO:0038166,2.0853e-01,1.0000e+01
IMP_SCORE,2148,GO:0061000,2.0850e-01,1.0000e+01
IMP_SCORE,2149,GO:0050850,2.0846e-01,2.1000e+01
IMP_SCORE,2150,GO:1903792,2.0841e-01,1.0000e+01
IMP_SCORE,2151,GO:0001657,2.0841e-01,2.2000e+01
IMP_SCORE,2152,GO:0046390,2.0836e-01,3.1000e+01
IMP_SCORE,2153,GO:0002861,2.0833e-01,1.2000e+01
IMP_SCORE,2154,GO:0006911,2.0832e-01,3.7000e+01
IMP_SCORE,2155,GO:0051223,2.0828e-01,1.7600e+02
IMP_SCORE,2156,GO:0043122,2.0822e-01,1.3400e+02
IMP_SCORE,2157,GO:0033116,2.0820e-01,5.7000e+01
IMP_SCORE,2158,GO:0045580,2.0817e-01,4.8000e+01
IMP_SCORE,2159,GO:0090314,2.0816e-01,1.6000e+01
IMP_SCORE,2160,GO:0033627,2.0810e-01,1.8000e+01
IMP_SCORE,2161,GO:0098803,2.0807e-01,1.7000e+01
IMP_SCORE,2162,GO:0051651,2.0802e-01,4.8000e+01
IMP_SCORE,2163,GO:0009262,2.0801e-01,8.0000e+00
IMP_SCORE,2164,GO:0030595,2.0795e-01,6.3000e+01
IMP_SCORE,2165,GO:1904590,2.0794e-01,2.7000e+01
IMP_SCORE,2166,GO:0071637,2.0794e-01,1.9000e+01
IMP_SCORE,2167,GO:0019787,2.0790e-01,1.8000e+02
IMP_SCORE,2168,GO:0098739,2.0786e-01,1.7000e+01
IMP_SCORE,2169,GO:0005977,2.0774e-01,2.3000e+01
IMP_SCORE,2170,GO:0050768,2.0769e-01,8.3000e+01
IMP_SCORE,2171,GO:0009268,2.0767e-01,2.3000e+01
IMP_SCORE,2172,GO:0007166,2.0766e-01,7.3100e+02
IMP_SCORE,2173,GO:0030041,2.0752e-01,1.0000e+01
IMP_SCORE,2174,GO:0048675,2.0751e-01,2.7000e+01
IMP_SCORE,2175,GO:1901379,2.0750e-01,2.9000e+01
IMP_SCORE,2176,GO:0070365,2.0747e-01,6.0000e+00
IMP_SCORE,2177,GO:0035326,2.0739e-01,2.8000e+01
IMP_SCORE,2178,GO:0097755,2.0735e-01,3.1000e+01
IMP_SCORE,2179,GO:0046427,2.0733e-01,2.0000e+01
IMP_SCORE,2180,GO:0010243,2.0729e-01,1.7400e+02
IMP_SCORE,2181,GO:0035646,2.0728e-01,1.2000e+01
IMP_SCORE,2182,GO:1903169,2.0722e-01,4.2000e+01
IMP_SCORE,2183,GO:0031519,2.0719e-01,5.5000e+01
IMP_SCORE,2184,GO:1903706,2.0713e-01,1.4200e+02
IMP_SCORE,2185,GO:0050856,2.0712e-01,1.2000e+01
IMP_SCORE,2186,GO:0045598,2.0700e-01,5.0000e+01
IMP_SCORE,2187,GO:2001233,2.0695e-01,1.1700e+02
IMP_SCORE,2188,GO:0044070,2.0695e-01,4.3000e+01
IMP_SCORE,2189,GO:0006606,2.0692e-01,4.4000e+01
IMP_SCORE,2190,GO:0071625,2.0688e-01,1.6000e+01
IMP_SCORE,2191,GO:0051828,2.0680e-01,6.5000e+01
IMP_SCORE,2192,GO:0051100,2.0676e-01,6.2000e+01
IMP_SCORE,2193,GO:0090287,2.0675e-01,7.6000e+01
IMP_SCORE,2194,GO:0008556,2.0675e-01,1.8000e+01
IMP_SCORE,2195,GO:0048771,2.0672e-01,2.3000e+01
IMP_SCORE,2196,GO:1904357,2.0672e-01,5.0000e+00
IMP_SCORE,2197,GO:0045669,2.0668e-01,4.2000e+01
IMP_SCORE,2198,GO:0051495,2.0661e-01,5.5000e+01
IMP_SCORE,2199,GO:0006368,2.0658e-01,1.9000e+01
IMP_SCORE,2200,GO:0001669,2.0657e-01,7.0000e+01
IMP_SCORE,2201,GO:0038034,2.0654e-01,1.3000e+01
IMP_SCORE,2202,GO:0030334,2.0649e-01,2.3100e+02
IMP_SCORE,2203,GO:1903708,2.0645e-01,4.8000e+01
IMP_SCORE,2204,GO:0034122,2.0642e-01,8.0000e+00
IMP_SCORE,2205,GO:0005764,2.0640e-01,2.6900e+02
IMP_SCORE,2206,GO:1904019,2.0631e-01,7.0000e+00
IMP_SCORE,2207,GO:0004712,2.0608e-01,3.6000e+01
IMP_SCORE,2208,GO:0034446,2.0605e-01,3.0000e+01
IMP_SCORE,2209,GO:0044803,2.0604e-01,7.0000e+00
IMP_SCORE,2210,GO:0045834,2.0599e-01,2.6000e+01
IMP_SCORE,2211,GO:0043028,2.0597e-01,2.2000e+01
IMP_SCORE,2212,GO:0030010,2.0596e-01,3.5000e+01
IMP_SCORE,2213,GO:0030968,2.0591e-01,5.2000e+01
IMP_SCORE,2214,GO:0043011,2.0590e-01,1.4000e+01
IMP_SCORE,2215,GO:0042992,2.0583e-01,1.8000e+01
IMP_SCORE,2216,GO:0098802,2.0583e-01,1.2600e+02
IMP_SCORE,2217,GO:0031967,2.0581e-01,1.6200e+02
IMP_SCORE,2218,GO:0010830,2.0572e-01,4.2000e+01
IMP_SCORE,2219,GO:0031143,2.0570e-01,7.0000e+00
IMP_SCORE,2220,GO:0019373,2.0570e-01,5.0000e+00
IMP_SCORE,2221,GO:0080111,2.0564e-01,5.0000e+00
IMP_SCORE,2222,GO:0002639,2.0560e-01,2.6000e+01
IMP_SCORE,2223,GO:0004715,2.0558e-01,1.2000e+01
IMP_SCORE,2224,GO:0044364,2.0558e-01,1.2000e+01
IMP_SCORE,2225,GO:1900026,2.0558e-01,1.3000e+01
IMP_SCORE,2226,GO:1900077,2.0556e-01,1.5000e+01
IMP_SCORE,2227,GO:0051119,2.0556e-01,3.0000e+01
IMP_SCORE,2228,GO:0003012,2.0555e-01,1.3100e+02
IMP_SCORE,2229,GO:0009612,2.0554e-01,5.2000e+01
IMP_SCORE,2230,GO:0033146,2.0553e-01,2.7000e+01
IMP_SCORE,2231,GO:0051560,2.0551e-01,2.0000e+01
IMP_SCORE,2232,GO:0031113,2.0548e-01,1.0000e+01
IMP_SCORE,2233,GO:0045923,2.0546e-01,8.0000e+00
IMP_SCORE,2234,GO:2000106,2.0545e-01,3.9000e+01
IMP_SCORE,2235,GO:2000826,2.0534e-01,1.6000e+01
IMP_SCORE,2236,GO:0001933,2.0534e-01,9.0000e+01
IMP_SCORE,2237,GO:1901698,2.0532e-01,2.0900e+02
IMP_SCORE,2238,GO:0007040,2.0526e-01,4.2000e+01
IMP_SCORE,2239,GO:0007041,2.0524e-01,4.4000e+01
IMP_SCORE,2240,GO:0003013,2.0519e-01,6.5000e+01
IMP_SCORE,2241,GO:0009190,2.0519e-01,4.0000e+00
IMP_SCORE,2242,GO:0030889,2.0513e-01,3.0000e+00
IMP_SCORE,2243,GO:0022407,2.0511e-01,1.0300e+02
IMP_SCORE,2244,GO:0016024,2.0511e-01,5.0000e+00
IMP_SCORE,2245,GO:0030506,2.0508e-01,6.0000e+01
IMP_SCORE,2246,GO:0005504,2.0498e-01,2.2000e+01
IMP_SCORE,2247,GO:0002444,2.0495e-01,1.6000e+01
IMP_SCORE,2248,GO:0060760,2.0492e-01,3.1000e+01
IMP_SCORE,2249,GO:0048854,2.0489e-01,9.0000e+00
IMP_SCORE,2250,GO:0007340,2.0483e-01,1.0000e+01
IMP_SCORE,2251,GO:0006887,2.0481e-01,1.7300e+02
IMP_SCORE,2252,GO:0097194,2.0478e-01,4.2000e+01
IMP_SCORE,2253,GO:0006584,2.0472e-01,3.6000e+01
IMP_SCORE,2254,GO:1903050,2.0472e-01,4.6000e+01
IMP_SCORE,2255,GO:0008064,2.0471e-01,5.7000e+01
IMP_SCORE,2256,GO:0005770,2.0470e-01,1.3100e+02
IMP_SCORE,2257,GO:0048002,2.0468e-01,1.0100e+02
IMP_SCORE,2258,GO:0031638,2.0467e-01,2.3000e+01
IMP_SCORE,2259,GO:0033700,2.0466e-01,7.0000e+00
IMP_SCORE,2260,GO:0031503,2.0461e-01,3.6000e+01
IMP_SCORE,2261,GO:0070168,2.0459e-01,1.7000e+01
IMP_SCORE,2262,GO:0010633,2.0456e-01,4.2000e+01
IMP_SCORE,2263,GO:0046620,2.0445e-01,7.0000e+00
IMP_SCORE,2264,GO:0051383,2.0443e-01,1.0000e+00
IMP_SCORE,2265,GO:0070588,2.0442e-01,4.9000e+01
IMP_SCORE,2266,GO:0002068,2.0441e-01,9.0000e+00
IMP_SCORE,2267,GO:0008021,2.0436e-01,7.2000e+01
IMP_SCORE,2268,GO:0045844,2.0436e-01,5.0000e+00
IMP_SCORE,2269,GO:0046638,2.0434e-01,1.0000e+01
IMP_SCORE,2270,GO:0016053,2.0433e-01,1.5800e+02
IMP_SCORE,2271,GO:0018279,2.0431e-01,4.2000e+01
IMP_SCORE,2272,GO:0010803,2.0430e-01,1.6000e+01
IMP_SCORE,2273,GO:0043010,2.0429e-01,2.5000e+01
IMP_SCORE,2274,GO:0045649,2.0428e-01,1.4000e+01
IMP_SCORE,2275,GO:0030658,2.0426e-01,1.3500e+02
IMP_SCORE,2276,GO:0061045,2.0425e-01,2.9000e+01
IMP_SCORE,2277,GO:0031201,2.0424e-01,2.5000e+01
IMP_SCORE,2278,GO:0005544,2.0422e-01,6.1000e+01
IMP_SCORE,2279,GO:0010812,2.0418e-01,3.4000e+01
IMP_SCORE,2280,GO:0044057,2.0417e-01,1.8800e+02
IMP_SCORE,2281,GO:0050840,2.0413e-01,4.7000e+01
IMP_SCORE,2282,GO:0031347,2.0410e-01,2.0300e+02
IMP_SCORE,2283,GO:0045335,2.0408e-01,3.8000e+01
IMP_SCORE,2284,GO:0072330,2.0397e-01,8.6000e+01
IMP_SCORE,2285,GO:0090079,2.0395e-01,1.6000e+01
IMP_SCORE,2286,GO:0034142,2.0391e-01,1.0000e+01
IMP_SCORE,2287,GO:0043548,2.0390e-01,1.1000e+01
IMP_SCORE,2288,GO:0090197,2.0389e-01,1.4000e+01
IMP_SCORE,2289,GO:0045920,2.0388e-01,2.6000e+01
IMP_SCORE,2290,GO:0002823,2.0383e-01,1.0000e+01
IMP_SCORE,2291,GO:0043408,2.0379e-01,1.2800e+02
IMP_SCORE,2292,GO:0002431,2.0369e-01,4.0000e+01
IMP_SCORE,2293,GO:0001726,2.0366e-01,7.0000e+01
IMP_SCORE,2294,GO:1902680,2.0362e-01,1.9200e+02
IMP_SCORE,2295,GO:0005501,2.0358e-01,3.1000e+01
IMP_SCORE,2296,GO:0099003,2.0353e-01,2.6000e+01
IMP_SCORE,2297,GO:0045309,2.0350e-01,9.0000e+00
IMP_SCORE,2298,GO:0009931,2.0339e-01,3.3000e+01
IMP_SCORE,2299,GO:0043025,2.0338e-01,2.0000e+02
IMP_SCORE,2300,GO:0098876,2.0330e-01,5.1000e+01
IMP_SCORE,2301,GO:0046128,2.0329e-01,2.4000e+01
IMP_SCORE,2302,GO:0007026,2.0326e-01,8.0000e+00
IMP_SCORE,2303,GO:0036315,2.0323e-01,1.9000e+01
IMP_SCORE,2304,GO:0015026,2.0322e-01,3.4000e+01
IMP_SCORE,2305,GO:0046386,2.0321e-01,5.0000e+00
IMP_SCORE,2306,GO:0072583,2.0319e-01,1.9000e+01
IMP_SCORE,2307,GO:0045913,2.0318e-01,2.2000e+01
IMP_SCORE,2308,GO:0043394,2.0315e-01,4.6000e+01
IMP_SCORE,2309,GO:0001956,2.0313e-01,6.0000e+00
IMP_SCORE,2310,GO:0030835,2.0306e-01,2.9000e+01
IMP_SCORE,2311,GO:1902259,2.0288e-01,8.0000e+00
IMP_SCORE,2312,GO:1901616,2.0283e-01,5.0000e+01
IMP_SCORE,2313,GO:0042133,2.0277e-01,4.0000e+01
IMP_SCORE,2314,GO:1901741,2.0276e-01,1.5000e+01
IMP_SCORE,2315,GO:0018105,2.0257e-01,5.0000e+01
IMP_SCORE,2316,GO:1901532,2.0256e-01,1.1000e+01
IMP_SCORE,2317,GO:0019184,2.0256e-01,2.0000e+01
IMP_SCORE,2318,GO:0042596,2.0255e-01,1.7000e+01
IMP_SCORE,2319,GO:1905269,2.0254e-01,2.5000e+01
IMP_SCORE,2320,GO:0010033,2.0253e-01,6.1600e+02
IMP_SCORE,2321,GO:0001707,2.0250e-01,2.2000e+01
IMP_SCORE,2322,GO:0051764,2.0248e-01,1.7000e+01
IMP_SCORE,2323,GO:0016831,2.0246e-01,3.8000e+01
IMP_SCORE,2324,GO:0001934,2.0243e-01,1.4900e+02
IMP_SCORE,2325,GO:0098805,2.0243e-01,5.1600e+02
IMP_SCORE,2326,GO:0032823,2.0239e-01,1.0000e+01
IMP_SCORE,2327,GO:0046488,2.0236e-01,9.0000e+01
IMP_SCORE,2328,GO:1904748,2.0224e-01,7.0000e+00
IMP_SCORE,2329,GO:0097061,2.0222e-01,1.0000e+01
IMP_SCORE,2330,GO:0042383,2.0220e-01,9.5000e+01
IMP_SCORE,2331,GO:0070534,2.0216e-01,1.5000e+01
IMP_SCORE,2332,GO:0051917,2.0211e-01,5.0000e+00
IMP_SCORE,2333,GO:0006297,2.0209e-01,8.0000e+00
IMP_SCORE,2334,GO:0071949,2.0199e-01,2.2000e+01
IMP_SCORE,2335,GO:0002521,2.0199e-01,8.9000e+01
IMP_SCORE,2336,GO:0048678,2.0198e-01,1.8000e+01
IMP_SCORE,2337,GO:0031334,2.0194e-01,7.1000e+01
IMP_SCORE,2338,GO:0060590,2.0180e-01,2.6000e+01
IMP_SCORE,2339,GO:0051272,2.0179e-01,1.1600e+02
IMP_SCORE,2340,GO:0019827,2.0174e-01,4.1000e+01
IMP_SCORE,2341,GO:0033273,2.0173e-01,1.8000e+01
IMP_SCORE,2342,GO:0098552,2.0166e-01,2.2300e+02
IMP_SCORE,2343,GO:0006939,2.0165e-01,2.9000e+01
IMP_SCORE,2344,GO:0032870,2.0159e-01,8.2000e+01
IMP_SCORE,2345,GO:0044283,2.0151e-01,1.8600e+02
IMP_SCORE,2346,GO:0005876,2.0149e-01,2.4000e+01
IMP_SCORE,2347,GO:0006910,2.0149e-01,2.8000e+01
IMP_SCORE,2348,GO:0045987,2.0147e-01,1.4000e+01
IMP_SCORE,2349,GO:0048167,2.0147e-01,7.2000e+01
IMP_SCORE,2350,GO:0007093,2.0145e-01,2.3000e+01
IMP_SCORE,2351,GO:1904724,2.0136e-01,7.9000e+01
IMP_SCORE,2352,GO:0002429,2.0125e-01,9.1000e+01
IMP_SCORE,2353,GO:1905475,2.0125e-01,5.1000e+01
IMP_SCORE,2354,GO:0042645,2.0105e-01,3.5000e+01
IMP_SCORE,2355,GO:0010810,2.0103e-01,7.6000e+01
IMP_SCORE,2356,GO:0010647,2.0100e-01,3.7400e+02
IMP_SCORE,2357,GO:0048593,2.0097e-01,1.3000e+01
IMP_SCORE,2358,GO:0007009,2.0090e-01,1.2500e+02
IMP_SCORE,2359,GO:1902656,2.0089e-01,1.7000e+01
IMP_SCORE,2360,GO:1901605,2.0085e-01,1.2600e+02
IMP_SCORE,2361,GO:0031984,2.0083e-01,1.2700e+02
IMP_SCORE,2362,GO:0032675,2.0081e-01,3.4000e+01
IMP_SCORE,2363,GO:0016614,2.0078e-01,1.3200e+02
IMP_SCORE,2364,GO:1903039,2.0074e-01,6.1000e+01
IMP_SCORE,2365,GO:0050878,2.0068e-01,1.7300e+02
IMP_SCORE,2366,GO:0022600,2.0063e-01,3.3000e+01
IMP_SCORE,2367,GO:0034329,2.0062e-01,1.0800e+02
IMP_SCORE,2368,GO:0031228,2.0056e-01,7.0000e+01
IMP_SCORE,2369,GO:0005536,2.0045e-01,1.8000e+01
IMP_SCORE,2370,GO:0003700,2.0029e-01,3.1000e+02
IMP_SCORE,2371,GO:0045017,2.0026e-01,8.2000e+01
IMP_SCORE,2372,GO:0071417,2.0024e-01,1.0300e+02
IMP_SCORE,2373,GO:0007030,2.0024e-01,3.9000e+01
IMP_SCORE,2374,GO:0051251,2.0017e-01,7.0000e+01
IMP_SCORE,2375,GO:0032409,2.0016e-01,1.0000e+02
IMP_SCORE,2376,GO:0051592,2.0011e-01,8.2000e+01
IMP_SCORE,2377,GO:0071801,2.0010e-01,3.4000e+01
IMP_SCORE,2378,GO:0050708,2.0003e-01,1.3300e+02
IMP_SCORE,2379,GO:0043123,2.0000e-01,1.0800e+02
IMP_SCORE,2380,GO:0061384,1.9998e-01,7.0000e+00
IMP_SCORE,2381,GO:0042558,1.9997e-01,1.4000e+01
IMP_SCORE,2382,GO:0046596,1.9993e-01,3.5000e+01
IMP_SCORE,2383,GO:0034605,1.9990e-01,6.6000e+01
IMP_SCORE,2384,GO:0030029,1.9982e-01,1.6200e+02
IMP_SCORE,2385,GO:0097730,1.9980e-01,2.9000e+01
IMP_SCORE,2386,GO:0006935,1.9969e-01,1.5000e+02
IMP_SCORE,2387,GO:0065002,1.9969e-01,2.0000e+01
IMP_SCORE,2388,GO:0015605,1.9968e-01,1.3000e+01
IMP_SCORE,2389,GO:0019825,1.9958e-01,3.3000e+01
IMP_SCORE,2390,GO:0004896,1.9956e-01,1.6000e+02
IMP_SCORE,2391,GO:0031175,1.9952e-01,6.2000e+01
IMP_SCORE,2392,GO:0035821,1.9950e-01,4.0000e+01
IMP_SCORE,2393,GO:2000514,1.9949e-01,8.0000e+00
IMP_SCORE,2394,GO:0045596,1.9947e-01,2.0000e+02
IMP_SCORE,2395,GO:0031256,1.9944e-01,4.2000e+01
IMP_SCORE,2396,GO:0050766,1.9933e-01,3.1000e+01
IMP_SCORE,2397,GO:0001658,1.9933e-01,1.1000e+01
IMP_SCORE,2398,GO:1902533,1.9929e-01,1.9500e+02
IMP_SCORE,2399,GO:0042474,1.9924e-01,1.8000e+01
IMP_SCORE,2400,GO:0007031,1.9911e-01,2.6000e+01
IMP_SCORE,2401,GO:0050678,1.9907e-01,1.0400e+02
IMP_SCORE,2402,GO:0007205,1.9903e-01,3.0000e+01
IMP_SCORE,2403,GO:0010906,1.9903e-01,2.8000e+01
IMP_SCORE,2404,GO:0035265,1.9902e-01,1.0000e+01
IMP_SCORE,2405,GO:1904949,1.9901e-01,2.2000e+01
IMP_SCORE,2406,GO:0006654,1.9897e-01,1.4000e+01
IMP_SCORE,2407,GO:0043254,1.9896e-01,1.3200e+02
IMP_SCORE,2408,GO:0051241,1.9891e-01,2.9700e+02
IMP_SCORE,2409,GO:0021700,1.9891e-01,5.8000e+01
IMP_SCORE,2410,GO:0005886,1.9882e-01,1.7220e+03
IMP_SCORE,2411,GO:0016646,1.9877e-01,2.1000e+01
IMP_SCORE,2412,GO:0030195,1.9872e-01,2.2000e+01
IMP_SCORE,2413,GO:0032838,1.9863e-01,1.9000e+01
IMP_SCORE,2414,GO:0072384,1.9857e-01,2.7000e+01
IMP_SCORE,2415,GO:0030198,1.9856e-01,1.8100e+02
IMP_SCORE,2416,GO:0032651,1.9853e-01,1.4000e+01
IMP_SCORE,2417,GO:0071732,1.9852e-01,4.0000e+00
IMP_SCORE,2418,GO:0060429,1.9851e-01,6.7000e+01
IMP_SCORE,2419,GO:0002237,1.9851e-01,1.0900e+02
IMP_SCORE,2420,GO:0003143,1.9850e-01,1.8000e+01
IMP_SCORE,2421,GO:0043383,1.9846e-01,6.0000e+00
IMP_SCORE,2422,GO:0050778,1.9844e-01,1.5400e+02
IMP_SCORE,2423,GO:0009792,1.9842e-01,5.7000e+01
IMP_SCORE,2424,GO:0090183,1.9832e-01,9.0000e+00
IMP_SCORE,2425,GO:0016208,1.9827e-01,1.9000e+01
IMP_SCORE,2426,GO:0005938,1.9823e-01,1.5500e+02
IMP_SCORE,2427,GO:0045214,1.9820e-01,9.0000e+00
IMP_SCORE,2428,GO:0035904,1.9819e-01,5.0000e+00
IMP_SCORE,2429,GO:0000785,1.9815e-01,1.1500e+02
IMP_SCORE,2430,GO:0044455,1.9813e-01,8.5000e+01
IMP_SCORE,2431,GO:2000781,1.9812e-01,1.0000e+00
IMP_SCORE,2432,GO:0007264,1.9811e-01,1.9400e+02
IMP_SCORE,2433,GO:0006366,1.9808e-01,1.5700e+02
IMP_SCORE,2434,GO:0009308,1.9807e-01,5.8000e+01
IMP_SCORE,2435,GO:0031663,1.9806e-01,2.0000e+01
IMP_SCORE,2436,GO:0002643,1.9805e-01,2.4000e+01
IMP_SCORE,2437,GO:0005737,1.9800e-01,1.8500e+03
IMP_SCORE,2438,GO:1990204,1.9798e-01,5.1000e+01
IMP_SCORE,2439,GO:0050433,1.9798e-01,8.0000e+00
IMP_SCORE,2440,GO:1905897,1.9797e-01,2.1000e+01
IMP_SCORE,2441,GO:1900006,1.9787e-01,1.4000e+01
IMP_SCORE,2442,GO:0044087,1.9783e-01,2.7200e+02
IMP_SCORE,2443,GO:0034356,1.9779e-01,8.0000e+00
IMP_SCORE,2444,GO:0050673,1.9771e-01,3.4000e+01
IMP_SCORE,2445,GO:0045944,1.9770e-01,1.8200e+02
IMP_SCORE,2446,GO:2000104,1.9770e-01,2.3000e+01
IMP_SCORE,2447,GO:0048365,1.9769e-01,3.4000e+01
IMP_SCORE,2448,GO:0016722,1.9769e-01,3.1000e+01
IMP_SCORE,2449,GO:0003044,1.9761e-01,1.6000e+01
IMP_SCORE,2450,GO:0009967,1.9760e-01,3.1800e+02
IMP_SCORE,2451,GO:0036498,1.9758e-01,5.0000e+01
IMP_SCORE,2452,GO:0006363,1.9753e-01,7.0000e+00
IMP_SCORE,2453,GO:0044448,1.9752e-01,7.1000e+01
IMP_SCORE,2454,GO:0002366,1.9749e-01,1.3700e+02
IMP_SCORE,2455,GO:0051149,1.9747e-01,5.3000e+01
IMP_SCORE,2456,GO:2001234,1.9744e-01,4.6000e+01
IMP_SCORE,2457,GO:0001085,1.9740e-01,4.1000e+01
IMP_SCORE,2458,GO:0000272,1.9736e-01,1.6000e+01
IMP_SCORE,2459,GO:0005769,1.9732e-01,1.7000e+02
IMP_SCORE,2460,GO:0045986,1.9728e-01,3.0000e+00
IMP_SCORE,2461,GO:0031333,1.9727e-01,5.9000e+01
IMP_SCORE,2462,GO:0016469,1.9725e-01,2.3000e+01
IMP_SCORE,2463,GO:0005622,1.9723e-01,7.5000e+02
IMP_SCORE,2464,GO:0098857,1.9723e-01,1.5000e+02
IMP_SCORE,2465,GO:2000677,1.9716e-01,1.1000e+01
IMP_SCORE,2466,GO:0060122,1.9714e-01,1.5000e+01
IMP_SCORE,2467,GO:0006878,1.9711e-01,1.3000e+01
IMP_SCORE,2468,GO:0033500,1.9708e-01,5.2000e+01
IMP_SCORE,2469,GO:0015149,1.9704e-01,1.2000e+01
IMP_SCORE,2470,GO:0002274,1.9703e-01,1.4800e+02
IMP_SCORE,2471,GO:0051094,1.9702e-01,3.2100e+02
IMP_SCORE,2472,GO:0070167,1.9699e-01,4.6000e+01
IMP_SCORE,2473,GO:0055010,1.9698e-01,1.1000e+01
IMP_SCORE,2474,GO:1990118,1.9695e-01,9.0000e+00
IMP_SCORE,2475,GO:0010801,1.9694e-01,2.0000e+00
IMP_SCORE,2476,GO:0051146,1.9689e-01,6.0000e+00
IMP_SCORE,2477,GO:0001750,1.9689e-01,3.3000e+01
IMP_SCORE,2478,GO:0048247,1.9687e-01,2.1000e+01
IMP_SCORE,2479,GO:0051235,1.9687e-01,7.6000e+01
IMP_SCORE,2480,GO:0060038,1.9687e-01,6.0000e+00
IMP_SCORE,2481,GO:0006469,1.9684e-01,8.4000e+01
IMP_SCORE,2482,GO:0001818,1.9681e-01,6.8000e+01
IMP_SCORE,2483,GO:0009719,1.9681e-01,2.8100e+02
IMP_SCORE,2484,GO:0071243,1.9673e-01,1.4000e+01
IMP_SCORE,2485,GO:0040013,1.9654e-01,8.6000e+01
IMP_SCORE,2486,GO:0045111,1.9654e-01,4.8000e+01
IMP_SCORE,2487,GO:0045597,1.9651e-01,2.4300e+02
IMP_SCORE,2488,GO:0007596,1.9642e-01,8.1000e+01
IMP_SCORE,2489,GO:0006476,1.9637e-01,2.8000e+01
IMP_SCORE,2490,GO:0005887,1.9624e-01,8.0300e+02
IMP_SCORE,2491,GO:0006022,1.9621e-01,1.2400e+02
IMP_SCORE,2492,GO:0010564,1.9613e-01,1.7200e+02
IMP_SCORE,2493,GO:0031060,1.9613e-01,1.6000e+01
IMP_SCORE,2494,GO:0006835,1.9611e-01,3.6000e+01
IMP_SCORE,2495,GO:0071456,1.9611e-01,2.8000e+01
IMP_SCORE,2496,GO:0042470,1.9610e-01,9.6000e+01
IMP_SCORE,2497,GO:0012506,1.9609e-01,3.3900e+02
IMP_SCORE,2498,GO:0048869,1.9604e-01,8.6700e+02
IMP_SCORE,2499,GO:0004842,1.9598e-01,1.7100e+02
IMP_SCORE,2500,GO:0007200,1.9596e-01,6.0000e+01
IMP_SCORE,2501,GO:0005903,1.9587e-01,5.0000e+01
IMP_SCORE,2502,GO:0031435,1.9584e-01,3.2000e+01
IMP_SCORE,2503,GO:0017156,1.9582e-01,2.4000e+01
IMP_SCORE,2504,GO:0044444,1.9581e-01,1.5590e+03
IMP_SCORE,2505,GO:0006271,1.9576e-01,7.0000e+00
IMP_SCORE,2506,GO:0045321,1.9576e-01,2.1400e+02
IMP_SCORE,2507,GO:0002573,1.9574e-01,3.9000e+01
IMP_SCORE,2508,GO:0016525,1.9569e-01,3.5000e+01
IMP_SCORE,2509,GO:1903037,1.9564e-01,1.0300e+02
IMP_SCORE,2510,GO:0043647,1.9559e-01,6.2000e+01
IMP_SCORE,2511,GO:0033683,1.9558e-01,1.2000e+01
IMP_SCORE,2512,GO:0042347,1.9557e-01,1.4000e+01
IMP_SCORE,2513,GO:1901361,1.9553e-01,1.4100e+02
IMP_SCORE,2514,GO:0090196,1.9553e-01,1.1000e+01
IMP_SCORE,2515,GO:0090288,1.9552e-01,3.1000e+01
IMP_SCORE,2516,GO:1902041,1.9550e-01,3.3000e+01
IMP_SCORE,2517,GO:0009991,1.9548e-01,1.3500e+02
IMP_SCORE,2518,GO:1901796,1.9543e-01,4.1000e+01
IMP_SCORE,2519,GO:0006979,1.9540e-01,1.5800e+02
IMP_SCORE,2520,GO:0006730,1.9538e-01,5.5000e+01
IMP_SCORE,2521,GO:0002764,1.9534e-01,1.4700e+02
IMP_SCORE,2522,GO:0048681,1.9529e-01,1.3000e+01
IMP_SCORE,2523,GO:0036148,1.9527e-01,6.0000e+00
IMP_SCORE,2524,GO:2000300,1.9521e-01,1.6000e+01
IMP_SCORE,2525,GO:0034330,1.9518e-01,1.5300e+02
IMP_SCORE,2526,GO:0001763,1.9515e-01,6.1000e+01
IMP_SCORE,2527,GO:0030136,1.9487e-01,5.8000e+01
IMP_SCORE,2528,GO:1901292,1.9481e-01,1.8000e+01
IMP_SCORE,2529,GO:0098727,1.9476e-01,2.7000e+01
IMP_SCORE,2530,GO:0021799,1.9474e-01,2.1000e+01
IMP_SCORE,2531,GO:0005545,1.9471e-01,4.2000e+01
IMP_SCORE,2532,GO:1901654,1.9470e-01,5.1000e+01
IMP_SCORE,2533,GO:0032535,1.9468e-01,9.1000e+01
IMP_SCORE,2534,GO:0001919,1.9465e-01,1.1000e+01
IMP_SCORE,2535,GO:0051350,1.9463e-01,8.0000e+00
IMP_SCORE,2536,GO:0051875,1.9458e-01,5.0000e+00
IMP_SCORE,2537,GO:0016810,1.9456e-01,1.5000e+02
IMP_SCORE,2538,GO:0032732,1.9455e-01,1.5000e+01
IMP_SCORE,2539,GO:0051047,1.9447e-01,7.8000e+01
IMP_SCORE,2540,GO:0016776,1.9444e-01,3.6000e+01
IMP_SCORE,2541,GO:0045860,1.9441e-01,7.3000e+01
IMP_SCORE,2542,GO:0002504,1.9441e-01,7.8000e+01
IMP_SCORE,2543,GO:0002433,1.9433e-01,3.2000e+01
IMP_SCORE,2544,GO:0042107,1.9431e-01,1.1000e+01
IMP_SCORE,2545,GO:0070555,1.9425e-01,2.7000e+01
IMP_SCORE,2546,GO:0048812,1.9416e-01,1.2200e+02
IMP_SCORE,2547,GO:0060174,1.9415e-01,1.1000e+01
IMP_SCORE,2548,GO:0031023,1.9412e-01,3.2000e+01
IMP_SCORE,2549,GO:0004935,1.9405e-01,3.0000e+00
IMP_SCORE,2550,GO:0043516,1.9405e-01,1.6000e+01
IMP_SCORE,2551,GO:0015872,1.9398e-01,9.0000e+00
IMP_SCORE,2552,GO:0032868,1.9383e-01,6.5000e+01
IMP_SCORE,2553,GO:0060457,1.9374e-01,1.6000e+01
IMP_SCORE,2554,GO:0099622,1.9370e-01,9.0000e+00
IMP_SCORE,2555,GO:0060259,1.9366e-01,1.8000e+01
IMP_SCORE,2556,GO:0044437,1.9363e-01,3.7000e+02
IMP_SCORE,2557,GO:0030514,1.9359e-01,2.4000e+01
IMP_SCORE,2558,GO:0050672,1.9350e-01,2.1000e+01
IMP_SCORE,2559,GO:0010608,1.9343e-01,1.3300e+02
IMP_SCORE,2560,GO:0044062,1.9334e-01,2.0000e+00
IMP_SCORE,2561,GO:0002689,1.9334e-01,1.1000e+01
IMP_SCORE,2562,GO:0042169,1.9331e-01,2.4000e+01
IMP_SCORE,2563,GO:0031103,1.9329e-01,1.3000e+01
IMP_SCORE,2564,GO:0016054,1.9324e-01,1.2200e+02
IMP_SCORE,2565,GO:0044089,1.9315e-01,1.4700e+02
IMP_SCORE,2566,GO:0040011,1.9315e-01,4.3300e+02
IMP_SCORE,2567,GO:0034385,1.9314e-01,5.0000e+00
IMP_SCORE,2568,GO:0021545,1.9312e-01,1.8000e+01
IMP_SCORE,2569,GO:0071347,1.9312e-01,1.7000e+01
IMP_SCORE,2570,GO:0005789,1.9306e-01,5.1500e+02
IMP_SCORE,2571,GO:2001198,1.9303e-01,6.6000e+01
IMP_SCORE,2572,GO:0032994,1.9296e-01,3.7000e+01
IMP_SCORE,2573,GO:0016273,1.9295e-01,2.0000e+01
IMP_SCORE,2574,GO:0003924,1.9288e-01,1.2500e+02
IMP_SCORE,2575,GO:0001954,1.9285e-01,2.1000e+01
IMP_SCORE,2576,GO:1904029,1.9282e-01,2.8000e+01
IMP_SCORE,2577,GO:0008395,1.9281e-01,2.8000e+01
IMP_SCORE,2578,GO:0014704,1.9280e-01,1.5000e+01
IMP_SCORE,2579,GO:0018209,1.9277e-01,6.4000e+01
IMP_SCORE,2580,GO:0032731,1.9276e-01,1.7000e+01
IMP_SCORE,2581,GO:0001205,1.9275e-01,1.7000e+01
IMP_SCORE,2582,GO:0090575,1.9266e-01,1.1000e+01
IMP_SCORE,2583,GO:0071814,1.9244e-01,1.2000e+01
IMP_SCORE,2584,GO:0070527,1.9238e-01,5.3000e+01
IMP_SCORE,2585,GO:0035587,1.9233e-01,3.0000e+01
IMP_SCORE,2586,GO:0043549,1.9231e-01,1.4800e+02
IMP_SCORE,2587,GO:0010001,1.9230e-01,7.3000e+01
IMP_SCORE,2588,GO:0015101,1.9226e-01,8.0000e+00
IMP_SCORE,2589,GO:0000165,1.9221e-01,9.3000e+01
IMP_SCORE,2590,GO:1900273,1.9218e-01,1.3000e+01
IMP_SCORE,2591,GO:0045940,1.9217e-01,1.2000e+01
IMP_SCORE,2592,GO:0042246,1.9211e-01,4.1000e+01
IMP_SCORE,2593,GO:0048646,1.9207e-01,2.6900e+02
IMP_SCORE,2594,GO:0044253,1.9203e-01,5.0000e+00
IMP_SCORE,2595,GO:0016137,1.9196e-01,3.4000e+01
IMP_SCORE,2596,GO:0032451,1.9195e-01,1.2000e+01
IMP_SCORE,2597,GO:0031902,1.9195e-01,9.1000e+01
IMP_SCORE,2598,GO:0061718,1.9191e-01,7.0000e+00
IMP_SCORE,2599,GO:0001568,1.9179e-01,5.0000e+01
IMP_SCORE,2600,GO:0050905,1.9174e-01,7.3000e+01
IMP_SCORE,2601,GO:0042436,1.9174e-01,1.4000e+01
IMP_SCORE,2602,GO:0004467,1.9169e-01,1.4000e+01
IMP_SCORE,2603,GO:0045069,1.9169e-01,4.0000e+01
IMP_SCORE,2604,GO:0048018,1.9168e-01,1.1000e+01
IMP_SCORE,2605,GO:0033157,1.9165e-01,1.0100e+02
IMP_SCORE,2606,GO:0002221,1.9162e-01,6.4000e+01
IMP_SCORE,2607,GO:0002576,1.9157e-01,1.0000e+02
IMP_SCORE,2608,GO:0006897,1.9153e-01,3.5800e+02
IMP_SCORE,2609,GO:0031122,1.9142e-01,1.8000e+01
IMP_SCORE,2610,GO:2000177,1.9142e-01,2.7000e+01
IMP_SCORE,2611,GO:0010566,1.9138e-01,6.0000e+00
IMP_SCORE,2612,GO:0006940,1.9136e-01,3.2000e+01
IMP_SCORE,2613,GO:0007010,1.9135e-01,3.2400e+02
IMP_SCORE,2614,GO:0008542,1.9135e-01,2.0000e+01
IMP_SCORE,2615,GO:0050769,1.9132e-01,1.2300e+02
IMP_SCORE,2616,GO:0035278,1.9131e-01,1.2000e+01
IMP_SCORE,2617,GO:0007173,1.9131e-01,3.7000e+01
IMP_SCORE,2618,GO:0007051,1.9130e-01,7.3000e+01
IMP_SCORE,2619,GO:0005247,1.9126e-01,5.0000e+00
IMP_SCORE,2620,GO:0006814,1.9125e-01,7.0000e+01
IMP_SCORE,2621,GO:0099537,1.9122e-01,1.6600e+02
IMP_SCORE,2622,GO:0032677,1.9116e-01,4.3000e+01
IMP_SCORE,2623,GO:0031529,1.9115e-01,1.5000e+01
IMP_SCORE,2624,GO:0048670,1.9114e-01,1.3000e+01
IMP_SCORE,2625,GO:0001562,1.9108e-01,2.1000e+01
IMP_SCORE,2626,GO:0010634,1.9106e-01,2.8000e+01
IMP_SCORE,2627,GO:0050864,1.9100e-01,2.8000e+01
IMP_SCORE,2628,GO:0042269,1.9098e-01,1.4000e+01
IMP_SCORE,2629,GO:0097542,1.9094e-01,1.4000e+01
IMP_SCORE,2630,GO:0032102,1.9092e-01,9.3000e+01
IMP_SCORE,2631,GO:0048306,1.9088e-01,1.0900e+02
IMP_SCORE,2632,GO:0060079,1.9086e-01,1.7000e+01
IMP_SCORE,2633,GO:0001221,1.9083e-01,1.2000e+01
IMP_SCORE,2634,GO:0000987,1.9082e-01,9.6000e+01
IMP_SCORE,2635,GO:0030335,1.9077e-01,8.1000e+01
IMP_SCORE,2636,GO:0016248,1.9077e-01,1.7000e+01
IMP_SCORE,2637,GO:1903830,1.9073e-01,2.0000e+01
IMP_SCORE,2638,GO:0071241,1.9063e-01,6.9000e+01
IMP_SCORE,2639,GO:0072073,1.9063e-01,2.6000e+01
IMP_SCORE,2640,GO:0070229,1.9059e-01,2.1000e+01
IMP_SCORE,2641,GO:0048704,1.9055e-01,2.7000e+01
IMP_SCORE,2642,GO:0006954,1.9052e-01,2.1700e+02
IMP_SCORE,2643,GO:0019894,1.9050e-01,2.1000e+01
IMP_SCORE,2644,GO:0008209,1.9049e-01,3.0000e+01
IMP_SCORE,2645,GO:0051937,1.9047e-01,6.0000e+00
IMP_SCORE,2646,GO:0019899,1.9047e-01,9.6800e+02
IMP_SCORE,2647,GO:0008022,1.9040e-01,9.7000e+01
IMP_SCORE,2648,GO:0006665,1.9038e-01,1.0500e+02
IMP_SCORE,2649,GO:0022610,1.9037e-01,6.6100e+02
IMP_SCORE,2650,GO:0030810,1.9035e-01,1.8000e+01
IMP_SCORE,2651,GO:0017048,1.9027e-01,6.0000e+01
IMP_SCORE,2652,GO:0022612,1.9017e-01,1.8000e+01
IMP_SCORE,2653,GO:0034976,1.9016e-01,8.8000e+01
IMP_SCORE,2654,GO:0042104,1.9011e-01,1.1000e+01
IMP_SCORE,2655,GO:0048148,1.9008e-01,1.1000e+01
IMP_SCORE,2656,GO:0050852,1.8994e-01,4.4000e+01
IMP_SCORE,2657,GO:0098840,1.8993e-01,3.4000e+01
IMP_SCORE,2658,GO:0040014,1.8984e-01,2.7000e+01
IMP_SCORE,2659,GO:0002456,1.8982e-01,1.4000e+01
IMP_SCORE,2660,GO:0030032,1.8982e-01,1.9000e+01
IMP_SCORE,2661,GO:0071495,1.8981e-01,1.5800e+02
IMP_SCORE,2662,GO:0005739,1.8974e-01,6.8700e+02
IMP_SCORE,2663,GO:0016485,1.8969e-01,1.3300e+02
IMP_SCORE,2664,GO:0051024,1.8966e-01,1.0000e+01
IMP_SCORE,2665,GO:0060976,1.8965e-01,6.0000e+00
IMP_SCORE,2666,GO:0070302,1.8964e-01,6.0000e+01
IMP_SCORE,2667,GO:0043487,1.8960e-01,6.1000e+01
IMP_SCORE,2668,GO:0048709,1.8953e-01,3.2000e+01
IMP_SCORE,2669,GO:1900746,1.8953e-01,1.0000e+01
IMP_SCORE,2670,GO:0048523,1.8937e-01,8.2500e+02
IMP_SCORE,2671,GO:0090330,1.8933e-01,5.0000e+00
IMP_SCORE,2672,GO:0048020,1.8930e-01,8.0000e+00
IMP_SCORE,2673,GO:0050865,1.8929e-01,1.2200e+02
IMP_SCORE,2674,GO:0051338,1.8927e-01,1.8200e+02
IMP_SCORE,2675,GO:0060384,1.8922e-01,2.6000e+01
IMP_SCORE,2676,GO:0090316,1.8922e-01,6.9000e+01
IMP_SCORE,2677,GO:0044446,1.8919e-01,1.5150e+03
IMP_SCORE,2678,GO:0002921,1.8918e-01,1.1000e+01
IMP_SCORE,2679,GO:0048703,1.8914e-01,6.0000e+00
IMP_SCORE,2680,GO:1902905,1.8914e-01,4.1000e+01
IMP_SCORE,2681,GO:0030307,1.8913e-01,4.5000e+01
IMP_SCORE,2682,GO:0010862,1.8913e-01,7.0000e+00
IMP_SCORE,2683,GO:0060343,1.8912e-01,6.0000e+00
IMP_SCORE,2684,GO:0060840,1.8900e-01,9.0000e+00
IMP_SCORE,2685,GO:0044422,1.8892e-01,1.6780e+03
IMP_SCORE,2686,GO:0010758,1.8883e-01,5.0000e+00
IMP_SCORE,2687,GO:1901380,1.8882e-01,1.0000e+01
IMP_SCORE,2688,GO:0006958,1.8870e-01,5.1000e+01
IMP_SCORE,2689,GO:0004177,1.8870e-01,8.4000e+01
IMP_SCORE,2690,GO:0034613,1.8867e-01,2.5700e+02
IMP_SCORE,2691,GO:0044273,1.8866e-01,4.6000e+01
IMP_SCORE,2692,GO:0044126,1.8860e-01,8.0000e+00
IMP_SCORE,2693,GO:0002697,1.8843e-01,1.0100e+02
IMP_SCORE,2694,GO:0030534,1.8841e-01,8.9000e+01
IMP_SCORE,2695,GO:0060291,1.8840e-01,2.4000e+01
IMP_SCORE,2696,GO:0002495,1.8839e-01,8.2000e+01
IMP_SCORE,2697,GO:0090005,1.8833e-01,8.0000e+00
IMP_SCORE,2698,GO:0015347,1.8826e-01,5.0000e+01
IMP_SCORE,2699,GO:0001764,1.8821e-01,1.0000e+02
IMP_SCORE,2700,GO:0016505,1.8814e-01,1.2000e+01
IMP_SCORE,2701,GO:0043066,1.8814e-01,2.0000e+02
IMP_SCORE,2702,GO:0030803,1.8813e-01,1.1000e+01
IMP_SCORE,2703,GO:0051480,1.8809e-01,6.3000e+01
IMP_SCORE,2704,GO:0006750,1.8799e-01,2.9000e+01
IMP_SCORE,2705,GO:0000038,1.8798e-01,3.7000e+01
IMP_SCORE,2706,GO:0035176,1.8798e-01,5.3000e+01
IMP_SCORE,2707,GO:0005795,1.8797e-01,5.8000e+01
IMP_SCORE,2708,GO:1901862,1.8796e-01,1.2000e+01
IMP_SCORE,2709,GO:0014069,1.8791e-01,1.2300e+02
IMP_SCORE,2710,GO:0046887,1.8790e-01,4.7000e+01
IMP_SCORE,2711,GO:0072562,1.8789e-01,1.7200e+02
IMP_SCORE,2712,GO:0045089,1.8788e-01,7.5000e+01
IMP_SCORE,2713,GO:2001252,1.8786e-01,5.0000e+01
IMP_SCORE,2714,GO:0050974,1.8786e-01,1.8000e+01
IMP_SCORE,2715,GO:1903963,1.8785e-01,1.3000e+01
IMP_SCORE,2716,GO:0010224,1.8782e-01,1.1000e+01
IMP_SCORE,2717,GO:0031968,1.8779e-01,1.4100e+02
IMP_SCORE,2718,GO:0008373,1.8779e-01,1.8000e+01
IMP_SCORE,2719,GO:0009187,1.8778e-01,1.2000e+01
IMP_SCORE,2720,GO:0019318,1.8769e-01,1.1000e+02
IMP_SCORE,2721,GO:0030667,1.8768e-01,1.3100e+02
IMP_SCORE,2722,GO:0035113,1.8765e-01,2.4000e+01
IMP_SCORE,2723,GO:0010721,1.8765e-01,9.9000e+01
IMP_SCORE,2724,GO:0017022,1.8763e-01,3.1000e+01
IMP_SCORE,2725,GO:0005372,1.8759e-01,2.9000e+01
IMP_SCORE,2726,GO:0060548,1.8757e-01,2.2100e+02
IMP_SCORE,2727,GO:0048284,1.8753e-01,4.4000e+01
IMP_SCORE,2728,GO:0008329,1.8750e-01,2.4000e+01
IMP_SCORE,2729,GO:0009309,1.8750e-01,2.7000e+01
IMP_SCORE,2730,GO:0031005,1.8742e-01,2.1000e+01
IMP_SCORE,2731,GO:0005925,1.8738e-01,2.4600e+02
IMP_SCORE,2732,GO:0032048,1.8737e-01,2.1000e+01
IMP_SCORE,2733,GO:0043279,1.8731e-01,3.4000e+01
IMP_SCORE,2734,GO:0010975,1.8719e-01,1.3100e+02
IMP_SCORE,2735,GO:1901342,1.8718e-01,1.0000e+02
IMP_SCORE,2736,GO:0030141,1.8715e-01,1.9700e+02
IMP_SCORE,2737,GO:0071156,1.8712e-01,1.4000e+01
IMP_SCORE,2738,GO:1901213,1.8709e-01,2.0000e+00
IMP_SCORE,2739,GO:0032094,1.8702e-01,1.8000e+01
IMP_SCORE,2740,GO:0004601,1.8695e-01,4.1000e+01
IMP_SCORE,2741,GO:0043200,1.8692e-01,3.7000e+01
IMP_SCORE,2742,GO:0042176,1.8691e-01,1.0200e+02
IMP_SCORE,2743,GO:1903530,1.8691e-01,1.5500e+02
IMP_SCORE,2744,GO:0044788,1.8690e-01,1.0000e+01
IMP_SCORE,2745,GO:0016021,1.8690e-01,1.4200e+03
IMP_SCORE,2746,GO:0008285,1.8686e-01,2.9000e+02
IMP_SCORE,2747,GO:0008235,1.8684e-01,4.6000e+01
IMP_SCORE,2748,GO:1903509,1.8684e-01,1.0800e+02
IMP_SCORE,2749,GO:0019233,1.8683e-01,2.3000e+01
IMP_SCORE,2750,GO:0006518,1.8681e-01,1.2400e+02
IMP_SCORE,2751,GO:0051147,1.8681e-01,9.0000e+01
IMP_SCORE,2752,GO:0031338,1.8681e-01,2.3000e+01
IMP_SCORE,2753,GO:0051452,1.8681e-01,1.6000e+01
IMP_SCORE,2754,GO:0004869,1.8680e-01,5.2000e+01
IMP_SCORE,2755,GO:0010447,1.8677e-01,1.2000e+01
IMP_SCORE,2756,GO:0004675,1.8676e-01,2.1000e+01
IMP_SCORE,2757,GO:0033293,1.8672e-01,4.7000e+01
IMP_SCORE,2758,GO:0035601,1.8672e-01,3.2000e+01
IMP_SCORE,2759,GO:0090407,1.8664e-01,1.4500e+02
IMP_SCORE,2760,GO:0044003,1.8658e-01,1.8000e+01
IMP_SCORE,2761,GO:0046902,1.8655e-01,2.6000e+01
IMP_SCORE,2762,GO:0031061,1.8654e-01,1.5000e+01
IMP_SCORE,2763,GO:0002704,1.8649e-01,2.0000e+01
IMP_SCORE,2764,GO:0006026,1.8649e-01,8.5000e+01
IMP_SCORE,2765,GO:0051346,1.8649e-01,1.3100e+02
IMP_SCORE,2766,GO:0023057,1.8643e-01,2.9700e+02
IMP_SCORE,2767,GO:0071622,1.8643e-01,7.0000e+00
IMP_SCORE,2768,GO:0051345,1.8634e-01,3.0400e+02
IMP_SCORE,2769,GO:0072678,1.8633e-01,1.2000e+01
IMP_SCORE,2770,GO:0000212,1.8628e-01,7.0000e+00
IMP_SCORE,2771,GO:0001558,1.8627e-01,1.8500e+02
IMP_SCORE,2772,GO:0042445,1.8623e-01,1.1500e+02
IMP_SCORE,2773,GO:0072528,1.8616e-01,1.1000e+01
IMP_SCORE,2774,GO:0005635,1.8611e-01,1.4800e+02
IMP_SCORE,2775,GO:0008284,1.8607e-01,2.6900e+02
IMP_SCORE,2776,GO:0002694,1.8605e-01,1.2000e+02
IMP_SCORE,2777,GO:0007212,1.8595e-01,3.1000e+01
IMP_SCORE,2778,GO:0032272,1.8593e-01,3.5000e+01
IMP_SCORE,2779,GO:0070664,1.8592e-01,1.9000e+01
IMP_SCORE,2780,GO:0043046,1.8589e-01,6.0000e+00
IMP_SCORE,2781,GO:0005109,1.8585e-01,1.3000e+01
IMP_SCORE,2782,GO:0016836,1.8584e-01,1.5200e+02
IMP_SCORE,2783,GO:0010819,1.8583e-01,3.0000e+00
IMP_SCORE,2784,GO:1901136,1.8568e-01,1.0500e+02
IMP_SCORE,2785,GO:0033089,1.8553e-01,1.0000e+01
IMP_SCORE,2786,GO:0030214,1.8551e-01,2.8000e+01
IMP_SCORE,2787,GO:0001894,1.8548e-01,8.8000e+01
IMP_SCORE,2788,GO:0051962,1.8547e-01,1.4400e+02
IMP_SCORE,2789,GO:0018212,1.8538e-01,6.1000e+01
IMP_SCORE,2790,GO:0046496,1.8530e-01,4.7000e+01
IMP_SCORE,2791,GO:0031975,1.8530e-01,1.4300e+02
IMP_SCORE,2792,GO:0030216,1.8530e-01,3.0000e+01
IMP_SCORE,2793,GO:0048285,1.8529e-01,1.3700e+02
IMP_SCORE,2794,GO:0090503,1.8528e-01,1.1000e+01
IMP_SCORE,2795,GO:0005543,1.8522e-01,2.9100e+02
IMP_SCORE,2796,GO:0032874,1.8519e-01,3.8000e+01
IMP_SCORE,2797,GO:0051051,1.8516e-01,1.3100e+02
IMP_SCORE,2798,GO:1904892,1.8515e-01,2.4000e+01
IMP_SCORE,2799,GO:0001942,1.8513e-01,1.0000e+01
IMP_SCORE,2800,GO:0031935,1.8513e-01,5.0000e+00
IMP_SCORE,2801,GO:0070206,1.8511e-01,4.4000e+01
IMP_SCORE,2802,GO:0022848,1.8504e-01,1.3000e+01
IMP_SCORE,2803,GO:0032092,1.8500e-01,2.5000e+01
IMP_SCORE,2804,GO:0009896,1.8492e-01,1.0000e+02
IMP_SCORE,2805,GO:0010038,1.8492e-01,1.7100e+02
IMP_SCORE,2806,GO:0006699,1.8491e-01,3.2000e+01
IMP_SCORE,2807,GO:0034121,1.8490e-01,1.1000e+01
IMP_SCORE,2808,GO:0030594,1.8487e-01,4.2000e+01
IMP_SCORE,2809,GO:1903034,1.8486e-01,5.4000e+01
IMP_SCORE,2810,GO:0070665,1.8484e-01,3.0000e+01
IMP_SCORE,2811,GO:0048468,1.8478e-01,2.5600e+02
IMP_SCORE,2812,GO:0034394,1.8473e-01,8.0000e+00
IMP_SCORE,2813,GO:0032403,1.8468e-01,4.0100e+02
IMP_SCORE,2814,GO:0009880,1.8468e-01,2.7000e+01
IMP_SCORE,2815,GO:0043207,1.8465e-01,2.8800e+02
IMP_SCORE,2816,GO:0006081,1.8459e-01,8.8000e+01
IMP_SCORE,2817,GO:1902531,1.8456e-01,4.0300e+02
IMP_SCORE,2818,GO:0001848,1.8447e-01,2.8000e+01
IMP_SCORE,2819,GO:0098590,1.8442e-01,5.1700e+02
IMP_SCORE,2820,GO:1902749,1.8441e-01,3.2000e+01
IMP_SCORE,2821,GO:0006308,1.8438e-01,1.2000e+01
IMP_SCORE,2822,GO:0006793,1.8434e-01,5.2700e+02
IMP_SCORE,2823,GO:0099601,1.8434e-01,1.0000e+01
IMP_SCORE,2824,GO:0031344,1.8431e-01,2.0400e+02
IMP_SCORE,2825,GO:0007165,1.8428e-01,1.1720e+03
IMP_SCORE,2826,GO:0050681,1.8424e-01,1.1000e+01
IMP_SCORE,2827,GO:0035150,1.8422e-01,5.4000e+01
IMP_SCORE,2828,GO:0006829,1.8418e-01,1.9000e+01
IMP_SCORE,2829,GO:0046641,1.8417e-01,1.7000e+01
IMP_SCORE,2830,GO:0002260,1.8413e-01,2.1000e+01
IMP_SCORE,2831,GO:1903510,1.8412e-01,7.4000e+01
IMP_SCORE,2832,GO:0007164,1.8410e-01,9.0000e+00
IMP_SCORE,2833,GO:0045974,1.8407e-01,2.7000e+01
IMP_SCORE,2834,GO:0009251,1.8401e-01,1.2000e+01
IMP_SCORE,2835,GO:0031570,1.8399e-01,3.1000e+01
IMP_SCORE,2836,GO:0030431,1.8399e-01,1.4000e+01
IMP_SCORE,2837,GO:0016042,1.8392e-01,1.9400e+02
IMP_SCORE,2838,GO:0007613,1.8381e-01,7.3000e+01
IMP_SCORE,2839,GO:0044459,1.8380e-01,1.0390e+03
IMP_SCORE,2840,GO:0044767,1.8379e-01,1.2350e+03
IMP_SCORE,2841,GO:0034113,1.8379e-01,3.0000e+01
IMP_SCORE,2842,GO:0051640,1.8376e-01,1.3100e+02
IMP_SCORE,2843,GO:0009855,1.8372e-01,2.8000e+01
IMP_SCORE,2844,GO:0005487,1.8371e-01,7.0000e+00
IMP_SCORE,2845,GO:0008198,1.8370e-01,1.3000e+01
IMP_SCORE,2846,GO:0008187,1.8370e-01,6.0000e+00
IMP_SCORE,2847,GO:0045766,1.8359e-01,6.2000e+01
IMP_SCORE,2848,GO:0098927,1.8355e-01,7.0000e+00
IMP_SCORE,2849,GO:0043547,1.8353e-01,2.5800e+02
IMP_SCORE,2850,GO:0006873,1.8348e-01,1.6500e+02
IMP_SCORE,2851,GO:0043900,1.8348e-01,1.4800e+02
IMP_SCORE,2852,GO:0006357,1.8347e-01,3.4000e+02
IMP_SCORE,2853,GO:0016581,1.8347e-01,2.0000e+01
IMP_SCORE,2854,GO:0042119,1.8346e-01,1.1500e+02
IMP_SCORE,2855,GO:0042562,1.8346e-01,6.2000e+01
IMP_SCORE,2856,GO:0014850,1.8344e-01,7.0000e+00
IMP_SCORE,2857,GO:0070003,1.8344e-01,1.9000e+01
IMP_SCORE,2858,GO:0070411,1.8339e-01,2.3000e+01
IMP_SCORE,2859,GO:0050918,1.8336e-01,1.3000e+01
IMP_SCORE,2860,GO:0051961,1.8326e-01,8.5000e+01
IMP_SCORE,2861,GO:0071398,1.8323e-01,8.0000e+00
IMP_SCORE,2862,GO:0042800,1.8321e-01,3.0000e+00
IMP_SCORE,2863,GO:0060562,1.8321e-01,2.9000e+01
IMP_SCORE,2864,GO:0050870,1.8315e-01,6.3000e+01
IMP_SCORE,2865,GO:0048814,1.8314e-01,2.0000e+01
IMP_SCORE,2866,GO:0002831,1.8313e-01,4.7000e+01
IMP_SCORE,2867,GO:2001020,1.8304e-01,4.5000e+01
IMP_SCORE,2868,GO:0006096,1.8301e-01,1.5000e+01
IMP_SCORE,2869,GO:0010959,1.8292e-01,1.5600e+02
IMP_SCORE,2870,GO:0072503,1.8292e-01,1.1500e+02
IMP_SCORE,2871,GO:0035586,1.8282e-01,3.3000e+01
IMP_SCORE,2872,GO:0045893,1.8282e-01,2.0300e+02
IMP_SCORE,2873,GO:0044723,1.8279e-01,2.1200e+02
IMP_SCORE,2874,GO:0008200,1.8272e-01,3.1000e+01
IMP_SCORE,2875,GO:0051173,1.8265e-01,2.6700e+02
IMP_SCORE,2876,GO:0035195,1.8263e-01,1.6000e+01
IMP_SCORE,2877,GO:0032369,1.8261e-01,7.0000e+00
IMP_SCORE,2878,GO:0050910,1.8260e-01,1.0000e+01
IMP_SCORE,2879,GO:0046640,1.8260e-01,1.0000e+01
IMP_SCORE,2880,GO:0045745,1.8259e-01,2.0000e+01
IMP_SCORE,2881,GO:0002313,1.8251e-01,7.0000e+00
IMP_SCORE,2882,GO:0030904,1.8250e-01,7.0000e+00
IMP_SCORE,2883,GO:0010921,1.8250e-01,6.1000e+01
IMP_SCORE,2884,GO:0061245,1.8250e-01,2.9000e+01
IMP_SCORE,2885,GO:0044770,1.8248e-01,9.6000e+01
IMP_SCORE,2886,GO:0007269,1.8243e-01,3.0000e+01
IMP_SCORE,2887,GO:0007519,1.8243e-01,1.8000e+01
IMP_SCORE,2888,GO:0046983,1.8243e-01,6.2800e+02
IMP_SCORE,2889,GO:0005901,1.8237e-01,2.6000e+01
IMP_SCORE,2890,GO:0030048,1.8237e-01,5.7000e+01
IMP_SCORE,2891,GO:0006595,1.8234e-01,3.3000e+01
IMP_SCORE,2892,GO:0007154,1.8234e-01,3.4700e+02
IMP_SCORE,2893,GO:0043087,1.8232e-01,2.8700e+02
IMP_SCORE,2894,GO:0000082,1.8229e-01,3.2000e+01
IMP_SCORE,2895,GO:0098632,1.8228e-01,5.1000e+01
IMP_SCORE,2896,GO:2000725,1.8226e-01,6.0000e+00
IMP_SCORE,2897,GO:0001649,1.8226e-01,3.7000e+01
IMP_SCORE,2898,GO:0032982,1.8222e-01,1.3000e+01
IMP_SCORE,2899,GO:0030837,1.8217e-01,1.4000e+01
IMP_SCORE,2900,GO:0001947,1.8211e-01,3.1000e+01
IMP_SCORE,2901,GO:0034702,1.8205e-01,1.1200e+02
IMP_SCORE,2902,GO:0045624,1.8204e-01,1.0000e+01
IMP_SCORE,2903,GO:0019216,1.8204e-01,9.7000e+01
IMP_SCORE,2904,GO:0071229,1.8197e-01,5.6000e+01
IMP_SCORE,2905,GO:1901739,1.8197e-01,2.3000e+01
IMP_SCORE,2906,GO:0032940,1.8190e-01,2.3200e+02
IMP_SCORE,2907,GO:0043034,1.8189e-01,5.6000e+01
IMP_SCORE,2908,GO:0051491,1.8186e-01,4.0000e+01
IMP_SCORE,2909,GO:0008180,1.8184e-01,8.0000e+00
IMP_SCORE,2910,GO:0031114,1.8181e-01,1.1000e+01
IMP_SCORE,2911,GO:0052629,1.8174e-01,3.0000e+00
IMP_SCORE,2912,GO:0017146,1.8164e-01,1.8000e+01
IMP_SCORE,2913,GO:0043069,1.8162e-01,2.5300e+02
IMP_SCORE,2914,GO:0048638,1.8159e-01,9.0000e+01
IMP_SCORE,2915,GO:0042026,1.8158e-01,2.0000e+01
IMP_SCORE,2916,GO:0071300,1.8158e-01,2.3000e+01
IMP_SCORE,2917,GO:0042100,1.8153e-01,1.6000e+01
IMP_SCORE,2918,GO:0099111,1.8148e-01,4.6000e+01
IMP_SCORE,2919,GO:0048770,1.8146e-01,9.6000e+01
IMP_SCORE,2920,GO:0043434,1.8145e-01,9.4000e+01
IMP_SCORE,2921,GO:0009314,1.8144e-01,1.8000e+02
IMP_SCORE,2922,GO:0038024,1.8139e-01,1.0300e+02
IMP_SCORE,2923,GO:0061097,1.8136e-01,2.2000e+01
IMP_SCORE,2924,GO:0032270,1.8135e-01,2.3600e+02
IMP_SCORE,2925,GO:0043267,1.8134e-01,5.0000e+00
IMP_SCORE,2926,GO:0007626,1.8132e-01,1.1300e+02
IMP_SCORE,2927,GO:0019098,1.8131e-01,3.8000e+01
IMP_SCORE,2928,GO:0060253,1.8126e-01,9.0000e+00
IMP_SCORE,2929,GO:0002252,1.8111e-01,2.4900e+02
IMP_SCORE,2930,GO:0034045,1.8111e-01,4.0000e+00
IMP_SCORE,2931,GO:0035588,1.8110e-01,2.6000e+01
IMP_SCORE,2932,GO:0031233,1.8099e-01,2.9000e+01
IMP_SCORE,2933,GO:0043232,1.8097e-01,1.0000e+03
IMP_SCORE,2934,GO:0002820,1.8096e-01,1.4000e+01
IMP_SCORE,2935,GO:0051321,1.8094e-01,4.4000e+01
IMP_SCORE,2936,GO:0046031,1.8092e-01,2.2000e+01
IMP_SCORE,2937,GO:1903829,1.8090e-01,1.1600e+02
IMP_SCORE,2938,GO:0071712,1.8090e-01,4.0000e+00
IMP_SCORE,2939,GO:0016241,1.8087e-01,5.2000e+01
IMP_SCORE,2940,GO:0035589,1.8087e-01,2.3000e+01
IMP_SCORE,2941,GO:0051130,1.8082e-01,3.1000e+02
IMP_SCORE,2942,GO:0009064,1.8076e-01,7.1000e+01
IMP_SCORE,2943,GO:0032271,1.8075e-01,6.2000e+01
IMP_SCORE,2944,GO:0044449,1.8063e-01,1.3200e+02
IMP_SCORE,2945,GO:0034080,1.8061e-01,6.0000e+00
IMP_SCORE,2946,GO:1903779,1.8060e-01,6.3000e+01
IMP_SCORE,2947,GO:0016709,1.8057e-01,2.6000e+01
IMP_SCORE,2948,GO:0010941,1.8054e-01,4.6200e+02
IMP_SCORE,2949,GO:0051349,1.8054e-01,1.5000e+01
IMP_SCORE,2950,GO:0099600,1.8051e-01,3.6100e+02
IMP_SCORE,2951,GO:0048729,1.8049e-01,1.1700e+02
IMP_SCORE,2952,GO:0016877,1.8044e-01,3.0000e+01
IMP_SCORE,2953,GO:0072080,1.8041e-01,1.0000e+01
IMP_SCORE,2954,GO:0030205,1.8037e-01,8.0000e+00
IMP_SCORE,2955,GO:0005484,1.8033e-01,2.8000e+01
IMP_SCORE,2956,GO:0006884,1.8032e-01,6.0000e+00
IMP_SCORE,2957,GO:0031983,1.8031e-01,1.3500e+02
IMP_SCORE,2958,GO:0046321,1.8025e-01,7.0000e+00
IMP_SCORE,2959,GO:0030030,1.8023e-01,2.8700e+02
IMP_SCORE,2960,GO:0008139,1.8023e-01,1.5000e+01
IMP_SCORE,2961,GO:0008190,1.8022e-01,3.6000e+01
IMP_SCORE,2962,GO:0051188,1.8020e-01,1.0800e+02
IMP_SCORE,2963,GO:0051726,1.8018e-01,3.5100e+02
IMP_SCORE,2964,GO:0045859,1.8009e-01,1.4600e+02
IMP_SCORE,2965,GO:0030659,1.8009e-01,3.0400e+02
IMP_SCORE,2966,GO:0022603,1.8005e-01,2.8700e+02
IMP_SCORE,2967,GO:0016811,1.7999e-01,9.4000e+01
IMP_SCORE,2968,GO:0035591,1.7998e-01,6.3000e+01
IMP_SCORE,2969,GO:2001240,1.7998e-01,3.1000e+01
IMP_SCORE,2970,GO:0031970,1.7995e-01,5.4000e+01
IMP_SCORE,2971,GO:0050688,1.7995e-01,3.2000e+01
IMP_SCORE,2972,GO:0032989,1.7995e-01,1.4900e+02
IMP_SCORE,2973,GO:0031072,1.7987e-01,5.1000e+01
IMP_SCORE,2974,GO:0098779,1.7985e-01,2.0000e+00
IMP_SCORE,2975,GO:0010656,1.7984e-01,1.4000e+01
IMP_SCORE,2976,GO:0030154,1.7982e-01,7.4200e+02
IMP_SCORE,2977,GO:0032204,1.7970e-01,2.6000e+01
IMP_SCORE,2978,GO:0042476,1.7967e-01,6.1000e+01
IMP_SCORE,2979,GO:0031224,1.7965e-01,1.4660e+03
IMP_SCORE,2980,GO:0019210,1.7962e-01,5.0000e+01
IMP_SCORE,2981,GO:0034333,1.7951e-01,1.8000e+01
IMP_SCORE,2982,GO:0090174,1.7947e-01,2.2000e+01
IMP_SCORE,2983,GO:0035194,1.7941e-01,1.4000e+01
IMP_SCORE,2984,GO:0007213,1.7940e-01,2.8000e+01
IMP_SCORE,2985,GO:0002791,1.7940e-01,1.0600e+02
IMP_SCORE,2986,GO:0051239,1.7936e-01,6.8100e+02
IMP_SCORE,2987,GO:0097190,1.7928e-01,1.0600e+02
IMP_SCORE,2988,GO:0002707,1.7923e-01,1.6000e+01
IMP_SCORE,2989,GO:0004867,1.7918e-01,5.7000e+01
IMP_SCORE,2990,GO:1902074,1.7917e-01,1.0000e+01
IMP_SCORE,2991,GO:0051249,1.7916e-01,1.0700e+02
IMP_SCORE,2992,GO:0030326,1.7913e-01,2.7000e+01
IMP_SCORE,2993,GO:0043062,1.7912e-01,1.9000e+02
IMP_SCORE,2994,GO:0002009,1.7910e-01,1.0300e+02
IMP_SCORE,2995,GO:0099512,1.7904e-01,3.2700e+02
IMP_SCORE,2996,GO:0043565,1.7903e-01,2.7800e+02
IMP_SCORE,2997,GO:0031929,1.7895e-01,1.1000e+01
IMP_SCORE,2998,GO:0019752,1.7891e-01,2.7200e+02
IMP_SCORE,2999,GO:0012505,1.7888e-01,1.6500e+02
IMP_SCORE,3000,GO:0045787,1.7887e-01,8.4000e+01
IMP_SCORE,3001,GO:0080135,1.7886e-01,1.4000e+02
IMP_SCORE,3002,GO:0006140,1.7884e-01,3.6000e+01
IMP_SCORE,3003,GO:0002204,1.7884e-01,5.0000e+00
IMP_SCORE,3004,GO:0021953,1.7884e-01,3.7000e+01
IMP_SCORE,3005,GO:0016310,1.7882e-01,2.5200e+02
IMP_SCORE,3006,GO:0001775,1.7880e-01,2.7700e+02
IMP_SCORE,3007,GO:0016289,1.7878e-01,3.2000e+01
IMP_SCORE,3008,GO:0002687,1.7876e-01,3.4000e+01
IMP_SCORE,3009,GO:0005088,1.7867e-01,1.2200e+02
IMP_SCORE,3010,GO:0004871,1.7859e-01,5.1700e+02
IMP_SCORE,3011,GO:0016773,1.7857e-01,2.2300e+02
IMP_SCORE,3012,GO:0000788,1.7856e-01,1.4000e+01
IMP_SCORE,3013,GO:0048731,1.7852e-01,5.2500e+02
IMP_SCORE,3014,GO:0043535,1.7850e-01,1.0000e+01
IMP_SCORE,3015,GO:0046883,1.7850e-01,6.6000e+01
IMP_SCORE,3016,GO:0006687,1.7846e-01,8.9000e+01
IMP_SCORE,3017,GO:0016101,1.7839e-01,4.5000e+01
IMP_SCORE,3018,GO:0046395,1.7839e-01,1.2400e+02
IMP_SCORE,3019,GO:0004888,1.7836e-01,3.0600e+02
IMP_SCORE,3020,GO:0051339,1.7835e-01,1.1000e+01
IMP_SCORE,3021,GO:0044728,1.7835e-01,2.2000e+01
IMP_SCORE,3022,GO:0051705,1.7833e-01,5.5000e+01
IMP_SCORE,3023,GO:0045861,1.7830e-01,8.5000e+01
IMP_SCORE,3024,GO:0044699,1.7828e-01,1.5520e+03
IMP_SCORE,3025,GO:0030308,1.7826e-01,6.6000e+01
IMP_SCORE,3026,GO:0009987,1.7824e-01,1.1470e+03
IMP_SCORE,3027,GO:0097286,1.7824e-01,1.3000e+01
IMP_SCORE,3028,GO:1904427,1.7823e-01,1.4000e+01
IMP_SCORE,3029,GO:0060491,1.7823e-01,9.8000e+01
IMP_SCORE,3030,GO:0001618,1.7822e-01,6.2000e+01
IMP_SCORE,3031,GO:0035639,1.7815e-01,5.0000e+02
IMP_SCORE,3032,GO:0030278,1.7808e-01,7.7000e+01
IMP_SCORE,3033,GO:0070482,1.7802e-01,7.1000e+01
IMP_SCORE,3034,GO:0097191,1.7799e-01,3.5000e+01
IMP_SCORE,3035,GO:0042487,1.7799e-01,1.0000e+01
IMP_SCORE,3036,GO:0043255,1.7798e-01,3.0000e+01
IMP_SCORE,3037,GO:0051766,1.7798e-01,2.5000e+01
IMP_SCORE,3038,GO:0044712,1.7785e-01,3.3300e+02
IMP_SCORE,3039,GO:0050792,1.7785e-01,7.4000e+01
IMP_SCORE,3040,GO:0044092,1.7782e-01,2.8100e+02
IMP_SCORE,3041,GO:0048714,1.7780e-01,2.5000e+01
IMP_SCORE,3042,GO:0042221,1.7779e-01,7.4000e+02
IMP_SCORE,3043,GO:0006862,1.7777e-01,1.3000e+01
IMP_SCORE,3044,GO:0006915,1.7775e-01,3.5000e+02
IMP_SCORE,3045,GO:0089711,1.7768e-01,9.0000e+00
IMP_SCORE,3046,GO:2000278,1.7766e-01,3.0000e+01
IMP_SCORE,3047,GO:0030802,1.7765e-01,3.5000e+01
IMP_SCORE,3048,GO:0051258,1.7760e-01,1.6000e+01
IMP_SCORE,3049,GO:0002698,1.7760e-01,3.5000e+01
IMP_SCORE,3050,GO:0030098,1.7755e-01,6.3000e+01
IMP_SCORE,3051,GO:0071248,1.7751e-01,8.4000e+01
IMP_SCORE,3052,GO:0043226,1.7751e-01,1.6140e+03
IMP_SCORE,3053,GO:0016477,1.7749e-01,3.1300e+02
IMP_SCORE,3054,GO:0042267,1.7746e-01,2.3000e+01
IMP_SCORE,3055,GO:0031343,1.7741e-01,1.6000e+01
IMP_SCORE,3056,GO:0015662,1.7740e-01,2.8000e+01
IMP_SCORE,3057,GO:0055007,1.7735e-01,6.0000e+00
IMP_SCORE,3058,GO:0009168,1.7732e-01,1.2000e+01
IMP_SCORE,3059,GO:0006898,1.7730e-01,1.6100e+02
IMP_SCORE,3060,GO:0099589,1.7728e-01,1.7000e+01
IMP_SCORE,3061,GO:0004714,1.7726e-01,3.9000e+01
IMP_SCORE,3062,GO:2000026,1.7726e-01,4.9000e+02
IMP_SCORE,3063,GO:0055076,1.7722e-01,6.3000e+01
IMP_SCORE,3064,GO:0008610,1.7720e-01,2.0900e+02
IMP_SCORE,3065,GO:0045446,1.7718e-01,8.0000e+00
IMP_SCORE,3066,GO:0038023,1.7716e-01,3.6700e+02
IMP_SCORE,3067,GO:0002027,1.7715e-01,3.4000e+01
IMP_SCORE,3068,GO:0030036,1.7714e-01,1.2200e+02
IMP_SCORE,3069,GO:0043903,1.7713e-01,9.2000e+01
IMP_SCORE,3070,GO:0098589,1.7713e-01,1.9800e+02
IMP_SCORE,3071,GO:0005793,1.7712e-01,4.0000e+01
IMP_SCORE,3072,GO:1902236,1.7710e-01,7.0000e+00
IMP_SCORE,3073,GO:0004702,1.7706e-01,6.1000e+01
IMP_SCORE,3074,GO:0048858,1.7703e-01,1.2800e+02
IMP_SCORE,3075,GO:0045727,1.7701e-01,1.9000e+01
IMP_SCORE,3076,GO:0044763,1.7701e-01,1.4050e+03
IMP_SCORE,3077,GO:0030118,1.7700e-01,4.0000e+01
IMP_SCORE,3078,GO:0031346,1.7700e-01,1.0200e+02
IMP_SCORE,3079,GO:0006337,1.7698e-01,1.4000e+01
IMP_SCORE,3080,GO:0030071,1.7694e-01,6.0000e+00
IMP_SCORE,3081,GO:0048513,1.7694e-01,5.0800e+02
IMP_SCORE,3082,GO:0001817,1.7693e-01,1.8200e+02
IMP_SCORE,3083,GO:1902580,1.7689e-01,1.7000e+02
IMP_SCORE,3084,GO:0018198,1.7687e-01,4.0000e+00
IMP_SCORE,3085,GO:0044802,1.7686e-01,2.0800e+02
IMP_SCORE,3086,GO:0072661,1.7686e-01,1.0000e+01
IMP_SCORE,3087,GO:0031325,1.7684e-01,4.1600e+02
IMP_SCORE,3088,GO:0030194,1.7684e-01,1.7000e+01
IMP_SCORE,3089,GO:1990351,1.7683e-01,1.4500e+02
IMP_SCORE,3090,GO:0032432,1.7682e-01,3.6000e+01
IMP_SCORE,3091,GO:0006650,1.7681e-01,1.2900e+02
IMP_SCORE,3092,GO:0042516,1.7680e-01,2.6000e+01
IMP_SCORE,3093,GO:0009891,1.7680e-01,2.5000e+02
IMP_SCORE,3094,GO:0043043,1.7677e-01,8.3000e+01
IMP_SCORE,3095,GO:0007268,1.7677e-01,1.3300e+02
IMP_SCORE,3096,GO:0050896,1.7676e-01,1.3690e+03
IMP_SCORE,3097,GO:1901214,1.7675e-01,6.4000e+01
IMP_SCORE,3098,GO:0097485,1.7673e-01,1.4100e+02
IMP_SCORE,3099,GO:0045197,1.7673e-01,3.4000e+01
IMP_SCORE,3100,GO:0032816,1.7672e-01,1.4000e+01
IMP_SCORE,3101,GO:1902221,1.7670e-01,3.0000e+01
IMP_SCORE,3102,GO:0090665,1.7668e-01,3.2000e+01
IMP_SCORE,3103,GO:0043039,1.7667e-01,3.0000e+01
IMP_SCORE,3104,GO:1903557,1.7662e-01,2.4000e+01
IMP_SCORE,3105,GO:0071468,1.7653e-01,2.0000e+00
IMP_SCORE,3106,GO:0045055,1.7651e-01,1.9300e+02
IMP_SCORE,3107,GO:0090066,1.7650e-01,1.2900e+02
IMP_SCORE,3108,GO:0043067,1.7648e-01,4.0200e+02
IMP_SCORE,3109,GO:0051336,1.7642e-01,4.2000e+02
IMP_SCORE,3110,GO:0032787,1.7639e-01,2.1400e+02
IMP_SCORE,3111,GO:0048565,1.7638e-01,2.1000e+01
IMP_SCORE,3112,GO:0045937,1.7638e-01,1.6800e+02
IMP_SCORE,3113,GO:0044432,1.7632e-01,6.0300e+02
IMP_SCORE,3114,GO:0002715,1.7631e-01,1.8000e+01
IMP_SCORE,3115,GO:0019903,1.7629e-01,7.4000e+01
IMP_SCORE,3116,GO:0031492,1.7628e-01,1.0000e+01
IMP_SCORE,3117,GO:0016301,1.7625e-01,2.6400e+02
IMP_SCORE,3118,GO:0031348,1.7624e-01,6.1000e+01
IMP_SCORE,3119,GO:0006778,1.7621e-01,3.4000e+01
IMP_SCORE,3120,GO:0044212,1.7620e-01,1.8500e+02
IMP_SCORE,3121,GO:0043462,1.7619e-01,5.4000e+01
IMP_SCORE,3122,GO:0046500,1.7617e-01,1.5000e+01
IMP_SCORE,3123,GO:0051240,1.7615e-01,3.4300e+02
IMP_SCORE,3124,GO:0045026,1.7615e-01,3.0000e+01
IMP_SCORE,3125,GO:0031111,1.7612e-01,7.0000e+00
IMP_SCORE,3126,GO:0045664,1.7612e-01,1.5200e+02
IMP_SCORE,3127,GO:0033043,1.7610e-01,3.2000e+02
IMP_SCORE,3128,GO:0006004,1.7607e-01,3.2000e+01
IMP_SCORE,3129,GO:0032835,1.7606e-01,1.4000e+01
IMP_SCORE,3130,GO:0044421,1.7602e-01,1.4310e+03
IMP_SCORE,3131,GO:0033233,1.7597e-01,9.0000e+00
IMP_SCORE,3132,GO:0019864,1.7595e-01,2.9000e+01
IMP_SCORE,3133,GO:0019213,1.7590e-01,2.8000e+01
IMP_SCORE,3134,GO:0031345,1.7587e-01,6.7000e+01
IMP_SCORE,3135,GO:1901215,1.7585e-01,4.8000e+01
IMP_SCORE,3136,GO:0046903,1.7580e-01,2.8900e+02
IMP_SCORE,3137,GO:0042789,1.7578e-01,7.0000e+00
IMP_SCORE,3138,GO:0006112,1.7573e-01,2.2000e+01
IMP_SCORE,3139,GO:1903409,1.7571e-01,1.6000e+01
IMP_SCORE,3140,GO:1904018,1.7570e-01,6.9000e+01
IMP_SCORE,3141,GO:1900025,1.7569e-01,4.0000e+00
IMP_SCORE,3142,GO:0033619,1.7565e-01,3.3000e+01
IMP_SCORE,3143,GO:0061036,1.7562e-01,1.3000e+01
IMP_SCORE,3144,GO:0010506,1.7560e-01,1.0900e+02
IMP_SCORE,3145,GO:0016891,1.7558e-01,2.8000e+01
IMP_SCORE,3146,GO:0050767,1.7556e-01,1.5500e+02
IMP_SCORE,3147,GO:0043281,1.7556e-01,4.9000e+01
IMP_SCORE,3148,GO:0072422,1.7556e-01,1.2000e+01
IMP_SCORE,3149,GO:0010822,1.7546e-01,4.6000e+01
IMP_SCORE,3150,GO:0002757,1.7545e-01,1.3100e+02
IMP_SCORE,3151,GO:0030177,1.7545e-01,2.6000e+01
IMP_SCORE,3152,GO:0023052,1.7543e-01,2.7800e+02
IMP_SCORE,3153,GO:0031090,1.7537e-01,8.5700e+02
IMP_SCORE,3154,GO:0005346,1.7534e-01,9.0000e+00
IMP_SCORE,3155,GO:0035148,1.7530e-01,4.3000e+01
IMP_SCORE,3156,GO:0060402,1.7528e-01,8.0000e+00
IMP_SCORE,3157,GO:0035579,1.7525e-01,7.9000e+01
IMP_SCORE,3158,GO:0048017,1.7522e-01,4.4000e+01
IMP_SCORE,3159,GO:1904951,1.7521e-01,1.3100e+02
IMP_SCORE,3160,GO:0046578,1.7520e-01,9.7000e+01
IMP_SCORE,3161,GO:0018904,1.7517e-01,2.7000e+01
IMP_SCORE,3162,GO:0042451,1.7516e-01,1.5000e+01
IMP_SCORE,3163,GO:0046165,1.7515e-01,5.0000e+01
IMP_SCORE,3164,GO:1901028,1.7514e-01,2.3000e+01
IMP_SCORE,3165,GO:0042060,1.7512e-01,2.2000e+01
IMP_SCORE,3166,GO:0043101,1.7512e-01,1.1000e+01
IMP_SCORE,3167,GO:0006515,1.7510e-01,6.0000e+00
IMP_SCORE,3168,GO:2001257,1.7507e-01,6.6000e+01
IMP_SCORE,3169,GO:0031572,1.7501e-01,1.2000e+01
IMP_SCORE,3170,GO:0046889,1.7493e-01,2.5000e+01
IMP_SCORE,3171,GO:1905521,1.7491e-01,5.0000e+00
IMP_SCORE,3172,GO:0097696,1.7481e-01,1.5000e+01
IMP_SCORE,3173,GO:0022898,1.7479e-01,8.5000e+01
IMP_SCORE,3174,GO:0034243,1.7478e-01,1.5000e+01
IMP_SCORE,3175,GO:1901565,1.7476e-01,2.2900e+02
IMP_SCORE,3176,GO:0046133,1.7474e-01,1.1000e+01
IMP_SCORE,3177,GO:0009892,1.7469e-01,4.7700e+02
IMP_SCORE,3178,GO:1901985,1.7466e-01,1.5000e+01
IMP_SCORE,3179,GO:0071331,1.7462e-01,2.7000e+01
IMP_SCORE,3180,GO:1904950,1.7459e-01,7.7000e+01
IMP_SCORE,3181,GO:1905477,1.7455e-01,5.2000e+01
IMP_SCORE,3182,GO:0002833,1.7455e-01,3.8000e+01
IMP_SCORE,3183,GO:0006955,1.7451e-01,5.2300e+02
IMP_SCORE,3184,GO:0002889,1.7450e-01,1.1000e+01
IMP_SCORE,3185,GO:0043202,1.7447e-01,1.1300e+02
IMP_SCORE,3186,GO:0034504,1.7446e-01,4.6000e+01
IMP_SCORE,3187,GO:0048856,1.7445e-01,1.1950e+03
IMP_SCORE,3188,GO:0006984,1.7442e-01,1.6000e+01
IMP_SCORE,3189,GO:0043649,1.7441e-01,1.5000e+01
IMP_SCORE,3190,GO:0042073,1.7441e-01,2.5000e+01
IMP_SCORE,3191,GO:0098631,1.7439e-01,5.0000e+01
IMP_SCORE,3192,GO:0043393,1.7436e-01,5.0000e+01
IMP_SCORE,3193,GO:0097756,1.7435e-01,6.0000e+00
IMP_SCORE,3194,GO:0072009,1.7433e-01,1.6000e+01
IMP_SCORE,3195,GO:1904115,1.7426e-01,1.7000e+01
IMP_SCORE,3196,GO:0098811,1.7422e-01,2.6000e+01
IMP_SCORE,3197,GO:0050727,1.7419e-01,1.3300e+02
IMP_SCORE,3198,GO:0070887,1.7418e-01,3.8500e+02
IMP_SCORE,3199,GO:0000122,1.7418e-01,1.6100e+02
IMP_SCORE,3200,GO:0008519,1.7417e-01,3.1000e+01
IMP_SCORE,3201,GO:0006631,1.7410e-01,1.4000e+02
IMP_SCORE,3202,GO:0048754,1.7410e-01,3.5000e+01
IMP_SCORE,3203,GO:0031331,1.7407e-01,9.3000e+01
IMP_SCORE,3204,GO:0033554,1.7405e-01,4.0000e+02
IMP_SCORE,3205,GO:0010494,1.7401e-01,1.6000e+01
IMP_SCORE,3206,GO:0006206,1.7400e-01,2.2000e+01
IMP_SCORE,3207,GO:0032386,1.7396e-01,1.2700e+02
IMP_SCORE,3208,GO:0045934,1.7395e-01,2.1600e+02
IMP_SCORE,3209,GO:0009888,1.7393e-01,3.0800e+02
IMP_SCORE,3210,GO:0050892,1.7392e-01,1.5000e+01
IMP_SCORE,3211,GO:0042803,1.7390e-01,4.2600e+02
IMP_SCORE,3212,GO:0034389,1.7389e-01,4.2000e+01
IMP_SCORE,3213,GO:0043228,1.7386e-01,9.8800e+02
IMP_SCORE,3214,GO:0002891,1.7383e-01,1.5000e+01
IMP_SCORE,3215,GO:0002829,1.7383e-01,8.0000e+00
IMP_SCORE,3216,GO:0021766,1.7380e-01,3.8000e+01
IMP_SCORE,3217,GO:0001886,1.7380e-01,1.5000e+01
IMP_SCORE,3218,GO:0005540,1.7379e-01,6.9000e+01
IMP_SCORE,3219,GO:0015923,1.7375e-01,1.3000e+01
IMP_SCORE,3220,GO:0061028,1.7374e-01,1.6000e+01
IMP_SCORE,3221,GO:0001516,1.7370e-01,1.0000e+01
IMP_SCORE,3222,GO:0019748,1.7369e-01,1.3000e+01
IMP_SCORE,3223,GO:1901989,1.7368e-01,3.5000e+01
IMP_SCORE,3224,GO:0045935,1.7367e-01,2.3700e+02
IMP_SCORE,3225,GO:0051046,1.7367e-01,1.6600e+02
IMP_SCORE,3226,GO:0097708,1.7365e-01,5.5900e+02
IMP_SCORE,3227,GO:0015988,1.7365e-01,1.0000e+01
IMP_SCORE,3228,GO:0048268,1.7363e-01,2.6000e+01
IMP_SCORE,3229,GO:0070266,1.7362e-01,1.8000e+01
IMP_SCORE,3230,GO:0097711,1.7358e-01,5.9000e+01
IMP_SCORE,3231,GO:0003007,1.7357e-01,6.0000e+00
IMP_SCORE,3232,GO:0050919,1.7357e-01,1.1000e+01
IMP_SCORE,3233,GO:0050431,1.7351e-01,3.9000e+01
IMP_SCORE,3234,GO:0009791,1.7348e-01,2.2000e+01
IMP_SCORE,3235,GO:0005102,1.7342e-01,8.5500e+02
IMP_SCORE,3236,GO:0046823,1.7342e-01,4.3000e+01
IMP_SCORE,3237,GO:0050729,1.7341e-01,6.0000e+01
IMP_SCORE,3238,GO:0060047,1.7333e-01,7.0000e+00
IMP_SCORE,3239,GO:0006875,1.7333e-01,1.2400e+02
IMP_SCORE,3240,GO:0051604,1.7332e-01,1.3700e+02
IMP_SCORE,3241,GO:0009163,1.7330e-01,1.8000e+01
IMP_SCORE,3242,GO:0044183,1.7330e-01,2.8000e+01
IMP_SCORE,3243,GO:0051091,1.7328e-01,6.8000e+01
IMP_SCORE,3244,GO:0046890,1.7325e-01,4.3000e+01
IMP_SCORE,3245,GO:1901476,1.7324e-01,3.4000e+01
IMP_SCORE,3246,GO:0007189,1.7323e-01,2.3000e+01
IMP_SCORE,3247,GO:0051649,1.7320e-01,4.2200e+02
IMP_SCORE,3248,GO:0072525,1.7320e-01,3.8000e+01
IMP_SCORE,3249,GO:0035108,1.7318e-01,3.7000e+01
IMP_SCORE,3250,GO:0006213,1.7311e-01,2.0000e+01
IMP_SCORE,3251,GO:0006707,1.7306e-01,6.0000e+00
IMP_SCORE,3252,GO:0033209,1.7306e-01,5.5000e+01
IMP_SCORE,3253,GO:0016274,1.7303e-01,2.1000e+01
IMP_SCORE,3254,GO:0001505,1.7302e-01,8.9000e+01
IMP_SCORE,3255,GO:0030425,1.7301e-01,2.0500e+02
IMP_SCORE,3256,GO:0035556,1.7299e-01,5.0100e+02
IMP_SCORE,3257,GO:0071280,1.7297e-01,1.3000e+01
IMP_SCORE,3258,GO:0042136,1.7295e-01,3.0000e+01
IMP_SCORE,3259,GO:0015914,1.7288e-01,2.3000e+01
IMP_SCORE,3260,GO:0045604,1.7287e-01,1.6000e+01
IMP_SCORE,3261,GO:0052652,1.7287e-01,9.0000e+00
IMP_SCORE,3262,GO:0040036,1.7287e-01,7.0000e+00
IMP_SCORE,3263,GO:0031647,1.7286e-01,7.3000e+01
IMP_SCORE,3264,GO:2000515,1.7283e-01,4.0000e+00
IMP_SCORE,3265,GO:1903312,1.7282e-01,5.0000e+00
IMP_SCORE,3266,GO:0007623,1.7277e-01,6.0000e+01
IMP_SCORE,3267,GO:0044248,1.7277e-01,4.6000e+02
IMP_SCORE,3268,GO:0055094,1.7275e-01,2.8000e+01
IMP_SCORE,3269,GO:0070293,1.7274e-01,9.0000e+00
IMP_SCORE,3270,GO:1901222,1.7273e-01,1.7000e+01
IMP_SCORE,3271,GO:0010638,1.7269e-01,1.6500e+02
IMP_SCORE,3272,GO:0006903,1.7269e-01,1.5000e+01
IMP_SCORE,3273,GO:0050868,1.7267e-01,2.4000e+01
IMP_SCORE,3274,GO:0090022,1.7265e-01,1.2000e+01
IMP_SCORE,3275,GO:0030055,1.7263e-01,2.6700e+02
IMP_SCORE,3276,GO:0034703,1.7261e-01,9.5000e+01
IMP_SCORE,3277,GO:0051129,1.7260e-01,1.9800e+02
IMP_SCORE,3278,GO:0016769,1.7259e-01,4.4000e+01
IMP_SCORE,3279,GO:0045070,1.7254e-01,1.5000e+01
IMP_SCORE,3280,GO:0032024,1.7253e-01,2.3000e+01
IMP_SCORE,3281,GO:0014015,1.7252e-01,1.6000e+01
IMP_SCORE,3282,GO:0045121,1.7250e-01,1.7300e+02
IMP_SCORE,3283,GO:0022625,1.7248e-01,2.0000e+01
IMP_SCORE,3284,GO:0051783,1.7246e-01,4.4000e+01
IMP_SCORE,3285,GO:0005768,1.7242e-01,3.4300e+02
IMP_SCORE,3286,GO:0070570,1.7238e-01,1.3000e+01
IMP_SCORE,3287,GO:0051926,1.7231e-01,1.3000e+01
IMP_SCORE,3288,GO:0008076,1.7223e-01,5.7000e+01
IMP_SCORE,3289,GO:0009074,1.7220e-01,3.2000e+01
IMP_SCORE,3290,GO:0001932,1.7219e-01,2.3400e+02
IMP_SCORE,3291,GO:0045732,1.7218e-01,5.3000e+01
IMP_SCORE,3292,GO:0010557,1.7217e-01,2.3500e+02
IMP_SCORE,3293,GO:0032101,1.7216e-01,2.2600e+02
IMP_SCORE,3294,GO:0021955,1.7216e-01,1.4000e+01
IMP_SCORE,3295,GO:0045475,1.7214e-01,1.8000e+01
IMP_SCORE,3296,GO:0003725,1.7211e-01,5.4000e+01
IMP_SCORE,3297,GO:0071360,1.7208e-01,1.8000e+01
IMP_SCORE,3298,GO:0008584,1.7206e-01,3.3000e+01
IMP_SCORE,3299,GO:0048736,1.7206e-01,5.2000e+01
IMP_SCORE,3300,GO:0001067,1.7204e-01,1.6400e+02
IMP_SCORE,3301,GO:0086013,1.7200e-01,7.0000e+00
IMP_SCORE,3302,GO:0055021,1.7191e-01,9.0000e+00
IMP_SCORE,3303,GO:0031398,1.7190e-01,3.0000e+01
IMP_SCORE,3304,GO:0099081,1.7188e-01,3.4200e+02
IMP_SCORE,3305,GO:0010675,1.7183e-01,5.2000e+01
IMP_SCORE,3306,GO:0098858,1.7183e-01,1.2000e+02
IMP_SCORE,3307,GO:0071404,1.7182e-01,2.9000e+01
IMP_SCORE,3308,GO:0044232,1.7179e-01,9.0000e+00
IMP_SCORE,3309,GO:1901020,1.7179e-01,6.0000e+00
IMP_SCORE,3310,GO:0040007,1.7178e-01,1.3700e+02
IMP_SCORE,3311,GO:0051503,1.7178e-01,1.1000e+01
IMP_SCORE,3312,GO:0099536,1.7174e-01,1.5700e+02
IMP_SCORE,3313,GO:1902222,1.7172e-01,2.2000e+01
IMP_SCORE,3314,GO:0043220,1.7170e-01,9.0000e+00
IMP_SCORE,3315,GO:0007193,1.7169e-01,3.9000e+01
IMP_SCORE,3316,GO:0005245,1.7169e-01,2.4000e+01
IMP_SCORE,3317,GO:0035914,1.7168e-01,3.5000e+01
IMP_SCORE,3318,GO:0002223,1.7163e-01,2.7000e+01
IMP_SCORE,3319,GO:0019362,1.7161e-01,5.2000e+01
IMP_SCORE,3320,GO:0010562,1.7161e-01,1.6700e+02
IMP_SCORE,3321,GO:0017158,1.7157e-01,4.3000e+01
IMP_SCORE,3322,GO:0042379,1.7152e-01,2.4000e+01
IMP_SCORE,3323,GO:0046872,1.7151e-01,1.4370e+03
IMP_SCORE,3324,GO:0014047,1.7149e-01,1.2000e+01
IMP_SCORE,3325,GO:2000516,1.7146e-01,1.6000e+01
IMP_SCORE,3326,GO:0072531,1.7146e-01,1.4000e+01
IMP_SCORE,3327,GO:1901160,1.7145e-01,1.3000e+01
IMP_SCORE,3328,GO:0051252,1.7143e-01,3.3500e+02
IMP_SCORE,3329,GO:0010817,1.7135e-01,2.0700e+02
IMP_SCORE,3330,GO:0001159,1.7134e-01,7.6000e+01
IMP_SCORE,3331,GO:0019897,1.7128e-01,6.1000e+01
IMP_SCORE,3332,GO:0015077,1.7128e-01,1.0100e+02
IMP_SCORE,3333,GO:0046134,1.7125e-01,1.2000e+01
IMP_SCORE,3334,GO:0099503,1.7124e-01,2.1500e+02
IMP_SCORE,3335,GO:0031324,1.7123e-01,3.7800e+02
IMP_SCORE,3336,GO:0051248,1.7114e-01,2.3500e+02
IMP_SCORE,3337,GO:0006959,1.7114e-01,1.4100e+02
IMP_SCORE,3338,GO:0051591,1.7112e-01,2.6000e+01
IMP_SCORE,3339,GO:0007271,1.7111e-01,1.4000e+01
IMP_SCORE,3340,GO:0051050,1.7109e-01,2.4200e+02
IMP_SCORE,3341,GO:0055023,1.7107e-01,6.0000e+00
IMP_SCORE,3342,GO:0048639,1.7102e-01,2.9000e+01
IMP_SCORE,3343,GO:0007517,1.7102e-01,5.1000e+01
IMP_SCORE,3344,GO:0048870,1.7101e-01,3.7700e+02
IMP_SCORE,3345,GO:0051195,1.7100e-01,7.0000e+00
IMP_SCORE,3346,GO:0001917,1.7098e-01,2.0000e+01
IMP_SCORE,3347,GO:0051151,1.7096e-01,1.2000e+01
IMP_SCORE,3348,GO:0090178,1.7095e-01,1.0000e+00
IMP_SCORE,3349,GO:0032306,1.7095e-01,1.0000e+00
IMP_SCORE,3350,GO:0035050,1.7095e-01,1.0000e+00
IMP_SCORE,3351,GO:0042523,1.7095e-01,1.0000e+00
IMP_SCORE,3352,GO:0045120,1.7095e-01,1.0000e+00
IMP_SCORE,3353,GO:0038127,1.7095e-01,3.5000e+01
IMP_SCORE,3354,GO:1900121,1.7094e-01,4.0000e+00
IMP_SCORE,3355,GO:0006977,1.7088e-01,7.0000e+00
IMP_SCORE,3356,GO:0051015,1.7078e-01,1.0100e+02
IMP_SCORE,3357,GO:0016641,1.7077e-01,2.0000e+01
IMP_SCORE,3358,GO:0002753,1.7075e-01,7.0000e+00
IMP_SCORE,3359,GO:0032691,1.7070e-01,3.0000e+00
IMP_SCORE,3360,GO:0010467,1.7069e-01,7.0000e+00
IMP_SCORE,3361,GO:0005782,1.7066e-01,3.7000e+01
IMP_SCORE,3362,GO:0060255,1.7062e-01,5.9300e+02
IMP_SCORE,3363,GO:0090087,1.7060e-01,1.8500e+02
IMP_SCORE,3364,GO:0010498,1.7053e-01,6.0000e+01
IMP_SCORE,3365,GO:0090279,1.7050e-01,3.5000e+01
IMP_SCORE,3366,GO:0005112,1.7045e-01,7.0000e+00
IMP_SCORE,3367,GO:0007405,1.7045e-01,1.4000e+01
IMP_SCORE,3368,GO:0002089,1.7044e-01,1.1000e+01
IMP_SCORE,3369,GO:0061650,1.7040e-01,3.7000e+01
IMP_SCORE,3370,GO:0007528,1.7038e-01,6.0000e+00
IMP_SCORE,3371,GO:0000975,1.7032e-01,1.7500e+02
IMP_SCORE,3372,GO:0006753,1.7031e-01,1.0800e+02
IMP_SCORE,3373,GO:0051492,1.7029e-01,3.3000e+01
IMP_SCORE,3374,GO:0007411,1.7027e-01,1.5500e+02
IMP_SCORE,3375,GO:0048519,1.7026e-01,8.7900e+02
IMP_SCORE,3376,GO:0019725,1.7022e-01,2.6400e+02
IMP_SCORE,3377,GO:0030002,1.7021e-01,6.0000e+00
IMP_SCORE,3378,GO:0006082,1.7020e-01,2.8500e+02
IMP_SCORE,3379,GO:1901264,1.7019e-01,7.4000e+01
IMP_SCORE,3380,GO:0008236,1.7019e-01,2.0700e+02
IMP_SCORE,3381,GO:0005251,1.7017e-01,3.5000e+01
IMP_SCORE,3382,GO:0048534,1.7017e-01,7.1000e+01
IMP_SCORE,3383,GO:0015909,1.7016e-01,1.7000e+01
IMP_SCORE,3384,GO:0016917,1.7014e-01,2.0000e+01
IMP_SCORE,3385,GO:0071333,1.7012e-01,1.9000e+01
IMP_SCORE,3386,GO:0031092,1.7012e-01,1.9000e+01
IMP_SCORE,3387,GO:0006461,1.7011e-01,4.3500e+02
IMP_SCORE,3388,GO:2000401,1.7010e-01,2.0000e+01
IMP_SCORE,3389,GO:0030073,1.7007e-01,2.3000e+01
IMP_SCORE,3390,GO:0004674,1.7005e-01,1.2000e+02
IMP_SCORE,3391,GO:0006937,1.7004e-01,5.4000e+01
IMP_SCORE,3392,GO:0030173,1.7001e-01,5.6000e+01
IMP_SCORE,3393,GO:0007219,1.6998e-01,4.2000e+01
IMP_SCORE,3394,GO:0042953,1.6996e-01,1.0000e+01
IMP_SCORE,3395,GO:1903508,1.6995e-01,1.6600e+02
IMP_SCORE,3396,GO:0005615,1.6993e-01,1.0290e+03
IMP_SCORE,3397,GO:0005759,1.6989e-01,2.0700e+02
IMP_SCORE,3398,GO:0051085,1.6986e-01,6.0000e+00
IMP_SCORE,3399,GO:0050921,1.6984e-01,2.3000e+01
IMP_SCORE,3400,GO:1903831,1.6983e-01,1.9000e+01
IMP_SCORE,3401,GO:0009725,1.6980e-01,1.5700e+02
IMP_SCORE,3402,GO:0030148,1.6979e-01,6.0000e+01
IMP_SCORE,3403,GO:0072665,1.6977e-01,1.0000e+01
IMP_SCORE,3404,GO:0021854,1.6970e-01,6.0000e+00
IMP_SCORE,3405,GO:0019901,1.6969e-01,3.1900e+02
IMP_SCORE,3406,GO:0032502,1.6964e-01,1.3820e+03
IMP_SCORE,3407,GO:0002682,1.6964e-01,4.3100e+02
IMP_SCORE,3408,GO:0006664,1.6963e-01,1.0700e+02
IMP_SCORE,3409,GO:1903900,1.6962e-01,5.7000e+01
IMP_SCORE,3410,GO:0071326,1.6962e-01,2.3000e+01
IMP_SCORE,3411,GO:0055074,1.6961e-01,1.0200e+02
IMP_SCORE,3412,GO:0010155,1.6958e-01,1.0000e+00
IMP_SCORE,3413,GO:0044390,1.6956e-01,6.0000e+00
IMP_SCORE,3414,GO:0051172,1.6951e-01,2.5700e+02
IMP_SCORE,3415,GO:0008015,1.6951e-01,3.4000e+01
IMP_SCORE,3416,GO:0034502,1.6949e-01,1.4000e+01
IMP_SCORE,3417,GO:0035091,1.6946e-01,2.0200e+02
IMP_SCORE,3418,GO:0000226,1.6942e-01,1.3900e+02
IMP_SCORE,3419,GO:0043550,1.6941e-01,2.0000e+01
IMP_SCORE,3420,GO:0051301,1.6937e-01,1.5800e+02
IMP_SCORE,3421,GO:0007599,1.6934e-01,8.0000e+01
IMP_SCORE,3422,GO:1903827,1.6930e-01,1.9500e+02
IMP_SCORE,3423,GO:1904035,1.6924e-01,2.3000e+01
IMP_SCORE,3424,GO:2000145,1.6919e-01,2.1100e+02
IMP_SCORE,3425,GO:0031328,1.6914e-01,2.6100e+02
IMP_SCORE,3426,GO:0070670,1.6910e-01,1.4000e+01
IMP_SCORE,3427,GO:1901564,1.6908e-01,4.6800e+02
IMP_SCORE,3428,GO:0048522,1.6906e-01,8.1200e+02
IMP_SCORE,3429,GO:0001228,1.6905e-01,8.7000e+01
IMP_SCORE,3430,GO:0033032,1.6901e-01,1.0000e+01
IMP_SCORE,3431,GO:0006790,1.6900e-01,2.2400e+02
IMP_SCORE,3432,GO:0055080,1.6899e-01,1.6800e+02
IMP_SCORE,3433,GO:0043170,1.6894e-01,8.8000e+02
IMP_SCORE,3434,GO:0023051,1.6891e-01,7.1200e+02
IMP_SCORE,3435,GO:1901981,1.6890e-01,9.6000e+01
IMP_SCORE,3436,GO:0032103,1.6881e-01,8.7000e+01
IMP_SCORE,3437,GO:0097164,1.6879e-01,1.4000e+02
IMP_SCORE,3438,GO:0007204,1.6877e-01,5.0000e+01
IMP_SCORE,3439,GO:0042582,1.6877e-01,7.0000e+00
IMP_SCORE,3440,GO:1903131,1.6870e-01,3.5000e+01
IMP_SCORE,3441,GO:0005802,1.6868e-01,1.0200e+02
IMP_SCORE,3442,GO:0070013,1.6865e-01,4.9500e+02
IMP_SCORE,3443,GO:0048048,1.6863e-01,1.7000e+01
IMP_SCORE,3444,GO:0015266,1.6862e-01,1.2000e+01
IMP_SCORE,3445,GO:0006796,1.6850e-01,5.2200e+02
IMP_SCORE,3446,GO:1901658,1.6849e-01,4.8000e+01
IMP_SCORE,3447,GO:0044743,1.6846e-01,1.2000e+01
IMP_SCORE,3448,GO:0097610,1.6845e-01,4.7000e+01
IMP_SCORE,3449,GO:0006801,1.6844e-01,1.2000e+01
IMP_SCORE,3450,GO:0019054,1.6842e-01,8.0000e+00
IMP_SCORE,3451,GO:0070300,1.6839e-01,2.7000e+01
IMP_SCORE,3452,GO:0008643,1.6838e-01,4.8000e+01
IMP_SCORE,3453,GO:0008016,1.6837e-01,9.9000e+01
IMP_SCORE,3454,GO:0046605,1.6836e-01,1.5000e+01
IMP_SCORE,3455,GO:0072507,1.6835e-01,8.8000e+01
IMP_SCORE,3456,GO:0010558,1.6834e-01,2.0700e+02
IMP_SCORE,3457,GO:0006629,1.6833e-01,3.9300e+02
IMP_SCORE,3458,GO:2000147,1.6833e-01,1.2700e+02
IMP_SCORE,3459,GO:1904181,1.6830e-01,9.0000e+00
IMP_SCORE,3460,GO:0000784,1.6826e-01,5.1000e+01
IMP_SCORE,3461,GO:0008366,1.6826e-01,8.3000e+01
IMP_SCORE,3462,GO:0061136,1.6824e-01,4.8000e+01
IMP_SCORE,3463,GO:0043169,1.6823e-01,1.4540e+03
IMP_SCORE,3464,GO:0034774,1.6821e-01,1.3800e+02
IMP_SCORE,3465,GO:0002683,1.6819e-01,1.8200e+02
IMP_SCORE,3466,GO:0071363,1.6818e-01,7.0000e+01
IMP_SCORE,3467,GO:0001938,1.6815e-01,3.6000e+01
IMP_SCORE,3468,GO:0048786,1.6814e-01,1.9000e+01
IMP_SCORE,3469,GO:0042326,1.6805e-01,1.0500e+02
IMP_SCORE,3470,GO:0016894,1.6802e-01,3.9000e+01
IMP_SCORE,3471,GO:0033017,1.6801e-01,7.0000e+00
IMP_SCORE,3472,GO:0009110,1.6801e-01,2.3000e+01
IMP_SCORE,3473,GO:0001960,1.6798e-01,2.2000e+01
IMP_SCORE,3474,GO:0016337,1.6798e-01,1.7200e+02
IMP_SCORE,3475,GO:2000425,1.6796e-01,1.6000e+01
IMP_SCORE,3476,GO:0043406,1.6790e-01,6.0000e+01
IMP_SCORE,3477,GO:0051128,1.6785e-01,6.9400e+02
IMP_SCORE,3478,GO:0018193,1.6785e-01,2.9400e+02
IMP_SCORE,3479,GO:0016192,1.6784e-01,4.8000e+02
IMP_SCORE,3480,GO:0030234,1.6783e-01,4.2000e+02
IMP_SCORE,3481,GO:0007602,1.6778e-01,2.8000e+01
IMP_SCORE,3482,GO:1901019,1.6778e-01,2.7000e+01
IMP_SCORE,3483,GO:0043167,1.6773e-01,1.6320e+03
IMP_SCORE,3484,GO:0016043,1.6770e-01,1.2750e+03
IMP_SCORE,3485,GO:0016049,1.6765e-01,4.8000e+01
IMP_SCORE,3486,GO:0007049,1.6763e-01,2.5700e+02
IMP_SCORE,3487,GO:0031402,1.6760e-01,7.0000e+00
IMP_SCORE,3488,GO:0034614,1.6759e-01,2.4000e+01
IMP_SCORE,3489,GO:0043603,1.6755e-01,2.7400e+02
IMP_SCORE,3490,GO:0006813,1.6752e-01,4.1000e+01
IMP_SCORE,3491,GO:0043306,1.6751e-01,1.1000e+01
IMP_SCORE,3492,GO:0005198,1.6749e-01,5.4000e+02
IMP_SCORE,3493,GO:0001573,1.6741e-01,4.6000e+01
IMP_SCORE,3494,GO:0019439,1.6740e-01,1.3400e+02
IMP_SCORE,3495,GO:0006298,1.6740e-01,1.8000e+01
IMP_SCORE,3496,GO:0031032,1.6735e-01,5.0000e+01
IMP_SCORE,3497,GO:0032801,1.6735e-01,6.0000e+00
IMP_SCORE,3498,GO:2000505,1.6733e-01,5.0000e+00
IMP_SCORE,3499,GO:0009411,1.6732e-01,3.7000e+01
IMP_SCORE,3500,GO:0005126,1.6731e-01,1.7700e+02
IMP_SCORE,3501,GO:0044344,1.6730e-01,1.6000e+01
IMP_SCORE,3502,GO:1903306,1.6728e-01,2.4000e+01
IMP_SCORE,3503,GO:0030509,1.6724e-01,2.2000e+01
IMP_SCORE,3504,GO:0030424,1.6723e-01,1.4000e+02
IMP_SCORE,3505,GO:1902679,1.6718e-01,1.7600e+02
IMP_SCORE,3506,GO:0017127,1.6715e-01,1.5000e+01
IMP_SCORE,3507,GO:0030301,1.6714e-01,1.2000e+01
IMP_SCORE,3508,GO:0046189,1.6712e-01,1.0000e+01
IMP_SCORE,3509,GO:0097659,1.6708e-01,1.8600e+02
IMP_SCORE,3510,GO:0051052,1.6706e-01,9.2000e+01
IMP_SCORE,3511,GO:0010827,1.6701e-01,2.9000e+01
IMP_SCORE,3512,GO:0097060,1.6700e-01,1.7600e+02
IMP_SCORE,3513,GO:0005881,1.6697e-01,6.8000e+01
IMP_SCORE,3514,GO:1903578,1.6695e-01,1.2000e+01
IMP_SCORE,3515,GO:0061564,1.6695e-01,3.2000e+01
IMP_SCORE,3516,GO:0006637,1.6692e-01,7.7000e+01
IMP_SCORE,3517,GO:0071840,1.6685e-01,1.2760e+03
IMP_SCORE,3518,GO:0007067,1.6678e-01,9.4000e+01
IMP_SCORE,3519,GO:0043588,1.6669e-01,2.3000e+01
IMP_SCORE,3520,GO:0010648,1.6662e-01,3.0000e+02
IMP_SCORE,3521,GO:0006950,1.6661e-01,9.5000e+02
IMP_SCORE,3522,GO:2000377,1.6660e-01,4.2000e+01
IMP_SCORE,3523,GO:0006517,1.6659e-01,4.6000e+01
IMP_SCORE,3524,GO:0005834,1.6654e-01,5.5000e+01
IMP_SCORE,3525,GO:0050786,1.6650e-01,3.5000e+01
IMP_SCORE,3526,GO:0044818,1.6649e-01,8.0000e+00
IMP_SCORE,3527,GO:1902578,1.6644e-01,5.8400e+02
IMP_SCORE,3528,GO:0043542,1.6643e-01,3.6000e+01
IMP_SCORE,3529,GO:0032580,1.6640e-01,7.4000e+01
IMP_SCORE,3530,GO:0016684,1.6638e-01,5.7000e+01
IMP_SCORE,3531,GO:0072657,1.6638e-01,1.4000e+02
IMP_SCORE,3532,GO:0010646,1.6637e-01,6.4200e+02
IMP_SCORE,3533,GO:0045776,1.6637e-01,3.1000e+01
IMP_SCORE,3534,GO:0001776,1.6631e-01,1.9000e+01
IMP_SCORE,3535,GO:0051348,1.6629e-01,8.1000e+01
IMP_SCORE,3536,GO:1903146,1.6621e-01,1.8000e+01
IMP_SCORE,3537,GO:0007169,1.6620e-01,2.0800e+02
IMP_SCORE,3538,GO:0044772,1.6619e-01,8.2000e+01
IMP_SCORE,3539,GO:0009605,1.6614e-01,4.3800e+02
IMP_SCORE,3540,GO:0019001,1.6614e-01,1.6100e+02
IMP_SCORE,3541,GO:0002664,1.6613e-01,1.7000e+01
IMP_SCORE,3542,GO:0097529,1.6609e-01,4.0000e+01
IMP_SCORE,3543,GO:0071260,1.6607e-01,3.0000e+01
IMP_SCORE,3544,GO:0030695,1.6607e-01,1.7100e+02
IMP_SCORE,3545,GO:0030662,1.6598e-01,9.6000e+01
IMP_SCORE,3546,GO:0040017,1.6597e-01,1.1900e+02
IMP_SCORE,3547,GO:0042171,1.6591e-01,1.4000e+01
IMP_SCORE,3548,GO:0042770,1.6590e-01,1.0000e+01
IMP_SCORE,3549,GO:0043225,1.6590e-01,8.0000e+00
IMP_SCORE,3550,GO:0046323,1.6589e-01,4.0000e+00
IMP_SCORE,3551,GO:0046467,1.6585e-01,4.7000e+01
IMP_SCORE,3552,GO:0032550,1.6585e-01,1.5200e+02
IMP_SCORE,3553,GO:0000977,1.6585e-01,9.2000e+01
IMP_SCORE,3554,GO:0044282,1.6584e-01,1.6000e+02
IMP_SCORE,3555,GO:0060078,1.6584e-01,4.5000e+01
IMP_SCORE,3556,GO:0097300,1.6582e-01,1.7000e+01
IMP_SCORE,3557,GO:0042981,1.6580e-01,3.7800e+02
IMP_SCORE,3558,GO:0044433,1.6578e-01,4.7100e+02
IMP_SCORE,3559,GO:0042127,1.6577e-01,5.6600e+02
IMP_SCORE,3560,GO:0045824,1.6577e-01,2.2000e+01
IMP_SCORE,3561,GO:0097110,1.6577e-01,2.0000e+01
IMP_SCORE,3562,GO:0016574,1.6572e-01,7.0000e+00
IMP_SCORE,3563,GO:0032991,1.6571e-01,1.4450e+03
IMP_SCORE,3564,GO:0010821,1.6570e-01,6.9000e+01
IMP_SCORE,3565,GO:0061158,1.6567e-01,3.0000e+00
IMP_SCORE,3566,GO:0004012,1.6567e-01,7.0000e+00
IMP_SCORE,3567,GO:0031045,1.6567e-01,7.0000e+00
IMP_SCORE,3568,GO:0032507,1.6564e-01,2.4000e+01
IMP_SCORE,3569,GO:0051928,1.6558e-01,4.2000e+01
IMP_SCORE,3570,GO:0043174,1.6554e-01,1.8000e+01
IMP_SCORE,3571,GO:0045603,1.6550e-01,3.3000e+01
IMP_SCORE,3572,GO:0006743,1.6547e-01,8.0000e+00
IMP_SCORE,3573,GO:0050954,1.6542e-01,1.3800e+02
IMP_SCORE,3574,GO:1990266,1.6538e-01,4.9000e+01
IMP_SCORE,3575,GO:0010839,1.6536e-01,8.0000e+00
IMP_SCORE,3576,GO:0061178,1.6535e-01,2.2000e+01
IMP_SCORE,3577,GO:0040008,1.6534e-01,3.0400e+02
IMP_SCORE,3578,GO:0032388,1.6531e-01,7.0000e+01
IMP_SCORE,3579,GO:0002684,1.6527e-01,2.0500e+02
IMP_SCORE,3580,GO:0000228,1.6524e-01,1.7000e+01
IMP_SCORE,3581,GO:0002793,1.6516e-01,5.6000e+01
IMP_SCORE,3582,GO:0005546,1.6498e-01,4.7000e+01
IMP_SCORE,3583,GO:0007163,1.6498e-01,8.2000e+01
IMP_SCORE,3584,GO:0090136,1.6496e-01,1.9000e+01
IMP_SCORE,3585,GO:0009154,1.6495e-01,7.0000e+00
IMP_SCORE,3586,GO:0030031,1.6493e-01,1.2300e+02
IMP_SCORE,3587,GO:0006928,1.6485e-01,5.3000e+02
IMP_SCORE,3588,GO:0048878,1.6484e-01,2.7200e+02
IMP_SCORE,3589,GO:1901575,1.6478e-01,4.5800e+02
IMP_SCORE,3590,GO:0042802,1.6471e-01,1.1790e+03
IMP_SCORE,3591,GO:0051353,1.6467e-01,1.3000e+01
IMP_SCORE,3592,GO:0032642,1.6462e-01,3.1000e+01
IMP_SCORE,3593,GO:0007417,1.6457e-01,1.4100e+02
IMP_SCORE,3594,GO:0072522,1.6451e-01,4.1000e+01
IMP_SCORE,3595,GO:0009200,1.6449e-01,2.0000e+00
IMP_SCORE,3596,GO:0016197,1.6449e-01,1.5800e+02
IMP_SCORE,3597,GO:0071805,1.6446e-01,4.9000e+01
IMP_SCORE,3598,GO:0051081,1.6444e-01,1.1000e+01
IMP_SCORE,3599,GO:0071867,1.6443e-01,1.0000e+01
IMP_SCORE,3600,GO:0008283,1.6442e-01,3.4300e+02
IMP_SCORE,3601,GO:0030225,1.6441e-01,1.0000e+01
IMP_SCORE,3602,GO:0008210,1.6429e-01,3.1000e+01
IMP_SCORE,3603,GO:0005516,1.6428e-01,4.4000e+02
IMP_SCORE,3604,GO:0051261,1.6418e-01,2.7000e+01
IMP_SCORE,3605,GO:0006952,1.6416e-01,5.0300e+02
IMP_SCORE,3606,GO:0000989,1.6413e-01,1.6500e+02
IMP_SCORE,3607,GO:0050776,1.6407e-01,3.6200e+02
IMP_SCORE,3608,GO:0015833,1.6407e-01,3.3700e+02
IMP_SCORE,3609,GO:0015491,1.6406e-01,1.4000e+01
IMP_SCORE,3610,GO:0002065,1.6404e-01,1.4000e+01
IMP_SCORE,3611,GO:0030131,1.6404e-01,1.3000e+01
IMP_SCORE,3612,GO:0021515,1.6401e-01,1.3000e+01
IMP_SCORE,3613,GO:0006450,1.6399e-01,2.3000e+01
IMP_SCORE,3614,GO:0034762,1.6395e-01,1.2800e+02
IMP_SCORE,3615,GO:0000902,1.6394e-01,6.5000e+01
IMP_SCORE,3616,GO:0002562,1.6393e-01,7.0000e+00
IMP_SCORE,3617,GO:0035770,1.6390e-01,1.0900e+02
IMP_SCORE,3618,GO:0070016,1.6388e-01,2.0000e+00
IMP_SCORE,3619,GO:0009081,1.6388e-01,6.3000e+01
IMP_SCORE,3620,GO:0008374,1.6385e-01,2.4000e+01
IMP_SCORE,3621,GO:1901681,1.6382e-01,1.9100e+02
IMP_SCORE,3622,GO:0031406,1.6379e-01,1.2400e+02
IMP_SCORE,3623,GO:0002080,1.6375e-01,1.0000e+01
IMP_SCORE,3624,GO:0035384,1.6375e-01,5.2000e+01
IMP_SCORE,3625,GO:0009712,1.6373e-01,2.3000e+01
IMP_SCORE,3626,GO:0045623,1.6372e-01,5.0000e+00
IMP_SCORE,3627,GO:0009148,1.6372e-01,9.0000e+00
IMP_SCORE,3628,GO:0008047,1.6370e-01,2.4900e+02
IMP_SCORE,3629,GO:0071827,1.6367e-01,1.4000e+01
IMP_SCORE,3630,GO:0051817,1.6366e-01,3.2000e+01
IMP_SCORE,3631,GO:0044877,1.6364e-01,4.6000e+02
IMP_SCORE,3632,GO:1903670,1.6362e-01,6.0000e+00
IMP_SCORE,3633,GO:0032465,1.6360e-01,3.1000e+01
IMP_SCORE,3634,GO:0060081,1.6358e-01,8.0000e+00
IMP_SCORE,3635,GO:0044281,1.6357e-01,4.7100e+02
IMP_SCORE,3636,GO:0032553,1.6356e-01,4.4500e+02
IMP_SCORE,3637,GO:0061024,1.6354e-01,3.5000e+02
IMP_SCORE,3638,GO:0032231,1.6353e-01,3.1000e+01
IMP_SCORE,3639,GO:0048518,1.6352e-01,9.6200e+02
IMP_SCORE,3640,GO:1901607,1.6342e-01,6.3000e+01
IMP_SCORE,3641,GO:0005874,1.6341e-01,2.0900e+02
IMP_SCORE,3642,GO:0048636,1.6340e-01,6.0000e+00
IMP_SCORE,3643,GO:0050839,1.6335e-01,4.2400e+02
IMP_SCORE,3644,GO:0043691,1.6329e-01,6.0000e+00
IMP_SCORE,3645,GO:0032495,1.6328e-01,2.3000e+01
IMP_SCORE,3646,GO:0098791,1.6325e-01,1.1900e+02
IMP_SCORE,3647,GO:0000776,1.6309e-01,5.0000e+01
IMP_SCORE,3648,GO:0034198,1.6306e-01,1.3000e+01
IMP_SCORE,3649,GO:1901653,1.6306e-01,5.5000e+01
IMP_SCORE,3650,GO:0051607,1.6304e-01,9.9000e+01
IMP_SCORE,3651,GO:0042044,1.6298e-01,3.8000e+01
IMP_SCORE,3652,GO:0005924,1.6295e-01,2.9600e+02
IMP_SCORE,3653,GO:1903522,1.6294e-01,1.0500e+02
IMP_SCORE,3654,GO:0010522,1.6294e-01,1.5000e+01
IMP_SCORE,3655,GO:0019319,1.6294e-01,2.3000e+01
IMP_SCORE,3656,GO:0016247,1.6293e-01,7.3000e+01
IMP_SCORE,3657,GO:0014014,1.6288e-01,1.2000e+01
IMP_SCORE,3658,GO:0030228,1.6285e-01,2.0000e+01
IMP_SCORE,3659,GO:0043648,1.6282e-01,7.3000e+01
IMP_SCORE,3660,GO:2000810,1.6278e-01,5.0000e+00
IMP_SCORE,3661,GO:0060284,1.6276e-01,1.9100e+02
IMP_SCORE,3662,GO:0031300,1.6275e-01,1.2000e+02
IMP_SCORE,3663,GO:1903428,1.6268e-01,1.4000e+01
IMP_SCORE,3664,GO:0019902,1.6268e-01,1.8800e+02
IMP_SCORE,3665,GO:0048469,1.6265e-01,4.4000e+01
IMP_SCORE,3666,GO:0042307,1.6260e-01,1.6000e+01
IMP_SCORE,3667,GO:0035690,1.6251e-01,4.7000e+01
IMP_SCORE,3668,GO:0031965,1.6243e-01,3.2600e+02
IMP_SCORE,3669,GO:0048857,1.6239e-01,6.2000e+01
IMP_SCORE,3670,GO:0044088,1.6236e-01,2.0000e+01
IMP_SCORE,3671,GO:0019372,1.6233e-01,2.0000e+01
IMP_SCORE,3672,GO:0042327,1.6233e-01,1.4900e+02
IMP_SCORE,3673,GO:0005859,1.6230e-01,1.4000e+01
IMP_SCORE,3674,GO:0000027,1.6230e-01,5.9000e+01
IMP_SCORE,3675,GO:0007155,1.6229e-01,6.5300e+02
IMP_SCORE,3676,GO:0048146,1.6227e-01,1.5000e+01
IMP_SCORE,3677,GO:0035383,1.6226e-01,7.3000e+01
IMP_SCORE,3678,GO:0016620,1.6226e-01,7.5000e+01
IMP_SCORE,3679,GO:0005200,1.6225e-01,1.2200e+02
IMP_SCORE,3680,GO:0014032,1.6225e-01,9.0000e+00
IMP_SCORE,3681,GO:0016502,1.6225e-01,3.3000e+01
IMP_SCORE,3682,GO:0070830,1.6217e-01,3.9000e+01
IMP_SCORE,3683,GO:0035338,1.6217e-01,2.8000e+01
IMP_SCORE,3684,GO:0005815,1.6217e-01,3.3900e+02
IMP_SCORE,3685,GO:0043149,1.6216e-01,1.2000e+01
IMP_SCORE,3686,GO:0006007,1.6204e-01,8.0000e+00
IMP_SCORE,3687,GO:0018208,1.6203e-01,3.8000e+01
IMP_SCORE,3688,GO:0070849,1.6202e-01,1.3000e+01
IMP_SCORE,3689,GO:0045879,1.6199e-01,7.0000e+00
IMP_SCORE,3690,GO:0034641,1.6199e-01,5.5400e+02
IMP_SCORE,3691,GO:0046349,1.6193e-01,2.8000e+01
IMP_SCORE,3692,GO:1903077,1.6193e-01,1.4000e+01
IMP_SCORE,3693,GO:0000139,1.6190e-01,3.8500e+02
IMP_SCORE,3694,GO:1990023,1.6187e-01,7.0000e+00
IMP_SCORE,3695,GO:0050855,1.6186e-01,1.5000e+01
IMP_SCORE,3696,GO:0017038,1.6183e-01,7.5000e+01
IMP_SCORE,3697,GO:0006625,1.6181e-01,1.0000e+01
IMP_SCORE,3698,GO:0002696,1.6178e-01,6.6000e+01
IMP_SCORE,3699,GO:0023056,1.6178e-01,3.1500e+02
IMP_SCORE,3700,GO:0019201,1.6175e-01,2.0000e+01
IMP_SCORE,3701,GO:0039706,1.6172e-01,4.0000e+00
IMP_SCORE,3702,GO:0001910,1.6162e-01,1.5000e+01
IMP_SCORE,3703,GO:0036120,1.6162e-01,3.0000e+00
IMP_SCORE,3704,GO:0035303,1.6160e-01,7.2000e+01
IMP_SCORE,3705,GO:0043234,1.6158e-01,1.1180e+03
IMP_SCORE,3706,GO:0035102,1.6154e-01,7.0000e+00
IMP_SCORE,3707,GO:0003714,1.6148e-01,9.5000e+01
IMP_SCORE,3708,GO:1901606,1.6148e-01,9.1000e+01
IMP_SCORE,3709,GO:0051155,1.6145e-01,1.6000e+01
IMP_SCORE,3710,GO:0016556,1.6129e-01,9.0000e+00
IMP_SCORE,3711,GO:0043173,1.6123e-01,1.0000e+01
IMP_SCORE,3712,GO:0009893,1.6120e-01,4.4300e+02
IMP_SCORE,3713,GO:0006474,1.6115e-01,5.0000e+00
IMP_SCORE,3714,GO:0003015,1.6114e-01,2.0000e+00
IMP_SCORE,3715,GO:0002040,1.6111e-01,2.0000e+01
IMP_SCORE,3716,GO:0014741,1.6110e-01,4.0000e+00
IMP_SCORE,3717,GO:0044255,1.6109e-01,3.1400e+02
IMP_SCORE,3718,GO:0000079,1.6109e-01,2.8000e+01
IMP_SCORE,3719,GO:0030500,1.6104e-01,3.0000e+01
IMP_SCORE,3720,GO:1905114,1.6104e-01,1.2200e+02
IMP_SCORE,3721,GO:0006165,1.6102e-01,1.4000e+01
IMP_SCORE,3722,GO:0006825,1.6101e-01,2.6000e+01
IMP_SCORE,3723,GO:0009218,1.6098e-01,1.4000e+01
IMP_SCORE,3724,GO:0070646,1.6095e-01,6.8000e+01
IMP_SCORE,3725,GO:0030203,1.6095e-01,1.0800e+02
IMP_SCORE,3726,GO:0001782,1.6093e-01,9.0000e+00
IMP_SCORE,3727,GO:0032305,1.6091e-01,3.0000e+00
IMP_SCORE,3728,GO:0098771,1.6090e-01,1.7100e+02
IMP_SCORE,3729,GO:0007032,1.6089e-01,2.3000e+01
IMP_SCORE,3730,GO:0032543,1.6083e-01,2.3000e+01
IMP_SCORE,3731,GO:0030864,1.6081e-01,2.8000e+01
IMP_SCORE,3732,GO:0005730,1.6080e-01,4.1900e+02
IMP_SCORE,3733,GO:0016266,1.6079e-01,4.4000e+01
IMP_SCORE,3734,GO:0044425,1.6077e-01,1.4680e+03
IMP_SCORE,3735,GO:0050808,1.6072e-01,8.8000e+01
IMP_SCORE,3736,GO:1902166,1.6070e-01,4.0000e+00
IMP_SCORE,3737,GO:0071219,1.6069e-01,4.8000e+01
IMP_SCORE,3738,GO:0033013,1.6065e-01,4.1000e+01
IMP_SCORE,3739,GO:1903555,1.6065e-01,3.2000e+01
IMP_SCORE,3740,GO:0005788,1.6063e-01,1.5100e+02
IMP_SCORE,3741,GO:0043027,1.6061e-01,1.3000e+01
IMP_SCORE,3742,GO:0097435,1.6061e-01,1.5500e+02
IMP_SCORE,3743,GO:0090502,1.6058e-01,5.2000e+01
IMP_SCORE,3744,GO:0030149,1.6054e-01,3.4000e+01
IMP_SCORE,3745,GO:0051270,1.6053e-01,2.1700e+02
IMP_SCORE,3746,GO:0009897,1.6053e-01,2.0200e+02
IMP_SCORE,3747,GO:0043484,1.6052e-01,3.1000e+01
IMP_SCORE,3748,GO:0090544,1.6052e-01,1.2000e+01
IMP_SCORE,3749,GO:1903047,1.6051e-01,2.1600e+02
IMP_SCORE,3750,GO:0010744,1.6044e-01,1.0000e+01
IMP_SCORE,3751,GO:0033145,1.6044e-01,1.3000e+01
IMP_SCORE,3752,GO:0002726,1.6043e-01,3.0000e+00
IMP_SCORE,3753,GO:0009889,1.6043e-01,4.3500e+02
IMP_SCORE,3754,GO:1902402,1.6035e-01,8.0000e+00
IMP_SCORE,3755,GO:0000152,1.6032e-01,1.0000e+01
IMP_SCORE,3756,GO:0044093,1.6032e-01,4.7200e+02
IMP_SCORE,3757,GO:0019321,1.6031e-01,1.6000e+01
IMP_SCORE,3758,GO:0098751,1.6024e-01,2.6000e+01
IMP_SCORE,3759,GO:0048029,1.6024e-01,8.0000e+01
IMP_SCORE,3760,GO:0043168,1.6023e-01,8.1400e+02
IMP_SCORE,3761,GO:0042589,1.6017e-01,1.0000e+01
IMP_SCORE,3762,GO:0017157,1.6017e-01,4.7000e+01
IMP_SCORE,3763,GO:0017171,1.6016e-01,1.9500e+02
IMP_SCORE,3764,GO:0015645,1.6015e-01,1.4000e+01
IMP_SCORE,3765,GO:0051893,1.6014e-01,1.4000e+01
IMP_SCORE,3766,GO:0045892,1.6014e-01,1.8800e+02
IMP_SCORE,3767,GO:0030260,1.6014e-01,6.2000e+01
IMP_SCORE,3768,GO:0060563,1.6011e-01,1.6000e+01
IMP_SCORE,3769,GO:0004672,1.6010e-01,1.9100e+02
IMP_SCORE,3770,GO:0001667,1.5999e-01,8.1000e+01
IMP_SCORE,3771,GO:0043537,1.5997e-01,6.0000e+00
IMP_SCORE,3772,GO:0043209,1.5995e-01,1.9000e+02
IMP_SCORE,3773,GO:0051653,1.5994e-01,8.0000e+00
IMP_SCORE,3774,GO:0046348,1.5984e-01,4.0000e+01
IMP_SCORE,3775,GO:0007159,1.5981e-01,3.5000e+01
IMP_SCORE,3776,GO:0030879,1.5980e-01,7.0000e+00
IMP_SCORE,3777,GO:0060341,1.5979e-01,2.2200e+02
IMP_SCORE,3778,GO:0051302,1.5979e-01,5.3000e+01
IMP_SCORE,3779,GO:0030324,1.5978e-01,5.4000e+01
IMP_SCORE,3780,GO:0006066,1.5976e-01,1.5400e+02
IMP_SCORE,3781,GO:0010501,1.5976e-01,3.5000e+01
IMP_SCORE,3782,GO:0051247,1.5976e-01,2.6300e+02
IMP_SCORE,3783,GO:0098588,1.5968e-01,6.6000e+02
IMP_SCORE,3784,GO:0071556,1.5966e-01,2.4000e+01
IMP_SCORE,3785,GO:0005525,1.5958e-01,1.8600e+02
IMP_SCORE,3786,GO:0045589,1.5957e-01,5.0000e+00
IMP_SCORE,3787,GO:0009132,1.5957e-01,3.4000e+01
IMP_SCORE,3788,GO:0014742,1.5957e-01,6.0000e+00
IMP_SCORE,3789,GO:0005783,1.5955e-01,6.4200e+02
IMP_SCORE,3790,GO:0006559,1.5946e-01,2.5000e+01
IMP_SCORE,3791,GO:0005044,1.5940e-01,9.5000e+01
IMP_SCORE,3792,GO:0020037,1.5922e-01,1.1300e+02
IMP_SCORE,3793,GO:0001654,1.5911e-01,6.8000e+01
IMP_SCORE,3794,GO:1901800,1.5910e-01,4.3000e+01
IMP_SCORE,3795,GO:1904358,1.5909e-01,2.7000e+01
IMP_SCORE,3796,GO:0042605,1.5903e-01,3.7000e+01
IMP_SCORE,3797,GO:0097193,1.5902e-01,4.5000e+01
IMP_SCORE,3798,GO:0015749,1.5897e-01,3.4000e+01
IMP_SCORE,3799,GO:0005856,1.5896e-01,5.1500e+02
IMP_SCORE,3800,GO:0010556,1.5894e-01,3.8000e+02
IMP_SCORE,3801,GO:0051806,1.5894e-01,6.7000e+01
IMP_SCORE,3802,GO:1901137,1.5880e-01,1.4200e+02
IMP_SCORE,3803,GO:0021522,1.5880e-01,8.0000e+00
IMP_SCORE,3804,GO:0009628,1.5873e-01,3.6000e+02
IMP_SCORE,3805,GO:0006732,1.5872e-01,1.3900e+02
IMP_SCORE,3806,GO:0045880,1.5869e-01,1.4000e+01
IMP_SCORE,3807,GO:0006909,1.5868e-01,7.8000e+01
IMP_SCORE,3808,GO:0015672,1.5855e-01,1.4600e+02
IMP_SCORE,3809,GO:0031401,1.5847e-01,2.0200e+02
IMP_SCORE,3810,GO:0005085,1.5845e-01,1.4600e+02
IMP_SCORE,3811,GO:1903320,1.5843e-01,4.1000e+01
IMP_SCORE,3812,GO:0030674,1.5832e-01,8.5000e+01
IMP_SCORE,3813,GO:1901385,1.5826e-01,2.3000e+01
IMP_SCORE,3814,GO:0050804,1.5826e-01,1.0300e+02
IMP_SCORE,3815,GO:0007188,1.5825e-01,6.5000e+01
IMP_SCORE,3816,GO:0099568,1.5820e-01,1.6500e+02
IMP_SCORE,3817,GO:0003009,1.5817e-01,1.9000e+01
IMP_SCORE,3818,GO:0010469,1.5816e-01,3.5000e+01
IMP_SCORE,3819,GO:0016638,1.5816e-01,2.7000e+01
IMP_SCORE,3820,GO:0006144,1.5815e-01,2.0000e+01
IMP_SCORE,3821,GO:0006749,1.5813e-01,3.9000e+01
IMP_SCORE,3822,GO:0005261,1.5806e-01,9.9000e+01
IMP_SCORE,3823,GO:0009063,1.5803e-01,8.7000e+01
IMP_SCORE,3824,GO:0043278,1.5802e-01,1.2000e+01
IMP_SCORE,3825,GO:0072677,1.5798e-01,7.0000e+00
IMP_SCORE,3826,GO:2000027,1.5796e-01,4.9000e+01
IMP_SCORE,3827,GO:0006405,1.5788e-01,3.6000e+01
IMP_SCORE,3828,GO:0033522,1.5785e-01,9.0000e+00
IMP_SCORE,3829,GO:0046463,1.5783e-01,2.6000e+01
IMP_SCORE,3830,GO:0010613,1.5782e-01,8.0000e+00
IMP_SCORE,3831,GO:1901615,1.5779e-01,2.0100e+02
IMP_SCORE,3832,GO:0050849,1.5779e-01,8.0000e+00
IMP_SCORE,3833,GO:0019199,1.5778e-01,5.2000e+01
IMP_SCORE,3834,GO:0035590,1.5770e-01,2.4000e+01
IMP_SCORE,3835,GO:0090023,1.5768e-01,9.0000e+00
IMP_SCORE,3836,GO:0060249,1.5754e-01,1.1800e+02
IMP_SCORE,3837,GO:0044765,1.5753e-01,5.6700e+02
IMP_SCORE,3838,GO:0046635,1.5753e-01,1.5000e+01
IMP_SCORE,3839,GO:0033363,1.5751e-01,1.3000e+01
IMP_SCORE,3840,GO:0016835,1.5748e-01,1.2600e+02
IMP_SCORE,3841,GO:0033865,1.5748e-01,8.0000e+00
IMP_SCORE,3842,GO:1903859,1.5745e-01,1.5000e+01
IMP_SCORE,3843,GO:0051960,1.5741e-01,2.1500e+02
IMP_SCORE,3844,GO:0003723,1.5737e-01,8.8300e+02
IMP_SCORE,3845,GO:1903844,1.5737e-01,4.0000e+01
IMP_SCORE,3846,GO:1901032,1.5736e-01,1.1000e+01
IMP_SCORE,3847,GO:0019219,1.5733e-01,3.8200e+02
IMP_SCORE,3848,GO:0043233,1.5732e-01,4.3000e+02
IMP_SCORE,3849,GO:0097367,1.5732e-01,7.1600e+02
IMP_SCORE,3850,GO:0006644,1.5731e-01,1.5700e+02
IMP_SCORE,3851,GO:0032570,1.5728e-01,3.1000e+01
IMP_SCORE,3852,GO:0006809,1.5728e-01,7.0000e+00
IMP_SCORE,3853,GO:0050890,1.5718e-01,1.3700e+02
IMP_SCORE,3854,GO:0030554,1.5718e-01,4.1700e+02
IMP_SCORE,3855,GO:0006874,1.5714e-01,8.5000e+01
IMP_SCORE,3856,GO:0010948,1.5712e-01,6.2000e+01
IMP_SCORE,3857,GO:0017075,1.5700e-01,2.4000e+01
IMP_SCORE,3858,GO:0019882,1.5700e-01,1.0000e+02
IMP_SCORE,3859,GO:0006783,1.5699e-01,2.2000e+01
IMP_SCORE,3860,GO:0016056,1.5698e-01,7.0000e+00
IMP_SCORE,3861,GO:0046039,1.5694e-01,9.0000e+00
IMP_SCORE,3862,GO:0034067,1.5691e-01,1.6000e+01
IMP_SCORE,3863,GO:0036094,1.5691e-01,7.8600e+02
IMP_SCORE,3864,GO:0006661,1.5687e-01,4.8000e+01
IMP_SCORE,3865,GO:0043558,1.5684e-01,3.0000e+00
IMP_SCORE,3866,GO:0032559,1.5680e-01,3.9500e+02
IMP_SCORE,3867,GO:1990381,1.5679e-01,2.0000e+00
IMP_SCORE,3868,GO:0030426,1.5673e-01,6.7000e+01
IMP_SCORE,3869,GO:0048145,1.5671e-01,4.0000e+01
IMP_SCORE,3870,GO:0031399,1.5670e-01,2.9400e+02
IMP_SCORE,3871,GO:0044463,1.5669e-01,4.6700e+02
IMP_SCORE,3872,GO:0015992,1.5668e-01,7.0000e+01
IMP_SCORE,3873,GO:0005048,1.5667e-01,1.9000e+01
IMP_SCORE,3874,GO:0005884,1.5665e-01,3.6000e+01
IMP_SCORE,3875,GO:0043496,1.5661e-01,7.0000e+00
IMP_SCORE,3876,GO:0030672,1.5658e-01,5.4000e+01
IMP_SCORE,3877,GO:0099131,1.5657e-01,1.5000e+01
IMP_SCORE,3878,GO:0019932,1.5655e-01,4.3000e+01
IMP_SCORE,3879,GO:0065008,1.5650e-01,9.5800e+02
IMP_SCORE,3880,GO:0043632,1.5647e-01,9.8000e+01
IMP_SCORE,3881,GO:0010628,1.5644e-01,2.3900e+02
IMP_SCORE,3882,GO:0035264,1.5642e-01,2.7000e+01
IMP_SCORE,3883,GO:1900542,1.5640e-01,2.6000e+01
IMP_SCORE,3884,GO:0001076,1.5636e-01,5.3000e+01
IMP_SCORE,3885,GO:0006757,1.5636e-01,1.4000e+01
IMP_SCORE,3886,GO:0001046,1.5635e-01,5.2000e+01
IMP_SCORE,3887,GO:1901657,1.5627e-01,6.9000e+01
IMP_SCORE,3888,GO:0044708,1.5624e-01,1.8100e+02
IMP_SCORE,3889,GO:1903747,1.5624e-01,4.0000e+01
IMP_SCORE,3890,GO:0006807,1.5621e-01,6.5000e+02
IMP_SCORE,3891,GO:1901700,1.5620e-01,3.6300e+02
IMP_SCORE,3892,GO:0045010,1.5615e-01,1.3000e+01
IMP_SCORE,3893,GO:0002250,1.5610e-01,1.8600e+02
IMP_SCORE,3894,GO:0042698,1.5608e-01,9.0000e+00
IMP_SCORE,3895,GO:0046634,1.5607e-01,2.3000e+01
IMP_SCORE,3896,GO:0030178,1.5605e-01,4.9000e+01
IMP_SCORE,3897,GO:1903321,1.5604e-01,3.8000e+01
IMP_SCORE,3898,GO:0032673,1.5604e-01,1.2000e+01
IMP_SCORE,3899,GO:0042287,1.5602e-01,3.7000e+01
IMP_SCORE,3900,GO:0032391,1.5601e-01,1.9000e+01
IMP_SCORE,3901,GO:0051428,1.5601e-01,6.0000e+00
IMP_SCORE,3902,GO:0060325,1.5596e-01,4.0000e+01
IMP_SCORE,3903,GO:0071616,1.5595e-01,5.0000e+01
IMP_SCORE,3904,GO:2001251,1.5594e-01,2.2000e+01
IMP_SCORE,3905,GO:0033177,1.5593e-01,2.0000e+00
IMP_SCORE,3906,GO:0000978,1.5593e-01,8.3000e+01
IMP_SCORE,3907,GO:0045793,1.5593e-01,3.1000e+01
IMP_SCORE,3908,GO:0004866,1.5592e-01,7.9000e+01
IMP_SCORE,3909,GO:0005528,1.5587e-01,2.0000e+01
IMP_SCORE,3910,GO:0042116,1.5584e-01,2.5000e+01
IMP_SCORE,3911,GO:0071674,1.5584e-01,2.1000e+01
IMP_SCORE,3912,GO:0042325,1.5583e-01,2.4000e+02
IMP_SCORE,3913,GO:0004197,1.5582e-01,8.9000e+01
IMP_SCORE,3914,GO:0048715,1.5582e-01,1.1000e+01
IMP_SCORE,3915,GO:1990138,1.5581e-01,3.1000e+01
IMP_SCORE,3916,GO:0071704,1.5578e-01,8.5800e+02
IMP_SCORE,3917,GO:0043518,1.5577e-01,1.3000e+01
IMP_SCORE,3918,GO:0045947,1.5575e-01,2.6000e+01
IMP_SCORE,3919,GO:0051775,1.5573e-01,1.5000e+01
IMP_SCORE,3920,GO:0032682,1.5571e-01,1.2000e+01
IMP_SCORE,3921,GO:0018216,1.5568e-01,2.0000e+01
IMP_SCORE,3922,GO:0055025,1.5566e-01,7.0000e+00
IMP_SCORE,3923,GO:0010468,1.5564e-01,4.7200e+02
IMP_SCORE,3924,GO:0048168,1.5563e-01,3.1000e+01
IMP_SCORE,3925,GO:0005537,1.5554e-01,2.7000e+01
IMP_SCORE,3926,GO:0051174,1.5550e-01,3.2500e+02
IMP_SCORE,3927,GO:0019886,1.5549e-01,7.6000e+01
IMP_SCORE,3928,GO:0045595,1.5545e-01,4.2900e+02
IMP_SCORE,3929,GO:0031330,1.5544e-01,3.2000e+01
IMP_SCORE,3930,GO:0017124,1.5537e-01,1.0300e+02
IMP_SCORE,3931,GO:0031326,1.5534e-01,4.3300e+02
IMP_SCORE,3932,GO:0033238,1.5534e-01,2.0000e+01
IMP_SCORE,3933,GO:0006996,1.5531e-01,6.8900e+02
IMP_SCORE,3934,GO:0051017,1.5530e-01,4.5000e+01
IMP_SCORE,3935,GO:0000280,1.5530e-01,1.1800e+02
IMP_SCORE,3936,GO:0031253,1.5529e-01,1.4000e+02
IMP_SCORE,3937,GO:0030133,1.5526e-01,1.7300e+02
IMP_SCORE,3938,GO:0031400,1.5524e-01,1.2900e+02
IMP_SCORE,3939,GO:0060397,1.5522e-01,7.0000e+00
IMP_SCORE,3940,GO:0033599,1.5520e-01,2.0000e+00
IMP_SCORE,3941,GO:0055037,1.5513e-01,7.1000e+01
IMP_SCORE,3942,GO:0090004,1.5513e-01,2.0000e+01
IMP_SCORE,3943,GO:2000269,1.5511e-01,1.7000e+01
IMP_SCORE,3944,GO:0097159,1.5511e-01,1.1900e+03
IMP_SCORE,3945,GO:0050863,1.5511e-01,8.1000e+01
IMP_SCORE,3946,GO:0070925,1.5510e-01,1.5800e+02
IMP_SCORE,3947,GO:0046631,1.5509e-01,1.6000e+01
IMP_SCORE,3948,GO:0044267,1.5506e-01,6.7400e+02
IMP_SCORE,3949,GO:0032879,1.5506e-01,6.0200e+02
IMP_SCORE,3950,GO:0008152,1.5504e-01,1.0500e+03
IMP_SCORE,3951,GO:1903052,1.5504e-01,4.6000e+01
IMP_SCORE,3952,GO:0051707,1.5503e-01,2.0400e+02
IMP_SCORE,3953,GO:0006690,1.5503e-01,6.2000e+01
IMP_SCORE,3954,GO:0019898,1.5501e-01,1.1600e+02
IMP_SCORE,3955,GO:0035325,1.5500e-01,1.7000e+01
IMP_SCORE,3956,GO:0031145,1.5487e-01,7.0000e+00
IMP_SCORE,3957,GO:0005578,1.5482e-01,2.5900e+02
IMP_SCORE,3958,GO:0010507,1.5481e-01,2.0000e+01
IMP_SCORE,3959,GO:0099080,1.5477e-01,3.4200e+02
IMP_SCORE,3960,GO:0000287,1.5472e-01,1.7100e+02
IMP_SCORE,3961,GO:0030217,1.5471e-01,2.6000e+01
IMP_SCORE,3962,GO:0006111,1.5469e-01,1.5000e+01
IMP_SCORE,3963,GO:1902745,1.5469e-01,1.3000e+01
IMP_SCORE,3964,GO:1904355,1.5468e-01,2.9000e+01
IMP_SCORE,3965,GO:0060021,1.5464e-01,2.3000e+01
IMP_SCORE,3966,GO:0030155,1.5462e-01,2.2000e+02
IMP_SCORE,3967,GO:0006397,1.5453e-01,1.2200e+02
IMP_SCORE,3968,GO:0009894,1.5451e-01,2.1200e+02
IMP_SCORE,3969,GO:0044259,1.5451e-01,3.6000e+01
IMP_SCORE,3970,GO:0031410,1.5449e-01,6.1000e+02
IMP_SCORE,3971,GO:0061162,1.5448e-01,1.8000e+01
IMP_SCORE,3972,GO:0046854,1.5444e-01,4.0000e+01
IMP_SCORE,3973,GO:0017015,1.5443e-01,3.0000e+01
IMP_SCORE,3974,GO:0048583,1.5436e-01,8.3200e+02
IMP_SCORE,3975,GO:0009066,1.5435e-01,6.8000e+01
IMP_SCORE,3976,GO:0010972,1.5430e-01,1.4000e+01
IMP_SCORE,3977,GO:0004857,1.5428e-01,1.7900e+02
IMP_SCORE,3978,GO:0030001,1.5426e-01,2.0300e+02
IMP_SCORE,3979,GO:0019229,1.5423e-01,2.3000e+01
IMP_SCORE,3980,GO:0034123,1.5422e-01,1.0000e+01
IMP_SCORE,3981,GO:0042634,1.5420e-01,4.0000e+00
IMP_SCORE,3982,GO:0051701,1.5419e-01,6.4000e+01
IMP_SCORE,3983,GO:0098655,1.5417e-01,1.5200e+02
IMP_SCORE,3984,GO:0072521,1.5417e-01,9.0000e+01
IMP_SCORE,3985,GO:0048705,1.5416e-01,3.1000e+01
IMP_SCORE,3986,GO:0032944,1.5416e-01,4.6000e+01
IMP_SCORE,3987,GO:0009890,1.5410e-01,2.1200e+02
IMP_SCORE,3988,GO:0080090,1.5408e-01,6.0600e+02
IMP_SCORE,3989,GO:0010629,1.5400e-01,2.5200e+02
IMP_SCORE,3990,GO:0035725,1.5398e-01,3.7000e+01
IMP_SCORE,3991,GO:0030316,1.5398e-01,1.1000e+01
IMP_SCORE,3992,GO:1904063,1.5394e-01,1.4000e+01
IMP_SCORE,3993,GO:0045216,1.5393e-01,1.1300e+02
IMP_SCORE,3994,GO:0019538,1.5391e-01,8.2600e+02
IMP_SCORE,3995,GO:0007034,1.5390e-01,3.5000e+01
IMP_SCORE,3996,GO:0044260,1.5385e-01,7.1700e+02
IMP_SCORE,3997,GO:0072509,1.5384e-01,1.0900e+02
IMP_SCORE,3998,GO:0002263,1.5381e-01,1.5600e+02
IMP_SCORE,3999,GO:0043235,1.5381e-01,2.3400e+02
IMP_SCORE,4000,GO:0070011,1.5374e-01,3.3200e+02
IMP_SCORE,4001,GO:0044242,1.5374e-01,1.0400e+02
IMP_SCORE,4002,GO:0099643,1.5373e-01,4.2000e+01
IMP_SCORE,4003,GO:0070405,1.5370e-01,2.7000e+01
IMP_SCORE,4004,GO:0044700,1.5370e-01,2.7900e+02
IMP_SCORE,4005,GO:1901524,1.5369e-01,5.0000e+00
IMP_SCORE,4006,GO:0032549,1.5366e-01,1.8500e+02
IMP_SCORE,4007,GO:0065009,1.5342e-01,7.0400e+02
IMP_SCORE,4008,GO:0009259,1.5341e-01,7.5000e+01
IMP_SCORE,4009,GO:0051125,1.5338e-01,1.1000e+01
IMP_SCORE,4010,GO:0010605,1.5336e-01,4.0500e+02
IMP_SCORE,4011,GO:0030016,1.5334e-01,2.8000e+01
IMP_SCORE,4012,GO:0001891,1.5325e-01,2.7000e+01
IMP_SCORE,4013,GO:0031589,1.5324e-01,1.2500e+02
IMP_SCORE,4014,GO:0070382,1.5322e-01,8.0000e+01
IMP_SCORE,4015,GO:0044249,1.5322e-01,5.1900e+02
IMP_SCORE,4016,GO:0007409,1.5315e-01,8.5000e+01
IMP_SCORE,4017,GO:0051254,1.5313e-01,2.1400e+02
IMP_SCORE,4018,GO:0080154,1.5312e-01,1.9000e+01
IMP_SCORE,4019,GO:0097306,1.5308e-01,3.2000e+01
IMP_SCORE,4020,GO:0043236,1.5302e-01,5.5000e+01
IMP_SCORE,4021,GO:0006534,1.5302e-01,2.9000e+01
IMP_SCORE,4022,GO:0007064,1.5300e-01,7.0000e+00
IMP_SCORE,4023,GO:0036211,1.5297e-01,6.2400e+02
IMP_SCORE,4024,GO:0050796,1.5281e-01,5.3000e+01
IMP_SCORE,4025,GO:0001911,1.5280e-01,7.0000e+00
IMP_SCORE,4026,GO:0001882,1.5280e-01,1.7100e+02
IMP_SCORE,4027,GO:0010811,1.5276e-01,7.4000e+01
IMP_SCORE,4028,GO:0055086,1.5275e-01,1.1000e+02
IMP_SCORE,4029,GO:0010594,1.5274e-01,3.0000e+01
IMP_SCORE,4030,GO:0046625,1.5274e-01,8.0000e+00
IMP_SCORE,4031,GO:0060998,1.5273e-01,2.2000e+01
IMP_SCORE,4032,GO:0001756,1.5272e-01,7.0000e+00
IMP_SCORE,4033,GO:0031974,1.5268e-01,4.6300e+02
IMP_SCORE,4034,GO:0009410,1.5264e-01,1.9000e+01
IMP_SCORE,4035,GO:0071695,1.5264e-01,1.7000e+01
IMP_SCORE,4036,GO:0006355,1.5262e-01,3.0900e+02
IMP_SCORE,4037,GO:0001773,1.5261e-01,1.6000e+01
IMP_SCORE,4038,GO:0005234,1.5258e-01,1.6000e+01
IMP_SCORE,4039,GO:0061418,1.5258e-01,1.4000e+01
IMP_SCORE,4040,GO:0007266,1.5255e-01,3.5000e+01
IMP_SCORE,4041,GO:0099501,1.5253e-01,7.6000e+01
IMP_SCORE,4042,GO:0044804,1.5252e-01,4.0000e+00
IMP_SCORE,4043,GO:0044711,1.5250e-01,3.3800e+02
IMP_SCORE,4044,GO:0021782,1.5248e-01,4.8000e+01
IMP_SCORE,4045,GO:0060119,1.5244e-01,6.0000e+00
IMP_SCORE,4046,GO:0098732,1.5241e-01,5.0000e+01
IMP_SCORE,4047,GO:0045655,1.5240e-01,8.0000e+00
IMP_SCORE,4048,GO:0044238,1.5236e-01,9.1500e+02
IMP_SCORE,4049,GO:0019220,1.5236e-01,3.3800e+02
IMP_SCORE,4050,GO:0098602,1.5235e-01,1.8800e+02
IMP_SCORE,4051,GO:1904380,1.5233e-01,8.0000e+00
IMP_SCORE,4052,GO:0032963,1.5232e-01,3.7000e+01
IMP_SCORE,4053,GO:1901343,1.5227e-01,3.2000e+01
IMP_SCORE,4054,GO:0048640,1.5227e-01,2.5000e+01
IMP_SCORE,4055,GO:0031327,1.5227e-01,2.3100e+02
IMP_SCORE,4056,GO:0090596,1.5227e-01,3.8000e+01
IMP_SCORE,4057,GO:0016236,1.5219e-01,3.8000e+01
IMP_SCORE,4058,GO:0008299,1.5208e-01,1.4000e+01
IMP_SCORE,4059,GO:0052803,1.5205e-01,7.0000e+00
IMP_SCORE,4060,GO:0030897,1.5204e-01,6.0000e+00
IMP_SCORE,4061,GO:0002718,1.5201e-01,1.5000e+01
IMP_SCORE,4062,GO:0007399,1.5200e-01,3.5300e+02
IMP_SCORE,4063,GO:0001655,1.5198e-01,1.0000e+01
IMP_SCORE,4064,GO:1990782,1.5195e-01,6.1000e+01
IMP_SCORE,4065,GO:0003188,1.5194e-01,1.4000e+01
IMP_SCORE,4066,GO:0022892,1.5189e-01,3.8800e+02
IMP_SCORE,4067,GO:0061631,1.5180e-01,3.7000e+01
IMP_SCORE,4068,GO:0009124,1.5178e-01,2.7000e+01
IMP_SCORE,4069,GO:0060009,1.5176e-01,7.0000e+00
IMP_SCORE,4070,GO:0022891,1.5174e-01,3.0700e+02
IMP_SCORE,4071,GO:0051196,1.5173e-01,1.9000e+01
IMP_SCORE,4072,GO:0030111,1.5173e-01,8.6000e+01
IMP_SCORE,4073,GO:0008081,1.5172e-01,6.4000e+01
IMP_SCORE,4074,GO:1901881,1.5171e-01,2.2000e+01
IMP_SCORE,4075,GO:0009952,1.5171e-01,3.5000e+01
IMP_SCORE,4076,GO:0043425,1.5157e-01,2.2000e+01
IMP_SCORE,4077,GO:0009986,1.5151e-01,4.3000e+02
IMP_SCORE,4078,GO:0044707,1.5144e-01,8.9300e+02
IMP_SCORE,4079,GO:0055072,1.5141e-01,5.3000e+01
IMP_SCORE,4080,GO:0008206,1.5140e-01,3.8000e+01
IMP_SCORE,4081,GO:0004198,1.5138e-01,2.7000e+01
IMP_SCORE,4082,GO:1902305,1.5138e-01,4.2000e+01
IMP_SCORE,4083,GO:0031062,1.5133e-01,1.5000e+01
IMP_SCORE,4084,GO:0098641,1.5132e-01,2.9000e+01
IMP_SCORE,4085,GO:0007007,1.5128e-01,7.0000e+00
IMP_SCORE,4086,GO:0099106,1.5125e-01,5.7000e+01
IMP_SCORE,4087,GO:0030120,1.5124e-01,4.1000e+01
IMP_SCORE,4088,GO:2001021,1.5124e-01,1.9000e+01
IMP_SCORE,4089,GO:0005216,1.5124e-01,1.3400e+02
IMP_SCORE,4090,GO:1990904,1.5113e-01,2.5200e+02
IMP_SCORE,4091,GO:0000166,1.5106e-01,6.5300e+02
IMP_SCORE,4092,GO:0009267,1.5106e-01,3.7000e+01
IMP_SCORE,4093,GO:2001141,1.5098e-01,3.4700e+02
IMP_SCORE,4094,GO:0060537,1.5094e-01,2.5000e+01
IMP_SCORE,4095,GO:0050684,1.5093e-01,2.0000e+01
IMP_SCORE,4096,GO:0045165,1.5090e-01,4.6000e+01
IMP_SCORE,4097,GO:0000976,1.5087e-01,1.2000e+02
IMP_SCORE,4098,GO:0014898,1.5086e-01,1.0000e+00
IMP_SCORE,4099,GO:0016645,1.5082e-01,5.1000e+01
IMP_SCORE,4100,GO:0035249,1.5074e-01,2.1000e+01
IMP_SCORE,4101,GO:0022843,1.5073e-01,5.7000e+01
IMP_SCORE,4102,GO:0001501,1.5071e-01,1.1500e+02
IMP_SCORE,4103,GO:0046034,1.5058e-01,3.3000e+01
IMP_SCORE,4104,GO:0070233,1.5056e-01,2.6000e+01
IMP_SCORE,4105,GO:0010800,1.5046e-01,1.3000e+01
IMP_SCORE,4106,GO:0051588,1.5043e-01,2.6000e+01
IMP_SCORE,4107,GO:0032947,1.5039e-01,5.8000e+01
IMP_SCORE,4108,GO:0009247,1.5038e-01,4.0000e+01
IMP_SCORE,4109,GO:0060033,1.5036e-01,7.0000e+00
IMP_SCORE,4110,GO:0016892,1.5035e-01,4.5000e+01
IMP_SCORE,4111,GO:0000175,1.5033e-01,9.0000e+00
IMP_SCORE,4112,GO:0070507,1.5030e-01,5.8000e+01
IMP_SCORE,4113,GO:0000096,1.5028e-01,3.3000e+01
IMP_SCORE,4114,GO:0030258,1.5025e-01,1.2400e+02
IMP_SCORE,4115,GO:0003684,1.5024e-01,2.9000e+01
IMP_SCORE,4116,GO:0006351,1.5022e-01,1.7500e+02
IMP_SCORE,4117,GO:0044237,1.5021e-01,9.1300e+02
IMP_SCORE,4118,GO:0044243,1.5021e-01,5.3000e+01
IMP_SCORE,4119,GO:0009108,1.5021e-01,7.8000e+01
IMP_SCORE,4120,GO:0031123,1.5018e-01,2.9000e+01
IMP_SCORE,4121,GO:0003006,1.5016e-01,1.9000e+02
IMP_SCORE,4122,GO:0007015,1.5015e-01,9.5000e+01
IMP_SCORE,4123,GO:0007267,1.5009e-01,2.1800e+02
IMP_SCORE,4124,GO:0051049,1.5008e-01,4.3800e+02
IMP_SCORE,4125,GO:0051234,1.5007e-01,9.3200e+02
IMP_SCORE,4126,GO:0019751,1.5005e-01,5.6000e+01
IMP_SCORE,4127,GO:1903010,1.5004e-01,2.9000e+01
IMP_SCORE,4128,GO:0019438,1.5001e-01,2.6900e+02
IMP_SCORE,4129,GO:0006464,1.5001e-01,6.0900e+02
IMP_SCORE,4130,GO:0019377,1.4995e-01,2.3000e+01
IMP_SCORE,4131,GO:0048791,1.4989e-01,1.0000e+01
IMP_SCORE,4132,GO:0046942,1.4988e-01,1.0200e+02
IMP_SCORE,4133,GO:0031629,1.4987e-01,1.0000e+01
IMP_SCORE,4134,GO:0044431,1.4984e-01,4.1400e+02
IMP_SCORE,4135,GO:0051059,1.4984e-01,1.9000e+01
IMP_SCORE,4136,GO:0043121,1.4982e-01,2.1000e+01
IMP_SCORE,4137,GO:0016324,1.4981e-01,2.1500e+02
IMP_SCORE,4138,GO:0019222,1.4975e-01,7.2900e+02
IMP_SCORE,4139,GO:0051056,1.4975e-01,1.4400e+02
IMP_SCORE,4140,GO:0072594,1.4974e-01,1.0600e+02
IMP_SCORE,4141,GO:0046653,1.4972e-01,1.3000e+01
IMP_SCORE,4142,GO:2000573,1.4960e-01,2.4000e+01
IMP_SCORE,4143,GO:0072529,1.4959e-01,2.0000e+01
IMP_SCORE,4144,GO:0042308,1.4955e-01,4.7000e+01
IMP_SCORE,4145,GO:0000982,1.4946e-01,9.0000e+01
IMP_SCORE,4146,GO:1905952,1.4942e-01,4.2000e+01
IMP_SCORE,4147,GO:0046907,1.4940e-01,3.3200e+02
IMP_SCORE,4148,GO:0009058,1.4937e-01,5.6600e+02
IMP_SCORE,4149,GO:1901362,1.4935e-01,2.8100e+02
IMP_SCORE,4150,GO:0007265,1.4934e-01,9.2000e+01
IMP_SCORE,4151,GO:0042403,1.4933e-01,2.9000e+01
IMP_SCORE,4152,GO:0045833,1.4932e-01,3.4000e+01
IMP_SCORE,4153,GO:1902003,1.4928e-01,1.4000e+01
IMP_SCORE,4154,GO:0050657,1.4928e-01,7.1000e+01
IMP_SCORE,4155,GO:0044403,1.4925e-01,2.8200e+02
IMP_SCORE,4156,GO:0043492,1.4923e-01,5.1000e+01
IMP_SCORE,4157,GO:0050794,1.4914e-01,1.0770e+03
IMP_SCORE,4158,GO:0006568,1.4914e-01,1.6000e+01
IMP_SCORE,4159,GO:1901265,1.4913e-01,6.6500e+02
IMP_SCORE,4160,GO:0006720,1.4911e-01,8.0000e+01
IMP_SCORE,4161,GO:0010719,1.4908e-01,1.3000e+01
IMP_SCORE,4162,GO:0008217,1.4906e-01,8.6000e+01
IMP_SCORE,4163,GO:0017147,1.4903e-01,1.7000e+01
IMP_SCORE,4164,GO:0006892,1.4899e-01,4.7000e+01
IMP_SCORE,4165,GO:1901099,1.4897e-01,3.0000e+01
IMP_SCORE,4166,GO:0006553,1.4896e-01,2.5000e+01
IMP_SCORE,4167,GO:0008360,1.4892e-01,9.0000e+01
IMP_SCORE,4168,GO:0007005,1.4886e-01,1.2000e+02
IMP_SCORE,4169,GO:0060627,1.4885e-01,1.2300e+02
IMP_SCORE,4170,GO:0010604,1.4882e-01,3.9400e+02
IMP_SCORE,4171,GO:1901505,1.4880e-01,5.9000e+01
IMP_SCORE,4172,GO:0014065,1.4877e-01,7.0000e+00
IMP_SCORE,4173,GO:0048010,1.4877e-01,3.0000e+01
IMP_SCORE,4174,GO:0043436,1.4876e-01,2.9000e+02
IMP_SCORE,4175,GO:0019370,1.4873e-01,8.0000e+00
IMP_SCORE,4176,GO:0004861,1.4873e-01,5.0000e+00
IMP_SCORE,4177,GO:0001883,1.4873e-01,1.8300e+02
IMP_SCORE,4178,GO:1901566,1.4871e-01,2.8500e+02
IMP_SCORE,4179,GO:0070166,1.4869e-01,9.0000e+00
IMP_SCORE,4180,GO:0031674,1.4867e-01,2.0000e+01
IMP_SCORE,4181,GO:0090068,1.4860e-01,6.7000e+01
IMP_SCORE,4182,GO:0030162,1.4855e-01,1.8300e+02
IMP_SCORE,4183,GO:0060089,1.4855e-01,6.3700e+02
IMP_SCORE,4184,GO:0051246,1.4853e-01,4.2400e+02
IMP_SCORE,4185,GO:0022616,1.4851e-01,7.0000e+00
IMP_SCORE,4186,GO:0046651,1.4846e-01,2.0000e+01
IMP_SCORE,4187,GO:0032774,1.4843e-01,1.9200e+02
IMP_SCORE,4188,GO:0003676,1.4841e-01,9.6700e+02
IMP_SCORE,4189,GO:1902807,1.4836e-01,1.9000e+01
IMP_SCORE,4190,GO:0008361,1.4831e-01,4.5000e+01
IMP_SCORE,4191,GO:0033036,1.4831e-01,4.8000e+02
IMP_SCORE,4192,GO:0042402,1.4829e-01,4.3000e+01
IMP_SCORE,4193,GO:0009056,1.4826e-01,5.7200e+02
IMP_SCORE,4194,GO:0004521,1.4826e-01,5.1000e+01
IMP_SCORE,4195,GO:0016239,1.4823e-01,2.4000e+01
IMP_SCORE,4196,GO:0031329,1.4812e-01,1.7300e+02
IMP_SCORE,4197,GO:0006820,1.4809e-01,2.2400e+02
IMP_SCORE,4198,GO:0015711,1.4804e-01,1.7700e+02
IMP_SCORE,4199,GO:1903541,1.4802e-01,4.0000e+00
IMP_SCORE,4200,GO:0005776,1.4801e-01,4.6000e+01
IMP_SCORE,4201,GO:0004175,1.4800e-01,3.1100e+02
IMP_SCORE,4202,GO:0061035,1.4792e-01,2.7000e+01
IMP_SCORE,4203,GO:0006084,1.4790e-01,2.6000e+01
IMP_SCORE,4204,GO:0070161,1.4782e-01,3.4800e+02
IMP_SCORE,4205,GO:0044438,1.4777e-01,7.5000e+01
IMP_SCORE,4206,GO:0098797,1.4770e-01,1.7100e+02
IMP_SCORE,4207,GO:0008138,1.4767e-01,1.5000e+01
IMP_SCORE,4208,GO:0071397,1.4761e-01,2.3000e+01
IMP_SCORE,4209,GO:0042440,1.4760e-01,2.9000e+01
IMP_SCORE,4210,GO:0015698,1.4759e-01,7.6000e+01
IMP_SCORE,4211,GO:0009968,1.4756e-01,2.8900e+02
IMP_SCORE,4212,GO:0005743,1.4754e-01,1.7600e+02
IMP_SCORE,4213,GO:0051018,1.4746e-01,5.6000e+01
IMP_SCORE,4214,GO:0005741,1.4745e-01,1.2400e+02
IMP_SCORE,4215,GO:0048524,1.4744e-01,2.8000e+01
IMP_SCORE,4216,GO:0001892,1.4737e-01,1.0000e+01
IMP_SCORE,4217,GO:0009123,1.4734e-01,4.3000e+01
IMP_SCORE,4218,GO:0055002,1.4731e-01,5.3000e+01
IMP_SCORE,4219,GO:0015695,1.4726e-01,1.3000e+01
IMP_SCORE,4220,GO:2000257,1.4723e-01,3.7000e+01
IMP_SCORE,4221,GO:0032268,1.4718e-01,4.0000e+02
IMP_SCORE,4222,GO:0008013,1.4718e-01,5.9000e+01
IMP_SCORE,4223,GO:0006978,1.4716e-01,1.0000e+01
IMP_SCORE,4224,GO:0007176,1.4707e-01,1.0000e+01
IMP_SCORE,4225,GO:0016358,1.4706e-01,1.1000e+01
IMP_SCORE,4226,GO:0005125,1.4704e-01,1.6800e+02
IMP_SCORE,4227,GO:0070717,1.4702e-01,7.0000e+00
IMP_SCORE,4228,GO:0016462,1.4701e-01,2.8900e+02
IMP_SCORE,4229,GO:0050775,1.4701e-01,9.0000e+00
IMP_SCORE,4230,GO:0055082,1.4700e-01,1.8000e+02
IMP_SCORE,4231,GO:0016701,1.4699e-01,3.4000e+01
IMP_SCORE,4232,GO:0050771,1.4699e-01,2.8000e+01
IMP_SCORE,4233,GO:0016234,1.4698e-01,4.0000e+01
IMP_SCORE,4234,GO:0034654,1.4697e-01,2.3700e+02
IMP_SCORE,4235,GO:0007389,1.4693e-01,1.0200e+02
IMP_SCORE,4236,GO:0006725,1.4692e-01,4.1700e+02
IMP_SCORE,4237,GO:0060999,1.4688e-01,9.0000e+00
IMP_SCORE,4238,GO:0018149,1.4685e-01,2.8000e+01
IMP_SCORE,4239,GO:0030331,1.4679e-01,2.7000e+01
IMP_SCORE,4240,GO:0034766,1.4678e-01,1.1000e+01
IMP_SCORE,4241,GO:0030374,1.4677e-01,1.5000e+01
IMP_SCORE,4242,GO:0042632,1.4674e-01,2.2000e+01
IMP_SCORE,4243,GO:0030684,1.4673e-01,4.4000e+01
IMP_SCORE,4244,GO:0006913,1.4665e-01,7.3000e+01
IMP_SCORE,4245,GO:0010837,1.4663e-01,1.3000e+01
IMP_SCORE,4246,GO:0018345,1.4661e-01,2.9000e+01
IMP_SCORE,4247,GO:0009887,1.4660e-01,1.6500e+02
IMP_SCORE,4248,GO:1901617,1.4657e-01,8.7000e+01
IMP_SCORE,4249,GO:0055075,1.4644e-01,3.0000e+00
IMP_SCORE,4250,GO:0035198,1.4643e-01,8.0000e+00
IMP_SCORE,4251,GO:0051641,1.4642e-01,5.0200e+02
IMP_SCORE,4252,GO:0009452,1.4639e-01,1.1000e+01
IMP_SCORE,4253,GO:0031323,1.4637e-01,6.5200e+02
IMP_SCORE,4254,GO:0016529,1.4636e-01,2.6000e+01
IMP_SCORE,4255,GO:0042769,1.4634e-01,1.9000e+01
IMP_SCORE,4256,GO:0005158,1.4633e-01,2.3000e+01
IMP_SCORE,4257,GO:0045815,1.4631e-01,3.1000e+01
IMP_SCORE,4258,GO:0045211,1.4628e-01,1.2500e+02
IMP_SCORE,4259,GO:1902593,1.4625e-01,5.4000e+01
IMP_SCORE,4260,GO:0051281,1.4621e-01,1.0000e+01
IMP_SCORE,4261,GO:0048592,1.4620e-01,2.1000e+01
IMP_SCORE,4262,GO:0001822,1.4619e-01,5.1000e+01
IMP_SCORE,4263,GO:0047497,1.4617e-01,4.0000e+00
IMP_SCORE,4264,GO:0016491,1.4611e-01,4.4100e+02
IMP_SCORE,4265,GO:0009898,1.4609e-01,3.5000e+01
IMP_SCORE,4266,GO:0045202,1.4605e-01,2.7300e+02
IMP_SCORE,4267,GO:0032648,1.4601e-01,1.7000e+01
IMP_SCORE,4268,GO:0055069,1.4600e-01,8.0000e+00
IMP_SCORE,4269,GO:0005310,1.4596e-01,1.5000e+01
IMP_SCORE,4270,GO:0044710,1.4594e-01,7.6600e+02
IMP_SCORE,4271,GO:0010453,1.4592e-01,3.0000e+00
IMP_SCORE,4272,GO:0006906,1.4590e-01,4.2000e+01
IMP_SCORE,4273,GO:0031957,1.4589e-01,1.7000e+01
IMP_SCORE,4274,GO:0019359,1.4587e-01,2.6000e+01
IMP_SCORE,4275,GO:0043455,1.4580e-01,3.0000e+00
IMP_SCORE,4276,GO:0003674,1.4574e-01,1.3620e+03
IMP_SCORE,4277,GO:0050793,1.4570e-01,5.7200e+02
IMP_SCORE,4278,GO:0045687,1.4568e-01,1.2000e+01
IMP_SCORE,4279,GO:0042625,1.4568e-01,4.3000e+01
IMP_SCORE,4280,GO:0032555,1.4558e-01,4.3700e+02
IMP_SCORE,4281,GO:0030858,1.4556e-01,3.0000e+01
IMP_SCORE,4282,GO:0030183,1.4553e-01,3.3000e+01
IMP_SCORE,4283,GO:0002443,1.4552e-01,5.3000e+01
IMP_SCORE,4284,GO:0017111,1.4551e-01,2.7000e+02
IMP_SCORE,4285,GO:0001937,1.4550e-01,3.0000e+00
IMP_SCORE,4286,GO:0006974,1.4548e-01,1.9900e+02
IMP_SCORE,4287,GO:0006089,1.4544e-01,5.0000e+00
IMP_SCORE,4288,GO:0070412,1.4541e-01,5.0000e+00
IMP_SCORE,4289,GO:0050789,1.4536e-01,1.0690e+03
IMP_SCORE,4290,GO:0098916,1.4532e-01,1.6300e+02
IMP_SCORE,4291,GO:0045125,1.4530e-01,8.0000e+00
IMP_SCORE,4292,GO:0016772,1.4529e-01,3.1200e+02
IMP_SCORE,4293,GO:0002385,1.4527e-01,1.9000e+01
IMP_SCORE,4294,GO:0006505,1.4520e-01,8.0000e+00
IMP_SCORE,4295,GO:0044429,1.4519e-01,4.1400e+02
IMP_SCORE,4296,GO:0060560,1.4514e-01,4.6000e+01
IMP_SCORE,4297,GO:0060485,1.4506e-01,1.6000e+01
IMP_SCORE,4298,GO:0003755,1.4505e-01,3.3000e+01
IMP_SCORE,4299,GO:0006470,1.4504e-01,8.4000e+01
IMP_SCORE,4300,GO:0090026,1.4503e-01,7.0000e+00
IMP_SCORE,4301,GO:0051181,1.4503e-01,2.5000e+01
IMP_SCORE,4302,GO:0071108,1.4496e-01,3.4000e+01
IMP_SCORE,4303,GO:0044058,1.4493e-01,1.7000e+01
IMP_SCORE,4304,GO:2001258,1.4493e-01,8.0000e+00
IMP_SCORE,4305,GO:0045333,1.4487e-01,2.4000e+01
IMP_SCORE,4306,GO:0030900,1.4485e-01,3.7000e+01
IMP_SCORE,4307,GO:0015849,1.4482e-01,9.2000e+01
IMP_SCORE,4308,GO:0007033,1.4481e-01,5.0000e+01
IMP_SCORE,4309,GO:1901363,1.4479e-01,1.2030e+03
IMP_SCORE,4310,GO:0097031,1.4473e-01,1.4000e+01
IMP_SCORE,4311,GO:0032885,1.4469e-01,1.8000e+01
IMP_SCORE,4312,GO:1902653,1.4467e-01,1.2000e+01
IMP_SCORE,4313,GO:0008083,1.4464e-01,1.5400e+02
IMP_SCORE,4314,GO:0098531,1.4463e-01,1.8000e+01
IMP_SCORE,4315,GO:0046649,1.4462e-01,1.0900e+02
IMP_SCORE,4316,GO:0030126,1.4461e-01,7.0000e+00
IMP_SCORE,4317,GO:1903506,1.4459e-01,3.3100e+02
IMP_SCORE,4318,GO:0005547,1.4450e-01,3.5000e+01
IMP_SCORE,4319,GO:1903214,1.4446e-01,3.0000e+01
IMP_SCORE,4320,GO:0001823,1.4443e-01,2.0000e+00
IMP_SCORE,4321,GO:0030215,1.4440e-01,9.0000e+00
IMP_SCORE,4322,GO:1902188,1.4432e-01,1.0000e+01
IMP_SCORE,4323,GO:0045103,1.4426e-01,2.5000e+01
IMP_SCORE,4324,GO:0000070,1.4422e-01,7.0000e+00
IMP_SCORE,4325,GO:0035337,1.4417e-01,3.9000e+01
IMP_SCORE,4326,GO:0045862,1.4417e-01,7.8000e+01
IMP_SCORE,4327,GO:0042592,1.4410e-01,4.2200e+02
IMP_SCORE,4328,GO:0051497,1.4407e-01,6.0000e+00
IMP_SCORE,4329,GO:0000722,1.4403e-01,7.0000e+00
IMP_SCORE,4330,GO:0072341,1.4401e-01,7.5000e+01
IMP_SCORE,4331,GO:0022884,1.4394e-01,1.0000e+01
IMP_SCORE,4332,GO:0019900,1.4391e-01,3.6800e+02
IMP_SCORE,4333,GO:0019904,1.4389e-01,4.7700e+02
IMP_SCORE,4334,GO:0045786,1.4382e-01,1.6800e+02
IMP_SCORE,4335,GO:0003008,1.4381e-01,6.1400e+02
IMP_SCORE,4336,GO:0050795,1.4378e-01,3.0000e+01
IMP_SCORE,4337,GO:0060170,1.4375e-01,4.1000e+01
IMP_SCORE,4338,GO:0022835,1.4375e-01,1.5000e+01
IMP_SCORE,4339,GO:0004252,1.4372e-01,2.1000e+02
IMP_SCORE,4340,GO:0030123,1.4366e-01,2.0000e+00
IMP_SCORE,4341,GO:0014855,1.4364e-01,1.2000e+01
IMP_SCORE,4342,GO:0006812,1.4363e-01,2.5600e+02
IMP_SCORE,4343,GO:0015631,1.4362e-01,1.7500e+02
IMP_SCORE,4344,GO:2001275,1.4355e-01,1.1000e+01
IMP_SCORE,4345,GO:0048585,1.4347e-01,3.3600e+02
IMP_SCORE,4346,GO:0016572,1.4341e-01,6.0000e+00
IMP_SCORE,4347,GO:1901360,1.4339e-01,5.1400e+02
IMP_SCORE,4348,GO:0036297,1.4338e-01,1.7000e+01
IMP_SCORE,4349,GO:0006886,1.4336e-01,2.4100e+02
IMP_SCORE,4350,GO:0032693,1.4333e-01,2.0000e+01
IMP_SCORE,4351,GO:0036464,1.4329e-01,8.3000e+01
IMP_SCORE,4352,GO:0048037,1.4324e-01,2.1000e+02
IMP_SCORE,4353,GO:0005184,1.4323e-01,8.0000e+00
IMP_SCORE,4354,GO:0072593,1.4316e-01,3.2000e+01
IMP_SCORE,4355,GO:0006754,1.4313e-01,1.1000e+01
IMP_SCORE,4356,GO:0016298,1.4306e-01,1.1500e+02
IMP_SCORE,4357,GO:0010874,1.4304e-01,1.0000e+01
IMP_SCORE,4358,GO:0001570,1.4303e-01,1.5000e+01
IMP_SCORE,4359,GO:0005662,1.4300e-01,1.8000e+01
IMP_SCORE,4360,GO:0051489,1.4295e-01,4.5000e+01
IMP_SCORE,4361,GO:0048259,1.4290e-01,2.4000e+01
IMP_SCORE,4362,GO:0016125,1.4290e-01,6.3000e+01
IMP_SCORE,4363,GO:0010226,1.4285e-01,5.0000e+00
IMP_SCORE,4364,GO:0051493,1.4284e-01,1.5200e+02
IMP_SCORE,4365,GO:0051668,1.4284e-01,2.5000e+01
IMP_SCORE,4366,GO:0080171,1.4283e-01,4.7000e+01
IMP_SCORE,4367,GO:0008105,1.4279e-01,1.5000e+01
IMP_SCORE,4368,GO:0044271,1.4277e-01,3.3900e+02
IMP_SCORE,4369,GO:0005978,1.4270e-01,1.0000e+01
IMP_SCORE,4370,GO:0051437,1.4269e-01,7.0000e+00
IMP_SCORE,4371,GO:0055114,1.4267e-01,4.6800e+02
IMP_SCORE,4372,GO:0009144,1.4260e-01,3.8000e+01
IMP_SCORE,4373,GO:0051963,1.4258e-01,5.2000e+01
IMP_SCORE,4374,GO:0042401,1.4256e-01,2.1000e+01
IMP_SCORE,4375,GO:0061025,1.4255e-01,6.5000e+01
IMP_SCORE,4376,GO:0042752,1.4250e-01,4.2000e+01
IMP_SCORE,4377,GO:0061620,1.4250e-01,9.0000e+00
IMP_SCORE,4378,GO:0046658,1.4248e-01,3.8000e+01
IMP_SCORE,4379,GO:0005254,1.4244e-01,3.6000e+01
IMP_SCORE,4380,GO:0086005,1.4221e-01,5.0000e+00
IMP_SCORE,4381,GO:0071822,1.4220e-01,4.1400e+02
IMP_SCORE,4382,GO:0090100,1.4213e-01,3.2000e+01
IMP_SCORE,4383,GO:0008219,1.4213e-01,4.6700e+02
IMP_SCORE,4384,GO:1903523,1.4209e-01,5.0000e+00
IMP_SCORE,4385,GO:0008202,1.4207e-01,1.1400e+02
IMP_SCORE,4386,GO:0045927,1.4207e-01,6.1000e+01
IMP_SCORE,4387,GO:0000375,1.4204e-01,7.3000e+01
IMP_SCORE,4388,GO:0005262,1.4204e-01,5.1000e+01
IMP_SCORE,4389,GO:0030665,1.4203e-01,6.1000e+01
IMP_SCORE,4390,GO:0006775,1.4196e-01,1.8000e+01
IMP_SCORE,4391,GO:0006119,1.4192e-01,9.0000e+00
IMP_SCORE,4392,GO:1904292,1.4192e-01,1.2000e+01
IMP_SCORE,4393,GO:0060674,1.4188e-01,2.2000e+01
IMP_SCORE,4394,GO:0005215,1.4187e-01,4.3800e+02
IMP_SCORE,4395,GO:0022607,1.4172e-01,7.1900e+02
IMP_SCORE,4396,GO:0030018,1.4165e-01,6.2000e+01
IMP_SCORE,4397,GO:0010639,1.4164e-01,1.0500e+02
IMP_SCORE,4398,GO:0048026,1.4163e-01,8.0000e+00
IMP_SCORE,4399,GO:0006073,1.4162e-01,2.4000e+01
IMP_SCORE,4400,GO:0006376,1.4162e-01,1.6000e+01
IMP_SCORE,4401,GO:0001916,1.4161e-01,1.1000e+01
IMP_SCORE,4402,GO:0050658,1.4157e-01,5.9000e+01
IMP_SCORE,4403,GO:0051171,1.4152e-01,4.3100e+02
IMP_SCORE,4404,GO:0022618,1.4146e-01,9.6000e+01
IMP_SCORE,4405,GO:0004872,1.4146e-01,6.3300e+02
IMP_SCORE,4406,GO:0043576,1.4145e-01,9.0000e+00
IMP_SCORE,4407,GO:0048584,1.4135e-01,4.1600e+02
IMP_SCORE,4408,GO:0042742,1.4135e-01,8.7000e+01
IMP_SCORE,4409,GO:0042534,1.4130e-01,1.0000e+01
IMP_SCORE,4410,GO:0009653,1.4125e-01,5.4000e+02
IMP_SCORE,4411,GO:0007595,1.4124e-01,1.2000e+01
IMP_SCORE,4412,GO:0097458,1.4124e-01,5.8800e+02
IMP_SCORE,4413,GO:0000118,1.4116e-01,4.3000e+01
IMP_SCORE,4414,GO:0042730,1.4114e-01,1.7000e+01
IMP_SCORE,4415,GO:0015144,1.4113e-01,3.3000e+01
IMP_SCORE,4416,GO:0045665,1.4113e-01,8.6000e+01
IMP_SCORE,4417,GO:0005244,1.4113e-01,7.1000e+01
IMP_SCORE,4418,GO:0035235,1.4108e-01,2.2000e+01
IMP_SCORE,4419,GO:0042787,1.4107e-01,3.7000e+01
IMP_SCORE,4420,GO:0070727,1.4107e-01,2.5700e+02
IMP_SCORE,4421,GO:0061448,1.4098e-01,3.1000e+01
IMP_SCORE,4422,GO:0051186,1.4097e-01,1.5200e+02
IMP_SCORE,4423,GO:2000112,1.4092e-01,3.4200e+02
IMP_SCORE,4424,GO:0008238,1.4088e-01,1.7000e+02
IMP_SCORE,4425,GO:0032501,1.4086e-01,1.1830e+03
IMP_SCORE,4426,GO:0016925,1.4081e-01,2.3000e+01
IMP_SCORE,4427,GO:1902652,1.4080e-01,4.6000e+01
IMP_SCORE,4428,GO:1901618,1.4080e-01,2.2000e+01
IMP_SCORE,4429,GO:0070273,1.4077e-01,1.0000e+01
IMP_SCORE,4430,GO:0043266,1.4073e-01,3.5000e+01
IMP_SCORE,4431,GO:0022832,1.4070e-01,8.7000e+01
IMP_SCORE,4432,GO:0060048,1.4068e-01,1.4000e+01
IMP_SCORE,4433,GO:0071880,1.4067e-01,7.0000e+00
IMP_SCORE,4434,GO:0043085,1.4067e-01,4.0900e+02
IMP_SCORE,4435,GO:1901988,1.4066e-01,5.7000e+01
IMP_SCORE,4436,GO:0043295,1.4066e-01,1.8000e+01
IMP_SCORE,4437,GO:0002706,1.4064e-01,3.9000e+01
IMP_SCORE,4438,GO:0005912,1.4060e-01,3.1400e+02
IMP_SCORE,4439,GO:0034250,1.4060e-01,2.7000e+01
IMP_SCORE,4440,GO:0051262,1.4056e-01,4.9000e+01
IMP_SCORE,4441,GO:0050801,1.4049e-01,1.8500e+02
IMP_SCORE,4442,GO:0098772,1.4048e-01,5.2600e+02
IMP_SCORE,4443,GO:1900372,1.4043e-01,1.2000e+01
IMP_SCORE,4444,GO:0008376,1.4040e-01,4.2000e+01
IMP_SCORE,4445,GO:0002363,1.4038e-01,1.6000e+01
IMP_SCORE,4446,GO:0006259,1.4035e-01,2.0300e+02
IMP_SCORE,4447,GO:0046486,1.4031e-01,1.7600e+02
IMP_SCORE,4448,GO:0003777,1.4030e-01,4.0000e+01
IMP_SCORE,4449,GO:0060330,1.4029e-01,7.0000e+00
IMP_SCORE,4450,GO:0008645,1.4022e-01,3.6000e+01
IMP_SCORE,4451,GO:0016126,1.4018e-01,2.7000e+01
IMP_SCORE,4452,GO:0033558,1.4014e-01,1.1000e+01
IMP_SCORE,4453,GO:0008104,1.4011e-01,4.9300e+02
IMP_SCORE,4454,GO:0030799,1.4010e-01,3.1000e+01
IMP_SCORE,4455,GO:0030529,1.4009e-01,3.0200e+02
IMP_SCORE,4456,GO:0043268,1.4006e-01,1.0000e+01
IMP_SCORE,4457,GO:0046324,1.4004e-01,2.9000e+01
IMP_SCORE,4458,GO:0048708,1.4004e-01,2.7000e+01
IMP_SCORE,4459,GO:0006641,1.4004e-01,5.1000e+01
IMP_SCORE,4460,GO:0030282,1.3999e-01,2.9000e+01
IMP_SCORE,4461,GO:0002430,1.3991e-01,1.1000e+01
IMP_SCORE,4462,GO:0070723,1.3988e-01,1.1000e+01
IMP_SCORE,4463,GO:0044270,1.3987e-01,1.0000e+02
IMP_SCORE,4464,GO:0005391,1.3982e-01,1.7000e+01
IMP_SCORE,4465,GO:0035295,1.3981e-01,5.8000e+01
IMP_SCORE,4466,GO:0016050,1.3971e-01,1.0700e+02
IMP_SCORE,4467,GO:0015276,1.3969e-01,7.6000e+01
IMP_SCORE,4468,GO:0006633,1.3967e-01,5.9000e+01
IMP_SCORE,4469,GO:0043325,1.3965e-01,1.3000e+01
IMP_SCORE,4470,GO:0072524,1.3962e-01,8.4000e+01
IMP_SCORE,4471,GO:0043242,1.3961e-01,3.5000e+01
IMP_SCORE,4472,GO:0005902,1.3961e-01,4.2000e+01
IMP_SCORE,4473,GO:0070234,1.3950e-01,7.0000e+00
IMP_SCORE,4474,GO:0009067,1.3949e-01,1.8000e+01
IMP_SCORE,4475,GO:0070603,1.3949e-01,4.0000e+01
IMP_SCORE,4476,GO:0002376,1.3946e-01,6.9600e+02
IMP_SCORE,4477,GO:1904353,1.3945e-01,2.8000e+01
IMP_SCORE,4478,GO:0065007,1.3944e-01,1.1970e+03
IMP_SCORE,4479,GO:0031267,1.3937e-01,2.0200e+02
IMP_SCORE,4480,GO:0030218,1.3936e-01,1.6000e+01
IMP_SCORE,4481,GO:0080134,1.3935e-01,3.0600e+02
IMP_SCORE,4482,GO:0033692,1.3933e-01,9.0000e+00
IMP_SCORE,4483,GO:0008144,1.3931e-01,7.7000e+01
IMP_SCORE,4484,GO:0007507,1.3931e-01,8.2000e+01
IMP_SCORE,4485,GO:0016311,1.3929e-01,1.7000e+02
IMP_SCORE,4486,GO:0003756,1.3927e-01,1.2000e+01
IMP_SCORE,4487,GO:0060004,1.3921e-01,1.9000e+01
IMP_SCORE,4488,GO:0015935,1.3917e-01,2.9000e+01
IMP_SCORE,4489,GO:0030003,1.3913e-01,1.6300e+02
IMP_SCORE,4490,GO:0005911,1.3908e-01,3.3200e+02
IMP_SCORE,4491,GO:0032589,1.3907e-01,2.3000e+01
IMP_SCORE,4492,GO:0030521,1.3906e-01,1.4000e+01
IMP_SCORE,4493,GO:0010563,1.3905e-01,1.4800e+02
IMP_SCORE,4494,GO:0046501,1.3905e-01,1.7000e+01
IMP_SCORE,4495,GO:0035097,1.3900e-01,3.9000e+01
IMP_SCORE,4496,GO:0071103,1.3893e-01,2.2000e+01
IMP_SCORE,4497,GO:0031128,1.3891e-01,5.0000e+00
IMP_SCORE,4498,GO:0002717,1.3889e-01,1.4000e+01
IMP_SCORE,4499,GO:0035258,1.3889e-01,4.3000e+01
IMP_SCORE,4500,GO:0006893,1.3882e-01,2.1000e+01
IMP_SCORE,4501,GO:1903649,1.3876e-01,8.0000e+00
IMP_SCORE,4502,GO:0000781,1.3872e-01,4.8000e+01
IMP_SCORE,4503,GO:0046949,1.3862e-01,4.7000e+01
IMP_SCORE,4504,GO:1905953,1.3858e-01,1.1000e+01
IMP_SCORE,4505,GO:0032880,1.3852e-01,2.6400e+02
IMP_SCORE,4506,GO:0005104,1.3850e-01,4.0000e+00
IMP_SCORE,4507,GO:0046530,1.3847e-01,9.0000e+00
IMP_SCORE,4508,GO:0044265,1.3842e-01,1.8300e+02
IMP_SCORE,4509,GO:0005509,1.3840e-01,7.3100e+02
IMP_SCORE,4510,GO:0000988,1.3839e-01,1.6800e+02
IMP_SCORE,4511,GO:0032200,1.3839e-01,2.3000e+01
IMP_SCORE,4512,GO:0010765,1.3835e-01,1.6000e+01
IMP_SCORE,4513,GO:1901623,1.3830e-01,1.3000e+01
IMP_SCORE,4514,GO:0005798,1.3828e-01,2.2000e+01
IMP_SCORE,4515,GO:0050790,1.3828e-01,5.8600e+02
IMP_SCORE,4516,GO:0033690,1.3826e-01,1.5000e+01
IMP_SCORE,4517,GO:0097153,1.3825e-01,2.7000e+01
IMP_SCORE,4518,GO:0045296,1.3821e-01,2.9600e+02
IMP_SCORE,4519,GO:0051291,1.3821e-01,3.5000e+01
IMP_SCORE,4520,GO:0008227,1.3816e-01,2.4000e+01
IMP_SCORE,4521,GO:0018130,1.3812e-01,2.6700e+02
IMP_SCORE,4522,GO:0071359,1.3812e-01,1.4000e+01
IMP_SCORE,4523,GO:0031952,1.3807e-01,1.7000e+01
IMP_SCORE,4524,GO:0007586,1.3800e-01,9.7000e+01
IMP_SCORE,4525,GO:0009166,1.3795e-01,1.8000e+01
IMP_SCORE,4526,GO:0034599,1.3792e-01,4.6000e+01
IMP_SCORE,4527,GO:0044424,1.3787e-01,1.3340e+03
IMP_SCORE,4528,GO:0005614,1.3785e-01,1.4000e+01
IMP_SCORE,4529,GO:0018195,1.3782e-01,3.1000e+01
IMP_SCORE,4530,GO:0016055,1.3776e-01,1.1000e+02
IMP_SCORE,4531,GO:0021537,1.3768e-01,7.0000e+00
IMP_SCORE,4532,GO:0015215,1.3765e-01,1.1000e+01
IMP_SCORE,4533,GO:0022411,1.3763e-01,1.2700e+02
IMP_SCORE,4534,GO:1903749,1.3758e-01,5.5000e+01
IMP_SCORE,4535,GO:0043586,1.3756e-01,9.0000e+00
IMP_SCORE,4536,GO:0001890,1.3744e-01,2.8000e+01
IMP_SCORE,4537,GO:0046474,1.3742e-01,7.8000e+01
IMP_SCORE,4538,GO:0051004,1.3741e-01,5.0000e+00
IMP_SCORE,4539,GO:0045936,1.3740e-01,1.4100e+02
IMP_SCORE,4540,GO:0006811,1.3740e-01,4.4300e+02
IMP_SCORE,4541,GO:0046718,1.3739e-01,8.1000e+01
IMP_SCORE,4542,GO:0050662,1.3738e-01,1.0500e+02
IMP_SCORE,4543,GO:1901677,1.3737e-01,1.4000e+01
IMP_SCORE,4544,GO:0007283,1.3737e-01,1.6900e+02
IMP_SCORE,4545,GO:1904376,1.3732e-01,1.1000e+01
IMP_SCORE,4546,GO:0019731,1.3730e-01,1.6000e+01
IMP_SCORE,4547,GO:0034364,1.3726e-01,3.6000e+01
IMP_SCORE,4548,GO:0038061,1.3714e-01,9.0000e+00
IMP_SCORE,4549,GO:0005975,1.3713e-01,2.3700e+02
IMP_SCORE,4550,GO:0005179,1.3711e-01,1.8000e+02
IMP_SCORE,4551,GO:1900181,1.3709e-01,5.3000e+01
IMP_SCORE,4552,GO:0042181,1.3703e-01,9.0000e+00
IMP_SCORE,4553,GO:0043412,1.3691e-01,6.8500e+02
IMP_SCORE,4554,GO:0042923,1.3686e-01,2.8000e+01
IMP_SCORE,4555,GO:0006109,1.3683e-01,5.9000e+01
IMP_SCORE,4556,GO:0051952,1.3680e-01,1.9000e+01
IMP_SCORE,4557,GO:0050922,1.3673e-01,2.0000e+01
IMP_SCORE,4558,GO:0048588,1.3672e-01,2.7000e+01
IMP_SCORE,4559,GO:0016788,1.3671e-01,4.9700e+02
IMP_SCORE,4560,GO:0016667,1.3665e-01,4.7000e+01
IMP_SCORE,4561,GO:0016853,1.3655e-01,1.6500e+02
IMP_SCORE,4562,GO:0006085,1.3654e-01,2.1000e+01
IMP_SCORE,4563,GO:0034765,1.3651e-01,1.2800e+02
IMP_SCORE,4564,GO:0000049,1.3650e-01,1.9000e+01
IMP_SCORE,4565,GO:1902750,1.3642e-01,1.2000e+01
IMP_SCORE,4566,GO:1905354,1.3636e-01,1.7000e+01
IMP_SCORE,4567,GO:0051193,1.3635e-01,2.3000e+01
IMP_SCORE,4568,GO:0009057,1.3631e-01,2.3200e+02
IMP_SCORE,4569,GO:0051603,1.3626e-01,1.3100e+02
IMP_SCORE,4570,GO:0003093,1.3623e-01,1.0000e+01
IMP_SCORE,4571,GO:0017148,1.3623e-01,4.9000e+01
IMP_SCORE,4572,GO:0000002,1.3620e-01,1.4000e+01
IMP_SCORE,4573,GO:0098687,1.3620e-01,7.4000e+01
IMP_SCORE,4574,GO:0090630,1.3618e-01,4.3000e+01
IMP_SCORE,4575,GO:0018146,1.3612e-01,9.0000e+00
IMP_SCORE,4576,GO:0000904,1.3609e-01,4.9000e+01
IMP_SCORE,4577,GO:0022838,1.3605e-01,1.6000e+02
IMP_SCORE,4578,GO:0022627,1.3600e-01,1.7000e+01
IMP_SCORE,4579,GO:0010872,1.3599e-01,8.0000e+00
IMP_SCORE,4580,GO:0019866,1.3596e-01,2.0600e+02
IMP_SCORE,4581,GO:0001502,1.3591e-01,1.5000e+01
IMP_SCORE,4582,GO:0051704,1.3589e-01,5.3300e+02
IMP_SCORE,4583,GO:0099500,1.3575e-01,1.3000e+01
IMP_SCORE,4584,GO:0009408,1.3565e-01,7.2000e+01
IMP_SCORE,4585,GO:0042613,1.3564e-01,2.2000e+01
IMP_SCORE,4586,GO:0022613,1.3560e-01,5.9000e+01
IMP_SCORE,4587,GO:0098662,1.3555e-01,1.2200e+02
IMP_SCORE,4588,GO:0030414,1.3555e-01,9.0000e+01
IMP_SCORE,4589,GO:0007215,1.3554e-01,4.4000e+01
IMP_SCORE,4590,GO:0048477,1.3548e-01,1.1000e+01
IMP_SCORE,4591,GO:0009266,1.3548e-01,1.0400e+02
IMP_SCORE,4592,GO:0008066,1.3546e-01,1.9000e+01
IMP_SCORE,4593,GO:0030855,1.3544e-01,1.1500e+02
IMP_SCORE,4594,GO:0006091,1.3543e-01,9.0000e+01
IMP_SCORE,4595,GO:0060968,1.3543e-01,1.4000e+01
IMP_SCORE,4596,GO:0055067,1.3543e-01,4.0000e+01
IMP_SCORE,4597,GO:0015804,1.3540e-01,1.7000e+01
IMP_SCORE,4598,GO:0034368,1.3537e-01,1.0000e+01
IMP_SCORE,4599,GO:0035637,1.3533e-01,2.8000e+01
IMP_SCORE,4600,GO:0044801,1.3531e-01,6.4000e+01
IMP_SCORE,4601,GO:0032720,1.3529e-01,2.4000e+01
IMP_SCORE,4602,GO:0034110,1.3528e-01,1.4000e+01
IMP_SCORE,4603,GO:0004527,1.3525e-01,2.5000e+01
IMP_SCORE,4604,GO:1902589,1.3525e-01,3.4400e+02
IMP_SCORE,4605,GO:2000113,1.3523e-01,1.9400e+02
IMP_SCORE,4606,GO:0042572,1.3519e-01,2.3000e+01
IMP_SCORE,4607,GO:2000117,1.3519e-01,1.7000e+01
IMP_SCORE,4608,GO:0016500,1.3516e-01,1.8000e+01
IMP_SCORE,4609,GO:0001614,1.3515e-01,3.8000e+01
IMP_SCORE,4610,GO:0030104,1.3514e-01,2.9000e+01
IMP_SCORE,4611,GO:0043543,1.3512e-01,6.4000e+01
IMP_SCORE,4612,GO:0019637,1.3511e-01,2.6200e+02
IMP_SCORE,4613,GO:2000181,1.3508e-01,4.4000e+01
IMP_SCORE,4614,GO:0014013,1.3508e-01,3.2000e+01
IMP_SCORE,4615,GO:0010831,1.3506e-01,1.9000e+01
IMP_SCORE,4616,GO:0055065,1.3505e-01,1.4700e+02
IMP_SCORE,4617,GO:0043161,1.3503e-01,5.7000e+01
IMP_SCORE,4618,GO:0017081,1.3502e-01,2.4000e+01
IMP_SCORE,4619,GO:0016032,1.3497e-01,2.6500e+02
IMP_SCORE,4620,GO:0016787,1.3495e-01,1.1400e+03
IMP_SCORE,4621,GO:0009072,1.3492e-01,3.5000e+01
IMP_SCORE,4622,GO:0006399,1.3487e-01,7.2000e+01
IMP_SCORE,4623,GO:0022857,1.3481e-01,3.1100e+02
IMP_SCORE,4624,GO:0030017,1.3478e-01,2.3000e+01
IMP_SCORE,4625,GO:0044272,1.3472e-01,1.2000e+02
IMP_SCORE,4626,GO:0033143,1.3467e-01,2.7000e+01
IMP_SCORE,4627,GO:0051179,1.3467e-01,9.5800e+02
IMP_SCORE,4628,GO:0046824,1.3465e-01,1.4000e+01
IMP_SCORE,4629,GO:0051260,1.3463e-01,1.5200e+02
IMP_SCORE,4630,GO:0016202,1.3462e-01,2.4000e+01
IMP_SCORE,4631,GO:0051797,1.3461e-01,4.0000e+00
IMP_SCORE,4632,GO:0008656,1.3460e-01,5.0000e+00
IMP_SCORE,4633,GO:1904375,1.3459e-01,3.7000e+01
IMP_SCORE,4634,GO:0009966,1.3457e-01,6.0700e+02
IMP_SCORE,4635,GO:0040029,1.3455e-01,6.7000e+01
IMP_SCORE,4636,GO:0008287,1.3448e-01,4.0000e+01
IMP_SCORE,4637,GO:0044319,1.3448e-01,2.3000e+01
IMP_SCORE,4638,GO:0035813,1.3447e-01,1.1000e+01
IMP_SCORE,4639,GO:0015031,1.3444e-01,4.0200e+02
IMP_SCORE,4640,GO:0044456,1.3443e-01,3.6700e+02
IMP_SCORE,4641,GO:0034705,1.3437e-01,6.5000e+01
IMP_SCORE,4642,GO:0000041,1.3432e-01,6.1000e+01
IMP_SCORE,4643,GO:0043933,1.3426e-01,5.4700e+02
IMP_SCORE,4644,GO:0001656,1.3425e-01,8.0000e+00
IMP_SCORE,4645,GO:0032459,1.3421e-01,9.0000e+00
IMP_SCORE,4646,GO:0008154,1.3421e-01,5.2000e+01
IMP_SCORE,4647,GO:0042346,1.3420e-01,1.2000e+01
IMP_SCORE,4648,GO:0035902,1.3420e-01,1.4000e+01
IMP_SCORE,4649,GO:0007423,1.3417e-01,5.9000e+01
IMP_SCORE,4650,GO:0042995,1.3406e-01,8.7700e+02
IMP_SCORE,4651,GO:0001012,1.3404e-01,1.0400e+02
IMP_SCORE,4652,GO:1990391,1.3400e-01,4.0000e+00
IMP_SCORE,4653,GO:0001190,1.3399e-01,3.7000e+01
IMP_SCORE,4654,GO:0071453,1.3399e-01,2.0000e+01
IMP_SCORE,4655,GO:0070530,1.3391e-01,1.6000e+01
IMP_SCORE,4656,GO:0051205,1.3390e-01,1.3000e+01
IMP_SCORE,4657,GO:0044430,1.3390e-01,6.1200e+02
IMP_SCORE,4658,GO:0046930,1.3389e-01,9.0000e+00
IMP_SCORE,4659,GO:0034655,1.3388e-01,9.9000e+01
IMP_SCORE,4660,GO:0065005,1.3386e-01,9.0000e+00
IMP_SCORE,4661,GO:0046982,1.3385e-01,2.3800e+02
IMP_SCORE,4662,GO:0015630,1.3380e-01,1.4800e+02
IMP_SCORE,4663,GO:0006284,1.3380e-01,1.4000e+01
IMP_SCORE,4664,GO:0042611,1.3377e-01,3.0000e+01
IMP_SCORE,4665,GO:0042472,1.3373e-01,3.5000e+01
IMP_SCORE,4666,GO:0004029,1.3367e-01,5.4000e+01
IMP_SCORE,4667,GO:0009126,1.3363e-01,4.0000e+01
IMP_SCORE,4668,GO:0019829,1.3363e-01,1.6000e+01
IMP_SCORE,4669,GO:0009225,1.3362e-01,4.4000e+01
IMP_SCORE,4670,GO:0006353,1.3361e-01,1.9000e+01
IMP_SCORE,4671,GO:0001653,1.3359e-01,4.9000e+01
IMP_SCORE,4672,GO:1905039,1.3355e-01,3.1000e+01
IMP_SCORE,4673,GO:0050995,1.3354e-01,3.2000e+01
IMP_SCORE,4674,GO:0030054,1.3354e-01,7.0600e+02
IMP_SCORE,4675,GO:0032941,1.3350e-01,2.2000e+01
IMP_SCORE,4676,GO:0003779,1.3348e-01,3.6600e+02
IMP_SCORE,4677,GO:0032269,1.3340e-01,2.2500e+02
IMP_SCORE,4678,GO:0005201,1.3326e-01,8.3000e+01
IMP_SCORE,4679,GO:0048208,1.3326e-01,3.1000e+01
IMP_SCORE,4680,GO:0090090,1.3325e-01,3.4000e+01
IMP_SCORE,4681,GO:1904923,1.3322e-01,7.0000e+00
IMP_SCORE,4682,GO:0004725,1.3321e-01,4.8000e+01
IMP_SCORE,4683,GO:0009059,1.3321e-01,2.7000e+02
IMP_SCORE,4684,GO:1900371,1.3319e-01,3.0000e+01
IMP_SCORE,4685,GO:0008214,1.3315e-01,1.7000e+01
IMP_SCORE,4686,GO:0007050,1.3313e-01,5.2000e+01
IMP_SCORE,4687,GO:0090304,1.3313e-01,2.9400e+02
IMP_SCORE,4688,GO:0031669,1.3312e-01,4.8000e+01
IMP_SCORE,4689,GO:0070371,1.3311e-01,8.0000e+00
IMP_SCORE,4690,GO:0007029,1.3306e-01,1.1000e+01
IMP_SCORE,4691,GO:1990778,1.3298e-01,1.0900e+02
IMP_SCORE,4692,GO:0044839,1.3294e-01,6.3000e+01
IMP_SCORE,4693,GO:2000008,1.3289e-01,1.0000e+01
IMP_SCORE,4694,GO:0006612,1.3285e-01,3.4000e+01
IMP_SCORE,4695,GO:0016903,1.3284e-01,7.2000e+01
IMP_SCORE,4696,GO:0031012,1.3284e-01,3.9300e+02
IMP_SCORE,4697,GO:0009607,1.3281e-01,3.4000e+02
IMP_SCORE,4698,GO:0009205,1.3280e-01,4.1000e+01
IMP_SCORE,4699,GO:0030670,1.3276e-01,5.2000e+01
IMP_SCORE,4700,GO:0050817,1.3272e-01,8.8000e+01
IMP_SCORE,4701,GO:0001105,1.3270e-01,3.2000e+01
IMP_SCORE,4702,GO:0015267,1.3265e-01,1.4800e+02
IMP_SCORE,4703,GO:0045746,1.3257e-01,2.7000e+01
IMP_SCORE,4704,GO:0006957,1.3257e-01,1.8000e+01
IMP_SCORE,4705,GO:1903046,1.3253e-01,5.9000e+01
IMP_SCORE,4706,GO:0007156,1.3246e-01,1.1500e+02
IMP_SCORE,4707,GO:0006826,1.3229e-01,3.1000e+01
IMP_SCORE,4708,GO:0006605,1.3224e-01,7.6000e+01
IMP_SCORE,4709,GO:0046875,1.3216e-01,1.6000e+01
IMP_SCORE,4710,GO:0035090,1.3215e-01,9.0000e+00
IMP_SCORE,4711,GO:0007224,1.3213e-01,3.8000e+01
IMP_SCORE,4712,GO:0015867,1.3212e-01,1.8000e+01
IMP_SCORE,4713,GO:2001241,1.3211e-01,9.0000e+00
IMP_SCORE,4714,GO:0033120,1.3203e-01,1.7000e+01
IMP_SCORE,4715,GO:0015298,1.3195e-01,1.7000e+01
IMP_SCORE,4716,GO:0070265,1.3192e-01,2.2000e+01
IMP_SCORE,4717,GO:0010677,1.3186e-01,2.4000e+01
IMP_SCORE,4718,GO:0015931,1.3181e-01,1.0400e+02
IMP_SCORE,4719,GO:0006575,1.3178e-01,1.0600e+02
IMP_SCORE,4720,GO:0034698,1.3172e-01,7.0000e+00
IMP_SCORE,4721,GO:0006810,1.3170e-01,8.9700e+02
IMP_SCORE,4722,GO:0090307,1.3166e-01,2.4000e+01
IMP_SCORE,4723,GO:0034260,1.3165e-01,2.4000e+01
IMP_SCORE,4724,GO:0006465,1.3164e-01,1.1000e+01
IMP_SCORE,4725,GO:0043269,1.3159e-01,2.1000e+02
IMP_SCORE,4726,GO:1900449,1.3153e-01,1.4000e+01
IMP_SCORE,4727,GO:1903018,1.3149e-01,1.2000e+01
IMP_SCORE,4728,GO:0034645,1.3143e-01,2.6300e+02
IMP_SCORE,4729,GO:0010529,1.3136e-01,7.0000e+00
IMP_SCORE,4730,GO:0003690,1.3132e-01,1.4900e+02
IMP_SCORE,4731,GO:0022804,1.3132e-01,1.6600e+02
IMP_SCORE,4732,GO:0008608,1.3130e-01,3.0000e+00
IMP_SCORE,4733,GO:0016740,1.3130e-01,8.7200e+02
IMP_SCORE,4734,GO:0045190,1.3129e-01,8.0000e+00
IMP_SCORE,4735,GO:0006090,1.3128e-01,4.0000e+01
IMP_SCORE,4736,GO:0002377,1.3127e-01,1.7000e+01
IMP_SCORE,4737,GO:0016705,1.3127e-01,9.4000e+01
IMP_SCORE,4738,GO:0007420,1.3120e-01,1.3800e+02
IMP_SCORE,4739,GO:0006094,1.3120e-01,2.0000e+01
IMP_SCORE,4740,GO:0031210,1.3118e-01,1.2000e+01
IMP_SCORE,4741,GO:0035305,1.3115e-01,4.9000e+01
IMP_SCORE,4742,GO:0005623,1.3113e-01,1.7000e+01
IMP_SCORE,4743,GO:0071705,1.3110e-01,4.4400e+02
IMP_SCORE,4744,GO:0042219,1.3106e-01,1.9000e+01
IMP_SCORE,4745,GO:0032088,1.3096e-01,2.9000e+01
IMP_SCORE,4746,GO:0072527,1.3087e-01,2.7000e+01
IMP_SCORE,4747,GO:0004536,1.3084e-01,3.2000e+01
IMP_SCORE,4748,GO:0010923,1.3079e-01,5.2000e+01
IMP_SCORE,4749,GO:0016874,1.3077e-01,8.2000e+01
IMP_SCORE,4750,GO:1901576,1.3076e-01,4.6800e+02
IMP_SCORE,4751,GO:0030246,1.3069e-01,8.0800e+02
IMP_SCORE,4752,GO:0008242,1.3065e-01,1.7000e+01
IMP_SCORE,4753,GO:0006688,1.3063e-01,3.5000e+01
IMP_SCORE,4754,GO:0005319,1.3051e-01,7.8000e+01
IMP_SCORE,4755,GO:0009127,1.3041e-01,1.5000e+01
IMP_SCORE,4756,GO:1903202,1.3038e-01,1.5000e+01
IMP_SCORE,4757,GO:0043277,1.3034e-01,2.6000e+01
IMP_SCORE,4758,GO:0005524,1.3027e-01,4.2000e+02
IMP_SCORE,4759,GO:0015629,1.3026e-01,1.2400e+02
IMP_SCORE,4760,GO:0007045,1.3025e-01,1.8000e+01
IMP_SCORE,4761,GO:0003254,1.3022e-01,1.2000e+01
IMP_SCORE,4762,GO:0033151,1.3017e-01,4.0000e+00
IMP_SCORE,4763,GO:0002440,1.3016e-01,2.4000e+01
IMP_SCORE,4764,GO:0005001,1.3005e-01,2.3000e+01
IMP_SCORE,4765,GO:0045926,1.3000e-01,1.0600e+02
IMP_SCORE,4766,GO:1903305,1.2997e-01,6.4000e+01
IMP_SCORE,4767,GO:0008270,1.2996e-01,8.3100e+02
IMP_SCORE,4768,GO:0030170,1.2996e-01,6.8000e+01
IMP_SCORE,4769,GO:0090501,1.2990e-01,6.6000e+01
IMP_SCORE,4770,GO:0023061,1.2985e-01,6.2000e+01
IMP_SCORE,4771,GO:1900373,1.2984e-01,2.8000e+01
IMP_SCORE,4772,GO:0019674,1.2982e-01,3.9000e+01
IMP_SCORE,4773,GO:0003887,1.2974e-01,7.0000e+00
IMP_SCORE,4774,GO:0005539,1.2971e-01,1.5600e+02
IMP_SCORE,4775,GO:0004930,1.2971e-01,1.7500e+02
IMP_SCORE,4776,GO:0043086,1.2963e-01,2.5500e+02
IMP_SCORE,4777,GO:0048156,1.2962e-01,1.3000e+01
IMP_SCORE,4778,GO:0045087,1.2959e-01,2.3100e+02
IMP_SCORE,4779,GO:0009295,1.2954e-01,3.4000e+01
IMP_SCORE,4780,GO:0010745,1.2952e-01,1.3000e+01
IMP_SCORE,4781,GO:0010935,1.2952e-01,9.0000e+00
IMP_SCORE,4782,GO:0009101,1.2949e-01,1.8000e+01
IMP_SCORE,4783,GO:1902582,1.2935e-01,1.2900e+02
IMP_SCORE,4784,GO:0098542,1.2934e-01,1.3100e+02
IMP_SCORE,4785,GO:0051341,1.2933e-01,2.4000e+01
IMP_SCORE,4786,GO:0046135,1.2930e-01,1.9000e+01
IMP_SCORE,4787,GO:0006105,1.2928e-01,2.7000e+01
IMP_SCORE,4788,GO:0065003,1.2924e-01,5.1900e+02
IMP_SCORE,4789,GO:0097480,1.2923e-01,2.9000e+01
IMP_SCORE,4790,GO:0006099,1.2923e-01,3.3000e+01
IMP_SCORE,4791,GO:0030165,1.2923e-01,1.4700e+02
IMP_SCORE,4792,GO:0033561,1.2920e-01,1.1000e+01
IMP_SCORE,4793,GO:0005096,1.2920e-01,1.8400e+02
IMP_SCORE,4794,GO:0044452,1.2919e-01,1.2200e+02
IMP_SCORE,4795,GO:0031396,1.2915e-01,3.4000e+01
IMP_SCORE,4796,GO:0001786,1.2914e-01,6.5000e+01
IMP_SCORE,4797,GO:0010866,1.2913e-01,1.5000e+01
IMP_SCORE,4798,GO:0019369,1.2908e-01,3.6000e+01
IMP_SCORE,4799,GO:0043015,1.2907e-01,1.9000e+01
IMP_SCORE,4800,GO:0007610,1.2904e-01,2.3900e+02
IMP_SCORE,4801,GO:0055088,1.2903e-01,2.6000e+01
IMP_SCORE,4802,GO:0030801,1.2900e-01,1.6000e+01
IMP_SCORE,4803,GO:0099531,1.2898e-01,4.7000e+01
IMP_SCORE,4804,GO:0004112,1.2897e-01,8.0000e+00
IMP_SCORE,4805,GO:0090398,1.2888e-01,9.0000e+00
IMP_SCORE,4806,GO:0001708,1.2887e-01,1.0000e+01
IMP_SCORE,4807,GO:0060421,1.2886e-01,6.0000e+00
IMP_SCORE,4808,GO:0060413,1.2882e-01,5.0000e+00
IMP_SCORE,4809,GO:0042180,1.2876e-01,4.0000e+01
IMP_SCORE,4810,GO:0006508,1.2876e-01,4.2800e+02
IMP_SCORE,4811,GO:0046365,1.2874e-01,2.0000e+01
IMP_SCORE,4812,GO:0070252,1.2872e-01,2.1000e+01
IMP_SCORE,4813,GO:0017016,1.2868e-01,1.8600e+02
IMP_SCORE,4814,GO:0030522,1.2867e-01,4.6000e+01
IMP_SCORE,4815,GO:0018958,1.2867e-01,5.7000e+01
IMP_SCORE,4816,GO:1900271,1.2866e-01,2.5000e+01
IMP_SCORE,4817,GO:0009617,1.2866e-01,9.3000e+01
IMP_SCORE,4818,GO:1901685,1.2865e-01,3.9000e+01
IMP_SCORE,4819,GO:0022008,1.2865e-01,3.6000e+01
IMP_SCORE,4820,GO:0008536,1.2865e-01,2.9000e+01
IMP_SCORE,4821,GO:0044764,1.2852e-01,2.5800e+02
IMP_SCORE,4822,GO:0015103,1.2847e-01,8.3000e+01
IMP_SCORE,4823,GO:0015850,1.2845e-01,4.1000e+01
IMP_SCORE,4824,GO:0016887,1.2839e-01,1.3800e+02
IMP_SCORE,4825,GO:0007281,1.2838e-01,4.2000e+01
IMP_SCORE,4826,GO:0002042,1.2835e-01,1.2000e+01
IMP_SCORE,4827,GO:0006622,1.2833e-01,1.0000e+01
IMP_SCORE,4828,GO:0015197,1.2831e-01,6.7000e+01
IMP_SCORE,4829,GO:0042089,1.2831e-01,7.0000e+00
IMP_SCORE,4830,GO:0072079,1.2827e-01,2.0000e+00
IMP_SCORE,4831,GO:0000792,1.2821e-01,4.0000e+01
IMP_SCORE,4832,GO:0032456,1.2817e-01,2.3000e+01
IMP_SCORE,4833,GO:0035329,1.2817e-01,1.3000e+01
IMP_SCORE,4834,GO:0042834,1.2816e-01,1.8000e+01
IMP_SCORE,4835,GO:0007017,1.2810e-01,2.1900e+02
IMP_SCORE,4836,GO:0031000,1.2809e-01,1.0000e+00
IMP_SCORE,4837,GO:0008289,1.2801e-01,5.8300e+02
IMP_SCORE,4838,GO:0032375,1.2795e-01,3.0000e+00
IMP_SCORE,4839,GO:0055006,1.2794e-01,1.8000e+01
IMP_SCORE,4840,GO:0042753,1.2792e-01,2.0000e+00
IMP_SCORE,4841,GO:0051259,1.2792e-01,2.2400e+02
IMP_SCORE,4842,GO:0072659,1.2788e-01,8.5000e+01
IMP_SCORE,4843,GO:0009152,1.2787e-01,2.1000e+01
IMP_SCORE,4844,GO:0006412,1.2780e-01,6.9000e+01
IMP_SCORE,4845,GO:0023023,1.2780e-01,3.8000e+01
IMP_SCORE,4846,GO:0051020,1.2777e-01,2.0900e+02
IMP_SCORE,4847,GO:0051703,1.2774e-01,4.9000e+01
IMP_SCORE,4848,GO:0006139,1.2773e-01,3.7300e+02
IMP_SCORE,4849,GO:0003823,1.2772e-01,9.1000e+01
IMP_SCORE,4850,GO:1902224,1.2770e-01,1.5000e+01
IMP_SCORE,4851,GO:0003382,1.2766e-01,1.4000e+01
IMP_SCORE,4852,GO:0042711,1.2766e-01,2.8000e+01
IMP_SCORE,4853,GO:0030546,1.2766e-01,1.3000e+01
IMP_SCORE,4854,GO:0044427,1.2764e-01,2.6600e+02
IMP_SCORE,4855,GO:0098660,1.2762e-01,1.7000e+02
IMP_SCORE,4856,GO:0005246,1.2761e-01,3.4000e+01
IMP_SCORE,4857,GO:0042886,1.2760e-01,3.8900e+02
IMP_SCORE,4858,GO:0007018,1.2759e-01,8.2000e+01
IMP_SCORE,4859,GO:0042417,1.2751e-01,7.0000e+00
IMP_SCORE,4860,GO:0019915,1.2751e-01,3.2000e+01
IMP_SCORE,4861,GO:0061436,1.2746e-01,1.0000e+01
IMP_SCORE,4862,GO:0009581,1.2742e-01,4.9000e+01
IMP_SCORE,4863,GO:0042129,1.2742e-01,3.6000e+01
IMP_SCORE,4864,GO:0010463,1.2741e-01,1.7000e+01
IMP_SCORE,4865,GO:0034440,1.2740e-01,3.3000e+01
IMP_SCORE,4866,GO:0004653,1.2739e-01,3.3000e+01
IMP_SCORE,4867,GO:0048589,1.2738e-01,1.2800e+02
IMP_SCORE,4868,GO:0035023,1.2736e-01,5.1000e+01
IMP_SCORE,4869,GO:0004791,1.2723e-01,9.0000e+00
IMP_SCORE,4870,GO:0043178,1.2722e-01,4.5000e+01
IMP_SCORE,4871,GO:0007275,1.2720e-01,3.7100e+02
IMP_SCORE,4872,GO:0019865,1.2720e-01,5.2000e+01
IMP_SCORE,4873,GO:0035640,1.2712e-01,2.0000e+01
IMP_SCORE,4874,GO:0001921,1.2712e-01,1.0000e+01
IMP_SCORE,4875,GO:0010181,1.2710e-01,2.0000e+01
IMP_SCORE,4876,GO:0005344,1.2708e-01,9.0000e+00
IMP_SCORE,4877,GO:0050821,1.2707e-01,4.4000e+01
IMP_SCORE,4878,GO:0006888,1.2704e-01,8.6000e+01
IMP_SCORE,4879,GO:0046914,1.2699e-01,9.5500e+02
IMP_SCORE,4880,GO:0006069,1.2698e-01,6.3000e+01
IMP_SCORE,4881,GO:0006417,1.2693e-01,8.3000e+01
IMP_SCORE,4882,GO:0038187,1.2692e-01,1.5000e+01
IMP_SCORE,4883,GO:0050994,1.2687e-01,3.3000e+01
IMP_SCORE,4884,GO:0019371,1.2673e-01,1.0000e+01
IMP_SCORE,4885,GO:0016746,1.2670e-01,2.8400e+02
IMP_SCORE,4886,GO:0044419,1.2667e-01,3.2500e+02
IMP_SCORE,4887,GO:0009167,1.2661e-01,5.0000e+01
IMP_SCORE,4888,GO:0017076,1.2660e-01,4.6600e+02
IMP_SCORE,4889,GO:0000209,1.2658e-01,7.3000e+01
IMP_SCORE,4890,GO:0005813,1.2647e-01,1.9600e+02
IMP_SCORE,4891,GO:0015294,1.2646e-01,5.7000e+01
IMP_SCORE,4892,GO:0001662,1.2642e-01,2.3000e+01
IMP_SCORE,4893,GO:0000178,1.2641e-01,2.1000e+01
IMP_SCORE,4894,GO:0031907,1.2639e-01,3.0000e+01
IMP_SCORE,4895,GO:0022402,1.2634e-01,3.3500e+02
IMP_SCORE,4896,GO:0045184,1.2634e-01,3.8800e+02
IMP_SCORE,4897,GO:0035987,1.2628e-01,2.5000e+01
IMP_SCORE,4898,GO:0098609,1.2626e-01,2.9700e+02
IMP_SCORE,4899,GO:0001935,1.2626e-01,8.0000e+00
IMP_SCORE,4900,GO:1903363,1.2623e-01,1.1000e+01
IMP_SCORE,4901,GO:0034308,1.2613e-01,5.9000e+01
IMP_SCORE,4902,GO:1905037,1.2612e-01,1.1000e+01
IMP_SCORE,4903,GO:0032786,1.2596e-01,2.0000e+00
IMP_SCORE,4904,GO:0009749,1.2596e-01,4.0000e+01
IMP_SCORE,4905,GO:0042805,1.2596e-01,3.3000e+01
IMP_SCORE,4906,GO:0030449,1.2585e-01,4.7000e+01
IMP_SCORE,4907,GO:0099513,1.2576e-01,3.0400e+02
IMP_SCORE,4908,GO:0044291,1.2572e-01,5.1000e+01
IMP_SCORE,4909,GO:0003281,1.2570e-01,2.1000e+01
IMP_SCORE,4910,GO:0046483,1.2568e-01,4.2800e+02
IMP_SCORE,4911,GO:0035641,1.2564e-01,1.3000e+01
IMP_SCORE,4912,GO:0002675,1.2560e-01,2.2000e+01
IMP_SCORE,4913,GO:0009116,1.2558e-01,5.3000e+01
IMP_SCORE,4914,GO:0072376,1.2557e-01,6.9000e+01
IMP_SCORE,4915,GO:0021879,1.2553e-01,2.0000e+01
IMP_SCORE,4916,GO:0012507,1.2548e-01,4.3000e+01
IMP_SCORE,4917,GO:0099086,1.2548e-01,6.0000e+00
IMP_SCORE,4918,GO:0031057,1.2546e-01,1.4000e+01
IMP_SCORE,4919,GO:0043368,1.2543e-01,1.1000e+01
IMP_SCORE,4920,GO:0006692,1.2536e-01,2.9000e+01
IMP_SCORE,4921,GO:0035136,1.2529e-01,2.0000e+01
IMP_SCORE,4922,GO:0017053,1.2528e-01,4.9000e+01
IMP_SCORE,4923,GO:0035584,1.2525e-01,1.1000e+01
IMP_SCORE,4924,GO:0046479,1.2520e-01,2.8000e+01
IMP_SCORE,4925,GO:0070160,1.2518e-01,1.5500e+02
IMP_SCORE,4926,GO:0021762,1.2517e-01,5.4000e+01
IMP_SCORE,4927,GO:0072091,1.2513e-01,2.4000e+01
IMP_SCORE,4928,GO:0006401,1.2512e-01,5.1000e+01
IMP_SCORE,4929,GO:0008406,1.2511e-01,2.9000e+01
IMP_SCORE,4930,GO:0042277,1.2506e-01,2.4600e+02
IMP_SCORE,4931,GO:0046700,1.2501e-01,1.2100e+02
IMP_SCORE,4932,GO:0046464,1.2500e-01,1.1000e+01
IMP_SCORE,4933,GO:0007158,1.2496e-01,1.8000e+01
IMP_SCORE,4934,GO:0051865,1.2491e-01,4.9000e+01
IMP_SCORE,4935,GO:0005637,1.2478e-01,5.6000e+01
IMP_SCORE,4936,GO:0055090,1.2470e-01,1.4000e+01
IMP_SCORE,4937,GO:0030182,1.2466e-01,9.1000e+01
IMP_SCORE,4938,GO:1903364,1.2463e-01,5.4000e+01
IMP_SCORE,4939,GO:0005521,1.2461e-01,1.4000e+01
IMP_SCORE,4940,GO:0008593,1.2459e-01,4.0000e+01
IMP_SCORE,4941,GO:0044325,1.2455e-01,5.7000e+01
IMP_SCORE,4942,GO:0033365,1.2451e-01,1.4900e+02
IMP_SCORE,4943,GO:0007223,1.2446e-01,1.7000e+01
IMP_SCORE,4944,GO:0043422,1.2441e-01,6.0000e+00
IMP_SCORE,4945,GO:0098813,1.2441e-01,1.3000e+01
IMP_SCORE,4946,GO:0000790,1.2427e-01,6.3000e+01
IMP_SCORE,4947,GO:0016569,1.2424e-01,1.1800e+02
IMP_SCORE,4948,GO:0098661,1.2419e-01,6.5000e+01
IMP_SCORE,4949,GO:0042168,1.2412e-01,2.1000e+01
IMP_SCORE,4950,GO:0042098,1.2410e-01,1.3000e+01
IMP_SCORE,4951,GO:0030119,1.2408e-01,1.6000e+01
IMP_SCORE,4952,GO:0002090,1.2406e-01,1.2000e+01
IMP_SCORE,4953,GO:0015172,1.2405e-01,1.4000e+01
IMP_SCORE,4954,GO:0046873,1.2405e-01,1.5500e+02
IMP_SCORE,4955,GO:0008234,1.2402e-01,1.0700e+02
IMP_SCORE,4956,GO:1902253,1.2397e-01,1.4000e+01
IMP_SCORE,4957,GO:0000775,1.2384e-01,2.5000e+01
IMP_SCORE,4958,GO:0042391,1.2379e-01,1.2800e+02
IMP_SCORE,4959,GO:0006694,1.2378e-01,6.7000e+01
IMP_SCORE,4960,GO:0017110,1.2376e-01,8.0000e+00
IMP_SCORE,4961,GO:0055102,1.2372e-01,3.5000e+01
IMP_SCORE,4962,GO:0022824,1.2370e-01,1.9000e+01
IMP_SCORE,4963,GO:0009165,1.2368e-01,4.5000e+01
IMP_SCORE,4964,GO:0046928,1.2366e-01,3.2000e+01
IMP_SCORE,4965,GO:0043531,1.2365e-01,2.4000e+01
IMP_SCORE,4966,GO:0043567,1.2364e-01,9.0000e+00
IMP_SCORE,4967,GO:1902991,1.2364e-01,2.1000e+01
IMP_SCORE,4968,GO:0006285,1.2361e-01,5.0000e+00
IMP_SCORE,4969,GO:0034629,1.2357e-01,1.2000e+01
IMP_SCORE,4970,GO:0070647,1.2355e-01,2.5500e+02
IMP_SCORE,4971,GO:0090533,1.2354e-01,1.7000e+01
IMP_SCORE,4972,GO:0060964,1.2353e-01,4.0000e+00
IMP_SCORE,4973,GO:0003824,1.2350e-01,1.4790e+03
IMP_SCORE,4974,GO:0071897,1.2349e-01,2.3000e+01
IMP_SCORE,4975,GO:0010857,1.2348e-01,2.6000e+01
IMP_SCORE,4976,GO:1902495,1.2345e-01,1.5300e+02
IMP_SCORE,4977,GO:0043902,1.2345e-01,3.9000e+01
IMP_SCORE,4978,GO:0042108,1.2344e-01,2.2000e+01
IMP_SCORE,4979,GO:0004879,1.2339e-01,2.0000e+01
IMP_SCORE,4980,GO:0071824,1.2334e-01,6.6000e+01
IMP_SCORE,4981,GO:1901135,1.2325e-01,3.2500e+02
IMP_SCORE,4982,GO:2000050,1.2321e-01,1.7000e+01
IMP_SCORE,4983,GO:1903861,1.2320e-01,9.0000e+00
IMP_SCORE,4984,GO:1990837,1.2306e-01,1.3500e+02
IMP_SCORE,4985,GO:0050858,1.2305e-01,1.2000e+01
IMP_SCORE,4986,GO:0016486,1.2304e-01,3.0000e+01
IMP_SCORE,4987,GO:0005520,1.2302e-01,3.4000e+01
IMP_SCORE,4988,GO:0060606,1.2301e-01,2.0000e+01
IMP_SCORE,4989,GO:0016322,1.2292e-01,7.0000e+00
IMP_SCORE,4990,GO:0045930,1.2285e-01,7.6000e+01
IMP_SCORE,4991,GO:0004298,1.2280e-01,2.1000e+01
IMP_SCORE,4992,GO:0044439,1.2272e-01,5.3000e+01
IMP_SCORE,4993,GO:0060071,1.2270e-01,1.5000e+01
IMP_SCORE,4994,GO:0061351,1.2269e-01,2.8000e+01
IMP_SCORE,4995,GO:0043506,1.2267e-01,1.9000e+01
IMP_SCORE,4996,GO:0032371,1.2266e-01,1.6000e+01
IMP_SCORE,4997,GO:0032205,1.2256e-01,1.0000e+00
IMP_SCORE,4998,GO:0051798,1.2256e-01,1.0000e+00
IMP_SCORE,4999,GO:0033604,1.2256e-01,1.0000e+00
IMP_SCORE,5000,GO:0006418,1.2255e-01,1.3000e+01
IMP_SCORE,5001,GO:0003712,1.2249e-01,1.6400e+02
IMP_SCORE,5002,GO:0045837,1.2247e-01,3.0000e+00
IMP_SCORE,5003,GO:0036041,1.2245e-01,3.0000e+01
IMP_SCORE,5004,GO:0016571,1.2244e-01,2.2000e+01
IMP_SCORE,5005,GO:0040012,1.2243e-01,2.3400e+02
IMP_SCORE,5006,GO:0015075,1.2231e-01,2.5400e+02
IMP_SCORE,5007,GO:0009416,1.2230e-01,1.1700e+02
IMP_SCORE,5008,GO:0001701,1.2227e-01,5.0000e+01
IMP_SCORE,5009,GO:0015865,1.2225e-01,1.5000e+01
IMP_SCORE,5010,GO:0016441,1.2222e-01,1.2000e+01
IMP_SCORE,5011,GO:0010466,1.2217e-01,9.8000e+01
IMP_SCORE,5012,GO:0042738,1.2210e-01,1.0000e+01
IMP_SCORE,5013,GO:0071158,1.2210e-01,1.8000e+01
IMP_SCORE,5014,GO:1905476,1.2209e-01,2.0000e+01
IMP_SCORE,5015,GO:0051955,1.2206e-01,9.0000e+00
IMP_SCORE,5016,GO:0005507,1.2203e-01,5.2000e+01
IMP_SCORE,5017,GO:0035036,1.2197e-01,4.6000e+01
IMP_SCORE,5018,GO:0030033,1.2191e-01,3.1000e+01
IMP_SCORE,5019,GO:0018214,1.2191e-01,9.0000e+00
IMP_SCORE,5020,GO:0005913,1.2171e-01,8.5000e+01
IMP_SCORE,5021,GO:1902932,1.2168e-01,3.0000e+00
IMP_SCORE,5022,GO:0007608,1.2166e-01,1.8000e+01
IMP_SCORE,5023,GO:0002292,1.2160e-01,9.0000e+00
IMP_SCORE,5024,GO:0045454,1.2156e-01,3.4000e+01
IMP_SCORE,5025,GO:0030517,1.2153e-01,1.0000e+01
IMP_SCORE,5026,GO:0001530,1.2153e-01,3.6000e+01
IMP_SCORE,5027,GO:0009582,1.2145e-01,5.7000e+01
IMP_SCORE,5028,GO:0015791,1.2141e-01,9.0000e+00
IMP_SCORE,5029,GO:0033327,1.2137e-01,1.5000e+01
IMP_SCORE,5030,GO:1901224,1.2137e-01,9.0000e+00
IMP_SCORE,5031,GO:0006869,1.2136e-01,1.2800e+02
IMP_SCORE,5032,GO:0009199,1.2135e-01,4.3000e+01
IMP_SCORE,5033,GO:0090181,1.2134e-01,1.0000e+01
IMP_SCORE,5034,GO:0035306,1.2132e-01,3.8000e+01
IMP_SCORE,5035,GO:0036314,1.2128e-01,1.6000e+01
IMP_SCORE,5036,GO:0009235,1.2123e-01,2.1000e+01
IMP_SCORE,5037,GO:0030004,1.2115e-01,4.5000e+01
IMP_SCORE,5038,GO:0006367,1.2111e-01,3.7000e+01
IMP_SCORE,5039,GO:0031301,1.2107e-01,1.2200e+02
IMP_SCORE,5040,GO:0050728,1.2104e-01,3.3000e+01
IMP_SCORE,5041,GO:0007635,1.2098e-01,1.2000e+01
IMP_SCORE,5042,GO:0014059,1.2095e-01,7.0000e+00
IMP_SCORE,5043,GO:0090200,1.2090e-01,8.0000e+00
IMP_SCORE,5044,GO:0005548,1.2089e-01,2.2000e+01
IMP_SCORE,5045,GO:0000981,1.2087e-01,1.7100e+02
IMP_SCORE,5046,GO:0060707,1.2086e-01,9.0000e+00
IMP_SCORE,5047,GO:0034969,1.2085e-01,2.5000e+01
IMP_SCORE,5048,GO:0042177,1.2079e-01,3.2000e+01
IMP_SCORE,5049,GO:0055081,1.2072e-01,2.0000e+01
IMP_SCORE,5050,GO:0097223,1.2071e-01,1.0200e+02
IMP_SCORE,5051,GO:0007585,1.2070e-01,3.0000e+01
IMP_SCORE,5052,GO:0008514,1.2063e-01,9.9000e+01
IMP_SCORE,5053,GO:0098798,1.2060e-01,4.6000e+01
IMP_SCORE,5054,GO:1901071,1.2056e-01,4.1000e+01
IMP_SCORE,5055,GO:0006879,1.2046e-01,3.1000e+01
IMP_SCORE,5056,GO:0045666,1.2043e-01,7.9000e+01
IMP_SCORE,5057,GO:0098869,1.2038e-01,8.3000e+01
IMP_SCORE,5058,GO:0042578,1.2035e-01,2.3600e+02
IMP_SCORE,5059,GO:0046906,1.2025e-01,1.0100e+02
IMP_SCORE,5060,GO:0006323,1.2023e-01,1.1000e+01
IMP_SCORE,5061,GO:0008233,1.2021e-01,3.6100e+02
IMP_SCORE,5062,GO:0005882,1.2020e-01,1.2000e+02
IMP_SCORE,5063,GO:0009220,1.2019e-01,6.0000e+00
IMP_SCORE,5064,GO:0008089,1.2015e-01,1.3000e+01
IMP_SCORE,5065,GO:0004540,1.2007e-01,8.2000e+01
IMP_SCORE,5066,GO:0043555,1.2005e-01,1.4000e+01
IMP_SCORE,5067,GO:0031214,1.2000e-01,8.7000e+01
IMP_SCORE,5068,GO:0002449,1.1996e-01,3.9000e+01
IMP_SCORE,5069,GO:1904293,1.1993e-01,3.0000e+00
IMP_SCORE,5070,GO:2000107,1.1987e-01,3.0000e+01
IMP_SCORE,5071,GO:0019693,1.1976e-01,8.9000e+01
IMP_SCORE,5072,GO:0008033,1.1972e-01,4.0000e+01
IMP_SCORE,5073,GO:0015980,1.1970e-01,5.1000e+01
IMP_SCORE,5074,GO:0061061,1.1964e-01,7.9000e+01
IMP_SCORE,5075,GO:0044264,1.1959e-01,4.7000e+01
IMP_SCORE,5076,GO:0010951,1.1957e-01,1.0600e+02
IMP_SCORE,5077,GO:0018202,1.1957e-01,9.0000e+00
IMP_SCORE,5078,GO:2000772,1.1954e-01,1.2000e+01
IMP_SCORE,5079,GO:0099529,1.1950e-01,4.0000e+00
IMP_SCORE,5080,GO:0046332,1.1943e-01,3.6000e+01
IMP_SCORE,5081,GO:1901021,1.1941e-01,5.0000e+00
IMP_SCORE,5082,GO:0050877,1.1937e-01,4.7600e+02
IMP_SCORE,5083,GO:1902116,1.1929e-01,1.6000e+01
IMP_SCORE,5084,GO:0016601,1.1925e-01,2.4000e+01
IMP_SCORE,5085,GO:0060142,1.1922e-01,1.7000e+01
IMP_SCORE,5086,GO:0043502,1.1922e-01,1.2000e+01
IMP_SCORE,5087,GO:0003333,1.1917e-01,1.6000e+01
IMP_SCORE,5088,GO:0000145,1.1906e-01,8.0000e+00
IMP_SCORE,5089,GO:0055085,1.1904e-01,3.7800e+02
IMP_SCORE,5090,GO:0001963,1.1896e-01,3.0000e+00
IMP_SCORE,5091,GO:0070542,1.1895e-01,1.9000e+01
IMP_SCORE,5092,GO:0042273,1.1892e-01,2.5000e+01
IMP_SCORE,5093,GO:0045060,1.1879e-01,4.0000e+00
IMP_SCORE,5094,GO:0050710,1.1877e-01,1.6000e+01
IMP_SCORE,5095,GO:1904356,1.1875e-01,2.6000e+01
IMP_SCORE,5096,GO:0034706,1.1866e-01,7.0000e+00
IMP_SCORE,5097,GO:0098900,1.1863e-01,1.4000e+01
IMP_SCORE,5098,GO:0034315,1.1861e-01,7.0000e+00
IMP_SCORE,5099,GO:0008094,1.1859e-01,1.0000e+01
IMP_SCORE,5100,GO:0005604,1.1852e-01,1.5300e+02
IMP_SCORE,5101,GO:0097352,1.1849e-01,2.4000e+01
IMP_SCORE,5102,GO:0019363,1.1836e-01,1.8000e+01
IMP_SCORE,5103,GO:0040001,1.1833e-01,4.0000e+00
IMP_SCORE,5104,GO:0071702,1.1828e-01,5.6200e+02
IMP_SCORE,5105,GO:0050427,1.1827e-01,9.0000e+00
IMP_SCORE,5106,GO:0007178,1.1822e-01,5.9000e+01
IMP_SCORE,5107,GO:0016242,1.1817e-01,5.0000e+00
IMP_SCORE,5108,GO:0016070,1.1813e-01,2.9900e+02
IMP_SCORE,5109,GO:1902494,1.1807e-01,3.9400e+02
IMP_SCORE,5110,GO:0046434,1.1806e-01,4.2000e+01
IMP_SCORE,5111,GO:0099024,1.1803e-01,3.4000e+01
IMP_SCORE,5112,GO:0001675,1.1802e-01,7.0000e+00
IMP_SCORE,5113,GO:0006914,1.1801e-01,1.0800e+02
IMP_SCORE,5114,GO:0031093,1.1789e-01,5.2000e+01
IMP_SCORE,5115,GO:0015908,1.1788e-01,1.7000e+01
IMP_SCORE,5116,GO:0016829,1.1786e-01,2.2600e+02
IMP_SCORE,5117,GO:0008375,1.1783e-01,7.4000e+01
IMP_SCORE,5118,GO:0030510,1.1781e-01,5.5000e+01
IMP_SCORE,5119,GO:0016447,1.1771e-01,1.1000e+01
IMP_SCORE,5120,GO:0070822,1.1768e-01,5.0000e+00
IMP_SCORE,5121,GO:0006531,1.1768e-01,1.6000e+01
IMP_SCORE,5122,GO:0060411,1.1766e-01,1.6000e+01
IMP_SCORE,5123,GO:0043574,1.1760e-01,1.7000e+01
IMP_SCORE,5124,GO:0009755,1.1752e-01,6.4000e+01
IMP_SCORE,5125,GO:0006012,1.1751e-01,9.0000e+00
IMP_SCORE,5126,GO:0007569,1.1750e-01,1.0000e+01
IMP_SCORE,5127,GO:0007369,1.1745e-01,2.6000e+01
IMP_SCORE,5128,GO:0035082,1.1740e-01,8.0000e+00
IMP_SCORE,5129,GO:0090322,1.1738e-01,2.3000e+01
IMP_SCORE,5130,GO:0050750,1.1733e-01,8.0000e+00
IMP_SCORE,5131,GO:0045981,1.1730e-01,2.2000e+01
IMP_SCORE,5132,GO:0044702,1.1724e-01,4.8100e+02
IMP_SCORE,5133,GO:0004629,1.1718e-01,4.0000e+01
IMP_SCORE,5134,GO:0022829,1.1716e-01,1.5000e+01
IMP_SCORE,5135,GO:0035257,1.1714e-01,4.5000e+01
IMP_SCORE,5136,GO:0010561,1.1708e-01,1.1000e+01
IMP_SCORE,5137,GO:0051782,1.1692e-01,1.3000e+01
IMP_SCORE,5138,GO:0009310,1.1686e-01,4.3000e+01
IMP_SCORE,5139,GO:0005875,1.1684e-01,9.0000e+01
IMP_SCORE,5140,GO:0051931,1.1664e-01,2.8000e+01
IMP_SCORE,5141,GO:0032435,1.1654e-01,1.1000e+01
IMP_SCORE,5142,GO:0050848,1.1654e-01,2.6000e+01
IMP_SCORE,5143,GO:0010310,1.1644e-01,1.3000e+01
IMP_SCORE,5144,GO:0048015,1.1634e-01,3.4000e+01
IMP_SCORE,5145,GO:0009895,1.1634e-01,6.0000e+01
IMP_SCORE,5146,GO:1902583,1.1633e-01,5.0000e+00
IMP_SCORE,5147,GO:0005796,1.1622e-01,3.8000e+01
IMP_SCORE,5148,GO:0001895,1.1621e-01,3.7000e+01
IMP_SCORE,5149,GO:0044464,1.1620e-01,1.2150e+03
IMP_SCORE,5150,GO:0016504,1.1618e-01,1.5000e+01
IMP_SCORE,5151,GO:0000726,1.1616e-01,9.0000e+00
IMP_SCORE,5152,GO:0098780,1.1612e-01,7.0000e+00
IMP_SCORE,5153,GO:0007416,1.1609e-01,5.1000e+01
IMP_SCORE,5154,GO:0031593,1.1607e-01,2.3000e+01
IMP_SCORE,5155,GO:0008654,1.1604e-01,9.9000e+01
IMP_SCORE,5156,GO:0090280,1.1599e-01,1.7000e+01
IMP_SCORE,5157,GO:0098796,1.1598e-01,3.0800e+02
IMP_SCORE,5158,GO:0072655,1.1597e-01,1.9000e+01
IMP_SCORE,5159,GO:0031646,1.1597e-01,1.3000e+01
IMP_SCORE,5160,GO:0006999,1.1586e-01,2.0000e+00
IMP_SCORE,5161,GO:1901659,1.1586e-01,1.5000e+01
IMP_SCORE,5162,GO:0033218,1.1553e-01,2.7600e+02
IMP_SCORE,5163,GO:0044451,1.1551e-01,4.2700e+02
IMP_SCORE,5164,GO:0098748,1.1550e-01,3.0000e+00
IMP_SCORE,5165,GO:0005385,1.1544e-01,2.1000e+01
IMP_SCORE,5166,GO:0051082,1.1544e-01,1.0500e+02
IMP_SCORE,5167,GO:0002544,1.1536e-01,1.1000e+01
IMP_SCORE,5168,GO:0043171,1.1533e-01,2.2000e+01
IMP_SCORE,5169,GO:0097525,1.1531e-01,3.3000e+01
IMP_SCORE,5170,GO:0045071,1.1525e-01,3.2000e+01
IMP_SCORE,5171,GO:0043292,1.1523e-01,4.6000e+01
IMP_SCORE,5172,GO:0005833,1.1521e-01,1.1000e+01
IMP_SCORE,5173,GO:0019239,1.1518e-01,1.4000e+01
IMP_SCORE,5174,GO:0050819,1.1516e-01,2.7000e+01
IMP_SCORE,5175,GO:0072512,1.1512e-01,1.6000e+01
IMP_SCORE,5176,GO:0006260,1.1512e-01,5.1000e+01
IMP_SCORE,5177,GO:0004950,1.1503e-01,1.6000e+01
IMP_SCORE,5178,GO:0046164,1.1502e-01,2.9000e+01
IMP_SCORE,5179,GO:0004721,1.1496e-01,7.6000e+01
IMP_SCORE,5180,GO:0060740,1.1485e-01,1.2000e+01
IMP_SCORE,5181,GO:0031290,1.1484e-01,1.1000e+01
IMP_SCORE,5182,GO:0055098,1.1483e-01,3.2000e+01
IMP_SCORE,5183,GO:0042393,1.1478e-01,1.1100e+02
IMP_SCORE,5184,GO:0050807,1.1477e-01,6.5000e+01
IMP_SCORE,5185,GO:0012501,1.1474e-01,4.0900e+02
IMP_SCORE,5186,GO:0061333,1.1470e-01,6.0000e+00
IMP_SCORE,5187,GO:0006885,1.1469e-01,3.7000e+01
IMP_SCORE,5188,GO:0051219,1.1467e-01,3.0000e+01
IMP_SCORE,5189,GO:0005576,1.1466e-01,1.3770e+03
IMP_SCORE,5190,GO:0043623,1.1464e-01,1.4800e+02
IMP_SCORE,5191,GO:0042157,1.1461e-01,5.2000e+01
IMP_SCORE,5192,GO:0048511,1.1458e-01,1.7600e+02
IMP_SCORE,5193,GO:0000159,1.1457e-01,3.4000e+01
IMP_SCORE,5194,GO:0090102,1.1451e-01,1.3000e+01
IMP_SCORE,5195,GO:0030641,1.1443e-01,4.3000e+01
IMP_SCORE,5196,GO:0004303,1.1442e-01,1.5000e+01
IMP_SCORE,5197,GO:0043244,1.1435e-01,4.5000e+01
IMP_SCORE,5198,GO:0043001,1.1431e-01,7.0000e+00
IMP_SCORE,5199,GO:0052689,1.1429e-01,1.5900e+02
IMP_SCORE,5200,GO:0048266,1.1429e-01,1.0000e+01
IMP_SCORE,5201,GO:0032526,1.1428e-01,5.0000e+01
IMP_SCORE,5202,GO:0044454,1.1426e-01,1.1000e+02
IMP_SCORE,5203,GO:0001765,1.1426e-01,8.0000e+00
IMP_SCORE,5204,GO:0045762,1.1421e-01,5.0000e+00
IMP_SCORE,5205,GO:0051539,1.1419e-01,3.4000e+01
IMP_SCORE,5206,GO:0006497,1.1416e-01,8.2000e+01
IMP_SCORE,5207,GO:0032418,1.1412e-01,2.6000e+01
IMP_SCORE,5208,GO:0071826,1.1411e-01,7.3000e+01
IMP_SCORE,5209,GO:1901655,1.1409e-01,2.0000e+01
IMP_SCORE,5210,GO:0030518,1.1408e-01,1.9000e+01
IMP_SCORE,5211,GO:0000786,1.1405e-01,2.6000e+01
IMP_SCORE,5212,GO:1902476,1.1396e-01,4.4000e+01
IMP_SCORE,5213,GO:0090161,1.1392e-01,5.0000e+00
IMP_SCORE,5214,GO:0016570,1.1391e-01,7.3000e+01
IMP_SCORE,5215,GO:0019205,1.1386e-01,2.6000e+01
IMP_SCORE,5216,GO:0008092,1.1385e-01,4.8600e+02
IMP_SCORE,5217,GO:0061630,1.1369e-01,6.7000e+01
IMP_SCORE,5218,GO:0018107,1.1362e-01,3.1000e+01
IMP_SCORE,5219,GO:0010574,1.1352e-01,1.1000e+01
IMP_SCORE,5220,GO:0016604,1.1351e-01,3.1800e+02
IMP_SCORE,5221,GO:0031279,1.1350e-01,1.7000e+01
IMP_SCORE,5222,GO:0008655,1.1343e-01,1.8000e+01
IMP_SCORE,5223,GO:0004180,1.1339e-01,6.1000e+01
IMP_SCORE,5224,GO:0000377,1.1339e-01,6.5000e+01
IMP_SCORE,5225,GO:1903955,1.1338e-01,3.2000e+01
IMP_SCORE,5226,GO:0032400,1.1338e-01,1.4000e+01
IMP_SCORE,5227,GO:0003724,1.1337e-01,3.3000e+01
IMP_SCORE,5228,GO:0045028,1.1337e-01,2.6000e+01
IMP_SCORE,5229,GO:0032781,1.1333e-01,4.2000e+01
IMP_SCORE,5230,GO:0032590,1.1330e-01,1.0000e+01
IMP_SCORE,5231,GO:0030804,1.1327e-01,2.6000e+01
IMP_SCORE,5232,GO:0032561,1.1318e-01,2.0200e+02
IMP_SCORE,5233,GO:0035966,1.1317e-01,5.9000e+01
IMP_SCORE,5234,GO:0071482,1.1310e-01,2.2000e+01
IMP_SCORE,5235,GO:1903205,1.1310e-01,8.0000e+00
IMP_SCORE,5236,GO:0021675,1.1306e-01,2.2000e+01
IMP_SCORE,5237,GO:0050661,1.1305e-01,2.9000e+01
IMP_SCORE,5238,GO:0065004,1.1302e-01,4.6000e+01
IMP_SCORE,5239,GO:0000149,1.1300e-01,9.6000e+01
IMP_SCORE,5240,GO:0016813,1.1299e-01,1.3000e+01
IMP_SCORE,5241,GO:0008380,1.1295e-01,1.1300e+02
IMP_SCORE,5242,GO:0051606,1.1292e-01,1.5100e+02
IMP_SCORE,5243,GO:0015145,1.1290e-01,1.4000e+01
IMP_SCORE,5244,GO:0006475,1.1288e-01,2.2000e+01
IMP_SCORE,5245,GO:0007127,1.1288e-01,9.0000e+00
IMP_SCORE,5246,GO:0034975,1.1274e-01,1.2000e+01
IMP_SCORE,5247,GO:0015012,1.1272e-01,3.0000e+00
IMP_SCORE,5248,GO:0060338,1.1271e-01,1.5000e+01
IMP_SCORE,5249,GO:0061135,1.1269e-01,8.7000e+01
IMP_SCORE,5250,GO:0033033,1.1254e-01,1.2000e+01
IMP_SCORE,5251,GO:0009615,1.1253e-01,1.0800e+02
IMP_SCORE,5252,GO:0006821,1.1247e-01,5.8000e+01
IMP_SCORE,5253,GO:0060589,1.1245e-01,2.0100e+02
IMP_SCORE,5254,GO:0044450,1.1244e-01,8.6000e+01
IMP_SCORE,5255,GO:0005694,1.1243e-01,1.0500e+02
IMP_SCORE,5256,GO:0034249,1.1241e-01,5.1000e+01
IMP_SCORE,5257,GO:2000241,1.1238e-01,5.5000e+01
IMP_SCORE,5258,GO:0050885,1.1236e-01,3.2000e+01
IMP_SCORE,5259,GO:0007259,1.1235e-01,2.0000e+01
IMP_SCORE,5260,GO:0022414,1.1232e-01,5.7300e+02
IMP_SCORE,5261,GO:0016010,1.1231e-01,2.5000e+01
IMP_SCORE,5262,GO:0002312,1.1227e-01,2.2000e+01
IMP_SCORE,5263,GO:0045773,1.1224e-01,1.0000e+01
IMP_SCORE,5264,GO:0006396,1.1217e-01,1.8900e+02
IMP_SCORE,5265,GO:0000959,1.1213e-01,1.7000e+01
IMP_SCORE,5266,GO:0043274,1.1210e-01,1.1000e+01
IMP_SCORE,5267,GO:0042743,1.1208e-01,2.4000e+01
IMP_SCORE,5268,GO:0070840,1.1190e-01,4.0000e+00
IMP_SCORE,5269,GO:0071339,1.1182e-01,9.0000e+00
IMP_SCORE,5270,GO:0051289,1.1177e-01,3.1000e+01
IMP_SCORE,5271,GO:0010642,1.1165e-01,6.0000e+00
IMP_SCORE,5272,GO:0042054,1.1161e-01,2.1000e+01
IMP_SCORE,5273,GO:0015807,1.1157e-01,2.8000e+01
IMP_SCORE,5274,GO:0061099,1.1155e-01,1.0000e+01
IMP_SCORE,5275,GO:0006040,1.1154e-01,7.6000e+01
IMP_SCORE,5276,GO:0010919,1.1146e-01,1.0000e+01
IMP_SCORE,5277,GO:0090239,1.1145e-01,3.0000e+00
IMP_SCORE,5278,GO:0015844,1.1142e-01,1.4000e+01
IMP_SCORE,5279,GO:0000313,1.1140e-01,2.4000e+01
IMP_SCORE,5280,GO:0001608,1.1135e-01,2.8000e+01
IMP_SCORE,5281,GO:0048278,1.1126e-01,4.7000e+01
IMP_SCORE,5282,GO:0051427,1.1117e-01,4.7000e+01
IMP_SCORE,5283,GO:0042254,1.1115e-01,1.6000e+01
IMP_SCORE,5284,GO:0030574,1.1114e-01,4.0000e+01
IMP_SCORE,5285,GO:0007588,1.1113e-01,2.1000e+01
IMP_SCORE,5286,GO:0035308,1.1101e-01,1.3000e+01
IMP_SCORE,5287,GO:0071869,1.1099e-01,1.2000e+01
IMP_SCORE,5288,GO:0001227,1.1099e-01,5.7000e+01
IMP_SCORE,5289,GO:0071222,1.1095e-01,3.7000e+01
IMP_SCORE,5290,GO:0000060,1.1091e-01,1.6000e+01
IMP_SCORE,5291,GO:0015682,1.1087e-01,2.4000e+01
IMP_SCORE,5292,GO:0006406,1.1086e-01,2.1000e+01
IMP_SCORE,5293,GO:0008356,1.1086e-01,5.0000e+00
IMP_SCORE,5294,GO:0061695,1.1077e-01,4.1000e+01
IMP_SCORE,5295,GO:1990542,1.1073e-01,1.3000e+01
IMP_SCORE,5296,GO:0000932,1.1068e-01,1.0300e+02
IMP_SCORE,5297,GO:0060441,1.1060e-01,1.4000e+01
IMP_SCORE,5298,GO:0045177,1.1059e-01,3.6000e+01
IMP_SCORE,5299,GO:0014003,1.1058e-01,3.2000e+01
IMP_SCORE,5300,GO:0016458,1.1056e-01,3.8000e+01
IMP_SCORE,5301,GO:1901317,1.1032e-01,6.0000e+00
IMP_SCORE,5302,GO:0051023,1.1030e-01,1.5000e+01
IMP_SCORE,5303,GO:0050851,1.1029e-01,4.9000e+01
IMP_SCORE,5304,GO:0042165,1.1027e-01,1.7000e+01
IMP_SCORE,5305,GO:0031903,1.1014e-01,4.8000e+01
IMP_SCORE,5306,GO:0016339,1.1014e-01,1.0400e+02
IMP_SCORE,5307,GO:0070633,1.1010e-01,1.7000e+01
IMP_SCORE,5308,GO:0005506,1.1004e-01,9.2000e+01
IMP_SCORE,5309,GO:0061134,1.0988e-01,7.7000e+01
IMP_SCORE,5310,GO:0046456,1.0985e-01,2.7000e+01
IMP_SCORE,5311,GO:0032461,1.0983e-01,4.0000e+00
IMP_SCORE,5312,GO:0097120,1.0970e-01,1.0000e+01
IMP_SCORE,5313,GO:0030099,1.0970e-01,5.4000e+01
IMP_SCORE,5314,GO:0006968,1.0965e-01,1.1900e+02
IMP_SCORE,5315,GO:0002228,1.0965e-01,1.4000e+01
IMP_SCORE,5316,GO:0006767,1.0962e-01,5.1000e+01
IMP_SCORE,5317,GO:0051371,1.0953e-01,1.1000e+01
IMP_SCORE,5318,GO:0070528,1.0951e-01,7.0000e+00
IMP_SCORE,5319,GO:0000301,1.0948e-01,1.2000e+01
IMP_SCORE,5320,GO:0031225,1.0943e-01,1.4100e+02
IMP_SCORE,5321,GO:0006623,1.0943e-01,1.6000e+01
IMP_SCORE,5322,GO:0019724,1.0928e-01,8.0000e+00
IMP_SCORE,5323,GO:0002028,1.0926e-01,5.6000e+01
IMP_SCORE,5324,GO:0045840,1.0925e-01,9.0000e+00
IMP_SCORE,5325,GO:0098754,1.0924e-01,8.4000e+01
IMP_SCORE,5326,GO:0048280,1.0917e-01,1.0000e+00
IMP_SCORE,5327,GO:0016607,1.0911e-01,2.2800e+02
IMP_SCORE,5328,GO:0008266,1.0910e-01,8.0000e+00
IMP_SCORE,5329,GO:0030544,1.0909e-01,1.1000e+01
IMP_SCORE,5330,GO:0043539,1.0904e-01,1.7000e+01
IMP_SCORE,5331,GO:0009226,1.0903e-01,3.8000e+01
IMP_SCORE,5332,GO:0000062,1.0888e-01,4.5000e+01
IMP_SCORE,5333,GO:0046879,1.0885e-01,2.7000e+01
IMP_SCORE,5334,GO:0044236,1.0884e-01,3.9000e+01
IMP_SCORE,5335,GO:0010824,1.0880e-01,1.6000e+01
IMP_SCORE,5336,GO:0070888,1.0875e-01,2.8000e+01
IMP_SCORE,5337,GO:0031424,1.0868e-01,7.2000e+01
IMP_SCORE,5338,GO:0031312,1.0853e-01,3.4000e+01
IMP_SCORE,5339,GO:0001503,1.0849e-01,4.6000e+01
IMP_SCORE,5340,GO:0010043,1.0848e-01,6.7000e+01
IMP_SCORE,5341,GO:1902882,1.0843e-01,2.6000e+01
IMP_SCORE,5342,GO:0007186,1.0833e-01,3.6100e+02
IMP_SCORE,5343,GO:0004559,1.0827e-01,2.3000e+01
IMP_SCORE,5344,GO:0006446,1.0827e-01,2.8000e+01
IMP_SCORE,5345,GO:0046426,1.0823e-01,1.5000e+01
IMP_SCORE,5346,GO:0007276,1.0821e-01,2.1500e+02
IMP_SCORE,5347,GO:0006325,1.0814e-01,1.7500e+02
IMP_SCORE,5348,GO:1901070,1.0807e-01,3.0000e+00
IMP_SCORE,5349,GO:0004955,1.0806e-01,1.0000e+01
IMP_SCORE,5350,GO:1901185,1.0801e-01,1.6000e+01
IMP_SCORE,5351,GO:0051354,1.0794e-01,1.0000e+01
IMP_SCORE,5352,GO:0002577,1.0792e-01,2.0000e+01
IMP_SCORE,5353,GO:0070207,1.0791e-01,3.1000e+01
IMP_SCORE,5354,GO:0004859,1.0773e-01,4.9000e+01
IMP_SCORE,5355,GO:0031966,1.0771e-01,2.6800e+02
IMP_SCORE,5356,GO:0002824,1.0766e-01,2.0000e+01
IMP_SCORE,5357,GO:0072015,1.0761e-01,1.3000e+01
IMP_SCORE,5358,GO:0051168,1.0759e-01,4.8000e+01
IMP_SCORE,5359,GO:0004385,1.0758e-01,1.1000e+01
IMP_SCORE,5360,GO:0016791,1.0757e-01,1.9100e+02
IMP_SCORE,5361,GO:0016893,1.0754e-01,2.9000e+01
IMP_SCORE,5362,GO:0016540,1.0752e-01,4.1000e+01
IMP_SCORE,5363,GO:0097581,1.0744e-01,1.4000e+01
IMP_SCORE,5364,GO:0000338,1.0736e-01,3.0000e+00
IMP_SCORE,5365,GO:1903170,1.0736e-01,5.0000e+00
IMP_SCORE,5366,GO:1902600,1.0727e-01,3.2000e+01
IMP_SCORE,5367,GO:0046580,1.0697e-01,1.0000e+01
IMP_SCORE,5368,GO:0051220,1.0689e-01,6.0000e+00
IMP_SCORE,5369,GO:0005930,1.0687e-01,4.9000e+01
IMP_SCORE,5370,GO:0006338,1.0685e-01,3.7000e+01
IMP_SCORE,5371,GO:0003677,1.0683e-01,5.0400e+02
IMP_SCORE,5372,GO:0050908,1.0683e-01,1.4000e+01
IMP_SCORE,5373,GO:0001523,1.0683e-01,5.2000e+01
IMP_SCORE,5374,GO:0070987,1.0678e-01,8.0000e+00
IMP_SCORE,5375,GO:0019585,1.0673e-01,1.3000e+01
IMP_SCORE,5376,GO:0042623,1.0670e-01,8.7000e+01
IMP_SCORE,5377,GO:1901890,1.0658e-01,9.0000e+00
IMP_SCORE,5378,GO:0043473,1.0655e-01,2.6000e+01
IMP_SCORE,5379,GO:0017136,1.0651e-01,4.0000e+00
IMP_SCORE,5380,GO:0010212,1.0646e-01,4.1000e+01
IMP_SCORE,5381,GO:0003774,1.0639e-01,8.5000e+01
IMP_SCORE,5382,GO:0045995,1.0632e-01,2.5000e+01
IMP_SCORE,5383,GO:0002039,1.0627e-01,3.4000e+01
IMP_SCORE,5384,GO:0004532,1.0627e-01,1.2000e+01
IMP_SCORE,5385,GO:0090305,1.0626e-01,8.5000e+01
IMP_SCORE,5386,GO:0022803,1.0622e-01,1.6700e+02
IMP_SCORE,5387,GO:0015078,1.0619e-01,2.7000e+01
IMP_SCORE,5388,GO:0032645,1.0615e-01,8.0000e+00
IMP_SCORE,5389,GO:1902803,1.0604e-01,1.6000e+01
IMP_SCORE,5390,GO:0090263,1.0598e-01,2.7000e+01
IMP_SCORE,5391,GO:1900740,1.0596e-01,1.7000e+01
IMP_SCORE,5392,GO:0016459,1.0596e-01,7.9000e+01
IMP_SCORE,5393,GO:0042761,1.0588e-01,2.7000e+01
IMP_SCORE,5394,GO:0038094,1.0587e-01,3.3000e+01
IMP_SCORE,5395,GO:2000758,1.0583e-01,1.5000e+01
IMP_SCORE,5396,GO:0061726,1.0566e-01,1.2000e+01
IMP_SCORE,5397,GO:1901661,1.0556e-01,2.6000e+01
IMP_SCORE,5398,GO:0060412,1.0552e-01,1.1000e+01
IMP_SCORE,5399,GO:0016493,1.0540e-01,9.0000e+00
IMP_SCORE,5400,GO:0044262,1.0538e-01,6.9000e+01
IMP_SCORE,5401,GO:0016278,1.0536e-01,1.1000e+01
IMP_SCORE,5402,GO:0004529,1.0532e-01,8.0000e+00
IMP_SCORE,5403,GO:0016755,1.0519e-01,4.9000e+01
IMP_SCORE,5404,GO:0048645,1.0516e-01,3.0000e+00
IMP_SCORE,5405,GO:0051187,1.0514e-01,1.3000e+01
IMP_SCORE,5406,GO:0008009,1.0511e-01,1.8000e+01
IMP_SCORE,5407,GO:0044420,1.0510e-01,1.5900e+02
IMP_SCORE,5408,GO:0021915,1.0505e-01,1.1000e+01
IMP_SCORE,5409,GO:0005778,1.0504e-01,3.6000e+01
IMP_SCORE,5410,GO:0042462,1.0500e-01,3.1000e+01
IMP_SCORE,5411,GO:0098664,1.0496e-01,1.0000e+01
IMP_SCORE,5412,GO:0007250,1.0492e-01,1.2000e+01
IMP_SCORE,5413,GO:0030276,1.0482e-01,5.1000e+01
IMP_SCORE,5414,GO:0019842,1.0482e-01,1.1200e+02
IMP_SCORE,5415,GO:0007126,1.0482e-01,2.8000e+01
IMP_SCORE,5416,GO:0070875,1.0475e-01,1.1000e+01
IMP_SCORE,5417,GO:0048598,1.0467e-01,1.5500e+02
IMP_SCORE,5418,GO:0071285,1.0466e-01,2.0000e+00
IMP_SCORE,5419,GO:0035088,1.0460e-01,3.8000e+01
IMP_SCORE,5420,GO:0004553,1.0453e-01,1.4800e+02
IMP_SCORE,5421,GO:0030135,1.0448e-01,7.0000e+01
IMP_SCORE,5422,GO:0003841,1.0446e-01,1.1000e+01
IMP_SCORE,5423,GO:0016460,1.0445e-01,2.5000e+01
IMP_SCORE,5424,GO:0051540,1.0438e-01,4.9000e+01
IMP_SCORE,5425,GO:0035815,1.0438e-01,5.0000e+00
IMP_SCORE,5426,GO:0097035,1.0435e-01,2.2000e+01
IMP_SCORE,5427,GO:0010575,1.0431e-01,1.8000e+01
IMP_SCORE,5428,GO:0048070,1.0429e-01,3.0000e+00
IMP_SCORE,5429,GO:0034314,1.0427e-01,9.0000e+00
IMP_SCORE,5430,GO:0030551,1.0426e-01,1.5000e+01
IMP_SCORE,5431,GO:0032717,1.0422e-01,3.1000e+01
IMP_SCORE,5432,GO:0007605,1.0421e-01,1.3500e+02
IMP_SCORE,5433,GO:0032588,1.0421e-01,6.7000e+01
IMP_SCORE,5434,GO:0070279,1.0412e-01,6.4000e+01
IMP_SCORE,5435,GO:0052695,1.0410e-01,3.0000e+00
IMP_SCORE,5436,GO:0030286,1.0406e-01,2.4000e+01
IMP_SCORE,5437,GO:0016482,1.0402e-01,6.3000e+01
IMP_SCORE,5438,GO:0032434,1.0399e-01,3.1000e+01
IMP_SCORE,5439,GO:0009141,1.0395e-01,4.7000e+01
IMP_SCORE,5440,GO:0051561,1.0389e-01,1.5000e+01
IMP_SCORE,5441,GO:0031280,1.0387e-01,6.0000e+00
IMP_SCORE,5442,GO:0090723,1.0382e-01,1.7000e+01
IMP_SCORE,5443,GO:0006342,1.0373e-01,2.0000e+01
IMP_SCORE,5444,GO:0045822,1.0370e-01,2.0000e+00
IMP_SCORE,5445,GO:0000980,1.0367e-01,1.8000e+01
IMP_SCORE,5446,GO:0004970,1.0366e-01,1.9000e+01
IMP_SCORE,5447,GO:0010165,1.0365e-01,1.5000e+01
IMP_SCORE,5448,GO:0072511,1.0359e-01,1.2800e+02
IMP_SCORE,5449,GO:0015216,1.0354e-01,6.0000e+00
IMP_SCORE,5450,GO:0045725,1.0354e-01,1.3000e+01
IMP_SCORE,5451,GO:0048701,1.0353e-01,1.1000e+01
IMP_SCORE,5452,GO:0006281,1.0351e-01,1.1100e+02
IMP_SCORE,5453,GO:0016798,1.0351e-01,1.6400e+02
IMP_SCORE,5454,GO:0007157,1.0340e-01,2.9000e+01
IMP_SCORE,5455,GO:0005681,1.0338e-01,5.8000e+01
IMP_SCORE,5456,GO:0006333,1.0329e-01,2.4000e+01
IMP_SCORE,5457,GO:1902911,1.0327e-01,2.2000e+01
IMP_SCORE,5458,GO:0010715,1.0321e-01,6.0000e+00
IMP_SCORE,5459,GO:0015297,1.0315e-01,5.5000e+01
IMP_SCORE,5460,GO:0035137,1.0312e-01,5.0000e+00
IMP_SCORE,5461,GO:0016876,1.0298e-01,2.2000e+01
IMP_SCORE,5462,GO:1905348,1.0297e-01,5.0000e+00
IMP_SCORE,5463,GO:0050886,1.0287e-01,6.0000e+00
IMP_SCORE,5464,GO:0022890,1.0276e-01,1.5800e+02
IMP_SCORE,5465,GO:0007600,1.0276e-01,3.0300e+02
IMP_SCORE,5466,GO:0022836,1.0274e-01,9.7000e+01
IMP_SCORE,5467,GO:0032467,1.0271e-01,1.9000e+01
IMP_SCORE,5468,GO:0006576,1.0270e-01,5.6000e+01
IMP_SCORE,5469,GO:0018205,1.0264e-01,7.9000e+01
IMP_SCORE,5470,GO:0051183,1.0263e-01,1.2000e+01
IMP_SCORE,5471,GO:0032592,1.0254e-01,2.5000e+01
IMP_SCORE,5472,GO:0034248,1.0252e-01,1.2700e+02
IMP_SCORE,5473,GO:0007062,1.0245e-01,3.7000e+01
IMP_SCORE,5474,GO:0060041,1.0244e-01,3.2000e+01
IMP_SCORE,5475,GO:0015085,1.0240e-01,6.1000e+01
IMP_SCORE,5476,GO:0006626,1.0226e-01,1.7000e+01
IMP_SCORE,5477,GO:0004722,1.0218e-01,3.1000e+01
IMP_SCORE,5478,GO:0005272,1.0212e-01,1.8000e+01
IMP_SCORE,5479,GO:0008484,1.0207e-01,3.6000e+01
IMP_SCORE,5480,GO:0034723,1.0205e-01,2.0000e+00
IMP_SCORE,5481,GO:0071786,1.0205e-01,2.0000e+00
IMP_SCORE,5482,GO:0015095,1.0196e-01,2.2000e+01
IMP_SCORE,5483,GO:0044246,1.0192e-01,1.4000e+01
IMP_SCORE,5484,GO:0043044,1.0190e-01,1.7000e+01
IMP_SCORE,5485,GO:0010927,1.0190e-01,2.8000e+01
IMP_SCORE,5486,GO:0000732,1.0186e-01,2.0000e+00
IMP_SCORE,5487,GO:0043536,1.0181e-01,6.0000e+00
IMP_SCORE,5488,GO:0046339,1.0176e-01,1.8000e+01
IMP_SCORE,5489,GO:0000922,1.0175e-01,8.3000e+01
IMP_SCORE,5490,GO:0006383,1.0165e-01,2.0000e+01
IMP_SCORE,5491,GO:0008150,1.0164e-01,1.3670e+03
IMP_SCORE,5492,GO:0070243,1.0161e-01,2.0000e+00
IMP_SCORE,5493,GO:0016765,1.0153e-01,8.7000e+01
IMP_SCORE,5494,GO:0019941,1.0148e-01,9.5000e+01
IMP_SCORE,5495,GO:2001204,1.0136e-01,1.1000e+01
IMP_SCORE,5496,GO:0016805,1.0134e-01,2.2000e+01
IMP_SCORE,5497,GO:0060252,1.0131e-01,4.0000e+00
IMP_SCORE,5498,GO:0005402,1.0127e-01,1.3000e+01
IMP_SCORE,5499,GO:0051236,1.0122e-01,6.6000e+01
IMP_SCORE,5500,GO:0030261,1.0118e-01,1.2000e+01
IMP_SCORE,5501,GO:0042626,1.0112e-01,4.0000e+01
IMP_SCORE,5502,GO:0030163,1.0105e-01,1.3200e+02
IMP_SCORE,5503,GO:0043330,1.0098e-01,2.2000e+01
IMP_SCORE,5504,GO:0016846,1.0098e-01,1.3000e+01
IMP_SCORE,5505,GO:0046503,1.0098e-01,2.6000e+01
IMP_SCORE,5506,GO:0031440,1.0093e-01,1.0000e+01
IMP_SCORE,5507,GO:0071157,1.0086e-01,6.0000e+00
IMP_SCORE,5508,GO:1990841,1.0080e-01,1.4000e+01
IMP_SCORE,5509,GO:0005639,1.0078e-01,1.6000e+01
IMP_SCORE,5510,GO:0046068,1.0076e-01,1.4000e+01
IMP_SCORE,5511,GO:0070525,1.0072e-01,9.0000e+00
IMP_SCORE,5512,GO:0001650,1.0064e-01,1.2400e+02
IMP_SCORE,5513,GO:0090231,1.0063e-01,1.4000e+01
IMP_SCORE,5514,GO:0035412,1.0061e-01,3.0000e+00
IMP_SCORE,5515,GO:0044458,1.0060e-01,9.0000e+00
IMP_SCORE,5516,GO:0043687,1.0057e-01,9.5000e+01
IMP_SCORE,5517,GO:0030057,1.0056e-01,4.8000e+01
IMP_SCORE,5518,GO:0006890,1.0054e-01,2.9000e+01
IMP_SCORE,5519,GO:0009150,1.0053e-01,5.4000e+01
IMP_SCORE,5520,GO:0006986,1.0047e-01,4.0000e+01
IMP_SCORE,5521,GO:0006865,1.0039e-01,3.1000e+01
IMP_SCORE,5522,GO:0008017,1.0026e-01,1.8300e+02
IMP_SCORE,5523,GO:0032814,1.0021e-01,1.2000e+01
IMP_SCORE,5524,GO:0022406,1.0021e-01,1.0000e+02
IMP_SCORE,5525,GO:0008194,1.0020e-01,1.2500e+02
IMP_SCORE,5526,GO:0006839,1.0020e-01,4.8000e+01
IMP_SCORE,5527,GO:0033612,1.0015e-01,9.0000e+00
IMP_SCORE,5528,GO:0016818,1.0006e-01,2.9200e+02
IMP_SCORE,5529,GO:0016864,1.0000e-01,1.1000e+01
IMP_SCORE,5530,GO:0071294,9.9999e-02,5.0000e+01
IMP_SCORE,5531,GO:0007622,9.9931e-02,2.3000e+01
IMP_SCORE,5532,GO:0005035,9.9845e-02,3.0000e+01
IMP_SCORE,5533,GO:0044409,9.9738e-02,4.8000e+01
IMP_SCORE,5534,GO:0043401,9.9703e-02,2.7000e+01
IMP_SCORE,5535,GO:0043241,9.9627e-02,5.7000e+01
IMP_SCORE,5536,GO:0031293,9.9549e-02,1.1000e+01
IMP_SCORE,5537,GO:0008324,9.9544e-02,2.4500e+02
IMP_SCORE,5538,GO:0001972,9.9541e-02,1.1000e+01
IMP_SCORE,5539,GO:0032663,9.9469e-02,7.0000e+00
IMP_SCORE,5540,GO:0071402,9.9441e-02,3.6000e+01
IMP_SCORE,5541,GO:0000737,9.9397e-02,6.0000e+00
IMP_SCORE,5542,GO:0008509,9.9334e-02,1.4900e+02
IMP_SCORE,5543,GO:0031463,9.9280e-02,1.9000e+01
IMP_SCORE,5544,GO:0006103,9.9263e-02,1.5000e+01
IMP_SCORE,5545,GO:0031295,9.9260e-02,3.0000e+01
IMP_SCORE,5546,GO:0007179,9.9228e-02,2.3000e+01
IMP_SCORE,5547,GO:0005980,9.9209e-02,2.3000e+01
IMP_SCORE,5548,GO:0044453,9.9153e-02,1.7000e+01
IMP_SCORE,5549,GO:0031491,9.9067e-02,1.8000e+01
IMP_SCORE,5550,GO:0001784,9.9060e-02,7.0000e+00
IMP_SCORE,5551,GO:0016254,9.8990e-02,1.1000e+01
IMP_SCORE,5552,GO:0017121,9.8971e-02,1.1000e+01
IMP_SCORE,5553,GO:0071242,9.8925e-02,9.0000e+00
IMP_SCORE,5554,GO:0005845,9.8891e-02,5.0000e+00
IMP_SCORE,5555,GO:0032446,9.8720e-02,2.0900e+02
IMP_SCORE,5556,GO:0070208,9.8702e-02,5.0000e+00
IMP_SCORE,5557,GO:0005581,9.8669e-02,1.6500e+02
IMP_SCORE,5558,GO:0015079,9.8572e-02,6.7000e+01
IMP_SCORE,5559,GO:0097517,9.8568e-02,2.9000e+01
IMP_SCORE,5560,GO:0006558,9.8557e-02,2.9000e+01
IMP_SCORE,5561,GO:0009117,9.8398e-02,1.0200e+02
IMP_SCORE,5562,GO:0005758,9.8352e-02,6.1000e+01
IMP_SCORE,5563,GO:2001022,9.8344e-02,1.4000e+01
IMP_SCORE,5564,GO:0005149,9.8214e-02,1.2000e+01
IMP_SCORE,5565,GO:0042255,9.8157e-02,9.0000e+00
IMP_SCORE,5566,GO:0042278,9.8124e-02,5.0000e+01
IMP_SCORE,5567,GO:0004383,9.8077e-02,3.0000e+00
IMP_SCORE,5568,GO:1900034,9.8073e-02,5.4000e+01
IMP_SCORE,5569,GO:0044703,9.8048e-02,1.0000e+02
IMP_SCORE,5570,GO:0003705,9.8037e-02,4.8000e+01
IMP_SCORE,5571,GO:0051053,9.8010e-02,2.9000e+01
IMP_SCORE,5572,GO:0007601,9.8006e-02,1.5200e+02
IMP_SCORE,5573,GO:0071731,9.7896e-02,3.0000e+00
IMP_SCORE,5574,GO:0044146,9.7881e-02,1.0000e+01
IMP_SCORE,5575,GO:0033119,9.7875e-02,1.0000e+01
IMP_SCORE,5576,GO:0010092,9.7870e-02,4.0000e+00
IMP_SCORE,5577,GO:0009313,9.7851e-02,4.3000e+01
IMP_SCORE,5578,GO:0005923,9.7767e-02,1.4100e+02
IMP_SCORE,5579,GO:0070330,9.7730e-02,1.3000e+01
IMP_SCORE,5580,GO:0015175,9.7708e-02,1.3000e+01
IMP_SCORE,5581,GO:0045955,9.7532e-02,1.8000e+01
IMP_SCORE,5582,GO:0070838,9.7494e-02,1.1900e+02
IMP_SCORE,5583,GO:0070873,9.7444e-02,1.9000e+01
IMP_SCORE,5584,GO:0005814,9.7367e-02,6.9000e+01
IMP_SCORE,5585,GO:0008157,9.7355e-02,5.0000e+00
IMP_SCORE,5586,GO:0043162,9.7354e-02,8.0000e+00
IMP_SCORE,5587,GO:0017080,9.7346e-02,4.6000e+01
IMP_SCORE,5588,GO:0005267,9.7322e-02,4.7000e+01
IMP_SCORE,5589,GO:0030512,9.7212e-02,2.0000e+01
IMP_SCORE,5590,GO:0048041,9.7155e-02,2.0000e+01
IMP_SCORE,5591,GO:0042692,9.7155e-02,1.7000e+01
IMP_SCORE,5592,GO:0016471,9.7136e-02,1.8000e+01
IMP_SCORE,5593,GO:0048009,9.7028e-02,1.8000e+01
IMP_SCORE,5594,GO:0031640,9.7023e-02,1.4000e+01
IMP_SCORE,5595,GO:0061659,9.7016e-02,6.5000e+01
IMP_SCORE,5596,GO:0016307,9.6989e-02,4.4000e+01
IMP_SCORE,5597,GO:0015271,9.6949e-02,1.7000e+01
IMP_SCORE,5598,GO:0042178,9.6891e-02,3.0000e+00
IMP_SCORE,5599,GO:0048484,9.6841e-02,8.0000e+00
IMP_SCORE,5600,GO:0016879,9.6824e-02,2.5000e+01
IMP_SCORE,5601,GO:0031047,9.6626e-02,1.9000e+01
IMP_SCORE,5602,GO:0098742,9.6620e-02,1.6200e+02
IMP_SCORE,5603,GO:0006364,9.6618e-02,6.6000e+01
IMP_SCORE,5604,GO:0015701,9.6503e-02,5.2000e+01
IMP_SCORE,5605,GO:1900117,9.6483e-02,2.0000e+00
IMP_SCORE,5606,GO:0032452,9.6422e-02,1.2000e+01
IMP_SCORE,5607,GO:0060159,9.6278e-02,4.0000e+00
IMP_SCORE,5608,GO:0009798,9.6240e-02,1.9000e+01
IMP_SCORE,5609,GO:0031397,9.6200e-02,2.4000e+01
IMP_SCORE,5610,GO:0016655,9.6199e-02,4.2000e+01
IMP_SCORE,5611,GO:0030134,9.6130e-02,2.1000e+01
IMP_SCORE,5612,GO:1900409,9.6128e-02,8.0000e+00
IMP_SCORE,5613,GO:0005891,9.6117e-02,2.9000e+01
IMP_SCORE,5614,GO:0032154,9.6083e-02,5.6000e+01
IMP_SCORE,5615,GO:0006306,9.6061e-02,1.4000e+01
IMP_SCORE,5616,GO:0005253,9.5896e-02,6.0000e+01
IMP_SCORE,5617,GO:0032968,9.5879e-02,2.0000e+00
IMP_SCORE,5618,GO:0016863,9.5854e-02,1.6000e+01
IMP_SCORE,5619,GO:0050686,9.5840e-02,5.0000e+00
IMP_SCORE,5620,GO:0070997,9.5784e-02,3.0000e+01
IMP_SCORE,5621,GO:0031223,9.5781e-02,5.0000e+00
IMP_SCORE,5622,GO:0032993,9.5778e-02,4.1000e+01
IMP_SCORE,5623,GO:0035116,9.5746e-02,1.0000e+01
IMP_SCORE,5624,GO:0042056,9.5700e-02,1.0000e+01
IMP_SCORE,5625,GO:1904264,9.5598e-02,2.0000e+00
IMP_SCORE,5626,GO:0042772,9.5585e-02,3.0000e+00
IMP_SCORE,5627,GO:1902475,9.5571e-02,1.1000e+01
IMP_SCORE,5628,GO:0003002,9.5518e-02,6.0000e+01
IMP_SCORE,5629,GO:0043954,9.5381e-02,1.7000e+01
IMP_SCORE,5630,GO:0002828,9.5299e-02,2.0000e+01
IMP_SCORE,5631,GO:0051310,9.5295e-02,2.1000e+01
IMP_SCORE,5632,GO:0009084,9.5279e-02,1.7000e+01
IMP_SCORE,5633,GO:0061756,9.5207e-02,1.1000e+01
IMP_SCORE,5634,GO:0044275,9.5182e-02,2.1000e+01
IMP_SCORE,5635,GO:0008213,9.5150e-02,4.9000e+01
IMP_SCORE,5636,GO:0060251,9.5114e-02,5.0000e+00
IMP_SCORE,5637,GO:0071617,9.4963e-02,8.0000e+00
IMP_SCORE,5638,GO:0021954,9.4938e-02,1.3000e+01
IMP_SCORE,5639,GO:0005575,9.4863e-02,7.0800e+02
IMP_SCORE,5640,GO:0015926,9.4820e-02,1.5000e+01
IMP_SCORE,5641,GO:0008320,9.4799e-02,1.3000e+01
IMP_SCORE,5642,GO:1903902,9.4756e-02,3.1000e+01
IMP_SCORE,5643,GO:0009125,9.4741e-02,3.0000e+00
IMP_SCORE,5644,GO:0050953,9.4724e-02,1.4700e+02
IMP_SCORE,5645,GO:0055022,9.4618e-02,3.0000e+00
IMP_SCORE,5646,GO:0005527,9.4618e-02,3.0000e+01
IMP_SCORE,5647,GO:0008527,9.4618e-02,3.9000e+01
IMP_SCORE,5648,GO:0034660,9.4587e-02,1.4700e+02
IMP_SCORE,5649,GO:0033270,9.4546e-02,1.6000e+01
IMP_SCORE,5650,GO:0048520,9.4501e-02,1.9000e+01
IMP_SCORE,5651,GO:0015758,9.4487e-02,4.2000e+01
IMP_SCORE,5652,GO:0009583,9.4416e-02,4.0000e+01
IMP_SCORE,5653,GO:0042398,9.4346e-02,4.1000e+01
IMP_SCORE,5654,GO:0070492,9.4331e-02,9.3000e+01
IMP_SCORE,5655,GO:0005326,9.4287e-02,1.2000e+01
IMP_SCORE,5656,GO:1901186,9.4185e-02,1.7000e+01
IMP_SCORE,5657,GO:0034483,9.4069e-02,1.1000e+01
IMP_SCORE,5658,GO:0014854,9.4018e-02,1.0000e+00
IMP_SCORE,5659,GO:0015291,9.3937e-02,1.2300e+02
IMP_SCORE,5660,GO:0009790,9.3934e-02,5.2000e+01
IMP_SCORE,5661,GO:1990234,9.3871e-02,2.2400e+02
IMP_SCORE,5662,GO:0016817,9.3852e-02,3.1800e+02
IMP_SCORE,5663,GO:0019208,9.3844e-02,9.3000e+01
IMP_SCORE,5664,GO:0006703,9.3840e-02,2.4000e+01
IMP_SCORE,5665,GO:0046716,9.3818e-02,1.8000e+01
IMP_SCORE,5666,GO:2000678,9.3767e-02,5.0000e+00
IMP_SCORE,5667,GO:0048738,9.3765e-02,1.0000e+01
IMP_SCORE,5668,GO:0015934,9.3751e-02,4.5000e+01
IMP_SCORE,5669,GO:0005452,9.3727e-02,3.3000e+01
IMP_SCORE,5670,GO:1903959,9.3525e-02,1.1000e+01
IMP_SCORE,5671,GO:0044798,9.3371e-02,3.0000e+01
IMP_SCORE,5672,GO:0030507,9.3348e-02,1.2000e+01
IMP_SCORE,5673,GO:0005643,9.3239e-02,1.9000e+01
IMP_SCORE,5674,GO:0045072,9.3199e-02,4.0000e+00
IMP_SCORE,5675,GO:0001098,9.3170e-02,1.1000e+01
IMP_SCORE,5676,GO:0051983,9.3076e-02,2.0000e+01
IMP_SCORE,5677,GO:0006766,9.2947e-02,7.8000e+01
IMP_SCORE,5678,GO:0016567,9.2822e-02,1.8600e+02
IMP_SCORE,5679,GO:0001725,9.2813e-02,2.7000e+01
IMP_SCORE,5680,GO:0048566,9.2801e-02,8.0000e+00
IMP_SCORE,5681,GO:0034622,9.2685e-02,2.8600e+02
IMP_SCORE,5682,GO:0043489,9.2666e-02,8.0000e+00
IMP_SCORE,5683,GO:0015718,9.2557e-02,4.3000e+01
IMP_SCORE,5684,GO:0005070,9.2430e-02,4.5000e+01
IMP_SCORE,5685,GO:0004312,9.2393e-02,2.0000e+01
IMP_SCORE,5686,GO:0019005,9.2382e-02,1.6000e+01
IMP_SCORE,5687,GO:0016233,9.2359e-02,1.0000e+00
IMP_SCORE,5688,GO:0034518,9.2229e-02,4.0000e+00
IMP_SCORE,5689,GO:0000387,9.2221e-02,1.2000e+01
IMP_SCORE,5690,GO:0050909,9.2125e-02,1.7000e+01
IMP_SCORE,5691,GO:0003682,9.2097e-02,1.4000e+02
IMP_SCORE,5692,GO:0030532,9.2041e-02,2.3000e+01
IMP_SCORE,5693,GO:0033044,9.1937e-02,6.8000e+01
IMP_SCORE,5694,GO:0005092,9.1934e-02,2.0000e+01
IMP_SCORE,5695,GO:0035107,9.1858e-02,3.5000e+01
IMP_SCORE,5696,GO:0019985,9.1843e-02,8.0000e+00
IMP_SCORE,5697,GO:0008186,9.1818e-02,2.7000e+01
IMP_SCORE,5698,GO:0016712,9.1815e-02,1.8000e+01
IMP_SCORE,5699,GO:0071539,9.1805e-02,3.0000e+00
IMP_SCORE,5700,GO:0046037,9.1738e-02,9.0000e+00
IMP_SCORE,5701,GO:0015293,9.1710e-02,9.0000e+01
IMP_SCORE,5702,GO:0004576,9.1700e-02,9.0000e+00
IMP_SCORE,5703,GO:0008250,9.1654e-02,1.7000e+01
IMP_SCORE,5704,GO:0006547,9.1650e-02,6.0000e+00
IMP_SCORE,5705,GO:0006635,9.1624e-02,4.5000e+01
IMP_SCORE,5706,GO:0002711,9.1594e-02,6.0000e+00
IMP_SCORE,5707,GO:0005847,9.1552e-02,4.0000e+00
IMP_SCORE,5708,GO:0016758,9.1523e-02,1.5400e+02
IMP_SCORE,5709,GO:0045472,9.1455e-02,2.0000e+00
IMP_SCORE,5710,GO:0030964,9.1420e-02,9.0000e+00
IMP_SCORE,5711,GO:0031034,9.1368e-02,9.0000e+00
IMP_SCORE,5712,GO:0043371,9.1350e-02,3.0000e+00
IMP_SCORE,5713,GO:0048008,9.1171e-02,2.2000e+01
IMP_SCORE,5714,GO:0048038,9.1151e-02,1.5000e+01
IMP_SCORE,5715,GO:0090150,9.1100e-02,6.2000e+01
IMP_SCORE,5716,GO:0071806,9.1083e-02,2.2000e+01
IMP_SCORE,5717,GO:0003713,9.1078e-02,7.9000e+01
IMP_SCORE,5718,GO:0005921,9.1072e-02,1.4000e+01
IMP_SCORE,5719,GO:0050982,9.1013e-02,2.1000e+01
IMP_SCORE,5720,GO:0016079,9.0971e-02,2.1000e+01
IMP_SCORE,5721,GO:0030318,9.0876e-02,1.0000e+01
IMP_SCORE,5722,GO:0002437,9.0866e-02,7.0000e+00
IMP_SCORE,5723,GO:0043620,9.0839e-02,1.9000e+01
IMP_SCORE,5724,GO:0000777,9.0837e-02,4.0000e+01
IMP_SCORE,5725,GO:0097479,9.0821e-02,1.9000e+01
IMP_SCORE,5726,GO:0030097,9.0730e-02,4.5000e+01
IMP_SCORE,5727,GO:0044548,9.0694e-02,5.3000e+01
IMP_SCORE,5728,GO:0042559,9.0654e-02,1.2000e+01
IMP_SCORE,5729,GO:0004004,9.0637e-02,2.4000e+01
IMP_SCORE,5730,GO:1905368,9.0616e-02,3.9000e+01
IMP_SCORE,5731,GO:0070498,9.0608e-02,1.0000e+01
IMP_SCORE,5732,GO:0015693,9.0467e-02,2.4000e+01
IMP_SCORE,5733,GO:0033280,9.0457e-02,4.0000e+00
IMP_SCORE,5734,GO:0060394,9.0452e-02,1.0000e+01
IMP_SCORE,5735,GO:2000484,9.0451e-02,9.0000e+00
IMP_SCORE,5736,GO:0047496,9.0406e-02,1.2000e+01
IMP_SCORE,5737,GO:0071577,9.0393e-02,2.0000e+01
IMP_SCORE,5738,GO:0006570,9.0309e-02,1.2000e+01
IMP_SCORE,5739,GO:0015740,9.0305e-02,9.0000e+00
IMP_SCORE,5740,GO:0009161,9.0255e-02,4.0000e+01
IMP_SCORE,5741,GO:0034369,9.0042e-02,6.0000e+00
IMP_SCORE,5742,GO:0017154,9.0013e-02,7.0000e+00
IMP_SCORE,5743,GO:0050773,9.0006e-02,4.2000e+01
IMP_SCORE,5744,GO:0007218,9.0005e-02,7.4000e+01
IMP_SCORE,5745,GO:0030072,8.9985e-02,1.4000e+01
IMP_SCORE,5746,GO:0034220,8.9955e-02,2.4300e+02
IMP_SCORE,5747,GO:0070566,8.9945e-02,1.0000e+01
IMP_SCORE,5748,GO:0001664,8.9898e-02,1.1200e+02
IMP_SCORE,5749,GO:1903825,8.9893e-02,4.4000e+01
IMP_SCORE,5750,GO:0048169,8.9766e-02,1.1000e+01
IMP_SCORE,5751,GO:0097493,8.9733e-02,3.1000e+01
IMP_SCORE,5752,GO:0004518,8.9717e-02,9.5000e+01
IMP_SCORE,5753,GO:0016575,8.9571e-02,1.4000e+01
IMP_SCORE,5754,GO:0002183,8.9528e-02,6.0000e+00
IMP_SCORE,5755,GO:0006402,8.9457e-02,3.6000e+01
IMP_SCORE,5756,GO:0006369,8.9450e-02,1.8000e+01
IMP_SCORE,5757,GO:0005086,8.9388e-02,1.7000e+01
IMP_SCORE,5758,GO:0007187,8.9147e-02,6.2000e+01
IMP_SCORE,5759,GO:0048608,8.9133e-02,7.2000e+01
IMP_SCORE,5760,GO:0005342,8.9077e-02,6.7000e+01
IMP_SCORE,5761,GO:1905330,8.9074e-02,2.5000e+01
IMP_SCORE,5762,GO:0031365,8.9037e-02,1.1000e+01
IMP_SCORE,5763,GO:0008023,8.8975e-02,1.4000e+01
IMP_SCORE,5764,GO:0038084,8.8869e-02,4.0000e+00
IMP_SCORE,5765,GO:0048609,8.8702e-02,3.0000e+02
IMP_SCORE,5766,GO:0046341,8.8665e-02,1.3000e+01
IMP_SCORE,5767,GO:0045911,8.8661e-02,4.0000e+00
IMP_SCORE,5768,GO:0043621,8.8633e-02,4.9000e+01
IMP_SCORE,5769,GO:0018022,8.8631e-02,3.3000e+01
IMP_SCORE,5770,GO:0007160,8.8548e-02,8.2000e+01
IMP_SCORE,5771,GO:0003993,8.8520e-02,1.5000e+01
IMP_SCORE,5772,GO:0098878,8.8479e-02,2.0000e+01
IMP_SCORE,5773,GO:0030878,8.8461e-02,7.0000e+00
IMP_SCORE,5774,GO:0016594,8.8444e-02,2.1000e+01
IMP_SCORE,5775,GO:1902742,8.8411e-02,1.3000e+01
IMP_SCORE,5776,GO:0001946,8.8344e-02,2.0000e+00
IMP_SCORE,5777,GO:0034776,8.8343e-02,4.0000e+00
IMP_SCORE,5778,GO:0003279,8.8333e-02,2.9000e+01
IMP_SCORE,5779,GO:0006163,8.8330e-02,6.5000e+01
IMP_SCORE,5780,GO:0017134,8.8322e-02,1.7000e+01
IMP_SCORE,5781,GO:0035336,8.8128e-02,4.5000e+01
IMP_SCORE,5782,GO:0009111,8.8054e-02,2.0000e+00
IMP_SCORE,5783,GO:0051904,8.8051e-02,1.4000e+01
IMP_SCORE,5784,GO:0042461,8.8006e-02,2.4000e+01
IMP_SCORE,5785,GO:0001508,8.7930e-02,2.7000e+01
IMP_SCORE,5786,GO:0008195,8.7783e-02,3.6000e+01
IMP_SCORE,5787,GO:0071804,8.7687e-02,3.2000e+01
IMP_SCORE,5788,GO:0042762,8.7656e-02,2.3000e+01
IMP_SCORE,5789,GO:0015370,8.7655e-02,1.1000e+01
IMP_SCORE,5790,GO:0006403,8.7612e-02,1.4000e+01
IMP_SCORE,5791,GO:1902337,8.7604e-02,4.0000e+00
IMP_SCORE,5792,GO:0009650,8.7536e-02,8.0000e+00
IMP_SCORE,5793,GO:0004190,8.7452e-02,4.8000e+01
IMP_SCORE,5794,GO:0015748,8.7421e-02,3.6000e+01
IMP_SCORE,5795,GO:0032211,8.7396e-02,3.0000e+00
IMP_SCORE,5796,GO:0002756,8.7346e-02,1.1000e+01
IMP_SCORE,5797,GO:0060828,8.7322e-02,6.5000e+01
IMP_SCORE,5798,GO:1900120,8.7291e-02,1.5000e+01
IMP_SCORE,5799,GO:0050805,8.7246e-02,2.1000e+01
IMP_SCORE,5800,GO:0016072,8.7237e-02,7.3000e+01
IMP_SCORE,5801,GO:2000779,8.7175e-02,1.3000e+01
IMP_SCORE,5802,GO:0016779,8.7168e-02,6.4000e+01
IMP_SCORE,5803,GO:0101005,8.7034e-02,6.1000e+01
IMP_SCORE,5804,GO:0046717,8.7012e-02,2.8000e+01
IMP_SCORE,5805,GO:0031229,8.7008e-02,1.4000e+01
IMP_SCORE,5806,GO:0010882,8.6998e-02,2.0000e+00
IMP_SCORE,5807,GO:0060349,8.6963e-02,1.0000e+01
IMP_SCORE,5808,GO:0005840,8.6960e-02,5.1000e+01
IMP_SCORE,5809,GO:0010875,8.6884e-02,6.0000e+00
IMP_SCORE,5810,GO:0061778,8.6830e-02,1.1000e+01
IMP_SCORE,5811,GO:0046839,8.6808e-02,3.1000e+01
IMP_SCORE,5812,GO:1902176,8.6700e-02,1.8000e+01
IMP_SCORE,5813,GO:0006067,8.6636e-02,5.1000e+01
IMP_SCORE,5814,GO:0044815,8.6618e-02,2.6000e+01
IMP_SCORE,5815,GO:0090128,8.6612e-02,2.0000e+00
IMP_SCORE,5816,GO:0048562,8.6604e-02,4.2000e+01
IMP_SCORE,5817,GO:0042135,8.6426e-02,1.7000e+01
IMP_SCORE,5818,GO:0032768,8.6359e-02,1.5000e+01
IMP_SCORE,5819,GO:0086080,8.6303e-02,1.2000e+01
IMP_SCORE,5820,GO:0043413,8.6281e-02,1.0800e+02
IMP_SCORE,5821,GO:0015081,8.6280e-02,6.9000e+01
IMP_SCORE,5822,GO:0019905,8.6233e-02,1.0300e+02
IMP_SCORE,5823,GO:0043009,8.6226e-02,5.6000e+01
IMP_SCORE,5824,GO:0000398,8.6189e-02,5.9000e+01
IMP_SCORE,5825,GO:0070230,8.6186e-02,6.0000e+00
IMP_SCORE,5826,GO:0045922,8.6115e-02,3.0000e+00
IMP_SCORE,5827,GO:0045605,8.6017e-02,2.0000e+00
IMP_SCORE,5828,GO:0016741,8.5924e-02,2.1600e+02
IMP_SCORE,5829,GO:0004812,8.5884e-02,3.7000e+01
IMP_SCORE,5830,GO:0032107,8.5614e-02,6.0000e+00
IMP_SCORE,5831,GO:0016004,8.5607e-02,2.0000e+00
IMP_SCORE,5832,GO:0032797,8.5508e-02,2.0000e+00
IMP_SCORE,5833,GO:0030880,8.5418e-02,1.4000e+01
IMP_SCORE,5834,GO:0032433,8.5379e-02,8.0000e+00
IMP_SCORE,5835,GO:0042301,8.5378e-02,9.0000e+00
IMP_SCORE,5836,GO:0055092,8.5365e-02,2.1000e+01
IMP_SCORE,5837,GO:2000786,8.5323e-02,1.4000e+01
IMP_SCORE,5838,GO:0000974,8.5265e-02,2.0000e+00
IMP_SCORE,5839,GO:0005871,8.5094e-02,3.1000e+01
IMP_SCORE,5840,GO:0008088,8.5083e-02,1.4000e+01
IMP_SCORE,5841,GO:0090484,8.4966e-02,1.3000e+01
IMP_SCORE,5842,GO:0060271,8.4957e-02,7.8000e+01
IMP_SCORE,5843,GO:0045086,8.4939e-02,1.0000e+00
IMP_SCORE,5844,GO:0035497,8.4896e-02,3.0000e+00
IMP_SCORE,5845,GO:1905898,8.4880e-02,9.0000e+00
IMP_SCORE,5846,GO:2001053,8.4875e-02,2.0000e+00
IMP_SCORE,5847,GO:0006700,8.4849e-02,4.0000e+00
IMP_SCORE,5848,GO:0046710,8.4826e-02,1.1000e+01
IMP_SCORE,5849,GO:1905517,8.4824e-02,5.0000e+00
IMP_SCORE,5850,GO:0044445,8.4792e-02,7.7000e+01
IMP_SCORE,5851,GO:0001533,8.4792e-02,4.1000e+01
IMP_SCORE,5852,GO:0036459,8.4721e-02,6.2000e+01
IMP_SCORE,5853,GO:1990777,8.4653e-02,2.9000e+01
IMP_SCORE,5854,GO:0006596,8.4652e-02,2.7000e+01
IMP_SCORE,5855,GO:0051213,8.4574e-02,7.1000e+01
IMP_SCORE,5856,GO:0016579,8.4452e-02,7.9000e+01
IMP_SCORE,5857,GO:0006816,8.4368e-02,9.2000e+01
IMP_SCORE,5858,GO:0004806,8.4343e-02,1.9000e+01
IMP_SCORE,5859,GO:0005031,8.4082e-02,2.0000e+01
IMP_SCORE,5860,GO:0022900,8.3995e-02,3.5000e+01
IMP_SCORE,5861,GO:0019692,8.3985e-02,1.2000e+01
IMP_SCORE,5862,GO:0000151,8.3891e-02,7.3000e+01
IMP_SCORE,5863,GO:0001099,8.3887e-02,1.6000e+01
IMP_SCORE,5864,GO:0009062,8.3853e-02,4.5000e+01
IMP_SCORE,5865,GO:0006521,8.3823e-02,1.1000e+01
IMP_SCORE,5866,GO:0048172,8.3756e-02,1.7000e+01
IMP_SCORE,5867,GO:0045953,8.3519e-02,5.0000e+00
IMP_SCORE,5868,GO:0001909,8.3354e-02,2.6000e+01
IMP_SCORE,5869,GO:0048193,8.3332e-02,1.4200e+02
IMP_SCORE,5870,GO:1905030,8.3332e-02,1.5000e+01
IMP_SCORE,5871,GO:0090342,8.3323e-02,1.0000e+01
IMP_SCORE,5872,GO:0034453,8.3305e-02,1.2000e+01
IMP_SCORE,5873,GO:0046459,8.3300e-02,1.3000e+01
IMP_SCORE,5874,GO:0051283,8.3288e-02,3.0000e+00
IMP_SCORE,5875,GO:0030955,8.3263e-02,6.0000e+00
IMP_SCORE,5876,GO:0016573,8.3238e-02,3.0000e+01
IMP_SCORE,5877,GO:0010665,8.3155e-02,7.0000e+00
IMP_SCORE,5878,GO:0006582,8.3076e-02,3.0000e+00
IMP_SCORE,5879,GO:0015295,8.3054e-02,3.3000e+01
IMP_SCORE,5880,GO:0044853,8.3045e-02,3.7000e+01
IMP_SCORE,5881,GO:0032930,8.2922e-02,4.0000e+00
IMP_SCORE,5882,GO:0043175,8.2921e-02,6.0000e+00
IMP_SCORE,5883,GO:0004875,8.2918e-02,9.0000e+00
IMP_SCORE,5884,GO:0097503,8.2918e-02,3.1000e+01
IMP_SCORE,5885,GO:1903671,8.2888e-02,3.0000e+00
IMP_SCORE,5886,GO:0007606,8.2858e-02,5.2000e+01
IMP_SCORE,5887,GO:0006833,8.2715e-02,2.9000e+01
IMP_SCORE,5888,GO:0071837,8.2678e-02,1.9000e+01
IMP_SCORE,5889,GO:0043922,8.2678e-02,2.0000e+00
IMP_SCORE,5890,GO:0044257,8.2560e-02,1.4000e+01
IMP_SCORE,5891,GO:0036257,8.2508e-02,4.0000e+00
IMP_SCORE,5892,GO:0060261,8.2442e-02,4.0000e+00
IMP_SCORE,5893,GO:0045600,8.2332e-02,3.4000e+01
IMP_SCORE,5894,GO:0050996,8.2296e-02,4.0000e+00
IMP_SCORE,5895,GO:0015802,8.2282e-02,8.0000e+00
IMP_SCORE,5896,GO:0008535,8.2121e-02,1.0000e+01
IMP_SCORE,5897,GO:1902175,8.2073e-02,1.4000e+01
IMP_SCORE,5898,GO:0031231,8.2056e-02,1.4000e+01
IMP_SCORE,5899,GO:0005230,8.2040e-02,3.6000e+01
IMP_SCORE,5900,GO:0095500,8.1976e-02,2.5000e+01
IMP_SCORE,5901,GO:0090184,8.1889e-02,4.0000e+00
IMP_SCORE,5902,GO:0035909,8.1888e-02,5.0000e+00
IMP_SCORE,5903,GO:0008237,8.1885e-02,1.3400e+02
IMP_SCORE,5904,GO:0046457,8.1848e-02,1.9000e+01
IMP_SCORE,5905,GO:0002320,8.1753e-02,5.0000e+00
IMP_SCORE,5906,GO:0051693,8.1674e-02,1.7000e+01
IMP_SCORE,5907,GO:0016363,8.1603e-02,4.4000e+01
IMP_SCORE,5908,GO:0086010,8.1601e-02,1.7000e+01
IMP_SCORE,5909,GO:0008528,8.1592e-02,6.5000e+01
IMP_SCORE,5910,GO:0045176,8.1368e-02,3.0000e+00
IMP_SCORE,5911,GO:0030823,8.1334e-02,5.0000e+00
IMP_SCORE,5912,GO:0016127,8.1308e-02,6.0000e+00
IMP_SCORE,5913,GO:0032401,8.1296e-02,6.0000e+00
IMP_SCORE,5914,GO:0006289,8.1275e-02,1.4000e+01
IMP_SCORE,5915,GO:0022904,8.1238e-02,2.5000e+01
IMP_SCORE,5916,GO:0000731,8.1212e-02,1.5000e+01
IMP_SCORE,5917,GO:0051639,8.1172e-02,1.4000e+01
IMP_SCORE,5918,GO:1903008,8.1146e-02,1.3000e+01
IMP_SCORE,5919,GO:0004364,8.1135e-02,4.5000e+01
IMP_SCORE,5920,GO:0006956,8.0915e-02,4.6000e+01
IMP_SCORE,5921,GO:0043624,8.0893e-02,3.4000e+01
IMP_SCORE,5922,GO:0002902,8.0770e-02,3.0000e+00
IMP_SCORE,5923,GO:0086011,8.0731e-02,3.0000e+00
IMP_SCORE,5924,GO:0061702,8.0723e-02,7.0000e+00
IMP_SCORE,5925,GO:0019198,8.0622e-02,2.7000e+01
IMP_SCORE,5926,GO:0042826,8.0600e-02,8.6000e+01
IMP_SCORE,5927,GO:0033630,8.0587e-02,1.9000e+01
IMP_SCORE,5928,GO:0035435,8.0541e-02,1.4000e+01
IMP_SCORE,5929,GO:0002066,8.0491e-02,6.0000e+00
IMP_SCORE,5930,GO:0044782,8.0480e-02,7.3000e+01
IMP_SCORE,5931,GO:0007617,8.0429e-02,1.3000e+01
IMP_SCORE,5932,GO:0043090,8.0293e-02,5.0000e+00
IMP_SCORE,5933,GO:0051010,8.0210e-02,4.0000e+00
IMP_SCORE,5934,GO:0044441,8.0113e-02,2.2000e+02
IMP_SCORE,5935,GO:0015296,8.0021e-02,1.8000e+01
IMP_SCORE,5936,GO:0022412,7.9998e-02,9.7000e+01
IMP_SCORE,5937,GO:0032259,7.9946e-02,2.0700e+02
IMP_SCORE,5938,GO:0031112,7.9853e-02,7.0000e+00
IMP_SCORE,5939,GO:0070085,7.9847e-02,1.0500e+02
IMP_SCORE,5940,GO:0015464,7.9749e-02,8.0000e+00
IMP_SCORE,5941,GO:0033275,7.9744e-02,1.9000e+01
IMP_SCORE,5942,GO:0007631,7.9708e-02,3.7000e+01
IMP_SCORE,5943,GO:0046851,7.9652e-02,1.2000e+01
IMP_SCORE,5944,GO:0045672,7.9535e-02,3.0000e+00
IMP_SCORE,5945,GO:0050912,7.9441e-02,2.4000e+01
IMP_SCORE,5946,GO:0006471,7.9400e-02,1.2000e+01
IMP_SCORE,5947,GO:0043552,7.9383e-02,5.0000e+00
IMP_SCORE,5948,GO:0070268,7.9367e-02,9.7000e+01
IMP_SCORE,5949,GO:0003299,7.9346e-02,4.0000e+00
IMP_SCORE,5950,GO:0014902,7.9279e-02,5.0000e+00
IMP_SCORE,5951,GO:0060055,7.9243e-02,2.3000e+01
IMP_SCORE,5952,GO:0009119,7.9219e-02,4.4000e+01
IMP_SCORE,5953,GO:0002716,7.8922e-02,5.0000e+00
IMP_SCORE,5954,GO:0006949,7.8804e-02,3.4000e+01
IMP_SCORE,5955,GO:0008170,7.8702e-02,3.2000e+01
IMP_SCORE,5956,GO:0034185,7.8628e-02,1.6000e+01
IMP_SCORE,5957,GO:0005839,7.8618e-02,1.2000e+01
IMP_SCORE,5958,GO:0090313,7.8617e-02,1.4000e+01
IMP_SCORE,5959,GO:0032288,7.8603e-02,7.0000e+00
IMP_SCORE,5960,GO:0009913,7.8569e-02,3.0000e+01
IMP_SCORE,5961,GO:0018410,7.8527e-02,5.7000e+01
IMP_SCORE,5962,GO:0005667,7.8287e-02,8.1000e+01
IMP_SCORE,5963,GO:0046218,7.8270e-02,1.0000e+01
IMP_SCORE,5964,GO:0046655,7.8239e-02,7.0000e+00
IMP_SCORE,5965,GO:0015301,7.8075e-02,3.4000e+01
IMP_SCORE,5966,GO:0042074,7.8051e-02,6.0000e+00
IMP_SCORE,5967,GO:0051180,7.8023e-02,2.7000e+01
IMP_SCORE,5968,GO:0015114,7.8017e-02,1.4000e+01
IMP_SCORE,5969,GO:1990748,7.7994e-02,8.8000e+01
IMP_SCORE,5970,GO:1901550,7.7965e-02,1.3000e+01
IMP_SCORE,5971,GO:0099587,7.7910e-02,2.2000e+01
IMP_SCORE,5972,GO:0007249,7.7903e-02,3.8000e+01
IMP_SCORE,5973,GO:0051276,7.7625e-02,1.2600e+02
IMP_SCORE,5974,GO:0001518,7.7560e-02,4.0000e+00
IMP_SCORE,5975,GO:0032008,7.7530e-02,6.0000e+00
IMP_SCORE,5976,GO:0016860,7.7371e-02,6.4000e+01
IMP_SCORE,5977,GO:0072431,7.7308e-02,6.0000e+00
IMP_SCORE,5978,GO:0090025,7.7216e-02,9.0000e+00
IMP_SCORE,5979,GO:1901031,7.7195e-02,2.4000e+01
IMP_SCORE,5980,GO:0008333,7.7148e-02,1.8000e+01
IMP_SCORE,5981,GO:0021527,7.7014e-02,5.0000e+00
IMP_SCORE,5982,GO:0070182,7.6869e-02,1.0000e+00
IMP_SCORE,5983,GO:0051851,7.6844e-02,2.3000e+01
IMP_SCORE,5984,GO:0060966,7.6831e-02,7.0000e+00
IMP_SCORE,5985,GO:0048535,7.6772e-02,8.0000e+00
IMP_SCORE,5986,GO:2000178,7.6763e-02,1.4000e+01
IMP_SCORE,5987,GO:0045779,7.6668e-02,2.0000e+01
IMP_SCORE,5988,GO:0016918,7.6627e-02,1.7000e+01
IMP_SCORE,5989,GO:0000725,7.6581e-02,2.0000e+01
IMP_SCORE,5990,GO:0045171,7.6572e-02,5.1000e+01
IMP_SCORE,5991,GO:0042733,7.6326e-02,3.4000e+01
IMP_SCORE,5992,GO:0034754,7.6311e-02,6.2000e+01
IMP_SCORE,5993,GO:0006220,7.6306e-02,1.2000e+01
IMP_SCORE,5994,GO:0004864,7.6239e-02,2.6000e+01
IMP_SCORE,5995,GO:1905208,7.6134e-02,2.0000e+00
IMP_SCORE,5996,GO:1900103,7.6119e-02,2.0000e+00
IMP_SCORE,5997,GO:0032988,7.6032e-02,9.0000e+00
IMP_SCORE,5998,GO:0071203,7.6025e-02,1.4000e+01
IMP_SCORE,5999,GO:0030676,7.5894e-02,9.0000e+00
IMP_SCORE,6000,GO:0098534,7.5866e-02,6.0000e+00
IMP_SCORE,6001,GO:0040023,7.5660e-02,1.5000e+01
IMP_SCORE,6002,GO:0016048,7.5648e-02,6.0000e+00
IMP_SCORE,6003,GO:0019058,7.5641e-02,6.0000e+00
IMP_SCORE,6004,GO:0034116,7.5636e-02,5.0000e+00
IMP_SCORE,6005,GO:0015108,7.5604e-02,5.2000e+01
IMP_SCORE,6006,GO:0003334,7.5562e-02,3.0000e+00
IMP_SCORE,6007,GO:0051965,7.5538e-02,5.6000e+01
IMP_SCORE,6008,GO:0019934,7.5417e-02,4.0000e+00
IMP_SCORE,6009,GO:0072600,7.5332e-02,1.8000e+01
IMP_SCORE,6010,GO:0008408,7.5323e-02,1.6000e+01
IMP_SCORE,6011,GO:0045814,7.5319e-02,3.2000e+01
IMP_SCORE,6012,GO:0006904,7.5241e-02,3.9000e+01
IMP_SCORE,6013,GO:0002088,7.5238e-02,2.7000e+01
IMP_SCORE,6014,GO:0000183,7.5145e-02,9.0000e+00
IMP_SCORE,6015,GO:0055029,7.5096e-02,8.0000e+00
IMP_SCORE,6016,GO:0052312,7.4920e-02,1.0000e+00
IMP_SCORE,6017,GO:0098656,7.4735e-02,1.1900e+02
IMP_SCORE,6018,GO:0035089,7.4707e-02,1.4000e+01
IMP_SCORE,6019,GO:0070001,7.4515e-02,5.7000e+01
IMP_SCORE,6020,GO:0016577,7.4506e-02,1.4000e+01
IMP_SCORE,6021,GO:2001026,7.4501e-02,5.0000e+00
IMP_SCORE,6022,GO:0032660,7.4478e-02,5.0000e+00
IMP_SCORE,6023,GO:0086012,7.4417e-02,6.0000e+00
IMP_SCORE,6024,GO:0019511,7.4360e-02,4.0000e+00
IMP_SCORE,6025,GO:0051923,7.4215e-02,1.7000e+01
IMP_SCORE,6026,GO:0014061,7.4204e-02,7.0000e+00
IMP_SCORE,6027,GO:0051297,7.4055e-02,2.8000e+01
IMP_SCORE,6028,GO:0051044,7.4009e-02,7.0000e+00
IMP_SCORE,6029,GO:0043303,7.3950e-02,8.0000e+00
IMP_SCORE,6030,GO:0034470,7.3880e-02,1.0000e+02
IMP_SCORE,6031,GO:0051292,7.3723e-02,2.0000e+00
IMP_SCORE,6032,GO:0002251,7.3722e-02,1.6000e+01
IMP_SCORE,6033,GO:0008331,7.3712e-02,5.0000e+00
IMP_SCORE,6034,GO:0010738,7.3638e-02,1.3000e+01
IMP_SCORE,6035,GO:0009135,7.3616e-02,2.4000e+01
IMP_SCORE,6036,GO:0006501,7.3592e-02,5.3000e+01
IMP_SCORE,6037,GO:2000353,7.3582e-02,1.7000e+01
IMP_SCORE,6038,GO:0048875,7.3534e-02,2.2000e+01
IMP_SCORE,6039,GO:0071813,7.3514e-02,9.0000e+00
IMP_SCORE,6040,GO:0046131,7.3428e-02,1.3000e+01
IMP_SCORE,6041,GO:0071305,7.3288e-02,1.0000e+00
IMP_SCORE,6042,GO:0046915,7.3274e-02,2.3000e+01
IMP_SCORE,6043,GO:0016229,7.3265e-02,3.2000e+01
IMP_SCORE,6044,GO:0003729,7.3176e-02,7.9000e+01
IMP_SCORE,6045,GO:0016814,7.3102e-02,2.4000e+01
IMP_SCORE,6046,GO:0003954,7.3098e-02,1.9000e+01
IMP_SCORE,6047,GO:0055083,7.3010e-02,5.0000e+00
IMP_SCORE,6048,GO:0031624,7.2941e-02,9.0000e+00
IMP_SCORE,6049,GO:0045494,7.2923e-02,2.7000e+01
IMP_SCORE,6050,GO:0070202,7.2906e-02,1.0000e+00
IMP_SCORE,6051,GO:0032041,7.2906e-02,1.0000e+00
IMP_SCORE,6052,GO:0035315,7.2906e-02,1.0000e+00
IMP_SCORE,6053,GO:0006486,7.2889e-02,1.0800e+02
IMP_SCORE,6054,GO:0007368,7.2837e-02,3.3000e+01
IMP_SCORE,6055,GO:0033764,7.2808e-02,2.7000e+01
IMP_SCORE,6056,GO:0010565,7.2804e-02,3.8000e+01
IMP_SCORE,6057,GO:0008028,7.2767e-02,1.6000e+01
IMP_SCORE,6058,GO:0044706,7.2735e-02,8.3000e+01
IMP_SCORE,6059,GO:0015918,7.2711e-02,1.4000e+01
IMP_SCORE,6060,GO:0019395,7.2561e-02,4.4000e+01
IMP_SCORE,6061,GO:0016405,7.2552e-02,1.6000e+01
IMP_SCORE,6062,GO:0072662,7.2511e-02,1.3000e+01
IMP_SCORE,6063,GO:0016578,7.2476e-02,5.0000e+00
IMP_SCORE,6064,GO:0045445,7.2456e-02,7.0000e+00
IMP_SCORE,6065,GO:2000647,7.2368e-02,4.0000e+00
IMP_SCORE,6066,GO:0005929,7.2349e-02,3.0500e+02
IMP_SCORE,6067,GO:0032281,7.2254e-02,1.4000e+01
IMP_SCORE,6068,GO:0016747,7.2213e-02,1.7000e+02
IMP_SCORE,6069,GO:0016706,7.2135e-02,1.9000e+01
IMP_SCORE,6070,GO:0071944,7.2121e-02,1.0600e+02
IMP_SCORE,6071,GO:0043176,7.2103e-02,5.0000e+00
IMP_SCORE,6072,GO:0005496,7.2084e-02,7.0000e+01
IMP_SCORE,6073,GO:0050962,7.1959e-02,1.7000e+01
IMP_SCORE,6074,GO:0043014,7.1926e-02,2.6000e+01
IMP_SCORE,6075,GO:0005976,7.1926e-02,3.6000e+01
IMP_SCORE,6076,GO:0000715,7.1903e-02,4.0000e+00
IMP_SCORE,6077,GO:0003085,7.1827e-02,4.0000e+00
IMP_SCORE,6078,GO:0005355,7.1729e-02,2.2000e+01
IMP_SCORE,6079,GO:0006023,7.1687e-02,4.5000e+01
IMP_SCORE,6080,GO:0051453,7.1661e-02,3.4000e+01
IMP_SCORE,6081,GO:2000345,7.1659e-02,3.0000e+00
IMP_SCORE,6082,GO:0006768,7.1642e-02,6.0000e+00
IMP_SCORE,6083,GO:0044849,7.1602e-02,4.0000e+00
IMP_SCORE,6084,GO:0019079,7.1531e-02,7.0000e+00
IMP_SCORE,6085,GO:0031672,7.1500e-02,4.0000e+00
IMP_SCORE,6086,GO:0036503,7.1441e-02,1.6000e+01
IMP_SCORE,6087,GO:0006735,7.1215e-02,1.0000e+01
IMP_SCORE,6088,GO:0071565,7.1196e-02,5.0000e+00
IMP_SCORE,6089,GO:0034030,7.1056e-02,1.0000e+01
IMP_SCORE,6090,GO:0004143,7.1001e-02,6.0000e+00
IMP_SCORE,6091,GO:0003184,7.0959e-02,2.0000e+00
IMP_SCORE,6092,GO:0048706,7.0904e-02,3.2000e+01
IMP_SCORE,6093,GO:1904152,7.0837e-02,5.0000e+00
IMP_SCORE,6094,GO:0055062,7.0825e-02,3.0000e+00
IMP_SCORE,6095,GO:1900115,7.0807e-02,6.0000e+00
IMP_SCORE,6096,GO:0018200,7.0730e-02,2.0000e+01
IMP_SCORE,6097,GO:0032225,7.0599e-02,1.0000e+01
IMP_SCORE,6098,GO:0019883,7.0519e-02,1.2000e+01
IMP_SCORE,6099,GO:0009566,7.0452e-02,5.5000e+01
IMP_SCORE,6100,GO:0005686,7.0399e-02,2.3000e+01
IMP_SCORE,6101,GO:0004602,7.0323e-02,3.8000e+01
IMP_SCORE,6102,GO:0045722,7.0194e-02,2.0000e+00
IMP_SCORE,6103,GO:0051899,7.0169e-02,2.2000e+01
IMP_SCORE,6104,GO:0032266,7.0092e-02,1.9000e+01
IMP_SCORE,6105,GO:0033198,7.0055e-02,1.7000e+01
IMP_SCORE,6106,GO:0002507,7.0026e-02,2.0000e+00
IMP_SCORE,6107,GO:0030881,6.9945e-02,2.2000e+01
IMP_SCORE,6108,GO:0007080,6.9943e-02,9.0000e+00
IMP_SCORE,6109,GO:0043534,6.9857e-02,2.2000e+01
IMP_SCORE,6110,GO:0004519,6.9851e-02,7.3000e+01
IMP_SCORE,6111,GO:0016290,6.9734e-02,2.0000e+00
IMP_SCORE,6112,GO:0006029,6.9652e-02,2.3000e+01
IMP_SCORE,6113,GO:0010996,6.9544e-02,2.0000e+00
IMP_SCORE,6114,GO:0016514,6.9421e-02,6.0000e+00
IMP_SCORE,6115,GO:0006734,6.9354e-02,1.1000e+01
IMP_SCORE,6116,GO:0030204,6.9342e-02,1.8000e+01
IMP_SCORE,6117,GO:0005747,6.8982e-02,6.0000e+00
IMP_SCORE,6118,GO:0022011,6.8973e-02,1.5000e+01
IMP_SCORE,6119,GO:0010510,6.8952e-02,1.4000e+01
IMP_SCORE,6120,GO:0071855,6.8940e-02,6.0000e+00
IMP_SCORE,6121,GO:2000785,6.8891e-02,1.3000e+01
IMP_SCORE,6122,GO:0099023,6.8822e-02,3.3000e+01
IMP_SCORE,6123,GO:0009223,6.8809e-02,5.0000e+00
IMP_SCORE,6124,GO:0008417,6.8800e-02,7.0000e+00
IMP_SCORE,6125,GO:0017046,6.8790e-02,3.2000e+01
IMP_SCORE,6126,GO:0010896,6.8739e-02,7.0000e+00
IMP_SCORE,6127,GO:0034362,6.8684e-02,9.0000e+00
IMP_SCORE,6128,GO:0006998,6.8506e-02,2.3000e+01
IMP_SCORE,6129,GO:0002063,6.8494e-02,3.0000e+00
IMP_SCORE,6130,GO:0048232,6.8323e-02,1.9000e+02
IMP_SCORE,6131,GO:0006359,6.8290e-02,3.0000e+01
IMP_SCORE,6132,GO:0070461,6.8230e-02,5.0000e+00
IMP_SCORE,6133,GO:0009214,6.7941e-02,6.0000e+00
IMP_SCORE,6134,GO:0097747,6.7918e-02,1.4000e+01
IMP_SCORE,6135,GO:0099604,6.7885e-02,5.0000e+00
IMP_SCORE,6136,GO:0017137,6.7827e-02,9.0000e+01
IMP_SCORE,6137,GO:0032506,6.7739e-02,7.0000e+00
IMP_SCORE,6138,GO:0097576,6.7681e-02,2.0000e+01
IMP_SCORE,6139,GO:2000058,6.7621e-02,8.0000e+00
IMP_SCORE,6140,GO:1905950,6.7571e-02,2.1000e+01
IMP_SCORE,6141,GO:0021542,6.7539e-02,8.0000e+00
IMP_SCORE,6142,GO:0008171,6.7464e-02,1.8000e+01
IMP_SCORE,6143,GO:0000242,6.7426e-02,1.2000e+01
IMP_SCORE,6144,GO:0005231,6.7415e-02,2.5000e+01
IMP_SCORE,6145,GO:0001578,6.7347e-02,2.0000e+01
IMP_SCORE,6146,GO:0007398,6.7339e-02,5.0000e+00
IMP_SCORE,6147,GO:0042481,6.7199e-02,1.7000e+01
IMP_SCORE,6148,GO:0021846,6.7159e-02,8.0000e+00
IMP_SCORE,6149,GO:0004953,6.7138e-02,4.0000e+00
IMP_SCORE,6150,GO:0044406,6.7076e-02,1.1000e+01
IMP_SCORE,6151,GO:0045078,6.7024e-02,5.0000e+00
IMP_SCORE,6152,GO:0015697,6.6979e-02,5.0000e+00
IMP_SCORE,6153,GO:0015179,6.6827e-02,2.8000e+01
IMP_SCORE,6154,GO:0090568,6.6772e-02,2.1000e+01
IMP_SCORE,6155,GO:0035615,6.6750e-02,2.0000e+00
IMP_SCORE,6156,GO:1903901,6.6698e-02,4.3000e+01
IMP_SCORE,6157,GO:0050716,6.6615e-02,9.0000e+00
IMP_SCORE,6158,GO:0006110,6.6613e-02,6.0000e+00
IMP_SCORE,6159,GO:0005160,6.6505e-02,1.1000e+01
IMP_SCORE,6160,GO:0030898,6.6466e-02,4.0000e+00
IMP_SCORE,6161,GO:0034728,6.6431e-02,6.1000e+01
IMP_SCORE,6162,GO:0051537,6.6345e-02,1.4000e+01
IMP_SCORE,6163,GO:0060334,6.6283e-02,6.0000e+00
IMP_SCORE,6164,GO:0044827,6.6167e-02,9.0000e+00
IMP_SCORE,6165,GO:0016327,6.6112e-02,5.3000e+01
IMP_SCORE,6166,GO:0005249,6.6080e-02,5.0000e+01
IMP_SCORE,6167,GO:0032099,6.6029e-02,2.0000e+00
IMP_SCORE,6168,GO:0002262,6.5671e-02,1.4000e+01
IMP_SCORE,6169,GO:0034707,6.5543e-02,2.9000e+01
IMP_SCORE,6170,GO:0031954,6.5541e-02,1.4000e+01
IMP_SCORE,6171,GO:0098659,6.5460e-02,1.0000e+01
IMP_SCORE,6172,GO:0019203,6.5369e-02,7.0000e+00
IMP_SCORE,6173,GO:0098827,6.5353e-02,1.7000e+01
IMP_SCORE,6174,GO:1902237,6.5329e-02,2.0000e+00
IMP_SCORE,6175,GO:0032934,6.5249e-02,2.7000e+01
IMP_SCORE,6176,GO:0034708,6.5134e-02,3.6000e+01
IMP_SCORE,6177,GO:0016854,6.5115e-02,3.7000e+01
IMP_SCORE,6178,GO:0008026,6.5114e-02,2.2000e+01
IMP_SCORE,6179,GO:0035064,6.5027e-02,4.5000e+01
IMP_SCORE,6180,GO:0004952,6.4870e-02,7.0000e+00
IMP_SCORE,6181,GO:0006244,6.4799e-02,5.0000e+00
IMP_SCORE,6182,GO:0071709,6.4779e-02,1.0000e+01
IMP_SCORE,6183,GO:0045989,6.4716e-02,2.0000e+00
IMP_SCORE,6184,GO:0070571,6.4707e-02,5.0000e+00
IMP_SCORE,6185,GO:0043618,6.4672e-02,2.0000e+01
IMP_SCORE,6186,GO:0009649,6.4670e-02,2.7000e+01
IMP_SCORE,6187,GO:1904837,6.4633e-02,3.0000e+00
IMP_SCORE,6188,GO:0045625,6.4613e-02,4.0000e+00
IMP_SCORE,6189,GO:0032060,6.4578e-02,1.6000e+01
IMP_SCORE,6190,GO:0032095,6.4414e-02,3.0000e+00
IMP_SCORE,6191,GO:0006695,6.4336e-02,2.0000e+01
IMP_SCORE,6192,GO:0009143,6.4323e-02,4.0000e+00
IMP_SCORE,6193,GO:0051930,6.4262e-02,1.8000e+01
IMP_SCORE,6194,GO:0005885,6.4113e-02,9.0000e+00
IMP_SCORE,6195,GO:0097340,6.4088e-02,2.0000e+00
IMP_SCORE,6196,GO:0001754,6.4052e-02,4.0000e+00
IMP_SCORE,6197,GO:0005922,6.4051e-02,3.2000e+01
IMP_SCORE,6198,GO:0001540,6.4008e-02,8.0000e+01
IMP_SCORE,6199,GO:0036150,6.3994e-02,1.0000e+01
IMP_SCORE,6200,GO:0021602,6.3961e-02,8.0000e+00
IMP_SCORE,6201,GO:0050811,6.3762e-02,3.0000e+00
IMP_SCORE,6202,GO:0051378,6.3592e-02,4.0000e+00
IMP_SCORE,6203,GO:0061001,6.3529e-02,6.0000e+00
IMP_SCORE,6204,GO:1901863,6.3436e-02,4.0000e+00
IMP_SCORE,6205,GO:0036258,6.3332e-02,5.0000e+00
IMP_SCORE,6206,GO:0015248,6.3227e-02,1.3000e+01
IMP_SCORE,6207,GO:1902547,6.3153e-02,1.0000e+01
IMP_SCORE,6208,GO:1900004,6.3111e-02,5.0000e+00
IMP_SCORE,6209,GO:0045760,6.3103e-02,2.0000e+00
IMP_SCORE,6210,GO:0006818,6.3091e-02,6.3000e+01
IMP_SCORE,6211,GO:0030502,6.3008e-02,1.1000e+01
IMP_SCORE,6212,GO:0046943,6.2998e-02,6.0000e+01
IMP_SCORE,6213,GO:0051536,6.2795e-02,3.9000e+01
IMP_SCORE,6214,GO:0006509,6.2787e-02,8.0000e+00
IMP_SCORE,6215,GO:0008168,6.2723e-02,2.1400e+02
IMP_SCORE,6216,GO:0016820,6.2610e-02,3.9000e+01
IMP_SCORE,6217,GO:0050810,6.2561e-02,9.0000e+00
IMP_SCORE,6218,GO:0044085,6.2509e-02,7.4000e+01
IMP_SCORE,6219,GO:0072001,6.2386e-02,3.0000e+00
IMP_SCORE,6220,GO:0032530,6.2378e-02,1.4000e+01
IMP_SCORE,6221,GO:0090151,6.2218e-02,2.0000e+00
IMP_SCORE,6222,GO:0040037,6.2166e-02,3.0000e+00
IMP_SCORE,6223,GO:0000963,6.2146e-02,7.0000e+00
IMP_SCORE,6224,GO:0005227,6.1966e-02,2.5000e+01
IMP_SCORE,6225,GO:0072182,6.1925e-02,2.0000e+00
IMP_SCORE,6226,GO:0050891,6.1848e-02,2.8000e+01
IMP_SCORE,6227,GO:0043097,6.1782e-02,1.2000e+01
IMP_SCORE,6228,GO:0033048,6.1739e-02,3.0000e+00
IMP_SCORE,6229,GO:1905819,6.1726e-02,2.0000e+00
IMP_SCORE,6230,GO:0043029,6.1678e-02,1.3000e+01
IMP_SCORE,6231,GO:0032784,6.1486e-02,5.0000e+01
IMP_SCORE,6232,GO:0006354,6.1378e-02,2.4000e+01
IMP_SCORE,6233,GO:0002863,6.1342e-02,4.0000e+00
IMP_SCORE,6234,GO:0072332,6.1293e-02,2.6000e+01
IMP_SCORE,6235,GO:0086064,6.1230e-02,3.0000e+00
IMP_SCORE,6236,GO:0055117,6.1031e-02,8.0000e+00
IMP_SCORE,6237,GO:0051127,6.0726e-02,1.3000e+01
IMP_SCORE,6238,GO:0006302,6.0679e-02,3.2000e+01
IMP_SCORE,6239,GO:0002335,6.0658e-02,1.1000e+01
IMP_SCORE,6240,GO:0070126,6.0582e-02,2.4000e+01
IMP_SCORE,6241,GO:0004520,6.0529e-02,1.0000e+01
IMP_SCORE,6242,GO:0033866,6.0481e-02,9.0000e+00
IMP_SCORE,6243,GO:0009301,6.0378e-02,2.5000e+01
IMP_SCORE,6244,GO:0002209,6.0340e-02,1.7000e+01
IMP_SCORE,6245,GO:0045540,6.0316e-02,1.0000e+01
IMP_SCORE,6246,GO:0008308,6.0219e-02,1.0000e+01
IMP_SCORE,6247,GO:0006334,6.0189e-02,4.1000e+01
IMP_SCORE,6248,GO:0070911,6.0132e-02,9.0000e+00
IMP_SCORE,6249,GO:0070286,6.0102e-02,7.0000e+00
IMP_SCORE,6250,GO:0019783,6.0099e-02,6.6000e+01
IMP_SCORE,6251,GO:0060732,6.0094e-02,2.0000e+00
IMP_SCORE,6252,GO:0032104,6.0057e-02,2.0000e+00
IMP_SCORE,6253,GO:0007339,5.9958e-02,2.6000e+01
IMP_SCORE,6254,GO:0001990,5.9934e-02,1.2000e+01
IMP_SCORE,6255,GO:0043414,5.9894e-02,7.1000e+01
IMP_SCORE,6256,GO:0009109,5.9878e-02,7.0000e+00
IMP_SCORE,6257,GO:0003206,5.9824e-02,8.0000e+00
IMP_SCORE,6258,GO:0042446,5.9737e-02,3.1000e+01
IMP_SCORE,6259,GO:0046475,5.9458e-02,1.0000e+01
IMP_SCORE,6260,GO:0004659,5.9457e-02,3.4000e+01
IMP_SCORE,6261,GO:1900015,5.9305e-02,1.1000e+01
IMP_SCORE,6262,GO:0030888,5.9274e-02,1.6000e+01
IMP_SCORE,6263,GO:1903293,5.9264e-02,3.0000e+01
IMP_SCORE,6264,GO:0045104,5.9163e-02,2.0000e+01
IMP_SCORE,6265,GO:0045191,5.9143e-02,1.0000e+01
IMP_SCORE,6266,GO:1902555,5.9079e-02,7.0000e+00
IMP_SCORE,6267,GO:0042795,5.9054e-02,1.8000e+01
IMP_SCORE,6268,GO:0072520,5.8940e-02,2.0000e+00
IMP_SCORE,6269,GO:0005762,5.8828e-02,2.8000e+01
IMP_SCORE,6270,GO:0044615,5.8780e-02,1.0000e+00
IMP_SCORE,6271,GO:0030545,5.8681e-02,2.3000e+01
IMP_SCORE,6272,GO:0015278,5.8666e-02,6.0000e+00
IMP_SCORE,6273,GO:0006473,5.8568e-02,2.7000e+01
IMP_SCORE,6274,GO:0006283,5.8504e-02,1.3000e+01
IMP_SCORE,6275,GO:1902229,5.8400e-02,1.1000e+01
IMP_SCORE,6276,GO:0035666,5.8393e-02,1.1000e+01
IMP_SCORE,6277,GO:0071711,5.8321e-02,1.6000e+01
IMP_SCORE,6278,GO:0006378,5.8291e-02,1.6000e+01
IMP_SCORE,6279,GO:0007638,5.8223e-02,7.0000e+00
IMP_SCORE,6280,GO:0021535,5.8163e-02,2.0000e+00
IMP_SCORE,6281,GO:0010889,5.8138e-02,6.0000e+00
IMP_SCORE,6282,GO:0005343,5.8077e-02,8.0000e+00
IMP_SCORE,6283,GO:0071542,5.7869e-02,7.0000e+00
IMP_SCORE,6284,GO:0008135,5.7766e-02,7.1000e+01
IMP_SCORE,6285,GO:1900087,5.7758e-02,1.4000e+01
IMP_SCORE,6286,GO:0016338,5.7575e-02,4.7000e+01
IMP_SCORE,6287,GO:0046329,5.7212e-02,7.0000e+00
IMP_SCORE,6288,GO:0007498,5.7162e-02,1.6000e+01
IMP_SCORE,6289,GO:0060706,5.7076e-02,1.4000e+01
IMP_SCORE,6290,GO:0070988,5.6991e-02,3.4000e+01
IMP_SCORE,6291,GO:1903051,5.6968e-02,1.7000e+01
IMP_SCORE,6292,GO:0022839,5.6917e-02,4.2000e+01
IMP_SCORE,6293,GO:0006511,5.6815e-02,1.0400e+02
IMP_SCORE,6294,GO:0060997,5.6808e-02,1.3000e+01
IMP_SCORE,6295,GO:0039694,5.6801e-02,4.0000e+00
IMP_SCORE,6296,GO:0016799,5.6747e-02,1.0000e+01
IMP_SCORE,6297,GO:0035259,5.6600e-02,6.0000e+00
IMP_SCORE,6298,GO:0043967,5.6543e-02,1.2000e+01
IMP_SCORE,6299,GO:0071875,5.6531e-02,2.0000e+00
IMP_SCORE,6300,GO:0060135,5.6500e-02,4.0000e+00
IMP_SCORE,6301,GO:0030247,5.6342e-02,2.9000e+01
IMP_SCORE,6302,GO:1903429,5.6195e-02,1.2000e+01
IMP_SCORE,6303,GO:0010225,5.6048e-02,1.0000e+00
IMP_SCORE,6304,GO:0000153,5.6048e-02,1.0000e+00
IMP_SCORE,6305,GO:0072178,5.5969e-02,5.0000e+00
IMP_SCORE,6306,GO:0045682,5.5840e-02,1.8000e+01
IMP_SCORE,6307,GO:0009988,5.5712e-02,7.4000e+01
IMP_SCORE,6308,GO:0016796,5.5709e-02,2.3000e+01
IMP_SCORE,6309,GO:0009886,5.5696e-02,9.0000e+00
IMP_SCORE,6310,GO:0043252,5.5679e-02,4.3000e+01
IMP_SCORE,6311,GO:0045324,5.5356e-02,7.0000e+00
IMP_SCORE,6312,GO:0001104,5.5299e-02,3.6000e+01
IMP_SCORE,6313,GO:0030101,5.5259e-02,1.9000e+01
IMP_SCORE,6314,GO:0086091,5.5235e-02,1.5000e+01
IMP_SCORE,6315,GO:0016757,5.5192e-02,2.6800e+02
IMP_SCORE,6316,GO:0016073,5.5177e-02,2.9000e+01
IMP_SCORE,6317,GO:0046132,5.5164e-02,5.0000e+00
IMP_SCORE,6318,GO:0070661,5.5132e-02,1.2000e+01
IMP_SCORE,6319,GO:0019840,5.5101e-02,3.8000e+01
IMP_SCORE,6320,GO:0035098,5.5025e-02,1.2000e+01
IMP_SCORE,6321,GO:0023019,5.5010e-02,2.0000e+00
IMP_SCORE,6322,GO:0015929,5.4736e-02,3.7000e+01
IMP_SCORE,6323,GO:0042573,5.4662e-02,1.8000e+01
IMP_SCORE,6324,GO:0003796,5.4629e-02,3.5000e+01
IMP_SCORE,6325,GO:0042438,5.4616e-02,8.0000e+00
IMP_SCORE,6326,GO:0035269,5.4535e-02,1.0000e+01
IMP_SCORE,6327,GO:0043248,5.4478e-02,8.0000e+00
IMP_SCORE,6328,GO:0006479,5.4465e-02,4.6000e+01
IMP_SCORE,6329,GO:0016651,5.4446e-02,8.4000e+01
IMP_SCORE,6330,GO:0005225,5.4445e-02,3.1000e+01
IMP_SCORE,6331,GO:0071782,5.4392e-02,1.2000e+01
IMP_SCORE,6332,GO:0070199,5.4333e-02,2.0000e+00
IMP_SCORE,6333,GO:2000765,5.4211e-02,2.0000e+00
IMP_SCORE,6334,GO:0006590,5.4181e-02,6.0000e+00
IMP_SCORE,6335,GO:0090141,5.4126e-02,4.0000e+00
IMP_SCORE,6336,GO:0016849,5.4123e-02,2.0000e+00
IMP_SCORE,6337,GO:0051439,5.4101e-02,1.1000e+01
IMP_SCORE,6338,GO:0042147,5.4074e-02,4.3000e+01
IMP_SCORE,6339,GO:0005523,5.4052e-02,1.5000e+01
IMP_SCORE,6340,GO:0034968,5.3922e-02,1.5000e+01
IMP_SCORE,6341,GO:0006024,5.3891e-02,3.9000e+01
IMP_SCORE,6342,GO:0016417,5.3855e-02,2.9000e+01
IMP_SCORE,6343,GO:0005212,5.3765e-02,5.4000e+01
IMP_SCORE,6344,GO:0000271,5.3708e-02,1.9000e+01
IMP_SCORE,6345,GO:0016782,5.3649e-02,7.0000e+01
IMP_SCORE,6346,GO:0008757,5.3466e-02,7.4000e+01
IMP_SCORE,6347,GO:0051436,5.3329e-02,6.0000e+00
IMP_SCORE,6348,GO:0001871,5.3269e-02,4.6000e+01
IMP_SCORE,6349,GO:0045943,5.3262e-02,4.0000e+00
IMP_SCORE,6350,GO:0015643,5.2926e-02,3.7000e+01
IMP_SCORE,6351,GO:0031124,5.2846e-02,2.2000e+01
IMP_SCORE,6352,GO:0003697,5.2826e-02,2.6000e+01
IMP_SCORE,6353,GO:0046939,5.2637e-02,1.8000e+01
IMP_SCORE,6354,GO:0048149,5.2609e-02,6.0000e+00
IMP_SCORE,6355,GO:0050701,5.2497e-02,5.0000e+00
IMP_SCORE,6356,GO:0045109,5.2464e-02,1.6000e+01
IMP_SCORE,6357,GO:0034204,5.2451e-02,7.0000e+00
IMP_SCORE,6358,GO:0071774,5.2395e-02,1.9000e+01
IMP_SCORE,6359,GO:0006760,5.2139e-02,8.0000e+00
IMP_SCORE,6360,GO:0045668,5.2132e-02,8.0000e+00
IMP_SCORE,6361,GO:0072132,5.2091e-02,4.0000e+00
IMP_SCORE,6362,GO:2001222,5.2075e-02,1.5000e+01
IMP_SCORE,6363,GO:0046835,5.2073e-02,9.0000e+00
IMP_SCORE,6364,GO:0016973,5.1969e-02,5.0000e+00
IMP_SCORE,6365,GO:0097546,5.1894e-02,1.7000e+01
IMP_SCORE,6366,GO:0004222,5.1845e-02,7.0000e+01
IMP_SCORE,6367,GO:1901799,5.1801e-02,1.1000e+01
IMP_SCORE,6368,GO:0008188,5.1776e-02,4.4000e+01
IMP_SCORE,6369,GO:0031110,5.1684e-02,3.0000e+01
IMP_SCORE,6370,GO:0016875,5.1561e-02,2.4000e+01
IMP_SCORE,6371,GO:0070198,5.1547e-02,2.0000e+00
IMP_SCORE,6372,GO:0005165,5.1441e-02,1.0000e+00
IMP_SCORE,6373,GO:0050907,5.1410e-02,4.6000e+01
IMP_SCORE,6374,GO:0018298,5.1360e-02,3.0000e+00
IMP_SCORE,6375,GO:0060218,5.1356e-02,3.0000e+00
IMP_SCORE,6376,GO:0015269,5.1345e-02,1.4000e+01
IMP_SCORE,6377,GO:0030901,5.1312e-02,1.7000e+01
IMP_SCORE,6378,GO:0007520,5.1303e-02,3.1000e+01
IMP_SCORE,6379,GO:0006414,5.1255e-02,3.6000e+01
IMP_SCORE,6380,GO:0036064,5.1246e-02,2.7000e+01
IMP_SCORE,6381,GO:0030206,5.1178e-02,1.0000e+01
IMP_SCORE,6382,GO:0006997,5.1171e-02,2.6000e+01
IMP_SCORE,6383,GO:0002097,5.1104e-02,5.0000e+00
IMP_SCORE,6384,GO:0071013,5.1062e-02,2.5000e+01
IMP_SCORE,6385,GO:1901983,5.1002e-02,1.3000e+01
IMP_SCORE,6386,GO:0006684,5.0967e-02,6.0000e+00
IMP_SCORE,6387,GO:0048753,5.0921e-02,1.2000e+01
IMP_SCORE,6388,GO:2000780,5.0913e-02,2.0000e+00
IMP_SCORE,6389,GO:0000295,5.0912e-02,1.1000e+01
[truncated: 2,211,504 more chars]
