# Supplementary material for: A new approach for interpreting Random Forest models and its application to the biology of ageing
Source: Bioinformatics. 2018 Feb 16;34(14):2449–56. doi: 10.1093/bioinformatics/bty087 (PMC6041990; doi:10.1093/bioinformatics/bty087)
Supplement: Supplementary Data [file bty087_src_code_and_dataset.zip › src_code_and_dataset/results/19_true.txt]

PARAM, Using dataset: /pi/home/cug/ff79/GCWA/datasets/go.arff
PARAM, Using class: class_expression_brain
PARAM, Number of iterations: 100,200,300,
PARAM, Max. depth: 0
PARAM, Random seed: 19
PARAM, Number of random selected features used in each split: 0.5,1.0,2.0,
PARAM, Do IB undersample: true
PARAM, N. of min. positive values: 10
PARAM, N. bins: -1
STATS_LATEX_DB & go.arff & class_expression_brain & 17716 & 7491 & N:17149 / O:420 / U:147 /  \\ 
CROSSVALID_STATS_BEGIN

Correctly Classified Instances       12560               70.8964 %
Incorrectly Classified Instances      5156               29.1036 %
Kappa statistic                          0.0677
Mean absolute error                      0.2526
Root mean squared error                  0.3365
Relative absolute error                808.0083 %
Root relative squared error            269.4881 %
Total Number of Instances            17716     

=== Detailed Accuracy By Class ===

                 TP Rate  FP Rate  Precision  Recall   F-Measure  MCC      ROC Area  PRC Area  Class
                 0.715    0.393    0.982      0.715    0.828      0.124    0.710     0.985     N
                 0.569    0.192    0.067      0.569    0.120      0.143    0.756     0.091     O
                 0.388    0.092    0.034      0.388    0.063      0.092    0.668     0.021     U
                 0.000    0.000    0.000      0.000    0.000      0.000    ?         ?         ?
Weighted Avg.    0.709    0.386    0.953      0.709    0.805      0.124    0.710     0.956     

=== Confusion Matrix ===

     a     b     c     d   <-- classified as
 12264  3293  1592     0 |     a = N
   160   239    21     0 |     b = O
    63    27    57     0 |     c = U
     0     0     0     0 |     d = ?

CROSSVALID_STATS_END
STATS_LATEX_ACC & go.arff & class_expression_brain & 0.953 & 0.709 & 0.805 & 0.710 & 0.956 \\ 
STATS_LATEX_ACC_PER & go.arff & class_expression_brain & 0.982 & 0.715 & 0.828 & 0.710 & 0.985 & N \\ 
STATS_LATEX_ACC_PER & go.arff & class_expression_brain & 0.067 & 0.569 & 0.120 & 0.756 & 0.091 & O \\ 
STATS_LATEX_ACC_PER & go.arff & class_expression_brain & 0.034 & 0.388 & 0.063 & 0.668 & 0.021 & U \\ 
ROCPOINTS_N,0.0600,1.0000,1.0000,0.9680,1.0000
ROCPOINTS_N,0.0700,1.0000,0.9999,0.9680,0.9999
ROCPOINTS_N,0.0733,1.0000,0.9999,0.9680,0.9999
ROCPOINTS_N,0.0833,1.0000,0.9998,0.9680,0.9998
ROCPOINTS_N,0.0900,1.0000,0.9998,0.9680,0.9998
ROCPOINTS_N,0.0933,0.9982,0.9997,0.9680,0.9997
ROCPOINTS_N,0.0967,0.9982,0.9997,0.9680,0.9997
ROCPOINTS_N,0.1000,0.9982,0.9995,0.9680,0.9995
ROCPOINTS_N,0.1033,0.9965,0.9994,0.9681,0.9994
ROCPOINTS_N,0.1067,0.9965,0.9993,0.9681,0.9993
ROCPOINTS_N,0.1100,0.9947,0.9990,0.9681,0.9990
ROCPOINTS_N,0.1133,0.9912,0.9988,0.9682,0.9988
ROCPOINTS_N,0.1150,0.9912,0.9987,0.9682,0.9987
ROCPOINTS_N,0.1167,0.9912,0.9987,0.9682,0.9987
ROCPOINTS_N,0.1200,0.9912,0.9982,0.9682,0.9982
ROCPOINTS_N,0.1233,0.9877,0.9978,0.9683,0.9978
ROCPOINTS_N,0.1244,0.9877,0.9977,0.9683,0.9977
ROCPOINTS_N,0.1250,0.9859,0.9977,0.9684,0.9977
ROCPOINTS_N,0.1267,0.9859,0.9977,0.9684,0.9977
ROCPOINTS_N,0.1300,0.9841,0.9974,0.9684,0.9974
ROCPOINTS_N,0.1333,0.9771,0.9971,0.9686,0.9971
ROCPOINTS_N,0.1350,0.9753,0.9968,0.9687,0.9968
ROCPOINTS_N,0.1351,0.9735,0.9967,0.9687,0.9967
ROCPOINTS_N,0.1367,0.9735,0.9966,0.9687,0.9966
ROCPOINTS_N,0.1400,0.9735,0.9962,0.9687,0.9962
ROCPOINTS_N,0.1413,0.9700,0.9956,0.9688,0.9956
ROCPOINTS_N,0.1433,0.9700,0.9956,0.9688,0.9956
ROCPOINTS_N,0.1450,0.9630,0.9953,0.9690,0.9953
ROCPOINTS_N,0.1467,0.9630,0.9952,0.9690,0.9952
ROCPOINTS_N,0.1500,0.9630,0.9946,0.9690,0.9946
ROCPOINTS_N,0.1517,0.9506,0.9940,0.9693,0.9940
ROCPOINTS_N,0.1533,0.9506,0.9939,0.9693,0.9939
ROCPOINTS_N,0.1550,0.9453,0.9935,0.9695,0.9935
ROCPOINTS_N,0.1567,0.9453,0.9932,0.9695,0.9932
ROCPOINTS_N,0.1600,0.9400,0.9926,0.9696,0.9926
ROCPOINTS_N,0.1633,0.9347,0.9918,0.9698,0.9918
ROCPOINTS_N,0.1650,0.9312,0.9914,0.9699,0.9914
ROCPOINTS_N,0.1660,0.9295,0.9913,0.9699,0.9913
ROCPOINTS_N,0.1667,0.9295,0.9912,0.9699,0.9912
ROCPOINTS_N,0.1681,0.9242,0.9902,0.9701,0.9902
ROCPOINTS_N,0.1681,0.9242,0.9901,0.9701,0.9901
ROCPOINTS_N,0.1700,0.9242,0.9901,0.9701,0.9901
ROCPOINTS_N,0.1717,0.9206,0.9890,0.9701,0.9890
ROCPOINTS_N,0.1733,0.9206,0.9890,0.9701,0.9890
ROCPOINTS_N,0.1740,0.9171,0.9883,0.9702,0.9883
ROCPOINTS_N,0.1745,0.9171,0.9883,0.9702,0.9883
ROCPOINTS_N,0.1750,0.9171,0.9882,0.9702,0.9882
ROCPOINTS_N,0.1767,0.9171,0.9880,0.9702,0.9880
ROCPOINTS_N,0.1800,0.9136,0.9870,0.9703,0.9870
ROCPOINTS_N,0.1833,0.9030,0.9850,0.9706,0.9850
ROCPOINTS_N,0.1849,0.8995,0.9839,0.9707,0.9839
ROCPOINTS_N,0.1850,0.8995,0.9837,0.9707,0.9837
ROCPOINTS_N,0.1867,0.8977,0.9831,0.9707,0.9831
ROCPOINTS_N,0.1872,0.8889,0.9817,0.9709,0.9817
ROCPOINTS_N,0.1881,0.8889,0.9817,0.9709,0.9817
ROCPOINTS_N,0.1900,0.8889,0.9816,0.9709,0.9816
ROCPOINTS_N,0.1933,0.8836,0.9797,0.9710,0.9797
ROCPOINTS_N,0.1945,0.8765,0.9782,0.9712,0.9782
ROCPOINTS_N,0.1950,0.8765,0.9781,0.9712,0.9781
ROCPOINTS_N,0.1967,0.8730,0.9778,0.9713,0.9778
ROCPOINTS_N,0.1972,0.8695,0.9764,0.9714,0.9764
ROCPOINTS_N,0.1979,0.8695,0.9763,0.9714,0.9763
ROCPOINTS_N,0.1982,0.8695,0.9763,0.9714,0.9763
ROCPOINTS_N,0.2000,0.8695,0.9762,0.9714,0.9762
ROCPOINTS_N,0.2033,0.8607,0.9741,0.9716,0.9741
ROCPOINTS_N,0.2040,0.8536,0.9720,0.9718,0.9720
ROCPOINTS_N,0.2050,0.8536,0.9719,0.9718,0.9719
ROCPOINTS_N,0.2067,0.8519,0.9717,0.9718,0.9717
ROCPOINTS_N,0.2100,0.8483,0.9702,0.9719,0.9702
ROCPOINTS_N,0.2101,0.8466,0.9677,0.9719,0.9677
ROCPOINTS_N,0.2104,0.8466,0.9673,0.9719,0.9673
ROCPOINTS_N,0.2112,0.8466,0.9673,0.9719,0.9673
ROCPOINTS_N,0.2117,0.8466,0.9672,0.9719,0.9672
ROCPOINTS_N,0.2120,0.8466,0.9672,0.9719,0.9672
ROCPOINTS_N,0.2125,0.8466,0.9671,0.9719,0.9671
ROCPOINTS_N,0.2133,0.8466,0.9671,0.9719,0.9671
ROCPOINTS_N,0.2141,0.8395,0.9657,0.9721,0.9657
ROCPOINTS_N,0.2148,0.8395,0.9656,0.9721,0.9656
ROCPOINTS_N,0.2150,0.8395,0.9655,0.9721,0.9655
ROCPOINTS_N,0.2164,0.8360,0.9652,0.9722,0.9652
ROCPOINTS_N,0.2167,0.8360,0.9650,0.9722,0.9650
ROCPOINTS_N,0.2168,0.8325,0.9631,0.9722,0.9631
ROCPOINTS_N,0.2200,0.8325,0.9630,0.9722,0.9630
ROCPOINTS_N,0.2233,0.8254,0.9608,0.9724,0.9608
ROCPOINTS_N,0.2233,0.8254,0.9607,0.9724,0.9607
ROCPOINTS_N,0.2250,0.8201,0.9590,0.9725,0.9590
ROCPOINTS_N,0.2256,0.8183,0.9585,0.9725,0.9585
ROCPOINTS_N,0.2267,0.8183,0.9584,0.9725,0.9584
ROCPOINTS_N,0.2272,0.8113,0.9565,0.9727,0.9565
ROCPOINTS_N,0.2277,0.8113,0.9558,0.9727,0.9558
ROCPOINTS_N,0.2283,0.8113,0.9557,0.9727,0.9557
ROCPOINTS_N,0.2297,0.8113,0.9554,0.9727,0.9554
ROCPOINTS_N,0.2300,0.8113,0.9553,0.9727,0.9553
ROCPOINTS_N,0.2306,0.8042,0.9524,0.9728,0.9524
ROCPOINTS_N,0.2312,0.8042,0.9524,0.9728,0.9524
ROCPOINTS_N,0.2322,0.8042,0.9523,0.9728,0.9523
ROCPOINTS_N,0.2330,0.8042,0.9522,0.9728,0.9522
ROCPOINTS_N,0.2333,0.8042,0.9520,0.9728,0.9520
ROCPOINTS_N,0.2350,0.8025,0.9499,0.9728,0.9499
ROCPOINTS_N,0.2367,0.8025,0.9487,0.9728,0.9487
ROCPOINTS_N,0.2373,0.7989,0.9463,0.9728,0.9463
ROCPOINTS_N,0.2377,0.7989,0.9462,0.9728,0.9462
ROCPOINTS_N,0.2381,0.7989,0.9462,0.9728,0.9462
ROCPOINTS_N,0.2381,0.7989,0.9461,0.9728,0.9461
ROCPOINTS_N,0.2383,0.7989,0.9461,0.9728,0.9461
ROCPOINTS_N,0.2389,0.7989,0.9460,0.9728,0.9460
ROCPOINTS_N,0.2400,0.7972,0.9460,0.9729,0.9460
ROCPOINTS_N,0.2417,0.7866,0.9426,0.9731,0.9426
ROCPOINTS_N,0.2429,0.7866,0.9425,0.9731,0.9425
ROCPOINTS_N,0.2433,0.7866,0.9424,0.9731,0.9424
ROCPOINTS_N,0.2438,0.7848,0.9401,0.9731,0.9401
ROCPOINTS_N,0.2448,0.7848,0.9399,0.9731,0.9399
ROCPOINTS_N,0.2450,0.7848,0.9399,0.9731,0.9399
ROCPOINTS_N,0.2458,0.7848,0.9389,0.9731,0.9389
ROCPOINTS_N,0.2467,0.7848,0.9389,0.9731,0.9389
ROCPOINTS_N,0.2468,0.7795,0.9364,0.9732,0.9364
ROCPOINTS_N,0.2469,0.7795,0.9363,0.9732,0.9363
ROCPOINTS_N,0.2469,0.7778,0.9363,0.9733,0.9363
ROCPOINTS_N,0.2488,0.7778,0.9361,0.9733,0.9361
ROCPOINTS_N,0.2494,0.7778,0.9360,0.9733,0.9360
ROCPOINTS_N,0.2497,0.7778,0.9360,0.9733,0.9360
ROCPOINTS_N,0.2500,0.7778,0.9359,0.9733,0.9359
ROCPOINTS_N,0.2515,0.7601,0.9324,0.9738,0.9324
ROCPOINTS_N,0.2517,0.7601,0.9323,0.9737,0.9323
ROCPOINTS_N,0.2520,0.7601,0.9322,0.9737,0.9322
ROCPOINTS_N,0.2525,0.7584,0.9322,0.9738,0.9322
ROCPOINTS_N,0.2533,0.7584,0.9321,0.9738,0.9321
ROCPOINTS_N,0.2534,0.7513,0.9294,0.9740,0.9294
ROCPOINTS_N,0.2544,0.7513,0.9293,0.9740,0.9293
ROCPOINTS_N,0.2544,0.7513,0.9293,0.9740,0.9293
ROCPOINTS_N,0.2545,0.7513,0.9292,0.9740,0.9292
ROCPOINTS_N,0.2550,0.7513,0.9292,0.9740,0.9292
ROCPOINTS_N,0.2550,0.7496,0.9282,0.9740,0.9282
ROCPOINTS_N,0.2559,0.7496,0.9282,0.9740,0.9282
ROCPOINTS_N,0.2567,0.7496,0.9279,0.9740,0.9279
ROCPOINTS_N,0.2572,0.7443,0.9252,0.9741,0.9252
ROCPOINTS_N,0.2578,0.7443,0.9251,0.9741,0.9251
ROCPOINTS_N,0.2583,0.7443,0.9251,0.9741,0.9251
ROCPOINTS_N,0.2588,0.7443,0.9250,0.9741,0.9250
ROCPOINTS_N,0.2589,0.7443,0.9245,0.9741,0.9245
ROCPOINTS_N,0.2597,0.7443,0.9241,0.9741,0.9241
ROCPOINTS_N,0.2597,0.7425,0.9241,0.9741,0.9241
ROCPOINTS_N,0.2600,0.7425,0.9240,0.9741,0.9240
ROCPOINTS_N,0.2603,0.7372,0.9194,0.9742,0.9194
ROCPOINTS_N,0.2604,0.7372,0.9194,0.9742,0.9194
ROCPOINTS_N,0.2604,0.7372,0.9193,0.9742,0.9193
ROCPOINTS_N,0.2613,0.7372,0.9192,0.9742,0.9192
ROCPOINTS_N,0.2617,0.7372,0.9192,0.9742,0.9192
ROCPOINTS_N,0.2622,0.7372,0.9189,0.9742,0.9189
ROCPOINTS_N,0.2633,0.7372,0.9189,0.9742,0.9189
ROCPOINTS_N,0.2636,0.7284,0.9168,0.9744,0.9168
ROCPOINTS_N,0.2650,0.7266,0.9168,0.9745,0.9168
ROCPOINTS_N,0.2665,0.7213,0.9161,0.9746,0.9161
ROCPOINTS_N,0.2667,0.7213,0.9160,0.9746,0.9160
ROCPOINTS_N,0.2667,0.7178,0.9129,0.9747,0.9129
ROCPOINTS_N,0.2678,0.7178,0.9128,0.9747,0.9128
ROCPOINTS_N,0.2691,0.7160,0.9128,0.9747,0.9128
ROCPOINTS_N,0.2696,0.7160,0.9127,0.9747,0.9127
ROCPOINTS_N,0.2700,0.7160,0.9126,0.9747,0.9126
ROCPOINTS_N,0.2703,0.7019,0.9082,0.9751,0.9082
ROCPOINTS_N,0.2710,0.7019,0.9082,0.9751,0.9082
ROCPOINTS_N,0.2714,0.7019,0.9081,0.9751,0.9081
ROCPOINTS_N,0.2717,0.7019,0.9080,0.9751,0.9080
ROCPOINTS_N,0.2733,0.7002,0.9080,0.9751,0.9080
ROCPOINTS_N,0.2739,0.6949,0.9049,0.9752,0.9049
ROCPOINTS_N,0.2740,0.6949,0.9048,0.9752,0.9048
ROCPOINTS_N,0.2742,0.6949,0.9048,0.9752,0.9048
ROCPOINTS_N,0.2742,0.6949,0.9047,0.9752,0.9047
ROCPOINTS_N,0.2750,0.6949,0.9047,0.9752,0.9047
ROCPOINTS_N,0.2760,0.6914,0.9037,0.9753,0.9037
ROCPOINTS_N,0.2761,0.6914,0.9037,0.9753,0.9037
ROCPOINTS_N,0.2763,0.6914,0.9036,0.9753,0.9036
ROCPOINTS_N,0.2767,0.6914,0.9035,0.9753,0.9035
ROCPOINTS_N,0.2773,0.6808,0.9001,0.9756,0.9001
ROCPOINTS_N,0.2775,0.6808,0.9001,0.9756,0.9001
ROCPOINTS_N,0.2781,0.6808,0.9000,0.9756,0.9000
ROCPOINTS_N,0.2787,0.6808,0.8999,0.9756,0.8999
ROCPOINTS_N,0.2788,0.6808,0.8999,0.9756,0.8999
ROCPOINTS_N,0.2792,0.6808,0.8998,0.9756,0.8998
ROCPOINTS_N,0.2800,0.6808,0.8998,0.9756,0.8998
ROCPOINTS_N,0.2814,0.6737,0.8965,0.9758,0.8965
ROCPOINTS_N,0.2814,0.6737,0.8963,0.9758,0.8963
ROCPOINTS_N,0.2815,0.6737,0.8963,0.9757,0.8963
ROCPOINTS_N,0.2817,0.6737,0.8962,0.9757,0.8962
ROCPOINTS_N,0.2820,0.6737,0.8961,0.9757,0.8961
ROCPOINTS_N,0.2825,0.6737,0.8961,0.9757,0.8961
ROCPOINTS_N,0.2828,0.6737,0.8960,0.9757,0.8960
ROCPOINTS_N,0.2833,0.6737,0.8960,0.9757,0.8960
ROCPOINTS_N,0.2837,0.6720,0.8932,0.9757,0.8932
ROCPOINTS_N,0.2839,0.6720,0.8932,0.9757,0.8932
ROCPOINTS_N,0.2840,0.6720,0.8931,0.9757,0.8931
ROCPOINTS_N,0.2842,0.6720,0.8931,0.9757,0.8931
ROCPOINTS_N,0.2843,0.6720,0.8930,0.9757,0.8930
ROCPOINTS_N,0.2850,0.6720,0.8929,0.9757,0.8929
ROCPOINTS_N,0.2856,0.6702,0.8919,0.9758,0.8919
ROCPOINTS_N,0.2867,0.6702,0.8918,0.9758,0.8918
ROCPOINTS_N,0.2873,0.6614,0.8887,0.9760,0.8887
ROCPOINTS_N,0.2875,0.6614,0.8887,0.9760,0.8887
ROCPOINTS_N,0.2878,0.6614,0.8886,0.9760,0.8886
ROCPOINTS_N,0.2883,0.6614,0.8885,0.9760,0.8885
ROCPOINTS_N,0.2887,0.6596,0.8883,0.9760,0.8883
ROCPOINTS_N,0.2890,0.6596,0.8883,0.9760,0.8883
ROCPOINTS_N,0.2892,0.6596,0.8882,0.9760,0.8882
ROCPOINTS_N,0.2900,0.6596,0.8882,0.9760,0.8882
ROCPOINTS_N,0.2923,0.6490,0.8832,0.9763,0.8832
ROCPOINTS_N,0.2933,0.6490,0.8831,0.9763,0.8831
ROCPOINTS_N,0.2940,0.6455,0.8798,0.9763,0.8798
ROCPOINTS_N,0.2940,0.6455,0.8797,0.9763,0.8797
ROCPOINTS_N,0.2942,0.6455,0.8796,0.9763,0.8796
ROCPOINTS_N,0.2948,0.6455,0.8795,0.9763,0.8795
ROCPOINTS_N,0.2950,0.6455,0.8795,0.9763,0.8795
ROCPOINTS_N,0.2950,0.6455,0.8794,0.9763,0.8794
ROCPOINTS_N,0.2958,0.6367,0.8781,0.9766,0.8781
ROCPOINTS_N,0.2959,0.6367,0.8780,0.9766,0.8780
ROCPOINTS_N,0.2963,0.6367,0.8778,0.9766,0.8778
ROCPOINTS_N,0.2967,0.6367,0.8778,0.9766,0.8778
ROCPOINTS_N,0.2973,0.6332,0.8745,0.9766,0.8745
ROCPOINTS_N,0.2973,0.6332,0.8745,0.9766,0.8745
ROCPOINTS_N,0.2978,0.6332,0.8744,0.9766,0.8744
ROCPOINTS_N,0.2980,0.6332,0.8743,0.9766,0.8743
ROCPOINTS_N,0.2983,0.6332,0.8743,0.9766,0.8743
ROCPOINTS_N,0.2999,0.6332,0.8742,0.9766,0.8742
ROCPOINTS_N,0.3000,0.6332,0.8741,0.9766,0.8741
ROCPOINTS_N,0.3006,0.6190,0.8694,0.9770,0.8694
ROCPOINTS_N,0.3006,0.6190,0.8693,0.9770,0.8693
ROCPOINTS_N,0.3013,0.6173,0.8693,0.9771,0.8693
ROCPOINTS_N,0.3017,0.6173,0.8693,0.9771,0.8693
ROCPOINTS_N,0.3022,0.6173,0.8692,0.9771,0.8692
ROCPOINTS_N,0.3022,0.6173,0.8691,0.9771,0.8691
ROCPOINTS_N,0.3027,0.6173,0.8691,0.9771,0.8691
ROCPOINTS_N,0.3029,0.6173,0.8690,0.9771,0.8690
ROCPOINTS_N,0.3033,0.6173,0.8690,0.9771,0.8690
ROCPOINTS_N,0.3050,0.6085,0.8642,0.9773,0.8642
ROCPOINTS_N,0.3056,0.6085,0.8626,0.9772,0.8626
ROCPOINTS_N,0.3056,0.6085,0.8626,0.9772,0.8626
ROCPOINTS_N,0.3060,0.6085,0.8625,0.9772,0.8625
ROCPOINTS_N,0.3067,0.6085,0.8624,0.9772,0.8624
ROCPOINTS_N,0.3068,0.6032,0.8593,0.9773,0.8593
ROCPOINTS_N,0.3072,0.6032,0.8592,0.9773,0.8592
ROCPOINTS_N,0.3081,0.6032,0.8592,0.9773,0.8592
ROCPOINTS_N,0.3083,0.6032,0.8591,0.9773,0.8591
ROCPOINTS_N,0.3089,0.6032,0.8589,0.9773,0.8589
ROCPOINTS_N,0.3089,0.6032,0.8589,0.9773,0.8589
ROCPOINTS_N,0.3095,0.6032,0.8588,0.9773,0.8588
ROCPOINTS_N,0.3100,0.6032,0.8588,0.9773,0.8588
ROCPOINTS_N,0.3104,0.5996,0.8529,0.9773,0.8529
ROCPOINTS_N,0.3107,0.5996,0.8529,0.9773,0.8529
ROCPOINTS_N,0.3113,0.5979,0.8529,0.9773,0.8529
ROCPOINTS_N,0.3117,0.5979,0.8528,0.9773,0.8528
ROCPOINTS_N,0.3122,0.5979,0.8528,0.9773,0.8528
ROCPOINTS_N,0.3128,0.5979,0.8527,0.9773,0.8527
ROCPOINTS_N,0.3128,0.5979,0.8526,0.9773,0.8526
ROCPOINTS_N,0.3131,0.5979,0.8526,0.9773,0.8526
ROCPOINTS_N,0.3133,0.5979,0.8525,0.9773,0.8525
ROCPOINTS_N,0.3138,0.5944,0.8497,0.9774,0.8497
ROCPOINTS_N,0.3141,0.5944,0.8496,0.9774,0.8496
ROCPOINTS_N,0.3149,0.5944,0.8496,0.9774,0.8496
ROCPOINTS_N,0.3150,0.5944,0.8495,0.9774,0.8495
ROCPOINTS_N,0.3152,0.5926,0.8484,0.9774,0.8484
ROCPOINTS_N,0.3163,0.5926,0.8483,0.9774,0.8483
ROCPOINTS_N,0.3164,0.5926,0.8482,0.9774,0.8482
ROCPOINTS_N,0.3167,0.5926,0.8482,0.9774,0.8482
ROCPOINTS_N,0.3167,0.5855,0.8446,0.9776,0.8446
ROCPOINTS_N,0.3172,0.5855,0.8445,0.9776,0.8445
ROCPOINTS_N,0.3173,0.5855,0.8445,0.9776,0.8445
ROCPOINTS_N,0.3183,0.5855,0.8444,0.9776,0.8444
ROCPOINTS_N,0.3183,0.5855,0.8444,0.9776,0.8444
ROCPOINTS_N,0.3183,0.5855,0.8443,0.9776,0.8443
ROCPOINTS_N,0.3192,0.5855,0.8442,0.9776,0.8442
ROCPOINTS_N,0.3194,0.5855,0.8441,0.9776,0.8441
ROCPOINTS_N,0.3200,0.5855,0.8441,0.9776,0.8441
ROCPOINTS_N,0.3210,0.5767,0.8389,0.9778,0.8389
ROCPOINTS_N,0.3211,0.5767,0.8388,0.9778,0.8388
ROCPOINTS_N,0.3216,0.5767,0.8388,0.9778,0.8388
ROCPOINTS_N,0.3219,0.5767,0.8387,0.9778,0.8387
ROCPOINTS_N,0.3225,0.5767,0.8386,0.9778,0.8386
ROCPOINTS_N,0.3227,0.5767,0.8385,0.9778,0.8385
ROCPOINTS_N,0.3233,0.5767,0.8385,0.9778,0.8385
ROCPOINTS_N,0.3233,0.5732,0.8358,0.9778,0.8358
ROCPOINTS_N,0.3234,0.5732,0.8357,0.9778,0.8357
ROCPOINTS_N,0.3236,0.5732,0.8357,0.9778,0.8357
ROCPOINTS_N,0.3237,0.5732,0.8356,0.9778,0.8356
ROCPOINTS_N,0.3242,0.5732,0.8356,0.9778,0.8356
ROCPOINTS_N,0.3247,0.5732,0.8355,0.9778,0.8355
ROCPOINTS_N,0.3247,0.5732,0.8354,0.9778,0.8354
ROCPOINTS_N,0.3248,0.5732,0.8354,0.9778,0.8354
ROCPOINTS_N,0.3250,0.5732,0.8353,0.9778,0.8353
ROCPOINTS_N,0.3255,0.5714,0.8337,0.9778,0.8337
ROCPOINTS_N,0.3256,0.5714,0.8336,0.9778,0.8336
ROCPOINTS_N,0.3257,0.5714,0.8335,0.9778,0.8335
ROCPOINTS_N,0.3257,0.5714,0.8335,0.9778,0.8335
ROCPOINTS_N,0.3261,0.5714,0.8334,0.9778,0.8334
ROCPOINTS_N,0.3267,0.5714,0.8333,0.9778,0.8333
ROCPOINTS_N,0.3269,0.5644,0.8296,0.9780,0.8296
ROCPOINTS_N,0.3278,0.5644,0.8296,0.9780,0.8296
ROCPOINTS_N,0.3281,0.5644,0.8295,0.9780,0.8295
ROCPOINTS_N,0.3282,0.5644,0.8294,0.9780,0.8294
ROCPOINTS_N,0.3283,0.5644,0.8294,0.9780,0.8294
ROCPOINTS_N,0.3286,0.5644,0.8292,0.9780,0.8292
ROCPOINTS_N,0.3289,0.5644,0.8291,0.9780,0.8291
ROCPOINTS_N,0.3293,0.5644,0.8291,0.9780,0.8291
ROCPOINTS_N,0.3300,0.5644,0.8290,0.9780,0.8290
ROCPOINTS_N,0.3305,0.5538,0.8246,0.9783,0.8246
ROCPOINTS_N,0.3308,0.5538,0.8245,0.9783,0.8245
ROCPOINTS_N,0.3310,0.5520,0.8245,0.9783,0.8245
ROCPOINTS_N,0.3322,0.5520,0.8244,0.9783,0.8244
ROCPOINTS_N,0.3325,0.5520,0.8243,0.9783,0.8243
ROCPOINTS_N,0.3328,0.5520,0.8241,0.9783,0.8241
ROCPOINTS_N,0.3333,0.5520,0.8241,0.9783,0.8241
ROCPOINTS_N,0.3341,0.5432,0.8205,0.9786,0.8205
ROCPOINTS_N,0.3344,0.5432,0.8205,0.9786,0.8205
ROCPOINTS_N,0.3347,0.5414,0.8205,0.9786,0.8205
ROCPOINTS_N,0.3350,0.5414,0.8204,0.9786,0.8204
ROCPOINTS_N,0.3360,0.5326,0.8192,0.9790,0.8192
ROCPOINTS_N,0.3364,0.5326,0.8191,0.9790,0.8191
ROCPOINTS_N,0.3365,0.5326,0.8191,0.9790,0.8191
ROCPOINTS_N,0.3367,0.5326,0.8190,0.9790,0.8190
ROCPOINTS_N,0.3368,0.5256,0.8154,0.9791,0.8154
ROCPOINTS_N,0.3372,0.5256,0.8154,0.9791,0.8154
ROCPOINTS_N,0.3380,0.5256,0.8153,0.9791,0.8153
ROCPOINTS_N,0.3382,0.5238,0.8153,0.9792,0.8153
ROCPOINTS_N,0.3384,0.5238,0.8153,0.9792,0.8153
ROCPOINTS_N,0.3385,0.5238,0.8152,0.9792,0.8152
ROCPOINTS_N,0.3394,0.5238,0.8151,0.9792,0.8151
ROCPOINTS_N,0.3400,0.5238,0.8151,0.9792,0.8151
ROCPOINTS_N,0.3404,0.5079,0.8100,0.9797,0.8100
ROCPOINTS_N,0.3408,0.5079,0.8099,0.9797,0.8099
ROCPOINTS_N,0.3408,0.5079,0.8098,0.9797,0.8098
ROCPOINTS_N,0.3411,0.5079,0.8098,0.9797,0.8098
ROCPOINTS_N,0.3413,0.5079,0.8097,0.9797,0.8097
ROCPOINTS_N,0.3418,0.5079,0.8097,0.9797,0.8097
ROCPOINTS_N,0.3422,0.5079,0.8096,0.9797,0.8096
ROCPOINTS_N,0.3425,0.5079,0.8095,0.9797,0.8095
ROCPOINTS_N,0.3428,0.5079,0.8094,0.9797,0.8094
ROCPOINTS_N,0.3433,0.5079,0.8093,0.9797,0.8093
ROCPOINTS_N,0.3434,0.5026,0.8056,0.9798,0.8056
ROCPOINTS_N,0.3439,0.5026,0.8056,0.9798,0.8056
ROCPOINTS_N,0.3439,0.5026,0.8055,0.9798,0.8055
ROCPOINTS_N,0.3442,0.5026,0.8055,0.9798,0.8055
ROCPOINTS_N,0.3442,0.5026,0.8054,0.9798,0.8054
ROCPOINTS_N,0.3446,0.5026,0.8054,0.9798,0.8054
ROCPOINTS_N,0.3448,0.5026,0.8053,0.9798,0.8053
ROCPOINTS_N,0.3450,0.5009,0.8053,0.9798,0.8053
ROCPOINTS_N,0.3451,0.4974,0.8035,0.9799,0.8035
ROCPOINTS_N,0.3452,0.4974,0.8034,0.9799,0.8034
ROCPOINTS_N,0.3454,0.4974,0.8034,0.9799,0.8034
ROCPOINTS_N,0.3458,0.4974,0.8033,0.9799,0.8033
ROCPOINTS_N,0.3458,0.4974,0.8033,0.9799,0.8033
ROCPOINTS_N,0.3463,0.4974,0.8032,0.9799,0.8032
ROCPOINTS_N,0.3463,0.4974,0.8031,0.9799,0.8031
ROCPOINTS_N,0.3464,0.4974,0.8031,0.9799,0.8031
ROCPOINTS_N,0.3467,0.4974,0.8030,0.9799,0.8030
ROCPOINTS_N,0.3470,0.4956,0.7989,0.9799,0.7989
ROCPOINTS_N,0.3475,0.4956,0.7989,0.9799,0.7989
ROCPOINTS_N,0.3478,0.4956,0.7987,0.9799,0.7987
ROCPOINTS_N,0.3479,0.4956,0.7986,0.9799,0.7986
ROCPOINTS_N,0.3482,0.4956,0.7986,0.9799,0.7986
ROCPOINTS_N,0.3482,0.4938,0.7986,0.9800,0.7986
ROCPOINTS_N,0.3483,0.4938,0.7985,0.9800,0.7985
ROCPOINTS_N,0.3483,0.4938,0.7985,0.9800,0.7985
ROCPOINTS_N,0.3483,0.4938,0.7984,0.9800,0.7984
ROCPOINTS_N,0.3485,0.4938,0.7984,0.9800,0.7984
ROCPOINTS_N,0.3488,0.4938,0.7983,0.9800,0.7983
ROCPOINTS_N,0.3489,0.4938,0.7982,0.9800,0.7982
ROCPOINTS_N,0.3492,0.4938,0.7982,0.9800,0.7982
ROCPOINTS_N,0.3496,0.4938,0.7981,0.9800,0.7981
ROCPOINTS_N,0.3500,0.4938,0.7981,0.9800,0.7981
ROCPOINTS_N,0.3501,0.4832,0.7922,0.9802,0.7922
ROCPOINTS_N,0.3501,0.4832,0.7922,0.9802,0.7922
ROCPOINTS_N,0.3504,0.4832,0.7921,0.9802,0.7921
ROCPOINTS_N,0.3507,0.4832,0.7921,0.9802,0.7921
ROCPOINTS_N,0.3510,0.4832,0.7920,0.9802,0.7920
ROCPOINTS_N,0.3517,0.4832,0.7919,0.9802,0.7919
ROCPOINTS_N,0.3518,0.4832,0.7918,0.9802,0.7918
ROCPOINTS_N,0.3521,0.4832,0.7917,0.9802,0.7917
ROCPOINTS_N,0.3524,0.4832,0.7916,0.9802,0.7916
ROCPOINTS_N,0.3525,0.4832,0.7916,0.9802,0.7916
ROCPOINTS_N,0.3527,0.4832,0.7915,0.9802,0.7915
ROCPOINTS_N,0.3529,0.4832,0.7915,0.9802,0.7915
ROCPOINTS_N,0.3532,0.4832,0.7914,0.9802,0.7914
ROCPOINTS_N,0.3533,0.4832,0.7913,0.9802,0.7913
ROCPOINTS_N,0.3537,0.4797,0.7866,0.9802,0.7866
ROCPOINTS_N,0.3537,0.4797,0.7865,0.9802,0.7865
ROCPOINTS_N,0.3539,0.4797,0.7865,0.9802,0.7865
ROCPOINTS_N,0.3542,0.4797,0.7864,0.9802,0.7864
ROCPOINTS_N,0.3546,0.4780,0.7864,0.9803,0.7864
ROCPOINTS_N,0.3548,0.4780,0.7863,0.9803,0.7863
ROCPOINTS_N,0.3549,0.4780,0.7863,0.9803,0.7863
ROCPOINTS_N,0.3549,0.4780,0.7862,0.9803,0.7862
ROCPOINTS_N,0.3550,0.4762,0.7861,0.9804,0.7861
ROCPOINTS_N,0.3554,0.4727,0.7838,0.9805,0.7838
ROCPOINTS_N,0.3556,0.4727,0.7838,0.9805,0.7838
ROCPOINTS_N,0.3556,0.4727,0.7837,0.9804,0.7837
ROCPOINTS_N,0.3558,0.4727,0.7836,0.9804,0.7836
ROCPOINTS_N,0.3560,0.4727,0.7835,0.9804,0.7835
ROCPOINTS_N,0.3562,0.4727,0.7835,0.9804,0.7835
ROCPOINTS_N,0.3565,0.4727,0.7834,0.9804,0.7834
ROCPOINTS_N,0.3567,0.4727,0.7834,0.9804,0.7834
ROCPOINTS_N,0.3567,0.4709,0.7792,0.9804,0.7792
ROCPOINTS_N,0.3571,0.4709,0.7792,0.9804,0.7792
ROCPOINTS_N,0.3573,0.4709,0.7791,0.9804,0.7791
ROCPOINTS_N,0.3573,0.4709,0.7791,0.9804,0.7791
ROCPOINTS_N,0.3575,0.4709,0.7790,0.9804,0.7790
ROCPOINTS_N,0.3579,0.4709,0.7789,0.9804,0.7789
ROCPOINTS_N,0.3583,0.4709,0.7789,0.9804,0.7789
ROCPOINTS_N,0.3589,0.4709,0.7788,0.9804,0.7788
ROCPOINTS_N,0.3590,0.4709,0.7786,0.9804,0.7786
ROCPOINTS_N,0.3592,0.4709,0.7786,0.9804,0.7786
ROCPOINTS_N,0.3593,0.4709,0.7785,0.9804,0.7785
ROCPOINTS_N,0.3593,0.4709,0.7785,0.9804,0.7785
ROCPOINTS_N,0.3594,0.4709,0.7784,0.9804,0.7784
ROCPOINTS_N,0.3596,0.4691,0.7784,0.9805,0.7784
ROCPOINTS_N,0.3598,0.4691,0.7783,0.9805,0.7783
ROCPOINTS_N,0.3600,0.4691,0.7782,0.9805,0.7782
ROCPOINTS_N,0.3606,0.4638,0.7728,0.9805,0.7728
ROCPOINTS_N,0.3608,0.4638,0.7728,0.9805,0.7728
ROCPOINTS_N,0.3611,0.4638,0.7727,0.9805,0.7727
ROCPOINTS_N,0.3614,0.4638,0.7726,0.9805,0.7726
ROCPOINTS_N,0.3617,0.4638,0.7726,0.9805,0.7726
ROCPOINTS_N,0.3617,0.4638,0.7725,0.9805,0.7725
ROCPOINTS_N,0.3617,0.4638,0.7724,0.9805,0.7724
ROCPOINTS_N,0.3618,0.4638,0.7723,0.9805,0.7723
ROCPOINTS_N,0.3622,0.4638,0.7722,0.9805,0.7722
ROCPOINTS_N,0.3622,0.4621,0.7721,0.9806,0.7721
ROCPOINTS_N,0.3623,0.4603,0.7721,0.9807,0.7721
ROCPOINTS_N,0.3624,0.4603,0.7720,0.9807,0.7720
ROCPOINTS_N,0.3625,0.4603,0.7719,0.9807,0.7719
ROCPOINTS_N,0.3627,0.4603,0.7719,0.9807,0.7719
ROCPOINTS_N,0.3627,0.4603,0.7718,0.9807,0.7718
ROCPOINTS_N,0.3631,0.4603,0.7718,0.9807,0.7718
ROCPOINTS_N,0.3633,0.4603,0.7717,0.9807,0.7717
ROCPOINTS_N,0.3634,0.4586,0.7681,0.9806,0.7681
ROCPOINTS_N,0.3637,0.4586,0.7681,0.9806,0.7681
ROCPOINTS_N,0.3637,0.4586,0.7680,0.9806,0.7680
ROCPOINTS_N,0.3641,0.4586,0.7680,0.9806,0.7680
ROCPOINTS_N,0.3643,0.4586,0.7679,0.9806,0.7679
ROCPOINTS_N,0.3646,0.4568,0.7679,0.9807,0.7679
ROCPOINTS_N,0.3650,0.4568,0.7679,0.9807,0.7679
ROCPOINTS_N,0.3658,0.4568,0.7663,0.9807,0.7663
ROCPOINTS_N,0.3660,0.4568,0.7662,0.9807,0.7662
ROCPOINTS_N,0.3663,0.4568,0.7661,0.9807,0.7661
ROCPOINTS_N,0.3667,0.4568,0.7661,0.9807,0.7661
ROCPOINTS_N,0.3673,0.4515,0.7626,0.9808,0.7626
ROCPOINTS_N,0.3674,0.4515,0.7626,0.9808,0.7626
ROCPOINTS_N,0.3675,0.4515,0.7625,0.9808,0.7625
ROCPOINTS_N,0.3676,0.4515,0.7624,0.9808,0.7624
ROCPOINTS_N,0.3683,0.4515,0.7624,0.9808,0.7624
ROCPOINTS_N,0.3685,0.4497,0.7623,0.9809,0.7623
ROCPOINTS_N,0.3685,0.4497,0.7622,0.9809,0.7622
ROCPOINTS_N,0.3689,0.4497,0.7621,0.9809,0.7621
ROCPOINTS_N,0.3690,0.4497,0.7620,0.9809,0.7620
ROCPOINTS_N,0.3692,0.4497,0.7620,0.9809,0.7620
ROCPOINTS_N,0.3692,0.4497,0.7619,0.9809,0.7619
ROCPOINTS_N,0.3693,0.4497,0.7619,0.9809,0.7619
ROCPOINTS_N,0.3698,0.4497,0.7618,0.9809,0.7618
ROCPOINTS_N,0.3700,0.4497,0.7617,0.9809,0.7617
ROCPOINTS_N,0.3700,0.4480,0.7613,0.9809,0.7613
ROCPOINTS_N,0.3703,0.4356,0.7556,0.9813,0.7556
ROCPOINTS_N,0.3705,0.4356,0.7555,0.9813,0.7555
ROCPOINTS_N,0.3706,0.4356,0.7554,0.9813,0.7554
ROCPOINTS_N,0.3708,0.4356,0.7554,0.9813,0.7554
ROCPOINTS_N,0.3710,0.4356,0.7553,0.9813,0.7553
ROCPOINTS_N,0.3711,0.4356,0.7553,0.9813,0.7553
ROCPOINTS_N,0.3711,0.4339,0.7553,0.9814,0.7553
ROCPOINTS_N,0.3711,0.4339,0.7552,0.9814,0.7552
ROCPOINTS_N,0.3711,0.4339,0.7551,0.9814,0.7551
ROCPOINTS_N,0.3713,0.4339,0.7551,0.9814,0.7551
ROCPOINTS_N,0.3717,0.4339,0.7550,0.9814,0.7550
ROCPOINTS_N,0.3720,0.4339,0.7549,0.9814,0.7549
ROCPOINTS_N,0.3722,0.4339,0.7549,0.9814,0.7549
ROCPOINTS_N,0.3724,0.4339,0.7548,0.9813,0.7548
ROCPOINTS_N,0.3725,0.4339,0.7547,0.9813,0.7547
ROCPOINTS_N,0.3727,0.4339,0.7546,0.9813,0.7546
ROCPOINTS_N,0.3728,0.4339,0.7546,0.9813,0.7546
ROCPOINTS_N,0.3732,0.4339,0.7545,0.9813,0.7545
ROCPOINTS_N,0.3733,0.4339,0.7544,0.9813,0.7544
ROCPOINTS_N,0.3738,0.4321,0.7510,0.9813,0.7510
ROCPOINTS_N,0.3738,0.4321,0.7509,0.9813,0.7509
ROCPOINTS_N,0.3740,0.4321,0.7509,0.9813,0.7509
ROCPOINTS_N,0.3742,0.4321,0.7508,0.9813,0.7508
ROCPOINTS_N,0.3744,0.4321,0.7507,0.9813,0.7507
ROCPOINTS_N,0.3748,0.4303,0.7507,0.9814,0.7507
ROCPOINTS_N,0.3750,0.4303,0.7507,0.9814,0.7507
ROCPOINTS_N,0.3756,0.4303,0.7490,0.9814,0.7490
ROCPOINTS_N,0.3761,0.4303,0.7489,0.9814,0.7489
ROCPOINTS_N,0.3764,0.4303,0.7488,0.9814,0.7488
ROCPOINTS_N,0.3765,0.4303,0.7488,0.9814,0.7488
ROCPOINTS_N,0.3766,0.4303,0.7487,0.9814,0.7487
ROCPOINTS_N,0.3767,0.4303,0.7487,0.9813,0.7487
ROCPOINTS_N,0.3768,0.4268,0.7441,0.9814,0.7441
ROCPOINTS_N,0.3770,0.4268,0.7440,0.9814,0.7440
ROCPOINTS_N,0.3771,0.4268,0.7440,0.9814,0.7440
ROCPOINTS_N,0.3775,0.4268,0.7439,0.9814,0.7439
ROCPOINTS_N,0.3777,0.4268,0.7438,0.9814,0.7438
ROCPOINTS_N,0.3780,0.4268,0.7438,0.9814,0.7438
ROCPOINTS_N,0.3783,0.4268,0.7437,0.9814,0.7437
ROCPOINTS_N,0.3786,0.4268,0.7435,0.9814,0.7435
ROCPOINTS_N,0.3787,0.4268,0.7435,0.9814,0.7435
ROCPOINTS_N,0.3791,0.4268,0.7434,0.9814,0.7434
ROCPOINTS_N,0.3792,0.4268,0.7434,0.9814,0.7434
ROCPOINTS_N,0.3793,0.4268,0.7433,0.9814,0.7433
ROCPOINTS_N,0.3793,0.4268,0.7433,0.9814,0.7433
ROCPOINTS_N,0.3794,0.4268,0.7432,0.9814,0.7432
ROCPOINTS_N,0.3794,0.4268,0.7431,0.9814,0.7431
ROCPOINTS_N,0.3795,0.4268,0.7431,0.9814,0.7431
ROCPOINTS_N,0.3797,0.4268,0.7430,0.9814,0.7430
ROCPOINTS_N,0.3800,0.4268,0.7430,0.9814,0.7430
ROCPOINTS_N,0.3803,0.4215,0.7370,0.9814,0.7370
ROCPOINTS_N,0.3806,0.4215,0.7370,0.9814,0.7370
ROCPOINTS_N,0.3808,0.4215,0.7369,0.9814,0.7369
ROCPOINTS_N,0.3809,0.4215,0.7368,0.9814,0.7368
ROCPOINTS_N,0.3810,0.4215,0.7368,0.9814,0.7368
ROCPOINTS_N,0.3814,0.4215,0.7367,0.9814,0.7367
ROCPOINTS_N,0.3816,0.4215,0.7366,0.9814,0.7366
ROCPOINTS_N,0.3817,0.4215,0.7365,0.9814,0.7365
ROCPOINTS_N,0.3822,0.4215,0.7365,0.9814,0.7365
ROCPOINTS_N,0.3825,0.4215,0.7364,0.9814,0.7364
ROCPOINTS_N,0.3827,0.4198,0.7363,0.9815,0.7363
ROCPOINTS_N,0.3828,0.4198,0.7362,0.9815,0.7362
ROCPOINTS_N,0.3833,0.4198,0.7361,0.9815,0.7361
ROCPOINTS_N,0.3833,0.4198,0.7361,0.9815,0.7361
ROCPOINTS_N,0.3833,0.4198,0.7360,0.9815,0.7360
ROCPOINTS_N,0.3837,0.4162,0.7325,0.9816,0.7325
ROCPOINTS_N,0.3838,0.4162,0.7324,0.9816,0.7324
ROCPOINTS_N,0.3838,0.4162,0.7323,0.9816,0.7323
ROCPOINTS_N,0.3840,0.4162,0.7323,0.9816,0.7323
ROCPOINTS_N,0.3840,0.4162,0.7322,0.9816,0.7322
ROCPOINTS_N,0.3842,0.4162,0.7322,0.9816,0.7322
ROCPOINTS_N,0.3844,0.4162,0.7321,0.9815,0.7321
ROCPOINTS_N,0.3845,0.4162,0.7320,0.9815,0.7320
ROCPOINTS_N,0.3847,0.4162,0.7319,0.9815,0.7319
ROCPOINTS_N,0.3847,0.4162,0.7319,0.9815,0.7319
ROCPOINTS_N,0.3850,0.4162,0.7318,0.9815,0.7318
ROCPOINTS_N,0.3854,0.4162,0.7301,0.9815,0.7301
ROCPOINTS_N,0.3854,0.4162,0.7301,0.9815,0.7301
ROCPOINTS_N,0.3856,0.4162,0.7300,0.9815,0.7300
ROCPOINTS_N,0.3856,0.4162,0.7300,0.9815,0.7300
ROCPOINTS_N,0.3858,0.4162,0.7298,0.9815,0.7298
ROCPOINTS_N,0.3864,0.4162,0.7297,0.9815,0.7297
ROCPOINTS_N,0.3867,0.4162,0.7297,0.9815,0.7297
ROCPOINTS_N,0.3867,0.4092,0.7255,0.9817,0.7255
ROCPOINTS_N,0.3874,0.4092,0.7255,0.9817,0.7255
ROCPOINTS_N,0.3875,0.4092,0.7254,0.9817,0.7254
ROCPOINTS_N,0.3877,0.4092,0.7253,0.9817,0.7253
ROCPOINTS_N,0.3878,0.4092,0.7252,0.9817,0.7252
ROCPOINTS_N,0.3878,0.4092,0.7252,0.9817,0.7252
ROCPOINTS_N,0.3882,0.4092,0.7251,0.9817,0.7251
ROCPOINTS_N,0.3883,0.4092,0.7251,0.9817,0.7251
ROCPOINTS_N,0.3887,0.4092,0.7249,0.9817,0.7249
ROCPOINTS_N,0.3889,0.4092,0.7248,0.9817,0.7248
ROCPOINTS_N,0.3890,0.4092,0.7247,0.9817,0.7247
ROCPOINTS_N,0.3892,0.4092,0.7246,0.9817,0.7246
ROCPOINTS_N,0.3894,0.4092,0.7246,0.9817,0.7246
ROCPOINTS_N,0.3894,0.4092,0.7245,0.9817,0.7245
ROCPOINTS_N,0.3895,0.4092,0.7245,0.9817,0.7245
ROCPOINTS_N,0.3898,0.4092,0.7244,0.9817,0.7244
ROCPOINTS_N,0.3898,0.4092,0.7244,0.9817,0.7244
ROCPOINTS_N,0.3900,0.4092,0.7243,0.9817,0.7243
ROCPOINTS_N,0.3902,0.3968,0.7198,0.9821,0.7198
ROCPOINTS_N,0.3906,0.3968,0.7198,0.9821,0.7198
ROCPOINTS_N,0.3906,0.3968,0.7196,0.9821,0.7196
ROCPOINTS_N,0.3907,0.3968,0.7196,0.9821,0.7196
ROCPOINTS_N,0.3908,0.3951,0.7196,0.9822,0.7196
ROCPOINTS_N,0.3909,0.3951,0.7195,0.9822,0.7195
ROCPOINTS_N,0.3911,0.3951,0.7193,0.9822,0.7193
ROCPOINTS_N,0.3911,0.3951,0.7192,0.9822,0.7192
ROCPOINTS_N,0.3913,0.3951,0.7192,0.9822,0.7192
ROCPOINTS_N,0.3917,0.3951,0.7191,0.9822,0.7191
ROCPOINTS_N,0.3917,0.3951,0.7190,0.9822,0.7190
ROCPOINTS_N,0.3917,0.3951,0.7189,0.9822,0.7189
ROCPOINTS_N,0.3919,0.3951,0.7189,0.9822,0.7189
ROCPOINTS_N,0.3922,0.3951,0.7188,0.9822,0.7188
ROCPOINTS_N,0.3924,0.3951,0.7188,0.9822,0.7188
ROCPOINTS_N,0.3924,0.3951,0.7187,0.9821,0.7187
ROCPOINTS_N,0.3925,0.3951,0.7186,0.9821,0.7186
ROCPOINTS_N,0.3926,0.3951,0.7185,0.9821,0.7185
ROCPOINTS_N,0.3927,0.3951,0.7184,0.9821,0.7184
ROCPOINTS_N,0.3928,0.3951,0.7183,0.9821,0.7183
ROCPOINTS_N,0.3928,0.3951,0.7182,0.9821,0.7182
ROCPOINTS_N,0.3928,0.3951,0.7181,0.9821,0.7181
ROCPOINTS_N,0.3930,0.3951,0.7181,0.9821,0.7181
ROCPOINTS_N,0.3931,0.3951,0.7180,0.9821,0.7180
ROCPOINTS_N,0.3933,0.3933,0.7180,0.9822,0.7180
ROCPOINTS_N,0.3939,0.3915,0.7139,0.9822,0.7139
ROCPOINTS_N,0.3939,0.3915,0.7138,0.9822,0.7138
ROCPOINTS_N,0.3940,0.3915,0.7137,0.9822,0.7137
ROCPOINTS_N,0.3942,0.3915,0.7137,0.9822,0.7137
ROCPOINTS_N,0.3944,0.3915,0.7136,0.9822,0.7136
ROCPOINTS_N,0.3946,0.3915,0.7136,0.9822,0.7136
ROCPOINTS_N,0.3947,0.3915,0.7135,0.9822,0.7135
ROCPOINTS_N,0.3950,0.3915,0.7135,0.9822,0.7135
ROCPOINTS_N,0.3953,0.3898,0.7117,0.9822,0.7117
ROCPOINTS_N,0.3953,0.3898,0.7116,0.9822,0.7116
ROCPOINTS_N,0.3954,0.3898,0.7115,0.9822,0.7115
ROCPOINTS_N,0.3956,0.3898,0.7115,0.9822,0.7115
ROCPOINTS_N,0.3961,0.3898,0.7113,0.9822,0.7113
ROCPOINTS_N,0.3963,0.3898,0.7112,0.9822,0.7112
ROCPOINTS_N,0.3965,0.3898,0.7112,0.9822,0.7112
ROCPOINTS_N,0.3967,0.3898,0.7111,0.9822,0.7111
ROCPOINTS_N,0.3969,0.3862,0.7073,0.9823,0.7073
ROCPOINTS_N,0.3972,0.3862,0.7073,0.9823,0.7073
ROCPOINTS_N,0.3974,0.3862,0.7072,0.9823,0.7072
ROCPOINTS_N,0.3975,0.3845,0.7072,0.9823,0.7072
ROCPOINTS_N,0.3977,0.3845,0.7072,0.9823,0.7072
ROCPOINTS_N,0.3978,0.3845,0.7071,0.9823,0.7071
ROCPOINTS_N,0.3978,0.3845,0.7070,0.9823,0.7070
ROCPOINTS_N,0.3980,0.3827,0.7070,0.9824,0.7070
ROCPOINTS_N,0.3981,0.3827,0.7069,0.9824,0.7069
ROCPOINTS_N,0.3981,0.3827,0.7069,0.9824,0.7069
ROCPOINTS_N,0.3982,0.3810,0.7069,0.9825,0.7069
ROCPOINTS_N,0.3983,0.3810,0.7068,0.9825,0.7068
ROCPOINTS_N,0.3989,0.3810,0.7066,0.9825,0.7066
ROCPOINTS_N,0.3992,0.3810,0.7066,0.9825,0.7066
ROCPOINTS_N,0.3993,0.3810,0.7065,0.9825,0.7065
ROCPOINTS_N,0.3998,0.3810,0.7065,0.9825,0.7065
ROCPOINTS_N,0.3999,0.3810,0.7064,0.9825,0.7064
ROCPOINTS_N,0.4000,0.3810,0.7063,0.9825,0.7063
ROCPOINTS_N,0.4003,0.3792,0.7003,0.9824,0.7003
ROCPOINTS_N,0.4004,0.3792,0.7002,0.9824,0.7002
ROCPOINTS_N,0.4006,0.3792,0.7002,0.9824,0.7002
ROCPOINTS_N,0.4007,0.3774,0.7002,0.9825,0.7002
ROCPOINTS_N,0.4009,0.3774,0.7001,0.9825,0.7001
ROCPOINTS_N,0.4010,0.3774,0.7000,0.9825,0.7000
ROCPOINTS_N,0.4011,0.3774,0.7000,0.9825,0.7000
ROCPOINTS_N,0.4011,0.3774,0.6999,0.9825,0.6999
ROCPOINTS_N,0.4012,0.3774,0.6999,0.9825,0.6999
ROCPOINTS_N,0.4012,0.3774,0.6998,0.9825,0.6998
ROCPOINTS_N,0.4013,0.3774,0.6997,0.9825,0.6997
ROCPOINTS_N,0.4015,0.3774,0.6996,0.9825,0.6996
ROCPOINTS_N,0.4015,0.3757,0.6996,0.9826,0.6996
ROCPOINTS_N,0.4015,0.3757,0.6996,0.9826,0.6996
ROCPOINTS_N,0.4016,0.3757,0.6995,0.9826,0.6995
ROCPOINTS_N,0.4016,0.3757,0.6994,0.9826,0.6994
ROCPOINTS_N,0.4017,0.3757,0.6993,0.9825,0.6993
ROCPOINTS_N,0.4017,0.3757,0.6992,0.9825,0.6992
ROCPOINTS_N,0.4018,0.3757,0.6992,0.9825,0.6992
ROCPOINTS_N,0.4020,0.3757,0.6991,0.9825,0.6991
ROCPOINTS_N,0.4021,0.3757,0.6990,0.9825,0.6990
ROCPOINTS_N,0.4022,0.3757,0.6990,0.9825,0.6990
ROCPOINTS_N,0.4022,0.3757,0.6989,0.9825,0.6989
ROCPOINTS_N,0.4022,0.3757,0.6989,0.9825,0.6989
ROCPOINTS_N,0.4023,0.3757,0.6988,0.9825,0.6988
ROCPOINTS_N,0.4023,0.3757,0.6988,0.9825,0.6988
ROCPOINTS_N,0.4024,0.3757,0.6987,0.9825,0.6987
ROCPOINTS_N,0.4025,0.3757,0.6986,0.9825,0.6986
ROCPOINTS_N,0.4027,0.3757,0.6986,0.9825,0.6986
ROCPOINTS_N,0.4028,0.3757,0.6985,0.9825,0.6985
ROCPOINTS_N,0.4030,0.3757,0.6985,0.9825,0.6985
ROCPOINTS_N,0.4033,0.3757,0.6984,0.9825,0.6984
ROCPOINTS_N,0.4033,0.3757,0.6983,0.9825,0.6983
ROCPOINTS_N,0.4033,0.3757,0.6983,0.9825,0.6983
ROCPOINTS_N,0.4034,0.3721,0.6947,0.9826,0.6947
ROCPOINTS_N,0.4038,0.3721,0.6946,0.9826,0.6946
ROCPOINTS_N,0.4039,0.3721,0.6946,0.9826,0.6946
ROCPOINTS_N,0.4039,0.3721,0.6945,0.9826,0.6945
ROCPOINTS_N,0.4039,0.3721,0.6944,0.9826,0.6944
ROCPOINTS_N,0.4044,0.3721,0.6944,0.9826,0.6944
ROCPOINTS_N,0.4050,0.3721,0.6943,0.9826,0.6943
ROCPOINTS_N,0.4051,0.3686,0.6926,0.9827,0.6926
ROCPOINTS_N,0.4054,0.3686,0.6926,0.9827,0.6926
ROCPOINTS_N,0.4056,0.3686,0.6925,0.9827,0.6925
ROCPOINTS_N,0.4057,0.3686,0.6924,0.9827,0.6924
ROCPOINTS_N,0.4058,0.3686,0.6923,0.9827,0.6923
ROCPOINTS_N,0.4060,0.3686,0.6923,0.9827,0.6923
ROCPOINTS_N,0.4060,0.3686,0.6922,0.9827,0.6922
ROCPOINTS_N,0.4061,0.3686,0.6921,0.9827,0.6921
ROCPOINTS_N,0.4063,0.3686,0.6921,0.9827,0.6921
ROCPOINTS_N,0.4063,0.3686,0.6920,0.9827,0.6920
ROCPOINTS_N,0.4064,0.3686,0.6919,0.9827,0.6919
ROCPOINTS_N,0.4067,0.3668,0.6919,0.9828,0.6919
ROCPOINTS_N,0.4070,0.3633,0.6876,0.9828,0.6876
ROCPOINTS_N,0.4073,0.3633,0.6876,0.9828,0.6876
ROCPOINTS_N,0.4074,0.3633,0.6875,0.9828,0.6875
ROCPOINTS_N,0.4075,0.3633,0.6874,0.9828,0.6874
ROCPOINTS_N,0.4077,0.3633,0.6873,0.9828,0.6873
ROCPOINTS_N,0.4078,0.3633,0.6873,0.9828,0.6873
ROCPOINTS_N,0.4080,0.3633,0.6872,0.9828,0.6872
ROCPOINTS_N,0.4081,0.3633,0.6872,0.9828,0.6872
ROCPOINTS_N,0.4082,0.3633,0.6871,0.9828,0.6871
ROCPOINTS_N,0.4082,0.3633,0.6870,0.9828,0.6870
ROCPOINTS_N,0.4082,0.3616,0.6870,0.9829,0.6870
ROCPOINTS_N,0.4083,0.3616,0.6870,0.9829,0.6870
ROCPOINTS_N,0.4083,0.3616,0.6869,0.9829,0.6869
ROCPOINTS_N,0.4084,0.3616,0.6865,0.9829,0.6865
ROCPOINTS_N,0.4087,0.3598,0.6865,0.9830,0.6865
ROCPOINTS_N,0.4088,0.3580,0.6865,0.9830,0.6865
ROCPOINTS_N,0.4088,0.3580,0.6865,0.9830,0.6865
ROCPOINTS_N,0.4091,0.3580,0.6864,0.9830,0.6864
ROCPOINTS_N,0.4091,0.3580,0.6863,0.9830,0.6863
ROCPOINTS_N,0.4092,0.3580,0.6863,0.9830,0.6863
ROCPOINTS_N,0.4092,0.3580,0.6862,0.9830,0.6862
ROCPOINTS_N,0.4093,0.3580,0.6861,0.9830,0.6861
ROCPOINTS_N,0.4093,0.3580,0.6860,0.9830,0.6860
ROCPOINTS_N,0.4094,0.3580,0.6860,0.9830,0.6860
ROCPOINTS_N,0.4094,0.3580,0.6859,0.9830,0.6859
ROCPOINTS_N,0.4097,0.3580,0.6858,0.9830,0.6858
ROCPOINTS_N,0.4097,0.3580,0.6858,0.9830,0.6858
ROCPOINTS_N,0.4100,0.3580,0.6857,0.9830,0.6857
ROCPOINTS_N,0.4101,0.3510,0.6793,0.9832,0.6793
ROCPOINTS_N,0.4102,0.3510,0.6793,0.9832,0.6793
ROCPOINTS_N,0.4109,0.3510,0.6792,0.9832,0.6792
ROCPOINTS_N,0.4110,0.3510,0.6792,0.9832,0.6792
ROCPOINTS_N,0.4111,0.3510,0.6791,0.9832,0.6791
ROCPOINTS_N,0.4114,0.3510,0.6790,0.9832,0.6790
ROCPOINTS_N,0.4114,0.3510,0.6790,0.9832,0.6790
ROCPOINTS_N,0.4117,0.3510,0.6789,0.9832,0.6789
ROCPOINTS_N,0.4118,0.3510,0.6787,0.9832,0.6787
ROCPOINTS_N,0.4119,0.3510,0.6786,0.9832,0.6786
ROCPOINTS_N,0.4121,0.3510,0.6786,0.9832,0.6786
ROCPOINTS_N,0.4121,0.3510,0.6785,0.9832,0.6785
ROCPOINTS_N,0.4122,0.3510,0.6785,0.9832,0.6785
ROCPOINTS_N,0.4122,0.3510,0.6784,0.9832,0.6784
ROCPOINTS_N,0.4125,0.3510,0.6783,0.9832,0.6783
ROCPOINTS_N,0.4128,0.3510,0.6780,0.9832,0.6780
ROCPOINTS_N,0.4128,0.3510,0.6779,0.9832,0.6779
ROCPOINTS_N,0.4129,0.3510,0.6779,0.9832,0.6779
ROCPOINTS_N,0.4130,0.3510,0.6778,0.9832,0.6778
ROCPOINTS_N,0.4131,0.3510,0.6778,0.9832,0.6778
ROCPOINTS_N,0.4132,0.3510,0.6777,0.9832,0.6777
ROCPOINTS_N,0.4133,0.3510,0.6776,0.9832,0.6776
ROCPOINTS_N,0.4134,0.3474,0.6743,0.9832,0.6743
ROCPOINTS_N,0.4136,0.3474,0.6742,0.9832,0.6742
ROCPOINTS_N,0.4138,0.3474,0.6742,0.9832,0.6742
ROCPOINTS_N,0.4139,0.3474,0.6740,0.9832,0.6740
ROCPOINTS_N,0.4142,0.3474,0.6740,0.9832,0.6740
ROCPOINTS_N,0.4143,0.3474,0.6739,0.9832,0.6739
ROCPOINTS_N,0.4143,0.3474,0.6739,0.9832,0.6739
ROCPOINTS_N,0.4144,0.3474,0.6738,0.9832,0.6738
ROCPOINTS_N,0.4145,0.3474,0.6737,0.9832,0.6737
ROCPOINTS_N,0.4146,0.3474,0.6736,0.9832,0.6736
ROCPOINTS_N,0.4147,0.3474,0.6736,0.9832,0.6736
ROCPOINTS_N,0.4148,0.3474,0.6735,0.9832,0.6735
ROCPOINTS_N,0.4148,0.3474,0.6735,0.9832,0.6735
ROCPOINTS_N,0.4149,0.3474,0.6734,0.9832,0.6734
ROCPOINTS_N,0.4150,0.3474,0.6733,0.9832,0.6733
ROCPOINTS_N,0.4150,0.3474,0.6733,0.9832,0.6733
ROCPOINTS_N,0.4150,0.3474,0.6732,0.9832,0.6732
ROCPOINTS_N,0.4153,0.3439,0.6712,0.9833,0.6712
ROCPOINTS_N,0.4153,0.3439,0.6712,0.9833,0.6712
ROCPOINTS_N,0.4153,0.3439,0.6711,0.9833,0.6711
ROCPOINTS_N,0.4155,0.3439,0.6711,0.9833,0.6711
ROCPOINTS_N,0.4155,0.3439,0.6710,0.9833,0.6710
ROCPOINTS_N,0.4156,0.3439,0.6709,0.9833,0.6709
ROCPOINTS_N,0.4156,0.3439,0.6709,0.9833,0.6709
ROCPOINTS_N,0.4157,0.3439,0.6708,0.9833,0.6708
ROCPOINTS_N,0.4158,0.3439,0.6708,0.9833,0.6708
ROCPOINTS_N,0.4158,0.3439,0.6707,0.9833,0.6707
ROCPOINTS_N,0.4158,0.3439,0.6707,0.9833,0.6707
ROCPOINTS_N,0.4160,0.3439,0.6705,0.9833,0.6705
ROCPOINTS_N,0.4160,0.3439,0.6705,0.9833,0.6705
ROCPOINTS_N,0.4160,0.3439,0.6704,0.9833,0.6704
ROCPOINTS_N,0.4160,0.3439,0.6704,0.9833,0.6704
ROCPOINTS_N,0.4161,0.3422,0.6704,0.9834,0.6704
ROCPOINTS_N,0.4161,0.3422,0.6703,0.9834,0.6703
ROCPOINTS_N,0.4163,0.3422,0.6702,0.9834,0.6702
ROCPOINTS_N,0.4164,0.3422,0.6702,0.9834,0.6702
ROCPOINTS_N,0.4165,0.3422,0.6701,0.9834,0.6701
ROCPOINTS_N,0.4167,0.3422,0.6701,0.9834,0.6701
ROCPOINTS_N,0.4169,0.3333,0.6663,0.9837,0.6663
ROCPOINTS_N,0.4172,0.3333,0.6662,0.9837,0.6662
ROCPOINTS_N,0.4174,0.3333,0.6661,0.9837,0.6661
ROCPOINTS_N,0.4175,0.3333,0.6660,0.9837,0.6660
ROCPOINTS_N,0.4177,0.3333,0.6660,0.9837,0.6660
ROCPOINTS_N,0.4178,0.3333,0.6659,0.9837,0.6659
ROCPOINTS_N,0.4178,0.3333,0.6659,0.9837,0.6659
ROCPOINTS_N,0.4180,0.3333,0.6658,0.9837,0.6658
ROCPOINTS_N,0.4180,0.3333,0.6658,0.9837,0.6658
ROCPOINTS_N,0.4181,0.3333,0.6656,0.9837,0.6656
ROCPOINTS_N,0.4181,0.3333,0.6655,0.9837,0.6655
ROCPOINTS_N,0.4181,0.3333,0.6654,0.9837,0.6654
ROCPOINTS_N,0.4183,0.3333,0.6653,0.9837,0.6653
ROCPOINTS_N,0.4184,0.3333,0.6651,0.9837,0.6651
ROCPOINTS_N,0.4188,0.3333,0.6650,0.9837,0.6650
ROCPOINTS_N,0.4189,0.3333,0.6649,0.9837,0.6649
ROCPOINTS_N,0.4189,0.3333,0.6649,0.9837,0.6649
ROCPOINTS_N,0.4189,0.3333,0.6648,0.9837,0.6648
ROCPOINTS_N,0.4193,0.3333,0.6647,0.9837,0.6647
ROCPOINTS_N,0.4193,0.3333,0.6646,0.9837,0.6646
ROCPOINTS_N,0.4193,0.3333,0.6646,0.9837,0.6646
ROCPOINTS_N,0.4197,0.3333,0.6645,0.9837,0.6645
ROCPOINTS_N,0.4198,0.3333,0.6645,0.9837,0.6645
ROCPOINTS_N,0.4198,0.3333,0.6644,0.9837,0.6644
ROCPOINTS_N,0.4199,0.3333,0.6644,0.9837,0.6644
ROCPOINTS_N,0.4199,0.3333,0.6643,0.9837,0.6643
ROCPOINTS_N,0.4200,0.3333,0.6642,0.9837,0.6642
ROCPOINTS_N,0.4201,0.3298,0.6585,0.9837,0.6585
ROCPOINTS_N,0.4202,0.3298,0.6585,0.9837,0.6585
ROCPOINTS_N,0.4203,0.3298,0.6584,0.9837,0.6584
ROCPOINTS_N,0.4206,0.3298,0.6583,0.9837,0.6583
ROCPOINTS_N,0.4207,0.3298,0.6583,0.9837,0.6583
ROCPOINTS_N,0.4211,0.3298,0.6582,0.9837,0.6582
ROCPOINTS_N,0.4214,0.3298,0.6581,0.9837,0.6581
ROCPOINTS_N,0.4217,0.3298,0.6581,0.9837,0.6581
ROCPOINTS_N,0.4218,0.3298,0.6580,0.9837,0.6580
ROCPOINTS_N,0.4222,0.3298,0.6579,0.9837,0.6579
ROCPOINTS_N,0.4222,0.3298,0.6579,0.9837,0.6579
ROCPOINTS_N,0.4224,0.3298,0.6578,0.9837,0.6578
ROCPOINTS_N,0.4225,0.3298,0.6578,0.9837,0.6578
ROCPOINTS_N,0.4227,0.3280,0.6574,0.9838,0.6574
ROCPOINTS_N,0.4228,0.3280,0.6574,0.9838,0.6574
ROCPOINTS_N,0.4228,0.3280,0.6573,0.9838,0.6573
ROCPOINTS_N,0.4228,0.3280,0.6572,0.9838,0.6572
ROCPOINTS_N,0.4229,0.3280,0.6572,0.9838,0.6572
ROCPOINTS_N,0.4231,0.3280,0.6571,0.9838,0.6571
ROCPOINTS_N,0.4232,0.3280,0.6571,0.9838,0.6571
ROCPOINTS_N,0.4233,0.3280,0.6570,0.9838,0.6570
ROCPOINTS_N,0.4233,0.3280,0.6569,0.9838,0.6569
ROCPOINTS_N,0.4234,0.3263,0.6535,0.9838,0.6535
ROCPOINTS_N,0.4244,0.3263,0.6534,0.9838,0.6534
ROCPOINTS_N,0.4244,0.3263,0.6534,0.9838,0.6534
ROCPOINTS_N,0.4246,0.3263,0.6533,0.9838,0.6533
ROCPOINTS_N,0.4248,0.3263,0.6533,0.9838,0.6533
ROCPOINTS_N,0.4249,0.3263,0.6532,0.9838,0.6532
ROCPOINTS_N,0.4250,0.3263,0.6532,0.9838,0.6532
ROCPOINTS_N,0.4255,0.3263,0.6515,0.9837,0.6515
ROCPOINTS_N,0.4256,0.3263,0.6515,0.9837,0.6515
ROCPOINTS_N,0.4257,0.3263,0.6513,0.9837,0.6513
ROCPOINTS_N,0.4258,0.3263,0.6513,0.9837,0.6513
ROCPOINTS_N,0.4258,0.3263,0.6512,0.9837,0.6512
ROCPOINTS_N,0.4260,0.3263,0.6512,0.9837,0.6512
ROCPOINTS_N,0.4260,0.3263,0.6511,0.9837,0.6511
ROCPOINTS_N,0.4261,0.3263,0.6509,0.9837,0.6509
ROCPOINTS_N,0.4262,0.3263,0.6509,0.9837,0.6509
ROCPOINTS_N,0.4263,0.3263,0.6508,0.9837,0.6508
ROCPOINTS_N,0.4263,0.3263,0.6508,0.9837,0.6508
ROCPOINTS_N,0.4264,0.3263,0.6507,0.9837,0.6507
ROCPOINTS_N,0.4266,0.3263,0.6507,0.9837,0.6507
ROCPOINTS_N,0.4266,0.3263,0.6506,0.9837,0.6506
ROCPOINTS_N,0.4266,0.3263,0.6505,0.9837,0.6505
ROCPOINTS_N,0.4267,0.3263,0.6503,0.9837,0.6503
ROCPOINTS_N,0.4267,0.3245,0.6466,0.9837,0.6466
ROCPOINTS_N,0.4270,0.3245,0.6465,0.9837,0.6465
ROCPOINTS_N,0.4270,0.3245,0.6465,0.9837,0.6465
ROCPOINTS_N,0.4271,0.3245,0.6464,0.9837,0.6464
ROCPOINTS_N,0.4272,0.3245,0.6463,0.9837,0.6463
ROCPOINTS_N,0.4272,0.3245,0.6463,0.9837,0.6463
ROCPOINTS_N,0.4273,0.3245,0.6462,0.9837,0.6462
ROCPOINTS_N,0.4274,0.3245,0.6462,0.9837,0.6462
ROCPOINTS_N,0.4275,0.3245,0.6461,0.9837,0.6461
ROCPOINTS_N,0.4277,0.3245,0.6460,0.9837,0.6460
ROCPOINTS_N,0.4278,0.3245,0.6459,0.9837,0.6459
ROCPOINTS_N,0.4281,0.3245,0.6459,0.9837,0.6459
ROCPOINTS_N,0.4281,0.3245,0.6458,0.9837,0.6458
ROCPOINTS_N,0.4282,0.3245,0.6458,0.9837,0.6458
ROCPOINTS_N,0.4283,0.3245,0.6457,0.9837,0.6457
ROCPOINTS_N,0.4283,0.3245,0.6456,0.9837,0.6456
ROCPOINTS_N,0.4285,0.3245,0.6454,0.9836,0.6454
ROCPOINTS_N,0.4287,0.3245,0.6453,0.9836,0.6453
ROCPOINTS_N,0.4288,0.3245,0.6453,0.9836,0.6453
ROCPOINTS_N,0.4288,0.3245,0.6452,0.9836,0.6452
ROCPOINTS_N,0.4289,0.3245,0.6452,0.9836,0.6452
ROCPOINTS_N,0.4291,0.3245,0.6451,0.9836,0.6451
ROCPOINTS_N,0.4292,0.3245,0.6450,0.9836,0.6450
ROCPOINTS_N,0.4293,0.3245,0.6449,0.9836,0.6449
ROCPOINTS_N,0.4293,0.3245,0.6449,0.9836,0.6449
ROCPOINTS_N,0.4296,0.3245,0.6448,0.9836,0.6448
ROCPOINTS_N,0.4296,0.3245,0.6448,0.9836,0.6448
ROCPOINTS_N,0.4296,0.3245,0.6447,0.9836,0.6447
ROCPOINTS_N,0.4300,0.3245,0.6446,0.9836,0.6446
ROCPOINTS_N,0.4303,0.3228,0.6389,0.9836,0.6389
ROCPOINTS_N,0.4305,0.3228,0.6388,0.9836,0.6388
ROCPOINTS_N,0.4306,0.3228,0.6388,0.9836,0.6388
ROCPOINTS_N,0.4307,0.3210,0.6387,0.9837,0.6387
ROCPOINTS_N,0.4308,0.3210,0.6386,0.9837,0.6386
ROCPOINTS_N,0.4308,0.3210,0.6386,0.9837,0.6386
ROCPOINTS_N,0.4309,0.3210,0.6385,0.9837,0.6385
ROCPOINTS_N,0.4310,0.3210,0.6385,0.9836,0.6385
ROCPOINTS_N,0.4311,0.3210,0.6384,0.9836,0.6384
ROCPOINTS_N,0.4311,0.3210,0.6383,0.9836,0.6383
ROCPOINTS_N,0.4312,0.3210,0.6383,0.9836,0.6383
ROCPOINTS_N,0.4313,0.3210,0.6382,0.9836,0.6382
ROCPOINTS_N,0.4314,0.3210,0.6382,0.9836,0.6382
ROCPOINTS_N,0.4315,0.3210,0.6381,0.9836,0.6381
ROCPOINTS_N,0.4315,0.3210,0.6381,0.9836,0.6381
ROCPOINTS_N,0.4317,0.3210,0.6380,0.9836,0.6380
ROCPOINTS_N,0.4317,0.3210,0.6378,0.9836,0.6378
ROCPOINTS_N,0.4321,0.3210,0.6377,0.9836,0.6377
ROCPOINTS_N,0.4322,0.3210,0.6376,0.9836,0.6376
ROCPOINTS_N,0.4322,0.3210,0.6376,0.9836,0.6376
ROCPOINTS_N,0.4323,0.3210,0.6375,0.9836,0.6375
ROCPOINTS_N,0.4325,0.3210,0.6374,0.9836,0.6374
ROCPOINTS_N,0.4325,0.3192,0.6374,0.9837,0.6374
ROCPOINTS_N,0.4326,0.3175,0.6373,0.9838,0.6373
ROCPOINTS_N,0.4326,0.3175,0.6372,0.9838,0.6372
ROCPOINTS_N,0.4327,0.3175,0.6372,0.9838,0.6372
ROCPOINTS_N,0.4327,0.3175,0.6371,0.9838,0.6371
ROCPOINTS_N,0.4330,0.3175,0.6371,0.9838,0.6371
ROCPOINTS_N,0.4331,0.3157,0.6371,0.9839,0.6371
ROCPOINTS_N,0.4332,0.3157,0.6370,0.9839,0.6370
ROCPOINTS_N,0.4333,0.3157,0.6369,0.9839,0.6369
ROCPOINTS_N,0.4333,0.3157,0.6369,0.9839,0.6369
ROCPOINTS_N,0.4337,0.3086,0.6325,0.9841,0.6325
ROCPOINTS_N,0.4337,0.3086,0.6324,0.9841,0.6324
ROCPOINTS_N,0.4338,0.3086,0.6323,0.9841,0.6323
ROCPOINTS_N,0.4340,0.3086,0.6323,0.9841,0.6323
ROCPOINTS_N,0.4340,0.3086,0.6319,0.9841,0.6319
ROCPOINTS_N,0.4341,0.3086,0.6318,0.9841,0.6318
ROCPOINTS_N,0.4342,0.3086,0.6318,0.9841,0.6318
ROCPOINTS_N,0.4342,0.3086,0.6317,0.9841,0.6317
ROCPOINTS_N,0.4344,0.3086,0.6316,0.9841,0.6316
ROCPOINTS_N,0.4347,0.3069,0.6316,0.9842,0.6316
ROCPOINTS_N,0.4347,0.3069,0.6315,0.9842,0.6315
ROCPOINTS_N,0.4348,0.3069,0.6315,0.9842,0.6315
ROCPOINTS_N,0.4349,0.3069,0.6313,0.9842,0.6313
ROCPOINTS_N,0.4350,0.3069,0.6312,0.9842,0.6312
ROCPOINTS_N,0.4352,0.3069,0.6295,0.9841,0.6295
ROCPOINTS_N,0.4353,0.3069,0.6295,0.9841,0.6295
ROCPOINTS_N,0.4356,0.3069,0.6294,0.9841,0.6294
ROCPOINTS_N,0.4357,0.3069,0.6294,0.9841,0.6294
ROCPOINTS_N,0.4357,0.3069,0.6293,0.9841,0.6293
ROCPOINTS_N,0.4357,0.3069,0.6292,0.9841,0.6292
ROCPOINTS_N,0.4358,0.3069,0.6292,0.9841,0.6292
ROCPOINTS_N,0.4360,0.3069,0.6291,0.9841,0.6291
ROCPOINTS_N,0.4361,0.3069,0.6291,0.9841,0.6291
ROCPOINTS_N,0.4361,0.3069,0.6290,0.9841,0.6290
ROCPOINTS_N,0.4362,0.3069,0.6289,0.9841,0.6289
ROCPOINTS_N,0.4362,0.3069,0.6288,0.9841,0.6288
ROCPOINTS_N,0.4363,0.3069,0.6288,0.9841,0.6288
ROCPOINTS_N,0.4363,0.3069,0.6287,0.9841,0.6287
ROCPOINTS_N,0.4363,0.3069,0.6287,0.9841,0.6287
ROCPOINTS_N,0.4366,0.3069,0.6286,0.9841,0.6286
ROCPOINTS_N,0.4367,0.3069,0.6285,0.9841,0.6285
ROCPOINTS_N,0.4367,0.3069,0.6242,0.9840,0.6242
ROCPOINTS_N,0.4369,0.3069,0.6241,0.9840,0.6241
ROCPOINTS_N,0.4370,0.3069,0.6241,0.9840,0.6241
ROCPOINTS_N,0.4370,0.3069,0.6240,0.9840,0.6240
ROCPOINTS_N,0.4371,0.3069,0.6239,0.9840,0.6239
ROCPOINTS_N,0.4372,0.3069,0.6239,0.9840,0.6239
ROCPOINTS_N,0.4375,0.3069,0.6238,0.9840,0.6238
ROCPOINTS_N,0.4375,0.3069,0.6236,0.9840,0.6236
ROCPOINTS_N,0.4378,0.3069,0.6235,0.9840,0.6235
ROCPOINTS_N,0.4381,0.3069,0.6235,0.9840,0.6235
ROCPOINTS_N,0.4381,0.3069,0.6234,0.9840,0.6234
ROCPOINTS_N,0.4381,0.3069,0.6234,0.9840,0.6234
ROCPOINTS_N,0.4381,0.3069,0.6233,0.9840,0.6233
ROCPOINTS_N,0.4382,0.3069,0.6232,0.9840,0.6232
ROCPOINTS_N,0.4382,0.3069,0.6232,0.9840,0.6232
ROCPOINTS_N,0.4383,0.3069,0.6231,0.9840,0.6231
ROCPOINTS_N,0.4385,0.3069,0.6231,0.9840,0.6231
ROCPOINTS_N,0.4385,0.3069,0.6230,0.9840,0.6230
ROCPOINTS_N,0.4387,0.3069,0.6230,0.9840,0.6230
ROCPOINTS_N,0.4388,0.3069,0.6229,0.9840,0.6229
ROCPOINTS_N,0.4389,0.3069,0.6228,0.9840,0.6228
ROCPOINTS_N,0.4389,0.3069,0.6228,0.9840,0.6228
ROCPOINTS_N,0.4390,0.3069,0.6227,0.9840,0.6227
ROCPOINTS_N,0.4392,0.3069,0.6227,0.9840,0.6227
ROCPOINTS_N,0.4397,0.3069,0.6224,0.9840,0.6224
ROCPOINTS_N,0.4397,0.3069,0.6224,0.9840,0.6224
ROCPOINTS_N,0.4399,0.3069,0.6223,0.9840,0.6223
ROCPOINTS_N,0.4400,0.3069,0.6223,0.9840,0.6223
ROCPOINTS_N,0.4401,0.3034,0.6164,0.9840,0.6164
ROCPOINTS_N,0.4403,0.3034,0.6164,0.9840,0.6164
ROCPOINTS_N,0.4403,0.3034,0.6163,0.9840,0.6163
ROCPOINTS_N,0.4404,0.3034,0.6162,0.9840,0.6162
ROCPOINTS_N,0.4406,0.3034,0.6162,0.9840,0.6162
ROCPOINTS_N,0.4406,0.3034,0.6161,0.9840,0.6161
ROCPOINTS_N,0.4407,0.3034,0.6161,0.9840,0.6161
ROCPOINTS_N,0.4407,0.3034,0.6160,0.9840,0.6160
ROCPOINTS_N,0.4407,0.3034,0.6159,0.9840,0.6159
ROCPOINTS_N,0.4411,0.3034,0.6158,0.9840,0.6158
ROCPOINTS_N,0.4411,0.3034,0.6158,0.9840,0.6158
ROCPOINTS_N,0.4412,0.3034,0.6156,0.9840,0.6156
ROCPOINTS_N,0.4412,0.3034,0.6155,0.9840,0.6155
ROCPOINTS_N,0.4414,0.3034,0.6155,0.9840,0.6155
ROCPOINTS_N,0.4414,0.3034,0.6154,0.9840,0.6154
ROCPOINTS_N,0.4415,0.3034,0.6154,0.9840,0.6154
ROCPOINTS_N,0.4417,0.3016,0.6154,0.9841,0.6154
ROCPOINTS_N,0.4418,0.3016,0.6153,0.9841,0.6153
ROCPOINTS_N,0.4419,0.3016,0.6153,0.9841,0.6153
ROCPOINTS_N,0.4419,0.3016,0.6152,0.9840,0.6152
ROCPOINTS_N,0.4419,0.3016,0.6151,0.9840,0.6151
ROCPOINTS_N,0.4420,0.3016,0.6151,0.9840,0.6151
ROCPOINTS_N,0.4422,0.3016,0.6150,0.9840,0.6150
ROCPOINTS_N,0.4422,0.3016,0.6148,0.9840,0.6148
ROCPOINTS_N,0.4425,0.3016,0.6148,0.9840,0.6148
ROCPOINTS_N,0.4426,0.3016,0.6147,0.9840,0.6147
ROCPOINTS_N,0.4427,0.3016,0.6147,0.9840,0.6147
ROCPOINTS_N,0.4428,0.3016,0.6146,0.9840,0.6146
ROCPOINTS_N,0.4429,0.3016,0.6146,0.9840,0.6146
ROCPOINTS_N,0.4429,0.3016,0.6145,0.9840,0.6145
ROCPOINTS_N,0.4430,0.3016,0.6144,0.9840,0.6144
ROCPOINTS_N,0.4430,0.3016,0.6144,0.9840,0.6144
ROCPOINTS_N,0.4432,0.3016,0.6143,0.9840,0.6143
ROCPOINTS_N,0.4433,0.3016,0.6143,0.9840,0.6143
ROCPOINTS_N,0.4433,0.3016,0.6142,0.9840,0.6142
ROCPOINTS_N,0.4433,0.3016,0.6141,0.9840,0.6141
ROCPOINTS_N,0.4434,0.2998,0.6111,0.9840,0.6111
ROCPOINTS_N,0.4434,0.2998,0.6111,0.9840,0.6111
ROCPOINTS_N,0.4436,0.2998,0.6108,0.9840,0.6108
ROCPOINTS_N,0.4437,0.2998,0.6107,0.9840,0.6107
ROCPOINTS_N,0.4438,0.2998,0.6106,0.9840,0.6106
ROCPOINTS_N,0.4442,0.2998,0.6106,0.9840,0.6106
ROCPOINTS_N,0.4442,0.2998,0.6105,0.9840,0.6105
ROCPOINTS_N,0.4444,0.2998,0.6105,0.9840,0.6105
ROCPOINTS_N,0.4445,0.2998,0.6104,0.9840,0.6104
ROCPOINTS_N,0.4448,0.2998,0.6104,0.9840,0.6104
ROCPOINTS_N,0.4448,0.2998,0.6103,0.9840,0.6103
ROCPOINTS_N,0.4449,0.2998,0.6102,0.9840,0.6102
ROCPOINTS_N,0.4450,0.2998,0.6102,0.9840,0.6102
ROCPOINTS_N,0.4451,0.2998,0.6078,0.9840,0.6078
ROCPOINTS_N,0.4451,0.2998,0.6078,0.9840,0.6078
ROCPOINTS_N,0.4453,0.2998,0.6077,0.9840,0.6077
ROCPOINTS_N,0.4456,0.2998,0.6077,0.9839,0.6077
ROCPOINTS_N,0.4458,0.2998,0.6076,0.9839,0.6076
ROCPOINTS_N,0.4458,0.2981,0.6076,0.9840,0.6076
ROCPOINTS_N,0.4458,0.2981,0.6076,0.9840,0.6076
ROCPOINTS_N,0.4460,0.2981,0.6075,0.9840,0.6075
ROCPOINTS_N,0.4460,0.2981,0.6074,0.9840,0.6074
ROCPOINTS_N,0.4460,0.2981,0.6074,0.9840,0.6074
ROCPOINTS_N,0.4461,0.2981,0.6073,0.9840,0.6073
ROCPOINTS_N,0.4462,0.2981,0.6072,0.9840,0.6072
ROCPOINTS_N,0.4462,0.2981,0.6070,0.9840,0.6070
ROCPOINTS_N,0.4463,0.2981,0.6069,0.9840,0.6069
ROCPOINTS_N,0.4463,0.2981,0.6067,0.9840,0.6067
ROCPOINTS_N,0.4467,0.2981,0.6064,0.9840,0.6064
ROCPOINTS_N,0.4467,0.2963,0.6028,0.9840,0.6028
ROCPOINTS_N,0.4469,0.2963,0.6028,0.9840,0.6028
ROCPOINTS_N,0.4469,0.2963,0.6027,0.9840,0.6027
ROCPOINTS_N,0.4470,0.2963,0.6027,0.9840,0.6027
ROCPOINTS_N,0.4473,0.2963,0.6025,0.9840,0.6025
ROCPOINTS_N,0.4474,0.2963,0.6025,0.9840,0.6025
ROCPOINTS_N,0.4474,0.2963,0.6024,0.9840,0.6024
ROCPOINTS_N,0.4475,0.2963,0.6024,0.9840,0.6024
ROCPOINTS_N,0.4476,0.2963,0.6021,0.9840,0.6021
ROCPOINTS_N,0.4478,0.2963,0.6020,0.9840,0.6020
ROCPOINTS_N,0.4479,0.2963,0.6020,0.9840,0.6020
ROCPOINTS_N,0.4479,0.2963,0.6019,0.9840,0.6019
ROCPOINTS_N,0.4479,0.2963,0.6018,0.9840,0.6018
ROCPOINTS_N,0.4480,0.2963,0.6017,0.9840,0.6017
ROCPOINTS_N,0.4480,0.2963,0.6017,0.9840,0.6017
ROCPOINTS_N,0.4480,0.2963,0.6016,0.9840,0.6016
ROCPOINTS_N,0.4481,0.2963,0.6016,0.9840,0.6016
ROCPOINTS_N,0.4481,0.2963,0.6015,0.9840,0.6015
ROCPOINTS_N,0.4481,0.2963,0.6014,0.9840,0.6014
ROCPOINTS_N,0.4483,0.2963,0.6014,0.9840,0.6014
ROCPOINTS_N,0.4483,0.2963,0.6013,0.9840,0.6013
ROCPOINTS_N,0.4485,0.2963,0.6010,0.9840,0.6010
ROCPOINTS_N,0.4485,0.2963,0.6009,0.9840,0.6009
ROCPOINTS_N,0.4486,0.2963,0.6008,0.9840,0.6008
ROCPOINTS_N,0.4486,0.2963,0.6007,0.9840,0.6007
ROCPOINTS_N,0.4489,0.2963,0.6007,0.9840,0.6007
ROCPOINTS_N,0.4489,0.2963,0.6006,0.9840,0.6006
ROCPOINTS_N,0.4492,0.2963,0.6006,0.9839,0.6006
ROCPOINTS_N,0.4492,0.2963,0.6003,0.9839,0.6003
ROCPOINTS_N,0.4493,0.2963,0.6002,0.9839,0.6002
ROCPOINTS_N,0.4494,0.2963,0.6002,0.9839,0.6002
ROCPOINTS_N,0.4494,0.2963,0.6001,0.9839,0.6001
ROCPOINTS_N,0.4494,0.2963,0.6000,0.9839,0.6000
ROCPOINTS_N,0.4496,0.2963,0.6000,0.9839,0.6000
ROCPOINTS_N,0.4497,0.2963,0.5999,0.9839,0.5999
ROCPOINTS_N,0.4497,0.2963,0.5999,0.9839,0.5999
ROCPOINTS_N,0.4499,0.2963,0.5997,0.9839,0.5997
ROCPOINTS_N,0.4500,0.2963,0.5996,0.9839,0.5996
ROCPOINTS_N,0.4502,0.2892,0.5947,0.9842,0.5947
ROCPOINTS_N,0.4503,0.2892,0.5946,0.9842,0.5946
ROCPOINTS_N,0.4504,0.2892,0.5945,0.9842,0.5945
ROCPOINTS_N,0.4504,0.2892,0.5944,0.9842,0.5944
ROCPOINTS_N,0.4505,0.2892,0.5944,0.9842,0.5944
ROCPOINTS_N,0.4507,0.2892,0.5943,0.9842,0.5943
ROCPOINTS_N,0.4507,0.2892,0.5943,0.9842,0.5943
ROCPOINTS_N,0.4509,0.2892,0.5942,0.9842,0.5942
ROCPOINTS_N,0.4511,0.2892,0.5941,0.9842,0.5941
ROCPOINTS_N,0.4511,0.2892,0.5941,0.9842,0.5941
ROCPOINTS_N,0.4513,0.2892,0.5940,0.9842,0.5940
ROCPOINTS_N,0.4515,0.2892,0.5940,0.9842,0.5940
ROCPOINTS_N,0.4515,0.2892,0.5939,0.9842,0.5939
ROCPOINTS_N,0.4515,0.2892,0.5939,0.9842,0.5939
ROCPOINTS_N,0.4516,0.2892,0.5938,0.9841,0.5938
ROCPOINTS_N,0.4516,0.2892,0.5937,0.9841,0.5937
ROCPOINTS_N,0.4517,0.2892,0.5937,0.9841,0.5937
ROCPOINTS_N,0.4520,0.2892,0.5936,0.9841,0.5936
ROCPOINTS_N,0.4522,0.2892,0.5936,0.9841,0.5936
ROCPOINTS_N,0.4522,0.2892,0.5934,0.9841,0.5934
ROCPOINTS_N,0.4523,0.2875,0.5933,0.9842,0.5933
ROCPOINTS_N,0.4523,0.2875,0.5933,0.9842,0.5933
ROCPOINTS_N,0.4525,0.2875,0.5932,0.9842,0.5932
ROCPOINTS_N,0.4525,0.2875,0.5932,0.9842,0.5932
ROCPOINTS_N,0.4526,0.2875,0.5931,0.9842,0.5931
ROCPOINTS_N,0.4527,0.2875,0.5930,0.9842,0.5930
ROCPOINTS_N,0.4527,0.2875,0.5930,0.9842,0.5930
ROCPOINTS_N,0.4528,0.2875,0.5929,0.9842,0.5929
ROCPOINTS_N,0.4530,0.2875,0.5929,0.9842,0.5929
ROCPOINTS_N,0.4530,0.2875,0.5928,0.9842,0.5928
ROCPOINTS_N,0.4532,0.2875,0.5927,0.9842,0.5927
ROCPOINTS_N,0.4533,0.2875,0.5927,0.9842,0.5927
ROCPOINTS_N,0.4533,0.2875,0.5926,0.9842,0.5926
ROCPOINTS_N,0.4533,0.2875,0.5886,0.9841,0.5886
ROCPOINTS_N,0.4534,0.2875,0.5885,0.9841,0.5885
ROCPOINTS_N,0.4535,0.2875,0.5885,0.9841,0.5885
ROCPOINTS_N,0.4536,0.2875,0.5884,0.9841,0.5884
ROCPOINTS_N,0.4536,0.2875,0.5884,0.9841,0.5884
ROCPOINTS_N,0.4536,0.2875,0.5883,0.9841,0.5883
ROCPOINTS_N,0.4536,0.2875,0.5883,0.9841,0.5883
ROCPOINTS_N,0.4537,0.2875,0.5882,0.9841,0.5882
ROCPOINTS_N,0.4539,0.2857,0.5882,0.9842,0.5882
ROCPOINTS_N,0.4539,0.2857,0.5881,0.9842,0.5881
ROCPOINTS_N,0.4539,0.2840,0.5881,0.9843,0.5881
ROCPOINTS_N,0.4540,0.2840,0.5881,0.9843,0.5881
ROCPOINTS_N,0.4543,0.2840,0.5880,0.9843,0.5880
ROCPOINTS_N,0.4543,0.2840,0.5880,0.9843,0.5880
ROCPOINTS_N,0.4544,0.2840,0.5879,0.9843,0.5879
ROCPOINTS_N,0.4545,0.2840,0.5878,0.9843,0.5878
ROCPOINTS_N,0.4546,0.2822,0.5878,0.9844,0.5878
ROCPOINTS_N,0.4547,0.2822,0.5878,0.9844,0.5878
ROCPOINTS_N,0.4547,0.2822,0.5877,0.9844,0.5877
ROCPOINTS_N,0.4547,0.2822,0.5877,0.9844,0.5877
ROCPOINTS_N,0.4548,0.2822,0.5876,0.9844,0.5876
ROCPOINTS_N,0.4549,0.2822,0.5876,0.9844,0.5876
ROCPOINTS_N,0.4550,0.2822,0.5875,0.9844,0.5875
ROCPOINTS_N,0.4552,0.2804,0.5854,0.9844,0.5854
ROCPOINTS_N,0.4552,0.2804,0.5853,0.9844,0.5853
ROCPOINTS_N,0.4553,0.2804,0.5853,0.9844,0.5853
ROCPOINTS_N,0.4554,0.2804,0.5852,0.9844,0.5852
ROCPOINTS_N,0.4556,0.2804,0.5851,0.9844,0.5851
ROCPOINTS_N,0.4556,0.2804,0.5850,0.9844,0.5850
ROCPOINTS_N,0.4558,0.2804,0.5849,0.9844,0.5849
ROCPOINTS_N,0.4560,0.2804,0.5849,0.9844,0.5849
ROCPOINTS_N,0.4561,0.2804,0.5848,0.9844,0.5848
ROCPOINTS_N,0.4562,0.2804,0.5847,0.9844,0.5847
ROCPOINTS_N,0.4563,0.2804,0.5846,0.9844,0.5846
ROCPOINTS_N,0.4564,0.2804,0.5845,0.9844,0.5845
ROCPOINTS_N,0.4564,0.2804,0.5845,0.9844,0.5845
ROCPOINTS_N,0.4565,0.2804,0.5844,0.9844,0.5844
ROCPOINTS_N,0.4565,0.2804,0.5843,0.9844,0.5843
ROCPOINTS_N,0.4567,0.2804,0.5843,0.9844,0.5843
ROCPOINTS_N,0.4568,0.2769,0.5809,0.9845,0.5809
ROCPOINTS_N,0.4568,0.2769,0.5808,0.9845,0.5808
ROCPOINTS_N,0.4569,0.2769,0.5807,0.9845,0.5807
ROCPOINTS_N,0.4569,0.2769,0.5806,0.9845,0.5806
ROCPOINTS_N,0.4569,0.2769,0.5806,0.9845,0.5806
ROCPOINTS_N,0.4570,0.2751,0.5806,0.9846,0.5806
ROCPOINTS_N,0.4572,0.2751,0.5805,0.9846,0.5805
ROCPOINTS_N,0.4573,0.2751,0.5804,0.9846,0.5804
ROCPOINTS_N,0.4574,0.2751,0.5804,0.9846,0.5804
ROCPOINTS_N,0.4575,0.2751,0.5803,0.9846,0.5803
ROCPOINTS_N,0.4576,0.2751,0.5802,0.9846,0.5802
ROCPOINTS_N,0.4580,0.2751,0.5801,0.9846,0.5801
ROCPOINTS_N,0.4581,0.2751,0.5800,0.9846,0.5800
ROCPOINTS_N,0.4582,0.2734,0.5800,0.9847,0.5800
ROCPOINTS_N,0.4583,0.2734,0.5799,0.9847,0.5799
ROCPOINTS_N,0.4584,0.2734,0.5798,0.9847,0.5798
ROCPOINTS_N,0.4584,0.2734,0.5797,0.9846,0.5797
ROCPOINTS_N,0.4585,0.2734,0.5797,0.9846,0.5797
ROCPOINTS_N,0.4586,0.2734,0.5796,0.9846,0.5796
ROCPOINTS_N,0.4586,0.2734,0.5796,0.9846,0.5796
ROCPOINTS_N,0.4587,0.2734,0.5795,0.9846,0.5795
ROCPOINTS_N,0.4588,0.2734,0.5795,0.9846,0.5795
ROCPOINTS_N,0.4589,0.2734,0.5794,0.9846,0.5794
ROCPOINTS_N,0.4589,0.2734,0.5793,0.9846,0.5793
ROCPOINTS_N,0.4589,0.2734,0.5793,0.9846,0.5793
ROCPOINTS_N,0.4590,0.2734,0.5792,0.9846,0.5792
ROCPOINTS_N,0.4593,0.2734,0.5792,0.9846,0.5792
ROCPOINTS_N,0.4595,0.2734,0.5791,0.9846,0.5791
ROCPOINTS_N,0.4597,0.2734,0.5790,0.9846,0.5790
ROCPOINTS_N,0.4598,0.2734,0.5789,0.9846,0.5789
ROCPOINTS_N,0.4599,0.2734,0.5789,0.9846,0.5789
ROCPOINTS_N,0.4600,0.2734,0.5788,0.9846,0.5788
ROCPOINTS_N,0.4600,0.2681,0.5737,0.9848,0.5737
ROCPOINTS_N,0.4601,0.2663,0.5737,0.9849,0.5737
ROCPOINTS_N,0.4601,0.2663,0.5737,0.9849,0.5737
ROCPOINTS_N,0.4601,0.2663,0.5736,0.9849,0.5736
ROCPOINTS_N,0.4601,0.2663,0.5734,0.9849,0.5734
ROCPOINTS_N,0.4602,0.2663,0.5733,0.9849,0.5733
ROCPOINTS_N,0.4603,0.2663,0.5732,0.9849,0.5732
ROCPOINTS_N,0.4603,0.2663,0.5731,0.9849,0.5731
ROCPOINTS_N,0.4603,0.2663,0.5730,0.9849,0.5730
ROCPOINTS_N,0.4603,0.2663,0.5730,0.9849,0.5730
ROCPOINTS_N,0.4604,0.2663,0.5729,0.9849,0.5729
ROCPOINTS_N,0.4606,0.2663,0.5729,0.9849,0.5729
ROCPOINTS_N,0.4607,0.2663,0.5728,0.9849,0.5728
ROCPOINTS_N,0.4609,0.2663,0.5727,0.9849,0.5727
ROCPOINTS_N,0.4609,0.2663,0.5727,0.9849,0.5727
ROCPOINTS_N,0.4610,0.2663,0.5726,0.9849,0.5726
ROCPOINTS_N,0.4610,0.2663,0.5726,0.9849,0.5726
ROCPOINTS_N,0.4611,0.2663,0.5725,0.9849,0.5725
ROCPOINTS_N,0.4611,0.2663,0.5725,0.9849,0.5725
ROCPOINTS_N,0.4613,0.2663,0.5724,0.9849,0.5724
ROCPOINTS_N,0.4614,0.2663,0.5723,0.9848,0.5723
ROCPOINTS_N,0.4615,0.2663,0.5723,0.9848,0.5723
ROCPOINTS_N,0.4616,0.2663,0.5722,0.9848,0.5722
ROCPOINTS_N,0.4616,0.2663,0.5722,0.9848,0.5722
ROCPOINTS_N,0.4617,0.2663,0.5721,0.9848,0.5721
ROCPOINTS_N,0.4621,0.2663,0.5720,0.9848,0.5720
ROCPOINTS_N,0.4621,0.2663,0.5719,0.9848,0.5719
ROCPOINTS_N,0.4622,0.2663,0.5719,0.9848,0.5719
ROCPOINTS_N,0.4622,0.2663,0.5718,0.9848,0.5718
ROCPOINTS_N,0.4622,0.2663,0.5718,0.9848,0.5718
ROCPOINTS_N,0.4623,0.2663,0.5717,0.9848,0.5717
ROCPOINTS_N,0.4623,0.2663,0.5716,0.9848,0.5716
ROCPOINTS_N,0.4624,0.2663,0.5716,0.9848,0.5716
ROCPOINTS_N,0.4625,0.2663,0.5715,0.9848,0.5715
ROCPOINTS_N,0.4626,0.2663,0.5712,0.9848,0.5712
ROCPOINTS_N,0.4628,0.2663,0.5712,0.9848,0.5712
ROCPOINTS_N,0.4628,0.2663,0.5711,0.9848,0.5711
ROCPOINTS_N,0.4629,0.2663,0.5709,0.9848,0.5709
ROCPOINTS_N,0.4630,0.2663,0.5709,0.9848,0.5709
ROCPOINTS_N,0.4630,0.2663,0.5708,0.9848,0.5708
ROCPOINTS_N,0.4631,0.2663,0.5708,0.9848,0.5708
ROCPOINTS_N,0.4633,0.2663,0.5707,0.9848,0.5707
ROCPOINTS_N,0.4633,0.2663,0.5706,0.9848,0.5706
ROCPOINTS_N,0.4633,0.2646,0.5673,0.9848,0.5673
ROCPOINTS_N,0.4634,0.2646,0.5673,0.9848,0.5673
ROCPOINTS_N,0.4634,0.2646,0.5672,0.9848,0.5672
ROCPOINTS_N,0.4635,0.2646,0.5671,0.9848,0.5671
ROCPOINTS_N,0.4635,0.2646,0.5671,0.9848,0.5671
ROCPOINTS_N,0.4636,0.2646,0.5670,0.9848,0.5670
ROCPOINTS_N,0.4637,0.2646,0.5670,0.9848,0.5670
ROCPOINTS_N,0.4637,0.2646,0.5669,0.9848,0.5669
ROCPOINTS_N,0.4637,0.2646,0.5669,0.9848,0.5669
ROCPOINTS_N,0.4638,0.2646,0.5668,0.9848,0.5668
ROCPOINTS_N,0.4639,0.2646,0.5667,0.9848,0.5667
ROCPOINTS_N,0.4639,0.2646,0.5666,0.9848,0.5666
ROCPOINTS_N,0.4640,0.2646,0.5665,0.9848,0.5665
ROCPOINTS_N,0.4642,0.2646,0.5664,0.9848,0.5664
ROCPOINTS_N,0.4643,0.2646,0.5663,0.9848,0.5663
ROCPOINTS_N,0.4643,0.2646,0.5663,0.9848,0.5663
ROCPOINTS_N,0.4644,0.2646,0.5662,0.9848,0.5662
ROCPOINTS_N,0.4644,0.2646,0.5661,0.9848,0.5661
ROCPOINTS_N,0.4645,0.2646,0.5660,0.9848,0.5660
ROCPOINTS_N,0.4645,0.2646,0.5660,0.9848,0.5660
ROCPOINTS_N,0.4646,0.2646,0.5659,0.9848,0.5659
ROCPOINTS_N,0.4647,0.2646,0.5659,0.9848,0.5659
ROCPOINTS_N,0.4648,0.2646,0.5657,0.9848,0.5657
ROCPOINTS_N,0.4648,0.2646,0.5656,0.9848,0.5656
ROCPOINTS_N,0.4649,0.2646,0.5656,0.9848,0.5656
ROCPOINTS_N,0.4649,0.2646,0.5655,0.9848,0.5655
ROCPOINTS_N,0.4649,0.2646,0.5655,0.9848,0.5655
ROCPOINTS_N,0.4650,0.2646,0.5654,0.9848,0.5654
ROCPOINTS_N,0.4651,0.2628,0.5633,0.9848,0.5633
ROCPOINTS_N,0.4652,0.2628,0.5632,0.9848,0.5632
ROCPOINTS_N,0.4652,0.2628,0.5632,0.9848,0.5632
ROCPOINTS_N,0.4652,0.2628,0.5631,0.9848,0.5631
ROCPOINTS_N,0.4653,0.2628,0.5631,0.9848,0.5631
ROCPOINTS_N,0.4654,0.2628,0.5630,0.9848,0.5630
ROCPOINTS_N,0.4655,0.2628,0.5629,0.9848,0.5629
ROCPOINTS_N,0.4655,0.2628,0.5629,0.9848,0.5629
ROCPOINTS_N,0.4656,0.2628,0.5628,0.9848,0.5628
ROCPOINTS_N,0.4658,0.2628,0.5628,0.9848,0.5628
ROCPOINTS_N,0.4659,0.2628,0.5627,0.9848,0.5627
ROCPOINTS_N,0.4660,0.2628,0.5627,0.9848,0.5627
ROCPOINTS_N,0.4661,0.2628,0.5626,0.9848,0.5626
ROCPOINTS_N,0.4663,0.2628,0.5625,0.9848,0.5625
ROCPOINTS_N,0.4663,0.2628,0.5625,0.9848,0.5625
ROCPOINTS_N,0.4663,0.2628,0.5624,0.9848,0.5624
ROCPOINTS_N,0.4664,0.2628,0.5623,0.9848,0.5623
ROCPOINTS_N,0.4664,0.2628,0.5622,0.9848,0.5622
ROCPOINTS_N,0.4665,0.2628,0.5622,0.9848,0.5622
ROCPOINTS_N,0.4666,0.2628,0.5621,0.9848,0.5621
ROCPOINTS_N,0.4667,0.2628,0.5621,0.9848,0.5621
ROCPOINTS_N,0.4667,0.2575,0.5573,0.9850,0.5573
ROCPOINTS_N,0.4668,0.2575,0.5572,0.9850,0.5572
ROCPOINTS_N,0.4669,0.2575,0.5572,0.9850,0.5572
ROCPOINTS_N,0.4671,0.2575,0.5571,0.9849,0.5571
ROCPOINTS_N,0.4671,0.2575,0.5571,0.9849,0.5571
ROCPOINTS_N,0.4673,0.2575,0.5569,0.9849,0.5569
ROCPOINTS_N,0.4674,0.2575,0.5569,0.9849,0.5569
ROCPOINTS_N,0.4675,0.2557,0.5569,0.9850,0.5569
ROCPOINTS_N,0.4677,0.2540,0.5568,0.9851,0.5568
ROCPOINTS_N,0.4678,0.2540,0.5567,0.9851,0.5567
ROCPOINTS_N,0.4680,0.2540,0.5567,0.9851,0.5567
ROCPOINTS_N,0.4681,0.2540,0.5566,0.9851,0.5566
ROCPOINTS_N,0.4682,0.2540,0.5565,0.9851,0.5565
ROCPOINTS_N,0.4686,0.2540,0.5565,0.9851,0.5565
ROCPOINTS_N,0.4688,0.2540,0.5564,0.9851,0.5564
ROCPOINTS_N,0.4689,0.2540,0.5564,0.9851,0.5564
ROCPOINTS_N,0.4689,0.2540,0.5562,0.9851,0.5562
ROCPOINTS_N,0.4692,0.2540,0.5561,0.9851,0.5561
ROCPOINTS_N,0.4693,0.2540,0.5561,0.9851,0.5561
ROCPOINTS_N,0.4694,0.2540,0.5560,0.9851,0.5560
ROCPOINTS_N,0.4694,0.2540,0.5560,0.9851,0.5560
ROCPOINTS_N,0.4696,0.2540,0.5559,0.9851,0.5559
ROCPOINTS_N,0.4700,0.2540,0.5558,0.9851,0.5558
ROCPOINTS_N,0.4700,0.2540,0.5558,0.9851,0.5558
ROCPOINTS_N,0.4703,0.2469,0.5503,0.9854,0.5503
ROCPOINTS_N,0.4706,0.2469,0.5502,0.9854,0.5502
ROCPOINTS_N,0.4707,0.2469,0.5502,0.9854,0.5502
ROCPOINTS_N,0.4708,0.2469,0.5501,0.9854,0.5501
ROCPOINTS_N,0.4708,0.2469,0.5501,0.9854,0.5501
ROCPOINTS_N,0.4709,0.2469,0.5500,0.9854,0.5500
ROCPOINTS_N,0.4709,0.2469,0.5499,0.9854,0.5499
ROCPOINTS_N,0.4710,0.2469,0.5499,0.9854,0.5499
ROCPOINTS_N,0.4711,0.2469,0.5498,0.9854,0.5498
ROCPOINTS_N,0.4712,0.2469,0.5497,0.9854,0.5497
ROCPOINTS_N,0.4713,0.2469,0.5497,0.9854,0.5497
ROCPOINTS_N,0.4713,0.2469,0.5495,0.9854,0.5495
ROCPOINTS_N,0.4714,0.2469,0.5495,0.9854,0.5495
ROCPOINTS_N,0.4714,0.2469,0.5494,0.9854,0.5494
ROCPOINTS_N,0.4715,0.2469,0.5494,0.9854,0.5494
ROCPOINTS_N,0.4717,0.2469,0.5493,0.9854,0.5493
ROCPOINTS_N,0.4717,0.2469,0.5492,0.9854,0.5492
ROCPOINTS_N,0.4717,0.2469,0.5491,0.9854,0.5491
ROCPOINTS_N,0.4717,0.2469,0.5490,0.9853,0.5490
ROCPOINTS_N,0.4717,0.2469,0.5490,0.9853,0.5490
ROCPOINTS_N,0.4719,0.2469,0.5489,0.9853,0.5489
ROCPOINTS_N,0.4720,0.2469,0.5488,0.9853,0.5488
ROCPOINTS_N,0.4720,0.2469,0.5488,0.9853,0.5488
ROCPOINTS_N,0.4721,0.2469,0.5487,0.9853,0.5487
ROCPOINTS_N,0.4722,0.2469,0.5487,0.9853,0.5487
ROCPOINTS_N,0.4722,0.2469,0.5486,0.9853,0.5486
ROCPOINTS_N,0.4723,0.2469,0.5485,0.9853,0.5485
ROCPOINTS_N,0.4724,0.2469,0.5483,0.9853,0.5483
ROCPOINTS_N,0.4725,0.2469,0.5482,0.9853,0.5482
ROCPOINTS_N,0.4725,0.2469,0.5481,0.9853,0.5481
ROCPOINTS_N,0.4728,0.2469,0.5480,0.9853,0.5480
ROCPOINTS_N,0.4729,0.2469,0.5480,0.9853,0.5480
ROCPOINTS_N,0.4729,0.2469,0.5479,0.9853,0.5479
ROCPOINTS_N,0.4729,0.2469,0.5471,0.9853,0.5471
ROCPOINTS_N,0.4730,0.2469,0.5470,0.9853,0.5470
ROCPOINTS_N,0.4730,0.2469,0.5469,0.9853,0.5469
ROCPOINTS_N,0.4731,0.2469,0.5467,0.9853,0.5467
ROCPOINTS_N,0.4731,0.2469,0.5466,0.9853,0.5466
ROCPOINTS_N,0.4731,0.2469,0.5465,0.9853,0.5465
ROCPOINTS_N,0.4731,0.2469,0.5464,0.9853,0.5464
ROCPOINTS_N,0.4732,0.2469,0.5464,0.9853,0.5464
ROCPOINTS_N,0.4732,0.2469,0.5463,0.9853,0.5463
ROCPOINTS_N,0.4733,0.2469,0.5463,0.9853,0.5463
ROCPOINTS_N,0.4733,0.2469,0.5462,0.9853,0.5462
ROCPOINTS_N,0.4736,0.2451,0.5429,0.9853,0.5429
ROCPOINTS_N,0.4736,0.2451,0.5428,0.9853,0.5428
ROCPOINTS_N,0.4739,0.2451,0.5428,0.9853,0.5428
ROCPOINTS_N,0.4740,0.2451,0.5427,0.9853,0.5427
ROCPOINTS_N,0.4741,0.2451,0.5427,0.9853,0.5427
ROCPOINTS_N,0.4742,0.2451,0.5424,0.9853,0.5424
ROCPOINTS_N,0.4742,0.2451,0.5424,0.9853,0.5424
ROCPOINTS_N,0.4742,0.2451,0.5423,0.9853,0.5423
ROCPOINTS_N,0.4742,0.2451,0.5422,0.9853,0.5422
ROCPOINTS_N,0.4743,0.2451,0.5422,0.9853,0.5422
ROCPOINTS_N,0.4744,0.2451,0.5421,0.9853,0.5421
ROCPOINTS_N,0.4744,0.2451,0.5421,0.9853,0.5421
ROCPOINTS_N,0.4745,0.2451,0.5420,0.9853,0.5420
ROCPOINTS_N,0.4745,0.2451,0.5420,0.9853,0.5420
ROCPOINTS_N,0.4746,0.2451,0.5419,0.9853,0.5419
ROCPOINTS_N,0.4750,0.2451,0.5418,0.9853,0.5418
ROCPOINTS_N,0.4752,0.2451,0.5397,0.9852,0.5397
ROCPOINTS_N,0.4752,0.2451,0.5396,0.9852,0.5396
ROCPOINTS_N,0.4753,0.2451,0.5395,0.9852,0.5395
ROCPOINTS_N,0.4753,0.2451,0.5394,0.9852,0.5394
ROCPOINTS_N,0.4754,0.2451,0.5393,0.9852,0.5393
ROCPOINTS_N,0.4755,0.2451,0.5393,0.9852,0.5393
ROCPOINTS_N,0.4756,0.2451,0.5392,0.9852,0.5392
ROCPOINTS_N,0.4756,0.2451,0.5391,0.9852,0.5391
ROCPOINTS_N,0.4756,0.2451,0.5390,0.9852,0.5390
ROCPOINTS_N,0.4758,0.2434,0.5390,0.9853,0.5390
ROCPOINTS_N,0.4758,0.2434,0.5390,0.9853,0.5390
ROCPOINTS_N,0.4759,0.2434,0.5389,0.9853,0.5389
ROCPOINTS_N,0.4759,0.2434,0.5389,0.9853,0.5389
ROCPOINTS_N,0.4760,0.2434,0.5388,0.9853,0.5388
ROCPOINTS_N,0.4760,0.2434,0.5387,0.9853,0.5387
ROCPOINTS_N,0.4760,0.2434,0.5387,0.9853,0.5387
ROCPOINTS_N,0.4760,0.2434,0.5386,0.9853,0.5386
ROCPOINTS_N,0.4761,0.2434,0.5386,0.9853,0.5386
ROCPOINTS_N,0.4761,0.2434,0.5385,0.9853,0.5385
ROCPOINTS_N,0.4762,0.2434,0.5383,0.9853,0.5383
ROCPOINTS_N,0.4763,0.2434,0.5383,0.9853,0.5383
ROCPOINTS_N,0.4763,0.2434,0.5381,0.9853,0.5381
ROCPOINTS_N,0.4765,0.2434,0.5380,0.9853,0.5380
ROCPOINTS_N,0.4767,0.2434,0.5380,0.9853,0.5380
ROCPOINTS_N,0.4767,0.2381,0.5341,0.9855,0.5341
ROCPOINTS_N,0.4767,0.2381,0.5340,0.9855,0.5340
ROCPOINTS_N,0.4769,0.2381,0.5340,0.9855,0.5340
ROCPOINTS_N,0.4769,0.2381,0.5339,0.9855,0.5339
ROCPOINTS_N,0.4770,0.2381,0.5338,0.9855,0.5338
ROCPOINTS_N,0.4770,0.2381,0.5337,0.9855,0.5337
ROCPOINTS_N,0.4774,0.2381,0.5337,0.9855,0.5337
ROCPOINTS_N,0.4775,0.2381,0.5336,0.9855,0.5336
ROCPOINTS_N,0.4779,0.2363,0.5333,0.9856,0.5333
ROCPOINTS_N,0.4780,0.2363,0.5333,0.9856,0.5333
ROCPOINTS_N,0.4780,0.2363,0.5332,0.9856,0.5332
ROCPOINTS_N,0.4780,0.2363,0.5331,0.9856,0.5331
ROCPOINTS_N,0.4782,0.2363,0.5330,0.9856,0.5330
ROCPOINTS_N,0.4783,0.2363,0.5330,0.9856,0.5330
ROCPOINTS_N,0.4783,0.2363,0.5327,0.9855,0.5327
ROCPOINTS_N,0.4784,0.2363,0.5327,0.9855,0.5327
ROCPOINTS_N,0.4785,0.2363,0.5326,0.9855,0.5326
ROCPOINTS_N,0.4785,0.2363,0.5325,0.9855,0.5325
ROCPOINTS_N,0.4785,0.2363,0.5325,0.9855,0.5325
ROCPOINTS_N,0.4786,0.2363,0.5324,0.9855,0.5324
ROCPOINTS_N,0.4786,0.2363,0.5323,0.9855,0.5323
ROCPOINTS_N,0.4788,0.2363,0.5323,0.9855,0.5323
ROCPOINTS_N,0.4788,0.2363,0.5322,0.9855,0.5322
ROCPOINTS_N,0.4788,0.2363,0.5322,0.9855,0.5322
ROCPOINTS_N,0.4788,0.2363,0.5321,0.9855,0.5321
ROCPOINTS_N,0.4788,0.2363,0.5320,0.9855,0.5320
ROCPOINTS_N,0.4788,0.2363,0.5320,0.9855,0.5320
ROCPOINTS_N,0.4789,0.2363,0.5319,0.9855,0.5319
ROCPOINTS_N,0.4789,0.2363,0.5319,0.9855,0.5319
ROCPOINTS_N,0.4791,0.2363,0.5318,0.9855,0.5318
ROCPOINTS_N,0.4791,0.2363,0.5317,0.9855,0.5317
ROCPOINTS_N,0.4791,0.2363,0.5316,0.9855,0.5316
ROCPOINTS_N,0.4791,0.2363,0.5316,0.9855,0.5316
ROCPOINTS_N,0.4792,0.2363,0.5315,0.9855,0.5315
ROCPOINTS_N,0.4792,0.2363,0.5315,0.9855,0.5315
ROCPOINTS_N,0.4792,0.2363,0.5313,0.9855,0.5313
ROCPOINTS_N,0.4792,0.2363,0.5312,0.9855,0.5312
ROCPOINTS_N,0.4792,0.2363,0.5312,0.9855,0.5312
ROCPOINTS_N,0.4793,0.2363,0.5311,0.9855,0.5311
ROCPOINTS_N,0.4794,0.2363,0.5311,0.9855,0.5311
ROCPOINTS_N,0.4794,0.2363,0.5310,0.9855,0.5310
ROCPOINTS_N,0.4794,0.2363,0.5309,0.9855,0.5309
ROCPOINTS_N,0.4794,0.2363,0.5308,0.9855,0.5308
ROCPOINTS_N,0.4795,0.2363,0.5308,0.9855,0.5308
ROCPOINTS_N,0.4795,0.2363,0.5307,0.9855,0.5307
ROCPOINTS_N,0.4796,0.2363,0.5306,0.9855,0.5306
ROCPOINTS_N,0.4796,0.2363,0.5306,0.9855,0.5306
ROCPOINTS_N,0.4797,0.2363,0.5305,0.9855,0.5305
ROCPOINTS_N,0.4797,0.2363,0.5305,0.9855,0.5305
ROCPOINTS_N,0.4798,0.2363,0.5304,0.9855,0.5304
ROCPOINTS_N,0.4798,0.2363,0.5304,0.9855,0.5304
ROCPOINTS_N,0.4799,0.2363,0.5303,0.9855,0.5303
ROCPOINTS_N,0.4799,0.2363,0.5302,0.9855,0.5302
ROCPOINTS_N,0.4800,0.2363,0.5302,0.9855,0.5302
ROCPOINTS_N,0.4802,0.2328,0.5246,0.9855,0.5246
ROCPOINTS_N,0.4802,0.2328,0.5246,0.9855,0.5246
ROCPOINTS_N,0.4803,0.2328,0.5245,0.9855,0.5245
ROCPOINTS_N,0.4803,0.2328,0.5244,0.9855,0.5244
ROCPOINTS_N,0.4803,0.2328,0.5243,0.9855,0.5243
ROCPOINTS_N,0.4804,0.2328,0.5243,0.9855,0.5243
ROCPOINTS_N,0.4804,0.2328,0.5242,0.9855,0.5242
ROCPOINTS_N,0.4806,0.2328,0.5242,0.9855,0.5242
ROCPOINTS_N,0.4806,0.2328,0.5241,0.9855,0.5241
ROCPOINTS_N,0.4806,0.2328,0.5241,0.9855,0.5241
ROCPOINTS_N,0.4806,0.2328,0.5240,0.9855,0.5240
ROCPOINTS_N,0.4806,0.2328,0.5239,0.9855,0.5239
ROCPOINTS_N,0.4807,0.2328,0.5239,0.9855,0.5239
ROCPOINTS_N,0.4808,0.2328,0.5238,0.9855,0.5238
ROCPOINTS_N,0.4808,0.2328,0.5236,0.9855,0.5236
ROCPOINTS_N,0.4809,0.2328,0.5235,0.9855,0.5235
ROCPOINTS_N,0.4810,0.2328,0.5235,0.9855,0.5235
ROCPOINTS_N,0.4810,0.2328,0.5234,0.9855,0.5234
ROCPOINTS_N,0.4811,0.2328,0.5234,0.9855,0.5234
ROCPOINTS_N,0.4812,0.2328,0.5233,0.9855,0.5233
ROCPOINTS_N,0.4814,0.2328,0.5232,0.9855,0.5232
ROCPOINTS_N,0.4815,0.2328,0.5232,0.9855,0.5232
ROCPOINTS_N,0.4815,0.2328,0.5231,0.9855,0.5231
ROCPOINTS_N,0.4815,0.2328,0.5231,0.9855,0.5231
ROCPOINTS_N,0.4817,0.2328,0.5230,0.9855,0.5230
ROCPOINTS_N,0.4817,0.2328,0.5229,0.9855,0.5229
ROCPOINTS_N,0.4821,0.2328,0.5227,0.9855,0.5227
ROCPOINTS_N,0.4821,0.2328,0.5227,0.9855,0.5227
ROCPOINTS_N,0.4821,0.2328,0.5226,0.9855,0.5226
ROCPOINTS_N,0.4822,0.2328,0.5224,0.9855,0.5224
ROCPOINTS_N,0.4822,0.2328,0.5224,0.9855,0.5224
ROCPOINTS_N,0.4823,0.2328,0.5223,0.9855,0.5223
ROCPOINTS_N,0.4823,0.2328,0.5222,0.9855,0.5222
ROCPOINTS_N,0.4823,0.2328,0.5222,0.9855,0.5222
ROCPOINTS_N,0.4823,0.2328,0.5221,0.9855,0.5221
ROCPOINTS_N,0.4824,0.2328,0.5221,0.9855,0.5221
ROCPOINTS_N,0.4825,0.2328,0.5220,0.9855,0.5220
ROCPOINTS_N,0.4828,0.2328,0.5218,0.9855,0.5218
ROCPOINTS_N,0.4829,0.2328,0.5218,0.9855,0.5218
ROCPOINTS_N,0.4830,0.2328,0.5217,0.9855,0.5217
ROCPOINTS_N,0.4833,0.2328,0.5217,0.9855,0.5217
ROCPOINTS_N,0.4834,0.2328,0.5176,0.9853,0.5176
ROCPOINTS_N,0.4837,0.2328,0.5176,0.9853,0.5176
ROCPOINTS_N,0.4838,0.2328,0.5175,0.9853,0.5175
ROCPOINTS_N,0.4838,0.2328,0.5175,0.9853,0.5175
ROCPOINTS_N,0.4838,0.2328,0.5174,0.9853,0.5174
ROCPOINTS_N,0.4839,0.2328,0.5173,0.9853,0.5173
ROCPOINTS_N,0.4842,0.2328,0.5173,0.9853,0.5173
ROCPOINTS_N,0.4842,0.2328,0.5172,0.9853,0.5172
ROCPOINTS_N,0.4842,0.2328,0.5172,0.9853,0.5172
ROCPOINTS_N,0.4842,0.2328,0.5171,0.9853,0.5171
ROCPOINTS_N,0.4843,0.2328,0.5171,0.9853,0.5171
ROCPOINTS_N,0.4843,0.2328,0.5169,0.9853,0.5169
ROCPOINTS_N,0.4844,0.2328,0.5169,0.9853,0.5169
ROCPOINTS_N,0.4844,0.2328,0.5168,0.9853,0.5168
ROCPOINTS_N,0.4845,0.2328,0.5166,0.9853,0.5166
ROCPOINTS_N,0.4846,0.2328,0.5166,0.9853,0.5166
ROCPOINTS_N,0.4846,0.2328,0.5165,0.9853,0.5165
ROCPOINTS_N,0.4846,0.2328,0.5165,0.9853,0.5165
ROCPOINTS_N,0.4847,0.2328,0.5164,0.9853,0.5164
ROCPOINTS_N,0.4847,0.2328,0.5163,0.9853,0.5163
ROCPOINTS_N,0.4848,0.2328,0.5162,0.9853,0.5162
ROCPOINTS_N,0.4849,0.2328,0.5162,0.9853,0.5162
ROCPOINTS_N,0.4850,0.2328,0.5146,0.9853,0.5146
ROCPOINTS_N,0.4850,0.2328,0.5145,0.9853,0.5145
ROCPOINTS_N,0.4852,0.2310,0.5130,0.9853,0.5130
ROCPOINTS_N,0.4853,0.2310,0.5121,0.9853,0.5121
ROCPOINTS_N,0.4854,0.2310,0.5119,0.9853,0.5119
ROCPOINTS_N,0.4854,0.2310,0.5119,0.9853,0.5119
ROCPOINTS_N,0.4855,0.2310,0.5118,0.9853,0.5118
ROCPOINTS_N,0.4856,0.2310,0.5117,0.9853,0.5117
ROCPOINTS_N,0.4856,0.2310,0.5116,0.9853,0.5116
ROCPOINTS_N,0.4857,0.2310,0.5116,0.9853,0.5116
ROCPOINTS_N,0.4857,0.2310,0.5115,0.9853,0.5115
ROCPOINTS_N,0.4857,0.2310,0.5113,0.9853,0.5113
ROCPOINTS_N,0.4858,0.2310,0.5113,0.9853,0.5113
ROCPOINTS_N,0.4858,0.2310,0.5112,0.9853,0.5112
ROCPOINTS_N,0.4859,0.2310,0.5111,0.9853,0.5111
ROCPOINTS_N,0.4859,0.2310,0.5111,0.9853,0.5111
ROCPOINTS_N,0.4860,0.2310,0.5091,0.9852,0.5091
ROCPOINTS_N,0.4860,0.2310,0.5091,0.9852,0.5091
ROCPOINTS_N,0.4860,0.2310,0.5090,0.9852,0.5090
ROCPOINTS_N,0.4861,0.2310,0.5090,0.9852,0.5090
ROCPOINTS_N,0.4861,0.2310,0.5089,0.9852,0.5089
ROCPOINTS_N,0.4862,0.2310,0.5087,0.9852,0.5087
ROCPOINTS_N,0.4862,0.2310,0.5087,0.9852,0.5087
ROCPOINTS_N,0.4862,0.2310,0.5070,0.9852,0.5070
ROCPOINTS_N,0.4862,0.2310,0.5069,0.9852,0.5069
ROCPOINTS_N,0.4867,0.2310,0.5068,0.9852,0.5068
ROCPOINTS_N,0.4867,0.2310,0.5067,0.9851,0.5067
ROCPOINTS_N,0.4868,0.2293,0.5036,0.9852,0.5036
ROCPOINTS_N,0.4869,0.2293,0.5035,0.9852,0.5035
ROCPOINTS_N,0.4869,0.2293,0.5035,0.9852,0.5035
ROCPOINTS_N,0.4869,0.2293,0.5034,0.9852,0.5034
ROCPOINTS_N,0.4869,0.2293,0.5034,0.9852,0.5034
ROCPOINTS_N,0.4869,0.2293,0.5032,0.9852,0.5032
ROCPOINTS_N,0.4871,0.2293,0.5032,0.9852,0.5032
ROCPOINTS_N,0.4872,0.2293,0.5031,0.9852,0.5031
ROCPOINTS_N,0.4873,0.2293,0.5031,0.9852,0.5031
ROCPOINTS_N,0.4873,0.2293,0.5029,0.9852,0.5029
ROCPOINTS_N,0.4875,0.2293,0.5029,0.9851,0.5029
ROCPOINTS_N,0.4875,0.2293,0.5028,0.9851,0.5028
ROCPOINTS_N,0.4877,0.2293,0.5028,0.9851,0.5028
ROCPOINTS_N,0.4878,0.2293,0.5027,0.9851,0.5027
ROCPOINTS_N,0.4881,0.2293,0.5027,0.9851,0.5027
ROCPOINTS_N,0.4883,0.2293,0.5026,0.9851,0.5026
ROCPOINTS_N,0.4883,0.2293,0.5025,0.9851,0.5025
ROCPOINTS_N,0.4883,0.2293,0.5025,0.9851,0.5025
ROCPOINTS_N,0.4885,0.2293,0.5024,0.9851,0.5024
ROCPOINTS_N,0.4886,0.2293,0.5023,0.9851,0.5023
ROCPOINTS_N,0.4886,0.2293,0.5022,0.9851,0.5022
ROCPOINTS_N,0.4886,0.2293,0.5021,0.9851,0.5021
ROCPOINTS_N,0.4888,0.2293,0.5021,0.9851,0.5021
ROCPOINTS_N,0.4888,0.2293,0.5020,0.9851,0.5020
ROCPOINTS_N,0.4888,0.2293,0.5020,0.9851,0.5020
ROCPOINTS_N,0.4888,0.2293,0.5019,0.9851,0.5019
ROCPOINTS_N,0.4889,0.2293,0.5018,0.9851,0.5018
ROCPOINTS_N,0.4889,0.2293,0.5017,0.9851,0.5017
ROCPOINTS_N,0.4890,0.2293,0.5017,0.9851,0.5017
ROCPOINTS_N,0.4890,0.2293,0.5016,0.9851,0.5016
ROCPOINTS_N,0.4890,0.2293,0.5015,0.9851,0.5015
ROCPOINTS_N,0.4890,0.2293,0.5015,0.9851,0.5015
ROCPOINTS_N,0.4890,0.2293,0.5014,0.9851,0.5014
ROCPOINTS_N,0.4891,0.2293,0.5014,0.9851,0.5014
ROCPOINTS_N,0.4891,0.2293,0.5012,0.9851,0.5012
ROCPOINTS_N,0.4892,0.2293,0.5011,0.9851,0.5011
ROCPOINTS_N,0.4893,0.2293,0.5010,0.9851,0.5010
ROCPOINTS_N,0.4893,0.2293,0.5008,0.9851,0.5008
ROCPOINTS_N,0.4893,0.2293,0.5008,0.9851,0.5008
ROCPOINTS_N,0.4894,0.2293,0.5007,0.9851,0.5007
ROCPOINTS_N,0.4894,0.2293,0.5007,0.9851,0.5007
ROCPOINTS_N,0.4895,0.2293,0.5006,0.9851,0.5006
ROCPOINTS_N,0.4898,0.2293,0.5006,0.9851,0.5006
ROCPOINTS_N,0.4899,0.2293,0.5005,0.9851,0.5005
ROCPOINTS_N,0.4900,0.2293,0.5004,0.9851,0.5004
ROCPOINTS_N,0.4902,0.2275,0.4959,0.9851,0.4959
ROCPOINTS_N,0.4902,0.2275,0.4959,0.9851,0.4959
ROCPOINTS_N,0.4903,0.2275,0.4958,0.9851,0.4958
ROCPOINTS_N,0.4903,0.2275,0.4957,0.9851,0.4957
ROCPOINTS_N,0.4903,0.2275,0.4949,0.9850,0.4949
ROCPOINTS_N,0.4904,0.2275,0.4948,0.9850,0.4948
ROCPOINTS_N,0.4904,0.2275,0.4947,0.9850,0.4947
ROCPOINTS_N,0.4904,0.2275,0.4947,0.9850,0.4947
ROCPOINTS_N,0.4907,0.2275,0.4946,0.9850,0.4946
ROCPOINTS_N,0.4907,0.2275,0.4945,0.9850,0.4945
ROCPOINTS_N,0.4907,0.2275,0.4944,0.9850,0.4944
ROCPOINTS_N,0.4908,0.2275,0.4943,0.9850,0.4943
ROCPOINTS_N,0.4909,0.2275,0.4943,0.9850,0.4943
ROCPOINTS_N,0.4910,0.2275,0.4940,0.9850,0.4940
ROCPOINTS_N,0.4911,0.2275,0.4939,0.9850,0.4939
ROCPOINTS_N,0.4911,0.2275,0.4938,0.9850,0.4938
ROCPOINTS_N,0.4911,0.2275,0.4938,0.9850,0.4938
ROCPOINTS_N,0.4911,0.2275,0.4937,0.9850,0.4937
ROCPOINTS_N,0.4912,0.2275,0.4936,0.9850,0.4936
ROCPOINTS_N,0.4912,0.2275,0.4935,0.9850,0.4935
ROCPOINTS_N,0.4912,0.2275,0.4934,0.9850,0.4934
ROCPOINTS_N,0.4913,0.2275,0.4934,0.9850,0.4934
ROCPOINTS_N,0.4914,0.2257,0.4934,0.9851,0.4934
ROCPOINTS_N,0.4914,0.2257,0.4933,0.9851,0.4933
ROCPOINTS_N,0.4915,0.2257,0.4933,0.9851,0.4933
ROCPOINTS_N,0.4916,0.2257,0.4932,0.9851,0.4932
ROCPOINTS_N,0.4916,0.2257,0.4931,0.9851,0.4931
ROCPOINTS_N,0.4916,0.2257,0.4931,0.9851,0.4931
ROCPOINTS_N,0.4917,0.2257,0.4930,0.9851,0.4930
ROCPOINTS_N,0.4918,0.2257,0.4928,0.9851,0.4928
ROCPOINTS_N,0.4919,0.2257,0.4927,0.9851,0.4927
ROCPOINTS_N,0.4920,0.2257,0.4927,0.9851,0.4927
ROCPOINTS_N,0.4920,0.2257,0.4926,0.9851,0.4926
ROCPOINTS_N,0.4921,0.2257,0.4926,0.9851,0.4926
ROCPOINTS_N,0.4922,0.2257,0.4925,0.9851,0.4925
ROCPOINTS_N,0.4924,0.2257,0.4924,0.9851,0.4924
ROCPOINTS_N,0.4924,0.2257,0.4924,0.9851,0.4924
ROCPOINTS_N,0.4924,0.2257,0.4923,0.9851,0.4923
ROCPOINTS_N,0.4924,0.2257,0.4923,0.9851,0.4923
ROCPOINTS_N,0.4924,0.2257,0.4922,0.9851,0.4922
ROCPOINTS_N,0.4925,0.2257,0.4922,0.9851,0.4922
ROCPOINTS_N,0.4926,0.2257,0.4920,0.9851,0.4920
ROCPOINTS_N,0.4926,0.2257,0.4919,0.9851,0.4919
ROCPOINTS_N,0.4927,0.2257,0.4918,0.9851,0.4918
ROCPOINTS_N,0.4928,0.2257,0.4917,0.9850,0.4917
ROCPOINTS_N,0.4928,0.2257,0.4917,0.9850,0.4917
ROCPOINTS_N,0.4929,0.2257,0.4916,0.9850,0.4916
ROCPOINTS_N,0.4929,0.2257,0.4916,0.9850,0.4916
ROCPOINTS_N,0.4930,0.2257,0.4915,0.9850,0.4915
ROCPOINTS_N,0.4930,0.2257,0.4915,0.9850,0.4915
ROCPOINTS_N,0.4932,0.2257,0.4913,0.9850,0.4913
ROCPOINTS_N,0.4933,0.2257,0.4913,0.9850,0.4913
ROCPOINTS_N,0.4933,0.2257,0.4912,0.9850,0.4912
ROCPOINTS_N,0.4935,0.2222,0.4877,0.9852,0.4877
ROCPOINTS_N,0.4936,0.2222,0.4876,0.9852,0.4876
ROCPOINTS_N,0.4937,0.2222,0.4876,0.9852,0.4876
ROCPOINTS_N,0.4939,0.2222,0.4875,0.9852,0.4875
ROCPOINTS_N,0.4939,0.2222,0.4874,0.9852,0.4874
ROCPOINTS_N,0.4939,0.2222,0.4874,0.9851,0.4874
ROCPOINTS_N,0.4941,0.2222,0.4873,0.9851,0.4873
ROCPOINTS_N,0.4941,0.2222,0.4873,0.9851,0.4873
ROCPOINTS_N,0.4941,0.2222,0.4872,0.9851,0.4872
ROCPOINTS_N,0.4942,0.2222,0.4871,0.9851,0.4871
ROCPOINTS_N,0.4942,0.2222,0.4871,0.9851,0.4871
ROCPOINTS_N,0.4944,0.2222,0.4870,0.9851,0.4870
ROCPOINTS_N,0.4944,0.2222,0.4857,0.9851,0.4857
ROCPOINTS_N,0.4944,0.2222,0.4856,0.9851,0.4856
ROCPOINTS_N,0.4945,0.2222,0.4855,0.9851,0.4855
ROCPOINTS_N,0.4947,0.2222,0.4854,0.9851,0.4854
ROCPOINTS_N,0.4947,0.2222,0.4853,0.9851,0.4853
ROCPOINTS_N,0.4948,0.2222,0.4853,0.9851,0.4853
ROCPOINTS_N,0.4948,0.2222,0.4852,0.9851,0.4852
ROCPOINTS_N,0.4948,0.2222,0.4849,0.9851,0.4849
ROCPOINTS_N,0.4950,0.2222,0.4849,0.9851,0.4849
ROCPOINTS_N,0.4955,0.2205,0.4838,0.9852,0.4838
ROCPOINTS_N,0.4956,0.2205,0.4838,0.9852,0.4838
ROCPOINTS_N,0.4956,0.2205,0.4837,0.9852,0.4837
ROCPOINTS_N,0.4956,0.2205,0.4836,0.9852,0.4836
ROCPOINTS_N,0.4958,0.2205,0.4836,0.9852,0.4836
ROCPOINTS_N,0.4958,0.2205,0.4835,0.9851,0.4835
ROCPOINTS_N,0.4958,0.2205,0.4835,0.9851,0.4835
ROCPOINTS_N,0.4960,0.2205,0.4834,0.9851,0.4834
ROCPOINTS_N,0.4960,0.2205,0.4834,0.9851,0.4834
ROCPOINTS_N,0.4961,0.2205,0.4833,0.9851,0.4833
ROCPOINTS_N,0.4961,0.2205,0.4832,0.9851,0.4832
ROCPOINTS_N,0.4963,0.2205,0.4832,0.9851,0.4832
ROCPOINTS_N,0.4963,0.2205,0.4831,0.9851,0.4831
ROCPOINTS_N,0.4963,0.2205,0.4831,0.9851,0.4831
ROCPOINTS_N,0.4964,0.2205,0.4830,0.9851,0.4830
ROCPOINTS_N,0.4965,0.2205,0.4829,0.9851,0.4829
ROCPOINTS_N,0.4967,0.2205,0.4829,0.9851,0.4829
ROCPOINTS_N,0.4967,0.2152,0.4793,0.9854,0.4793
ROCPOINTS_N,0.4968,0.2152,0.4793,0.9854,0.4793
ROCPOINTS_N,0.4969,0.2152,0.4792,0.9854,0.4792
ROCPOINTS_N,0.4970,0.2152,0.4792,0.9854,0.4792
ROCPOINTS_N,0.4970,0.2152,0.4791,0.9854,0.4791
ROCPOINTS_N,0.4971,0.2152,0.4790,0.9854,0.4790
ROCPOINTS_N,0.4972,0.2152,0.4790,0.9854,0.4790
ROCPOINTS_N,0.4973,0.2152,0.4789,0.9854,0.4789
ROCPOINTS_N,0.4973,0.2152,0.4789,0.9854,0.4789
ROCPOINTS_N,0.4973,0.2152,0.4788,0.9854,0.4788
ROCPOINTS_N,0.4973,0.2152,0.4787,0.9854,0.4787
ROCPOINTS_N,0.4974,0.2152,0.4786,0.9854,0.4786
ROCPOINTS_N,0.4975,0.2152,0.4785,0.9854,0.4785
ROCPOINTS_N,0.4977,0.2152,0.4785,0.9853,0.4785
ROCPOINTS_N,0.4978,0.2152,0.4784,0.9853,0.4784
ROCPOINTS_N,0.4978,0.2152,0.4783,0.9853,0.4783
ROCPOINTS_N,0.4979,0.2152,0.4783,0.9853,0.4783
ROCPOINTS_N,0.4981,0.2152,0.4782,0.9853,0.4782
ROCPOINTS_N,0.4981,0.2152,0.4782,0.9853,0.4782
ROCPOINTS_N,0.4982,0.2152,0.4781,0.9853,0.4781
ROCPOINTS_N,0.4982,0.2152,0.4780,0.9853,0.4780
ROCPOINTS_N,0.4982,0.2152,0.4780,0.9853,0.4780
ROCPOINTS_N,0.4983,0.2152,0.4779,0.9853,0.4779
ROCPOINTS_N,0.4983,0.2152,0.4779,0.9853,0.4779
ROCPOINTS_N,0.4983,0.2152,0.4778,0.9853,0.4778
ROCPOINTS_N,0.4984,0.2134,0.4775,0.9854,0.4775
ROCPOINTS_N,0.4987,0.2134,0.4775,0.9854,0.4775
ROCPOINTS_N,0.4988,0.2134,0.4774,0.9854,0.4774
ROCPOINTS_N,0.4989,0.2134,0.4773,0.9854,0.4773
ROCPOINTS_N,0.4989,0.2134,0.4773,0.9854,0.4773
ROCPOINTS_N,0.4989,0.2134,0.4772,0.9854,0.4772
ROCPOINTS_N,0.4989,0.2134,0.4772,0.9854,0.4772
ROCPOINTS_N,0.4990,0.2134,0.4771,0.9854,0.4771
ROCPOINTS_N,0.4991,0.2134,0.4771,0.9854,0.4771
ROCPOINTS_N,0.4992,0.2134,0.4770,0.9854,0.4770
ROCPOINTS_N,0.4992,0.2134,0.4769,0.9854,0.4769
ROCPOINTS_N,0.4992,0.2134,0.4769,0.9854,0.4769
ROCPOINTS_N,0.4992,0.2134,0.4767,0.9854,0.4767
ROCPOINTS_N,0.4992,0.2134,0.4766,0.9854,0.4766
ROCPOINTS_N,0.4993,0.2134,0.4766,0.9854,0.4766
ROCPOINTS_N,0.4993,0.2134,0.4765,0.9854,0.4765
ROCPOINTS_N,0.4994,0.2134,0.4765,0.9854,0.4765
ROCPOINTS_N,0.4994,0.2134,0.4764,0.9854,0.4764
ROCPOINTS_N,0.4994,0.2134,0.4764,0.9854,0.4764
ROCPOINTS_N,0.4996,0.2134,0.4763,0.9854,0.4763
ROCPOINTS_N,0.4996,0.2134,0.4762,0.9854,0.4762
ROCPOINTS_N,0.4996,0.2134,0.4762,0.9854,0.4762
ROCPOINTS_N,0.4996,0.2134,0.4761,0.9854,0.4761
ROCPOINTS_N,0.4997,0.2134,0.4761,0.9854,0.4761
ROCPOINTS_N,0.4997,0.2134,0.4760,0.9854,0.4760
ROCPOINTS_N,0.4997,0.2134,0.4759,0.9854,0.4759
ROCPOINTS_N,0.4997,0.2134,0.4759,0.9854,0.4759
ROCPOINTS_N,0.4998,0.2134,0.4758,0.9854,0.4758
ROCPOINTS_N,0.4998,0.2134,0.4758,0.9854,0.4758
ROCPOINTS_N,0.4999,0.2134,0.4757,0.9854,0.4757
ROCPOINTS_N,0.5000,0.2134,0.4757,0.9854,0.4757
ROCPOINTS_N,0.5002,0.2099,0.4692,0.9854,0.4692
ROCPOINTS_N,0.5002,0.2099,0.4691,0.9854,0.4691
ROCPOINTS_N,0.5003,0.2099,0.4691,0.9854,0.4691
ROCPOINTS_N,0.5003,0.2099,0.4690,0.9854,0.4690
ROCPOINTS_N,0.5004,0.2099,0.4688,0.9854,0.4688
ROCPOINTS_N,0.5005,0.2099,0.4688,0.9854,0.4688
ROCPOINTS_N,0.5006,0.2099,0.4687,0.9854,0.4687
ROCPOINTS_N,0.5006,0.2099,0.4687,0.9854,0.4687
ROCPOINTS_N,0.5007,0.2099,0.4686,0.9854,0.4686
ROCPOINTS_N,0.5007,0.2099,0.4685,0.9854,0.4685
ROCPOINTS_N,0.5008,0.2099,0.4685,0.9854,0.4685
ROCPOINTS_N,0.5008,0.2099,0.4684,0.9854,0.4684
ROCPOINTS_N,0.5009,0.2099,0.4684,0.9854,0.4684
ROCPOINTS_N,0.5010,0.2099,0.4683,0.9854,0.4683
ROCPOINTS_N,0.5011,0.2099,0.4668,0.9854,0.4668
ROCPOINTS_N,0.5012,0.2099,0.4668,0.9854,0.4668
ROCPOINTS_N,0.5012,0.2099,0.4667,0.9854,0.4667
ROCPOINTS_N,0.5012,0.2099,0.4667,0.9853,0.4667
ROCPOINTS_N,0.5013,0.2099,0.4666,0.9853,0.4666
ROCPOINTS_N,0.5013,0.2099,0.4666,0.9853,0.4666
ROCPOINTS_N,0.5013,0.2099,0.4665,0.9853,0.4665
ROCPOINTS_N,0.5014,0.2099,0.4664,0.9853,0.4664
ROCPOINTS_N,0.5014,0.2099,0.4664,0.9853,0.4664
ROCPOINTS_N,0.5017,0.2099,0.4663,0.9853,0.4663
ROCPOINTS_N,0.5017,0.2099,0.4661,0.9853,0.4661
ROCPOINTS_N,0.5018,0.2099,0.4660,0.9853,0.4660
ROCPOINTS_N,0.5018,0.2099,0.4660,0.9853,0.4660
ROCPOINTS_N,0.5018,0.2099,0.4659,0.9853,0.4659
ROCPOINTS_N,0.5019,0.2099,0.4659,0.9853,0.4659
ROCPOINTS_N,0.5021,0.2099,0.4658,0.9853,0.4658
ROCPOINTS_N,0.5022,0.2099,0.4657,0.9853,0.4657
ROCPOINTS_N,0.5022,0.2099,0.4657,0.9853,0.4657
ROCPOINTS_N,0.5023,0.2081,0.4656,0.9854,0.4656
ROCPOINTS_N,0.5024,0.2081,0.4655,0.9854,0.4655
ROCPOINTS_N,0.5024,0.2081,0.4654,0.9854,0.4654
ROCPOINTS_N,0.5024,0.2081,0.4654,0.9854,0.4654
ROCPOINTS_N,0.5025,0.2081,0.4653,0.9854,0.4653
ROCPOINTS_N,0.5026,0.2081,0.4652,0.9854,0.4652
ROCPOINTS_N,0.5027,0.2081,0.4652,0.9854,0.4652
ROCPOINTS_N,0.5027,0.2081,0.4651,0.9854,0.4651
ROCPOINTS_N,0.5028,0.2081,0.4650,0.9854,0.4650
ROCPOINTS_N,0.5028,0.2081,0.4649,0.9854,0.4649
ROCPOINTS_N,0.5028,0.2081,0.4649,0.9854,0.4649
ROCPOINTS_N,0.5029,0.2081,0.4648,0.9854,0.4648
ROCPOINTS_N,0.5029,0.2081,0.4648,0.9854,0.4648
ROCPOINTS_N,0.5029,0.2081,0.4635,0.9854,0.4635
ROCPOINTS_N,0.5030,0.2081,0.4634,0.9854,0.4634
ROCPOINTS_N,0.5031,0.2081,0.4634,0.9854,0.4634
ROCPOINTS_N,0.5032,0.2081,0.4633,0.9854,0.4633
ROCPOINTS_N,0.5032,0.2081,0.4632,0.9854,0.4632
ROCPOINTS_N,0.5032,0.2081,0.4632,0.9854,0.4632
ROCPOINTS_N,0.5033,0.2081,0.4631,0.9854,0.4631
ROCPOINTS_N,0.5033,0.2081,0.4631,0.9854,0.4631
ROCPOINTS_N,0.5034,0.2046,0.4603,0.9855,0.4603
ROCPOINTS_N,0.5034,0.2046,0.4603,0.9855,0.4603
ROCPOINTS_N,0.5035,0.2046,0.4602,0.9855,0.4602
ROCPOINTS_N,0.5036,0.2046,0.4601,0.9855,0.4601
ROCPOINTS_N,0.5037,0.2046,0.4600,0.9855,0.4600
ROCPOINTS_N,0.5038,0.2046,0.4600,0.9855,0.4600
ROCPOINTS_N,0.5038,0.2046,0.4599,0.9855,0.4599
ROCPOINTS_N,0.5038,0.2046,0.4598,0.9855,0.4598
ROCPOINTS_N,0.5039,0.2046,0.4587,0.9855,0.4587
ROCPOINTS_N,0.5040,0.2046,0.4586,0.9855,0.4586
ROCPOINTS_N,0.5040,0.2046,0.4585,0.9855,0.4585
ROCPOINTS_N,0.5041,0.2046,0.4585,0.9855,0.4585
ROCPOINTS_N,0.5042,0.2046,0.4566,0.9854,0.4566
ROCPOINTS_N,0.5042,0.2046,0.4565,0.9854,0.4565
ROCPOINTS_N,0.5042,0.2046,0.4565,0.9854,0.4565
ROCPOINTS_N,0.5043,0.2046,0.4564,0.9854,0.4564
ROCPOINTS_N,0.5044,0.2046,0.4564,0.9854,0.4564
ROCPOINTS_N,0.5044,0.2046,0.4563,0.9854,0.4563
ROCPOINTS_N,0.5044,0.2046,0.4562,0.9854,0.4562
ROCPOINTS_N,0.5045,0.2046,0.4562,0.9854,0.4562
ROCPOINTS_N,0.5045,0.2046,0.4561,0.9854,0.4561
ROCPOINTS_N,0.5046,0.2046,0.4541,0.9853,0.4541
ROCPOINTS_N,0.5048,0.2046,0.4541,0.9853,0.4541
ROCPOINTS_N,0.5050,0.2046,0.4540,0.9853,0.4540
ROCPOINTS_N,0.5051,0.2028,0.4527,0.9854,0.4527
ROCPOINTS_N,0.5051,0.2028,0.4526,0.9854,0.4526
ROCPOINTS_N,0.5053,0.2028,0.4526,0.9854,0.4526
ROCPOINTS_N,0.5054,0.2028,0.4525,0.9854,0.4525
ROCPOINTS_N,0.5056,0.2028,0.4524,0.9854,0.4524
ROCPOINTS_N,0.5056,0.2028,0.4523,0.9854,0.4523
ROCPOINTS_N,0.5057,0.2028,0.4522,0.9854,0.4522
ROCPOINTS_N,0.5058,0.2028,0.4522,0.9854,0.4522
ROCPOINTS_N,0.5059,0.2028,0.4520,0.9854,0.4520
ROCPOINTS_N,0.5060,0.2028,0.4520,0.9854,0.4520
ROCPOINTS_N,0.5060,0.2028,0.4519,0.9854,0.4519
ROCPOINTS_N,0.5060,0.2028,0.4519,0.9854,0.4519
ROCPOINTS_N,0.5062,0.2028,0.4518,0.9854,0.4518
ROCPOINTS_N,0.5065,0.2028,0.4517,0.9854,0.4517
ROCPOINTS_N,0.5065,0.2028,0.4517,0.9854,0.4517
ROCPOINTS_N,0.5067,0.2028,0.4516,0.9854,0.4516
ROCPOINTS_N,0.5067,0.2028,0.4483,0.9853,0.4483
ROCPOINTS_N,0.5069,0.2028,0.4482,0.9853,0.4482
ROCPOINTS_N,0.5069,0.2028,0.4482,0.9853,0.4482
ROCPOINTS_N,0.5071,0.2028,0.4481,0.9853,0.4481
ROCPOINTS_N,0.5072,0.2028,0.4481,0.9853,0.4481
ROCPOINTS_N,0.5073,0.2028,0.4480,0.9853,0.4480
ROCPOINTS_N,0.5073,0.2028,0.4480,0.9853,0.4480
ROCPOINTS_N,0.5073,0.2028,0.4479,0.9852,0.4479
ROCPOINTS_N,0.5073,0.2028,0.4478,0.9852,0.4478
ROCPOINTS_N,0.5075,0.2028,0.4478,0.9852,0.4478
ROCPOINTS_N,0.5075,0.2028,0.4477,0.9852,0.4477
ROCPOINTS_N,0.5077,0.2028,0.4477,0.9852,0.4477
ROCPOINTS_N,0.5078,0.2028,0.4476,0.9852,0.4476
ROCPOINTS_N,0.5078,0.2028,0.4475,0.9852,0.4475
ROCPOINTS_N,0.5078,0.2028,0.4475,0.9852,0.4475
ROCPOINTS_N,0.5078,0.2028,0.4474,0.9852,0.4474
ROCPOINTS_N,0.5078,0.2028,0.4473,0.9852,0.4473
ROCPOINTS_N,0.5080,0.2028,0.4473,0.9852,0.4473
ROCPOINTS_N,0.5080,0.2028,0.4472,0.9852,0.4472
ROCPOINTS_N,0.5081,0.2028,0.4471,0.9852,0.4471
ROCPOINTS_N,0.5081,0.2028,0.4471,0.9852,0.4471
ROCPOINTS_N,0.5082,0.2028,0.4470,0.9852,0.4470
ROCPOINTS_N,0.5082,0.2028,0.4470,0.9852,0.4470
ROCPOINTS_N,0.5082,0.2028,0.4469,0.9852,0.4469
ROCPOINTS_N,0.5083,0.2028,0.4468,0.9852,0.4468
ROCPOINTS_N,0.5084,0.2028,0.4466,0.9852,0.4466
ROCPOINTS_N,0.5085,0.2028,0.4465,0.9852,0.4465
ROCPOINTS_N,0.5085,0.2028,0.4464,0.9852,0.4464
ROCPOINTS_N,0.5087,0.2028,0.4464,0.9852,0.4464
ROCPOINTS_N,0.5088,0.2028,0.4463,0.9852,0.4463
ROCPOINTS_N,0.5089,0.2028,0.4463,0.9852,0.4463
ROCPOINTS_N,0.5091,0.2028,0.4461,0.9852,0.4461
ROCPOINTS_N,0.5091,0.2028,0.4461,0.9852,0.4461
ROCPOINTS_N,0.5091,0.2028,0.4460,0.9852,0.4460
ROCPOINTS_N,0.5094,0.2028,0.4460,0.9852,0.4460
ROCPOINTS_N,0.5096,0.2028,0.4459,0.9852,0.4459
ROCPOINTS_N,0.5096,0.2028,0.4458,0.9852,0.4458
ROCPOINTS_N,0.5097,0.2028,0.4457,0.9852,0.4457
ROCPOINTS_N,0.5097,0.2028,0.4456,0.9852,0.4456
ROCPOINTS_N,0.5098,0.2028,0.4456,0.9852,0.4456
ROCPOINTS_N,0.5098,0.2028,0.4455,0.9852,0.4455
ROCPOINTS_N,0.5099,0.2028,0.4454,0.9852,0.4454
ROCPOINTS_N,0.5099,0.2028,0.4454,0.9852,0.4454
ROCPOINTS_N,0.5099,0.2011,0.4454,0.9853,0.4454
ROCPOINTS_N,0.5100,0.2011,0.4453,0.9853,0.4453
ROCPOINTS_N,0.5100,0.2011,0.4452,0.9853,0.4452
ROCPOINTS_N,0.5101,0.1993,0.4400,0.9852,0.4400
ROCPOINTS_N,0.5105,0.1993,0.4399,0.9852,0.4399
ROCPOINTS_N,0.5106,0.1993,0.4398,0.9852,0.4398
ROCPOINTS_N,0.5110,0.1993,0.4397,0.9852,0.4397
ROCPOINTS_N,0.5113,0.1993,0.4397,0.9852,0.4397
ROCPOINTS_N,0.5113,0.1993,0.4396,0.9852,0.4396
ROCPOINTS_N,0.5114,0.1993,0.4396,0.9852,0.4396
ROCPOINTS_N,0.5115,0.1993,0.4395,0.9852,0.4395
ROCPOINTS_N,0.5117,0.1993,0.4394,0.9852,0.4394
ROCPOINTS_N,0.5117,0.1993,0.4394,0.9852,0.4394
ROCPOINTS_N,0.5117,0.1993,0.4393,0.9852,0.4393
ROCPOINTS_N,0.5118,0.1993,0.4386,0.9852,0.4386
ROCPOINTS_N,0.5120,0.1993,0.4385,0.9852,0.4385
ROCPOINTS_N,0.5121,0.1993,0.4385,0.9852,0.4385
ROCPOINTS_N,0.5121,0.1975,0.4385,0.9853,0.4385
ROCPOINTS_N,0.5122,0.1975,0.4384,0.9853,0.4384
ROCPOINTS_N,0.5122,0.1975,0.4383,0.9853,0.4383
ROCPOINTS_N,0.5123,0.1975,0.4382,0.9853,0.4382
ROCPOINTS_N,0.5124,0.1975,0.4382,0.9853,0.4382
ROCPOINTS_N,0.5125,0.1975,0.4381,0.9853,0.4381
ROCPOINTS_N,0.5125,0.1975,0.4380,0.9853,0.4380
ROCPOINTS_N,0.5126,0.1975,0.4379,0.9853,0.4379
ROCPOINTS_N,0.5126,0.1975,0.4379,0.9853,0.4379
ROCPOINTS_N,0.5127,0.1975,0.4378,0.9853,0.4378
ROCPOINTS_N,0.5127,0.1975,0.4378,0.9853,0.4378
ROCPOINTS_N,0.5128,0.1975,0.4366,0.9853,0.4366
ROCPOINTS_N,0.5128,0.1975,0.4365,0.9853,0.4365
ROCPOINTS_N,0.5129,0.1975,0.4365,0.9853,0.4365
ROCPOINTS_N,0.5129,0.1975,0.4364,0.9853,0.4364
ROCPOINTS_N,0.5130,0.1975,0.4364,0.9853,0.4364
ROCPOINTS_N,0.5132,0.1975,0.4363,0.9853,0.4363
ROCPOINTS_N,0.5133,0.1975,0.4362,0.9852,0.4362
ROCPOINTS_N,0.5133,0.1975,0.4327,0.9851,0.4327
ROCPOINTS_N,0.5134,0.1975,0.4327,0.9851,0.4327
ROCPOINTS_N,0.5134,0.1975,0.4326,0.9851,0.4326
ROCPOINTS_N,0.5136,0.1975,0.4326,0.9851,0.4326
ROCPOINTS_N,0.5136,0.1975,0.4325,0.9851,0.4325
ROCPOINTS_N,0.5136,0.1975,0.4324,0.9851,0.4324
ROCPOINTS_N,0.5138,0.1975,0.4324,0.9851,0.4324
ROCPOINTS_N,0.5139,0.1975,0.4323,0.9851,0.4323
ROCPOINTS_N,0.5140,0.1975,0.4323,0.9851,0.4323
ROCPOINTS_N,0.5141,0.1975,0.4322,0.9851,0.4322
ROCPOINTS_N,0.5141,0.1975,0.4322,0.9851,0.4322
ROCPOINTS_N,0.5142,0.1975,0.4320,0.9851,0.4320
ROCPOINTS_N,0.5143,0.1975,0.4320,0.9851,0.4320
ROCPOINTS_N,0.5144,0.1975,0.4319,0.9851,0.4319
ROCPOINTS_N,0.5144,0.1975,0.4319,0.9851,0.4319
ROCPOINTS_N,0.5144,0.1975,0.4318,0.9851,0.4318
ROCPOINTS_N,0.5144,0.1975,0.4317,0.9851,0.4317
ROCPOINTS_N,0.5144,0.1975,0.4316,0.9851,0.4316
ROCPOINTS_N,0.5147,0.1975,0.4316,0.9851,0.4316
ROCPOINTS_N,0.5147,0.1975,0.4315,0.9851,0.4315
ROCPOINTS_N,0.5148,0.1975,0.4315,0.9851,0.4315
ROCPOINTS_N,0.5150,0.1975,0.4314,0.9851,0.4314
ROCPOINTS_N,0.5150,0.1940,0.4292,0.9853,0.4292
ROCPOINTS_N,0.5151,0.1940,0.4291,0.9853,0.4291
ROCPOINTS_N,0.5151,0.1940,0.4291,0.9853,0.4291
ROCPOINTS_N,0.5152,0.1940,0.4290,0.9853,0.4290
ROCPOINTS_N,0.5153,0.1940,0.4289,0.9853,0.4289
ROCPOINTS_N,0.5153,0.1940,0.4289,0.9853,0.4289
ROCPOINTS_N,0.5154,0.1940,0.4288,0.9853,0.4288
ROCPOINTS_N,0.5154,0.1940,0.4288,0.9853,0.4288
ROCPOINTS_N,0.5155,0.1940,0.4287,0.9853,0.4287
ROCPOINTS_N,0.5156,0.1940,0.4286,0.9853,0.4286
ROCPOINTS_N,0.5156,0.1940,0.4285,0.9853,0.4285
ROCPOINTS_N,0.5156,0.1940,0.4284,0.9852,0.4284
ROCPOINTS_N,0.5156,0.1940,0.4284,0.9852,0.4284
ROCPOINTS_N,0.5157,0.1940,0.4283,0.9852,0.4283
ROCPOINTS_N,0.5158,0.1940,0.4282,0.9852,0.4282
ROCPOINTS_N,0.5158,0.1940,0.4282,0.9852,0.4282
ROCPOINTS_N,0.5158,0.1940,0.4281,0.9852,0.4281
ROCPOINTS_N,0.5158,0.1940,0.4273,0.9852,0.4273
ROCPOINTS_N,0.5159,0.1940,0.4273,0.9852,0.4273
ROCPOINTS_N,0.5159,0.1940,0.4272,0.9852,0.4272
ROCPOINTS_N,0.5160,0.1940,0.4271,0.9852,0.4271
ROCPOINTS_N,0.5160,0.1940,0.4270,0.9852,0.4270
ROCPOINTS_N,0.5161,0.1940,0.4270,0.9852,0.4270
ROCPOINTS_N,0.5161,0.1940,0.4269,0.9852,0.4269
ROCPOINTS_N,0.5163,0.1940,0.4268,0.9852,0.4268
ROCPOINTS_N,0.5164,0.1940,0.4268,0.9852,0.4268
ROCPOINTS_N,0.5164,0.1940,0.4267,0.9852,0.4267
ROCPOINTS_N,0.5165,0.1940,0.4267,0.9852,0.4267
ROCPOINTS_N,0.5165,0.1940,0.4266,0.9852,0.4266
ROCPOINTS_N,0.5166,0.1940,0.4266,0.9852,0.4266
ROCPOINTS_N,0.5166,0.1940,0.4265,0.9852,0.4265
ROCPOINTS_N,0.5167,0.1940,0.4264,0.9852,0.4264
ROCPOINTS_N,0.5167,0.1905,0.4237,0.9854,0.4237
ROCPOINTS_N,0.5168,0.1905,0.4236,0.9854,0.4236
ROCPOINTS_N,0.5169,0.1905,0.4236,0.9853,0.4236
ROCPOINTS_N,0.5169,0.1905,0.4235,0.9853,0.4235
ROCPOINTS_N,0.5169,0.1905,0.4235,0.9853,0.4235
ROCPOINTS_N,0.5170,0.1905,0.4234,0.9853,0.4234
ROCPOINTS_N,0.5171,0.1905,0.4233,0.9853,0.4233
ROCPOINTS_N,0.5172,0.1905,0.4233,0.9853,0.4233
ROCPOINTS_N,0.5173,0.1905,0.4232,0.9853,0.4232
ROCPOINTS_N,0.5175,0.1905,0.4232,0.9853,0.4232
ROCPOINTS_N,0.5176,0.1905,0.4231,0.9853,0.4231
ROCPOINTS_N,0.5177,0.1905,0.4230,0.9853,0.4230
ROCPOINTS_N,0.5178,0.1905,0.4229,0.9853,0.4229
ROCPOINTS_N,0.5178,0.1905,0.4229,0.9853,0.4229
ROCPOINTS_N,0.5180,0.1905,0.4228,0.9853,0.4228
ROCPOINTS_N,0.5181,0.1905,0.4228,0.9853,0.4228
ROCPOINTS_N,0.5181,0.1905,0.4227,0.9853,0.4227
ROCPOINTS_N,0.5181,0.1905,0.4226,0.9853,0.4226
ROCPOINTS_N,0.5181,0.1905,0.4226,0.9853,0.4226
ROCPOINTS_N,0.5183,0.1905,0.4225,0.9853,0.4225
ROCPOINTS_N,0.5183,0.1905,0.4225,0.9853,0.4225
ROCPOINTS_N,0.5183,0.1905,0.4224,0.9853,0.4224
ROCPOINTS_N,0.5184,0.1905,0.4221,0.9853,0.4221
ROCPOINTS_N,0.5184,0.1905,0.4221,0.9853,0.4221
ROCPOINTS_N,0.5185,0.1905,0.4220,0.9853,0.4220
ROCPOINTS_N,0.5185,0.1905,0.4219,0.9853,0.4219
ROCPOINTS_N,0.5185,0.1905,0.4217,0.9853,0.4217
ROCPOINTS_N,0.5186,0.1905,0.4216,0.9853,0.4216
ROCPOINTS_N,0.5187,0.1905,0.4215,0.9853,0.4215
ROCPOINTS_N,0.5188,0.1905,0.4215,0.9853,0.4215
ROCPOINTS_N,0.5189,0.1905,0.4214,0.9853,0.4214
ROCPOINTS_N,0.5190,0.1905,0.4213,0.9853,0.4213
ROCPOINTS_N,0.5191,0.1905,0.4212,0.9853,0.4212
ROCPOINTS_N,0.5191,0.1905,0.4212,0.9853,0.4212
ROCPOINTS_N,0.5192,0.1905,0.4211,0.9853,0.4211
ROCPOINTS_N,0.5193,0.1905,0.4211,0.9853,0.4211
ROCPOINTS_N,0.5193,0.1905,0.4210,0.9853,0.4210
ROCPOINTS_N,0.5196,0.1905,0.4209,0.9853,0.4209
ROCPOINTS_N,0.5196,0.1905,0.4208,0.9853,0.4208
ROCPOINTS_N,0.5197,0.1905,0.4208,0.9853,0.4208
ROCPOINTS_N,0.5198,0.1887,0.4207,0.9854,0.4207
ROCPOINTS_N,0.5199,0.1887,0.4206,0.9854,0.4206
ROCPOINTS_N,0.5199,0.1887,0.4205,0.9854,0.4205
ROCPOINTS_N,0.5200,0.1887,0.4205,0.9854,0.4205
ROCPOINTS_N,0.5201,0.1869,0.4159,0.9854,0.4159
ROCPOINTS_N,0.5201,0.1869,0.4158,0.9854,0.4158
ROCPOINTS_N,0.5202,0.1869,0.4157,0.9853,0.4157
ROCPOINTS_N,0.5202,0.1869,0.4157,0.9853,0.4157
ROCPOINTS_N,0.5204,0.1852,0.4157,0.9855,0.4157
ROCPOINTS_N,0.5204,0.1852,0.4156,0.9855,0.4156
ROCPOINTS_N,0.5204,0.1852,0.4155,0.9855,0.4155
ROCPOINTS_N,0.5206,0.1852,0.4155,0.9855,0.4155
ROCPOINTS_N,0.5206,0.1852,0.4154,0.9855,0.4154
ROCPOINTS_N,0.5206,0.1852,0.4154,0.9855,0.4154
ROCPOINTS_N,0.5207,0.1852,0.4153,0.9855,0.4153
ROCPOINTS_N,0.5208,0.1852,0.4152,0.9855,0.4152
ROCPOINTS_N,0.5208,0.1852,0.4152,0.9855,0.4152
ROCPOINTS_N,0.5210,0.1852,0.4151,0.9855,0.4151
ROCPOINTS_N,0.5211,0.1852,0.4151,0.9855,0.4151
ROCPOINTS_N,0.5211,0.1852,0.4150,0.9855,0.4150
ROCPOINTS_N,0.5213,0.1852,0.4150,0.9855,0.4150
ROCPOINTS_N,0.5214,0.1852,0.4149,0.9855,0.4149
ROCPOINTS_N,0.5215,0.1852,0.4148,0.9855,0.4148
ROCPOINTS_N,0.5215,0.1852,0.4148,0.9855,0.4148
ROCPOINTS_N,0.5215,0.1852,0.4147,0.9855,0.4147
ROCPOINTS_N,0.5216,0.1852,0.4147,0.9854,0.4147
ROCPOINTS_N,0.5217,0.1852,0.4146,0.9854,0.4146
ROCPOINTS_N,0.5217,0.1852,0.4145,0.9854,0.4145
ROCPOINTS_N,0.5217,0.1852,0.4145,0.9854,0.4145
ROCPOINTS_N,0.5218,0.1852,0.4144,0.9854,0.4144
ROCPOINTS_N,0.5218,0.1852,0.4143,0.9854,0.4143
ROCPOINTS_N,0.5220,0.1852,0.4143,0.9854,0.4143
ROCPOINTS_N,0.5221,0.1852,0.4141,0.9854,0.4141
ROCPOINTS_N,0.5221,0.1852,0.4141,0.9854,0.4141
ROCPOINTS_N,0.5221,0.1852,0.4140,0.9854,0.4140
ROCPOINTS_N,0.5222,0.1852,0.4139,0.9854,0.4139
ROCPOINTS_N,0.5222,0.1852,0.4138,0.9854,0.4138
ROCPOINTS_N,0.5222,0.1852,0.4138,0.9854,0.4138
ROCPOINTS_N,0.5222,0.1852,0.4137,0.9854,0.4137
ROCPOINTS_N,0.5223,0.1852,0.4136,0.9854,0.4136
ROCPOINTS_N,0.5223,0.1852,0.4136,0.9854,0.4136
ROCPOINTS_N,0.5225,0.1852,0.4135,0.9854,0.4135
ROCPOINTS_N,0.5225,0.1852,0.4134,0.9854,0.4134
ROCPOINTS_N,0.5227,0.1852,0.4133,0.9854,0.4133
ROCPOINTS_N,0.5228,0.1852,0.4133,0.9854,0.4133
ROCPOINTS_N,0.5228,0.1852,0.4132,0.9854,0.4132
ROCPOINTS_N,0.5228,0.1852,0.4131,0.9854,0.4131
ROCPOINTS_N,0.5229,0.1852,0.4131,0.9854,0.4131
ROCPOINTS_N,0.5229,0.1852,0.4130,0.9854,0.4130
ROCPOINTS_N,0.5230,0.1852,0.4130,0.9854,0.4130
ROCPOINTS_N,0.5230,0.1852,0.4129,0.9854,0.4129
ROCPOINTS_N,0.5231,0.1852,0.4127,0.9854,0.4127
ROCPOINTS_N,0.5232,0.1852,0.4127,0.9854,0.4127
ROCPOINTS_N,0.5233,0.1852,0.4126,0.9854,0.4126
ROCPOINTS_N,0.5233,0.1852,0.4126,0.9854,0.4126
ROCPOINTS_N,0.5233,0.1834,0.4095,0.9854,0.4095
ROCPOINTS_N,0.5234,0.1834,0.4094,0.9854,0.4094
ROCPOINTS_N,0.5235,0.1834,0.4085,0.9854,0.4085
ROCPOINTS_N,0.5235,0.1834,0.4085,0.9854,0.4085
ROCPOINTS_N,0.5236,0.1834,0.4084,0.9854,0.4084
ROCPOINTS_N,0.5236,0.1834,0.4084,0.9854,0.4084
ROCPOINTS_N,0.5237,0.1834,0.4083,0.9854,0.4083
ROCPOINTS_N,0.5237,0.1834,0.4082,0.9854,0.4082
ROCPOINTS_N,0.5237,0.1834,0.4082,0.9854,0.4082
ROCPOINTS_N,0.5238,0.1834,0.4081,0.9854,0.4081
ROCPOINTS_N,0.5239,0.1834,0.4081,0.9854,0.4081
ROCPOINTS_N,0.5239,0.1834,0.4080,0.9854,0.4080
ROCPOINTS_N,0.5240,0.1834,0.4080,0.9854,0.4080
ROCPOINTS_N,0.5240,0.1834,0.4078,0.9853,0.4078
ROCPOINTS_N,0.5241,0.1834,0.4078,0.9853,0.4078
ROCPOINTS_N,0.5241,0.1834,0.4077,0.9853,0.4077
ROCPOINTS_N,0.5241,0.1834,0.4077,0.9853,0.4077
ROCPOINTS_N,0.5242,0.1834,0.4076,0.9853,0.4076
ROCPOINTS_N,0.5243,0.1834,0.4075,0.9853,0.4075
ROCPOINTS_N,0.5243,0.1834,0.4074,0.9853,0.4074
ROCPOINTS_N,0.5244,0.1834,0.4074,0.9853,0.4074
ROCPOINTS_N,0.5246,0.1834,0.4073,0.9853,0.4073
ROCPOINTS_N,0.5246,0.1834,0.4072,0.9853,0.4072
ROCPOINTS_N,0.5247,0.1834,0.4071,0.9853,0.4071
ROCPOINTS_N,0.5247,0.1834,0.4071,0.9853,0.4071
ROCPOINTS_N,0.5248,0.1834,0.4070,0.9853,0.4070
ROCPOINTS_N,0.5248,0.1834,0.4069,0.9853,0.4069
ROCPOINTS_N,0.5249,0.1834,0.4068,0.9853,0.4068
ROCPOINTS_N,0.5250,0.1817,0.4068,0.9855,0.4068
ROCPOINTS_N,0.5250,0.1817,0.4068,0.9854,0.4068
ROCPOINTS_N,0.5251,0.1799,0.4055,0.9855,0.4055
ROCPOINTS_N,0.5253,0.1799,0.4053,0.9855,0.4053
ROCPOINTS_N,0.5253,0.1799,0.4053,0.9855,0.4053
ROCPOINTS_N,0.5253,0.1799,0.4052,0.9855,0.4052
ROCPOINTS_N,0.5254,0.1799,0.4052,0.9855,0.4052
ROCPOINTS_N,0.5254,0.1799,0.4051,0.9855,0.4051
ROCPOINTS_N,0.5254,0.1799,0.4050,0.9855,0.4050
ROCPOINTS_N,0.5255,0.1799,0.4050,0.9855,0.4050
ROCPOINTS_N,0.5256,0.1799,0.4049,0.9855,0.4049
ROCPOINTS_N,0.5256,0.1799,0.4049,0.9855,0.4049
ROCPOINTS_N,0.5258,0.1799,0.4048,0.9855,0.4048
ROCPOINTS_N,0.5259,0.1799,0.4047,0.9855,0.4047
ROCPOINTS_N,0.5260,0.1799,0.4047,0.9855,0.4047
ROCPOINTS_N,0.5260,0.1799,0.4045,0.9855,0.4045
ROCPOINTS_N,0.5261,0.1799,0.4045,0.9855,0.4045
ROCPOINTS_N,0.5261,0.1799,0.4044,0.9855,0.4044
ROCPOINTS_N,0.5261,0.1799,0.4043,0.9855,0.4043
ROCPOINTS_N,0.5261,0.1799,0.4042,0.9855,0.4042
ROCPOINTS_N,0.5261,0.1799,0.4042,0.9855,0.4042
ROCPOINTS_N,0.5262,0.1799,0.4041,0.9855,0.4041
ROCPOINTS_N,0.5263,0.1799,0.4040,0.9855,0.4040
ROCPOINTS_N,0.5263,0.1799,0.4040,0.9855,0.4040
ROCPOINTS_N,0.5264,0.1799,0.4039,0.9855,0.4039
ROCPOINTS_N,0.5264,0.1799,0.4039,0.9855,0.4039
ROCPOINTS_N,0.5265,0.1781,0.4039,0.9856,0.4039
ROCPOINTS_N,0.5265,0.1781,0.4038,0.9856,0.4038
ROCPOINTS_N,0.5266,0.1781,0.4038,0.9856,0.4038
ROCPOINTS_N,0.5267,0.1781,0.4037,0.9856,0.4037
ROCPOINTS_N,0.5267,0.1764,0.4001,0.9856,0.4001
ROCPOINTS_N,0.5267,0.1764,0.4000,0.9856,0.4000
ROCPOINTS_N,0.5267,0.1764,0.4000,0.9856,0.4000
ROCPOINTS_N,0.5267,0.1764,0.3999,0.9856,0.3999
ROCPOINTS_N,0.5268,0.1746,0.3998,0.9858,0.3998
ROCPOINTS_N,0.5268,0.1746,0.3998,0.9858,0.3998
ROCPOINTS_N,0.5269,0.1746,0.3997,0.9858,0.3997
ROCPOINTS_N,0.5270,0.1746,0.3997,0.9858,0.3997
ROCPOINTS_N,0.5272,0.1746,0.3996,0.9858,0.3996
ROCPOINTS_N,0.5273,0.1746,0.3996,0.9858,0.3996
ROCPOINTS_N,0.5274,0.1746,0.3995,0.9858,0.3995
ROCPOINTS_N,0.5274,0.1746,0.3994,0.9858,0.3994
ROCPOINTS_N,0.5275,0.1746,0.3994,0.9858,0.3994
ROCPOINTS_N,0.5275,0.1746,0.3993,0.9857,0.3993
ROCPOINTS_N,0.5275,0.1746,0.3992,0.9857,0.3992
ROCPOINTS_N,0.5276,0.1746,0.3991,0.9857,0.3991
ROCPOINTS_N,0.5277,0.1746,0.3991,0.9857,0.3991
ROCPOINTS_N,0.5278,0.1746,0.3990,0.9857,0.3990
ROCPOINTS_N,0.5278,0.1746,0.3989,0.9857,0.3989
ROCPOINTS_N,0.5279,0.1746,0.3989,0.9857,0.3989
ROCPOINTS_N,0.5280,0.1746,0.3988,0.9857,0.3988
ROCPOINTS_N,0.5281,0.1746,0.3987,0.9857,0.3987
ROCPOINTS_N,0.5281,0.1746,0.3986,0.9857,0.3986
ROCPOINTS_N,0.5281,0.1746,0.3986,0.9857,0.3986
ROCPOINTS_N,0.5282,0.1746,0.3985,0.9857,0.3985
ROCPOINTS_N,0.5283,0.1746,0.3984,0.9857,0.3984
ROCPOINTS_N,0.5283,0.1746,0.3984,0.9857,0.3984
ROCPOINTS_N,0.5285,0.1746,0.3983,0.9857,0.3983
ROCPOINTS_N,0.5285,0.1746,0.3982,0.9857,0.3982
ROCPOINTS_N,0.5286,0.1746,0.3982,0.9857,0.3982
ROCPOINTS_N,0.5286,0.1746,0.3981,0.9857,0.3981
ROCPOINTS_N,0.5287,0.1746,0.3980,0.9857,0.3980
ROCPOINTS_N,0.5287,0.1746,0.3980,0.9857,0.3980
ROCPOINTS_N,0.5287,0.1746,0.3979,0.9857,0.3979
ROCPOINTS_N,0.5288,0.1746,0.3979,0.9857,0.3979
ROCPOINTS_N,0.5289,0.1746,0.3978,0.9857,0.3978
ROCPOINTS_N,0.5289,0.1746,0.3977,0.9857,0.3977
ROCPOINTS_N,0.5290,0.1746,0.3976,0.9857,0.3976
ROCPOINTS_N,0.5291,0.1746,0.3976,0.9857,0.3976
ROCPOINTS_N,0.5291,0.1746,0.3975,0.9857,0.3975
ROCPOINTS_N,0.5292,0.1746,0.3975,0.9857,0.3975
ROCPOINTS_N,0.5292,0.1746,0.3973,0.9857,0.3973
ROCPOINTS_N,0.5293,0.1746,0.3973,0.9857,0.3973
ROCPOINTS_N,0.5293,0.1746,0.3972,0.9857,0.3972
ROCPOINTS_N,0.5294,0.1746,0.3972,0.9857,0.3972
ROCPOINTS_N,0.5294,0.1746,0.3970,0.9857,0.3970
ROCPOINTS_N,0.5295,0.1746,0.3970,0.9857,0.3970
ROCPOINTS_N,0.5296,0.1746,0.3969,0.9857,0.3969
ROCPOINTS_N,0.5298,0.1746,0.3968,0.9857,0.3968
ROCPOINTS_N,0.5299,0.1746,0.3968,0.9857,0.3968
ROCPOINTS_N,0.5299,0.1746,0.3967,0.9857,0.3967
ROCPOINTS_N,0.5300,0.1746,0.3966,0.9857,0.3966
ROCPOINTS_N,0.5300,0.1746,0.3966,0.9857,0.3966
ROCPOINTS_N,0.5303,0.1728,0.3929,0.9857,0.3929
ROCPOINTS_N,0.5303,0.1728,0.3929,0.9857,0.3929
ROCPOINTS_N,0.5303,0.1728,0.3928,0.9857,0.3928
ROCPOINTS_N,0.5304,0.1728,0.3927,0.9857,0.3927
ROCPOINTS_N,0.5304,0.1728,0.3927,0.9857,0.3927
ROCPOINTS_N,0.5306,0.1728,0.3926,0.9857,0.3926
ROCPOINTS_N,0.5306,0.1728,0.3926,0.9857,0.3926
ROCPOINTS_N,0.5307,0.1728,0.3925,0.9856,0.3925
ROCPOINTS_N,0.5307,0.1728,0.3924,0.9856,0.3924
ROCPOINTS_N,0.5309,0.1728,0.3923,0.9856,0.3923
ROCPOINTS_N,0.5311,0.1728,0.3923,0.9856,0.3923
ROCPOINTS_N,0.5311,0.1728,0.3922,0.9856,0.3922
ROCPOINTS_N,0.5313,0.1728,0.3920,0.9856,0.3920
ROCPOINTS_N,0.5314,0.1728,0.3920,0.9856,0.3920
ROCPOINTS_N,0.5314,0.1728,0.3919,0.9856,0.3919
ROCPOINTS_N,0.5315,0.1728,0.3919,0.9856,0.3919
ROCPOINTS_N,0.5315,0.1728,0.3917,0.9856,0.3917
ROCPOINTS_N,0.5317,0.1728,0.3917,0.9856,0.3917
ROCPOINTS_N,0.5317,0.1728,0.3913,0.9856,0.3913
ROCPOINTS_N,0.5317,0.1728,0.3912,0.9856,0.3912
ROCPOINTS_N,0.5320,0.1728,0.3912,0.9856,0.3912
ROCPOINTS_N,0.5322,0.1728,0.3911,0.9856,0.3911
ROCPOINTS_N,0.5322,0.1728,0.3910,0.9856,0.3910
ROCPOINTS_N,0.5322,0.1728,0.3910,0.9856,0.3910
ROCPOINTS_N,0.5322,0.1728,0.3909,0.9856,0.3909
ROCPOINTS_N,0.5322,0.1728,0.3909,0.9856,0.3909
ROCPOINTS_N,0.5323,0.1728,0.3908,0.9856,0.3908
ROCPOINTS_N,0.5323,0.1728,0.3908,0.9856,0.3908
ROCPOINTS_N,0.5324,0.1728,0.3907,0.9856,0.3907
ROCPOINTS_N,0.5324,0.1728,0.3906,0.9856,0.3906
ROCPOINTS_N,0.5325,0.1728,0.3906,0.9856,0.3906
ROCPOINTS_N,0.5325,0.1728,0.3905,0.9856,0.3905
ROCPOINTS_N,0.5325,0.1728,0.3905,0.9856,0.3905
ROCPOINTS_N,0.5326,0.1728,0.3904,0.9856,0.3904
ROCPOINTS_N,0.5326,0.1728,0.3903,0.9856,0.3903
ROCPOINTS_N,0.5327,0.1728,0.3903,0.9856,0.3903
ROCPOINTS_N,0.5328,0.1728,0.3902,0.9856,0.3902
ROCPOINTS_N,0.5328,0.1728,0.3902,0.9856,0.3902
ROCPOINTS_N,0.5330,0.1728,0.3901,0.9856,0.3901
ROCPOINTS_N,0.5330,0.1711,0.3901,0.9857,0.3901
ROCPOINTS_N,0.5331,0.1711,0.3900,0.9857,0.3900
ROCPOINTS_N,0.5332,0.1711,0.3898,0.9857,0.3898
ROCPOINTS_N,0.5332,0.1711,0.3897,0.9857,0.3897
ROCPOINTS_N,0.5332,0.1711,0.3896,0.9857,0.3896
ROCPOINTS_N,0.5332,0.1711,0.3896,0.9857,0.3896
ROCPOINTS_N,0.5333,0.1711,0.3895,0.9857,0.3895
ROCPOINTS_N,0.5333,0.1675,0.3866,0.9859,0.3866
ROCPOINTS_N,0.5334,0.1675,0.3866,0.9859,0.3866
ROCPOINTS_N,0.5334,0.1675,0.3865,0.9859,0.3865
ROCPOINTS_N,0.5335,0.1675,0.3864,0.9859,0.3864
ROCPOINTS_N,0.5335,0.1675,0.3864,0.9859,0.3864
ROCPOINTS_N,0.5335,0.1675,0.3863,0.9859,0.3863
ROCPOINTS_N,0.5337,0.1675,0.3863,0.9859,0.3863
ROCPOINTS_N,0.5340,0.1658,0.3863,0.9860,0.3863
ROCPOINTS_N,0.5341,0.1658,0.3862,0.9860,0.3862
ROCPOINTS_N,0.5342,0.1658,0.3861,0.9860,0.3861
ROCPOINTS_N,0.5342,0.1658,0.3861,0.9860,0.3861
ROCPOINTS_N,0.5345,0.1658,0.3860,0.9860,0.3860
ROCPOINTS_N,0.5345,0.1658,0.3859,0.9860,0.3859
ROCPOINTS_N,0.5346,0.1658,0.3859,0.9860,0.3859
ROCPOINTS_N,0.5346,0.1658,0.3858,0.9860,0.3858
ROCPOINTS_N,0.5346,0.1658,0.3857,0.9860,0.3857
ROCPOINTS_N,0.5349,0.1658,0.3857,0.9860,0.3857
ROCPOINTS_N,0.5349,0.1658,0.3856,0.9860,0.3856
ROCPOINTS_N,0.5350,0.1658,0.3856,0.9860,0.3856
ROCPOINTS_N,0.5351,0.1658,0.3839,0.9859,0.3839
ROCPOINTS_N,0.5353,0.1658,0.3839,0.9859,0.3839
ROCPOINTS_N,0.5354,0.1658,0.3838,0.9859,0.3838
ROCPOINTS_N,0.5355,0.1658,0.3838,0.9859,0.3838
ROCPOINTS_N,0.5355,0.1658,0.3837,0.9859,0.3837
ROCPOINTS_N,0.5355,0.1658,0.3836,0.9859,0.3836
ROCPOINTS_N,0.5355,0.1640,0.3836,0.9861,0.3836
ROCPOINTS_N,0.5355,0.1640,0.3836,0.9861,0.3836
ROCPOINTS_N,0.5356,0.1640,0.3835,0.9861,0.3835
ROCPOINTS_N,0.5356,0.1640,0.3835,0.9861,0.3835
ROCPOINTS_N,0.5356,0.1640,0.3834,0.9861,0.3834
ROCPOINTS_N,0.5356,0.1640,0.3833,0.9861,0.3833
ROCPOINTS_N,0.5356,0.1640,0.3833,0.9860,0.3833
ROCPOINTS_N,0.5356,0.1640,0.3832,0.9860,0.3832
ROCPOINTS_N,0.5357,0.1640,0.3832,0.9860,0.3832
ROCPOINTS_N,0.5357,0.1640,0.3831,0.9860,0.3831
ROCPOINTS_N,0.5358,0.1640,0.3831,0.9860,0.3831
ROCPOINTS_N,0.5358,0.1640,0.3830,0.9860,0.3830
ROCPOINTS_N,0.5359,0.1640,0.3829,0.9860,0.3829
ROCPOINTS_N,0.5360,0.1640,0.3828,0.9860,0.3828
ROCPOINTS_N,0.5362,0.1640,0.3828,0.9860,0.3828
ROCPOINTS_N,0.5362,0.1640,0.3827,0.9860,0.3827
ROCPOINTS_N,0.5364,0.1640,0.3826,0.9860,0.3826
ROCPOINTS_N,0.5364,0.1640,0.3826,0.9860,0.3826
ROCPOINTS_N,0.5365,0.1640,0.3825,0.9860,0.3825
ROCPOINTS_N,0.5366,0.1640,0.3825,0.9860,0.3825
ROCPOINTS_N,0.5366,0.1640,0.3824,0.9860,0.3824
ROCPOINTS_N,0.5366,0.1640,0.3824,0.9860,0.3824
ROCPOINTS_N,0.5367,0.1640,0.3823,0.9860,0.3823
ROCPOINTS_N,0.5367,0.1640,0.3789,0.9859,0.3789
ROCPOINTS_N,0.5368,0.1640,0.3789,0.9859,0.3789
ROCPOINTS_N,0.5368,0.1640,0.3788,0.9859,0.3788
ROCPOINTS_N,0.5369,0.1640,0.3787,0.9859,0.3787
ROCPOINTS_N,0.5369,0.1640,0.3787,0.9859,0.3787
ROCPOINTS_N,0.5370,0.1640,0.3786,0.9859,0.3786
ROCPOINTS_N,0.5371,0.1640,0.3786,0.9859,0.3786
ROCPOINTS_N,0.5371,0.1640,0.3785,0.9859,0.3785
ROCPOINTS_N,0.5372,0.1640,0.3784,0.9859,0.3784
ROCPOINTS_N,0.5372,0.1640,0.3784,0.9859,0.3784
ROCPOINTS_N,0.5373,0.1640,0.3783,0.9859,0.3783
ROCPOINTS_N,0.5373,0.1640,0.3782,0.9859,0.3782
ROCPOINTS_N,0.5373,0.1640,0.3782,0.9859,0.3782
ROCPOINTS_N,0.5375,0.1640,0.3781,0.9859,0.3781
ROCPOINTS_N,0.5375,0.1640,0.3780,0.9859,0.3780
ROCPOINTS_N,0.5376,0.1623,0.3779,0.9860,0.3779
ROCPOINTS_N,0.5376,0.1623,0.3779,0.9860,0.3779
ROCPOINTS_N,0.5377,0.1623,0.3778,0.9860,0.3778
ROCPOINTS_N,0.5378,0.1623,0.3777,0.9860,0.3777
ROCPOINTS_N,0.5378,0.1623,0.3777,0.9860,0.3777
ROCPOINTS_N,0.5378,0.1623,0.3776,0.9860,0.3776
ROCPOINTS_N,0.5379,0.1623,0.3776,0.9860,0.3776
ROCPOINTS_N,0.5379,0.1623,0.3775,0.9860,0.3775
ROCPOINTS_N,0.5380,0.1623,0.3775,0.9860,0.3775
ROCPOINTS_N,0.5381,0.1623,0.3774,0.9860,0.3774
ROCPOINTS_N,0.5381,0.1623,0.3773,0.9860,0.3773
ROCPOINTS_N,0.5381,0.1623,0.3773,0.9860,0.3773
ROCPOINTS_N,0.5381,0.1623,0.3772,0.9860,0.3772
ROCPOINTS_N,0.5383,0.1623,0.3772,0.9860,0.3772
ROCPOINTS_N,0.5383,0.1623,0.3771,0.9860,0.3771
ROCPOINTS_N,0.5384,0.1623,0.3770,0.9860,0.3770
ROCPOINTS_N,0.5385,0.1623,0.3769,0.9860,0.3769
ROCPOINTS_N,0.5386,0.1623,0.3769,0.9860,0.3769
ROCPOINTS_N,0.5386,0.1623,0.3768,0.9860,0.3768
ROCPOINTS_N,0.5387,0.1623,0.3766,0.9860,0.3766
ROCPOINTS_N,0.5387,0.1623,0.3766,0.9860,0.3766
ROCPOINTS_N,0.5387,0.1623,0.3765,0.9860,0.3765
ROCPOINTS_N,0.5388,0.1623,0.3765,0.9859,0.3765
ROCPOINTS_N,0.5388,0.1623,0.3764,0.9859,0.3764
ROCPOINTS_N,0.5389,0.1623,0.3763,0.9859,0.3763
ROCPOINTS_N,0.5391,0.1623,0.3762,0.9859,0.3762
ROCPOINTS_N,0.5392,0.1623,0.3762,0.9859,0.3762
ROCPOINTS_N,0.5393,0.1623,0.3761,0.9859,0.3761
ROCPOINTS_N,0.5395,0.1623,0.3760,0.9859,0.3760
ROCPOINTS_N,0.5396,0.1623,0.3759,0.9859,0.3759
ROCPOINTS_N,0.5396,0.1623,0.3759,0.9859,0.3759
ROCPOINTS_N,0.5397,0.1623,0.3758,0.9859,0.3758
ROCPOINTS_N,0.5400,0.1623,0.3758,0.9859,0.3758
ROCPOINTS_N,0.5400,0.1623,0.3757,0.9859,0.3757
ROCPOINTS_N,0.5400,0.1623,0.3756,0.9859,0.3756
ROCPOINTS_N,0.5401,0.1587,0.3702,0.9860,0.3702
ROCPOINTS_N,0.5401,0.1587,0.3702,0.9860,0.3702
ROCPOINTS_N,0.5402,0.1587,0.3701,0.9860,0.3701
ROCPOINTS_N,0.5402,0.1587,0.3700,0.9860,0.3700
ROCPOINTS_N,0.5403,0.1587,0.3699,0.9860,0.3699
ROCPOINTS_N,0.5403,0.1570,0.3684,0.9861,0.3684
ROCPOINTS_N,0.5404,0.1570,0.3683,0.9861,0.3683
ROCPOINTS_N,0.5404,0.1570,0.3682,0.9861,0.3682
ROCPOINTS_N,0.5404,0.1570,0.3682,0.9861,0.3682
ROCPOINTS_N,0.5406,0.1570,0.3681,0.9861,0.3681
ROCPOINTS_N,0.5406,0.1570,0.3681,0.9861,0.3681
ROCPOINTS_N,0.5407,0.1570,0.3680,0.9861,0.3680
ROCPOINTS_N,0.5408,0.1570,0.3680,0.9861,0.3680
ROCPOINTS_N,0.5411,0.1570,0.3679,0.9861,0.3679
ROCPOINTS_N,0.5411,0.1570,0.3678,0.9861,0.3678
ROCPOINTS_N,0.5411,0.1570,0.3676,0.9861,0.3676
ROCPOINTS_N,0.5412,0.1570,0.3675,0.9861,0.3675
ROCPOINTS_N,0.5413,0.1570,0.3675,0.9861,0.3675
ROCPOINTS_N,0.5415,0.1552,0.3675,0.9862,0.3675
ROCPOINTS_N,0.5416,0.1552,0.3674,0.9862,0.3674
ROCPOINTS_N,0.5417,0.1552,0.3674,0.9862,0.3674
ROCPOINTS_N,0.5420,0.1552,0.3673,0.9862,0.3673
ROCPOINTS_N,0.5420,0.1552,0.3672,0.9862,0.3672
ROCPOINTS_N,0.5421,0.1552,0.3671,0.9862,0.3671
ROCPOINTS_N,0.5422,0.1552,0.3671,0.9862,0.3671
ROCPOINTS_N,0.5422,0.1552,0.3670,0.9862,0.3670
ROCPOINTS_N,0.5423,0.1552,0.3670,0.9862,0.3670
ROCPOINTS_N,0.5423,0.1552,0.3669,0.9862,0.3669
ROCPOINTS_N,0.5424,0.1552,0.3668,0.9862,0.3668
ROCPOINTS_N,0.5424,0.1552,0.3668,0.9862,0.3668
ROCPOINTS_N,0.5425,0.1552,0.3667,0.9862,0.3667
ROCPOINTS_N,0.5426,0.1552,0.3666,0.9862,0.3666
ROCPOINTS_N,0.5426,0.1552,0.3666,0.9862,0.3666
ROCPOINTS_N,0.5428,0.1552,0.3665,0.9862,0.3665
ROCPOINTS_N,0.5429,0.1552,0.3664,0.9862,0.3664
ROCPOINTS_N,0.5431,0.1552,0.3663,0.9862,0.3663
ROCPOINTS_N,0.5431,0.1552,0.3663,0.9862,0.3663
ROCPOINTS_N,0.5432,0.1552,0.3662,0.9862,0.3662
ROCPOINTS_N,0.5433,0.1552,0.3661,0.9862,0.3661
ROCPOINTS_N,0.5434,0.1534,0.3630,0.9862,0.3630
ROCPOINTS_N,0.5435,0.1534,0.3629,0.9862,0.3629
ROCPOINTS_N,0.5436,0.1534,0.3629,0.9862,0.3629
ROCPOINTS_N,0.5436,0.1534,0.3628,0.9862,0.3628
ROCPOINTS_N,0.5437,0.1534,0.3628,0.9862,0.3628
ROCPOINTS_N,0.5437,0.1534,0.3627,0.9862,0.3627
ROCPOINTS_N,0.5439,0.1534,0.3626,0.9862,0.3626
ROCPOINTS_N,0.5439,0.1534,0.3626,0.9862,0.3626
ROCPOINTS_N,0.5439,0.1534,0.3625,0.9862,0.3625
ROCPOINTS_N,0.5440,0.1534,0.3625,0.9862,0.3625
ROCPOINTS_N,0.5440,0.1534,0.3624,0.9862,0.3624
ROCPOINTS_N,0.5440,0.1534,0.3624,0.9862,0.3624
ROCPOINTS_N,0.5440,0.1534,0.3623,0.9862,0.3623
ROCPOINTS_N,0.5441,0.1534,0.3622,0.9862,0.3622
ROCPOINTS_N,0.5441,0.1534,0.3622,0.9862,0.3622
ROCPOINTS_N,0.5442,0.1534,0.3621,0.9862,0.3621
ROCPOINTS_N,0.5442,0.1534,0.3620,0.9862,0.3620
ROCPOINTS_N,0.5443,0.1534,0.3619,0.9862,0.3619
ROCPOINTS_N,0.5444,0.1534,0.3619,0.9862,0.3619
ROCPOINTS_N,0.5444,0.1534,0.3618,0.9862,0.3618
ROCPOINTS_N,0.5444,0.1534,0.3618,0.9862,0.3618
ROCPOINTS_N,0.5444,0.1534,0.3617,0.9862,0.3617
ROCPOINTS_N,0.5446,0.1534,0.3616,0.9862,0.3616
ROCPOINTS_N,0.5447,0.1534,0.3615,0.9862,0.3615
ROCPOINTS_N,0.5447,0.1534,0.3615,0.9862,0.3615
ROCPOINTS_N,0.5448,0.1534,0.3613,0.9862,0.3613
ROCPOINTS_N,0.5448,0.1534,0.3612,0.9862,0.3612
ROCPOINTS_N,0.5450,0.1534,0.3612,0.9861,0.3612
ROCPOINTS_N,0.5450,0.1534,0.3601,0.9861,0.3601
ROCPOINTS_N,0.5452,0.1534,0.3601,0.9861,0.3601
ROCPOINTS_N,0.5453,0.1534,0.3600,0.9861,0.3600
ROCPOINTS_N,0.5453,0.1534,0.3600,0.9861,0.3600
ROCPOINTS_N,0.5453,0.1534,0.3599,0.9861,0.3599
ROCPOINTS_N,0.5453,0.1534,0.3598,0.9861,0.3598
ROCPOINTS_N,0.5453,0.1534,0.3598,0.9861,0.3598
ROCPOINTS_N,0.5453,0.1534,0.3597,0.9861,0.3597
ROCPOINTS_N,0.5453,0.1534,0.3597,0.9861,0.3597
ROCPOINTS_N,0.5454,0.1534,0.3596,0.9861,0.3596
ROCPOINTS_N,0.5454,0.1534,0.3596,0.9861,0.3596
ROCPOINTS_N,0.5455,0.1534,0.3595,0.9861,0.3595
ROCPOINTS_N,0.5455,0.1534,0.3594,0.9861,0.3594
ROCPOINTS_N,0.5455,0.1534,0.3594,0.9861,0.3594
ROCPOINTS_N,0.5456,0.1534,0.3593,0.9861,0.3593
ROCPOINTS_N,0.5456,0.1534,0.3592,0.9861,0.3592
ROCPOINTS_N,0.5458,0.1517,0.3592,0.9862,0.3592
ROCPOINTS_N,0.5459,0.1517,0.3591,0.9862,0.3591
ROCPOINTS_N,0.5459,0.1517,0.3590,0.9862,0.3590
ROCPOINTS_N,0.5459,0.1517,0.3590,0.9862,0.3590
ROCPOINTS_N,0.5460,0.1517,0.3589,0.9862,0.3589
ROCPOINTS_N,0.5460,0.1517,0.3589,0.9862,0.3589
ROCPOINTS_N,0.5460,0.1517,0.3588,0.9862,0.3588
ROCPOINTS_N,0.5461,0.1517,0.3587,0.9862,0.3587
ROCPOINTS_N,0.5462,0.1517,0.3587,0.9862,0.3587
ROCPOINTS_N,0.5464,0.1517,0.3586,0.9862,0.3586
ROCPOINTS_N,0.5465,0.1517,0.3584,0.9862,0.3584
ROCPOINTS_N,0.5465,0.1517,0.3584,0.9862,0.3584
ROCPOINTS_N,0.5466,0.1517,0.3583,0.9862,0.3583
ROCPOINTS_N,0.5466,0.1517,0.3582,0.9862,0.3582
ROCPOINTS_N,0.5466,0.1517,0.3582,0.9862,0.3582
ROCPOINTS_N,0.5467,0.1517,0.3581,0.9862,0.3581
ROCPOINTS_N,0.5468,0.1499,0.3549,0.9862,0.3549
ROCPOINTS_N,0.5469,0.1499,0.3548,0.9862,0.3548
ROCPOINTS_N,0.5469,0.1499,0.3548,0.9862,0.3548
ROCPOINTS_N,0.5469,0.1499,0.3547,0.9862,0.3547
ROCPOINTS_N,0.5470,0.1499,0.3547,0.9862,0.3547
ROCPOINTS_N,0.5470,0.1499,0.3546,0.9862,0.3546
ROCPOINTS_N,0.5471,0.1499,0.3545,0.9862,0.3545
ROCPOINTS_N,0.5471,0.1499,0.3545,0.9862,0.3545
ROCPOINTS_N,0.5471,0.1499,0.3544,0.9862,0.3544
ROCPOINTS_N,0.5472,0.1499,0.3544,0.9862,0.3544
ROCPOINTS_N,0.5473,0.1499,0.3543,0.9862,0.3543
ROCPOINTS_N,0.5473,0.1499,0.3542,0.9862,0.3542
ROCPOINTS_N,0.5473,0.1499,0.3542,0.9862,0.3542
ROCPOINTS_N,0.5473,0.1499,0.3541,0.9862,0.3541
ROCPOINTS_N,0.5474,0.1499,0.3541,0.9862,0.3541
ROCPOINTS_N,0.5474,0.1499,0.3540,0.9862,0.3540
ROCPOINTS_N,0.5475,0.1499,0.3540,0.9862,0.3540
ROCPOINTS_N,0.5475,0.1499,0.3539,0.9862,0.3539
ROCPOINTS_N,0.5475,0.1499,0.3538,0.9862,0.3538
ROCPOINTS_N,0.5476,0.1499,0.3537,0.9862,0.3537
ROCPOINTS_N,0.5477,0.1499,0.3537,0.9862,0.3537
ROCPOINTS_N,0.5477,0.1499,0.3536,0.9862,0.3536
ROCPOINTS_N,0.5478,0.1499,0.3535,0.9862,0.3535
ROCPOINTS_N,0.5478,0.1499,0.3534,0.9862,0.3534
ROCPOINTS_N,0.5478,0.1499,0.3534,0.9862,0.3534
ROCPOINTS_N,0.5479,0.1499,0.3533,0.9862,0.3533
ROCPOINTS_N,0.5480,0.1499,0.3533,0.9862,0.3533
ROCPOINTS_N,0.5481,0.1499,0.3532,0.9862,0.3532
ROCPOINTS_N,0.5481,0.1499,0.3531,0.9862,0.3531
ROCPOINTS_N,0.5482,0.1499,0.3531,0.9862,0.3531
ROCPOINTS_N,0.5483,0.1499,0.3528,0.9861,0.3528
ROCPOINTS_N,0.5484,0.1481,0.3525,0.9863,0.3525
ROCPOINTS_N,0.5484,0.1481,0.3524,0.9863,0.3524
ROCPOINTS_N,0.5484,0.1481,0.3524,0.9863,0.3524
ROCPOINTS_N,0.5484,0.1481,0.3523,0.9863,0.3523
ROCPOINTS_N,0.5485,0.1481,0.3523,0.9863,0.3523
ROCPOINTS_N,0.5485,0.1481,0.3522,0.9863,0.3522
ROCPOINTS_N,0.5486,0.1481,0.3521,0.9863,0.3521
ROCPOINTS_N,0.5487,0.1481,0.3521,0.9863,0.3521
ROCPOINTS_N,0.5487,0.1481,0.3520,0.9863,0.3520
ROCPOINTS_N,0.5489,0.1464,0.3520,0.9864,0.3520
ROCPOINTS_N,0.5489,0.1464,0.3520,0.9864,0.3520
ROCPOINTS_N,0.5491,0.1464,0.3518,0.9864,0.3518
ROCPOINTS_N,0.5492,0.1464,0.3517,0.9864,0.3517
ROCPOINTS_N,0.5493,0.1464,0.3516,0.9864,0.3516
ROCPOINTS_N,0.5493,0.1464,0.3516,0.9864,0.3516
ROCPOINTS_N,0.5494,0.1464,0.3515,0.9864,0.3515
ROCPOINTS_N,0.5494,0.1464,0.3514,0.9864,0.3514
ROCPOINTS_N,0.5495,0.1464,0.3514,0.9864,0.3514
ROCPOINTS_N,0.5495,0.1464,0.3513,0.9864,0.3513
ROCPOINTS_N,0.5495,0.1464,0.3513,0.9864,0.3513
ROCPOINTS_N,0.5496,0.1464,0.3512,0.9864,0.3512
ROCPOINTS_N,0.5496,0.1464,0.3512,0.9864,0.3512
ROCPOINTS_N,0.5497,0.1464,0.3511,0.9864,0.3511
ROCPOINTS_N,0.5497,0.1464,0.3510,0.9864,0.3510
ROCPOINTS_N,0.5498,0.1464,0.3510,0.9864,0.3510
ROCPOINTS_N,0.5499,0.1464,0.3509,0.9864,0.3509
ROCPOINTS_N,0.5499,0.1464,0.3509,0.9864,0.3509
ROCPOINTS_N,0.5500,0.1464,0.3508,0.9864,0.3508
ROCPOINTS_N,0.5500,0.1411,0.3470,0.9867,0.3470
ROCPOINTS_N,0.5504,0.1411,0.3469,0.9867,0.3469
ROCPOINTS_N,0.5504,0.1411,0.3468,0.9867,0.3468
ROCPOINTS_N,0.5505,0.1411,0.3468,0.9867,0.3468
ROCPOINTS_N,0.5505,0.1411,0.3467,0.9867,0.3467
ROCPOINTS_N,0.5506,0.1411,0.3467,0.9867,0.3467
ROCPOINTS_N,0.5506,0.1411,0.3466,0.9867,0.3466
ROCPOINTS_N,0.5507,0.1411,0.3466,0.9867,0.3466
ROCPOINTS_N,0.5508,0.1411,0.3465,0.9867,0.3465
ROCPOINTS_N,0.5509,0.1411,0.3464,0.9867,0.3464
ROCPOINTS_N,0.5509,0.1411,0.3464,0.9867,0.3464
ROCPOINTS_N,0.5509,0.1411,0.3463,0.9867,0.3463
ROCPOINTS_N,0.5509,0.1411,0.3463,0.9867,0.3463
ROCPOINTS_N,0.5509,0.1411,0.3462,0.9867,0.3462
ROCPOINTS_N,0.5510,0.1411,0.3461,0.9867,0.3461
ROCPOINTS_N,0.5510,0.1411,0.3461,0.9867,0.3461
ROCPOINTS_N,0.5510,0.1411,0.3460,0.9867,0.3460
ROCPOINTS_N,0.5510,0.1411,0.3460,0.9867,0.3460
ROCPOINTS_N,0.5510,0.1411,0.3459,0.9867,0.3459
ROCPOINTS_N,0.5511,0.1411,0.3459,0.9867,0.3459
ROCPOINTS_N,0.5511,0.1411,0.3457,0.9867,0.3457
ROCPOINTS_N,0.5512,0.1411,0.3457,0.9867,0.3457
ROCPOINTS_N,0.5514,0.1411,0.3456,0.9867,0.3456
ROCPOINTS_N,0.5514,0.1411,0.3456,0.9867,0.3456
ROCPOINTS_N,0.5516,0.1411,0.3455,0.9867,0.3455
ROCPOINTS_N,0.5517,0.1411,0.3454,0.9867,0.3454
ROCPOINTS_N,0.5518,0.1411,0.3452,0.9867,0.3452
ROCPOINTS_N,0.5519,0.1411,0.3452,0.9867,0.3452
ROCPOINTS_N,0.5519,0.1393,0.3452,0.9868,0.3452
ROCPOINTS_N,0.5519,0.1393,0.3451,0.9868,0.3451
ROCPOINTS_N,0.5519,0.1376,0.3451,0.9870,0.3451
ROCPOINTS_N,0.5520,0.1376,0.3450,0.9870,0.3450
ROCPOINTS_N,0.5521,0.1376,0.3449,0.9870,0.3449
ROCPOINTS_N,0.5521,0.1376,0.3449,0.9870,0.3449
ROCPOINTS_N,0.5522,0.1376,0.3448,0.9870,0.3448
ROCPOINTS_N,0.5522,0.1376,0.3447,0.9870,0.3447
ROCPOINTS_N,0.5522,0.1376,0.3446,0.9870,0.3446
ROCPOINTS_N,0.5522,0.1376,0.3446,0.9870,0.3446
ROCPOINTS_N,0.5523,0.1376,0.3445,0.9870,0.3445
ROCPOINTS_N,0.5525,0.1376,0.3445,0.9870,0.3445
ROCPOINTS_N,0.5525,0.1376,0.3444,0.9870,0.3444
ROCPOINTS_N,0.5525,0.1376,0.3443,0.9870,0.3443
ROCPOINTS_N,0.5526,0.1376,0.3442,0.9870,0.3442
ROCPOINTS_N,0.5526,0.1376,0.3442,0.9870,0.3442
ROCPOINTS_N,0.5527,0.1376,0.3441,0.9870,0.3441
ROCPOINTS_N,0.5527,0.1376,0.3440,0.9870,0.3440
ROCPOINTS_N,0.5528,0.1376,0.3440,0.9869,0.3440
ROCPOINTS_N,0.5529,0.1376,0.3439,0.9869,0.3439
ROCPOINTS_N,0.5529,0.1376,0.3439,0.9869,0.3439
ROCPOINTS_N,0.5530,0.1376,0.3438,0.9869,0.3438
ROCPOINTS_N,0.5530,0.1376,0.3437,0.9869,0.3437
ROCPOINTS_N,0.5530,0.1376,0.3436,0.9869,0.3436
ROCPOINTS_N,0.5531,0.1376,0.3436,0.9869,0.3436
ROCPOINTS_N,0.5531,0.1376,0.3435,0.9869,0.3435
ROCPOINTS_N,0.5532,0.1358,0.3435,0.9871,0.3435
ROCPOINTS_N,0.5533,0.1358,0.3435,0.9871,0.3435
ROCPOINTS_N,0.5533,0.1358,0.3434,0.9871,0.3434
ROCPOINTS_N,0.5533,0.1358,0.3433,0.9871,0.3433
ROCPOINTS_N,0.5533,0.1358,0.3433,0.9871,0.3433
ROCPOINTS_N,0.5534,0.1358,0.3398,0.9870,0.3398
ROCPOINTS_N,0.5534,0.1358,0.3398,0.9870,0.3398
ROCPOINTS_N,0.5535,0.1340,0.3398,0.9871,0.3398
ROCPOINTS_N,0.5535,0.1340,0.3397,0.9871,0.3397
ROCPOINTS_N,0.5536,0.1340,0.3397,0.9871,0.3397
ROCPOINTS_N,0.5536,0.1340,0.3396,0.9871,0.3396
ROCPOINTS_N,0.5537,0.1340,0.3396,0.9871,0.3396
ROCPOINTS_N,0.5537,0.1340,0.3395,0.9871,0.3395
ROCPOINTS_N,0.5538,0.1340,0.3394,0.9871,0.3394
ROCPOINTS_N,0.5539,0.1340,0.3394,0.9871,0.3394
ROCPOINTS_N,0.5539,0.1340,0.3393,0.9871,0.3393
ROCPOINTS_N,0.5540,0.1340,0.3393,0.9871,0.3393
ROCPOINTS_N,0.5540,0.1340,0.3392,0.9871,0.3392
ROCPOINTS_N,0.5541,0.1340,0.3391,0.9871,0.3391
ROCPOINTS_N,0.5542,0.1340,0.3390,0.9871,0.3390
ROCPOINTS_N,0.5543,0.1340,0.3390,0.9871,0.3390
ROCPOINTS_N,0.5544,0.1340,0.3389,0.9871,0.3389
ROCPOINTS_N,0.5545,0.1340,0.3389,0.9871,0.3389
ROCPOINTS_N,0.5545,0.1340,0.3388,0.9871,0.3388
ROCPOINTS_N,0.5545,0.1340,0.3387,0.9871,0.3387
ROCPOINTS_N,0.5546,0.1340,0.3385,0.9871,0.3385
ROCPOINTS_N,0.5546,0.1340,0.3384,0.9871,0.3384
ROCPOINTS_N,0.5547,0.1340,0.3383,0.9871,0.3383
ROCPOINTS_N,0.5547,0.1340,0.3383,0.9871,0.3383
ROCPOINTS_N,0.5548,0.1340,0.3382,0.9871,0.3382
ROCPOINTS_N,0.5548,0.1340,0.3382,0.9871,0.3382
ROCPOINTS_N,0.5548,0.1340,0.3381,0.9871,0.3381
ROCPOINTS_N,0.5548,0.1340,0.3380,0.9871,0.3380
ROCPOINTS_N,0.5548,0.1340,0.3379,0.9871,0.3379
ROCPOINTS_N,0.5549,0.1340,0.3379,0.9871,0.3379
ROCPOINTS_N,0.5550,0.1340,0.3378,0.9871,0.3378
ROCPOINTS_N,0.5550,0.1323,0.3369,0.9872,0.3369
ROCPOINTS_N,0.5552,0.1323,0.3368,0.9872,0.3368
ROCPOINTS_N,0.5552,0.1323,0.3367,0.9872,0.3367
ROCPOINTS_N,0.5553,0.1323,0.3366,0.9872,0.3366
ROCPOINTS_N,0.5556,0.1323,0.3366,0.9872,0.3366
ROCPOINTS_N,0.5556,0.1323,0.3365,0.9872,0.3365
ROCPOINTS_N,0.5557,0.1323,0.3364,0.9872,0.3364
ROCPOINTS_N,0.5557,0.1323,0.3363,0.9872,0.3363
ROCPOINTS_N,0.5558,0.1323,0.3363,0.9872,0.3363
ROCPOINTS_N,0.5559,0.1323,0.3362,0.9872,0.3362
ROCPOINTS_N,0.5560,0.1323,0.3362,0.9872,0.3362
ROCPOINTS_N,0.5560,0.1323,0.3361,0.9872,0.3361
ROCPOINTS_N,0.5560,0.1323,0.3359,0.9871,0.3359
ROCPOINTS_N,0.5560,0.1323,0.3359,0.9871,0.3359
ROCPOINTS_N,0.5561,0.1323,0.3358,0.9871,0.3358
ROCPOINTS_N,0.5561,0.1323,0.3358,0.9871,0.3358
ROCPOINTS_N,0.5563,0.1323,0.3357,0.9871,0.3357
ROCPOINTS_N,0.5563,0.1323,0.3356,0.9871,0.3356
ROCPOINTS_N,0.5563,0.1323,0.3356,0.9871,0.3356
ROCPOINTS_N,0.5564,0.1323,0.3355,0.9871,0.3355
ROCPOINTS_N,0.5565,0.1323,0.3355,0.9871,0.3355
ROCPOINTS_N,0.5565,0.1323,0.3354,0.9871,0.3354
ROCPOINTS_N,0.5567,0.1323,0.3354,0.9871,0.3354
ROCPOINTS_N,0.5567,0.1287,0.3333,0.9874,0.3333
ROCPOINTS_N,0.5567,0.1287,0.3332,0.9874,0.3332
ROCPOINTS_N,0.5568,0.1287,0.3331,0.9874,0.3331
ROCPOINTS_N,0.5569,0.1287,0.3331,0.9874,0.3331
ROCPOINTS_N,0.5569,0.1287,0.3330,0.9874,0.3330
ROCPOINTS_N,0.5570,0.1287,0.3330,0.9874,0.3330
ROCPOINTS_N,0.5571,0.1287,0.3329,0.9874,0.3329
ROCPOINTS_N,0.5573,0.1287,0.3328,0.9874,0.3328
ROCPOINTS_N,0.5573,0.1287,0.3328,0.9874,0.3328
ROCPOINTS_N,0.5574,0.1287,0.3327,0.9874,0.3327
ROCPOINTS_N,0.5574,0.1287,0.3327,0.9874,0.3327
ROCPOINTS_N,0.5574,0.1287,0.3326,0.9874,0.3326
ROCPOINTS_N,0.5575,0.1287,0.3326,0.9874,0.3326
ROCPOINTS_N,0.5578,0.1287,0.3325,0.9874,0.3325
ROCPOINTS_N,0.5578,0.1287,0.3324,0.9874,0.3324
ROCPOINTS_N,0.5578,0.1287,0.3324,0.9874,0.3324
ROCPOINTS_N,0.5578,0.1287,0.3323,0.9874,0.3323
ROCPOINTS_N,0.5579,0.1287,0.3323,0.9874,0.3323
ROCPOINTS_N,0.5580,0.1287,0.3322,0.9873,0.3322
ROCPOINTS_N,0.5580,0.1287,0.3321,0.9873,0.3321
ROCPOINTS_N,0.5580,0.1287,0.3321,0.9873,0.3321
ROCPOINTS_N,0.5580,0.1287,0.3320,0.9873,0.3320
ROCPOINTS_N,0.5581,0.1287,0.3320,0.9873,0.3320
ROCPOINTS_N,0.5581,0.1287,0.3319,0.9873,0.3319
ROCPOINTS_N,0.5583,0.1287,0.3319,0.9873,0.3319
ROCPOINTS_N,0.5584,0.1287,0.3315,0.9873,0.3315
ROCPOINTS_N,0.5585,0.1287,0.3314,0.9873,0.3314
ROCPOINTS_N,0.5587,0.1287,0.3314,0.9873,0.3314
ROCPOINTS_N,0.5587,0.1287,0.3313,0.9873,0.3313
ROCPOINTS_N,0.5588,0.1287,0.3313,0.9873,0.3313
ROCPOINTS_N,0.5589,0.1287,0.3312,0.9873,0.3312
ROCPOINTS_N,0.5589,0.1287,0.3312,0.9873,0.3312
ROCPOINTS_N,0.5589,0.1287,0.3311,0.9873,0.3311
ROCPOINTS_N,0.5589,0.1287,0.3310,0.9873,0.3310
ROCPOINTS_N,0.5590,0.1287,0.3310,0.9873,0.3310
ROCPOINTS_N,0.5591,0.1287,0.3309,0.9873,0.3309
ROCPOINTS_N,0.5592,0.1270,0.3309,0.9875,0.3309
ROCPOINTS_N,0.5593,0.1270,0.3309,0.9875,0.3309
ROCPOINTS_N,0.5594,0.1270,0.3308,0.9875,0.3308
ROCPOINTS_N,0.5595,0.1270,0.3307,0.9875,0.3307
ROCPOINTS_N,0.5596,0.1270,0.3307,0.9875,0.3307
ROCPOINTS_N,0.5597,0.1252,0.3307,0.9876,0.3307
ROCPOINTS_N,0.5597,0.1252,0.3306,0.9876,0.3306
ROCPOINTS_N,0.5598,0.1252,0.3306,0.9876,0.3306
ROCPOINTS_N,0.5599,0.1252,0.3305,0.9876,0.3305
ROCPOINTS_N,0.5599,0.1252,0.3305,0.9876,0.3305
ROCPOINTS_N,0.5600,0.1252,0.3304,0.9876,0.3304
ROCPOINTS_N,0.5600,0.1252,0.3303,0.9876,0.3303
ROCPOINTS_N,0.5601,0.1252,0.3258,0.9875,0.3258
ROCPOINTS_N,0.5602,0.1252,0.3258,0.9875,0.3258
ROCPOINTS_N,0.5602,0.1252,0.3257,0.9874,0.3257
ROCPOINTS_N,0.5602,0.1252,0.3257,0.9874,0.3257
ROCPOINTS_N,0.5603,0.1252,0.3256,0.9874,0.3256
ROCPOINTS_N,0.5603,0.1252,0.3256,0.9874,0.3256
ROCPOINTS_N,0.5604,0.1252,0.3255,0.9874,0.3255
ROCPOINTS_N,0.5604,0.1252,0.3254,0.9874,0.3254
ROCPOINTS_N,0.5604,0.1252,0.3254,0.9874,0.3254
ROCPOINTS_N,0.5605,0.1252,0.3253,0.9874,0.3253
ROCPOINTS_N,0.5605,0.1252,0.3253,0.9874,0.3253
ROCPOINTS_N,0.5606,0.1252,0.3252,0.9874,0.3252
ROCPOINTS_N,0.5606,0.1252,0.3252,0.9874,0.3252
ROCPOINTS_N,0.5607,0.1252,0.3250,0.9874,0.3250
ROCPOINTS_N,0.5607,0.1252,0.3250,0.9874,0.3250
ROCPOINTS_N,0.5607,0.1252,0.3249,0.9874,0.3249
ROCPOINTS_N,0.5608,0.1252,0.3249,0.9874,0.3249
ROCPOINTS_N,0.5609,0.1252,0.3248,0.9874,0.3248
ROCPOINTS_N,0.5610,0.1252,0.3247,0.9874,0.3247
ROCPOINTS_N,0.5610,0.1252,0.3247,0.9874,0.3247
ROCPOINTS_N,0.5610,0.1252,0.3246,0.9874,0.3246
ROCPOINTS_N,0.5611,0.1252,0.3246,0.9874,0.3246
ROCPOINTS_N,0.5611,0.1252,0.3245,0.9874,0.3245
ROCPOINTS_N,0.5612,0.1252,0.3245,0.9874,0.3245
ROCPOINTS_N,0.5613,0.1252,0.3244,0.9874,0.3244
ROCPOINTS_N,0.5613,0.1252,0.3242,0.9874,0.3242
ROCPOINTS_N,0.5613,0.1252,0.3242,0.9874,0.3242
ROCPOINTS_N,0.5615,0.1252,0.3241,0.9874,0.3241
ROCPOINTS_N,0.5615,0.1252,0.3240,0.9874,0.3240
ROCPOINTS_N,0.5617,0.1252,0.3240,0.9874,0.3240
ROCPOINTS_N,0.5617,0.1252,0.3239,0.9874,0.3239
ROCPOINTS_N,0.5618,0.1252,0.3239,0.9874,0.3239
ROCPOINTS_N,0.5618,0.1252,0.3238,0.9874,0.3238
ROCPOINTS_N,0.5619,0.1252,0.3238,0.9874,0.3238
ROCPOINTS_N,0.5619,0.1252,0.3237,0.9874,0.3237
ROCPOINTS_N,0.5620,0.1252,0.3236,0.9874,0.3236
ROCPOINTS_N,0.5620,0.1252,0.3235,0.9874,0.3235
ROCPOINTS_N,0.5621,0.1252,0.3235,0.9874,0.3235
ROCPOINTS_N,0.5621,0.1252,0.3234,0.9874,0.3234
ROCPOINTS_N,0.5622,0.1252,0.3233,0.9874,0.3233
ROCPOINTS_N,0.5622,0.1252,0.3233,0.9874,0.3233
ROCPOINTS_N,0.5622,0.1252,0.3232,0.9874,0.3232
ROCPOINTS_N,0.5623,0.1252,0.3232,0.9874,0.3232
ROCPOINTS_N,0.5623,0.1252,0.3231,0.9873,0.3231
ROCPOINTS_N,0.5625,0.1252,0.3231,0.9873,0.3231
ROCPOINTS_N,0.5626,0.1235,0.3229,0.9875,0.3229
ROCPOINTS_N,0.5626,0.1235,0.3229,0.9875,0.3229
ROCPOINTS_N,0.5627,0.1235,0.3228,0.9875,0.3228
ROCPOINTS_N,0.5627,0.1235,0.3228,0.9875,0.3228
ROCPOINTS_N,0.5628,0.1235,0.3227,0.9875,0.3227
ROCPOINTS_N,0.5628,0.1235,0.3226,0.9875,0.3226
ROCPOINTS_N,0.5628,0.1235,0.3226,0.9875,0.3226
ROCPOINTS_N,0.5629,0.1235,0.3225,0.9875,0.3225
ROCPOINTS_N,0.5629,0.1235,0.3225,0.9875,0.3225
ROCPOINTS_N,0.5629,0.1235,0.3224,0.9875,0.3224
ROCPOINTS_N,0.5629,0.1235,0.3224,0.9875,0.3224
ROCPOINTS_N,0.5630,0.1235,0.3223,0.9875,0.3223
ROCPOINTS_N,0.5631,0.1235,0.3222,0.9875,0.3222
ROCPOINTS_N,0.5632,0.1235,0.3222,0.9875,0.3222
ROCPOINTS_N,0.5633,0.1235,0.3221,0.9875,0.3221
ROCPOINTS_N,0.5633,0.1235,0.3221,0.9875,0.3221
ROCPOINTS_N,0.5633,0.1235,0.3219,0.9875,0.3219
ROCPOINTS_N,0.5634,0.1217,0.3195,0.9876,0.3195
ROCPOINTS_N,0.5634,0.1217,0.3194,0.9876,0.3194
ROCPOINTS_N,0.5635,0.1217,0.3194,0.9876,0.3194
ROCPOINTS_N,0.5635,0.1217,0.3193,0.9876,0.3193
ROCPOINTS_N,0.5636,0.1217,0.3193,0.9876,0.3193
ROCPOINTS_N,0.5636,0.1217,0.3192,0.9876,0.3192
ROCPOINTS_N,0.5637,0.1217,0.3191,0.9875,0.3191
ROCPOINTS_N,0.5637,0.1217,0.3191,0.9875,0.3191
ROCPOINTS_N,0.5637,0.1217,0.3190,0.9875,0.3190
ROCPOINTS_N,0.5638,0.1217,0.3190,0.9875,0.3190
ROCPOINTS_N,0.5638,0.1217,0.3189,0.9875,0.3189
ROCPOINTS_N,0.5639,0.1217,0.3189,0.9875,0.3189
ROCPOINTS_N,0.5639,0.1217,0.3186,0.9875,0.3186
ROCPOINTS_N,0.5644,0.1217,0.3186,0.9875,0.3186
ROCPOINTS_N,0.5645,0.1217,0.3185,0.9875,0.3185
ROCPOINTS_N,0.5647,0.1217,0.3184,0.9875,0.3184
ROCPOINTS_N,0.5647,0.1217,0.3183,0.9875,0.3183
ROCPOINTS_N,0.5648,0.1217,0.3183,0.9875,0.3183
ROCPOINTS_N,0.5650,0.1217,0.3182,0.9875,0.3182
ROCPOINTS_N,0.5650,0.1217,0.3182,0.9875,0.3182
ROCPOINTS_N,0.5650,0.1199,0.3166,0.9876,0.3166
ROCPOINTS_N,0.5650,0.1199,0.3166,0.9876,0.3166
ROCPOINTS_N,0.5651,0.1199,0.3165,0.9876,0.3165
ROCPOINTS_N,0.5651,0.1199,0.3165,0.9876,0.3165
ROCPOINTS_N,0.5652,0.1199,0.3164,0.9876,0.3164
ROCPOINTS_N,0.5652,0.1199,0.3163,0.9876,0.3163
ROCPOINTS_N,0.5653,0.1199,0.3163,0.9876,0.3163
ROCPOINTS_N,0.5653,0.1199,0.3162,0.9876,0.3162
ROCPOINTS_N,0.5654,0.1199,0.3162,0.9876,0.3162
ROCPOINTS_N,0.5655,0.1199,0.3161,0.9876,0.3161
ROCPOINTS_N,0.5655,0.1199,0.3161,0.9876,0.3161
ROCPOINTS_N,0.5656,0.1199,0.3160,0.9876,0.3160
ROCPOINTS_N,0.5656,0.1199,0.3159,0.9876,0.3159
ROCPOINTS_N,0.5656,0.1199,0.3159,0.9876,0.3159
ROCPOINTS_N,0.5657,0.1182,0.3159,0.9878,0.3159
ROCPOINTS_N,0.5657,0.1182,0.3158,0.9878,0.3158
ROCPOINTS_N,0.5658,0.1182,0.3158,0.9878,0.3158
ROCPOINTS_N,0.5659,0.1182,0.3157,0.9878,0.3157
ROCPOINTS_N,0.5660,0.1182,0.3156,0.9878,0.3156
ROCPOINTS_N,0.5660,0.1182,0.3156,0.9878,0.3156
ROCPOINTS_N,0.5660,0.1182,0.3155,0.9878,0.3155
ROCPOINTS_N,0.5660,0.1182,0.3155,0.9878,0.3155
ROCPOINTS_N,0.5661,0.1182,0.3154,0.9878,0.3154
ROCPOINTS_N,0.5662,0.1182,0.3154,0.9878,0.3154
ROCPOINTS_N,0.5663,0.1182,0.3153,0.9878,0.3153
ROCPOINTS_N,0.5663,0.1182,0.3152,0.9878,0.3152
ROCPOINTS_N,0.5664,0.1182,0.3152,0.9878,0.3152
ROCPOINTS_N,0.5664,0.1182,0.3151,0.9878,0.3151
ROCPOINTS_N,0.5666,0.1182,0.3151,0.9878,0.3151
ROCPOINTS_N,0.5667,0.1182,0.3150,0.9877,0.3150
ROCPOINTS_N,0.5667,0.1182,0.3119,0.9876,0.3119
ROCPOINTS_N,0.5667,0.1182,0.3119,0.9876,0.3119
ROCPOINTS_N,0.5670,0.1182,0.3118,0.9876,0.3118
ROCPOINTS_N,0.5671,0.1182,0.3117,0.9876,0.3117
ROCPOINTS_N,0.5672,0.1182,0.3117,0.9876,0.3117
ROCPOINTS_N,0.5672,0.1182,0.3116,0.9876,0.3116
ROCPOINTS_N,0.5674,0.1182,0.3116,0.9876,0.3116
ROCPOINTS_N,0.5674,0.1182,0.3115,0.9876,0.3115
ROCPOINTS_N,0.5675,0.1182,0.3114,0.9876,0.3114
ROCPOINTS_N,0.5676,0.1182,0.3114,0.9876,0.3114
ROCPOINTS_N,0.5676,0.1182,0.3113,0.9876,0.3113
ROCPOINTS_N,0.5678,0.1182,0.3113,0.9876,0.3113
ROCPOINTS_N,0.5679,0.1182,0.3112,0.9876,0.3112
ROCPOINTS_N,0.5682,0.1182,0.3112,0.9876,0.3112
ROCPOINTS_N,0.5683,0.1182,0.3111,0.9876,0.3111
ROCPOINTS_N,0.5683,0.1182,0.3110,0.9876,0.3110
ROCPOINTS_N,0.5683,0.1182,0.3110,0.9876,0.3110
ROCPOINTS_N,0.5685,0.1182,0.3109,0.9876,0.3109
ROCPOINTS_N,0.5685,0.1182,0.3108,0.9876,0.3108
ROCPOINTS_N,0.5685,0.1182,0.3107,0.9876,0.3107
ROCPOINTS_N,0.5686,0.1182,0.3107,0.9876,0.3107
ROCPOINTS_N,0.5686,0.1182,0.3106,0.9876,0.3106
ROCPOINTS_N,0.5686,0.1182,0.3106,0.9876,0.3106
ROCPOINTS_N,0.5686,0.1182,0.3105,0.9876,0.3105
ROCPOINTS_N,0.5686,0.1182,0.3105,0.9876,0.3105
ROCPOINTS_N,0.5687,0.1182,0.3104,0.9876,0.3104
ROCPOINTS_N,0.5687,0.1182,0.3103,0.9876,0.3103
ROCPOINTS_N,0.5688,0.1182,0.3103,0.9876,0.3103
ROCPOINTS_N,0.5689,0.1182,0.3102,0.9876,0.3102
ROCPOINTS_N,0.5689,0.1182,0.3100,0.9876,0.3100
ROCPOINTS_N,0.5690,0.1182,0.3100,0.9876,0.3100
ROCPOINTS_N,0.5691,0.1182,0.3099,0.9876,0.3099
ROCPOINTS_N,0.5692,0.1182,0.3099,0.9875,0.3099
ROCPOINTS_N,0.5692,0.1182,0.3097,0.9875,0.3097
ROCPOINTS_N,0.5692,0.1182,0.3096,0.9875,0.3096
ROCPOINTS_N,0.5693,0.1182,0.3096,0.9875,0.3096
ROCPOINTS_N,0.5693,0.1182,0.3095,0.9875,0.3095
ROCPOINTS_N,0.5694,0.1182,0.3095,0.9875,0.3095
ROCPOINTS_N,0.5695,0.1182,0.3094,0.9875,0.3094
ROCPOINTS_N,0.5697,0.1182,0.3093,0.9875,0.3093
ROCPOINTS_N,0.5697,0.1182,0.3093,0.9875,0.3093
ROCPOINTS_N,0.5698,0.1182,0.3092,0.9875,0.3092
ROCPOINTS_N,0.5698,0.1182,0.3091,0.9875,0.3091
ROCPOINTS_N,0.5699,0.1182,0.3090,0.9875,0.3090
ROCPOINTS_N,0.5699,0.1182,0.3089,0.9875,0.3089
ROCPOINTS_N,0.5700,0.1182,0.3089,0.9875,0.3089
ROCPOINTS_N,0.5701,0.1146,0.3048,0.9877,0.3048
ROCPOINTS_N,0.5704,0.1146,0.3047,0.9877,0.3047
ROCPOINTS_N,0.5708,0.1146,0.3047,0.9877,0.3047
ROCPOINTS_N,0.5709,0.1146,0.3046,0.9877,0.3046
ROCPOINTS_N,0.5709,0.1146,0.3046,0.9877,0.3046
ROCPOINTS_N,0.5710,0.1146,0.3045,0.9877,0.3045
ROCPOINTS_N,0.5711,0.1146,0.3044,0.9877,0.3044
ROCPOINTS_N,0.5711,0.1146,0.3043,0.9877,0.3043
ROCPOINTS_N,0.5712,0.1146,0.3043,0.9877,0.3043
ROCPOINTS_N,0.5713,0.1146,0.3042,0.9877,0.3042
ROCPOINTS_N,0.5714,0.1146,0.3042,0.9877,0.3042
ROCPOINTS_N,0.5714,0.1146,0.3041,0.9877,0.3041
ROCPOINTS_N,0.5716,0.1129,0.3041,0.9879,0.3041
ROCPOINTS_N,0.5717,0.1129,0.3040,0.9879,0.3040
ROCPOINTS_N,0.5718,0.1129,0.3038,0.9879,0.3038
ROCPOINTS_N,0.5719,0.1129,0.3037,0.9879,0.3037
ROCPOINTS_N,0.5719,0.1129,0.3037,0.9879,0.3037
ROCPOINTS_N,0.5720,0.1129,0.3036,0.9879,0.3036
ROCPOINTS_N,0.5720,0.1129,0.3036,0.9879,0.3036
ROCPOINTS_N,0.5721,0.1129,0.3035,0.9879,0.3035
ROCPOINTS_N,0.5721,0.1129,0.3035,0.9879,0.3035
ROCPOINTS_N,0.5722,0.1129,0.3034,0.9878,0.3034
ROCPOINTS_N,0.5722,0.1129,0.3033,0.9878,0.3033
ROCPOINTS_N,0.5722,0.1129,0.3032,0.9878,0.3032
ROCPOINTS_N,0.5726,0.1129,0.3032,0.9878,0.3032
ROCPOINTS_N,0.5728,0.1129,0.3030,0.9878,0.3030
ROCPOINTS_N,0.5728,0.1129,0.3030,0.9878,0.3030
ROCPOINTS_N,0.5729,0.1129,0.3029,0.9878,0.3029
ROCPOINTS_N,0.5730,0.1129,0.3029,0.9878,0.3029
ROCPOINTS_N,0.5730,0.1129,0.3028,0.9878,0.3028
ROCPOINTS_N,0.5730,0.1129,0.3028,0.9878,0.3028
ROCPOINTS_N,0.5731,0.1129,0.3027,0.9878,0.3027
ROCPOINTS_N,0.5731,0.1129,0.3026,0.9878,0.3026
ROCPOINTS_N,0.5731,0.1129,0.3026,0.9878,0.3026
ROCPOINTS_N,0.5731,0.1129,0.3025,0.9878,0.3025
ROCPOINTS_N,0.5732,0.1129,0.3025,0.9878,0.3025
ROCPOINTS_N,0.5732,0.1129,0.3024,0.9878,0.3024
ROCPOINTS_N,0.5733,0.1129,0.3022,0.9878,0.3022
ROCPOINTS_N,0.5734,0.1129,0.2998,0.9877,0.2998
ROCPOINTS_N,0.5734,0.1129,0.2997,0.9877,0.2997
ROCPOINTS_N,0.5736,0.1129,0.2997,0.9877,0.2997
ROCPOINTS_N,0.5737,0.1129,0.2996,0.9877,0.2996
ROCPOINTS_N,0.5737,0.1129,0.2996,0.9877,0.2996
ROCPOINTS_N,0.5737,0.1129,0.2995,0.9877,0.2995
ROCPOINTS_N,0.5738,0.1129,0.2994,0.9877,0.2994
ROCPOINTS_N,0.5739,0.1129,0.2994,0.9877,0.2994
ROCPOINTS_N,0.5739,0.1129,0.2993,0.9877,0.2993
ROCPOINTS_N,0.5740,0.1129,0.2993,0.9877,0.2993
ROCPOINTS_N,0.5740,0.1129,0.2992,0.9877,0.2992
ROCPOINTS_N,0.5740,0.1129,0.2991,0.9877,0.2991
ROCPOINTS_N,0.5742,0.1129,0.2991,0.9877,0.2991
ROCPOINTS_N,0.5742,0.1129,0.2990,0.9877,0.2990
ROCPOINTS_N,0.5742,0.1129,0.2990,0.9877,0.2990
ROCPOINTS_N,0.5743,0.1129,0.2989,0.9877,0.2989
ROCPOINTS_N,0.5743,0.1129,0.2989,0.9877,0.2989
ROCPOINTS_N,0.5743,0.1129,0.2988,0.9877,0.2988
ROCPOINTS_N,0.5743,0.1129,0.2987,0.9877,0.2987
ROCPOINTS_N,0.5744,0.1129,0.2987,0.9877,0.2987
ROCPOINTS_N,0.5745,0.1129,0.2986,0.9877,0.2986
ROCPOINTS_N,0.5745,0.1129,0.2986,0.9877,0.2986
ROCPOINTS_N,0.5746,0.1129,0.2984,0.9876,0.2984
ROCPOINTS_N,0.5747,0.1129,0.2983,0.9876,0.2983
ROCPOINTS_N,0.5747,0.1129,0.2983,0.9876,0.2983
ROCPOINTS_N,0.5748,0.1129,0.2982,0.9876,0.2982
ROCPOINTS_N,0.5748,0.1129,0.2982,0.9876,0.2982
ROCPOINTS_N,0.5749,0.1129,0.2981,0.9876,0.2981
ROCPOINTS_N,0.5749,0.1129,0.2980,0.9876,0.2980
ROCPOINTS_N,0.5750,0.1129,0.2980,0.9876,0.2980
ROCPOINTS_N,0.5750,0.1129,0.2979,0.9876,0.2979
ROCPOINTS_N,0.5750,0.1129,0.2971,0.9876,0.2971
ROCPOINTS_N,0.5752,0.1129,0.2970,0.9876,0.2970
ROCPOINTS_N,0.5752,0.1129,0.2969,0.9876,0.2969
ROCPOINTS_N,0.5752,0.1129,0.2969,0.9876,0.2969
ROCPOINTS_N,0.5753,0.1129,0.2968,0.9876,0.2968
ROCPOINTS_N,0.5753,0.1129,0.2968,0.9876,0.2968
ROCPOINTS_N,0.5754,0.1129,0.2967,0.9876,0.2967
ROCPOINTS_N,0.5754,0.1129,0.2966,0.9876,0.2966
ROCPOINTS_N,0.5755,0.1129,0.2965,0.9876,0.2965
ROCPOINTS_N,0.5755,0.1129,0.2965,0.9876,0.2965
ROCPOINTS_N,0.5756,0.1129,0.2964,0.9876,0.2964
ROCPOINTS_N,0.5756,0.1129,0.2963,0.9876,0.2963
ROCPOINTS_N,0.5756,0.1129,0.2962,0.9876,0.2962
ROCPOINTS_N,0.5757,0.1129,0.2961,0.9876,0.2961
ROCPOINTS_N,0.5757,0.1129,0.2961,0.9876,0.2961
ROCPOINTS_N,0.5757,0.1129,0.2960,0.9875,0.2960
ROCPOINTS_N,0.5758,0.1129,0.2959,0.9875,0.2959
ROCPOINTS_N,0.5759,0.1129,0.2959,0.9875,0.2959
ROCPOINTS_N,0.5759,0.1129,0.2958,0.9875,0.2958
ROCPOINTS_N,0.5759,0.1129,0.2958,0.9875,0.2958
ROCPOINTS_N,0.5760,0.1129,0.2957,0.9875,0.2957
ROCPOINTS_N,0.5760,0.1111,0.2948,0.9877,0.2948
ROCPOINTS_N,0.5763,0.1111,0.2947,0.9877,0.2947
ROCPOINTS_N,0.5763,0.1111,0.2947,0.9877,0.2947
ROCPOINTS_N,0.5763,0.1111,0.2945,0.9877,0.2945
ROCPOINTS_N,0.5764,0.1111,0.2945,0.9877,0.2945
ROCPOINTS_N,0.5765,0.1111,0.2944,0.9877,0.2944
ROCPOINTS_N,0.5767,0.1111,0.2944,0.9877,0.2944
ROCPOINTS_N,0.5767,0.1093,0.2919,0.9878,0.2919
ROCPOINTS_N,0.5767,0.1093,0.2919,0.9878,0.2919
ROCPOINTS_N,0.5768,0.1093,0.2918,0.9878,0.2918
ROCPOINTS_N,0.5768,0.1093,0.2917,0.9878,0.2917
ROCPOINTS_N,0.5768,0.1093,0.2917,0.9878,0.2917
ROCPOINTS_N,0.5769,0.1093,0.2916,0.9878,0.2916
ROCPOINTS_N,0.5769,0.1093,0.2916,0.9878,0.2916
ROCPOINTS_N,0.5770,0.1093,0.2915,0.9877,0.2915
ROCPOINTS_N,0.5770,0.1093,0.2914,0.9877,0.2914
ROCPOINTS_N,0.5774,0.1093,0.2914,0.9877,0.2914
ROCPOINTS_N,0.5774,0.1093,0.2913,0.9877,0.2913
ROCPOINTS_N,0.5776,0.1093,0.2913,0.9877,0.2913
ROCPOINTS_N,0.5777,0.1093,0.2912,0.9877,0.2912
ROCPOINTS_N,0.5777,0.1093,0.2912,0.9877,0.2912
ROCPOINTS_N,0.5778,0.1093,0.2911,0.9877,0.2911
ROCPOINTS_N,0.5778,0.1093,0.2910,0.9877,0.2910
ROCPOINTS_N,0.5778,0.1093,0.2910,0.9877,0.2910
ROCPOINTS_N,0.5778,0.1093,0.2908,0.9877,0.2908
ROCPOINTS_N,0.5778,0.1093,0.2907,0.9877,0.2907
ROCPOINTS_N,0.5778,0.1093,0.2907,0.9877,0.2907
ROCPOINTS_N,0.5781,0.1093,0.2906,0.9877,0.2906
ROCPOINTS_N,0.5783,0.1093,0.2906,0.9877,0.2906
ROCPOINTS_N,0.5783,0.1093,0.2905,0.9877,0.2905
ROCPOINTS_N,0.5784,0.1093,0.2903,0.9877,0.2903
ROCPOINTS_N,0.5784,0.1093,0.2903,0.9877,0.2903
ROCPOINTS_N,0.5784,0.1093,0.2902,0.9877,0.2902
ROCPOINTS_N,0.5785,0.1093,0.2902,0.9877,0.2902
ROCPOINTS_N,0.5786,0.1093,0.2901,0.9877,0.2901
ROCPOINTS_N,0.5786,0.1093,0.2900,0.9877,0.2900
ROCPOINTS_N,0.5786,0.1093,0.2900,0.9877,0.2900
ROCPOINTS_N,0.5788,0.1093,0.2899,0.9877,0.2899
ROCPOINTS_N,0.5788,0.1093,0.2899,0.9877,0.2899
ROCPOINTS_N,0.5788,0.1093,0.2898,0.9877,0.2898
ROCPOINTS_N,0.5790,0.1093,0.2898,0.9877,0.2898
ROCPOINTS_N,0.5790,0.1093,0.2897,0.9877,0.2897
ROCPOINTS_N,0.5791,0.1093,0.2896,0.9877,0.2896
ROCPOINTS_N,0.5791,0.1093,0.2896,0.9877,0.2896
ROCPOINTS_N,0.5792,0.1093,0.2895,0.9877,0.2895
ROCPOINTS_N,0.5792,0.1093,0.2895,0.9877,0.2895
ROCPOINTS_N,0.5792,0.1093,0.2894,0.9877,0.2894
ROCPOINTS_N,0.5793,0.1093,0.2893,0.9877,0.2893
ROCPOINTS_N,0.5794,0.1093,0.2893,0.9877,0.2893
ROCPOINTS_N,0.5795,0.1093,0.2892,0.9877,0.2892
ROCPOINTS_N,0.5796,0.1093,0.2891,0.9876,0.2891
ROCPOINTS_N,0.5797,0.1093,0.2891,0.9876,0.2891
ROCPOINTS_N,0.5797,0.1093,0.2890,0.9876,0.2890
ROCPOINTS_N,0.5797,0.1093,0.2889,0.9876,0.2889
ROCPOINTS_N,0.5798,0.1093,0.2889,0.9876,0.2889
ROCPOINTS_N,0.5798,0.1093,0.2888,0.9876,0.2888
ROCPOINTS_N,0.5800,0.1093,0.2888,0.9876,0.2888
ROCPOINTS_N,0.5802,0.1093,0.2846,0.9875,0.2846
ROCPOINTS_N,0.5802,0.1093,0.2846,0.9875,0.2846
ROCPOINTS_N,0.5803,0.1093,0.2845,0.9875,0.2845
ROCPOINTS_N,0.5803,0.1093,0.2844,0.9874,0.2844
ROCPOINTS_N,0.5804,0.1093,0.2844,0.9874,0.2844
ROCPOINTS_N,0.5806,0.1093,0.2843,0.9874,0.2843
ROCPOINTS_N,0.5807,0.1093,0.2842,0.9874,0.2842
ROCPOINTS_N,0.5808,0.1093,0.2841,0.9874,0.2841
ROCPOINTS_N,0.5808,0.1093,0.2840,0.9874,0.2840
ROCPOINTS_N,0.5810,0.1093,0.2839,0.9874,0.2839
ROCPOINTS_N,0.5810,0.1093,0.2839,0.9874,0.2839
ROCPOINTS_N,0.5810,0.1093,0.2838,0.9874,0.2838
ROCPOINTS_N,0.5811,0.1093,0.2837,0.9874,0.2837
ROCPOINTS_N,0.5812,0.1093,0.2837,0.9874,0.2837
ROCPOINTS_N,0.5812,0.1093,0.2836,0.9874,0.2836
ROCPOINTS_N,0.5813,0.1093,0.2836,0.9874,0.2836
ROCPOINTS_N,0.5813,0.1093,0.2835,0.9874,0.2835
ROCPOINTS_N,0.5814,0.1093,0.2835,0.9874,0.2835
ROCPOINTS_N,0.5815,0.1093,0.2834,0.9874,0.2834
ROCPOINTS_N,0.5816,0.1093,0.2833,0.9874,0.2833
ROCPOINTS_N,0.5816,0.1093,0.2833,0.9874,0.2833
ROCPOINTS_N,0.5816,0.1093,0.2832,0.9874,0.2832
ROCPOINTS_N,0.5816,0.1093,0.2832,0.9874,0.2832
ROCPOINTS_N,0.5816,0.1093,0.2831,0.9874,0.2831
ROCPOINTS_N,0.5817,0.1093,0.2830,0.9874,0.2830
ROCPOINTS_N,0.5817,0.1093,0.2830,0.9874,0.2830
ROCPOINTS_N,0.5818,0.1093,0.2828,0.9874,0.2828
ROCPOINTS_N,0.5819,0.1093,0.2827,0.9874,0.2827
ROCPOINTS_N,0.5819,0.1093,0.2826,0.9874,0.2826
ROCPOINTS_N,0.5821,0.1093,0.2826,0.9874,0.2826
ROCPOINTS_N,0.5821,0.1093,0.2825,0.9874,0.2825
ROCPOINTS_N,0.5822,0.1093,0.2825,0.9874,0.2825
ROCPOINTS_N,0.5822,0.1093,0.2824,0.9874,0.2824
ROCPOINTS_N,0.5822,0.1093,0.2823,0.9874,0.2823
ROCPOINTS_N,0.5823,0.1093,0.2822,0.9873,0.2822
ROCPOINTS_N,0.5823,0.1093,0.2821,0.9873,0.2821
ROCPOINTS_N,0.5825,0.1093,0.2821,0.9873,0.2821
ROCPOINTS_N,0.5826,0.1093,0.2818,0.9873,0.2818
ROCPOINTS_N,0.5827,0.1093,0.2818,0.9873,0.2818
ROCPOINTS_N,0.5827,0.1093,0.2817,0.9873,0.2817
ROCPOINTS_N,0.5828,0.1093,0.2816,0.9873,0.2816
ROCPOINTS_N,0.5828,0.1093,0.2815,0.9873,0.2815
ROCPOINTS_N,0.5830,0.1093,0.2815,0.9873,0.2815
ROCPOINTS_N,0.5830,0.1093,0.2814,0.9873,0.2814
ROCPOINTS_N,0.5832,0.1093,0.2814,0.9873,0.2814
ROCPOINTS_N,0.5833,0.1093,0.2813,0.9873,0.2813
ROCPOINTS_N,0.5833,0.1093,0.2812,0.9873,0.2812
ROCPOINTS_N,0.5833,0.1093,0.2812,0.9873,0.2812
ROCPOINTS_N,0.5834,0.1041,0.2791,0.9878,0.2791
ROCPOINTS_N,0.5834,0.1041,0.2791,0.9878,0.2791
ROCPOINTS_N,0.5835,0.1041,0.2790,0.9878,0.2790
ROCPOINTS_N,0.5835,0.1041,0.2790,0.9878,0.2790
ROCPOINTS_N,0.5837,0.1041,0.2789,0.9878,0.2789
ROCPOINTS_N,0.5838,0.1041,0.2789,0.9878,0.2789
ROCPOINTS_N,0.5839,0.1041,0.2788,0.9878,0.2788
ROCPOINTS_N,0.5839,0.1041,0.2787,0.9878,0.2787
ROCPOINTS_N,0.5840,0.1041,0.2787,0.9878,0.2787
ROCPOINTS_N,0.5840,0.1041,0.2786,0.9878,0.2786
ROCPOINTS_N,0.5841,0.1041,0.2785,0.9878,0.2785
ROCPOINTS_N,0.5842,0.1041,0.2784,0.9878,0.2784
ROCPOINTS_N,0.5844,0.1041,0.2784,0.9878,0.2784
ROCPOINTS_N,0.5845,0.1041,0.2783,0.9878,0.2783
ROCPOINTS_N,0.5847,0.1041,0.2782,0.9878,0.2782
ROCPOINTS_N,0.5847,0.1041,0.2781,0.9878,0.2781
ROCPOINTS_N,0.5850,0.1041,0.2780,0.9878,0.2780
ROCPOINTS_N,0.5850,0.1041,0.2763,0.9877,0.2763
ROCPOINTS_N,0.5852,0.1041,0.2763,0.9877,0.2763
ROCPOINTS_N,0.5852,0.1041,0.2762,0.9877,0.2762
ROCPOINTS_N,0.5853,0.1041,0.2762,0.9877,0.2762
ROCPOINTS_N,0.5854,0.1041,0.2761,0.9877,0.2761
ROCPOINTS_N,0.5856,0.1041,0.2761,0.9877,0.2761
ROCPOINTS_N,0.5856,0.1041,0.2760,0.9877,0.2760
ROCPOINTS_N,0.5856,0.1041,0.2759,0.9877,0.2759
ROCPOINTS_N,0.5857,0.1041,0.2759,0.9877,0.2759
ROCPOINTS_N,0.5858,0.1041,0.2758,0.9877,0.2758
ROCPOINTS_N,0.5858,0.1041,0.2758,0.9877,0.2758
ROCPOINTS_N,0.5860,0.1041,0.2757,0.9877,0.2757
ROCPOINTS_N,0.5861,0.1041,0.2756,0.9877,0.2756
ROCPOINTS_N,0.5862,0.1041,0.2755,0.9877,0.2755
ROCPOINTS_N,0.5864,0.1041,0.2755,0.9877,0.2755
ROCPOINTS_N,0.5864,0.1041,0.2754,0.9877,0.2754
ROCPOINTS_N,0.5864,0.1041,0.2754,0.9877,0.2754
ROCPOINTS_N,0.5865,0.1041,0.2753,0.9877,0.2753
ROCPOINTS_N,0.5866,0.1041,0.2752,0.9877,0.2752
ROCPOINTS_N,0.5867,0.1041,0.2752,0.9877,0.2752
ROCPOINTS_N,0.5868,0.1041,0.2721,0.9875,0.2721
ROCPOINTS_N,0.5869,0.1041,0.2721,0.9875,0.2721
ROCPOINTS_N,0.5870,0.1041,0.2720,0.9875,0.2720
ROCPOINTS_N,0.5870,0.1041,0.2720,0.9875,0.2720
ROCPOINTS_N,0.5871,0.1023,0.2720,0.9877,0.2720
ROCPOINTS_N,0.5871,0.1023,0.2719,0.9877,0.2719
ROCPOINTS_N,0.5871,0.1023,0.2719,0.9877,0.2719
ROCPOINTS_N,0.5873,0.1023,0.2718,0.9877,0.2718
ROCPOINTS_N,0.5873,0.1023,0.2717,0.9877,0.2717
ROCPOINTS_N,0.5873,0.1023,0.2716,0.9877,0.2716
ROCPOINTS_N,0.5873,0.1023,0.2716,0.9877,0.2716
ROCPOINTS_N,0.5874,0.1023,0.2715,0.9877,0.2715
ROCPOINTS_N,0.5875,0.1023,0.2714,0.9877,0.2714
ROCPOINTS_N,0.5875,0.1023,0.2714,0.9877,0.2714
ROCPOINTS_N,0.5875,0.1023,0.2713,0.9877,0.2713
ROCPOINTS_N,0.5877,0.1023,0.2713,0.9877,0.2713
ROCPOINTS_N,0.5877,0.1023,0.2712,0.9877,0.2712
ROCPOINTS_N,0.5877,0.1023,0.2712,0.9877,0.2712
ROCPOINTS_N,0.5878,0.1023,0.2711,0.9877,0.2711
ROCPOINTS_N,0.5882,0.1023,0.2710,0.9877,0.2710
ROCPOINTS_N,0.5882,0.1023,0.2709,0.9877,0.2709
ROCPOINTS_N,0.5883,0.1023,0.2709,0.9877,0.2709
ROCPOINTS_N,0.5883,0.1023,0.2708,0.9877,0.2708
ROCPOINTS_N,0.5884,0.1023,0.2707,0.9877,0.2707
ROCPOINTS_N,0.5885,0.1023,0.2706,0.9877,0.2706
ROCPOINTS_N,0.5886,0.1023,0.2706,0.9877,0.2706
ROCPOINTS_N,0.5887,0.1023,0.2705,0.9877,0.2705
ROCPOINTS_N,0.5888,0.1023,0.2705,0.9876,0.2705
ROCPOINTS_N,0.5889,0.1023,0.2704,0.9876,0.2704
ROCPOINTS_N,0.5890,0.1023,0.2703,0.9876,0.2703
ROCPOINTS_N,0.5892,0.1023,0.2703,0.9876,0.2703
ROCPOINTS_N,0.5892,0.1023,0.2702,0.9876,0.2702
ROCPOINTS_N,0.5894,0.1023,0.2701,0.9876,0.2701
ROCPOINTS_N,0.5896,0.1023,0.2700,0.9876,0.2700
ROCPOINTS_N,0.5898,0.1023,0.2700,0.9876,0.2700
ROCPOINTS_N,0.5899,0.1023,0.2699,0.9876,0.2699
ROCPOINTS_N,0.5900,0.1023,0.2699,0.9876,0.2699
ROCPOINTS_N,0.5901,0.1005,0.2664,0.9877,0.2664
ROCPOINTS_N,0.5902,0.1005,0.2663,0.9877,0.2663
ROCPOINTS_N,0.5902,0.1005,0.2663,0.9877,0.2663
ROCPOINTS_N,0.5903,0.1005,0.2662,0.9877,0.2662
ROCPOINTS_N,0.5904,0.1005,0.2661,0.9877,0.2661
ROCPOINTS_N,0.5904,0.1005,0.2661,0.9877,0.2661
ROCPOINTS_N,0.5906,0.1005,0.2660,0.9877,0.2660
ROCPOINTS_N,0.5906,0.1005,0.2659,0.9877,0.2659
ROCPOINTS_N,0.5906,0.1005,0.2658,0.9877,0.2658
ROCPOINTS_N,0.5907,0.1005,0.2658,0.9876,0.2658
ROCPOINTS_N,0.5907,0.1005,0.2657,0.9876,0.2657
ROCPOINTS_N,0.5908,0.1005,0.2657,0.9876,0.2657
ROCPOINTS_N,0.5910,0.1005,0.2655,0.9876,0.2655
ROCPOINTS_N,0.5910,0.1005,0.2654,0.9876,0.2654
ROCPOINTS_N,0.5911,0.1005,0.2654,0.9876,0.2654
ROCPOINTS_N,0.5913,0.1005,0.2653,0.9876,0.2653
ROCPOINTS_N,0.5915,0.1005,0.2653,0.9876,0.2653
ROCPOINTS_N,0.5915,0.1005,0.2652,0.9876,0.2652
ROCPOINTS_N,0.5917,0.1005,0.2651,0.9876,0.2651
ROCPOINTS_N,0.5918,0.1005,0.2650,0.9876,0.2650
ROCPOINTS_N,0.5919,0.1005,0.2650,0.9876,0.2650
ROCPOINTS_N,0.5919,0.1005,0.2649,0.9876,0.2649
ROCPOINTS_N,0.5920,0.1005,0.2649,0.9876,0.2649
ROCPOINTS_N,0.5921,0.1005,0.2648,0.9876,0.2648
ROCPOINTS_N,0.5922,0.1005,0.2647,0.9876,0.2647
ROCPOINTS_N,0.5923,0.1005,0.2647,0.9876,0.2647
ROCPOINTS_N,0.5923,0.1005,0.2646,0.9876,0.2646
ROCPOINTS_N,0.5923,0.1005,0.2646,0.9876,0.2646
ROCPOINTS_N,0.5924,0.1005,0.2645,0.9876,0.2645
ROCPOINTS_N,0.5925,0.1005,0.2644,0.9876,0.2644
ROCPOINTS_N,0.5925,0.1005,0.2644,0.9876,0.2644
ROCPOINTS_N,0.5925,0.1005,0.2643,0.9876,0.2643
ROCPOINTS_N,0.5925,0.1005,0.2642,0.9876,0.2642
ROCPOINTS_N,0.5926,0.1005,0.2642,0.9876,0.2642
ROCPOINTS_N,0.5926,0.1005,0.2641,0.9876,0.2641
ROCPOINTS_N,0.5927,0.1005,0.2640,0.9876,0.2640
ROCPOINTS_N,0.5928,0.1005,0.2640,0.9876,0.2640
ROCPOINTS_N,0.5928,0.1005,0.2639,0.9876,0.2639
ROCPOINTS_N,0.5928,0.1005,0.2639,0.9876,0.2639
ROCPOINTS_N,0.5929,0.1005,0.2638,0.9876,0.2638
ROCPOINTS_N,0.5929,0.1005,0.2637,0.9876,0.2637
ROCPOINTS_N,0.5930,0.1005,0.2637,0.9876,0.2637
ROCPOINTS_N,0.5930,0.1005,0.2636,0.9875,0.2636
ROCPOINTS_N,0.5931,0.1005,0.2635,0.9875,0.2635
ROCPOINTS_N,0.5931,0.1005,0.2635,0.9875,0.2635
ROCPOINTS_N,0.5932,0.1005,0.2634,0.9875,0.2634
ROCPOINTS_N,0.5933,0.1005,0.2633,0.9875,0.2633
ROCPOINTS_N,0.5933,0.1005,0.2633,0.9875,0.2633
ROCPOINTS_N,0.5934,0.1005,0.2597,0.9874,0.2597
ROCPOINTS_N,0.5934,0.1005,0.2596,0.9874,0.2596
ROCPOINTS_N,0.5935,0.1005,0.2595,0.9874,0.2595
ROCPOINTS_N,0.5936,0.1005,0.2595,0.9874,0.2595
ROCPOINTS_N,0.5937,0.1005,0.2594,0.9874,0.2594
ROCPOINTS_N,0.5939,0.1005,0.2594,0.9873,0.2594
ROCPOINTS_N,0.5941,0.1005,0.2593,0.9873,0.2593
ROCPOINTS_N,0.5942,0.1005,0.2593,0.9873,0.2593
ROCPOINTS_N,0.5943,0.1005,0.2592,0.9873,0.2592
ROCPOINTS_N,0.5943,0.1005,0.2591,0.9873,0.2591
ROCPOINTS_N,0.5943,0.1005,0.2591,0.9873,0.2591
ROCPOINTS_N,0.5944,0.1005,0.2590,0.9873,0.2590
ROCPOINTS_N,0.5944,0.1005,0.2590,0.9873,0.2590
ROCPOINTS_N,0.5945,0.1005,0.2589,0.9873,0.2589
ROCPOINTS_N,0.5946,0.1005,0.2588,0.9873,0.2588
ROCPOINTS_N,0.5946,0.1005,0.2588,0.9873,0.2588
ROCPOINTS_N,0.5947,0.1005,0.2587,0.9873,0.2587
ROCPOINTS_N,0.5948,0.1005,0.2587,0.9873,0.2587
ROCPOINTS_N,0.5950,0.1005,0.2586,0.9873,0.2586
ROCPOINTS_N,0.5950,0.1005,0.2586,0.9873,0.2586
ROCPOINTS_N,0.5950,0.1005,0.2572,0.9872,0.2572
ROCPOINTS_N,0.5952,0.1005,0.2572,0.9872,0.2572
ROCPOINTS_N,0.5953,0.1005,0.2571,0.9872,0.2571
ROCPOINTS_N,0.5953,0.1005,0.2570,0.9872,0.2570
ROCPOINTS_N,0.5954,0.1005,0.2570,0.9872,0.2570
ROCPOINTS_N,0.5954,0.1005,0.2569,0.9872,0.2569
ROCPOINTS_N,0.5955,0.1005,0.2569,0.9872,0.2569
ROCPOINTS_N,0.5955,0.1005,0.2568,0.9872,0.2568
ROCPOINTS_N,0.5956,0.1005,0.2567,0.9872,0.2567
ROCPOINTS_N,0.5956,0.1005,0.2567,0.9872,0.2567
ROCPOINTS_N,0.5957,0.1005,0.2566,0.9872,0.2566
ROCPOINTS_N,0.5957,0.0988,0.2566,0.9874,0.2566
ROCPOINTS_N,0.5958,0.0988,0.2565,0.9874,0.2565
ROCPOINTS_N,0.5958,0.0988,0.2565,0.9874,0.2565
ROCPOINTS_N,0.5959,0.0988,0.2562,0.9874,0.2562
ROCPOINTS_N,0.5960,0.0988,0.2562,0.9874,0.2562
ROCPOINTS_N,0.5961,0.0988,0.2561,0.9874,0.2561
ROCPOINTS_N,0.5961,0.0988,0.2560,0.9874,0.2560
ROCPOINTS_N,0.5961,0.0988,0.2560,0.9874,0.2560
ROCPOINTS_N,0.5962,0.0988,0.2559,0.9874,0.2559
ROCPOINTS_N,0.5963,0.0988,0.2558,0.9874,0.2558
ROCPOINTS_N,0.5963,0.0988,0.2558,0.9874,0.2558
ROCPOINTS_N,0.5964,0.0988,0.2557,0.9874,0.2557
ROCPOINTS_N,0.5965,0.0988,0.2556,0.9874,0.2556
ROCPOINTS_N,0.5967,0.0988,0.2556,0.9874,0.2556
ROCPOINTS_N,0.5968,0.0935,0.2530,0.9879,0.2530
ROCPOINTS_N,0.5968,0.0935,0.2530,0.9879,0.2530
ROCPOINTS_N,0.5969,0.0935,0.2529,0.9879,0.2529
ROCPOINTS_N,0.5970,0.0935,0.2528,0.9879,0.2528
ROCPOINTS_N,0.5971,0.0935,0.2528,0.9879,0.2528
ROCPOINTS_N,0.5972,0.0935,0.2527,0.9879,0.2527
ROCPOINTS_N,0.5972,0.0935,0.2527,0.9879,0.2527
ROCPOINTS_N,0.5973,0.0935,0.2526,0.9879,0.2526
ROCPOINTS_N,0.5974,0.0935,0.2526,0.9879,0.2526
ROCPOINTS_N,0.5975,0.0935,0.2525,0.9879,0.2525
ROCPOINTS_N,0.5975,0.0917,0.2525,0.9881,0.2525
ROCPOINTS_N,0.5976,0.0917,0.2524,0.9881,0.2524
ROCPOINTS_N,0.5976,0.0917,0.2524,0.9881,0.2524
ROCPOINTS_N,0.5976,0.0917,0.2523,0.9881,0.2523
ROCPOINTS_N,0.5976,0.0917,0.2523,0.9881,0.2523
ROCPOINTS_N,0.5977,0.0917,0.2522,0.9881,0.2522
ROCPOINTS_N,0.5978,0.0917,0.2521,0.9881,0.2521
ROCPOINTS_N,0.5978,0.0917,0.2521,0.9881,0.2521
ROCPOINTS_N,0.5979,0.0917,0.2520,0.9881,0.2520
ROCPOINTS_N,0.5981,0.0917,0.2520,0.9881,0.2520
ROCPOINTS_N,0.5982,0.0917,0.2519,0.9881,0.2519
ROCPOINTS_N,0.5983,0.0917,0.2519,0.9881,0.2519
ROCPOINTS_N,0.5984,0.0917,0.2517,0.9881,0.2517
ROCPOINTS_N,0.5984,0.0917,0.2516,0.9881,0.2516
ROCPOINTS_N,0.5985,0.0917,0.2516,0.9881,0.2516
ROCPOINTS_N,0.5986,0.0917,0.2515,0.9881,0.2515
ROCPOINTS_N,0.5987,0.0917,0.2514,0.9881,0.2514
ROCPOINTS_N,0.5988,0.0917,0.2514,0.9881,0.2514
ROCPOINTS_N,0.5989,0.0917,0.2513,0.9881,0.2513
ROCPOINTS_N,0.5989,0.0917,0.2512,0.9881,0.2512
ROCPOINTS_N,0.5991,0.0917,0.2510,0.9881,0.2510
ROCPOINTS_N,0.5991,0.0917,0.2510,0.9881,0.2510
ROCPOINTS_N,0.5992,0.0917,0.2509,0.9881,0.2509
ROCPOINTS_N,0.5992,0.0917,0.2509,0.9881,0.2509
ROCPOINTS_N,0.5993,0.0917,0.2508,0.9881,0.2508
ROCPOINTS_N,0.5994,0.0917,0.2507,0.9880,0.2507
ROCPOINTS_N,0.5994,0.0917,0.2506,0.9880,0.2506
ROCPOINTS_N,0.5994,0.0917,0.2506,0.9880,0.2506
ROCPOINTS_N,0.5995,0.0917,0.2505,0.9880,0.2505
ROCPOINTS_N,0.5995,0.0917,0.2505,0.9880,0.2505
ROCPOINTS_N,0.5996,0.0917,0.2504,0.9880,0.2504
ROCPOINTS_N,0.5996,0.0917,0.2503,0.9880,0.2503
ROCPOINTS_N,0.5998,0.0917,0.2503,0.9880,0.2503
ROCPOINTS_N,0.5998,0.0917,0.2502,0.9880,0.2502
ROCPOINTS_N,0.6000,0.0917,0.2502,0.9880,0.2502
ROCPOINTS_N,0.6000,0.0899,0.2472,0.9881,0.2472
ROCPOINTS_N,0.6003,0.0899,0.2472,0.9881,0.2472
ROCPOINTS_N,0.6003,0.0899,0.2471,0.9881,0.2471
ROCPOINTS_N,0.6003,0.0899,0.2471,0.9881,0.2471
ROCPOINTS_N,0.6005,0.0882,0.2471,0.9883,0.2471
ROCPOINTS_N,0.6006,0.0882,0.2470,0.9883,0.2470
ROCPOINTS_N,0.6006,0.0882,0.2470,0.9883,0.2470
ROCPOINTS_N,0.6008,0.0882,0.2469,0.9883,0.2469
ROCPOINTS_N,0.6009,0.0882,0.2468,0.9883,0.2468
ROCPOINTS_N,0.6012,0.0882,0.2468,0.9883,0.2468
ROCPOINTS_N,0.6012,0.0882,0.2467,0.9883,0.2467
ROCPOINTS_N,0.6012,0.0882,0.2467,0.9883,0.2467
ROCPOINTS_N,0.6016,0.0882,0.2466,0.9883,0.2466
ROCPOINTS_N,0.6017,0.0882,0.2465,0.9883,0.2465
ROCPOINTS_N,0.6017,0.0882,0.2465,0.9883,0.2465
ROCPOINTS_N,0.6017,0.0882,0.2461,0.9883,0.2461
ROCPOINTS_N,0.6019,0.0882,0.2461,0.9883,0.2461
ROCPOINTS_N,0.6019,0.0882,0.2460,0.9883,0.2460
ROCPOINTS_N,0.6020,0.0882,0.2460,0.9883,0.2460
ROCPOINTS_N,0.6020,0.0882,0.2459,0.9883,0.2459
ROCPOINTS_N,0.6021,0.0882,0.2458,0.9883,0.2458
ROCPOINTS_N,0.6022,0.0882,0.2458,0.9883,0.2458
ROCPOINTS_N,0.6022,0.0882,0.2457,0.9883,0.2457
ROCPOINTS_N,0.6022,0.0882,0.2457,0.9883,0.2457
ROCPOINTS_N,0.6023,0.0882,0.2456,0.9883,0.2456
ROCPOINTS_N,0.6023,0.0882,0.2456,0.9883,0.2456
ROCPOINTS_N,0.6023,0.0864,0.2456,0.9885,0.2456
ROCPOINTS_N,0.6024,0.0864,0.2455,0.9885,0.2455
ROCPOINTS_N,0.6024,0.0864,0.2454,0.9885,0.2454
ROCPOINTS_N,0.6025,0.0864,0.2454,0.9885,0.2454
ROCPOINTS_N,0.6025,0.0864,0.2453,0.9885,0.2453
ROCPOINTS_N,0.6027,0.0864,0.2452,0.9885,0.2452
ROCPOINTS_N,0.6027,0.0864,0.2451,0.9885,0.2451
ROCPOINTS_N,0.6027,0.0864,0.2451,0.9885,0.2451
ROCPOINTS_N,0.6028,0.0864,0.2450,0.9885,0.2450
ROCPOINTS_N,0.6028,0.0864,0.2450,0.9885,0.2450
ROCPOINTS_N,0.6029,0.0864,0.2449,0.9885,0.2449
ROCPOINTS_N,0.6030,0.0864,0.2448,0.9885,0.2448
ROCPOINTS_N,0.6030,0.0864,0.2447,0.9885,0.2447
ROCPOINTS_N,0.6033,0.0864,0.2446,0.9885,0.2446
ROCPOINTS_N,0.6033,0.0864,0.2444,0.9884,0.2444
ROCPOINTS_N,0.6035,0.0811,0.2418,0.9890,0.2418
ROCPOINTS_N,0.6035,0.0811,0.2418,0.9890,0.2418
ROCPOINTS_N,0.6037,0.0811,0.2416,0.9890,0.2416
ROCPOINTS_N,0.6040,0.0811,0.2416,0.9890,0.2416
ROCPOINTS_N,0.6040,0.0811,0.2415,0.9890,0.2415
ROCPOINTS_N,0.6044,0.0811,0.2415,0.9890,0.2415
ROCPOINTS_N,0.6046,0.0811,0.2414,0.9890,0.2414
ROCPOINTS_N,0.6046,0.0811,0.2414,0.9890,0.2414
ROCPOINTS_N,0.6046,0.0811,0.2413,0.9890,0.2413
ROCPOINTS_N,0.6047,0.0811,0.2412,0.9890,0.2412
ROCPOINTS_N,0.6049,0.0811,0.2412,0.9890,0.2412
ROCPOINTS_N,0.6049,0.0811,0.2411,0.9890,0.2411
ROCPOINTS_N,0.6050,0.0811,0.2411,0.9890,0.2411
ROCPOINTS_N,0.6050,0.0811,0.2410,0.9890,0.2410
ROCPOINTS_N,0.6051,0.0811,0.2400,0.9889,0.2400
ROCPOINTS_N,0.6052,0.0811,0.2399,0.9889,0.2399
ROCPOINTS_N,0.6053,0.0811,0.2398,0.9889,0.2398
ROCPOINTS_N,0.6055,0.0811,0.2398,0.9889,0.2398
ROCPOINTS_N,0.6055,0.0811,0.2397,0.9889,0.2397
ROCPOINTS_N,0.6056,0.0811,0.2397,0.9889,0.2397
ROCPOINTS_N,0.6056,0.0811,0.2396,0.9889,0.2396
ROCPOINTS_N,0.6057,0.0811,0.2395,0.9889,0.2395
ROCPOINTS_N,0.6057,0.0811,0.2395,0.9889,0.2395
ROCPOINTS_N,0.6058,0.0811,0.2394,0.9889,0.2394
ROCPOINTS_N,0.6059,0.0811,0.2393,0.9889,0.2393
ROCPOINTS_N,0.6059,0.0811,0.2393,0.9889,0.2393
ROCPOINTS_N,0.6060,0.0811,0.2392,0.9889,0.2392
ROCPOINTS_N,0.6061,0.0811,0.2391,0.9889,0.2391
ROCPOINTS_N,0.6061,0.0811,0.2391,0.9889,0.2391
ROCPOINTS_N,0.6063,0.0811,0.2390,0.9889,0.2390
ROCPOINTS_N,0.6063,0.0811,0.2390,0.9889,0.2390
ROCPOINTS_N,0.6063,0.0811,0.2389,0.9889,0.2389
ROCPOINTS_N,0.6064,0.0811,0.2388,0.9889,0.2388
ROCPOINTS_N,0.6065,0.0811,0.2388,0.9889,0.2388
ROCPOINTS_N,0.6065,0.0811,0.2387,0.9889,0.2387
ROCPOINTS_N,0.6066,0.0811,0.2387,0.9889,0.2387
ROCPOINTS_N,0.6066,0.0811,0.2386,0.9889,0.2386
ROCPOINTS_N,0.6067,0.0811,0.2386,0.9889,0.2386
ROCPOINTS_N,0.6067,0.0811,0.2367,0.9888,0.2367
ROCPOINTS_N,0.6068,0.0811,0.2366,0.9888,0.2366
ROCPOINTS_N,0.6070,0.0811,0.2366,0.9888,0.2366
ROCPOINTS_N,0.6070,0.0811,0.2365,0.9888,0.2365
ROCPOINTS_N,0.6071,0.0811,0.2364,0.9888,0.2364
ROCPOINTS_N,0.6071,0.0811,0.2363,0.9888,0.2363
ROCPOINTS_N,0.6073,0.0811,0.2363,0.9888,0.2363
ROCPOINTS_N,0.6074,0.0811,0.2362,0.9888,0.2362
ROCPOINTS_N,0.6075,0.0811,0.2361,0.9888,0.2361
ROCPOINTS_N,0.6076,0.0811,0.2360,0.9888,0.2360
ROCPOINTS_N,0.6078,0.0811,0.2360,0.9888,0.2360
ROCPOINTS_N,0.6078,0.0811,0.2359,0.9888,0.2359
ROCPOINTS_N,0.6079,0.0811,0.2359,0.9888,0.2359
ROCPOINTS_N,0.6080,0.0811,0.2358,0.9888,0.2358
ROCPOINTS_N,0.6081,0.0811,0.2357,0.9887,0.2357
ROCPOINTS_N,0.6081,0.0811,0.2356,0.9887,0.2356
ROCPOINTS_N,0.6081,0.0811,0.2356,0.9887,0.2356
ROCPOINTS_N,0.6084,0.0811,0.2355,0.9887,0.2355
ROCPOINTS_N,0.6086,0.0811,0.2355,0.9887,0.2355
ROCPOINTS_N,0.6088,0.0811,0.2354,0.9887,0.2354
ROCPOINTS_N,0.6088,0.0811,0.2353,0.9887,0.2353
ROCPOINTS_N,0.6088,0.0811,0.2353,0.9887,0.2353
ROCPOINTS_N,0.6089,0.0811,0.2352,0.9887,0.2352
ROCPOINTS_N,0.6091,0.0811,0.2352,0.9887,0.2352
ROCPOINTS_N,0.6092,0.0811,0.2351,0.9887,0.2351
ROCPOINTS_N,0.6093,0.0811,0.2350,0.9887,0.2350
ROCPOINTS_N,0.6095,0.0811,0.2349,0.9887,0.2349
ROCPOINTS_N,0.6096,0.0811,0.2349,0.9887,0.2349
ROCPOINTS_N,0.6096,0.0811,0.2348,0.9887,0.2348
ROCPOINTS_N,0.6096,0.0811,0.2348,0.9887,0.2348
ROCPOINTS_N,0.6097,0.0811,0.2346,0.9887,0.2346
ROCPOINTS_N,0.6097,0.0811,0.2345,0.9887,0.2345
ROCPOINTS_N,0.6098,0.0811,0.2345,0.9887,0.2345
ROCPOINTS_N,0.6100,0.0811,0.2344,0.9887,0.2344
ROCPOINTS_N,0.6100,0.0811,0.2344,0.9887,0.2344
ROCPOINTS_N,0.6102,0.0776,0.2306,0.9890,0.2306
ROCPOINTS_N,0.6102,0.0776,0.2305,0.9890,0.2305
ROCPOINTS_N,0.6102,0.0776,0.2305,0.9890,0.2305
ROCPOINTS_N,0.6103,0.0776,0.2304,0.9890,0.2304
ROCPOINTS_N,0.6106,0.0776,0.2303,0.9890,0.2303
ROCPOINTS_N,0.6107,0.0776,0.2303,0.9890,0.2303
ROCPOINTS_N,0.6107,0.0776,0.2302,0.9890,0.2302
ROCPOINTS_N,0.6108,0.0776,0.2302,0.9890,0.2302
ROCPOINTS_N,0.6110,0.0776,0.2301,0.9890,0.2301
ROCPOINTS_N,0.6111,0.0776,0.2300,0.9890,0.2300
ROCPOINTS_N,0.6111,0.0776,0.2300,0.9890,0.2300
ROCPOINTS_N,0.6113,0.0776,0.2299,0.9890,0.2299
ROCPOINTS_N,0.6114,0.0776,0.2299,0.9890,0.2299
ROCPOINTS_N,0.6114,0.0776,0.2298,0.9890,0.2298
ROCPOINTS_N,0.6117,0.0776,0.2298,0.9890,0.2298
ROCPOINTS_N,0.6117,0.0776,0.2296,0.9890,0.2296
ROCPOINTS_N,0.6117,0.0776,0.2296,0.9889,0.2296
ROCPOINTS_N,0.6117,0.0776,0.2295,0.9889,0.2295
ROCPOINTS_N,0.6121,0.0776,0.2295,0.9889,0.2295
ROCPOINTS_N,0.6122,0.0776,0.2294,0.9889,0.2294
ROCPOINTS_N,0.6122,0.0776,0.2293,0.9889,0.2293
ROCPOINTS_N,0.6123,0.0776,0.2293,0.9889,0.2293
ROCPOINTS_N,0.6123,0.0776,0.2292,0.9889,0.2292
ROCPOINTS_N,0.6123,0.0776,0.2292,0.9889,0.2292
ROCPOINTS_N,0.6124,0.0776,0.2291,0.9889,0.2291
ROCPOINTS_N,0.6125,0.0776,0.2291,0.9889,0.2291
ROCPOINTS_N,0.6125,0.0776,0.2289,0.9889,0.2289
ROCPOINTS_N,0.6128,0.0776,0.2289,0.9889,0.2289
ROCPOINTS_N,0.6128,0.0776,0.2288,0.9889,0.2288
ROCPOINTS_N,0.6129,0.0776,0.2288,0.9889,0.2288
ROCPOINTS_N,0.6131,0.0776,0.2287,0.9889,0.2287
ROCPOINTS_N,0.6133,0.0776,0.2286,0.9889,0.2286
ROCPOINTS_N,0.6134,0.0741,0.2257,0.9893,0.2257
ROCPOINTS_N,0.6136,0.0741,0.2257,0.9893,0.2257
ROCPOINTS_N,0.6137,0.0741,0.2256,0.9893,0.2256
ROCPOINTS_N,0.6137,0.0741,0.2256,0.9893,0.2256
ROCPOINTS_N,0.6137,0.0741,0.2255,0.9893,0.2255
ROCPOINTS_N,0.6137,0.0741,0.2254,0.9893,0.2254
ROCPOINTS_N,0.6137,0.0741,0.2254,0.9893,0.2254
ROCPOINTS_N,0.6139,0.0741,0.2253,0.9892,0.2253
ROCPOINTS_N,0.6139,0.0741,0.2253,0.9892,0.2253
ROCPOINTS_N,0.6139,0.0741,0.2252,0.9892,0.2252
ROCPOINTS_N,0.6140,0.0741,0.2251,0.9892,0.2251
ROCPOINTS_N,0.6140,0.0741,0.2251,0.9892,0.2251
ROCPOINTS_N,0.6144,0.0741,0.2250,0.9892,0.2250
ROCPOINTS_N,0.6145,0.0741,0.2249,0.9892,0.2249
ROCPOINTS_N,0.6146,0.0741,0.2249,0.9892,0.2249
ROCPOINTS_N,0.6147,0.0741,0.2248,0.9892,0.2248
ROCPOINTS_N,0.6147,0.0723,0.2248,0.9895,0.2248
ROCPOINTS_N,0.6150,0.0723,0.2247,0.9895,0.2247
ROCPOINTS_N,0.6150,0.0723,0.2247,0.9895,0.2247
ROCPOINTS_N,0.6150,0.0723,0.2246,0.9895,0.2246
ROCPOINTS_N,0.6151,0.0723,0.2233,0.9894,0.2233
ROCPOINTS_N,0.6152,0.0723,0.2233,0.9894,0.2233
ROCPOINTS_N,0.6152,0.0723,0.2232,0.9894,0.2232
ROCPOINTS_N,0.6153,0.0723,0.2232,0.9894,0.2232
ROCPOINTS_N,0.6154,0.0723,0.2231,0.9894,0.2231
ROCPOINTS_N,0.6155,0.0723,0.2230,0.9894,0.2230
ROCPOINTS_N,0.6156,0.0723,0.2230,0.9894,0.2230
ROCPOINTS_N,0.6156,0.0723,0.2228,0.9894,0.2228
ROCPOINTS_N,0.6156,0.0723,0.2226,0.9894,0.2226
ROCPOINTS_N,0.6156,0.0723,0.2226,0.9894,0.2226
ROCPOINTS_N,0.6157,0.0723,0.2225,0.9894,0.2225
ROCPOINTS_N,0.6157,0.0723,0.2225,0.9894,0.2225
ROCPOINTS_N,0.6158,0.0723,0.2224,0.9894,0.2224
ROCPOINTS_N,0.6160,0.0723,0.2223,0.9894,0.2223
ROCPOINTS_N,0.6161,0.0723,0.2223,0.9894,0.2223
ROCPOINTS_N,0.6167,0.0723,0.2222,0.9894,0.2222
ROCPOINTS_N,0.6169,0.0723,0.2206,0.9893,0.2206
ROCPOINTS_N,0.6169,0.0723,0.2205,0.9893,0.2205
ROCPOINTS_N,0.6170,0.0723,0.2205,0.9893,0.2205
ROCPOINTS_N,0.6170,0.0723,0.2204,0.9893,0.2204
ROCPOINTS_N,0.6171,0.0723,0.2204,0.9893,0.2204
ROCPOINTS_N,0.6171,0.0723,0.2203,0.9893,0.2203
ROCPOINTS_N,0.6172,0.0723,0.2202,0.9893,0.2202
ROCPOINTS_N,0.6173,0.0723,0.2201,0.9893,0.2201
ROCPOINTS_N,0.6174,0.0723,0.2200,0.9893,0.2200
ROCPOINTS_N,0.6175,0.0723,0.2200,0.9892,0.2200
ROCPOINTS_N,0.6178,0.0723,0.2199,0.9892,0.2199
ROCPOINTS_N,0.6179,0.0723,0.2198,0.9892,0.2198
ROCPOINTS_N,0.6179,0.0723,0.2198,0.9892,0.2198
ROCPOINTS_N,0.6180,0.0723,0.2197,0.9892,0.2197
ROCPOINTS_N,0.6180,0.0723,0.2197,0.9892,0.2197
ROCPOINTS_N,0.6181,0.0723,0.2196,0.9892,0.2196
ROCPOINTS_N,0.6181,0.0723,0.2195,0.9892,0.2195
ROCPOINTS_N,0.6181,0.0723,0.2195,0.9892,0.2195
ROCPOINTS_N,0.6181,0.0723,0.2194,0.9892,0.2194
ROCPOINTS_N,0.6182,0.0723,0.2194,0.9892,0.2194
ROCPOINTS_N,0.6182,0.0723,0.2193,0.9892,0.2193
ROCPOINTS_N,0.6183,0.0723,0.2193,0.9892,0.2193
ROCPOINTS_N,0.6184,0.0723,0.2191,0.9892,0.2191
ROCPOINTS_N,0.6185,0.0723,0.2190,0.9892,0.2190
ROCPOINTS_N,0.6186,0.0723,0.2190,0.9892,0.2190
ROCPOINTS_N,0.6186,0.0723,0.2189,0.9892,0.2189
ROCPOINTS_N,0.6186,0.0723,0.2188,0.9892,0.2188
ROCPOINTS_N,0.6187,0.0723,0.2188,0.9892,0.2188
ROCPOINTS_N,0.6187,0.0723,0.2187,0.9892,0.2187
ROCPOINTS_N,0.6187,0.0723,0.2186,0.9892,0.2186
ROCPOINTS_N,0.6187,0.0723,0.2186,0.9892,0.2186
ROCPOINTS_N,0.6187,0.0723,0.2185,0.9892,0.2185
ROCPOINTS_N,0.6188,0.0723,0.2184,0.9892,0.2184
ROCPOINTS_N,0.6189,0.0723,0.2184,0.9892,0.2184
ROCPOINTS_N,0.6189,0.0723,0.2183,0.9892,0.2183
ROCPOINTS_N,0.6189,0.0723,0.2183,0.9892,0.2183
ROCPOINTS_N,0.6190,0.0723,0.2182,0.9892,0.2182
ROCPOINTS_N,0.6190,0.0723,0.2181,0.9892,0.2181
ROCPOINTS_N,0.6192,0.0723,0.2181,0.9892,0.2181
ROCPOINTS_N,0.6192,0.0723,0.2180,0.9892,0.2180
ROCPOINTS_N,0.6192,0.0723,0.2180,0.9892,0.2180
ROCPOINTS_N,0.6192,0.0723,0.2179,0.9891,0.2179
ROCPOINTS_N,0.6192,0.0723,0.2179,0.9891,0.2179
ROCPOINTS_N,0.6193,0.0723,0.2177,0.9891,0.2177
ROCPOINTS_N,0.6196,0.0723,0.2177,0.9891,0.2177
ROCPOINTS_N,0.6196,0.0723,0.2176,0.9891,0.2176
ROCPOINTS_N,0.6196,0.0723,0.2176,0.9891,0.2176
ROCPOINTS_N,0.6198,0.0723,0.2175,0.9891,0.2175
ROCPOINTS_N,0.6199,0.0723,0.2174,0.9891,0.2174
ROCPOINTS_N,0.6200,0.0723,0.2173,0.9891,0.2173
ROCPOINTS_N,0.6201,0.0688,0.2146,0.9895,0.2146
ROCPOINTS_N,0.6203,0.0688,0.2146,0.9895,0.2146
ROCPOINTS_N,0.6205,0.0688,0.2145,0.9895,0.2145
ROCPOINTS_N,0.6206,0.0688,0.2145,0.9895,0.2145
ROCPOINTS_N,0.6206,0.0688,0.2144,0.9895,0.2144
ROCPOINTS_N,0.6208,0.0688,0.2144,0.9895,0.2144
ROCPOINTS_N,0.6209,0.0688,0.2142,0.9895,0.2142
ROCPOINTS_N,0.6211,0.0688,0.2142,0.9895,0.2142
ROCPOINTS_N,0.6212,0.0688,0.2141,0.9895,0.2141
ROCPOINTS_N,0.6212,0.0688,0.2141,0.9895,0.2141
ROCPOINTS_N,0.6213,0.0688,0.2140,0.9895,0.2140
ROCPOINTS_N,0.6213,0.0688,0.2139,0.9895,0.2139
ROCPOINTS_N,0.6213,0.0688,0.2139,0.9895,0.2139
ROCPOINTS_N,0.6214,0.0688,0.2138,0.9895,0.2138
ROCPOINTS_N,0.6214,0.0688,0.2138,0.9895,0.2138
ROCPOINTS_N,0.6216,0.0688,0.2137,0.9895,0.2137
ROCPOINTS_N,0.6217,0.0688,0.2137,0.9895,0.2137
ROCPOINTS_N,0.6217,0.0688,0.2136,0.9895,0.2136
ROCPOINTS_N,0.6218,0.0688,0.2135,0.9895,0.2135
ROCPOINTS_N,0.6219,0.0688,0.2134,0.9895,0.2134
ROCPOINTS_N,0.6220,0.0688,0.2134,0.9895,0.2134
ROCPOINTS_N,0.6220,0.0688,0.2132,0.9894,0.2132
ROCPOINTS_N,0.6221,0.0688,0.2132,0.9894,0.2132
ROCPOINTS_N,0.6222,0.0688,0.2131,0.9894,0.2131
ROCPOINTS_N,0.6224,0.0688,0.2130,0.9894,0.2130
ROCPOINTS_N,0.6225,0.0688,0.2129,0.9894,0.2129
ROCPOINTS_N,0.6226,0.0670,0.2128,0.9897,0.2128
ROCPOINTS_N,0.6226,0.0670,0.2127,0.9897,0.2127
ROCPOINTS_N,0.6228,0.0670,0.2127,0.9897,0.2127
ROCPOINTS_N,0.6229,0.0670,0.2125,0.9897,0.2125
ROCPOINTS_N,0.6229,0.0670,0.2125,0.9897,0.2125
ROCPOINTS_N,0.6229,0.0670,0.2124,0.9897,0.2124
ROCPOINTS_N,0.6230,0.0670,0.2124,0.9897,0.2124
ROCPOINTS_N,0.6230,0.0670,0.2123,0.9897,0.2123
ROCPOINTS_N,0.6230,0.0670,0.2122,0.9897,0.2122
ROCPOINTS_N,0.6232,0.0670,0.2121,0.9897,0.2121
ROCPOINTS_N,0.6233,0.0670,0.2121,0.9897,0.2121
ROCPOINTS_N,0.6234,0.0670,0.2100,0.9896,0.2100
ROCPOINTS_N,0.6235,0.0670,0.2099,0.9896,0.2099
ROCPOINTS_N,0.6235,0.0670,0.2099,0.9896,0.2099
ROCPOINTS_N,0.6235,0.0670,0.2098,0.9895,0.2098
ROCPOINTS_N,0.6237,0.0670,0.2097,0.9895,0.2097
ROCPOINTS_N,0.6237,0.0670,0.2097,0.9895,0.2097
ROCPOINTS_N,0.6239,0.0670,0.2096,0.9895,0.2096
ROCPOINTS_N,0.6239,0.0670,0.2095,0.9895,0.2095
ROCPOINTS_N,0.6239,0.0670,0.2095,0.9895,0.2095
ROCPOINTS_N,0.6240,0.0670,0.2094,0.9895,0.2094
ROCPOINTS_N,0.6241,0.0670,0.2093,0.9895,0.2093
ROCPOINTS_N,0.6242,0.0670,0.2092,0.9895,0.2092
ROCPOINTS_N,0.6242,0.0670,0.2092,0.9895,0.2092
ROCPOINTS_N,0.6242,0.0670,0.2091,0.9895,0.2091
ROCPOINTS_N,0.6242,0.0670,0.2091,0.9895,0.2091
ROCPOINTS_N,0.6244,0.0670,0.2090,0.9895,0.2090
ROCPOINTS_N,0.6245,0.0670,0.2089,0.9895,0.2089
ROCPOINTS_N,0.6245,0.0670,0.2089,0.9895,0.2089
ROCPOINTS_N,0.6246,0.0670,0.2088,0.9895,0.2088
ROCPOINTS_N,0.6246,0.0670,0.2088,0.9895,0.2088
ROCPOINTS_N,0.6247,0.0670,0.2087,0.9895,0.2087
ROCPOINTS_N,0.6248,0.0670,0.2086,0.9895,0.2086
ROCPOINTS_N,0.6248,0.0670,0.2086,0.9895,0.2086
ROCPOINTS_N,0.6250,0.0670,0.2085,0.9895,0.2085
ROCPOINTS_N,0.6251,0.0670,0.2078,0.9895,0.2078
ROCPOINTS_N,0.6252,0.0670,0.2077,0.9894,0.2077
ROCPOINTS_N,0.6252,0.0670,0.2077,0.9894,0.2077
ROCPOINTS_N,0.6256,0.0670,0.2076,0.9894,0.2076
ROCPOINTS_N,0.6256,0.0670,0.2075,0.9894,0.2075
ROCPOINTS_N,0.6256,0.0670,0.2075,0.9894,0.2075
ROCPOINTS_N,0.6257,0.0670,0.2074,0.9894,0.2074
ROCPOINTS_N,0.6258,0.0670,0.2074,0.9894,0.2074
ROCPOINTS_N,0.6259,0.0670,0.2073,0.9894,0.2073
ROCPOINTS_N,0.6260,0.0670,0.2072,0.9894,0.2072
ROCPOINTS_N,0.6260,0.0670,0.2072,0.9894,0.2072
ROCPOINTS_N,0.6262,0.0670,0.2071,0.9894,0.2071
ROCPOINTS_N,0.6262,0.0670,0.2071,0.9894,0.2071
ROCPOINTS_N,0.6263,0.0670,0.2070,0.9894,0.2070
ROCPOINTS_N,0.6264,0.0670,0.2070,0.9894,0.2070
ROCPOINTS_N,0.6265,0.0670,0.2069,0.9894,0.2069
ROCPOINTS_N,0.6266,0.0670,0.2068,0.9894,0.2068
ROCPOINTS_N,0.6267,0.0670,0.2067,0.9894,0.2067
ROCPOINTS_N,0.6267,0.0670,0.2065,0.9894,0.2065
ROCPOINTS_N,0.6267,0.0670,0.2065,0.9894,0.2065
ROCPOINTS_N,0.6267,0.0670,0.2064,0.9894,0.2064
ROCPOINTS_N,0.6267,0.0670,0.2047,0.9893,0.2047
ROCPOINTS_N,0.6271,0.0670,0.2046,0.9893,0.2046
ROCPOINTS_N,0.6273,0.0670,0.2046,0.9893,0.2046
ROCPOINTS_N,0.6273,0.0670,0.2045,0.9893,0.2045
ROCPOINTS_N,0.6274,0.0670,0.2044,0.9893,0.2044
ROCPOINTS_N,0.6275,0.0670,0.2044,0.9893,0.2044
ROCPOINTS_N,0.6276,0.0670,0.2043,0.9893,0.2043
ROCPOINTS_N,0.6277,0.0670,0.2043,0.9893,0.2043
ROCPOINTS_N,0.6278,0.0670,0.2042,0.9893,0.2042
ROCPOINTS_N,0.6279,0.0670,0.2040,0.9893,0.2040
ROCPOINTS_N,0.6279,0.0670,0.2040,0.9893,0.2040
ROCPOINTS_N,0.6280,0.0670,0.2039,0.9893,0.2039
ROCPOINTS_N,0.6280,0.0653,0.2028,0.9895,0.2028
ROCPOINTS_N,0.6281,0.0653,0.2028,0.9895,0.2028
ROCPOINTS_N,0.6281,0.0653,0.2027,0.9895,0.2027
ROCPOINTS_N,0.6283,0.0653,0.2026,0.9895,0.2026
ROCPOINTS_N,0.6288,0.0653,0.2026,0.9895,0.2026
ROCPOINTS_N,0.6289,0.0653,0.2025,0.9895,0.2025
ROCPOINTS_N,0.6289,0.0635,0.2023,0.9897,0.2023
ROCPOINTS_N,0.6289,0.0635,0.2021,0.9897,0.2021
ROCPOINTS_N,0.6292,0.0635,0.2020,0.9897,0.2020
ROCPOINTS_N,0.6293,0.0635,0.2019,0.9897,0.2019
ROCPOINTS_N,0.6294,0.0635,0.2019,0.9897,0.2019
ROCPOINTS_N,0.6294,0.0635,0.2018,0.9897,0.2018
ROCPOINTS_N,0.6296,0.0635,0.2018,0.9897,0.2018
ROCPOINTS_N,0.6297,0.0635,0.2017,0.9897,0.2017
ROCPOINTS_N,0.6298,0.0635,0.2016,0.9897,0.2016
ROCPOINTS_N,0.6299,0.0635,0.2016,0.9897,0.2016
ROCPOINTS_N,0.6299,0.0635,0.2015,0.9897,0.2015
ROCPOINTS_N,0.6300,0.0635,0.2015,0.9897,0.2015
ROCPOINTS_N,0.6303,0.0635,0.1986,0.9895,0.1986
ROCPOINTS_N,0.6303,0.0635,0.1985,0.9895,0.1985
ROCPOINTS_N,0.6304,0.0635,0.1984,0.9895,0.1984
ROCPOINTS_N,0.6305,0.0635,0.1983,0.9895,0.1983
ROCPOINTS_N,0.6306,0.0635,0.1983,0.9895,0.1983
ROCPOINTS_N,0.6306,0.0635,0.1982,0.9895,0.1982
ROCPOINTS_N,0.6307,0.0635,0.1981,0.9895,0.1981
ROCPOINTS_N,0.6308,0.0635,0.1981,0.9895,0.1981
ROCPOINTS_N,0.6308,0.0635,0.1980,0.9895,0.1980
ROCPOINTS_N,0.6310,0.0635,0.1980,0.9895,0.1980
ROCPOINTS_N,0.6311,0.0635,0.1979,0.9895,0.1979
ROCPOINTS_N,0.6311,0.0635,0.1979,0.9895,0.1979
ROCPOINTS_N,0.6311,0.0635,0.1978,0.9895,0.1978
ROCPOINTS_N,0.6312,0.0617,0.1978,0.9898,0.1978
ROCPOINTS_N,0.6314,0.0617,0.1977,0.9898,0.1977
ROCPOINTS_N,0.6315,0.0617,0.1977,0.9898,0.1977
ROCPOINTS_N,0.6315,0.0617,0.1976,0.9898,0.1976
ROCPOINTS_N,0.6317,0.0617,0.1976,0.9898,0.1976
ROCPOINTS_N,0.6318,0.0617,0.1974,0.9898,0.1974
ROCPOINTS_N,0.6319,0.0617,0.1974,0.9898,0.1974
ROCPOINTS_N,0.6321,0.0617,0.1973,0.9898,0.1973
ROCPOINTS_N,0.6322,0.0617,0.1973,0.9898,0.1973
ROCPOINTS_N,0.6322,0.0617,0.1970,0.9897,0.1970
ROCPOINTS_N,0.6323,0.0617,0.1970,0.9897,0.1970
ROCPOINTS_N,0.6323,0.0617,0.1969,0.9897,0.1969
ROCPOINTS_N,0.6324,0.0617,0.1969,0.9897,0.1969
ROCPOINTS_N,0.6325,0.0617,0.1968,0.9897,0.1968
ROCPOINTS_N,0.6326,0.0617,0.1967,0.9897,0.1967
ROCPOINTS_N,0.6326,0.0617,0.1966,0.9897,0.1966
ROCPOINTS_N,0.6327,0.0617,0.1966,0.9897,0.1966
ROCPOINTS_N,0.6328,0.0617,0.1965,0.9897,0.1965
ROCPOINTS_N,0.6328,0.0617,0.1965,0.9897,0.1965
ROCPOINTS_N,0.6328,0.0617,0.1964,0.9897,0.1964
ROCPOINTS_N,0.6330,0.0617,0.1963,0.9897,0.1963
ROCPOINTS_N,0.6331,0.0617,0.1963,0.9897,0.1963
ROCPOINTS_N,0.6331,0.0617,0.1962,0.9897,0.1962
ROCPOINTS_N,0.6331,0.0617,0.1962,0.9897,0.1962
ROCPOINTS_N,0.6332,0.0617,0.1961,0.9897,0.1961
ROCPOINTS_N,0.6333,0.0617,0.1960,0.9897,0.1960
ROCPOINTS_N,0.6336,0.0600,0.1935,0.9899,0.1935
ROCPOINTS_N,0.6336,0.0600,0.1934,0.9899,0.1934
ROCPOINTS_N,0.6336,0.0600,0.1934,0.9899,0.1934
ROCPOINTS_N,0.6336,0.0600,0.1933,0.9898,0.1933
ROCPOINTS_N,0.6337,0.0600,0.1932,0.9898,0.1932
ROCPOINTS_N,0.6337,0.0600,0.1931,0.9898,0.1931
ROCPOINTS_N,0.6337,0.0600,0.1931,0.9898,0.1931
ROCPOINTS_N,0.6338,0.0600,0.1930,0.9898,0.1930
ROCPOINTS_N,0.6338,0.0600,0.1930,0.9898,0.1930
ROCPOINTS_N,0.6338,0.0600,0.1929,0.9898,0.1929
ROCPOINTS_N,0.6340,0.0600,0.1928,0.9898,0.1928
ROCPOINTS_N,0.6340,0.0600,0.1928,0.9898,0.1928
ROCPOINTS_N,0.6341,0.0600,0.1927,0.9898,0.1927
ROCPOINTS_N,0.6345,0.0600,0.1927,0.9898,0.1927
ROCPOINTS_N,0.6345,0.0600,0.1926,0.9898,0.1926
ROCPOINTS_N,0.6346,0.0600,0.1925,0.9898,0.1925
ROCPOINTS_N,0.6348,0.0600,0.1925,0.9898,0.1925
ROCPOINTS_N,0.6350,0.0600,0.1924,0.9898,0.1924
ROCPOINTS_N,0.6352,0.0600,0.1920,0.9898,0.1920
ROCPOINTS_N,0.6353,0.0600,0.1919,0.9898,0.1919
ROCPOINTS_N,0.6353,0.0600,0.1918,0.9898,0.1918
ROCPOINTS_N,0.6356,0.0600,0.1918,0.9898,0.1918
ROCPOINTS_N,0.6356,0.0600,0.1917,0.9898,0.1917
ROCPOINTS_N,0.6357,0.0600,0.1916,0.9898,0.1916
ROCPOINTS_N,0.6359,0.0600,0.1916,0.9898,0.1916
ROCPOINTS_N,0.6359,0.0600,0.1915,0.9898,0.1915
ROCPOINTS_N,0.6360,0.0600,0.1914,0.9897,0.1914
ROCPOINTS_N,0.6361,0.0600,0.1913,0.9897,0.1913
ROCPOINTS_N,0.6361,0.0600,0.1913,0.9897,0.1913
ROCPOINTS_N,0.6361,0.0600,0.1912,0.9897,0.1912
ROCPOINTS_N,0.6367,0.0600,0.1911,0.9897,0.1911
ROCPOINTS_N,0.6368,0.0600,0.1892,0.9896,0.1892
ROCPOINTS_N,0.6369,0.0600,0.1891,0.9896,0.1891
ROCPOINTS_N,0.6370,0.0600,0.1890,0.9896,0.1890
ROCPOINTS_N,0.6370,0.0600,0.1890,0.9896,0.1890
ROCPOINTS_N,0.6372,0.0600,0.1889,0.9896,0.1889
ROCPOINTS_N,0.6375,0.0600,0.1889,0.9896,0.1889
ROCPOINTS_N,0.6375,0.0600,0.1888,0.9896,0.1888
ROCPOINTS_N,0.6379,0.0600,0.1888,0.9896,0.1888
ROCPOINTS_N,0.6379,0.0600,0.1887,0.9896,0.1887
ROCPOINTS_N,0.6379,0.0600,0.1886,0.9896,0.1886
ROCPOINTS_N,0.6380,0.0600,0.1886,0.9896,0.1886
ROCPOINTS_N,0.6380,0.0600,0.1885,0.9896,0.1885
ROCPOINTS_N,0.6381,0.0600,0.1885,0.9896,0.1885
ROCPOINTS_N,0.6383,0.0600,0.1884,0.9896,0.1884
ROCPOINTS_N,0.6383,0.0600,0.1883,0.9896,0.1883
ROCPOINTS_N,0.6383,0.0600,0.1883,0.9896,0.1883
ROCPOINTS_N,0.6386,0.0600,0.1882,0.9896,0.1882
ROCPOINTS_N,0.6388,0.0600,0.1882,0.9896,0.1882
ROCPOINTS_N,0.6389,0.0600,0.1881,0.9896,0.1881
ROCPOINTS_N,0.6389,0.0600,0.1879,0.9896,0.1879
ROCPOINTS_N,0.6389,0.0600,0.1878,0.9896,0.1878
ROCPOINTS_N,0.6389,0.0600,0.1877,0.9895,0.1877
ROCPOINTS_N,0.6390,0.0600,0.1876,0.9895,0.1876
ROCPOINTS_N,0.6391,0.0600,0.1875,0.9895,0.1875
ROCPOINTS_N,0.6392,0.0600,0.1875,0.9895,0.1875
ROCPOINTS_N,0.6392,0.0600,0.1874,0.9895,0.1874
ROCPOINTS_N,0.6393,0.0600,0.1874,0.9895,0.1874
ROCPOINTS_N,0.6393,0.0600,0.1873,0.9895,0.1873
ROCPOINTS_N,0.6394,0.0600,0.1872,0.9895,0.1872
ROCPOINTS_N,0.6395,0.0600,0.1872,0.9895,0.1872
ROCPOINTS_N,0.6396,0.0600,0.1871,0.9895,0.1871
ROCPOINTS_N,0.6396,0.0600,0.1871,0.9895,0.1871
ROCPOINTS_N,0.6396,0.0600,0.1870,0.9895,0.1870
ROCPOINTS_N,0.6397,0.0600,0.1869,0.9895,0.1869
ROCPOINTS_N,0.6398,0.0600,0.1869,0.9895,0.1869
ROCPOINTS_N,0.6400,0.0600,0.1868,0.9895,0.1868
ROCPOINTS_N,0.6400,0.0582,0.1846,0.9897,0.1846
ROCPOINTS_N,0.6404,0.0582,0.1846,0.9897,0.1846
ROCPOINTS_N,0.6404,0.0582,0.1845,0.9897,0.1845
ROCPOINTS_N,0.6404,0.0582,0.1844,0.9897,0.1844
ROCPOINTS_N,0.6405,0.0582,0.1844,0.9897,0.1844
ROCPOINTS_N,0.6406,0.0582,0.1843,0.9897,0.1843
ROCPOINTS_N,0.6406,0.0582,0.1843,0.9897,0.1843
ROCPOINTS_N,0.6407,0.0582,0.1842,0.9897,0.1842
ROCPOINTS_N,0.6407,0.0582,0.1842,0.9897,0.1842
ROCPOINTS_N,0.6408,0.0564,0.1842,0.9900,0.1842
ROCPOINTS_N,0.6408,0.0564,0.1841,0.9900,0.1841
ROCPOINTS_N,0.6408,0.0564,0.1840,0.9900,0.1840
ROCPOINTS_N,0.6408,0.0547,0.1840,0.9903,0.1840
ROCPOINTS_N,0.6408,0.0547,0.1840,0.9903,0.1840
ROCPOINTS_N,0.6410,0.0547,0.1839,0.9903,0.1839
ROCPOINTS_N,0.6411,0.0547,0.1839,0.9903,0.1839
ROCPOINTS_N,0.6411,0.0547,0.1838,0.9903,0.1838
ROCPOINTS_N,0.6411,0.0547,0.1837,0.9903,0.1837
ROCPOINTS_N,0.6413,0.0547,0.1837,0.9903,0.1837
ROCPOINTS_N,0.6417,0.0529,0.1837,0.9906,0.1837
ROCPOINTS_N,0.6418,0.0529,0.1833,0.9905,0.1833
ROCPOINTS_N,0.6418,0.0529,0.1832,0.9905,0.1832
ROCPOINTS_N,0.6420,0.0529,0.1832,0.9905,0.1832
ROCPOINTS_N,0.6420,0.0529,0.1831,0.9905,0.1831
ROCPOINTS_N,0.6421,0.0529,0.1830,0.9905,0.1830
ROCPOINTS_N,0.6422,0.0529,0.1830,0.9905,0.1830
ROCPOINTS_N,0.6422,0.0529,0.1829,0.9905,0.1829
ROCPOINTS_N,0.6422,0.0529,0.1828,0.9905,0.1828
ROCPOINTS_N,0.6425,0.0529,0.1827,0.9905,0.1827
ROCPOINTS_N,0.6429,0.0529,0.1826,0.9905,0.1826
ROCPOINTS_N,0.6430,0.0529,0.1825,0.9905,0.1825
ROCPOINTS_N,0.6433,0.0529,0.1825,0.9905,0.1825
ROCPOINTS_N,0.6433,0.0529,0.1824,0.9905,0.1824
ROCPOINTS_N,0.6433,0.0529,0.1823,0.9905,0.1823
ROCPOINTS_N,0.6435,0.0529,0.1804,0.9904,0.1804
ROCPOINTS_N,0.6438,0.0529,0.1803,0.9904,0.1803
ROCPOINTS_N,0.6438,0.0529,0.1802,0.9904,0.1802
ROCPOINTS_N,0.6439,0.0529,0.1802,0.9904,0.1802
ROCPOINTS_N,0.6439,0.0529,0.1801,0.9904,0.1801
ROCPOINTS_N,0.6442,0.0529,0.1801,0.9904,0.1801
ROCPOINTS_N,0.6442,0.0529,0.1800,0.9904,0.1800
ROCPOINTS_N,0.6444,0.0529,0.1800,0.9904,0.1800
ROCPOINTS_N,0.6445,0.0529,0.1798,0.9904,0.1798
ROCPOINTS_N,0.6446,0.0529,0.1797,0.9904,0.1797
ROCPOINTS_N,0.6448,0.0529,0.1797,0.9904,0.1797
ROCPOINTS_N,0.6450,0.0529,0.1796,0.9904,0.1796
ROCPOINTS_N,0.6450,0.0529,0.1786,0.9903,0.1786
ROCPOINTS_N,0.6451,0.0529,0.1785,0.9903,0.1785
ROCPOINTS_N,0.6451,0.0529,0.1784,0.9903,0.1784
ROCPOINTS_N,0.6453,0.0529,0.1784,0.9903,0.1784
ROCPOINTS_N,0.6453,0.0529,0.1783,0.9903,0.1783
ROCPOINTS_N,0.6454,0.0529,0.1781,0.9903,0.1781
ROCPOINTS_N,0.6455,0.0511,0.1781,0.9906,0.1781
ROCPOINTS_N,0.6455,0.0511,0.1781,0.9906,0.1781
ROCPOINTS_N,0.6456,0.0511,0.1780,0.9906,0.1780
ROCPOINTS_N,0.6457,0.0511,0.1780,0.9906,0.1780
ROCPOINTS_N,0.6458,0.0511,0.1779,0.9906,0.1779
ROCPOINTS_N,0.6459,0.0511,0.1779,0.9906,0.1779
ROCPOINTS_N,0.6459,0.0511,0.1778,0.9906,0.1778
ROCPOINTS_N,0.6459,0.0511,0.1777,0.9906,0.1777
ROCPOINTS_N,0.6461,0.0511,0.1777,0.9906,0.1777
ROCPOINTS_N,0.6462,0.0511,0.1776,0.9906,0.1776
ROCPOINTS_N,0.6463,0.0511,0.1776,0.9906,0.1776
ROCPOINTS_N,0.6467,0.0511,0.1775,0.9906,0.1775
ROCPOINTS_N,0.6469,0.0511,0.1759,0.9905,0.1759
ROCPOINTS_N,0.6469,0.0511,0.1758,0.9905,0.1758
ROCPOINTS_N,0.6470,0.0511,0.1758,0.9905,0.1758
ROCPOINTS_N,0.6471,0.0511,0.1757,0.9905,0.1757
ROCPOINTS_N,0.6473,0.0511,0.1756,0.9905,0.1756
ROCPOINTS_N,0.6473,0.0511,0.1756,0.9905,0.1756
ROCPOINTS_N,0.6475,0.0511,0.1755,0.9905,0.1755
ROCPOINTS_N,0.6475,0.0511,0.1754,0.9905,0.1754
ROCPOINTS_N,0.6476,0.0511,0.1753,0.9904,0.1753
ROCPOINTS_N,0.6478,0.0511,0.1753,0.9904,0.1753
ROCPOINTS_N,0.6478,0.0511,0.1752,0.9904,0.1752
ROCPOINTS_N,0.6479,0.0511,0.1751,0.9904,0.1751
ROCPOINTS_N,0.6479,0.0511,0.1751,0.9904,0.1751
ROCPOINTS_N,0.6479,0.0511,0.1749,0.9904,0.1749
ROCPOINTS_N,0.6480,0.0511,0.1749,0.9904,0.1749
ROCPOINTS_N,0.6480,0.0511,0.1748,0.9904,0.1748
ROCPOINTS_N,0.6483,0.0511,0.1748,0.9904,0.1748
ROCPOINTS_N,0.6483,0.0511,0.1747,0.9904,0.1747
ROCPOINTS_N,0.6485,0.0511,0.1746,0.9904,0.1746
ROCPOINTS_N,0.6490,0.0511,0.1745,0.9904,0.1745
ROCPOINTS_N,0.6494,0.0511,0.1745,0.9904,0.1745
ROCPOINTS_N,0.6495,0.0511,0.1744,0.9904,0.1744
ROCPOINTS_N,0.6497,0.0511,0.1744,0.9904,0.1744
ROCPOINTS_N,0.6497,0.0511,0.1743,0.9904,0.1743
ROCPOINTS_N,0.6497,0.0511,0.1742,0.9904,0.1742
ROCPOINTS_N,0.6500,0.0511,0.1742,0.9904,0.1742
ROCPOINTS_N,0.6501,0.0511,0.1710,0.9902,0.1710
ROCPOINTS_N,0.6504,0.0511,0.1709,0.9902,0.1709
ROCPOINTS_N,0.6505,0.0511,0.1709,0.9902,0.1709
ROCPOINTS_N,0.6506,0.0511,0.1708,0.9902,0.1708
ROCPOINTS_N,0.6507,0.0511,0.1707,0.9902,0.1707
ROCPOINTS_N,0.6507,0.0511,0.1707,0.9902,0.1707
ROCPOINTS_N,0.6507,0.0511,0.1706,0.9902,0.1706
ROCPOINTS_N,0.6509,0.0511,0.1706,0.9902,0.1706
ROCPOINTS_N,0.6511,0.0511,0.1705,0.9902,0.1705
ROCPOINTS_N,0.6514,0.0511,0.1704,0.9902,0.1704
ROCPOINTS_N,0.6515,0.0511,0.1704,0.9902,0.1704
ROCPOINTS_N,0.6516,0.0511,0.1703,0.9902,0.1703
ROCPOINTS_N,0.6517,0.0511,0.1703,0.9902,0.1703
ROCPOINTS_N,0.6517,0.0511,0.1702,0.9902,0.1702
ROCPOINTS_N,0.6520,0.0511,0.1702,0.9902,0.1702
ROCPOINTS_N,0.6520,0.0511,0.1701,0.9902,0.1701
ROCPOINTS_N,0.6520,0.0511,0.1700,0.9902,0.1700
ROCPOINTS_N,0.6521,0.0511,0.1700,0.9901,0.1700
ROCPOINTS_N,0.6521,0.0511,0.1699,0.9901,0.1699
ROCPOINTS_N,0.6522,0.0511,0.1699,0.9901,0.1699
ROCPOINTS_N,0.6524,0.0511,0.1698,0.9901,0.1698
ROCPOINTS_N,0.6525,0.0511,0.1697,0.9901,0.1697
ROCPOINTS_N,0.6532,0.0511,0.1697,0.9901,0.1697
ROCPOINTS_N,0.6533,0.0511,0.1696,0.9901,0.1696
ROCPOINTS_N,0.6536,0.0511,0.1672,0.9900,0.1672
ROCPOINTS_N,0.6536,0.0511,0.1672,0.9900,0.1672
ROCPOINTS_N,0.6537,0.0511,0.1671,0.9900,0.1671
ROCPOINTS_N,0.6538,0.0511,0.1669,0.9900,0.1669
ROCPOINTS_N,0.6539,0.0511,0.1669,0.9900,0.1669
ROCPOINTS_N,0.6540,0.0511,0.1668,0.9900,0.1668
ROCPOINTS_N,0.6540,0.0511,0.1668,0.9900,0.1668
ROCPOINTS_N,0.6542,0.0511,0.1667,0.9900,0.1667
ROCPOINTS_N,0.6542,0.0511,0.1666,0.9900,0.1666
ROCPOINTS_N,0.6542,0.0511,0.1665,0.9899,0.1665
ROCPOINTS_N,0.6544,0.0511,0.1664,0.9899,0.1664
ROCPOINTS_N,0.6544,0.0511,0.1664,0.9899,0.1664
ROCPOINTS_N,0.6545,0.0511,0.1663,0.9899,0.1663
ROCPOINTS_N,0.6546,0.0511,0.1662,0.9899,0.1662
ROCPOINTS_N,0.6547,0.0511,0.1662,0.9899,0.1662
ROCPOINTS_N,0.6550,0.0511,0.1661,0.9899,0.1661
ROCPOINTS_N,0.6550,0.0511,0.1661,0.9899,0.1661
ROCPOINTS_N,0.6550,0.0494,0.1652,0.9902,0.1652
ROCPOINTS_N,0.6552,0.0494,0.1651,0.9902,0.1651
ROCPOINTS_N,0.6553,0.0494,0.1651,0.9902,0.1651
ROCPOINTS_N,0.6553,0.0494,0.1650,0.9902,0.1650
ROCPOINTS_N,0.6555,0.0476,0.1650,0.9905,0.1650
ROCPOINTS_N,0.6556,0.0476,0.1650,0.9905,0.1650
ROCPOINTS_N,0.6556,0.0476,0.1649,0.9905,0.1649
ROCPOINTS_N,0.6556,0.0476,0.1648,0.9905,0.1648
ROCPOINTS_N,0.6558,0.0476,0.1648,0.9905,0.1648
ROCPOINTS_N,0.6558,0.0476,0.1647,0.9905,0.1647
ROCPOINTS_N,0.6559,0.0476,0.1646,0.9905,0.1646
ROCPOINTS_N,0.6559,0.0476,0.1646,0.9905,0.1646
ROCPOINTS_N,0.6560,0.0476,0.1645,0.9905,0.1645
ROCPOINTS_N,0.6562,0.0476,0.1643,0.9905,0.1643
ROCPOINTS_N,0.6562,0.0476,0.1643,0.9905,0.1643
ROCPOINTS_N,0.6564,0.0476,0.1642,0.9905,0.1642
ROCPOINTS_N,0.6564,0.0476,0.1641,0.9905,0.1641
ROCPOINTS_N,0.6565,0.0476,0.1641,0.9905,0.1641
ROCPOINTS_N,0.6567,0.0476,0.1640,0.9905,0.1640
ROCPOINTS_N,0.6570,0.0476,0.1628,0.9904,0.1628
ROCPOINTS_N,0.6571,0.0476,0.1628,0.9904,0.1628
ROCPOINTS_N,0.6571,0.0476,0.1627,0.9904,0.1627
ROCPOINTS_N,0.6571,0.0476,0.1626,0.9904,0.1626
ROCPOINTS_N,0.6573,0.0476,0.1626,0.9904,0.1626
ROCPOINTS_N,0.6573,0.0459,0.1626,0.9908,0.1626
ROCPOINTS_N,0.6578,0.0459,0.1625,0.9908,0.1625
ROCPOINTS_N,0.6580,0.0459,0.1625,0.9908,0.1625
ROCPOINTS_N,0.6580,0.0459,0.1624,0.9908,0.1624
ROCPOINTS_N,0.6581,0.0459,0.1623,0.9907,0.1623
ROCPOINTS_N,0.6581,0.0459,0.1623,0.9907,0.1623
ROCPOINTS_N,0.6585,0.0459,0.1622,0.9907,0.1622
ROCPOINTS_N,0.6586,0.0459,0.1622,0.9907,0.1622
ROCPOINTS_N,0.6587,0.0459,0.1621,0.9907,0.1621
ROCPOINTS_N,0.6587,0.0459,0.1621,0.9907,0.1621
ROCPOINTS_N,0.6589,0.0459,0.1620,0.9907,0.1620
ROCPOINTS_N,0.6589,0.0459,0.1619,0.9907,0.1619
ROCPOINTS_N,0.6589,0.0459,0.1619,0.9907,0.1619
ROCPOINTS_N,0.6590,0.0459,0.1618,0.9907,0.1618
ROCPOINTS_N,0.6590,0.0459,0.1618,0.9907,0.1618
ROCPOINTS_N,0.6593,0.0459,0.1617,0.9907,0.1617
ROCPOINTS_N,0.6596,0.0459,0.1616,0.9907,0.1616
ROCPOINTS_N,0.6596,0.0459,0.1616,0.9907,0.1616
ROCPOINTS_N,0.6600,0.0459,0.1615,0.9907,0.1615
ROCPOINTS_N,0.6601,0.0459,0.1586,0.9905,0.1586
ROCPOINTS_N,0.6602,0.0459,0.1586,0.9905,0.1586
ROCPOINTS_N,0.6604,0.0459,0.1585,0.9905,0.1585
ROCPOINTS_N,0.6610,0.0459,0.1584,0.9905,0.1584
ROCPOINTS_N,0.6610,0.0459,0.1584,0.9905,0.1584
ROCPOINTS_N,0.6613,0.0459,0.1583,0.9905,0.1583
ROCPOINTS_N,0.6613,0.0459,0.1583,0.9905,0.1583
ROCPOINTS_N,0.6616,0.0459,0.1582,0.9905,0.1582
ROCPOINTS_N,0.6616,0.0459,0.1581,0.9905,0.1581
ROCPOINTS_N,0.6617,0.0441,0.1566,0.9908,0.1566
ROCPOINTS_N,0.6619,0.0441,0.1565,0.9908,0.1565
ROCPOINTS_N,0.6620,0.0441,0.1565,0.9908,0.1565
ROCPOINTS_N,0.6621,0.0441,0.1564,0.9908,0.1564
ROCPOINTS_N,0.6621,0.0441,0.1563,0.9908,0.1563
ROCPOINTS_N,0.6622,0.0441,0.1563,0.9908,0.1563
ROCPOINTS_N,0.6622,0.0441,0.1562,0.9908,0.1562
ROCPOINTS_N,0.6624,0.0441,0.1561,0.9907,0.1561
ROCPOINTS_N,0.6625,0.0441,0.1560,0.9907,0.1560
ROCPOINTS_N,0.6625,0.0441,0.1559,0.9907,0.1559
ROCPOINTS_N,0.6628,0.0441,0.1558,0.9907,0.1558
ROCPOINTS_N,0.6629,0.0441,0.1557,0.9907,0.1557
ROCPOINTS_N,0.6629,0.0441,0.1556,0.9907,0.1556
ROCPOINTS_N,0.6630,0.0441,0.1556,0.9907,0.1556
ROCPOINTS_N,0.6630,0.0441,0.1555,0.9907,0.1555
ROCPOINTS_N,0.6631,0.0441,0.1555,0.9907,0.1555
ROCPOINTS_N,0.6631,0.0441,0.1554,0.9907,0.1554
ROCPOINTS_N,0.6633,0.0441,0.1553,0.9907,0.1553
ROCPOINTS_N,0.6637,0.0441,0.1538,0.9906,0.1538
ROCPOINTS_N,0.6639,0.0441,0.1537,0.9906,0.1537
ROCPOINTS_N,0.6640,0.0441,0.1537,0.9906,0.1537
ROCPOINTS_N,0.6640,0.0441,0.1536,0.9906,0.1536
ROCPOINTS_N,0.6641,0.0441,0.1535,0.9906,0.1535
ROCPOINTS_N,0.6642,0.0441,0.1535,0.9906,0.1535
ROCPOINTS_N,0.6642,0.0441,0.1533,0.9906,0.1533
ROCPOINTS_N,0.6643,0.0423,0.1532,0.9910,0.1532
ROCPOINTS_N,0.6645,0.0423,0.1532,0.9909,0.1532
ROCPOINTS_N,0.6648,0.0423,0.1531,0.9909,0.1531
ROCPOINTS_N,0.6650,0.0423,0.1531,0.9909,0.1531
ROCPOINTS_N,0.6651,0.0423,0.1525,0.9909,0.1525
ROCPOINTS_N,0.6652,0.0406,0.1525,0.9913,0.1525
ROCPOINTS_N,0.6653,0.0388,0.1525,0.9917,0.1525
ROCPOINTS_N,0.6653,0.0388,0.1524,0.9917,0.1524
ROCPOINTS_N,0.6655,0.0388,0.1524,0.9917,0.1524
ROCPOINTS_N,0.6656,0.0388,0.1523,0.9916,0.1523
ROCPOINTS_N,0.6657,0.0388,0.1523,0.9916,0.1523
ROCPOINTS_N,0.6658,0.0388,0.1522,0.9916,0.1522
ROCPOINTS_N,0.6658,0.0388,0.1521,0.9916,0.1521
ROCPOINTS_N,0.6658,0.0388,0.1520,0.9916,0.1520
ROCPOINTS_N,0.6659,0.0388,0.1520,0.9916,0.1520
ROCPOINTS_N,0.6659,0.0388,0.1519,0.9916,0.1519
ROCPOINTS_N,0.6661,0.0388,0.1518,0.9916,0.1518
ROCPOINTS_N,0.6661,0.0388,0.1517,0.9916,0.1517
ROCPOINTS_N,0.6661,0.0388,0.1517,0.9916,0.1517
ROCPOINTS_N,0.6661,0.0388,0.1516,0.9916,0.1516
ROCPOINTS_N,0.6662,0.0388,0.1516,0.9916,0.1516
ROCPOINTS_N,0.6663,0.0388,0.1515,0.9916,0.1515
ROCPOINTS_N,0.6663,0.0388,0.1514,0.9916,0.1514
ROCPOINTS_N,0.6664,0.0388,0.1514,0.9916,0.1514
ROCPOINTS_N,0.6667,0.0388,0.1513,0.9916,0.1513
ROCPOINTS_N,0.6668,0.0388,0.1495,0.9915,0.1495
ROCPOINTS_N,0.6669,0.0388,0.1495,0.9915,0.1495
ROCPOINTS_N,0.6670,0.0388,0.1494,0.9915,0.1494
ROCPOINTS_N,0.6672,0.0388,0.1493,0.9915,0.1493
ROCPOINTS_N,0.6672,0.0388,0.1493,0.9915,0.1493
ROCPOINTS_N,0.6673,0.0388,0.1492,0.9915,0.1492
ROCPOINTS_N,0.6676,0.0388,0.1492,0.9915,0.1492
ROCPOINTS_N,0.6677,0.0388,0.1491,0.9915,0.1491
ROCPOINTS_N,0.6677,0.0388,0.1490,0.9915,0.1490
ROCPOINTS_N,0.6680,0.0388,0.1490,0.9915,0.1490
ROCPOINTS_N,0.6680,0.0388,0.1489,0.9915,0.1489
ROCPOINTS_N,0.6682,0.0388,0.1489,0.9915,0.1489
ROCPOINTS_N,0.6683,0.0388,0.1488,0.9915,0.1488
ROCPOINTS_N,0.6685,0.0388,0.1488,0.9914,0.1488
ROCPOINTS_N,0.6685,0.0388,0.1487,0.9914,0.1487
ROCPOINTS_N,0.6687,0.0388,0.1486,0.9914,0.1486
ROCPOINTS_N,0.6688,0.0388,0.1485,0.9914,0.1485
ROCPOINTS_N,0.6689,0.0388,0.1485,0.9914,0.1485
ROCPOINTS_N,0.6692,0.0388,0.1484,0.9914,0.1484
ROCPOINTS_N,0.6693,0.0388,0.1483,0.9914,0.1483
ROCPOINTS_N,0.6694,0.0388,0.1483,0.9914,0.1483
ROCPOINTS_N,0.6694,0.0388,0.1482,0.9914,0.1482
ROCPOINTS_N,0.6700,0.0388,0.1482,0.9914,0.1482
ROCPOINTS_N,0.6704,0.0388,0.1458,0.9913,0.1458
ROCPOINTS_N,0.6704,0.0388,0.1458,0.9913,0.1458
ROCPOINTS_N,0.6705,0.0388,0.1457,0.9913,0.1457
ROCPOINTS_N,0.6706,0.0388,0.1457,0.9913,0.1457
ROCPOINTS_N,0.6706,0.0388,0.1456,0.9913,0.1456
ROCPOINTS_N,0.6707,0.0388,0.1455,0.9913,0.1455
ROCPOINTS_N,0.6709,0.0388,0.1455,0.9913,0.1455
ROCPOINTS_N,0.6712,0.0388,0.1454,0.9913,0.1454
ROCPOINTS_N,0.6714,0.0388,0.1454,0.9913,0.1454
ROCPOINTS_N,0.6718,0.0388,0.1453,0.9912,0.1453
ROCPOINTS_N,0.6719,0.0388,0.1453,0.9912,0.1453
ROCPOINTS_N,0.6720,0.0388,0.1452,0.9912,0.1452
ROCPOINTS_N,0.6721,0.0388,0.1451,0.9912,0.1451
ROCPOINTS_N,0.6722,0.0388,0.1451,0.9912,0.1451
ROCPOINTS_N,0.6724,0.0388,0.1450,0.9912,0.1450
ROCPOINTS_N,0.6725,0.0388,0.1450,0.9912,0.1450
ROCPOINTS_N,0.6725,0.0388,0.1449,0.9912,0.1449
ROCPOINTS_N,0.6727,0.0388,0.1448,0.9912,0.1448
ROCPOINTS_N,0.6728,0.0388,0.1448,0.9912,0.1448
ROCPOINTS_N,0.6728,0.0388,0.1447,0.9912,0.1447
ROCPOINTS_N,0.6729,0.0388,0.1447,0.9912,0.1447
ROCPOINTS_N,0.6730,0.0388,0.1446,0.9912,0.1446
ROCPOINTS_N,0.6730,0.0388,0.1446,0.9912,0.1446
ROCPOINTS_N,0.6731,0.0388,0.1445,0.9912,0.1445
ROCPOINTS_N,0.6731,0.0388,0.1444,0.9912,0.1444
ROCPOINTS_N,0.6732,0.0388,0.1444,0.9912,0.1444
ROCPOINTS_N,0.6732,0.0388,0.1443,0.9912,0.1443
ROCPOINTS_N,0.6732,0.0388,0.1443,0.9912,0.1443
ROCPOINTS_N,0.6733,0.0388,0.1441,0.9912,0.1441
ROCPOINTS_N,0.6733,0.0388,0.1440,0.9912,0.1440
ROCPOINTS_N,0.6733,0.0388,0.1440,0.9912,0.1440
ROCPOINTS_N,0.6737,0.0388,0.1425,0.9911,0.1425
ROCPOINTS_N,0.6737,0.0388,0.1424,0.9911,0.1424
ROCPOINTS_N,0.6738,0.0388,0.1423,0.9911,0.1423
ROCPOINTS_N,0.6739,0.0388,0.1423,0.9911,0.1423
ROCPOINTS_N,0.6740,0.0388,0.1422,0.9911,0.1422
ROCPOINTS_N,0.6741,0.0388,0.1422,0.9911,0.1422
ROCPOINTS_N,0.6741,0.0388,0.1421,0.9911,0.1421
ROCPOINTS_N,0.6742,0.0388,0.1420,0.9910,0.1420
ROCPOINTS_N,0.6744,0.0388,0.1420,0.9910,0.1420
ROCPOINTS_N,0.6744,0.0388,0.1419,0.9910,0.1419
ROCPOINTS_N,0.6744,0.0388,0.1419,0.9910,0.1419
ROCPOINTS_N,0.6746,0.0388,0.1418,0.9910,0.1418
ROCPOINTS_N,0.6746,0.0388,0.1418,0.9910,0.1418
ROCPOINTS_N,0.6748,0.0388,0.1417,0.9910,0.1417
ROCPOINTS_N,0.6748,0.0370,0.1417,0.9914,0.1417
ROCPOINTS_N,0.6748,0.0370,0.1416,0.9914,0.1416
ROCPOINTS_N,0.6749,0.0370,0.1415,0.9914,0.1415
ROCPOINTS_N,0.6750,0.0370,0.1414,0.9914,0.1414
ROCPOINTS_N,0.6751,0.0370,0.1404,0.9914,0.1404
ROCPOINTS_N,0.6754,0.0370,0.1403,0.9913,0.1403
ROCPOINTS_N,0.6756,0.0370,0.1402,0.9913,0.1402
ROCPOINTS_N,0.6758,0.0370,0.1402,0.9913,0.1402
ROCPOINTS_N,0.6758,0.0370,0.1401,0.9913,0.1401
ROCPOINTS_N,0.6761,0.0370,0.1401,0.9913,0.1401
ROCPOINTS_N,0.6762,0.0370,0.1399,0.9913,0.1399
ROCPOINTS_N,0.6763,0.0370,0.1398,0.9913,0.1398
ROCPOINTS_N,0.6764,0.0370,0.1398,0.9913,0.1398
ROCPOINTS_N,0.6764,0.0370,0.1397,0.9913,0.1397
ROCPOINTS_N,0.6767,0.0370,0.1397,0.9913,0.1397
ROCPOINTS_N,0.6771,0.0353,0.1377,0.9916,0.1377
ROCPOINTS_N,0.6772,0.0353,0.1377,0.9916,0.1377
ROCPOINTS_N,0.6774,0.0353,0.1376,0.9916,0.1376
ROCPOINTS_N,0.6775,0.0353,0.1376,0.9916,0.1376
ROCPOINTS_N,0.6776,0.0353,0.1375,0.9916,0.1375
ROCPOINTS_N,0.6778,0.0353,0.1374,0.9916,0.1374
ROCPOINTS_N,0.6780,0.0353,0.1374,0.9916,0.1374
ROCPOINTS_N,0.6781,0.0353,0.1373,0.9916,0.1373
ROCPOINTS_N,0.6781,0.0353,0.1373,0.9916,0.1373
ROCPOINTS_N,0.6783,0.0353,0.1372,0.9916,0.1372
ROCPOINTS_N,0.6784,0.0353,0.1372,0.9916,0.1372
ROCPOINTS_N,0.6789,0.0353,0.1371,0.9916,0.1371
ROCPOINTS_N,0.6790,0.0353,0.1370,0.9916,0.1370
ROCPOINTS_N,0.6793,0.0353,0.1370,0.9916,0.1370
ROCPOINTS_N,0.6794,0.0353,0.1369,0.9916,0.1369
ROCPOINTS_N,0.6798,0.0353,0.1368,0.9915,0.1368
ROCPOINTS_N,0.6800,0.0353,0.1367,0.9915,0.1367
ROCPOINTS_N,0.6808,0.0353,0.1348,0.9914,0.1348
ROCPOINTS_N,0.6808,0.0353,0.1348,0.9914,0.1348
ROCPOINTS_N,0.6810,0.0353,0.1347,0.9914,0.1347
ROCPOINTS_N,0.6810,0.0353,0.1346,0.9914,0.1346
ROCPOINTS_N,0.6811,0.0353,0.1346,0.9914,0.1346
ROCPOINTS_N,0.6811,0.0353,0.1345,0.9914,0.1345
ROCPOINTS_N,0.6811,0.0353,0.1344,0.9914,0.1344
ROCPOINTS_N,0.6813,0.0353,0.1344,0.9914,0.1344
ROCPOINTS_N,0.6814,0.0353,0.1343,0.9914,0.1343
ROCPOINTS_N,0.6814,0.0353,0.1342,0.9914,0.1342
ROCPOINTS_N,0.6816,0.0353,0.1342,0.9914,0.1342
ROCPOINTS_N,0.6817,0.0353,0.1341,0.9914,0.1341
ROCPOINTS_N,0.6819,0.0353,0.1340,0.9914,0.1340
ROCPOINTS_N,0.6820,0.0335,0.1339,0.9918,0.1339
ROCPOINTS_N,0.6820,0.0335,0.1339,0.9918,0.1339
ROCPOINTS_N,0.6822,0.0335,0.1338,0.9918,0.1338
ROCPOINTS_N,0.6828,0.0335,0.1338,0.9918,0.1338
ROCPOINTS_N,0.6828,0.0335,0.1337,0.9918,0.1337
ROCPOINTS_N,0.6828,0.0335,0.1336,0.9918,0.1336
ROCPOINTS_N,0.6829,0.0335,0.1335,0.9918,0.1335
ROCPOINTS_N,0.6829,0.0335,0.1335,0.9918,0.1335
ROCPOINTS_N,0.6829,0.0335,0.1334,0.9918,0.1334
ROCPOINTS_N,0.6830,0.0335,0.1334,0.9918,0.1334
ROCPOINTS_N,0.6830,0.0335,0.1332,0.9918,0.1332
ROCPOINTS_N,0.6832,0.0335,0.1332,0.9917,0.1332
ROCPOINTS_N,0.6833,0.0335,0.1331,0.9917,0.1331
ROCPOINTS_N,0.6833,0.0335,0.1331,0.9917,0.1331
ROCPOINTS_N,0.6833,0.0335,0.1313,0.9916,0.1313
ROCPOINTS_N,0.6836,0.0335,0.1312,0.9916,0.1312
ROCPOINTS_N,0.6839,0.0335,0.1311,0.9916,0.1311
ROCPOINTS_N,0.6839,0.0335,0.1310,0.9916,0.1310
ROCPOINTS_N,0.6839,0.0335,0.1309,0.9916,0.1309
ROCPOINTS_N,0.6839,0.0335,0.1309,0.9916,0.1309
ROCPOINTS_N,0.6839,0.0335,0.1308,0.9916,0.1308
ROCPOINTS_N,0.6842,0.0335,0.1307,0.9916,0.1307
ROCPOINTS_N,0.6843,0.0335,0.1307,0.9916,0.1307
ROCPOINTS_N,0.6844,0.0335,0.1306,0.9916,0.1306
ROCPOINTS_N,0.6844,0.0335,0.1306,0.9916,0.1306
ROCPOINTS_N,0.6846,0.0335,0.1305,0.9916,0.1305
ROCPOINTS_N,0.6848,0.0335,0.1304,0.9916,0.1304
ROCPOINTS_N,0.6850,0.0335,0.1304,0.9916,0.1304
ROCPOINTS_N,0.6850,0.0335,0.1303,0.9916,0.1303
ROCPOINTS_N,0.6853,0.0335,0.1296,0.9915,0.1296
ROCPOINTS_N,0.6855,0.0335,0.1296,0.9915,0.1296
ROCPOINTS_N,0.6860,0.0335,0.1295,0.9915,0.1295
ROCPOINTS_N,0.6861,0.0335,0.1294,0.9915,0.1294
ROCPOINTS_N,0.6865,0.0335,0.1292,0.9915,0.1292
ROCPOINTS_N,0.6867,0.0335,0.1290,0.9915,0.1290
ROCPOINTS_N,0.6870,0.0335,0.1279,0.9914,0.1279
ROCPOINTS_N,0.6870,0.0335,0.1279,0.9914,0.1279
ROCPOINTS_N,0.6871,0.0335,0.1278,0.9914,0.1278
ROCPOINTS_N,0.6872,0.0335,0.1278,0.9914,0.1278
ROCPOINTS_N,0.6873,0.0335,0.1277,0.9914,0.1277
ROCPOINTS_N,0.6873,0.0335,0.1276,0.9914,0.1276
ROCPOINTS_N,0.6873,0.0335,0.1276,0.9914,0.1276
ROCPOINTS_N,0.6875,0.0335,0.1275,0.9914,0.1275
ROCPOINTS_N,0.6876,0.0335,0.1274,0.9914,0.1274
ROCPOINTS_N,0.6878,0.0335,0.1274,0.9914,0.1274
ROCPOINTS_N,0.6880,0.0335,0.1273,0.9914,0.1273
ROCPOINTS_N,0.6883,0.0335,0.1272,0.9914,0.1272
ROCPOINTS_N,0.6886,0.0335,0.1271,0.9914,0.1271
ROCPOINTS_N,0.6886,0.0335,0.1271,0.9914,0.1271
ROCPOINTS_N,0.6888,0.0335,0.1270,0.9914,0.1270
ROCPOINTS_N,0.6888,0.0335,0.1269,0.9913,0.1269
ROCPOINTS_N,0.6889,0.0335,0.1268,0.9913,0.1268
ROCPOINTS_N,0.6889,0.0335,0.1268,0.9913,0.1268
ROCPOINTS_N,0.6891,0.0335,0.1267,0.9913,0.1267
ROCPOINTS_N,0.6891,0.0335,0.1267,0.9913,0.1267
ROCPOINTS_N,0.6892,0.0335,0.1266,0.9913,0.1266
ROCPOINTS_N,0.6893,0.0335,0.1265,0.9913,0.1265
ROCPOINTS_N,0.6900,0.0335,0.1265,0.9913,0.1265
ROCPOINTS_N,0.6900,0.0317,0.1245,0.9916,0.1245
ROCPOINTS_N,0.6906,0.0317,0.1244,0.9916,0.1244
ROCPOINTS_N,0.6907,0.0317,0.1244,0.9916,0.1244
ROCPOINTS_N,0.6910,0.0317,0.1243,0.9916,0.1243
ROCPOINTS_N,0.6911,0.0317,0.1243,0.9916,0.1243
ROCPOINTS_N,0.6915,0.0317,0.1242,0.9916,0.1242
ROCPOINTS_N,0.6917,0.0317,0.1241,0.9916,0.1241
ROCPOINTS_N,0.6917,0.0317,0.1240,0.9916,0.1240
ROCPOINTS_N,0.6918,0.0317,0.1240,0.9916,0.1240
ROCPOINTS_N,0.6918,0.0317,0.1239,0.9916,0.1239
ROCPOINTS_N,0.6919,0.0317,0.1239,0.9916,0.1239
ROCPOINTS_N,0.6920,0.0317,0.1238,0.9916,0.1238
ROCPOINTS_N,0.6921,0.0317,0.1237,0.9916,0.1237
ROCPOINTS_N,0.6921,0.0317,0.1237,0.9916,0.1237
ROCPOINTS_N,0.6922,0.0317,0.1236,0.9916,0.1236
ROCPOINTS_N,0.6922,0.0317,0.1236,0.9916,0.1236
ROCPOINTS_N,0.6922,0.0317,0.1235,0.9916,0.1235
ROCPOINTS_N,0.6925,0.0317,0.1234,0.9916,0.1234
ROCPOINTS_N,0.6925,0.0317,0.1234,0.9916,0.1234
ROCPOINTS_N,0.6933,0.0317,0.1233,0.9916,0.1233
ROCPOINTS_N,0.6935,0.0317,0.1225,0.9915,0.1225
ROCPOINTS_N,0.6935,0.0317,0.1224,0.9915,0.1224
ROCPOINTS_N,0.6939,0.0317,0.1223,0.9915,0.1223
ROCPOINTS_N,0.6940,0.0317,0.1223,0.9915,0.1223
ROCPOINTS_N,0.6940,0.0317,0.1222,0.9915,0.1222
ROCPOINTS_N,0.6942,0.0317,0.1221,0.9915,0.1221
ROCPOINTS_N,0.6945,0.0317,0.1220,0.9915,0.1220
ROCPOINTS_N,0.6946,0.0317,0.1219,0.9915,0.1219
ROCPOINTS_N,0.6947,0.0317,0.1219,0.9915,0.1219
ROCPOINTS_N,0.6949,0.0317,0.1218,0.9915,0.1218
ROCPOINTS_N,0.6950,0.0317,0.1218,0.9915,0.1218
ROCPOINTS_N,0.6951,0.0317,0.1212,0.9914,0.1212
ROCPOINTS_N,0.6951,0.0317,0.1212,0.9914,0.1212
ROCPOINTS_N,0.6956,0.0317,0.1211,0.9914,0.1211
ROCPOINTS_N,0.6956,0.0317,0.1210,0.9914,0.1210
ROCPOINTS_N,0.6956,0.0317,0.1209,0.9914,0.1209
ROCPOINTS_N,0.6957,0.0317,0.1209,0.9914,0.1209
ROCPOINTS_N,0.6957,0.0317,0.1208,0.9914,0.1208
ROCPOINTS_N,0.6959,0.0317,0.1208,0.9914,0.1208
ROCPOINTS_N,0.6960,0.0317,0.1207,0.9914,0.1207
ROCPOINTS_N,0.6960,0.0317,0.1206,0.9914,0.1206
ROCPOINTS_N,0.6963,0.0317,0.1206,0.9914,0.1206
ROCPOINTS_N,0.6965,0.0317,0.1205,0.9914,0.1205
ROCPOINTS_N,0.6967,0.0317,0.1205,0.9914,0.1205
ROCPOINTS_N,0.6969,0.0282,0.1186,0.9922,0.1186
ROCPOINTS_N,0.6974,0.0282,0.1185,0.9922,0.1185
ROCPOINTS_N,0.6975,0.0282,0.1185,0.9922,0.1185
ROCPOINTS_N,0.6978,0.0282,0.1183,0.9922,0.1183
ROCPOINTS_N,0.6980,0.0282,0.1182,0.9922,0.1182
ROCPOINTS_N,0.6981,0.0282,0.1181,0.9922,0.1181
ROCPOINTS_N,0.6981,0.0282,0.1181,0.9922,0.1181
ROCPOINTS_N,0.6981,0.0282,0.1180,0.9922,0.1180
ROCPOINTS_N,0.6981,0.0282,0.1180,0.9922,0.1180
ROCPOINTS_N,0.6982,0.0282,0.1178,0.9921,0.1178
ROCPOINTS_N,0.6983,0.0282,0.1178,0.9921,0.1178
ROCPOINTS_N,0.6984,0.0282,0.1177,0.9921,0.1177
ROCPOINTS_N,0.6985,0.0282,0.1176,0.9921,0.1176
ROCPOINTS_N,0.6989,0.0282,0.1176,0.9921,0.1176
ROCPOINTS_N,0.6989,0.0282,0.1175,0.9921,0.1175
ROCPOINTS_N,0.6990,0.0282,0.1174,0.9921,0.1174
ROCPOINTS_N,0.6992,0.0282,0.1173,0.9921,0.1173
ROCPOINTS_N,0.6993,0.0282,0.1172,0.9921,0.1172
ROCPOINTS_N,0.6995,0.0282,0.1171,0.9921,0.1171
ROCPOINTS_N,0.6995,0.0282,0.1171,0.9921,0.1171
ROCPOINTS_N,0.7000,0.0282,0.1170,0.9921,0.1170
ROCPOINTS_N,0.7001,0.0282,0.1145,0.9919,0.1145
ROCPOINTS_N,0.7002,0.0282,0.1144,0.9919,0.1144
ROCPOINTS_N,0.7005,0.0282,0.1144,0.9919,0.1144
ROCPOINTS_N,0.7005,0.0282,0.1143,0.9919,0.1143
ROCPOINTS_N,0.7007,0.0282,0.1142,0.9919,0.1142
ROCPOINTS_N,0.7008,0.0282,0.1142,0.9919,0.1142
ROCPOINTS_N,0.7010,0.0282,0.1141,0.9919,0.1141
ROCPOINTS_N,0.7011,0.0282,0.1141,0.9919,0.1141
ROCPOINTS_N,0.7013,0.0282,0.1140,0.9919,0.1140
ROCPOINTS_N,0.7015,0.0282,0.1139,0.9919,0.1139
ROCPOINTS_N,0.7019,0.0282,0.1138,0.9919,0.1138
ROCPOINTS_N,0.7020,0.0282,0.1136,0.9919,0.1136
ROCPOINTS_N,0.7022,0.0282,0.1135,0.9918,0.1135
ROCPOINTS_N,0.7024,0.0282,0.1135,0.9918,0.1135
ROCPOINTS_N,0.7026,0.0282,0.1134,0.9918,0.1134
ROCPOINTS_N,0.7026,0.0282,0.1134,0.9918,0.1134
ROCPOINTS_N,0.7029,0.0282,0.1132,0.9918,0.1132
ROCPOINTS_N,0.7029,0.0282,0.1132,0.9918,0.1132
ROCPOINTS_N,0.7031,0.0282,0.1131,0.9918,0.1131
ROCPOINTS_N,0.7033,0.0282,0.1131,0.9918,0.1131
ROCPOINTS_N,0.7033,0.0282,0.1130,0.9918,0.1130
ROCPOINTS_N,0.7034,0.0282,0.1115,0.9917,0.1115
ROCPOINTS_N,0.7035,0.0282,0.1114,0.9917,0.1114
ROCPOINTS_N,0.7039,0.0282,0.1114,0.9917,0.1114
ROCPOINTS_N,0.7040,0.0282,0.1112,0.9917,0.1112
ROCPOINTS_N,0.7040,0.0282,0.1111,0.9917,0.1111
ROCPOINTS_N,0.7041,0.0282,0.1111,0.9917,0.1111
ROCPOINTS_N,0.7044,0.0282,0.1110,0.9917,0.1110
ROCPOINTS_N,0.7044,0.0282,0.1110,0.9917,0.1110
ROCPOINTS_N,0.7044,0.0282,0.1109,0.9917,0.1109
ROCPOINTS_N,0.7050,0.0282,0.1108,0.9916,0.1108
ROCPOINTS_N,0.7053,0.0282,0.1102,0.9916,0.1102
ROCPOINTS_N,0.7054,0.0282,0.1101,0.9916,0.1101
ROCPOINTS_N,0.7056,0.0282,0.1100,0.9916,0.1100
ROCPOINTS_N,0.7058,0.0282,0.1100,0.9916,0.1100
ROCPOINTS_N,0.7060,0.0282,0.1099,0.9916,0.1099
ROCPOINTS_N,0.7067,0.0282,0.1099,0.9916,0.1099
ROCPOINTS_N,0.7067,0.0282,0.1081,0.9914,0.1081
ROCPOINTS_N,0.7067,0.0282,0.1080,0.9914,0.1080
ROCPOINTS_N,0.7069,0.0282,0.1079,0.9914,0.1079
ROCPOINTS_N,0.7070,0.0282,0.1079,0.9914,0.1079
ROCPOINTS_N,0.7073,0.0282,0.1078,0.9914,0.1078
ROCPOINTS_N,0.7076,0.0282,0.1078,0.9914,0.1078
ROCPOINTS_N,0.7077,0.0282,0.1077,0.9914,0.1077
ROCPOINTS_N,0.7078,0.0282,0.1076,0.9914,0.1076
ROCPOINTS_N,0.7079,0.0282,0.1076,0.9914,0.1076
ROCPOINTS_N,0.7080,0.0282,0.1075,0.9914,0.1075
ROCPOINTS_N,0.7083,0.0282,0.1075,0.9914,0.1075
ROCPOINTS_N,0.7083,0.0282,0.1074,0.9914,0.1074
ROCPOINTS_N,0.7084,0.0265,0.1074,0.9919,0.1074
ROCPOINTS_N,0.7086,0.0265,0.1073,0.9919,0.1073
ROCPOINTS_N,0.7089,0.0265,0.1072,0.9919,0.1072
ROCPOINTS_N,0.7091,0.0265,0.1071,0.9919,0.1071
ROCPOINTS_N,0.7092,0.0265,0.1071,0.9919,0.1071
ROCPOINTS_N,0.7092,0.0265,0.1070,0.9919,0.1070
ROCPOINTS_N,0.7093,0.0265,0.1069,0.9919,0.1069
ROCPOINTS_N,0.7096,0.0265,0.1069,0.9919,0.1069
ROCPOINTS_N,0.7100,0.0265,0.1068,0.9919,0.1068
ROCPOINTS_N,0.7103,0.0247,0.1048,0.9923,0.1048
ROCPOINTS_N,0.7104,0.0247,0.1048,0.9923,0.1048
ROCPOINTS_N,0.7104,0.0247,0.1047,0.9923,0.1047
ROCPOINTS_N,0.7105,0.0247,0.1047,0.9923,0.1047
ROCPOINTS_N,0.7106,0.0247,0.1046,0.9923,0.1046
ROCPOINTS_N,0.7115,0.0247,0.1045,0.9922,0.1045
ROCPOINTS_N,0.7115,0.0247,0.1040,0.9922,0.1040
ROCPOINTS_N,0.7117,0.0247,0.1040,0.9922,0.1040
ROCPOINTS_N,0.7117,0.0247,0.1039,0.9922,0.1039
ROCPOINTS_N,0.7118,0.0247,0.1038,0.9922,0.1038
ROCPOINTS_N,0.7121,0.0247,0.1037,0.9922,0.1037
ROCPOINTS_N,0.7122,0.0229,0.1037,0.9927,0.1037
ROCPOINTS_N,0.7122,0.0229,0.1037,0.9927,0.1037
ROCPOINTS_N,0.7122,0.0229,0.1036,0.9927,0.1036
ROCPOINTS_N,0.7122,0.0229,0.1035,0.9927,0.1035
ROCPOINTS_N,0.7126,0.0229,0.1033,0.9927,0.1033
ROCPOINTS_N,0.7127,0.0229,0.1032,0.9927,0.1032
ROCPOINTS_N,0.7130,0.0229,0.1031,0.9927,0.1031
ROCPOINTS_N,0.7130,0.0229,0.1030,0.9927,0.1030
ROCPOINTS_N,0.7130,0.0229,0.1030,0.9927,0.1030
ROCPOINTS_N,0.7132,0.0229,0.1029,0.9927,0.1029
ROCPOINTS_N,0.7133,0.0229,0.1029,0.9927,0.1029
ROCPOINTS_N,0.7134,0.0212,0.1012,0.9931,0.1012
ROCPOINTS_N,0.7137,0.0212,0.1010,0.9931,0.1010
ROCPOINTS_N,0.7140,0.0212,0.1009,0.9931,0.1009
ROCPOINTS_N,0.7142,0.0212,0.1009,0.9931,0.1009
ROCPOINTS_N,0.7145,0.0212,0.1008,0.9931,0.1008
ROCPOINTS_N,0.7150,0.0212,0.1008,0.9931,0.1008
ROCPOINTS_N,0.7150,0.0212,0.1002,0.9931,0.1002
ROCPOINTS_N,0.7156,0.0212,0.1001,0.9931,0.1001
ROCPOINTS_N,0.7156,0.0212,0.1001,0.9931,0.1001
ROCPOINTS_N,0.7159,0.0212,0.1000,0.9931,0.1000
ROCPOINTS_N,0.7163,0.0212,0.0999,0.9930,0.0999
ROCPOINTS_N,0.7163,0.0212,0.0999,0.9930,0.0999
ROCPOINTS_N,0.7164,0.0212,0.0998,0.9930,0.0998
ROCPOINTS_N,0.7167,0.0212,0.0997,0.9930,0.0997
ROCPOINTS_N,0.7169,0.0212,0.0985,0.9929,0.0985
ROCPOINTS_N,0.7169,0.0212,0.0984,0.9929,0.0984
ROCPOINTS_N,0.7177,0.0212,0.0984,0.9929,0.0984
ROCPOINTS_N,0.7178,0.0212,0.0983,0.9929,0.0983
ROCPOINTS_N,0.7178,0.0212,0.0982,0.9929,0.0982
ROCPOINTS_N,0.7181,0.0212,0.0981,0.9929,0.0981
ROCPOINTS_N,0.7183,0.0212,0.0981,0.9929,0.0981
ROCPOINTS_N,0.7183,0.0212,0.0980,0.9929,0.0980
ROCPOINTS_N,0.7188,0.0212,0.0979,0.9929,0.0979
ROCPOINTS_N,0.7189,0.0212,0.0978,0.9929,0.0978
ROCPOINTS_N,0.7192,0.0212,0.0978,0.9929,0.0978
ROCPOINTS_N,0.7192,0.0212,0.0977,0.9929,0.0977
ROCPOINTS_N,0.7200,0.0212,0.0977,0.9929,0.0977
ROCPOINTS_N,0.7204,0.0194,0.0957,0.9933,0.0957
ROCPOINTS_N,0.7204,0.0194,0.0956,0.9933,0.0956
ROCPOINTS_N,0.7205,0.0194,0.0955,0.9933,0.0955
ROCPOINTS_N,0.7207,0.0194,0.0955,0.9933,0.0955
ROCPOINTS_N,0.7208,0.0194,0.0954,0.9933,0.0954
ROCPOINTS_N,0.7213,0.0194,0.0953,0.9933,0.0953
ROCPOINTS_N,0.7214,0.0194,0.0952,0.9933,0.0952
ROCPOINTS_N,0.7215,0.0194,0.0951,0.9933,0.0951
ROCPOINTS_N,0.7224,0.0194,0.0950,0.9933,0.0950
ROCPOINTS_N,0.7228,0.0194,0.0950,0.9933,0.0950
ROCPOINTS_N,0.7228,0.0194,0.0949,0.9933,0.0949
ROCPOINTS_N,0.7230,0.0194,0.0949,0.9933,0.0949
ROCPOINTS_N,0.7233,0.0176,0.0949,0.9939,0.0949
ROCPOINTS_N,0.7233,0.0176,0.0947,0.9939,0.0947
ROCPOINTS_N,0.7235,0.0176,0.0931,0.9938,0.0931
ROCPOINTS_N,0.7236,0.0176,0.0931,0.9938,0.0931
ROCPOINTS_N,0.7238,0.0176,0.0930,0.9938,0.0930
ROCPOINTS_N,0.7239,0.0176,0.0930,0.9938,0.0930
ROCPOINTS_N,0.7241,0.0176,0.0929,0.9938,0.0929
ROCPOINTS_N,0.7244,0.0176,0.0928,0.9938,0.0928
ROCPOINTS_N,0.7244,0.0176,0.0927,0.9938,0.0927
ROCPOINTS_N,0.7245,0.0176,0.0927,0.9937,0.0927
ROCPOINTS_N,0.7246,0.0176,0.0925,0.9937,0.0925
ROCPOINTS_N,0.7249,0.0176,0.0924,0.9937,0.0924
ROCPOINTS_N,0.7250,0.0176,0.0924,0.9937,0.0924
ROCPOINTS_N,0.7252,0.0176,0.0917,0.9937,0.0917
ROCPOINTS_N,0.7255,0.0176,0.0916,0.9937,0.0916
ROCPOINTS_N,0.7256,0.0176,0.0916,0.9937,0.0916
ROCPOINTS_N,0.7258,0.0176,0.0914,0.9937,0.0914
ROCPOINTS_N,0.7261,0.0176,0.0913,0.9937,0.0913
ROCPOINTS_N,0.7261,0.0176,0.0912,0.9936,0.0912
ROCPOINTS_N,0.7261,0.0176,0.0911,0.9936,0.0911
ROCPOINTS_N,0.7264,0.0176,0.0911,0.9936,0.0911
ROCPOINTS_N,0.7267,0.0176,0.0910,0.9936,0.0910
ROCPOINTS_N,0.7269,0.0176,0.0898,0.9935,0.0898
ROCPOINTS_N,0.7273,0.0176,0.0897,0.9935,0.0897
ROCPOINTS_N,0.7275,0.0176,0.0897,0.9935,0.0897
ROCPOINTS_N,0.7276,0.0176,0.0896,0.9935,0.0896
ROCPOINTS_N,0.7277,0.0176,0.0896,0.9935,0.0896
ROCPOINTS_N,0.7280,0.0176,0.0895,0.9935,0.0895
ROCPOINTS_N,0.7282,0.0176,0.0895,0.9935,0.0895
ROCPOINTS_N,0.7283,0.0176,0.0894,0.9935,0.0894
ROCPOINTS_N,0.7285,0.0176,0.0893,0.9935,0.0893
ROCPOINTS_N,0.7294,0.0176,0.0893,0.9935,0.0893
ROCPOINTS_N,0.7298,0.0176,0.0892,0.9935,0.0892
ROCPOINTS_N,0.7300,0.0176,0.0891,0.9935,0.0891
ROCPOINTS_N,0.7306,0.0159,0.0874,0.9940,0.0874
ROCPOINTS_N,0.7306,0.0159,0.0874,0.9940,0.0874
ROCPOINTS_N,0.7306,0.0159,0.0873,0.9940,0.0873
ROCPOINTS_N,0.7307,0.0159,0.0872,0.9940,0.0872
ROCPOINTS_N,0.7308,0.0159,0.0872,0.9940,0.0872
ROCPOINTS_N,0.7309,0.0159,0.0871,0.9940,0.0871
ROCPOINTS_N,0.7310,0.0159,0.0871,0.9940,0.0871
ROCPOINTS_N,0.7311,0.0159,0.0870,0.9940,0.0870
ROCPOINTS_N,0.7312,0.0159,0.0869,0.9940,0.0869
ROCPOINTS_N,0.7315,0.0159,0.0869,0.9940,0.0869
ROCPOINTS_N,0.7322,0.0159,0.0868,0.9940,0.0868
ROCPOINTS_N,0.7322,0.0159,0.0868,0.9940,0.0868
ROCPOINTS_N,0.7322,0.0159,0.0867,0.9940,0.0867
ROCPOINTS_N,0.7323,0.0159,0.0867,0.9940,0.0867
ROCPOINTS_N,0.7325,0.0141,0.0857,0.9946,0.0857
ROCPOINTS_N,0.7328,0.0141,0.0855,0.9946,0.0855
ROCPOINTS_N,0.7330,0.0141,0.0855,0.9946,0.0855
ROCPOINTS_N,0.7331,0.0141,0.0853,0.9946,0.0853
ROCPOINTS_N,0.7333,0.0141,0.0853,0.9946,0.0853
ROCPOINTS_N,0.7338,0.0123,0.0840,0.9952,0.0840
ROCPOINTS_N,0.7339,0.0123,0.0839,0.9952,0.0839
ROCPOINTS_N,0.7348,0.0123,0.0839,0.9952,0.0839
ROCPOINTS_N,0.7349,0.0123,0.0837,0.9951,0.0837
ROCPOINTS_N,0.7349,0.0123,0.0837,0.9951,0.0837
ROCPOINTS_N,0.7350,0.0123,0.0836,0.9951,0.0836
ROCPOINTS_N,0.7353,0.0123,0.0829,0.9951,0.0829
ROCPOINTS_N,0.7353,0.0123,0.0828,0.9951,0.0828
ROCPOINTS_N,0.7356,0.0123,0.0827,0.9951,0.0827
ROCPOINTS_N,0.7356,0.0123,0.0827,0.9951,0.0827
ROCPOINTS_N,0.7358,0.0123,0.0826,0.9951,0.0826
ROCPOINTS_N,0.7361,0.0123,0.0825,0.9951,0.0825
ROCPOINTS_N,0.7365,0.0123,0.0824,0.9951,0.0824
ROCPOINTS_N,0.7367,0.0123,0.0823,0.9951,0.0823
ROCPOINTS_N,0.7368,0.0123,0.0808,0.9950,0.0808
ROCPOINTS_N,0.7371,0.0123,0.0807,0.9950,0.0807
ROCPOINTS_N,0.7380,0.0123,0.0806,0.9950,0.0806
ROCPOINTS_N,0.7382,0.0123,0.0805,0.9950,0.0805
ROCPOINTS_N,0.7383,0.0123,0.0805,0.9950,0.0805
ROCPOINTS_N,0.7389,0.0123,0.0804,0.9949,0.0804
ROCPOINTS_N,0.7392,0.0123,0.0804,0.9949,0.0804
ROCPOINTS_N,0.7392,0.0123,0.0803,0.9949,0.0803
ROCPOINTS_N,0.7397,0.0123,0.0801,0.9949,0.0801
ROCPOINTS_N,0.7400,0.0123,0.0801,0.9949,0.0801
ROCPOINTS_N,0.7400,0.0123,0.0785,0.9948,0.0785
ROCPOINTS_N,0.7402,0.0123,0.0784,0.9948,0.0784
ROCPOINTS_N,0.7403,0.0123,0.0784,0.9948,0.0784
ROCPOINTS_N,0.7419,0.0123,0.0783,0.9948,0.0783
ROCPOINTS_N,0.7422,0.0106,0.0783,0.9956,0.0783
ROCPOINTS_N,0.7425,0.0106,0.0783,0.9955,0.0783
ROCPOINTS_N,0.7428,0.0106,0.0782,0.9955,0.0782
ROCPOINTS_N,0.7430,0.0106,0.0781,0.9955,0.0781
ROCPOINTS_N,0.7433,0.0106,0.0781,0.9955,0.0781
ROCPOINTS_N,0.7438,0.0106,0.0770,0.9955,0.0770
ROCPOINTS_N,0.7444,0.0106,0.0769,0.9955,0.0769
ROCPOINTS_N,0.7446,0.0106,0.0769,0.9955,0.0769
ROCPOINTS_N,0.7447,0.0106,0.0768,0.9955,0.0768
ROCPOINTS_N,0.7450,0.0106,0.0767,0.9955,0.0767
ROCPOINTS_N,0.7454,0.0088,0.0764,0.9962,0.0764
ROCPOINTS_N,0.7456,0.0088,0.0763,0.9962,0.0763
ROCPOINTS_N,0.7459,0.0088,0.0762,0.9962,0.0762
ROCPOINTS_N,0.7463,0.0088,0.0762,0.9962,0.0762
ROCPOINTS_N,0.7466,0.0088,0.0761,0.9962,0.0761
ROCPOINTS_N,0.7466,0.0088,0.0760,0.9962,0.0760
ROCPOINTS_N,0.7466,0.0088,0.0760,0.9962,0.0760
ROCPOINTS_N,0.7467,0.0088,0.0759,0.9962,0.0759
ROCPOINTS_N,0.7472,0.0071,0.0750,0.9969,0.0750
ROCPOINTS_N,0.7472,0.0071,0.0749,0.9969,0.0749
ROCPOINTS_N,0.7475,0.0071,0.0749,0.9969,0.0749
ROCPOINTS_N,0.7478,0.0071,0.0748,0.9969,0.0748
ROCPOINTS_N,0.7478,0.0071,0.0748,0.9969,0.0748
ROCPOINTS_N,0.7481,0.0071,0.0747,0.9969,0.0747
ROCPOINTS_N,0.7483,0.0053,0.0747,0.9977,0.0747
ROCPOINTS_N,0.7483,0.0053,0.0746,0.9977,0.0746
ROCPOINTS_N,0.7487,0.0053,0.0745,0.9977,0.0745
ROCPOINTS_N,0.7488,0.0053,0.0744,0.9977,0.0744
ROCPOINTS_N,0.7489,0.0053,0.0742,0.9976,0.0742
ROCPOINTS_N,0.7494,0.0053,0.0742,0.9976,0.0742
ROCPOINTS_N,0.7494,0.0053,0.0741,0.9976,0.0741
ROCPOINTS_N,0.7500,0.0053,0.0741,0.9976,0.0741
ROCPOINTS_N,0.7502,0.0053,0.0724,0.9976,0.0724
ROCPOINTS_N,0.7506,0.0053,0.0724,0.9976,0.0724
ROCPOINTS_N,0.7508,0.0053,0.0723,0.9976,0.0723
ROCPOINTS_N,0.7517,0.0053,0.0722,0.9976,0.0722
ROCPOINTS_N,0.7522,0.0053,0.0721,0.9976,0.0721
ROCPOINTS_N,0.7523,0.0053,0.0721,0.9976,0.0721
ROCPOINTS_N,0.7528,0.0053,0.0720,0.9976,0.0720
ROCPOINTS_N,0.7533,0.0053,0.0720,0.9976,0.0720
ROCPOINTS_N,0.7542,0.0053,0.0714,0.9976,0.0714
ROCPOINTS_N,0.7543,0.0053,0.0714,0.9976,0.0714
ROCPOINTS_N,0.7547,0.0053,0.0713,0.9976,0.0713
ROCPOINTS_N,0.7550,0.0053,0.0713,0.9976,0.0713
ROCPOINTS_N,0.7554,0.0053,0.0710,0.9975,0.0710
ROCPOINTS_N,0.7554,0.0053,0.0710,0.9975,0.0710
ROCPOINTS_N,0.7558,0.0053,0.0709,0.9975,0.0709
ROCPOINTS_N,0.7567,0.0053,0.0708,0.9975,0.0708
ROCPOINTS_N,0.7570,0.0053,0.0700,0.9975,0.0700
ROCPOINTS_N,0.7573,0.0053,0.0700,0.9975,0.0700
ROCPOINTS_N,0.7583,0.0053,0.0699,0.9975,0.0699
ROCPOINTS_N,0.7585,0.0053,0.0698,0.9975,0.0698
ROCPOINTS_N,0.7589,0.0053,0.0697,0.9975,0.0697
ROCPOINTS_N,0.7591,0.0053,0.0697,0.9975,0.0697
ROCPOINTS_N,0.7592,0.0053,0.0696,0.9975,0.0696
ROCPOINTS_N,0.7594,0.0053,0.0696,0.9975,0.0696
ROCPOINTS_N,0.7596,0.0053,0.0695,0.9975,0.0695
ROCPOINTS_N,0.7599,0.0053,0.0695,0.9975,0.0695
ROCPOINTS_N,0.7600,0.0053,0.0694,0.9975,0.0694
ROCPOINTS_N,0.7600,0.0053,0.0693,0.9975,0.0693
ROCPOINTS_N,0.7603,0.0053,0.0682,0.9974,0.0682
ROCPOINTS_N,0.7606,0.0053,0.0681,0.9974,0.0681
ROCPOINTS_N,0.7621,0.0053,0.0681,0.9974,0.0681
ROCPOINTS_N,0.7622,0.0053,0.0680,0.9974,0.0680
ROCPOINTS_N,0.7625,0.0053,0.0679,0.9974,0.0679
ROCPOINTS_N,0.7628,0.0053,0.0679,0.9974,0.0679
ROCPOINTS_N,0.7629,0.0053,0.0678,0.9974,0.0678
ROCPOINTS_N,0.7633,0.0053,0.0678,0.9974,0.0678
ROCPOINTS_N,0.7640,0.0053,0.0669,0.9974,0.0669
ROCPOINTS_N,0.7647,0.0053,0.0669,0.9974,0.0669
ROCPOINTS_N,0.7650,0.0053,0.0668,0.9974,0.0668
ROCPOINTS_N,0.7652,0.0053,0.0665,0.9974,0.0665
ROCPOINTS_N,0.7656,0.0053,0.0664,0.9974,0.0664
ROCPOINTS_N,0.7661,0.0053,0.0662,0.9974,0.0662
ROCPOINTS_N,0.7667,0.0053,0.0662,0.9974,0.0662
ROCPOINTS_N,0.7668,0.0053,0.0653,0.9973,0.0653
ROCPOINTS_N,0.7673,0.0053,0.0652,0.9973,0.0652
ROCPOINTS_N,0.7676,0.0053,0.0651,0.9973,0.0651
ROCPOINTS_N,0.7680,0.0053,0.0651,0.9973,0.0651
ROCPOINTS_N,0.7680,0.0053,0.0650,0.9973,0.0650
ROCPOINTS_N,0.7682,0.0053,0.0648,0.9973,0.0648
ROCPOINTS_N,0.7685,0.0053,0.0648,0.9973,0.0648
ROCPOINTS_N,0.7689,0.0053,0.0647,0.9973,0.0647
ROCPOINTS_N,0.7693,0.0053,0.0647,0.9973,0.0647
ROCPOINTS_N,0.7694,0.0053,0.0646,0.9973,0.0646
ROCPOINTS_N,0.7696,0.0053,0.0646,0.9973,0.0646
ROCPOINTS_N,0.7698,0.0053,0.0645,0.9973,0.0645
ROCPOINTS_N,0.7699,0.0053,0.0644,0.9973,0.0644
ROCPOINTS_N,0.7700,0.0053,0.0644,0.9973,0.0644
ROCPOINTS_N,0.7701,0.0053,0.0636,0.9973,0.0636
ROCPOINTS_N,0.7705,0.0053,0.0636,0.9973,0.0636
ROCPOINTS_N,0.7708,0.0053,0.0635,0.9973,0.0635
ROCPOINTS_N,0.7713,0.0053,0.0634,0.9973,0.0634
ROCPOINTS_N,0.7721,0.0053,0.0634,0.9972,0.0634
ROCPOINTS_N,0.7722,0.0053,0.0633,0.9972,0.0633
ROCPOINTS_N,0.7733,0.0053,0.0633,0.9972,0.0633
ROCPOINTS_N,0.7743,0.0053,0.0626,0.9972,0.0626
ROCPOINTS_N,0.7748,0.0053,0.0625,0.9972,0.0625
ROCPOINTS_N,0.7750,0.0053,0.0625,0.9972,0.0625
ROCPOINTS_N,0.7751,0.0053,0.0623,0.9972,0.0623
ROCPOINTS_N,0.7753,0.0053,0.0622,0.9972,0.0622
ROCPOINTS_N,0.7756,0.0053,0.0622,0.9972,0.0622
ROCPOINTS_N,0.7756,0.0053,0.0621,0.9972,0.0621
ROCPOINTS_N,0.7757,0.0053,0.0620,0.9972,0.0620
ROCPOINTS_N,0.7767,0.0053,0.0620,0.9972,0.0620
ROCPOINTS_N,0.7768,0.0053,0.0617,0.9972,0.0617
ROCPOINTS_N,0.7775,0.0053,0.0615,0.9972,0.0615
ROCPOINTS_N,0.7781,0.0053,0.0615,0.9972,0.0615
ROCPOINTS_N,0.7783,0.0053,0.0614,0.9972,0.0614
ROCPOINTS_N,0.7783,0.0053,0.0613,0.9972,0.0613
ROCPOINTS_N,0.7785,0.0053,0.0612,0.9971,0.0612
ROCPOINTS_N,0.7789,0.0053,0.0611,0.9971,0.0611
ROCPOINTS_N,0.7800,0.0053,0.0609,0.9971,0.0609
ROCPOINTS_N,0.7812,0.0053,0.0602,0.9971,0.0602
ROCPOINTS_N,0.7818,0.0053,0.0601,0.9971,0.0601
ROCPOINTS_N,0.7823,0.0053,0.0599,0.9971,0.0599
ROCPOINTS_N,0.7825,0.0053,0.0599,0.9971,0.0599
ROCPOINTS_N,0.7833,0.0053,0.0598,0.9971,0.0598
ROCPOINTS_N,0.7835,0.0053,0.0593,0.9971,0.0593
ROCPOINTS_N,0.7836,0.0053,0.0592,0.9971,0.0592
ROCPOINTS_N,0.7843,0.0053,0.0591,0.9970,0.0591
ROCPOINTS_N,0.7850,0.0053,0.0590,0.9970,0.0590
ROCPOINTS_N,0.7854,0.0053,0.0588,0.9970,0.0588
ROCPOINTS_N,0.7859,0.0053,0.0587,0.9970,0.0587
ROCPOINTS_N,0.7861,0.0053,0.0587,0.9970,0.0587
ROCPOINTS_N,0.7861,0.0053,0.0586,0.9970,0.0586
ROCPOINTS_N,0.7862,0.0053,0.0583,0.9970,0.0583
ROCPOINTS_N,0.7867,0.0053,0.0581,0.9970,0.0581
ROCPOINTS_N,0.7883,0.0035,0.0577,0.9980,0.0577
ROCPOINTS_N,0.7895,0.0035,0.0576,0.9980,0.0576
ROCPOINTS_N,0.7898,0.0035,0.0576,0.9980,0.0576
ROCPOINTS_N,0.7900,0.0035,0.0575,0.9980,0.0575
ROCPOINTS_N,0.7903,0.0035,0.0566,0.9979,0.0566
ROCPOINTS_N,0.7907,0.0035,0.0565,0.9979,0.0565
ROCPOINTS_N,0.7915,0.0035,0.0563,0.9979,0.0563
ROCPOINTS_N,0.7922,0.0035,0.0563,0.9979,0.0563
ROCPOINTS_N,0.7924,0.0035,0.0562,0.9979,0.0562
ROCPOINTS_N,0.7928,0.0035,0.0562,0.9979,0.0562
ROCPOINTS_N,0.7933,0.0035,0.0561,0.9979,0.0561
ROCPOINTS_N,0.7936,0.0035,0.0556,0.9979,0.0556
ROCPOINTS_N,0.7940,0.0035,0.0555,0.9979,0.0555
ROCPOINTS_N,0.7942,0.0035,0.0553,0.9979,0.0553
ROCPOINTS_N,0.7947,0.0035,0.0553,0.9979,0.0553
ROCPOINTS_N,0.7950,0.0035,0.0552,0.9979,0.0552
ROCPOINTS_N,0.7967,0.0035,0.0549,0.9979,0.0549
ROCPOINTS_N,0.7973,0.0035,0.0542,0.9979,0.0542
ROCPOINTS_N,0.7981,0.0035,0.0541,0.9978,0.0541
ROCPOINTS_N,0.7983,0.0035,0.0540,0.9978,0.0540
ROCPOINTS_N,0.7986,0.0035,0.0539,0.9978,0.0539
ROCPOINTS_N,0.8000,0.0035,0.0538,0.9978,0.0538
ROCPOINTS_N,0.8013,0.0035,0.0531,0.9978,0.0531
ROCPOINTS_N,0.8016,0.0035,0.0530,0.9978,0.0530
ROCPOINTS_N,0.8017,0.0035,0.0529,0.9978,0.0529
ROCPOINTS_N,0.8033,0.0035,0.0529,0.9978,0.0529
ROCPOINTS_N,0.8039,0.0035,0.0521,0.9978,0.0521
ROCPOINTS_N,0.8043,0.0035,0.0520,0.9978,0.0520
ROCPOINTS_N,0.8050,0.0035,0.0520,0.9978,0.0520
ROCPOINTS_N,0.8067,0.0035,0.0518,0.9978,0.0518
ROCPOINTS_N,0.8072,0.0035,0.0513,0.9977,0.0513
ROCPOINTS_N,0.8088,0.0035,0.0512,0.9977,0.0512
ROCPOINTS_N,0.8094,0.0035,0.0511,0.9977,0.0511
ROCPOINTS_N,0.8100,0.0035,0.0511,0.9977,0.0511
ROCPOINTS_N,0.8117,0.0035,0.0505,0.9977,0.0505
ROCPOINTS_N,0.8126,0.0035,0.0504,0.9977,0.0504
ROCPOINTS_N,0.8129,0.0035,0.0504,0.9977,0.0504
ROCPOINTS_N,0.8133,0.0035,0.0503,0.9977,0.0503
ROCPOINTS_N,0.8140,0.0035,0.0499,0.9977,0.0499
ROCPOINTS_N,0.8144,0.0035,0.0498,0.9977,0.0498
ROCPOINTS_N,0.8146,0.0035,0.0497,0.9977,0.0497
ROCPOINTS_N,0.8150,0.0035,0.0496,0.9977,0.0496
ROCPOINTS_N,0.8155,0.0035,0.0493,0.9976,0.0493
ROCPOINTS_N,0.8159,0.0035,0.0493,0.9976,0.0493
ROCPOINTS_N,0.8167,0.0035,0.0492,0.9976,0.0492
ROCPOINTS_N,0.8168,0.0035,0.0489,0.9976,0.0489
ROCPOINTS_N,0.8175,0.0035,0.0486,0.9976,0.0486
ROCPOINTS_N,0.8183,0.0035,0.0486,0.9976,0.0486
ROCPOINTS_N,0.8200,0.0035,0.0485,0.9976,0.0485
ROCPOINTS_N,0.8211,0.0035,0.0480,0.9976,0.0480
ROCPOINTS_N,0.8221,0.0035,0.0480,0.9976,0.0480
ROCPOINTS_N,0.8233,0.0035,0.0479,0.9976,0.0479
ROCPOINTS_N,0.8248,0.0035,0.0478,0.9976,0.0478
ROCPOINTS_N,0.8250,0.0035,0.0476,0.9976,0.0476
ROCPOINTS_N,0.8256,0.0035,0.0475,0.9975,0.0475
ROCPOINTS_N,0.8267,0.0035,0.0474,0.9975,0.0474
ROCPOINTS_N,0.8283,0.0035,0.0473,0.9975,0.0473
ROCPOINTS_N,0.8300,0.0035,0.0472,0.9975,0.0472
ROCPOINTS_N,0.8333,0.0035,0.0471,0.9975,0.0471
ROCPOINTS_N,0.8346,0.0035,0.0468,0.9975,0.0468
ROCPOINTS_N,0.8350,0.0035,0.0468,0.9975,0.0468
ROCPOINTS_N,0.8355,0.0035,0.0467,0.9975,0.0467
ROCPOINTS_N,0.8367,0.0035,0.0466,0.9975,0.0466
ROCPOINTS_N,0.8383,0.0035,0.0465,0.9975,0.0465
ROCPOINTS_N,0.8388,0.0035,0.0465,0.9975,0.0465
ROCPOINTS_N,0.8400,0.0035,0.0464,0.9975,0.0464
ROCPOINTS_N,0.8433,0.0035,0.0460,0.9975,0.0460
ROCPOINTS_N,0.8446,0.0035,0.0459,0.9975,0.0459
ROCPOINTS_N,0.8450,0.0035,0.0457,0.9975,0.0457
ROCPOINTS_N,0.8467,0.0035,0.0457,0.9975,0.0457
ROCPOINTS_N,0.8483,0.0035,0.0454,0.9974,0.0454
ROCPOINTS_N,0.8500,0.0035,0.0454,0.9974,0.0454
ROCPOINTS_N,0.8523,0.0035,0.0452,0.9974,0.0452
ROCPOINTS_N,0.8533,0.0035,0.0451,0.9974,0.0451
ROCPOINTS_N,0.8550,0.0035,0.0449,0.9974,0.0449
ROCPOINTS_N,0.8567,0.0035,0.0447,0.9974,0.0447
ROCPOINTS_N,0.8600,0.0035,0.0445,0.9974,0.0445
ROCPOINTS_N,0.8633,0.0018,0.0443,0.9987,0.0443
ROCPOINTS_N,0.8650,0.0018,0.0442,0.9987,0.0442
ROCPOINTS_N,0.8667,0.0018,0.0441,0.9987,0.0441
ROCPOINTS_N,0.8700,0.0018,0.0439,0.9987,0.0439
ROCPOINTS_N,0.8733,0.0018,0.0434,0.9987,0.0434
ROCPOINTS_N,0.8767,0.0018,0.0432,0.9987,0.0432
ROCPOINTS_N,0.8794,0.0018,0.0429,0.9986,0.0429
ROCPOINTS_N,0.8800,0.0018,0.0429,0.9986,0.0429
ROCPOINTS_N,0.8833,0.0000,0.0424,1.0000,0.0424
ROCPOINTS_N,0.8850,0.0000,0.0420,1.0000,0.0420
ROCPOINTS_N,0.8867,0.0000,0.0420,1.0000,0.0420
ROCPOINTS_N,0.8900,0.0000,0.0413,1.0000,0.0413
ROCPOINTS_N,0.8933,0.0000,0.0411,1.0000,0.0411
ROCPOINTS_N,0.8939,0.0000,0.0405,1.0000,0.0405
ROCPOINTS_N,0.8950,0.0000,0.0405,1.0000,0.0405
ROCPOINTS_N,0.8967,0.0000,0.0404,1.0000,0.0404
ROCPOINTS_N,0.9000,0.0000,0.0399,1.0000,0.0399
ROCPOINTS_N,0.9006,0.0000,0.0394,1.0000,0.0394
ROCPOINTS_N,0.9017,0.0000,0.0393,1.0000,0.0393
ROCPOINTS_N,0.9033,0.0000,0.0391,1.0000,0.0391
ROCPOINTS_N,0.9050,0.0000,0.0384,1.0000,0.0384
ROCPOINTS_N,0.9067,0.0000,0.0379,1.0000,0.0379
ROCPOINTS_N,0.9079,0.0000,0.0374,1.0000,0.0374
ROCPOINTS_N,0.9100,0.0000,0.0374,1.0000,0.0374
ROCPOINTS_N,0.9133,0.0000,0.0365,1.0000,0.0365
ROCPOINTS_N,0.9150,0.0000,0.0359,1.0000,0.0359
ROCPOINTS_N,0.9157,0.0000,0.0357,1.0000,0.0357
ROCPOINTS_N,0.9167,0.0000,0.0357,1.0000,0.0357
ROCPOINTS_N,0.9175,0.0000,0.0348,1.0000,0.0348
ROCPOINTS_N,0.9200,0.0000,0.0341,1.0000,0.0341
ROCPOINTS_N,0.9224,0.0000,0.0336,1.0000,0.0336
ROCPOINTS_N,0.9227,0.0000,0.0335,1.0000,0.0335
ROCPOINTS_N,0.9233,0.0000,0.0333,1.0000,0.0333
ROCPOINTS_N,0.9250,0.0000,0.0323,1.0000,0.0323
ROCPOINTS_N,0.9267,0.0000,0.0316,1.0000,0.0316
ROCPOINTS_N,0.9293,0.0000,0.0297,1.0000,0.0297
ROCPOINTS_N,0.9300,0.0000,0.0293,1.0000,0.0293
ROCPOINTS_N,0.9313,0.0000,0.0273,1.0000,0.0273
ROCPOINTS_N,0.9327,0.0000,0.0272,1.0000,0.0272
ROCPOINTS_N,0.9333,0.0000,0.0267,1.0000,0.0267
ROCPOINTS_N,0.9350,0.0000,0.0259,1.0000,0.0259
ROCPOINTS_N,0.9367,0.0000,0.0250,1.0000,0.0250
ROCPOINTS_N,0.9372,0.0000,0.0242,1.0000,0.0242
ROCPOINTS_N,0.9400,0.0000,0.0240,1.0000,0.0240
ROCPOINTS_N,0.9406,0.0000,0.0216,1.0000,0.0216
ROCPOINTS_N,0.9427,0.0000,0.0216,1.0000,0.0216
ROCPOINTS_N,0.9433,0.0000,0.0213,1.0000,0.0213
ROCPOINTS_N,0.9439,0.0000,0.0192,1.0000,0.0192
ROCPOINTS_N,0.9467,0.0000,0.0192,1.0000,0.0192
ROCPOINTS_N,0.9490,0.0000,0.0173,1.0000,0.0173
ROCPOINTS_N,0.9500,0.0000,0.0167,1.0000,0.0167
ROCPOINTS_N,0.9524,0.0000,0.0156,1.0000,0.0156
ROCPOINTS_N,0.9533,0.0000,0.0154,1.0000,0.0154
ROCPOINTS_N,0.9539,0.0000,0.0152,1.0000,0.0152
ROCPOINTS_N,0.9550,0.0000,0.0139,1.0000,0.0139
ROCPOINTS_N,0.9567,0.0000,0.0134,1.0000,0.0134
ROCPOINTS_N,0.9572,0.0000,0.0111,1.0000,0.0111
ROCPOINTS_N,0.9578,0.0000,0.0110,1.0000,0.0110
ROCPOINTS_N,0.9600,0.0000,0.0105,1.0000,0.0105
ROCPOINTS_N,0.9606,0.0000,0.0087,1.0000,0.0087
ROCPOINTS_N,0.9624,0.0000,0.0080,1.0000,0.0080
ROCPOINTS_N,0.9633,0.0000,0.0076,1.0000,0.0076
ROCPOINTS_N,0.9646,0.0000,0.0065,1.0000,0.0065
ROCPOINTS_N,0.9650,0.0000,0.0064,1.0000,0.0064
ROCPOINTS_N,0.9667,0.0000,0.0050,1.0000,0.0050
ROCPOINTS_N,0.9679,0.0000,0.0041,1.0000,0.0041
ROCPOINTS_N,0.9700,0.0000,0.0036,1.0000,0.0036
ROCPOINTS_N,0.9713,0.0000,0.0034,1.0000,0.0034
ROCPOINTS_N,0.9733,0.0000,0.0029,1.0000,0.0029
ROCPOINTS_N,0.9746,0.0000,0.0022,1.0000,0.0022
ROCPOINTS_N,0.9750,0.0000,0.0022,1.0000,0.0022
ROCPOINTS_N,0.9767,0.0000,0.0020,1.0000,0.0020
ROCPOINTS_N,0.9800,0.0000,0.0019,1.0000,0.0019
ROCPOINTS_N,0.9833,0.0000,0.0017,1.0000,0.0017
ROCPOINTS_N,0.9850,0.0000,0.0016,1.0000,0.0016
ROCPOINTS_N,0.9850,0.0000,0.0000,0.0000,0.0000
ROCPOINTS_O,0.0000,1.0000,1.0000,0.0237,1.0000
ROCPOINTS_O,0.0002,0.9984,0.9976,0.0237,0.9976
ROCPOINTS_O,0.0005,0.9982,0.9976,0.0237,0.9976
ROCPOINTS_O,0.0011,0.9980,0.9976,0.0237,0.9976
ROCPOINTS_O,0.0012,0.9975,0.9976,0.0237,0.9976
ROCPOINTS_O,0.0021,0.9968,0.9976,0.0237,0.9976
ROCPOINTS_O,0.0022,0.9964,0.9976,0.0237,0.9976
ROCPOINTS_O,0.0024,0.9962,0.9976,0.0237,0.9976
ROCPOINTS_O,0.0029,0.9958,0.9976,0.0237,0.9976
ROCPOINTS_O,0.0049,0.9956,0.9976,0.0238,0.9976
ROCPOINTS_O,0.0058,0.9955,0.9976,0.0238,0.9976
ROCPOINTS_O,0.0067,0.9954,0.9976,0.0238,0.9976
ROCPOINTS_O,0.0071,0.9953,0.9976,0.0238,0.9976
ROCPOINTS_O,0.0090,0.9953,0.9976,0.0238,0.9976
ROCPOINTS_O,0.0091,0.9949,0.9976,0.0238,0.9976
ROCPOINTS_O,0.0092,0.9944,0.9976,0.0238,0.9976
ROCPOINTS_O,0.0100,0.9944,0.9976,0.0238,0.9976
ROCPOINTS_O,0.0123,0.9925,0.9976,0.0238,0.9976
ROCPOINTS_O,0.0133,0.9924,0.9976,0.0238,0.9976
ROCPOINTS_O,0.0138,0.9918,0.9976,0.0238,0.9976
ROCPOINTS_O,0.0147,0.9917,0.9976,0.0238,0.9976
ROCPOINTS_O,0.0150,0.9916,0.9976,0.0238,0.9976
ROCPOINTS_O,0.0154,0.9899,0.9976,0.0239,0.9976
ROCPOINTS_O,0.0154,0.9898,0.9976,0.0239,0.9976
ROCPOINTS_O,0.0155,0.9897,0.9976,0.0239,0.9976
ROCPOINTS_O,0.0165,0.9895,0.9976,0.0239,0.9976
ROCPOINTS_O,0.0167,0.9894,0.9976,0.0239,0.9976
ROCPOINTS_O,0.0167,0.9894,0.9976,0.0239,0.9976
ROCPOINTS_O,0.0171,0.9891,0.9976,0.0239,0.9976
ROCPOINTS_O,0.0176,0.9891,0.9976,0.0239,0.9976
ROCPOINTS_O,0.0185,0.9890,0.9976,0.0239,0.9976
ROCPOINTS_O,0.0200,0.9888,0.9976,0.0239,0.9976
ROCPOINTS_O,0.0200,0.9887,0.9976,0.0239,0.9976
ROCPOINTS_O,0.0202,0.9885,0.9976,0.0239,0.9976
ROCPOINTS_O,0.0204,0.9884,0.9976,0.0239,0.9976
ROCPOINTS_O,0.0205,0.9879,0.9976,0.0239,0.9976
ROCPOINTS_O,0.0209,0.9877,0.9976,0.0239,0.9976
ROCPOINTS_O,0.0215,0.9876,0.9976,0.0239,0.9976
ROCPOINTS_O,0.0222,0.9876,0.9976,0.0239,0.9976
ROCPOINTS_O,0.0222,0.9875,0.9976,0.0239,0.9976
ROCPOINTS_O,0.0222,0.9874,0.9976,0.0239,0.9976
ROCPOINTS_O,0.0223,0.9873,0.9976,0.0239,0.9976
ROCPOINTS_O,0.0227,0.9872,0.9976,0.0240,0.9976
ROCPOINTS_O,0.0230,0.9871,0.9976,0.0240,0.9976
ROCPOINTS_O,0.0232,0.9870,0.9976,0.0240,0.9976
ROCPOINTS_O,0.0233,0.9870,0.9976,0.0240,0.9976
ROCPOINTS_O,0.0233,0.9844,0.9976,0.0240,0.9976
ROCPOINTS_O,0.0240,0.9836,0.9952,0.0240,0.9952
ROCPOINTS_O,0.0246,0.9835,0.9952,0.0240,0.9952
ROCPOINTS_O,0.0250,0.9834,0.9952,0.0240,0.9952
ROCPOINTS_O,0.0252,0.9827,0.9952,0.0240,0.9952
ROCPOINTS_O,0.0256,0.9826,0.9952,0.0240,0.9952
ROCPOINTS_O,0.0267,0.9825,0.9952,0.0240,0.9952
ROCPOINTS_O,0.0288,0.9824,0.9952,0.0240,0.9952
ROCPOINTS_O,0.0290,0.9823,0.9952,0.0240,0.9952
ROCPOINTS_O,0.0292,0.9823,0.9952,0.0240,0.9952
ROCPOINTS_O,0.0300,0.9822,0.9952,0.0240,0.9952
ROCPOINTS_O,0.0301,0.9790,0.9952,0.0241,0.9952
ROCPOINTS_O,0.0304,0.9785,0.9952,0.0241,0.9952
ROCPOINTS_O,0.0304,0.9785,0.9952,0.0241,0.9952
ROCPOINTS_O,0.0304,0.9784,0.9952,0.0241,0.9952
ROCPOINTS_O,0.0304,0.9779,0.9952,0.0241,0.9952
ROCPOINTS_O,0.0317,0.9779,0.9952,0.0241,0.9952
ROCPOINTS_O,0.0333,0.9778,0.9952,0.0241,0.9952
ROCPOINTS_O,0.0338,0.9747,0.9952,0.0242,0.9952
ROCPOINTS_O,0.0340,0.9746,0.9952,0.0242,0.9952
ROCPOINTS_O,0.0340,0.9746,0.9952,0.0242,0.9952
ROCPOINTS_O,0.0340,0.9745,0.9952,0.0242,0.9952
ROCPOINTS_O,0.0342,0.9743,0.9952,0.0242,0.9952
ROCPOINTS_O,0.0350,0.9742,0.9952,0.0242,0.9952
ROCPOINTS_O,0.0356,0.9739,0.9952,0.0242,0.9952
ROCPOINTS_O,0.0357,0.9739,0.9952,0.0242,0.9952
ROCPOINTS_O,0.0367,0.9738,0.9952,0.0242,0.9952
ROCPOINTS_O,0.0370,0.9721,0.9929,0.0242,0.9929
ROCPOINTS_O,0.0378,0.9720,0.9929,0.0242,0.9929
ROCPOINTS_O,0.0380,0.9720,0.9929,0.0242,0.9929
ROCPOINTS_O,0.0384,0.9719,0.9929,0.0242,0.9929
ROCPOINTS_O,0.0386,0.9718,0.9929,0.0242,0.9929
ROCPOINTS_O,0.0388,0.9718,0.9929,0.0242,0.9929
ROCPOINTS_O,0.0389,0.9717,0.9929,0.0242,0.9929
ROCPOINTS_O,0.0394,0.9712,0.9929,0.0242,0.9929
ROCPOINTS_O,0.0400,0.9710,0.9929,0.0242,0.9929
ROCPOINTS_O,0.0400,0.9669,0.9929,0.0243,0.9929
ROCPOINTS_O,0.0403,0.9669,0.9929,0.0243,0.9929
ROCPOINTS_O,0.0413,0.9668,0.9929,0.0243,0.9929
ROCPOINTS_O,0.0414,0.9668,0.9929,0.0243,0.9929
ROCPOINTS_O,0.0423,0.9667,0.9929,0.0243,0.9929
ROCPOINTS_O,0.0423,0.9666,0.9929,0.0243,0.9929
ROCPOINTS_O,0.0425,0.9665,0.9929,0.0243,0.9929
ROCPOINTS_O,0.0428,0.9665,0.9929,0.0243,0.9929
ROCPOINTS_O,0.0433,0.9664,0.9929,0.0243,0.9929
ROCPOINTS_O,0.0449,0.9653,0.9929,0.0244,0.9929
ROCPOINTS_O,0.0450,0.9653,0.9929,0.0244,0.9929
ROCPOINTS_O,0.0451,0.9646,0.9929,0.0244,0.9929
ROCPOINTS_O,0.0456,0.9645,0.9929,0.0244,0.9929
ROCPOINTS_O,0.0458,0.9644,0.9929,0.0244,0.9929
ROCPOINTS_O,0.0460,0.9644,0.9929,0.0244,0.9929
ROCPOINTS_O,0.0463,0.9643,0.9929,0.0244,0.9929
ROCPOINTS_O,0.0464,0.9643,0.9929,0.0244,0.9929
ROCPOINTS_O,0.0465,0.9642,0.9929,0.0244,0.9929
ROCPOINTS_O,0.0467,0.9642,0.9929,0.0244,0.9929
ROCPOINTS_O,0.0468,0.9611,0.9929,0.0245,0.9929
ROCPOINTS_O,0.0468,0.9609,0.9929,0.0245,0.9929
ROCPOINTS_O,0.0468,0.9606,0.9929,0.0245,0.9929
ROCPOINTS_O,0.0470,0.9606,0.9929,0.0245,0.9929
ROCPOINTS_O,0.0472,0.9603,0.9929,0.0245,0.9929
ROCPOINTS_O,0.0473,0.9602,0.9929,0.0245,0.9929
ROCPOINTS_O,0.0475,0.9601,0.9929,0.0245,0.9929
ROCPOINTS_O,0.0477,0.9600,0.9929,0.0245,0.9929
ROCPOINTS_O,0.0478,0.9600,0.9929,0.0245,0.9929
ROCPOINTS_O,0.0482,0.9598,0.9929,0.0245,0.9929
ROCPOINTS_O,0.0488,0.9597,0.9929,0.0245,0.9929
ROCPOINTS_O,0.0492,0.9596,0.9929,0.0245,0.9929
ROCPOINTS_O,0.0493,0.9596,0.9929,0.0245,0.9929
ROCPOINTS_O,0.0500,0.9595,0.9929,0.0245,0.9929
ROCPOINTS_O,0.0507,0.9577,0.9929,0.0246,0.9929
ROCPOINTS_O,0.0510,0.9576,0.9929,0.0246,0.9929
ROCPOINTS_O,0.0514,0.9576,0.9929,0.0246,0.9929
ROCPOINTS_O,0.0516,0.9574,0.9929,0.0246,0.9929
ROCPOINTS_O,0.0520,0.9573,0.9929,0.0246,0.9929
ROCPOINTS_O,0.0521,0.9572,0.9929,0.0246,0.9929
ROCPOINTS_O,0.0522,0.9571,0.9929,0.0246,0.9929
ROCPOINTS_O,0.0527,0.9570,0.9929,0.0246,0.9929
ROCPOINTS_O,0.0529,0.9569,0.9929,0.0246,0.9929
ROCPOINTS_O,0.0532,0.9569,0.9929,0.0246,0.9929
ROCPOINTS_O,0.0533,0.9568,0.9929,0.0246,0.9929
ROCPOINTS_O,0.0536,0.9536,0.9929,0.0247,0.9929
ROCPOINTS_O,0.0538,0.9535,0.9929,0.0247,0.9929
ROCPOINTS_O,0.0542,0.9535,0.9929,0.0247,0.9929
ROCPOINTS_O,0.0544,0.9534,0.9929,0.0247,0.9929
ROCPOINTS_O,0.0549,0.9533,0.9929,0.0247,0.9929
ROCPOINTS_O,0.0549,0.9532,0.9929,0.0247,0.9929
ROCPOINTS_O,0.0550,0.9531,0.9929,0.0247,0.9929
ROCPOINTS_O,0.0554,0.9528,0.9929,0.0247,0.9929
ROCPOINTS_O,0.0556,0.9527,0.9929,0.0247,0.9929
ROCPOINTS_O,0.0557,0.9526,0.9929,0.0247,0.9929
ROCPOINTS_O,0.0557,0.9525,0.9929,0.0247,0.9929
ROCPOINTS_O,0.0558,0.9524,0.9929,0.0247,0.9929
ROCPOINTS_O,0.0560,0.9524,0.9929,0.0247,0.9929
ROCPOINTS_O,0.0567,0.9523,0.9929,0.0247,0.9929
ROCPOINTS_O,0.0567,0.9508,0.9929,0.0247,0.9929
ROCPOINTS_O,0.0570,0.9507,0.9929,0.0247,0.9929
ROCPOINTS_O,0.0571,0.9507,0.9929,0.0247,0.9929
ROCPOINTS_O,0.0577,0.9506,0.9929,0.0247,0.9929
ROCPOINTS_O,0.0580,0.9505,0.9929,0.0247,0.9929
ROCPOINTS_O,0.0582,0.9505,0.9929,0.0247,0.9929
ROCPOINTS_O,0.0589,0.9502,0.9929,0.0247,0.9929
ROCPOINTS_O,0.0590,0.9502,0.9929,0.0247,0.9929
ROCPOINTS_O,0.0595,0.9501,0.9929,0.0247,0.9929
ROCPOINTS_O,0.0597,0.9500,0.9929,0.0247,0.9929
ROCPOINTS_O,0.0600,0.9500,0.9929,0.0248,0.9929
ROCPOINTS_O,0.0601,0.9470,0.9929,0.0248,0.9929
ROCPOINTS_O,0.0607,0.9469,0.9929,0.0248,0.9929
ROCPOINTS_O,0.0608,0.9466,0.9929,0.0248,0.9929
ROCPOINTS_O,0.0610,0.9466,0.9929,0.0248,0.9929
ROCPOINTS_O,0.0620,0.9465,0.9929,0.0248,0.9929
ROCPOINTS_O,0.0621,0.9465,0.9929,0.0248,0.9929
ROCPOINTS_O,0.0621,0.9463,0.9929,0.0248,0.9929
ROCPOINTS_O,0.0625,0.9461,0.9929,0.0249,0.9929
ROCPOINTS_O,0.0632,0.9454,0.9929,0.0249,0.9929
ROCPOINTS_O,0.0633,0.9454,0.9929,0.0249,0.9929
ROCPOINTS_O,0.0636,0.9447,0.9929,0.0249,0.9929
ROCPOINTS_O,0.0638,0.9447,0.9929,0.0249,0.9929
ROCPOINTS_O,0.0638,0.9446,0.9929,0.0249,0.9929
ROCPOINTS_O,0.0638,0.9445,0.9929,0.0249,0.9929
ROCPOINTS_O,0.0640,0.9444,0.9929,0.0249,0.9929
ROCPOINTS_O,0.0642,0.9443,0.9929,0.0249,0.9929
ROCPOINTS_O,0.0643,0.9443,0.9929,0.0249,0.9929
ROCPOINTS_O,0.0645,0.9442,0.9929,0.0249,0.9929
ROCPOINTS_O,0.0647,0.9441,0.9929,0.0249,0.9929
ROCPOINTS_O,0.0649,0.9440,0.9929,0.0249,0.9929
ROCPOINTS_O,0.0650,0.9440,0.9929,0.0249,0.9929
ROCPOINTS_O,0.0651,0.9436,0.9929,0.0249,0.9929
ROCPOINTS_O,0.0654,0.9436,0.9929,0.0249,0.9929
ROCPOINTS_O,0.0654,0.9435,0.9929,0.0249,0.9929
ROCPOINTS_O,0.0654,0.9435,0.9929,0.0249,0.9929
ROCPOINTS_O,0.0656,0.9433,0.9929,0.0249,0.9929
ROCPOINTS_O,0.0657,0.9432,0.9929,0.0249,0.9929
ROCPOINTS_O,0.0657,0.9432,0.9929,0.0249,0.9929
ROCPOINTS_O,0.0658,0.9430,0.9929,0.0249,0.9929
ROCPOINTS_O,0.0659,0.9429,0.9929,0.0249,0.9929
ROCPOINTS_O,0.0660,0.9428,0.9929,0.0249,0.9929
ROCPOINTS_O,0.0666,0.9427,0.9929,0.0249,0.9929
ROCPOINTS_O,0.0667,0.9426,0.9929,0.0249,0.9929
ROCPOINTS_O,0.0667,0.9397,0.9929,0.0250,0.9929
ROCPOINTS_O,0.0670,0.9396,0.9929,0.0250,0.9929
ROCPOINTS_O,0.0673,0.9395,0.9929,0.0250,0.9929
ROCPOINTS_O,0.0673,0.9395,0.9929,0.0250,0.9929
ROCPOINTS_O,0.0676,0.9393,0.9929,0.0250,0.9929
ROCPOINTS_O,0.0677,0.9392,0.9929,0.0250,0.9929
ROCPOINTS_O,0.0678,0.9392,0.9929,0.0250,0.9929
ROCPOINTS_O,0.0680,0.9373,0.9929,0.0251,0.9929
ROCPOINTS_O,0.0681,0.9372,0.9929,0.0251,0.9929
ROCPOINTS_O,0.0683,0.9372,0.9929,0.0251,0.9929
ROCPOINTS_O,0.0685,0.9370,0.9929,0.0251,0.9929
ROCPOINTS_O,0.0686,0.9369,0.9929,0.0251,0.9929
ROCPOINTS_O,0.0689,0.9350,0.9929,0.0251,0.9929
ROCPOINTS_O,0.0689,0.9349,0.9929,0.0251,0.9929
ROCPOINTS_O,0.0690,0.9348,0.9929,0.0251,0.9929
ROCPOINTS_O,0.0693,0.9347,0.9929,0.0251,0.9929
ROCPOINTS_O,0.0694,0.9347,0.9929,0.0251,0.9929
ROCPOINTS_O,0.0697,0.9346,0.9929,0.0251,0.9929
ROCPOINTS_O,0.0700,0.9346,0.9929,0.0251,0.9929
ROCPOINTS_O,0.0700,0.9344,0.9929,0.0252,0.9929
ROCPOINTS_O,0.0703,0.9324,0.9905,0.0251,0.9905
ROCPOINTS_O,0.0705,0.9322,0.9905,0.0252,0.9905
ROCPOINTS_O,0.0705,0.9319,0.9905,0.0252,0.9905
ROCPOINTS_O,0.0710,0.9319,0.9905,0.0252,0.9905
ROCPOINTS_O,0.0711,0.9318,0.9905,0.0252,0.9905
ROCPOINTS_O,0.0714,0.9318,0.9905,0.0252,0.9905
ROCPOINTS_O,0.0715,0.9316,0.9905,0.0252,0.9905
ROCPOINTS_O,0.0719,0.9315,0.9905,0.0252,0.9905
ROCPOINTS_O,0.0721,0.9315,0.9905,0.0252,0.9905
ROCPOINTS_O,0.0723,0.9314,0.9905,0.0252,0.9905
ROCPOINTS_O,0.0725,0.9314,0.9905,0.0252,0.9905
ROCPOINTS_O,0.0730,0.9313,0.9905,0.0252,0.9905
ROCPOINTS_O,0.0733,0.9313,0.9905,0.0252,0.9905
ROCPOINTS_O,0.0733,0.9287,0.9905,0.0252,0.9905
ROCPOINTS_O,0.0747,0.9286,0.9905,0.0252,0.9905
ROCPOINTS_O,0.0750,0.9285,0.9905,0.0252,0.9905
ROCPOINTS_O,0.0750,0.9274,0.9905,0.0253,0.9905
ROCPOINTS_O,0.0752,0.9262,0.9905,0.0253,0.9905
ROCPOINTS_O,0.0752,0.9259,0.9905,0.0253,0.9905
ROCPOINTS_O,0.0758,0.9259,0.9905,0.0253,0.9905
ROCPOINTS_O,0.0759,0.9258,0.9905,0.0253,0.9905
ROCPOINTS_O,0.0767,0.9257,0.9905,0.0253,0.9905
ROCPOINTS_O,0.0770,0.9239,0.9905,0.0254,0.9905
ROCPOINTS_O,0.0771,0.9239,0.9905,0.0254,0.9905
ROCPOINTS_O,0.0772,0.9237,0.9905,0.0254,0.9905
ROCPOINTS_O,0.0773,0.9237,0.9905,0.0254,0.9905
ROCPOINTS_O,0.0774,0.9236,0.9905,0.0254,0.9905
ROCPOINTS_O,0.0775,0.9236,0.9905,0.0254,0.9905
ROCPOINTS_O,0.0776,0.9235,0.9905,0.0254,0.9905
ROCPOINTS_O,0.0778,0.9235,0.9905,0.0254,0.9905
ROCPOINTS_O,0.0781,0.9233,0.9905,0.0254,0.9905
ROCPOINTS_O,0.0781,0.9232,0.9905,0.0254,0.9905
ROCPOINTS_O,0.0787,0.9231,0.9905,0.0254,0.9905
ROCPOINTS_O,0.0788,0.9230,0.9905,0.0254,0.9905
ROCPOINTS_O,0.0792,0.9230,0.9905,0.0254,0.9905
ROCPOINTS_O,0.0800,0.9228,0.9905,0.0254,0.9905
ROCPOINTS_O,0.0800,0.9227,0.9905,0.0254,0.9905
ROCPOINTS_O,0.0801,0.9193,0.9905,0.0255,0.9905
ROCPOINTS_O,0.0802,0.9192,0.9905,0.0255,0.9905
ROCPOINTS_O,0.0802,0.9192,0.9905,0.0255,0.9905
ROCPOINTS_O,0.0802,0.9191,0.9905,0.0255,0.9905
ROCPOINTS_O,0.0803,0.9190,0.9905,0.0255,0.9905
ROCPOINTS_O,0.0808,0.9189,0.9905,0.0255,0.9905
ROCPOINTS_O,0.0809,0.9188,0.9905,0.0255,0.9905
ROCPOINTS_O,0.0811,0.9187,0.9905,0.0255,0.9905
ROCPOINTS_O,0.0811,0.9185,0.9905,0.0255,0.9905
ROCPOINTS_O,0.0813,0.9170,0.9905,0.0256,0.9905
ROCPOINTS_O,0.0813,0.9169,0.9905,0.0256,0.9905
ROCPOINTS_O,0.0816,0.9167,0.9905,0.0256,0.9905
ROCPOINTS_O,0.0817,0.9167,0.9905,0.0256,0.9905
ROCPOINTS_O,0.0819,0.9166,0.9905,0.0256,0.9905
ROCPOINTS_O,0.0821,0.9165,0.9905,0.0256,0.9905
ROCPOINTS_O,0.0821,0.9165,0.9905,0.0256,0.9905
ROCPOINTS_O,0.0823,0.9164,0.9905,0.0256,0.9905
ROCPOINTS_O,0.0823,0.9163,0.9905,0.0256,0.9905
ROCPOINTS_O,0.0824,0.9163,0.9905,0.0256,0.9905
ROCPOINTS_O,0.0828,0.9162,0.9905,0.0256,0.9905
ROCPOINTS_O,0.0830,0.9161,0.9905,0.0256,0.9905
ROCPOINTS_O,0.0833,0.9160,0.9905,0.0256,0.9905
ROCPOINTS_O,0.0833,0.9145,0.9905,0.0256,0.9905
ROCPOINTS_O,0.0836,0.9144,0.9905,0.0256,0.9905
ROCPOINTS_O,0.0838,0.9144,0.9905,0.0256,0.9905
ROCPOINTS_O,0.0840,0.9143,0.9905,0.0256,0.9905
ROCPOINTS_O,0.0842,0.9143,0.9905,0.0256,0.9905
ROCPOINTS_O,0.0844,0.9142,0.9905,0.0256,0.9905
ROCPOINTS_O,0.0845,0.9141,0.9905,0.0256,0.9905
ROCPOINTS_O,0.0847,0.9141,0.9905,0.0256,0.9905
ROCPOINTS_O,0.0850,0.9140,0.9905,0.0256,0.9905
ROCPOINTS_O,0.0852,0.9135,0.9881,0.0256,0.9881
ROCPOINTS_O,0.0853,0.9134,0.9881,0.0256,0.9881
ROCPOINTS_O,0.0853,0.9119,0.9881,0.0256,0.9881
ROCPOINTS_O,0.0854,0.9119,0.9881,0.0256,0.9881
ROCPOINTS_O,0.0854,0.9118,0.9881,0.0256,0.9881
ROCPOINTS_O,0.0856,0.9100,0.9881,0.0257,0.9881
ROCPOINTS_O,0.0858,0.9099,0.9881,0.0257,0.9881
ROCPOINTS_O,0.0860,0.9099,0.9881,0.0257,0.9881
ROCPOINTS_O,0.0864,0.9098,0.9881,0.0257,0.9881
ROCPOINTS_O,0.0865,0.9097,0.9881,0.0257,0.9881
ROCPOINTS_O,0.0866,0.9097,0.9881,0.0257,0.9881
ROCPOINTS_O,0.0867,0.9096,0.9881,0.0257,0.9881
ROCPOINTS_O,0.0868,0.9074,0.9881,0.0258,0.9881
ROCPOINTS_O,0.0869,0.9073,0.9881,0.0258,0.9881
ROCPOINTS_O,0.0870,0.9073,0.9881,0.0258,0.9881
ROCPOINTS_O,0.0871,0.9072,0.9881,0.0258,0.9881
ROCPOINTS_O,0.0872,0.9071,0.9881,0.0258,0.9881
ROCPOINTS_O,0.0873,0.9071,0.9881,0.0258,0.9881
ROCPOINTS_O,0.0875,0.9070,0.9881,0.0258,0.9881
ROCPOINTS_O,0.0881,0.9070,0.9881,0.0258,0.9881
ROCPOINTS_O,0.0881,0.9069,0.9881,0.0258,0.9881
ROCPOINTS_O,0.0883,0.9069,0.9881,0.0258,0.9881
ROCPOINTS_O,0.0887,0.9067,0.9881,0.0258,0.9881
ROCPOINTS_O,0.0887,0.9066,0.9881,0.0258,0.9881
ROCPOINTS_O,0.0888,0.9066,0.9881,0.0258,0.9881
ROCPOINTS_O,0.0889,0.9065,0.9881,0.0258,0.9881
ROCPOINTS_O,0.0889,0.9065,0.9881,0.0258,0.9881
ROCPOINTS_O,0.0895,0.9064,0.9881,0.0258,0.9881
ROCPOINTS_O,0.0898,0.9063,0.9881,0.0258,0.9881
ROCPOINTS_O,0.0898,0.9063,0.9881,0.0258,0.9881
ROCPOINTS_O,0.0900,0.9062,0.9881,0.0258,0.9881
ROCPOINTS_O,0.0900,0.9038,0.9881,0.0259,0.9881
ROCPOINTS_O,0.0900,0.9037,0.9881,0.0259,0.9881
ROCPOINTS_O,0.0901,0.9037,0.9881,0.0259,0.9881
ROCPOINTS_O,0.0902,0.9036,0.9881,0.0259,0.9881
ROCPOINTS_O,0.0904,0.9036,0.9881,0.0259,0.9881
ROCPOINTS_O,0.0904,0.9035,0.9881,0.0259,0.9881
ROCPOINTS_O,0.0907,0.9034,0.9881,0.0259,0.9881
ROCPOINTS_O,0.0909,0.9034,0.9881,0.0259,0.9881
ROCPOINTS_O,0.0911,0.9033,0.9881,0.0259,0.9881
ROCPOINTS_O,0.0914,0.9033,0.9881,0.0259,0.9881
ROCPOINTS_O,0.0914,0.9032,0.9881,0.0259,0.9881
ROCPOINTS_O,0.0915,0.9032,0.9881,0.0259,0.9881
ROCPOINTS_O,0.0915,0.9031,0.9881,0.0259,0.9881
ROCPOINTS_O,0.0916,0.9031,0.9857,0.0258,0.9857
ROCPOINTS_O,0.0919,0.9030,0.9857,0.0258,0.9857
ROCPOINTS_O,0.0920,0.9014,0.9857,0.0259,0.9857
ROCPOINTS_O,0.0922,0.9013,0.9857,0.0259,0.9857
ROCPOINTS_O,0.0922,0.9013,0.9833,0.0258,0.9833
ROCPOINTS_O,0.0923,0.9012,0.9833,0.0258,0.9833
ROCPOINTS_O,0.0924,0.9011,0.9833,0.0258,0.9833
ROCPOINTS_O,0.0925,0.9011,0.9833,0.0258,0.9833
ROCPOINTS_O,0.0925,0.9010,0.9833,0.0258,0.9833
ROCPOINTS_O,0.0926,0.9010,0.9833,0.0258,0.9833
ROCPOINTS_O,0.0928,0.9009,0.9833,0.0258,0.9833
ROCPOINTS_O,0.0929,0.9008,0.9833,0.0258,0.9833
ROCPOINTS_O,0.0929,0.9008,0.9833,0.0258,0.9833
ROCPOINTS_O,0.0933,0.9007,0.9833,0.0258,0.9833
ROCPOINTS_O,0.0934,0.8989,0.9833,0.0259,0.9833
ROCPOINTS_O,0.0936,0.8989,0.9833,0.0259,0.9833
ROCPOINTS_O,0.0936,0.8988,0.9833,0.0259,0.9833
ROCPOINTS_O,0.0936,0.8988,0.9833,0.0259,0.9833
ROCPOINTS_O,0.0938,0.8987,0.9833,0.0259,0.9833
ROCPOINTS_O,0.0938,0.8986,0.9833,0.0259,0.9833
ROCPOINTS_O,0.0938,0.8986,0.9833,0.0259,0.9833
ROCPOINTS_O,0.0941,0.8985,0.9833,0.0259,0.9833
ROCPOINTS_O,0.0942,0.8985,0.9833,0.0259,0.9833
ROCPOINTS_O,0.0944,0.8984,0.9833,0.0259,0.9833
ROCPOINTS_O,0.0944,0.8984,0.9833,0.0259,0.9833
ROCPOINTS_O,0.0945,0.8983,0.9833,0.0259,0.9833
ROCPOINTS_O,0.0948,0.8982,0.9833,0.0259,0.9833
ROCPOINTS_O,0.0950,0.8966,0.9833,0.0259,0.9833
ROCPOINTS_O,0.0954,0.8959,0.9833,0.0260,0.9833
ROCPOINTS_O,0.0954,0.8959,0.9833,0.0260,0.9833
ROCPOINTS_O,0.0955,0.8958,0.9833,0.0260,0.9833
ROCPOINTS_O,0.0957,0.8957,0.9833,0.0260,0.9833
ROCPOINTS_O,0.0957,0.8956,0.9833,0.0260,0.9833
ROCPOINTS_O,0.0958,0.8956,0.9833,0.0260,0.9833
ROCPOINTS_O,0.0960,0.8954,0.9833,0.0260,0.9833
ROCPOINTS_O,0.0961,0.8954,0.9833,0.0260,0.9833
ROCPOINTS_O,0.0962,0.8953,0.9833,0.0260,0.9833
ROCPOINTS_O,0.0967,0.8952,0.9833,0.0260,0.9833
ROCPOINTS_O,0.0967,0.8926,0.9833,0.0261,0.9833
ROCPOINTS_O,0.0971,0.8926,0.9833,0.0261,0.9833
ROCPOINTS_O,0.0972,0.8925,0.9833,0.0261,0.9833
ROCPOINTS_O,0.0972,0.8923,0.9833,0.0261,0.9833
ROCPOINTS_O,0.0973,0.8923,0.9833,0.0261,0.9833
ROCPOINTS_O,0.0978,0.8922,0.9833,0.0261,0.9833
ROCPOINTS_O,0.0979,0.8921,0.9833,0.0261,0.9833
ROCPOINTS_O,0.0979,0.8921,0.9833,0.0261,0.9833
ROCPOINTS_O,0.0980,0.8920,0.9833,0.0261,0.9833
ROCPOINTS_O,0.0980,0.8919,0.9833,0.0261,0.9833
ROCPOINTS_O,0.0981,0.8919,0.9833,0.0261,0.9833
ROCPOINTS_O,0.0981,0.8918,0.9833,0.0261,0.9833
ROCPOINTS_O,0.0981,0.8918,0.9833,0.0261,0.9833
ROCPOINTS_O,0.0982,0.8917,0.9833,0.0261,0.9833
ROCPOINTS_O,0.0982,0.8916,0.9833,0.0261,0.9833
ROCPOINTS_O,0.0983,0.8915,0.9833,0.0261,0.9833
ROCPOINTS_O,0.0985,0.8915,0.9833,0.0261,0.9833
ROCPOINTS_O,0.0986,0.8914,0.9833,0.0261,0.9833
ROCPOINTS_O,0.0987,0.8914,0.9833,0.0261,0.9833
ROCPOINTS_O,0.0992,0.8913,0.9833,0.0261,0.9833
ROCPOINTS_O,0.0992,0.8912,0.9833,0.0261,0.9833
ROCPOINTS_O,0.0992,0.8911,0.9833,0.0261,0.9833
ROCPOINTS_O,0.0995,0.8911,0.9833,0.0261,0.9833
ROCPOINTS_O,0.0996,0.8910,0.9833,0.0261,0.9833
ROCPOINTS_O,0.1000,0.8910,0.9833,0.0261,0.9833
ROCPOINTS_O,0.1000,0.8877,0.9833,0.0262,0.9833
ROCPOINTS_O,0.1003,0.8875,0.9833,0.0262,0.9833
ROCPOINTS_O,0.1004,0.8874,0.9833,0.0262,0.9833
ROCPOINTS_O,0.1005,0.8874,0.9833,0.0262,0.9833
ROCPOINTS_O,0.1008,0.8873,0.9833,0.0262,0.9833
ROCPOINTS_O,0.1010,0.8872,0.9833,0.0262,0.9833
ROCPOINTS_O,0.1011,0.8871,0.9833,0.0262,0.9833
ROCPOINTS_O,0.1011,0.8871,0.9833,0.0262,0.9833
ROCPOINTS_O,0.1013,0.8870,0.9833,0.0262,0.9833
ROCPOINTS_O,0.1013,0.8870,0.9833,0.0262,0.9833
ROCPOINTS_O,0.1015,0.8869,0.9833,0.0262,0.9833
ROCPOINTS_O,0.1017,0.8869,0.9833,0.0262,0.9833
ROCPOINTS_O,0.1020,0.8868,0.9833,0.0262,0.9833
ROCPOINTS_O,0.1021,0.8867,0.9833,0.0262,0.9833
ROCPOINTS_O,0.1023,0.8867,0.9833,0.0262,0.9833
ROCPOINTS_O,0.1023,0.8866,0.9833,0.0262,0.9833
ROCPOINTS_O,0.1026,0.8865,0.9833,0.0262,0.9833
ROCPOINTS_O,0.1027,0.8864,0.9833,0.0262,0.9833
ROCPOINTS_O,0.1031,0.8864,0.9833,0.0262,0.9833
ROCPOINTS_O,0.1032,0.8863,0.9833,0.0262,0.9833
ROCPOINTS_O,0.1033,0.8862,0.9833,0.0262,0.9833
ROCPOINTS_O,0.1033,0.8862,0.9833,0.0262,0.9833
ROCPOINTS_O,0.1033,0.8861,0.9833,0.0262,0.9833
ROCPOINTS_O,0.1035,0.8838,0.9833,0.0263,0.9833
ROCPOINTS_O,0.1036,0.8837,0.9833,0.0263,0.9833
ROCPOINTS_O,0.1036,0.8837,0.9833,0.0263,0.9833
ROCPOINTS_O,0.1038,0.8836,0.9833,0.0263,0.9833
ROCPOINTS_O,0.1038,0.8836,0.9833,0.0263,0.9833
ROCPOINTS_O,0.1039,0.8835,0.9833,0.0263,0.9833
ROCPOINTS_O,0.1039,0.8834,0.9833,0.0263,0.9833
ROCPOINTS_O,0.1042,0.8834,0.9833,0.0263,0.9833
ROCPOINTS_O,0.1042,0.8833,0.9833,0.0263,0.9833
ROCPOINTS_O,0.1048,0.8832,0.9833,0.0263,0.9833
ROCPOINTS_O,0.1050,0.8832,0.9833,0.0263,0.9833
ROCPOINTS_O,0.1054,0.8822,0.9833,0.0264,0.9833
ROCPOINTS_O,0.1054,0.8821,0.9833,0.0264,0.9833
ROCPOINTS_O,0.1055,0.8820,0.9833,0.0264,0.9833
ROCPOINTS_O,0.1057,0.8819,0.9833,0.0264,0.9833
ROCPOINTS_O,0.1058,0.8819,0.9833,0.0264,0.9833
ROCPOINTS_O,0.1060,0.8818,0.9833,0.0264,0.9833
ROCPOINTS_O,0.1061,0.8818,0.9833,0.0264,0.9833
ROCPOINTS_O,0.1062,0.8817,0.9833,0.0264,0.9833
ROCPOINTS_O,0.1066,0.8816,0.9833,0.0264,0.9833
ROCPOINTS_O,0.1067,0.8816,0.9833,0.0264,0.9833
ROCPOINTS_O,0.1067,0.8788,0.9810,0.0264,0.9810
ROCPOINTS_O,0.1070,0.8787,0.9810,0.0264,0.9810
ROCPOINTS_O,0.1071,0.8786,0.9786,0.0263,0.9786
ROCPOINTS_O,0.1071,0.8786,0.9786,0.0263,0.9786
ROCPOINTS_O,0.1072,0.8785,0.9786,0.0263,0.9786
ROCPOINTS_O,0.1073,0.8785,0.9786,0.0263,0.9786
ROCPOINTS_O,0.1073,0.8784,0.9786,0.0263,0.9786
ROCPOINTS_O,0.1074,0.8784,0.9786,0.0263,0.9786
ROCPOINTS_O,0.1075,0.8783,0.9786,0.0263,0.9786
ROCPOINTS_O,0.1075,0.8782,0.9786,0.0263,0.9786
ROCPOINTS_O,0.1075,0.8782,0.9786,0.0263,0.9786
ROCPOINTS_O,0.1076,0.8781,0.9786,0.0263,0.9786
ROCPOINTS_O,0.1078,0.8779,0.9786,0.0264,0.9786
ROCPOINTS_O,0.1083,0.8778,0.9786,0.0264,0.9786
ROCPOINTS_O,0.1083,0.8778,0.9786,0.0264,0.9786
ROCPOINTS_O,0.1086,0.8776,0.9786,0.0264,0.9786
ROCPOINTS_O,0.1086,0.8775,0.9786,0.0264,0.9786
ROCPOINTS_O,0.1087,0.8775,0.9786,0.0264,0.9786
ROCPOINTS_O,0.1087,0.8774,0.9786,0.0264,0.9786
ROCPOINTS_O,0.1087,0.8774,0.9786,0.0264,0.9786
ROCPOINTS_O,0.1088,0.8773,0.9786,0.0264,0.9786
ROCPOINTS_O,0.1088,0.8773,0.9786,0.0264,0.9786
ROCPOINTS_O,0.1090,0.8772,0.9786,0.0264,0.9786
ROCPOINTS_O,0.1092,0.8771,0.9786,0.0264,0.9786
ROCPOINTS_O,0.1095,0.8771,0.9786,0.0264,0.9786
ROCPOINTS_O,0.1096,0.8770,0.9786,0.0264,0.9786
ROCPOINTS_O,0.1097,0.8769,0.9786,0.0264,0.9786
ROCPOINTS_O,0.1100,0.8769,0.9786,0.0264,0.9786
ROCPOINTS_O,0.1104,0.8732,0.9786,0.0265,0.9786
ROCPOINTS_O,0.1105,0.8731,0.9786,0.0265,0.9786
ROCPOINTS_O,0.1106,0.8731,0.9786,0.0265,0.9786
ROCPOINTS_O,0.1109,0.8730,0.9786,0.0265,0.9786
ROCPOINTS_O,0.1110,0.8730,0.9786,0.0265,0.9786
ROCPOINTS_O,0.1117,0.8729,0.9786,0.0265,0.9786
ROCPOINTS_O,0.1120,0.8729,0.9786,0.0265,0.9786
ROCPOINTS_O,0.1120,0.8727,0.9786,0.0265,0.9786
ROCPOINTS_O,0.1120,0.8726,0.9786,0.0265,0.9786
ROCPOINTS_O,0.1122,0.8725,0.9786,0.0265,0.9786
ROCPOINTS_O,0.1122,0.8725,0.9786,0.0265,0.9786
ROCPOINTS_O,0.1122,0.8723,0.9786,0.0265,0.9786
ROCPOINTS_O,0.1123,0.8723,0.9786,0.0265,0.9786
ROCPOINTS_O,0.1123,0.8722,0.9786,0.0265,0.9786
ROCPOINTS_O,0.1125,0.8721,0.9786,0.0265,0.9786
ROCPOINTS_O,0.1125,0.8719,0.9786,0.0265,0.9786
ROCPOINTS_O,0.1126,0.8718,0.9786,0.0265,0.9786
ROCPOINTS_O,0.1129,0.8718,0.9786,0.0265,0.9786
ROCPOINTS_O,0.1130,0.8716,0.9786,0.0265,0.9786
ROCPOINTS_O,0.1132,0.8715,0.9786,0.0265,0.9786
ROCPOINTS_O,0.1132,0.8715,0.9786,0.0265,0.9786
ROCPOINTS_O,0.1133,0.8714,0.9786,0.0265,0.9786
ROCPOINTS_O,0.1133,0.8714,0.9786,0.0265,0.9786
ROCPOINTS_O,0.1135,0.8685,0.9762,0.0266,0.9762
ROCPOINTS_O,0.1136,0.8685,0.9762,0.0266,0.9762
ROCPOINTS_O,0.1136,0.8677,0.9762,0.0266,0.9762
ROCPOINTS_O,0.1138,0.8676,0.9762,0.0266,0.9762
ROCPOINTS_O,0.1143,0.8675,0.9762,0.0266,0.9762
ROCPOINTS_O,0.1145,0.8675,0.9762,0.0266,0.9762
ROCPOINTS_O,0.1146,0.8674,0.9762,0.0266,0.9762
ROCPOINTS_O,0.1150,0.8674,0.9762,0.0266,0.9762
ROCPOINTS_O,0.1150,0.8673,0.9762,0.0266,0.9762
ROCPOINTS_O,0.1150,0.8672,0.9762,0.0266,0.9762
ROCPOINTS_O,0.1154,0.8654,0.9762,0.0267,0.9762
ROCPOINTS_O,0.1154,0.8653,0.9762,0.0267,0.9762
ROCPOINTS_O,0.1156,0.8653,0.9762,0.0267,0.9762
ROCPOINTS_O,0.1156,0.8652,0.9762,0.0267,0.9762
ROCPOINTS_O,0.1157,0.8652,0.9762,0.0267,0.9762
ROCPOINTS_O,0.1157,0.8651,0.9762,0.0267,0.9762
ROCPOINTS_O,0.1158,0.8651,0.9762,0.0267,0.9762
ROCPOINTS_O,0.1158,0.8650,0.9762,0.0267,0.9762
ROCPOINTS_O,0.1158,0.8649,0.9762,0.0267,0.9762
ROCPOINTS_O,0.1158,0.8649,0.9762,0.0267,0.9762
ROCPOINTS_O,0.1159,0.8648,0.9762,0.0267,0.9762
ROCPOINTS_O,0.1159,0.8648,0.9762,0.0267,0.9762
ROCPOINTS_O,0.1161,0.8647,0.9762,0.0267,0.9762
ROCPOINTS_O,0.1163,0.8647,0.9762,0.0267,0.9762
ROCPOINTS_O,0.1164,0.8646,0.9762,0.0267,0.9762
ROCPOINTS_O,0.1165,0.8645,0.9762,0.0267,0.9762
ROCPOINTS_O,0.1166,0.8645,0.9762,0.0267,0.9762
ROCPOINTS_O,0.1167,0.8644,0.9762,0.0267,0.9762
ROCPOINTS_O,0.1167,0.8644,0.9762,0.0267,0.9762
ROCPOINTS_O,0.1168,0.8615,0.9762,0.0268,0.9762
ROCPOINTS_O,0.1170,0.8615,0.9762,0.0268,0.9762
ROCPOINTS_O,0.1170,0.8614,0.9762,0.0268,0.9762
ROCPOINTS_O,0.1171,0.8614,0.9762,0.0268,0.9762
ROCPOINTS_O,0.1171,0.8613,0.9762,0.0268,0.9762
ROCPOINTS_O,0.1171,0.8612,0.9762,0.0268,0.9762
ROCPOINTS_O,0.1171,0.8611,0.9762,0.0268,0.9762
ROCPOINTS_O,0.1172,0.8611,0.9762,0.0268,0.9762
ROCPOINTS_O,0.1173,0.8610,0.9762,0.0268,0.9762
ROCPOINTS_O,0.1174,0.8610,0.9762,0.0268,0.9762
ROCPOINTS_O,0.1174,0.8609,0.9762,0.0268,0.9762
ROCPOINTS_O,0.1174,0.8608,0.9762,0.0268,0.9762
ROCPOINTS_O,0.1176,0.8608,0.9762,0.0268,0.9762
ROCPOINTS_O,0.1176,0.8607,0.9762,0.0268,0.9762
ROCPOINTS_O,0.1178,0.8607,0.9762,0.0268,0.9762
ROCPOINTS_O,0.1178,0.8606,0.9762,0.0268,0.9762
ROCPOINTS_O,0.1180,0.8605,0.9762,0.0268,0.9762
ROCPOINTS_O,0.1180,0.8604,0.9762,0.0268,0.9762
ROCPOINTS_O,0.1181,0.8603,0.9762,0.0268,0.9762
ROCPOINTS_O,0.1183,0.8603,0.9762,0.0268,0.9762
ROCPOINTS_O,0.1185,0.8601,0.9762,0.0268,0.9762
ROCPOINTS_O,0.1185,0.8600,0.9762,0.0268,0.9762
ROCPOINTS_O,0.1187,0.8600,0.9762,0.0268,0.9762
ROCPOINTS_O,0.1189,0.8599,0.9762,0.0268,0.9762
ROCPOINTS_O,0.1190,0.8597,0.9762,0.0268,0.9762
ROCPOINTS_O,0.1191,0.8596,0.9762,0.0268,0.9762
ROCPOINTS_O,0.1192,0.8596,0.9762,0.0268,0.9762
ROCPOINTS_O,0.1193,0.8593,0.9762,0.0268,0.9762
ROCPOINTS_O,0.1193,0.8593,0.9762,0.0268,0.9762
ROCPOINTS_O,0.1196,0.8592,0.9762,0.0269,0.9762
ROCPOINTS_O,0.1198,0.8591,0.9762,0.0269,0.9762
ROCPOINTS_O,0.1200,0.8590,0.9762,0.0269,0.9762
ROCPOINTS_O,0.1200,0.8590,0.9762,0.0269,0.9762
ROCPOINTS_O,0.1200,0.8546,0.9762,0.0270,0.9762
ROCPOINTS_O,0.1200,0.8545,0.9762,0.0270,0.9762
ROCPOINTS_O,0.1202,0.8544,0.9762,0.0270,0.9762
ROCPOINTS_O,0.1203,0.8544,0.9762,0.0270,0.9762
ROCPOINTS_O,0.1203,0.8543,0.9762,0.0270,0.9762
ROCPOINTS_O,0.1203,0.8542,0.9762,0.0270,0.9762
ROCPOINTS_O,0.1204,0.8542,0.9762,0.0270,0.9762
ROCPOINTS_O,0.1205,0.8541,0.9762,0.0270,0.9762
ROCPOINTS_O,0.1207,0.8541,0.9762,0.0270,0.9762
ROCPOINTS_O,0.1207,0.8540,0.9762,0.0270,0.9762
ROCPOINTS_O,0.1207,0.8540,0.9762,0.0270,0.9762
ROCPOINTS_O,0.1208,0.8539,0.9762,0.0270,0.9762
ROCPOINTS_O,0.1209,0.8538,0.9762,0.0270,0.9762
ROCPOINTS_O,0.1213,0.8527,0.9762,0.0270,0.9762
ROCPOINTS_O,0.1213,0.8526,0.9762,0.0271,0.9762
ROCPOINTS_O,0.1214,0.8526,0.9762,0.0271,0.9762
ROCPOINTS_O,0.1215,0.8525,0.9762,0.0271,0.9762
ROCPOINTS_O,0.1217,0.8525,0.9738,0.0270,0.9738
ROCPOINTS_O,0.1220,0.8523,0.9738,0.0270,0.9738
ROCPOINTS_O,0.1221,0.8523,0.9738,0.0270,0.9738
ROCPOINTS_O,0.1222,0.8523,0.9714,0.0269,0.9714
ROCPOINTS_O,0.1222,0.8522,0.9714,0.0269,0.9714
ROCPOINTS_O,0.1222,0.8521,0.9714,0.0269,0.9714
ROCPOINTS_O,0.1228,0.8520,0.9714,0.0269,0.9714
ROCPOINTS_O,0.1231,0.8520,0.9714,0.0269,0.9714
ROCPOINTS_O,0.1233,0.8519,0.9714,0.0269,0.9714
ROCPOINTS_O,0.1234,0.8482,0.9690,0.0270,0.9690
ROCPOINTS_O,0.1235,0.8482,0.9690,0.0270,0.9690
ROCPOINTS_O,0.1238,0.8481,0.9690,0.0270,0.9690
ROCPOINTS_O,0.1241,0.8481,0.9690,0.0270,0.9690
ROCPOINTS_O,0.1242,0.8480,0.9690,0.0270,0.9690
ROCPOINTS_O,0.1242,0.8479,0.9690,0.0270,0.9690
ROCPOINTS_O,0.1244,0.8479,0.9690,0.0270,0.9690
ROCPOINTS_O,0.1248,0.8478,0.9690,0.0270,0.9690
ROCPOINTS_O,0.1250,0.8478,0.9690,0.0270,0.9690
ROCPOINTS_O,0.1257,0.8463,0.9690,0.0271,0.9690
ROCPOINTS_O,0.1258,0.8461,0.9690,0.0271,0.9690
ROCPOINTS_O,0.1258,0.8460,0.9690,0.0271,0.9690
ROCPOINTS_O,0.1259,0.8459,0.9690,0.0271,0.9690
ROCPOINTS_O,0.1260,0.8459,0.9690,0.0271,0.9690
ROCPOINTS_O,0.1263,0.8458,0.9690,0.0271,0.9690
ROCPOINTS_O,0.1264,0.8457,0.9690,0.0271,0.9690
ROCPOINTS_O,0.1267,0.8457,0.9690,0.0271,0.9690
ROCPOINTS_O,0.1268,0.8427,0.9690,0.0272,0.9690
ROCPOINTS_O,0.1269,0.8426,0.9690,0.0272,0.9690
ROCPOINTS_O,0.1270,0.8426,0.9690,0.0272,0.9690
ROCPOINTS_O,0.1270,0.8425,0.9690,0.0272,0.9690
ROCPOINTS_O,0.1270,0.8424,0.9690,0.0272,0.9690
ROCPOINTS_O,0.1272,0.8424,0.9690,0.0272,0.9690
ROCPOINTS_O,0.1273,0.8423,0.9690,0.0272,0.9690
ROCPOINTS_O,0.1274,0.8422,0.9690,0.0272,0.9690
ROCPOINTS_O,0.1276,0.8421,0.9690,0.0272,0.9690
ROCPOINTS_O,0.1277,0.8420,0.9690,0.0272,0.9690
ROCPOINTS_O,0.1278,0.8419,0.9690,0.0272,0.9690
ROCPOINTS_O,0.1279,0.8418,0.9690,0.0272,0.9690
ROCPOINTS_O,0.1279,0.8418,0.9690,0.0272,0.9690
ROCPOINTS_O,0.1280,0.8416,0.9690,0.0272,0.9690
ROCPOINTS_O,0.1280,0.8416,0.9690,0.0272,0.9690
ROCPOINTS_O,0.1280,0.8415,0.9690,0.0272,0.9690
ROCPOINTS_O,0.1281,0.8415,0.9690,0.0272,0.9690
ROCPOINTS_O,0.1282,0.8414,0.9690,0.0272,0.9690
ROCPOINTS_O,0.1282,0.8414,0.9690,0.0272,0.9690
ROCPOINTS_O,0.1283,0.8413,0.9690,0.0272,0.9690
ROCPOINTS_O,0.1283,0.8412,0.9690,0.0272,0.9690
ROCPOINTS_O,0.1283,0.8412,0.9690,0.0272,0.9690
ROCPOINTS_O,0.1284,0.8411,0.9690,0.0272,0.9690
ROCPOINTS_O,0.1286,0.8410,0.9690,0.0272,0.9690
ROCPOINTS_O,0.1286,0.8409,0.9690,0.0272,0.9690
ROCPOINTS_O,0.1286,0.8409,0.9690,0.0272,0.9690
ROCPOINTS_O,0.1287,0.8408,0.9690,0.0272,0.9690
ROCPOINTS_O,0.1289,0.8408,0.9690,0.0272,0.9690
ROCPOINTS_O,0.1292,0.8407,0.9690,0.0272,0.9690
ROCPOINTS_O,0.1293,0.8406,0.9690,0.0272,0.9690
ROCPOINTS_O,0.1294,0.8405,0.9690,0.0272,0.9690
ROCPOINTS_O,0.1295,0.8405,0.9690,0.0272,0.9690
ROCPOINTS_O,0.1296,0.8404,0.9690,0.0272,0.9690
ROCPOINTS_O,0.1296,0.8404,0.9690,0.0272,0.9690
ROCPOINTS_O,0.1300,0.8403,0.9690,0.0272,0.9690
ROCPOINTS_O,0.1300,0.8389,0.9690,0.0273,0.9690
ROCPOINTS_O,0.1300,0.8388,0.9690,0.0273,0.9690
ROCPOINTS_O,0.1300,0.8332,0.9690,0.0275,0.9690
ROCPOINTS_O,0.1303,0.8329,0.9690,0.0275,0.9690
ROCPOINTS_O,0.1303,0.8329,0.9690,0.0275,0.9690
ROCPOINTS_O,0.1306,0.8328,0.9690,0.0275,0.9690
ROCPOINTS_O,0.1307,0.8327,0.9690,0.0275,0.9690
ROCPOINTS_O,0.1310,0.8326,0.9690,0.0275,0.9690
ROCPOINTS_O,0.1310,0.8325,0.9690,0.0275,0.9690
ROCPOINTS_O,0.1311,0.8324,0.9690,0.0275,0.9690
ROCPOINTS_O,0.1314,0.8324,0.9690,0.0275,0.9690
ROCPOINTS_O,0.1315,0.8323,0.9690,0.0275,0.9690
ROCPOINTS_O,0.1315,0.8323,0.9690,0.0275,0.9690
ROCPOINTS_O,0.1316,0.8322,0.9690,0.0275,0.9690
ROCPOINTS_O,0.1320,0.8322,0.9690,0.0275,0.9690
ROCPOINTS_O,0.1321,0.8321,0.9690,0.0275,0.9690
ROCPOINTS_O,0.1325,0.8320,0.9690,0.0275,0.9690
ROCPOINTS_O,0.1325,0.8320,0.9690,0.0275,0.9690
ROCPOINTS_O,0.1326,0.8319,0.9690,0.0275,0.9690
ROCPOINTS_O,0.1326,0.8318,0.9690,0.0275,0.9690
ROCPOINTS_O,0.1327,0.8318,0.9690,0.0275,0.9690
ROCPOINTS_O,0.1330,0.8317,0.9690,0.0275,0.9690
ROCPOINTS_O,0.1332,0.8316,0.9690,0.0275,0.9690
ROCPOINTS_O,0.1333,0.8316,0.9690,0.0275,0.9690
ROCPOINTS_O,0.1333,0.8315,0.9690,0.0275,0.9690
ROCPOINTS_O,0.1337,0.8275,0.9667,0.0276,0.9667
ROCPOINTS_O,0.1338,0.8274,0.9667,0.0276,0.9667
ROCPOINTS_O,0.1340,0.8272,0.9667,0.0276,0.9667
ROCPOINTS_O,0.1342,0.8272,0.9667,0.0276,0.9667
ROCPOINTS_O,0.1342,0.8271,0.9667,0.0276,0.9667
ROCPOINTS_O,0.1342,0.8271,0.9667,0.0276,0.9667
ROCPOINTS_O,0.1344,0.8270,0.9667,0.0276,0.9667
ROCPOINTS_O,0.1348,0.8270,0.9667,0.0276,0.9667
ROCPOINTS_O,0.1350,0.8269,0.9667,0.0276,0.9667
ROCPOINTS_O,0.1350,0.8268,0.9667,0.0276,0.9667
ROCPOINTS_O,0.1350,0.8256,0.9667,0.0276,0.9667
ROCPOINTS_O,0.1351,0.8255,0.9667,0.0276,0.9667
ROCPOINTS_O,0.1352,0.8253,0.9667,0.0277,0.9667
ROCPOINTS_O,0.1353,0.8253,0.9667,0.0277,0.9667
ROCPOINTS_O,0.1353,0.8252,0.9667,0.0277,0.9667
ROCPOINTS_O,0.1354,0.8252,0.9667,0.0277,0.9667
ROCPOINTS_O,0.1355,0.8251,0.9667,0.0277,0.9667
ROCPOINTS_O,0.1355,0.8250,0.9667,0.0277,0.9667
ROCPOINTS_O,0.1356,0.8250,0.9643,0.0276,0.9643
ROCPOINTS_O,0.1362,0.8250,0.9643,0.0276,0.9643
ROCPOINTS_O,0.1364,0.8249,0.9643,0.0276,0.9643
ROCPOINTS_O,0.1367,0.8249,0.9643,0.0276,0.9643
ROCPOINTS_O,0.1367,0.8211,0.9619,0.0277,0.9619
ROCPOINTS_O,0.1367,0.8202,0.9619,0.0277,0.9619
ROCPOINTS_O,0.1368,0.8201,0.9619,0.0277,0.9619
ROCPOINTS_O,0.1369,0.8201,0.9619,0.0277,0.9619
ROCPOINTS_O,0.1369,0.8200,0.9619,0.0277,0.9619
ROCPOINTS_O,0.1370,0.8200,0.9619,0.0277,0.9619
ROCPOINTS_O,0.1371,0.8199,0.9619,0.0277,0.9619
ROCPOINTS_O,0.1373,0.8196,0.9619,0.0277,0.9619
ROCPOINTS_O,0.1373,0.8194,0.9619,0.0277,0.9619
ROCPOINTS_O,0.1375,0.8194,0.9619,0.0277,0.9619
ROCPOINTS_O,0.1376,0.8193,0.9619,0.0277,0.9619
ROCPOINTS_O,0.1376,0.8192,0.9619,0.0277,0.9619
ROCPOINTS_O,0.1377,0.8191,0.9619,0.0277,0.9619
ROCPOINTS_O,0.1378,0.8191,0.9619,0.0277,0.9619
ROCPOINTS_O,0.1378,0.8190,0.9619,0.0277,0.9619
ROCPOINTS_O,0.1380,0.8190,0.9619,0.0277,0.9619
ROCPOINTS_O,0.1383,0.8189,0.9619,0.0277,0.9619
ROCPOINTS_O,0.1383,0.8189,0.9619,0.0277,0.9619
ROCPOINTS_O,0.1384,0.8188,0.9619,0.0277,0.9619
ROCPOINTS_O,0.1384,0.8187,0.9619,0.0277,0.9619
ROCPOINTS_O,0.1385,0.8187,0.9619,0.0277,0.9619
ROCPOINTS_O,0.1386,0.8186,0.9619,0.0277,0.9619
ROCPOINTS_O,0.1386,0.8186,0.9595,0.0277,0.9595
ROCPOINTS_O,0.1388,0.8186,0.9595,0.0277,0.9595
ROCPOINTS_O,0.1388,0.8185,0.9595,0.0277,0.9595
ROCPOINTS_O,0.1391,0.8185,0.9595,0.0277,0.9595
ROCPOINTS_O,0.1392,0.8184,0.9595,0.0277,0.9595
ROCPOINTS_O,0.1393,0.8183,0.9595,0.0277,0.9595
ROCPOINTS_O,0.1393,0.8183,0.9595,0.0277,0.9595
ROCPOINTS_O,0.1393,0.8182,0.9595,0.0277,0.9595
ROCPOINTS_O,0.1395,0.8171,0.9595,0.0277,0.9595
ROCPOINTS_O,0.1397,0.8171,0.9595,0.0277,0.9595
ROCPOINTS_O,0.1400,0.8170,0.9595,0.0277,0.9595
ROCPOINTS_O,0.1400,0.8170,0.9595,0.0277,0.9595
ROCPOINTS_O,0.1403,0.8127,0.9548,0.0277,0.9548
ROCPOINTS_O,0.1403,0.8126,0.9548,0.0277,0.9548
ROCPOINTS_O,0.1404,0.8126,0.9548,0.0277,0.9548
ROCPOINTS_O,0.1405,0.8125,0.9548,0.0277,0.9548
ROCPOINTS_O,0.1407,0.8124,0.9548,0.0277,0.9548
ROCPOINTS_O,0.1407,0.8124,0.9548,0.0277,0.9548
ROCPOINTS_O,0.1408,0.8123,0.9548,0.0277,0.9548
ROCPOINTS_O,0.1408,0.8122,0.9548,0.0278,0.9548
ROCPOINTS_O,0.1408,0.8122,0.9548,0.0278,0.9548
ROCPOINTS_O,0.1410,0.8121,0.9548,0.0278,0.9548
ROCPOINTS_O,0.1411,0.8120,0.9548,0.0278,0.9548
ROCPOINTS_O,0.1411,0.8120,0.9548,0.0278,0.9548
ROCPOINTS_O,0.1412,0.8118,0.9548,0.0278,0.9548
ROCPOINTS_O,0.1414,0.8117,0.9548,0.0278,0.9548
ROCPOINTS_O,0.1415,0.8116,0.9548,0.0278,0.9548
ROCPOINTS_O,0.1416,0.8116,0.9548,0.0278,0.9548
ROCPOINTS_O,0.1417,0.8115,0.9548,0.0278,0.9548
ROCPOINTS_O,0.1417,0.8113,0.9548,0.0278,0.9548
ROCPOINTS_O,0.1419,0.8112,0.9548,0.0278,0.9548
ROCPOINTS_O,0.1419,0.8111,0.9548,0.0278,0.9548
ROCPOINTS_O,0.1420,0.8111,0.9548,0.0278,0.9548
ROCPOINTS_O,0.1420,0.8110,0.9548,0.0278,0.9548
ROCPOINTS_O,0.1420,0.8109,0.9548,0.0278,0.9548
ROCPOINTS_O,0.1421,0.8109,0.9548,0.0278,0.9548
ROCPOINTS_O,0.1424,0.8108,0.9548,0.0278,0.9548
ROCPOINTS_O,0.1425,0.8107,0.9548,0.0278,0.9548
ROCPOINTS_O,0.1425,0.8106,0.9548,0.0278,0.9548
ROCPOINTS_O,0.1428,0.8105,0.9548,0.0278,0.9548
ROCPOINTS_O,0.1431,0.8104,0.9548,0.0278,0.9548
ROCPOINTS_O,0.1432,0.8104,0.9548,0.0278,0.9548
ROCPOINTS_O,0.1432,0.8103,0.9548,0.0278,0.9548
ROCPOINTS_O,0.1433,0.8102,0.9548,0.0278,0.9548
ROCPOINTS_O,0.1433,0.8102,0.9548,0.0278,0.9548
ROCPOINTS_O,0.1435,0.8056,0.9548,0.0280,0.9548
ROCPOINTS_O,0.1436,0.8055,0.9548,0.0280,0.9548
ROCPOINTS_O,0.1436,0.8054,0.9548,0.0280,0.9548
ROCPOINTS_O,0.1437,0.8054,0.9548,0.0280,0.9548
ROCPOINTS_O,0.1440,0.8054,0.9524,0.0279,0.9524
ROCPOINTS_O,0.1442,0.8053,0.9524,0.0279,0.9524
ROCPOINTS_O,0.1442,0.8053,0.9524,0.0279,0.9524
ROCPOINTS_O,0.1444,0.8052,0.9524,0.0279,0.9524
ROCPOINTS_O,0.1445,0.8052,0.9524,0.0279,0.9524
ROCPOINTS_O,0.1445,0.8051,0.9524,0.0279,0.9524
ROCPOINTS_O,0.1447,0.8050,0.9524,0.0279,0.9524
ROCPOINTS_O,0.1450,0.8049,0.9524,0.0279,0.9524
ROCPOINTS_O,0.1451,0.8035,0.9524,0.0280,0.9524
ROCPOINTS_O,0.1453,0.8034,0.9524,0.0280,0.9524
ROCPOINTS_O,0.1454,0.8033,0.9524,0.0280,0.9524
ROCPOINTS_O,0.1456,0.8032,0.9524,0.0280,0.9524
ROCPOINTS_O,0.1458,0.8032,0.9524,0.0280,0.9524
ROCPOINTS_O,0.1458,0.8030,0.9524,0.0280,0.9524
ROCPOINTS_O,0.1460,0.8030,0.9524,0.0280,0.9524
ROCPOINTS_O,0.1461,0.8029,0.9524,0.0280,0.9524
ROCPOINTS_O,0.1461,0.8028,0.9524,0.0280,0.9524
ROCPOINTS_O,0.1462,0.8027,0.9524,0.0280,0.9524
ROCPOINTS_O,0.1466,0.8027,0.9524,0.0280,0.9524
ROCPOINTS_O,0.1467,0.8026,0.9524,0.0280,0.9524
ROCPOINTS_O,0.1467,0.7992,0.9500,0.0281,0.9500
ROCPOINTS_O,0.1469,0.7990,0.9500,0.0281,0.9500
ROCPOINTS_O,0.1471,0.7990,0.9500,0.0281,0.9500
ROCPOINTS_O,0.1471,0.7989,0.9500,0.0281,0.9500
ROCPOINTS_O,0.1472,0.7988,0.9500,0.0281,0.9500
ROCPOINTS_O,0.1472,0.7987,0.9500,0.0281,0.9500
ROCPOINTS_O,0.1472,0.7987,0.9500,0.0281,0.9500
ROCPOINTS_O,0.1473,0.7986,0.9500,0.0281,0.9500
ROCPOINTS_O,0.1473,0.7986,0.9500,0.0281,0.9500
ROCPOINTS_O,0.1474,0.7985,0.9500,0.0281,0.9500
ROCPOINTS_O,0.1475,0.7985,0.9500,0.0281,0.9500
ROCPOINTS_O,0.1477,0.7984,0.9500,0.0281,0.9500
ROCPOINTS_O,0.1478,0.7983,0.9500,0.0281,0.9500
ROCPOINTS_O,0.1478,0.7982,0.9500,0.0281,0.9500
ROCPOINTS_O,0.1480,0.7982,0.9500,0.0281,0.9500
ROCPOINTS_O,0.1482,0.7981,0.9500,0.0281,0.9500
ROCPOINTS_O,0.1482,0.7980,0.9500,0.0281,0.9500
ROCPOINTS_O,0.1483,0.7980,0.9500,0.0281,0.9500
ROCPOINTS_O,0.1487,0.7978,0.9500,0.0281,0.9500
ROCPOINTS_O,0.1490,0.7978,0.9500,0.0281,0.9500
ROCPOINTS_O,0.1493,0.7977,0.9500,0.0281,0.9500
ROCPOINTS_O,0.1494,0.7976,0.9500,0.0281,0.9500
ROCPOINTS_O,0.1494,0.7976,0.9500,0.0281,0.9500
ROCPOINTS_O,0.1495,0.7975,0.9500,0.0281,0.9500
ROCPOINTS_O,0.1497,0.7967,0.9500,0.0281,0.9500
ROCPOINTS_O,0.1497,0.7966,0.9500,0.0281,0.9500
ROCPOINTS_O,0.1497,0.7965,0.9500,0.0281,0.9500
ROCPOINTS_O,0.1500,0.7965,0.9500,0.0281,0.9500
ROCPOINTS_O,0.1500,0.7906,0.9500,0.0284,0.9500
ROCPOINTS_O,0.1501,0.7905,0.9500,0.0284,0.9500
ROCPOINTS_O,0.1503,0.7905,0.9500,0.0284,0.9500
ROCPOINTS_O,0.1503,0.7904,0.9500,0.0284,0.9500
ROCPOINTS_O,0.1504,0.7904,0.9500,0.0284,0.9500
ROCPOINTS_O,0.1505,0.7895,0.9500,0.0284,0.9500
ROCPOINTS_O,0.1505,0.7895,0.9500,0.0284,0.9500
ROCPOINTS_O,0.1506,0.7894,0.9500,0.0284,0.9500
ROCPOINTS_O,0.1507,0.7894,0.9500,0.0284,0.9500
ROCPOINTS_O,0.1508,0.7893,0.9500,0.0284,0.9500
ROCPOINTS_O,0.1509,0.7893,0.9500,0.0284,0.9500
ROCPOINTS_O,0.1510,0.7892,0.9500,0.0284,0.9500
ROCPOINTS_O,0.1511,0.7891,0.9500,0.0284,0.9500
ROCPOINTS_O,0.1511,0.7891,0.9500,0.0284,0.9500
ROCPOINTS_O,0.1513,0.7890,0.9500,0.0284,0.9500
ROCPOINTS_O,0.1514,0.7889,0.9500,0.0284,0.9500
ROCPOINTS_O,0.1515,0.7889,0.9500,0.0284,0.9500
ROCPOINTS_O,0.1519,0.7888,0.9500,0.0284,0.9500
ROCPOINTS_O,0.1519,0.7887,0.9500,0.0284,0.9500
ROCPOINTS_O,0.1522,0.7876,0.9500,0.0285,0.9500
ROCPOINTS_O,0.1522,0.7875,0.9500,0.0285,0.9500
ROCPOINTS_O,0.1525,0.7875,0.9500,0.0285,0.9500
ROCPOINTS_O,0.1527,0.7873,0.9500,0.0285,0.9500
ROCPOINTS_O,0.1528,0.7872,0.9500,0.0285,0.9500
ROCPOINTS_O,0.1529,0.7872,0.9500,0.0285,0.9500
ROCPOINTS_O,0.1529,0.7871,0.9500,0.0285,0.9500
ROCPOINTS_O,0.1530,0.7871,0.9500,0.0285,0.9500
ROCPOINTS_O,0.1532,0.7870,0.9500,0.0285,0.9500
ROCPOINTS_O,0.1533,0.7869,0.9500,0.0285,0.9500
ROCPOINTS_O,0.1533,0.7823,0.9476,0.0286,0.9476
ROCPOINTS_O,0.1536,0.7821,0.9476,0.0286,0.9476
ROCPOINTS_O,0.1537,0.7820,0.9476,0.0286,0.9476
ROCPOINTS_O,0.1542,0.7820,0.9476,0.0286,0.9476
ROCPOINTS_O,0.1543,0.7819,0.9476,0.0286,0.9476
ROCPOINTS_O,0.1544,0.7819,0.9476,0.0286,0.9476
ROCPOINTS_O,0.1546,0.7818,0.9476,0.0286,0.9476
ROCPOINTS_O,0.1548,0.7817,0.9476,0.0286,0.9476
ROCPOINTS_O,0.1549,0.7817,0.9476,0.0286,0.9476
ROCPOINTS_O,0.1550,0.7816,0.9476,0.0286,0.9476
ROCPOINTS_O,0.1550,0.7816,0.9476,0.0286,0.9476
ROCPOINTS_O,0.1551,0.7798,0.9476,0.0287,0.9476
ROCPOINTS_O,0.1553,0.7790,0.9476,0.0287,0.9476
ROCPOINTS_O,0.1554,0.7789,0.9476,0.0287,0.9476
ROCPOINTS_O,0.1556,0.7789,0.9476,0.0287,0.9476
ROCPOINTS_O,0.1557,0.7788,0.9476,0.0287,0.9476
ROCPOINTS_O,0.1558,0.7787,0.9476,0.0287,0.9476
ROCPOINTS_O,0.1561,0.7787,0.9476,0.0287,0.9476
ROCPOINTS_O,0.1564,0.7786,0.9476,0.0287,0.9476
ROCPOINTS_O,0.1565,0.7786,0.9476,0.0287,0.9476
ROCPOINTS_O,0.1566,0.7785,0.9476,0.0287,0.9476
ROCPOINTS_O,0.1567,0.7784,0.9476,0.0287,0.9476
ROCPOINTS_O,0.1567,0.7783,0.9476,0.0287,0.9476
ROCPOINTS_O,0.1567,0.7737,0.9429,0.0287,0.9429
ROCPOINTS_O,0.1569,0.7736,0.9429,0.0287,0.9429
ROCPOINTS_O,0.1571,0.7736,0.9429,0.0287,0.9429
ROCPOINTS_O,0.1571,0.7735,0.9429,0.0287,0.9429
ROCPOINTS_O,0.1572,0.7735,0.9429,0.0287,0.9429
ROCPOINTS_O,0.1573,0.7734,0.9429,0.0288,0.9429
ROCPOINTS_O,0.1574,0.7734,0.9429,0.0288,0.9429
ROCPOINTS_O,0.1575,0.7733,0.9429,0.0288,0.9429
ROCPOINTS_O,0.1575,0.7732,0.9429,0.0288,0.9429
ROCPOINTS_O,0.1578,0.7732,0.9429,0.0288,0.9429
ROCPOINTS_O,0.1578,0.7731,0.9429,0.0288,0.9429
ROCPOINTS_O,0.1578,0.7731,0.9429,0.0288,0.9429
ROCPOINTS_O,0.1580,0.7730,0.9429,0.0288,0.9429
ROCPOINTS_O,0.1581,0.7729,0.9429,0.0288,0.9429
ROCPOINTS_O,0.1581,0.7728,0.9429,0.0288,0.9429
ROCPOINTS_O,0.1583,0.7728,0.9429,0.0288,0.9429
ROCPOINTS_O,0.1583,0.7725,0.9429,0.0288,0.9429
ROCPOINTS_O,0.1584,0.7725,0.9429,0.0288,0.9429
ROCPOINTS_O,0.1585,0.7724,0.9429,0.0288,0.9429
ROCPOINTS_O,0.1585,0.7724,0.9429,0.0288,0.9429
ROCPOINTS_O,0.1586,0.7723,0.9429,0.0288,0.9429
ROCPOINTS_O,0.1586,0.7723,0.9429,0.0288,0.9429
ROCPOINTS_O,0.1587,0.7722,0.9429,0.0288,0.9429
ROCPOINTS_O,0.1588,0.7721,0.9429,0.0288,0.9429
ROCPOINTS_O,0.1589,0.7721,0.9429,0.0288,0.9429
ROCPOINTS_O,0.1591,0.7720,0.9429,0.0288,0.9429
ROCPOINTS_O,0.1592,0.7719,0.9429,0.0288,0.9429
ROCPOINTS_O,0.1593,0.7719,0.9429,0.0288,0.9429
ROCPOINTS_O,0.1593,0.7718,0.9429,0.0288,0.9429
ROCPOINTS_O,0.1600,0.7717,0.9429,0.0288,0.9429
ROCPOINTS_O,0.1600,0.7659,0.9405,0.0290,0.9405
ROCPOINTS_O,0.1602,0.7658,0.9405,0.0290,0.9405
ROCPOINTS_O,0.1602,0.7658,0.9405,0.0290,0.9405
ROCPOINTS_O,0.1602,0.7657,0.9405,0.0290,0.9405
ROCPOINTS_O,0.1603,0.7657,0.9405,0.0290,0.9405
ROCPOINTS_O,0.1603,0.7656,0.9405,0.0290,0.9405
ROCPOINTS_O,0.1604,0.7655,0.9405,0.0290,0.9405
ROCPOINTS_O,0.1605,0.7654,0.9405,0.0290,0.9405
ROCPOINTS_O,0.1605,0.7654,0.9405,0.0290,0.9405
ROCPOINTS_O,0.1607,0.7653,0.9405,0.0290,0.9405
ROCPOINTS_O,0.1608,0.7653,0.9405,0.0290,0.9405
ROCPOINTS_O,0.1609,0.7652,0.9405,0.0290,0.9405
ROCPOINTS_O,0.1609,0.7651,0.9405,0.0290,0.9405
ROCPOINTS_O,0.1609,0.7651,0.9405,0.0290,0.9405
ROCPOINTS_O,0.1610,0.7650,0.9405,0.0290,0.9405
ROCPOINTS_O,0.1613,0.7650,0.9405,0.0290,0.9405
ROCPOINTS_O,0.1613,0.7649,0.9405,0.0290,0.9405
ROCPOINTS_O,0.1613,0.7647,0.9405,0.0290,0.9405
ROCPOINTS_O,0.1614,0.7647,0.9405,0.0290,0.9405
ROCPOINTS_O,0.1617,0.7646,0.9405,0.0290,0.9405
ROCPOINTS_O,0.1617,0.7645,0.9405,0.0290,0.9405
ROCPOINTS_O,0.1617,0.7644,0.9405,0.0290,0.9405
ROCPOINTS_O,0.1617,0.7643,0.9405,0.0290,0.9405
ROCPOINTS_O,0.1619,0.7643,0.9405,0.0290,0.9405
ROCPOINTS_O,0.1621,0.7642,0.9405,0.0290,0.9405
ROCPOINTS_O,0.1622,0.7642,0.9405,0.0290,0.9405
ROCPOINTS_O,0.1623,0.7639,0.9381,0.0290,0.9381
ROCPOINTS_O,0.1623,0.7638,0.9381,0.0290,0.9381
ROCPOINTS_O,0.1628,0.7638,0.9381,0.0290,0.9381
ROCPOINTS_O,0.1629,0.7637,0.9381,0.0290,0.9381
ROCPOINTS_O,0.1633,0.7636,0.9381,0.0290,0.9381
ROCPOINTS_O,0.1634,0.7594,0.9381,0.0291,0.9381
ROCPOINTS_O,0.1636,0.7594,0.9381,0.0291,0.9381
ROCPOINTS_O,0.1636,0.7593,0.9381,0.0291,0.9381
ROCPOINTS_O,0.1636,0.7593,0.9381,0.0291,0.9381
ROCPOINTS_O,0.1638,0.7592,0.9381,0.0291,0.9381
ROCPOINTS_O,0.1639,0.7591,0.9381,0.0291,0.9381
ROCPOINTS_O,0.1639,0.7591,0.9381,0.0291,0.9381
ROCPOINTS_O,0.1640,0.7590,0.9381,0.0291,0.9381
ROCPOINTS_O,0.1640,0.7590,0.9381,0.0291,0.9381
ROCPOINTS_O,0.1641,0.7588,0.9381,0.0291,0.9381
ROCPOINTS_O,0.1642,0.7587,0.9381,0.0292,0.9381
ROCPOINTS_O,0.1642,0.7586,0.9381,0.0292,0.9381
ROCPOINTS_O,0.1642,0.7586,0.9381,0.0292,0.9381
ROCPOINTS_O,0.1645,0.7585,0.9381,0.0292,0.9381
ROCPOINTS_O,0.1646,0.7584,0.9381,0.0292,0.9381
ROCPOINTS_O,0.1647,0.7584,0.9381,0.0292,0.9381
ROCPOINTS_O,0.1649,0.7583,0.9381,0.0292,0.9381
ROCPOINTS_O,0.1649,0.7583,0.9381,0.0292,0.9381
ROCPOINTS_O,0.1650,0.7582,0.9381,0.0292,0.9381
ROCPOINTS_O,0.1650,0.7582,0.9381,0.0292,0.9381
ROCPOINTS_O,0.1650,0.7558,0.9381,0.0293,0.9381
ROCPOINTS_O,0.1652,0.7558,0.9381,0.0293,0.9381
ROCPOINTS_O,0.1653,0.7557,0.9381,0.0293,0.9381
ROCPOINTS_O,0.1653,0.7557,0.9381,0.0293,0.9381
ROCPOINTS_O,0.1655,0.7556,0.9381,0.0293,0.9381
ROCPOINTS_O,0.1658,0.7556,0.9381,0.0293,0.9381
ROCPOINTS_O,0.1659,0.7555,0.9381,0.0293,0.9381
ROCPOINTS_O,0.1659,0.7554,0.9381,0.0293,0.9381
ROCPOINTS_O,0.1660,0.7554,0.9381,0.0293,0.9381
ROCPOINTS_O,0.1662,0.7553,0.9381,0.0293,0.9381
ROCPOINTS_O,0.1662,0.7553,0.9381,0.0293,0.9381
ROCPOINTS_O,0.1663,0.7552,0.9381,0.0293,0.9381
ROCPOINTS_O,0.1663,0.7551,0.9381,0.0293,0.9381
ROCPOINTS_O,0.1663,0.7550,0.9381,0.0293,0.9381
ROCPOINTS_O,0.1664,0.7549,0.9381,0.0293,0.9381
ROCPOINTS_O,0.1667,0.7549,0.9381,0.0293,0.9381
ROCPOINTS_O,0.1667,0.7509,0.9357,0.0294,0.9357
ROCPOINTS_O,0.1669,0.7509,0.9357,0.0294,0.9357
ROCPOINTS_O,0.1669,0.7508,0.9357,0.0294,0.9357
ROCPOINTS_O,0.1669,0.7508,0.9357,0.0294,0.9357
ROCPOINTS_O,0.1670,0.7507,0.9357,0.0294,0.9357
ROCPOINTS_O,0.1670,0.7506,0.9357,0.0294,0.9357
ROCPOINTS_O,0.1671,0.7506,0.9357,0.0294,0.9357
ROCPOINTS_O,0.1671,0.7505,0.9357,0.0294,0.9357
ROCPOINTS_O,0.1672,0.7505,0.9357,0.0294,0.9357
ROCPOINTS_O,0.1674,0.7504,0.9357,0.0294,0.9357
ROCPOINTS_O,0.1674,0.7503,0.9357,0.0294,0.9357
ROCPOINTS_O,0.1674,0.7503,0.9357,0.0294,0.9357
ROCPOINTS_O,0.1674,0.7502,0.9357,0.0294,0.9357
ROCPOINTS_O,0.1676,0.7502,0.9357,0.0294,0.9357
ROCPOINTS_O,0.1678,0.7501,0.9357,0.0294,0.9357
ROCPOINTS_O,0.1680,0.7499,0.9357,0.0294,0.9357
ROCPOINTS_O,0.1682,0.7499,0.9357,0.0294,0.9357
ROCPOINTS_O,0.1683,0.7498,0.9357,0.0294,0.9357
ROCPOINTS_O,0.1683,0.7498,0.9357,0.0294,0.9357
ROCPOINTS_O,0.1686,0.7497,0.9357,0.0294,0.9357
ROCPOINTS_O,0.1687,0.7497,0.9357,0.0294,0.9357
ROCPOINTS_O,0.1687,0.7496,0.9357,0.0294,0.9357
ROCPOINTS_O,0.1688,0.7495,0.9357,0.0294,0.9357
ROCPOINTS_O,0.1690,0.7495,0.9357,0.0294,0.9357
ROCPOINTS_O,0.1690,0.7494,0.9357,0.0294,0.9357
ROCPOINTS_O,0.1690,0.7493,0.9357,0.0294,0.9357
ROCPOINTS_O,0.1691,0.7492,0.9357,0.0294,0.9357
ROCPOINTS_O,0.1691,0.7491,0.9357,0.0294,0.9357
ROCPOINTS_O,0.1693,0.7490,0.9357,0.0294,0.9357
ROCPOINTS_O,0.1694,0.7489,0.9357,0.0294,0.9357
ROCPOINTS_O,0.1694,0.7488,0.9357,0.0294,0.9357
ROCPOINTS_O,0.1695,0.7488,0.9357,0.0295,0.9357
ROCPOINTS_O,0.1697,0.7487,0.9357,0.0295,0.9357
ROCPOINTS_O,0.1697,0.7487,0.9357,0.0295,0.9357
ROCPOINTS_O,0.1700,0.7486,0.9357,0.0295,0.9357
ROCPOINTS_O,0.1700,0.7486,0.9357,0.0295,0.9357
ROCPOINTS_O,0.1700,0.7485,0.9357,0.0295,0.9357
ROCPOINTS_O,0.1700,0.7416,0.9357,0.0297,0.9357
ROCPOINTS_O,0.1702,0.7415,0.9357,0.0297,0.9357
ROCPOINTS_O,0.1702,0.7414,0.9357,0.0297,0.9357
ROCPOINTS_O,0.1704,0.7414,0.9357,0.0297,0.9357
ROCPOINTS_O,0.1705,0.7413,0.9357,0.0297,0.9357
ROCPOINTS_O,0.1707,0.7413,0.9357,0.0297,0.9357
ROCPOINTS_O,0.1707,0.7412,0.9357,0.0297,0.9357
ROCPOINTS_O,0.1708,0.7412,0.9357,0.0297,0.9357
ROCPOINTS_O,0.1709,0.7411,0.9357,0.0297,0.9357
ROCPOINTS_O,0.1711,0.7410,0.9357,0.0298,0.9357
ROCPOINTS_O,0.1711,0.7410,0.9357,0.0298,0.9357
ROCPOINTS_O,0.1716,0.7409,0.9357,0.0298,0.9357
ROCPOINTS_O,0.1717,0.7409,0.9357,0.0298,0.9357
ROCPOINTS_O,0.1717,0.7408,0.9357,0.0298,0.9357
ROCPOINTS_O,0.1717,0.7404,0.9357,0.0298,0.9357
ROCPOINTS_O,0.1719,0.7403,0.9333,0.0297,0.9333
ROCPOINTS_O,0.1719,0.7403,0.9333,0.0297,0.9333
ROCPOINTS_O,0.1722,0.7402,0.9333,0.0297,0.9333
ROCPOINTS_O,0.1722,0.7402,0.9333,0.0297,0.9333
ROCPOINTS_O,0.1722,0.7401,0.9333,0.0297,0.9333
ROCPOINTS_O,0.1724,0.7400,0.9333,0.0297,0.9333
ROCPOINTS_O,0.1724,0.7399,0.9333,0.0297,0.9333
ROCPOINTS_O,0.1724,0.7399,0.9333,0.0297,0.9333
ROCPOINTS_O,0.1725,0.7398,0.9333,0.0297,0.9333
ROCPOINTS_O,0.1726,0.7398,0.9333,0.0297,0.9333
ROCPOINTS_O,0.1727,0.7397,0.9333,0.0297,0.9333
ROCPOINTS_O,0.1729,0.7397,0.9333,0.0297,0.9333
ROCPOINTS_O,0.1729,0.7396,0.9333,0.0297,0.9333
ROCPOINTS_O,0.1730,0.7395,0.9333,0.0297,0.9333
ROCPOINTS_O,0.1730,0.7394,0.9333,0.0297,0.9333
ROCPOINTS_O,0.1733,0.7394,0.9333,0.0297,0.9333
ROCPOINTS_O,0.1733,0.7393,0.9333,0.0297,0.9333
ROCPOINTS_O,0.1733,0.7392,0.9333,0.0297,0.9333
ROCPOINTS_O,0.1735,0.7342,0.9333,0.0299,0.9333
ROCPOINTS_O,0.1736,0.7342,0.9333,0.0299,0.9333
ROCPOINTS_O,0.1737,0.7341,0.9333,0.0299,0.9333
ROCPOINTS_O,0.1738,0.7340,0.9333,0.0300,0.9333
ROCPOINTS_O,0.1740,0.7339,0.9333,0.0300,0.9333
ROCPOINTS_O,0.1741,0.7339,0.9333,0.0300,0.9333
ROCPOINTS_O,0.1742,0.7336,0.9333,0.0300,0.9333
ROCPOINTS_O,0.1743,0.7336,0.9333,0.0300,0.9333
ROCPOINTS_O,0.1743,0.7335,0.9333,0.0300,0.9333
ROCPOINTS_O,0.1748,0.7335,0.9333,0.0300,0.9333
ROCPOINTS_O,0.1749,0.7334,0.9333,0.0300,0.9333
ROCPOINTS_O,0.1750,0.7333,0.9333,0.0300,0.9333
ROCPOINTS_O,0.1752,0.7317,0.9333,0.0300,0.9333
ROCPOINTS_O,0.1752,0.7316,0.9333,0.0300,0.9333
ROCPOINTS_O,0.1753,0.7315,0.9333,0.0301,0.9333
ROCPOINTS_O,0.1753,0.7314,0.9333,0.0301,0.9333
ROCPOINTS_O,0.1753,0.7314,0.9333,0.0301,0.9333
ROCPOINTS_O,0.1754,0.7313,0.9333,0.0301,0.9333
ROCPOINTS_O,0.1755,0.7313,0.9333,0.0301,0.9333
ROCPOINTS_O,0.1755,0.7312,0.9333,0.0301,0.9333
ROCPOINTS_O,0.1755,0.7311,0.9333,0.0301,0.9333
ROCPOINTS_O,0.1756,0.7310,0.9333,0.0301,0.9333
ROCPOINTS_O,0.1756,0.7310,0.9333,0.0301,0.9333
ROCPOINTS_O,0.1758,0.7309,0.9333,0.0301,0.9333
ROCPOINTS_O,0.1759,0.7309,0.9333,0.0301,0.9333
ROCPOINTS_O,0.1759,0.7308,0.9333,0.0301,0.9333
ROCPOINTS_O,0.1760,0.7307,0.9333,0.0301,0.9333
ROCPOINTS_O,0.1760,0.7307,0.9333,0.0301,0.9333
ROCPOINTS_O,0.1760,0.7306,0.9333,0.0301,0.9333
ROCPOINTS_O,0.1761,0.7306,0.9333,0.0301,0.9333
ROCPOINTS_O,0.1763,0.7305,0.9333,0.0301,0.9333
ROCPOINTS_O,0.1763,0.7305,0.9333,0.0301,0.9333
ROCPOINTS_O,0.1764,0.7304,0.9333,0.0301,0.9333
ROCPOINTS_O,0.1766,0.7303,0.9333,0.0301,0.9333
ROCPOINTS_O,0.1766,0.7303,0.9333,0.0301,0.9333
ROCPOINTS_O,0.1767,0.7302,0.9333,0.0301,0.9333
ROCPOINTS_O,0.1767,0.7302,0.9333,0.0301,0.9333
ROCPOINTS_O,0.1767,0.7258,0.9333,0.0303,0.9333
ROCPOINTS_O,0.1767,0.7258,0.9333,0.0303,0.9333
ROCPOINTS_O,0.1767,0.7257,0.9333,0.0303,0.9333
ROCPOINTS_O,0.1769,0.7257,0.9333,0.0303,0.9333
ROCPOINTS_O,0.1770,0.7256,0.9333,0.0303,0.9333
ROCPOINTS_O,0.1770,0.7255,0.9333,0.0303,0.9333
ROCPOINTS_O,0.1772,0.7255,0.9333,0.0303,0.9333
ROCPOINTS_O,0.1773,0.7254,0.9333,0.0303,0.9333
ROCPOINTS_O,0.1774,0.7253,0.9333,0.0303,0.9333
ROCPOINTS_O,0.1775,0.7253,0.9333,0.0303,0.9333
ROCPOINTS_O,0.1775,0.7252,0.9333,0.0303,0.9333
ROCPOINTS_O,0.1778,0.7251,0.9333,0.0303,0.9333
ROCPOINTS_O,0.1783,0.7251,0.9333,0.0303,0.9333
ROCPOINTS_O,0.1783,0.7250,0.9333,0.0303,0.9333
ROCPOINTS_O,0.1783,0.7250,0.9333,0.0303,0.9333
ROCPOINTS_O,0.1784,0.7248,0.9333,0.0303,0.9333
ROCPOINTS_O,0.1784,0.7247,0.9333,0.0303,0.9333
ROCPOINTS_O,0.1784,0.7247,0.9333,0.0303,0.9333
ROCPOINTS_O,0.1786,0.7246,0.9333,0.0303,0.9333
ROCPOINTS_O,0.1788,0.7244,0.9333,0.0303,0.9333
ROCPOINTS_O,0.1788,0.7244,0.9333,0.0303,0.9333
ROCPOINTS_O,0.1789,0.7243,0.9333,0.0303,0.9333
ROCPOINTS_O,0.1789,0.7243,0.9333,0.0303,0.9333
ROCPOINTS_O,0.1789,0.7241,0.9333,0.0303,0.9333
ROCPOINTS_O,0.1790,0.7240,0.9333,0.0304,0.9333
ROCPOINTS_O,0.1790,0.7240,0.9333,0.0304,0.9333
ROCPOINTS_O,0.1792,0.7239,0.9333,0.0304,0.9333
ROCPOINTS_O,0.1792,0.7239,0.9333,0.0304,0.9333
ROCPOINTS_O,0.1792,0.7238,0.9333,0.0304,0.9333
ROCPOINTS_O,0.1794,0.7237,0.9333,0.0304,0.9333
ROCPOINTS_O,0.1795,0.7236,0.9333,0.0304,0.9333
ROCPOINTS_O,0.1796,0.7236,0.9333,0.0304,0.9333
ROCPOINTS_O,0.1799,0.7235,0.9333,0.0304,0.9333
ROCPOINTS_O,0.1800,0.7235,0.9333,0.0304,0.9333
ROCPOINTS_O,0.1800,0.7160,0.9262,0.0305,0.9262
ROCPOINTS_O,0.1802,0.7159,0.9262,0.0305,0.9262
ROCPOINTS_O,0.1803,0.7159,0.9262,0.0305,0.9262
ROCPOINTS_O,0.1805,0.7158,0.9262,0.0305,0.9262
ROCPOINTS_O,0.1807,0.7158,0.9262,0.0305,0.9262
ROCPOINTS_O,0.1807,0.7157,0.9262,0.0305,0.9262
ROCPOINTS_O,0.1808,0.7157,0.9262,0.0305,0.9262
ROCPOINTS_O,0.1810,0.7156,0.9262,0.0305,0.9262
ROCPOINTS_O,0.1813,0.7155,0.9262,0.0305,0.9262
ROCPOINTS_O,0.1813,0.7155,0.9262,0.0305,0.9262
ROCPOINTS_O,0.1813,0.7154,0.9262,0.0305,0.9262
ROCPOINTS_O,0.1813,0.7154,0.9262,0.0305,0.9262
ROCPOINTS_O,0.1814,0.7153,0.9262,0.0305,0.9262
ROCPOINTS_O,0.1814,0.7153,0.9262,0.0305,0.9262
ROCPOINTS_O,0.1814,0.7152,0.9262,0.0305,0.9262
ROCPOINTS_O,0.1815,0.7151,0.9262,0.0305,0.9262
ROCPOINTS_O,0.1816,0.7151,0.9262,0.0305,0.9262
ROCPOINTS_O,0.1818,0.7150,0.9262,0.0305,0.9262
ROCPOINTS_O,0.1819,0.7150,0.9262,0.0305,0.9262
ROCPOINTS_O,0.1819,0.7149,0.9262,0.0305,0.9262
ROCPOINTS_O,0.1819,0.7148,0.9262,0.0305,0.9262
ROCPOINTS_O,0.1820,0.7148,0.9262,0.0305,0.9262
ROCPOINTS_O,0.1822,0.7147,0.9262,0.0305,0.9262
ROCPOINTS_O,0.1822,0.7147,0.9262,0.0305,0.9262
ROCPOINTS_O,0.1823,0.7146,0.9262,0.0305,0.9262
ROCPOINTS_O,0.1823,0.7146,0.9262,0.0305,0.9262
ROCPOINTS_O,0.1824,0.7144,0.9262,0.0305,0.9262
ROCPOINTS_O,0.1827,0.7143,0.9262,0.0305,0.9262
ROCPOINTS_O,0.1828,0.7143,0.9262,0.0305,0.9262
ROCPOINTS_O,0.1828,0.7142,0.9262,0.0305,0.9262
ROCPOINTS_O,0.1832,0.7142,0.9262,0.0305,0.9262
ROCPOINTS_O,0.1833,0.7141,0.9262,0.0305,0.9262
ROCPOINTS_O,0.1833,0.7081,0.9214,0.0306,0.9214
ROCPOINTS_O,0.1833,0.7081,0.9214,0.0306,0.9214
ROCPOINTS_O,0.1838,0.7080,0.9214,0.0306,0.9214
ROCPOINTS_O,0.1838,0.7079,0.9214,0.0306,0.9214
ROCPOINTS_O,0.1838,0.7079,0.9214,0.0306,0.9214
ROCPOINTS_O,0.1840,0.7078,0.9214,0.0306,0.9214
ROCPOINTS_O,0.1840,0.7077,0.9214,0.0306,0.9214
ROCPOINTS_O,0.1840,0.7077,0.9214,0.0306,0.9214
ROCPOINTS_O,0.1842,0.7076,0.9214,0.0307,0.9214
ROCPOINTS_O,0.1842,0.7076,0.9214,0.0307,0.9214
ROCPOINTS_O,0.1844,0.7076,0.9190,0.0306,0.9190
ROCPOINTS_O,0.1844,0.7075,0.9190,0.0306,0.9190
ROCPOINTS_O,0.1844,0.7074,0.9190,0.0306,0.9190
ROCPOINTS_O,0.1844,0.7074,0.9190,0.0306,0.9190
ROCPOINTS_O,0.1846,0.7073,0.9190,0.0306,0.9190
ROCPOINTS_O,0.1846,0.7073,0.9190,0.0306,0.9190
ROCPOINTS_O,0.1846,0.7072,0.9190,0.0306,0.9190
ROCPOINTS_O,0.1846,0.7072,0.9190,0.0306,0.9190
ROCPOINTS_O,0.1847,0.7071,0.9190,0.0306,0.9190
ROCPOINTS_O,0.1848,0.7070,0.9190,0.0306,0.9190
ROCPOINTS_O,0.1849,0.7070,0.9190,0.0306,0.9190
ROCPOINTS_O,0.1850,0.7069,0.9190,0.0306,0.9190
ROCPOINTS_O,0.1850,0.7069,0.9190,0.0306,0.9190
ROCPOINTS_O,0.1852,0.7046,0.9190,0.0307,0.9190
ROCPOINTS_O,0.1854,0.7046,0.9190,0.0307,0.9190
ROCPOINTS_O,0.1856,0.7045,0.9190,0.0307,0.9190
ROCPOINTS_O,0.1856,0.7044,0.9190,0.0307,0.9190
ROCPOINTS_O,0.1856,0.7044,0.9190,0.0307,0.9190
ROCPOINTS_O,0.1857,0.7043,0.9190,0.0307,0.9190
ROCPOINTS_O,0.1858,0.7043,0.9190,0.0307,0.9190
ROCPOINTS_O,0.1858,0.7042,0.9190,0.0307,0.9190
ROCPOINTS_O,0.1858,0.7042,0.9190,0.0307,0.9190
ROCPOINTS_O,0.1859,0.7040,0.9190,0.0307,0.9190
ROCPOINTS_O,0.1860,0.7040,0.9190,0.0307,0.9190
ROCPOINTS_O,0.1861,0.7039,0.9190,0.0307,0.9190
ROCPOINTS_O,0.1862,0.7039,0.9190,0.0307,0.9190
ROCPOINTS_O,0.1862,0.7038,0.9190,0.0307,0.9190
ROCPOINTS_O,0.1863,0.7037,0.9190,0.0307,0.9190
ROCPOINTS_O,0.1863,0.7037,0.9190,0.0307,0.9190
ROCPOINTS_O,0.1864,0.7036,0.9190,0.0307,0.9190
ROCPOINTS_O,0.1865,0.7036,0.9190,0.0307,0.9190
ROCPOINTS_O,0.1866,0.7035,0.9190,0.0307,0.9190
ROCPOINTS_O,0.1867,0.7035,0.9190,0.0307,0.9190
ROCPOINTS_O,0.1867,0.7034,0.9190,0.0308,0.9190
ROCPOINTS_O,0.1867,0.6987,0.9190,0.0310,0.9190
ROCPOINTS_O,0.1868,0.6986,0.9190,0.0310,0.9190
ROCPOINTS_O,0.1871,0.6985,0.9190,0.0310,0.9190
ROCPOINTS_O,0.1871,0.6985,0.9190,0.0310,0.9190
ROCPOINTS_O,0.1873,0.6984,0.9190,0.0310,0.9190
ROCPOINTS_O,0.1875,0.6984,0.9190,0.0310,0.9190
ROCPOINTS_O,0.1877,0.6983,0.9190,0.0310,0.9190
ROCPOINTS_O,0.1878,0.6982,0.9190,0.0310,0.9190
ROCPOINTS_O,0.1878,0.6981,0.9190,0.0310,0.9190
ROCPOINTS_O,0.1879,0.6980,0.9190,0.0310,0.9190
ROCPOINTS_O,0.1880,0.6980,0.9190,0.0310,0.9190
ROCPOINTS_O,0.1880,0.6979,0.9190,0.0310,0.9190
ROCPOINTS_O,0.1882,0.6978,0.9190,0.0310,0.9190
ROCPOINTS_O,0.1883,0.6978,0.9190,0.0310,0.9190
ROCPOINTS_O,0.1885,0.6974,0.9190,0.0310,0.9190
ROCPOINTS_O,0.1885,0.6974,0.9190,0.0310,0.9190
ROCPOINTS_O,0.1885,0.6973,0.9190,0.0310,0.9190
ROCPOINTS_O,0.1886,0.6973,0.9190,0.0310,0.9190
ROCPOINTS_O,0.1888,0.6971,0.9190,0.0310,0.9190
ROCPOINTS_O,0.1888,0.6970,0.9190,0.0310,0.9190
ROCPOINTS_O,0.1889,0.6970,0.9190,0.0310,0.9190
ROCPOINTS_O,0.1889,0.6969,0.9190,0.0310,0.9190
ROCPOINTS_O,0.1891,0.6969,0.9190,0.0310,0.9190
ROCPOINTS_O,0.1892,0.6968,0.9190,0.0310,0.9190
ROCPOINTS_O,0.1893,0.6967,0.9190,0.0310,0.9190
ROCPOINTS_O,0.1894,0.6966,0.9190,0.0310,0.9190
ROCPOINTS_O,0.1894,0.6966,0.9167,0.0310,0.9167
ROCPOINTS_O,0.1894,0.6966,0.9167,0.0310,0.9167
ROCPOINTS_O,0.1896,0.6965,0.9167,0.0310,0.9167
ROCPOINTS_O,0.1900,0.6964,0.9167,0.0310,0.9167
ROCPOINTS_O,0.1900,0.6963,0.9167,0.0310,0.9167
ROCPOINTS_O,0.1900,0.6903,0.9143,0.0312,0.9143
ROCPOINTS_O,0.1902,0.6903,0.9119,0.0311,0.9119
ROCPOINTS_O,0.1904,0.6902,0.9119,0.0311,0.9119
ROCPOINTS_O,0.1906,0.6902,0.9119,0.0311,0.9119
ROCPOINTS_O,0.1907,0.6901,0.9119,0.0311,0.9119
ROCPOINTS_O,0.1907,0.6900,0.9119,0.0311,0.9119
ROCPOINTS_O,0.1908,0.6900,0.9119,0.0311,0.9119
ROCPOINTS_O,0.1909,0.6899,0.9119,0.0311,0.9119
ROCPOINTS_O,0.1910,0.6899,0.9119,0.0311,0.9119
ROCPOINTS_O,0.1910,0.6898,0.9119,0.0311,0.9119
ROCPOINTS_O,0.1911,0.6898,0.9119,0.0311,0.9119
ROCPOINTS_O,0.1911,0.6897,0.9119,0.0311,0.9119
ROCPOINTS_O,0.1913,0.6896,0.9119,0.0311,0.9119
ROCPOINTS_O,0.1913,0.6895,0.9119,0.0311,0.9119
ROCPOINTS_O,0.1915,0.6894,0.9119,0.0311,0.9119
ROCPOINTS_O,0.1917,0.6894,0.9119,0.0311,0.9119
ROCPOINTS_O,0.1917,0.6892,0.9119,0.0311,0.9119
ROCPOINTS_O,0.1918,0.6892,0.9119,0.0311,0.9119
ROCPOINTS_O,0.1918,0.6891,0.9119,0.0311,0.9119
ROCPOINTS_O,0.1919,0.6891,0.9119,0.0311,0.9119
ROCPOINTS_O,0.1920,0.6890,0.9119,0.0311,0.9119
ROCPOINTS_O,0.1922,0.6889,0.9119,0.0311,0.9119
ROCPOINTS_O,0.1923,0.6889,0.9119,0.0311,0.9119
ROCPOINTS_O,0.1923,0.6888,0.9119,0.0311,0.9119
ROCPOINTS_O,0.1924,0.6888,0.9119,0.0311,0.9119
ROCPOINTS_O,0.1925,0.6887,0.9119,0.0312,0.9119
ROCPOINTS_O,0.1925,0.6886,0.9119,0.0312,0.9119
ROCPOINTS_O,0.1926,0.6885,0.9119,0.0312,0.9119
ROCPOINTS_O,0.1926,0.6885,0.9119,0.0312,0.9119
ROCPOINTS_O,0.1928,0.6884,0.9119,0.0312,0.9119
ROCPOINTS_O,0.1930,0.6884,0.9119,0.0312,0.9119
ROCPOINTS_O,0.1930,0.6883,0.9119,0.0312,0.9119
ROCPOINTS_O,0.1931,0.6883,0.9119,0.0312,0.9119
ROCPOINTS_O,0.1931,0.6882,0.9119,0.0312,0.9119
ROCPOINTS_O,0.1931,0.6881,0.9119,0.0312,0.9119
ROCPOINTS_O,0.1932,0.6881,0.9119,0.0312,0.9119
ROCPOINTS_O,0.1932,0.6880,0.9119,0.0312,0.9119
ROCPOINTS_O,0.1932,0.6880,0.9119,0.0312,0.9119
ROCPOINTS_O,0.1933,0.6879,0.9119,0.0312,0.9119
ROCPOINTS_O,0.1933,0.6877,0.9119,0.0312,0.9119
ROCPOINTS_O,0.1935,0.6830,0.9119,0.0314,0.9119
ROCPOINTS_O,0.1936,0.6829,0.9119,0.0314,0.9119
ROCPOINTS_O,0.1937,0.6829,0.9119,0.0314,0.9119
ROCPOINTS_O,0.1937,0.6828,0.9119,0.0314,0.9119
ROCPOINTS_O,0.1938,0.6827,0.9119,0.0314,0.9119
ROCPOINTS_O,0.1938,0.6826,0.9119,0.0314,0.9119
ROCPOINTS_O,0.1939,0.6826,0.9119,0.0314,0.9119
ROCPOINTS_O,0.1939,0.6825,0.9119,0.0314,0.9119
ROCPOINTS_O,0.1940,0.6825,0.9119,0.0314,0.9119
ROCPOINTS_O,0.1942,0.6824,0.9119,0.0314,0.9119
ROCPOINTS_O,0.1942,0.6822,0.9119,0.0314,0.9119
ROCPOINTS_O,0.1943,0.6822,0.9119,0.0314,0.9119
ROCPOINTS_O,0.1944,0.6821,0.9119,0.0314,0.9119
ROCPOINTS_O,0.1944,0.6821,0.9119,0.0314,0.9119
ROCPOINTS_O,0.1945,0.6820,0.9119,0.0314,0.9119
ROCPOINTS_O,0.1946,0.6819,0.9119,0.0315,0.9119
ROCPOINTS_O,0.1949,0.6819,0.9119,0.0315,0.9119
ROCPOINTS_O,0.1950,0.6818,0.9119,0.0315,0.9119
ROCPOINTS_O,0.1950,0.6796,0.9119,0.0316,0.9119
ROCPOINTS_O,0.1950,0.6795,0.9119,0.0316,0.9119
ROCPOINTS_O,0.1953,0.6795,0.9119,0.0316,0.9119
ROCPOINTS_O,0.1954,0.6794,0.9119,0.0316,0.9119
ROCPOINTS_O,0.1956,0.6793,0.9119,0.0316,0.9119
ROCPOINTS_O,0.1956,0.6793,0.9119,0.0316,0.9119
ROCPOINTS_O,0.1957,0.6792,0.9119,0.0316,0.9119
ROCPOINTS_O,0.1957,0.6792,0.9119,0.0316,0.9119
ROCPOINTS_O,0.1958,0.6791,0.9119,0.0316,0.9119
ROCPOINTS_O,0.1959,0.6791,0.9119,0.0316,0.9119
ROCPOINTS_O,0.1960,0.6790,0.9119,0.0316,0.9119
ROCPOINTS_O,0.1961,0.6789,0.9119,0.0316,0.9119
ROCPOINTS_O,0.1964,0.6788,0.9119,0.0316,0.9119
ROCPOINTS_O,0.1964,0.6787,0.9119,0.0316,0.9119
ROCPOINTS_O,0.1964,0.6787,0.9119,0.0316,0.9119
ROCPOINTS_O,0.1966,0.6786,0.9119,0.0316,0.9119
ROCPOINTS_O,0.1966,0.6785,0.9119,0.0316,0.9119
ROCPOINTS_O,0.1967,0.6785,0.9119,0.0316,0.9119
ROCPOINTS_O,0.1967,0.6726,0.9119,0.0319,0.9119
ROCPOINTS_O,0.1967,0.6725,0.9119,0.0319,0.9119
ROCPOINTS_O,0.1969,0.6724,0.9119,0.0319,0.9119
ROCPOINTS_O,0.1970,0.6724,0.9119,0.0319,0.9119
ROCPOINTS_O,0.1970,0.6723,0.9119,0.0319,0.9119
ROCPOINTS_O,0.1972,0.6722,0.9119,0.0319,0.9119
ROCPOINTS_O,0.1974,0.6722,0.9119,0.0319,0.9119
ROCPOINTS_O,0.1974,0.6721,0.9119,0.0319,0.9119
ROCPOINTS_O,0.1974,0.6721,0.9119,0.0319,0.9119
ROCPOINTS_O,0.1975,0.6720,0.9119,0.0319,0.9119
ROCPOINTS_O,0.1975,0.6719,0.9119,0.0319,0.9119
ROCPOINTS_O,0.1976,0.6719,0.9119,0.0319,0.9119
ROCPOINTS_O,0.1978,0.6718,0.9119,0.0319,0.9119
ROCPOINTS_O,0.1979,0.6717,0.9119,0.0319,0.9119
ROCPOINTS_O,0.1980,0.6716,0.9119,0.0319,0.9119
ROCPOINTS_O,0.1981,0.6715,0.9119,0.0319,0.9119
ROCPOINTS_O,0.1983,0.6714,0.9119,0.0319,0.9119
ROCPOINTS_O,0.1984,0.6711,0.9119,0.0319,0.9119
ROCPOINTS_O,0.1986,0.6711,0.9119,0.0319,0.9119
ROCPOINTS_O,0.1986,0.6710,0.9119,0.0319,0.9119
ROCPOINTS_O,0.1987,0.6710,0.9119,0.0319,0.9119
ROCPOINTS_O,0.1988,0.6709,0.9119,0.0320,0.9119
ROCPOINTS_O,0.1988,0.6708,0.9119,0.0320,0.9119
ROCPOINTS_O,0.1989,0.6708,0.9119,0.0320,0.9119
ROCPOINTS_O,0.1990,0.6707,0.9119,0.0320,0.9119
ROCPOINTS_O,0.1992,0.6706,0.9119,0.0320,0.9119
ROCPOINTS_O,0.1993,0.6705,0.9119,0.0320,0.9119
ROCPOINTS_O,0.1993,0.6704,0.9119,0.0320,0.9119
ROCPOINTS_O,0.1999,0.6704,0.9119,0.0320,0.9119
ROCPOINTS_O,0.2000,0.6703,0.9119,0.0320,0.9119
ROCPOINTS_O,0.2000,0.6702,0.9119,0.0320,0.9119
ROCPOINTS_O,0.2000,0.6701,0.9119,0.0320,0.9119
ROCPOINTS_O,0.2001,0.6626,0.9071,0.0322,0.9071
ROCPOINTS_O,0.2002,0.6626,0.9071,0.0322,0.9071
ROCPOINTS_O,0.2002,0.6625,0.9071,0.0322,0.9071
ROCPOINTS_O,0.2004,0.6625,0.9071,0.0322,0.9071
ROCPOINTS_O,0.2005,0.6624,0.9071,0.0322,0.9071
ROCPOINTS_O,0.2005,0.6623,0.9071,0.0322,0.9071
ROCPOINTS_O,0.2006,0.6623,0.9071,0.0322,0.9071
ROCPOINTS_O,0.2006,0.6622,0.9071,0.0322,0.9071
ROCPOINTS_O,0.2007,0.6621,0.9071,0.0322,0.9071
ROCPOINTS_O,0.2007,0.6619,0.9071,0.0322,0.9071
ROCPOINTS_O,0.2007,0.6618,0.9071,0.0322,0.9071
ROCPOINTS_O,0.2007,0.6617,0.9071,0.0322,0.9071
ROCPOINTS_O,0.2008,0.6617,0.9071,0.0322,0.9071
ROCPOINTS_O,0.2008,0.6615,0.9071,0.0322,0.9071
ROCPOINTS_O,0.2011,0.6615,0.9071,0.0322,0.9071
ROCPOINTS_O,0.2014,0.6614,0.9071,0.0322,0.9071
ROCPOINTS_O,0.2016,0.6613,0.9071,0.0322,0.9071
ROCPOINTS_O,0.2016,0.6613,0.9071,0.0322,0.9071
ROCPOINTS_O,0.2017,0.6612,0.9071,0.0322,0.9071
ROCPOINTS_O,0.2017,0.6610,0.9071,0.0322,0.9071
ROCPOINTS_O,0.2020,0.6608,0.9071,0.0323,0.9071
ROCPOINTS_O,0.2020,0.6608,0.9071,0.0323,0.9071
ROCPOINTS_O,0.2021,0.6607,0.9071,0.0323,0.9071
ROCPOINTS_O,0.2022,0.6607,0.9071,0.0323,0.9071
ROCPOINTS_O,0.2024,0.6607,0.9048,0.0322,0.9048
ROCPOINTS_O,0.2024,0.6606,0.9048,0.0322,0.9048
ROCPOINTS_O,0.2025,0.6606,0.9048,0.0322,0.9048
ROCPOINTS_O,0.2025,0.6604,0.9048,0.0322,0.9048
ROCPOINTS_O,0.2027,0.6603,0.9048,0.0322,0.9048
ROCPOINTS_O,0.2027,0.6603,0.9048,0.0322,0.9048
ROCPOINTS_O,0.2028,0.6602,0.9048,0.0322,0.9048
ROCPOINTS_O,0.2030,0.6602,0.9048,0.0322,0.9048
ROCPOINTS_O,0.2031,0.6601,0.9048,0.0322,0.9048
ROCPOINTS_O,0.2033,0.6600,0.9048,0.0322,0.9048
ROCPOINTS_O,0.2033,0.6539,0.9048,0.0325,0.9048
ROCPOINTS_O,0.2034,0.6539,0.9048,0.0325,0.9048
ROCPOINTS_O,0.2035,0.6538,0.9048,0.0325,0.9048
ROCPOINTS_O,0.2038,0.6537,0.9048,0.0325,0.9048
ROCPOINTS_O,0.2038,0.6537,0.9048,0.0325,0.9048
ROCPOINTS_O,0.2040,0.6536,0.9048,0.0325,0.9048
ROCPOINTS_O,0.2042,0.6536,0.9024,0.0324,0.9024
ROCPOINTS_O,0.2044,0.6535,0.9024,0.0324,0.9024
ROCPOINTS_O,0.2044,0.6534,0.9024,0.0324,0.9024
ROCPOINTS_O,0.2048,0.6534,0.9024,0.0324,0.9024
ROCPOINTS_O,0.2048,0.6533,0.9024,0.0325,0.9024
ROCPOINTS_O,0.2049,0.6533,0.9024,0.0325,0.9024
ROCPOINTS_O,0.2049,0.6532,0.9024,0.0325,0.9024
ROCPOINTS_O,0.2049,0.6532,0.9024,0.0325,0.9024
ROCPOINTS_O,0.2050,0.6531,0.9024,0.0325,0.9024
ROCPOINTS_O,0.2050,0.6530,0.9024,0.0325,0.9024
ROCPOINTS_O,0.2053,0.6507,0.9000,0.0325,0.9000
ROCPOINTS_O,0.2054,0.6507,0.9000,0.0325,0.9000
ROCPOINTS_O,0.2055,0.6506,0.9000,0.0325,0.9000
ROCPOINTS_O,0.2056,0.6506,0.9000,0.0325,0.9000
ROCPOINTS_O,0.2056,0.6505,0.9000,0.0325,0.9000
ROCPOINTS_O,0.2057,0.6504,0.9000,0.0325,0.9000
ROCPOINTS_O,0.2058,0.6504,0.9000,0.0325,0.9000
ROCPOINTS_O,0.2060,0.6503,0.9000,0.0325,0.9000
ROCPOINTS_O,0.2061,0.6503,0.9000,0.0325,0.9000
ROCPOINTS_O,0.2061,0.6502,0.9000,0.0325,0.9000
ROCPOINTS_O,0.2064,0.6502,0.9000,0.0325,0.9000
ROCPOINTS_O,0.2065,0.6501,0.9000,0.0325,0.9000
ROCPOINTS_O,0.2067,0.6500,0.9000,0.0325,0.9000
ROCPOINTS_O,0.2067,0.6455,0.8952,0.0326,0.8952
ROCPOINTS_O,0.2069,0.6455,0.8952,0.0326,0.8952
ROCPOINTS_O,0.2070,0.6454,0.8952,0.0326,0.8952
ROCPOINTS_O,0.2070,0.6454,0.8952,0.0326,0.8952
ROCPOINTS_O,0.2070,0.6453,0.8952,0.0326,0.8952
ROCPOINTS_O,0.2070,0.6452,0.8952,0.0326,0.8952
ROCPOINTS_O,0.2070,0.6452,0.8952,0.0326,0.8952
ROCPOINTS_O,0.2071,0.6451,0.8952,0.0326,0.8952
ROCPOINTS_O,0.2071,0.6451,0.8952,0.0326,0.8952
ROCPOINTS_O,0.2071,0.6440,0.8952,0.0327,0.8952
ROCPOINTS_O,0.2071,0.6440,0.8952,0.0327,0.8952
ROCPOINTS_O,0.2073,0.6439,0.8952,0.0327,0.8952
ROCPOINTS_O,0.2075,0.6438,0.8952,0.0327,0.8952
ROCPOINTS_O,0.2076,0.6437,0.8952,0.0327,0.8952
ROCPOINTS_O,0.2076,0.6436,0.8952,0.0327,0.8952
ROCPOINTS_O,0.2076,0.6436,0.8952,0.0327,0.8952
ROCPOINTS_O,0.2077,0.6435,0.8952,0.0327,0.8952
ROCPOINTS_O,0.2077,0.6434,0.8952,0.0327,0.8952
ROCPOINTS_O,0.2078,0.6434,0.8952,0.0327,0.8952
ROCPOINTS_O,0.2078,0.6433,0.8952,0.0327,0.8952
ROCPOINTS_O,0.2078,0.6433,0.8952,0.0327,0.8952
ROCPOINTS_O,0.2078,0.6432,0.8952,0.0327,0.8952
ROCPOINTS_O,0.2079,0.6431,0.8952,0.0327,0.8952
ROCPOINTS_O,0.2082,0.6430,0.8952,0.0327,0.8952
ROCPOINTS_O,0.2083,0.6430,0.8952,0.0327,0.8952
ROCPOINTS_O,0.2083,0.6429,0.8952,0.0327,0.8952
ROCPOINTS_O,0.2084,0.6427,0.8952,0.0327,0.8952
ROCPOINTS_O,0.2087,0.6426,0.8952,0.0327,0.8952
ROCPOINTS_O,0.2088,0.6426,0.8952,0.0327,0.8952
ROCPOINTS_O,0.2088,0.6425,0.8952,0.0327,0.8952
ROCPOINTS_O,0.2089,0.6425,0.8952,0.0327,0.8952
ROCPOINTS_O,0.2089,0.6424,0.8952,0.0327,0.8952
ROCPOINTS_O,0.2090,0.6424,0.8929,0.0326,0.8929
ROCPOINTS_O,0.2090,0.6423,0.8929,0.0327,0.8929
ROCPOINTS_O,0.2090,0.6421,0.8929,0.0327,0.8929
ROCPOINTS_O,0.2091,0.6421,0.8929,0.0327,0.8929
ROCPOINTS_O,0.2092,0.6420,0.8929,0.0327,0.8929
ROCPOINTS_O,0.2094,0.6419,0.8929,0.0327,0.8929
ROCPOINTS_O,0.2096,0.6419,0.8929,0.0327,0.8929
ROCPOINTS_O,0.2096,0.6418,0.8929,0.0327,0.8929
ROCPOINTS_O,0.2097,0.6418,0.8929,0.0327,0.8929
ROCPOINTS_O,0.2098,0.6417,0.8929,0.0327,0.8929
ROCPOINTS_O,0.2098,0.6417,0.8929,0.0327,0.8929
ROCPOINTS_O,0.2099,0.6416,0.8929,0.0327,0.8929
ROCPOINTS_O,0.2099,0.6415,0.8929,0.0327,0.8929
ROCPOINTS_O,0.2099,0.6415,0.8929,0.0327,0.8929
ROCPOINTS_O,0.2100,0.6414,0.8929,0.0327,0.8929
ROCPOINTS_O,0.2100,0.6414,0.8929,0.0327,0.8929
ROCPOINTS_O,0.2100,0.6338,0.8905,0.0330,0.8905
ROCPOINTS_O,0.2100,0.6337,0.8905,0.0330,0.8905
ROCPOINTS_O,0.2102,0.6337,0.8905,0.0330,0.8905
ROCPOINTS_O,0.2105,0.6336,0.8905,0.0330,0.8905
ROCPOINTS_O,0.2106,0.6336,0.8905,0.0330,0.8905
ROCPOINTS_O,0.2106,0.6335,0.8905,0.0330,0.8905
ROCPOINTS_O,0.2106,0.6334,0.8905,0.0330,0.8905
ROCPOINTS_O,0.2106,0.6334,0.8905,0.0330,0.8905
ROCPOINTS_O,0.2107,0.6333,0.8905,0.0330,0.8905
ROCPOINTS_O,0.2107,0.6333,0.8905,0.0330,0.8905
ROCPOINTS_O,0.2111,0.6332,0.8905,0.0330,0.8905
ROCPOINTS_O,0.2113,0.6332,0.8905,0.0330,0.8905
ROCPOINTS_O,0.2115,0.6331,0.8905,0.0330,0.8905
ROCPOINTS_O,0.2117,0.6330,0.8905,0.0330,0.8905
ROCPOINTS_O,0.2117,0.6330,0.8905,0.0330,0.8905
ROCPOINTS_O,0.2118,0.6329,0.8905,0.0330,0.8905
ROCPOINTS_O,0.2119,0.6329,0.8905,0.0330,0.8905
ROCPOINTS_O,0.2119,0.6328,0.8905,0.0330,0.8905
ROCPOINTS_O,0.2121,0.6327,0.8905,0.0330,0.8905
ROCPOINTS_O,0.2121,0.6326,0.8905,0.0331,0.8905
ROCPOINTS_O,0.2121,0.6326,0.8905,0.0331,0.8905
ROCPOINTS_O,0.2122,0.6325,0.8905,0.0331,0.8905
ROCPOINTS_O,0.2124,0.6325,0.8905,0.0331,0.8905
ROCPOINTS_O,0.2125,0.6324,0.8905,0.0331,0.8905
ROCPOINTS_O,0.2126,0.6323,0.8905,0.0331,0.8905
ROCPOINTS_O,0.2126,0.6322,0.8905,0.0331,0.8905
ROCPOINTS_O,0.2128,0.6322,0.8905,0.0331,0.8905
ROCPOINTS_O,0.2129,0.6321,0.8905,0.0331,0.8905
ROCPOINTS_O,0.2129,0.6321,0.8905,0.0331,0.8905
ROCPOINTS_O,0.2133,0.6320,0.8905,0.0331,0.8905
ROCPOINTS_O,0.2133,0.6319,0.8905,0.0331,0.8905
ROCPOINTS_O,0.2133,0.6253,0.8905,0.0334,0.8905
ROCPOINTS_O,0.2135,0.6253,0.8905,0.0334,0.8905
ROCPOINTS_O,0.2135,0.6252,0.8905,0.0334,0.8905
ROCPOINTS_O,0.2136,0.6252,0.8905,0.0334,0.8905
ROCPOINTS_O,0.2138,0.6251,0.8905,0.0334,0.8905
ROCPOINTS_O,0.2138,0.6250,0.8905,0.0334,0.8905
ROCPOINTS_O,0.2138,0.6250,0.8881,0.0334,0.8881
ROCPOINTS_O,0.2138,0.6249,0.8881,0.0334,0.8881
ROCPOINTS_O,0.2140,0.6249,0.8881,0.0334,0.8881
ROCPOINTS_O,0.2142,0.6247,0.8881,0.0334,0.8881
ROCPOINTS_O,0.2143,0.6245,0.8881,0.0334,0.8881
ROCPOINTS_O,0.2144,0.6245,0.8881,0.0334,0.8881
ROCPOINTS_O,0.2144,0.6244,0.8881,0.0334,0.8881
ROCPOINTS_O,0.2144,0.6244,0.8881,0.0334,0.8881
ROCPOINTS_O,0.2144,0.6243,0.8881,0.0334,0.8881
ROCPOINTS_O,0.2146,0.6242,0.8881,0.0334,0.8881
ROCPOINTS_O,0.2146,0.6242,0.8881,0.0334,0.8881
ROCPOINTS_O,0.2146,0.6241,0.8881,0.0334,0.8881
ROCPOINTS_O,0.2147,0.6241,0.8881,0.0334,0.8881
ROCPOINTS_O,0.2148,0.6240,0.8881,0.0334,0.8881
ROCPOINTS_O,0.2148,0.6240,0.8881,0.0334,0.8881
ROCPOINTS_O,0.2148,0.6239,0.8881,0.0334,0.8881
ROCPOINTS_O,0.2149,0.6238,0.8881,0.0334,0.8881
ROCPOINTS_O,0.2150,0.6238,0.8881,0.0334,0.8881
ROCPOINTS_O,0.2151,0.6208,0.8857,0.0335,0.8857
ROCPOINTS_O,0.2153,0.6207,0.8857,0.0335,0.8857
ROCPOINTS_O,0.2154,0.6207,0.8857,0.0335,0.8857
ROCPOINTS_O,0.2155,0.6206,0.8857,0.0335,0.8857
ROCPOINTS_O,0.2155,0.6205,0.8857,0.0335,0.8857
ROCPOINTS_O,0.2156,0.6205,0.8857,0.0335,0.8857
ROCPOINTS_O,0.2157,0.6204,0.8857,0.0335,0.8857
ROCPOINTS_O,0.2158,0.6204,0.8857,0.0335,0.8857
ROCPOINTS_O,0.2158,0.6203,0.8857,0.0335,0.8857
ROCPOINTS_O,0.2160,0.6203,0.8857,0.0335,0.8857
ROCPOINTS_O,0.2164,0.6202,0.8857,0.0335,0.8857
ROCPOINTS_O,0.2164,0.6201,0.8857,0.0335,0.8857
ROCPOINTS_O,0.2165,0.6201,0.8857,0.0335,0.8857
ROCPOINTS_O,0.2166,0.6200,0.8857,0.0335,0.8857
ROCPOINTS_O,0.2167,0.6200,0.8857,0.0335,0.8857
ROCPOINTS_O,0.2167,0.6199,0.8857,0.0335,0.8857
ROCPOINTS_O,0.2170,0.6137,0.8833,0.0338,0.8833
ROCPOINTS_O,0.2171,0.6137,0.8833,0.0338,0.8833
ROCPOINTS_O,0.2173,0.6136,0.8833,0.0338,0.8833
ROCPOINTS_O,0.2174,0.6135,0.8833,0.0338,0.8833
ROCPOINTS_O,0.2174,0.6134,0.8833,0.0338,0.8833
ROCPOINTS_O,0.2175,0.6134,0.8833,0.0338,0.8833
ROCPOINTS_O,0.2176,0.6133,0.8833,0.0338,0.8833
ROCPOINTS_O,0.2176,0.6133,0.8833,0.0338,0.8833
ROCPOINTS_O,0.2177,0.6132,0.8833,0.0338,0.8833
ROCPOINTS_O,0.2177,0.6131,0.8833,0.0338,0.8833
ROCPOINTS_O,0.2177,0.6131,0.8833,0.0338,0.8833
ROCPOINTS_O,0.2178,0.6130,0.8833,0.0338,0.8833
ROCPOINTS_O,0.2180,0.6130,0.8833,0.0338,0.8833
ROCPOINTS_O,0.2181,0.6129,0.8833,0.0338,0.8833
ROCPOINTS_O,0.2182,0.6129,0.8833,0.0338,0.8833
ROCPOINTS_O,0.2183,0.6128,0.8833,0.0338,0.8833
ROCPOINTS_O,0.2186,0.6127,0.8833,0.0338,0.8833
ROCPOINTS_O,0.2187,0.6126,0.8833,0.0338,0.8833
ROCPOINTS_O,0.2188,0.6126,0.8833,0.0338,0.8833
ROCPOINTS_O,0.2190,0.6125,0.8833,0.0338,0.8833
ROCPOINTS_O,0.2192,0.6125,0.8833,0.0338,0.8833
ROCPOINTS_O,0.2192,0.6123,0.8833,0.0338,0.8833
ROCPOINTS_O,0.2194,0.6123,0.8833,0.0338,0.8833
ROCPOINTS_O,0.2194,0.6122,0.8833,0.0339,0.8833
ROCPOINTS_O,0.2199,0.6122,0.8833,0.0339,0.8833
ROCPOINTS_O,0.2200,0.6121,0.8833,0.0339,0.8833
ROCPOINTS_O,0.2200,0.6120,0.8833,0.0339,0.8833
ROCPOINTS_O,0.2200,0.6040,0.8810,0.0342,0.8810
ROCPOINTS_O,0.2203,0.6040,0.8810,0.0342,0.8810
ROCPOINTS_O,0.2203,0.6039,0.8810,0.0342,0.8810
ROCPOINTS_O,0.2205,0.6038,0.8810,0.0342,0.8810
ROCPOINTS_O,0.2207,0.6038,0.8810,0.0342,0.8810
ROCPOINTS_O,0.2207,0.6036,0.8810,0.0342,0.8810
ROCPOINTS_O,0.2208,0.6035,0.8810,0.0342,0.8810
ROCPOINTS_O,0.2208,0.6035,0.8810,0.0342,0.8810
ROCPOINTS_O,0.2209,0.6034,0.8810,0.0342,0.8810
ROCPOINTS_O,0.2211,0.6033,0.8810,0.0342,0.8810
ROCPOINTS_O,0.2211,0.6032,0.8810,0.0342,0.8810
ROCPOINTS_O,0.2212,0.6031,0.8810,0.0343,0.8810
ROCPOINTS_O,0.2212,0.6030,0.8810,0.0343,0.8810
ROCPOINTS_O,0.2213,0.6029,0.8810,0.0343,0.8810
ROCPOINTS_O,0.2213,0.6029,0.8810,0.0343,0.8810
ROCPOINTS_O,0.2217,0.6027,0.8810,0.0343,0.8810
ROCPOINTS_O,0.2219,0.6027,0.8810,0.0343,0.8810
ROCPOINTS_O,0.2219,0.6026,0.8810,0.0343,0.8810
ROCPOINTS_O,0.2220,0.6025,0.8810,0.0343,0.8810
ROCPOINTS_O,0.2220,0.6024,0.8810,0.0343,0.8810
ROCPOINTS_O,0.2221,0.6023,0.8810,0.0343,0.8810
ROCPOINTS_O,0.2221,0.6023,0.8810,0.0343,0.8810
ROCPOINTS_O,0.2222,0.6022,0.8810,0.0343,0.8810
ROCPOINTS_O,0.2224,0.6022,0.8810,0.0343,0.8810
ROCPOINTS_O,0.2224,0.6021,0.8810,0.0343,0.8810
ROCPOINTS_O,0.2225,0.6020,0.8810,0.0343,0.8810
ROCPOINTS_O,0.2225,0.6020,0.8810,0.0343,0.8810
ROCPOINTS_O,0.2228,0.6018,0.8810,0.0343,0.8810
ROCPOINTS_O,0.2229,0.6017,0.8810,0.0343,0.8810
ROCPOINTS_O,0.2231,0.6016,0.8810,0.0343,0.8810
ROCPOINTS_O,0.2231,0.6015,0.8810,0.0343,0.8810
ROCPOINTS_O,0.2231,0.6015,0.8810,0.0343,0.8810
ROCPOINTS_O,0.2233,0.6014,0.8810,0.0343,0.8810
ROCPOINTS_O,0.2233,0.6014,0.8810,0.0344,0.8810
ROCPOINTS_O,0.2233,0.6013,0.8810,0.0344,0.8810
ROCPOINTS_O,0.2234,0.5961,0.8762,0.0345,0.8762
ROCPOINTS_O,0.2236,0.5960,0.8762,0.0345,0.8762
ROCPOINTS_O,0.2237,0.5960,0.8762,0.0345,0.8762
ROCPOINTS_O,0.2239,0.5959,0.8762,0.0345,0.8762
ROCPOINTS_O,0.2240,0.5959,0.8762,0.0345,0.8762
ROCPOINTS_O,0.2241,0.5958,0.8762,0.0345,0.8762
ROCPOINTS_O,0.2242,0.5957,0.8762,0.0345,0.8762
ROCPOINTS_O,0.2242,0.5956,0.8762,0.0345,0.8762
ROCPOINTS_O,0.2244,0.5955,0.8762,0.0345,0.8762
ROCPOINTS_O,0.2244,0.5955,0.8762,0.0345,0.8762
ROCPOINTS_O,0.2246,0.5953,0.8762,0.0345,0.8762
ROCPOINTS_O,0.2246,0.5953,0.8762,0.0345,0.8762
ROCPOINTS_O,0.2247,0.5952,0.8762,0.0345,0.8762
ROCPOINTS_O,0.2250,0.5952,0.8762,0.0345,0.8762
ROCPOINTS_O,0.2250,0.5951,0.8762,0.0345,0.8762
ROCPOINTS_O,0.2252,0.5934,0.8738,0.0345,0.8738
ROCPOINTS_O,0.2253,0.5933,0.8738,0.0345,0.8738
ROCPOINTS_O,0.2256,0.5933,0.8738,0.0345,0.8738
ROCPOINTS_O,0.2258,0.5932,0.8738,0.0345,0.8738
ROCPOINTS_O,0.2261,0.5931,0.8738,0.0345,0.8738
ROCPOINTS_O,0.2261,0.5931,0.8738,0.0345,0.8738
ROCPOINTS_O,0.2261,0.5930,0.8738,0.0345,0.8738
ROCPOINTS_O,0.2262,0.5930,0.8738,0.0345,0.8738
ROCPOINTS_O,0.2263,0.5929,0.8738,0.0346,0.8738
ROCPOINTS_O,0.2264,0.5929,0.8738,0.0346,0.8738
ROCPOINTS_O,0.2266,0.5928,0.8738,0.0346,0.8738
ROCPOINTS_O,0.2267,0.5927,0.8738,0.0346,0.8738
ROCPOINTS_O,0.2267,0.5927,0.8738,0.0346,0.8738
ROCPOINTS_O,0.2269,0.5884,0.8738,0.0348,0.8738
ROCPOINTS_O,0.2273,0.5883,0.8738,0.0348,0.8738
ROCPOINTS_O,0.2274,0.5883,0.8738,0.0348,0.8738
ROCPOINTS_O,0.2274,0.5882,0.8738,0.0348,0.8738
ROCPOINTS_O,0.2275,0.5882,0.8738,0.0348,0.8738
ROCPOINTS_O,0.2275,0.5881,0.8738,0.0348,0.8738
ROCPOINTS_O,0.2276,0.5881,0.8738,0.0348,0.8738
ROCPOINTS_O,0.2278,0.5880,0.8738,0.0348,0.8738
ROCPOINTS_O,0.2279,0.5879,0.8738,0.0348,0.8738
ROCPOINTS_O,0.2279,0.5878,0.8738,0.0348,0.8738
ROCPOINTS_O,0.2280,0.5878,0.8738,0.0348,0.8738
ROCPOINTS_O,0.2281,0.5877,0.8738,0.0348,0.8738
ROCPOINTS_O,0.2282,0.5877,0.8738,0.0348,0.8738
ROCPOINTS_O,0.2282,0.5876,0.8738,0.0349,0.8738
ROCPOINTS_O,0.2283,0.5876,0.8714,0.0348,0.8714
ROCPOINTS_O,0.2285,0.5875,0.8714,0.0348,0.8714
ROCPOINTS_O,0.2287,0.5874,0.8714,0.0348,0.8714
ROCPOINTS_O,0.2288,0.5873,0.8714,0.0348,0.8714
ROCPOINTS_O,0.2289,0.5872,0.8714,0.0348,0.8714
ROCPOINTS_O,0.2294,0.5872,0.8714,0.0348,0.8714
ROCPOINTS_O,0.2294,0.5871,0.8714,0.0348,0.8714
ROCPOINTS_O,0.2297,0.5871,0.8714,0.0348,0.8714
ROCPOINTS_O,0.2299,0.5870,0.8714,0.0348,0.8714
ROCPOINTS_O,0.2300,0.5870,0.8714,0.0348,0.8714
ROCPOINTS_O,0.2300,0.5868,0.8714,0.0348,0.8714
ROCPOINTS_O,0.2302,0.5792,0.8667,0.0351,0.8667
ROCPOINTS_O,0.2302,0.5791,0.8667,0.0351,0.8667
ROCPOINTS_O,0.2303,0.5790,0.8667,0.0351,0.8667
ROCPOINTS_O,0.2303,0.5790,0.8667,0.0351,0.8667
ROCPOINTS_O,0.2304,0.5789,0.8667,0.0351,0.8667
ROCPOINTS_O,0.2306,0.5789,0.8667,0.0351,0.8667
ROCPOINTS_O,0.2307,0.5788,0.8667,0.0351,0.8667
ROCPOINTS_O,0.2308,0.5787,0.8667,0.0351,0.8667
ROCPOINTS_O,0.2309,0.5787,0.8667,0.0351,0.8667
ROCPOINTS_O,0.2310,0.5786,0.8667,0.0351,0.8667
ROCPOINTS_O,0.2310,0.5786,0.8667,0.0351,0.8667
ROCPOINTS_O,0.2311,0.5785,0.8667,0.0351,0.8667
ROCPOINTS_O,0.2313,0.5783,0.8667,0.0351,0.8667
ROCPOINTS_O,0.2316,0.5783,0.8667,0.0351,0.8667
ROCPOINTS_O,0.2317,0.5783,0.8643,0.0350,0.8643
ROCPOINTS_O,0.2319,0.5781,0.8643,0.0350,0.8643
ROCPOINTS_O,0.2320,0.5780,0.8643,0.0350,0.8643
ROCPOINTS_O,0.2321,0.5779,0.8643,0.0350,0.8643
ROCPOINTS_O,0.2322,0.5778,0.8643,0.0350,0.8643
ROCPOINTS_O,0.2322,0.5778,0.8643,0.0351,0.8643
ROCPOINTS_O,0.2322,0.5777,0.8643,0.0351,0.8643
ROCPOINTS_O,0.2322,0.5775,0.8643,0.0351,0.8643
ROCPOINTS_O,0.2324,0.5774,0.8643,0.0351,0.8643
ROCPOINTS_O,0.2325,0.5774,0.8643,0.0351,0.8643
ROCPOINTS_O,0.2326,0.5773,0.8643,0.0351,0.8643
ROCPOINTS_O,0.2327,0.5772,0.8643,0.0351,0.8643
ROCPOINTS_O,0.2331,0.5772,0.8643,0.0351,0.8643
ROCPOINTS_O,0.2331,0.5771,0.8643,0.0351,0.8643
ROCPOINTS_O,0.2333,0.5770,0.8643,0.0351,0.8643
ROCPOINTS_O,0.2333,0.5770,0.8643,0.0351,0.8643
ROCPOINTS_O,0.2336,0.5711,0.8643,0.0354,0.8643
ROCPOINTS_O,0.2336,0.5711,0.8643,0.0354,0.8643
ROCPOINTS_O,0.2336,0.5710,0.8643,0.0355,0.8643
ROCPOINTS_O,0.2338,0.5709,0.8643,0.0355,0.8643
ROCPOINTS_O,0.2338,0.5709,0.8643,0.0355,0.8643
ROCPOINTS_O,0.2339,0.5708,0.8643,0.0355,0.8643
ROCPOINTS_O,0.2340,0.5708,0.8643,0.0355,0.8643
ROCPOINTS_O,0.2340,0.5707,0.8643,0.0355,0.8643
ROCPOINTS_O,0.2342,0.5706,0.8643,0.0355,0.8643
ROCPOINTS_O,0.2342,0.5705,0.8643,0.0355,0.8643
ROCPOINTS_O,0.2344,0.5705,0.8643,0.0355,0.8643
ROCPOINTS_O,0.2344,0.5704,0.8643,0.0355,0.8643
ROCPOINTS_O,0.2344,0.5704,0.8643,0.0355,0.8643
ROCPOINTS_O,0.2344,0.5703,0.8643,0.0355,0.8643
ROCPOINTS_O,0.2346,0.5702,0.8643,0.0355,0.8643
ROCPOINTS_O,0.2347,0.5702,0.8643,0.0355,0.8643
ROCPOINTS_O,0.2348,0.5701,0.8643,0.0355,0.8643
ROCPOINTS_O,0.2349,0.5701,0.8643,0.0355,0.8643
ROCPOINTS_O,0.2350,0.5700,0.8643,0.0355,0.8643
ROCPOINTS_O,0.2350,0.5700,0.8643,0.0355,0.8643
ROCPOINTS_O,0.2356,0.5674,0.8619,0.0356,0.8619
ROCPOINTS_O,0.2358,0.5673,0.8619,0.0356,0.8619
ROCPOINTS_O,0.2362,0.5672,0.8619,0.0356,0.8619
ROCPOINTS_O,0.2363,0.5671,0.8619,0.0356,0.8619
ROCPOINTS_O,0.2363,0.5671,0.8595,0.0355,0.8595
ROCPOINTS_O,0.2364,0.5670,0.8595,0.0355,0.8595
ROCPOINTS_O,0.2367,0.5670,0.8595,0.0355,0.8595
ROCPOINTS_O,0.2367,0.5669,0.8595,0.0355,0.8595
ROCPOINTS_O,0.2367,0.5609,0.8571,0.0358,0.8571
ROCPOINTS_O,0.2369,0.5609,0.8571,0.0358,0.8571
ROCPOINTS_O,0.2370,0.5608,0.8571,0.0358,0.8571
ROCPOINTS_O,0.2372,0.5607,0.8571,0.0358,0.8571
ROCPOINTS_O,0.2375,0.5606,0.8571,0.0358,0.8571
ROCPOINTS_O,0.2375,0.5605,0.8571,0.0358,0.8571
ROCPOINTS_O,0.2376,0.5605,0.8571,0.0358,0.8571
ROCPOINTS_O,0.2378,0.5604,0.8571,0.0358,0.8571
ROCPOINTS_O,0.2379,0.5603,0.8571,0.0358,0.8571
ROCPOINTS_O,0.2380,0.5602,0.8571,0.0358,0.8571
ROCPOINTS_O,0.2382,0.5602,0.8571,0.0358,0.8571
ROCPOINTS_O,0.2383,0.5601,0.8571,0.0358,0.8571
ROCPOINTS_O,0.2383,0.5601,0.8571,0.0358,0.8571
ROCPOINTS_O,0.2384,0.5599,0.8571,0.0358,0.8571
ROCPOINTS_O,0.2386,0.5598,0.8571,0.0358,0.8571
ROCPOINTS_O,0.2389,0.5598,0.8571,0.0358,0.8571
ROCPOINTS_O,0.2389,0.5597,0.8571,0.0359,0.8571
ROCPOINTS_O,0.2389,0.5597,0.8571,0.0359,0.8571
ROCPOINTS_O,0.2392,0.5596,0.8571,0.0359,0.8571
ROCPOINTS_O,0.2392,0.5595,0.8571,0.0359,0.8571
ROCPOINTS_O,0.2393,0.5594,0.8571,0.0359,0.8571
ROCPOINTS_O,0.2394,0.5594,0.8571,0.0359,0.8571
ROCPOINTS_O,0.2394,0.5593,0.8571,0.0359,0.8571
ROCPOINTS_O,0.2395,0.5593,0.8571,0.0359,0.8571
ROCPOINTS_O,0.2396,0.5592,0.8571,0.0359,0.8571
ROCPOINTS_O,0.2400,0.5591,0.8571,0.0359,0.8571
ROCPOINTS_O,0.2400,0.5590,0.8571,0.0359,0.8571
ROCPOINTS_O,0.2400,0.5522,0.8476,0.0359,0.8476
ROCPOINTS_O,0.2400,0.5521,0.8476,0.0359,0.8476
ROCPOINTS_O,0.2401,0.5520,0.8476,0.0359,0.8476
ROCPOINTS_O,0.2402,0.5520,0.8476,0.0359,0.8476
ROCPOINTS_O,0.2403,0.5519,0.8476,0.0360,0.8476
ROCPOINTS_O,0.2406,0.5519,0.8476,0.0360,0.8476
ROCPOINTS_O,0.2407,0.5518,0.8476,0.0360,0.8476
ROCPOINTS_O,0.2408,0.5517,0.8476,0.0360,0.8476
ROCPOINTS_O,0.2409,0.5517,0.8476,0.0360,0.8476
ROCPOINTS_O,0.2409,0.5516,0.8476,0.0360,0.8476
ROCPOINTS_O,0.2411,0.5516,0.8476,0.0360,0.8476
ROCPOINTS_O,0.2411,0.5515,0.8476,0.0360,0.8476
ROCPOINTS_O,0.2411,0.5515,0.8476,0.0360,0.8476
ROCPOINTS_O,0.2413,0.5514,0.8476,0.0360,0.8476
ROCPOINTS_O,0.2413,0.5513,0.8476,0.0360,0.8476
ROCPOINTS_O,0.2414,0.5513,0.8476,0.0360,0.8476
ROCPOINTS_O,0.2417,0.5512,0.8476,0.0360,0.8476
ROCPOINTS_O,0.2419,0.5510,0.8476,0.0360,0.8476
ROCPOINTS_O,0.2419,0.5509,0.8476,0.0360,0.8476
ROCPOINTS_O,0.2419,0.5509,0.8476,0.0360,0.8476
ROCPOINTS_O,0.2419,0.5508,0.8476,0.0360,0.8476
ROCPOINTS_O,0.2420,0.5507,0.8476,0.0360,0.8476
ROCPOINTS_O,0.2420,0.5506,0.8476,0.0360,0.8476
ROCPOINTS_O,0.2421,0.5505,0.8476,0.0360,0.8476
ROCPOINTS_O,0.2422,0.5505,0.8476,0.0360,0.8476
ROCPOINTS_O,0.2422,0.5504,0.8476,0.0360,0.8476
ROCPOINTS_O,0.2425,0.5503,0.8476,0.0361,0.8476
ROCPOINTS_O,0.2425,0.5501,0.8476,0.0361,0.8476
ROCPOINTS_O,0.2426,0.5501,0.8476,0.0361,0.8476
ROCPOINTS_O,0.2433,0.5500,0.8476,0.0361,0.8476
ROCPOINTS_O,0.2433,0.5500,0.8476,0.0361,0.8476
ROCPOINTS_O,0.2433,0.5448,0.8429,0.0362,0.8429
ROCPOINTS_O,0.2434,0.5447,0.8429,0.0362,0.8429
ROCPOINTS_O,0.2434,0.5446,0.8429,0.0362,0.8429
ROCPOINTS_O,0.2435,0.5446,0.8429,0.0362,0.8429
ROCPOINTS_O,0.2435,0.5445,0.8429,0.0362,0.8429
ROCPOINTS_O,0.2435,0.5445,0.8429,0.0362,0.8429
ROCPOINTS_O,0.2435,0.5444,0.8429,0.0362,0.8429
ROCPOINTS_O,0.2437,0.5443,0.8429,0.0362,0.8429
ROCPOINTS_O,0.2439,0.5443,0.8429,0.0362,0.8429
ROCPOINTS_O,0.2440,0.5442,0.8429,0.0362,0.8429
ROCPOINTS_O,0.2442,0.5442,0.8429,0.0362,0.8429
ROCPOINTS_O,0.2442,0.5441,0.8429,0.0363,0.8429
ROCPOINTS_O,0.2443,0.5441,0.8429,0.0363,0.8429
ROCPOINTS_O,0.2443,0.5440,0.8429,0.0363,0.8429
ROCPOINTS_O,0.2443,0.5439,0.8429,0.0363,0.8429
ROCPOINTS_O,0.2445,0.5439,0.8429,0.0363,0.8429
ROCPOINTS_O,0.2447,0.5438,0.8429,0.0363,0.8429
ROCPOINTS_O,0.2447,0.5438,0.8429,0.0363,0.8429
ROCPOINTS_O,0.2449,0.5437,0.8429,0.0363,0.8429
ROCPOINTS_O,0.2449,0.5437,0.8429,0.0363,0.8429
ROCPOINTS_O,0.2449,0.5436,0.8429,0.0363,0.8429
ROCPOINTS_O,0.2450,0.5435,0.8429,0.0363,0.8429
ROCPOINTS_O,0.2453,0.5410,0.8429,0.0364,0.8429
ROCPOINTS_O,0.2454,0.5410,0.8429,0.0365,0.8429
ROCPOINTS_O,0.2456,0.5409,0.8429,0.0365,0.8429
ROCPOINTS_O,0.2461,0.5409,0.8429,0.0365,0.8429
ROCPOINTS_O,0.2464,0.5408,0.8429,0.0365,0.8429
ROCPOINTS_O,0.2466,0.5408,0.8429,0.0365,0.8429
ROCPOINTS_O,0.2467,0.5407,0.8429,0.0365,0.8429
ROCPOINTS_O,0.2467,0.5353,0.8405,0.0367,0.8405
ROCPOINTS_O,0.2469,0.5352,0.8405,0.0367,0.8405
ROCPOINTS_O,0.2470,0.5352,0.8405,0.0367,0.8405
ROCPOINTS_O,0.2470,0.5351,0.8405,0.0367,0.8405
ROCPOINTS_O,0.2472,0.5350,0.8405,0.0367,0.8405
ROCPOINTS_O,0.2473,0.5350,0.8405,0.0367,0.8405
ROCPOINTS_O,0.2474,0.5349,0.8405,0.0368,0.8405
ROCPOINTS_O,0.2475,0.5349,0.8405,0.0368,0.8405
ROCPOINTS_O,0.2476,0.5347,0.8405,0.0368,0.8405
ROCPOINTS_O,0.2476,0.5347,0.8405,0.0368,0.8405
ROCPOINTS_O,0.2476,0.5346,0.8405,0.0368,0.8405
ROCPOINTS_O,0.2478,0.5346,0.8405,0.0368,0.8405
ROCPOINTS_O,0.2478,0.5345,0.8405,0.0368,0.8405
ROCPOINTS_O,0.2479,0.5345,0.8405,0.0368,0.8405
ROCPOINTS_O,0.2480,0.5344,0.8405,0.0368,0.8405
ROCPOINTS_O,0.2480,0.5343,0.8405,0.0368,0.8405
ROCPOINTS_O,0.2483,0.5342,0.8405,0.0368,0.8405
ROCPOINTS_O,0.2483,0.5341,0.8405,0.0368,0.8405
ROCPOINTS_O,0.2483,0.5341,0.8405,0.0368,0.8405
ROCPOINTS_O,0.2484,0.5336,0.8405,0.0368,0.8405
ROCPOINTS_O,0.2486,0.5336,0.8405,0.0368,0.8405
ROCPOINTS_O,0.2486,0.5335,0.8405,0.0368,0.8405
ROCPOINTS_O,0.2487,0.5335,0.8405,0.0368,0.8405
ROCPOINTS_O,0.2489,0.5334,0.8405,0.0369,0.8405
ROCPOINTS_O,0.2490,0.5333,0.8405,0.0369,0.8405
ROCPOINTS_O,0.2490,0.5332,0.8405,0.0369,0.8405
ROCPOINTS_O,0.2494,0.5332,0.8405,0.0369,0.8405
ROCPOINTS_O,0.2494,0.5331,0.8405,0.0369,0.8405
ROCPOINTS_O,0.2495,0.5331,0.8405,0.0369,0.8405
ROCPOINTS_O,0.2495,0.5330,0.8405,0.0369,0.8405
ROCPOINTS_O,0.2496,0.5330,0.8405,0.0369,0.8405
ROCPOINTS_O,0.2496,0.5329,0.8405,0.0369,0.8405
ROCPOINTS_O,0.2497,0.5328,0.8405,0.0369,0.8405
ROCPOINTS_O,0.2500,0.5328,0.8405,0.0369,0.8405
ROCPOINTS_O,0.2500,0.5245,0.8310,0.0370,0.8310
ROCPOINTS_O,0.2501,0.5245,0.8310,0.0370,0.8310
ROCPOINTS_O,0.2502,0.5244,0.8310,0.0371,0.8310
ROCPOINTS_O,0.2503,0.5243,0.8310,0.0371,0.8310
ROCPOINTS_O,0.2504,0.5243,0.8310,0.0371,0.8310
ROCPOINTS_O,0.2505,0.5242,0.8310,0.0371,0.8310
ROCPOINTS_O,0.2507,0.5242,0.8310,0.0371,0.8310
ROCPOINTS_O,0.2507,0.5239,0.8310,0.0371,0.8310
ROCPOINTS_O,0.2508,0.5239,0.8310,0.0371,0.8310
ROCPOINTS_O,0.2510,0.5238,0.8310,0.0371,0.8310
ROCPOINTS_O,0.2511,0.5238,0.8310,0.0371,0.8310
ROCPOINTS_O,0.2512,0.5236,0.8310,0.0371,0.8310
ROCPOINTS_O,0.2517,0.5236,0.8310,0.0371,0.8310
ROCPOINTS_O,0.2517,0.5235,0.8310,0.0371,0.8310
ROCPOINTS_O,0.2518,0.5234,0.8310,0.0371,0.8310
ROCPOINTS_O,0.2521,0.5234,0.8310,0.0371,0.8310
ROCPOINTS_O,0.2522,0.5233,0.8310,0.0371,0.8310
ROCPOINTS_O,0.2525,0.5232,0.8310,0.0371,0.8310
ROCPOINTS_O,0.2525,0.5232,0.8310,0.0371,0.8310
ROCPOINTS_O,0.2526,0.5231,0.8310,0.0371,0.8310
ROCPOINTS_O,0.2526,0.5231,0.8310,0.0371,0.8310
ROCPOINTS_O,0.2527,0.5230,0.8310,0.0371,0.8310
ROCPOINTS_O,0.2533,0.5230,0.8310,0.0372,0.8310
ROCPOINTS_O,0.2533,0.5229,0.8310,0.0372,0.8310
ROCPOINTS_O,0.2533,0.5228,0.8310,0.0372,0.8310
ROCPOINTS_O,0.2535,0.5174,0.8286,0.0374,0.8286
ROCPOINTS_O,0.2536,0.5173,0.8286,0.0374,0.8286
ROCPOINTS_O,0.2537,0.5173,0.8286,0.0374,0.8286
ROCPOINTS_O,0.2538,0.5172,0.8286,0.0374,0.8286
ROCPOINTS_O,0.2538,0.5172,0.8286,0.0374,0.8286
ROCPOINTS_O,0.2539,0.5171,0.8286,0.0375,0.8286
ROCPOINTS_O,0.2541,0.5171,0.8286,0.0375,0.8286
ROCPOINTS_O,0.2542,0.5170,0.8286,0.0375,0.8286
ROCPOINTS_O,0.2543,0.5169,0.8286,0.0375,0.8286
ROCPOINTS_O,0.2543,0.5169,0.8286,0.0375,0.8286
ROCPOINTS_O,0.2544,0.5168,0.8286,0.0375,0.8286
ROCPOINTS_O,0.2544,0.5168,0.8286,0.0375,0.8286
ROCPOINTS_O,0.2544,0.5167,0.8286,0.0375,0.8286
ROCPOINTS_O,0.2545,0.5166,0.8286,0.0375,0.8286
ROCPOINTS_O,0.2545,0.5165,0.8286,0.0375,0.8286
ROCPOINTS_O,0.2547,0.5165,0.8286,0.0375,0.8286
ROCPOINTS_O,0.2548,0.5164,0.8286,0.0375,0.8286
ROCPOINTS_O,0.2548,0.5164,0.8286,0.0375,0.8286
ROCPOINTS_O,0.2549,0.5163,0.8286,0.0375,0.8286
ROCPOINTS_O,0.2549,0.5162,0.8286,0.0375,0.8286
ROCPOINTS_O,0.2550,0.5162,0.8286,0.0375,0.8286
ROCPOINTS_O,0.2550,0.5161,0.8286,0.0375,0.8286
ROCPOINTS_O,0.2550,0.5161,0.8286,0.0375,0.8286
ROCPOINTS_O,0.2550,0.5135,0.8286,0.0377,0.8286
ROCPOINTS_O,0.2554,0.5135,0.8286,0.0377,0.8286
ROCPOINTS_O,0.2555,0.5134,0.8286,0.0377,0.8286
ROCPOINTS_O,0.2555,0.5134,0.8286,0.0377,0.8286
ROCPOINTS_O,0.2556,0.5133,0.8286,0.0377,0.8286
ROCPOINTS_O,0.2556,0.5132,0.8286,0.0377,0.8286
ROCPOINTS_O,0.2556,0.5132,0.8286,0.0377,0.8286
ROCPOINTS_O,0.2556,0.5131,0.8286,0.0377,0.8286
ROCPOINTS_O,0.2556,0.5130,0.8286,0.0377,0.8286
ROCPOINTS_O,0.2557,0.5130,0.8286,0.0377,0.8286
ROCPOINTS_O,0.2558,0.5129,0.8286,0.0377,0.8286
ROCPOINTS_O,0.2559,0.5128,0.8286,0.0378,0.8286
ROCPOINTS_O,0.2561,0.5128,0.8286,0.0378,0.8286
ROCPOINTS_O,0.2563,0.5127,0.8286,0.0378,0.8286
ROCPOINTS_O,0.2564,0.5127,0.8286,0.0378,0.8286
ROCPOINTS_O,0.2567,0.5126,0.8286,0.0378,0.8286
ROCPOINTS_O,0.2568,0.5059,0.8262,0.0381,0.8262
ROCPOINTS_O,0.2568,0.5058,0.8262,0.0381,0.8262
ROCPOINTS_O,0.2569,0.5058,0.8262,0.0382,0.8262
ROCPOINTS_O,0.2569,0.5057,0.8262,0.0382,0.8262
ROCPOINTS_O,0.2570,0.5056,0.8238,0.0381,0.8238
ROCPOINTS_O,0.2570,0.5056,0.8238,0.0381,0.8238
ROCPOINTS_O,0.2571,0.5055,0.8238,0.0381,0.8238
ROCPOINTS_O,0.2572,0.5054,0.8238,0.0381,0.8238
ROCPOINTS_O,0.2575,0.5054,0.8238,0.0381,0.8238
ROCPOINTS_O,0.2578,0.5051,0.8238,0.0381,0.8238
ROCPOINTS_O,0.2578,0.5050,0.8238,0.0381,0.8238
ROCPOINTS_O,0.2580,0.5050,0.8238,0.0381,0.8238
ROCPOINTS_O,0.2582,0.5049,0.8238,0.0381,0.8238
ROCPOINTS_O,0.2583,0.5049,0.8238,0.0381,0.8238
ROCPOINTS_O,0.2583,0.5048,0.8238,0.0381,0.8238
ROCPOINTS_O,0.2585,0.5047,0.8238,0.0381,0.8238
ROCPOINTS_O,0.2588,0.5046,0.8238,0.0381,0.8238
ROCPOINTS_O,0.2589,0.5046,0.8238,0.0381,0.8238
ROCPOINTS_O,0.2589,0.5045,0.8238,0.0381,0.8238
ROCPOINTS_O,0.2589,0.5045,0.8238,0.0381,0.8238
ROCPOINTS_O,0.2593,0.5044,0.8238,0.0381,0.8238
ROCPOINTS_O,0.2593,0.5042,0.8238,0.0382,0.8238
ROCPOINTS_O,0.2594,0.5042,0.8238,0.0382,0.8238
ROCPOINTS_O,0.2596,0.5041,0.8238,0.0382,0.8238
ROCPOINTS_O,0.2597,0.5040,0.8238,0.0382,0.8238
ROCPOINTS_O,0.2598,0.5040,0.8238,0.0382,0.8238
ROCPOINTS_O,0.2600,0.5039,0.8238,0.0382,0.8238
ROCPOINTS_O,0.2600,0.5038,0.8238,0.0382,0.8238
ROCPOINTS_O,0.2602,0.4959,0.8167,0.0385,0.8167
ROCPOINTS_O,0.2602,0.4958,0.8167,0.0385,0.8167
ROCPOINTS_O,0.2604,0.4958,0.8167,0.0385,0.8167
ROCPOINTS_O,0.2606,0.4957,0.8167,0.0385,0.8167
ROCPOINTS_O,0.2606,0.4957,0.8167,0.0385,0.8167
ROCPOINTS_O,0.2607,0.4956,0.8167,0.0385,0.8167
ROCPOINTS_O,0.2607,0.4955,0.8167,0.0385,0.8167
ROCPOINTS_O,0.2608,0.4955,0.8167,0.0385,0.8167
ROCPOINTS_O,0.2611,0.4954,0.8167,0.0385,0.8167
ROCPOINTS_O,0.2615,0.4954,0.8167,0.0385,0.8167
ROCPOINTS_O,0.2615,0.4953,0.8167,0.0385,0.8167
ROCPOINTS_O,0.2617,0.4953,0.8167,0.0385,0.8167
ROCPOINTS_O,0.2619,0.4951,0.8167,0.0385,0.8167
ROCPOINTS_O,0.2619,0.4951,0.8167,0.0385,0.8167
ROCPOINTS_O,0.2622,0.4950,0.8167,0.0385,0.8167
ROCPOINTS_O,0.2622,0.4950,0.8167,0.0385,0.8167
ROCPOINTS_O,0.2622,0.4949,0.8167,0.0385,0.8167
ROCPOINTS_O,0.2623,0.4948,0.8167,0.0385,0.8167
ROCPOINTS_O,0.2624,0.4947,0.8167,0.0385,0.8167
ROCPOINTS_O,0.2625,0.4947,0.8167,0.0385,0.8167
ROCPOINTS_O,0.2631,0.4946,0.8167,0.0386,0.8167
ROCPOINTS_O,0.2631,0.4945,0.8167,0.0386,0.8167
ROCPOINTS_O,0.2632,0.4944,0.8167,0.0386,0.8167
ROCPOINTS_O,0.2633,0.4943,0.8167,0.0386,0.8167
ROCPOINTS_O,0.2633,0.4898,0.8167,0.0389,0.8167
ROCPOINTS_O,0.2635,0.4898,0.8167,0.0389,0.8167
ROCPOINTS_O,0.2636,0.4897,0.8167,0.0389,0.8167
ROCPOINTS_O,0.2636,0.4896,0.8167,0.0389,0.8167
ROCPOINTS_O,0.2642,0.4895,0.8167,0.0389,0.8167
ROCPOINTS_O,0.2642,0.4894,0.8167,0.0389,0.8167
ROCPOINTS_O,0.2647,0.4893,0.8167,0.0390,0.8167
ROCPOINTS_O,0.2647,0.4893,0.8143,0.0388,0.8143
ROCPOINTS_O,0.2650,0.4892,0.8143,0.0388,0.8143
ROCPOINTS_O,0.2650,0.4891,0.8143,0.0389,0.8143
ROCPOINTS_O,0.2653,0.4860,0.8143,0.0391,0.8143
ROCPOINTS_O,0.2653,0.4860,0.8143,0.0391,0.8143
ROCPOINTS_O,0.2654,0.4858,0.8143,0.0391,0.8143
ROCPOINTS_O,0.2655,0.4858,0.8143,0.0391,0.8143
ROCPOINTS_O,0.2655,0.4857,0.8143,0.0391,0.8143
ROCPOINTS_O,0.2656,0.4857,0.8143,0.0391,0.8143
ROCPOINTS_O,0.2657,0.4856,0.8143,0.0391,0.8143
ROCPOINTS_O,0.2658,0.4855,0.8143,0.0391,0.8143
ROCPOINTS_O,0.2659,0.4855,0.8143,0.0391,0.8143
ROCPOINTS_O,0.2660,0.4854,0.8143,0.0391,0.8143
ROCPOINTS_O,0.2661,0.4854,0.8143,0.0391,0.8143
ROCPOINTS_O,0.2663,0.4853,0.8143,0.0391,0.8143
ROCPOINTS_O,0.2664,0.4853,0.8143,0.0392,0.8143
ROCPOINTS_O,0.2665,0.4852,0.8143,0.0392,0.8143
ROCPOINTS_O,0.2665,0.4851,0.8143,0.0392,0.8143
ROCPOINTS_O,0.2667,0.4851,0.8143,0.0392,0.8143
ROCPOINTS_O,0.2667,0.4850,0.8143,0.0392,0.8143
ROCPOINTS_O,0.2667,0.4800,0.8095,0.0393,0.8095
ROCPOINTS_O,0.2669,0.4799,0.8095,0.0393,0.8095
ROCPOINTS_O,0.2670,0.4799,0.8095,0.0394,0.8095
ROCPOINTS_O,0.2670,0.4798,0.8095,0.0394,0.8095
ROCPOINTS_O,0.2670,0.4798,0.8095,0.0394,0.8095
ROCPOINTS_O,0.2671,0.4797,0.8095,0.0394,0.8095
ROCPOINTS_O,0.2672,0.4796,0.8095,0.0394,0.8095
ROCPOINTS_O,0.2674,0.4795,0.8095,0.0394,0.8095
ROCPOINTS_O,0.2675,0.4795,0.8095,0.0394,0.8095
ROCPOINTS_O,0.2676,0.4792,0.8095,0.0394,0.8095
ROCPOINTS_O,0.2677,0.4791,0.8095,0.0394,0.8095
ROCPOINTS_O,0.2678,0.4791,0.8095,0.0394,0.8095
ROCPOINTS_O,0.2679,0.4790,0.8095,0.0394,0.8095
ROCPOINTS_O,0.2681,0.4790,0.8095,0.0394,0.8095
ROCPOINTS_O,0.2683,0.4789,0.8095,0.0394,0.8095
ROCPOINTS_O,0.2683,0.4788,0.8095,0.0394,0.8095
ROCPOINTS_O,0.2683,0.4788,0.8095,0.0394,0.8095
ROCPOINTS_O,0.2686,0.4787,0.8071,0.0393,0.8071
ROCPOINTS_O,0.2686,0.4786,0.8071,0.0393,0.8071
ROCPOINTS_O,0.2687,0.4785,0.8071,0.0393,0.8071
ROCPOINTS_O,0.2688,0.4785,0.8071,0.0393,0.8071
ROCPOINTS_O,0.2688,0.4784,0.8071,0.0394,0.8071
ROCPOINTS_O,0.2689,0.4784,0.8071,0.0394,0.8071
ROCPOINTS_O,0.2690,0.4783,0.8071,0.0394,0.8071
ROCPOINTS_O,0.2691,0.4783,0.8071,0.0394,0.8071
ROCPOINTS_O,0.2692,0.4782,0.8071,0.0394,0.8071
ROCPOINTS_O,0.2692,0.4781,0.8071,0.0394,0.8071
ROCPOINTS_O,0.2693,0.4781,0.8071,0.0394,0.8071
ROCPOINTS_O,0.2695,0.4780,0.8071,0.0394,0.8071
ROCPOINTS_O,0.2697,0.4780,0.8071,0.0394,0.8071
ROCPOINTS_O,0.2699,0.4779,0.8071,0.0394,0.8071
ROCPOINTS_O,0.2699,0.4779,0.8071,0.0394,0.8071
ROCPOINTS_O,0.2700,0.4778,0.8071,0.0394,0.8071
ROCPOINTS_O,0.2700,0.4777,0.8071,0.0394,0.8071
ROCPOINTS_O,0.2700,0.4777,0.8071,0.0394,0.8071
ROCPOINTS_O,0.2701,0.4699,0.8024,0.0398,0.8024
ROCPOINTS_O,0.2701,0.4698,0.8024,0.0398,0.8024
ROCPOINTS_O,0.2703,0.4698,0.8024,0.0398,0.8024
ROCPOINTS_O,0.2703,0.4697,0.8024,0.0398,0.8024
ROCPOINTS_O,0.2704,0.4696,0.8024,0.0398,0.8024
ROCPOINTS_O,0.2704,0.4696,0.8024,0.0398,0.8024
ROCPOINTS_O,0.2704,0.4695,0.8024,0.0398,0.8024
ROCPOINTS_O,0.2707,0.4695,0.8024,0.0398,0.8024
ROCPOINTS_O,0.2708,0.4694,0.8024,0.0399,0.8024
ROCPOINTS_O,0.2709,0.4693,0.8024,0.0399,0.8024
ROCPOINTS_O,0.2710,0.4692,0.8024,0.0399,0.8024
ROCPOINTS_O,0.2710,0.4692,0.8024,0.0399,0.8024
ROCPOINTS_O,0.2710,0.4691,0.8024,0.0399,0.8024
ROCPOINTS_O,0.2710,0.4691,0.8024,0.0399,0.8024
ROCPOINTS_O,0.2711,0.4689,0.8024,0.0399,0.8024
ROCPOINTS_O,0.2712,0.4688,0.8024,0.0399,0.8024
ROCPOINTS_O,0.2713,0.4688,0.8024,0.0399,0.8024
ROCPOINTS_O,0.2713,0.4687,0.8024,0.0399,0.8024
ROCPOINTS_O,0.2716,0.4685,0.8024,0.0399,0.8024
ROCPOINTS_O,0.2717,0.4685,0.8024,0.0399,0.8024
ROCPOINTS_O,0.2717,0.4682,0.8024,0.0400,0.8024
ROCPOINTS_O,0.2720,0.4681,0.8024,0.0400,0.8024
ROCPOINTS_O,0.2721,0.4681,0.8024,0.0400,0.8024
ROCPOINTS_O,0.2722,0.4681,0.8000,0.0398,0.8000
ROCPOINTS_O,0.2725,0.4680,0.8000,0.0399,0.8000
ROCPOINTS_O,0.2728,0.4678,0.8000,0.0399,0.8000
ROCPOINTS_O,0.2728,0.4677,0.8000,0.0399,0.8000
ROCPOINTS_O,0.2728,0.4677,0.8000,0.0399,0.8000
ROCPOINTS_O,0.2730,0.4676,0.8000,0.0399,0.8000
ROCPOINTS_O,0.2730,0.4676,0.8000,0.0399,0.8000
ROCPOINTS_O,0.2733,0.4675,0.8000,0.0399,0.8000
ROCPOINTS_O,0.2737,0.4614,0.8000,0.0404,0.8000
ROCPOINTS_O,0.2739,0.4614,0.8000,0.0404,0.8000
ROCPOINTS_O,0.2740,0.4613,0.8000,0.0404,0.8000
ROCPOINTS_O,0.2741,0.4611,0.8000,0.0404,0.8000
ROCPOINTS_O,0.2741,0.4611,0.8000,0.0404,0.8000
ROCPOINTS_O,0.2741,0.4610,0.8000,0.0404,0.8000
ROCPOINTS_O,0.2742,0.4610,0.8000,0.0404,0.8000
ROCPOINTS_O,0.2744,0.4609,0.8000,0.0404,0.8000
ROCPOINTS_O,0.2745,0.4609,0.8000,0.0404,0.8000
ROCPOINTS_O,0.2745,0.4608,0.8000,0.0405,0.8000
ROCPOINTS_O,0.2745,0.4607,0.8000,0.0405,0.8000
ROCPOINTS_O,0.2746,0.4607,0.8000,0.0405,0.8000
ROCPOINTS_O,0.2747,0.4606,0.8000,0.0405,0.8000
ROCPOINTS_O,0.2747,0.4606,0.8000,0.0405,0.8000
ROCPOINTS_O,0.2748,0.4605,0.8000,0.0405,0.8000
ROCPOINTS_O,0.2750,0.4605,0.8000,0.0405,0.8000
ROCPOINTS_O,0.2750,0.4603,0.8000,0.0405,0.8000
ROCPOINTS_O,0.2751,0.4579,0.8000,0.0407,0.8000
ROCPOINTS_O,0.2751,0.4579,0.8000,0.0407,0.8000
ROCPOINTS_O,0.2753,0.4578,0.8000,0.0407,0.8000
ROCPOINTS_O,0.2756,0.4577,0.8000,0.0407,0.8000
ROCPOINTS_O,0.2758,0.4577,0.8000,0.0407,0.8000
ROCPOINTS_O,0.2758,0.4576,0.8000,0.0407,0.8000
ROCPOINTS_O,0.2759,0.4576,0.8000,0.0407,0.8000
ROCPOINTS_O,0.2759,0.4575,0.8000,0.0407,0.8000
ROCPOINTS_O,0.2761,0.4574,0.8000,0.0407,0.8000
ROCPOINTS_O,0.2762,0.4574,0.8000,0.0407,0.8000
ROCPOINTS_O,0.2763,0.4573,0.8000,0.0407,0.8000
ROCPOINTS_O,0.2763,0.4573,0.8000,0.0408,0.8000
ROCPOINTS_O,0.2763,0.4572,0.8000,0.0408,0.8000
ROCPOINTS_O,0.2765,0.4572,0.8000,0.0408,0.8000
ROCPOINTS_O,0.2766,0.4571,0.8000,0.0408,0.8000
ROCPOINTS_O,0.2767,0.4570,0.8000,0.0408,0.8000
ROCPOINTS_O,0.2767,0.4510,0.8000,0.0413,0.8000
ROCPOINTS_O,0.2767,0.4509,0.8000,0.0413,0.8000
ROCPOINTS_O,0.2769,0.4509,0.8000,0.0413,0.8000
ROCPOINTS_O,0.2769,0.4508,0.8000,0.0413,0.8000
ROCPOINTS_O,0.2770,0.4507,0.8000,0.0413,0.8000
ROCPOINTS_O,0.2771,0.4507,0.8000,0.0413,0.8000
ROCPOINTS_O,0.2773,0.4506,0.8000,0.0413,0.8000
ROCPOINTS_O,0.2775,0.4505,0.8000,0.0413,0.8000
ROCPOINTS_O,0.2777,0.4503,0.8000,0.0414,0.8000
ROCPOINTS_O,0.2777,0.4502,0.8000,0.0414,0.8000
ROCPOINTS_O,0.2778,0.4502,0.8000,0.0414,0.8000
ROCPOINTS_O,0.2779,0.4501,0.8000,0.0414,0.8000
ROCPOINTS_O,0.2780,0.4500,0.8000,0.0414,0.8000
ROCPOINTS_O,0.2780,0.4500,0.8000,0.0414,0.8000
ROCPOINTS_O,0.2780,0.4499,0.8000,0.0414,0.8000
ROCPOINTS_O,0.2781,0.4498,0.8000,0.0414,0.8000
ROCPOINTS_O,0.2782,0.4498,0.8000,0.0414,0.8000
ROCPOINTS_O,0.2782,0.4497,0.8000,0.0414,0.8000
ROCPOINTS_O,0.2783,0.4496,0.8000,0.0414,0.8000
ROCPOINTS_O,0.2785,0.4496,0.8000,0.0414,0.8000
ROCPOINTS_O,0.2786,0.4495,0.8000,0.0414,0.8000
ROCPOINTS_O,0.2787,0.4495,0.8000,0.0414,0.8000
ROCPOINTS_O,0.2789,0.4494,0.8000,0.0414,0.8000
ROCPOINTS_O,0.2789,0.4494,0.8000,0.0414,0.8000
ROCPOINTS_O,0.2789,0.4493,0.8000,0.0414,0.8000
ROCPOINTS_O,0.2792,0.4492,0.8000,0.0415,0.8000
ROCPOINTS_O,0.2792,0.4492,0.8000,0.0415,0.8000
ROCPOINTS_O,0.2793,0.4491,0.8000,0.0415,0.8000
ROCPOINTS_O,0.2793,0.4491,0.7976,0.0413,0.7976
ROCPOINTS_O,0.2794,0.4491,0.7976,0.0413,0.7976
ROCPOINTS_O,0.2794,0.4489,0.7976,0.0414,0.7976
ROCPOINTS_O,0.2796,0.4489,0.7976,0.0414,0.7976
ROCPOINTS_O,0.2798,0.4488,0.7976,0.0414,0.7976
ROCPOINTS_O,0.2798,0.4488,0.7976,0.0414,0.7976
ROCPOINTS_O,0.2798,0.4487,0.7976,0.0414,0.7976
ROCPOINTS_O,0.2800,0.4487,0.7976,0.0414,0.7976
ROCPOINTS_O,0.2800,0.4486,0.7976,0.0414,0.7976
ROCPOINTS_O,0.2805,0.4403,0.7881,0.0417,0.7881
ROCPOINTS_O,0.2806,0.4403,0.7881,0.0417,0.7881
ROCPOINTS_O,0.2807,0.4402,0.7881,0.0417,0.7881
ROCPOINTS_O,0.2807,0.4402,0.7881,0.0417,0.7881
ROCPOINTS_O,0.2808,0.4400,0.7881,0.0417,0.7881
ROCPOINTS_O,0.2810,0.4400,0.7881,0.0417,0.7881
ROCPOINTS_O,0.2811,0.4399,0.7881,0.0417,0.7881
ROCPOINTS_O,0.2811,0.4398,0.7881,0.0417,0.7881
ROCPOINTS_O,0.2813,0.4397,0.7881,0.0417,0.7881
ROCPOINTS_O,0.2813,0.4396,0.7881,0.0417,0.7881
ROCPOINTS_O,0.2815,0.4395,0.7881,0.0417,0.7881
ROCPOINTS_O,0.2815,0.4395,0.7881,0.0417,0.7881
ROCPOINTS_O,0.2816,0.4394,0.7881,0.0417,0.7881
ROCPOINTS_O,0.2816,0.4394,0.7881,0.0417,0.7881
ROCPOINTS_O,0.2817,0.4393,0.7881,0.0417,0.7881
ROCPOINTS_O,0.2817,0.4392,0.7881,0.0418,0.7881
ROCPOINTS_O,0.2818,0.4392,0.7881,0.0418,0.7881
ROCPOINTS_O,0.2818,0.4391,0.7881,0.0418,0.7881
ROCPOINTS_O,0.2819,0.4391,0.7881,0.0418,0.7881
ROCPOINTS_O,0.2819,0.4390,0.7881,0.0418,0.7881
ROCPOINTS_O,0.2821,0.4389,0.7881,0.0418,0.7881
ROCPOINTS_O,0.2822,0.4389,0.7881,0.0418,0.7881
ROCPOINTS_O,0.2825,0.4388,0.7881,0.0418,0.7881
ROCPOINTS_O,0.2826,0.4388,0.7881,0.0418,0.7881
ROCPOINTS_O,0.2829,0.4387,0.7881,0.0418,0.7881
ROCPOINTS_O,0.2829,0.4386,0.7881,0.0418,0.7881
ROCPOINTS_O,0.2829,0.4385,0.7881,0.0418,0.7881
ROCPOINTS_O,0.2830,0.4385,0.7857,0.0417,0.7857
ROCPOINTS_O,0.2833,0.4385,0.7857,0.0417,0.7857
ROCPOINTS_O,0.2837,0.4321,0.7833,0.0422,0.7833
ROCPOINTS_O,0.2838,0.4320,0.7833,0.0422,0.7833
ROCPOINTS_O,0.2840,0.4319,0.7833,0.0422,0.7833
ROCPOINTS_O,0.2842,0.4318,0.7833,0.0422,0.7833
ROCPOINTS_O,0.2843,0.4317,0.7833,0.0422,0.7833
ROCPOINTS_O,0.2844,0.4317,0.7833,0.0422,0.7833
ROCPOINTS_O,0.2844,0.4316,0.7833,0.0422,0.7833
ROCPOINTS_O,0.2845,0.4314,0.7810,0.0421,0.7810
ROCPOINTS_O,0.2845,0.4314,0.7810,0.0421,0.7810
ROCPOINTS_O,0.2848,0.4313,0.7810,0.0421,0.7810
ROCPOINTS_O,0.2850,0.4313,0.7810,0.0421,0.7810
ROCPOINTS_O,0.2850,0.4287,0.7810,0.0424,0.7810
ROCPOINTS_O,0.2851,0.4286,0.7810,0.0424,0.7810
ROCPOINTS_O,0.2851,0.4285,0.7810,0.0424,0.7810
ROCPOINTS_O,0.2853,0.4285,0.7810,0.0424,0.7810
ROCPOINTS_O,0.2853,0.4284,0.7810,0.0424,0.7810
ROCPOINTS_O,0.2853,0.4284,0.7810,0.0424,0.7810
ROCPOINTS_O,0.2854,0.4283,0.7810,0.0424,0.7810
ROCPOINTS_O,0.2855,0.4282,0.7810,0.0424,0.7810
ROCPOINTS_O,0.2857,0.4282,0.7786,0.0423,0.7786
ROCPOINTS_O,0.2857,0.4281,0.7786,0.0423,0.7786
ROCPOINTS_O,0.2859,0.4281,0.7786,0.0423,0.7786
ROCPOINTS_O,0.2861,0.4280,0.7786,0.0423,0.7786
ROCPOINTS_O,0.2863,0.4279,0.7786,0.0423,0.7786
ROCPOINTS_O,0.2866,0.4278,0.7786,0.0423,0.7786
ROCPOINTS_O,0.2867,0.4277,0.7786,0.0423,0.7786
ROCPOINTS_O,0.2867,0.4276,0.7786,0.0423,0.7786
ROCPOINTS_O,0.2868,0.4215,0.7762,0.0428,0.7762
ROCPOINTS_O,0.2870,0.4214,0.7762,0.0428,0.7762
ROCPOINTS_O,0.2873,0.4214,0.7762,0.0428,0.7762
ROCPOINTS_O,0.2874,0.4211,0.7762,0.0428,0.7762
ROCPOINTS_O,0.2874,0.4210,0.7762,0.0428,0.7762
ROCPOINTS_O,0.2875,0.4210,0.7762,0.0429,0.7762
ROCPOINTS_O,0.2876,0.4208,0.7762,0.0429,0.7762
ROCPOINTS_O,0.2876,0.4208,0.7762,0.0429,0.7762
ROCPOINTS_O,0.2877,0.4207,0.7762,0.0429,0.7762
ROCPOINTS_O,0.2883,0.4207,0.7762,0.0429,0.7762
ROCPOINTS_O,0.2887,0.4205,0.7762,0.0429,0.7762
ROCPOINTS_O,0.2888,0.4204,0.7762,0.0429,0.7762
ROCPOINTS_O,0.2889,0.4204,0.7762,0.0429,0.7762
ROCPOINTS_O,0.2891,0.4203,0.7762,0.0429,0.7762
ROCPOINTS_O,0.2892,0.4203,0.7762,0.0429,0.7762
ROCPOINTS_O,0.2893,0.4202,0.7762,0.0429,0.7762
ROCPOINTS_O,0.2894,0.4202,0.7762,0.0429,0.7762
ROCPOINTS_O,0.2896,0.4200,0.7762,0.0429,0.7762
ROCPOINTS_O,0.2900,0.4200,0.7762,0.0430,0.7762
ROCPOINTS_O,0.2901,0.4130,0.7714,0.0434,0.7714
ROCPOINTS_O,0.2903,0.4129,0.7714,0.0434,0.7714
ROCPOINTS_O,0.2903,0.4129,0.7714,0.0434,0.7714
ROCPOINTS_O,0.2903,0.4128,0.7714,0.0434,0.7714
ROCPOINTS_O,0.2905,0.4128,0.7714,0.0434,0.7714
ROCPOINTS_O,0.2905,0.4127,0.7714,0.0434,0.7714
ROCPOINTS_O,0.2906,0.4126,0.7714,0.0434,0.7714
ROCPOINTS_O,0.2906,0.4126,0.7714,0.0434,0.7714
ROCPOINTS_O,0.2908,0.4125,0.7714,0.0434,0.7714
ROCPOINTS_O,0.2909,0.4123,0.7714,0.0435,0.7714
ROCPOINTS_O,0.2910,0.4122,0.7714,0.0435,0.7714
ROCPOINTS_O,0.2912,0.4122,0.7714,0.0435,0.7714
ROCPOINTS_O,0.2913,0.4121,0.7714,0.0435,0.7714
ROCPOINTS_O,0.2914,0.4121,0.7714,0.0435,0.7714
ROCPOINTS_O,0.2917,0.4120,0.7714,0.0435,0.7714
ROCPOINTS_O,0.2917,0.4119,0.7714,0.0435,0.7714
ROCPOINTS_O,0.2919,0.4119,0.7714,0.0435,0.7714
ROCPOINTS_O,0.2919,0.4118,0.7714,0.0435,0.7714
ROCPOINTS_O,0.2920,0.4117,0.7714,0.0435,0.7714
ROCPOINTS_O,0.2922,0.4117,0.7714,0.0435,0.7714
ROCPOINTS_O,0.2926,0.4115,0.7714,0.0435,0.7714
ROCPOINTS_O,0.2926,0.4115,0.7714,0.0435,0.7714
ROCPOINTS_O,0.2927,0.4114,0.7714,0.0435,0.7714
ROCPOINTS_O,0.2928,0.4114,0.7714,0.0436,0.7714
ROCPOINTS_O,0.2929,0.4113,0.7714,0.0436,0.7714
ROCPOINTS_O,0.2929,0.4113,0.7714,0.0436,0.7714
ROCPOINTS_O,0.2930,0.4112,0.7714,0.0436,0.7714
ROCPOINTS_O,0.2932,0.4111,0.7714,0.0436,0.7714
ROCPOINTS_O,0.2933,0.4111,0.7714,0.0436,0.7714
ROCPOINTS_O,0.2933,0.4110,0.7714,0.0436,0.7714
ROCPOINTS_O,0.2933,0.4055,0.7714,0.0442,0.7714
ROCPOINTS_O,0.2938,0.4054,0.7714,0.0442,0.7714
ROCPOINTS_O,0.2939,0.4054,0.7714,0.0442,0.7714
ROCPOINTS_O,0.2940,0.4053,0.7714,0.0442,0.7714
ROCPOINTS_O,0.2940,0.4052,0.7714,0.0442,0.7714
ROCPOINTS_O,0.2941,0.4052,0.7714,0.0442,0.7714
ROCPOINTS_O,0.2942,0.4051,0.7714,0.0442,0.7714
ROCPOINTS_O,0.2943,0.4051,0.7714,0.0442,0.7714
ROCPOINTS_O,0.2943,0.4050,0.7714,0.0442,0.7714
ROCPOINTS_O,0.2944,0.4049,0.7714,0.0442,0.7714
ROCPOINTS_O,0.2947,0.4049,0.7714,0.0442,0.7714
ROCPOINTS_O,0.2949,0.4048,0.7714,0.0442,0.7714
ROCPOINTS_O,0.2950,0.4047,0.7714,0.0442,0.7714
ROCPOINTS_O,0.2953,0.4023,0.7714,0.0445,0.7714
ROCPOINTS_O,0.2954,0.4022,0.7714,0.0445,0.7714
ROCPOINTS_O,0.2955,0.4022,0.7714,0.0445,0.7714
ROCPOINTS_O,0.2956,0.4021,0.7714,0.0445,0.7714
ROCPOINTS_O,0.2956,0.4021,0.7714,0.0445,0.7714
ROCPOINTS_O,0.2956,0.4020,0.7714,0.0445,0.7714
ROCPOINTS_O,0.2957,0.4019,0.7714,0.0445,0.7714
ROCPOINTS_O,0.2958,0.4019,0.7714,0.0445,0.7714
ROCPOINTS_O,0.2958,0.4018,0.7714,0.0445,0.7714
ROCPOINTS_O,0.2959,0.4017,0.7714,0.0446,0.7714
ROCPOINTS_O,0.2960,0.4017,0.7714,0.0446,0.7714
ROCPOINTS_O,0.2963,0.4016,0.7714,0.0446,0.7714
ROCPOINTS_O,0.2965,0.4015,0.7714,0.0446,0.7714
ROCPOINTS_O,0.2965,0.4015,0.7714,0.0446,0.7714
ROCPOINTS_O,0.2967,0.4014,0.7714,0.0446,0.7714
ROCPOINTS_O,0.2970,0.3962,0.7714,0.0451,0.7714
ROCPOINTS_O,0.2975,0.3962,0.7714,0.0452,0.7714
ROCPOINTS_O,0.2975,0.3961,0.7714,0.0452,0.7714
ROCPOINTS_O,0.2976,0.3959,0.7714,0.0452,0.7714
ROCPOINTS_O,0.2978,0.3959,0.7714,0.0452,0.7714
ROCPOINTS_O,0.2980,0.3958,0.7714,0.0452,0.7714
ROCPOINTS_O,0.2981,0.3958,0.7714,0.0452,0.7714
ROCPOINTS_O,0.2981,0.3957,0.7714,0.0452,0.7714
ROCPOINTS_O,0.2982,0.3956,0.7714,0.0452,0.7714
ROCPOINTS_O,0.2982,0.3956,0.7714,0.0452,0.7714
ROCPOINTS_O,0.2983,0.3955,0.7714,0.0452,0.7714
ROCPOINTS_O,0.2985,0.3954,0.7714,0.0452,0.7714
ROCPOINTS_O,0.2986,0.3953,0.7714,0.0452,0.7714
ROCPOINTS_O,0.2986,0.3952,0.7714,0.0453,0.7714
ROCPOINTS_O,0.2988,0.3952,0.7714,0.0453,0.7714
ROCPOINTS_O,0.2989,0.3951,0.7714,0.0453,0.7714
ROCPOINTS_O,0.2990,0.3951,0.7714,0.0453,0.7714
ROCPOINTS_O,0.2992,0.3950,0.7714,0.0453,0.7714
ROCPOINTS_O,0.2992,0.3949,0.7714,0.0453,0.7714
ROCPOINTS_O,0.2993,0.3948,0.7714,0.0453,0.7714
ROCPOINTS_O,0.2994,0.3948,0.7714,0.0453,0.7714
ROCPOINTS_O,0.2994,0.3947,0.7714,0.0453,0.7714
ROCPOINTS_O,0.2996,0.3947,0.7714,0.0453,0.7714
ROCPOINTS_O,0.2999,0.3946,0.7714,0.0453,0.7714
ROCPOINTS_O,0.3000,0.3945,0.7714,0.0453,0.7714
ROCPOINTS_O,0.3000,0.3879,0.7643,0.0457,0.7643
ROCPOINTS_O,0.3002,0.3877,0.7643,0.0457,0.7643
ROCPOINTS_O,0.3003,0.3877,0.7643,0.0457,0.7643
ROCPOINTS_O,0.3008,0.3876,0.7643,0.0457,0.7643
ROCPOINTS_O,0.3013,0.3875,0.7643,0.0457,0.7643
ROCPOINTS_O,0.3013,0.3875,0.7643,0.0457,0.7643
ROCPOINTS_O,0.3013,0.3874,0.7643,0.0457,0.7643
ROCPOINTS_O,0.3014,0.3874,0.7643,0.0457,0.7643
ROCPOINTS_O,0.3015,0.3873,0.7643,0.0457,0.7643
ROCPOINTS_O,0.3015,0.3873,0.7643,0.0457,0.7643
ROCPOINTS_O,0.3016,0.3872,0.7643,0.0457,0.7643
ROCPOINTS_O,0.3017,0.3871,0.7643,0.0457,0.7643
ROCPOINTS_O,0.3017,0.3869,0.7643,0.0458,0.7643
ROCPOINTS_O,0.3018,0.3869,0.7643,0.0458,0.7643
ROCPOINTS_O,0.3018,0.3868,0.7643,0.0458,0.7643
ROCPOINTS_O,0.3020,0.3868,0.7619,0.0456,0.7619
ROCPOINTS_O,0.3020,0.3867,0.7619,0.0457,0.7619
ROCPOINTS_O,0.3021,0.3867,0.7619,0.0457,0.7619
ROCPOINTS_O,0.3022,0.3866,0.7619,0.0457,0.7619
ROCPOINTS_O,0.3023,0.3866,0.7619,0.0457,0.7619
ROCPOINTS_O,0.3024,0.3865,0.7619,0.0457,0.7619
ROCPOINTS_O,0.3025,0.3864,0.7619,0.0457,0.7619
ROCPOINTS_O,0.3025,0.3864,0.7619,0.0457,0.7619
ROCPOINTS_O,0.3027,0.3863,0.7619,0.0457,0.7619
ROCPOINTS_O,0.3028,0.3863,0.7619,0.0457,0.7619
ROCPOINTS_O,0.3030,0.3862,0.7619,0.0457,0.7619
ROCPOINTS_O,0.3031,0.3862,0.7619,0.0457,0.7619
ROCPOINTS_O,0.3032,0.3861,0.7619,0.0457,0.7619
ROCPOINTS_O,0.3033,0.3860,0.7619,0.0457,0.7619
ROCPOINTS_O,0.3033,0.3860,0.7619,0.0457,0.7619
ROCPOINTS_O,0.3033,0.3859,0.7619,0.0457,0.7619
ROCPOINTS_O,0.3033,0.3793,0.7595,0.0464,0.7595
ROCPOINTS_O,0.3037,0.3793,0.7595,0.0464,0.7595
ROCPOINTS_O,0.3038,0.3792,0.7595,0.0464,0.7595
ROCPOINTS_O,0.3039,0.3792,0.7571,0.0462,0.7571
ROCPOINTS_O,0.3039,0.3791,0.7571,0.0463,0.7571
ROCPOINTS_O,0.3042,0.3790,0.7571,0.0463,0.7571
ROCPOINTS_O,0.3042,0.3790,0.7571,0.0463,0.7571
ROCPOINTS_O,0.3043,0.3789,0.7571,0.0463,0.7571
ROCPOINTS_O,0.3043,0.3789,0.7571,0.0463,0.7571
ROCPOINTS_O,0.3044,0.3788,0.7571,0.0463,0.7571
ROCPOINTS_O,0.3046,0.3788,0.7571,0.0463,0.7571
ROCPOINTS_O,0.3046,0.3787,0.7571,0.0463,0.7571
ROCPOINTS_O,0.3048,0.3786,0.7571,0.0463,0.7571
ROCPOINTS_O,0.3050,0.3785,0.7571,0.0463,0.7571
ROCPOINTS_O,0.3056,0.3760,0.7548,0.0465,0.7548
ROCPOINTS_O,0.3056,0.3760,0.7548,0.0465,0.7548
ROCPOINTS_O,0.3057,0.3759,0.7548,0.0465,0.7548
ROCPOINTS_O,0.3057,0.3759,0.7548,0.0465,0.7548
ROCPOINTS_O,0.3058,0.3758,0.7548,0.0465,0.7548
ROCPOINTS_O,0.3060,0.3758,0.7548,0.0465,0.7548
ROCPOINTS_O,0.3062,0.3757,0.7548,0.0465,0.7548
ROCPOINTS_O,0.3063,0.3756,0.7548,0.0465,0.7548
ROCPOINTS_O,0.3067,0.3756,0.7548,0.0465,0.7548
ROCPOINTS_O,0.3068,0.3701,0.7548,0.0472,0.7548
ROCPOINTS_O,0.3069,0.3701,0.7548,0.0472,0.7548
ROCPOINTS_O,0.3070,0.3700,0.7548,0.0472,0.7548
ROCPOINTS_O,0.3073,0.3700,0.7548,0.0472,0.7548
ROCPOINTS_O,0.3074,0.3699,0.7548,0.0472,0.7548
ROCPOINTS_O,0.3074,0.3699,0.7548,0.0472,0.7548
ROCPOINTS_O,0.3075,0.3698,0.7548,0.0472,0.7548
ROCPOINTS_O,0.3077,0.3696,0.7548,0.0472,0.7548
ROCPOINTS_O,0.3078,0.3696,0.7548,0.0472,0.7548
ROCPOINTS_O,0.3079,0.3695,0.7548,0.0473,0.7548
ROCPOINTS_O,0.3080,0.3694,0.7548,0.0473,0.7548
ROCPOINTS_O,0.3080,0.3694,0.7548,0.0473,0.7548
ROCPOINTS_O,0.3080,0.3693,0.7548,0.0473,0.7548
ROCPOINTS_O,0.3083,0.3693,0.7548,0.0473,0.7548
ROCPOINTS_O,0.3085,0.3692,0.7548,0.0473,0.7548
ROCPOINTS_O,0.3086,0.3691,0.7548,0.0473,0.7548
ROCPOINTS_O,0.3089,0.3690,0.7548,0.0473,0.7548
ROCPOINTS_O,0.3089,0.3690,0.7548,0.0473,0.7548
ROCPOINTS_O,0.3091,0.3689,0.7548,0.0473,0.7548
ROCPOINTS_O,0.3097,0.3689,0.7548,0.0473,0.7548
ROCPOINTS_O,0.3100,0.3688,0.7548,0.0473,0.7548
ROCPOINTS_O,0.3102,0.3623,0.7524,0.0480,0.7524
ROCPOINTS_O,0.3107,0.3622,0.7524,0.0480,0.7524
ROCPOINTS_O,0.3108,0.3622,0.7524,0.0480,0.7524
ROCPOINTS_O,0.3108,0.3621,0.7524,0.0480,0.7524
ROCPOINTS_O,0.3109,0.3620,0.7524,0.0480,0.7524
ROCPOINTS_O,0.3110,0.3620,0.7524,0.0480,0.7524
ROCPOINTS_O,0.3111,0.3619,0.7524,0.0481,0.7524
ROCPOINTS_O,0.3115,0.3618,0.7524,0.0481,0.7524
ROCPOINTS_O,0.3115,0.3618,0.7524,0.0481,0.7524
ROCPOINTS_O,0.3117,0.3617,0.7524,0.0481,0.7524
ROCPOINTS_O,0.3118,0.3616,0.7524,0.0481,0.7524
ROCPOINTS_O,0.3120,0.3616,0.7524,0.0481,0.7524
ROCPOINTS_O,0.3124,0.3615,0.7524,0.0481,0.7524
ROCPOINTS_O,0.3124,0.3615,0.7524,0.0481,0.7524
ROCPOINTS_O,0.3125,0.3614,0.7524,0.0481,0.7524
ROCPOINTS_O,0.3131,0.3612,0.7524,0.0481,0.7524
ROCPOINTS_O,0.3131,0.3611,0.7524,0.0482,0.7524
ROCPOINTS_O,0.3133,0.3610,0.7524,0.0482,0.7524
ROCPOINTS_O,0.3133,0.3608,0.7524,0.0482,0.7524
ROCPOINTS_O,0.3136,0.3564,0.7500,0.0486,0.7500
ROCPOINTS_O,0.3137,0.3563,0.7500,0.0486,0.7500
ROCPOINTS_O,0.3138,0.3563,0.7500,0.0486,0.7500
ROCPOINTS_O,0.3139,0.3562,0.7500,0.0486,0.7500
ROCPOINTS_O,0.3141,0.3562,0.7500,0.0486,0.7500
ROCPOINTS_O,0.3142,0.3561,0.7500,0.0487,0.7500
ROCPOINTS_O,0.3144,0.3560,0.7500,0.0487,0.7500
ROCPOINTS_O,0.3144,0.3559,0.7500,0.0487,0.7500
ROCPOINTS_O,0.3147,0.3559,0.7500,0.0487,0.7500
ROCPOINTS_O,0.3148,0.3558,0.7500,0.0487,0.7500
ROCPOINTS_O,0.3148,0.3557,0.7500,0.0487,0.7500
ROCPOINTS_O,0.3148,0.3557,0.7500,0.0487,0.7500
ROCPOINTS_O,0.3150,0.3556,0.7500,0.0487,0.7500
ROCPOINTS_O,0.3152,0.3535,0.7452,0.0487,0.7452
ROCPOINTS_O,0.3153,0.3535,0.7452,0.0487,0.7452
ROCPOINTS_O,0.3157,0.3534,0.7452,0.0487,0.7452
ROCPOINTS_O,0.3161,0.3534,0.7452,0.0487,0.7452
ROCPOINTS_O,0.3163,0.3533,0.7452,0.0487,0.7452
ROCPOINTS_O,0.3166,0.3532,0.7452,0.0487,0.7452
ROCPOINTS_O,0.3167,0.3531,0.7452,0.0487,0.7452
ROCPOINTS_O,0.3169,0.3477,0.7429,0.0493,0.7429
ROCPOINTS_O,0.3169,0.3477,0.7429,0.0493,0.7429
ROCPOINTS_O,0.3169,0.3476,0.7429,0.0493,0.7429
ROCPOINTS_O,0.3170,0.3475,0.7429,0.0493,0.7429
ROCPOINTS_O,0.3170,0.3475,0.7429,0.0494,0.7429
ROCPOINTS_O,0.3172,0.3474,0.7429,0.0494,0.7429
ROCPOINTS_O,0.3172,0.3474,0.7429,0.0494,0.7429
ROCPOINTS_O,0.3173,0.3473,0.7429,0.0494,0.7429
ROCPOINTS_O,0.3173,0.3472,0.7429,0.0494,0.7429
ROCPOINTS_O,0.3173,0.3472,0.7429,0.0494,0.7429
ROCPOINTS_O,0.3175,0.3471,0.7429,0.0494,0.7429
ROCPOINTS_O,0.3176,0.3471,0.7429,0.0494,0.7429
ROCPOINTS_O,0.3178,0.3470,0.7429,0.0494,0.7429
ROCPOINTS_O,0.3179,0.3470,0.7429,0.0494,0.7429
ROCPOINTS_O,0.3180,0.3469,0.7429,0.0494,0.7429
ROCPOINTS_O,0.3181,0.3468,0.7429,0.0494,0.7429
ROCPOINTS_O,0.3183,0.3468,0.7429,0.0494,0.7429
ROCPOINTS_O,0.3184,0.3467,0.7429,0.0495,0.7429
ROCPOINTS_O,0.3185,0.3467,0.7429,0.0495,0.7429
ROCPOINTS_O,0.3187,0.3466,0.7429,0.0495,0.7429
ROCPOINTS_O,0.3188,0.3465,0.7429,0.0495,0.7429
ROCPOINTS_O,0.3189,0.3465,0.7405,0.0493,0.7405
ROCPOINTS_O,0.3200,0.3464,0.7405,0.0493,0.7405
ROCPOINTS_O,0.3200,0.3463,0.7405,0.0494,0.7405
ROCPOINTS_O,0.3205,0.3400,0.7357,0.0499,0.7357
ROCPOINTS_O,0.3205,0.3399,0.7357,0.0499,0.7357
ROCPOINTS_O,0.3206,0.3398,0.7357,0.0499,0.7357
ROCPOINTS_O,0.3206,0.3398,0.7357,0.0500,0.7357
ROCPOINTS_O,0.3207,0.3397,0.7357,0.0500,0.7357
ROCPOINTS_O,0.3207,0.3397,0.7357,0.0500,0.7357
ROCPOINTS_O,0.3211,0.3396,0.7357,0.0500,0.7357
ROCPOINTS_O,0.3212,0.3396,0.7357,0.0500,0.7357
ROCPOINTS_O,0.3214,0.3395,0.7357,0.0500,0.7357
ROCPOINTS_O,0.3217,0.3394,0.7357,0.0500,0.7357
ROCPOINTS_O,0.3217,0.3394,0.7357,0.0500,0.7357
ROCPOINTS_O,0.3219,0.3393,0.7357,0.0500,0.7357
ROCPOINTS_O,0.3219,0.3393,0.7357,0.0500,0.7357
ROCPOINTS_O,0.3220,0.3392,0.7357,0.0500,0.7357
ROCPOINTS_O,0.3221,0.3392,0.7357,0.0500,0.7357
ROCPOINTS_O,0.3222,0.3391,0.7357,0.0500,0.7357
ROCPOINTS_O,0.3225,0.3390,0.7357,0.0501,0.7357
ROCPOINTS_O,0.3229,0.3387,0.7357,0.0501,0.7357
ROCPOINTS_O,0.3232,0.3387,0.7357,0.0501,0.7357
ROCPOINTS_O,0.3233,0.3386,0.7357,0.0501,0.7357
ROCPOINTS_O,0.3233,0.3335,0.7333,0.0507,0.7333
ROCPOINTS_O,0.3237,0.3335,0.7333,0.0507,0.7333
ROCPOINTS_O,0.3238,0.3334,0.7333,0.0507,0.7333
ROCPOINTS_O,0.3238,0.3333,0.7333,0.0507,0.7333
ROCPOINTS_O,0.3239,0.3333,0.7333,0.0507,0.7333
ROCPOINTS_O,0.3243,0.3332,0.7333,0.0507,0.7333
ROCPOINTS_O,0.3243,0.3331,0.7333,0.0507,0.7333
ROCPOINTS_O,0.3244,0.3331,0.7333,0.0507,0.7333
ROCPOINTS_O,0.3244,0.3331,0.7310,0.0506,0.7310
ROCPOINTS_O,0.3245,0.3330,0.7310,0.0506,0.7310
ROCPOINTS_O,0.3250,0.3330,0.7310,0.0506,0.7310
ROCPOINTS_O,0.3254,0.3304,0.7286,0.0508,0.7286
ROCPOINTS_O,0.3256,0.3304,0.7286,0.0508,0.7286
ROCPOINTS_O,0.3262,0.3303,0.7286,0.0508,0.7286
ROCPOINTS_O,0.3263,0.3302,0.7286,0.0508,0.7286
ROCPOINTS_O,0.3266,0.3302,0.7286,0.0509,0.7286
ROCPOINTS_O,0.3267,0.3301,0.7286,0.0509,0.7286
ROCPOINTS_O,0.3267,0.3246,0.7238,0.0514,0.7238
ROCPOINTS_O,0.3271,0.3245,0.7238,0.0514,0.7238
ROCPOINTS_O,0.3272,0.3245,0.7238,0.0514,0.7238
ROCPOINTS_O,0.3273,0.3244,0.7238,0.0514,0.7238
ROCPOINTS_O,0.3274,0.3243,0.7238,0.0514,0.7238
ROCPOINTS_O,0.3276,0.3242,0.7238,0.0514,0.7238
ROCPOINTS_O,0.3276,0.3242,0.7238,0.0514,0.7238
ROCPOINTS_O,0.3277,0.3241,0.7238,0.0514,0.7238
ROCPOINTS_O,0.3278,0.3241,0.7238,0.0514,0.7238
ROCPOINTS_O,0.3279,0.3240,0.7214,0.0513,0.7214
ROCPOINTS_O,0.3280,0.3239,0.7214,0.0513,0.7214
ROCPOINTS_O,0.3281,0.3239,0.7214,0.0513,0.7214
ROCPOINTS_O,0.3282,0.3238,0.7214,0.0513,0.7214
ROCPOINTS_O,0.3282,0.3237,0.7214,0.0513,0.7214
ROCPOINTS_O,0.3283,0.3237,0.7214,0.0513,0.7214
ROCPOINTS_O,0.3283,0.3234,0.7214,0.0514,0.7214
ROCPOINTS_O,0.3284,0.3234,0.7214,0.0514,0.7214
ROCPOINTS_O,0.3289,0.3233,0.7214,0.0514,0.7214
ROCPOINTS_O,0.3289,0.3232,0.7214,0.0514,0.7214
ROCPOINTS_O,0.3289,0.3231,0.7214,0.0514,0.7214
ROCPOINTS_O,0.3297,0.3231,0.7214,0.0514,0.7214
ROCPOINTS_O,0.3298,0.3230,0.7214,0.0514,0.7214
ROCPOINTS_O,0.3300,0.3230,0.7214,0.0515,0.7214
ROCPOINTS_O,0.3300,0.3153,0.7119,0.0520,0.7119
ROCPOINTS_O,0.3304,0.3153,0.7119,0.0520,0.7119
ROCPOINTS_O,0.3305,0.3152,0.7119,0.0520,0.7119
ROCPOINTS_O,0.3308,0.3151,0.7119,0.0520,0.7119
ROCPOINTS_O,0.3308,0.3150,0.7119,0.0520,0.7119
ROCPOINTS_O,0.3311,0.3149,0.7119,0.0520,0.7119
ROCPOINTS_O,0.3311,0.3149,0.7119,0.0520,0.7119
ROCPOINTS_O,0.3313,0.3148,0.7119,0.0521,0.7119
ROCPOINTS_O,0.3314,0.3148,0.7119,0.0521,0.7119
ROCPOINTS_O,0.3317,0.3147,0.7119,0.0521,0.7119
ROCPOINTS_O,0.3319,0.3145,0.7119,0.0521,0.7119
ROCPOINTS_O,0.3322,0.3145,0.7119,0.0521,0.7119
ROCPOINTS_O,0.3324,0.3144,0.7119,0.0521,0.7119
ROCPOINTS_O,0.3325,0.3142,0.7119,0.0522,0.7119
ROCPOINTS_O,0.3330,0.3140,0.7119,0.0522,0.7119
ROCPOINTS_O,0.3332,0.3139,0.7119,0.0522,0.7119
ROCPOINTS_O,0.3333,0.3139,0.7119,0.0522,0.7119
ROCPOINTS_O,0.3333,0.3094,0.7048,0.0524,0.7048
ROCPOINTS_O,0.3334,0.3093,0.7048,0.0524,0.7048
ROCPOINTS_O,0.3336,0.3093,0.7048,0.0524,0.7048
ROCPOINTS_O,0.3339,0.3092,0.7048,0.0524,0.7048
ROCPOINTS_O,0.3340,0.3091,0.7048,0.0525,0.7048
ROCPOINTS_O,0.3341,0.3091,0.7048,0.0525,0.7048
ROCPOINTS_O,0.3343,0.3090,0.7048,0.0525,0.7048
ROCPOINTS_O,0.3344,0.3090,0.7048,0.0525,0.7048
ROCPOINTS_O,0.3347,0.3089,0.7048,0.0525,0.7048
ROCPOINTS_O,0.3348,0.3088,0.7048,0.0525,0.7048
ROCPOINTS_O,0.3350,0.3087,0.7048,0.0525,0.7048
ROCPOINTS_O,0.3352,0.3071,0.7048,0.0528,0.7048
ROCPOINTS_O,0.3353,0.3070,0.7048,0.0528,0.7048
ROCPOINTS_O,0.3353,0.3069,0.7048,0.0528,0.7048
ROCPOINTS_O,0.3356,0.3069,0.7048,0.0528,0.7048
ROCPOINTS_O,0.3358,0.3068,0.7048,0.0528,0.7048
ROCPOINTS_O,0.3359,0.3067,0.7048,0.0528,0.7048
ROCPOINTS_O,0.3361,0.3065,0.7048,0.0529,0.7048
ROCPOINTS_O,0.3367,0.3064,0.7048,0.0529,0.7048
ROCPOINTS_O,0.3368,0.3010,0.6952,0.0531,0.6952
ROCPOINTS_O,0.3370,0.3009,0.6952,0.0531,0.6952
ROCPOINTS_O,0.3371,0.3009,0.6929,0.0530,0.6929
ROCPOINTS_O,0.3372,0.3008,0.6929,0.0530,0.6929
ROCPOINTS_O,0.3374,0.3008,0.6929,0.0530,0.6929
ROCPOINTS_O,0.3375,0.3007,0.6929,0.0530,0.6929
ROCPOINTS_O,0.3375,0.3005,0.6929,0.0530,0.6929
ROCPOINTS_O,0.3376,0.3004,0.6929,0.0530,0.6929
ROCPOINTS_O,0.3376,0.3004,0.6929,0.0530,0.6929
ROCPOINTS_O,0.3378,0.3003,0.6929,0.0531,0.6929
ROCPOINTS_O,0.3380,0.3002,0.6929,0.0531,0.6929
ROCPOINTS_O,0.3383,0.3001,0.6929,0.0531,0.6929
ROCPOINTS_O,0.3388,0.2999,0.6929,0.0531,0.6929
ROCPOINTS_O,0.3389,0.2998,0.6929,0.0531,0.6929
ROCPOINTS_O,0.3391,0.2998,0.6929,0.0531,0.6929
ROCPOINTS_O,0.3392,0.2997,0.6929,0.0532,0.6929
ROCPOINTS_O,0.3395,0.2997,0.6929,0.0532,0.6929
ROCPOINTS_O,0.3399,0.2996,0.6929,0.0532,0.6929
ROCPOINTS_O,0.3400,0.2995,0.6929,0.0532,0.6929
ROCPOINTS_O,0.3400,0.2993,0.6929,0.0532,0.6929
ROCPOINTS_O,0.3402,0.2921,0.6810,0.0536,0.6810
ROCPOINTS_O,0.3403,0.2921,0.6810,0.0536,0.6810
ROCPOINTS_O,0.3406,0.2920,0.6810,0.0536,0.6810
ROCPOINTS_O,0.3406,0.2920,0.6810,0.0536,0.6810
ROCPOINTS_O,0.3413,0.2919,0.6810,0.0536,0.6810
ROCPOINTS_O,0.3416,0.2919,0.6810,0.0536,0.6810
ROCPOINTS_O,0.3417,0.2918,0.6810,0.0536,0.6810
ROCPOINTS_O,0.3417,0.2917,0.6810,0.0536,0.6810
ROCPOINTS_O,0.3417,0.2915,0.6810,0.0537,0.6810
ROCPOINTS_O,0.3421,0.2915,0.6810,0.0537,0.6810
ROCPOINTS_O,0.3425,0.2914,0.6810,0.0537,0.6810
ROCPOINTS_O,0.3425,0.2913,0.6810,0.0537,0.6810
ROCPOINTS_O,0.3426,0.2913,0.6810,0.0537,0.6810
ROCPOINTS_O,0.3427,0.2912,0.6810,0.0537,0.6810
ROCPOINTS_O,0.3427,0.2912,0.6810,0.0537,0.6810
ROCPOINTS_O,0.3430,0.2910,0.6810,0.0538,0.6810
ROCPOINTS_O,0.3431,0.2909,0.6810,0.0538,0.6810
ROCPOINTS_O,0.3433,0.2909,0.6810,0.0538,0.6810
ROCPOINTS_O,0.3433,0.2908,0.6810,0.0538,0.6810
ROCPOINTS_O,0.3433,0.2868,0.6738,0.0540,0.6738
ROCPOINTS_O,0.3434,0.2868,0.6738,0.0540,0.6738
ROCPOINTS_O,0.3436,0.2867,0.6738,0.0540,0.6738
ROCPOINTS_O,0.3437,0.2867,0.6738,0.0540,0.6738
ROCPOINTS_O,0.3437,0.2866,0.6738,0.0540,0.6738
ROCPOINTS_O,0.3438,0.2865,0.6738,0.0540,0.6738
ROCPOINTS_O,0.3438,0.2865,0.6738,0.0540,0.6738
ROCPOINTS_O,0.3441,0.2863,0.6738,0.0541,0.6738
ROCPOINTS_O,0.3441,0.2863,0.6738,0.0541,0.6738
ROCPOINTS_O,0.3444,0.2862,0.6738,0.0541,0.6738
ROCPOINTS_O,0.3446,0.2861,0.6738,0.0541,0.6738
ROCPOINTS_O,0.3447,0.2861,0.6738,0.0541,0.6738
ROCPOINTS_O,0.3450,0.2860,0.6738,0.0541,0.6738
ROCPOINTS_O,0.3456,0.2846,0.6738,0.0544,0.6738
ROCPOINTS_O,0.3457,0.2846,0.6738,0.0544,0.6738
ROCPOINTS_O,0.3459,0.2845,0.6738,0.0544,0.6738
ROCPOINTS_O,0.3461,0.2845,0.6738,0.0544,0.6738
ROCPOINTS_O,0.3461,0.2844,0.6738,0.0544,0.6738
ROCPOINTS_O,0.3461,0.2843,0.6738,0.0544,0.6738
ROCPOINTS_O,0.3463,0.2843,0.6738,0.0544,0.6738
ROCPOINTS_O,0.3463,0.2842,0.6738,0.0544,0.6738
ROCPOINTS_O,0.3463,0.2842,0.6738,0.0544,0.6738
ROCPOINTS_O,0.3467,0.2841,0.6738,0.0545,0.6738
ROCPOINTS_O,0.3468,0.2795,0.6690,0.0549,0.6690
ROCPOINTS_O,0.3475,0.2794,0.6690,0.0549,0.6690
ROCPOINTS_O,0.3478,0.2792,0.6690,0.0550,0.6690
ROCPOINTS_O,0.3479,0.2791,0.6690,0.0550,0.6690
ROCPOINTS_O,0.3479,0.2791,0.6690,0.0550,0.6690
ROCPOINTS_O,0.3483,0.2790,0.6690,0.0550,0.6690
ROCPOINTS_O,0.3484,0.2789,0.6690,0.0550,0.6690
ROCPOINTS_O,0.3487,0.2789,0.6690,0.0551,0.6690
ROCPOINTS_O,0.3491,0.2788,0.6690,0.0551,0.6690
ROCPOINTS_O,0.3491,0.2787,0.6690,0.0551,0.6690
ROCPOINTS_O,0.3494,0.2786,0.6690,0.0551,0.6690
ROCPOINTS_O,0.3496,0.2786,0.6690,0.0551,0.6690
ROCPOINTS_O,0.3500,0.2785,0.6690,0.0551,0.6690
ROCPOINTS_O,0.3500,0.2741,0.6643,0.0556,0.6643
ROCPOINTS_O,0.3504,0.2740,0.6643,0.0556,0.6643
ROCPOINTS_O,0.3508,0.2739,0.6643,0.0556,0.6643
ROCPOINTS_O,0.3515,0.2738,0.6643,0.0556,0.6643
ROCPOINTS_O,0.3517,0.2738,0.6643,0.0556,0.6643
ROCPOINTS_O,0.3521,0.2736,0.6643,0.0557,0.6643
ROCPOINTS_O,0.3522,0.2736,0.6643,0.0557,0.6643
ROCPOINTS_O,0.3522,0.2736,0.6619,0.0555,0.6619
ROCPOINTS_O,0.3523,0.2735,0.6619,0.0555,0.6619
ROCPOINTS_O,0.3525,0.2735,0.6619,0.0555,0.6619
ROCPOINTS_O,0.3525,0.2734,0.6619,0.0555,0.6619
ROCPOINTS_O,0.3528,0.2733,0.6619,0.0555,0.6619
ROCPOINTS_O,0.3529,0.2732,0.6619,0.0556,0.6619
ROCPOINTS_O,0.3531,0.2730,0.6619,0.0556,0.6619
ROCPOINTS_O,0.3533,0.2729,0.6619,0.0556,0.6619
ROCPOINTS_O,0.3536,0.2679,0.6548,0.0560,0.6548
ROCPOINTS_O,0.3540,0.2678,0.6548,0.0560,0.6548
ROCPOINTS_O,0.3543,0.2677,0.6548,0.0561,0.6548
ROCPOINTS_O,0.3544,0.2677,0.6548,0.0561,0.6548
ROCPOINTS_O,0.3545,0.2676,0.6548,0.0561,0.6548
ROCPOINTS_O,0.3547,0.2676,0.6548,0.0561,0.6548
ROCPOINTS_O,0.3547,0.2675,0.6548,0.0561,0.6548
ROCPOINTS_O,0.3550,0.2675,0.6548,0.0561,0.6548
ROCPOINTS_O,0.3554,0.2654,0.6500,0.0561,0.6500
ROCPOINTS_O,0.3556,0.2652,0.6500,0.0562,0.6500
ROCPOINTS_O,0.3556,0.2651,0.6500,0.0562,0.6500
ROCPOINTS_O,0.3558,0.2651,0.6500,0.0562,0.6500
ROCPOINTS_O,0.3564,0.2650,0.6500,0.0562,0.6500
ROCPOINTS_O,0.3566,0.2649,0.6500,0.0562,0.6500
ROCPOINTS_O,0.3567,0.2649,0.6500,0.0562,0.6500
ROCPOINTS_O,0.3570,0.2597,0.6476,0.0571,0.6476
ROCPOINTS_O,0.3571,0.2596,0.6476,0.0571,0.6476
ROCPOINTS_O,0.3575,0.2595,0.6476,0.0571,0.6476
ROCPOINTS_O,0.3577,0.2594,0.6452,0.0570,0.6452
ROCPOINTS_O,0.3578,0.2593,0.6452,0.0570,0.6452
ROCPOINTS_O,0.3583,0.2593,0.6452,0.0570,0.6452
ROCPOINTS_O,0.3589,0.2592,0.6452,0.0570,0.6452
ROCPOINTS_O,0.3598,0.2591,0.6452,0.0570,0.6452
ROCPOINTS_O,0.3600,0.2591,0.6452,0.0570,0.6452
ROCPOINTS_O,0.3603,0.2517,0.6429,0.0584,0.6429
ROCPOINTS_O,0.3603,0.2516,0.6429,0.0584,0.6429
ROCPOINTS_O,0.3606,0.2516,0.6429,0.0584,0.6429
ROCPOINTS_O,0.3607,0.2515,0.6429,0.0584,0.6429
ROCPOINTS_O,0.3607,0.2514,0.6429,0.0585,0.6429
ROCPOINTS_O,0.3608,0.2514,0.6429,0.0585,0.6429
ROCPOINTS_O,0.3613,0.2513,0.6429,0.0585,0.6429
ROCPOINTS_O,0.3615,0.2513,0.6429,0.0585,0.6429
ROCPOINTS_O,0.3617,0.2512,0.6429,0.0585,0.6429
ROCPOINTS_O,0.3620,0.2511,0.6429,0.0585,0.6429
ROCPOINTS_O,0.3623,0.2510,0.6429,0.0585,0.6429
ROCPOINTS_O,0.3625,0.2510,0.6429,0.0586,0.6429
ROCPOINTS_O,0.3627,0.2508,0.6405,0.0584,0.6405
ROCPOINTS_O,0.3631,0.2507,0.6405,0.0584,0.6405
ROCPOINTS_O,0.3633,0.2504,0.6405,0.0585,0.6405
ROCPOINTS_O,0.3633,0.2503,0.6405,0.0585,0.6405
ROCPOINTS_O,0.3635,0.2468,0.6381,0.0591,0.6381
ROCPOINTS_O,0.3636,0.2467,0.6381,0.0591,0.6381
ROCPOINTS_O,0.3638,0.2466,0.6381,0.0591,0.6381
ROCPOINTS_O,0.3642,0.2466,0.6381,0.0591,0.6381
ROCPOINTS_O,0.3644,0.2465,0.6381,0.0591,0.6381
ROCPOINTS_O,0.3647,0.2464,0.6381,0.0592,0.6381
ROCPOINTS_O,0.3647,0.2464,0.6381,0.0592,0.6381
ROCPOINTS_O,0.3650,0.2463,0.6381,0.0592,0.6381
ROCPOINTS_O,0.3652,0.2446,0.6357,0.0594,0.6357
ROCPOINTS_O,0.3653,0.2445,0.6357,0.0594,0.6357
ROCPOINTS_O,0.3656,0.2444,0.6357,0.0594,0.6357
ROCPOINTS_O,0.3658,0.2444,0.6357,0.0594,0.6357
ROCPOINTS_O,0.3659,0.2443,0.6357,0.0594,0.6357
ROCPOINTS_O,0.3660,0.2443,0.6357,0.0594,0.6357
ROCPOINTS_O,0.3667,0.2442,0.6357,0.0595,0.6357
ROCPOINTS_O,0.3668,0.2402,0.6286,0.0598,0.6286
ROCPOINTS_O,0.3670,0.2401,0.6286,0.0598,0.6286
ROCPOINTS_O,0.3675,0.2401,0.6286,0.0598,0.6286
ROCPOINTS_O,0.3682,0.2400,0.6286,0.0598,0.6286
ROCPOINTS_O,0.3683,0.2399,0.6286,0.0598,0.6286
ROCPOINTS_O,0.3687,0.2399,0.6286,0.0598,0.6286
ROCPOINTS_O,0.3687,0.2398,0.6286,0.0599,0.6286
ROCPOINTS_O,0.3689,0.2397,0.6286,0.0599,0.6286
ROCPOINTS_O,0.3696,0.2397,0.6286,0.0599,0.6286
ROCPOINTS_O,0.3700,0.2396,0.6286,0.0599,0.6286
ROCPOINTS_O,0.3700,0.2395,0.6286,0.0599,0.6286
ROCPOINTS_O,0.3702,0.2337,0.6214,0.0607,0.6214
ROCPOINTS_O,0.3703,0.2336,0.6214,0.0607,0.6214
ROCPOINTS_O,0.3706,0.2334,0.6214,0.0607,0.6214
ROCPOINTS_O,0.3707,0.2333,0.6214,0.0607,0.6214
ROCPOINTS_O,0.3708,0.2333,0.6214,0.0608,0.6214
ROCPOINTS_O,0.3710,0.2332,0.6214,0.0608,0.6214
ROCPOINTS_O,0.3711,0.2332,0.6190,0.0605,0.6190
ROCPOINTS_O,0.3717,0.2332,0.6190,0.0606,0.6190
ROCPOINTS_O,0.3720,0.2331,0.6190,0.0606,0.6190
ROCPOINTS_O,0.3721,0.2331,0.6190,0.0606,0.6190
ROCPOINTS_O,0.3725,0.2330,0.6190,0.0606,0.6190
ROCPOINTS_O,0.3725,0.2329,0.6190,0.0606,0.6190
ROCPOINTS_O,0.3727,0.2329,0.6190,0.0606,0.6190
ROCPOINTS_O,0.3728,0.2328,0.6190,0.0606,0.6190
ROCPOINTS_O,0.3729,0.2328,0.6190,0.0607,0.6190
ROCPOINTS_O,0.3731,0.2327,0.6190,0.0607,0.6190
ROCPOINTS_O,0.3731,0.2327,0.6190,0.0607,0.6190
ROCPOINTS_O,0.3732,0.2327,0.6167,0.0605,0.6167
ROCPOINTS_O,0.3733,0.2326,0.6167,0.0605,0.6167
ROCPOINTS_O,0.3734,0.2286,0.6143,0.0613,0.6143
ROCPOINTS_O,0.3747,0.2285,0.6143,0.0613,0.6143
ROCPOINTS_O,0.3748,0.2285,0.6143,0.0613,0.6143
ROCPOINTS_O,0.3750,0.2284,0.6143,0.0613,0.6143
ROCPOINTS_O,0.3752,0.2265,0.6095,0.0613,0.6095
ROCPOINTS_O,0.3753,0.2265,0.6095,0.0613,0.6095
ROCPOINTS_O,0.3753,0.2264,0.6095,0.0614,0.6095
ROCPOINTS_O,0.3757,0.2264,0.6095,0.0614,0.6095
ROCPOINTS_O,0.3760,0.2263,0.6095,0.0614,0.6095
ROCPOINTS_O,0.3763,0.2262,0.6095,0.0614,0.6095
ROCPOINTS_O,0.3767,0.2262,0.6095,0.0614,0.6095
ROCPOINTS_O,0.3767,0.2218,0.6071,0.0623,0.6071
ROCPOINTS_O,0.3772,0.2217,0.6071,0.0623,0.6071
ROCPOINTS_O,0.3774,0.2217,0.6071,0.0624,0.6071
ROCPOINTS_O,0.3775,0.2216,0.6071,0.0624,0.6071
ROCPOINTS_O,0.3778,0.2216,0.6071,0.0624,0.6071
ROCPOINTS_O,0.3778,0.2215,0.6071,0.0624,0.6071
ROCPOINTS_O,0.3780,0.2214,0.6071,0.0624,0.6071
ROCPOINTS_O,0.3780,0.2214,0.6071,0.0624,0.6071
ROCPOINTS_O,0.3783,0.2213,0.6071,0.0625,0.6071
ROCPOINTS_O,0.3789,0.2211,0.6071,0.0625,0.6071
ROCPOINTS_O,0.3789,0.2211,0.6071,0.0625,0.6071
ROCPOINTS_O,0.3792,0.2210,0.6071,0.0625,0.6071
ROCPOINTS_O,0.3800,0.2210,0.6071,0.0625,0.6071
ROCPOINTS_O,0.3804,0.2163,0.6000,0.0631,0.6000
ROCPOINTS_O,0.3806,0.2162,0.6000,0.0631,0.6000
ROCPOINTS_O,0.3807,0.2162,0.6000,0.0631,0.6000
ROCPOINTS_O,0.3808,0.2161,0.6000,0.0632,0.6000
ROCPOINTS_O,0.3808,0.2161,0.6000,0.0632,0.6000
ROCPOINTS_O,0.3811,0.2160,0.6000,0.0632,0.6000
ROCPOINTS_O,0.3811,0.2159,0.6000,0.0632,0.6000
ROCPOINTS_O,0.3811,0.2158,0.6000,0.0632,0.6000
ROCPOINTS_O,0.3813,0.2158,0.6000,0.0633,0.6000
ROCPOINTS_O,0.3813,0.2157,0.6000,0.0633,0.6000
ROCPOINTS_O,0.3817,0.2157,0.6000,0.0633,0.6000
ROCPOINTS_O,0.3818,0.2153,0.6000,0.0634,0.6000
ROCPOINTS_O,0.3819,0.2153,0.6000,0.0634,0.6000
ROCPOINTS_O,0.3820,0.2152,0.6000,0.0634,0.6000
ROCPOINTS_O,0.3822,0.2151,0.6000,0.0634,0.6000
ROCPOINTS_O,0.3823,0.2151,0.6000,0.0634,0.6000
ROCPOINTS_O,0.3825,0.2150,0.6000,0.0635,0.6000
ROCPOINTS_O,0.3828,0.2148,0.6000,0.0635,0.6000
ROCPOINTS_O,0.3829,0.2148,0.6000,0.0635,0.6000
ROCPOINTS_O,0.3830,0.2147,0.6000,0.0635,0.6000
ROCPOINTS_O,0.3831,0.2147,0.6000,0.0636,0.6000
ROCPOINTS_O,0.3833,0.2146,0.6000,0.0636,0.6000
ROCPOINTS_O,0.3833,0.2145,0.6000,0.0636,0.6000
ROCPOINTS_O,0.3839,0.2102,0.5881,0.0636,0.5881
ROCPOINTS_O,0.3841,0.2101,0.5881,0.0636,0.5881
ROCPOINTS_O,0.3842,0.2100,0.5881,0.0637,0.5881
ROCPOINTS_O,0.3844,0.2100,0.5881,0.0637,0.5881
ROCPOINTS_O,0.3844,0.2099,0.5881,0.0637,0.5881
ROCPOINTS_O,0.3845,0.2099,0.5881,0.0637,0.5881
ROCPOINTS_O,0.3846,0.2097,0.5881,0.0638,0.5881
ROCPOINTS_O,0.3850,0.2096,0.5881,0.0638,0.5881
ROCPOINTS_O,0.3854,0.2080,0.5881,0.0642,0.5881
ROCPOINTS_O,0.3858,0.2080,0.5881,0.0643,0.5881
ROCPOINTS_O,0.3861,0.2079,0.5881,0.0643,0.5881
ROCPOINTS_O,0.3864,0.2079,0.5881,0.0643,0.5881
ROCPOINTS_O,0.3866,0.2078,0.5881,0.0643,0.5881
ROCPOINTS_O,0.3867,0.2077,0.5881,0.0643,0.5881
ROCPOINTS_O,0.3871,0.2040,0.5833,0.0649,0.5833
ROCPOINTS_O,0.3873,0.2039,0.5833,0.0650,0.5833
ROCPOINTS_O,0.3873,0.2039,0.5833,0.0650,0.5833
ROCPOINTS_O,0.3875,0.2038,0.5833,0.0650,0.5833
ROCPOINTS_O,0.3876,0.2037,0.5833,0.0650,0.5833
ROCPOINTS_O,0.3880,0.2036,0.5833,0.0651,0.5833
ROCPOINTS_O,0.3884,0.2035,0.5833,0.0651,0.5833
ROCPOINTS_O,0.3885,0.2035,0.5833,0.0651,0.5833
ROCPOINTS_O,0.3886,0.2034,0.5833,0.0651,0.5833
ROCPOINTS_O,0.3889,0.2033,0.5833,0.0651,0.5833
ROCPOINTS_O,0.3890,0.2032,0.5833,0.0652,0.5833
ROCPOINTS_O,0.3891,0.2031,0.5833,0.0652,0.5833
ROCPOINTS_O,0.3891,0.2031,0.5833,0.0652,0.5833
ROCPOINTS_O,0.3892,0.2030,0.5833,0.0652,0.5833
ROCPOINTS_O,0.3892,0.2029,0.5833,0.0652,0.5833
ROCPOINTS_O,0.3900,0.2026,0.5833,0.0653,0.5833
ROCPOINTS_O,0.3903,0.1967,0.5714,0.0659,0.5714
ROCPOINTS_O,0.3908,0.1966,0.5714,0.0659,0.5714
ROCPOINTS_O,0.3911,0.1965,0.5714,0.0660,0.5714
ROCPOINTS_O,0.3914,0.1964,0.5714,0.0660,0.5714
ROCPOINTS_O,0.3917,0.1962,0.5714,0.0660,0.5714
ROCPOINTS_O,0.3920,0.1962,0.5714,0.0661,0.5714
ROCPOINTS_O,0.3922,0.1961,0.5714,0.0661,0.5714
ROCPOINTS_O,0.3925,0.1961,0.5714,0.0661,0.5714
ROCPOINTS_O,0.3929,0.1960,0.5714,0.0661,0.5714
ROCPOINTS_O,0.3929,0.1959,0.5714,0.0662,0.5714
ROCPOINTS_O,0.3930,0.1958,0.5714,0.0662,0.5714
ROCPOINTS_O,0.3933,0.1958,0.5714,0.0662,0.5714
ROCPOINTS_O,0.3933,0.1927,0.5595,0.0659,0.5595
ROCPOINTS_O,0.3936,0.1926,0.5595,0.0659,0.5595
ROCPOINTS_O,0.3936,0.1926,0.5595,0.0659,0.5595
ROCPOINTS_O,0.3938,0.1925,0.5595,0.0659,0.5595
ROCPOINTS_O,0.3943,0.1925,0.5595,0.0659,0.5595
ROCPOINTS_O,0.3943,0.1924,0.5595,0.0660,0.5595
ROCPOINTS_O,0.3950,0.1924,0.5595,0.0660,0.5595
ROCPOINTS_O,0.3953,0.1909,0.5548,0.0659,0.5548
ROCPOINTS_O,0.3957,0.1908,0.5548,0.0659,0.5548
ROCPOINTS_O,0.3961,0.1907,0.5548,0.0660,0.5548
ROCPOINTS_O,0.3963,0.1907,0.5548,0.0660,0.5548
ROCPOINTS_O,0.3967,0.1906,0.5548,0.0660,0.5548
ROCPOINTS_O,0.3969,0.1866,0.5524,0.0671,0.5524
ROCPOINTS_O,0.3969,0.1866,0.5524,0.0671,0.5524
ROCPOINTS_O,0.3970,0.1865,0.5524,0.0671,0.5524
ROCPOINTS_O,0.3971,0.1865,0.5524,0.0671,0.5524
ROCPOINTS_O,0.3972,0.1864,0.5524,0.0671,0.5524
ROCPOINTS_O,0.3982,0.1863,0.5524,0.0671,0.5524
ROCPOINTS_O,0.3983,0.1863,0.5524,0.0672,0.5524
ROCPOINTS_O,0.3989,0.1862,0.5524,0.0672,0.5524
ROCPOINTS_O,0.3992,0.1861,0.5524,0.0672,0.5524
ROCPOINTS_O,0.3996,0.1861,0.5524,0.0672,0.5524
ROCPOINTS_O,0.4000,0.1860,0.5524,0.0673,0.5524
ROCPOINTS_O,0.4008,0.1814,0.5381,0.0672,0.5381
ROCPOINTS_O,0.4017,0.1813,0.5381,0.0672,0.5381
ROCPOINTS_O,0.4019,0.1813,0.5381,0.0672,0.5381
ROCPOINTS_O,0.4022,0.1812,0.5381,0.0673,0.5381
ROCPOINTS_O,0.4022,0.1811,0.5381,0.0673,0.5381
ROCPOINTS_O,0.4022,0.1811,0.5381,0.0673,0.5381
ROCPOINTS_O,0.4025,0.1810,0.5381,0.0673,0.5381
ROCPOINTS_O,0.4033,0.1810,0.5381,0.0673,0.5381
ROCPOINTS_O,0.4033,0.1777,0.5357,0.0682,0.5357
ROCPOINTS_O,0.4038,0.1777,0.5357,0.0682,0.5357
ROCPOINTS_O,0.4039,0.1776,0.5357,0.0682,0.5357
ROCPOINTS_O,0.4050,0.1776,0.5357,0.0683,0.5357
ROCPOINTS_O,0.4056,0.1759,0.5310,0.0683,0.5310
ROCPOINTS_O,0.4056,0.1758,0.5310,0.0683,0.5310
ROCPOINTS_O,0.4060,0.1756,0.5310,0.0684,0.5310
ROCPOINTS_O,0.4067,0.1756,0.5310,0.0684,0.5310
ROCPOINTS_O,0.4068,0.1720,0.5286,0.0694,0.5286
ROCPOINTS_O,0.4072,0.1719,0.5286,0.0695,0.5286
ROCPOINTS_O,0.4074,0.1719,0.5286,0.0695,0.5286
ROCPOINTS_O,0.4075,0.1718,0.5286,0.0695,0.5286
ROCPOINTS_O,0.4083,0.1718,0.5286,0.0695,0.5286
ROCPOINTS_O,0.4086,0.1717,0.5286,0.0695,0.5286
ROCPOINTS_O,0.4094,0.1717,0.5286,0.0696,0.5286
ROCPOINTS_O,0.4095,0.1716,0.5286,0.0696,0.5286
ROCPOINTS_O,0.4095,0.1715,0.5286,0.0696,0.5286
ROCPOINTS_O,0.4100,0.1714,0.5286,0.0697,0.5286
ROCPOINTS_O,0.4108,0.1671,0.5238,0.0707,0.5238
ROCPOINTS_O,0.4108,0.1670,0.5238,0.0708,0.5238
ROCPOINTS_O,0.4111,0.1670,0.5214,0.0705,0.5214
ROCPOINTS_O,0.4114,0.1670,0.5214,0.0705,0.5214
ROCPOINTS_O,0.4116,0.1669,0.5214,0.0705,0.5214
ROCPOINTS_O,0.4118,0.1669,0.5214,0.0705,0.5214
ROCPOINTS_O,0.4125,0.1668,0.5214,0.0706,0.5214
ROCPOINTS_O,0.4133,0.1667,0.5214,0.0706,0.5214
ROCPOINTS_O,0.4133,0.1637,0.5167,0.0712,0.5167
ROCPOINTS_O,0.4134,0.1637,0.5167,0.0712,0.5167
ROCPOINTS_O,0.4134,0.1634,0.5167,0.0713,0.5167
ROCPOINTS_O,0.4139,0.1633,0.5167,0.0714,0.5167
ROCPOINTS_O,0.4140,0.1632,0.5167,0.0714,0.5167
ROCPOINTS_O,0.4141,0.1632,0.5167,0.0714,0.5167
ROCPOINTS_O,0.4143,0.1631,0.5167,0.0714,0.5167
ROCPOINTS_O,0.4150,0.1630,0.5167,0.0715,0.5167
ROCPOINTS_O,0.4153,0.1620,0.5167,0.0719,0.5167
ROCPOINTS_O,0.4163,0.1619,0.5167,0.0719,0.5167
ROCPOINTS_O,0.4167,0.1618,0.5167,0.0719,0.5167
ROCPOINTS_O,0.4169,0.1592,0.5167,0.0730,0.5167
ROCPOINTS_O,0.4169,0.1592,0.5167,0.0731,0.5167
ROCPOINTS_O,0.4175,0.1591,0.5167,0.0731,0.5167
ROCPOINTS_O,0.4175,0.1591,0.5167,0.0731,0.5167
ROCPOINTS_O,0.4177,0.1589,0.5167,0.0732,0.5167
ROCPOINTS_O,0.4178,0.1589,0.5167,0.0732,0.5167
ROCPOINTS_O,0.4179,0.1588,0.5167,0.0732,0.5167
ROCPOINTS_O,0.4181,0.1588,0.5167,0.0732,0.5167
ROCPOINTS_O,0.4189,0.1587,0.5167,0.0733,0.5167
ROCPOINTS_O,0.4197,0.1587,0.5143,0.0729,0.5143
ROCPOINTS_O,0.4199,0.1586,0.5143,0.0730,0.5143
ROCPOINTS_O,0.4200,0.1586,0.5143,0.0730,0.5143
ROCPOINTS_O,0.4203,0.1549,0.5048,0.0733,0.5048
ROCPOINTS_O,0.4203,0.1549,0.5048,0.0733,0.5048
ROCPOINTS_O,0.4203,0.1548,0.5048,0.0734,0.5048
ROCPOINTS_O,0.4203,0.1548,0.5024,0.0730,0.5024
ROCPOINTS_O,0.4205,0.1548,0.5024,0.0731,0.5024
ROCPOINTS_O,0.4217,0.1547,0.5024,0.0731,0.5024
ROCPOINTS_O,0.4220,0.1547,0.5024,0.0731,0.5024
ROCPOINTS_O,0.4223,0.1546,0.5024,0.0731,0.5024
ROCPOINTS_O,0.4225,0.1545,0.5024,0.0732,0.5024
ROCPOINTS_O,0.4232,0.1545,0.5024,0.0732,0.5024
ROCPOINTS_O,0.4233,0.1544,0.5024,0.0732,0.5024
ROCPOINTS_O,0.4242,0.1510,0.4952,0.0738,0.4952
ROCPOINTS_O,0.4250,0.1508,0.4952,0.0738,0.4952
ROCPOINTS_O,0.4254,0.1499,0.4929,0.0740,0.4929
ROCPOINTS_O,0.4256,0.1498,0.4929,0.0740,0.4929
ROCPOINTS_O,0.4256,0.1497,0.4929,0.0740,0.4929
ROCPOINTS_O,0.4258,0.1496,0.4929,0.0741,0.4929
ROCPOINTS_O,0.4267,0.1496,0.4929,0.0741,0.4929
ROCPOINTS_O,0.4269,0.1469,0.4786,0.0733,0.4786
ROCPOINTS_O,0.4274,0.1468,0.4786,0.0734,0.4786
ROCPOINTS_O,0.4275,0.1467,0.4786,0.0734,0.4786
ROCPOINTS_O,0.4294,0.1467,0.4786,0.0734,0.4786
ROCPOINTS_O,0.4299,0.1466,0.4786,0.0734,0.4786
ROCPOINTS_O,0.4300,0.1465,0.4786,0.0735,0.4786
ROCPOINTS_O,0.4300,0.1464,0.4786,0.0735,0.4786
ROCPOINTS_O,0.4303,0.1423,0.4667,0.0737,0.4667
ROCPOINTS_O,0.4308,0.1423,0.4667,0.0738,0.4667
ROCPOINTS_O,0.4311,0.1422,0.4667,0.0738,0.4667
ROCPOINTS_O,0.4317,0.1421,0.4667,0.0739,0.4667
ROCPOINTS_O,0.4321,0.1420,0.4667,0.0739,0.4667
ROCPOINTS_O,0.4333,0.1419,0.4667,0.0739,0.4667
ROCPOINTS_O,0.4337,0.1390,0.4571,0.0740,0.4571
ROCPOINTS_O,0.4343,0.1390,0.4548,0.0736,0.4548
ROCPOINTS_O,0.4344,0.1389,0.4548,0.0736,0.4548
ROCPOINTS_O,0.4349,0.1389,0.4548,0.0737,0.4548
ROCPOINTS_O,0.4350,0.1388,0.4548,0.0737,0.4548
ROCPOINTS_O,0.4354,0.1378,0.4548,0.0742,0.4548
ROCPOINTS_O,0.4356,0.1377,0.4548,0.0743,0.4548
ROCPOINTS_O,0.4367,0.1376,0.4548,0.0743,0.4548
ROCPOINTS_O,0.4375,0.1351,0.4548,0.0756,0.4548
ROCPOINTS_O,0.4376,0.1351,0.4548,0.0756,0.4548
ROCPOINTS_O,0.4378,0.1350,0.4548,0.0756,0.4548
ROCPOINTS_O,0.4383,0.1349,0.4548,0.0757,0.4548
ROCPOINTS_O,0.4385,0.1348,0.4548,0.0757,0.4548
ROCPOINTS_O,0.4386,0.1347,0.4548,0.0758,0.4548
ROCPOINTS_O,0.4389,0.1347,0.4548,0.0758,0.4548
ROCPOINTS_O,0.4391,0.1346,0.4548,0.0758,0.4548
ROCPOINTS_O,0.4392,0.1345,0.4548,0.0759,0.4548
ROCPOINTS_O,0.4395,0.1345,0.4548,0.0759,0.4548
ROCPOINTS_O,0.4400,0.1344,0.4548,0.0759,0.4548
ROCPOINTS_O,0.4400,0.1301,0.4476,0.0771,0.4476
ROCPOINTS_O,0.4403,0.1301,0.4476,0.0771,0.4476
ROCPOINTS_O,0.4404,0.1300,0.4476,0.0771,0.4476
ROCPOINTS_O,0.4410,0.1299,0.4476,0.0772,0.4476
ROCPOINTS_O,0.4416,0.1299,0.4452,0.0768,0.4452
ROCPOINTS_O,0.4417,0.1297,0.4452,0.0770,0.4452
ROCPOINTS_O,0.4427,0.1297,0.4429,0.0766,0.4429
ROCPOINTS_O,0.4433,0.1296,0.4429,0.0766,0.4429
ROCPOINTS_O,0.4433,0.1266,0.4357,0.0772,0.4357
ROCPOINTS_O,0.4439,0.1265,0.4357,0.0772,0.4357
ROCPOINTS_O,0.4440,0.1264,0.4357,0.0772,0.4357
ROCPOINTS_O,0.4442,0.1264,0.4357,0.0772,0.4357
ROCPOINTS_O,0.4447,0.1263,0.4357,0.0773,0.4357
ROCPOINTS_O,0.4450,0.1263,0.4357,0.0773,0.4357
ROCPOINTS_O,0.4453,0.1252,0.4286,0.0768,0.4286
ROCPOINTS_O,0.4456,0.1251,0.4286,0.0768,0.4286
ROCPOINTS_O,0.4467,0.1251,0.4286,0.0768,0.4286
ROCPOINTS_O,0.4472,0.1230,0.4238,0.0772,0.4238
ROCPOINTS_O,0.4483,0.1229,0.4238,0.0773,0.4238
ROCPOINTS_O,0.4487,0.1229,0.4238,0.0773,0.4238
ROCPOINTS_O,0.4494,0.1228,0.4238,0.0773,0.4238
ROCPOINTS_O,0.4500,0.1227,0.4238,0.0774,0.4238
ROCPOINTS_O,0.4507,0.1192,0.4190,0.0787,0.4190
ROCPOINTS_O,0.4511,0.1191,0.4190,0.0787,0.4190
ROCPOINTS_O,0.4511,0.1190,0.4190,0.0787,0.4190
ROCPOINTS_O,0.4514,0.1190,0.4190,0.0788,0.4190
ROCPOINTS_O,0.4517,0.1189,0.4190,0.0788,0.4190
ROCPOINTS_O,0.4517,0.1188,0.4190,0.0789,0.4190
ROCPOINTS_O,0.4518,0.1187,0.4190,0.0790,0.4190
ROCPOINTS_O,0.4525,0.1186,0.4190,0.0790,0.4190
ROCPOINTS_O,0.4525,0.1186,0.4190,0.0790,0.4190
ROCPOINTS_O,0.4526,0.1185,0.4190,0.0791,0.4190
ROCPOINTS_O,0.4533,0.1185,0.4190,0.0791,0.4190
ROCPOINTS_O,0.4534,0.1153,0.4167,0.0806,0.4167
ROCPOINTS_O,0.4542,0.1152,0.4167,0.0807,0.4167
ROCPOINTS_O,0.4547,0.1152,0.4167,0.0808,0.4167
ROCPOINTS_O,0.4549,0.1151,0.4167,0.0808,0.4167
ROCPOINTS_O,0.4550,0.1151,0.4167,0.0808,0.4167
ROCPOINTS_O,0.4554,0.1135,0.4167,0.0819,0.4167
ROCPOINTS_O,0.4562,0.1134,0.4167,0.0819,0.4167
ROCPOINTS_O,0.4567,0.1134,0.4167,0.0819,0.4167
ROCPOINTS_O,0.4569,0.1107,0.4095,0.0825,0.4095
ROCPOINTS_O,0.4575,0.1106,0.4095,0.0825,0.4095
ROCPOINTS_O,0.4581,0.1105,0.4095,0.0826,0.4095
ROCPOINTS_O,0.4584,0.1104,0.4095,0.0826,0.4095
ROCPOINTS_O,0.4597,0.1104,0.4095,0.0827,0.4095
ROCPOINTS_O,0.4600,0.1103,0.4095,0.0827,0.4095
ROCPOINTS_O,0.4604,0.1070,0.4024,0.0837,0.4024
ROCPOINTS_O,0.4613,0.1070,0.4024,0.0837,0.4024
ROCPOINTS_O,0.4613,0.1069,0.4024,0.0837,0.4024
ROCPOINTS_O,0.4617,0.1068,0.4024,0.0838,0.4024
ROCPOINTS_O,0.4617,0.1068,0.4024,0.0838,0.4024
ROCPOINTS_O,0.4624,0.1067,0.4024,0.0839,0.4024
ROCPOINTS_O,0.4633,0.1067,0.4000,0.0835,0.4000
ROCPOINTS_O,0.4644,0.1048,0.3952,0.0839,0.3952
ROCPOINTS_O,0.4650,0.1047,0.3952,0.0840,0.3952
ROCPOINTS_O,0.4667,0.1041,0.3952,0.0844,0.3952
ROCPOINTS_O,0.4669,0.1022,0.3857,0.0839,0.3857
ROCPOINTS_O,0.4678,0.1022,0.3857,0.0840,0.3857
ROCPOINTS_O,0.4683,0.1021,0.3857,0.0840,0.3857
ROCPOINTS_O,0.4687,0.1020,0.3857,0.0841,0.3857
ROCPOINTS_O,0.4694,0.1020,0.3833,0.0836,0.3833
ROCPOINTS_O,0.4700,0.1020,0.3810,0.0831,0.3810
ROCPOINTS_O,0.4715,0.0991,0.3810,0.0854,0.3810
ROCPOINTS_O,0.4723,0.0990,0.3810,0.0854,0.3810
ROCPOINTS_O,0.4731,0.0989,0.3810,0.0855,0.3810
ROCPOINTS_O,0.4733,0.0989,0.3810,0.0856,0.3810
ROCPOINTS_O,0.4733,0.0964,0.3762,0.0865,0.3762
ROCPOINTS_O,0.4742,0.0964,0.3762,0.0866,0.3762
ROCPOINTS_O,0.4745,0.0963,0.3762,0.0866,0.3762
ROCPOINTS_O,0.4750,0.0963,0.3762,0.0867,0.3762
ROCPOINTS_O,0.4755,0.0953,0.3762,0.0875,0.3762
ROCPOINTS_O,0.4758,0.0952,0.3762,0.0875,0.3762
ROCPOINTS_O,0.4766,0.0952,0.3762,0.0876,0.3762
ROCPOINTS_O,0.4767,0.0951,0.3762,0.0876,0.3762
ROCPOINTS_O,0.4770,0.0926,0.3762,0.0898,0.3762
ROCPOINTS_O,0.4778,0.0926,0.3762,0.0898,0.3762
ROCPOINTS_O,0.4783,0.0924,0.3762,0.0899,0.3762
ROCPOINTS_O,0.4783,0.0924,0.3762,0.0900,0.3762
ROCPOINTS_O,0.4787,0.0923,0.3762,0.0900,0.3762
ROCPOINTS_O,0.4800,0.0923,0.3762,0.0901,0.3762
ROCPOINTS_O,0.4804,0.0892,0.3714,0.0919,0.3714
ROCPOINTS_O,0.4808,0.0891,0.3714,0.0919,0.3714
ROCPOINTS_O,0.4811,0.0890,0.3714,0.0920,0.3714
ROCPOINTS_O,0.4819,0.0890,0.3714,0.0920,0.3714
ROCPOINTS_O,0.4822,0.0889,0.3714,0.0921,0.3714
ROCPOINTS_O,0.4833,0.0889,0.3714,0.0921,0.3714
ROCPOINTS_O,0.4836,0.0867,0.3619,0.0921,0.3619
ROCPOINTS_O,0.4838,0.0866,0.3619,0.0921,0.3619
ROCPOINTS_O,0.4842,0.0866,0.3619,0.0922,0.3619
ROCPOINTS_O,0.4844,0.0865,0.3619,0.0922,0.3619
ROCPOINTS_O,0.4850,0.0864,0.3619,0.0923,0.3619
ROCPOINTS_O,0.4853,0.0858,0.3619,0.0929,0.3619
ROCPOINTS_O,0.4859,0.0857,0.3619,0.0930,0.3619
ROCPOINTS_O,0.4867,0.0857,0.3619,0.0930,0.3619
ROCPOINTS_O,0.4878,0.0837,0.3571,0.0939,0.3571
ROCPOINTS_O,0.4892,0.0836,0.3571,0.0940,0.3571
ROCPOINTS_O,0.4900,0.0835,0.3571,0.0940,0.3571
ROCPOINTS_O,0.4900,0.0835,0.3571,0.0941,0.3571
ROCPOINTS_O,0.4902,0.0807,0.3524,0.0959,0.3524
ROCPOINTS_O,0.4920,0.0806,0.3524,0.0960,0.3524
ROCPOINTS_O,0.4925,0.0805,0.3524,0.0960,0.3524
ROCPOINTS_O,0.4933,0.0805,0.3524,0.0961,0.3524
ROCPOINTS_O,0.4933,0.0789,0.3500,0.0973,0.3500
ROCPOINTS_O,0.4939,0.0788,0.3500,0.0974,0.3500
ROCPOINTS_O,0.4942,0.0787,0.3500,0.0974,0.3500
ROCPOINTS_O,0.4950,0.0786,0.3500,0.0975,0.3500
ROCPOINTS_O,0.4952,0.0783,0.3500,0.0979,0.3500
ROCPOINTS_O,0.4953,0.0782,0.3500,0.0980,0.3500
ROCPOINTS_O,0.4963,0.0781,0.3500,0.0981,0.3500
ROCPOINTS_O,0.4967,0.0781,0.3500,0.0982,0.3500
ROCPOINTS_O,0.4968,0.0761,0.3476,0.0998,0.3476
ROCPOINTS_O,0.4969,0.0761,0.3476,0.0999,0.3476
ROCPOINTS_O,0.4975,0.0760,0.3476,0.0999,0.3476
ROCPOINTS_O,0.4988,0.0760,0.3476,0.1000,0.3476
ROCPOINTS_O,0.5000,0.0759,0.3476,0.1001,0.3476
ROCPOINTS_O,0.5025,0.0735,0.3357,0.0999,0.3357
ROCPOINTS_O,0.5033,0.0734,0.3357,0.0999,0.3357
ROCPOINTS_O,0.5040,0.0714,0.3333,0.1018,0.3333
ROCPOINTS_O,0.5047,0.0713,0.3333,0.1019,0.3333
ROCPOINTS_O,0.5050,0.0713,0.3333,0.1020,0.3333
ROCPOINTS_O,0.5056,0.0707,0.3310,0.1021,0.3310
ROCPOINTS_O,0.5067,0.0706,0.3310,0.1022,0.3310
ROCPOINTS_O,0.5069,0.0690,0.3286,0.1037,0.3286
ROCPOINTS_O,0.5069,0.0689,0.3286,0.1038,0.3286
ROCPOINTS_O,0.5083,0.0689,0.3286,0.1038,0.3286
ROCPOINTS_O,0.5085,0.0688,0.3286,0.1039,0.3286
ROCPOINTS_O,0.5100,0.0687,0.3286,0.1040,0.3286
ROCPOINTS_O,0.5108,0.0667,0.3262,0.1061,0.3262
ROCPOINTS_O,0.5111,0.0667,0.3238,0.1054,0.3238
ROCPOINTS_O,0.5120,0.0667,0.3238,0.1055,0.3238
ROCPOINTS_O,0.5133,0.0666,0.3238,0.1056,0.3238
ROCPOINTS_O,0.5136,0.0642,0.3190,0.1077,0.3190
ROCPOINTS_O,0.5150,0.0641,0.3190,0.1078,0.3190
ROCPOINTS_O,0.5167,0.0637,0.3143,0.1071,0.3143
ROCPOINTS_O,0.5167,0.0636,0.3143,0.1071,0.3143
ROCPOINTS_O,0.5175,0.0622,0.3095,0.1079,0.3095
ROCPOINTS_O,0.5178,0.0621,0.3095,0.1080,0.3095
ROCPOINTS_O,0.5182,0.0620,0.3095,0.1081,0.3095
ROCPOINTS_O,0.5200,0.0620,0.3095,0.1082,0.3095
ROCPOINTS_O,0.5213,0.0602,0.3095,0.1110,0.3095
ROCPOINTS_O,0.5221,0.0601,0.3095,0.1111,0.3095
ROCPOINTS_O,0.5227,0.0601,0.3095,0.1112,0.3095
ROCPOINTS_O,0.5233,0.0600,0.3095,0.1113,0.3095
ROCPOINTS_O,0.5250,0.0588,0.3071,0.1126,0.3071
ROCPOINTS_O,0.5267,0.0583,0.3071,0.1135,0.3071
ROCPOINTS_O,0.5269,0.0569,0.3024,0.1142,0.3024
ROCPOINTS_O,0.5298,0.0569,0.3024,0.1143,0.3024
ROCPOINTS_O,0.5300,0.0568,0.3024,0.1144,0.3024
ROCPOINTS_O,0.5300,0.0546,0.3000,0.1178,0.3000
ROCPOINTS_O,0.5333,0.0546,0.2976,0.1169,0.2976
ROCPOINTS_O,0.5333,0.0545,0.2976,0.1170,0.2976
ROCPOINTS_O,0.5340,0.0533,0.2929,0.1177,0.2929
ROCPOINTS_O,0.5344,0.0532,0.2929,0.1178,0.2929
ROCPOINTS_O,0.5350,0.0532,0.2929,0.1179,0.2929
ROCPOINTS_O,0.5352,0.0526,0.2929,0.1192,0.2929
ROCPOINTS_O,0.5367,0.0525,0.2929,0.1193,0.2929
ROCPOINTS_O,0.5369,0.0515,0.2929,0.1214,0.2929
ROCPOINTS_O,0.5392,0.0514,0.2929,0.1215,0.2929
ROCPOINTS_O,0.5400,0.0513,0.2929,0.1217,0.2929
ROCPOINTS_O,0.5400,0.0494,0.2857,0.1231,0.2857
ROCPOINTS_O,0.5420,0.0494,0.2857,0.1232,0.2857
ROCPOINTS_O,0.5433,0.0493,0.2857,0.1233,0.2857
ROCPOINTS_O,0.5450,0.0478,0.2857,0.1268,0.2857
ROCPOINTS_O,0.5458,0.0474,0.2833,0.1267,0.2833
ROCPOINTS_O,0.5467,0.0474,0.2810,0.1258,0.2810
ROCPOINTS_O,0.5500,0.0458,0.2786,0.1286,0.2786
ROCPOINTS_O,0.5517,0.0443,0.2738,0.1304,0.2738
ROCPOINTS_O,0.5533,0.0443,0.2738,0.1305,0.2738
ROCPOINTS_O,0.5550,0.0431,0.2714,0.1326,0.2714
ROCPOINTS_O,0.5567,0.0429,0.2714,0.1332,0.2714
ROCPOINTS_O,0.5568,0.0421,0.2714,0.1352,0.2714
ROCPOINTS_O,0.5578,0.0421,0.2714,0.1354,0.2714
ROCPOINTS_O,0.5592,0.0420,0.2714,0.1356,0.2714
ROCPOINTS_O,0.5600,0.0420,0.2714,0.1357,0.2714
ROCPOINTS_O,0.5603,0.0402,0.2667,0.1386,0.2667
ROCPOINTS_O,0.5619,0.0402,0.2667,0.1388,0.2667
ROCPOINTS_O,0.5633,0.0401,0.2667,0.1390,0.2667
ROCPOINTS_O,0.5650,0.0394,0.2595,0.1380,0.2595
ROCPOINTS_O,0.5667,0.0390,0.2571,0.1379,0.2571
ROCPOINTS_O,0.5667,0.0390,0.2548,0.1368,0.2548
ROCPOINTS_O,0.5700,0.0380,0.2476,0.1365,0.2476
ROCPOINTS_O,0.5700,0.0371,0.2381,0.1348,0.2381
ROCPOINTS_O,0.5733,0.0371,0.2381,0.1350,0.2381
ROCPOINTS_O,0.5734,0.0360,0.2357,0.1371,0.2357
ROCPOINTS_O,0.5750,0.0360,0.2357,0.1373,0.2357
ROCPOINTS_O,0.5767,0.0356,0.2333,0.1374,0.2333
ROCPOINTS_O,0.5800,0.0347,0.2214,0.1342,0.2214
ROCPOINTS_O,0.5817,0.0336,0.2143,0.1339,0.2143
ROCPOINTS_O,0.5833,0.0336,0.2143,0.1341,0.2143
ROCPOINTS_O,0.5850,0.0330,0.2071,0.1322,0.2071
ROCPOINTS_O,0.5850,0.0328,0.2048,0.1315,0.2048
ROCPOINTS_O,0.5867,0.0328,0.2048,0.1317,0.2048
ROCPOINTS_O,0.5900,0.0323,0.2048,0.1335,0.2048
ROCPOINTS_O,0.5933,0.0310,0.2024,0.1367,0.2024
ROCPOINTS_O,0.5950,0.0305,0.2000,0.1373,0.2000
ROCPOINTS_O,0.5967,0.0304,0.2000,0.1377,0.2000
ROCPOINTS_O,0.5993,0.0299,0.1976,0.1383,0.1976
ROCPOINTS_O,0.6000,0.0298,0.1976,0.1386,0.1976
ROCPOINTS_O,0.6033,0.0283,0.1952,0.1436,0.1952
ROCPOINTS_O,0.6050,0.0275,0.1929,0.1454,0.1929
ROCPOINTS_O,0.6067,0.0274,0.1929,0.1459,0.1929
ROCPOINTS_O,0.6100,0.0268,0.1929,0.1489,0.1929
ROCPOINTS_O,0.6133,0.0260,0.1929,0.1525,0.1929
ROCPOINTS_O,0.6150,0.0254,0.1905,0.1541,0.1905
ROCPOINTS_O,0.6167,0.0253,0.1881,0.1531,0.1881
ROCPOINTS_O,0.6167,0.0246,0.1833,0.1534,0.1833
ROCPOINTS_O,0.6173,0.0245,0.1833,0.1537,0.1833
ROCPOINTS_O,0.6189,0.0245,0.1833,0.1540,0.1833
ROCPOINTS_O,0.6200,0.0244,0.1833,0.1543,0.1833
ROCPOINTS_O,0.6233,0.0231,0.1810,0.1600,0.1810
ROCPOINTS_O,0.6250,0.0227,0.1810,0.1620,0.1810
ROCPOINTS_O,0.6267,0.0227,0.1762,0.1588,0.1762
ROCPOINTS_O,0.6282,0.0221,0.1714,0.1582,0.1714
ROCPOINTS_O,0.6300,0.0221,0.1714,0.1586,0.1714
ROCPOINTS_O,0.6333,0.0212,0.1690,0.1625,0.1690
ROCPOINTS_O,0.6350,0.0209,0.1619,0.1585,0.1619
ROCPOINTS_O,0.6367,0.0208,0.1619,0.1593,0.1619
ROCPOINTS_O,0.6383,0.0199,0.1619,0.1646,0.1619
ROCPOINTS_O,0.6400,0.0199,0.1619,0.1650,0.1619
ROCPOINTS_O,0.6433,0.0191,0.1595,0.1683,0.1595
ROCPOINTS_O,0.6450,0.0187,0.1548,0.1675,0.1548
ROCPOINTS_O,0.6467,0.0184,0.1524,0.1671,0.1524
ROCPOINTS_O,0.6500,0.0177,0.1405,0.1616,0.1405
ROCPOINTS_O,0.6533,0.0171,0.1310,0.1567,0.1310
ROCPOINTS_O,0.6550,0.0168,0.1286,0.1570,0.1286
ROCPOINTS_O,0.6567,0.0165,0.1286,0.1588,0.1286
ROCPOINTS_O,0.6600,0.0161,0.1262,0.1601,0.1262
ROCPOINTS_O,0.6633,0.0152,0.1238,0.1651,0.1238
ROCPOINTS_O,0.6667,0.0147,0.1238,0.1694,0.1238
ROCPOINTS_O,0.6700,0.0145,0.1190,0.1661,0.1190
ROCPOINTS_O,0.6717,0.0139,0.1095,0.1608,0.1095
ROCPOINTS_O,0.6733,0.0138,0.1095,0.1614,0.1095
ROCPOINTS_O,0.6750,0.0133,0.1071,0.1636,0.1071
ROCPOINTS_O,0.6767,0.0132,0.1048,0.1612,0.1048
ROCPOINTS_O,0.6800,0.0130,0.1000,0.1573,0.1000
ROCPOINTS_O,0.6833,0.0122,0.1000,0.1660,0.1000
ROCPOINTS_O,0.6850,0.0120,0.0952,0.1613,0.0952
ROCPOINTS_O,0.6867,0.0119,0.0952,0.1633,0.0952
ROCPOINTS_O,0.6900,0.0116,0.0952,0.1660,0.0952
ROCPOINTS_O,0.6933,0.0110,0.0905,0.1667,0.0905
ROCPOINTS_O,0.6950,0.0106,0.0881,0.1674,0.0881
ROCPOINTS_O,0.6967,0.0105,0.0857,0.1651,0.0857
ROCPOINTS_O,0.7000,0.0104,0.0857,0.1667,0.0857
ROCPOINTS_O,0.7033,0.0102,0.0833,0.1659,0.0833
ROCPOINTS_O,0.7050,0.0098,0.0810,0.1667,0.0810
ROCPOINTS_O,0.7067,0.0097,0.0810,0.1683,0.0810
ROCPOINTS_O,0.7100,0.0095,0.0810,0.1717,0.0810
ROCPOINTS_O,0.7133,0.0088,0.0786,0.1784,0.0786
ROCPOINTS_O,0.7167,0.0083,0.0762,0.1829,0.0762
ROCPOINTS_O,0.7200,0.0077,0.0762,0.1928,0.0762
ROCPOINTS_O,0.7233,0.0076,0.0762,0.1963,0.0762
ROCPOINTS_O,0.7250,0.0071,0.0738,0.2026,0.0738
ROCPOINTS_O,0.7267,0.0069,0.0714,0.2013,0.0714
ROCPOINTS_O,0.7300,0.0068,0.0643,0.1875,0.0643
ROCPOINTS_O,0.7333,0.0064,0.0643,0.1957,0.0643
ROCPOINTS_O,0.7356,0.0061,0.0595,0.1923,0.0595
ROCPOINTS_O,0.7367,0.0060,0.0595,0.1938,0.0595
ROCPOINTS_O,0.7400,0.0057,0.0571,0.1967,0.0571
ROCPOINTS_O,0.7411,0.0054,0.0571,0.2034,0.0571
ROCPOINTS_O,0.7417,0.0054,0.0571,0.2051,0.0571
ROCPOINTS_O,0.7417,0.0053,0.0571,0.2069,0.0571
ROCPOINTS_O,0.7433,0.0053,0.0571,0.2087,0.0571
ROCPOINTS_O,0.7450,0.0050,0.0571,0.2182,0.0571
ROCPOINTS_O,0.7467,0.0049,0.0571,0.2202,0.0571
ROCPOINTS_O,0.7500,0.0046,0.0548,0.2233,0.0548
ROCPOINTS_O,0.7533,0.0043,0.0524,0.2292,0.0524
ROCPOINTS_O,0.7550,0.0040,0.0524,0.2391,0.0524
ROCPOINTS_O,0.7556,0.0040,0.0500,0.2308,0.0500
ROCPOINTS_O,0.7567,0.0040,0.0476,0.2222,0.0476
ROCPOINTS_O,0.7600,0.0040,0.0429,0.2069,0.0429
ROCPOINTS_O,0.7633,0.0038,0.0381,0.1951,0.0381
ROCPOINTS_O,0.7650,0.0036,0.0381,0.2051,0.0381
ROCPOINTS_O,0.7667,0.0035,0.0381,0.2105,0.0381
ROCPOINTS_O,0.7700,0.0033,0.0381,0.2192,0.0381
ROCPOINTS_O,0.7733,0.0032,0.0381,0.2254,0.0381
ROCPOINTS_O,0.7750,0.0031,0.0357,0.2174,0.0357
ROCPOINTS_O,0.7767,0.0031,0.0333,0.2059,0.0333
ROCPOINTS_O,0.7800,0.0029,0.0333,0.2154,0.0333
ROCPOINTS_O,0.7833,0.0028,0.0333,0.2222,0.0333
ROCPOINTS_O,0.7850,0.0027,0.0333,0.2295,0.0333
ROCPOINTS_O,0.7867,0.0027,0.0333,0.2333,0.0333
ROCPOINTS_O,0.7900,0.0025,0.0286,0.2143,0.0286
ROCPOINTS_O,0.7933,0.0023,0.0262,0.2200,0.0262
ROCPOINTS_O,0.7950,0.0021,0.0262,0.2340,0.0262
ROCPOINTS_O,0.7967,0.0020,0.0238,0.2222,0.0238
ROCPOINTS_O,0.8000,0.0019,0.0214,0.2143,0.0214
ROCPOINTS_O,0.8033,0.0018,0.0214,0.2250,0.0214
ROCPOINTS_O,0.8050,0.0016,0.0214,0.2432,0.0214
ROCPOINTS_O,0.8067,0.0015,0.0214,0.2571,0.0214
ROCPOINTS_O,0.8100,0.0013,0.0214,0.2813,0.0214
ROCPOINTS_O,0.8133,0.0013,0.0214,0.2903,0.0214
ROCPOINTS_O,0.8167,0.0013,0.0190,0.2667,0.0190
ROCPOINTS_O,0.8200,0.0013,0.0167,0.2414,0.0167
ROCPOINTS_O,0.8233,0.0012,0.0167,0.2500,0.0167
ROCPOINTS_O,0.8250,0.0010,0.0167,0.2917,0.0167
ROCPOINTS_O,0.8267,0.0010,0.0143,0.2609,0.0143
ROCPOINTS_O,0.8300,0.0008,0.0071,0.1765,0.0071
ROCPOINTS_O,0.8400,0.0007,0.0048,0.1429,0.0048
ROCPOINTS_O,0.8433,0.0007,0.0024,0.0769,0.0024
ROCPOINTS_O,0.8467,0.0006,0.0024,0.0909,0.0024
ROCPOINTS_O,0.8500,0.0006,0.0000,0.0000,0.0000
ROCPOINTS_O,0.8567,0.0004,0.0000,0.0000,0.0000
ROCPOINTS_O,0.8633,0.0003,0.0000,0.0000,0.0000
ROCPOINTS_O,0.8700,0.0002,0.0000,0.0000,0.0000
ROCPOINTS_O,0.8800,0.0002,0.0000,0.0000,0.0000
ROCPOINTS_O,0.8933,0.0001,0.0000,0.0000,0.0000
ROCPOINTS_O,0.9200,0.0001,0.0000,0.0000,0.0000
ROCPOINTS_O,0.9200,0.0000,0.0000,0.0000,0.0000
ROCPOINTS_U,0.0000,1.0000,1.0000,0.0083,1.0000
ROCPOINTS_U,0.0017,0.9984,1.0000,0.0083,1.0000
ROCPOINTS_U,0.0033,0.9978,1.0000,0.0083,1.0000
ROCPOINTS_U,0.0033,0.9973,1.0000,0.0083,1.0000
ROCPOINTS_U,0.0043,0.9952,1.0000,0.0083,1.0000
ROCPOINTS_U,0.0050,0.9947,1.0000,0.0083,1.0000
ROCPOINTS_U,0.0067,0.9921,1.0000,0.0084,1.0000
ROCPOINTS_U,0.0076,0.9866,1.0000,0.0084,1.0000
ROCPOINTS_U,0.0083,0.9863,1.0000,0.0084,1.0000
ROCPOINTS_U,0.0100,0.9857,1.0000,0.0084,1.0000
ROCPOINTS_U,0.0107,0.9807,1.0000,0.0085,1.0000
ROCPOINTS_U,0.0117,0.9793,1.0000,0.0085,1.0000
ROCPOINTS_U,0.0128,0.9792,1.0000,0.0085,1.0000
ROCPOINTS_U,0.0133,0.9780,1.0000,0.0085,1.0000
ROCPOINTS_U,0.0143,0.9735,1.0000,0.0085,1.0000
ROCPOINTS_U,0.0150,0.9731,1.0000,0.0085,1.0000
ROCPOINTS_U,0.0161,0.9721,1.0000,0.0085,1.0000
ROCPOINTS_U,0.0167,0.9713,1.0000,0.0085,1.0000
ROCPOINTS_U,0.0175,0.9692,0.9932,0.0085,0.9932
ROCPOINTS_U,0.0176,0.9690,0.9932,0.0085,0.9932
ROCPOINTS_U,0.0183,0.9689,0.9932,0.0085,0.9932
ROCPOINTS_U,0.0194,0.9688,0.9932,0.0085,0.9932
ROCPOINTS_U,0.0200,0.9685,0.9932,0.0085,0.9932
ROCPOINTS_U,0.0228,0.9629,0.9932,0.0086,0.9932
ROCPOINTS_U,0.0233,0.9628,0.9932,0.0086,0.9932
ROCPOINTS_U,0.0250,0.9618,0.9864,0.0085,0.9864
ROCPOINTS_U,0.0267,0.9612,0.9864,0.0085,0.9864
ROCPOINTS_U,0.0272,0.9598,0.9864,0.0085,0.9864
ROCPOINTS_U,0.0283,0.9598,0.9864,0.0085,0.9864
ROCPOINTS_U,0.0300,0.9597,0.9864,0.0085,0.9864
ROCPOINTS_U,0.0308,0.9587,0.9864,0.0085,0.9864
ROCPOINTS_U,0.0317,0.9586,0.9864,0.0085,0.9864
ROCPOINTS_U,0.0325,0.9586,0.9864,0.0085,0.9864
ROCPOINTS_U,0.0333,0.9583,0.9864,0.0085,0.9864
ROCPOINTS_U,0.0350,0.9577,0.9864,0.0085,0.9864
ROCPOINTS_U,0.0361,0.9569,0.9864,0.0086,0.9864
ROCPOINTS_U,0.0367,0.9567,0.9864,0.0086,0.9864
ROCPOINTS_U,0.0370,0.9557,0.9864,0.0086,0.9864
ROCPOINTS_U,0.0378,0.9556,0.9864,0.0086,0.9864
ROCPOINTS_U,0.0384,0.9555,0.9864,0.0086,0.9864
ROCPOINTS_U,0.0385,0.9555,0.9864,0.0086,0.9864
ROCPOINTS_U,0.0397,0.9554,0.9864,0.0086,0.9864
ROCPOINTS_U,0.0400,0.9554,0.9864,0.0086,0.9864
ROCPOINTS_U,0.0403,0.9544,0.9864,0.0086,0.9864
ROCPOINTS_U,0.0417,0.9543,0.9864,0.0086,0.9864
ROCPOINTS_U,0.0423,0.9542,0.9864,0.0086,0.9864
ROCPOINTS_U,0.0423,0.9541,0.9864,0.0086,0.9864
ROCPOINTS_U,0.0433,0.9541,0.9864,0.0086,0.9864
ROCPOINTS_U,0.0435,0.9528,0.9864,0.0086,0.9864
ROCPOINTS_U,0.0450,0.9527,0.9864,0.0086,0.9864
ROCPOINTS_U,0.0467,0.9522,0.9864,0.0086,0.9864
ROCPOINTS_U,0.0470,0.9501,0.9864,0.0086,0.9864
ROCPOINTS_U,0.0473,0.9501,0.9864,0.0086,0.9864
ROCPOINTS_U,0.0475,0.9500,0.9864,0.0086,0.9864
ROCPOINTS_U,0.0476,0.9500,0.9864,0.0086,0.9864
ROCPOINTS_U,0.0478,0.9499,0.9864,0.0086,0.9864
ROCPOINTS_U,0.0492,0.9499,0.9864,0.0086,0.9864
ROCPOINTS_U,0.0500,0.9498,0.9864,0.0086,0.9864
ROCPOINTS_U,0.0500,0.9471,0.9796,0.0086,0.9796
ROCPOINTS_U,0.0503,0.9470,0.9796,0.0086,0.9796
ROCPOINTS_U,0.0504,0.9469,0.9796,0.0086,0.9796
ROCPOINTS_U,0.0506,0.9468,0.9796,0.0086,0.9796
ROCPOINTS_U,0.0508,0.9468,0.9796,0.0086,0.9796
ROCPOINTS_U,0.0510,0.9467,0.9796,0.0086,0.9796
ROCPOINTS_U,0.0512,0.9467,0.9796,0.0086,0.9796
ROCPOINTS_U,0.0514,0.9466,0.9796,0.0086,0.9796
ROCPOINTS_U,0.0515,0.9466,0.9796,0.0086,0.9796
ROCPOINTS_U,0.0517,0.9465,0.9796,0.0086,0.9796
ROCPOINTS_U,0.0519,0.9464,0.9796,0.0086,0.9796
ROCPOINTS_U,0.0528,0.9464,0.9796,0.0086,0.9796
ROCPOINTS_U,0.0533,0.9463,0.9796,0.0086,0.9796
ROCPOINTS_U,0.0538,0.9445,0.9796,0.0086,0.9796
ROCPOINTS_U,0.0545,0.9444,0.9796,0.0086,0.9796
ROCPOINTS_U,0.0547,0.9444,0.9796,0.0086,0.9796
ROCPOINTS_U,0.0547,0.9443,0.9796,0.0086,0.9796
ROCPOINTS_U,0.0550,0.9443,0.9796,0.0086,0.9796
ROCPOINTS_U,0.0554,0.9437,0.9796,0.0086,0.9796
ROCPOINTS_U,0.0554,0.9437,0.9796,0.0086,0.9796
ROCPOINTS_U,0.0561,0.9436,0.9796,0.0086,0.9796
ROCPOINTS_U,0.0567,0.9435,0.9796,0.0086,0.9796
ROCPOINTS_U,0.0572,0.9419,0.9796,0.0086,0.9796
ROCPOINTS_U,0.0575,0.9419,0.9796,0.0086,0.9796
ROCPOINTS_U,0.0576,0.9418,0.9796,0.0086,0.9796
ROCPOINTS_U,0.0578,0.9418,0.9796,0.0086,0.9796
ROCPOINTS_U,0.0580,0.9417,0.9796,0.0086,0.9796
ROCPOINTS_U,0.0581,0.9416,0.9796,0.0086,0.9796
ROCPOINTS_U,0.0582,0.9415,0.9796,0.0086,0.9796
ROCPOINTS_U,0.0583,0.9415,0.9796,0.0086,0.9796
ROCPOINTS_U,0.0583,0.9414,0.9796,0.0086,0.9796
ROCPOINTS_U,0.0586,0.9414,0.9796,0.0086,0.9796
ROCPOINTS_U,0.0593,0.9413,0.9796,0.0086,0.9796
ROCPOINTS_U,0.0594,0.9413,0.9796,0.0086,0.9796
ROCPOINTS_U,0.0597,0.9412,0.9796,0.0086,0.9796
ROCPOINTS_U,0.0598,0.9411,0.9796,0.0086,0.9796
ROCPOINTS_U,0.0600,0.9411,0.9796,0.0086,0.9796
ROCPOINTS_U,0.0601,0.9385,0.9728,0.0086,0.9728
ROCPOINTS_U,0.0603,0.9385,0.9728,0.0086,0.9728
ROCPOINTS_U,0.0604,0.9384,0.9728,0.0086,0.9728
ROCPOINTS_U,0.0605,0.9383,0.9728,0.0086,0.9728
ROCPOINTS_U,0.0607,0.9373,0.9660,0.0085,0.9660
ROCPOINTS_U,0.0608,0.9373,0.9660,0.0085,0.9660
ROCPOINTS_U,0.0612,0.9372,0.9660,0.0086,0.9660
ROCPOINTS_U,0.0612,0.9371,0.9660,0.0086,0.9660
ROCPOINTS_U,0.0613,0.9370,0.9660,0.0086,0.9660
ROCPOINTS_U,0.0619,0.9370,0.9660,0.0086,0.9660
ROCPOINTS_U,0.0619,0.9369,0.9660,0.0086,0.9660
ROCPOINTS_U,0.0622,0.9368,0.9660,0.0086,0.9660
ROCPOINTS_U,0.0625,0.9367,0.9660,0.0086,0.9660
ROCPOINTS_U,0.0626,0.9366,0.9660,0.0086,0.9660
ROCPOINTS_U,0.0633,0.9364,0.9660,0.0086,0.9660
ROCPOINTS_U,0.0636,0.9340,0.9660,0.0086,0.9660
ROCPOINTS_U,0.0639,0.9340,0.9660,0.0086,0.9660
ROCPOINTS_U,0.0639,0.9339,0.9660,0.0086,0.9660
ROCPOINTS_U,0.0642,0.9339,0.9660,0.0086,0.9660
ROCPOINTS_U,0.0644,0.9338,0.9660,0.0086,0.9660
ROCPOINTS_U,0.0647,0.9337,0.9660,0.0086,0.9660
ROCPOINTS_U,0.0648,0.9337,0.9660,0.0086,0.9660
ROCPOINTS_U,0.0649,0.9336,0.9660,0.0086,0.9660
ROCPOINTS_U,0.0650,0.9336,0.9660,0.0086,0.9660
ROCPOINTS_U,0.0652,0.9328,0.9660,0.0086,0.9660
ROCPOINTS_U,0.0652,0.9327,0.9660,0.0086,0.9660
ROCPOINTS_U,0.0659,0.9326,0.9660,0.0086,0.9660
ROCPOINTS_U,0.0663,0.9326,0.9660,0.0086,0.9660
ROCPOINTS_U,0.0667,0.9325,0.9660,0.0086,0.9660
ROCPOINTS_U,0.0673,0.9301,0.9660,0.0086,0.9660
ROCPOINTS_U,0.0675,0.9300,0.9660,0.0086,0.9660
ROCPOINTS_U,0.0676,0.9299,0.9660,0.0086,0.9660
ROCPOINTS_U,0.0676,0.9298,0.9660,0.0086,0.9660
ROCPOINTS_U,0.0677,0.9298,0.9660,0.0086,0.9660
ROCPOINTS_U,0.0678,0.9297,0.9660,0.0086,0.9660
ROCPOINTS_U,0.0679,0.9296,0.9660,0.0086,0.9660
ROCPOINTS_U,0.0683,0.9296,0.9660,0.0086,0.9660
ROCPOINTS_U,0.0688,0.9295,0.9660,0.0086,0.9660
ROCPOINTS_U,0.0688,0.9295,0.9660,0.0086,0.9660
ROCPOINTS_U,0.0689,0.9294,0.9660,0.0086,0.9660
ROCPOINTS_U,0.0690,0.9294,0.9660,0.0086,0.9660
ROCPOINTS_U,0.0692,0.9293,0.9660,0.0086,0.9660
ROCPOINTS_U,0.0697,0.9293,0.9660,0.0086,0.9660
ROCPOINTS_U,0.0700,0.9292,0.9660,0.0086,0.9660
ROCPOINTS_U,0.0700,0.9291,0.9660,0.0086,0.9660
ROCPOINTS_U,0.0703,0.9261,0.9660,0.0087,0.9660
ROCPOINTS_U,0.0714,0.9261,0.9660,0.0087,0.9660
ROCPOINTS_U,0.0715,0.9260,0.9660,0.0087,0.9660
ROCPOINTS_U,0.0717,0.9259,0.9660,0.0087,0.9660
ROCPOINTS_U,0.0717,0.9259,0.9660,0.0087,0.9660
ROCPOINTS_U,0.0719,0.9258,0.9660,0.0087,0.9660
ROCPOINTS_U,0.0719,0.9257,0.9660,0.0087,0.9660
ROCPOINTS_U,0.0732,0.9256,0.9660,0.0087,0.9660
ROCPOINTS_U,0.0733,0.9256,0.9660,0.0087,0.9660
ROCPOINTS_U,0.0733,0.9228,0.9660,0.0087,0.9660
ROCPOINTS_U,0.0735,0.9227,0.9660,0.0087,0.9660
ROCPOINTS_U,0.0737,0.9226,0.9660,0.0087,0.9660
ROCPOINTS_U,0.0737,0.9226,0.9660,0.0087,0.9660
ROCPOINTS_U,0.0738,0.9225,0.9660,0.0087,0.9660
ROCPOINTS_U,0.0742,0.9225,0.9660,0.0087,0.9660
ROCPOINTS_U,0.0744,0.9224,0.9660,0.0087,0.9660
ROCPOINTS_U,0.0750,0.9223,0.9660,0.0087,0.9660
ROCPOINTS_U,0.0751,0.9217,0.9660,0.0087,0.9660
ROCPOINTS_U,0.0752,0.9216,0.9660,0.0087,0.9660
ROCPOINTS_U,0.0753,0.9216,0.9660,0.0087,0.9660
ROCPOINTS_U,0.0753,0.9215,0.9660,0.0087,0.9660
ROCPOINTS_U,0.0759,0.9215,0.9660,0.0087,0.9660
ROCPOINTS_U,0.0761,0.9214,0.9660,0.0087,0.9660
ROCPOINTS_U,0.0767,0.9213,0.9660,0.0087,0.9660
ROCPOINTS_U,0.0768,0.9181,0.9592,0.0087,0.9592
ROCPOINTS_U,0.0770,0.9178,0.9592,0.0087,0.9592
ROCPOINTS_U,0.0770,0.9178,0.9592,0.0087,0.9592
ROCPOINTS_U,0.0770,0.9177,0.9592,0.0087,0.9592
ROCPOINTS_U,0.0772,0.9176,0.9592,0.0087,0.9592
ROCPOINTS_U,0.0772,0.9176,0.9592,0.0087,0.9592
ROCPOINTS_U,0.0773,0.9175,0.9592,0.0087,0.9592
ROCPOINTS_U,0.0774,0.9174,0.9592,0.0087,0.9592
ROCPOINTS_U,0.0775,0.9174,0.9592,0.0087,0.9592
ROCPOINTS_U,0.0776,0.9172,0.9592,0.0087,0.9592
ROCPOINTS_U,0.0778,0.9171,0.9592,0.0087,0.9592
ROCPOINTS_U,0.0779,0.9170,0.9592,0.0087,0.9592
ROCPOINTS_U,0.0779,0.9170,0.9592,0.0087,0.9592
ROCPOINTS_U,0.0782,0.9169,0.9592,0.0087,0.9592
ROCPOINTS_U,0.0782,0.9168,0.9592,0.0087,0.9592
ROCPOINTS_U,0.0783,0.9168,0.9592,0.0087,0.9592
ROCPOINTS_U,0.0785,0.9167,0.9592,0.0087,0.9592
ROCPOINTS_U,0.0785,0.9167,0.9592,0.0087,0.9592
ROCPOINTS_U,0.0787,0.9166,0.9592,0.0087,0.9592
ROCPOINTS_U,0.0789,0.9166,0.9592,0.0087,0.9592
ROCPOINTS_U,0.0789,0.9165,0.9592,0.0087,0.9592
ROCPOINTS_U,0.0789,0.9164,0.9592,0.0087,0.9592
ROCPOINTS_U,0.0797,0.9164,0.9592,0.0087,0.9592
ROCPOINTS_U,0.0799,0.9163,0.9592,0.0087,0.9592
ROCPOINTS_U,0.0800,0.9163,0.9592,0.0087,0.9592
ROCPOINTS_U,0.0806,0.9123,0.9592,0.0087,0.9592
ROCPOINTS_U,0.0808,0.9122,0.9592,0.0087,0.9592
ROCPOINTS_U,0.0808,0.9121,0.9592,0.0087,0.9592
ROCPOINTS_U,0.0809,0.9121,0.9592,0.0087,0.9592
ROCPOINTS_U,0.0810,0.9119,0.9592,0.0087,0.9592
ROCPOINTS_U,0.0811,0.9119,0.9592,0.0087,0.9592
ROCPOINTS_U,0.0817,0.9118,0.9592,0.0087,0.9592
ROCPOINTS_U,0.0817,0.9117,0.9592,0.0087,0.9592
ROCPOINTS_U,0.0823,0.9116,0.9592,0.0087,0.9592
ROCPOINTS_U,0.0827,0.9115,0.9592,0.0087,0.9592
ROCPOINTS_U,0.0828,0.9115,0.9592,0.0087,0.9592
ROCPOINTS_U,0.0829,0.9114,0.9592,0.0087,0.9592
ROCPOINTS_U,0.0833,0.9114,0.9592,0.0087,0.9592
ROCPOINTS_U,0.0834,0.9091,0.9456,0.0086,0.9456
ROCPOINTS_U,0.0839,0.9090,0.9456,0.0086,0.9456
ROCPOINTS_U,0.0840,0.9090,0.9456,0.0086,0.9456
ROCPOINTS_U,0.0843,0.9089,0.9456,0.0086,0.9456
ROCPOINTS_U,0.0844,0.9089,0.9456,0.0086,0.9456
ROCPOINTS_U,0.0844,0.9088,0.9456,0.0086,0.9456
ROCPOINTS_U,0.0849,0.9088,0.9456,0.0086,0.9456
ROCPOINTS_U,0.0850,0.9087,0.9456,0.0086,0.9456
ROCPOINTS_U,0.0852,0.9078,0.9456,0.0086,0.9456
ROCPOINTS_U,0.0852,0.9077,0.9456,0.0086,0.9456
ROCPOINTS_U,0.0856,0.9077,0.9456,0.0086,0.9456
ROCPOINTS_U,0.0860,0.9076,0.9456,0.0086,0.9456
ROCPOINTS_U,0.0863,0.9076,0.9456,0.0086,0.9456
ROCPOINTS_U,0.0863,0.9075,0.9456,0.0086,0.9456
ROCPOINTS_U,0.0867,0.9074,0.9456,0.0086,0.9456
ROCPOINTS_U,0.0868,0.9038,0.9456,0.0087,0.9456
ROCPOINTS_U,0.0868,0.9038,0.9456,0.0087,0.9456
ROCPOINTS_U,0.0872,0.9037,0.9456,0.0087,0.9456
ROCPOINTS_U,0.0873,0.9036,0.9456,0.0087,0.9456
ROCPOINTS_U,0.0875,0.9036,0.9456,0.0087,0.9456
ROCPOINTS_U,0.0876,0.9035,0.9456,0.0087,0.9456
ROCPOINTS_U,0.0878,0.9034,0.9456,0.0087,0.9456
ROCPOINTS_U,0.0878,0.9034,0.9456,0.0087,0.9456
ROCPOINTS_U,0.0880,0.9033,0.9456,0.0087,0.9456
ROCPOINTS_U,0.0883,0.9032,0.9456,0.0087,0.9456
ROCPOINTS_U,0.0884,0.9030,0.9456,0.0087,0.9456
ROCPOINTS_U,0.0888,0.9029,0.9456,0.0087,0.9456
ROCPOINTS_U,0.0889,0.9028,0.9456,0.0087,0.9456
ROCPOINTS_U,0.0892,0.9028,0.9456,0.0087,0.9456
ROCPOINTS_U,0.0894,0.9027,0.9456,0.0087,0.9456
ROCPOINTS_U,0.0897,0.9027,0.9456,0.0087,0.9456
ROCPOINTS_U,0.0900,0.9026,0.9456,0.0087,0.9456
ROCPOINTS_U,0.0904,0.8977,0.9456,0.0087,0.9456
ROCPOINTS_U,0.0906,0.8975,0.9456,0.0087,0.9456
ROCPOINTS_U,0.0906,0.8974,0.9456,0.0087,0.9456
ROCPOINTS_U,0.0907,0.8973,0.9456,0.0087,0.9456
ROCPOINTS_U,0.0908,0.8973,0.9456,0.0087,0.9456
ROCPOINTS_U,0.0910,0.8971,0.9456,0.0087,0.9456
ROCPOINTS_U,0.0911,0.8970,0.9456,0.0087,0.9456
ROCPOINTS_U,0.0911,0.8970,0.9456,0.0087,0.9456
ROCPOINTS_U,0.0911,0.8969,0.9456,0.0087,0.9456
ROCPOINTS_U,0.0912,0.8969,0.9456,0.0087,0.9456
ROCPOINTS_U,0.0912,0.8967,0.9456,0.0087,0.9456
ROCPOINTS_U,0.0915,0.8967,0.9456,0.0087,0.9456
ROCPOINTS_U,0.0917,0.8966,0.9456,0.0087,0.9456
ROCPOINTS_U,0.0917,0.8965,0.9456,0.0087,0.9456
ROCPOINTS_U,0.0918,0.8965,0.9456,0.0087,0.9456
ROCPOINTS_U,0.0920,0.8964,0.9456,0.0087,0.9456
ROCPOINTS_U,0.0921,0.8964,0.9456,0.0087,0.9456
ROCPOINTS_U,0.0922,0.8963,0.9456,0.0087,0.9456
ROCPOINTS_U,0.0925,0.8962,0.9456,0.0088,0.9456
ROCPOINTS_U,0.0926,0.8961,0.9456,0.0088,0.9456
ROCPOINTS_U,0.0926,0.8961,0.9456,0.0088,0.9456
ROCPOINTS_U,0.0927,0.8960,0.9456,0.0088,0.9456
ROCPOINTS_U,0.0929,0.8960,0.9456,0.0088,0.9456
ROCPOINTS_U,0.0930,0.8959,0.9456,0.0088,0.9456
ROCPOINTS_U,0.0933,0.8958,0.9456,0.0088,0.9456
ROCPOINTS_U,0.0933,0.8958,0.9456,0.0088,0.9456
ROCPOINTS_U,0.0935,0.8924,0.9456,0.0088,0.9456
ROCPOINTS_U,0.0935,0.8924,0.9456,0.0088,0.9456
ROCPOINTS_U,0.0936,0.8923,0.9456,0.0088,0.9456
ROCPOINTS_U,0.0936,0.8923,0.9456,0.0088,0.9456
ROCPOINTS_U,0.0937,0.8922,0.9456,0.0088,0.9456
ROCPOINTS_U,0.0939,0.8921,0.9456,0.0088,0.9456
ROCPOINTS_U,0.0939,0.8921,0.9456,0.0088,0.9456
ROCPOINTS_U,0.0940,0.8920,0.9456,0.0088,0.9456
ROCPOINTS_U,0.0941,0.8919,0.9456,0.0088,0.9456
ROCPOINTS_U,0.0941,0.8918,0.9456,0.0088,0.9456
ROCPOINTS_U,0.0941,0.8917,0.9456,0.0088,0.9456
ROCPOINTS_U,0.0942,0.8917,0.9456,0.0088,0.9456
ROCPOINTS_U,0.0943,0.8916,0.9456,0.0088,0.9456
ROCPOINTS_U,0.0944,0.8916,0.9456,0.0088,0.9456
ROCPOINTS_U,0.0944,0.8915,0.9456,0.0088,0.9456
ROCPOINTS_U,0.0945,0.8914,0.9456,0.0088,0.9456
ROCPOINTS_U,0.0945,0.8913,0.9456,0.0088,0.9456
ROCPOINTS_U,0.0946,0.8912,0.9456,0.0088,0.9456
ROCPOINTS_U,0.0946,0.8912,0.9456,0.0088,0.9456
ROCPOINTS_U,0.0949,0.8911,0.9456,0.0088,0.9456
ROCPOINTS_U,0.0950,0.8911,0.9456,0.0088,0.9456
ROCPOINTS_U,0.0952,0.8898,0.9320,0.0087,0.9320
ROCPOINTS_U,0.0954,0.8897,0.9320,0.0087,0.9320
ROCPOINTS_U,0.0956,0.8897,0.9320,0.0087,0.9320
ROCPOINTS_U,0.0957,0.8896,0.9320,0.0087,0.9320
ROCPOINTS_U,0.0958,0.8896,0.9320,0.0087,0.9320
ROCPOINTS_U,0.0959,0.8895,0.9320,0.0087,0.9320
ROCPOINTS_U,0.0961,0.8895,0.9320,0.0087,0.9320
ROCPOINTS_U,0.0961,0.8894,0.9320,0.0087,0.9320
ROCPOINTS_U,0.0962,0.8894,0.9320,0.0087,0.9320
ROCPOINTS_U,0.0963,0.8893,0.9320,0.0087,0.9320
ROCPOINTS_U,0.0963,0.8892,0.9320,0.0087,0.9320
ROCPOINTS_U,0.0965,0.8892,0.9320,0.0087,0.9320
ROCPOINTS_U,0.0967,0.8891,0.9320,0.0087,0.9320
ROCPOINTS_U,0.0969,0.8845,0.9252,0.0087,0.9252
ROCPOINTS_U,0.0969,0.8844,0.9252,0.0087,0.9252
ROCPOINTS_U,0.0970,0.8843,0.9252,0.0087,0.9252
ROCPOINTS_U,0.0971,0.8843,0.9252,0.0087,0.9252
ROCPOINTS_U,0.0972,0.8842,0.9252,0.0087,0.9252
ROCPOINTS_U,0.0972,0.8842,0.9252,0.0087,0.9252
ROCPOINTS_U,0.0973,0.8841,0.9252,0.0087,0.9252
ROCPOINTS_U,0.0973,0.8841,0.9252,0.0087,0.9252
ROCPOINTS_U,0.0974,0.8840,0.9252,0.0087,0.9252
ROCPOINTS_U,0.0974,0.8839,0.9252,0.0087,0.9252
ROCPOINTS_U,0.0975,0.8839,0.9252,0.0087,0.9252
ROCPOINTS_U,0.0975,0.8838,0.9252,0.0087,0.9252
ROCPOINTS_U,0.0976,0.8838,0.9252,0.0087,0.9252
ROCPOINTS_U,0.0978,0.8837,0.9252,0.0087,0.9252
ROCPOINTS_U,0.0980,0.8837,0.9252,0.0087,0.9252
ROCPOINTS_U,0.0983,0.8836,0.9252,0.0087,0.9252
ROCPOINTS_U,0.0983,0.8835,0.9252,0.0087,0.9252
ROCPOINTS_U,0.0985,0.8833,0.9252,0.0087,0.9252
ROCPOINTS_U,0.0986,0.8833,0.9252,0.0087,0.9252
ROCPOINTS_U,0.0989,0.8833,0.9184,0.0086,0.9184
ROCPOINTS_U,0.0989,0.8831,0.9184,0.0086,0.9184
ROCPOINTS_U,0.0991,0.8831,0.9184,0.0086,0.9184
ROCPOINTS_U,0.0992,0.8830,0.9184,0.0086,0.9184
ROCPOINTS_U,0.0994,0.8830,0.9184,0.0086,0.9184
ROCPOINTS_U,0.0995,0.8829,0.9184,0.0086,0.9184
ROCPOINTS_U,0.0996,0.8829,0.9184,0.0086,0.9184
ROCPOINTS_U,0.1000,0.8828,0.9184,0.0086,0.9184
ROCPOINTS_U,0.1000,0.8761,0.9184,0.0087,0.9184
ROCPOINTS_U,0.1001,0.8760,0.9184,0.0087,0.9184
ROCPOINTS_U,0.1002,0.8760,0.9184,0.0087,0.9184
ROCPOINTS_U,0.1003,0.8757,0.9184,0.0087,0.9184
ROCPOINTS_U,0.1004,0.8757,0.9184,0.0087,0.9184
ROCPOINTS_U,0.1004,0.8756,0.9184,0.0087,0.9184
ROCPOINTS_U,0.1005,0.8756,0.9184,0.0087,0.9184
ROCPOINTS_U,0.1006,0.8755,0.9184,0.0087,0.9184
ROCPOINTS_U,0.1007,0.8755,0.9184,0.0087,0.9184
ROCPOINTS_U,0.1007,0.8754,0.9184,0.0087,0.9184
ROCPOINTS_U,0.1007,0.8752,0.9184,0.0087,0.9184
ROCPOINTS_U,0.1008,0.8752,0.9184,0.0087,0.9184
ROCPOINTS_U,0.1009,0.8751,0.9184,0.0087,0.9184
ROCPOINTS_U,0.1010,0.8751,0.9184,0.0087,0.9184
ROCPOINTS_U,0.1010,0.8750,0.9184,0.0087,0.9184
ROCPOINTS_U,0.1011,0.8750,0.9184,0.0087,0.9184
ROCPOINTS_U,0.1011,0.8749,0.9184,0.0087,0.9184
ROCPOINTS_U,0.1012,0.8748,0.9184,0.0087,0.9184
ROCPOINTS_U,0.1012,0.8748,0.9184,0.0087,0.9184
ROCPOINTS_U,0.1012,0.8747,0.9184,0.0087,0.9184
ROCPOINTS_U,0.1013,0.8747,0.9184,0.0087,0.9184
ROCPOINTS_U,0.1013,0.8746,0.9184,0.0087,0.9184
ROCPOINTS_U,0.1014,0.8746,0.9184,0.0087,0.9184
ROCPOINTS_U,0.1015,0.8745,0.9184,0.0087,0.9184
ROCPOINTS_U,0.1015,0.8744,0.9184,0.0087,0.9184
ROCPOINTS_U,0.1017,0.8744,0.9184,0.0087,0.9184
ROCPOINTS_U,0.1017,0.8743,0.9184,0.0087,0.9184
ROCPOINTS_U,0.1019,0.8742,0.9184,0.0087,0.9184
ROCPOINTS_U,0.1021,0.8742,0.9184,0.0087,0.9184
ROCPOINTS_U,0.1021,0.8741,0.9184,0.0087,0.9184
ROCPOINTS_U,0.1021,0.8740,0.9184,0.0087,0.9184
ROCPOINTS_U,0.1022,0.8740,0.9184,0.0087,0.9184
ROCPOINTS_U,0.1022,0.8739,0.9184,0.0087,0.9184
ROCPOINTS_U,0.1023,0.8739,0.9184,0.0087,0.9184
ROCPOINTS_U,0.1025,0.8738,0.9184,0.0087,0.9184
ROCPOINTS_U,0.1027,0.8737,0.9184,0.0087,0.9184
ROCPOINTS_U,0.1028,0.8736,0.9184,0.0087,0.9184
ROCPOINTS_U,0.1030,0.8735,0.9184,0.0087,0.9184
ROCPOINTS_U,0.1031,0.8735,0.9184,0.0087,0.9184
ROCPOINTS_U,0.1033,0.8734,0.9184,0.0087,0.9184
ROCPOINTS_U,0.1033,0.8687,0.9048,0.0086,0.9048
ROCPOINTS_U,0.1034,0.8686,0.9048,0.0086,0.9048
ROCPOINTS_U,0.1036,0.8686,0.9048,0.0086,0.9048
ROCPOINTS_U,0.1038,0.8685,0.9048,0.0086,0.9048
ROCPOINTS_U,0.1039,0.8685,0.9048,0.0086,0.9048
ROCPOINTS_U,0.1040,0.8683,0.9048,0.0086,0.9048
ROCPOINTS_U,0.1040,0.8683,0.9048,0.0086,0.9048
ROCPOINTS_U,0.1042,0.8682,0.9048,0.0086,0.9048
ROCPOINTS_U,0.1043,0.8682,0.9048,0.0086,0.9048
ROCPOINTS_U,0.1043,0.8681,0.9048,0.0086,0.9048
ROCPOINTS_U,0.1044,0.8680,0.9048,0.0086,0.9048
ROCPOINTS_U,0.1046,0.8679,0.9048,0.0086,0.9048
ROCPOINTS_U,0.1047,0.8679,0.9048,0.0086,0.9048
ROCPOINTS_U,0.1047,0.8678,0.9048,0.0086,0.9048
ROCPOINTS_U,0.1050,0.8678,0.9048,0.0086,0.9048
ROCPOINTS_U,0.1050,0.8677,0.9048,0.0086,0.9048
ROCPOINTS_U,0.1050,0.8661,0.9048,0.0087,0.9048
ROCPOINTS_U,0.1052,0.8661,0.9048,0.0087,0.9048
ROCPOINTS_U,0.1053,0.8660,0.9048,0.0087,0.9048
ROCPOINTS_U,0.1057,0.8660,0.9048,0.0087,0.9048
ROCPOINTS_U,0.1057,0.8659,0.9048,0.0087,0.9048
ROCPOINTS_U,0.1057,0.8658,0.9048,0.0087,0.9048
ROCPOINTS_U,0.1060,0.8658,0.9048,0.0087,0.9048
ROCPOINTS_U,0.1061,0.8657,0.9048,0.0087,0.9048
ROCPOINTS_U,0.1062,0.8657,0.9048,0.0087,0.9048
ROCPOINTS_U,0.1065,0.8656,0.9048,0.0087,0.9048
ROCPOINTS_U,0.1066,0.8656,0.9048,0.0087,0.9048
ROCPOINTS_U,0.1067,0.8655,0.9048,0.0087,0.9048
ROCPOINTS_U,0.1067,0.8654,0.9048,0.0087,0.9048
ROCPOINTS_U,0.1070,0.8608,0.9048,0.0087,0.9048
ROCPOINTS_U,0.1072,0.8607,0.9048,0.0087,0.9048
ROCPOINTS_U,0.1072,0.8607,0.9048,0.0087,0.9048
ROCPOINTS_U,0.1072,0.8606,0.9048,0.0087,0.9048
ROCPOINTS_U,0.1073,0.8605,0.9048,0.0087,0.9048
ROCPOINTS_U,0.1075,0.8605,0.9048,0.0087,0.9048
ROCPOINTS_U,0.1076,0.8603,0.9048,0.0087,0.9048
ROCPOINTS_U,0.1078,0.8603,0.9048,0.0087,0.9048
ROCPOINTS_U,0.1078,0.8602,0.9048,0.0087,0.9048
ROCPOINTS_U,0.1078,0.8601,0.9048,0.0087,0.9048
ROCPOINTS_U,0.1079,0.8600,0.9048,0.0087,0.9048
ROCPOINTS_U,0.1079,0.8599,0.9048,0.0087,0.9048
ROCPOINTS_U,0.1079,0.8599,0.9048,0.0087,0.9048
ROCPOINTS_U,0.1080,0.8598,0.9048,0.0087,0.9048
ROCPOINTS_U,0.1081,0.8598,0.9048,0.0087,0.9048
ROCPOINTS_U,0.1082,0.8597,0.9048,0.0087,0.9048
ROCPOINTS_U,0.1083,0.8596,0.9048,0.0087,0.9048
ROCPOINTS_U,0.1086,0.8595,0.9048,0.0087,0.9048
ROCPOINTS_U,0.1086,0.8594,0.9048,0.0087,0.9048
ROCPOINTS_U,0.1088,0.8594,0.9048,0.0087,0.9048
ROCPOINTS_U,0.1090,0.8591,0.9048,0.0087,0.9048
ROCPOINTS_U,0.1090,0.8591,0.9048,0.0087,0.9048
ROCPOINTS_U,0.1091,0.8590,0.9048,0.0087,0.9048
ROCPOINTS_U,0.1092,0.8590,0.9048,0.0087,0.9048
ROCPOINTS_U,0.1092,0.8589,0.9048,0.0087,0.9048
ROCPOINTS_U,0.1093,0.8588,0.9048,0.0087,0.9048
ROCPOINTS_U,0.1095,0.8588,0.9048,0.0087,0.9048
ROCPOINTS_U,0.1096,0.8587,0.9048,0.0087,0.9048
ROCPOINTS_U,0.1097,0.8587,0.9048,0.0087,0.9048
ROCPOINTS_U,0.1098,0.8586,0.9048,0.0087,0.9048
ROCPOINTS_U,0.1098,0.8585,0.9048,0.0087,0.9048
ROCPOINTS_U,0.1099,0.8584,0.9048,0.0087,0.9048
ROCPOINTS_U,0.1100,0.8583,0.9048,0.0087,0.9048
ROCPOINTS_U,0.1100,0.8583,0.9048,0.0087,0.9048
ROCPOINTS_U,0.1101,0.8515,0.9048,0.0088,0.9048
ROCPOINTS_U,0.1102,0.8514,0.9048,0.0088,0.9048
ROCPOINTS_U,0.1102,0.8514,0.9048,0.0088,0.9048
ROCPOINTS_U,0.1103,0.8513,0.9048,0.0088,0.9048
ROCPOINTS_U,0.1103,0.8512,0.9048,0.0088,0.9048
ROCPOINTS_U,0.1103,0.8512,0.9048,0.0088,0.9048
ROCPOINTS_U,0.1104,0.8511,0.9048,0.0088,0.9048
ROCPOINTS_U,0.1108,0.8510,0.9048,0.0088,0.9048
ROCPOINTS_U,0.1108,0.8510,0.9048,0.0088,0.9048
ROCPOINTS_U,0.1109,0.8509,0.9048,0.0088,0.9048
ROCPOINTS_U,0.1110,0.8509,0.9048,0.0088,0.9048
ROCPOINTS_U,0.1111,0.8508,0.9048,0.0088,0.9048
ROCPOINTS_U,0.1111,0.8507,0.9048,0.0088,0.9048
ROCPOINTS_U,0.1111,0.8506,0.9048,0.0088,0.9048
ROCPOINTS_U,0.1113,0.8505,0.9048,0.0088,0.9048
ROCPOINTS_U,0.1113,0.8505,0.9048,0.0088,0.9048
ROCPOINTS_U,0.1114,0.8504,0.9048,0.0088,0.9048
ROCPOINTS_U,0.1114,0.8504,0.9048,0.0088,0.9048
ROCPOINTS_U,0.1115,0.8503,0.9048,0.0088,0.9048
ROCPOINTS_U,0.1117,0.8502,0.9048,0.0088,0.9048
ROCPOINTS_U,0.1119,0.8501,0.9048,0.0088,0.9048
ROCPOINTS_U,0.1119,0.8501,0.9048,0.0088,0.9048
ROCPOINTS_U,0.1119,0.8500,0.9048,0.0088,0.9048
ROCPOINTS_U,0.1119,0.8500,0.9048,0.0088,0.9048
ROCPOINTS_U,0.1120,0.8499,0.9048,0.0088,0.9048
ROCPOINTS_U,0.1120,0.8498,0.9048,0.0088,0.9048
ROCPOINTS_U,0.1121,0.8498,0.9048,0.0088,0.9048
ROCPOINTS_U,0.1122,0.8497,0.9048,0.0088,0.9048
ROCPOINTS_U,0.1122,0.8497,0.9048,0.0088,0.9048
ROCPOINTS_U,0.1122,0.8496,0.9048,0.0088,0.9048
ROCPOINTS_U,0.1123,0.8496,0.9048,0.0088,0.9048
ROCPOINTS_U,0.1124,0.8495,0.9048,0.0088,0.9048
ROCPOINTS_U,0.1125,0.8495,0.9048,0.0088,0.9048
ROCPOINTS_U,0.1127,0.8493,0.9048,0.0088,0.9048
ROCPOINTS_U,0.1128,0.8492,0.9048,0.0088,0.9048
ROCPOINTS_U,0.1128,0.8491,0.9048,0.0088,0.9048
ROCPOINTS_U,0.1128,0.8491,0.9048,0.0088,0.9048
ROCPOINTS_U,0.1128,0.8490,0.9048,0.0088,0.9048
ROCPOINTS_U,0.1128,0.8489,0.9048,0.0088,0.9048
ROCPOINTS_U,0.1129,0.8489,0.9048,0.0088,0.9048
ROCPOINTS_U,0.1129,0.8488,0.9048,0.0088,0.9048
ROCPOINTS_U,0.1131,0.8488,0.9048,0.0088,0.9048
ROCPOINTS_U,0.1131,0.8487,0.9048,0.0088,0.9048
ROCPOINTS_U,0.1131,0.8487,0.9048,0.0088,0.9048
ROCPOINTS_U,0.1132,0.8486,0.9048,0.0088,0.9048
ROCPOINTS_U,0.1133,0.8484,0.9048,0.0088,0.9048
ROCPOINTS_U,0.1133,0.8484,0.9048,0.0088,0.9048
ROCPOINTS_U,0.1133,0.8431,0.9048,0.0089,0.9048
ROCPOINTS_U,0.1137,0.8430,0.9048,0.0089,0.9048
ROCPOINTS_U,0.1139,0.8429,0.9048,0.0089,0.9048
ROCPOINTS_U,0.1140,0.8428,0.9048,0.0089,0.9048
ROCPOINTS_U,0.1142,0.8428,0.9048,0.0089,0.9048
ROCPOINTS_U,0.1142,0.8427,0.9048,0.0089,0.9048
ROCPOINTS_U,0.1143,0.8426,0.9048,0.0089,0.9048
ROCPOINTS_U,0.1146,0.8426,0.9048,0.0089,0.9048
ROCPOINTS_U,0.1146,0.8424,0.9048,0.0089,0.9048
ROCPOINTS_U,0.1146,0.8424,0.9048,0.0089,0.9048
ROCPOINTS_U,0.1147,0.8423,0.9048,0.0089,0.9048
ROCPOINTS_U,0.1148,0.8423,0.9048,0.0089,0.9048
ROCPOINTS_U,0.1148,0.8422,0.9048,0.0089,0.9048
ROCPOINTS_U,0.1148,0.8422,0.9048,0.0089,0.9048
ROCPOINTS_U,0.1150,0.8421,0.9048,0.0089,0.9048
ROCPOINTS_U,0.1151,0.8401,0.9048,0.0089,0.9048
ROCPOINTS_U,0.1152,0.8401,0.9048,0.0089,0.9048
ROCPOINTS_U,0.1152,0.8400,0.9048,0.0089,0.9048
ROCPOINTS_U,0.1153,0.8399,0.9048,0.0089,0.9048
ROCPOINTS_U,0.1154,0.8399,0.9048,0.0089,0.9048
ROCPOINTS_U,0.1156,0.8398,0.9048,0.0089,0.9048
ROCPOINTS_U,0.1158,0.8398,0.9048,0.0089,0.9048
ROCPOINTS_U,0.1158,0.8397,0.9048,0.0089,0.9048
ROCPOINTS_U,0.1159,0.8397,0.9048,0.0089,0.9048
ROCPOINTS_U,0.1159,0.8396,0.9048,0.0089,0.9048
ROCPOINTS_U,0.1160,0.8395,0.9048,0.0089,0.9048
ROCPOINTS_U,0.1163,0.8393,0.9048,0.0089,0.9048
ROCPOINTS_U,0.1167,0.8393,0.9048,0.0089,0.9048
ROCPOINTS_U,0.1167,0.8332,0.9048,0.0090,0.9048
ROCPOINTS_U,0.1168,0.8332,0.9048,0.0090,0.9048
ROCPOINTS_U,0.1170,0.8331,0.9048,0.0090,0.9048
ROCPOINTS_U,0.1171,0.8331,0.9048,0.0090,0.9048
ROCPOINTS_U,0.1172,0.8330,0.9048,0.0090,0.9048
ROCPOINTS_U,0.1174,0.8329,0.9048,0.0090,0.9048
ROCPOINTS_U,0.1174,0.8329,0.9048,0.0090,0.9048
ROCPOINTS_U,0.1175,0.8328,0.9048,0.0090,0.9048
ROCPOINTS_U,0.1175,0.8328,0.9048,0.0090,0.9048
ROCPOINTS_U,0.1175,0.8327,0.9048,0.0090,0.9048
ROCPOINTS_U,0.1175,0.8325,0.9048,0.0090,0.9048
ROCPOINTS_U,0.1176,0.8325,0.9048,0.0090,0.9048
ROCPOINTS_U,0.1176,0.8324,0.9048,0.0090,0.9048
ROCPOINTS_U,0.1177,0.8324,0.9048,0.0090,0.9048
ROCPOINTS_U,0.1178,0.8323,0.9048,0.0090,0.9048
ROCPOINTS_U,0.1178,0.8323,0.9048,0.0090,0.9048
ROCPOINTS_U,0.1178,0.8321,0.9048,0.0090,0.9048
ROCPOINTS_U,0.1179,0.8320,0.9048,0.0090,0.9048
ROCPOINTS_U,0.1180,0.8320,0.9048,0.0090,0.9048
ROCPOINTS_U,0.1180,0.8319,0.9048,0.0090,0.9048
ROCPOINTS_U,0.1181,0.8319,0.9048,0.0090,0.9048
ROCPOINTS_U,0.1182,0.8318,0.9048,0.0090,0.9048
ROCPOINTS_U,0.1182,0.8317,0.9048,0.0090,0.9048
ROCPOINTS_U,0.1182,0.8317,0.9048,0.0090,0.9048
ROCPOINTS_U,0.1182,0.8316,0.9048,0.0090,0.9048
ROCPOINTS_U,0.1182,0.8316,0.9048,0.0090,0.9048
ROCPOINTS_U,0.1186,0.8315,0.9048,0.0090,0.9048
ROCPOINTS_U,0.1187,0.8315,0.9048,0.0090,0.9048
ROCPOINTS_U,0.1188,0.8314,0.9048,0.0090,0.9048
ROCPOINTS_U,0.1189,0.8313,0.9048,0.0090,0.9048
ROCPOINTS_U,0.1189,0.8312,0.9048,0.0090,0.9048
ROCPOINTS_U,0.1189,0.8311,0.9048,0.0090,0.9048
ROCPOINTS_U,0.1190,0.8311,0.9048,0.0090,0.9048
ROCPOINTS_U,0.1190,0.8310,0.9048,0.0090,0.9048
ROCPOINTS_U,0.1191,0.8310,0.9048,0.0090,0.9048
ROCPOINTS_U,0.1192,0.8308,0.9048,0.0090,0.9048
ROCPOINTS_U,0.1192,0.8308,0.9048,0.0090,0.9048
ROCPOINTS_U,0.1193,0.8307,0.9048,0.0090,0.9048
ROCPOINTS_U,0.1194,0.8307,0.9048,0.0090,0.9048
ROCPOINTS_U,0.1196,0.8306,0.9048,0.0090,0.9048
ROCPOINTS_U,0.1197,0.8306,0.9048,0.0090,0.9048
ROCPOINTS_U,0.1197,0.8305,0.9048,0.0090,0.9048
ROCPOINTS_U,0.1200,0.8304,0.9048,0.0090,0.9048
ROCPOINTS_U,0.1203,0.8226,0.9048,0.0091,0.9048
ROCPOINTS_U,0.1203,0.8225,0.9048,0.0091,0.9048
ROCPOINTS_U,0.1204,0.8225,0.9048,0.0091,0.9048
ROCPOINTS_U,0.1204,0.8224,0.9048,0.0091,0.9048
ROCPOINTS_U,0.1205,0.8224,0.9048,0.0091,0.9048
ROCPOINTS_U,0.1205,0.8223,0.9048,0.0091,0.9048
ROCPOINTS_U,0.1206,0.8222,0.9048,0.0091,0.9048
ROCPOINTS_U,0.1206,0.8222,0.9048,0.0091,0.9048
ROCPOINTS_U,0.1207,0.8221,0.9048,0.0091,0.9048
ROCPOINTS_U,0.1207,0.8221,0.9048,0.0091,0.9048
ROCPOINTS_U,0.1208,0.8220,0.9048,0.0091,0.9048
ROCPOINTS_U,0.1211,0.8218,0.9048,0.0091,0.9048
ROCPOINTS_U,0.1211,0.8218,0.9048,0.0091,0.9048
ROCPOINTS_U,0.1211,0.8217,0.9048,0.0091,0.9048
ROCPOINTS_U,0.1211,0.8217,0.9048,0.0091,0.9048
ROCPOINTS_U,0.1212,0.8216,0.9048,0.0091,0.9048
ROCPOINTS_U,0.1212,0.8216,0.9048,0.0091,0.9048
ROCPOINTS_U,0.1212,0.8215,0.9048,0.0091,0.9048
ROCPOINTS_U,0.1213,0.8214,0.9048,0.0091,0.9048
ROCPOINTS_U,0.1215,0.8213,0.9048,0.0091,0.9048
ROCPOINTS_U,0.1215,0.8212,0.9048,0.0091,0.9048
ROCPOINTS_U,0.1215,0.8212,0.9048,0.0091,0.9048
ROCPOINTS_U,0.1216,0.8210,0.9048,0.0091,0.9048
ROCPOINTS_U,0.1216,0.8210,0.9048,0.0091,0.9048
ROCPOINTS_U,0.1217,0.8209,0.9048,0.0091,0.9048
ROCPOINTS_U,0.1217,0.8208,0.9048,0.0091,0.9048
ROCPOINTS_U,0.1218,0.8207,0.9048,0.0091,0.9048
ROCPOINTS_U,0.1219,0.8207,0.9048,0.0091,0.9048
ROCPOINTS_U,0.1219,0.8206,0.9048,0.0091,0.9048
ROCPOINTS_U,0.1219,0.8205,0.9048,0.0091,0.9048
ROCPOINTS_U,0.1219,0.8205,0.9048,0.0091,0.9048
ROCPOINTS_U,0.1220,0.8204,0.9048,0.0091,0.9048
ROCPOINTS_U,0.1220,0.8204,0.9048,0.0091,0.9048
ROCPOINTS_U,0.1221,0.8203,0.9048,0.0091,0.9048
ROCPOINTS_U,0.1221,0.8203,0.9048,0.0091,0.9048
ROCPOINTS_U,0.1221,0.8201,0.9048,0.0091,0.9048
ROCPOINTS_U,0.1222,0.8201,0.9048,0.0091,0.9048
ROCPOINTS_U,0.1222,0.8200,0.9048,0.0091,0.9048
ROCPOINTS_U,0.1222,0.8199,0.9048,0.0091,0.9048
ROCPOINTS_U,0.1223,0.8198,0.9048,0.0091,0.9048
ROCPOINTS_U,0.1224,0.8197,0.9048,0.0092,0.9048
ROCPOINTS_U,0.1225,0.8197,0.9048,0.0092,0.9048
ROCPOINTS_U,0.1227,0.8196,0.9048,0.0092,0.9048
ROCPOINTS_U,0.1227,0.8196,0.9048,0.0092,0.9048
ROCPOINTS_U,0.1228,0.8195,0.9048,0.0092,0.9048
ROCPOINTS_U,0.1228,0.8195,0.9048,0.0092,0.9048
ROCPOINTS_U,0.1228,0.8194,0.9048,0.0092,0.9048
ROCPOINTS_U,0.1230,0.8193,0.9048,0.0092,0.9048
ROCPOINTS_U,0.1231,0.8193,0.9048,0.0092,0.9048
ROCPOINTS_U,0.1231,0.8192,0.9048,0.0092,0.9048
ROCPOINTS_U,0.1231,0.8192,0.9048,0.0092,0.9048
ROCPOINTS_U,0.1233,0.8191,0.9048,0.0092,0.9048
ROCPOINTS_U,0.1233,0.8191,0.9048,0.0092,0.9048
ROCPOINTS_U,0.1234,0.8129,0.8912,0.0091,0.8912
ROCPOINTS_U,0.1234,0.8128,0.8912,0.0091,0.8912
ROCPOINTS_U,0.1235,0.8127,0.8912,0.0091,0.8912
ROCPOINTS_U,0.1235,0.8127,0.8912,0.0091,0.8912
ROCPOINTS_U,0.1236,0.8126,0.8912,0.0091,0.8912
ROCPOINTS_U,0.1236,0.8125,0.8912,0.0091,0.8912
ROCPOINTS_U,0.1236,0.8125,0.8912,0.0091,0.8912
ROCPOINTS_U,0.1237,0.8124,0.8912,0.0091,0.8912
ROCPOINTS_U,0.1238,0.8123,0.8912,0.0091,0.8912
ROCPOINTS_U,0.1238,0.8122,0.8912,0.0091,0.8912
ROCPOINTS_U,0.1240,0.8122,0.8912,0.0091,0.8912
ROCPOINTS_U,0.1240,0.8121,0.8912,0.0091,0.8912
ROCPOINTS_U,0.1241,0.8121,0.8912,0.0091,0.8912
ROCPOINTS_U,0.1242,0.8120,0.8912,0.0091,0.8912
ROCPOINTS_U,0.1243,0.8118,0.8912,0.0091,0.8912
ROCPOINTS_U,0.1244,0.8117,0.8912,0.0091,0.8912
ROCPOINTS_U,0.1244,0.8115,0.8912,0.0091,0.8912
ROCPOINTS_U,0.1244,0.8115,0.8912,0.0091,0.8912
ROCPOINTS_U,0.1245,0.8114,0.8912,0.0091,0.8912
ROCPOINTS_U,0.1247,0.8114,0.8912,0.0091,0.8912
ROCPOINTS_U,0.1247,0.8113,0.8912,0.0091,0.8912
ROCPOINTS_U,0.1248,0.8113,0.8912,0.0091,0.8912
ROCPOINTS_U,0.1248,0.8112,0.8912,0.0091,0.8912
ROCPOINTS_U,0.1248,0.8111,0.8912,0.0091,0.8912
ROCPOINTS_U,0.1249,0.8111,0.8912,0.0091,0.8912
ROCPOINTS_U,0.1250,0.8110,0.8912,0.0091,0.8912
ROCPOINTS_U,0.1250,0.8110,0.8912,0.0091,0.8912
ROCPOINTS_U,0.1251,0.8089,0.8912,0.0091,0.8912
ROCPOINTS_U,0.1251,0.8088,0.8912,0.0091,0.8912
ROCPOINTS_U,0.1252,0.8088,0.8912,0.0091,0.8912
ROCPOINTS_U,0.1253,0.8087,0.8912,0.0091,0.8912
ROCPOINTS_U,0.1254,0.8086,0.8912,0.0091,0.8912
ROCPOINTS_U,0.1254,0.8086,0.8912,0.0091,0.8912
ROCPOINTS_U,0.1256,0.8085,0.8912,0.0091,0.8912
ROCPOINTS_U,0.1256,0.8084,0.8912,0.0091,0.8912
ROCPOINTS_U,0.1258,0.8083,0.8912,0.0091,0.8912
ROCPOINTS_U,0.1258,0.8081,0.8912,0.0091,0.8912
ROCPOINTS_U,0.1260,0.8081,0.8912,0.0091,0.8912
ROCPOINTS_U,0.1260,0.8080,0.8912,0.0091,0.8912
ROCPOINTS_U,0.1261,0.8079,0.8912,0.0091,0.8912
ROCPOINTS_U,0.1261,0.8078,0.8912,0.0091,0.8912
ROCPOINTS_U,0.1261,0.8078,0.8912,0.0091,0.8912
ROCPOINTS_U,0.1262,0.8077,0.8912,0.0091,0.8912
ROCPOINTS_U,0.1262,0.8077,0.8912,0.0091,0.8912
ROCPOINTS_U,0.1263,0.8076,0.8912,0.0091,0.8912
ROCPOINTS_U,0.1264,0.8074,0.8912,0.0091,0.8912
ROCPOINTS_U,0.1264,0.8074,0.8912,0.0092,0.8912
ROCPOINTS_U,0.1265,0.8073,0.8912,0.0092,0.8912
ROCPOINTS_U,0.1266,0.8073,0.8912,0.0092,0.8912
ROCPOINTS_U,0.1267,0.8072,0.8912,0.0092,0.8912
ROCPOINTS_U,0.1267,0.8072,0.8912,0.0092,0.8912
ROCPOINTS_U,0.1267,0.8071,0.8912,0.0092,0.8912
ROCPOINTS_U,0.1267,0.8015,0.8912,0.0092,0.8912
ROCPOINTS_U,0.1268,0.8015,0.8912,0.0092,0.8912
ROCPOINTS_U,0.1269,0.8014,0.8912,0.0092,0.8912
ROCPOINTS_U,0.1269,0.8014,0.8912,0.0092,0.8912
ROCPOINTS_U,0.1270,0.8012,0.8912,0.0092,0.8912
ROCPOINTS_U,0.1270,0.8011,0.8912,0.0092,0.8912
ROCPOINTS_U,0.1270,0.8010,0.8912,0.0092,0.8912
ROCPOINTS_U,0.1271,0.8010,0.8912,0.0092,0.8912
ROCPOINTS_U,0.1271,0.8009,0.8912,0.0092,0.8912
ROCPOINTS_U,0.1271,0.8008,0.8912,0.0092,0.8912
ROCPOINTS_U,0.1272,0.8008,0.8912,0.0092,0.8912
ROCPOINTS_U,0.1274,0.8007,0.8912,0.0092,0.8912
ROCPOINTS_U,0.1274,0.8007,0.8912,0.0092,0.8912
ROCPOINTS_U,0.1275,0.8006,0.8912,0.0092,0.8912
ROCPOINTS_U,0.1276,0.8003,0.8912,0.0092,0.8912
ROCPOINTS_U,0.1277,0.8002,0.8912,0.0092,0.8912
ROCPOINTS_U,0.1277,0.8002,0.8912,0.0092,0.8912
ROCPOINTS_U,0.1278,0.8001,0.8912,0.0092,0.8912
ROCPOINTS_U,0.1278,0.8000,0.8912,0.0092,0.8912
ROCPOINTS_U,0.1279,0.7999,0.8912,0.0092,0.8912
ROCPOINTS_U,0.1280,0.7999,0.8912,0.0092,0.8912
ROCPOINTS_U,0.1280,0.7998,0.8912,0.0092,0.8912
ROCPOINTS_U,0.1280,0.7996,0.8912,0.0092,0.8912
ROCPOINTS_U,0.1281,0.7995,0.8912,0.0092,0.8912
ROCPOINTS_U,0.1283,0.7995,0.8912,0.0092,0.8912
ROCPOINTS_U,0.1283,0.7994,0.8912,0.0092,0.8912
ROCPOINTS_U,0.1284,0.7990,0.8912,0.0092,0.8912
ROCPOINTS_U,0.1284,0.7990,0.8912,0.0092,0.8912
ROCPOINTS_U,0.1287,0.7989,0.8912,0.0092,0.8912
ROCPOINTS_U,0.1288,0.7989,0.8912,0.0092,0.8912
ROCPOINTS_U,0.1289,0.7988,0.8912,0.0092,0.8912
ROCPOINTS_U,0.1289,0.7987,0.8912,0.0092,0.8912
ROCPOINTS_U,0.1289,0.7986,0.8912,0.0093,0.8912
ROCPOINTS_U,0.1291,0.7986,0.8912,0.0093,0.8912
ROCPOINTS_U,0.1292,0.7985,0.8912,0.0093,0.8912
ROCPOINTS_U,0.1293,0.7985,0.8912,0.0093,0.8912
ROCPOINTS_U,0.1294,0.7984,0.8912,0.0093,0.8912
ROCPOINTS_U,0.1294,0.7983,0.8912,0.0093,0.8912
ROCPOINTS_U,0.1294,0.7983,0.8912,0.0093,0.8912
ROCPOINTS_U,0.1294,0.7982,0.8912,0.0093,0.8912
ROCPOINTS_U,0.1294,0.7982,0.8912,0.0093,0.8912
ROCPOINTS_U,0.1294,0.7981,0.8912,0.0093,0.8912
ROCPOINTS_U,0.1297,0.7980,0.8912,0.0093,0.8912
ROCPOINTS_U,0.1300,0.7979,0.8912,0.0093,0.8912
ROCPOINTS_U,0.1302,0.7890,0.8844,0.0093,0.8844
ROCPOINTS_U,0.1304,0.7889,0.8844,0.0093,0.8844
ROCPOINTS_U,0.1304,0.7889,0.8844,0.0093,0.8844
ROCPOINTS_U,0.1305,0.7888,0.8844,0.0093,0.8844
ROCPOINTS_U,0.1306,0.7888,0.8844,0.0093,0.8844
ROCPOINTS_U,0.1307,0.7887,0.8844,0.0093,0.8844
ROCPOINTS_U,0.1308,0.7886,0.8844,0.0093,0.8844
ROCPOINTS_U,0.1309,0.7884,0.8844,0.0093,0.8844
ROCPOINTS_U,0.1309,0.7884,0.8844,0.0093,0.8844
ROCPOINTS_U,0.1311,0.7883,0.8844,0.0093,0.8844
ROCPOINTS_U,0.1311,0.7883,0.8844,0.0093,0.8844
ROCPOINTS_U,0.1312,0.7882,0.8844,0.0093,0.8844
ROCPOINTS_U,0.1312,0.7881,0.8844,0.0093,0.8844
ROCPOINTS_U,0.1313,0.7880,0.8844,0.0093,0.8844
ROCPOINTS_U,0.1313,0.7880,0.8844,0.0093,0.8844
ROCPOINTS_U,0.1314,0.7879,0.8844,0.0093,0.8844
ROCPOINTS_U,0.1315,0.7879,0.8844,0.0093,0.8844
ROCPOINTS_U,0.1315,0.7878,0.8844,0.0093,0.8844
ROCPOINTS_U,0.1317,0.7878,0.8844,0.0093,0.8844
ROCPOINTS_U,0.1317,0.7875,0.8844,0.0093,0.8844
ROCPOINTS_U,0.1317,0.7875,0.8844,0.0093,0.8844
ROCPOINTS_U,0.1322,0.7872,0.8844,0.0093,0.8844
ROCPOINTS_U,0.1323,0.7871,0.8844,0.0093,0.8844
ROCPOINTS_U,0.1324,0.7871,0.8844,0.0093,0.8844
ROCPOINTS_U,0.1324,0.7870,0.8844,0.0093,0.8844
ROCPOINTS_U,0.1324,0.7870,0.8844,0.0093,0.8844
ROCPOINTS_U,0.1325,0.7869,0.8844,0.0093,0.8844
ROCPOINTS_U,0.1325,0.7868,0.8844,0.0093,0.8844
ROCPOINTS_U,0.1326,0.7867,0.8844,0.0093,0.8844
ROCPOINTS_U,0.1326,0.7867,0.8844,0.0093,0.8844
ROCPOINTS_U,0.1328,0.7866,0.8844,0.0093,0.8844
ROCPOINTS_U,0.1328,0.7865,0.8844,0.0093,0.8844
ROCPOINTS_U,0.1329,0.7864,0.8844,0.0093,0.8844
ROCPOINTS_U,0.1329,0.7864,0.8844,0.0093,0.8844
ROCPOINTS_U,0.1329,0.7863,0.8844,0.0093,0.8844
ROCPOINTS_U,0.1330,0.7862,0.8844,0.0093,0.8844
ROCPOINTS_U,0.1331,0.7862,0.8844,0.0093,0.8844
ROCPOINTS_U,0.1331,0.7861,0.8844,0.0093,0.8844
ROCPOINTS_U,0.1331,0.7860,0.8844,0.0093,0.8844
ROCPOINTS_U,0.1333,0.7860,0.8844,0.0093,0.8844
ROCPOINTS_U,0.1335,0.7801,0.8844,0.0094,0.8844
ROCPOINTS_U,0.1335,0.7800,0.8844,0.0094,0.8844
ROCPOINTS_U,0.1336,0.7800,0.8844,0.0094,0.8844
ROCPOINTS_U,0.1338,0.7799,0.8844,0.0094,0.8844
ROCPOINTS_U,0.1338,0.7798,0.8844,0.0094,0.8844
ROCPOINTS_U,0.1339,0.7798,0.8844,0.0094,0.8844
ROCPOINTS_U,0.1339,0.7797,0.8844,0.0094,0.8844
ROCPOINTS_U,0.1340,0.7797,0.8844,0.0094,0.8844
ROCPOINTS_U,0.1340,0.7796,0.8844,0.0094,0.8844
ROCPOINTS_U,0.1341,0.7796,0.8844,0.0094,0.8844
ROCPOINTS_U,0.1342,0.7795,0.8844,0.0094,0.8844
ROCPOINTS_U,0.1344,0.7794,0.8844,0.0094,0.8844
ROCPOINTS_U,0.1344,0.7794,0.8844,0.0094,0.8844
ROCPOINTS_U,0.1344,0.7793,0.8844,0.0094,0.8844
ROCPOINTS_U,0.1345,0.7792,0.8844,0.0094,0.8844
ROCPOINTS_U,0.1345,0.7792,0.8844,0.0094,0.8844
ROCPOINTS_U,0.1349,0.7791,0.8844,0.0094,0.8844
ROCPOINTS_U,0.1349,0.7790,0.8844,0.0094,0.8844
ROCPOINTS_U,0.1349,0.7790,0.8844,0.0094,0.8844
ROCPOINTS_U,0.1350,0.7789,0.8844,0.0094,0.8844
ROCPOINTS_U,0.1350,0.7789,0.8844,0.0094,0.8844
ROCPOINTS_U,0.1350,0.7788,0.8844,0.0094,0.8844
ROCPOINTS_U,0.1350,0.7788,0.8844,0.0094,0.8844
ROCPOINTS_U,0.1351,0.7763,0.8844,0.0094,0.8844
ROCPOINTS_U,0.1351,0.7762,0.8844,0.0094,0.8844
ROCPOINTS_U,0.1351,0.7761,0.8844,0.0094,0.8844
ROCPOINTS_U,0.1352,0.7761,0.8844,0.0094,0.8844
ROCPOINTS_U,0.1352,0.7760,0.8844,0.0094,0.8844
ROCPOINTS_U,0.1354,0.7760,0.8844,0.0094,0.8844
ROCPOINTS_U,0.1355,0.7759,0.8844,0.0094,0.8844
ROCPOINTS_U,0.1356,0.7759,0.8844,0.0094,0.8844
ROCPOINTS_U,0.1356,0.7756,0.8844,0.0095,0.8844
ROCPOINTS_U,0.1357,0.7755,0.8844,0.0095,0.8844
ROCPOINTS_U,0.1357,0.7753,0.8844,0.0095,0.8844
ROCPOINTS_U,0.1357,0.7753,0.8844,0.0095,0.8844
ROCPOINTS_U,0.1361,0.7752,0.8844,0.0095,0.8844
ROCPOINTS_U,0.1361,0.7752,0.8844,0.0095,0.8844
ROCPOINTS_U,0.1361,0.7751,0.8844,0.0095,0.8844
ROCPOINTS_U,0.1361,0.7751,0.8844,0.0095,0.8844
ROCPOINTS_U,0.1363,0.7750,0.8844,0.0095,0.8844
ROCPOINTS_U,0.1363,0.7749,0.8844,0.0095,0.8844
ROCPOINTS_U,0.1363,0.7749,0.8844,0.0095,0.8844
ROCPOINTS_U,0.1364,0.7747,0.8844,0.0095,0.8844
ROCPOINTS_U,0.1366,0.7746,0.8844,0.0095,0.8844
ROCPOINTS_U,0.1367,0.7745,0.8844,0.0095,0.8844
ROCPOINTS_U,0.1367,0.7680,0.8776,0.0095,0.8776
[truncated: 2,016,643 more chars]
