# Supplementary material for: A new approach for interpreting Random Forest models and its application to the biology of ageing
Source: Bioinformatics. 2018 Feb 16;34(14):2449–56. doi: 10.1093/bioinformatics/bty087 (PMC6041990; doi:10.1093/bioinformatics/bty087)
Supplement: Supplementary Data [file bty087_src_code_and_dataset.zip › src_code_and_dataset/results/16_false.txt]

PARAM, Using dataset: /pi/home/cug/ff79/GCWA/datasets/go.arff
PARAM, Using class: class_expression_brain
PARAM, Number of iterations: 100,200,300,
PARAM, Max. depth: 0
PARAM, Random seed: 16
PARAM, Number of random selected features used in each split: 0.5,1.0,2.0,
PARAM, Do IB undersample: false
PARAM, N. of min. positive values: 10
PARAM, N. bins: -1
STATS_LATEX_DB & go.arff & class_expression_brain & 17716 & 7491 & N:17149 / O:420 / U:147 /  \\ 
CROSSVALID_STATS_BEGIN

Correctly Classified Instances       17142               96.76   %
Incorrectly Classified Instances       574                3.24   %
Kappa statistic                          0.0219
Mean absolute error                      0.0293
Root mean squared error                  0.1246
Relative absolute error                 93.7779 %
Root relative squared error             99.7692 %
Total Number of Instances            17716     

=== Detailed Accuracy By Class ===

                 TP Rate  FP Rate  Precision  Recall   F-Measure  MCC      ROC Area  PRC Area  Class
                 0.999    0.988    0.968      0.999    0.984      0.059    0.699     0.983     N
                 0.017    0.001    0.389      0.017    0.032      0.077    0.734     0.095     O
                 0.000    0.000    0.000      0.000    0.000      -0.001   0.649     0.018     U
                 0.000    0.000    0.000      0.000    0.000      0.000    ?         ?         ?
Weighted Avg.    0.968    0.956    0.947      0.968    0.953      0.059    0.699     0.954     

=== Confusion Matrix ===

     a     b     c     d   <-- classified as
 17135    11     3     0 |     a = N
   413     7     0     0 |     b = O
   147     0     0     0 |     c = U
     0     0     0     0 |     d = ?

CROSSVALID_STATS_END
STATS_LATEX_ACC & go.arff & class_expression_brain & 0.947 & 0.968 & 0.953 & 0.699 & 0.954 \\ 
STATS_LATEX_ACC_PER & go.arff & class_expression_brain & 0.968 & 0.999 & 0.984 & 0.699 & 0.983 & N \\ 
STATS_LATEX_ACC_PER & go.arff & class_expression_brain & 0.389 & 0.017 & 0.032 & 0.734 & 0.095 & O \\ 
STATS_LATEX_ACC_PER & go.arff & class_expression_brain & 0.000 & 0.000 & 0.000 & 0.649 & 0.018 & U \\ 
ROCPOINTS_N,0.0467,1.0000,1.0000,0.9680,1.0000
ROCPOINTS_N,0.0500,0.9982,1.0000,0.9680,1.0000
ROCPOINTS_N,0.0900,0.9965,1.0000,0.9681,1.0000
ROCPOINTS_N,0.1867,0.9947,1.0000,0.9682,1.0000
ROCPOINTS_N,0.3233,0.9929,1.0000,0.9682,1.0000
ROCPOINTS_N,0.3367,0.9929,0.9999,0.9682,0.9999
ROCPOINTS_N,0.3533,0.9929,0.9999,0.9682,0.9999
ROCPOINTS_N,0.3567,0.9929,0.9998,0.9682,0.9998
ROCPOINTS_N,0.3600,0.9912,0.9998,0.9683,0.9998
ROCPOINTS_N,0.3650,0.9912,0.9998,0.9683,0.9998
ROCPOINTS_N,0.3667,0.9912,0.9997,0.9683,0.9997
ROCPOINTS_N,0.3700,0.9912,0.9997,0.9683,0.9997
ROCPOINTS_N,0.3767,0.9912,0.9996,0.9683,0.9996
ROCPOINTS_N,0.3800,0.9912,0.9995,0.9683,0.9995
ROCPOINTS_N,0.3967,0.9912,0.9995,0.9683,0.9995
ROCPOINTS_N,0.4000,0.9894,0.9995,0.9683,0.9995
ROCPOINTS_N,0.4067,0.9894,0.9994,0.9683,0.9994
ROCPOINTS_N,0.4233,0.9894,0.9994,0.9683,0.9994
ROCPOINTS_N,0.4767,0.9877,0.9993,0.9684,0.9993
ROCPOINTS_N,0.4867,0.9877,0.9992,0.9684,0.9992
ROCPOINTS_N,0.4933,0.9877,0.9992,0.9684,0.9992
ROCPOINTS_N,0.5000,0.9877,0.9991,0.9684,0.9991
ROCPOINTS_N,0.5043,0.9877,0.9991,0.9683,0.9991
ROCPOINTS_N,0.5167,0.9877,0.9990,0.9683,0.9990
ROCPOINTS_N,0.5283,0.9877,0.9990,0.9683,0.9990
ROCPOINTS_N,0.5333,0.9877,0.9989,0.9683,0.9989
ROCPOINTS_N,0.5367,0.9859,0.9988,0.9684,0.9988
ROCPOINTS_N,0.5400,0.9859,0.9988,0.9684,0.9988
ROCPOINTS_N,0.5413,0.9859,0.9987,0.9684,0.9987
ROCPOINTS_N,0.5458,0.9859,0.9987,0.9684,0.9987
ROCPOINTS_N,0.5467,0.9859,0.9986,0.9684,0.9986
ROCPOINTS_N,0.5479,0.9824,0.9985,0.9685,0.9985
ROCPOINTS_N,0.5489,0.9824,0.9985,0.9685,0.9985
ROCPOINTS_N,0.5500,0.9824,0.9984,0.9685,0.9984
ROCPOINTS_N,0.5600,0.9824,0.9984,0.9685,0.9984
ROCPOINTS_N,0.5620,0.9806,0.9984,0.9685,0.9984
ROCPOINTS_N,0.5633,0.9806,0.9983,0.9685,0.9983
ROCPOINTS_N,0.5666,0.9806,0.9982,0.9685,0.9982
ROCPOINTS_N,0.5684,0.9806,0.9981,0.9685,0.9981
ROCPOINTS_N,0.5700,0.9806,0.9981,0.9685,0.9981
ROCPOINTS_N,0.5733,0.9806,0.9980,0.9685,0.9980
ROCPOINTS_N,0.5800,0.9806,0.9980,0.9685,0.9980
ROCPOINTS_N,0.5833,0.9806,0.9977,0.9685,0.9977
ROCPOINTS_N,0.5867,0.9806,0.9976,0.9685,0.9976
ROCPOINTS_N,0.5933,0.9806,0.9975,0.9685,0.9975
ROCPOINTS_N,0.5967,0.9806,0.9974,0.9685,0.9974
ROCPOINTS_N,0.6067,0.9806,0.9974,0.9685,0.9974
ROCPOINTS_N,0.6100,0.9806,0.9972,0.9685,0.9972
ROCPOINTS_N,0.6133,0.9806,0.9970,0.9685,0.9970
ROCPOINTS_N,0.6167,0.9806,0.9969,0.9685,0.9969
ROCPOINTS_N,0.6200,0.9806,0.9969,0.9685,0.9969
ROCPOINTS_N,0.6233,0.9806,0.9968,0.9685,0.9968
ROCPOINTS_N,0.6267,0.9788,0.9967,0.9686,0.9967
ROCPOINTS_N,0.6300,0.9788,0.9966,0.9685,0.9966
ROCPOINTS_N,0.6333,0.9771,0.9966,0.9686,0.9966
ROCPOINTS_N,0.6367,0.9771,0.9964,0.9686,0.9964
ROCPOINTS_N,0.6400,0.9753,0.9964,0.9687,0.9964
ROCPOINTS_N,0.6451,0.9735,0.9964,0.9687,0.9964
ROCPOINTS_N,0.6467,0.9735,0.9963,0.9687,0.9963
ROCPOINTS_N,0.6483,0.9735,0.9962,0.9687,0.9962
ROCPOINTS_N,0.6567,0.9735,0.9961,0.9687,0.9961
ROCPOINTS_N,0.6573,0.9718,0.9959,0.9687,0.9959
ROCPOINTS_N,0.6600,0.9718,0.9959,0.9687,0.9959
ROCPOINTS_N,0.6627,0.9718,0.9958,0.9687,0.9958
ROCPOINTS_N,0.6667,0.9718,0.9957,0.9687,0.9957
ROCPOINTS_N,0.6733,0.9700,0.9957,0.9688,0.9957
ROCPOINTS_N,0.6767,0.9700,0.9956,0.9688,0.9956
ROCPOINTS_N,0.6789,0.9683,0.9955,0.9688,0.9955
ROCPOINTS_N,0.6800,0.9683,0.9954,0.9688,0.9954
ROCPOINTS_N,0.6833,0.9683,0.9953,0.9688,0.9953
ROCPOINTS_N,0.6846,0.9683,0.9953,0.9688,0.9953
ROCPOINTS_N,0.6862,0.9683,0.9952,0.9688,0.9952
ROCPOINTS_N,0.6867,0.9683,0.9952,0.9688,0.9952
ROCPOINTS_N,0.6868,0.9683,0.9951,0.9688,0.9951
ROCPOINTS_N,0.6869,0.9683,0.9950,0.9688,0.9950
ROCPOINTS_N,0.6884,0.9683,0.9950,0.9688,0.9950
ROCPOINTS_N,0.6900,0.9683,0.9949,0.9688,0.9949
ROCPOINTS_N,0.6933,0.9647,0.9948,0.9689,0.9948
ROCPOINTS_N,0.6967,0.9647,0.9947,0.9689,0.9947
ROCPOINTS_N,0.7000,0.9647,0.9946,0.9689,0.9946
ROCPOINTS_N,0.7033,0.9630,0.9946,0.9690,0.9946
ROCPOINTS_N,0.7067,0.9630,0.9944,0.9690,0.9944
ROCPOINTS_N,0.7097,0.9630,0.9942,0.9690,0.9942
ROCPOINTS_N,0.7100,0.9630,0.9941,0.9690,0.9941
ROCPOINTS_N,0.7133,0.9612,0.9940,0.9690,0.9940
ROCPOINTS_N,0.7167,0.9612,0.9939,0.9690,0.9939
ROCPOINTS_N,0.7200,0.9577,0.9938,0.9691,0.9938
ROCPOINTS_N,0.7233,0.9577,0.9937,0.9691,0.9937
ROCPOINTS_N,0.7267,0.9577,0.9936,0.9691,0.9936
ROCPOINTS_N,0.7284,0.9577,0.9935,0.9691,0.9935
ROCPOINTS_N,0.7300,0.9577,0.9935,0.9691,0.9935
ROCPOINTS_N,0.7329,0.9577,0.9934,0.9691,0.9934
ROCPOINTS_N,0.7333,0.9577,0.9934,0.9691,0.9934
ROCPOINTS_N,0.7366,0.9577,0.9933,0.9691,0.9933
ROCPOINTS_N,0.7367,0.9577,0.9932,0.9691,0.9932
ROCPOINTS_N,0.7400,0.9559,0.9932,0.9692,0.9932
ROCPOINTS_N,0.7404,0.9559,0.9931,0.9692,0.9931
ROCPOINTS_N,0.7433,0.9559,0.9930,0.9692,0.9930
ROCPOINTS_N,0.7467,0.9559,0.9929,0.9692,0.9929
ROCPOINTS_N,0.7500,0.9524,0.9928,0.9693,0.9928
ROCPOINTS_N,0.7533,0.9506,0.9925,0.9693,0.9925
ROCPOINTS_N,0.7567,0.9489,0.9923,0.9694,0.9923
ROCPOINTS_N,0.7600,0.9489,0.9921,0.9693,0.9921
ROCPOINTS_N,0.7633,0.9471,0.9920,0.9694,0.9920
ROCPOINTS_N,0.7650,0.9453,0.9919,0.9695,0.9919
ROCPOINTS_N,0.7667,0.9453,0.9918,0.9694,0.9918
ROCPOINTS_N,0.7700,0.9453,0.9916,0.9694,0.9916
ROCPOINTS_N,0.7733,0.9453,0.9912,0.9694,0.9912
ROCPOINTS_N,0.7767,0.9453,0.9910,0.9694,0.9910
ROCPOINTS_N,0.7796,0.9453,0.9904,0.9694,0.9904
ROCPOINTS_N,0.7800,0.9453,0.9904,0.9694,0.9904
ROCPOINTS_N,0.7833,0.9453,0.9902,0.9694,0.9902
ROCPOINTS_N,0.7867,0.9436,0.9900,0.9695,0.9900
ROCPOINTS_N,0.7900,0.9418,0.9900,0.9695,0.9900
ROCPOINTS_N,0.7933,0.9330,0.9899,0.9698,0.9899
ROCPOINTS_N,0.7967,0.9330,0.9892,0.9698,0.9892
ROCPOINTS_N,0.8000,0.9330,0.9887,0.9697,0.9887
ROCPOINTS_N,0.8033,0.9277,0.9885,0.9699,0.9885
ROCPOINTS_N,0.8064,0.9259,0.9879,0.9699,0.9879
ROCPOINTS_N,0.8067,0.9259,0.9878,0.9699,0.9878
ROCPOINTS_N,0.8100,0.9242,0.9873,0.9700,0.9873
ROCPOINTS_N,0.8102,0.9224,0.9869,0.9700,0.9869
ROCPOINTS_N,0.8113,0.9224,0.9869,0.9700,0.9869
ROCPOINTS_N,0.8133,0.9224,0.9868,0.9700,0.9868
ROCPOINTS_N,0.8167,0.9189,0.9864,0.9701,0.9864
ROCPOINTS_N,0.8177,0.9153,0.9859,0.9702,0.9859
ROCPOINTS_N,0.8200,0.9153,0.9859,0.9702,0.9859
ROCPOINTS_N,0.8200,0.9153,0.9858,0.9702,0.9858
ROCPOINTS_N,0.8211,0.9083,0.9851,0.9704,0.9851
ROCPOINTS_N,0.8233,0.9083,0.9850,0.9704,0.9850
ROCPOINTS_N,0.8234,0.9048,0.9843,0.9705,0.9843
ROCPOINTS_N,0.8267,0.9048,0.9842,0.9705,0.9842
ROCPOINTS_N,0.8300,0.8995,0.9834,0.9706,0.9834
ROCPOINTS_N,0.8314,0.8995,0.9823,0.9706,0.9823
ROCPOINTS_N,0.8333,0.8995,0.9822,0.9706,0.9822
ROCPOINTS_N,0.8367,0.8959,0.9815,0.9707,0.9815
ROCPOINTS_N,0.8393,0.8959,0.9805,0.9707,0.9805
ROCPOINTS_N,0.8399,0.8959,0.9804,0.9707,0.9804
ROCPOINTS_N,0.8400,0.8942,0.9804,0.9707,0.9804
ROCPOINTS_N,0.8408,0.8889,0.9795,0.9709,0.9795
ROCPOINTS_N,0.8417,0.8889,0.9795,0.9709,0.9795
ROCPOINTS_N,0.8433,0.8889,0.9794,0.9709,0.9794
ROCPOINTS_N,0.8433,0.8889,0.9794,0.9709,0.9794
ROCPOINTS_N,0.8465,0.8836,0.9784,0.9710,0.9784
ROCPOINTS_N,0.8467,0.8836,0.9783,0.9710,0.9783
ROCPOINTS_N,0.8482,0.8818,0.9769,0.9710,0.9769
ROCPOINTS_N,0.8500,0.8818,0.9768,0.9710,0.9768
ROCPOINTS_N,0.8529,0.8783,0.9757,0.9711,0.9757
ROCPOINTS_N,0.8533,0.8783,0.9756,0.9711,0.9756
ROCPOINTS_N,0.8567,0.8765,0.9743,0.9711,0.9743
ROCPOINTS_N,0.8594,0.8677,0.9729,0.9714,0.9729
ROCPOINTS_N,0.8600,0.8677,0.9729,0.9714,0.9729
ROCPOINTS_N,0.8633,0.8589,0.9714,0.9716,0.9714
ROCPOINTS_N,0.8634,0.8536,0.9701,0.9717,0.9701
ROCPOINTS_N,0.8650,0.8536,0.9701,0.9717,0.9701
ROCPOINTS_N,0.8656,0.8536,0.9700,0.9717,0.9700
ROCPOINTS_N,0.8663,0.8519,0.9700,0.9718,0.9700
ROCPOINTS_N,0.8667,0.8519,0.9700,0.9718,0.9700
ROCPOINTS_N,0.8672,0.8466,0.9682,0.9719,0.9682
ROCPOINTS_N,0.8676,0.8466,0.9682,0.9719,0.9682
ROCPOINTS_N,0.8700,0.8466,0.9681,0.9719,0.9681
ROCPOINTS_N,0.8722,0.8377,0.9666,0.9721,0.9666
ROCPOINTS_N,0.8733,0.8377,0.9666,0.9721,0.9666
ROCPOINTS_N,0.8756,0.8289,0.9650,0.9724,0.9650
ROCPOINTS_N,0.8767,0.8289,0.9649,0.9724,0.9649
ROCPOINTS_N,0.8790,0.8254,0.9620,0.9724,0.9620
ROCPOINTS_N,0.8800,0.8254,0.9618,0.9724,0.9618
ROCPOINTS_N,0.8833,0.8219,0.9593,0.9725,0.9593
ROCPOINTS_N,0.8842,0.8148,0.9570,0.9726,0.9570
ROCPOINTS_N,0.8844,0.8148,0.9569,0.9726,0.9569
ROCPOINTS_N,0.8867,0.8148,0.9568,0.9726,0.9568
ROCPOINTS_N,0.8870,0.8060,0.9536,0.9728,0.9536
ROCPOINTS_N,0.8900,0.8060,0.9536,0.9728,0.9536
ROCPOINTS_N,0.8909,0.7972,0.9498,0.9730,0.9498
ROCPOINTS_N,0.8933,0.7972,0.9497,0.9730,0.9497
ROCPOINTS_N,0.8944,0.7901,0.9471,0.9732,0.9471
ROCPOINTS_N,0.8967,0.7884,0.9471,0.9732,0.9471
ROCPOINTS_N,0.8991,0.7831,0.9437,0.9733,0.9437
ROCPOINTS_N,0.8994,0.7831,0.9437,0.9733,0.9437
ROCPOINTS_N,0.9000,0.7831,0.9436,0.9733,0.9436
ROCPOINTS_N,0.9011,0.7795,0.9397,0.9733,0.9397
ROCPOINTS_N,0.9015,0.7795,0.9396,0.9733,0.9396
ROCPOINTS_N,0.9016,0.7795,0.9396,0.9733,0.9396
ROCPOINTS_N,0.9020,0.7795,0.9395,0.9733,0.9395
ROCPOINTS_N,0.9030,0.7795,0.9395,0.9733,0.9395
ROCPOINTS_N,0.9031,0.7795,0.9394,0.9733,0.9394
ROCPOINTS_N,0.9033,0.7795,0.9394,0.9733,0.9394
ROCPOINTS_N,0.9041,0.7672,0.9361,0.9736,0.9361
ROCPOINTS_N,0.9047,0.7672,0.9361,0.9736,0.9361
ROCPOINTS_N,0.9048,0.7672,0.9360,0.9736,0.9360
ROCPOINTS_N,0.9055,0.7672,0.9360,0.9736,0.9360
ROCPOINTS_N,0.9058,0.7672,0.9359,0.9736,0.9359
ROCPOINTS_N,0.9063,0.7672,0.9359,0.9736,0.9359
ROCPOINTS_N,0.9063,0.7672,0.9358,0.9736,0.9358
ROCPOINTS_N,0.9066,0.7672,0.9357,0.9736,0.9357
ROCPOINTS_N,0.9067,0.7672,0.9357,0.9736,0.9357
ROCPOINTS_N,0.9078,0.7513,0.9313,0.9740,0.9313
ROCPOINTS_N,0.9083,0.7513,0.9312,0.9740,0.9312
ROCPOINTS_N,0.9095,0.7513,0.9312,0.9740,0.9312
ROCPOINTS_N,0.9100,0.7513,0.9310,0.9740,0.9310
ROCPOINTS_N,0.9103,0.7425,0.9266,0.9742,0.9266
ROCPOINTS_N,0.9111,0.7425,0.9265,0.9742,0.9265
ROCPOINTS_N,0.9120,0.7425,0.9265,0.9742,0.9265
ROCPOINTS_N,0.9122,0.7425,0.9264,0.9742,0.9264
ROCPOINTS_N,0.9133,0.7425,0.9264,0.9742,0.9264
ROCPOINTS_N,0.9137,0.7302,0.9199,0.9744,0.9199
ROCPOINTS_N,0.9150,0.7302,0.9199,0.9744,0.9199
ROCPOINTS_N,0.9156,0.7302,0.9198,0.9744,0.9198
ROCPOINTS_N,0.9161,0.7302,0.9198,0.9744,0.9198
ROCPOINTS_N,0.9163,0.7302,0.9196,0.9744,0.9196
ROCPOINTS_N,0.9165,0.7302,0.9196,0.9744,0.9196
ROCPOINTS_N,0.9166,0.7302,0.9195,0.9744,0.9195
ROCPOINTS_N,0.9167,0.7302,0.9195,0.9744,0.9195
ROCPOINTS_N,0.9178,0.7072,0.9146,0.9751,0.9146
ROCPOINTS_N,0.9178,0.7072,0.9145,0.9751,0.9145
ROCPOINTS_N,0.9189,0.7072,0.9145,0.9751,0.9145
ROCPOINTS_N,0.9189,0.7072,0.9144,0.9751,0.9144
ROCPOINTS_N,0.9198,0.7055,0.9144,0.9751,0.9144
ROCPOINTS_N,0.9200,0.7055,0.9143,0.9751,0.9143
ROCPOINTS_N,0.9200,0.7055,0.9143,0.9751,0.9143
ROCPOINTS_N,0.9225,0.6984,0.9080,0.9752,0.9080
ROCPOINTS_N,0.9231,0.6984,0.9079,0.9752,0.9079
ROCPOINTS_N,0.9232,0.6984,0.9079,0.9752,0.9079
ROCPOINTS_N,0.9233,0.6984,0.9078,0.9752,0.9078
ROCPOINTS_N,0.9236,0.6949,0.9009,0.9751,0.9009
ROCPOINTS_N,0.9240,0.6949,0.9008,0.9751,0.9008
ROCPOINTS_N,0.9247,0.6949,0.9008,0.9751,0.9008
ROCPOINTS_N,0.9250,0.6949,0.9007,0.9751,0.9007
ROCPOINTS_N,0.9260,0.6949,0.9006,0.9751,0.9006
ROCPOINTS_N,0.9264,0.6949,0.9005,0.9751,0.9005
ROCPOINTS_N,0.9264,0.6949,0.9005,0.9751,0.9005
ROCPOINTS_N,0.9267,0.6949,0.9003,0.9751,0.9003
ROCPOINTS_N,0.9268,0.6702,0.8922,0.9758,0.8922
ROCPOINTS_N,0.9275,0.6702,0.8921,0.9758,0.8921
ROCPOINTS_N,0.9282,0.6702,0.8920,0.9758,0.8920
ROCPOINTS_N,0.9300,0.6702,0.8919,0.9758,0.8919
ROCPOINTS_N,0.9311,0.6561,0.8831,0.9760,0.8831
ROCPOINTS_N,0.9317,0.6561,0.8831,0.9760,0.8831
ROCPOINTS_N,0.9326,0.6561,0.8829,0.9760,0.8829
ROCPOINTS_N,0.9333,0.6561,0.8829,0.9760,0.8829
ROCPOINTS_N,0.9333,0.6561,0.8828,0.9760,0.8828
ROCPOINTS_N,0.9340,0.6367,0.8738,0.9765,0.8738
ROCPOINTS_N,0.9344,0.6367,0.8738,0.9765,0.8738
ROCPOINTS_N,0.9346,0.6367,0.8737,0.9765,0.8737
ROCPOINTS_N,0.9347,0.6367,0.8736,0.9765,0.8736
ROCPOINTS_N,0.9351,0.6367,0.8736,0.9765,0.8736
ROCPOINTS_N,0.9351,0.6367,0.8735,0.9765,0.8735
ROCPOINTS_N,0.9356,0.6367,0.8735,0.9765,0.8735
ROCPOINTS_N,0.9360,0.6367,0.8734,0.9765,0.8734
ROCPOINTS_N,0.9367,0.6367,0.8733,0.9765,0.8733
ROCPOINTS_N,0.9383,0.6173,0.8643,0.9769,0.8643
ROCPOINTS_N,0.9389,0.6173,0.8642,0.9769,0.8642
ROCPOINTS_N,0.9392,0.6173,0.8642,0.9769,0.8642
ROCPOINTS_N,0.9397,0.6173,0.8641,0.9769,0.8641
ROCPOINTS_N,0.9399,0.6173,0.8640,0.9769,0.8640
ROCPOINTS_N,0.9400,0.6173,0.8640,0.9769,0.8640
ROCPOINTS_N,0.9407,0.5979,0.8533,0.9774,0.8533
ROCPOINTS_N,0.9408,0.5979,0.8533,0.9774,0.8533
ROCPOINTS_N,0.9414,0.5979,0.8532,0.9774,0.8532
ROCPOINTS_N,0.9415,0.5979,0.8532,0.9774,0.8532
ROCPOINTS_N,0.9417,0.5979,0.8531,0.9774,0.8531
ROCPOINTS_N,0.9418,0.5979,0.8531,0.9774,0.8531
ROCPOINTS_N,0.9419,0.5979,0.8530,0.9774,0.8530
ROCPOINTS_N,0.9422,0.5979,0.8529,0.9773,0.8529
ROCPOINTS_N,0.9427,0.5979,0.8528,0.9773,0.8528
ROCPOINTS_N,0.9427,0.5979,0.8527,0.9773,0.8527
ROCPOINTS_N,0.9431,0.5979,0.8526,0.9773,0.8526
ROCPOINTS_N,0.9432,0.5979,0.8524,0.9773,0.8524
ROCPOINTS_N,0.9432,0.5979,0.8524,0.9773,0.8524
ROCPOINTS_N,0.9433,0.5979,0.8521,0.9773,0.8521
ROCPOINTS_N,0.9434,0.5802,0.8392,0.9777,0.8392
ROCPOINTS_N,0.9435,0.5802,0.8392,0.9776,0.8392
ROCPOINTS_N,0.9442,0.5802,0.8391,0.9776,0.8391
ROCPOINTS_N,0.9444,0.5802,0.8391,0.9776,0.8391
ROCPOINTS_N,0.9444,0.5802,0.8390,0.9776,0.8390
ROCPOINTS_N,0.9449,0.5802,0.8387,0.9776,0.8387
ROCPOINTS_N,0.9450,0.5802,0.8385,0.9776,0.8385
ROCPOINTS_N,0.9450,0.5802,0.8384,0.9776,0.8384
ROCPOINTS_N,0.9457,0.5802,0.8382,0.9776,0.8382
ROCPOINTS_N,0.9458,0.5802,0.8381,0.9776,0.8381
ROCPOINTS_N,0.9458,0.5802,0.8381,0.9776,0.8381
ROCPOINTS_N,0.9461,0.5802,0.8379,0.9776,0.8379
ROCPOINTS_N,0.9465,0.5802,0.8378,0.9776,0.8378
ROCPOINTS_N,0.9467,0.5802,0.8377,0.9776,0.8377
ROCPOINTS_N,0.9469,0.5556,0.8242,0.9782,0.8242
ROCPOINTS_N,0.9475,0.5556,0.8241,0.9782,0.8241
ROCPOINTS_N,0.9476,0.5556,0.8241,0.9782,0.8241
ROCPOINTS_N,0.9478,0.5556,0.8239,0.9782,0.8239
ROCPOINTS_N,0.9481,0.5556,0.8238,0.9782,0.8238
ROCPOINTS_N,0.9483,0.5556,0.8237,0.9782,0.8237
ROCPOINTS_N,0.9486,0.5556,0.8235,0.9782,0.8235
ROCPOINTS_N,0.9492,0.5556,0.8234,0.9782,0.8234
ROCPOINTS_N,0.9498,0.5538,0.8234,0.9782,0.8234
ROCPOINTS_N,0.9500,0.5538,0.8233,0.9782,0.8233
ROCPOINTS_N,0.9500,0.5273,0.8083,0.9789,0.8083
ROCPOINTS_N,0.9503,0.5273,0.8082,0.9789,0.8082
ROCPOINTS_N,0.9506,0.5273,0.8081,0.9789,0.8081
ROCPOINTS_N,0.9516,0.5273,0.8080,0.9789,0.8080
ROCPOINTS_N,0.9517,0.5273,0.8080,0.9789,0.8080
ROCPOINTS_N,0.9517,0.5273,0.8079,0.9789,0.8079
ROCPOINTS_N,0.9520,0.5273,0.8078,0.9789,0.8078
ROCPOINTS_N,0.9521,0.5273,0.8077,0.9789,0.8077
ROCPOINTS_N,0.9522,0.5273,0.8077,0.9789,0.8077
ROCPOINTS_N,0.9523,0.5273,0.8076,0.9789,0.8076
ROCPOINTS_N,0.9525,0.5273,0.8075,0.9789,0.8075
ROCPOINTS_N,0.9526,0.5273,0.8075,0.9789,0.8075
ROCPOINTS_N,0.9527,0.5273,0.8073,0.9789,0.8073
ROCPOINTS_N,0.9529,0.5273,0.8072,0.9789,0.8072
ROCPOINTS_N,0.9531,0.5273,0.8072,0.9789,0.8072
ROCPOINTS_N,0.9533,0.5273,0.8071,0.9789,0.8071
ROCPOINTS_N,0.9538,0.5079,0.7912,0.9792,0.7912
ROCPOINTS_N,0.9543,0.5079,0.7911,0.9792,0.7911
ROCPOINTS_N,0.9544,0.5079,0.7911,0.9792,0.7911
ROCPOINTS_N,0.9544,0.5079,0.7910,0.9792,0.7910
ROCPOINTS_N,0.9547,0.5079,0.7909,0.9792,0.7909
ROCPOINTS_N,0.9550,0.5079,0.7909,0.9792,0.7909
ROCPOINTS_N,0.9551,0.5079,0.7907,0.9792,0.7907
ROCPOINTS_N,0.9553,0.5079,0.7907,0.9792,0.7907
ROCPOINTS_N,0.9558,0.5079,0.7906,0.9792,0.7906
ROCPOINTS_N,0.9560,0.5079,0.7905,0.9792,0.7905
ROCPOINTS_N,0.9561,0.5079,0.7905,0.9792,0.7905
ROCPOINTS_N,0.9563,0.5079,0.7904,0.9792,0.7904
ROCPOINTS_N,0.9564,0.5079,0.7903,0.9792,0.7903
ROCPOINTS_N,0.9564,0.5079,0.7903,0.9792,0.7903
ROCPOINTS_N,0.9567,0.5079,0.7902,0.9792,0.7902
ROCPOINTS_N,0.9570,0.4832,0.7735,0.9798,0.7735
ROCPOINTS_N,0.9572,0.4832,0.7734,0.9798,0.7734
ROCPOINTS_N,0.9574,0.4832,0.7733,0.9798,0.7733
ROCPOINTS_N,0.9575,0.4832,0.7733,0.9798,0.7733
ROCPOINTS_N,0.9577,0.4832,0.7732,0.9798,0.7732
ROCPOINTS_N,0.9578,0.4832,0.7732,0.9798,0.7732
ROCPOINTS_N,0.9583,0.4832,0.7731,0.9798,0.7731
ROCPOINTS_N,0.9586,0.4832,0.7728,0.9797,0.7728
ROCPOINTS_N,0.9587,0.4832,0.7727,0.9797,0.7727
ROCPOINTS_N,0.9589,0.4832,0.7726,0.9797,0.7726
ROCPOINTS_N,0.9598,0.4832,0.7725,0.9797,0.7725
ROCPOINTS_N,0.9600,0.4832,0.7725,0.9797,0.7725
ROCPOINTS_N,0.9606,0.4586,0.7515,0.9802,0.7515
ROCPOINTS_N,0.9608,0.4586,0.7515,0.9802,0.7515
ROCPOINTS_N,0.9608,0.4586,0.7509,0.9802,0.7509
ROCPOINTS_N,0.9611,0.4586,0.7508,0.9802,0.7508
ROCPOINTS_N,0.9612,0.4586,0.7508,0.9802,0.7508
ROCPOINTS_N,0.9613,0.4586,0.7507,0.9802,0.7507
ROCPOINTS_N,0.9617,0.4586,0.7507,0.9802,0.7507
ROCPOINTS_N,0.9618,0.4586,0.7506,0.9802,0.7506
ROCPOINTS_N,0.9619,0.4586,0.7502,0.9802,0.7502
ROCPOINTS_N,0.9622,0.4586,0.7498,0.9802,0.7498
ROCPOINTS_N,0.9623,0.4586,0.7497,0.9802,0.7497
ROCPOINTS_N,0.9624,0.4586,0.7496,0.9802,0.7496
ROCPOINTS_N,0.9624,0.4586,0.7495,0.9802,0.7495
ROCPOINTS_N,0.9625,0.4586,0.7495,0.9802,0.7495
ROCPOINTS_N,0.9625,0.4586,0.7494,0.9802,0.7494
ROCPOINTS_N,0.9628,0.4586,0.7494,0.9802,0.7494
ROCPOINTS_N,0.9629,0.4586,0.7493,0.9802,0.7493
ROCPOINTS_N,0.9631,0.4586,0.7493,0.9802,0.7493
ROCPOINTS_N,0.9631,0.4586,0.7492,0.9802,0.7492
ROCPOINTS_N,0.9633,0.4586,0.7491,0.9802,0.7491
ROCPOINTS_N,0.9633,0.4586,0.7491,0.9802,0.7491
ROCPOINTS_N,0.9635,0.4250,0.7281,0.9811,0.7281
ROCPOINTS_N,0.9637,0.4250,0.7281,0.9811,0.7281
ROCPOINTS_N,0.9637,0.4250,0.7280,0.9811,0.7280
ROCPOINTS_N,0.9640,0.4250,0.7276,0.9811,0.7276
ROCPOINTS_N,0.9641,0.4250,0.7273,0.9810,0.7273
ROCPOINTS_N,0.9641,0.4250,0.7273,0.9810,0.7273
ROCPOINTS_N,0.9642,0.4250,0.7272,0.9810,0.7272
ROCPOINTS_N,0.9643,0.4250,0.7272,0.9810,0.7272
ROCPOINTS_N,0.9643,0.4250,0.7271,0.9810,0.7271
ROCPOINTS_N,0.9644,0.4250,0.7265,0.9810,0.7265
ROCPOINTS_N,0.9644,0.4250,0.7265,0.9810,0.7265
ROCPOINTS_N,0.9650,0.4250,0.7263,0.9810,0.7263
ROCPOINTS_N,0.9650,0.4250,0.7262,0.9810,0.7262
ROCPOINTS_N,0.9654,0.4233,0.7262,0.9811,0.7262
ROCPOINTS_N,0.9656,0.4233,0.7261,0.9811,0.7261
ROCPOINTS_N,0.9657,0.4233,0.7258,0.9811,0.7258
ROCPOINTS_N,0.9657,0.4233,0.7258,0.9811,0.7258
ROCPOINTS_N,0.9658,0.4233,0.7257,0.9811,0.7257
ROCPOINTS_N,0.9658,0.4233,0.7256,0.9811,0.7256
ROCPOINTS_N,0.9659,0.4233,0.7256,0.9811,0.7256
ROCPOINTS_N,0.9659,0.4233,0.7255,0.9811,0.7255
ROCPOINTS_N,0.9660,0.4233,0.7255,0.9811,0.7255
ROCPOINTS_N,0.9663,0.4233,0.7253,0.9811,0.7253
ROCPOINTS_N,0.9667,0.4233,0.7253,0.9811,0.7253
ROCPOINTS_N,0.9669,0.3986,0.7020,0.9816,0.7020
ROCPOINTS_N,0.9669,0.3986,0.7019,0.9816,0.7019
ROCPOINTS_N,0.9669,0.3986,0.7018,0.9816,0.7018
ROCPOINTS_N,0.9671,0.3986,0.7014,0.9816,0.7014
ROCPOINTS_N,0.9671,0.3986,0.7011,0.9815,0.7011
ROCPOINTS_N,0.9672,0.3986,0.7010,0.9815,0.7010
ROCPOINTS_N,0.9673,0.3986,0.7010,0.9815,0.7010
ROCPOINTS_N,0.9673,0.3986,0.7007,0.9815,0.7007
ROCPOINTS_N,0.9675,0.3986,0.7007,0.9815,0.7007
ROCPOINTS_N,0.9678,0.3986,0.7006,0.9815,0.7006
ROCPOINTS_N,0.9683,0.3986,0.7005,0.9815,0.7005
ROCPOINTS_N,0.9684,0.3951,0.7002,0.9817,0.7002
ROCPOINTS_N,0.9684,0.3951,0.7002,0.9817,0.7002
ROCPOINTS_N,0.9687,0.3951,0.7001,0.9817,0.7001
ROCPOINTS_N,0.9688,0.3951,0.7000,0.9817,0.7000
ROCPOINTS_N,0.9689,0.3951,0.6998,0.9817,0.6998
ROCPOINTS_N,0.9689,0.3951,0.6996,0.9817,0.6996
ROCPOINTS_N,0.9691,0.3951,0.6996,0.9817,0.6996
ROCPOINTS_N,0.9691,0.3951,0.6995,0.9817,0.6995
ROCPOINTS_N,0.9691,0.3951,0.6995,0.9817,0.6995
ROCPOINTS_N,0.9692,0.3951,0.6994,0.9817,0.6994
ROCPOINTS_N,0.9692,0.3951,0.6992,0.9817,0.6992
ROCPOINTS_N,0.9692,0.3951,0.6992,0.9817,0.6992
ROCPOINTS_N,0.9695,0.3951,0.6989,0.9817,0.6989
ROCPOINTS_N,0.9697,0.3951,0.6989,0.9817,0.6989
ROCPOINTS_N,0.9698,0.3951,0.6988,0.9817,0.6988
ROCPOINTS_N,0.9699,0.3951,0.6988,0.9816,0.6988
ROCPOINTS_N,0.9700,0.3951,0.6987,0.9816,0.6987
ROCPOINTS_N,0.9700,0.3951,0.6986,0.9816,0.6986
ROCPOINTS_N,0.9703,0.3792,0.6740,0.9817,0.6740
ROCPOINTS_N,0.9703,0.3792,0.6740,0.9817,0.6740
ROCPOINTS_N,0.9706,0.3792,0.6737,0.9817,0.6737
ROCPOINTS_N,0.9706,0.3792,0.6737,0.9817,0.6737
ROCPOINTS_N,0.9707,0.3792,0.6736,0.9817,0.6736
ROCPOINTS_N,0.9708,0.3792,0.6736,0.9817,0.6736
ROCPOINTS_N,0.9709,0.3792,0.6735,0.9817,0.6735
ROCPOINTS_N,0.9710,0.3792,0.6732,0.9817,0.6732
ROCPOINTS_N,0.9714,0.3792,0.6731,0.9817,0.6731
ROCPOINTS_N,0.9717,0.3792,0.6730,0.9817,0.6730
ROCPOINTS_N,0.9718,0.3792,0.6727,0.9817,0.6727
ROCPOINTS_N,0.9718,0.3792,0.6726,0.9817,0.6726
ROCPOINTS_N,0.9718,0.3792,0.6726,0.9817,0.6726
ROCPOINTS_N,0.9721,0.3774,0.6726,0.9818,0.6726
ROCPOINTS_N,0.9721,0.3774,0.6725,0.9818,0.6725
ROCPOINTS_N,0.9722,0.3774,0.6725,0.9818,0.6725
ROCPOINTS_N,0.9722,0.3774,0.6723,0.9818,0.6723
ROCPOINTS_N,0.9723,0.3774,0.6721,0.9818,0.6721
ROCPOINTS_N,0.9725,0.3774,0.6721,0.9818,0.6721
ROCPOINTS_N,0.9725,0.3774,0.6719,0.9818,0.6719
ROCPOINTS_N,0.9725,0.3774,0.6718,0.9818,0.6718
ROCPOINTS_N,0.9727,0.3774,0.6718,0.9818,0.6718
ROCPOINTS_N,0.9728,0.3774,0.6717,0.9818,0.6717
ROCPOINTS_N,0.9729,0.3774,0.6716,0.9818,0.6716
ROCPOINTS_N,0.9731,0.3774,0.6716,0.9818,0.6716
ROCPOINTS_N,0.9731,0.3774,0.6715,0.9818,0.6715
ROCPOINTS_N,0.9732,0.3774,0.6715,0.9818,0.6715
ROCPOINTS_N,0.9733,0.3774,0.6714,0.9818,0.6714
ROCPOINTS_N,0.9735,0.3439,0.6432,0.9826,0.6432
ROCPOINTS_N,0.9738,0.3439,0.6431,0.9826,0.6431
ROCPOINTS_N,0.9739,0.3439,0.6431,0.9826,0.6431
ROCPOINTS_N,0.9741,0.3439,0.6430,0.9826,0.6430
ROCPOINTS_N,0.9741,0.3439,0.6428,0.9826,0.6428
ROCPOINTS_N,0.9741,0.3439,0.6428,0.9826,0.6428
ROCPOINTS_N,0.9743,0.3439,0.6427,0.9826,0.6427
ROCPOINTS_N,0.9744,0.3439,0.6427,0.9826,0.6427
ROCPOINTS_N,0.9748,0.3439,0.6426,0.9826,0.6426
ROCPOINTS_N,0.9750,0.3439,0.6425,0.9826,0.6425
ROCPOINTS_N,0.9752,0.3439,0.6423,0.9826,0.6423
ROCPOINTS_N,0.9753,0.3439,0.6422,0.9826,0.6422
ROCPOINTS_N,0.9756,0.3439,0.6421,0.9826,0.6421
ROCPOINTS_N,0.9758,0.3439,0.6420,0.9826,0.6420
ROCPOINTS_N,0.9760,0.3439,0.6419,0.9826,0.6419
ROCPOINTS_N,0.9762,0.3439,0.6418,0.9826,0.6418
ROCPOINTS_N,0.9764,0.3439,0.6418,0.9826,0.6418
ROCPOINTS_N,0.9766,0.3439,0.6417,0.9826,0.6417
ROCPOINTS_N,0.9766,0.3439,0.6417,0.9826,0.6417
ROCPOINTS_N,0.9767,0.3439,0.6416,0.9826,0.6416
ROCPOINTS_N,0.9771,0.3086,0.6070,0.9835,0.6070
ROCPOINTS_N,0.9772,0.3086,0.6069,0.9835,0.6069
ROCPOINTS_N,0.9773,0.3086,0.6068,0.9835,0.6068
ROCPOINTS_N,0.9774,0.3086,0.6067,0.9835,0.6067
ROCPOINTS_N,0.9778,0.3086,0.6066,0.9835,0.6066
ROCPOINTS_N,0.9779,0.3086,0.6064,0.9834,0.6064
ROCPOINTS_N,0.9780,0.3086,0.6063,0.9834,0.6063
ROCPOINTS_N,0.9780,0.3086,0.6063,0.9834,0.6063
ROCPOINTS_N,0.9782,0.3086,0.6062,0.9834,0.6062
ROCPOINTS_N,0.9783,0.3086,0.6062,0.9834,0.6062
ROCPOINTS_N,0.9788,0.3086,0.6060,0.9834,0.6060
ROCPOINTS_N,0.9789,0.3086,0.6059,0.9834,0.6059
ROCPOINTS_N,0.9791,0.3086,0.6059,0.9834,0.6059
ROCPOINTS_N,0.9792,0.3086,0.6058,0.9834,0.6058
ROCPOINTS_N,0.9793,0.3086,0.6057,0.9834,0.6057
ROCPOINTS_N,0.9794,0.3086,0.6057,0.9834,0.6057
ROCPOINTS_N,0.9794,0.3086,0.6056,0.9834,0.6056
ROCPOINTS_N,0.9796,0.3086,0.6056,0.9834,0.6056
ROCPOINTS_N,0.9799,0.3086,0.6055,0.9834,0.6055
ROCPOINTS_N,0.9800,0.3086,0.6055,0.9834,0.6055
ROCPOINTS_N,0.9800,0.3086,0.6054,0.9834,0.6054
ROCPOINTS_N,0.9803,0.2910,0.5708,0.9834,0.5708
ROCPOINTS_N,0.9806,0.2910,0.5707,0.9834,0.5707
ROCPOINTS_N,0.9808,0.2910,0.5706,0.9834,0.5706
ROCPOINTS_N,0.9809,0.2910,0.5706,0.9834,0.5706
ROCPOINTS_N,0.9810,0.2910,0.5705,0.9834,0.5705
ROCPOINTS_N,0.9811,0.2910,0.5705,0.9834,0.5705
ROCPOINTS_N,0.9812,0.2910,0.5703,0.9834,0.5703
ROCPOINTS_N,0.9812,0.2910,0.5702,0.9834,0.5702
ROCPOINTS_N,0.9817,0.2910,0.5702,0.9834,0.5702
ROCPOINTS_N,0.9817,0.2910,0.5698,0.9834,0.5698
ROCPOINTS_N,0.9819,0.2910,0.5698,0.9834,0.5698
ROCPOINTS_N,0.9819,0.2910,0.5696,0.9834,0.5696
ROCPOINTS_N,0.9819,0.2910,0.5695,0.9834,0.5695
ROCPOINTS_N,0.9820,0.2910,0.5695,0.9834,0.5695
ROCPOINTS_N,0.9821,0.2910,0.5693,0.9834,0.5693
ROCPOINTS_N,0.9822,0.2910,0.5692,0.9834,0.5692
ROCPOINTS_N,0.9824,0.2910,0.5692,0.9834,0.5692
ROCPOINTS_N,0.9825,0.2910,0.5691,0.9834,0.5691
ROCPOINTS_N,0.9826,0.2910,0.5691,0.9834,0.5691
ROCPOINTS_N,0.9827,0.2910,0.5690,0.9834,0.5690
ROCPOINTS_N,0.9828,0.2910,0.5690,0.9834,0.5690
ROCPOINTS_N,0.9829,0.2910,0.5689,0.9834,0.5689
ROCPOINTS_N,0.9829,0.2910,0.5688,0.9834,0.5688
ROCPOINTS_N,0.9831,0.2910,0.5688,0.9834,0.5688
ROCPOINTS_N,0.9831,0.2910,0.5687,0.9834,0.5687
ROCPOINTS_N,0.9832,0.2910,0.5687,0.9834,0.5687
ROCPOINTS_N,0.9833,0.2892,0.5684,0.9835,0.5684
ROCPOINTS_N,0.9833,0.2892,0.5684,0.9835,0.5684
ROCPOINTS_N,0.9833,0.2892,0.5683,0.9835,0.5683
ROCPOINTS_N,0.9835,0.2487,0.5259,0.9846,0.5259
ROCPOINTS_N,0.9838,0.2487,0.5258,0.9846,0.5258
ROCPOINTS_N,0.9838,0.2487,0.5257,0.9846,0.5257
ROCPOINTS_N,0.9840,0.2487,0.5257,0.9846,0.5257
ROCPOINTS_N,0.9842,0.2487,0.5256,0.9846,0.5256
ROCPOINTS_N,0.9842,0.2469,0.5255,0.9847,0.5255
ROCPOINTS_N,0.9844,0.2451,0.5253,0.9848,0.5253
ROCPOINTS_N,0.9844,0.2451,0.5253,0.9848,0.5253
ROCPOINTS_N,0.9847,0.2434,0.5250,0.9849,0.5250
ROCPOINTS_N,0.9847,0.2434,0.5250,0.9849,0.5250
ROCPOINTS_N,0.9848,0.2434,0.5249,0.9849,0.5249
ROCPOINTS_N,0.9850,0.2434,0.5249,0.9849,0.5249
ROCPOINTS_N,0.9852,0.2434,0.5243,0.9849,0.5243
ROCPOINTS_N,0.9853,0.2434,0.5243,0.9849,0.5243
ROCPOINTS_N,0.9855,0.2434,0.5242,0.9849,0.5242
ROCPOINTS_N,0.9856,0.2434,0.5242,0.9849,0.5242
ROCPOINTS_N,0.9857,0.2434,0.5236,0.9849,0.5236
ROCPOINTS_N,0.9858,0.2434,0.5236,0.9849,0.5236
ROCPOINTS_N,0.9860,0.2434,0.5234,0.9849,0.5234
ROCPOINTS_N,0.9862,0.2434,0.5234,0.9849,0.5234
ROCPOINTS_N,0.9864,0.2434,0.5222,0.9848,0.5222
ROCPOINTS_N,0.9865,0.2434,0.5222,0.9848,0.5222
ROCPOINTS_N,0.9866,0.2434,0.5221,0.9848,0.5221
ROCPOINTS_N,0.9867,0.2434,0.5221,0.9848,0.5221
ROCPOINTS_N,0.9867,0.2205,0.4751,0.9849,0.4751
ROCPOINTS_N,0.9867,0.2205,0.4744,0.9849,0.4744
ROCPOINTS_N,0.9867,0.2205,0.4730,0.9848,0.4730
ROCPOINTS_N,0.9868,0.2205,0.4720,0.9848,0.4720
ROCPOINTS_N,0.9869,0.2205,0.4709,0.9848,0.4709
ROCPOINTS_N,0.9869,0.2205,0.4708,0.9848,0.4708
ROCPOINTS_N,0.9870,0.2205,0.4708,0.9848,0.4708
ROCPOINTS_N,0.9871,0.2205,0.4707,0.9848,0.4707
ROCPOINTS_N,0.9871,0.2205,0.4700,0.9847,0.4700
ROCPOINTS_N,0.9872,0.2205,0.4699,0.9847,0.4699
ROCPOINTS_N,0.9873,0.2205,0.4699,0.9847,0.4699
ROCPOINTS_N,0.9874,0.2205,0.4698,0.9847,0.4698
ROCPOINTS_N,0.9874,0.2205,0.4681,0.9847,0.4681
ROCPOINTS_N,0.9874,0.2205,0.4673,0.9846,0.4673
ROCPOINTS_N,0.9875,0.2205,0.4652,0.9846,0.4652
ROCPOINTS_N,0.9875,0.2205,0.4651,0.9846,0.4651
ROCPOINTS_N,0.9877,0.2205,0.4649,0.9846,0.4649
ROCPOINTS_N,0.9877,0.2205,0.4632,0.9845,0.4632
ROCPOINTS_N,0.9877,0.2205,0.4625,0.9845,0.4625
ROCPOINTS_N,0.9878,0.2205,0.4624,0.9845,0.4624
ROCPOINTS_N,0.9879,0.2205,0.4622,0.9845,0.4622
ROCPOINTS_N,0.9880,0.2205,0.4610,0.9844,0.4610
ROCPOINTS_N,0.9880,0.2205,0.4597,0.9844,0.4597
ROCPOINTS_N,0.9880,0.2205,0.4596,0.9844,0.4596
ROCPOINTS_N,0.9880,0.2205,0.4586,0.9844,0.4586
ROCPOINTS_N,0.9881,0.2205,0.4585,0.9844,0.4585
ROCPOINTS_N,0.9883,0.2205,0.4585,0.9843,0.4585
ROCPOINTS_N,0.9884,0.2205,0.4581,0.9843,0.4581
ROCPOINTS_N,0.9886,0.2205,0.4562,0.9843,0.4562
ROCPOINTS_N,0.9886,0.2205,0.4561,0.9843,0.4561
ROCPOINTS_N,0.9887,0.2205,0.4560,0.9843,0.4560
ROCPOINTS_N,0.9887,0.2205,0.4559,0.9843,0.4559
ROCPOINTS_N,0.9887,0.2205,0.4559,0.9843,0.4559
ROCPOINTS_N,0.9887,0.2205,0.4548,0.9842,0.4548
ROCPOINTS_N,0.9889,0.2205,0.4547,0.9842,0.4547
ROCPOINTS_N,0.9890,0.2205,0.4546,0.9842,0.4546
ROCPOINTS_N,0.9891,0.2205,0.4545,0.9842,0.4545
ROCPOINTS_N,0.9892,0.2205,0.4545,0.9842,0.4545
ROCPOINTS_N,0.9893,0.2205,0.4544,0.9842,0.4544
ROCPOINTS_N,0.9894,0.2205,0.4544,0.9842,0.4544
ROCPOINTS_N,0.9894,0.2205,0.4543,0.9842,0.4543
ROCPOINTS_N,0.9894,0.2205,0.4543,0.9842,0.4543
ROCPOINTS_N,0.9895,0.2205,0.4542,0.9842,0.4542
ROCPOINTS_N,0.9897,0.2205,0.4541,0.9842,0.4541
ROCPOINTS_N,0.9897,0.2205,0.4540,0.9842,0.4540
ROCPOINTS_N,0.9897,0.2205,0.4540,0.9842,0.4540
ROCPOINTS_N,0.9897,0.2205,0.4539,0.9842,0.4539
ROCPOINTS_N,0.9898,0.2205,0.4538,0.9842,0.4538
ROCPOINTS_N,0.9898,0.2205,0.4538,0.9842,0.4538
ROCPOINTS_N,0.9899,0.2205,0.4537,0.9842,0.4537
ROCPOINTS_N,0.9899,0.2205,0.4537,0.9842,0.4537
ROCPOINTS_N,0.9899,0.2205,0.4536,0.9842,0.4536
ROCPOINTS_N,0.9900,0.2205,0.4536,0.9842,0.4536
ROCPOINTS_N,0.9900,0.2205,0.4535,0.9842,0.4535
ROCPOINTS_N,0.9900,0.2205,0.4534,0.9842,0.4534
ROCPOINTS_N,0.9903,0.1746,0.4002,0.9858,0.4002
ROCPOINTS_N,0.9904,0.1746,0.4001,0.9858,0.4001
ROCPOINTS_N,0.9907,0.1746,0.4001,0.9858,0.4001
ROCPOINTS_N,0.9908,0.1746,0.4000,0.9858,0.4000
ROCPOINTS_N,0.9909,0.1746,0.3999,0.9858,0.3999
ROCPOINTS_N,0.9910,0.1746,0.3998,0.9858,0.3998
ROCPOINTS_N,0.9911,0.1746,0.3998,0.9858,0.3998
ROCPOINTS_N,0.9911,0.1746,0.3997,0.9858,0.3997
ROCPOINTS_N,0.9912,0.1746,0.3996,0.9858,0.3996
ROCPOINTS_N,0.9913,0.1746,0.3996,0.9858,0.3996
ROCPOINTS_N,0.9913,0.1746,0.3995,0.9858,0.3995
ROCPOINTS_N,0.9913,0.1746,0.3994,0.9858,0.3994
ROCPOINTS_N,0.9913,0.1746,0.3994,0.9858,0.3994
ROCPOINTS_N,0.9914,0.1746,0.3993,0.9857,0.3993
ROCPOINTS_N,0.9914,0.1746,0.3993,0.9857,0.3993
ROCPOINTS_N,0.9915,0.1746,0.3992,0.9857,0.3992
ROCPOINTS_N,0.9915,0.1746,0.3991,0.9857,0.3991
ROCPOINTS_N,0.9916,0.1746,0.3991,0.9857,0.3991
ROCPOINTS_N,0.9916,0.1746,0.3990,0.9857,0.3990
ROCPOINTS_N,0.9916,0.1746,0.3990,0.9857,0.3990
ROCPOINTS_N,0.9917,0.1746,0.3989,0.9857,0.3989
ROCPOINTS_N,0.9917,0.1746,0.3984,0.9857,0.3984
ROCPOINTS_N,0.9917,0.1728,0.3970,0.9858,0.3970
ROCPOINTS_N,0.9918,0.1728,0.3969,0.9858,0.3969
ROCPOINTS_N,0.9918,0.1711,0.3948,0.9859,0.3948
ROCPOINTS_N,0.9919,0.1711,0.3948,0.9859,0.3948
ROCPOINTS_N,0.9920,0.1711,0.3947,0.9859,0.3947
ROCPOINTS_N,0.9921,0.1711,0.3947,0.9859,0.3947
ROCPOINTS_N,0.9922,0.1711,0.3946,0.9859,0.3946
ROCPOINTS_N,0.9922,0.1711,0.3945,0.9859,0.3945
ROCPOINTS_N,0.9922,0.1711,0.3944,0.9859,0.3944
ROCPOINTS_N,0.9923,0.1711,0.3943,0.9859,0.3943
ROCPOINTS_N,0.9924,0.1711,0.3943,0.9859,0.3943
ROCPOINTS_N,0.9924,0.1711,0.3942,0.9859,0.3942
ROCPOINTS_N,0.9924,0.1711,0.3941,0.9859,0.3941
ROCPOINTS_N,0.9925,0.1693,0.3927,0.9859,0.3927
ROCPOINTS_N,0.9926,0.1693,0.3924,0.9859,0.3924
ROCPOINTS_N,0.9927,0.1693,0.3924,0.9859,0.3924
ROCPOINTS_N,0.9927,0.1693,0.3923,0.9859,0.3923
ROCPOINTS_N,0.9927,0.1693,0.3923,0.9859,0.3923
ROCPOINTS_N,0.9928,0.1693,0.3922,0.9859,0.3922
ROCPOINTS_N,0.9928,0.1693,0.3921,0.9859,0.3921
ROCPOINTS_N,0.9928,0.1693,0.3920,0.9859,0.3920
ROCPOINTS_N,0.9929,0.1693,0.3920,0.9859,0.3920
ROCPOINTS_N,0.9929,0.1693,0.3919,0.9859,0.3919
ROCPOINTS_N,0.9930,0.1693,0.3919,0.9859,0.3919
ROCPOINTS_N,0.9931,0.1693,0.3918,0.9859,0.3918
ROCPOINTS_N,0.9932,0.1693,0.3917,0.9859,0.3917
ROCPOINTS_N,0.9932,0.1675,0.3917,0.9861,0.3917
ROCPOINTS_N,0.9932,0.1675,0.3917,0.9861,0.3917
ROCPOINTS_N,0.9932,0.1675,0.3916,0.9861,0.3916
ROCPOINTS_N,0.9932,0.1658,0.3916,0.9862,0.3916
ROCPOINTS_N,0.9933,0.1658,0.3916,0.9862,0.3916
ROCPOINTS_N,0.9934,0.1376,0.3268,0.9863,0.3268
ROCPOINTS_N,0.9934,0.1376,0.3268,0.9863,0.3268
ROCPOINTS_N,0.9936,0.1376,0.3267,0.9863,0.3267
ROCPOINTS_N,0.9937,0.1376,0.3267,0.9863,0.3267
ROCPOINTS_N,0.9937,0.1376,0.3266,0.9863,0.3266
ROCPOINTS_N,0.9938,0.1376,0.3265,0.9863,0.3265
ROCPOINTS_N,0.9939,0.1376,0.3265,0.9863,0.3265
ROCPOINTS_N,0.9939,0.1376,0.3264,0.9863,0.3264
ROCPOINTS_N,0.9941,0.1376,0.3263,0.9863,0.3263
ROCPOINTS_N,0.9941,0.1376,0.3263,0.9863,0.3263
ROCPOINTS_N,0.9942,0.1376,0.3262,0.9862,0.3262
ROCPOINTS_N,0.9942,0.1376,0.3261,0.9862,0.3261
ROCPOINTS_N,0.9943,0.1376,0.3261,0.9862,0.3261
ROCPOINTS_N,0.9943,0.1358,0.3261,0.9864,0.3261
ROCPOINTS_N,0.9943,0.1358,0.3260,0.9864,0.3260
ROCPOINTS_N,0.9944,0.1358,0.3260,0.9864,0.3260
ROCPOINTS_N,0.9944,0.1358,0.3259,0.9864,0.3259
ROCPOINTS_N,0.9944,0.1358,0.3258,0.9864,0.3258
ROCPOINTS_N,0.9945,0.1358,0.3256,0.9864,0.3256
ROCPOINTS_N,0.9946,0.1358,0.3255,0.9864,0.3255
ROCPOINTS_N,0.9947,0.1358,0.3254,0.9864,0.3254
ROCPOINTS_N,0.9949,0.1358,0.3254,0.9864,0.3254
ROCPOINTS_N,0.9949,0.1358,0.3253,0.9864,0.3253
ROCPOINTS_N,0.9950,0.1358,0.3253,0.9864,0.3253
ROCPOINTS_N,0.9951,0.1358,0.3246,0.9864,0.3246
ROCPOINTS_N,0.9951,0.1358,0.3245,0.9864,0.3245
ROCPOINTS_N,0.9951,0.1358,0.3245,0.9863,0.3245
ROCPOINTS_N,0.9952,0.1358,0.3244,0.9863,0.3244
ROCPOINTS_N,0.9952,0.1358,0.3243,0.9863,0.3243
ROCPOINTS_N,0.9952,0.1358,0.3243,0.9863,0.3243
ROCPOINTS_N,0.9953,0.1358,0.3242,0.9863,0.3242
ROCPOINTS_N,0.9953,0.1358,0.3242,0.9863,0.3242
ROCPOINTS_N,0.9953,0.1358,0.3241,0.9863,0.3241
ROCPOINTS_N,0.9954,0.1358,0.3240,0.9863,0.3240
ROCPOINTS_N,0.9954,0.1358,0.3240,0.9863,0.3240
ROCPOINTS_N,0.9954,0.1358,0.3239,0.9863,0.3239
ROCPOINTS_N,0.9954,0.1358,0.3239,0.9863,0.3239
ROCPOINTS_N,0.9956,0.1358,0.3238,0.9863,0.3238
ROCPOINTS_N,0.9956,0.1358,0.3234,0.9863,0.3234
ROCPOINTS_N,0.9957,0.1358,0.3233,0.9863,0.3233
ROCPOINTS_N,0.9957,0.1358,0.3233,0.9863,0.3233
ROCPOINTS_N,0.9958,0.1358,0.3232,0.9863,0.3232
ROCPOINTS_N,0.9958,0.1358,0.3231,0.9863,0.3231
ROCPOINTS_N,0.9958,0.1358,0.3231,0.9863,0.3231
ROCPOINTS_N,0.9959,0.1340,0.3229,0.9865,0.3229
ROCPOINTS_N,0.9959,0.1340,0.3229,0.9865,0.3229
ROCPOINTS_N,0.9959,0.1340,0.3228,0.9865,0.3228
ROCPOINTS_N,0.9959,0.1340,0.3228,0.9865,0.3228
ROCPOINTS_N,0.9960,0.1340,0.3227,0.9865,0.3227
ROCPOINTS_N,0.9960,0.1340,0.3226,0.9864,0.3226
ROCPOINTS_N,0.9960,0.1340,0.3225,0.9864,0.3225
ROCPOINTS_N,0.9961,0.1340,0.3225,0.9864,0.3225
ROCPOINTS_N,0.9961,0.1340,0.3224,0.9864,0.3224
ROCPOINTS_N,0.9961,0.1340,0.3224,0.9864,0.3224
ROCPOINTS_N,0.9961,0.1340,0.3222,0.9864,0.3222
ROCPOINTS_N,0.9962,0.1340,0.3222,0.9864,0.3222
ROCPOINTS_N,0.9962,0.1340,0.3221,0.9864,0.3221
ROCPOINTS_N,0.9962,0.1340,0.3221,0.9864,0.3221
ROCPOINTS_N,0.9962,0.1340,0.3220,0.9864,0.3220
ROCPOINTS_N,0.9962,0.1340,0.3219,0.9864,0.3219
ROCPOINTS_N,0.9962,0.1340,0.3219,0.9864,0.3219
ROCPOINTS_N,0.9962,0.1340,0.3218,0.9864,0.3218
ROCPOINTS_N,0.9962,0.1340,0.3218,0.9864,0.3218
ROCPOINTS_N,0.9962,0.1340,0.3217,0.9864,0.3217
ROCPOINTS_N,0.9963,0.1340,0.3217,0.9864,0.3217
ROCPOINTS_N,0.9963,0.1340,0.3216,0.9864,0.3216
ROCPOINTS_N,0.9963,0.1340,0.3215,0.9864,0.3215
ROCPOINTS_N,0.9963,0.1340,0.3214,0.9864,0.3214
ROCPOINTS_N,0.9964,0.1340,0.3213,0.9864,0.3213
ROCPOINTS_N,0.9964,0.1340,0.3212,0.9864,0.3212
ROCPOINTS_N,0.9964,0.1340,0.3211,0.9864,0.3211
ROCPOINTS_N,0.9964,0.1340,0.3211,0.9864,0.3211
ROCPOINTS_N,0.9964,0.1340,0.3210,0.9864,0.3210
ROCPOINTS_N,0.9964,0.1340,0.3210,0.9864,0.3210
ROCPOINTS_N,0.9964,0.1340,0.3209,0.9864,0.3209
ROCPOINTS_N,0.9964,0.1340,0.3208,0.9864,0.3208
ROCPOINTS_N,0.9964,0.1340,0.3207,0.9864,0.3207
ROCPOINTS_N,0.9964,0.1323,0.3207,0.9865,0.3207
ROCPOINTS_N,0.9965,0.1323,0.3207,0.9865,0.3207
ROCPOINTS_N,0.9965,0.1323,0.3206,0.9865,0.3206
ROCPOINTS_N,0.9965,0.1323,0.3205,0.9865,0.3205
ROCPOINTS_N,0.9965,0.1323,0.3205,0.9865,0.3205
ROCPOINTS_N,0.9965,0.1323,0.3204,0.9865,0.3204
ROCPOINTS_N,0.9965,0.1323,0.3204,0.9865,0.3204
ROCPOINTS_N,0.9965,0.1323,0.3203,0.9865,0.3203
ROCPOINTS_N,0.9965,0.1323,0.3203,0.9865,0.3203
ROCPOINTS_N,0.9965,0.1323,0.3202,0.9865,0.3202
ROCPOINTS_N,0.9965,0.1323,0.3201,0.9865,0.3201
ROCPOINTS_N,0.9965,0.1323,0.3201,0.9865,0.3201
ROCPOINTS_N,0.9965,0.1323,0.3200,0.9865,0.3200
ROCPOINTS_N,0.9965,0.1323,0.3200,0.9865,0.3200
ROCPOINTS_N,0.9966,0.1323,0.3199,0.9865,0.3199
ROCPOINTS_N,0.9966,0.1323,0.3198,0.9865,0.3198
ROCPOINTS_N,0.9966,0.1323,0.3198,0.9865,0.3198
ROCPOINTS_N,0.9967,0.1323,0.3197,0.9865,0.3197
ROCPOINTS_N,0.9967,0.0882,0.2315,0.9876,0.2315
ROCPOINTS_N,0.9968,0.0882,0.2314,0.9876,0.2314
ROCPOINTS_N,0.9969,0.0882,0.2314,0.9876,0.2314
ROCPOINTS_N,0.9970,0.0882,0.2313,0.9876,0.2313
ROCPOINTS_N,0.9970,0.0882,0.2313,0.9875,0.2313
ROCPOINTS_N,0.9971,0.0882,0.2312,0.9875,0.2312
ROCPOINTS_N,0.9971,0.0882,0.2312,0.9875,0.2312
ROCPOINTS_N,0.9972,0.0882,0.2311,0.9875,0.2311
ROCPOINTS_N,0.9973,0.0882,0.2310,0.9875,0.2310
ROCPOINTS_N,0.9973,0.0882,0.2309,0.9875,0.2309
ROCPOINTS_N,0.9973,0.0882,0.2309,0.9875,0.2309
ROCPOINTS_N,0.9975,0.0882,0.2308,0.9875,0.2308
ROCPOINTS_N,0.9975,0.0882,0.2307,0.9875,0.2307
ROCPOINTS_N,0.9976,0.0864,0.2307,0.9878,0.2307
ROCPOINTS_N,0.9976,0.0864,0.2307,0.9878,0.2307
ROCPOINTS_N,0.9976,0.0864,0.2306,0.9878,0.2306
ROCPOINTS_N,0.9977,0.0864,0.2306,0.9878,0.2306
ROCPOINTS_N,0.9977,0.0864,0.2305,0.9878,0.2305
ROCPOINTS_N,0.9978,0.0864,0.2305,0.9878,0.2305
ROCPOINTS_N,0.9979,0.0864,0.2302,0.9877,0.2302
ROCPOINTS_N,0.9979,0.0864,0.2302,0.9877,0.2302
ROCPOINTS_N,0.9979,0.0864,0.2301,0.9877,0.2301
ROCPOINTS_N,0.9980,0.0864,0.2300,0.9877,0.2300
ROCPOINTS_N,0.9980,0.0864,0.2299,0.9877,0.2299
ROCPOINTS_N,0.9980,0.0864,0.2299,0.9877,0.2299
ROCPOINTS_N,0.9980,0.0864,0.2298,0.9877,0.2298
ROCPOINTS_N,0.9980,0.0864,0.2298,0.9877,0.2298
ROCPOINTS_N,0.9981,0.0864,0.2297,0.9877,0.2297
ROCPOINTS_N,0.9981,0.0864,0.2296,0.9877,0.2296
ROCPOINTS_N,0.9981,0.0864,0.2295,0.9877,0.2295
ROCPOINTS_N,0.9982,0.0864,0.2295,0.9877,0.2295
ROCPOINTS_N,0.9982,0.0864,0.2294,0.9877,0.2294
ROCPOINTS_N,0.9982,0.0864,0.2293,0.9877,0.2293
ROCPOINTS_N,0.9982,0.0864,0.2293,0.9877,0.2293
ROCPOINTS_N,0.9983,0.0864,0.2292,0.9877,0.2292
ROCPOINTS_N,0.9984,0.0864,0.2286,0.9877,0.2286
ROCPOINTS_N,0.9985,0.0864,0.2286,0.9877,0.2286
ROCPOINTS_N,0.9985,0.0864,0.2285,0.9877,0.2285
ROCPOINTS_N,0.9985,0.0864,0.2285,0.9876,0.2285
ROCPOINTS_N,0.9985,0.0864,0.2284,0.9876,0.2284
ROCPOINTS_N,0.9986,0.0864,0.2284,0.9876,0.2284
ROCPOINTS_N,0.9987,0.0864,0.2283,0.9876,0.2283
ROCPOINTS_N,0.9988,0.0864,0.2281,0.9876,0.2281
ROCPOINTS_N,0.9988,0.0864,0.2280,0.9876,0.2280
ROCPOINTS_N,0.9988,0.0864,0.2279,0.9876,0.2279
ROCPOINTS_N,0.9989,0.0864,0.2279,0.9876,0.2279
ROCPOINTS_N,0.9989,0.0864,0.2276,0.9876,0.2276
ROCPOINTS_N,0.9990,0.0864,0.2275,0.9876,0.2275
ROCPOINTS_N,0.9990,0.0864,0.2275,0.9876,0.2275
ROCPOINTS_N,0.9990,0.0864,0.2274,0.9876,0.2274
ROCPOINTS_N,0.9991,0.0864,0.2274,0.9876,0.2274
ROCPOINTS_N,0.9991,0.0864,0.2273,0.9876,0.2273
ROCPOINTS_N,0.9991,0.0864,0.2272,0.9876,0.2272
ROCPOINTS_N,0.9992,0.0864,0.2272,0.9876,0.2272
ROCPOINTS_N,0.9992,0.0864,0.2268,0.9876,0.2268
ROCPOINTS_N,0.9992,0.0864,0.2268,0.9876,0.2268
ROCPOINTS_N,0.9992,0.0864,0.2267,0.9876,0.2267
ROCPOINTS_N,0.9992,0.0864,0.2267,0.9876,0.2267
ROCPOINTS_N,0.9992,0.0864,0.2266,0.9875,0.2266
ROCPOINTS_N,0.9992,0.0864,0.2265,0.9875,0.2265
ROCPOINTS_N,0.9992,0.0864,0.2264,0.9875,0.2264
ROCPOINTS_N,0.9993,0.0864,0.2264,0.9875,0.2264
ROCPOINTS_N,0.9993,0.0847,0.2264,0.9878,0.2264
ROCPOINTS_N,0.9993,0.0847,0.2263,0.9878,0.2263
ROCPOINTS_N,0.9994,0.0847,0.2262,0.9878,0.2262
ROCPOINTS_N,0.9994,0.0847,0.2261,0.9878,0.2261
ROCPOINTS_N,0.9994,0.0847,0.2260,0.9878,0.2260
ROCPOINTS_N,0.9994,0.0847,0.2260,0.9878,0.2260
ROCPOINTS_N,0.9994,0.0847,0.2259,0.9878,0.2259
ROCPOINTS_N,0.9995,0.0847,0.2257,0.9877,0.2257
ROCPOINTS_N,0.9995,0.0847,0.2256,0.9877,0.2256
ROCPOINTS_N,0.9995,0.0847,0.2254,0.9877,0.2254
ROCPOINTS_N,0.9995,0.0847,0.2254,0.9877,0.2254
ROCPOINTS_N,0.9995,0.0847,0.2253,0.9877,0.2253
ROCPOINTS_N,0.9995,0.0847,0.2253,0.9877,0.2253
ROCPOINTS_N,0.9995,0.0847,0.2252,0.9877,0.2252
ROCPOINTS_N,0.9996,0.0847,0.2251,0.9877,0.2251
ROCPOINTS_N,0.9996,0.0847,0.2250,0.9877,0.2250
ROCPOINTS_N,0.9996,0.0847,0.2250,0.9877,0.2250
ROCPOINTS_N,0.9996,0.0847,0.2249,0.9877,0.2249
ROCPOINTS_N,0.9996,0.0847,0.2248,0.9877,0.2248
ROCPOINTS_N,0.9996,0.0847,0.2247,0.9877,0.2247
ROCPOINTS_N,0.9996,0.0847,0.2247,0.9877,0.2247
ROCPOINTS_N,0.9996,0.0847,0.2246,0.9877,0.2246
ROCPOINTS_N,0.9996,0.0847,0.2245,0.9877,0.2245
ROCPOINTS_N,0.9996,0.0847,0.2244,0.9877,0.2244
ROCPOINTS_N,0.9996,0.0847,0.2244,0.9877,0.2244
ROCPOINTS_N,0.9996,0.0847,0.2243,0.9877,0.2243
ROCPOINTS_N,0.9997,0.0829,0.2243,0.9879,0.2243
ROCPOINTS_N,0.9997,0.0829,0.2242,0.9879,0.2242
ROCPOINTS_N,0.9997,0.0829,0.2240,0.9879,0.2240
ROCPOINTS_N,0.9997,0.0829,0.2240,0.9879,0.2240
ROCPOINTS_N,0.9997,0.0829,0.2239,0.9879,0.2239
ROCPOINTS_N,0.9997,0.0829,0.2239,0.9879,0.2239
ROCPOINTS_N,0.9997,0.0829,0.2236,0.9879,0.2236
ROCPOINTS_N,0.9997,0.0829,0.2235,0.9879,0.2235
ROCPOINTS_N,0.9997,0.0829,0.2235,0.9879,0.2235
ROCPOINTS_N,0.9997,0.0829,0.2234,0.9879,0.2234
ROCPOINTS_N,0.9997,0.0829,0.2233,0.9879,0.2233
ROCPOINTS_N,0.9998,0.0829,0.2233,0.9879,0.2233
ROCPOINTS_N,0.9998,0.0829,0.2232,0.9879,0.2232
ROCPOINTS_N,0.9998,0.0829,0.2231,0.9879,0.2231
ROCPOINTS_N,0.9998,0.0829,0.2230,0.9879,0.2230
ROCPOINTS_N,0.9998,0.0829,0.2230,0.9879,0.2230
ROCPOINTS_N,0.9998,0.0829,0.2229,0.9879,0.2229
ROCPOINTS_N,0.9998,0.0829,0.2229,0.9879,0.2229
ROCPOINTS_N,0.9998,0.0829,0.2228,0.9878,0.2228
ROCPOINTS_N,0.9998,0.0829,0.2227,0.9878,0.2227
ROCPOINTS_N,0.9998,0.0829,0.2226,0.9878,0.2226
ROCPOINTS_N,0.9998,0.0829,0.2225,0.9878,0.2225
ROCPOINTS_N,0.9998,0.0829,0.2224,0.9878,0.2224
ROCPOINTS_N,0.9998,0.0829,0.2223,0.9878,0.2223
ROCPOINTS_N,0.9998,0.0829,0.2222,0.9878,0.2222
ROCPOINTS_N,0.9999,0.0829,0.2221,0.9878,0.2221
ROCPOINTS_N,0.9999,0.0829,0.2221,0.9878,0.2221
ROCPOINTS_N,0.9999,0.0829,0.2220,0.9878,0.2220
ROCPOINTS_N,0.9999,0.0829,0.2219,0.9878,0.2219
ROCPOINTS_N,0.9999,0.0829,0.2218,0.9878,0.2218
ROCPOINTS_N,0.9999,0.0829,0.2218,0.9878,0.2218
ROCPOINTS_N,0.9999,0.0829,0.2217,0.9878,0.2217
ROCPOINTS_N,0.9999,0.0829,0.2216,0.9878,0.2216
ROCPOINTS_N,0.9999,0.0829,0.2216,0.9878,0.2216
ROCPOINTS_N,0.9999,0.0829,0.2215,0.9878,0.2215
ROCPOINTS_N,0.9999,0.0829,0.2215,0.9878,0.2215
ROCPOINTS_N,0.9999,0.0829,0.2214,0.9878,0.2214
ROCPOINTS_N,0.9999,0.0829,0.2214,0.9878,0.2214
ROCPOINTS_N,0.9999,0.0829,0.2213,0.9878,0.2213
ROCPOINTS_N,0.9999,0.0829,0.2212,0.9878,0.2212
ROCPOINTS_N,0.9999,0.0829,0.2212,0.9878,0.2212
ROCPOINTS_N,0.9999,0.0829,0.2211,0.9878,0.2211
ROCPOINTS_N,0.9999,0.0829,0.2211,0.9878,0.2211
ROCPOINTS_N,1.0000,0.0811,0.2211,0.9880,0.2211
ROCPOINTS_N,1.0000,0.0811,0.2210,0.9880,0.2210
ROCPOINTS_N,1.0000,0.0811,0.2209,0.9880,0.2209
ROCPOINTS_N,1.0000,0.0811,0.2209,0.9880,0.2209
ROCPOINTS_N,1.0000,0.0811,0.2208,0.9880,0.2208
ROCPOINTS_N,1.0000,0.0794,0.2208,0.9883,0.2208
ROCPOINTS_N,1.0000,0.0794,0.2208,0.9883,0.2208
ROCPOINTS_N,1.0000,0.0794,0.2207,0.9883,0.2207
ROCPOINTS_N,1.0000,0.0794,0.2207,0.9882,0.2207
ROCPOINTS_N,1.0000,0.0794,0.2206,0.9882,0.2206
ROCPOINTS_N,1.0000,0.0794,0.2205,0.9882,0.2205
ROCPOINTS_N,1.0000,0.0794,0.2205,0.9882,0.2205
ROCPOINTS_N,1.0000,0.0000,0.0000,0.0000,0.0000
ROCPOINTS_O,0.0000,1.0000,1.0000,0.0237,1.0000
ROCPOINTS_O,0.0000,0.7081,0.9071,0.0302,0.9071
ROCPOINTS_O,0.0000,0.7080,0.9071,0.0302,0.9071
ROCPOINTS_O,0.0000,0.7080,0.9071,0.0302,0.9071
ROCPOINTS_O,0.0000,0.7079,0.9071,0.0302,0.9071
ROCPOINTS_O,0.0000,0.7078,0.9071,0.0302,0.9071
ROCPOINTS_O,0.0000,0.7077,0.9071,0.0302,0.9071
ROCPOINTS_O,0.0000,0.7077,0.9071,0.0302,0.9071
ROCPOINTS_O,0.0000,0.7075,0.9071,0.0302,0.9071
ROCPOINTS_O,0.0000,0.7074,0.9071,0.0302,0.9071
ROCPOINTS_O,0.0000,0.7074,0.9071,0.0302,0.9071
ROCPOINTS_O,0.0000,0.7073,0.9071,0.0302,0.9071
ROCPOINTS_O,0.0000,0.7073,0.9071,0.0302,0.9071
ROCPOINTS_O,0.0000,0.7072,0.9071,0.0302,0.9071
ROCPOINTS_O,0.0000,0.7071,0.9071,0.0302,0.9071
ROCPOINTS_O,0.0000,0.7070,0.9071,0.0302,0.9071
ROCPOINTS_O,0.0000,0.7070,0.9071,0.0302,0.9071
ROCPOINTS_O,0.0001,0.7069,0.9071,0.0302,0.9071
ROCPOINTS_O,0.0001,0.7069,0.9071,0.0302,0.9071
ROCPOINTS_O,0.0001,0.7068,0.9071,0.0302,0.9071
ROCPOINTS_O,0.0001,0.7067,0.9071,0.0302,0.9071
ROCPOINTS_O,0.0001,0.7066,0.9071,0.0302,0.9071
ROCPOINTS_O,0.0001,0.7066,0.9071,0.0302,0.9071
ROCPOINTS_O,0.0001,0.7065,0.9071,0.0302,0.9071
ROCPOINTS_O,0.0001,0.7065,0.9071,0.0302,0.9071
ROCPOINTS_O,0.0001,0.7064,0.9071,0.0302,0.9071
ROCPOINTS_O,0.0001,0.7063,0.9071,0.0302,0.9071
ROCPOINTS_O,0.0001,0.7063,0.9071,0.0302,0.9071
ROCPOINTS_O,0.0001,0.7062,0.9071,0.0303,0.9071
ROCPOINTS_O,0.0002,0.7061,0.9071,0.0303,0.9071
ROCPOINTS_O,0.0002,0.7061,0.9071,0.0303,0.9071
ROCPOINTS_O,0.0002,0.7060,0.9071,0.0303,0.9071
ROCPOINTS_O,0.0002,0.7059,0.9071,0.0303,0.9071
ROCPOINTS_O,0.0002,0.7058,0.9071,0.0303,0.9071
ROCPOINTS_O,0.0002,0.7058,0.9071,0.0303,0.9071
ROCPOINTS_O,0.0002,0.7057,0.9071,0.0303,0.9071
ROCPOINTS_O,0.0002,0.7056,0.9071,0.0303,0.9071
ROCPOINTS_O,0.0002,0.7055,0.9071,0.0303,0.9071
ROCPOINTS_O,0.0002,0.7055,0.9071,0.0303,0.9071
ROCPOINTS_O,0.0002,0.7054,0.9071,0.0303,0.9071
ROCPOINTS_O,0.0003,0.7054,0.9071,0.0303,0.9071
ROCPOINTS_O,0.0003,0.7053,0.9071,0.0303,0.9071
ROCPOINTS_O,0.0003,0.7052,0.9071,0.0303,0.9071
ROCPOINTS_O,0.0003,0.7052,0.9071,0.0303,0.9071
ROCPOINTS_O,0.0003,0.7051,0.9071,0.0303,0.9071
ROCPOINTS_O,0.0003,0.7051,0.9071,0.0303,0.9071
ROCPOINTS_O,0.0003,0.7050,0.9071,0.0303,0.9071
ROCPOINTS_O,0.0003,0.7050,0.9071,0.0303,0.9071
ROCPOINTS_O,0.0003,0.7049,0.9071,0.0303,0.9071
ROCPOINTS_O,0.0003,0.7048,0.9071,0.0303,0.9071
ROCPOINTS_O,0.0003,0.7048,0.9071,0.0303,0.9071
ROCPOINTS_O,0.0003,0.7047,0.9071,0.0303,0.9071
ROCPOINTS_O,0.0003,0.7046,0.9071,0.0303,0.9071
ROCPOINTS_O,0.0003,0.7046,0.9071,0.0303,0.9071
ROCPOINTS_O,0.0003,0.7045,0.9071,0.0303,0.9071
ROCPOINTS_O,0.0004,0.7044,0.9071,0.0303,0.9071
ROCPOINTS_O,0.0004,0.7044,0.9071,0.0303,0.9071
ROCPOINTS_O,0.0004,0.7043,0.9071,0.0303,0.9071
ROCPOINTS_O,0.0004,0.7042,0.9071,0.0303,0.9071
ROCPOINTS_O,0.0004,0.7040,0.9071,0.0303,0.9071
ROCPOINTS_O,0.0005,0.7040,0.9071,0.0303,0.9071
ROCPOINTS_O,0.0005,0.7039,0.9071,0.0303,0.9071
ROCPOINTS_O,0.0005,0.7039,0.9071,0.0303,0.9071
ROCPOINTS_O,0.0005,0.7038,0.9071,0.0303,0.9071
ROCPOINTS_O,0.0005,0.7037,0.9071,0.0304,0.9071
ROCPOINTS_O,0.0005,0.7037,0.9071,0.0304,0.9071
ROCPOINTS_O,0.0006,0.7036,0.9071,0.0304,0.9071
ROCPOINTS_O,0.0006,0.7035,0.9071,0.0304,0.9071
ROCPOINTS_O,0.0006,0.7034,0.9071,0.0304,0.9071
ROCPOINTS_O,0.0006,0.7033,0.9071,0.0304,0.9071
ROCPOINTS_O,0.0006,0.7033,0.9071,0.0304,0.9071
ROCPOINTS_O,0.0007,0.7032,0.9071,0.0304,0.9071
ROCPOINTS_O,0.0007,0.7030,0.9071,0.0304,0.9071
ROCPOINTS_O,0.0007,0.7029,0.9071,0.0304,0.9071
ROCPOINTS_O,0.0007,0.7029,0.9071,0.0304,0.9071
ROCPOINTS_O,0.0008,0.7029,0.9048,0.0303,0.9048
ROCPOINTS_O,0.0008,0.7028,0.9048,0.0303,0.9048
ROCPOINTS_O,0.0008,0.7027,0.9048,0.0303,0.9048
ROCPOINTS_O,0.0009,0.7023,0.9048,0.0303,0.9048
ROCPOINTS_O,0.0009,0.7022,0.9048,0.0303,0.9048
ROCPOINTS_O,0.0010,0.7022,0.9048,0.0303,0.9048
ROCPOINTS_O,0.0010,0.7020,0.9048,0.0303,0.9048
ROCPOINTS_O,0.0011,0.7020,0.9048,0.0303,0.9048
ROCPOINTS_O,0.0011,0.7019,0.9048,0.0304,0.9048
ROCPOINTS_O,0.0011,0.7017,0.9048,0.0304,0.9048
ROCPOINTS_O,0.0011,0.7014,0.9048,0.0304,0.9048
ROCPOINTS_O,0.0012,0.7014,0.9048,0.0304,0.9048
ROCPOINTS_O,0.0013,0.7013,0.9048,0.0304,0.9048
ROCPOINTS_O,0.0013,0.7013,0.9048,0.0304,0.9048
ROCPOINTS_O,0.0014,0.7010,0.9048,0.0304,0.9048
ROCPOINTS_O,0.0014,0.7009,0.9048,0.0304,0.9048
ROCPOINTS_O,0.0014,0.7009,0.9048,0.0304,0.9048
ROCPOINTS_O,0.0015,0.7008,0.9048,0.0304,0.9048
ROCPOINTS_O,0.0015,0.7007,0.9048,0.0304,0.9048
ROCPOINTS_O,0.0015,0.7007,0.9048,0.0304,0.9048
ROCPOINTS_O,0.0015,0.7006,0.9048,0.0304,0.9048
ROCPOINTS_O,0.0016,0.7006,0.9048,0.0304,0.9048
ROCPOINTS_O,0.0016,0.7005,0.9048,0.0304,0.9048
ROCPOINTS_O,0.0017,0.7005,0.9048,0.0304,0.9048
ROCPOINTS_O,0.0017,0.7004,0.9048,0.0304,0.9048
ROCPOINTS_O,0.0017,0.6996,0.9048,0.0304,0.9048
ROCPOINTS_O,0.0017,0.6996,0.9048,0.0304,0.9048
ROCPOINTS_O,0.0018,0.6995,0.9048,0.0305,0.9048
ROCPOINTS_O,0.0018,0.6995,0.9048,0.0305,0.9048
ROCPOINTS_O,0.0019,0.6994,0.9048,0.0305,0.9048
ROCPOINTS_O,0.0019,0.6994,0.9048,0.0305,0.9048
ROCPOINTS_O,0.0019,0.6993,0.9048,0.0305,0.9048
ROCPOINTS_O,0.0020,0.6992,0.9048,0.0305,0.9048
ROCPOINTS_O,0.0020,0.6992,0.9048,0.0305,0.9048
ROCPOINTS_O,0.0020,0.6991,0.9048,0.0305,0.9048
ROCPOINTS_O,0.0021,0.6990,0.9048,0.0305,0.9048
ROCPOINTS_O,0.0021,0.6989,0.9048,0.0305,0.9048
ROCPOINTS_O,0.0022,0.6988,0.9048,0.0305,0.9048
ROCPOINTS_O,0.0022,0.6985,0.9048,0.0305,0.9048
ROCPOINTS_O,0.0023,0.6983,0.9048,0.0305,0.9048
ROCPOINTS_O,0.0023,0.6983,0.9048,0.0305,0.9048
ROCPOINTS_O,0.0024,0.6982,0.9048,0.0305,0.9048
ROCPOINTS_O,0.0024,0.6981,0.9048,0.0305,0.9048
ROCPOINTS_O,0.0024,0.6981,0.9048,0.0305,0.9048
ROCPOINTS_O,0.0024,0.6980,0.9048,0.0305,0.9048
ROCPOINTS_O,0.0025,0.6980,0.9048,0.0305,0.9048
ROCPOINTS_O,0.0025,0.6978,0.9048,0.0305,0.9048
ROCPOINTS_O,0.0027,0.6977,0.9048,0.0305,0.9048
ROCPOINTS_O,0.0028,0.6977,0.9048,0.0305,0.9048
ROCPOINTS_O,0.0030,0.6976,0.9048,0.0305,0.9048
ROCPOINTS_O,0.0030,0.6975,0.9048,0.0305,0.9048
ROCPOINTS_O,0.0030,0.6974,0.9048,0.0305,0.9048
ROCPOINTS_O,0.0031,0.6974,0.9048,0.0305,0.9048
ROCPOINTS_O,0.0031,0.6973,0.9048,0.0305,0.9048
ROCPOINTS_O,0.0032,0.6973,0.9048,0.0305,0.9048
ROCPOINTS_O,0.0033,0.6972,0.9048,0.0305,0.9048
ROCPOINTS_O,0.0033,0.6972,0.9048,0.0306,0.9048
ROCPOINTS_O,0.0033,0.6971,0.9048,0.0306,0.9048
ROCPOINTS_O,0.0033,0.6970,0.9048,0.0306,0.9048
ROCPOINTS_O,0.0033,0.5886,0.8500,0.0339,0.8500
ROCPOINTS_O,0.0034,0.5883,0.8500,0.0339,0.8500
ROCPOINTS_O,0.0034,0.5883,0.8476,0.0338,0.8476
ROCPOINTS_O,0.0034,0.5883,0.8476,0.0338,0.8476
ROCPOINTS_O,0.0034,0.5882,0.8476,0.0338,0.8476
ROCPOINTS_O,0.0034,0.5882,0.8476,0.0338,0.8476
ROCPOINTS_O,0.0034,0.5881,0.8476,0.0338,0.8476
ROCPOINTS_O,0.0034,0.5881,0.8476,0.0338,0.8476
ROCPOINTS_O,0.0035,0.5880,0.8476,0.0338,0.8476
ROCPOINTS_O,0.0035,0.5879,0.8476,0.0338,0.8476
ROCPOINTS_O,0.0035,0.5879,0.8476,0.0338,0.8476
ROCPOINTS_O,0.0035,0.5878,0.8476,0.0338,0.8476
ROCPOINTS_O,0.0035,0.5878,0.8476,0.0338,0.8476
ROCPOINTS_O,0.0035,0.5877,0.8476,0.0338,0.8476
ROCPOINTS_O,0.0035,0.5877,0.8476,0.0338,0.8476
ROCPOINTS_O,0.0035,0.5876,0.8476,0.0338,0.8476
ROCPOINTS_O,0.0035,0.5875,0.8476,0.0338,0.8476
ROCPOINTS_O,0.0035,0.5875,0.8476,0.0338,0.8476
ROCPOINTS_O,0.0035,0.5874,0.8476,0.0339,0.8476
ROCPOINTS_O,0.0035,0.5874,0.8476,0.0339,0.8476
ROCPOINTS_O,0.0036,0.5873,0.8476,0.0339,0.8476
ROCPOINTS_O,0.0036,0.5872,0.8476,0.0339,0.8476
ROCPOINTS_O,0.0036,0.5872,0.8476,0.0339,0.8476
ROCPOINTS_O,0.0036,0.5871,0.8476,0.0339,0.8476
ROCPOINTS_O,0.0036,0.5870,0.8476,0.0339,0.8476
ROCPOINTS_O,0.0037,0.5870,0.8476,0.0339,0.8476
ROCPOINTS_O,0.0037,0.5869,0.8476,0.0339,0.8476
ROCPOINTS_O,0.0037,0.5868,0.8476,0.0339,0.8476
ROCPOINTS_O,0.0037,0.5867,0.8476,0.0339,0.8476
ROCPOINTS_O,0.0038,0.5855,0.8476,0.0340,0.8476
ROCPOINTS_O,0.0038,0.5835,0.8476,0.0341,0.8476
ROCPOINTS_O,0.0038,0.5835,0.8476,0.0341,0.8476
ROCPOINTS_O,0.0038,0.5834,0.8476,0.0341,0.8476
ROCPOINTS_O,0.0038,0.5834,0.8476,0.0341,0.8476
ROCPOINTS_O,0.0038,0.5822,0.8476,0.0341,0.8476
ROCPOINTS_O,0.0039,0.5821,0.8476,0.0342,0.8476
ROCPOINTS_O,0.0039,0.5810,0.8476,0.0342,0.8476
ROCPOINTS_O,0.0039,0.5809,0.8476,0.0342,0.8476
ROCPOINTS_O,0.0039,0.5808,0.8476,0.0342,0.8476
ROCPOINTS_O,0.0040,0.5808,0.8476,0.0342,0.8476
ROCPOINTS_O,0.0040,0.5791,0.8476,0.0343,0.8476
ROCPOINTS_O,0.0040,0.5790,0.8476,0.0343,0.8476
ROCPOINTS_O,0.0041,0.5775,0.8476,0.0344,0.8476
ROCPOINTS_O,0.0041,0.5754,0.8476,0.0345,0.8476
ROCPOINTS_O,0.0041,0.5753,0.8476,0.0345,0.8476
ROCPOINTS_O,0.0041,0.5753,0.8476,0.0345,0.8476
ROCPOINTS_O,0.0041,0.5753,0.8452,0.0344,0.8452
ROCPOINTS_O,0.0042,0.5752,0.8452,0.0345,0.8452
ROCPOINTS_O,0.0042,0.5751,0.8429,0.0344,0.8429
ROCPOINTS_O,0.0042,0.5750,0.8429,0.0344,0.8429
ROCPOINTS_O,0.0042,0.5750,0.8429,0.0344,0.8429
ROCPOINTS_O,0.0043,0.5729,0.8429,0.0345,0.8429
ROCPOINTS_O,0.0043,0.5728,0.8429,0.0345,0.8429
ROCPOINTS_O,0.0043,0.5727,0.8429,0.0345,0.8429
ROCPOINTS_O,0.0044,0.5727,0.8429,0.0345,0.8429
ROCPOINTS_O,0.0044,0.5726,0.8429,0.0345,0.8429
ROCPOINTS_O,0.0044,0.5726,0.8429,0.0345,0.8429
ROCPOINTS_O,0.0044,0.5724,0.8429,0.0345,0.8429
ROCPOINTS_O,0.0045,0.5723,0.8429,0.0345,0.8429
ROCPOINTS_O,0.0045,0.5723,0.8429,0.0345,0.8429
ROCPOINTS_O,0.0046,0.5722,0.8429,0.0345,0.8429
ROCPOINTS_O,0.0046,0.5722,0.8429,0.0345,0.8429
ROCPOINTS_O,0.0047,0.5705,0.8429,0.0346,0.8429
ROCPOINTS_O,0.0047,0.5704,0.8429,0.0346,0.8429
ROCPOINTS_O,0.0048,0.5704,0.8429,0.0346,0.8429
ROCPOINTS_O,0.0050,0.5703,0.8429,0.0346,0.8429
ROCPOINTS_O,0.0051,0.5696,0.8429,0.0347,0.8429
ROCPOINTS_O,0.0051,0.5696,0.8429,0.0347,0.8429
ROCPOINTS_O,0.0053,0.5695,0.8429,0.0347,0.8429
ROCPOINTS_O,0.0054,0.5694,0.8429,0.0347,0.8429
ROCPOINTS_O,0.0056,0.5693,0.8429,0.0347,0.8429
ROCPOINTS_O,0.0056,0.5692,0.8429,0.0347,0.8429
ROCPOINTS_O,0.0056,0.5691,0.8429,0.0347,0.8429
ROCPOINTS_O,0.0056,0.5691,0.8429,0.0347,0.8429
ROCPOINTS_O,0.0056,0.5684,0.8429,0.0348,0.8429
ROCPOINTS_O,0.0057,0.5683,0.8429,0.0348,0.8429
ROCPOINTS_O,0.0058,0.5683,0.8429,0.0348,0.8429
ROCPOINTS_O,0.0058,0.5682,0.8429,0.0348,0.8429
ROCPOINTS_O,0.0058,0.5681,0.8429,0.0348,0.8429
ROCPOINTS_O,0.0059,0.5679,0.8429,0.0348,0.8429
ROCPOINTS_O,0.0060,0.5678,0.8429,0.0348,0.8429
ROCPOINTS_O,0.0060,0.5678,0.8429,0.0348,0.8429
ROCPOINTS_O,0.0061,0.5677,0.8429,0.0348,0.8429
ROCPOINTS_O,0.0062,0.5676,0.8429,0.0348,0.8429
ROCPOINTS_O,0.0062,0.5676,0.8429,0.0348,0.8429
ROCPOINTS_O,0.0062,0.5675,0.8429,0.0348,0.8429
ROCPOINTS_O,0.0062,0.5675,0.8429,0.0348,0.8429
ROCPOINTS_O,0.0063,0.5668,0.8429,0.0349,0.8429
ROCPOINTS_O,0.0063,0.5660,0.8429,0.0349,0.8429
ROCPOINTS_O,0.0064,0.5659,0.8429,0.0349,0.8429
ROCPOINTS_O,0.0064,0.5659,0.8429,0.0349,0.8429
ROCPOINTS_O,0.0064,0.5648,0.8429,0.0350,0.8429
ROCPOINTS_O,0.0066,0.5634,0.8429,0.0351,0.8429
ROCPOINTS_O,0.0067,0.5634,0.8429,0.0351,0.8429
ROCPOINTS_O,0.0067,0.5633,0.8429,0.0351,0.8429
ROCPOINTS_O,0.0067,0.4904,0.8095,0.0385,0.8095
ROCPOINTS_O,0.0067,0.4902,0.8095,0.0386,0.8095
ROCPOINTS_O,0.0068,0.4901,0.8095,0.0386,0.8095
ROCPOINTS_O,0.0068,0.4890,0.8095,0.0386,0.8095
ROCPOINTS_O,0.0068,0.4883,0.8095,0.0387,0.8095
ROCPOINTS_O,0.0068,0.4882,0.8095,0.0387,0.8095
ROCPOINTS_O,0.0068,0.4882,0.8071,0.0386,0.8071
ROCPOINTS_O,0.0069,0.4881,0.8071,0.0386,0.8071
ROCPOINTS_O,0.0069,0.4881,0.8071,0.0386,0.8071
ROCPOINTS_O,0.0069,0.4870,0.8071,0.0387,0.8071
ROCPOINTS_O,0.0070,0.4860,0.8071,0.0388,0.8071
ROCPOINTS_O,0.0070,0.4860,0.8071,0.0388,0.8071
ROCPOINTS_O,0.0072,0.4859,0.8071,0.0388,0.8071
ROCPOINTS_O,0.0075,0.4858,0.8071,0.0388,0.8071
ROCPOINTS_O,0.0076,0.4858,0.8071,0.0388,0.8071
ROCPOINTS_O,0.0077,0.4857,0.8071,0.0388,0.8071
ROCPOINTS_O,0.0078,0.4857,0.8071,0.0388,0.8071
ROCPOINTS_O,0.0079,0.4854,0.8071,0.0388,0.8071
ROCPOINTS_O,0.0080,0.4853,0.8071,0.0388,0.8071
ROCPOINTS_O,0.0080,0.4853,0.8071,0.0388,0.8071
ROCPOINTS_O,0.0080,0.4852,0.8071,0.0388,0.8071
ROCPOINTS_O,0.0080,0.4851,0.8071,0.0388,0.8071
ROCPOINTS_O,0.0083,0.4851,0.8071,0.0388,0.8071
ROCPOINTS_O,0.0084,0.4847,0.8071,0.0389,0.8071
ROCPOINTS_O,0.0084,0.4847,0.8071,0.0389,0.8071
ROCPOINTS_O,0.0084,0.4846,0.8071,0.0389,0.8071
ROCPOINTS_O,0.0086,0.4846,0.8071,0.0389,0.8071
ROCPOINTS_O,0.0086,0.4845,0.8071,0.0389,0.8071
ROCPOINTS_O,0.0087,0.4844,0.8071,0.0389,0.8071
ROCPOINTS_O,0.0087,0.4844,0.8071,0.0389,0.8071
ROCPOINTS_O,0.0089,0.4843,0.8071,0.0389,0.8071
ROCPOINTS_O,0.0089,0.4843,0.8048,0.0388,0.8048
ROCPOINTS_O,0.0092,0.4842,0.8048,0.0388,0.8048
ROCPOINTS_O,0.0092,0.4841,0.8048,0.0388,0.8048
ROCPOINTS_O,0.0093,0.4840,0.8048,0.0388,0.8048
ROCPOINTS_O,0.0094,0.4839,0.8048,0.0388,0.8048
ROCPOINTS_O,0.0097,0.4839,0.8048,0.0388,0.8048
ROCPOINTS_O,0.0098,0.4838,0.8048,0.0388,0.8048
ROCPOINTS_O,0.0098,0.4838,0.8048,0.0388,0.8048
ROCPOINTS_O,0.0100,0.4837,0.8048,0.0388,0.8048
ROCPOINTS_O,0.0100,0.4836,0.8048,0.0388,0.8048
ROCPOINTS_O,0.0100,0.4243,0.7524,0.0413,0.7524
ROCPOINTS_O,0.0101,0.4241,0.7524,0.0413,0.7524
ROCPOINTS_O,0.0102,0.4241,0.7524,0.0413,0.7524
ROCPOINTS_O,0.0102,0.4240,0.7524,0.0413,0.7524
ROCPOINTS_O,0.0103,0.4240,0.7524,0.0413,0.7524
ROCPOINTS_O,0.0106,0.4239,0.7524,0.0413,0.7524
ROCPOINTS_O,0.0106,0.4239,0.7524,0.0413,0.7524
ROCPOINTS_O,0.0108,0.4238,0.7524,0.0413,0.7524
ROCPOINTS_O,0.0108,0.4237,0.7524,0.0413,0.7524
ROCPOINTS_O,0.0109,0.4237,0.7524,0.0413,0.7524
ROCPOINTS_O,0.0111,0.4236,0.7524,0.0413,0.7524
ROCPOINTS_O,0.0111,0.4236,0.7524,0.0414,0.7524
ROCPOINTS_O,0.0113,0.4235,0.7524,0.0414,0.7524
ROCPOINTS_O,0.0114,0.4235,0.7524,0.0414,0.7524
ROCPOINTS_O,0.0114,0.4234,0.7524,0.0414,0.7524
ROCPOINTS_O,0.0117,0.4233,0.7524,0.0414,0.7524
ROCPOINTS_O,0.0119,0.4227,0.7524,0.0414,0.7524
ROCPOINTS_O,0.0120,0.4226,0.7524,0.0414,0.7524
ROCPOINTS_O,0.0122,0.4226,0.7524,0.0414,0.7524
ROCPOINTS_O,0.0122,0.4225,0.7524,0.0414,0.7524
ROCPOINTS_O,0.0125,0.4224,0.7524,0.0415,0.7524
ROCPOINTS_O,0.0125,0.4223,0.7524,0.0415,0.7524
ROCPOINTS_O,0.0127,0.4222,0.7524,0.0415,0.7524
ROCPOINTS_O,0.0129,0.4222,0.7524,0.0415,0.7524
ROCPOINTS_O,0.0130,0.4221,0.7524,0.0415,0.7524
ROCPOINTS_O,0.0131,0.4221,0.7524,0.0415,0.7524
ROCPOINTS_O,0.0133,0.4220,0.7524,0.0415,0.7524
ROCPOINTS_O,0.0133,0.4218,0.7524,0.0415,0.7524
ROCPOINTS_O,0.0133,0.3726,0.7119,0.0443,0.7119
ROCPOINTS_O,0.0134,0.3725,0.7119,0.0443,0.7119
ROCPOINTS_O,0.0138,0.3725,0.7119,0.0444,0.7119
ROCPOINTS_O,0.0140,0.3724,0.7119,0.0444,0.7119
ROCPOINTS_O,0.0142,0.3723,0.7119,0.0444,0.7119
ROCPOINTS_O,0.0144,0.3722,0.7119,0.0444,0.7119
ROCPOINTS_O,0.0144,0.3720,0.7119,0.0444,0.7119
ROCPOINTS_O,0.0144,0.3719,0.7119,0.0444,0.7119
ROCPOINTS_O,0.0150,0.3718,0.7119,0.0444,0.7119
ROCPOINTS_O,0.0152,0.3715,0.7119,0.0445,0.7119
ROCPOINTS_O,0.0152,0.3714,0.7119,0.0445,0.7119
ROCPOINTS_O,0.0153,0.3714,0.7119,0.0445,0.7119
ROCPOINTS_O,0.0156,0.3713,0.7119,0.0445,0.7119
ROCPOINTS_O,0.0156,0.3712,0.7119,0.0445,0.7119
ROCPOINTS_O,0.0157,0.3712,0.7119,0.0445,0.7119
ROCPOINTS_O,0.0159,0.3711,0.7119,0.0445,0.7119
ROCPOINTS_O,0.0160,0.3711,0.7119,0.0445,0.7119
ROCPOINTS_O,0.0160,0.3710,0.7119,0.0445,0.7119
ROCPOINTS_O,0.0162,0.3710,0.7119,0.0445,0.7119
ROCPOINTS_O,0.0165,0.3709,0.7119,0.0445,0.7119
ROCPOINTS_O,0.0167,0.3708,0.7119,0.0445,0.7119
ROCPOINTS_O,0.0167,0.3284,0.6643,0.0468,0.6643
ROCPOINTS_O,0.0169,0.3283,0.6643,0.0468,0.6643
ROCPOINTS_O,0.0171,0.3283,0.6643,0.0468,0.6643
ROCPOINTS_O,0.0172,0.3282,0.6643,0.0468,0.6643
ROCPOINTS_O,0.0173,0.3281,0.6643,0.0469,0.6643
ROCPOINTS_O,0.0174,0.3280,0.6643,0.0469,0.6643
ROCPOINTS_O,0.0175,0.3279,0.6643,0.0469,0.6643
ROCPOINTS_O,0.0176,0.3279,0.6643,0.0469,0.6643
ROCPOINTS_O,0.0176,0.3278,0.6643,0.0469,0.6643
ROCPOINTS_O,0.0177,0.3278,0.6643,0.0469,0.6643
ROCPOINTS_O,0.0178,0.3277,0.6643,0.0469,0.6643
ROCPOINTS_O,0.0178,0.3276,0.6643,0.0469,0.6643
ROCPOINTS_O,0.0180,0.3276,0.6643,0.0469,0.6643
ROCPOINTS_O,0.0181,0.3275,0.6643,0.0469,0.6643
ROCPOINTS_O,0.0181,0.3274,0.6643,0.0470,0.6643
ROCPOINTS_O,0.0183,0.3274,0.6643,0.0470,0.6643
ROCPOINTS_O,0.0183,0.3273,0.6643,0.0470,0.6643
ROCPOINTS_O,0.0184,0.3271,0.6643,0.0470,0.6643
ROCPOINTS_O,0.0188,0.3270,0.6643,0.0470,0.6643
ROCPOINTS_O,0.0189,0.3270,0.6643,0.0470,0.6643
ROCPOINTS_O,0.0189,0.3269,0.6643,0.0470,0.6643
ROCPOINTS_O,0.0190,0.3268,0.6643,0.0470,0.6643
ROCPOINTS_O,0.0191,0.3268,0.6643,0.0470,0.6643
ROCPOINTS_O,0.0194,0.3267,0.6643,0.0470,0.6643
ROCPOINTS_O,0.0200,0.3267,0.6643,0.0471,0.6643
ROCPOINTS_O,0.0200,0.3266,0.6643,0.0471,0.6643
ROCPOINTS_O,0.0200,0.2915,0.6452,0.0510,0.6452
ROCPOINTS_O,0.0200,0.2915,0.6452,0.0510,0.6452
ROCPOINTS_O,0.0206,0.2914,0.6452,0.0510,0.6452
ROCPOINTS_O,0.0207,0.2913,0.6452,0.0510,0.6452
ROCPOINTS_O,0.0211,0.2913,0.6452,0.0510,0.6452
ROCPOINTS_O,0.0213,0.2912,0.6452,0.0511,0.6452
ROCPOINTS_O,0.0217,0.2912,0.6452,0.0511,0.6452
ROCPOINTS_O,0.0217,0.2911,0.6452,0.0511,0.6452
ROCPOINTS_O,0.0220,0.2910,0.6452,0.0511,0.6452
ROCPOINTS_O,0.0220,0.2909,0.6452,0.0511,0.6452
ROCPOINTS_O,0.0220,0.2909,0.6452,0.0511,0.6452
ROCPOINTS_O,0.0222,0.2908,0.6452,0.0511,0.6452
ROCPOINTS_O,0.0223,0.2907,0.6452,0.0511,0.6452
ROCPOINTS_O,0.0225,0.2906,0.6452,0.0512,0.6452
ROCPOINTS_O,0.0226,0.2906,0.6452,0.0512,0.6452
ROCPOINTS_O,0.0228,0.2905,0.6452,0.0512,0.6452
ROCPOINTS_O,0.0233,0.2905,0.6452,0.0512,0.6452
ROCPOINTS_O,0.0233,0.2904,0.6452,0.0512,0.6452
ROCPOINTS_O,0.0233,0.2592,0.6048,0.0536,0.6048
ROCPOINTS_O,0.0234,0.2591,0.6048,0.0536,0.6048
ROCPOINTS_O,0.0235,0.2591,0.6048,0.0536,0.6048
ROCPOINTS_O,0.0238,0.2590,0.6048,0.0537,0.6048
ROCPOINTS_O,0.0244,0.2590,0.6048,0.0537,0.6048
ROCPOINTS_O,0.0244,0.2589,0.6048,0.0537,0.6048
ROCPOINTS_O,0.0246,0.2588,0.6048,0.0537,0.6048
ROCPOINTS_O,0.0248,0.2588,0.6048,0.0537,0.6048
ROCPOINTS_O,0.0250,0.2587,0.6048,0.0537,0.6048
ROCPOINTS_O,0.0252,0.2586,0.6048,0.0537,0.6048
ROCPOINTS_O,0.0257,0.2585,0.6048,0.0538,0.6048
ROCPOINTS_O,0.0258,0.2584,0.6048,0.0538,0.6048
ROCPOINTS_O,0.0259,0.2584,0.6048,0.0538,0.6048
ROCPOINTS_O,0.0259,0.2583,0.6048,0.0538,0.6048
ROCPOINTS_O,0.0259,0.2583,0.6048,0.0538,0.6048
ROCPOINTS_O,0.0260,0.2582,0.6048,0.0538,0.6048
ROCPOINTS_O,0.0261,0.2581,0.6048,0.0538,0.6048
ROCPOINTS_O,0.0267,0.2580,0.6048,0.0538,0.6048
ROCPOINTS_O,0.0267,0.2580,0.6048,0.0539,0.6048
ROCPOINTS_O,0.0267,0.2325,0.5762,0.0568,0.5762
ROCPOINTS_O,0.0267,0.2325,0.5762,0.0568,0.5762
ROCPOINTS_O,0.0271,0.2324,0.5762,0.0568,0.5762
ROCPOINTS_O,0.0275,0.2324,0.5762,0.0568,0.5762
ROCPOINTS_O,0.0275,0.2323,0.5762,0.0568,0.5762
ROCPOINTS_O,0.0275,0.2323,0.5762,0.0568,0.5762
ROCPOINTS_O,0.0276,0.2321,0.5762,0.0568,0.5762
ROCPOINTS_O,0.0278,0.2321,0.5762,0.0569,0.5762
ROCPOINTS_O,0.0278,0.2319,0.5762,0.0569,0.5762
ROCPOINTS_O,0.0279,0.2317,0.5762,0.0569,0.5762
ROCPOINTS_O,0.0282,0.2317,0.5762,0.0570,0.5762
ROCPOINTS_O,0.0282,0.2316,0.5762,0.0570,0.5762
ROCPOINTS_O,0.0283,0.2316,0.5762,0.0570,0.5762
ROCPOINTS_O,0.0289,0.2313,0.5762,0.0570,0.5762
ROCPOINTS_O,0.0289,0.2313,0.5762,0.0570,0.5762
ROCPOINTS_O,0.0290,0.2312,0.5762,0.0571,0.5762
ROCPOINTS_O,0.0291,0.2311,0.5762,0.0571,0.5762
ROCPOINTS_O,0.0294,0.2308,0.5762,0.0572,0.5762
ROCPOINTS_O,0.0296,0.2307,0.5762,0.0572,0.5762
ROCPOINTS_O,0.0297,0.2307,0.5762,0.0572,0.5762
ROCPOINTS_O,0.0300,0.2305,0.5762,0.0572,0.5762
ROCPOINTS_O,0.0300,0.2085,0.5476,0.0600,0.5476
ROCPOINTS_O,0.0300,0.2084,0.5476,0.0600,0.5476
ROCPOINTS_O,0.0300,0.2083,0.5476,0.0600,0.5476
ROCPOINTS_O,0.0305,0.2083,0.5476,0.0600,0.5476
ROCPOINTS_O,0.0308,0.2082,0.5476,0.0600,0.5476
ROCPOINTS_O,0.0308,0.2080,0.5476,0.0601,0.5476
ROCPOINTS_O,0.0308,0.2079,0.5476,0.0601,0.5476
ROCPOINTS_O,0.0309,0.2078,0.5476,0.0601,0.5476
ROCPOINTS_O,0.0310,0.2077,0.5476,0.0602,0.5476
ROCPOINTS_O,0.0311,0.2077,0.5476,0.0602,0.5476
ROCPOINTS_O,0.0311,0.2076,0.5476,0.0602,0.5476
ROCPOINTS_O,0.0312,0.2076,0.5476,0.0602,0.5476
ROCPOINTS_O,0.0312,0.2075,0.5476,0.0602,0.5476
ROCPOINTS_O,0.0317,0.2073,0.5476,0.0603,0.5476
ROCPOINTS_O,0.0319,0.2072,0.5452,0.0601,0.5452
ROCPOINTS_O,0.0322,0.2071,0.5452,0.0601,0.5452
ROCPOINTS_O,0.0322,0.2070,0.5452,0.0601,0.5452
ROCPOINTS_O,0.0325,0.2070,0.5452,0.0601,0.5452
ROCPOINTS_O,0.0325,0.2068,0.5452,0.0602,0.5452
ROCPOINTS_O,0.0331,0.2068,0.5452,0.0602,0.5452
ROCPOINTS_O,0.0331,0.2063,0.5452,0.0603,0.5452
ROCPOINTS_O,0.0333,0.2063,0.5452,0.0603,0.5452
ROCPOINTS_O,0.0341,0.1862,0.5167,0.0631,0.5167
ROCPOINTS_O,0.0345,0.1862,0.5167,0.0631,0.5167
ROCPOINTS_O,0.0350,0.1861,0.5167,0.0632,0.5167
ROCPOINTS_O,0.0350,0.1860,0.5143,0.0629,0.5143
ROCPOINTS_O,0.0351,0.1859,0.5143,0.0629,0.5143
ROCPOINTS_O,0.0358,0.1859,0.5143,0.0630,0.5143
ROCPOINTS_O,0.0363,0.1858,0.5143,0.0630,0.5143
ROCPOINTS_O,0.0367,0.1858,0.5143,0.0630,0.5143
ROCPOINTS_O,0.0368,0.1683,0.4810,0.0649,0.4810
ROCPOINTS_O,0.0371,0.1682,0.4810,0.0649,0.4810
ROCPOINTS_O,0.0375,0.1682,0.4810,0.0649,0.4810
ROCPOINTS_O,0.0375,0.1681,0.4810,0.0650,0.4810
ROCPOINTS_O,0.0377,0.1681,0.4810,0.0650,0.4810
ROCPOINTS_O,0.0378,0.1680,0.4810,0.0650,0.4810
ROCPOINTS_O,0.0383,0.1679,0.4810,0.0650,0.4810
ROCPOINTS_O,0.0394,0.1678,0.4810,0.0651,0.4810
ROCPOINTS_O,0.0400,0.1677,0.4810,0.0651,0.4810
ROCPOINTS_O,0.0402,0.1518,0.4667,0.0695,0.4667
ROCPOINTS_O,0.0413,0.1517,0.4667,0.0695,0.4667
ROCPOINTS_O,0.0416,0.1517,0.4667,0.0695,0.4667
ROCPOINTS_O,0.0422,0.1516,0.4667,0.0696,0.4667
ROCPOINTS_O,0.0423,0.1515,0.4667,0.0696,0.4667
ROCPOINTS_O,0.0426,0.1515,0.4667,0.0696,0.4667
ROCPOINTS_O,0.0433,0.1514,0.4667,0.0696,0.4667
ROCPOINTS_O,0.0433,0.1514,0.4667,0.0697,0.4667
ROCPOINTS_O,0.0437,0.1373,0.4571,0.0748,0.4571
ROCPOINTS_O,0.0439,0.1372,0.4571,0.0749,0.4571
ROCPOINTS_O,0.0440,0.1371,0.4571,0.0749,0.4571
ROCPOINTS_O,0.0449,0.1370,0.4571,0.0749,0.4571
ROCPOINTS_O,0.0456,0.1370,0.4571,0.0750,0.4571
ROCPOINTS_O,0.0467,0.1369,0.4571,0.0750,0.4571
ROCPOINTS_O,0.0468,0.1253,0.4381,0.0782,0.4381
ROCPOINTS_O,0.0472,0.1253,0.4381,0.0783,0.4381
ROCPOINTS_O,0.0478,0.1252,0.4381,0.0783,0.4381
ROCPOINTS_O,0.0484,0.1252,0.4381,0.0783,0.4381
ROCPOINTS_O,0.0489,0.1251,0.4381,0.0784,0.4381
ROCPOINTS_O,0.0492,0.1251,0.4381,0.0784,0.4381
ROCPOINTS_O,0.0494,0.1250,0.4381,0.0784,0.4381
ROCPOINTS_O,0.0500,0.1249,0.4381,0.0785,0.4381
ROCPOINTS_O,0.0500,0.1248,0.4381,0.0786,0.4381
ROCPOINTS_O,0.0502,0.1146,0.4190,0.0816,0.4190
ROCPOINTS_O,0.0508,0.1145,0.4190,0.0816,0.4190
ROCPOINTS_O,0.0514,0.1145,0.4167,0.0812,0.4167
ROCPOINTS_O,0.0517,0.1144,0.4167,0.0812,0.4167
ROCPOINTS_O,0.0522,0.1143,0.4167,0.0813,0.4167
ROCPOINTS_O,0.0531,0.1142,0.4167,0.0814,0.4167
ROCPOINTS_O,0.0533,0.1142,0.4167,0.0814,0.4167
ROCPOINTS_O,0.0533,0.1038,0.3881,0.0832,0.3881
ROCPOINTS_O,0.0534,0.1038,0.3881,0.0832,0.3881
ROCPOINTS_O,0.0542,0.1037,0.3881,0.0833,0.3881
ROCPOINTS_O,0.0542,0.1036,0.3881,0.0834,0.3881
ROCPOINTS_O,0.0550,0.1035,0.3881,0.0834,0.3881
ROCPOINTS_O,0.0550,0.1034,0.3881,0.0835,0.3881
ROCPOINTS_O,0.0551,0.1033,0.3881,0.0836,0.3881
ROCPOINTS_O,0.0553,0.1031,0.3881,0.0838,0.3881
ROCPOINTS_O,0.0556,0.1030,0.3881,0.0838,0.3881
ROCPOINTS_O,0.0565,0.1027,0.3881,0.0840,0.3881
ROCPOINTS_O,0.0566,0.1027,0.3881,0.0841,0.3881
ROCPOINTS_O,0.0567,0.1026,0.3881,0.0841,0.3881
ROCPOINTS_O,0.0567,0.0941,0.3714,0.0875,0.3714
ROCPOINTS_O,0.0569,0.0940,0.3714,0.0875,0.3714
ROCPOINTS_O,0.0592,0.0938,0.3714,0.0877,0.3714
ROCPOINTS_O,0.0593,0.0938,0.3714,0.0877,0.3714
ROCPOINTS_O,0.0600,0.0937,0.3714,0.0878,0.3714
ROCPOINTS_O,0.0600,0.0937,0.3714,0.0878,0.3714
ROCPOINTS_O,0.0617,0.0856,0.3571,0.0920,0.3571
ROCPOINTS_O,0.0633,0.0856,0.3571,0.0920,0.3571
ROCPOINTS_O,0.0638,0.0793,0.3548,0.0980,0.3548
ROCPOINTS_O,0.0640,0.0793,0.3548,0.0980,0.3548
ROCPOINTS_O,0.0653,0.0792,0.3548,0.0981,0.3548
ROCPOINTS_O,0.0659,0.0792,0.3548,0.0982,0.3548
ROCPOINTS_O,0.0667,0.0791,0.3548,0.0982,0.3548
ROCPOINTS_O,0.0667,0.0736,0.3214,0.0959,0.3214
ROCPOINTS_O,0.0672,0.0735,0.3214,0.0959,0.3214
ROCPOINTS_O,0.0683,0.0735,0.3214,0.0960,0.3214
ROCPOINTS_O,0.0700,0.0734,0.3214,0.0961,0.3214
ROCPOINTS_O,0.0732,0.0672,0.3071,0.0999,0.3071
ROCPOINTS_O,0.0733,0.0671,0.3071,0.1001,0.3071
ROCPOINTS_O,0.0750,0.0622,0.2929,0.1027,0.2929
ROCPOINTS_O,0.0756,0.0621,0.2929,0.1028,0.2929
ROCPOINTS_O,0.0764,0.0621,0.2905,0.1020,0.2905
ROCPOINTS_O,0.0767,0.0620,0.2905,0.1021,0.2905
ROCPOINTS_O,0.0769,0.0569,0.2762,0.1054,0.2762
ROCPOINTS_O,0.0775,0.0569,0.2762,0.1055,0.2762
ROCPOINTS_O,0.0778,0.0568,0.2762,0.1056,0.2762
ROCPOINTS_O,0.0789,0.0568,0.2762,0.1056,0.2762
ROCPOINTS_O,0.0800,0.0567,0.2762,0.1057,0.2762
ROCPOINTS_O,0.0802,0.0519,0.2667,0.1109,0.2667
ROCPOINTS_O,0.0802,0.0519,0.2667,0.1110,0.2667
ROCPOINTS_O,0.0833,0.0518,0.2667,0.1111,0.2667
ROCPOINTS_O,0.0835,0.0489,0.2548,0.1124,0.2548
ROCPOINTS_O,0.0837,0.0488,0.2548,0.1125,0.2548
ROCPOINTS_O,0.0839,0.0487,0.2548,0.1126,0.2548
ROCPOINTS_O,0.0844,0.0486,0.2548,0.1129,0.2548
ROCPOINTS_O,0.0867,0.0486,0.2548,0.1130,0.2548
ROCPOINTS_O,0.0867,0.0485,0.2548,0.1131,0.2548
ROCPOINTS_O,0.0880,0.0448,0.2429,0.1163,0.2429
ROCPOINTS_O,0.0900,0.0448,0.2429,0.1164,0.2429
ROCPOINTS_O,0.0905,0.0423,0.2357,0.1191,0.2357
ROCPOINTS_O,0.0933,0.0421,0.2357,0.1196,0.2357
ROCPOINTS_O,0.0934,0.0391,0.2333,0.1266,0.2333
ROCPOINTS_O,0.0937,0.0390,0.2333,0.1268,0.2333
ROCPOINTS_O,0.0953,0.0390,0.2333,0.1269,0.2333
ROCPOINTS_O,0.0959,0.0389,0.2333,0.1271,0.2333
ROCPOINTS_O,0.0967,0.0389,0.2333,0.1273,0.2333
ROCPOINTS_O,0.0970,0.0369,0.2214,0.1270,0.2214
ROCPOINTS_O,0.0985,0.0369,0.2214,0.1272,0.2214
ROCPOINTS_O,0.1000,0.0368,0.2214,0.1274,0.2214
ROCPOINTS_O,0.1033,0.0342,0.2119,0.1307,0.2119
ROCPOINTS_O,0.1067,0.0319,0.2000,0.1323,0.2000
ROCPOINTS_O,0.1100,0.0299,0.1952,0.1367,0.1952
ROCPOINTS_O,0.1133,0.0284,0.1905,0.1401,0.1905
ROCPOINTS_O,0.1167,0.0268,0.1833,0.1426,0.1833
ROCPOINTS_O,0.1178,0.0250,0.1833,0.1510,0.1833
ROCPOINTS_O,0.1200,0.0250,0.1833,0.1513,0.1833
ROCPOINTS_O,0.1233,0.0234,0.1810,0.1580,0.1810
ROCPOINTS_O,0.1267,0.0220,0.1762,0.1626,0.1762
ROCPOINTS_O,0.1283,0.0215,0.1690,0.1606,0.1690
ROCPOINTS_O,0.1300,0.0214,0.1690,0.1610,0.1690
ROCPOINTS_O,0.1311,0.0202,0.1667,0.1667,0.1667
ROCPOINTS_O,0.1324,0.0202,0.1643,0.1647,0.1643
ROCPOINTS_O,0.1333,0.0202,0.1643,0.1651,0.1643
ROCPOINTS_O,0.1337,0.0191,0.1524,0.1620,0.1524
ROCPOINTS_O,0.1367,0.0191,0.1524,0.1624,0.1524
ROCPOINTS_O,0.1400,0.0177,0.1476,0.1685,0.1476
ROCPOINTS_O,0.1433,0.0168,0.1405,0.1686,0.1405
ROCPOINTS_O,0.1467,0.0160,0.1357,0.1712,0.1357
ROCPOINTS_O,0.1500,0.0155,0.1286,0.1677,0.1286
ROCPOINTS_O,0.1533,0.0149,0.1238,0.1683,0.1238
ROCPOINTS_O,0.1567,0.0139,0.1190,0.1724,0.1190
ROCPOINTS_O,0.1567,0.0134,0.1119,0.1691,0.1119
ROCPOINTS_O,0.1592,0.0133,0.1119,0.1697,0.1119
ROCPOINTS_O,0.1600,0.0132,0.1119,0.1703,0.1119
ROCPOINTS_O,0.1600,0.0128,0.1095,0.1716,0.1095
ROCPOINTS_O,0.1633,0.0128,0.1071,0.1685,0.1071
ROCPOINTS_O,0.1667,0.0123,0.1048,0.1719,0.1048
ROCPOINTS_O,0.1686,0.0114,0.1000,0.1750,0.1000
ROCPOINTS_O,0.1700,0.0114,0.1000,0.1757,0.1000
ROCPOINTS_O,0.1733,0.0106,0.0929,0.1757,0.0929
ROCPOINTS_O,0.1767,0.0102,0.0905,0.1776,0.0905
ROCPOINTS_O,0.1789,0.0098,0.0905,0.1827,0.0905
ROCPOINTS_O,0.1800,0.0098,0.0905,0.1836,0.0905
ROCPOINTS_O,0.1823,0.0092,0.0857,0.1846,0.0857
ROCPOINTS_O,0.1833,0.0091,0.0857,0.1856,0.0857
ROCPOINTS_O,0.1867,0.0090,0.0857,0.1875,0.0857
ROCPOINTS_O,0.1887,0.0087,0.0833,0.1892,0.0833
ROCPOINTS_O,0.1898,0.0086,0.0833,0.1902,0.0833
ROCPOINTS_O,0.1900,0.0086,0.0833,0.1913,0.0833
ROCPOINTS_O,0.1933,0.0083,0.0762,0.1829,0.0762
ROCPOINTS_O,0.1935,0.0081,0.0762,0.1860,0.0762
ROCPOINTS_O,0.1967,0.0080,0.0762,0.1871,0.0762
ROCPOINTS_O,0.2000,0.0076,0.0738,0.1902,0.0738
ROCPOINTS_O,0.2033,0.0075,0.0667,0.1783,0.0667
ROCPOINTS_O,0.2067,0.0071,0.0667,0.1867,0.0667
ROCPOINTS_O,0.2100,0.0067,0.0619,0.1831,0.0619
ROCPOINTS_O,0.2133,0.0066,0.0595,0.1799,0.0595
ROCPOINTS_O,0.2167,0.0064,0.0548,0.1716,0.0548
ROCPOINTS_O,0.2200,0.0064,0.0548,0.1729,0.0548
ROCPOINTS_O,0.2204,0.0062,0.0548,0.1756,0.0548
ROCPOINTS_O,0.2233,0.0062,0.0548,0.1769,0.0548
ROCPOINTS_O,0.2267,0.0060,0.0548,0.1825,0.0548
ROCPOINTS_O,0.2300,0.0058,0.0548,0.1855,0.0548
ROCPOINTS_O,0.2333,0.0057,0.0548,0.1885,0.0548
ROCPOINTS_O,0.2342,0.0056,0.0548,0.1933,0.0548
ROCPOINTS_O,0.2367,0.0055,0.0548,0.1949,0.0548
ROCPOINTS_O,0.2433,0.0054,0.0548,0.1983,0.0548
ROCPOINTS_O,0.2467,0.0052,0.0548,0.2035,0.0548
ROCPOINTS_O,0.2500,0.0051,0.0500,0.1909,0.0500
ROCPOINTS_O,0.2596,0.0050,0.0476,0.1869,0.0476
ROCPOINTS_O,0.2600,0.0049,0.0476,0.1905,0.0476
ROCPOINTS_O,0.2633,0.0049,0.0476,0.1923,0.0476
ROCPOINTS_O,0.2634,0.0048,0.0452,0.1863,0.0452
ROCPOINTS_O,0.2671,0.0047,0.0452,0.1881,0.0452
ROCPOINTS_O,0.2700,0.0047,0.0452,0.1900,0.0452
ROCPOINTS_O,0.2716,0.0045,0.0452,0.1959,0.0452
ROCPOINTS_O,0.2733,0.0045,0.0452,0.1979,0.0452
ROCPOINTS_O,0.2767,0.0043,0.0452,0.2021,0.0452
ROCPOINTS_O,0.2833,0.0043,0.0452,0.2043,0.0452
ROCPOINTS_O,0.2868,0.0041,0.0405,0.1932,0.0405
ROCPOINTS_O,0.2900,0.0040,0.0405,0.1954,0.0405
ROCPOINTS_O,0.2933,0.0038,0.0405,0.2048,0.0405
ROCPOINTS_O,0.2967,0.0038,0.0405,0.2073,0.0405
ROCPOINTS_O,0.3000,0.0036,0.0381,0.2025,0.0381
ROCPOINTS_O,0.3033,0.0036,0.0381,0.2051,0.0381
ROCPOINTS_O,0.3067,0.0035,0.0381,0.2105,0.0381
ROCPOINTS_O,0.3100,0.0034,0.0381,0.2133,0.0381
ROCPOINTS_O,0.3116,0.0032,0.0381,0.2222,0.0381
ROCPOINTS_O,0.3131,0.0032,0.0381,0.2254,0.0381
ROCPOINTS_O,0.3132,0.0031,0.0381,0.2286,0.0381
ROCPOINTS_O,0.3138,0.0031,0.0381,0.2319,0.0381
ROCPOINTS_O,0.3154,0.0030,0.0381,0.2353,0.0381
ROCPOINTS_O,0.3200,0.0029,0.0381,0.2388,0.0381
ROCPOINTS_O,0.3211,0.0029,0.0381,0.2424,0.0381
ROCPOINTS_O,0.3233,0.0028,0.0381,0.2462,0.0381
ROCPOINTS_O,0.3267,0.0028,0.0381,0.2500,0.0381
ROCPOINTS_O,0.3333,0.0027,0.0381,0.2540,0.0381
ROCPOINTS_O,0.3373,0.0027,0.0357,0.2419,0.0357
ROCPOINTS_O,0.3400,0.0027,0.0357,0.2459,0.0357
ROCPOINTS_O,0.3433,0.0026,0.0357,0.2500,0.0357
ROCPOINTS_O,0.3467,0.0026,0.0333,0.2373,0.0333
ROCPOINTS_O,0.3549,0.0025,0.0333,0.2414,0.0333
ROCPOINTS_O,0.3567,0.0025,0.0333,0.2456,0.0333
ROCPOINTS_O,0.3600,0.0025,0.0310,0.2321,0.0310
ROCPOINTS_O,0.3633,0.0024,0.0310,0.2364,0.0310
ROCPOINTS_O,0.3667,0.0023,0.0286,0.2308,0.0286
ROCPOINTS_O,0.3733,0.0023,0.0286,0.2353,0.0286
ROCPOINTS_O,0.3767,0.0021,0.0286,0.2500,0.0286
ROCPOINTS_O,0.3833,0.0021,0.0262,0.2340,0.0262
ROCPOINTS_O,0.3867,0.0020,0.0262,0.2444,0.0262
ROCPOINTS_O,0.3900,0.0019,0.0262,0.2500,0.0262
ROCPOINTS_O,0.3933,0.0018,0.0262,0.2619,0.0262
ROCPOINTS_O,0.4033,0.0017,0.0262,0.2750,0.0262
ROCPOINTS_O,0.4100,0.0016,0.0262,0.2895,0.0262
ROCPOINTS_O,0.4133,0.0015,0.0262,0.2973,0.0262
ROCPOINTS_O,0.4167,0.0014,0.0262,0.3056,0.0262
ROCPOINTS_O,0.4200,0.0014,0.0262,0.3143,0.0262
ROCPOINTS_O,0.4233,0.0013,0.0262,0.3235,0.0262
ROCPOINTS_O,0.4367,0.0013,0.0262,0.3333,0.0262
ROCPOINTS_O,0.4400,0.0012,0.0262,0.3548,0.0262
ROCPOINTS_O,0.4500,0.0012,0.0238,0.3333,0.0238
ROCPOINTS_O,0.4521,0.0012,0.0214,0.3103,0.0214
ROCPOINTS_O,0.4533,0.0011,0.0214,0.3214,0.0214
ROCPOINTS_O,0.4542,0.0011,0.0190,0.2963,0.0190
ROCPOINTS_O,0.4587,0.0010,0.0190,0.3077,0.0190
ROCPOINTS_O,0.4600,0.0010,0.0190,0.3200,0.0190
ROCPOINTS_O,0.4667,0.0009,0.0190,0.3333,0.0190
ROCPOINTS_O,0.4717,0.0009,0.0167,0.3182,0.0167
ROCPOINTS_O,0.4833,0.0008,0.0167,0.3333,0.0167
ROCPOINTS_O,0.4957,0.0008,0.0167,0.3500,0.0167
ROCPOINTS_O,0.5000,0.0007,0.0167,0.3684,0.0167
ROCPOINTS_O,0.5067,0.0006,0.0167,0.3889,0.0167
ROCPOINTS_O,0.5233,0.0006,0.0167,0.4118,0.0167
ROCPOINTS_O,0.5667,0.0005,0.0167,0.4375,0.0167
ROCPOINTS_O,0.5767,0.0005,0.0167,0.4667,0.0167
ROCPOINTS_O,0.5933,0.0005,0.0143,0.4286,0.0143
ROCPOINTS_O,0.6000,0.0004,0.0143,0.4615,0.0143
ROCPOINTS_O,0.6200,0.0004,0.0119,0.4167,0.0119
ROCPOINTS_O,0.6333,0.0003,0.0119,0.4545,0.0119
ROCPOINTS_O,0.6350,0.0003,0.0119,0.5000,0.0119
ROCPOINTS_O,0.6400,0.0002,0.0119,0.5556,0.0119
ROCPOINTS_O,0.6433,0.0002,0.0095,0.5714,0.0095
ROCPOINTS_O,0.6600,0.0001,0.0095,0.6667,0.0095
ROCPOINTS_O,0.6767,0.0001,0.0095,0.8000,0.0095
ROCPOINTS_O,0.8100,0.0000,0.0095,1.0000,0.0095
ROCPOINTS_O,0.9067,0.0000,0.0071,1.0000,0.0071
ROCPOINTS_O,0.9500,0.0000,0.0048,1.0000,0.0048
ROCPOINTS_O,0.9533,0.0000,0.0024,1.0000,0.0024
ROCPOINTS_O,0.9533,0.0000,0.0000,0.0000,0.0000
ROCPOINTS_U,0.0000,1.0000,1.0000,0.0083,1.0000
ROCPOINTS_U,0.0000,0.5073,0.6939,0.0113,0.6939
ROCPOINTS_U,0.0000,0.5073,0.6939,0.0113,0.6939
ROCPOINTS_U,0.0000,0.5072,0.6939,0.0113,0.6939
ROCPOINTS_U,0.0000,0.5071,0.6939,0.0113,0.6939
ROCPOINTS_U,0.0000,0.5071,0.6939,0.0113,0.6939
ROCPOINTS_U,0.0000,0.5070,0.6939,0.0113,0.6939
ROCPOINTS_U,0.0000,0.5070,0.6939,0.0113,0.6939
ROCPOINTS_U,0.0000,0.5069,0.6939,0.0113,0.6939
ROCPOINTS_U,0.0000,0.5069,0.6939,0.0113,0.6939
ROCPOINTS_U,0.0000,0.5068,0.6939,0.0113,0.6939
ROCPOINTS_U,0.0000,0.5067,0.6939,0.0113,0.6939
ROCPOINTS_U,0.0000,0.5067,0.6939,0.0113,0.6939
ROCPOINTS_U,0.0000,0.5066,0.6939,0.0113,0.6939
ROCPOINTS_U,0.0000,0.5066,0.6939,0.0113,0.6939
ROCPOINTS_U,0.0000,0.5065,0.6939,0.0113,0.6939
ROCPOINTS_U,0.0000,0.5065,0.6939,0.0113,0.6939
ROCPOINTS_U,0.0000,0.5064,0.6939,0.0113,0.6939
ROCPOINTS_U,0.0000,0.5063,0.6939,0.0113,0.6939
ROCPOINTS_U,0.0000,0.5063,0.6939,0.0113,0.6939
ROCPOINTS_U,0.0000,0.5063,0.6871,0.0112,0.6871
ROCPOINTS_U,0.0000,0.5062,0.6871,0.0112,0.6871
ROCPOINTS_U,0.0000,0.5062,0.6803,0.0111,0.6803
ROCPOINTS_U,0.0000,0.5062,0.6803,0.0111,0.6803
ROCPOINTS_U,0.0000,0.5061,0.6803,0.0111,0.6803
ROCPOINTS_U,0.0000,0.5061,0.6803,0.0111,0.6803
ROCPOINTS_U,0.0000,0.5060,0.6803,0.0111,0.6803
ROCPOINTS_U,0.0001,0.5059,0.6803,0.0111,0.6803
ROCPOINTS_U,0.0001,0.5059,0.6803,0.0111,0.6803
ROCPOINTS_U,0.0001,0.5058,0.6803,0.0111,0.6803
ROCPOINTS_U,0.0001,0.5058,0.6803,0.0111,0.6803
ROCPOINTS_U,0.0001,0.5057,0.6803,0.0111,0.6803
ROCPOINTS_U,0.0001,0.5057,0.6803,0.0111,0.6803
ROCPOINTS_U,0.0001,0.5055,0.6803,0.0111,0.6803
ROCPOINTS_U,0.0001,0.5055,0.6803,0.0111,0.6803
ROCPOINTS_U,0.0001,0.5054,0.6803,0.0111,0.6803
ROCPOINTS_U,0.0001,0.5054,0.6803,0.0111,0.6803
ROCPOINTS_U,0.0001,0.5053,0.6803,0.0111,0.6803
ROCPOINTS_U,0.0001,0.5053,0.6803,0.0111,0.6803
ROCPOINTS_U,0.0001,0.5052,0.6803,0.0111,0.6803
ROCPOINTS_U,0.0001,0.5052,0.6803,0.0111,0.6803
ROCPOINTS_U,0.0001,0.5051,0.6803,0.0111,0.6803
ROCPOINTS_U,0.0001,0.5050,0.6803,0.0111,0.6803
ROCPOINTS_U,0.0001,0.5050,0.6803,0.0111,0.6803
ROCPOINTS_U,0.0001,0.5049,0.6803,0.0111,0.6803
ROCPOINTS_U,0.0001,0.5049,0.6803,0.0111,0.6803
ROCPOINTS_U,0.0001,0.5048,0.6803,0.0111,0.6803
ROCPOINTS_U,0.0001,0.5048,0.6803,0.0112,0.6803
ROCPOINTS_U,0.0001,0.5046,0.6803,0.0112,0.6803
ROCPOINTS_U,0.0001,0.5046,0.6803,0.0112,0.6803
ROCPOINTS_U,0.0002,0.5045,0.6803,0.0112,0.6803
ROCPOINTS_U,0.0002,0.5045,0.6803,0.0112,0.6803
ROCPOINTS_U,0.0002,0.5044,0.6803,0.0112,0.6803
ROCPOINTS_U,0.0002,0.5042,0.6803,0.0112,0.6803
ROCPOINTS_U,0.0002,0.5042,0.6803,0.0112,0.6803
ROCPOINTS_U,0.0002,0.5040,0.6803,0.0112,0.6803
ROCPOINTS_U,0.0002,0.5040,0.6803,0.0112,0.6803
ROCPOINTS_U,0.0002,0.5039,0.6803,0.0112,0.6803
ROCPOINTS_U,0.0002,0.5038,0.6803,0.0112,0.6803
ROCPOINTS_U,0.0002,0.5038,0.6803,0.0112,0.6803
ROCPOINTS_U,0.0002,0.5037,0.6803,0.0112,0.6803
ROCPOINTS_U,0.0002,0.5037,0.6803,0.0112,0.6803
ROCPOINTS_U,0.0002,0.5036,0.6803,0.0112,0.6803
ROCPOINTS_U,0.0002,0.5036,0.6803,0.0112,0.6803
ROCPOINTS_U,0.0002,0.5035,0.6803,0.0112,0.6803
ROCPOINTS_U,0.0003,0.5034,0.6803,0.0112,0.6803
ROCPOINTS_U,0.0003,0.5034,0.6803,0.0112,0.6803
ROCPOINTS_U,0.0003,0.5033,0.6803,0.0112,0.6803
ROCPOINTS_U,0.0003,0.5032,0.6803,0.0112,0.6803
ROCPOINTS_U,0.0003,0.5032,0.6803,0.0112,0.6803
ROCPOINTS_U,0.0003,0.5029,0.6803,0.0112,0.6803
ROCPOINTS_U,0.0003,0.5029,0.6803,0.0112,0.6803
ROCPOINTS_U,0.0003,0.5028,0.6803,0.0112,0.6803
ROCPOINTS_U,0.0003,0.5026,0.6803,0.0112,0.6803
ROCPOINTS_U,0.0004,0.5026,0.6803,0.0112,0.6803
ROCPOINTS_U,0.0004,0.5026,0.6735,0.0111,0.6735
ROCPOINTS_U,0.0004,0.5025,0.6735,0.0111,0.6735
ROCPOINTS_U,0.0004,0.5024,0.6735,0.0111,0.6735
ROCPOINTS_U,0.0004,0.5024,0.6735,0.0111,0.6735
ROCPOINTS_U,0.0004,0.5023,0.6735,0.0111,0.6735
ROCPOINTS_U,0.0004,0.5022,0.6735,0.0111,0.6735
ROCPOINTS_U,0.0004,0.5022,0.6735,0.0111,0.6735
ROCPOINTS_U,0.0004,0.5021,0.6735,0.0111,0.6735
ROCPOINTS_U,0.0004,0.5021,0.6735,0.0111,0.6735
ROCPOINTS_U,0.0004,0.5020,0.6735,0.0111,0.6735
ROCPOINTS_U,0.0004,0.5020,0.6735,0.0111,0.6735
ROCPOINTS_U,0.0005,0.5019,0.6735,0.0111,0.6735
ROCPOINTS_U,0.0005,0.5018,0.6735,0.0111,0.6735
ROCPOINTS_U,0.0005,0.5018,0.6735,0.0111,0.6735
ROCPOINTS_U,0.0005,0.5017,0.6735,0.0111,0.6735
ROCPOINTS_U,0.0005,0.5017,0.6735,0.0111,0.6735
ROCPOINTS_U,0.0005,0.5016,0.6735,0.0111,0.6735
ROCPOINTS_U,0.0006,0.5016,0.6735,0.0111,0.6735
ROCPOINTS_U,0.0006,0.5015,0.6735,0.0111,0.6735
ROCPOINTS_U,0.0006,0.5015,0.6735,0.0111,0.6735
ROCPOINTS_U,0.0006,0.5014,0.6735,0.0111,0.6735
ROCPOINTS_U,0.0006,0.5013,0.6735,0.0111,0.6735
ROCPOINTS_U,0.0006,0.5013,0.6735,0.0111,0.6735
ROCPOINTS_U,0.0006,0.5012,0.6735,0.0111,0.6735
ROCPOINTS_U,0.0007,0.5012,0.6735,0.0111,0.6735
ROCPOINTS_U,0.0007,0.5011,0.6735,0.0111,0.6735
ROCPOINTS_U,0.0008,0.5011,0.6735,0.0111,0.6735
ROCPOINTS_U,0.0008,0.5010,0.6735,0.0111,0.6735
ROCPOINTS_U,0.0008,0.5009,0.6735,0.0111,0.6735
ROCPOINTS_U,0.0008,0.5009,0.6735,0.0111,0.6735
ROCPOINTS_U,0.0008,0.5008,0.6735,0.0111,0.6735
ROCPOINTS_U,0.0008,0.5007,0.6735,0.0111,0.6735
ROCPOINTS_U,0.0009,0.5006,0.6735,0.0111,0.6735
ROCPOINTS_U,0.0009,0.5005,0.6735,0.0111,0.6735
ROCPOINTS_U,0.0010,0.5005,0.6735,0.0111,0.6735
ROCPOINTS_U,0.0011,0.5004,0.6735,0.0111,0.6735
ROCPOINTS_U,0.0011,0.5004,0.6735,0.0111,0.6735
ROCPOINTS_U,0.0011,0.5003,0.6735,0.0111,0.6735
ROCPOINTS_U,0.0012,0.4999,0.6735,0.0111,0.6735
ROCPOINTS_U,0.0012,0.4999,0.6735,0.0111,0.6735
ROCPOINTS_U,0.0012,0.4998,0.6735,0.0111,0.6735
ROCPOINTS_U,0.0013,0.4997,0.6735,0.0111,0.6735
ROCPOINTS_U,0.0014,0.4996,0.6735,0.0112,0.6735
ROCPOINTS_U,0.0014,0.4996,0.6735,0.0112,0.6735
ROCPOINTS_U,0.0014,0.4995,0.6735,0.0112,0.6735
ROCPOINTS_U,0.0015,0.4995,0.6735,0.0112,0.6735
ROCPOINTS_U,0.0015,0.4994,0.6735,0.0112,0.6735
ROCPOINTS_U,0.0016,0.4993,0.6735,0.0112,0.6735
ROCPOINTS_U,0.0016,0.4993,0.6735,0.0112,0.6735
ROCPOINTS_U,0.0017,0.4992,0.6735,0.0112,0.6735
ROCPOINTS_U,0.0017,0.4987,0.6735,0.0112,0.6735
ROCPOINTS_U,0.0017,0.4987,0.6735,0.0112,0.6735
ROCPOINTS_U,0.0018,0.4986,0.6735,0.0112,0.6735
ROCPOINTS_U,0.0018,0.4985,0.6735,0.0112,0.6735
ROCPOINTS_U,0.0018,0.4985,0.6735,0.0112,0.6735
ROCPOINTS_U,0.0019,0.4984,0.6735,0.0112,0.6735
ROCPOINTS_U,0.0020,0.4984,0.6735,0.0112,0.6735
ROCPOINTS_U,0.0020,0.4983,0.6735,0.0112,0.6735
ROCPOINTS_U,0.0021,0.4983,0.6735,0.0112,0.6735
ROCPOINTS_U,0.0021,0.4982,0.6735,0.0112,0.6735
ROCPOINTS_U,0.0022,0.4982,0.6735,0.0112,0.6735
ROCPOINTS_U,0.0023,0.4979,0.6735,0.0112,0.6735
ROCPOINTS_U,0.0023,0.4979,0.6735,0.0112,0.6735
ROCPOINTS_U,0.0025,0.4978,0.6735,0.0112,0.6735
ROCPOINTS_U,0.0025,0.4978,0.6735,0.0112,0.6735
ROCPOINTS_U,0.0025,0.4977,0.6735,0.0112,0.6735
ROCPOINTS_U,0.0027,0.4976,0.6735,0.0112,0.6735
ROCPOINTS_U,0.0027,0.4975,0.6735,0.0112,0.6735
ROCPOINTS_U,0.0027,0.4975,0.6735,0.0112,0.6735
ROCPOINTS_U,0.0029,0.4974,0.6735,0.0112,0.6735
ROCPOINTS_U,0.0029,0.4974,0.6735,0.0112,0.6735
ROCPOINTS_U,0.0033,0.4973,0.6735,0.0112,0.6735
ROCPOINTS_U,0.0033,0.4967,0.6735,0.0112,0.6735
ROCPOINTS_U,0.0033,0.3456,0.5646,0.0135,0.5646
ROCPOINTS_U,0.0034,0.3449,0.5646,0.0135,0.5646
ROCPOINTS_U,0.0034,0.3449,0.5646,0.0135,0.5646
ROCPOINTS_U,0.0034,0.3448,0.5646,0.0135,0.5646
ROCPOINTS_U,0.0034,0.3448,0.5646,0.0135,0.5646
ROCPOINTS_U,0.0035,0.3447,0.5646,0.0135,0.5646
ROCPOINTS_U,0.0035,0.3446,0.5646,0.0135,0.5646
ROCPOINTS_U,0.0035,0.3446,0.5646,0.0135,0.5646
ROCPOINTS_U,0.0035,0.3445,0.5646,0.0135,0.5646
ROCPOINTS_U,0.0036,0.3445,0.5646,0.0135,0.5646
ROCPOINTS_U,0.0036,0.3444,0.5646,0.0135,0.5646
ROCPOINTS_U,0.0036,0.3444,0.5646,0.0135,0.5646
ROCPOINTS_U,0.0036,0.3443,0.5646,0.0135,0.5646
ROCPOINTS_U,0.0036,0.3442,0.5646,0.0135,0.5646
ROCPOINTS_U,0.0037,0.3442,0.5646,0.0135,0.5646
ROCPOINTS_U,0.0037,0.3441,0.5646,0.0135,0.5646
ROCPOINTS_U,0.0038,0.3441,0.5646,0.0135,0.5646
ROCPOINTS_U,0.0038,0.3440,0.5646,0.0135,0.5646
ROCPOINTS_U,0.0039,0.3440,0.5646,0.0135,0.5646
ROCPOINTS_U,0.0039,0.3439,0.5646,0.0136,0.5646
ROCPOINTS_U,0.0039,0.3438,0.5646,0.0136,0.5646
ROCPOINTS_U,0.0040,0.3438,0.5646,0.0136,0.5646
ROCPOINTS_U,0.0040,0.3418,0.5578,0.0135,0.5578
ROCPOINTS_U,0.0040,0.3417,0.5578,0.0135,0.5578
ROCPOINTS_U,0.0042,0.3416,0.5578,0.0135,0.5578
ROCPOINTS_U,0.0042,0.3415,0.5578,0.0135,0.5578
ROCPOINTS_U,0.0042,0.3413,0.5510,0.0133,0.5510
ROCPOINTS_U,0.0043,0.3413,0.5510,0.0133,0.5510
ROCPOINTS_U,0.0044,0.3399,0.5442,0.0132,0.5442
ROCPOINTS_U,0.0048,0.3397,0.5442,0.0132,0.5442
ROCPOINTS_U,0.0048,0.3397,0.5442,0.0132,0.5442
ROCPOINTS_U,0.0049,0.3396,0.5442,0.0132,0.5442
ROCPOINTS_U,0.0049,0.3396,0.5442,0.0132,0.5442
ROCPOINTS_U,0.0050,0.3395,0.5442,0.0132,0.5442
ROCPOINTS_U,0.0052,0.3392,0.5442,0.0132,0.5442
ROCPOINTS_U,0.0055,0.3392,0.5442,0.0132,0.5442
ROCPOINTS_U,0.0056,0.3391,0.5442,0.0132,0.5442
ROCPOINTS_U,0.0056,0.3388,0.5442,0.0133,0.5442
ROCPOINTS_U,0.0057,0.3378,0.5442,0.0133,0.5442
ROCPOINTS_U,0.0061,0.3377,0.5442,0.0133,0.5442
ROCPOINTS_U,0.0062,0.3376,0.5442,0.0133,0.5442
ROCPOINTS_U,0.0062,0.3375,0.5442,0.0133,0.5442
ROCPOINTS_U,0.0064,0.3367,0.5442,0.0133,0.5442
ROCPOINTS_U,0.0064,0.3358,0.5442,0.0134,0.5442
ROCPOINTS_U,0.0065,0.3347,0.5442,0.0134,0.5442
ROCPOINTS_U,0.0067,0.3339,0.5442,0.0135,0.5442
ROCPOINTS_U,0.0067,0.3337,0.5442,0.0135,0.5442
ROCPOINTS_U,0.0067,0.2501,0.5034,0.0166,0.5034
ROCPOINTS_U,0.0067,0.2498,0.5034,0.0166,0.5034
ROCPOINTS_U,0.0067,0.2491,0.5034,0.0166,0.5034
ROCPOINTS_U,0.0067,0.2484,0.5034,0.0167,0.5034
ROCPOINTS_U,0.0067,0.2483,0.5034,0.0167,0.5034
ROCPOINTS_U,0.0068,0.2483,0.5034,0.0167,0.5034
ROCPOINTS_U,0.0069,0.2482,0.5034,0.0167,0.5034
ROCPOINTS_U,0.0069,0.2482,0.5034,0.0167,0.5034
ROCPOINTS_U,0.0069,0.2468,0.5034,0.0168,0.5034
ROCPOINTS_U,0.0071,0.2467,0.5034,0.0168,0.5034
ROCPOINTS_U,0.0071,0.2457,0.5034,0.0169,0.5034
ROCPOINTS_U,0.0072,0.2456,0.5034,0.0169,0.5034
ROCPOINTS_U,0.0072,0.2455,0.5034,0.0169,0.5034
ROCPOINTS_U,0.0072,0.2455,0.5034,0.0169,0.5034
ROCPOINTS_U,0.0074,0.2454,0.5034,0.0169,0.5034
ROCPOINTS_U,0.0074,0.2454,0.5034,0.0169,0.5034
ROCPOINTS_U,0.0076,0.2443,0.5034,0.0169,0.5034
ROCPOINTS_U,0.0076,0.2428,0.5034,0.0171,0.5034
ROCPOINTS_U,0.0078,0.2428,0.5034,0.0171,0.5034
ROCPOINTS_U,0.0078,0.2427,0.5034,0.0171,0.5034
ROCPOINTS_U,0.0080,0.2408,0.5034,0.0172,0.5034
ROCPOINTS_U,0.0080,0.2392,0.5034,0.0173,0.5034
ROCPOINTS_U,0.0081,0.2391,0.5034,0.0173,0.5034
ROCPOINTS_U,0.0081,0.2390,0.5034,0.0173,0.5034
ROCPOINTS_U,0.0082,0.2389,0.5034,0.0173,0.5034
ROCPOINTS_U,0.0083,0.2389,0.5034,0.0173,0.5034
ROCPOINTS_U,0.0083,0.2377,0.5034,0.0174,0.5034
ROCPOINTS_U,0.0083,0.2375,0.5034,0.0174,0.5034
ROCPOINTS_U,0.0084,0.2362,0.5034,0.0175,0.5034
ROCPOINTS_U,0.0084,0.2346,0.5034,0.0176,0.5034
ROCPOINTS_U,0.0085,0.2345,0.5034,0.0176,0.5034
ROCPOINTS_U,0.0085,0.2344,0.5034,0.0176,0.5034
ROCPOINTS_U,0.0085,0.2324,0.5034,0.0178,0.5034
ROCPOINTS_U,0.0086,0.2323,0.5034,0.0178,0.5034
ROCPOINTS_U,0.0087,0.2323,0.5034,0.0178,0.5034
ROCPOINTS_U,0.0087,0.2322,0.5034,0.0178,0.5034
ROCPOINTS_U,0.0087,0.2322,0.5034,0.0178,0.5034
ROCPOINTS_U,0.0088,0.2321,0.5034,0.0178,0.5034
ROCPOINTS_U,0.0095,0.2321,0.5034,0.0178,0.5034
ROCPOINTS_U,0.0100,0.2320,0.5034,0.0178,0.5034
ROCPOINTS_U,0.0100,0.1806,0.4354,0.0198,0.4354
ROCPOINTS_U,0.0103,0.1805,0.4354,0.0198,0.4354
ROCPOINTS_U,0.0103,0.1805,0.4354,0.0198,0.4354
ROCPOINTS_U,0.0105,0.1804,0.4354,0.0198,0.4354
ROCPOINTS_U,0.0107,0.1803,0.4354,0.0198,0.4354
ROCPOINTS_U,0.0107,0.1803,0.4354,0.0198,0.4354
ROCPOINTS_U,0.0108,0.1802,0.4354,0.0198,0.4354
ROCPOINTS_U,0.0111,0.1801,0.4354,0.0198,0.4354
ROCPOINTS_U,0.0111,0.1801,0.4354,0.0198,0.4354
ROCPOINTS_U,0.0111,0.1800,0.4354,0.0198,0.4354
ROCPOINTS_U,0.0113,0.1799,0.4354,0.0198,0.4354
ROCPOINTS_U,0.0117,0.1799,0.4354,0.0199,0.4354
ROCPOINTS_U,0.0118,0.1797,0.4354,0.0199,0.4354
ROCPOINTS_U,0.0120,0.1796,0.4354,0.0199,0.4354
ROCPOINTS_U,0.0120,0.1796,0.4354,0.0199,0.4354
ROCPOINTS_U,0.0122,0.1795,0.4354,0.0199,0.4354
ROCPOINTS_U,0.0122,0.1795,0.4354,0.0199,0.4354
ROCPOINTS_U,0.0122,0.1794,0.4354,0.0199,0.4354
ROCPOINTS_U,0.0125,0.1793,0.4354,0.0199,0.4354
ROCPOINTS_U,0.0128,0.1793,0.4354,0.0199,0.4354
ROCPOINTS_U,0.0133,0.1792,0.4354,0.0199,0.4354
ROCPOINTS_U,0.0133,0.1792,0.4354,0.0199,0.4354
ROCPOINTS_U,0.0133,0.1422,0.3946,0.0227,0.3946
ROCPOINTS_U,0.0135,0.1421,0.3946,0.0227,0.3946
ROCPOINTS_U,0.0137,0.1421,0.3946,0.0227,0.3946
ROCPOINTS_U,0.0142,0.1420,0.3946,0.0227,0.3946
ROCPOINTS_U,0.0143,0.1419,0.3946,0.0227,0.3946
ROCPOINTS_U,0.0144,0.1418,0.3946,0.0227,0.3946
ROCPOINTS_U,0.0144,0.1418,0.3946,0.0228,0.3946
ROCPOINTS_U,0.0147,0.1417,0.3946,0.0228,0.3946
ROCPOINTS_U,0.0150,0.1417,0.3946,0.0228,0.3946
ROCPOINTS_U,0.0150,0.1415,0.3946,0.0228,0.3946
ROCPOINTS_U,0.0158,0.1414,0.3946,0.0228,0.3946
ROCPOINTS_U,0.0161,0.1413,0.3878,0.0224,0.3878
ROCPOINTS_U,0.0167,0.1411,0.3878,0.0225,0.3878
ROCPOINTS_U,0.0167,0.1410,0.3878,0.0225,0.3878
ROCPOINTS_U,0.0167,0.1138,0.3469,0.0249,0.3469
ROCPOINTS_U,0.0168,0.1138,0.3469,0.0249,0.3469
ROCPOINTS_U,0.0175,0.1136,0.3401,0.0244,0.3401
ROCPOINTS_U,0.0176,0.1135,0.3401,0.0245,0.3401
ROCPOINTS_U,0.0187,0.1134,0.3401,0.0245,0.3401
ROCPOINTS_U,0.0189,0.1134,0.3401,0.0245,0.3401
ROCPOINTS_U,0.0192,0.1133,0.3401,0.0245,0.3401
ROCPOINTS_U,0.0194,0.1133,0.3401,0.0245,0.3401
ROCPOINTS_U,0.0197,0.1132,0.3401,0.0245,0.3401
ROCPOINTS_U,0.0200,0.1132,0.3401,0.0245,0.3401
ROCPOINTS_U,0.0200,0.1131,0.3401,0.0245,0.3401
ROCPOINTS_U,0.0200,0.0948,0.2789,0.0240,0.2789
ROCPOINTS_U,0.0201,0.0947,0.2789,0.0241,0.2789
ROCPOINTS_U,0.0204,0.0946,0.2789,0.0241,0.2789
ROCPOINTS_U,0.0208,0.0945,0.2789,0.0241,0.2789
ROCPOINTS_U,0.0212,0.0944,0.2789,0.0241,0.2789
ROCPOINTS_U,0.0217,0.0943,0.2789,0.0241,0.2789
ROCPOINTS_U,0.0219,0.0943,0.2789,0.0242,0.2789
ROCPOINTS_U,0.0221,0.0942,0.2789,0.0242,0.2789
ROCPOINTS_U,0.0222,0.0941,0.2789,0.0242,0.2789
ROCPOINTS_U,0.0227,0.0941,0.2789,0.0242,0.2789
ROCPOINTS_U,0.0229,0.0940,0.2789,0.0242,0.2789
ROCPOINTS_U,0.0233,0.0940,0.2789,0.0242,0.2789
ROCPOINTS_U,0.0233,0.0778,0.2585,0.0270,0.2585
ROCPOINTS_U,0.0261,0.0778,0.2585,0.0271,0.2585
ROCPOINTS_U,0.0267,0.0777,0.2585,0.0271,0.2585
ROCPOINTS_U,0.0269,0.0667,0.2381,0.0290,0.2381
ROCPOINTS_U,0.0281,0.0667,0.2381,0.0290,0.2381
ROCPOINTS_U,0.0282,0.0667,0.2313,0.0282,0.2313
ROCPOINTS_U,0.0283,0.0666,0.2313,0.0282,0.2313
ROCPOINTS_U,0.0300,0.0665,0.2313,0.0283,0.2313
ROCPOINTS_U,0.0300,0.0579,0.1701,0.0240,0.1701
ROCPOINTS_U,0.0311,0.0578,0.1701,0.0240,0.1701
ROCPOINTS_U,0.0311,0.0578,0.1701,0.0240,0.1701
ROCPOINTS_U,0.0316,0.0577,0.1701,0.0241,0.1701
ROCPOINTS_U,0.0317,0.0577,0.1701,0.0241,0.1701
ROCPOINTS_U,0.0327,0.0576,0.1701,0.0241,0.1701
ROCPOINTS_U,0.0329,0.0574,0.1701,0.0242,0.1701
ROCPOINTS_U,0.0333,0.0570,0.1701,0.0243,0.1701
ROCPOINTS_U,0.0337,0.0484,0.1497,0.0252,0.1497
ROCPOINTS_U,0.0350,0.0483,0.1497,0.0253,0.1497
ROCPOINTS_U,0.0357,0.0482,0.1497,0.0253,0.1497
ROCPOINTS_U,0.0360,0.0476,0.1497,0.0256,0.1497
ROCPOINTS_U,0.0363,0.0474,0.1497,0.0258,0.1497
ROCPOINTS_U,0.0365,0.0470,0.1497,0.0260,0.1497
ROCPOINTS_U,0.0367,0.0469,0.1497,0.0260,0.1497
ROCPOINTS_U,0.0367,0.0468,0.1497,0.0260,0.1497
ROCPOINTS_U,0.0367,0.0412,0.1293,0.0256,0.1293
ROCPOINTS_U,0.0381,0.0412,0.1293,0.0256,0.1293
ROCPOINTS_U,0.0382,0.0408,0.1293,0.0259,0.1293
ROCPOINTS_U,0.0392,0.0404,0.1293,0.0261,0.1293
ROCPOINTS_U,0.0400,0.0399,0.1293,0.0264,0.1293
ROCPOINTS_U,0.0417,0.0353,0.1224,0.0282,0.1224
ROCPOINTS_U,0.0433,0.0353,0.1224,0.0282,0.1224
ROCPOINTS_U,0.0433,0.0312,0.1088,0.0284,0.1088
ROCPOINTS_U,0.0436,0.0311,0.1088,0.0285,0.1088
ROCPOINTS_U,0.0436,0.0310,0.1088,0.0285,0.1088
ROCPOINTS_U,0.0442,0.0310,0.1088,0.0286,0.1088
ROCPOINTS_U,0.0457,0.0309,0.1088,0.0286,0.1088
ROCPOINTS_U,0.0458,0.0308,0.1088,0.0287,0.1088
ROCPOINTS_U,0.0467,0.0308,0.1088,0.0287,0.1088
ROCPOINTS_U,0.0467,0.0307,0.1088,0.0288,0.1088
ROCPOINTS_U,0.0473,0.0279,0.0952,0.0278,0.0952
ROCPOINTS_U,0.0474,0.0278,0.0952,0.0279,0.0952
ROCPOINTS_U,0.0477,0.0277,0.0952,0.0280,0.0952
ROCPOINTS_U,0.0478,0.0276,0.0952,0.0281,0.0952
ROCPOINTS_U,0.0500,0.0275,0.0952,0.0281,0.0952
ROCPOINTS_U,0.0519,0.0249,0.0884,0.0288,0.0884
ROCPOINTS_U,0.0524,0.0249,0.0884,0.0289,0.0884
ROCPOINTS_U,0.0533,0.0247,0.0884,0.0291,0.0884
ROCPOINTS_U,0.0535,0.0223,0.0884,0.0321,0.0884
ROCPOINTS_U,0.0556,0.0221,0.0884,0.0323,0.0884
ROCPOINTS_U,0.0556,0.0221,0.0884,0.0324,0.0884
ROCPOINTS_U,0.0567,0.0220,0.0884,0.0325,0.0884
ROCPOINTS_U,0.0568,0.0200,0.0816,0.0331,0.0816
ROCPOINTS_U,0.0573,0.0198,0.0816,0.0334,0.0816
ROCPOINTS_U,0.0573,0.0196,0.0816,0.0336,0.0816
ROCPOINTS_U,0.0575,0.0196,0.0816,0.0337,0.0816
ROCPOINTS_U,0.0585,0.0195,0.0816,0.0338,0.0816
ROCPOINTS_U,0.0589,0.0195,0.0816,0.0339,0.0816
ROCPOINTS_U,0.0600,0.0194,0.0816,0.0340,0.0816
ROCPOINTS_U,0.0631,0.0180,0.0816,0.0365,0.0816
ROCPOINTS_U,0.0633,0.0180,0.0816,0.0366,0.0816
ROCPOINTS_U,0.0667,0.0163,0.0816,0.0401,0.0816
ROCPOINTS_U,0.0700,0.0151,0.0816,0.0432,0.0816
ROCPOINTS_U,0.0703,0.0145,0.0816,0.0451,0.0816
ROCPOINTS_U,0.0727,0.0144,0.0816,0.0453,0.0816
ROCPOINTS_U,0.0733,0.0144,0.0748,0.0417,0.0748
ROCPOINTS_U,0.0735,0.0131,0.0612,0.0375,0.0612
ROCPOINTS_U,0.0736,0.0131,0.0612,0.0377,0.0612
ROCPOINTS_U,0.0740,0.0130,0.0612,0.0378,0.0612
ROCPOINTS_U,0.0760,0.0130,0.0612,0.0380,0.0612
ROCPOINTS_U,0.0762,0.0129,0.0612,0.0381,0.0612
ROCPOINTS_U,0.0767,0.0129,0.0612,0.0383,0.0612
ROCPOINTS_U,0.0783,0.0124,0.0612,0.0396,0.0612
ROCPOINTS_U,0.0800,0.0124,0.0612,0.0398,0.0612
ROCPOINTS_U,0.0800,0.0123,0.0612,0.0400,0.0612
ROCPOINTS_U,0.0800,0.0118,0.0544,0.0372,0.0544
ROCPOINTS_U,0.0833,0.0117,0.0544,0.0374,0.0544
ROCPOINTS_U,0.0867,0.0110,0.0476,0.0350,0.0476
ROCPOINTS_U,0.0900,0.0104,0.0476,0.0370,0.0476
ROCPOINTS_U,0.0922,0.0099,0.0476,0.0387,0.0476
ROCPOINTS_U,0.0933,0.0098,0.0476,0.0389,0.0476
ROCPOINTS_U,0.0945,0.0095,0.0408,0.0347,0.0408
ROCPOINTS_U,0.0952,0.0094,0.0408,0.0349,0.0408
ROCPOINTS_U,0.0967,0.0094,0.0408,0.0351,0.0408
ROCPOINTS_U,0.0984,0.0089,0.0408,0.0368,0.0408
ROCPOINTS_U,0.1000,0.0089,0.0408,0.0370,0.0408
ROCPOINTS_U,0.1006,0.0086,0.0408,0.0382,0.0408
ROCPOINTS_U,0.1009,0.0085,0.0408,0.0385,0.0408
ROCPOINTS_U,0.1033,0.0085,0.0408,0.0387,0.0408
ROCPOINTS_U,0.1067,0.0080,0.0408,0.0408,0.0408
ROCPOINTS_U,0.1091,0.0076,0.0408,0.0429,0.0408
ROCPOINTS_U,0.1100,0.0075,0.0408,0.0435,0.0408
ROCPOINTS_U,0.1130,0.0071,0.0340,0.0385,0.0340
ROCPOINTS_U,0.1133,0.0071,0.0340,0.0388,0.0340
ROCPOINTS_U,0.1167,0.0065,0.0340,0.0417,0.0340
ROCPOINTS_U,0.1200,0.0064,0.0340,0.0424,0.0340
ROCPOINTS_U,0.1210,0.0061,0.0272,0.0360,0.0272
ROCPOINTS_U,0.1233,0.0059,0.0272,0.0370,0.0272
ROCPOINTS_U,0.1267,0.0055,0.0204,0.0300,0.0204
ROCPOINTS_U,0.1300,0.0054,0.0204,0.0306,0.0204
ROCPOINTS_U,0.1333,0.0053,0.0204,0.0313,0.0204
ROCPOINTS_U,0.1340,0.0051,0.0204,0.0326,0.0204
ROCPOINTS_U,0.1366,0.0050,0.0204,0.0330,0.0204
ROCPOINTS_U,0.1367,0.0050,0.0204,0.0333,0.0204
ROCPOINTS_U,0.1400,0.0047,0.0204,0.0349,0.0204
ROCPOINTS_U,0.1401,0.0046,0.0204,0.0357,0.0204
ROCPOINTS_U,0.1406,0.0046,0.0204,0.0361,0.0204
ROCPOINTS_U,0.1433,0.0045,0.0204,0.0366,0.0204
ROCPOINTS_U,0.1467,0.0043,0.0136,0.0256,0.0136
ROCPOINTS_U,0.1471,0.0040,0.0136,0.0274,0.0136
ROCPOINTS_U,0.1500,0.0040,0.0136,0.0278,0.0136
ROCPOINTS_U,0.1567,0.0039,0.0136,0.0286,0.0136
ROCPOINTS_U,0.1600,0.0038,0.0136,0.0294,0.0136
ROCPOINTS_U,0.1633,0.0036,0.0136,0.0303,0.0136
ROCPOINTS_U,0.1667,0.0035,0.0136,0.0317,0.0136
ROCPOINTS_U,0.1700,0.0034,0.0136,0.0323,0.0136
ROCPOINTS_U,0.1733,0.0032,0.0136,0.0339,0.0136
ROCPOINTS_U,0.1766,0.0031,0.0136,0.0351,0.0136
ROCPOINTS_U,0.1767,0.0031,0.0136,0.0357,0.0136
ROCPOINTS_U,0.1800,0.0030,0.0136,0.0370,0.0136
ROCPOINTS_U,0.1833,0.0028,0.0136,0.0392,0.0136
ROCPOINTS_U,0.1900,0.0026,0.0136,0.0417,0.0136
ROCPOINTS_U,0.1933,0.0025,0.0136,0.0435,0.0136
ROCPOINTS_U,0.2133,0.0024,0.0136,0.0455,0.0136
ROCPOINTS_U,0.2200,0.0023,0.0136,0.0465,0.0136
ROCPOINTS_U,0.2233,0.0022,0.0136,0.0500,0.0136
ROCPOINTS_U,0.2267,0.0022,0.0068,0.0256,0.0068
ROCPOINTS_U,0.2333,0.0021,0.0068,0.0263,0.0068
ROCPOINTS_U,0.2367,0.0020,0.0068,0.0270,0.0068
ROCPOINTS_U,0.2400,0.0020,0.0068,0.0278,0.0068
ROCPOINTS_U,0.2433,0.0019,0.0068,0.0286,0.0068
ROCPOINTS_U,0.2500,0.0019,0.0068,0.0294,0.0068
ROCPOINTS_U,0.2533,0.0018,0.0068,0.0303,0.0068
ROCPOINTS_U,0.2733,0.0018,0.0068,0.0313,0.0068
ROCPOINTS_U,0.2900,0.0017,0.0068,0.0323,0.0068
ROCPOINTS_U,0.2967,0.0017,0.0068,0.0333,0.0068
ROCPOINTS_U,0.3033,0.0016,0.0068,0.0345,0.0068
ROCPOINTS_U,0.3067,0.0016,0.0000,0.0000,0.0000
ROCPOINTS_U,0.3100,0.0015,0.0000,0.0000,0.0000
ROCPOINTS_U,0.3233,0.0015,0.0000,0.0000,0.0000
ROCPOINTS_U,0.3267,0.0014,0.0000,0.0000,0.0000
ROCPOINTS_U,0.3427,0.0014,0.0000,0.0000,0.0000
ROCPOINTS_U,0.3433,0.0013,0.0000,0.0000,0.0000
ROCPOINTS_U,0.3467,0.0013,0.0000,0.0000,0.0000
ROCPOINTS_U,0.3533,0.0012,0.0000,0.0000,0.0000
ROCPOINTS_U,0.3700,0.0011,0.0000,0.0000,0.0000
ROCPOINTS_U,0.3767,0.0010,0.0000,0.0000,0.0000
ROCPOINTS_U,0.3867,0.0010,0.0000,0.0000,0.0000
ROCPOINTS_U,0.3900,0.0009,0.0000,0.0000,0.0000
ROCPOINTS_U,0.4000,0.0008,0.0000,0.0000,0.0000
ROCPOINTS_U,0.4033,0.0007,0.0000,0.0000,0.0000
ROCPOINTS_U,0.4100,0.0007,0.0000,0.0000,0.0000
ROCPOINTS_U,0.4133,0.0006,0.0000,0.0000,0.0000
ROCPOINTS_U,0.4316,0.0005,0.0000,0.0000,0.0000
ROCPOINTS_U,0.4334,0.0005,0.0000,0.0000,0.0000
ROCPOINTS_U,0.4380,0.0004,0.0000,0.0000,0.0000
ROCPOINTS_U,0.4500,0.0003,0.0000,0.0000,0.0000
ROCPOINTS_U,0.4511,0.0003,0.0000,0.0000,0.0000
ROCPOINTS_U,0.4867,0.0002,0.0000,0.0000,0.0000
ROCPOINTS_U,0.5267,0.0002,0.0000,0.0000,0.0000
ROCPOINTS_U,0.5867,0.0001,0.0000,0.0000,0.0000
ROCPOINTS_U,0.6300,0.0001,0.0000,0.0000,0.0000
ROCPOINTS_U,0.6300,0.0000,0.0000,0.0000,0.0000
ROCPOINTS_?,0.0000,1.0000,0.0000,0.0000,0.0000
ROCPOINTS_?,0.0000,0.0000,0.0000,0.0000,0.0000
TIME,Seconds taken for cross-validation,256192.817000.
IMP_SCORE,1,GO:0035615,1.0000e+00,1.0000e+00
IMP_SCORE,2,GO:0033139,1.0000e+00,1.0000e+00
IMP_SCORE,3,GO:0051031,1.0000e+00,1.0000e+00
IMP_SCORE,4,GO:1901213,1.0000e+00,1.0000e+00
IMP_SCORE,5,GO:2000508,1.0000e+00,1.0000e+00
IMP_SCORE,6,GO:0032075,1.0000e+00,1.0000e+00
IMP_SCORE,7,GO:1900119,1.0000e+00,1.0000e+00
IMP_SCORE,8,GO:0042511,1.0000e+00,1.0000e+00
IMP_SCORE,9,GO:0002739,1.0000e+00,1.0000e+00
IMP_SCORE,10,GO:0060967,9.1830e-01,1.0000e+00
IMP_SCORE,11,GO:0044065,9.1830e-01,1.0000e+00
IMP_SCORE,12,GO:0000782,9.1830e-01,1.0000e+00
IMP_SCORE,13,GO:0060218,9.1830e-01,1.0000e+00
IMP_SCORE,14,GO:1904874,9.1830e-01,1.0000e+00
IMP_SCORE,15,GO:1904338,8.6479e-01,2.0000e+00
IMP_SCORE,16,GO:0090049,8.1128e-01,1.0000e+00
IMP_SCORE,17,GO:0045722,8.1128e-01,1.0000e+00
IMP_SCORE,18,GO:0004745,7.3261e-01,8.1000e+01
IMP_SCORE,19,GO:2000345,7.2436e-01,7.0000e+00
IMP_SCORE,20,GO:0046325,7.2193e-01,1.0000e+00
IMP_SCORE,21,GO:0043922,7.1436e-01,3.0000e+00
IMP_SCORE,22,GO:0051152,7.0547e-01,3.0000e+00
IMP_SCORE,23,GO:0002293,6.9642e-01,3.0000e+00
IMP_SCORE,24,GO:0034236,6.9320e-01,7.0000e+00
IMP_SCORE,25,GO:0060749,6.8281e-01,4.0000e+00
IMP_SCORE,26,GO:0010569,6.6796e-01,6.0000e+00
IMP_SCORE,27,GO:0032107,6.6096e-01,2.0000e+00
IMP_SCORE,28,GO:0032516,6.6016e-01,4.0000e+00
IMP_SCORE,29,GO:0071285,6.5894e-01,5.0000e+00
IMP_SCORE,30,GO:0019206,6.4859e-01,3.0000e+00
IMP_SCORE,31,GO:0007260,6.3047e-01,3.0000e+00
IMP_SCORE,32,GO:0050691,6.2581e-01,2.0000e+00
IMP_SCORE,33,GO:0043923,6.2581e-01,2.0000e+00
IMP_SCORE,34,GO:0002676,6.2011e-01,2.0000e+00
IMP_SCORE,35,GO:0072079,6.1874e-01,6.0000e+00
IMP_SCORE,36,GO:0071548,6.1738e-01,3.0000e+00
IMP_SCORE,37,GO:0071542,6.1621e-01,3.0000e+00
IMP_SCORE,38,GO:0071157,6.1479e-01,2.0000e+00
IMP_SCORE,39,GO:0060391,6.0827e-01,2.0000e+00
IMP_SCORE,40,GO:0032786,6.0384e-01,3.0000e+00
IMP_SCORE,41,GO:0035102,6.0337e-01,5.0000e+00
IMP_SCORE,42,GO:0051195,5.8648e-01,7.0000e+00
IMP_SCORE,43,GO:0042635,5.8548e-01,2.0000e+00
IMP_SCORE,44,GO:0006379,5.8268e-01,4.1000e+01
IMP_SCORE,45,GO:0051194,5.7841e-01,3.0000e+00
IMP_SCORE,46,GO:0051953,5.7042e-01,5.0000e+00
IMP_SCORE,47,GO:0010882,5.6347e-01,5.0000e+00
IMP_SCORE,48,GO:0002709,5.6326e-01,1.2000e+01
IMP_SCORE,49,GO:0070227,5.6095e-01,7.0000e+00
IMP_SCORE,50,GO:0072124,5.6036e-01,7.0000e+00
IMP_SCORE,51,GO:0003323,5.5955e-01,8.0000e+00
IMP_SCORE,52,GO:0042310,5.4918e-01,5.0000e+00
IMP_SCORE,53,GO:0001659,5.4885e-01,7.0000e+00
IMP_SCORE,54,GO:0045577,5.4545e-01,4.0000e+00
IMP_SCORE,55,GO:0048643,5.4465e-01,5.0000e+00
IMP_SCORE,56,GO:0036120,5.4462e-01,2.0000e+00
IMP_SCORE,57,GO:2001269,5.4458e-01,3.0000e+00
IMP_SCORE,58,GO:0051798,5.4356e-01,1.0000e+00
IMP_SCORE,59,GO:0035067,5.4228e-01,4.0000e+00
IMP_SCORE,60,GO:0051197,5.4056e-01,4.0000e+00
IMP_SCORE,61,GO:1905809,5.3605e-01,6.0000e+00
IMP_SCORE,62,GO:0010954,5.3597e-01,5.0000e+00
IMP_SCORE,63,GO:0016580,5.3425e-01,2.0000e+00
IMP_SCORE,64,GO:0045652,5.3358e-01,4.0000e+00
IMP_SCORE,65,GO:0010225,5.3345e-01,4.0000e+00
IMP_SCORE,66,GO:1904152,5.3242e-01,2.0000e+00
IMP_SCORE,67,GO:0014059,5.3088e-01,4.0000e+00
IMP_SCORE,68,GO:0033005,5.2984e-01,1.2000e+01
IMP_SCORE,69,GO:0000083,5.2908e-01,5.0000e+00
IMP_SCORE,70,GO:0006978,5.2811e-01,5.0000e+00
IMP_SCORE,71,GO:0051004,5.2711e-01,2.0000e+00
IMP_SCORE,72,GO:0060546,5.2654e-01,2.0000e+00
IMP_SCORE,73,GO:0009299,5.2430e-01,1.0000e+01
IMP_SCORE,74,GO:1901863,5.2306e-01,6.0000e+00
IMP_SCORE,75,GO:0048521,5.2229e-01,5.0000e+00
IMP_SCORE,76,GO:1901386,5.2153e-01,2.0000e+00
IMP_SCORE,77,GO:0048246,5.2122e-01,5.0000e+00
IMP_SCORE,78,GO:0032769,5.1732e-01,4.0000e+00
IMP_SCORE,79,GO:0055025,5.1422e-01,5.0000e+00
IMP_SCORE,80,GO:0072520,5.1293e-01,2.0000e+00
IMP_SCORE,81,GO:0090239,5.1278e-01,4.0000e+00
IMP_SCORE,82,GO:1901338,5.1194e-01,2.0000e+00
IMP_SCORE,83,GO:0060547,5.1175e-01,4.0000e+00
IMP_SCORE,84,GO:0061217,5.1134e-01,2.0000e+00
IMP_SCORE,85,GO:0051770,5.1002e-01,4.0000e+00
IMP_SCORE,86,GO:0003179,5.0970e-01,6.0000e+00
IMP_SCORE,87,GO:2000194,5.0920e-01,2.0000e+00
IMP_SCORE,88,GO:0002837,5.0864e-01,5.0000e+00
IMP_SCORE,89,GO:0031571,5.0786e-01,4.0000e+00
IMP_SCORE,90,GO:0045992,5.0548e-01,2.0000e+00
IMP_SCORE,91,GO:0045898,5.0480e-01,2.0000e+00
IMP_SCORE,92,GO:0016004,5.0463e-01,2.0000e+00
IMP_SCORE,93,GO:0035497,5.0463e-01,2.0000e+00
IMP_SCORE,94,GO:1903427,5.0349e-01,6.0000e+00
IMP_SCORE,95,GO:0061213,5.0330e-01,2.0000e+00
IMP_SCORE,96,GO:1900101,5.0317e-01,4.0000e+00
IMP_SCORE,97,GO:0008278,5.0293e-01,4.0000e+00
IMP_SCORE,98,GO:0010819,5.0289e-01,2.0000e+00
IMP_SCORE,99,GO:0021670,5.0278e-01,4.0000e+00
IMP_SCORE,100,GO:0045606,5.0199e-01,2.0000e+00
IMP_SCORE,101,GO:0044769,5.0159e-01,2.0000e+00
IMP_SCORE,102,GO:0051567,5.0093e-01,2.0000e+00
IMP_SCORE,103,GO:0070920,5.0081e-01,2.0000e+00
IMP_SCORE,104,GO:0042754,5.0035e-01,2.0000e+00
IMP_SCORE,105,GO:0034045,5.0028e-01,2.0000e+00
IMP_SCORE,106,GO:0032490,4.9902e-01,9.0000e+00
IMP_SCORE,107,GO:0030546,4.9814e-01,9.0000e+00
IMP_SCORE,108,GO:0051117,4.9672e-01,7.3000e+01
IMP_SCORE,109,GO:0090178,4.9473e-01,2.0000e+00
IMP_SCORE,110,GO:1902622,4.9458e-01,1.0000e+01
IMP_SCORE,111,GO:0035631,4.9307e-01,4.0000e+00
IMP_SCORE,112,GO:0046133,4.9298e-01,1.5000e+01
IMP_SCORE,113,GO:0071384,4.9252e-01,1.1000e+01
IMP_SCORE,114,GO:0046961,4.9139e-01,7.0000e+00
IMP_SCORE,115,GO:0045182,4.9005e-01,2.9000e+01
IMP_SCORE,116,GO:0016233,4.8973e-01,2.0000e+00
IMP_SCORE,117,GO:0046930,4.8957e-01,7.0000e+00
IMP_SCORE,118,GO:0072132,4.8917e-01,4.0000e+00
IMP_SCORE,119,GO:1903358,4.8892e-01,3.0000e+00
IMP_SCORE,120,GO:0044213,4.8654e-01,2.0000e+00
IMP_SCORE,121,GO:0032105,4.8557e-01,2.0000e+00
IMP_SCORE,122,GO:1902236,4.8322e-01,4.0000e+00
IMP_SCORE,123,GO:1905348,4.8116e-01,4.0000e+00
IMP_SCORE,124,GO:0006828,4.8059e-01,8.0000e+00
IMP_SCORE,125,GO:0034116,4.8026e-01,7.0000e+00
IMP_SCORE,126,GO:0098719,4.7834e-01,2.0000e+00
IMP_SCORE,127,GO:0030332,4.7679e-01,4.0000e+00
IMP_SCORE,128,GO:0035728,4.7640e-01,2.0000e+00
IMP_SCORE,129,GO:0046135,4.7370e-01,8.0000e+00
IMP_SCORE,130,GO:0043306,4.7302e-01,9.0000e+00
IMP_SCORE,131,GO:0043517,4.7302e-01,2.0000e+00
IMP_SCORE,132,GO:0032695,4.7131e-01,4.0000e+00
IMP_SCORE,133,GO:0002320,4.6948e-01,8.0000e+00
IMP_SCORE,134,GO:0032809,4.6944e-01,2.4000e+01
IMP_SCORE,135,GO:0009595,4.6837e-01,1.6000e+01
IMP_SCORE,136,GO:0010763,4.6830e-01,9.0000e+00
IMP_SCORE,137,GO:0046320,4.6805e-01,1.1000e+01
IMP_SCORE,138,GO:1902176,4.6725e-01,4.0000e+00
IMP_SCORE,139,GO:0002691,4.6619e-01,4.0000e+00
IMP_SCORE,140,GO:0060536,4.6613e-01,5.0000e+00
IMP_SCORE,141,GO:0032700,4.6593e-01,5.0000e+00
IMP_SCORE,142,GO:0045579,4.6542e-01,2.0000e+00
IMP_SCORE,143,GO:0051797,4.6538e-01,2.0000e+00
IMP_SCORE,144,GO:0031076,4.6401e-01,2.0000e+00
IMP_SCORE,145,GO:1904813,4.6315e-01,1.2600e+02
IMP_SCORE,146,GO:1902579,4.6292e-01,3.7000e+01
IMP_SCORE,147,GO:0060315,4.6216e-01,2.0000e+00
IMP_SCORE,148,GO:0042554,4.6212e-01,4.0000e+00
IMP_SCORE,149,GO:0014897,4.6205e-01,6.0000e+00
IMP_SCORE,150,GO:0070932,4.6172e-01,5.0000e+00
IMP_SCORE,151,GO:0002031,4.6141e-01,2.0000e+00
IMP_SCORE,152,GO:1903205,4.6105e-01,8.0000e+00
IMP_SCORE,153,GO:0071850,4.6105e-01,2.0000e+00
IMP_SCORE,154,GO:0051280,4.6040e-01,2.0000e+00
IMP_SCORE,155,GO:0101031,4.6036e-01,2.0000e+00
IMP_SCORE,156,GO:0043249,4.6031e-01,2.0000e+00
IMP_SCORE,157,GO:0003995,4.6008e-01,2.3000e+01
IMP_SCORE,158,GO:0009113,4.5992e-01,2.0000e+00
IMP_SCORE,159,GO:0032308,4.5985e-01,2.0000e+00
IMP_SCORE,160,GO:0006403,4.5920e-01,2.0000e+00
IMP_SCORE,161,GO:0000380,4.5915e-01,2.0000e+00
IMP_SCORE,162,GO:0000422,4.5905e-01,5.0000e+00
IMP_SCORE,163,GO:0090398,4.5871e-01,5.0000e+00
IMP_SCORE,164,GO:1902668,4.5788e-01,9.0000e+00
IMP_SCORE,165,GO:0009404,4.5787e-01,4.0000e+00
IMP_SCORE,166,GO:0001965,4.5693e-01,2.6000e+01
IMP_SCORE,167,GO:0046933,4.5636e-01,4.0000e+00
IMP_SCORE,168,GO:0044783,4.5582e-01,6.0000e+00
IMP_SCORE,169,GO:0071772,4.5549e-01,6.0000e+00
IMP_SCORE,170,GO:0019226,4.5365e-01,1.3000e+01
IMP_SCORE,171,GO:0016114,4.5293e-01,4.0000e+00
IMP_SCORE,172,GO:1905276,4.5279e-01,6.0000e+00
IMP_SCORE,173,GO:0048841,4.5227e-01,6.0000e+00
IMP_SCORE,174,GO:0042789,4.5190e-01,4.0000e+00
IMP_SCORE,175,GO:0043651,4.4967e-01,3.5000e+01
IMP_SCORE,176,GO:2000047,4.4877e-01,5.0000e+00
IMP_SCORE,177,GO:0098581,4.4860e-01,2.0000e+01
IMP_SCORE,178,GO:0045792,4.4713e-01,5.0000e+00
IMP_SCORE,179,GO:0045671,4.4710e-01,7.0000e+00
IMP_SCORE,180,GO:0045668,4.4666e-01,1.5000e+01
IMP_SCORE,181,GO:0000791,4.4631e-01,8.0000e+00
IMP_SCORE,182,GO:2001275,4.4427e-01,1.0000e+01
IMP_SCORE,183,GO:1902041,4.4378e-01,2.7000e+01
IMP_SCORE,184,GO:0008088,4.4371e-01,2.0000e+01
IMP_SCORE,185,GO:0045911,4.4171e-01,8.0000e+00
IMP_SCORE,186,GO:1900117,4.4147e-01,3.0000e+00
IMP_SCORE,187,GO:1904872,4.4104e-01,4.0000e+00
IMP_SCORE,188,GO:0051044,4.4030e-01,1.2000e+01
IMP_SCORE,189,GO:0045820,4.4028e-01,3.0000e+00
IMP_SCORE,190,GO:0048635,4.3996e-01,9.0000e+00
IMP_SCORE,191,GO:0042698,4.3950e-01,7.0000e+00
IMP_SCORE,192,GO:0000815,4.3860e-01,3.0000e+00
IMP_SCORE,193,GO:0009435,4.3795e-01,9.0000e+00
IMP_SCORE,194,GO:0007252,4.3766e-01,1.0000e+01
IMP_SCORE,195,GO:0010656,4.3680e-01,5.0000e+00
IMP_SCORE,196,GO:0045987,4.3674e-01,1.2000e+01
IMP_SCORE,197,GO:0035458,4.3631e-01,7.0000e+00
IMP_SCORE,198,GO:2000116,4.3604e-01,8.0000e+01
IMP_SCORE,199,GO:0032663,4.3595e-01,9.0000e+00
IMP_SCORE,200,GO:0038187,4.3446e-01,2.2000e+01
IMP_SCORE,201,GO:0002720,4.3361e-01,1.4000e+01
IMP_SCORE,202,GO:0070202,4.3275e-01,2.0000e+00
IMP_SCORE,203,GO:0031702,4.3162e-01,3.0000e+00
IMP_SCORE,204,GO:0070059,4.3111e-01,6.0000e+00
IMP_SCORE,205,GO:0010884,4.2863e-01,7.0000e+00
IMP_SCORE,206,GO:0060441,4.2784e-01,1.2000e+01
IMP_SCORE,207,GO:0004549,4.2774e-01,5.0000e+00
IMP_SCORE,208,GO:0043092,4.2742e-01,5.0000e+00
IMP_SCORE,209,GO:0005484,4.2736e-01,1.9000e+01
IMP_SCORE,210,GO:0001956,4.2730e-01,1.0000e+01
IMP_SCORE,211,GO:0043535,4.2701e-01,1.3000e+01
IMP_SCORE,212,GO:0032754,4.2538e-01,3.0000e+00
IMP_SCORE,213,GO:2000678,4.2448e-01,6.0000e+00
IMP_SCORE,214,GO:1902895,4.2356e-01,8.0000e+00
IMP_SCORE,215,GO:0032369,4.2205e-01,6.0000e+00
IMP_SCORE,216,GO:0031145,4.2134e-01,5.0000e+00
IMP_SCORE,217,GO:0045638,4.2132e-01,2.8000e+01
IMP_SCORE,218,GO:0010464,4.2053e-01,4.0000e+00
IMP_SCORE,219,GO:0046838,4.1997e-01,1.0000e+00
IMP_SCORE,220,GO:0048710,4.1988e-01,8.0000e+00
IMP_SCORE,221,GO:0010804,4.1951e-01,2.0000e+00
IMP_SCORE,222,GO:0044766,4.1893e-01,3.0000e+01
IMP_SCORE,223,GO:0048260,4.1869e-01,1.4000e+01
IMP_SCORE,224,GO:0085029,4.1750e-01,3.7000e+01
IMP_SCORE,225,GO:0046606,4.1731e-01,3.0000e+00
IMP_SCORE,226,GO:1904925,4.1501e-01,7.0000e+00
IMP_SCORE,227,GO:0035412,4.1467e-01,3.0000e+00
IMP_SCORE,228,GO:0060192,4.1290e-01,7.0000e+00
IMP_SCORE,229,GO:0010662,4.1248e-01,1.1000e+01
IMP_SCORE,230,GO:0002698,4.1223e-01,3.1000e+01
IMP_SCORE,231,GO:0001676,4.1220e-01,9.9000e+01
IMP_SCORE,232,GO:0043470,4.1184e-01,4.0000e+00
IMP_SCORE,233,GO:0045346,4.1181e-01,3.0000e+00
IMP_SCORE,234,GO:0042448,4.1109e-01,5.0000e+00
IMP_SCORE,235,GO:0043274,4.1107e-01,1.3000e+01
IMP_SCORE,236,GO:1905523,4.1062e-01,7.0000e+00
IMP_SCORE,237,GO:1901380,4.1038e-01,3.0000e+00
IMP_SCORE,238,GO:0046625,4.1008e-01,5.0000e+00
IMP_SCORE,239,GO:0006636,4.0978e-01,5.3000e+01
IMP_SCORE,240,GO:0014898,4.0871e-01,5.0000e+00
IMP_SCORE,241,GO:0040019,4.0852e-01,2.0000e+00
IMP_SCORE,242,GO:0045840,4.0846e-01,5.0000e+00
IMP_SCORE,243,GO:1903426,4.0683e-01,2.4000e+01
IMP_SCORE,244,GO:0021799,4.0674e-01,1.3000e+01
IMP_SCORE,245,GO:0036003,4.0673e-01,4.0000e+00
IMP_SCORE,246,GO:0043114,4.0620e-01,3.0000e+00
IMP_SCORE,247,GO:0055093,4.0620e-01,6.0000e+00
IMP_SCORE,248,GO:0001702,4.0611e-01,3.0000e+00
IMP_SCORE,249,GO:0051403,4.0579e-01,2.4000e+01
IMP_SCORE,250,GO:0045080,4.0551e-01,3.0000e+00
IMP_SCORE,251,GO:0034694,4.0505e-01,8.0000e+00
IMP_SCORE,252,GO:2000514,4.0500e-01,1.0000e+01
IMP_SCORE,253,total,4.0408e-01,7.4050e+03
IMP_SCORE,254,GO:0001656,4.0383e-01,1.0000e+01
IMP_SCORE,255,GO:0042451,4.0268e-01,7.0000e+00
IMP_SCORE,256,GO:0046030,4.0136e-01,3.0000e+00
IMP_SCORE,257,GO:0045880,4.0070e-01,9.0000e+00
IMP_SCORE,258,GO:0002888,4.0000e-01,1.3000e+01
IMP_SCORE,259,GO:0019054,4.0000e-01,8.0000e+00
IMP_SCORE,260,GO:0050965,3.9926e-01,5.0000e+00
IMP_SCORE,261,GO:0010592,3.9889e-01,6.0000e+00
IMP_SCORE,262,GO:0061178,3.9854e-01,1.8000e+01
IMP_SCORE,263,GO:0043153,3.9760e-01,5.0000e+00
IMP_SCORE,264,GO:0050774,3.9658e-01,5.0000e+00
IMP_SCORE,265,GO:0033344,3.9621e-01,1.1000e+01
IMP_SCORE,266,GO:1902882,3.9512e-01,1.0000e+01
IMP_SCORE,267,GO:0060272,3.9503e-01,8.0000e+00
IMP_SCORE,268,GO:0042474,3.9440e-01,9.0000e+00
IMP_SCORE,269,GO:0042993,3.9430e-01,9.0000e+00
IMP_SCORE,270,GO:0070230,3.9426e-01,1.1000e+01
IMP_SCORE,271,GO:0030949,3.9411e-01,6.0000e+00
IMP_SCORE,272,GO:0009264,3.9387e-01,5.0000e+00
IMP_SCORE,273,GO:0035902,3.9385e-01,1.3000e+01
IMP_SCORE,274,GO:1902745,3.9339e-01,1.0000e+01
IMP_SCORE,275,GO:0045060,3.9312e-01,5.0000e+00
IMP_SCORE,276,GO:0030176,3.9306e-01,1.3600e+02
IMP_SCORE,277,GO:0045922,3.9251e-01,7.0000e+00
IMP_SCORE,278,GO:0046636,3.9232e-01,3.0000e+00
IMP_SCORE,279,GO:0071107,3.9226e-01,5.0000e+00
IMP_SCORE,280,GO:0060544,3.9200e-01,6.0000e+00
IMP_SCORE,281,GO:0071158,3.9125e-01,1.6000e+01
IMP_SCORE,282,GO:1903580,3.9079e-01,5.0000e+00
IMP_SCORE,283,GO:2000696,3.8977e-01,5.0000e+00
IMP_SCORE,284,GO:0048667,3.8955e-01,5.0000e+00
IMP_SCORE,285,GO:0090026,3.8939e-01,3.0000e+00
IMP_SCORE,286,GO:0031069,3.8872e-01,5.0000e+00
IMP_SCORE,287,GO:0086064,3.8821e-01,5.0000e+00
IMP_SCORE,288,GO:0045806,3.8749e-01,1.3000e+01
IMP_SCORE,289,GO:0070861,3.8726e-01,5.0000e+00
IMP_SCORE,290,GO:0002052,3.8700e-01,2.3000e+01
IMP_SCORE,291,GO:0032395,3.8664e-01,9.0000e+00
IMP_SCORE,292,GO:0042036,3.8664e-01,1.0000e+01
IMP_SCORE,293,GO:0060043,3.8659e-01,8.0000e+00
IMP_SCORE,294,GO:0016303,3.8653e-01,1.2000e+01
IMP_SCORE,295,GO:0060338,3.8628e-01,1.0000e+01
IMP_SCORE,296,GO:0045834,3.8593e-01,3.2000e+01
IMP_SCORE,297,GO:0071560,3.8588e-01,1.4000e+01
IMP_SCORE,298,GO:0004843,3.8563e-01,7.5000e+01
IMP_SCORE,299,GO:0032689,3.8440e-01,1.1000e+01
IMP_SCORE,300,GO:0002719,3.8438e-01,5.0000e+00
IMP_SCORE,301,GO:0045672,3.8428e-01,4.0000e+00
IMP_SCORE,302,GO:1901998,3.8400e-01,4.5000e+01
IMP_SCORE,303,GO:0045622,3.8379e-01,1.0000e+01
IMP_SCORE,304,GO:0043303,3.8371e-01,1.0000e+01
IMP_SCORE,305,GO:0009931,3.8249e-01,1.9000e+01
IMP_SCORE,306,GO:0046639,3.8232e-01,5.0000e+00
IMP_SCORE,307,GO:0031577,3.8204e-01,5.0000e+00
IMP_SCORE,308,GO:0014741,3.8171e-01,3.0000e+00
IMP_SCORE,309,GO:0001223,3.8059e-01,5.0000e+00
IMP_SCORE,310,GO:0046037,3.8000e-01,9.0000e+00
IMP_SCORE,311,GO:0099623,3.7996e-01,5.0000e+00
IMP_SCORE,312,GO:0002335,3.7933e-01,1.3000e+01
IMP_SCORE,313,GO:0030877,3.7891e-01,5.0000e+00
IMP_SCORE,314,GO:0055026,3.7878e-01,4.0000e+00
IMP_SCORE,315,GO:0001706,3.7822e-01,2.0000e+00
IMP_SCORE,316,GO:0034766,3.7732e-01,1.1000e+01
IMP_SCORE,317,GO:0030517,3.7726e-01,6.0000e+00
IMP_SCORE,318,GO:0051457,3.7653e-01,6.0000e+00
IMP_SCORE,319,GO:1903313,3.7649e-01,1.8000e+01
IMP_SCORE,320,GO:0040018,3.7498e-01,1.2000e+01
IMP_SCORE,321,GO:0035970,3.7483e-01,2.0000e+00
IMP_SCORE,322,GO:0005892,3.7329e-01,1.3000e+01
IMP_SCORE,323,GO:0006513,3.7264e-01,2.1000e+01
IMP_SCORE,324,GO:0048169,3.7207e-01,1.7000e+01
IMP_SCORE,325,GO:0048566,3.7173e-01,8.0000e+00
IMP_SCORE,326,GO:0004791,3.7169e-01,4.0000e+00
IMP_SCORE,327,GO:0048286,3.7162e-01,1.0000e+01
IMP_SCORE,328,GO:0060055,3.7158e-01,1.8000e+01
IMP_SCORE,329,GO:0032735,3.7153e-01,1.0000e+01
IMP_SCORE,330,GO:0032728,3.7092e-01,1.4000e+01
IMP_SCORE,331,GO:0033268,3.7059e-01,5.0000e+00
IMP_SCORE,332,GO:0032967,3.6992e-01,3.0000e+00
IMP_SCORE,333,GO:1905209,3.6992e-01,4.0000e+00
IMP_SCORE,334,GO:0014068,3.6954e-01,1.9000e+01
IMP_SCORE,335,GO:0042482,3.6939e-01,4.0000e+00
IMP_SCORE,336,GO:0022821,3.6884e-01,5.0000e+00
IMP_SCORE,337,GO:0070536,3.6877e-01,4.1000e+01
IMP_SCORE,338,GO:0071236,3.6819e-01,4.0000e+00
IMP_SCORE,339,GO:0009190,3.6785e-01,3.0000e+00
IMP_SCORE,340,GO:1905898,3.6732e-01,5.0000e+00
IMP_SCORE,341,GO:0009112,3.6727e-01,2.3000e+01
IMP_SCORE,342,GO:1902165,3.6719e-01,4.0000e+00
IMP_SCORE,343,GO:0050433,3.6622e-01,1.8000e+01
IMP_SCORE,344,GO:0010039,3.6601e-01,3.6000e+01
IMP_SCORE,345,GO:0051645,3.6595e-01,1.4000e+01
IMP_SCORE,346,GO:0015791,3.6511e-01,4.0000e+00
IMP_SCORE,347,GO:0034362,3.6447e-01,1.0000e+01
IMP_SCORE,348,GO:0005165,3.6428e-01,6.0000e+00
IMP_SCORE,349,GO:1902358,3.6351e-01,6.0000e+00
IMP_SCORE,350,GO:0048701,3.6350e-01,1.0000e+01
IMP_SCORE,351,GO:0021545,3.6329e-01,1.6000e+01
IMP_SCORE,352,GO:0038179,3.6288e-01,1.9000e+01
IMP_SCORE,353,GO:0005921,3.6274e-01,1.6000e+01
IMP_SCORE,354,GO:0016127,3.6212e-01,6.0000e+00
IMP_SCORE,355,GO:0007063,3.6203e-01,2.0000e+00
IMP_SCORE,356,GO:0032836,3.6203e-01,4.0000e+00
IMP_SCORE,357,GO:0000788,3.6165e-01,8.0000e+00
IMP_SCORE,358,GO:0001755,3.6157e-01,1.0000e+01
IMP_SCORE,359,GO:1905332,3.6156e-01,3.0000e+00
IMP_SCORE,360,GO:0046885,3.6146e-01,2.0000e+00
IMP_SCORE,361,GO:0045070,3.6112e-01,9.0000e+00
IMP_SCORE,362,GO:0051988,3.6100e-01,6.0000e+00
IMP_SCORE,363,GO:0090025,3.6024e-01,3.0000e+00
IMP_SCORE,364,GO:0005164,3.6012e-01,9.0000e+00
IMP_SCORE,365,GO:0042517,3.6001e-01,1.5000e+01
IMP_SCORE,366,GO:2000677,3.5998e-01,1.1000e+01
IMP_SCORE,367,GO:0090568,3.5993e-01,1.2000e+01
IMP_SCORE,368,GO:1904923,3.5992e-01,3.0000e+00
IMP_SCORE,369,GO:0006261,3.5978e-01,1.9000e+01
IMP_SCORE,370,GO:0071276,3.5962e-01,1.0000e+02
IMP_SCORE,371,GO:0033138,3.5918e-01,1.2000e+01
IMP_SCORE,372,GO:0098533,3.5876e-01,1.4000e+01
IMP_SCORE,373,GO:0071174,3.5873e-01,4.0000e+00
IMP_SCORE,374,GO:0033003,3.5852e-01,1.2000e+01
IMP_SCORE,375,GO:0007530,3.5847e-01,3.0000e+00
IMP_SCORE,376,GO:1900409,3.5798e-01,6.0000e+00
IMP_SCORE,377,GO:0006493,3.5774e-01,7.1000e+01
IMP_SCORE,378,GO:0098531,3.5738e-01,1.0000e+01
IMP_SCORE,379,GO:0002076,3.5684e-01,3.0000e+00
IMP_SCORE,380,GO:0000900,3.5684e-01,8.0000e+00
IMP_SCORE,381,GO:0017081,3.5657e-01,2.2000e+01
IMP_SCORE,382,GO:0042581,3.5654e-01,2.0000e+01
IMP_SCORE,383,GO:0046622,3.5616e-01,9.0000e+00
IMP_SCORE,384,GO:0070696,3.5598e-01,1.0000e+01
IMP_SCORE,385,GO:0002718,3.5598e-01,1.6000e+01
IMP_SCORE,386,GO:0051928,3.5582e-01,3.8000e+01
IMP_SCORE,387,GO:0002220,3.5534e-01,2.6000e+01
IMP_SCORE,388,GO:0001958,3.5526e-01,1.4000e+01
IMP_SCORE,389,GO:0097066,3.5519e-01,1.9000e+01
IMP_SCORE,390,GO:0048745,3.5507e-01,4.0000e+00
IMP_SCORE,391,GO:0051024,3.5496e-01,8.0000e+00
IMP_SCORE,392,GO:0035020,3.5496e-01,5.0000e+00
IMP_SCORE,393,GO:0005388,3.5491e-01,6.0000e+00
IMP_SCORE,394,GO:1901889,3.5470e-01,1.0000e+01
IMP_SCORE,395,GO:0090183,3.5462e-01,8.0000e+00
IMP_SCORE,396,GO:0071868,3.5461e-01,8.0000e+00
IMP_SCORE,397,GO:0031005,3.5422e-01,2.1000e+01
IMP_SCORE,398,GO:1902337,3.5382e-01,5.0000e+00
IMP_SCORE,399,GO:0032770,3.5350e-01,7.0000e+00
IMP_SCORE,400,GO:0006882,3.5335e-01,6.0000e+00
IMP_SCORE,401,GO:0036109,3.5311e-01,3.2000e+01
IMP_SCORE,402,GO:0033574,3.5303e-01,1.6000e+01
IMP_SCORE,403,GO:0050672,3.5286e-01,2.8000e+01
IMP_SCORE,404,GO:0045581,3.5222e-01,3.0000e+00
IMP_SCORE,405,GO:0071481,3.5208e-01,1.4000e+01
IMP_SCORE,406,GO:0010866,3.5158e-01,1.2000e+01
IMP_SCORE,407,GO:0043550,3.5138e-01,7.0000e+00
IMP_SCORE,408,GO:0033127,3.5056e-01,3.0000e+00
IMP_SCORE,409,GO:0004702,3.5045e-01,6.3000e+01
IMP_SCORE,410,GO:0051281,3.5000e-01,6.0000e+00
IMP_SCORE,411,GO:0050919,3.4988e-01,9.0000e+00
IMP_SCORE,412,GO:1900153,3.4973e-01,9.0000e+00
IMP_SCORE,413,GO:0070266,3.4923e-01,2.4000e+01
IMP_SCORE,414,GO:0061515,3.4905e-01,2.6000e+01
IMP_SCORE,415,GO:1990089,3.4896e-01,2.0000e+01
IMP_SCORE,416,GO:0001759,3.4867e-01,3.0000e+00
IMP_SCORE,417,GO:0072677,3.4859e-01,4.0000e+00
IMP_SCORE,418,GO:2000484,3.4829e-01,6.0000e+00
IMP_SCORE,419,GO:0070373,3.4827e-01,2.8000e+01
IMP_SCORE,420,GO:1902100,3.4783e-01,3.0000e+00
IMP_SCORE,421,GO:2000406,3.4763e-01,7.0000e+00
IMP_SCORE,422,GO:0042542,3.4761e-01,4.4000e+01
IMP_SCORE,423,GO:0045723,3.4749e-01,2.0000e+00
IMP_SCORE,424,GO:0033176,3.4660e-01,1.5000e+01
IMP_SCORE,425,GO:0042073,3.4658e-01,2.1000e+01
IMP_SCORE,426,GO:0030888,3.4652e-01,1.6000e+01
IMP_SCORE,427,GO:0090335,3.4649e-01,3.0000e+00
IMP_SCORE,428,GO:0034446,3.4639e-01,3.4000e+01
IMP_SCORE,429,GO:1905153,3.4619e-01,6.0000e+00
IMP_SCORE,430,GO:2000725,3.4582e-01,2.0000e+00
IMP_SCORE,431,GO:0061014,3.4507e-01,1.5000e+01
IMP_SCORE,432,GO:0042756,3.4472e-01,3.0000e+00
IMP_SCORE,433,GO:0045933,3.4454e-01,1.4000e+01
IMP_SCORE,434,GO:0061000,3.4452e-01,1.6000e+01
IMP_SCORE,435,GO:0060065,3.4433e-01,4.0000e+00
IMP_SCORE,436,GO:0010718,3.4422e-01,1.2000e+01
IMP_SCORE,437,GO:0090312,3.4421e-01,1.3000e+01
IMP_SCORE,438,GO:0036119,3.4377e-01,3.0000e+00
IMP_SCORE,439,GO:0032091,3.4350e-01,3.0000e+01
IMP_SCORE,440,GO:0006836,3.4317e-01,4.8000e+01
IMP_SCORE,441,GO:0052813,3.4309e-01,2.7000e+01
IMP_SCORE,442,GO:0071379,3.4294e-01,3.0000e+00
IMP_SCORE,443,GO:0002068,3.4288e-01,6.0000e+00
IMP_SCORE,444,GO:0046686,3.4287e-01,8.4000e+01
IMP_SCORE,445,GO:0008105,3.4256e-01,1.0000e+01
IMP_SCORE,446,GO:1900151,3.4191e-01,6.0000e+00
IMP_SCORE,447,GO:0031290,3.4185e-01,9.0000e+00
IMP_SCORE,448,GO:1905819,3.4143e-01,4.0000e+00
IMP_SCORE,449,GO:0005605,3.4136e-01,1.2000e+01
IMP_SCORE,450,GO:0018279,3.4088e-01,5.0000e+01
IMP_SCORE,451,GO:2001267,3.4063e-01,7.0000e+00
IMP_SCORE,452,GO:0031227,3.4047e-01,1.3700e+02
IMP_SCORE,453,GO:0017049,3.4034e-01,5.0000e+00
IMP_SCORE,454,GO:0007638,3.4012e-01,6.0000e+00
IMP_SCORE,455,GO:0016601,3.3997e-01,1.1000e+01
IMP_SCORE,456,GO:0044217,3.3987e-01,1.2000e+01
IMP_SCORE,457,GO:0070198,3.3921e-01,3.0000e+00
IMP_SCORE,458,GO:0031062,3.3909e-01,1.6000e+01
IMP_SCORE,459,GO:0030520,3.3904e-01,6.0000e+00
IMP_SCORE,460,GO:0015464,3.3876e-01,2.3000e+01
IMP_SCORE,461,GO:0060999,3.3852e-01,9.0000e+00
IMP_SCORE,462,GO:0016051,3.3846e-01,7.6000e+01
IMP_SCORE,463,GO:0098801,3.3844e-01,4.0000e+00
IMP_SCORE,464,GO:0048678,3.3841e-01,2.3000e+01
IMP_SCORE,465,GO:0052743,3.3797e-01,3.0000e+00
IMP_SCORE,466,GO:0034502,3.3782e-01,1.7000e+01
IMP_SCORE,467,GO:0071674,3.3760e-01,1.3000e+01
IMP_SCORE,468,GO:0060964,3.3717e-01,6.0000e+00
IMP_SCORE,469,GO:2000352,3.3693e-01,7.0000e+00
IMP_SCORE,470,GO:0031045,3.3685e-01,3.0000e+00
IMP_SCORE,471,GO:0007254,3.3648e-01,2.2000e+01
IMP_SCORE,472,GO:0071346,3.3645e-01,4.6000e+01
IMP_SCORE,473,GO:0051593,3.3643e-01,3.0000e+00
IMP_SCORE,474,GO:0048863,3.3623e-01,3.1000e+01
IMP_SCORE,475,GO:0031645,3.3620e-01,3.0000e+00
IMP_SCORE,476,GO:0051917,3.3604e-01,7.0000e+00
IMP_SCORE,477,GO:1903318,3.3604e-01,1.1000e+01
IMP_SCORE,478,GO:0032816,3.3598e-01,1.2000e+01
IMP_SCORE,479,GO:0051918,3.3562e-01,6.0000e+00
IMP_SCORE,480,GO:0045822,3.3559e-01,6.0000e+00
IMP_SCORE,481,GO:0032656,3.3536e-01,1.1000e+01
IMP_SCORE,482,GO:0010885,3.3515e-01,3.0000e+00
IMP_SCORE,483,GO:0043455,3.3507e-01,3.0000e+00
IMP_SCORE,484,GO:0016925,3.3498e-01,2.5000e+01
IMP_SCORE,485,GO:0070423,3.3479e-01,8.0000e+00
IMP_SCORE,486,GO:0035065,3.3456e-01,1.6000e+01
IMP_SCORE,487,GO:0010544,3.3436e-01,8.0000e+00
IMP_SCORE,488,GO:0032839,3.3435e-01,1.3000e+01
IMP_SCORE,489,GO:0016486,3.3413e-01,3.1000e+01
IMP_SCORE,490,GO:0010801,3.3402e-01,3.0000e+00
IMP_SCORE,491,GO:0038083,3.3394e-01,3.0000e+00
IMP_SCORE,492,GO:0035050,3.3382e-01,7.0000e+00
IMP_SCORE,493,GO:0032007,3.3375e-01,5.8000e+01
IMP_SCORE,494,GO:0043276,3.3369e-01,2.0000e+00
IMP_SCORE,495,GO:0007099,3.3362e-01,3.0000e+00
IMP_SCORE,496,GO:0035518,3.3356e-01,3.0000e+00
IMP_SCORE,497,GO:0022029,3.3316e-01,2.6000e+01
IMP_SCORE,498,GO:0035861,3.3278e-01,2.0000e+01
IMP_SCORE,499,GO:0045599,3.3276e-01,1.9000e+01
IMP_SCORE,500,GO:0051893,3.3274e-01,2.0000e+01
IMP_SCORE,501,GO:0097440,3.3252e-01,2.0000e+00
IMP_SCORE,502,GO:0048814,3.3245e-01,2.6000e+01
IMP_SCORE,503,GO:0044246,3.3174e-01,1.0000e+01
IMP_SCORE,504,GO:0048640,3.3158e-01,2.8000e+01
IMP_SCORE,505,GO:0002062,3.3129e-01,1.1000e+01
IMP_SCORE,506,GO:2000316,3.3124e-01,2.0000e+00
IMP_SCORE,507,GO:0045730,3.3101e-01,5.0000e+00
IMP_SCORE,508,GO:0042269,3.3098e-01,1.4000e+01
IMP_SCORE,509,GO:0045073,3.3097e-01,8.0000e+00
IMP_SCORE,510,GO:0042531,3.3091e-01,1.6000e+01
IMP_SCORE,511,GO:0031489,3.3064e-01,5.0000e+00
IMP_SCORE,512,GO:0045444,3.3026e-01,7.6000e+01
IMP_SCORE,513,GO:0035024,3.3020e-01,3.0000e+00
IMP_SCORE,514,GO:0048146,3.3004e-01,2.0000e+01
IMP_SCORE,515,GO:0001573,3.3003e-01,4.4000e+01
IMP_SCORE,516,GO:1903421,3.2983e-01,6.0000e+00
IMP_SCORE,517,GO:0048681,3.2958e-01,9.0000e+00
IMP_SCORE,518,GO:0006739,3.2928e-01,3.5000e+01
IMP_SCORE,519,GO:0000301,3.2860e-01,1.2000e+01
IMP_SCORE,520,GO:1904181,3.2843e-01,3.0000e+00
IMP_SCORE,521,GO:0044298,3.2813e-01,3.2000e+01
IMP_SCORE,522,GO:0008277,3.2796e-01,8.3000e+01
IMP_SCORE,523,GO:0045740,3.2789e-01,1.0000e+01
IMP_SCORE,524,GO:0016538,3.2779e-01,3.0000e+00
IMP_SCORE,525,GO:0072661,3.2779e-01,6.0000e+00
IMP_SCORE,526,GO:0030514,3.2721e-01,2.6000e+01
IMP_SCORE,527,GO:0006471,3.2715e-01,1.6000e+01
IMP_SCORE,528,GO:0060563,3.2689e-01,1.8000e+01
IMP_SCORE,529,GO:0033033,3.2679e-01,6.0000e+00
IMP_SCORE,530,GO:1902017,3.2664e-01,4.4000e+01
IMP_SCORE,531,GO:1903432,3.2660e-01,1.1000e+01
IMP_SCORE,532,GO:0061003,3.2639e-01,3.0000e+00
IMP_SCORE,533,GO:0003143,3.2633e-01,2.3000e+01
IMP_SCORE,534,GO:0031023,3.2629e-01,3.0000e+01
IMP_SCORE,535,GO:0030140,3.2625e-01,1.4000e+01
IMP_SCORE,536,GO:0002863,3.2605e-01,8.0000e+00
IMP_SCORE,537,GO:0008209,3.2581e-01,2.7000e+01
IMP_SCORE,538,GO:0014074,3.2547e-01,4.9000e+01
IMP_SCORE,539,GO:0046677,3.2529e-01,2.2000e+01
IMP_SCORE,540,GO:0071801,3.2502e-01,2.8000e+01
IMP_SCORE,541,GO:0006937,3.2491e-01,4.8000e+01
IMP_SCORE,542,GO:0005884,3.2472e-01,4.9000e+01
IMP_SCORE,543,GO:0034369,3.2467e-01,1.1000e+01
IMP_SCORE,544,GO:2000816,3.2464e-01,3.0000e+00
IMP_SCORE,545,GO:0045191,3.2458e-01,6.0000e+00
IMP_SCORE,546,GO:0046330,3.2443e-01,3.2000e+01
IMP_SCORE,547,GO:0042254,3.2403e-01,2.1000e+01
IMP_SCORE,548,GO:0010640,3.2392e-01,2.2000e+01
IMP_SCORE,549,GO:0050850,3.2363e-01,1.8000e+01
IMP_SCORE,550,GO:1902403,3.2342e-01,1.4000e+01
IMP_SCORE,551,GO:0097192,3.2336e-01,1.0000e+01
IMP_SCORE,552,GO:0098586,3.2328e-01,4.0000e+00
IMP_SCORE,553,GO:0010745,3.2328e-01,1.4000e+01
IMP_SCORE,554,GO:0014048,3.2284e-01,9.0000e+00
IMP_SCORE,555,GO:0072310,3.2259e-01,1.4000e+01
IMP_SCORE,556,GO:0090344,3.2251e-01,3.0000e+00
IMP_SCORE,557,GO:0010611,3.2225e-01,6.0000e+00
IMP_SCORE,558,GO:0030071,3.2222e-01,9.0000e+00
IMP_SCORE,559,GO:0098780,3.2216e-01,6.0000e+00
IMP_SCORE,560,GO:0009313,3.2211e-01,3.3000e+01
IMP_SCORE,561,GO:0043116,3.2193e-01,1.0000e+00
IMP_SCORE,562,GO:0046607,3.2193e-01,1.0000e+00
IMP_SCORE,563,GO:0032930,3.2191e-01,6.0000e+00
IMP_SCORE,564,GO:0019843,3.2185e-01,8.4000e+01
IMP_SCORE,565,GO:0032755,3.2177e-01,2.4000e+01
IMP_SCORE,566,GO:0034776,3.2141e-01,3.0000e+00
IMP_SCORE,567,GO:0061097,3.2134e-01,2.8000e+01
IMP_SCORE,568,GO:0035455,3.2063e-01,2.1000e+01
IMP_SCORE,569,GO:0035254,3.2059e-01,1.4000e+01
IMP_SCORE,570,GO:0005845,3.2052e-01,6.0000e+00
IMP_SCORE,571,GO:0007164,3.2029e-01,6.0000e+00
IMP_SCORE,572,GO:0046638,3.2018e-01,1.8000e+01
IMP_SCORE,573,GO:0051385,3.2009e-01,1.5000e+01
IMP_SCORE,574,GO:0046634,3.2003e-01,1.7000e+01
IMP_SCORE,575,GO:0098815,3.1981e-01,9.0000e+00
IMP_SCORE,576,GO:0033032,3.1948e-01,1.5000e+01
IMP_SCORE,577,GO:2001251,3.1932e-01,2.3000e+01
IMP_SCORE,578,GO:0002221,3.1930e-01,5.2000e+01
IMP_SCORE,579,GO:0070821,3.1920e-01,7.3000e+01
IMP_SCORE,580,GO:0005528,3.1888e-01,3.0000e+01
IMP_SCORE,581,GO:0001773,3.1887e-01,1.4000e+01
IMP_SCORE,582,GO:1901550,3.1828e-01,8.0000e+00
IMP_SCORE,583,GO:0051496,3.1816e-01,1.9000e+01
IMP_SCORE,584,GO:0032835,3.1807e-01,1.3000e+01
IMP_SCORE,585,GO:2000573,3.1795e-01,2.6000e+01
IMP_SCORE,586,GO:0006293,3.1787e-01,5.0000e+00
IMP_SCORE,587,GO:0038094,3.1775e-01,3.0000e+01
IMP_SCORE,588,GO:0045830,3.1750e-01,6.0000e+00
IMP_SCORE,589,GO:0051148,3.1728e-01,2.5000e+01
IMP_SCORE,590,GO:0045637,3.1709e-01,7.5000e+01
IMP_SCORE,591,GO:0008630,3.1696e-01,3.1000e+01
IMP_SCORE,592,GO:0007171,3.1669e-01,1.0000e+00
IMP_SCORE,593,GO:0010766,3.1669e-01,1.0000e+00
IMP_SCORE,594,GO:0010889,3.1669e-01,1.0000e+00
IMP_SCORE,595,GO:1901798,3.1660e-01,2.0000e+00
IMP_SCORE,596,GO:0070665,3.1656e-01,3.5000e+01
IMP_SCORE,597,GO:0032674,3.1633e-01,1.0000e+01
IMP_SCORE,598,GO:0060390,3.1631e-01,1.2000e+01
IMP_SCORE,599,GO:0090317,3.1590e-01,4.3000e+01
IMP_SCORE,600,GO:0051287,3.1578e-01,4.3000e+01
IMP_SCORE,601,GO:1902904,3.1562e-01,3.0000e+01
IMP_SCORE,602,GO:1902043,3.1554e-01,5.0000e+00
IMP_SCORE,603,GO:0071242,3.1548e-01,1.3000e+01
IMP_SCORE,604,GO:0010524,3.1514e-01,1.4000e+01
IMP_SCORE,605,GO:0009125,3.1503e-01,3.0000e+00
IMP_SCORE,606,GO:0097755,3.1457e-01,2.7000e+01
IMP_SCORE,607,GO:0042461,3.1450e-01,2.9000e+01
IMP_SCORE,608,GO:0070344,3.1412e-01,3.0000e+00
IMP_SCORE,609,GO:0046852,3.1382e-01,2.0000e+00
IMP_SCORE,610,GO:0032651,3.1355e-01,2.6000e+01
IMP_SCORE,611,GO:0070670,3.1320e-01,1.0000e+01
IMP_SCORE,612,GO:0009214,3.1306e-01,3.0000e+00
IMP_SCORE,613,GO:0043551,3.1255e-01,7.0000e+00
IMP_SCORE,614,GO:0051101,3.1230e-01,2.9000e+01
IMP_SCORE,615,GO:0006707,3.1229e-01,7.0000e+00
IMP_SCORE,616,GO:0030238,3.1167e-01,4.0000e+00
IMP_SCORE,617,GO:0071428,3.1128e-01,1.0000e+00
IMP_SCORE,618,GO:0004529,3.1128e-01,2.0000e+00
IMP_SCORE,619,GO:0035162,3.1128e-01,1.0000e+00
IMP_SCORE,620,GO:1902914,3.1128e-01,1.0000e+00
IMP_SCORE,621,GO:0016289,3.1125e-01,3.8000e+01
IMP_SCORE,622,GO:0010458,3.1109e-01,4.0000e+00
IMP_SCORE,623,GO:0002702,3.1109e-01,2.5000e+01
IMP_SCORE,624,GO:0032104,3.1088e-01,4.0000e+00
IMP_SCORE,625,GO:1904353,3.1084e-01,2.3000e+01
IMP_SCORE,626,GO:0055081,3.1080e-01,1.5000e+01
IMP_SCORE,627,GO:1903146,3.1071e-01,1.9000e+01
IMP_SCORE,628,GO:2001233,3.1050e-01,9.0000e+01
IMP_SCORE,629,GO:0046487,3.1041e-01,4.7000e+01
IMP_SCORE,630,GO:0003206,3.1030e-01,8.0000e+00
IMP_SCORE,631,GO:0030207,3.1027e-01,1.1000e+01
IMP_SCORE,632,GO:1990126,3.1019e-01,4.2000e+01
IMP_SCORE,633,GO:0002544,3.0983e-01,1.1000e+01
IMP_SCORE,634,GO:0098664,3.0980e-01,6.0000e+00
IMP_SCORE,635,GO:0019048,3.0974e-01,6.0000e+00
IMP_SCORE,636,GO:0030177,3.0967e-01,2.9000e+01
IMP_SCORE,637,GO:0001704,3.0948e-01,1.5000e+01
IMP_SCORE,638,GO:0033750,3.0928e-01,3.0000e+00
IMP_SCORE,639,GO:0034110,3.0896e-01,5.0000e+00
IMP_SCORE,640,GO:0045778,3.0896e-01,4.2000e+01
IMP_SCORE,641,GO:0045661,3.0883e-01,2.6000e+01
IMP_SCORE,642,GO:0055015,3.0875e-01,3.0000e+00
IMP_SCORE,643,GO:0005984,3.0874e-01,6.0000e+00
IMP_SCORE,644,GO:0055119,3.0869e-01,3.0000e+00
IMP_SCORE,645,GO:1902893,3.0868e-01,1.1000e+01
IMP_SCORE,646,GO:2000463,3.0859e-01,1.5000e+01
IMP_SCORE,647,GO:1902850,3.0840e-01,3.6000e+01
IMP_SCORE,648,GO:0072089,3.0840e-01,1.7000e+01
IMP_SCORE,649,GO:0035584,3.0818e-01,4.0000e+00
IMP_SCORE,650,GO:0070566,3.0779e-01,8.0000e+00
IMP_SCORE,651,GO:0043372,3.0773e-01,1.3000e+01
IMP_SCORE,652,GO:0039694,3.0726e-01,7.0000e+00
IMP_SCORE,653,GO:2000249,3.0719e-01,2.6000e+01
IMP_SCORE,654,GO:0033006,3.0711e-01,1.3000e+01
IMP_SCORE,655,GO:0043394,3.0707e-01,5.0000e+01
IMP_SCORE,656,GO:0051123,3.0694e-01,3.0000e+00
IMP_SCORE,657,GO:0060253,3.0693e-01,1.0000e+01
IMP_SCORE,658,GO:0050684,3.0686e-01,2.4000e+01
IMP_SCORE,659,GO:0002829,3.0685e-01,9.0000e+00
IMP_SCORE,660,GO:2000273,3.0677e-01,1.1000e+01
IMP_SCORE,661,GO:0006525,3.0665e-01,3.6000e+01
IMP_SCORE,662,GO:0010288,3.0659e-01,7.0000e+00
IMP_SCORE,663,GO:0003950,3.0628e-01,1.1500e+02
IMP_SCORE,664,GO:0003188,3.0625e-01,1.5000e+01
IMP_SCORE,665,GO:0002407,3.0603e-01,6.0000e+00
IMP_SCORE,666,GO:0005885,3.0588e-01,8.0000e+00
IMP_SCORE,667,GO:0002200,3.0576e-01,6.0000e+00
IMP_SCORE,668,GO:0043524,3.0552e-01,4.3000e+01
IMP_SCORE,669,GO:0060337,3.0543e-01,1.0000e+02
IMP_SCORE,670,GO:0051952,3.0535e-01,2.0000e+01
IMP_SCORE,671,GO:0002699,3.0516e-01,4.9000e+01
IMP_SCORE,672,GO:0090533,3.0507e-01,2.1000e+01
IMP_SCORE,673,GO:0032647,3.0503e-01,7.0000e+00
IMP_SCORE,674,GO:0045686,3.0496e-01,1.1000e+01
IMP_SCORE,675,GO:0035690,3.0495e-01,4.1000e+01
IMP_SCORE,676,GO:0002762,3.0470e-01,1.5000e+01
IMP_SCORE,677,GO:0030553,3.0452e-01,4.0000e+00
IMP_SCORE,678,GO:1903846,3.0437e-01,7.0000e+00
IMP_SCORE,679,GO:0019955,3.0397e-01,1.1600e+02
IMP_SCORE,680,GO:0048485,3.0372e-01,8.0000e+00
IMP_SCORE,681,GO:0035578,3.0368e-01,9.8000e+01
IMP_SCORE,682,GO:1904752,3.0366e-01,6.0000e+00
IMP_SCORE,683,GO:0032890,3.0352e-01,1.0000e+01
IMP_SCORE,684,GO:0042379,3.0316e-01,2.2000e+01
IMP_SCORE,685,GO:0043113,3.0310e-01,1.5000e+01
IMP_SCORE,686,GO:0001964,3.0291e-01,9.0000e+00
IMP_SCORE,687,GO:0030818,3.0259e-01,6.0000e+00
IMP_SCORE,688,GO:0072529,3.0244e-01,2.6000e+01
IMP_SCORE,689,GO:0021702,3.0236e-01,9.0000e+00
IMP_SCORE,690,GO:1904666,3.0228e-01,1.1000e+01
IMP_SCORE,691,GO:0032036,3.0227e-01,7.0000e+00
IMP_SCORE,692,GO:0046596,3.0204e-01,3.0000e+01
IMP_SCORE,693,GO:2000144,3.0198e-01,1.1000e+01
IMP_SCORE,694,GO:0033045,3.0178e-01,7.0000e+00
IMP_SCORE,695,GO:0045088,3.0158e-01,1.0400e+02
IMP_SCORE,696,GO:0008106,3.0136e-01,8.0000e+00
IMP_SCORE,697,GO:0097305,3.0135e-01,7.3000e+01
IMP_SCORE,698,GO:0006012,3.0134e-01,1.4000e+01
IMP_SCORE,699,GO:0060412,3.0123e-01,6.0000e+00
IMP_SCORE,700,GO:0032653,3.0108e-01,3.6000e+01
IMP_SCORE,701,GO:0046134,3.0107e-01,1.2000e+01
IMP_SCORE,702,GO:0101003,3.0099e-01,5.2000e+01
IMP_SCORE,703,GO:0006977,3.0095e-01,1.0000e+01
IMP_SCORE,704,GO:2000736,3.0094e-01,1.5000e+01
IMP_SCORE,705,GO:1905269,3.0066e-01,2.5000e+01
IMP_SCORE,706,GO:0050706,3.0026e-01,6.0000e+00
IMP_SCORE,707,GO:0060716,3.0018e-01,5.0000e+00
IMP_SCORE,708,GO:0031293,3.0012e-01,1.5000e+01
IMP_SCORE,709,GO:1904724,2.9988e-01,6.4000e+01
IMP_SCORE,710,GO:1904407,2.9944e-01,8.0000e+00
IMP_SCORE,711,GO:0045620,2.9934e-01,1.4000e+01
IMP_SCORE,712,GO:0009201,2.9932e-01,1.9000e+01
IMP_SCORE,713,GO:0071417,2.9900e-01,7.7000e+01
IMP_SCORE,714,GO:0042749,2.9897e-01,5.0000e+00
IMP_SCORE,715,GO:0031932,2.9884e-01,3.7000e+01
IMP_SCORE,716,GO:0030371,2.9880e-01,3.6000e+01
IMP_SCORE,717,GO:0021955,2.9857e-01,1.8000e+01
IMP_SCORE,718,GO:1900024,2.9851e-01,2.0000e+01
IMP_SCORE,719,GO:0051428,2.9850e-01,6.0000e+00
IMP_SCORE,720,GO:0043370,2.9834e-01,1.3000e+01
IMP_SCORE,721,GO:0072593,2.9834e-01,2.9000e+01
IMP_SCORE,722,GO:0033500,2.9819e-01,4.3000e+01
IMP_SCORE,723,GO:0032436,2.9807e-01,2.6000e+01
IMP_SCORE,724,GO:0034405,2.9799e-01,1.3000e+01
IMP_SCORE,725,GO:0051653,2.9788e-01,1.1000e+01
IMP_SCORE,726,GO:1903845,2.9733e-01,2.1000e+01
IMP_SCORE,727,GO:1902905,2.9732e-01,6.2000e+01
IMP_SCORE,728,GO:0071230,2.9689e-01,2.6000e+01
IMP_SCORE,729,GO:0035871,2.9686e-01,3.1000e+01
IMP_SCORE,730,GO:0019887,2.9672e-01,6.8000e+01
IMP_SCORE,731,GO:0032108,2.9662e-01,4.0000e+00
IMP_SCORE,732,GO:0002707,2.9657e-01,1.6000e+01
IMP_SCORE,733,GO:0070741,2.9653e-01,1.2000e+01
IMP_SCORE,734,GO:0071280,2.9645e-01,1.3000e+01
IMP_SCORE,735,GO:2000036,2.9628e-01,5.0000e+00
IMP_SCORE,736,GO:0031334,2.9612e-01,6.1000e+01
IMP_SCORE,737,GO:0022409,2.9589e-01,6.5000e+01
IMP_SCORE,738,GO:0042255,2.9586e-01,4.0000e+00
IMP_SCORE,739,GO:0007492,2.9583e-01,5.0000e+00
IMP_SCORE,740,GO:0086065,2.9573e-01,7.0000e+00
IMP_SCORE,741,GO:0035329,2.9563e-01,9.0000e+00
IMP_SCORE,742,GO:2001237,2.9516e-01,4.4000e+01
IMP_SCORE,743,GO:0048770,2.9513e-01,7.4000e+01
IMP_SCORE,744,GO:0045176,2.9502e-01,7.0000e+00
IMP_SCORE,745,GO:0015991,2.9493e-01,8.0000e+00
IMP_SCORE,746,GO:0048532,2.9470e-01,8.0000e+00
IMP_SCORE,747,GO:0061615,2.9456e-01,1.0000e+01
IMP_SCORE,748,GO:0071156,2.9454e-01,2.1000e+01
IMP_SCORE,749,GO:0060402,2.9451e-01,1.3000e+01
IMP_SCORE,750,GO:0010770,2.9428e-01,3.8000e+01
IMP_SCORE,751,GO:0051258,2.9406e-01,2.4000e+01
IMP_SCORE,752,GO:0032722,2.9390e-01,1.8000e+01
IMP_SCORE,753,GO:0030971,2.9388e-01,6.2000e+01
IMP_SCORE,754,GO:0043028,2.9376e-01,1.8000e+01
IMP_SCORE,755,GO:0035098,2.9340e-01,1.4000e+01
IMP_SCORE,756,GO:0071695,2.9325e-01,2.3000e+01
IMP_SCORE,757,GO:0061333,2.9318e-01,3.0000e+00
IMP_SCORE,758,GO:0060236,2.9312e-01,4.0000e+00
IMP_SCORE,759,GO:0001568,2.9305e-01,4.7000e+01
IMP_SCORE,760,GO:0010894,2.9297e-01,4.0000e+00
IMP_SCORE,761,GO:0031663,2.9295e-01,2.3000e+01
IMP_SCORE,762,GO:0050775,2.9263e-01,8.0000e+00
IMP_SCORE,763,GO:0004860,2.9250e-01,6.4000e+01
IMP_SCORE,764,GO:0006105,2.9233e-01,2.7000e+01
IMP_SCORE,765,GO:0050856,2.9226e-01,1.0000e+01
IMP_SCORE,766,GO:0044130,2.9214e-01,1.1000e+01
IMP_SCORE,767,GO:1901571,2.9204e-01,1.2000e+01
IMP_SCORE,768,GO:0006910,2.9201e-01,3.3000e+01
IMP_SCORE,769,GO:0043194,2.9198e-01,7.0000e+00
IMP_SCORE,770,GO:0001946,2.9169e-01,1.0000e+00
IMP_SCORE,771,GO:0006900,2.9159e-01,2.0000e+01
IMP_SCORE,772,GO:0010676,2.9158e-01,1.7000e+01
IMP_SCORE,773,GO:0010743,2.9109e-01,1.8000e+01
IMP_SCORE,774,GO:0061099,2.9097e-01,8.0000e+00
IMP_SCORE,775,GO:0031114,2.9096e-01,1.0000e+01
IMP_SCORE,776,GO:1900006,2.9070e-01,1.3000e+01
IMP_SCORE,777,GO:0014013,2.9057e-01,4.2000e+01
IMP_SCORE,778,GO:0050820,2.9051e-01,2.1000e+01
IMP_SCORE,779,GO:0042923,2.9050e-01,2.9000e+01
IMP_SCORE,780,GO:0002761,2.9045e-01,7.3000e+01
IMP_SCORE,781,GO:1903039,2.9032e-01,6.3000e+01
IMP_SCORE,782,GO:0045648,2.9019e-01,4.0000e+00
IMP_SCORE,783,GO:0004438,2.9015e-01,3.0000e+00
IMP_SCORE,784,GO:0044253,2.8986e-01,5.0000e+00
IMP_SCORE,785,GO:1900027,2.8979e-01,1.0000e+01
IMP_SCORE,786,GO:0051349,2.8977e-01,1.1000e+01
IMP_SCORE,787,GO:0019903,2.8964e-01,6.3000e+01
IMP_SCORE,788,GO:0014014,2.8963e-01,1.7000e+01
IMP_SCORE,789,GO:0002864,2.8920e-01,1.1000e+01
IMP_SCORE,790,GO:0032433,2.8918e-01,4.0000e+00
IMP_SCORE,791,GO:0046641,2.8914e-01,7.0000e+00
IMP_SCORE,792,GO:0043369,2.8914e-01,1.2000e+01
IMP_SCORE,793,GO:0090100,2.8912e-01,2.5000e+01
IMP_SCORE,794,GO:0032094,2.8905e-01,1.0000e+01
IMP_SCORE,795,GO:0061572,2.8903e-01,3.2000e+01
IMP_SCORE,796,GO:0045744,2.8899e-01,3.1000e+01
IMP_SCORE,797,GO:1903556,2.8881e-01,1.2000e+01
IMP_SCORE,798,GO:0045214,2.8859e-01,1.6000e+01
IMP_SCORE,799,GO:0021537,2.8841e-01,8.0000e+00
IMP_SCORE,800,GO:0048255,2.8839e-01,8.0000e+00
IMP_SCORE,801,GO:0042054,2.8821e-01,2.5000e+01
IMP_SCORE,802,GO:2001026,2.8789e-01,4.0000e+00
IMP_SCORE,803,GO:0060393,2.8775e-01,2.5000e+01
IMP_SCORE,804,GO:0002021,2.8774e-01,8.0000e+00
IMP_SCORE,805,GO:1900116,2.8760e-01,6.0000e+00
IMP_SCORE,806,GO:0060688,2.8754e-01,2.1000e+01
IMP_SCORE,807,GO:0044774,2.8750e-01,1.1000e+01
IMP_SCORE,808,GO:0009084,2.8749e-01,1.4000e+01
IMP_SCORE,809,GO:0033262,2.8743e-01,4.0000e+00
IMP_SCORE,810,GO:1901222,2.8729e-01,2.1000e+01
IMP_SCORE,811,GO:0002686,2.8722e-01,1.5000e+01
IMP_SCORE,812,GO:0010818,2.8718e-01,9.0000e+00
IMP_SCORE,813,GO:0033089,2.8715e-01,1.4000e+01
IMP_SCORE,814,GO:0002903,2.8710e-01,4.0000e+00
IMP_SCORE,815,GO:2000303,2.8705e-01,7.0000e+00
IMP_SCORE,816,GO:0006337,2.8690e-01,1.4000e+01
IMP_SCORE,817,GO:0060330,2.8690e-01,1.6000e+01
IMP_SCORE,818,GO:0032813,2.8677e-01,1.2000e+01
IMP_SCORE,819,GO:0030510,2.8669e-01,3.4000e+01
IMP_SCORE,820,GO:0090218,2.8649e-01,6.0000e+00
IMP_SCORE,821,GO:0034105,2.8648e-01,5.0000e+00
IMP_SCORE,822,GO:0002089,2.8647e-01,6.0000e+00
IMP_SCORE,823,GO:0050663,2.8646e-01,1.7000e+01
IMP_SCORE,824,GO:0061098,2.8642e-01,1.4000e+01
IMP_SCORE,825,GO:2000179,2.8617e-01,3.1000e+01
IMP_SCORE,826,GO:0051592,2.8615e-01,1.0500e+02
IMP_SCORE,827,GO:0034121,2.8606e-01,1.7000e+01
IMP_SCORE,828,GO:0045471,2.8604e-01,6.8000e+01
IMP_SCORE,829,GO:0048265,2.8590e-01,3.0000e+00
IMP_SCORE,830,GO:0005777,2.8562e-01,1.5300e+02
IMP_SCORE,831,GO:0015467,2.8555e-01,4.7000e+01
IMP_SCORE,832,GO:0007270,2.8552e-01,2.0000e+01
IMP_SCORE,833,GO:0000774,2.8534e-01,4.0000e+00
IMP_SCORE,834,GO:2001273,2.8523e-01,6.0000e+00
IMP_SCORE,835,GO:1901216,2.8521e-01,9.0000e+00
IMP_SCORE,836,GO:0021885,2.8518e-01,1.6000e+01
IMP_SCORE,837,GO:0048041,2.8502e-01,2.3000e+01
IMP_SCORE,838,GO:0014072,2.8499e-01,9.0000e+00
IMP_SCORE,839,GO:0003148,2.8496e-01,3.0000e+00
IMP_SCORE,840,GO:0045766,2.8487e-01,5.6000e+01
IMP_SCORE,841,GO:0002756,2.8485e-01,4.0000e+00
IMP_SCORE,842,GO:0032205,2.8480e-01,4.0000e+00
IMP_SCORE,843,GO:0045603,2.8478e-01,3.3000e+01
IMP_SCORE,844,GO:0071385,2.8468e-01,1.6000e+01
IMP_SCORE,845,GO:0035194,2.8445e-01,1.2000e+01
IMP_SCORE,846,GO:0007625,2.8439e-01,2.2000e+01
IMP_SCORE,847,GO:0097421,2.8436e-01,1.2000e+01
IMP_SCORE,848,GO:0033598,2.8426e-01,4.0000e+00
IMP_SCORE,849,GO:0010869,2.8419e-01,5.0000e+00
IMP_SCORE,850,GO:0032414,2.8413e-01,2.7000e+01
IMP_SCORE,851,GO:0070371,2.8410e-01,1.5000e+01
IMP_SCORE,852,GO:2000001,2.8407e-01,4.0000e+00
IMP_SCORE,853,GO:0048557,2.8405e-01,8.0000e+00
IMP_SCORE,854,GO:0048266,2.8401e-01,1.5000e+01
IMP_SCORE,855,GO:0033604,2.8387e-01,4.0000e+00
IMP_SCORE,856,GO:0010955,2.8358e-01,2.1000e+01
IMP_SCORE,857,GO:0023014,2.8354e-01,8.0000e+01
IMP_SCORE,858,GO:0044295,2.8352e-01,2.2000e+01
IMP_SCORE,859,GO:0044126,2.8348e-01,1.2000e+01
IMP_SCORE,860,GO:0060263,2.8344e-01,4.0000e+00
IMP_SCORE,861,GO:0070571,2.8344e-01,7.0000e+00
IMP_SCORE,862,GO:1902749,2.8315e-01,2.6000e+01
IMP_SCORE,863,GO:0030800,2.8309e-01,1.1000e+01
IMP_SCORE,864,GO:0009064,2.8302e-01,6.8000e+01
IMP_SCORE,865,GO:0071496,2.8273e-01,6.9000e+01
IMP_SCORE,866,GO:0031098,2.8270e-01,3.0000e+01
IMP_SCORE,867,GO:0010922,2.8267e-01,1.7000e+01
IMP_SCORE,868,GO:0072384,2.8238e-01,2.3000e+01
IMP_SCORE,869,GO:0048771,2.8234e-01,3.7000e+01
IMP_SCORE,870,GO:0030194,2.8225e-01,1.7000e+01
IMP_SCORE,871,GO:0046040,2.8210e-01,4.0000e+00
IMP_SCORE,872,GO:0002053,2.8194e-01,3.0000e+00
IMP_SCORE,873,GO:0031468,2.8182e-01,3.0000e+00
IMP_SCORE,874,GO:0004707,2.8168e-01,1.0000e+01
IMP_SCORE,875,GO:2000727,2.8166e-01,5.0000e+00
IMP_SCORE,876,GO:1902532,2.8153e-01,1.4400e+02
IMP_SCORE,877,GO:2000351,2.8145e-01,2.0000e+01
IMP_SCORE,878,GO:0006349,2.8144e-01,4.0000e+00
IMP_SCORE,879,GO:2000781,2.8132e-01,2.0000e+00
IMP_SCORE,880,GO:0032645,2.8130e-01,7.0000e+00
IMP_SCORE,881,GO:0044030,2.8115e-01,7.0000e+00
IMP_SCORE,882,GO:0009168,2.8103e-01,1.2000e+01
IMP_SCORE,883,GO:0004623,2.8074e-01,3.8000e+01
IMP_SCORE,884,GO:0005057,2.8071e-01,1.3500e+02
IMP_SCORE,885,GO:0010939,2.8069e-01,6.0000e+00
IMP_SCORE,886,GO:0008038,2.8047e-01,9.7000e+01
IMP_SCORE,887,GO:0048664,2.8046e-01,1.5000e+01
IMP_SCORE,888,GO:0048488,2.8046e-01,9.0000e+00
IMP_SCORE,889,GO:0046426,2.8043e-01,1.3000e+01
IMP_SCORE,890,GO:1905475,2.8036e-01,5.0000e+01
IMP_SCORE,891,GO:0005487,2.8029e-01,4.0000e+00
IMP_SCORE,892,GO:0001953,2.8018e-01,3.2000e+01
IMP_SCORE,893,GO:1902554,2.8015e-01,1.6000e+01
IMP_SCORE,894,GO:0032703,2.8014e-01,3.0000e+00
IMP_SCORE,895,GO:0051591,2.8009e-01,1.9000e+01
IMP_SCORE,896,GO:0050848,2.7998e-01,2.0000e+01
IMP_SCORE,897,GO:0032461,2.7991e-01,5.0000e+00
IMP_SCORE,898,GO:0046033,2.7985e-01,4.0000e+00
IMP_SCORE,899,GO:0072164,2.7985e-01,2.3000e+01
IMP_SCORE,900,GO:0014061,2.7976e-01,1.2000e+01
IMP_SCORE,901,GO:0031668,2.7971e-01,5.0000e+01
IMP_SCORE,902,GO:0046427,2.7969e-01,2.2000e+01
IMP_SCORE,903,GO:0070849,2.7967e-01,8.0000e+00
IMP_SCORE,904,GO:0009206,2.7966e-01,1.4000e+01
IMP_SCORE,905,GO:0043371,2.7952e-01,6.0000e+00
IMP_SCORE,906,GO:0009065,2.7952e-01,4.7000e+01
IMP_SCORE,907,GO:0035613,2.7950e-01,4.0000e+00
IMP_SCORE,908,GO:0048489,2.7949e-01,2.0000e+01
IMP_SCORE,909,GO:0000790,2.7930e-01,6.8000e+01
IMP_SCORE,910,GO:0006312,2.7922e-01,1.2000e+01
IMP_SCORE,911,GO:0032878,2.7906e-01,1.1000e+01
IMP_SCORE,912,GO:0009311,2.7881e-01,6.7000e+01
IMP_SCORE,913,GO:0071456,2.7845e-01,3.4000e+01
IMP_SCORE,914,GO:0006734,2.7835e-01,1.4000e+01
IMP_SCORE,915,GO:2000737,2.7834e-01,1.2000e+01
IMP_SCORE,916,GO:0060707,2.7832e-01,9.0000e+00
IMP_SCORE,917,GO:0030540,2.7825e-01,7.0000e+00
IMP_SCORE,918,GO:0032922,2.7808e-01,1.9000e+01
IMP_SCORE,919,GO:0048715,2.7806e-01,1.0000e+01
IMP_SCORE,920,GO:0035579,2.7793e-01,7.8000e+01
IMP_SCORE,921,GO:2001198,2.7766e-01,6.2000e+01
IMP_SCORE,922,GO:0002367,2.7754e-01,1.9000e+01
IMP_SCORE,923,GO:0045765,2.7744e-01,8.9000e+01
IMP_SCORE,924,GO:1903727,2.7729e-01,1.0000e+01
IMP_SCORE,925,GO:0032374,2.7725e-01,1.4000e+01
IMP_SCORE,926,GO:0031960,2.7721e-01,4.7000e+01
IMP_SCORE,927,GO:0060071,2.7718e-01,1.6000e+01
IMP_SCORE,928,GO:0090136,2.7699e-01,1.6000e+01
IMP_SCORE,929,GO:0098631,2.7680e-01,4.7000e+01
IMP_SCORE,930,GO:1903959,2.7666e-01,1.1000e+01
IMP_SCORE,931,GO:0004715,2.7664e-01,1.2000e+01
IMP_SCORE,932,GO:0043536,2.7664e-01,8.0000e+00
IMP_SCORE,933,GO:1900025,2.7658e-01,1.5000e+01
IMP_SCORE,934,GO:0031638,2.7656e-01,2.9000e+01
IMP_SCORE,935,GO:0035173,2.7652e-01,1.1000e+01
IMP_SCORE,936,GO:2000278,2.7644e-01,3.5000e+01
IMP_SCORE,937,GO:0023019,2.7644e-01,3.0000e+00
IMP_SCORE,938,GO:1902991,2.7629e-01,2.0000e+01
IMP_SCORE,939,GO:1904994,2.7604e-01,4.0000e+00
IMP_SCORE,940,GO:0032757,2.7604e-01,1.9000e+01
IMP_SCORE,941,GO:0045981,2.7604e-01,2.8000e+01
IMP_SCORE,942,GO:1903078,2.7597e-01,3.5000e+01
IMP_SCORE,943,GO:0072395,2.7595e-01,1.2000e+01
IMP_SCORE,944,GO:0002637,2.7561e-01,2.1000e+01
IMP_SCORE,945,GO:0060123,2.7555e-01,1.1000e+01
IMP_SCORE,946,GO:0097067,2.7553e-01,1.2000e+01
IMP_SCORE,947,GO:0051602,2.7550e-01,2.2000e+01
IMP_SCORE,948,GO:0071391,2.7549e-01,1.1000e+01
IMP_SCORE,949,GO:0044344,2.7546e-01,1.5000e+01
IMP_SCORE,950,GO:0060348,2.7530e-01,5.7000e+01
IMP_SCORE,951,GO:0071312,2.7528e-01,1.0000e+01
IMP_SCORE,952,GO:0019068,2.7524e-01,1.0000e+01
IMP_SCORE,953,GO:0043627,2.7524e-01,4.0000e+01
IMP_SCORE,954,GO:0002705,2.7520e-01,2.1000e+01
IMP_SCORE,955,GO:0014910,2.7515e-01,2.2000e+01
IMP_SCORE,956,GO:1902400,2.7492e-01,8.0000e+00
IMP_SCORE,957,GO:0043537,2.7481e-01,6.0000e+00
IMP_SCORE,958,GO:2001238,2.7471e-01,1.9000e+01
IMP_SCORE,959,GO:0010771,2.7436e-01,3.2000e+01
IMP_SCORE,960,GO:0001709,2.7424e-01,1.4000e+01
IMP_SCORE,961,GO:0001936,2.7421e-01,2.9000e+01
IMP_SCORE,962,GO:0043068,2.7410e-01,1.6600e+02
IMP_SCORE,963,GO:0061037,2.7407e-01,1.6000e+01
IMP_SCORE,964,GO:0030206,2.7398e-01,4.0000e+00
IMP_SCORE,965,GO:0032727,2.7394e-01,5.0000e+00
IMP_SCORE,966,GO:0090109,2.7391e-01,1.7000e+01
IMP_SCORE,967,GO:0046036,2.7384e-01,4.0000e+00
IMP_SCORE,968,GO:0048568,2.7376e-01,2.5000e+01
IMP_SCORE,969,GO:0090734,2.7365e-01,1.7000e+01
IMP_SCORE,970,GO:0045670,2.7362e-01,5.7000e+01
IMP_SCORE,971,GO:0070663,2.7360e-01,5.0000e+01
IMP_SCORE,972,GO:0070229,2.7358e-01,2.6000e+01
IMP_SCORE,973,GO:0046685,2.7351e-01,2.1000e+01
IMP_SCORE,974,GO:0036293,2.7341e-01,7.6000e+01
IMP_SCORE,975,GO:0002712,2.7332e-01,1.8000e+01
IMP_SCORE,976,GO:0035239,2.7331e-01,4.5000e+01
IMP_SCORE,977,GO:0045687,2.7301e-01,1.8000e+01
IMP_SCORE,978,GO:0035924,2.7301e-01,1.9000e+01
IMP_SCORE,979,GO:2000177,2.7291e-01,4.4000e+01
IMP_SCORE,980,GO:0032869,2.7260e-01,3.3000e+01
IMP_SCORE,981,GO:1903708,2.7242e-01,3.4000e+01
IMP_SCORE,982,GO:0000723,2.7220e-01,2.6000e+01
IMP_SCORE,983,GO:0007093,2.7212e-01,2.2000e+01
IMP_SCORE,984,GO:0030201,2.7208e-01,7.0000e+00
IMP_SCORE,985,GO:0044033,2.7200e-01,1.8000e+01
IMP_SCORE,986,GO:0010517,2.7186e-01,1.2000e+01
IMP_SCORE,987,GO:0050860,2.7178e-01,1.9000e+01
IMP_SCORE,988,GO:0050730,2.7177e-01,5.6000e+01
IMP_SCORE,989,GO:0043425,2.7176e-01,2.3000e+01
IMP_SCORE,990,GO:0032026,2.7175e-01,2.7000e+01
IMP_SCORE,991,GO:0060491,2.7173e-01,8.6000e+01
IMP_SCORE,992,GO:0035577,2.7159e-01,8.4000e+01
IMP_SCORE,993,GO:0001525,2.7157e-01,1.2300e+02
IMP_SCORE,994,GO:0046328,2.7155e-01,5.0000e+01
IMP_SCORE,995,GO:0050869,2.7149e-01,6.0000e+00
IMP_SCORE,996,GO:0061154,2.7139e-01,4.0000e+00
IMP_SCORE,997,GO:0098751,2.7128e-01,2.6000e+01
IMP_SCORE,998,GO:0007084,2.7118e-01,3.0000e+00
IMP_SCORE,999,GO:0002675,2.7115e-01,3.1000e+01
IMP_SCORE,1000,GO:0016504,2.7111e-01,1.6000e+01
IMP_SCORE,1001,GO:0005790,2.7099e-01,1.7000e+01
IMP_SCORE,1002,GO:1902932,2.7080e-01,8.0000e+00
IMP_SCORE,1003,GO:0095500,2.7078e-01,2.5000e+01
IMP_SCORE,1004,GO:1901607,2.7078e-01,6.1000e+01
IMP_SCORE,1005,GO:0032846,2.7058e-01,5.8000e+01
IMP_SCORE,1006,GO:0042596,2.7036e-01,1.2000e+01
IMP_SCORE,1007,GO:0002792,2.7029e-01,3.9000e+01
IMP_SCORE,1008,GO:0001518,2.7024e-01,7.0000e+00
IMP_SCORE,1009,GO:1902743,2.7012e-01,2.3000e+01
IMP_SCORE,1010,GO:1903672,2.6999e-01,4.0000e+00
IMP_SCORE,1011,GO:0051054,2.6996e-01,4.8000e+01
IMP_SCORE,1012,GO:1902107,2.6993e-01,3.2000e+01
IMP_SCORE,1013,GO:0015248,2.6989e-01,2.1000e+01
IMP_SCORE,1014,GO:0031593,2.6977e-01,7.0000e+00
IMP_SCORE,1015,GO:0042743,2.6976e-01,2.1000e+01
IMP_SCORE,1016,GO:0071326,2.6972e-01,2.9000e+01
IMP_SCORE,1017,GO:0034097,2.6968e-01,1.7500e+02
IMP_SCORE,1018,GO:0033700,2.6960e-01,4.0000e+00
IMP_SCORE,1019,GO:0070840,2.6959e-01,4.0000e+00
IMP_SCORE,1020,GO:0060746,2.6955e-01,2.2000e+01
IMP_SCORE,1021,GO:0033157,2.6952e-01,1.1700e+02
IMP_SCORE,1022,GO:0071345,2.6946e-01,1.0200e+02
IMP_SCORE,1023,GO:0030224,2.6939e-01,1.8000e+01
IMP_SCORE,1024,GO:0042053,2.6921e-01,1.3000e+01
IMP_SCORE,1025,GO:1900076,2.6916e-01,3.4000e+01
IMP_SCORE,1026,GO:0009953,2.6904e-01,2.5000e+01
IMP_SCORE,1027,GO:0051155,2.6896e-01,1.9000e+01
IMP_SCORE,1028,GO:0035148,2.6894e-01,5.0000e+01
IMP_SCORE,1029,GO:0042509,2.6875e-01,2.0000e+01
IMP_SCORE,1030,GO:0071222,2.6874e-01,4.7000e+01
IMP_SCORE,1031,GO:0032897,2.6872e-01,5.0000e+00
IMP_SCORE,1032,GO:0009154,2.6865e-01,4.0000e+00
IMP_SCORE,1033,GO:0048732,2.6840e-01,1.1800e+02
IMP_SCORE,1034,GO:0042102,2.6839e-01,3.1000e+01
IMP_SCORE,1035,GO:0043489,2.6839e-01,7.0000e+00
IMP_SCORE,1036,GO:0033047,2.6836e-01,7.0000e+00
IMP_SCORE,1037,GO:1900372,2.6810e-01,1.2000e+01
IMP_SCORE,1038,GO:0050851,2.6807e-01,5.0000e+01
IMP_SCORE,1039,GO:0060768,2.6802e-01,5.0000e+00
IMP_SCORE,1040,GO:0001990,2.6800e-01,4.0000e+00
IMP_SCORE,1041,GO:0046879,2.6799e-01,1.7000e+01
IMP_SCORE,1042,GO:0034767,2.6793e-01,2.8000e+01
IMP_SCORE,1043,GO:0038084,2.6777e-01,4.0000e+00
IMP_SCORE,1044,GO:0002433,2.6769e-01,3.2000e+01
IMP_SCORE,1045,GO:1990090,2.6769e-01,1.8000e+01
IMP_SCORE,1046,GO:0061005,2.6764e-01,1.0000e+01
IMP_SCORE,1047,GO:0030159,2.6732e-01,3.5000e+01
IMP_SCORE,1048,GO:0071902,2.6729e-01,6.5000e+01
IMP_SCORE,1049,GO:1902692,2.6716e-01,2.1000e+01
IMP_SCORE,1050,GO:1901991,2.6716e-01,3.8000e+01
IMP_SCORE,1051,GO:0014742,2.6703e-01,1.1000e+01
IMP_SCORE,1052,GO:0061548,2.6683e-01,5.0000e+00
IMP_SCORE,1053,GO:0030038,2.6679e-01,1.6000e+01
IMP_SCORE,1054,GO:0007052,2.6675e-01,3.4000e+01
IMP_SCORE,1055,GO:0090079,2.6670e-01,1.3000e+01
IMP_SCORE,1056,GO:0009167,2.6669e-01,4.2000e+01
IMP_SCORE,1057,GO:0042104,2.6659e-01,5.0000e+00
IMP_SCORE,1058,GO:0008037,2.6631e-01,1.8800e+02
IMP_SCORE,1059,GO:0042634,2.6628e-01,2.0000e+00
IMP_SCORE,1060,GO:0019432,2.6626e-01,3.1000e+01
IMP_SCORE,1061,GO:2000641,2.6605e-01,1.1000e+01
IMP_SCORE,1062,GO:0055010,2.6603e-01,4.0000e+00
IMP_SCORE,1063,GO:0042149,2.6581e-01,2.7000e+01
IMP_SCORE,1064,GO:0034705,2.6580e-01,5.3000e+01
IMP_SCORE,1065,GO:0072044,2.6577e-01,1.4000e+01
IMP_SCORE,1066,GO:0048660,2.6561e-01,2.6000e+01
IMP_SCORE,1067,GO:1901678,2.6556e-01,1.4000e+01
IMP_SCORE,1068,GO:2000403,2.6554e-01,6.0000e+00
IMP_SCORE,1069,GO:0060134,2.6545e-01,1.4000e+01
IMP_SCORE,1070,GO:0050707,2.6528e-01,3.8000e+01
IMP_SCORE,1071,GO:0051489,2.6519e-01,4.8000e+01
IMP_SCORE,1072,GO:0030513,2.6507e-01,1.8000e+01
IMP_SCORE,1073,GO:0070936,2.6496e-01,2.1000e+01
IMP_SCORE,1074,GO:0032885,2.6476e-01,1.6000e+01
IMP_SCORE,1075,GO:0072080,2.6470e-01,1.5000e+01
IMP_SCORE,1076,GO:0010389,2.6461e-01,2.5000e+01
IMP_SCORE,1077,GO:0072091,2.6457e-01,2.8000e+01
IMP_SCORE,1078,GO:0010595,2.6448e-01,2.4000e+01
IMP_SCORE,1079,GO:0022884,2.6426e-01,1.2000e+01
IMP_SCORE,1080,GO:0046824,2.6420e-01,1.8000e+01
IMP_SCORE,1081,GO:1900739,2.6414e-01,1.9000e+01
IMP_SCORE,1082,GO:0010591,2.6399e-01,1.8000e+01
IMP_SCORE,1083,GO:0051881,2.6395e-01,2.4000e+01
IMP_SCORE,1084,GO:0030838,2.6392e-01,3.0000e+01
IMP_SCORE,1085,GO:0050679,2.6389e-01,5.2000e+01
IMP_SCORE,1086,GO:0017144,2.6383e-01,2.8000e+01
IMP_SCORE,1087,GO:1900740,2.6376e-01,1.7000e+01
IMP_SCORE,1088,GO:0001678,2.6375e-01,2.8000e+01
IMP_SCORE,1089,GO:0051532,2.6372e-01,9.0000e+00
IMP_SCORE,1090,GO:0002070,2.6371e-01,4.0000e+00
IMP_SCORE,1091,GO:0008347,2.6371e-01,5.1000e+01
IMP_SCORE,1092,GO:0030859,2.6350e-01,1.1000e+01
IMP_SCORE,1093,GO:0009636,2.6346e-01,8.3000e+01
IMP_SCORE,1094,GO:0010965,2.6337e-01,6.0000e+00
IMP_SCORE,1095,GO:2001236,2.6334e-01,7.3000e+01
IMP_SCORE,1096,GO:0090322,2.6332e-01,1.9000e+01
IMP_SCORE,1097,GO:0043330,2.6324e-01,2.9000e+01
IMP_SCORE,1098,GO:0042992,2.6323e-01,1.7000e+01
IMP_SCORE,1099,GO:0009070,2.6310e-01,2.3000e+01
IMP_SCORE,1100,GO:0038093,2.6295e-01,7.1000e+01
IMP_SCORE,1101,GO:0032387,2.6280e-01,5.4000e+01
IMP_SCORE,1102,GO:0060759,2.6277e-01,5.0000e+01
IMP_SCORE,1103,GO:0000187,2.6266e-01,5.5000e+01
IMP_SCORE,1104,GO:1903037,2.6265e-01,7.0000e+01
IMP_SCORE,1105,GO:0019894,2.6256e-01,2.6000e+01
IMP_SCORE,1106,GO:0042110,2.6252e-01,4.9000e+01
IMP_SCORE,1107,GO:0051897,2.6241e-01,2.9000e+01
IMP_SCORE,1108,GO:0019755,2.6214e-01,2.6000e+01
IMP_SCORE,1109,GO:0048471,2.6210e-01,5.6200e+02
IMP_SCORE,1110,GO:0006107,2.6199e-01,4.0000e+00
IMP_SCORE,1111,GO:0034162,2.6193e-01,2.1000e+01
IMP_SCORE,1112,GO:1903798,2.6192e-01,3.0000e+00
IMP_SCORE,1113,GO:0050891,2.6192e-01,3.2000e+01
IMP_SCORE,1114,GO:0035914,2.6185e-01,3.0000e+01
IMP_SCORE,1115,GO:0042101,2.6176e-01,8.0000e+00
IMP_SCORE,1116,GO:0032801,2.6166e-01,6.0000e+00
IMP_SCORE,1117,GO:1901655,2.6165e-01,2.2000e+01
IMP_SCORE,1118,GO:0022835,2.6159e-01,2.1000e+01
IMP_SCORE,1119,GO:0005979,2.6141e-01,1.9000e+01
IMP_SCORE,1120,GO:1903831,2.6136e-01,1.5000e+01
IMP_SCORE,1121,GO:0071900,2.6128e-01,1.1000e+02
IMP_SCORE,1122,GO:0046326,2.6121e-01,2.4000e+01
IMP_SCORE,1123,GO:0090101,2.6111e-01,3.1000e+01
IMP_SCORE,1124,GO:0045187,2.6107e-01,8.0000e+00
IMP_SCORE,1125,GO:1900408,2.6103e-01,1.3000e+01
IMP_SCORE,1126,GO:0043268,2.6093e-01,5.0000e+00
IMP_SCORE,1127,GO:0045190,2.6093e-01,7.0000e+00
IMP_SCORE,1128,GO:0098802,2.6059e-01,1.0900e+02
IMP_SCORE,1129,GO:0071331,2.6057e-01,3.6000e+01
IMP_SCORE,1130,GO:0021542,2.6038e-01,5.0000e+00
IMP_SCORE,1131,GO:0001937,2.6021e-01,1.5000e+01
IMP_SCORE,1132,GO:0060173,2.6020e-01,4.2000e+01
IMP_SCORE,1133,GO:0045428,2.6012e-01,2.7000e+01
IMP_SCORE,1134,GO:0030195,2.6012e-01,2.7000e+01
IMP_SCORE,1135,GO:0036092,2.5967e-01,1.4000e+01
IMP_SCORE,1136,GO:0045844,2.5937e-01,1.5000e+01
IMP_SCORE,1137,GO:0001885,2.5936e-01,5.3000e+01
IMP_SCORE,1138,GO:0044058,2.5929e-01,2.0000e+01
IMP_SCORE,1139,GO:0044257,2.5928e-01,2.0000e+01
IMP_SCORE,1140,GO:0050819,2.5926e-01,3.4000e+01
IMP_SCORE,1141,GO:0072522,2.5925e-01,3.0000e+01
IMP_SCORE,1142,GO:0010744,2.5922e-01,1.3000e+01
IMP_SCORE,1143,GO:0021782,2.5917e-01,4.3000e+01
IMP_SCORE,1144,GO:0045240,2.5909e-01,1.6000e+01
IMP_SCORE,1145,GO:0048546,2.5906e-01,9.0000e+00
IMP_SCORE,1146,GO:0002067,2.5905e-01,4.0000e+00
IMP_SCORE,1147,GO:0003735,2.5899e-01,9.0000e+01
IMP_SCORE,1148,GO:0015459,2.5896e-01,4.2000e+01
IMP_SCORE,1149,GO:0007043,2.5895e-01,7.2000e+01
IMP_SCORE,1150,GO:0050718,2.5881e-01,8.0000e+00
IMP_SCORE,1151,GO:2000311,2.5866e-01,6.0000e+00
IMP_SCORE,1152,GO:0031674,2.5863e-01,2.1000e+01
IMP_SCORE,1153,GO:0046851,2.5857e-01,4.0000e+00
IMP_SCORE,1154,GO:0042593,2.5854e-01,5.4000e+01
IMP_SCORE,1155,GO:0002819,2.5839e-01,3.1000e+01
IMP_SCORE,1156,GO:0043531,2.5837e-01,2.1000e+01
IMP_SCORE,1157,GO:0046825,2.5816e-01,1.9000e+01
IMP_SCORE,1158,GO:0021772,2.5811e-01,1.2000e+01
IMP_SCORE,1159,GO:0050780,2.5805e-01,8.0000e+00
IMP_SCORE,1160,GO:0010811,2.5800e-01,6.7000e+01
IMP_SCORE,1161,GO:0016064,2.5796e-01,1.5000e+01
IMP_SCORE,1162,GO:1900048,2.5789e-01,2.4000e+01
IMP_SCORE,1163,GO:0035307,2.5778e-01,2.2000e+01
IMP_SCORE,1164,GO:0051384,2.5773e-01,6.7000e+01
IMP_SCORE,1165,GO:1905818,2.5766e-01,7.0000e+00
IMP_SCORE,1166,GO:0001047,2.5762e-01,6.1000e+01
IMP_SCORE,1167,GO:1903671,2.5735e-01,4.0000e+00
IMP_SCORE,1168,GO:0042490,2.5734e-01,4.0000e+00
IMP_SCORE,1169,GO:0043295,2.5730e-01,8.0000e+00
IMP_SCORE,1170,GO:0005635,2.5713e-01,1.4100e+02
IMP_SCORE,1171,GO:0001822,2.5708e-01,5.0000e+01
IMP_SCORE,1172,GO:1901568,2.5708e-01,5.8000e+01
IMP_SCORE,1173,GO:0005876,2.5706e-01,2.2000e+01
IMP_SCORE,1174,GO:0001227,2.5702e-01,4.6000e+01
IMP_SCORE,1175,GO:0070542,2.5698e-01,1.9000e+01
IMP_SCORE,1176,GO:1902253,2.5692e-01,2.0000e+01
IMP_SCORE,1177,GO:0032527,2.5682e-01,4.0000e+00
IMP_SCORE,1178,GO:0007612,2.5679e-01,5.7000e+01
IMP_SCORE,1179,GO:1990266,2.5679e-01,4.6000e+01
IMP_SCORE,1180,GO:0045078,2.5678e-01,8.0000e+00
IMP_SCORE,1181,GO:0046697,2.5678e-01,9.0000e+00
IMP_SCORE,1182,GO:0043281,2.5666e-01,5.0000e+01
IMP_SCORE,1183,GO:0032373,2.5664e-01,1.5000e+01
IMP_SCORE,1184,GO:0070169,2.5661e-01,2.9000e+01
IMP_SCORE,1185,GO:0038095,2.5657e-01,2.7000e+01
IMP_SCORE,1186,GO:0016702,2.5640e-01,4.8000e+01
IMP_SCORE,1187,GO:0032438,2.5626e-01,1.4000e+01
IMP_SCORE,1188,GO:0070555,2.5622e-01,2.4000e+01
IMP_SCORE,1189,GO:0048048,2.5622e-01,1.3000e+01
IMP_SCORE,1190,GO:1903513,2.5616e-01,4.0000e+00
IMP_SCORE,1191,GO:0007223,2.5615e-01,1.9000e+01
IMP_SCORE,1192,GO:0046599,2.5614e-01,5.0000e+00
IMP_SCORE,1193,GO:0010712,2.5611e-01,8.0000e+00
IMP_SCORE,1194,GO:1901031,2.5608e-01,1.5000e+01
IMP_SCORE,1195,GO:0071478,2.5596e-01,5.8000e+01
IMP_SCORE,1196,GO:0004298,2.5593e-01,1.8000e+01
IMP_SCORE,1197,GO:0030431,2.5588e-01,1.4000e+01
IMP_SCORE,1198,GO:0008093,2.5562e-01,1.0000e+01
IMP_SCORE,1199,GO:1903963,2.5552e-01,1.1000e+01
IMP_SCORE,1200,GO:0009410,2.5546e-01,1.7000e+01
IMP_SCORE,1201,GO:0010332,2.5540e-01,1.3000e+01
IMP_SCORE,1202,GO:0034333,2.5523e-01,2.2000e+01
IMP_SCORE,1203,GO:0032794,2.5522e-01,1.5000e+01
IMP_SCORE,1204,GO:0031643,2.5520e-01,1.9000e+01
IMP_SCORE,1205,GO:0036151,2.5517e-01,3.7000e+01
IMP_SCORE,1206,GO:0051590,2.5512e-01,4.0000e+00
IMP_SCORE,1207,GO:0009066,2.5498e-01,7.7000e+01
IMP_SCORE,1208,GO:0032305,2.5489e-01,4.0000e+00
IMP_SCORE,1209,GO:0031342,2.5487e-01,1.4000e+01
IMP_SCORE,1210,GO:0009209,2.5487e-01,5.0000e+00
IMP_SCORE,1211,GO:0045665,2.5483e-01,8.6000e+01
IMP_SCORE,1212,GO:0044090,2.5477e-01,1.0000e+01
IMP_SCORE,1213,GO:0031016,2.5462e-01,3.0000e+00
IMP_SCORE,1214,GO:0001078,2.5458e-01,4.6000e+01
IMP_SCORE,1215,GO:0060444,2.5457e-01,5.0000e+00
IMP_SCORE,1216,GO:1901981,2.5450e-01,8.1000e+01
IMP_SCORE,1217,GO:0002092,2.5447e-01,1.3000e+01
IMP_SCORE,1218,GO:0002385,2.5435e-01,2.6000e+01
IMP_SCORE,1219,GO:0050773,2.5435e-01,4.7000e+01
IMP_SCORE,1220,GO:0031349,2.5432e-01,1.1700e+02
IMP_SCORE,1221,GO:0046676,2.5421e-01,1.0000e+01
IMP_SCORE,1222,GO:0048839,2.5418e-01,6.3000e+01
IMP_SCORE,1223,GO:0010633,2.5410e-01,2.4000e+01
IMP_SCORE,1224,GO:0009110,2.5408e-01,2.7000e+01
IMP_SCORE,1225,GO:1903169,2.5401e-01,2.9000e+01
IMP_SCORE,1226,GO:0033135,2.5400e-01,1.6000e+01
IMP_SCORE,1227,GO:0050764,2.5371e-01,4.0000e+01
IMP_SCORE,1228,GO:0060562,2.5360e-01,2.1000e+01
IMP_SCORE,1229,GO:2000257,2.5342e-01,2.7000e+01
IMP_SCORE,1230,GO:0060996,2.5335e-01,4.0000e+00
IMP_SCORE,1231,GO:0043434,2.5323e-01,7.2000e+01
IMP_SCORE,1232,GO:0007190,2.5313e-01,5.0000e+00
IMP_SCORE,1233,GO:0045927,2.5310e-01,6.8000e+01
IMP_SCORE,1234,GO:1902115,2.5310e-01,7.3000e+01
IMP_SCORE,1235,GO:0071470,2.5301e-01,1.9000e+01
IMP_SCORE,1236,GO:0014031,2.5297e-01,9.0000e+00
IMP_SCORE,1237,GO:1903036,2.5287e-01,2.4000e+01
IMP_SCORE,1238,GO:0032648,2.5283e-01,1.7000e+01
IMP_SCORE,1239,GO:0009069,2.5279e-01,4.2000e+01
IMP_SCORE,1240,GO:0007193,2.5278e-01,4.6000e+01
IMP_SCORE,1241,GO:0060252,2.5276e-01,5.0000e+00
IMP_SCORE,1242,GO:0033559,2.5266e-01,5.9000e+01
IMP_SCORE,1243,GO:0006297,2.5264e-01,5.0000e+00
IMP_SCORE,1244,GO:0003281,2.5262e-01,2.8000e+01
IMP_SCORE,1245,GO:0032649,2.5256e-01,2.5000e+01
IMP_SCORE,1246,GO:0045824,2.5256e-01,3.4000e+01
IMP_SCORE,1247,GO:0055089,2.5256e-01,5.0000e+00
IMP_SCORE,1248,GO:0009648,2.5242e-01,5.0000e+00
IMP_SCORE,1249,GO:2001239,2.5232e-01,2.7000e+01
IMP_SCORE,1250,GO:0034774,2.5226e-01,1.2600e+02
IMP_SCORE,1251,GO:0018196,2.5221e-01,4.0000e+01
IMP_SCORE,1252,GO:0071375,2.5216e-01,4.6000e+01
IMP_SCORE,1253,GO:1905508,2.5215e-01,4.0000e+00
IMP_SCORE,1254,GO:0015988,2.5212e-01,5.0000e+00
IMP_SCORE,1255,GO:0042579,2.5210e-01,1.4800e+02
IMP_SCORE,1256,GO:0051150,2.5206e-01,1.0000e+01
IMP_SCORE,1257,GO:0031092,2.5199e-01,1.8000e+01
IMP_SCORE,1258,GO:1901687,2.5190e-01,2.2000e+01
IMP_SCORE,1259,GO:0055024,2.5186e-01,9.0000e+00
IMP_SCORE,1260,GO:0060795,2.5163e-01,1.0000e+00
IMP_SCORE,1261,GO:0014857,2.5163e-01,1.0000e+00
IMP_SCORE,1262,GO:0004029,2.5154e-01,4.5000e+01
IMP_SCORE,1263,GO:1904063,2.5152e-01,1.3000e+01
IMP_SCORE,1264,GO:0000281,2.5138e-01,1.7000e+01
IMP_SCORE,1265,GO:0032733,2.5133e-01,1.5000e+01
IMP_SCORE,1266,GO:0002576,2.5129e-01,1.0900e+02
IMP_SCORE,1267,GO:0048565,2.5117e-01,2.1000e+01
IMP_SCORE,1268,GO:0045580,2.5097e-01,3.9000e+01
IMP_SCORE,1269,GO:0010470,2.5089e-01,8.0000e+00
IMP_SCORE,1270,GO:0043231,2.5058e-01,1.6120e+03
IMP_SCORE,1271,GO:0038201,2.5055e-01,2.2000e+01
IMP_SCORE,1272,GO:0001968,2.5055e-01,1.8000e+01
IMP_SCORE,1273,GO:0043197,2.5050e-01,6.5000e+01
IMP_SCORE,1274,GO:0043395,2.5049e-01,2.4000e+01
IMP_SCORE,1275,GO:0006700,2.5046e-01,8.0000e+00
IMP_SCORE,1276,GO:0030033,2.5035e-01,2.3000e+01
IMP_SCORE,1277,GO:2000648,2.5028e-01,1.7000e+01
IMP_SCORE,1278,GO:0090307,2.5027e-01,2.3000e+01
IMP_SCORE,1279,GO:0006006,2.5023e-01,5.2000e+01
IMP_SCORE,1280,GO:0051966,2.5022e-01,1.9000e+01
IMP_SCORE,1281,GO:1900271,2.5022e-01,3.5000e+01
IMP_SCORE,1282,GO:0007519,2.5020e-01,1.6000e+01
IMP_SCORE,1283,GO:1990782,2.5007e-01,4.5000e+01
IMP_SCORE,1284,GO:0046185,2.5000e-01,9.0000e+00
IMP_SCORE,1285,GO:0033674,2.4999e-01,9.0000e+01
IMP_SCORE,1286,GO:0005980,2.4999e-01,1.0000e+01
IMP_SCORE,1287,GO:0042107,2.4998e-01,6.0000e+00
IMP_SCORE,1288,GO:0010559,2.4983e-01,9.0000e+00
IMP_SCORE,1289,GO:0090141,2.4982e-01,9.0000e+00
IMP_SCORE,1290,GO:0045104,2.4978e-01,2.3000e+01
IMP_SCORE,1291,GO:0043176,2.4970e-01,6.0000e+00
IMP_SCORE,1292,GO:0010667,2.4956e-01,4.0000e+00
IMP_SCORE,1293,GO:0050786,2.4938e-01,2.1000e+01
IMP_SCORE,1294,GO:0031099,2.4923e-01,7.8000e+01
IMP_SCORE,1295,GO:0051721,2.4923e-01,2.1000e+01
IMP_SCORE,1296,GO:0021953,2.4915e-01,3.2000e+01
IMP_SCORE,1297,GO:0007568,2.4901e-01,9.3000e+01
IMP_SCORE,1298,GO:0010717,2.4894e-01,3.1000e+01
IMP_SCORE,1299,GO:0003208,2.4886e-01,8.0000e+00
IMP_SCORE,1300,GO:0006757,2.4883e-01,1.2000e+01
IMP_SCORE,1301,GO:0030027,2.4882e-01,7.1000e+01
IMP_SCORE,1302,GO:0051250,2.4879e-01,3.6000e+01
IMP_SCORE,1303,GO:0043507,2.4878e-01,2.5000e+01
IMP_SCORE,1304,GO:0035259,2.4872e-01,1.1000e+01
IMP_SCORE,1305,GO:0048762,2.4860e-01,3.7000e+01
IMP_SCORE,1306,GO:0060122,2.4848e-01,1.4000e+01
IMP_SCORE,1307,GO:0036442,2.4846e-01,4.0000e+00
IMP_SCORE,1308,GO:2000105,2.4845e-01,5.0000e+00
IMP_SCORE,1309,GO:0042493,2.4818e-01,1.1700e+02
IMP_SCORE,1310,GO:0030397,2.4809e-01,1.3000e+01
IMP_SCORE,1311,GO:0001975,2.4803e-01,1.0000e+01
IMP_SCORE,1312,GO:0036499,2.4792e-01,7.0000e+00
IMP_SCORE,1313,GO:1900744,2.4789e-01,2.8000e+01
IMP_SCORE,1314,GO:0014821,2.4783e-01,1.2000e+01
IMP_SCORE,1315,GO:0090329,2.4782e-01,1.9000e+01
IMP_SCORE,1316,GO:0090342,2.4782e-01,4.0000e+00
IMP_SCORE,1317,GO:0043279,2.4780e-01,3.2000e+01
IMP_SCORE,1318,GO:1901342,2.4769e-01,8.8000e+01
IMP_SCORE,1319,GO:0032147,2.4767e-01,5.6000e+01
IMP_SCORE,1320,GO:0009262,2.4754e-01,6.0000e+00
IMP_SCORE,1321,GO:0035641,2.4753e-01,2.9000e+01
IMP_SCORE,1322,GO:0019433,2.4750e-01,1.4000e+01
IMP_SCORE,1323,GO:0010827,2.4746e-01,4.2000e+01
IMP_SCORE,1324,GO:0007006,2.4742e-01,3.5000e+01
IMP_SCORE,1325,GO:1900745,2.4742e-01,1.6000e+01
IMP_SCORE,1326,GO:0015909,2.4730e-01,2.7000e+01
IMP_SCORE,1327,GO:0048645,2.4730e-01,5.0000e+00
IMP_SCORE,1328,GO:0048741,2.4727e-01,1.2000e+01
IMP_SCORE,1329,GO:0043200,2.4719e-01,3.0000e+01
IMP_SCORE,1330,GO:0002891,2.4715e-01,1.6000e+01
IMP_SCORE,1331,GO:1901030,2.4703e-01,2.1000e+01
IMP_SCORE,1332,GO:0007216,2.4689e-01,1.2000e+01
IMP_SCORE,1333,GO:0006109,2.4688e-01,4.8000e+01
IMP_SCORE,1334,GO:0006099,2.4681e-01,3.4000e+01
IMP_SCORE,1335,GO:0050858,2.4678e-01,1.2000e+01
IMP_SCORE,1336,GO:0019897,2.4678e-01,5.9000e+01
IMP_SCORE,1337,GO:0019363,2.4678e-01,2.5000e+01
IMP_SCORE,1338,GO:0034356,2.4677e-01,7.0000e+00
IMP_SCORE,1339,GO:0055001,2.4677e-01,4.6000e+01
IMP_SCORE,1340,GO:0044003,2.4674e-01,1.7000e+01
IMP_SCORE,1341,GO:0007179,2.4671e-01,2.8000e+01
IMP_SCORE,1342,GO:1901888,2.4665e-01,3.6000e+01
IMP_SCORE,1343,GO:0009415,2.4665e-01,8.0000e+00
IMP_SCORE,1344,GO:0031229,2.4645e-01,2.0000e+01
IMP_SCORE,1345,GO:0005515,2.4644e-01,2.8810e+03
IMP_SCORE,1346,GO:0090207,2.4629e-01,1.3000e+01
IMP_SCORE,1347,GO:0045429,2.4617e-01,1.1000e+01
IMP_SCORE,1348,GO:0086009,2.4607e-01,9.0000e+00
IMP_SCORE,1349,GO:0048545,2.4603e-01,7.8000e+01
IMP_SCORE,1350,GO:0000018,2.4599e-01,1.5000e+01
IMP_SCORE,1351,GO:0030100,2.4597e-01,7.9000e+01
IMP_SCORE,1352,GO:0043270,2.4595e-01,6.0000e+01
IMP_SCORE,1353,GO:0051654,2.4587e-01,4.0000e+00
IMP_SCORE,1354,GO:0050921,2.4582e-01,3.3000e+01
IMP_SCORE,1355,GO:0035813,2.4582e-01,8.0000e+00
IMP_SCORE,1356,GO:0031573,2.4581e-01,5.0000e+00
IMP_SCORE,1357,GO:0032371,2.4580e-01,1.5000e+01
IMP_SCORE,1358,GO:0030662,2.4580e-01,7.2000e+01
IMP_SCORE,1359,GO:0044406,2.4577e-01,5.0000e+00
IMP_SCORE,1360,GO:0004712,2.4571e-01,3.5000e+01
IMP_SCORE,1361,GO:0007212,2.4553e-01,3.4000e+01
IMP_SCORE,1362,GO:0071383,2.4550e-01,2.5000e+01
IMP_SCORE,1363,GO:0060420,2.4541e-01,1.0000e+01
IMP_SCORE,1364,GO:0034368,2.4538e-01,8.0000e+00
IMP_SCORE,1365,GO:0051969,2.4522e-01,5.0000e+00
IMP_SCORE,1366,GO:0001933,2.4510e-01,1.0900e+02
IMP_SCORE,1367,GO:0042307,2.4503e-01,1.3000e+01
IMP_SCORE,1368,GO:0046717,2.4485e-01,2.7000e+01
IMP_SCORE,1369,GO:0045667,2.4484e-01,7.0000e+01
IMP_SCORE,1370,GO:0051899,2.4477e-01,1.7000e+01
IMP_SCORE,1371,GO:0004467,2.4474e-01,1.5000e+01
IMP_SCORE,1372,GO:0006469,2.4472e-01,8.1000e+01
IMP_SCORE,1373,GO:0048365,2.4471e-01,3.0000e+01
IMP_SCORE,1374,GO:0051875,2.4464e-01,7.0000e+00
IMP_SCORE,1375,GO:0048520,2.4446e-01,1.5000e+01
IMP_SCORE,1376,GO:0032467,2.4437e-01,3.5000e+01
IMP_SCORE,1377,GO:0010008,2.4433e-01,2.0400e+02
IMP_SCORE,1378,GO:0001708,2.4433e-01,1.6000e+01
IMP_SCORE,1379,GO:0030217,2.4425e-01,2.1000e+01
IMP_SCORE,1380,GO:0002822,2.4408e-01,3.0000e+01
IMP_SCORE,1381,GO:0018958,2.4404e-01,4.7000e+01
IMP_SCORE,1382,GO:1901505,2.4400e-01,6.8000e+01
IMP_SCORE,1383,GO:0051084,2.4398e-01,9.0000e+00
IMP_SCORE,1384,GO:0010677,2.4397e-01,2.7000e+01
IMP_SCORE,1385,GO:0035640,2.4393e-01,3.2000e+01
IMP_SCORE,1386,GO:0008542,2.4392e-01,1.5000e+01
IMP_SCORE,1387,GO:0002824,2.4390e-01,2.0000e+01
IMP_SCORE,1388,GO:0010721,2.4386e-01,1.0200e+02
IMP_SCORE,1389,GO:0051904,2.4379e-01,1.1000e+01
IMP_SCORE,1390,GO:1903034,2.4375e-01,4.9000e+01
IMP_SCORE,1391,GO:0007584,2.4375e-01,7.9000e+01
IMP_SCORE,1392,GO:0030225,2.4363e-01,9.0000e+00
IMP_SCORE,1393,GO:1901989,2.4358e-01,3.7000e+01
IMP_SCORE,1394,GO:0046321,2.4357e-01,9.0000e+00
IMP_SCORE,1395,GO:0030865,2.4355e-01,4.9000e+01
IMP_SCORE,1396,GO:0030496,2.4351e-01,1.1300e+02
IMP_SCORE,1397,GO:0009411,2.4345e-01,5.1000e+01
IMP_SCORE,1398,GO:0051282,2.4340e-01,2.2000e+01
IMP_SCORE,1399,GO:0019731,2.4337e-01,2.7000e+01
IMP_SCORE,1400,GO:0043198,2.4336e-01,1.4000e+01
IMP_SCORE,1401,GO:0009898,2.4319e-01,3.8000e+01
IMP_SCORE,1402,GO:0008187,2.4312e-01,4.0000e+00
IMP_SCORE,1403,GO:0009743,2.4306e-01,5.5000e+01
IMP_SCORE,1404,GO:0070328,2.4301e-01,1.5000e+01
IMP_SCORE,1405,GO:0050918,2.4297e-01,3.1000e+01
IMP_SCORE,1406,GO:0006984,2.4297e-01,1.5000e+01
IMP_SCORE,1407,GO:0043502,2.4287e-01,1.6000e+01
IMP_SCORE,1408,GO:0010755,2.4282e-01,1.0000e+01
IMP_SCORE,1409,GO:0050768,2.4282e-01,1.0300e+02
IMP_SCORE,1410,GO:0050880,2.4279e-01,3.6000e+01
IMP_SCORE,1411,GO:0006306,2.4267e-01,7.0000e+00
IMP_SCORE,1412,GO:1900274,2.4264e-01,8.0000e+00
IMP_SCORE,1413,GO:0006953,2.4253e-01,4.5000e+01
IMP_SCORE,1414,GO:0045601,2.4233e-01,3.2000e+01
IMP_SCORE,1415,GO:0040013,2.4232e-01,9.4000e+01
IMP_SCORE,1416,GO:0016444,2.4226e-01,5.0000e+00
IMP_SCORE,1417,GO:0006956,2.4224e-01,5.1000e+01
IMP_SCORE,1418,GO:1903707,2.4221e-01,8.3000e+01
IMP_SCORE,1419,GO:0018105,2.4221e-01,5.9000e+01
IMP_SCORE,1420,GO:1901019,2.4219e-01,3.5000e+01
IMP_SCORE,1421,GO:0002685,2.4216e-01,4.3000e+01
IMP_SCORE,1422,GO:0005871,2.4209e-01,2.4000e+01
IMP_SCORE,1423,GO:0001654,2.4201e-01,5.8000e+01
IMP_SCORE,1424,GO:0003014,2.4199e-01,4.4000e+01
IMP_SCORE,1425,GO:0016868,2.4188e-01,5.0000e+00
IMP_SCORE,1426,GO:0006749,2.4180e-01,3.9000e+01
IMP_SCORE,1427,GO:0045619,2.4178e-01,4.0000e+01
IMP_SCORE,1428,GO:0045931,2.4175e-01,3.1000e+01
IMP_SCORE,1429,GO:0017158,2.4175e-01,4.5000e+01
IMP_SCORE,1430,GO:0046464,2.4171e-01,1.4000e+01
IMP_SCORE,1431,GO:0009452,2.4169e-01,9.0000e+00
IMP_SCORE,1432,GO:0050766,2.4161e-01,3.5000e+01
IMP_SCORE,1433,GO:0051235,2.4161e-01,8.1000e+01
IMP_SCORE,1434,GO:0010883,2.4155e-01,1.8000e+01
IMP_SCORE,1435,GO:0008307,2.4146e-01,4.2000e+01
IMP_SCORE,1436,GO:0044273,2.4140e-01,5.3000e+01
IMP_SCORE,1437,GO:0045058,2.4137e-01,1.4000e+01
IMP_SCORE,1438,GO:0046627,2.4135e-01,1.2000e+01
IMP_SCORE,1439,GO:0035735,2.4128e-01,2.2000e+01
IMP_SCORE,1440,GO:0030947,2.4124e-01,2.0000e+01
IMP_SCORE,1441,GO:0010907,2.4123e-01,1.3000e+01
IMP_SCORE,1442,GO:0071173,2.4111e-01,2.0000e+00
IMP_SCORE,1443,GO:2000134,2.4104e-01,2.1000e+01
IMP_SCORE,1444,GO:0071677,2.4101e-01,5.0000e+00
IMP_SCORE,1445,GO:0071356,2.4100e-01,3.0000e+01
IMP_SCORE,1446,GO:0021819,2.4099e-01,1.5000e+01
IMP_SCORE,1447,GO:2000008,2.4096e-01,8.0000e+00
IMP_SCORE,1448,GO:0071214,2.4083e-01,9.6000e+01
IMP_SCORE,1449,GO:0007422,2.4080e-01,3.6000e+01
IMP_SCORE,1450,GO:0048018,2.4066e-01,1.1000e+01
IMP_SCORE,1451,GO:0005547,2.4057e-01,2.8000e+01
IMP_SCORE,1452,GO:0009109,2.4056e-01,8.0000e+00
IMP_SCORE,1453,GO:0050746,2.4054e-01,9.0000e+00
IMP_SCORE,1454,GO:0042113,2.4031e-01,6.2000e+01
IMP_SCORE,1455,GO:0034123,2.4025e-01,7.0000e+00
IMP_SCORE,1456,GO:0005791,2.4008e-01,3.2000e+01
IMP_SCORE,1457,GO:0007423,2.4008e-01,5.6000e+01
IMP_SCORE,1458,GO:0035051,2.4002e-01,5.0000e+00
IMP_SCORE,1459,GO:0045582,2.3998e-01,2.7000e+01
IMP_SCORE,1460,GO:0072015,2.3995e-01,1.6000e+01
IMP_SCORE,1461,GO:0034364,2.3985e-01,4.4000e+01
IMP_SCORE,1462,GO:0035296,2.3984e-01,4.2000e+01
IMP_SCORE,1463,GO:0042481,2.3976e-01,2.2000e+01
IMP_SCORE,1464,GO:0060090,2.3974e-01,8.5000e+01
IMP_SCORE,1465,GO:0046822,2.3946e-01,5.4000e+01
IMP_SCORE,1466,GO:0000980,2.3918e-01,2.2000e+01
IMP_SCORE,1467,GO:2000045,2.3910e-01,4.2000e+01
IMP_SCORE,1468,GO:0005868,2.3909e-01,1.0000e+01
IMP_SCORE,1469,GO:0035338,2.3905e-01,3.3000e+01
IMP_SCORE,1470,GO:0045625,2.3903e-01,1.0000e+01
IMP_SCORE,1471,GO:0070304,2.3902e-01,2.9000e+01
IMP_SCORE,1472,GO:1902930,2.3895e-01,1.6000e+01
IMP_SCORE,1473,GO:0032941,2.3894e-01,1.6000e+01
IMP_SCORE,1474,GO:0031625,2.3890e-01,1.2600e+02
IMP_SCORE,1475,GO:0030318,2.3887e-01,1.4000e+01
IMP_SCORE,1476,GO:0060612,2.3874e-01,2.7000e+01
IMP_SCORE,1477,GO:0032814,2.3863e-01,8.0000e+00
IMP_SCORE,1478,GO:0031526,2.3857e-01,2.4000e+01
IMP_SCORE,1479,GO:0090279,2.3853e-01,2.9000e+01
IMP_SCORE,1480,GO:1904035,2.3838e-01,9.0000e+00
IMP_SCORE,1481,GO:0008139,2.3832e-01,2.1000e+01
IMP_SCORE,1482,GO:0002429,2.3825e-01,9.0000e+01
IMP_SCORE,1483,GO:0032102,2.3825e-01,8.5000e+01
IMP_SCORE,1484,GO:0004089,2.3822e-01,6.2000e+01
IMP_SCORE,1485,GO:0006783,2.3819e-01,1.7000e+01
IMP_SCORE,1486,GO:0042398,2.3794e-01,4.1000e+01
IMP_SCORE,1487,GO:0018209,2.3790e-01,6.6000e+01
IMP_SCORE,1488,GO:0010765,2.3761e-01,2.6000e+01
IMP_SCORE,1489,GO:0007204,2.3749e-01,6.3000e+01
IMP_SCORE,1490,GO:0050806,2.3747e-01,3.3000e+01
IMP_SCORE,1491,GO:0019319,2.3737e-01,1.9000e+01
IMP_SCORE,1492,GO:0030672,2.3734e-01,5.8000e+01
IMP_SCORE,1493,GO:0050732,2.3732e-01,2.6000e+01
IMP_SCORE,1494,GO:0022848,2.3731e-01,1.0000e+01
IMP_SCORE,1495,GO:0070411,2.3709e-01,2.3000e+01
IMP_SCORE,1496,GO:0016071,2.3702e-01,1.8100e+02
IMP_SCORE,1497,GO:0048259,2.3692e-01,2.9000e+01
IMP_SCORE,1498,GO:0042613,2.3692e-01,1.5000e+01
IMP_SCORE,1499,GO:0009179,2.3690e-01,1.4000e+01
IMP_SCORE,1500,GO:0014704,2.3684e-01,1.8000e+01
IMP_SCORE,1501,GO:0043236,2.3673e-01,3.8000e+01
IMP_SCORE,1502,GO:0031331,2.3668e-01,1.1200e+02
IMP_SCORE,1503,GO:0009166,2.3664e-01,1.6000e+01
IMP_SCORE,1504,GO:0050670,2.3662e-01,5.5000e+01
IMP_SCORE,1505,GO:0009164,2.3660e-01,2.9000e+01
IMP_SCORE,1506,GO:0031281,2.3657e-01,1.4000e+01
IMP_SCORE,1507,GO:0045920,2.3646e-01,2.3000e+01
IMP_SCORE,1508,GO:0052742,2.3644e-01,3.0000e+01
IMP_SCORE,1509,GO:0071634,2.3643e-01,1.9000e+01
IMP_SCORE,1510,GO:0022407,2.3640e-01,1.3200e+02
IMP_SCORE,1511,GO:0001726,2.3634e-01,7.5000e+01
IMP_SCORE,1512,GO:0005634,2.3633e-01,1.3000e+03
IMP_SCORE,1513,GO:0005875,2.3612e-01,9.2000e+01
IMP_SCORE,1514,GO:0052548,2.3599e-01,1.4300e+02
IMP_SCORE,1515,GO:2000649,2.3596e-01,4.2000e+01
IMP_SCORE,1516,GO:0005811,2.3588e-01,1.0900e+02
IMP_SCORE,1517,GO:1900180,2.3581e-01,6.0000e+01
IMP_SCORE,1518,GO:2000516,2.3581e-01,1.4000e+01
IMP_SCORE,1519,GO:0050731,2.3570e-01,5.6000e+01
IMP_SCORE,1520,GO:0043195,2.3566e-01,3.9000e+01
IMP_SCORE,1521,GO:1900046,2.3560e-01,3.9000e+01
IMP_SCORE,1522,GO:0010950,2.3558e-01,5.1000e+01
IMP_SCORE,1523,GO:0035150,2.3557e-01,3.5000e+01
IMP_SCORE,1524,GO:0090316,2.3555e-01,8.6000e+01
IMP_SCORE,1525,GO:0001662,2.3550e-01,1.9000e+01
IMP_SCORE,1526,GO:0031072,2.3529e-01,5.8000e+01
IMP_SCORE,1527,GO:0048534,2.3529e-01,6.2000e+01
IMP_SCORE,1528,GO:0032688,2.3520e-01,2.0000e+00
IMP_SCORE,1529,GO:0030593,2.3519e-01,3.4000e+01
IMP_SCORE,1530,GO:0006695,2.3518e-01,2.4000e+01
IMP_SCORE,1531,GO:1904589,2.3506e-01,5.0000e+01
IMP_SCORE,1532,GO:0060333,2.3502e-01,1.0600e+02
IMP_SCORE,1533,GO:0032845,2.3501e-01,4.6000e+01
IMP_SCORE,1534,GO:0016645,2.3495e-01,5.6000e+01
IMP_SCORE,1535,GO:0031330,2.3493e-01,4.7000e+01
IMP_SCORE,1536,GO:0006606,2.3476e-01,4.2000e+01
IMP_SCORE,1537,GO:0018107,2.3474e-01,4.0000e+01
IMP_SCORE,1538,GO:0051100,2.3472e-01,5.7000e+01
IMP_SCORE,1539,GO:0032570,2.3470e-01,1.7000e+01
IMP_SCORE,1540,GO:0017127,2.3470e-01,1.3000e+01
IMP_SCORE,1541,GO:0019789,2.3467e-01,6.0000e+00
IMP_SCORE,1542,GO:0043534,2.3463e-01,1.4000e+01
IMP_SCORE,1543,GO:0005774,2.3457e-01,2.6500e+02
IMP_SCORE,1544,GO:0032793,2.3441e-01,1.2000e+01
IMP_SCORE,1545,GO:0045779,2.3431e-01,1.5000e+01
IMP_SCORE,1546,GO:0015872,2.3431e-01,1.0000e+01
IMP_SCORE,1547,GO:0070062,2.3431e-01,9.1800e+02
IMP_SCORE,1548,GO:0042594,2.3430e-01,4.9000e+01
IMP_SCORE,1549,GO:0030687,2.3423e-01,1.8000e+01
IMP_SCORE,1550,GO:0048636,2.3423e-01,1.0000e+01
IMP_SCORE,1551,GO:0018212,2.3420e-01,5.0000e+01
IMP_SCORE,1552,GO:0031109,2.3415e-01,1.5000e+01
IMP_SCORE,1553,GO:0072175,2.3396e-01,1.7000e+01
IMP_SCORE,1554,GO:0030277,2.3392e-01,2.2000e+01
IMP_SCORE,1555,GO:1905517,2.3391e-01,1.4000e+01
IMP_SCORE,1556,GO:0035580,2.3387e-01,4.8000e+01
IMP_SCORE,1557,GO:0048588,2.3385e-01,3.9000e+01
IMP_SCORE,1558,GO:0045761,2.3362e-01,9.0000e+00
IMP_SCORE,1559,GO:0071774,2.3361e-01,1.0000e+01
IMP_SCORE,1560,GO:1901361,2.3359e-01,1.5000e+02
IMP_SCORE,1561,GO:0032368,2.3353e-01,1.4000e+01
IMP_SCORE,1562,GO:0044297,2.3349e-01,2.5000e+02
IMP_SCORE,1563,GO:0030804,2.3343e-01,2.5000e+01
IMP_SCORE,1564,GO:0034695,2.3334e-01,5.0000e+00
IMP_SCORE,1565,GO:0035904,2.3334e-01,4.0000e+00
IMP_SCORE,1566,GO:0030168,2.3331e-01,6.6000e+01
IMP_SCORE,1567,GO:0031057,2.3325e-01,1.3000e+01
IMP_SCORE,1568,GO:0001921,2.3322e-01,1.0000e+01
IMP_SCORE,1569,GO:0031952,2.3321e-01,1.7000e+01
IMP_SCORE,1570,GO:0006957,2.3314e-01,1.9000e+01
IMP_SCORE,1571,GO:0006555,2.3310e-01,2.0000e+01
IMP_SCORE,1572,GO:0032155,2.3301e-01,5.3000e+01
IMP_SCORE,1573,GO:0072665,2.3298e-01,1.8000e+01
IMP_SCORE,1574,GO:0043202,2.3297e-01,1.1900e+02
IMP_SCORE,1575,GO:0005654,2.3287e-01,1.0440e+03
IMP_SCORE,1576,GO:0032946,2.3284e-01,3.0000e+01
IMP_SCORE,1577,GO:0030145,2.3279e-01,5.4000e+01
IMP_SCORE,1578,GO:0005178,2.3278e-01,8.4000e+01
IMP_SCORE,1579,GO:0000792,2.3272e-01,2.9000e+01
IMP_SCORE,1580,GO:1902581,2.3270e-01,1.4000e+01
IMP_SCORE,1581,GO:0042026,2.3261e-01,2.4000e+01
IMP_SCORE,1582,GO:0031527,2.3254e-01,1.9000e+01
IMP_SCORE,1583,GO:0042278,2.3247e-01,4.8000e+01
IMP_SCORE,1584,GO:0005996,2.3238e-01,1.0900e+02
IMP_SCORE,1585,GO:0043462,2.3238e-01,4.4000e+01
IMP_SCORE,1586,GO:0035115,2.3234e-01,8.0000e+00
IMP_SCORE,1587,GO:0030119,2.3228e-01,2.4000e+01
IMP_SCORE,1588,GO:0005829,2.3226e-01,1.6930e+03
IMP_SCORE,1589,GO:0046890,2.3217e-01,4.2000e+01
IMP_SCORE,1590,GO:0071219,2.3214e-01,4.6000e+01
IMP_SCORE,1591,GO:0042599,2.3213e-01,3.1000e+01
IMP_SCORE,1592,GO:0042176,2.3208e-01,1.0300e+02
IMP_SCORE,1593,GO:2000826,2.3208e-01,1.7000e+01
IMP_SCORE,1594,GO:2000738,2.3208e-01,4.0000e+00
IMP_SCORE,1595,GO:0001657,2.3208e-01,2.1000e+01
IMP_SCORE,1596,GO:0001947,2.3195e-01,2.2000e+01
IMP_SCORE,1597,GO:0044282,2.3190e-01,1.6800e+02
IMP_SCORE,1598,GO:0046530,2.3189e-01,1.0000e+01
IMP_SCORE,1599,GO:0071870,2.3187e-01,7.0000e+00
IMP_SCORE,1600,GO:1903307,2.3184e-01,2.4000e+01
IMP_SCORE,1601,GO:0034142,2.3183e-01,1.3000e+01
IMP_SCORE,1602,GO:0035725,2.3181e-01,4.5000e+01
IMP_SCORE,1603,GO:0005416,2.3179e-01,4.0000e+00
IMP_SCORE,1604,GO:1904358,2.3161e-01,2.9000e+01
IMP_SCORE,1605,GO:0009086,2.3152e-01,1.1000e+01
IMP_SCORE,1606,GO:0032844,2.3151e-01,1.0300e+02
IMP_SCORE,1607,GO:0005001,2.3146e-01,2.0000e+01
IMP_SCORE,1608,GO:1903306,2.3145e-01,2.1000e+01
IMP_SCORE,1609,GO:0010669,2.3145e-01,1.4000e+01
IMP_SCORE,1610,GO:0097746,2.3140e-01,4.4000e+01
IMP_SCORE,1611,GO:0002693,2.3137e-01,4.0000e+00
IMP_SCORE,1612,GO:0045628,2.3135e-01,1.0000e+01
IMP_SCORE,1613,GO:0035418,2.3132e-01,8.0000e+00
IMP_SCORE,1614,GO:0097553,2.3128e-01,1.1000e+01
IMP_SCORE,1615,GO:0001106,2.3127e-01,9.0000e+00
IMP_SCORE,1616,GO:0046425,2.3126e-01,2.7000e+01
IMP_SCORE,1617,GO:2000209,2.3125e-01,1.6000e+01
IMP_SCORE,1618,GO:1900077,2.3120e-01,2.2000e+01
IMP_SCORE,1619,GO:0002218,2.3112e-01,5.6000e+01
IMP_SCORE,1620,GO:0045666,2.3104e-01,1.0400e+02
IMP_SCORE,1621,GO:0060326,2.3102e-01,6.3000e+01
IMP_SCORE,1622,GO:0090004,2.3101e-01,2.2000e+01
IMP_SCORE,1623,GO:0032355,2.3099e-01,4.5000e+01
IMP_SCORE,1624,GO:0006919,2.3082e-01,3.1000e+01
IMP_SCORE,1625,GO:0035335,2.3081e-01,5.4000e+01
IMP_SCORE,1626,GO:0071257,2.3075e-01,4.0000e+00
IMP_SCORE,1627,GO:1903533,2.3074e-01,9.5000e+01
IMP_SCORE,1628,GO:0060291,2.3067e-01,2.7000e+01
IMP_SCORE,1629,GO:0005682,2.3062e-01,6.0000e+00
IMP_SCORE,1630,GO:0046605,2.3056e-01,1.7000e+01
IMP_SCORE,1631,GO:0009055,2.3050e-01,7.1000e+01
IMP_SCORE,1632,GO:0098813,2.3032e-01,1.7000e+01
IMP_SCORE,1633,GO:0001889,2.3031e-01,4.0000e+01
IMP_SCORE,1634,GO:0070301,2.3027e-01,1.9000e+01
IMP_SCORE,1635,GO:0006278,2.3024e-01,3.0000e+00
IMP_SCORE,1636,GO:0006638,2.3016e-01,6.1000e+01
IMP_SCORE,1637,GO:0051607,2.3001e-01,9.2000e+01
IMP_SCORE,1638,GO:0031690,2.2992e-01,4.0000e+00
IMP_SCORE,1639,GO:0071396,2.2992e-01,8.7000e+01
IMP_SCORE,1640,GO:0061013,2.2991e-01,1.5000e+01
IMP_SCORE,1641,GO:0008574,2.2988e-01,8.0000e+00
IMP_SCORE,1642,GO:0071480,2.2980e-01,1.5000e+01
IMP_SCORE,1643,GO:0071715,2.2980e-01,1.3000e+01
IMP_SCORE,1644,GO:0060259,2.2963e-01,1.0000e+01
IMP_SCORE,1645,GO:0046466,2.2956e-01,2.8000e+01
IMP_SCORE,1646,GO:0005942,2.2948e-01,6.0000e+00
IMP_SCORE,1647,GO:0006448,2.2931e-01,2.0000e+01
IMP_SCORE,1648,GO:0009408,2.2925e-01,6.8000e+01
IMP_SCORE,1649,GO:1903561,2.2914e-01,9.0200e+02
IMP_SCORE,1650,GO:0031641,2.2912e-01,2.4000e+01
IMP_SCORE,1651,GO:0035855,2.2897e-01,3.2000e+01
IMP_SCORE,1652,GO:0032994,2.2894e-01,4.2000e+01
IMP_SCORE,1653,GO:1901799,2.2893e-01,1.2000e+01
IMP_SCORE,1654,GO:0071277,2.2890e-01,2.5000e+01
IMP_SCORE,1655,GO:0043123,2.2889e-01,1.1300e+02
IMP_SCORE,1656,GO:0042755,2.2889e-01,1.1000e+01
IMP_SCORE,1657,GO:0008190,2.2883e-01,2.7000e+01
IMP_SCORE,1658,GO:0005527,2.2875e-01,2.8000e+01
IMP_SCORE,1659,GO:0051271,2.2871e-01,1.0100e+02
IMP_SCORE,1660,GO:0001772,2.2865e-01,7.4000e+01
IMP_SCORE,1661,GO:0010769,2.2857e-01,7.1000e+01
IMP_SCORE,1662,GO:0030203,2.2856e-01,9.9000e+01
IMP_SCORE,1663,GO:0099572,2.2846e-01,1.3500e+02
IMP_SCORE,1664,GO:0090277,2.2843e-01,2.4000e+01
IMP_SCORE,1665,GO:0006970,2.2841e-01,4.8000e+01
IMP_SCORE,1666,GO:0051147,2.2839e-01,7.6000e+01
IMP_SCORE,1667,GO:0042246,2.2836e-01,3.7000e+01
IMP_SCORE,1668,GO:0016575,2.2828e-01,1.9000e+01
IMP_SCORE,1669,GO:0030198,2.2816e-01,1.8000e+02
IMP_SCORE,1670,GO:1901861,2.2808e-01,2.7000e+01
IMP_SCORE,1671,GO:0030036,2.2807e-01,1.3900e+02
IMP_SCORE,1672,GO:2000377,2.2802e-01,3.3000e+01
IMP_SCORE,1673,GO:2001053,2.2800e-01,6.0000e+00
IMP_SCORE,1674,GO:0043266,2.2799e-01,3.1000e+01
IMP_SCORE,1675,GO:0071773,2.2798e-01,7.0000e+00
IMP_SCORE,1676,GO:0017048,2.2792e-01,6.1000e+01
IMP_SCORE,1677,GO:1901032,2.2791e-01,6.0000e+00
IMP_SCORE,1678,GO:0051961,2.2779e-01,7.6000e+01
IMP_SCORE,1679,GO:0000910,2.2774e-01,5.8000e+01
IMP_SCORE,1680,GO:0016616,2.2747e-01,1.1900e+02
IMP_SCORE,1681,GO:0070372,2.2742e-01,5.0000e+01
IMP_SCORE,1682,GO:0007213,2.2740e-01,2.6000e+01
IMP_SCORE,1683,GO:0006699,2.2737e-01,3.0000e+01
IMP_SCORE,1684,GO:0061718,2.2715e-01,8.0000e+00
IMP_SCORE,1685,GO:0010857,2.2715e-01,2.4000e+01
IMP_SCORE,1686,GO:2000242,2.2711e-01,1.3000e+01
IMP_SCORE,1687,GO:0070300,2.2703e-01,3.2000e+01
IMP_SCORE,1688,GO:0071621,2.2700e-01,4.8000e+01
IMP_SCORE,1689,GO:0060070,2.2693e-01,2.9000e+01
IMP_SCORE,1690,GO:0043900,2.2684e-01,1.2900e+02
IMP_SCORE,1691,GO:0014015,2.2681e-01,2.5000e+01
IMP_SCORE,1692,GO:0030178,2.2667e-01,3.9000e+01
IMP_SCORE,1693,GO:0042304,2.2666e-01,8.0000e+00
IMP_SCORE,1694,GO:0006677,2.2665e-01,3.3000e+01
IMP_SCORE,1695,GO:0005770,2.2656e-01,1.3500e+02
IMP_SCORE,1696,GO:0001763,2.2644e-01,6.2000e+01
IMP_SCORE,1697,GO:0070851,2.2643e-01,8.6000e+01
IMP_SCORE,1698,GO:0060307,2.2632e-01,6.0000e+00
IMP_SCORE,1699,GO:0060416,2.2629e-01,5.0000e+00
IMP_SCORE,1700,GO:2000191,2.2627e-01,5.0000e+00
IMP_SCORE,1701,GO:0022612,2.2625e-01,1.7000e+01
IMP_SCORE,1702,GO:0051125,2.2618e-01,8.0000e+00
IMP_SCORE,1703,GO:0006000,2.2612e-01,5.0000e+00
IMP_SCORE,1704,GO:0015172,2.2600e-01,1.3000e+01
IMP_SCORE,1705,GO:0090257,2.2599e-01,5.6000e+01
IMP_SCORE,1706,GO:0030968,2.2599e-01,5.6000e+01
IMP_SCORE,1707,GO:0002757,2.2590e-01,1.2900e+02
IMP_SCORE,1708,GO:1903508,2.2584e-01,1.8300e+02
IMP_SCORE,1709,GO:0031294,2.2583e-01,2.9000e+01
IMP_SCORE,1710,GO:0043393,2.2581e-01,6.4000e+01
IMP_SCORE,1711,GO:0071675,2.2573e-01,7.0000e+00
IMP_SCORE,1712,GO:0000278,2.2571e-01,1.2000e+01
IMP_SCORE,1713,GO:0070228,2.2561e-01,2.5000e+01
IMP_SCORE,1714,GO:0001205,2.2551e-01,1.7000e+01
IMP_SCORE,1715,GO:0002889,2.2543e-01,2.4000e+01
IMP_SCORE,1716,GO:0001103,2.2531e-01,1.4000e+01
IMP_SCORE,1717,GO:0072401,2.2531e-01,1.4000e+01
IMP_SCORE,1718,GO:0043312,2.2528e-01,1.2000e+02
IMP_SCORE,1719,GO:2001021,2.2518e-01,1.8000e+01
IMP_SCORE,1720,GO:0004683,2.2518e-01,1.6000e+01
IMP_SCORE,1721,GO:0048864,2.2514e-01,8.0000e+00
IMP_SCORE,1722,GO:0000983,2.2513e-01,1.3000e+01
IMP_SCORE,1723,GO:0005504,2.2505e-01,3.7000e+01
IMP_SCORE,1724,GO:0046323,2.2505e-01,5.0000e+00
IMP_SCORE,1725,GO:0046463,2.2503e-01,3.5000e+01
IMP_SCORE,1726,GO:0046875,2.2499e-01,1.5000e+01
IMP_SCORE,1727,GO:0033017,2.2496e-01,9.0000e+00
IMP_SCORE,1728,GO:0001666,2.2491e-01,6.7000e+01
IMP_SCORE,1729,GO:0021510,2.2487e-01,1.4000e+01
IMP_SCORE,1730,GO:0031000,2.2479e-01,1.0000e+00
IMP_SCORE,1731,GO:0005764,2.2478e-01,2.5300e+02
IMP_SCORE,1732,GO:0014855,2.2472e-01,9.0000e+00
IMP_SCORE,1733,GO:0007159,2.2466e-01,3.4000e+01
IMP_SCORE,1734,GO:0010942,2.2465e-01,1.7900e+02
IMP_SCORE,1735,GO:0045185,2.2460e-01,4.3000e+01
IMP_SCORE,1736,GO:0031902,2.2457e-01,1.0400e+02
IMP_SCORE,1737,GO:0060147,2.2451e-01,6.0000e+00
IMP_SCORE,1738,GO:0090185,2.2450e-01,6.0000e+00
IMP_SCORE,1739,GO:0044853,2.2448e-01,3.0000e+01
IMP_SCORE,1740,GO:0072331,2.2446e-01,5.3000e+01
IMP_SCORE,1741,GO:1903555,2.2443e-01,3.6000e+01
IMP_SCORE,1742,GO:0051187,2.2442e-01,7.0000e+00
IMP_SCORE,1743,GO:0042535,2.2440e-01,1.3000e+01
IMP_SCORE,1744,GO:0042428,2.2440e-01,1.0000e+01
IMP_SCORE,1745,GO:0019787,2.2438e-01,1.8100e+02
IMP_SCORE,1746,GO:0003018,2.2422e-01,5.4000e+01
IMP_SCORE,1747,GO:0051905,2.2421e-01,1.0000e+01
IMP_SCORE,1748,GO:0016790,2.2411e-01,4.0000e+01
IMP_SCORE,1749,GO:0051225,2.2405e-01,5.2000e+01
IMP_SCORE,1750,GO:0032206,2.2403e-01,2.6000e+01
IMP_SCORE,1751,GO:0034103,2.2400e-01,3.4000e+01
IMP_SCORE,1752,GO:0031226,2.2398e-01,7.8500e+02
IMP_SCORE,1753,GO:0097200,2.2393e-01,2.2000e+01
IMP_SCORE,1754,GO:0004714,2.2389e-01,4.2000e+01
IMP_SCORE,1755,GO:0002920,2.2376e-01,3.9000e+01
IMP_SCORE,1756,GO:0070374,2.2366e-01,4.4000e+01
IMP_SCORE,1757,GO:0016810,2.2365e-01,1.4600e+02
IMP_SCORE,1758,GO:0005488,2.2363e-01,1.9960e+03
IMP_SCORE,1759,GO:1903170,2.2354e-01,7.0000e+00
IMP_SCORE,1760,GO:0099003,2.2347e-01,3.1000e+01
IMP_SCORE,1761,GO:0005769,2.2341e-01,1.3800e+02
IMP_SCORE,1762,GO:0009991,2.2332e-01,1.3700e+02
IMP_SCORE,1763,GO:0046850,2.2326e-01,2.2000e+01
IMP_SCORE,1764,GO:1905521,2.2324e-01,4.0000e+00
IMP_SCORE,1765,GO:1903019,2.2324e-01,1.2000e+01
IMP_SCORE,1766,GO:0003071,2.2320e-01,8.0000e+00
IMP_SCORE,1767,GO:0070207,2.2316e-01,3.6000e+01
IMP_SCORE,1768,GO:0044788,2.2303e-01,1.5000e+01
IMP_SCORE,1769,GO:0035966,2.2293e-01,5.0000e+01
IMP_SCORE,1770,GO:0001775,2.2287e-01,2.5900e+02
IMP_SCORE,1771,GO:0090314,2.2283e-01,2.2000e+01
IMP_SCORE,1772,GO:0061351,2.2274e-01,2.0000e+01
IMP_SCORE,1773,GO:0015215,2.2263e-01,1.4000e+01
IMP_SCORE,1774,GO:0045935,2.2248e-01,2.4700e+02
IMP_SCORE,1775,GO:1902742,2.2246e-01,1.6000e+01
IMP_SCORE,1776,GO:0046488,2.2237e-01,1.1000e+02
IMP_SCORE,1777,GO:0005104,2.2234e-01,4.0000e+00
IMP_SCORE,1778,GO:0035306,2.2232e-01,3.2000e+01
IMP_SCORE,1779,GO:2001022,2.2230e-01,1.6000e+01
IMP_SCORE,1780,GO:0045124,2.2230e-01,2.0000e+01
IMP_SCORE,1781,GO:0070509,2.2223e-01,1.5000e+01
IMP_SCORE,1782,GO:0046324,2.2213e-01,3.7000e+01
IMP_SCORE,1783,GO:0021602,2.2212e-01,7.0000e+00
IMP_SCORE,1784,GO:2001056,2.2198e-01,2.8000e+01
IMP_SCORE,1785,GO:0018210,2.2197e-01,4.3000e+01
IMP_SCORE,1786,GO:0032006,2.2197e-01,7.7000e+01
IMP_SCORE,1787,GO:0033690,2.2186e-01,2.1000e+01
IMP_SCORE,1788,GO:0030669,2.2184e-01,3.1000e+01
IMP_SCORE,1789,GO:0009100,2.2184e-01,9.5000e+01
IMP_SCORE,1790,GO:0005902,2.2175e-01,4.6000e+01
IMP_SCORE,1791,GO:1904375,2.2174e-01,2.8000e+01
IMP_SCORE,1792,GO:2000379,2.2173e-01,2.3000e+01
IMP_SCORE,1793,GO:0060142,2.2173e-01,1.6000e+01
IMP_SCORE,1794,GO:0031975,2.2173e-01,1.4900e+02
IMP_SCORE,1795,GO:0030857,2.2171e-01,7.0000e+00
IMP_SCORE,1796,GO:0042129,2.2169e-01,4.4000e+01
IMP_SCORE,1797,GO:0051924,2.2166e-01,6.3000e+01
IMP_SCORE,1798,GO:0000146,2.2163e-01,3.0000e+01
IMP_SCORE,1799,GO:0034341,2.2161e-01,8.2000e+01
IMP_SCORE,1800,GO:0034764,2.2159e-01,3.3000e+01
IMP_SCORE,1801,GO:1902533,2.2138e-01,1.9500e+02
IMP_SCORE,1802,GO:0005802,2.2137e-01,1.0000e+02
IMP_SCORE,1803,GO:0002830,2.2133e-01,1.7000e+01
IMP_SCORE,1804,GO:0051494,2.2131e-01,3.8000e+01
IMP_SCORE,1805,GO:0003924,2.2130e-01,1.2300e+02
IMP_SCORE,1806,GO:0046034,2.2123e-01,3.4000e+01
IMP_SCORE,1807,GO:0051169,2.2119e-01,9.1000e+01
IMP_SCORE,1808,GO:0051647,2.2105e-01,9.0000e+00
IMP_SCORE,1809,GO:0015026,2.2101e-01,2.1000e+01
IMP_SCORE,1810,GO:0030667,2.2093e-01,1.3000e+02
IMP_SCORE,1811,GO:0001935,2.2079e-01,8.0000e+00
IMP_SCORE,1812,GO:0001837,2.2070e-01,1.8000e+01
IMP_SCORE,1813,GO:0002275,2.2068e-01,1.2100e+02
IMP_SCORE,1814,GO:0010469,2.2057e-01,3.7000e+01
IMP_SCORE,1815,GO:0030212,2.2055e-01,4.9000e+01
IMP_SCORE,1816,GO:0042171,2.2052e-01,1.3000e+01
IMP_SCORE,1817,GO:0051926,2.2050e-01,1.2000e+01
IMP_SCORE,1818,GO:0044428,2.2047e-01,1.2460e+03
IMP_SCORE,1819,GO:0046496,2.2036e-01,5.2000e+01
IMP_SCORE,1820,GO:0006779,2.2029e-01,2.1000e+01
IMP_SCORE,1821,GO:0019915,2.2028e-01,3.4000e+01
IMP_SCORE,1822,GO:0008652,2.2027e-01,8.0000e+01
IMP_SCORE,1823,GO:2001259,2.2009e-01,2.9000e+01
IMP_SCORE,1824,GO:0004602,2.2003e-01,3.2000e+01
IMP_SCORE,1825,GO:0031256,2.2000e-01,6.7000e+01
IMP_SCORE,1826,GO:0043408,2.1992e-01,1.5600e+02
IMP_SCORE,1827,GO:0002064,2.1983e-01,6.7000e+01
IMP_SCORE,1828,GO:0001816,2.1981e-01,2.9000e+01
IMP_SCORE,1829,GO:0001932,2.1980e-01,1.9800e+02
IMP_SCORE,1830,GO:1903531,2.1978e-01,4.8000e+01
IMP_SCORE,1831,GO:0005766,2.1978e-01,1.7000e+01
IMP_SCORE,1832,GO:0010927,2.1965e-01,2.6000e+01
IMP_SCORE,1833,GO:0001077,2.1959e-01,3.9000e+01
IMP_SCORE,1834,GO:0051764,2.1946e-01,1.6000e+01
IMP_SCORE,1835,GO:0034504,2.1942e-01,4.6000e+01
IMP_SCORE,1836,GO:0050920,2.1928e-01,4.9000e+01
IMP_SCORE,1837,GO:0030864,2.1928e-01,2.5000e+01
IMP_SCORE,1838,GO:0030595,2.1924e-01,5.7000e+01
IMP_SCORE,1839,GO:0014041,2.1923e-01,1.3000e+01
IMP_SCORE,1840,GO:0007026,2.1914e-01,1.3000e+01
IMP_SCORE,1841,GO:0072001,2.1910e-01,1.0000e+01
IMP_SCORE,1842,GO:0045823,2.1910e-01,6.0000e+00
IMP_SCORE,1843,GO:0060004,2.1892e-01,1.3000e+01
IMP_SCORE,1844,GO:0048002,2.1889e-01,1.1400e+02
IMP_SCORE,1845,GO:0010919,2.1888e-01,6.0000e+00
IMP_SCORE,1846,GO:0016922,2.1887e-01,3.0000e+00
IMP_SCORE,1847,GO:0051656,2.1887e-01,9.7000e+01
IMP_SCORE,1848,GO:0016641,2.1882e-01,2.6000e+01
IMP_SCORE,1849,GO:0001570,2.1881e-01,1.6000e+01
IMP_SCORE,1850,GO:0007611,2.1865e-01,9.8000e+01
IMP_SCORE,1851,GO:0034329,2.1862e-01,1.1300e+02
IMP_SCORE,1852,GO:0019838,2.1858e-01,1.7800e+02
IMP_SCORE,1853,GO:0045072,2.1854e-01,9.0000e+00
IMP_SCORE,1854,GO:0046966,2.1853e-01,1.1000e+01
IMP_SCORE,1855,GO:0042311,2.1848e-01,1.1000e+01
IMP_SCORE,1856,GO:0045932,2.1847e-01,7.0000e+00
IMP_SCORE,1857,GO:0031623,2.1835e-01,2.3000e+01
IMP_SCORE,1858,GO:0015807,2.1835e-01,3.4000e+01
IMP_SCORE,1859,GO:2000785,2.1833e-01,1.8000e+01
IMP_SCORE,1860,GO:0015740,2.1831e-01,9.0000e+00
IMP_SCORE,1861,GO:0008217,2.1829e-01,9.9000e+01
IMP_SCORE,1862,GO:0042415,2.1828e-01,1.6000e+01
IMP_SCORE,1863,GO:0060674,2.1811e-01,2.5000e+01
IMP_SCORE,1864,GO:0051098,2.1803e-01,1.1200e+02
IMP_SCORE,1865,GO:0016709,2.1800e-01,2.3000e+01
IMP_SCORE,1866,GO:0050807,2.1797e-01,7.7000e+01
IMP_SCORE,1867,GO:1902106,2.1797e-01,5.8000e+01
IMP_SCORE,1868,GO:0042326,2.1796e-01,9.9000e+01
IMP_SCORE,1869,GO:1901606,2.1795e-01,9.9000e+01
IMP_SCORE,1870,GO:0035136,2.1794e-01,1.8000e+01
IMP_SCORE,1871,GO:0071468,2.1791e-01,5.0000e+00
IMP_SCORE,1872,GO:0001503,2.1789e-01,4.3000e+01
IMP_SCORE,1873,GO:0046395,2.1789e-01,1.1400e+02
IMP_SCORE,1874,GO:0010826,2.1786e-01,3.0000e+00
IMP_SCORE,1875,GO:0051539,2.1786e-01,3.3000e+01
IMP_SCORE,1876,GO:0046129,2.1784e-01,1.1000e+01
IMP_SCORE,1877,GO:0050708,2.1781e-01,9.6000e+01
IMP_SCORE,1878,GO:0090174,2.1779e-01,3.7000e+01
IMP_SCORE,1879,GO:0033267,2.1773e-01,7.0000e+01
IMP_SCORE,1880,GO:0009713,2.1747e-01,1.3000e+01
IMP_SCORE,1881,GO:0006702,2.1742e-01,5.0000e+00
IMP_SCORE,1882,GO:0051702,2.1740e-01,2.5000e+01
IMP_SCORE,1883,GO:1903391,2.1740e-01,1.8000e+01
IMP_SCORE,1884,GO:0070914,2.1739e-01,1.2000e+01
IMP_SCORE,1885,GO:0010810,2.1725e-01,9.1000e+01
IMP_SCORE,1886,GO:0039706,2.1723e-01,5.0000e+00
IMP_SCORE,1887,GO:0046475,2.1723e-01,1.3000e+01
IMP_SCORE,1888,GO:0006884,2.1719e-01,8.0000e+00
IMP_SCORE,1889,GO:0046934,2.1718e-01,1.5000e+01
IMP_SCORE,1890,GO:0002523,2.1708e-01,1.4000e+01
IMP_SCORE,1891,GO:0007173,2.1702e-01,3.5000e+01
IMP_SCORE,1892,GO:0052547,2.1700e-01,1.5200e+02
IMP_SCORE,1893,GO:0019221,2.1700e-01,2.6400e+02
IMP_SCORE,1894,GO:0010935,2.1700e-01,5.0000e+00
IMP_SCORE,1895,GO:0002040,2.1696e-01,1.8000e+01
IMP_SCORE,1896,GO:0004896,2.1695e-01,1.5700e+02
IMP_SCORE,1897,GO:0022898,2.1687e-01,8.5000e+01
IMP_SCORE,1898,GO:0072009,2.1683e-01,1.3000e+01
IMP_SCORE,1899,GO:0031333,2.1680e-01,3.8000e+01
IMP_SCORE,1900,GO:0022408,2.1677e-01,3.1000e+01
IMP_SCORE,1901,GO:0019217,2.1672e-01,3.3000e+01
IMP_SCORE,1902,GO:0051153,2.1665e-01,4.4000e+01
IMP_SCORE,1903,GO:0042455,2.1660e-01,1.6000e+01
IMP_SCORE,1904,GO:0072413,2.1660e-01,1.2000e+01
IMP_SCORE,1905,GO:0031100,2.1657e-01,3.9000e+01
IMP_SCORE,1906,GO:0007631,2.1657e-01,3.6000e+01
IMP_SCORE,1907,GO:0001948,2.1656e-01,7.9000e+01
IMP_SCORE,1908,GO:0005886,2.1654e-01,1.7240e+03
IMP_SCORE,1909,GO:0060411,2.1652e-01,1.8000e+01
IMP_SCORE,1910,GO:0071407,2.1643e-01,9.6000e+01
IMP_SCORE,1911,GO:0042287,2.1638e-01,3.3000e+01
IMP_SCORE,1912,GO:0034374,2.1626e-01,6.0000e+00
IMP_SCORE,1913,GO:0019748,2.1624e-01,1.2000e+01
IMP_SCORE,1914,GO:0001977,2.1623e-01,8.0000e+00
IMP_SCORE,1915,GO:0046457,2.1614e-01,6.0000e+00
IMP_SCORE,1916,GO:0099503,2.1610e-01,2.1200e+02
IMP_SCORE,1917,GO:0002673,2.1605e-01,6.3000e+01
IMP_SCORE,1918,GO:0043229,2.1605e-01,1.6800e+03
IMP_SCORE,1919,GO:0016505,2.1604e-01,1.7000e+01
IMP_SCORE,1920,GO:0043604,2.1604e-01,1.1600e+02
IMP_SCORE,1921,GO:0051091,2.1599e-01,5.9000e+01
IMP_SCORE,1922,GO:0099500,2.1595e-01,1.8000e+01
IMP_SCORE,1923,GO:0010803,2.1584e-01,1.3000e+01
IMP_SCORE,1924,GO:0050770,2.1576e-01,5.9000e+01
IMP_SCORE,1925,GO:0032386,2.1573e-01,1.3000e+02
IMP_SCORE,1926,GO:0098930,2.1567e-01,9.0000e+00
IMP_SCORE,1927,GO:0010035,2.1563e-01,2.0800e+02
IMP_SCORE,1928,GO:1990023,2.1561e-01,6.0000e+00
IMP_SCORE,1929,GO:0051491,2.1553e-01,2.9000e+01
IMP_SCORE,1930,GO:1900182,2.1553e-01,2.5000e+01
IMP_SCORE,1931,GO:0050868,2.1546e-01,3.8000e+01
IMP_SCORE,1932,GO:0000186,2.1544e-01,2.1000e+01
IMP_SCORE,1933,GO:1903524,2.1544e-01,5.0000e+00
IMP_SCORE,1934,GO:0016226,2.1531e-01,2.5000e+01
IMP_SCORE,1935,GO:0090002,2.1526e-01,3.1000e+01
IMP_SCORE,1936,GO:0031982,2.1522e-01,1.1060e+03
IMP_SCORE,1937,GO:0061081,2.1516e-01,6.0000e+00
IMP_SCORE,1938,GO:0007140,2.1515e-01,1.9000e+01
IMP_SCORE,1939,GO:0008374,2.1512e-01,2.7000e+01
IMP_SCORE,1940,GO:0050900,2.1511e-01,1.4200e+02
IMP_SCORE,1941,GO:0043901,2.1511e-01,6.4000e+01
IMP_SCORE,1942,GO:0051293,2.1506e-01,1.1000e+01
IMP_SCORE,1943,GO:0004871,2.1500e-01,4.8400e+02
IMP_SCORE,1944,GO:0035145,2.1498e-01,9.0000e+00
IMP_SCORE,1945,GO:0032943,2.1494e-01,2.0000e+01
IMP_SCORE,1946,GO:1903319,2.1486e-01,1.1000e+01
IMP_SCORE,1947,GO:0071363,2.1477e-01,7.1000e+01
IMP_SCORE,1948,GO:0051785,2.1469e-01,1.6000e+01
IMP_SCORE,1949,GO:0055022,2.1466e-01,8.0000e+00
IMP_SCORE,1950,GO:0009259,2.1462e-01,7.0000e+01
IMP_SCORE,1951,GO:0070848,2.1459e-01,6.2000e+01
IMP_SCORE,1952,GO:0045197,2.1457e-01,2.4000e+01
IMP_SCORE,1953,GO:0002224,2.1456e-01,5.6000e+01
IMP_SCORE,1954,GO:0006582,2.1449e-01,5.0000e+00
IMP_SCORE,1955,GO:0048490,2.1449e-01,5.0000e+00
IMP_SCORE,1956,GO:0007635,2.1447e-01,6.0000e+00
IMP_SCORE,1957,GO:0098589,2.1443e-01,1.5000e+02
IMP_SCORE,1958,GO:0006623,2.1427e-01,8.0000e+00
IMP_SCORE,1959,GO:0072595,2.1424e-01,2.0000e+01
IMP_SCORE,1960,GO:0008344,2.1421e-01,4.9000e+01
IMP_SCORE,1961,GO:0035850,2.1421e-01,1.3000e+01
IMP_SCORE,1962,GO:0050810,2.1413e-01,1.3000e+01
IMP_SCORE,1963,GO:1902170,2.1411e-01,7.0000e+00
IMP_SCORE,1964,GO:0030331,2.1408e-01,3.0000e+01
IMP_SCORE,1965,GO:0060191,2.1401e-01,2.6000e+01
IMP_SCORE,1966,GO:0015405,2.1399e-01,3.9000e+01
IMP_SCORE,1967,GO:1901800,2.1399e-01,4.6000e+01
IMP_SCORE,1968,GO:0018904,2.1397e-01,5.3000e+01
IMP_SCORE,1969,GO:0033993,2.1396e-01,2.2500e+02
IMP_SCORE,1970,GO:0000183,2.1391e-01,6.0000e+00
IMP_SCORE,1971,GO:1901617,2.1391e-01,9.7000e+01
IMP_SCORE,1972,GO:0002763,2.1384e-01,7.0000e+00
IMP_SCORE,1973,GO:0031532,2.1377e-01,3.3000e+01
IMP_SCORE,1974,GO:0051249,2.1375e-01,1.0200e+02
IMP_SCORE,1975,GO:0072202,2.1374e-01,5.0000e+00
IMP_SCORE,1976,GO:0042832,2.1364e-01,2.5000e+01
IMP_SCORE,1977,GO:0007205,2.1364e-01,2.5000e+01
IMP_SCORE,1978,GO:0019400,2.1363e-01,4.0000e+00
IMP_SCORE,1979,GO:0030325,2.1358e-01,1.0000e+01
IMP_SCORE,1980,GO:0038061,2.1356e-01,9.0000e+00
IMP_SCORE,1981,GO:0005775,2.1354e-01,1.5400e+02
IMP_SCORE,1982,GO:0048812,2.1352e-01,1.0800e+02
IMP_SCORE,1983,GO:0010948,2.1350e-01,5.7000e+01
IMP_SCORE,1984,GO:0030098,2.1343e-01,5.7000e+01
IMP_SCORE,1985,GO:0001558,2.1333e-01,1.8000e+02
IMP_SCORE,1986,GO:0003013,2.1329e-01,6.8000e+01
IMP_SCORE,1987,GO:0070887,2.1318e-01,3.4700e+02
IMP_SCORE,1988,GO:0030424,2.1315e-01,1.6500e+02
IMP_SCORE,1989,GO:0002244,2.1312e-01,1.4300e+02
IMP_SCORE,1990,GO:0046394,2.1303e-01,1.4700e+02
IMP_SCORE,1991,GO:0031300,2.1299e-01,1.1700e+02
IMP_SCORE,1992,GO:0014823,2.1297e-01,3.7000e+01
IMP_SCORE,1993,GO:0043186,2.1297e-01,1.9000e+01
IMP_SCORE,1994,GO:0033081,2.1280e-01,1.4000e+01
IMP_SCORE,1995,GO:0031113,2.1270e-01,1.2000e+01
IMP_SCORE,1996,GO:0071333,2.1263e-01,1.5000e+01
IMP_SCORE,1997,GO:0016811,2.1255e-01,9.9000e+01
IMP_SCORE,1998,GO:0060193,2.1245e-01,2.4000e+01
IMP_SCORE,1999,GO:0030139,2.1239e-01,7.0000e+01
IMP_SCORE,2000,GO:0051495,2.1238e-01,6.9000e+01
IMP_SCORE,2001,GO:0005234,2.1209e-01,2.0000e+01
IMP_SCORE,2002,GO:0001818,2.1202e-01,9.1000e+01
IMP_SCORE,2003,GO:0051650,2.1194e-01,4.2000e+01
IMP_SCORE,2004,GO:0045621,2.1183e-01,2.4000e+01
IMP_SCORE,2005,GO:0033630,2.1179e-01,1.2000e+01
IMP_SCORE,2006,GO:0005125,2.1178e-01,1.9700e+02
IMP_SCORE,2007,GO:0051241,2.1175e-01,2.8600e+02
IMP_SCORE,2008,GO:0043539,2.1169e-01,2.2000e+01
IMP_SCORE,2009,GO:1903793,2.1169e-01,7.0000e+00
IMP_SCORE,2010,GO:0016079,2.1169e-01,2.0000e+01
IMP_SCORE,2011,GO:0045103,2.1168e-01,3.0000e+01
IMP_SCORE,2012,GO:0090303,2.1163e-01,2.3000e+01
IMP_SCORE,2013,GO:0019682,2.1160e-01,1.1000e+01
IMP_SCORE,2014,GO:0043009,2.1156e-01,6.0000e+01
IMP_SCORE,2015,GO:0032963,2.1155e-01,4.0000e+01
IMP_SCORE,2016,GO:0051056,2.1149e-01,1.3900e+02
IMP_SCORE,2017,GO:0090662,2.1148e-01,1.5000e+01
IMP_SCORE,2018,GO:0001910,2.1142e-01,2.5000e+01
IMP_SCORE,2019,GO:0034614,2.1140e-01,2.6000e+01
IMP_SCORE,2020,GO:0032729,2.1138e-01,2.6000e+01
IMP_SCORE,2021,GO:0048666,2.1136e-01,6.4000e+01
IMP_SCORE,2022,GO:0010614,2.1132e-01,6.0000e+00
IMP_SCORE,2023,GO:0016208,2.1125e-01,1.6000e+01
IMP_SCORE,2024,GO:0032469,2.1124e-01,7.0000e+00
IMP_SCORE,2025,GO:1901381,2.1120e-01,6.0000e+00
IMP_SCORE,2026,GO:0051262,2.1119e-01,4.3000e+01
IMP_SCORE,2027,GO:0034587,2.1117e-01,4.0000e+00
IMP_SCORE,2028,GO:0009235,2.1109e-01,2.2000e+01
IMP_SCORE,2029,GO:0007512,2.1102e-01,6.0000e+00
IMP_SCORE,2030,GO:0038127,2.1101e-01,4.1000e+01
IMP_SCORE,2031,GO:0002237,2.1098e-01,1.2300e+02
IMP_SCORE,2032,GO:1902221,2.1096e-01,2.6000e+01
IMP_SCORE,2033,GO:0042074,2.1096e-01,4.0000e+00
IMP_SCORE,2034,GO:0031519,2.1088e-01,5.6000e+01
IMP_SCORE,2035,GO:0003093,2.1086e-01,1.6000e+01
IMP_SCORE,2036,GO:0048261,2.1084e-01,5.0000e+00
IMP_SCORE,2037,GO:0042990,2.1080e-01,3.1000e+01
IMP_SCORE,2038,GO:0042982,2.1075e-01,1.7000e+01
IMP_SCORE,2039,GO:1901700,2.1067e-01,3.4900e+02
IMP_SCORE,2040,GO:0006401,2.1067e-01,4.6000e+01
IMP_SCORE,2041,GO:0060048,2.1060e-01,1.7000e+01
IMP_SCORE,2042,GO:0035264,2.1060e-01,3.2000e+01
IMP_SCORE,2043,GO:0072562,2.1053e-01,1.7100e+02
IMP_SCORE,2044,GO:0016241,2.1052e-01,6.3000e+01
IMP_SCORE,2045,GO:0000097,2.1052e-01,2.8000e+01
IMP_SCORE,2046,GO:0034330,2.1049e-01,1.3600e+02
IMP_SCORE,2047,GO:0035770,2.1049e-01,9.9000e+01
IMP_SCORE,2048,GO:0006814,2.1048e-01,7.0000e+01
IMP_SCORE,2049,GO:0048675,2.1047e-01,3.4000e+01
IMP_SCORE,2050,GO:0014003,2.1046e-01,3.0000e+01
IMP_SCORE,2051,GO:0005773,2.1035e-01,2.8700e+02
IMP_SCORE,2052,GO:0031667,2.1032e-01,1.2500e+02
IMP_SCORE,2053,GO:0005160,2.1031e-01,1.0000e+01
IMP_SCORE,2054,GO:0046777,2.1026e-01,8.6000e+01
IMP_SCORE,2055,GO:0046513,2.1025e-01,3.4000e+01
IMP_SCORE,2056,GO:0000165,2.1024e-01,9.1000e+01
IMP_SCORE,2057,GO:0043278,2.1023e-01,1.0000e+01
IMP_SCORE,2058,GO:0006516,2.1023e-01,1.4000e+01
IMP_SCORE,2059,GO:0009268,2.1010e-01,2.6000e+01
IMP_SCORE,2060,GO:0032675,2.1009e-01,2.2000e+01
IMP_SCORE,2061,GO:0030835,2.1007e-01,2.1000e+01
IMP_SCORE,2062,GO:0019233,2.1004e-01,3.1000e+01
IMP_SCORE,2063,GO:0032945,2.0998e-01,2.1000e+01
IMP_SCORE,2064,GO:0043230,2.0991e-01,9.0800e+02
IMP_SCORE,2065,GO:0043173,2.0989e-01,9.0000e+00
IMP_SCORE,2066,GO:0090184,2.0989e-01,8.0000e+00
IMP_SCORE,2067,GO:0036464,2.0984e-01,1.1100e+02
IMP_SCORE,2068,GO:0033762,2.0980e-01,1.9000e+01
IMP_SCORE,2069,GO:0010001,2.0977e-01,7.0000e+01
IMP_SCORE,2070,GO:0031344,2.0969e-01,2.1400e+02
IMP_SCORE,2071,GO:0006896,2.0969e-01,7.0000e+00
IMP_SCORE,2072,GO:0031968,2.0960e-01,1.5000e+02
IMP_SCORE,2073,GO:1901862,2.0957e-01,1.5000e+01
IMP_SCORE,2074,GO:0016896,2.0947e-01,1.2000e+01
IMP_SCORE,2075,GO:0030816,2.0947e-01,1.3000e+01
IMP_SCORE,2076,GO:0050777,2.0945e-01,5.1000e+01
IMP_SCORE,2077,GO:0070525,2.0944e-01,6.0000e+00
IMP_SCORE,2078,GO:0030659,2.0935e-01,2.7600e+02
IMP_SCORE,2079,GO:0019867,2.0931e-01,1.6900e+02
IMP_SCORE,2080,GO:1901990,2.0920e-01,7.1000e+01
IMP_SCORE,2081,GO:1903201,2.0919e-01,9.0000e+00
IMP_SCORE,2082,GO:0051896,2.0919e-01,3.4000e+01
IMP_SCORE,2083,GO:0034612,2.0908e-01,4.0000e+01
IMP_SCORE,2084,GO:0000159,2.0908e-01,3.0000e+01
IMP_SCORE,2085,GO:0030852,2.0905e-01,1.4000e+01
IMP_SCORE,2086,GO:0019722,2.0905e-01,3.6000e+01
IMP_SCORE,2087,GO:0044437,2.0898e-01,3.5100e+02
IMP_SCORE,2088,GO:0005313,2.0887e-01,1.2000e+01
IMP_SCORE,2089,GO:0043296,2.0883e-01,7.0000e+00
IMP_SCORE,2090,GO:0032480,2.0874e-01,1.1000e+01
IMP_SCORE,2091,GO:0071216,2.0872e-01,4.8000e+01
IMP_SCORE,2092,GO:0030666,2.0872e-01,7.9000e+01
IMP_SCORE,2093,GO:0006101,2.0868e-01,3.6000e+01
IMP_SCORE,2094,GO:0021522,2.0866e-01,1.3000e+01
IMP_SCORE,2095,GO:0006446,2.0855e-01,3.4000e+01
IMP_SCORE,2096,GO:0045165,2.0851e-01,4.1000e+01
IMP_SCORE,2097,GO:0006706,2.0849e-01,2.8000e+01
IMP_SCORE,2098,GO:0002526,2.0847e-01,5.5000e+01
IMP_SCORE,2099,GO:0051082,2.0847e-01,9.5000e+01
IMP_SCORE,2100,GO:0070723,2.0842e-01,2.1000e+01
IMP_SCORE,2101,GO:0019835,2.0832e-01,2.5000e+01
IMP_SCORE,2102,GO:0034389,2.0831e-01,3.3000e+01
IMP_SCORE,2103,GO:0030512,2.0831e-01,2.2000e+01
IMP_SCORE,2104,GO:0005068,2.0826e-01,2.0000e+01
IMP_SCORE,2105,GO:0036314,2.0825e-01,1.8000e+01
IMP_SCORE,2106,GO:0003700,2.0819e-01,3.3000e+02
IMP_SCORE,2107,GO:0043302,2.0816e-01,9.0000e+00
IMP_SCORE,2108,GO:0046637,2.0815e-01,2.0000e+01
IMP_SCORE,2109,GO:0019210,2.0815e-01,5.6000e+01
IMP_SCORE,2110,GO:0005795,2.0808e-01,6.0000e+01
IMP_SCORE,2111,GO:0009967,2.0807e-01,3.1600e+02
IMP_SCORE,2112,GO:0004708,2.0805e-01,1.3000e+01
IMP_SCORE,2113,GO:0019003,2.0785e-01,5.8000e+01
IMP_SCORE,2114,GO:1903844,2.0782e-01,3.8000e+01
IMP_SCORE,2115,GO:0010830,2.0781e-01,3.7000e+01
IMP_SCORE,2116,GO:0034394,2.0781e-01,6.0000e+00
IMP_SCORE,2117,GO:0048713,2.0760e-01,1.8000e+01
IMP_SCORE,2118,GO:0001667,2.0759e-01,6.6000e+01
IMP_SCORE,2119,GO:0031280,2.0752e-01,7.0000e+00
IMP_SCORE,2120,GO:0061029,2.0745e-01,5.0000e+00
IMP_SCORE,2121,GO:0071310,2.0744e-01,3.2500e+02
IMP_SCORE,2122,GO:0042345,2.0744e-01,2.7000e+01
IMP_SCORE,2123,GO:0031089,2.0738e-01,3.6000e+01
IMP_SCORE,2124,GO:1901136,2.0734e-01,1.0500e+02
IMP_SCORE,2125,GO:0051050,2.0721e-01,2.6400e+02
IMP_SCORE,2126,GO:1900542,2.0721e-01,4.2000e+01
IMP_SCORE,2127,GO:0001916,2.0721e-01,6.0000e+00
IMP_SCORE,2128,GO:0036075,2.0716e-01,1.1000e+01
IMP_SCORE,2129,GO:0030295,2.0714e-01,3.6000e+01
IMP_SCORE,2130,GO:0044322,2.0708e-01,6.0000e+00
IMP_SCORE,2131,GO:0051931,2.0707e-01,2.2000e+01
IMP_SCORE,2132,GO:0042629,2.0704e-01,2.4000e+01
IMP_SCORE,2133,GO:0031329,2.0703e-01,1.8500e+02
IMP_SCORE,2134,GO:0035116,2.0701e-01,4.0000e+00
IMP_SCORE,2135,GO:0048168,2.0695e-01,3.9000e+01
IMP_SCORE,2136,GO:0010632,2.0691e-01,4.3000e+01
IMP_SCORE,2137,GO:0043500,2.0683e-01,1.1000e+01
IMP_SCORE,2138,GO:0043207,2.0673e-01,2.5800e+02
IMP_SCORE,2139,GO:0002274,2.0669e-01,1.4800e+02
IMP_SCORE,2140,GO:0002825,2.0667e-01,1.3000e+01
IMP_SCORE,2141,GO:0051260,2.0667e-01,1.7000e+02
IMP_SCORE,2142,GO:0052652,2.0666e-01,7.0000e+00
IMP_SCORE,2143,GO:0006515,2.0665e-01,1.0000e+01
IMP_SCORE,2144,GO:0043025,2.0664e-01,2.0300e+02
IMP_SCORE,2145,GO:0008329,2.0663e-01,2.1000e+01
IMP_SCORE,2146,GO:0000226,2.0662e-01,1.1400e+02
IMP_SCORE,2147,GO:0045995,2.0662e-01,2.7000e+01
IMP_SCORE,2148,GO:0008306,2.0661e-01,3.5000e+01
IMP_SCORE,2149,GO:0098657,2.0661e-01,4.5000e+01
IMP_SCORE,2150,GO:0043122,2.0649e-01,1.5400e+02
IMP_SCORE,2151,GO:0006998,2.0644e-01,2.1000e+01
IMP_SCORE,2152,GO:1903901,2.0641e-01,3.2000e+01
IMP_SCORE,2153,GO:0050829,2.0636e-01,2.3000e+01
IMP_SCORE,2154,GO:0090200,2.0633e-01,8.0000e+00
IMP_SCORE,2155,GO:0015802,2.0622e-01,4.0000e+00
IMP_SCORE,2156,GO:0070664,2.0622e-01,2.9000e+01
IMP_SCORE,2157,GO:0061138,2.0616e-01,5.7000e+01
IMP_SCORE,2158,GO:0001504,2.0616e-01,1.3000e+01
IMP_SCORE,2159,GO:0016763,2.0615e-01,1.1800e+02
IMP_SCORE,2160,GO:0045785,2.0611e-01,1.2300e+02
IMP_SCORE,2161,GO:0005640,2.0611e-01,5.3000e+01
IMP_SCORE,2162,GO:0071453,2.0610e-01,2.6000e+01
IMP_SCORE,2163,GO:0042752,2.0609e-01,3.3000e+01
IMP_SCORE,2164,GO:0046883,2.0609e-01,8.1000e+01
IMP_SCORE,2165,GO:0042605,2.0607e-01,3.1000e+01
IMP_SCORE,2166,GO:0043244,2.0602e-01,4.1000e+01
IMP_SCORE,2167,GO:0060425,2.0592e-01,8.0000e+00
IMP_SCORE,2168,GO:0016831,2.0584e-01,3.2000e+01
IMP_SCORE,2169,GO:0030183,2.0569e-01,2.2000e+01
IMP_SCORE,2170,GO:0048525,2.0557e-01,3.4000e+01
IMP_SCORE,2171,GO:0030101,2.0555e-01,3.0000e+01
IMP_SCORE,2172,GO:0045408,2.0553e-01,4.0000e+00
IMP_SCORE,2173,GO:0010631,2.0550e-01,5.3000e+01
IMP_SCORE,2174,GO:0031362,2.0549e-01,3.3000e+01
IMP_SCORE,2175,GO:1903076,2.0541e-01,2.6000e+01
IMP_SCORE,2176,GO:0072528,2.0536e-01,9.0000e+00
IMP_SCORE,2177,GO:0045815,2.0535e-01,1.9000e+01
IMP_SCORE,2178,GO:0006140,2.0527e-01,4.6000e+01
IMP_SCORE,2179,GO:0090023,2.0525e-01,1.5000e+01
IMP_SCORE,2180,GO:0030500,2.0524e-01,3.6000e+01
IMP_SCORE,2181,GO:1903317,2.0517e-01,5.2000e+01
IMP_SCORE,2182,GO:0030049,2.0516e-01,1.5000e+01
IMP_SCORE,2183,GO:0002710,2.0508e-01,5.0000e+00
IMP_SCORE,2184,GO:0061448,2.0508e-01,3.3000e+01
IMP_SCORE,2185,GO:0035666,2.0505e-01,9.0000e+00
IMP_SCORE,2186,GO:0001649,2.0504e-01,4.2000e+01
IMP_SCORE,2187,GO:0042475,2.0492e-01,4.7000e+01
IMP_SCORE,2188,GO:1901652,2.0491e-01,1.1400e+02
IMP_SCORE,2189,GO:0019882,2.0489e-01,1.1800e+02
IMP_SCORE,2190,GO:0006534,2.0483e-01,1.8000e+01
IMP_SCORE,2191,GO:0006631,2.0475e-01,1.2400e+02
IMP_SCORE,2192,GO:0042330,2.0472e-01,1.6100e+02
IMP_SCORE,2193,GO:0044070,2.0470e-01,4.6000e+01
IMP_SCORE,2194,GO:0040034,2.0466e-01,6.0000e+00
IMP_SCORE,2195,GO:1903532,2.0457e-01,1.0300e+02
IMP_SCORE,2196,GO:1903077,2.0451e-01,5.0000e+00
IMP_SCORE,2197,GO:0098632,2.0444e-01,3.3000e+01
IMP_SCORE,2198,GO:0097610,2.0438e-01,5.4000e+01
IMP_SCORE,2199,GO:0030900,2.0414e-01,2.8000e+01
IMP_SCORE,2200,GO:0033238,2.0413e-01,1.3000e+01
IMP_SCORE,2201,GO:1901701,2.0413e-01,2.0400e+02
IMP_SCORE,2202,GO:0060571,2.0413e-01,6.0000e+00
IMP_SCORE,2203,GO:0030134,2.0408e-01,2.4000e+01
IMP_SCORE,2204,GO:0001938,2.0408e-01,3.3000e+01
IMP_SCORE,2205,GO:0071495,2.0401e-01,1.7900e+02
IMP_SCORE,2206,GO:0007044,2.0399e-01,3.4000e+01
IMP_SCORE,2207,GO:0043650,2.0397e-01,1.4000e+01
IMP_SCORE,2208,GO:0033619,2.0396e-01,2.4000e+01
IMP_SCORE,2209,GO:0000712,2.0394e-01,5.0000e+00
IMP_SCORE,2210,GO:0032736,2.0384e-01,1.2000e+01
IMP_SCORE,2211,GO:1902105,2.0384e-01,1.2000e+02
IMP_SCORE,2212,GO:0044444,2.0379e-01,1.5770e+03
IMP_SCORE,2213,GO:0098590,2.0378e-01,5.1400e+02
IMP_SCORE,2214,GO:0046189,2.0375e-01,1.9000e+01
IMP_SCORE,2215,GO:0090407,2.0374e-01,1.4900e+02
IMP_SCORE,2216,GO:0045747,2.0371e-01,1.0000e+01
IMP_SCORE,2217,GO:0043010,2.0369e-01,2.9000e+01
IMP_SCORE,2218,GO:0002027,2.0369e-01,4.1000e+01
IMP_SCORE,2219,GO:0016712,2.0361e-01,1.1000e+01
IMP_SCORE,2220,GO:1904036,2.0360e-01,8.0000e+00
IMP_SCORE,2221,GO:0036498,2.0353e-01,4.9000e+01
IMP_SCORE,2222,GO:0001967,2.0349e-01,5.0000e+00
IMP_SCORE,2223,GO:0050778,2.0348e-01,1.4600e+02
IMP_SCORE,2224,GO:0048015,2.0345e-01,3.6000e+01
IMP_SCORE,2225,GO:0000028,2.0345e-01,2.0000e+00
IMP_SCORE,2226,GO:0048592,2.0344e-01,3.5000e+01
IMP_SCORE,2227,GO:0042510,2.0344e-01,1.0000e+01
IMP_SCORE,2228,GO:0002283,2.0340e-01,1.4300e+02
IMP_SCORE,2229,GO:0060231,2.0336e-01,1.0000e+01
IMP_SCORE,2230,GO:0016540,2.0320e-01,3.5000e+01
IMP_SCORE,2231,GO:0070064,2.0320e-01,1.8000e+01
IMP_SCORE,2232,GO:0043433,2.0319e-01,4.5000e+01
IMP_SCORE,2233,GO:0010226,2.0317e-01,5.0000e+00
IMP_SCORE,2234,GO:0097193,2.0311e-01,3.7000e+01
IMP_SCORE,2235,GO:0009894,2.0308e-01,2.5500e+02
IMP_SCORE,2236,GO:0002363,2.0305e-01,1.6000e+01
IMP_SCORE,2237,GO:0030330,2.0305e-01,2.3000e+01
IMP_SCORE,2238,GO:0032507,2.0305e-01,3.3000e+01
IMP_SCORE,2239,GO:0008134,2.0305e-01,1.5800e+02
IMP_SCORE,2240,GO:0032944,2.0303e-01,6.7000e+01
IMP_SCORE,2241,GO:2001028,2.0295e-01,6.0000e+00
IMP_SCORE,2242,GO:0055007,2.0285e-01,9.0000e+00
IMP_SCORE,2243,GO:1903747,2.0284e-01,5.6000e+01
IMP_SCORE,2244,GO:0071241,2.0283e-01,8.2000e+01
IMP_SCORE,2245,GO:0055074,2.0282e-01,9.6000e+01
IMP_SCORE,2246,GO:0033554,2.0277e-01,3.8400e+02
IMP_SCORE,2247,GO:0050867,2.0275e-01,8.4000e+01
IMP_SCORE,2248,GO:0090068,2.0275e-01,7.3000e+01
IMP_SCORE,2249,GO:0002687,2.0272e-01,2.8000e+01
IMP_SCORE,2250,GO:0019898,2.0270e-01,1.0700e+02
IMP_SCORE,2251,GO:0030660,2.0269e-01,3.7000e+01
IMP_SCORE,2252,GO:0016042,2.0267e-01,1.8900e+02
IMP_SCORE,2253,GO:0051047,2.0267e-01,8.7000e+01
IMP_SCORE,2254,GO:1990777,2.0265e-01,3.7000e+01
IMP_SCORE,2255,GO:0043011,2.0262e-01,1.2000e+01
IMP_SCORE,2256,GO:0006650,2.0259e-01,1.4000e+02
IMP_SCORE,2257,GO:0060560,2.0249e-01,3.6000e+01
IMP_SCORE,2258,GO:0008637,2.0245e-01,3.4000e+01
IMP_SCORE,2259,GO:0090544,2.0244e-01,1.0000e+01
IMP_SCORE,2260,GO:0001102,2.0243e-01,3.1000e+01
IMP_SCORE,2261,GO:0001824,2.0239e-01,1.6000e+01
IMP_SCORE,2262,GO:0044446,2.0236e-01,1.4750e+03
IMP_SCORE,2263,GO:0033628,2.0236e-01,5.0000e+01
IMP_SCORE,2264,GO:0005798,2.0235e-01,2.2000e+01
IMP_SCORE,2265,GO:0023026,2.0233e-01,1.3000e+01
IMP_SCORE,2266,GO:0060840,2.0225e-01,1.5000e+01
IMP_SCORE,2267,GO:0051220,2.0225e-01,1.4000e+01
IMP_SCORE,2268,GO:0030169,2.0223e-01,7.0000e+00
IMP_SCORE,2269,GO:0048278,2.0222e-01,4.4000e+01
IMP_SCORE,2270,GO:0031122,2.0218e-01,1.7000e+01
IMP_SCORE,2271,GO:0010829,2.0214e-01,6.0000e+00
IMP_SCORE,2272,GO:0000902,2.0208e-01,6.8000e+01
IMP_SCORE,2273,GO:0001701,2.0205e-01,4.8000e+01
IMP_SCORE,2274,GO:0019827,2.0204e-01,4.1000e+01
IMP_SCORE,2275,GO:0031406,2.0204e-01,1.2300e+02
IMP_SCORE,2276,GO:0042133,2.0202e-01,3.8000e+01
IMP_SCORE,2277,GO:0032868,2.0200e-01,5.9000e+01
IMP_SCORE,2278,GO:0042803,2.0195e-01,4.3200e+02
IMP_SCORE,2279,GO:0006767,2.0191e-01,4.6000e+01
IMP_SCORE,2280,GO:0006890,2.0182e-01,4.9000e+01
IMP_SCORE,2281,GO:0034260,2.0182e-01,2.7000e+01
IMP_SCORE,2282,GO:0007009,2.0182e-01,1.2600e+02
IMP_SCORE,2283,GO:0045879,2.0180e-01,9.0000e+00
IMP_SCORE,2284,GO:0043087,2.0179e-01,2.6100e+02
IMP_SCORE,2285,GO:0006662,2.0179e-01,4.3000e+01
IMP_SCORE,2286,GO:1900121,2.0175e-01,5.0000e+00
IMP_SCORE,2287,GO:0038096,2.0162e-01,2.9000e+01
IMP_SCORE,2288,GO:0030155,2.0153e-01,2.3800e+02
IMP_SCORE,2289,GO:0044087,2.0143e-01,2.6400e+02
IMP_SCORE,2290,GO:0071549,2.0142e-01,7.0000e+00
IMP_SCORE,2291,GO:0017147,2.0137e-01,1.8000e+01
IMP_SCORE,2292,GO:0017038,2.0134e-01,5.8000e+01
IMP_SCORE,2293,GO:0032947,2.0133e-01,6.4000e+01
IMP_SCORE,2294,GO:0010952,2.0131e-01,4.7000e+01
IMP_SCORE,2295,GO:0060049,2.0128e-01,1.0000e+01
IMP_SCORE,2296,GO:0045069,2.0127e-01,4.4000e+01
IMP_SCORE,2297,GO:0046929,2.0125e-01,6.0000e+00
IMP_SCORE,2298,GO:0061117,2.0121e-01,4.0000e+00
IMP_SCORE,2299,GO:0090051,2.0118e-01,7.0000e+00
IMP_SCORE,2300,GO:0005622,2.0106e-01,7.7300e+02
IMP_SCORE,2301,GO:0032956,2.0103e-01,9.8000e+01
IMP_SCORE,2302,GO:0032982,2.0098e-01,1.4000e+01
IMP_SCORE,2303,GO:0016101,2.0097e-01,5.3000e+01
IMP_SCORE,2304,GO:0051898,2.0097e-01,1.5000e+01
IMP_SCORE,2305,GO:0032508,2.0096e-01,1.9000e+01
IMP_SCORE,2306,GO:0034616,2.0094e-01,8.0000e+00
IMP_SCORE,2307,GO:0005765,2.0091e-01,2.7100e+02
IMP_SCORE,2308,GO:0042177,2.0090e-01,2.9000e+01
IMP_SCORE,2309,GO:2001235,2.0090e-01,4.1000e+01
IMP_SCORE,2310,GO:0006909,2.0085e-01,6.6000e+01
IMP_SCORE,2311,GO:0050808,2.0080e-01,8.2000e+01
IMP_SCORE,2312,GO:0046514,2.0079e-01,2.4000e+01
IMP_SCORE,2313,GO:0097530,2.0074e-01,5.0000e+01
IMP_SCORE,2314,GO:0032870,2.0074e-01,9.5000e+01
IMP_SCORE,2315,GO:0055069,2.0073e-01,5.0000e+00
IMP_SCORE,2316,GO:0005737,2.0069e-01,1.9060e+03
IMP_SCORE,2317,GO:0098563,2.0068e-01,1.3000e+01
IMP_SCORE,2318,GO:0090313,2.0068e-01,1.2000e+01
IMP_SCORE,2319,GO:0005887,2.0064e-01,7.7500e+02
IMP_SCORE,2320,GO:0004435,2.0064e-01,4.7000e+01
IMP_SCORE,2321,GO:0031061,2.0062e-01,1.2000e+01
IMP_SCORE,2322,GO:1903706,2.0059e-01,1.0300e+02
IMP_SCORE,2323,GO:0006635,2.0054e-01,4.1000e+01
IMP_SCORE,2324,GO:0045120,2.0052e-01,5.0000e+00
IMP_SCORE,2325,GO:0048813,2.0040e-01,3.1000e+01
IMP_SCORE,2326,GO:0048714,2.0038e-01,1.8000e+01
IMP_SCORE,2327,GO:0002028,2.0032e-01,6.7000e+01
IMP_SCORE,2328,GO:0043691,2.0031e-01,8.0000e+00
IMP_SCORE,2329,GO:0007265,2.0031e-01,8.4000e+01
IMP_SCORE,2330,GO:0045851,2.0030e-01,2.2000e+01
IMP_SCORE,2331,GO:0002823,2.0027e-01,1.2000e+01
IMP_SCORE,2332,GO:0021535,2.0022e-01,3.0000e+00
IMP_SCORE,2333,GO:0097711,2.0019e-01,5.3000e+01
IMP_SCORE,2334,GO:0044068,2.0018e-01,6.0000e+00
IMP_SCORE,2335,GO:1900047,2.0018e-01,2.6000e+01
IMP_SCORE,2336,GO:0016053,2.0017e-01,1.2400e+02
IMP_SCORE,2337,GO:0051222,2.0016e-01,1.1100e+02
IMP_SCORE,2338,GO:0043277,2.0016e-01,1.8000e+01
IMP_SCORE,2339,GO:0002548,2.0012e-01,1.9000e+01
IMP_SCORE,2340,GO:0006646,2.0012e-01,1.2000e+01
IMP_SCORE,2341,GO:0019199,2.0010e-01,5.6000e+01
IMP_SCORE,2342,GO:0016605,2.0000e-01,4.3000e+01
IMP_SCORE,2343,GO:0005794,1.9999e-01,6.0400e+02
IMP_SCORE,2344,GO:0046128,1.9989e-01,3.8000e+01
IMP_SCORE,2345,GO:0097730,1.9989e-01,1.7000e+01
IMP_SCORE,2346,GO:0002474,1.9987e-01,6.3000e+01
IMP_SCORE,2347,GO:0009612,1.9986e-01,7.0000e+01
IMP_SCORE,2348,GO:0032271,1.9986e-01,6.9000e+01
IMP_SCORE,2349,GO:0046834,1.9983e-01,4.2000e+01
IMP_SCORE,2350,GO:0032677,1.9979e-01,5.1000e+01
IMP_SCORE,2351,GO:0015932,1.9975e-01,4.6000e+01
IMP_SCORE,2352,GO:0006103,1.9974e-01,6.0000e+00
IMP_SCORE,2353,GO:0010962,1.9969e-01,1.6000e+01
IMP_SCORE,2354,GO:0002689,1.9969e-01,1.1000e+01
IMP_SCORE,2355,GO:1901616,1.9968e-01,5.3000e+01
IMP_SCORE,2356,GO:0048791,1.9966e-01,9.0000e+00
IMP_SCORE,2357,GO:1903035,1.9965e-01,4.6000e+01
IMP_SCORE,2358,GO:0043516,1.9963e-01,2.2000e+01
IMP_SCORE,2359,GO:0042454,1.9961e-01,1.9000e+01
IMP_SCORE,2360,GO:0046794,1.9959e-01,1.6000e+01
IMP_SCORE,2361,GO:0060119,1.9956e-01,1.6000e+01
IMP_SCORE,2362,GO:1901659,1.9945e-01,2.9000e+01
IMP_SCORE,2363,GO:0039531,1.9944e-01,1.1000e+01
IMP_SCORE,2364,GO:0031146,1.9942e-01,6.0000e+00
IMP_SCORE,2365,GO:0007215,1.9939e-01,4.3000e+01
IMP_SCORE,2366,GO:0090723,1.9936e-01,1.4000e+01
IMP_SCORE,2367,GO:0042221,1.9932e-01,7.0700e+02
IMP_SCORE,2368,GO:1901699,1.9923e-01,1.1000e+02
IMP_SCORE,2369,GO:0002366,1.9922e-01,1.5500e+02
IMP_SCORE,2370,GO:1903829,1.9918e-01,9.4000e+01
IMP_SCORE,2371,GO:0051353,1.9917e-01,1.2000e+01
IMP_SCORE,2372,GO:0032528,1.9913e-01,3.1000e+01
IMP_SCORE,2373,GO:0090150,1.9909e-01,6.0000e+01
IMP_SCORE,2374,GO:0071559,1.9909e-01,4.0000e+00
IMP_SCORE,2375,GO:0033613,1.9906e-01,3.5000e+01
IMP_SCORE,2376,GO:1900543,1.9898e-01,1.8000e+01
IMP_SCORE,2377,GO:0007405,1.9898e-01,9.0000e+00
IMP_SCORE,2378,GO:0001954,1.9896e-01,1.3000e+01
IMP_SCORE,2379,GO:1901605,1.9895e-01,1.3100e+02
IMP_SCORE,2380,GO:0031572,1.9892e-01,1.6000e+01
IMP_SCORE,2381,GO:0045596,1.9890e-01,1.7900e+02
IMP_SCORE,2382,GO:0006672,1.9886e-01,9.2000e+01
IMP_SCORE,2383,GO:0016323,1.9886e-01,2.4400e+02
IMP_SCORE,2384,GO:0001637,1.9886e-01,1.2000e+01
IMP_SCORE,2385,GO:0050931,1.9885e-01,2.1000e+01
IMP_SCORE,2386,GO:0072662,1.9882e-01,1.2000e+01
IMP_SCORE,2387,GO:0031579,1.9881e-01,7.0000e+00
IMP_SCORE,2388,GO:0031307,1.9881e-01,1.0000e+01
IMP_SCORE,2389,GO:1902074,1.9879e-01,1.2000e+01
IMP_SCORE,2390,GO:0032872,1.9875e-01,5.1000e+01
IMP_SCORE,2391,GO:0015914,1.9874e-01,1.7000e+01
IMP_SCORE,2392,GO:0032412,1.9872e-01,7.6000e+01
IMP_SCORE,2393,GO:0006878,1.9869e-01,1.4000e+01
IMP_SCORE,2394,GO:0098852,1.9867e-01,2.3500e+02
IMP_SCORE,2395,GO:0044060,1.9866e-01,1.4000e+01
IMP_SCORE,2396,GO:0021794,1.9863e-01,1.6000e+01
IMP_SCORE,2397,GO:0032535,1.9862e-01,9.8000e+01
IMP_SCORE,2398,GO:0006260,1.9859e-01,6.7000e+01
IMP_SCORE,2399,GO:0030833,1.9859e-01,4.4000e+01
IMP_SCORE,2400,GO:0015696,1.9857e-01,3.4000e+01
IMP_SCORE,2401,GO:0002495,1.9855e-01,7.5000e+01
IMP_SCORE,2402,GO:0043436,1.9855e-01,3.0000e+02
IMP_SCORE,2403,GO:0045921,1.9854e-01,3.3000e+01
IMP_SCORE,2404,GO:1901565,1.9851e-01,2.1800e+02
IMP_SCORE,2405,GO:0048806,1.9849e-01,1.3000e+01
IMP_SCORE,2406,GO:0043271,1.9847e-01,2.4000e+01
IMP_SCORE,2407,GO:0000800,1.9840e-01,5.0000e+00
IMP_SCORE,2408,GO:0032204,1.9839e-01,2.2000e+01
IMP_SCORE,2409,GO:0043226,1.9827e-01,1.5970e+03
IMP_SCORE,2410,GO:0021884,1.9822e-01,1.2000e+01
IMP_SCORE,2411,GO:1901658,1.9816e-01,4.2000e+01
IMP_SCORE,2412,GO:0045597,1.9812e-01,2.2100e+02
IMP_SCORE,2413,GO:0050431,1.9810e-01,4.9000e+01
IMP_SCORE,2414,GO:0032459,1.9807e-01,1.2000e+01
IMP_SCORE,2415,GO:0004842,1.9793e-01,1.7800e+02
IMP_SCORE,2416,GO:0019864,1.9791e-01,2.6000e+01
IMP_SCORE,2417,GO:0000209,1.9789e-01,7.7000e+01
IMP_SCORE,2418,GO:0050885,1.9789e-01,3.6000e+01
IMP_SCORE,2419,GO:0009792,1.9788e-01,5.5000e+01
IMP_SCORE,2420,GO:0061041,1.9785e-01,4.4000e+01
IMP_SCORE,2421,GO:0043542,1.9784e-01,3.8000e+01
IMP_SCORE,2422,GO:0031091,1.9782e-01,1.9000e+01
IMP_SCORE,2423,GO:0050435,1.9781e-01,8.0000e+00
IMP_SCORE,2424,GO:0060395,1.9777e-01,1.6000e+01
IMP_SCORE,2425,GO:0034979,1.9776e-01,5.0000e+00
IMP_SCORE,2426,GO:0006569,1.9771e-01,6.0000e+00
IMP_SCORE,2427,GO:0007417,1.9771e-01,1.6400e+02
IMP_SCORE,2428,GO:0043227,1.9769e-01,1.4960e+03
IMP_SCORE,2429,GO:1901992,1.9768e-01,2.3000e+01
IMP_SCORE,2430,GO:0031646,1.9767e-01,1.1000e+01
IMP_SCORE,2431,GO:0019218,1.9764e-01,1.7000e+01
IMP_SCORE,2432,GO:0016328,1.9763e-01,4.1000e+01
IMP_SCORE,2433,GO:0090175,1.9763e-01,2.2000e+01
IMP_SCORE,2434,GO:0043506,1.9763e-01,2.0000e+01
IMP_SCORE,2435,GO:0043392,1.9753e-01,2.9000e+01
IMP_SCORE,2436,GO:0098811,1.9750e-01,2.3000e+01
IMP_SCORE,2437,GO:0002791,1.9750e-01,1.0600e+02
IMP_SCORE,2438,GO:1903362,1.9742e-01,6.2000e+01
IMP_SCORE,2439,GO:0072073,1.9742e-01,3.0000e+01
IMP_SCORE,2440,GO:0030890,1.9732e-01,1.6000e+01
IMP_SCORE,2441,GO:0090276,1.9731e-01,7.0000e+01
IMP_SCORE,2442,GO:0008239,1.9721e-01,2.5000e+01
IMP_SCORE,2443,GO:0010639,1.9714e-01,7.8000e+01
IMP_SCORE,2444,GO:0098805,1.9713e-01,5.4800e+02
IMP_SCORE,2445,GO:0030141,1.9708e-01,1.6300e+02
IMP_SCORE,2446,GO:0010574,1.9707e-01,9.0000e+00
IMP_SCORE,2447,GO:0044309,1.9706e-01,6.8000e+01
IMP_SCORE,2448,GO:0098858,1.9702e-01,9.2000e+01
IMP_SCORE,2449,GO:0050804,1.9694e-01,1.0400e+02
IMP_SCORE,2450,GO:1904949,1.9694e-01,1.8000e+01
IMP_SCORE,2451,GO:0012507,1.9694e-01,4.8000e+01
IMP_SCORE,2452,GO:0010561,1.9688e-01,5.0000e+00
IMP_SCORE,2453,GO:0035304,1.9685e-01,4.0000e+01
IMP_SCORE,2454,GO:0051806,1.9682e-01,5.5000e+01
IMP_SCORE,2455,GO:0005070,1.9669e-01,4.3000e+01
IMP_SCORE,2456,GO:0050678,1.9667e-01,9.3000e+01
IMP_SCORE,2457,GO:2000117,1.9666e-01,1.8000e+01
IMP_SCORE,2458,GO:0005819,1.9664e-01,8.6000e+01
IMP_SCORE,2459,GO:1902807,1.9663e-01,2.9000e+01
IMP_SCORE,2460,GO:0019216,1.9661e-01,1.0400e+02
IMP_SCORE,2461,GO:1901698,1.9650e-01,1.9100e+02
IMP_SCORE,2462,GO:0098911,1.9649e-01,6.0000e+00
IMP_SCORE,2463,GO:0051272,1.9644e-01,1.0800e+02
IMP_SCORE,2464,GO:0010759,1.9638e-01,1.1000e+01
IMP_SCORE,2465,GO:0009129,1.9636e-01,1.2000e+01
IMP_SCORE,2466,GO:0070252,1.9634e-01,2.8000e+01
IMP_SCORE,2467,GO:1903010,1.9632e-01,2.2000e+01
IMP_SCORE,2468,GO:0003203,1.9627e-01,3.0000e+00
IMP_SCORE,2469,GO:0048729,1.9624e-01,1.2300e+02
IMP_SCORE,2470,GO:0030316,1.9623e-01,1.1000e+01
IMP_SCORE,2471,GO:0045333,1.9620e-01,3.1000e+01
IMP_SCORE,2472,GO:0045944,1.9619e-01,1.8400e+02
IMP_SCORE,2473,GO:0042044,1.9613e-01,4.2000e+01
IMP_SCORE,2474,GO:0043101,1.9608e-01,1.3000e+01
IMP_SCORE,2475,GO:0030099,1.9608e-01,6.9000e+01
IMP_SCORE,2476,GO:0010975,1.9607e-01,1.4100e+02
IMP_SCORE,2477,GO:0045843,1.9601e-01,1.3000e+01
IMP_SCORE,2478,GO:1905952,1.9601e-01,3.1000e+01
IMP_SCORE,2479,GO:0032743,1.9600e-01,6.0000e+00
IMP_SCORE,2480,GO:0019207,1.9598e-01,8.3000e+01
IMP_SCORE,2481,GO:0051781,1.9592e-01,3.3000e+01
IMP_SCORE,2482,GO:0032418,1.9590e-01,1.5000e+01
IMP_SCORE,2483,GO:0006835,1.9589e-01,2.7000e+01
IMP_SCORE,2484,GO:0021954,1.9584e-01,2.1000e+01
IMP_SCORE,2485,GO:2000114,1.9584e-01,1.3000e+01
IMP_SCORE,2486,GO:0000082,1.9583e-01,2.6000e+01
IMP_SCORE,2487,GO:0051051,1.9583e-01,1.2800e+02
IMP_SCORE,2488,GO:0002697,1.9578e-01,1.2200e+02
IMP_SCORE,2489,GO:0051093,1.9574e-01,2.5000e+02
IMP_SCORE,2490,GO:0045414,1.9573e-01,5.0000e+00
IMP_SCORE,2491,GO:0015865,1.9569e-01,1.9000e+01
IMP_SCORE,2492,GO:0070830,1.9563e-01,2.3000e+01
IMP_SCORE,2493,GO:0044380,1.9554e-01,6.0000e+00
IMP_SCORE,2494,GO:1903131,1.9551e-01,3.2000e+01
IMP_SCORE,2495,GO:0060341,1.9550e-01,2.4300e+02
IMP_SCORE,2496,GO:0098916,1.9547e-01,1.3600e+02
IMP_SCORE,2497,GO:0071243,1.9546e-01,1.7000e+01
IMP_SCORE,2498,GO:0006959,1.9545e-01,1.3400e+02
IMP_SCORE,2499,GO:0031112,1.9545e-01,1.1000e+01
IMP_SCORE,2500,GO:0048738,1.9542e-01,1.4000e+01
IMP_SCORE,2501,GO:0030336,1.9541e-01,9.2000e+01
IMP_SCORE,2502,GO:0005741,1.9540e-01,1.0000e+02
IMP_SCORE,2503,GO:0004935,1.9539e-01,5.0000e+00
IMP_SCORE,2504,GO:0015693,1.9533e-01,2.2000e+01
IMP_SCORE,2505,GO:0002764,1.9530e-01,1.5300e+02
IMP_SCORE,2506,GO:0021549,1.9527e-01,4.3000e+01
IMP_SCORE,2507,GO:1904591,1.9527e-01,1.3000e+01
IMP_SCORE,2508,GO:0051173,1.9523e-01,2.3900e+02
IMP_SCORE,2509,GO:0055082,1.9523e-01,1.5800e+02
IMP_SCORE,2510,GO:0034284,1.9516e-01,4.9000e+01
IMP_SCORE,2511,GO:0001836,1.9513e-01,2.9000e+01
IMP_SCORE,2512,GO:0044711,1.9511e-01,3.3600e+02
IMP_SCORE,2513,GO:0003841,1.9509e-01,1.4000e+01
IMP_SCORE,2514,GO:0051085,1.9504e-01,6.0000e+00
IMP_SCORE,2515,GO:0071806,1.9501e-01,2.8000e+01
IMP_SCORE,2516,GO:0004713,1.9500e-01,5.6000e+01
IMP_SCORE,2517,GO:0006487,1.9497e-01,7.0000e+01
IMP_SCORE,2518,GO:0009074,1.9490e-01,1.9000e+01
IMP_SCORE,2519,GO:1904062,1.9489e-01,8.8000e+01
IMP_SCORE,2520,GO:0030193,1.9488e-01,2.6000e+01
IMP_SCORE,2521,GO:2000136,1.9486e-01,1.7000e+01
IMP_SCORE,2522,GO:0004177,1.9485e-01,6.8000e+01
IMP_SCORE,2523,GO:0016054,1.9482e-01,1.2400e+02
IMP_SCORE,2524,GO:0033137,1.9477e-01,6.0000e+00
IMP_SCORE,2525,GO:0001655,1.9474e-01,7.0000e+00
IMP_SCORE,2526,GO:0009068,1.9473e-01,4.4000e+01
IMP_SCORE,2527,GO:0045893,1.9460e-01,1.9400e+02
IMP_SCORE,2528,GO:0019439,1.9460e-01,1.4900e+02
IMP_SCORE,2529,GO:1900015,1.9453e-01,1.1000e+01
IMP_SCORE,2530,GO:0005637,1.9449e-01,6.5000e+01
IMP_SCORE,2531,GO:0032990,1.9449e-01,1.3200e+02
IMP_SCORE,2532,GO:0002715,1.9446e-01,1.9000e+01
IMP_SCORE,2533,GO:0050680,1.9445e-01,4.2000e+01
IMP_SCORE,2534,GO:0007010,1.9444e-01,3.2300e+02
IMP_SCORE,2535,GO:0033365,1.9440e-01,1.3900e+02
IMP_SCORE,2536,GO:0071398,1.9429e-01,1.5000e+01
IMP_SCORE,2537,GO:0071103,1.9424e-01,2.7000e+01
IMP_SCORE,2538,GO:0036152,1.9415e-01,5.6000e+01
IMP_SCORE,2539,GO:0072523,1.9414e-01,1.4000e+01
IMP_SCORE,2540,GO:0044422,1.9412e-01,1.5740e+03
IMP_SCORE,2541,GO:0055006,1.9412e-01,1.1000e+01
IMP_SCORE,2542,GO:0045089,1.9408e-01,7.0000e+01
IMP_SCORE,2543,GO:0051290,1.9407e-01,7.0000e+00
IMP_SCORE,2544,GO:0044459,1.9405e-01,1.0140e+03
IMP_SCORE,2545,GO:0004620,1.9404e-01,9.6000e+01
IMP_SCORE,2546,GO:0045862,1.9403e-01,7.3000e+01
IMP_SCORE,2547,GO:0030799,1.9399e-01,2.8000e+01
IMP_SCORE,2548,GO:0048172,1.9398e-01,1.6000e+01
IMP_SCORE,2549,GO:2000679,1.9391e-01,1.4000e+01
IMP_SCORE,2550,GO:0050704,1.9387e-01,8.0000e+00
IMP_SCORE,2551,GO:0032693,1.9376e-01,1.9000e+01
IMP_SCORE,2552,GO:0031644,1.9374e-01,5.0000e+01
IMP_SCORE,2553,GO:0008200,1.9360e-01,1.8000e+01
IMP_SCORE,2554,GO:1904315,1.9358e-01,9.0000e+00
IMP_SCORE,2555,GO:0072329,1.9357e-01,6.0000e+01
IMP_SCORE,2556,GO:0030154,1.9355e-01,7.0800e+02
IMP_SCORE,2557,GO:0051172,1.9352e-01,2.2000e+02
IMP_SCORE,2558,GO:0007346,1.9352e-01,1.6200e+02
IMP_SCORE,2559,GO:0046173,1.9343e-01,2.2000e+01
IMP_SCORE,2560,GO:0070570,1.9343e-01,6.0000e+00
IMP_SCORE,2561,GO:0046470,1.9342e-01,8.5000e+01
IMP_SCORE,2562,GO:1900373,1.9336e-01,1.5000e+01
IMP_SCORE,2563,GO:0061564,1.9335e-01,2.7000e+01
IMP_SCORE,2564,GO:0030866,1.9335e-01,6.0000e+01
IMP_SCORE,2565,GO:1902624,1.9323e-01,1.2000e+01
IMP_SCORE,2566,GO:0032400,1.9318e-01,6.0000e+00
IMP_SCORE,2567,GO:0031201,1.9304e-01,2.3000e+01
IMP_SCORE,2568,GO:0050866,1.9304e-01,4.5000e+01
IMP_SCORE,2569,GO:2000108,1.9304e-01,1.4000e+01
IMP_SCORE,2570,GO:0001914,1.9298e-01,1.1000e+01
IMP_SCORE,2571,GO:1990380,1.9294e-01,2.7000e+01
IMP_SCORE,2572,GO:0051341,1.9294e-01,1.6000e+01
IMP_SCORE,2573,GO:0009725,1.9288e-01,1.6400e+02
IMP_SCORE,2574,GO:0002292,1.9285e-01,6.0000e+00
IMP_SCORE,2575,GO:0055092,1.9284e-01,2.7000e+01
IMP_SCORE,2576,GO:0046700,1.9283e-01,1.0500e+02
IMP_SCORE,2577,GO:0031983,1.9279e-01,1.2600e+02
IMP_SCORE,2578,GO:0009267,1.9274e-01,3.7000e+01
IMP_SCORE,2579,GO:0045071,1.9273e-01,3.4000e+01
IMP_SCORE,2580,GO:0007528,1.9271e-01,7.0000e+00
IMP_SCORE,2581,GO:0043902,1.9269e-01,5.6000e+01
IMP_SCORE,2582,GO:0051129,1.9269e-01,1.5600e+02
IMP_SCORE,2583,GO:0016301,1.9267e-01,2.2500e+02
IMP_SCORE,2584,GO:0009145,1.9263e-01,1.2000e+01
IMP_SCORE,2585,GO:0019372,1.9260e-01,3.9000e+01
IMP_SCORE,2586,GO:0006940,1.9260e-01,3.5000e+01
IMP_SCORE,2587,GO:0035268,1.9245e-01,9.0000e+00
IMP_SCORE,2588,GO:0009895,1.9245e-01,7.6000e+01
IMP_SCORE,2589,GO:0031970,1.9241e-01,6.4000e+01
IMP_SCORE,2590,GO:0098636,1.9240e-01,4.4000e+01
IMP_SCORE,2591,GO:0002090,1.9238e-01,1.2000e+01
IMP_SCORE,2592,GO:0007626,1.9234e-01,9.6000e+01
IMP_SCORE,2593,GO:0019886,1.9232e-01,7.7000e+01
IMP_SCORE,2594,GO:0030149,1.9224e-01,3.3000e+01
IMP_SCORE,2595,GO:0031440,1.9224e-01,5.0000e+00
IMP_SCORE,2596,GO:0045833,1.9204e-01,2.9000e+01
IMP_SCORE,2597,GO:0016049,1.9203e-01,6.1000e+01
IMP_SCORE,2598,GO:0007595,1.9196e-01,1.8000e+01
IMP_SCORE,2599,GO:0051127,1.9190e-01,1.1000e+01
IMP_SCORE,2600,GO:0044712,1.9190e-01,3.3100e+02
IMP_SCORE,2601,GO:0050681,1.9186e-01,1.7000e+01
IMP_SCORE,2602,GO:0071901,1.9186e-01,5.6000e+01
IMP_SCORE,2603,GO:1901987,1.9184e-01,7.9000e+01
IMP_SCORE,2604,GO:0051588,1.9181e-01,2.9000e+01
IMP_SCORE,2605,GO:0023056,1.9181e-01,3.3700e+02
IMP_SCORE,2606,GO:1900273,1.9176e-01,2.2000e+01
IMP_SCORE,2607,GO:0016020,1.9169e-01,2.4100e+03
IMP_SCORE,2608,GO:0097228,1.9166e-01,1.6000e+01
IMP_SCORE,2609,GO:0007015,1.9165e-01,9.0000e+01
IMP_SCORE,2610,GO:0001523,1.9161e-01,4.4000e+01
IMP_SCORE,2611,GO:2000106,1.9143e-01,3.7000e+01
IMP_SCORE,2612,GO:2001204,1.9140e-01,1.8000e+01
IMP_SCORE,2613,GO:0035872,1.9138e-01,7.0000e+00
IMP_SCORE,2614,GO:0001944,1.9131e-01,7.0000e+00
IMP_SCORE,2615,GO:0048869,1.9130e-01,8.3500e+02
IMP_SCORE,2616,GO:0035308,1.9127e-01,1.5000e+01
IMP_SCORE,2617,GO:0030658,1.9122e-01,1.0400e+02
IMP_SCORE,2618,GO:0005639,1.9120e-01,1.3000e+01
IMP_SCORE,2619,GO:1905954,1.9118e-01,2.7000e+01
IMP_SCORE,2620,GO:0060284,1.9116e-01,1.9900e+02
IMP_SCORE,2621,GO:0042787,1.9112e-01,3.9000e+01
IMP_SCORE,2622,GO:0043069,1.9107e-01,2.5400e+02
IMP_SCORE,2623,GO:0060174,1.9101e-01,1.1000e+01
IMP_SCORE,2624,GO:0045618,1.9101e-01,7.0000e+00
IMP_SCORE,2625,GO:0035094,1.9101e-01,1.1000e+01
IMP_SCORE,2626,GO:0010874,1.9099e-01,9.0000e+00
IMP_SCORE,2627,GO:0050779,1.9094e-01,5.0000e+00
IMP_SCORE,2628,GO:0009615,1.9092e-01,9.7000e+01
IMP_SCORE,2629,GO:0030665,1.9089e-01,4.8000e+01
IMP_SCORE,2630,GO:0002683,1.9088e-01,1.5200e+02
IMP_SCORE,2631,GO:2000780,1.9087e-01,1.0000e+00
IMP_SCORE,2632,GO:0044794,1.9087e-01,1.6000e+01
IMP_SCORE,2633,GO:0033683,1.9081e-01,7.0000e+00
IMP_SCORE,2634,GO:0006643,1.9076e-01,1.2500e+02
IMP_SCORE,2635,GO:1901890,1.9076e-01,1.0000e+01
IMP_SCORE,2636,GO:0043030,1.9075e-01,2.2000e+01
IMP_SCORE,2637,GO:0016052,1.9074e-01,8.7000e+01
IMP_SCORE,2638,GO:0050961,1.9073e-01,5.0000e+00
IMP_SCORE,2639,GO:0010821,1.9064e-01,8.7000e+01
IMP_SCORE,2640,GO:0042059,1.9062e-01,1.9000e+01
IMP_SCORE,2641,GO:1904951,1.9060e-01,1.2500e+02
IMP_SCORE,2642,GO:0001952,1.9059e-01,2.8000e+01
IMP_SCORE,2643,GO:1902307,1.9058e-01,1.8000e+01
IMP_SCORE,2644,GO:0016903,1.9054e-01,7.1000e+01
IMP_SCORE,2645,GO:0046165,1.9054e-01,4.5000e+01
IMP_SCORE,2646,GO:0014911,1.9051e-01,1.5000e+01
IMP_SCORE,2647,GO:0022603,1.9050e-01,2.5400e+02
IMP_SCORE,2648,GO:0032873,1.9050e-01,1.1000e+01
IMP_SCORE,2649,GO:0051130,1.9050e-01,3.1700e+02
IMP_SCORE,2650,GO:0044708,1.9045e-01,1.9100e+02
IMP_SCORE,2651,GO:0046688,1.9042e-01,1.8000e+01
IMP_SCORE,2652,GO:0097479,1.9040e-01,2.6000e+01
IMP_SCORE,2653,GO:0005085,1.9037e-01,1.5900e+02
IMP_SCORE,2654,GO:0032060,1.9037e-01,2.5000e+01
IMP_SCORE,2655,GO:0006081,1.9032e-01,8.3000e+01
IMP_SCORE,2656,GO:0016050,1.9031e-01,1.0600e+02
IMP_SCORE,2657,GO:0051251,1.9024e-01,6.2000e+01
IMP_SCORE,2658,GO:0050865,1.9023e-01,1.5000e+02
IMP_SCORE,2659,GO:1904018,1.9021e-01,5.6000e+01
IMP_SCORE,2660,GO:0031957,1.9003e-01,1.2000e+01
IMP_SCORE,2661,GO:0001909,1.9000e-01,2.9000e+01
IMP_SCORE,2662,GO:0030426,1.8992e-01,7.8000e+01
IMP_SCORE,2663,GO:0042887,1.8985e-01,5.8000e+01
IMP_SCORE,2664,GO:0050974,1.8976e-01,1.2000e+01
IMP_SCORE,2665,GO:0051937,1.8976e-01,1.1000e+01
IMP_SCORE,2666,GO:0003012,1.8973e-01,1.2600e+02
IMP_SCORE,2667,GO:0031984,1.8970e-01,1.4300e+02
IMP_SCORE,2668,GO:0030030,1.8964e-01,3.1700e+02
IMP_SCORE,2669,GO:0043065,1.8959e-01,1.6700e+02
IMP_SCORE,2670,GO:0019899,1.8956e-01,1.0060e+03
IMP_SCORE,2671,GO:0051170,1.8956e-01,4.9000e+01
IMP_SCORE,2672,GO:0032269,1.8956e-01,2.5600e+02
IMP_SCORE,2673,GO:0009208,1.8954e-01,5.0000e+00
IMP_SCORE,2674,GO:0032785,1.8946e-01,4.0000e+00
IMP_SCORE,2675,GO:1903393,1.8940e-01,9.0000e+00
IMP_SCORE,2676,GO:0002082,1.8939e-01,6.0000e+00
IMP_SCORE,2677,GO:0070613,1.8927e-01,7.4000e+01
IMP_SCORE,2678,GO:0012505,1.8924e-01,1.6000e+02
IMP_SCORE,2679,GO:0035195,1.8923e-01,1.4000e+01
IMP_SCORE,2680,GO:0045576,1.8922e-01,2.1000e+01
IMP_SCORE,2681,GO:0043666,1.8916e-01,1.2000e+01
IMP_SCORE,2682,GO:0032432,1.8913e-01,5.3000e+01
IMP_SCORE,2683,GO:0043492,1.8905e-01,5.6000e+01
IMP_SCORE,2684,GO:0044291,1.8904e-01,4.9000e+01
IMP_SCORE,2685,GO:0009605,1.8903e-01,4.4400e+02
IMP_SCORE,2686,GO:0090630,1.8901e-01,3.8000e+01
IMP_SCORE,2687,GO:1903828,1.8899e-01,5.9000e+01
IMP_SCORE,2688,GO:0035019,1.8893e-01,2.2000e+01
IMP_SCORE,2689,GO:0046148,1.8878e-01,2.2000e+01
IMP_SCORE,2690,GO:0000280,1.8877e-01,1.3500e+02
IMP_SCORE,2691,GO:1904950,1.8877e-01,8.2000e+01
IMP_SCORE,2692,GO:0051894,1.8875e-01,1.2000e+01
IMP_SCORE,2693,GO:0070527,1.8874e-01,4.9000e+01
IMP_SCORE,2694,GO:0060993,1.8873e-01,5.0000e+00
IMP_SCORE,2695,GO:0050671,1.8871e-01,3.7000e+01
IMP_SCORE,2696,GO:0034385,1.8865e-01,1.0000e+01
IMP_SCORE,2697,GO:0045624,1.8863e-01,1.1000e+01
IMP_SCORE,2698,GO:0019724,1.8859e-01,9.0000e+00
IMP_SCORE,2699,GO:0050922,1.8858e-01,1.4000e+01
IMP_SCORE,2700,GO:0008022,1.8858e-01,8.4000e+01
IMP_SCORE,2701,GO:0014066,1.8856e-01,5.0000e+01
IMP_SCORE,2702,GO:0014874,1.8854e-01,6.0000e+00
IMP_SCORE,2703,GO:0005789,1.8853e-01,5.4100e+02
IMP_SCORE,2704,GO:0008483,1.8839e-01,3.9000e+01
IMP_SCORE,2705,GO:0045859,1.8835e-01,1.6900e+02
IMP_SCORE,2706,GO:0097306,1.8835e-01,3.3000e+01
IMP_SCORE,2707,GO:0010563,1.8834e-01,1.3700e+02
IMP_SCORE,2708,GO:0031954,1.8831e-01,2.3000e+01
IMP_SCORE,2709,GO:0042340,1.8829e-01,2.0000e+01
IMP_SCORE,2710,GO:0030072,1.8826e-01,1.3000e+01
IMP_SCORE,2711,GO:0019883,1.8825e-01,1.5000e+01
IMP_SCORE,2712,GO:0006661,1.8824e-01,4.7000e+01
IMP_SCORE,2713,GO:0009749,1.8824e-01,5.4000e+01
IMP_SCORE,2714,GO:0019198,1.8823e-01,3.1000e+01
IMP_SCORE,2715,GO:0004252,1.8822e-01,1.7100e+02
IMP_SCORE,2716,GO:0016667,1.8818e-01,3.4000e+01
IMP_SCORE,2717,GO:0070873,1.8813e-01,1.6000e+01
IMP_SCORE,2718,GO:0009954,1.8803e-01,5.0000e+00
IMP_SCORE,2719,GO:0019370,1.8803e-01,1.3000e+01
IMP_SCORE,2720,GO:0099531,1.8798e-01,4.3000e+01
IMP_SCORE,2721,GO:0090596,1.8797e-01,1.5000e+01
IMP_SCORE,2722,GO:0040017,1.8797e-01,1.1200e+02
IMP_SCORE,2723,GO:0097286,1.8791e-01,2.1000e+01
IMP_SCORE,2724,GO:0015276,1.8788e-01,8.6000e+01
IMP_SCORE,2725,GO:0051589,1.8785e-01,8.0000e+00
IMP_SCORE,2726,GO:0035004,1.8784e-01,1.3000e+01
IMP_SCORE,2727,GO:2000107,1.8784e-01,3.7000e+01
IMP_SCORE,2728,GO:0022604,1.8783e-01,1.8700e+02
IMP_SCORE,2729,GO:0030955,1.8779e-01,1.2000e+01
IMP_SCORE,2730,GO:0097028,1.8775e-01,1.8000e+01
IMP_SCORE,2731,GO:0031338,1.8772e-01,3.3000e+01
IMP_SCORE,2732,GO:0051482,1.8771e-01,1.3000e+01
IMP_SCORE,2733,GO:0061053,1.8764e-01,3.6000e+01
IMP_SCORE,2734,GO:0043233,1.8762e-01,5.0300e+02
IMP_SCORE,2735,GO:0030118,1.8760e-01,3.4000e+01
IMP_SCORE,2736,GO:0005736,1.8755e-01,3.0000e+00
IMP_SCORE,2737,GO:0031233,1.8754e-01,4.0000e+01
IMP_SCORE,2738,GO:0071229,1.8754e-01,5.8000e+01
IMP_SCORE,2739,GO:0010638,1.8754e-01,1.6100e+02
IMP_SCORE,2740,GO:1903510,1.8753e-01,5.5000e+01
IMP_SCORE,2741,GO:0002443,1.8748e-01,6.0000e+01
IMP_SCORE,2742,GO:0001764,1.8744e-01,1.1100e+02
IMP_SCORE,2743,GO:0030334,1.8744e-01,1.6500e+02
IMP_SCORE,2744,GO:0021680,1.8740e-01,1.3000e+01
IMP_SCORE,2745,GO:0005031,1.8734e-01,1.9000e+01
IMP_SCORE,2746,GO:0051412,1.8734e-01,1.2000e+01
IMP_SCORE,2747,GO:0032880,1.8731e-01,2.4600e+02
IMP_SCORE,2748,GO:0006958,1.8729e-01,5.9000e+01
IMP_SCORE,2749,GO:1903827,1.8713e-01,1.8300e+02
IMP_SCORE,2750,GO:0030335,1.8711e-01,1.0600e+02
IMP_SCORE,2751,GO:0032673,1.8707e-01,1.3000e+01
IMP_SCORE,2752,GO:0014070,1.8692e-01,2.3300e+02
IMP_SCORE,2753,GO:0006939,1.8691e-01,2.7000e+01
IMP_SCORE,2754,GO:0019083,1.8691e-01,8.0000e+00
IMP_SCORE,2755,GO:1990778,1.8690e-01,8.2000e+01
IMP_SCORE,2756,GO:0030017,1.8687e-01,2.0000e+01
IMP_SCORE,2757,GO:0031570,1.8685e-01,2.4000e+01
IMP_SCORE,2758,GO:0000060,1.8682e-01,1.6000e+01
IMP_SCORE,2759,GO:0007269,1.8681e-01,3.0000e+01
IMP_SCORE,2760,GO:0039535,1.8680e-01,5.0000e+00
IMP_SCORE,2761,GO:0009798,1.8678e-01,2.8000e+01
IMP_SCORE,2762,GO:0090311,1.8673e-01,1.6000e+01
IMP_SCORE,2763,GO:0035588,1.8673e-01,2.1000e+01
IMP_SCORE,2764,GO:0044057,1.8672e-01,2.0000e+02
IMP_SCORE,2765,GO:0071637,1.8671e-01,1.2000e+01
IMP_SCORE,2766,GO:1903859,1.8670e-01,2.4000e+01
IMP_SCORE,2767,GO:0051043,1.8669e-01,9.0000e+00
IMP_SCORE,2768,GO:0031033,1.8669e-01,9.0000e+00
IMP_SCORE,2769,GO:0043043,1.8666e-01,7.5000e+01
IMP_SCORE,2770,GO:0032717,1.8666e-01,3.3000e+01
IMP_SCORE,2771,GO:0022011,1.8661e-01,1.9000e+01
IMP_SCORE,2772,GO:0002263,1.8659e-01,1.2600e+02
IMP_SCORE,2773,GO:1903861,1.8654e-01,5.0000e+00
IMP_SCORE,2774,GO:0031594,1.8650e-01,6.0000e+01
IMP_SCORE,2775,GO:0022617,1.8648e-01,6.7000e+01
IMP_SCORE,2776,GO:0034706,1.8647e-01,7.0000e+00
IMP_SCORE,2777,GO:0007188,1.8646e-01,6.2000e+01
IMP_SCORE,2778,GO:0048608,1.8641e-01,6.6000e+01
IMP_SCORE,2779,GO:0002696,1.8637e-01,7.7000e+01
IMP_SCORE,2780,GO:0005739,1.8637e-01,7.0500e+02
IMP_SCORE,2781,GO:0002478,1.8634e-01,1.0500e+02
IMP_SCORE,2782,GO:0042035,1.8633e-01,2.8000e+01
IMP_SCORE,2783,GO:0033013,1.8632e-01,3.0000e+01
IMP_SCORE,2784,GO:0010642,1.8629e-01,5.0000e+00
IMP_SCORE,2785,GO:0032233,1.8627e-01,5.3000e+01
IMP_SCORE,2786,GO:0010596,1.8620e-01,1.8000e+01
IMP_SCORE,2787,GO:0035089,1.8618e-01,1.3000e+01
IMP_SCORE,2788,GO:0042645,1.8616e-01,3.6000e+01
IMP_SCORE,2789,GO:0002768,1.8613e-01,9.4000e+01
IMP_SCORE,2790,GO:0016298,1.8609e-01,1.0500e+02
IMP_SCORE,2791,GO:0003009,1.8598e-01,2.4000e+01
IMP_SCORE,2792,GO:0009896,1.8597e-01,8.5000e+01
IMP_SCORE,2793,GO:0051346,1.8588e-01,1.3300e+02
IMP_SCORE,2794,GO:0090022,1.8580e-01,2.0000e+01
IMP_SCORE,2795,GO:0043491,1.8577e-01,1.1000e+01
IMP_SCORE,2796,GO:0045321,1.8575e-01,2.2000e+02
IMP_SCORE,2797,GO:0060976,1.8574e-01,1.0000e+01
IMP_SCORE,2798,GO:0051270,1.8570e-01,2.0800e+02
IMP_SCORE,2799,GO:0016863,1.8565e-01,1.1000e+01
IMP_SCORE,2800,GO:0071479,1.8563e-01,2.5000e+01
IMP_SCORE,2801,GO:0044283,1.8555e-01,2.1800e+02
IMP_SCORE,2802,GO:0031402,1.8555e-01,7.0000e+00
IMP_SCORE,2803,GO:0060413,1.8555e-01,9.0000e+00
IMP_SCORE,2804,GO:0019730,1.8554e-01,5.7000e+01
IMP_SCORE,2805,GO:0005545,1.8552e-01,3.9000e+01
IMP_SCORE,2806,GO:0051436,1.8550e-01,6.0000e+00
IMP_SCORE,2807,GO:0006915,1.8548e-01,3.8200e+02
IMP_SCORE,2808,GO:0045913,1.8543e-01,1.6000e+01
IMP_SCORE,2809,GO:0004857,1.8540e-01,1.5900e+02
IMP_SCORE,2810,GO:1901214,1.8536e-01,7.4000e+01
IMP_SCORE,2811,GO:0009126,1.8529e-01,4.3000e+01
IMP_SCORE,2812,GO:0030534,1.8526e-01,9.0000e+01
IMP_SCORE,2813,GO:0030728,1.8525e-01,1.3000e+01
IMP_SCORE,2814,GO:0001191,1.8523e-01,4.3000e+01
IMP_SCORE,2815,GO:0001562,1.8522e-01,2.2000e+01
IMP_SCORE,2816,GO:0030449,1.8522e-01,2.2000e+01
IMP_SCORE,2817,GO:0010566,1.8519e-01,9.0000e+00
IMP_SCORE,2818,GO:1903729,1.8518e-01,3.6000e+01
IMP_SCORE,2819,GO:2001222,1.8517e-01,1.2000e+01
IMP_SCORE,2820,GO:1990845,1.8517e-01,2.0000e+00
IMP_SCORE,2821,GO:0010720,1.8515e-01,1.2700e+02
IMP_SCORE,2822,GO:0003156,1.8514e-01,1.8000e+01
IMP_SCORE,2823,GO:0042572,1.8509e-01,3.0000e+01
IMP_SCORE,2824,GO:0051081,1.8508e-01,1.5000e+01
IMP_SCORE,2825,GO:0010324,1.8508e-01,3.7000e+01
IMP_SCORE,2826,GO:0032465,1.8503e-01,2.1000e+01
IMP_SCORE,2827,GO:0009295,1.8501e-01,3.1000e+01
IMP_SCORE,2828,GO:0051769,1.8488e-01,1.1000e+01
IMP_SCORE,2829,GO:0002102,1.8487e-01,3.7000e+01
IMP_SCORE,2830,GO:0051348,1.8485e-01,8.9000e+01
IMP_SCORE,2831,GO:0000794,1.8484e-01,1.4000e+01
IMP_SCORE,2832,GO:0050870,1.8484e-01,6.7000e+01
IMP_SCORE,2833,GO:0042981,1.8479e-01,4.1300e+02
IMP_SCORE,2834,GO:0006366,1.8475e-01,1.6600e+02
IMP_SCORE,2835,GO:0072330,1.8472e-01,8.7000e+01
IMP_SCORE,2836,GO:0043568,1.8469e-01,2.0000e+00
IMP_SCORE,2837,GO:0048247,1.8467e-01,2.2000e+01
IMP_SCORE,2838,GO:0016646,1.8466e-01,2.7000e+01
IMP_SCORE,2839,GO:0044763,1.8462e-01,1.4650e+03
IMP_SCORE,2840,GO:0050793,1.8458e-01,5.9900e+02
IMP_SCORE,2841,GO:0030308,1.8458e-01,8.4000e+01
IMP_SCORE,2842,GO:0036315,1.8454e-01,1.1000e+01
IMP_SCORE,2843,GO:0046626,1.8448e-01,2.5000e+01
IMP_SCORE,2844,GO:0097202,1.8448e-01,7.0000e+00
IMP_SCORE,2845,GO:0000096,1.8444e-01,4.8000e+01
IMP_SCORE,2846,GO:0034114,1.8444e-01,7.0000e+00
IMP_SCORE,2847,GO:0007165,1.8444e-01,1.1690e+03
IMP_SCORE,2848,GO:0032891,1.8440e-01,8.0000e+00
IMP_SCORE,2849,GO:0002192,1.8436e-01,7.0000e+00
IMP_SCORE,2850,GO:0006979,1.8434e-01,1.4200e+02
IMP_SCORE,2851,GO:0042325,1.8433e-01,2.6900e+02
IMP_SCORE,2852,GO:0045732,1.8431e-01,5.2000e+01
IMP_SCORE,2853,GO:0006577,1.8431e-01,3.5000e+01
IMP_SCORE,2854,GO:0003222,1.8426e-01,5.0000e+00
IMP_SCORE,2855,GO:0030501,1.8425e-01,3.0000e+01
IMP_SCORE,2856,GO:2000171,1.8421e-01,2.3000e+01
IMP_SCORE,2857,GO:0016769,1.8421e-01,5.3000e+01
IMP_SCORE,2858,GO:0031430,1.8419e-01,4.8000e+01
IMP_SCORE,2859,GO:0016620,1.8410e-01,6.7000e+01
IMP_SCORE,2860,GO:0016477,1.8405e-01,3.5000e+02
IMP_SCORE,2861,GO:0031090,1.8403e-01,8.4500e+02
IMP_SCORE,2862,GO:0006893,1.8402e-01,3.2000e+01
IMP_SCORE,2863,GO:0031410,1.8402e-01,5.9400e+02
IMP_SCORE,2864,GO:0001846,1.8400e-01,3.5000e+01
IMP_SCORE,2865,GO:1905331,1.8398e-01,5.0000e+00
IMP_SCORE,2866,GO:0061045,1.8395e-01,2.7000e+01
IMP_SCORE,2867,GO:0048854,1.8394e-01,9.0000e+00
IMP_SCORE,2868,GO:0045737,1.8394e-01,1.4000e+01
IMP_SCORE,2869,GO:0007163,1.8392e-01,7.3000e+01
IMP_SCORE,2870,GO:1902402,1.8390e-01,1.3000e+01
IMP_SCORE,2871,GO:0090092,1.8388e-01,7.4000e+01
IMP_SCORE,2872,GO:0016627,1.8387e-01,7.7000e+01
IMP_SCORE,2873,GO:0042627,1.8383e-01,5.0000e+00
IMP_SCORE,2874,GO:1904427,1.8382e-01,1.5000e+01
IMP_SCORE,2875,GO:0045773,1.8373e-01,8.0000e+00
IMP_SCORE,2876,GO:0006501,1.8371e-01,6.0000e+01
IMP_SCORE,2877,GO:0010605,1.8368e-01,3.8200e+02
IMP_SCORE,2878,GO:0032391,1.8368e-01,3.0000e+01
IMP_SCORE,2879,GO:0008328,1.8362e-01,2.7000e+01
IMP_SCORE,2880,GO:0040012,1.8361e-01,2.0300e+02
IMP_SCORE,2881,GO:1902680,1.8360e-01,2.0700e+02
IMP_SCORE,2882,GO:0048468,1.8358e-01,2.5900e+02
IMP_SCORE,2883,GO:0009396,1.8356e-01,9.0000e+00
IMP_SCORE,2884,GO:0090287,1.8355e-01,7.8000e+01
IMP_SCORE,2885,GO:0048268,1.8355e-01,2.4000e+01
IMP_SCORE,2886,GO:0005035,1.8352e-01,1.8000e+01
IMP_SCORE,2887,GO:0050660,1.8352e-01,5.7000e+01
IMP_SCORE,2888,GO:0051092,1.8349e-01,5.5000e+01
IMP_SCORE,2889,GO:0035303,1.8346e-01,8.7000e+01
IMP_SCORE,2890,GO:0071711,1.8339e-01,6.0000e+00
IMP_SCORE,2891,GO:0031345,1.8338e-01,7.4000e+01
IMP_SCORE,2892,GO:0023061,1.8330e-01,6.4000e+01
IMP_SCORE,2893,GO:0019933,1.8329e-01,1.2000e+01
IMP_SCORE,2894,GO:1902806,1.8329e-01,5.3000e+01
IMP_SCORE,2895,GO:0006887,1.8328e-01,1.6900e+02
IMP_SCORE,2896,GO:0009948,1.8324e-01,2.6000e+01
IMP_SCORE,2897,GO:0043488,1.8313e-01,5.6000e+01
IMP_SCORE,2898,GO:0009416,1.8312e-01,7.5000e+01
IMP_SCORE,2899,GO:0045664,1.8312e-01,1.5500e+02
IMP_SCORE,2900,GO:0003779,1.8296e-01,3.5000e+02
IMP_SCORE,2901,GO:1903507,1.8295e-01,2.0100e+02
IMP_SCORE,2902,GO:0055067,1.8293e-01,5.0000e+01
IMP_SCORE,2903,GO:2001240,1.8285e-01,3.3000e+01
IMP_SCORE,2904,GO:0002577,1.8275e-01,1.3000e+01
IMP_SCORE,2905,GO:0010875,1.8274e-01,1.3000e+01
IMP_SCORE,2906,GO:0002573,1.8274e-01,4.2000e+01
IMP_SCORE,2907,GO:2001257,1.8271e-01,6.1000e+01
IMP_SCORE,2908,GO:0034765,1.8268e-01,1.3200e+02
IMP_SCORE,2909,GO:0008656,1.8267e-01,9.0000e+00
IMP_SCORE,2910,GO:0042534,1.8251e-01,5.0000e+00
IMP_SCORE,2911,GO:0072503,1.8250e-01,9.1000e+01
IMP_SCORE,2912,GO:0032292,1.8249e-01,1.2000e+01
IMP_SCORE,2913,GO:0009719,1.8248e-01,2.9600e+02
IMP_SCORE,2914,GO:0044272,1.8242e-01,1.0700e+02
IMP_SCORE,2915,GO:0016137,1.8239e-01,2.8000e+01
IMP_SCORE,2916,GO:0045595,1.8239e-01,4.5500e+02
IMP_SCORE,2917,GO:0019935,1.8229e-01,1.0000e+01
IMP_SCORE,2918,GO:0046982,1.8226e-01,2.3300e+02
IMP_SCORE,2919,GO:0009925,1.8215e-01,1.9000e+01
IMP_SCORE,2920,GO:0043242,1.8213e-01,3.0000e+01
IMP_SCORE,2921,GO:0016125,1.8203e-01,6.1000e+01
IMP_SCORE,2922,GO:0048285,1.8201e-01,1.4200e+02
IMP_SCORE,2923,GO:0045600,1.8198e-01,4.0000e+01
IMP_SCORE,2924,GO:0016525,1.8196e-01,3.4000e+01
IMP_SCORE,2925,GO:0051321,1.8187e-01,3.7000e+01
IMP_SCORE,2926,GO:0010628,1.8182e-01,2.8600e+02
IMP_SCORE,2927,GO:0010812,1.8170e-01,3.7000e+01
IMP_SCORE,2928,GO:0032210,1.8163e-01,3.0000e+01
IMP_SCORE,2929,GO:0061458,1.8160e-01,1.1000e+01
IMP_SCORE,2930,GO:2000193,1.8152e-01,6.0000e+00
IMP_SCORE,2931,GO:0006954,1.8151e-01,2.2800e+02
IMP_SCORE,2932,GO:0000323,1.8151e-01,2.2700e+02
IMP_SCORE,2933,GO:0033865,1.8149e-01,5.0000e+00
IMP_SCORE,2934,GO:1902911,1.8146e-01,1.8000e+01
IMP_SCORE,2935,GO:0042327,1.8145e-01,1.6800e+02
IMP_SCORE,2936,GO:0018214,1.8142e-01,8.0000e+00
IMP_SCORE,2937,GO:0038128,1.8139e-01,2.8000e+01
IMP_SCORE,2938,GO:1903523,1.8136e-01,8.0000e+00
IMP_SCORE,2939,GO:0010038,1.8135e-01,1.7600e+02
IMP_SCORE,2940,GO:0002279,1.8131e-01,8.0000e+00
IMP_SCORE,2941,GO:0022600,1.8122e-01,3.8000e+01
IMP_SCORE,2942,GO:0005112,1.8120e-01,1.0000e+01
IMP_SCORE,2943,GO:0006066,1.8117e-01,1.4000e+02
IMP_SCORE,2944,GO:0009887,1.8116e-01,1.9400e+02
IMP_SCORE,2945,GO:1901983,1.8113e-01,2.3000e+01
IMP_SCORE,2946,GO:0050910,1.8106e-01,1.0000e+01
IMP_SCORE,2947,GO:0034754,1.8105e-01,6.0000e+01
IMP_SCORE,2948,GO:0055094,1.8104e-01,3.2000e+01
IMP_SCORE,2949,GO:0001959,1.8103e-01,4.9000e+01
IMP_SCORE,2950,GO:0042383,1.8099e-01,9.1000e+01
IMP_SCORE,2951,GO:0032496,1.8099e-01,1.0600e+02
IMP_SCORE,2952,GO:0045762,1.8096e-01,1.1000e+01
IMP_SCORE,2953,GO:0007628,1.8095e-01,1.2000e+01
IMP_SCORE,2954,GO:0043588,1.8090e-01,2.3000e+01
IMP_SCORE,2955,GO:0004672,1.8087e-01,1.6900e+02
IMP_SCORE,2956,GO:0016755,1.8083e-01,4.7000e+01
IMP_SCORE,2957,GO:0008406,1.8082e-01,3.6000e+01
IMP_SCORE,2958,GO:0032409,1.8079e-01,9.0000e+01
IMP_SCORE,2959,GO:0031341,1.8070e-01,1.6000e+01
IMP_SCORE,2960,GO:0006664,1.8068e-01,1.0200e+02
IMP_SCORE,2961,GO:0046597,1.8066e-01,1.8000e+01
IMP_SCORE,2962,GO:0045936,1.8063e-01,1.6800e+02
IMP_SCORE,2963,GO:0002287,1.8060e-01,2.0000e+00
IMP_SCORE,2964,GO:0043232,1.8058e-01,9.6900e+02
IMP_SCORE,2965,GO:0043034,1.8057e-01,6.2000e+01
IMP_SCORE,2966,GO:0046902,1.8051e-01,2.4000e+01
IMP_SCORE,2967,GO:0045937,1.8049e-01,1.6800e+02
IMP_SCORE,2968,GO:0045742,1.8045e-01,1.6000e+01
IMP_SCORE,2969,GO:0031279,1.8043e-01,2.0000e+01
IMP_SCORE,2970,GO:0090162,1.8039e-01,2.0000e+01
IMP_SCORE,2971,GO:0044839,1.8036e-01,5.0000e+01
IMP_SCORE,2972,GO:0007605,1.8034e-01,1.2000e+02
IMP_SCORE,2973,GO:1901185,1.8033e-01,1.7000e+01
IMP_SCORE,2974,GO:1902580,1.8031e-01,1.9400e+02
IMP_SCORE,2975,GO:0050905,1.8027e-01,6.3000e+01
IMP_SCORE,2976,GO:0008083,1.8019e-01,1.3600e+02
IMP_SCORE,2977,GO:0051233,1.8013e-01,3.0000e+01
IMP_SCORE,2978,GO:0045746,1.8010e-01,1.5000e+01
IMP_SCORE,2979,GO:0035326,1.8009e-01,2.2000e+01
IMP_SCORE,2980,GO:0034698,1.8009e-01,7.0000e+00
IMP_SCORE,2981,GO:0072657,1.8009e-01,1.4100e+02
IMP_SCORE,2982,GO:0050994,1.8008e-01,3.9000e+01
IMP_SCORE,2983,GO:0044723,1.8002e-01,1.9800e+02
IMP_SCORE,2984,GO:0010664,1.7996e-01,6.0000e+00
IMP_SCORE,2985,GO:0018023,1.7989e-01,6.0000e+00
IMP_SCORE,2986,GO:0032434,1.7986e-01,3.0000e+01
IMP_SCORE,2987,GO:1903725,1.7983e-01,1.5000e+01
IMP_SCORE,2988,GO:0001071,1.7981e-01,3.1100e+02
IMP_SCORE,2989,GO:0030832,1.7980e-01,5.7000e+01
IMP_SCORE,2990,GO:2000146,1.7978e-01,1.0100e+02
IMP_SCORE,2991,GO:0035249,1.7974e-01,1.3000e+01
IMP_SCORE,2992,GO:0045787,1.7970e-01,8.6000e+01
IMP_SCORE,2993,GO:1902808,1.7969e-01,3.3000e+01
IMP_SCORE,2994,GO:0042220,1.7965e-01,1.0000e+01
IMP_SCORE,2995,GO:0045892,1.7963e-01,1.5800e+02
IMP_SCORE,2996,GO:0043388,1.7960e-01,1.4000e+01
IMP_SCORE,2997,GO:0098552,1.7956e-01,2.1700e+02
IMP_SCORE,2998,GO:0007602,1.7951e-01,3.2000e+01
IMP_SCORE,2999,GO:0007229,1.7949e-01,8.3000e+01
IMP_SCORE,3000,GO:0042108,1.7946e-01,1.1000e+01
IMP_SCORE,3001,GO:0022610,1.7943e-01,6.5800e+02
IMP_SCORE,3002,GO:0031901,1.7942e-01,8.4000e+01
IMP_SCORE,3003,GO:0042559,1.7940e-01,1.5000e+01
IMP_SCORE,3004,GO:1990752,1.7938e-01,1.3000e+01
IMP_SCORE,3005,GO:0016021,1.7937e-01,1.4240e+03
IMP_SCORE,3006,GO:0045604,1.7937e-01,1.1000e+01
IMP_SCORE,3007,GO:0002479,1.7930e-01,6.0000e+01
IMP_SCORE,3008,GO:0007409,1.7927e-01,9.9000e+01
IMP_SCORE,3009,GO:0003714,1.7927e-01,9.8000e+01
IMP_SCORE,3010,GO:0044440,1.7924e-01,2.3900e+02
IMP_SCORE,3011,GO:0016569,1.7919e-01,1.1600e+02
IMP_SCORE,3012,GO:0044089,1.7914e-01,1.5000e+02
IMP_SCORE,3013,GO:0016830,1.7913e-01,6.0000e+01
IMP_SCORE,3014,GO:0046827,1.7912e-01,6.0000e+00
IMP_SCORE,3015,GO:0001817,1.7908e-01,1.8700e+02
IMP_SCORE,3016,GO:0033158,1.7904e-01,4.0000e+00
IMP_SCORE,3017,GO:0071260,1.7903e-01,4.0000e+01
IMP_SCORE,3018,GO:0030279,1.7901e-01,3.0000e+01
IMP_SCORE,3019,GO:0044699,1.7901e-01,1.5200e+03
IMP_SCORE,3020,GO:0035257,1.7901e-01,5.1000e+01
IMP_SCORE,3021,GO:0048634,1.7900e-01,3.4000e+01
IMP_SCORE,3022,GO:0060548,1.7900e-01,2.4200e+02
IMP_SCORE,3023,GO:0098797,1.7894e-01,1.6200e+02
IMP_SCORE,3024,GO:0043177,1.7893e-01,1.2400e+02
IMP_SCORE,3025,GO:0006801,1.7892e-01,6.0000e+00
IMP_SCORE,3026,GO:0051058,1.7892e-01,1.4000e+01
IMP_SCORE,3027,GO:0098794,1.7888e-01,8.1000e+01
IMP_SCORE,3028,GO:0035295,1.7886e-01,5.8000e+01
IMP_SCORE,3029,GO:0017157,1.7885e-01,5.9000e+01
IMP_SCORE,3030,GO:0008203,1.7871e-01,4.7000e+01
IMP_SCORE,3031,GO:1902936,1.7870e-01,6.1000e+01
IMP_SCORE,3032,GO:0030551,1.7865e-01,1.4000e+01
IMP_SCORE,3033,GO:0046456,1.7863e-01,2.8000e+01
IMP_SCORE,3034,GO:0006935,1.7863e-01,1.1000e+02
IMP_SCORE,3035,GO:0032481,1.7863e-01,4.2000e+01
IMP_SCORE,3036,GO:0000904,1.7862e-01,5.2000e+01
IMP_SCORE,3037,GO:0043567,1.7858e-01,7.0000e+00
IMP_SCORE,3038,GO:0002724,1.7858e-01,1.1000e+01
IMP_SCORE,3039,GO:0048484,1.7858e-01,1.5000e+01
IMP_SCORE,3040,GO:0046903,1.7855e-01,2.5800e+02
IMP_SCORE,3041,GO:0015868,1.7855e-01,1.4000e+01
IMP_SCORE,3042,GO:0035456,1.7855e-01,3.7000e+01
IMP_SCORE,3043,GO:0060397,1.7849e-01,6.0000e+00
IMP_SCORE,3044,GO:0000737,1.7847e-01,6.0000e+00
IMP_SCORE,3045,GO:0022008,1.7846e-01,4.4000e+01
IMP_SCORE,3046,GO:0000291,1.7844e-01,6.0000e+00
IMP_SCORE,3047,GO:0051453,1.7843e-01,5.1000e+01
IMP_SCORE,3048,GO:0043410,1.7843e-01,7.5000e+01
IMP_SCORE,3049,GO:0002313,1.7840e-01,7.0000e+00
IMP_SCORE,3050,GO:0005578,1.7838e-01,2.9000e+02
IMP_SCORE,3051,GO:0045121,1.7836e-01,1.2900e+02
IMP_SCORE,3052,GO:0044421,1.7834e-01,1.4410e+03
IMP_SCORE,3053,GO:0090557,1.7829e-01,9.0000e+00
IMP_SCORE,3054,GO:0048873,1.7828e-01,1.3000e+01
IMP_SCORE,3055,GO:0045055,1.7828e-01,1.6500e+02
IMP_SCORE,3056,GO:0055072,1.7824e-01,4.4000e+01
IMP_SCORE,3057,GO:0043292,1.7823e-01,4.3000e+01
IMP_SCORE,3058,GO:0014812,1.7819e-01,8.0000e+00
IMP_SCORE,3059,GO:1990118,1.7816e-01,4.0000e+00
IMP_SCORE,3060,GO:0051766,1.7813e-01,3.1000e+01
IMP_SCORE,3061,GO:0035821,1.7812e-01,3.8000e+01
IMP_SCORE,3062,GO:0000978,1.7810e-01,6.6000e+01
IMP_SCORE,3063,GO:0009968,1.7810e-01,2.7000e+02
IMP_SCORE,3064,GO:0010565,1.7808e-01,3.1000e+01
IMP_SCORE,3065,GO:0048712,1.7807e-01,1.1000e+01
IMP_SCORE,3066,GO:0002460,1.7804e-01,4.9000e+01
IMP_SCORE,3067,GO:0006641,1.7801e-01,5.5000e+01
IMP_SCORE,3068,GO:0001101,1.7799e-01,1.0100e+02
IMP_SCORE,3069,GO:0032881,1.7799e-01,1.1000e+01
IMP_SCORE,3070,GO:0071624,1.7796e-01,7.0000e+00
IMP_SCORE,3071,GO:0045777,1.7796e-01,1.6000e+01
IMP_SCORE,3072,GO:0009880,1.7794e-01,1.9000e+01
IMP_SCORE,3073,GO:0044389,1.7793e-01,1.2700e+02
IMP_SCORE,3074,GO:0050812,1.7791e-01,1.7000e+01
IMP_SCORE,3075,GO:0098588,1.7781e-01,6.5400e+02
IMP_SCORE,3076,GO:0002504,1.7779e-01,6.8000e+01
IMP_SCORE,3077,GO:0098862,1.7778e-01,5.3000e+01
IMP_SCORE,3078,GO:0034109,1.7776e-01,7.3000e+01
IMP_SCORE,3079,GO:0031401,1.7776e-01,1.7300e+02
IMP_SCORE,3080,GO:0040011,1.7775e-01,4.3100e+02
IMP_SCORE,3081,GO:0061245,1.7774e-01,2.4000e+01
IMP_SCORE,3082,GO:0033235,1.7773e-01,2.0000e+00
IMP_SCORE,3083,GO:0015629,1.7769e-01,1.4400e+02
IMP_SCORE,3084,GO:0060401,1.7767e-01,1.4000e+01
IMP_SCORE,3085,GO:0008366,1.7764e-01,1.0400e+02
IMP_SCORE,3086,GO:0075733,1.7764e-01,9.0000e+00
IMP_SCORE,3087,GO:0051492,1.7759e-01,3.2000e+01
IMP_SCORE,3088,GO:0042166,1.7758e-01,7.0000e+00
IMP_SCORE,3089,GO:0031234,1.7758e-01,3.7000e+01
IMP_SCORE,3090,GO:0070382,1.7754e-01,7.1000e+01
IMP_SCORE,3091,GO:0001501,1.7752e-01,1.1800e+02
IMP_SCORE,3092,GO:2001014,1.7747e-01,9.0000e+00
IMP_SCORE,3093,GO:0001754,1.7745e-01,1.0000e+01
IMP_SCORE,3094,GO:0004709,1.7744e-01,1.7000e+01
IMP_SCORE,3095,GO:0031400,1.7743e-01,1.3400e+02
IMP_SCORE,3096,GO:0006997,1.7742e-01,2.4000e+01
IMP_SCORE,3097,GO:0051223,1.7741e-01,1.6900e+02
IMP_SCORE,3098,GO:0097300,1.7739e-01,1.4000e+01
IMP_SCORE,3099,GO:0008154,1.7738e-01,3.3000e+01
IMP_SCORE,3100,GO:0030214,1.7738e-01,3.3000e+01
IMP_SCORE,3101,GO:0030135,1.7737e-01,7.8000e+01
IMP_SCORE,3102,GO:0051347,1.7734e-01,1.1000e+02
IMP_SCORE,3103,GO:0097708,1.7730e-01,5.9800e+02
IMP_SCORE,3104,GO:0048646,1.7729e-01,2.7100e+02
IMP_SCORE,3105,GO:0005346,1.7727e-01,6.0000e+00
IMP_SCORE,3106,GO:0044767,1.7723e-01,1.2740e+03
IMP_SCORE,3107,GO:0036230,1.7717e-01,1.1500e+02
IMP_SCORE,3108,GO:0071840,1.7709e-01,1.2680e+03
IMP_SCORE,3109,GO:0015671,1.7707e-01,1.1000e+01
IMP_SCORE,3110,GO:0048585,1.7696e-01,3.5500e+02
IMP_SCORE,3111,GO:0005903,1.7689e-01,3.8000e+01
IMP_SCORE,3112,GO:0005782,1.7682e-01,3.8000e+01
IMP_SCORE,3113,GO:0070972,1.7679e-01,2.0000e+01
IMP_SCORE,3114,GO:0005783,1.7676e-01,6.2100e+02
IMP_SCORE,3115,GO:0008284,1.7675e-01,2.9200e+02
IMP_SCORE,3116,GO:1901879,1.7672e-01,5.0000e+01
IMP_SCORE,3117,GO:0006576,1.7666e-01,4.7000e+01
IMP_SCORE,3118,GO:1900407,1.7660e-01,2.7000e+01
IMP_SCORE,3119,GO:0006541,1.7660e-01,1.8000e+01
IMP_SCORE,3120,GO:0043406,1.7658e-01,6.0000e+01
IMP_SCORE,3121,GO:0044281,1.7654e-01,4.4500e+02
IMP_SCORE,3122,GO:0008361,1.7652e-01,6.1000e+01
IMP_SCORE,3123,GO:0009628,1.7649e-01,3.4700e+02
IMP_SCORE,3124,GO:0072507,1.7648e-01,1.1300e+02
IMP_SCORE,3125,GO:1901215,1.7647e-01,5.8000e+01
IMP_SCORE,3126,GO:0048857,1.7646e-01,4.8000e+01
IMP_SCORE,3127,GO:0043169,1.7645e-01,1.4800e+03
IMP_SCORE,3128,GO:0016043,1.7641e-01,1.1910e+03
IMP_SCORE,3129,GO:0017137,1.7639e-01,8.0000e+01
IMP_SCORE,3130,GO:0048167,1.7637e-01,7.6000e+01
IMP_SCORE,3131,GO:1903779,1.7636e-01,5.0000e+01
IMP_SCORE,3132,GO:0006625,1.7634e-01,1.2000e+01
IMP_SCORE,3133,GO:0048185,1.7633e-01,1.4000e+01
IMP_SCORE,3134,GO:0060205,1.7631e-01,1.1300e+02
IMP_SCORE,3135,GO:0032403,1.7628e-01,4.0200e+02
IMP_SCORE,3136,GO:0002003,1.7626e-01,1.2000e+01
IMP_SCORE,3137,GO:1901881,1.7626e-01,1.5000e+01
IMP_SCORE,3138,GO:0046486,1.7624e-01,1.8000e+02
IMP_SCORE,3139,GO:0045860,1.7624e-01,8.9000e+01
IMP_SCORE,3140,GO:1905953,1.7620e-01,1.1000e+01
IMP_SCORE,3141,GO:0031399,1.7618e-01,2.9800e+02
IMP_SCORE,3142,GO:0002793,1.7617e-01,5.9000e+01
IMP_SCORE,3143,GO:0097194,1.7615e-01,3.6000e+01
IMP_SCORE,3144,GO:0002521,1.7613e-01,7.8000e+01
IMP_SCORE,3145,GO:0051090,1.7599e-01,9.7000e+01
IMP_SCORE,3146,GO:0010715,1.7599e-01,6.0000e+00
IMP_SCORE,3147,GO:0022834,1.7598e-01,7.4000e+01
IMP_SCORE,3148,GO:0005905,1.7588e-01,6.0000e+01
IMP_SCORE,3149,GO:0006955,1.7588e-01,5.3400e+02
IMP_SCORE,3150,GO:0031060,1.7585e-01,1.8000e+01
IMP_SCORE,3151,GO:0035815,1.7584e-01,6.0000e+00
IMP_SCORE,3152,GO:0043022,1.7580e-01,1.7000e+01
IMP_SCORE,3153,GO:0004576,1.7575e-01,1.0000e+01
IMP_SCORE,3154,GO:0045947,1.7574e-01,2.6000e+01
IMP_SCORE,3155,GO:0009746,1.7559e-01,6.1000e+01
IMP_SCORE,3156,GO:0048661,1.7559e-01,2.0000e+01
IMP_SCORE,3157,GO:0072686,1.7552e-01,3.7000e+01
IMP_SCORE,3158,GO:0043467,1.7546e-01,3.5000e+01
IMP_SCORE,3159,GO:0051606,1.7539e-01,1.2000e+02
IMP_SCORE,3160,GO:0015347,1.7537e-01,3.3000e+01
IMP_SCORE,3161,GO:0046649,1.7531e-01,1.2400e+02
IMP_SCORE,3162,GO:0031224,1.7528e-01,1.4090e+03
IMP_SCORE,3163,GO:0036294,1.7525e-01,3.6000e+01
IMP_SCORE,3164,GO:0007077,1.7523e-01,1.5000e+01
IMP_SCORE,3165,GO:0048709,1.7521e-01,3.7000e+01
IMP_SCORE,3166,GO:0051261,1.7515e-01,2.1000e+01
IMP_SCORE,3167,GO:0048306,1.7515e-01,1.0600e+02
IMP_SCORE,3168,GO:0060538,1.7513e-01,1.0000e+01
IMP_SCORE,3169,GO:0003007,1.7507e-01,9.0000e+00
IMP_SCORE,3170,GO:0034377,1.7504e-01,5.0000e+00
IMP_SCORE,3171,GO:0044843,1.7503e-01,3.6000e+01
IMP_SCORE,3172,GO:0007049,1.7498e-01,2.3000e+02
IMP_SCORE,3173,GO:1901654,1.7498e-01,5.1000e+01
IMP_SCORE,3174,GO:0030803,1.7495e-01,1.5000e+01
IMP_SCORE,3175,GO:0071822,1.7495e-01,4.2200e+02
IMP_SCORE,3176,GO:0051707,1.7492e-01,2.0100e+02
IMP_SCORE,3177,GO:0046718,1.7491e-01,6.1000e+01
IMP_SCORE,3178,GO:0006600,1.7489e-01,2.5000e+01
IMP_SCORE,3179,GO:0045111,1.7487e-01,6.1000e+01
IMP_SCORE,3180,GO:0086004,1.7482e-01,3.0000e+00
IMP_SCORE,3181,GO:0045639,1.7481e-01,1.6000e+01
IMP_SCORE,3182,GO:0043254,1.7477e-01,1.1600e+02
IMP_SCORE,3183,GO:0030278,1.7475e-01,8.4000e+01
IMP_SCORE,3184,GO:0010970,1.7474e-01,4.6000e+01
IMP_SCORE,3185,GO:0045598,1.7474e-01,4.9000e+01
IMP_SCORE,3186,GO:0030276,1.7474e-01,4.2000e+01
IMP_SCORE,3187,GO:0044270,1.7474e-01,1.1300e+02
IMP_SCORE,3188,GO:0042116,1.7473e-01,2.3000e+01
IMP_SCORE,3189,GO:0051094,1.7472e-01,3.3100e+02
IMP_SCORE,3190,GO:0007616,1.7467e-01,3.6000e+01
IMP_SCORE,3191,GO:0051259,1.7466e-01,2.1400e+02
IMP_SCORE,3192,GO:0006570,1.7465e-01,1.9000e+01
IMP_SCORE,3193,GO:0032928,1.7457e-01,1.0000e+01
IMP_SCORE,3194,GO:0043124,1.7456e-01,2.4000e+01
IMP_SCORE,3195,GO:0097458,1.7453e-01,6.1300e+02
IMP_SCORE,3196,GO:0044092,1.7451e-01,3.0100e+02
IMP_SCORE,3197,GO:0008285,1.7450e-01,2.5000e+02
IMP_SCORE,3198,GO:0060761,1.7450e-01,1.4000e+01
IMP_SCORE,3199,GO:0032787,1.7449e-01,2.0200e+02
IMP_SCORE,3200,GO:0051962,1.7446e-01,1.4400e+02
IMP_SCORE,3201,GO:0045334,1.7443e-01,6.0000e+00
IMP_SCORE,3202,GO:0051149,1.7441e-01,5.1000e+01
IMP_SCORE,3203,GO:0001843,1.7440e-01,1.1000e+01
IMP_SCORE,3204,GO:0043523,1.7438e-01,5.1000e+01
IMP_SCORE,3205,GO:0015035,1.7437e-01,1.4000e+01
IMP_SCORE,3206,GO:0031110,1.7434e-01,2.2000e+01
IMP_SCORE,3207,GO:0043647,1.7432e-01,5.9000e+01
IMP_SCORE,3208,GO:0044801,1.7429e-01,5.1000e+01
IMP_SCORE,3209,GO:0015216,1.7427e-01,1.2000e+01
IMP_SCORE,3210,GO:0000164,1.7427e-01,6.0000e+00
IMP_SCORE,3211,GO:0034250,1.7426e-01,3.0000e+01
IMP_SCORE,3212,GO:0010107,1.7426e-01,5.4000e+01
IMP_SCORE,3213,GO:0046058,1.7421e-01,6.0000e+00
IMP_SCORE,3214,GO:0034308,1.7420e-01,7.1000e+01
IMP_SCORE,3215,GO:0019318,1.7420e-01,8.6000e+01
IMP_SCORE,3216,GO:0006308,1.7419e-01,1.0000e+01
IMP_SCORE,3217,GO:0010660,1.7412e-01,1.5000e+01
IMP_SCORE,3218,GO:0002440,1.7412e-01,1.9000e+01
IMP_SCORE,3219,GO:0033209,1.7406e-01,4.2000e+01
IMP_SCORE,3220,GO:0090066,1.7404e-01,1.3000e+02
IMP_SCORE,3221,GO:0034113,1.7404e-01,2.3000e+01
IMP_SCORE,3222,GO:0051240,1.7404e-01,3.3600e+02
IMP_SCORE,3223,GO:0048747,1.7399e-01,5.3000e+01
IMP_SCORE,3224,GO:0044548,1.7398e-01,4.6000e+01
IMP_SCORE,3225,GO:0007517,1.7397e-01,5.6000e+01
IMP_SCORE,3226,GO:2000269,1.7397e-01,1.6000e+01
IMP_SCORE,3227,GO:0002886,1.7395e-01,1.5000e+01
IMP_SCORE,3228,GO:0050805,1.7387e-01,2.1000e+01
IMP_SCORE,3229,GO:0031252,1.7385e-01,2.0000e+01
IMP_SCORE,3230,GO:0005615,1.7384e-01,1.0100e+03
IMP_SCORE,3231,GO:0048013,1.7377e-01,4.0000e+01
IMP_SCORE,3232,GO:0044615,1.7376e-01,5.0000e+00
IMP_SCORE,3233,GO:1903052,1.7376e-01,4.2000e+01
IMP_SCORE,3234,GO:0031434,1.7374e-01,1.1000e+01
IMP_SCORE,3235,GO:0047497,1.7374e-01,4.0000e+00
IMP_SCORE,3236,GO:0030324,1.7371e-01,4.8000e+01
IMP_SCORE,3237,GO:0031904,1.7367e-01,3.7000e+01
IMP_SCORE,3238,GO:0043066,1.7366e-01,2.4200e+02
IMP_SCORE,3239,GO:0006544,1.7364e-01,1.5000e+01
IMP_SCORE,3240,GO:1903557,1.7364e-01,2.0000e+01
IMP_SCORE,3241,GO:0001104,1.7363e-01,4.1000e+01
IMP_SCORE,3242,GO:0010648,1.7358e-01,3.1100e+02
IMP_SCORE,3243,GO:1902652,1.7357e-01,3.8000e+01
IMP_SCORE,3244,GO:0003151,1.7352e-01,1.5000e+01
IMP_SCORE,3245,GO:0014896,1.7351e-01,6.0000e+00
IMP_SCORE,3246,GO:0045540,1.7348e-01,6.0000e+00
IMP_SCORE,3247,GO:0032970,1.7346e-01,1.1400e+02
IMP_SCORE,3248,GO:0051291,1.7346e-01,2.9000e+01
IMP_SCORE,3249,GO:0006901,1.7344e-01,4.5000e+01
IMP_SCORE,3250,GO:0022602,1.7342e-01,2.8000e+01
IMP_SCORE,3251,GO:0023052,1.7337e-01,3.0200e+02
IMP_SCORE,3252,GO:0030705,1.7328e-01,5.5000e+01
IMP_SCORE,3253,GO:0000987,1.7325e-01,7.5000e+01
IMP_SCORE,3254,GO:0044819,1.7324e-01,6.0000e+00
IMP_SCORE,3255,GO:0044247,1.7323e-01,1.3000e+01
IMP_SCORE,3256,GO:0032272,1.7319e-01,2.6000e+01
IMP_SCORE,3257,GO:0009409,1.7319e-01,1.7000e+01
IMP_SCORE,3258,GO:0051103,1.7317e-01,6.0000e+00
IMP_SCORE,3259,GO:0032642,1.7312e-01,3.1000e+01
IMP_SCORE,3260,GO:0005759,1.7310e-01,1.8800e+02
IMP_SCORE,3261,GO:0010833,1.7309e-01,6.0000e+00
IMP_SCORE,3262,GO:0016247,1.7299e-01,8.4000e+01
IMP_SCORE,3263,GO:0032590,1.7295e-01,1.9000e+01
IMP_SCORE,3264,GO:0006082,1.7294e-01,3.1900e+02
IMP_SCORE,3265,GO:0032720,1.7293e-01,1.6000e+01
IMP_SCORE,3266,GO:1901623,1.7293e-01,1.0000e+01
IMP_SCORE,3267,GO:0005938,1.7288e-01,1.6900e+02
IMP_SCORE,3268,GO:1904892,1.7288e-01,3.8000e+01
IMP_SCORE,3269,GO:0051246,1.7287e-01,4.9200e+02
IMP_SCORE,3270,GO:0030808,1.7283e-01,3.0000e+01
IMP_SCORE,3271,GO:0009755,1.7280e-01,5.9000e+01
IMP_SCORE,3272,GO:0015749,1.7279e-01,4.5000e+01
IMP_SCORE,3273,GO:0046872,1.7278e-01,1.3920e+03
IMP_SCORE,3274,GO:0016706,1.7276e-01,9.0000e+00
IMP_SCORE,3275,GO:0050792,1.7274e-01,9.2000e+01
IMP_SCORE,3276,GO:0007569,1.7272e-01,1.5000e+01
IMP_SCORE,3277,GO:0006468,1.7272e-01,2.1400e+02
IMP_SCORE,3278,GO:0010518,1.7270e-01,1.1000e+01
IMP_SCORE,3279,GO:0045793,1.7267e-01,3.6000e+01
IMP_SCORE,3280,GO:0010959,1.7263e-01,1.3800e+02
IMP_SCORE,3281,GO:0044803,1.7263e-01,6.0000e+00
IMP_SCORE,3282,GO:0006907,1.7258e-01,3.7000e+01
IMP_SCORE,3283,GO:0035088,1.7254e-01,3.6000e+01
IMP_SCORE,3284,GO:0048523,1.7253e-01,8.1800e+02
IMP_SCORE,3285,GO:0008266,1.7251e-01,7.0000e+00
IMP_SCORE,3286,GO:0031941,1.7250e-01,3.3000e+01
IMP_SCORE,3287,GO:1902222,1.7243e-01,2.8000e+01
IMP_SCORE,3288,GO:0009791,1.7243e-01,2.5000e+01
IMP_SCORE,3289,GO:0008016,1.7238e-01,9.3000e+01
IMP_SCORE,3290,GO:0032103,1.7233e-01,9.9000e+01
IMP_SCORE,3291,GO:0070167,1.7233e-01,3.8000e+01
IMP_SCORE,3292,GO:0051247,1.7233e-01,2.2600e+02
IMP_SCORE,3293,GO:0006897,1.7232e-01,3.1200e+02
IMP_SCORE,3294,GO:0000002,1.7225e-01,1.1000e+01
IMP_SCORE,3295,GO:0044425,1.7221e-01,1.4780e+03
IMP_SCORE,3296,GO:0044724,1.7219e-01,6.3000e+01
IMP_SCORE,3297,GO:0031328,1.7219e-01,2.5200e+02
IMP_SCORE,3298,GO:0034315,1.7216e-01,7.0000e+00
IMP_SCORE,3299,GO:2000058,1.7204e-01,9.0000e+00
IMP_SCORE,3300,GO:1902476,1.7201e-01,4.2000e+01
IMP_SCORE,3301,GO:0032024,1.7200e-01,2.0000e+01
IMP_SCORE,3302,GO:0043005,1.7198e-01,4.2300e+02
IMP_SCORE,3303,GO:0006639,1.7195e-01,5.0000e+01
IMP_SCORE,3304,GO:0005546,1.7195e-01,5.1000e+01
IMP_SCORE,3305,GO:0042590,1.7187e-01,8.1000e+01
IMP_SCORE,3306,GO:0038023,1.7185e-01,3.2700e+02
IMP_SCORE,3307,GO:1901021,1.7185e-01,1.4000e+01
IMP_SCORE,3308,GO:0019511,1.7185e-01,6.0000e+00
IMP_SCORE,3309,GO:0045956,1.7178e-01,2.1000e+01
IMP_SCORE,3310,GO:0015986,1.7176e-01,4.0000e+00
IMP_SCORE,3311,GO:0042626,1.7172e-01,3.2000e+01
IMP_SCORE,3312,GO:0048638,1.7172e-01,7.8000e+01
IMP_SCORE,3313,GO:0006936,1.7167e-01,1.3700e+02
IMP_SCORE,3314,GO:0010033,1.7167e-01,5.8400e+02
IMP_SCORE,3315,GO:0006584,1.7163e-01,3.9000e+01
IMP_SCORE,3316,GO:0009812,1.7157e-01,7.0000e+00
IMP_SCORE,3317,GO:0051238,1.7155e-01,4.1000e+01
IMP_SCORE,3318,GO:0050727,1.7154e-01,1.0500e+02
IMP_SCORE,3319,GO:0044432,1.7154e-01,6.2500e+02
IMP_SCORE,3320,GO:2001252,1.7154e-01,3.9000e+01
IMP_SCORE,3321,GO:0010594,1.7150e-01,3.4000e+01
IMP_SCORE,3322,GO:0036149,1.7143e-01,2.1000e+01
IMP_SCORE,3323,GO:0005044,1.7140e-01,8.5000e+01
IMP_SCORE,3324,GO:0007264,1.7140e-01,1.9500e+02
IMP_SCORE,3325,GO:0045955,1.7136e-01,2.1000e+01
IMP_SCORE,3326,GO:0036041,1.7132e-01,2.7000e+01
IMP_SCORE,3327,GO:0048145,1.7131e-01,3.6000e+01
IMP_SCORE,3328,GO:2000145,1.7129e-01,2.2500e+02
IMP_SCORE,3329,GO:0010977,1.7128e-01,8.5000e+01
IMP_SCORE,3330,GO:0035646,1.7128e-01,1.0000e+01
IMP_SCORE,3331,GO:0007219,1.7124e-01,4.4000e+01
IMP_SCORE,3332,GO:0044700,1.7122e-01,3.1900e+02
IMP_SCORE,3333,GO:0042060,1.7119e-01,3.0000e+01
IMP_SCORE,3334,GO:0031175,1.7118e-01,7.7000e+01
IMP_SCORE,3335,GO:0022607,1.7114e-01,7.4500e+02
IMP_SCORE,3336,GO:1902578,1.7108e-01,5.3500e+02
IMP_SCORE,3337,GO:0023057,1.7107e-01,3.4400e+02
IMP_SCORE,3338,GO:0018205,1.7107e-01,7.4000e+01
IMP_SCORE,3339,GO:0033280,1.7107e-01,8.0000e+00
IMP_SCORE,3340,GO:1902803,1.7105e-01,1.8000e+01
IMP_SCORE,3341,GO:0006874,1.7104e-01,9.8000e+01
IMP_SCORE,3342,GO:2000026,1.7098e-01,4.1700e+02
IMP_SCORE,3343,GO:0070182,1.7095e-01,1.0000e+00
IMP_SCORE,3344,GO:0001894,1.7094e-01,7.2000e+01
IMP_SCORE,3345,GO:0080171,1.7094e-01,3.6000e+01
IMP_SCORE,3346,GO:0032886,1.7094e-01,5.0000e+01
IMP_SCORE,3347,GO:2001242,1.7094e-01,3.4000e+01
IMP_SCORE,3348,GO:1990939,1.7092e-01,9.0000e+00
IMP_SCORE,3349,GO:2000758,1.7090e-01,2.2000e+01
IMP_SCORE,3350,GO:0070997,1.7089e-01,2.5000e+01
IMP_SCORE,3351,GO:0045669,1.7087e-01,4.8000e+01
IMP_SCORE,3352,GO:0048875,1.7084e-01,1.3000e+01
IMP_SCORE,3353,GO:0040014,1.7078e-01,2.3000e+01
IMP_SCORE,3354,GO:0005768,1.7077e-01,3.2700e+02
IMP_SCORE,3355,GO:0019222,1.7075e-01,6.8300e+02
IMP_SCORE,3356,GO:0007623,1.7069e-01,5.0000e+01
IMP_SCORE,3357,GO:2001020,1.7065e-01,6.5000e+01
IMP_SCORE,3358,GO:0032332,1.7064e-01,9.0000e+00
IMP_SCORE,3359,GO:0005975,1.7062e-01,2.7900e+02
IMP_SCORE,3360,GO:0030674,1.7062e-01,9.5000e+01
IMP_SCORE,3361,GO:0051239,1.7062e-01,6.8400e+02
IMP_SCORE,3362,GO:1901685,1.7058e-01,3.4000e+01
IMP_SCORE,3363,GO:0072527,1.7053e-01,3.0000e+01
IMP_SCORE,3364,GO:0046983,1.7050e-01,5.8400e+02
IMP_SCORE,3365,GO:1901135,1.7047e-01,3.1100e+02
IMP_SCORE,3366,GO:0045202,1.7046e-01,2.5300e+02
IMP_SCORE,3367,GO:0007249,1.7046e-01,3.8000e+01
IMP_SCORE,3368,GO:0099537,1.7045e-01,1.5400e+02
IMP_SCORE,3369,GO:0072376,1.7044e-01,5.7000e+01
IMP_SCORE,3370,GO:0015085,1.7042e-01,7.8000e+01
IMP_SCORE,3371,GO:0042147,1.7037e-01,4.5000e+01
IMP_SCORE,3372,GO:0051716,1.7037e-01,6.2200e+02
IMP_SCORE,3373,GO:0034703,1.7036e-01,1.0500e+02
IMP_SCORE,3374,GO:0071402,1.7034e-01,2.6000e+01
IMP_SCORE,3375,GO:0006457,1.7033e-01,2.3300e+02
IMP_SCORE,3376,GO:0006633,1.7025e-01,5.0000e+01
IMP_SCORE,3377,GO:0014075,1.7025e-01,2.4000e+01
IMP_SCORE,3378,GO:0051336,1.7024e-01,4.0900e+02
IMP_SCORE,3379,GO:0018193,1.7020e-01,2.7800e+02
IMP_SCORE,3380,GO:0000027,1.7015e-01,5.7000e+01
IMP_SCORE,3381,GO:0072524,1.7013e-01,8.0000e+01
IMP_SCORE,3382,GO:0002708,1.7013e-01,2.8000e+01
IMP_SCORE,3383,GO:1904590,1.7011e-01,2.4000e+01
IMP_SCORE,3384,GO:0051253,1.6993e-01,1.7300e+02
IMP_SCORE,3385,GO:0009124,1.6991e-01,2.0000e+01
IMP_SCORE,3386,GO:0050690,1.6990e-01,6.0000e+00
IMP_SCORE,3387,GO:0000122,1.6990e-01,1.6000e+02
IMP_SCORE,3388,GO:0003091,1.6990e-01,2.2000e+01
IMP_SCORE,3389,GO:0055013,1.6989e-01,2.0000e+01
IMP_SCORE,3390,GO:0070530,1.6986e-01,1.2000e+01
IMP_SCORE,3391,GO:0097190,1.6982e-01,1.0700e+02
IMP_SCORE,3392,GO:0051181,1.6980e-01,2.4000e+01
IMP_SCORE,3393,GO:0009218,1.6976e-01,9.0000e+00
IMP_SCORE,3394,GO:0043167,1.6975e-01,1.5880e+03
IMP_SCORE,3395,GO:0061387,1.6966e-01,3.4000e+01
IMP_SCORE,3396,GO:0006950,1.6963e-01,9.6000e+02
IMP_SCORE,3397,GO:0018108,1.6963e-01,6.0000e+01
IMP_SCORE,3398,GO:0003159,1.6958e-01,1.0000e+00
IMP_SCORE,3399,GO:0010647,1.6958e-01,3.4300e+02
IMP_SCORE,3400,GO:1901653,1.6952e-01,6.9000e+01
IMP_SCORE,3401,GO:0006022,1.6950e-01,1.2100e+02
IMP_SCORE,3402,GO:2000401,1.6942e-01,1.5000e+01
IMP_SCORE,3403,GO:0048193,1.6941e-01,1.3500e+02
IMP_SCORE,3404,GO:0019098,1.6941e-01,3.9000e+01
IMP_SCORE,3405,GO:0033688,1.6941e-01,1.2000e+01
IMP_SCORE,3406,GO:0007399,1.6941e-01,3.3800e+02
IMP_SCORE,3407,GO:0031063,1.6938e-01,1.4000e+01
IMP_SCORE,3408,GO:1901796,1.6937e-01,4.9000e+01
IMP_SCORE,3409,GO:0050794,1.6932e-01,1.1690e+03
IMP_SCORE,3410,GO:0008017,1.6930e-01,1.7400e+02
IMP_SCORE,3411,GO:0050853,1.6924e-01,2.8000e+01
IMP_SCORE,3412,GO:0048513,1.6924e-01,4.9000e+02
IMP_SCORE,3413,GO:0006020,1.6923e-01,1.1000e+01
IMP_SCORE,3414,GO:0043067,1.6914e-01,4.2200e+02
IMP_SCORE,3415,GO:0071855,1.6908e-01,7.0000e+00
IMP_SCORE,3416,GO:0046839,1.6900e-01,4.2000e+01
IMP_SCORE,3417,GO:0050772,1.6900e-01,2.6000e+01
IMP_SCORE,3418,GO:0051560,1.6899e-01,1.2000e+01
IMP_SCORE,3419,GO:0046889,1.6896e-01,1.7000e+01
IMP_SCORE,3420,GO:1901293,1.6895e-01,5.9000e+01
IMP_SCORE,3421,GO:0008089,1.6893e-01,1.6000e+01
IMP_SCORE,3422,GO:0031325,1.6887e-01,4.3100e+02
IMP_SCORE,3423,GO:0003207,1.6883e-01,1.8000e+01
IMP_SCORE,3424,GO:0016192,1.6883e-01,4.8100e+02
IMP_SCORE,3425,GO:0001085,1.6883e-01,5.9000e+01
IMP_SCORE,3426,GO:1902531,1.6881e-01,4.2300e+02
IMP_SCORE,3427,GO:0070201,1.6879e-01,1.8500e+02
IMP_SCORE,3428,GO:0000086,1.6878e-01,4.3000e+01
IMP_SCORE,3429,GO:0005912,1.6877e-01,3.7800e+02
IMP_SCORE,3430,GO:1905330,1.6875e-01,2.3000e+01
IMP_SCORE,3431,GO:0036094,1.6872e-01,7.7300e+02
IMP_SCORE,3432,GO:0045807,1.6868e-01,4.7000e+01
IMP_SCORE,3433,GO:0008242,1.6866e-01,1.6000e+01
IMP_SCORE,3434,GO:0010506,1.6861e-01,1.1200e+02
IMP_SCORE,3435,GO:0042308,1.6857e-01,3.9000e+01
IMP_SCORE,3436,GO:0009966,1.6857e-01,6.2100e+02
IMP_SCORE,3437,GO:0005750,1.6856e-01,2.0000e+00
IMP_SCORE,3438,GO:0090665,1.6855e-01,2.4000e+01
IMP_SCORE,3439,GO:0000578,1.6854e-01,1.2000e+01
IMP_SCORE,3440,GO:0009893,1.6853e-01,4.5500e+02
IMP_SCORE,3441,GO:0065003,1.6852e-01,5.1700e+02
IMP_SCORE,3442,GO:0032559,1.6851e-01,3.9600e+02
IMP_SCORE,3443,GO:0009205,1.6848e-01,2.7000e+01
IMP_SCORE,3444,GO:0042770,1.6847e-01,2.6000e+01
IMP_SCORE,3445,GO:0042401,1.6846e-01,2.1000e+01
IMP_SCORE,3446,GO:0051427,1.6845e-01,4.7000e+01
IMP_SCORE,3447,GO:0016835,1.6842e-01,1.7000e+02
IMP_SCORE,3448,GO:0030031,1.6841e-01,1.2700e+02
IMP_SCORE,3449,GO:0006942,1.6838e-01,1.3000e+01
IMP_SCORE,3450,GO:0061337,1.6838e-01,2.7000e+01
IMP_SCORE,3451,GO:0009892,1.6831e-01,4.4400e+02
IMP_SCORE,3452,GO:0090181,1.6826e-01,7.0000e+00
IMP_SCORE,3453,GO:0007162,1.6823e-01,1.0000e+02
IMP_SCORE,3454,GO:0043062,1.6822e-01,1.8000e+02
IMP_SCORE,3455,GO:1904064,1.6821e-01,3.5000e+01
IMP_SCORE,3456,GO:0001505,1.6819e-01,7.7000e+01
IMP_SCORE,3457,GO:0010634,1.6816e-01,3.2000e+01
IMP_SCORE,3458,GO:0004197,1.6814e-01,8.9000e+01
IMP_SCORE,3459,GO:1902582,1.6811e-01,1.3800e+02
IMP_SCORE,3460,GO:0007597,1.6803e-01,2.1000e+01
IMP_SCORE,3461,GO:0010629,1.6803e-01,2.7500e+02
IMP_SCORE,3462,GO:0003254,1.6799e-01,1.1000e+01
IMP_SCORE,3463,GO:0004497,1.6797e-01,6.7000e+01
IMP_SCORE,3464,GO:0045296,1.6791e-01,3.4000e+02
IMP_SCORE,3465,GO:0015672,1.6790e-01,1.3000e+02
IMP_SCORE,3466,GO:0034358,1.6783e-01,4.7000e+01
IMP_SCORE,3467,GO:0005730,1.6782e-01,4.4000e+02
IMP_SCORE,3468,GO:0002674,1.6782e-01,2.0000e+00
IMP_SCORE,3469,GO:0031103,1.6776e-01,1.5000e+01
IMP_SCORE,3470,GO:0007613,1.6775e-01,7.3000e+01
IMP_SCORE,3471,GO:0022803,1.6774e-01,1.8300e+02
IMP_SCORE,3472,GO:0008409,1.6771e-01,5.0000e+00
IMP_SCORE,3473,GO:0046640,1.6767e-01,7.0000e+00
IMP_SCORE,3474,GO:0010822,1.6764e-01,4.6000e+01
IMP_SCORE,3475,GO:0031143,1.6763e-01,6.0000e+00
IMP_SCORE,3476,GO:0001750,1.6759e-01,5.1000e+01
IMP_SCORE,3477,GO:0002700,1.6759e-01,2.5000e+01
IMP_SCORE,3478,GO:0090383,1.6757e-01,1.4000e+01
IMP_SCORE,3479,GO:1900034,1.6753e-01,5.5000e+01
IMP_SCORE,3480,GO:0048149,1.6753e-01,5.0000e+00
IMP_SCORE,3481,GO:0009266,1.6748e-01,9.5000e+01
IMP_SCORE,3482,GO:0006004,1.6746e-01,2.9000e+01
IMP_SCORE,3483,GO:0007166,1.6740e-01,7.2100e+02
IMP_SCORE,3484,GO:0048871,1.6739e-01,5.1000e+01
IMP_SCORE,3485,GO:0000139,1.6735e-01,3.3900e+02
IMP_SCORE,3486,GO:0044827,1.6732e-01,7.0000e+00
IMP_SCORE,3487,GO:0044325,1.6732e-01,6.2000e+01
IMP_SCORE,3488,GO:0098878,1.6730e-01,3.3000e+01
IMP_SCORE,3489,GO:0032768,1.6725e-01,1.5000e+01
IMP_SCORE,3490,GO:0071813,1.6724e-01,8.0000e+00
IMP_SCORE,3491,GO:0099643,1.6721e-01,4.2000e+01
IMP_SCORE,3492,GO:0031163,1.6718e-01,2.4000e+01
IMP_SCORE,3493,GO:0032760,1.6714e-01,1.9000e+01
IMP_SCORE,3494,GO:0002376,1.6712e-01,7.0000e+02
IMP_SCORE,3495,GO:0048518,1.6711e-01,9.5400e+02
IMP_SCORE,3496,GO:0033198,1.6711e-01,1.9000e+01
IMP_SCORE,3497,GO:0034122,1.6709e-01,1.9000e+01
IMP_SCORE,3498,GO:0046578,1.6707e-01,8.5000e+01
IMP_SCORE,3499,GO:0010466,1.6695e-01,7.3000e+01
IMP_SCORE,3500,GO:0006355,1.6695e-01,3.4200e+02
IMP_SCORE,3501,GO:0016248,1.6694e-01,2.7000e+01
IMP_SCORE,3502,GO:0004143,1.6692e-01,1.4000e+01
IMP_SCORE,3503,GO:0012501,1.6690e-01,4.6100e+02
IMP_SCORE,3504,GO:0006298,1.6688e-01,1.3000e+01
IMP_SCORE,3505,GO:0090102,1.6681e-01,1.0000e+01
IMP_SCORE,3506,GO:0043168,1.6675e-01,8.3600e+02
IMP_SCORE,3507,GO:0030234,1.6672e-01,3.9500e+02
IMP_SCORE,3508,GO:0032502,1.6672e-01,1.4350e+03
IMP_SCORE,3509,GO:0051648,1.6670e-01,4.8000e+01
IMP_SCORE,3510,GO:0007067,1.6668e-01,8.5000e+01
IMP_SCORE,3511,GO:0035383,1.6667e-01,6.5000e+01
IMP_SCORE,3512,GO:0031965,1.6664e-01,2.7100e+02
IMP_SCORE,3513,GO:0071526,1.6660e-01,1.4000e+01
IMP_SCORE,3514,GO:0007263,1.6658e-01,7.0000e+00
IMP_SCORE,3515,GO:0046386,1.6655e-01,7.0000e+00
IMP_SCORE,3516,GO:0032874,1.6652e-01,2.6000e+01
IMP_SCORE,3517,GO:0001838,1.6650e-01,1.1000e+01
IMP_SCORE,3518,GO:0060998,1.6642e-01,1.4000e+01
IMP_SCORE,3519,GO:0008360,1.6641e-01,1.0000e+02
IMP_SCORE,3520,GO:0051726,1.6632e-01,2.9500e+02
IMP_SCORE,3521,GO:0015197,1.6630e-01,6.9000e+01
IMP_SCORE,3522,GO:1902224,1.6627e-01,1.7000e+01
IMP_SCORE,3523,GO:0019538,1.6627e-01,8.0000e+02
IMP_SCORE,3524,GO:0005516,1.6626e-01,4.4800e+02
IMP_SCORE,3525,GO:0030029,1.6626e-01,1.5900e+02
IMP_SCORE,3526,GO:0019184,1.6622e-01,2.1000e+01
IMP_SCORE,3527,GO:0050729,1.6620e-01,4.8000e+01
IMP_SCORE,3528,GO:0032231,1.6620e-01,3.8000e+01
IMP_SCORE,3529,GO:0090559,1.6618e-01,3.2000e+01
IMP_SCORE,3530,GO:0009914,1.6618e-01,3.9000e+01
IMP_SCORE,3531,GO:0001819,1.6609e-01,1.0600e+02
IMP_SCORE,3532,GO:0030516,1.6606e-01,2.7000e+01
IMP_SCORE,3533,GO:0042058,1.6605e-01,2.3000e+01
IMP_SCORE,3534,GO:0004622,1.6603e-01,3.3000e+01
IMP_SCORE,3535,GO:0019209,1.6598e-01,4.4000e+01
IMP_SCORE,3536,GO:0042339,1.6598e-01,2.9000e+01
IMP_SCORE,3537,GO:0010564,1.6598e-01,1.7600e+02
IMP_SCORE,3538,GO:0080134,1.6596e-01,3.3000e+02
IMP_SCORE,3539,GO:0048037,1.6595e-01,2.0800e+02
IMP_SCORE,3540,GO:0016307,1.6592e-01,4.7000e+01
IMP_SCORE,3541,GO:0043299,1.6592e-01,1.4600e+02
IMP_SCORE,3542,GO:0046332,1.6585e-01,4.0000e+01
IMP_SCORE,3543,GO:0030104,1.6583e-01,2.9000e+01
IMP_SCORE,3544,GO:0003008,1.6578e-01,6.0900e+02
IMP_SCORE,3545,GO:0009063,1.6573e-01,1.0000e+02
IMP_SCORE,3546,GO:0090646,1.6572e-01,8.0000e+00
IMP_SCORE,3547,GO:0042632,1.6570e-01,2.8000e+01
IMP_SCORE,3548,GO:0090502,1.6569e-01,6.4000e+01
IMP_SCORE,3549,GO:0050818,1.6568e-01,5.2000e+01
IMP_SCORE,3550,GO:0042098,1.6565e-01,8.0000e+00
IMP_SCORE,3551,GO:0031346,1.6556e-01,7.6000e+01
IMP_SCORE,3552,GO:0030863,1.6547e-01,4.0000e+01
IMP_SCORE,3553,GO:0097153,1.6546e-01,2.8000e+01
IMP_SCORE,3554,GO:0098655,1.6545e-01,1.8700e+02
IMP_SCORE,3555,GO:0004888,1.6539e-01,3.3700e+02
IMP_SCORE,3556,GO:0050896,1.6535e-01,1.3700e+03
IMP_SCORE,3557,GO:0099600,1.6534e-01,3.7000e+02
IMP_SCORE,3558,GO:0031435,1.6534e-01,2.4000e+01
IMP_SCORE,3559,GO:0031056,1.6532e-01,4.5000e+01
IMP_SCORE,3560,GO:0071875,1.6532e-01,2.0000e+00
IMP_SCORE,3561,GO:0099568,1.6529e-01,1.9800e+02
IMP_SCORE,3562,GO:1903509,1.6527e-01,8.8000e+01
IMP_SCORE,3563,GO:0007033,1.6523e-01,6.2000e+01
IMP_SCORE,3564,GO:0043149,1.6522e-01,1.1000e+01
IMP_SCORE,3565,GO:0005913,1.6521e-01,5.5000e+01
IMP_SCORE,3566,GO:0008376,1.6518e-01,3.9000e+01
IMP_SCORE,3567,GO:0016358,1.6517e-01,1.5000e+01
IMP_SCORE,3568,GO:0048731,1.6515e-01,5.0000e+02
IMP_SCORE,3569,GO:0048522,1.6511e-01,8.5800e+02
IMP_SCORE,3570,GO:0097367,1.6509e-01,7.0300e+02
IMP_SCORE,3571,GO:0051782,1.6508e-01,7.0000e+00
IMP_SCORE,3572,GO:1900120,1.6507e-01,8.0000e+00
IMP_SCORE,3573,GO:0031327,1.6506e-01,2.2900e+02
IMP_SCORE,3574,GO:0035510,1.6505e-01,7.0000e+00
IMP_SCORE,3575,GO:0071636,1.6501e-01,1.0000e+01
IMP_SCORE,3576,GO:0098771,1.6501e-01,1.9500e+02
IMP_SCORE,3577,GO:0030055,1.6498e-01,3.0100e+02
IMP_SCORE,3578,GO:0071482,1.6492e-01,2.1000e+01
IMP_SCORE,3579,GO:0010447,1.6491e-01,7.0000e+00
IMP_SCORE,3580,GO:0007030,1.6489e-01,4.4000e+01
IMP_SCORE,3581,GO:1901020,1.6484e-01,7.0000e+00
IMP_SCORE,3582,GO:0060740,1.6483e-01,6.0000e+00
IMP_SCORE,3583,GO:0019902,1.6477e-01,1.7900e+02
IMP_SCORE,3584,GO:0051224,1.6474e-01,6.3000e+01
IMP_SCORE,3585,GO:0030425,1.6473e-01,2.1200e+02
IMP_SCORE,3586,GO:0007259,1.6472e-01,1.8000e+01
IMP_SCORE,3587,GO:0031093,1.6469e-01,6.2000e+01
IMP_SCORE,3588,GO:0051865,1.6462e-01,3.7000e+01
IMP_SCORE,3589,GO:0005524,1.6462e-01,3.6200e+02
IMP_SCORE,3590,GO:0071704,1.6460e-01,8.4300e+02
IMP_SCORE,3591,GO:0030815,1.6458e-01,1.0000e+01
IMP_SCORE,3592,GO:0051604,1.6458e-01,1.3000e+02
IMP_SCORE,3593,GO:0006821,1.6456e-01,5.9000e+01
IMP_SCORE,3594,GO:0005198,1.6452e-01,5.2600e+02
IMP_SCORE,3595,GO:0019911,1.6450e-01,5.0000e+01
IMP_SCORE,3596,GO:0050769,1.6444e-01,9.7000e+01
IMP_SCORE,3597,GO:0045980,1.6444e-01,1.8000e+01
IMP_SCORE,3598,GO:0070013,1.6442e-01,4.8100e+02
IMP_SCORE,3599,GO:0010941,1.6441e-01,4.1700e+02
IMP_SCORE,3600,GO:0048589,1.6439e-01,1.0700e+02
IMP_SCORE,3601,GO:0044798,1.6438e-01,3.7000e+01
IMP_SCORE,3602,GO:1900225,1.6425e-01,2.0000e+00
IMP_SCORE,3603,GO:0070828,1.6419e-01,7.0000e+00
IMP_SCORE,3604,GO:0061630,1.6419e-01,6.4000e+01
IMP_SCORE,3605,GO:1901576,1.6419e-01,5.0800e+02
IMP_SCORE,3606,GO:0044242,1.6418e-01,1.0400e+02
IMP_SCORE,3607,GO:0051028,1.6415e-01,5.0000e+01
IMP_SCORE,3608,GO:1901681,1.6412e-01,1.9000e+02
IMP_SCORE,3609,GO:0050715,1.6405e-01,2.8000e+01
IMP_SCORE,3610,GO:0060359,1.6403e-01,1.9000e+01
IMP_SCORE,3611,GO:1903579,1.6403e-01,1.3000e+01
IMP_SCORE,3612,GO:0051973,1.6403e-01,1.8000e+01
IMP_SCORE,3613,GO:0044275,1.6399e-01,1.6000e+01
IMP_SCORE,3614,GO:0061024,1.6399e-01,3.4600e+02
IMP_SCORE,3615,GO:0050716,1.6399e-01,7.0000e+00
IMP_SCORE,3616,GO:0051701,1.6397e-01,6.5000e+01
IMP_SCORE,3617,GO:0060828,1.6395e-01,6.2000e+01
IMP_SCORE,3618,GO:0002253,1.6393e-01,1.4400e+02
IMP_SCORE,3619,GO:0007018,1.6388e-01,8.5000e+01
IMP_SCORE,3620,GO:0007200,1.6387e-01,5.3000e+01
IMP_SCORE,3621,GO:0042445,1.6386e-01,1.3100e+02
IMP_SCORE,3622,GO:0050999,1.6383e-01,1.6000e+01
IMP_SCORE,3623,GO:0006165,1.6383e-01,2.1000e+01
IMP_SCORE,3624,GO:0005924,1.6381e-01,2.4500e+02
IMP_SCORE,3625,GO:1903506,1.6380e-01,3.2500e+02
IMP_SCORE,3626,GO:0070661,1.6376e-01,2.2000e+01
IMP_SCORE,3627,GO:0006812,1.6373e-01,2.6600e+02
IMP_SCORE,3628,GO:0006040,1.6372e-01,7.1000e+01
IMP_SCORE,3629,GO:0055038,1.6372e-01,4.7000e+01
IMP_SCORE,3630,GO:0048016,1.6371e-01,1.5000e+01
IMP_SCORE,3631,GO:1902679,1.6371e-01,1.6700e+02
IMP_SCORE,3632,GO:1902495,1.6366e-01,1.4100e+02
IMP_SCORE,3633,GO:0006047,1.6363e-01,4.1000e+01
IMP_SCORE,3634,GO:0016197,1.6360e-01,1.3400e+02
IMP_SCORE,3635,GO:0016290,1.6355e-01,7.0000e+00
IMP_SCORE,3636,GO:0009617,1.6343e-01,8.9000e+01
IMP_SCORE,3637,GO:0015936,1.6341e-01,7.0000e+00
IMP_SCORE,3638,GO:0006206,1.6341e-01,1.0000e+01
IMP_SCORE,3639,GO:0010817,1.6340e-01,1.9500e+02
IMP_SCORE,3640,GO:0003823,1.6339e-01,8.3000e+01
IMP_SCORE,3641,GO:0042119,1.6337e-01,1.0100e+02
IMP_SCORE,3642,GO:0061418,1.6337e-01,1.7000e+01
IMP_SCORE,3643,GO:0016337,1.6334e-01,1.6900e+02
IMP_SCORE,3644,GO:0009611,1.6332e-01,6.3000e+01
IMP_SCORE,3645,GO:0010675,1.6331e-01,4.6000e+01
IMP_SCORE,3646,GO:0043409,1.6328e-01,4.7000e+01
IMP_SCORE,3647,GO:0044236,1.6328e-01,4.2000e+01
IMP_SCORE,3648,GO:0030901,1.6324e-01,1.4000e+01
IMP_SCORE,3649,GO:0006414,1.6318e-01,3.0000e+01
IMP_SCORE,3650,GO:0004722,1.6317e-01,3.8000e+01
IMP_SCORE,3651,GO:0010842,1.6314e-01,1.8000e+01
IMP_SCORE,3652,GO:0051015,1.6313e-01,1.0700e+02
IMP_SCORE,3653,GO:0015081,1.6312e-01,5.8000e+01
IMP_SCORE,3654,GO:0003690,1.6311e-01,1.2400e+02
IMP_SCORE,3655,GO:0034641,1.6309e-01,5.0500e+02
IMP_SCORE,3656,GO:0007155,1.6304e-01,7.0300e+02
IMP_SCORE,3657,GO:0043086,1.6304e-01,2.4800e+02
IMP_SCORE,3658,GO:0042043,1.6302e-01,8.0000e+00
IMP_SCORE,3659,GO:1901575,1.6301e-01,4.7000e+02
IMP_SCORE,3660,GO:0061702,1.6300e-01,7.0000e+00
IMP_SCORE,3661,GO:0035601,1.6298e-01,2.0000e+01
IMP_SCORE,3662,GO:0070588,1.6296e-01,5.5000e+01
IMP_SCORE,3663,GO:0006163,1.6294e-01,8.6000e+01
IMP_SCORE,3664,GO:0032680,1.6289e-01,4.5000e+01
IMP_SCORE,3665,GO:0006491,1.6289e-01,3.0000e+01
IMP_SCORE,3666,GO:2000113,1.6288e-01,1.8800e+02
IMP_SCORE,3667,GO:0006520,1.6287e-01,1.2500e+02
IMP_SCORE,3668,GO:0060271,1.6284e-01,6.1000e+01
IMP_SCORE,3669,GO:0000175,1.6283e-01,6.0000e+00
IMP_SCORE,3670,GO:0055002,1.6282e-01,5.3000e+01
IMP_SCORE,3671,GO:0006825,1.6274e-01,2.4000e+01
IMP_SCORE,3672,GO:0007413,1.6274e-01,2.4000e+01
IMP_SCORE,3673,GO:1901615,1.6268e-01,2.0300e+02
IMP_SCORE,3674,GO:0051985,1.6266e-01,5.0000e+00
IMP_SCORE,3675,GO:0006805,1.6264e-01,1.2200e+02
IMP_SCORE,3676,GO:0043405,1.6261e-01,8.4000e+01
IMP_SCORE,3677,GO:0002690,1.6259e-01,2.1000e+01
IMP_SCORE,3678,GO:0050796,1.6259e-01,4.8000e+01
IMP_SCORE,3679,GO:0000302,1.6257e-01,6.5000e+01
IMP_SCORE,3680,GO:1903214,1.6257e-01,4.0000e+01
IMP_SCORE,3681,GO:1905207,1.6254e-01,8.0000e+00
IMP_SCORE,3682,GO:0051568,1.6253e-01,2.0000e+00
IMP_SCORE,3683,GO:0010832,1.6247e-01,1.8000e+01
IMP_SCORE,3684,GO:0006654,1.6245e-01,2.6000e+01
IMP_SCORE,3685,GO:0045839,1.6240e-01,8.0000e+00
IMP_SCORE,3686,GO:0034613,1.6236e-01,2.5800e+02
IMP_SCORE,3687,GO:1901985,1.6236e-01,1.9000e+01
IMP_SCORE,3688,GO:0015106,1.6235e-01,1.1000e+01
IMP_SCORE,3689,GO:0016773,1.6231e-01,2.1900e+02
IMP_SCORE,3690,GO:0006629,1.6230e-01,4.2500e+02
IMP_SCORE,3691,GO:0010468,1.6230e-01,4.5300e+02
IMP_SCORE,3692,GO:0007051,1.6228e-01,5.9000e+01
IMP_SCORE,3693,GO:0051059,1.6227e-01,2.3000e+01
IMP_SCORE,3694,GO:0098660,1.6227e-01,1.5600e+02
IMP_SCORE,3695,GO:2000404,1.6224e-01,5.0000e+00
IMP_SCORE,3696,GO:0071622,1.6223e-01,9.0000e+00
IMP_SCORE,3697,GO:0010862,1.6213e-01,7.0000e+00
IMP_SCORE,3698,GO:0051338,1.6192e-01,1.8000e+02
IMP_SCORE,3699,GO:0043243,1.6184e-01,2.0000e+01
IMP_SCORE,3700,GO:0007224,1.6182e-01,4.4000e+01
IMP_SCORE,3701,GO:0002682,1.6180e-01,4.9100e+02
IMP_SCORE,3702,GO:0019956,1.6172e-01,1.6000e+01
IMP_SCORE,3703,GO:0036258,1.6170e-01,7.0000e+00
IMP_SCORE,3704,GO:0048387,1.6167e-01,2.0000e+00
IMP_SCORE,3705,GO:0030879,1.6162e-01,5.0000e+00
IMP_SCORE,3706,GO:1902750,1.6160e-01,1.5000e+01
IMP_SCORE,3707,GO:0098732,1.6160e-01,2.9000e+01
IMP_SCORE,3708,GO:0032526,1.6156e-01,4.3000e+01
IMP_SCORE,3709,GO:0070303,1.6155e-01,1.2000e+01
IMP_SCORE,3710,GO:0048519,1.6155e-01,9.2800e+02
IMP_SCORE,3711,GO:1903050,1.6155e-01,4.0000e+01
IMP_SCORE,3712,GO:0006595,1.6154e-01,2.2000e+01
IMP_SCORE,3713,GO:0098542,1.6152e-01,1.5700e+02
IMP_SCORE,3714,GO:1902590,1.6146e-01,7.0000e+00
IMP_SCORE,3715,GO:0033197,1.6143e-01,7.0000e+00
IMP_SCORE,3716,GO:0044271,1.6141e-01,3.2000e+02
IMP_SCORE,3717,GO:0009649,1.6136e-01,2.8000e+01
IMP_SCORE,3718,GO:0006376,1.6135e-01,2.2000e+01
IMP_SCORE,3719,GO:0005200,1.6130e-01,1.4300e+02
IMP_SCORE,3720,GO:0035556,1.6127e-01,4.9700e+02
IMP_SCORE,3721,GO:0043073,1.6126e-01,1.2000e+01
IMP_SCORE,3722,GO:0016877,1.6121e-01,3.5000e+01
IMP_SCORE,3723,GO:0043620,1.6113e-01,3.8000e+01
IMP_SCORE,3724,GO:0010863,1.6112e-01,8.0000e+00
IMP_SCORE,3725,GO:0050767,1.6110e-01,1.8300e+02
IMP_SCORE,3726,GO:1901343,1.6109e-01,2.8000e+01
IMP_SCORE,3727,GO:0009072,1.6107e-01,4.3000e+01
IMP_SCORE,3728,GO:0098857,1.6105e-01,1.4700e+02
IMP_SCORE,3729,GO:0045087,1.6103e-01,2.1400e+02
IMP_SCORE,3730,GO:0012506,1.6098e-01,3.0900e+02
IMP_SCORE,3731,GO:0005543,1.6097e-01,2.8300e+02
IMP_SCORE,3732,GO:0044433,1.6094e-01,4.2200e+02
IMP_SCORE,3733,GO:0002790,1.6091e-01,5.4000e+01
IMP_SCORE,3734,GO:0031589,1.6086e-01,1.4700e+02
IMP_SCORE,3735,GO:0033293,1.6080e-01,5.3000e+01
IMP_SCORE,3736,GO:0050852,1.6077e-01,3.3000e+01
IMP_SCORE,3737,GO:0070482,1.6076e-01,7.2000e+01
IMP_SCORE,3738,GO:1902600,1.6072e-01,2.7000e+01
IMP_SCORE,3739,GO:0050864,1.6069e-01,2.3000e+01
IMP_SCORE,3740,GO:0032228,1.6067e-01,6.0000e+00
IMP_SCORE,3741,GO:0043234,1.6067e-01,1.0790e+03
IMP_SCORE,3742,GO:0030182,1.6064e-01,9.3000e+01
IMP_SCORE,3743,GO:0050830,1.6061e-01,2.6000e+01
IMP_SCORE,3744,GO:0097485,1.6056e-01,1.5700e+02
IMP_SCORE,3745,GO:0008047,1.6050e-01,2.6400e+02
IMP_SCORE,3746,GO:0007585,1.6049e-01,3.2000e+01
IMP_SCORE,3747,GO:0002758,1.6047e-01,4.6000e+01
IMP_SCORE,3748,GO:0043269,1.6047e-01,1.9400e+02
IMP_SCORE,3749,GO:0055075,1.6037e-01,6.0000e+00
IMP_SCORE,3750,GO:0080111,1.6035e-01,4.0000e+00
IMP_SCORE,3751,GO:0015893,1.6034e-01,1.6000e+01
IMP_SCORE,3752,GO:1903053,1.6028e-01,9.0000e+00
IMP_SCORE,3753,GO:0007507,1.6028e-01,8.2000e+01
IMP_SCORE,3754,GO:0097480,1.6025e-01,2.8000e+01
IMP_SCORE,3755,GO:0043228,1.6022e-01,9.3400e+02
IMP_SCORE,3756,GO:0071322,1.6019e-01,3.4000e+01
IMP_SCORE,3757,GO:0070498,1.6018e-01,5.0000e+00
IMP_SCORE,3758,GO:0032536,1.6014e-01,7.0000e+00
IMP_SCORE,3759,GO:0005525,1.6009e-01,1.8000e+02
IMP_SCORE,3760,GO:0031669,1.6003e-01,5.0000e+01
IMP_SCORE,3761,GO:0046854,1.6002e-01,4.4000e+01
IMP_SCORE,3762,GO:1990351,1.5997e-01,1.4800e+02
IMP_SCORE,3763,GO:0015931,1.5996e-01,1.0700e+02
IMP_SCORE,3764,GO:0002703,1.5995e-01,3.8000e+01
IMP_SCORE,3765,GO:0050776,1.5995e-01,3.3200e+02
IMP_SCORE,3766,GO:0097060,1.5995e-01,1.6100e+02
IMP_SCORE,3767,GO:0032479,1.5994e-01,4.1000e+01
IMP_SCORE,3768,GO:0016887,1.5993e-01,1.3700e+02
IMP_SCORE,3769,GO:0055114,1.5992e-01,4.6000e+02
IMP_SCORE,3770,GO:0044877,1.5987e-01,4.7800e+02
IMP_SCORE,3771,GO:0000375,1.5985e-01,6.7000e+01
IMP_SCORE,3772,GO:0042611,1.5984e-01,2.8000e+01
IMP_SCORE,3773,GO:0010310,1.5980e-01,1.0000e+01
IMP_SCORE,3774,GO:0051693,1.5977e-01,1.5000e+01
IMP_SCORE,3775,GO:0036020,1.5971e-01,1.8000e+01
IMP_SCORE,3776,GO:0019752,1.5970e-01,2.8200e+02
IMP_SCORE,3777,GO:0043014,1.5966e-01,1.4000e+01
IMP_SCORE,3778,GO:0034198,1.5965e-01,9.0000e+00
IMP_SCORE,3779,GO:0046835,1.5963e-01,1.8000e+01
IMP_SCORE,3780,GO:0009132,1.5963e-01,3.1000e+01
IMP_SCORE,3781,GO:0010562,1.5959e-01,1.9500e+02
IMP_SCORE,3782,GO:0098791,1.5959e-01,9.7000e+01
IMP_SCORE,3783,GO:0032879,1.5951e-01,6.1000e+02
IMP_SCORE,3784,GO:0015399,1.5944e-01,4.7000e+01
IMP_SCORE,3785,GO:0046329,1.5939e-01,1.0000e+01
IMP_SCORE,3786,GO:1901522,1.5939e-01,6.0000e+00
IMP_SCORE,3787,GO:0010558,1.5935e-01,2.0000e+02
IMP_SCORE,3788,GO:0032549,1.5935e-01,1.8100e+02
IMP_SCORE,3789,GO:0060255,1.5929e-01,5.9500e+02
IMP_SCORE,3790,GO:0016485,1.5926e-01,1.3500e+02
IMP_SCORE,3791,GO:0098876,1.5925e-01,6.2000e+01
IMP_SCORE,3792,GO:2001234,1.5923e-01,5.0000e+01
IMP_SCORE,3793,GO:0036260,1.5917e-01,7.0000e+00
IMP_SCORE,3794,GO:0009987,1.5916e-01,1.0960e+03
IMP_SCORE,3795,GO:0010507,1.5906e-01,2.3000e+01
IMP_SCORE,3796,GO:0007420,1.5906e-01,1.2800e+02
IMP_SCORE,3797,GO:0006811,1.5901e-01,4.3700e+02
IMP_SCORE,3798,GO:0031974,1.5901e-01,4.3700e+02
IMP_SCORE,3799,GO:0002449,1.5898e-01,5.1000e+01
IMP_SCORE,3800,GO:0044364,1.5897e-01,1.3000e+01
IMP_SCORE,3801,GO:0046474,1.5892e-01,8.1000e+01
IMP_SCORE,3802,GO:0009889,1.5890e-01,4.2900e+02
IMP_SCORE,3803,GO:0044106,1.5888e-01,4.8000e+01
IMP_SCORE,3804,GO:0019320,1.5883e-01,3.0000e+01
IMP_SCORE,3805,GO:0006357,1.5882e-01,3.3300e+02
IMP_SCORE,3806,GO:0016311,1.5879e-01,1.8700e+02
IMP_SCORE,3807,GO:0030175,1.5879e-01,1.0100e+02
IMP_SCORE,3808,GO:0060429,1.5878e-01,6.2000e+01
IMP_SCORE,3809,GO:0015293,1.5872e-01,7.0000e+01
IMP_SCORE,3810,GO:1901657,1.5872e-01,8.0000e+01
IMP_SCORE,3811,GO:0043549,1.5871e-01,1.7200e+02
IMP_SCORE,3812,GO:0000077,1.5863e-01,3.1000e+01
IMP_SCORE,3813,GO:0007250,1.5862e-01,1.0000e+01
IMP_SCORE,3814,GO:1900544,1.5857e-01,1.7000e+01
IMP_SCORE,3815,GO:0043603,1.5856e-01,2.2900e+02
IMP_SCORE,3816,GO:0047485,1.5854e-01,6.1000e+01
IMP_SCORE,3817,GO:0050817,1.5852e-01,7.6000e+01
IMP_SCORE,3818,GO:0006007,1.5850e-01,7.0000e+00
IMP_SCORE,3819,GO:0030204,1.5845e-01,1.7000e+01
IMP_SCORE,3820,GO:0042391,1.5844e-01,1.4300e+02
IMP_SCORE,3821,GO:0080135,1.5842e-01,1.1900e+02
IMP_SCORE,3822,GO:0001848,1.5840e-01,2.0000e+01
IMP_SCORE,3823,GO:1903530,1.5831e-01,1.6800e+02
IMP_SCORE,3824,GO:0030802,1.5830e-01,2.7000e+01
IMP_SCORE,3825,GO:0071248,1.5818e-01,7.6000e+01
IMP_SCORE,3826,GO:0050714,1.5815e-01,6.2000e+01
IMP_SCORE,3827,GO:0002252,1.5813e-01,2.3900e+02
IMP_SCORE,3828,GO:1901566,1.5811e-01,3.1200e+02
IMP_SCORE,3829,GO:0072594,1.5809e-01,1.0900e+02
IMP_SCORE,3830,GO:0006027,1.5809e-01,5.9000e+01
IMP_SCORE,3831,GO:0044765,1.5808e-01,5.4700e+02
IMP_SCORE,3832,GO:0042462,1.5803e-01,3.0000e+01
IMP_SCORE,3833,GO:0030554,1.5793e-01,4.0500e+02
IMP_SCORE,3834,GO:0030670,1.5791e-01,4.2000e+01
IMP_SCORE,3835,GO:0086013,1.5789e-01,7.0000e+00
IMP_SCORE,3836,GO:0016772,1.5786e-01,2.8500e+02
IMP_SCORE,3837,GO:0097159,1.5783e-01,1.2390e+03
IMP_SCORE,3838,GO:0009890,1.5781e-01,2.2700e+02
IMP_SCORE,3839,GO:2000112,1.5779e-01,3.9900e+02
IMP_SCORE,3840,GO:0016705,1.5775e-01,8.4000e+01
IMP_SCORE,3841,GO:0043085,1.5762e-01,4.2600e+02
IMP_SCORE,3842,GO:0030258,1.5761e-01,1.3200e+02
IMP_SCORE,3843,GO:0007169,1.5760e-01,1.9500e+02
IMP_SCORE,3844,GO:0010823,1.5757e-01,2.0000e+01
IMP_SCORE,3845,GO:0005834,1.5754e-01,6.0000e+01
IMP_SCORE,3846,GO:0046164,1.5742e-01,3.7000e+01
IMP_SCORE,3847,GO:0006063,1.5741e-01,1.3000e+01
IMP_SCORE,3848,GO:0032682,1.5738e-01,1.4000e+01
IMP_SCORE,3849,GO:0008536,1.5732e-01,2.2000e+01
IMP_SCORE,3850,GO:0022406,1.5731e-01,1.0100e+02
IMP_SCORE,3851,GO:0046949,1.5729e-01,3.3000e+01
IMP_SCORE,3852,GO:0006875,1.5728e-01,1.0900e+02
IMP_SCORE,3853,GO:0042470,1.5717e-01,6.1000e+01
IMP_SCORE,3854,GO:0051641,1.5716e-01,5.1400e+02
IMP_SCORE,3855,GO:0051283,1.5715e-01,9.0000e+00
IMP_SCORE,3856,GO:0031348,1.5709e-01,5.3000e+01
IMP_SCORE,3857,GO:0070302,1.5706e-01,5.6000e+01
IMP_SCORE,3858,GO:0016799,1.5705e-01,8.0000e+00
IMP_SCORE,3859,GO:0003382,1.5705e-01,1.4000e+01
IMP_SCORE,3860,GO:0051171,1.5703e-01,4.3000e+02
IMP_SCORE,3861,GO:0042136,1.5699e-01,3.4000e+01
IMP_SCORE,3862,GO:0097503,1.5697e-01,3.5000e+01
IMP_SCORE,3863,GO:0042157,1.5697e-01,5.6000e+01
IMP_SCORE,3864,GO:0042813,1.5696e-01,9.0000e+00
IMP_SCORE,3865,GO:0033194,1.5696e-01,1.5000e+01
IMP_SCORE,3866,GO:0031967,1.5693e-01,1.5000e+02
IMP_SCORE,3867,GO:0070925,1.5691e-01,1.6500e+02
IMP_SCORE,3868,GO:0040007,1.5689e-01,1.6500e+02
IMP_SCORE,3869,GO:1901362,1.5684e-01,3.1000e+02
IMP_SCORE,3870,GO:0042733,1.5683e-01,3.0000e+01
IMP_SCORE,3871,GO:0070206,1.5681e-01,3.6000e+01
IMP_SCORE,3872,GO:0030511,1.5680e-01,7.0000e+00
IMP_SCORE,3873,GO:0014904,1.5680e-01,1.9000e+01
IMP_SCORE,3874,GO:0006644,1.5669e-01,1.5700e+02
IMP_SCORE,3875,GO:0043170,1.5668e-01,8.0900e+02
IMP_SCORE,3876,GO:0042127,1.5667e-01,5.7600e+02
IMP_SCORE,3877,GO:0006928,1.5664e-01,5.2400e+02
IMP_SCORE,3878,GO:0015077,1.5657e-01,1.2600e+02
IMP_SCORE,3879,GO:0005776,1.5647e-01,5.3000e+01
IMP_SCORE,3880,GO:0033627,1.5646e-01,1.5000e+01
IMP_SCORE,3881,GO:0002695,1.5645e-01,4.6000e+01
IMP_SCORE,3882,GO:0030162,1.5641e-01,2.0100e+02
IMP_SCORE,3883,GO:0002250,1.5637e-01,1.9800e+02
IMP_SCORE,3884,GO:0051955,1.5634e-01,1.4000e+01
IMP_SCORE,3885,GO:0005245,1.5632e-01,2.5000e+01
IMP_SCORE,3886,GO:0042558,1.5631e-01,1.7000e+01
IMP_SCORE,3887,GO:0010799,1.5626e-01,1.6000e+01
IMP_SCORE,3888,GO:0015923,1.5624e-01,2.2000e+01
IMP_SCORE,3889,GO:0006558,1.5623e-01,2.7000e+01
IMP_SCORE,3890,GO:0032991,1.5622e-01,1.4380e+03
IMP_SCORE,3891,GO:0009123,1.5622e-01,5.7000e+01
IMP_SCORE,3892,GO:0051248,1.5620e-01,2.3600e+02
IMP_SCORE,3893,GO:0022892,1.5620e-01,3.7400e+02
IMP_SCORE,3894,GO:0048008,1.5618e-01,2.0000e+01
IMP_SCORE,3895,GO:0042436,1.5614e-01,1.3000e+01
IMP_SCORE,3896,GO:0044707,1.5614e-01,9.0900e+02
IMP_SCORE,3897,GO:0044237,1.5613e-01,9.5300e+02
IMP_SCORE,3898,GO:0051052,1.5611e-01,7.5000e+01
IMP_SCORE,3899,GO:0044249,1.5608e-01,4.4800e+02
IMP_SCORE,3900,GO:0010604,1.5607e-01,3.7500e+02
IMP_SCORE,3901,GO:0044093,1.5606e-01,4.6500e+02
IMP_SCORE,3902,GO:0003723,1.5601e-01,9.1400e+02
IMP_SCORE,3903,GO:0032092,1.5601e-01,2.6000e+01
IMP_SCORE,3904,GO:0005976,1.5599e-01,3.0000e+01
IMP_SCORE,3905,GO:0050863,1.5598e-01,9.2000e+01
IMP_SCORE,3906,GO:0008645,1.5595e-01,3.7000e+01
IMP_SCORE,3907,GO:0061135,1.5593e-01,9.3000e+01
IMP_SCORE,3908,GO:0016482,1.5593e-01,5.0000e+01
IMP_SCORE,3909,GO:2000831,1.5588e-01,7.0000e+00
IMP_SCORE,3910,GO:0036452,1.5588e-01,6.0000e+00
IMP_SCORE,3911,GO:0006665,1.5584e-01,9.5000e+01
IMP_SCORE,3912,GO:0051252,1.5582e-01,3.3700e+02
IMP_SCORE,3913,GO:0090196,1.5580e-01,1.2000e+01
IMP_SCORE,3914,GO:0008064,1.5579e-01,4.9000e+01
IMP_SCORE,3915,GO:0032774,1.5572e-01,1.6000e+02
IMP_SCORE,3916,GO:0017112,1.5566e-01,7.3000e+01
IMP_SCORE,3917,GO:0046683,1.5565e-01,3.7000e+01
IMP_SCORE,3918,GO:0042762,1.5563e-01,1.9000e+01
IMP_SCORE,3919,GO:0044872,1.5562e-01,8.0000e+00
IMP_SCORE,3920,GO:0005856,1.5561e-01,5.4500e+02
IMP_SCORE,3921,GO:0043235,1.5558e-01,2.2100e+02
IMP_SCORE,3922,GO:0061695,1.5556e-01,3.4000e+01
IMP_SCORE,3923,GO:0006554,1.5547e-01,2.3000e+01
IMP_SCORE,3924,GO:0051783,1.5547e-01,4.3000e+01
IMP_SCORE,3925,GO:0009058,1.5545e-01,5.3000e+02
IMP_SCORE,3926,GO:0030048,1.5544e-01,4.4000e+01
IMP_SCORE,3927,GO:0006517,1.5542e-01,3.5000e+01
IMP_SCORE,3928,GO:0015605,1.5541e-01,1.4000e+01
IMP_SCORE,3929,GO:0001046,1.5537e-01,4.1000e+01
IMP_SCORE,3930,GO:0016892,1.5536e-01,2.9000e+01
IMP_SCORE,3931,GO:0007041,1.5535e-01,3.4000e+01
IMP_SCORE,3932,GO:0006818,1.5535e-01,6.2000e+01
IMP_SCORE,3933,GO:0032989,1.5534e-01,1.5600e+02
IMP_SCORE,3934,GO:0040008,1.5533e-01,2.8700e+02
IMP_SCORE,3935,GO:0009062,1.5530e-01,5.1000e+01
IMP_SCORE,3936,GO:0002009,1.5530e-01,1.0700e+02
IMP_SCORE,3937,GO:0019932,1.5529e-01,4.4000e+01
IMP_SCORE,3938,GO:0006790,1.5525e-01,2.2500e+02
IMP_SCORE,3939,GO:0046823,1.5523e-01,5.9000e+01
IMP_SCORE,3940,GO:0060415,1.5520e-01,1.9000e+01
IMP_SCORE,3941,GO:0042802,1.5519e-01,1.2690e+03
IMP_SCORE,3942,GO:0042487,1.5512e-01,1.4000e+01
IMP_SCORE,3943,GO:0006913,1.5508e-01,7.2000e+01
IMP_SCORE,3944,GO:0006793,1.5507e-01,5.5500e+02
IMP_SCORE,3945,GO:0005102,1.5491e-01,8.4900e+02
IMP_SCORE,3946,GO:0031664,1.5490e-01,3.1000e+01
IMP_SCORE,3947,GO:0051642,1.5490e-01,1.3000e+01
IMP_SCORE,3948,GO:0043903,1.5490e-01,8.6000e+01
IMP_SCORE,3949,GO:0050710,1.5487e-01,2.3000e+01
IMP_SCORE,3950,GO:0030205,1.5487e-01,8.0000e+00
IMP_SCORE,3951,GO:0034969,1.5485e-01,2.3000e+01
IMP_SCORE,3952,GO:0019438,1.5485e-01,2.7600e+02
IMP_SCORE,3953,GO:0010522,1.5476e-01,2.7000e+01
IMP_SCORE,3954,GO:0006656,1.5474e-01,3.4000e+01
IMP_SCORE,3955,GO:0004112,1.5474e-01,1.4000e+01
IMP_SCORE,3956,GO:0072511,1.5473e-01,1.2800e+02
IMP_SCORE,3957,GO:0033273,1.5470e-01,1.4000e+01
IMP_SCORE,3958,GO:0071377,1.5469e-01,1.6000e+01
IMP_SCORE,3959,GO:0052744,1.5468e-01,4.0000e+00
IMP_SCORE,3960,GO:0097517,1.5465e-01,2.1000e+01
IMP_SCORE,3961,GO:0045682,1.5459e-01,1.1000e+01
IMP_SCORE,3962,GO:0016202,1.5454e-01,2.5000e+01
IMP_SCORE,3963,GO:0016722,1.5448e-01,4.4000e+01
IMP_SCORE,3964,GO:0050427,1.5443e-01,7.0000e+00
IMP_SCORE,3965,GO:0008610,1.5443e-01,2.0900e+02
IMP_SCORE,3966,GO:1903038,1.5441e-01,3.7000e+01
IMP_SCORE,3967,GO:0005521,1.5431e-01,1.4000e+01
IMP_SCORE,3968,GO:0001934,1.5430e-01,1.4600e+02
IMP_SCORE,3969,GO:0023023,1.5429e-01,3.6000e+01
IMP_SCORE,3970,GO:0009056,1.5425e-01,5.7700e+02
IMP_SCORE,3971,GO:0097529,1.5414e-01,4.1000e+01
IMP_SCORE,3972,GO:0016801,1.5414e-01,5.4000e+01
IMP_SCORE,3973,GO:1905114,1.5413e-01,1.0900e+02
IMP_SCORE,3974,GO:0031529,1.5412e-01,1.4000e+01
IMP_SCORE,3975,GO:2000647,1.5412e-01,8.0000e+00
IMP_SCORE,3976,GO:0033146,1.5408e-01,2.5000e+01
IMP_SCORE,3977,GO:2000147,1.5405e-01,1.1600e+02
IMP_SCORE,3978,GO:0045646,1.5399e-01,1.5000e+01
IMP_SCORE,3979,GO:0045211,1.5398e-01,1.6800e+02
IMP_SCORE,3980,GO:0061001,1.5396e-01,9.0000e+00
IMP_SCORE,3981,GO:0015833,1.5396e-01,3.9500e+02
IMP_SCORE,3982,GO:0008589,1.5395e-01,1.8000e+01
IMP_SCORE,3983,GO:0017146,1.5392e-01,1.2000e+01
IMP_SCORE,3984,GO:1902593,1.5391e-01,3.1000e+01
IMP_SCORE,3985,GO:0098840,1.5391e-01,3.0000e+01
IMP_SCORE,3986,GO:0051188,1.5389e-01,9.0000e+01
IMP_SCORE,3987,GO:0009309,1.5385e-01,3.2000e+01
IMP_SCORE,3988,GO:0032934,1.5379e-01,3.3000e+01
IMP_SCORE,3989,GO:0031128,1.5377e-01,9.0000e+00
IMP_SCORE,3990,GO:0022038,1.5376e-01,9.0000e+00
IMP_SCORE,3991,GO:0098901,1.5367e-01,6.0000e+00
IMP_SCORE,3992,GO:0010508,1.5354e-01,2.5000e+01
IMP_SCORE,3993,GO:0004674,1.5352e-01,1.5100e+02
IMP_SCORE,3994,GO:0005123,1.5351e-01,1.2000e+01
IMP_SCORE,3995,GO:0097191,1.5346e-01,3.7000e+01
IMP_SCORE,3996,GO:0072332,1.5345e-01,2.4000e+01
IMP_SCORE,3997,GO:0006807,1.5340e-01,6.6600e+02
IMP_SCORE,3998,GO:0060089,1.5333e-01,6.6800e+02
IMP_SCORE,3999,GO:1902229,1.5333e-01,1.3000e+01
IMP_SCORE,4000,GO:0000979,1.5319e-01,2.3000e+01
IMP_SCORE,4001,GO:0061136,1.5319e-01,4.0000e+01
IMP_SCORE,4002,GO:0010828,1.5312e-01,3.9000e+01
IMP_SCORE,4003,GO:0000989,1.5307e-01,1.5400e+02
IMP_SCORE,4004,GO:0022891,1.5297e-01,2.8800e+02
IMP_SCORE,4005,GO:0032270,1.5297e-01,2.5600e+02
IMP_SCORE,4006,GO:0016813,1.5293e-01,1.4000e+01
IMP_SCORE,4007,GO:0007274,1.5291e-01,2.5000e+01
IMP_SCORE,4008,GO:0009081,1.5290e-01,5.5000e+01
IMP_SCORE,4009,GO:0044183,1.5290e-01,2.6000e+01
IMP_SCORE,4010,GO:0035774,1.5289e-01,1.5000e+01
IMP_SCORE,4011,GO:0002706,1.5282e-01,5.0000e+01
IMP_SCORE,4012,GO:0015175,1.5279e-01,1.5000e+01
IMP_SCORE,4013,GO:0001159,1.5278e-01,7.9000e+01
IMP_SCORE,4014,GO:0050789,1.5278e-01,1.1090e+03
IMP_SCORE,4015,GO:0007031,1.5278e-01,2.6000e+01
IMP_SCORE,4016,GO:0071426,1.5276e-01,6.0000e+00
IMP_SCORE,4017,GO:0021952,1.5272e-01,2.1000e+01
IMP_SCORE,4018,GO:0004725,1.5267e-01,5.4000e+01
IMP_SCORE,4019,GO:0097164,1.5265e-01,1.2500e+02
IMP_SCORE,4020,GO:0060421,1.5265e-01,3.0000e+00
IMP_SCORE,4021,GO:0019866,1.5263e-01,2.0400e+02
IMP_SCORE,4022,GO:0043576,1.5261e-01,6.0000e+00
IMP_SCORE,4023,GO:0006826,1.5259e-01,2.3000e+01
IMP_SCORE,4024,GO:0098609,1.5258e-01,3.0100e+02
IMP_SCORE,4025,GO:2000479,1.5253e-01,1.0000e+01
IMP_SCORE,4026,GO:0048208,1.5251e-01,3.2000e+01
IMP_SCORE,4027,GO:1903204,1.5246e-01,4.0000e+00
IMP_SCORE,4028,GO:0035358,1.5240e-01,5.0000e+00
IMP_SCORE,4029,GO:0030018,1.5239e-01,8.3000e+01
IMP_SCORE,4030,GO:0060606,1.5238e-01,1.1000e+01
IMP_SCORE,4031,GO:0010921,1.5235e-01,6.6000e+01
IMP_SCORE,4032,GO:0045177,1.5233e-01,3.4000e+01
IMP_SCORE,4033,GO:0007167,1.5229e-01,2.7300e+02
IMP_SCORE,4034,GO:0044232,1.5229e-01,6.0000e+00
IMP_SCORE,4035,GO:0051234,1.5229e-01,9.1400e+02
IMP_SCORE,4036,GO:0048670,1.5227e-01,1.7000e+01
IMP_SCORE,4037,GO:0016571,1.5226e-01,3.4000e+01
IMP_SCORE,4038,GO:0031347,1.5218e-01,1.8600e+02
IMP_SCORE,4039,GO:0060317,1.5217e-01,1.6000e+01
IMP_SCORE,4040,GO:0050871,1.5217e-01,1.4000e+01
IMP_SCORE,4041,GO:0008654,1.5215e-01,8.4000e+01
IMP_SCORE,4042,GO:0080090,1.5215e-01,5.5600e+02
IMP_SCORE,4043,GO:0031324,1.5214e-01,4.2100e+02
IMP_SCORE,4044,GO:0001833,1.5214e-01,7.0000e+00
IMP_SCORE,4045,GO:0042303,1.5209e-01,1.3000e+01
IMP_SCORE,4046,GO:0046906,1.5207e-01,9.8000e+01
IMP_SCORE,4047,GO:1904377,1.5206e-01,2.3000e+01
IMP_SCORE,4048,GO:0005096,1.5205e-01,1.5500e+02
IMP_SCORE,4049,GO:0035090,1.5203e-01,8.0000e+00
IMP_SCORE,4050,GO:0051254,1.5203e-01,1.8500e+02
IMP_SCORE,4051,GO:0007059,1.5202e-01,4.4000e+01
IMP_SCORE,4052,GO:0006213,1.5202e-01,2.0000e+01
IMP_SCORE,4053,GO:0043252,1.5200e-01,5.0000e+01
IMP_SCORE,4054,GO:0060079,1.5190e-01,2.6000e+01
IMP_SCORE,4055,GO:0002020,1.5189e-01,6.2000e+01
IMP_SCORE,4056,GO:0050771,1.5188e-01,2.5000e+01
IMP_SCORE,4057,GO:0005041,1.5186e-01,3.0000e+01
IMP_SCORE,4058,GO:0019865,1.5180e-01,4.8000e+01
IMP_SCORE,4059,GO:0051057,1.5180e-01,1.6000e+01
IMP_SCORE,4060,GO:0048029,1.5179e-01,9.1000e+01
IMP_SCORE,4061,GO:0032388,1.5173e-01,7.9000e+01
IMP_SCORE,4062,GO:2000181,1.5169e-01,2.5000e+01
IMP_SCORE,4063,GO:0031301,1.5169e-01,1.1000e+02
IMP_SCORE,4064,GO:0008015,1.5164e-01,4.0000e+01
IMP_SCORE,4065,GO:0031490,1.5157e-01,3.2000e+01
IMP_SCORE,4066,GO:0031258,1.5156e-01,1.1000e+01
IMP_SCORE,4067,GO:0044306,1.5150e-01,4.4000e+01
IMP_SCORE,4068,GO:0002828,1.5148e-01,2.3000e+01
IMP_SCORE,4069,GO:0004532,1.5146e-01,1.2000e+01
IMP_SCORE,4070,GO:0032652,1.5143e-01,1.5000e+01
IMP_SCORE,4071,GO:0030054,1.5143e-01,6.8900e+02
IMP_SCORE,4072,GO:0009117,1.5139e-01,1.0900e+02
IMP_SCORE,4073,GO:0019205,1.5132e-01,1.9000e+01
IMP_SCORE,4074,GO:1901363,1.5124e-01,1.1680e+03
IMP_SCORE,4075,GO:0006417,1.5123e-01,8.2000e+01
IMP_SCORE,4076,GO:0043304,1.5121e-01,1.7000e+01
IMP_SCORE,4077,GO:0032940,1.5119e-01,2.1400e+02
IMP_SCORE,4078,GO:0003044,1.5116e-01,2.1000e+01
IMP_SCORE,4079,GO:0032048,1.5114e-01,1.8000e+01
IMP_SCORE,4080,GO:0023051,1.5114e-01,6.7500e+02
IMP_SCORE,4081,GO:0060968,1.5114e-01,1.0000e+01
IMP_SCORE,4082,GO:0005248,1.5113e-01,1.2000e+01
IMP_SCORE,4083,GO:0005507,1.5113e-01,4.7000e+01
IMP_SCORE,4084,GO:0035994,1.5112e-01,1.1000e+01
IMP_SCORE,4085,GO:0032101,1.5108e-01,2.1100e+02
IMP_SCORE,4086,GO:0008305,1.5107e-01,4.0000e+01
IMP_SCORE,4087,GO:0046632,1.5105e-01,7.0000e+00
IMP_SCORE,4088,GO:0016814,1.5104e-01,1.6000e+01
IMP_SCORE,4089,GO:0010467,1.5102e-01,1.0000e+01
IMP_SCORE,4090,GO:0042306,1.5102e-01,5.3000e+01
IMP_SCORE,4091,GO:0034644,1.5102e-01,2.4000e+01
IMP_SCORE,4092,GO:0008219,1.5102e-01,4.7600e+02
IMP_SCORE,4093,GO:0006691,1.5093e-01,2.3000e+01
IMP_SCORE,4094,GO:0020037,1.5086e-01,9.0000e+01
IMP_SCORE,4095,GO:0007272,1.5080e-01,9.0000e+01
IMP_SCORE,4096,GO:0007271,1.5079e-01,2.3000e+01
IMP_SCORE,4097,GO:0097435,1.5076e-01,1.2900e+02
IMP_SCORE,4098,GO:0008104,1.5064e-01,5.3600e+02
IMP_SCORE,4099,GO:0007548,1.5058e-01,7.0000e+00
IMP_SCORE,4100,GO:0042592,1.5057e-01,4.3400e+02
IMP_SCORE,4101,GO:0006730,1.5057e-01,4.2000e+01
IMP_SCORE,4102,GO:0044238,1.5056e-01,8.5300e+02
IMP_SCORE,4103,GO:0002643,1.5056e-01,1.7000e+01
IMP_SCORE,4104,GO:0001725,1.5055e-01,4.3000e+01
IMP_SCORE,4105,GO:0030823,1.5050e-01,1.2000e+01
IMP_SCORE,4106,GO:0005977,1.5048e-01,1.7000e+01
IMP_SCORE,4107,GO:0044321,1.5045e-01,7.0000e+00
IMP_SCORE,4108,GO:0051019,1.5044e-01,7.0000e+00
IMP_SCORE,4109,GO:0033143,1.5041e-01,2.9000e+01
IMP_SCORE,4110,GO:0016894,1.5037e-01,3.7000e+01
IMP_SCORE,4111,GO:0044319,1.5033e-01,2.2000e+01
IMP_SCORE,4112,GO:1900181,1.5033e-01,4.1000e+01
IMP_SCORE,4113,GO:0009653,1.5030e-01,5.4400e+02
IMP_SCORE,4114,GO:0006865,1.5029e-01,4.4000e+01
IMP_SCORE,4115,GO:0042430,1.5028e-01,2.1000e+01
IMP_SCORE,4116,GO:0032555,1.5025e-01,4.5500e+02
IMP_SCORE,4117,GO:0008327,1.5024e-01,1.4000e+01
IMP_SCORE,4118,GO:1902903,1.5019e-01,8.1000e+01
IMP_SCORE,4119,GO:0005747,1.5017e-01,1.4000e+01
IMP_SCORE,4120,GO:0015297,1.5017e-01,5.1000e+01
IMP_SCORE,4121,GO:0042734,1.5015e-01,2.3000e+01
IMP_SCORE,4122,GO:0070727,1.5011e-01,2.4700e+02
IMP_SCORE,4123,GO:0015298,1.5008e-01,1.6000e+01
IMP_SCORE,4124,GO:0002684,1.5007e-01,2.0300e+02
IMP_SCORE,4125,GO:0051339,1.5004e-01,2.6000e+01
IMP_SCORE,4126,GO:0030117,1.4998e-01,5.4000e+01
IMP_SCORE,4127,GO:0051493,1.4997e-01,1.3800e+02
IMP_SCORE,4128,GO:0010646,1.4996e-01,6.6200e+02
IMP_SCORE,4129,GO:0000988,1.4993e-01,1.7400e+02
IMP_SCORE,4130,GO:0019904,1.4988e-01,4.5600e+02
IMP_SCORE,4131,GO:0030502,1.4988e-01,9.0000e+00
IMP_SCORE,4132,GO:0048538,1.4988e-01,1.2000e+01
IMP_SCORE,4133,GO:1903364,1.4985e-01,5.6000e+01
IMP_SCORE,4134,GO:0046950,1.4985e-01,1.8000e+01
IMP_SCORE,4135,GO:0061384,1.4982e-01,7.0000e+00
IMP_SCORE,4136,GO:0046579,1.4981e-01,1.4000e+01
IMP_SCORE,4137,GO:0016684,1.4980e-01,5.0000e+01
IMP_SCORE,4138,GO:0010976,1.4976e-01,5.3000e+01
IMP_SCORE,4139,GO:0055098,1.4969e-01,2.8000e+01
IMP_SCORE,4140,GO:1905360,1.4968e-01,4.8000e+01
IMP_SCORE,4141,GO:0006464,1.4964e-01,5.7800e+02
IMP_SCORE,4142,GO:0050790,1.4964e-01,5.5300e+02
IMP_SCORE,4143,GO:0008201,1.4947e-01,1.1100e+02
IMP_SCORE,4144,GO:0034248,1.4939e-01,1.2500e+02
IMP_SCORE,4145,GO:0099080,1.4937e-01,2.9700e+02
IMP_SCORE,4146,GO:0006974,1.4936e-01,1.7900e+02
IMP_SCORE,4147,GO:0061842,1.4936e-01,1.2000e+01
IMP_SCORE,4148,GO:0003073,1.4933e-01,1.9000e+01
IMP_SCORE,4149,GO:0010644,1.4924e-01,1.0000e+01
IMP_SCORE,4150,GO:0001658,1.4924e-01,1.6000e+01
IMP_SCORE,4151,GO:1902656,1.4924e-01,8.0000e+00
IMP_SCORE,4152,GO:0051603,1.4923e-01,1.5300e+02
IMP_SCORE,4153,GO:0051128,1.4915e-01,6.9300e+02
IMP_SCORE,4154,GO:1901264,1.4910e-01,5.0000e+01
IMP_SCORE,4155,GO:0032365,1.4909e-01,1.1000e+01
IMP_SCORE,4156,GO:0008152,1.4907e-01,1.0860e+03
IMP_SCORE,4157,GO:0042130,1.4906e-01,2.3000e+01
IMP_SCORE,4158,GO:0046651,1.4906e-01,1.9000e+01
IMP_SCORE,4159,GO:0048284,1.4905e-01,6.6000e+01
IMP_SCORE,4160,GO:0045940,1.4904e-01,5.0000e+00
IMP_SCORE,4161,GO:0021756,1.4901e-01,1.8000e+01
IMP_SCORE,4162,GO:0000166,1.4897e-01,6.0300e+02
IMP_SCORE,4163,GO:0044255,1.4895e-01,3.5300e+02
IMP_SCORE,4164,GO:0006753,1.4893e-01,1.1400e+02
IMP_SCORE,4165,GO:0042574,1.4892e-01,1.1000e+01
IMP_SCORE,4166,GO:0071071,1.4891e-01,4.0000e+00
IMP_SCORE,4167,GO:0051279,1.4890e-01,2.2000e+01
IMP_SCORE,4168,GO:0005901,1.4889e-01,2.4000e+01
IMP_SCORE,4169,GO:0032587,1.4884e-01,3.3000e+01
IMP_SCORE,4170,GO:0001067,1.4879e-01,1.7400e+02
IMP_SCORE,4171,GO:0045923,1.4878e-01,7.0000e+00
IMP_SCORE,4172,GO:0061061,1.4876e-01,7.5000e+01
IMP_SCORE,4173,GO:1903321,1.4872e-01,2.4000e+01
IMP_SCORE,4174,GO:0060260,1.4870e-01,9.0000e+00
IMP_SCORE,4175,GO:0007176,1.4870e-01,1.0000e+01
IMP_SCORE,4176,GO:0044431,1.4869e-01,4.0800e+02
IMP_SCORE,4177,GO:0050878,1.4864e-01,1.4100e+02
IMP_SCORE,4178,GO:0032543,1.4863e-01,3.0000e+01
IMP_SCORE,4179,GO:0006553,1.4862e-01,1.5000e+01
IMP_SCORE,4180,GO:0002437,1.4860e-01,1.0000e+01
IMP_SCORE,4181,GO:0006073,1.4859e-01,2.8000e+01
IMP_SCORE,4182,GO:0018130,1.4855e-01,2.5900e+02
IMP_SCORE,4183,GO:0061620,1.4852e-01,1.0000e+01
IMP_SCORE,4184,GO:0050662,1.4850e-01,1.2100e+02
IMP_SCORE,4185,GO:0009161,1.4849e-01,4.1000e+01
IMP_SCORE,4186,GO:0048583,1.4845e-01,8.1100e+02
IMP_SCORE,4187,GO:1901265,1.4840e-01,6.7900e+02
IMP_SCORE,4188,GO:0036503,1.4839e-01,2.2000e+01
IMP_SCORE,4189,GO:0046006,1.4838e-01,1.3000e+01
IMP_SCORE,4190,GO:0008180,1.4835e-01,1.8000e+01
IMP_SCORE,4191,GO:0008138,1.4833e-01,2.4000e+01
IMP_SCORE,4192,GO:0051371,1.4831e-01,1.4000e+01
IMP_SCORE,4193,GO:1901661,1.4830e-01,1.8000e+01
IMP_SCORE,4194,GO:0007187,1.4826e-01,7.1000e+01
IMP_SCORE,4195,GO:0010557,1.4824e-01,2.2500e+02
IMP_SCORE,4196,GO:0006684,1.4820e-01,8.0000e+00
IMP_SCORE,4197,GO:0098900,1.4820e-01,1.6000e+01
IMP_SCORE,4198,GO:0032838,1.4819e-01,2.5000e+01
IMP_SCORE,4199,GO:0099131,1.4819e-01,2.0000e+01
IMP_SCORE,4200,GO:0098803,1.4816e-01,2.2000e+01
IMP_SCORE,4201,GO:0046887,1.4810e-01,3.6000e+01
IMP_SCORE,4202,GO:0016788,1.4808e-01,4.4000e+02
IMP_SCORE,4203,GO:0001530,1.4808e-01,3.2000e+01
IMP_SCORE,4204,GO:0044438,1.4803e-01,6.3000e+01
IMP_SCORE,4205,GO:0072659,1.4802e-01,9.1000e+01
IMP_SCORE,4206,GO:0051213,1.4800e-01,9.6000e+01
IMP_SCORE,4207,GO:0030684,1.4798e-01,2.8000e+01
IMP_SCORE,4208,GO:0048708,1.4794e-01,1.8000e+01
IMP_SCORE,4209,GO:0017148,1.4792e-01,3.7000e+01
IMP_SCORE,4210,GO:0070987,1.4785e-01,7.0000e+00
IMP_SCORE,4211,GO:0051438,1.4776e-01,1.5000e+01
IMP_SCORE,4212,GO:1903311,1.4768e-01,3.8000e+01
IMP_SCORE,4213,GO:2000482,1.4764e-01,2.8000e+01
IMP_SCORE,4214,GO:0003674,1.4764e-01,1.3590e+03
IMP_SCORE,4215,GO:0043171,1.4763e-01,2.5000e+01
IMP_SCORE,4216,GO:0032413,1.4762e-01,7.0000e+00
IMP_SCORE,4217,GO:0051236,1.4753e-01,6.2000e+01
IMP_SCORE,4218,GO:0008207,1.4753e-01,1.9000e+01
IMP_SCORE,4219,GO:0006796,1.4747e-01,5.3000e+02
IMP_SCORE,4220,GO:0009163,1.4742e-01,2.2000e+01
IMP_SCORE,4221,GO:0051303,1.4742e-01,2.0000e+01
IMP_SCORE,4222,GO:0010888,1.4734e-01,7.0000e+00
IMP_SCORE,4223,GO:0050832,1.4730e-01,2.1000e+01
IMP_SCORE,4224,GO:1900449,1.4729e-01,1.6000e+01
IMP_SCORE,4225,GO:0019900,1.4719e-01,3.6700e+02
IMP_SCORE,4226,GO:0006892,1.4718e-01,6.0000e+01
IMP_SCORE,4227,GO:0098662,1.4717e-01,1.2900e+02
IMP_SCORE,4228,GO:0019373,1.4713e-01,9.0000e+00
IMP_SCORE,4229,GO:0046365,1.4709e-01,4.6000e+01
IMP_SCORE,4230,GO:0045453,1.4703e-01,1.6000e+01
IMP_SCORE,4231,GO:0051960,1.4700e-01,2.2300e+02
IMP_SCORE,4232,GO:0019637,1.4698e-01,2.4800e+02
IMP_SCORE,4233,GO:0051046,1.4697e-01,1.8100e+02
IMP_SCORE,4234,GO:0022625,1.4695e-01,1.8000e+01
IMP_SCORE,4235,GO:0022824,1.4693e-01,1.6000e+01
IMP_SCORE,4236,GO:0001516,1.4689e-01,1.9000e+01
IMP_SCORE,4237,GO:0044770,1.4687e-01,9.9000e+01
IMP_SCORE,4238,GO:0072521,1.4682e-01,6.9000e+01
IMP_SCORE,4239,GO:0015711,1.4682e-01,1.5300e+02
IMP_SCORE,4240,GO:0017171,1.4681e-01,2.2000e+02
IMP_SCORE,4241,GO:0000975,1.4678e-01,1.5600e+02
IMP_SCORE,4242,GO:0010556,1.4671e-01,3.7500e+02
IMP_SCORE,4243,GO:0016469,1.4670e-01,1.3000e+01
IMP_SCORE,4244,GO:0016491,1.4667e-01,4.7800e+02
IMP_SCORE,4245,GO:0004721,1.4667e-01,7.9000e+01
IMP_SCORE,4246,GO:0045861,1.4666e-01,1.1200e+02
IMP_SCORE,4247,GO:1902667,1.4657e-01,6.0000e+00
IMP_SCORE,4248,GO:0004866,1.4654e-01,7.5000e+01
IMP_SCORE,4249,GO:0032212,1.4654e-01,2.0000e+01
IMP_SCORE,4250,GO:1905477,1.4652e-01,4.3000e+01
IMP_SCORE,4251,GO:0006732,1.4650e-01,1.2400e+02
IMP_SCORE,4252,GO:0019751,1.4649e-01,7.2000e+01
IMP_SCORE,4253,GO:0070405,1.4648e-01,3.2000e+01
IMP_SCORE,4254,GO:0044448,1.4642e-01,5.1000e+01
IMP_SCORE,4255,GO:0000152,1.4641e-01,1.2000e+01
IMP_SCORE,4256,GO:0036148,1.4641e-01,9.0000e+00
IMP_SCORE,4257,GO:0033116,1.4639e-01,6.3000e+01
IMP_SCORE,4258,GO:0035635,1.4635e-01,4.0000e+00
IMP_SCORE,4259,GO:0030163,1.4633e-01,1.2900e+02
IMP_SCORE,4260,GO:0070938,1.4629e-01,1.7000e+01
IMP_SCORE,4261,GO:0030742,1.4629e-01,1.4000e+01
IMP_SCORE,4262,GO:0055037,1.4627e-01,6.8000e+01
IMP_SCORE,4263,GO:0070884,1.4627e-01,9.0000e+00
IMP_SCORE,4264,GO:0030307,1.4626e-01,6.2000e+01
IMP_SCORE,4265,GO:0032370,1.4615e-01,1.5000e+01
IMP_SCORE,4266,GO:0045216,1.4615e-01,1.3300e+02
IMP_SCORE,4267,GO:0031253,1.4614e-01,1.4600e+02
IMP_SCORE,4268,GO:0031032,1.4612e-01,3.8000e+01
IMP_SCORE,4269,GO:0099501,1.4609e-01,7.3000e+01
IMP_SCORE,4270,GO:0048872,1.4607e-01,3.2000e+01
IMP_SCORE,4271,GO:1901099,1.4606e-01,2.8000e+01
IMP_SCORE,4272,GO:0043407,1.4602e-01,3.4000e+01
IMP_SCORE,4273,GO:0035258,1.4600e-01,4.0000e+01
IMP_SCORE,4274,GO:0044248,1.4597e-01,4.9200e+02
IMP_SCORE,4275,GO:0031683,1.4595e-01,1.1000e+01
IMP_SCORE,4276,GO:0032088,1.4594e-01,2.2000e+01
IMP_SCORE,4277,GO:0004872,1.4592e-01,6.0700e+02
IMP_SCORE,4278,GO:0046907,1.4591e-01,3.3800e+02
IMP_SCORE,4279,GO:0061640,1.4574e-01,1.7000e+01
IMP_SCORE,4280,GO:0015368,1.4572e-01,1.4000e+01
IMP_SCORE,4281,GO:0032446,1.4571e-01,2.1700e+02
IMP_SCORE,4282,GO:0005158,1.4565e-01,2.3000e+01
IMP_SCORE,4283,GO:0006658,1.4563e-01,2.3000e+01
IMP_SCORE,4284,GO:0008198,1.4563e-01,1.2000e+01
IMP_SCORE,4285,GO:0090140,1.4559e-01,8.0000e+00
IMP_SCORE,4286,GO:0002431,1.4559e-01,2.9000e+01
IMP_SCORE,4287,GO:0045017,1.4558e-01,1.0500e+02
IMP_SCORE,4288,GO:0005088,1.4557e-01,1.2900e+02
IMP_SCORE,4289,GO:0009141,1.4552e-01,3.4000e+01
IMP_SCORE,4290,GO:0005874,1.4549e-01,2.4600e+02
IMP_SCORE,4291,GO:0008286,1.4547e-01,5.4000e+01
IMP_SCORE,4292,GO:0060627,1.4546e-01,1.3000e+02
IMP_SCORE,4293,GO:0046039,1.4544e-01,8.0000e+00
IMP_SCORE,4294,GO:0007599,1.4541e-01,7.3000e+01
IMP_SCORE,4295,GO:0005544,1.4541e-01,5.0000e+01
IMP_SCORE,4296,GO:0034654,1.4540e-01,2.4600e+02
IMP_SCORE,4297,GO:2001244,1.4539e-01,2.6000e+01
IMP_SCORE,4298,GO:0004869,1.4538e-01,5.0000e+01
IMP_SCORE,4299,GO:0071702,1.4534e-01,5.9900e+02
IMP_SCORE,4300,GO:0050890,1.4534e-01,1.3500e+02
IMP_SCORE,4301,GO:1903322,1.4525e-01,3.2000e+01
IMP_SCORE,4302,GO:0042416,1.4523e-01,3.0000e+00
IMP_SCORE,4303,GO:0015144,1.4523e-01,3.1000e+01
IMP_SCORE,4304,GO:0044212,1.4517e-01,2.0100e+02
IMP_SCORE,4305,GO:0044146,1.4510e-01,1.5000e+01
IMP_SCORE,4306,GO:0010893,1.4509e-01,7.0000e+00
IMP_SCORE,4307,GO:0019362,1.4507e-01,6.3000e+01
IMP_SCORE,4308,GO:0035384,1.4507e-01,5.4000e+01
IMP_SCORE,4309,GO:0005911,1.4505e-01,3.3500e+02
IMP_SCORE,4310,GO:0098687,1.4503e-01,8.7000e+01
IMP_SCORE,4311,GO:0048858,1.4499e-01,1.1700e+02
IMP_SCORE,4312,GO:0007035,1.4497e-01,1.0000e+01
IMP_SCORE,4313,GO:1903293,1.4492e-01,3.9000e+01
IMP_SCORE,4314,GO:0008395,1.4488e-01,2.1000e+01
IMP_SCORE,4315,GO:0002821,1.4488e-01,2.1000e+01
IMP_SCORE,4316,GO:0005003,1.4485e-01,1.7000e+01
IMP_SCORE,4317,GO:0042730,1.4483e-01,1.1000e+01
IMP_SCORE,4318,GO:0006026,1.4480e-01,7.4000e+01
IMP_SCORE,4319,GO:0048469,1.4479e-01,4.9000e+01
IMP_SCORE,4320,GO:0016055,1.4478e-01,1.1800e+02
IMP_SCORE,4321,GO:0006575,1.4476e-01,1.1000e+02
IMP_SCORE,4322,GO:0090545,1.4472e-01,1.9000e+01
IMP_SCORE,4323,GO:0001882,1.4470e-01,1.7900e+02
IMP_SCORE,4324,GO:0034707,1.4469e-01,2.1000e+01
IMP_SCORE,4325,GO:0002832,1.4469e-01,1.6000e+01
IMP_SCORE,4326,GO:0032588,1.4469e-01,5.1000e+01
IMP_SCORE,4327,GO:0000075,1.4459e-01,5.3000e+01
IMP_SCORE,4328,GO:0030509,1.4453e-01,2.1000e+01
IMP_SCORE,4329,GO:1905939,1.4452e-01,6.0000e+00
IMP_SCORE,4330,GO:0009165,1.4441e-01,3.2000e+01
IMP_SCORE,4331,GO:0019001,1.4439e-01,1.8900e+02
IMP_SCORE,4332,GO:1905710,1.4438e-01,8.0000e+00
IMP_SCORE,4333,GO:0002639,1.4431e-01,2.3000e+01
IMP_SCORE,4334,GO:0008028,1.4427e-01,1.6000e+01
IMP_SCORE,4335,GO:0090280,1.4424e-01,2.1000e+01
IMP_SCORE,4336,GO:0003333,1.4424e-01,2.9000e+01
IMP_SCORE,4337,GO:0030518,1.4422e-01,2.6000e+01
IMP_SCORE,4338,GO:1901360,1.4418e-01,5.1000e+02
IMP_SCORE,4339,GO:0065008,1.4418e-01,9.7600e+02
IMP_SCORE,4340,GO:0015179,1.4417e-01,4.2000e+01
IMP_SCORE,4341,GO:0016846,1.4414e-01,1.8000e+01
IMP_SCORE,4342,GO:0015850,1.4411e-01,5.5000e+01
IMP_SCORE,4343,GO:0031326,1.4411e-01,4.5300e+02
IMP_SCORE,4344,GO:1902117,1.4409e-01,4.0000e+01
IMP_SCORE,4345,GO:1900078,1.4402e-01,1.0000e+01
IMP_SCORE,4346,GO:0050839,1.4401e-01,3.8200e+02
IMP_SCORE,4347,GO:0009152,1.4401e-01,3.3000e+01
IMP_SCORE,4348,GO:0045934,1.4396e-01,1.9200e+02
IMP_SCORE,4349,GO:0055085,1.4393e-01,3.8900e+02
IMP_SCORE,4350,GO:0015758,1.4390e-01,3.1000e+01
IMP_SCORE,4351,GO:1990904,1.4387e-01,2.7600e+02
IMP_SCORE,4352,GO:0000982,1.4384e-01,7.8000e+01
IMP_SCORE,4353,GO:0016597,1.4380e-01,4.9000e+01
IMP_SCORE,4354,GO:0031420,1.4376e-01,1.2000e+01
IMP_SCORE,4355,GO:0070402,1.4373e-01,9.0000e+00
IMP_SCORE,4356,GO:0004601,1.4365e-01,4.2000e+01
IMP_SCORE,4357,GO:0048598,1.4364e-01,1.6000e+02
IMP_SCORE,4358,GO:0005793,1.4359e-01,4.8000e+01
IMP_SCORE,4359,GO:0017154,1.4359e-01,1.2000e+01
IMP_SCORE,4360,GO:0051705,1.4353e-01,6.9000e+01
IMP_SCORE,4361,GO:0065009,1.4349e-01,7.0500e+02
IMP_SCORE,4362,GO:0036211,1.4348e-01,6.1500e+02
IMP_SCORE,4363,GO:0034702,1.4343e-01,1.3600e+02
IMP_SCORE,4364,GO:0043933,1.4335e-01,5.4700e+02
IMP_SCORE,4365,GO:0098960,1.4333e-01,1.2000e+01
IMP_SCORE,4366,GO:0015918,1.4330e-01,1.5000e+01
IMP_SCORE,4367,GO:0022829,1.4326e-01,9.0000e+00
IMP_SCORE,4368,GO:0017016,1.4324e-01,1.9200e+02
IMP_SCORE,4369,GO:0016787,1.4324e-01,1.2130e+03
IMP_SCORE,4370,GO:0046483,1.4321e-01,4.5500e+02
IMP_SCORE,4371,GO:0071826,1.4317e-01,9.6000e+01
IMP_SCORE,4372,GO:0048148,1.4314e-01,7.0000e+00
IMP_SCORE,4373,GO:0031503,1.4310e-01,3.7000e+01
IMP_SCORE,4374,GO:0030275,1.4305e-01,7.0000e+00
IMP_SCORE,4375,GO:0008076,1.4303e-01,6.9000e+01
IMP_SCORE,4376,GO:0001228,1.4302e-01,7.2000e+01
IMP_SCORE,4377,GO:0097659,1.4301e-01,1.7700e+02
IMP_SCORE,4378,GO:0055106,1.4300e-01,1.6000e+01
IMP_SCORE,4379,GO:0006743,1.4300e-01,9.0000e+00
IMP_SCORE,4380,GO:0072350,1.4298e-01,4.1000e+01
IMP_SCORE,4381,GO:0045954,1.4298e-01,1.5000e+01
IMP_SCORE,4382,GO:0002694,1.4291e-01,1.3000e+02
IMP_SCORE,4383,GO:0046051,1.4289e-01,2.0000e+00
IMP_SCORE,4384,GO:0043422,1.4277e-01,8.0000e+00
IMP_SCORE,4385,GO:0016324,1.4273e-01,2.3000e+02
IMP_SCORE,4386,GO:0009620,1.4272e-01,1.8000e+01
IMP_SCORE,4387,GO:0033002,1.4270e-01,8.0000e+00
IMP_SCORE,4388,GO:0031647,1.4268e-01,7.4000e+01
IMP_SCORE,4389,GO:0071360,1.4267e-01,8.0000e+00
IMP_SCORE,4390,GO:0045295,1.4263e-01,7.0000e+00
IMP_SCORE,4391,GO:0010972,1.4257e-01,1.5000e+01
IMP_SCORE,4392,GO:0044243,1.4255e-01,4.0000e+01
IMP_SCORE,4393,GO:0009891,1.4252e-01,2.8000e+02
IMP_SCORE,4394,GO:0007622,1.4251e-01,2.3000e+01
IMP_SCORE,4395,GO:0044764,1.4247e-01,2.6400e+02
IMP_SCORE,4396,GO:0048856,1.4247e-01,1.2350e+03
IMP_SCORE,4397,GO:0001669,1.4247e-01,8.9000e+01
IMP_SCORE,4398,GO:0009067,1.4246e-01,1.5000e+01
IMP_SCORE,4399,GO:0010575,1.4246e-01,8.0000e+00
IMP_SCORE,4400,GO:0016836,1.4245e-01,1.5200e+02
IMP_SCORE,4401,GO:0070265,1.4244e-01,2.4000e+01
IMP_SCORE,4402,GO:0019219,1.4231e-01,3.9300e+02
IMP_SCORE,4403,GO:0086080,1.4231e-01,1.4000e+01
IMP_SCORE,4404,GO:0050892,1.4229e-01,1.4000e+01
IMP_SCORE,4405,GO:0050658,1.4226e-01,5.3000e+01
IMP_SCORE,4406,GO:0044419,1.4226e-01,3.3700e+02
IMP_SCORE,4407,GO:0045332,1.4225e-01,1.1000e+01
IMP_SCORE,4408,GO:0016273,1.4224e-01,1.9000e+01
IMP_SCORE,4409,GO:0001707,1.4222e-01,2.2000e+01
IMP_SCORE,4410,GO:0009607,1.4221e-01,3.3200e+02
IMP_SCORE,4411,GO:0005539,1.4218e-01,1.7800e+02
IMP_SCORE,4412,GO:0030855,1.4216e-01,1.2500e+02
IMP_SCORE,4413,GO:0051017,1.4204e-01,4.0000e+01
IMP_SCORE,4414,GO:1905354,1.4196e-01,2.6000e+01
IMP_SCORE,4415,GO:0099094,1.4193e-01,5.1000e+01
IMP_SCORE,4416,GO:0006094,1.4192e-01,1.6000e+01
IMP_SCORE,4417,GO:0005247,1.4189e-01,1.2000e+01
IMP_SCORE,4418,GO:0030856,1.4188e-01,5.0000e+01
IMP_SCORE,4419,GO:0007268,1.4180e-01,1.3600e+02
IMP_SCORE,4420,GO:0035176,1.4180e-01,3.9000e+01
IMP_SCORE,4421,GO:0015491,1.4171e-01,2.2000e+01
IMP_SCORE,4422,GO:0005385,1.4169e-01,2.0000e+01
IMP_SCORE,4423,GO:0043255,1.4169e-01,3.6000e+01
IMP_SCORE,4424,GO:0010510,1.4167e-01,1.1000e+01
IMP_SCORE,4425,GO:2000241,1.4166e-01,3.9000e+01
IMP_SCORE,4426,GO:0016070,1.4164e-01,2.6400e+02
IMP_SCORE,4427,GO:0061035,1.4161e-01,1.7000e+01
IMP_SCORE,4428,GO:0030814,1.4160e-01,2.4000e+01
IMP_SCORE,4429,GO:0046434,1.4156e-01,4.5000e+01
IMP_SCORE,4430,GO:0050877,1.4156e-01,4.3700e+02
IMP_SCORE,4431,GO:0048524,1.4154e-01,2.9000e+01
IMP_SCORE,4432,GO:0019693,1.4151e-01,7.3000e+01
IMP_SCORE,4433,GO:0071353,1.4149e-01,1.1000e+01
IMP_SCORE,4434,GO:0072655,1.4149e-01,1.2000e+01
IMP_SCORE,4435,GO:0005372,1.4141e-01,2.9000e+01
IMP_SCORE,4436,GO:0000287,1.4138e-01,1.9800e+02
IMP_SCORE,4437,GO:0072341,1.4137e-01,8.7000e+01
IMP_SCORE,4438,GO:0021915,1.4129e-01,8.0000e+00
IMP_SCORE,4439,GO:0006886,1.4120e-01,2.1700e+02
IMP_SCORE,4440,GO:0065007,1.4120e-01,1.1920e+03
IMP_SCORE,4441,GO:0016310,1.4119e-01,2.6900e+02
IMP_SCORE,4442,GO:0032501,1.4116e-01,1.1750e+03
IMP_SCORE,4443,GO:0005689,1.4114e-01,7.0000e+00
IMP_SCORE,4444,GO:0034763,1.4114e-01,1.5000e+01
IMP_SCORE,4445,GO:0006637,1.4113e-01,6.9000e+01
IMP_SCORE,4446,GO:0019852,1.4113e-01,1.0000e+01
IMP_SCORE,4447,GO:0048878,1.4113e-01,2.4500e+02
IMP_SCORE,4448,GO:0030136,1.4111e-01,6.7000e+01
IMP_SCORE,4449,GO:0009712,1.4109e-01,3.4000e+01
IMP_SCORE,4450,GO:0072525,1.4108e-01,3.5000e+01
IMP_SCORE,4451,GO:0006725,1.4107e-01,4.4400e+02
IMP_SCORE,4452,GO:0044409,1.4105e-01,4.3000e+01
IMP_SCORE,4453,GO:0051048,1.4095e-01,6.4000e+01
IMP_SCORE,4454,GO:0006412,1.4094e-01,5.9000e+01
IMP_SCORE,4455,GO:0060077,1.4090e-01,1.5000e+01
IMP_SCORE,4456,GO:0002755,1.4085e-01,1.8000e+01
IMP_SCORE,4457,GO:1901184,1.4077e-01,2.2000e+01
IMP_SCORE,4458,GO:0019208,1.4075e-01,7.3000e+01
IMP_SCORE,4459,GO:0051649,1.4074e-01,3.8800e+02
IMP_SCORE,4460,GO:0006461,1.4073e-01,4.4600e+02
IMP_SCORE,4461,GO:0030858,1.4071e-01,3.0000e+01
IMP_SCORE,4462,GO:0031282,1.4070e-01,8.0000e+00
IMP_SCORE,4463,GO:0007610,1.4070e-01,2.7200e+02
IMP_SCORE,4464,GO:0044710,1.4066e-01,8.2200e+02
IMP_SCORE,4465,GO:0031312,1.4065e-01,4.8000e+01
IMP_SCORE,4466,GO:0017053,1.4065e-01,5.3000e+01
IMP_SCORE,4467,GO:0055086,1.4061e-01,1.0700e+02
IMP_SCORE,4468,GO:0010762,1.4059e-01,1.9000e+01
IMP_SCORE,4469,GO:0099081,1.4056e-01,3.1700e+02
IMP_SCORE,4470,GO:0071705,1.4053e-01,4.9700e+02
IMP_SCORE,4471,GO:0048584,1.4052e-01,4.2200e+02
IMP_SCORE,4472,GO:0030133,1.4049e-01,1.6100e+02
IMP_SCORE,4473,GO:0002285,1.4043e-01,2.8000e+01
IMP_SCORE,4474,GO:0048786,1.4037e-01,1.9000e+01
IMP_SCORE,4475,GO:0018149,1.4037e-01,2.6000e+01
IMP_SCORE,4476,GO:0044262,1.4032e-01,7.1000e+01
IMP_SCORE,4477,GO:0032330,1.4021e-01,2.0000e+01
IMP_SCORE,4478,GO:0009135,1.4009e-01,3.0000e+01
IMP_SCORE,4479,GO:0044267,1.4004e-01,7.0600e+02
IMP_SCORE,4480,GO:0008009,1.4004e-01,1.3000e+01
IMP_SCORE,4481,GO:0048536,1.3995e-01,4.0000e+00
IMP_SCORE,4482,GO:0044772,1.3993e-01,9.7000e+01
IMP_SCORE,4483,GO:0035987,1.3990e-01,1.7000e+01
IMP_SCORE,4484,GO:0051186,1.3987e-01,1.6300e+02
IMP_SCORE,4485,GO:0006720,1.3985e-01,7.0000e+01
IMP_SCORE,4486,GO:0042440,1.3983e-01,3.4000e+01
IMP_SCORE,4487,GO:0048010,1.3981e-01,3.0000e+01
IMP_SCORE,4488,GO:0001782,1.3980e-01,1.2000e+01
IMP_SCORE,4489,GO:0003006,1.3977e-01,2.1700e+02
IMP_SCORE,4490,GO:0051018,1.3975e-01,6.9000e+01
IMP_SCORE,4491,GO:2000272,1.3975e-01,1.4000e+01
IMP_SCORE,4492,GO:0009083,1.3972e-01,4.9000e+01
IMP_SCORE,4493,GO:1904886,1.3969e-01,1.1000e+01
IMP_SCORE,4494,GO:0019220,1.3965e-01,3.1200e+02
IMP_SCORE,4495,GO:0043209,1.3965e-01,1.7100e+02
IMP_SCORE,4496,GO:0015682,1.3962e-01,1.8000e+01
IMP_SCORE,4497,GO:1901186,1.3961e-01,7.0000e+00
IMP_SCORE,4498,GO:0070534,1.3960e-01,1.2000e+01
IMP_SCORE,4499,GO:0008013,1.3955e-01,6.2000e+01
IMP_SCORE,4500,GO:1990138,1.3954e-01,3.5000e+01
IMP_SCORE,4501,GO:0051156,1.3954e-01,2.3000e+01
IMP_SCORE,4502,GO:0014069,1.3951e-01,1.2900e+02
IMP_SCORE,4503,GO:0048512,1.3951e-01,1.6000e+01
IMP_SCORE,4504,GO:1903749,1.3950e-01,4.2000e+01
IMP_SCORE,4505,GO:0051704,1.3944e-01,5.0300e+02
IMP_SCORE,4506,GO:0051480,1.3944e-01,6.8000e+01
IMP_SCORE,4507,GO:0005667,1.3938e-01,9.0000e+01
IMP_SCORE,4508,GO:0000266,1.3933e-01,8.0000e+00
IMP_SCORE,4509,GO:0001012,1.3931e-01,1.1300e+02
IMP_SCORE,4510,GO:2001141,1.3929e-01,3.1800e+02
IMP_SCORE,4511,GO:0010498,1.3928e-01,5.8000e+01
IMP_SCORE,4512,GO:0045239,1.3926e-01,3.5000e+01
IMP_SCORE,4513,GO:0022843,1.3925e-01,5.6000e+01
IMP_SCORE,4514,GO:0006397,1.3925e-01,1.3300e+02
IMP_SCORE,4515,GO:0009897,1.3924e-01,1.7000e+02
IMP_SCORE,4516,GO:0042826,1.3914e-01,8.7000e+01
IMP_SCORE,4517,GO:0070161,1.3913e-01,3.5900e+02
IMP_SCORE,4518,GO:0015813,1.3913e-01,1.0000e+01
IMP_SCORE,4519,GO:0019825,1.3905e-01,2.4000e+01
IMP_SCORE,4520,GO:0044429,1.3904e-01,4.5600e+02
IMP_SCORE,4521,GO:0000212,1.3904e-01,1.2000e+01
IMP_SCORE,4522,GO:0044390,1.3902e-01,1.0000e+01
IMP_SCORE,4523,GO:0031672,1.3896e-01,9.0000e+00
IMP_SCORE,4524,GO:0005839,1.3895e-01,1.7000e+01
IMP_SCORE,4525,GO:0006613,1.3894e-01,1.3000e+01
IMP_SCORE,4526,GO:0042446,1.3891e-01,2.7000e+01
IMP_SCORE,4527,GO:0046479,1.3890e-01,1.1000e+01
IMP_SCORE,4528,GO:0042169,1.3876e-01,2.7000e+01
IMP_SCORE,4529,GO:0051784,1.3876e-01,1.3000e+01
IMP_SCORE,4530,GO:0043648,1.3876e-01,6.6000e+01
IMP_SCORE,4531,GO:0031323,1.3873e-01,6.4300e+02
IMP_SCORE,4532,GO:0048662,1.3872e-01,1.2000e+01
IMP_SCORE,4533,GO:0048511,1.3870e-01,1.4500e+02
IMP_SCORE,4534,GO:0000394,1.3869e-01,7.0000e+00
IMP_SCORE,4535,GO:1901071,1.3868e-01,4.3000e+01
IMP_SCORE,4536,GO:0045116,1.3868e-01,1.0000e+01
IMP_SCORE,4537,GO:0030032,1.3867e-01,1.6000e+01
IMP_SCORE,4538,GO:0051289,1.3867e-01,3.6000e+01
IMP_SCORE,4539,GO:0090087,1.3863e-01,2.0400e+02
IMP_SCORE,4540,GO:0002664,1.3857e-01,2.1000e+01
IMP_SCORE,4541,GO:0060452,1.3857e-01,3.0000e+00
IMP_SCORE,4542,GO:0035066,1.3856e-01,1.6000e+01
IMP_SCORE,4543,GO:0050873,1.3856e-01,2.3000e+01
IMP_SCORE,4544,GO:0042578,1.3855e-01,2.3000e+02
IMP_SCORE,4545,GO:0090304,1.3849e-01,3.0700e+02
IMP_SCORE,4546,GO:0021700,1.3848e-01,6.9000e+01
IMP_SCORE,4547,GO:0031228,1.3845e-01,5.7000e+01
IMP_SCORE,4548,GO:0007632,1.3842e-01,1.9000e+01
IMP_SCORE,4549,GO:0007588,1.3841e-01,2.5000e+01
IMP_SCORE,4550,GO:0071320,1.3840e-01,1.6000e+01
IMP_SCORE,4551,GO:1902099,1.3840e-01,1.0000e+01
IMP_SCORE,4552,GO:0042625,1.3832e-01,2.2000e+01
IMP_SCORE,4553,GO:0060760,1.3823e-01,2.6000e+01
IMP_SCORE,4554,GO:0042516,1.3821e-01,1.5000e+01
IMP_SCORE,4555,GO:0034505,1.3814e-01,1.0000e+01
IMP_SCORE,4556,GO:0045926,1.3812e-01,1.0400e+02
IMP_SCORE,4557,GO:0051193,1.3811e-01,2.8000e+01
IMP_SCORE,4558,GO:0051639,1.3807e-01,1.5000e+01
IMP_SCORE,4559,GO:0050954,1.3802e-01,1.1900e+02
IMP_SCORE,4560,GO:0052689,1.3798e-01,1.9900e+02
IMP_SCORE,4561,GO:0006692,1.3794e-01,2.1000e+01
IMP_SCORE,4562,GO:0051895,1.3793e-01,1.4000e+01
IMP_SCORE,4563,GO:0035091,1.3789e-01,2.1100e+02
IMP_SCORE,4564,GO:0008081,1.3788e-01,6.4000e+01
IMP_SCORE,4565,GO:0016209,1.3787e-01,1.0100e+02
IMP_SCORE,4566,GO:0006518,1.3786e-01,1.4200e+02
IMP_SCORE,4567,GO:0043618,1.3779e-01,2.0000e+01
IMP_SCORE,4568,GO:0040029,1.3778e-01,6.6000e+01
IMP_SCORE,4569,GO:0000977,1.3776e-01,1.0800e+02
IMP_SCORE,4570,GO:0022890,1.3775e-01,1.8000e+02
IMP_SCORE,4571,GO:2000021,1.3772e-01,4.6000e+01
IMP_SCORE,4572,GO:0003712,1.3771e-01,1.5100e+02
IMP_SCORE,4573,GO:1904668,1.3769e-01,8.0000e+00
IMP_SCORE,4574,GO:0007005,1.3767e-01,1.3300e+02
IMP_SCORE,4575,GO:0006342,1.3767e-01,1.6000e+01
IMP_SCORE,4576,GO:0044456,1.3763e-01,3.5000e+02
IMP_SCORE,4577,GO:0046460,1.3761e-01,3.2000e+01
IMP_SCORE,4578,GO:0048487,1.3754e-01,1.3000e+01
IMP_SCORE,4579,GO:0071814,1.3752e-01,8.0000e+00
IMP_SCORE,4580,GO:0045010,1.3748e-01,1.6000e+01
IMP_SCORE,4581,GO:0035325,1.3747e-01,2.1000e+01
IMP_SCORE,4582,GO:0009888,1.3745e-01,2.8600e+02
IMP_SCORE,4583,GO:0099106,1.3743e-01,8.4000e+01
IMP_SCORE,4584,GO:0046914,1.3741e-01,9.2100e+02
IMP_SCORE,4585,GO:0032732,1.3740e-01,1.7000e+01
IMP_SCORE,4586,GO:0032456,1.3739e-01,2.0000e+01
IMP_SCORE,4587,GO:0007202,1.3736e-01,7.0000e+00
IMP_SCORE,4588,GO:0071688,1.3735e-01,1.2000e+01
IMP_SCORE,4589,GO:1904893,1.3735e-01,1.6000e+01
IMP_SCORE,4590,GO:0006470,1.3733e-01,8.6000e+01
IMP_SCORE,4591,GO:0042582,1.3730e-01,1.2000e+01
IMP_SCORE,4592,GO:1901564,1.3727e-01,4.7600e+02
IMP_SCORE,4593,GO:0043413,1.3716e-01,8.6000e+01
IMP_SCORE,4594,GO:0010758,1.3711e-01,1.3000e+01
IMP_SCORE,4595,GO:0060632,1.3709e-01,9.0000e+00
IMP_SCORE,4596,GO:0051209,1.3707e-01,1.0000e+01
IMP_SCORE,4597,GO:1903206,1.3696e-01,1.2000e+01
IMP_SCORE,4598,GO:0015867,1.3694e-01,1.2000e+01
IMP_SCORE,4599,GO:0015079,1.3691e-01,5.2000e+01
IMP_SCORE,4600,GO:0002251,1.3690e-01,1.8000e+01
IMP_SCORE,4601,GO:0072676,1.3686e-01,2.5000e+01
IMP_SCORE,4602,GO:0010608,1.3686e-01,1.4400e+02
IMP_SCORE,4603,GO:0044424,1.3686e-01,1.2590e+03
IMP_SCORE,4604,GO:0016879,1.3681e-01,2.5000e+01
IMP_SCORE,4605,GO:0098869,1.3677e-01,8.1000e+01
IMP_SCORE,4606,GO:0008655,1.3677e-01,7.0000e+00
IMP_SCORE,4607,GO:0034762,1.3672e-01,1.2800e+02
IMP_SCORE,4608,GO:0099132,1.3672e-01,1.4000e+01
IMP_SCORE,4609,GO:0003676,1.3671e-01,9.9500e+02
IMP_SCORE,4610,GO:0034440,1.3668e-01,6.5000e+01
IMP_SCORE,4611,GO:0014912,1.3656e-01,1.0000e+01
IMP_SCORE,4612,GO:0098793,1.3655e-01,5.9000e+01
IMP_SCORE,4613,GO:0006509,1.3650e-01,6.0000e+00
IMP_SCORE,4614,GO:0006839,1.3646e-01,6.2000e+01
IMP_SCORE,4615,GO:0005925,1.3644e-01,2.3800e+02
IMP_SCORE,4616,GO:0071011,1.3643e-01,8.0000e+00
IMP_SCORE,4617,GO:0004629,1.3643e-01,4.5000e+01
IMP_SCORE,4618,GO:0016032,1.3640e-01,2.4000e+02
IMP_SCORE,4619,GO:1903578,1.3638e-01,8.0000e+00
IMP_SCORE,4620,GO:0050795,1.3633e-01,4.0000e+01
IMP_SCORE,4621,GO:0019377,1.3629e-01,2.8000e+01
IMP_SCORE,4622,GO:0008234,1.3629e-01,1.5000e+02
IMP_SCORE,4623,GO:0019213,1.3626e-01,3.3000e+01
IMP_SCORE,4624,GO:0031018,1.3620e-01,7.0000e+00
IMP_SCORE,4625,GO:0071514,1.3619e-01,1.5000e+01
IMP_SCORE,4626,GO:0070875,1.3618e-01,1.2000e+01
IMP_SCORE,4627,GO:1902589,1.3618e-01,3.2000e+02
IMP_SCORE,4628,GO:0015701,1.3612e-01,5.0000e+01
IMP_SCORE,4629,GO:1902254,1.3601e-01,1.8000e+01
IMP_SCORE,4630,GO:0008092,1.3600e-01,5.4800e+02
IMP_SCORE,4631,GO:0043280,1.3597e-01,4.1000e+01
IMP_SCORE,4632,GO:1904029,1.3594e-01,2.5000e+01
IMP_SCORE,4633,GO:0017076,1.3585e-01,4.6500e+02
IMP_SCORE,4634,GO:0001776,1.3583e-01,2.3000e+01
IMP_SCORE,4635,GO:0086010,1.3578e-01,1.9000e+01
IMP_SCORE,4636,GO:0099111,1.3576e-01,4.9000e+01
IMP_SCORE,4637,GO:0034976,1.3572e-01,1.1000e+02
IMP_SCORE,4638,GO:0005253,1.3568e-01,5.4000e+01
IMP_SCORE,4639,GO:0004867,1.3567e-01,6.6000e+01
IMP_SCORE,4640,GO:0008144,1.3567e-01,7.0000e+01
IMP_SCORE,4641,GO:0046873,1.3565e-01,1.4100e+02
IMP_SCORE,4642,GO:0030218,1.3561e-01,1.3000e+01
IMP_SCORE,4643,GO:0030291,1.3559e-01,1.8000e+01
IMP_SCORE,4644,GO:0006476,1.3555e-01,2.9000e+01
IMP_SCORE,4645,GO:0090090,1.3550e-01,3.9000e+01
IMP_SCORE,4646,GO:0000118,1.3534e-01,2.3000e+01
IMP_SCORE,4647,GO:0004364,1.3532e-01,7.0000e+01
IMP_SCORE,4648,GO:2000027,1.3527e-01,5.4000e+01
IMP_SCORE,4649,GO:0007589,1.3526e-01,3.4000e+01
IMP_SCORE,4650,GO:0051817,1.3519e-01,3.7000e+01
IMP_SCORE,4651,GO:0005788,1.3517e-01,1.5800e+02
IMP_SCORE,4652,GO:0006733,1.3517e-01,5.5000e+01
IMP_SCORE,4653,GO:0043241,1.3516e-01,4.9000e+01
IMP_SCORE,4654,GO:0048020,1.3515e-01,1.3000e+01
IMP_SCORE,4655,GO:1903792,1.3515e-01,1.1000e+01
IMP_SCORE,4656,GO:0043412,1.3514e-01,6.3700e+02
IMP_SCORE,4657,GO:0005095,1.3512e-01,1.0000e+01
IMP_SCORE,4658,GO:0007034,1.3508e-01,4.3000e+01
IMP_SCORE,4659,GO:0006096,1.3507e-01,1.5000e+01
IMP_SCORE,4660,GO:0008238,1.3504e-01,1.3900e+02
IMP_SCORE,4661,GO:0072111,1.3498e-01,9.0000e+00
IMP_SCORE,4662,GO:0015031,1.3496e-01,3.7100e+02
IMP_SCORE,4663,GO:0051020,1.3494e-01,2.0800e+02
IMP_SCORE,4664,GO:0042886,1.3493e-01,3.9900e+02
IMP_SCORE,4665,GO:0072431,1.3488e-01,1.0000e+01
IMP_SCORE,4666,GO:2000651,1.3485e-01,7.0000e+00
IMP_SCORE,4667,GO:0006810,1.3484e-01,8.9500e+02
IMP_SCORE,4668,GO:0045056,1.3479e-01,9.0000e+00
IMP_SCORE,4669,GO:0000295,1.3478e-01,1.2000e+01
IMP_SCORE,4670,GO:0044452,1.3470e-01,1.2000e+02
IMP_SCORE,4671,GO:0045061,1.3467e-01,8.0000e+00
IMP_SCORE,4672,GO:0043248,1.3465e-01,1.2000e+01
IMP_SCORE,4673,GO:0006694,1.3458e-01,6.1000e+01
IMP_SCORE,4674,GO:0048870,1.3456e-01,3.6300e+02
IMP_SCORE,4675,GO:0098602,1.3450e-01,1.8600e+02
IMP_SCORE,4676,GO:0099513,1.3447e-01,3.0700e+02
IMP_SCORE,4677,GO:0044260,1.3441e-01,7.8000e+02
IMP_SCORE,4678,GO:0042476,1.3440e-01,7.0000e+01
IMP_SCORE,4679,GO:0030545,1.3440e-01,3.8000e+01
IMP_SCORE,4680,GO:0016805,1.3439e-01,1.8000e+01
IMP_SCORE,4681,GO:0051703,1.3433e-01,4.0000e+01
IMP_SCORE,4682,GO:0019901,1.3432e-01,3.0300e+02
IMP_SCORE,4683,GO:0038024,1.3420e-01,1.0300e+02
IMP_SCORE,4684,GO:0045786,1.3419e-01,1.6000e+02
IMP_SCORE,4685,GO:0005743,1.3418e-01,1.8600e+02
IMP_SCORE,4686,GO:0051049,1.3411e-01,4.2800e+02
IMP_SCORE,4687,GO:0035023,1.3411e-01,6.9000e+01
IMP_SCORE,4688,GO:0004175,1.3401e-01,3.1500e+02
IMP_SCORE,4689,GO:0016701,1.3396e-01,4.4000e+01
IMP_SCORE,4690,GO:0003705,1.3396e-01,6.6000e+01
IMP_SCORE,4691,GO:0006568,1.3393e-01,1.3000e+01
IMP_SCORE,4692,GO:0009790,1.3389e-01,6.3000e+01
IMP_SCORE,4693,GO:0016581,1.3378e-01,1.4000e+01
IMP_SCORE,4694,GO:0031124,1.3377e-01,2.3000e+01
IMP_SCORE,4695,GO:0000785,1.3372e-01,1.2200e+02
IMP_SCORE,4696,GO:0006607,1.3369e-01,3.0000e+01
IMP_SCORE,4697,GO:0071804,1.3368e-01,4.0000e+01
IMP_SCORE,4698,GO:0003002,1.3363e-01,6.9000e+01
IMP_SCORE,4699,GO:0006996,1.3363e-01,7.1100e+02
IMP_SCORE,4700,GO:0004521,1.3361e-01,5.5000e+01
IMP_SCORE,4701,GO:0048017,1.3361e-01,4.6000e+01
IMP_SCORE,4702,GO:0035305,1.3360e-01,4.8000e+01
IMP_SCORE,4703,GO:0050661,1.3356e-01,3.8000e+01
IMP_SCORE,4704,GO:0007267,1.3349e-01,2.8100e+02
IMP_SCORE,4705,GO:0043401,1.3344e-01,3.7000e+01
IMP_SCORE,4706,GO:0032553,1.3343e-01,4.7200e+02
IMP_SCORE,4707,GO:0061650,1.3339e-01,4.5000e+01
IMP_SCORE,4708,GO:0032303,1.3338e-01,6.0000e+00
IMP_SCORE,4709,GO:0007186,1.3337e-01,3.4100e+02
IMP_SCORE,4710,GO:0009108,1.3336e-01,8.4000e+01
IMP_SCORE,4711,GO:0005126,1.3336e-01,1.9100e+02
IMP_SCORE,4712,GO:0006744,1.3333e-01,7.0000e+00
IMP_SCORE,4713,GO:0001912,1.3332e-01,1.3000e+01
IMP_SCORE,4714,GO:0003725,1.3332e-01,6.4000e+01
IMP_SCORE,4715,GO:0016614,1.3331e-01,1.4200e+02
IMP_SCORE,4716,GO:0097110,1.3329e-01,1.7000e+01
IMP_SCORE,4717,GO:0009226,1.3318e-01,3.7000e+01
IMP_SCORE,4718,GO:0050000,1.3318e-01,2.3000e+01
IMP_SCORE,4719,GO:0098772,1.3317e-01,5.2000e+02
IMP_SCORE,4720,GO:1903541,1.3314e-01,2.0000e+00
IMP_SCORE,4721,GO:0016829,1.3310e-01,2.2100e+02
IMP_SCORE,4722,GO:0043331,1.3309e-01,2.5000e+01
IMP_SCORE,4723,GO:0030522,1.3306e-01,3.6000e+01
IMP_SCORE,4724,GO:0002711,1.3304e-01,1.0000e+01
IMP_SCORE,4725,GO:0044463,1.3302e-01,4.7400e+02
IMP_SCORE,4726,GO:0035097,1.3300e-01,3.4000e+01
IMP_SCORE,4727,GO:0015294,1.3299e-01,6.3000e+01
IMP_SCORE,4728,GO:0043027,1.3285e-01,1.6000e+01
IMP_SCORE,4729,GO:0099512,1.3284e-01,2.8800e+02
IMP_SCORE,4730,GO:1900087,1.3280e-01,1.9000e+01
IMP_SCORE,4731,GO:0046580,1.3275e-01,9.0000e+00
IMP_SCORE,4732,GO:0060394,1.3271e-01,9.0000e+00
IMP_SCORE,4733,GO:0032655,1.3268e-01,1.9000e+01
IMP_SCORE,4734,GO:0042552,1.3260e-01,9.7000e+01
IMP_SCORE,4735,GO:0051828,1.3252e-01,5.1000e+01
IMP_SCORE,4736,GO:1904837,1.3244e-01,7.0000e+00
IMP_SCORE,4737,GO:0004553,1.3239e-01,1.4000e+02
IMP_SCORE,4738,GO:0051179,1.3232e-01,1.0300e+03
IMP_SCORE,4739,GO:0046348,1.3231e-01,3.9000e+01
IMP_SCORE,4740,GO:0022402,1.3229e-01,3.8000e+02
IMP_SCORE,4741,GO:0010165,1.3216e-01,2.1000e+01
IMP_SCORE,4742,GO:0046939,1.3204e-01,1.7000e+01
IMP_SCORE,4743,GO:0034249,1.3203e-01,4.4000e+01
IMP_SCORE,4744,GO:0034599,1.3197e-01,5.0000e+01
IMP_SCORE,4745,GO:0000041,1.3194e-01,6.8000e+01
IMP_SCORE,4746,GO:0051640,1.3194e-01,1.1600e+02
IMP_SCORE,4747,GO:0002065,1.3186e-01,1.3000e+01
IMP_SCORE,4748,GO:0050821,1.3185e-01,4.8000e+01
IMP_SCORE,4749,GO:0060249,1.3184e-01,1.2700e+02
IMP_SCORE,4750,GO:0005815,1.3179e-01,3.5900e+02
IMP_SCORE,4751,GO:0000803,1.3170e-01,9.0000e+00
IMP_SCORE,4752,GO:0032268,1.3169e-01,4.0700e+02
IMP_SCORE,4753,GO:0001608,1.3168e-01,2.6000e+01
IMP_SCORE,4754,GO:0030057,1.3162e-01,4.6000e+01
IMP_SCORE,4755,GO:2000251,1.3162e-01,4.0000e+00
IMP_SCORE,4756,GO:0017015,1.3156e-01,2.9000e+01
IMP_SCORE,4757,GO:0008528,1.3153e-01,6.2000e+01
IMP_SCORE,4758,GO:0043679,1.3153e-01,3.2000e+01
IMP_SCORE,4759,GO:0048736,1.3151e-01,3.7000e+01
IMP_SCORE,4760,GO:0002834,1.3151e-01,4.0000e+00
IMP_SCORE,4761,GO:1903392,1.3146e-01,1.1000e+01
IMP_SCORE,4762,GO:0048562,1.3146e-01,4.4000e+01
IMP_SCORE,4763,GO:0051923,1.3142e-01,9.0000e+00
IMP_SCORE,4764,GO:0008289,1.3139e-01,5.4500e+02
IMP_SCORE,4765,GO:0008270,1.3136e-01,7.9100e+02
IMP_SCORE,4766,GO:0061326,1.3136e-01,1.1000e+01
IMP_SCORE,4767,GO:0009260,1.3135e-01,2.3000e+01
IMP_SCORE,4768,GO:0046461,1.3132e-01,1.7000e+01
IMP_SCORE,4769,GO:0060484,1.3127e-01,8.0000e+00
IMP_SCORE,4770,GO:0061383,1.3127e-01,1.0000e+01
IMP_SCORE,4771,GO:0045335,1.3121e-01,2.8000e+01
IMP_SCORE,4772,GO:0010951,1.3112e-01,9.0000e+01
IMP_SCORE,4773,GO:0001883,1.3111e-01,1.6500e+02
IMP_SCORE,4774,GO:0098656,1.3111e-01,1.1600e+02
IMP_SCORE,4775,GO:0045776,1.3103e-01,2.0000e+01
IMP_SCORE,4776,GO:0048011,1.3101e-01,1.4000e+01
IMP_SCORE,4777,GO:0009988,1.3096e-01,6.1000e+01
IMP_SCORE,4778,GO:0098754,1.3094e-01,9.5000e+01
IMP_SCORE,4779,GO:0031492,1.3090e-01,1.1000e+01
IMP_SCORE,4780,GO:0006333,1.3087e-01,2.8000e+01
IMP_SCORE,4781,GO:0033043,1.3083e-01,3.3200e+02
IMP_SCORE,4782,GO:0005172,1.3083e-01,1.5000e+01
IMP_SCORE,4783,GO:0055080,1.3080e-01,1.8800e+02
IMP_SCORE,4784,GO:0021533,1.3072e-01,1.0000e+01
IMP_SCORE,4785,GO:0071392,1.3072e-01,1.8000e+01
IMP_SCORE,4786,GO:0032273,1.3071e-01,3.6000e+01
IMP_SCORE,4787,GO:0051216,1.3069e-01,3.1000e+01
IMP_SCORE,4788,GO:0051301,1.3068e-01,1.3900e+02
IMP_SCORE,4789,GO:0006941,1.3068e-01,3.5000e+01
IMP_SCORE,4790,GO:0042742,1.3062e-01,8.5000e+01
IMP_SCORE,4791,GO:0009308,1.3058e-01,5.7000e+01
IMP_SCORE,4792,GO:0030170,1.3056e-01,6.5000e+01
IMP_SCORE,4793,GO:0015849,1.3053e-01,9.4000e+01
IMP_SCORE,4794,GO:0060457,1.3048e-01,1.2000e+01
IMP_SCORE,4795,GO:0009986,1.3048e-01,4.5100e+02
IMP_SCORE,4796,GO:0043487,1.3045e-01,4.7000e+01
IMP_SCORE,4797,GO:0071887,1.3044e-01,6.0000e+00
IMP_SCORE,4798,GO:0001919,1.3044e-01,1.0000e+01
IMP_SCORE,4799,GO:0061077,1.3039e-01,4.1000e+01
IMP_SCORE,4800,GO:0043161,1.3026e-01,7.3000e+01
IMP_SCORE,4801,GO:0003727,1.3025e-01,6.5000e+01
IMP_SCORE,4802,GO:0044403,1.3024e-01,2.5900e+02
IMP_SCORE,4803,GO:0044802,1.3014e-01,2.1500e+02
IMP_SCORE,4804,GO:0098798,1.3012e-01,4.1000e+01
IMP_SCORE,4805,GO:0000819,1.2994e-01,1.2000e+01
IMP_SCORE,4806,GO:0030003,1.2991e-01,1.5200e+02
IMP_SCORE,4807,GO:0009057,1.2987e-01,2.6800e+02
IMP_SCORE,4808,GO:1900746,1.2985e-01,1.6000e+01
IMP_SCORE,4809,GO:0016577,1.2982e-01,1.8000e+01
IMP_SCORE,4810,GO:0055117,1.2979e-01,1.0000e+01
IMP_SCORE,4811,GO:0017075,1.2976e-01,1.1000e+01
IMP_SCORE,4812,GO:1901739,1.2973e-01,1.5000e+01
IMP_SCORE,4813,GO:0001105,1.2964e-01,2.1000e+01
IMP_SCORE,4814,GO:1990837,1.2962e-01,1.3100e+02
IMP_SCORE,4815,GO:0006986,1.2957e-01,5.1000e+01
IMP_SCORE,4816,GO:0051354,1.2954e-01,1.0000e+01
IMP_SCORE,4817,GO:1901797,1.2947e-01,1.2000e+01
IMP_SCORE,4818,GO:0031058,1.2940e-01,1.9000e+01
IMP_SCORE,4819,GO:0006721,1.2940e-01,5.6000e+01
IMP_SCORE,4820,GO:0022838,1.2936e-01,1.5700e+02
IMP_SCORE,4821,GO:0009150,1.2935e-01,7.7000e+01
IMP_SCORE,4822,GO:0006687,1.2932e-01,8.5000e+01
IMP_SCORE,4823,GO:0006111,1.2930e-01,2.1000e+01
IMP_SCORE,4824,GO:0070003,1.2918e-01,1.5000e+01
IMP_SCORE,4825,GO:0051345,1.2917e-01,2.9400e+02
IMP_SCORE,4826,GO:0031966,1.2915e-01,2.4900e+02
IMP_SCORE,4827,GO:0019829,1.2912e-01,2.8000e+01
IMP_SCORE,4828,GO:0006952,1.2912e-01,4.6200e+02
IMP_SCORE,4829,GO:0043204,1.2908e-01,6.1000e+01
IMP_SCORE,4830,GO:0030001,1.2907e-01,2.2300e+02
IMP_SCORE,4831,GO:0042761,1.2904e-01,2.5000e+01
IMP_SCORE,4832,GO:0007411,1.2898e-01,1.3900e+02
IMP_SCORE,4833,GO:0016638,1.2897e-01,2.9000e+01
IMP_SCORE,4834,GO:0051154,1.2891e-01,1.7000e+01
IMP_SCORE,4835,GO:0038034,1.2890e-01,1.0000e+01
IMP_SCORE,4836,GO:0030641,1.2888e-01,4.0000e+01
IMP_SCORE,4837,GO:0044441,1.2885e-01,2.0000e+02
IMP_SCORE,4838,GO:0050728,1.2883e-01,3.3000e+01
IMP_SCORE,4839,GO:0001771,1.2882e-01,2.0000e+00
IMP_SCORE,4840,GO:0045309,1.2879e-01,1.2000e+01
IMP_SCORE,4841,GO:0032309,1.2869e-01,1.0000e+01
IMP_SCORE,4842,GO:0006396,1.2869e-01,1.9900e+02
IMP_SCORE,4843,GO:0032154,1.2869e-01,2.9000e+01
IMP_SCORE,4844,GO:0005261,1.2863e-01,9.5000e+01
IMP_SCORE,4845,GO:0015949,1.2861e-01,9.0000e+00
IMP_SCORE,4846,GO:0060788,1.2857e-01,2.0000e+00
IMP_SCORE,4847,GO:0014002,1.2849e-01,1.3000e+01
IMP_SCORE,4848,GO:0071889,1.2840e-01,2.2000e+01
IMP_SCORE,4849,GO:0016818,1.2839e-01,2.6300e+02
IMP_SCORE,4850,GO:0006220,1.2837e-01,1.7000e+01
IMP_SCORE,4851,GO:0005179,1.2836e-01,1.5000e+02
IMP_SCORE,4852,GO:0014819,1.2834e-01,3.0000e+00
IMP_SCORE,4853,GO:1901137,1.2831e-01,1.2600e+02
IMP_SCORE,4854,GO:0006259,1.2823e-01,2.0600e+02
IMP_SCORE,4855,GO:0090501,1.2823e-01,7.0000e+01
IMP_SCORE,4856,GO:0008391,1.2817e-01,8.0000e+00
IMP_SCORE,4857,GO:1903047,1.2817e-01,2.3700e+02
IMP_SCORE,4858,GO:1904019,1.2816e-01,7.0000e+00
IMP_SCORE,4859,GO:1904707,1.2813e-01,2.0000e+00
IMP_SCORE,4860,GO:0005767,1.2813e-01,2.6000e+01
IMP_SCORE,4861,GO:1902494,1.2811e-01,4.1900e+02
IMP_SCORE,4862,GO:0000974,1.2809e-01,1.0000e+00
IMP_SCORE,4863,GO:0070168,1.2802e-01,1.4000e+01
IMP_SCORE,4864,GO:0001508,1.2799e-01,2.3000e+01
IMP_SCORE,4865,GO:0005342,1.2795e-01,6.0000e+01
IMP_SCORE,4866,GO:0009261,1.2793e-01,9.0000e+00
IMP_SCORE,4867,GO:0071294,1.2792e-01,5.4000e+01
IMP_SCORE,4868,GO:0019725,1.2790e-01,2.6200e+02
IMP_SCORE,4869,GO:0019884,1.2790e-01,1.0700e+02
IMP_SCORE,4870,GO:0032892,1.2784e-01,4.0000e+00
IMP_SCORE,4871,GO:0006284,1.2780e-01,9.0000e+00
IMP_SCORE,4872,GO:0018298,1.2778e-01,6.0000e+00
IMP_SCORE,4873,GO:0042995,1.2775e-01,8.6000e+02
IMP_SCORE,4874,GO:1990234,1.2774e-01,2.1100e+02
IMP_SCORE,4875,GO:0046928,1.2770e-01,2.8000e+01
IMP_SCORE,4876,GO:0045184,1.2768e-01,4.2300e+02
IMP_SCORE,4877,GO:0010243,1.2767e-01,1.7800e+02
IMP_SCORE,4878,GO:0043548,1.2765e-01,1.8000e+01
IMP_SCORE,4879,GO:0030246,1.2762e-01,8.0100e+02
IMP_SCORE,4880,GO:0006690,1.2758e-01,5.5000e+01
IMP_SCORE,4881,GO:0045939,1.2757e-01,6.0000e+00
IMP_SCORE,4882,GO:0044430,1.2752e-01,6.4900e+02
IMP_SCORE,4883,GO:0015631,1.2733e-01,1.7900e+02
IMP_SCORE,4884,GO:0051184,1.2729e-01,1.2000e+01
IMP_SCORE,4885,GO:0045005,1.2727e-01,6.0000e+00
IMP_SCORE,4886,GO:0022618,1.2725e-01,7.7000e+01
IMP_SCORE,4887,GO:1900371,1.2723e-01,2.9000e+01
IMP_SCORE,4888,GO:1904355,1.2721e-01,2.2000e+01
IMP_SCORE,4889,GO:0099516,1.2711e-01,3.8000e+01
IMP_SCORE,4890,GO:0003299,1.2710e-01,5.0000e+00
IMP_SCORE,4891,GO:0007275,1.2702e-01,3.6000e+02
IMP_SCORE,4892,GO:0007520,1.2702e-01,2.2000e+01
IMP_SCORE,4893,GO:0060456,1.2693e-01,2.0000e+00
IMP_SCORE,4894,GO:0005796,1.2692e-01,4.4000e+01
IMP_SCORE,4895,GO:0016874,1.2690e-01,9.4000e+01
IMP_SCORE,4896,GO:0006766,1.2671e-01,7.5000e+01
IMP_SCORE,4897,GO:0071871,1.2669e-01,8.0000e+00
IMP_SCORE,4898,GO:1901016,1.2668e-01,1.4000e+01
IMP_SCORE,4899,GO:0001653,1.2667e-01,5.9000e+01
IMP_SCORE,4900,GO:0035589,1.2662e-01,2.5000e+01
IMP_SCORE,4901,GO:1902883,1.2659e-01,1.7000e+01
IMP_SCORE,4902,GO:0016573,1.2659e-01,1.7000e+01
IMP_SCORE,4903,GO:0002688,1.2656e-01,3.1000e+01
IMP_SCORE,4904,GO:0002902,1.2653e-01,5.0000e+00
IMP_SCORE,4905,GO:0071300,1.2651e-01,1.9000e+01
IMP_SCORE,4906,GO:0022836,1.2646e-01,1.0800e+02
IMP_SCORE,4907,GO:0043547,1.2643e-01,2.5200e+02
IMP_SCORE,4908,GO:0071949,1.2638e-01,1.9000e+01
IMP_SCORE,4909,GO:0008565,1.2636e-01,4.9000e+01
IMP_SCORE,4910,GO:0030676,1.2635e-01,7.0000e+00
IMP_SCORE,4911,GO:0016740,1.2629e-01,9.5900e+02
IMP_SCORE,4912,GO:0006904,1.2623e-01,3.0000e+01
IMP_SCORE,4913,GO:0098573,1.2617e-01,2.4000e+01
IMP_SCORE,4914,GO:0005604,1.2616e-01,1.1900e+02
IMP_SCORE,4915,GO:0048641,1.2610e-01,1.7000e+01
IMP_SCORE,4916,GO:0046716,1.2603e-01,9.0000e+00
IMP_SCORE,4917,GO:0003300,1.2599e-01,5.0000e+00
IMP_SCORE,4918,GO:0010212,1.2585e-01,4.6000e+01
IMP_SCORE,4919,GO:0007040,1.2585e-01,3.2000e+01
IMP_SCORE,4920,GO:0030173,1.2584e-01,6.5000e+01
IMP_SCORE,4921,GO:0006547,1.2579e-01,1.1000e+01
IMP_SCORE,4922,GO:0050995,1.2577e-01,2.7000e+01
IMP_SCORE,4923,GO:0070988,1.2577e-01,2.6000e+01
IMP_SCORE,4924,GO:0070279,1.2565e-01,6.1000e+01
IMP_SCORE,4925,GO:0005509,1.2563e-01,7.8700e+02
IMP_SCORE,4926,GO:0045814,1.2552e-01,3.2000e+01
IMP_SCORE,4927,GO:0101005,1.2549e-01,6.7000e+01
IMP_SCORE,4928,GO:0072163,1.2545e-01,2.1000e+01
IMP_SCORE,4929,GO:0006044,1.2540e-01,3.0000e+01
IMP_SCORE,4930,GO:0050840,1.2539e-01,4.6000e+01
IMP_SCORE,4931,GO:0046942,1.2534e-01,8.8000e+01
IMP_SCORE,4932,GO:0043485,1.2534e-01,8.0000e+00
IMP_SCORE,4933,GO:0015171,1.2528e-01,4.3000e+01
IMP_SCORE,4934,GO:0071869,1.2526e-01,1.5000e+01
IMP_SCORE,4935,GO:0005080,1.2524e-01,3.0000e+01
IMP_SCORE,4936,GO:0030529,1.2524e-01,2.7800e+02
IMP_SCORE,4937,GO:0006090,1.2522e-01,3.6000e+01
IMP_SCORE,4938,GO:0030544,1.2521e-01,1.7000e+01
IMP_SCORE,4939,GO:0016500,1.2516e-01,1.8000e+01
IMP_SCORE,4940,GO:0016893,1.2504e-01,2.4000e+01
IMP_SCORE,4941,GO:0018146,1.2504e-01,1.2000e+01
IMP_SCORE,4942,GO:0019200,1.2493e-01,1.4000e+01
IMP_SCORE,4943,GO:0030073,1.2492e-01,1.9000e+01
IMP_SCORE,4944,GO:0060076,1.2490e-01,1.2000e+01
IMP_SCORE,4945,GO:0098661,1.2489e-01,5.3000e+01
IMP_SCORE,4946,GO:0002286,1.2487e-01,1.3000e+01
IMP_SCORE,4947,GO:0045727,1.2484e-01,2.0000e+01
IMP_SCORE,4948,GO:0097009,1.2480e-01,1.5000e+01
IMP_SCORE,4949,GO:1900026,1.2476e-01,1.1000e+01
IMP_SCORE,4950,GO:0044453,1.2464e-01,2.3000e+01
IMP_SCORE,4951,GO:0060021,1.2463e-01,3.5000e+01
IMP_SCORE,4952,GO:0002475,1.2457e-01,1.0000e+01
IMP_SCORE,4953,GO:0030834,1.2455e-01,2.9000e+01
IMP_SCORE,4954,GO:0006139,1.2454e-01,3.8700e+02
IMP_SCORE,4955,GO:0005251,1.2450e-01,3.9000e+01
IMP_SCORE,4956,GO:0008233,1.2447e-01,3.5600e+02
IMP_SCORE,4957,GO:0042641,1.2447e-01,3.6000e+01
IMP_SCORE,4958,GO:0060485,1.2440e-01,2.6000e+01
IMP_SCORE,4959,GO:0030296,1.2433e-01,3.0000e+00
IMP_SCORE,4960,GO:0055065,1.2430e-01,1.5800e+02
IMP_SCORE,4961,GO:0030695,1.2415e-01,1.9400e+02
IMP_SCORE,4962,GO:0017111,1.2411e-01,2.5800e+02
IMP_SCORE,4963,GO:0000932,1.2409e-01,8.0000e+01
IMP_SCORE,4964,GO:0022857,1.2394e-01,3.2200e+02
IMP_SCORE,4965,GO:0007389,1.2391e-01,1.1200e+02
IMP_SCORE,4966,GO:0035590,1.2384e-01,1.9000e+01
IMP_SCORE,4967,GO:0043486,1.2378e-01,1.6000e+01
IMP_SCORE,4968,GO:0051180,1.2366e-01,2.5000e+01
IMP_SCORE,4969,GO:0010984,1.2364e-01,1.0000e+01
IMP_SCORE,4970,GO:1903363,1.2359e-01,9.0000e+00
IMP_SCORE,4971,GO:0019229,1.2359e-01,2.0000e+01
IMP_SCORE,4972,GO:0086002,1.2354e-01,1.1000e+01
IMP_SCORE,4973,GO:0030506,1.2354e-01,4.6000e+01
IMP_SCORE,4974,GO:0048147,1.2347e-01,3.2000e+01
IMP_SCORE,4975,GO:0035639,1.2346e-01,4.6300e+02
IMP_SCORE,4976,GO:0016462,1.2335e-01,2.7900e+02
IMP_SCORE,4977,GO:0000421,1.2329e-01,1.7000e+01
IMP_SCORE,4978,GO:1901741,1.2323e-01,1.8000e+01
IMP_SCORE,4979,GO:0005801,1.2322e-01,3.4000e+01
IMP_SCORE,4980,GO:0032780,1.2321e-01,1.1000e+01
IMP_SCORE,4981,GO:0044451,1.2314e-01,4.0800e+02
IMP_SCORE,4982,GO:0031369,1.2313e-01,4.0000e+01
IMP_SCORE,4983,GO:0030301,1.2309e-01,1.4000e+01
IMP_SCORE,4984,GO:0051219,1.2300e-01,2.7000e+01
IMP_SCORE,4985,GO:0033673,1.2300e-01,8.5000e+01
IMP_SCORE,4986,GO:0022804,1.2296e-01,1.6000e+02
IMP_SCORE,4987,GO:0008202,1.2293e-01,9.5000e+01
IMP_SCORE,4988,GO:0016746,1.2293e-01,2.6100e+02
IMP_SCORE,4989,GO:0016891,1.2286e-01,3.3000e+01
IMP_SCORE,4990,GO:0006244,1.2284e-01,3.0000e+00
IMP_SCORE,4991,GO:0044259,1.2280e-01,2.8000e+01
IMP_SCORE,4992,GO:0097747,1.2272e-01,1.6000e+01
IMP_SCORE,4993,GO:0006898,1.2269e-01,1.5100e+02
IMP_SCORE,4994,GO:0051651,1.2266e-01,3.4000e+01
IMP_SCORE,4995,GO:0005720,1.2256e-01,1.0000e+01
IMP_SCORE,4996,GO:0010155,1.2256e-01,1.0000e+00
IMP_SCORE,4997,GO:0016074,1.2256e-01,1.0000e+00
IMP_SCORE,4998,GO:1903830,1.2254e-01,2.7000e+01
IMP_SCORE,4999,GO:0019627,1.2250e-01,9.0000e+00
IMP_SCORE,5000,GO:0060537,1.2243e-01,3.0000e+01
IMP_SCORE,5001,GO:0003697,1.2236e-01,2.9000e+01
IMP_SCORE,5002,GO:0031267,1.2223e-01,2.0600e+02
IMP_SCORE,5003,GO:0001974,1.2212e-01,2.3000e+01
IMP_SCORE,5004,GO:0044550,1.2212e-01,5.0000e+00
IMP_SCORE,5005,GO:0002717,1.2206e-01,1.4000e+01
IMP_SCORE,5006,GO:0006903,1.2198e-01,1.7000e+01
IMP_SCORE,5007,GO:0034185,1.2197e-01,1.2000e+01
IMP_SCORE,5008,GO:0010613,1.2190e-01,4.0000e+00
IMP_SCORE,5009,GO:0009116,1.2189e-01,4.9000e+01
IMP_SCORE,5010,GO:0005242,1.2186e-01,2.7000e+01
IMP_SCORE,5011,GO:0008235,1.2183e-01,4.4000e+01
IMP_SCORE,5012,GO:0042472,1.2182e-01,2.8000e+01
IMP_SCORE,5013,GO:0005523,1.2180e-01,1.4000e+01
IMP_SCORE,5014,GO:0043473,1.2175e-01,2.4000e+01
IMP_SCORE,5015,GO:0005496,1.2171e-01,7.2000e+01
IMP_SCORE,5016,GO:0005319,1.2159e-01,8.1000e+01
IMP_SCORE,5017,GO:0006586,1.2157e-01,1.2000e+01
IMP_SCORE,5018,GO:0016796,1.2155e-01,1.4000e+01
IMP_SCORE,5019,GO:0006614,1.2153e-01,1.5000e+01
IMP_SCORE,5020,GO:2000300,1.2151e-01,1.4000e+01
IMP_SCORE,5021,GO:1902475,1.2151e-01,1.3000e+01
IMP_SCORE,5022,GO:0034660,1.2146e-01,1.4300e+02
IMP_SCORE,5023,GO:0021983,1.2144e-01,1.0000e+01
IMP_SCORE,5024,GO:0016776,1.2133e-01,2.9000e+01
IMP_SCORE,5025,GO:0099024,1.2130e-01,3.7000e+01
IMP_SCORE,5026,GO:0048505,1.2128e-01,4.0000e+00
IMP_SCORE,5027,GO:0098796,1.2127e-01,3.2400e+02
IMP_SCORE,5028,GO:0032530,1.2125e-01,2.0000e+01
IMP_SCORE,5029,GO:0071004,1.2123e-01,8.0000e+00
IMP_SCORE,5030,GO:0070189,1.2121e-01,1.0000e+01
IMP_SCORE,5031,GO:0005216,1.2121e-01,1.3500e+02
IMP_SCORE,5032,GO:0016798,1.2115e-01,1.6000e+02
IMP_SCORE,5033,GO:0044454,1.2111e-01,1.2100e+02
IMP_SCORE,5034,GO:0034470,1.2109e-01,1.0700e+02
IMP_SCORE,5035,GO:0006820,1.2105e-01,2.4400e+02
IMP_SCORE,5036,GO:0099086,1.2105e-01,6.0000e+00
IMP_SCORE,5037,GO:1904894,1.2105e-01,1.4000e+01
IMP_SCORE,5038,GO:0006402,1.2102e-01,3.6000e+01
IMP_SCORE,5039,GO:1903305,1.2101e-01,3.3000e+01
IMP_SCORE,5040,GO:0006911,1.2096e-01,4.5000e+01
IMP_SCORE,5041,GO:0040023,1.2090e-01,1.7000e+01
IMP_SCORE,5042,GO:1901988,1.2090e-01,4.2000e+01
IMP_SCORE,5043,GO:0043090,1.2089e-01,7.0000e+00
IMP_SCORE,5044,GO:0098659,1.2089e-01,9.0000e+00
IMP_SCORE,5045,GO:0007498,1.2087e-01,2.1000e+01
IMP_SCORE,5046,GO:0044464,1.2082e-01,1.1800e+03
IMP_SCORE,5047,GO:0007017,1.2080e-01,1.9500e+02
IMP_SCORE,5048,GO:1903522,1.2074e-01,9.4000e+01
IMP_SCORE,5049,GO:0021762,1.2067e-01,4.5000e+01
IMP_SCORE,5050,GO:0071108,1.2061e-01,3.6000e+01
IMP_SCORE,5051,GO:0008236,1.2052e-01,2.0400e+02
IMP_SCORE,5052,GO:0008527,1.2051e-01,3.5000e+01
IMP_SCORE,5053,GO:1902305,1.2045e-01,5.1000e+01
IMP_SCORE,5054,GO:0099587,1.2043e-01,1.4000e+01
IMP_SCORE,5055,GO:0008283,1.2042e-01,3.1300e+02
IMP_SCORE,5056,GO:0046620,1.2040e-01,9.0000e+00
IMP_SCORE,5057,GO:0033036,1.2039e-01,4.8400e+02
IMP_SCORE,5058,GO:0016458,1.2039e-01,3.4000e+01
IMP_SCORE,5059,GO:0046943,1.2031e-01,6.9000e+01
IMP_SCORE,5060,GO:0006688,1.2027e-01,2.7000e+01
IMP_SCORE,5061,GO:0044420,1.2022e-01,1.5200e+02
IMP_SCORE,5062,GO:0034661,1.2019e-01,3.0000e+00
IMP_SCORE,5063,GO:1903046,1.2014e-01,6.9000e+01
IMP_SCORE,5064,GO:1904356,1.2013e-01,2.2000e+01
IMP_SCORE,5065,GO:0021515,1.2011e-01,1.3000e+01
IMP_SCORE,5066,GO:1903900,1.2005e-01,5.1000e+01
IMP_SCORE,5067,GO:0055008,1.1994e-01,1.0000e+01
IMP_SCORE,5068,GO:0031231,1.1985e-01,1.3000e+01
IMP_SCORE,5069,GO:0040015,1.1982e-01,4.0000e+00
IMP_SCORE,5070,GO:0008584,1.1977e-01,3.0000e+01
IMP_SCORE,5071,GO:1904680,1.1977e-01,2.7000e+01
IMP_SCORE,5072,GO:0004930,1.1972e-01,2.2800e+02
IMP_SCORE,5073,GO:0015078,1.1969e-01,2.5000e+01
IMP_SCORE,5074,GO:0017022,1.1968e-01,2.4000e+01
IMP_SCORE,5075,GO:0005623,1.1966e-01,2.4000e+01
IMP_SCORE,5076,GO:0005244,1.1960e-01,7.4000e+01
IMP_SCORE,5077,GO:1903312,1.1959e-01,3.0000e+00
IMP_SCORE,5078,GO:0032411,1.1949e-01,3.3000e+01
IMP_SCORE,5079,GO:0097581,1.1944e-01,1.7000e+01
IMP_SCORE,5080,GO:0034708,1.1943e-01,3.9000e+01
IMP_SCORE,5081,GO:0003824,1.1940e-01,1.5380e+03
IMP_SCORE,5082,GO:0051302,1.1936e-01,3.9000e+01
IMP_SCORE,5083,GO:0019941,1.1929e-01,1.0600e+02
IMP_SCORE,5084,GO:0007154,1.1928e-01,3.5800e+02
IMP_SCORE,5085,GO:0006084,1.1926e-01,2.9000e+01
IMP_SCORE,5086,GO:0019585,1.1924e-01,2.2000e+01
IMP_SCORE,5087,GO:2000104,1.1922e-01,2.4000e+01
IMP_SCORE,5088,GO:0070647,1.1921e-01,2.5800e+02
IMP_SCORE,5089,GO:0008227,1.1920e-01,2.6000e+01
IMP_SCORE,5090,GO:0006296,1.1916e-01,8.0000e+00
IMP_SCORE,5091,GO:0043112,1.1915e-01,3.2000e+01
IMP_SCORE,5092,GO:0072583,1.1914e-01,2.1000e+01
IMP_SCORE,5093,GO:0005576,1.1912e-01,1.4320e+03
IMP_SCORE,5094,GO:0097386,1.1910e-01,8.0000e+00
IMP_SCORE,5095,GO:0000725,1.1901e-01,2.0000e+01
IMP_SCORE,5096,GO:0060314,1.1901e-01,4.0000e+00
IMP_SCORE,5097,GO:0030414,1.1898e-01,8.2000e+01
IMP_SCORE,5098,GO:0055088,1.1897e-01,3.4000e+01
IMP_SCORE,5099,GO:0006069,1.1895e-01,4.8000e+01
IMP_SCORE,5100,GO:0034704,1.1893e-01,3.2000e+01
IMP_SCORE,5101,GO:0003774,1.1892e-01,6.3000e+01
IMP_SCORE,5102,GO:0009156,1.1890e-01,1.9000e+01
IMP_SCORE,5103,GO:0001756,1.1876e-01,1.1000e+01
IMP_SCORE,5104,GO:0035278,1.1874e-01,2.1000e+01
IMP_SCORE,5105,GO:0070011,1.1873e-01,3.0100e+02
IMP_SCORE,5106,GO:0036150,1.1864e-01,1.3000e+01
IMP_SCORE,5107,GO:0051174,1.1863e-01,3.3500e+02
IMP_SCORE,5108,GO:0061659,1.1862e-01,6.7000e+01
IMP_SCORE,5109,GO:0031012,1.1860e-01,3.9300e+02
IMP_SCORE,5110,GO:0009310,1.1850e-01,4.2000e+01
IMP_SCORE,5111,GO:0033549,1.1847e-01,2.0000e+00
IMP_SCORE,5112,GO:0006023,1.1844e-01,3.7000e+01
IMP_SCORE,5113,GO:0005537,1.1844e-01,3.1000e+01
IMP_SCORE,5114,GO:0072207,1.1842e-01,1.7000e+01
IMP_SCORE,5115,GO:0005215,1.1839e-01,5.2700e+02
IMP_SCORE,5116,GO:0045623,1.1838e-01,5.0000e+00
IMP_SCORE,5117,GO:0042347,1.1836e-01,1.2000e+01
IMP_SCORE,5118,GO:0014065,1.1832e-01,1.2000e+01
IMP_SCORE,5119,GO:0016607,1.1819e-01,2.3000e+02
IMP_SCORE,5120,GO:0016820,1.1812e-01,5.1000e+01
IMP_SCORE,5121,GO:0099601,1.1809e-01,1.0000e+01
IMP_SCORE,5122,GO:0045930,1.1808e-01,7.9000e+01
IMP_SCORE,5123,GO:0016010,1.1799e-01,2.4000e+01
IMP_SCORE,5124,GO:1990748,1.1797e-01,8.1000e+01
IMP_SCORE,5125,GO:0032561,1.1797e-01,2.0800e+02
IMP_SCORE,5126,GO:0022414,1.1790e-01,5.6600e+02
IMP_SCORE,5127,GO:1905476,1.1780e-01,1.7000e+01
IMP_SCORE,5128,GO:0048679,1.1773e-01,8.0000e+00
IMP_SCORE,5129,GO:0017080,1.1772e-01,5.0000e+01
IMP_SCORE,5130,GO:0006283,1.1771e-01,1.1000e+01
IMP_SCORE,5131,GO:0051168,1.1771e-01,4.1000e+01
IMP_SCORE,5132,GO:0098742,1.1768e-01,1.4200e+02
IMP_SCORE,5133,GO:0022832,1.1758e-01,8.0000e+01
IMP_SCORE,5134,GO:0050709,1.1757e-01,2.5000e+01
IMP_SCORE,5135,GO:2000779,1.1750e-01,8.0000e+00
IMP_SCORE,5136,GO:0070098,1.1748e-01,2.9000e+01
IMP_SCORE,5137,GO:0009185,1.1744e-01,3.0000e+01
IMP_SCORE,5138,GO:0008593,1.1744e-01,2.9000e+01
IMP_SCORE,5139,GO:0006605,1.1740e-01,9.4000e+01
IMP_SCORE,5140,GO:0033605,1.1736e-01,7.0000e+00
IMP_SCORE,5141,GO:0009306,1.1733e-01,4.7000e+01
IMP_SCORE,5142,GO:0060590,1.1730e-01,2.9000e+01
IMP_SCORE,5143,GO:0002921,1.1727e-01,1.5000e+01
IMP_SCORE,5144,GO:0007160,1.1723e-01,9.4000e+01
IMP_SCORE,5145,GO:0042346,1.1716e-01,9.0000e+00
IMP_SCORE,5146,GO:0004697,1.1715e-01,5.0000e+00
IMP_SCORE,5147,GO:0044449,1.1702e-01,1.1200e+02
IMP_SCORE,5148,GO:0010369,1.1700e-01,1.0000e+01
IMP_SCORE,5149,GO:0051447,1.1695e-01,7.0000e+00
IMP_SCORE,5150,GO:0010960,1.1692e-01,6.0000e+00
IMP_SCORE,5151,GO:1903543,1.1691e-01,7.0000e+00
IMP_SCORE,5152,GO:0001890,1.1678e-01,1.5000e+01
IMP_SCORE,5153,GO:0033275,1.1677e-01,2.0000e+01
IMP_SCORE,5154,GO:0060026,1.1656e-01,3.0000e+00
IMP_SCORE,5155,GO:0019842,1.1655e-01,1.2500e+02
IMP_SCORE,5156,GO:2000811,1.1651e-01,1.1000e+01
IMP_SCORE,5157,GO:0071786,1.1651e-01,4.0000e+00
IMP_SCORE,5158,GO:0042403,1.1648e-01,1.4000e+01
IMP_SCORE,5159,GO:0061631,1.1647e-01,3.4000e+01
IMP_SCORE,5160,GO:2000178,1.1646e-01,9.0000e+00
IMP_SCORE,5161,GO:0061134,1.1640e-01,8.0000e+01
IMP_SCORE,5162,GO:0014850,1.1638e-01,1.2000e+01
IMP_SCORE,5163,GO:0035336,1.1638e-01,4.3000e+01
IMP_SCORE,5164,GO:0099738,1.1635e-01,5.0000e+00
IMP_SCORE,5165,GO:0016875,1.1632e-01,3.1000e+01
IMP_SCORE,5166,GO:0030825,1.1629e-01,6.0000e+00
IMP_SCORE,5167,GO:0019395,1.1628e-01,3.7000e+01
IMP_SCORE,5168,GO:0045199,1.1628e-01,6.0000e+00
IMP_SCORE,5169,GO:0001911,1.1624e-01,1.2000e+01
IMP_SCORE,5170,GO:0045076,1.1621e-01,3.0000e+00
IMP_SCORE,5171,GO:0048704,1.1620e-01,1.9000e+01
IMP_SCORE,5172,GO:0086091,1.1608e-01,1.3000e+01
IMP_SCORE,5173,GO:0009225,1.1605e-01,3.5000e+01
IMP_SCORE,5174,GO:1901028,1.1598e-01,1.9000e+01
IMP_SCORE,5175,GO:0006914,1.1586e-01,1.0500e+02
IMP_SCORE,5176,GO:0036336,1.1584e-01,9.0000e+00
IMP_SCORE,5177,GO:0007600,1.1584e-01,2.8900e+02
IMP_SCORE,5178,GO:0004033,1.1583e-01,1.6000e+01
IMP_SCORE,5179,GO:0042573,1.1583e-01,1.3000e+01
IMP_SCORE,5180,GO:0003682,1.1582e-01,1.7300e+02
IMP_SCORE,5181,GO:0017187,1.1581e-01,1.2000e+01
IMP_SCORE,5182,GO:0045236,1.1576e-01,3.0000e+00
IMP_SCORE,5183,GO:0002011,1.1572e-01,1.6000e+01
IMP_SCORE,5184,GO:0055090,1.1571e-01,1.2000e+01
IMP_SCORE,5185,GO:0097035,1.1565e-01,3.1000e+01
IMP_SCORE,5186,GO:0007045,1.1565e-01,1.2000e+01
IMP_SCORE,5187,GO:0051310,1.1565e-01,2.0000e+01
IMP_SCORE,5188,GO:0006968,1.1550e-01,1.3800e+02
IMP_SCORE,5189,GO:0061339,1.1539e-01,1.5000e+01
IMP_SCORE,5190,GO:0060046,1.1534e-01,1.6000e+01
IMP_SCORE,5191,GO:0060325,1.1533e-01,4.4000e+01
IMP_SCORE,5192,GO:0007088,1.1533e-01,3.7000e+01
IMP_SCORE,5193,GO:0008543,1.1522e-01,2.1000e+01
IMP_SCORE,5194,GO:0046467,1.1499e-01,6.3000e+01
IMP_SCORE,5195,GO:1902751,1.1497e-01,3.0000e+00
IMP_SCORE,5196,GO:0001774,1.1481e-01,2.8000e+01
IMP_SCORE,5197,GO:0006369,1.1471e-01,2.4000e+01
IMP_SCORE,5198,GO:0004954,1.1466e-01,9.0000e+00
IMP_SCORE,5199,GO:0016783,1.1461e-01,1.1000e+01
IMP_SCORE,5200,GO:0043518,1.1460e-01,2.0000e+01
IMP_SCORE,5201,GO:0006611,1.1458e-01,2.0000e+01
IMP_SCORE,5202,GO:0009119,1.1451e-01,3.6000e+01
IMP_SCORE,5203,GO:0016278,1.1445e-01,1.2000e+01
IMP_SCORE,5204,GO:0015992,1.1445e-01,5.0000e+01
IMP_SCORE,5205,GO:0046658,1.1443e-01,4.1000e+01
IMP_SCORE,5206,GO:0015929,1.1437e-01,3.1000e+01
IMP_SCORE,5207,GO:0005254,1.1437e-01,5.4000e+01
IMP_SCORE,5208,GO:0010257,1.1434e-01,1.1000e+01
IMP_SCORE,5209,GO:0002228,1.1433e-01,2.6000e+01
IMP_SCORE,5210,GO:0007178,1.1430e-01,5.9000e+01
IMP_SCORE,5211,GO:1902116,1.1429e-01,1.3000e+01
IMP_SCORE,5212,GO:0015748,1.1427e-01,3.5000e+01
IMP_SCORE,5213,GO:0048665,1.1413e-01,6.0000e+00
IMP_SCORE,5214,GO:0016765,1.1395e-01,8.6000e+01
IMP_SCORE,5215,GO:1903320,1.1392e-01,4.1000e+01
IMP_SCORE,5216,GO:0006949,1.1389e-01,3.7000e+01
IMP_SCORE,5217,GO:0006406,1.1388e-01,2.7000e+01
IMP_SCORE,5218,GO:0043621,1.1388e-01,4.6000e+01
IMP_SCORE,5219,GO:0030111,1.1373e-01,8.2000e+01
IMP_SCORE,5220,GO:0006405,1.1368e-01,3.2000e+01
IMP_SCORE,5221,GO:0000781,1.1368e-01,4.4000e+01
IMP_SCORE,5222,GO:0072349,1.1362e-01,2.4000e+01
IMP_SCORE,5223,GO:0043325,1.1359e-01,2.3000e+01
IMP_SCORE,5224,GO:0042180,1.1358e-01,4.6000e+01
IMP_SCORE,5225,GO:0002714,1.1355e-01,1.1000e+01
IMP_SCORE,5226,GO:0005881,1.1353e-01,7.2000e+01
IMP_SCORE,5227,GO:0007158,1.1347e-01,1.5000e+01
IMP_SCORE,5228,GO:0007292,1.1344e-01,2.1000e+01
IMP_SCORE,5229,GO:0043632,1.1342e-01,1.3600e+02
IMP_SCORE,5230,GO:0030427,1.1336e-01,8.6000e+01
IMP_SCORE,5231,GO:0000149,1.1329e-01,9.9000e+01
IMP_SCORE,5232,GO:0008206,1.1323e-01,3.3000e+01
IMP_SCORE,5233,GO:0006511,1.1314e-01,1.0600e+02
IMP_SCORE,5234,GO:0006351,1.1307e-01,1.8500e+02
IMP_SCORE,5235,GO:0007416,1.1307e-01,6.4000e+01
IMP_SCORE,5236,GO:0046782,1.1304e-01,9.0000e+00
IMP_SCORE,5237,GO:0042551,1.1302e-01,1.2000e+01
IMP_SCORE,5238,GO:0015267,1.1293e-01,1.4600e+02
IMP_SCORE,5239,GO:0006888,1.1290e-01,7.6000e+01
IMP_SCORE,5240,GO:0010259,1.1290e-01,2.2000e+01
IMP_SCORE,5241,GO:0046500,1.1288e-01,1.3000e+01
IMP_SCORE,5242,GO:0010906,1.1287e-01,3.6000e+01
IMP_SCORE,5243,GO:0006488,1.1281e-01,1.0000e+01
IMP_SCORE,5244,GO:0005154,1.1281e-01,2.1000e+01
IMP_SCORE,5245,GO:0070838,1.1274e-01,1.1700e+02
IMP_SCORE,5246,GO:0010831,1.1271e-01,1.8000e+01
IMP_SCORE,5247,GO:0046916,1.1267e-01,3.6000e+01
IMP_SCORE,5248,GO:0045649,1.1262e-01,1.4000e+01
IMP_SCORE,5249,GO:0001765,1.1262e-01,2.0000e+00
IMP_SCORE,5250,GO:0000151,1.1256e-01,9.1000e+01
IMP_SCORE,5251,GO:0002161,1.1255e-01,2.5000e+01
IMP_SCORE,5252,GO:0005249,1.1243e-01,4.0000e+01
IMP_SCORE,5253,GO:0014032,1.1241e-01,1.2000e+01
IMP_SCORE,5254,GO:0031398,1.1234e-01,3.6000e+01
IMP_SCORE,5255,GO:0050854,1.1224e-01,2.9000e+01
IMP_SCORE,5256,GO:0050801,1.1222e-01,1.9400e+02
IMP_SCORE,5257,GO:0006352,1.1218e-01,5.1000e+01
IMP_SCORE,5258,GO:0071625,1.1214e-01,1.2000e+01
IMP_SCORE,5259,GO:0006862,1.1214e-01,1.4000e+01
IMP_SCORE,5260,GO:0005882,1.1214e-01,1.2000e+02
IMP_SCORE,5261,GO:0030810,1.1213e-01,1.9000e+01
IMP_SCORE,5262,GO:0007596,1.1210e-01,8.0000e+01
IMP_SCORE,5263,GO:0071617,1.1204e-01,1.8000e+01
IMP_SCORE,5264,GO:0050765,1.1203e-01,5.0000e+00
IMP_SCORE,5265,GO:0032515,1.1201e-01,1.0000e+01
IMP_SCORE,5266,GO:0043044,1.1196e-01,1.0000e+01
IMP_SCORE,5267,GO:0070001,1.1191e-01,6.0000e+01
IMP_SCORE,5268,GO:0030120,1.1189e-01,3.7000e+01
IMP_SCORE,5269,GO:0032281,1.1189e-01,1.9000e+01
IMP_SCORE,5270,GO:0000981,1.1180e-01,1.7200e+02
IMP_SCORE,5271,GO:0016604,1.1173e-01,3.5400e+02
IMP_SCORE,5272,GO:0016459,1.1171e-01,6.8000e+01
IMP_SCORE,5273,GO:0016817,1.1170e-01,2.7900e+02
IMP_SCORE,5274,GO:0032495,1.1167e-01,1.6000e+01
IMP_SCORE,5275,GO:0060347,1.1156e-01,3.0000e+00
IMP_SCORE,5276,GO:1905368,1.1144e-01,3.1000e+01
IMP_SCORE,5277,GO:1904037,1.1140e-01,1.8000e+01
IMP_SCORE,5278,GO:0034220,1.1140e-01,2.4300e+02
IMP_SCORE,5279,GO:0004653,1.1138e-01,2.3000e+01
IMP_SCORE,5280,GO:0009312,1.1133e-01,1.7000e+01
IMP_SCORE,5281,GO:0003777,1.1130e-01,4.3000e+01
IMP_SCORE,5282,GO:1990204,1.1128e-01,5.2000e+01
IMP_SCORE,5283,GO:0002227,1.1127e-01,1.0000e+01
IMP_SCORE,5284,GO:0007617,1.1124e-01,1.1000e+01
IMP_SCORE,5285,GO:0016502,1.1121e-01,3.7000e+01
IMP_SCORE,5286,GO:0006760,1.1117e-01,1.1000e+01
IMP_SCORE,5287,GO:1990542,1.1117e-01,2.2000e+01
IMP_SCORE,5288,GO:0006833,1.1112e-01,3.6000e+01
IMP_SCORE,5289,GO:0097061,1.1109e-01,1.4000e+01
IMP_SCORE,5290,GO:0070232,1.1108e-01,2.7000e+01
IMP_SCORE,5291,GO:0031418,1.1105e-01,1.0000e+01
IMP_SCORE,5292,GO:0003215,1.1101e-01,4.0000e+00
IMP_SCORE,5293,GO:0034645,1.1101e-01,2.6200e+02
IMP_SCORE,5294,GO:0006091,1.1100e-01,1.2300e+02
IMP_SCORE,5295,GO:0019674,1.1086e-01,3.4000e+01
IMP_SCORE,5296,GO:0080154,1.1081e-01,1.4000e+01
IMP_SCORE,5297,GO:2000810,1.1081e-01,1.1000e+01
IMP_SCORE,5298,GO:0016860,1.1071e-01,5.5000e+01
IMP_SCORE,5299,GO:0099536,1.1066e-01,1.5400e+02
IMP_SCORE,5300,GO:0034629,1.1063e-01,1.4000e+01
IMP_SCORE,5301,GO:0010042,1.1061e-01,6.0000e+00
IMP_SCORE,5302,GO:0010661,1.1052e-01,6.0000e+00
IMP_SCORE,5303,GO:0022853,1.1051e-01,4.6000e+01
IMP_SCORE,5304,GO:0033218,1.1048e-01,2.7100e+02
IMP_SCORE,5305,GO:0005758,1.1038e-01,5.7000e+01
IMP_SCORE,5306,GO:0032376,1.1033e-01,1.3000e+01
IMP_SCORE,5307,GO:1902259,1.1029e-01,1.4000e+01
IMP_SCORE,5308,GO:0060589,1.1027e-01,2.0600e+02
IMP_SCORE,5309,GO:1901570,1.1027e-01,2.7000e+01
IMP_SCORE,5310,GO:0000050,1.1027e-01,1.5000e+01
IMP_SCORE,5311,GO:0006338,1.1025e-01,4.4000e+01
IMP_SCORE,5312,GO:0004559,1.1024e-01,2.3000e+01
IMP_SCORE,5313,GO:0030010,1.1023e-01,3.7000e+01
IMP_SCORE,5314,GO:0097225,1.1011e-01,4.0000e+00
IMP_SCORE,5315,GO:0030686,1.1007e-01,1.0000e+01
IMP_SCORE,5316,GO:0043954,1.0997e-01,1.8000e+01
IMP_SCORE,5317,GO:0021987,1.0986e-01,1.7000e+01
IMP_SCORE,5318,GO:0055076,1.0982e-01,6.0000e+01
IMP_SCORE,5319,GO:0006024,1.0981e-01,4.0000e+01
IMP_SCORE,5320,GO:0009187,1.0970e-01,1.5000e+01
IMP_SCORE,5321,GO:0007218,1.0968e-01,9.9000e+01
IMP_SCORE,5322,GO:1902275,1.0966e-01,5.4000e+01
IMP_SCORE,5323,GO:0051668,1.0964e-01,3.3000e+01
IMP_SCORE,5324,GO:0015075,1.0963e-01,2.7000e+02
IMP_SCORE,5325,GO:0016889,1.0946e-01,4.0000e+00
IMP_SCORE,5326,GO:0000228,1.0934e-01,2.7000e+01
IMP_SCORE,5327,GO:1900103,1.0917e-01,1.0000e+00
IMP_SCORE,5328,GO:0099604,1.0917e-01,1.0000e+00
IMP_SCORE,5329,GO:0009059,1.0913e-01,2.9400e+02
IMP_SCORE,5330,GO:0005923,1.0908e-01,1.4900e+02
IMP_SCORE,5331,GO:0042135,1.0906e-01,1.1000e+01
IMP_SCORE,5332,GO:0000188,1.0902e-01,2.0000e+01
IMP_SCORE,5333,GO:0046527,1.0897e-01,1.1000e+01
IMP_SCORE,5334,GO:0015718,1.0894e-01,4.6000e+01
IMP_SCORE,5335,GO:0060078,1.0880e-01,3.6000e+01
IMP_SCORE,5336,GO:0034593,1.0878e-01,1.4000e+01
IMP_SCORE,5337,GO:1904659,1.0875e-01,2.4000e+01
IMP_SCORE,5338,GO:0032740,1.0873e-01,6.0000e+00
IMP_SCORE,5339,GO:0031295,1.0864e-01,2.2000e+01
IMP_SCORE,5340,GO:0034968,1.0852e-01,1.2000e+01
IMP_SCORE,5341,GO:0005669,1.0844e-01,1.5000e+01
IMP_SCORE,5342,GO:0031210,1.0844e-01,1.0000e+01
IMP_SCORE,5343,GO:0032266,1.0843e-01,2.0000e+01
IMP_SCORE,5344,GO:0022411,1.0842e-01,1.3800e+02
IMP_SCORE,5345,GO:0006295,1.0841e-01,1.6000e+01
IMP_SCORE,5346,GO:0004536,1.0832e-01,3.3000e+01
IMP_SCORE,5347,GO:0051879,1.0827e-01,1.6000e+01
IMP_SCORE,5348,GO:0015698,1.0820e-01,8.2000e+01
IMP_SCORE,5349,GO:0043623,1.0808e-01,1.3600e+02
IMP_SCORE,5350,GO:0005506,1.0808e-01,9.5000e+01
IMP_SCORE,5351,GO:0033692,1.0806e-01,1.4000e+01
IMP_SCORE,5352,GO:0051010,1.0803e-01,1.0000e+01
IMP_SCORE,5353,GO:0006112,1.0795e-01,3.3000e+01
IMP_SCORE,5354,GO:0001779,1.0795e-01,1.1000e+01
IMP_SCORE,5355,GO:0035064,1.0792e-01,4.6000e+01
IMP_SCORE,5356,GO:2000786,1.0790e-01,9.0000e+00
IMP_SCORE,5357,GO:0001076,1.0790e-01,7.0000e+01
IMP_SCORE,5358,GO:0001671,1.0789e-01,2.1000e+01
IMP_SCORE,5359,GO:0048593,1.0783e-01,7.0000e+00
IMP_SCORE,5360,GO:0031397,1.0781e-01,2.6000e+01
IMP_SCORE,5361,GO:0031034,1.0779e-01,1.4000e+01
IMP_SCORE,5362,GO:0051972,1.0777e-01,2.1000e+01
IMP_SCORE,5363,GO:0045948,1.0773e-01,3.0000e+00
IMP_SCORE,5364,GO:0016405,1.0768e-01,1.5000e+01
IMP_SCORE,5365,GO:0050953,1.0764e-01,1.4500e+02
IMP_SCORE,5366,GO:0043921,1.0762e-01,6.0000e+00
IMP_SCORE,5367,GO:0005814,1.0760e-01,7.5000e+01
IMP_SCORE,5368,GO:0005402,1.0760e-01,9.0000e+00
IMP_SCORE,5369,GO:0045989,1.0756e-01,4.0000e+00
IMP_SCORE,5370,GO:0005109,1.0755e-01,1.4000e+01
IMP_SCORE,5371,GO:0046390,1.0755e-01,3.2000e+01
IMP_SCORE,5372,GO:0046349,1.0745e-01,2.7000e+01
IMP_SCORE,5373,GO:0098562,1.0729e-01,4.1000e+01
IMP_SCORE,5374,GO:1904667,1.0727e-01,1.2000e+01
IMP_SCORE,5375,GO:0006612,1.0723e-01,3.9000e+01
IMP_SCORE,5376,GO:0010923,1.0722e-01,4.7000e+01
IMP_SCORE,5377,GO:0017124,1.0718e-01,1.0900e+02
IMP_SCORE,5378,GO:0005719,1.0713e-01,8.0000e+00
IMP_SCORE,5379,GO:0004970,1.0703e-01,1.0000e+01
IMP_SCORE,5380,GO:0048754,1.0693e-01,3.0000e+01
IMP_SCORE,5381,GO:0030594,1.0692e-01,4.7000e+01
IMP_SCORE,5382,GO:0042744,1.0691e-01,1.3000e+01
IMP_SCORE,5383,GO:0032550,1.0689e-01,1.7500e+02
IMP_SCORE,5384,GO:0070160,1.0682e-01,1.4900e+02
IMP_SCORE,5385,GO:0016567,1.0679e-01,2.0100e+02
IMP_SCORE,5386,GO:0032420,1.0678e-01,3.1000e+01
IMP_SCORE,5387,GO:0035337,1.0669e-01,3.4000e+01
IMP_SCORE,5388,GO:0002820,1.0668e-01,1.2000e+01
IMP_SCORE,5389,GO:0034243,1.0668e-01,7.0000e+00
IMP_SCORE,5390,GO:0046847,1.0665e-01,1.4000e+01
IMP_SCORE,5391,GO:0000042,1.0661e-01,1.0000e+01
IMP_SCORE,5392,GO:0009314,1.0658e-01,1.6300e+02
IMP_SCORE,5393,GO:0007007,1.0657e-01,4.0000e+00
IMP_SCORE,5394,GO:0000184,1.0654e-01,1.5000e+01
IMP_SCORE,5395,GO:0036037,1.0654e-01,4.0000e+00
IMP_SCORE,5396,GO:0009223,1.0651e-01,2.0000e+00
IMP_SCORE,5397,GO:0045721,1.0643e-01,2.0000e+01
IMP_SCORE,5398,GO:0043020,1.0640e-01,7.0000e+00
IMP_SCORE,5399,GO:2000846,1.0640e-01,1.1000e+01
IMP_SCORE,5400,GO:0007338,1.0636e-01,3.6000e+01
IMP_SCORE,5401,GO:0008252,1.0634e-01,1.0000e+01
IMP_SCORE,5402,GO:0016791,1.0627e-01,1.6700e+02
IMP_SCORE,5403,GO:0003684,1.0617e-01,2.3000e+01
IMP_SCORE,5404,GO:1901385,1.0616e-01,2.1000e+01
IMP_SCORE,5405,GO:0070897,1.0614e-01,4.0000e+00
IMP_SCORE,5406,GO:0071404,1.0611e-01,2.5000e+01
IMP_SCORE,5407,GO:1904294,1.0602e-01,3.0000e+00
IMP_SCORE,5408,GO:0031396,1.0600e-01,3.6000e+01
IMP_SCORE,5409,GO:0016895,1.0599e-01,9.0000e+00
IMP_SCORE,5410,GO:0006482,1.0591e-01,1.4000e+01
IMP_SCORE,5411,GO:1903020,1.0585e-01,3.0000e+00
IMP_SCORE,5412,GO:0006368,1.0580e-01,2.5000e+01
IMP_SCORE,5413,GO:0035637,1.0578e-01,3.9000e+01
IMP_SCORE,5414,GO:0070233,1.0553e-01,2.4000e+01
IMP_SCORE,5415,GO:0008324,1.0534e-01,2.2300e+02
IMP_SCORE,5416,GO:0051099,1.0533e-01,3.4000e+01
IMP_SCORE,5417,GO:0071803,1.0530e-01,3.7000e+01
IMP_SCORE,5418,GO:0006735,1.0525e-01,1.0000e+01
IMP_SCORE,5419,GO:0070192,1.0523e-01,2.0000e+01
IMP_SCORE,5420,GO:0003401,1.0517e-01,3.0000e+00
IMP_SCORE,5421,GO:0006891,1.0515e-01,1.9000e+01
IMP_SCORE,5422,GO:1904380,1.0510e-01,3.0000e+00
IMP_SCORE,5423,GO:1901880,1.0492e-01,3.0000e+01
IMP_SCORE,5424,GO:0006508,1.0487e-01,4.1200e+02
IMP_SCORE,5425,GO:0000775,1.0480e-01,3.4000e+01
IMP_SCORE,5426,GO:0032460,1.0477e-01,1.1000e+01
IMP_SCORE,5427,GO:0009251,1.0476e-01,1.7000e+01
IMP_SCORE,5428,GO:0033558,1.0472e-01,1.5000e+01
IMP_SCORE,5429,GO:0016339,1.0465e-01,9.7000e+01
IMP_SCORE,5430,GO:0018208,1.0464e-01,4.0000e+01
IMP_SCORE,5431,GO:0006473,1.0463e-01,2.2000e+01
IMP_SCORE,5432,GO:0035591,1.0455e-01,4.8000e+01
IMP_SCORE,5433,GO:0016471,1.0449e-01,1.5000e+01
IMP_SCORE,5434,GO:0003887,1.0448e-01,1.0000e+01
IMP_SCORE,5435,GO:0000242,1.0448e-01,1.1000e+01
IMP_SCORE,5436,GO:1902042,1.0443e-01,2.0000e+00
IMP_SCORE,5437,GO:0051968,1.0439e-01,6.0000e+00
IMP_SCORE,5438,GO:0033270,1.0437e-01,2.0000e+01
IMP_SCORE,5439,GO:0042165,1.0431e-01,1.6000e+01
IMP_SCORE,5440,GO:0006895,1.0427e-01,1.5000e+01
IMP_SCORE,5441,GO:0070822,1.0423e-01,3.0000e+00
IMP_SCORE,5442,GO:0046915,1.0421e-01,2.7000e+01
IMP_SCORE,5443,GO:0099118,1.0414e-01,2.4000e+01
IMP_SCORE,5444,GO:0043403,1.0413e-01,8.0000e+00
IMP_SCORE,5445,GO:0032525,1.0407e-01,3.0000e+00
IMP_SCORE,5446,GO:0060033,1.0406e-01,3.0000e+00
IMP_SCORE,5447,GO:0006869,1.0384e-01,1.1200e+02
IMP_SCORE,5448,GO:0003341,1.0379e-01,2.3000e+01
IMP_SCORE,5449,GO:0015645,1.0379e-01,2.2000e+01
IMP_SCORE,5450,GO:0015662,1.0377e-01,2.2000e+01
IMP_SCORE,5451,GO:0008380,1.0369e-01,1.1800e+02
IMP_SCORE,5452,GO:0050996,1.0368e-01,6.0000e+00
IMP_SCORE,5453,GO:2000515,1.0360e-01,5.0000e+00
IMP_SCORE,5454,GO:0043555,1.0355e-01,1.1000e+01
IMP_SCORE,5455,GO:0008301,1.0352e-01,9.0000e+00
IMP_SCORE,5456,GO:0071347,1.0347e-01,1.4000e+01
IMP_SCORE,5457,GO:1901292,1.0346e-01,1.9000e+01
IMP_SCORE,5458,GO:0034622,1.0344e-01,2.4400e+02
IMP_SCORE,5459,GO:0006302,1.0342e-01,2.9000e+01
IMP_SCORE,5460,GO:1900750,1.0340e-01,1.4000e+01
IMP_SCORE,5461,GO:0035108,1.0336e-01,4.4000e+01
IMP_SCORE,5462,GO:0070603,1.0329e-01,3.3000e+01
IMP_SCORE,5463,GO:0005231,1.0327e-01,2.7000e+01
IMP_SCORE,5464,GO:0006378,1.0324e-01,1.1000e+01
IMP_SCORE,5465,GO:0043021,1.0316e-01,3.8000e+01
IMP_SCORE,5466,GO:0014743,1.0313e-01,8.0000e+00
IMP_SCORE,5467,GO:0008211,1.0313e-01,5.0000e+00
IMP_SCORE,5468,GO:0044427,1.0312e-01,2.4500e+02
IMP_SCORE,5469,GO:0034332,1.0307e-01,4.9000e+01
IMP_SCORE,5470,GO:0015250,1.0306e-01,1.9000e+01
IMP_SCORE,5471,GO:0002831,1.0293e-01,4.1000e+01
IMP_SCORE,5472,GO:0090305,1.0289e-01,8.7000e+01
IMP_SCORE,5473,GO:0043154,1.0288e-01,2.3000e+01
IMP_SCORE,5474,GO:0051956,1.0286e-01,8.0000e+00
IMP_SCORE,5475,GO:0043565,1.0265e-01,2.6700e+02
IMP_SCORE,5476,GO:0031047,1.0258e-01,2.1000e+01
IMP_SCORE,5477,GO:0051861,1.0254e-01,3.1000e+01
IMP_SCORE,5478,GO:0033555,1.0254e-01,2.3000e+01
IMP_SCORE,5479,GO:0098727,1.0252e-01,3.3000e+01
IMP_SCORE,5480,GO:0030228,1.0252e-01,1.9000e+01
IMP_SCORE,5481,GO:0010824,1.0250e-01,1.2000e+01
IMP_SCORE,5482,GO:0008373,1.0247e-01,2.9000e+01
IMP_SCORE,5483,GO:0045454,1.0243e-01,5.2000e+01
IMP_SCORE,5484,GO:0034655,1.0229e-01,7.9000e+01
IMP_SCORE,5485,GO:0015266,1.0226e-01,7.0000e+00
IMP_SCORE,5486,GO:0008023,1.0224e-01,1.6000e+01
IMP_SCORE,5487,GO:0010837,1.0220e-01,1.3000e+01
IMP_SCORE,5488,GO:0009799,1.0216e-01,2.9000e+01
IMP_SCORE,5489,GO:0046631,1.0215e-01,1.5000e+01
IMP_SCORE,5490,GO:1902547,1.0211e-01,9.0000e+00
IMP_SCORE,5491,GO:0006323,1.0210e-01,1.0000e+01
IMP_SCORE,5492,GO:2001241,1.0208e-01,1.2000e+01
IMP_SCORE,5493,GO:0070306,1.0208e-01,3.0000e+00
IMP_SCORE,5494,GO:0003677,1.0206e-01,5.9100e+02
IMP_SCORE,5495,GO:0050657,1.0199e-01,7.6000e+01
IMP_SCORE,5496,GO:0030801,1.0181e-01,2.7000e+01
IMP_SCORE,5497,GO:0042994,1.0177e-01,4.0000e+00
IMP_SCORE,5498,GO:0016493,1.0174e-01,1.0000e+01
IMP_SCORE,5499,GO:0006310,1.0171e-01,4.7000e+01
IMP_SCORE,5500,GO:0031055,1.0165e-01,1.0000e+01
IMP_SCORE,5501,GO:0004222,1.0163e-01,8.8000e+01
IMP_SCORE,5502,GO:0005813,1.0160e-01,1.9900e+02
IMP_SCORE,5503,GO:0007062,1.0157e-01,3.2000e+01
IMP_SCORE,5504,GO:0061025,1.0143e-01,5.7000e+01
IMP_SCORE,5505,GO:0005452,1.0121e-01,3.5000e+01
IMP_SCORE,5506,GO:0035869,1.0119e-01,2.5000e+01
IMP_SCORE,5507,GO:0032715,1.0118e-01,1.1000e+01
IMP_SCORE,5508,GO:0010459,1.0096e-01,2.0000e+00
IMP_SCORE,5509,GO:0032008,1.0092e-01,1.2000e+01
IMP_SCORE,5510,GO:0016266,1.0086e-01,5.5000e+01
IMP_SCORE,5511,GO:0060973,1.0084e-01,4.0000e+00
IMP_SCORE,5512,GO:1901976,1.0082e-01,1.6000e+01
IMP_SCORE,5513,GO:0034062,1.0068e-01,1.9000e+01
IMP_SCORE,5514,GO:0070888,1.0058e-01,4.2000e+01
IMP_SCORE,5515,GO:0055070,1.0058e-01,1.1000e+01
IMP_SCORE,5516,GO:0004198,1.0050e-01,3.3000e+01
IMP_SCORE,5517,GO:1903670,1.0044e-01,9.0000e+00
IMP_SCORE,5518,GO:0001664,1.0042e-01,1.2400e+02
IMP_SCORE,5519,GO:0015103,1.0041e-01,6.4000e+01
IMP_SCORE,5520,GO:0006505,1.0040e-01,1.2000e+01
IMP_SCORE,5521,GO:0002360,1.0040e-01,1.3000e+01
IMP_SCORE,5522,GO:0000722,1.0039e-01,1.1000e+01
IMP_SCORE,5523,GO:0043558,1.0036e-01,2.0000e+00
IMP_SCORE,5524,GO:0070330,1.0035e-01,1.1000e+01
IMP_SCORE,5525,GO:0007339,1.0035e-01,2.2000e+01
IMP_SCORE,5526,GO:0048705,1.0033e-01,2.9000e+01
IMP_SCORE,5527,GO:0055003,1.0029e-01,8.0000e+00
IMP_SCORE,5528,GO:0031491,1.0021e-01,2.1000e+01
IMP_SCORE,5529,GO:0090288,1.0020e-01,4.7000e+01
IMP_SCORE,5530,GO:0070491,1.0020e-01,2.4000e+01
IMP_SCORE,5531,GO:0090083,1.0013e-01,2.4000e+01
IMP_SCORE,5532,GO:0072088,1.0001e-01,3.0000e+00
IMP_SCORE,5533,GO:0048639,9.9918e-02,3.8000e+01
IMP_SCORE,5534,GO:0052629,9.9894e-02,4.0000e+00
IMP_SCORE,5535,GO:0008156,9.9828e-02,1.8000e+01
IMP_SCORE,5536,GO:0019079,9.9807e-02,8.0000e+00
IMP_SCORE,5537,GO:0006879,9.9787e-02,3.1000e+01
IMP_SCORE,5538,GO:0006559,9.9752e-02,3.0000e+01
IMP_SCORE,5539,GO:0006067,9.9730e-02,6.1000e+01
IMP_SCORE,5540,GO:0016279,9.9665e-02,2.1000e+01
IMP_SCORE,5541,GO:0016579,9.9656e-02,8.1000e+01
IMP_SCORE,5542,GO:0030041,9.9607e-02,1.7000e+01
IMP_SCORE,5543,GO:0008021,9.9598e-02,8.1000e+01
IMP_SCORE,5544,GO:0010971,9.9592e-02,3.0000e+00
IMP_SCORE,5545,GO:0003678,9.9457e-02,1.2000e+01
IMP_SCORE,5546,GO:0006873,9.9441e-02,1.6000e+02
IMP_SCORE,5547,GO:0018345,9.9427e-02,2.0000e+01
IMP_SCORE,5548,GO:0001906,9.9425e-02,3.7000e+01
IMP_SCORE,5549,GO:0005262,9.9364e-02,5.8000e+01
IMP_SCORE,5550,GO:0007276,9.9304e-02,2.3400e+02
IMP_SCORE,5551,GO:0000377,9.9281e-02,6.2000e+01
IMP_SCORE,5552,GO:0051963,9.9274e-02,7.2000e+01
IMP_SCORE,5553,GO:0000381,9.9273e-02,1.1000e+01
IMP_SCORE,5554,GO:0042288,9.9243e-02,2.2000e+01
IMP_SCORE,5555,GO:0019201,9.9231e-02,1.1000e+01
IMP_SCORE,5556,GO:0019783,9.9216e-02,5.1000e+01
IMP_SCORE,5557,GO:0000724,9.9171e-02,2.8000e+01
IMP_SCORE,5558,GO:0010224,9.9171e-02,9.0000e+00
IMP_SCORE,5559,GO:0005684,9.9040e-02,1.3000e+01
IMP_SCORE,5560,GO:0005771,9.8983e-02,8.0000e+00
IMP_SCORE,5561,GO:0070492,9.8933e-02,9.7000e+01
IMP_SCORE,5562,GO:0019888,9.8922e-02,7.0000e+01
IMP_SCORE,5563,GO:2000378,9.8770e-02,1.1000e+01
IMP_SCORE,5564,GO:0071339,9.8757e-02,9.0000e+00
IMP_SCORE,5565,GO:0071872,9.8661e-02,3.0000e+00
IMP_SCORE,5566,GO:0051053,9.8645e-02,3.9000e+01
IMP_SCORE,5567,GO:0007586,9.8622e-02,9.0000e+01
IMP_SCORE,5568,GO:0005779,9.8512e-02,1.2000e+01
IMP_SCORE,5569,GO:0031225,9.8490e-02,1.2300e+02
IMP_SCORE,5570,GO:0032098,9.8486e-02,1.0000e+01
IMP_SCORE,5571,GO:0030165,9.8468e-02,1.3900e+02
IMP_SCORE,5572,GO:0060041,9.8423e-02,3.5000e+01
IMP_SCORE,5573,GO:0072337,9.8402e-02,2.7000e+01
IMP_SCORE,5574,GO:0005575,9.8374e-02,7.5400e+02
IMP_SCORE,5575,GO:0009437,9.8353e-02,2.4000e+01
IMP_SCORE,5576,GO:0030574,9.8328e-02,3.6000e+01
IMP_SCORE,5577,GO:0010043,9.8279e-02,7.8000e+01
IMP_SCORE,5578,GO:1904031,9.8277e-02,1.3000e+01
IMP_SCORE,5579,GO:0035587,9.8085e-02,3.2000e+01
IMP_SCORE,5580,GO:0060148,9.7995e-02,4.0000e+00
IMP_SCORE,5581,GO:0048280,9.7992e-02,2.0000e+00
IMP_SCORE,5582,GO:0000387,9.7952e-02,1.0000e+01
IMP_SCORE,5583,GO:0030199,9.7927e-02,1.3000e+01
IMP_SCORE,5584,GO:0016363,9.7846e-02,5.4000e+01
IMP_SCORE,5585,GO:0032984,9.7789e-02,6.8000e+01
IMP_SCORE,5586,GO:0001099,9.7617e-02,1.1000e+01
IMP_SCORE,5587,GO:0030220,9.7568e-02,1.5000e+01
IMP_SCORE,5588,GO:0000976,9.7538e-02,1.2700e+02
IMP_SCORE,5589,GO:0006367,9.7455e-02,3.2000e+01
IMP_SCORE,5590,GO:0005089,9.7444e-02,4.4000e+01
IMP_SCORE,5591,GO:0044815,9.7435e-02,2.3000e+01
IMP_SCORE,5592,GO:0036297,9.7399e-02,1.7000e+01
IMP_SCORE,5593,GO:0002262,9.7378e-02,1.4000e+01
IMP_SCORE,5594,GO:0070742,9.7356e-02,1.0000e+01
IMP_SCORE,5595,GO:0032350,9.7355e-02,6.0000e+00
IMP_SCORE,5596,GO:0098641,9.7328e-02,1.3000e+01
IMP_SCORE,5597,GO:0016758,9.7278e-02,1.4200e+02
IMP_SCORE,5598,GO:0009583,9.7268e-02,4.7000e+01
IMP_SCORE,5599,GO:1901476,9.7266e-02,3.1000e+01
IMP_SCORE,5600,GO:0016327,9.7236e-02,4.0000e+01
IMP_SCORE,5601,GO:0044088,9.7205e-02,2.6000e+01
IMP_SCORE,5602,GO:0032781,9.7202e-02,4.9000e+01
IMP_SCORE,5603,GO:0031365,9.7153e-02,1.4000e+01
IMP_SCORE,5604,GO:1902175,9.7121e-02,1.4000e+01
IMP_SCORE,5605,GO:0034728,9.6955e-02,6.2000e+01
IMP_SCORE,5606,GO:0005540,9.6938e-02,9.2000e+01
IMP_SCORE,5607,GO:0072666,9.6786e-02,1.8000e+01
IMP_SCORE,5608,GO:0001784,9.6743e-02,4.0000e+00
IMP_SCORE,5609,GO:0016878,9.6662e-02,2.6000e+01
IMP_SCORE,5610,GO:0017004,9.6580e-02,2.1000e+01
IMP_SCORE,5611,GO:0033572,9.6538e-02,1.6000e+01
IMP_SCORE,5612,GO:0021795,9.6410e-02,3.3000e+01
IMP_SCORE,5613,GO:0006305,9.6357e-02,1.5000e+01
IMP_SCORE,5614,GO:0016408,9.6343e-02,4.0000e+01
IMP_SCORE,5615,GO:0010880,9.6286e-02,5.0000e+00
IMP_SCORE,5616,GO:0003181,9.6278e-02,4.0000e+00
IMP_SCORE,5617,GO:0042577,9.6237e-02,3.2000e+01
IMP_SCORE,5618,GO:0072178,9.6154e-02,7.0000e+00
IMP_SCORE,5619,GO:1903008,9.6026e-02,2.0000e+01
IMP_SCORE,5620,GO:0060334,9.6022e-02,7.0000e+00
IMP_SCORE,5621,GO:0032200,9.5982e-02,1.9000e+01
IMP_SCORE,5622,GO:0004527,9.5955e-02,2.8000e+01
IMP_SCORE,5623,GO:0044702,9.5883e-02,4.7400e+02
IMP_SCORE,5624,GO:0002833,9.5867e-02,2.1000e+01
IMP_SCORE,5625,GO:0016338,9.5764e-02,3.0000e+01
IMP_SCORE,5626,GO:0006029,9.5742e-02,1.5000e+01
IMP_SCORE,5627,GO:0006813,9.5728e-02,3.8000e+01
IMP_SCORE,5628,GO:0009642,9.5520e-02,2.0000e+00
IMP_SCORE,5629,GO:0043484,9.5495e-02,4.0000e+01
IMP_SCORE,5630,GO:0001891,9.5428e-02,2.6000e+01
IMP_SCORE,5631,GO:0007266,9.5384e-02,3.8000e+01
IMP_SCORE,5632,GO:0002087,9.5326e-02,4.0000e+00
IMP_SCORE,5633,GO:0009142,9.5320e-02,1.1000e+01
IMP_SCORE,5634,GO:0005581,9.5247e-02,1.6400e+02
IMP_SCORE,5635,GO:0002716,9.5071e-02,5.0000e+00
IMP_SCORE,5636,GO:0015295,9.5034e-02,3.9000e+01
IMP_SCORE,5637,GO:0016853,9.5033e-02,1.7400e+02
IMP_SCORE,5638,GO:0016048,9.4981e-02,5.0000e+00
IMP_SCORE,5639,GO:0004520,9.4969e-02,1.6000e+01
IMP_SCORE,5640,GO:0006144,9.4815e-02,1.4000e+01
IMP_SCORE,5641,GO:0032580,9.4752e-02,7.4000e+01
IMP_SCORE,5642,GO:0018198,9.4699e-02,9.0000e+00
IMP_SCORE,5643,GO:0000307,9.4581e-02,1.7000e+01
IMP_SCORE,5644,GO:0035586,9.4379e-02,2.3000e+01
IMP_SCORE,5645,GO:0031903,9.4349e-02,4.4000e+01
IMP_SCORE,5646,GO:0006972,9.4319e-02,1.3000e+01
IMP_SCORE,5647,GO:0014889,9.4292e-02,4.0000e+00
IMP_SCORE,5648,GO:0044265,9.4277e-02,1.6600e+02
IMP_SCORE,5649,GO:0006479,9.4273e-02,4.4000e+01
IMP_SCORE,5650,GO:0035235,9.3945e-02,1.5000e+01
IMP_SCORE,5651,GO:0005310,9.3879e-02,1.7000e+01
IMP_SCORE,5652,GO:0035255,9.3773e-02,9.0000e+00
IMP_SCORE,5653,GO:0006085,9.3766e-02,1.5000e+01
IMP_SCORE,5654,GO:0016570,9.3685e-02,8.6000e+01
IMP_SCORE,5655,GO:0001960,9.3656e-02,1.6000e+01
IMP_SCORE,5656,GO:0099518,9.3643e-02,1.4000e+01
IMP_SCORE,5657,GO:0034605,9.3601e-02,6.1000e+01
IMP_SCORE,5658,GO:1904030,9.3566e-02,4.0000e+00
IMP_SCORE,5659,GO:0008150,9.3534e-02,1.3250e+03
IMP_SCORE,5660,GO:0031214,9.3454e-02,8.0000e+01
IMP_SCORE,5661,GO:0034452,9.3432e-02,3.0000e+00
IMP_SCORE,5662,GO:0001650,9.3309e-02,1.1300e+02
IMP_SCORE,5663,GO:1905039,9.3300e-02,4.6000e+01
IMP_SCORE,5664,GO:0030148,9.3224e-02,7.1000e+01
IMP_SCORE,5665,GO:1903018,9.3185e-02,1.4000e+01
IMP_SCORE,5666,GO:0043543,9.3178e-02,5.1000e+01
IMP_SCORE,5667,GO:0006275,9.3012e-02,2.7000e+01
IMP_SCORE,5668,GO:0019840,9.2911e-02,3.6000e+01
IMP_SCORE,5669,GO:0070199,9.2889e-02,1.0000e+00
IMP_SCORE,5670,GO:1902003,9.2872e-02,1.3000e+01
IMP_SCORE,5671,GO:0043525,9.2832e-02,5.0000e+00
IMP_SCORE,5672,GO:0006521,9.2785e-02,1.2000e+01
IMP_SCORE,5673,GO:0033169,9.2739e-02,2.0000e+01
IMP_SCORE,5674,GO:0030286,9.2716e-02,2.4000e+01
IMP_SCORE,5675,GO:0005662,9.2664e-02,1.3000e+01
IMP_SCORE,5676,GO:0071805,9.2614e-02,5.0000e+01
IMP_SCORE,5677,GO:0044703,9.2564e-02,9.9000e+01
IMP_SCORE,5678,GO:0019239,9.2540e-02,2.2000e+01
IMP_SCORE,5679,GO:0030374,9.2479e-02,1.4000e+01
IMP_SCORE,5680,GO:0039702,9.2457e-02,3.0000e+00
IMP_SCORE,5681,GO:0007368,9.2411e-02,2.1000e+01
IMP_SCORE,5682,GO:0042277,9.2388e-02,2.5800e+02
IMP_SCORE,5683,GO:0006195,9.2372e-02,1.0000e+01
IMP_SCORE,5684,GO:0008484,9.2283e-02,4.6000e+01
IMP_SCORE,5685,GO:0046471,9.2282e-02,2.5000e+01
IMP_SCORE,5686,GO:0009593,9.2282e-02,6.8000e+01
IMP_SCORE,5687,GO:0042692,9.2259e-02,2.7000e+01
IMP_SCORE,5688,GO:0015301,9.2118e-02,4.5000e+01
IMP_SCORE,5689,GO:0071498,9.2114e-02,9.0000e+00
IMP_SCORE,5690,GO:1903115,9.2093e-02,1.1000e+01
IMP_SCORE,5691,GO:0050482,9.2026e-02,1.5000e+01
IMP_SCORE,5692,GO:0019841,9.2012e-02,2.0000e+01
IMP_SCORE,5693,GO:0006475,9.1997e-02,2.6000e+01
IMP_SCORE,5694,GO:0048663,9.1996e-02,1.2000e+01
IMP_SCORE,5695,GO:0001614,9.1943e-02,3.7000e+01
IMP_SCORE,5696,GO:0051965,9.1918e-02,5.6000e+01
IMP_SCORE,5697,GO:0071577,9.1863e-02,1.9000e+01
IMP_SCORE,5698,GO:0000245,9.1859e-02,1.0000e+01
IMP_SCORE,5699,GO:0006750,9.1858e-02,2.1000e+01
IMP_SCORE,5700,GO:0034314,9.1841e-02,1.3000e+01
IMP_SCORE,5701,GO:0006497,9.1782e-02,7.0000e+01
IMP_SCORE,5702,GO:0005048,9.1780e-02,1.9000e+01
IMP_SCORE,5703,GO:0016529,9.1772e-02,2.5000e+01
IMP_SCORE,5704,GO:0071397,9.1769e-02,1.9000e+01
IMP_SCORE,5705,GO:0008509,9.1718e-02,1.5200e+02
IMP_SCORE,5706,GO:0043039,9.1665e-02,1.6000e+01
IMP_SCORE,5707,GO:0009581,9.1659e-02,5.5000e+01
IMP_SCORE,5708,GO:0000079,9.1607e-02,2.6000e+01
IMP_SCORE,5709,GO:0030004,9.1568e-02,3.3000e+01
IMP_SCORE,5710,GO:0007156,9.1415e-02,1.1400e+02
IMP_SCORE,5711,GO:0060384,9.1386e-02,2.0000e+01
IMP_SCORE,5712,GO:0042805,9.1385e-02,2.2000e+01
IMP_SCORE,5713,GO:0097546,9.1301e-02,1.8000e+01
IMP_SCORE,5714,GO:0021766,9.1299e-02,3.8000e+01
IMP_SCORE,5715,GO:0030097,9.1252e-02,5.4000e+01
IMP_SCORE,5716,GO:0046655,9.1227e-02,8.0000e+00
IMP_SCORE,5717,GO:0061028,9.1208e-02,1.1000e+01
IMP_SCORE,5718,GO:0048096,9.1208e-02,8.0000e+00
IMP_SCORE,5719,GO:0048609,9.1196e-02,2.6700e+02
IMP_SCORE,5720,GO:0006817,9.1139e-02,4.0000e+00
IMP_SCORE,5721,GO:0015174,9.1049e-02,1.1000e+01
IMP_SCORE,5722,GO:0009952,9.1026e-02,2.8000e+01
IMP_SCORE,5723,GO:0008213,9.0999e-02,4.2000e+01
IMP_SCORE,5724,GO:0051016,9.0943e-02,1.2000e+01
IMP_SCORE,5725,GO:0061157,9.0801e-02,4.0000e+00
IMP_SCORE,5726,GO:0000777,9.0779e-02,4.2000e+01
IMP_SCORE,5727,GO:2001243,9.0760e-02,2.2000e+01
IMP_SCORE,5728,GO:0097525,9.0727e-02,3.3000e+01
IMP_SCORE,5729,GO:0006450,9.0481e-02,1.8000e+01
IMP_SCORE,5730,GO:0016445,9.0435e-02,4.0000e+00
IMP_SCORE,5731,GO:0043628,9.0424e-02,1.1000e+01
IMP_SCORE,5732,GO:0007050,9.0366e-02,5.5000e+01
IMP_SCORE,5733,GO:0042069,9.0350e-02,1.4000e+01
IMP_SCORE,5734,GO:0016779,9.0324e-02,8.8000e+01
IMP_SCORE,5735,GO:0019369,9.0205e-02,2.8000e+01
IMP_SCORE,5736,GO:0042417,9.0191e-02,1.0000e+01
IMP_SCORE,5737,GO:0005217,9.0060e-02,1.5000e+01
IMP_SCORE,5738,GO:0016126,8.9982e-02,3.1000e+01
IMP_SCORE,5739,GO:0045022,8.9975e-02,6.0000e+00
IMP_SCORE,5740,GO:0051444,8.9964e-02,1.1000e+01
IMP_SCORE,5741,GO:2000425,8.9954e-02,1.9000e+01
IMP_SCORE,5742,GO:0042402,8.9919e-02,5.2000e+01
IMP_SCORE,5743,GO:0090075,8.9887e-02,3.0000e+00
IMP_SCORE,5744,GO:0043142,8.9865e-02,2.0000e+00
IMP_SCORE,5745,GO:0050688,8.9847e-02,3.2000e+01
IMP_SCORE,5746,GO:0006855,8.9823e-02,1.4000e+01
IMP_SCORE,5747,GO:0031648,8.9790e-02,2.4000e+01
IMP_SCORE,5748,GO:0004693,8.9789e-02,9.0000e+00
IMP_SCORE,5749,GO:0030260,8.9417e-02,6.0000e+01
IMP_SCORE,5750,GO:0043552,8.9388e-02,5.0000e+00
IMP_SCORE,5751,GO:0005436,8.9292e-02,7.0000e+00
IMP_SCORE,5752,GO:0051386,8.9239e-02,5.0000e+00
IMP_SCORE,5753,GO:0033764,8.9201e-02,2.8000e+01
IMP_SCORE,5754,GO:0016460,8.9155e-02,1.6000e+01
IMP_SCORE,5755,GO:1904816,8.9107e-02,5.0000e+00
IMP_SCORE,5756,GO:0008066,8.8985e-02,1.3000e+01
IMP_SCORE,5757,GO:0033363,8.8980e-02,1.7000e+01
IMP_SCORE,5758,GO:0097696,8.8963e-02,2.1000e+01
IMP_SCORE,5759,GO:0046621,8.8922e-02,4.0000e+00
IMP_SCORE,5760,GO:0051297,8.8903e-02,3.3000e+01
IMP_SCORE,5761,GO:0035036,8.8779e-02,3.7000e+01
IMP_SCORE,5762,GO:0016229,8.8713e-02,3.2000e+01
IMP_SCORE,5763,GO:0072422,8.8687e-02,1.2000e+01
IMP_SCORE,5764,GO:0046965,8.8574e-02,4.0000e+00
IMP_SCORE,5765,GO:2000353,8.8569e-02,2.1000e+01
IMP_SCORE,5766,GO:0006596,8.8512e-02,2.7000e+01
IMP_SCORE,5767,GO:0046473,8.8431e-02,2.1000e+01
IMP_SCORE,5768,GO:0008276,8.8272e-02,3.5000e+01
IMP_SCORE,5769,GO:0006622,8.8222e-02,9.0000e+00
IMP_SCORE,5770,GO:0016254,8.8184e-02,1.4000e+01
IMP_SCORE,5771,GO:0003724,8.8116e-02,3.3000e+01
IMP_SCORE,5772,GO:0072348,8.8059e-02,1.4000e+01
IMP_SCORE,5773,GO:0008556,8.8020e-02,2.5000e+01
IMP_SCORE,5774,GO:0090659,8.7957e-02,1.5000e+01
IMP_SCORE,5775,GO:0014706,8.7824e-02,2.1000e+01
IMP_SCORE,5776,GO:0050673,8.7677e-02,3.1000e+01
IMP_SCORE,5777,GO:0000407,8.7630e-02,1.2000e+01
IMP_SCORE,5778,GO:0051580,8.7554e-02,3.0000e+00
IMP_SCORE,5779,GO:0006704,8.7171e-02,6.0000e+00
IMP_SCORE,5780,GO:0044450,8.7154e-02,8.1000e+01
IMP_SCORE,5781,GO:0051350,8.7093e-02,5.0000e+00
IMP_SCORE,5782,GO:0031497,8.7069e-02,9.0000e+00
IMP_SCORE,5783,GO:0004859,8.7035e-02,4.3000e+01
IMP_SCORE,5784,GO:0008757,8.6970e-02,7.9000e+01
IMP_SCORE,5785,GO:0005230,8.6939e-02,3.2000e+01
IMP_SCORE,5786,GO:1901160,8.6888e-02,1.0000e+01
IMP_SCORE,5787,GO:0016859,8.6869e-02,4.0000e+01
IMP_SCORE,5788,GO:0033044,8.6762e-02,6.8000e+01
IMP_SCORE,5789,GO:0005859,8.6741e-02,2.0000e+01
IMP_SCORE,5790,GO:0016447,8.6730e-02,6.0000e+00
IMP_SCORE,5791,GO:0090003,8.6570e-02,1.8000e+01
IMP_SCORE,5792,GO:0032986,8.6546e-02,1.4000e+01
IMP_SCORE,5793,GO:0042771,8.6463e-02,1.7000e+01
IMP_SCORE,5794,GO:0044144,8.6445e-02,1.6000e+01
IMP_SCORE,5795,GO:0015291,8.6415e-02,1.4000e+02
IMP_SCORE,5796,GO:0051276,8.6403e-02,1.0900e+02
IMP_SCORE,5797,GO:0005697,8.6372e-02,3.0000e+00
IMP_SCORE,5798,GO:0000398,8.6280e-02,6.9000e+01
IMP_SCORE,5799,GO:0033178,8.6268e-02,6.0000e+00
IMP_SCORE,5800,GO:0051503,8.6254e-02,2.1000e+01
IMP_SCORE,5801,GO:0016628,8.6162e-02,2.3000e+01
IMP_SCORE,5802,GO:0055102,8.6067e-02,3.9000e+01
IMP_SCORE,5803,GO:0065002,8.6060e-02,2.9000e+01
IMP_SCORE,5804,GO:0032025,8.6041e-02,3.0000e+00
IMP_SCORE,5805,GO:0097150,8.5988e-02,6.0000e+00
IMP_SCORE,5806,GO:0045475,8.5967e-02,2.4000e+01
IMP_SCORE,5807,GO:0000038,8.5937e-02,3.1000e+01
IMP_SCORE,5808,GO:0048025,8.5814e-02,2.0000e+00
IMP_SCORE,5809,GO:0022412,8.5645e-02,8.8000e+01
IMP_SCORE,5810,GO:0009199,8.5612e-02,4.4000e+01
IMP_SCORE,5811,GO:0008170,8.5557e-02,4.0000e+01
IMP_SCORE,5812,GO:0033014,8.5454e-02,1.5000e+01
IMP_SCORE,5813,GO:0033612,8.5438e-02,7.0000e+00
IMP_SCORE,5814,GO:0031083,8.5428e-02,1.3000e+01
IMP_SCORE,5815,GO:0008375,8.5389e-02,6.2000e+01
IMP_SCORE,5816,GO:0001786,8.5367e-02,6.0000e+01
IMP_SCORE,5817,GO:0003755,8.5292e-02,2.8000e+01
IMP_SCORE,5818,GO:0004950,8.5270e-02,1.5000e+01
IMP_SCORE,5819,GO:2000310,8.5237e-02,3.0000e+00
IMP_SCORE,5820,GO:0002931,8.5191e-02,1.6000e+01
IMP_SCORE,5821,GO:0061512,8.5186e-02,1.0000e+01
IMP_SCORE,5822,GO:0035246,8.5131e-02,1.2000e+01
IMP_SCORE,5823,GO:0000062,8.5047e-02,4.7000e+01
IMP_SCORE,5824,GO:0046635,8.5035e-02,2.3000e+01
IMP_SCORE,5825,GO:0070633,8.4953e-02,1.7000e+01
IMP_SCORE,5826,GO:0061647,8.4926e-02,2.0000e+00
IMP_SCORE,5827,GO:0010314,8.4908e-02,1.4000e+01
IMP_SCORE,5828,GO:0035567,8.4799e-02,3.8000e+01
IMP_SCORE,5829,GO:0003081,8.4770e-02,1.0000e+01
IMP_SCORE,5830,GO:0005536,8.4699e-02,9.0000e+00
IMP_SCORE,5831,GO:0060143,8.4680e-02,2.3000e+01
IMP_SCORE,5832,GO:0033962,8.4560e-02,4.0000e+00
IMP_SCORE,5833,GO:0015030,8.4548e-02,4.0000e+01
IMP_SCORE,5834,GO:0050927,8.4524e-02,1.2000e+01
IMP_SCORE,5835,GO:0000338,8.4493e-02,3.0000e+00
IMP_SCORE,5836,GO:0071616,8.4473e-02,5.3000e+01
IMP_SCORE,5837,GO:0060706,8.4426e-02,1.4000e+01
IMP_SCORE,5838,GO:0031907,8.4425e-02,2.9000e+01
IMP_SCORE,5839,GO:0045171,8.4307e-02,3.6000e+01
IMP_SCORE,5840,GO:0032225,8.4281e-02,8.0000e+00
IMP_SCORE,5841,GO:0019215,8.4267e-02,8.0000e+00
IMP_SCORE,5842,GO:0017145,8.4238e-02,3.0000e+00
IMP_SCORE,5843,GO:0005351,8.4226e-02,1.0000e+01
IMP_SCORE,5844,GO:0071709,8.4131e-02,1.5000e+01
IMP_SCORE,5845,GO:0002704,8.4122e-02,1.3000e+01
IMP_SCORE,5846,GO:0009975,8.4063e-02,4.0000e+00
IMP_SCORE,5847,GO:0035265,8.4026e-02,1.4000e+01
IMP_SCORE,5848,GO:0009263,8.3979e-02,3.0000e+00
IMP_SCORE,5849,GO:0080008,8.3957e-02,1.2000e+01
IMP_SCORE,5850,GO:0035035,8.3842e-02,1.4000e+01
IMP_SCORE,5851,GO:1901532,8.3601e-02,5.0000e+00
IMP_SCORE,5852,GO:0019471,8.3490e-02,7.0000e+00
IMP_SCORE,5853,GO:0097223,8.3487e-02,1.0500e+02
IMP_SCORE,5854,GO:0016572,8.3470e-02,9.0000e+00
IMP_SCORE,5855,GO:0001556,8.3462e-02,5.0000e+00
IMP_SCORE,5856,GO:0005643,8.3385e-02,1.9000e+01
IMP_SCORE,5857,GO:0004875,8.3326e-02,5.0000e+00
IMP_SCORE,5858,GO:0002260,8.3322e-02,2.0000e+01
IMP_SCORE,5859,GO:0030216,8.3270e-02,4.1000e+01
IMP_SCORE,5860,GO:0042772,8.3256e-02,5.0000e+00
IMP_SCORE,5861,GO:0005246,8.3228e-02,2.9000e+01
IMP_SCORE,5862,GO:0031123,8.3200e-02,2.8000e+01
IMP_SCORE,5863,GO:0097472,8.3170e-02,6.0000e+00
IMP_SCORE,5864,GO:0010800,8.3137e-02,7.0000e+00
IMP_SCORE,5865,GO:0031102,8.3093e-02,2.2000e+01
IMP_SCORE,5866,GO:0042834,8.3071e-02,9.0000e+00
IMP_SCORE,5867,GO:0071556,8.3059e-02,2.6000e+01
IMP_SCORE,5868,GO:0008033,8.3028e-02,4.5000e+01
IMP_SCORE,5869,GO:0016594,8.3007e-02,1.5000e+01
IMP_SCORE,5870,GO:0018202,8.2978e-02,7.0000e+00
IMP_SCORE,5871,GO:0035561,8.2833e-02,2.0000e+00
IMP_SCORE,5872,GO:0090036,8.2631e-02,1.1000e+01
IMP_SCORE,5873,GO:0016072,8.2618e-02,6.5000e+01
IMP_SCORE,5874,GO:0042093,8.2609e-02,2.0000e+00
IMP_SCORE,5875,GO:0045725,8.2407e-02,1.0000e+01
IMP_SCORE,5876,GO:0000049,8.2363e-02,2.8000e+01
IMP_SCORE,5877,GO:0006703,8.2347e-02,1.6000e+01
IMP_SCORE,5878,GO:0046501,8.2290e-02,1.4000e+01
IMP_SCORE,5879,GO:0006400,8.2245e-02,2.9000e+01
IMP_SCORE,5880,GO:1901201,8.2238e-02,4.0000e+00
IMP_SCORE,5881,GO:0015485,8.2155e-02,3.0000e+01
IMP_SCORE,5882,GO:0043097,8.2107e-02,1.0000e+01
IMP_SCORE,5883,GO:0001618,8.2059e-02,4.3000e+01
IMP_SCORE,5884,GO:0006693,8.2026e-02,2.0000e+01
IMP_SCORE,5885,GO:0001541,8.2020e-02,1.4000e+01
IMP_SCORE,5886,GO:0006281,8.1997e-02,1.0400e+02
IMP_SCORE,5887,GO:0032589,8.1911e-02,1.4000e+01
IMP_SCORE,5888,GO:0006364,8.1895e-02,6.4000e+01
IMP_SCORE,5889,GO:2001044,8.1748e-02,1.4000e+01
IMP_SCORE,5890,GO:0016651,8.1748e-02,7.5000e+01
IMP_SCORE,5891,GO:0090263,8.1657e-02,2.6000e+01
IMP_SCORE,5892,GO:0046849,8.1615e-02,5.0000e+00
IMP_SCORE,5893,GO:0008157,8.1594e-02,1.2000e+01
IMP_SCORE,5894,GO:0045685,8.1585e-02,1.9000e+01
IMP_SCORE,5895,GO:0019005,8.1544e-02,1.8000e+01
IMP_SCORE,5896,GO:0016274,8.1441e-02,2.0000e+01
IMP_SCORE,5897,GO:0006778,8.1383e-02,2.7000e+01
IMP_SCORE,5898,GO:0071897,8.1340e-02,2.2000e+01
IMP_SCORE,5899,GO:0032692,8.1316e-02,4.0000e+00
IMP_SCORE,5900,GO:0051452,8.1314e-02,2.4000e+01
IMP_SCORE,5901,GO:0006809,8.1295e-02,4.0000e+00
IMP_SCORE,5902,GO:0030904,8.1217e-02,6.0000e+00
IMP_SCORE,5903,GO:0045028,8.1088e-02,2.5000e+01
IMP_SCORE,5904,GO:0030532,8.1067e-02,2.7000e+01
IMP_SCORE,5905,GO:0017110,8.0853e-02,4.0000e+00
IMP_SCORE,5906,GO:0016574,8.0820e-02,9.0000e+00
IMP_SCORE,5907,GO:0042800,8.0682e-02,4.0000e+00
IMP_SCORE,5908,GO:0046337,8.0635e-02,1.6000e+01
IMP_SCORE,5909,GO:0070646,8.0603e-02,1.0300e+02
IMP_SCORE,5910,GO:0034104,8.0532e-02,1.1000e+01
IMP_SCORE,5911,GO:0007032,8.0505e-02,2.9000e+01
IMP_SCORE,5912,GO:0016884,8.0500e-02,1.0000e+01
IMP_SCORE,5913,GO:0006486,8.0447e-02,8.8000e+01
IMP_SCORE,5914,GO:0090192,8.0281e-02,6.0000e+00
IMP_SCORE,5915,GO:0008643,8.0266e-02,6.4000e+01
IMP_SCORE,5916,GO:1903428,8.0266e-02,1.2000e+01
IMP_SCORE,5917,GO:0016235,8.0261e-02,4.0000e+01
IMP_SCORE,5918,GO:0051851,8.0254e-02,2.5000e+01
IMP_SCORE,5919,GO:0021895,8.0183e-02,1.1000e+01
IMP_SCORE,5920,GO:0004180,8.0114e-02,4.0000e+01
IMP_SCORE,5921,GO:0006285,8.0050e-02,4.0000e+00
IMP_SCORE,5922,GO:0043015,8.0033e-02,2.5000e+01
IMP_SCORE,5923,GO:0005518,7.9999e-02,5.9000e+01
IMP_SCORE,5924,GO:0008045,7.9993e-02,3.1000e+01
IMP_SCORE,5925,GO:0004004,7.9984e-02,1.9000e+01
IMP_SCORE,5926,GO:0015630,7.9937e-02,1.6000e+02
IMP_SCORE,5927,GO:0071782,7.9819e-02,1.2000e+01
IMP_SCORE,5928,GO:2000050,7.9807e-02,2.6000e+01
IMP_SCORE,5929,GO:0004518,7.9737e-02,9.0000e+01
IMP_SCORE,5930,GO:0010839,7.9728e-02,9.0000e+00
IMP_SCORE,5931,GO:0004993,7.9648e-02,1.3000e+01
IMP_SCORE,5932,GO:0018216,7.9413e-02,2.1000e+01
IMP_SCORE,5933,GO:1903202,7.9305e-02,1.4000e+01
IMP_SCORE,5934,GO:0008188,7.9297e-02,2.6000e+01
IMP_SCORE,5935,GO:0000726,7.9117e-02,7.0000e+00
IMP_SCORE,5936,GO:0019203,7.8982e-02,1.0000e+00
IMP_SCORE,5937,GO:0032993,7.8876e-02,3.0000e+01
IMP_SCORE,5938,GO:0048232,7.8828e-02,2.2100e+02
IMP_SCORE,5939,GO:0007283,7.8811e-02,1.9500e+02
IMP_SCORE,5940,GO:0090520,7.8699e-02,1.2000e+01
IMP_SCORE,5941,GO:0009144,7.8487e-02,3.5000e+01
IMP_SCORE,5942,GO:0040036,7.8405e-02,9.0000e+00
IMP_SCORE,5943,GO:0032509,7.8218e-02,4.0000e+00
IMP_SCORE,5944,GO:0005929,7.8174e-02,2.7800e+02
IMP_SCORE,5945,GO:0006325,7.8140e-02,1.8100e+02
IMP_SCORE,5946,GO:0070268,7.8105e-02,9.6000e+01
IMP_SCORE,5947,GO:0030809,7.8000e-02,1.5000e+01
IMP_SCORE,5948,GO:0046503,7.7996e-02,2.0000e+01
IMP_SCORE,5949,GO:0097722,7.7856e-02,1.9000e+01
IMP_SCORE,5950,GO:0072509,7.7588e-02,8.0000e+01
IMP_SCORE,5951,GO:0008544,7.7529e-02,4.1000e+01
IMP_SCORE,5952,GO:0097120,7.7516e-02,7.0000e+00
IMP_SCORE,5953,GO:0006309,7.7446e-02,8.0000e+00
IMP_SCORE,5954,GO:0016864,7.7423e-02,1.9000e+01
IMP_SCORE,5955,GO:0006182,7.7341e-02,3.0000e+00
IMP_SCORE,5956,GO:0032259,7.7316e-02,2.1400e+02
IMP_SCORE,5957,GO:0046755,7.7211e-02,9.0000e+00
IMP_SCORE,5958,GO:1903825,7.7101e-02,4.3000e+01
IMP_SCORE,5959,GO:0032731,7.6999e-02,1.6000e+01
IMP_SCORE,5960,GO:0032402,7.6799e-02,6.0000e+00
IMP_SCORE,5961,GO:0032410,7.6715e-02,1.3000e+01
IMP_SCORE,5962,GO:0004386,7.6712e-02,4.0000e+01
IMP_SCORE,5963,GO:0016757,7.6664e-02,2.2200e+02
IMP_SCORE,5964,GO:0000271,7.6618e-02,2.1000e+01
IMP_SCORE,5965,GO:0008195,7.6612e-02,4.2000e+01
IMP_SCORE,5966,GO:0002042,7.6597e-02,1.9000e+01
IMP_SCORE,5967,GO:0004675,7.6542e-02,1.8000e+01
IMP_SCORE,5968,GO:0048642,7.6527e-02,7.0000e+00
IMP_SCORE,5969,GO:0051646,7.6419e-02,1.9000e+01
IMP_SCORE,5970,GO:0007157,7.6377e-02,3.4000e+01
IMP_SCORE,5971,GO:0070403,7.6372e-02,5.0000e+00
IMP_SCORE,5972,GO:0050750,7.6336e-02,1.0000e+01
IMP_SCORE,5973,GO:0016741,7.6174e-02,2.0600e+02
IMP_SCORE,5974,GO:0008194,7.6119e-02,1.1600e+02
IMP_SCORE,5975,GO:0042168,7.6092e-02,2.3000e+01
IMP_SCORE,5976,GO:0000272,7.6028e-02,2.0000e+01
IMP_SCORE,5977,GO:0032230,7.6010e-02,1.0000e+00
IMP_SCORE,5978,GO:0032099,7.6010e-02,1.0000e+00
IMP_SCORE,5979,GO:0045945,7.6010e-02,1.0000e+00
IMP_SCORE,5980,GO:0060149,7.6010e-02,1.0000e+00
IMP_SCORE,5981,GO:0007566,7.5938e-02,8.0000e+00
IMP_SCORE,5982,GO:0032660,7.5933e-02,7.0000e+00
IMP_SCORE,5983,GO:0000717,7.5895e-02,6.0000e+00
IMP_SCORE,5984,GO:0030826,7.5866e-02,5.0000e+00
IMP_SCORE,5985,GO:0042623,7.5805e-02,7.5000e+01
IMP_SCORE,5986,GO:0090575,7.5776e-02,1.5000e+01
IMP_SCORE,5987,GO:0071837,7.5598e-02,1.2000e+01
IMP_SCORE,5988,GO:0043178,7.5583e-02,5.2000e+01
IMP_SCORE,5989,GO:0065004,7.5550e-02,4.6000e+01
IMP_SCORE,5990,GO:0044782,7.5502e-02,7.2000e+01
IMP_SCORE,5991,GO:0002323,7.5417e-02,4.0000e+00
IMP_SCORE,5992,GO:0042711,7.5392e-02,1.7000e+01
IMP_SCORE,5993,GO:0061621,7.5345e-02,8.0000e+00
IMP_SCORE,5994,GO:0006816,7.5302e-02,8.5000e+01
IMP_SCORE,5995,GO:0045663,7.5247e-02,1.1000e+01
IMP_SCORE,5996,GO:0050872,7.5174e-02,2.0000e+00
IMP_SCORE,5997,GO:0000153,7.5132e-02,4.0000e+00
IMP_SCORE,5998,GO:0030837,7.5084e-02,1.5000e+01
IMP_SCORE,5999,GO:0051569,7.4935e-02,3.0000e+00
IMP_SCORE,6000,GO:0008271,7.4887e-02,2.0000e+00
IMP_SCORE,6001,GO:0003713,7.4867e-02,9.2000e+01
IMP_SCORE,6002,GO:0015036,7.4844e-02,2.7000e+01
IMP_SCORE,6003,GO:0050997,7.4840e-02,7.0000e+00
IMP_SCORE,6004,GO:0042219,7.4789e-02,2.2000e+01
IMP_SCORE,6005,GO:0098800,7.4684e-02,3.8000e+01
IMP_SCORE,6006,GO:2001258,7.4634e-02,7.0000e+00
IMP_SCORE,6007,GO:0097542,7.4557e-02,1.9000e+01
IMP_SCORE,6008,GO:0010543,7.4405e-02,5.0000e+00
IMP_SCORE,6009,GO:0044085,7.4350e-02,7.1000e+01
IMP_SCORE,6010,GO:0046856,7.4115e-02,8.0000e+00
IMP_SCORE,6011,GO:0005694,7.4107e-02,1.0600e+02
IMP_SCORE,6012,GO:0031953,7.4088e-02,2.0000e+00
IMP_SCORE,6013,GO:0002446,7.4064e-02,4.0000e+00
IMP_SCORE,6014,GO:0004864,7.4037e-02,2.4000e+01
IMP_SCORE,6015,GO:0050901,7.3954e-02,8.0000e+00
IMP_SCORE,6016,GO:0042056,7.3930e-02,1.7000e+01
IMP_SCORE,6017,GO:0071467,7.3878e-02,1.5000e+01
IMP_SCORE,6018,GO:0046339,7.3587e-02,1.2000e+01
IMP_SCORE,6019,GO:0016747,7.3573e-02,1.5500e+02
IMP_SCORE,6020,GO:0003729,7.3508e-02,8.9000e+01
IMP_SCORE,6021,GO:0003376,7.3413e-02,1.1000e+01
IMP_SCORE,6022,GO:0007281,7.3293e-02,5.0000e+01
IMP_SCORE,6023,GO:0036513,7.3288e-02,1.0000e+00
IMP_SCORE,6024,GO:0010501,7.3236e-02,3.5000e+01
IMP_SCORE,6025,GO:0070076,7.3068e-02,1.7000e+01
IMP_SCORE,6026,GO:0010872,7.3066e-02,6.0000e+00
IMP_SCORE,6027,GO:0015800,7.2941e-02,1.0000e+01
IMP_SCORE,6028,GO:0032981,7.2850e-02,2.2000e+01
IMP_SCORE,6029,GO:0031274,7.2785e-02,5.0000e+00
IMP_SCORE,6030,GO:0007095,7.2762e-02,5.0000e+00
IMP_SCORE,6031,GO:0005891,7.2609e-02,3.2000e+01
IMP_SCORE,6032,GO:0008210,7.2584e-02,2.4000e+01
IMP_SCORE,6033,GO:0071425,7.2525e-02,5.0000e+00
IMP_SCORE,6034,GO:0032232,7.2260e-02,4.0000e+00
IMP_SCORE,6035,GO:0007601,7.2209e-02,1.3400e+02
IMP_SCORE,6036,GO:0007286,7.2146e-02,3.4000e+01
IMP_SCORE,6037,GO:0005225,7.2113e-02,2.8000e+01
IMP_SCORE,6038,GO:0090084,7.2049e-02,1.5000e+01
IMP_SCORE,6039,GO:0005778,7.2033e-02,3.6000e+01
IMP_SCORE,6040,GO:0034637,7.2020e-02,1.5000e+01
IMP_SCORE,6041,GO:0000315,7.1844e-02,2.7000e+01
IMP_SCORE,6042,GO:0008333,7.1730e-02,2.0000e+01
IMP_SCORE,6043,GO:0097031,7.1655e-02,1.7000e+01
IMP_SCORE,6044,GO:0051196,7.1370e-02,1.9000e+01
IMP_SCORE,6045,GO:0034030,7.1237e-02,5.0000e+00
IMP_SCORE,6046,GO:0004012,7.1190e-02,6.0000e+00
IMP_SCORE,6047,GO:0001158,7.1075e-02,3.4000e+01
IMP_SCORE,6048,GO:0090197,7.1074e-02,1.3000e+01
IMP_SCORE,6049,GO:0060343,7.0916e-02,6.0000e+00
IMP_SCORE,6050,GO:0030817,7.0618e-02,1.8000e+01
IMP_SCORE,6051,GO:0001961,7.0599e-02,2.8000e+01
IMP_SCORE,6052,GO:0060292,7.0571e-02,5.0000e+00
IMP_SCORE,6053,GO:0050701,7.0537e-02,3.0000e+00
IMP_SCORE,6054,GO:0004407,7.0415e-02,8.0000e+00
IMP_SCORE,6055,GO:0031994,7.0271e-02,1.3000e+01
IMP_SCORE,6056,GO:0051393,7.0186e-02,3.0000e+01
IMP_SCORE,6057,GO:0031629,7.0156e-02,1.1000e+01
IMP_SCORE,6058,GO:0015926,7.0154e-02,1.7000e+01
IMP_SCORE,6059,GO:0043300,7.0105e-02,1.5000e+01
IMP_SCORE,6060,GO:2000505,7.0099e-02,6.0000e+00
IMP_SCORE,6061,GO:0060045,7.0081e-02,2.0000e+00
IMP_SCORE,6062,GO:0002753,7.0060e-02,8.0000e+00
IMP_SCORE,6063,GO:0003756,6.9947e-02,1.4000e+01
IMP_SCORE,6064,GO:0090190,6.9927e-02,4.0000e+00
IMP_SCORE,6065,GO:0050881,6.9910e-02,1.0000e+00
IMP_SCORE,6066,GO:0009451,6.9901e-02,3.6000e+01
IMP_SCORE,6067,GO:0042267,6.9892e-02,2.2000e+01
IMP_SCORE,6068,GO:0042089,6.9883e-02,8.0000e+00
IMP_SCORE,6069,GO:0006754,6.9740e-02,9.0000e+00
IMP_SCORE,6070,GO:0001510,6.9705e-02,1.8000e+01
IMP_SCORE,6071,GO:1903902,6.9283e-02,3.2000e+01
IMP_SCORE,6072,GO:0051198,6.9283e-02,2.0000e+00
IMP_SCORE,6073,GO:0001190,6.9066e-02,2.8000e+01
IMP_SCORE,6074,GO:1903649,6.9022e-02,1.0000e+01
IMP_SCORE,6075,GO:0051284,6.8886e-02,3.0000e+00
IMP_SCORE,6076,GO:0006418,6.8809e-02,2.2000e+01
IMP_SCORE,6077,GO:0010523,6.8793e-02,3.0000e+00
IMP_SCORE,6078,GO:0051536,6.8753e-02,4.8000e+01
IMP_SCORE,6079,GO:0008631,6.8749e-02,3.0000e+00
IMP_SCORE,6080,GO:0019905,6.8746e-02,8.7000e+01
IMP_SCORE,6081,GO:0044042,6.8745e-02,2.9000e+01
IMP_SCORE,6082,GO:0071359,6.8735e-02,1.3000e+01
IMP_SCORE,6083,GO:0008237,6.8684e-02,9.8000e+01
IMP_SCORE,6084,GO:0015935,6.8561e-02,2.7000e+01
IMP_SCORE,6085,GO:0016668,6.8502e-02,9.0000e+00
IMP_SCORE,6086,GO:0002312,6.8421e-02,2.2000e+01
IMP_SCORE,6087,GO:1901018,6.8394e-02,1.0000e+00
IMP_SCORE,6088,GO:1905950,6.8358e-02,1.7000e+01
IMP_SCORE,6089,GO:0047496,6.8247e-02,1.1000e+01
IMP_SCORE,6090,GO:0015804,6.8214e-02,1.2000e+01
IMP_SCORE,6091,GO:0016676,6.8191e-02,8.0000e+00
IMP_SCORE,6092,GO:0030851,6.8016e-02,3.0000e+00
IMP_SCORE,6093,GO:0070006,6.7956e-02,1.9000e+01
IMP_SCORE,6094,GO:0002861,6.7836e-02,1.3000e+01
IMP_SCORE,6095,GO:0042276,6.7773e-02,1.2000e+01
IMP_SCORE,6096,GO:0016441,6.7659e-02,1.1000e+01
IMP_SCORE,6097,GO:0015980,6.7575e-02,5.1000e+01
IMP_SCORE,6098,GO:0030315,6.7535e-02,1.1000e+01
IMP_SCORE,6099,GO:0002209,6.7518e-02,1.5000e+01
IMP_SCORE,6100,GO:0004812,6.7488e-02,2.5000e+01
IMP_SCORE,6101,GO:0007369,6.7441e-02,2.7000e+01
IMP_SCORE,6102,GO:0005849,6.7393e-02,1.0000e+01
IMP_SCORE,6103,GO:0055062,6.7385e-02,6.0000e+00
IMP_SCORE,6104,GO:0009395,6.7371e-02,2.2000e+01
IMP_SCORE,6105,GO:0015296,6.7114e-02,2.2000e+01
IMP_SCORE,6106,GO:0043217,6.7089e-02,2.1000e+01
IMP_SCORE,6107,GO:0000768,6.7086e-02,2.8000e+01
IMP_SCORE,6108,GO:0007257,6.7027e-02,1.7000e+01
IMP_SCORE,6109,GO:0043162,6.6993e-02,3.0000e+00
IMP_SCORE,6110,GO:0003730,6.6912e-02,3.2000e+01
IMP_SCORE,6111,GO:0016239,6.6638e-02,1.1000e+01
IMP_SCORE,6112,GO:0051984,6.6617e-02,6.0000e+00
IMP_SCORE,6113,GO:0038166,6.6605e-02,7.0000e+00
IMP_SCORE,6114,GO:0060159,6.6544e-02,5.0000e+00
IMP_SCORE,6115,GO:0002922,6.6448e-02,1.0000e+01
IMP_SCORE,6116,GO:0010738,6.6408e-02,1.5000e+01
IMP_SCORE,6117,GO:0071731,6.6376e-02,2.0000e+00
IMP_SCORE,6118,GO:0005833,6.6373e-02,6.0000e+00
IMP_SCORE,6119,GO:0018410,6.6302e-02,5.7000e+01
IMP_SCORE,6120,GO:0033144,6.6272e-02,4.0000e+00
IMP_SCORE,6121,GO:0007340,6.6264e-02,1.0000e+01
IMP_SCORE,6122,GO:0030016,6.6228e-02,2.1000e+01
IMP_SCORE,6123,GO:0031167,6.6208e-02,3.0000e+00
IMP_SCORE,6124,GO:0019359,6.6006e-02,2.6000e+01
IMP_SCORE,6125,GO:0035864,6.5988e-02,2.0000e+00
IMP_SCORE,6126,GO:0006356,6.5959e-02,5.0000e+00
IMP_SCORE,6127,GO:0019228,6.5814e-02,1.6000e+01
IMP_SCORE,6128,GO:0061783,6.5805e-02,3.4000e+01
IMP_SCORE,6129,GO:0030326,6.5743e-02,3.5000e+01
IMP_SCORE,6130,GO:0018195,6.5732e-02,2.0000e+01
IMP_SCORE,6131,GO:0046888,6.5693e-02,1.4000e+01
IMP_SCORE,6132,GO:0006906,6.5674e-02,3.9000e+01
IMP_SCORE,6133,GO:0071825,6.5666e-02,1.3000e+01
IMP_SCORE,6134,GO:0051087,6.5439e-02,2.3900e+02
IMP_SCORE,6135,GO:0042562,6.5417e-02,6.4000e+01
IMP_SCORE,6136,GO:0071318,6.5350e-02,2.0000e+00
IMP_SCORE,6137,GO:0098781,6.5306e-02,4.2000e+01
IMP_SCORE,6138,GO:2000756,6.5222e-02,2.0000e+01
IMP_SCORE,6139,GO:0097381,6.5127e-02,1.0000e+01
IMP_SCORE,6140,GO:0051451,6.5083e-02,8.0000e+00
IMP_SCORE,6141,GO:0033120,6.5070e-02,1.4000e+01
IMP_SCORE,6142,GO:0050926,6.5035e-02,1.0000e+01
IMP_SCORE,6143,GO:0065005,6.4960e-02,8.0000e+00
IMP_SCORE,6144,GO:0061462,6.4864e-02,1.4000e+01
IMP_SCORE,6145,GO:0060479,6.4858e-02,3.0000e+00
IMP_SCORE,6146,GO:0022613,6.4841e-02,4.7000e+01
IMP_SCORE,6147,GO:0070035,6.4786e-02,2.0000e+01
IMP_SCORE,6148,GO:0043616,6.4740e-02,4.0000e+00
IMP_SCORE,6149,GO:0019371,6.4676e-02,1.4000e+01
IMP_SCORE,6150,GO:0004955,6.4674e-02,4.0000e+00
IMP_SCORE,6151,GO:0035327,6.4674e-02,1.3000e+01
IMP_SCORE,6152,GO:0005614,6.4551e-02,1.4000e+01
IMP_SCORE,6153,GO:0051787,6.4501e-02,3.0000e+00
IMP_SCORE,6154,GO:0032753,6.4477e-02,8.0000e+00
IMP_SCORE,6155,GO:0015108,6.4456e-02,4.8000e+01
IMP_SCORE,6156,GO:2000095,6.4449e-02,3.0000e+00
IMP_SCORE,6157,GO:0006458,6.4331e-02,2.2000e+01
IMP_SCORE,6158,GO:0015095,6.4253e-02,1.8000e+01
IMP_SCORE,6159,GO:0002208,6.4247e-02,6.0000e+00
IMP_SCORE,6160,GO:0043560,6.4222e-02,5.0000e+00
IMP_SCORE,6161,GO:1904292,6.4213e-02,1.1000e+01
IMP_SCORE,6162,GO:0051930,6.4163e-02,1.7000e+01
IMP_SCORE,6163,GO:0070507,6.4109e-02,3.4000e+01
IMP_SCORE,6164,GO:0099529,6.4022e-02,2.0000e+00
IMP_SCORE,6165,GO:0030131,6.3987e-02,1.2000e+01
IMP_SCORE,6166,GO:0015299,6.3977e-02,1.0000e+01
IMP_SCORE,6167,GO:1901224,6.3898e-02,8.0000e+00
IMP_SCORE,6168,GO:0009111,6.3898e-02,5.0000e+00
IMP_SCORE,6169,GO:0004385,6.3742e-02,1.4000e+01
IMP_SCORE,6170,GO:0050886,6.3727e-02,8.0000e+00
IMP_SCORE,6171,GO:0097504,6.3714e-02,4.0000e+00
IMP_SCORE,6172,GO:0030902,6.3637e-02,1.2000e+01
IMP_SCORE,6173,GO:0042274,6.3607e-02,8.0000e+00
IMP_SCORE,6174,GO:0008519,6.3477e-02,2.5000e+01
IMP_SCORE,6175,GO:0019908,6.3416e-02,5.0000e+00
IMP_SCORE,6176,GO:0000922,6.3323e-02,9.6000e+01
IMP_SCORE,6177,GO:0000178,6.3138e-02,2.2000e+01
IMP_SCORE,6178,GO:0040033,6.3100e-02,2.0000e+01
IMP_SCORE,6179,GO:0097502,6.3078e-02,1.5000e+01
IMP_SCORE,6180,GO:0051183,6.2954e-02,1.8000e+01
IMP_SCORE,6181,GO:0034595,6.2842e-02,1.6000e+01
IMP_SCORE,6182,GO:0015816,6.2725e-02,7.0000e+00
IMP_SCORE,6183,GO:0045741,6.2646e-02,4.0000e+00
IMP_SCORE,6184,GO:1903955,6.2603e-02,3.1000e+01
IMP_SCORE,6185,GO:0004519,6.2518e-02,7.3000e+01
IMP_SCORE,6186,GO:0036342,6.2348e-02,7.0000e+00
IMP_SCORE,6187,GO:0032288,6.2297e-02,3.0000e+00
IMP_SCORE,6188,GO:0030539,6.2176e-02,5.0000e+00
IMP_SCORE,6189,GO:0019321,6.2165e-02,2.2000e+01
IMP_SCORE,6190,GO:0015271,6.2148e-02,1.8000e+01
IMP_SCORE,6191,GO:0016234,6.1969e-02,4.4000e+01
IMP_SCORE,6192,GO:0006829,6.1831e-02,2.5000e+01
IMP_SCORE,6193,GO:0003334,6.1717e-02,4.0000e+00
IMP_SCORE,6194,GO:0032040,6.1651e-02,2.0000e+00
IMP_SCORE,6195,GO:0070986,6.1649e-02,4.0000e+00
IMP_SCORE,6196,GO:0005092,6.1593e-02,2.5000e+01
IMP_SCORE,6197,GO:0022405,6.1489e-02,2.2000e+01
IMP_SCORE,6198,GO:0009566,6.1268e-02,5.5000e+01
IMP_SCORE,6199,GO:0015934,6.1200e-02,3.8000e+01
IMP_SCORE,6200,GO:0036459,6.1054e-02,6.0000e+01
IMP_SCORE,6201,GO:0031701,6.1053e-02,6.0000e+00
IMP_SCORE,6202,GO:0005227,6.0998e-02,3.0000e+01
IMP_SCORE,6203,GO:0000715,6.0978e-02,5.0000e+00
IMP_SCORE,6204,GO:0045974,6.0829e-02,1.7000e+01
IMP_SCORE,6205,GO:0005840,6.0710e-02,4.7000e+01
IMP_SCORE,6206,GO:0002887,6.0704e-02,3.0000e+00
IMP_SCORE,6207,GO:0016675,6.0673e-02,4.0000e+00
IMP_SCORE,6208,GO:0044706,6.0550e-02,6.4000e+01
IMP_SCORE,6209,GO:0005201,6.0550e-02,8.1000e+01
IMP_SCORE,6210,GO:0008514,6.0468e-02,1.0500e+02
IMP_SCORE,6211,GO:0051540,6.0378e-02,4.3000e+01
IMP_SCORE,6212,GO:0006266,6.0368e-02,5.0000e+00
IMP_SCORE,6213,GO:0043130,6.0310e-02,1.3600e+02
IMP_SCORE,6214,GO:0019212,6.0211e-02,2.8000e+01
IMP_SCORE,6215,GO:0006164,6.0047e-02,2.4000e+01
IMP_SCORE,6216,GO:0060966,6.0009e-02,3.0000e+00
IMP_SCORE,6217,GO:1901673,5.9984e-02,3.0000e+00
IMP_SCORE,6218,GO:0043967,5.9963e-02,5.0000e+00
IMP_SCORE,6219,GO:0044818,5.9803e-02,8.0000e+00
IMP_SCORE,6220,GO:0006399,5.9697e-02,7.5000e+01
IMP_SCORE,6221,GO:0044613,5.9673e-02,5.0000e+00
IMP_SCORE,6222,GO:0014047,5.9583e-02,1.0000e+01
IMP_SCORE,6223,GO:0004003,5.9559e-02,6.0000e+00
IMP_SCORE,6224,GO:1903599,5.9530e-02,1.1000e+01
IMP_SCORE,6225,GO:0042537,5.9496e-02,1.2000e+01
IMP_SCORE,6226,GO:0005922,5.9491e-02,4.5000e+01
IMP_SCORE,6227,GO:0030819,5.9453e-02,9.0000e+00
IMP_SCORE,6228,GO:0098779,5.9408e-02,3.0000e+00
IMP_SCORE,6229,GO:0034723,5.9329e-02,4.0000e+00
IMP_SCORE,6230,GO:0050912,5.9299e-02,2.8000e+01
IMP_SCORE,6231,GO:0042622,5.9294e-02,8.0000e+00
IMP_SCORE,6232,GO:0042769,5.9266e-02,1.4000e+01
IMP_SCORE,6233,GO:0007210,5.9101e-02,5.0000e+00
IMP_SCORE,6234,GO:0045912,5.8985e-02,2.1000e+01
IMP_SCORE,6235,GO:0030889,5.8967e-02,5.0000e+00
IMP_SCORE,6236,GO:0000313,5.8849e-02,1.9000e+01
IMP_SCORE,6237,GO:0044264,5.8843e-02,3.0000e+01
IMP_SCORE,6238,GO:0040037,5.8816e-02,3.0000e+00
IMP_SCORE,6239,GO:0030317,5.8787e-02,2.4000e+01
IMP_SCORE,6240,GO:0008540,5.8780e-02,1.0000e+00
IMP_SCORE,6241,GO:0070469,5.8775e-02,1.0000e+01
IMP_SCORE,6242,GO:0046068,5.8534e-02,1.0000e+01
IMP_SCORE,6243,GO:0005501,5.8398e-02,1.9000e+01
IMP_SCORE,6244,GO:2000279,5.8313e-02,1.1000e+01
IMP_SCORE,6245,GO:0051294,5.8231e-02,6.0000e+00
IMP_SCORE,6246,GO:0001736,5.8118e-02,1.0000e+01
IMP_SCORE,6247,GO:0008168,5.8107e-02,1.9800e+02
IMP_SCORE,6248,GO:0097296,5.8062e-02,3.0000e+00
IMP_SCORE,6249,GO:0002039,5.8030e-02,4.4000e+01
IMP_SCORE,6250,GO:0033151,5.8027e-02,3.0000e+00
IMP_SCORE,6251,GO:0034204,5.7964e-02,9.0000e+00
IMP_SCORE,6252,GO:0070365,5.7923e-02,3.0000e+00
IMP_SCORE,6253,GO:0021675,5.7895e-02,2.3000e+01
IMP_SCORE,6254,GO:0006531,5.7863e-02,9.0000e+00
IMP_SCORE,6255,GO:0033004,5.7839e-02,6.0000e+00
IMP_SCORE,6256,GO:0006304,5.7837e-02,3.2000e+01
IMP_SCORE,6257,GO:0070085,5.7828e-02,1.1000e+02
IMP_SCORE,6258,GO:0007064,5.7804e-02,7.0000e+00
IMP_SCORE,6259,GO:1901663,5.7667e-02,8.0000e+00
IMP_SCORE,6260,GO:0009913,5.7627e-02,4.2000e+01
IMP_SCORE,6261,GO:0005978,5.7580e-02,1.1000e+01
IMP_SCORE,6262,GO:0071013,5.7538e-02,2.4000e+01
IMP_SCORE,6263,GO:0033108,5.7413e-02,3.7000e+01
IMP_SCORE,6264,GO:0032823,5.7347e-02,3.0000e+00
IMP_SCORE,6265,GO:0004181,5.7280e-02,2.3000e+01
IMP_SCORE,6266,GO:0043094,5.7063e-02,1.8000e+01
IMP_SCORE,6267,GO:0005520,5.6993e-02,2.7000e+01
IMP_SCORE,6268,GO:0080182,5.6816e-02,6.0000e+00
IMP_SCORE,6269,GO:0043029,5.6634e-02,1.2000e+01
IMP_SCORE,6270,GO:0042178,5.6491e-02,4.0000e+00
IMP_SCORE,6271,GO:0034098,5.6490e-02,6.0000e+00
IMP_SCORE,6272,GO:0071867,5.6476e-02,9.0000e+00
IMP_SCORE,6273,GO:0017156,5.6347e-02,3.1000e+01
IMP_SCORE,6274,GO:1904115,5.6323e-02,7.0000e+00
IMP_SCORE,6275,GO:0042405,5.6147e-02,2.0000e+00
IMP_SCORE,6276,GO:0090278,5.6133e-02,1.1000e+01
IMP_SCORE,6277,GO:0016331,5.6106e-02,3.0000e+00
IMP_SCORE,6278,GO:0042589,5.6094e-02,1.2000e+01
IMP_SCORE,6279,GO:0033391,5.6070e-02,3.0000e+00
IMP_SCORE,6280,GO:1903504,5.6048e-02,1.0000e+00
IMP_SCORE,6281,GO:0007004,5.5940e-02,2.0000e+00
IMP_SCORE,6282,GO:0034375,5.5930e-02,6.0000e+00
IMP_SCORE,6283,GO:0010719,5.5918e-02,9.0000e+00
IMP_SCORE,6284,GO:0001942,5.5850e-02,6.0000e+00
IMP_SCORE,6285,GO:0050434,5.5762e-02,9.0000e+00
IMP_SCORE,6286,GO:0006334,5.5730e-02,4.5000e+01
IMP_SCORE,6287,GO:0005761,5.5670e-02,2.1000e+01
IMP_SCORE,6288,GO:0048024,5.5646e-02,1.9000e+01
IMP_SCORE,6289,GO:0097493,5.5617e-02,3.2000e+01
IMP_SCORE,6290,GO:0002701,5.5467e-02,1.2000e+01
IMP_SCORE,6291,GO:0000185,5.5328e-02,2.0000e+00
IMP_SCORE,6292,GO:0072663,5.5253e-02,1.4000e+01
IMP_SCORE,6293,GO:0007189,5.5181e-02,2.2000e+01
IMP_SCORE,6294,GO:0060732,5.5137e-02,5.0000e+00
IMP_SCORE,6295,GO:0051402,5.5021e-02,6.0000e+00
IMP_SCORE,6296,GO:0060081,5.4978e-02,6.0000e+00
IMP_SCORE,6297,GO:0007029,5.4862e-02,1.3000e+01
IMP_SCORE,6298,GO:0032148,5.4808e-02,8.0000e+00
IMP_SCORE,6299,GO:0090199,5.4747e-02,5.0000e+00
IMP_SCORE,6300,GO:0045662,5.4737e-02,6.0000e+00
IMP_SCORE,6301,GO:0090266,5.4633e-02,3.0000e+00
IMP_SCORE,6302,GO:0060158,5.4583e-02,6.0000e+00
IMP_SCORE,6303,GO:0070585,5.4510e-02,2.0000e+01
IMP_SCORE,6304,GO:0006353,5.4499e-02,3.4000e+01
IMP_SCORE,6305,GO:0090208,5.4278e-02,9.0000e+00
IMP_SCORE,6306,GO:0052803,5.4273e-02,1.1000e+01
IMP_SCORE,6307,GO:1990841,5.4251e-02,1.0000e+01
IMP_SCORE,6308,GO:0017046,5.4239e-02,3.6000e+01
IMP_SCORE,6309,GO:0016411,5.4236e-02,1.6000e+01
IMP_SCORE,6310,GO:0051304,5.4214e-02,1.0000e+00
IMP_SCORE,6311,GO:0031652,5.4214e-02,1.0000e+00
IMP_SCORE,6312,GO:0031065,5.4131e-02,4.0000e+00
IMP_SCORE,6313,GO:0055083,5.4115e-02,7.0000e+00
IMP_SCORE,6314,GO:0070273,5.4097e-02,1.4000e+01
IMP_SCORE,6315,GO:0090153,5.4096e-02,5.0000e+00
IMP_SCORE,6316,GO:0099023,5.4039e-02,2.9000e+01
IMP_SCORE,6317,GO:0016780,5.3917e-02,1.3000e+01
IMP_SCORE,6318,GO:0003899,5.3892e-02,2.1000e+01
IMP_SCORE,6319,GO:0044439,5.3877e-02,5.9000e+01
IMP_SCORE,6320,GO:0009582,5.3732e-02,6.9000e+01
IMP_SCORE,6321,GO:0009584,5.3640e-02,1.9000e+01
IMP_SCORE,6322,GO:0021879,5.3582e-02,1.2000e+01
IMP_SCORE,6323,GO:0042795,5.3420e-02,2.2000e+01
IMP_SCORE,6324,GO:0042738,5.3398e-02,5.0000e+00
IMP_SCORE,6325,GO:1902653,5.3396e-02,1.8000e+01
IMP_SCORE,6326,GO:0044455,5.3360e-02,7.3000e+01
IMP_SCORE,6327,GO:0034724,5.3319e-02,1.2000e+01
IMP_SCORE,6328,GO:0031640,5.3281e-02,8.0000e+00
IMP_SCORE,6329,GO:0060997,5.3222e-02,5.0000e+00
IMP_SCORE,6330,GO:0031424,5.3160e-02,7.7000e+01
IMP_SCORE,6331,GO:0000780,5.3125e-02,5.0000e+00
IMP_SCORE,6332,GO:0000123,5.3118e-02,3.7000e+01
IMP_SCORE,6333,GO:0035113,5.2906e-02,2.5000e+01
IMP_SCORE,6334,GO:0045910,5.2901e-02,5.0000e+00
IMP_SCORE,6335,GO:0015279,5.2857e-02,3.0000e+00
IMP_SCORE,6336,GO:0042181,5.2843e-02,1.7000e+01
IMP_SCORE,6337,GO:0032506,5.2662e-02,8.0000e+00
IMP_SCORE,6338,GO:0005267,5.2609e-02,4.5000e+01
IMP_SCORE,6339,GO:0008173,5.2524e-02,4.3000e+01
IMP_SCORE,6340,GO:0043687,5.2498e-02,6.7000e+01
IMP_SCORE,6341,GO:0008625,5.2392e-02,7.0000e+00
[truncated: 2,216,038 more chars]
