# Supplementary material for: A new approach for interpreting Random Forest models and its application to the biology of ageing
Source: Bioinformatics. 2018 Feb 16;34(14):2449–56. doi: 10.1093/bioinformatics/bty087 (PMC6041990; doi:10.1093/bioinformatics/bty087)
Supplement: Supplementary Data [file bty087_src_code_and_dataset.zip › src_code_and_dataset/results/22_false.txt]

PARAM, Using dataset: /pi/home/cug/ff79/GCWA/datasets/go.arff
PARAM, Using class: class_expression_brain
PARAM, Number of iterations: 100,200,300,
PARAM, Max. depth: 0
PARAM, Random seed: 22
PARAM, Number of random selected features used in each split: 0.5,1.0,2.0,
PARAM, Do IB undersample: false
PARAM, N. of min. positive values: 10
PARAM, N. bins: -1
STATS_LATEX_DB & go.arff & class_expression_brain & 17716 & 7491 & N:17149 / O:420 / U:147 /  \\ 
CROSSVALID_STATS_BEGIN

Correctly Classified Instances       17137               96.7318 %
Incorrectly Classified Instances       579                3.2682 %
Kappa statistic                          0.0182
Mean absolute error                      0.0293
Root mean squared error                  0.1244
Relative absolute error                 93.7463 %
Root relative squared error             99.6757 %
Total Number of Instances            17716     

=== Detailed Accuracy By Class ===

                 TP Rate  FP Rate  Precision  Recall   F-Measure  MCC      ROC Area  PRC Area  Class
                 0.999    0.989    0.968      0.999    0.983      0.046    0.701     0.983     N
                 0.014    0.001    0.300      0.014    0.027      0.061    0.731     0.095     O
                 0.000    0.000    0.000      0.000    0.000      -0.001   0.656     0.018     U
                 0.000    0.000    0.000      0.000    0.000      0.000    ?         ?         ?
Weighted Avg.    0.967    0.958    0.944      0.967    0.953      0.046    0.701     0.954     

=== Confusion Matrix ===

     a     b     c     d   <-- classified as
 17131    14     4     0 |     a = N
   414     6     0     0 |     b = O
   147     0     0     0 |     c = U
     0     0     0     0 |     d = ?

CROSSVALID_STATS_END
STATS_LATEX_ACC & go.arff & class_expression_brain & 0.944 & 0.967 & 0.953 & 0.701 & 0.954 \\ 
STATS_LATEX_ACC_PER & go.arff & class_expression_brain & 0.968 & 0.999 & 0.983 & 0.701 & 0.983 & N \\ 
STATS_LATEX_ACC_PER & go.arff & class_expression_brain & 0.300 & 0.014 & 0.027 & 0.731 & 0.095 & O \\ 
STATS_LATEX_ACC_PER & go.arff & class_expression_brain & 0.000 & 0.000 & 0.000 & 0.656 & 0.018 & U \\ 
ROCPOINTS_N,0.1067,1.0000,1.0000,0.9680,1.0000
ROCPOINTS_N,0.1367,0.9982,1.0000,0.9680,1.0000
ROCPOINTS_N,0.2133,0.9947,1.0000,0.9682,1.0000
ROCPOINTS_N,0.2200,0.9929,1.0000,0.9682,1.0000
ROCPOINTS_N,0.3000,0.9929,0.9999,0.9682,0.9999
ROCPOINTS_N,0.3500,0.9929,0.9999,0.9682,0.9999
ROCPOINTS_N,0.3567,0.9929,0.9998,0.9682,0.9998
ROCPOINTS_N,0.3633,0.9929,0.9997,0.9682,0.9997
ROCPOINTS_N,0.3700,0.9929,0.9997,0.9682,0.9997
ROCPOINTS_N,0.3733,0.9929,0.9996,0.9682,0.9996
ROCPOINTS_N,0.3800,0.9929,0.9995,0.9682,0.9995
ROCPOINTS_N,0.4000,0.9929,0.9995,0.9682,0.9995
ROCPOINTS_N,0.4050,0.9912,0.9995,0.9683,0.9995
ROCPOINTS_N,0.4233,0.9912,0.9994,0.9683,0.9994
ROCPOINTS_N,0.4266,0.9912,0.9994,0.9682,0.9994
ROCPOINTS_N,0.4367,0.9894,0.9994,0.9683,0.9994
ROCPOINTS_N,0.4500,0.9894,0.9992,0.9683,0.9992
ROCPOINTS_N,0.4733,0.9894,0.9992,0.9683,0.9992
ROCPOINTS_N,0.4800,0.9894,0.9991,0.9683,0.9991
ROCPOINTS_N,0.4867,0.9894,0.9991,0.9683,0.9991
ROCPOINTS_N,0.4967,0.9894,0.9990,0.9683,0.9990
ROCPOINTS_N,0.5033,0.9894,0.9990,0.9683,0.9990
ROCPOINTS_N,0.5067,0.9894,0.9989,0.9683,0.9989
ROCPOINTS_N,0.5133,0.9894,0.9988,0.9683,0.9988
ROCPOINTS_N,0.5333,0.9877,0.9988,0.9683,0.9988
ROCPOINTS_N,0.5404,0.9877,0.9988,0.9683,0.9988
ROCPOINTS_N,0.5433,0.9877,0.9987,0.9683,0.9987
ROCPOINTS_N,0.5467,0.9877,0.9987,0.9683,0.9987
ROCPOINTS_N,0.5505,0.9877,0.9986,0.9683,0.9986
ROCPOINTS_N,0.5532,0.9877,0.9985,0.9683,0.9985
ROCPOINTS_N,0.5600,0.9877,0.9985,0.9683,0.9985
ROCPOINTS_N,0.5654,0.9859,0.9985,0.9684,0.9985
ROCPOINTS_N,0.5667,0.9859,0.9984,0.9684,0.9984
ROCPOINTS_N,0.5692,0.9859,0.9984,0.9684,0.9984
ROCPOINTS_N,0.5767,0.9859,0.9983,0.9684,0.9983
ROCPOINTS_N,0.5800,0.9841,0.9983,0.9684,0.9983
ROCPOINTS_N,0.5833,0.9824,0.9983,0.9685,0.9983
ROCPOINTS_N,0.5867,0.9824,0.9982,0.9685,0.9982
ROCPOINTS_N,0.5900,0.9806,0.9982,0.9685,0.9982
ROCPOINTS_N,0.5933,0.9806,0.9981,0.9685,0.9981
ROCPOINTS_N,0.5967,0.9806,0.9981,0.9685,0.9981
ROCPOINTS_N,0.5989,0.9806,0.9980,0.9685,0.9980
ROCPOINTS_N,0.6000,0.9806,0.9979,0.9685,0.9979
ROCPOINTS_N,0.6000,0.9788,0.9978,0.9686,0.9978
ROCPOINTS_N,0.6067,0.9788,0.9978,0.9686,0.9978
ROCPOINTS_N,0.6100,0.9788,0.9977,0.9686,0.9977
ROCPOINTS_N,0.6142,0.9788,0.9976,0.9686,0.9976
ROCPOINTS_N,0.6167,0.9788,0.9976,0.9686,0.9976
ROCPOINTS_N,0.6233,0.9788,0.9974,0.9686,0.9974
ROCPOINTS_N,0.6267,0.9771,0.9973,0.9686,0.9973
ROCPOINTS_N,0.6367,0.9771,0.9972,0.9686,0.9972
ROCPOINTS_N,0.6400,0.9771,0.9971,0.9686,0.9971
ROCPOINTS_N,0.6433,0.9771,0.9969,0.9686,0.9969
ROCPOINTS_N,0.6494,0.9771,0.9968,0.9686,0.9968
ROCPOINTS_N,0.6500,0.9771,0.9967,0.9686,0.9967
ROCPOINTS_N,0.6520,0.9753,0.9967,0.9687,0.9967
ROCPOINTS_N,0.6533,0.9753,0.9967,0.9687,0.9967
ROCPOINTS_N,0.6567,0.9753,0.9966,0.9687,0.9966
ROCPOINTS_N,0.6667,0.9735,0.9966,0.9687,0.9966
ROCPOINTS_N,0.6678,0.9718,0.9964,0.9688,0.9964
ROCPOINTS_N,0.6685,0.9700,0.9964,0.9688,0.9964
ROCPOINTS_N,0.6689,0.9700,0.9964,0.9688,0.9964
ROCPOINTS_N,0.6700,0.9700,0.9963,0.9688,0.9963
ROCPOINTS_N,0.6722,0.9665,0.9962,0.9689,0.9962
ROCPOINTS_N,0.6733,0.9665,0.9961,0.9689,0.9961
ROCPOINTS_N,0.6767,0.9665,0.9960,0.9689,0.9960
ROCPOINTS_N,0.6778,0.9647,0.9960,0.9690,0.9960
ROCPOINTS_N,0.6833,0.9647,0.9959,0.9690,0.9959
ROCPOINTS_N,0.6853,0.9647,0.9959,0.9690,0.9959
ROCPOINTS_N,0.6855,0.9647,0.9958,0.9690,0.9958
ROCPOINTS_N,0.6867,0.9647,0.9956,0.9690,0.9956
ROCPOINTS_N,0.6900,0.9647,0.9956,0.9690,0.9956
ROCPOINTS_N,0.6919,0.9647,0.9955,0.9690,0.9955
ROCPOINTS_N,0.6967,0.9647,0.9954,0.9690,0.9954
ROCPOINTS_N,0.7033,0.9647,0.9952,0.9689,0.9952
ROCPOINTS_N,0.7067,0.9647,0.9950,0.9689,0.9950
ROCPOINTS_N,0.7100,0.9647,0.9949,0.9689,0.9949
ROCPOINTS_N,0.7133,0.9630,0.9948,0.9690,0.9948
ROCPOINTS_N,0.7167,0.9630,0.9945,0.9690,0.9945
ROCPOINTS_N,0.7200,0.9630,0.9942,0.9690,0.9942
ROCPOINTS_N,0.7233,0.9612,0.9941,0.9690,0.9941
ROCPOINTS_N,0.7267,0.9612,0.9939,0.9690,0.9939
ROCPOINTS_N,0.7277,0.9594,0.9938,0.9691,0.9938
ROCPOINTS_N,0.7300,0.9594,0.9937,0.9691,0.9937
ROCPOINTS_N,0.7333,0.9594,0.9936,0.9691,0.9936
ROCPOINTS_N,0.7344,0.9594,0.9935,0.9691,0.9935
ROCPOINTS_N,0.7367,0.9594,0.9935,0.9691,0.9935
ROCPOINTS_N,0.7433,0.9594,0.9934,0.9691,0.9934
ROCPOINTS_N,0.7467,0.9594,0.9934,0.9691,0.9934
ROCPOINTS_N,0.7475,0.9577,0.9930,0.9691,0.9930
ROCPOINTS_N,0.7500,0.9577,0.9929,0.9691,0.9929
ROCPOINTS_N,0.7533,0.9577,0.9928,0.9691,0.9928
ROCPOINTS_N,0.7567,0.9541,0.9924,0.9692,0.9924
ROCPOINTS_N,0.7600,0.9541,0.9923,0.9692,0.9923
ROCPOINTS_N,0.7633,0.9489,0.9920,0.9693,0.9920
ROCPOINTS_N,0.7665,0.9471,0.9919,0.9694,0.9919
ROCPOINTS_N,0.7667,0.9471,0.9918,0.9694,0.9918
ROCPOINTS_N,0.7700,0.9453,0.9917,0.9694,0.9917
ROCPOINTS_N,0.7721,0.9418,0.9915,0.9696,0.9915
ROCPOINTS_N,0.7726,0.9418,0.9915,0.9696,0.9915
ROCPOINTS_N,0.7733,0.9418,0.9914,0.9695,0.9914
ROCPOINTS_N,0.7767,0.9418,0.9911,0.9695,0.9911
ROCPOINTS_N,0.7769,0.9400,0.9908,0.9696,0.9908
ROCPOINTS_N,0.7800,0.9400,0.9908,0.9696,0.9908
ROCPOINTS_N,0.7833,0.9400,0.9906,0.9696,0.9906
ROCPOINTS_N,0.7867,0.9383,0.9903,0.9696,0.9903
ROCPOINTS_N,0.7900,0.9330,0.9901,0.9698,0.9901
ROCPOINTS_N,0.7900,0.9330,0.9901,0.9698,0.9901
ROCPOINTS_N,0.7905,0.9312,0.9899,0.9698,0.9899
ROCPOINTS_N,0.7933,0.9312,0.9898,0.9698,0.9898
ROCPOINTS_N,0.7967,0.9295,0.9894,0.9699,0.9894
ROCPOINTS_N,0.8000,0.9259,0.9890,0.9700,0.9890
ROCPOINTS_N,0.8017,0.9242,0.9887,0.9700,0.9887
ROCPOINTS_N,0.8033,0.9224,0.9887,0.9701,0.9887
ROCPOINTS_N,0.8067,0.9189,0.9884,0.9702,0.9884
ROCPOINTS_N,0.8092,0.9153,0.9880,0.9703,0.9880
ROCPOINTS_N,0.8100,0.9153,0.9880,0.9703,0.9880
ROCPOINTS_N,0.8133,0.9101,0.9878,0.9704,0.9878
ROCPOINTS_N,0.8167,0.9083,0.9875,0.9705,0.9875
ROCPOINTS_N,0.8175,0.9083,0.9869,0.9705,0.9869
ROCPOINTS_N,0.8176,0.9083,0.9869,0.9705,0.9869
ROCPOINTS_N,0.8200,0.9083,0.9868,0.9705,0.9868
ROCPOINTS_N,0.8233,0.9083,0.9864,0.9705,0.9864
ROCPOINTS_N,0.8253,0.9083,0.9856,0.9704,0.9856
ROCPOINTS_N,0.8267,0.9083,0.9855,0.9704,0.9855
ROCPOINTS_N,0.8300,0.9030,0.9844,0.9706,0.9844
ROCPOINTS_N,0.8333,0.9030,0.9837,0.9705,0.9837
ROCPOINTS_N,0.8367,0.8977,0.9829,0.9707,0.9829
ROCPOINTS_N,0.8378,0.8942,0.9820,0.9708,0.9820
ROCPOINTS_N,0.8400,0.8942,0.9820,0.9708,0.9820
ROCPOINTS_N,0.8419,0.8871,0.9809,0.9710,0.9809
ROCPOINTS_N,0.8433,0.8871,0.9809,0.9710,0.9809
ROCPOINTS_N,0.8467,0.8818,0.9802,0.9711,0.9802
ROCPOINTS_N,0.8483,0.8783,0.9788,0.9712,0.9788
ROCPOINTS_N,0.8486,0.8783,0.9787,0.9712,0.9787
ROCPOINTS_N,0.8500,0.8783,0.9787,0.9712,0.9787
ROCPOINTS_N,0.8522,0.8748,0.9767,0.9712,0.9767
ROCPOINTS_N,0.8525,0.8748,0.9766,0.9712,0.9766
ROCPOINTS_N,0.8532,0.8748,0.9766,0.9712,0.9766
ROCPOINTS_N,0.8533,0.8748,0.9765,0.9712,0.9765
ROCPOINTS_N,0.8550,0.8748,0.9746,0.9712,0.9746
ROCPOINTS_N,0.8567,0.8748,0.9746,0.9712,0.9746
ROCPOINTS_N,0.8588,0.8713,0.9731,0.9712,0.9731
ROCPOINTS_N,0.8592,0.8713,0.9731,0.9712,0.9731
ROCPOINTS_N,0.8600,0.8713,0.9730,0.9712,0.9730
ROCPOINTS_N,0.8600,0.8713,0.9729,0.9712,0.9729
ROCPOINTS_N,0.8633,0.8642,0.9712,0.9714,0.9712
ROCPOINTS_N,0.8662,0.8589,0.9696,0.9715,0.9696
ROCPOINTS_N,0.8667,0.8589,0.9695,0.9715,0.9695
ROCPOINTS_N,0.8700,0.8536,0.9675,0.9717,0.9675
ROCPOINTS_N,0.8733,0.8466,0.9657,0.9718,0.9657
ROCPOINTS_N,0.8758,0.8360,0.9641,0.9721,0.9641
ROCPOINTS_N,0.8764,0.8360,0.9641,0.9721,0.9641
ROCPOINTS_N,0.8767,0.8360,0.9639,0.9721,0.9639
ROCPOINTS_N,0.8794,0.8325,0.9618,0.9722,0.9618
ROCPOINTS_N,0.8800,0.8325,0.9617,0.9722,0.9617
ROCPOINTS_N,0.8827,0.8307,0.9593,0.9722,0.9593
ROCPOINTS_N,0.8832,0.8307,0.9592,0.9722,0.9592
ROCPOINTS_N,0.8833,0.8307,0.9592,0.9722,0.9592
ROCPOINTS_N,0.8856,0.8236,0.9565,0.9723,0.9565
ROCPOINTS_N,0.8867,0.8236,0.9564,0.9723,0.9564
ROCPOINTS_N,0.8872,0.8148,0.9538,0.9725,0.9538
ROCPOINTS_N,0.8878,0.8148,0.9537,0.9725,0.9537
ROCPOINTS_N,0.8881,0.8148,0.9536,0.9725,0.9536
ROCPOINTS_N,0.8883,0.8148,0.9536,0.9725,0.9536
ROCPOINTS_N,0.8889,0.8148,0.9535,0.9725,0.9535
ROCPOINTS_N,0.8900,0.8148,0.9535,0.9725,0.9535
ROCPOINTS_N,0.8917,0.7989,0.9506,0.9730,0.9506
ROCPOINTS_N,0.8933,0.7989,0.9504,0.9730,0.9504
ROCPOINTS_N,0.8945,0.7884,0.9461,0.9732,0.9461
ROCPOINTS_N,0.8958,0.7884,0.9461,0.9732,0.9461
ROCPOINTS_N,0.8967,0.7884,0.9460,0.9732,0.9460
ROCPOINTS_N,0.8970,0.7813,0.9430,0.9733,0.9430
ROCPOINTS_N,0.8975,0.7813,0.9430,0.9733,0.9430
ROCPOINTS_N,0.8983,0.7813,0.9429,0.9733,0.9429
ROCPOINTS_N,0.8989,0.7813,0.9428,0.9733,0.9428
ROCPOINTS_N,0.8996,0.7813,0.9427,0.9733,0.9427
ROCPOINTS_N,0.9000,0.7813,0.9427,0.9733,0.9427
ROCPOINTS_N,0.9004,0.7725,0.9392,0.9735,0.9392
ROCPOINTS_N,0.9019,0.7725,0.9392,0.9735,0.9392
ROCPOINTS_N,0.9020,0.7725,0.9391,0.9735,0.9391
ROCPOINTS_N,0.9025,0.7725,0.9391,0.9735,0.9391
ROCPOINTS_N,0.9027,0.7725,0.9390,0.9735,0.9390
ROCPOINTS_N,0.9028,0.7725,0.9389,0.9735,0.9389
ROCPOINTS_N,0.9028,0.7707,0.9389,0.9736,0.9389
ROCPOINTS_N,0.9030,0.7707,0.9389,0.9736,0.9389
ROCPOINTS_N,0.9033,0.7707,0.9388,0.9736,0.9388
ROCPOINTS_N,0.9033,0.7707,0.9387,0.9736,0.9387
ROCPOINTS_N,0.9050,0.7601,0.9347,0.9738,0.9347
ROCPOINTS_N,0.9054,0.7601,0.9346,0.9738,0.9346
ROCPOINTS_N,0.9061,0.7601,0.9346,0.9738,0.9346
ROCPOINTS_N,0.9065,0.7601,0.9345,0.9738,0.9345
ROCPOINTS_N,0.9067,0.7601,0.9345,0.9738,0.9345
ROCPOINTS_N,0.9073,0.7566,0.9299,0.9738,0.9299
ROCPOINTS_N,0.9092,0.7566,0.9299,0.9738,0.9299
ROCPOINTS_N,0.9100,0.7566,0.9298,0.9738,0.9298
ROCPOINTS_N,0.9106,0.7460,0.9257,0.9740,0.9257
ROCPOINTS_N,0.9108,0.7460,0.9257,0.9740,0.9257
ROCPOINTS_N,0.9112,0.7460,0.9256,0.9740,0.9256
ROCPOINTS_N,0.9133,0.7460,0.9255,0.9740,0.9255
ROCPOINTS_N,0.9139,0.7407,0.9199,0.9741,0.9199
ROCPOINTS_N,0.9147,0.7407,0.9199,0.9741,0.9199
ROCPOINTS_N,0.9149,0.7407,0.9198,0.9741,0.9198
ROCPOINTS_N,0.9150,0.7407,0.9198,0.9741,0.9198
ROCPOINTS_N,0.9159,0.7407,0.9196,0.9741,0.9196
ROCPOINTS_N,0.9167,0.7407,0.9196,0.9741,0.9196
ROCPOINTS_N,0.9185,0.7231,0.9142,0.9745,0.9142
ROCPOINTS_N,0.9199,0.7231,0.9142,0.9745,0.9142
ROCPOINTS_N,0.9199,0.7231,0.9140,0.9745,0.9140
ROCPOINTS_N,0.9200,0.7231,0.9140,0.9745,0.9140
ROCPOINTS_N,0.9203,0.7055,0.9075,0.9749,0.9075
ROCPOINTS_N,0.9217,0.7055,0.9075,0.9749,0.9075
ROCPOINTS_N,0.9222,0.7055,0.9074,0.9749,0.9074
ROCPOINTS_N,0.9231,0.7055,0.9073,0.9749,0.9073
ROCPOINTS_N,0.9233,0.7055,0.9073,0.9749,0.9073
ROCPOINTS_N,0.9234,0.6896,0.9009,0.9753,0.9009
ROCPOINTS_N,0.9240,0.6896,0.9009,0.9753,0.9009
ROCPOINTS_N,0.9244,0.6896,0.9008,0.9753,0.9008
ROCPOINTS_N,0.9247,0.6896,0.9008,0.9753,0.9008
ROCPOINTS_N,0.9248,0.6896,0.9007,0.9753,0.9007
ROCPOINTS_N,0.9249,0.6896,0.9006,0.9753,0.9006
ROCPOINTS_N,0.9250,0.6896,0.9006,0.9753,0.9006
ROCPOINTS_N,0.9254,0.6878,0.9005,0.9754,0.9005
ROCPOINTS_N,0.9255,0.6878,0.9005,0.9754,0.9005
ROCPOINTS_N,0.9256,0.6878,0.9004,0.9754,0.9004
ROCPOINTS_N,0.9261,0.6878,0.9003,0.9754,0.9003
ROCPOINTS_N,0.9267,0.6878,0.9003,0.9754,0.9003
ROCPOINTS_N,0.9269,0.6667,0.8921,0.9759,0.8921
ROCPOINTS_N,0.9277,0.6667,0.8921,0.9759,0.8921
ROCPOINTS_N,0.9281,0.6667,0.8920,0.9759,0.8920
ROCPOINTS_N,0.9289,0.6667,0.8919,0.9759,0.8919
ROCPOINTS_N,0.9290,0.6667,0.8919,0.9759,0.8919
ROCPOINTS_N,0.9291,0.6667,0.8918,0.9759,0.8918
ROCPOINTS_N,0.9293,0.6667,0.8918,0.9759,0.8918
ROCPOINTS_N,0.9300,0.6667,0.8917,0.9759,0.8917
ROCPOINTS_N,0.9302,0.6455,0.8817,0.9764,0.8817
ROCPOINTS_N,0.9306,0.6455,0.8817,0.9764,0.8817
ROCPOINTS_N,0.9311,0.6455,0.8816,0.9764,0.8816
ROCPOINTS_N,0.9317,0.6455,0.8815,0.9764,0.8815
ROCPOINTS_N,0.9327,0.6455,0.8815,0.9764,0.8815
ROCPOINTS_N,0.9333,0.6455,0.8814,0.9764,0.8814
ROCPOINTS_N,0.9350,0.6314,0.8739,0.9767,0.8739
ROCPOINTS_N,0.9353,0.6314,0.8738,0.9767,0.8738
ROCPOINTS_N,0.9355,0.6314,0.8737,0.9767,0.8737
ROCPOINTS_N,0.9358,0.6314,0.8736,0.9767,0.8736
ROCPOINTS_N,0.9358,0.6314,0.8736,0.9767,0.8736
ROCPOINTS_N,0.9358,0.6296,0.8735,0.9767,0.8735
ROCPOINTS_N,0.9361,0.6296,0.8735,0.9767,0.8735
ROCPOINTS_N,0.9364,0.6296,0.8734,0.9767,0.8734
ROCPOINTS_N,0.9367,0.6296,0.8733,0.9767,0.8733
ROCPOINTS_N,0.9367,0.6155,0.8624,0.9769,0.8624
ROCPOINTS_N,0.9371,0.6155,0.8620,0.9769,0.8620
ROCPOINTS_N,0.9372,0.6155,0.8620,0.9769,0.8620
ROCPOINTS_N,0.9372,0.6155,0.8619,0.9769,0.8619
ROCPOINTS_N,0.9372,0.6155,0.8619,0.9769,0.8619
ROCPOINTS_N,0.9373,0.6155,0.8618,0.9769,0.8618
ROCPOINTS_N,0.9375,0.6155,0.8617,0.9769,0.8617
ROCPOINTS_N,0.9376,0.6155,0.8616,0.9769,0.8616
ROCPOINTS_N,0.9383,0.6155,0.8616,0.9769,0.8616
ROCPOINTS_N,0.9385,0.6155,0.8614,0.9769,0.8614
ROCPOINTS_N,0.9394,0.6155,0.8613,0.9769,0.8613
ROCPOINTS_N,0.9396,0.6155,0.8613,0.9769,0.8613
ROCPOINTS_N,0.9398,0.6155,0.8612,0.9769,0.8612
ROCPOINTS_N,0.9400,0.6155,0.8612,0.9769,0.8612
ROCPOINTS_N,0.9404,0.5961,0.8491,0.9773,0.8491
ROCPOINTS_N,0.9404,0.5961,0.8490,0.9773,0.8490
ROCPOINTS_N,0.9411,0.5961,0.8490,0.9773,0.8490
ROCPOINTS_N,0.9417,0.5961,0.8489,0.9773,0.8489
ROCPOINTS_N,0.9421,0.5961,0.8487,0.9773,0.8487
ROCPOINTS_N,0.9422,0.5961,0.8487,0.9773,0.8487
ROCPOINTS_N,0.9425,0.5961,0.8486,0.9773,0.8486
ROCPOINTS_N,0.9426,0.5961,0.8486,0.9773,0.8486
ROCPOINTS_N,0.9427,0.5961,0.8483,0.9773,0.8483
ROCPOINTS_N,0.9433,0.5961,0.8483,0.9773,0.8483
ROCPOINTS_N,0.9438,0.5714,0.8371,0.9779,0.8371
ROCPOINTS_N,0.9444,0.5714,0.8371,0.9779,0.8371
ROCPOINTS_N,0.9444,0.5714,0.8370,0.9779,0.8370
ROCPOINTS_N,0.9450,0.5697,0.8368,0.9780,0.8368
ROCPOINTS_N,0.9451,0.5697,0.8366,0.9780,0.8366
ROCPOINTS_N,0.9451,0.5697,0.8365,0.9780,0.8365
ROCPOINTS_N,0.9452,0.5697,0.8364,0.9780,0.8364
ROCPOINTS_N,0.9452,0.5697,0.8364,0.9780,0.8364
ROCPOINTS_N,0.9455,0.5697,0.8362,0.9780,0.8362
ROCPOINTS_N,0.9456,0.5697,0.8361,0.9780,0.8361
ROCPOINTS_N,0.9457,0.5697,0.8360,0.9780,0.8360
ROCPOINTS_N,0.9459,0.5697,0.8360,0.9780,0.8360
ROCPOINTS_N,0.9460,0.5697,0.8359,0.9780,0.8359
ROCPOINTS_N,0.9461,0.5697,0.8359,0.9780,0.8359
ROCPOINTS_N,0.9462,0.5697,0.8358,0.9780,0.8358
ROCPOINTS_N,0.9464,0.5697,0.8357,0.9780,0.8357
ROCPOINTS_N,0.9464,0.5697,0.8356,0.9780,0.8356
ROCPOINTS_N,0.9467,0.5697,0.8354,0.9780,0.8354
ROCPOINTS_N,0.9470,0.5538,0.8212,0.9782,0.8212
ROCPOINTS_N,0.9475,0.5538,0.8212,0.9782,0.8212
ROCPOINTS_N,0.9480,0.5538,0.8211,0.9782,0.8211
ROCPOINTS_N,0.9483,0.5538,0.8210,0.9782,0.8210
ROCPOINTS_N,0.9487,0.5538,0.8209,0.9782,0.8209
ROCPOINTS_N,0.9487,0.5538,0.8208,0.9782,0.8208
ROCPOINTS_N,0.9489,0.5538,0.8207,0.9782,0.8207
ROCPOINTS_N,0.9489,0.5538,0.8206,0.9782,0.8206
ROCPOINTS_N,0.9492,0.5538,0.8205,0.9782,0.8205
ROCPOINTS_N,0.9500,0.5538,0.8204,0.9782,0.8204
ROCPOINTS_N,0.9500,0.5397,0.8061,0.9783,0.8061
ROCPOINTS_N,0.9505,0.5397,0.8060,0.9783,0.8060
ROCPOINTS_N,0.9510,0.5397,0.8059,0.9783,0.8059
ROCPOINTS_N,0.9511,0.5397,0.8058,0.9783,0.8058
ROCPOINTS_N,0.9513,0.5397,0.8058,0.9783,0.8058
ROCPOINTS_N,0.9513,0.5397,0.8056,0.9783,0.8056
ROCPOINTS_N,0.9514,0.5397,0.8056,0.9783,0.8056
ROCPOINTS_N,0.9515,0.5397,0.8055,0.9783,0.8055
ROCPOINTS_N,0.9517,0.5397,0.8055,0.9783,0.8055
ROCPOINTS_N,0.9519,0.5397,0.8052,0.9783,0.8052
ROCPOINTS_N,0.9520,0.5397,0.8052,0.9783,0.8052
ROCPOINTS_N,0.9522,0.5397,0.8051,0.9783,0.8051
ROCPOINTS_N,0.9525,0.5397,0.8051,0.9783,0.8051
ROCPOINTS_N,0.9529,0.5397,0.8050,0.9783,0.8050
ROCPOINTS_N,0.9530,0.5397,0.8049,0.9783,0.8049
ROCPOINTS_N,0.9533,0.5397,0.8049,0.9783,0.8049
ROCPOINTS_N,0.9533,0.5397,0.8048,0.9783,0.8048
ROCPOINTS_N,0.9537,0.5185,0.7904,0.9788,0.7904
ROCPOINTS_N,0.9539,0.5185,0.7904,0.9788,0.7904
ROCPOINTS_N,0.9539,0.5185,0.7903,0.9788,0.7903
ROCPOINTS_N,0.9540,0.5185,0.7903,0.9788,0.7903
ROCPOINTS_N,0.9542,0.5185,0.7902,0.9788,0.7902
ROCPOINTS_N,0.9544,0.5185,0.7901,0.9788,0.7901
ROCPOINTS_N,0.9547,0.5185,0.7901,0.9788,0.7901
ROCPOINTS_N,0.9548,0.5185,0.7900,0.9788,0.7900
ROCPOINTS_N,0.9550,0.5185,0.7899,0.9788,0.7899
ROCPOINTS_N,0.9551,0.5185,0.7896,0.9787,0.7896
ROCPOINTS_N,0.9553,0.5185,0.7896,0.9787,0.7896
ROCPOINTS_N,0.9553,0.5185,0.7895,0.9787,0.7895
ROCPOINTS_N,0.9556,0.5185,0.7894,0.9787,0.7894
ROCPOINTS_N,0.9556,0.5185,0.7894,0.9787,0.7894
ROCPOINTS_N,0.9557,0.5185,0.7893,0.9787,0.7893
ROCPOINTS_N,0.9558,0.5185,0.7892,0.9787,0.7892
ROCPOINTS_N,0.9560,0.5185,0.7891,0.9787,0.7891
ROCPOINTS_N,0.9561,0.5185,0.7890,0.9787,0.7890
ROCPOINTS_N,0.9562,0.5185,0.7890,0.9787,0.7890
ROCPOINTS_N,0.9564,0.5185,0.7889,0.9787,0.7889
ROCPOINTS_N,0.9564,0.5185,0.7889,0.9787,0.7889
ROCPOINTS_N,0.9567,0.5185,0.7888,0.9787,0.7888
ROCPOINTS_N,0.9567,0.4991,0.7715,0.9791,0.7715
ROCPOINTS_N,0.9569,0.4991,0.7714,0.9791,0.7714
ROCPOINTS_N,0.9569,0.4991,0.7714,0.9791,0.7714
ROCPOINTS_N,0.9570,0.4991,0.7713,0.9791,0.7713
ROCPOINTS_N,0.9577,0.4991,0.7712,0.9791,0.7712
ROCPOINTS_N,0.9577,0.4991,0.7712,0.9790,0.7712
ROCPOINTS_N,0.9581,0.4991,0.7711,0.9790,0.7711
ROCPOINTS_N,0.9583,0.4991,0.7711,0.9790,0.7711
ROCPOINTS_N,0.9588,0.4991,0.7707,0.9790,0.7707
ROCPOINTS_N,0.9589,0.4991,0.7707,0.9790,0.7707
ROCPOINTS_N,0.9594,0.4974,0.7705,0.9791,0.7705
ROCPOINTS_N,0.9600,0.4974,0.7704,0.9791,0.7704
ROCPOINTS_N,0.9602,0.4586,0.7493,0.9802,0.7493
ROCPOINTS_N,0.9604,0.4586,0.7492,0.9802,0.7492
ROCPOINTS_N,0.9606,0.4586,0.7491,0.9802,0.7491
ROCPOINTS_N,0.9607,0.4586,0.7491,0.9802,0.7491
ROCPOINTS_N,0.9608,0.4586,0.7490,0.9802,0.7490
ROCPOINTS_N,0.9611,0.4586,0.7490,0.9802,0.7490
ROCPOINTS_N,0.9617,0.4586,0.7489,0.9802,0.7489
ROCPOINTS_N,0.9619,0.4550,0.7487,0.9803,0.7487
ROCPOINTS_N,0.9620,0.4550,0.7486,0.9803,0.7486
ROCPOINTS_N,0.9621,0.4550,0.7486,0.9803,0.7486
ROCPOINTS_N,0.9621,0.4550,0.7485,0.9803,0.7485
ROCPOINTS_N,0.9623,0.4550,0.7484,0.9803,0.7484
ROCPOINTS_N,0.9624,0.4550,0.7484,0.9803,0.7484
ROCPOINTS_N,0.9627,0.4550,0.7480,0.9803,0.7480
ROCPOINTS_N,0.9632,0.4550,0.7479,0.9803,0.7479
ROCPOINTS_N,0.9632,0.4550,0.7476,0.9803,0.7476
ROCPOINTS_N,0.9633,0.4550,0.7476,0.9803,0.7476
ROCPOINTS_N,0.9633,0.4550,0.7475,0.9803,0.7475
ROCPOINTS_N,0.9633,0.4550,0.7469,0.9803,0.7469
ROCPOINTS_N,0.9637,0.4215,0.7269,0.9812,0.7269
ROCPOINTS_N,0.9639,0.4215,0.7265,0.9812,0.7265
ROCPOINTS_N,0.9642,0.4215,0.7264,0.9812,0.7264
ROCPOINTS_N,0.9644,0.4215,0.7263,0.9812,0.7263
ROCPOINTS_N,0.9646,0.4215,0.7263,0.9812,0.7263
ROCPOINTS_N,0.9649,0.4215,0.7258,0.9812,0.7258
ROCPOINTS_N,0.9650,0.4215,0.7253,0.9811,0.7253
ROCPOINTS_N,0.9651,0.4215,0.7251,0.9811,0.7251
ROCPOINTS_N,0.9651,0.4215,0.7250,0.9811,0.7250
ROCPOINTS_N,0.9653,0.4215,0.7249,0.9811,0.7249
ROCPOINTS_N,0.9656,0.4215,0.7249,0.9811,0.7249
ROCPOINTS_N,0.9656,0.4215,0.7247,0.9811,0.7247
ROCPOINTS_N,0.9664,0.4215,0.7246,0.9811,0.7246
ROCPOINTS_N,0.9667,0.4215,0.7245,0.9811,0.7245
ROCPOINTS_N,0.9668,0.3827,0.7017,0.9823,0.7017
ROCPOINTS_N,0.9671,0.3827,0.7016,0.9823,0.7016
ROCPOINTS_N,0.9672,0.3827,0.7016,0.9823,0.7016
ROCPOINTS_N,0.9673,0.3827,0.7014,0.9823,0.7014
ROCPOINTS_N,0.9678,0.3827,0.7013,0.9823,0.7013
ROCPOINTS_N,0.9680,0.3827,0.7013,0.9823,0.7013
ROCPOINTS_N,0.9683,0.3827,0.7012,0.9823,0.7012
ROCPOINTS_N,0.9685,0.3827,0.7010,0.9823,0.7010
ROCPOINTS_N,0.9689,0.3827,0.7009,0.9823,0.7009
ROCPOINTS_N,0.9692,0.3827,0.7007,0.9823,0.7007
ROCPOINTS_N,0.9693,0.3827,0.7006,0.9823,0.7006
ROCPOINTS_N,0.9693,0.3827,0.7003,0.9823,0.7003
ROCPOINTS_N,0.9694,0.3827,0.7003,0.9823,0.7003
ROCPOINTS_N,0.9694,0.3827,0.7002,0.9822,0.7002
ROCPOINTS_N,0.9696,0.3827,0.7002,0.9822,0.7002
ROCPOINTS_N,0.9698,0.3827,0.7001,0.9822,0.7001
ROCPOINTS_N,0.9699,0.3827,0.7000,0.9822,0.7000
ROCPOINTS_N,0.9700,0.3827,0.7000,0.9822,0.7000
ROCPOINTS_N,0.9701,0.3616,0.6738,0.9826,0.6738
ROCPOINTS_N,0.9703,0.3616,0.6737,0.9826,0.6737
ROCPOINTS_N,0.9703,0.3616,0.6737,0.9826,0.6737
ROCPOINTS_N,0.9706,0.3616,0.6736,0.9826,0.6736
ROCPOINTS_N,0.9707,0.3616,0.6732,0.9826,0.6732
ROCPOINTS_N,0.9708,0.3616,0.6732,0.9826,0.6732
ROCPOINTS_N,0.9708,0.3616,0.6731,0.9826,0.6731
ROCPOINTS_N,0.9710,0.3616,0.6729,0.9825,0.6729
ROCPOINTS_N,0.9710,0.3616,0.6729,0.9825,0.6729
ROCPOINTS_N,0.9711,0.3616,0.6728,0.9825,0.6728
ROCPOINTS_N,0.9713,0.3598,0.6728,0.9826,0.6728
ROCPOINTS_N,0.9715,0.3598,0.6727,0.9826,0.6727
ROCPOINTS_N,0.9716,0.3598,0.6726,0.9826,0.6726
ROCPOINTS_N,0.9717,0.3598,0.6726,0.9826,0.6726
ROCPOINTS_N,0.9717,0.3598,0.6725,0.9826,0.6725
ROCPOINTS_N,0.9717,0.3580,0.6724,0.9827,0.6724
ROCPOINTS_N,0.9720,0.3580,0.6723,0.9827,0.6723
ROCPOINTS_N,0.9720,0.3580,0.6723,0.9827,0.6723
ROCPOINTS_N,0.9722,0.3580,0.6722,0.9827,0.6722
ROCPOINTS_N,0.9725,0.3580,0.6721,0.9827,0.6721
ROCPOINTS_N,0.9726,0.3580,0.6720,0.9827,0.6720
ROCPOINTS_N,0.9727,0.3580,0.6718,0.9827,0.6718
ROCPOINTS_N,0.9728,0.3580,0.6718,0.9827,0.6718
ROCPOINTS_N,0.9731,0.3580,0.6717,0.9827,0.6717
ROCPOINTS_N,0.9731,0.3580,0.6716,0.9827,0.6716
ROCPOINTS_N,0.9731,0.3580,0.6716,0.9827,0.6716
ROCPOINTS_N,0.9732,0.3580,0.6715,0.9827,0.6715
ROCPOINTS_N,0.9733,0.3580,0.6715,0.9827,0.6715
ROCPOINTS_N,0.9733,0.3580,0.6714,0.9827,0.6714
ROCPOINTS_N,0.9734,0.3333,0.6439,0.9832,0.6439
ROCPOINTS_N,0.9735,0.3333,0.6438,0.9832,0.6438
ROCPOINTS_N,0.9736,0.3333,0.6437,0.9832,0.6437
ROCPOINTS_N,0.9738,0.3333,0.6436,0.9832,0.6436
ROCPOINTS_N,0.9742,0.3333,0.6435,0.9832,0.6435
ROCPOINTS_N,0.9742,0.3333,0.6434,0.9832,0.6434
ROCPOINTS_N,0.9743,0.3333,0.6431,0.9832,0.6431
ROCPOINTS_N,0.9743,0.3333,0.6430,0.9831,0.6430
ROCPOINTS_N,0.9744,0.3333,0.6429,0.9831,0.6429
ROCPOINTS_N,0.9745,0.3333,0.6428,0.9831,0.6428
ROCPOINTS_N,0.9747,0.3333,0.6428,0.9831,0.6428
ROCPOINTS_N,0.9747,0.3316,0.6428,0.9832,0.6428
ROCPOINTS_N,0.9748,0.3316,0.6427,0.9832,0.6427
ROCPOINTS_N,0.9749,0.3316,0.6426,0.9832,0.6426
ROCPOINTS_N,0.9750,0.3316,0.6425,0.9832,0.6425
ROCPOINTS_N,0.9752,0.3316,0.6423,0.9832,0.6423
ROCPOINTS_N,0.9753,0.3316,0.6423,0.9832,0.6423
ROCPOINTS_N,0.9756,0.3316,0.6422,0.9832,0.6422
ROCPOINTS_N,0.9758,0.3316,0.6420,0.9832,0.6420
ROCPOINTS_N,0.9760,0.3316,0.6420,0.9832,0.6420
ROCPOINTS_N,0.9760,0.3316,0.6419,0.9832,0.6419
ROCPOINTS_N,0.9761,0.3316,0.6418,0.9832,0.6418
ROCPOINTS_N,0.9762,0.3316,0.6418,0.9832,0.6418
ROCPOINTS_N,0.9763,0.3316,0.6417,0.9832,0.6417
ROCPOINTS_N,0.9766,0.3316,0.6417,0.9832,0.6417
ROCPOINTS_N,0.9767,0.3316,0.6416,0.9832,0.6416
ROCPOINTS_N,0.9770,0.2998,0.6091,0.9840,0.6091
ROCPOINTS_N,0.9773,0.2998,0.6090,0.9840,0.6090
ROCPOINTS_N,0.9778,0.2998,0.6090,0.9840,0.6090
ROCPOINTS_N,0.9782,0.2998,0.6088,0.9840,0.6088
ROCPOINTS_N,0.9783,0.2998,0.6088,0.9840,0.6088
ROCPOINTS_N,0.9786,0.2998,0.6086,0.9840,0.6086
ROCPOINTS_N,0.9786,0.2998,0.6085,0.9840,0.6085
ROCPOINTS_N,0.9787,0.2998,0.6085,0.9840,0.6085
ROCPOINTS_N,0.9787,0.2998,0.6084,0.9840,0.6084
ROCPOINTS_N,0.9789,0.2998,0.6084,0.9840,0.6084
ROCPOINTS_N,0.9790,0.2998,0.6083,0.9840,0.6083
ROCPOINTS_N,0.9792,0.2998,0.6083,0.9840,0.6083
ROCPOINTS_N,0.9793,0.2998,0.6082,0.9840,0.6082
ROCPOINTS_N,0.9794,0.2998,0.6081,0.9840,0.6081
ROCPOINTS_N,0.9794,0.2998,0.6081,0.9840,0.6081
ROCPOINTS_N,0.9794,0.2998,0.6080,0.9840,0.6080
ROCPOINTS_N,0.9794,0.2998,0.6080,0.9840,0.6080
ROCPOINTS_N,0.9796,0.2998,0.6078,0.9840,0.6078
ROCPOINTS_N,0.9798,0.2998,0.6078,0.9840,0.6078
ROCPOINTS_N,0.9798,0.2998,0.6077,0.9840,0.6077
ROCPOINTS_N,0.9799,0.2998,0.6077,0.9839,0.6077
ROCPOINTS_N,0.9799,0.2998,0.6076,0.9839,0.6076
ROCPOINTS_N,0.9800,0.2998,0.6076,0.9839,0.6076
ROCPOINTS_N,0.9804,0.2751,0.5702,0.9843,0.5702
ROCPOINTS_N,0.9805,0.2751,0.5702,0.9843,0.5702
ROCPOINTS_N,0.9806,0.2751,0.5701,0.9843,0.5701
ROCPOINTS_N,0.9806,0.2751,0.5701,0.9843,0.5701
ROCPOINTS_N,0.9806,0.2751,0.5700,0.9843,0.5700
ROCPOINTS_N,0.9807,0.2751,0.5699,0.9843,0.5699
ROCPOINTS_N,0.9810,0.2751,0.5699,0.9843,0.5699
ROCPOINTS_N,0.9810,0.2751,0.5698,0.9843,0.5698
ROCPOINTS_N,0.9811,0.2751,0.5698,0.9843,0.5698
ROCPOINTS_N,0.9812,0.2751,0.5697,0.9843,0.5697
ROCPOINTS_N,0.9814,0.2751,0.5697,0.9843,0.5697
ROCPOINTS_N,0.9815,0.2751,0.5696,0.9843,0.5696
ROCPOINTS_N,0.9817,0.2751,0.5695,0.9843,0.5695
ROCPOINTS_N,0.9819,0.2751,0.5693,0.9843,0.5693
ROCPOINTS_N,0.9822,0.2751,0.5692,0.9843,0.5692
ROCPOINTS_N,0.9822,0.2751,0.5692,0.9843,0.5692
ROCPOINTS_N,0.9824,0.2751,0.5689,0.9843,0.5689
ROCPOINTS_N,0.9824,0.2751,0.5688,0.9843,0.5688
ROCPOINTS_N,0.9825,0.2751,0.5688,0.9843,0.5688
ROCPOINTS_N,0.9825,0.2734,0.5684,0.9843,0.5684
ROCPOINTS_N,0.9825,0.2734,0.5683,0.9843,0.5683
ROCPOINTS_N,0.9826,0.2734,0.5683,0.9843,0.5683
ROCPOINTS_N,0.9827,0.2734,0.5682,0.9843,0.5682
ROCPOINTS_N,0.9831,0.2734,0.5681,0.9843,0.5681
ROCPOINTS_N,0.9831,0.2734,0.5680,0.9843,0.5680
ROCPOINTS_N,0.9832,0.2734,0.5680,0.9843,0.5680
ROCPOINTS_N,0.9833,0.2734,0.5679,0.9843,0.5679
ROCPOINTS_N,0.9833,0.2734,0.5678,0.9843,0.5678
ROCPOINTS_N,0.9834,0.2363,0.5285,0.9854,0.5285
ROCPOINTS_N,0.9836,0.2346,0.5283,0.9855,0.5283
ROCPOINTS_N,0.9836,0.2346,0.5282,0.9855,0.5282
ROCPOINTS_N,0.9837,0.2346,0.5281,0.9855,0.5281
ROCPOINTS_N,0.9839,0.2346,0.5280,0.9855,0.5280
ROCPOINTS_N,0.9839,0.2346,0.5280,0.9855,0.5280
ROCPOINTS_N,0.9840,0.2346,0.5279,0.9855,0.5279
ROCPOINTS_N,0.9841,0.2346,0.5278,0.9855,0.5278
ROCPOINTS_N,0.9841,0.2346,0.5278,0.9855,0.5278
ROCPOINTS_N,0.9843,0.2346,0.5277,0.9855,0.5277
ROCPOINTS_N,0.9845,0.2346,0.5277,0.9855,0.5277
ROCPOINTS_N,0.9846,0.2346,0.5276,0.9855,0.5276
ROCPOINTS_N,0.9848,0.2346,0.5276,0.9855,0.5276
ROCPOINTS_N,0.9849,0.2346,0.5275,0.9855,0.5275
ROCPOINTS_N,0.9849,0.2346,0.5274,0.9855,0.5274
ROCPOINTS_N,0.9849,0.2328,0.5274,0.9856,0.5274
ROCPOINTS_N,0.9850,0.2328,0.5274,0.9856,0.5274
ROCPOINTS_N,0.9851,0.2328,0.5270,0.9856,0.5270
ROCPOINTS_N,0.9853,0.2328,0.5270,0.9856,0.5270
ROCPOINTS_N,0.9855,0.2328,0.5269,0.9856,0.5269
ROCPOINTS_N,0.9856,0.2328,0.5269,0.9856,0.5269
ROCPOINTS_N,0.9856,0.2328,0.5267,0.9856,0.5267
ROCPOINTS_N,0.9858,0.2328,0.5267,0.9856,0.5267
ROCPOINTS_N,0.9860,0.2328,0.5266,0.9856,0.5266
ROCPOINTS_N,0.9860,0.2328,0.5252,0.9856,0.5252
ROCPOINTS_N,0.9860,0.2328,0.5240,0.9855,0.5240
ROCPOINTS_N,0.9860,0.2328,0.5239,0.9855,0.5239
ROCPOINTS_N,0.9862,0.2328,0.5239,0.9855,0.5239
ROCPOINTS_N,0.9863,0.2328,0.5225,0.9855,0.5225
ROCPOINTS_N,0.9864,0.2328,0.5216,0.9855,0.5216
ROCPOINTS_N,0.9864,0.2328,0.5208,0.9854,0.5208
ROCPOINTS_N,0.9865,0.2328,0.5207,0.9854,0.5207
ROCPOINTS_N,0.9865,0.2328,0.5206,0.9854,0.5206
ROCPOINTS_N,0.9866,0.2328,0.5206,0.9854,0.5206
ROCPOINTS_N,0.9867,0.2328,0.5205,0.9854,0.5205
ROCPOINTS_N,0.9867,0.2328,0.5204,0.9854,0.5204
ROCPOINTS_N,0.9867,0.2099,0.4704,0.9855,0.4704
ROCPOINTS_N,0.9868,0.2099,0.4703,0.9855,0.4703
ROCPOINTS_N,0.9869,0.2099,0.4703,0.9855,0.4703
ROCPOINTS_N,0.9869,0.2099,0.4702,0.9855,0.4702
ROCPOINTS_N,0.9872,0.2099,0.4702,0.9855,0.4702
ROCPOINTS_N,0.9873,0.2099,0.4701,0.9855,0.4701
ROCPOINTS_N,0.9873,0.2099,0.4693,0.9854,0.4693
ROCPOINTS_N,0.9873,0.2099,0.4692,0.9854,0.4692
ROCPOINTS_N,0.9874,0.2099,0.4692,0.9854,0.4692
ROCPOINTS_N,0.9875,0.2099,0.4691,0.9854,0.4691
ROCPOINTS_N,0.9875,0.2099,0.4677,0.9854,0.4677
ROCPOINTS_N,0.9875,0.2099,0.4675,0.9854,0.4675
ROCPOINTS_N,0.9875,0.2099,0.4668,0.9854,0.4668
ROCPOINTS_N,0.9876,0.2099,0.4652,0.9853,0.4652
ROCPOINTS_N,0.9876,0.2099,0.4652,0.9853,0.4652
ROCPOINTS_N,0.9877,0.2099,0.4631,0.9852,0.4631
ROCPOINTS_N,0.9878,0.2099,0.4613,0.9852,0.4613
ROCPOINTS_N,0.9878,0.2099,0.4610,0.9852,0.4610
ROCPOINTS_N,0.9878,0.2099,0.4593,0.9851,0.4593
ROCPOINTS_N,0.9879,0.2099,0.4585,0.9851,0.4585
ROCPOINTS_N,0.9879,0.2099,0.4584,0.9851,0.4584
ROCPOINTS_N,0.9881,0.2099,0.4568,0.9850,0.4568
ROCPOINTS_N,0.9883,0.2099,0.4552,0.9850,0.4552
ROCPOINTS_N,0.9883,0.2099,0.4551,0.9850,0.4551
ROCPOINTS_N,0.9886,0.2081,0.4550,0.9851,0.4550
ROCPOINTS_N,0.9887,0.2081,0.4549,0.9851,0.4549
ROCPOINTS_N,0.9887,0.2081,0.4548,0.9851,0.4548
ROCPOINTS_N,0.9887,0.2081,0.4536,0.9851,0.4536
ROCPOINTS_N,0.9888,0.2081,0.4535,0.9851,0.4535
ROCPOINTS_N,0.9889,0.2081,0.4534,0.9851,0.4534
ROCPOINTS_N,0.9891,0.2081,0.4532,0.9850,0.4532
ROCPOINTS_N,0.9891,0.2081,0.4531,0.9850,0.4531
ROCPOINTS_N,0.9891,0.2081,0.4531,0.9850,0.4531
ROCPOINTS_N,0.9893,0.2081,0.4530,0.9850,0.4530
ROCPOINTS_N,0.9893,0.2081,0.4530,0.9850,0.4530
ROCPOINTS_N,0.9893,0.2081,0.4529,0.9850,0.4529
ROCPOINTS_N,0.9894,0.2081,0.4529,0.9850,0.4529
ROCPOINTS_N,0.9894,0.2081,0.4528,0.9850,0.4528
ROCPOINTS_N,0.9894,0.2081,0.4527,0.9850,0.4527
ROCPOINTS_N,0.9895,0.2081,0.4526,0.9850,0.4526
ROCPOINTS_N,0.9895,0.2081,0.4526,0.9850,0.4526
ROCPOINTS_N,0.9896,0.2081,0.4525,0.9850,0.4525
ROCPOINTS_N,0.9896,0.2081,0.4524,0.9850,0.4524
ROCPOINTS_N,0.9896,0.2081,0.4524,0.9850,0.4524
ROCPOINTS_N,0.9897,0.2081,0.4523,0.9850,0.4523
ROCPOINTS_N,0.9897,0.2081,0.4523,0.9850,0.4523
ROCPOINTS_N,0.9898,0.2081,0.4522,0.9850,0.4522
ROCPOINTS_N,0.9899,0.2081,0.4522,0.9850,0.4522
ROCPOINTS_N,0.9899,0.2081,0.4521,0.9850,0.4521
ROCPOINTS_N,0.9899,0.2081,0.4520,0.9850,0.4520
ROCPOINTS_N,0.9900,0.2081,0.4520,0.9850,0.4520
ROCPOINTS_N,0.9900,0.2081,0.4519,0.9850,0.4519
ROCPOINTS_N,0.9900,0.2081,0.4519,0.9850,0.4519
ROCPOINTS_N,0.9900,0.2081,0.4518,0.9850,0.4518
ROCPOINTS_N,0.9901,0.1764,0.3947,0.9854,0.3947
ROCPOINTS_N,0.9901,0.1764,0.3947,0.9854,0.3947
ROCPOINTS_N,0.9903,0.1764,0.3946,0.9854,0.3946
ROCPOINTS_N,0.9903,0.1764,0.3945,0.9854,0.3945
ROCPOINTS_N,0.9903,0.1764,0.3945,0.9854,0.3945
ROCPOINTS_N,0.9904,0.1764,0.3944,0.9854,0.3944
ROCPOINTS_N,0.9905,0.1764,0.3944,0.9854,0.3944
ROCPOINTS_N,0.9905,0.1764,0.3943,0.9854,0.3943
ROCPOINTS_N,0.9906,0.1764,0.3943,0.9854,0.3943
ROCPOINTS_N,0.9906,0.1764,0.3941,0.9854,0.3941
ROCPOINTS_N,0.9908,0.1764,0.3941,0.9854,0.3941
ROCPOINTS_N,0.9910,0.1764,0.3940,0.9854,0.3940
ROCPOINTS_N,0.9910,0.1764,0.3940,0.9854,0.3940
ROCPOINTS_N,0.9911,0.1764,0.3939,0.9854,0.3939
ROCPOINTS_N,0.9912,0.1764,0.3937,0.9854,0.3937
ROCPOINTS_N,0.9914,0.1764,0.3937,0.9854,0.3937
ROCPOINTS_N,0.9915,0.1764,0.3936,0.9854,0.3936
ROCPOINTS_N,0.9917,0.1764,0.3936,0.9854,0.3936
ROCPOINTS_N,0.9918,0.1764,0.3931,0.9854,0.3931
ROCPOINTS_N,0.9919,0.1764,0.3930,0.9854,0.3930
ROCPOINTS_N,0.9919,0.1764,0.3929,0.9854,0.3929
ROCPOINTS_N,0.9919,0.1764,0.3929,0.9854,0.3929
ROCPOINTS_N,0.9919,0.1764,0.3928,0.9854,0.3928
ROCPOINTS_N,0.9920,0.1764,0.3927,0.9854,0.3927
ROCPOINTS_N,0.9921,0.1764,0.3927,0.9854,0.3927
ROCPOINTS_N,0.9921,0.1764,0.3926,0.9854,0.3926
ROCPOINTS_N,0.9922,0.1746,0.3915,0.9855,0.3915
ROCPOINTS_N,0.9922,0.1746,0.3914,0.9855,0.3914
ROCPOINTS_N,0.9923,0.1746,0.3911,0.9855,0.3911
ROCPOINTS_N,0.9924,0.1746,0.3910,0.9855,0.3910
ROCPOINTS_N,0.9924,0.1746,0.3910,0.9854,0.3910
ROCPOINTS_N,0.9925,0.1746,0.3909,0.9854,0.3909
ROCPOINTS_N,0.9926,0.1746,0.3909,0.9854,0.3909
ROCPOINTS_N,0.9927,0.1746,0.3908,0.9854,0.3908
ROCPOINTS_N,0.9927,0.1728,0.3898,0.9856,0.3898
ROCPOINTS_N,0.9928,0.1728,0.3898,0.9855,0.3898
ROCPOINTS_N,0.9928,0.1728,0.3896,0.9855,0.3896
ROCPOINTS_N,0.9928,0.1728,0.3895,0.9855,0.3895
ROCPOINTS_N,0.9929,0.1728,0.3895,0.9855,0.3895
ROCPOINTS_N,0.9929,0.1728,0.3894,0.9855,0.3894
ROCPOINTS_N,0.9929,0.1728,0.3893,0.9855,0.3893
ROCPOINTS_N,0.9929,0.1728,0.3892,0.9855,0.3892
ROCPOINTS_N,0.9929,0.1728,0.3892,0.9855,0.3892
ROCPOINTS_N,0.9929,0.1711,0.3891,0.9857,0.3891
ROCPOINTS_N,0.9930,0.1711,0.3891,0.9857,0.3891
ROCPOINTS_N,0.9930,0.1711,0.3890,0.9857,0.3890
ROCPOINTS_N,0.9930,0.1711,0.3889,0.9857,0.3889
ROCPOINTS_N,0.9930,0.1711,0.3888,0.9857,0.3888
ROCPOINTS_N,0.9930,0.1711,0.3888,0.9857,0.3888
ROCPOINTS_N,0.9931,0.1711,0.3887,0.9857,0.3887
ROCPOINTS_N,0.9931,0.1711,0.3887,0.9857,0.3887
ROCPOINTS_N,0.9932,0.1711,0.3886,0.9857,0.3886
ROCPOINTS_N,0.9932,0.1711,0.3885,0.9857,0.3885
ROCPOINTS_N,0.9932,0.1711,0.3885,0.9856,0.3885
ROCPOINTS_N,0.9932,0.1711,0.3884,0.9856,0.3884
ROCPOINTS_N,0.9933,0.1711,0.3883,0.9856,0.3883
ROCPOINTS_N,0.9933,0.1711,0.3882,0.9856,0.3882
ROCPOINTS_N,0.9933,0.1711,0.3882,0.9856,0.3882
ROCPOINTS_N,0.9933,0.1711,0.3881,0.9856,0.3881
ROCPOINTS_N,0.9933,0.1711,0.3881,0.9856,0.3881
ROCPOINTS_N,0.9933,0.1711,0.3880,0.9856,0.3880
ROCPOINTS_N,0.9933,0.1711,0.3879,0.9856,0.3879
ROCPOINTS_N,0.9933,0.1711,0.3878,0.9856,0.3878
ROCPOINTS_N,0.9933,0.1376,0.3240,0.9862,0.3240
ROCPOINTS_N,0.9934,0.1376,0.3240,0.9862,0.3240
ROCPOINTS_N,0.9936,0.1376,0.3239,0.9862,0.3239
ROCPOINTS_N,0.9936,0.1376,0.3239,0.9862,0.3239
ROCPOINTS_N,0.9937,0.1376,0.3238,0.9861,0.3238
ROCPOINTS_N,0.9937,0.1376,0.3238,0.9861,0.3238
ROCPOINTS_N,0.9937,0.1376,0.3237,0.9861,0.3237
ROCPOINTS_N,0.9938,0.1376,0.3236,0.9861,0.3236
ROCPOINTS_N,0.9938,0.1376,0.3236,0.9861,0.3236
ROCPOINTS_N,0.9939,0.1376,0.3235,0.9861,0.3235
ROCPOINTS_N,0.9939,0.1358,0.3228,0.9863,0.3228
ROCPOINTS_N,0.9939,0.1358,0.3228,0.9863,0.3228
ROCPOINTS_N,0.9940,0.1358,0.3227,0.9863,0.3227
ROCPOINTS_N,0.9941,0.1358,0.3226,0.9863,0.3226
ROCPOINTS_N,0.9941,0.1358,0.3226,0.9863,0.3226
ROCPOINTS_N,0.9941,0.1358,0.3225,0.9863,0.3225
ROCPOINTS_N,0.9942,0.1358,0.3225,0.9863,0.3225
ROCPOINTS_N,0.9942,0.1358,0.3224,0.9863,0.3224
ROCPOINTS_N,0.9943,0.1358,0.3224,0.9863,0.3224
ROCPOINTS_N,0.9943,0.1358,0.3223,0.9863,0.3223
ROCPOINTS_N,0.9944,0.1358,0.3222,0.9863,0.3222
ROCPOINTS_N,0.9944,0.1358,0.3222,0.9863,0.3222
ROCPOINTS_N,0.9945,0.1358,0.3221,0.9863,0.3221
ROCPOINTS_N,0.9945,0.1358,0.3220,0.9862,0.3220
ROCPOINTS_N,0.9945,0.1358,0.3219,0.9862,0.3219
ROCPOINTS_N,0.9946,0.1358,0.3218,0.9862,0.3218
ROCPOINTS_N,0.9947,0.1358,0.3218,0.9862,0.3218
ROCPOINTS_N,0.9949,0.1358,0.3217,0.9862,0.3217
ROCPOINTS_N,0.9950,0.1358,0.3216,0.9862,0.3216
ROCPOINTS_N,0.9950,0.1358,0.3215,0.9862,0.3215
ROCPOINTS_N,0.9950,0.1358,0.3210,0.9862,0.3210
ROCPOINTS_N,0.9950,0.1358,0.3210,0.9862,0.3210
ROCPOINTS_N,0.9953,0.1358,0.3209,0.9862,0.3209
ROCPOINTS_N,0.9954,0.1358,0.3208,0.9862,0.3208
ROCPOINTS_N,0.9954,0.1323,0.3191,0.9865,0.3191
ROCPOINTS_N,0.9954,0.1323,0.3191,0.9865,0.3191
ROCPOINTS_N,0.9956,0.1323,0.3190,0.9865,0.3190
ROCPOINTS_N,0.9956,0.1323,0.3187,0.9865,0.3187
ROCPOINTS_N,0.9957,0.1323,0.3187,0.9865,0.3187
ROCPOINTS_N,0.9957,0.1323,0.3186,0.9865,0.3186
ROCPOINTS_N,0.9958,0.1305,0.3186,0.9866,0.3186
ROCPOINTS_N,0.9958,0.1305,0.3186,0.9866,0.3186
ROCPOINTS_N,0.9958,0.1305,0.3184,0.9866,0.3184
ROCPOINTS_N,0.9958,0.1305,0.3183,0.9866,0.3183
ROCPOINTS_N,0.9959,0.1305,0.3183,0.9866,0.3183
ROCPOINTS_N,0.9960,0.1305,0.3182,0.9866,0.3182
ROCPOINTS_N,0.9960,0.1305,0.3182,0.9866,0.3182
ROCPOINTS_N,0.9960,0.1305,0.3181,0.9866,0.3181
ROCPOINTS_N,0.9960,0.1305,0.3180,0.9866,0.3180
ROCPOINTS_N,0.9960,0.1305,0.3180,0.9866,0.3180
ROCPOINTS_N,0.9960,0.1305,0.3179,0.9866,0.3179
ROCPOINTS_N,0.9960,0.1305,0.3179,0.9866,0.3179
ROCPOINTS_N,0.9961,0.1305,0.3178,0.9866,0.3178
ROCPOINTS_N,0.9961,0.1305,0.3177,0.9866,0.3177
ROCPOINTS_N,0.9962,0.1305,0.3177,0.9866,0.3177
ROCPOINTS_N,0.9962,0.1305,0.3176,0.9866,0.3176
ROCPOINTS_N,0.9962,0.1305,0.3176,0.9866,0.3176
ROCPOINTS_N,0.9963,0.1305,0.3175,0.9866,0.3175
ROCPOINTS_N,0.9963,0.1305,0.3175,0.9866,0.3175
ROCPOINTS_N,0.9963,0.1305,0.3174,0.9866,0.3174
ROCPOINTS_N,0.9963,0.1305,0.3173,0.9866,0.3173
ROCPOINTS_N,0.9963,0.1305,0.3172,0.9866,0.3172
ROCPOINTS_N,0.9964,0.1305,0.3172,0.9866,0.3172
ROCPOINTS_N,0.9964,0.1305,0.3170,0.9866,0.3170
ROCPOINTS_N,0.9965,0.1305,0.3169,0.9866,0.3169
ROCPOINTS_N,0.9965,0.1305,0.3168,0.9866,0.3168
ROCPOINTS_N,0.9965,0.1305,0.3168,0.9866,0.3168
ROCPOINTS_N,0.9965,0.1305,0.3167,0.9866,0.3167
ROCPOINTS_N,0.9965,0.1305,0.3166,0.9866,0.3166
ROCPOINTS_N,0.9966,0.1305,0.3166,0.9866,0.3166
ROCPOINTS_N,0.9966,0.1305,0.3165,0.9866,0.3165
ROCPOINTS_N,0.9966,0.1305,0.3164,0.9865,0.3164
ROCPOINTS_N,0.9966,0.1305,0.3163,0.9865,0.3163
ROCPOINTS_N,0.9966,0.1305,0.3163,0.9865,0.3163
ROCPOINTS_N,0.9966,0.1305,0.3162,0.9865,0.3162
ROCPOINTS_N,0.9966,0.1305,0.3162,0.9865,0.3162
ROCPOINTS_N,0.9966,0.1305,0.3161,0.9865,0.3161
ROCPOINTS_N,0.9966,0.1305,0.3161,0.9865,0.3161
ROCPOINTS_N,0.9967,0.1305,0.3160,0.9865,0.3160
ROCPOINTS_N,0.9967,0.1305,0.3159,0.9865,0.3159
ROCPOINTS_N,0.9967,0.0882,0.2322,0.9876,0.2322
ROCPOINTS_N,0.9969,0.0882,0.2321,0.9876,0.2321
ROCPOINTS_N,0.9969,0.0882,0.2321,0.9876,0.2321
ROCPOINTS_N,0.9969,0.0882,0.2320,0.9876,0.2320
ROCPOINTS_N,0.9970,0.0882,0.2320,0.9876,0.2320
ROCPOINTS_N,0.9971,0.0882,0.2319,0.9876,0.2319
ROCPOINTS_N,0.9971,0.0882,0.2319,0.9876,0.2319
ROCPOINTS_N,0.9971,0.0882,0.2318,0.9876,0.2318
ROCPOINTS_N,0.9971,0.0882,0.2317,0.9876,0.2317
ROCPOINTS_N,0.9971,0.0882,0.2317,0.9876,0.2317
ROCPOINTS_N,0.9972,0.0882,0.2316,0.9876,0.2316
ROCPOINTS_N,0.9972,0.0882,0.2316,0.9876,0.2316
ROCPOINTS_N,0.9973,0.0882,0.2315,0.9876,0.2315
ROCPOINTS_N,0.9974,0.0882,0.2314,0.9876,0.2314
ROCPOINTS_N,0.9975,0.0882,0.2314,0.9876,0.2314
ROCPOINTS_N,0.9975,0.0882,0.2313,0.9876,0.2313
ROCPOINTS_N,0.9975,0.0882,0.2312,0.9875,0.2312
ROCPOINTS_N,0.9975,0.0882,0.2312,0.9875,0.2312
ROCPOINTS_N,0.9976,0.0882,0.2311,0.9875,0.2311
ROCPOINTS_N,0.9976,0.0882,0.2310,0.9875,0.2310
ROCPOINTS_N,0.9978,0.0882,0.2310,0.9875,0.2310
ROCPOINTS_N,0.9979,0.0882,0.2305,0.9875,0.2305
ROCPOINTS_N,0.9979,0.0882,0.2303,0.9875,0.2303
ROCPOINTS_N,0.9980,0.0882,0.2303,0.9875,0.2303
ROCPOINTS_N,0.9980,0.0882,0.2302,0.9875,0.2302
ROCPOINTS_N,0.9981,0.0882,0.2301,0.9875,0.2301
ROCPOINTS_N,0.9981,0.0882,0.2300,0.9875,0.2300
ROCPOINTS_N,0.9981,0.0882,0.2300,0.9875,0.2300
ROCPOINTS_N,0.9981,0.0882,0.2299,0.9875,0.2299
ROCPOINTS_N,0.9982,0.0882,0.2299,0.9875,0.2299
ROCPOINTS_N,0.9982,0.0882,0.2298,0.9875,0.2298
ROCPOINTS_N,0.9982,0.0882,0.2297,0.9875,0.2297
ROCPOINTS_N,0.9983,0.0882,0.2296,0.9875,0.2296
ROCPOINTS_N,0.9983,0.0882,0.2296,0.9875,0.2296
ROCPOINTS_N,0.9983,0.0864,0.2296,0.9877,0.2296
ROCPOINTS_N,0.9983,0.0847,0.2287,0.9879,0.2287
ROCPOINTS_N,0.9984,0.0847,0.2286,0.9879,0.2286
ROCPOINTS_N,0.9984,0.0847,0.2286,0.9879,0.2286
ROCPOINTS_N,0.9985,0.0847,0.2285,0.9879,0.2285
ROCPOINTS_N,0.9986,0.0847,0.2285,0.9879,0.2285
ROCPOINTS_N,0.9986,0.0847,0.2284,0.9879,0.2284
ROCPOINTS_N,0.9986,0.0847,0.2283,0.9879,0.2283
ROCPOINTS_N,0.9987,0.0847,0.2282,0.9879,0.2282
ROCPOINTS_N,0.9987,0.0847,0.2282,0.9879,0.2282
ROCPOINTS_N,0.9987,0.0847,0.2277,0.9879,0.2277
ROCPOINTS_N,0.9987,0.0847,0.2277,0.9879,0.2277
ROCPOINTS_N,0.9988,0.0847,0.2276,0.9879,0.2276
ROCPOINTS_N,0.9988,0.0847,0.2275,0.9878,0.2275
ROCPOINTS_N,0.9988,0.0847,0.2275,0.9878,0.2275
ROCPOINTS_N,0.9988,0.0847,0.2274,0.9878,0.2274
ROCPOINTS_N,0.9989,0.0847,0.2274,0.9878,0.2274
ROCPOINTS_N,0.9989,0.0847,0.2273,0.9878,0.2273
ROCPOINTS_N,0.9989,0.0847,0.2272,0.9878,0.2272
ROCPOINTS_N,0.9989,0.0829,0.2268,0.9881,0.2268
ROCPOINTS_N,0.9990,0.0829,0.2268,0.9881,0.2268
ROCPOINTS_N,0.9990,0.0829,0.2267,0.9881,0.2267
ROCPOINTS_N,0.9990,0.0829,0.2267,0.9881,0.2267
ROCPOINTS_N,0.9991,0.0829,0.2266,0.9880,0.2266
ROCPOINTS_N,0.9991,0.0829,0.2265,0.9880,0.2265
ROCPOINTS_N,0.9991,0.0829,0.2265,0.9880,0.2265
ROCPOINTS_N,0.9991,0.0829,0.2264,0.9880,0.2264
ROCPOINTS_N,0.9991,0.0829,0.2264,0.9880,0.2264
ROCPOINTS_N,0.9991,0.0829,0.2263,0.9880,0.2263
ROCPOINTS_N,0.9992,0.0811,0.2263,0.9883,0.2263
ROCPOINTS_N,0.9992,0.0811,0.2262,0.9883,0.2262
ROCPOINTS_N,0.9992,0.0811,0.2259,0.9883,0.2259
ROCPOINTS_N,0.9992,0.0794,0.2259,0.9885,0.2259
ROCPOINTS_N,0.9993,0.0794,0.2258,0.9885,0.2258
ROCPOINTS_N,0.9993,0.0794,0.2257,0.9885,0.2257
ROCPOINTS_N,0.9993,0.0794,0.2256,0.9885,0.2256
ROCPOINTS_N,0.9993,0.0794,0.2256,0.9885,0.2256
ROCPOINTS_N,0.9993,0.0794,0.2254,0.9885,0.2254
ROCPOINTS_N,0.9993,0.0794,0.2254,0.9885,0.2254
ROCPOINTS_N,0.9993,0.0794,0.2251,0.9885,0.2251
ROCPOINTS_N,0.9993,0.0794,0.2251,0.9885,0.2251
ROCPOINTS_N,0.9994,0.0794,0.2250,0.9885,0.2250
ROCPOINTS_N,0.9994,0.0794,0.2250,0.9885,0.2250
ROCPOINTS_N,0.9994,0.0794,0.2249,0.9885,0.2249
ROCPOINTS_N,0.9994,0.0794,0.2249,0.9885,0.2249
ROCPOINTS_N,0.9994,0.0794,0.2248,0.9885,0.2248
ROCPOINTS_N,0.9994,0.0794,0.2247,0.9885,0.2247
ROCPOINTS_N,0.9994,0.0794,0.2247,0.9885,0.2247
ROCPOINTS_N,0.9994,0.0794,0.2246,0.9885,0.2246
ROCPOINTS_N,0.9995,0.0794,0.2244,0.9884,0.2244
ROCPOINTS_N,0.9995,0.0794,0.2243,0.9884,0.2243
ROCPOINTS_N,0.9995,0.0794,0.2243,0.9884,0.2243
ROCPOINTS_N,0.9995,0.0794,0.2242,0.9884,0.2242
ROCPOINTS_N,0.9995,0.0794,0.2242,0.9884,0.2242
ROCPOINTS_N,0.9995,0.0794,0.2241,0.9884,0.2241
ROCPOINTS_N,0.9995,0.0794,0.2240,0.9884,0.2240
ROCPOINTS_N,0.9996,0.0794,0.2240,0.9884,0.2240
ROCPOINTS_N,0.9996,0.0794,0.2239,0.9884,0.2239
ROCPOINTS_N,0.9996,0.0794,0.2239,0.9884,0.2239
ROCPOINTS_N,0.9996,0.0794,0.2238,0.9884,0.2238
ROCPOINTS_N,0.9996,0.0794,0.2237,0.9884,0.2237
ROCPOINTS_N,0.9996,0.0794,0.2237,0.9884,0.2237
ROCPOINTS_N,0.9996,0.0794,0.2236,0.9884,0.2236
ROCPOINTS_N,0.9996,0.0794,0.2235,0.9884,0.2235
ROCPOINTS_N,0.9996,0.0794,0.2235,0.9884,0.2235
ROCPOINTS_N,0.9996,0.0794,0.2234,0.9884,0.2234
ROCPOINTS_N,0.9997,0.0794,0.2233,0.9884,0.2233
ROCPOINTS_N,0.9997,0.0794,0.2231,0.9884,0.2231
ROCPOINTS_N,0.9997,0.0794,0.2230,0.9884,0.2230
ROCPOINTS_N,0.9997,0.0794,0.2230,0.9884,0.2230
ROCPOINTS_N,0.9997,0.0794,0.2229,0.9884,0.2229
ROCPOINTS_N,0.9997,0.0794,0.2229,0.9884,0.2229
ROCPOINTS_N,0.9997,0.0794,0.2228,0.9884,0.2228
ROCPOINTS_N,0.9997,0.0794,0.2228,0.9884,0.2228
ROCPOINTS_N,0.9997,0.0794,0.2227,0.9884,0.2227
ROCPOINTS_N,0.9998,0.0794,0.2226,0.9883,0.2226
ROCPOINTS_N,0.9998,0.0794,0.2225,0.9883,0.2225
ROCPOINTS_N,0.9998,0.0794,0.2225,0.9883,0.2225
ROCPOINTS_N,0.9998,0.0794,0.2224,0.9883,0.2224
ROCPOINTS_N,0.9998,0.0794,0.2223,0.9883,0.2223
ROCPOINTS_N,0.9998,0.0794,0.2223,0.9883,0.2223
ROCPOINTS_N,0.9998,0.0794,0.2222,0.9883,0.2222
ROCPOINTS_N,0.9998,0.0794,0.2222,0.9883,0.2222
ROCPOINTS_N,0.9998,0.0794,0.2221,0.9883,0.2221
ROCPOINTS_N,0.9998,0.0794,0.2221,0.9883,0.2221
ROCPOINTS_N,0.9998,0.0794,0.2220,0.9883,0.2220
ROCPOINTS_N,0.9998,0.0794,0.2219,0.9883,0.2219
ROCPOINTS_N,0.9999,0.0794,0.2218,0.9883,0.2218
ROCPOINTS_N,0.9999,0.0794,0.2217,0.9883,0.2217
ROCPOINTS_N,0.9999,0.0794,0.2216,0.9883,0.2216
ROCPOINTS_N,0.9999,0.0794,0.2216,0.9883,0.2216
ROCPOINTS_N,0.9999,0.0794,0.2215,0.9883,0.2215
ROCPOINTS_N,0.9999,0.0794,0.2215,0.9883,0.2215
ROCPOINTS_N,0.9999,0.0794,0.2214,0.9883,0.2214
ROCPOINTS_N,0.9999,0.0794,0.2214,0.9883,0.2214
ROCPOINTS_N,0.9999,0.0794,0.2213,0.9883,0.2213
ROCPOINTS_N,0.9999,0.0794,0.2212,0.9883,0.2212
ROCPOINTS_N,0.9999,0.0794,0.2212,0.9883,0.2212
ROCPOINTS_N,0.9999,0.0794,0.2211,0.9883,0.2211
ROCPOINTS_N,0.9999,0.0794,0.2210,0.9883,0.2210
ROCPOINTS_N,1.0000,0.0794,0.2209,0.9883,0.2209
ROCPOINTS_N,1.0000,0.0794,0.2209,0.9883,0.2209
ROCPOINTS_N,1.0000,0.0000,0.0000,0.0000,0.0000
ROCPOINTS_O,0.0000,1.0000,1.0000,0.0237,1.0000
ROCPOINTS_O,0.0000,0.7102,0.9024,0.0299,0.9024
ROCPOINTS_O,0.0000,0.7102,0.9024,0.0299,0.9024
ROCPOINTS_O,0.0000,0.7101,0.9024,0.0299,0.9024
ROCPOINTS_O,0.0000,0.7100,0.9024,0.0299,0.9024
ROCPOINTS_O,0.0000,0.7099,0.9024,0.0299,0.9024
ROCPOINTS_O,0.0000,0.7099,0.9024,0.0299,0.9024
ROCPOINTS_O,0.0000,0.7098,0.9024,0.0299,0.9024
ROCPOINTS_O,0.0000,0.7098,0.9024,0.0299,0.9024
ROCPOINTS_O,0.0000,0.7097,0.9024,0.0300,0.9024
ROCPOINTS_O,0.0000,0.7096,0.9024,0.0300,0.9024
ROCPOINTS_O,0.0000,0.7095,0.9024,0.0300,0.9024
ROCPOINTS_O,0.0001,0.7095,0.9024,0.0300,0.9024
ROCPOINTS_O,0.0001,0.7094,0.9024,0.0300,0.9024
ROCPOINTS_O,0.0001,0.7094,0.9024,0.0300,0.9024
ROCPOINTS_O,0.0001,0.7093,0.9024,0.0300,0.9024
ROCPOINTS_O,0.0001,0.7092,0.9024,0.0300,0.9024
ROCPOINTS_O,0.0001,0.7092,0.9024,0.0300,0.9024
ROCPOINTS_O,0.0001,0.7091,0.9024,0.0300,0.9024
ROCPOINTS_O,0.0001,0.7091,0.9024,0.0300,0.9024
ROCPOINTS_O,0.0001,0.7090,0.9024,0.0300,0.9024
ROCPOINTS_O,0.0001,0.7090,0.9024,0.0300,0.9024
ROCPOINTS_O,0.0001,0.7089,0.9024,0.0300,0.9024
ROCPOINTS_O,0.0001,0.7088,0.9024,0.0300,0.9024
ROCPOINTS_O,0.0002,0.7088,0.9024,0.0300,0.9024
ROCPOINTS_O,0.0002,0.7087,0.9024,0.0300,0.9024
ROCPOINTS_O,0.0002,0.7086,0.9024,0.0300,0.9024
ROCPOINTS_O,0.0002,0.7085,0.9024,0.0300,0.9024
ROCPOINTS_O,0.0002,0.7085,0.9024,0.0300,0.9024
ROCPOINTS_O,0.0002,0.7084,0.9024,0.0300,0.9024
ROCPOINTS_O,0.0002,0.7084,0.9024,0.0300,0.9024
ROCPOINTS_O,0.0002,0.7083,0.9024,0.0300,0.9024
ROCPOINTS_O,0.0002,0.7082,0.9024,0.0300,0.9024
ROCPOINTS_O,0.0002,0.7081,0.9024,0.0300,0.9024
ROCPOINTS_O,0.0002,0.7080,0.9024,0.0300,0.9024
ROCPOINTS_O,0.0002,0.7080,0.9024,0.0300,0.9024
ROCPOINTS_O,0.0002,0.7079,0.9024,0.0300,0.9024
ROCPOINTS_O,0.0002,0.7079,0.9024,0.0300,0.9024
ROCPOINTS_O,0.0003,0.7078,0.9024,0.0300,0.9024
ROCPOINTS_O,0.0003,0.7077,0.9024,0.0300,0.9024
ROCPOINTS_O,0.0003,0.7076,0.9024,0.0300,0.9024
ROCPOINTS_O,0.0003,0.7076,0.9024,0.0300,0.9024
ROCPOINTS_O,0.0003,0.7075,0.9024,0.0300,0.9024
ROCPOINTS_O,0.0003,0.7074,0.9024,0.0300,0.9024
ROCPOINTS_O,0.0003,0.7073,0.9024,0.0300,0.9024
ROCPOINTS_O,0.0003,0.7073,0.9024,0.0301,0.9024
ROCPOINTS_O,0.0003,0.7072,0.9024,0.0301,0.9024
ROCPOINTS_O,0.0003,0.7070,0.9024,0.0301,0.9024
ROCPOINTS_O,0.0004,0.7070,0.9024,0.0301,0.9024
ROCPOINTS_O,0.0004,0.7069,0.9024,0.0301,0.9024
ROCPOINTS_O,0.0004,0.7069,0.9024,0.0301,0.9024
ROCPOINTS_O,0.0004,0.7068,0.9024,0.0301,0.9024
ROCPOINTS_O,0.0005,0.7068,0.9024,0.0301,0.9024
ROCPOINTS_O,0.0005,0.7067,0.9024,0.0301,0.9024
ROCPOINTS_O,0.0006,0.7066,0.9024,0.0301,0.9024
ROCPOINTS_O,0.0006,0.7066,0.9024,0.0301,0.9024
ROCPOINTS_O,0.0006,0.7065,0.9024,0.0301,0.9024
ROCPOINTS_O,0.0006,0.7065,0.9024,0.0301,0.9024
ROCPOINTS_O,0.0006,0.7064,0.9024,0.0301,0.9024
ROCPOINTS_O,0.0007,0.7063,0.9024,0.0301,0.9024
ROCPOINTS_O,0.0007,0.7061,0.9024,0.0301,0.9024
ROCPOINTS_O,0.0007,0.7059,0.9024,0.0301,0.9024
ROCPOINTS_O,0.0007,0.7058,0.9024,0.0301,0.9024
ROCPOINTS_O,0.0008,0.7058,0.9024,0.0301,0.9024
ROCPOINTS_O,0.0008,0.7057,0.9024,0.0301,0.9024
ROCPOINTS_O,0.0008,0.7054,0.9024,0.0301,0.9024
ROCPOINTS_O,0.0008,0.7053,0.9024,0.0301,0.9024
ROCPOINTS_O,0.0009,0.7053,0.9000,0.0301,0.9000
ROCPOINTS_O,0.0009,0.7052,0.9000,0.0301,0.9000
ROCPOINTS_O,0.0010,0.7051,0.9000,0.0301,0.9000
ROCPOINTS_O,0.0010,0.7051,0.9000,0.0301,0.9000
ROCPOINTS_O,0.0010,0.7050,0.9000,0.0301,0.9000
ROCPOINTS_O,0.0011,0.7050,0.9000,0.0301,0.9000
ROCPOINTS_O,0.0011,0.7048,0.9000,0.0301,0.9000
ROCPOINTS_O,0.0011,0.7043,0.9000,0.0301,0.9000
ROCPOINTS_O,0.0011,0.7042,0.9000,0.0301,0.9000
ROCPOINTS_O,0.0012,0.7042,0.9000,0.0301,0.9000
ROCPOINTS_O,0.0012,0.7041,0.9000,0.0301,0.9000
ROCPOINTS_O,0.0012,0.7040,0.9000,0.0301,0.9000
ROCPOINTS_O,0.0012,0.7040,0.9000,0.0301,0.9000
ROCPOINTS_O,0.0013,0.7039,0.9000,0.0301,0.9000
ROCPOINTS_O,0.0013,0.7039,0.9000,0.0301,0.9000
ROCPOINTS_O,0.0013,0.7033,0.9000,0.0301,0.9000
ROCPOINTS_O,0.0013,0.7033,0.9000,0.0301,0.9000
ROCPOINTS_O,0.0014,0.7032,0.9000,0.0301,0.9000
ROCPOINTS_O,0.0014,0.7032,0.8976,0.0301,0.8976
ROCPOINTS_O,0.0014,0.7031,0.8976,0.0301,0.8976
ROCPOINTS_O,0.0015,0.7030,0.8976,0.0301,0.8976
ROCPOINTS_O,0.0017,0.7029,0.8976,0.0301,0.8976
ROCPOINTS_O,0.0017,0.7029,0.8976,0.0301,0.8976
ROCPOINTS_O,0.0017,0.7020,0.8952,0.0300,0.8952
ROCPOINTS_O,0.0017,0.7020,0.8952,0.0300,0.8952
ROCPOINTS_O,0.0017,0.7019,0.8952,0.0300,0.8952
ROCPOINTS_O,0.0018,0.7018,0.8952,0.0300,0.8952
ROCPOINTS_O,0.0019,0.7017,0.8952,0.0300,0.8952
ROCPOINTS_O,0.0019,0.7017,0.8952,0.0301,0.8952
ROCPOINTS_O,0.0020,0.7016,0.8952,0.0301,0.8952
ROCPOINTS_O,0.0022,0.7015,0.8952,0.0301,0.8952
ROCPOINTS_O,0.0022,0.7011,0.8952,0.0301,0.8952
ROCPOINTS_O,0.0023,0.7009,0.8952,0.0301,0.8952
ROCPOINTS_O,0.0024,0.7008,0.8952,0.0301,0.8952
ROCPOINTS_O,0.0024,0.7007,0.8952,0.0301,0.8952
ROCPOINTS_O,0.0024,0.7007,0.8952,0.0301,0.8952
ROCPOINTS_O,0.0025,0.7006,0.8952,0.0301,0.8952
ROCPOINTS_O,0.0026,0.7005,0.8952,0.0301,0.8952
ROCPOINTS_O,0.0026,0.7005,0.8952,0.0301,0.8952
ROCPOINTS_O,0.0026,0.7004,0.8952,0.0301,0.8952
ROCPOINTS_O,0.0027,0.7003,0.8952,0.0301,0.8952
ROCPOINTS_O,0.0028,0.7003,0.8952,0.0301,0.8952
ROCPOINTS_O,0.0029,0.7002,0.8952,0.0301,0.8952
ROCPOINTS_O,0.0029,0.7002,0.8952,0.0301,0.8952
ROCPOINTS_O,0.0030,0.7001,0.8952,0.0301,0.8952
ROCPOINTS_O,0.0031,0.7000,0.8952,0.0301,0.8952
ROCPOINTS_O,0.0031,0.7000,0.8952,0.0301,0.8952
ROCPOINTS_O,0.0031,0.6999,0.8952,0.0301,0.8952
ROCPOINTS_O,0.0033,0.6999,0.8952,0.0301,0.8952
ROCPOINTS_O,0.0033,0.6998,0.8952,0.0301,0.8952
ROCPOINTS_O,0.0033,0.6998,0.8952,0.0301,0.8952
ROCPOINTS_O,0.0033,0.6997,0.8952,0.0301,0.8952
ROCPOINTS_O,0.0033,0.5927,0.8333,0.0330,0.8333
ROCPOINTS_O,0.0033,0.5926,0.8333,0.0330,0.8333
ROCPOINTS_O,0.0034,0.5926,0.8333,0.0330,0.8333
ROCPOINTS_O,0.0034,0.5925,0.8333,0.0330,0.8333
ROCPOINTS_O,0.0034,0.5924,0.8333,0.0330,0.8333
ROCPOINTS_O,0.0034,0.5923,0.8333,0.0330,0.8333
ROCPOINTS_O,0.0034,0.5923,0.8333,0.0330,0.8333
ROCPOINTS_O,0.0035,0.5922,0.8333,0.0330,0.8333
ROCPOINTS_O,0.0035,0.5921,0.8333,0.0330,0.8333
ROCPOINTS_O,0.0035,0.5920,0.8333,0.0331,0.8333
ROCPOINTS_O,0.0035,0.5920,0.8333,0.0331,0.8333
ROCPOINTS_O,0.0035,0.5919,0.8333,0.0331,0.8333
ROCPOINTS_O,0.0035,0.5918,0.8333,0.0331,0.8333
ROCPOINTS_O,0.0036,0.5918,0.8333,0.0331,0.8333
ROCPOINTS_O,0.0036,0.5917,0.8333,0.0331,0.8333
ROCPOINTS_O,0.0037,0.5901,0.8333,0.0332,0.8333
ROCPOINTS_O,0.0038,0.5900,0.8333,0.0332,0.8333
ROCPOINTS_O,0.0038,0.5900,0.8333,0.0332,0.8333
ROCPOINTS_O,0.0038,0.5887,0.8333,0.0332,0.8333
ROCPOINTS_O,0.0038,0.5886,0.8333,0.0332,0.8333
ROCPOINTS_O,0.0038,0.5886,0.8333,0.0332,0.8333
ROCPOINTS_O,0.0039,0.5885,0.8333,0.0332,0.8333
ROCPOINTS_O,0.0039,0.5885,0.8333,0.0332,0.8333
ROCPOINTS_O,0.0039,0.5867,0.8333,0.0333,0.8333
ROCPOINTS_O,0.0039,0.5855,0.8333,0.0334,0.8333
ROCPOINTS_O,0.0039,0.5854,0.8333,0.0334,0.8333
ROCPOINTS_O,0.0040,0.5853,0.8333,0.0334,0.8333
ROCPOINTS_O,0.0040,0.5837,0.8333,0.0335,0.8333
ROCPOINTS_O,0.0040,0.5836,0.8333,0.0335,0.8333
ROCPOINTS_O,0.0040,0.5835,0.8333,0.0335,0.8333
ROCPOINTS_O,0.0040,0.5835,0.8333,0.0335,0.8333
ROCPOINTS_O,0.0041,0.5834,0.8333,0.0335,0.8333
ROCPOINTS_O,0.0041,0.5818,0.8333,0.0336,0.8333
ROCPOINTS_O,0.0041,0.5802,0.8333,0.0337,0.8333
ROCPOINTS_O,0.0042,0.5781,0.8333,0.0338,0.8333
ROCPOINTS_O,0.0042,0.5781,0.8333,0.0338,0.8333
ROCPOINTS_O,0.0042,0.5780,0.8333,0.0338,0.8333
ROCPOINTS_O,0.0042,0.5779,0.8333,0.0338,0.8333
ROCPOINTS_O,0.0042,0.5778,0.8333,0.0338,0.8333
ROCPOINTS_O,0.0043,0.5778,0.8333,0.0338,0.8333
ROCPOINTS_O,0.0044,0.5777,0.8333,0.0338,0.8333
ROCPOINTS_O,0.0044,0.5763,0.8333,0.0339,0.8333
ROCPOINTS_O,0.0044,0.5761,0.8333,0.0339,0.8333
ROCPOINTS_O,0.0044,0.5759,0.8333,0.0339,0.8333
ROCPOINTS_O,0.0045,0.5759,0.8333,0.0339,0.8333
ROCPOINTS_O,0.0046,0.5758,0.8333,0.0340,0.8333
ROCPOINTS_O,0.0047,0.5757,0.8333,0.0340,0.8333
ROCPOINTS_O,0.0050,0.5756,0.8333,0.0340,0.8333
ROCPOINTS_O,0.0050,0.5756,0.8333,0.0340,0.8333
ROCPOINTS_O,0.0050,0.5751,0.8333,0.0340,0.8333
ROCPOINTS_O,0.0052,0.5750,0.8333,0.0340,0.8333
ROCPOINTS_O,0.0053,0.5750,0.8333,0.0340,0.8333
ROCPOINTS_O,0.0054,0.5749,0.8333,0.0340,0.8333
ROCPOINTS_O,0.0055,0.5748,0.8333,0.0340,0.8333
ROCPOINTS_O,0.0055,0.5747,0.8333,0.0340,0.8333
ROCPOINTS_O,0.0056,0.5746,0.8333,0.0340,0.8333
ROCPOINTS_O,0.0056,0.5745,0.8333,0.0340,0.8333
ROCPOINTS_O,0.0056,0.5744,0.8333,0.0340,0.8333
ROCPOINTS_O,0.0057,0.5744,0.8333,0.0340,0.8333
ROCPOINTS_O,0.0058,0.5743,0.8333,0.0340,0.8333
ROCPOINTS_O,0.0059,0.5742,0.8333,0.0340,0.8333
ROCPOINTS_O,0.0059,0.5742,0.8333,0.0340,0.8333
ROCPOINTS_O,0.0060,0.5734,0.8333,0.0341,0.8333
ROCPOINTS_O,0.0060,0.5733,0.8333,0.0341,0.8333
ROCPOINTS_O,0.0061,0.5733,0.8333,0.0341,0.8333
ROCPOINTS_O,0.0061,0.5732,0.8333,0.0341,0.8333
ROCPOINTS_O,0.0061,0.5731,0.8333,0.0341,0.8333
ROCPOINTS_O,0.0061,0.5730,0.8333,0.0341,0.8333
ROCPOINTS_O,0.0062,0.5730,0.8333,0.0341,0.8333
ROCPOINTS_O,0.0062,0.5729,0.8333,0.0341,0.8333
ROCPOINTS_O,0.0063,0.5728,0.8333,0.0341,0.8333
ROCPOINTS_O,0.0063,0.5728,0.8333,0.0341,0.8333
ROCPOINTS_O,0.0063,0.5727,0.8333,0.0341,0.8333
ROCPOINTS_O,0.0064,0.5713,0.8333,0.0342,0.8333
ROCPOINTS_O,0.0064,0.5713,0.8333,0.0342,0.8333
ROCPOINTS_O,0.0064,0.5706,0.8333,0.0342,0.8333
ROCPOINTS_O,0.0064,0.5705,0.8333,0.0343,0.8333
ROCPOINTS_O,0.0065,0.5705,0.8333,0.0343,0.8333
ROCPOINTS_O,0.0065,0.5704,0.8333,0.0343,0.8333
ROCPOINTS_O,0.0067,0.5690,0.8333,0.0343,0.8333
ROCPOINTS_O,0.0067,0.5682,0.8333,0.0344,0.8333
ROCPOINTS_O,0.0067,0.5681,0.8310,0.0343,0.8310
ROCPOINTS_O,0.0067,0.4912,0.7905,0.0376,0.7905
ROCPOINTS_O,0.0067,0.4911,0.7905,0.0376,0.7905
ROCPOINTS_O,0.0067,0.4910,0.7905,0.0376,0.7905
ROCPOINTS_O,0.0067,0.4910,0.7905,0.0376,0.7905
ROCPOINTS_O,0.0068,0.4909,0.7905,0.0376,0.7905
ROCPOINTS_O,0.0068,0.4909,0.7905,0.0376,0.7905
ROCPOINTS_O,0.0068,0.4901,0.7905,0.0377,0.7905
ROCPOINTS_O,0.0068,0.4901,0.7905,0.0377,0.7905
ROCPOINTS_O,0.0069,0.4900,0.7905,0.0377,0.7905
ROCPOINTS_O,0.0069,0.4899,0.7905,0.0377,0.7905
ROCPOINTS_O,0.0069,0.4891,0.7905,0.0378,0.7905
ROCPOINTS_O,0.0069,0.4890,0.7905,0.0378,0.7905
ROCPOINTS_O,0.0070,0.4890,0.7905,0.0378,0.7905
ROCPOINTS_O,0.0071,0.4889,0.7905,0.0378,0.7905
ROCPOINTS_O,0.0071,0.4888,0.7905,0.0378,0.7905
ROCPOINTS_O,0.0071,0.4888,0.7905,0.0378,0.7905
ROCPOINTS_O,0.0071,0.4887,0.7905,0.0378,0.7905
ROCPOINTS_O,0.0071,0.4887,0.7905,0.0378,0.7905
ROCPOINTS_O,0.0071,0.4875,0.7905,0.0379,0.7905
ROCPOINTS_O,0.0072,0.4873,0.7905,0.0379,0.7905
ROCPOINTS_O,0.0073,0.4873,0.7905,0.0379,0.7905
ROCPOINTS_O,0.0074,0.4862,0.7905,0.0380,0.7905
ROCPOINTS_O,0.0075,0.4862,0.7905,0.0380,0.7905
ROCPOINTS_O,0.0075,0.4861,0.7905,0.0380,0.7905
ROCPOINTS_O,0.0076,0.4861,0.7905,0.0380,0.7905
ROCPOINTS_O,0.0078,0.4860,0.7905,0.0380,0.7905
ROCPOINTS_O,0.0078,0.4859,0.7905,0.0380,0.7905
ROCPOINTS_O,0.0079,0.4858,0.7905,0.0380,0.7905
ROCPOINTS_O,0.0080,0.4858,0.7905,0.0380,0.7905
ROCPOINTS_O,0.0080,0.4857,0.7905,0.0380,0.7905
ROCPOINTS_O,0.0081,0.4857,0.7905,0.0380,0.7905
ROCPOINTS_O,0.0081,0.4856,0.7905,0.0380,0.7905
ROCPOINTS_O,0.0081,0.4855,0.7905,0.0380,0.7905
ROCPOINTS_O,0.0081,0.4855,0.7905,0.0380,0.7905
ROCPOINTS_O,0.0082,0.4854,0.7905,0.0380,0.7905
ROCPOINTS_O,0.0082,0.4854,0.7905,0.0380,0.7905
ROCPOINTS_O,0.0083,0.4853,0.7905,0.0380,0.7905
ROCPOINTS_O,0.0083,0.4853,0.7905,0.0381,0.7905
ROCPOINTS_O,0.0085,0.4846,0.7905,0.0381,0.7905
ROCPOINTS_O,0.0086,0.4846,0.7905,0.0381,0.7905
ROCPOINTS_O,0.0086,0.4845,0.7905,0.0381,0.7905
ROCPOINTS_O,0.0086,0.4844,0.7905,0.0381,0.7905
ROCPOINTS_O,0.0087,0.4844,0.7905,0.0381,0.7905
ROCPOINTS_O,0.0088,0.4843,0.7905,0.0381,0.7905
ROCPOINTS_O,0.0089,0.4843,0.7905,0.0381,0.7905
ROCPOINTS_O,0.0089,0.4842,0.7905,0.0381,0.7905
ROCPOINTS_O,0.0089,0.4842,0.7905,0.0381,0.7905
ROCPOINTS_O,0.0090,0.4841,0.7905,0.0381,0.7905
ROCPOINTS_O,0.0091,0.4840,0.7905,0.0381,0.7905
ROCPOINTS_O,0.0094,0.4840,0.7905,0.0381,0.7905
ROCPOINTS_O,0.0094,0.4839,0.7905,0.0382,0.7905
ROCPOINTS_O,0.0094,0.4839,0.7905,0.0382,0.7905
ROCPOINTS_O,0.0097,0.4838,0.7905,0.0382,0.7905
ROCPOINTS_O,0.0099,0.4838,0.7905,0.0382,0.7905
ROCPOINTS_O,0.0100,0.4837,0.7905,0.0382,0.7905
ROCPOINTS_O,0.0100,0.4218,0.7452,0.0411,0.7452
ROCPOINTS_O,0.0100,0.4217,0.7452,0.0411,0.7452
ROCPOINTS_O,0.0100,0.4217,0.7452,0.0412,0.7452
ROCPOINTS_O,0.0101,0.4216,0.7452,0.0412,0.7452
ROCPOINTS_O,0.0102,0.4215,0.7452,0.0412,0.7452
ROCPOINTS_O,0.0103,0.4215,0.7452,0.0412,0.7452
ROCPOINTS_O,0.0104,0.4214,0.7452,0.0412,0.7452
ROCPOINTS_O,0.0104,0.4214,0.7452,0.0412,0.7452
ROCPOINTS_O,0.0105,0.4213,0.7452,0.0412,0.7452
ROCPOINTS_O,0.0105,0.4212,0.7452,0.0412,0.7452
ROCPOINTS_O,0.0106,0.4211,0.7452,0.0412,0.7452
ROCPOINTS_O,0.0106,0.4211,0.7452,0.0412,0.7452
ROCPOINTS_O,0.0107,0.4210,0.7452,0.0412,0.7452
ROCPOINTS_O,0.0107,0.4210,0.7452,0.0412,0.7452
ROCPOINTS_O,0.0108,0.4209,0.7452,0.0412,0.7452
ROCPOINTS_O,0.0109,0.4208,0.7452,0.0412,0.7452
ROCPOINTS_O,0.0109,0.4208,0.7452,0.0412,0.7452
ROCPOINTS_O,0.0109,0.4207,0.7452,0.0412,0.7452
ROCPOINTS_O,0.0111,0.4207,0.7452,0.0412,0.7452
ROCPOINTS_O,0.0111,0.4206,0.7452,0.0413,0.7452
ROCPOINTS_O,0.0112,0.4205,0.7452,0.0413,0.7452
ROCPOINTS_O,0.0114,0.4204,0.7452,0.0413,0.7452
ROCPOINTS_O,0.0114,0.4204,0.7452,0.0413,0.7452
ROCPOINTS_O,0.0117,0.4203,0.7452,0.0413,0.7452
ROCPOINTS_O,0.0121,0.4201,0.7452,0.0413,0.7452
ROCPOINTS_O,0.0122,0.4200,0.7452,0.0413,0.7452
ROCPOINTS_O,0.0122,0.4200,0.7452,0.0413,0.7452
ROCPOINTS_O,0.0124,0.4199,0.7452,0.0413,0.7452
ROCPOINTS_O,0.0125,0.4198,0.7452,0.0413,0.7452
ROCPOINTS_O,0.0126,0.4198,0.7452,0.0413,0.7452
ROCPOINTS_O,0.0126,0.4197,0.7452,0.0413,0.7452
ROCPOINTS_O,0.0127,0.4196,0.7452,0.0413,0.7452
ROCPOINTS_O,0.0127,0.4196,0.7452,0.0413,0.7452
ROCPOINTS_O,0.0128,0.4195,0.7452,0.0414,0.7452
ROCPOINTS_O,0.0130,0.4195,0.7452,0.0414,0.7452
ROCPOINTS_O,0.0133,0.4194,0.7452,0.0414,0.7452
ROCPOINTS_O,0.0133,0.3719,0.7238,0.0451,0.7238
ROCPOINTS_O,0.0134,0.3719,0.7238,0.0451,0.7238
ROCPOINTS_O,0.0142,0.3718,0.7238,0.0451,0.7238
ROCPOINTS_O,0.0143,0.3718,0.7238,0.0451,0.7238
ROCPOINTS_O,0.0144,0.3717,0.7238,0.0452,0.7238
ROCPOINTS_O,0.0144,0.3716,0.7238,0.0452,0.7238
ROCPOINTS_O,0.0144,0.3716,0.7238,0.0452,0.7238
ROCPOINTS_O,0.0145,0.3715,0.7238,0.0452,0.7238
ROCPOINTS_O,0.0146,0.3714,0.7238,0.0452,0.7238
ROCPOINTS_O,0.0148,0.3714,0.7238,0.0452,0.7238
ROCPOINTS_O,0.0148,0.3713,0.7238,0.0452,0.7238
ROCPOINTS_O,0.0150,0.3712,0.7238,0.0452,0.7238
ROCPOINTS_O,0.0151,0.3709,0.7238,0.0452,0.7238
ROCPOINTS_O,0.0151,0.3708,0.7238,0.0453,0.7238
ROCPOINTS_O,0.0152,0.3708,0.7238,0.0453,0.7238
ROCPOINTS_O,0.0153,0.3707,0.7238,0.0453,0.7238
ROCPOINTS_O,0.0157,0.3707,0.7238,0.0453,0.7238
ROCPOINTS_O,0.0157,0.3706,0.7238,0.0453,0.7238
ROCPOINTS_O,0.0159,0.3705,0.7238,0.0453,0.7238
ROCPOINTS_O,0.0160,0.3705,0.7238,0.0453,0.7238
ROCPOINTS_O,0.0161,0.3704,0.7238,0.0453,0.7238
ROCPOINTS_O,0.0163,0.3704,0.7238,0.0453,0.7238
ROCPOINTS_O,0.0164,0.3703,0.7238,0.0453,0.7238
ROCPOINTS_O,0.0167,0.3703,0.7238,0.0453,0.7238
ROCPOINTS_O,0.0167,0.3702,0.7238,0.0453,0.7238
ROCPOINTS_O,0.0167,0.3287,0.6929,0.0487,0.6929
ROCPOINTS_O,0.0168,0.3286,0.6929,0.0487,0.6929
ROCPOINTS_O,0.0169,0.3285,0.6929,0.0487,0.6929
ROCPOINTS_O,0.0172,0.3285,0.6929,0.0487,0.6929
ROCPOINTS_O,0.0173,0.3283,0.6929,0.0487,0.6929
ROCPOINTS_O,0.0173,0.3283,0.6929,0.0488,0.6929
ROCPOINTS_O,0.0174,0.3282,0.6929,0.0488,0.6929
ROCPOINTS_O,0.0175,0.3282,0.6929,0.0488,0.6929
ROCPOINTS_O,0.0176,0.3281,0.6929,0.0488,0.6929
ROCPOINTS_O,0.0177,0.3280,0.6929,0.0488,0.6929
ROCPOINTS_O,0.0178,0.3279,0.6929,0.0488,0.6929
ROCPOINTS_O,0.0180,0.3279,0.6929,0.0488,0.6929
ROCPOINTS_O,0.0188,0.3278,0.6929,0.0488,0.6929
ROCPOINTS_O,0.0189,0.3278,0.6929,0.0488,0.6929
ROCPOINTS_O,0.0189,0.3277,0.6929,0.0488,0.6929
ROCPOINTS_O,0.0194,0.3276,0.6929,0.0488,0.6929
ROCPOINTS_O,0.0195,0.3276,0.6929,0.0489,0.6929
ROCPOINTS_O,0.0196,0.3275,0.6929,0.0489,0.6929
ROCPOINTS_O,0.0198,0.3275,0.6929,0.0489,0.6929
ROCPOINTS_O,0.0200,0.3274,0.6929,0.0489,0.6929
ROCPOINTS_O,0.0200,0.2915,0.6548,0.0517,0.6548
ROCPOINTS_O,0.0202,0.2913,0.6548,0.0518,0.6548
ROCPOINTS_O,0.0202,0.2913,0.6548,0.0518,0.6548
ROCPOINTS_O,0.0206,0.2912,0.6548,0.0518,0.6548
ROCPOINTS_O,0.0211,0.2912,0.6548,0.0518,0.6548
ROCPOINTS_O,0.0213,0.2911,0.6548,0.0518,0.6548
ROCPOINTS_O,0.0213,0.2910,0.6548,0.0518,0.6548
ROCPOINTS_O,0.0216,0.2910,0.6548,0.0518,0.6548
ROCPOINTS_O,0.0217,0.2909,0.6548,0.0518,0.6548
ROCPOINTS_O,0.0218,0.2906,0.6524,0.0517,0.6524
ROCPOINTS_O,0.0220,0.2905,0.6524,0.0517,0.6524
ROCPOINTS_O,0.0222,0.2905,0.6524,0.0517,0.6524
ROCPOINTS_O,0.0223,0.2904,0.6524,0.0517,0.6524
ROCPOINTS_O,0.0223,0.2904,0.6524,0.0517,0.6524
ROCPOINTS_O,0.0233,0.2903,0.6524,0.0517,0.6524
ROCPOINTS_O,0.0233,0.2901,0.6524,0.0518,0.6524
ROCPOINTS_O,0.0240,0.2639,0.6262,0.0545,0.6262
ROCPOINTS_O,0.0244,0.2639,0.6262,0.0545,0.6262
ROCPOINTS_O,0.0244,0.2638,0.6262,0.0545,0.6262
ROCPOINTS_O,0.0248,0.2637,0.6262,0.0545,0.6262
ROCPOINTS_O,0.0250,0.2636,0.6262,0.0545,0.6262
ROCPOINTS_O,0.0251,0.2635,0.6238,0.0544,0.6238
ROCPOINTS_O,0.0252,0.2635,0.6238,0.0544,0.6238
ROCPOINTS_O,0.0252,0.2634,0.6238,0.0544,0.6238
ROCPOINTS_O,0.0253,0.2633,0.6238,0.0544,0.6238
ROCPOINTS_O,0.0256,0.2632,0.6238,0.0544,0.6238
ROCPOINTS_O,0.0257,0.2632,0.6214,0.0542,0.6214
ROCPOINTS_O,0.0257,0.2632,0.6214,0.0542,0.6214
ROCPOINTS_O,0.0257,0.2631,0.6214,0.0543,0.6214
ROCPOINTS_O,0.0258,0.2630,0.6214,0.0543,0.6214
ROCPOINTS_O,0.0262,0.2627,0.6214,0.0543,0.6214
ROCPOINTS_O,0.0264,0.2626,0.6214,0.0543,0.6214
ROCPOINTS_O,0.0265,0.2625,0.6214,0.0544,0.6214
ROCPOINTS_O,0.0267,0.2624,0.6214,0.0544,0.6214
ROCPOINTS_O,0.0267,0.2366,0.5976,0.0578,0.5976
ROCPOINTS_O,0.0267,0.2365,0.5976,0.0578,0.5976
ROCPOINTS_O,0.0272,0.2364,0.5976,0.0578,0.5976
ROCPOINTS_O,0.0274,0.2363,0.5976,0.0579,0.5976
ROCPOINTS_O,0.0275,0.2361,0.5976,0.0579,0.5976
ROCPOINTS_O,0.0278,0.2361,0.5976,0.0579,0.5976
ROCPOINTS_O,0.0280,0.2358,0.5976,0.0580,0.5976
ROCPOINTS_O,0.0283,0.2358,0.5976,0.0580,0.5976
ROCPOINTS_O,0.0283,0.2357,0.5976,0.0580,0.5976
ROCPOINTS_O,0.0283,0.2357,0.5976,0.0580,0.5976
ROCPOINTS_O,0.0284,0.2355,0.5929,0.0576,0.5929
ROCPOINTS_O,0.0289,0.2354,0.5929,0.0576,0.5929
ROCPOINTS_O,0.0290,0.2354,0.5929,0.0576,0.5929
ROCPOINTS_O,0.0292,0.2353,0.5929,0.0577,0.5929
ROCPOINTS_O,0.0292,0.2353,0.5929,0.0577,0.5929
ROCPOINTS_O,0.0293,0.2352,0.5929,0.0577,0.5929
ROCPOINTS_O,0.0293,0.2351,0.5929,0.0577,0.5929
ROCPOINTS_O,0.0294,0.2351,0.5929,0.0577,0.5929
ROCPOINTS_O,0.0297,0.2347,0.5929,0.0578,0.5929
ROCPOINTS_O,0.0300,0.2346,0.5929,0.0578,0.5929
ROCPOINTS_O,0.0300,0.2346,0.5929,0.0578,0.5929
ROCPOINTS_O,0.0306,0.2106,0.5500,0.0596,0.5500
ROCPOINTS_O,0.0306,0.2105,0.5500,0.0597,0.5500
ROCPOINTS_O,0.0307,0.2105,0.5500,0.0597,0.5500
ROCPOINTS_O,0.0307,0.2104,0.5500,0.0597,0.5500
ROCPOINTS_O,0.0308,0.2101,0.5500,0.0598,0.5500
ROCPOINTS_O,0.0317,0.2100,0.5500,0.0598,0.5500
ROCPOINTS_O,0.0325,0.2099,0.5500,0.0598,0.5500
ROCPOINTS_O,0.0328,0.2098,0.5500,0.0598,0.5500
ROCPOINTS_O,0.0333,0.2098,0.5500,0.0599,0.5500
ROCPOINTS_O,0.0340,0.1902,0.5143,0.0616,0.5143
ROCPOINTS_O,0.0344,0.1901,0.5143,0.0616,0.5143
ROCPOINTS_O,0.0347,0.1900,0.5143,0.0617,0.5143
ROCPOINTS_O,0.0350,0.1900,0.5143,0.0617,0.5143
ROCPOINTS_O,0.0356,0.1899,0.5143,0.0617,0.5143
ROCPOINTS_O,0.0356,0.1898,0.5143,0.0617,0.5143
ROCPOINTS_O,0.0356,0.1898,0.5143,0.0617,0.5143
ROCPOINTS_O,0.0358,0.1897,0.5143,0.0618,0.5143
ROCPOINTS_O,0.0360,0.1896,0.5143,0.0618,0.5143
ROCPOINTS_O,0.0364,0.1895,0.5143,0.0618,0.5143
ROCPOINTS_O,0.0367,0.1895,0.5143,0.0618,0.5143
ROCPOINTS_O,0.0367,0.1894,0.5143,0.0619,0.5143
ROCPOINTS_O,0.0367,0.1699,0.4738,0.0634,0.4738
ROCPOINTS_O,0.0375,0.1698,0.4738,0.0635,0.4738
ROCPOINTS_O,0.0377,0.1698,0.4738,0.0635,0.4738
ROCPOINTS_O,0.0379,0.1697,0.4738,0.0635,0.4738
ROCPOINTS_O,0.0383,0.1696,0.4738,0.0635,0.4738
ROCPOINTS_O,0.0386,0.1695,0.4738,0.0636,0.4738
ROCPOINTS_O,0.0400,0.1694,0.4738,0.0636,0.4738
ROCPOINTS_O,0.0400,0.1521,0.4524,0.0674,0.4524
ROCPOINTS_O,0.0402,0.1521,0.4524,0.0674,0.4524
ROCPOINTS_O,0.0406,0.1520,0.4524,0.0674,0.4524
ROCPOINTS_O,0.0410,0.1519,0.4524,0.0674,0.4524
ROCPOINTS_O,0.0417,0.1519,0.4524,0.0674,0.4524
ROCPOINTS_O,0.0419,0.1518,0.4524,0.0675,0.4524
ROCPOINTS_O,0.0419,0.1518,0.4524,0.0675,0.4524
ROCPOINTS_O,0.0422,0.1517,0.4524,0.0675,0.4524
ROCPOINTS_O,0.0428,0.1517,0.4524,0.0675,0.4524
ROCPOINTS_O,0.0428,0.1516,0.4524,0.0676,0.4524
ROCPOINTS_O,0.0433,0.1515,0.4524,0.0676,0.4524
ROCPOINTS_O,0.0433,0.1382,0.4333,0.0707,0.4333
ROCPOINTS_O,0.0438,0.1382,0.4333,0.0708,0.4333
ROCPOINTS_O,0.0439,0.1381,0.4333,0.0708,0.4333
ROCPOINTS_O,0.0443,0.1381,0.4333,0.0708,0.4333
ROCPOINTS_O,0.0444,0.1380,0.4333,0.0708,0.4333
ROCPOINTS_O,0.0444,0.1379,0.4333,0.0709,0.4333
ROCPOINTS_O,0.0447,0.1378,0.4333,0.0709,0.4333
ROCPOINTS_O,0.0450,0.1378,0.4333,0.0710,0.4333
ROCPOINTS_O,0.0456,0.1377,0.4333,0.0710,0.4333
ROCPOINTS_O,0.0467,0.1376,0.4333,0.0710,0.4333
ROCPOINTS_O,0.0467,0.1269,0.4214,0.0746,0.4214
ROCPOINTS_O,0.0468,0.1269,0.4214,0.0747,0.4214
ROCPOINTS_O,0.0473,0.1268,0.4214,0.0747,0.4214
ROCPOINTS_O,0.0478,0.1267,0.4214,0.0747,0.4214
ROCPOINTS_O,0.0478,0.1267,0.4214,0.0747,0.4214
ROCPOINTS_O,0.0483,0.1266,0.4214,0.0748,0.4214
ROCPOINTS_O,0.0486,0.1265,0.4214,0.0748,0.4214
ROCPOINTS_O,0.0500,0.1264,0.4214,0.0749,0.4214
ROCPOINTS_O,0.0500,0.1147,0.4071,0.0794,0.4071
ROCPOINTS_O,0.0509,0.1147,0.4071,0.0794,0.4071
ROCPOINTS_O,0.0511,0.1146,0.4071,0.0794,0.4071
ROCPOINTS_O,0.0513,0.1144,0.4071,0.0795,0.4071
ROCPOINTS_O,0.0517,0.1144,0.4071,0.0796,0.4071
ROCPOINTS_O,0.0520,0.1143,0.4071,0.0796,0.4071
ROCPOINTS_O,0.0522,0.1142,0.4071,0.0796,0.4071
ROCPOINTS_O,0.0530,0.1142,0.4048,0.0792,0.4048
ROCPOINTS_O,0.0533,0.1142,0.4048,0.0793,0.4048
ROCPOINTS_O,0.0536,0.1055,0.3857,0.0815,0.3857
ROCPOINTS_O,0.0536,0.1055,0.3857,0.0816,0.3857
ROCPOINTS_O,0.0538,0.1053,0.3857,0.0817,0.3857
ROCPOINTS_O,0.0541,0.1052,0.3857,0.0817,0.3857
ROCPOINTS_O,0.0544,0.1052,0.3857,0.0818,0.3857
ROCPOINTS_O,0.0548,0.1051,0.3857,0.0818,0.3857
ROCPOINTS_O,0.0550,0.1049,0.3857,0.0819,0.3857
ROCPOINTS_O,0.0556,0.1048,0.3857,0.0820,0.3857
ROCPOINTS_O,0.0563,0.1048,0.3857,0.0821,0.3857
ROCPOINTS_O,0.0567,0.1047,0.3857,0.0821,0.3857
ROCPOINTS_O,0.0573,0.0959,0.3667,0.0850,0.3667
ROCPOINTS_O,0.0574,0.0958,0.3667,0.0850,0.3667
ROCPOINTS_O,0.0578,0.0956,0.3667,0.0852,0.3667
ROCPOINTS_O,0.0579,0.0955,0.3667,0.0853,0.3667
ROCPOINTS_O,0.0583,0.0955,0.3667,0.0853,0.3667
ROCPOINTS_O,0.0592,0.0954,0.3667,0.0854,0.3667
ROCPOINTS_O,0.0596,0.0953,0.3667,0.0854,0.3667
ROCPOINTS_O,0.0600,0.0953,0.3667,0.0855,0.3667
ROCPOINTS_O,0.0600,0.0952,0.3667,0.0855,0.3667
ROCPOINTS_O,0.0604,0.0868,0.3548,0.0903,0.3548
ROCPOINTS_O,0.0609,0.0867,0.3548,0.0904,0.3548
ROCPOINTS_O,0.0613,0.0867,0.3524,0.0898,0.3524
ROCPOINTS_O,0.0617,0.0867,0.3524,0.0899,0.3524
ROCPOINTS_O,0.0624,0.0866,0.3524,0.0899,0.3524
ROCPOINTS_O,0.0628,0.0866,0.3524,0.0900,0.3524
ROCPOINTS_O,0.0628,0.0865,0.3524,0.0900,0.3524
ROCPOINTS_O,0.0629,0.0864,0.3524,0.0901,0.3524
ROCPOINTS_O,0.0633,0.0864,0.3524,0.0901,0.3524
ROCPOINTS_O,0.0636,0.0792,0.3405,0.0946,0.3405
ROCPOINTS_O,0.0636,0.0791,0.3405,0.0946,0.3405
ROCPOINTS_O,0.0650,0.0790,0.3405,0.0947,0.3405
ROCPOINTS_O,0.0661,0.0790,0.3405,0.0948,0.3405
ROCPOINTS_O,0.0667,0.0789,0.3405,0.0948,0.3405
ROCPOINTS_O,0.0689,0.0735,0.3238,0.0966,0.3238
ROCPOINTS_O,0.0698,0.0735,0.3238,0.0967,0.3238
ROCPOINTS_O,0.0700,0.0734,0.3238,0.0967,0.3238
ROCPOINTS_O,0.0708,0.0680,0.3119,0.1002,0.3119
ROCPOINTS_O,0.0709,0.0679,0.3119,0.1003,0.3119
ROCPOINTS_O,0.0712,0.0679,0.3119,0.1004,0.3119
ROCPOINTS_O,0.0717,0.0678,0.3119,0.1005,0.3119
ROCPOINTS_O,0.0719,0.0678,0.3119,0.1005,0.3119
ROCPOINTS_O,0.0720,0.0677,0.3119,0.1006,0.3119
ROCPOINTS_O,0.0733,0.0676,0.3119,0.1007,0.3119
ROCPOINTS_O,0.0739,0.0624,0.2952,0.1031,0.2952
ROCPOINTS_O,0.0740,0.0623,0.2952,0.1032,0.2952
ROCPOINTS_O,0.0751,0.0623,0.2952,0.1032,0.2952
ROCPOINTS_O,0.0752,0.0622,0.2952,0.1033,0.2952
ROCPOINTS_O,0.0760,0.0622,0.2952,0.1034,0.2952
ROCPOINTS_O,0.0767,0.0621,0.2952,0.1035,0.2952
ROCPOINTS_O,0.0778,0.0580,0.2833,0.1060,0.2833
ROCPOINTS_O,0.0793,0.0580,0.2833,0.1061,0.2833
ROCPOINTS_O,0.0794,0.0579,0.2833,0.1062,0.2833
ROCPOINTS_O,0.0797,0.0579,0.2833,0.1063,0.2833
ROCPOINTS_O,0.0800,0.0578,0.2833,0.1063,0.2833
ROCPOINTS_O,0.0801,0.0535,0.2714,0.1096,0.2714
ROCPOINTS_O,0.0801,0.0535,0.2714,0.1097,0.2714
ROCPOINTS_O,0.0833,0.0534,0.2714,0.1099,0.2714
ROCPOINTS_O,0.0847,0.0496,0.2571,0.1118,0.2571
ROCPOINTS_O,0.0867,0.0495,0.2571,0.1119,0.2571
ROCPOINTS_O,0.0900,0.0461,0.2500,0.1164,0.2500
ROCPOINTS_O,0.0917,0.0436,0.2452,0.1202,0.2452
ROCPOINTS_O,0.0933,0.0435,0.2452,0.1203,0.2452
ROCPOINTS_O,0.0942,0.0407,0.2405,0.1255,0.2405
ROCPOINTS_O,0.0950,0.0406,0.2405,0.1256,0.2405
ROCPOINTS_O,0.0967,0.0406,0.2405,0.1258,0.2405
ROCPOINTS_O,0.0967,0.0376,0.2333,0.1310,0.2333
ROCPOINTS_O,0.0972,0.0374,0.2333,0.1315,0.2333
ROCPOINTS_O,0.1000,0.0373,0.2333,0.1317,0.2333
ROCPOINTS_O,0.1004,0.0347,0.2214,0.1340,0.2214
ROCPOINTS_O,0.1011,0.0347,0.2214,0.1342,0.2214
ROCPOINTS_O,0.1033,0.0346,0.2214,0.1344,0.2214
ROCPOINTS_O,0.1067,0.0325,0.2071,0.1341,0.2071
ROCPOINTS_O,0.1083,0.0304,0.1976,0.1365,0.1976
ROCPOINTS_O,0.1100,0.0303,0.1976,0.1367,0.1976
ROCPOINTS_O,0.1119,0.0284,0.1857,0.1371,0.1857
ROCPOINTS_O,0.1133,0.0283,0.1857,0.1373,0.1857
ROCPOINTS_O,0.1167,0.0266,0.1833,0.1434,0.1833
ROCPOINTS_O,0.1173,0.0247,0.1762,0.1474,0.1762
ROCPOINTS_O,0.1200,0.0247,0.1762,0.1477,0.1762
ROCPOINTS_O,0.1206,0.0231,0.1690,0.1511,0.1690
ROCPOINTS_O,0.1233,0.0230,0.1690,0.1514,0.1690
ROCPOINTS_O,0.1242,0.0218,0.1619,0.1528,0.1619
ROCPOINTS_O,0.1267,0.0217,0.1619,0.1532,0.1619
ROCPOINTS_O,0.1300,0.0205,0.1548,0.1548,0.1548
ROCPOINTS_O,0.1333,0.0197,0.1500,0.1559,0.1500
ROCPOINTS_O,0.1333,0.0197,0.1500,0.1563,0.1500
ROCPOINTS_O,0.1342,0.0183,0.1405,0.1569,0.1405
ROCPOINTS_O,0.1367,0.0183,0.1405,0.1573,0.1405
ROCPOINTS_O,0.1400,0.0172,0.1333,0.1582,0.1333
ROCPOINTS_O,0.1433,0.0165,0.1310,0.1618,0.1310
ROCPOINTS_O,0.1445,0.0154,0.1286,0.1682,0.1286
ROCPOINTS_O,0.1450,0.0154,0.1286,0.1688,0.1286
ROCPOINTS_O,0.1467,0.0153,0.1286,0.1693,0.1286
ROCPOINTS_O,0.1500,0.0145,0.1262,0.1749,0.1262
ROCPOINTS_O,0.1533,0.0137,0.1262,0.1828,0.1262
ROCPOINTS_O,0.1567,0.0131,0.1214,0.1835,0.1214
ROCPOINTS_O,0.1600,0.0125,0.1167,0.1842,0.1167
ROCPOINTS_O,0.1633,0.0122,0.1167,0.1885,0.1167
ROCPOINTS_O,0.1667,0.0117,0.1167,0.1952,0.1167
ROCPOINTS_O,0.1700,0.0109,0.1119,0.2000,0.1119
ROCPOINTS_O,0.1733,0.0105,0.1071,0.1991,0.1071
ROCPOINTS_O,0.1767,0.0099,0.1024,0.2009,0.1024
ROCPOINTS_O,0.1800,0.0097,0.0976,0.1962,0.0976
ROCPOINTS_O,0.1824,0.0094,0.0952,0.1980,0.0952
ROCPOINTS_O,0.1825,0.0093,0.0952,0.1990,0.0952
ROCPOINTS_O,0.1833,0.0093,0.0952,0.2000,0.0952
ROCPOINTS_O,0.1867,0.0089,0.0929,0.2021,0.0929
ROCPOINTS_O,0.1883,0.0086,0.0929,0.2074,0.0929
ROCPOINTS_O,0.1900,0.0086,0.0905,0.2032,0.0905
ROCPOINTS_O,0.1908,0.0085,0.0881,0.2011,0.0881
ROCPOINTS_O,0.1933,0.0084,0.0881,0.2022,0.0881
ROCPOINTS_O,0.1967,0.0082,0.0857,0.2034,0.0857
ROCPOINTS_O,0.2000,0.0078,0.0833,0.2059,0.0833
ROCPOINTS_O,0.2033,0.0076,0.0786,0.2012,0.0786
ROCPOINTS_O,0.2067,0.0073,0.0786,0.2075,0.0786
ROCPOINTS_O,0.2095,0.0072,0.0762,0.2051,0.0762
ROCPOINTS_O,0.2100,0.0071,0.0762,0.2065,0.0762
ROCPOINTS_O,0.2100,0.0070,0.0714,0.1987,0.0714
ROCPOINTS_O,0.2133,0.0069,0.0714,0.2000,0.0714
ROCPOINTS_O,0.2167,0.0069,0.0690,0.1946,0.0690
ROCPOINTS_O,0.2200,0.0064,0.0667,0.2014,0.0667
ROCPOINTS_O,0.2231,0.0062,0.0667,0.2074,0.0667
ROCPOINTS_O,0.2233,0.0061,0.0667,0.2090,0.0667
ROCPOINTS_O,0.2267,0.0060,0.0643,0.2061,0.0643
ROCPOINTS_O,0.2279,0.0059,0.0619,0.2031,0.0619
ROCPOINTS_O,0.2300,0.0058,0.0619,0.2047,0.0619
ROCPOINTS_O,0.2333,0.0058,0.0595,0.2000,0.0595
ROCPOINTS_O,0.2334,0.0057,0.0595,0.2033,0.0595
ROCPOINTS_O,0.2367,0.0056,0.0595,0.2049,0.0595
ROCPOINTS_O,0.2400,0.0055,0.0548,0.1949,0.0548
ROCPOINTS_O,0.2433,0.0053,0.0524,0.1930,0.0524
ROCPOINTS_O,0.2467,0.0051,0.0500,0.1927,0.0500
ROCPOINTS_O,0.2500,0.0050,0.0500,0.1944,0.0500
ROCPOINTS_O,0.2525,0.0050,0.0500,0.1963,0.0500
ROCPOINTS_O,0.2533,0.0049,0.0500,0.1981,0.0500
ROCPOINTS_O,0.2600,0.0048,0.0476,0.1942,0.0476
ROCPOINTS_O,0.2633,0.0047,0.0476,0.1980,0.0476
ROCPOINTS_O,0.2700,0.0047,0.0452,0.1900,0.0452
ROCPOINTS_O,0.2712,0.0045,0.0452,0.1979,0.0452
ROCPOINTS_O,0.2733,0.0044,0.0452,0.2000,0.0452
ROCPOINTS_O,0.2767,0.0043,0.0452,0.2043,0.0452
ROCPOINTS_O,0.2800,0.0042,0.0452,0.2088,0.0452
ROCPOINTS_O,0.2833,0.0041,0.0429,0.2022,0.0429
ROCPOINTS_O,0.2867,0.0040,0.0429,0.2045,0.0429
ROCPOINTS_O,0.2900,0.0038,0.0429,0.2143,0.0429
ROCPOINTS_O,0.2933,0.0037,0.0429,0.2195,0.0429
ROCPOINTS_O,0.2967,0.0035,0.0429,0.2278,0.0429
ROCPOINTS_O,0.3033,0.0034,0.0429,0.2338,0.0429
ROCPOINTS_O,0.3081,0.0034,0.0429,0.2368,0.0429
ROCPOINTS_O,0.3100,0.0033,0.0429,0.2400,0.0429
ROCPOINTS_O,0.3145,0.0032,0.0429,0.2466,0.0429
ROCPOINTS_O,0.3147,0.0030,0.0429,0.2571,0.0429
ROCPOINTS_O,0.3167,0.0029,0.0429,0.2609,0.0429
ROCPOINTS_O,0.3200,0.0029,0.0429,0.2647,0.0429
ROCPOINTS_O,0.3222,0.0027,0.0405,0.2656,0.0405
ROCPOINTS_O,0.3233,0.0027,0.0405,0.2698,0.0405
ROCPOINTS_O,0.3267,0.0025,0.0405,0.2787,0.0405
ROCPOINTS_O,0.3278,0.0025,0.0381,0.2667,0.0381
ROCPOINTS_O,0.3300,0.0025,0.0381,0.2712,0.0381
ROCPOINTS_O,0.3315,0.0024,0.0381,0.2759,0.0381
ROCPOINTS_O,0.3322,0.0024,0.0381,0.2807,0.0381
ROCPOINTS_O,0.3333,0.0024,0.0357,0.2679,0.0357
ROCPOINTS_O,0.3400,0.0024,0.0333,0.2545,0.0333
ROCPOINTS_O,0.3467,0.0024,0.0310,0.2407,0.0310
ROCPOINTS_O,0.3480,0.0023,0.0286,0.2308,0.0286
ROCPOINTS_O,0.3506,0.0023,0.0286,0.2353,0.0286
ROCPOINTS_O,0.3533,0.0022,0.0286,0.2400,0.0286
ROCPOINTS_O,0.3567,0.0021,0.0286,0.2449,0.0286
ROCPOINTS_O,0.3600,0.0021,0.0286,0.2500,0.0286
ROCPOINTS_O,0.3700,0.0019,0.0286,0.2667,0.0286
ROCPOINTS_O,0.3733,0.0019,0.0286,0.2727,0.0286
ROCPOINTS_O,0.3767,0.0019,0.0262,0.2558,0.0262
ROCPOINTS_O,0.3833,0.0018,0.0262,0.2619,0.0262
ROCPOINTS_O,0.3858,0.0017,0.0262,0.2683,0.0262
ROCPOINTS_O,0.3867,0.0017,0.0262,0.2750,0.0262
ROCPOINTS_O,0.3933,0.0016,0.0262,0.2821,0.0262
ROCPOINTS_O,0.3967,0.0015,0.0262,0.2973,0.0262
ROCPOINTS_O,0.4000,0.0014,0.0262,0.3056,0.0262
ROCPOINTS_O,0.4000,0.0014,0.0262,0.3143,0.0262
ROCPOINTS_O,0.4011,0.0013,0.0238,0.3030,0.0238
ROCPOINTS_O,0.4067,0.0013,0.0238,0.3125,0.0238
ROCPOINTS_O,0.4133,0.0012,0.0238,0.3226,0.0238
ROCPOINTS_O,0.4167,0.0012,0.0214,0.3000,0.0214
ROCPOINTS_O,0.4233,0.0012,0.0214,0.3103,0.0214
ROCPOINTS_O,0.4308,0.0012,0.0190,0.2857,0.0190
ROCPOINTS_O,0.4400,0.0011,0.0190,0.2963,0.0190
ROCPOINTS_O,0.4500,0.0011,0.0167,0.2692,0.0167
ROCPOINTS_O,0.4567,0.0010,0.0167,0.2800,0.0167
ROCPOINTS_O,0.4596,0.0010,0.0167,0.2917,0.0167
ROCPOINTS_O,0.4667,0.0009,0.0167,0.3043,0.0167
ROCPOINTS_O,0.4867,0.0009,0.0167,0.3182,0.0167
ROCPOINTS_O,0.4933,0.0009,0.0143,0.2857,0.0143
ROCPOINTS_O,0.5000,0.0008,0.0143,0.3000,0.0143
ROCPOINTS_O,0.5133,0.0008,0.0143,0.3158,0.0143
ROCPOINTS_O,0.5200,0.0007,0.0143,0.3333,0.0143
ROCPOINTS_O,0.5500,0.0006,0.0143,0.3529,0.0143
ROCPOINTS_O,0.5600,0.0006,0.0143,0.3750,0.0143
ROCPOINTS_O,0.5633,0.0005,0.0143,0.4000,0.0143
ROCPOINTS_O,0.5734,0.0005,0.0143,0.4286,0.0143
ROCPOINTS_O,0.5767,0.0005,0.0119,0.3846,0.0119
ROCPOINTS_O,0.5950,0.0004,0.0119,0.4167,0.0119
ROCPOINTS_O,0.6000,0.0003,0.0119,0.4545,0.0119
ROCPOINTS_O,0.6200,0.0003,0.0095,0.4000,0.0095
ROCPOINTS_O,0.6367,0.0002,0.0095,0.5000,0.0095
ROCPOINTS_O,0.6400,0.0002,0.0095,0.5714,0.0095
ROCPOINTS_O,0.7000,0.0001,0.0095,0.6667,0.0095
ROCPOINTS_O,0.7800,0.0001,0.0095,0.8000,0.0095
ROCPOINTS_O,0.8633,0.0000,0.0071,1.0000,0.0071
ROCPOINTS_O,0.8933,0.0000,0.0024,1.0000,0.0024
ROCPOINTS_O,0.8933,0.0000,0.0000,0.0000,0.0000
ROCPOINTS_U,0.0000,1.0000,1.0000,0.0083,1.0000
ROCPOINTS_U,0.0000,0.5138,0.7143,0.0115,0.7143
ROCPOINTS_U,0.0000,0.5137,0.7143,0.0115,0.7143
ROCPOINTS_U,0.0000,0.5137,0.7075,0.0114,0.7075
ROCPOINTS_U,0.0000,0.5137,0.7075,0.0114,0.7075
ROCPOINTS_U,0.0000,0.5136,0.7075,0.0114,0.7075
ROCPOINTS_U,0.0000,0.5136,0.7075,0.0114,0.7075
ROCPOINTS_U,0.0000,0.5135,0.7075,0.0114,0.7075
ROCPOINTS_U,0.0000,0.5134,0.7075,0.0114,0.7075
ROCPOINTS_U,0.0000,0.5133,0.7075,0.0114,0.7075
ROCPOINTS_U,0.0000,0.5133,0.7075,0.0114,0.7075
ROCPOINTS_U,0.0000,0.5132,0.7075,0.0114,0.7075
ROCPOINTS_U,0.0000,0.5132,0.7075,0.0114,0.7075
ROCPOINTS_U,0.0000,0.5131,0.7075,0.0114,0.7075
ROCPOINTS_U,0.0000,0.5131,0.7075,0.0114,0.7075
ROCPOINTS_U,0.0000,0.5130,0.7075,0.0114,0.7075
ROCPOINTS_U,0.0000,0.5129,0.7075,0.0114,0.7075
ROCPOINTS_U,0.0000,0.5129,0.7075,0.0114,0.7075
ROCPOINTS_U,0.0000,0.5128,0.7075,0.0114,0.7075
ROCPOINTS_U,0.0001,0.5128,0.7075,0.0114,0.7075
ROCPOINTS_U,0.0001,0.5127,0.7075,0.0114,0.7075
ROCPOINTS_U,0.0001,0.5127,0.7075,0.0114,0.7075
ROCPOINTS_U,0.0001,0.5125,0.7075,0.0114,0.7075
ROCPOINTS_U,0.0001,0.5124,0.7075,0.0114,0.7075
ROCPOINTS_U,0.0001,0.5124,0.7075,0.0114,0.7075
ROCPOINTS_U,0.0001,0.5123,0.7075,0.0114,0.7075
ROCPOINTS_U,0.0001,0.5122,0.7075,0.0114,0.7075
ROCPOINTS_U,0.0001,0.5122,0.7075,0.0114,0.7075
ROCPOINTS_U,0.0001,0.5121,0.7075,0.0114,0.7075
ROCPOINTS_U,0.0001,0.5120,0.7075,0.0114,0.7075
ROCPOINTS_U,0.0001,0.5120,0.7075,0.0114,0.7075
ROCPOINTS_U,0.0001,0.5119,0.7075,0.0114,0.7075
ROCPOINTS_U,0.0001,0.5119,0.7075,0.0114,0.7075
ROCPOINTS_U,0.0001,0.5118,0.7075,0.0114,0.7075
ROCPOINTS_U,0.0001,0.5118,0.7075,0.0114,0.7075
ROCPOINTS_U,0.0001,0.5117,0.7075,0.0114,0.7075
ROCPOINTS_U,0.0001,0.5116,0.7075,0.0114,0.7075
ROCPOINTS_U,0.0001,0.5115,0.7075,0.0114,0.7075
ROCPOINTS_U,0.0001,0.5114,0.7075,0.0114,0.7075
ROCPOINTS_U,0.0001,0.5113,0.7075,0.0114,0.7075
ROCPOINTS_U,0.0002,0.5112,0.7075,0.0114,0.7075
ROCPOINTS_U,0.0002,0.5112,0.7075,0.0114,0.7075
ROCPOINTS_U,0.0002,0.5111,0.7075,0.0114,0.7075
ROCPOINTS_U,0.0002,0.5111,0.7075,0.0114,0.7075
ROCPOINTS_U,0.0002,0.5110,0.7075,0.0115,0.7075
ROCPOINTS_U,0.0002,0.5110,0.7075,0.0115,0.7075
ROCPOINTS_U,0.0002,0.5109,0.7075,0.0115,0.7075
ROCPOINTS_U,0.0002,0.5108,0.7075,0.0115,0.7075
ROCPOINTS_U,0.0002,0.5108,0.7075,0.0115,0.7075
ROCPOINTS_U,0.0002,0.5107,0.7075,0.0115,0.7075
ROCPOINTS_U,0.0002,0.5106,0.7075,0.0115,0.7075
ROCPOINTS_U,0.0003,0.5105,0.7075,0.0115,0.7075
ROCPOINTS_U,0.0003,0.5104,0.7075,0.0115,0.7075
ROCPOINTS_U,0.0003,0.5104,0.7075,0.0115,0.7075
ROCPOINTS_U,0.0003,0.5103,0.7075,0.0115,0.7075
ROCPOINTS_U,0.0003,0.5103,0.7075,0.0115,0.7075
ROCPOINTS_U,0.0003,0.5102,0.7075,0.0115,0.7075
ROCPOINTS_U,0.0003,0.5101,0.7075,0.0115,0.7075
ROCPOINTS_U,0.0004,0.5100,0.7075,0.0115,0.7075
ROCPOINTS_U,0.0004,0.5100,0.7075,0.0115,0.7075
ROCPOINTS_U,0.0004,0.5099,0.7075,0.0115,0.7075
ROCPOINTS_U,0.0004,0.5099,0.7075,0.0115,0.7075
ROCPOINTS_U,0.0004,0.5098,0.7075,0.0115,0.7075
ROCPOINTS_U,0.0004,0.5098,0.7075,0.0115,0.7075
ROCPOINTS_U,0.0004,0.5097,0.7075,0.0115,0.7075
ROCPOINTS_U,0.0004,0.5096,0.7075,0.0115,0.7075
ROCPOINTS_U,0.0004,0.5096,0.7075,0.0115,0.7075
ROCPOINTS_U,0.0004,0.5095,0.7075,0.0115,0.7075
ROCPOINTS_U,0.0004,0.5095,0.7075,0.0115,0.7075
ROCPOINTS_U,0.0004,0.5094,0.7075,0.0115,0.7075
ROCPOINTS_U,0.0005,0.5094,0.7075,0.0115,0.7075
ROCPOINTS_U,0.0005,0.5093,0.7075,0.0115,0.7075
ROCPOINTS_U,0.0005,0.5091,0.7075,0.0115,0.7075
ROCPOINTS_U,0.0005,0.5091,0.7075,0.0115,0.7075
ROCPOINTS_U,0.0005,0.5090,0.7075,0.0115,0.7075
ROCPOINTS_U,0.0005,0.5090,0.7075,0.0115,0.7075
ROCPOINTS_U,0.0005,0.5089,0.7075,0.0115,0.7075
ROCPOINTS_U,0.0006,0.5089,0.7075,0.0115,0.7075
ROCPOINTS_U,0.0006,0.5087,0.7075,0.0115,0.7075
ROCPOINTS_U,0.0006,0.5086,0.7075,0.0115,0.7075
ROCPOINTS_U,0.0006,0.5086,0.7075,0.0115,0.7075
ROCPOINTS_U,0.0006,0.5085,0.7075,0.0115,0.7075
ROCPOINTS_U,0.0006,0.5085,0.7075,0.0115,0.7075
ROCPOINTS_U,0.0006,0.5084,0.7075,0.0115,0.7075
ROCPOINTS_U,0.0006,0.5083,0.7075,0.0115,0.7075
ROCPOINTS_U,0.0006,0.5083,0.7075,0.0115,0.7075
ROCPOINTS_U,0.0006,0.5082,0.7075,0.0115,0.7075
ROCPOINTS_U,0.0006,0.5081,0.7075,0.0115,0.7075
ROCPOINTS_U,0.0006,0.5081,0.7075,0.0115,0.7075
ROCPOINTS_U,0.0006,0.5080,0.7075,0.0115,0.7075
ROCPOINTS_U,0.0006,0.5079,0.7075,0.0115,0.7075
ROCPOINTS_U,0.0007,0.5079,0.7075,0.0115,0.7075
ROCPOINTS_U,0.0007,0.5078,0.7075,0.0115,0.7075
ROCPOINTS_U,0.0007,0.5078,0.7075,0.0115,0.7075
ROCPOINTS_U,0.0007,0.5077,0.7075,0.0115,0.7075
ROCPOINTS_U,0.0007,0.5077,0.7075,0.0115,0.7075
ROCPOINTS_U,0.0008,0.5075,0.7075,0.0115,0.7075
ROCPOINTS_U,0.0008,0.5075,0.7075,0.0115,0.7075
ROCPOINTS_U,0.0008,0.5074,0.7075,0.0115,0.7075
ROCPOINTS_U,0.0008,0.5074,0.7075,0.0115,0.7075
ROCPOINTS_U,0.0009,0.5073,0.7075,0.0115,0.7075
ROCPOINTS_U,0.0009,0.5073,0.7075,0.0115,0.7075
ROCPOINTS_U,0.0009,0.5072,0.7075,0.0115,0.7075
ROCPOINTS_U,0.0009,0.5071,0.7075,0.0115,0.7075
ROCPOINTS_U,0.0010,0.5071,0.7075,0.0115,0.7075
ROCPOINTS_U,0.0010,0.5071,0.7007,0.0114,0.7007
ROCPOINTS_U,0.0010,0.5070,0.7007,0.0114,0.7007
ROCPOINTS_U,0.0010,0.5070,0.7007,0.0114,0.7007
ROCPOINTS_U,0.0010,0.5069,0.7007,0.0114,0.7007
ROCPOINTS_U,0.0010,0.5069,0.7007,0.0114,0.7007
ROCPOINTS_U,0.0011,0.5068,0.7007,0.0114,0.7007
ROCPOINTS_U,0.0011,0.5067,0.7007,0.0114,0.7007
ROCPOINTS_U,0.0011,0.5067,0.7007,0.0114,0.7007
ROCPOINTS_U,0.0011,0.5066,0.7007,0.0114,0.7007
ROCPOINTS_U,0.0011,0.5065,0.7007,0.0114,0.7007
ROCPOINTS_U,0.0012,0.5065,0.7007,0.0114,0.7007
ROCPOINTS_U,0.0012,0.5063,0.7007,0.0114,0.7007
ROCPOINTS_U,0.0013,0.5063,0.7007,0.0114,0.7007
ROCPOINTS_U,0.0013,0.5062,0.7007,0.0114,0.7007
ROCPOINTS_U,0.0013,0.5062,0.7007,0.0114,0.7007
ROCPOINTS_U,0.0015,0.5061,0.7007,0.0115,0.7007
ROCPOINTS_U,0.0016,0.5061,0.7007,0.0115,0.7007
ROCPOINTS_U,0.0016,0.5060,0.7007,0.0115,0.7007
ROCPOINTS_U,0.0017,0.5059,0.7007,0.0115,0.7007
ROCPOINTS_U,0.0017,0.5054,0.7007,0.0115,0.7007
ROCPOINTS_U,0.0018,0.5054,0.7007,0.0115,0.7007
ROCPOINTS_U,0.0019,0.5053,0.7007,0.0115,0.7007
ROCPOINTS_U,0.0019,0.5053,0.7007,0.0115,0.7007
ROCPOINTS_U,0.0020,0.5052,0.7007,0.0115,0.7007
ROCPOINTS_U,0.0020,0.5052,0.7007,0.0115,0.7007
ROCPOINTS_U,0.0020,0.5051,0.7007,0.0115,0.7007
ROCPOINTS_U,0.0021,0.5050,0.7007,0.0115,0.7007
ROCPOINTS_U,0.0021,0.5049,0.7007,0.0115,0.7007
ROCPOINTS_U,0.0022,0.5049,0.7007,0.0115,0.7007
ROCPOINTS_U,0.0022,0.5048,0.7007,0.0115,0.7007
ROCPOINTS_U,0.0022,0.5048,0.7007,0.0115,0.7007
ROCPOINTS_U,0.0023,0.5046,0.7007,0.0115,0.7007
ROCPOINTS_U,0.0024,0.5046,0.7007,0.0115,0.7007
ROCPOINTS_U,0.0025,0.5045,0.7007,0.0115,0.7007
ROCPOINTS_U,0.0025,0.5045,0.7007,0.0115,0.7007
ROCPOINTS_U,0.0025,0.5044,0.7007,0.0115,0.7007
ROCPOINTS_U,0.0027,0.5044,0.7007,0.0115,0.7007
ROCPOINTS_U,0.0027,0.5043,0.7007,0.0115,0.7007
ROCPOINTS_U,0.0028,0.5042,0.7007,0.0115,0.7007
ROCPOINTS_U,0.0029,0.5042,0.7007,0.0115,0.7007
ROCPOINTS_U,0.0033,0.5041,0.7007,0.0115,0.7007
ROCPOINTS_U,0.0033,0.5041,0.7007,0.0115,0.7007
ROCPOINTS_U,0.0033,0.5034,0.7007,0.0115,0.7007
ROCPOINTS_U,0.0033,0.3529,0.5986,0.0140,0.5986
ROCPOINTS_U,0.0033,0.3520,0.5986,0.0140,0.5986
ROCPOINTS_U,0.0033,0.3520,0.5986,0.0140,0.5986
ROCPOINTS_U,0.0034,0.3519,0.5986,0.0140,0.5986
ROCPOINTS_U,0.0034,0.3519,0.5986,0.0140,0.5986
ROCPOINTS_U,0.0034,0.3518,0.5986,0.0140,0.5986
ROCPOINTS_U,0.0034,0.3518,0.5986,0.0140,0.5986
ROCPOINTS_U,0.0034,0.3517,0.5986,0.0140,0.5986
ROCPOINTS_U,0.0034,0.3516,0.5986,0.0140,0.5986
ROCPOINTS_U,0.0035,0.3516,0.5986,0.0140,0.5986
ROCPOINTS_U,0.0035,0.3515,0.5986,0.0140,0.5986
ROCPOINTS_U,0.0035,0.3515,0.5986,0.0141,0.5986
ROCPOINTS_U,0.0036,0.3514,0.5986,0.0141,0.5986
ROCPOINTS_U,0.0036,0.3514,0.5986,0.0141,0.5986
ROCPOINTS_U,0.0037,0.3513,0.5986,0.0141,0.5986
ROCPOINTS_U,0.0037,0.3512,0.5986,0.0141,0.5986
ROCPOINTS_U,0.0037,0.3511,0.5986,0.0141,0.5986
ROCPOINTS_U,0.0037,0.3511,0.5986,0.0141,0.5986
ROCPOINTS_U,0.0038,0.3510,0.5986,0.0141,0.5986
ROCPOINTS_U,0.0039,0.3510,0.5986,0.0141,0.5986
ROCPOINTS_U,0.0040,0.3509,0.5986,0.0141,0.5986
ROCPOINTS_U,0.0040,0.3508,0.5986,0.0141,0.5986
ROCPOINTS_U,0.0040,0.3508,0.5986,0.0141,0.5986
ROCPOINTS_U,0.0040,0.3507,0.5986,0.0141,0.5986
ROCPOINTS_U,0.0042,0.3496,0.5918,0.0140,0.5918
ROCPOINTS_U,0.0044,0.3495,0.5918,0.0140,0.5918
ROCPOINTS_U,0.0044,0.3493,0.5918,0.0140,0.5918
ROCPOINTS_U,0.0046,0.3491,0.5918,0.0140,0.5918
ROCPOINTS_U,0.0047,0.3475,0.5850,0.0139,0.5850
ROCPOINTS_U,0.0048,0.3474,0.5850,0.0139,0.5850
ROCPOINTS_U,0.0048,0.3473,0.5850,0.0139,0.5850
ROCPOINTS_U,0.0050,0.3473,0.5850,0.0139,0.5850
ROCPOINTS_U,0.0051,0.3470,0.5782,0.0137,0.5782
ROCPOINTS_U,0.0055,0.3470,0.5782,0.0138,0.5782
ROCPOINTS_U,0.0057,0.3469,0.5782,0.0138,0.5782
ROCPOINTS_U,0.0057,0.3468,0.5782,0.0138,0.5782
ROCPOINTS_U,0.0059,0.3467,0.5782,0.0138,0.5782
ROCPOINTS_U,0.0059,0.3467,0.5782,0.0138,0.5782
ROCPOINTS_U,0.0061,0.3466,0.5782,0.0138,0.5782
ROCPOINTS_U,0.0061,0.3458,0.5782,0.0138,0.5782
ROCPOINTS_U,0.0061,0.3458,0.5782,0.0138,0.5782
ROCPOINTS_U,0.0061,0.3457,0.5782,0.0138,0.5782
ROCPOINTS_U,0.0061,0.3450,0.5782,0.0138,0.5782
ROCPOINTS_U,0.0061,0.3450,0.5782,0.0138,0.5782
ROCPOINTS_U,0.0062,0.3442,0.5782,0.0139,0.5782
ROCPOINTS_U,0.0063,0.3434,0.5782,0.0139,0.5782
ROCPOINTS_U,0.0064,0.3434,0.5782,0.0139,0.5782
ROCPOINTS_U,0.0064,0.3433,0.5782,0.0139,0.5782
ROCPOINTS_U,0.0064,0.3433,0.5782,0.0139,0.5782
ROCPOINTS_U,0.0066,0.3432,0.5782,0.0139,0.5782
ROCPOINTS_U,0.0067,0.3432,0.5782,0.0139,0.5782
ROCPOINTS_U,0.0067,0.3427,0.5782,0.0139,0.5782
ROCPOINTS_U,0.0067,0.2569,0.4898,0.0157,0.4898
ROCPOINTS_U,0.0067,0.2565,0.4898,0.0157,0.4898
ROCPOINTS_U,0.0067,0.2565,0.4898,0.0157,0.4898
ROCPOINTS_U,0.0068,0.2564,0.4898,0.0157,0.4898
ROCPOINTS_U,0.0068,0.2564,0.4898,0.0157,0.4898
ROCPOINTS_U,0.0068,0.2563,0.4898,0.0157,0.4898
ROCPOINTS_U,0.0069,0.2556,0.4898,0.0158,0.4898
ROCPOINTS_U,0.0069,0.2547,0.4898,0.0158,0.4898
ROCPOINTS_U,0.0069,0.2535,0.4898,0.0159,0.4898
ROCPOINTS_U,0.0070,0.2535,0.4898,0.0159,0.4898
ROCPOINTS_U,0.0070,0.2534,0.4898,0.0159,0.4898
ROCPOINTS_U,0.0071,0.2533,0.4898,0.0159,0.4898
ROCPOINTS_U,0.0073,0.2533,0.4898,0.0159,0.4898
ROCPOINTS_U,0.0075,0.2532,0.4898,0.0159,0.4898
ROCPOINTS_U,0.0075,0.2519,0.4898,0.0160,0.4898
ROCPOINTS_U,0.0075,0.2518,0.4898,0.0160,0.4898
ROCPOINTS_U,0.0075,0.2504,0.4898,0.0161,0.4898
ROCPOINTS_U,0.0076,0.2491,0.4898,0.0162,0.4898
ROCPOINTS_U,0.0080,0.2491,0.4898,0.0162,0.4898
ROCPOINTS_U,0.0080,0.2475,0.4898,0.0163,0.4898
ROCPOINTS_U,0.0081,0.2474,0.4898,0.0163,0.4898
ROCPOINTS_U,0.0082,0.2460,0.4898,0.0164,0.4898
ROCPOINTS_U,0.0082,0.2459,0.4898,0.0164,0.4898
ROCPOINTS_U,0.0082,0.2444,0.4898,0.0165,0.4898
ROCPOINTS_U,0.0082,0.2424,0.4898,0.0166,0.4898
ROCPOINTS_U,0.0083,0.2407,0.4898,0.0167,0.4898
ROCPOINTS_U,0.0083,0.2405,0.4898,0.0168,0.4898
ROCPOINTS_U,0.0084,0.2389,0.4898,0.0169,0.4898
ROCPOINTS_U,0.0084,0.2388,0.4898,0.0169,0.4898
ROCPOINTS_U,0.0089,0.2371,0.4898,0.0170,0.4898
ROCPOINTS_U,0.0089,0.2370,0.4898,0.0170,0.4898
ROCPOINTS_U,0.0092,0.2370,0.4898,0.0170,0.4898
ROCPOINTS_U,0.0095,0.2368,0.4898,0.0170,0.4898
ROCPOINTS_U,0.0095,0.2368,0.4898,0.0170,0.4898
ROCPOINTS_U,0.0097,0.2367,0.4898,0.0170,0.4898
ROCPOINTS_U,0.0098,0.2367,0.4898,0.0170,0.4898
ROCPOINTS_U,0.0098,0.2366,0.4898,0.0170,0.4898
ROCPOINTS_U,0.0100,0.2366,0.4898,0.0170,0.4898
ROCPOINTS_U,0.0100,0.2362,0.4898,0.0171,0.4898
ROCPOINTS_U,0.0100,0.1800,0.4286,0.0195,0.4286
ROCPOINTS_U,0.0100,0.1799,0.4286,0.0195,0.4286
ROCPOINTS_U,0.0100,0.1798,0.4286,0.0196,0.4286
ROCPOINTS_U,0.0100,0.1797,0.4286,0.0196,0.4286
ROCPOINTS_U,0.0100,0.1797,0.4286,0.0196,0.4286
ROCPOINTS_U,0.0101,0.1796,0.4286,0.0196,0.4286
ROCPOINTS_U,0.0101,0.1796,0.4286,0.0196,0.4286
ROCPOINTS_U,0.0102,0.1795,0.4286,0.0196,0.4286
ROCPOINTS_U,0.0102,0.1795,0.4286,0.0196,0.4286
ROCPOINTS_U,0.0103,0.1794,0.4286,0.0196,0.4286
ROCPOINTS_U,0.0106,0.1793,0.4286,0.0196,0.4286
ROCPOINTS_U,0.0106,0.1793,0.4286,0.0196,0.4286
ROCPOINTS_U,0.0108,0.1792,0.4286,0.0196,0.4286
ROCPOINTS_U,0.0111,0.1791,0.4286,0.0196,0.4286
ROCPOINTS_U,0.0111,0.1791,0.4286,0.0196,0.4286
ROCPOINTS_U,0.0113,0.1790,0.4286,0.0196,0.4286
ROCPOINTS_U,0.0113,0.1790,0.4286,0.0196,0.4286
ROCPOINTS_U,0.0113,0.1789,0.4286,0.0197,0.4286
ROCPOINTS_U,0.0114,0.1788,0.4286,0.0197,0.4286
ROCPOINTS_U,0.0115,0.1788,0.4286,0.0197,0.4286
ROCPOINTS_U,0.0115,0.1787,0.4286,0.0197,0.4286
ROCPOINTS_U,0.0117,0.1787,0.4286,0.0197,0.4286
ROCPOINTS_U,0.0117,0.1785,0.4286,0.0197,0.4286
ROCPOINTS_U,0.0122,0.1784,0.4286,0.0197,0.4286
ROCPOINTS_U,0.0131,0.1784,0.4286,0.0197,0.4286
ROCPOINTS_U,0.0133,0.1783,0.4286,0.0197,0.4286
ROCPOINTS_U,0.0133,0.1783,0.4286,0.0197,0.4286
ROCPOINTS_U,0.0133,0.1782,0.4286,0.0197,0.4286
ROCPOINTS_U,0.0133,0.1400,0.3810,0.0223,0.3810
ROCPOINTS_U,0.0135,0.1398,0.3810,0.0223,0.3810
ROCPOINTS_U,0.0139,0.1397,0.3810,0.0223,0.3810
ROCPOINTS_U,0.0144,0.1397,0.3810,0.0223,0.3810
ROCPOINTS_U,0.0144,0.1396,0.3810,0.0223,0.3810
ROCPOINTS_U,0.0145,0.1396,0.3810,0.0223,0.3810
ROCPOINTS_U,0.0150,0.1395,0.3810,0.0223,0.3810
ROCPOINTS_U,0.0152,0.1393,0.3810,0.0224,0.3810
ROCPOINTS_U,0.0158,0.1392,0.3810,0.0224,0.3810
ROCPOINTS_U,0.0166,0.1391,0.3810,0.0224,0.3810
ROCPOINTS_U,0.0166,0.1388,0.3741,0.0221,0.3741
ROCPOINTS_U,0.0167,0.1388,0.3741,0.0221,0.3741
ROCPOINTS_U,0.0167,0.1387,0.3741,0.0221,0.3741
ROCPOINTS_U,0.0169,0.1122,0.3333,0.0243,0.3333
ROCPOINTS_U,0.0175,0.1121,0.3333,0.0243,0.3333
ROCPOINTS_U,0.0175,0.1121,0.3333,0.0243,0.3333
ROCPOINTS_U,0.0178,0.1117,0.3265,0.0239,0.3265
ROCPOINTS_U,0.0178,0.1117,0.3265,0.0239,0.3265
ROCPOINTS_U,0.0178,0.1116,0.3265,0.0239,0.3265
ROCPOINTS_U,0.0183,0.1116,0.3265,0.0239,0.3265
ROCPOINTS_U,0.0187,0.1114,0.3265,0.0239,0.3265
ROCPOINTS_U,0.0189,0.1113,0.3265,0.0240,0.3265
ROCPOINTS_U,0.0190,0.1113,0.3265,0.0240,0.3265
ROCPOINTS_U,0.0192,0.1112,0.3265,0.0240,0.3265
ROCPOINTS_U,0.0194,0.1112,0.3265,0.0240,0.3265
ROCPOINTS_U,0.0195,0.1111,0.3265,0.0240,0.3265
ROCPOINTS_U,0.0196,0.1110,0.3265,0.0240,0.3265
ROCPOINTS_U,0.0198,0.1110,0.3265,0.0240,0.3265
ROCPOINTS_U,0.0200,0.1109,0.3265,0.0240,0.3265
ROCPOINTS_U,0.0200,0.1108,0.3265,0.0241,0.3265
ROCPOINTS_U,0.0200,0.0926,0.2721,0.0240,0.2721
ROCPOINTS_U,0.0205,0.0925,0.2721,0.0240,0.2721
ROCPOINTS_U,0.0207,0.0925,0.2721,0.0240,0.2721
ROCPOINTS_U,0.0212,0.0924,0.2721,0.0240,0.2721
ROCPOINTS_U,0.0214,0.0924,0.2721,0.0241,0.2721
ROCPOINTS_U,0.0217,0.0923,0.2721,0.0241,0.2721
ROCPOINTS_U,0.0233,0.0923,0.2721,0.0241,0.2721
ROCPOINTS_U,0.0249,0.0764,0.2517,0.0268,0.2517
ROCPOINTS_U,0.0250,0.0764,0.2517,0.0268,0.2517
ROCPOINTS_U,0.0252,0.0763,0.2517,0.0269,0.2517
ROCPOINTS_U,0.0253,0.0763,0.2449,0.0261,0.2449
ROCPOINTS_U,0.0257,0.0763,0.2449,0.0262,0.2449
ROCPOINTS_U,0.0258,0.0762,0.2449,0.0262,0.2449
ROCPOINTS_U,0.0261,0.0762,0.2449,0.0262,0.2449
ROCPOINTS_U,0.0267,0.0761,0.2449,0.0262,0.2449
ROCPOINTS_U,0.0280,0.0647,0.2177,0.0274,0.2177
ROCPOINTS_U,0.0296,0.0646,0.2177,0.0274,0.2177
ROCPOINTS_U,0.0300,0.0645,0.2177,0.0274,0.2177
ROCPOINTS_U,0.0300,0.0560,0.1837,0.0267,0.1837
ROCPOINTS_U,0.0301,0.0560,0.1837,0.0267,0.1837
ROCPOINTS_U,0.0301,0.0559,0.1837,0.0268,0.1837
ROCPOINTS_U,0.0306,0.0558,0.1837,0.0268,0.1837
ROCPOINTS_U,0.0317,0.0558,0.1837,0.0268,0.1837
ROCPOINTS_U,0.0327,0.0557,0.1837,0.0268,0.1837
ROCPOINTS_U,0.0333,0.0556,0.1837,0.0269,0.1837
ROCPOINTS_U,0.0333,0.0555,0.1837,0.0269,0.1837
ROCPOINTS_U,0.0333,0.0489,0.1565,0.0260,0.1565
ROCPOINTS_U,0.0339,0.0489,0.1565,0.0261,0.1565
ROCPOINTS_U,0.0344,0.0488,0.1565,0.0261,0.1565
ROCPOINTS_U,0.0350,0.0487,0.1565,0.0262,0.1565
ROCPOINTS_U,0.0351,0.0487,0.1565,0.0262,0.1565
ROCPOINTS_U,0.0354,0.0482,0.1565,0.0264,0.1565
ROCPOINTS_U,0.0363,0.0477,0.1565,0.0267,0.1565
ROCPOINTS_U,0.0367,0.0472,0.1565,0.0270,0.1565
ROCPOINTS_U,0.0367,0.0413,0.1361,0.0268,0.1361
ROCPOINTS_U,0.0368,0.0407,0.1361,0.0272,0.1361
ROCPOINTS_U,0.0373,0.0404,0.1361,0.0274,0.1361
ROCPOINTS_U,0.0376,0.0404,0.1361,0.0274,0.1361
ROCPOINTS_U,0.0378,0.0400,0.1361,0.0277,0.1361
ROCPOINTS_U,0.0383,0.0399,0.1361,0.0277,0.1361
ROCPOINTS_U,0.0400,0.0398,0.1361,0.0278,0.1361
ROCPOINTS_U,0.0414,0.0355,0.1088,0.0250,0.1088
ROCPOINTS_U,0.0425,0.0355,0.1088,0.0250,0.1088
ROCPOINTS_U,0.0430,0.0354,0.1088,0.0251,0.1088
ROCPOINTS_U,0.0432,0.0353,0.1088,0.0251,0.1088
ROCPOINTS_U,0.0433,0.0353,0.1088,0.0252,0.1088
ROCPOINTS_U,0.0436,0.0313,0.0952,0.0248,0.0952
ROCPOINTS_U,0.0444,0.0312,0.0952,0.0249,0.0952
ROCPOINTS_U,0.0449,0.0312,0.0952,0.0249,0.0952
ROCPOINTS_U,0.0450,0.0311,0.0952,0.0250,0.0952
ROCPOINTS_U,0.0467,0.0311,0.0952,0.0250,0.0952
ROCPOINTS_U,0.0471,0.0278,0.0952,0.0278,0.0952
ROCPOINTS_U,0.0481,0.0278,0.0952,0.0279,0.0952
ROCPOINTS_U,0.0483,0.0277,0.0952,0.0279,0.0952
ROCPOINTS_U,0.0487,0.0277,0.0952,0.0280,0.0952
ROCPOINTS_U,0.0490,0.0275,0.0952,0.0281,0.0952
ROCPOINTS_U,0.0500,0.0274,0.0952,0.0282,0.0952
ROCPOINTS_U,0.0500,0.0274,0.0952,0.0283,0.0952
ROCPOINTS_U,0.0517,0.0243,0.0884,0.0295,0.0884
ROCPOINTS_U,0.0526,0.0242,0.0884,0.0296,0.0884
ROCPOINTS_U,0.0533,0.0242,0.0884,0.0297,0.0884
ROCPOINTS_U,0.0533,0.0241,0.0884,0.0297,0.0884
ROCPOINTS_U,0.0536,0.0215,0.0884,0.0333,0.0884
ROCPOINTS_U,0.0549,0.0213,0.0884,0.0335,0.0884
ROCPOINTS_U,0.0556,0.0212,0.0884,0.0337,0.0884
ROCPOINTS_U,0.0567,0.0211,0.0884,0.0339,0.0884
ROCPOINTS_U,0.0594,0.0198,0.0748,0.0307,0.0748
ROCPOINTS_U,0.0600,0.0197,0.0748,0.0308,0.0748
ROCPOINTS_U,0.0633,0.0177,0.0680,0.0312,0.0680
ROCPOINTS_U,0.0633,0.0174,0.0680,0.0317,0.0680
ROCPOINTS_U,0.0642,0.0158,0.0680,0.0347,0.0680
ROCPOINTS_U,0.0661,0.0158,0.0680,0.0348,0.0680
ROCPOINTS_U,0.0667,0.0157,0.0680,0.0350,0.0680
ROCPOINTS_U,0.0700,0.0146,0.0680,0.0376,0.0680
ROCPOINTS_U,0.0715,0.0135,0.0680,0.0405,0.0680
ROCPOINTS_U,0.0723,0.0134,0.0680,0.0407,0.0680
ROCPOINTS_U,0.0733,0.0134,0.0680,0.0408,0.0680
ROCPOINTS_U,0.0766,0.0130,0.0612,0.0378,0.0612
ROCPOINTS_U,0.0767,0.0130,0.0612,0.0380,0.0612
ROCPOINTS_U,0.0800,0.0121,0.0476,0.0318,0.0476
ROCPOINTS_U,0.0804,0.0112,0.0408,0.0297,0.0408
ROCPOINTS_U,0.0833,0.0111,0.0408,0.0299,0.0408
ROCPOINTS_U,0.0841,0.0105,0.0408,0.0316,0.0408
ROCPOINTS_U,0.0851,0.0104,0.0408,0.0317,0.0408
ROCPOINTS_U,0.0867,0.0104,0.0408,0.0319,0.0408
ROCPOINTS_U,0.0867,0.0101,0.0408,0.0328,0.0408
ROCPOINTS_U,0.0875,0.0100,0.0408,0.0330,0.0408
ROCPOINTS_U,0.0900,0.0100,0.0408,0.0331,0.0408
ROCPOINTS_U,0.0906,0.0094,0.0408,0.0351,0.0408
ROCPOINTS_U,0.0914,0.0094,0.0340,0.0294,0.0340
ROCPOINTS_U,0.0929,0.0093,0.0340,0.0296,0.0340
ROCPOINTS_U,0.0933,0.0093,0.0340,0.0298,0.0340
ROCPOINTS_U,0.0933,0.0092,0.0340,0.0299,0.0340
ROCPOINTS_U,0.0939,0.0089,0.0340,0.0311,0.0340
ROCPOINTS_U,0.0967,0.0088,0.0340,0.0313,0.0340
ROCPOINTS_U,0.0970,0.0085,0.0340,0.0323,0.0340
ROCPOINTS_U,0.1000,0.0085,0.0340,0.0325,0.0340
ROCPOINTS_U,0.1025,0.0080,0.0340,0.0342,0.0340
ROCPOINTS_U,0.1030,0.0080,0.0340,0.0345,0.0340
ROCPOINTS_U,0.1033,0.0079,0.0340,0.0347,0.0340
ROCPOINTS_U,0.1055,0.0072,0.0340,0.0379,0.0340
ROCPOINTS_U,0.1067,0.0072,0.0340,0.0382,0.0340
ROCPOINTS_U,0.1100,0.0067,0.0340,0.0410,0.0340
ROCPOINTS_U,0.1100,0.0066,0.0340,0.0413,0.0340
ROCPOINTS_U,0.1133,0.0063,0.0340,0.0431,0.0340
ROCPOINTS_U,0.1147,0.0061,0.0272,0.0357,0.0272
ROCPOINTS_U,0.1167,0.0061,0.0272,0.0360,0.0272
ROCPOINTS_U,0.1167,0.0058,0.0272,0.0377,0.0272
ROCPOINTS_U,0.1200,0.0057,0.0272,0.0381,0.0272
ROCPOINTS_U,0.1233,0.0052,0.0204,0.0316,0.0204
ROCPOINTS_U,0.1236,0.0051,0.0204,0.0326,0.0204
ROCPOINTS_U,0.1267,0.0049,0.0204,0.0337,0.0204
ROCPOINTS_U,0.1300,0.0046,0.0204,0.0357,0.0204
ROCPOINTS_U,0.1333,0.0044,0.0204,0.0375,0.0204
ROCPOINTS_U,0.1367,0.0042,0.0204,0.0395,0.0204
ROCPOINTS_U,0.1400,0.0041,0.0204,0.0400,0.0204
ROCPOINTS_U,0.1433,0.0040,0.0204,0.0411,0.0204
ROCPOINTS_U,0.1434,0.0038,0.0204,0.0435,0.0204
ROCPOINTS_U,0.1467,0.0037,0.0204,0.0441,0.0204
ROCPOINTS_U,0.1500,0.0035,0.0204,0.0469,0.0204
ROCPOINTS_U,0.1533,0.0034,0.0204,0.0484,0.0204
ROCPOINTS_U,0.1567,0.0032,0.0204,0.0500,0.0204
ROCPOINTS_U,0.1581,0.0031,0.0204,0.0517,0.0204
ROCPOINTS_U,0.1600,0.0031,0.0204,0.0526,0.0204
ROCPOINTS_U,0.1622,0.0028,0.0204,0.0566,0.0204
ROCPOINTS_U,0.1633,0.0028,0.0204,0.0577,0.0204
ROCPOINTS_U,0.1667,0.0027,0.0204,0.0588,0.0204
ROCPOINTS_U,0.1700,0.0027,0.0204,0.0600,0.0204
ROCPOINTS_U,0.1733,0.0025,0.0204,0.0638,0.0204
ROCPOINTS_U,0.1767,0.0025,0.0136,0.0435,0.0136
ROCPOINTS_U,0.1833,0.0024,0.0136,0.0444,0.0136
ROCPOINTS_U,0.1933,0.0024,0.0136,0.0455,0.0136
ROCPOINTS_U,0.2000,0.0023,0.0136,0.0465,0.0136
ROCPOINTS_U,0.2033,0.0022,0.0136,0.0500,0.0136
ROCPOINTS_U,0.2067,0.0021,0.0136,0.0513,0.0136
ROCPOINTS_U,0.2100,0.0019,0.0136,0.0556,0.0136
ROCPOINTS_U,0.2267,0.0019,0.0136,0.0571,0.0136
ROCPOINTS_U,0.2300,0.0018,0.0136,0.0606,0.0136
ROCPOINTS_U,0.2400,0.0017,0.0136,0.0625,0.0136
ROCPOINTS_U,0.2433,0.0017,0.0136,0.0645,0.0136
ROCPOINTS_U,0.2467,0.0015,0.0136,0.0690,0.0136
ROCPOINTS_U,0.2667,0.0015,0.0136,0.0714,0.0136
ROCPOINTS_U,0.2733,0.0014,0.0136,0.0741,0.0136
ROCPOINTS_U,0.2800,0.0014,0.0136,0.0769,0.0136
ROCPOINTS_U,0.2833,0.0013,0.0136,0.0833,0.0136
ROCPOINTS_U,0.2867,0.0012,0.0068,0.0455,0.0068
ROCPOINTS_U,0.2900,0.0011,0.0068,0.0476,0.0068
ROCPOINTS_U,0.3233,0.0011,0.0068,0.0500,0.0068
ROCPOINTS_U,0.3300,0.0011,0.0000,0.0000,0.0000
ROCPOINTS_U,0.3309,0.0010,0.0000,0.0000,0.0000
ROCPOINTS_U,0.3500,0.0010,0.0000,0.0000,0.0000
ROCPOINTS_U,0.3533,0.0009,0.0000,0.0000,0.0000
ROCPOINTS_U,0.3700,0.0008,0.0000,0.0000,0.0000
ROCPOINTS_U,0.3833,0.0007,0.0000,0.0000,0.0000
ROCPOINTS_U,0.3900,0.0007,0.0000,0.0000,0.0000
ROCPOINTS_U,0.3967,0.0006,0.0000,0.0000,0.0000
ROCPOINTS_U,0.4167,0.0006,0.0000,0.0000,0.0000
ROCPOINTS_U,0.4200,0.0005,0.0000,0.0000,0.0000
ROCPOINTS_U,0.4346,0.0005,0.0000,0.0000,0.0000
ROCPOINTS_U,0.4468,0.0004,0.0000,0.0000,0.0000
ROCPOINTS_U,0.4495,0.0003,0.0000,0.0000,0.0000
ROCPOINTS_U,0.4867,0.0003,0.0000,0.0000,0.0000
ROCPOINTS_U,0.5267,0.0002,0.0000,0.0000,0.0000
ROCPOINTS_U,0.5667,0.0002,0.0000,0.0000,0.0000
ROCPOINTS_U,0.5933,0.0001,0.0000,0.0000,0.0000
ROCPOINTS_U,0.6300,0.0001,0.0000,0.0000,0.0000
ROCPOINTS_U,0.6300,0.0000,0.0000,0.0000,0.0000
ROCPOINTS_?,0.0000,1.0000,0.0000,0.0000,0.0000
ROCPOINTS_?,0.0000,0.0000,0.0000,0.0000,0.0000
TIME,Seconds taken for cross-validation,247449.217000.
IMP_SCORE,1,GO:0045076,1.0000e+00,1.0000e+00
IMP_SCORE,2,GO:0048302,1.0000e+00,1.0000e+00
IMP_SCORE,3,GO:0048841,1.0000e+00,2.0000e+00
IMP_SCORE,4,GO:0060065,1.0000e+00,1.0000e+00
IMP_SCORE,5,GO:0045837,1.0000e+00,1.0000e+00
IMP_SCORE,6,GO:0045717,1.0000e+00,1.0000e+00
IMP_SCORE,7,GO:0032769,1.0000e+00,1.0000e+00
IMP_SCORE,8,GO:0043922,1.0000e+00,1.0000e+00
IMP_SCORE,9,GO:0055022,9.1830e-01,1.0000e+00
IMP_SCORE,10,GO:1902100,9.1830e-01,1.0000e+00
IMP_SCORE,11,GO:0090344,9.1830e-01,1.0000e+00
IMP_SCORE,12,GO:0009209,9.1830e-01,1.0000e+00
IMP_SCORE,13,GO:0055119,9.1830e-01,1.0000e+00
IMP_SCORE,14,GO:0044819,9.1830e-01,3.0000e+00
IMP_SCORE,15,GO:0002739,9.1830e-01,1.0000e+00
IMP_SCORE,16,GO:0035809,9.1830e-01,1.0000e+00
IMP_SCORE,17,GO:0032823,9.1830e-01,1.0000e+00
IMP_SCORE,18,GO:0031996,9.0564e-01,2.0000e+00
IMP_SCORE,19,GO:0009151,8.6312e-01,1.0000e+00
IMP_SCORE,20,GO:0072216,8.6096e-01,2.0000e+00
IMP_SCORE,21,GO:0010523,8.4628e-01,2.0000e+00
IMP_SCORE,22,GO:0071872,8.3445e-01,3.0000e+00
IMP_SCORE,23,GO:1905939,8.1128e-01,1.0000e+00
IMP_SCORE,24,GO:2000279,7.8666e-01,3.0000e+00
IMP_SCORE,25,GO:0043153,7.7888e-01,5.0000e+00
IMP_SCORE,26,GO:0045821,7.7178e-01,2.0000e+00
IMP_SCORE,27,GO:0043142,7.6420e-01,1.0000e+00
IMP_SCORE,28,GO:0007063,7.4446e-01,4.0000e+00
IMP_SCORE,29,GO:0004745,7.3392e-01,8.5000e+01
IMP_SCORE,30,GO:0034199,7.2365e-01,3.0000e+00
IMP_SCORE,31,GO:0051152,7.1234e-01,4.0000e+00
IMP_SCORE,32,GO:0044217,7.0756e-01,1.5000e+01
IMP_SCORE,33,GO:0033604,7.0752e-01,3.0000e+00
IMP_SCORE,34,GO:0050765,6.9784e-01,3.0000e+00
IMP_SCORE,35,GO:0048643,6.8508e-01,6.0000e+00
IMP_SCORE,36,GO:0032703,6.6668e-01,3.0000e+00
IMP_SCORE,37,GO:0001569,6.5017e-01,6.0000e+00
IMP_SCORE,38,GO:0060306,6.4775e-01,6.0000e+00
IMP_SCORE,39,GO:0060421,6.4596e-01,4.0000e+00
IMP_SCORE,40,GO:1990090,6.4545e-01,1.4000e+01
IMP_SCORE,41,GO:0034111,6.4461e-01,3.0000e+00
IMP_SCORE,42,GO:0090192,6.4052e-01,2.0000e+00
IMP_SCORE,43,GO:0055026,6.4002e-01,3.0000e+00
IMP_SCORE,44,GO:1900151,6.3953e-01,5.0000e+00
IMP_SCORE,45,GO:0042523,6.2581e-01,2.0000e+00
IMP_SCORE,46,GO:1901863,6.1623e-01,1.1000e+01
IMP_SCORE,47,GO:1905898,6.1528e-01,3.0000e+00
IMP_SCORE,48,GO:0045060,6.1223e-01,3.0000e+00
IMP_SCORE,49,GO:0010755,6.0911e-01,3.0000e+00
IMP_SCORE,50,GO:0031670,6.0533e-01,6.0000e+00
IMP_SCORE,51,GO:1904030,5.9906e-01,2.0000e+00
IMP_SCORE,52,GO:0051284,5.9791e-01,5.0000e+00
IMP_SCORE,53,GO:1900025,5.9732e-01,5.0000e+00
IMP_SCORE,54,GO:0006379,5.9444e-01,3.0000e+01
IMP_SCORE,55,GO:1903599,5.9187e-01,4.0000e+00
IMP_SCORE,56,GO:0010613,5.8548e-01,2.0000e+00
IMP_SCORE,57,GO:0033574,5.8130e-01,9.0000e+00
IMP_SCORE,58,GO:0006110,5.7972e-01,7.0000e+00
IMP_SCORE,59,GO:0035813,5.7698e-01,4.0000e+00
IMP_SCORE,60,GO:0021772,5.7185e-01,7.0000e+00
IMP_SCORE,61,GO:0070231,5.7157e-01,5.0000e+00
IMP_SCORE,62,GO:0090025,5.6787e-01,2.0000e+00
IMP_SCORE,63,GO:0015991,5.6581e-01,5.0000e+00
IMP_SCORE,64,GO:0071380,5.6404e-01,2.0000e+00
IMP_SCORE,65,GO:0006278,5.6128e-01,2.0000e+00
IMP_SCORE,66,GO:0002544,5.5949e-01,7.0000e+00
IMP_SCORE,67,GO:0003323,5.5543e-01,3.0000e+00
IMP_SCORE,68,GO:0021602,5.5322e-01,5.0000e+00
IMP_SCORE,69,GO:0051900,5.5176e-01,5.0000e+00
IMP_SCORE,70,GO:0030803,5.5172e-01,6.0000e+00
IMP_SCORE,71,GO:0051533,5.5044e-01,4.0000e+00
IMP_SCORE,72,GO:1903421,5.4967e-01,6.0000e+00
IMP_SCORE,73,GO:0045605,5.4701e-01,2.0000e+00
IMP_SCORE,74,GO:0034502,5.4600e-01,1.5000e+01
IMP_SCORE,75,GO:0001964,5.4132e-01,5.0000e+00
IMP_SCORE,76,GO:0002021,5.3713e-01,5.0000e+00
IMP_SCORE,77,GO:0045830,5.3647e-01,5.0000e+00
IMP_SCORE,78,GO:1905523,5.3549e-01,7.0000e+00
IMP_SCORE,79,GO:0045939,5.2939e-01,2.0000e+00
IMP_SCORE,80,GO:1905207,5.2935e-01,4.0000e+00
IMP_SCORE,81,GO:1903543,5.2665e-01,4.0000e+00
IMP_SCORE,82,GO:0060964,5.2254e-01,4.0000e+00
IMP_SCORE,83,GO:0010642,5.2191e-01,4.0000e+00
IMP_SCORE,84,GO:0055023,5.2114e-01,4.0000e+00
IMP_SCORE,85,GO:0051969,5.2097e-01,3.0000e+00
IMP_SCORE,86,GO:1905209,5.1730e-01,2.0000e+00
IMP_SCORE,87,GO:0071305,5.1726e-01,2.0000e+00
IMP_SCORE,88,GO:0044766,5.1715e-01,2.2000e+01
IMP_SCORE,89,GO:1905332,5.1600e-01,7.0000e+00
IMP_SCORE,90,GO:0006261,5.1521e-01,1.7000e+01
IMP_SCORE,91,GO:0031629,5.1493e-01,1.3000e+01
IMP_SCORE,92,GO:2000406,5.1377e-01,2.0000e+00
IMP_SCORE,93,GO:0002693,5.1362e-01,3.0000e+00
IMP_SCORE,94,GO:0044246,5.1335e-01,8.0000e+00
IMP_SCORE,95,GO:0036066,5.1296e-01,2.0000e+00
IMP_SCORE,96,GO:0034695,5.1280e-01,4.0000e+00
IMP_SCORE,97,GO:0032692,5.1277e-01,2.0000e+00
IMP_SCORE,98,GO:0032645,5.1134e-01,5.0000e+00
IMP_SCORE,99,GO:1905819,5.1080e-01,2.0000e+00
IMP_SCORE,100,GO:0010614,5.1004e-01,2.0000e+00
IMP_SCORE,101,GO:2000251,5.0920e-01,2.0000e+00
IMP_SCORE,102,GO:0043114,5.0916e-01,6.0000e+00
IMP_SCORE,103,GO:0005675,5.0827e-01,2.0000e+00
IMP_SCORE,104,GO:0071364,5.0632e-01,6.0000e+00
IMP_SCORE,105,GO:0043537,5.0614e-01,2.0000e+00
IMP_SCORE,106,GO:0000732,5.0584e-01,2.0000e+00
IMP_SCORE,107,GO:0042254,5.0554e-01,1.0000e+01
IMP_SCORE,108,GO:0042522,5.0533e-01,2.0000e+00
IMP_SCORE,109,GO:0046386,5.0373e-01,2.0000e+00
IMP_SCORE,110,GO:0002902,5.0347e-01,3.0000e+00
IMP_SCORE,111,GO:0032700,5.0325e-01,2.0000e+00
IMP_SCORE,112,GO:0070935,5.0279e-01,4.0000e+00
IMP_SCORE,113,GO:0045986,5.0211e-01,2.0000e+00
IMP_SCORE,114,GO:0046933,5.0148e-01,2.0000e+00
IMP_SCORE,115,GO:0000028,5.0139e-01,2.0000e+00
IMP_SCORE,116,GO:1904814,5.0126e-01,2.0000e+00
IMP_SCORE,117,GO:0031650,5.0100e-01,2.0000e+00
IMP_SCORE,118,GO:0022821,5.0078e-01,2.0000e+00
IMP_SCORE,119,GO:0055007,5.0069e-01,6.0000e+00
IMP_SCORE,120,GO:1902855,5.0001e-01,2.0000e+00
IMP_SCORE,121,GO:0050872,4.9906e-01,8.0000e+00
IMP_SCORE,122,GO:0048385,4.9721e-01,5.0000e+00
IMP_SCORE,123,GO:0042534,4.9698e-01,4.0000e+00
IMP_SCORE,124,GO:1900153,4.9609e-01,5.0000e+00
IMP_SCORE,125,GO:0055003,4.9560e-01,2.0000e+00
IMP_SCORE,126,GO:0009113,4.9410e-01,2.0000e+00
IMP_SCORE,127,GO:0090330,4.9410e-01,2.0000e+00
IMP_SCORE,128,GO:0005436,4.9341e-01,6.0000e+00
IMP_SCORE,129,GO:1901532,4.9339e-01,1.0000e+01
IMP_SCORE,130,GO:0033189,4.9117e-01,2.0000e+00
IMP_SCORE,131,GO:0060026,4.9092e-01,4.0000e+00
IMP_SCORE,132,GO:0031128,4.9090e-01,6.0000e+00
IMP_SCORE,133,GO:0061311,4.9065e-01,4.0000e+00
IMP_SCORE,134,GO:0061383,4.8980e-01,8.0000e+00
IMP_SCORE,135,GO:1904813,4.8902e-01,1.1600e+02
IMP_SCORE,136,GO:0008296,4.8815e-01,2.0000e+00
IMP_SCORE,137,GO:0044818,4.8716e-01,4.0000e+00
IMP_SCORE,138,GO:0032770,4.8618e-01,5.0000e+00
IMP_SCORE,139,GO:0051770,4.8432e-01,6.0000e+00
IMP_SCORE,140,GO:0043567,4.8419e-01,4.0000e+00
IMP_SCORE,141,GO:0072677,4.8406e-01,2.0000e+00
IMP_SCORE,142,GO:0050706,4.8265e-01,5.0000e+00
IMP_SCORE,143,GO:0003401,4.8245e-01,4.0000e+00
IMP_SCORE,144,GO:0051590,4.8239e-01,6.0000e+00
IMP_SCORE,145,GO:0050704,4.8177e-01,7.0000e+00
IMP_SCORE,146,GO:0001956,4.8148e-01,7.0000e+00
IMP_SCORE,147,GO:1902745,4.8145e-01,6.0000e+00
IMP_SCORE,148,GO:1903727,4.8033e-01,5.0000e+00
IMP_SCORE,149,GO:0006119,4.7854e-01,4.0000e+00
IMP_SCORE,150,GO:0032890,4.7811e-01,9.0000e+00
IMP_SCORE,151,GO:1902235,4.7631e-01,5.0000e+00
IMP_SCORE,152,GO:0071870,4.7549e-01,7.0000e+00
IMP_SCORE,153,GO:0003215,4.7515e-01,4.0000e+00
IMP_SCORE,154,GO:0001223,4.7471e-01,4.0000e+00
IMP_SCORE,155,GO:1902579,4.7449e-01,3.0000e+01
IMP_SCORE,156,GO:1904019,4.7416e-01,4.0000e+00
IMP_SCORE,157,GO:0060969,4.7373e-01,5.0000e+00
IMP_SCORE,158,GO:0031290,4.7349e-01,1.0000e+01
IMP_SCORE,159,GO:0006296,4.7249e-01,6.0000e+00
IMP_SCORE,160,GO:0032107,4.7162e-01,4.0000e+00
IMP_SCORE,161,GO:0051798,4.7149e-01,4.0000e+00
IMP_SCORE,162,GO:0047555,4.7125e-01,4.0000e+00
IMP_SCORE,163,GO:0044872,4.7089e-01,1.0000e+01
IMP_SCORE,164,GO:0052743,4.6998e-01,4.0000e+00
IMP_SCORE,165,GO:1900078,4.6515e-01,9.0000e+00
IMP_SCORE,166,GO:0042107,4.6335e-01,1.1000e+01
IMP_SCORE,167,GO:0019908,4.6305e-01,2.0000e+00
IMP_SCORE,168,GO:0048311,4.6259e-01,2.0000e+00
IMP_SCORE,169,GO:0000715,4.6219e-01,2.0000e+00
IMP_SCORE,170,GO:0034139,4.6180e-01,2.0000e+00
IMP_SCORE,171,GO:0000815,4.6109e-01,2.0000e+00
IMP_SCORE,172,GO:0004596,4.6105e-01,2.0000e+00
IMP_SCORE,173,GO:0000774,4.6097e-01,7.0000e+00
IMP_SCORE,174,GO:0036109,4.6060e-01,3.3000e+01
IMP_SCORE,175,GO:0032968,4.6008e-01,2.0000e+00
IMP_SCORE,176,GO:0060347,4.5967e-01,2.0000e+00
IMP_SCORE,177,GO:0080182,4.5930e-01,2.0000e+00
IMP_SCORE,178,GO:0035240,4.5915e-01,1.0000e+00
IMP_SCORE,179,GO:0070920,4.5752e-01,4.0000e+00
IMP_SCORE,180,GO:0004708,4.5718e-01,1.7000e+01
IMP_SCORE,181,GO:0097202,4.5663e-01,4.0000e+00
IMP_SCORE,182,GO:0033177,4.5535e-01,5.0000e+00
IMP_SCORE,183,GO:1903319,4.5519e-01,1.2000e+01
IMP_SCORE,184,GO:0016079,4.5496e-01,1.8000e+01
IMP_SCORE,185,GO:0010880,4.5452e-01,5.0000e+00
IMP_SCORE,186,GO:0090218,4.5139e-01,8.0000e+00
IMP_SCORE,187,GO:0010596,4.5111e-01,1.1000e+01
IMP_SCORE,188,GO:0014897,4.5076e-01,5.0000e+00
IMP_SCORE,189,GO:0032372,4.4997e-01,3.0000e+00
IMP_SCORE,190,GO:0043650,4.4989e-01,7.0000e+00
IMP_SCORE,191,GO:0033005,4.4854e-01,1.7000e+01
IMP_SCORE,192,GO:0045646,4.4833e-01,8.0000e+00
IMP_SCORE,193,GO:0003300,4.4634e-01,3.0000e+00
IMP_SCORE,194,GO:0071385,4.4603e-01,1.5000e+01
IMP_SCORE,195,GO:0002053,4.4492e-01,4.0000e+00
IMP_SCORE,196,GO:0002820,4.4466e-01,9.0000e+00
IMP_SCORE,197,GO:0042627,4.4458e-01,3.0000e+00
IMP_SCORE,198,GO:0003007,4.4104e-01,4.0000e+00
IMP_SCORE,199,GO:0031690,4.4085e-01,7.0000e+00
IMP_SCORE,200,GO:0070936,4.4020e-01,1.0000e+01
IMP_SCORE,201,GO:0070306,4.3982e-01,4.0000e+00
IMP_SCORE,202,GO:1903798,4.3924e-01,5.0000e+00
IMP_SCORE,203,GO:0014743,4.3817e-01,7.0000e+00
IMP_SCORE,204,GO:1903392,4.3690e-01,6.0000e+00
IMP_SCORE,205,GO:0098586,4.3653e-01,7.0000e+00
IMP_SCORE,206,GO:0060412,4.3605e-01,9.0000e+00
IMP_SCORE,207,GO:0036442,4.3558e-01,8.0000e+00
IMP_SCORE,208,GO:1903897,4.3539e-01,5.0000e+00
IMP_SCORE,209,GO:0002903,4.3431e-01,4.0000e+00
IMP_SCORE,210,GO:2000345,4.3155e-01,5.0000e+00
IMP_SCORE,211,GO:0060452,4.2985e-01,2.0000e+00
IMP_SCORE,212,GO:0042101,4.2879e-01,1.1000e+01
IMP_SCORE,213,GO:0014068,4.2638e-01,2.2000e+01
IMP_SCORE,214,GO:0010662,4.2491e-01,7.0000e+00
IMP_SCORE,215,GO:0048844,4.2324e-01,9.0000e+00
IMP_SCORE,216,GO:0034501,4.2316e-01,3.0000e+00
IMP_SCORE,217,GO:0045992,4.2260e-01,7.0000e+00
IMP_SCORE,218,GO:0048246,4.2178e-01,4.0000e+00
IMP_SCORE,219,GO:0033144,4.2013e-01,9.0000e+00
IMP_SCORE,220,GO:0048488,4.2009e-01,7.0000e+00
IMP_SCORE,221,GO:0051197,4.1997e-01,1.0000e+00
IMP_SCORE,222,GO:0060973,4.1997e-01,1.0000e+00
IMP_SCORE,223,GO:0070571,4.1867e-01,5.0000e+00
IMP_SCORE,224,GO:0050858,4.1791e-01,1.0000e+01
IMP_SCORE,225,GO:0002292,4.1770e-01,4.0000e+00
IMP_SCORE,226,GO:0000018,4.1745e-01,1.2000e+01
IMP_SCORE,227,GO:0032075,4.1663e-01,4.0000e+00
IMP_SCORE,228,GO:0002724,4.1589e-01,4.0000e+00
IMP_SCORE,229,GO:0003181,4.1485e-01,5.0000e+00
IMP_SCORE,230,GO:0045616,4.1469e-01,5.0000e+00
IMP_SCORE,231,GO:0032104,4.1459e-01,2.0000e+00
IMP_SCORE,232,GO:0045922,4.1458e-01,5.0000e+00
IMP_SCORE,233,GO:0044058,4.1362e-01,1.8000e+01
IMP_SCORE,234,total,4.1360e-01,7.4480e+03
IMP_SCORE,235,GO:0043507,4.1151e-01,2.3000e+01
IMP_SCORE,236,GO:0042220,4.1054e-01,7.0000e+00
IMP_SCORE,237,GO:0002026,4.0950e-01,5.0000e+00
IMP_SCORE,238,GO:0060045,4.0912e-01,2.0000e+00
IMP_SCORE,239,GO:0001221,4.0895e-01,1.3000e+01
IMP_SCORE,240,GO:0085029,4.0859e-01,3.1000e+01
IMP_SCORE,241,GO:0032276,4.0846e-01,3.0000e+00
IMP_SCORE,242,GO:0046847,4.0835e-01,4.0000e+00
IMP_SCORE,243,GO:0046487,4.0705e-01,4.9000e+01
IMP_SCORE,244,GO:0045652,4.0656e-01,7.0000e+00
IMP_SCORE,245,GO:0061647,4.0626e-01,5.0000e+00
IMP_SCORE,246,GO:0098780,4.0491e-01,7.0000e+00
IMP_SCORE,247,GO:0034394,4.0325e-01,5.0000e+00
IMP_SCORE,248,GO:0044232,4.0274e-01,5.0000e+00
IMP_SCORE,249,GO:0034236,4.0242e-01,1.0000e+01
IMP_SCORE,250,GO:0032897,4.0182e-01,3.0000e+00
IMP_SCORE,251,GO:0051281,4.0162e-01,7.0000e+00
IMP_SCORE,252,GO:0035815,4.0162e-01,5.0000e+00
IMP_SCORE,253,GO:0030176,4.0095e-01,1.3400e+02
IMP_SCORE,254,GO:0033598,4.0079e-01,7.0000e+00
IMP_SCORE,255,GO:0009651,4.0051e-01,5.0000e+00
IMP_SCORE,256,GO:0004576,4.0023e-01,8.0000e+00
IMP_SCORE,257,GO:0004016,3.9946e-01,3.0000e+00
IMP_SCORE,258,GO:2000311,3.9942e-01,8.0000e+00
IMP_SCORE,259,GO:0097421,3.9902e-01,1.3000e+01
IMP_SCORE,260,GO:2000505,3.9773e-01,5.0000e+00
IMP_SCORE,261,GO:1990845,3.9685e-01,5.0000e+00
IMP_SCORE,262,GO:0072124,3.9657e-01,5.0000e+00
IMP_SCORE,263,GO:0007202,3.9651e-01,6.0000e+00
IMP_SCORE,264,GO:1903202,3.9610e-01,1.1000e+01
IMP_SCORE,265,GO:0004697,3.9589e-01,1.0000e+01
IMP_SCORE,266,GO:0004875,3.9493e-01,5.0000e+00
IMP_SCORE,267,GO:0045589,3.9481e-01,5.0000e+00
IMP_SCORE,268,GO:0034143,3.9424e-01,5.0000e+00
IMP_SCORE,269,GO:0031234,3.9412e-01,3.0000e+01
IMP_SCORE,270,GO:0055021,3.9303e-01,8.0000e+00
IMP_SCORE,271,GO:0045182,3.9274e-01,2.4000e+01
IMP_SCORE,272,GO:1904668,3.9268e-01,6.0000e+00
IMP_SCORE,273,GO:0090207,3.9203e-01,2.0000e+01
IMP_SCORE,274,GO:0051403,3.9140e-01,2.7000e+01
IMP_SCORE,275,GO:1903036,3.9034e-01,2.0000e+01
IMP_SCORE,276,GO:0048568,3.8873e-01,2.5000e+01
IMP_SCORE,277,GO:0014857,3.8808e-01,3.0000e+00
IMP_SCORE,278,GO:0006525,3.8726e-01,3.0000e+01
IMP_SCORE,279,GO:0001944,3.8704e-01,5.0000e+00
IMP_SCORE,280,GO:0002230,3.8663e-01,2.0000e+00
IMP_SCORE,281,GO:1904294,3.8645e-01,5.0000e+00
IMP_SCORE,282,GO:0031935,3.8618e-01,5.0000e+00
IMP_SCORE,283,GO:0045948,3.8601e-01,3.0000e+00
IMP_SCORE,284,GO:0035089,3.8485e-01,1.4000e+01
IMP_SCORE,285,GO:0005766,3.8449e-01,1.5000e+01
IMP_SCORE,286,GO:1903578,3.8422e-01,1.8000e+01
IMP_SCORE,287,GO:0010676,3.8412e-01,1.1000e+01
IMP_SCORE,288,GO:0070293,3.8407e-01,1.1000e+01
IMP_SCORE,289,GO:0051117,3.8391e-01,9.2000e+01
IMP_SCORE,290,GO:0061028,3.8346e-01,1.1000e+01
IMP_SCORE,291,GO:1901673,3.8289e-01,5.0000e+00
IMP_SCORE,292,GO:0050780,3.8210e-01,1.0000e+01
IMP_SCORE,293,GO:0030397,3.8132e-01,1.5000e+01
IMP_SCORE,294,GO:0010883,3.8109e-01,1.6000e+01
IMP_SCORE,295,GO:0004843,3.8009e-01,6.5000e+01
IMP_SCORE,296,GO:0032757,3.7969e-01,1.4000e+01
IMP_SCORE,297,GO:0031098,3.7940e-01,2.5000e+01
IMP_SCORE,298,GO:0035861,3.7888e-01,1.6000e+01
IMP_SCORE,299,GO:0000075,3.7809e-01,2.3000e+01
IMP_SCORE,300,GO:0019627,3.7664e-01,8.0000e+00
IMP_SCORE,301,GO:0010862,3.7613e-01,8.0000e+00
IMP_SCORE,302,GO:0090399,3.7591e-01,3.0000e+00
IMP_SCORE,303,GO:0000038,3.7520e-01,2.6000e+01
IMP_SCORE,304,GO:0045822,3.7512e-01,6.0000e+00
IMP_SCORE,305,GO:0032452,3.7489e-01,8.0000e+00
IMP_SCORE,306,GO:0008637,3.7419e-01,3.5000e+01
IMP_SCORE,307,GO:1905941,3.7417e-01,3.0000e+00
IMP_SCORE,308,GO:0071560,3.7367e-01,8.0000e+00
IMP_SCORE,309,GO:2000379,3.7335e-01,1.7000e+01
IMP_SCORE,310,GO:2000116,3.7296e-01,7.8000e+01
IMP_SCORE,311,GO:0030889,3.7205e-01,5.0000e+00
IMP_SCORE,312,GO:2000831,3.7176e-01,7.0000e+00
IMP_SCORE,313,GO:0008209,3.7111e-01,2.7000e+01
IMP_SCORE,314,GO:1903427,3.7096e-01,1.0000e+01
IMP_SCORE,315,GO:0034391,3.7064e-01,2.0000e+00
IMP_SCORE,316,GO:0038095,3.7041e-01,2.2000e+01
IMP_SCORE,317,GO:0071732,3.7007e-01,3.0000e+00
IMP_SCORE,318,GO:0035615,3.6979e-01,4.0000e+00
IMP_SCORE,319,GO:0051954,3.6954e-01,1.1000e+01
IMP_SCORE,320,GO:0071559,3.6953e-01,6.0000e+00
IMP_SCORE,321,GO:0032722,3.6897e-01,2.3000e+01
IMP_SCORE,322,GO:0007589,3.6895e-01,3.5000e+01
IMP_SCORE,323,GO:0060707,3.6892e-01,1.1000e+01
IMP_SCORE,324,GO:0051298,3.6767e-01,1.1000e+01
IMP_SCORE,325,GO:0043516,3.6746e-01,1.6000e+01
IMP_SCORE,326,GO:0061515,3.6734e-01,3.1000e+01
IMP_SCORE,327,GO:0016303,3.6703e-01,7.0000e+00
IMP_SCORE,328,GO:0009065,3.6666e-01,5.2000e+01
IMP_SCORE,329,GO:0055006,3.6650e-01,1.3000e+01
IMP_SCORE,330,GO:0045638,3.6579e-01,3.5000e+01
IMP_SCORE,331,GO:0046825,3.6574e-01,1.2000e+01
IMP_SCORE,332,GO:0051571,3.6573e-01,3.0000e+00
IMP_SCORE,333,GO:0010574,3.6512e-01,1.7000e+01
IMP_SCORE,334,GO:0001676,3.6495e-01,9.9000e+01
IMP_SCORE,335,GO:0034375,3.6493e-01,3.0000e+00
IMP_SCORE,336,GO:0052803,3.6489e-01,1.0000e+01
IMP_SCORE,337,GO:0099131,3.6470e-01,1.5000e+01
IMP_SCORE,338,GO:0070664,3.6457e-01,2.4000e+01
IMP_SCORE,339,GO:0048664,3.6412e-01,9.0000e+00
IMP_SCORE,340,GO:0046631,3.6408e-01,1.2000e+01
IMP_SCORE,341,GO:0007569,3.6405e-01,6.0000e+00
IMP_SCORE,342,GO:0042517,3.6395e-01,1.4000e+01
IMP_SCORE,343,GO:1903894,3.6355e-01,4.0000e+00
IMP_SCORE,344,GO:0006293,3.6346e-01,7.0000e+00
IMP_SCORE,345,GO:0071071,3.6316e-01,3.0000e+00
IMP_SCORE,346,GO:2001269,3.6286e-01,6.0000e+00
IMP_SCORE,347,GO:1904896,3.6231e-01,2.0000e+00
IMP_SCORE,348,GO:0043496,3.6221e-01,5.0000e+00
IMP_SCORE,349,GO:2000105,3.6195e-01,6.0000e+00
IMP_SCORE,350,GO:0072132,3.6176e-01,3.0000e+00
IMP_SCORE,351,GO:0009250,3.6153e-01,6.0000e+00
IMP_SCORE,352,GO:0048265,3.6131e-01,3.0000e+00
IMP_SCORE,353,GO:2000772,3.6047e-01,7.0000e+00
IMP_SCORE,354,GO:0045911,3.5938e-01,6.0000e+00
IMP_SCORE,355,GO:0060996,3.5875e-01,9.0000e+00
IMP_SCORE,356,GO:0006953,3.5848e-01,6.2000e+01
IMP_SCORE,357,GO:0048484,3.5819e-01,6.0000e+00
IMP_SCORE,358,GO:0071624,3.5798e-01,1.9000e+01
IMP_SCORE,359,GO:0042104,3.5796e-01,6.0000e+00
IMP_SCORE,360,GO:1902932,3.5793e-01,8.0000e+00
IMP_SCORE,361,GO:0043304,3.5726e-01,1.6000e+01
IMP_SCORE,362,GO:0032839,3.5630e-01,1.1000e+01
IMP_SCORE,363,GO:1901522,3.5605e-01,5.0000e+00
IMP_SCORE,364,GO:0009312,3.5601e-01,2.4000e+01
IMP_SCORE,365,GO:0032096,3.5533e-01,4.0000e+00
IMP_SCORE,366,GO:0035412,3.5513e-01,7.0000e+00
IMP_SCORE,367,GO:0035855,3.5500e-01,2.5000e+01
IMP_SCORE,368,GO:0016849,3.5458e-01,3.0000e+00
IMP_SCORE,369,GO:0043198,3.5404e-01,1.7000e+01
IMP_SCORE,370,GO:1901380,3.5324e-01,3.0000e+00
IMP_SCORE,371,GO:0003093,3.5302e-01,8.0000e+00
IMP_SCORE,372,GO:0032401,3.5279e-01,7.0000e+00
IMP_SCORE,373,GO:1903409,3.5273e-01,1.4000e+01
IMP_SCORE,374,GO:0032376,3.5258e-01,1.6000e+01
IMP_SCORE,375,GO:0040036,3.5243e-01,6.0000e+00
IMP_SCORE,376,GO:0090190,3.5167e-01,7.0000e+00
IMP_SCORE,377,GO:0051721,3.5142e-01,1.4000e+01
IMP_SCORE,378,GO:0042149,3.5136e-01,2.2000e+01
IMP_SCORE,379,GO:1903846,3.5099e-01,8.0000e+00
IMP_SCORE,380,GO:0016601,3.5038e-01,1.6000e+01
IMP_SCORE,381,GO:0044253,3.4994e-01,5.0000e+00
IMP_SCORE,382,GO:0045686,3.4899e-01,1.0000e+01
IMP_SCORE,383,GO:0034694,3.4862e-01,1.0000e+01
IMP_SCORE,384,GO:0002208,3.4859e-01,4.0000e+00
IMP_SCORE,385,GO:0031702,3.4851e-01,3.0000e+00
IMP_SCORE,386,GO:1903541,3.4832e-01,5.0000e+00
IMP_SCORE,387,GO:0035909,3.4828e-01,4.0000e+00
IMP_SCORE,388,GO:1903861,3.4828e-01,4.0000e+00
IMP_SCORE,389,GO:0090140,3.4788e-01,2.0000e+01
IMP_SCORE,390,GO:0071242,3.4770e-01,7.0000e+00
IMP_SCORE,391,GO:0021604,3.4769e-01,9.0000e+00
IMP_SCORE,392,GO:0005247,3.4767e-01,3.0000e+00
IMP_SCORE,393,GO:0097341,3.4759e-01,1.0000e+00
IMP_SCORE,394,GO:0033627,3.4733e-01,1.4000e+01
IMP_SCORE,395,GO:1905331,3.4732e-01,3.0000e+00
IMP_SCORE,396,GO:0051573,3.4722e-01,3.0000e+00
IMP_SCORE,397,GO:0010744,3.4653e-01,1.0000e+01
IMP_SCORE,398,GO:0060788,3.4646e-01,3.0000e+00
IMP_SCORE,399,GO:2000353,3.4639e-01,1.7000e+01
IMP_SCORE,400,GO:1903524,3.4632e-01,1.2000e+01
IMP_SCORE,401,GO:0036037,3.4599e-01,6.0000e+00
IMP_SCORE,402,GO:0090557,3.4599e-01,5.0000e+00
IMP_SCORE,403,GO:0002031,3.4599e-01,4.0000e+00
IMP_SCORE,404,GO:0036342,3.4596e-01,3.0000e+00
IMP_SCORE,405,GO:0002320,3.4595e-01,6.0000e+00
IMP_SCORE,406,GO:0019932,3.4581e-01,3.4000e+01
IMP_SCORE,407,GO:0050805,3.4535e-01,2.0000e+01
IMP_SCORE,408,GO:0035067,3.4514e-01,3.0000e+00
IMP_SCORE,409,GO:0006284,3.4480e-01,1.1000e+01
IMP_SCORE,410,GO:0071384,3.4463e-01,1.3000e+01
IMP_SCORE,411,GO:0051654,3.4443e-01,3.0000e+00
IMP_SCORE,412,GO:0021542,3.4414e-01,3.0000e+00
IMP_SCORE,413,GO:0048713,3.4410e-01,2.5000e+01
IMP_SCORE,414,GO:0045672,3.4321e-01,3.0000e+00
IMP_SCORE,415,GO:0051574,3.4315e-01,3.0000e+00
IMP_SCORE,416,GO:0015266,3.4304e-01,7.0000e+00
IMP_SCORE,417,GO:0019692,3.4293e-01,6.0000e+00
IMP_SCORE,418,GO:0014912,3.4249e-01,1.3000e+01
IMP_SCORE,419,GO:2000171,3.4243e-01,2.4000e+01
IMP_SCORE,420,GO:0070059,3.4205e-01,3.0000e+00
IMP_SCORE,421,GO:0039535,3.4193e-01,3.0000e+00
IMP_SCORE,422,GO:0043277,3.4189e-01,2.4000e+01
IMP_SCORE,423,GO:2001273,3.4173e-01,7.0000e+00
IMP_SCORE,424,GO:0055024,3.4172e-01,6.0000e+00
IMP_SCORE,425,GO:0031078,3.4143e-01,3.0000e+00
IMP_SCORE,426,GO:0070208,3.4137e-01,8.0000e+00
IMP_SCORE,427,GO:0030220,3.4118e-01,1.4000e+01
IMP_SCORE,428,GO:1901984,3.4091e-01,3.0000e+00
IMP_SCORE,429,GO:0060043,3.4075e-01,1.0000e+01
IMP_SCORE,430,GO:0050892,3.4043e-01,1.0000e+01
IMP_SCORE,431,GO:0032148,3.4013e-01,1.3000e+01
IMP_SCORE,432,GO:0002446,3.3991e-01,4.0000e+00
IMP_SCORE,433,GO:0002720,3.3987e-01,9.0000e+00
IMP_SCORE,434,GO:0046640,3.3971e-01,9.0000e+00
IMP_SCORE,435,GO:0060272,3.3968e-01,4.0000e+00
IMP_SCORE,436,GO:0060425,3.3966e-01,9.0000e+00
IMP_SCORE,437,GO:0032743,3.3925e-01,7.0000e+00
IMP_SCORE,438,GO:0042451,3.3918e-01,7.0000e+00
IMP_SCORE,439,GO:0007379,3.3871e-01,3.0000e+00
IMP_SCORE,440,GO:0005639,3.3857e-01,6.0000e+00
IMP_SCORE,441,GO:0007398,3.3855e-01,4.0000e+00
IMP_SCORE,442,GO:0070828,3.3845e-01,3.0000e+00
IMP_SCORE,443,GO:2001222,3.3835e-01,1.0000e+01
IMP_SCORE,444,GO:0034979,3.3825e-01,3.0000e+00
IMP_SCORE,445,GO:2000047,3.3812e-01,3.0000e+00
IMP_SCORE,446,GO:0072663,3.3796e-01,1.2000e+01
IMP_SCORE,447,GO:0002639,3.3760e-01,1.9000e+01
IMP_SCORE,448,GO:0007171,3.3728e-01,3.0000e+00
IMP_SCORE,449,GO:1900026,3.3706e-01,1.3000e+01
IMP_SCORE,450,GO:0070491,3.3657e-01,1.2000e+01
IMP_SCORE,451,GO:0043011,3.3646e-01,9.0000e+00
IMP_SCORE,452,GO:0061001,3.3618e-01,1.0000e+01
IMP_SCORE,453,GO:0004935,3.3589e-01,3.0000e+00
IMP_SCORE,454,GO:0099604,3.3552e-01,4.0000e+00
IMP_SCORE,455,GO:0098751,3.3550e-01,2.0000e+01
IMP_SCORE,456,GO:0032836,3.3537e-01,3.0000e+00
IMP_SCORE,457,GO:0097440,3.3509e-01,1.0000e+01
IMP_SCORE,458,GO:0030511,3.3507e-01,6.0000e+00
IMP_SCORE,459,GO:0033162,3.3504e-01,4.0000e+00
IMP_SCORE,460,GO:0003995,3.3494e-01,1.5000e+01
IMP_SCORE,461,GO:0097284,3.3470e-01,3.0000e+00
IMP_SCORE,462,GO:0061014,3.3435e-01,8.0000e+00
IMP_SCORE,463,GO:0032680,3.3428e-01,2.9000e+01
IMP_SCORE,464,GO:0001967,3.3413e-01,3.0000e+00
IMP_SCORE,465,GO:0043249,3.3399e-01,3.0000e+00
IMP_SCORE,466,GO:0019003,3.3373e-01,6.9000e+01
IMP_SCORE,467,GO:0045683,3.3371e-01,3.0000e+00
IMP_SCORE,468,GO:0060416,3.3359e-01,3.0000e+00
IMP_SCORE,469,GO:0018196,3.3337e-01,5.6000e+01
IMP_SCORE,470,GO:0006677,3.3306e-01,2.6000e+01
IMP_SCORE,471,GO:0046323,3.3269e-01,3.0000e+00
IMP_SCORE,472,GO:0031227,3.3259e-01,1.4500e+02
IMP_SCORE,473,GO:0014072,3.3201e-01,7.0000e+00
IMP_SCORE,474,GO:0016504,3.3182e-01,2.0000e+01
IMP_SCORE,475,GO:1904994,3.3176e-01,3.0000e+00
IMP_SCORE,476,GO:0090398,3.3164e-01,9.0000e+00
IMP_SCORE,477,GO:0035035,3.3117e-01,1.0000e+01
IMP_SCORE,478,GO:0015368,3.3112e-01,1.5000e+01
IMP_SCORE,479,GO:0060411,3.3104e-01,1.0000e+01
IMP_SCORE,480,GO:0030858,3.3089e-01,2.1000e+01
IMP_SCORE,481,GO:0033700,3.3053e-01,4.0000e+00
IMP_SCORE,482,GO:0048188,3.3050e-01,3.0000e+00
IMP_SCORE,483,GO:1905269,3.3018e-01,1.8000e+01
IMP_SCORE,484,GO:0010872,3.2968e-01,9.0000e+00
IMP_SCORE,485,GO:0060967,3.2954e-01,3.0000e+00
IMP_SCORE,486,GO:0042036,3.2887e-01,6.0000e+00
IMP_SCORE,487,GO:0002888,3.2863e-01,1.4000e+01
IMP_SCORE,488,GO:0031960,3.2861e-01,5.4000e+01
IMP_SCORE,489,GO:0051220,3.2844e-01,9.0000e+00
IMP_SCORE,490,GO:0015813,3.2842e-01,1.3000e+01
IMP_SCORE,491,GO:0035579,3.2839e-01,7.5000e+01
IMP_SCORE,492,GO:0043301,3.2747e-01,3.0000e+00
IMP_SCORE,493,GO:0045649,3.2695e-01,1.6000e+01
IMP_SCORE,494,GO:0002886,3.2682e-01,1.6000e+01
IMP_SCORE,495,GO:0042346,3.2613e-01,1.1000e+01
IMP_SCORE,496,GO:0043116,3.2604e-01,2.0000e+00
IMP_SCORE,497,GO:2000678,3.2554e-01,8.0000e+00
IMP_SCORE,498,GO:0006553,3.2553e-01,2.9000e+01
IMP_SCORE,499,GO:0001935,3.2552e-01,1.1000e+01
IMP_SCORE,500,GO:1901524,3.2538e-01,3.0000e+00
IMP_SCORE,501,GO:0060413,3.2531e-01,9.0000e+00
IMP_SCORE,502,GO:0032673,3.2523e-01,1.1000e+01
IMP_SCORE,503,GO:0006828,3.2496e-01,6.0000e+00
IMP_SCORE,504,GO:0007254,3.2478e-01,1.8000e+01
IMP_SCORE,505,GO:0051054,3.2462e-01,3.5000e+01
IMP_SCORE,506,GO:1903792,3.2444e-01,7.0000e+00
IMP_SCORE,507,GO:1903358,3.2444e-01,3.0000e+00
IMP_SCORE,508,GO:0001707,3.2426e-01,1.1000e+01
IMP_SCORE,509,GO:0035004,3.2425e-01,1.7000e+01
IMP_SCORE,510,GO:0032462,3.2411e-01,7.0000e+00
IMP_SCORE,511,GO:0050771,3.2409e-01,1.9000e+01
IMP_SCORE,512,GO:0030575,3.2388e-01,3.0000e+00
IMP_SCORE,513,GO:0030330,3.2343e-01,1.3000e+01
IMP_SCORE,514,GO:0006409,3.2331e-01,2.0000e+00
IMP_SCORE,515,GO:0071312,3.2297e-01,9.0000e+00
IMP_SCORE,516,GO:0043620,3.2292e-01,2.3000e+01
IMP_SCORE,517,GO:0050871,3.2264e-01,2.3000e+01
IMP_SCORE,518,GO:0071677,3.2255e-01,6.0000e+00
IMP_SCORE,519,GO:0050811,3.2229e-01,3.0000e+00
IMP_SCORE,520,GO:0018214,3.2227e-01,5.0000e+00
IMP_SCORE,521,GO:0044783,3.2193e-01,1.0000e+00
IMP_SCORE,522,GO:0006182,3.2193e-01,1.0000e+00
IMP_SCORE,523,GO:0055025,3.2193e-01,1.0000e+00
IMP_SCORE,524,GO:0045744,3.2190e-01,2.4000e+01
IMP_SCORE,525,GO:0030038,3.2186e-01,1.2000e+01
IMP_SCORE,526,GO:0032469,3.2176e-01,8.0000e+00
IMP_SCORE,527,GO:0071276,3.2173e-01,1.0000e+02
IMP_SCORE,528,GO:0060134,3.2131e-01,1.5000e+01
IMP_SCORE,529,GO:1900101,3.2111e-01,4.0000e+00
IMP_SCORE,530,GO:0007492,3.2023e-01,3.0000e+00
IMP_SCORE,531,GO:0004702,3.2017e-01,5.6000e+01
IMP_SCORE,532,GO:0043651,3.1985e-01,2.5000e+01
IMP_SCORE,533,GO:0045191,3.1964e-01,9.0000e+00
IMP_SCORE,534,GO:0002287,3.1964e-01,2.0000e+00
IMP_SCORE,535,GO:1900046,3.1951e-01,3.9000e+01
IMP_SCORE,536,GO:0009067,3.1951e-01,1.6000e+01
IMP_SCORE,537,GO:0002674,3.1913e-01,4.0000e+00
IMP_SCORE,538,GO:0032570,3.1906e-01,1.8000e+01
IMP_SCORE,539,GO:0045671,3.1887e-01,1.1000e+01
IMP_SCORE,540,GO:0016358,3.1844e-01,1.7000e+01
IMP_SCORE,541,GO:0090335,3.1843e-01,3.0000e+00
IMP_SCORE,542,GO:0030546,3.1836e-01,1.0000e+01
IMP_SCORE,543,GO:0030817,3.1806e-01,2.5000e+01
IMP_SCORE,544,GO:0031623,3.1791e-01,1.5000e+01
IMP_SCORE,545,GO:0098581,3.1763e-01,1.9000e+01
IMP_SCORE,546,GO:0030169,3.1756e-01,8.0000e+00
IMP_SCORE,547,GO:0045619,3.1745e-01,3.5000e+01
IMP_SCORE,548,GO:0060740,3.1744e-01,1.2000e+01
IMP_SCORE,549,GO:0060544,3.1742e-01,8.0000e+00
IMP_SCORE,550,GO:0031932,3.1724e-01,2.4000e+01
IMP_SCORE,551,GO:0043536,3.1723e-01,7.0000e+00
IMP_SCORE,552,GO:0019363,3.1687e-01,1.6000e+01
IMP_SCORE,553,GO:0030799,3.1681e-01,2.6000e+01
IMP_SCORE,554,GO:1901213,3.1669e-01,1.0000e+00
IMP_SCORE,555,GO:0045309,3.1669e-01,1.0000e+00
IMP_SCORE,556,GO:0009128,3.1669e-01,1.0000e+00
IMP_SCORE,557,GO:0014075,3.1614e-01,1.5000e+01
IMP_SCORE,558,GO:0030955,3.1604e-01,1.6000e+01
IMP_SCORE,559,GO:0001846,3.1602e-01,3.1000e+01
IMP_SCORE,560,GO:0044224,3.1594e-01,7.0000e+00
IMP_SCORE,561,GO:0071230,3.1566e-01,2.4000e+01
IMP_SCORE,562,GO:0050995,3.1553e-01,3.0000e+01
IMP_SCORE,563,GO:0031532,3.1523e-01,2.6000e+01
IMP_SCORE,564,GO:0043491,3.1496e-01,7.0000e+00
IMP_SCORE,565,GO:0046475,3.1440e-01,1.4000e+01
IMP_SCORE,566,GO:0036003,3.1404e-01,7.0000e+00
IMP_SCORE,567,GO:0002702,3.1385e-01,2.0000e+01
IMP_SCORE,568,GO:0048485,3.1377e-01,1.3000e+01
IMP_SCORE,569,GO:0070168,3.1346e-01,1.6000e+01
IMP_SCORE,570,GO:0042992,3.1343e-01,1.8000e+01
IMP_SCORE,571,GO:2000036,3.1334e-01,1.0000e+01
IMP_SCORE,572,GO:0051279,3.1310e-01,1.6000e+01
IMP_SCORE,573,GO:0030819,3.1274e-01,1.4000e+01
IMP_SCORE,574,GO:0001936,3.1257e-01,3.2000e+01
IMP_SCORE,575,GO:0061564,3.1219e-01,2.4000e+01
IMP_SCORE,576,GO:2001275,3.1217e-01,9.0000e+00
IMP_SCORE,577,GO:0030815,3.1216e-01,1.0000e+01
IMP_SCORE,578,GO:0032007,3.1203e-01,5.7000e+01
IMP_SCORE,579,GO:2000736,3.1189e-01,1.9000e+01
IMP_SCORE,580,GO:0010389,3.1182e-01,3.2000e+01
IMP_SCORE,581,GO:0060850,3.1128e-01,1.0000e+00
IMP_SCORE,582,GO:0036296,3.1128e-01,1.0000e+00
IMP_SCORE,583,GO:0051959,3.1128e-01,1.0000e+00
IMP_SCORE,584,GO:0006809,3.1128e-01,1.0000e+00
IMP_SCORE,585,GO:0045408,3.1128e-01,1.0000e+00
IMP_SCORE,586,GO:0071168,3.1128e-01,1.0000e+00
IMP_SCORE,587,GO:0071222,3.1112e-01,3.5000e+01
IMP_SCORE,588,GO:0010799,3.1105e-01,1.4000e+01
IMP_SCORE,589,GO:0045987,3.1092e-01,1.4000e+01
IMP_SCORE,590,GO:0000900,3.1092e-01,9.0000e+00
IMP_SCORE,591,GO:0033169,3.1050e-01,1.5000e+01
IMP_SCORE,592,GO:0071868,3.1021e-01,7.0000e+00
IMP_SCORE,593,GO:0014821,3.1000e-01,2.2000e+01
IMP_SCORE,594,GO:0070411,3.0999e-01,2.1000e+01
IMP_SCORE,595,GO:0060402,3.0953e-01,1.4000e+01
IMP_SCORE,596,GO:0045843,3.0950e-01,8.0000e+00
IMP_SCORE,597,GO:0099623,3.0948e-01,8.0000e+00
IMP_SCORE,598,GO:0033268,3.0948e-01,6.0000e+00
IMP_SCORE,599,GO:0031701,3.0924e-01,3.0000e+00
IMP_SCORE,600,GO:2000058,3.0917e-01,9.0000e+00
IMP_SCORE,601,GO:0071867,3.0893e-01,1.0000e+01
IMP_SCORE,602,GO:0050998,3.0890e-01,1.4000e+01
IMP_SCORE,603,GO:0046639,3.0868e-01,8.0000e+00
IMP_SCORE,604,GO:0034361,3.0865e-01,1.1000e+01
IMP_SCORE,605,GO:0045953,3.0862e-01,2.0000e+00
IMP_SCORE,606,GO:0010894,3.0852e-01,7.0000e+00
IMP_SCORE,607,GO:0010857,3.0849e-01,1.8000e+01
IMP_SCORE,608,GO:0000307,3.0849e-01,1.8000e+01
IMP_SCORE,609,GO:0016248,3.0841e-01,2.1000e+01
IMP_SCORE,610,GO:0090079,3.0829e-01,1.2000e+01
IMP_SCORE,611,GO:0043392,3.0828e-01,2.8000e+01
IMP_SCORE,612,GO:0001919,3.0806e-01,1.3000e+01
IMP_SCORE,613,GO:0048532,3.0732e-01,9.0000e+00
IMP_SCORE,614,GO:0006487,3.0726e-01,7.9000e+01
IMP_SCORE,615,GO:2000757,3.0699e-01,3.0000e+00
IMP_SCORE,616,GO:0045190,3.0693e-01,4.0000e+00
IMP_SCORE,617,GO:0008356,3.0680e-01,4.0000e+00
IMP_SCORE,618,GO:0032922,3.0679e-01,2.1000e+01
IMP_SCORE,619,GO:0051000,3.0643e-01,3.0000e+00
IMP_SCORE,620,GO:0033605,3.0638e-01,7.0000e+00
IMP_SCORE,621,GO:0051503,3.0635e-01,1.1000e+01
IMP_SCORE,622,GO:0072431,3.0627e-01,1.4000e+01
IMP_SCORE,623,GO:0051917,3.0590e-01,1.4000e+01
IMP_SCORE,624,GO:0035810,3.0573e-01,4.0000e+00
IMP_SCORE,625,GO:0014061,3.0572e-01,1.6000e+01
IMP_SCORE,626,GO:0046686,3.0539e-01,8.2000e+01
IMP_SCORE,627,GO:0042454,3.0528e-01,1.1000e+01
IMP_SCORE,628,GO:0032465,3.0491e-01,2.8000e+01
IMP_SCORE,629,GO:0006984,3.0486e-01,1.3000e+01
IMP_SCORE,630,GO:0072505,3.0448e-01,4.0000e+00
IMP_SCORE,631,GO:0055090,3.0431e-01,1.1000e+01
IMP_SCORE,632,GO:0032720,3.0428e-01,2.1000e+01
IMP_SCORE,633,GO:0035102,3.0411e-01,5.0000e+00
IMP_SCORE,634,GO:0035666,3.0406e-01,1.1000e+01
IMP_SCORE,635,GO:1903779,3.0395e-01,4.3000e+01
IMP_SCORE,636,GO:0090311,3.0379e-01,1.1000e+01
IMP_SCORE,637,GO:0032660,3.0371e-01,1.4000e+01
IMP_SCORE,638,GO:0042269,3.0350e-01,1.6000e+01
IMP_SCORE,639,GO:0050832,3.0321e-01,9.0000e+00
IMP_SCORE,640,GO:0043539,3.0304e-01,1.5000e+01
IMP_SCORE,641,GO:0046330,3.0295e-01,3.5000e+01
IMP_SCORE,642,GO:0048705,3.0279e-01,3.0000e+01
IMP_SCORE,643,GO:0003188,3.0276e-01,1.3000e+01
IMP_SCORE,644,GO:0051057,3.0270e-01,1.1000e+01
IMP_SCORE,645,GO:0072073,3.0240e-01,3.1000e+01
IMP_SCORE,646,GO:0000792,3.0232e-01,3.5000e+01
IMP_SCORE,647,GO:2000756,3.0232e-01,1.6000e+01
IMP_SCORE,648,GO:0030208,3.0230e-01,3.0000e+00
IMP_SCORE,649,GO:0046637,3.0224e-01,1.8000e+01
IMP_SCORE,650,GO:0007093,3.0218e-01,1.7000e+01
IMP_SCORE,651,GO:0051238,3.0213e-01,3.7000e+01
IMP_SCORE,652,GO:1904591,3.0203e-01,1.2000e+01
IMP_SCORE,653,GO:1902175,3.0202e-01,1.2000e+01
IMP_SCORE,654,GO:0048640,3.0201e-01,2.8000e+01
IMP_SCORE,655,GO:0030902,3.0187e-01,1.5000e+01
IMP_SCORE,656,GO:0048169,3.0155e-01,9.0000e+00
IMP_SCORE,657,GO:0019198,3.0149e-01,2.0000e+01
IMP_SCORE,658,GO:0001952,3.0127e-01,2.8000e+01
IMP_SCORE,659,GO:0032868,3.0109e-01,5.5000e+01
IMP_SCORE,660,GO:0042993,3.0097e-01,1.6000e+01
IMP_SCORE,661,GO:0030865,3.0091e-01,5.5000e+01
IMP_SCORE,662,GO:0051580,3.0066e-01,4.0000e+00
IMP_SCORE,663,GO:0002756,3.0042e-01,6.0000e+00
IMP_SCORE,664,GO:0072666,3.0031e-01,1.2000e+01
IMP_SCORE,665,GO:1903428,3.0030e-01,1.7000e+01
IMP_SCORE,666,GO:0030296,2.9949e-01,6.0000e+00
IMP_SCORE,667,GO:0048871,2.9946e-01,4.7000e+01
IMP_SCORE,668,GO:0099118,2.9938e-01,3.5000e+01
IMP_SCORE,669,GO:0018105,2.9912e-01,4.9000e+01
IMP_SCORE,670,GO:0006206,2.9889e-01,1.1000e+01
IMP_SCORE,671,GO:0007140,2.9875e-01,1.4000e+01
IMP_SCORE,672,GO:0006509,2.9874e-01,4.0000e+00
IMP_SCORE,673,GO:0008630,2.9870e-01,2.7000e+01
IMP_SCORE,674,GO:0032794,2.9861e-01,1.9000e+01
IMP_SCORE,675,GO:0010634,2.9851e-01,2.4000e+01
IMP_SCORE,676,GO:0042990,2.9840e-01,3.3000e+01
IMP_SCORE,677,GO:0051775,2.9837e-01,1.0000e+01
IMP_SCORE,678,GO:0043535,2.9786e-01,1.5000e+01
IMP_SCORE,679,GO:2000463,2.9772e-01,9.0000e+00
IMP_SCORE,680,GO:0006000,2.9767e-01,5.0000e+00
IMP_SCORE,681,GO:0005003,2.9763e-01,2.0000e+01
IMP_SCORE,682,GO:0043500,2.9753e-01,9.0000e+00
IMP_SCORE,683,GO:0010771,2.9752e-01,2.8000e+01
IMP_SCORE,684,GO:0042129,2.9728e-01,4.9000e+01
IMP_SCORE,685,GO:0007205,2.9716e-01,2.4000e+01
IMP_SCORE,686,GO:0019843,2.9715e-01,9.2000e+01
IMP_SCORE,687,GO:0002011,2.9705e-01,1.0000e+01
IMP_SCORE,688,GO:0061117,2.9701e-01,3.0000e+00
IMP_SCORE,689,GO:2000810,2.9687e-01,7.0000e+00
IMP_SCORE,690,GO:1904705,2.9678e-01,1.0000e+01
IMP_SCORE,691,GO:0090022,2.9676e-01,8.0000e+00
IMP_SCORE,692,GO:0034341,2.9661e-01,9.1000e+01
IMP_SCORE,693,GO:0055092,2.9660e-01,2.2000e+01
IMP_SCORE,694,GO:1901031,2.9651e-01,1.8000e+01
IMP_SCORE,695,GO:0001103,2.9650e-01,1.5000e+01
IMP_SCORE,696,GO:1903313,2.9633e-01,1.5000e+01
IMP_SCORE,697,GO:0030291,2.9625e-01,2.0000e+01
IMP_SCORE,698,GO:0043506,2.9603e-01,2.9000e+01
IMP_SCORE,699,GO:0010829,2.9602e-01,7.0000e+00
IMP_SCORE,700,GO:0051209,2.9599e-01,9.0000e+00
IMP_SCORE,701,GO:0030072,2.9585e-01,1.5000e+01
IMP_SCORE,702,GO:0034385,2.9583e-01,1.5000e+01
IMP_SCORE,703,GO:0007250,2.9555e-01,5.0000e+00
IMP_SCORE,704,GO:0051127,2.9548e-01,1.3000e+01
IMP_SCORE,705,GO:0005159,2.9460e-01,4.0000e+00
IMP_SCORE,706,GO:1901185,2.9452e-01,1.9000e+01
IMP_SCORE,707,GO:0101003,2.9452e-01,4.7000e+01
IMP_SCORE,708,GO:1901797,2.9438e-01,1.5000e+01
IMP_SCORE,709,GO:0002562,2.9429e-01,9.0000e+00
IMP_SCORE,710,GO:0042753,2.9414e-01,4.0000e+00
IMP_SCORE,711,GO:0035821,2.9388e-01,3.3000e+01
IMP_SCORE,712,GO:0050707,2.9365e-01,4.7000e+01
IMP_SCORE,713,GO:0002761,2.9358e-01,6.5000e+01
IMP_SCORE,714,GO:0010332,2.9336e-01,1.0000e+01
IMP_SCORE,715,GO:0086004,2.9329e-01,7.0000e+00
IMP_SCORE,716,GO:0003678,2.9322e-01,8.0000e+00
IMP_SCORE,717,GO:0002698,2.9321e-01,3.3000e+01
IMP_SCORE,718,GO:0086013,2.9318e-01,5.0000e+00
IMP_SCORE,719,GO:0045429,2.9316e-01,1.4000e+01
IMP_SCORE,720,GO:1903725,2.9313e-01,1.4000e+01
IMP_SCORE,721,GO:0014819,2.9299e-01,4.0000e+00
IMP_SCORE,722,GO:0044321,2.9293e-01,7.0000e+00
IMP_SCORE,723,GO:0071108,2.9287e-01,2.6000e+01
IMP_SCORE,724,GO:0043242,2.9285e-01,2.3000e+01
IMP_SCORE,725,GO:0046329,2.9276e-01,7.0000e+00
IMP_SCORE,726,GO:0050820,2.9273e-01,1.7000e+01
IMP_SCORE,727,GO:0030032,2.9261e-01,1.8000e+01
IMP_SCORE,728,GO:2000727,2.9260e-01,4.0000e+00
IMP_SCORE,729,GO:0050433,2.9254e-01,1.2000e+01
IMP_SCORE,730,GO:0060348,2.9246e-01,5.7000e+01
IMP_SCORE,731,GO:1903556,2.9244e-01,1.7000e+01
IMP_SCORE,732,GO:0070851,2.9227e-01,8.2000e+01
IMP_SCORE,733,GO:0010827,2.9203e-01,3.5000e+01
IMP_SCORE,734,GO:0001659,2.9187e-01,8.0000e+00
IMP_SCORE,735,GO:0046875,2.9172e-01,1.1000e+01
IMP_SCORE,736,GO:0009262,2.9137e-01,7.0000e+00
IMP_SCORE,737,GO:0031664,2.9120e-01,2.5000e+01
IMP_SCORE,738,GO:0006493,2.9114e-01,8.8000e+01
IMP_SCORE,739,GO:0009148,2.9110e-01,1.0000e+01
IMP_SCORE,740,GO:0071539,2.9103e-01,7.0000e+00
IMP_SCORE,741,GO:1903729,2.9098e-01,3.8000e+01
IMP_SCORE,742,GO:0098878,2.9090e-01,2.4000e+01
IMP_SCORE,743,GO:0030371,2.9089e-01,3.3000e+01
IMP_SCORE,744,GO:0006081,2.9076e-01,8.3000e+01
IMP_SCORE,745,GO:0030225,2.9072e-01,7.0000e+00
IMP_SCORE,746,GO:1902042,2.9060e-01,5.0000e+00
IMP_SCORE,747,GO:2000142,2.9057e-01,1.1000e+01
IMP_SCORE,748,GO:0051451,2.9002e-01,1.1000e+01
IMP_SCORE,749,GO:0045236,2.8983e-01,4.0000e+00
IMP_SCORE,750,GO:2000377,2.8975e-01,3.8000e+01
IMP_SCORE,751,GO:0030539,2.8972e-01,5.0000e+00
IMP_SCORE,752,GO:0044773,2.8962e-01,7.0000e+00
IMP_SCORE,753,GO:0022404,2.8955e-01,1.6000e+01
IMP_SCORE,754,GO:0045665,2.8951e-01,7.2000e+01
IMP_SCORE,755,GO:0071359,2.8942e-01,1.6000e+01
IMP_SCORE,756,GO:0006266,2.8935e-01,4.0000e+00
IMP_SCORE,757,GO:1903318,2.8935e-01,8.0000e+00
IMP_SCORE,758,GO:0070423,2.8927e-01,1.7000e+01
IMP_SCORE,759,GO:1904036,2.8915e-01,5.0000e+00
IMP_SCORE,760,GO:1901070,2.8898e-01,5.0000e+00
IMP_SCORE,761,GO:0042113,2.8884e-01,7.1000e+01
IMP_SCORE,762,GO:0036336,2.8874e-01,5.0000e+00
IMP_SCORE,763,GO:0042417,2.8843e-01,1.3000e+01
IMP_SCORE,764,GO:0045834,2.8841e-01,4.3000e+01
IMP_SCORE,765,GO:0010559,2.8828e-01,1.2000e+01
IMP_SCORE,766,GO:0019955,2.8815e-01,1.1300e+02
IMP_SCORE,767,GO:0043300,2.8813e-01,1.6000e+01
IMP_SCORE,768,GO:0045444,2.8812e-01,9.2000e+01
IMP_SCORE,769,GO:0050670,2.8807e-01,5.4000e+01
IMP_SCORE,770,GO:1903051,2.8802e-01,7.0000e+00
IMP_SCORE,771,GO:0019370,2.8801e-01,1.1000e+01
IMP_SCORE,772,GO:1902743,2.8792e-01,2.1000e+01
IMP_SCORE,773,GO:0004709,2.8772e-01,2.0000e+01
IMP_SCORE,774,GO:0014041,2.8764e-01,1.3000e+01
IMP_SCORE,775,GO:0035418,2.8762e-01,1.1000e+01
IMP_SCORE,776,GO:0006702,2.8753e-01,7.0000e+00
IMP_SCORE,777,GO:0042345,2.8751e-01,2.3000e+01
IMP_SCORE,778,GO:0045580,2.8733e-01,4.0000e+01
IMP_SCORE,779,GO:1905954,2.8728e-01,2.4000e+01
IMP_SCORE,780,GO:0031646,2.8719e-01,1.4000e+01
IMP_SCORE,781,GO:0048661,2.8707e-01,1.6000e+01
IMP_SCORE,782,GO:0031089,2.8704e-01,3.7000e+01
IMP_SCORE,783,GO:0035173,2.8702e-01,1.0000e+01
IMP_SCORE,784,GO:0000979,2.8701e-01,2.3000e+01
IMP_SCORE,785,GO:0043525,2.8697e-01,1.4000e+01
IMP_SCORE,786,GO:0010518,2.8669e-01,1.3000e+01
IMP_SCORE,787,GO:0032642,2.8662e-01,3.3000e+01
IMP_SCORE,788,GO:0097369,2.8639e-01,5.0000e+00
IMP_SCORE,789,GO:0046822,2.8638e-01,5.6000e+01
IMP_SCORE,790,GO:0003044,2.8627e-01,2.2000e+01
IMP_SCORE,791,GO:0032873,2.8592e-01,1.3000e+01
IMP_SCORE,792,GO:0071219,2.8587e-01,5.3000e+01
IMP_SCORE,793,GO:0045956,2.8573e-01,1.8000e+01
IMP_SCORE,794,GO:0051250,2.8570e-01,3.1000e+01
IMP_SCORE,795,GO:0009084,2.8566e-01,1.6000e+01
IMP_SCORE,796,GO:0045624,2.8556e-01,1.0000e+01
IMP_SCORE,797,GO:0071156,2.8523e-01,1.7000e+01
IMP_SCORE,798,GO:0071772,2.8522e-01,8.0000e+00
IMP_SCORE,799,GO:0006294,2.8512e-01,1.4000e+01
IMP_SCORE,800,GO:0060148,2.8493e-01,8.0000e+00
IMP_SCORE,801,GO:0010661,2.8493e-01,4.0000e+00
IMP_SCORE,802,GO:0038084,2.8440e-01,8.0000e+00
IMP_SCORE,803,GO:0060759,2.8432e-01,5.4000e+01
IMP_SCORE,804,GO:0048839,2.8425e-01,6.2000e+01
IMP_SCORE,805,GO:0009749,2.8409e-01,4.6000e+01
IMP_SCORE,806,GO:0014812,2.8394e-01,1.3000e+01
IMP_SCORE,807,GO:0007611,2.8393e-01,1.0100e+02
IMP_SCORE,808,GO:0006734,2.8391e-01,1.1000e+01
IMP_SCORE,809,GO:0072009,2.8379e-01,1.7000e+01
IMP_SCORE,810,GO:0002526,2.8377e-01,5.9000e+01
IMP_SCORE,811,GO:0051353,2.8354e-01,1.5000e+01
IMP_SCORE,812,GO:1902656,2.8341e-01,9.0000e+00
IMP_SCORE,813,GO:0090303,2.8338e-01,1.7000e+01
IMP_SCORE,814,GO:0035577,2.8326e-01,6.6000e+01
IMP_SCORE,815,GO:0050886,2.8317e-01,1.2000e+01
IMP_SCORE,816,GO:0044298,2.8289e-01,2.6000e+01
IMP_SCORE,817,GO:0048487,2.8285e-01,1.2000e+01
IMP_SCORE,818,GO:0010224,2.8279e-01,5.0000e+00
IMP_SCORE,819,GO:0032729,2.8266e-01,2.5000e+01
IMP_SCORE,820,GO:0022008,2.8250e-01,4.1000e+01
IMP_SCORE,821,GO:0006691,2.8235e-01,2.2000e+01
IMP_SCORE,822,GO:0030217,2.8230e-01,2.0000e+01
IMP_SCORE,823,GO:0009112,2.8225e-01,2.5000e+01
IMP_SCORE,824,GO:0006282,2.8213e-01,1.5000e+01
IMP_SCORE,825,GO:0051607,2.8204e-01,7.8000e+01
IMP_SCORE,826,GO:0046605,2.8190e-01,2.1000e+01
IMP_SCORE,827,GO:0070527,2.8183e-01,3.8000e+01
IMP_SCORE,828,GO:0002714,2.8182e-01,1.6000e+01
IMP_SCORE,829,GO:0070374,2.8175e-01,4.3000e+01
IMP_SCORE,830,GO:0007257,2.8172e-01,1.5000e+01
IMP_SCORE,831,GO:0090002,2.8160e-01,3.2000e+01
IMP_SCORE,832,GO:0002705,2.8155e-01,3.4000e+01
IMP_SCORE,833,GO:0004707,2.8140e-01,1.2000e+01
IMP_SCORE,834,GO:0042994,2.8136e-01,7.0000e+00
IMP_SCORE,835,GO:0043628,2.8131e-01,7.0000e+00
IMP_SCORE,836,GO:0090734,2.8127e-01,1.2000e+01
IMP_SCORE,837,GO:1901992,2.8116e-01,1.5000e+01
IMP_SCORE,838,GO:0050663,2.8114e-01,1.2000e+01
IMP_SCORE,839,GO:0002286,2.8098e-01,1.5000e+01
IMP_SCORE,840,GO:0042171,2.8097e-01,8.0000e+00
IMP_SCORE,841,GO:0042832,2.8094e-01,2.1000e+01
IMP_SCORE,842,GO:0005164,2.8088e-01,1.8000e+01
IMP_SCORE,843,GO:0051896,2.8080e-01,5.4000e+01
IMP_SCORE,844,GO:0010543,2.8077e-01,9.0000e+00
IMP_SCORE,845,GO:0008214,2.8074e-01,1.1000e+01
IMP_SCORE,846,GO:0019432,2.8071e-01,3.6000e+01
IMP_SCORE,847,GO:0031953,2.8064e-01,3.0000e+00
IMP_SCORE,848,GO:0042430,2.8062e-01,1.4000e+01
IMP_SCORE,849,GO:0048636,2.8057e-01,1.0000e+01
IMP_SCORE,850,GO:0060606,2.8041e-01,2.2000e+01
IMP_SCORE,851,GO:0001889,2.8027e-01,2.6000e+01
IMP_SCORE,852,GO:0043001,2.8027e-01,2.1000e+01
IMP_SCORE,853,GO:0006836,2.8021e-01,5.5000e+01
IMP_SCORE,854,GO:0032006,2.8009e-01,6.2000e+01
IMP_SCORE,855,GO:0031103,2.8003e-01,1.4000e+01
IMP_SCORE,856,GO:0034097,2.8003e-01,1.8100e+02
IMP_SCORE,857,GO:0070402,2.7991e-01,1.6000e+01
IMP_SCORE,858,GO:0050687,2.7985e-01,1.3000e+01
IMP_SCORE,859,GO:1903037,2.7973e-01,8.4000e+01
IMP_SCORE,860,GO:1901998,2.7958e-01,4.4000e+01
IMP_SCORE,861,GO:0032036,2.7955e-01,9.0000e+00
IMP_SCORE,862,GO:0046337,2.7952e-01,1.6000e+01
IMP_SCORE,863,GO:0019210,2.7943e-01,5.6000e+01
IMP_SCORE,864,GO:0060429,2.7941e-01,7.2000e+01
IMP_SCORE,865,GO:1902751,2.7926e-01,7.0000e+00
IMP_SCORE,866,GO:0022600,2.7905e-01,3.1000e+01
IMP_SCORE,867,GO:0010758,2.7903e-01,8.0000e+00
IMP_SCORE,868,GO:0035020,2.7895e-01,4.0000e+00
IMP_SCORE,869,GO:0010522,2.7892e-01,1.5000e+01
IMP_SCORE,870,GO:0061213,2.7865e-01,8.0000e+00
IMP_SCORE,871,GO:0030809,2.7864e-01,1.2000e+01
IMP_SCORE,872,GO:0034766,2.7856e-01,2.0000e+01
IMP_SCORE,873,GO:1990118,2.7850e-01,4.0000e+00
IMP_SCORE,874,GO:0051967,2.7847e-01,8.0000e+00
IMP_SCORE,875,GO:0051354,2.7822e-01,1.5000e+01
IMP_SCORE,876,GO:0004675,2.7810e-01,1.6000e+01
IMP_SCORE,877,GO:0006998,2.7801e-01,2.8000e+01
IMP_SCORE,878,GO:0042474,2.7782e-01,1.3000e+01
IMP_SCORE,879,GO:0016242,2.7774e-01,1.0000e+01
IMP_SCORE,880,GO:0032147,2.7744e-01,7.0000e+01
IMP_SCORE,881,GO:0030656,2.7742e-01,4.0000e+00
IMP_SCORE,882,GO:0050660,2.7740e-01,6.5000e+01
IMP_SCORE,883,GO:0005178,2.7736e-01,7.9000e+01
IMP_SCORE,884,GO:0045661,2.7723e-01,2.5000e+01
IMP_SCORE,885,GO:0001948,2.7721e-01,6.8000e+01
IMP_SCORE,886,GO:0051668,2.7719e-01,2.5000e+01
IMP_SCORE,887,GO:1904707,2.7701e-01,4.0000e+00
IMP_SCORE,888,GO:0031434,2.7700e-01,1.5000e+01
IMP_SCORE,889,GO:0050772,2.7695e-01,1.9000e+01
IMP_SCORE,890,GO:0045779,2.7679e-01,5.0000e+00
IMP_SCORE,891,GO:0046189,2.7679e-01,6.0000e+00
IMP_SCORE,892,GO:0004033,2.7671e-01,1.9000e+01
IMP_SCORE,893,GO:1902041,2.7657e-01,3.4000e+01
IMP_SCORE,894,GO:0006895,2.7622e-01,7.0000e+00
IMP_SCORE,895,GO:1901224,2.7619e-01,1.3000e+01
IMP_SCORE,896,GO:0002823,2.7615e-01,1.6000e+01
IMP_SCORE,897,GO:0043981,2.7614e-01,3.0000e+00
IMP_SCORE,898,GO:0045913,2.7597e-01,2.2000e+01
IMP_SCORE,899,GO:0060291,2.7596e-01,2.5000e+01
IMP_SCORE,900,GO:0035264,2.7595e-01,3.3000e+01
IMP_SCORE,901,GO:0070328,2.7581e-01,1.5000e+01
IMP_SCORE,902,GO:0061469,2.7580e-01,1.4000e+01
IMP_SCORE,903,GO:0043433,2.7572e-01,3.6000e+01
IMP_SCORE,904,GO:0048660,2.7569e-01,3.1000e+01
IMP_SCORE,905,GO:0002758,2.7566e-01,6.2000e+01
IMP_SCORE,906,GO:0072698,2.7544e-01,1.2000e+01
IMP_SCORE,907,GO:0006541,2.7540e-01,1.3000e+01
IMP_SCORE,908,GO:1900119,2.7532e-01,4.0000e+00
IMP_SCORE,909,GO:2000209,2.7517e-01,1.0000e+01
IMP_SCORE,910,GO:0036315,2.7513e-01,2.3000e+01
IMP_SCORE,911,GO:0050918,2.7512e-01,1.9000e+01
IMP_SCORE,912,GO:0046755,2.7499e-01,4.0000e+00
IMP_SCORE,913,GO:1903209,2.7497e-01,9.0000e+00
IMP_SCORE,914,GO:0070857,2.7493e-01,4.0000e+00
IMP_SCORE,915,GO:0003950,2.7492e-01,1.1600e+02
IMP_SCORE,916,GO:0060330,2.7463e-01,1.2000e+01
IMP_SCORE,917,GO:0021766,2.7454e-01,4.0000e+01
IMP_SCORE,918,GO:0032233,2.7452e-01,3.9000e+01
IMP_SCORE,919,GO:0008277,2.7439e-01,7.3000e+01
IMP_SCORE,920,GO:0035195,2.7434e-01,1.9000e+01
IMP_SCORE,921,GO:1901989,2.7422e-01,3.8000e+01
IMP_SCORE,922,GO:0050729,2.7422e-01,5.9000e+01
IMP_SCORE,923,GO:0060395,2.7413e-01,1.4000e+01
IMP_SCORE,924,GO:0034315,2.7406e-01,7.0000e+00
IMP_SCORE,925,GO:0010770,2.7406e-01,2.9000e+01
IMP_SCORE,926,GO:0002753,2.7404e-01,6.0000e+00
IMP_SCORE,927,GO:0060337,2.7401e-01,9.1000e+01
IMP_SCORE,928,GO:0050680,2.7399e-01,2.5000e+01
IMP_SCORE,929,GO:0033555,2.7388e-01,2.5000e+01
IMP_SCORE,930,GO:0031294,2.7370e-01,3.1000e+01
IMP_SCORE,931,GO:0030276,2.7359e-01,4.2000e+01
IMP_SCORE,932,GO:0035729,2.7357e-01,1.0000e+01
IMP_SCORE,933,GO:0032092,2.7353e-01,2.3000e+01
IMP_SCORE,934,GO:0071545,2.7349e-01,3.0000e+00
IMP_SCORE,935,GO:0051195,2.7348e-01,4.0000e+00
IMP_SCORE,936,GO:0045214,2.7345e-01,1.1000e+01
IMP_SCORE,937,GO:0006101,2.7331e-01,5.2000e+01
IMP_SCORE,938,GO:0031063,2.7331e-01,1.1000e+01
IMP_SCORE,939,GO:0001959,2.7325e-01,5.2000e+01
IMP_SCORE,940,GO:2000479,2.7323e-01,1.2000e+01
IMP_SCORE,941,GO:0071346,2.7295e-01,4.0000e+01
IMP_SCORE,942,GO:0060252,2.7287e-01,6.0000e+00
IMP_SCORE,943,GO:0048864,2.7273e-01,1.1000e+01
IMP_SCORE,944,GO:0032736,2.7271e-01,7.0000e+00
IMP_SCORE,945,GO:1990138,2.7267e-01,3.2000e+01
IMP_SCORE,946,GO:1901861,2.7267e-01,3.6000e+01
IMP_SCORE,947,GO:0046058,2.7245e-01,3.0000e+00
IMP_SCORE,948,GO:0036294,2.7244e-01,3.2000e+01
IMP_SCORE,949,GO:1903201,2.7232e-01,2.0000e+01
IMP_SCORE,950,GO:0070821,2.7221e-01,8.9000e+01
IMP_SCORE,951,GO:0021795,2.7219e-01,2.2000e+01
IMP_SCORE,952,GO:0005451,2.7217e-01,5.0000e+00
IMP_SCORE,953,GO:0002040,2.7195e-01,2.8000e+01
IMP_SCORE,954,GO:0045776,2.7192e-01,2.3000e+01
IMP_SCORE,955,GO:0050671,2.7186e-01,2.7000e+01
IMP_SCORE,956,GO:0048471,2.7180e-01,6.1100e+02
IMP_SCORE,957,GO:0019200,2.7175e-01,1.1000e+01
IMP_SCORE,958,GO:0045840,2.7152e-01,9.0000e+00
IMP_SCORE,959,GO:0042490,2.7140e-01,6.0000e+00
IMP_SCORE,960,GO:0010717,2.7130e-01,2.0000e+01
IMP_SCORE,961,GO:0031034,2.7123e-01,5.0000e+00
IMP_SCORE,962,GO:0048667,2.7105e-01,4.0000e+00
IMP_SCORE,963,GO:0042813,2.7104e-01,9.0000e+00
IMP_SCORE,964,GO:0009064,2.7101e-01,5.4000e+01
IMP_SCORE,965,GO:0061384,2.7093e-01,6.0000e+00
IMP_SCORE,966,GO:0042162,2.7088e-01,8.0000e+00
IMP_SCORE,967,GO:0006103,2.7078e-01,1.4000e+01
IMP_SCORE,968,GO:0006107,2.7071e-01,7.0000e+00
IMP_SCORE,969,GO:1905809,2.7069e-01,2.0000e+00
IMP_SCORE,970,GO:0010665,2.7061e-01,9.0000e+00
IMP_SCORE,971,GO:2001198,2.7040e-01,6.1000e+01
IMP_SCORE,972,GO:0010632,2.7030e-01,6.0000e+01
IMP_SCORE,973,GO:0038179,2.7022e-01,1.5000e+01
IMP_SCORE,974,GO:0002064,2.7021e-01,8.5000e+01
IMP_SCORE,975,GO:0005057,2.7006e-01,1.1900e+02
IMP_SCORE,976,GO:0034767,2.6991e-01,2.3000e+01
IMP_SCORE,977,GO:0042531,2.6973e-01,1.7000e+01
IMP_SCORE,978,GO:1901881,2.6971e-01,1.4000e+01
IMP_SCORE,979,GO:1902107,2.6959e-01,3.8000e+01
IMP_SCORE,980,GO:0051258,2.6945e-01,1.9000e+01
IMP_SCORE,981,GO:0035850,2.6922e-01,1.0000e+01
IMP_SCORE,982,GO:0030118,2.6922e-01,3.7000e+01
IMP_SCORE,983,GO:0038201,2.6905e-01,2.2000e+01
IMP_SCORE,984,GO:0009435,2.6891e-01,1.6000e+01
IMP_SCORE,985,GO:1903305,2.6886e-01,4.7000e+01
IMP_SCORE,986,GO:0051781,2.6864e-01,3.3000e+01
IMP_SCORE,987,GO:0043388,2.6861e-01,1.2000e+01
IMP_SCORE,988,GO:1901862,2.6848e-01,8.0000e+00
IMP_SCORE,989,GO:0008574,2.6844e-01,9.0000e+00
IMP_SCORE,990,GO:2001243,2.6837e-01,2.5000e+01
IMP_SCORE,991,GO:0010667,2.6826e-01,4.0000e+00
IMP_SCORE,992,GO:0097581,2.6818e-01,1.0000e+01
IMP_SCORE,993,GO:0014003,2.6806e-01,3.5000e+01
IMP_SCORE,994,GO:1901653,2.6805e-01,4.9000e+01
IMP_SCORE,995,GO:0045414,2.6802e-01,9.0000e+00
IMP_SCORE,996,GO:0032891,2.6788e-01,6.0000e+00
IMP_SCORE,997,GO:0097153,2.6781e-01,1.0000e+01
IMP_SCORE,998,GO:0031018,2.6772e-01,6.0000e+00
IMP_SCORE,999,GO:0034105,2.6767e-01,5.0000e+00
IMP_SCORE,1000,GO:0042596,2.6766e-01,1.4000e+01
IMP_SCORE,1001,GO:0033750,2.6742e-01,4.0000e+00
IMP_SCORE,1002,GO:0017015,2.6731e-01,4.0000e+01
IMP_SCORE,1003,GO:2001258,2.6722e-01,1.0000e+01
IMP_SCORE,1004,GO:0031058,2.6704e-01,2.3000e+01
IMP_SCORE,1005,GO:0004177,2.6703e-01,6.5000e+01
IMP_SCORE,1006,GO:0010801,2.6688e-01,6.0000e+00
IMP_SCORE,1007,GO:0032108,2.6686e-01,4.0000e+00
IMP_SCORE,1008,GO:0043627,2.6684e-01,4.9000e+01
IMP_SCORE,1009,GO:0045807,2.6671e-01,5.4000e+01
IMP_SCORE,1010,GO:0070373,2.6664e-01,2.4000e+01
IMP_SCORE,1011,GO:0051851,2.6663e-01,2.2000e+01
IMP_SCORE,1012,GO:0045061,2.6641e-01,9.0000e+00
IMP_SCORE,1013,GO:0048662,2.6637e-01,1.1000e+01
IMP_SCORE,1014,GO:0030510,2.6626e-01,3.9000e+01
IMP_SCORE,1015,GO:1905477,2.6611e-01,4.8000e+01
IMP_SCORE,1016,GO:0043394,2.6608e-01,3.9000e+01
IMP_SCORE,1017,GO:0071479,2.6606e-01,2.2000e+01
IMP_SCORE,1018,GO:0072529,2.6604e-01,2.6000e+01
IMP_SCORE,1019,GO:1901021,2.6588e-01,1.3000e+01
IMP_SCORE,1020,GO:0043243,2.6583e-01,1.8000e+01
IMP_SCORE,1021,GO:0007026,2.6572e-01,1.0000e+01
IMP_SCORE,1022,GO:0070207,2.6570e-01,3.1000e+01
IMP_SCORE,1023,GO:0050709,2.6555e-01,3.1000e+01
IMP_SCORE,1024,GO:0014704,2.6554e-01,1.8000e+01
IMP_SCORE,1025,GO:0044033,2.6553e-01,1.2000e+01
IMP_SCORE,1026,GO:0016572,2.6542e-01,9.0000e+00
IMP_SCORE,1027,GO:0051146,2.6512e-01,5.0000e+00
IMP_SCORE,1028,GO:0006356,2.6489e-01,3.0000e+00
IMP_SCORE,1029,GO:0071300,2.6470e-01,2.2000e+01
IMP_SCORE,1030,GO:0051928,2.6444e-01,4.6000e+01
IMP_SCORE,1031,GO:0030888,2.6416e-01,1.6000e+01
IMP_SCORE,1032,GO:0071363,2.6412e-01,5.9000e+01
IMP_SCORE,1033,GO:0044448,2.6408e-01,7.9000e+01
IMP_SCORE,1034,GO:0006636,2.6407e-01,4.4000e+01
IMP_SCORE,1035,GO:0002367,2.6392e-01,1.0000e+01
IMP_SCORE,1036,GO:0002676,2.6382e-01,6.0000e+00
IMP_SCORE,1037,GO:0001838,2.6360e-01,1.3000e+01
IMP_SCORE,1038,GO:0035456,2.6360e-01,2.8000e+01
IMP_SCORE,1039,GO:1905952,2.6359e-01,3.0000e+01
IMP_SCORE,1040,GO:0006491,2.6357e-01,3.2000e+01
IMP_SCORE,1041,GO:0001774,2.6355e-01,2.3000e+01
IMP_SCORE,1042,GO:0030901,2.6340e-01,9.0000e+00
IMP_SCORE,1043,GO:2000826,2.6327e-01,1.8000e+01
IMP_SCORE,1044,GO:0006910,2.6325e-01,2.7000e+01
IMP_SCORE,1045,GO:0001916,2.6322e-01,4.0000e+00
IMP_SCORE,1046,GO:0002224,2.6321e-01,3.9000e+01
IMP_SCORE,1047,GO:0046676,2.6321e-01,9.0000e+00
IMP_SCORE,1048,GO:1903708,2.6319e-01,4.2000e+01
IMP_SCORE,1049,GO:0032845,2.6313e-01,4.8000e+01
IMP_SCORE,1050,GO:0050819,2.6307e-01,2.0000e+01
IMP_SCORE,1051,GO:0019201,2.6302e-01,1.7000e+01
IMP_SCORE,1052,GO:0051897,2.6292e-01,1.8000e+01
IMP_SCORE,1053,GO:0070482,2.6288e-01,7.0000e+01
IMP_SCORE,1054,GO:0046930,2.6275e-01,4.0000e+00
IMP_SCORE,1055,GO:0002768,2.6258e-01,1.1300e+02
IMP_SCORE,1056,GO:0050681,2.6247e-01,2.0000e+01
IMP_SCORE,1057,GO:0045600,2.6234e-01,2.5000e+01
IMP_SCORE,1058,GO:1904035,2.6208e-01,2.1000e+01
IMP_SCORE,1059,GO:0030506,2.6187e-01,5.8000e+01
IMP_SCORE,1060,GO:0070741,2.6185e-01,1.6000e+01
IMP_SCORE,1061,GO:0000188,2.6184e-01,3.5000e+01
IMP_SCORE,1062,GO:0097028,2.6182e-01,2.8000e+01
IMP_SCORE,1063,GO:0002573,2.6178e-01,3.9000e+01
IMP_SCORE,1064,GO:0060561,2.6176e-01,4.0000e+00
IMP_SCORE,1065,GO:0009620,2.6176e-01,1.4000e+01
IMP_SCORE,1066,GO:0010919,2.6171e-01,9.0000e+00
IMP_SCORE,1067,GO:0034774,2.6158e-01,1.2100e+02
IMP_SCORE,1068,GO:0006672,2.6157e-01,8.4000e+01
IMP_SCORE,1069,GO:0035150,2.6156e-01,2.3000e+01
IMP_SCORE,1070,GO:0031345,2.6149e-01,7.6000e+01
IMP_SCORE,1071,GO:0002889,2.6149e-01,1.9000e+01
IMP_SCORE,1072,GO:0045725,2.6147e-01,9.0000e+00
IMP_SCORE,1073,GO:0038093,2.6138e-01,5.3000e+01
IMP_SCORE,1074,GO:0071347,2.6127e-01,1.4000e+01
IMP_SCORE,1075,GO:0035051,2.6125e-01,5.0000e+00
IMP_SCORE,1076,GO:0071674,2.6114e-01,2.1000e+01
IMP_SCORE,1077,GO:0048041,2.6109e-01,2.5000e+01
IMP_SCORE,1078,GO:0032355,2.6104e-01,5.2000e+01
IMP_SCORE,1079,GO:0030049,2.6098e-01,2.9000e+01
IMP_SCORE,1080,GO:0050714,2.6097e-01,7.2000e+01
IMP_SCORE,1081,GO:0046332,2.6058e-01,5.4000e+01
IMP_SCORE,1082,GO:0071814,2.6051e-01,1.7000e+01
IMP_SCORE,1083,GO:0032102,2.6030e-01,8.6000e+01
IMP_SCORE,1084,GO:0003382,2.6029e-01,9.0000e+00
IMP_SCORE,1085,GO:0042423,2.6025e-01,8.0000e+00
IMP_SCORE,1086,GO:2001014,2.6019e-01,1.2000e+01
IMP_SCORE,1087,GO:0043502,2.6018e-01,1.2000e+01
IMP_SCORE,1088,GO:0051589,2.6011e-01,1.2000e+01
IMP_SCORE,1089,GO:0010369,2.6003e-01,1.0000e+01
IMP_SCORE,1090,GO:0035774,2.5996e-01,1.6000e+01
IMP_SCORE,1091,GO:0071417,2.5989e-01,1.0100e+02
IMP_SCORE,1092,GO:0005901,2.5980e-01,2.6000e+01
IMP_SCORE,1093,GO:0070723,2.5955e-01,2.0000e+01
IMP_SCORE,1094,GO:0005635,2.5954e-01,1.4200e+02
IMP_SCORE,1095,GO:0046328,2.5947e-01,5.1000e+01
IMP_SCORE,1096,GO:0042593,2.5938e-01,5.7000e+01
IMP_SCORE,1097,GO:0006970,2.5928e-01,4.9000e+01
IMP_SCORE,1098,GO:0030278,2.5925e-01,8.1000e+01
IMP_SCORE,1099,GO:0061448,2.5905e-01,2.6000e+01
IMP_SCORE,1100,GO:0050849,2.5898e-01,4.0000e+00
IMP_SCORE,1101,GO:0006004,2.5889e-01,3.8000e+01
IMP_SCORE,1102,GO:0032878,2.5887e-01,1.3000e+01
IMP_SCORE,1103,GO:0009746,2.5876e-01,5.0000e+01
IMP_SCORE,1104,GO:2000300,2.5867e-01,1.6000e+01
IMP_SCORE,1105,GO:0035249,2.5865e-01,1.7000e+01
IMP_SCORE,1106,GO:0010644,2.5864e-01,8.0000e+00
IMP_SCORE,1107,GO:1902667,2.5863e-01,8.0000e+00
IMP_SCORE,1108,GO:0017156,2.5862e-01,2.6000e+01
IMP_SCORE,1109,GO:0033559,2.5851e-01,6.9000e+01
IMP_SCORE,1110,GO:0034114,2.5849e-01,9.0000e+00
IMP_SCORE,1111,GO:0035254,2.5843e-01,1.5000e+01
IMP_SCORE,1112,GO:0007077,2.5833e-01,8.0000e+00
IMP_SCORE,1113,GO:0002089,2.5818e-01,8.0000e+00
IMP_SCORE,1114,GO:0045670,2.5816e-01,6.2000e+01
IMP_SCORE,1115,GO:0047496,2.5811e-01,5.0000e+00
IMP_SCORE,1116,GO:0050908,2.5805e-01,8.0000e+00
IMP_SCORE,1117,GO:0061702,2.5794e-01,6.0000e+00
IMP_SCORE,1118,GO:0000380,2.5793e-01,4.0000e+00
IMP_SCORE,1119,GO:0015278,2.5784e-01,4.0000e+00
IMP_SCORE,1120,GO:0086002,2.5774e-01,9.0000e+00
IMP_SCORE,1121,GO:0003281,2.5747e-01,2.3000e+01
IMP_SCORE,1122,GO:0042310,2.5727e-01,4.0000e+00
IMP_SCORE,1123,GO:1905953,2.5723e-01,1.3000e+01
IMP_SCORE,1124,GO:0014066,2.5706e-01,4.9000e+01
IMP_SCORE,1125,GO:1990777,2.5695e-01,3.7000e+01
IMP_SCORE,1126,GO:0010039,2.5691e-01,3.2000e+01
IMP_SCORE,1127,GO:1902808,2.5689e-01,3.6000e+01
IMP_SCORE,1128,GO:0005523,2.5683e-01,1.7000e+01
IMP_SCORE,1129,GO:0031333,2.5677e-01,5.7000e+01
IMP_SCORE,1130,GO:0015605,2.5670e-01,1.3000e+01
IMP_SCORE,1131,GO:1903362,2.5664e-01,5.8000e+01
IMP_SCORE,1132,GO:0006596,2.5656e-01,2.1000e+01
IMP_SCORE,1133,GO:0071383,2.5656e-01,1.8000e+01
IMP_SCORE,1134,GO:0070663,2.5653e-01,6.0000e+01
IMP_SCORE,1135,GO:0010107,2.5646e-01,3.9000e+01
IMP_SCORE,1136,GO:0044309,2.5637e-01,8.2000e+01
IMP_SCORE,1137,GO:0004860,2.5637e-01,5.8000e+01
IMP_SCORE,1138,GO:0014013,2.5632e-01,3.9000e+01
IMP_SCORE,1139,GO:0018958,2.5627e-01,4.5000e+01
IMP_SCORE,1140,GO:0045056,2.5618e-01,1.1000e+01
IMP_SCORE,1141,GO:0002293,2.5617e-01,4.0000e+00
IMP_SCORE,1142,GO:0031116,2.5596e-01,4.0000e+00
IMP_SCORE,1143,GO:0005070,2.5594e-01,5.5000e+01
IMP_SCORE,1144,GO:1901606,2.5579e-01,9.6000e+01
IMP_SCORE,1145,GO:0008631,2.5552e-01,9.0000e+00
IMP_SCORE,1146,GO:0009200,2.5549e-01,4.0000e+00
IMP_SCORE,1147,GO:0060420,2.5547e-01,9.0000e+00
IMP_SCORE,1148,GO:0055075,2.5546e-01,4.0000e+00
IMP_SCORE,1149,GO:0046464,2.5544e-01,1.2000e+01
IMP_SCORE,1150,GO:0070372,2.5539e-01,8.0000e+01
IMP_SCORE,1151,GO:0002931,2.5538e-01,1.1000e+01
IMP_SCORE,1152,GO:0009081,2.5538e-01,4.0000e+01
IMP_SCORE,1153,GO:0051384,2.5534e-01,5.4000e+01
IMP_SCORE,1154,GO:0033267,2.5533e-01,8.9000e+01
IMP_SCORE,1155,GO:0071360,2.5531e-01,1.7000e+01
IMP_SCORE,1156,GO:0006006,2.5530e-01,5.9000e+01
IMP_SCORE,1157,GO:0032806,2.5513e-01,5.0000e+00
IMP_SCORE,1158,GO:0045765,2.5512e-01,9.5000e+01
IMP_SCORE,1159,GO:0048770,2.5497e-01,6.7000e+01
IMP_SCORE,1160,GO:0046457,2.5496e-01,1.6000e+01
IMP_SCORE,1161,GO:0016763,2.5484e-01,1.3100e+02
IMP_SCORE,1162,GO:0006513,2.5478e-01,2.9000e+01
IMP_SCORE,1163,GO:1904886,2.5476e-01,9.0000e+00
IMP_SCORE,1164,GO:0046889,2.5473e-01,2.4000e+01
IMP_SCORE,1165,GO:0008038,2.5462e-01,9.3000e+01
IMP_SCORE,1166,GO:0031641,2.5447e-01,1.6000e+01
IMP_SCORE,1167,GO:0002218,2.5445e-01,7.5000e+01
IMP_SCORE,1168,GO:2000786,2.5441e-01,1.4000e+01
IMP_SCORE,1169,GO:0001702,2.5440e-01,4.0000e+00
IMP_SCORE,1170,GO:0002221,2.5438e-01,5.3000e+01
IMP_SCORE,1171,GO:0007064,2.5426e-01,4.0000e+00
IMP_SCORE,1172,GO:0071902,2.5402e-01,7.1000e+01
IMP_SCORE,1173,GO:0006515,2.5397e-01,8.0000e+00
IMP_SCORE,1174,GO:0071428,2.5394e-01,4.0000e+00
IMP_SCORE,1175,GO:0046649,2.5390e-01,1.2400e+02
IMP_SCORE,1176,GO:0014741,2.5379e-01,8.0000e+00
IMP_SCORE,1177,GO:0006957,2.5378e-01,2.4000e+01
IMP_SCORE,1178,GO:0060397,2.5357e-01,4.0000e+00
IMP_SCORE,1179,GO:0072350,2.5344e-01,4.1000e+01
IMP_SCORE,1180,GO:0010874,2.5342e-01,1.0000e+01
IMP_SCORE,1181,GO:0032727,2.5335e-01,6.0000e+00
IMP_SCORE,1182,GO:0015467,2.5328e-01,4.3000e+01
IMP_SCORE,1183,GO:0000813,2.5313e-01,4.0000e+00
IMP_SCORE,1184,GO:0016813,2.5310e-01,1.4000e+01
IMP_SCORE,1185,GO:0043231,2.5307e-01,1.7230e+03
IMP_SCORE,1186,GO:0061097,2.5296e-01,3.0000e+01
IMP_SCORE,1187,GO:0045335,2.5296e-01,4.3000e+01
IMP_SCORE,1188,GO:0006611,2.5284e-01,1.3000e+01
IMP_SCORE,1189,GO:0031983,2.5283e-01,1.4600e+02
IMP_SCORE,1190,GO:0071456,2.5275e-01,2.8000e+01
IMP_SCORE,1191,GO:0034381,2.5274e-01,5.0000e+00
IMP_SCORE,1192,GO:0046607,2.5273e-01,4.0000e+00
IMP_SCORE,1193,GO:0061621,2.5271e-01,7.0000e+00
IMP_SCORE,1194,GO:0016538,2.5261e-01,9.0000e+00
IMP_SCORE,1195,GO:1904251,2.5251e-01,4.0000e+00
IMP_SCORE,1196,GO:0043383,2.5250e-01,6.0000e+00
IMP_SCORE,1197,GO:0010390,2.5237e-01,4.0000e+00
IMP_SCORE,1198,GO:0022616,2.5227e-01,4.0000e+00
IMP_SCORE,1199,GO:0045907,2.5226e-01,6.0000e+00
IMP_SCORE,1200,GO:0010561,2.5221e-01,1.2000e+01
IMP_SCORE,1201,GO:1901616,2.5218e-01,3.5000e+01
IMP_SCORE,1202,GO:0005351,2.5217e-01,8.0000e+00
IMP_SCORE,1203,GO:0048016,2.5211e-01,9.0000e+00
IMP_SCORE,1204,GO:0045628,2.5193e-01,1.1000e+01
IMP_SCORE,1205,GO:0002237,2.5187e-01,1.1700e+02
IMP_SCORE,1206,GO:1903170,2.5186e-01,4.0000e+00
IMP_SCORE,1207,GO:0060571,2.5180e-01,4.0000e+00
IMP_SCORE,1208,GO:0043230,2.5178e-01,8.4400e+02
IMP_SCORE,1209,GO:1902884,2.5174e-01,5.0000e+00
IMP_SCORE,1210,GO:0072525,2.5163e-01,4.1000e+01
IMP_SCORE,1211,GO:0033276,2.5163e-01,1.0000e+00
IMP_SCORE,1212,GO:0007168,2.5163e-01,1.0000e+00
IMP_SCORE,1213,GO:0031010,2.5163e-01,1.0000e+00
IMP_SCORE,1214,GO:2000508,2.5163e-01,1.0000e+00
IMP_SCORE,1215,GO:1901338,2.5163e-01,1.0000e+00
IMP_SCORE,1216,GO:0007260,2.5163e-01,1.0000e+00
IMP_SCORE,1217,GO:1990778,2.5153e-01,8.9000e+01
IMP_SCORE,1218,GO:0061138,2.5144e-01,4.6000e+01
IMP_SCORE,1219,GO:1900047,2.5142e-01,2.7000e+01
IMP_SCORE,1220,GO:0043113,2.5141e-01,1.4000e+01
IMP_SCORE,1221,GO:0043101,2.5137e-01,8.0000e+00
IMP_SCORE,1222,GO:0046851,2.5129e-01,6.0000e+00
IMP_SCORE,1223,GO:0016925,2.5129e-01,2.2000e+01
IMP_SCORE,1224,GO:0016048,2.5120e-01,4.0000e+00
IMP_SCORE,1225,GO:0002922,2.5110e-01,8.0000e+00
IMP_SCORE,1226,GO:0034709,2.5108e-01,2.0000e+00
IMP_SCORE,1227,GO:0101031,2.5108e-01,2.0000e+00
IMP_SCORE,1228,GO:0045880,2.5096e-01,1.2000e+01
IMP_SCORE,1229,GO:0012507,2.5057e-01,4.5000e+01
IMP_SCORE,1230,GO:0000400,2.5057e-01,4.0000e+00
IMP_SCORE,1231,GO:0044380,2.5056e-01,1.2000e+01
IMP_SCORE,1232,GO:0043124,2.5044e-01,2.2000e+01
IMP_SCORE,1233,GO:0009220,2.5034e-01,1.0000e+01
IMP_SCORE,1234,GO:0010712,2.5030e-01,1.0000e+01
IMP_SCORE,1235,GO:0045446,2.5027e-01,5.0000e+00
IMP_SCORE,1236,GO:0002209,2.5021e-01,1.7000e+01
IMP_SCORE,1237,GO:2000778,2.5017e-01,5.0000e+00
IMP_SCORE,1238,GO:1903649,2.5012e-01,1.2000e+01
IMP_SCORE,1239,GO:0000780,2.5007e-01,4.0000e+00
IMP_SCORE,1240,GO:0046326,2.5001e-01,2.6000e+01
IMP_SCORE,1241,GO:0016571,2.4981e-01,3.4000e+01
IMP_SCORE,1242,GO:0032809,2.4975e-01,2.9000e+01
IMP_SCORE,1243,GO:1902624,2.4969e-01,1.3000e+01
IMP_SCORE,1244,GO:0009311,2.4947e-01,6.6000e+01
IMP_SCORE,1245,GO:0002251,2.4943e-01,1.4000e+01
IMP_SCORE,1246,GO:0061178,2.4943e-01,2.7000e+01
IMP_SCORE,1247,GO:0010001,2.4937e-01,5.5000e+01
IMP_SCORE,1248,GO:1900087,2.4934e-01,9.0000e+00
IMP_SCORE,1249,GO:0043330,2.4932e-01,2.8000e+01
IMP_SCORE,1250,GO:0042749,2.4928e-01,8.0000e+00
IMP_SCORE,1251,GO:1900225,2.4926e-01,4.0000e+00
IMP_SCORE,1252,GO:0098840,2.4918e-01,2.8000e+01
IMP_SCORE,1253,GO:0048821,2.4898e-01,5.0000e+00
IMP_SCORE,1254,GO:0016202,2.4887e-01,2.3000e+01
IMP_SCORE,1255,GO:0051937,2.4882e-01,7.0000e+00
IMP_SCORE,1256,GO:1900740,2.4868e-01,2.0000e+01
IMP_SCORE,1257,GO:0032797,2.4861e-01,3.0000e+00
IMP_SCORE,1258,GO:0050730,2.4857e-01,5.4000e+01
IMP_SCORE,1259,GO:0014910,2.4851e-01,2.9000e+01
IMP_SCORE,1260,GO:0004712,2.4847e-01,3.2000e+01
IMP_SCORE,1261,GO:0034358,2.4831e-01,3.7000e+01
IMP_SCORE,1262,GO:0032725,2.4829e-01,6.0000e+00
IMP_SCORE,1263,GO:0003018,2.4828e-01,3.5000e+01
IMP_SCORE,1264,GO:2000249,2.4824e-01,2.5000e+01
IMP_SCORE,1265,GO:0043928,2.4810e-01,6.0000e+00
IMP_SCORE,1266,GO:0033235,2.4809e-01,4.0000e+00
IMP_SCORE,1267,GO:2000484,2.4806e-01,1.0000e+01
IMP_SCORE,1268,GO:0050910,2.4802e-01,6.0000e+00
IMP_SCORE,1269,GO:0098739,2.4799e-01,1.4000e+01
IMP_SCORE,1270,GO:0097730,2.4789e-01,1.6000e+01
IMP_SCORE,1271,GO:0032331,2.4782e-01,1.6000e+01
IMP_SCORE,1272,GO:0090288,2.4750e-01,4.3000e+01
IMP_SCORE,1273,GO:0060491,2.4746e-01,1.0100e+02
IMP_SCORE,1274,GO:0019098,2.4743e-01,3.0000e+01
IMP_SCORE,1275,GO:0033002,2.4741e-01,1.3000e+01
IMP_SCORE,1276,GO:0070229,2.4736e-01,1.8000e+01
IMP_SCORE,1277,GO:0060998,2.4732e-01,2.2000e+01
IMP_SCORE,1278,GO:1900121,2.4731e-01,4.0000e+00
IMP_SCORE,1279,GO:0045730,2.4728e-01,4.0000e+00
IMP_SCORE,1280,GO:0045777,2.4716e-01,2.0000e+01
IMP_SCORE,1281,GO:0004683,2.4713e-01,1.8000e+01
IMP_SCORE,1282,GO:0070534,2.4707e-01,9.0000e+00
IMP_SCORE,1283,GO:0031998,2.4704e-01,4.0000e+00
IMP_SCORE,1284,GO:0045684,2.4691e-01,4.0000e+00
IMP_SCORE,1285,GO:0046934,2.4669e-01,1.0000e+01
IMP_SCORE,1286,GO:0001975,2.4662e-01,4.0000e+00
IMP_SCORE,1287,GO:0048566,2.4659e-01,1.4000e+01
IMP_SCORE,1288,GO:0097061,2.4651e-01,1.2000e+01
IMP_SCORE,1289,GO:0042634,2.4649e-01,4.0000e+00
IMP_SCORE,1290,GO:0006656,2.4638e-01,3.3000e+01
IMP_SCORE,1291,GO:1901386,2.4629e-01,5.0000e+00
IMP_SCORE,1292,GO:0090051,2.4628e-01,1.1000e+01
IMP_SCORE,1293,GO:0050770,2.4627e-01,4.7000e+01
IMP_SCORE,1294,GO:0044447,2.4618e-01,1.0000e+01
IMP_SCORE,1295,GO:0031146,2.4617e-01,6.0000e+00
IMP_SCORE,1296,GO:0010942,2.4612e-01,1.8400e+02
IMP_SCORE,1297,GO:0045576,2.4612e-01,1.3000e+01
IMP_SCORE,1298,GO:0002708,2.4605e-01,2.4000e+01
IMP_SCORE,1299,GO:0032395,2.4602e-01,1.7000e+01
IMP_SCORE,1300,GO:0001891,2.4602e-01,2.3000e+01
IMP_SCORE,1301,GO:0097009,2.4599e-01,1.2000e+01
IMP_SCORE,1302,GO:2000136,2.4589e-01,1.8000e+01
IMP_SCORE,1303,GO:2000352,2.4588e-01,8.0000e+00
IMP_SCORE,1304,GO:2001240,2.4582e-01,4.2000e+01
IMP_SCORE,1305,GO:0032881,2.4582e-01,1.9000e+01
IMP_SCORE,1306,GO:0060004,2.4571e-01,1.9000e+01
IMP_SCORE,1307,GO:0044003,2.4568e-01,2.4000e+01
IMP_SCORE,1308,GO:1901990,2.4566e-01,8.9000e+01
IMP_SCORE,1309,GO:0031331,2.4566e-01,7.5000e+01
IMP_SCORE,1310,GO:1903203,2.4561e-01,1.3000e+01
IMP_SCORE,1311,GO:1900409,2.4558e-01,8.0000e+00
IMP_SCORE,1312,GO:0017144,2.4558e-01,2.8000e+01
IMP_SCORE,1313,GO:0001937,2.4545e-01,6.0000e+00
IMP_SCORE,1314,GO:0070665,2.4534e-01,4.6000e+01
IMP_SCORE,1315,GO:0071675,2.4525e-01,1.7000e+01
IMP_SCORE,1316,GO:0005080,2.4524e-01,2.5000e+01
IMP_SCORE,1317,GO:0046325,2.4519e-01,6.0000e+00
IMP_SCORE,1318,GO:1902622,2.4518e-01,9.0000e+00
IMP_SCORE,1319,GO:0036149,2.4512e-01,2.4000e+01
IMP_SCORE,1320,GO:1903706,2.4493e-01,1.2500e+02
IMP_SCORE,1321,GO:0061620,2.4471e-01,1.8000e+01
IMP_SCORE,1322,GO:0032649,2.4462e-01,3.6000e+01
IMP_SCORE,1323,GO:0051569,2.4458e-01,4.0000e+00
IMP_SCORE,1324,GO:0005769,2.4455e-01,1.5000e+02
IMP_SCORE,1325,GO:0042058,2.4453e-01,3.0000e+01
IMP_SCORE,1326,GO:0042789,2.4447e-01,7.0000e+00
IMP_SCORE,1327,GO:0046339,2.4442e-01,1.5000e+01
IMP_SCORE,1328,GO:0045839,2.4436e-01,1.1000e+01
IMP_SCORE,1329,GO:1901800,2.4430e-01,3.3000e+01
IMP_SCORE,1330,GO:0008320,2.4429e-01,9.0000e+00
IMP_SCORE,1331,GO:0046966,2.4422e-01,7.0000e+00
IMP_SCORE,1332,GO:0042116,2.4421e-01,3.2000e+01
IMP_SCORE,1333,GO:0001961,2.4419e-01,2.7000e+01
IMP_SCORE,1334,GO:0018279,2.4417e-01,3.8000e+01
IMP_SCORE,1335,GO:0002285,2.4412e-01,3.0000e+01
IMP_SCORE,1336,GO:0035646,2.4411e-01,1.0000e+01
IMP_SCORE,1337,GO:0002244,2.4400e-01,1.4200e+02
IMP_SCORE,1338,GO:0044839,2.4397e-01,6.5000e+01
IMP_SCORE,1339,GO:0010447,2.4380e-01,1.7000e+01
IMP_SCORE,1340,GO:0033612,2.4373e-01,6.0000e+00
IMP_SCORE,1341,GO:0042073,2.4370e-01,2.3000e+01
IMP_SCORE,1342,GO:1902307,2.4370e-01,1.2000e+01
IMP_SCORE,1343,GO:0071214,2.4367e-01,7.9000e+01
IMP_SCORE,1344,GO:0038187,2.4354e-01,1.7000e+01
IMP_SCORE,1345,GO:0043407,2.4349e-01,3.2000e+01
IMP_SCORE,1346,GO:0042509,2.4340e-01,1.4000e+01
IMP_SCORE,1347,GO:0072395,2.4321e-01,1.2000e+01
IMP_SCORE,1348,GO:0071805,2.4319e-01,5.6000e+01
IMP_SCORE,1349,GO:1900015,2.4312e-01,8.0000e+00
IMP_SCORE,1350,GO:0019852,2.4311e-01,4.0000e+00
IMP_SCORE,1351,GO:0045620,2.4308e-01,1.0000e+01
IMP_SCORE,1352,GO:0009595,2.4306e-01,2.5000e+01
IMP_SCORE,1353,GO:0001709,2.4304e-01,2.6000e+01
IMP_SCORE,1354,GO:0001106,2.4301e-01,8.0000e+00
IMP_SCORE,1355,GO:0002709,2.4296e-01,2.0000e+01
IMP_SCORE,1356,GO:0006646,2.4285e-01,1.2000e+01
IMP_SCORE,1357,GO:2001044,2.4282e-01,1.1000e+01
IMP_SCORE,1358,GO:0032732,2.4281e-01,1.9000e+01
IMP_SCORE,1359,GO:1901605,2.4271e-01,1.2500e+02
IMP_SCORE,1360,GO:0048146,2.4270e-01,1.5000e+01
IMP_SCORE,1361,GO:0008217,2.4265e-01,8.3000e+01
IMP_SCORE,1362,GO:1902176,2.4265e-01,8.0000e+00
IMP_SCORE,1363,GO:1902254,2.4262e-01,1.3000e+01
IMP_SCORE,1364,GO:0061041,2.4260e-01,5.7000e+01
IMP_SCORE,1365,GO:0010984,2.4257e-01,6.0000e+00
IMP_SCORE,1366,GO:0046849,2.4256e-01,7.0000e+00
IMP_SCORE,1367,GO:0001508,2.4253e-01,3.2000e+01
IMP_SCORE,1368,GO:0031929,2.4237e-01,5.0000e+00
IMP_SCORE,1369,GO:0018904,2.4230e-01,3.5000e+01
IMP_SCORE,1370,GO:0008076,2.4228e-01,5.6000e+01
IMP_SCORE,1371,GO:0030041,2.4224e-01,9.0000e+00
IMP_SCORE,1372,GO:0030279,2.4223e-01,2.2000e+01
IMP_SCORE,1373,GO:0031644,2.4222e-01,3.1000e+01
IMP_SCORE,1374,GO:0071634,2.4215e-01,1.5000e+01
IMP_SCORE,1375,GO:0019903,2.4190e-01,5.4000e+01
IMP_SCORE,1376,GO:0061630,2.4188e-01,6.7000e+01
IMP_SCORE,1377,GO:0005104,2.4186e-01,5.0000e+00
IMP_SCORE,1378,GO:0002821,2.4184e-01,1.5000e+01
IMP_SCORE,1379,GO:0010460,2.4180e-01,5.0000e+00
IMP_SCORE,1380,GO:0060070,2.4179e-01,2.3000e+01
IMP_SCORE,1381,GO:0032869,2.4172e-01,3.6000e+01
IMP_SCORE,1382,GO:1905153,2.4171e-01,5.0000e+00
IMP_SCORE,1383,GO:0001649,2.4171e-01,3.9000e+01
IMP_SCORE,1384,GO:0045648,2.4168e-01,4.0000e+00
IMP_SCORE,1385,GO:0044344,2.4156e-01,1.5000e+01
IMP_SCORE,1386,GO:0005515,2.4151e-01,3.0440e+03
IMP_SCORE,1387,GO:0019207,2.4150e-01,9.1000e+01
IMP_SCORE,1388,GO:0030238,2.4148e-01,5.0000e+00
IMP_SCORE,1389,GO:0001934,2.4137e-01,1.3900e+02
IMP_SCORE,1390,GO:0042559,2.4134e-01,1.1000e+01
IMP_SCORE,1391,GO:0032944,2.4130e-01,5.6000e+01
IMP_SCORE,1392,GO:0032753,2.4121e-01,9.0000e+00
IMP_SCORE,1393,GO:0001666,2.4109e-01,6.0000e+01
IMP_SCORE,1394,GO:2000147,2.4108e-01,1.2800e+02
IMP_SCORE,1395,GO:0010832,2.4108e-01,2.2000e+01
IMP_SCORE,1396,GO:2001239,2.4104e-01,2.6000e+01
IMP_SCORE,1397,GO:0021955,2.4101e-01,2.7000e+01
IMP_SCORE,1398,GO:0007044,2.4100e-01,4.8000e+01
IMP_SCORE,1399,GO:0050715,2.4095e-01,2.8000e+01
IMP_SCORE,1400,GO:0046777,2.4093e-01,7.7000e+01
IMP_SCORE,1401,GO:0031329,2.4089e-01,1.9000e+02
IMP_SCORE,1402,GO:0051645,2.4087e-01,1.2000e+01
IMP_SCORE,1403,GO:0043331,2.4084e-01,2.0000e+01
IMP_SCORE,1404,GO:0001570,2.4084e-01,1.6000e+01
IMP_SCORE,1405,GO:0045933,2.4077e-01,1.3000e+01
IMP_SCORE,1406,GO:0071453,2.4069e-01,2.7000e+01
IMP_SCORE,1407,GO:0045582,2.4068e-01,2.8000e+01
IMP_SCORE,1408,GO:0048002,2.4061e-01,1.0400e+02
IMP_SCORE,1409,GO:0007274,2.4059e-01,3.0000e+01
IMP_SCORE,1410,GO:0021953,2.4057e-01,3.3000e+01
IMP_SCORE,1411,GO:0010165,2.4055e-01,1.5000e+01
IMP_SCORE,1412,GO:0010869,2.4053e-01,5.0000e+00
IMP_SCORE,1413,GO:0030324,2.4052e-01,4.1000e+01
IMP_SCORE,1414,GO:0030814,2.4047e-01,3.0000e+01
IMP_SCORE,1415,GO:0051291,2.4044e-01,3.8000e+01
IMP_SCORE,1416,GO:1990126,2.4038e-01,4.6000e+01
IMP_SCORE,1417,GO:0043280,2.4038e-01,3.4000e+01
IMP_SCORE,1418,GO:0060079,2.4033e-01,2.8000e+01
IMP_SCORE,1419,GO:1903510,2.4025e-01,6.3000e+01
IMP_SCORE,1420,GO:0006600,2.4022e-01,3.0000e+01
IMP_SCORE,1421,GO:0070873,2.4021e-01,1.8000e+01
IMP_SCORE,1422,GO:1901699,2.4014e-01,1.2600e+02
IMP_SCORE,1423,GO:0009437,2.4009e-01,2.4000e+01
IMP_SCORE,1424,GO:0000717,2.4001e-01,3.0000e+00
IMP_SCORE,1425,GO:0008009,2.3999e-01,1.9000e+01
IMP_SCORE,1426,GO:0006020,2.3999e-01,7.0000e+00
IMP_SCORE,1427,GO:0050854,2.3996e-01,2.8000e+01
IMP_SCORE,1428,GO:0030149,2.3990e-01,2.6000e+01
IMP_SCORE,1429,GO:0032210,2.3988e-01,2.5000e+01
IMP_SCORE,1430,GO:0031102,2.3983e-01,2.0000e+01
IMP_SCORE,1431,GO:0007229,2.3977e-01,7.5000e+01
IMP_SCORE,1432,GO:1903039,2.3976e-01,5.1000e+01
IMP_SCORE,1433,GO:0032095,2.3976e-01,5.0000e+00
IMP_SCORE,1434,GO:0070169,2.3976e-01,2.7000e+01
IMP_SCORE,1435,GO:1903533,2.3973e-01,9.4000e+01
IMP_SCORE,1436,GO:0009066,2.3959e-01,8.5000e+01
IMP_SCORE,1437,GO:0000097,2.3958e-01,2.5000e+01
IMP_SCORE,1438,GO:0090276,2.3955e-01,7.1000e+01
IMP_SCORE,1439,GO:0031570,2.3950e-01,2.9000e+01
IMP_SCORE,1440,GO:0030073,2.3940e-01,1.2000e+01
IMP_SCORE,1441,GO:0071622,2.3936e-01,8.0000e+00
IMP_SCORE,1442,GO:0098927,2.3934e-01,6.0000e+00
IMP_SCORE,1443,GO:0030098,2.3929e-01,5.1000e+01
IMP_SCORE,1444,GO:0007020,2.3928e-01,2.0000e+00
IMP_SCORE,1445,GO:0031625,2.3918e-01,1.0600e+02
IMP_SCORE,1446,GO:2000401,2.3916e-01,1.4000e+01
IMP_SCORE,1447,GO:0031902,2.3911e-01,9.8000e+01
IMP_SCORE,1448,GO:0051156,2.3909e-01,1.2000e+01
IMP_SCORE,1449,GO:0099132,2.3898e-01,1.6000e+01
IMP_SCORE,1450,GO:0010453,2.3893e-01,7.0000e+00
IMP_SCORE,1451,GO:0042771,2.3893e-01,1.8000e+01
IMP_SCORE,1452,GO:0032495,2.3891e-01,2.2000e+01
IMP_SCORE,1453,GO:0002478,2.3882e-01,8.7000e+01
IMP_SCORE,1454,GO:0010948,2.3877e-01,7.3000e+01
IMP_SCORE,1455,GO:0016638,2.3876e-01,3.2000e+01
IMP_SCORE,1456,GO:0030852,2.3875e-01,1.2000e+01
IMP_SCORE,1457,GO:0034605,2.3868e-01,5.8000e+01
IMP_SCORE,1458,GO:0032515,2.3865e-01,5.0000e+00
IMP_SCORE,1459,GO:0031347,2.3858e-01,1.7100e+02
IMP_SCORE,1460,GO:0036499,2.3855e-01,4.0000e+00
IMP_SCORE,1461,GO:0051015,2.3847e-01,8.4000e+01
IMP_SCORE,1462,GO:0023014,2.3835e-01,9.9000e+01
IMP_SCORE,1463,GO:0072202,2.3834e-01,1.0000e+01
IMP_SCORE,1464,GO:0007051,2.3832e-01,4.6000e+01
IMP_SCORE,1465,GO:0042590,2.3828e-01,5.9000e+01
IMP_SCORE,1466,GO:0060612,2.3827e-01,3.3000e+01
IMP_SCORE,1467,GO:2000278,2.3825e-01,2.4000e+01
IMP_SCORE,1468,GO:0046718,2.3825e-01,5.3000e+01
IMP_SCORE,1469,GO:0045860,2.3818e-01,9.0000e+01
IMP_SCORE,1470,GO:0001772,2.3810e-01,8.7000e+01
IMP_SCORE,1471,GO:0019199,2.3803e-01,4.5000e+01
IMP_SCORE,1472,GO:0090281,2.3799e-01,4.0000e+00
IMP_SCORE,1473,GO:0036314,2.3798e-01,1.0000e+01
IMP_SCORE,1474,GO:0002204,2.3798e-01,6.0000e+00
IMP_SCORE,1475,GO:0061098,2.3798e-01,1.9000e+01
IMP_SCORE,1476,GO:1902590,2.3797e-01,4.0000e+00
IMP_SCORE,1477,GO:0045931,2.3787e-01,2.8000e+01
IMP_SCORE,1478,GO:0033273,2.3773e-01,1.3000e+01
IMP_SCORE,1479,GO:0010288,2.3772e-01,1.3000e+01
IMP_SCORE,1480,GO:0007173,2.3766e-01,3.4000e+01
IMP_SCORE,1481,GO:0005634,2.3764e-01,1.2290e+03
IMP_SCORE,1482,GO:0005913,2.3764e-01,6.9000e+01
IMP_SCORE,1483,GO:0017056,2.3752e-01,5.0000e+00
IMP_SCORE,1484,GO:0045785,2.3750e-01,1.4700e+02
IMP_SCORE,1485,GO:0014031,2.3745e-01,8.0000e+00
IMP_SCORE,1486,GO:0050732,2.3745e-01,2.4000e+01
IMP_SCORE,1487,GO:0032587,2.3742e-01,2.5000e+01
IMP_SCORE,1488,GO:0050773,2.3741e-01,3.0000e+01
IMP_SCORE,1489,GO:2001234,2.3733e-01,6.7000e+01
IMP_SCORE,1490,GO:0051386,2.3733e-01,5.0000e+00
IMP_SCORE,1491,GO:0010828,2.3732e-01,4.4000e+01
IMP_SCORE,1492,GO:0034364,2.3731e-01,3.6000e+01
IMP_SCORE,1493,GO:0090287,2.3726e-01,9.7000e+01
IMP_SCORE,1494,GO:1901222,2.3720e-01,1.9000e+01
IMP_SCORE,1495,GO:0000302,2.3711e-01,5.1000e+01
IMP_SCORE,1496,GO:0000165,2.3708e-01,7.1000e+01
IMP_SCORE,1497,GO:0030212,2.3703e-01,5.1000e+01
IMP_SCORE,1498,GO:1901160,2.3701e-01,1.1000e+01
IMP_SCORE,1499,GO:1903393,2.3698e-01,1.0000e+01
IMP_SCORE,1500,GO:1902930,2.3698e-01,1.2000e+01
IMP_SCORE,1501,GO:0015386,2.3693e-01,4.0000e+00
IMP_SCORE,1502,GO:0032695,2.3690e-01,5.0000e+00
IMP_SCORE,1503,GO:0019838,2.3689e-01,1.8800e+02
IMP_SCORE,1504,GO:0032204,2.3685e-01,1.2000e+01
IMP_SCORE,1505,GO:1905476,2.3674e-01,9.0000e+00
IMP_SCORE,1506,GO:0060560,2.3669e-01,4.3000e+01
IMP_SCORE,1507,GO:0033198,2.3668e-01,1.3000e+01
IMP_SCORE,1508,GO:0031643,2.3660e-01,1.7000e+01
IMP_SCORE,1509,GO:0004143,2.3656e-01,8.0000e+00
IMP_SCORE,1510,GO:0051287,2.3654e-01,4.3000e+01
IMP_SCORE,1511,GO:0070585,2.3649e-01,2.5000e+01
IMP_SCORE,1512,GO:2000179,2.3643e-01,2.3000e+01
IMP_SCORE,1513,GO:0072091,2.3639e-01,2.5000e+01
IMP_SCORE,1514,GO:0007568,2.3634e-01,1.0900e+02
IMP_SCORE,1515,GO:0008286,2.3628e-01,4.2000e+01
IMP_SCORE,1516,GO:0032970,2.3622e-01,1.0600e+02
IMP_SCORE,1517,GO:0043028,2.3621e-01,2.3000e+01
IMP_SCORE,1518,GO:1990266,2.3621e-01,4.1000e+01
IMP_SCORE,1519,GO:0005640,2.3617e-01,6.4000e+01
IMP_SCORE,1520,GO:0072507,2.3600e-01,1.0300e+02
IMP_SCORE,1521,GO:0010952,2.3596e-01,4.6000e+01
IMP_SCORE,1522,GO:1904427,2.3595e-01,1.1000e+01
IMP_SCORE,1523,GO:0043229,2.3591e-01,1.6230e+03
IMP_SCORE,1524,GO:0045787,2.3580e-01,9.4000e+01
IMP_SCORE,1525,GO:0032735,2.3575e-01,1.6000e+01
IMP_SCORE,1526,GO:0042611,2.3574e-01,4.6000e+01
IMP_SCORE,1527,GO:0051968,2.3574e-01,1.3000e+01
IMP_SCORE,1528,GO:0002824,2.3562e-01,1.9000e+01
IMP_SCORE,1529,GO:1904666,2.3536e-01,6.0000e+00
IMP_SCORE,1530,GO:0031526,2.3532e-01,2.8000e+01
IMP_SCORE,1531,GO:2000648,2.3524e-01,2.4000e+01
IMP_SCORE,1532,GO:2000738,2.3506e-01,4.0000e+00
IMP_SCORE,1533,GO:0006073,2.3497e-01,1.8000e+01
IMP_SCORE,1534,GO:0042108,2.3493e-01,1.1000e+01
IMP_SCORE,1535,GO:0043254,2.3489e-01,1.2200e+02
IMP_SCORE,1536,GO:0042102,2.3483e-01,4.3000e+01
IMP_SCORE,1537,GO:0090102,2.3474e-01,1.3000e+01
IMP_SCORE,1538,GO:0060840,2.3472e-01,1.1000e+01
IMP_SCORE,1539,GO:0021702,2.3470e-01,1.0000e+01
IMP_SCORE,1540,GO:0031519,2.3469e-01,4.9000e+01
IMP_SCORE,1541,GO:0071731,2.3462e-01,5.0000e+00
IMP_SCORE,1542,GO:0098852,2.3462e-01,2.7100e+02
IMP_SCORE,1543,GO:0046634,2.3445e-01,3.4000e+01
IMP_SCORE,1544,GO:0016594,2.3439e-01,1.2000e+01
IMP_SCORE,1545,GO:0071277,2.3438e-01,3.1000e+01
IMP_SCORE,1546,GO:0050870,2.3435e-01,5.3000e+01
IMP_SCORE,1547,GO:0006584,2.3433e-01,3.1000e+01
IMP_SCORE,1548,GO:0034333,2.3415e-01,2.4000e+01
IMP_SCORE,1549,GO:0006739,2.3413e-01,4.4000e+01
IMP_SCORE,1550,GO:0045940,2.3405e-01,1.2000e+01
IMP_SCORE,1551,GO:0070979,2.3380e-01,1.0000e+01
IMP_SCORE,1552,GO:0002052,2.3379e-01,2.1000e+01
IMP_SCORE,1553,GO:0006767,2.3377e-01,6.5000e+01
IMP_SCORE,1554,GO:0010524,2.3373e-01,1.1000e+01
IMP_SCORE,1555,GO:0032965,2.3364e-01,4.0000e+00
IMP_SCORE,1556,GO:0042535,2.3363e-01,1.1000e+01
IMP_SCORE,1557,GO:0006954,2.3359e-01,2.5000e+02
IMP_SCORE,1558,GO:0043648,2.3354e-01,7.0000e+01
IMP_SCORE,1559,GO:1903053,2.3351e-01,1.1000e+01
IMP_SCORE,1560,GO:0000983,2.3337e-01,6.0000e+00
IMP_SCORE,1561,GO:0002695,2.3337e-01,5.3000e+01
IMP_SCORE,1562,GO:1902532,2.3336e-01,1.3300e+02
IMP_SCORE,1563,GO:0019048,2.3334e-01,1.9000e+01
IMP_SCORE,1564,GO:0060401,2.3332e-01,2.3000e+01
IMP_SCORE,1565,GO:0048670,2.3329e-01,1.6000e+01
IMP_SCORE,1566,GO:0042056,2.3326e-01,7.0000e+00
IMP_SCORE,1567,GO:0045727,2.3323e-01,2.2000e+01
IMP_SCORE,1568,GO:2001237,2.3323e-01,4.2000e+01
IMP_SCORE,1569,GO:0006476,2.3316e-01,2.2000e+01
IMP_SCORE,1570,GO:0061045,2.3315e-01,2.7000e+01
IMP_SCORE,1571,GO:0071260,2.3312e-01,3.2000e+01
IMP_SCORE,1572,GO:0090545,2.3310e-01,1.5000e+01
IMP_SCORE,1573,GO:0050848,2.3308e-01,2.9000e+01
IMP_SCORE,1574,GO:2000045,2.3296e-01,4.5000e+01
IMP_SCORE,1575,GO:0022835,2.3289e-01,2.4000e+01
IMP_SCORE,1576,GO:0001656,2.3285e-01,9.0000e+00
IMP_SCORE,1577,GO:0046466,2.3283e-01,2.1000e+01
IMP_SCORE,1578,GO:0010831,2.3280e-01,2.1000e+01
IMP_SCORE,1579,GO:0044130,2.3268e-01,1.5000e+01
IMP_SCORE,1580,GO:0052547,2.3266e-01,1.7400e+02
IMP_SCORE,1581,GO:0031235,2.3262e-01,4.0000e+00
IMP_SCORE,1582,GO:0043371,2.3257e-01,4.0000e+00
IMP_SCORE,1583,GO:0005764,2.3240e-01,2.7300e+02
IMP_SCORE,1584,GO:0032411,2.3235e-01,4.0000e+01
IMP_SCORE,1585,GO:0048185,2.3234e-01,9.0000e+00
IMP_SCORE,1586,GO:0030194,2.3233e-01,2.6000e+01
IMP_SCORE,1587,GO:0050806,2.3231e-01,3.5000e+01
IMP_SCORE,1588,GO:0017158,2.3227e-01,4.5000e+01
IMP_SCORE,1589,GO:0060038,2.3210e-01,9.0000e+00
IMP_SCORE,1590,GO:0010718,2.3210e-01,1.7000e+01
IMP_SCORE,1591,GO:0002366,2.3209e-01,1.3300e+02
IMP_SCORE,1592,GO:0033033,2.3209e-01,1.8000e+01
IMP_SCORE,1593,GO:0032655,2.3197e-01,2.3000e+01
IMP_SCORE,1594,GO:0048017,2.3183e-01,3.5000e+01
IMP_SCORE,1595,GO:0003727,2.3175e-01,5.7000e+01
IMP_SCORE,1596,GO:0009167,2.3174e-01,4.4000e+01
IMP_SCORE,1597,GO:0031663,2.3163e-01,2.6000e+01
IMP_SCORE,1598,GO:0009152,2.3157e-01,1.9000e+01
IMP_SCORE,1599,GO:0045599,2.3156e-01,1.9000e+01
IMP_SCORE,1600,GO:0072676,2.3155e-01,1.3000e+01
IMP_SCORE,1601,GO:0018108,2.3141e-01,5.6000e+01
IMP_SCORE,1602,GO:0021895,2.3135e-01,7.0000e+00
IMP_SCORE,1603,GO:0090559,2.3130e-01,3.0000e+01
IMP_SCORE,1604,GO:0016126,2.3124e-01,2.4000e+01
IMP_SCORE,1605,GO:0032225,2.3115e-01,1.1000e+01
IMP_SCORE,1606,GO:0014070,2.3107e-01,2.0900e+02
IMP_SCORE,1607,GO:0042737,2.3104e-01,8.0000e+00
IMP_SCORE,1608,GO:0090317,2.3099e-01,4.1000e+01
IMP_SCORE,1609,GO:0005902,2.3097e-01,4.7000e+01
IMP_SCORE,1610,GO:0048013,2.3084e-01,4.8000e+01
IMP_SCORE,1611,GO:0048167,2.3083e-01,6.6000e+01
IMP_SCORE,1612,GO:0016323,2.3079e-01,1.9900e+02
IMP_SCORE,1613,GO:0010803,2.3078e-01,2.4000e+01
IMP_SCORE,1614,GO:0070304,2.3077e-01,2.9000e+01
IMP_SCORE,1615,GO:0051090,2.3075e-01,1.0700e+02
IMP_SCORE,1616,GO:0030660,2.3073e-01,2.6000e+01
IMP_SCORE,1617,GO:1902554,2.3072e-01,1.3000e+01
IMP_SCORE,1618,GO:0002065,2.3072e-01,1.1000e+01
IMP_SCORE,1619,GO:0016863,2.3071e-01,1.2000e+01
IMP_SCORE,1620,GO:0042743,2.3061e-01,2.2000e+01
IMP_SCORE,1621,GO:0036503,2.3056e-01,1.0000e+01
IMP_SCORE,1622,GO:0035590,2.3049e-01,3.9000e+01
IMP_SCORE,1623,GO:0032590,2.3048e-01,1.1000e+01
IMP_SCORE,1624,GO:0005829,2.3041e-01,1.6790e+03
IMP_SCORE,1625,GO:0051103,2.3038e-01,4.0000e+00
IMP_SCORE,1626,GO:2000378,2.3035e-01,1.4000e+01
IMP_SCORE,1627,GO:0003085,2.3026e-01,1.1000e+01
IMP_SCORE,1628,GO:0051591,2.3008e-01,3.0000e+01
IMP_SCORE,1629,GO:0006664,2.3007e-01,1.2000e+02
IMP_SCORE,1630,GO:0031281,2.2999e-01,2.3000e+01
IMP_SCORE,1631,GO:0047485,2.2996e-01,7.7000e+01
IMP_SCORE,1632,GO:0048268,2.2996e-01,3.1000e+01
IMP_SCORE,1633,GO:0090231,2.2995e-01,1.1000e+01
IMP_SCORE,1634,GO:0003091,2.2994e-01,1.6000e+01
IMP_SCORE,1635,GO:0043524,2.2993e-01,2.5000e+01
IMP_SCORE,1636,GO:0060997,2.2992e-01,1.0000e+01
IMP_SCORE,1637,GO:0050795,2.2991e-01,3.0000e+01
IMP_SCORE,1638,GO:0005834,2.2985e-01,3.9000e+01
IMP_SCORE,1639,GO:1903829,2.2981e-01,7.6000e+01
IMP_SCORE,1640,GO:0034614,2.2980e-01,1.4000e+01
IMP_SCORE,1641,GO:0090036,2.2979e-01,2.0000e+01
IMP_SCORE,1642,GO:0045596,2.2974e-01,1.8900e+02
IMP_SCORE,1643,GO:0055010,2.2974e-01,4.0000e+00
IMP_SCORE,1644,GO:1900542,2.2973e-01,3.5000e+01
IMP_SCORE,1645,GO:0043065,2.2970e-01,1.6900e+02
IMP_SCORE,1646,GO:0016702,2.2967e-01,4.5000e+01
IMP_SCORE,1647,GO:1904029,2.2965e-01,3.2000e+01
IMP_SCORE,1648,GO:0032838,2.2963e-01,2.5000e+01
IMP_SCORE,1649,GO:0033194,2.2958e-01,1.6000e+01
IMP_SCORE,1650,GO:0035455,2.2955e-01,2.2000e+01
IMP_SCORE,1651,GO:0035690,2.2951e-01,5.5000e+01
IMP_SCORE,1652,GO:0090502,2.2942e-01,6.0000e+01
IMP_SCORE,1653,GO:0035924,2.2937e-01,2.5000e+01
IMP_SCORE,1654,GO:0045088,2.2930e-01,1.1200e+02
IMP_SCORE,1655,GO:0070849,2.2925e-01,9.0000e+00
IMP_SCORE,1656,GO:0030207,2.2924e-01,1.1000e+01
IMP_SCORE,1657,GO:0047617,2.2921e-01,1.3000e+01
IMP_SCORE,1658,GO:0001756,2.2921e-01,5.0000e+00
IMP_SCORE,1659,GO:0002637,2.2916e-01,2.4000e+01
IMP_SCORE,1660,GO:0042579,2.2899e-01,1.6800e+02
IMP_SCORE,1661,GO:0008655,2.2899e-01,1.5000e+01
IMP_SCORE,1662,GO:0001190,2.2897e-01,4.1000e+01
IMP_SCORE,1663,GO:2000515,2.2897e-01,6.0000e+00
IMP_SCORE,1664,GO:0099503,2.2896e-01,2.2900e+02
IMP_SCORE,1665,GO:0034260,2.2880e-01,1.7000e+01
IMP_SCORE,1666,GO:0051100,2.2874e-01,6.2000e+01
IMP_SCORE,1667,GO:0007584,2.2871e-01,7.0000e+01
IMP_SCORE,1668,GO:0019395,2.2870e-01,5.0000e+01
IMP_SCORE,1669,GO:0002718,2.2866e-01,1.5000e+01
IMP_SCORE,1670,GO:1905039,2.2864e-01,3.6000e+01
IMP_SCORE,1671,GO:2000404,2.2861e-01,8.0000e+00
IMP_SCORE,1672,GO:1990089,2.2836e-01,1.7000e+01
IMP_SCORE,1673,GO:0002070,2.2831e-01,5.0000e+00
IMP_SCORE,1674,GO:0005868,2.2828e-01,1.2000e+01
IMP_SCORE,1675,GO:0055117,2.2823e-01,1.7000e+01
IMP_SCORE,1676,GO:1904659,2.2818e-01,1.2000e+01
IMP_SCORE,1677,GO:0048020,2.2818e-01,1.4000e+01
IMP_SCORE,1678,GO:1904356,2.2805e-01,1.5000e+01
IMP_SCORE,1679,GO:0002020,2.2805e-01,7.1000e+01
IMP_SCORE,1680,GO:0031543,2.2792e-01,5.0000e+00
IMP_SCORE,1681,GO:2000514,2.2790e-01,1.5000e+01
IMP_SCORE,1682,GO:0051385,2.2784e-01,1.5000e+01
IMP_SCORE,1683,GO:0033138,2.2783e-01,1.2000e+01
IMP_SCORE,1684,GO:0034705,2.2782e-01,6.6000e+01
IMP_SCORE,1685,GO:0007270,2.2781e-01,2.7000e+01
IMP_SCORE,1686,GO:0051297,2.2774e-01,3.5000e+01
IMP_SCORE,1687,GO:0044146,2.2765e-01,6.0000e+00
IMP_SCORE,1688,GO:2001244,2.2763e-01,1.9000e+01
IMP_SCORE,1689,GO:0030509,2.2753e-01,1.9000e+01
IMP_SCORE,1690,GO:0008329,2.2740e-01,2.7000e+01
IMP_SCORE,1691,GO:2000050,2.2730e-01,1.7000e+01
IMP_SCORE,1692,GO:0046626,2.2728e-01,2.2000e+01
IMP_SCORE,1693,GO:0031365,2.2723e-01,1.0000e+01
IMP_SCORE,1694,GO:0048736,2.2722e-01,5.2000e+01
IMP_SCORE,1695,GO:0032103,2.2721e-01,1.0000e+02
IMP_SCORE,1696,GO:0042060,2.2719e-01,3.2000e+01
IMP_SCORE,1697,GO:0019585,2.2716e-01,2.5000e+01
IMP_SCORE,1698,GO:0031072,2.2714e-01,6.8000e+01
IMP_SCORE,1699,GO:0002700,2.2714e-01,3.0000e+01
IMP_SCORE,1700,GO:0044297,2.2710e-01,2.3600e+02
IMP_SCORE,1701,GO:0046068,2.2707e-01,7.0000e+00
IMP_SCORE,1702,GO:0006195,2.2704e-01,1.1000e+01
IMP_SCORE,1703,GO:0051270,2.2703e-01,2.1200e+02
IMP_SCORE,1704,GO:0031344,2.2698e-01,1.9400e+02
IMP_SCORE,1705,GO:1903078,2.2697e-01,2.4000e+01
IMP_SCORE,1706,GO:0030705,2.2696e-01,6.6000e+01
IMP_SCORE,1707,GO:0010508,2.2694e-01,3.1000e+01
IMP_SCORE,1708,GO:0050996,2.2692e-01,6.0000e+00
IMP_SCORE,1709,GO:0008483,2.2686e-01,3.1000e+01
IMP_SCORE,1710,GO:0045739,2.2685e-01,9.0000e+00
IMP_SCORE,1711,GO:0048712,2.2685e-01,1.0000e+01
IMP_SCORE,1712,GO:0033613,2.2685e-01,3.1000e+01
IMP_SCORE,1713,GO:0006901,2.2679e-01,3.4000e+01
IMP_SCORE,1714,GO:0010743,2.2673e-01,1.4000e+01
IMP_SCORE,1715,GO:0033089,2.2661e-01,1.3000e+01
IMP_SCORE,1716,GO:0040033,2.2660e-01,1.2000e+01
IMP_SCORE,1717,GO:0006940,2.2656e-01,3.3000e+01
IMP_SCORE,1718,GO:0045597,2.2640e-01,2.5500e+02
IMP_SCORE,1719,GO:1900739,2.2639e-01,1.6000e+01
IMP_SCORE,1720,GO:1901880,2.2638e-01,3.0000e+01
IMP_SCORE,1721,GO:0060391,2.2637e-01,6.0000e+00
IMP_SCORE,1722,GO:0016053,2.2631e-01,1.5200e+02
IMP_SCORE,1723,GO:0051650,2.2627e-01,2.7000e+01
IMP_SCORE,1724,GO:0006406,2.2614e-01,1.9000e+01
IMP_SCORE,1725,GO:0022029,2.2611e-01,3.3000e+01
IMP_SCORE,1726,GO:0071495,2.2609e-01,1.3700e+02
IMP_SCORE,1727,GO:0008045,2.2609e-01,3.8000e+01
IMP_SCORE,1728,GO:0015399,2.2594e-01,4.6000e+01
IMP_SCORE,1729,GO:0035255,2.2586e-01,6.0000e+00
IMP_SCORE,1730,GO:1903557,2.2585e-01,2.4000e+01
IMP_SCORE,1731,GO:0030140,2.2584e-01,1.2000e+01
IMP_SCORE,1732,GO:1901068,2.2583e-01,1.5000e+01
IMP_SCORE,1733,GO:0016208,2.2581e-01,1.0000e+01
IMP_SCORE,1734,GO:1902115,2.2568e-01,7.3000e+01
IMP_SCORE,1735,GO:0032846,2.2566e-01,5.8000e+01
IMP_SCORE,1736,GO:0005068,2.2564e-01,1.9000e+01
IMP_SCORE,1737,GO:0044437,2.2561e-01,3.1500e+02
IMP_SCORE,1738,GO:0007413,2.2561e-01,3.4000e+01
IMP_SCORE,1739,GO:0097756,2.2561e-01,9.0000e+00
IMP_SCORE,1740,GO:0006554,2.2559e-01,2.3000e+01
IMP_SCORE,1741,GO:0006270,2.2559e-01,9.0000e+00
IMP_SCORE,1742,GO:0090092,2.2552e-01,7.2000e+01
IMP_SCORE,1743,GO:0004029,2.2550e-01,3.2000e+01
IMP_SCORE,1744,GO:0043425,2.2544e-01,1.8000e+01
IMP_SCORE,1745,GO:0051918,2.2535e-01,4.0000e+00
IMP_SCORE,1746,GO:1903146,2.2532e-01,1.9000e+01
IMP_SCORE,1747,GO:0048468,2.2532e-01,2.3500e+02
IMP_SCORE,1748,GO:0032885,2.2529e-01,2.0000e+01
IMP_SCORE,1749,GO:0030307,2.2517e-01,4.9000e+01
IMP_SCORE,1750,GO:0030048,2.2515e-01,3.8000e+01
IMP_SCORE,1751,GO:0060536,2.2507e-01,4.0000e+00
IMP_SCORE,1752,GO:0051895,2.2505e-01,1.4000e+01
IMP_SCORE,1753,GO:0001965,2.2501e-01,2.7000e+01
IMP_SCORE,1754,GO:0019722,2.2499e-01,2.0000e+01
IMP_SCORE,1755,GO:0048762,2.2497e-01,2.9000e+01
IMP_SCORE,1756,GO:0001085,2.2494e-01,4.7000e+01
IMP_SCORE,1757,GO:0050716,2.2492e-01,1.1000e+01
IMP_SCORE,1758,GO:0046621,2.2492e-01,7.0000e+00
IMP_SCORE,1759,GO:1903900,2.2492e-01,7.0000e+01
IMP_SCORE,1760,GO:0099501,2.2491e-01,6.3000e+01
IMP_SCORE,1761,GO:0035325,2.2488e-01,1.5000e+01
IMP_SCORE,1762,GO:0060135,2.2484e-01,1.2000e+01
IMP_SCORE,1763,GO:0098805,2.2481e-01,4.8000e+02
IMP_SCORE,1764,GO:0032967,2.2472e-01,1.1000e+01
IMP_SCORE,1765,GO:0048747,2.2468e-01,3.8000e+01
IMP_SCORE,1766,GO:0010510,2.2466e-01,1.4000e+01
IMP_SCORE,1767,GO:0070412,2.2464e-01,5.0000e+00
IMP_SCORE,1768,GO:0061718,2.2452e-01,8.0000e+00
IMP_SCORE,1769,GO:0030801,2.2447e-01,1.8000e+01
IMP_SCORE,1770,GO:0046133,2.2441e-01,1.9000e+01
IMP_SCORE,1771,GO:0045604,2.2434e-01,9.0000e+00
IMP_SCORE,1772,GO:0005488,2.2432e-01,2.0160e+03
IMP_SCORE,1773,GO:0035383,2.2424e-01,7.4000e+01
IMP_SCORE,1774,GO:0051153,2.2418e-01,4.5000e+01
IMP_SCORE,1775,GO:0060333,2.2410e-01,8.5000e+01
IMP_SCORE,1776,GO:0030335,2.2408e-01,1.1600e+02
IMP_SCORE,1777,GO:0005487,2.2401e-01,7.0000e+00
IMP_SCORE,1778,GO:0051091,2.2399e-01,6.8000e+01
IMP_SCORE,1779,GO:0042470,2.2399e-01,6.3000e+01
IMP_SCORE,1780,GO:0060260,2.2379e-01,4.0000e+00
IMP_SCORE,1781,GO:0030512,2.2364e-01,3.0000e+01
IMP_SCORE,1782,GO:2001236,2.2360e-01,5.7000e+01
IMP_SCORE,1783,GO:0001764,2.2346e-01,9.4000e+01
IMP_SCORE,1784,GO:0001678,2.2345e-01,3.1000e+01
IMP_SCORE,1785,GO:0030687,2.2340e-01,3.1000e+01
IMP_SCORE,1786,GO:0031349,2.2336e-01,9.9000e+01
IMP_SCORE,1787,GO:0051092,2.2333e-01,5.5000e+01
IMP_SCORE,1788,GO:0008568,2.2328e-01,5.0000e+00
IMP_SCORE,1789,GO:1903532,2.2319e-01,9.5000e+01
IMP_SCORE,1790,GO:0035066,2.2307e-01,1.1000e+01
IMP_SCORE,1791,GO:0098930,2.2304e-01,1.7000e+01
IMP_SCORE,1792,GO:0051183,2.2302e-01,1.7000e+01
IMP_SCORE,1793,GO:0043410,2.2301e-01,1.0000e+02
IMP_SCORE,1794,GO:0034204,2.2299e-01,8.0000e+00
IMP_SCORE,1795,GO:0014014,2.2288e-01,2.2000e+01
IMP_SCORE,1796,GO:0045920,2.2286e-01,2.4000e+01
IMP_SCORE,1797,GO:0007272,2.2276e-01,1.1100e+02
IMP_SCORE,1798,GO:1901032,2.2275e-01,6.0000e+00
IMP_SCORE,1799,GO:0072531,2.2274e-01,4.0000e+00
IMP_SCORE,1800,GO:0061099,2.2270e-01,1.9000e+01
IMP_SCORE,1801,GO:0046514,2.2269e-01,2.6000e+01
IMP_SCORE,1802,GO:0008307,2.2265e-01,3.2000e+01
IMP_SCORE,1803,GO:0042445,2.2265e-01,1.3100e+02
IMP_SCORE,1804,GO:1900112,2.2260e-01,4.0000e+00
IMP_SCORE,1805,GO:1902652,2.2256e-01,6.0000e+01
IMP_SCORE,1806,GO:0051233,2.2247e-01,1.8000e+01
IMP_SCORE,1807,GO:0072678,2.2236e-01,1.2000e+01
IMP_SCORE,1808,GO:0050931,2.2222e-01,2.4000e+01
IMP_SCORE,1809,GO:0045579,2.2219e-01,9.0000e+00
IMP_SCORE,1810,GO:0035358,2.2215e-01,5.0000e+00
IMP_SCORE,1811,GO:0014742,2.2206e-01,1.0000e+01
IMP_SCORE,1812,GO:0019886,2.2201e-01,7.7000e+01
IMP_SCORE,1813,GO:0002694,2.2201e-01,1.2300e+02
IMP_SCORE,1814,GO:0071407,2.2198e-01,7.7000e+01
IMP_SCORE,1815,GO:0016769,2.2197e-01,4.7000e+01
IMP_SCORE,1816,GO:0061077,2.2195e-01,5.5000e+01
IMP_SCORE,1817,GO:0072524,2.2180e-01,5.3000e+01
IMP_SCORE,1818,GO:2001259,2.2174e-01,1.8000e+01
IMP_SCORE,1819,GO:0021794,2.2173e-01,1.0000e+01
IMP_SCORE,1820,GO:0006911,2.2173e-01,4.0000e+01
IMP_SCORE,1821,GO:0010035,2.2166e-01,1.9400e+02
IMP_SCORE,1822,GO:0001568,2.2161e-01,5.2000e+01
IMP_SCORE,1823,GO:0050821,2.2158e-01,4.1000e+01
IMP_SCORE,1824,GO:0030496,2.2156e-01,1.1500e+02
IMP_SCORE,1825,GO:0032872,2.2138e-01,5.0000e+01
IMP_SCORE,1826,GO:0010884,2.2135e-01,1.3000e+01
IMP_SCORE,1827,GO:0042834,2.2135e-01,1.9000e+01
IMP_SCORE,1828,GO:0030866,2.2130e-01,5.7000e+01
IMP_SCORE,1829,GO:0061005,2.2124e-01,1.2000e+01
IMP_SCORE,1830,GO:0042398,2.2119e-01,5.6000e+01
IMP_SCORE,1831,GO:1901379,2.2109e-01,2.5000e+01
IMP_SCORE,1832,GO:0030426,2.2093e-01,8.3000e+01
IMP_SCORE,1833,GO:0050921,2.2090e-01,2.1000e+01
IMP_SCORE,1834,GO:0060170,2.2089e-01,3.9000e+01
IMP_SCORE,1835,GO:0090278,2.2078e-01,1.1000e+01
IMP_SCORE,1836,GO:0042605,2.2077e-01,3.5000e+01
IMP_SCORE,1837,GO:0070875,2.2074e-01,1.3000e+01
IMP_SCORE,1838,GO:0032989,2.2074e-01,1.8200e+02
IMP_SCORE,1839,GO:0034612,2.2072e-01,5.8000e+01
IMP_SCORE,1840,GO:0035278,2.2070e-01,1.6000e+01
IMP_SCORE,1841,GO:1901879,2.2069e-01,2.9000e+01
IMP_SCORE,1842,GO:0016226,2.2068e-01,2.4000e+01
IMP_SCORE,1843,GO:0021762,2.2062e-01,4.7000e+01
IMP_SCORE,1844,GO:0006022,2.2054e-01,1.2600e+02
IMP_SCORE,1845,GO:0030835,2.2052e-01,2.2000e+01
IMP_SCORE,1846,GO:0031572,2.2041e-01,6.0000e+00
IMP_SCORE,1847,GO:0097067,2.2035e-01,1.3000e+01
IMP_SCORE,1848,GO:1900745,2.2028e-01,1.2000e+01
IMP_SCORE,1849,GO:0015908,2.2025e-01,2.0000e+01
IMP_SCORE,1850,GO:0015671,2.2023e-01,1.2000e+01
IMP_SCORE,1851,GO:0006040,2.2019e-01,6.5000e+01
IMP_SCORE,1852,GO:0048641,2.2014e-01,1.6000e+01
IMP_SCORE,1853,GO:0032835,2.2013e-01,1.3000e+01
IMP_SCORE,1854,GO:0001910,2.2009e-01,3.0000e+01
IMP_SCORE,1855,GO:0048010,2.2009e-01,3.2000e+01
IMP_SCORE,1856,GO:0098791,2.2007e-01,1.3000e+02
IMP_SCORE,1857,GO:0035305,2.2003e-01,7.5000e+01
IMP_SCORE,1858,GO:1903749,2.2003e-01,3.8000e+01
IMP_SCORE,1859,GO:0071391,2.1996e-01,1.6000e+01
IMP_SCORE,1860,GO:0010008,2.1994e-01,2.8900e+02
IMP_SCORE,1861,GO:0042327,2.1986e-01,1.4200e+02
IMP_SCORE,1862,GO:1903076,2.1981e-01,3.2000e+01
IMP_SCORE,1863,GO:0031093,2.1971e-01,4.2000e+01
IMP_SCORE,1864,GO:0043406,2.1968e-01,5.8000e+01
IMP_SCORE,1865,GO:0001071,2.1959e-01,3.1700e+02
IMP_SCORE,1866,GO:0098641,2.1957e-01,2.2000e+01
IMP_SCORE,1867,GO:0002825,2.1953e-01,8.0000e+00
IMP_SCORE,1868,GO:0031420,2.1949e-01,1.2000e+01
IMP_SCORE,1869,GO:0043278,2.1948e-01,1.4000e+01
IMP_SCORE,1870,GO:0043523,2.1944e-01,5.3000e+01
IMP_SCORE,1871,GO:1905038,2.1939e-01,5.0000e+00
IMP_SCORE,1872,GO:0033688,2.1936e-01,1.1000e+01
IMP_SCORE,1873,GO:0034405,2.1932e-01,1.1000e+01
IMP_SCORE,1874,GO:0001637,2.1930e-01,1.9000e+01
IMP_SCORE,1875,GO:0040013,2.1923e-01,8.8000e+01
IMP_SCORE,1876,GO:0008344,2.1915e-01,3.8000e+01
IMP_SCORE,1877,GO:0032154,2.1909e-01,6.1000e+01
IMP_SCORE,1878,GO:0007628,2.1901e-01,1.0000e+01
IMP_SCORE,1879,GO:0048786,2.1896e-01,1.5000e+01
IMP_SCORE,1880,GO:0002762,2.1893e-01,2.0000e+01
IMP_SCORE,1881,GO:0006521,2.1886e-01,8.0000e+00
IMP_SCORE,1882,GO:0071345,2.1886e-01,1.1700e+02
IMP_SCORE,1883,GO:0002275,2.1872e-01,1.1100e+02
IMP_SCORE,1884,GO:0032814,2.1869e-01,8.0000e+00
IMP_SCORE,1885,GO:0044843,2.1859e-01,3.1000e+01
IMP_SCORE,1886,GO:0022884,2.1859e-01,1.3000e+01
IMP_SCORE,1887,GO:0045923,2.1855e-01,1.2000e+01
IMP_SCORE,1888,GO:0022407,2.1851e-01,1.0700e+02
IMP_SCORE,1889,GO:0006907,2.1850e-01,2.0000e+01
IMP_SCORE,1890,GO:0072330,2.1850e-01,9.5000e+01
IMP_SCORE,1891,GO:0046902,2.1847e-01,2.8000e+01
IMP_SCORE,1892,GO:0034703,2.1846e-01,9.5000e+01
IMP_SCORE,1893,GO:0001505,2.1845e-01,9.3000e+01
IMP_SCORE,1894,GO:0001056,2.1845e-01,3.0000e+00
IMP_SCORE,1895,GO:2000637,2.1841e-01,5.0000e+00
IMP_SCORE,1896,GO:0036293,2.1841e-01,6.1000e+01
IMP_SCORE,1897,GO:0050868,2.1840e-01,4.2000e+01
IMP_SCORE,1898,GO:0010467,2.1835e-01,1.8000e+01
IMP_SCORE,1899,GO:0032481,2.1834e-01,3.4000e+01
IMP_SCORE,1900,GO:2001233,2.1832e-01,1.0200e+02
IMP_SCORE,1901,GO:0048546,2.1830e-01,1.5000e+01
IMP_SCORE,1902,GO:0046928,2.1826e-01,1.4000e+01
IMP_SCORE,1903,GO:0042733,2.1826e-01,3.1000e+01
IMP_SCORE,1904,GO:0090189,2.1825e-01,3.0000e+00
IMP_SCORE,1905,GO:0009111,2.1823e-01,5.0000e+00
IMP_SCORE,1906,GO:0005217,2.1822e-01,3.2000e+01
IMP_SCORE,1907,GO:0045028,2.1815e-01,2.0000e+01
IMP_SCORE,1908,GO:0043173,2.1814e-01,1.2000e+01
IMP_SCORE,1909,GO:0034104,2.1808e-01,2.0000e+01
IMP_SCORE,1910,GO:0030168,2.1784e-01,5.9000e+01
IMP_SCORE,1911,GO:0043197,2.1783e-01,6.5000e+01
IMP_SCORE,1912,GO:0005048,2.1782e-01,3.0000e+01
IMP_SCORE,1913,GO:0019321,2.1781e-01,1.7000e+01
IMP_SCORE,1914,GO:0023061,2.1780e-01,5.2000e+01
IMP_SCORE,1915,GO:0031593,2.1779e-01,1.5000e+01
IMP_SCORE,1916,GO:0006099,2.1757e-01,3.4000e+01
IMP_SCORE,1917,GO:0050878,2.1742e-01,1.5500e+02
IMP_SCORE,1918,GO:0043154,2.1739e-01,1.7000e+01
IMP_SCORE,1919,GO:0034123,2.1738e-01,8.0000e+00
IMP_SCORE,1920,GO:0032479,2.1738e-01,5.3000e+01
IMP_SCORE,1921,GO:0032371,2.1735e-01,1.7000e+01
IMP_SCORE,1922,GO:0070555,2.1735e-01,2.3000e+01
IMP_SCORE,1923,GO:0019226,2.1728e-01,9.0000e+00
IMP_SCORE,1924,GO:0045766,2.1728e-01,8.1000e+01
IMP_SCORE,1925,GO:0021537,2.1726e-01,1.5000e+01
IMP_SCORE,1926,GO:0032231,2.1722e-01,4.4000e+01
IMP_SCORE,1927,GO:0002703,2.1721e-01,3.9000e+01
IMP_SCORE,1928,GO:1902186,2.1718e-01,1.3000e+01
IMP_SCORE,1929,GO:0003756,2.1718e-01,1.6000e+01
IMP_SCORE,1930,GO:0030904,2.1711e-01,9.0000e+00
IMP_SCORE,1931,GO:0072512,2.1710e-01,2.6000e+01
IMP_SCORE,1932,GO:1901687,2.1709e-01,1.3000e+01
IMP_SCORE,1933,GO:0019430,2.1701e-01,6.0000e+00
IMP_SCORE,1934,GO:0044723,2.1697e-01,1.9000e+02
IMP_SCORE,1935,GO:2000737,2.1693e-01,7.0000e+00
IMP_SCORE,1936,GO:2000316,2.1692e-01,2.0000e+00
IMP_SCORE,1937,GO:0044213,2.1692e-01,2.0000e+00
IMP_SCORE,1938,GO:0061695,2.1691e-01,5.0000e+01
IMP_SCORE,1939,GO:1902475,2.1690e-01,1.5000e+01
IMP_SCORE,1940,GO:0060009,2.1690e-01,4.0000e+00
IMP_SCORE,1941,GO:0030836,2.1686e-01,1.0000e+01
IMP_SCORE,1942,GO:0050867,2.1685e-01,9.0000e+01
IMP_SCORE,1943,GO:0051961,2.1677e-01,9.3000e+01
IMP_SCORE,1944,GO:0001562,2.1667e-01,2.3000e+01
IMP_SCORE,1945,GO:0040017,2.1665e-01,1.0200e+02
IMP_SCORE,1946,GO:0002696,2.1662e-01,6.7000e+01
IMP_SCORE,1947,GO:0042440,2.1659e-01,4.3000e+01
IMP_SCORE,1948,GO:0050661,2.1654e-01,3.2000e+01
IMP_SCORE,1949,GO:0038128,2.1653e-01,2.6000e+01
IMP_SCORE,1950,GO:0050927,2.1650e-01,4.0000e+00
IMP_SCORE,1951,GO:0043227,2.1639e-01,1.5170e+03
IMP_SCORE,1952,GO:0050922,2.1635e-01,2.6000e+01
IMP_SCORE,1953,GO:2000193,2.1630e-01,5.0000e+00
IMP_SCORE,1954,GO:0004871,2.1628e-01,5.4700e+02
IMP_SCORE,1955,GO:0031967,2.1624e-01,1.7000e+02
IMP_SCORE,1956,GO:0042166,2.1623e-01,1.3000e+01
IMP_SCORE,1957,GO:0016301,2.1619e-01,2.2300e+02
IMP_SCORE,1958,GO:0043405,2.1609e-01,7.8000e+01
IMP_SCORE,1959,GO:0002495,2.1599e-01,8.7000e+01
IMP_SCORE,1960,GO:0050727,2.1597e-01,1.0300e+02
IMP_SCORE,1961,GO:0010594,2.1596e-01,3.1000e+01
IMP_SCORE,1962,GO:1901342,2.1596e-01,1.1500e+02
IMP_SCORE,1963,GO:0072661,2.1586e-01,5.0000e+00
IMP_SCORE,1964,GO:0045601,2.1584e-01,2.0000e+01
IMP_SCORE,1965,GO:0001662,2.1580e-01,1.6000e+01
IMP_SCORE,1966,GO:0070884,2.1567e-01,6.0000e+00
IMP_SCORE,1967,GO:0046174,2.1566e-01,2.0000e+00
IMP_SCORE,1968,GO:0044060,2.1566e-01,1.7000e+01
IMP_SCORE,1969,GO:1904589,2.1557e-01,4.5000e+01
IMP_SCORE,1970,GO:0002363,2.1557e-01,9.0000e+00
IMP_SCORE,1971,GO:0050857,2.1555e-01,1.4000e+01
IMP_SCORE,1972,GO:0090568,2.1542e-01,1.9000e+01
IMP_SCORE,1973,GO:0046434,2.1541e-01,5.8000e+01
IMP_SCORE,1974,GO:2000651,2.1533e-01,5.0000e+00
IMP_SCORE,1975,GO:0009069,2.1530e-01,5.4000e+01
IMP_SCORE,1976,GO:0004896,2.1530e-01,1.5700e+02
IMP_SCORE,1977,GO:0098857,2.1528e-01,1.3900e+02
IMP_SCORE,1978,GO:0004526,2.1527e-01,5.0000e+00
IMP_SCORE,1979,GO:0043395,2.1525e-01,2.9000e+01
IMP_SCORE,1980,GO:0005310,2.1525e-01,1.7000e+01
IMP_SCORE,1981,GO:0002279,2.1525e-01,5.0000e+00
IMP_SCORE,1982,GO:1903561,2.1523e-01,8.1100e+02
IMP_SCORE,1983,GO:0001763,2.1519e-01,6.4000e+01
IMP_SCORE,1984,GO:0050880,2.1513e-01,3.6000e+01
IMP_SCORE,1985,GO:0050865,2.1510e-01,1.4100e+02
IMP_SCORE,1986,GO:0004521,2.1510e-01,6.2000e+01
IMP_SCORE,1987,GO:0030684,2.1506e-01,4.3000e+01
IMP_SCORE,1988,GO:1901976,2.1506e-01,1.0000e+01
IMP_SCORE,1989,GO:0008037,2.1504e-01,2.0400e+02
IMP_SCORE,1990,GO:0030971,2.1504e-01,5.3000e+01
IMP_SCORE,1991,GO:0004532,2.1502e-01,1.0000e+01
IMP_SCORE,1992,GO:0019915,2.1502e-01,3.4000e+01
IMP_SCORE,1993,GO:1901019,2.1500e-01,3.0000e+01
IMP_SCORE,1994,GO:0051962,2.1488e-01,1.4500e+02
IMP_SCORE,1995,GO:0048255,2.1483e-01,6.0000e+00
IMP_SCORE,1996,GO:0010823,2.1479e-01,2.8000e+01
IMP_SCORE,1997,GO:0010818,2.1477e-01,1.3000e+01
IMP_SCORE,1998,GO:0006644,2.1475e-01,1.7500e+02
IMP_SCORE,1999,GO:0043372,2.1469e-01,1.2000e+01
IMP_SCORE,2000,GO:0051225,2.1463e-01,4.7000e+01
IMP_SCORE,2001,GO:0042493,2.1459e-01,1.2600e+02
IMP_SCORE,2002,GO:0002707,2.1443e-01,1.6000e+01
IMP_SCORE,2003,GO:0016049,2.1442e-01,4.6000e+01
IMP_SCORE,2004,GO:0005234,2.1441e-01,1.8000e+01
IMP_SCORE,2005,GO:0071326,2.1425e-01,3.7000e+01
IMP_SCORE,2006,GO:0005887,2.1425e-01,7.5200e+02
IMP_SCORE,2007,GO:0070536,2.1419e-01,2.9000e+01
IMP_SCORE,2008,GO:0007613,2.1414e-01,7.4000e+01
IMP_SCORE,2009,GO:0017053,2.1409e-01,4.0000e+01
IMP_SCORE,2010,GO:0044803,2.1405e-01,1.1000e+01
IMP_SCORE,2011,GO:0071871,2.1397e-01,1.0000e+01
IMP_SCORE,2012,GO:0060122,2.1391e-01,1.0000e+01
IMP_SCORE,2013,GO:0046931,2.1390e-01,5.0000e+00
IMP_SCORE,2014,GO:0002253,2.1389e-01,1.5400e+02
IMP_SCORE,2015,GO:0032844,2.1388e-01,1.3600e+02
IMP_SCORE,2016,GO:0050777,2.1384e-01,5.3000e+01
IMP_SCORE,2017,GO:0042177,2.1381e-01,3.8000e+01
IMP_SCORE,2018,GO:0061339,2.1379e-01,1.6000e+01
IMP_SCORE,2019,GO:2000241,2.1373e-01,5.4000e+01
IMP_SCORE,2020,GO:0042180,2.1373e-01,4.0000e+01
IMP_SCORE,2021,GO:1900181,2.1364e-01,5.1000e+01
IMP_SCORE,2022,GO:1902905,2.1358e-01,6.7000e+01
IMP_SCORE,2023,GO:0098911,2.1357e-01,5.0000e+00
IMP_SCORE,2024,GO:0045321,2.1353e-01,2.2300e+02
IMP_SCORE,2025,GO:0042542,2.1347e-01,4.1000e+01
IMP_SCORE,2026,GO:0070848,2.1345e-01,6.7000e+01
IMP_SCORE,2027,GO:0044548,2.1344e-01,4.4000e+01
IMP_SCORE,2028,GO:0051155,2.1344e-01,2.3000e+01
IMP_SCORE,2029,GO:0035239,2.1339e-01,5.6000e+01
IMP_SCORE,2030,GO:0071478,2.1333e-01,5.0000e+01
IMP_SCORE,2031,GO:0032990,2.1332e-01,1.2500e+02
IMP_SCORE,2032,GO:0071353,2.1331e-01,9.0000e+00
IMP_SCORE,2033,GO:0010469,2.1331e-01,2.9000e+01
IMP_SCORE,2034,GO:0051310,2.1329e-01,1.6000e+01
IMP_SCORE,2035,GO:0002431,2.1326e-01,3.0000e+01
IMP_SCORE,2036,GO:0001755,2.1324e-01,1.3000e+01
IMP_SCORE,2037,GO:1903322,2.1317e-01,2.9000e+01
IMP_SCORE,2038,GO:0030666,2.1316e-01,1.0200e+02
IMP_SCORE,2039,GO:0043281,2.1307e-01,5.1000e+01
IMP_SCORE,2040,GO:0043902,2.1306e-01,5.6000e+01
IMP_SCORE,2041,GO:1902117,2.1305e-01,4.1000e+01
IMP_SCORE,2042,GO:1902803,2.1302e-01,1.6000e+01
IMP_SCORE,2043,GO:0061158,2.1299e-01,2.0000e+00
IMP_SCORE,2044,GO:1902105,2.1294e-01,1.0800e+02
IMP_SCORE,2045,GO:0009150,2.1293e-01,6.5000e+01
IMP_SCORE,2046,GO:0007015,2.1292e-01,1.0300e+02
IMP_SCORE,2047,GO:1903317,2.1290e-01,5.5000e+01
IMP_SCORE,2048,GO:0051347,2.1290e-01,1.2000e+02
IMP_SCORE,2049,GO:0005811,2.1285e-01,7.9000e+01
IMP_SCORE,2050,GO:0033077,2.1284e-01,4.0000e+00
IMP_SCORE,2051,GO:0042347,2.1281e-01,2.1000e+01
IMP_SCORE,2052,GO:0035024,2.1279e-01,4.0000e+00
IMP_SCORE,2053,GO:0042383,2.1276e-01,1.0000e+02
IMP_SCORE,2054,GO:0030141,2.1274e-01,1.6700e+02
IMP_SCORE,2055,GO:0002360,2.1264e-01,1.1000e+01
IMP_SCORE,2056,GO:0002003,2.1257e-01,2.4000e+01
IMP_SCORE,2057,GO:0045623,2.1244e-01,6.0000e+00
IMP_SCORE,2058,GO:0040014,2.1231e-01,3.6000e+01
IMP_SCORE,2059,GO:1904950,2.1229e-01,5.9000e+01
IMP_SCORE,2060,GO:0030804,2.1229e-01,2.9000e+01
IMP_SCORE,2061,GO:0043531,2.1228e-01,2.4000e+01
IMP_SCORE,2062,GO:0031432,2.1215e-01,1.5000e+01
IMP_SCORE,2063,GO:0002690,2.1215e-01,2.5000e+01
IMP_SCORE,2064,GO:0043409,2.1213e-01,4.5000e+01
IMP_SCORE,2065,GO:0001725,2.1213e-01,2.4000e+01
IMP_SCORE,2066,GO:0043542,2.1212e-01,3.9000e+01
IMP_SCORE,2067,GO:0006942,2.1210e-01,1.3000e+01
IMP_SCORE,2068,GO:0016197,2.1198e-01,1.3000e+02
IMP_SCORE,2069,GO:0045935,2.1196e-01,2.2700e+02
IMP_SCORE,2070,GO:0039703,2.1195e-01,5.0000e+00
IMP_SCORE,2071,GO:0030890,2.1193e-01,2.0000e+01
IMP_SCORE,2072,GO:0003014,2.1193e-01,3.3000e+01
IMP_SCORE,2073,GO:0009100,2.1184e-01,1.0200e+02
IMP_SCORE,2074,GO:0034122,2.1183e-01,8.0000e+00
IMP_SCORE,2075,GO:0044853,2.1175e-01,3.5000e+01
IMP_SCORE,2076,GO:0035082,2.1169e-01,1.3000e+01
IMP_SCORE,2077,GO:0010033,2.1158e-01,6.1000e+02
IMP_SCORE,2078,GO:0034644,2.1151e-01,2.8000e+01
IMP_SCORE,2079,GO:0000910,2.1146e-01,5.6000e+01
IMP_SCORE,2080,GO:0060732,2.1142e-01,6.0000e+00
IMP_SCORE,2081,GO:0007265,2.1141e-01,8.4000e+01
IMP_SCORE,2082,GO:2001028,2.1140e-01,3.0000e+00
IMP_SCORE,2083,GO:0071467,2.1134e-01,1.8000e+01
IMP_SCORE,2084,GO:0046488,2.1131e-01,8.5000e+01
IMP_SCORE,2085,GO:0019897,2.1131e-01,5.0000e+01
IMP_SCORE,2086,GO:0007498,2.1123e-01,1.4000e+01
IMP_SCORE,2087,GO:0016010,2.1115e-01,2.6000e+01
IMP_SCORE,2088,GO:0098811,2.1115e-01,3.2000e+01
IMP_SCORE,2089,GO:0002712,2.1114e-01,1.8000e+01
IMP_SCORE,2090,GO:0008360,2.1113e-01,1.0300e+02
IMP_SCORE,2091,GO:2000272,2.1113e-01,9.0000e+00
IMP_SCORE,2092,GO:0071526,2.1106e-01,1.2000e+01
IMP_SCORE,2093,GO:0002443,2.1106e-01,3.6000e+01
IMP_SCORE,2094,GO:0045621,2.1103e-01,2.3000e+01
IMP_SCORE,2095,GO:0042130,2.1101e-01,2.1000e+01
IMP_SCORE,2096,GO:0032946,2.1099e-01,3.3000e+01
IMP_SCORE,2097,GO:1905515,2.1099e-01,1.2000e+01
IMP_SCORE,2098,GO:0003179,2.1099e-01,7.0000e+00
IMP_SCORE,2099,GO:0048858,2.1098e-01,1.2800e+02
IMP_SCORE,2100,GO:0032266,2.1096e-01,2.0000e+01
IMP_SCORE,2101,GO:0045732,2.1091e-01,6.5000e+01
IMP_SCORE,2102,GO:0097755,2.1086e-01,1.8000e+01
IMP_SCORE,2103,GO:0072384,2.1085e-01,3.4000e+01
IMP_SCORE,2104,GO:0034110,2.1085e-01,5.0000e+00
IMP_SCORE,2105,GO:0035235,2.1084e-01,1.6000e+01
IMP_SCORE,2106,GO:0009952,2.1080e-01,3.3000e+01
IMP_SCORE,2107,GO:0000226,2.1079e-01,1.4000e+02
IMP_SCORE,2108,GO:0002335,2.1078e-01,7.0000e+00
IMP_SCORE,2109,GO:0055038,2.1077e-01,6.2000e+01
IMP_SCORE,2110,GO:0051019,2.1071e-01,1.1000e+01
IMP_SCORE,2111,GO:0051568,2.1065e-01,5.0000e+00
IMP_SCORE,2112,GO:1900271,2.1061e-01,3.2000e+01
IMP_SCORE,2113,GO:0051480,2.1059e-01,6.4000e+01
IMP_SCORE,2114,GO:0044106,2.1048e-01,5.5000e+01
IMP_SCORE,2115,GO:0032272,2.1046e-01,2.4000e+01
IMP_SCORE,2116,GO:1903901,2.1045e-01,4.2000e+01
IMP_SCORE,2117,GO:0021756,2.1041e-01,1.8000e+01
IMP_SCORE,2118,GO:0046039,2.1041e-01,1.0000e+01
IMP_SCORE,2119,GO:0008347,2.1040e-01,3.9000e+01
IMP_SCORE,2120,GO:1901698,2.1038e-01,2.0300e+02
IMP_SCORE,2121,GO:0045651,2.1022e-01,2.0000e+00
IMP_SCORE,2122,GO:0015931,2.1014e-01,8.0000e+01
IMP_SCORE,2123,GO:0032332,2.1009e-01,7.0000e+00
IMP_SCORE,2124,GO:0061134,2.1006e-01,9.1000e+01
IMP_SCORE,2125,GO:0001822,2.1005e-01,4.3000e+01
IMP_SCORE,2126,GO:0043370,2.0998e-01,1.1000e+01
IMP_SCORE,2127,GO:0060041,2.0998e-01,3.4000e+01
IMP_SCORE,2128,GO:0005774,2.0993e-01,2.7300e+02
IMP_SCORE,2129,GO:0032675,2.0991e-01,2.4000e+01
IMP_SCORE,2130,GO:0071396,2.0988e-01,1.0400e+02
IMP_SCORE,2131,GO:0002921,2.0987e-01,1.3000e+01
IMP_SCORE,2132,GO:0097529,2.0984e-01,4.7000e+01
IMP_SCORE,2133,GO:1902476,2.0977e-01,3.9000e+01
IMP_SCORE,2134,GO:0051496,2.0977e-01,3.5000e+01
IMP_SCORE,2135,GO:0043270,2.0968e-01,7.6000e+01
IMP_SCORE,2136,GO:0012506,2.0968e-01,2.6600e+02
IMP_SCORE,2137,GO:0042169,2.0968e-01,2.3000e+01
IMP_SCORE,2138,GO:0017112,2.0967e-01,6.3000e+01
IMP_SCORE,2139,GO:0042754,2.0965e-01,5.0000e+00
IMP_SCORE,2140,GO:0043408,2.0955e-01,1.4000e+02
IMP_SCORE,2141,GO:2001056,2.0954e-01,3.3000e+01
IMP_SCORE,2142,GO:1904407,2.0952e-01,1.3000e+01
IMP_SCORE,2143,GO:0050830,2.0952e-01,2.6000e+01
IMP_SCORE,2144,GO:0043489,2.0947e-01,6.0000e+00
IMP_SCORE,2145,GO:0043066,2.0939e-01,2.3800e+02
IMP_SCORE,2146,GO:0051216,2.0924e-01,3.7000e+01
IMP_SCORE,2147,GO:0030175,2.0921e-01,8.6000e+01
IMP_SCORE,2148,GO:0005521,2.0921e-01,1.4000e+01
IMP_SCORE,2149,GO:0010633,2.0917e-01,4.4000e+01
IMP_SCORE,2150,GO:0010765,2.0917e-01,1.4000e+01
IMP_SCORE,2151,GO:0016868,2.0917e-01,6.0000e+00
IMP_SCORE,2152,GO:0035578,2.0903e-01,8.4000e+01
IMP_SCORE,2153,GO:1902692,2.0901e-01,2.7000e+01
IMP_SCORE,2154,GO:0035871,2.0901e-01,3.6000e+01
IMP_SCORE,2155,GO:0016894,2.0899e-01,2.9000e+01
IMP_SCORE,2156,GO:0051893,2.0894e-01,1.6000e+01
IMP_SCORE,2157,GO:0031057,2.0871e-01,2.5000e+01
IMP_SCORE,2158,GO:0033116,2.0868e-01,5.9000e+01
IMP_SCORE,2159,GO:0055037,2.0867e-01,6.7000e+01
IMP_SCORE,2160,GO:0001675,2.0861e-01,5.0000e+00
IMP_SCORE,2161,GO:0060317,2.0859e-01,1.3000e+01
IMP_SCORE,2162,GO:0034109,2.0857e-01,7.2000e+01
IMP_SCORE,2163,GO:0034707,2.0848e-01,2.7000e+01
IMP_SCORE,2164,GO:0019835,2.0847e-01,2.0000e+01
IMP_SCORE,2165,GO:0051053,2.0843e-01,3.2000e+01
IMP_SCORE,2166,GO:0050427,2.0833e-01,4.0000e+00
IMP_SCORE,2167,GO:0090307,2.0828e-01,2.5000e+01
IMP_SCORE,2168,GO:0010243,2.0811e-01,1.6900e+02
IMP_SCORE,2169,GO:0032507,2.0811e-01,3.5000e+01
IMP_SCORE,2170,GO:0043299,2.0806e-01,1.0900e+02
IMP_SCORE,2171,GO:0015662,2.0805e-01,3.1000e+01
IMP_SCORE,2172,GO:0030295,2.0802e-01,2.2000e+01
IMP_SCORE,2173,GO:0031489,2.0800e-01,1.1000e+01
IMP_SCORE,2174,GO:0006833,2.0799e-01,3.5000e+01
IMP_SCORE,2175,GO:0015696,2.0795e-01,3.9000e+01
IMP_SCORE,2176,GO:0071825,2.0787e-01,1.3000e+01
IMP_SCORE,2177,GO:0071229,2.0786e-01,4.7000e+01
IMP_SCORE,2178,GO:0070167,2.0780e-01,3.5000e+01
IMP_SCORE,2179,GO:0005765,2.0780e-01,2.6200e+02
IMP_SCORE,2180,GO:0006465,2.0779e-01,1.5000e+01
IMP_SCORE,2181,GO:0045111,2.0776e-01,5.4000e+01
IMP_SCORE,2182,GO:0048070,2.0776e-01,5.0000e+00
IMP_SCORE,2183,GO:0043647,2.0771e-01,5.7000e+01
IMP_SCORE,2184,GO:0031400,2.0763e-01,1.1400e+02
IMP_SCORE,2185,GO:0016331,2.0761e-01,4.0000e+00
IMP_SCORE,2186,GO:0002793,2.0759e-01,7.0000e+01
IMP_SCORE,2187,GO:0005791,2.0759e-01,4.2000e+01
IMP_SCORE,2188,GO:0050731,2.0756e-01,5.3000e+01
IMP_SCORE,2189,GO:0030674,2.0753e-01,7.9000e+01
IMP_SCORE,2190,GO:0035588,2.0753e-01,2.9000e+01
IMP_SCORE,2191,GO:0045667,2.0742e-01,5.7000e+01
IMP_SCORE,2192,GO:0002092,2.0742e-01,6.0000e+00
IMP_SCORE,2193,GO:0030033,2.0734e-01,3.0000e+01
IMP_SCORE,2194,GO:0010922,2.0734e-01,1.6000e+01
IMP_SCORE,2195,GO:0001836,2.0732e-01,2.9000e+01
IMP_SCORE,2196,GO:0010954,2.0726e-01,7.0000e+00
IMP_SCORE,2197,GO:0030667,2.0711e-01,1.4400e+02
IMP_SCORE,2198,GO:0032091,2.0709e-01,3.8000e+01
IMP_SCORE,2199,GO:0048588,2.0705e-01,3.1000e+01
IMP_SCORE,2200,GO:0001682,2.0700e-01,5.0000e+00
IMP_SCORE,2201,GO:1904893,2.0694e-01,1.9000e+01
IMP_SCORE,2202,GO:0045746,2.0666e-01,1.4000e+01
IMP_SCORE,2203,GO:0071310,2.0661e-01,3.1700e+02
IMP_SCORE,2204,GO:0007067,2.0660e-01,1.1000e+02
IMP_SCORE,2205,GO:0050657,2.0659e-01,7.0000e+01
IMP_SCORE,2206,GO:0045943,2.0658e-01,4.0000e+00
IMP_SCORE,2207,GO:0034103,2.0638e-01,2.8000e+01
IMP_SCORE,2208,GO:0045862,2.0638e-01,9.0000e+01
IMP_SCORE,2209,GO:0002429,2.0637e-01,9.3000e+01
IMP_SCORE,2210,GO:0001953,2.0635e-01,2.2000e+01
IMP_SCORE,2211,GO:0060334,2.0631e-01,9.0000e+00
IMP_SCORE,2212,GO:0010639,2.0631e-01,9.5000e+01
IMP_SCORE,2213,GO:0070232,2.0628e-01,3.3000e+01
IMP_SCORE,2214,GO:0051924,2.0620e-01,6.0000e+01
IMP_SCORE,2215,GO:0044446,2.0619e-01,1.5050e+03
IMP_SCORE,2216,GO:0071480,2.0614e-01,6.0000e+00
IMP_SCORE,2217,GO:0042379,2.0613e-01,2.3000e+01
IMP_SCORE,2218,GO:0031668,2.0611e-01,6.8000e+01
IMP_SCORE,2219,GO:0006754,2.0610e-01,8.0000e+00
IMP_SCORE,2220,GO:0032943,2.0602e-01,1.6000e+01
IMP_SCORE,2221,GO:0051043,2.0594e-01,9.0000e+00
IMP_SCORE,2222,GO:0032374,2.0592e-01,1.3000e+01
IMP_SCORE,2223,GO:0050678,2.0589e-01,7.7000e+01
IMP_SCORE,2224,GO:0010810,2.0588e-01,9.0000e+01
IMP_SCORE,2225,GO:0046677,2.0586e-01,3.0000e+01
IMP_SCORE,2226,GO:0034162,2.0585e-01,1.9000e+01
IMP_SCORE,2227,GO:0033674,2.0583e-01,1.0300e+02
IMP_SCORE,2228,GO:0050866,2.0577e-01,5.4000e+01
IMP_SCORE,2229,GO:0034368,2.0566e-01,9.0000e+00
IMP_SCORE,2230,GO:0014870,2.0562e-01,5.0000e+00
IMP_SCORE,2231,GO:0042308,2.0559e-01,2.7000e+01
IMP_SCORE,2232,GO:0030856,2.0555e-01,2.8000e+01
IMP_SCORE,2233,GO:0010907,2.0552e-01,1.9000e+01
IMP_SCORE,2234,GO:0009409,2.0550e-01,2.9000e+01
IMP_SCORE,2235,GO:0033762,2.0539e-01,3.2000e+01
IMP_SCORE,2236,GO:0019377,2.0536e-01,2.4000e+01
IMP_SCORE,2237,GO:0060632,2.0529e-01,5.0000e+00
IMP_SCORE,2238,GO:0031056,2.0528e-01,3.0000e+01
IMP_SCORE,2239,GO:0004197,2.0528e-01,8.7000e+01
IMP_SCORE,2240,GO:0019985,2.0527e-01,1.5000e+01
IMP_SCORE,2241,GO:1902170,2.0526e-01,6.0000e+00
IMP_SCORE,2242,GO:0051930,2.0525e-01,1.9000e+01
IMP_SCORE,2243,GO:0016071,2.0519e-01,1.5100e+02
IMP_SCORE,2244,GO:0009896,2.0513e-01,8.5000e+01
IMP_SCORE,2245,GO:0010664,2.0509e-01,6.0000e+00
IMP_SCORE,2246,GO:1900746,2.0503e-01,7.0000e+00
IMP_SCORE,2247,GO:0034121,2.0501e-01,2.8000e+01
IMP_SCORE,2248,GO:0030672,2.0491e-01,6.8000e+01
IMP_SCORE,2249,GO:0033008,2.0488e-01,7.0000e+00
IMP_SCORE,2250,GO:0004622,2.0483e-01,3.2000e+01
IMP_SCORE,2251,GO:0008206,2.0481e-01,2.6000e+01
IMP_SCORE,2252,GO:0048869,2.0468e-01,8.5200e+02
IMP_SCORE,2253,GO:0009967,2.0466e-01,3.4700e+02
IMP_SCORE,2254,GO:1900048,2.0465e-01,2.6000e+01
IMP_SCORE,2255,GO:0007088,2.0462e-01,3.5000e+01
IMP_SCORE,2256,GO:0090100,2.0461e-01,2.5000e+01
IMP_SCORE,2257,GO:0005790,2.0460e-01,1.1000e+01
IMP_SCORE,2258,GO:1903432,2.0456e-01,1.2000e+01
IMP_SCORE,2259,GO:2000177,2.0453e-01,3.2000e+01
IMP_SCORE,2260,GO:1900544,2.0453e-01,3.0000e+01
IMP_SCORE,2261,GO:0070530,2.0452e-01,9.0000e+00
IMP_SCORE,2262,GO:0043122,2.0451e-01,1.2900e+02
IMP_SCORE,2263,GO:0001573,2.0449e-01,3.6000e+01
IMP_SCORE,2264,GO:0051302,2.0449e-01,5.9000e+01
IMP_SCORE,2265,GO:1905475,2.0447e-01,6.3000e+01
IMP_SCORE,2266,GO:0044090,2.0445e-01,1.3000e+01
IMP_SCORE,2267,GO:0046883,2.0444e-01,5.5000e+01
IMP_SCORE,2268,GO:0048545,2.0444e-01,7.7000e+01
IMP_SCORE,2269,GO:0016239,2.0438e-01,2.1000e+01
IMP_SCORE,2270,GO:0042487,2.0432e-01,1.0000e+01
IMP_SCORE,2271,GO:0046030,2.0428e-01,4.0000e+00
IMP_SCORE,2272,GO:0006639,2.0422e-01,5.8000e+01
IMP_SCORE,2273,GO:0043043,2.0416e-01,7.6000e+01
IMP_SCORE,2274,GO:1904062,2.0415e-01,9.4000e+01
IMP_SCORE,2275,GO:0008565,2.0415e-01,5.0000e+01
IMP_SCORE,2276,GO:1904377,2.0408e-01,2.5000e+01
IMP_SCORE,2277,GO:1905268,2.0404e-01,1.7000e+01
IMP_SCORE,2278,GO:0007530,2.0403e-01,6.0000e+00
IMP_SCORE,2279,GO:0016241,2.0402e-01,5.1000e+01
IMP_SCORE,2280,GO:0032651,2.0389e-01,1.7000e+01
IMP_SCORE,2281,GO:0030431,2.0387e-01,1.1000e+01
IMP_SCORE,2282,GO:0043292,2.0383e-01,4.4000e+01
IMP_SCORE,2283,GO:0006468,2.0382e-01,2.2700e+02
IMP_SCORE,2284,GO:0032663,2.0381e-01,1.1000e+01
IMP_SCORE,2285,GO:1902593,2.0380e-01,4.2000e+01
IMP_SCORE,2286,GO:0046834,2.0379e-01,4.9000e+01
IMP_SCORE,2287,GO:0050778,2.0366e-01,1.7200e+02
IMP_SCORE,2288,GO:0030449,2.0365e-01,5.2000e+01
IMP_SCORE,2289,GO:0046620,2.0363e-01,1.1000e+01
IMP_SCORE,2290,GO:0043901,2.0363e-01,7.1000e+01
IMP_SCORE,2291,GO:0043121,2.0362e-01,1.9000e+01
IMP_SCORE,2292,GO:0052548,2.0359e-01,1.3300e+02
IMP_SCORE,2293,GO:0042176,2.0353e-01,1.0700e+02
IMP_SCORE,2294,GO:0043204,2.0351e-01,6.1000e+01
IMP_SCORE,2295,GO:0032388,2.0347e-01,9.1000e+01
IMP_SCORE,2296,GO:0042923,2.0345e-01,2.1000e+01
IMP_SCORE,2297,GO:0042572,2.0340e-01,3.4000e+01
IMP_SCORE,2298,GO:0050786,2.0339e-01,2.6000e+01
IMP_SCORE,2299,GO:0032816,2.0330e-01,1.6000e+01
IMP_SCORE,2300,GO:0097610,2.0322e-01,3.9000e+01
IMP_SCORE,2301,GO:0070302,2.0319e-01,4.7000e+01
IMP_SCORE,2302,GO:0030029,2.0317e-01,1.7400e+02
IMP_SCORE,2303,GO:1901722,2.0311e-01,8.0000e+00
IMP_SCORE,2304,GO:0006898,2.0310e-01,1.9500e+02
IMP_SCORE,2305,GO:1903311,2.0303e-01,4.6000e+01
IMP_SCORE,2306,GO:0007224,2.0303e-01,4.1000e+01
IMP_SCORE,2307,GO:0015758,2.0301e-01,5.3000e+01
IMP_SCORE,2308,GO:0004714,2.0299e-01,4.2000e+01
IMP_SCORE,2309,GO:1903426,2.0299e-01,2.5000e+01
IMP_SCORE,2310,GO:0044428,2.0294e-01,1.2930e+03
IMP_SCORE,2311,GO:0016605,2.0288e-01,3.4000e+01
IMP_SCORE,2312,GO:0071375,2.0285e-01,5.4000e+01
IMP_SCORE,2313,GO:0071470,2.0266e-01,2.6000e+01
IMP_SCORE,2314,GO:0016020,2.0260e-01,2.4180e+03
IMP_SCORE,2315,GO:0061659,2.0257e-01,8.0000e+01
IMP_SCORE,2316,GO:0042026,2.0246e-01,2.2000e+01
IMP_SCORE,2317,GO:0015791,2.0243e-01,6.0000e+00
IMP_SCORE,2318,GO:0072164,2.0242e-01,2.7000e+01
IMP_SCORE,2319,GO:0007164,2.0240e-01,1.2000e+01
IMP_SCORE,2320,GO:0051639,2.0230e-01,1.8000e+01
IMP_SCORE,2321,GO:0030315,2.0227e-01,2.1000e+01
IMP_SCORE,2322,GO:0033993,2.0222e-01,2.5200e+02
IMP_SCORE,2323,GO:0051101,2.0221e-01,4.5000e+01
IMP_SCORE,2324,GO:0043207,2.0213e-01,2.3400e+02
IMP_SCORE,2325,GO:0019439,2.0212e-01,1.4900e+02
IMP_SCORE,2326,GO:0031256,2.0208e-01,5.4000e+01
IMP_SCORE,2327,GO:0034367,2.0203e-01,1.2000e+01
IMP_SCORE,2328,GO:0030433,2.0202e-01,1.5000e+01
IMP_SCORE,2329,GO:0031279,2.0198e-01,2.6000e+01
IMP_SCORE,2330,GO:0019730,2.0197e-01,6.1000e+01
IMP_SCORE,2331,GO:0031982,2.0195e-01,1.0010e+03
IMP_SCORE,2332,GO:0051093,2.0187e-01,2.2100e+02
IMP_SCORE,2333,GO:0051349,2.0178e-01,1.6000e+01
IMP_SCORE,2334,GO:0051439,2.0177e-01,1.3000e+01
IMP_SCORE,2335,GO:0048863,2.0176e-01,3.6000e+01
IMP_SCORE,2336,GO:0046635,2.0174e-01,2.1000e+01
IMP_SCORE,2337,GO:0097305,2.0174e-01,7.7000e+01
IMP_SCORE,2338,GO:0071901,2.0168e-01,3.7000e+01
IMP_SCORE,2339,GO:0006699,2.0167e-01,3.5000e+01
IMP_SCORE,2340,GO:0007631,2.0163e-01,3.4000e+01
IMP_SCORE,2341,GO:0090101,2.0157e-01,3.1000e+01
IMP_SCORE,2342,GO:1904063,2.0157e-01,1.6000e+01
IMP_SCORE,2343,GO:1903206,2.0155e-01,8.0000e+00
IMP_SCORE,2344,GO:0002444,2.0152e-01,1.0000e+01
IMP_SCORE,2345,GO:0010970,2.0152e-01,4.7000e+01
IMP_SCORE,2346,GO:0045472,2.0142e-01,2.0000e+00
IMP_SCORE,2347,GO:0032373,2.0138e-01,7.0000e+00
IMP_SCORE,2348,GO:0032956,2.0138e-01,1.0000e+02
IMP_SCORE,2349,GO:0008074,2.0126e-01,5.0000e+00
IMP_SCORE,2350,GO:1902882,2.0119e-01,1.8000e+01
IMP_SCORE,2351,GO:0098862,2.0118e-01,4.8000e+01
IMP_SCORE,2352,GO:0090049,2.0117e-01,9.0000e+00
IMP_SCORE,2353,GO:2000310,2.0117e-01,6.0000e+00
IMP_SCORE,2354,GO:0032870,2.0114e-01,9.2000e+01
IMP_SCORE,2355,GO:1902017,2.0113e-01,4.8000e+01
IMP_SCORE,2356,GO:0060077,2.0111e-01,1.4000e+01
IMP_SCORE,2357,GO:0048679,2.0104e-01,8.0000e+00
IMP_SCORE,2358,GO:0098960,2.0096e-01,7.0000e+00
IMP_SCORE,2359,GO:0042974,2.0096e-01,5.0000e+00
IMP_SCORE,2360,GO:0006517,2.0093e-01,4.3000e+01
IMP_SCORE,2361,GO:0004620,2.0090e-01,9.9000e+01
IMP_SCORE,2362,GO:0051251,2.0086e-01,5.3000e+01
IMP_SCORE,2363,GO:0000902,2.0081e-01,6.6000e+01
IMP_SCORE,2364,GO:0071514,2.0070e-01,1.4000e+01
IMP_SCORE,2365,GO:0051865,2.0069e-01,3.8000e+01
IMP_SCORE,2366,GO:0001736,2.0066e-01,6.0000e+00
IMP_SCORE,2367,GO:0030205,2.0066e-01,8.0000e+00
IMP_SCORE,2368,GO:0006896,2.0064e-01,1.0000e+01
IMP_SCORE,2369,GO:0015276,2.0060e-01,6.4000e+01
IMP_SCORE,2370,GO:0060090,2.0056e-01,9.4000e+01
IMP_SCORE,2371,GO:2000351,2.0054e-01,2.9000e+01
IMP_SCORE,2372,GO:0005540,2.0053e-01,6.8000e+01
IMP_SCORE,2373,GO:0051303,2.0048e-01,2.2000e+01
IMP_SCORE,2374,GO:0035735,2.0047e-01,2.7000e+01
IMP_SCORE,2375,GO:0005886,2.0047e-01,1.6890e+03
IMP_SCORE,2376,GO:1903707,2.0045e-01,6.9000e+01
IMP_SCORE,2377,GO:0098542,2.0024e-01,1.4600e+02
IMP_SCORE,2378,GO:0016616,2.0024e-01,1.3300e+02
IMP_SCORE,2379,GO:0034616,2.0020e-01,1.0000e+01
IMP_SCORE,2380,GO:0006884,2.0020e-01,5.0000e+00
IMP_SCORE,2381,GO:0006066,2.0019e-01,1.6500e+02
IMP_SCORE,2382,GO:0090200,2.0018e-01,6.0000e+00
IMP_SCORE,2383,GO:0030010,2.0009e-01,4.0000e+01
IMP_SCORE,2384,GO:0070301,2.0008e-01,1.7000e+01
IMP_SCORE,2385,GO:0045637,2.0007e-01,8.0000e+01
IMP_SCORE,2386,GO:0005528,1.9999e-01,2.6000e+01
IMP_SCORE,2387,GO:0048806,1.9996e-01,1.7000e+01
IMP_SCORE,2388,GO:0044453,1.9993e-01,1.7000e+01
IMP_SCORE,2389,GO:0090329,1.9992e-01,2.9000e+01
IMP_SCORE,2390,GO:0043954,1.9991e-01,2.1000e+01
IMP_SCORE,2391,GO:0008139,1.9990e-01,2.1000e+01
IMP_SCORE,2392,GO:0032925,1.9987e-01,5.0000e+00
IMP_SCORE,2393,GO:0071549,1.9976e-01,4.0000e+00
IMP_SCORE,2394,GO:0045216,1.9975e-01,1.2700e+02
IMP_SCORE,2395,GO:0051051,1.9974e-01,1.1900e+02
IMP_SCORE,2396,GO:0033135,1.9969e-01,2.3000e+01
IMP_SCORE,2397,GO:0017081,1.9969e-01,2.7000e+01
IMP_SCORE,2398,GO:0043209,1.9969e-01,2.0200e+02
IMP_SCORE,2399,GO:0043005,1.9960e-01,4.4500e+02
IMP_SCORE,2400,GO:0051099,1.9957e-01,3.1000e+01
IMP_SCORE,2401,GO:0043025,1.9955e-01,1.9700e+02
IMP_SCORE,2402,GO:0010628,1.9950e-01,2.4400e+02
IMP_SCORE,2403,GO:0048147,1.9940e-01,3.0000e+01
IMP_SCORE,2404,GO:0031638,1.9939e-01,2.5000e+01
IMP_SCORE,2405,GO:0050673,1.9939e-01,3.2000e+01
IMP_SCORE,2406,GO:0031099,1.9936e-01,7.5000e+01
IMP_SCORE,2407,GO:0042339,1.9935e-01,3.2000e+01
IMP_SCORE,2408,GO:0019209,1.9935e-01,4.3000e+01
IMP_SCORE,2409,GO:0050851,1.9930e-01,5.4000e+01
IMP_SCORE,2410,GO:0050764,1.9926e-01,2.9000e+01
IMP_SCORE,2411,GO:0009116,1.9924e-01,4.1000e+01
IMP_SCORE,2412,GO:0032994,1.9919e-01,3.3000e+01
IMP_SCORE,2413,GO:0098636,1.9907e-01,4.2000e+01
IMP_SCORE,2414,GO:0040018,1.9906e-01,1.5000e+01
IMP_SCORE,2415,GO:1901030,1.9906e-01,1.6000e+01
IMP_SCORE,2416,GO:0050766,1.9901e-01,3.5000e+01
IMP_SCORE,2417,GO:1901987,1.9898e-01,8.6000e+01
IMP_SCORE,2418,GO:0046365,1.9891e-01,4.2000e+01
IMP_SCORE,2419,GO:0045121,1.9889e-01,1.5400e+02
IMP_SCORE,2420,GO:0031667,1.9883e-01,1.2400e+02
IMP_SCORE,2421,GO:0022829,1.9879e-01,1.0000e+01
IMP_SCORE,2422,GO:0045745,1.9876e-01,1.7000e+01
IMP_SCORE,2423,GO:0032088,1.9875e-01,3.6000e+01
IMP_SCORE,2424,GO:0048525,1.9874e-01,5.8000e+01
IMP_SCORE,2425,GO:0030162,1.9872e-01,1.9200e+02
IMP_SCORE,2426,GO:0005086,1.9864e-01,1.2000e+01
IMP_SCORE,2427,GO:0043069,1.9857e-01,2.3900e+02
IMP_SCORE,2428,GO:0016801,1.9851e-01,4.8000e+01
IMP_SCORE,2429,GO:0050767,1.9848e-01,1.8200e+02
IMP_SCORE,2430,GO:0050658,1.9846e-01,6.5000e+01
IMP_SCORE,2431,GO:0030507,1.9845e-01,1.9000e+01
IMP_SCORE,2432,GO:0070062,1.9836e-01,8.8600e+02
IMP_SCORE,2433,GO:0038127,1.9834e-01,4.4000e+01
IMP_SCORE,2434,GO:0001765,1.9834e-01,7.0000e+00
IMP_SCORE,2435,GO:0005892,1.9833e-01,1.0000e+01
IMP_SCORE,2436,GO:0045921,1.9829e-01,3.1000e+01
IMP_SCORE,2437,GO:0001890,1.9828e-01,3.0000e+01
IMP_SCORE,2438,GO:0038096,1.9819e-01,1.5000e+01
IMP_SCORE,2439,GO:0034284,1.9818e-01,4.5000e+01
IMP_SCORE,2440,GO:0045071,1.9809e-01,4.1000e+01
IMP_SCORE,2441,GO:0005773,1.9805e-01,2.7500e+02
IMP_SCORE,2442,GO:0006956,1.9802e-01,4.0000e+01
IMP_SCORE,2443,GO:0040008,1.9802e-01,2.6300e+02
IMP_SCORE,2444,GO:0044774,1.9797e-01,1.4000e+01
IMP_SCORE,2445,GO:0032963,1.9794e-01,4.4000e+01
IMP_SCORE,2446,GO:0031341,1.9787e-01,2.0000e+01
IMP_SCORE,2447,GO:0002283,1.9785e-01,1.2400e+02
IMP_SCORE,2448,GO:0007033,1.9779e-01,7.6000e+01
IMP_SCORE,2449,GO:0006814,1.9776e-01,9.1000e+01
IMP_SCORE,2450,GO:1902547,1.9768e-01,5.0000e+00
IMP_SCORE,2451,GO:0043123,1.9767e-01,1.1600e+02
IMP_SCORE,2452,GO:0010977,1.9766e-01,8.2000e+01
IMP_SCORE,2453,GO:0002521,1.9766e-01,7.9000e+01
IMP_SCORE,2454,GO:0008271,1.9762e-01,8.0000e+00
IMP_SCORE,2455,GO:2000145,1.9762e-01,1.8400e+02
IMP_SCORE,2456,GO:0035303,1.9757e-01,7.9000e+01
IMP_SCORE,2457,GO:1904358,1.9751e-01,2.8000e+01
IMP_SCORE,2458,GO:0007411,1.9749e-01,1.4300e+02
IMP_SCORE,2459,GO:0001819,1.9742e-01,1.0800e+02
IMP_SCORE,2460,GO:0048387,1.9742e-01,2.0000e+00
IMP_SCORE,2461,GO:0050840,1.9737e-01,5.1000e+01
IMP_SCORE,2462,GO:0032656,1.9733e-01,8.0000e+00
IMP_SCORE,2463,GO:0035637,1.9731e-01,3.3000e+01
IMP_SCORE,2464,GO:0001938,1.9730e-01,3.1000e+01
IMP_SCORE,2465,GO:0043666,1.9724e-01,8.0000e+00
IMP_SCORE,2466,GO:0009725,1.9722e-01,1.8100e+02
IMP_SCORE,2467,GO:0006613,1.9711e-01,1.3000e+01
IMP_SCORE,2468,GO:0009226,1.9710e-01,3.9000e+01
IMP_SCORE,2469,GO:0005737,1.9707e-01,1.8700e+03
IMP_SCORE,2470,GO:0031440,1.9702e-01,1.0000e+01
IMP_SCORE,2471,GO:0099531,1.9702e-01,3.9000e+01
IMP_SCORE,2472,GO:0051170,1.9701e-01,4.4000e+01
IMP_SCORE,2473,GO:0009415,1.9698e-01,1.3000e+01
IMP_SCORE,2474,GO:0007006,1.9696e-01,3.6000e+01
IMP_SCORE,2475,GO:1990351,1.9692e-01,1.3900e+02
IMP_SCORE,2476,GO:0003279,1.9688e-01,3.4000e+01
IMP_SCORE,2477,GO:0042311,1.9687e-01,8.0000e+00
IMP_SCORE,2478,GO:0042044,1.9685e-01,3.6000e+01
IMP_SCORE,2479,GO:0009894,1.9680e-01,2.3800e+02
IMP_SCORE,2480,GO:0043032,1.9679e-01,1.0000e+01
IMP_SCORE,2481,GO:0016614,1.9679e-01,1.5000e+02
IMP_SCORE,2482,GO:0006937,1.9657e-01,5.3000e+01
IMP_SCORE,2483,GO:0002683,1.9656e-01,1.6600e+02
IMP_SCORE,2484,GO:0019206,1.9652e-01,7.0000e+00
IMP_SCORE,2485,GO:0051271,1.9650e-01,1.0500e+02
IMP_SCORE,2486,GO:0031397,1.9643e-01,1.6000e+01
IMP_SCORE,2487,GO:0071813,1.9636e-01,1.0000e+01
IMP_SCORE,2488,GO:0009266,1.9633e-01,8.9000e+01
IMP_SCORE,2489,GO:0046364,1.9630e-01,2.2000e+01
IMP_SCORE,2490,GO:0031124,1.9628e-01,2.4000e+01
IMP_SCORE,2491,GO:0045595,1.9623e-01,4.3200e+02
IMP_SCORE,2492,GO:0034613,1.9618e-01,2.5400e+02
IMP_SCORE,2493,GO:0046887,1.9616e-01,5.2000e+01
IMP_SCORE,2494,GO:0032024,1.9613e-01,2.1000e+01
IMP_SCORE,2495,GO:0098590,1.9610e-01,5.1700e+02
IMP_SCORE,2496,GO:0007422,1.9606e-01,4.1000e+01
IMP_SCORE,2497,GO:0043029,1.9604e-01,1.5000e+01
IMP_SCORE,2498,GO:0051173,1.9603e-01,2.5800e+02
IMP_SCORE,2499,GO:0051651,1.9598e-01,3.9000e+01
IMP_SCORE,2500,GO:0005518,1.9597e-01,5.3000e+01
IMP_SCORE,2501,GO:0048732,1.9596e-01,1.2000e+02
IMP_SCORE,2502,GO:0042054,1.9595e-01,3.1000e+01
IMP_SCORE,2503,GO:0007045,1.9594e-01,2.7000e+01
IMP_SCORE,2504,GO:0007595,1.9593e-01,1.5000e+01
IMP_SCORE,2505,GO:0048589,1.9593e-01,1.1500e+02
IMP_SCORE,2506,GO:0000186,1.9591e-01,8.0000e+00
IMP_SCORE,2507,GO:0007179,1.9585e-01,2.5000e+01
IMP_SCORE,2508,GO:0072401,1.9584e-01,9.0000e+00
IMP_SCORE,2509,GO:1904680,1.9576e-01,3.0000e+01
IMP_SCORE,2510,GO:0007043,1.9575e-01,7.3000e+01
IMP_SCORE,2511,GO:0007167,1.9572e-01,2.3300e+02
IMP_SCORE,2512,GO:0034329,1.9572e-01,1.0200e+02
IMP_SCORE,2513,GO:0097194,1.9569e-01,4.0000e+01
IMP_SCORE,2514,GO:0046982,1.9551e-01,2.2800e+02
IMP_SCORE,2515,GO:0090665,1.9543e-01,3.0000e+01
IMP_SCORE,2516,GO:2000027,1.9542e-01,6.7000e+01
IMP_SCORE,2517,GO:0060076,1.9541e-01,6.0000e+00
IMP_SCORE,2518,GO:0051048,1.9541e-01,6.7000e+01
IMP_SCORE,2519,GO:0008238,1.9540e-01,1.4800e+02
IMP_SCORE,2520,GO:0022612,1.9537e-01,2.8000e+01
IMP_SCORE,2521,GO:0044432,1.9534e-01,6.0300e+02
IMP_SCORE,2522,GO:0019217,1.9533e-01,3.7000e+01
IMP_SCORE,2523,GO:0097192,1.9532e-01,1.3000e+01
IMP_SCORE,2524,GO:0045664,1.9523e-01,1.5900e+02
IMP_SCORE,2525,GO:0009991,1.9522e-01,1.1100e+02
IMP_SCORE,2526,GO:1905114,1.9511e-01,9.5000e+01
IMP_SCORE,2527,GO:0016469,1.9509e-01,1.4000e+01
IMP_SCORE,2528,GO:0006650,1.9503e-01,1.5000e+02
IMP_SCORE,2529,GO:0033673,1.9501e-01,8.5000e+01
IMP_SCORE,2530,GO:0045814,1.9499e-01,3.2000e+01
IMP_SCORE,2531,GO:0048505,1.9494e-01,6.0000e+00
IMP_SCORE,2532,GO:0045722,1.9492e-01,2.0000e+00
IMP_SCORE,2533,GO:0051181,1.9491e-01,1.8000e+01
IMP_SCORE,2534,GO:0045185,1.9487e-01,3.9000e+01
IMP_SCORE,2535,GO:0015106,1.9487e-01,1.0000e+01
IMP_SCORE,2536,GO:0046688,1.9480e-01,1.6000e+01
IMP_SCORE,2537,GO:0060766,1.9478e-01,2.0000e+00
IMP_SCORE,2538,GO:0021952,1.9470e-01,1.6000e+01
IMP_SCORE,2539,GO:0051224,1.9464e-01,8.3000e+01
IMP_SCORE,2540,GO:0015026,1.9463e-01,3.4000e+01
IMP_SCORE,2541,GO:0006805,1.9459e-01,1.4700e+02
IMP_SCORE,2542,GO:0007215,1.9457e-01,3.9000e+01
IMP_SCORE,2543,GO:0031228,1.9453e-01,5.8000e+01
IMP_SCORE,2544,GO:1903845,1.9452e-01,3.3000e+01
IMP_SCORE,2545,GO:0031226,1.9451e-01,7.3600e+02
IMP_SCORE,2546,GO:0010821,1.9451e-01,7.6000e+01
IMP_SCORE,2547,GO:0072509,1.9449e-01,1.0600e+02
IMP_SCORE,2548,GO:0010762,1.9447e-01,1.2000e+01
IMP_SCORE,2549,GO:0010647,1.9437e-01,3.6100e+02
IMP_SCORE,2550,GO:0043236,1.9418e-01,5.2000e+01
IMP_SCORE,2551,GO:0043068,1.9414e-01,1.8000e+02
IMP_SCORE,2552,GO:0060324,1.9413e-01,4.0000e+00
IMP_SCORE,2553,GO:0007200,1.9410e-01,4.9000e+01
IMP_SCORE,2554,GO:0051148,1.9410e-01,3.0000e+01
IMP_SCORE,2555,GO:0051047,1.9407e-01,9.9000e+01
IMP_SCORE,2556,GO:2001252,1.9407e-01,4.5000e+01
IMP_SCORE,2557,GO:0071392,1.9406e-01,2.9000e+01
IMP_SCORE,2558,GO:0051016,1.9400e-01,1.4000e+01
IMP_SCORE,2559,GO:0014047,1.9394e-01,1.2000e+01
IMP_SCORE,2560,GO:0048729,1.9393e-01,1.1300e+02
IMP_SCORE,2561,GO:0001816,1.9393e-01,2.9000e+01
IMP_SCORE,2562,GO:0046916,1.9388e-01,4.1000e+01
IMP_SCORE,2563,GO:0031954,1.9387e-01,1.9000e+01
IMP_SCORE,2564,GO:0060341,1.9383e-01,2.3000e+02
IMP_SCORE,2565,GO:0051785,1.9380e-01,9.0000e+00
IMP_SCORE,2566,GO:0019899,1.9377e-01,9.7500e+02
IMP_SCORE,2567,GO:0005200,1.9370e-01,1.4400e+02
IMP_SCORE,2568,GO:1901385,1.9369e-01,1.9000e+01
IMP_SCORE,2569,GO:1903509,1.9369e-01,8.4000e+01
IMP_SCORE,2570,GO:0098531,1.9368e-01,2.1000e+01
IMP_SCORE,2571,GO:0005783,1.9368e-01,6.7000e+02
IMP_SCORE,2572,GO:0046903,1.9368e-01,2.3500e+02
IMP_SCORE,2573,GO:0042581,1.9368e-01,1.9000e+01
IMP_SCORE,2574,GO:0098900,1.9368e-01,1.7000e+01
IMP_SCORE,2575,GO:0045927,1.9367e-01,5.7000e+01
IMP_SCORE,2576,GO:0010720,1.9360e-01,1.3400e+02
IMP_SCORE,2577,GO:0048715,1.9348e-01,8.0000e+00
IMP_SCORE,2578,GO:0032308,1.9346e-01,5.0000e+00
IMP_SCORE,2579,GO:1903307,1.9336e-01,3.0000e+01
IMP_SCORE,2580,GO:0016776,1.9331e-01,4.6000e+01
IMP_SCORE,2581,GO:1903321,1.9329e-01,2.1000e+01
IMP_SCORE,2582,GO:0032436,1.9329e-01,3.3000e+01
IMP_SCORE,2583,GO:0005654,1.9329e-01,9.8300e+02
IMP_SCORE,2584,GO:0050667,1.9327e-01,2.2000e+01
IMP_SCORE,2585,GO:0050856,1.9324e-01,1.9000e+01
IMP_SCORE,2586,GO:0010466,1.9322e-01,8.3000e+01
IMP_SCORE,2587,GO:0032754,1.9317e-01,5.0000e+00
IMP_SCORE,2588,GO:0010506,1.9317e-01,1.1200e+02
IMP_SCORE,2589,GO:0090196,1.9308e-01,1.4000e+01
IMP_SCORE,2590,GO:0051491,1.9307e-01,3.3000e+01
IMP_SCORE,2591,GO:0001658,1.9302e-01,1.3000e+01
IMP_SCORE,2592,GO:0005313,1.9300e-01,1.0000e+01
IMP_SCORE,2593,GO:0051290,1.9300e-01,1.6000e+01
IMP_SCORE,2594,GO:0007597,1.9298e-01,2.9000e+01
IMP_SCORE,2595,GO:0045017,1.9290e-01,9.6000e+01
IMP_SCORE,2596,GO:0046655,1.9284e-01,8.0000e+00
IMP_SCORE,2597,GO:0044459,1.9282e-01,1.0020e+03
IMP_SCORE,2598,GO:0032271,1.9278e-01,6.2000e+01
IMP_SCORE,2599,GO:0090174,1.9273e-01,3.7000e+01
IMP_SCORE,2600,GO:0055070,1.9270e-01,1.2000e+01
IMP_SCORE,2601,GO:2000242,1.9265e-01,1.9000e+01
IMP_SCORE,2602,GO:0098793,1.9256e-01,5.9000e+01
IMP_SCORE,2603,GO:0050792,1.9256e-01,8.9000e+01
IMP_SCORE,2604,GO:0005903,1.9247e-01,5.6000e+01
IMP_SCORE,2605,GO:1903429,1.9244e-01,7.0000e+00
IMP_SCORE,2606,GO:0036152,1.9243e-01,4.6000e+01
IMP_SCORE,2607,GO:0006643,1.9238e-01,1.2700e+02
IMP_SCORE,2608,GO:0006783,1.9237e-01,2.5000e+01
IMP_SCORE,2609,GO:0090005,1.9235e-01,4.0000e+00
IMP_SCORE,2610,GO:0048771,1.9233e-01,2.5000e+01
IMP_SCORE,2611,GO:0002673,1.9232e-01,5.6000e+01
IMP_SCORE,2612,GO:0004003,1.9229e-01,7.0000e+00
IMP_SCORE,2613,GO:0009267,1.9217e-01,4.5000e+01
IMP_SCORE,2614,GO:0009791,1.9215e-01,2.9000e+01
IMP_SCORE,2615,GO:0034116,1.9208e-01,1.0000e+01
IMP_SCORE,2616,GO:0006366,1.9207e-01,1.7600e+02
IMP_SCORE,2617,GO:2001251,1.9204e-01,2.1000e+01
IMP_SCORE,2618,GO:0044255,1.9201e-01,3.2900e+02
IMP_SCORE,2619,GO:0032434,1.9197e-01,3.2000e+01
IMP_SCORE,2620,GO:0019229,1.9193e-01,1.5000e+01
IMP_SCORE,2621,GO:0035641,1.9189e-01,1.0000e+01
IMP_SCORE,2622,GO:1902165,1.9183e-01,9.0000e+00
IMP_SCORE,2623,GO:0098552,1.9183e-01,2.2300e+02
IMP_SCORE,2624,GO:2000178,1.9181e-01,5.0000e+00
IMP_SCORE,2625,GO:0051130,1.9177e-01,3.2700e+02
IMP_SCORE,2626,GO:0032543,1.9175e-01,2.0000e+01
IMP_SCORE,2627,GO:0051055,1.9174e-01,1.4000e+01
IMP_SCORE,2628,GO:0016790,1.9170e-01,3.6000e+01
IMP_SCORE,2629,GO:2000725,1.9169e-01,3.0000e+00
IMP_SCORE,2630,GO:0031343,1.9164e-01,1.7000e+01
IMP_SCORE,2631,GO:0042641,1.9163e-01,3.5000e+01
IMP_SCORE,2632,GO:0031295,1.9159e-01,3.2000e+01
IMP_SCORE,2633,GO:0051056,1.9155e-01,1.0200e+02
IMP_SCORE,2634,GO:0030501,1.9153e-01,2.2000e+01
IMP_SCORE,2635,GO:0044440,1.9151e-01,2.5600e+02
IMP_SCORE,2636,GO:0010976,1.9146e-01,6.7000e+01
IMP_SCORE,2637,GO:1901701,1.9145e-01,1.9800e+02
IMP_SCORE,2638,GO:0044283,1.9136e-01,1.6400e+02
IMP_SCORE,2639,GO:0005777,1.9135e-01,1.4800e+02
IMP_SCORE,2640,GO:0043470,1.9129e-01,6.0000e+00
IMP_SCORE,2641,GO:2000615,1.9124e-01,2.0000e+00
IMP_SCORE,2642,GO:0050900,1.9124e-01,1.4900e+02
IMP_SCORE,2643,GO:0045475,1.9121e-01,2.2000e+01
IMP_SCORE,2644,GO:0030863,1.9118e-01,3.1000e+01
IMP_SCORE,2645,GO:0050804,1.9117e-01,1.1500e+02
IMP_SCORE,2646,GO:0060441,1.9115e-01,1.3000e+01
IMP_SCORE,2647,GO:0098876,1.9110e-01,6.0000e+01
IMP_SCORE,2648,GO:0072044,1.9109e-01,8.0000e+00
IMP_SCORE,2649,GO:0009743,1.9107e-01,7.5000e+01
IMP_SCORE,2650,GO:0030838,1.9106e-01,2.0000e+01
IMP_SCORE,2651,GO:0016627,1.9098e-01,6.4000e+01
IMP_SCORE,2652,GO:0051716,1.9095e-01,6.5200e+02
IMP_SCORE,2653,GO:0070003,1.9095e-01,1.8000e+01
IMP_SCORE,2654,GO:0098779,1.9087e-01,1.0000e+00
IMP_SCORE,2655,GO:0009185,1.9087e-01,3.2000e+01
IMP_SCORE,2656,GO:0002790,1.9086e-01,4.5000e+01
IMP_SCORE,2657,GO:0006534,1.9084e-01,1.8000e+01
IMP_SCORE,2658,GO:0006768,1.9082e-01,5.0000e+00
IMP_SCORE,2659,GO:0031529,1.9082e-01,1.3000e+01
IMP_SCORE,2660,GO:0010629,1.9081e-01,2.6400e+02
IMP_SCORE,2661,GO:0070371,1.9081e-01,8.0000e+00
IMP_SCORE,2662,GO:0043167,1.9078e-01,1.5950e+03
IMP_SCORE,2663,GO:0003725,1.9072e-01,8.0000e+01
IMP_SCORE,2664,GO:0018107,1.9071e-01,3.4000e+01
IMP_SCORE,2665,GO:0090197,1.9067e-01,1.7000e+01
IMP_SCORE,2666,GO:0006085,1.9067e-01,5.0000e+00
IMP_SCORE,2667,GO:1903555,1.9061e-01,3.3000e+01
IMP_SCORE,2668,GO:0009142,1.9059e-01,1.5000e+01
IMP_SCORE,2669,GO:0097480,1.9058e-01,2.1000e+01
IMP_SCORE,2670,GO:1902531,1.9058e-01,4.2000e+02
IMP_SCORE,2671,GO:0043312,1.9048e-01,1.1500e+02
IMP_SCORE,2672,GO:0000975,1.9045e-01,1.7200e+02
IMP_SCORE,2673,GO:0030193,1.9045e-01,4.3000e+01
IMP_SCORE,2674,GO:0046456,1.9040e-01,3.4000e+01
IMP_SCORE,2675,GO:1901568,1.9039e-01,6.5000e+01
IMP_SCORE,2676,GO:0044247,1.9036e-01,1.3000e+01
IMP_SCORE,2677,GO:0043228,1.9035e-01,9.1400e+02
IMP_SCORE,2678,GO:0018209,1.9034e-01,7.2000e+01
IMP_SCORE,2679,GO:0004623,1.9034e-01,3.5000e+01
IMP_SCORE,2680,GO:0032270,1.9027e-01,2.5700e+02
IMP_SCORE,2681,GO:0044444,1.9025e-01,1.6400e+03
IMP_SCORE,2682,GO:0010927,1.9024e-01,3.0000e+01
IMP_SCORE,2683,GO:0006796,1.9022e-01,5.0000e+02
IMP_SCORE,2684,GO:0008328,1.9022e-01,2.4000e+01
IMP_SCORE,2685,GO:0060976,1.9017e-01,1.0000e+01
IMP_SCORE,2686,GO:0044057,1.9015e-01,1.7100e+02
IMP_SCORE,2687,GO:0009310,1.9014e-01,5.2000e+01
IMP_SCORE,2688,GO:0000723,1.9010e-01,1.9000e+01
IMP_SCORE,2689,GO:0045639,1.9003e-01,2.2000e+01
IMP_SCORE,2690,GO:0048259,1.9001e-01,2.7000e+01
IMP_SCORE,2691,GO:0043062,1.8999e-01,1.8100e+02
IMP_SCORE,2692,GO:1901700,1.8998e-01,3.2600e+02
IMP_SCORE,2693,GO:0006959,1.8994e-01,1.3400e+02
IMP_SCORE,2694,GO:0021549,1.8991e-01,3.7000e+01
IMP_SCORE,2695,GO:2000008,1.8987e-01,1.3000e+01
IMP_SCORE,2696,GO:0051262,1.8986e-01,5.1000e+01
IMP_SCORE,2697,GO:0009268,1.8984e-01,3.3000e+01
IMP_SCORE,2698,GO:0030334,1.8982e-01,2.0100e+02
IMP_SCORE,2699,GO:0043073,1.8981e-01,1.2000e+01
IMP_SCORE,2700,GO:0042698,1.8965e-01,8.0000e+00
IMP_SCORE,2701,GO:0048593,1.8964e-01,1.0000e+01
IMP_SCORE,2702,GO:0090257,1.8962e-01,4.8000e+01
IMP_SCORE,2703,GO:0016811,1.8957e-01,9.8000e+01
IMP_SCORE,2704,GO:0005172,1.8954e-01,8.0000e+00
IMP_SCORE,2705,GO:0042803,1.8953e-01,4.2800e+02
IMP_SCORE,2706,GO:1902533,1.8948e-01,1.9000e+02
IMP_SCORE,2707,GO:0032414,1.8944e-01,2.6000e+01
IMP_SCORE,2708,GO:0030145,1.8940e-01,6.1000e+01
IMP_SCORE,2709,GO:0040007,1.8940e-01,1.4700e+02
IMP_SCORE,2710,GO:0043015,1.8936e-01,1.8000e+01
IMP_SCORE,2711,GO:0072562,1.8934e-01,1.8100e+02
IMP_SCORE,2712,GO:0051966,1.8932e-01,2.9000e+01
IMP_SCORE,2713,GO:0043604,1.8923e-01,9.2000e+01
IMP_SCORE,2714,GO:0043488,1.8916e-01,3.9000e+01
IMP_SCORE,2715,GO:0002764,1.8916e-01,1.4300e+02
IMP_SCORE,2716,GO:0043034,1.8915e-01,4.7000e+01
IMP_SCORE,2717,GO:0032550,1.8915e-01,1.8200e+02
IMP_SCORE,2718,GO:0002250,1.8910e-01,1.6700e+02
IMP_SCORE,2719,GO:0022898,1.8908e-01,8.6000e+01
IMP_SCORE,2720,GO:0031112,1.8908e-01,1.4000e+01
IMP_SCORE,2721,GO:0033120,1.8903e-01,1.0000e+01
IMP_SCORE,2722,GO:0042221,1.8902e-01,7.2700e+02
IMP_SCORE,2723,GO:0008272,1.8902e-01,7.0000e+00
IMP_SCORE,2724,GO:0006471,1.8899e-01,1.0000e+01
IMP_SCORE,2725,GO:0009208,1.8898e-01,3.0000e+00
IMP_SCORE,2726,GO:0070542,1.8898e-01,2.1000e+01
IMP_SCORE,2727,GO:0032928,1.8897e-01,7.0000e+00
IMP_SCORE,2728,GO:0050769,1.8897e-01,1.0700e+02
IMP_SCORE,2729,GO:0046850,1.8897e-01,2.3000e+01
IMP_SCORE,2730,GO:0030855,1.8896e-01,1.2000e+02
IMP_SCORE,2731,GO:1901654,1.8888e-01,4.5000e+01
IMP_SCORE,2732,GO:0002479,1.8886e-01,5.1000e+01
IMP_SCORE,2733,GO:0035337,1.8883e-01,4.9000e+01
IMP_SCORE,2734,GO:0016298,1.8882e-01,1.0900e+02
IMP_SCORE,2735,GO:0007165,1.8879e-01,1.1250e+03
IMP_SCORE,2736,GO:0009636,1.8877e-01,7.1000e+01
IMP_SCORE,2737,GO:0002643,1.8876e-01,2.3000e+01
IMP_SCORE,2738,GO:0043092,1.8874e-01,5.0000e+00
IMP_SCORE,2739,GO:0007096,1.8874e-01,1.9000e+01
IMP_SCORE,2740,GO:0007625,1.8872e-01,2.0000e+01
IMP_SCORE,2741,GO:0030178,1.8863e-01,4.9000e+01
IMP_SCORE,2742,GO:0042110,1.8860e-01,7.4000e+01
IMP_SCORE,2743,GO:0046461,1.8857e-01,1.7000e+01
IMP_SCORE,2744,GO:0035725,1.8857e-01,3.9000e+01
IMP_SCORE,2745,GO:0022604,1.8850e-01,1.6800e+02
IMP_SCORE,2746,GO:0008203,1.8848e-01,5.4000e+01
IMP_SCORE,2747,GO:0034330,1.8846e-01,1.5900e+02
IMP_SCORE,2748,GO:0046460,1.8844e-01,3.8000e+01
IMP_SCORE,2749,GO:0006595,1.8843e-01,2.3000e+01
IMP_SCORE,2750,GO:0004252,1.8841e-01,1.8300e+02
IMP_SCORE,2751,GO:0022607,1.8841e-01,7.3100e+02
IMP_SCORE,2752,GO:0042304,1.8833e-01,2.1000e+01
IMP_SCORE,2753,GO:0008361,1.8824e-01,4.8000e+01
IMP_SCORE,2754,GO:0033363,1.8823e-01,2.0000e+01
IMP_SCORE,2755,GO:0006520,1.8822e-01,1.6100e+02
IMP_SCORE,2756,GO:1990939,1.8821e-01,1.5000e+01
IMP_SCORE,2757,GO:0002822,1.8817e-01,4.3000e+01
IMP_SCORE,2758,GO:0045581,1.8816e-01,9.0000e+00
IMP_SCORE,2759,GO:0071322,1.8814e-01,2.6000e+01
IMP_SCORE,2760,GO:0070887,1.8808e-01,3.7200e+02
IMP_SCORE,2761,GO:0005154,1.8807e-01,2.4000e+01
IMP_SCORE,2762,GO:0010660,1.8806e-01,1.0000e+01
IMP_SCORE,2763,GO:0046426,1.8802e-01,1.9000e+01
IMP_SCORE,2764,GO:0009070,1.8797e-01,3.4000e+01
IMP_SCORE,2765,GO:0005242,1.8796e-01,4.3000e+01
IMP_SCORE,2766,GO:1903747,1.8793e-01,5.2000e+01
IMP_SCORE,2767,GO:0090090,1.8785e-01,3.5000e+01
IMP_SCORE,2768,GO:0002831,1.8782e-01,6.3000e+01
IMP_SCORE,2769,GO:0008064,1.8780e-01,4.4000e+01
IMP_SCORE,2770,GO:1901658,1.8775e-01,4.0000e+01
IMP_SCORE,2771,GO:0030027,1.8770e-01,8.1000e+01
IMP_SCORE,2772,GO:0045685,1.8769e-01,2.4000e+01
IMP_SCORE,2773,GO:0009199,1.8766e-01,3.3000e+01
IMP_SCORE,2774,GO:0051640,1.8760e-01,1.2600e+02
IMP_SCORE,2775,GO:1904375,1.8756e-01,2.6000e+01
IMP_SCORE,2776,GO:0090004,1.8753e-01,2.4000e+01
IMP_SCORE,2777,GO:0000790,1.8747e-01,5.7000e+01
IMP_SCORE,2778,GO:0051532,1.8747e-01,1.0000e+01
IMP_SCORE,2779,GO:0044422,1.8745e-01,1.5900e+03
IMP_SCORE,2780,GO:0048666,1.8744e-01,4.6000e+01
IMP_SCORE,2781,GO:0097530,1.8741e-01,4.7000e+01
IMP_SCORE,2782,GO:1901214,1.8740e-01,7.8000e+01
IMP_SCORE,2783,GO:0010975,1.8740e-01,1.2600e+02
IMP_SCORE,2784,GO:0099572,1.8739e-01,1.3600e+02
IMP_SCORE,2785,GO:0030659,1.8732e-01,2.8000e+02
IMP_SCORE,2786,GO:0030832,1.8730e-01,6.2000e+01
IMP_SCORE,2787,GO:0006469,1.8729e-01,8.6000e+01
IMP_SCORE,2788,GO:0044724,1.8724e-01,8.0000e+01
IMP_SCORE,2789,GO:0099536,1.8720e-01,1.6000e+02
IMP_SCORE,2790,GO:0048514,1.8718e-01,1.1000e+01
IMP_SCORE,2791,GO:0006955,1.8718e-01,5.1500e+02
IMP_SCORE,2792,GO:0072163,1.8717e-01,2.2000e+01
IMP_SCORE,2793,GO:0050708,1.8714e-01,9.1000e+01
IMP_SCORE,2794,GO:0009712,1.8714e-01,3.0000e+01
IMP_SCORE,2795,GO:0010941,1.8713e-01,4.5400e+02
IMP_SCORE,2796,GO:0015250,1.8711e-01,2.0000e+01
IMP_SCORE,2797,GO:0060271,1.8711e-01,5.5000e+01
IMP_SCORE,2798,GO:0009144,1.8705e-01,4.4000e+01
IMP_SCORE,2799,GO:0097711,1.8696e-01,6.7000e+01
IMP_SCORE,2800,GO:0006720,1.8696e-01,5.7000e+01
IMP_SCORE,2801,GO:0050829,1.8696e-01,2.7000e+01
IMP_SCORE,2802,GO:2001257,1.8693e-01,6.4000e+01
IMP_SCORE,2803,GO:0033157,1.8692e-01,9.5000e+01
IMP_SCORE,2804,GO:0007178,1.8691e-01,5.4000e+01
IMP_SCORE,2805,GO:0072488,1.8688e-01,8.0000e+00
IMP_SCORE,2806,GO:0006958,1.8685e-01,5.1000e+01
IMP_SCORE,2807,GO:0034248,1.8684e-01,1.2000e+02
IMP_SCORE,2808,GO:0090224,1.8683e-01,6.0000e+00
IMP_SCORE,2809,GO:0001158,1.8677e-01,1.7000e+01
IMP_SCORE,2810,GO:0016460,1.8672e-01,2.2000e+01
IMP_SCORE,2811,GO:1903052,1.8672e-01,3.9000e+01
IMP_SCORE,2812,GO:0039531,1.8670e-01,3.0000e+00
IMP_SCORE,2813,GO:0098661,1.8667e-01,6.4000e+01
IMP_SCORE,2814,GO:0051592,1.8667e-01,6.8000e+01
IMP_SCORE,2815,GO:1903018,1.8666e-01,2.1000e+01
IMP_SCORE,2816,GO:0022409,1.8661e-01,7.5000e+01
IMP_SCORE,2817,GO:0046324,1.8659e-01,3.8000e+01
IMP_SCORE,2818,GO:0015144,1.8656e-01,4.1000e+01
IMP_SCORE,2819,GO:0009165,1.8654e-01,4.7000e+01
IMP_SCORE,2820,GO:0070613,1.8653e-01,5.6000e+01
IMP_SCORE,2821,GO:0030318,1.8648e-01,2.0000e+01
IMP_SCORE,2822,GO:0072376,1.8647e-01,7.0000e+01
IMP_SCORE,2823,GO:0016485,1.8643e-01,1.0800e+02
IMP_SCORE,2824,GO:0050997,1.8640e-01,1.3000e+01
IMP_SCORE,2825,GO:0007259,1.8639e-01,2.8000e+01
IMP_SCORE,2826,GO:0019902,1.8639e-01,1.8100e+02
IMP_SCORE,2827,GO:0032580,1.8638e-01,7.2000e+01
IMP_SCORE,2828,GO:0014706,1.8637e-01,2.2000e+01
IMP_SCORE,2829,GO:0007616,1.8635e-01,3.3000e+01
IMP_SCORE,2830,GO:1901888,1.8629e-01,2.3000e+01
IMP_SCORE,2831,GO:0045723,1.8620e-01,6.0000e+00
IMP_SCORE,2832,GO:0051702,1.8614e-01,1.7000e+01
IMP_SCORE,2833,GO:0043226,1.8614e-01,1.5090e+03
IMP_SCORE,2834,GO:1902572,1.8614e-01,6.0000e+00
IMP_SCORE,2835,GO:0000281,1.8606e-01,2.6000e+01
IMP_SCORE,2836,GO:0009395,1.8606e-01,1.5000e+01
IMP_SCORE,2837,GO:0045078,1.8605e-01,7.0000e+00
IMP_SCORE,2838,GO:2000026,1.8603e-01,4.3700e+02
IMP_SCORE,2839,GO:1902807,1.8599e-01,3.1000e+01
IMP_SCORE,2840,GO:0007346,1.8596e-01,1.2000e+02
IMP_SCORE,2841,GO:0051973,1.8594e-01,2.9000e+01
IMP_SCORE,2842,GO:0008284,1.8593e-01,2.8500e+02
IMP_SCORE,2843,GO:0042306,1.8586e-01,5.0000e+01
IMP_SCORE,2844,GO:0000228,1.8585e-01,2.8000e+01
IMP_SCORE,2845,GO:1900371,1.8585e-01,4.4000e+01
IMP_SCORE,2846,GO:0007166,1.8584e-01,7.3100e+02
IMP_SCORE,2847,GO:0048018,1.8576e-01,5.0000e+00
IMP_SCORE,2848,GO:0016289,1.8574e-01,3.0000e+01
IMP_SCORE,2849,GO:0044306,1.8568e-01,4.3000e+01
IMP_SCORE,2850,GO:0000287,1.8566e-01,2.3000e+02
IMP_SCORE,2851,GO:0050321,1.8565e-01,2.0000e+01
IMP_SCORE,2852,GO:0006935,1.8562e-01,1.2400e+02
IMP_SCORE,2853,GO:0046823,1.8561e-01,5.3000e+01
IMP_SCORE,2854,GO:0022038,1.8559e-01,1.1000e+01
IMP_SCORE,2855,GO:0009411,1.8550e-01,3.4000e+01
IMP_SCORE,2856,GO:2001235,1.8546e-01,3.9000e+01
IMP_SCORE,2857,GO:0042887,1.8545e-01,5.1000e+01
IMP_SCORE,2858,GO:0031401,1.8545e-01,2.1200e+02
IMP_SCORE,2859,GO:0097517,1.8545e-01,3.4000e+01
IMP_SCORE,2860,GO:0015850,1.8544e-01,4.2000e+01
IMP_SCORE,2861,GO:0031032,1.8542e-01,5.6000e+01
IMP_SCORE,2862,GO:0043232,1.8540e-01,9.3900e+02
IMP_SCORE,2863,GO:0070206,1.8538e-01,4.9000e+01
IMP_SCORE,2864,GO:0005794,1.8533e-01,6.0500e+02
IMP_SCORE,2865,GO:0048260,1.8529e-01,1.1000e+01
IMP_SCORE,2866,GO:0016307,1.8523e-01,4.4000e+01
IMP_SCORE,2867,GO:0044295,1.8511e-01,1.8000e+01
IMP_SCORE,2868,GO:0002548,1.8510e-01,1.9000e+01
IMP_SCORE,2869,GO:0001067,1.8506e-01,1.8400e+02
IMP_SCORE,2870,GO:0032647,1.8505e-01,1.6000e+01
IMP_SCORE,2871,GO:0051098,1.8505e-01,8.4000e+01
IMP_SCORE,2872,GO:0032387,1.8503e-01,4.5000e+01
IMP_SCORE,2873,GO:0006298,1.8503e-01,1.7000e+01
IMP_SCORE,2874,GO:0002433,1.8496e-01,2.5000e+01
IMP_SCORE,2875,GO:0045682,1.8489e-01,1.7000e+01
IMP_SCORE,2876,GO:0030030,1.8487e-01,2.6900e+02
IMP_SCORE,2877,GO:0051766,1.8480e-01,3.5000e+01
IMP_SCORE,2878,GO:0032094,1.8480e-01,1.0000e+01
IMP_SCORE,2879,GO:0019887,1.8479e-01,7.3000e+01
IMP_SCORE,2880,GO:0005527,1.8472e-01,2.5000e+01
IMP_SCORE,2881,GO:0034033,1.8471e-01,1.0000e+01
IMP_SCORE,2882,GO:0044613,1.8469e-01,6.0000e+00
IMP_SCORE,2883,GO:1905521,1.8462e-01,8.0000e+00
IMP_SCORE,2884,GO:1901184,1.8461e-01,2.6000e+01
IMP_SCORE,2885,GO:0048638,1.8455e-01,6.2000e+01
IMP_SCORE,2886,GO:0006707,1.8453e-01,1.1000e+01
IMP_SCORE,2887,GO:1904724,1.8451e-01,5.7000e+01
IMP_SCORE,2888,GO:0051147,1.8450e-01,6.9000e+01
IMP_SCORE,2889,GO:1900180,1.8449e-01,6.4000e+01
IMP_SCORE,2890,GO:0004879,1.8444e-01,1.1000e+01
IMP_SCORE,2891,GO:0050869,1.8441e-01,1.1000e+01
IMP_SCORE,2892,GO:0031901,1.8440e-01,8.9000e+01
IMP_SCORE,2893,GO:0060761,1.8434e-01,2.1000e+01
IMP_SCORE,2894,GO:0015405,1.8429e-01,4.8000e+01
IMP_SCORE,2895,GO:2000649,1.8426e-01,3.4000e+01
IMP_SCORE,2896,GO:0006978,1.8425e-01,9.0000e+00
IMP_SCORE,2897,GO:0051492,1.8423e-01,3.9000e+01
IMP_SCORE,2898,GO:0042428,1.8414e-01,1.8000e+01
IMP_SCORE,2899,GO:0042287,1.8413e-01,2.6000e+01
IMP_SCORE,2900,GO:0097485,1.8410e-01,1.6900e+02
IMP_SCORE,2901,GO:0045453,1.8409e-01,1.0000e+01
IMP_SCORE,2902,GO:0034446,1.8407e-01,2.5000e+01
IMP_SCORE,2903,GO:0031330,1.8402e-01,3.9000e+01
IMP_SCORE,2904,GO:0010310,1.8402e-01,1.4000e+01
IMP_SCORE,2905,GO:0071482,1.8399e-01,2.9000e+01
IMP_SCORE,2906,GO:1902589,1.8398e-01,2.8300e+02
IMP_SCORE,2907,GO:0045240,1.8395e-01,2.6000e+01
IMP_SCORE,2908,GO:0035304,1.8386e-01,3.3000e+01
IMP_SCORE,2909,GO:0033628,1.8384e-01,5.1000e+01
IMP_SCORE,2910,GO:0030522,1.8375e-01,4.3000e+01
IMP_SCORE,2911,GO:0005622,1.8371e-01,7.2000e+02
IMP_SCORE,2912,GO:0071682,1.8369e-01,1.0000e+01
IMP_SCORE,2913,GO:2000243,1.8350e-01,1.3000e+01
IMP_SCORE,2914,GO:0061418,1.8341e-01,2.5000e+01
IMP_SCORE,2915,GO:0016021,1.8337e-01,1.3940e+03
IMP_SCORE,2916,GO:0061436,1.8335e-01,7.0000e+00
IMP_SCORE,2917,GO:0030154,1.8335e-01,6.9400e+02
IMP_SCORE,2918,GO:0002474,1.8334e-01,6.8000e+01
IMP_SCORE,2919,GO:0070201,1.8332e-01,1.9600e+02
IMP_SCORE,2920,GO:0000178,1.8332e-01,2.1000e+01
IMP_SCORE,2921,GO:0032689,1.8332e-01,9.0000e+00
IMP_SCORE,2922,GO:0009408,1.8327e-01,1.0100e+02
IMP_SCORE,2923,GO:0007155,1.8326e-01,6.7100e+02
IMP_SCORE,2924,GO:0001912,1.8325e-01,2.4000e+01
IMP_SCORE,2925,GO:0046470,1.8320e-01,7.8000e+01
IMP_SCORE,2926,GO:0045603,1.8318e-01,2.7000e+01
IMP_SCORE,2927,GO:0034763,1.8318e-01,1.2000e+01
IMP_SCORE,2928,GO:0016701,1.8312e-01,3.6000e+01
IMP_SCORE,2929,GO:0051272,1.8309e-01,1.0100e+02
IMP_SCORE,2930,GO:0000122,1.8304e-01,1.5200e+02
IMP_SCORE,2931,GO:0048193,1.8299e-01,1.5800e+02
IMP_SCORE,2932,GO:0071827,1.8295e-01,1.0000e+01
IMP_SCORE,2933,GO:0071216,1.8293e-01,4.9000e+01
IMP_SCORE,2934,GO:0071840,1.8291e-01,1.2610e+03
IMP_SCORE,2935,GO:0051321,1.8288e-01,3.2000e+01
IMP_SCORE,2936,GO:0051240,1.8287e-01,3.6400e+02
IMP_SCORE,2937,GO:0009086,1.8286e-01,1.2000e+01
IMP_SCORE,2938,GO:0007623,1.8286e-01,6.5000e+01
IMP_SCORE,2939,GO:0035296,1.8285e-01,3.9000e+01
IMP_SCORE,2940,GO:0002687,1.8271e-01,2.8000e+01
IMP_SCORE,2941,GO:0030155,1.8269e-01,2.2900e+02
IMP_SCORE,2942,GO:0048753,1.8269e-01,9.0000e+00
IMP_SCORE,2943,GO:0007586,1.8265e-01,9.3000e+01
IMP_SCORE,2944,GO:0045669,1.8261e-01,4.4000e+01
IMP_SCORE,2945,GO:1990782,1.8258e-01,4.5000e+01
IMP_SCORE,2946,GO:0042659,1.8255e-01,2.0000e+00
IMP_SCORE,2947,GO:0000278,1.8252e-01,1.6000e+01
IMP_SCORE,2948,GO:0005614,1.8251e-01,9.0000e+00
IMP_SCORE,2949,GO:1903508,1.8250e-01,1.7700e+02
IMP_SCORE,2950,GO:2001242,1.8248e-01,3.6000e+01
IMP_SCORE,2951,GO:0043900,1.8248e-01,1.2300e+02
IMP_SCORE,2952,GO:0015347,1.8243e-01,5.4000e+01
IMP_SCORE,2953,GO:0097193,1.8242e-01,3.4000e+01
IMP_SCORE,2954,GO:0046651,1.8239e-01,2.7000e+01
IMP_SCORE,2955,GO:0072329,1.8237e-01,8.5000e+01
IMP_SCORE,2956,GO:0001657,1.8237e-01,3.0000e+01
IMP_SCORE,2957,GO:0004713,1.8226e-01,6.2000e+01
IMP_SCORE,2958,GO:0031497,1.8225e-01,1.1000e+01
IMP_SCORE,2959,GO:0006098,1.8224e-01,7.0000e+00
IMP_SCORE,2960,GO:0030880,1.8224e-01,1.0000e+01
IMP_SCORE,2961,GO:0033500,1.8223e-01,5.0000e+01
IMP_SCORE,2962,GO:0071621,1.8220e-01,4.1000e+01
IMP_SCORE,2963,GO:0010714,1.8220e-01,8.0000e+00
IMP_SCORE,2964,GO:0042288,1.8219e-01,2.2000e+01
IMP_SCORE,2965,GO:0046390,1.8218e-01,3.5000e+01
IMP_SCORE,2966,GO:0086080,1.8217e-01,9.0000e+00
IMP_SCORE,2967,GO:0042589,1.8216e-01,1.7000e+01
IMP_SCORE,2968,GO:0031348,1.8215e-01,5.6000e+01
IMP_SCORE,2969,GO:0010822,1.8214e-01,4.2000e+01
IMP_SCORE,2970,GO:0051348,1.8212e-01,7.2000e+01
IMP_SCORE,2971,GO:0072583,1.8207e-01,1.4000e+01
IMP_SCORE,2972,GO:0002090,1.8202e-01,6.0000e+00
IMP_SCORE,2973,GO:0043434,1.8201e-01,9.8000e+01
IMP_SCORE,2974,GO:0002837,1.8200e-01,6.0000e+00
IMP_SCORE,2975,GO:0042481,1.8198e-01,2.2000e+01
IMP_SCORE,2976,GO:0060688,1.8193e-01,1.3000e+01
IMP_SCORE,2977,GO:0005938,1.8193e-01,1.6100e+02
IMP_SCORE,2978,GO:0060021,1.8188e-01,4.1000e+01
IMP_SCORE,2979,GO:0060343,1.8187e-01,6.0000e+00
IMP_SCORE,2980,GO:0034377,1.8185e-01,4.0000e+00
IMP_SCORE,2981,GO:0009611,1.8185e-01,6.2000e+01
IMP_SCORE,2982,GO:0072527,1.8180e-01,3.1000e+01
IMP_SCORE,2983,GO:0002274,1.8179e-01,1.3800e+02
IMP_SCORE,2984,GO:0003700,1.8178e-01,3.0400e+02
IMP_SCORE,2985,GO:0010721,1.8177e-01,9.0000e+01
IMP_SCORE,2986,GO:0016836,1.8177e-01,1.4800e+02
IMP_SCORE,2987,GO:0042554,1.8168e-01,1.0000e+01
IMP_SCORE,2988,GO:0001921,1.8164e-01,1.6000e+01
IMP_SCORE,2989,GO:0005125,1.8163e-01,2.1000e+02
IMP_SCORE,2990,GO:0032368,1.8154e-01,3.1000e+01
IMP_SCORE,2991,GO:0046128,1.8154e-01,4.6000e+01
IMP_SCORE,2992,GO:0065002,1.8151e-01,2.2000e+01
IMP_SCORE,2993,GO:1901985,1.8151e-01,2.4000e+01
IMP_SCORE,2994,GO:0009605,1.8145e-01,4.3000e+02
IMP_SCORE,2995,GO:1903580,1.8143e-01,7.0000e+00
IMP_SCORE,2996,GO:0006909,1.8141e-01,6.7000e+01
IMP_SCORE,2997,GO:0042325,1.8133e-01,2.2600e+02
IMP_SCORE,2998,GO:0018195,1.8131e-01,2.8000e+01
IMP_SCORE,2999,GO:2000779,1.8124e-01,8.0000e+00
IMP_SCORE,3000,GO:0031312,1.8122e-01,3.5000e+01
IMP_SCORE,3001,GO:0005088,1.8120e-01,1.0500e+02
IMP_SCORE,3002,GO:0008527,1.8119e-01,2.9000e+01
IMP_SCORE,3003,GO:0030517,1.8119e-01,8.0000e+00
IMP_SCORE,3004,GO:0019752,1.8118e-01,2.9800e+02
IMP_SCORE,3005,GO:0050793,1.8114e-01,5.9700e+02
IMP_SCORE,3006,GO:0034250,1.8109e-01,2.4000e+01
IMP_SCORE,3007,GO:0045089,1.8106e-01,7.3000e+01
IMP_SCORE,3008,GO:1902911,1.8104e-01,2.5000e+01
IMP_SCORE,3009,GO:0022408,1.8104e-01,4.7000e+01
IMP_SCORE,3010,GO:0044767,1.8101e-01,1.2650e+03
IMP_SCORE,3011,GO:0045073,1.8100e-01,5.0000e+00
IMP_SCORE,3012,GO:1902850,1.8100e-01,2.6000e+01
IMP_SCORE,3013,GO:0040012,1.8096e-01,2.0700e+02
IMP_SCORE,3014,GO:0030859,1.8092e-01,1.1000e+01
IMP_SCORE,3015,GO:0005905,1.8091e-01,5.2000e+01
IMP_SCORE,3016,GO:0031369,1.8077e-01,4.0000e+01
IMP_SCORE,3017,GO:0098732,1.8076e-01,2.9000e+01
IMP_SCORE,3018,GO:0098794,1.8070e-01,7.2000e+01
IMP_SCORE,3019,GO:0030833,1.8068e-01,5.7000e+01
IMP_SCORE,3020,GO:0015932,1.8068e-01,4.1000e+01
IMP_SCORE,3021,GO:0016500,1.8065e-01,1.0000e+01
IMP_SCORE,3022,GO:0005539,1.8063e-01,1.8800e+02
IMP_SCORE,3023,GO:0016540,1.8058e-01,3.7000e+01
IMP_SCORE,3024,GO:1902116,1.8057e-01,1.2000e+01
IMP_SCORE,3025,GO:0045820,1.8052e-01,1.0000e+00
IMP_SCORE,3026,GO:1905330,1.8048e-01,2.9000e+01
IMP_SCORE,3027,GO:1903038,1.8043e-01,3.3000e+01
IMP_SCORE,3028,GO:0030326,1.8042e-01,2.0000e+01
IMP_SCORE,3029,GO:2000188,1.8042e-01,6.0000e+00
IMP_SCORE,3030,GO:0030520,1.8032e-01,1.1000e+01
IMP_SCORE,3031,GO:0051346,1.8029e-01,1.4200e+02
IMP_SCORE,3032,GO:0032403,1.8027e-01,4.2500e+02
IMP_SCORE,3033,GO:0022625,1.8022e-01,2.6000e+01
IMP_SCORE,3034,GO:0098771,1.8020e-01,1.9600e+02
IMP_SCORE,3035,GO:0032502,1.8016e-01,1.4420e+03
IMP_SCORE,3036,GO:0008242,1.8010e-01,7.0000e+00
IMP_SCORE,3037,GO:0034374,1.8004e-01,6.0000e+00
IMP_SCORE,3038,GO:0042645,1.8002e-01,2.7000e+01
IMP_SCORE,3039,GO:0001516,1.8001e-01,1.3000e+01
IMP_SCORE,3040,GO:0043436,1.8000e-01,2.8400e+02
IMP_SCORE,3041,GO:0010812,1.7997e-01,3.7000e+01
IMP_SCORE,3042,GO:0090087,1.7992e-01,1.9400e+02
IMP_SCORE,3043,GO:0048522,1.7990e-01,8.3900e+02
IMP_SCORE,3044,GO:0061337,1.7989e-01,3.0000e+01
IMP_SCORE,3045,GO:0009948,1.7989e-01,2.7000e+01
IMP_SCORE,3046,GO:0043177,1.7985e-01,9.1000e+01
IMP_SCORE,3047,GO:0051602,1.7982e-01,2.0000e+01
IMP_SCORE,3048,GO:0050768,1.7981e-01,1.0200e+02
IMP_SCORE,3049,GO:0019221,1.7980e-01,2.1300e+02
IMP_SCORE,3050,GO:0031952,1.7978e-01,1.3000e+01
IMP_SCORE,3051,GO:0051241,1.7974e-01,3.2500e+02
IMP_SCORE,3052,GO:0051254,1.7969e-01,2.1100e+02
IMP_SCORE,3053,GO:0009612,1.7967e-01,7.8000e+01
IMP_SCORE,3054,GO:0042756,1.7960e-01,1.0000e+01
IMP_SCORE,3055,GO:0045944,1.7958e-01,1.6300e+02
IMP_SCORE,3056,GO:0006457,1.7957e-01,2.0600e+02
IMP_SCORE,3057,GO:1903010,1.7957e-01,3.3000e+01
IMP_SCORE,3058,GO:0001701,1.7952e-01,4.9000e+01
IMP_SCORE,3059,GO:0019218,1.7948e-01,2.1000e+01
IMP_SCORE,3060,GO:0002684,1.7939e-01,2.2900e+02
IMP_SCORE,3061,GO:0002323,1.7926e-01,6.0000e+00
IMP_SCORE,3062,GO:0042405,1.7922e-01,6.0000e+00
IMP_SCORE,3063,GO:0005759,1.7920e-01,1.9900e+02
IMP_SCORE,3064,GO:0071402,1.7919e-01,2.0000e+01
IMP_SCORE,3065,GO:0043462,1.7919e-01,6.0000e+01
IMP_SCORE,3066,GO:0097708,1.7910e-01,5.5800e+02
IMP_SCORE,3067,GO:1900076,1.7906e-01,2.3000e+01
IMP_SCORE,3068,GO:0045937,1.7906e-01,1.6700e+02
IMP_SCORE,3069,GO:1903050,1.7901e-01,3.8000e+01
IMP_SCORE,3070,GO:0048584,1.7899e-01,4.0900e+02
IMP_SCORE,3071,GO:0043455,1.7896e-01,3.0000e+00
IMP_SCORE,3072,GO:0051963,1.7896e-01,4.6000e+01
IMP_SCORE,3073,GO:0004869,1.7893e-01,4.7000e+01
IMP_SCORE,3074,GO:0002263,1.7886e-01,1.2900e+02
IMP_SCORE,3075,GO:0048678,1.7882e-01,2.6000e+01
IMP_SCORE,3076,GO:0050994,1.7880e-01,3.1000e+01
IMP_SCORE,3077,GO:1903531,1.7879e-01,4.1000e+01
IMP_SCORE,3078,GO:0005770,1.7876e-01,1.1600e+02
IMP_SCORE,3079,GO:0032288,1.7876e-01,7.0000e+00
IMP_SCORE,3080,GO:0004842,1.7871e-01,1.9000e+02
IMP_SCORE,3081,GO:0031328,1.7870e-01,2.6900e+02
IMP_SCORE,3082,GO:0010638,1.7866e-01,1.9800e+02
IMP_SCORE,3083,GO:0016310,1.7859e-01,2.8600e+02
IMP_SCORE,3084,GO:0051023,1.7856e-01,1.8000e+01
IMP_SCORE,3085,GO:0004867,1.7855e-01,6.4000e+01
IMP_SCORE,3086,GO:0035902,1.7851e-01,1.3000e+01
IMP_SCORE,3087,GO:2000021,1.7842e-01,4.3000e+01
IMP_SCORE,3088,GO:0003012,1.7840e-01,1.3400e+02
IMP_SCORE,3089,GO:0010719,1.7838e-01,9.0000e+00
IMP_SCORE,3090,GO:0046486,1.7833e-01,1.7900e+02
IMP_SCORE,3091,GO:0002763,1.7831e-01,1.2000e+01
IMP_SCORE,3092,GO:0045428,1.7831e-01,2.2000e+01
IMP_SCORE,3093,GO:0099600,1.7828e-01,3.7100e+02
IMP_SCORE,3094,GO:2000113,1.7821e-01,1.9200e+02
IMP_SCORE,3095,GO:0097060,1.7820e-01,1.8100e+02
IMP_SCORE,3096,GO:0045736,1.7818e-01,5.0000e+00
IMP_SCORE,3097,GO:0030425,1.7817e-01,1.7800e+02
IMP_SCORE,3098,GO:0071806,1.7814e-01,2.6000e+01
IMP_SCORE,3099,GO:0042594,1.7814e-01,5.6000e+01
IMP_SCORE,3100,GO:0044322,1.7811e-01,6.0000e+00
IMP_SCORE,3101,GO:0098533,1.7811e-01,1.9000e+01
IMP_SCORE,3102,GO:0043618,1.7806e-01,2.7000e+01
IMP_SCORE,3103,GO:0060627,1.7803e-01,1.5400e+02
IMP_SCORE,3104,GO:0022834,1.7800e-01,7.3000e+01
IMP_SCORE,3105,GO:1901796,1.7799e-01,5.5000e+01
IMP_SCORE,3106,GO:0006606,1.7797e-01,4.8000e+01
IMP_SCORE,3107,GO:0071637,1.7797e-01,1.6000e+01
IMP_SCORE,3108,GO:0008083,1.7796e-01,1.2400e+02
IMP_SCORE,3109,GO:0044433,1.7795e-01,3.9200e+02
IMP_SCORE,3110,GO:1901678,1.7793e-01,6.0000e+00
IMP_SCORE,3111,GO:0046915,1.7792e-01,2.4000e+01
IMP_SCORE,3112,GO:0045117,1.7788e-01,1.8000e+01
IMP_SCORE,3113,GO:0005545,1.7785e-01,3.0000e+01
IMP_SCORE,3114,GO:0006862,1.7776e-01,1.4000e+01
IMP_SCORE,3115,GO:0001525,1.7776e-01,1.4700e+02
IMP_SCORE,3116,GO:0044183,1.7773e-01,2.2000e+01
IMP_SCORE,3117,GO:0043267,1.7771e-01,6.0000e+00
IMP_SCORE,3118,GO:0097190,1.7769e-01,1.1700e+02
IMP_SCORE,3119,GO:0097367,1.7767e-01,7.1400e+02
IMP_SCORE,3120,GO:0071203,1.7766e-01,1.1000e+01
IMP_SCORE,3121,GO:0030325,1.7763e-01,1.5000e+01
IMP_SCORE,3122,GO:1903670,1.7763e-01,6.0000e+00
IMP_SCORE,3123,GO:0000726,1.7753e-01,1.3000e+01
IMP_SCORE,3124,GO:0006635,1.7750e-01,5.5000e+01
IMP_SCORE,3125,GO:0030177,1.7745e-01,2.9000e+01
IMP_SCORE,3126,GO:0071900,1.7744e-01,1.0900e+02
IMP_SCORE,3127,GO:1904037,1.7741e-01,1.7000e+01
IMP_SCORE,3128,GO:1900182,1.7740e-01,2.5000e+01
IMP_SCORE,3129,GO:0007010,1.7736e-01,3.3700e+02
IMP_SCORE,3130,GO:0090596,1.7735e-01,3.1000e+01
IMP_SCORE,3131,GO:0048306,1.7728e-01,1.0800e+02
IMP_SCORE,3132,GO:0030424,1.7721e-01,1.4900e+02
IMP_SCORE,3133,GO:1904315,1.7721e-01,9.0000e+00
IMP_SCORE,3134,GO:0001947,1.7718e-01,1.7000e+01
IMP_SCORE,3135,GO:0090068,1.7718e-01,7.8000e+01
IMP_SCORE,3136,GO:0051447,1.7717e-01,2.0000e+00
IMP_SCORE,3137,GO:1905950,1.7715e-01,2.1000e+01
IMP_SCORE,3138,GO:0030665,1.7712e-01,5.8000e+01
IMP_SCORE,3139,GO:0043202,1.7711e-01,9.1000e+01
IMP_SCORE,3140,GO:0016645,1.7711e-01,5.1000e+01
IMP_SCORE,3141,GO:0071496,1.7710e-01,8.1000e+01
IMP_SCORE,3142,GO:0052472,1.7710e-01,2.0000e+00
IMP_SCORE,3143,GO:0016893,1.7708e-01,2.8000e+01
IMP_SCORE,3144,GO:0004672,1.7706e-01,1.8100e+02
IMP_SCORE,3145,GO:0006890,1.7704e-01,4.2000e+01
IMP_SCORE,3146,GO:0044712,1.7703e-01,3.2600e+02
IMP_SCORE,3147,GO:1902106,1.7696e-01,5.4000e+01
IMP_SCORE,3148,GO:0033032,1.7690e-01,1.2000e+01
IMP_SCORE,3149,GO:0090003,1.7690e-01,3.2000e+01
IMP_SCORE,3150,GO:0002819,1.7689e-01,3.5000e+01
IMP_SCORE,3151,GO:0000082,1.7686e-01,3.5000e+01
IMP_SCORE,3152,GO:1900006,1.7686e-01,1.8000e+01
IMP_SCORE,3153,GO:0009410,1.7680e-01,1.7000e+01
IMP_SCORE,3154,GO:0006558,1.7680e-01,2.9000e+01
IMP_SCORE,3155,GO:0005520,1.7673e-01,3.6000e+01
IMP_SCORE,3156,GO:0002576,1.7671e-01,1.0100e+02
IMP_SCORE,3157,GO:0038034,1.7670e-01,1.4000e+01
IMP_SCORE,3158,GO:0007612,1.7669e-01,4.1000e+01
IMP_SCORE,3159,GO:0004857,1.7669e-01,1.9800e+02
IMP_SCORE,3160,GO:0006915,1.7667e-01,3.6500e+02
IMP_SCORE,3161,GO:0043067,1.7667e-01,4.0400e+02
IMP_SCORE,3162,GO:0007507,1.7666e-01,8.4000e+01
IMP_SCORE,3163,GO:0099568,1.7662e-01,1.8200e+02
IMP_SCORE,3164,GO:0005452,1.7661e-01,2.4000e+01
IMP_SCORE,3165,GO:0001504,1.7661e-01,1.6000e+01
IMP_SCORE,3166,GO:0045058,1.7655e-01,8.0000e+00
IMP_SCORE,3167,GO:0020037,1.7654e-01,8.6000e+01
IMP_SCORE,3168,GO:0006835,1.7649e-01,2.8000e+01
IMP_SCORE,3169,GO:0006897,1.7646e-01,3.3200e+02
IMP_SCORE,3170,GO:1903827,1.7645e-01,1.5000e+02
IMP_SCORE,3171,GO:0050863,1.7643e-01,7.6000e+01
IMP_SCORE,3172,GO:0045124,1.7640e-01,1.7000e+01
IMP_SCORE,3173,GO:0036464,1.7638e-01,1.0400e+02
IMP_SCORE,3174,GO:0017110,1.7628e-01,8.0000e+00
IMP_SCORE,3175,GO:0005615,1.7623e-01,9.9300e+02
IMP_SCORE,3176,GO:0016799,1.7623e-01,1.3000e+01
IMP_SCORE,3177,GO:0044770,1.7622e-01,8.5000e+01
IMP_SCORE,3178,GO:0090109,1.7619e-01,1.7000e+01
IMP_SCORE,3179,GO:0044262,1.7615e-01,6.7000e+01
IMP_SCORE,3180,GO:0043457,1.7615e-01,2.4000e+01
IMP_SCORE,3181,GO:0060261,1.7611e-01,1.0000e+01
IMP_SCORE,3182,GO:0044237,1.7609e-01,8.8300e+02
IMP_SCORE,3183,GO:1902402,1.7608e-01,9.0000e+00
IMP_SCORE,3184,GO:0051707,1.7601e-01,1.8400e+02
IMP_SCORE,3185,GO:0006637,1.7601e-01,7.1000e+01
IMP_SCORE,3186,GO:0070570,1.7601e-01,9.0000e+00
IMP_SCORE,3187,GO:0061572,1.7599e-01,3.7000e+01
IMP_SCORE,3188,GO:0015749,1.7599e-01,3.1000e+01
IMP_SCORE,3189,GO:0008094,1.7595e-01,7.0000e+00
IMP_SCORE,3190,GO:0016620,1.7592e-01,6.2000e+01
IMP_SCORE,3191,GO:0018193,1.7591e-01,2.9800e+02
IMP_SCORE,3192,GO:0032677,1.7587e-01,3.8000e+01
IMP_SCORE,3193,GO:0045072,1.7587e-01,6.0000e+00
IMP_SCORE,3194,GO:0045622,1.7586e-01,3.0000e+00
IMP_SCORE,3195,GO:0005198,1.7586e-01,5.3700e+02
IMP_SCORE,3196,GO:0051494,1.7583e-01,3.9000e+01
IMP_SCORE,3197,GO:0009719,1.7583e-01,2.7800e+02
IMP_SCORE,3198,GO:0031974,1.7583e-01,4.6200e+02
IMP_SCORE,3199,GO:0010656,1.7578e-01,1.0000e+01
IMP_SCORE,3200,GO:0051604,1.7576e-01,1.1900e+02
IMP_SCORE,3201,GO:0060828,1.7567e-01,5.8000e+01
IMP_SCORE,3202,GO:0060259,1.7565e-01,2.2000e+01
IMP_SCORE,3203,GO:1901988,1.7560e-01,3.7000e+01
IMP_SCORE,3204,GO:0010675,1.7559e-01,4.1000e+01
IMP_SCORE,3205,GO:0051489,1.7540e-01,4.7000e+01
IMP_SCORE,3206,GO:0045930,1.7538e-01,6.4000e+01
IMP_SCORE,3207,GO:0046710,1.7532e-01,1.2000e+01
IMP_SCORE,3208,GO:0003993,1.7531e-01,1.6000e+01
IMP_SCORE,3209,GO:0080135,1.7505e-01,1.3800e+02
IMP_SCORE,3210,GO:0006164,1.7501e-01,2.4000e+01
IMP_SCORE,3211,GO:0046320,1.7500e-01,1.2000e+01
IMP_SCORE,3212,GO:0005758,1.7498e-01,6.2000e+01
IMP_SCORE,3213,GO:0009953,1.7497e-01,1.4000e+01
IMP_SCORE,3214,GO:0060326,1.7492e-01,9.1000e+01
IMP_SCORE,3215,GO:0010959,1.7490e-01,1.4800e+02
IMP_SCORE,3216,GO:0006638,1.7481e-01,8.9000e+01
IMP_SCORE,3217,GO:0060548,1.7472e-01,2.5200e+02
IMP_SCORE,3218,GO:0005849,1.7471e-01,6.0000e+00
IMP_SCORE,3219,GO:0016337,1.7471e-01,1.7200e+02
IMP_SCORE,3220,GO:0044242,1.7469e-01,9.6000e+01
IMP_SCORE,3221,GO:0016137,1.7466e-01,3.6000e+01
IMP_SCORE,3222,GO:0035295,1.7459e-01,5.0000e+01
IMP_SCORE,3223,GO:0010893,1.7458e-01,1.2000e+01
IMP_SCORE,3224,GO:0051588,1.7458e-01,2.8000e+01
IMP_SCORE,3225,GO:0015909,1.7455e-01,1.7000e+01
IMP_SCORE,3226,GO:0046474,1.7455e-01,8.2000e+01
IMP_SCORE,3227,GO:0050855,1.7452e-01,1.0000e+01
IMP_SCORE,3228,GO:0070997,1.7442e-01,2.0000e+01
IMP_SCORE,3229,GO:0080134,1.7442e-01,3.7700e+02
IMP_SCORE,3230,GO:0031528,1.7441e-01,2.5000e+01
IMP_SCORE,3231,GO:0016042,1.7431e-01,1.8600e+02
IMP_SCORE,3232,GO:1903830,1.7430e-01,1.7000e+01
IMP_SCORE,3233,GO:1904018,1.7430e-01,5.7000e+01
IMP_SCORE,3234,GO:0045471,1.7429e-01,6.4000e+01
IMP_SCORE,3235,GO:0005730,1.7428e-01,4.1500e+02
IMP_SCORE,3236,GO:0055076,1.7426e-01,6.2000e+01
IMP_SCORE,3237,GO:0019755,1.7425e-01,2.2000e+01
IMP_SCORE,3238,GO:0016810,1.7423e-01,1.5000e+02
IMP_SCORE,3239,GO:0000323,1.7417e-01,2.5900e+02
IMP_SCORE,3240,GO:1903034,1.7417e-01,6.4000e+01
IMP_SCORE,3241,GO:1903530,1.7407e-01,1.7600e+02
IMP_SCORE,3242,GO:0003735,1.7405e-01,8.2000e+01
IMP_SCORE,3243,GO:0051249,1.7404e-01,1.0000e+02
IMP_SCORE,3244,GO:1903844,1.7404e-01,3.2000e+01
IMP_SCORE,3245,GO:0000980,1.7400e-01,2.5000e+01
IMP_SCORE,3246,GO:0071869,1.7400e-01,1.1000e+01
IMP_SCORE,3247,GO:0030828,1.7392e-01,6.0000e+00
IMP_SCORE,3248,GO:0072657,1.7382e-01,1.3900e+02
IMP_SCORE,3249,GO:0070325,1.7378e-01,6.0000e+00
IMP_SCORE,3250,GO:0051050,1.7375e-01,2.4100e+02
IMP_SCORE,3251,GO:0006775,1.7374e-01,1.9000e+01
IMP_SCORE,3252,GO:0033233,1.7373e-01,6.0000e+00
IMP_SCORE,3253,GO:0004888,1.7371e-01,3.3000e+02
IMP_SCORE,3254,GO:1902742,1.7370e-01,9.0000e+00
IMP_SCORE,3255,GO:0051338,1.7368e-01,1.7300e+02
IMP_SCORE,3256,GO:0098727,1.7365e-01,3.5000e+01
IMP_SCORE,3257,GO:0002313,1.7364e-01,1.3000e+01
IMP_SCORE,3258,GO:0009886,1.7362e-01,2.0000e+01
IMP_SCORE,3259,GO:0006188,1.7360e-01,3.0000e+00
IMP_SCORE,3260,GO:0046872,1.7359e-01,1.4480e+03
IMP_SCORE,3261,GO:0098631,1.7356e-01,4.3000e+01
IMP_SCORE,3262,GO:0090083,1.7355e-01,1.3000e+01
IMP_SCORE,3263,GO:1903364,1.7354e-01,4.6000e+01
IMP_SCORE,3264,GO:0006303,1.7346e-01,1.4000e+01
IMP_SCORE,3265,GO:0098602,1.7346e-01,1.7900e+02
IMP_SCORE,3266,GO:0010517,1.7346e-01,1.5000e+01
IMP_SCORE,3267,GO:0060142,1.7345e-01,2.3000e+01
IMP_SCORE,3268,GO:0051648,1.7345e-01,3.1000e+01
IMP_SCORE,3269,GO:0042599,1.7344e-01,3.1000e+01
IMP_SCORE,3270,GO:0010608,1.7340e-01,1.0800e+02
IMP_SCORE,3271,GO:0034702,1.7339e-01,1.2900e+02
IMP_SCORE,3272,GO:0019219,1.7339e-01,4.2200e+02
IMP_SCORE,3273,GO:0051495,1.7335e-01,6.6000e+01
IMP_SCORE,3274,GO:0002312,1.7331e-01,1.8000e+01
IMP_SCORE,3275,GO:0009295,1.7330e-01,3.1000e+01
IMP_SCORE,3276,GO:0007017,1.7329e-01,2.0600e+02
IMP_SCORE,3277,GO:0030336,1.7324e-01,1.1000e+02
IMP_SCORE,3278,GO:0007035,1.7321e-01,7.0000e+00
IMP_SCORE,3279,GO:0060081,1.7319e-01,8.0000e+00
IMP_SCORE,3280,GO:0045606,1.7317e-01,3.0000e+00
IMP_SCORE,3281,GO:0030427,1.7315e-01,7.3000e+01
IMP_SCORE,3282,GO:0048738,1.7315e-01,5.0000e+00
IMP_SCORE,3283,GO:0045069,1.7314e-01,3.1000e+01
IMP_SCORE,3284,GO:0012505,1.7309e-01,1.6800e+02
IMP_SCORE,3285,GO:0043241,1.7309e-01,4.8000e+01
IMP_SCORE,3286,GO:1902108,1.7308e-01,7.0000e+00
IMP_SCORE,3287,GO:2000269,1.7308e-01,1.2000e+01
IMP_SCORE,3288,GO:0060205,1.7304e-01,1.1200e+02
IMP_SCORE,3289,GO:0000976,1.7298e-01,1.2100e+02
IMP_SCORE,3290,GO:0001708,1.7297e-01,1.4000e+01
IMP_SCORE,3291,GO:0030277,1.7289e-01,2.0000e+01
IMP_SCORE,3292,GO:0031624,1.7288e-01,6.0000e+00
IMP_SCORE,3293,GO:0048585,1.7287e-01,3.5500e+02
IMP_SCORE,3294,GO:0001726,1.7286e-01,5.9000e+01
IMP_SCORE,3295,GO:1904752,1.7285e-01,6.0000e+00
IMP_SCORE,3296,GO:0098589,1.7279e-01,1.8900e+02
IMP_SCORE,3297,GO:0044273,1.7279e-01,3.3000e+01
IMP_SCORE,3298,GO:0001773,1.7276e-01,1.4000e+01
IMP_SCORE,3299,GO:0031975,1.7273e-01,1.6300e+02
IMP_SCORE,3300,GO:0098632,1.7269e-01,3.9000e+01
IMP_SCORE,3301,GO:0006555,1.7267e-01,2.4000e+01
IMP_SCORE,3302,GO:0001191,1.7267e-01,4.7000e+01
IMP_SCORE,3303,GO:0048008,1.7264e-01,2.0000e+01
IMP_SCORE,3304,GO:0038023,1.7262e-01,3.5800e+02
IMP_SCORE,3305,GO:0006887,1.7262e-01,1.5700e+02
IMP_SCORE,3306,GO:0046394,1.7259e-01,1.2200e+02
IMP_SCORE,3307,GO:1902680,1.7258e-01,1.9500e+02
IMP_SCORE,3308,GO:0060284,1.7255e-01,1.8200e+02
IMP_SCORE,3309,GO:0008652,1.7247e-01,7.3000e+01
IMP_SCORE,3310,GO:0031224,1.7244e-01,1.4430e+03
IMP_SCORE,3311,GO:0008021,1.7243e-01,6.7000e+01
IMP_SCORE,3312,GO:0010623,1.7243e-01,8.0000e+00
IMP_SCORE,3313,GO:0018210,1.7238e-01,4.8000e+01
IMP_SCORE,3314,GO:0046578,1.7233e-01,8.2000e+01
IMP_SCORE,3315,GO:0032369,1.7231e-01,6.0000e+00
IMP_SCORE,3316,GO:0034362,1.7230e-01,5.0000e+00
IMP_SCORE,3317,GO:0042330,1.7228e-01,1.3300e+02
IMP_SCORE,3318,GO:0033238,1.7227e-01,1.5000e+01
IMP_SCORE,3319,GO:0045445,1.7218e-01,7.0000e+00
IMP_SCORE,3320,GO:0016773,1.7218e-01,2.1100e+02
IMP_SCORE,3321,GO:0001704,1.7215e-01,1.5000e+01
IMP_SCORE,3322,GO:0030173,1.7212e-01,6.0000e+01
IMP_SCORE,3323,GO:0045080,1.7209e-01,5.0000e+00
IMP_SCORE,3324,GO:0031594,1.7209e-01,7.2000e+01
IMP_SCORE,3325,GO:0006693,1.7205e-01,2.1000e+01
IMP_SCORE,3326,GO:1903055,1.7204e-01,6.0000e+00
IMP_SCORE,3327,GO:0004674,1.7203e-01,1.2400e+02
IMP_SCORE,3328,GO:1901657,1.7201e-01,6.9000e+01
IMP_SCORE,3329,GO:0071243,1.7200e-01,1.6000e+01
IMP_SCORE,3330,GO:0046164,1.7193e-01,4.2000e+01
IMP_SCORE,3331,GO:0060255,1.7191e-01,6.2000e+02
IMP_SCORE,3332,GO:1900273,1.7186e-01,1.3000e+01
IMP_SCORE,3333,GO:0090322,1.7185e-01,2.0000e+01
IMP_SCORE,3334,GO:0033043,1.7180e-01,3.5400e+02
IMP_SCORE,3335,GO:0016525,1.7175e-01,3.6000e+01
IMP_SCORE,3336,GO:0046638,1.7173e-01,1.1000e+01
IMP_SCORE,3337,GO:0016477,1.7173e-01,3.2900e+02
IMP_SCORE,3338,GO:0072503,1.7170e-01,1.1100e+02
IMP_SCORE,3339,GO:0031503,1.7168e-01,3.2000e+01
IMP_SCORE,3340,GO:0045741,1.7163e-01,8.0000e+00
IMP_SCORE,3341,GO:0061650,1.7162e-01,3.3000e+01
IMP_SCORE,3342,GO:0016043,1.7156e-01,1.1990e+03
IMP_SCORE,3343,GO:0070830,1.7155e-01,3.0000e+01
IMP_SCORE,3344,GO:0098802,1.7155e-01,1.2900e+02
IMP_SCORE,3345,GO:0044438,1.7155e-01,6.3000e+01
IMP_SCORE,3346,GO:0061136,1.7153e-01,5.4000e+01
IMP_SCORE,3347,GO:0048646,1.7151e-01,2.5200e+02
IMP_SCORE,3348,GO:0045197,1.7145e-01,3.5000e+01
IMP_SCORE,3349,GO:0051222,1.7139e-01,1.1900e+02
IMP_SCORE,3350,GO:0033146,1.7135e-01,2.2000e+01
IMP_SCORE,3351,GO:0035306,1.7133e-01,2.6000e+01
IMP_SCORE,3352,GO:0001775,1.7131e-01,2.3700e+02
IMP_SCORE,3353,GO:0051972,1.7126e-01,2.6000e+01
IMP_SCORE,3354,GO:0045892,1.7123e-01,1.7200e+02
IMP_SCORE,3355,GO:0019215,1.7116e-01,1.5000e+01
IMP_SCORE,3356,GO:0071107,1.7116e-01,7.0000e+00
IMP_SCORE,3357,GO:1901655,1.7115e-01,2.4000e+01
IMP_SCORE,3358,GO:0032496,1.7114e-01,1.1000e+02
IMP_SCORE,3359,GO:0048731,1.7113e-01,4.9700e+02
IMP_SCORE,3360,GO:0004089,1.7113e-01,8.2000e+01
IMP_SCORE,3361,GO:0043112,1.7109e-01,2.7000e+01
IMP_SCORE,3362,GO:0033145,1.7109e-01,2.4000e+01
IMP_SCORE,3363,GO:0070932,1.7108e-01,3.0000e+00
IMP_SCORE,3364,GO:0050896,1.7108e-01,1.3910e+03
IMP_SCORE,3365,GO:0001161,1.7107e-01,6.0000e+00
IMP_SCORE,3366,GO:0009892,1.7106e-01,4.8100e+02
IMP_SCORE,3367,GO:0003254,1.7105e-01,1.7000e+01
IMP_SCORE,3368,GO:0050796,1.7101e-01,4.8000e+01
IMP_SCORE,3369,GO:0051235,1.7101e-01,8.6000e+01
IMP_SCORE,3370,GO:0000803,1.7095e-01,1.0000e+00
IMP_SCORE,3371,GO:0071887,1.7095e-01,1.0000e+00
IMP_SCORE,3372,GO:0032041,1.7095e-01,1.0000e+00
IMP_SCORE,3373,GO:0009650,1.7095e-01,1.0000e+00
IMP_SCORE,3374,GO:0032688,1.7095e-01,1.0000e+00
IMP_SCORE,3375,GO:0031652,1.7095e-01,1.0000e+00
IMP_SCORE,3376,GO:0010595,1.7094e-01,2.6000e+01
IMP_SCORE,3377,GO:0031669,1.7093e-01,4.0000e+01
IMP_SCORE,3378,GO:0045296,1.7092e-01,3.2300e+02
IMP_SCORE,3379,GO:0043279,1.7087e-01,2.2000e+01
IMP_SCORE,3380,GO:0042157,1.7083e-01,4.6000e+01
IMP_SCORE,3381,GO:0010866,1.7080e-01,1.4000e+01
IMP_SCORE,3382,GO:0006950,1.7077e-01,1.0000e+03
IMP_SCORE,3383,GO:1901991,1.7076e-01,3.7000e+01
IMP_SCORE,3384,GO:0043603,1.7068e-01,2.4300e+02
IMP_SCORE,3385,GO:0007169,1.7061e-01,1.9800e+02
IMP_SCORE,3386,GO:0050672,1.7061e-01,2.6000e+01
IMP_SCORE,3387,GO:0008207,1.7054e-01,1.8000e+01
IMP_SCORE,3388,GO:0046579,1.7048e-01,1.4000e+01
IMP_SCORE,3389,GO:0035265,1.7045e-01,1.1000e+01
IMP_SCORE,3390,GO:0042053,1.7042e-01,1.1000e+01
IMP_SCORE,3391,GO:1904031,1.7038e-01,1.2000e+01
IMP_SCORE,3392,GO:0031968,1.7036e-01,1.4900e+02
IMP_SCORE,3393,GO:0006012,1.7036e-01,1.3000e+01
IMP_SCORE,3394,GO:0046185,1.7034e-01,9.0000e+00
IMP_SCORE,3395,GO:1902679,1.7033e-01,1.8100e+02
IMP_SCORE,3396,GO:0046622,1.7031e-01,1.0000e+01
IMP_SCORE,3397,GO:0045851,1.7027e-01,1.3000e+01
IMP_SCORE,3398,GO:0010863,1.7026e-01,1.0000e+01
IMP_SCORE,3399,GO:0005942,1.7025e-01,8.0000e+00
IMP_SCORE,3400,GO:0044763,1.7023e-01,1.3290e+03
IMP_SCORE,3401,GO:0007040,1.7023e-01,4.9000e+01
IMP_SCORE,3402,GO:0048518,1.7021e-01,9.2500e+02
IMP_SCORE,3403,GO:0095500,1.7020e-01,2.2000e+01
IMP_SCORE,3404,GO:0019371,1.7020e-01,1.7000e+01
IMP_SCORE,3405,GO:0006536,1.7020e-01,2.3000e+01
IMP_SCORE,3406,GO:0008134,1.7018e-01,1.6800e+02
IMP_SCORE,3407,GO:0048814,1.7017e-01,1.6000e+01
IMP_SCORE,3408,GO:0001818,1.7016e-01,6.4000e+01
IMP_SCORE,3409,GO:0060562,1.7008e-01,2.9000e+01
IMP_SCORE,3410,GO:0044403,1.7004e-01,2.6800e+02
IMP_SCORE,3411,GO:0090023,1.6998e-01,1.3000e+01
IMP_SCORE,3412,GO:0005623,1.6998e-01,3.1000e+01
IMP_SCORE,3413,GO:0019883,1.6996e-01,1.2000e+01
IMP_SCORE,3414,GO:0031346,1.6993e-01,8.6000e+01
IMP_SCORE,3415,GO:0022406,1.6988e-01,8.8000e+01
IMP_SCORE,3416,GO:0035091,1.6987e-01,2.0600e+02
IMP_SCORE,3417,GO:0007204,1.6982e-01,4.3000e+01
IMP_SCORE,3418,GO:0044271,1.6980e-01,3.2500e+02
IMP_SCORE,3419,GO:0051259,1.6980e-01,2.2900e+02
IMP_SCORE,3420,GO:0055002,1.6979e-01,4.3000e+01
IMP_SCORE,3421,GO:0051239,1.6979e-01,6.4500e+02
IMP_SCORE,3422,GO:0050789,1.6976e-01,1.1120e+03
IMP_SCORE,3423,GO:0010604,1.6975e-01,4.0000e+02
IMP_SCORE,3424,GO:0005802,1.6974e-01,1.0200e+02
IMP_SCORE,3425,GO:0008187,1.6973e-01,6.0000e+00
IMP_SCORE,3426,GO:0051783,1.6970e-01,4.9000e+01
IMP_SCORE,3427,GO:0051283,1.6970e-01,6.0000e+00
IMP_SCORE,3428,GO:0003151,1.6968e-01,1.6000e+01
IMP_SCORE,3429,GO:0002726,1.6966e-01,7.0000e+00
IMP_SCORE,3430,GO:0042482,1.6958e-01,1.0000e+00
IMP_SCORE,3431,GO:0098573,1.6950e-01,1.8000e+01
IMP_SCORE,3432,GO:0051345,1.6950e-01,3.1200e+02
IMP_SCORE,3433,GO:0051703,1.6948e-01,4.9000e+01
IMP_SCORE,3434,GO:0008093,1.6944e-01,1.2000e+01
IMP_SCORE,3435,GO:2001021,1.6939e-01,1.4000e+01
IMP_SCORE,3436,GO:0044421,1.6939e-01,1.4320e+03
IMP_SCORE,3437,GO:0090313,1.6938e-01,1.3000e+01
IMP_SCORE,3438,GO:0009163,1.6934e-01,2.2000e+01
IMP_SCORE,3439,GO:0038024,1.6931e-01,1.0100e+02
IMP_SCORE,3440,GO:0009145,1.6929e-01,1.0000e+01
IMP_SCORE,3441,GO:0045104,1.6926e-01,2.1000e+01
IMP_SCORE,3442,GO:0032528,1.6922e-01,2.7000e+01
IMP_SCORE,3443,GO:0044389,1.6922e-01,1.3000e+02
IMP_SCORE,3444,GO:0046856,1.6915e-01,1.4000e+01
IMP_SCORE,3445,GO:0031410,1.6912e-01,5.8900e+02
IMP_SCORE,3446,GO:0005160,1.6910e-01,1.0000e+01
IMP_SCORE,3447,GO:0050864,1.6910e-01,3.0000e+01
IMP_SCORE,3448,GO:0009880,1.6908e-01,2.7000e+01
IMP_SCORE,3449,GO:0008202,1.6907e-01,1.0000e+02
IMP_SCORE,3450,GO:0009313,1.6905e-01,4.9000e+01
IMP_SCORE,3451,GO:0031229,1.6905e-01,1.5000e+01
IMP_SCORE,3452,GO:1901739,1.6904e-01,1.8000e+01
IMP_SCORE,3453,GO:1904923,1.6904e-01,6.0000e+00
IMP_SCORE,3454,GO:0032530,1.6896e-01,1.7000e+01
IMP_SCORE,3455,GO:1900024,1.6895e-01,1.2000e+01
IMP_SCORE,3456,GO:0009306,1.6892e-01,4.8000e+01
IMP_SCORE,3457,GO:0030214,1.6891e-01,3.1000e+01
IMP_SCORE,3458,GO:0042629,1.6889e-01,2.3000e+01
IMP_SCORE,3459,GO:0006996,1.6887e-01,7.0400e+02
IMP_SCORE,3460,GO:0015980,1.6886e-01,5.0000e+01
IMP_SCORE,3461,GO:0002161,1.6881e-01,2.4000e+01
IMP_SCORE,3462,GO:1903306,1.6877e-01,2.3000e+01
IMP_SCORE,3463,GO:0030662,1.6876e-01,7.6000e+01
IMP_SCORE,3464,GO:0005123,1.6874e-01,1.7000e+01
IMP_SCORE,3465,GO:0006084,1.6873e-01,3.2000e+01
IMP_SCORE,3466,GO:0051046,1.6873e-01,1.7300e+02
IMP_SCORE,3467,GO:0071398,1.6868e-01,1.6000e+01
IMP_SCORE,3468,GO:0044707,1.6866e-01,9.1300e+02
IMP_SCORE,3469,GO:0044700,1.6864e-01,2.6100e+02
IMP_SCORE,3470,GO:1902578,1.6862e-01,5.9200e+02
IMP_SCORE,3471,GO:0070013,1.6860e-01,4.7000e+02
IMP_SCORE,3472,GO:0051094,1.6857e-01,3.0900e+02
IMP_SCORE,3473,GO:0060251,1.6855e-01,9.0000e+00
IMP_SCORE,3474,GO:0016755,1.6854e-01,4.3000e+01
IMP_SCORE,3475,GO:0034504,1.6853e-01,5.5000e+01
IMP_SCORE,3476,GO:0031300,1.6843e-01,1.0900e+02
IMP_SCORE,3477,GO:0005875,1.6841e-01,7.3000e+01
IMP_SCORE,3478,GO:0032648,1.6841e-01,1.2000e+01
IMP_SCORE,3479,GO:0051018,1.6837e-01,6.4000e+01
IMP_SCORE,3480,GO:0015197,1.6830e-01,5.4000e+01
IMP_SCORE,3481,GO:1903963,1.6827e-01,1.5000e+01
IMP_SCORE,3482,GO:0048523,1.6817e-01,8.5900e+02
IMP_SCORE,3483,GO:0070507,1.6810e-01,4.7000e+01
IMP_SCORE,3484,GO:0055074,1.6806e-01,1.0300e+02
IMP_SCORE,3485,GO:0006577,1.6804e-01,3.4000e+01
IMP_SCORE,3486,GO:0033178,1.6802e-01,2.0000e+00
IMP_SCORE,3487,GO:0006026,1.6801e-01,6.9000e+01
IMP_SCORE,3488,GO:0044282,1.6800e-01,1.4500e+02
IMP_SCORE,3489,GO:0043169,1.6800e-01,1.4840e+03
IMP_SCORE,3490,GO:0005516,1.6798e-01,4.7700e+02
IMP_SCORE,3491,GO:0019900,1.6794e-01,3.4500e+02
IMP_SCORE,3492,GO:0006665,1.6792e-01,1.1400e+02
IMP_SCORE,3493,GO:0043393,1.6790e-01,7.1000e+01
IMP_SCORE,3494,GO:0006654,1.6787e-01,1.8000e+01
IMP_SCORE,3495,GO:0035640,1.6785e-01,1.9000e+01
IMP_SCORE,3496,GO:0000166,1.6776e-01,6.5800e+02
IMP_SCORE,3497,GO:1901020,1.6776e-01,6.0000e+00
IMP_SCORE,3498,GO:0018198,1.6774e-01,1.1000e+01
IMP_SCORE,3499,GO:1904949,1.6773e-01,1.8000e+01
IMP_SCORE,3500,GO:0001667,1.6768e-01,5.1000e+01
IMP_SCORE,3501,GO:0008589,1.6765e-01,1.4000e+01
IMP_SCORE,3502,GO:0045934,1.6758e-01,2.0500e+02
IMP_SCORE,3503,GO:0010955,1.6756e-01,8.0000e+00
IMP_SCORE,3504,GO:0051817,1.6753e-01,2.6000e+01
IMP_SCORE,3505,GO:0043547,1.6749e-01,2.3300e+02
IMP_SCORE,3506,GO:0000794,1.6746e-01,2.4000e+01
IMP_SCORE,3507,GO:0045980,1.6745e-01,1.6000e+01
IMP_SCORE,3508,GO:0006575,1.6745e-01,9.9000e+01
IMP_SCORE,3509,GO:0030658,1.6742e-01,9.9000e+01
IMP_SCORE,3510,GO:0016032,1.6739e-01,2.6400e+02
IMP_SCORE,3511,GO:0005546,1.6739e-01,4.4000e+01
IMP_SCORE,3512,GO:0051213,1.6737e-01,6.6000e+01
IMP_SCORE,3513,GO:0048015,1.6737e-01,3.7000e+01
IMP_SCORE,3514,GO:0043170,1.6736e-01,8.9000e+02
IMP_SCORE,3515,GO:0051205,1.6735e-01,6.0000e+00
IMP_SCORE,3516,GO:2000811,1.6731e-01,1.8000e+01
IMP_SCORE,3517,GO:1901293,1.6724e-01,4.0000e+01
IMP_SCORE,3518,GO:0010557,1.6724e-01,2.3300e+02
IMP_SCORE,3519,GO:0002830,1.6720e-01,1.4000e+01
IMP_SCORE,3520,GO:0070300,1.6719e-01,4.0000e+01
IMP_SCORE,3521,GO:0090316,1.6718e-01,8.2000e+01
IMP_SCORE,3522,GO:0005272,1.6716e-01,1.7000e+01
IMP_SCORE,3523,GO:0015800,1.6713e-01,1.9000e+01
IMP_SCORE,3524,GO:0044764,1.6713e-01,2.6500e+02
IMP_SCORE,3525,GO:0036498,1.6712e-01,4.1000e+01
IMP_SCORE,3526,GO:0007588,1.6704e-01,1.3000e+01
IMP_SCORE,3527,GO:0005741,1.6702e-01,1.1800e+02
IMP_SCORE,3528,GO:0010648,1.6702e-01,2.9900e+02
IMP_SCORE,3529,GO:0033549,1.6702e-01,2.0000e+00
IMP_SCORE,3530,GO:0042472,1.6701e-01,3.9000e+01
IMP_SCORE,3531,GO:0019359,1.6701e-01,2.3000e+01
IMP_SCORE,3532,GO:0097729,1.6700e-01,6.0000e+00
IMP_SCORE,3533,GO:0070382,1.6697e-01,7.9000e+01
IMP_SCORE,3534,GO:0015095,1.6694e-01,2.4000e+01
IMP_SCORE,3535,GO:1902582,1.6691e-01,1.2200e+02
IMP_SCORE,3536,GO:0006694,1.6688e-01,6.6000e+01
IMP_SCORE,3537,GO:0031100,1.6687e-01,3.8000e+01
IMP_SCORE,3538,GO:0001932,1.6685e-01,2.2600e+02
IMP_SCORE,3539,GO:1990748,1.6684e-01,8.1000e+01
IMP_SCORE,3540,GO:0044425,1.6680e-01,1.3650e+03
IMP_SCORE,3541,GO:0033081,1.6675e-01,2.5000e+01
IMP_SCORE,3542,GO:0030513,1.6672e-01,1.5000e+01
IMP_SCORE,3543,GO:0005884,1.6665e-01,5.3000e+01
IMP_SCORE,3544,GO:2000516,1.6665e-01,1.3000e+01
IMP_SCORE,3545,GO:0010038,1.6664e-01,1.8800e+02
IMP_SCORE,3546,GO:2000573,1.6663e-01,2.4000e+01
IMP_SCORE,3547,GO:0032880,1.6656e-01,2.6300e+02
IMP_SCORE,3548,GO:0006939,1.6654e-01,2.1000e+01
IMP_SCORE,3549,GO:0048870,1.6651e-01,3.4500e+02
IMP_SCORE,3550,GO:0004725,1.6651e-01,4.4000e+01
IMP_SCORE,3551,GO:0007154,1.6651e-01,3.4100e+02
IMP_SCORE,3552,GO:0048598,1.6648e-01,1.7400e+02
IMP_SCORE,3553,GO:1902495,1.6646e-01,1.4400e+02
IMP_SCORE,3554,GO:0017148,1.6643e-01,5.5000e+01
IMP_SCORE,3555,GO:0016052,1.6643e-01,7.3000e+01
IMP_SCORE,3556,GO:0006936,1.6642e-01,1.4000e+02
IMP_SCORE,3557,GO:0046716,1.6639e-01,1.1000e+01
IMP_SCORE,3558,GO:0044092,1.6639e-01,2.8400e+02
IMP_SCORE,3559,GO:0007062,1.6638e-01,3.7000e+01
IMP_SCORE,3560,GO:0010811,1.6638e-01,6.3000e+01
IMP_SCORE,3561,GO:0031398,1.6638e-01,2.8000e+01
IMP_SCORE,3562,GO:0009653,1.6634e-01,4.8900e+02
IMP_SCORE,3563,GO:0022411,1.6631e-01,1.3200e+02
IMP_SCORE,3564,GO:0071803,1.6629e-01,3.6000e+01
IMP_SCORE,3565,GO:0006658,1.6625e-01,2.3000e+01
IMP_SCORE,3566,GO:0097435,1.6620e-01,1.2000e+02
IMP_SCORE,3567,GO:0005524,1.6616e-01,3.6600e+02
IMP_SCORE,3568,GO:1904355,1.6616e-01,2.8000e+01
IMP_SCORE,3569,GO:0019898,1.6610e-01,1.0700e+02
IMP_SCORE,3570,GO:0034762,1.6608e-01,1.2700e+02
IMP_SCORE,3571,GO:0032101,1.6606e-01,2.1000e+02
IMP_SCORE,3572,GO:0005793,1.6602e-01,5.8000e+01
IMP_SCORE,3573,GO:0072089,1.6601e-01,1.4000e+01
IMP_SCORE,3574,GO:0010885,1.6600e-01,4.0000e+00
IMP_SCORE,3575,GO:0031399,1.6598e-01,2.9900e+02
IMP_SCORE,3576,GO:0002697,1.6591e-01,9.2000e+01
IMP_SCORE,3577,GO:0004175,1.6587e-01,3.1600e+02
IMP_SCORE,3578,GO:0044249,1.6586e-01,5.5800e+02
IMP_SCORE,3579,GO:1901564,1.6580e-01,4.9900e+02
IMP_SCORE,3580,GO:0002262,1.6578e-01,1.5000e+01
IMP_SCORE,3581,GO:0031327,1.6576e-01,2.2400e+02
IMP_SCORE,3582,GO:0051253,1.6571e-01,1.8300e+02
IMP_SCORE,3583,GO:1903672,1.6568e-01,2.0000e+00
IMP_SCORE,3584,GO:0031571,1.6568e-01,2.0000e+00
IMP_SCORE,3585,GO:0032330,1.6565e-01,2.3000e+01
IMP_SCORE,3586,GO:0014015,1.6563e-01,3.4000e+01
IMP_SCORE,3587,GO:0006928,1.6562e-01,5.2200e+02
IMP_SCORE,3588,GO:0006312,1.6557e-01,7.0000e+00
IMP_SCORE,3589,GO:1901565,1.6554e-01,2.0500e+02
IMP_SCORE,3590,GO:0030111,1.6552e-01,8.8000e+01
IMP_SCORE,3591,GO:0051931,1.6550e-01,2.2000e+01
IMP_SCORE,3592,GO:0017048,1.6549e-01,6.1000e+01
IMP_SCORE,3593,GO:0097306,1.6547e-01,2.4000e+01
IMP_SCORE,3594,GO:0000993,1.6545e-01,7.0000e+00
IMP_SCORE,3595,GO:0034754,1.6545e-01,6.9000e+01
IMP_SCORE,3596,GO:1903131,1.6541e-01,2.1000e+01
IMP_SCORE,3597,GO:0044260,1.6537e-01,7.4200e+02
IMP_SCORE,3598,GO:0023057,1.6535e-01,3.2800e+02
IMP_SCORE,3599,GO:0006892,1.6532e-01,6.3000e+01
IMP_SCORE,3600,GO:0060193,1.6531e-01,2.1000e+01
IMP_SCORE,3601,GO:0005978,1.6531e-01,8.0000e+00
IMP_SCORE,3602,GO:0051953,1.6530e-01,1.2000e+01
IMP_SCORE,3603,GO:2000112,1.6529e-01,3.7000e+02
IMP_SCORE,3604,GO:0061458,1.6526e-01,1.0000e+01
IMP_SCORE,3605,GO:0003723,1.6524e-01,8.6800e+02
IMP_SCORE,3606,GO:0034389,1.6520e-01,3.7000e+01
IMP_SCORE,3607,GO:0048856,1.6518e-01,1.1940e+03
IMP_SCORE,3608,GO:0042802,1.6510e-01,1.2370e+03
IMP_SCORE,3609,GO:0051726,1.6509e-01,3.4700e+02
IMP_SCORE,3610,GO:0046135,1.6507e-01,1.6000e+01
IMP_SCORE,3611,GO:0098797,1.6507e-01,1.6700e+02
IMP_SCORE,3612,GO:0006818,1.6503e-01,5.3000e+01
IMP_SCORE,3613,GO:0000159,1.6502e-01,3.5000e+01
IMP_SCORE,3614,GO:0098657,1.6502e-01,3.5000e+01
IMP_SCORE,3615,GO:0003081,1.6500e-01,1.1000e+01
IMP_SCORE,3616,GO:0099537,1.6497e-01,1.5500e+02
IMP_SCORE,3617,GO:0050801,1.6496e-01,1.7300e+02
IMP_SCORE,3618,GO:0099106,1.6496e-01,6.1000e+01
IMP_SCORE,3619,GO:0000062,1.6494e-01,6.4000e+01
IMP_SCORE,3620,GO:0016486,1.6491e-01,2.0000e+01
IMP_SCORE,3621,GO:0044765,1.6490e-01,5.4300e+02
IMP_SCORE,3622,GO:0031965,1.6487e-01,2.8800e+02
IMP_SCORE,3623,GO:0030285,1.6485e-01,1.4000e+01
IMP_SCORE,3624,GO:0010804,1.6482e-01,8.0000e+00
IMP_SCORE,3625,GO:0051246,1.6479e-01,4.4000e+02
IMP_SCORE,3626,GO:0044087,1.6471e-01,2.7500e+02
IMP_SCORE,3627,GO:0033554,1.6469e-01,4.3300e+02
IMP_SCORE,3628,GO:0050794,1.6466e-01,1.1510e+03
IMP_SCORE,3629,GO:0007266,1.6463e-01,3.6000e+01
IMP_SCORE,3630,GO:0032400,1.6462e-01,7.0000e+00
IMP_SCORE,3631,GO:0006357,1.6462e-01,3.5700e+02
IMP_SCORE,3632,GO:0031324,1.6461e-01,4.0200e+02
IMP_SCORE,3633,GO:0003006,1.6458e-01,1.7900e+02
IMP_SCORE,3634,GO:0009891,1.6452e-01,2.4900e+02
IMP_SCORE,3635,GO:0032785,1.6449e-01,2.0000e+00
IMP_SCORE,3636,GO:0001046,1.6448e-01,2.6000e+01
IMP_SCORE,3637,GO:0007342,1.6447e-01,1.7000e+01
IMP_SCORE,3638,GO:0072686,1.6446e-01,4.8000e+01
IMP_SCORE,3639,GO:0030163,1.6445e-01,1.3200e+02
IMP_SCORE,3640,GO:0004629,1.6444e-01,5.0000e+01
IMP_SCORE,3641,GO:0016051,1.6437e-01,7.8000e+01
IMP_SCORE,3642,GO:1990001,1.6437e-01,2.0000e+00
IMP_SCORE,3643,GO:0033006,1.6428e-01,1.1000e+01
IMP_SCORE,3644,GO:0044458,1.6424e-01,6.0000e+00
IMP_SCORE,3645,GO:0009615,1.6419e-01,1.0800e+02
IMP_SCORE,3646,GO:0010800,1.6418e-01,1.1000e+01
IMP_SCORE,3647,GO:0032991,1.6415e-01,1.4240e+03
IMP_SCORE,3648,GO:0038061,1.6415e-01,1.0000e+01
IMP_SCORE,3649,GO:0045747,1.6413e-01,1.8000e+01
IMP_SCORE,3650,GO:0007176,1.6412e-01,7.0000e+00
IMP_SCORE,3651,GO:0033209,1.6411e-01,4.2000e+01
IMP_SCORE,3652,GO:0001105,1.6411e-01,2.6000e+01
IMP_SCORE,3653,GO:0007626,1.6408e-01,1.1300e+02
IMP_SCORE,3654,GO:0006631,1.6406e-01,1.3300e+02
IMP_SCORE,3655,GO:0055098,1.6403e-01,3.3000e+01
IMP_SCORE,3656,GO:0009931,1.6394e-01,2.8000e+01
IMP_SCORE,3657,GO:0002833,1.6391e-01,3.4000e+01
IMP_SCORE,3658,GO:0015992,1.6391e-01,5.6000e+01
IMP_SCORE,3659,GO:0046824,1.6390e-01,1.7000e+01
IMP_SCORE,3660,GO:0002861,1.6390e-01,1.5000e+01
IMP_SCORE,3661,GO:0031005,1.6386e-01,2.2000e+01
IMP_SCORE,3662,GO:0097164,1.6384e-01,1.3200e+02
IMP_SCORE,3663,GO:0072015,1.6380e-01,9.0000e+00
IMP_SCORE,3664,GO:0022610,1.6379e-01,6.8400e+02
IMP_SCORE,3665,GO:0009063,1.6377e-01,7.7000e+01
IMP_SCORE,3666,GO:0045740,1.6376e-01,4.0000e+00
IMP_SCORE,3667,GO:0006355,1.6375e-01,3.1200e+02
IMP_SCORE,3668,GO:0016405,1.6372e-01,1.8000e+01
IMP_SCORE,3669,GO:2000107,1.6369e-01,2.9000e+01
IMP_SCORE,3670,GO:0033270,1.6368e-01,2.4000e+01
IMP_SCORE,3671,GO:0044431,1.6367e-01,4.4100e+02
IMP_SCORE,3672,GO:0030198,1.6366e-01,1.9200e+02
IMP_SCORE,3673,GO:0046879,1.6358e-01,2.2000e+01
IMP_SCORE,3674,GO:0070405,1.6356e-01,2.5000e+01
IMP_SCORE,3675,GO:0055065,1.6355e-01,1.7400e+02
IMP_SCORE,3676,GO:0007018,1.6351e-01,7.6000e+01
IMP_SCORE,3677,GO:0008236,1.6350e-01,2.2200e+02
IMP_SCORE,3678,GO:0009058,1.6343e-01,5.4500e+02
IMP_SCORE,3679,GO:0009628,1.6342e-01,3.5500e+02
IMP_SCORE,3680,GO:0005102,1.6340e-01,8.8600e+02
IMP_SCORE,3681,GO:0005244,1.6335e-01,6.4000e+01
IMP_SCORE,3682,GO:0015629,1.6334e-01,1.4300e+02
IMP_SCORE,3683,GO:0061640,1.6332e-01,2.2000e+01
IMP_SCORE,3684,GO:0055013,1.6330e-01,1.4000e+01
IMP_SCORE,3685,GO:0008023,1.6328e-01,1.3000e+01
IMP_SCORE,3686,GO:0014069,1.6326e-01,1.1900e+02
IMP_SCORE,3687,GO:0002385,1.6321e-01,2.1000e+01
IMP_SCORE,3688,GO:0051537,1.6319e-01,9.0000e+00
IMP_SCORE,3689,GO:0043087,1.6318e-01,2.8000e+02
IMP_SCORE,3690,GO:0046134,1.6316e-01,1.7000e+01
IMP_SCORE,3691,GO:0090026,1.6313e-01,6.0000e+00
IMP_SCORE,3692,GO:0030133,1.6312e-01,1.6600e+02
IMP_SCORE,3693,GO:1901617,1.6309e-01,7.0000e+01
IMP_SCORE,3694,GO:0070064,1.6308e-01,9.0000e+00
IMP_SCORE,3695,GO:0007263,1.6307e-01,8.0000e+00
IMP_SCORE,3696,GO:1902253,1.6306e-01,1.5000e+01
IMP_SCORE,3697,GO:0009893,1.6305e-01,4.7100e+02
IMP_SCORE,3698,GO:0009156,1.6305e-01,2.5000e+01
IMP_SCORE,3699,GO:0010745,1.6304e-01,1.4000e+01
IMP_SCORE,3700,GO:0006878,1.6303e-01,1.9000e+01
IMP_SCORE,3701,GO:0001580,1.6301e-01,2.1000e+01
IMP_SCORE,3702,GO:1901890,1.6299e-01,9.0000e+00
IMP_SCORE,3703,GO:0009108,1.6298e-01,8.6000e+01
IMP_SCORE,3704,GO:0010923,1.6297e-01,4.5000e+01
IMP_SCORE,3705,GO:0001933,1.6295e-01,1.0400e+02
IMP_SCORE,3706,GO:0033690,1.6294e-01,1.6000e+01
IMP_SCORE,3707,GO:0004791,1.6290e-01,5.0000e+00
IMP_SCORE,3708,GO:1902581,1.6287e-01,1.1000e+01
IMP_SCORE,3709,GO:0006283,1.6282e-01,8.0000e+00
IMP_SCORE,3710,GO:0022891,1.6277e-01,3.0500e+02
IMP_SCORE,3711,GO:0004866,1.6277e-01,8.1000e+01
IMP_SCORE,3712,GO:0042136,1.6275e-01,2.9000e+01
IMP_SCORE,3713,GO:0006801,1.6275e-01,1.5000e+01
IMP_SCORE,3714,GO:0009987,1.6269e-01,1.2330e+03
IMP_SCORE,3715,GO:0044291,1.6266e-01,4.3000e+01
IMP_SCORE,3716,GO:1901615,1.6264e-01,1.9100e+02
IMP_SCORE,3717,GO:0034764,1.6264e-01,3.5000e+01
IMP_SCORE,3718,GO:0060563,1.6261e-01,1.4000e+01
IMP_SCORE,3719,GO:0005859,1.6259e-01,1.6000e+01
IMP_SCORE,3720,GO:0009584,1.6254e-01,1.5000e+01
IMP_SCORE,3721,GO:0007585,1.6252e-01,1.9000e+01
IMP_SCORE,3722,GO:0051247,1.6251e-01,2.9600e+02
IMP_SCORE,3723,GO:0006662,1.6247e-01,3.2000e+01
IMP_SCORE,3724,GO:0044711,1.6247e-01,3.4800e+02
IMP_SCORE,3725,GO:0005739,1.6244e-01,7.4400e+02
IMP_SCORE,3726,GO:0045687,1.6241e-01,2.1000e+01
IMP_SCORE,3727,GO:0051894,1.6240e-01,1.2000e+01
IMP_SCORE,3728,GO:0001669,1.6238e-01,7.8000e+01
IMP_SCORE,3729,GO:0021884,1.6237e-01,5.0000e+00
IMP_SCORE,3730,GO:0021675,1.6232e-01,2.0000e+01
IMP_SCORE,3731,GO:0008285,1.6230e-01,2.9300e+02
IMP_SCORE,3732,GO:0016895,1.6230e-01,5.0000e+00
IMP_SCORE,3733,GO:0030258,1.6228e-01,1.3700e+02
IMP_SCORE,3734,GO:0010564,1.6225e-01,1.4100e+02
IMP_SCORE,3735,GO:0034113,1.6223e-01,3.3000e+01
IMP_SCORE,3736,GO:0035556,1.6217e-01,5.4000e+02
IMP_SCORE,3737,GO:0007249,1.6205e-01,4.5000e+01
IMP_SCORE,3738,GO:0032940,1.6202e-01,2.1000e+02
IMP_SCORE,3739,GO:0034142,1.6197e-01,1.3000e+01
IMP_SCORE,3740,GO:0010646,1.6195e-01,6.6200e+02
IMP_SCORE,3741,GO:1903507,1.6189e-01,1.5800e+02
IMP_SCORE,3742,GO:0098662,1.6188e-01,1.5000e+02
IMP_SCORE,3743,GO:0010575,1.6187e-01,1.3000e+01
IMP_SCORE,3744,GO:0033619,1.6186e-01,1.9000e+01
IMP_SCORE,3745,GO:1903140,1.6180e-01,1.1000e+01
IMP_SCORE,3746,GO:0009056,1.6180e-01,6.0600e+02
IMP_SCORE,3747,GO:0090312,1.6172e-01,9.0000e+00
IMP_SCORE,3748,GO:0044093,1.6170e-01,4.7000e+02
IMP_SCORE,3749,GO:0005768,1.6168e-01,3.1300e+02
IMP_SCORE,3750,GO:1901889,1.6160e-01,4.0000e+00
IMP_SCORE,3751,GO:0032409,1.6150e-01,9.1000e+01
IMP_SCORE,3752,GO:0007187,1.6149e-01,9.4000e+01
IMP_SCORE,3753,GO:0048513,1.6149e-01,5.1300e+02
IMP_SCORE,3754,GO:0000981,1.6147e-01,1.6800e+02
IMP_SCORE,3755,GO:0060589,1.6145e-01,1.9000e+02
IMP_SCORE,3756,GO:1902895,1.6142e-01,7.0000e+00
IMP_SCORE,3757,GO:0051174,1.6138e-01,3.1100e+02
IMP_SCORE,3758,GO:1902903,1.6134e-01,1.0100e+02
IMP_SCORE,3759,GO:0035308,1.6127e-01,1.9000e+01
IMP_SCORE,3760,GO:0032535,1.6126e-01,1.0200e+02
IMP_SCORE,3761,GO:0072337,1.6122e-01,2.6000e+01
IMP_SCORE,3762,GO:1905354,1.6120e-01,1.7000e+01
IMP_SCORE,3763,GO:0030036,1.6118e-01,1.2300e+02
IMP_SCORE,3764,GO:0034641,1.6117e-01,5.3200e+02
IMP_SCORE,3765,GO:0098588,1.6115e-01,6.5900e+02
IMP_SCORE,3766,GO:0042613,1.6112e-01,1.6000e+01
IMP_SCORE,3767,GO:0030071,1.6110e-01,2.0000e+00
IMP_SCORE,3768,GO:0000982,1.6104e-01,6.6000e+01
IMP_SCORE,3769,GO:2000146,1.6104e-01,9.4000e+01
IMP_SCORE,3770,GO:0010459,1.6102e-01,2.0000e+00
IMP_SCORE,3771,GO:0043471,1.6095e-01,3.0000e+00
IMP_SCORE,3772,GO:0003013,1.6090e-01,6.5000e+01
IMP_SCORE,3773,GO:0032941,1.6089e-01,2.1000e+01
IMP_SCORE,3774,GO:0048521,1.6081e-01,4.0000e+00
IMP_SCORE,3775,GO:0071331,1.6078e-01,4.1000e+01
IMP_SCORE,3776,GO:1901652,1.6075e-01,7.7000e+01
IMP_SCORE,3777,GO:0009895,1.6065e-01,6.5000e+01
IMP_SCORE,3778,GO:0015918,1.6064e-01,2.9000e+01
IMP_SCORE,3779,GO:0044364,1.6063e-01,2.6000e+01
IMP_SCORE,3780,GO:0044088,1.6058e-01,2.0000e+01
IMP_SCORE,3781,GO:0002682,1.6057e-01,4.4300e+02
IMP_SCORE,3782,GO:0010043,1.6053e-01,8.2000e+01
IMP_SCORE,3783,GO:0030308,1.6046e-01,8.5000e+01
IMP_SCORE,3784,GO:0099094,1.6046e-01,6.6000e+01
IMP_SCORE,3785,GO:0051493,1.6043e-01,1.3700e+02
IMP_SCORE,3786,GO:0031334,1.6040e-01,6.5000e+01
IMP_SCORE,3787,GO:0005720,1.6034e-01,1.1000e+01
IMP_SCORE,3788,GO:0005246,1.6027e-01,2.7000e+01
IMP_SCORE,3789,GO:0051701,1.6027e-01,9.5000e+01
IMP_SCORE,3790,GO:0000187,1.6024e-01,5.7000e+01
IMP_SCORE,3791,GO:0023056,1.6024e-01,3.5700e+02
IMP_SCORE,3792,GO:1901361,1.6022e-01,1.1300e+02
IMP_SCORE,3793,GO:0045618,1.6019e-01,5.0000e+00
IMP_SCORE,3794,GO:0031253,1.6016e-01,1.3500e+02
IMP_SCORE,3795,GO:0050808,1.6010e-01,8.0000e+01
IMP_SCORE,3796,GO:0032982,1.6005e-01,1.7000e+01
IMP_SCORE,3797,GO:0019318,1.6005e-01,9.0000e+01
IMP_SCORE,3798,GO:0015216,1.6004e-01,1.3000e+01
IMP_SCORE,3799,GO:0048168,1.6002e-01,4.4000e+01
IMP_SCORE,3800,GO:0090407,1.5999e-01,1.3500e+02
IMP_SCORE,3801,GO:0031966,1.5995e-01,2.8700e+02
IMP_SCORE,3802,GO:0061631,1.5993e-01,3.7000e+01
IMP_SCORE,3803,GO:0051188,1.5992e-01,1.1500e+02
IMP_SCORE,3804,GO:0031907,1.5988e-01,3.5000e+01
IMP_SCORE,3805,GO:0008380,1.5985e-01,1.2200e+02
IMP_SCORE,3806,GO:2000641,1.5985e-01,1.5000e+01
IMP_SCORE,3807,GO:0042573,1.5982e-01,2.4000e+01
IMP_SCORE,3808,GO:0034976,1.5981e-01,9.0000e+01
IMP_SCORE,3809,GO:0006082,1.5981e-01,3.0400e+02
IMP_SCORE,3810,GO:0008536,1.5979e-01,2.4000e+01
IMP_SCORE,3811,GO:0042455,1.5978e-01,2.3000e+01
IMP_SCORE,3812,GO:0098815,1.5975e-01,1.3000e+01
IMP_SCORE,3813,GO:0007399,1.5972e-01,3.8600e+02
IMP_SCORE,3814,GO:0006811,1.5965e-01,3.9000e+02
IMP_SCORE,3815,GO:0031674,1.5961e-01,1.7000e+01
IMP_SCORE,3816,GO:1902259,1.5959e-01,1.4000e+01
IMP_SCORE,3817,GO:1902711,1.5955e-01,7.0000e+00
IMP_SCORE,3818,GO:0099500,1.5953e-01,1.1000e+01
IMP_SCORE,3819,GO:0070628,1.5952e-01,9.0000e+00
IMP_SCORE,3820,GO:0019787,1.5949e-01,1.8000e+02
IMP_SCORE,3821,GO:0030864,1.5949e-01,3.4000e+01
IMP_SCORE,3822,GO:0042035,1.5949e-01,3.2000e+01
IMP_SCORE,3823,GO:0099643,1.5948e-01,3.0000e+01
IMP_SCORE,3824,GO:1901137,1.5945e-01,1.2200e+02
IMP_SCORE,3825,GO:0006690,1.5942e-01,4.1000e+01
IMP_SCORE,3826,GO:0035307,1.5936e-01,2.2000e+01
IMP_SCORE,3827,GO:2000106,1.5933e-01,3.5000e+01
IMP_SCORE,3828,GO:0098858,1.5931e-01,1.0600e+02
IMP_SCORE,3829,GO:0002675,1.5930e-01,2.3000e+01
IMP_SCORE,3830,GO:0006888,1.5927e-01,7.8000e+01
IMP_SCORE,3831,GO:0045910,1.5926e-01,7.0000e+00
IMP_SCORE,3832,GO:0007420,1.5920e-01,1.3400e+02
IMP_SCORE,3833,GO:0050919,1.5920e-01,7.0000e+00
IMP_SCORE,3834,GO:0071695,1.5918e-01,1.7000e+01
IMP_SCORE,3835,GO:0043271,1.5915e-01,2.8000e+01
IMP_SCORE,3836,GO:0035966,1.5913e-01,5.0000e+01
IMP_SCORE,3837,GO:0030159,1.5912e-01,3.5000e+01
IMP_SCORE,3838,GO:0042098,1.5910e-01,1.5000e+01
IMP_SCORE,3839,GO:0005924,1.5905e-01,2.8400e+02
IMP_SCORE,3840,GO:0016324,1.5904e-01,1.9800e+02
IMP_SCORE,3841,GO:0050710,1.5904e-01,2.5000e+01
IMP_SCORE,3842,GO:0042089,1.5903e-01,1.4000e+01
IMP_SCORE,3843,GO:0060191,1.5903e-01,2.4000e+01
IMP_SCORE,3844,GO:0043233,1.5901e-01,5.0700e+02
IMP_SCORE,3845,GO:0036075,1.5900e-01,1.7000e+01
IMP_SCORE,3846,GO:0090277,1.5900e-01,4.2000e+01
IMP_SCORE,3847,GO:0010562,1.5899e-01,1.6000e+02
IMP_SCORE,3848,GO:0097503,1.5898e-01,3.9000e+01
IMP_SCORE,3849,GO:0048812,1.5896e-01,1.0800e+02
IMP_SCORE,3850,GO:0043549,1.5894e-01,1.6300e+02
IMP_SCORE,3851,GO:0031045,1.5892e-01,1.2000e+01
IMP_SCORE,3852,GO:0010951,1.5887e-01,9.0000e+01
IMP_SCORE,3853,GO:0042552,1.5887e-01,9.0000e+01
IMP_SCORE,3854,GO:0032467,1.5880e-01,2.4000e+01
IMP_SCORE,3855,GO:0016070,1.5879e-01,2.6300e+02
IMP_SCORE,3856,GO:0050852,1.5875e-01,3.1000e+01
IMP_SCORE,3857,GO:0042981,1.5871e-01,3.9000e+02
IMP_SCORE,3858,GO:0044699,1.5870e-01,1.5240e+03
IMP_SCORE,3859,GO:0006367,1.5867e-01,2.7000e+01
IMP_SCORE,3860,GO:0044406,1.5862e-01,7.0000e+00
IMP_SCORE,3861,GO:0045662,1.5859e-01,1.0000e+01
IMP_SCORE,3862,GO:0017154,1.5859e-01,1.1000e+01
IMP_SCORE,3863,GO:0099024,1.5856e-01,4.1000e+01
IMP_SCORE,3864,GO:1901575,1.5851e-01,4.5300e+02
IMP_SCORE,3865,GO:0005225,1.5844e-01,1.8000e+01
IMP_SCORE,3866,GO:0046425,1.5842e-01,2.3000e+01
IMP_SCORE,3867,GO:0006470,1.5840e-01,7.5000e+01
IMP_SCORE,3868,GO:0051223,1.5840e-01,1.6600e+02
IMP_SCORE,3869,GO:0007162,1.5834e-01,8.1000e+01
IMP_SCORE,3870,GO:0016791,1.5833e-01,1.9600e+02
IMP_SCORE,3871,GO:0000096,1.5827e-01,4.2000e+01
IMP_SCORE,3872,GO:0042273,1.5824e-01,3.0000e+01
IMP_SCORE,3873,GO:0009914,1.5822e-01,3.1000e+01
IMP_SCORE,3874,GO:0061024,1.5815e-01,3.1900e+02
IMP_SCORE,3875,GO:0045165,1.5814e-01,5.3000e+01
IMP_SCORE,3876,GO:0044068,1.5811e-01,8.0000e+00
IMP_SCORE,3877,GO:0032391,1.5811e-01,2.0000e+01
IMP_SCORE,3878,GO:0030247,1.5806e-01,3.4000e+01
IMP_SCORE,3879,GO:0032268,1.5803e-01,3.9400e+02
IMP_SCORE,3880,GO:0019637,1.5800e-01,2.4500e+02
IMP_SCORE,3881,GO:0001750,1.5800e-01,3.1000e+01
IMP_SCORE,3882,GO:0031091,1.5799e-01,1.8000e+01
IMP_SCORE,3883,GO:0030100,1.5798e-01,5.7000e+01
IMP_SCORE,3884,GO:0007009,1.5797e-01,1.2700e+02
IMP_SCORE,3885,GO:0008154,1.5792e-01,2.8000e+01
IMP_SCORE,3886,GO:0019216,1.5787e-01,1.1400e+02
IMP_SCORE,3887,GO:0016877,1.5785e-01,3.8000e+01
IMP_SCORE,3888,GO:0031090,1.5782e-01,8.8000e+02
IMP_SCORE,3889,GO:0007269,1.5781e-01,3.7000e+01
IMP_SCORE,3890,GO:0071822,1.5779e-01,4.1300e+02
IMP_SCORE,3891,GO:0046503,1.5779e-01,2.7000e+01
IMP_SCORE,3892,GO:0019992,1.5779e-01,1.8000e+01
IMP_SCORE,3893,GO:0045737,1.5777e-01,9.0000e+00
IMP_SCORE,3894,GO:0018200,1.5774e-01,1.2000e+01
IMP_SCORE,3895,GO:0031672,1.5773e-01,6.0000e+00
IMP_SCORE,3896,GO:0042582,1.5771e-01,1.3000e+01
IMP_SCORE,3897,GO:1904181,1.5770e-01,2.0000e+00
IMP_SCORE,3898,GO:0019751,1.5768e-01,6.6000e+01
IMP_SCORE,3899,GO:2001204,1.5758e-01,1.6000e+01
IMP_SCORE,3900,GO:0043175,1.5755e-01,9.0000e+00
IMP_SCORE,3901,GO:1901264,1.5754e-01,7.1000e+01
IMP_SCORE,3902,GO:1900077,1.5752e-01,1.9000e+01
IMP_SCORE,3903,GO:0016846,1.5748e-01,1.5000e+01
IMP_SCORE,3904,GO:0090533,1.5748e-01,1.5000e+01
IMP_SCORE,3905,GO:0044270,1.5747e-01,1.2700e+02
IMP_SCORE,3906,GO:0061035,1.5744e-01,1.7000e+01
IMP_SCORE,3907,GO:0001817,1.5739e-01,1.6600e+02
IMP_SCORE,3908,GO:0002686,1.5731e-01,1.9000e+01
IMP_SCORE,3909,GO:0017016,1.5729e-01,1.8900e+02
IMP_SCORE,3910,GO:0072341,1.5728e-01,9.7000e+01
IMP_SCORE,3911,GO:0051150,1.5727e-01,1.2000e+01
IMP_SCORE,3912,GO:0016502,1.5727e-01,2.7000e+01
IMP_SCORE,3913,GO:0030529,1.5726e-01,2.5000e+02
IMP_SCORE,3914,GO:0005789,1.5723e-01,5.1900e+02
IMP_SCORE,3915,GO:0032412,1.5722e-01,7.5000e+01
IMP_SCORE,3916,GO:1901135,1.5719e-01,3.1300e+02
IMP_SCORE,3917,GO:0016577,1.5718e-01,1.2000e+01
IMP_SCORE,3918,GO:0017080,1.5717e-01,4.9000e+01
IMP_SCORE,3919,GO:0050482,1.5716e-01,7.0000e+00
IMP_SCORE,3920,GO:0043368,1.5715e-01,1.3000e+01
IMP_SCORE,3921,GO:0042147,1.5713e-01,4.5000e+01
IMP_SCORE,3922,GO:0006569,1.5711e-01,5.0000e+00
IMP_SCORE,3923,GO:0043252,1.5709e-01,4.1000e+01
IMP_SCORE,3924,GO:0033561,1.5708e-01,1.3000e+01
IMP_SCORE,3925,GO:0048583,1.5707e-01,7.5900e+02
IMP_SCORE,3926,GO:0030055,1.5704e-01,2.9700e+02
IMP_SCORE,3927,GO:0048519,1.5703e-01,8.9800e+02
IMP_SCORE,3928,GO:0032432,1.5700e-01,4.2000e+01
IMP_SCORE,3929,GO:0099529,1.5700e-01,2.0000e+00
IMP_SCORE,3930,GO:0031994,1.5698e-01,8.0000e+00
IMP_SCORE,3931,GO:0008015,1.5697e-01,4.3000e+01
IMP_SCORE,3932,GO:0010677,1.5696e-01,1.9000e+01
IMP_SCORE,3933,GO:0009308,1.5695e-01,5.2000e+01
IMP_SCORE,3934,GO:0072422,1.5695e-01,1.0000e+01
IMP_SCORE,3935,GO:0045893,1.5693e-01,1.7300e+02
IMP_SCORE,3936,GO:0036230,1.5692e-01,1.0900e+02
IMP_SCORE,3937,GO:1902600,1.5691e-01,2.7000e+01
IMP_SCORE,3938,GO:0002757,1.5687e-01,1.2100e+02
IMP_SCORE,3939,GO:0022603,1.5670e-01,2.7800e+02
IMP_SCORE,3940,GO:0031233,1.5670e-01,3.1000e+01
IMP_SCORE,3941,GO:0046949,1.5666e-01,3.9000e+01
IMP_SCORE,3942,GO:0008081,1.5664e-01,4.8000e+01
IMP_SCORE,3943,GO:0033036,1.5664e-01,5.6000e+02
IMP_SCORE,3944,GO:0006417,1.5657e-01,8.2000e+01
IMP_SCORE,3945,GO:1903859,1.5656e-01,1.9000e+01
IMP_SCORE,3946,GO:0097159,1.5655e-01,1.1670e+03
IMP_SCORE,3947,GO:0001843,1.5654e-01,1.7000e+01
IMP_SCORE,3948,GO:2000758,1.5653e-01,1.7000e+01
IMP_SCORE,3949,GO:0042133,1.5645e-01,4.2000e+01
IMP_SCORE,3950,GO:0048665,1.5643e-01,8.0000e+00
IMP_SCORE,3951,GO:0006790,1.5642e-01,1.9800e+02
IMP_SCORE,3952,GO:0001558,1.5642e-01,2.1100e+02
IMP_SCORE,3953,GO:0006140,1.5641e-01,4.8000e+01
IMP_SCORE,3954,GO:0022405,1.5640e-01,2.5000e+01
IMP_SCORE,3955,GO:0043086,1.5637e-01,2.4000e+02
IMP_SCORE,3956,GO:0090501,1.5636e-01,5.1000e+01
IMP_SCORE,3957,GO:0060993,1.5634e-01,7.0000e+00
IMP_SCORE,3958,GO:0046427,1.5630e-01,1.6000e+01
IMP_SCORE,3959,GO:0045859,1.5624e-01,1.4900e+02
IMP_SCORE,3960,GO:0019894,1.5624e-01,2.3000e+01
IMP_SCORE,3961,GO:0035116,1.5617e-01,6.0000e+00
IMP_SCORE,3962,GO:0060393,1.5617e-01,1.6000e+01
IMP_SCORE,3963,GO:0036260,1.5617e-01,7.0000e+00
IMP_SCORE,3964,GO:0046983,1.5616e-01,5.7000e+02
IMP_SCORE,3965,GO:0030837,1.5616e-01,2.0000e+01
IMP_SCORE,3966,GO:0008022,1.5612e-01,9.2000e+01
IMP_SCORE,3967,GO:0060249,1.5606e-01,1.1400e+02
IMP_SCORE,3968,GO:0009890,1.5606e-01,2.3200e+02
IMP_SCORE,3969,GO:1901659,1.5604e-01,2.8000e+01
IMP_SCORE,3970,GO:0016705,1.5602e-01,8.3000e+01
IMP_SCORE,3971,GO:0004693,1.5601e-01,1.4000e+01
IMP_SCORE,3972,GO:0060173,1.5600e-01,4.0000e+01
IMP_SCORE,3973,GO:1900744,1.5599e-01,3.5000e+01
IMP_SCORE,3974,GO:0051336,1.5592e-01,4.5500e+02
IMP_SCORE,3975,GO:0001909,1.5591e-01,3.6000e+01
IMP_SCORE,3976,GO:0004497,1.5589e-01,7.0000e+01
IMP_SCORE,3977,GO:0031325,1.5581e-01,4.4600e+02
IMP_SCORE,3978,GO:0071837,1.5578e-01,1.6000e+01
IMP_SCORE,3979,GO:0000280,1.5578e-01,1.3900e+02
IMP_SCORE,3980,GO:0006807,1.5574e-01,6.3700e+02
IMP_SCORE,3981,GO:0019725,1.5574e-01,2.1400e+02
IMP_SCORE,3982,GO:0042127,1.5572e-01,5.1200e+02
IMP_SCORE,3983,GO:0030183,1.5571e-01,2.7000e+01
IMP_SCORE,3984,GO:0071625,1.5569e-01,1.3000e+01
IMP_SCORE,3985,GO:0015669,1.5568e-01,9.0000e+00
IMP_SCORE,3986,GO:0007566,1.5566e-01,9.0000e+00
IMP_SCORE,3987,GO:0015116,1.5562e-01,6.0000e+00
IMP_SCORE,3988,GO:0023026,1.5554e-01,2.7000e+01
IMP_SCORE,3989,GO:1901576,1.5553e-01,4.8600e+02
IMP_SCORE,3990,GO:0045598,1.5551e-01,4.8000e+01
IMP_SCORE,3991,GO:0019233,1.5550e-01,2.9000e+01
IMP_SCORE,3992,GO:0019220,1.5549e-01,3.1700e+02
IMP_SCORE,3993,GO:0010591,1.5542e-01,1.4000e+01
IMP_SCORE,3994,GO:0051129,1.5541e-01,1.6400e+02
IMP_SCORE,3995,GO:0015711,1.5538e-01,1.7800e+02
IMP_SCORE,3996,GO:0010558,1.5538e-01,2.2100e+02
IMP_SCORE,3997,GO:0043623,1.5537e-01,1.4300e+02
IMP_SCORE,3998,GO:0072595,1.5533e-01,2.4000e+01
IMP_SCORE,3999,GO:0061245,1.5529e-01,3.6000e+01
IMP_SCORE,4000,GO:1901099,1.5527e-01,3.2000e+01
IMP_SCORE,4001,GO:0060760,1.5522e-01,2.7000e+01
IMP_SCORE,4002,GO:0042711,1.5522e-01,3.0000e+01
IMP_SCORE,4003,GO:0043174,1.5514e-01,1.5000e+01
IMP_SCORE,4004,GO:0061326,1.5514e-01,8.0000e+00
IMP_SCORE,4005,GO:0040023,1.5512e-01,8.0000e+00
IMP_SCORE,4006,GO:0042574,1.5510e-01,8.0000e+00
IMP_SCORE,4007,GO:0044710,1.5508e-01,8.3100e+02
IMP_SCORE,4008,GO:0080171,1.5505e-01,3.8000e+01
IMP_SCORE,4009,GO:0036150,1.5505e-01,1.7000e+01
IMP_SCORE,4010,GO:0052813,1.5502e-01,2.5000e+01
IMP_SCORE,4011,GO:0032682,1.5492e-01,7.0000e+00
IMP_SCORE,4012,GO:0032200,1.5488e-01,1.0000e+01
IMP_SCORE,4013,GO:0007264,1.5481e-01,2.2100e+02
IMP_SCORE,4014,GO:0016798,1.5474e-01,1.5400e+02
IMP_SCORE,4015,GO:0043168,1.5473e-01,8.0900e+02
IMP_SCORE,4016,GO:0051301,1.5464e-01,1.6900e+02
IMP_SCORE,4017,GO:0070076,1.5463e-01,1.3000e+01
IMP_SCORE,4018,GO:1902904,1.5460e-01,5.2000e+01
IMP_SCORE,4019,GO:0016055,1.5455e-01,1.2200e+02
IMP_SCORE,4020,GO:0071704,1.5447e-01,8.7800e+02
IMP_SCORE,4021,GO:0005251,1.5444e-01,3.5000e+01
IMP_SCORE,4022,GO:0006351,1.5443e-01,1.8600e+02
IMP_SCORE,4023,GO:0046218,1.5436e-01,1.3000e+01
IMP_SCORE,4024,GO:2000009,1.5436e-01,7.0000e+00
IMP_SCORE,4025,GO:0055072,1.5436e-01,4.6000e+01
IMP_SCORE,4026,GO:0004872,1.5434e-01,6.3800e+02
IMP_SCORE,4027,GO:0032413,1.5433e-01,1.5000e+01
IMP_SCORE,4028,GO:1903214,1.5431e-01,3.5000e+01
IMP_SCORE,4029,GO:0045055,1.5425e-01,1.6800e+02
IMP_SCORE,4030,GO:1903523,1.5422e-01,6.0000e+00
IMP_SCORE,4031,GO:0044708,1.5420e-01,1.7600e+02
IMP_SCORE,4032,GO:1904951,1.5418e-01,1.4000e+02
IMP_SCORE,4033,GO:1901983,1.5416e-01,1.7000e+01
IMP_SCORE,4034,GO:0010669,1.5411e-01,2.0000e+01
IMP_SCORE,4035,GO:0000139,1.5410e-01,3.8300e+02
IMP_SCORE,4036,GO:0032986,1.5400e-01,1.3000e+01
IMP_SCORE,4037,GO:0070633,1.5399e-01,2.0000e+01
IMP_SCORE,4038,GO:0098660,1.5390e-01,1.6000e+02
IMP_SCORE,4039,GO:1901186,1.5389e-01,1.3000e+01
IMP_SCORE,4040,GO:1903035,1.5387e-01,2.7000e+01
IMP_SCORE,4041,GO:0046395,1.5387e-01,1.2300e+02
IMP_SCORE,4042,GO:0044877,1.5383e-01,4.4900e+02
IMP_SCORE,4043,GO:0043401,1.5382e-01,3.5000e+01
IMP_SCORE,4044,GO:0043534,1.5382e-01,1.4000e+01
IMP_SCORE,4045,GO:0042135,1.5380e-01,2.0000e+01
IMP_SCORE,4046,GO:0070888,1.5380e-01,2.3000e+01
IMP_SCORE,4047,GO:0071236,1.5378e-01,7.0000e+00
IMP_SCORE,4048,GO:0043903,1.5377e-01,1.0900e+02
IMP_SCORE,4049,GO:0015988,1.5376e-01,6.0000e+00
IMP_SCORE,4050,GO:1903115,1.5372e-01,5.0000e+00
IMP_SCORE,4051,GO:0072659,1.5371e-01,9.1000e+01
IMP_SCORE,4052,GO:0004812,1.5371e-01,2.3000e+01
IMP_SCORE,4053,GO:0051898,1.5367e-01,1.5000e+01
IMP_SCORE,4054,GO:0018024,1.5367e-01,7.0000e+00
IMP_SCORE,4055,GO:0060487,1.5366e-01,1.2000e+01
IMP_SCORE,4056,GO:0005578,1.5365e-01,2.6600e+02
IMP_SCORE,4057,GO:0050839,1.5364e-01,3.9800e+02
IMP_SCORE,4058,GO:0005504,1.5359e-01,3.3000e+01
IMP_SCORE,4059,GO:0010817,1.5358e-01,1.9700e+02
IMP_SCORE,4060,GO:0051082,1.5358e-01,8.7000e+01
IMP_SCORE,4061,GO:0042301,1.5352e-01,1.0000e+01
IMP_SCORE,4062,GO:0006913,1.5352e-01,8.3000e+01
IMP_SCORE,4063,GO:0015103,1.5347e-01,9.2000e+01
IMP_SCORE,4064,GO:0030203,1.5339e-01,1.0600e+02
IMP_SCORE,4065,GO:0043369,1.5338e-01,1.9000e+01
IMP_SCORE,4066,GO:0006401,1.5336e-01,6.1000e+01
IMP_SCORE,4067,GO:0015485,1.5336e-01,3.1000e+01
IMP_SCORE,4068,GO:0003707,1.5334e-01,2.7000e+01
IMP_SCORE,4069,GO:0005669,1.5333e-01,6.0000e+00
IMP_SCORE,4070,GO:0015298,1.5332e-01,2.2000e+01
IMP_SCORE,4071,GO:0042632,1.5329e-01,2.3000e+01
IMP_SCORE,4072,GO:0019222,1.5328e-01,7.1200e+02
IMP_SCORE,4073,GO:0008656,1.5322e-01,8.0000e+00
IMP_SCORE,4074,GO:0035148,1.5320e-01,4.7000e+01
IMP_SCORE,4075,GO:0030554,1.5317e-01,4.2500e+02
IMP_SCORE,4076,GO:0046132,1.5317e-01,1.1000e+01
IMP_SCORE,4077,GO:0030968,1.5317e-01,4.4000e+01
IMP_SCORE,4078,GO:1901265,1.5316e-01,6.2100e+02
IMP_SCORE,4079,GO:0009986,1.5315e-01,4.3100e+02
IMP_SCORE,4080,GO:0009968,1.5313e-01,2.9000e+02
IMP_SCORE,4081,GO:0048875,1.5311e-01,3.3000e+01
IMP_SCORE,4082,GO:0031092,1.5311e-01,1.8000e+01
IMP_SCORE,4083,GO:1901566,1.5310e-01,2.6000e+02
IMP_SCORE,4084,GO:0009205,1.5307e-01,2.9000e+01
IMP_SCORE,4085,GO:0051899,1.5306e-01,1.8000e+01
IMP_SCORE,4086,GO:0015108,1.5304e-01,5.6000e+01
IMP_SCORE,4087,GO:0031307,1.5304e-01,1.1000e+01
IMP_SCORE,4088,GO:0046006,1.5303e-01,7.0000e+00
IMP_SCORE,4089,GO:0051649,1.5301e-01,3.9600e+02
IMP_SCORE,4090,GO:0031984,1.5299e-01,1.3800e+02
IMP_SCORE,4091,GO:0033044,1.5297e-01,7.4000e+01
IMP_SCORE,4092,GO:0008395,1.5296e-01,3.2000e+01
IMP_SCORE,4093,GO:0015914,1.5295e-01,2.3000e+01
IMP_SCORE,4094,GO:0034708,1.5293e-01,2.7000e+01
IMP_SCORE,4095,GO:0090520,1.5289e-01,1.3000e+01
IMP_SCORE,4096,GO:0072593,1.5285e-01,3.4000e+01
IMP_SCORE,4097,GO:0032553,1.5285e-01,4.5500e+02
IMP_SCORE,4098,GO:0099080,1.5283e-01,3.3700e+02
IMP_SCORE,4099,GO:0045202,1.5279e-01,2.5700e+02
IMP_SCORE,4100,GO:0007599,1.5279e-01,9.1000e+01
IMP_SCORE,4101,GO:0031396,1.5279e-01,5.1000e+01
IMP_SCORE,4102,GO:0097746,1.5276e-01,4.9000e+01
IMP_SCORE,4103,GO:0032559,1.5272e-01,3.6400e+02
IMP_SCORE,4104,GO:0035108,1.5271e-01,4.2000e+01
IMP_SCORE,4105,GO:0070566,1.5270e-01,7.0000e+00
IMP_SCORE,4106,GO:0033692,1.5267e-01,1.4000e+01
IMP_SCORE,4107,GO:1903020,1.5267e-01,6.0000e+00
IMP_SCORE,4108,GO:0048029,1.5260e-01,7.7000e+01
IMP_SCORE,4109,GO:0045332,1.5258e-01,1.0000e+01
IMP_SCORE,4110,GO:0060968,1.5256e-01,1.9000e+01
IMP_SCORE,4111,GO:0061387,1.5256e-01,3.4000e+01
IMP_SCORE,4112,GO:0009966,1.5256e-01,6.3300e+02
IMP_SCORE,4113,GO:0044454,1.5252e-01,1.2400e+02
IMP_SCORE,4114,GO:0070861,1.5251e-01,9.0000e+00
IMP_SCORE,4115,GO:0019867,1.5249e-01,1.4400e+02
IMP_SCORE,4116,GO:0060089,1.5245e-01,5.9700e+02
IMP_SCORE,4117,GO:0030135,1.5243e-01,8.6000e+01
IMP_SCORE,4118,GO:0045786,1.5241e-01,1.7400e+02
IMP_SCORE,4119,GO:0099512,1.5239e-01,3.0600e+02
IMP_SCORE,4120,GO:0008104,1.5237e-01,5.2300e+02
IMP_SCORE,4121,GO:0071356,1.5232e-01,3.9000e+01
IMP_SCORE,4122,GO:0000793,1.5232e-01,1.7000e+01
IMP_SCORE,4123,GO:0044212,1.5232e-01,2.0200e+02
IMP_SCORE,4124,GO:0000295,1.5231e-01,9.0000e+00
IMP_SCORE,4125,GO:0009889,1.5228e-01,4.5700e+02
IMP_SCORE,4126,GO:0006531,1.5227e-01,2.0000e+01
IMP_SCORE,4127,GO:0019362,1.5224e-01,4.5000e+01
IMP_SCORE,4128,GO:0034249,1.5221e-01,4.4000e+01
IMP_SCORE,4129,GO:0051641,1.5216e-01,4.8500e+02
IMP_SCORE,4130,GO:0045761,1.5215e-01,1.0000e+01
IMP_SCORE,4131,GO:0051561,1.5215e-01,5.0000e+00
IMP_SCORE,4132,GO:0010939,1.5214e-01,1.2000e+01
IMP_SCORE,4133,GO:0031175,1.5213e-01,7.5000e+01
IMP_SCORE,4134,GO:0086010,1.5212e-01,1.4000e+01
IMP_SCORE,4135,GO:0002664,1.5211e-01,1.9000e+01
IMP_SCORE,4136,GO:0048709,1.5210e-01,4.0000e+01
IMP_SCORE,4137,GO:0010631,1.5209e-01,6.2000e+01
IMP_SCORE,4138,GO:0045912,1.5208e-01,2.1000e+01
IMP_SCORE,4139,GO:0042059,1.5206e-01,1.1000e+01
IMP_SCORE,4140,GO:1902230,1.5205e-01,6.0000e+00
IMP_SCORE,4141,GO:0015718,1.5205e-01,3.7000e+01
IMP_SCORE,4142,GO:0022892,1.5205e-01,3.6200e+02
IMP_SCORE,4143,GO:1904292,1.5204e-01,8.0000e+00
IMP_SCORE,4144,GO:0002376,1.5202e-01,6.9500e+02
IMP_SCORE,4145,GO:0031527,1.5201e-01,1.9000e+01
IMP_SCORE,4146,GO:0090179,1.5201e-01,1.0000e+00
IMP_SCORE,4147,GO:0030374,1.5194e-01,1.4000e+01
IMP_SCORE,4148,GO:0001883,1.5193e-01,1.7000e+02
IMP_SCORE,4149,GO:0010640,1.5185e-01,5.0000e+00
IMP_SCORE,4150,GO:0097458,1.5178e-01,5.8900e+02
IMP_SCORE,4151,GO:0009059,1.5174e-01,2.9100e+02
IMP_SCORE,4152,GO:0007605,1.5174e-01,1.2500e+02
IMP_SCORE,4153,GO:0016903,1.5173e-01,7.9000e+01
IMP_SCORE,4154,GO:0001892,1.5169e-01,1.6000e+01
IMP_SCORE,4155,GO:0016641,1.5166e-01,1.8000e+01
IMP_SCORE,4156,GO:0009607,1.5165e-01,3.4900e+02
IMP_SCORE,4157,GO:1901981,1.5165e-01,8.2000e+01
IMP_SCORE,4158,GO:0035090,1.5157e-01,9.0000e+00
IMP_SCORE,4159,GO:0043161,1.5152e-01,7.7000e+01
IMP_SCORE,4160,GO:0008219,1.5151e-01,4.9400e+02
IMP_SCORE,4161,GO:0060078,1.5148e-01,3.1000e+01
IMP_SCORE,4162,GO:0006518,1.5146e-01,1.5000e+02
IMP_SCORE,4163,GO:1901681,1.5142e-01,1.9600e+02
IMP_SCORE,4164,GO:0061025,1.5139e-01,6.4000e+01
IMP_SCORE,4165,GO:0010470,1.5134e-01,1.1000e+01
IMP_SCORE,4166,GO:0032386,1.5134e-01,1.2200e+02
IMP_SCORE,4167,GO:0030201,1.5124e-01,1.9000e+01
IMP_SCORE,4168,GO:0008047,1.5124e-01,2.6600e+02
IMP_SCORE,4169,GO:0045936,1.5122e-01,1.4000e+02
IMP_SCORE,4170,GO:0031214,1.5111e-01,9.1000e+01
IMP_SCORE,4171,GO:0019904,1.5109e-01,4.8300e+02
IMP_SCORE,4172,GO:0010605,1.5107e-01,3.8400e+02
IMP_SCORE,4173,GO:0045780,1.5107e-01,3.0000e+00
IMP_SCORE,4174,GO:0048365,1.5105e-01,2.0000e+01
IMP_SCORE,4175,GO:0051603,1.5103e-01,1.3900e+02
IMP_SCORE,4176,GO:0036151,1.5097e-01,4.4000e+01
IMP_SCORE,4177,GO:0010565,1.5086e-01,5.9000e+01
IMP_SCORE,4178,GO:1904064,1.5067e-01,3.1000e+01
IMP_SCORE,4179,GO:0031023,1.5065e-01,4.6000e+01
IMP_SCORE,4180,GO:0050920,1.5060e-01,3.2000e+01
IMP_SCORE,4181,GO:0019001,1.5047e-01,1.8600e+02
IMP_SCORE,4182,GO:0090279,1.5047e-01,3.8000e+01
IMP_SCORE,4183,GO:0032309,1.5046e-01,1.3000e+01
IMP_SCORE,4184,GO:0036094,1.5044e-01,8.3300e+02
IMP_SCORE,4185,GO:0065009,1.5042e-01,7.3000e+02
IMP_SCORE,4186,GO:0065007,1.5040e-01,1.1990e+03
IMP_SCORE,4187,GO:1903169,1.5039e-01,3.1000e+01
IMP_SCORE,4188,GO:0008593,1.5038e-01,2.8000e+01
IMP_SCORE,4189,GO:0016064,1.5038e-01,9.0000e+00
IMP_SCORE,4190,GO:0009649,1.5034e-01,1.9000e+01
IMP_SCORE,4191,GO:0008201,1.5029e-01,1.1000e+02
IMP_SCORE,4192,GO:0044238,1.5029e-01,9.0300e+02
IMP_SCORE,4193,GO:0007596,1.5024e-01,8.1000e+01
IMP_SCORE,4194,GO:0065003,1.5021e-01,5.5800e+02
IMP_SCORE,4195,GO:0021987,1.5016e-01,2.0000e+01
IMP_SCORE,4196,GO:0050905,1.5015e-01,5.9000e+01
IMP_SCORE,4197,GO:0055114,1.5011e-01,4.3600e+02
IMP_SCORE,4198,GO:0008157,1.5010e-01,1.2000e+01
IMP_SCORE,4199,GO:0034765,1.5008e-01,1.2400e+02
IMP_SCORE,4200,GO:0044449,1.5008e-01,1.5400e+02
IMP_SCORE,4201,GO:0006607,1.5005e-01,2.4000e+01
IMP_SCORE,4202,GO:0051236,1.5005e-01,7.2000e+01
IMP_SCORE,4203,GO:0010881,1.5002e-01,2.0000e+00
IMP_SCORE,4204,GO:0090066,1.5000e-01,1.1200e+02
IMP_SCORE,4205,GO:0000777,1.4991e-01,5.4000e+01
IMP_SCORE,4206,GO:0000904,1.4988e-01,3.8000e+01
IMP_SCORE,4207,GO:0009055,1.4985e-01,7.7000e+01
IMP_SCORE,4208,GO:0009083,1.4985e-01,4.7000e+01
IMP_SCORE,4209,GO:0032501,1.4984e-01,1.1560e+03
IMP_SCORE,4210,GO:1903391,1.4983e-01,1.3000e+01
IMP_SCORE,4211,GO:0045116,1.4982e-01,7.0000e+00
IMP_SCORE,4212,GO:0043234,1.4978e-01,1.1220e+03
IMP_SCORE,4213,GO:0042436,1.4976e-01,8.0000e+00
IMP_SCORE,4214,GO:0008645,1.4975e-01,2.3000e+01
IMP_SCORE,4215,GO:0048701,1.4975e-01,9.0000e+00
IMP_SCORE,4216,GO:0002685,1.4971e-01,5.0000e+01
IMP_SCORE,4217,GO:0051128,1.4963e-01,6.3600e+02
IMP_SCORE,4218,GO:0015078,1.4959e-01,2.2000e+01
IMP_SCORE,4219,GO:0043632,1.4957e-01,1.1000e+02
IMP_SCORE,4220,GO:0032774,1.4957e-01,1.9200e+02
IMP_SCORE,4221,GO:1901071,1.4952e-01,4.1000e+01
IMP_SCORE,4222,GO:0005544,1.4947e-01,5.1000e+01
IMP_SCORE,4223,GO:0051955,1.4939e-01,7.0000e+00
IMP_SCORE,4224,GO:0003674,1.4936e-01,1.3600e+03
IMP_SCORE,4225,GO:0030057,1.4936e-01,4.6000e+01
IMP_SCORE,4226,GO:0001047,1.4936e-01,5.5000e+01
IMP_SCORE,4227,GO:0040011,1.4935e-01,3.8700e+02
IMP_SCORE,4228,GO:0015491,1.4934e-01,1.4000e+01
IMP_SCORE,4229,GO:0032155,1.4933e-01,6.9000e+01
IMP_SCORE,4230,GO:0051282,1.4930e-01,1.4000e+01
IMP_SCORE,4231,GO:0051119,1.4926e-01,2.9000e+01
IMP_SCORE,4232,GO:0043255,1.4925e-01,3.8000e+01
IMP_SCORE,4233,GO:0051452,1.4922e-01,1.5000e+01
IMP_SCORE,4234,GO:0071548,1.4919e-01,7.0000e+00
IMP_SCORE,4235,GO:0042787,1.4919e-01,3.5000e+01
IMP_SCORE,4236,GO:0050853,1.4917e-01,2.9000e+01
IMP_SCORE,4237,GO:0007602,1.4906e-01,3.4000e+01
IMP_SCORE,4238,GO:0018212,1.4904e-01,5.0000e+01
IMP_SCORE,4239,GO:0006979,1.4904e-01,1.5600e+02
IMP_SCORE,4240,GO:0042886,1.4903e-01,3.8800e+02
IMP_SCORE,4241,GO:0009057,1.4902e-01,2.7700e+02
IMP_SCORE,4242,GO:0003376,1.4899e-01,1.4000e+01
IMP_SCORE,4243,GO:0007423,1.4895e-01,6.0000e+01
IMP_SCORE,4244,GO:2000104,1.4892e-01,2.7000e+01
IMP_SCORE,4245,GO:0019400,1.4890e-01,7.0000e+00
IMP_SCORE,4246,GO:0005775,1.4888e-01,1.1900e+02
IMP_SCORE,4247,GO:0003008,1.4886e-01,6.1900e+02
IMP_SCORE,4248,GO:0035336,1.4882e-01,3.9000e+01
IMP_SCORE,4249,GO:0005547,1.4880e-01,2.4000e+01
IMP_SCORE,4250,GO:0004407,1.4871e-01,1.5000e+01
IMP_SCORE,4251,GO:0044424,1.4870e-01,1.2950e+03
IMP_SCORE,4252,GO:0070727,1.4868e-01,2.5800e+02
IMP_SCORE,4253,GO:0045793,1.4863e-01,3.0000e+01
IMP_SCORE,4254,GO:0009897,1.4860e-01,1.6800e+02
IMP_SCORE,4255,GO:0046890,1.4858e-01,3.2000e+01
IMP_SCORE,4256,GO:0001503,1.4857e-01,4.8000e+01
IMP_SCORE,4257,GO:0008327,1.4843e-01,8.0000e+00
IMP_SCORE,4258,GO:0032480,1.4841e-01,8.0000e+00
IMP_SCORE,4259,GO:0007049,1.4839e-01,2.3400e+02
IMP_SCORE,4260,GO:0006412,1.4836e-01,6.5000e+01
IMP_SCORE,4261,GO:0048048,1.4835e-01,1.7000e+01
IMP_SCORE,4262,GO:0000987,1.4835e-01,8.5000e+01
IMP_SCORE,4263,GO:0042415,1.4833e-01,9.0000e+00
IMP_SCORE,4264,GO:1904353,1.4833e-01,2.5000e+01
IMP_SCORE,4265,GO:0071333,1.4832e-01,2.7000e+01
IMP_SCORE,4266,GO:0071498,1.4831e-01,1.3000e+01
IMP_SCORE,4267,GO:0044248,1.4826e-01,4.4400e+02
IMP_SCORE,4268,GO:0001501,1.4824e-01,1.0200e+02
IMP_SCORE,4269,GO:1901215,1.4821e-01,5.4000e+01
IMP_SCORE,4270,GO:0043171,1.4821e-01,2.5000e+01
IMP_SCORE,4271,GO:0045239,1.4819e-01,2.8000e+01
IMP_SCORE,4272,GO:0019693,1.4818e-01,8.5000e+01
IMP_SCORE,4273,GO:0031683,1.4812e-01,2.0000e+01
IMP_SCORE,4274,GO:0071801,1.4809e-01,3.5000e+01
IMP_SCORE,4275,GO:0033293,1.4806e-01,3.8000e+01
IMP_SCORE,4276,GO:0019682,1.4801e-01,7.0000e+00
IMP_SCORE,4277,GO:0044267,1.4800e-01,6.5000e+02
IMP_SCORE,4278,GO:0033275,1.4799e-01,2.2000e+01
IMP_SCORE,4279,GO:1902494,1.4799e-01,3.8000e+02
IMP_SCORE,4280,GO:0022402,1.4793e-01,3.5700e+02
IMP_SCORE,4281,GO:1901505,1.4793e-01,5.8000e+01
IMP_SCORE,4282,GO:0046471,1.4792e-01,1.7000e+01
IMP_SCORE,4283,GO:0043244,1.4790e-01,4.6000e+01
IMP_SCORE,4284,GO:0048878,1.4789e-01,2.9200e+02
IMP_SCORE,4285,GO:0050728,1.4787e-01,2.7000e+01
IMP_SCORE,4286,GO:0012501,1.4782e-01,4.8400e+02
IMP_SCORE,4287,GO:0006704,1.4781e-01,1.0000e+01
IMP_SCORE,4288,GO:0044089,1.4772e-01,1.2200e+02
IMP_SCORE,4289,GO:0034698,1.4767e-01,6.0000e+00
IMP_SCORE,4290,GO:0050688,1.4767e-01,4.4000e+01
IMP_SCORE,4291,GO:0035404,1.4766e-01,2.0000e+00
IMP_SCORE,4292,GO:0097696,1.4764e-01,1.1000e+01
IMP_SCORE,4293,GO:0002220,1.4763e-01,2.6000e+01
IMP_SCORE,4294,GO:0003924,1.4738e-01,1.3800e+02
IMP_SCORE,4295,GO:0030595,1.4738e-01,4.9000e+01
IMP_SCORE,4296,GO:0000989,1.4736e-01,1.7500e+02
IMP_SCORE,4297,GO:0050776,1.4729e-01,3.2900e+02
IMP_SCORE,4298,GO:0032945,1.4725e-01,2.6000e+01
IMP_SCORE,4299,GO:0060292,1.4721e-01,7.0000e+00
IMP_SCORE,4300,GO:0030260,1.4715e-01,6.0000e+01
IMP_SCORE,4301,GO:0001885,1.4715e-01,6.3000e+01
IMP_SCORE,4302,GO:0032879,1.4714e-01,5.8200e+02
IMP_SCORE,4303,GO:1904925,1.4711e-01,3.0000e+00
IMP_SCORE,4304,GO:0044550,1.4709e-01,3.0000e+00
IMP_SCORE,4305,GO:0000079,1.4705e-01,4.0000e+01
IMP_SCORE,4306,GO:0003705,1.4702e-01,4.5000e+01
IMP_SCORE,4307,GO:1902653,1.4701e-01,1.7000e+01
IMP_SCORE,4308,GO:0000785,1.4701e-01,9.7000e+01
IMP_SCORE,4309,GO:1902883,1.4699e-01,1.8000e+01
IMP_SCORE,4310,GO:0009110,1.4697e-01,2.6000e+01
IMP_SCORE,4311,GO:0023051,1.4696e-01,7.0300e+02
IMP_SCORE,4312,GO:0030234,1.4693e-01,4.0700e+02
IMP_SCORE,4313,GO:0005085,1.4693e-01,1.5500e+02
IMP_SCORE,4314,GO:0006044,1.4693e-01,1.9000e+01
IMP_SCORE,4315,GO:0055088,1.4688e-01,3.6000e+01
IMP_SCORE,4316,GO:0032787,1.4688e-01,2.1300e+02
IMP_SCORE,4317,GO:0016892,1.4687e-01,3.9000e+01
IMP_SCORE,4318,GO:0044243,1.4687e-01,3.7000e+01
IMP_SCORE,4319,GO:0007409,1.4683e-01,1.0300e+02
IMP_SCORE,4320,GO:0015721,1.4682e-01,9.0000e+00
IMP_SCORE,4321,GO:0042181,1.4681e-01,1.6000e+01
IMP_SCORE,4322,GO:0055082,1.4678e-01,1.6600e+02
IMP_SCORE,4323,GO:0032456,1.4677e-01,2.2000e+01
IMP_SCORE,4324,GO:0001848,1.4672e-01,3.1000e+01
IMP_SCORE,4325,GO:0031647,1.4672e-01,7.3000e+01
IMP_SCORE,4326,GO:0015031,1.4671e-01,3.7600e+02
IMP_SCORE,4327,GO:0014059,1.4660e-01,9.0000e+00
IMP_SCORE,4328,GO:0061029,1.4658e-01,1.1000e+01
IMP_SCORE,4329,GO:0051769,1.4658e-01,1.1000e+01
IMP_SCORE,4330,GO:0006629,1.4651e-01,3.8600e+02
IMP_SCORE,4331,GO:0008200,1.4650e-01,2.9000e+01
IMP_SCORE,4332,GO:0098687,1.4647e-01,8.6000e+01
IMP_SCORE,4333,GO:0009888,1.4624e-01,2.7900e+02
IMP_SCORE,4334,GO:0050890,1.4622e-01,1.4800e+02
IMP_SCORE,4335,GO:0032755,1.4617e-01,2.6000e+01
IMP_SCORE,4336,GO:0009261,1.4616e-01,7.0000e+00
IMP_SCORE,4337,GO:0051248,1.4612e-01,2.1500e+02
IMP_SCORE,4338,GO:0035315,1.4606e-01,2.0000e+00
IMP_SCORE,4339,GO:0001655,1.4606e-01,7.0000e+00
IMP_SCORE,4340,GO:0055067,1.4597e-01,4.4000e+01
IMP_SCORE,4341,GO:0014855,1.4597e-01,1.3000e+01
IMP_SCORE,4342,GO:0002691,1.4596e-01,4.0000e+00
IMP_SCORE,4343,GO:0009166,1.4596e-01,1.8000e+01
IMP_SCORE,4344,GO:0055086,1.4593e-01,1.1600e+02
IMP_SCORE,4345,GO:0043631,1.4583e-01,1.0000e+01
IMP_SCORE,4346,GO:0032446,1.4578e-01,2.3500e+02
IMP_SCORE,4347,GO:2000846,1.4573e-01,1.7000e+01
IMP_SCORE,4348,GO:0030574,1.4566e-01,3.9000e+01
IMP_SCORE,4349,GO:0005212,1.4564e-01,2.5000e+01
IMP_SCORE,4350,GO:0030673,1.4563e-01,5.0000e+00
IMP_SCORE,4351,GO:0030900,1.4562e-01,4.5000e+01
IMP_SCORE,4352,GO:0008089,1.4552e-01,1.5000e+01
IMP_SCORE,4353,GO:0007610,1.4551e-01,2.5800e+02
IMP_SCORE,4354,GO:0005874,1.4539e-01,2.5000e+02
IMP_SCORE,4355,GO:0019079,1.4537e-01,1.5000e+01
IMP_SCORE,4356,GO:0019901,1.4533e-01,3.2000e+02
IMP_SCORE,4357,GO:0051186,1.4530e-01,1.4900e+02
IMP_SCORE,4358,GO:0042592,1.4529e-01,4.3800e+02
IMP_SCORE,4359,GO:0006886,1.4528e-01,2.1200e+02
IMP_SCORE,4360,GO:0071248,1.4525e-01,7.8000e+01
IMP_SCORE,4361,GO:0045926,1.4521e-01,1.0600e+02
IMP_SCORE,4362,GO:0060325,1.4520e-01,3.7000e+01
IMP_SCORE,4363,GO:0055083,1.4518e-01,8.0000e+00
IMP_SCORE,4364,GO:0017111,1.4511e-01,2.3500e+02
IMP_SCORE,4365,GO:0055001,1.4510e-01,4.7000e+01
IMP_SCORE,4366,GO:0050891,1.4510e-01,2.7000e+01
IMP_SCORE,4367,GO:0015459,1.4506e-01,5.2000e+01
IMP_SCORE,4368,GO:0032526,1.4504e-01,3.5000e+01
IMP_SCORE,4369,GO:0010569,1.4504e-01,4.0000e+00
IMP_SCORE,4370,GO:0032490,1.4504e-01,1.5000e+01
IMP_SCORE,4371,GO:0005977,1.4499e-01,1.7000e+01
IMP_SCORE,4372,GO:0015693,1.4497e-01,2.4000e+01
IMP_SCORE,4373,GO:0060390,1.4496e-01,5.0000e+00
IMP_SCORE,4374,GO:0048675,1.4494e-01,2.0000e+01
IMP_SCORE,4375,GO:0048538,1.4490e-01,7.0000e+00
IMP_SCORE,4376,GO:0019538,1.4488e-01,8.5200e+02
IMP_SCORE,4377,GO:0016864,1.4483e-01,1.4000e+01
IMP_SCORE,4378,GO:0008252,1.4480e-01,1.4000e+01
IMP_SCORE,4379,GO:0035019,1.4480e-01,2.0000e+01
IMP_SCORE,4380,GO:0000978,1.4478e-01,8.7000e+01
IMP_SCORE,4381,GO:0005509,1.4475e-01,7.6700e+02
IMP_SCORE,4382,GO:0007267,1.4471e-01,2.5300e+02
IMP_SCORE,4383,GO:1904590,1.4471e-01,4.0000e+01
IMP_SCORE,4384,GO:0044325,1.4465e-01,4.3000e+01
IMP_SCORE,4385,GO:0042326,1.4462e-01,1.2200e+02
IMP_SCORE,4386,GO:0032040,1.4462e-01,7.0000e+00
IMP_SCORE,4387,GO:0007160,1.4455e-01,9.7000e+01
IMP_SCORE,4388,GO:0016646,1.4452e-01,2.3000e+01
IMP_SCORE,4389,GO:0071158,1.4450e-01,1.8000e+01
IMP_SCORE,4390,GO:0016874,1.4450e-01,9.7000e+01
IMP_SCORE,4391,GO:0031406,1.4444e-01,1.1400e+02
IMP_SCORE,4392,GO:0006766,1.4443e-01,8.1000e+01
IMP_SCORE,4393,GO:0010556,1.4441e-01,3.7600e+02
IMP_SCORE,4394,GO:0044281,1.4439e-01,4.1400e+02
IMP_SCORE,4395,GO:0001078,1.4439e-01,5.2000e+01
IMP_SCORE,4396,GO:1901136,1.4436e-01,1.0600e+02
IMP_SCORE,4397,GO:0005856,1.4436e-01,5.4700e+02
IMP_SCORE,4398,GO:0070925,1.4435e-01,1.6200e+02
IMP_SCORE,4399,GO:0002864,1.4435e-01,8.0000e+00
IMP_SCORE,4400,GO:0002755,1.4434e-01,2.3000e+01
IMP_SCORE,4401,GO:0016567,1.4433e-01,1.9400e+02
IMP_SCORE,4402,GO:0015833,1.4428e-01,3.7500e+02
IMP_SCORE,4403,GO:0001228,1.4426e-01,6.8000e+01
IMP_SCORE,4404,GO:0033013,1.4425e-01,5.0000e+01
IMP_SCORE,4405,GO:0046463,1.4421e-01,2.9000e+01
IMP_SCORE,4406,GO:0033599,1.4421e-01,2.0000e+00
IMP_SCORE,4407,GO:2000114,1.4419e-01,8.0000e+00
IMP_SCORE,4408,GO:0034452,1.4418e-01,4.0000e+00
IMP_SCORE,4409,GO:0016896,1.4415e-01,1.2000e+01
IMP_SCORE,4410,GO:0042276,1.4414e-01,1.3000e+01
IMP_SCORE,4411,GO:1904892,1.4413e-01,3.4000e+01
IMP_SCORE,4412,GO:0042730,1.4413e-01,1.9000e+01
IMP_SCORE,4413,GO:2000647,1.4410e-01,9.0000e+00
IMP_SCORE,4414,GO:0016462,1.4407e-01,3.1500e+02
IMP_SCORE,4415,GO:0008152,1.4405e-01,1.0890e+03
IMP_SCORE,4416,GO:0007617,1.4402e-01,1.1000e+01
IMP_SCORE,4417,GO:0042277,1.4387e-01,2.8500e+02
IMP_SCORE,4418,GO:1903902,1.4385e-01,2.3000e+01
IMP_SCORE,4419,GO:0043487,1.4384e-01,5.0000e+01
IMP_SCORE,4420,GO:0010507,1.4380e-01,2.8000e+01
IMP_SCORE,4421,GO:0042761,1.4377e-01,2.4000e+01
IMP_SCORE,4422,GO:0033572,1.4373e-01,1.8000e+01
IMP_SCORE,4423,GO:0007417,1.4363e-01,1.3400e+02
IMP_SCORE,4424,GO:0000422,1.4362e-01,7.0000e+00
IMP_SCORE,4425,GO:0003712,1.4360e-01,1.5600e+02
IMP_SCORE,4426,GO:0017171,1.4360e-01,2.2400e+02
IMP_SCORE,4427,GO:0042537,1.4359e-01,1.0000e+01
IMP_SCORE,4428,GO:0032459,1.4358e-01,1.2000e+01
IMP_SCORE,4429,GO:0043621,1.4354e-01,4.5000e+01
IMP_SCORE,4430,GO:0002715,1.4354e-01,1.1000e+01
IMP_SCORE,4431,GO:0051049,1.4352e-01,4.3000e+02
IMP_SCORE,4432,GO:0046685,1.4350e-01,2.7000e+01
IMP_SCORE,4433,GO:0072522,1.4348e-01,2.8000e+01
IMP_SCORE,4434,GO:0008366,1.4347e-01,9.4000e+01
IMP_SCORE,4435,GO:0060716,1.4345e-01,8.0000e+00
IMP_SCORE,4436,GO:0017076,1.4337e-01,4.5400e+02
IMP_SCORE,4437,GO:0044439,1.4337e-01,6.2000e+01
IMP_SCORE,4438,GO:1903959,1.4333e-01,1.3000e+01
IMP_SCORE,4439,GO:0098772,1.4333e-01,5.6700e+02
IMP_SCORE,4440,GO:0001960,1.4333e-01,1.8000e+01
IMP_SCORE,4441,GO:0072413,1.4331e-01,1.4000e+01
IMP_SCORE,4442,GO:0043217,1.4331e-01,3.0000e+01
IMP_SCORE,4443,GO:0009124,1.4329e-01,2.6000e+01
IMP_SCORE,4444,GO:0001779,1.4328e-01,8.0000e+00
IMP_SCORE,4445,GO:0030031,1.4328e-01,1.2800e+02
IMP_SCORE,4446,GO:0008235,1.4321e-01,4.2000e+01
IMP_SCORE,4447,GO:0032555,1.4318e-01,4.5900e+02
IMP_SCORE,4448,GO:0046112,1.4311e-01,7.0000e+00
IMP_SCORE,4449,GO:0043412,1.4310e-01,6.7600e+02
IMP_SCORE,4450,GO:0006750,1.4307e-01,3.7000e+01
IMP_SCORE,4451,GO:0050684,1.4304e-01,2.9000e+01
IMP_SCORE,4452,GO:0086001,1.4301e-01,1.0000e+01
IMP_SCORE,4453,GO:0005767,1.4299e-01,2.5000e+01
IMP_SCORE,4454,GO:0006139,1.4299e-01,3.9000e+02
IMP_SCORE,4455,GO:1901685,1.4296e-01,2.5000e+01
IMP_SCORE,4456,GO:0007186,1.4295e-01,3.1500e+02
IMP_SCORE,4457,GO:0002791,1.4293e-01,1.1400e+02
IMP_SCORE,4458,GO:0004467,1.4286e-01,8.0000e+00
IMP_SCORE,4459,GO:0043484,1.4285e-01,3.3000e+01
IMP_SCORE,4460,GO:0019882,1.4284e-01,1.2200e+02
IMP_SCORE,4461,GO:0065008,1.4281e-01,9.6900e+02
IMP_SCORE,4462,GO:0051289,1.4280e-01,3.5000e+01
IMP_SCORE,4463,GO:0051965,1.4280e-01,5.9000e+01
IMP_SCORE,4464,GO:2000677,1.4277e-01,1.0000e+01
IMP_SCORE,4465,GO:1903506,1.4274e-01,3.1500e+02
IMP_SCORE,4466,GO:0001977,1.4274e-01,1.3000e+01
IMP_SCORE,4467,GO:0048592,1.4273e-01,1.2000e+01
IMP_SCORE,4468,GO:0051252,1.4260e-01,3.4600e+02
IMP_SCORE,4469,GO:0050954,1.4259e-01,1.2000e+02
IMP_SCORE,4470,GO:0050701,1.4258e-01,8.0000e+00
IMP_SCORE,4471,GO:2000257,1.4257e-01,4.0000e+01
IMP_SCORE,4472,GO:0009755,1.4255e-01,7.1000e+01
IMP_SCORE,4473,GO:1905037,1.4247e-01,9.0000e+00
IMP_SCORE,4474,GO:0001754,1.4246e-01,9.0000e+00
IMP_SCORE,4475,GO:0045295,1.4242e-01,8.0000e+00
IMP_SCORE,4476,GO:0051172,1.4240e-01,2.1100e+02
IMP_SCORE,4477,GO:0032813,1.4239e-01,1.2000e+01
IMP_SCORE,4478,GO:0005319,1.4237e-01,9.0000e+01
IMP_SCORE,4479,GO:0006623,1.4234e-01,7.0000e+00
IMP_SCORE,4480,GO:0036258,1.4232e-01,7.0000e+00
IMP_SCORE,4481,GO:0006753,1.4232e-01,1.0800e+02
IMP_SCORE,4482,GO:0004012,1.4231e-01,9.0000e+00
IMP_SCORE,4483,GO:1902580,1.4230e-01,1.7400e+02
IMP_SCORE,4484,GO:0045087,1.4225e-01,2.2400e+02
IMP_SCORE,4485,GO:0038094,1.4223e-01,3.8000e+01
IMP_SCORE,4486,GO:0033045,1.4219e-01,1.1000e+01
IMP_SCORE,4487,GO:0032392,1.4218e-01,1.4000e+01
IMP_SCORE,4488,GO:0035587,1.4217e-01,3.2000e+01
IMP_SCORE,4489,GO:0071397,1.4213e-01,1.8000e+01
IMP_SCORE,4490,GO:0031069,1.4209e-01,9.0000e+00
IMP_SCORE,4491,GO:0034314,1.4207e-01,1.3000e+01
IMP_SCORE,4492,GO:0006559,1.4203e-01,2.9000e+01
IMP_SCORE,4493,GO:0046700,1.4202e-01,1.0400e+02
IMP_SCORE,4494,GO:0031904,1.4200e-01,2.6000e+01
IMP_SCORE,4495,GO:2000273,1.4194e-01,7.0000e+00
IMP_SCORE,4496,GO:0008585,1.4194e-01,1.4000e+01
IMP_SCORE,4497,GO:0016254,1.4192e-01,1.3000e+01
IMP_SCORE,4498,GO:0006885,1.4192e-01,4.4000e+01
IMP_SCORE,4499,GO:1904115,1.4189e-01,2.1000e+01
IMP_SCORE,4500,GO:0060674,1.4184e-01,1.5000e+01
IMP_SCORE,4501,GO:0042626,1.4174e-01,3.9000e+01
IMP_SCORE,4502,GO:0090662,1.4173e-01,2.4000e+01
IMP_SCORE,4503,GO:0005245,1.4170e-01,2.4000e+01
IMP_SCORE,4504,GO:0004364,1.4168e-01,4.9000e+01
IMP_SCORE,4505,GO:0035994,1.4167e-01,1.2000e+01
IMP_SCORE,4506,GO:1901570,1.4165e-01,2.1000e+01
IMP_SCORE,4507,GO:0001159,1.4163e-01,8.1000e+01
IMP_SCORE,4508,GO:0043306,1.4156e-01,9.0000e+00
IMP_SCORE,4509,GO:0031110,1.4155e-01,2.1000e+01
IMP_SCORE,4510,GO:0019829,1.4154e-01,2.4000e+01
IMP_SCORE,4511,GO:0017157,1.4154e-01,5.7000e+01
IMP_SCORE,4512,GO:0007126,1.4152e-01,2.9000e+01
IMP_SCORE,4513,GO:0005975,1.4143e-01,2.8900e+02
IMP_SCORE,4514,GO:0060415,1.4128e-01,8.0000e+00
IMP_SCORE,4515,GO:0070647,1.4126e-01,2.5600e+02
IMP_SCORE,4516,GO:0007340,1.4123e-01,9.0000e+00
IMP_SCORE,4517,GO:0019864,1.4123e-01,2.1000e+01
IMP_SCORE,4518,GO:0043508,1.4121e-01,5.0000e+00
IMP_SCORE,4519,GO:0043010,1.4118e-01,3.4000e+01
IMP_SCORE,4520,GO:0051171,1.4113e-01,3.9900e+02
IMP_SCORE,4521,GO:0006810,1.4112e-01,9.4400e+02
IMP_SCORE,4522,GO:0044070,1.4112e-01,4.0000e+01
IMP_SCORE,4523,GO:0002252,1.4107e-01,2.5900e+02
IMP_SCORE,4524,GO:0008088,1.4104e-01,1.9000e+01
IMP_SCORE,4525,GO:0035904,1.4102e-01,6.0000e+00
IMP_SCORE,4526,GO:0036211,1.4097e-01,5.9700e+02
IMP_SCORE,4527,GO:0002449,1.4095e-01,5.0000e+01
IMP_SCORE,4528,GO:0016482,1.4086e-01,5.6000e+01
IMP_SCORE,4529,GO:0043933,1.4085e-01,5.3300e+02
IMP_SCORE,4530,GO:0044788,1.4084e-01,1.5000e+01
IMP_SCORE,4531,GO:0002440,1.4082e-01,2.1000e+01
IMP_SCORE,4532,GO:0022890,1.4079e-01,1.6000e+02
IMP_SCORE,4533,GO:0045824,1.4078e-01,2.4000e+01
IMP_SCORE,4534,GO:0006063,1.4076e-01,1.9000e+01
IMP_SCORE,4535,GO:1901607,1.4075e-01,5.2000e+01
IMP_SCORE,4536,GO:0016835,1.4074e-01,1.3000e+02
IMP_SCORE,4537,GO:0016787,1.4071e-01,1.1770e+03
IMP_SCORE,4538,GO:0031111,1.4069e-01,1.5000e+01
IMP_SCORE,4539,GO:0050746,1.4068e-01,1.0000e+01
IMP_SCORE,4540,GO:0098655,1.4060e-01,1.6200e+02
IMP_SCORE,4541,GO:0048531,1.4059e-01,1.5000e+01
IMP_SCORE,4542,GO:0009147,1.4056e-01,9.0000e+00
IMP_SCORE,4543,GO:0042995,1.4051e-01,9.1900e+02
IMP_SCORE,4544,GO:1990204,1.4048e-01,3.4000e+01
IMP_SCORE,4545,GO:0014911,1.4046e-01,1.5000e+01
IMP_SCORE,4546,GO:0031267,1.4046e-01,1.9500e+02
IMP_SCORE,4547,GO:0001906,1.4040e-01,2.3000e+01
IMP_SCORE,4548,GO:0006308,1.4038e-01,1.0000e+01
IMP_SCORE,4549,GO:0030001,1.4035e-01,1.8900e+02
IMP_SCORE,4550,GO:0008484,1.4031e-01,3.5000e+01
IMP_SCORE,4551,GO:0004298,1.4027e-01,2.3000e+01
IMP_SCORE,4552,GO:1902222,1.4020e-01,2.8000e+01
IMP_SCORE,4553,GO:0030016,1.4006e-01,3.8000e+01
IMP_SCORE,4554,GO:0008066,1.4005e-01,2.0000e+01
IMP_SCORE,4555,GO:0048565,1.4002e-01,1.6000e+01
IMP_SCORE,4556,GO:1903825,1.4001e-01,4.4000e+01
IMP_SCORE,4557,GO:0006826,1.3999e-01,3.4000e+01
IMP_SCORE,4558,GO:0071285,1.3998e-01,2.0000e+00
IMP_SCORE,4559,GO:0010259,1.3996e-01,1.5000e+01
IMP_SCORE,4560,GO:0005923,1.3985e-01,1.5600e+02
IMP_SCORE,4561,GO:0090199,1.3984e-01,1.1000e+01
IMP_SCORE,4562,GO:0097542,1.3983e-01,1.6000e+01
IMP_SCORE,4563,GO:0006793,1.3983e-01,5.2700e+02
IMP_SCORE,4564,GO:0050999,1.3981e-01,1.5000e+01
IMP_SCORE,4565,GO:0098719,1.3977e-01,7.0000e+00
IMP_SCORE,4566,GO:0034308,1.3975e-01,7.8000e+01
IMP_SCORE,4567,GO:0016817,1.3974e-01,2.9700e+02
IMP_SCORE,4568,GO:0043235,1.3970e-01,2.4300e+02
IMP_SCORE,4569,GO:0072310,1.3969e-01,7.0000e+00
IMP_SCORE,4570,GO:0042516,1.3968e-01,1.8000e+01
IMP_SCORE,4571,GO:0009251,1.3959e-01,8.0000e+00
IMP_SCORE,4572,GO:0048148,1.3956e-01,9.0000e+00
IMP_SCORE,4573,GO:0006464,1.3951e-01,6.2100e+02
IMP_SCORE,4574,GO:0048524,1.3949e-01,3.1000e+01
IMP_SCORE,4575,GO:0044272,1.3947e-01,1.2000e+02
IMP_SCORE,4576,GO:0090304,1.3945e-01,3.2300e+02
IMP_SCORE,4577,GO:0030670,1.3941e-01,5.0000e+01
IMP_SCORE,4578,GO:0071705,1.3940e-01,4.6400e+02
IMP_SCORE,4579,GO:0046129,1.3939e-01,1.0000e+01
IMP_SCORE,4580,GO:0034332,1.3936e-01,4.8000e+01
IMP_SCORE,4581,GO:1901363,1.3931e-01,1.1950e+03
IMP_SCORE,4582,GO:0030119,1.3929e-01,1.3000e+01
IMP_SCORE,4583,GO:0044827,1.3928e-01,1.1000e+01
IMP_SCORE,4584,GO:0005230,1.3925e-01,4.5000e+01
IMP_SCORE,4585,GO:0060999,1.3923e-01,1.0000e+01
IMP_SCORE,4586,GO:0002028,1.3923e-01,7.2000e+01
IMP_SCORE,4587,GO:0097035,1.3923e-01,1.6000e+01
IMP_SCORE,4588,GO:0006105,1.3917e-01,2.5000e+01
IMP_SCORE,4589,GO:0005525,1.3915e-01,1.6200e+02
IMP_SCORE,4590,GO:0030011,1.3915e-01,1.0000e+01
IMP_SCORE,4591,GO:0019956,1.3913e-01,1.9000e+01
IMP_SCORE,4592,GO:0000398,1.3908e-01,7.3000e+01
IMP_SCORE,4593,GO:0000209,1.3907e-01,6.7000e+01
IMP_SCORE,4594,GO:0006111,1.3900e-01,1.8000e+01
IMP_SCORE,4595,GO:0042770,1.3896e-01,1.9000e+01
IMP_SCORE,4596,GO:1902305,1.3893e-01,3.8000e+01
IMP_SCORE,4597,GO:0044456,1.3891e-01,3.4200e+02
IMP_SCORE,4598,GO:0006706,1.3890e-01,3.5000e+01
IMP_SCORE,4599,GO:0003156,1.3888e-01,1.4000e+01
IMP_SCORE,4600,GO:0022843,1.3888e-01,5.5000e+01
IMP_SCORE,4601,GO:0016722,1.3885e-01,4.8000e+01
IMP_SCORE,4602,GO:0044430,1.3874e-01,6.2000e+02
IMP_SCORE,4603,GO:0002688,1.3869e-01,2.8000e+01
IMP_SCORE,4604,GO:0008233,1.3864e-01,3.4800e+02
IMP_SCORE,4605,GO:0043565,1.3864e-01,2.6800e+02
IMP_SCORE,4606,GO:0009713,1.3863e-01,1.1000e+01
IMP_SCORE,4607,GO:0006949,1.3862e-01,2.5000e+01
IMP_SCORE,4608,GO:0044802,1.3861e-01,2.0400e+02
IMP_SCORE,4609,GO:0006952,1.3861e-01,5.0600e+02
IMP_SCORE,4610,GO:0003785,1.3860e-01,2.2000e+01
IMP_SCORE,4611,GO:0044319,1.3859e-01,3.3000e+01
IMP_SCORE,4612,GO:0031323,1.3859e-01,6.7100e+02
IMP_SCORE,4613,GO:0061081,1.3852e-01,8.0000e+00
IMP_SCORE,4614,GO:0046907,1.3848e-01,3.7400e+02
IMP_SCORE,4615,GO:0005253,1.3847e-01,5.9000e+01
IMP_SCORE,4616,GO:0046513,1.3846e-01,2.5000e+01
IMP_SCORE,4617,GO:0035107,1.3821e-01,4.8000e+01
IMP_SCORE,4618,GO:0002701,1.3820e-01,1.1000e+01
IMP_SCORE,4619,GO:0005911,1.3817e-01,3.2500e+02
IMP_SCORE,4620,GO:0000027,1.3816e-01,5.8000e+01
IMP_SCORE,4621,GO:0048469,1.3809e-01,5.0000e+01
IMP_SCORE,4622,GO:0016101,1.3809e-01,5.2000e+01
IMP_SCORE,4623,GO:0032652,1.3808e-01,9.0000e+00
IMP_SCORE,4624,GO:0051261,1.3794e-01,1.5000e+01
IMP_SCORE,4625,GO:0043030,1.3793e-01,1.6000e+01
IMP_SCORE,4626,GO:0072182,1.3793e-01,1.0000e+00
IMP_SCORE,4627,GO:0008373,1.3790e-01,3.1000e+01
IMP_SCORE,4628,GO:0075733,1.3789e-01,1.4000e+01
IMP_SCORE,4629,GO:0000932,1.3788e-01,8.9000e+01
IMP_SCORE,4630,GO:0002504,1.3787e-01,7.5000e+01
IMP_SCORE,4631,GO:0046697,1.3787e-01,8.0000e+00
IMP_SCORE,4632,GO:0019933,1.3782e-01,1.2000e+01
IMP_SCORE,4633,GO:0050818,1.3781e-01,5.1000e+01
IMP_SCORE,4634,GO:2001141,1.3777e-01,3.5200e+02
IMP_SCORE,4635,GO:0055106,1.3777e-01,1.1000e+01
IMP_SCORE,4636,GO:0005254,1.3777e-01,4.4000e+01
IMP_SCORE,4637,GO:0004930,1.3776e-01,2.0900e+02
IMP_SCORE,4638,GO:0050790,1.3772e-01,5.6900e+02
IMP_SCORE,4639,GO:0015672,1.3768e-01,1.5000e+02
IMP_SCORE,4640,GO:0009394,1.3767e-01,9.0000e+00
IMP_SCORE,4641,GO:0009062,1.3760e-01,4.5000e+01
IMP_SCORE,4642,GO:0032269,1.3759e-01,2.1800e+02
IMP_SCORE,4643,GO:0051234,1.3757e-01,9.4000e+02
IMP_SCORE,4644,GO:0006733,1.3753e-01,5.1000e+01
IMP_SCORE,4645,GO:0006692,1.3750e-01,1.9000e+01
IMP_SCORE,4646,GO:0051179,1.3747e-01,1.0140e+03
IMP_SCORE,4647,GO:0009206,1.3744e-01,1.4000e+01
IMP_SCORE,4648,GO:0045954,1.3741e-01,9.0000e+00
IMP_SCORE,4649,GO:0035338,1.3740e-01,3.8000e+01
IMP_SCORE,4650,GO:0072001,1.3737e-01,7.0000e+00
IMP_SCORE,4651,GO:1902229,1.3737e-01,1.3000e+01
IMP_SCORE,4652,GO:0005662,1.3737e-01,1.2000e+01
IMP_SCORE,4653,GO:0035770,1.3737e-01,1.1100e+02
IMP_SCORE,4654,GO:0042772,1.3736e-01,5.0000e+00
IMP_SCORE,4655,GO:0005976,1.3733e-01,3.7000e+01
IMP_SCORE,4656,GO:0030834,1.3729e-01,2.7000e+01
IMP_SCORE,4657,GO:0097659,1.3726e-01,1.8000e+02
IMP_SCORE,4658,GO:0022838,1.3722e-01,1.4700e+02
IMP_SCORE,4659,GO:0008654,1.3720e-01,8.8000e+01
IMP_SCORE,4660,GO:0045177,1.3717e-01,4.1000e+01
IMP_SCORE,4661,GO:0043195,1.3716e-01,3.0000e+01
IMP_SCORE,4662,GO:0030139,1.3715e-01,5.3000e+01
IMP_SCORE,4663,GO:0031061,1.3709e-01,1.8000e+01
IMP_SCORE,4664,GO:0003676,1.3706e-01,9.7300e+02
IMP_SCORE,4665,GO:1903312,1.3688e-01,1.0000e+01
IMP_SCORE,4666,GO:0008013,1.3686e-01,5.5000e+01
IMP_SCORE,4667,GO:1902936,1.3683e-01,6.0000e+01
IMP_SCORE,4668,GO:0045666,1.3683e-01,7.7000e+01
IMP_SCORE,4669,GO:0006941,1.3681e-01,4.0000e+01
IMP_SCORE,4670,GO:0035384,1.3680e-01,5.1000e+01
IMP_SCORE,4671,GO:0005179,1.3679e-01,1.3300e+02
IMP_SCORE,4672,GO:1905897,1.3678e-01,1.2000e+01
IMP_SCORE,4673,GO:0003713,1.3668e-01,1.1200e+02
IMP_SCORE,4674,GO:0007031,1.3664e-01,2.3000e+01
IMP_SCORE,4675,GO:0097286,1.3657e-01,2.0000e+01
IMP_SCORE,4676,GO:0033344,1.3655e-01,1.4000e+01
IMP_SCORE,4677,GO:0005979,1.3655e-01,1.1000e+01
IMP_SCORE,4678,GO:0016491,1.3646e-01,4.9600e+02
IMP_SCORE,4679,GO:0045184,1.3645e-01,3.9200e+02
IMP_SCORE,4680,GO:0099622,1.3644e-01,9.0000e+00
IMP_SCORE,4681,GO:0040029,1.3641e-01,6.7000e+01
IMP_SCORE,4682,GO:0042069,1.3635e-01,9.0000e+00
IMP_SCORE,4683,GO:0045833,1.3629e-01,4.2000e+01
IMP_SCORE,4684,GO:0042578,1.3628e-01,2.6200e+02
IMP_SCORE,4685,GO:0016788,1.3627e-01,4.6200e+02
IMP_SCORE,4686,GO:0002704,1.3625e-01,1.9000e+01
IMP_SCORE,4687,GO:0005925,1.3623e-01,2.7400e+02
IMP_SCORE,4688,GO:1903522,1.3620e-01,9.2000e+01
IMP_SCORE,4689,GO:0035269,1.3619e-01,1.1000e+01
IMP_SCORE,4690,GO:0070161,1.3615e-01,3.0800e+02
IMP_SCORE,4691,GO:0016192,1.3615e-01,5.0500e+02
IMP_SCORE,4692,GO:0001618,1.3610e-01,6.0000e+01
IMP_SCORE,4693,GO:0000152,1.3608e-01,1.2000e+01
IMP_SCORE,4694,GO:0030800,1.3607e-01,1.2000e+01
IMP_SCORE,4695,GO:0060123,1.3603e-01,8.0000e+00
IMP_SCORE,4696,GO:0031012,1.3603e-01,3.6800e+02
IMP_SCORE,4697,GO:0000123,1.3602e-01,2.2000e+01
IMP_SCORE,4698,GO:0005507,1.3600e-01,5.4000e+01
IMP_SCORE,4699,GO:0051539,1.3598e-01,3.7000e+01
IMP_SCORE,4700,GO:0007268,1.3594e-01,1.4900e+02
IMP_SCORE,4701,GO:0071949,1.3587e-01,1.8000e+01
IMP_SCORE,4702,GO:0070252,1.3585e-01,3.4000e+01
IMP_SCORE,4703,GO:0016054,1.3583e-01,1.1500e+02
IMP_SCORE,4704,GO:0035580,1.3583e-01,5.3000e+01
IMP_SCORE,4705,GO:0015698,1.3581e-01,8.9000e+01
IMP_SCORE,4706,GO:0031301,1.3580e-01,1.0300e+02
IMP_SCORE,4707,GO:0042734,1.3578e-01,2.8000e+01
IMP_SCORE,4708,GO:0032212,1.3575e-01,2.5000e+01
IMP_SCORE,4709,GO:0006260,1.3563e-01,5.8000e+01
IMP_SCORE,4710,GO:0044419,1.3562e-01,3.3300e+02
IMP_SCORE,4711,GO:0048037,1.3556e-01,1.8600e+02
IMP_SCORE,4712,GO:0007517,1.3554e-01,6.0000e+01
IMP_SCORE,4713,GO:0006725,1.3550e-01,4.8600e+02
IMP_SCORE,4714,GO:0016772,1.3548e-01,2.8700e+02
IMP_SCORE,4715,GO:0022804,1.3548e-01,1.5600e+02
IMP_SCORE,4716,GO:0031306,1.3547e-01,6.0000e+00
IMP_SCORE,4717,GO:2000679,1.3544e-01,1.0000e+01
IMP_SCORE,4718,GO:0004435,1.3540e-01,4.5000e+01
IMP_SCORE,4719,GO:0046148,1.3537e-01,2.6000e+01
IMP_SCORE,4720,GO:0043473,1.3533e-01,3.4000e+01
IMP_SCORE,4721,GO:0005637,1.3533e-01,4.3000e+01
IMP_SCORE,4722,GO:0006007,1.3532e-01,1.2000e+01
IMP_SCORE,4723,GO:0048511,1.3526e-01,1.5800e+02
IMP_SCORE,4724,GO:0021545,1.3515e-01,1.8000e+01
IMP_SCORE,4725,GO:0016831,1.3512e-01,3.8000e+01
IMP_SCORE,4726,GO:0006874,1.3506e-01,1.0500e+02
IMP_SCORE,4727,GO:0010921,1.3499e-01,6.7000e+01
IMP_SCORE,4728,GO:0030246,1.3498e-01,8.0900e+02
IMP_SCORE,4729,GO:0045955,1.3497e-01,2.1000e+01
IMP_SCORE,4730,GO:0030003,1.3494e-01,1.3300e+02
IMP_SCORE,4731,GO:0030054,1.3494e-01,7.5000e+02
IMP_SCORE,4732,GO:0006813,1.3494e-01,5.5000e+01
IMP_SCORE,4733,GO:0015085,1.3493e-01,5.2000e+01
IMP_SCORE,4734,GO:0006361,1.3489e-01,1.8000e+01
IMP_SCORE,4735,GO:0034185,1.3486e-01,9.0000e+00
IMP_SCORE,4736,GO:0030593,1.3484e-01,3.2000e+01
IMP_SCORE,4737,GO:0010468,1.3482e-01,4.5600e+02
IMP_SCORE,4738,GO:0051059,1.3480e-01,2.7000e+01
IMP_SCORE,4739,GO:0050431,1.3478e-01,5.2000e+01
IMP_SCORE,4740,GO:0055102,1.3474e-01,4.0000e+01
IMP_SCORE,4741,GO:0001654,1.3471e-01,6.1000e+01
IMP_SCORE,4742,GO:0007193,1.3469e-01,5.2000e+01
IMP_SCORE,4743,GO:0031326,1.3466e-01,4.5000e+02
IMP_SCORE,4744,GO:0050850,1.3465e-01,2.7000e+01
IMP_SCORE,4745,GO:0051187,1.3460e-01,1.9000e+01
IMP_SCORE,4746,GO:0034622,1.3456e-01,2.6200e+02
IMP_SCORE,4747,GO:0080090,1.3455e-01,5.6500e+02
IMP_SCORE,4748,GO:0019438,1.3452e-01,2.6400e+02
IMP_SCORE,4749,GO:0031957,1.3451e-01,1.7000e+01
IMP_SCORE,4750,GO:0005743,1.3451e-01,1.6700e+02
IMP_SCORE,4751,GO:0032536,1.3449e-01,1.1000e+01
IMP_SCORE,4752,GO:0086011,1.3448e-01,9.0000e+00
IMP_SCORE,4753,GO:0046873,1.3447e-01,1.4900e+02
IMP_SCORE,4754,GO:0030182,1.3443e-01,8.7000e+01
IMP_SCORE,4755,GO:0005912,1.3442e-01,3.0200e+02
IMP_SCORE,4756,GO:0050679,1.3440e-01,4.4000e+01
IMP_SCORE,4757,GO:0098916,1.3434e-01,1.5500e+02
IMP_SCORE,4758,GO:0006873,1.3431e-01,1.4800e+02
IMP_SCORE,4759,GO:0008016,1.3425e-01,9.8000e+01
IMP_SCORE,4760,GO:0009074,1.3423e-01,3.2000e+01
IMP_SCORE,4761,GO:0019319,1.3423e-01,2.1000e+01
IMP_SCORE,4762,GO:0003779,1.3416e-01,3.6900e+02
IMP_SCORE,4763,GO:0034654,1.3410e-01,2.3700e+02
IMP_SCORE,4764,GO:0045778,1.3409e-01,2.6000e+01
IMP_SCORE,4765,GO:0043085,1.3404e-01,4.2800e+02
IMP_SCORE,4766,GO:0003073,1.3402e-01,2.1000e+01
IMP_SCORE,4767,GO:0007369,1.3398e-01,1.6000e+01
IMP_SCORE,4768,GO:0035825,1.3396e-01,1.5000e+01
IMP_SCORE,4769,GO:1902668,1.3395e-01,7.0000e+00
IMP_SCORE,4770,GO:0001102,1.3390e-01,2.0000e+01
IMP_SCORE,4771,GO:0052742,1.3381e-01,3.0000e+01
IMP_SCORE,4772,GO:0042982,1.3378e-01,1.9000e+01
IMP_SCORE,4773,GO:0009593,1.3377e-01,6.1000e+01
IMP_SCORE,4774,GO:0045947,1.3377e-01,2.6000e+01
IMP_SCORE,4775,GO:0048536,1.3376e-01,9.0000e+00
IMP_SCORE,4776,GO:0051656,1.3375e-01,8.9000e+01
IMP_SCORE,4777,GO:0003207,1.3372e-01,1.6000e+01
IMP_SCORE,4778,GO:0099111,1.3369e-01,2.8000e+01
IMP_SCORE,4779,GO:0034440,1.3368e-01,4.9000e+01
IMP_SCORE,4780,GO:0098803,1.3368e-01,2.0000e+01
IMP_SCORE,4781,GO:0016236,1.3368e-01,4.5000e+01
IMP_SCORE,4782,GO:0006821,1.3368e-01,5.3000e+01
IMP_SCORE,4783,GO:0001829,1.3367e-01,7.0000e+00
IMP_SCORE,4784,GO:0009416,1.3353e-01,9.2000e+01
IMP_SCORE,4785,GO:0004303,1.3348e-01,1.9000e+01
IMP_SCORE,4786,GO:0086064,1.3348e-01,7.0000e+00
IMP_SCORE,4787,GO:0000977,1.3342e-01,1.1800e+02
IMP_SCORE,4788,GO:0001518,1.3341e-01,1.3000e+01
IMP_SCORE,4789,GO:0009123,1.3341e-01,6.2000e+01
IMP_SCORE,4790,GO:0016209,1.3340e-01,9.5000e+01
IMP_SCORE,4791,GO:0016050,1.3336e-01,1.1100e+02
IMP_SCORE,4792,GO:0042119,1.3336e-01,1.1200e+02
IMP_SCORE,4793,GO:0003682,1.3334e-01,1.2700e+02
IMP_SCORE,4794,GO:0050000,1.3333e-01,2.5000e+01
IMP_SCORE,4795,GO:0005536,1.3332e-01,1.2000e+01
IMP_SCORE,4796,GO:0006812,1.3331e-01,2.6500e+02
IMP_SCORE,4797,GO:0030136,1.3330e-01,6.1000e+01
IMP_SCORE,4798,GO:0009179,1.3328e-01,2.4000e+01
IMP_SCORE,4799,GO:0042475,1.3325e-01,4.7000e+01
IMP_SCORE,4800,GO:0006071,1.3312e-01,1.0000e+01
IMP_SCORE,4801,GO:1901362,1.3310e-01,3.1800e+02
IMP_SCORE,4802,GO:0043679,1.3310e-01,5.3000e+01
IMP_SCORE,4803,GO:0009648,1.3307e-01,9.0000e+00
IMP_SCORE,4804,GO:0009617,1.3306e-01,1.0000e+02
IMP_SCORE,4805,GO:0042562,1.3305e-01,4.8000e+01
IMP_SCORE,4806,GO:0009314,1.3289e-01,1.6200e+02
IMP_SCORE,4807,GO:0000030,1.3289e-01,8.0000e+00
IMP_SCORE,4808,GO:0001974,1.3286e-01,1.3000e+01
IMP_SCORE,4809,GO:0004859,1.3286e-01,4.6000e+01
IMP_SCORE,4810,GO:0016247,1.3281e-01,9.3000e+01
IMP_SCORE,4811,GO:0015630,1.3279e-01,1.3700e+02
IMP_SCORE,4812,GO:0016597,1.3278e-01,5.3000e+01
IMP_SCORE,4813,GO:0030516,1.3265e-01,2.3000e+01
IMP_SCORE,4814,GO:0005089,1.3254e-01,4.3000e+01
IMP_SCORE,4815,GO:0061036,1.3252e-01,1.4000e+01
IMP_SCORE,4816,GO:0071636,1.3252e-01,6.0000e+00
IMP_SCORE,4817,GO:0045026,1.3243e-01,3.2000e+01
IMP_SCORE,4818,GO:0009887,1.3239e-01,1.7400e+02
IMP_SCORE,4819,GO:0006461,1.3236e-01,4.3300e+02
IMP_SCORE,4820,GO:0006816,1.3228e-01,7.2000e+01
IMP_SCORE,4821,GO:0097191,1.3226e-01,3.2000e+01
IMP_SCORE,4822,GO:0051052,1.3220e-01,6.8000e+01
IMP_SCORE,4823,GO:1901216,1.3215e-01,1.7000e+01
IMP_SCORE,4824,GO:0005667,1.3214e-01,6.7000e+01
IMP_SCORE,4825,GO:0043422,1.3213e-01,2.0000e+01
IMP_SCORE,4826,GO:0004864,1.3209e-01,2.5000e+01
IMP_SCORE,4827,GO:0003684,1.3205e-01,1.9000e+01
IMP_SCORE,4828,GO:0070661,1.3204e-01,3.7000e+01
IMP_SCORE,4829,GO:0046914,1.3201e-01,9.5800e+02
IMP_SCORE,4830,GO:0017119,1.3199e-01,8.0000e+00
IMP_SCORE,4831,GO:0001608,1.3196e-01,3.3000e+01
IMP_SCORE,4832,GO:0009583,1.3196e-01,4.6000e+01
IMP_SCORE,4833,GO:0051294,1.3193e-01,4.0000e+00
IMP_SCORE,4834,GO:0010769,1.3192e-01,5.5000e+01
IMP_SCORE,4835,GO:0003016,1.3190e-01,1.5000e+01
IMP_SCORE,4836,GO:0098813,1.3189e-01,1.2000e+01
IMP_SCORE,4837,GO:0030120,1.3188e-01,4.9000e+01
IMP_SCORE,4838,GO:0014904,1.3186e-01,1.4000e+01
IMP_SCORE,4839,GO:0032069,1.3180e-01,7.0000e+00
IMP_SCORE,4840,GO:0051960,1.3179e-01,2.2100e+02
IMP_SCORE,4841,GO:0005813,1.3177e-01,1.9200e+02
IMP_SCORE,4842,GO:0046597,1.3175e-01,2.1000e+01
IMP_SCORE,4843,GO:0014074,1.3170e-01,3.7000e+01
IMP_SCORE,4844,GO:0015077,1.3168e-01,1.0700e+02
IMP_SCORE,4845,GO:0007163,1.3167e-01,6.3000e+01
IMP_SCORE,4846,GO:0019372,1.3167e-01,3.6000e+01
IMP_SCORE,4847,GO:0051704,1.3166e-01,5.4800e+02
IMP_SCORE,4848,GO:0036064,1.3162e-01,2.7000e+01
IMP_SCORE,4849,GO:0050775,1.3154e-01,8.0000e+00
IMP_SCORE,4850,GO:0098801,1.3154e-01,9.0000e+00
IMP_SCORE,4851,GO:0055008,1.3154e-01,1.0000e+01
IMP_SCORE,4852,GO:0002523,1.3150e-01,1.9000e+01
IMP_SCORE,4853,GO:0003690,1.3149e-01,1.4500e+02
IMP_SCORE,4854,GO:0006310,1.3143e-01,5.0000e+01
IMP_SCORE,4855,GO:0008266,1.3141e-01,1.0000e+01
IMP_SCORE,4856,GO:0016887,1.3131e-01,1.3600e+02
IMP_SCORE,4857,GO:0005882,1.3131e-01,1.0600e+02
IMP_SCORE,4858,GO:0010563,1.3129e-01,1.6500e+02
IMP_SCORE,4859,GO:0051881,1.3126e-01,2.7000e+01
IMP_SCORE,4860,GO:0071804,1.3123e-01,4.3000e+01
IMP_SCORE,4861,GO:0017147,1.3122e-01,2.3000e+01
IMP_SCORE,4862,GO:2001022,1.3093e-01,1.3000e+01
IMP_SCORE,4863,GO:0046683,1.3093e-01,3.6000e+01
IMP_SCORE,4864,GO:0000737,1.3093e-01,1.2000e+01
IMP_SCORE,4865,GO:0002062,1.3086e-01,1.4000e+01
IMP_SCORE,4866,GO:0048741,1.3082e-01,2.3000e+01
IMP_SCORE,4867,GO:0030239,1.3082e-01,9.0000e+00
IMP_SCORE,4868,GO:0006396,1.3082e-01,1.8600e+02
IMP_SCORE,4869,GO:0007405,1.3081e-01,1.0000e+01
IMP_SCORE,4870,GO:0070603,1.3081e-01,3.9000e+01
IMP_SCORE,4871,GO:0098748,1.3079e-01,3.0000e+00
IMP_SCORE,4872,GO:0005262,1.3076e-01,4.6000e+01
IMP_SCORE,4873,GO:1902583,1.3074e-01,2.0000e+01
IMP_SCORE,4874,GO:0046854,1.3072e-01,5.9000e+01
IMP_SCORE,4875,GO:0006047,1.3070e-01,3.5000e+01
IMP_SCORE,4876,GO:0033365,1.3068e-01,1.4200e+02
IMP_SCORE,4877,GO:0022618,1.3064e-01,7.7000e+01
IMP_SCORE,4878,GO:0045995,1.3063e-01,3.1000e+01
IMP_SCORE,4879,GO:0051149,1.3058e-01,5.8000e+01
IMP_SCORE,4880,GO:2000181,1.3055e-01,3.7000e+01
IMP_SCORE,4881,GO:0042402,1.3054e-01,5.2000e+01
IMP_SCORE,4882,GO:0006067,1.3053e-01,5.8000e+01
IMP_SCORE,4883,GO:0032947,1.3051e-01,6.1000e+01
IMP_SCORE,4884,GO:0007281,1.3048e-01,5.7000e+01
IMP_SCORE,4885,GO:0015893,1.3045e-01,1.6000e+01
IMP_SCORE,4886,GO:0015248,1.3042e-01,1.7000e+01
IMP_SCORE,4887,GO:0051169,1.3036e-01,7.7000e+01
IMP_SCORE,4888,GO:0035327,1.3036e-01,1.8000e+01
IMP_SCORE,4889,GO:0035639,1.3028e-01,4.4100e+02
IMP_SCORE,4890,GO:0042742,1.3028e-01,8.7000e+01
IMP_SCORE,4891,GO:0090575,1.3023e-01,2.2000e+01
IMP_SCORE,4892,GO:0042622,1.3021e-01,8.0000e+00
IMP_SCORE,4893,GO:0008542,1.3021e-01,1.7000e+01
IMP_SCORE,4894,GO:0007030,1.3020e-01,5.0000e+01
IMP_SCORE,4895,GO:0030228,1.3016e-01,2.1000e+01
IMP_SCORE,4896,GO:0051952,1.3012e-01,1.2000e+01
IMP_SCORE,4897,GO:0015701,1.3011e-01,6.0000e+01
IMP_SCORE,4898,GO:0003143,1.3007e-01,1.5000e+01
IMP_SCORE,4899,GO:0044772,1.3001e-01,8.7000e+01
IMP_SCORE,4900,GO:0016746,1.2998e-01,2.7500e+02
IMP_SCORE,4901,GO:0052689,1.2992e-01,1.8500e+02
IMP_SCORE,4902,GO:0019748,1.2989e-01,2.3000e+01
IMP_SCORE,4903,GO:1902166,1.2979e-01,9.0000e+00
IMP_SCORE,4904,GO:0010759,1.2977e-01,8.0000e+00
IMP_SCORE,4905,GO:2000785,1.2975e-01,1.6000e+01
IMP_SCORE,4906,GO:0010566,1.2975e-01,6.0000e+00
IMP_SCORE,4907,GO:0000768,1.2974e-01,3.3000e+01
IMP_SCORE,4908,GO:0048872,1.2973e-01,4.1000e+01
IMP_SCORE,4909,GO:0052629,1.2972e-01,8.0000e+00
IMP_SCORE,4910,GO:0016579,1.2971e-01,7.4000e+01
IMP_SCORE,4911,GO:0050812,1.2960e-01,1.5000e+01
IMP_SCORE,4912,GO:0003746,1.2959e-01,1.2000e+01
IMP_SCORE,4913,GO:0001882,1.2959e-01,1.4400e+02
IMP_SCORE,4914,GO:0035097,1.2958e-01,2.9000e+01
IMP_SCORE,4915,GO:0099587,1.2955e-01,1.7000e+01
IMP_SCORE,4916,GO:0008283,1.2954e-01,3.1000e+02
IMP_SCORE,4917,GO:0035326,1.2945e-01,2.2000e+01
IMP_SCORE,4918,GO:0005216,1.2944e-01,1.3800e+02
IMP_SCORE,4919,GO:1900373,1.2941e-01,7.0000e+00
IMP_SCORE,4920,GO:0072111,1.2937e-01,4.0000e+00
IMP_SCORE,4921,GO:0042623,1.2935e-01,9.4000e+01
IMP_SCORE,4922,GO:0008092,1.2930e-01,5.0900e+02
IMP_SCORE,4923,GO:0001614,1.2930e-01,3.2000e+01
IMP_SCORE,4924,GO:0071711,1.2929e-01,1.0000e+01
IMP_SCORE,4925,GO:0036041,1.2927e-01,3.3000e+01
IMP_SCORE,4926,GO:0099081,1.2924e-01,3.0100e+02
IMP_SCORE,4927,GO:0050817,1.2921e-01,8.6000e+01
IMP_SCORE,4928,GO:0071377,1.2920e-01,2.0000e+01
IMP_SCORE,4929,GO:0006508,1.2918e-01,4.2100e+02
IMP_SCORE,4930,GO:2000144,1.2906e-01,9.0000e+00
IMP_SCORE,4931,GO:0001894,1.2901e-01,7.1000e+01
IMP_SCORE,4932,GO:0005576,1.2897e-01,1.3640e+03
IMP_SCORE,4933,GO:0090342,1.2893e-01,1.1000e+01
IMP_SCORE,4934,GO:0006974,1.2881e-01,2.0200e+02
IMP_SCORE,4935,GO:0019825,1.2866e-01,3.2000e+01
IMP_SCORE,4936,GO:0045109,1.2866e-01,1.1000e+01
IMP_SCORE,4937,GO:0032292,1.2862e-01,1.2000e+01
IMP_SCORE,4938,GO:0004715,1.2860e-01,6.0000e+00
IMP_SCORE,4939,GO:0005231,1.2858e-01,2.5000e+01
IMP_SCORE,4940,GO:0008170,1.2853e-01,2.5000e+01
IMP_SCORE,4941,GO:0098609,1.2849e-01,2.8400e+02
IMP_SCORE,4942,GO:0031083,1.2847e-01,1.1000e+01
IMP_SCORE,4943,GO:0071280,1.2846e-01,1.4000e+01
IMP_SCORE,4944,GO:0001942,1.2842e-01,1.5000e+01
IMP_SCORE,4945,GO:0035023,1.2841e-01,6.7000e+01
IMP_SCORE,4946,GO:0042278,1.2841e-01,3.4000e+01
IMP_SCORE,4947,GO:0022602,1.2837e-01,2.7000e+01
IMP_SCORE,4948,GO:0072521,1.2829e-01,9.4000e+01
IMP_SCORE,4949,GO:0050662,1.2826e-01,1.2000e+02
IMP_SCORE,4950,GO:0019884,1.2825e-01,1.1800e+02
IMP_SCORE,4951,GO:0045760,1.2824e-01,3.0000e+00
IMP_SCORE,4952,GO:0097200,1.2824e-01,2.2000e+01
IMP_SCORE,4953,GO:0016829,1.2824e-01,1.9900e+02
IMP_SCORE,4954,GO:1901360,1.2821e-01,5.0700e+02
IMP_SCORE,4955,GO:0007188,1.2820e-01,6.0000e+01
IMP_SCORE,4956,GO:0007034,1.2815e-01,4.2000e+01
IMP_SCORE,4957,GO:0043266,1.2815e-01,3.8000e+01
IMP_SCORE,4958,GO:0008610,1.2812e-01,2.1100e+02
IMP_SCORE,4959,GO:0048285,1.2809e-01,1.2500e+02
IMP_SCORE,4960,GO:1904748,1.2809e-01,1.0000e+00
IMP_SCORE,4961,GO:0005788,1.2801e-01,1.5100e+02
IMP_SCORE,4962,GO:0030101,1.2798e-01,2.7000e+01
IMP_SCORE,4963,GO:1900027,1.2797e-01,1.8000e+01
IMP_SCORE,4964,GO:0044452,1.2792e-01,1.3500e+02
IMP_SCORE,4965,GO:0002407,1.2791e-01,4.0000e+00
IMP_SCORE,4966,GO:0005537,1.2782e-01,3.4000e+01
IMP_SCORE,4967,GO:0032561,1.2781e-01,1.6600e+02
IMP_SCORE,4968,GO:0048635,1.2781e-01,1.1000e+01
IMP_SCORE,4969,GO:0098796,1.2779e-01,3.2700e+02
IMP_SCORE,4970,GO:0060746,1.2778e-01,2.7000e+01
IMP_SCORE,4971,GO:0007059,1.2777e-01,5.9000e+01
IMP_SCORE,4972,GO:0044275,1.2773e-01,2.2000e+01
IMP_SCORE,4973,GO:0008239,1.2773e-01,2.7000e+01
IMP_SCORE,4974,GO:0090305,1.2772e-01,8.5000e+01
IMP_SCORE,4975,GO:0051782,1.2766e-01,9.0000e+00
IMP_SCORE,4976,GO:0032509,1.2763e-01,8.0000e+00
IMP_SCORE,4977,GO:0046483,1.2755e-01,4.2500e+02
IMP_SCORE,4978,GO:0048145,1.2755e-01,5.1000e+01
IMP_SCORE,4979,GO:2000117,1.2755e-01,2.6000e+01
IMP_SCORE,4980,GO:0099003,1.2751e-01,2.5000e+01
IMP_SCORE,4981,GO:0018130,1.2751e-01,2.6200e+02
IMP_SCORE,4982,GO:0097223,1.2747e-01,1.1300e+02
IMP_SCORE,4983,GO:0000145,1.2746e-01,8.0000e+00
IMP_SCORE,4984,GO:0009225,1.2744e-01,4.2000e+01
IMP_SCORE,4985,GO:0060216,1.2742e-01,5.0000e+00
IMP_SCORE,4986,GO:0032420,1.2740e-01,1.9000e+01
IMP_SCORE,4987,GO:0015631,1.2737e-01,1.7600e+02
IMP_SCORE,4988,GO:0016607,1.2737e-01,2.1400e+02
IMP_SCORE,4989,GO:0002066,1.2736e-01,1.1000e+01
IMP_SCORE,4990,GO:0043269,1.2734e-01,1.8800e+02
IMP_SCORE,4991,GO:1903671,1.2732e-01,4.0000e+00
IMP_SCORE,4992,GO:0045333,1.2726e-01,1.9000e+01
IMP_SCORE,4993,GO:0001954,1.2723e-01,1.1000e+01
IMP_SCORE,4994,GO:0097110,1.2717e-01,2.0000e+01
IMP_SCORE,4995,GO:1902991,1.2714e-01,1.8000e+01
IMP_SCORE,4996,GO:0002009,1.2707e-01,1.0000e+02
IMP_SCORE,4997,GO:0002294,1.2705e-01,2.0000e+00
IMP_SCORE,4998,GO:0017075,1.2702e-01,1.9000e+01
IMP_SCORE,4999,GO:0048240,1.2702e-01,1.2000e+01
IMP_SCORE,5000,GO:0006641,1.2699e-01,4.7000e+01
IMP_SCORE,5001,GO:0071702,1.2698e-01,5.4000e+02
IMP_SCORE,5002,GO:0043518,1.2697e-01,1.9000e+01
IMP_SCORE,5003,GO:0050860,1.2696e-01,1.4000e+01
IMP_SCORE,5004,GO:0002200,1.2693e-01,5.0000e+00
IMP_SCORE,5005,GO:0017004,1.2688e-01,1.6000e+01
IMP_SCORE,5006,GO:0046479,1.2682e-01,2.8000e+01
IMP_SCORE,5007,GO:0072511,1.2679e-01,1.1800e+02
IMP_SCORE,5008,GO:0002699,1.2672e-01,4.5000e+01
IMP_SCORE,5009,GO:1903047,1.2671e-01,2.2400e+02
IMP_SCORE,5010,GO:0019674,1.2666e-01,4.1000e+01
IMP_SCORE,5011,GO:0016740,1.2665e-01,8.5000e+02
IMP_SCORE,5012,GO:1903828,1.2662e-01,8.0000e+01
IMP_SCORE,5013,GO:0030104,1.2661e-01,2.1000e+01
IMP_SCORE,5014,GO:0006576,1.2656e-01,4.5000e+01
IMP_SCORE,5015,GO:0035065,1.2654e-01,1.5000e+01
IMP_SCORE,5016,GO:0014887,1.2652e-01,4.0000e+00
IMP_SCORE,5017,GO:0034655,1.2641e-01,9.2000e+01
IMP_SCORE,5018,GO:0051260,1.2637e-01,1.6000e+02
IMP_SCORE,5019,GO:0033143,1.2633e-01,3.5000e+01
IMP_SCORE,5020,GO:0046165,1.2633e-01,4.8000e+01
IMP_SCORE,5021,GO:0051983,1.2625e-01,1.6000e+01
IMP_SCORE,5022,GO:0051705,1.2619e-01,4.8000e+01
IMP_SCORE,5023,GO:0007005,1.2609e-01,1.2700e+02
IMP_SCORE,5024,GO:0090150,1.2608e-01,6.7000e+01
IMP_SCORE,5025,GO:0005819,1.2606e-01,8.4000e+01
IMP_SCORE,5026,GO:0048534,1.2605e-01,6.1000e+01
IMP_SCORE,5027,GO:0046950,1.2602e-01,1.2000e+01
IMP_SCORE,5028,GO:0044241,1.2602e-01,8.0000e+00
IMP_SCORE,5029,GO:0005681,1.2600e-01,6.0000e+01
IMP_SCORE,5030,GO:0051427,1.2595e-01,4.9000e+01
IMP_SCORE,5031,GO:0016459,1.2592e-01,7.0000e+01
IMP_SCORE,5032,GO:1902914,1.2592e-01,2.0000e+00
IMP_SCORE,5033,GO:0002076,1.2585e-01,4.0000e+00
IMP_SCORE,5034,GO:0042391,1.2580e-01,1.0300e+02
IMP_SCORE,5035,GO:0072594,1.2575e-01,9.6000e+01
IMP_SCORE,5036,GO:0032273,1.2573e-01,3.3000e+01
IMP_SCORE,5037,GO:0007213,1.2572e-01,2.2000e+01
IMP_SCORE,5038,GO:0003824,1.2570e-01,1.5260e+03
IMP_SCORE,5039,GO:0006474,1.2565e-01,8.0000e+00
IMP_SCORE,5040,GO:0097066,1.2561e-01,1.6000e+01
IMP_SCORE,5041,GO:0006446,1.2558e-01,2.3000e+01
IMP_SCORE,5042,GO:0002190,1.2557e-01,8.0000e+00
IMP_SCORE,5043,GO:0030165,1.2551e-01,1.3400e+02
IMP_SCORE,5044,GO:0030282,1.2546e-01,3.3000e+01
IMP_SCORE,5045,GO:0040001,1.2545e-01,6.0000e+00
IMP_SCORE,5046,GO:1904894,1.2541e-01,1.6000e+01
IMP_SCORE,5047,GO:0014032,1.2540e-01,9.0000e+00
IMP_SCORE,5048,GO:0043149,1.2536e-01,1.0000e+01
IMP_SCORE,5049,GO:0042307,1.2532e-01,1.9000e+01
IMP_SCORE,5050,GO:0045334,1.2528e-01,7.0000e+00
IMP_SCORE,5051,GO:0015020,1.2528e-01,1.9000e+01
IMP_SCORE,5052,GO:0042692,1.2524e-01,1.5000e+01
IMP_SCORE,5053,GO:0016311,1.2515e-01,1.5500e+02
IMP_SCORE,5054,GO:0003714,1.2509e-01,1.0300e+02
IMP_SCORE,5055,GO:0070265,1.2508e-01,1.8000e+01
IMP_SCORE,5056,GO:0004721,1.2503e-01,1.0200e+02
IMP_SCORE,5057,GO:0006614,1.2502e-01,1.8000e+01
IMP_SCORE,5058,GO:0002460,1.2501e-01,4.8000e+01
IMP_SCORE,5059,GO:0019471,1.2489e-01,9.0000e+00
IMP_SCORE,5060,GO:1903579,1.2488e-01,8.0000e+00
IMP_SCORE,5061,GO:2000108,1.2484e-01,1.2000e+01
IMP_SCORE,5062,GO:1901028,1.2481e-01,1.6000e+01
IMP_SCORE,5063,GO:0006732,1.2480e-01,1.2300e+02
IMP_SCORE,5064,GO:0002711,1.2478e-01,7.0000e+00
IMP_SCORE,5065,GO:0016668,1.2472e-01,1.6000e+01
IMP_SCORE,5066,GO:0000988,1.2472e-01,1.5900e+02
IMP_SCORE,5067,GO:0016884,1.2472e-01,9.0000e+00
IMP_SCORE,5068,GO:0015297,1.2470e-01,6.0000e+01
IMP_SCORE,5069,GO:0005126,1.2464e-01,1.9500e+02
IMP_SCORE,5070,GO:0003208,1.2463e-01,7.0000e+00
IMP_SCORE,5071,GO:0019941,1.2463e-01,8.8000e+01
IMP_SCORE,5072,GO:0010889,1.2461e-01,9.0000e+00
IMP_SCORE,5073,GO:0031579,1.2459e-01,1.7000e+01
IMP_SCORE,5074,GO:0006760,1.2451e-01,1.4000e+01
IMP_SCORE,5075,GO:0014048,1.2451e-01,8.0000e+00
IMP_SCORE,5076,GO:0045211,1.2449e-01,1.2500e+02
IMP_SCORE,5077,GO:0009582,1.2444e-01,6.3000e+01
IMP_SCORE,5078,GO:0033875,1.2444e-01,1.3000e+01
IMP_SCORE,5079,GO:0015867,1.2432e-01,6.0000e+00
IMP_SCORE,5080,GO:0002828,1.2429e-01,1.9000e+01
IMP_SCORE,5081,GO:0051653,1.2416e-01,1.0000e+01
IMP_SCORE,5082,GO:0048857,1.2414e-01,6.2000e+01
IMP_SCORE,5083,GO:0070011,1.2414e-01,3.6400e+02
IMP_SCORE,5084,GO:0031210,1.2414e-01,1.7000e+01
IMP_SCORE,5085,GO:0022857,1.2413e-01,3.1700e+02
IMP_SCORE,5086,GO:0045178,1.2413e-01,9.0000e+00
IMP_SCORE,5087,GO:0090183,1.2410e-01,1.2000e+01
IMP_SCORE,5088,GO:0001958,1.2407e-01,1.0000e+01
IMP_SCORE,5089,GO:0030641,1.2404e-01,3.5000e+01
IMP_SCORE,5090,GO:0030097,1.2396e-01,5.7000e+01
IMP_SCORE,5091,GO:0043687,1.2389e-01,6.0000e+01
IMP_SCORE,5092,GO:0006879,1.2389e-01,2.4000e+01
IMP_SCORE,5093,GO:1902003,1.2383e-01,2.8000e+01
IMP_SCORE,5094,GO:0071404,1.2372e-01,3.1000e+01
IMP_SCORE,5095,GO:0007041,1.2369e-01,3.5000e+01
IMP_SCORE,5096,GO:0035591,1.2368e-01,6.0000e+01
IMP_SCORE,5097,GO:0051020,1.2367e-01,2.0100e+02
IMP_SCORE,5098,GO:0022627,1.2367e-01,1.2000e+01
IMP_SCORE,5099,GO:0015267,1.2366e-01,1.7300e+02
IMP_SCORE,5100,GO:0032206,1.2363e-01,3.0000e+01
IMP_SCORE,5101,GO:0046348,1.2361e-01,4.9000e+01
IMP_SCORE,5102,GO:0016779,1.2359e-01,7.0000e+01
IMP_SCORE,5103,GO:0006893,1.2359e-01,1.9000e+01
IMP_SCORE,5104,GO:0023052,1.2354e-01,3.1600e+02
IMP_SCORE,5105,GO:1990380,1.2354e-01,2.4000e+01
IMP_SCORE,5106,GO:0008270,1.2350e-01,7.8000e+02
IMP_SCORE,5107,GO:0030099,1.2345e-01,5.2000e+01
IMP_SCORE,5108,GO:0015215,1.2338e-01,1.2000e+01
IMP_SCORE,5109,GO:0015171,1.2334e-01,4.4000e+01
IMP_SCORE,5110,GO:0033327,1.2331e-01,2.5000e+01
IMP_SCORE,5111,GO:0005044,1.2329e-01,8.5000e+01
IMP_SCORE,5112,GO:0005096,1.2325e-01,1.7200e+02
IMP_SCORE,5113,GO:0021782,1.2320e-01,4.6000e+01
IMP_SCORE,5114,GO:0005922,1.2319e-01,3.9000e+01
IMP_SCORE,5115,GO:0046906,1.2316e-01,9.6000e+01
IMP_SCORE,5116,GO:0031225,1.2315e-01,1.5200e+02
IMP_SCORE,5117,GO:0099601,1.2304e-01,1.1000e+01
IMP_SCORE,5118,GO:0008237,1.2304e-01,1.0700e+02
IMP_SCORE,5119,GO:0048873,1.2304e-01,9.0000e+00
IMP_SCORE,5120,GO:0034030,1.2302e-01,1.2000e+01
IMP_SCORE,5121,GO:0030695,1.2282e-01,1.9200e+02
IMP_SCORE,5122,GO:0035914,1.2281e-01,3.9000e+01
IMP_SCORE,5123,GO:0043027,1.2278e-01,1.9000e+01
IMP_SCORE,5124,GO:0031589,1.2272e-01,1.1000e+02
IMP_SCORE,5125,GO:0000428,1.2267e-01,9.0000e+00
IMP_SCORE,5126,GO:0043303,1.2267e-01,5.0000e+00
IMP_SCORE,5127,GO:0032306,1.2256e-01,1.0000e+00
IMP_SCORE,5128,GO:0032042,1.2256e-01,1.0000e+00
IMP_SCORE,5129,GO:0042416,1.2256e-01,1.0000e+00
IMP_SCORE,5130,GO:0007050,1.2251e-01,5.7000e+01
IMP_SCORE,5131,GO:0001972,1.2251e-01,9.0000e+00
IMP_SCORE,5132,GO:0022803,1.2249e-01,1.6400e+02
IMP_SCORE,5133,GO:0007286,1.2248e-01,2.9000e+01
IMP_SCORE,5134,GO:0030017,1.2245e-01,2.7000e+01
IMP_SCORE,5135,GO:0015081,1.2234e-01,5.8000e+01
IMP_SCORE,5136,GO:0006486,1.2226e-01,9.4000e+01
IMP_SCORE,5137,GO:2000482,1.2219e-01,1.8000e+01
IMP_SCORE,5138,GO:0055080,1.2217e-01,1.6200e+02
IMP_SCORE,5139,GO:0044042,1.2215e-01,1.2000e+01
IMP_SCORE,5140,GO:0046034,1.2212e-01,3.3000e+01
IMP_SCORE,5141,GO:0044801,1.2204e-01,6.5000e+01
IMP_SCORE,5142,GO:0015849,1.2203e-01,9.5000e+01
IMP_SCORE,5143,GO:0030275,1.2200e-01,1.0000e+01
IMP_SCORE,5144,GO:0006259,1.2187e-01,1.9000e+02
IMP_SCORE,5145,GO:0005776,1.2186e-01,6.1000e+01
IMP_SCORE,5146,GO:0006120,1.2182e-01,8.0000e+00
IMP_SCORE,5147,GO:0031903,1.2182e-01,4.8000e+01
IMP_SCORE,5148,GO:0004112,1.2182e-01,7.0000e+00
IMP_SCORE,5149,GO:0098754,1.2168e-01,9.4000e+01
IMP_SCORE,5150,GO:0009068,1.2168e-01,4.3000e+01
IMP_SCORE,5151,GO:0046209,1.2166e-01,7.0000e+00
IMP_SCORE,5152,GO:0016604,1.2164e-01,3.2800e+02
IMP_SCORE,5153,GO:0030126,1.2159e-01,1.3000e+01
IMP_SCORE,5154,GO:0070233,1.2158e-01,2.2000e+01
IMP_SCORE,5155,GO:0045668,1.2158e-01,1.1000e+01
IMP_SCORE,5156,GO:0004553,1.2158e-01,1.2100e+02
IMP_SCORE,5157,GO:0030826,1.2150e-01,1.0000e+01
IMP_SCORE,5158,GO:0061088,1.2150e-01,1.6000e+01
IMP_SCORE,5159,GO:0006335,1.2147e-01,4.0000e+00
IMP_SCORE,5160,GO:0009259,1.2134e-01,6.3000e+01
IMP_SCORE,5161,GO:0015294,1.2131e-01,6.4000e+01
IMP_SCORE,5162,GO:0006402,1.2129e-01,3.5000e+01
IMP_SCORE,5163,GO:0005747,1.2127e-01,1.2000e+01
IMP_SCORE,5164,GO:0061548,1.2125e-01,2.0000e+00
IMP_SCORE,5165,GO:0016853,1.2123e-01,1.7300e+02
IMP_SCORE,5166,GO:0010906,1.2119e-01,3.4000e+01
IMP_SCORE,5167,GO:0001837,1.2117e-01,3.3000e+01
IMP_SCORE,5168,GO:0030808,1.2116e-01,3.2000e+01
IMP_SCORE,5169,GO:0009792,1.2113e-01,4.9000e+01
IMP_SCORE,5170,GO:0010950,1.2105e-01,3.4000e+01
IMP_SCORE,5171,GO:0045981,1.2101e-01,2.7000e+01
IMP_SCORE,5172,GO:0032934,1.2093e-01,2.7000e+01
IMP_SCORE,5173,GO:0051044,1.2081e-01,9.0000e+00
IMP_SCORE,5174,GO:0002920,1.2080e-01,3.3000e+01
IMP_SCORE,5175,GO:0010324,1.2077e-01,3.9000e+01
IMP_SCORE,5176,GO:2001057,1.2075e-01,1.5000e+01
IMP_SCORE,5177,GO:0008385,1.2066e-01,3.0000e+00
IMP_SCORE,5178,GO:0005496,1.2056e-01,7.6000e+01
IMP_SCORE,5179,GO:0032886,1.2051e-01,6.3000e+01
IMP_SCORE,5180,GO:0007632,1.2045e-01,1.1000e+01
IMP_SCORE,5181,GO:0035094,1.2044e-01,1.1000e+01
IMP_SCORE,5182,GO:0003356,1.2039e-01,4.0000e+00
IMP_SCORE,5183,GO:0010181,1.2027e-01,2.2000e+01
IMP_SCORE,5184,GO:0051168,1.2025e-01,4.8000e+01
IMP_SCORE,5185,GO:1990752,1.2024e-01,1.0000e+01
IMP_SCORE,5186,GO:0032549,1.2015e-01,1.8600e+02
IMP_SCORE,5187,GO:0046596,1.2014e-01,3.4000e+01
IMP_SCORE,5188,GO:0097479,1.2011e-01,3.2000e+01
IMP_SCORE,5189,GO:0032760,1.2010e-01,1.4000e+01
IMP_SCORE,5190,GO:1990904,1.2009e-01,2.6100e+02
IMP_SCORE,5191,GO:0043014,1.2004e-01,2.7000e+01
IMP_SCORE,5192,GO:0009117,1.1999e-01,1.0000e+02
IMP_SCORE,5193,GO:0072331,1.1999e-01,4.4000e+01
IMP_SCORE,5194,GO:0008017,1.1999e-01,1.7000e+02
IMP_SCORE,5195,GO:0060099,1.1996e-01,3.0000e+00
IMP_SCORE,5196,GO:0005891,1.1994e-01,3.0000e+01
IMP_SCORE,5197,GO:0002717,1.1993e-01,1.1000e+01
IMP_SCORE,5198,GO:0030881,1.1987e-01,2.2000e+01
IMP_SCORE,5199,GO:0001012,1.1986e-01,1.0900e+02
IMP_SCORE,5200,GO:0032365,1.1977e-01,4.0000e+00
IMP_SCORE,5201,GO:0044429,1.1976e-01,4.0200e+02
IMP_SCORE,5202,GO:0015179,1.1975e-01,3.6000e+01
IMP_SCORE,5203,GO:0009309,1.1974e-01,2.9000e+01
IMP_SCORE,5204,GO:0051642,1.1972e-01,1.1000e+01
IMP_SCORE,5205,GO:0015929,1.1965e-01,2.5000e+01
IMP_SCORE,5206,GO:2000696,1.1949e-01,7.0000e+00
IMP_SCORE,5207,GO:0043649,1.1946e-01,3.1000e+01
IMP_SCORE,5208,GO:0046632,1.1945e-01,1.2000e+01
IMP_SCORE,5209,GO:0008144,1.1940e-01,7.9000e+01
IMP_SCORE,5210,GO:0070160,1.1939e-01,1.5400e+02
IMP_SCORE,5211,GO:0048608,1.1927e-01,7.5000e+01
IMP_SCORE,5212,GO:0016830,1.1925e-01,4.7000e+01
IMP_SCORE,5213,GO:0010972,1.1921e-01,1.7000e+01
IMP_SCORE,5214,GO:0004190,1.1920e-01,4.6000e+01
IMP_SCORE,5215,GO:0001077,1.1911e-01,5.8000e+01
IMP_SCORE,5216,GO:0051028,1.1908e-01,7.1000e+01
IMP_SCORE,5217,GO:0007389,1.1908e-01,1.2700e+02
IMP_SCORE,5218,GO:0048708,1.1906e-01,3.2000e+01
IMP_SCORE,5219,GO:0044451,1.1906e-01,4.0500e+02
IMP_SCORE,5220,GO:0009790,1.1899e-01,6.6000e+01
IMP_SCORE,5221,GO:0045103,1.1890e-01,2.7000e+01
IMP_SCORE,5222,GO:0072080,1.1888e-01,1.3000e+01
IMP_SCORE,5223,GO:0032874,1.1887e-01,3.8000e+01
IMP_SCORE,5224,GO:0035510,1.1883e-01,1.1000e+01
IMP_SCORE,5225,GO:0046467,1.1875e-01,5.8000e+01
IMP_SCORE,5226,GO:0034968,1.1869e-01,2.1000e+01
IMP_SCORE,5227,GO:0034599,1.1860e-01,4.6000e+01
IMP_SCORE,5228,GO:0048681,1.1859e-01,7.0000e+00
IMP_SCORE,5229,GO:0030551,1.1857e-01,1.2000e+01
IMP_SCORE,5230,GO:0070230,1.1852e-01,1.0000e+01
IMP_SCORE,5231,GO:0006730,1.1849e-01,4.2000e+01
IMP_SCORE,5232,GO:0048278,1.1846e-01,4.3000e+01
IMP_SCORE,5233,GO:0044743,1.1844e-01,1.7000e+01
IMP_SCORE,5234,GO:0045861,1.1841e-01,1.0200e+02
IMP_SCORE,5235,GO:0052866,1.1831e-01,2.4000e+01
IMP_SCORE,5236,GO:0016234,1.1830e-01,4.9000e+01
IMP_SCORE,5237,GO:0006497,1.1829e-01,8.9000e+01
IMP_SCORE,5238,GO:0046599,1.1826e-01,3.0000e+00
IMP_SCORE,5239,GO:0046496,1.1826e-01,4.5000e+01
IMP_SCORE,5240,GO:0070646,1.1823e-01,9.8000e+01
IMP_SCORE,5241,GO:0031430,1.1818e-01,4.1000e+01
IMP_SCORE,5242,GO:0016569,1.1817e-01,1.0800e+02
IMP_SCORE,5243,GO:0016758,1.1816e-01,1.4900e+02
IMP_SCORE,5244,GO:0044265,1.1816e-01,1.6300e+02
IMP_SCORE,5245,GO:0005604,1.1813e-01,1.3900e+02
IMP_SCORE,5246,GO:0019731,1.1807e-01,2.7000e+01
IMP_SCORE,5247,GO:0004722,1.1785e-01,4.1000e+01
IMP_SCORE,5248,GO:0008234,1.1783e-01,1.1600e+02
IMP_SCORE,5249,GO:0015075,1.1781e-01,2.4600e+02
IMP_SCORE,5250,GO:0006568,1.1772e-01,1.2000e+01
IMP_SCORE,5251,GO:0072523,1.1762e-01,1.4000e+01
IMP_SCORE,5252,GO:0005548,1.1756e-01,1.6000e+01
IMP_SCORE,5253,GO:0005267,1.1753e-01,5.7000e+01
IMP_SCORE,5254,GO:0016445,1.1752e-01,1.1000e+01
IMP_SCORE,5255,GO:0019841,1.1738e-01,2.0000e+01
IMP_SCORE,5256,GO:0031252,1.1737e-01,1.8000e+01
IMP_SCORE,5257,GO:0001541,1.1733e-01,2.0000e+01
IMP_SCORE,5258,GO:0006919,1.1733e-01,2.9000e+01
IMP_SCORE,5259,GO:0030331,1.1730e-01,3.2000e+01
IMP_SCORE,5260,GO:0021799,1.1728e-01,1.0000e+01
IMP_SCORE,5261,GO:0070279,1.1727e-01,6.6000e+01
IMP_SCORE,5262,GO:0004180,1.1725e-01,5.3000e+01
IMP_SCORE,5263,GO:0048562,1.1725e-01,3.6000e+01
IMP_SCORE,5264,GO:0097228,1.1708e-01,1.0000e+01
IMP_SCORE,5265,GO:0014823,1.1698e-01,3.3000e+01
IMP_SCORE,5266,GO:0071379,1.1695e-01,1.0000e+01
IMP_SCORE,5267,GO:1902275,1.1693e-01,3.9000e+01
IMP_SCORE,5268,GO:0006399,1.1690e-01,8.1000e+01
IMP_SCORE,5269,GO:0032930,1.1688e-01,6.0000e+00
IMP_SCORE,5270,GO:0005996,1.1680e-01,1.1400e+02
IMP_SCORE,5271,GO:0000077,1.1679e-01,2.2000e+01
IMP_SCORE,5272,GO:0061135,1.1679e-01,9.2000e+01
IMP_SCORE,5273,GO:0036297,1.1675e-01,1.1000e+01
IMP_SCORE,5274,GO:0030224,1.1672e-01,3.4000e+01
IMP_SCORE,5275,GO:0030117,1.1670e-01,4.3000e+01
IMP_SCORE,5276,GO:0044463,1.1666e-01,4.7400e+02
IMP_SCORE,5277,GO:0034645,1.1657e-01,2.7800e+02
IMP_SCORE,5278,GO:0046321,1.1650e-01,6.0000e+00
IMP_SCORE,5279,GO:0051806,1.1645e-01,5.6000e+01
IMP_SCORE,5280,GO:0008171,1.1640e-01,1.2000e+01
IMP_SCORE,5281,GO:0006904,1.1636e-01,3.8000e+01
IMP_SCORE,5282,GO:0015868,1.1634e-01,1.9000e+01
IMP_SCORE,5283,GO:0008253,1.1632e-01,1.0000e+01
IMP_SCORE,5284,GO:0002430,1.1630e-01,1.0000e+01
IMP_SCORE,5285,GO:0070266,1.1625e-01,2.3000e+01
IMP_SCORE,5286,GO:0007252,1.1624e-01,1.0000e+01
IMP_SCORE,5287,GO:0072349,1.1624e-01,2.4000e+01
IMP_SCORE,5288,GO:0031645,1.1623e-01,3.0000e+00
IMP_SCORE,5289,GO:0006749,1.1613e-01,3.4000e+01
IMP_SCORE,5290,GO:0023019,1.1611e-01,3.0000e+00
IMP_SCORE,5291,GO:0031143,1.1606e-01,5.0000e+00
IMP_SCORE,5292,GO:0008519,1.1603e-01,3.0000e+01
IMP_SCORE,5293,GO:0042340,1.1601e-01,2.0000e+01
IMP_SCORE,5294,GO:0010498,1.1600e-01,6.4000e+01
IMP_SCORE,5295,GO:0046942,1.1596e-01,1.0200e+02
IMP_SCORE,5296,GO:0065005,1.1595e-01,1.0000e+01
IMP_SCORE,5297,GO:0031338,1.1592e-01,2.7000e+01
IMP_SCORE,5298,GO:0043009,1.1590e-01,6.4000e+01
IMP_SCORE,5299,GO:0006397,1.1579e-01,1.2700e+02
IMP_SCORE,5300,GO:0004114,1.1566e-01,2.0000e+01
IMP_SCORE,5301,GO:0008198,1.1564e-01,9.0000e+00
IMP_SCORE,5302,GO:0060457,1.1557e-01,1.3000e+01
IMP_SCORE,5303,GO:0051219,1.1548e-01,3.2000e+01
IMP_SCORE,5304,GO:0046037,1.1541e-01,2.0000e+01
IMP_SCORE,5305,GO:0016917,1.1539e-01,2.0000e+01
IMP_SCORE,5306,GO:0006586,1.1536e-01,1.2000e+01
IMP_SCORE,5307,GO:0008138,1.1526e-01,1.6000e+01
IMP_SCORE,5308,GO:0046530,1.1526e-01,9.0000e+00
IMP_SCORE,5309,GO:0005215,1.1521e-01,4.7300e+02
IMP_SCORE,5310,GO:0050877,1.1520e-01,4.3000e+02
IMP_SCORE,5311,GO:0016818,1.1515e-01,2.8400e+02
IMP_SCORE,5312,GO:0000086,1.1498e-01,5.8000e+01
IMP_SCORE,5313,GO:0042476,1.1497e-01,7.1000e+01
IMP_SCORE,5314,GO:0030199,1.1488e-01,1.3000e+01
IMP_SCORE,5315,GO:0051196,1.1485e-01,1.8000e+01
IMP_SCORE,5316,GO:0009072,1.1484e-01,3.2000e+01
IMP_SCORE,5317,GO:0046658,1.1483e-01,4.4000e+01
IMP_SCORE,5318,GO:0046501,1.1482e-01,2.2000e+01
IMP_SCORE,5319,GO:0006900,1.1478e-01,1.3000e+01
IMP_SCORE,5320,GO:0006778,1.1478e-01,2.6000e+01
IMP_SCORE,5321,GO:0005814,1.1459e-01,7.4000e+01
IMP_SCORE,5322,GO:0001540,1.1450e-01,6.7000e+01
IMP_SCORE,5323,GO:0048489,1.1450e-01,2.3000e+01
IMP_SCORE,5324,GO:0002706,1.1443e-01,3.2000e+01
IMP_SCORE,5325,GO:0005328,1.1443e-01,9.0000e+00
IMP_SCORE,5326,GO:0042752,1.1443e-01,3.1000e+01
IMP_SCORE,5327,GO:0019827,1.1437e-01,3.5000e+01
IMP_SCORE,5328,GO:0034219,1.1434e-01,2.2000e+01
IMP_SCORE,5329,GO:0016266,1.1430e-01,5.7000e+01
IMP_SCORE,5330,GO:0034399,1.1416e-01,1.2000e+01
IMP_SCORE,5331,GO:1903046,1.1416e-01,7.9000e+01
IMP_SCORE,5332,GO:0002088,1.1412e-01,2.0000e+01
IMP_SCORE,5333,GO:0032653,1.1408e-01,1.8000e+01
IMP_SCORE,5334,GO:0043039,1.1408e-01,1.3000e+01
IMP_SCORE,5335,GO:0050961,1.1406e-01,2.0000e+00
IMP_SCORE,5336,GO:0006633,1.1401e-01,4.0000e+01
IMP_SCORE,5337,GO:0001968,1.1394e-01,1.8000e+01
IMP_SCORE,5338,GO:0035088,1.1393e-01,3.4000e+01
IMP_SCORE,5339,GO:0032281,1.1387e-01,1.7000e+01
IMP_SCORE,5340,GO:0008190,1.1386e-01,3.8000e+01
IMP_SCORE,5341,GO:0070509,1.1384e-01,2.6000e+01
IMP_SCORE,5342,GO:0071241,1.1376e-01,6.9000e+01
IMP_SCORE,5343,GO:0000377,1.1376e-01,6.6000e+01
IMP_SCORE,5344,GO:1990542,1.1369e-01,2.1000e+01
IMP_SCORE,5345,GO:0005798,1.1351e-01,1.7000e+01
IMP_SCORE,5346,GO:0006906,1.1350e-01,4.5000e+01
IMP_SCORE,5347,GO:0035586,1.1350e-01,3.1000e+01
IMP_SCORE,5348,GO:0035987,1.1346e-01,1.5000e+01
IMP_SCORE,5349,GO:0017121,1.1343e-01,1.2000e+01
IMP_SCORE,5350,GO:0005543,1.1340e-01,3.0000e+02
IMP_SCORE,5351,GO:0043094,1.1338e-01,2.5000e+01
IMP_SCORE,5352,GO:0034243,1.1337e-01,6.0000e+00
IMP_SCORE,5353,GO:0019866,1.1336e-01,2.4500e+02
IMP_SCORE,5354,GO:0051017,1.1334e-01,3.5000e+01
IMP_SCORE,5355,GO:0046173,1.1332e-01,3.3000e+01
IMP_SCORE,5356,GO:0046473,1.1331e-01,1.3000e+01
IMP_SCORE,5357,GO:0000212,1.1328e-01,9.0000e+00
IMP_SCORE,5358,GO:0001914,1.1326e-01,1.1000e+01
IMP_SCORE,5359,GO:0003351,1.1317e-01,9.0000e+00
IMP_SCORE,5360,GO:0002223,1.1302e-01,2.1000e+01
IMP_SCORE,5361,GO:0043548,1.1300e-01,1.2000e+01
IMP_SCORE,5362,GO:0007219,1.1285e-01,4.3000e+01
IMP_SCORE,5363,GO:0006325,1.1282e-01,1.8800e+02
IMP_SCORE,5364,GO:0000002,1.1272e-01,1.9000e+01
IMP_SCORE,5365,GO:0044464,1.1271e-01,1.1950e+03
IMP_SCORE,5366,GO:0004970,1.1270e-01,1.2000e+01
IMP_SCORE,5367,GO:0009135,1.1262e-01,2.4000e+01
IMP_SCORE,5368,GO:0015079,1.1254e-01,7.7000e+01
IMP_SCORE,5369,GO:0046717,1.1253e-01,3.1000e+01
IMP_SCORE,5370,GO:0042577,1.1246e-01,3.2000e+01
IMP_SCORE,5371,GO:0000049,1.1234e-01,2.9000e+01
IMP_SCORE,5372,GO:1902224,1.1227e-01,2.0000e+01
IMP_SCORE,5373,GO:0021510,1.1225e-01,1.8000e+01
IMP_SCORE,5374,GO:0007212,1.1208e-01,3.4000e+01
IMP_SCORE,5375,GO:0008213,1.1206e-01,4.7000e+01
IMP_SCORE,5376,GO:0018146,1.1203e-01,1.2000e+01
IMP_SCORE,5377,GO:0017038,1.1203e-01,5.4000e+01
IMP_SCORE,5378,GO:0000041,1.1202e-01,7.6000e+01
IMP_SCORE,5379,GO:0002792,1.1185e-01,4.1000e+01
IMP_SCORE,5380,GO:0006779,1.1182e-01,2.2000e+01
IMP_SCORE,5381,GO:0010592,1.1182e-01,9.0000e+00
IMP_SCORE,5382,GO:0090185,1.1181e-01,4.0000e+00
IMP_SCORE,5383,GO:0007283,1.1170e-01,2.0400e+02
IMP_SCORE,5384,GO:1900372,1.1168e-01,7.0000e+00
IMP_SCORE,5385,GO:0071320,1.1162e-01,1.3000e+01
IMP_SCORE,5386,GO:0043467,1.1160e-01,4.4000e+01
IMP_SCORE,5387,GO:0003002,1.1150e-01,6.9000e+01
IMP_SCORE,5388,GO:0048791,1.1149e-01,1.1000e+01
IMP_SCORE,5389,GO:0042510,1.1148e-01,9.0000e+00
IMP_SCORE,5390,GO:0044264,1.1135e-01,2.8000e+01
IMP_SCORE,5391,GO:0006302,1.1135e-01,2.9000e+01
IMP_SCORE,5392,GO:0033014,1.1131e-01,2.1000e+01
IMP_SCORE,5393,GO:0070670,1.1127e-01,1.3000e+01
IMP_SCORE,5394,GO:0030195,1.1127e-01,2.2000e+01
IMP_SCORE,5395,GO:0000291,1.1124e-01,1.0000e+01
IMP_SCORE,5396,GO:0035250,1.1121e-01,2.9000e+01
IMP_SCORE,5397,GO:0030818,1.1120e-01,8.0000e+00
IMP_SCORE,5398,GO:0071103,1.1120e-01,2.3000e+01
IMP_SCORE,5399,GO:0000819,1.1116e-01,9.0000e+00
IMP_SCORE,5400,GO:0034498,1.1108e-01,3.0000e+00
IMP_SCORE,5401,GO:0043044,1.1094e-01,2.7000e+01
IMP_SCORE,5402,GO:0019842,1.1093e-01,1.3100e+02
IMP_SCORE,5403,GO:0006027,1.1091e-01,5.7000e+01
IMP_SCORE,5404,GO:0046888,1.1087e-01,1.3000e+01
IMP_SCORE,5405,GO:0007223,1.1077e-01,1.1000e+01
IMP_SCORE,5406,GO:0005506,1.1073e-01,1.0200e+02
IMP_SCORE,5407,GO:0090084,1.1068e-01,1.8000e+01
IMP_SCORE,5408,GO:0035589,1.1067e-01,2.7000e+01
IMP_SCORE,5409,GO:0060315,1.1057e-01,3.0000e+00
IMP_SCORE,5410,GO:0031201,1.1057e-01,3.1000e+01
IMP_SCORE,5411,GO:0016820,1.1055e-01,2.8000e+01
IMP_SCORE,5412,GO:0022617,1.1051e-01,6.0000e+01
IMP_SCORE,5413,GO:0008324,1.1045e-01,2.0000e+02
IMP_SCORE,5414,GO:0007275,1.1044e-01,3.3900e+02
IMP_SCORE,5415,GO:0016125,1.1043e-01,7.2000e+01
IMP_SCORE,5416,GO:1901741,1.1040e-01,1.5000e+01
IMP_SCORE,5417,GO:1900543,1.1035e-01,2.2000e+01
IMP_SCORE,5418,GO:0019369,1.1019e-01,2.6000e+01
IMP_SCORE,5419,GO:0003677,1.1014e-01,5.4400e+02
IMP_SCORE,5420,GO:0033218,1.1012e-01,2.8000e+02
IMP_SCORE,5421,GO:0035246,1.1008e-01,2.4000e+01
IMP_SCORE,5422,GO:0001786,1.1002e-01,6.5000e+01
IMP_SCORE,5423,GO:0051341,1.1001e-01,2.5000e+01
IMP_SCORE,5424,GO:0071773,1.0998e-01,7.0000e+00
IMP_SCORE,5425,GO:0005261,1.0986e-01,8.6000e+01
IMP_SCORE,5426,GO:0031123,1.0985e-01,2.3000e+01
IMP_SCORE,5427,GO:0070303,1.0983e-01,9.0000e+00
IMP_SCORE,5428,GO:0043543,1.0981e-01,4.6000e+01
IMP_SCORE,5429,GO:0010965,1.0980e-01,8.0000e+00
IMP_SCORE,5430,GO:0031274,1.0978e-01,5.0000e+00
IMP_SCORE,5431,GO:0051081,1.0975e-01,2.3000e+01
IMP_SCORE,5432,GO:0016342,1.0971e-01,1.1000e+01
IMP_SCORE,5433,GO:0000781,1.0969e-01,3.6000e+01
IMP_SCORE,5434,GO:0099513,1.0961e-01,2.6000e+02
IMP_SCORE,5435,GO:0018022,1.0959e-01,1.7000e+01
IMP_SCORE,5436,GO:0008156,1.0958e-01,2.2000e+01
IMP_SCORE,5437,GO:0017124,1.0950e-01,1.0600e+02
IMP_SCORE,5438,GO:0019208,1.0948e-01,8.5000e+01
IMP_SCORE,5439,GO:0008408,1.0945e-01,1.5000e+01
IMP_SCORE,5440,GO:0042401,1.0943e-01,3.2000e+01
IMP_SCORE,5441,GO:0019865,1.0936e-01,5.5000e+01
IMP_SCORE,5442,GO:0043403,1.0918e-01,1.0000e+01
IMP_SCORE,5443,GO:0070863,1.0917e-01,1.0000e+00
IMP_SCORE,5444,GO:0036119,1.0917e-01,1.0000e+00
IMP_SCORE,5445,GO:0060736,1.0916e-01,3.0000e+00
IMP_SCORE,5446,GO:0042446,1.0914e-01,3.9000e+01
IMP_SCORE,5447,GO:0048208,1.0912e-01,3.3000e+01
IMP_SCORE,5448,GO:0005815,1.0912e-01,3.5400e+02
IMP_SCORE,5449,GO:0009132,1.0908e-01,2.8000e+01
IMP_SCORE,5450,GO:0070938,1.0907e-01,1.6000e+01
IMP_SCORE,5451,GO:0010830,1.0905e-01,2.9000e+01
IMP_SCORE,5452,GO:0032588,1.0900e-01,6.7000e+01
IMP_SCORE,5453,GO:0046885,1.0900e-01,2.0000e+00
IMP_SCORE,5454,GO:0022832,1.0900e-01,8.1000e+01
IMP_SCORE,5455,GO:0007416,1.0890e-01,7.3000e+01
IMP_SCORE,5456,GO:1905360,1.0885e-01,4.7000e+01
IMP_SCORE,5457,GO:0060384,1.0871e-01,2.4000e+01
IMP_SCORE,5458,GO:0032410,1.0867e-01,1.4000e+01
IMP_SCORE,5459,GO:0000413,1.0864e-01,3.2000e+01
IMP_SCORE,5460,GO:0005694,1.0863e-01,1.0300e+02
IMP_SCORE,5461,GO:0090263,1.0853e-01,2.1000e+01
IMP_SCORE,5462,GO:0002719,1.0851e-01,9.0000e+00
IMP_SCORE,5463,GO:0006661,1.0850e-01,4.5000e+01
IMP_SCORE,5464,GO:0010842,1.0850e-01,2.2000e+01
IMP_SCORE,5465,GO:0009260,1.0833e-01,2.5000e+01
IMP_SCORE,5466,GO:0071556,1.0826e-01,3.1000e+01
IMP_SCORE,5467,GO:0090314,1.0823e-01,1.3000e+01
IMP_SCORE,5468,GO:0051828,1.0823e-01,5.9000e+01
IMP_SCORE,5469,GO:0032801,1.0815e-01,4.0000e+00
IMP_SCORE,5470,GO:0006241,1.0813e-01,3.0000e+00
IMP_SCORE,5471,GO:0044085,1.0811e-01,7.7000e+01
IMP_SCORE,5472,GO:0016114,1.0806e-01,1.0000e+01
IMP_SCORE,5473,GO:0006825,1.0802e-01,1.9000e+01
IMP_SCORE,5474,GO:0051861,1.0801e-01,3.7000e+01
IMP_SCORE,5475,GO:0060158,1.0791e-01,6.0000e+00
IMP_SCORE,5476,GO:0005581,1.0788e-01,1.4200e+02
IMP_SCORE,5477,GO:0007601,1.0776e-01,1.3900e+02
IMP_SCORE,5478,GO:0007638,1.0771e-01,3.0000e+00
IMP_SCORE,5479,GO:0005092,1.0770e-01,2.8000e+01
IMP_SCORE,5480,GO:0008305,1.0765e-01,3.3000e+01
IMP_SCORE,5481,GO:0032780,1.0759e-01,1.0000e+01
IMP_SCORE,5482,GO:0031490,1.0758e-01,2.7000e+01
IMP_SCORE,5483,GO:0034969,1.0756e-01,2.4000e+01
IMP_SCORE,5484,GO:0022613,1.0751e-01,5.4000e+01
IMP_SCORE,5485,GO:0000244,1.0737e-01,9.0000e+00
IMP_SCORE,5486,GO:0007095,1.0731e-01,6.0000e+00
IMP_SCORE,5487,GO:0051125,1.0731e-01,1.2000e+01
IMP_SCORE,5488,GO:0061615,1.0723e-01,1.0000e+01
IMP_SCORE,5489,GO:0051560,1.0711e-01,1.2000e+01
IMP_SCORE,5490,GO:0030534,1.0703e-01,9.4000e+01
IMP_SCORE,5491,GO:0099095,1.0693e-01,3.0000e+00
IMP_SCORE,5492,GO:0008584,1.0692e-01,2.6000e+01
IMP_SCORE,5493,GO:0031362,1.0678e-01,2.9000e+01
IMP_SCORE,5494,GO:0002456,1.0671e-01,1.8000e+01
IMP_SCORE,5495,GO:0061726,1.0670e-01,9.0000e+00
IMP_SCORE,5496,GO:0044259,1.0665e-01,4.0000e+01
IMP_SCORE,5497,GO:0005161,1.0664e-01,3.0000e+00
IMP_SCORE,5498,GO:0007600,1.0663e-01,2.9800e+02
IMP_SCORE,5499,GO:0021700,1.0655e-01,7.9000e+01
IMP_SCORE,5500,GO:0030301,1.0654e-01,1.4000e+01
IMP_SCORE,5501,GO:0034220,1.0640e-01,2.2700e+02
IMP_SCORE,5502,GO:0006875,1.0638e-01,1.2600e+02
IMP_SCORE,5503,GO:0098562,1.0632e-01,3.4000e+01
IMP_SCORE,5504,GO:0006622,1.0630e-01,1.2000e+01
IMP_SCORE,5505,GO:0045540,1.0612e-01,9.0000e+00
IMP_SCORE,5506,GO:0002080,1.0598e-01,1.0000e+01
IMP_SCORE,5507,GO:0009218,1.0598e-01,1.0000e+01
IMP_SCORE,5508,GO:0006687,1.0595e-01,8.3000e+01
IMP_SCORE,5509,GO:0030544,1.0595e-01,1.1000e+01
IMP_SCORE,5510,GO:0045324,1.0569e-01,1.1000e+01
IMP_SCORE,5511,GO:0008210,1.0561e-01,3.0000e+01
IMP_SCORE,5512,GO:2000060,1.0555e-01,7.0000e+00
IMP_SCORE,5513,GO:1900408,1.0554e-01,1.7000e+01
IMP_SCORE,5514,GO:0006163,1.0549e-01,5.9000e+01
IMP_SCORE,5515,GO:0010715,1.0539e-01,4.0000e+00
IMP_SCORE,5516,GO:0051145,1.0537e-01,9.0000e+00
IMP_SCORE,5517,GO:0071426,1.0529e-01,3.0000e+00
IMP_SCORE,5518,GO:0051180,1.0528e-01,2.4000e+01
IMP_SCORE,5519,GO:0000776,1.0526e-01,5.8000e+01
IMP_SCORE,5520,GO:0006418,1.0524e-01,2.0000e+01
IMP_SCORE,5521,GO:0006735,1.0502e-01,7.0000e+00
IMP_SCORE,5522,GO:0046943,1.0496e-01,5.8000e+01
IMP_SCORE,5523,GO:0009161,1.0495e-01,5.2000e+01
IMP_SCORE,5524,GO:0042762,1.0495e-01,2.3000e+01
IMP_SCORE,5525,GO:0005249,1.0484e-01,3.8000e+01
IMP_SCORE,5526,GO:0016765,1.0483e-01,8.3000e+01
IMP_SCORE,5527,GO:0035257,1.0474e-01,6.1000e+01
IMP_SCORE,5528,GO:0051154,1.0474e-01,1.4000e+01
IMP_SCORE,5529,GO:0033262,1.0474e-01,3.0000e+00
IMP_SCORE,5530,GO:0007159,1.0472e-01,3.3000e+01
IMP_SCORE,5531,GO:0035869,1.0455e-01,3.3000e+01
IMP_SCORE,5532,GO:0046031,1.0447e-01,1.9000e+01
IMP_SCORE,5533,GO:0030949,1.0436e-01,1.1000e+01
IMP_SCORE,5534,GO:0032370,1.0435e-01,2.0000e+01
IMP_SCORE,5535,GO:0006069,1.0431e-01,4.9000e+01
IMP_SCORE,5536,GO:0031342,1.0420e-01,7.0000e+00
IMP_SCORE,5537,GO:0050909,1.0410e-01,1.2000e+01
IMP_SCORE,5538,GO:0042165,1.0407e-01,2.0000e+01
IMP_SCORE,5539,GO:0043552,1.0400e-01,5.0000e+00
IMP_SCORE,5540,GO:0035335,1.0400e-01,5.7000e+01
IMP_SCORE,5541,GO:0030170,1.0399e-01,6.8000e+01
IMP_SCORE,5542,GO:0015295,1.0396e-01,3.3000e+01
IMP_SCORE,5543,GO:0060547,1.0395e-01,4.0000e+00
IMP_SCORE,5544,GO:0008391,1.0394e-01,1.2000e+01
IMP_SCORE,5545,GO:0031970,1.0383e-01,5.5000e+01
IMP_SCORE,5546,GO:1901381,1.0381e-01,6.0000e+00
IMP_SCORE,5547,GO:0006359,1.0381e-01,2.6000e+01
IMP_SCORE,5548,GO:0035601,1.0380e-01,2.5000e+01
IMP_SCORE,5549,GO:0018410,1.0377e-01,5.4000e+01
IMP_SCORE,5550,GO:0030286,1.0370e-01,1.9000e+01
IMP_SCORE,5551,GO:0031109,1.0367e-01,1.1000e+01
IMP_SCORE,5552,GO:0019239,1.0365e-01,2.3000e+01
IMP_SCORE,5553,GO:0004385,1.0363e-01,1.6000e+01
IMP_SCORE,5554,GO:0005035,1.0361e-01,3.0000e+01
IMP_SCORE,5555,GO:0001101,1.0356e-01,8.0000e+01
IMP_SCORE,5556,GO:0051482,1.0351e-01,1.4000e+01
IMP_SCORE,5557,GO:0046965,1.0345e-01,5.0000e+00
IMP_SCORE,5558,GO:0006688,1.0340e-01,3.2000e+01
IMP_SCORE,5559,GO:0031033,1.0338e-01,1.5000e+01
IMP_SCORE,5560,GO:0030148,1.0335e-01,5.3000e+01
IMP_SCORE,5561,GO:0044126,1.0331e-01,6.0000e+00
IMP_SCORE,5562,GO:0006289,1.0317e-01,3.2000e+01
IMP_SCORE,5563,GO:0032451,1.0307e-01,1.2000e+01
IMP_SCORE,5564,GO:0008289,1.0305e-01,5.5900e+02
IMP_SCORE,5565,GO:0034505,1.0302e-01,1.4000e+01
IMP_SCORE,5566,GO:0045721,1.0293e-01,1.9000e+01
IMP_SCORE,5567,GO:0015370,1.0290e-01,1.1000e+01
IMP_SCORE,5568,GO:0051540,1.0280e-01,4.7000e+01
IMP_SCORE,5569,GO:0005041,1.0271e-01,2.7000e+01
IMP_SCORE,5570,GO:0031435,1.0264e-01,1.9000e+01
IMP_SCORE,5571,GO:0050807,1.0260e-01,7.8000e+01
IMP_SCORE,5572,GO:0044728,1.0257e-01,1.2000e+01
IMP_SCORE,5573,GO:0035428,1.0257e-01,1.4000e+01
IMP_SCORE,5574,GO:0048512,1.0253e-01,1.3000e+01
IMP_SCORE,5575,GO:0002068,1.0253e-01,9.0000e+00
IMP_SCORE,5576,GO:0030261,1.0248e-01,1.3000e+01
IMP_SCORE,5577,GO:0032048,1.0248e-01,1.8000e+01
IMP_SCORE,5578,GO:0006448,1.0244e-01,1.9000e+01
IMP_SCORE,5579,GO:0044427,1.0243e-01,2.2100e+02
IMP_SCORE,5580,GO:0031113,1.0235e-01,1.8000e+01
IMP_SCORE,5581,GO:0060143,1.0228e-01,1.9000e+01
IMP_SCORE,5582,GO:0048477,1.0219e-01,1.2000e+01
IMP_SCORE,5583,GO:0061462,1.0213e-01,1.3000e+01
IMP_SCORE,5584,GO:1990837,1.0211e-01,1.4600e+02
IMP_SCORE,5585,GO:0051437,1.0209e-01,7.0000e+00
IMP_SCORE,5586,GO:0001771,1.0205e-01,2.0000e+00
IMP_SCORE,5587,GO:0001227,1.0188e-01,5.0000e+01
IMP_SCORE,5588,GO:0001946,1.0171e-01,2.0000e+00
IMP_SCORE,5589,GO:0090280,1.0167e-01,1.5000e+01
IMP_SCORE,5590,GO:0006829,1.0156e-01,2.5000e+01
IMP_SCORE,5591,GO:0055085,1.0154e-01,3.7400e+02
IMP_SCORE,5592,GO:0033866,1.0140e-01,4.0000e+00
IMP_SCORE,5593,GO:0008306,1.0139e-01,2.0000e+01
IMP_SCORE,5594,GO:0016581,1.0129e-01,1.2000e+01
IMP_SCORE,5595,GO:0044702,1.0125e-01,4.6200e+02
IMP_SCORE,5596,GO:0004861,1.0123e-01,3.0000e+00
IMP_SCORE,5597,GO:0030669,1.0115e-01,3.5000e+01
IMP_SCORE,5598,GO:0099518,1.0099e-01,5.0000e+00
IMP_SCORE,5599,GO:1901476,1.0096e-01,3.0000e+01
IMP_SCORE,5600,GO:1900034,1.0096e-01,5.7000e+01
IMP_SCORE,5601,GO:0090383,1.0095e-01,1.5000e+01
IMP_SCORE,5602,GO:0002377,1.0093e-01,1.1000e+01
IMP_SCORE,5603,GO:0030018,1.0083e-01,6.5000e+01
IMP_SCORE,5604,GO:0090201,1.0082e-01,2.0000e+00
IMP_SCORE,5605,GO:0035458,1.0071e-01,5.0000e+00
IMP_SCORE,5606,GO:0086091,1.0066e-01,1.9000e+01
IMP_SCORE,5607,GO:0031163,1.0051e-01,2.4000e+01
IMP_SCORE,5608,GO:0015301,1.0050e-01,2.9000e+01
IMP_SCORE,5609,GO:0034369,1.0050e-01,9.0000e+00
IMP_SCORE,5610,GO:0008392,1.0041e-01,1.1000e+01
IMP_SCORE,5611,GO:0086065,1.0041e-01,1.1000e+01
IMP_SCORE,5612,GO:0045663,1.0037e-01,1.6000e+01
IMP_SCORE,5613,GO:0015464,1.0030e-01,1.7000e+01
IMP_SCORE,5614,GO:0016667,1.0024e-01,4.6000e+01
IMP_SCORE,5615,GO:0043200,1.0023e-01,3.3000e+01
IMP_SCORE,5616,GO:0006109,1.0008e-01,4.9000e+01
IMP_SCORE,5617,GO:0051984,9.9977e-02,4.0000e+00
IMP_SCORE,5618,GO:0006090,9.9816e-02,4.0000e+01
IMP_SCORE,5619,GO:0032589,9.9670e-02,2.3000e+01
IMP_SCORE,5620,GO:0051293,9.9654e-02,1.0000e+01
IMP_SCORE,5621,GO:0002829,9.9598e-02,3.0000e+00
IMP_SCORE,5622,GO:0007276,9.9569e-02,2.1900e+02
IMP_SCORE,5623,GO:0033004,9.9512e-02,2.0000e+00
IMP_SCORE,5624,GO:0005795,9.9478e-02,4.3000e+01
IMP_SCORE,5625,GO:0005689,9.9429e-02,1.1000e+01
IMP_SCORE,5626,GO:0001706,9.9283e-02,2.0000e+00
IMP_SCORE,5627,GO:1903320,9.9223e-02,3.7000e+01
IMP_SCORE,5628,GO:0090723,9.9119e-02,1.6000e+01
IMP_SCORE,5629,GO:0008514,9.9100e-02,1.1600e+02
IMP_SCORE,5630,GO:0035259,9.9020e-02,1.1000e+01
IMP_SCORE,5631,GO:0043492,9.9015e-02,5.4000e+01
IMP_SCORE,5632,GO:0050774,9.9003e-02,4.0000e+00
IMP_SCORE,5633,GO:0035064,9.9001e-02,6.1000e+01
IMP_SCORE,5634,GO:0045742,9.8973e-02,1.1000e+01
IMP_SCORE,5635,GO:0009581,9.8950e-02,5.2000e+01
IMP_SCORE,5636,GO:0005876,9.8939e-02,3.1000e+01
IMP_SCORE,5637,GO:0042558,9.8885e-02,1.3000e+01
IMP_SCORE,5638,GO:0004222,9.8809e-02,7.1000e+01
IMP_SCORE,5639,GO:0070193,9.8793e-02,1.1000e+01
IMP_SCORE,5640,GO:0006094,9.8774e-02,1.2000e+01
IMP_SCORE,5641,GO:0044441,9.8734e-02,1.8500e+02
IMP_SCORE,5642,GO:0048704,9.8732e-02,3.6000e+01
IMP_SCORE,5643,GO:0046641,9.8662e-02,7.0000e+00
IMP_SCORE,5644,GO:0051606,9.8649e-02,1.2600e+02
IMP_SCORE,5645,GO:0008308,9.8639e-02,1.2000e+01
IMP_SCORE,5646,GO:0005031,9.8576e-02,2.3000e+01
IMP_SCORE,5647,GO:0048813,9.8539e-02,3.0000e+01
IMP_SCORE,5648,GO:0071616,9.8487e-02,4.0000e+01
IMP_SCORE,5649,GO:0016575,9.8377e-02,2.8000e+01
IMP_SCORE,5650,GO:0030879,9.8331e-02,3.0000e+00
IMP_SCORE,5651,GO:0004993,9.8330e-02,1.2000e+01
IMP_SCORE,5652,GO:0048266,9.8312e-02,8.0000e+00
IMP_SCORE,5653,GO:0022011,9.8306e-02,1.6000e+01
IMP_SCORE,5654,GO:0010212,9.8293e-02,4.9000e+01
IMP_SCORE,5655,GO:1902806,9.8276e-02,6.4000e+01
IMP_SCORE,5656,GO:0004955,9.8273e-02,2.0000e+00
IMP_SCORE,5657,GO:0008150,9.8271e-02,1.3340e+03
IMP_SCORE,5658,GO:0061756,9.8223e-02,1.5000e+01
IMP_SCORE,5659,GO:0021885,9.8206e-02,3.0000e+01
IMP_SCORE,5660,GO:0048706,9.8183e-02,3.3000e+01
IMP_SCORE,5661,GO:0006820,9.8137e-02,2.0000e+02
IMP_SCORE,5662,GO:0032988,9.8072e-02,5.0000e+00
IMP_SCORE,5663,GO:0001911,9.8043e-02,4.0000e+00
IMP_SCORE,5664,GO:0001664,9.8000e-02,1.1500e+02
IMP_SCORE,5665,GO:0034356,9.7920e-02,4.0000e+00
IMP_SCORE,5666,GO:0099589,9.7724e-02,1.3000e+01
IMP_SCORE,5667,GO:0009164,9.7700e-02,2.3000e+01
IMP_SCORE,5668,GO:0008276,9.7696e-02,2.7000e+01
IMP_SCORE,5669,GO:0043413,9.7627e-02,9.1000e+01
IMP_SCORE,5670,GO:0001523,9.7598e-02,4.5000e+01
IMP_SCORE,5671,GO:0048754,9.7593e-02,2.8000e+01
IMP_SCORE,5672,GO:0090175,9.7503e-02,2.3000e+01
IMP_SCORE,5673,GO:0060456,9.7459e-02,3.0000e+00
IMP_SCORE,5674,GO:0072332,9.7455e-02,2.7000e+01
IMP_SCORE,5675,GO:0000060,9.7341e-02,1.3000e+01
IMP_SCORE,5676,GO:0019433,9.7184e-02,1.6000e+01
IMP_SCORE,5677,GO:0009141,9.7179e-02,4.2000e+01
IMP_SCORE,5678,GO:0006869,9.7161e-02,1.2100e+02
IMP_SCORE,5679,GO:1902403,9.7083e-02,3.0000e+00
IMP_SCORE,5680,GO:0015802,9.7044e-02,1.1000e+01
IMP_SCORE,5681,GO:0044769,9.7013e-02,6.0000e+00
IMP_SCORE,5682,GO:0060600,9.6997e-02,1.4000e+01
IMP_SCORE,5683,GO:0005832,9.6974e-02,4.0000e+00
IMP_SCORE,5684,GO:1900004,9.6887e-02,6.0000e+00
IMP_SCORE,5685,GO:1990841,9.6726e-02,1.1000e+01
IMP_SCORE,5686,GO:0033558,9.6720e-02,1.3000e+01
IMP_SCORE,5687,GO:0010092,9.6658e-02,4.0000e+00
IMP_SCORE,5688,GO:0007175,9.6638e-02,6.0000e+00
IMP_SCORE,5689,GO:0048490,9.6628e-02,2.0000e+00
IMP_SCORE,5690,GO:0016706,9.6488e-02,1.6000e+01
IMP_SCORE,5691,GO:0016024,9.6471e-02,1.0000e+01
IMP_SCORE,5692,GO:0030802,9.6446e-02,2.3000e+01
IMP_SCORE,5693,GO:0015174,9.6387e-02,1.1000e+01
IMP_SCORE,5694,GO:0006369,9.6313e-02,1.8000e+01
IMP_SCORE,5695,GO:0080025,9.6287e-02,1.3000e+01
IMP_SCORE,5696,GO:0007339,9.6095e-02,1.9000e+01
IMP_SCORE,5697,GO:0031062,9.6016e-02,1.2000e+01
IMP_SCORE,5698,GO:0022414,9.6013e-02,5.4300e+02
IMP_SCORE,5699,GO:0051453,9.6006e-02,4.3000e+01
IMP_SCORE,5700,GO:1902893,9.5997e-02,5.0000e+00
IMP_SCORE,5701,GO:0031011,9.5865e-02,4.0000e+00
IMP_SCORE,5702,GO:0009913,9.5803e-02,3.2000e+01
IMP_SCORE,5703,GO:0005385,9.5802e-02,2.5000e+01
IMP_SCORE,5704,GO:0016878,9.5729e-02,3.3000e+01
IMP_SCORE,5705,GO:0043178,9.5723e-02,4.9000e+01
IMP_SCORE,5706,GO:0019724,9.5722e-02,7.0000e+00
IMP_SCORE,5707,GO:0072175,9.5693e-02,1.8000e+01
IMP_SCORE,5708,GO:0023023,9.5607e-02,3.4000e+01
IMP_SCORE,5709,GO:0001076,9.5555e-02,7.7000e+01
IMP_SCORE,5710,GO:0002891,9.5395e-02,1.5000e+01
IMP_SCORE,5711,GO:0043090,9.5385e-02,1.1000e+01
IMP_SCORE,5712,GO:0002228,9.5338e-02,2.4000e+01
IMP_SCORE,5713,GO:0015291,9.5211e-02,1.4600e+02
IMP_SCORE,5714,GO:0030947,9.5200e-02,1.6000e+01
IMP_SCORE,5715,GO:0045773,9.5175e-02,9.0000e+00
IMP_SCORE,5716,GO:0006213,9.5171e-02,1.0000e+01
IMP_SCORE,5717,GO:0070588,9.5077e-02,5.3000e+01
IMP_SCORE,5718,GO:0009130,9.5034e-02,1.3000e+01
IMP_SCORE,5719,GO:0060119,9.4954e-02,1.0000e+01
IMP_SCORE,5720,GO:0070085,9.4842e-02,1.0400e+02
IMP_SCORE,5721,GO:0098656,9.4825e-02,1.0800e+02
IMP_SCORE,5722,GO:0033038,9.4815e-02,1.0000e+01
IMP_SCORE,5723,GO:0004806,9.4788e-02,1.8000e+01
IMP_SCORE,5724,GO:0000788,9.4770e-02,2.0000e+01
IMP_SCORE,5725,GO:0044420,9.4524e-02,1.3700e+02
IMP_SCORE,5726,GO:0060055,9.4451e-02,2.2000e+01
IMP_SCORE,5727,GO:0030332,9.4433e-02,4.0000e+00
IMP_SCORE,5728,GO:0046838,9.4145e-02,5.0000e+00
IMP_SCORE,5729,GO:0045199,9.4022e-02,1.1000e+01
IMP_SCORE,5730,GO:0035635,9.4018e-02,1.0000e+00
IMP_SCORE,5731,GO:0035258,9.3978e-02,4.5000e+01
IMP_SCORE,5732,GO:0006721,9.3950e-02,5.6000e+01
IMP_SCORE,5733,GO:0009168,9.3944e-02,1.6000e+01
IMP_SCORE,5734,GO:0055094,9.3886e-02,3.3000e+01
IMP_SCORE,5735,GO:0043325,9.3881e-02,1.7000e+01
IMP_SCORE,5736,GO:0005149,9.3827e-02,7.0000e+00
IMP_SCORE,5737,GO:0002689,9.3808e-02,1.1000e+01
IMP_SCORE,5738,GO:0003730,9.3808e-02,3.0000e+01
IMP_SCORE,5739,GO:0004601,9.3724e-02,3.9000e+01
IMP_SCORE,5740,GO:0030810,9.3720e-02,1.8000e+01
IMP_SCORE,5741,GO:0015030,9.3690e-02,4.3000e+01
IMP_SCORE,5742,GO:0043022,9.3686e-02,1.7000e+01
IMP_SCORE,5743,GO:0019911,9.3599e-02,5.6000e+01
IMP_SCORE,5744,GO:0005881,9.3580e-02,5.6000e+01
IMP_SCORE,5745,GO:0018202,9.3578e-02,6.0000e+00
IMP_SCORE,5746,GO:0000146,9.3550e-02,2.5000e+01
IMP_SCORE,5747,GO:0001650,9.3534e-02,1.2600e+02
IMP_SCORE,5748,GO:0002577,9.3490e-02,1.6000e+01
IMP_SCORE,5749,GO:0001895,9.3484e-02,3.6000e+01
IMP_SCORE,5750,GO:0010463,9.3323e-02,1.0000e+01
IMP_SCORE,5751,GO:1903573,9.3283e-02,9.0000e+00
IMP_SCORE,5752,GO:0043588,9.3256e-02,2.2000e+01
IMP_SCORE,5753,GO:0043296,9.3174e-02,1.2000e+01
IMP_SCORE,5754,GO:0043966,9.3037e-02,1.0000e+01
IMP_SCORE,5755,GO:2000134,9.3034e-02,2.5000e+01
IMP_SCORE,5756,GO:0031258,9.3019e-02,1.2000e+01
IMP_SCORE,5757,GO:0019888,9.2954e-02,6.6000e+01
IMP_SCORE,5758,GO:0016570,9.2936e-02,7.3000e+01
IMP_SCORE,5759,GO:0004527,9.2857e-02,3.3000e+01
IMP_SCORE,5760,GO:0008287,9.2816e-02,3.7000e+01
IMP_SCORE,5761,GO:0032435,9.2767e-02,2.0000e+00
IMP_SCORE,5762,GO:0004386,9.2710e-02,3.5000e+01
IMP_SCORE,5763,GO:0016709,9.2680e-02,3.3000e+01
IMP_SCORE,5764,GO:0007368,9.2653e-02,2.5000e+01
IMP_SCORE,5765,GO:0098742,9.2487e-02,1.7500e+02
IMP_SCORE,5766,GO:0003009,9.2367e-02,2.9000e+01
IMP_SCORE,5767,GO:0002887,9.2359e-02,1.0000e+00
IMP_SCORE,5768,GO:0051481,9.2359e-02,1.0000e+00
IMP_SCORE,5769,GO:0072088,9.2359e-02,1.0000e+00
IMP_SCORE,5770,GO:0048609,9.2354e-02,2.6100e+02
IMP_SCORE,5771,GO:0097546,9.2339e-02,1.8000e+01
IMP_SCORE,5772,GO:0003774,9.2315e-02,6.9000e+01
IMP_SCORE,5773,GO:0000118,9.2220e-02,2.4000e+01
IMP_SCORE,5774,GO:0042826,9.2195e-02,6.4000e+01
IMP_SCORE,5775,GO:0051988,9.2157e-02,8.0000e+00
IMP_SCORE,5776,GO:0061333,9.2144e-02,5.0000e+00
IMP_SCORE,5777,GO:0090184,9.2095e-02,5.0000e+00
IMP_SCORE,5778,GO:0006505,9.1919e-02,1.5000e+01
IMP_SCORE,5779,GO:0042555,9.1878e-02,4.0000e+00
IMP_SCORE,5780,GO:0007032,9.1778e-02,2.3000e+01
IMP_SCORE,5781,GO:0070365,9.1755e-02,2.0000e+00
IMP_SCORE,5782,GO:0004520,9.1655e-02,1.9000e+01
IMP_SCORE,5783,GO:0001653,9.1606e-02,6.0000e+01
IMP_SCORE,5784,GO:0003729,9.1380e-02,6.7000e+01
IMP_SCORE,5785,GO:0016505,9.1354e-02,1.1000e+01
IMP_SCORE,5786,GO:0071782,9.1319e-02,1.0000e+01
IMP_SCORE,5787,GO:1902749,9.1290e-02,2.1000e+01
IMP_SCORE,5788,GO:0034470,9.1273e-02,9.7000e+01
IMP_SCORE,5789,GO:0097493,9.1263e-02,2.2000e+01
IMP_SCORE,5790,GO:0035518,9.1230e-02,4.0000e+00
IMP_SCORE,5791,GO:0004518,9.1132e-02,8.7000e+01
IMP_SCORE,5792,GO:0006605,9.1110e-02,7.9000e+01
IMP_SCORE,5793,GO:0050690,9.1028e-02,9.0000e+00
IMP_SCORE,5794,GO:0032674,9.0918e-02,1.1000e+01
IMP_SCORE,5795,GO:0010837,9.0819e-02,1.4000e+01
IMP_SCORE,5796,GO:2000380,9.0714e-02,4.0000e+00
IMP_SCORE,5797,GO:0046839,9.0659e-02,4.2000e+01
IMP_SCORE,5798,GO:0007158,9.0643e-02,1.1000e+01
IMP_SCORE,5799,GO:0035567,9.0595e-02,4.0000e+01
IMP_SCORE,5800,GO:0071826,9.0543e-02,9.0000e+01
IMP_SCORE,5801,GO:0004559,9.0508e-02,1.8000e+01
IMP_SCORE,5802,GO:0016712,9.0398e-02,1.2000e+01
IMP_SCORE,5803,GO:0046835,9.0389e-02,1.6000e+01
IMP_SCORE,5804,GO:0050953,9.0385e-02,1.5000e+02
IMP_SCORE,5805,GO:0000338,9.0249e-02,2.0000e+00
IMP_SCORE,5806,GO:0006123,9.0136e-02,5.0000e+00
IMP_SCORE,5807,GO:0017146,9.0113e-02,1.5000e+01
IMP_SCORE,5808,GO:0061013,9.0092e-02,8.0000e+00
IMP_SCORE,5809,GO:0046131,9.0051e-02,8.0000e+00
IMP_SCORE,5810,GO:0000266,8.9907e-02,1.4000e+01
IMP_SCORE,5811,GO:0022853,8.9898e-02,4.1000e+01
IMP_SCORE,5812,GO:0048520,8.9889e-02,2.1000e+01
IMP_SCORE,5813,GO:0008509,8.9814e-02,1.6900e+02
IMP_SCORE,5814,GO:0030502,8.9793e-02,1.2000e+01
IMP_SCORE,5815,GO:0019783,8.9791e-02,6.8000e+01
IMP_SCORE,5816,GO:0005575,8.9681e-02,7.3100e+02
IMP_SCORE,5817,GO:0032375,8.9666e-02,4.0000e+00
IMP_SCORE,5818,GO:0045005,8.9662e-02,8.0000e+00
IMP_SCORE,5819,GO:0090630,8.9638e-02,5.0000e+01
IMP_SCORE,5820,GO:0060359,8.9601e-02,1.7000e+01
IMP_SCORE,5821,GO:0008528,8.9580e-02,5.8000e+01
IMP_SCORE,5822,GO:0030898,8.9559e-02,4.0000e+00
IMP_SCORE,5823,GO:0045989,8.9540e-02,2.0000e+00
IMP_SCORE,5824,GO:0044409,8.9456e-02,6.7000e+01
IMP_SCORE,5825,GO:0051276,8.9439e-02,1.0500e+02
IMP_SCORE,5826,GO:0018205,8.9394e-02,6.0000e+01
IMP_SCORE,5827,GO:0015807,8.9350e-02,2.5000e+01
IMP_SCORE,5828,GO:0003777,8.9069e-02,2.8000e+01
IMP_SCORE,5829,GO:0009898,8.9048e-02,3.4000e+01
IMP_SCORE,5830,GO:0000470,8.8906e-02,1.2000e+01
IMP_SCORE,5831,GO:1901571,8.8894e-02,1.4000e+01
IMP_SCORE,5832,GO:0006352,8.8890e-02,5.2000e+01
IMP_SCORE,5833,GO:0005684,8.8746e-02,1.0000e+01
IMP_SCORE,5834,GO:0097472,8.8727e-02,1.5000e+01
IMP_SCORE,5835,GO:0016327,8.8703e-02,5.2000e+01
IMP_SCORE,5836,GO:0002102,8.8698e-02,3.1000e+01
IMP_SCORE,5837,GO:0030540,8.8657e-02,1.2000e+01
IMP_SCORE,5838,GO:0071889,8.8582e-02,1.0000e+01
IMP_SCORE,5839,GO:0000301,8.8569e-02,1.4000e+01
IMP_SCORE,5840,GO:0031047,8.8536e-02,2.6000e+01
IMP_SCORE,5841,GO:0000151,8.8412e-02,6.8000e+01
IMP_SCORE,5842,GO:0005109,8.8393e-02,2.2000e+01
IMP_SCORE,5843,GO:0032717,8.8366e-02,2.6000e+01
IMP_SCORE,5844,GO:0006997,8.8349e-02,2.2000e+01
IMP_SCORE,5845,GO:0035710,8.8291e-02,4.0000e+00
IMP_SCORE,5846,GO:0070069,8.8288e-02,1.1000e+01
IMP_SCORE,5847,GO:0015740,8.8281e-02,1.2000e+01
IMP_SCORE,5848,GO:1990234,8.8249e-02,2.3900e+02
IMP_SCORE,5849,GO:0032733,8.8242e-02,5.0000e+00
IMP_SCORE,5850,GO:0005605,8.8126e-02,9.0000e+00
IMP_SCORE,5851,GO:0006865,8.8121e-02,4.7000e+01
IMP_SCORE,5852,GO:0042769,8.7991e-02,1.8000e+01
IMP_SCORE,5853,GO:0015114,8.7929e-02,8.0000e+00
IMP_SCORE,5854,GO:0043923,8.7915e-02,4.0000e+00
IMP_SCORE,5855,GO:1902221,8.7805e-02,2.0000e+01
IMP_SCORE,5856,GO:0043220,8.7791e-02,1.0000e+01
IMP_SCORE,5857,GO:0090181,8.7759e-02,7.0000e+00
IMP_SCORE,5858,GO:0050664,8.7757e-02,3.1000e+01
IMP_SCORE,5859,GO:0006362,8.7723e-02,3.0000e+00
IMP_SCORE,5860,GO:0042403,8.7674e-02,2.5000e+01
IMP_SCORE,5861,GO:0003887,8.7667e-02,9.0000e+00
IMP_SCORE,5862,GO:0001776,8.7640e-02,1.8000e+01
IMP_SCORE,5863,GO:0036020,8.7609e-02,7.0000e+00
IMP_SCORE,5864,GO:0042805,8.7510e-02,3.2000e+01
IMP_SCORE,5865,GO:0009988,8.7507e-02,7.8000e+01
IMP_SCORE,5866,GO:0030742,8.7466e-02,1.1000e+01
IMP_SCORE,5867,GO:0006903,8.7464e-02,1.7000e+01
IMP_SCORE,5868,GO:0070989,8.7448e-02,5.0000e+00
IMP_SCORE,5869,GO:0051393,8.7433e-02,3.2000e+01
IMP_SCORE,5870,GO:0017134,8.7325e-02,1.3000e+01
IMP_SCORE,5871,GO:0006986,8.7128e-02,4.7000e+01
IMP_SCORE,5872,GO:0060590,8.7086e-02,2.4000e+01
IMP_SCORE,5873,GO:0005885,8.7079e-02,6.0000e+00
IMP_SCORE,5874,GO:0016876,8.7054e-02,3.4000e+01
IMP_SCORE,5875,GO:0022836,8.6914e-02,1.1500e+02
IMP_SCORE,5876,GO:1990391,8.6839e-02,1.2000e+01
IMP_SCORE,5877,GO:0008135,8.6811e-02,7.8000e+01
IMP_SCORE,5878,GO:0032098,8.6740e-02,1.1000e+01
IMP_SCORE,5879,GO:0061351,8.6682e-02,2.2000e+01
IMP_SCORE,5880,GO:0005484,8.6660e-02,2.2000e+01
IMP_SCORE,5881,GO:0008376,8.6660e-02,3.8000e+01
IMP_SCORE,5882,GO:0021819,8.6647e-02,1.2000e+01
IMP_SCORE,5883,GO:0016651,8.6626e-02,9.1000e+01
IMP_SCORE,5884,GO:0006968,8.6537e-02,1.3600e+02
IMP_SCORE,5885,GO:0071010,8.6529e-02,6.0000e+00
IMP_SCORE,5886,GO:0031941,8.6519e-02,2.5000e+01
IMP_SCORE,5887,GO:1903293,8.6513e-02,4.0000e+01
IMP_SCORE,5888,GO:0032693,8.6492e-02,2.3000e+01
IMP_SCORE,5889,GO:0051024,8.6402e-02,1.4000e+01
IMP_SCORE,5890,GO:1900120,8.6378e-02,1.1000e+01
IMP_SCORE,5891,GO:0031573,8.6324e-02,2.0000e+00
IMP_SCORE,5892,GO:0018345,8.6304e-02,2.6000e+01
IMP_SCORE,5893,GO:0006506,8.6138e-02,8.0000e+00
IMP_SCORE,5894,GO:0061154,8.5993e-02,5.0000e+00
IMP_SCORE,5895,GO:0019184,8.5988e-02,2.6000e+01
IMP_SCORE,5896,GO:0051905,8.5862e-02,5.0000e+00
IMP_SCORE,5897,GO:0000054,8.5810e-02,2.0000e+00
IMP_SCORE,5898,GO:0070498,8.5677e-02,3.0000e+00
IMP_SCORE,5899,GO:2001238,8.5600e-02,1.7000e+01
IMP_SCORE,5900,GO:0070971,8.5502e-02,6.0000e+00
IMP_SCORE,5901,GO:0032715,8.5492e-02,1.7000e+01
IMP_SCORE,5902,GO:0030514,8.5487e-02,2.4000e+01
IMP_SCORE,5903,GO:0038083,8.5376e-02,7.0000e+00
IMP_SCORE,5904,GO:0005796,8.5286e-02,4.4000e+01
IMP_SCORE,5905,GO:0032892,8.5181e-02,9.0000e+00
IMP_SCORE,5906,GO:0010042,8.5169e-02,4.0000e+00
IMP_SCORE,5907,GO:0046782,8.5156e-02,1.3000e+01
IMP_SCORE,5908,GO:1901799,8.5074e-02,1.0000e+01
IMP_SCORE,5909,GO:1901343,8.5001e-02,3.4000e+01
IMP_SCORE,5910,GO:0046827,8.4974e-02,4.0000e+00
IMP_SCORE,5911,GO:0019005,8.4946e-02,1.5000e+01
IMP_SCORE,5912,GO:0047497,8.4945e-02,3.0000e+00
IMP_SCORE,5913,GO:0006479,8.4933e-02,4.1000e+01
IMP_SCORE,5914,GO:0042633,8.4865e-02,1.1000e+01
IMP_SCORE,5915,GO:0043624,8.4850e-02,4.5000e+01
IMP_SCORE,5916,GO:1904380,8.4818e-02,5.0000e+00
IMP_SCORE,5917,GO:0002039,8.4814e-02,3.6000e+01
IMP_SCORE,5918,GO:0071339,8.4715e-02,1.3000e+01
IMP_SCORE,5919,GO:0035036,8.4640e-02,4.3000e+01
IMP_SCORE,5920,GO:0006281,8.4638e-02,1.3000e+02
IMP_SCORE,5921,GO:0014850,8.4622e-02,1.4000e+01
IMP_SCORE,5922,GO:0042462,8.4381e-02,2.9000e+01
IMP_SCORE,5923,GO:1900274,8.4378e-02,4.0000e+00
IMP_SCORE,5924,GO:0014854,8.4344e-02,3.0000e+00
IMP_SCORE,5925,GO:0015986,8.4295e-02,3.0000e+00
IMP_SCORE,5926,GO:0072655,8.4289e-02,2.0000e+01
IMP_SCORE,5927,GO:0015934,8.4246e-02,4.9000e+01
IMP_SCORE,5928,GO:0045844,8.4128e-02,6.0000e+00
IMP_SCORE,5929,GO:0006024,8.4089e-02,4.0000e+01
IMP_SCORE,5930,GO:0046653,8.4052e-02,1.1000e+01
IMP_SCORE,5931,GO:0009925,8.4019e-02,1.8000e+01
IMP_SCORE,5932,GO:0030317,8.3978e-02,2.0000e+01
IMP_SCORE,5933,GO:0070838,8.3906e-02,1.2700e+02
IMP_SCORE,5934,GO:0051193,8.3702e-02,2.9000e+01
IMP_SCORE,5935,GO:0098798,8.3682e-02,4.4000e+01
IMP_SCORE,5936,GO:0014829,8.3667e-02,4.0000e+00
IMP_SCORE,5937,GO:0060338,8.3659e-02,8.0000e+00
IMP_SCORE,5938,GO:0071542,8.3624e-02,5.0000e+00
IMP_SCORE,5939,GO:0071294,8.3580e-02,7.4000e+01
IMP_SCORE,5940,GO:0003823,8.3549e-02,7.9000e+01
IMP_SCORE,5941,GO:0003841,8.3498e-02,1.2000e+01
IMP_SCORE,5942,GO:0015296,8.3421e-02,1.8000e+01
IMP_SCORE,5943,GO:1903831,8.3418e-02,1.4000e+01
IMP_SCORE,5944,GO:0035864,8.3380e-02,6.0000e+00
IMP_SCORE,5945,GO:0018208,8.3374e-02,3.8000e+01
IMP_SCORE,5946,GO:0005871,8.3297e-02,2.9000e+01
IMP_SCORE,5947,GO:0051402,8.3204e-02,1.2000e+01
IMP_SCORE,5948,GO:0016879,8.3181e-02,2.4000e+01
IMP_SCORE,5949,GO:0022400,8.3061e-02,6.0000e+00
IMP_SCORE,5950,GO:0005201,8.2969e-02,1.0000e+02
IMP_SCORE,5951,GO:0016859,8.2955e-02,3.1000e+01
IMP_SCORE,5952,GO:0018393,8.2904e-02,2.0000e+01
IMP_SCORE,5953,GO:0015645,8.2890e-02,1.7000e+01
IMP_SCORE,5954,GO:0080154,8.2881e-02,1.8000e+01
IMP_SCORE,5955,GO:0032205,8.2678e-02,2.0000e+00
IMP_SCORE,5956,GO:0045815,8.2599e-02,2.3000e+01
IMP_SCORE,5957,GO:0010314,8.2460e-02,1.3000e+01
IMP_SCORE,5958,GO:0031114,8.2450e-02,1.3000e+01
IMP_SCORE,5959,GO:0090659,8.2402e-02,1.5000e+01
IMP_SCORE,5960,GO:1902043,8.2378e-02,4.0000e+00
IMP_SCORE,5961,GO:0070268,8.2205e-02,6.7000e+01
IMP_SCORE,5962,GO:0045454,8.2103e-02,5.2000e+01
IMP_SCORE,5963,GO:0035329,8.1902e-02,1.2000e+01
IMP_SCORE,5964,GO:0018149,8.1888e-02,2.4000e+01
IMP_SCORE,5965,GO:0061157,8.1759e-02,4.0000e+00
IMP_SCORE,5966,GO:0022412,8.1710e-02,7.4000e+01
IMP_SCORE,5967,GO:0045161,8.1654e-02,7.0000e+00
IMP_SCORE,5968,GO:0009798,8.1628e-02,1.5000e+01
IMP_SCORE,5969,GO:0000050,8.1624e-02,1.0000e+01
IMP_SCORE,5970,GO:0004519,8.1456e-02,8.8000e+01
IMP_SCORE,5971,GO:1903955,8.1360e-02,3.4000e+01
IMP_SCORE,5972,GO:0000775,8.1350e-02,2.9000e+01
IMP_SCORE,5973,GO:1900115,8.1332e-02,4.0000e+00
IMP_SCORE,5974,GO:0007218,8.1213e-02,7.6000e+01
IMP_SCORE,5975,GO:0015748,8.1202e-02,3.3000e+01
IMP_SCORE,5976,GO:0030816,8.1019e-02,1.5000e+01
IMP_SCORE,5977,GO:0008406,8.1013e-02,3.7000e+01
IMP_SCORE,5978,GO:0000779,8.0836e-02,4.0000e+00
IMP_SCORE,5979,GO:0015175,8.0824e-02,3.0000e+01
IMP_SCORE,5980,GO:0007156,8.0795e-02,1.3100e+02
IMP_SCORE,5981,GO:0052745,8.0791e-02,2.1000e+01
IMP_SCORE,5982,GO:0016279,8.0751e-02,2.2000e+01
IMP_SCORE,5983,GO:0016274,8.0716e-02,8.0000e+00
IMP_SCORE,5984,GO:0006450,8.0699e-02,2.5000e+01
IMP_SCORE,5985,GO:0048172,8.0582e-02,2.4000e+01
IMP_SCORE,5986,GO:0070228,8.0579e-02,2.4000e+01
IMP_SCORE,5987,GO:0030218,8.0534e-02,1.4000e+01
IMP_SCORE,5988,GO:1905368,8.0529e-02,5.3000e+01
IMP_SCORE,5989,GO:0055081,8.0463e-02,1.4000e+01
IMP_SCORE,5990,GO:0060174,8.0371e-02,5.0000e+00
IMP_SCORE,5991,GO:0036092,8.0331e-02,1.1000e+01
IMP_SCORE,5992,GO:0090128,8.0294e-02,3.0000e+00
IMP_SCORE,5993,GO:0007080,8.0281e-02,8.0000e+00
IMP_SCORE,5994,GO:0033048,8.0233e-02,4.0000e+00
IMP_SCORE,5995,GO:0006368,8.0215e-02,2.6000e+01
IMP_SCORE,5996,GO:0015923,8.0181e-02,3.2000e+01
IMP_SCORE,5997,GO:0006171,8.0171e-02,3.0000e+00
IMP_SCORE,5998,GO:0061061,8.0153e-02,6.2000e+01
IMP_SCORE,5999,GO:0071688,8.0129e-02,1.2000e+01
IMP_SCORE,6000,GO:0045132,7.9975e-02,8.0000e+00
IMP_SCORE,6001,GO:0060159,7.9957e-02,3.0000e+00
IMP_SCORE,6002,GO:0043949,7.9841e-02,6.0000e+00
IMP_SCORE,6003,GO:0016757,7.9615e-02,2.1500e+02
IMP_SCORE,6004,GO:0031492,7.9591e-02,1.5000e+01
IMP_SCORE,6005,GO:0070098,7.9582e-02,3.0000e+01
IMP_SCORE,6006,GO:0046040,7.9420e-02,3.0000e+00
IMP_SCORE,6007,GO:0045010,7.9419e-02,1.6000e+01
IMP_SCORE,6008,GO:0016747,7.9328e-02,1.8500e+02
IMP_SCORE,6009,GO:1903651,7.9293e-02,6.0000e+00
IMP_SCORE,6010,GO:0043176,7.9204e-02,3.0000e+00
IMP_SCORE,6011,GO:0017137,7.9105e-02,6.2000e+01
IMP_SCORE,6012,GO:0006625,7.9082e-02,1.2000e+01
IMP_SCORE,6013,GO:0071481,7.9070e-02,1.1000e+01
IMP_SCORE,6014,GO:0051194,7.9062e-02,4.0000e+00
IMP_SCORE,6015,GO:0004065,7.9017e-02,2.6000e+01
IMP_SCORE,6016,GO:0051985,7.8982e-02,1.0000e+00
IMP_SCORE,6017,GO:0016573,7.8976e-02,1.8000e+01
IMP_SCORE,6018,GO:0045070,7.8964e-02,1.1000e+01
IMP_SCORE,6019,GO:0090162,7.8869e-02,2.3000e+01
IMP_SCORE,6020,GO:0048634,7.8638e-02,2.4000e+01
IMP_SCORE,6021,GO:0006570,7.8542e-02,1.1000e+01
IMP_SCORE,6022,GO:2001053,7.8528e-02,2.0000e+00
IMP_SCORE,6023,GO:0032793,7.8339e-02,1.0000e+01
IMP_SCORE,6024,GO:0051151,7.8296e-02,1.2000e+01
IMP_SCORE,6025,GO:0061037,7.8284e-02,9.0000e+00
IMP_SCORE,6026,GO:0051004,7.8214e-02,6.0000e+00
IMP_SCORE,6027,GO:0009126,7.8187e-02,4.3000e+01
IMP_SCORE,6028,GO:0050810,7.8016e-02,1.5000e+01
IMP_SCORE,6029,GO:0060537,7.7980e-02,2.5000e+01
IMP_SCORE,6030,GO:0044236,7.7937e-02,4.3000e+01
IMP_SCORE,6031,GO:0016741,7.7822e-02,2.2500e+02
IMP_SCORE,6032,GO:0005342,7.7759e-02,7.1000e+01
IMP_SCORE,6033,GO:0005666,7.7751e-02,4.0000e+00
IMP_SCORE,6034,GO:0097747,7.7708e-02,2.0000e+01
IMP_SCORE,6035,GO:0005839,7.7519e-02,1.4000e+01
IMP_SCORE,6036,GO:0008188,7.7485e-02,3.3000e+01
IMP_SCORE,6037,GO:0097346,7.7168e-02,7.0000e+00
IMP_SCORE,6038,GO:0043550,7.7155e-02,1.7000e+01
IMP_SCORE,6039,GO:0070192,7.7115e-02,1.4000e+01
IMP_SCORE,6040,GO:0018216,7.7102e-02,1.6000e+01
IMP_SCORE,6041,GO:0016328,7.7066e-02,2.1000e+01
IMP_SCORE,6042,GO:0000375,7.7038e-02,6.8000e+01
IMP_SCORE,6043,GO:0004540,7.6966e-02,6.3000e+01
IMP_SCORE,6044,GO:0043020,7.6836e-02,1.0000e+01
IMP_SCORE,6045,GO:0043486,7.6790e-02,2.3000e+01
IMP_SCORE,6046,GO:0016339,7.6773e-02,8.7000e+01
IMP_SCORE,6047,GO:0032984,7.6732e-02,6.6000e+01
IMP_SCORE,6048,GO:0006516,7.6710e-02,1.2000e+01
IMP_SCORE,6049,GO:0001104,7.6626e-02,3.4000e+01
IMP_SCORE,6050,GO:0000153,7.6580e-02,6.0000e+00
IMP_SCORE,6051,GO:0030216,7.6473e-02,3.6000e+01
IMP_SCORE,6052,GO:0008643,7.6419e-02,5.2000e+01
IMP_SCORE,6053,GO:0006511,7.6213e-02,1.0200e+02
IMP_SCORE,6054,GO:0060706,7.6204e-02,1.6000e+01
IMP_SCORE,6055,GO:0016072,7.6161e-02,7.3000e+01
IMP_SCORE,6056,GO:1905517,7.6071e-02,4.0000e+00
IMP_SCORE,6057,GO:1903793,7.6057e-02,5.0000e+00
IMP_SCORE,6058,GO:0031424,7.6056e-02,9.2000e+01
IMP_SCORE,6059,GO:0001533,7.6029e-02,4.5000e+01
IMP_SCORE,6060,GO:0009247,7.6020e-02,4.2000e+01
IMP_SCORE,6061,GO:0021983,7.5950e-02,6.0000e+00
IMP_SCORE,6062,GO:0032350,7.5802e-02,8.0000e+00
IMP_SCORE,6063,GO:0097352,7.5624e-02,1.7000e+01
IMP_SCORE,6064,GO:0044144,7.5613e-02,7.0000e+00
IMP_SCORE,6065,GO:0030131,7.5411e-02,1.4000e+01
IMP_SCORE,6066,GO:0055029,7.5406e-02,1.3000e+01
IMP_SCORE,6067,GO:0001530,7.5294e-02,4.9000e+01
IMP_SCORE,6068,GO:0090136,7.5166e-02,1.1000e+01
IMP_SCORE,6069,GO:0003206,7.5085e-02,7.0000e+00
IMP_SCORE,6070,GO:0071897,7.5064e-02,2.1000e+01
IMP_SCORE,6071,GO:0007019,7.5049e-02,5.0000e+00
IMP_SCORE,6072,GO:0051957,7.5027e-02,4.0000e+00
IMP_SCORE,6073,GO:0044455,7.4930e-02,6.6000e+01
IMP_SCORE,6074,GO:0051497,7.4909e-02,7.0000e+00
IMP_SCORE,6075,GO:0006473,7.4705e-02,3.6000e+01
IMP_SCORE,6076,GO:0006112,7.4671e-02,2.8000e+01
IMP_SCORE,6077,GO:0008556,7.4578e-02,1.5000e+01
IMP_SCORE,6078,GO:0044703,7.4573e-02,8.7000e+01
IMP_SCORE,6079,GO:0016891,7.4497e-02,2.8000e+01
IMP_SCORE,6080,GO:0006582,7.4481e-02,5.0000e+00
IMP_SCORE,6081,GO:1900117,7.4480e-02,6.0000e+00
IMP_SCORE,6082,GO:0043551,7.4458e-02,2.0000e+00
IMP_SCORE,6083,GO:1901292,7.4320e-02,2.3000e+01
IMP_SCORE,6084,GO:0006354,7.4309e-02,3.2000e+01
IMP_SCORE,6085,GO:0070528,7.4214e-02,6.0000e+00
IMP_SCORE,6086,GO:0005229,7.4111e-02,1.5000e+01
IMP_SCORE,6087,GO:0034704,7.3986e-02,3.5000e+01
IMP_SCORE,6088,GO:0051797,7.3985e-02,4.0000e+00
IMP_SCORE,6089,GO:0004653,7.3929e-02,3.9000e+01
IMP_SCORE,6090,GO:0016684,7.3913e-02,5.2000e+01
IMP_SCORE,6091,GO:0008028,7.3905e-02,1.4000e+01
IMP_SCORE,6092,GO:0016273,7.3901e-02,1.9000e+01
IMP_SCORE,6093,GO:0006096,7.3848e-02,2.0000e+01
IMP_SCORE,6094,GO:0033003,7.3843e-02,1.7000e+01
IMP_SCORE,6095,GO:0030414,7.3768e-02,7.5000e+01
IMP_SCORE,6096,GO:0021879,7.3753e-02,1.0000e+01
IMP_SCORE,6097,GO:0001556,7.3737e-02,7.0000e+00
IMP_SCORE,6098,GO:0033630,7.3704e-02,1.5000e+01
IMP_SCORE,6099,GO:0001673,7.3663e-02,1.0000e+01
IMP_SCORE,6100,GO:0032786,7.3628e-02,6.0000e+00
IMP_SCORE,6101,GO:0000725,7.3581e-02,2.0000e+01
IMP_SCORE,6102,GO:0019531,7.3574e-02,6.0000e+00
IMP_SCORE,6103,GO:0009855,7.3453e-02,1.6000e+01
IMP_SCORE,6104,GO:0030316,7.3319e-02,1.6000e+01
IMP_SCORE,6105,GO:1901682,7.3233e-02,2.8000e+01
IMP_SCORE,6106,GO:0042393,7.3185e-02,9.7000e+01
IMP_SCORE,6107,GO:0015293,7.3175e-02,8.1000e+01
IMP_SCORE,6108,GO:0032784,7.3174e-02,5.2000e+01
IMP_SCORE,6109,GO:0017022,7.3155e-02,2.3000e+01
IMP_SCORE,6110,GO:0010494,7.3141e-02,1.2000e+01
IMP_SCORE,6111,GO:0006983,7.2930e-02,2.0000e+00
IMP_SCORE,6112,GO:0045187,7.2906e-02,1.0000e+00
IMP_SCORE,6113,GO:0070199,7.2906e-02,1.0000e+00
IMP_SCORE,6114,GO:0044257,7.2721e-02,1.3000e+01
IMP_SCORE,6115,GO:0032993,7.2710e-02,3.9000e+01
IMP_SCORE,6116,GO:0031491,7.2698e-02,1.8000e+01
IMP_SCORE,6117,GO:0008194,7.2505e-02,1.2100e+02
IMP_SCORE,6118,GO:0006342,7.2504e-02,2.3000e+01
IMP_SCORE,6119,GO:0098743,7.2488e-02,1.4000e+01
IMP_SCORE,6120,GO:1901016,7.2462e-02,1.7000e+01
IMP_SCORE,6121,GO:0098869,7.2375e-02,6.8000e+01
IMP_SCORE,6122,GO:0008333,7.2198e-02,1.8000e+01
IMP_SCORE,6123,GO:0044450,7.2139e-02,8.7000e+01
IMP_SCORE,6124,GO:0007608,7.2106e-02,3.4000e+01
IMP_SCORE,6125,GO:0007520,7.1988e-02,3.1000e+01
IMP_SCORE,6126,GO:0002027,7.1941e-02,3.1000e+01
IMP_SCORE,6127,GO:0001886,7.1892e-02,9.0000e+00
IMP_SCORE,6128,GO:0000182,7.1866e-02,4.0000e+00
IMP_SCORE,6129,GO:0007127,7.1864e-02,6.0000e+00
IMP_SCORE,6130,GO:1900003,7.1862e-02,8.0000e+00
IMP_SCORE,6131,GO:0001205,7.1712e-02,9.0000e+00
IMP_SCORE,6132,GO:0006165,7.1585e-02,2.0000e+01
IMP_SCORE,6133,GO:0016782,7.1584e-02,7.5000e+01
IMP_SCORE,6134,GO:0002082,7.1527e-02,5.0000e+00
IMP_SCORE,6135,GO:0072662,7.1514e-02,1.1000e+01
IMP_SCORE,6136,GO:0050901,7.1391e-02,1.7000e+01
IMP_SCORE,6137,GO:0099516,7.1373e-02,4.8000e+01
IMP_SCORE,6138,GO:0071824,7.1297e-02,5.4000e+01
IMP_SCORE,6139,GO:0089711,7.1226e-02,8.0000e+00
IMP_SCORE,6140,GO:0034629,7.1076e-02,1.3000e+01
IMP_SCORE,6141,GO:0033139,7.1073e-02,2.0000e+00
IMP_SCORE,6142,GO:0022624,7.1032e-02,8.0000e+00
IMP_SCORE,6143,GO:0019213,7.1029e-02,2.2000e+01
IMP_SCORE,6144,GO:0000784,7.0992e-02,3.2000e+01
IMP_SCORE,6145,GO:0007565,7.0975e-02,6.6000e+01
IMP_SCORE,6146,GO:0050906,7.0955e-02,7.7000e+01
IMP_SCORE,6147,GO:0006297,7.0925e-02,5.0000e+00
IMP_SCORE,6148,GO:0008195,7.0783e-02,3.6000e+01
IMP_SCORE,6149,GO:1903363,7.0783e-02,1.6000e+01
IMP_SCORE,6150,GO:0006914,7.0620e-02,1.1200e+02
IMP_SCORE,6151,GO:0030521,7.0571e-02,1.4000e+01
IMP_SCORE,6152,GO:2001267,7.0425e-02,1.0000e+00
IMP_SCORE,6153,GO:0015299,7.0397e-02,1.2000e+01
IMP_SCORE,6154,GO:0016854,7.0283e-02,3.8000e+01
IMP_SCORE,6155,GO:0005761,7.0199e-02,2.3000e+01
IMP_SCORE,6156,GO:0016363,7.0153e-02,4.5000e+01
IMP_SCORE,6157,GO:0007292,7.0015e-02,1.1000e+01
IMP_SCORE,6158,GO:0002716,6.9997e-02,5.0000e+00
IMP_SCORE,6159,GO:0045823,6.9935e-02,6.0000e+00
IMP_SCORE,6160,GO:0019320,6.9889e-02,2.8000e+01
IMP_SCORE,6161,GO:0008378,6.9881e-02,3.6000e+01
IMP_SCORE,6162,GO:0072178,6.9876e-02,1.0000e+01
IMP_SCORE,6163,GO:0046627,6.9875e-02,1.7000e+01
IMP_SCORE,6164,GO:0010501,6.9783e-02,3.6000e+01
IMP_SCORE,6165,GO:0036508,6.9742e-02,8.0000e+00
IMP_SCORE,6166,GO:0050873,6.9738e-02,2.8000e+01
IMP_SCORE,6167,GO:0048232,6.9720e-02,1.7500e+02
IMP_SCORE,6168,GO:0045879,6.9570e-02,5.0000e+00
IMP_SCORE,6169,GO:0072215,6.9527e-02,2.0000e+00
IMP_SCORE,6170,GO:0006305,6.9417e-02,1.7000e+01
IMP_SCORE,6171,GO:0006458,6.9378e-02,2.9000e+01
IMP_SCORE,6172,GO:0060231,6.9243e-02,2.0000e+00
IMP_SCORE,6173,GO:0048156,6.9195e-02,1.1000e+01
IMP_SCORE,6174,GO:0006501,6.9156e-02,4.4000e+01
IMP_SCORE,6175,GO:0030545,6.9142e-02,4.4000e+01
IMP_SCORE,6176,GO:0030500,6.9032e-02,2.7000e+01
IMP_SCORE,6177,GO:0071774,6.8922e-02,1.7000e+01
IMP_SCORE,6178,GO:0032026,6.8827e-02,2.2000e+01
IMP_SCORE,6179,GO:0002934,6.8802e-02,3.0000e+00
IMP_SCORE,6180,GO:0048284,6.8740e-02,5.3000e+01
IMP_SCORE,6181,GO:0005346,6.8700e-02,1.2000e+01
IMP_SCORE,6182,GO:0001098,6.8689e-02,1.4000e+01
IMP_SCORE,6183,GO:0000175,6.8662e-02,9.0000e+00
IMP_SCORE,6184,GO:0014888,6.8595e-02,1.0000e+01
IMP_SCORE,6185,GO:0008374,6.8593e-02,2.9000e+01
IMP_SCORE,6186,GO:0070822,6.8541e-02,5.0000e+00
IMP_SCORE,6187,GO:0019905,6.8535e-02,8.8000e+01
IMP_SCORE,6188,GO:0042625,6.8523e-02,2.5000e+01
IMP_SCORE,6189,GO:0048011,6.8498e-02,1.2000e+01
IMP_SCORE,6190,GO:0000722,6.8333e-02,7.0000e+00
IMP_SCORE,6191,GO:0007052,6.8273e-02,2.5000e+01
IMP_SCORE,6192,GO:0010226,6.8267e-02,4.0000e+00
IMP_SCORE,6193,GO:0046625,6.8135e-02,7.0000e+00
IMP_SCORE,6194,GO:0050965,6.8053e-02,5.0000e+00
IMP_SCORE,6195,GO:0010875,6.8014e-02,1.1000e+01
IMP_SCORE,6196,GO:0050881,6.7997e-02,2.0000e+00
IMP_SCORE,6197,GO:2001020,6.7974e-02,3.0000e+01
IMP_SCORE,6198,GO:0005165,6.7929e-02,3.0000e+00
IMP_SCORE,6199,GO:0021846,6.7858e-02,7.0000e+00
IMP_SCORE,6200,GO:0033046,6.7833e-02,2.0000e+00
IMP_SCORE,6201,GO:0034723,6.7826e-02,2.0000e+00
IMP_SCORE,6202,GO:0021522,6.7688e-02,1.7000e+01
IMP_SCORE,6203,GO:0051647,6.7666e-02,5.0000e+00
IMP_SCORE,6204,GO:0070202,6.7630e-02,3.0000e+00
IMP_SCORE,6205,GO:0004198,6.7591e-02,3.0000e+01
IMP_SCORE,6206,GO:0032259,6.7490e-02,2.0000e+02
IMP_SCORE,6207,GO:0003341,6.7454e-02,2.0000e+01
IMP_SCORE,6208,GO:0016408,6.7413e-02,4.6000e+01
IMP_SCORE,6209,GO:1990381,6.7365e-02,3.0000e+00
IMP_SCORE,6210,GO:0043130,6.7122e-02,1.3000e+02
IMP_SCORE,6211,GO:0006853,6.7109e-02,4.0000e+00
IMP_SCORE,6212,GO:0050308,6.7004e-02,1.0000e+00
IMP_SCORE,6213,GO:0006338,6.6996e-02,4.0000e+01
IMP_SCORE,6214,GO:0030004,6.6972e-02,2.9000e+01
IMP_SCORE,6215,GO:0005372,6.6842e-02,3.2000e+01
IMP_SCORE,6216,GO:1902187,6.6835e-02,5.0000e+00
IMP_SCORE,6217,GO:1903205,6.6766e-02,7.0000e+00
IMP_SCORE,6218,GO:0033391,6.6610e-02,5.0000e+00
IMP_SCORE,6219,GO:0031648,6.6600e-02,1.9000e+01
IMP_SCORE,6220,GO:0070006,6.6585e-02,1.5000e+01
IMP_SCORE,6221,GO:0035794,6.6539e-02,5.0000e+00
IMP_SCORE,6222,GO:0005782,6.6530e-02,2.3000e+01
IMP_SCORE,6223,GO:0006612,6.6394e-02,4.2000e+01
IMP_SCORE,6224,GO:0006405,6.6321e-02,2.1000e+01
IMP_SCORE,6225,GO:0030992,6.6226e-02,3.0000e+00
IMP_SCORE,6226,GO:0060192,6.6128e-02,5.0000e+00
IMP_SCORE,6227,GO:0001784,6.6072e-02,1.3000e+01
IMP_SCORE,6228,GO:0042246,6.5984e-02,4.5000e+01
IMP_SCORE,6229,GO:0045655,6.5949e-02,6.0000e+00
IMP_SCORE,6230,GO:0051784,6.5932e-02,1.1000e+01
IMP_SCORE,6231,GO:0005980,6.5789e-02,1.7000e+01
IMP_SCORE,6232,GO:0001824,6.5769e-02,1.5000e+01
IMP_SCORE,6233,GO:0030488,6.5670e-02,8.0000e+00
IMP_SCORE,6234,GO:0039706,6.5630e-02,3.0000e+00
IMP_SCORE,6235,GO:0006839,6.5461e-02,4.7000e+01
IMP_SCORE,6236,GO:0035437,6.5418e-02,5.0000e+00
IMP_SCORE,6237,GO:0001823,6.5410e-02,1.0000e+00
IMP_SCORE,6238,GO:0007606,6.5380e-02,5.8000e+01
IMP_SCORE,6239,GO:0006378,6.5265e-02,1.4000e+01
IMP_SCORE,6240,GO:0006376,6.5178e-02,1.8000e+01
IMP_SCORE,6241,GO:1905508,6.5129e-02,7.0000e+00
IMP_SCORE,6242,GO:0045762,6.5122e-02,1.3000e+01
IMP_SCORE,6243,GO:0097300,6.5035e-02,1.8000e+01
IMP_SCORE,6244,GO:0019373,6.4988e-02,1.3000e+01
IMP_SCORE,6245,GO:0048261,6.4881e-02,1.0000e+00
IMP_SCORE,6246,GO:0097722,6.4800e-02,1.8000e+01
IMP_SCORE,6247,GO:0003724,6.4789e-02,1.6000e+01
IMP_SCORE,6248,GO:0016866,6.4694e-02,1.3000e+01
IMP_SCORE,6249,GO:0014894,6.4638e-02,2.0000e+00
IMP_SCORE,6250,GO:0035176,6.4543e-02,4.7000e+01
IMP_SCORE,6251,GO:0033865,6.4464e-02,1.2000e+01
IMP_SCORE,6252,GO:0002832,6.4437e-02,1.6000e+01
IMP_SCORE,6253,GO:0032781,6.4387e-02,4.1000e+01
IMP_SCORE,6254,GO:0070972,6.4379e-02,1.9000e+01
IMP_SCORE,6255,GO:0003407,6.4322e-02,7.0000e+00
IMP_SCORE,6256,GO:0071025,6.4292e-02,3.0000e+00
IMP_SCORE,6257,GO:0019212,6.4214e-02,2.0000e+01
IMP_SCORE,6258,GO:0005778,6.4197e-02,3.9000e+01
IMP_SCORE,6259,GO:0050691,6.4037e-02,5.0000e+00
IMP_SCORE,6260,GO:0030215,6.4021e-02,3.0000e+00
IMP_SCORE,6261,GO:0051443,6.3913e-02,1.1000e+01
IMP_SCORE,6262,GO:0006882,6.3886e-02,6.0000e+00
IMP_SCORE,6263,GO:0046628,6.3857e-02,2.0000e+00
IMP_SCORE,6264,GO:0034660,6.3851e-02,1.4600e+02
IMP_SCORE,6265,GO:0032731,6.3849e-02,1.9000e+01
IMP_SCORE,6266,GO:0015937,6.3715e-02,6.0000e+00
IMP_SCORE,6267,GO:0050718,6.3713e-02,9.0000e+00
IMP_SCORE,6268,GO:0016796,6.3695e-02,1.9000e+01
IMP_SCORE,6269,GO:0022824,6.3607e-02,2.1000e+01
IMP_SCORE,6270,GO:0016338,6.3540e-02,5.8000e+01
IMP_SCORE,6271,GO:0097576,6.3539e-02,2.8000e+01
IMP_SCORE,6272,GO:0031065,6.3533e-02,4.0000e+00
IMP_SCORE,6273,GO:0031000,6.3489e-02,3.0000e+00
IMP_SCORE,6274,GO:0015172,6.3488e-02,8.0000e+00
IMP_SCORE,6275,GO:0016075,6.3435e-02,2.0000e+00
IMP_SCORE,6276,GO:0010763,6.3218e-02,7.0000e+00
IMP_SCORE,6277,GO:0005929,6.3155e-02,3.1500e+02
IMP_SCORE,6278,GO:0071617,6.3130e-02,2.0000e+00
IMP_SCORE,6279,GO:0043558,6.3127e-02,4.0000e+00
IMP_SCORE,6280,GO:0016655,6.3102e-02,4.2000e+01
IMP_SCORE,6281,GO:0060485,6.3062e-02,1.7000e+01
IMP_SCORE,6282,GO:0008540,6.3038e-02,4.0000e+00
IMP_SCORE,6283,GO:0048103,6.2978e-02,1.0000e+00
IMP_SCORE,6284,GO:0000786,6.2926e-02,3.1000e+01
IMP_SCORE,6285,GO:0032305,6.2839e-02,2.0000e+00
IMP_SCORE,6286,GO:0031418,6.2775e-02,1.2000e+01
IMP_SCORE,6287,GO:0036459,6.2740e-02,6.6000e+01
IMP_SCORE,6288,GO:0031076,6.2495e-02,6.0000e+00
IMP_SCORE,6289,GO:0005930,6.2436e-02,4.4000e+01
IMP_SCORE,6290,GO:0007548,6.2376e-02,8.0000e+00
IMP_SCORE,6291,GO:0005158,6.2328e-02,2.2000e+01
IMP_SCORE,6292,GO:0071013,6.2312e-02,2.2000e+01
IMP_SCORE,6293,GO:0000940,6.2071e-02,6.0000e+00
IMP_SCORE,6294,GO:0005840,6.1978e-02,4.4000e+01
IMP_SCORE,6295,GO:0060349,6.1973e-02,9.0000e+00
IMP_SCORE,6296,GO:0014896,6.1923e-02,1.2000e+01
IMP_SCORE,6297,GO:0009129,6.1868e-02,8.0000e+00
IMP_SCORE,6298,GO:0009452,6.1866e-02,9.0000e+00
IMP_SCORE,6299,GO:0070988,6.1846e-02,2.8000e+01
IMP_SCORE,6300,GO:0034593,6.1749e-02,1.9000e+01
IMP_SCORE,6301,GO:0042267,6.1623e-02,2.0000e+01
IMP_SCORE,6302,GO:0005391,6.1484e-02,1.9000e+01
IMP_SCORE,6303,GO:0030320,6.1470e-02,6.0000e+00
IMP_SCORE,6304,GO:0010257,6.1441e-02,1.7000e+01
IMP_SCORE,6305,GO:0039532,6.1403e-02,7.0000e+00
IMP_SCORE,6306,GO:0046636,6.1277e-02,3.0000e+00
IMP_SCORE,6307,GO:1902074,6.1255e-02,1.2000e+01
IMP_SCORE,6308,GO:0043414,6.1233e-02,7.3000e+01
IMP_SCORE,6309,GO:0033047,6.1102e-02,1.1000e+01
IMP_SCORE,6310,GO:0045494,6.1058e-02,1.8000e+01
IMP_SCORE,6311,GO:0007622,6.0987e-02,2.5000e+01
IMP_SCORE,6312,GO:0043038,6.0783e-02,2.2000e+01
IMP_SCORE,6313,GO:0004549,6.0766e-02,5.0000e+00
IMP_SCORE,6314,GO:0000272,6.0473e-02,1.0000e+01
IMP_SCORE,6315,GO:0080111,6.0457e-02,5.0000e+00
IMP_SCORE,6316,GO:0016529,6.0292e-02,1.9000e+01
IMP_SCORE,6317,GO:0071715,6.0274e-02,7.0000e+00
IMP_SCORE,6318,GO:0031223,6.0263e-02,4.0000e+00
IMP_SCORE,6319,GO:0016875,6.0091e-02,3.1000e+01
IMP_SCORE,6320,GO:0048286,6.0045e-02,3.0000e+00
IMP_SCORE,6321,GO:0051444,5.9984e-02,1.2000e+01
IMP_SCORE,6322,GO:0016471,5.9977e-02,1.2000e+01
IMP_SCORE,6323,GO:0030150,5.9941e-02,6.0000e+00
IMP_SCORE,6324,GO:0070063,5.9881e-02,1.9000e+01
IMP_SCORE,6325,GO:0016775,5.9859e-02,6.0000e+00
IMP_SCORE,6326,GO:0009119,5.9849e-02,4.0000e+01
IMP_SCORE,6327,GO:0090161,5.9713e-02,3.0000e+00
IMP_SCORE,6328,GO:0000783,5.9701e-02,2.0000e+00
IMP_SCORE,6329,GO:0000731,5.9666e-02,1.7000e+01
IMP_SCORE,6330,GO:0000242,5.9656e-02,9.0000e+00
IMP_SCORE,6331,GO:0007512,5.9564e-02,3.0000e+00
IMP_SCORE,6332,GO:0030204,5.9537e-02,2.1000e+01
IMP_SCORE,6333,GO:0010962,5.9395e-02,1.5000e+01
IMP_SCORE,6334,GO:0030823,5.9356e-02,9.0000e+00
IMP_SCORE,6335,GO:0043485,5.9221e-02,1.2000e+01
IMP_SCORE,6336,GO:0043268,5.9215e-02,8.0000e+00
IMP_SCORE,6337,GO:0032060,5.9181e-02,1.9000e+01
IMP_SCORE,6338,GO:2001241,5.9042e-02,7.0000e+00
[truncated: 2,215,924 more chars]
