# Supplementary material for: A new approach for interpreting Random Forest models and its application to the biology of ageing
Source: Bioinformatics. 2018 Feb 16;34(14):2449–56. doi: 10.1093/bioinformatics/bty087 (PMC6041990; doi:10.1093/bioinformatics/bty087)
Supplement: Supplementary Data [file bty087_src_code_and_dataset.zip › src_code_and_dataset/results/24_false.txt]

PARAM, Using dataset: /pi/home/cug/ff79/GCWA/datasets/go.arff
PARAM, Using class: class_expression_brain
PARAM, Number of iterations: 100,200,300,
PARAM, Max. depth: 0
PARAM, Random seed: 24
PARAM, Number of random selected features used in each split: 0.5,1.0,2.0,
PARAM, Do IB undersample: false
PARAM, N. of min. positive values: 10
PARAM, N. bins: -1
STATS_LATEX_DB & go.arff & class_expression_brain & 17716 & 7491 & N:17149 / O:420 / U:147 /  \\ 
CROSSVALID_STATS_BEGIN

Correctly Classified Instances       17138               96.7374 %
Incorrectly Classified Instances       578                3.2626 %
Kappa statistic                          0.0184
Mean absolute error                      0.0293
Root mean squared error                  0.1245
Relative absolute error                 93.6774 %
Root relative squared error             99.7135 %
Total Number of Instances            17716     

=== Detailed Accuracy By Class ===

                 TP Rate  FP Rate  Precision  Recall   F-Measure  MCC      ROC Area  PRC Area  Class
                 0.999    0.989    0.968      0.999    0.983      0.047    0.698     0.983     N
                 0.014    0.001    0.353      0.014    0.027      0.067    0.730     0.095     O
                 0.000    0.000    0.000      0.000    0.000      -0.002   0.654     0.023     U
                 0.000    0.000    0.000      0.000    0.000      0.000    ?         ?         ?
Weighted Avg.    0.967    0.958    0.946      0.967    0.953      0.047    0.698     0.954     

=== Confusion Matrix ===

     a     b     c     d   <-- classified as
 17132    11     6     0 |     a = N
   414     6     0     0 |     b = O
   147     0     0     0 |     c = U
     0     0     0     0 |     d = ?

CROSSVALID_STATS_END
STATS_LATEX_ACC & go.arff & class_expression_brain & 0.946 & 0.967 & 0.953 & 0.698 & 0.954 \\ 
STATS_LATEX_ACC_PER & go.arff & class_expression_brain & 0.968 & 0.999 & 0.983 & 0.698 & 0.983 & N \\ 
STATS_LATEX_ACC_PER & go.arff & class_expression_brain & 0.353 & 0.014 & 0.027 & 0.730 & 0.095 & O \\ 
STATS_LATEX_ACC_PER & go.arff & class_expression_brain & 0.000 & 0.000 & 0.000 & 0.654 & 0.023 & U \\ 
ROCPOINTS_N,0.0600,1.0000,1.0000,0.9680,1.0000
ROCPOINTS_N,0.0633,0.9982,1.0000,0.9680,1.0000
ROCPOINTS_N,0.0900,0.9965,1.0000,0.9681,1.0000
ROCPOINTS_N,0.2133,0.9947,1.0000,0.9682,1.0000
ROCPOINTS_N,0.2300,0.9929,1.0000,0.9682,1.0000
ROCPOINTS_N,0.2900,0.9929,0.9999,0.9682,0.9999
ROCPOINTS_N,0.3300,0.9929,0.9999,0.9682,0.9999
ROCPOINTS_N,0.3567,0.9929,0.9998,0.9682,0.9998
ROCPOINTS_N,0.3590,0.9929,0.9997,0.9682,0.9997
ROCPOINTS_N,0.3700,0.9929,0.9997,0.9682,0.9997
ROCPOINTS_N,0.3833,0.9929,0.9996,0.9682,0.9996
ROCPOINTS_N,0.4000,0.9929,0.9995,0.9682,0.9995
ROCPOINTS_N,0.4200,0.9912,0.9995,0.9683,0.9995
ROCPOINTS_N,0.4267,0.9912,0.9995,0.9683,0.9995
ROCPOINTS_N,0.4300,0.9912,0.9994,0.9683,0.9994
ROCPOINTS_N,0.4367,0.9912,0.9994,0.9682,0.9994
ROCPOINTS_N,0.4533,0.9894,0.9994,0.9683,0.9994
ROCPOINTS_N,0.4567,0.9894,0.9992,0.9683,0.9992
ROCPOINTS_N,0.4767,0.9894,0.9992,0.9683,0.9992
ROCPOINTS_N,0.4833,0.9894,0.9991,0.9683,0.9991
ROCPOINTS_N,0.4912,0.9894,0.9991,0.9683,0.9991
ROCPOINTS_N,0.5067,0.9894,0.9990,0.9683,0.9990
ROCPOINTS_N,0.5133,0.9894,0.9990,0.9683,0.9990
ROCPOINTS_N,0.5144,0.9894,0.9988,0.9683,0.9988
ROCPOINTS_N,0.5167,0.9894,0.9987,0.9683,0.9987
ROCPOINTS_N,0.5200,0.9894,0.9987,0.9683,0.9987
ROCPOINTS_N,0.5242,0.9894,0.9986,0.9683,0.9986
ROCPOINTS_N,0.5267,0.9894,0.9985,0.9683,0.9985
ROCPOINTS_N,0.5300,0.9877,0.9985,0.9683,0.9985
ROCPOINTS_N,0.5453,0.9877,0.9985,0.9683,0.9985
ROCPOINTS_N,0.5458,0.9877,0.9984,0.9683,0.9984
ROCPOINTS_N,0.5530,0.9877,0.9984,0.9683,0.9984
ROCPOINTS_N,0.5600,0.9877,0.9983,0.9683,0.9983
ROCPOINTS_N,0.5633,0.9859,0.9983,0.9684,0.9983
ROCPOINTS_N,0.5633,0.9859,0.9982,0.9684,0.9982
ROCPOINTS_N,0.5651,0.9841,0.9982,0.9684,0.9982
ROCPOINTS_N,0.5655,0.9841,0.9981,0.9684,0.9981
ROCPOINTS_N,0.5667,0.9841,0.9981,0.9684,0.9981
ROCPOINTS_N,0.5767,0.9841,0.9978,0.9684,0.9978
ROCPOINTS_N,0.5800,0.9841,0.9978,0.9684,0.9978
ROCPOINTS_N,0.5833,0.9841,0.9977,0.9684,0.9977
ROCPOINTS_N,0.5900,0.9841,0.9977,0.9684,0.9977
ROCPOINTS_N,0.5933,0.9824,0.9977,0.9685,0.9977
ROCPOINTS_N,0.5967,0.9806,0.9976,0.9685,0.9976
ROCPOINTS_N,0.6033,0.9806,0.9975,0.9685,0.9975
ROCPOINTS_N,0.6067,0.9806,0.9974,0.9685,0.9974
ROCPOINTS_N,0.6100,0.9788,0.9973,0.9686,0.9973
ROCPOINTS_N,0.6133,0.9788,0.9973,0.9686,0.9973
ROCPOINTS_N,0.6167,0.9753,0.9971,0.9687,0.9971
ROCPOINTS_N,0.6233,0.9753,0.9970,0.9687,0.9970
ROCPOINTS_N,0.6267,0.9753,0.9970,0.9687,0.9970
ROCPOINTS_N,0.6300,0.9753,0.9969,0.9687,0.9969
ROCPOINTS_N,0.6400,0.9753,0.9968,0.9687,0.9968
ROCPOINTS_N,0.6433,0.9753,0.9967,0.9687,0.9967
ROCPOINTS_N,0.6467,0.9753,0.9966,0.9687,0.9966
ROCPOINTS_N,0.6481,0.9753,0.9965,0.9687,0.9965
ROCPOINTS_N,0.6533,0.9753,0.9964,0.9687,0.9964
ROCPOINTS_N,0.6567,0.9753,0.9963,0.9686,0.9963
ROCPOINTS_N,0.6667,0.9753,0.9963,0.9686,0.9963
ROCPOINTS_N,0.6674,0.9753,0.9962,0.9686,0.9962
ROCPOINTS_N,0.6699,0.9753,0.9962,0.9686,0.9962
ROCPOINTS_N,0.6700,0.9753,0.9961,0.9686,0.9961
ROCPOINTS_N,0.6767,0.9753,0.9959,0.9686,0.9959
ROCPOINTS_N,0.6794,0.9700,0.9959,0.9688,0.9959
ROCPOINTS_N,0.6797,0.9700,0.9959,0.9688,0.9959
ROCPOINTS_N,0.6800,0.9700,0.9958,0.9688,0.9958
ROCPOINTS_N,0.6833,0.9700,0.9957,0.9688,0.9957
ROCPOINTS_N,0.6856,0.9700,0.9956,0.9688,0.9956
ROCPOINTS_N,0.6867,0.9683,0.9956,0.9688,0.9956
ROCPOINTS_N,0.6900,0.9665,0.9956,0.9689,0.9956
ROCPOINTS_N,0.6920,0.9647,0.9955,0.9690,0.9955
ROCPOINTS_N,0.6967,0.9647,0.9954,0.9690,0.9954
ROCPOINTS_N,0.7000,0.9647,0.9952,0.9689,0.9952
ROCPOINTS_N,0.7033,0.9647,0.9950,0.9689,0.9950
ROCPOINTS_N,0.7067,0.9647,0.9949,0.9689,0.9949
ROCPOINTS_N,0.7133,0.9612,0.9948,0.9690,0.9948
ROCPOINTS_N,0.7200,0.9594,0.9948,0.9691,0.9948
ROCPOINTS_N,0.7200,0.9594,0.9948,0.9691,0.9948
ROCPOINTS_N,0.7233,0.9594,0.9945,0.9691,0.9945
ROCPOINTS_N,0.7267,0.9559,0.9944,0.9692,0.9944
ROCPOINTS_N,0.7300,0.9524,0.9942,0.9693,0.9942
ROCPOINTS_N,0.7333,0.9524,0.9939,0.9693,0.9939
ROCPOINTS_N,0.7336,0.9506,0.9937,0.9693,0.9937
ROCPOINTS_N,0.7367,0.9506,0.9936,0.9693,0.9936
ROCPOINTS_N,0.7381,0.9506,0.9935,0.9693,0.9935
ROCPOINTS_N,0.7400,0.9506,0.9935,0.9693,0.9935
ROCPOINTS_N,0.7433,0.9506,0.9933,0.9693,0.9933
ROCPOINTS_N,0.7450,0.9506,0.9931,0.9693,0.9931
ROCPOINTS_N,0.7457,0.9506,0.9930,0.9693,0.9930
ROCPOINTS_N,0.7467,0.9506,0.9929,0.9693,0.9929
ROCPOINTS_N,0.7500,0.9489,0.9928,0.9694,0.9928
ROCPOINTS_N,0.7533,0.9471,0.9925,0.9694,0.9925
ROCPOINTS_N,0.7567,0.9471,0.9924,0.9694,0.9924
ROCPOINTS_N,0.7600,0.9453,0.9922,0.9695,0.9922
ROCPOINTS_N,0.7611,0.9453,0.9921,0.9695,0.9921
ROCPOINTS_N,0.7633,0.9453,0.9920,0.9695,0.9920
ROCPOINTS_N,0.7657,0.9453,0.9915,0.9694,0.9915
ROCPOINTS_N,0.7667,0.9453,0.9915,0.9694,0.9915
ROCPOINTS_N,0.7700,0.9453,0.9914,0.9694,0.9914
ROCPOINTS_N,0.7719,0.9453,0.9911,0.9694,0.9911
ROCPOINTS_N,0.7733,0.9453,0.9910,0.9694,0.9910
ROCPOINTS_N,0.7767,0.9436,0.9907,0.9695,0.9907
ROCPOINTS_N,0.7800,0.9436,0.9906,0.9695,0.9906
ROCPOINTS_N,0.7811,0.9418,0.9901,0.9695,0.9901
ROCPOINTS_N,0.7833,0.9418,0.9900,0.9695,0.9900
ROCPOINTS_N,0.7867,0.9400,0.9899,0.9696,0.9899
ROCPOINTS_N,0.7900,0.9400,0.9896,0.9695,0.9896
ROCPOINTS_N,0.7922,0.9383,0.9892,0.9696,0.9892
ROCPOINTS_N,0.7933,0.9383,0.9892,0.9696,0.9892
ROCPOINTS_N,0.7967,0.9347,0.9887,0.9697,0.9887
ROCPOINTS_N,0.7992,0.9330,0.9885,0.9697,0.9885
ROCPOINTS_N,0.8000,0.9330,0.9884,0.9697,0.9884
ROCPOINTS_N,0.8025,0.9312,0.9881,0.9698,0.9881
ROCPOINTS_N,0.8033,0.9312,0.9880,0.9698,0.9880
ROCPOINTS_N,0.8052,0.9312,0.9877,0.9698,0.9877
ROCPOINTS_N,0.8067,0.9312,0.9876,0.9698,0.9876
ROCPOINTS_N,0.8070,0.9224,0.9873,0.9700,0.9873
ROCPOINTS_N,0.8093,0.9224,0.9872,0.9700,0.9872
ROCPOINTS_N,0.8100,0.9206,0.9872,0.9701,0.9872
ROCPOINTS_N,0.8133,0.9118,0.9868,0.9704,0.9868
ROCPOINTS_N,0.8146,0.9118,0.9866,0.9704,0.9866
ROCPOINTS_N,0.8156,0.9118,0.9866,0.9703,0.9866
ROCPOINTS_N,0.8167,0.9118,0.9865,0.9703,0.9865
ROCPOINTS_N,0.8187,0.9083,0.9864,0.9705,0.9864
ROCPOINTS_N,0.8200,0.9083,0.9863,0.9705,0.9863
ROCPOINTS_N,0.8233,0.9065,0.9854,0.9705,0.9854
ROCPOINTS_N,0.8236,0.9048,0.9845,0.9705,0.9845
ROCPOINTS_N,0.8258,0.9048,0.9845,0.9705,0.9845
ROCPOINTS_N,0.8267,0.9048,0.9844,0.9705,0.9844
ROCPOINTS_N,0.8300,0.9030,0.9838,0.9705,0.9838
ROCPOINTS_N,0.8333,0.9012,0.9832,0.9706,0.9832
ROCPOINTS_N,0.8361,0.8977,0.9823,0.9707,0.9823
ROCPOINTS_N,0.8367,0.8977,0.9823,0.9707,0.9823
ROCPOINTS_N,0.8400,0.8942,0.9815,0.9708,0.9815
ROCPOINTS_N,0.8415,0.8871,0.9802,0.9709,0.9802
ROCPOINTS_N,0.8433,0.8871,0.9802,0.9709,0.9802
ROCPOINTS_N,0.8463,0.8871,0.9792,0.9709,0.9792
ROCPOINTS_N,0.8467,0.8871,0.9792,0.9709,0.9792
ROCPOINTS_N,0.8500,0.8801,0.9782,0.9711,0.9782
ROCPOINTS_N,0.8533,0.8783,0.9769,0.9711,0.9769
ROCPOINTS_N,0.8558,0.8765,0.9762,0.9712,0.9762
ROCPOINTS_N,0.8567,0.8765,0.9762,0.9712,0.9762
ROCPOINTS_N,0.8583,0.8713,0.9749,0.9713,0.9749
ROCPOINTS_N,0.8600,0.8713,0.9749,0.9713,0.9749
ROCPOINTS_N,0.8619,0.8624,0.9725,0.9715,0.9725
ROCPOINTS_N,0.8633,0.8624,0.9724,0.9715,0.9724
ROCPOINTS_N,0.8667,0.8536,0.9711,0.9718,0.9711
ROCPOINTS_N,0.8675,0.8483,0.9687,0.9719,0.9687
ROCPOINTS_N,0.8678,0.8483,0.9686,0.9719,0.9686
ROCPOINTS_N,0.8700,0.8483,0.9686,0.9719,0.9686
ROCPOINTS_N,0.8733,0.8377,0.9662,0.9721,0.9662
ROCPOINTS_N,0.8733,0.8377,0.9661,0.9721,0.9661
ROCPOINTS_N,0.8767,0.8307,0.9641,0.9723,0.9641
ROCPOINTS_N,0.8783,0.8254,0.9622,0.9724,0.9622
ROCPOINTS_N,0.8796,0.8254,0.9621,0.9724,0.9621
ROCPOINTS_N,0.8800,0.8254,0.9620,0.9724,0.9620
ROCPOINTS_N,0.8806,0.8219,0.9591,0.9724,0.9591
ROCPOINTS_N,0.8807,0.8219,0.9590,0.9724,0.9590
ROCPOINTS_N,0.8813,0.8219,0.9589,0.9724,0.9589
ROCPOINTS_N,0.8816,0.8219,0.9589,0.9724,0.9589
ROCPOINTS_N,0.8822,0.8219,0.9588,0.9724,0.9588
ROCPOINTS_N,0.8833,0.8219,0.9587,0.9724,0.9587
ROCPOINTS_N,0.8856,0.8095,0.9559,0.9728,0.9559
ROCPOINTS_N,0.8858,0.8095,0.9558,0.9728,0.9558
ROCPOINTS_N,0.8860,0.8095,0.9557,0.9728,0.9557
ROCPOINTS_N,0.8862,0.8095,0.9557,0.9728,0.9557
ROCPOINTS_N,0.8867,0.8095,0.9556,0.9728,0.9556
ROCPOINTS_N,0.8899,0.8025,0.9536,0.9729,0.9536
ROCPOINTS_N,0.8900,0.8025,0.9535,0.9729,0.9535
ROCPOINTS_N,0.8900,0.8025,0.9535,0.9729,0.9535
ROCPOINTS_N,0.8913,0.7972,0.9498,0.9730,0.9498
ROCPOINTS_N,0.8926,0.7972,0.9497,0.9730,0.9497
ROCPOINTS_N,0.8929,0.7972,0.9497,0.9730,0.9497
ROCPOINTS_N,0.8933,0.7972,0.9496,0.9730,0.9496
ROCPOINTS_N,0.8940,0.7813,0.9465,0.9734,0.9465
ROCPOINTS_N,0.8950,0.7813,0.9465,0.9734,0.9465
ROCPOINTS_N,0.8967,0.7813,0.9464,0.9734,0.9464
ROCPOINTS_N,0.8978,0.7725,0.9431,0.9736,0.9431
ROCPOINTS_N,0.8984,0.7725,0.9431,0.9736,0.9431
ROCPOINTS_N,0.8991,0.7725,0.9430,0.9736,0.9430
ROCPOINTS_N,0.9000,0.7725,0.9430,0.9736,0.9430
ROCPOINTS_N,0.9000,0.7725,0.9428,0.9736,0.9428
ROCPOINTS_N,0.9003,0.7637,0.9385,0.9738,0.9385
ROCPOINTS_N,0.9028,0.7637,0.9385,0.9738,0.9385
ROCPOINTS_N,0.9032,0.7637,0.9384,0.9738,0.9384
ROCPOINTS_N,0.9033,0.7637,0.9384,0.9738,0.9384
ROCPOINTS_N,0.9048,0.7566,0.9353,0.9740,0.9353
ROCPOINTS_N,0.9067,0.7566,0.9353,0.9739,0.9353
ROCPOINTS_N,0.9073,0.7513,0.9308,0.9740,0.9308
ROCPOINTS_N,0.9078,0.7513,0.9308,0.9740,0.9308
ROCPOINTS_N,0.9084,0.7513,0.9305,0.9740,0.9305
ROCPOINTS_N,0.9086,0.7513,0.9305,0.9740,0.9305
ROCPOINTS_N,0.9089,0.7513,0.9304,0.9740,0.9304
ROCPOINTS_N,0.9096,0.7513,0.9304,0.9740,0.9304
ROCPOINTS_N,0.9100,0.7513,0.9303,0.9740,0.9303
ROCPOINTS_N,0.9102,0.7443,0.9244,0.9741,0.9244
ROCPOINTS_N,0.9106,0.7443,0.9243,0.9741,0.9243
ROCPOINTS_N,0.9111,0.7443,0.9243,0.9741,0.9243
ROCPOINTS_N,0.9117,0.7443,0.9242,0.9741,0.9242
ROCPOINTS_N,0.9124,0.7443,0.9241,0.9741,0.9241
ROCPOINTS_N,0.9125,0.7443,0.9241,0.9741,0.9241
ROCPOINTS_N,0.9128,0.7443,0.9240,0.9741,0.9240
ROCPOINTS_N,0.9133,0.7443,0.9240,0.9741,0.9240
ROCPOINTS_N,0.9167,0.7319,0.9189,0.9743,0.9189
ROCPOINTS_N,0.9167,0.7196,0.9137,0.9746,0.9137
ROCPOINTS_N,0.9175,0.7196,0.9136,0.9746,0.9136
ROCPOINTS_N,0.9178,0.7196,0.9136,0.9746,0.9136
ROCPOINTS_N,0.9180,0.7196,0.9135,0.9746,0.9135
ROCPOINTS_N,0.9183,0.7196,0.9135,0.9746,0.9135
ROCPOINTS_N,0.9196,0.7196,0.9134,0.9746,0.9134
ROCPOINTS_N,0.9200,0.7196,0.9133,0.9746,0.9133
ROCPOINTS_N,0.9201,0.7037,0.9050,0.9749,0.9050
ROCPOINTS_N,0.9217,0.7037,0.9050,0.9749,0.9050
ROCPOINTS_N,0.9218,0.7037,0.9048,0.9749,0.9048
ROCPOINTS_N,0.9231,0.7037,0.9048,0.9749,0.9048
ROCPOINTS_N,0.9233,0.7037,0.9047,0.9749,0.9047
ROCPOINTS_N,0.9250,0.6914,0.8981,0.9752,0.8981
ROCPOINTS_N,0.9253,0.6896,0.8981,0.9752,0.8981
ROCPOINTS_N,0.9253,0.6896,0.8981,0.9752,0.8981
ROCPOINTS_N,0.9256,0.6896,0.8980,0.9752,0.8980
ROCPOINTS_N,0.9257,0.6896,0.8980,0.9752,0.8980
ROCPOINTS_N,0.9263,0.6896,0.8979,0.9752,0.8979
ROCPOINTS_N,0.9267,0.6896,0.8978,0.9752,0.8978
ROCPOINTS_N,0.9271,0.6861,0.8914,0.9752,0.8914
ROCPOINTS_N,0.9273,0.6861,0.8914,0.9752,0.8914
ROCPOINTS_N,0.9277,0.6843,0.8914,0.9752,0.8914
ROCPOINTS_N,0.9278,0.6843,0.8913,0.9752,0.8913
ROCPOINTS_N,0.9283,0.6843,0.8912,0.9752,0.8912
ROCPOINTS_N,0.9294,0.6843,0.8912,0.9752,0.8912
ROCPOINTS_N,0.9298,0.6843,0.8911,0.9752,0.8911
ROCPOINTS_N,0.9300,0.6843,0.8911,0.9752,0.8911
ROCPOINTS_N,0.9302,0.6578,0.8817,0.9759,0.8817
ROCPOINTS_N,0.9303,0.6578,0.8817,0.9759,0.8817
ROCPOINTS_N,0.9311,0.6578,0.8816,0.9759,0.8816
ROCPOINTS_N,0.9311,0.6578,0.8816,0.9759,0.8816
ROCPOINTS_N,0.9315,0.6578,0.8815,0.9759,0.8815
ROCPOINTS_N,0.9317,0.6578,0.8814,0.9759,0.8814
ROCPOINTS_N,0.9319,0.6578,0.8813,0.9759,0.8813
ROCPOINTS_N,0.9322,0.6561,0.8813,0.9760,0.8813
ROCPOINTS_N,0.9332,0.6561,0.8813,0.9760,0.8813
ROCPOINTS_N,0.9333,0.6561,0.8812,0.9760,0.8812
ROCPOINTS_N,0.9335,0.6332,0.8731,0.9766,0.8731
ROCPOINTS_N,0.9336,0.6332,0.8731,0.9766,0.8731
ROCPOINTS_N,0.9343,0.6332,0.8730,0.9766,0.8730
ROCPOINTS_N,0.9347,0.6332,0.8729,0.9766,0.8729
ROCPOINTS_N,0.9349,0.6332,0.8729,0.9766,0.8729
ROCPOINTS_N,0.9352,0.6332,0.8728,0.9766,0.8728
ROCPOINTS_N,0.9355,0.6332,0.8728,0.9766,0.8728
ROCPOINTS_N,0.9356,0.6332,0.8727,0.9766,0.8727
ROCPOINTS_N,0.9358,0.6332,0.8726,0.9766,0.8726
ROCPOINTS_N,0.9360,0.6332,0.8726,0.9766,0.8726
ROCPOINTS_N,0.9363,0.6332,0.8725,0.9766,0.8725
ROCPOINTS_N,0.9367,0.6332,0.8725,0.9766,0.8725
ROCPOINTS_N,0.9372,0.6173,0.8638,0.9769,0.8638
ROCPOINTS_N,0.9375,0.6173,0.8638,0.9769,0.8638
ROCPOINTS_N,0.9381,0.6173,0.8637,0.9769,0.8637
ROCPOINTS_N,0.9383,0.6173,0.8637,0.9769,0.8637
ROCPOINTS_N,0.9384,0.6173,0.8635,0.9769,0.8635
ROCPOINTS_N,0.9387,0.6173,0.8635,0.9769,0.8635
ROCPOINTS_N,0.9389,0.6173,0.8634,0.9769,0.8634
ROCPOINTS_N,0.9392,0.6173,0.8634,0.9769,0.8634
ROCPOINTS_N,0.9398,0.6173,0.8633,0.9769,0.8633
ROCPOINTS_N,0.9399,0.6173,0.8633,0.9769,0.8633
ROCPOINTS_N,0.9400,0.6173,0.8632,0.9769,0.8632
ROCPOINTS_N,0.9400,0.6173,0.8631,0.9769,0.8631
ROCPOINTS_N,0.9402,0.5979,0.8480,0.9772,0.8480
ROCPOINTS_N,0.9403,0.5979,0.8480,0.9772,0.8480
ROCPOINTS_N,0.9403,0.5979,0.8479,0.9772,0.8479
ROCPOINTS_N,0.9417,0.5979,0.8479,0.9772,0.8479
ROCPOINTS_N,0.9425,0.5979,0.8477,0.9772,0.8477
ROCPOINTS_N,0.9433,0.5979,0.8476,0.9772,0.8476
ROCPOINTS_N,0.9436,0.5855,0.8374,0.9774,0.8374
ROCPOINTS_N,0.9444,0.5855,0.8371,0.9774,0.8371
ROCPOINTS_N,0.9445,0.5855,0.8369,0.9774,0.8369
ROCPOINTS_N,0.9450,0.5855,0.8368,0.9774,0.8368
ROCPOINTS_N,0.9455,0.5855,0.8367,0.9774,0.8367
ROCPOINTS_N,0.9456,0.5855,0.8367,0.9774,0.8367
ROCPOINTS_N,0.9457,0.5838,0.8366,0.9774,0.8366
ROCPOINTS_N,0.9457,0.5838,0.8365,0.9774,0.8365
ROCPOINTS_N,0.9458,0.5838,0.8363,0.9774,0.8363
ROCPOINTS_N,0.9460,0.5838,0.8361,0.9774,0.8361
ROCPOINTS_N,0.9462,0.5838,0.8359,0.9774,0.8359
ROCPOINTS_N,0.9467,0.5838,0.8358,0.9774,0.8358
ROCPOINTS_N,0.9467,0.5679,0.8234,0.9777,0.8234
ROCPOINTS_N,0.9470,0.5679,0.8233,0.9777,0.8233
ROCPOINTS_N,0.9471,0.5679,0.8233,0.9777,0.8233
ROCPOINTS_N,0.9471,0.5679,0.8231,0.9777,0.8231
ROCPOINTS_N,0.9475,0.5679,0.8230,0.9777,0.8230
ROCPOINTS_N,0.9478,0.5679,0.8229,0.9777,0.8229
ROCPOINTS_N,0.9480,0.5679,0.8228,0.9777,0.8228
ROCPOINTS_N,0.9482,0.5679,0.8228,0.9777,0.8228
ROCPOINTS_N,0.9483,0.5679,0.8227,0.9777,0.8227
ROCPOINTS_N,0.9487,0.5679,0.8226,0.9777,0.8226
ROCPOINTS_N,0.9492,0.5679,0.8226,0.9777,0.8226
ROCPOINTS_N,0.9492,0.5679,0.8225,0.9777,0.8225
ROCPOINTS_N,0.9493,0.5679,0.8223,0.9777,0.8223
ROCPOINTS_N,0.9495,0.5679,0.8223,0.9777,0.8223
ROCPOINTS_N,0.9497,0.5679,0.8221,0.9777,0.8221
ROCPOINTS_N,0.9498,0.5679,0.8221,0.9777,0.8221
ROCPOINTS_N,0.9500,0.5679,0.8219,0.9777,0.8219
ROCPOINTS_N,0.9506,0.5397,0.8066,0.9784,0.8066
ROCPOINTS_N,0.9508,0.5397,0.8065,0.9784,0.8065
ROCPOINTS_N,0.9510,0.5397,0.8064,0.9784,0.8064
ROCPOINTS_N,0.9511,0.5397,0.8063,0.9784,0.8063
ROCPOINTS_N,0.9513,0.5397,0.8063,0.9783,0.8063
ROCPOINTS_N,0.9517,0.5397,0.8062,0.9783,0.8062
ROCPOINTS_N,0.9521,0.5397,0.8061,0.9783,0.8061
ROCPOINTS_N,0.9522,0.5397,0.8061,0.9783,0.8061
ROCPOINTS_N,0.9524,0.5379,0.8058,0.9784,0.8058
ROCPOINTS_N,0.9524,0.5379,0.8058,0.9784,0.8058
ROCPOINTS_N,0.9526,0.5379,0.8056,0.9784,0.8056
ROCPOINTS_N,0.9527,0.5379,0.8056,0.9784,0.8056
ROCPOINTS_N,0.9529,0.5379,0.8055,0.9784,0.8055
ROCPOINTS_N,0.9533,0.5379,0.8055,0.9784,0.8055
ROCPOINTS_N,0.9533,0.5379,0.8054,0.9784,0.8054
ROCPOINTS_N,0.9533,0.5379,0.8053,0.9784,0.8053
ROCPOINTS_N,0.9536,0.5256,0.7909,0.9785,0.7909
ROCPOINTS_N,0.9537,0.5256,0.7908,0.9785,0.7908
ROCPOINTS_N,0.9540,0.5256,0.7907,0.9785,0.7907
ROCPOINTS_N,0.9540,0.5256,0.7907,0.9785,0.7907
ROCPOINTS_N,0.9542,0.5256,0.7906,0.9785,0.7906
ROCPOINTS_N,0.9542,0.5256,0.7905,0.9785,0.7905
ROCPOINTS_N,0.9544,0.5256,0.7905,0.9785,0.7905
ROCPOINTS_N,0.9544,0.5256,0.7904,0.9785,0.7904
ROCPOINTS_N,0.9545,0.5256,0.7904,0.9785,0.7904
ROCPOINTS_N,0.9546,0.5256,0.7903,0.9785,0.7903
ROCPOINTS_N,0.9548,0.5256,0.7902,0.9785,0.7902
ROCPOINTS_N,0.9554,0.5256,0.7901,0.9785,0.7901
ROCPOINTS_N,0.9556,0.5256,0.7901,0.9785,0.7901
ROCPOINTS_N,0.9556,0.5256,0.7900,0.9785,0.7900
ROCPOINTS_N,0.9558,0.5256,0.7900,0.9785,0.7900
ROCPOINTS_N,0.9563,0.5256,0.7899,0.9785,0.7899
ROCPOINTS_N,0.9567,0.5256,0.7898,0.9785,0.7898
ROCPOINTS_N,0.9569,0.4991,0.7739,0.9791,0.7739
ROCPOINTS_N,0.9574,0.4991,0.7738,0.9791,0.7738
ROCPOINTS_N,0.9575,0.4991,0.7737,0.9791,0.7737
ROCPOINTS_N,0.9580,0.4991,0.7737,0.9791,0.7737
ROCPOINTS_N,0.9580,0.4991,0.7736,0.9791,0.7736
ROCPOINTS_N,0.9583,0.4991,0.7736,0.9791,0.7736
ROCPOINTS_N,0.9587,0.4991,0.7733,0.9791,0.7733
ROCPOINTS_N,0.9589,0.4991,0.7733,0.9791,0.7733
ROCPOINTS_N,0.9594,0.4991,0.7731,0.9791,0.7731
ROCPOINTS_N,0.9595,0.4991,0.7730,0.9791,0.7730
ROCPOINTS_N,0.9598,0.4991,0.7730,0.9791,0.7730
ROCPOINTS_N,0.9600,0.4991,0.7729,0.9791,0.7729
ROCPOINTS_N,0.9600,0.4991,0.7729,0.9791,0.7729
ROCPOINTS_N,0.9603,0.4709,0.7505,0.9797,0.7505
ROCPOINTS_N,0.9604,0.4709,0.7505,0.9797,0.7505
ROCPOINTS_N,0.9608,0.4709,0.7504,0.9797,0.7504
ROCPOINTS_N,0.9611,0.4709,0.7504,0.9797,0.7504
ROCPOINTS_N,0.9613,0.4709,0.7502,0.9797,0.7502
ROCPOINTS_N,0.9617,0.4709,0.7501,0.9797,0.7501
ROCPOINTS_N,0.9622,0.4709,0.7499,0.9797,0.7499
ROCPOINTS_N,0.9622,0.4709,0.7493,0.9796,0.7493
ROCPOINTS_N,0.9625,0.4709,0.7491,0.9796,0.7491
ROCPOINTS_N,0.9625,0.4709,0.7490,0.9796,0.7490
ROCPOINTS_N,0.9626,0.4709,0.7490,0.9796,0.7490
ROCPOINTS_N,0.9628,0.4691,0.7490,0.9797,0.7490
ROCPOINTS_N,0.9629,0.4691,0.7486,0.9797,0.7486
ROCPOINTS_N,0.9630,0.4691,0.7485,0.9797,0.7485
ROCPOINTS_N,0.9630,0.4691,0.7484,0.9797,0.7484
ROCPOINTS_N,0.9631,0.4691,0.7484,0.9797,0.7484
ROCPOINTS_N,0.9633,0.4691,0.7483,0.9797,0.7483
ROCPOINTS_N,0.9637,0.4339,0.7276,0.9807,0.7276
ROCPOINTS_N,0.9638,0.4339,0.7275,0.9807,0.7275
ROCPOINTS_N,0.9639,0.4339,0.7274,0.9807,0.7274
ROCPOINTS_N,0.9642,0.4339,0.7274,0.9807,0.7274
ROCPOINTS_N,0.9643,0.4339,0.7271,0.9807,0.7271
ROCPOINTS_N,0.9643,0.4339,0.7270,0.9807,0.7270
ROCPOINTS_N,0.9645,0.4339,0.7270,0.9806,0.7270
ROCPOINTS_N,0.9647,0.4339,0.7266,0.9806,0.7266
ROCPOINTS_N,0.9647,0.4339,0.7265,0.9806,0.7265
ROCPOINTS_N,0.9647,0.4339,0.7262,0.9806,0.7262
ROCPOINTS_N,0.9650,0.4339,0.7261,0.9806,0.7261
ROCPOINTS_N,0.9650,0.4339,0.7256,0.9806,0.7256
ROCPOINTS_N,0.9656,0.4339,0.7254,0.9806,0.7254
ROCPOINTS_N,0.9657,0.4339,0.7252,0.9806,0.7252
ROCPOINTS_N,0.9658,0.4339,0.7249,0.9806,0.7249
ROCPOINTS_N,0.9660,0.4339,0.7246,0.9806,0.7246
ROCPOINTS_N,0.9661,0.4339,0.7245,0.9806,0.7245
ROCPOINTS_N,0.9661,0.4339,0.7244,0.9806,0.7244
ROCPOINTS_N,0.9662,0.4339,0.7242,0.9806,0.7242
ROCPOINTS_N,0.9663,0.4339,0.7241,0.9806,0.7241
ROCPOINTS_N,0.9663,0.4339,0.7238,0.9806,0.7238
ROCPOINTS_N,0.9667,0.4339,0.7238,0.9806,0.7238
ROCPOINTS_N,0.9672,0.4092,0.7021,0.9811,0.7021
ROCPOINTS_N,0.9673,0.4092,0.7018,0.9811,0.7018
ROCPOINTS_N,0.9674,0.4092,0.7018,0.9811,0.7018
ROCPOINTS_N,0.9676,0.4092,0.7013,0.9811,0.7013
ROCPOINTS_N,0.9676,0.4092,0.7010,0.9811,0.7010
ROCPOINTS_N,0.9677,0.4092,0.7009,0.9811,0.7009
ROCPOINTS_N,0.9678,0.4092,0.7009,0.9811,0.7009
ROCPOINTS_N,0.9680,0.4092,0.7006,0.9811,0.7006
ROCPOINTS_N,0.9680,0.4092,0.7006,0.9811,0.7006
ROCPOINTS_N,0.9681,0.4092,0.7004,0.9811,0.7004
ROCPOINTS_N,0.9683,0.4092,0.7003,0.9810,0.7003
ROCPOINTS_N,0.9686,0.4092,0.7002,0.9810,0.7002
ROCPOINTS_N,0.9689,0.4092,0.7001,0.9810,0.7001
ROCPOINTS_N,0.9692,0.4092,0.7000,0.9810,0.7000
ROCPOINTS_N,0.9692,0.4092,0.6999,0.9810,0.6999
ROCPOINTS_N,0.9692,0.4092,0.6999,0.9810,0.6999
ROCPOINTS_N,0.9694,0.4092,0.6998,0.9810,0.6998
ROCPOINTS_N,0.9694,0.4092,0.6997,0.9810,0.6997
ROCPOINTS_N,0.9696,0.4092,0.6997,0.9810,0.6997
ROCPOINTS_N,0.9697,0.4092,0.6996,0.9810,0.6996
ROCPOINTS_N,0.9700,0.4092,0.6996,0.9810,0.6996
ROCPOINTS_N,0.9700,0.4092,0.6995,0.9810,0.6995
ROCPOINTS_N,0.9706,0.3721,0.6697,0.9820,0.6697
ROCPOINTS_N,0.9717,0.3721,0.6695,0.9820,0.6695
ROCPOINTS_N,0.9719,0.3721,0.6694,0.9820,0.6694
ROCPOINTS_N,0.9720,0.3721,0.6693,0.9819,0.6693
ROCPOINTS_N,0.9720,0.3721,0.6692,0.9819,0.6692
ROCPOINTS_N,0.9721,0.3721,0.6691,0.9819,0.6691
ROCPOINTS_N,0.9722,0.3721,0.6691,0.9819,0.6691
ROCPOINTS_N,0.9725,0.3721,0.6690,0.9819,0.6690
ROCPOINTS_N,0.9728,0.3721,0.6689,0.9819,0.6689
ROCPOINTS_N,0.9729,0.3721,0.6688,0.9819,0.6688
ROCPOINTS_N,0.9729,0.3721,0.6687,0.9819,0.6687
ROCPOINTS_N,0.9731,0.3721,0.6686,0.9819,0.6686
ROCPOINTS_N,0.9733,0.3721,0.6686,0.9819,0.6686
ROCPOINTS_N,0.9733,0.3721,0.6685,0.9819,0.6685
ROCPOINTS_N,0.9736,0.3457,0.6422,0.9825,0.6422
ROCPOINTS_N,0.9736,0.3457,0.6421,0.9825,0.6421
ROCPOINTS_N,0.9737,0.3457,0.6421,0.9825,0.6421
ROCPOINTS_N,0.9737,0.3457,0.6420,0.9825,0.6420
ROCPOINTS_N,0.9740,0.3457,0.6420,0.9825,0.6420
ROCPOINTS_N,0.9741,0.3457,0.6419,0.9825,0.6419
ROCPOINTS_N,0.9741,0.3457,0.6418,0.9825,0.6418
ROCPOINTS_N,0.9741,0.3457,0.6417,0.9825,0.6417
ROCPOINTS_N,0.9742,0.3457,0.6416,0.9825,0.6416
ROCPOINTS_N,0.9743,0.3457,0.6416,0.9825,0.6416
ROCPOINTS_N,0.9744,0.3457,0.6415,0.9825,0.6415
ROCPOINTS_N,0.9745,0.3457,0.6414,0.9825,0.6414
ROCPOINTS_N,0.9746,0.3457,0.6413,0.9825,0.6413
ROCPOINTS_N,0.9746,0.3457,0.6411,0.9825,0.6411
ROCPOINTS_N,0.9747,0.3457,0.6410,0.9825,0.6410
ROCPOINTS_N,0.9750,0.3457,0.6410,0.9825,0.6410
ROCPOINTS_N,0.9750,0.3457,0.6409,0.9825,0.6409
ROCPOINTS_N,0.9753,0.3457,0.6408,0.9825,0.6408
ROCPOINTS_N,0.9756,0.3457,0.6407,0.9825,0.6407
ROCPOINTS_N,0.9756,0.3457,0.6406,0.9825,0.6406
ROCPOINTS_N,0.9756,0.3457,0.6406,0.9825,0.6406
ROCPOINTS_N,0.9757,0.3457,0.6405,0.9825,0.6405
ROCPOINTS_N,0.9758,0.3457,0.6404,0.9825,0.6404
ROCPOINTS_N,0.9760,0.3457,0.6402,0.9825,0.6402
ROCPOINTS_N,0.9760,0.3457,0.6401,0.9825,0.6401
ROCPOINTS_N,0.9762,0.3457,0.6400,0.9825,0.6400
ROCPOINTS_N,0.9763,0.3457,0.6399,0.9825,0.6399
ROCPOINTS_N,0.9764,0.3457,0.6399,0.9825,0.6399
ROCPOINTS_N,0.9764,0.3457,0.6398,0.9824,0.6398
ROCPOINTS_N,0.9765,0.3457,0.6397,0.9824,0.6397
ROCPOINTS_N,0.9766,0.3457,0.6397,0.9824,0.6397
ROCPOINTS_N,0.9767,0.3457,0.6396,0.9824,0.6396
ROCPOINTS_N,0.9773,0.3280,0.6116,0.9826,0.6116
ROCPOINTS_N,0.9775,0.3280,0.6115,0.9826,0.6115
ROCPOINTS_N,0.9776,0.3280,0.6113,0.9826,0.6113
ROCPOINTS_N,0.9777,0.3280,0.6112,0.9826,0.6112
ROCPOINTS_N,0.9778,0.3280,0.6112,0.9826,0.6112
ROCPOINTS_N,0.9782,0.3280,0.6109,0.9826,0.6109
ROCPOINTS_N,0.9783,0.3280,0.6109,0.9826,0.6109
ROCPOINTS_N,0.9784,0.3280,0.6108,0.9826,0.6108
ROCPOINTS_N,0.9786,0.3280,0.6107,0.9825,0.6107
ROCPOINTS_N,0.9787,0.3280,0.6106,0.9825,0.6106
ROCPOINTS_N,0.9788,0.3280,0.6105,0.9825,0.6105
ROCPOINTS_N,0.9789,0.3280,0.6105,0.9825,0.6105
ROCPOINTS_N,0.9790,0.3280,0.6104,0.9825,0.6104
ROCPOINTS_N,0.9790,0.3280,0.6103,0.9825,0.6103
ROCPOINTS_N,0.9791,0.3280,0.6102,0.9825,0.6102
ROCPOINTS_N,0.9791,0.3280,0.6102,0.9825,0.6102
ROCPOINTS_N,0.9791,0.3280,0.6101,0.9825,0.6101
ROCPOINTS_N,0.9792,0.3280,0.6101,0.9825,0.6101
ROCPOINTS_N,0.9793,0.3280,0.6100,0.9825,0.6100
ROCPOINTS_N,0.9794,0.3280,0.6099,0.9825,0.6099
ROCPOINTS_N,0.9794,0.3280,0.6098,0.9825,0.6098
ROCPOINTS_N,0.9794,0.3280,0.6098,0.9825,0.6098
ROCPOINTS_N,0.9794,0.3280,0.6097,0.9825,0.6097
ROCPOINTS_N,0.9795,0.3280,0.6096,0.9825,0.6096
ROCPOINTS_N,0.9795,0.3280,0.6095,0.9825,0.6095
ROCPOINTS_N,0.9798,0.3280,0.6095,0.9825,0.6095
ROCPOINTS_N,0.9799,0.3280,0.6094,0.9825,0.6094
ROCPOINTS_N,0.9800,0.3280,0.6094,0.9825,0.6094
ROCPOINTS_N,0.9800,0.3280,0.6093,0.9825,0.6093
ROCPOINTS_N,0.9801,0.2804,0.5674,0.9839,0.5674
ROCPOINTS_N,0.9801,0.2804,0.5673,0.9839,0.5673
ROCPOINTS_N,0.9803,0.2804,0.5673,0.9839,0.5673
ROCPOINTS_N,0.9805,0.2804,0.5672,0.9839,0.5672
ROCPOINTS_N,0.9805,0.2804,0.5671,0.9839,0.5671
ROCPOINTS_N,0.9807,0.2804,0.5671,0.9839,0.5671
ROCPOINTS_N,0.9808,0.2804,0.5670,0.9839,0.5670
ROCPOINTS_N,0.9808,0.2804,0.5670,0.9839,0.5670
ROCPOINTS_N,0.9808,0.2804,0.5669,0.9839,0.5669
ROCPOINTS_N,0.9809,0.2804,0.5669,0.9839,0.5669
ROCPOINTS_N,0.9811,0.2804,0.5668,0.9839,0.5668
ROCPOINTS_N,0.9814,0.2804,0.5667,0.9839,0.5667
ROCPOINTS_N,0.9815,0.2787,0.5667,0.9840,0.5667
ROCPOINTS_N,0.9817,0.2787,0.5667,0.9840,0.5667
ROCPOINTS_N,0.9820,0.2787,0.5663,0.9840,0.5663
ROCPOINTS_N,0.9822,0.2787,0.5662,0.9840,0.5662
ROCPOINTS_N,0.9825,0.2787,0.5660,0.9840,0.5660
ROCPOINTS_N,0.9826,0.2787,0.5660,0.9840,0.5660
ROCPOINTS_N,0.9826,0.2787,0.5659,0.9840,0.5659
ROCPOINTS_N,0.9828,0.2787,0.5659,0.9840,0.5659
ROCPOINTS_N,0.9828,0.2787,0.5658,0.9840,0.5658
ROCPOINTS_N,0.9829,0.2787,0.5657,0.9840,0.5657
ROCPOINTS_N,0.9829,0.2787,0.5657,0.9840,0.5657
ROCPOINTS_N,0.9829,0.2787,0.5656,0.9840,0.5656
ROCPOINTS_N,0.9830,0.2787,0.5656,0.9840,0.5656
ROCPOINTS_N,0.9830,0.2769,0.5653,0.9841,0.5653
ROCPOINTS_N,0.9831,0.2769,0.5653,0.9841,0.5653
ROCPOINTS_N,0.9831,0.2769,0.5652,0.9841,0.5652
ROCPOINTS_N,0.9833,0.2769,0.5652,0.9841,0.5652
ROCPOINTS_N,0.9833,0.2769,0.5651,0.9841,0.5651
ROCPOINTS_N,0.9833,0.2769,0.5650,0.9841,0.5650
ROCPOINTS_N,0.9839,0.2557,0.5279,0.9842,0.5279
ROCPOINTS_N,0.9840,0.2557,0.5278,0.9842,0.5278
ROCPOINTS_N,0.9840,0.2557,0.5278,0.9842,0.5278
ROCPOINTS_N,0.9842,0.2557,0.5277,0.9842,0.5277
ROCPOINTS_N,0.9843,0.2557,0.5276,0.9842,0.5276
ROCPOINTS_N,0.9843,0.2557,0.5276,0.9842,0.5276
ROCPOINTS_N,0.9844,0.2557,0.5275,0.9842,0.5275
ROCPOINTS_N,0.9844,0.2540,0.5272,0.9843,0.5272
ROCPOINTS_N,0.9844,0.2540,0.5271,0.9843,0.5271
ROCPOINTS_N,0.9846,0.2540,0.5270,0.9843,0.5270
ROCPOINTS_N,0.9849,0.2540,0.5270,0.9843,0.5270
ROCPOINTS_N,0.9850,0.2540,0.5269,0.9843,0.5269
ROCPOINTS_N,0.9850,0.2540,0.5269,0.9843,0.5269
ROCPOINTS_N,0.9853,0.2540,0.5267,0.9843,0.5267
ROCPOINTS_N,0.9854,0.2540,0.5267,0.9843,0.5267
ROCPOINTS_N,0.9854,0.2540,0.5266,0.9843,0.5266
ROCPOINTS_N,0.9856,0.2540,0.5265,0.9843,0.5265
ROCPOINTS_N,0.9856,0.2540,0.5264,0.9843,0.5264
ROCPOINTS_N,0.9857,0.2540,0.5263,0.9843,0.5263
ROCPOINTS_N,0.9858,0.2540,0.5263,0.9843,0.5263
ROCPOINTS_N,0.9858,0.2540,0.5262,0.9843,0.5262
ROCPOINTS_N,0.9860,0.2540,0.5260,0.9843,0.5260
ROCPOINTS_N,0.9861,0.2540,0.5260,0.9843,0.5260
ROCPOINTS_N,0.9861,0.2540,0.5259,0.9843,0.5259
ROCPOINTS_N,0.9862,0.2540,0.5245,0.9842,0.5245
ROCPOINTS_N,0.9864,0.2540,0.5244,0.9842,0.5244
ROCPOINTS_N,0.9864,0.2540,0.5243,0.9842,0.5243
ROCPOINTS_N,0.9864,0.2540,0.5243,0.9842,0.5243
ROCPOINTS_N,0.9864,0.2540,0.5242,0.9842,0.5242
ROCPOINTS_N,0.9866,0.2540,0.5242,0.9842,0.5242
ROCPOINTS_N,0.9867,0.2540,0.5241,0.9842,0.5241
ROCPOINTS_N,0.9867,0.2169,0.4808,0.9853,0.4808
ROCPOINTS_N,0.9867,0.2169,0.4798,0.9853,0.4798
ROCPOINTS_N,0.9868,0.2169,0.4797,0.9853,0.4797
ROCPOINTS_N,0.9870,0.2169,0.4790,0.9852,0.4790
ROCPOINTS_N,0.9871,0.2169,0.4789,0.9852,0.4789
ROCPOINTS_N,0.9871,0.2169,0.4789,0.9852,0.4789
ROCPOINTS_N,0.9871,0.2169,0.4779,0.9852,0.4779
ROCPOINTS_N,0.9871,0.2169,0.4771,0.9852,0.4771
ROCPOINTS_N,0.9872,0.2169,0.4771,0.9852,0.4771
ROCPOINTS_N,0.9872,0.2169,0.4769,0.9852,0.4769
ROCPOINTS_N,0.9872,0.2169,0.4751,0.9851,0.4751
ROCPOINTS_N,0.9873,0.2169,0.4744,0.9851,0.4744
ROCPOINTS_N,0.9874,0.2169,0.4743,0.9851,0.4743
ROCPOINTS_N,0.9874,0.2169,0.4743,0.9851,0.4743
ROCPOINTS_N,0.9874,0.2169,0.4733,0.9851,0.4733
ROCPOINTS_N,0.9875,0.2169,0.4733,0.9851,0.4733
ROCPOINTS_N,0.9876,0.2169,0.4731,0.9851,0.4731
ROCPOINTS_N,0.9876,0.2169,0.4715,0.9850,0.4715
ROCPOINTS_N,0.9877,0.2169,0.4705,0.9850,0.4705
ROCPOINTS_N,0.9877,0.2152,0.4705,0.9851,0.4705
ROCPOINTS_N,0.9878,0.2152,0.4704,0.9851,0.4704
ROCPOINTS_N,0.9878,0.2152,0.4703,0.9851,0.4703
ROCPOINTS_N,0.9878,0.2152,0.4702,0.9851,0.4702
ROCPOINTS_N,0.9879,0.2152,0.4685,0.9850,0.4685
ROCPOINTS_N,0.9882,0.2152,0.4668,0.9850,0.4668
ROCPOINTS_N,0.9883,0.2152,0.4667,0.9850,0.4667
ROCPOINTS_N,0.9883,0.2152,0.4653,0.9849,0.4653
ROCPOINTS_N,0.9885,0.2152,0.4651,0.9849,0.4651
ROCPOINTS_N,0.9886,0.2152,0.4650,0.9849,0.4650
ROCPOINTS_N,0.9886,0.2152,0.4636,0.9849,0.4636
ROCPOINTS_N,0.9888,0.2152,0.4636,0.9849,0.4636
ROCPOINTS_N,0.9889,0.2152,0.4635,0.9849,0.4635
ROCPOINTS_N,0.9890,0.2152,0.4631,0.9849,0.4631
ROCPOINTS_N,0.9890,0.2152,0.4631,0.9849,0.4631
ROCPOINTS_N,0.9891,0.2152,0.4630,0.9849,0.4630
ROCPOINTS_N,0.9891,0.2152,0.4629,0.9849,0.4629
ROCPOINTS_N,0.9892,0.2152,0.4629,0.9849,0.4629
ROCPOINTS_N,0.9893,0.2152,0.4628,0.9849,0.4628
ROCPOINTS_N,0.9893,0.2152,0.4628,0.9849,0.4628
ROCPOINTS_N,0.9894,0.2152,0.4627,0.9849,0.4627
ROCPOINTS_N,0.9894,0.2152,0.4627,0.9849,0.4627
ROCPOINTS_N,0.9895,0.2152,0.4626,0.9849,0.4626
ROCPOINTS_N,0.9895,0.2152,0.4625,0.9849,0.4625
ROCPOINTS_N,0.9895,0.2152,0.4625,0.9849,0.4625
ROCPOINTS_N,0.9896,0.2152,0.4624,0.9848,0.4624
ROCPOINTS_N,0.9896,0.2152,0.4610,0.9848,0.4610
ROCPOINTS_N,0.9896,0.2152,0.4610,0.9848,0.4610
ROCPOINTS_N,0.9898,0.2152,0.4608,0.9848,0.4608
ROCPOINTS_N,0.9898,0.2152,0.4608,0.9848,0.4608
ROCPOINTS_N,0.9899,0.2152,0.4607,0.9848,0.4607
ROCPOINTS_N,0.9900,0.2152,0.4607,0.9848,0.4607
ROCPOINTS_N,0.9900,0.2152,0.4606,0.9848,0.4606
ROCPOINTS_N,0.9903,0.1781,0.3979,0.9854,0.3979
ROCPOINTS_N,0.9905,0.1781,0.3978,0.9854,0.3978
ROCPOINTS_N,0.9906,0.1781,0.3977,0.9854,0.3977
ROCPOINTS_N,0.9907,0.1781,0.3977,0.9854,0.3977
ROCPOINTS_N,0.9907,0.1781,0.3976,0.9854,0.3976
ROCPOINTS_N,0.9908,0.1781,0.3976,0.9854,0.3976
ROCPOINTS_N,0.9908,0.1781,0.3975,0.9854,0.3975
ROCPOINTS_N,0.9909,0.1781,0.3974,0.9854,0.3974
ROCPOINTS_N,0.9909,0.1781,0.3973,0.9854,0.3973
ROCPOINTS_N,0.9910,0.1781,0.3973,0.9854,0.3973
ROCPOINTS_N,0.9911,0.1781,0.3972,0.9854,0.3972
ROCPOINTS_N,0.9911,0.1781,0.3971,0.9854,0.3971
ROCPOINTS_N,0.9912,0.1781,0.3970,0.9854,0.3970
ROCPOINTS_N,0.9913,0.1781,0.3970,0.9854,0.3970
ROCPOINTS_N,0.9913,0.1781,0.3968,0.9854,0.3968
ROCPOINTS_N,0.9914,0.1781,0.3968,0.9854,0.3968
ROCPOINTS_N,0.9914,0.1781,0.3967,0.9854,0.3967
ROCPOINTS_N,0.9914,0.1781,0.3966,0.9854,0.3966
ROCPOINTS_N,0.9914,0.1781,0.3966,0.9854,0.3966
ROCPOINTS_N,0.9914,0.1781,0.3965,0.9854,0.3965
ROCPOINTS_N,0.9917,0.1781,0.3965,0.9854,0.3965
ROCPOINTS_N,0.9918,0.1781,0.3960,0.9853,0.3960
ROCPOINTS_N,0.9918,0.1781,0.3959,0.9853,0.3959
ROCPOINTS_N,0.9919,0.1764,0.3941,0.9854,0.3941
ROCPOINTS_N,0.9919,0.1764,0.3940,0.9854,0.3940
ROCPOINTS_N,0.9920,0.1764,0.3940,0.9854,0.3940
ROCPOINTS_N,0.9920,0.1764,0.3939,0.9854,0.3939
ROCPOINTS_N,0.9921,0.1764,0.3938,0.9854,0.3938
ROCPOINTS_N,0.9921,0.1764,0.3937,0.9854,0.3937
ROCPOINTS_N,0.9921,0.1746,0.3922,0.9855,0.3922
ROCPOINTS_N,0.9922,0.1746,0.3921,0.9855,0.3921
ROCPOINTS_N,0.9924,0.1746,0.3919,0.9855,0.3919
ROCPOINTS_N,0.9925,0.1728,0.3904,0.9856,0.3904
ROCPOINTS_N,0.9927,0.1728,0.3903,0.9856,0.3903
ROCPOINTS_N,0.9927,0.1728,0.3903,0.9856,0.3903
ROCPOINTS_N,0.9927,0.1728,0.3902,0.9856,0.3902
ROCPOINTS_N,0.9927,0.1728,0.3902,0.9856,0.3902
ROCPOINTS_N,0.9928,0.1728,0.3901,0.9856,0.3901
ROCPOINTS_N,0.9928,0.1728,0.3900,0.9856,0.3900
ROCPOINTS_N,0.9928,0.1728,0.3899,0.9856,0.3899
ROCPOINTS_N,0.9928,0.1728,0.3898,0.9856,0.3898
ROCPOINTS_N,0.9929,0.1728,0.3898,0.9855,0.3898
ROCPOINTS_N,0.9929,0.1728,0.3897,0.9855,0.3897
ROCPOINTS_N,0.9929,0.1728,0.3896,0.9855,0.3896
ROCPOINTS_N,0.9929,0.1728,0.3896,0.9855,0.3896
ROCPOINTS_N,0.9929,0.1728,0.3895,0.9855,0.3895
ROCPOINTS_N,0.9930,0.1728,0.3895,0.9855,0.3895
ROCPOINTS_N,0.9930,0.1728,0.3894,0.9855,0.3894
ROCPOINTS_N,0.9931,0.1728,0.3894,0.9855,0.3894
ROCPOINTS_N,0.9931,0.1728,0.3893,0.9855,0.3893
ROCPOINTS_N,0.9931,0.1728,0.3892,0.9855,0.3892
ROCPOINTS_N,0.9931,0.1728,0.3892,0.9855,0.3892
ROCPOINTS_N,0.9931,0.1711,0.3881,0.9856,0.3881
ROCPOINTS_N,0.9932,0.1711,0.3880,0.9856,0.3880
ROCPOINTS_N,0.9932,0.1711,0.3880,0.9856,0.3880
ROCPOINTS_N,0.9932,0.1711,0.3879,0.9856,0.3879
ROCPOINTS_N,0.9932,0.1711,0.3878,0.9856,0.3878
ROCPOINTS_N,0.9933,0.1711,0.3878,0.9856,0.3878
ROCPOINTS_N,0.9933,0.1711,0.3877,0.9856,0.3877
ROCPOINTS_N,0.9933,0.1711,0.3877,0.9856,0.3877
ROCPOINTS_N,0.9934,0.1305,0.3286,0.9870,0.3286
ROCPOINTS_N,0.9936,0.1305,0.3286,0.9870,0.3286
ROCPOINTS_N,0.9938,0.1305,0.3285,0.9870,0.3285
ROCPOINTS_N,0.9938,0.1305,0.3285,0.9870,0.3285
ROCPOINTS_N,0.9938,0.1305,0.3284,0.9870,0.3284
ROCPOINTS_N,0.9939,0.1305,0.3284,0.9870,0.3284
ROCPOINTS_N,0.9939,0.1305,0.3282,0.9870,0.3282
ROCPOINTS_N,0.9940,0.1305,0.3282,0.9870,0.3282
ROCPOINTS_N,0.9940,0.1305,0.3281,0.9870,0.3281
ROCPOINTS_N,0.9941,0.1305,0.3281,0.9870,0.3281
ROCPOINTS_N,0.9941,0.1287,0.3272,0.9872,0.3272
ROCPOINTS_N,0.9941,0.1287,0.3272,0.9872,0.3272
ROCPOINTS_N,0.9942,0.1287,0.3271,0.9872,0.3271
ROCPOINTS_N,0.9943,0.1287,0.3271,0.9872,0.3271
ROCPOINTS_N,0.9943,0.1287,0.3270,0.9872,0.3270
ROCPOINTS_N,0.9944,0.1287,0.3270,0.9871,0.3270
ROCPOINTS_N,0.9944,0.1287,0.3269,0.9871,0.3269
ROCPOINTS_N,0.9945,0.1287,0.3268,0.9871,0.3268
ROCPOINTS_N,0.9946,0.1287,0.3268,0.9871,0.3268
ROCPOINTS_N,0.9947,0.1287,0.3267,0.9871,0.3267
ROCPOINTS_N,0.9947,0.1287,0.3266,0.9871,0.3266
ROCPOINTS_N,0.9947,0.1287,0.3265,0.9871,0.3265
ROCPOINTS_N,0.9949,0.1287,0.3265,0.9871,0.3265
ROCPOINTS_N,0.9950,0.1287,0.3264,0.9871,0.3264
ROCPOINTS_N,0.9951,0.1287,0.3260,0.9871,0.3260
ROCPOINTS_N,0.9951,0.1287,0.3259,0.9871,0.3259
ROCPOINTS_N,0.9952,0.1287,0.3258,0.9871,0.3258
ROCPOINTS_N,0.9953,0.1287,0.3258,0.9871,0.3258
ROCPOINTS_N,0.9953,0.1287,0.3257,0.9871,0.3257
ROCPOINTS_N,0.9953,0.1287,0.3257,0.9871,0.3257
ROCPOINTS_N,0.9956,0.1287,0.3256,0.9871,0.3256
ROCPOINTS_N,0.9956,0.1287,0.3253,0.9871,0.3253
ROCPOINTS_N,0.9956,0.1287,0.3253,0.9871,0.3253
ROCPOINTS_N,0.9956,0.1287,0.3252,0.9871,0.3252
ROCPOINTS_N,0.9957,0.1287,0.3252,0.9871,0.3252
ROCPOINTS_N,0.9957,0.1287,0.3251,0.9871,0.3251
ROCPOINTS_N,0.9957,0.1287,0.3250,0.9871,0.3250
ROCPOINTS_N,0.9957,0.1287,0.3250,0.9871,0.3250
ROCPOINTS_N,0.9957,0.1287,0.3249,0.9871,0.3249
ROCPOINTS_N,0.9958,0.1287,0.3249,0.9871,0.3249
ROCPOINTS_N,0.9958,0.1287,0.3248,0.9871,0.3248
ROCPOINTS_N,0.9959,0.1287,0.3246,0.9871,0.3246
ROCPOINTS_N,0.9960,0.1287,0.3246,0.9871,0.3246
ROCPOINTS_N,0.9960,0.1287,0.3245,0.9871,0.3245
ROCPOINTS_N,0.9960,0.1287,0.3244,0.9870,0.3244
ROCPOINTS_N,0.9961,0.1287,0.3243,0.9870,0.3243
ROCPOINTS_N,0.9961,0.1270,0.3242,0.9872,0.3242
ROCPOINTS_N,0.9961,0.1270,0.3242,0.9872,0.3242
ROCPOINTS_N,0.9962,0.1252,0.3242,0.9874,0.3242
ROCPOINTS_N,0.9962,0.1252,0.3241,0.9874,0.3241
ROCPOINTS_N,0.9962,0.1252,0.3240,0.9874,0.3240
ROCPOINTS_N,0.9963,0.1252,0.3240,0.9874,0.3240
ROCPOINTS_N,0.9963,0.1252,0.3239,0.9874,0.3239
ROCPOINTS_N,0.9963,0.1252,0.3239,0.9874,0.3239
ROCPOINTS_N,0.9963,0.1252,0.3238,0.9874,0.3238
ROCPOINTS_N,0.9963,0.1252,0.3238,0.9874,0.3238
ROCPOINTS_N,0.9963,0.1252,0.3237,0.9874,0.3237
ROCPOINTS_N,0.9964,0.1252,0.3236,0.9874,0.3236
ROCPOINTS_N,0.9964,0.1252,0.3236,0.9874,0.3236
ROCPOINTS_N,0.9964,0.1252,0.3235,0.9874,0.3235
ROCPOINTS_N,0.9964,0.1252,0.3235,0.9874,0.3235
ROCPOINTS_N,0.9964,0.1252,0.3234,0.9874,0.3234
ROCPOINTS_N,0.9964,0.1252,0.3233,0.9874,0.3233
ROCPOINTS_N,0.9965,0.1252,0.3232,0.9874,0.3232
ROCPOINTS_N,0.9965,0.1252,0.3232,0.9874,0.3232
ROCPOINTS_N,0.9965,0.1252,0.3231,0.9873,0.3231
ROCPOINTS_N,0.9965,0.1252,0.3231,0.9873,0.3231
ROCPOINTS_N,0.9965,0.1252,0.3230,0.9873,0.3230
ROCPOINTS_N,0.9965,0.1252,0.3229,0.9873,0.3229
ROCPOINTS_N,0.9965,0.1252,0.3229,0.9873,0.3229
ROCPOINTS_N,0.9965,0.1252,0.3228,0.9873,0.3228
ROCPOINTS_N,0.9966,0.1252,0.3228,0.9873,0.3228
ROCPOINTS_N,0.9966,0.1252,0.3227,0.9873,0.3227
ROCPOINTS_N,0.9966,0.1252,0.3226,0.9873,0.3226
ROCPOINTS_N,0.9967,0.1252,0.3225,0.9873,0.3225
ROCPOINTS_N,0.9968,0.0864,0.2449,0.9885,0.2449
ROCPOINTS_N,0.9969,0.0864,0.2449,0.9885,0.2449
ROCPOINTS_N,0.9970,0.0864,0.2448,0.9885,0.2448
ROCPOINTS_N,0.9971,0.0864,0.2447,0.9885,0.2447
ROCPOINTS_N,0.9972,0.0864,0.2447,0.9885,0.2447
ROCPOINTS_N,0.9972,0.0864,0.2446,0.9885,0.2446
ROCPOINTS_N,0.9972,0.0864,0.2446,0.9885,0.2446
ROCPOINTS_N,0.9973,0.0864,0.2445,0.9884,0.2445
ROCPOINTS_N,0.9974,0.0864,0.2444,0.9884,0.2444
ROCPOINTS_N,0.9975,0.0864,0.2444,0.9884,0.2444
ROCPOINTS_N,0.9975,0.0864,0.2443,0.9884,0.2443
ROCPOINTS_N,0.9976,0.0864,0.2442,0.9884,0.2442
ROCPOINTS_N,0.9976,0.0864,0.2441,0.9884,0.2441
ROCPOINTS_N,0.9976,0.0864,0.2440,0.9884,0.2440
ROCPOINTS_N,0.9977,0.0864,0.2440,0.9884,0.2440
ROCPOINTS_N,0.9978,0.0864,0.2439,0.9884,0.2439
ROCPOINTS_N,0.9979,0.0864,0.2439,0.9884,0.2439
ROCPOINTS_N,0.9979,0.0864,0.2438,0.9884,0.2438
ROCPOINTS_N,0.9979,0.0864,0.2437,0.9884,0.2437
ROCPOINTS_N,0.9980,0.0864,0.2437,0.9884,0.2437
ROCPOINTS_N,0.9981,0.0864,0.2435,0.9884,0.2435
ROCPOINTS_N,0.9981,0.0864,0.2435,0.9884,0.2435
ROCPOINTS_N,0.9981,0.0864,0.2434,0.9884,0.2434
ROCPOINTS_N,0.9981,0.0864,0.2433,0.9884,0.2433
ROCPOINTS_N,0.9982,0.0847,0.2433,0.9886,0.2433
ROCPOINTS_N,0.9982,0.0847,0.2433,0.9886,0.2433
ROCPOINTS_N,0.9982,0.0847,0.2432,0.9886,0.2432
ROCPOINTS_N,0.9983,0.0847,0.2432,0.9886,0.2432
ROCPOINTS_N,0.9983,0.0847,0.2431,0.9886,0.2431
ROCPOINTS_N,0.9983,0.0847,0.2430,0.9886,0.2430
ROCPOINTS_N,0.9983,0.0847,0.2424,0.9886,0.2424
ROCPOINTS_N,0.9984,0.0847,0.2423,0.9886,0.2423
ROCPOINTS_N,0.9984,0.0847,0.2423,0.9886,0.2423
ROCPOINTS_N,0.9985,0.0847,0.2422,0.9886,0.2422
ROCPOINTS_N,0.9985,0.0847,0.2422,0.9886,0.2422
ROCPOINTS_N,0.9986,0.0847,0.2421,0.9886,0.2421
ROCPOINTS_N,0.9986,0.0847,0.2421,0.9886,0.2421
ROCPOINTS_N,0.9987,0.0847,0.2420,0.9886,0.2420
ROCPOINTS_N,0.9987,0.0847,0.2418,0.9886,0.2418
ROCPOINTS_N,0.9987,0.0847,0.2417,0.9886,0.2417
ROCPOINTS_N,0.9987,0.0847,0.2416,0.9885,0.2416
ROCPOINTS_N,0.9988,0.0847,0.2416,0.9885,0.2416
ROCPOINTS_N,0.9989,0.0847,0.2415,0.9885,0.2415
ROCPOINTS_N,0.9989,0.0847,0.2415,0.9885,0.2415
ROCPOINTS_N,0.9989,0.0847,0.2414,0.9885,0.2414
ROCPOINTS_N,0.9989,0.0847,0.2408,0.9885,0.2408
ROCPOINTS_N,0.9990,0.0847,0.2407,0.9885,0.2407
ROCPOINTS_N,0.9990,0.0847,0.2407,0.9885,0.2407
ROCPOINTS_N,0.9990,0.0829,0.2407,0.9887,0.2407
ROCPOINTS_N,0.9990,0.0829,0.2406,0.9887,0.2406
ROCPOINTS_N,0.9990,0.0829,0.2405,0.9887,0.2405
ROCPOINTS_N,0.9990,0.0829,0.2405,0.9887,0.2405
ROCPOINTS_N,0.9991,0.0829,0.2404,0.9887,0.2404
ROCPOINTS_N,0.9991,0.0829,0.2404,0.9887,0.2404
ROCPOINTS_N,0.9992,0.0829,0.2403,0.9887,0.2403
ROCPOINTS_N,0.9992,0.0829,0.2401,0.9887,0.2401
ROCPOINTS_N,0.9992,0.0829,0.2400,0.9887,0.2400
ROCPOINTS_N,0.9993,0.0829,0.2400,0.9887,0.2400
ROCPOINTS_N,0.9993,0.0829,0.2399,0.9887,0.2399
ROCPOINTS_N,0.9993,0.0829,0.2398,0.9887,0.2398
ROCPOINTS_N,0.9993,0.0829,0.2397,0.9887,0.2397
ROCPOINTS_N,0.9993,0.0829,0.2397,0.9887,0.2397
ROCPOINTS_N,0.9993,0.0829,0.2395,0.9887,0.2395
ROCPOINTS_N,0.9993,0.0829,0.2394,0.9887,0.2394
ROCPOINTS_N,0.9994,0.0829,0.2394,0.9887,0.2394
ROCPOINTS_N,0.9994,0.0829,0.2393,0.9887,0.2393
ROCPOINTS_N,0.9994,0.0829,0.2393,0.9887,0.2393
ROCPOINTS_N,0.9994,0.0829,0.2392,0.9887,0.2392
ROCPOINTS_N,0.9994,0.0829,0.2391,0.9887,0.2391
ROCPOINTS_N,0.9994,0.0829,0.2391,0.9887,0.2391
ROCPOINTS_N,0.9994,0.0829,0.2390,0.9887,0.2390
ROCPOINTS_N,0.9994,0.0829,0.2390,0.9887,0.2390
ROCPOINTS_N,0.9994,0.0829,0.2389,0.9887,0.2389
ROCPOINTS_N,0.9994,0.0829,0.2388,0.9887,0.2388
ROCPOINTS_N,0.9994,0.0829,0.2386,0.9886,0.2386
ROCPOINTS_N,0.9995,0.0829,0.2385,0.9886,0.2385
ROCPOINTS_N,0.9995,0.0829,0.2384,0.9886,0.2384
ROCPOINTS_N,0.9995,0.0829,0.2384,0.9886,0.2384
ROCPOINTS_N,0.9995,0.0829,0.2383,0.9886,0.2383
ROCPOINTS_N,0.9995,0.0829,0.2383,0.9886,0.2383
ROCPOINTS_N,0.9995,0.0829,0.2381,0.9886,0.2381
ROCPOINTS_N,0.9996,0.0829,0.2381,0.9886,0.2381
ROCPOINTS_N,0.9996,0.0829,0.2380,0.9886,0.2380
ROCPOINTS_N,0.9996,0.0829,0.2380,0.9886,0.2380
ROCPOINTS_N,0.9996,0.0829,0.2379,0.9886,0.2379
ROCPOINTS_N,0.9996,0.0829,0.2378,0.9886,0.2378
ROCPOINTS_N,0.9996,0.0829,0.2377,0.9886,0.2377
ROCPOINTS_N,0.9996,0.0829,0.2377,0.9886,0.2377
ROCPOINTS_N,0.9996,0.0829,0.2376,0.9886,0.2376
ROCPOINTS_N,0.9997,0.0829,0.2374,0.9886,0.2374
ROCPOINTS_N,0.9997,0.0829,0.2374,0.9886,0.2374
ROCPOINTS_N,0.9997,0.0811,0.2374,0.9888,0.2374
ROCPOINTS_N,0.9997,0.0811,0.2373,0.9888,0.2373
ROCPOINTS_N,0.9997,0.0811,0.2373,0.9888,0.2373
ROCPOINTS_N,0.9997,0.0811,0.2372,0.9888,0.2372
ROCPOINTS_N,0.9997,0.0811,0.2372,0.9888,0.2372
ROCPOINTS_N,0.9997,0.0811,0.2371,0.9888,0.2371
ROCPOINTS_N,0.9997,0.0811,0.2370,0.9888,0.2370
ROCPOINTS_N,0.9997,0.0811,0.2370,0.9888,0.2370
ROCPOINTS_N,0.9997,0.0811,0.2369,0.9888,0.2369
ROCPOINTS_N,0.9997,0.0811,0.2369,0.9888,0.2369
ROCPOINTS_N,0.9998,0.0811,0.2368,0.9888,0.2368
ROCPOINTS_N,0.9998,0.0794,0.2368,0.9890,0.2368
ROCPOINTS_N,0.9998,0.0794,0.2367,0.9890,0.2367
ROCPOINTS_N,0.9998,0.0794,0.2367,0.9890,0.2367
ROCPOINTS_N,0.9998,0.0794,0.2366,0.9890,0.2366
ROCPOINTS_N,0.9998,0.0794,0.2366,0.9890,0.2366
ROCPOINTS_N,0.9998,0.0794,0.2365,0.9890,0.2365
ROCPOINTS_N,0.9998,0.0794,0.2364,0.9890,0.2364
ROCPOINTS_N,0.9998,0.0794,0.2363,0.9890,0.2363
ROCPOINTS_N,0.9998,0.0794,0.2363,0.9890,0.2363
ROCPOINTS_N,0.9998,0.0794,0.2362,0.9890,0.2362
ROCPOINTS_N,0.9999,0.0794,0.2362,0.9890,0.2362
ROCPOINTS_N,0.9999,0.0794,0.2360,0.9890,0.2360
ROCPOINTS_N,0.9999,0.0794,0.2359,0.9890,0.2359
ROCPOINTS_N,0.9999,0.0794,0.2359,0.9890,0.2359
ROCPOINTS_N,0.9999,0.0794,0.2358,0.9890,0.2358
ROCPOINTS_N,0.9999,0.0794,0.2358,0.9890,0.2358
ROCPOINTS_N,0.9999,0.0794,0.2357,0.9890,0.2357
ROCPOINTS_N,0.9999,0.0794,0.2356,0.9890,0.2356
ROCPOINTS_N,0.9999,0.0794,0.2356,0.9890,0.2356
ROCPOINTS_N,0.9999,0.0794,0.2355,0.9890,0.2355
ROCPOINTS_N,0.9999,0.0794,0.2355,0.9890,0.2355
ROCPOINTS_N,0.9999,0.0794,0.2354,0.9890,0.2354
ROCPOINTS_N,0.9999,0.0794,0.2353,0.9890,0.2353
ROCPOINTS_N,0.9999,0.0794,0.2353,0.9890,0.2353
ROCPOINTS_N,1.0000,0.0794,0.2352,0.9890,0.2352
ROCPOINTS_N,1.0000,0.0794,0.2352,0.9890,0.2352
ROCPOINTS_N,1.0000,0.0794,0.2351,0.9890,0.2351
ROCPOINTS_N,1.0000,0.0794,0.2350,0.9890,0.2350
ROCPOINTS_N,1.0000,0.0794,0.2349,0.9890,0.2349
ROCPOINTS_N,1.0000,0.0794,0.2349,0.9890,0.2349
ROCPOINTS_N,1.0000,0.0794,0.2348,0.9889,0.2348
ROCPOINTS_N,1.0000,0.0794,0.2348,0.9889,0.2348
ROCPOINTS_N,1.0000,0.0000,0.0000,0.0000,0.0000
ROCPOINTS_O,0.0000,1.0000,1.0000,0.0237,1.0000
ROCPOINTS_O,0.0000,0.6900,0.9000,0.0307,0.9000
ROCPOINTS_O,0.0000,0.6899,0.9000,0.0307,0.9000
ROCPOINTS_O,0.0000,0.6899,0.9000,0.0307,0.9000
ROCPOINTS_O,0.0000,0.6898,0.9000,0.0307,0.9000
ROCPOINTS_O,0.0000,0.6898,0.9000,0.0307,0.9000
ROCPOINTS_O,0.0000,0.6897,0.9000,0.0307,0.9000
ROCPOINTS_O,0.0000,0.6896,0.9000,0.0307,0.9000
ROCPOINTS_O,0.0000,0.6896,0.9000,0.0307,0.9000
ROCPOINTS_O,0.0000,0.6895,0.9000,0.0307,0.9000
ROCPOINTS_O,0.0000,0.6895,0.9000,0.0307,0.9000
ROCPOINTS_O,0.0001,0.6894,0.9000,0.0307,0.9000
ROCPOINTS_O,0.0001,0.6894,0.9000,0.0307,0.9000
ROCPOINTS_O,0.0001,0.6893,0.9000,0.0307,0.9000
ROCPOINTS_O,0.0001,0.6892,0.9000,0.0307,0.9000
ROCPOINTS_O,0.0001,0.6892,0.9000,0.0307,0.9000
ROCPOINTS_O,0.0001,0.6891,0.9000,0.0307,0.9000
ROCPOINTS_O,0.0001,0.6891,0.9000,0.0307,0.9000
ROCPOINTS_O,0.0001,0.6889,0.9000,0.0307,0.9000
ROCPOINTS_O,0.0001,0.6888,0.9000,0.0308,0.9000
ROCPOINTS_O,0.0001,0.6888,0.9000,0.0308,0.9000
ROCPOINTS_O,0.0001,0.6887,0.9000,0.0308,0.9000
ROCPOINTS_O,0.0001,0.6887,0.9000,0.0308,0.9000
ROCPOINTS_O,0.0001,0.6886,0.9000,0.0308,0.9000
ROCPOINTS_O,0.0002,0.6885,0.9000,0.0308,0.9000
ROCPOINTS_O,0.0002,0.6885,0.9000,0.0308,0.9000
ROCPOINTS_O,0.0002,0.6884,0.9000,0.0308,0.9000
ROCPOINTS_O,0.0002,0.6884,0.9000,0.0308,0.9000
ROCPOINTS_O,0.0002,0.6883,0.9000,0.0308,0.9000
ROCPOINTS_O,0.0002,0.6883,0.9000,0.0308,0.9000
ROCPOINTS_O,0.0002,0.6882,0.9000,0.0308,0.9000
ROCPOINTS_O,0.0002,0.6881,0.9000,0.0308,0.9000
ROCPOINTS_O,0.0002,0.6881,0.9000,0.0308,0.9000
ROCPOINTS_O,0.0002,0.6880,0.9000,0.0308,0.9000
ROCPOINTS_O,0.0003,0.6879,0.9000,0.0308,0.9000
ROCPOINTS_O,0.0003,0.6878,0.9000,0.0308,0.9000
ROCPOINTS_O,0.0003,0.6878,0.9000,0.0308,0.9000
ROCPOINTS_O,0.0003,0.6877,0.9000,0.0308,0.9000
ROCPOINTS_O,0.0003,0.6876,0.9000,0.0308,0.9000
ROCPOINTS_O,0.0003,0.6876,0.9000,0.0308,0.9000
ROCPOINTS_O,0.0003,0.6875,0.8976,0.0307,0.8976
ROCPOINTS_O,0.0003,0.6874,0.8976,0.0307,0.8976
ROCPOINTS_O,0.0003,0.6874,0.8976,0.0307,0.8976
ROCPOINTS_O,0.0004,0.6873,0.8976,0.0307,0.8976
ROCPOINTS_O,0.0004,0.6872,0.8976,0.0307,0.8976
ROCPOINTS_O,0.0004,0.6871,0.8976,0.0307,0.8976
ROCPOINTS_O,0.0004,0.6870,0.8976,0.0308,0.8976
ROCPOINTS_O,0.0004,0.6870,0.8976,0.0308,0.8976
ROCPOINTS_O,0.0005,0.6869,0.8976,0.0308,0.8976
ROCPOINTS_O,0.0005,0.6869,0.8976,0.0308,0.8976
ROCPOINTS_O,0.0005,0.6868,0.8976,0.0308,0.8976
ROCPOINTS_O,0.0005,0.6867,0.8976,0.0308,0.8976
ROCPOINTS_O,0.0005,0.6867,0.8976,0.0308,0.8976
ROCPOINTS_O,0.0005,0.6866,0.8976,0.0308,0.8976
ROCPOINTS_O,0.0005,0.6865,0.8976,0.0308,0.8976
ROCPOINTS_O,0.0005,0.6865,0.8976,0.0308,0.8976
ROCPOINTS_O,0.0005,0.6864,0.8976,0.0308,0.8976
ROCPOINTS_O,0.0005,0.6863,0.8976,0.0308,0.8976
ROCPOINTS_O,0.0006,0.6863,0.8976,0.0308,0.8976
ROCPOINTS_O,0.0006,0.6861,0.8976,0.0308,0.8976
ROCPOINTS_O,0.0006,0.6861,0.8976,0.0308,0.8976
ROCPOINTS_O,0.0006,0.6860,0.8976,0.0308,0.8976
ROCPOINTS_O,0.0006,0.6859,0.8976,0.0308,0.8976
ROCPOINTS_O,0.0006,0.6859,0.8976,0.0308,0.8976
ROCPOINTS_O,0.0006,0.6858,0.8976,0.0308,0.8976
ROCPOINTS_O,0.0007,0.6858,0.8976,0.0308,0.8976
ROCPOINTS_O,0.0007,0.6857,0.8976,0.0308,0.8976
ROCPOINTS_O,0.0008,0.6855,0.8976,0.0308,0.8976
ROCPOINTS_O,0.0008,0.6854,0.8976,0.0308,0.8976
ROCPOINTS_O,0.0009,0.6852,0.8976,0.0308,0.8976
ROCPOINTS_O,0.0009,0.6851,0.8976,0.0308,0.8976
ROCPOINTS_O,0.0010,0.6851,0.8976,0.0308,0.8976
ROCPOINTS_O,0.0010,0.6850,0.8976,0.0308,0.8976
ROCPOINTS_O,0.0010,0.6850,0.8976,0.0308,0.8976
ROCPOINTS_O,0.0010,0.6850,0.8952,0.0308,0.8952
ROCPOINTS_O,0.0010,0.6849,0.8952,0.0308,0.8952
ROCPOINTS_O,0.0010,0.6848,0.8952,0.0308,0.8952
ROCPOINTS_O,0.0011,0.6848,0.8952,0.0308,0.8952
ROCPOINTS_O,0.0011,0.6847,0.8952,0.0308,0.8952
ROCPOINTS_O,0.0011,0.6847,0.8929,0.0307,0.8929
ROCPOINTS_O,0.0011,0.6844,0.8929,0.0307,0.8929
ROCPOINTS_O,0.0012,0.6843,0.8929,0.0307,0.8929
ROCPOINTS_O,0.0012,0.6842,0.8929,0.0307,0.8929
ROCPOINTS_O,0.0012,0.6841,0.8929,0.0307,0.8929
ROCPOINTS_O,0.0013,0.6841,0.8929,0.0307,0.8929
ROCPOINTS_O,0.0013,0.6840,0.8929,0.0307,0.8929
ROCPOINTS_O,0.0016,0.6837,0.8929,0.0307,0.8929
ROCPOINTS_O,0.0016,0.6837,0.8929,0.0307,0.8929
ROCPOINTS_O,0.0016,0.6836,0.8929,0.0307,0.8929
ROCPOINTS_O,0.0017,0.6836,0.8929,0.0307,0.8929
ROCPOINTS_O,0.0017,0.6835,0.8929,0.0307,0.8929
ROCPOINTS_O,0.0017,0.6828,0.8929,0.0308,0.8929
ROCPOINTS_O,0.0017,0.6828,0.8929,0.0308,0.8929
ROCPOINTS_O,0.0018,0.6827,0.8929,0.0308,0.8929
ROCPOINTS_O,0.0019,0.6826,0.8929,0.0308,0.8929
ROCPOINTS_O,0.0020,0.6826,0.8929,0.0308,0.8929
ROCPOINTS_O,0.0021,0.6824,0.8929,0.0308,0.8929
ROCPOINTS_O,0.0022,0.6823,0.8929,0.0308,0.8929
ROCPOINTS_O,0.0022,0.6822,0.8929,0.0308,0.8929
ROCPOINTS_O,0.0023,0.6821,0.8929,0.0308,0.8929
ROCPOINTS_O,0.0023,0.6821,0.8929,0.0308,0.8929
ROCPOINTS_O,0.0024,0.6820,0.8929,0.0308,0.8929
ROCPOINTS_O,0.0024,0.6819,0.8929,0.0308,0.8929
ROCPOINTS_O,0.0024,0.6819,0.8929,0.0308,0.8929
ROCPOINTS_O,0.0025,0.6818,0.8929,0.0308,0.8929
ROCPOINTS_O,0.0026,0.6816,0.8929,0.0308,0.8929
ROCPOINTS_O,0.0026,0.6815,0.8929,0.0308,0.8929
ROCPOINTS_O,0.0027,0.6815,0.8929,0.0308,0.8929
ROCPOINTS_O,0.0028,0.6814,0.8929,0.0308,0.8929
ROCPOINTS_O,0.0028,0.6814,0.8929,0.0308,0.8929
ROCPOINTS_O,0.0029,0.6813,0.8929,0.0308,0.8929
ROCPOINTS_O,0.0029,0.6813,0.8929,0.0308,0.8929
ROCPOINTS_O,0.0030,0.6812,0.8929,0.0308,0.8929
ROCPOINTS_O,0.0032,0.6811,0.8929,0.0308,0.8929
ROCPOINTS_O,0.0033,0.6811,0.8929,0.0309,0.8929
ROCPOINTS_O,0.0033,0.6810,0.8929,0.0309,0.8929
ROCPOINTS_O,0.0034,0.5882,0.8452,0.0337,0.8452
ROCPOINTS_O,0.0034,0.5881,0.8452,0.0337,0.8452
ROCPOINTS_O,0.0034,0.5881,0.8452,0.0337,0.8452
ROCPOINTS_O,0.0034,0.5880,0.8452,0.0337,0.8452
ROCPOINTS_O,0.0034,0.5879,0.8452,0.0337,0.8452
ROCPOINTS_O,0.0034,0.5879,0.8452,0.0337,0.8452
ROCPOINTS_O,0.0034,0.5878,0.8452,0.0337,0.8452
ROCPOINTS_O,0.0034,0.5878,0.8452,0.0337,0.8452
ROCPOINTS_O,0.0035,0.5877,0.8452,0.0337,0.8452
ROCPOINTS_O,0.0035,0.5877,0.8452,0.0337,0.8452
ROCPOINTS_O,0.0035,0.5876,0.8452,0.0338,0.8452
ROCPOINTS_O,0.0035,0.5862,0.8452,0.0338,0.8452
ROCPOINTS_O,0.0035,0.5861,0.8452,0.0338,0.8452
ROCPOINTS_O,0.0036,0.5847,0.8452,0.0339,0.8452
ROCPOINTS_O,0.0036,0.5846,0.8452,0.0339,0.8452
ROCPOINTS_O,0.0036,0.5846,0.8452,0.0339,0.8452
ROCPOINTS_O,0.0036,0.5845,0.8452,0.0339,0.8452
ROCPOINTS_O,0.0037,0.5845,0.8452,0.0339,0.8452
ROCPOINTS_O,0.0037,0.5844,0.8452,0.0339,0.8452
ROCPOINTS_O,0.0037,0.5844,0.8452,0.0339,0.8452
ROCPOINTS_O,0.0039,0.5843,0.8452,0.0339,0.8452
ROCPOINTS_O,0.0039,0.5827,0.8452,0.0340,0.8452
ROCPOINTS_O,0.0039,0.5811,0.8452,0.0341,0.8452
ROCPOINTS_O,0.0039,0.5811,0.8452,0.0341,0.8452
ROCPOINTS_O,0.0039,0.5810,0.8452,0.0341,0.8452
ROCPOINTS_O,0.0039,0.5809,0.8452,0.0341,0.8452
ROCPOINTS_O,0.0039,0.5792,0.8452,0.0342,0.8452
ROCPOINTS_O,0.0039,0.5778,0.8452,0.0343,0.8452
ROCPOINTS_O,0.0040,0.5778,0.8452,0.0343,0.8452
ROCPOINTS_O,0.0040,0.5775,0.8452,0.0343,0.8452
ROCPOINTS_O,0.0041,0.5775,0.8452,0.0343,0.8452
ROCPOINTS_O,0.0042,0.5774,0.8452,0.0343,0.8452
ROCPOINTS_O,0.0042,0.5772,0.8452,0.0343,0.8452
ROCPOINTS_O,0.0043,0.5772,0.8452,0.0343,0.8452
ROCPOINTS_O,0.0043,0.5771,0.8452,0.0343,0.8452
ROCPOINTS_O,0.0043,0.5752,0.8452,0.0345,0.8452
ROCPOINTS_O,0.0043,0.5752,0.8452,0.0345,0.8452
ROCPOINTS_O,0.0043,0.5735,0.8452,0.0346,0.8452
ROCPOINTS_O,0.0044,0.5734,0.8452,0.0346,0.8452
ROCPOINTS_O,0.0044,0.5734,0.8452,0.0346,0.8452
ROCPOINTS_O,0.0044,0.5733,0.8452,0.0346,0.8452
ROCPOINTS_O,0.0044,0.5733,0.8452,0.0346,0.8452
ROCPOINTS_O,0.0044,0.5731,0.8452,0.0346,0.8452
ROCPOINTS_O,0.0045,0.5728,0.8452,0.0346,0.8452
ROCPOINTS_O,0.0045,0.5727,0.8452,0.0346,0.8452
ROCPOINTS_O,0.0046,0.5710,0.8452,0.0347,0.8452
ROCPOINTS_O,0.0047,0.5709,0.8452,0.0347,0.8452
ROCPOINTS_O,0.0047,0.5709,0.8452,0.0347,0.8452
ROCPOINTS_O,0.0048,0.5708,0.8452,0.0347,0.8452
ROCPOINTS_O,0.0048,0.5708,0.8452,0.0347,0.8452
ROCPOINTS_O,0.0049,0.5707,0.8452,0.0347,0.8452
ROCPOINTS_O,0.0050,0.5707,0.8452,0.0347,0.8452
ROCPOINTS_O,0.0052,0.5702,0.8452,0.0347,0.8452
ROCPOINTS_O,0.0053,0.5702,0.8452,0.0347,0.8452
ROCPOINTS_O,0.0054,0.5701,0.8452,0.0347,0.8452
ROCPOINTS_O,0.0056,0.5701,0.8452,0.0348,0.8452
ROCPOINTS_O,0.0056,0.5700,0.8452,0.0348,0.8452
ROCPOINTS_O,0.0057,0.5699,0.8452,0.0348,0.8452
ROCPOINTS_O,0.0058,0.5698,0.8452,0.0348,0.8452
ROCPOINTS_O,0.0059,0.5698,0.8452,0.0348,0.8452
ROCPOINTS_O,0.0059,0.5697,0.8452,0.0348,0.8452
ROCPOINTS_O,0.0060,0.5697,0.8452,0.0348,0.8452
ROCPOINTS_O,0.0060,0.5696,0.8452,0.0348,0.8452
ROCPOINTS_O,0.0060,0.5687,0.8452,0.0348,0.8452
ROCPOINTS_O,0.0061,0.5676,0.8452,0.0349,0.8452
ROCPOINTS_O,0.0061,0.5676,0.8452,0.0349,0.8452
ROCPOINTS_O,0.0061,0.5675,0.8452,0.0349,0.8452
ROCPOINTS_O,0.0062,0.5675,0.8452,0.0349,0.8452
ROCPOINTS_O,0.0062,0.5674,0.8452,0.0349,0.8452
ROCPOINTS_O,0.0062,0.5674,0.8452,0.0349,0.8452
ROCPOINTS_O,0.0065,0.5673,0.8452,0.0349,0.8452
ROCPOINTS_O,0.0065,0.5663,0.8452,0.0350,0.8452
ROCPOINTS_O,0.0066,0.5655,0.8452,0.0350,0.8452
ROCPOINTS_O,0.0066,0.5654,0.8452,0.0350,0.8452
ROCPOINTS_O,0.0066,0.5654,0.8452,0.0350,0.8452
ROCPOINTS_O,0.0067,0.5639,0.8452,0.0351,0.8452
ROCPOINTS_O,0.0067,0.5632,0.8452,0.0352,0.8452
ROCPOINTS_O,0.0067,0.5631,0.8452,0.0352,0.8452
ROCPOINTS_O,0.0067,0.4938,0.8048,0.0381,0.8048
ROCPOINTS_O,0.0067,0.4929,0.8048,0.0381,0.8048
ROCPOINTS_O,0.0067,0.4921,0.8048,0.0382,0.8048
ROCPOINTS_O,0.0067,0.4920,0.8048,0.0382,0.8048
ROCPOINTS_O,0.0067,0.4920,0.8048,0.0382,0.8048
ROCPOINTS_O,0.0067,0.4919,0.8048,0.0382,0.8048
ROCPOINTS_O,0.0067,0.4918,0.8048,0.0382,0.8048
ROCPOINTS_O,0.0068,0.4918,0.8048,0.0382,0.8048
ROCPOINTS_O,0.0069,0.4917,0.8048,0.0382,0.8048
ROCPOINTS_O,0.0069,0.4917,0.8048,0.0382,0.8048
ROCPOINTS_O,0.0069,0.4905,0.8048,0.0383,0.8048
ROCPOINTS_O,0.0070,0.4905,0.8048,0.0383,0.8048
ROCPOINTS_O,0.0071,0.4904,0.8048,0.0383,0.8048
ROCPOINTS_O,0.0071,0.4903,0.8048,0.0383,0.8048
ROCPOINTS_O,0.0072,0.4903,0.8048,0.0383,0.8048
ROCPOINTS_O,0.0072,0.4902,0.8048,0.0383,0.8048
ROCPOINTS_O,0.0072,0.4902,0.8048,0.0383,0.8048
ROCPOINTS_O,0.0073,0.4901,0.8048,0.0383,0.8048
ROCPOINTS_O,0.0073,0.4901,0.8048,0.0383,0.8048
ROCPOINTS_O,0.0073,0.4900,0.8048,0.0384,0.8048
ROCPOINTS_O,0.0074,0.4899,0.8048,0.0384,0.8048
ROCPOINTS_O,0.0075,0.4899,0.8048,0.0384,0.8048
ROCPOINTS_O,0.0075,0.4898,0.8048,0.0384,0.8048
ROCPOINTS_O,0.0078,0.4898,0.8048,0.0384,0.8048
ROCPOINTS_O,0.0078,0.4897,0.8048,0.0384,0.8048
ROCPOINTS_O,0.0079,0.4895,0.8048,0.0384,0.8048
ROCPOINTS_O,0.0080,0.4895,0.8048,0.0384,0.8048
ROCPOINTS_O,0.0081,0.4894,0.8048,0.0384,0.8048
ROCPOINTS_O,0.0083,0.4894,0.8048,0.0384,0.8048
ROCPOINTS_O,0.0084,0.4889,0.8048,0.0384,0.8048
ROCPOINTS_O,0.0084,0.4888,0.8048,0.0384,0.8048
ROCPOINTS_O,0.0086,0.4888,0.8048,0.0384,0.8048
ROCPOINTS_O,0.0086,0.4887,0.8048,0.0384,0.8048
ROCPOINTS_O,0.0086,0.4887,0.8048,0.0385,0.8048
ROCPOINTS_O,0.0087,0.4886,0.8048,0.0385,0.8048
ROCPOINTS_O,0.0087,0.4886,0.8048,0.0385,0.8048
ROCPOINTS_O,0.0089,0.4885,0.8048,0.0385,0.8048
ROCPOINTS_O,0.0089,0.4884,0.8048,0.0385,0.8048
ROCPOINTS_O,0.0089,0.4883,0.8048,0.0385,0.8048
ROCPOINTS_O,0.0089,0.4882,0.8048,0.0385,0.8048
ROCPOINTS_O,0.0091,0.4881,0.8048,0.0385,0.8048
ROCPOINTS_O,0.0091,0.4881,0.8048,0.0385,0.8048
ROCPOINTS_O,0.0092,0.4880,0.8048,0.0385,0.8048
ROCPOINTS_O,0.0094,0.4880,0.8048,0.0385,0.8048
ROCPOINTS_O,0.0095,0.4879,0.8048,0.0385,0.8048
ROCPOINTS_O,0.0097,0.4878,0.8048,0.0385,0.8048
ROCPOINTS_O,0.0097,0.4877,0.8048,0.0385,0.8048
ROCPOINTS_O,0.0100,0.4876,0.8048,0.0385,0.8048
ROCPOINTS_O,0.0100,0.4875,0.8048,0.0385,0.8048
ROCPOINTS_O,0.0100,0.4172,0.7548,0.0421,0.7548
ROCPOINTS_O,0.0100,0.4171,0.7548,0.0421,0.7548
ROCPOINTS_O,0.0101,0.4170,0.7548,0.0421,0.7548
ROCPOINTS_O,0.0104,0.4170,0.7548,0.0421,0.7548
ROCPOINTS_O,0.0105,0.4169,0.7548,0.0421,0.7548
ROCPOINTS_O,0.0106,0.4168,0.7548,0.0421,0.7548
ROCPOINTS_O,0.0107,0.4167,0.7548,0.0421,0.7548
ROCPOINTS_O,0.0108,0.4167,0.7548,0.0421,0.7548
ROCPOINTS_O,0.0108,0.4166,0.7548,0.0421,0.7548
ROCPOINTS_O,0.0110,0.4166,0.7548,0.0421,0.7548
ROCPOINTS_O,0.0111,0.4165,0.7548,0.0421,0.7548
ROCPOINTS_O,0.0111,0.4165,0.7548,0.0422,0.7548
ROCPOINTS_O,0.0113,0.4163,0.7548,0.0422,0.7548
ROCPOINTS_O,0.0114,0.4163,0.7548,0.0422,0.7548
ROCPOINTS_O,0.0115,0.4162,0.7548,0.0422,0.7548
ROCPOINTS_O,0.0117,0.4162,0.7548,0.0422,0.7548
ROCPOINTS_O,0.0118,0.4160,0.7548,0.0422,0.7548
ROCPOINTS_O,0.0120,0.4159,0.7548,0.0422,0.7548
ROCPOINTS_O,0.0121,0.4159,0.7548,0.0422,0.7548
ROCPOINTS_O,0.0122,0.4158,0.7548,0.0422,0.7548
ROCPOINTS_O,0.0123,0.4158,0.7548,0.0422,0.7548
ROCPOINTS_O,0.0124,0.4158,0.7524,0.0421,0.7524
ROCPOINTS_O,0.0125,0.4157,0.7524,0.0421,0.7524
ROCPOINTS_O,0.0125,0.4155,0.7524,0.0421,0.7524
ROCPOINTS_O,0.0126,0.4155,0.7524,0.0421,0.7524
ROCPOINTS_O,0.0127,0.4154,0.7524,0.0421,0.7524
ROCPOINTS_O,0.0128,0.4154,0.7524,0.0421,0.7524
ROCPOINTS_O,0.0129,0.4153,0.7524,0.0421,0.7524
ROCPOINTS_O,0.0130,0.4152,0.7524,0.0421,0.7524
ROCPOINTS_O,0.0132,0.4152,0.7524,0.0422,0.7524
ROCPOINTS_O,0.0133,0.4151,0.7524,0.0422,0.7524
ROCPOINTS_O,0.0133,0.4151,0.7524,0.0422,0.7524
ROCPOINTS_O,0.0133,0.4150,0.7524,0.0422,0.7524
ROCPOINTS_O,0.0133,0.4149,0.7524,0.0422,0.7524
ROCPOINTS_O,0.0133,0.3674,0.7048,0.0445,0.7048
ROCPOINTS_O,0.0135,0.3671,0.7048,0.0445,0.7048
ROCPOINTS_O,0.0136,0.3671,0.7048,0.0445,0.7048
ROCPOINTS_O,0.0140,0.3670,0.7048,0.0446,0.7048
ROCPOINTS_O,0.0140,0.3670,0.7048,0.0446,0.7048
ROCPOINTS_O,0.0142,0.3669,0.7048,0.0446,0.7048
ROCPOINTS_O,0.0143,0.3668,0.7048,0.0446,0.7048
ROCPOINTS_O,0.0143,0.3668,0.7048,0.0446,0.7048
ROCPOINTS_O,0.0144,0.3667,0.7048,0.0446,0.7048
ROCPOINTS_O,0.0147,0.3666,0.7048,0.0446,0.7048
ROCPOINTS_O,0.0150,0.3665,0.7048,0.0446,0.7048
ROCPOINTS_O,0.0150,0.3664,0.7048,0.0446,0.7048
ROCPOINTS_O,0.0151,0.3663,0.7048,0.0446,0.7048
ROCPOINTS_O,0.0152,0.3663,0.7048,0.0446,0.7048
ROCPOINTS_O,0.0153,0.3662,0.7048,0.0446,0.7048
ROCPOINTS_O,0.0153,0.3662,0.7048,0.0447,0.7048
ROCPOINTS_O,0.0156,0.3661,0.7048,0.0447,0.7048
ROCPOINTS_O,0.0156,0.3660,0.7048,0.0447,0.7048
ROCPOINTS_O,0.0157,0.3660,0.7048,0.0447,0.7048
ROCPOINTS_O,0.0158,0.3659,0.7048,0.0447,0.7048
ROCPOINTS_O,0.0160,0.3659,0.7048,0.0447,0.7048
ROCPOINTS_O,0.0161,0.3658,0.7048,0.0447,0.7048
ROCPOINTS_O,0.0164,0.3657,0.7048,0.0447,0.7048
ROCPOINTS_O,0.0167,0.3657,0.7048,0.0447,0.7048
ROCPOINTS_O,0.0167,0.3656,0.7048,0.0447,0.7048
ROCPOINTS_O,0.0167,0.3310,0.6738,0.0471,0.6738
ROCPOINTS_O,0.0170,0.3309,0.6738,0.0471,0.6738
ROCPOINTS_O,0.0173,0.3309,0.6738,0.0471,0.6738
ROCPOINTS_O,0.0174,0.3308,0.6738,0.0471,0.6738
ROCPOINTS_O,0.0174,0.3308,0.6738,0.0471,0.6738
ROCPOINTS_O,0.0175,0.3307,0.6738,0.0471,0.6738
ROCPOINTS_O,0.0176,0.3304,0.6738,0.0472,0.6738
ROCPOINTS_O,0.0178,0.3304,0.6738,0.0472,0.6738
ROCPOINTS_O,0.0178,0.3303,0.6738,0.0472,0.6738
ROCPOINTS_O,0.0180,0.3301,0.6738,0.0472,0.6738
ROCPOINTS_O,0.0181,0.3301,0.6738,0.0472,0.6738
ROCPOINTS_O,0.0183,0.3300,0.6738,0.0472,0.6738
ROCPOINTS_O,0.0184,0.3298,0.6738,0.0473,0.6738
ROCPOINTS_O,0.0186,0.3298,0.6738,0.0473,0.6738
ROCPOINTS_O,0.0189,0.3298,0.6714,0.0471,0.6714
ROCPOINTS_O,0.0189,0.3297,0.6714,0.0471,0.6714
ROCPOINTS_O,0.0191,0.3296,0.6714,0.0471,0.6714
ROCPOINTS_O,0.0193,0.3296,0.6714,0.0471,0.6714
ROCPOINTS_O,0.0193,0.3295,0.6714,0.0471,0.6714
ROCPOINTS_O,0.0195,0.3294,0.6714,0.0472,0.6714
ROCPOINTS_O,0.0195,0.3294,0.6714,0.0472,0.6714
ROCPOINTS_O,0.0197,0.3293,0.6714,0.0472,0.6714
ROCPOINTS_O,0.0197,0.3292,0.6714,0.0472,0.6714
ROCPOINTS_O,0.0198,0.3292,0.6714,0.0472,0.6714
ROCPOINTS_O,0.0199,0.3291,0.6714,0.0472,0.6714
ROCPOINTS_O,0.0200,0.3290,0.6714,0.0472,0.6714
ROCPOINTS_O,0.0200,0.3289,0.6714,0.0472,0.6714
ROCPOINTS_O,0.0205,0.2903,0.6262,0.0498,0.6262
ROCPOINTS_O,0.0206,0.2902,0.6262,0.0498,0.6262
ROCPOINTS_O,0.0206,0.2902,0.6262,0.0498,0.6262
ROCPOINTS_O,0.0207,0.2901,0.6262,0.0498,0.6262
ROCPOINTS_O,0.0209,0.2901,0.6262,0.0498,0.6262
ROCPOINTS_O,0.0209,0.2900,0.6262,0.0498,0.6262
ROCPOINTS_O,0.0211,0.2900,0.6262,0.0498,0.6262
ROCPOINTS_O,0.0212,0.2898,0.6262,0.0498,0.6262
ROCPOINTS_O,0.0213,0.2898,0.6262,0.0499,0.6262
ROCPOINTS_O,0.0216,0.2897,0.6262,0.0499,0.6262
ROCPOINTS_O,0.0217,0.2896,0.6262,0.0499,0.6262
ROCPOINTS_O,0.0220,0.2895,0.6262,0.0499,0.6262
ROCPOINTS_O,0.0220,0.2895,0.6262,0.0499,0.6262
ROCPOINTS_O,0.0222,0.2894,0.6262,0.0499,0.6262
ROCPOINTS_O,0.0222,0.2893,0.6262,0.0499,0.6262
ROCPOINTS_O,0.0223,0.2893,0.6262,0.0499,0.6262
ROCPOINTS_O,0.0227,0.2892,0.6262,0.0500,0.6262
ROCPOINTS_O,0.0228,0.2891,0.6262,0.0500,0.6262
ROCPOINTS_O,0.0233,0.2891,0.6262,0.0500,0.6262
ROCPOINTS_O,0.0233,0.2632,0.5929,0.0519,0.5929
ROCPOINTS_O,0.0235,0.2632,0.5929,0.0519,0.5929
ROCPOINTS_O,0.0238,0.2631,0.5929,0.0519,0.5929
ROCPOINTS_O,0.0239,0.2631,0.5929,0.0519,0.5929
ROCPOINTS_O,0.0239,0.2630,0.5929,0.0519,0.5929
ROCPOINTS_O,0.0239,0.2629,0.5929,0.0519,0.5929
ROCPOINTS_O,0.0240,0.2628,0.5929,0.0519,0.5929
ROCPOINTS_O,0.0242,0.2627,0.5929,0.0520,0.5929
ROCPOINTS_O,0.0243,0.2626,0.5929,0.0520,0.5929
ROCPOINTS_O,0.0244,0.2625,0.5929,0.0520,0.5929
ROCPOINTS_O,0.0244,0.2624,0.5929,0.0520,0.5929
ROCPOINTS_O,0.0246,0.2623,0.5929,0.0520,0.5929
ROCPOINTS_O,0.0250,0.2622,0.5929,0.0520,0.5929
ROCPOINTS_O,0.0250,0.2621,0.5929,0.0521,0.5929
ROCPOINTS_O,0.0253,0.2620,0.5929,0.0521,0.5929
ROCPOINTS_O,0.0254,0.2620,0.5929,0.0521,0.5929
ROCPOINTS_O,0.0254,0.2619,0.5929,0.0521,0.5929
ROCPOINTS_O,0.0255,0.2617,0.5929,0.0521,0.5929
ROCPOINTS_O,0.0256,0.2616,0.5929,0.0522,0.5929
ROCPOINTS_O,0.0257,0.2616,0.5929,0.0522,0.5929
ROCPOINTS_O,0.0258,0.2615,0.5929,0.0522,0.5929
ROCPOINTS_O,0.0259,0.2614,0.5929,0.0522,0.5929
ROCPOINTS_O,0.0267,0.2613,0.5929,0.0522,0.5929
ROCPOINTS_O,0.0267,0.2384,0.5690,0.0548,0.5690
ROCPOINTS_O,0.0267,0.2383,0.5690,0.0548,0.5690
ROCPOINTS_O,0.0272,0.2383,0.5690,0.0548,0.5690
ROCPOINTS_O,0.0274,0.2382,0.5690,0.0548,0.5690
ROCPOINTS_O,0.0278,0.2381,0.5690,0.0548,0.5690
ROCPOINTS_O,0.0280,0.2381,0.5690,0.0549,0.5690
ROCPOINTS_O,0.0281,0.2380,0.5690,0.0549,0.5690
ROCPOINTS_O,0.0283,0.2379,0.5690,0.0549,0.5690
ROCPOINTS_O,0.0292,0.2378,0.5690,0.0549,0.5690
ROCPOINTS_O,0.0294,0.2377,0.5690,0.0549,0.5690
ROCPOINTS_O,0.0300,0.2376,0.5690,0.0550,0.5690
ROCPOINTS_O,0.0300,0.2116,0.5262,0.0570,0.5262
ROCPOINTS_O,0.0301,0.2115,0.5262,0.0570,0.5262
ROCPOINTS_O,0.0303,0.2114,0.5262,0.0570,0.5262
ROCPOINTS_O,0.0304,0.2114,0.5262,0.0570,0.5262
ROCPOINTS_O,0.0308,0.2113,0.5262,0.0570,0.5262
ROCPOINTS_O,0.0311,0.2111,0.5262,0.0571,0.5262
ROCPOINTS_O,0.0314,0.2110,0.5262,0.0571,0.5262
ROCPOINTS_O,0.0317,0.2110,0.5238,0.0569,0.5238
ROCPOINTS_O,0.0320,0.2107,0.5238,0.0569,0.5238
ROCPOINTS_O,0.0320,0.2106,0.5238,0.0570,0.5238
ROCPOINTS_O,0.0323,0.2105,0.5238,0.0570,0.5238
ROCPOINTS_O,0.0324,0.2105,0.5238,0.0570,0.5238
ROCPOINTS_O,0.0324,0.2104,0.5238,0.0570,0.5238
ROCPOINTS_O,0.0325,0.2100,0.5238,0.0571,0.5238
ROCPOINTS_O,0.0326,0.2100,0.5238,0.0571,0.5238
ROCPOINTS_O,0.0328,0.2095,0.5238,0.0572,0.5238
ROCPOINTS_O,0.0330,0.2093,0.5238,0.0573,0.5238
ROCPOINTS_O,0.0333,0.2092,0.5238,0.0573,0.5238
ROCPOINTS_O,0.0333,0.2091,0.5238,0.0573,0.5238
ROCPOINTS_O,0.0338,0.1902,0.5024,0.0603,0.5024
ROCPOINTS_O,0.0339,0.1902,0.5024,0.0603,0.5024
ROCPOINTS_O,0.0341,0.1901,0.5024,0.0603,0.5024
ROCPOINTS_O,0.0342,0.1900,0.5024,0.0603,0.5024
ROCPOINTS_O,0.0344,0.1900,0.5024,0.0603,0.5024
ROCPOINTS_O,0.0349,0.1899,0.5024,0.0604,0.5024
ROCPOINTS_O,0.0350,0.1898,0.5024,0.0604,0.5024
ROCPOINTS_O,0.0350,0.1896,0.5024,0.0604,0.5024
ROCPOINTS_O,0.0353,0.1896,0.5024,0.0605,0.5024
ROCPOINTS_O,0.0356,0.1894,0.5024,0.0605,0.5024
ROCPOINTS_O,0.0357,0.1894,0.5024,0.0605,0.5024
ROCPOINTS_O,0.0358,0.1893,0.5024,0.0605,0.5024
ROCPOINTS_O,0.0358,0.1892,0.5024,0.0606,0.5024
ROCPOINTS_O,0.0358,0.1892,0.5024,0.0606,0.5024
ROCPOINTS_O,0.0363,0.1891,0.5024,0.0606,0.5024
ROCPOINTS_O,0.0367,0.1891,0.5024,0.0606,0.5024
ROCPOINTS_O,0.0369,0.1720,0.4833,0.0639,0.4833
ROCPOINTS_O,0.0378,0.1719,0.4833,0.0639,0.4833
ROCPOINTS_O,0.0378,0.1719,0.4833,0.0639,0.4833
ROCPOINTS_O,0.0383,0.1718,0.4833,0.0639,0.4833
ROCPOINTS_O,0.0383,0.1718,0.4833,0.0640,0.4833
ROCPOINTS_O,0.0389,0.1717,0.4833,0.0640,0.4833
ROCPOINTS_O,0.0392,0.1717,0.4833,0.0640,0.4833
ROCPOINTS_O,0.0393,0.1716,0.4833,0.0640,0.4833
ROCPOINTS_O,0.0396,0.1715,0.4833,0.0640,0.4833
ROCPOINTS_O,0.0400,0.1715,0.4833,0.0641,0.4833
ROCPOINTS_O,0.0400,0.1519,0.4524,0.0674,0.4524
ROCPOINTS_O,0.0406,0.1518,0.4524,0.0675,0.4524
ROCPOINTS_O,0.0413,0.1518,0.4524,0.0675,0.4524
ROCPOINTS_O,0.0413,0.1517,0.4524,0.0675,0.4524
ROCPOINTS_O,0.0417,0.1517,0.4524,0.0675,0.4524
ROCPOINTS_O,0.0420,0.1515,0.4524,0.0676,0.4524
ROCPOINTS_O,0.0433,0.1515,0.4524,0.0676,0.4524
ROCPOINTS_O,0.0434,0.1382,0.4333,0.0707,0.4333
ROCPOINTS_O,0.0434,0.1382,0.4333,0.0708,0.4333
ROCPOINTS_O,0.0442,0.1381,0.4333,0.0708,0.4333
ROCPOINTS_O,0.0444,0.1381,0.4333,0.0708,0.4333
ROCPOINTS_O,0.0444,0.1380,0.4333,0.0708,0.4333
ROCPOINTS_O,0.0446,0.1379,0.4333,0.0709,0.4333
ROCPOINTS_O,0.0450,0.1378,0.4333,0.0709,0.4333
ROCPOINTS_O,0.0455,0.1378,0.4333,0.0710,0.4333
ROCPOINTS_O,0.0456,0.1377,0.4333,0.0710,0.4333
ROCPOINTS_O,0.0456,0.1377,0.4333,0.0710,0.4333
ROCPOINTS_O,0.0458,0.1376,0.4333,0.0710,0.4333
ROCPOINTS_O,0.0460,0.1375,0.4333,0.0711,0.4333
ROCPOINTS_O,0.0464,0.1374,0.4333,0.0711,0.4333
ROCPOINTS_O,0.0467,0.1374,0.4333,0.0711,0.4333
ROCPOINTS_O,0.0473,0.1269,0.4190,0.0743,0.4190
ROCPOINTS_O,0.0476,0.1268,0.4190,0.0743,0.4190
ROCPOINTS_O,0.0483,0.1267,0.4190,0.0744,0.4190
ROCPOINTS_O,0.0490,0.1266,0.4190,0.0744,0.4190
ROCPOINTS_O,0.0492,0.1266,0.4190,0.0744,0.4190
ROCPOINTS_O,0.0497,0.1265,0.4190,0.0745,0.4190
ROCPOINTS_O,0.0500,0.1264,0.4190,0.0745,0.4190
ROCPOINTS_O,0.0500,0.1264,0.4190,0.0745,0.4190
ROCPOINTS_O,0.0507,0.1141,0.3905,0.0767,0.3905
ROCPOINTS_O,0.0517,0.1141,0.3905,0.0767,0.3905
ROCPOINTS_O,0.0518,0.1140,0.3905,0.0768,0.3905
ROCPOINTS_O,0.0522,0.1139,0.3905,0.0769,0.3905
ROCPOINTS_O,0.0522,0.1138,0.3905,0.0769,0.3905
ROCPOINTS_O,0.0525,0.1138,0.3905,0.0769,0.3905
ROCPOINTS_O,0.0530,0.1137,0.3905,0.0770,0.3905
ROCPOINTS_O,0.0533,0.1137,0.3905,0.0770,0.3905
ROCPOINTS_O,0.0535,0.1038,0.3810,0.0818,0.3810
ROCPOINTS_O,0.0540,0.1038,0.3810,0.0818,0.3810
ROCPOINTS_O,0.0543,0.1035,0.3810,0.0821,0.3810
ROCPOINTS_O,0.0544,0.1033,0.3810,0.0822,0.3810
ROCPOINTS_O,0.0545,0.1033,0.3810,0.0822,0.3810
ROCPOINTS_O,0.0547,0.1032,0.3810,0.0823,0.3810
ROCPOINTS_O,0.0550,0.1031,0.3810,0.0823,0.3810
ROCPOINTS_O,0.0555,0.1030,0.3810,0.0824,0.3810
ROCPOINTS_O,0.0556,0.1030,0.3810,0.0824,0.3810
ROCPOINTS_O,0.0564,0.1029,0.3810,0.0825,0.3810
ROCPOINTS_O,0.0567,0.1026,0.3810,0.0827,0.3810
ROCPOINTS_O,0.0578,0.0945,0.3619,0.0851,0.3619
ROCPOINTS_O,0.0583,0.0944,0.3619,0.0852,0.3619
ROCPOINTS_O,0.0585,0.0944,0.3619,0.0852,0.3619
ROCPOINTS_O,0.0599,0.0943,0.3619,0.0852,0.3619
ROCPOINTS_O,0.0600,0.0942,0.3619,0.0853,0.3619
ROCPOINTS_O,0.0600,0.0848,0.3476,0.0905,0.3476
ROCPOINTS_O,0.0601,0.0848,0.3476,0.0906,0.3476
ROCPOINTS_O,0.0604,0.0847,0.3476,0.0906,0.3476
ROCPOINTS_O,0.0615,0.0846,0.3476,0.0907,0.3476
ROCPOINTS_O,0.0619,0.0846,0.3476,0.0907,0.3476
ROCPOINTS_O,0.0633,0.0845,0.3476,0.0908,0.3476
ROCPOINTS_O,0.0645,0.0796,0.3333,0.0923,0.3333
ROCPOINTS_O,0.0650,0.0795,0.3333,0.0924,0.3333
ROCPOINTS_O,0.0664,0.0795,0.3310,0.0918,0.3310
ROCPOINTS_O,0.0667,0.0794,0.3310,0.0919,0.3310
ROCPOINTS_O,0.0667,0.0744,0.3167,0.0937,0.3167
ROCPOINTS_O,0.0675,0.0744,0.3167,0.0937,0.3167
ROCPOINTS_O,0.0678,0.0743,0.3167,0.0938,0.3167
ROCPOINTS_O,0.0683,0.0742,0.3167,0.0939,0.3167
ROCPOINTS_O,0.0700,0.0742,0.3167,0.0939,0.3167
ROCPOINTS_O,0.0704,0.0671,0.3071,0.1000,0.3071
ROCPOINTS_O,0.0711,0.0671,0.3071,0.1001,0.3071
ROCPOINTS_O,0.0722,0.0670,0.3071,0.1002,0.3071
ROCPOINTS_O,0.0723,0.0670,0.3071,0.1002,0.3071
ROCPOINTS_O,0.0729,0.0669,0.3071,0.1003,0.3071
ROCPOINTS_O,0.0733,0.0668,0.3071,0.1004,0.3071
ROCPOINTS_O,0.0747,0.0619,0.3024,0.1061,0.3024
ROCPOINTS_O,0.0756,0.0618,0.3024,0.1062,0.3024
ROCPOINTS_O,0.0767,0.0617,0.3024,0.1063,0.3024
ROCPOINTS_O,0.0782,0.0577,0.2905,0.1089,0.2905
ROCPOINTS_O,0.0783,0.0576,0.2905,0.1090,0.2905
ROCPOINTS_O,0.0800,0.0576,0.2905,0.1091,0.2905
ROCPOINTS_O,0.0820,0.0521,0.2714,0.1123,0.2714
ROCPOINTS_O,0.0831,0.0520,0.2714,0.1124,0.2714
ROCPOINTS_O,0.0833,0.0520,0.2714,0.1125,0.2714
ROCPOINTS_O,0.0833,0.0519,0.2714,0.1126,0.2714
ROCPOINTS_O,0.0842,0.0487,0.2643,0.1164,0.2643
ROCPOINTS_O,0.0867,0.0487,0.2643,0.1165,0.2643
ROCPOINTS_O,0.0872,0.0458,0.2619,0.1220,0.2619
ROCPOINTS_O,0.0876,0.0457,0.2619,0.1221,0.2619
ROCPOINTS_O,0.0894,0.0457,0.2619,0.1222,0.2619
ROCPOINTS_O,0.0900,0.0456,0.2619,0.1224,0.2619
ROCPOINTS_O,0.0922,0.0414,0.2500,0.1279,0.2500
ROCPOINTS_O,0.0927,0.0412,0.2500,0.1285,0.2500
ROCPOINTS_O,0.0933,0.0410,0.2500,0.1288,0.2500
ROCPOINTS_O,0.0967,0.0394,0.2381,0.1280,0.2381
ROCPOINTS_O,0.0967,0.0375,0.2310,0.1302,0.2310
ROCPOINTS_O,0.1000,0.0374,0.2310,0.1304,0.2310
ROCPOINTS_O,0.1000,0.0345,0.2095,0.1285,0.2095
ROCPOINTS_O,0.1009,0.0343,0.2095,0.1290,0.2095
ROCPOINTS_O,0.1033,0.0343,0.2095,0.1292,0.2095
ROCPOINTS_O,0.1050,0.0323,0.2000,0.1306,0.2000
ROCPOINTS_O,0.1067,0.0323,0.2000,0.1308,0.2000
ROCPOINTS_O,0.1094,0.0303,0.1952,0.1353,0.1952
ROCPOINTS_O,0.1100,0.0302,0.1952,0.1355,0.1952
ROCPOINTS_O,0.1111,0.0282,0.1857,0.1378,0.1857
ROCPOINTS_O,0.1127,0.0282,0.1857,0.1381,0.1857
ROCPOINTS_O,0.1133,0.0281,0.1857,0.1383,0.1857
ROCPOINTS_O,0.1167,0.0269,0.1810,0.1402,0.1810
ROCPOINTS_O,0.1171,0.0257,0.1762,0.1429,0.1762
ROCPOINTS_O,0.1200,0.0256,0.1762,0.1431,0.1762
ROCPOINTS_O,0.1217,0.0230,0.1714,0.1532,0.1714
ROCPOINTS_O,0.1233,0.0229,0.1714,0.1538,0.1714
ROCPOINTS_O,0.1267,0.0217,0.1667,0.1570,0.1667
ROCPOINTS_O,0.1267,0.0208,0.1595,0.1569,0.1595
ROCPOINTS_O,0.1289,0.0208,0.1595,0.1573,0.1595
ROCPOINTS_O,0.1300,0.0207,0.1595,0.1576,0.1595
ROCPOINTS_O,0.1333,0.0192,0.1571,0.1658,0.1571
ROCPOINTS_O,0.1367,0.0180,0.1548,0.1724,0.1548
ROCPOINTS_O,0.1400,0.0173,0.1476,0.1717,0.1476
ROCPOINTS_O,0.1433,0.0161,0.1357,0.1701,0.1357
ROCPOINTS_O,0.1467,0.0151,0.1310,0.1735,0.1310
ROCPOINTS_O,0.1500,0.0146,0.1286,0.1759,0.1286
ROCPOINTS_O,0.1533,0.0140,0.1286,0.1824,0.1286
ROCPOINTS_O,0.1567,0.0135,0.1286,0.1882,0.1286
ROCPOINTS_O,0.1585,0.0131,0.1238,0.1871,0.1238
ROCPOINTS_O,0.1600,0.0130,0.1238,0.1877,0.1238
ROCPOINTS_O,0.1633,0.0124,0.1167,0.1856,0.1167
ROCPOINTS_O,0.1667,0.0119,0.1071,0.1800,0.1071
ROCPOINTS_O,0.1700,0.0114,0.1048,0.1826,0.1048
ROCPOINTS_O,0.1733,0.0108,0.1024,0.1870,0.1024
ROCPOINTS_O,0.1764,0.0106,0.1024,0.1894,0.1024
ROCPOINTS_O,0.1767,0.0106,0.1024,0.1903,0.1024
ROCPOINTS_O,0.1800,0.0102,0.1000,0.1927,0.1000
ROCPOINTS_O,0.1813,0.0095,0.1000,0.2039,0.1000
ROCPOINTS_O,0.1833,0.0094,0.1000,0.2049,0.1000
ROCPOINTS_O,0.1844,0.0092,0.0976,0.2050,0.0976
ROCPOINTS_O,0.1854,0.0091,0.0976,0.2060,0.0976
ROCPOINTS_O,0.1867,0.0091,0.0976,0.2071,0.0976
ROCPOINTS_O,0.1900,0.0089,0.0929,0.2021,0.0929
ROCPOINTS_O,0.1907,0.0087,0.0786,0.1803,0.0786
ROCPOINTS_O,0.1930,0.0087,0.0762,0.1758,0.0762
ROCPOINTS_O,0.1933,0.0086,0.0762,0.1768,0.0762
ROCPOINTS_O,0.1948,0.0084,0.0738,0.1751,0.0738
ROCPOINTS_O,0.1967,0.0084,0.0738,0.1761,0.0738
ROCPOINTS_O,0.2000,0.0081,0.0714,0.1765,0.0714
ROCPOINTS_O,0.2033,0.0077,0.0714,0.1829,0.0714
ROCPOINTS_O,0.2067,0.0075,0.0690,0.1824,0.0690
ROCPOINTS_O,0.2078,0.0072,0.0667,0.1830,0.0667
ROCPOINTS_O,0.2100,0.0072,0.0667,0.1842,0.0667
ROCPOINTS_O,0.2133,0.0070,0.0619,0.1769,0.0619
ROCPOINTS_O,0.2167,0.0068,0.0619,0.1818,0.0619
ROCPOINTS_O,0.2189,0.0067,0.0619,0.1831,0.0619
ROCPOINTS_O,0.2200,0.0066,0.0619,0.1844,0.0619
ROCPOINTS_O,0.2233,0.0064,0.0619,0.1912,0.0619
ROCPOINTS_O,0.2267,0.0061,0.0595,0.1908,0.0595
ROCPOINTS_O,0.2281,0.0059,0.0595,0.1969,0.0595
ROCPOINTS_O,0.2300,0.0058,0.0595,0.1984,0.0595
ROCPOINTS_O,0.2333,0.0058,0.0571,0.1935,0.0571
ROCPOINTS_O,0.2342,0.0057,0.0571,0.1967,0.0571
ROCPOINTS_O,0.2367,0.0056,0.0571,0.1983,0.0571
ROCPOINTS_O,0.2389,0.0053,0.0571,0.2069,0.0571
ROCPOINTS_O,0.2400,0.0053,0.0571,0.2087,0.0571
ROCPOINTS_O,0.2433,0.0051,0.0571,0.2124,0.0571
ROCPOINTS_O,0.2467,0.0051,0.0571,0.2143,0.0571
ROCPOINTS_O,0.2500,0.0049,0.0571,0.2202,0.0571
ROCPOINTS_O,0.2533,0.0047,0.0571,0.2264,0.0571
ROCPOINTS_O,0.2542,0.0045,0.0571,0.2353,0.0571
ROCPOINTS_O,0.2543,0.0045,0.0571,0.2376,0.0571
ROCPOINTS_O,0.2567,0.0043,0.0571,0.2424,0.0571
ROCPOINTS_O,0.2600,0.0043,0.0571,0.2449,0.0571
ROCPOINTS_O,0.2619,0.0042,0.0571,0.2500,0.0571
ROCPOINTS_O,0.2664,0.0041,0.0571,0.2526,0.0571
ROCPOINTS_O,0.2667,0.0040,0.0571,0.2553,0.0571
ROCPOINTS_O,0.2700,0.0039,0.0524,0.2444,0.0524
ROCPOINTS_O,0.2733,0.0036,0.0500,0.2500,0.0500
ROCPOINTS_O,0.2767,0.0035,0.0476,0.2469,0.0476
ROCPOINTS_O,0.2800,0.0035,0.0452,0.2375,0.0452
ROCPOINTS_O,0.2833,0.0035,0.0452,0.2405,0.0452
ROCPOINTS_O,0.2867,0.0034,0.0452,0.2436,0.0452
ROCPOINTS_O,0.2933,0.0034,0.0405,0.2237,0.0405
ROCPOINTS_O,0.2967,0.0033,0.0405,0.2297,0.0405
ROCPOINTS_O,0.3000,0.0032,0.0405,0.2361,0.0405
ROCPOINTS_O,0.3033,0.0031,0.0405,0.2429,0.0405
ROCPOINTS_O,0.3080,0.0029,0.0405,0.2500,0.0405
ROCPOINTS_O,0.3133,0.0029,0.0405,0.2537,0.0405
ROCPOINTS_O,0.3144,0.0028,0.0381,0.2500,0.0381
ROCPOINTS_O,0.3200,0.0028,0.0357,0.2381,0.0357
ROCPOINTS_O,0.3203,0.0027,0.0333,0.2295,0.0333
ROCPOINTS_O,0.3206,0.0027,0.0333,0.2333,0.0333
ROCPOINTS_O,0.3233,0.0026,0.0333,0.2373,0.0333
ROCPOINTS_O,0.3267,0.0025,0.0286,0.2143,0.0286
ROCPOINTS_O,0.3300,0.0024,0.0286,0.2222,0.0286
ROCPOINTS_O,0.3301,0.0024,0.0286,0.2264,0.0286
ROCPOINTS_O,0.3333,0.0023,0.0286,0.2308,0.0286
ROCPOINTS_O,0.3400,0.0022,0.0286,0.2400,0.0286
ROCPOINTS_O,0.3467,0.0021,0.0286,0.2449,0.0286
ROCPOINTS_O,0.3519,0.0021,0.0286,0.2500,0.0286
ROCPOINTS_O,0.3667,0.0020,0.0286,0.2553,0.0286
ROCPOINTS_O,0.3700,0.0020,0.0286,0.2609,0.0286
ROCPOINTS_O,0.3733,0.0019,0.0286,0.2667,0.0286
ROCPOINTS_O,0.3800,0.0019,0.0286,0.2727,0.0286
ROCPOINTS_O,0.3867,0.0018,0.0286,0.2791,0.0286
ROCPOINTS_O,0.3900,0.0017,0.0262,0.2750,0.0262
ROCPOINTS_O,0.3933,0.0016,0.0262,0.2821,0.0262
ROCPOINTS_O,0.4033,0.0016,0.0238,0.2632,0.0238
ROCPOINTS_O,0.4067,0.0015,0.0238,0.2778,0.0238
ROCPOINTS_O,0.4100,0.0014,0.0238,0.2857,0.0238
ROCPOINTS_O,0.4133,0.0014,0.0214,0.2647,0.0214
ROCPOINTS_O,0.4200,0.0014,0.0214,0.2727,0.0214
ROCPOINTS_O,0.4233,0.0013,0.0214,0.2813,0.0214
ROCPOINTS_O,0.4300,0.0013,0.0214,0.2903,0.0214
ROCPOINTS_O,0.4333,0.0012,0.0214,0.3000,0.0214
ROCPOINTS_O,0.4345,0.0011,0.0190,0.2963,0.0190
ROCPOINTS_O,0.4367,0.0010,0.0190,0.3077,0.0190
ROCPOINTS_O,0.4400,0.0010,0.0190,0.3200,0.0190
ROCPOINTS_O,0.4547,0.0010,0.0167,0.2917,0.0167
ROCPOINTS_O,0.4633,0.0009,0.0167,0.3043,0.0167
ROCPOINTS_O,0.4733,0.0009,0.0167,0.3182,0.0167
ROCPOINTS_O,0.4758,0.0009,0.0143,0.2857,0.0143
ROCPOINTS_O,0.4800,0.0008,0.0143,0.3000,0.0143
ROCPOINTS_O,0.4833,0.0008,0.0143,0.3158,0.0143
ROCPOINTS_O,0.5088,0.0006,0.0143,0.3529,0.0143
ROCPOINTS_O,0.5433,0.0006,0.0143,0.3750,0.0143
ROCPOINTS_O,0.5633,0.0005,0.0143,0.4000,0.0143
ROCPOINTS_O,0.5700,0.0005,0.0119,0.3571,0.0119
ROCPOINTS_O,0.5800,0.0004,0.0119,0.4167,0.0119
ROCPOINTS_O,0.6000,0.0003,0.0119,0.4545,0.0119
ROCPOINTS_O,0.6167,0.0003,0.0095,0.4000,0.0095
ROCPOINTS_O,0.6300,0.0003,0.0095,0.4444,0.0095
ROCPOINTS_O,0.6377,0.0002,0.0095,0.5000,0.0095
ROCPOINTS_O,0.6433,0.0002,0.0095,0.5714,0.0095
ROCPOINTS_O,0.7100,0.0001,0.0095,0.6667,0.0095
ROCPOINTS_O,0.7700,0.0001,0.0095,0.8000,0.0095
ROCPOINTS_O,0.7867,0.0000,0.0095,1.0000,0.0095
ROCPOINTS_O,0.9100,0.0000,0.0071,1.0000,0.0071
ROCPOINTS_O,0.9367,0.0000,0.0048,1.0000,0.0048
ROCPOINTS_O,0.9400,0.0000,0.0024,1.0000,0.0024
ROCPOINTS_O,0.9400,0.0000,0.0000,0.0000,0.0000
ROCPOINTS_U,0.0000,1.0000,1.0000,0.0083,1.0000
ROCPOINTS_U,0.0000,0.4951,0.7007,0.0117,0.7007
ROCPOINTS_U,0.0000,0.4951,0.7007,0.0117,0.7007
ROCPOINTS_U,0.0000,0.4950,0.7007,0.0117,0.7007
ROCPOINTS_U,0.0000,0.4950,0.7007,0.0117,0.7007
ROCPOINTS_U,0.0000,0.4949,0.7007,0.0117,0.7007
ROCPOINTS_U,0.0000,0.4948,0.7007,0.0117,0.7007
ROCPOINTS_U,0.0000,0.4947,0.7007,0.0117,0.7007
ROCPOINTS_U,0.0000,0.4947,0.7007,0.0117,0.7007
ROCPOINTS_U,0.0000,0.4946,0.7007,0.0117,0.7007
ROCPOINTS_U,0.0000,0.4946,0.7007,0.0117,0.7007
ROCPOINTS_U,0.0000,0.4945,0.7007,0.0117,0.7007
ROCPOINTS_U,0.0000,0.4944,0.7007,0.0117,0.7007
ROCPOINTS_U,0.0000,0.4943,0.7007,0.0117,0.7007
ROCPOINTS_U,0.0000,0.4943,0.7007,0.0117,0.7007
ROCPOINTS_U,0.0000,0.4942,0.7007,0.0117,0.7007
ROCPOINTS_U,0.0000,0.4941,0.7007,0.0117,0.7007
ROCPOINTS_U,0.0000,0.4941,0.7007,0.0117,0.7007
ROCPOINTS_U,0.0000,0.4940,0.7007,0.0117,0.7007
ROCPOINTS_U,0.0001,0.4939,0.7007,0.0117,0.7007
ROCPOINTS_U,0.0001,0.4939,0.7007,0.0117,0.7007
ROCPOINTS_U,0.0001,0.4938,0.7007,0.0117,0.7007
ROCPOINTS_U,0.0001,0.4938,0.7007,0.0117,0.7007
ROCPOINTS_U,0.0001,0.4937,0.7007,0.0117,0.7007
ROCPOINTS_U,0.0001,0.4937,0.7007,0.0117,0.7007
ROCPOINTS_U,0.0001,0.4936,0.7007,0.0117,0.7007
ROCPOINTS_U,0.0001,0.4935,0.7007,0.0117,0.7007
ROCPOINTS_U,0.0001,0.4935,0.7007,0.0117,0.7007
ROCPOINTS_U,0.0001,0.4934,0.7007,0.0117,0.7007
ROCPOINTS_U,0.0001,0.4933,0.7007,0.0117,0.7007
ROCPOINTS_U,0.0001,0.4933,0.7007,0.0117,0.7007
ROCPOINTS_U,0.0001,0.4932,0.7007,0.0117,0.7007
ROCPOINTS_U,0.0001,0.4931,0.7007,0.0117,0.7007
ROCPOINTS_U,0.0001,0.4931,0.7007,0.0117,0.7007
ROCPOINTS_U,0.0001,0.4930,0.7007,0.0118,0.7007
ROCPOINTS_U,0.0001,0.4930,0.7007,0.0118,0.7007
ROCPOINTS_U,0.0001,0.4929,0.7007,0.0118,0.7007
ROCPOINTS_U,0.0001,0.4929,0.7007,0.0118,0.7007
ROCPOINTS_U,0.0001,0.4928,0.7007,0.0118,0.7007
ROCPOINTS_U,0.0001,0.4927,0.7007,0.0118,0.7007
ROCPOINTS_U,0.0001,0.4927,0.6939,0.0116,0.6939
ROCPOINTS_U,0.0001,0.4926,0.6939,0.0116,0.6939
ROCPOINTS_U,0.0002,0.4926,0.6939,0.0116,0.6939
ROCPOINTS_U,0.0002,0.4925,0.6939,0.0117,0.6939
ROCPOINTS_U,0.0002,0.4924,0.6939,0.0117,0.6939
ROCPOINTS_U,0.0002,0.4923,0.6939,0.0117,0.6939
ROCPOINTS_U,0.0002,0.4922,0.6939,0.0117,0.6939
ROCPOINTS_U,0.0002,0.4922,0.6939,0.0117,0.6939
ROCPOINTS_U,0.0002,0.4921,0.6939,0.0117,0.6939
ROCPOINTS_U,0.0002,0.4921,0.6939,0.0117,0.6939
ROCPOINTS_U,0.0002,0.4920,0.6939,0.0117,0.6939
ROCPOINTS_U,0.0002,0.4919,0.6939,0.0117,0.6939
ROCPOINTS_U,0.0002,0.4919,0.6939,0.0117,0.6939
ROCPOINTS_U,0.0002,0.4918,0.6939,0.0117,0.6939
ROCPOINTS_U,0.0002,0.4918,0.6939,0.0117,0.6939
ROCPOINTS_U,0.0002,0.4916,0.6939,0.0117,0.6939
ROCPOINTS_U,0.0003,0.4915,0.6939,0.0117,0.6939
ROCPOINTS_U,0.0003,0.4915,0.6871,0.0116,0.6871
ROCPOINTS_U,0.0003,0.4915,0.6871,0.0116,0.6871
ROCPOINTS_U,0.0003,0.4914,0.6871,0.0116,0.6871
ROCPOINTS_U,0.0003,0.4913,0.6871,0.0116,0.6871
ROCPOINTS_U,0.0003,0.4913,0.6871,0.0116,0.6871
ROCPOINTS_U,0.0003,0.4912,0.6871,0.0116,0.6871
ROCPOINTS_U,0.0003,0.4911,0.6871,0.0116,0.6871
ROCPOINTS_U,0.0003,0.4911,0.6871,0.0116,0.6871
ROCPOINTS_U,0.0003,0.4910,0.6871,0.0116,0.6871
ROCPOINTS_U,0.0003,0.4910,0.6871,0.0116,0.6871
ROCPOINTS_U,0.0003,0.4909,0.6871,0.0116,0.6871
ROCPOINTS_U,0.0003,0.4908,0.6871,0.0116,0.6871
ROCPOINTS_U,0.0003,0.4908,0.6871,0.0116,0.6871
ROCPOINTS_U,0.0004,0.4907,0.6871,0.0116,0.6871
ROCPOINTS_U,0.0004,0.4906,0.6871,0.0116,0.6871
ROCPOINTS_U,0.0004,0.4905,0.6871,0.0116,0.6871
ROCPOINTS_U,0.0004,0.4905,0.6871,0.0116,0.6871
ROCPOINTS_U,0.0004,0.4904,0.6871,0.0116,0.6871
ROCPOINTS_U,0.0004,0.4904,0.6871,0.0116,0.6871
ROCPOINTS_U,0.0004,0.4903,0.6871,0.0116,0.6871
ROCPOINTS_U,0.0004,0.4902,0.6871,0.0116,0.6871
ROCPOINTS_U,0.0004,0.4902,0.6871,0.0116,0.6871
ROCPOINTS_U,0.0004,0.4901,0.6871,0.0116,0.6871
ROCPOINTS_U,0.0004,0.4901,0.6871,0.0116,0.6871
ROCPOINTS_U,0.0004,0.4900,0.6871,0.0116,0.6871
ROCPOINTS_U,0.0005,0.4900,0.6871,0.0116,0.6871
ROCPOINTS_U,0.0005,0.4899,0.6871,0.0116,0.6871
ROCPOINTS_U,0.0005,0.4898,0.6871,0.0116,0.6871
ROCPOINTS_U,0.0005,0.4898,0.6871,0.0116,0.6871
ROCPOINTS_U,0.0005,0.4897,0.6871,0.0116,0.6871
ROCPOINTS_U,0.0005,0.4897,0.6871,0.0116,0.6871
ROCPOINTS_U,0.0005,0.4896,0.6871,0.0116,0.6871
ROCPOINTS_U,0.0006,0.4896,0.6871,0.0116,0.6871
ROCPOINTS_U,0.0006,0.4895,0.6871,0.0116,0.6871
ROCPOINTS_U,0.0006,0.4894,0.6871,0.0116,0.6871
ROCPOINTS_U,0.0006,0.4893,0.6871,0.0116,0.6871
ROCPOINTS_U,0.0006,0.4892,0.6803,0.0115,0.6803
ROCPOINTS_U,0.0006,0.4892,0.6803,0.0115,0.6803
ROCPOINTS_U,0.0006,0.4891,0.6803,0.0115,0.6803
ROCPOINTS_U,0.0007,0.4890,0.6803,0.0115,0.6803
ROCPOINTS_U,0.0007,0.4890,0.6803,0.0115,0.6803
ROCPOINTS_U,0.0007,0.4889,0.6803,0.0115,0.6803
ROCPOINTS_U,0.0007,0.4889,0.6803,0.0115,0.6803
ROCPOINTS_U,0.0007,0.4888,0.6803,0.0115,0.6803
ROCPOINTS_U,0.0008,0.4887,0.6803,0.0115,0.6803
ROCPOINTS_U,0.0008,0.4886,0.6803,0.0115,0.6803
ROCPOINTS_U,0.0008,0.4886,0.6803,0.0115,0.6803
ROCPOINTS_U,0.0008,0.4885,0.6803,0.0115,0.6803
ROCPOINTS_U,0.0010,0.4882,0.6803,0.0115,0.6803
ROCPOINTS_U,0.0010,0.4881,0.6803,0.0115,0.6803
ROCPOINTS_U,0.0010,0.4881,0.6803,0.0115,0.6803
ROCPOINTS_U,0.0010,0.4880,0.6803,0.0115,0.6803
ROCPOINTS_U,0.0011,0.4880,0.6803,0.0115,0.6803
ROCPOINTS_U,0.0011,0.4879,0.6803,0.0115,0.6803
ROCPOINTS_U,0.0011,0.4877,0.6803,0.0115,0.6803
ROCPOINTS_U,0.0011,0.4876,0.6803,0.0115,0.6803
ROCPOINTS_U,0.0013,0.4876,0.6803,0.0115,0.6803
ROCPOINTS_U,0.0013,0.4875,0.6803,0.0115,0.6803
ROCPOINTS_U,0.0013,0.4874,0.6803,0.0115,0.6803
ROCPOINTS_U,0.0013,0.4874,0.6803,0.0115,0.6803
ROCPOINTS_U,0.0014,0.4873,0.6803,0.0115,0.6803
ROCPOINTS_U,0.0014,0.4872,0.6803,0.0115,0.6803
ROCPOINTS_U,0.0014,0.4872,0.6803,0.0115,0.6803
ROCPOINTS_U,0.0015,0.4871,0.6803,0.0116,0.6803
ROCPOINTS_U,0.0015,0.4871,0.6803,0.0116,0.6803
ROCPOINTS_U,0.0016,0.4870,0.6803,0.0116,0.6803
ROCPOINTS_U,0.0016,0.4869,0.6803,0.0116,0.6803
ROCPOINTS_U,0.0016,0.4869,0.6803,0.0116,0.6803
ROCPOINTS_U,0.0017,0.4868,0.6803,0.0116,0.6803
ROCPOINTS_U,0.0017,0.4866,0.6803,0.0116,0.6803
ROCPOINTS_U,0.0018,0.4865,0.6803,0.0116,0.6803
ROCPOINTS_U,0.0018,0.4865,0.6803,0.0116,0.6803
ROCPOINTS_U,0.0019,0.4864,0.6803,0.0116,0.6803
ROCPOINTS_U,0.0020,0.4864,0.6803,0.0116,0.6803
ROCPOINTS_U,0.0021,0.4863,0.6803,0.0116,0.6803
ROCPOINTS_U,0.0023,0.4863,0.6803,0.0116,0.6803
ROCPOINTS_U,0.0023,0.4862,0.6803,0.0116,0.6803
ROCPOINTS_U,0.0025,0.4861,0.6803,0.0116,0.6803
ROCPOINTS_U,0.0028,0.4860,0.6803,0.0116,0.6803
ROCPOINTS_U,0.0029,0.4860,0.6803,0.0116,0.6803
ROCPOINTS_U,0.0032,0.4859,0.6803,0.0116,0.6803
ROCPOINTS_U,0.0033,0.4859,0.6803,0.0116,0.6803
ROCPOINTS_U,0.0033,0.4856,0.6803,0.0116,0.6803
ROCPOINTS_U,0.0033,0.3512,0.5714,0.0134,0.5714
ROCPOINTS_U,0.0033,0.3507,0.5714,0.0135,0.5714
ROCPOINTS_U,0.0034,0.3506,0.5714,0.0135,0.5714
ROCPOINTS_U,0.0034,0.3506,0.5714,0.0135,0.5714
ROCPOINTS_U,0.0034,0.3505,0.5714,0.0135,0.5714
ROCPOINTS_U,0.0034,0.3504,0.5714,0.0135,0.5714
ROCPOINTS_U,0.0035,0.3504,0.5714,0.0135,0.5714
ROCPOINTS_U,0.0035,0.3503,0.5714,0.0135,0.5714
ROCPOINTS_U,0.0035,0.3503,0.5714,0.0135,0.5714
ROCPOINTS_U,0.0035,0.3502,0.5714,0.0135,0.5714
ROCPOINTS_U,0.0035,0.3502,0.5714,0.0135,0.5714
ROCPOINTS_U,0.0036,0.3501,0.5714,0.0135,0.5714
ROCPOINTS_U,0.0036,0.3500,0.5714,0.0135,0.5714
ROCPOINTS_U,0.0037,0.3500,0.5714,0.0135,0.5714
ROCPOINTS_U,0.0038,0.3499,0.5714,0.0135,0.5714
ROCPOINTS_U,0.0039,0.3499,0.5714,0.0135,0.5714
ROCPOINTS_U,0.0039,0.3498,0.5714,0.0135,0.5714
ROCPOINTS_U,0.0040,0.3479,0.5646,0.0134,0.5646
ROCPOINTS_U,0.0040,0.3478,0.5646,0.0134,0.5646
ROCPOINTS_U,0.0040,0.3478,0.5646,0.0134,0.5646
ROCPOINTS_U,0.0042,0.3463,0.5578,0.0133,0.5578
ROCPOINTS_U,0.0042,0.3462,0.5578,0.0133,0.5578
ROCPOINTS_U,0.0043,0.3461,0.5578,0.0133,0.5578
ROCPOINTS_U,0.0044,0.3461,0.5578,0.0133,0.5578
ROCPOINTS_U,0.0044,0.3460,0.5578,0.0133,0.5578
ROCPOINTS_U,0.0046,0.3460,0.5578,0.0133,0.5578
ROCPOINTS_U,0.0049,0.3459,0.5578,0.0133,0.5578
ROCPOINTS_U,0.0050,0.3458,0.5578,0.0133,0.5578
ROCPOINTS_U,0.0051,0.3457,0.5578,0.0133,0.5578
ROCPOINTS_U,0.0051,0.3456,0.5578,0.0133,0.5578
ROCPOINTS_U,0.0053,0.3456,0.5578,0.0133,0.5578
ROCPOINTS_U,0.0053,0.3455,0.5578,0.0133,0.5578
ROCPOINTS_U,0.0053,0.3454,0.5578,0.0133,0.5578
ROCPOINTS_U,0.0056,0.3453,0.5578,0.0133,0.5578
ROCPOINTS_U,0.0057,0.3452,0.5578,0.0133,0.5578
ROCPOINTS_U,0.0058,0.3451,0.5578,0.0133,0.5578
ROCPOINTS_U,0.0059,0.3450,0.5578,0.0133,0.5578
ROCPOINTS_U,0.0060,0.3442,0.5578,0.0134,0.5578
ROCPOINTS_U,0.0061,0.3441,0.5578,0.0134,0.5578
ROCPOINTS_U,0.0061,0.3434,0.5578,0.0134,0.5578
ROCPOINTS_U,0.0061,0.3433,0.5578,0.0134,0.5578
ROCPOINTS_U,0.0062,0.3433,0.5578,0.0134,0.5578
ROCPOINTS_U,0.0062,0.3425,0.5578,0.0134,0.5578
ROCPOINTS_U,0.0062,0.3424,0.5578,0.0134,0.5578
ROCPOINTS_U,0.0063,0.3415,0.5578,0.0135,0.5578
ROCPOINTS_U,0.0066,0.3405,0.5578,0.0135,0.5578
ROCPOINTS_U,0.0067,0.3396,0.5578,0.0136,0.5578
ROCPOINTS_U,0.0067,0.3388,0.5578,0.0136,0.5578
ROCPOINTS_U,0.0067,0.3387,0.5578,0.0136,0.5578
ROCPOINTS_U,0.0067,0.2623,0.5102,0.0160,0.5102
ROCPOINTS_U,0.0067,0.2620,0.5102,0.0160,0.5102
ROCPOINTS_U,0.0067,0.2619,0.5102,0.0160,0.5102
ROCPOINTS_U,0.0067,0.2619,0.5102,0.0160,0.5102
ROCPOINTS_U,0.0067,0.2618,0.5102,0.0160,0.5102
ROCPOINTS_U,0.0067,0.2618,0.5102,0.0160,0.5102
ROCPOINTS_U,0.0068,0.2617,0.5102,0.0160,0.5102
ROCPOINTS_U,0.0068,0.2607,0.5102,0.0161,0.5102
ROCPOINTS_U,0.0068,0.2606,0.5102,0.0161,0.5102
ROCPOINTS_U,0.0069,0.2606,0.5102,0.0161,0.5102
ROCPOINTS_U,0.0070,0.2592,0.5102,0.0162,0.5102
ROCPOINTS_U,0.0071,0.2591,0.5102,0.0162,0.5102
ROCPOINTS_U,0.0072,0.2591,0.5102,0.0162,0.5102
ROCPOINTS_U,0.0072,0.2590,0.5102,0.0162,0.5102
ROCPOINTS_U,0.0073,0.2590,0.5102,0.0162,0.5102
ROCPOINTS_U,0.0073,0.2589,0.5102,0.0162,0.5102
ROCPOINTS_U,0.0073,0.2575,0.5102,0.0163,0.5102
ROCPOINTS_U,0.0075,0.2574,0.5102,0.0163,0.5102
ROCPOINTS_U,0.0075,0.2573,0.5102,0.0163,0.5102
ROCPOINTS_U,0.0076,0.2560,0.5102,0.0164,0.5102
ROCPOINTS_U,0.0078,0.2544,0.5102,0.0165,0.5102
ROCPOINTS_U,0.0078,0.2544,0.5102,0.0165,0.5102
ROCPOINTS_U,0.0078,0.2543,0.5102,0.0165,0.5102
ROCPOINTS_U,0.0079,0.2542,0.5102,0.0165,0.5102
ROCPOINTS_U,0.0079,0.2541,0.5102,0.0165,0.5102
ROCPOINTS_U,0.0082,0.2525,0.5102,0.0166,0.5102
ROCPOINTS_U,0.0082,0.2511,0.5102,0.0167,0.5102
ROCPOINTS_U,0.0082,0.2494,0.5102,0.0168,0.5102
ROCPOINTS_U,0.0083,0.2493,0.5102,0.0168,0.5102
ROCPOINTS_U,0.0083,0.2476,0.5102,0.0169,0.5102
ROCPOINTS_U,0.0085,0.2474,0.5102,0.0170,0.5102
ROCPOINTS_U,0.0087,0.2458,0.5102,0.0171,0.5102
ROCPOINTS_U,0.0088,0.2457,0.5102,0.0171,0.5102
ROCPOINTS_U,0.0089,0.2457,0.5102,0.0171,0.5102
ROCPOINTS_U,0.0092,0.2456,0.5102,0.0171,0.5102
ROCPOINTS_U,0.0092,0.2455,0.5102,0.0171,0.5102
ROCPOINTS_U,0.0100,0.2455,0.5102,0.0171,0.5102
ROCPOINTS_U,0.0100,0.2454,0.5102,0.0171,0.5102
ROCPOINTS_U,0.0100,0.2451,0.5102,0.0171,0.5102
ROCPOINTS_U,0.0100,0.1795,0.3878,0.0178,0.3878
ROCPOINTS_U,0.0101,0.1794,0.3878,0.0178,0.3878
ROCPOINTS_U,0.0103,0.1793,0.3878,0.0178,0.3878
ROCPOINTS_U,0.0104,0.1793,0.3878,0.0178,0.3878
ROCPOINTS_U,0.0105,0.1792,0.3878,0.0178,0.3878
ROCPOINTS_U,0.0109,0.1792,0.3878,0.0178,0.3878
ROCPOINTS_U,0.0111,0.1791,0.3878,0.0178,0.3878
ROCPOINTS_U,0.0113,0.1791,0.3878,0.0178,0.3878
ROCPOINTS_U,0.0114,0.1790,0.3878,0.0178,0.3878
ROCPOINTS_U,0.0117,0.1790,0.3878,0.0178,0.3878
ROCPOINTS_U,0.0122,0.1787,0.3878,0.0178,0.3878
ROCPOINTS_U,0.0125,0.1786,0.3878,0.0178,0.3878
ROCPOINTS_U,0.0126,0.1785,0.3878,0.0179,0.3878
ROCPOINTS_U,0.0126,0.1784,0.3878,0.0179,0.3878
ROCPOINTS_U,0.0127,0.1784,0.3878,0.0179,0.3878
ROCPOINTS_U,0.0128,0.1783,0.3878,0.0179,0.3878
ROCPOINTS_U,0.0128,0.1783,0.3878,0.0179,0.3878
ROCPOINTS_U,0.0133,0.1782,0.3878,0.0179,0.3878
ROCPOINTS_U,0.0133,0.1782,0.3878,0.0179,0.3878
ROCPOINTS_U,0.0133,0.1435,0.3401,0.0194,0.3401
ROCPOINTS_U,0.0134,0.1433,0.3401,0.0195,0.3401
ROCPOINTS_U,0.0135,0.1433,0.3401,0.0195,0.3401
ROCPOINTS_U,0.0135,0.1432,0.3401,0.0195,0.3401
ROCPOINTS_U,0.0138,0.1431,0.3401,0.0195,0.3401
ROCPOINTS_U,0.0141,0.1431,0.3401,0.0195,0.3401
ROCPOINTS_U,0.0142,0.1430,0.3401,0.0195,0.3401
ROCPOINTS_U,0.0146,0.1430,0.3401,0.0195,0.3401
ROCPOINTS_U,0.0149,0.1429,0.3401,0.0195,0.3401
ROCPOINTS_U,0.0150,0.1428,0.3401,0.0195,0.3401
ROCPOINTS_U,0.0152,0.1428,0.3401,0.0195,0.3401
ROCPOINTS_U,0.0153,0.1427,0.3401,0.0196,0.3401
ROCPOINTS_U,0.0156,0.1426,0.3401,0.0196,0.3401
ROCPOINTS_U,0.0167,0.1423,0.3333,0.0192,0.3333
ROCPOINTS_U,0.0167,0.1421,0.3333,0.0193,0.3333
ROCPOINTS_U,0.0167,0.1171,0.3333,0.0233,0.3333
ROCPOINTS_U,0.0167,0.1170,0.3333,0.0233,0.3333
ROCPOINTS_U,0.0169,0.1169,0.3333,0.0233,0.3333
ROCPOINTS_U,0.0170,0.1169,0.3333,0.0233,0.3333
ROCPOINTS_U,0.0171,0.1166,0.3265,0.0229,0.3265
ROCPOINTS_U,0.0172,0.1166,0.3265,0.0229,0.3265
ROCPOINTS_U,0.0189,0.1165,0.3265,0.0229,0.3265
ROCPOINTS_U,0.0192,0.1165,0.3265,0.0229,0.3265
ROCPOINTS_U,0.0200,0.1164,0.3265,0.0229,0.3265
ROCPOINTS_U,0.0200,0.1163,0.3265,0.0230,0.3265
ROCPOINTS_U,0.0200,0.0909,0.3061,0.0274,0.3061
ROCPOINTS_U,0.0200,0.0908,0.3061,0.0274,0.3061
ROCPOINTS_U,0.0201,0.0908,0.3061,0.0274,0.3061
ROCPOINTS_U,0.0206,0.0907,0.3061,0.0275,0.3061
ROCPOINTS_U,0.0208,0.0907,0.3061,0.0275,0.3061
ROCPOINTS_U,0.0210,0.0906,0.3061,0.0275,0.3061
ROCPOINTS_U,0.0216,0.0906,0.3061,0.0275,0.3061
ROCPOINTS_U,0.0218,0.0904,0.3061,0.0275,0.3061
ROCPOINTS_U,0.0225,0.0904,0.3061,0.0276,0.3061
ROCPOINTS_U,0.0233,0.0903,0.3061,0.0276,0.3061
ROCPOINTS_U,0.0234,0.0774,0.2993,0.0314,0.2993
ROCPOINTS_U,0.0244,0.0773,0.2993,0.0314,0.2993
ROCPOINTS_U,0.0247,0.0772,0.2993,0.0314,0.2993
ROCPOINTS_U,0.0257,0.0772,0.2993,0.0314,0.2993
ROCPOINTS_U,0.0258,0.0771,0.2993,0.0315,0.2993
ROCPOINTS_U,0.0267,0.0771,0.2993,0.0315,0.2993
ROCPOINTS_U,0.0267,0.0770,0.2993,0.0315,0.2993
ROCPOINTS_U,0.0267,0.0670,0.2789,0.0336,0.2789
ROCPOINTS_U,0.0270,0.0670,0.2789,0.0337,0.2789
ROCPOINTS_U,0.0286,0.0669,0.2789,0.0337,0.2789
ROCPOINTS_U,0.0287,0.0668,0.2789,0.0337,0.2789
ROCPOINTS_U,0.0289,0.0668,0.2789,0.0338,0.2789
ROCPOINTS_U,0.0300,0.0667,0.2789,0.0338,0.2789
ROCPOINTS_U,0.0300,0.0561,0.2245,0.0324,0.2245
ROCPOINTS_U,0.0308,0.0560,0.2245,0.0324,0.2245
ROCPOINTS_U,0.0323,0.0560,0.2245,0.0325,0.2245
ROCPOINTS_U,0.0333,0.0559,0.2245,0.0325,0.2245
ROCPOINTS_U,0.0333,0.0558,0.2245,0.0325,0.2245
ROCPOINTS_U,0.0337,0.0489,0.2109,0.0348,0.2109
ROCPOINTS_U,0.0338,0.0486,0.2109,0.0350,0.2109
ROCPOINTS_U,0.0338,0.0486,0.2109,0.0351,0.2109
ROCPOINTS_U,0.0339,0.0485,0.2109,0.0351,0.2109
ROCPOINTS_U,0.0341,0.0483,0.2109,0.0353,0.2109
ROCPOINTS_U,0.0342,0.0483,0.2041,0.0342,0.2041
ROCPOINTS_U,0.0343,0.0482,0.2041,0.0342,0.2041
ROCPOINTS_U,0.0344,0.0479,0.2041,0.0344,0.2041
ROCPOINTS_U,0.0346,0.0479,0.1973,0.0333,0.1973
ROCPOINTS_U,0.0350,0.0478,0.1973,0.0334,0.1973
ROCPOINTS_U,0.0350,0.0477,0.1973,0.0334,0.1973
ROCPOINTS_U,0.0353,0.0472,0.1973,0.0338,0.1973
ROCPOINTS_U,0.0355,0.0469,0.1973,0.0340,0.1973
ROCPOINTS_U,0.0364,0.0466,0.1973,0.0342,0.1973
ROCPOINTS_U,0.0367,0.0465,0.1973,0.0343,0.1973
ROCPOINTS_U,0.0370,0.0416,0.1905,0.0369,0.1905
ROCPOINTS_U,0.0372,0.0415,0.1905,0.0370,0.1905
ROCPOINTS_U,0.0378,0.0411,0.1905,0.0373,0.1905
ROCPOINTS_U,0.0400,0.0405,0.1905,0.0378,0.1905
ROCPOINTS_U,0.0400,0.0404,0.1905,0.0379,0.1905
ROCPOINTS_U,0.0400,0.0354,0.1633,0.0372,0.1633
ROCPOINTS_U,0.0405,0.0353,0.1633,0.0372,0.1633
ROCPOINTS_U,0.0420,0.0353,0.1633,0.0373,0.1633
ROCPOINTS_U,0.0433,0.0352,0.1633,0.0373,0.1633
ROCPOINTS_U,0.0433,0.0352,0.1633,0.0374,0.1633
ROCPOINTS_U,0.0444,0.0320,0.1565,0.0392,0.1565
ROCPOINTS_U,0.0456,0.0320,0.1497,0.0376,0.1497
ROCPOINTS_U,0.0463,0.0320,0.1497,0.0377,0.1497
ROCPOINTS_U,0.0467,0.0319,0.1497,0.0378,0.1497
ROCPOINTS_U,0.0467,0.0294,0.1429,0.0391,0.1429
ROCPOINTS_U,0.0474,0.0293,0.1429,0.0393,0.1429
ROCPOINTS_U,0.0489,0.0292,0.1429,0.0393,0.1429
ROCPOINTS_U,0.0500,0.0291,0.1429,0.0394,0.1429
ROCPOINTS_U,0.0502,0.0254,0.1224,0.0388,0.1224
ROCPOINTS_U,0.0503,0.0252,0.1224,0.0390,0.1224
ROCPOINTS_U,0.0508,0.0252,0.1224,0.0391,0.1224
ROCPOINTS_U,0.0511,0.0250,0.1224,0.0394,0.1224
ROCPOINTS_U,0.0529,0.0249,0.1224,0.0395,0.1224
ROCPOINTS_U,0.0529,0.0248,0.1224,0.0396,0.1224
ROCPOINTS_U,0.0533,0.0246,0.1224,0.0399,0.1224
ROCPOINTS_U,0.0533,0.0246,0.1224,0.0400,0.1224
ROCPOINTS_U,0.0540,0.0229,0.1224,0.0429,0.1224
ROCPOINTS_U,0.0542,0.0228,0.1224,0.0430,0.1224
ROCPOINTS_U,0.0567,0.0227,0.1224,0.0433,0.1224
ROCPOINTS_U,0.0567,0.0226,0.1224,0.0434,0.1224
ROCPOINTS_U,0.0577,0.0208,0.1020,0.0394,0.1020
ROCPOINTS_U,0.0583,0.0208,0.1020,0.0395,0.1020
ROCPOINTS_U,0.0598,0.0207,0.1020,0.0396,0.1020
ROCPOINTS_U,0.0600,0.0207,0.1020,0.0397,0.1020
ROCPOINTS_U,0.0623,0.0186,0.0952,0.0411,0.0952
ROCPOINTS_U,0.0627,0.0186,0.0952,0.0412,0.0952
ROCPOINTS_U,0.0633,0.0186,0.0884,0.0383,0.0884
ROCPOINTS_U,0.0658,0.0172,0.0884,0.0413,0.0884
ROCPOINTS_U,0.0665,0.0171,0.0884,0.0414,0.0884
ROCPOINTS_U,0.0667,0.0171,0.0884,0.0415,0.0884
ROCPOINTS_U,0.0667,0.0160,0.0884,0.0442,0.0884
ROCPOINTS_U,0.0698,0.0159,0.0884,0.0444,0.0884
ROCPOINTS_U,0.0700,0.0159,0.0884,0.0445,0.0884
ROCPOINTS_U,0.0702,0.0145,0.0816,0.0449,0.0816
ROCPOINTS_U,0.0706,0.0145,0.0816,0.0451,0.0816
ROCPOINTS_U,0.0733,0.0144,0.0816,0.0453,0.0816
ROCPOINTS_U,0.0737,0.0135,0.0816,0.0480,0.0816
ROCPOINTS_U,0.0767,0.0135,0.0816,0.0482,0.0816
ROCPOINTS_U,0.0781,0.0129,0.0748,0.0462,0.0748
ROCPOINTS_U,0.0800,0.0129,0.0748,0.0464,0.0748
ROCPOINTS_U,0.0805,0.0113,0.0748,0.0524,0.0748
ROCPOINTS_U,0.0825,0.0113,0.0748,0.0526,0.0748
ROCPOINTS_U,0.0833,0.0112,0.0748,0.0529,0.0748
ROCPOINTS_U,0.0867,0.0108,0.0748,0.0550,0.0748
ROCPOINTS_U,0.0900,0.0102,0.0680,0.0526,0.0680
ROCPOINTS_U,0.0904,0.0093,0.0680,0.0575,0.0680
ROCPOINTS_U,0.0914,0.0093,0.0680,0.0578,0.0680
ROCPOINTS_U,0.0916,0.0092,0.0680,0.0581,0.0680
ROCPOINTS_U,0.0933,0.0092,0.0680,0.0585,0.0680
ROCPOINTS_U,0.0952,0.0088,0.0680,0.0606,0.0680
ROCPOINTS_U,0.0967,0.0088,0.0680,0.0610,0.0680
ROCPOINTS_U,0.1000,0.0081,0.0612,0.0592,0.0612
ROCPOINTS_U,0.1016,0.0075,0.0612,0.0638,0.0612
ROCPOINTS_U,0.1031,0.0075,0.0612,0.0643,0.0612
ROCPOINTS_U,0.1033,0.0074,0.0612,0.0647,0.0612
ROCPOINTS_U,0.1067,0.0073,0.0544,0.0588,0.0544
ROCPOINTS_U,0.1071,0.0070,0.0544,0.0611,0.0544
ROCPOINTS_U,0.1073,0.0069,0.0544,0.0620,0.0544
ROCPOINTS_U,0.1074,0.0068,0.0544,0.0625,0.0544
ROCPOINTS_U,0.1087,0.0068,0.0544,0.0630,0.0544
ROCPOINTS_U,0.1100,0.0067,0.0544,0.0635,0.0544
ROCPOINTS_U,0.1101,0.0064,0.0544,0.0667,0.0544
ROCPOINTS_U,0.1133,0.0063,0.0544,0.0672,0.0544
ROCPOINTS_U,0.1138,0.0059,0.0544,0.0721,0.0544
ROCPOINTS_U,0.1167,0.0058,0.0544,0.0727,0.0544
ROCPOINTS_U,0.1170,0.0057,0.0476,0.0654,0.0476
ROCPOINTS_U,0.1178,0.0056,0.0476,0.0660,0.0476
ROCPOINTS_U,0.1200,0.0055,0.0476,0.0680,0.0476
ROCPOINTS_U,0.1233,0.0050,0.0476,0.0737,0.0476
ROCPOINTS_U,0.1267,0.0048,0.0476,0.0769,0.0476
ROCPOINTS_U,0.1300,0.0045,0.0476,0.0814,0.0476
ROCPOINTS_U,0.1333,0.0043,0.0476,0.0854,0.0476
ROCPOINTS_U,0.1367,0.0040,0.0408,0.0779,0.0408
ROCPOINTS_U,0.1400,0.0039,0.0340,0.0685,0.0340
ROCPOINTS_U,0.1433,0.0038,0.0340,0.0704,0.0340
ROCPOINTS_U,0.1467,0.0037,0.0340,0.0714,0.0340
ROCPOINTS_U,0.1500,0.0035,0.0340,0.0758,0.0340
ROCPOINTS_U,0.1533,0.0034,0.0272,0.0635,0.0272
ROCPOINTS_U,0.1600,0.0032,0.0272,0.0656,0.0272
ROCPOINTS_U,0.1639,0.0031,0.0272,0.0678,0.0272
ROCPOINTS_U,0.1667,0.0031,0.0272,0.0690,0.0272
ROCPOINTS_U,0.1700,0.0030,0.0272,0.0702,0.0272
ROCPOINTS_U,0.1700,0.0030,0.0272,0.0714,0.0272
ROCPOINTS_U,0.1767,0.0028,0.0272,0.0755,0.0272
ROCPOINTS_U,0.1833,0.0026,0.0272,0.0800,0.0272
ROCPOINTS_U,0.1867,0.0025,0.0272,0.0833,0.0272
ROCPOINTS_U,0.1900,0.0024,0.0272,0.0851,0.0272
ROCPOINTS_U,0.1975,0.0024,0.0272,0.0870,0.0272
ROCPOINTS_U,0.2033,0.0023,0.0272,0.0889,0.0272
ROCPOINTS_U,0.2100,0.0023,0.0272,0.0909,0.0272
ROCPOINTS_U,0.2133,0.0022,0.0272,0.0952,0.0272
ROCPOINTS_U,0.2233,0.0020,0.0272,0.1000,0.0272
ROCPOINTS_U,0.2367,0.0020,0.0272,0.1026,0.0272
ROCPOINTS_U,0.2433,0.0019,0.0272,0.1081,0.0272
ROCPOINTS_U,0.2467,0.0019,0.0136,0.0571,0.0136
ROCPOINTS_U,0.2600,0.0018,0.0136,0.0588,0.0136
ROCPOINTS_U,0.2667,0.0018,0.0136,0.0606,0.0136
ROCPOINTS_U,0.2700,0.0017,0.0136,0.0625,0.0136
ROCPOINTS_U,0.2767,0.0016,0.0136,0.0667,0.0136
ROCPOINTS_U,0.2933,0.0015,0.0136,0.0690,0.0136
ROCPOINTS_U,0.2967,0.0015,0.0068,0.0357,0.0068
ROCPOINTS_U,0.3033,0.0014,0.0068,0.0385,0.0068
ROCPOINTS_U,0.3100,0.0014,0.0068,0.0400,0.0068
ROCPOINTS_U,0.3167,0.0013,0.0068,0.0417,0.0068
ROCPOINTS_U,0.3326,0.0013,0.0068,0.0435,0.0068
ROCPOINTS_U,0.3567,0.0012,0.0068,0.0455,0.0068
ROCPOINTS_U,0.3700,0.0011,0.0068,0.0476,0.0068
ROCPOINTS_U,0.3767,0.0011,0.0068,0.0500,0.0068
ROCPOINTS_U,0.3800,0.0010,0.0068,0.0526,0.0068
ROCPOINTS_U,0.3867,0.0009,0.0000,0.0000,0.0000
ROCPOINTS_U,0.4067,0.0009,0.0000,0.0000,0.0000
ROCPOINTS_U,0.4167,0.0008,0.0000,0.0000,0.0000
ROCPOINTS_U,0.4233,0.0007,0.0000,0.0000,0.0000
ROCPOINTS_U,0.4349,0.0007,0.0000,0.0000,0.0000
ROCPOINTS_U,0.4470,0.0006,0.0000,0.0000,0.0000
ROCPOINTS_U,0.4542,0.0006,0.0000,0.0000,0.0000
ROCPOINTS_U,0.4733,0.0005,0.0000,0.0000,0.0000
ROCPOINTS_U,0.4833,0.0005,0.0000,0.0000,0.0000
ROCPOINTS_U,0.4856,0.0004,0.0000,0.0000,0.0000
ROCPOINTS_U,0.5100,0.0003,0.0000,0.0000,0.0000
ROCPOINTS_U,0.5167,0.0003,0.0000,0.0000,0.0000
ROCPOINTS_U,0.5433,0.0002,0.0000,0.0000,0.0000
ROCPOINTS_U,0.5733,0.0001,0.0000,0.0000,0.0000
ROCPOINTS_U,0.6100,0.0001,0.0000,0.0000,0.0000
ROCPOINTS_U,0.6100,0.0000,0.0000,0.0000,0.0000
ROCPOINTS_?,0.0000,1.0000,0.0000,0.0000,0.0000
ROCPOINTS_?,0.0000,0.0000,0.0000,0.0000,0.0000
TIME,Seconds taken for cross-validation,253013.303000.
IMP_SCORE,1,GO:0002739,1.0000e+00,1.0000e+00
IMP_SCORE,2,GO:0071425,1.0000e+00,1.0000e+00
IMP_SCORE,3,GO:1902001,1.0000e+00,1.0000e+00
IMP_SCORE,4,GO:0052629,1.0000e+00,1.0000e+00
IMP_SCORE,5,GO:0097201,1.0000e+00,1.0000e+00
IMP_SCORE,6,GO:0032025,1.0000e+00,1.0000e+00
IMP_SCORE,7,GO:0042523,1.0000e+00,1.0000e+00
IMP_SCORE,8,GO:0044783,1.0000e+00,2.0000e+00
IMP_SCORE,9,GO:0002031,1.0000e+00,1.0000e+00
IMP_SCORE,10,GO:0010560,1.0000e+00,1.0000e+00
IMP_SCORE,11,GO:0010880,1.0000e+00,1.0000e+00
IMP_SCORE,12,GO:0061050,9.5915e-01,2.0000e+00
IMP_SCORE,13,GO:0030889,9.4553e-01,3.0000e+00
IMP_SCORE,14,GO:0002726,9.4462e-01,2.0000e+00
IMP_SCORE,15,GO:0051770,9.3156e-01,2.0000e+00
IMP_SCORE,16,GO:0051197,9.1830e-01,1.0000e+00
IMP_SCORE,17,GO:1904896,9.1830e-01,1.0000e+00
IMP_SCORE,18,GO:0051533,9.1830e-01,1.0000e+00
IMP_SCORE,19,GO:0032095,9.1830e-01,1.0000e+00
IMP_SCORE,20,GO:0060033,9.1830e-01,1.0000e+00
IMP_SCORE,21,GO:0042490,9.1830e-01,1.0000e+00
IMP_SCORE,22,GO:1902894,9.1830e-01,1.0000e+00
IMP_SCORE,23,GO:0010766,9.1830e-01,1.0000e+00
IMP_SCORE,24,GO:0006853,9.1830e-01,1.0000e+00
IMP_SCORE,25,GO:0002407,9.1830e-01,1.0000e+00
IMP_SCORE,26,GO:0035729,9.1830e-01,1.0000e+00
IMP_SCORE,27,GO:0032692,8.8262e-01,3.0000e+00
IMP_SCORE,28,GO:0042416,8.2501e-01,2.0000e+00
IMP_SCORE,29,GO:0040034,8.1128e-01,1.0000e+00
IMP_SCORE,30,GO:0060967,8.1128e-01,1.0000e+00
IMP_SCORE,31,GO:0004745,7.7165e-01,8.2000e+01
IMP_SCORE,32,GO:0002719,7.5669e-01,5.0000e+00
IMP_SCORE,33,GO:0010667,7.2962e-01,4.0000e+00
IMP_SCORE,34,GO:0071560,7.2194e-01,8.0000e+00
IMP_SCORE,35,GO:0051798,7.2193e-01,1.0000e+00
IMP_SCORE,36,GO:1902668,7.1975e-01,2.0000e+00
IMP_SCORE,37,GO:0090330,7.0337e-01,4.0000e+00
IMP_SCORE,38,GO:2001212,7.0013e-01,3.0000e+00
IMP_SCORE,39,GO:0060099,6.8872e-01,2.0000e+00
IMP_SCORE,40,GO:0071236,6.8393e-01,3.0000e+00
IMP_SCORE,41,GO:0035112,6.7591e-01,3.0000e+00
IMP_SCORE,42,GO:0033599,6.6692e-01,3.0000e+00
IMP_SCORE,43,GO:0034375,6.5493e-01,3.0000e+00
IMP_SCORE,44,GO:0060547,6.5002e-01,1.0000e+00
IMP_SCORE,45,GO:0009299,6.4070e-01,3.0000e+00
IMP_SCORE,46,GO:1902884,6.3788e-01,4.0000e+00
IMP_SCORE,47,GO:0060037,6.3586e-01,5.0000e+00
IMP_SCORE,48,GO:0090075,6.3493e-01,3.0000e+00
IMP_SCORE,49,GO:2000727,6.2612e-01,6.0000e+00
IMP_SCORE,50,GO:0032069,6.1903e-01,2.0000e+00
IMP_SCORE,51,GO:0034391,6.1749e-01,2.0000e+00
IMP_SCORE,52,GO:0045948,6.1411e-01,3.0000e+00
IMP_SCORE,53,GO:0051457,6.1287e-01,3.0000e+00
IMP_SCORE,54,GO:0031143,6.0923e-01,5.0000e+00
IMP_SCORE,55,GO:0010744,6.0610e-01,8.0000e+00
IMP_SCORE,56,GO:0033119,6.0427e-01,3.0000e+00
IMP_SCORE,57,GO:0001823,5.9997e-01,5.0000e+00
IMP_SCORE,58,GO:0046885,5.9747e-01,5.0000e+00
IMP_SCORE,59,GO:1903894,5.9605e-01,4.0000e+00
IMP_SCORE,60,GO:0031645,5.9556e-01,7.0000e+00
IMP_SCORE,61,GO:1905207,5.8634e-01,1.1000e+01
IMP_SCORE,62,GO:0016075,5.8548e-01,2.0000e+00
IMP_SCORE,63,GO:0071731,5.8496e-01,2.0000e+00
IMP_SCORE,64,GO:0003198,5.8496e-01,2.0000e+00
IMP_SCORE,65,GO:0031953,5.7882e-01,3.0000e+00
IMP_SCORE,66,GO:0000800,5.7659e-01,3.0000e+00
IMP_SCORE,67,GO:0071850,5.7478e-01,3.0000e+00
IMP_SCORE,68,GO:0002863,5.7353e-01,4.0000e+00
IMP_SCORE,69,GO:0010881,5.7060e-01,2.0000e+00
IMP_SCORE,70,GO:0032375,5.6936e-01,3.0000e+00
IMP_SCORE,71,GO:1903523,5.6781e-01,5.0000e+00
IMP_SCORE,72,GO:0098586,5.6299e-01,4.0000e+00
IMP_SCORE,73,GO:0036442,5.6247e-01,7.0000e+00
IMP_SCORE,74,GO:0032205,5.6128e-01,2.0000e+00
IMP_SCORE,75,GO:0097440,5.6081e-01,5.0000e+00
IMP_SCORE,76,GO:1903393,5.5987e-01,5.0000e+00
IMP_SCORE,77,GO:1903299,5.5459e-01,2.0000e+00
IMP_SCORE,78,GO:0044819,5.5459e-01,2.0000e+00
IMP_SCORE,79,GO:0002724,5.5442e-01,5.0000e+00
IMP_SCORE,80,GO:0033178,5.5295e-01,4.0000e+00
IMP_SCORE,81,GO:0035458,5.5158e-01,6.0000e+00
IMP_SCORE,82,GO:0072124,5.4527e-01,3.0000e+00
IMP_SCORE,83,GO:0060544,5.4462e-01,2.0000e+00
IMP_SCORE,84,GO:0000338,5.4440e-01,2.0000e+00
IMP_SCORE,85,GO:2000757,5.4143e-01,4.0000e+00
IMP_SCORE,86,GO:0010042,5.3907e-01,6.0000e+00
IMP_SCORE,87,GO:0090128,5.3700e-01,4.0000e+00
IMP_SCORE,88,GO:0072132,5.3470e-01,2.0000e+00
IMP_SCORE,89,GO:0090026,5.3437e-01,3.0000e+00
IMP_SCORE,90,GO:0043153,5.3429e-01,4.0000e+00
IMP_SCORE,91,GO:1904925,5.3373e-01,4.0000e+00
IMP_SCORE,92,GO:0031112,5.3238e-01,1.1000e+01
IMP_SCORE,93,GO:0031996,5.2741e-01,2.0000e+00
IMP_SCORE,94,GO:2000725,5.2570e-01,6.0000e+00
IMP_SCORE,95,GO:0051917,5.2468e-01,4.0000e+00
IMP_SCORE,96,GO:0048387,5.2385e-01,2.0000e+00
IMP_SCORE,97,GO:0010862,5.2369e-01,6.0000e+00
IMP_SCORE,98,GO:0043552,5.2214e-01,3.0000e+00
IMP_SCORE,99,GO:0097296,5.2153e-01,2.0000e+00
IMP_SCORE,100,GO:0003159,5.2153e-01,2.0000e+00
IMP_SCORE,101,GO:1990440,5.2093e-01,4.0000e+00
IMP_SCORE,102,GO:1902751,5.2043e-01,2.0000e+00
IMP_SCORE,103,GO:0005942,5.1844e-01,4.0000e+00
IMP_SCORE,104,GO:0009208,5.1707e-01,2.0000e+00
IMP_SCORE,105,GO:0043551,5.1564e-01,5.0000e+00
IMP_SCORE,106,GO:0071675,5.1495e-01,9.0000e+00
IMP_SCORE,107,GO:1904994,5.1387e-01,2.0000e+00
IMP_SCORE,108,GO:0007175,5.1205e-01,4.0000e+00
IMP_SCORE,109,GO:0002026,5.1174e-01,2.0000e+00
IMP_SCORE,110,GO:0051194,5.1115e-01,2.0000e+00
IMP_SCORE,111,GO:0000774,5.1015e-01,4.0000e+00
IMP_SCORE,112,GO:1902932,5.1005e-01,7.0000e+00
IMP_SCORE,113,GO:0042772,5.0911e-01,6.0000e+00
IMP_SCORE,114,GO:0009595,5.0583e-01,2.0000e+01
IMP_SCORE,115,GO:0031652,5.0548e-01,2.0000e+00
IMP_SCORE,116,GO:0072079,5.0480e-01,2.0000e+00
IMP_SCORE,117,GO:0001656,5.0366e-01,2.0000e+00
IMP_SCORE,118,GO:0006271,5.0256e-01,2.0000e+00
IMP_SCORE,119,GO:0048261,5.0195e-01,2.0000e+00
IMP_SCORE,120,GO:0046007,5.0139e-01,2.0000e+00
IMP_SCORE,121,GO:1901213,5.0095e-01,2.0000e+00
IMP_SCORE,122,GO:0070935,5.0078e-01,2.0000e+00
IMP_SCORE,123,GO:0010614,5.0042e-01,2.0000e+00
IMP_SCORE,124,GO:0042522,5.0041e-01,6.0000e+00
IMP_SCORE,125,GO:0000717,5.0002e-01,2.0000e+00
IMP_SCORE,126,GO:0005159,5.0002e-01,2.0000e+00
IMP_SCORE,127,GO:0043225,5.0001e-01,2.0000e+00
IMP_SCORE,128,GO:0050996,4.9986e-01,2.0000e+00
IMP_SCORE,129,GO:0046930,4.9897e-01,7.0000e+00
IMP_SCORE,130,GO:1901018,4.9845e-01,4.0000e+00
IMP_SCORE,131,GO:0043116,4.9840e-01,2.0000e+00
IMP_SCORE,132,GO:0045989,4.9548e-01,3.0000e+00
IMP_SCORE,133,GO:0032725,4.9527e-01,4.0000e+00
IMP_SCORE,134,GO:0004697,4.9421e-01,8.0000e+00
IMP_SCORE,135,GO:0044217,4.9323e-01,1.6000e+01
IMP_SCORE,136,GO:0032647,4.9168e-01,9.0000e+00
IMP_SCORE,137,GO:0048703,4.9049e-01,2.0000e+00
IMP_SCORE,138,GO:0042753,4.8717e-01,2.0000e+00
IMP_SCORE,139,GO:0042307,4.8568e-01,1.6000e+01
IMP_SCORE,140,GO:0032230,4.8480e-01,4.0000e+00
IMP_SCORE,141,GO:0035025,4.8316e-01,2.0000e+00
IMP_SCORE,142,GO:0021983,4.8132e-01,1.0000e+01
IMP_SCORE,143,GO:1904035,4.8126e-01,1.2000e+01
IMP_SCORE,144,GO:0008106,4.8005e-01,4.0000e+00
IMP_SCORE,145,GO:0071295,4.7977e-01,6.0000e+00
IMP_SCORE,146,GO:0007171,4.7634e-01,3.0000e+00
IMP_SCORE,147,GO:0050805,4.7631e-01,2.0000e+01
IMP_SCORE,148,GO:0033700,4.7598e-01,2.0000e+00
IMP_SCORE,149,GO:0055026,4.7459e-01,5.0000e+00
IMP_SCORE,150,GO:0030332,4.7316e-01,4.0000e+00
IMP_SCORE,151,GO:0070243,4.7302e-01,2.0000e+00
IMP_SCORE,152,GO:0006569,4.7299e-01,7.0000e+00
IMP_SCORE,153,GO:2000036,4.7290e-01,8.0000e+00
IMP_SCORE,154,GO:0043691,4.7279e-01,4.0000e+00
IMP_SCORE,155,GO:0000152,4.7171e-01,1.2000e+01
IMP_SCORE,156,GO:1900101,4.7153e-01,5.0000e+00
IMP_SCORE,157,GO:0032148,4.6908e-01,8.0000e+00
IMP_SCORE,158,GO:0010092,4.6900e-01,1.0000e+00
IMP_SCORE,159,GO:0042953,4.6823e-01,6.0000e+00
IMP_SCORE,160,GO:0033962,4.6767e-01,2.0000e+00
IMP_SCORE,161,GO:0007260,4.6692e-01,2.0000e+00
IMP_SCORE,162,GO:0032743,4.6603e-01,4.0000e+00
IMP_SCORE,163,GO:0060218,4.6572e-01,2.0000e+00
IMP_SCORE,164,GO:0010453,4.6558e-01,4.0000e+00
IMP_SCORE,165,GO:0001655,4.6477e-01,1.0000e+01
IMP_SCORE,166,GO:0030857,4.6428e-01,4.0000e+00
IMP_SCORE,167,GO:0060252,4.6378e-01,2.0000e+00
IMP_SCORE,168,GO:0003007,4.6245e-01,9.0000e+00
IMP_SCORE,169,GO:0042749,4.6243e-01,3.0000e+00
IMP_SCORE,170,GO:0036119,4.6164e-01,5.0000e+00
IMP_SCORE,171,GO:0046676,4.6104e-01,1.4000e+01
IMP_SCORE,172,GO:0045346,4.6073e-01,2.0000e+00
IMP_SCORE,173,GO:0034361,4.6045e-01,2.0000e+00
IMP_SCORE,174,GO:0003156,4.6044e-01,2.3000e+01
IMP_SCORE,175,GO:2000738,4.6008e-01,7.0000e+00
IMP_SCORE,176,GO:0033048,4.5972e-01,2.0000e+00
IMP_SCORE,177,GO:0051055,4.5939e-01,1.5000e+01
IMP_SCORE,178,GO:0001675,4.5939e-01,2.0000e+00
IMP_SCORE,179,GO:1905331,4.5924e-01,2.0000e+00
IMP_SCORE,180,GO:0060292,4.5920e-01,2.0000e+00
IMP_SCORE,181,GO:0061365,4.5919e-01,3.0000e+00
IMP_SCORE,182,GO:0010869,4.5915e-01,5.0000e+00
IMP_SCORE,183,GO:0044818,4.5746e-01,4.0000e+00
IMP_SCORE,184,GO:0008542,4.5603e-01,1.1000e+01
IMP_SCORE,185,GO:1905209,4.5590e-01,5.0000e+00
IMP_SCORE,186,GO:0002762,4.5555e-01,1.4000e+01
IMP_SCORE,187,GO:0050701,4.5440e-01,5.0000e+00
IMP_SCORE,188,GO:0046961,4.5431e-01,7.0000e+00
IMP_SCORE,189,GO:0090184,4.5253e-01,9.0000e+00
IMP_SCORE,190,GO:0048667,4.5231e-01,6.0000e+00
IMP_SCORE,191,GO:0032897,4.5092e-01,4.0000e+00
IMP_SCORE,192,GO:2000406,4.4986e-01,1.0000e+01
IMP_SCORE,193,GO:2000404,4.4741e-01,1.0000e+01
IMP_SCORE,194,GO:0033158,4.4696e-01,3.0000e+00
IMP_SCORE,195,GO:0033605,4.4639e-01,1.1000e+01
IMP_SCORE,196,GO:0035601,4.4587e-01,2.2000e+01
IMP_SCORE,197,GO:0045830,4.4532e-01,7.0000e+00
IMP_SCORE,198,GO:0051573,4.4495e-01,7.0000e+00
IMP_SCORE,199,GO:0005109,4.4460e-01,1.2000e+01
IMP_SCORE,200,GO:1903432,4.4448e-01,7.0000e+00
IMP_SCORE,201,GO:0035855,4.4444e-01,3.0000e+01
IMP_SCORE,202,GO:0006261,4.4424e-01,1.9000e+01
IMP_SCORE,203,GO:0061081,4.4309e-01,1.6000e+01
IMP_SCORE,204,GO:0090281,4.4263e-01,4.0000e+00
IMP_SCORE,205,GO:0045120,4.4151e-01,3.0000e+00
IMP_SCORE,206,GO:0005165,4.4139e-01,5.0000e+00
IMP_SCORE,207,GO:0097320,4.4120e-01,3.0000e+00
IMP_SCORE,208,GO:0048485,4.4011e-01,1.1000e+01
IMP_SCORE,209,GO:0032395,4.3981e-01,2.0000e+01
IMP_SCORE,210,GO:0016572,4.3857e-01,1.2000e+01
IMP_SCORE,211,GO:1902895,4.3855e-01,7.0000e+00
IMP_SCORE,212,GO:0071559,4.3722e-01,7.0000e+00
IMP_SCORE,213,GO:0014857,4.3713e-01,2.0000e+00
IMP_SCORE,214,GO:0045806,4.3412e-01,8.0000e+00
IMP_SCORE,215,GO:0009435,4.3219e-01,9.0000e+00
IMP_SCORE,216,GO:0060973,4.3211e-01,7.0000e+00
IMP_SCORE,217,GO:0035815,4.2952e-01,3.0000e+00
IMP_SCORE,218,GO:1903076,4.2943e-01,2.6000e+01
IMP_SCORE,219,GO:0003254,4.2886e-01,7.0000e+00
IMP_SCORE,220,GO:0014897,4.2703e-01,9.0000e+00
IMP_SCORE,221,GO:0060444,4.2637e-01,3.0000e+00
IMP_SCORE,222,GO:0051117,4.2609e-01,9.8000e+01
IMP_SCORE,223,GO:0052472,4.2575e-01,5.0000e+00
IMP_SCORE,224,GO:0071677,4.2428e-01,1.0000e+01
IMP_SCORE,225,GO:0036258,4.2392e-01,5.0000e+00
IMP_SCORE,226,GO:0090051,4.2312e-01,5.0000e+00
IMP_SCORE,227,GO:0050872,4.2101e-01,7.0000e+00
IMP_SCORE,228,GO:0002293,4.2087e-01,3.0000e+00
IMP_SCORE,229,GO:0034236,4.2049e-01,2.0000e+00
IMP_SCORE,230,GO:2000508,4.1997e-01,1.0000e+00
IMP_SCORE,231,GO:1902403,4.1885e-01,9.0000e+00
IMP_SCORE,232,GO:0052312,4.1875e-01,3.0000e+00
IMP_SCORE,233,GO:2000781,4.1856e-01,2.0000e+00
IMP_SCORE,234,GO:0055024,4.1807e-01,8.0000e+00
IMP_SCORE,235,GO:0031577,4.1781e-01,3.0000e+00
IMP_SCORE,236,GO:0006513,4.1776e-01,2.6000e+01
IMP_SCORE,237,GO:0032332,4.1775e-01,9.0000e+00
IMP_SCORE,238,GO:0051955,4.1747e-01,9.0000e+00
IMP_SCORE,239,GO:0061615,4.1704e-01,9.0000e+00
IMP_SCORE,240,GO:0043274,4.1704e-01,7.0000e+00
IMP_SCORE,241,GO:0060391,4.1690e-01,6.0000e+00
IMP_SCORE,242,GO:2000403,4.1610e-01,6.0000e+00
IMP_SCORE,243,GO:0006525,4.1560e-01,3.1000e+01
IMP_SCORE,244,GO:0046427,4.1555e-01,2.0000e+01
IMP_SCORE,245,GO:0048714,4.1393e-01,2.1000e+01
IMP_SCORE,246,GO:2001241,4.1343e-01,3.0000e+00
IMP_SCORE,247,GO:0055023,4.1316e-01,3.0000e+00
IMP_SCORE,248,GO:0032874,4.1245e-01,3.2000e+01
IMP_SCORE,249,GO:0034105,4.1145e-01,8.0000e+00
IMP_SCORE,250,GO:0045907,4.1100e-01,9.0000e+00
IMP_SCORE,251,GO:1903146,4.1080e-01,1.2000e+01
IMP_SCORE,252,GO:0032525,4.1023e-01,2.0000e+00
IMP_SCORE,253,GO:0071625,4.0948e-01,1.3000e+01
IMP_SCORE,254,GO:0098960,4.0930e-01,6.0000e+00
IMP_SCORE,255,GO:0031932,4.0912e-01,2.6000e+01
IMP_SCORE,256,GO:0048538,4.0860e-01,7.0000e+00
IMP_SCORE,257,GO:0032757,4.0856e-01,1.5000e+01
IMP_SCORE,258,GO:1904813,4.0856e-01,1.1000e+02
IMP_SCORE,259,GO:1903409,4.0826e-01,1.2000e+01
IMP_SCORE,260,total,4.0763e-01,7.5050e+03
IMP_SCORE,261,GO:1903599,4.0749e-01,6.0000e+00
IMP_SCORE,262,GO:0010755,4.0704e-01,4.0000e+00
IMP_SCORE,263,GO:0030851,4.0662e-01,2.0000e+00
IMP_SCORE,264,GO:0030656,4.0656e-01,4.0000e+00
IMP_SCORE,265,GO:0002076,4.0623e-01,2.0000e+00
IMP_SCORE,266,GO:1905208,4.0615e-01,2.0000e+00
IMP_SCORE,267,GO:1900048,4.0576e-01,1.6000e+01
IMP_SCORE,268,GO:1990023,4.0569e-01,2.0000e+00
IMP_SCORE,269,GO:0006379,4.0536e-01,5.0000e+01
IMP_SCORE,270,GO:1990089,4.0446e-01,1.6000e+01
IMP_SCORE,271,GO:0010656,4.0442e-01,6.0000e+00
IMP_SCORE,272,GO:0044773,4.0255e-01,6.0000e+00
IMP_SCORE,273,GO:0070168,4.0228e-01,1.0000e+01
IMP_SCORE,274,GO:0014742,4.0206e-01,4.0000e+00
IMP_SCORE,275,GO:0044224,4.0175e-01,7.0000e+00
IMP_SCORE,276,GO:0042074,4.0148e-01,3.0000e+00
IMP_SCORE,277,GO:0045408,4.0135e-01,4.0000e+00
IMP_SCORE,278,GO:0071385,4.0100e-01,1.5000e+01
IMP_SCORE,279,GO:0048599,4.0098e-01,5.0000e+00
IMP_SCORE,280,GO:2000316,4.0069e-01,3.0000e+00
IMP_SCORE,281,GO:0035710,4.0067e-01,7.0000e+00
IMP_SCORE,282,GO:0032368,4.0025e-01,2.9000e+01
IMP_SCORE,283,GO:0033032,4.0024e-01,1.1000e+01
IMP_SCORE,284,GO:0004875,3.9925e-01,8.0000e+00
IMP_SCORE,285,GO:0038083,3.9900e-01,7.0000e+00
IMP_SCORE,286,GO:0007274,3.9855e-01,1.7000e+01
IMP_SCORE,287,GO:1902108,3.9842e-01,2.0000e+00
IMP_SCORE,288,GO:0001223,3.9810e-01,3.0000e+00
IMP_SCORE,289,GO:2000737,3.9809e-01,9.0000e+00
IMP_SCORE,290,GO:0072207,3.9798e-01,9.0000e+00
IMP_SCORE,291,GO:0010763,3.9699e-01,7.0000e+00
IMP_SCORE,292,GO:1902400,3.9561e-01,8.0000e+00
IMP_SCORE,293,GO:0032309,3.9534e-01,6.0000e+00
IMP_SCORE,294,GO:0090185,3.9525e-01,5.0000e+00
IMP_SCORE,295,GO:0010039,3.9471e-01,4.5000e+01
IMP_SCORE,296,GO:0044033,3.9445e-01,1.2000e+01
IMP_SCORE,297,GO:0055003,3.9440e-01,3.0000e+00
IMP_SCORE,298,GO:0008209,3.9440e-01,3.5000e+01
IMP_SCORE,299,GO:0086002,3.9436e-01,1.1000e+01
IMP_SCORE,300,GO:0006677,3.9429e-01,2.6000e+01
IMP_SCORE,301,GO:0008574,3.9408e-01,8.0000e+00
IMP_SCORE,302,GO:0034033,3.9327e-01,5.0000e+00
IMP_SCORE,303,GO:0035004,3.9277e-01,1.5000e+01
IMP_SCORE,304,GO:0001659,3.9204e-01,9.0000e+00
IMP_SCORE,305,GO:0043114,3.9069e-01,3.0000e+00
IMP_SCORE,306,GO:0032925,3.9046e-01,3.0000e+00
IMP_SCORE,307,GO:0032965,3.9042e-01,5.0000e+00
IMP_SCORE,308,GO:0038201,3.8975e-01,2.2000e+01
IMP_SCORE,309,GO:0016445,3.8862e-01,5.0000e+00
IMP_SCORE,310,GO:1902236,3.8814e-01,5.0000e+00
IMP_SCORE,311,GO:0051784,3.8791e-01,9.0000e+00
IMP_SCORE,312,GO:0002102,3.8777e-01,2.2000e+01
IMP_SCORE,313,GO:1900407,3.8772e-01,2.2000e+01
IMP_SCORE,314,GO:0033046,3.8693e-01,6.0000e+00
IMP_SCORE,315,GO:0097284,3.8658e-01,4.0000e+00
IMP_SCORE,316,GO:0050820,3.8541e-01,1.8000e+01
IMP_SCORE,317,GO:0010288,3.8486e-01,1.6000e+01
IMP_SCORE,318,GO:0045776,3.8430e-01,2.0000e+01
IMP_SCORE,319,GO:1902742,3.8276e-01,1.1000e+01
IMP_SCORE,320,GO:0034502,3.8254e-01,1.6000e+01
IMP_SCORE,321,GO:0071872,3.8189e-01,3.0000e+00
IMP_SCORE,322,GO:2001267,3.8121e-01,5.0000e+00
IMP_SCORE,323,GO:0034616,3.8064e-01,7.0000e+00
IMP_SCORE,324,GO:0046697,3.7870e-01,8.0000e+00
IMP_SCORE,325,GO:0002902,3.7822e-01,2.0000e+00
IMP_SCORE,326,GO:0005771,3.7795e-01,6.0000e+00
IMP_SCORE,327,GO:0045843,3.7787e-01,6.0000e+00
IMP_SCORE,328,GO:0090023,3.7732e-01,1.3000e+01
IMP_SCORE,329,GO:0051279,3.7717e-01,2.6000e+01
IMP_SCORE,330,GO:0043395,3.7692e-01,2.0000e+01
IMP_SCORE,331,GO:1900112,3.7582e-01,4.0000e+00
IMP_SCORE,332,GO:1905332,3.7561e-01,3.0000e+00
IMP_SCORE,333,GO:0051353,3.7550e-01,6.0000e+00
IMP_SCORE,334,GO:0042755,3.7545e-01,8.0000e+00
IMP_SCORE,335,GO:1901976,3.7484e-01,9.0000e+00
IMP_SCORE,336,GO:0043921,3.7474e-01,3.0000e+00
IMP_SCORE,337,GO:0032968,3.7446e-01,3.0000e+00
IMP_SCORE,338,GO:0090312,3.7409e-01,4.0000e+00
IMP_SCORE,339,GO:0002823,3.7409e-01,1.5000e+01
IMP_SCORE,340,GO:0009220,3.7364e-01,1.1000e+01
IMP_SCORE,341,GO:0051918,3.7347e-01,3.0000e+00
IMP_SCORE,342,GO:0001676,3.7307e-01,9.4000e+01
IMP_SCORE,343,GO:0046148,3.7305e-01,1.5000e+01
IMP_SCORE,344,GO:0060546,3.7292e-01,4.0000e+00
IMP_SCORE,345,GO:0001102,3.7285e-01,2.2000e+01
IMP_SCORE,346,GO:0055025,3.7252e-01,5.0000e+00
IMP_SCORE,347,GO:0002676,3.7234e-01,3.0000e+00
IMP_SCORE,348,GO:0030902,3.7060e-01,9.0000e+00
IMP_SCORE,349,GO:0090335,3.7055e-01,3.0000e+00
IMP_SCORE,350,GO:0017127,3.7045e-01,6.0000e+00
IMP_SCORE,351,GO:0005104,3.7040e-01,3.0000e+00
IMP_SCORE,352,GO:1901201,3.7037e-01,3.0000e+00
IMP_SCORE,353,GO:0071312,3.6986e-01,6.0000e+00
IMP_SCORE,354,GO:2000352,3.6908e-01,5.0000e+00
IMP_SCORE,355,GO:0071384,3.6878e-01,9.0000e+00
IMP_SCORE,356,GO:0042582,3.6867e-01,1.6000e+01
IMP_SCORE,357,GO:0002888,3.6805e-01,1.0000e+01
IMP_SCORE,358,GO:0098739,3.6794e-01,1.5000e+01
IMP_SCORE,359,GO:0031342,3.6764e-01,1.1000e+01
IMP_SCORE,360,GO:0042220,3.6730e-01,7.0000e+00
IMP_SCORE,361,GO:0046037,3.6657e-01,1.7000e+01
IMP_SCORE,362,GO:1902624,3.6592e-01,1.1000e+01
IMP_SCORE,363,GO:0032401,3.6558e-01,5.0000e+00
IMP_SCORE,364,GO:0035728,3.6532e-01,4.0000e+00
IMP_SCORE,365,GO:0051412,3.6528e-01,1.4000e+01
IMP_SCORE,366,GO:0043560,3.6508e-01,3.0000e+00
IMP_SCORE,367,GO:0051875,3.6439e-01,5.0000e+00
IMP_SCORE,368,GO:0090218,3.6342e-01,1.3000e+01
IMP_SCORE,369,GO:0071773,3.6338e-01,1.0000e+01
IMP_SCORE,370,GO:0030947,3.6234e-01,1.6000e+01
IMP_SCORE,371,GO:1902930,3.6216e-01,1.3000e+01
IMP_SCORE,372,GO:0033280,3.6209e-01,9.0000e+00
IMP_SCORE,373,GO:0031343,3.6203e-01,1.3000e+01
IMP_SCORE,374,GO:0031227,3.6157e-01,1.5200e+02
IMP_SCORE,375,GO:0050771,3.6100e-01,2.1000e+01
IMP_SCORE,376,GO:0090399,3.6097e-01,4.0000e+00
IMP_SCORE,377,GO:0061383,3.6091e-01,3.0000e+00
IMP_SCORE,378,GO:1904949,3.6078e-01,1.3000e+01
IMP_SCORE,379,GO:0004843,3.6037e-01,8.0000e+01
IMP_SCORE,380,GO:0032703,3.5964e-01,6.0000e+00
IMP_SCORE,381,GO:0019908,3.5945e-01,3.0000e+00
IMP_SCORE,382,GO:0032941,3.5926e-01,1.5000e+01
IMP_SCORE,383,GO:0098901,3.5911e-01,1.2000e+01
IMP_SCORE,384,GO:2000637,3.5879e-01,8.0000e+00
IMP_SCORE,385,GO:0045839,3.5785e-01,4.0000e+00
IMP_SCORE,386,GO:0001911,3.5760e-01,3.0000e+00
IMP_SCORE,387,GO:0017056,3.5688e-01,3.0000e+00
IMP_SCORE,388,GO:0042107,3.5658e-01,8.0000e+00
IMP_SCORE,389,GO:0070555,3.5657e-01,2.5000e+01
IMP_SCORE,390,GO:0035259,3.5638e-01,3.0000e+00
IMP_SCORE,391,GO:0046487,3.5610e-01,5.0000e+01
IMP_SCORE,392,GO:2000379,3.5596e-01,2.0000e+01
IMP_SCORE,393,GO:0060359,3.5587e-01,2.4000e+01
IMP_SCORE,394,GO:2001244,3.5552e-01,1.4000e+01
IMP_SCORE,395,GO:0035456,3.5541e-01,3.0000e+01
IMP_SCORE,396,GO:0045739,3.5521e-01,5.0000e+00
IMP_SCORE,397,GO:0021954,3.5459e-01,1.2000e+01
IMP_SCORE,398,GO:0019933,3.5450e-01,9.0000e+00
IMP_SCORE,399,GO:1903077,3.5428e-01,6.0000e+00
IMP_SCORE,400,GO:0071380,3.5365e-01,8.0000e+00
IMP_SCORE,401,GO:0006298,3.5322e-01,1.3000e+01
IMP_SCORE,402,GO:0002367,3.5285e-01,9.0000e+00
IMP_SCORE,403,GO:0032648,3.5281e-01,1.5000e+01
IMP_SCORE,404,GO:0001658,3.5253e-01,1.5000e+01
IMP_SCORE,405,GO:0030176,3.5252e-01,1.3000e+02
IMP_SCORE,406,GO:0045980,3.5244e-01,8.0000e+00
IMP_SCORE,407,GO:0002092,3.5192e-01,1.2000e+01
IMP_SCORE,408,GO:0045840,3.5170e-01,1.4000e+01
IMP_SCORE,409,GO:1903428,3.5137e-01,9.0000e+00
IMP_SCORE,410,GO:0002204,3.5083e-01,6.0000e+00
IMP_SCORE,411,GO:0050927,3.5069e-01,1.4000e+01
IMP_SCORE,412,GO:0031281,3.5067e-01,1.2000e+01
IMP_SCORE,413,GO:0006939,3.5039e-01,2.1000e+01
IMP_SCORE,414,GO:0006266,3.5014e-01,6.0000e+00
IMP_SCORE,415,GO:0033197,3.5001e-01,5.0000e+00
IMP_SCORE,416,GO:0061014,3.4964e-01,1.2000e+01
IMP_SCORE,417,GO:0070987,3.4947e-01,8.0000e+00
IMP_SCORE,418,GO:0043500,3.4930e-01,6.0000e+00
IMP_SCORE,419,GO:0061154,3.4922e-01,3.0000e+00
IMP_SCORE,420,GO:0009791,3.4915e-01,2.7000e+01
IMP_SCORE,421,GO:0032376,3.4911e-01,1.0000e+01
IMP_SCORE,422,GO:0001910,3.4908e-01,2.0000e+01
IMP_SCORE,423,GO:0090734,3.4840e-01,1.3000e+01
IMP_SCORE,424,GO:0030510,3.4839e-01,3.1000e+01
IMP_SCORE,425,GO:0030277,3.4829e-01,1.6000e+01
IMP_SCORE,426,GO:0002323,3.4777e-01,5.0000e+00
IMP_SCORE,427,GO:1902914,3.4773e-01,3.0000e+00
IMP_SCORE,428,GO:0043651,3.4734e-01,3.9000e+01
IMP_SCORE,429,GO:0048635,3.4702e-01,1.0000e+01
IMP_SCORE,430,GO:0032673,3.4700e-01,1.4000e+01
IMP_SCORE,431,GO:0032460,3.4698e-01,8.0000e+00
IMP_SCORE,432,GO:2000816,3.4689e-01,3.0000e+00
IMP_SCORE,433,GO:0042596,3.4684e-01,1.3000e+01
IMP_SCORE,434,GO:0002053,3.4674e-01,6.0000e+00
IMP_SCORE,435,GO:0055013,3.4614e-01,1.0000e+01
IMP_SCORE,436,GO:0098751,3.4609e-01,2.4000e+01
IMP_SCORE,437,GO:0032105,3.4608e-01,7.0000e+00
IMP_SCORE,438,GO:0090197,3.4582e-01,1.7000e+01
IMP_SCORE,439,GO:0034763,3.4573e-01,9.0000e+00
IMP_SCORE,440,GO:0006919,3.4569e-01,3.5000e+01
IMP_SCORE,441,GO:0033750,3.4561e-01,3.0000e+00
IMP_SCORE,442,GO:1903541,3.4550e-01,8.0000e+00
IMP_SCORE,443,GO:0007413,3.4525e-01,2.8000e+01
IMP_SCORE,444,GO:0001916,3.4513e-01,8.0000e+00
IMP_SCORE,445,GO:0060076,3.4487e-01,1.1000e+01
IMP_SCORE,446,GO:0014743,3.4463e-01,1.0000e+01
IMP_SCORE,447,GO:1902579,3.4459e-01,3.1000e+01
IMP_SCORE,448,GO:0007270,3.4451e-01,2.0000e+01
IMP_SCORE,449,GO:0043496,3.4350e-01,6.0000e+00
IMP_SCORE,450,GO:0043508,3.4345e-01,3.0000e+00
IMP_SCORE,451,GO:0071786,3.4321e-01,3.0000e+00
IMP_SCORE,452,GO:0051642,3.4304e-01,1.2000e+01
IMP_SCORE,453,GO:0045649,3.4281e-01,1.8000e+01
IMP_SCORE,454,GO:0046875,3.4235e-01,1.3000e+01
IMP_SCORE,455,GO:0003143,3.4229e-01,1.7000e+01
IMP_SCORE,456,GO:2000008,3.4160e-01,9.0000e+00
IMP_SCORE,457,GO:0097306,3.4149e-01,1.8000e+01
IMP_SCORE,458,GO:0060479,3.4141e-01,3.0000e+00
IMP_SCORE,459,GO:0001569,3.4136e-01,3.0000e+00
IMP_SCORE,460,GO:0051969,3.4125e-01,9.0000e+00
IMP_SCORE,461,GO:0045058,3.4076e-01,9.0000e+00
IMP_SCORE,462,GO:0021537,3.4065e-01,1.8000e+01
IMP_SCORE,463,GO:0035035,3.4065e-01,1.5000e+01
IMP_SCORE,464,GO:0015985,3.4036e-01,6.0000e+00
IMP_SCORE,465,GO:0033549,3.4029e-01,4.0000e+00
IMP_SCORE,466,GO:0042534,3.4024e-01,1.1000e+01
IMP_SCORE,467,GO:0001838,3.4006e-01,2.0000e+01
IMP_SCORE,468,GO:0010939,3.3955e-01,1.3000e+01
IMP_SCORE,469,GO:2000171,3.3946e-01,1.9000e+01
IMP_SCORE,470,GO:0090189,3.3899e-01,7.0000e+00
IMP_SCORE,471,GO:0072009,3.3885e-01,8.0000e+00
IMP_SCORE,472,GO:0006582,3.3874e-01,3.0000e+00
IMP_SCORE,473,GO:0014829,3.3865e-01,6.0000e+00
IMP_SCORE,474,GO:0032006,3.3846e-01,6.4000e+01
IMP_SCORE,475,GO:0046902,3.3787e-01,2.7000e+01
IMP_SCORE,476,GO:0033598,3.3760e-01,8.0000e+00
IMP_SCORE,477,GO:0071364,3.3757e-01,1.0000e+01
IMP_SCORE,478,GO:0071695,3.3720e-01,1.8000e+01
IMP_SCORE,479,GO:0002756,3.3699e-01,9.0000e+00
IMP_SCORE,480,GO:2000378,3.3689e-01,2.2000e+01
IMP_SCORE,481,GO:1902188,3.3664e-01,3.0000e+00
IMP_SCORE,482,GO:0072525,3.3625e-01,3.4000e+01
IMP_SCORE,483,GO:0001741,3.3546e-01,3.0000e+00
IMP_SCORE,484,GO:0004438,3.3535e-01,3.0000e+00
IMP_SCORE,485,GO:0050856,3.3522e-01,1.4000e+01
IMP_SCORE,486,GO:0045834,3.3469e-01,3.5000e+01
IMP_SCORE,487,GO:1902692,3.3464e-01,1.5000e+01
IMP_SCORE,488,GO:0048147,3.3461e-01,2.1000e+01
IMP_SCORE,489,GO:0005666,3.3449e-01,3.0000e+00
IMP_SCORE,490,GO:0035102,3.3432e-01,1.1000e+01
IMP_SCORE,491,GO:0000164,3.3424e-01,6.0000e+00
IMP_SCORE,492,GO:0010885,3.3411e-01,5.0000e+00
IMP_SCORE,493,GO:0071158,3.3399e-01,1.7000e+01
IMP_SCORE,494,GO:0070577,3.3365e-01,3.0000e+00
IMP_SCORE,495,GO:0007528,3.3327e-01,1.0000e+01
IMP_SCORE,496,GO:0019722,3.3323e-01,1.8000e+01
IMP_SCORE,497,GO:0060231,3.3314e-01,8.0000e+00
IMP_SCORE,498,GO:0015936,3.3288e-01,6.0000e+00
IMP_SCORE,499,GO:0030877,3.3215e-01,3.0000e+00
IMP_SCORE,500,GO:0070498,3.3203e-01,6.0000e+00
IMP_SCORE,501,GO:2001204,3.3173e-01,1.2000e+01
IMP_SCORE,502,GO:0039703,3.3130e-01,5.0000e+00
IMP_SCORE,503,GO:0090079,3.3112e-01,1.2000e+01
IMP_SCORE,504,GO:0045933,3.3103e-01,1.9000e+01
IMP_SCORE,505,GO:2000484,3.3077e-01,8.0000e+00
IMP_SCORE,506,GO:0045073,3.3055e-01,3.0000e+00
IMP_SCORE,507,GO:0032846,3.3049e-01,5.2000e+01
IMP_SCORE,508,GO:1904037,3.3008e-01,1.1000e+01
IMP_SCORE,509,GO:0034695,3.3006e-01,6.0000e+00
IMP_SCORE,510,GO:0016577,3.2994e-01,1.2000e+01
IMP_SCORE,511,GO:0009881,3.2905e-01,6.0000e+00
IMP_SCORE,512,GO:0043491,3.2880e-01,8.0000e+00
IMP_SCORE,513,GO:0060192,3.2874e-01,3.0000e+00
IMP_SCORE,514,GO:0045625,3.2873e-01,9.0000e+00
IMP_SCORE,515,GO:0030517,3.2822e-01,9.0000e+00
IMP_SCORE,516,GO:1900153,3.2812e-01,3.0000e+00
IMP_SCORE,517,GO:0048026,3.2806e-01,3.0000e+00
IMP_SCORE,518,GO:0030033,3.2772e-01,2.8000e+01
IMP_SCORE,519,GO:0070166,3.2754e-01,9.0000e+00
IMP_SCORE,520,GO:0008277,3.2750e-01,9.4000e+01
IMP_SCORE,521,GO:0044406,3.2749e-01,4.0000e+00
IMP_SCORE,522,GO:0045620,3.2746e-01,1.1000e+01
IMP_SCORE,523,GO:0007595,3.2720e-01,1.6000e+01
IMP_SCORE,524,GO:0061162,3.2675e-01,1.7000e+01
IMP_SCORE,525,GO:0030511,3.2672e-01,1.0000e+01
IMP_SCORE,526,GO:0070304,3.2664e-01,3.7000e+01
IMP_SCORE,527,GO:0010712,3.2661e-01,1.2000e+01
IMP_SCORE,528,GO:0060997,3.2575e-01,6.0000e+00
IMP_SCORE,529,GO:0014075,3.2546e-01,2.1000e+01
IMP_SCORE,530,GO:0022835,3.2534e-01,1.2000e+01
IMP_SCORE,531,GO:2000826,3.2515e-01,1.4000e+01
IMP_SCORE,532,GO:1905523,3.2511e-01,7.0000e+00
IMP_SCORE,533,GO:1900026,3.2504e-01,1.2000e+01
IMP_SCORE,534,GO:0044321,3.2464e-01,3.0000e+00
IMP_SCORE,535,GO:0019209,3.2441e-01,3.5000e+01
IMP_SCORE,536,GO:0015791,3.2428e-01,7.0000e+00
IMP_SCORE,537,GO:0006089,3.2425e-01,3.0000e+00
IMP_SCORE,538,GO:1900151,3.2418e-01,8.0000e+00
IMP_SCORE,539,GO:0071276,3.2392e-01,8.5000e+01
IMP_SCORE,540,GO:0071354,3.2385e-01,7.0000e+00
IMP_SCORE,541,GO:2000108,3.2382e-01,1.0000e+01
IMP_SCORE,542,GO:0032872,3.2370e-01,4.5000e+01
IMP_SCORE,543,GO:0032225,3.2335e-01,6.0000e+00
IMP_SCORE,544,GO:0007019,3.2281e-01,7.0000e+00
IMP_SCORE,545,GO:0007254,3.2278e-01,1.6000e+01
IMP_SCORE,546,GO:0060338,3.2278e-01,1.1000e+01
IMP_SCORE,547,GO:1903729,3.2276e-01,4.1000e+01
IMP_SCORE,548,GO:0045670,3.2249e-01,4.0000e+01
IMP_SCORE,549,GO:0032873,3.2245e-01,8.0000e+00
IMP_SCORE,550,GO:0031018,3.2232e-01,1.0000e+01
IMP_SCORE,551,GO:0072331,3.2231e-01,3.4000e+01
IMP_SCORE,552,GO:0048715,3.2221e-01,7.0000e+00
IMP_SCORE,553,GO:0033559,3.2204e-01,8.0000e+01
IMP_SCORE,554,GO:0005057,3.2115e-01,1.1400e+02
IMP_SCORE,555,GO:1903202,3.2111e-01,9.0000e+00
IMP_SCORE,556,GO:0016279,3.2084e-01,1.0000e+01
IMP_SCORE,557,GO:0044766,3.2066e-01,3.0000e+01
IMP_SCORE,558,GO:0031063,3.2051e-01,1.4000e+01
IMP_SCORE,559,GO:0032652,3.2050e-01,2.1000e+01
IMP_SCORE,560,GO:1905153,3.2003e-01,6.0000e+00
IMP_SCORE,561,GO:0051287,3.1997e-01,5.2000e+01
IMP_SCORE,562,GO:0042990,3.1988e-01,3.0000e+01
IMP_SCORE,563,GO:0030371,3.1985e-01,3.8000e+01
IMP_SCORE,564,GO:0002562,3.1939e-01,6.0000e+00
IMP_SCORE,565,GO:0003407,3.1914e-01,6.0000e+00
IMP_SCORE,566,GO:0043030,3.1897e-01,1.7000e+01
IMP_SCORE,567,GO:0006896,3.1893e-01,7.0000e+00
IMP_SCORE,568,GO:0043534,3.1884e-01,8.0000e+00
IMP_SCORE,569,GO:0035327,3.1840e-01,1.3000e+01
IMP_SCORE,570,GO:0051198,3.1817e-01,6.0000e+00
IMP_SCORE,571,GO:1905941,3.1815e-01,3.0000e+00
IMP_SCORE,572,GO:0000900,3.1805e-01,7.0000e+00
IMP_SCORE,573,GO:0051898,3.1796e-01,2.4000e+01
IMP_SCORE,574,GO:0032273,3.1776e-01,2.9000e+01
IMP_SCORE,575,GO:0033005,3.1734e-01,8.0000e+00
IMP_SCORE,576,GO:0001936,3.1706e-01,3.9000e+01
IMP_SCORE,577,GO:0022038,3.1674e-01,1.2000e+01
IMP_SCORE,578,GO:0010717,3.1670e-01,2.2000e+01
IMP_SCORE,579,GO:0070534,3.1663e-01,1.3000e+01
IMP_SCORE,580,GO:0051258,3.1602e-01,2.2000e+01
IMP_SCORE,581,GO:0050688,3.1589e-01,3.0000e+01
IMP_SCORE,582,GO:0002523,3.1574e-01,1.7000e+01
IMP_SCORE,583,GO:1901998,3.1521e-01,4.3000e+01
IMP_SCORE,584,GO:0042454,3.1487e-01,1.4000e+01
IMP_SCORE,585,GO:2000181,3.1468e-01,3.5000e+01
IMP_SCORE,586,GO:0030238,3.1467e-01,3.0000e+00
IMP_SCORE,587,GO:0051787,3.1463e-01,6.0000e+00
IMP_SCORE,588,GO:1903313,3.1458e-01,1.5000e+01
IMP_SCORE,589,GO:0032210,3.1455e-01,2.4000e+01
IMP_SCORE,590,GO:0031016,3.1453e-01,3.0000e+00
IMP_SCORE,591,GO:1902042,3.1449e-01,8.0000e+00
IMP_SCORE,592,GO:0019894,3.1447e-01,3.0000e+01
IMP_SCORE,593,GO:0044257,3.1416e-01,1.1000e+01
IMP_SCORE,594,GO:0051016,3.1390e-01,9.0000e+00
IMP_SCORE,595,GO:2000179,3.1384e-01,3.1000e+01
IMP_SCORE,596,GO:0016702,3.1382e-01,3.7000e+01
IMP_SCORE,597,GO:0009081,3.1377e-01,4.9000e+01
IMP_SCORE,598,GO:0031333,3.1333e-01,5.5000e+01
IMP_SCORE,599,GO:0030818,3.1331e-01,3.0000e+00
IMP_SCORE,600,GO:0061339,3.1315e-01,1.1000e+01
IMP_SCORE,601,GO:0001953,3.1313e-01,2.1000e+01
IMP_SCORE,602,GO:0061029,3.1279e-01,5.0000e+00
IMP_SCORE,603,GO:0055089,3.1182e-01,3.0000e+00
IMP_SCORE,604,GO:0099132,3.1182e-01,1.2000e+01
IMP_SCORE,605,GO:1902803,3.1131e-01,1.7000e+01
IMP_SCORE,606,GO:0035413,3.1128e-01,1.0000e+00
IMP_SCORE,607,GO:0070296,3.1128e-01,1.0000e+00
IMP_SCORE,608,GO:0032041,3.1128e-01,1.0000e+00
IMP_SCORE,609,GO:2000651,3.1128e-01,1.0000e+00
IMP_SCORE,610,GO:0060065,3.1128e-01,1.0000e+00
IMP_SCORE,611,GO:0072520,3.1128e-01,1.0000e+00
IMP_SCORE,612,GO:0034139,3.1128e-01,1.0000e+00
IMP_SCORE,613,GO:0006636,3.1126e-01,4.0000e+01
IMP_SCORE,614,GO:0051956,3.1123e-01,9.0000e+00
IMP_SCORE,615,GO:0007340,3.1117e-01,1.0000e+01
IMP_SCORE,616,GO:0030866,3.1080e-01,5.4000e+01
IMP_SCORE,617,GO:1902337,3.1065e-01,4.0000e+00
IMP_SCORE,618,GO:0000289,3.1036e-01,7.0000e+00
IMP_SCORE,619,GO:0048557,3.1016e-01,7.0000e+00
IMP_SCORE,620,GO:0043422,3.1013e-01,1.1000e+01
IMP_SCORE,621,GO:0045717,3.1009e-01,3.0000e+00
IMP_SCORE,622,GO:0016303,3.1001e-01,1.0000e+01
IMP_SCORE,623,GO:0071636,3.0999e-01,8.0000e+00
IMP_SCORE,624,GO:0048070,3.0995e-01,3.0000e+00
IMP_SCORE,625,GO:0035640,3.0991e-01,2.2000e+01
IMP_SCORE,626,GO:0001964,3.0985e-01,1.0000e+01
IMP_SCORE,627,GO:0060134,3.0950e-01,1.3000e+01
IMP_SCORE,628,GO:0003179,3.0947e-01,7.0000e+00
IMP_SCORE,629,GO:0000792,3.0943e-01,3.7000e+01
IMP_SCORE,630,GO:0072395,3.0937e-01,1.9000e+01
IMP_SCORE,631,GO:0051281,3.0912e-01,1.1000e+01
IMP_SCORE,632,GO:1902656,3.0906e-01,9.0000e+00
IMP_SCORE,633,GO:0098780,3.0881e-01,9.0000e+00
IMP_SCORE,634,GO:2000778,3.0865e-01,3.0000e+00
IMP_SCORE,635,GO:0040023,3.0814e-01,1.1000e+01
IMP_SCORE,636,GO:0042711,3.0787e-01,3.0000e+01
IMP_SCORE,637,GO:0032530,3.0784e-01,2.7000e+01
IMP_SCORE,638,GO:0014733,3.0760e-01,3.0000e+00
IMP_SCORE,639,GO:1902003,3.0754e-01,1.5000e+01
IMP_SCORE,640,GO:0001946,3.0749e-01,3.0000e+00
IMP_SCORE,641,GO:0016783,3.0717e-01,3.0000e+00
IMP_SCORE,642,GO:0002829,3.0696e-01,8.0000e+00
IMP_SCORE,643,GO:0071360,3.0693e-01,1.1000e+01
IMP_SCORE,644,GO:0009209,3.0674e-01,3.0000e+00
IMP_SCORE,645,GO:0008191,3.0666e-01,5.0000e+00
IMP_SCORE,646,GO:0002711,3.0661e-01,1.0000e+01
IMP_SCORE,647,GO:2000009,3.0653e-01,3.0000e+00
IMP_SCORE,648,GO:0097150,3.0604e-01,5.0000e+00
IMP_SCORE,649,GO:0033137,3.0591e-01,6.0000e+00
IMP_SCORE,650,GO:0051721,3.0574e-01,1.5000e+01
IMP_SCORE,651,GO:0043507,3.0551e-01,1.0000e+01
IMP_SCORE,652,GO:0090179,3.0542e-01,2.0000e+00
IMP_SCORE,653,GO:2000831,3.0541e-01,1.0000e+01
IMP_SCORE,654,GO:0048018,3.0527e-01,8.0000e+00
IMP_SCORE,655,GO:0031527,3.0526e-01,2.6000e+01
IMP_SCORE,656,GO:0032432,3.0499e-01,5.5000e+01
IMP_SCORE,657,GO:1901030,3.0472e-01,1.6000e+01
IMP_SCORE,658,GO:0086001,3.0467e-01,7.0000e+00
IMP_SCORE,659,GO:0042129,3.0464e-01,4.5000e+01
IMP_SCORE,660,GO:0015991,3.0453e-01,4.0000e+00
IMP_SCORE,661,GO:1901623,3.0428e-01,6.0000e+00
IMP_SCORE,662,GO:0032645,3.0428e-01,4.0000e+00
IMP_SCORE,663,GO:0051092,3.0416e-01,5.3000e+01
IMP_SCORE,664,GO:2000178,3.0404e-01,8.0000e+00
IMP_SCORE,665,GO:0031954,3.0385e-01,1.3000e+01
IMP_SCORE,666,GO:0030168,3.0383e-01,6.3000e+01
IMP_SCORE,667,GO:0072698,3.0382e-01,6.0000e+00
IMP_SCORE,668,GO:0032727,3.0380e-01,1.1000e+01
IMP_SCORE,669,GO:0071514,3.0350e-01,1.3000e+01
IMP_SCORE,670,GO:0070570,3.0335e-01,9.0000e+00
IMP_SCORE,671,GO:0035264,3.0332e-01,2.7000e+01
IMP_SCORE,672,GO:0043666,3.0316e-01,8.0000e+00
IMP_SCORE,673,GO:0071300,3.0303e-01,1.6000e+01
IMP_SCORE,674,GO:0000212,3.0299e-01,8.0000e+00
IMP_SCORE,675,GO:0090140,3.0270e-01,1.5000e+01
IMP_SCORE,676,GO:0060337,3.0269e-01,9.3000e+01
IMP_SCORE,677,GO:0002675,3.0264e-01,2.9000e+01
IMP_SCORE,678,GO:0033145,3.0221e-01,1.6000e+01
IMP_SCORE,679,GO:0035116,3.0220e-01,7.0000e+00
IMP_SCORE,680,GO:0032402,3.0211e-01,8.0000e+00
IMP_SCORE,681,GO:0009065,3.0210e-01,4.7000e+01
IMP_SCORE,682,GO:0003188,3.0190e-01,1.1000e+01
IMP_SCORE,683,GO:0030205,3.0183e-01,6.0000e+00
IMP_SCORE,684,GO:0030914,3.0156e-01,4.0000e+00
IMP_SCORE,685,GO:0001765,3.0152e-01,5.0000e+00
IMP_SCORE,686,GO:0006568,3.0138e-01,1.0000e+01
IMP_SCORE,687,GO:0048709,3.0126e-01,3.0000e+01
IMP_SCORE,688,GO:0019217,3.0105e-01,2.1000e+01
IMP_SCORE,689,GO:0003300,3.0103e-01,6.0000e+00
IMP_SCORE,690,GO:0019724,3.0103e-01,1.4000e+01
IMP_SCORE,691,GO:0051283,3.0097e-01,1.2000e+01
IMP_SCORE,692,GO:0043525,3.0097e-01,1.3000e+01
IMP_SCORE,693,GO:0071870,3.0082e-01,9.0000e+00
IMP_SCORE,694,GO:0071383,3.0081e-01,2.2000e+01
IMP_SCORE,695,GO:0046133,3.0065e-01,1.5000e+01
IMP_SCORE,696,GO:0019218,3.0060e-01,1.5000e+01
IMP_SCORE,697,GO:1904377,3.0051e-01,2.8000e+01
IMP_SCORE,698,GO:0006656,3.0032e-01,3.2000e+01
IMP_SCORE,699,GO:0032036,3.0015e-01,1.1000e+01
IMP_SCORE,700,GO:1903792,3.0011e-01,1.7000e+01
IMP_SCORE,701,GO:0090022,3.0000e-01,1.0000e+01
IMP_SCORE,702,GO:0003705,3.0000e-01,5.1000e+01
IMP_SCORE,703,GO:0001568,2.9980e-01,4.3000e+01
IMP_SCORE,704,GO:1903556,2.9958e-01,2.0000e+01
IMP_SCORE,705,GO:0001948,2.9935e-01,5.5000e+01
IMP_SCORE,706,GO:0043032,2.9929e-01,1.2000e+01
IMP_SCORE,707,GO:0042089,2.9912e-01,7.0000e+00
IMP_SCORE,708,GO:0061515,2.9893e-01,2.4000e+01
IMP_SCORE,709,GO:1900006,2.9880e-01,1.4000e+01
IMP_SCORE,710,GO:0046890,2.9874e-01,3.2000e+01
IMP_SCORE,711,GO:0031258,2.9834e-01,5.0000e+00
IMP_SCORE,712,GO:0090083,2.9811e-01,1.4000e+01
IMP_SCORE,713,GO:0072310,2.9800e-01,1.2000e+01
IMP_SCORE,714,GO:0071711,2.9800e-01,1.4000e+01
IMP_SCORE,715,GO:0048302,2.9799e-01,4.0000e+00
IMP_SCORE,716,GO:0046686,2.9789e-01,9.6000e+01
IMP_SCORE,717,GO:0070528,2.9778e-01,1.1000e+01
IMP_SCORE,718,GO:2000116,2.9768e-01,8.1000e+01
IMP_SCORE,719,GO:0009123,2.9761e-01,5.7000e+01
IMP_SCORE,720,GO:0061035,2.9757e-01,2.5000e+01
IMP_SCORE,721,GO:0042423,2.9741e-01,1.0000e+01
IMP_SCORE,722,GO:0071801,2.9739e-01,3.2000e+01
IMP_SCORE,723,GO:0016273,2.9728e-01,1.5000e+01
IMP_SCORE,724,GO:0055117,2.9722e-01,1.1000e+01
IMP_SCORE,725,GO:0070371,2.9703e-01,1.2000e+01
IMP_SCORE,726,GO:0032212,2.9689e-01,2.6000e+01
IMP_SCORE,727,GO:0048873,2.9667e-01,1.9000e+01
IMP_SCORE,728,GO:0060349,2.9664e-01,1.2000e+01
IMP_SCORE,729,GO:0032515,2.9662e-01,7.0000e+00
IMP_SCORE,730,GO:1901185,2.9644e-01,1.2000e+01
IMP_SCORE,731,GO:0004702,2.9640e-01,6.6000e+01
IMP_SCORE,732,GO:0030509,2.9633e-01,1.9000e+01
IMP_SCORE,733,GO:0017144,2.9625e-01,3.0000e+01
IMP_SCORE,734,GO:0060070,2.9600e-01,2.1000e+01
IMP_SCORE,735,GO:0010820,2.9594e-01,4.0000e+00
IMP_SCORE,736,GO:0006476,2.9593e-01,2.3000e+01
IMP_SCORE,737,GO:0071622,2.9593e-01,7.0000e+00
IMP_SCORE,738,GO:0050858,2.9575e-01,1.4000e+01
IMP_SCORE,739,GO:0002526,2.9556e-01,6.2000e+01
IMP_SCORE,740,GO:0046473,2.9535e-01,7.0000e+00
IMP_SCORE,741,GO:0010447,2.9526e-01,1.0000e+01
IMP_SCORE,742,GO:0016895,2.9510e-01,7.0000e+00
IMP_SCORE,743,GO:0005777,2.9490e-01,1.6200e+02
IMP_SCORE,744,GO:0071219,2.9475e-01,2.9000e+01
IMP_SCORE,745,GO:0032753,2.9468e-01,1.2000e+01
IMP_SCORE,746,GO:0043242,2.9466e-01,2.7000e+01
IMP_SCORE,747,GO:1905268,2.9463e-01,1.2000e+01
IMP_SCORE,748,GO:0001886,2.9436e-01,6.0000e+00
IMP_SCORE,749,GO:0005313,2.9436e-01,9.0000e+00
IMP_SCORE,750,GO:0030501,2.9426e-01,2.1000e+01
IMP_SCORE,751,GO:2001238,2.9408e-01,7.0000e+00
IMP_SCORE,752,GO:0042975,2.9400e-01,4.0000e+00
IMP_SCORE,753,GO:0043034,2.9374e-01,6.9000e+01
IMP_SCORE,754,GO:0036066,2.9374e-01,4.0000e+00
IMP_SCORE,755,GO:0048148,2.9360e-01,1.3000e+01
IMP_SCORE,756,GO:1903205,2.9336e-01,1.1000e+01
IMP_SCORE,757,GO:0032506,2.9328e-01,6.0000e+00
IMP_SCORE,758,GO:0032232,2.9327e-01,5.0000e+00
IMP_SCORE,759,GO:0030539,2.9312e-01,4.0000e+00
IMP_SCORE,760,GO:0010332,2.9307e-01,1.5000e+01
IMP_SCORE,761,GO:0002887,2.9287e-01,4.0000e+00
IMP_SCORE,762,GO:0003071,2.9283e-01,1.1000e+01
IMP_SCORE,763,GO:0010922,2.9259e-01,9.0000e+00
IMP_SCORE,764,GO:0061702,2.9258e-01,8.0000e+00
IMP_SCORE,765,GO:0045428,2.9247e-01,1.2000e+01
IMP_SCORE,766,GO:0009067,2.9236e-01,1.9000e+01
IMP_SCORE,767,GO:0043535,2.9214e-01,1.0000e+01
IMP_SCORE,768,GO:0035725,2.9213e-01,3.8000e+01
IMP_SCORE,769,GO:0000278,2.9209e-01,1.1000e+01
IMP_SCORE,770,GO:0016049,2.9201e-01,4.9000e+01
IMP_SCORE,771,GO:0032490,2.9137e-01,2.1000e+01
IMP_SCORE,772,GO:0035861,2.9136e-01,1.7000e+01
IMP_SCORE,773,GO:0043627,2.9132e-01,4.8000e+01
IMP_SCORE,774,GO:0071549,2.9124e-01,8.0000e+00
IMP_SCORE,775,GO:0042168,2.9113e-01,1.4000e+01
IMP_SCORE,776,GO:0048247,2.9098e-01,2.1000e+01
IMP_SCORE,777,GO:0071456,2.9094e-01,3.2000e+01
IMP_SCORE,778,GO:0001889,2.9089e-01,3.9000e+01
IMP_SCORE,779,GO:0061384,2.9081e-01,5.0000e+00
IMP_SCORE,780,GO:0071346,2.9075e-01,4.6000e+01
IMP_SCORE,781,GO:0035418,2.9070e-01,1.0000e+01
IMP_SCORE,782,GO:0098636,2.9058e-01,3.6000e+01
IMP_SCORE,783,GO:2000045,2.9057e-01,4.5000e+01
IMP_SCORE,784,GO:0040029,2.9043e-01,6.0000e+01
IMP_SCORE,785,GO:0045072,2.9040e-01,1.0000e+01
IMP_SCORE,786,GO:0016830,2.9012e-01,4.0000e+01
IMP_SCORE,787,GO:0050679,2.9008e-01,5.5000e+01
IMP_SCORE,788,GO:0040014,2.9008e-01,2.4000e+01
IMP_SCORE,789,GO:0030546,2.8999e-01,2.0000e+01
IMP_SCORE,790,GO:0070265,2.8984e-01,2.7000e+01
IMP_SCORE,791,GO:0031432,2.8975e-01,1.4000e+01
IMP_SCORE,792,GO:1900744,2.8924e-01,2.7000e+01
IMP_SCORE,793,GO:0060968,2.8911e-01,1.1000e+01
IMP_SCORE,794,GO:0010803,2.8905e-01,2.3000e+01
IMP_SCORE,795,GO:0010827,2.8879e-01,4.3000e+01
IMP_SCORE,796,GO:0001959,2.8875e-01,6.4000e+01
IMP_SCORE,797,GO:0071467,2.8859e-01,1.6000e+01
IMP_SCORE,798,GO:0001750,2.8858e-01,3.8000e+01
IMP_SCORE,799,GO:0050773,2.8841e-01,4.0000e+01
IMP_SCORE,800,GO:0090545,2.8828e-01,1.2000e+01
IMP_SCORE,801,GO:0042177,2.8822e-01,2.9000e+01
IMP_SCORE,802,GO:0006606,2.8821e-01,4.3000e+01
IMP_SCORE,803,GO:0042036,2.8819e-01,1.7000e+01
IMP_SCORE,804,GO:2001053,2.8816e-01,3.0000e+00
IMP_SCORE,805,GO:0001573,2.8813e-01,4.8000e+01
IMP_SCORE,806,GO:1905952,2.8799e-01,3.6000e+01
IMP_SCORE,807,GO:0090659,2.8790e-01,1.4000e+01
IMP_SCORE,808,GO:0098533,2.8786e-01,1.7000e+01
IMP_SCORE,809,GO:0050667,2.8783e-01,1.4000e+01
IMP_SCORE,810,GO:0007096,2.8783e-01,1.9000e+01
IMP_SCORE,811,GO:0003073,2.8771e-01,1.1000e+01
IMP_SCORE,812,GO:0032374,2.8769e-01,1.6000e+01
IMP_SCORE,813,GO:0000077,2.8769e-01,3.5000e+01
IMP_SCORE,814,GO:0046031,2.8768e-01,1.0000e+01
IMP_SCORE,815,GO:0002821,2.8756e-01,2.2000e+01
IMP_SCORE,816,GO:0043303,2.8735e-01,1.0000e+01
IMP_SCORE,817,GO:0021602,2.8722e-01,7.0000e+00
IMP_SCORE,818,GO:0042627,2.8704e-01,3.0000e+00
IMP_SCORE,819,GO:0002691,2.8687e-01,4.0000e+00
IMP_SCORE,820,GO:0097192,2.8679e-01,9.0000e+00
IMP_SCORE,821,GO:0048169,2.8670e-01,1.3000e+01
IMP_SCORE,822,GO:0030118,2.8659e-01,3.3000e+01
IMP_SCORE,823,GO:0032770,2.8648e-01,3.0000e+00
IMP_SCORE,824,GO:0032355,2.8637e-01,4.9000e+01
IMP_SCORE,825,GO:1902107,2.8629e-01,4.6000e+01
IMP_SCORE,826,GO:1904031,2.8617e-01,8.0000e+00
IMP_SCORE,827,GO:0035066,2.8592e-01,1.2000e+01
IMP_SCORE,828,GO:0061158,2.8579e-01,3.0000e+00
IMP_SCORE,829,GO:0006491,2.8578e-01,2.7000e+01
IMP_SCORE,830,GO:1903670,2.8577e-01,1.5000e+01
IMP_SCORE,831,GO:0060291,2.8572e-01,1.9000e+01
IMP_SCORE,832,GO:0043266,2.8565e-01,3.2000e+01
IMP_SCORE,833,GO:0033147,2.8555e-01,1.2000e+01
IMP_SCORE,834,GO:0009127,2.8553e-01,1.3000e+01
IMP_SCORE,835,GO:0007216,2.8552e-01,9.0000e+00
IMP_SCORE,836,GO:0060393,2.8548e-01,1.5000e+01
IMP_SCORE,837,GO:0001885,2.8533e-01,5.3000e+01
IMP_SCORE,838,GO:0006553,2.8498e-01,2.3000e+01
IMP_SCORE,839,GO:0032944,2.8492e-01,4.0000e+01
IMP_SCORE,840,GO:0090533,2.8486e-01,1.2000e+01
IMP_SCORE,841,GO:0099514,2.8471e-01,5.0000e+00
IMP_SCORE,842,GO:0032436,2.8470e-01,3.2000e+01
IMP_SCORE,843,GO:0061098,2.8449e-01,2.1000e+01
IMP_SCORE,844,GO:0090103,2.8432e-01,5.0000e+00
IMP_SCORE,845,GO:0001682,2.8425e-01,4.0000e+00
IMP_SCORE,846,GO:0030888,2.8414e-01,1.8000e+01
IMP_SCORE,847,GO:0042069,2.8386e-01,9.0000e+00
IMP_SCORE,848,GO:0051183,2.8385e-01,9.0000e+00
IMP_SCORE,849,GO:0031489,2.8357e-01,9.0000e+00
IMP_SCORE,850,GO:0018105,2.8356e-01,6.3000e+01
IMP_SCORE,851,GO:1904181,2.8334e-01,6.0000e+00
IMP_SCORE,852,GO:0045792,2.8331e-01,4.0000e+00
IMP_SCORE,853,GO:0070665,2.8321e-01,2.5000e+01
IMP_SCORE,854,GO:0008038,2.8318e-01,8.2000e+01
IMP_SCORE,855,GO:0048678,2.8315e-01,1.5000e+01
IMP_SCORE,856,GO:0010632,2.8280e-01,4.0000e+01
IMP_SCORE,857,GO:0051298,2.8275e-01,1.0000e+01
IMP_SCORE,858,GO:0042093,2.8263e-01,4.0000e+00
IMP_SCORE,859,GO:0045623,2.8234e-01,4.0000e+00
IMP_SCORE,860,GO:0061326,2.8211e-01,1.8000e+01
IMP_SCORE,861,GO:0005528,2.8203e-01,3.2000e+01
IMP_SCORE,862,GO:0043536,2.8201e-01,8.0000e+00
IMP_SCORE,863,GO:0051988,2.8201e-01,1.3000e+01
IMP_SCORE,864,GO:0050670,2.8195e-01,5.4000e+01
IMP_SCORE,865,GO:0051023,2.8195e-01,1.5000e+01
IMP_SCORE,866,GO:0052743,2.8171e-01,4.0000e+00
IMP_SCORE,867,GO:0030834,2.8161e-01,3.2000e+01
IMP_SCORE,868,GO:0032793,2.8159e-01,1.4000e+01
IMP_SCORE,869,GO:2001259,2.8155e-01,1.4000e+01
IMP_SCORE,870,GO:2000058,2.8147e-01,1.2000e+01
IMP_SCORE,871,GO:0048660,2.8145e-01,2.9000e+01
IMP_SCORE,872,GO:0021799,2.8140e-01,1.3000e+01
IMP_SCORE,873,GO:0002065,2.8123e-01,9.0000e+00
IMP_SCORE,874,GO:0032411,2.8123e-01,3.8000e+01
IMP_SCORE,875,GO:0072595,2.8116e-01,1.3000e+01
IMP_SCORE,876,GO:0018209,2.8112e-01,7.2000e+01
IMP_SCORE,877,GO:0046325,2.8109e-01,4.0000e+00
IMP_SCORE,878,GO:0044298,2.8099e-01,2.5000e+01
IMP_SCORE,879,GO:0072384,2.8091e-01,3.0000e+01
IMP_SCORE,880,GO:0050714,2.8057e-01,5.3000e+01
IMP_SCORE,881,GO:0051024,2.8051e-01,9.0000e+00
IMP_SCORE,882,GO:0071837,2.8036e-01,1.0000e+01
IMP_SCORE,883,GO:0045662,2.8019e-01,8.0000e+00
IMP_SCORE,884,GO:0010831,2.8016e-01,1.8000e+01
IMP_SCORE,885,GO:0043954,2.8014e-01,1.6000e+01
IMP_SCORE,886,GO:0004683,2.8013e-01,2.1000e+01
IMP_SCORE,887,GO:0071305,2.8003e-01,3.0000e+00
IMP_SCORE,888,GO:1903201,2.8001e-01,1.8000e+01
IMP_SCORE,889,GO:0035615,2.7990e-01,4.0000e+00
IMP_SCORE,890,GO:0090199,2.7986e-01,5.0000e+00
IMP_SCORE,891,GO:0046934,2.7979e-01,5.0000e+00
IMP_SCORE,892,GO:0023023,2.7966e-01,2.9000e+01
IMP_SCORE,893,GO:1903018,2.7933e-01,6.0000e+00
IMP_SCORE,894,GO:0003014,2.7913e-01,4.7000e+01
IMP_SCORE,895,GO:0001837,2.7905e-01,2.8000e+01
IMP_SCORE,896,GO:0007252,2.7890e-01,1.1000e+01
IMP_SCORE,897,GO:0071280,2.7883e-01,2.9000e+01
IMP_SCORE,898,GO:0046621,2.7850e-01,5.0000e+00
IMP_SCORE,899,GO:1904407,2.7842e-01,1.0000e+01
IMP_SCORE,900,GO:0009410,2.7836e-01,1.3000e+01
IMP_SCORE,901,GO:0060272,2.7828e-01,4.0000e+00
IMP_SCORE,902,GO:0044849,2.7809e-01,9.0000e+00
IMP_SCORE,903,GO:0036120,2.7798e-01,4.0000e+00
IMP_SCORE,904,GO:0009415,2.7788e-01,9.0000e+00
IMP_SCORE,905,GO:0061041,2.7780e-01,6.0000e+01
IMP_SCORE,906,GO:0018196,2.7762e-01,3.3000e+01
IMP_SCORE,907,GO:0006493,2.7757e-01,8.5000e+01
IMP_SCORE,908,GO:2000278,2.7736e-01,2.8000e+01
IMP_SCORE,909,GO:0046847,2.7736e-01,1.2000e+01
IMP_SCORE,910,GO:0003207,2.7718e-01,1.8000e+01
IMP_SCORE,911,GO:1901983,2.7714e-01,1.9000e+01
IMP_SCORE,912,GO:0032092,2.7711e-01,2.3000e+01
IMP_SCORE,913,GO:0043394,2.7701e-01,3.5000e+01
IMP_SCORE,914,GO:0001782,2.7693e-01,1.1000e+01
IMP_SCORE,915,GO:0070306,2.7691e-01,5.0000e+00
IMP_SCORE,916,GO:0051928,2.7688e-01,4.0000e+01
IMP_SCORE,917,GO:0045071,2.7676e-01,3.7000e+01
IMP_SCORE,918,GO:0015216,2.7673e-01,9.0000e+00
IMP_SCORE,919,GO:0035254,2.7668e-01,1.3000e+01
IMP_SCORE,920,GO:2000144,2.7665e-01,1.4000e+01
IMP_SCORE,921,GO:0019838,2.7655e-01,1.5400e+02
IMP_SCORE,922,GO:0031397,2.7646e-01,9.0000e+00
IMP_SCORE,923,GO:0046929,2.7640e-01,8.0000e+00
IMP_SCORE,924,GO:0019731,2.7635e-01,1.8000e+01
IMP_SCORE,925,GO:0086091,2.7631e-01,1.3000e+01
IMP_SCORE,926,GO:0018108,2.7621e-01,5.8000e+01
IMP_SCORE,927,GO:0051972,2.7619e-01,2.4000e+01
IMP_SCORE,928,GO:0032682,2.7615e-01,1.0000e+01
IMP_SCORE,929,GO:1901652,2.7612e-01,1.0500e+02
IMP_SCORE,930,GO:1903036,2.7588e-01,2.1000e+01
IMP_SCORE,931,GO:0003206,2.7582e-01,4.0000e+00
IMP_SCORE,932,GO:0090303,2.7523e-01,1.8000e+01
IMP_SCORE,933,GO:0042982,2.7488e-01,2.0000e+01
IMP_SCORE,934,GO:0014898,2.7476e-01,3.0000e+00
IMP_SCORE,935,GO:0043292,2.7462e-01,4.0000e+01
IMP_SCORE,936,GO:0051048,2.7451e-01,6.0000e+01
IMP_SCORE,937,GO:0046606,2.7439e-01,4.0000e+00
IMP_SCORE,938,GO:0010595,2.7437e-01,2.5000e+01
IMP_SCORE,939,GO:0030904,2.7429e-01,9.0000e+00
IMP_SCORE,940,GO:0008301,2.7428e-01,7.0000e+00
IMP_SCORE,941,GO:0010743,2.7382e-01,2.0000e+01
IMP_SCORE,942,GO:0035249,2.7350e-01,1.6000e+01
IMP_SCORE,943,GO:0032642,2.7349e-01,3.6000e+01
IMP_SCORE,944,GO:0006516,2.7342e-01,8.0000e+00
IMP_SCORE,945,GO:0032655,2.7340e-01,1.9000e+01
IMP_SCORE,946,GO:0006081,2.7327e-01,8.2000e+01
IMP_SCORE,947,GO:0002040,2.7306e-01,2.5000e+01
IMP_SCORE,948,GO:0001954,2.7303e-01,1.4000e+01
IMP_SCORE,949,GO:0046639,2.7298e-01,8.0000e+00
IMP_SCORE,950,GO:1904724,2.7293e-01,7.0000e+01
IMP_SCORE,951,GO:0032967,2.7285e-01,4.0000e+00
IMP_SCORE,952,GO:0051017,2.7284e-01,3.5000e+01
IMP_SCORE,953,GO:0071621,2.7281e-01,3.8000e+01
IMP_SCORE,954,GO:0033194,2.7269e-01,1.2000e+01
IMP_SCORE,955,GO:0008395,2.7268e-01,1.4000e+01
IMP_SCORE,956,GO:0010543,2.7262e-01,1.0000e+01
IMP_SCORE,957,GO:0005657,2.7259e-01,4.0000e+00
IMP_SCORE,958,GO:0099738,2.7253e-01,5.0000e+00
IMP_SCORE,959,GO:0002705,2.7249e-01,2.3000e+01
IMP_SCORE,960,GO:0002011,2.7233e-01,1.4000e+01
IMP_SCORE,961,GO:0048017,2.7211e-01,4.9000e+01
IMP_SCORE,962,GO:0031667,2.7208e-01,1.1600e+02
IMP_SCORE,963,GO:0098531,2.7207e-01,2.2000e+01
IMP_SCORE,964,GO:1903307,2.7198e-01,2.3000e+01
IMP_SCORE,965,GO:0042756,2.7167e-01,4.0000e+00
IMP_SCORE,966,GO:1904064,2.7161e-01,3.6000e+01
IMP_SCORE,967,GO:1905477,2.7161e-01,5.6000e+01
IMP_SCORE,968,GO:0004708,2.7156e-01,2.3000e+01
IMP_SCORE,969,GO:0019835,2.7112e-01,2.2000e+01
IMP_SCORE,970,GO:0012507,2.7096e-01,5.5000e+01
IMP_SCORE,971,GO:0031960,2.7092e-01,5.5000e+01
IMP_SCORE,972,GO:0060348,2.7087e-01,6.8000e+01
IMP_SCORE,973,GO:0016504,2.7079e-01,2.0000e+01
IMP_SCORE,974,GO:0016769,2.7067e-01,4.2000e+01
IMP_SCORE,975,GO:0046324,2.7059e-01,3.8000e+01
IMP_SCORE,976,GO:0060491,2.7058e-01,8.7000e+01
IMP_SCORE,977,GO:0010955,2.7057e-01,1.3000e+01
IMP_SCORE,978,GO:0052548,2.7016e-01,1.3400e+02
IMP_SCORE,979,GO:0000187,2.7016e-01,4.4000e+01
IMP_SCORE,980,GO:0030901,2.7009e-01,1.1000e+01
IMP_SCORE,981,GO:0036037,2.6997e-01,9.0000e+00
IMP_SCORE,982,GO:0014819,2.6988e-01,4.0000e+00
IMP_SCORE,983,GO:1901032,2.6979e-01,1.4000e+01
IMP_SCORE,984,GO:0010718,2.6944e-01,1.4000e+01
IMP_SCORE,985,GO:0070830,2.6944e-01,3.4000e+01
IMP_SCORE,986,GO:0035864,2.6940e-01,5.0000e+00
IMP_SCORE,987,GO:1901992,2.6936e-01,1.9000e+01
IMP_SCORE,988,GO:1900121,2.6936e-01,5.0000e+00
IMP_SCORE,989,GO:0004954,2.6929e-01,8.0000e+00
IMP_SCORE,990,GO:0060158,2.6926e-01,5.0000e+00
IMP_SCORE,991,GO:0038179,2.6919e-01,8.0000e+00
IMP_SCORE,992,GO:0002830,2.6917e-01,1.2000e+01
IMP_SCORE,993,GO:0034162,2.6909e-01,1.5000e+01
IMP_SCORE,994,GO:0060306,2.6895e-01,9.0000e+00
IMP_SCORE,995,GO:0097696,2.6895e-01,1.5000e+01
IMP_SCORE,996,GO:0030673,2.6890e-01,5.0000e+00
IMP_SCORE,997,GO:0042053,2.6876e-01,8.0000e+00
IMP_SCORE,998,GO:0032982,2.6875e-01,1.6000e+01
IMP_SCORE,999,GO:0043388,2.6867e-01,1.2000e+01
IMP_SCORE,1000,GO:0034389,2.6856e-01,3.1000e+01
IMP_SCORE,1001,GO:0051654,2.6845e-01,5.0000e+00
IMP_SCORE,1002,GO:0034614,2.6825e-01,2.1000e+01
IMP_SCORE,1003,GO:0072078,2.6825e-01,4.0000e+00
IMP_SCORE,1004,GO:0051339,2.6812e-01,7.0000e+00
IMP_SCORE,1005,GO:1902893,2.6810e-01,4.0000e+00
IMP_SCORE,1006,GO:0016790,2.6799e-01,4.7000e+01
IMP_SCORE,1007,GO:0043220,2.6786e-01,6.0000e+00
IMP_SCORE,1008,GO:0045471,2.6780e-01,6.2000e+01
IMP_SCORE,1009,GO:0002891,2.6763e-01,9.0000e+00
IMP_SCORE,1010,GO:0036092,2.6747e-01,5.0000e+00
IMP_SCORE,1011,GO:0045190,2.6732e-01,6.0000e+00
IMP_SCORE,1012,GO:0022834,2.6716e-01,8.8000e+01
IMP_SCORE,1013,GO:0070372,2.6702e-01,7.2000e+01
IMP_SCORE,1014,GO:0072677,2.6688e-01,9.0000e+00
IMP_SCORE,1015,GO:0042754,2.6681e-01,4.0000e+00
IMP_SCORE,1016,GO:0006882,2.6680e-01,4.0000e+00
IMP_SCORE,1017,GO:0048681,2.6675e-01,7.0000e+00
IMP_SCORE,1018,GO:0055002,2.6670e-01,4.4000e+01
IMP_SCORE,1019,GO:0050853,2.6656e-01,3.4000e+01
IMP_SCORE,1020,GO:0034764,2.6628e-01,4.1000e+01
IMP_SCORE,1021,GO:1903578,2.6615e-01,9.0000e+00
IMP_SCORE,1022,GO:0010893,2.6610e-01,7.0000e+00
IMP_SCORE,1023,GO:0016884,2.6610e-01,4.0000e+00
IMP_SCORE,1024,GO:0034114,2.6607e-01,7.0000e+00
IMP_SCORE,1025,GO:0036003,2.6602e-01,7.0000e+00
IMP_SCORE,1026,GO:0060395,2.6586e-01,2.0000e+01
IMP_SCORE,1027,GO:0043506,2.6577e-01,1.5000e+01
IMP_SCORE,1028,GO:0036293,2.6574e-01,5.4000e+01
IMP_SCORE,1029,GO:0021756,2.6567e-01,1.8000e+01
IMP_SCORE,1030,GO:0042743,2.6552e-01,8.0000e+00
IMP_SCORE,1031,GO:0019318,2.6542e-01,8.0000e+01
IMP_SCORE,1032,GO:0010574,2.6529e-01,1.3000e+01
IMP_SCORE,1033,GO:0042509,2.6522e-01,1.7000e+01
IMP_SCORE,1034,GO:0043001,2.6519e-01,1.0000e+01
IMP_SCORE,1035,GO:0019054,2.6514e-01,5.0000e+00
IMP_SCORE,1036,GO:0031235,2.6500e-01,4.0000e+00
IMP_SCORE,1037,GO:0048754,2.6499e-01,2.3000e+01
IMP_SCORE,1038,GO:0048736,2.6498e-01,3.7000e+01
IMP_SCORE,1039,GO:0030836,2.6489e-01,7.0000e+00
IMP_SCORE,1040,GO:1904666,2.6484e-01,5.0000e+00
IMP_SCORE,1041,GO:1901028,2.6481e-01,2.4000e+01
IMP_SCORE,1042,GO:0008637,2.6481e-01,3.0000e+01
IMP_SCORE,1043,GO:0006767,2.6480e-01,4.8000e+01
IMP_SCORE,1044,GO:1903901,2.6467e-01,3.5000e+01
IMP_SCORE,1045,GO:0001772,2.6466e-01,7.4000e+01
IMP_SCORE,1046,GO:0045777,2.6446e-01,2.2000e+01
IMP_SCORE,1047,GO:0038094,2.6440e-01,2.6000e+01
IMP_SCORE,1048,GO:0006937,2.6432e-01,4.0000e+01
IMP_SCORE,1049,GO:0019865,2.6425e-01,3.1000e+01
IMP_SCORE,1050,GO:0001846,2.6418e-01,3.7000e+01
IMP_SCORE,1051,GO:0071168,2.6416e-01,4.0000e+00
IMP_SCORE,1052,GO:0009743,2.6413e-01,4.8000e+01
IMP_SCORE,1053,GO:0003995,2.6407e-01,2.4000e+01
IMP_SCORE,1054,GO:0046777,2.6403e-01,8.0000e+01
IMP_SCORE,1055,GO:0001965,2.6399e-01,2.7000e+01
IMP_SCORE,1056,GO:0030672,2.6397e-01,7.8000e+01
IMP_SCORE,1057,GO:0002576,2.6390e-01,1.1600e+02
IMP_SCORE,1058,GO:0000302,2.6389e-01,6.3000e+01
IMP_SCORE,1059,GO:0046638,2.6369e-01,2.1000e+01
IMP_SCORE,1060,GO:0043280,2.6347e-01,3.8000e+01
IMP_SCORE,1061,GO:0051961,2.6339e-01,1.0500e+02
IMP_SCORE,1062,GO:1901222,2.6308e-01,2.2000e+01
IMP_SCORE,1063,GO:0042116,2.6305e-01,3.2000e+01
IMP_SCORE,1064,GO:0016605,2.6303e-01,5.4000e+01
IMP_SCORE,1065,GO:0007259,2.6300e-01,2.0000e+01
IMP_SCORE,1066,GO:0050871,2.6281e-01,2.2000e+01
IMP_SCORE,1067,GO:1901888,2.6267e-01,2.7000e+01
IMP_SCORE,1068,GO:0032007,2.6263e-01,5.6000e+01
IMP_SCORE,1069,GO:0048566,2.6261e-01,9.0000e+00
IMP_SCORE,1070,GO:2000758,2.6246e-01,1.6000e+01
IMP_SCORE,1071,GO:0071326,2.6244e-01,3.6000e+01
IMP_SCORE,1072,GO:0033017,2.6240e-01,1.3000e+01
IMP_SCORE,1073,GO:1902991,2.6238e-01,1.2000e+01
IMP_SCORE,1074,GO:0050921,2.6224e-01,3.3000e+01
IMP_SCORE,1075,GO:0015740,2.6222e-01,1.3000e+01
IMP_SCORE,1076,GO:0032387,2.6214e-01,6.4000e+01
IMP_SCORE,1077,GO:0032091,2.6203e-01,4.5000e+01
IMP_SCORE,1078,GO:0019098,2.6189e-01,3.3000e+01
IMP_SCORE,1079,GO:0001773,2.6183e-01,1.6000e+01
IMP_SCORE,1080,GO:0002674,2.6182e-01,2.0000e+00
IMP_SCORE,1081,GO:0048259,2.6159e-01,2.3000e+01
IMP_SCORE,1082,GO:0006109,2.6156e-01,5.4000e+01
IMP_SCORE,1083,GO:1903531,2.6155e-01,4.5000e+01
IMP_SCORE,1084,GO:0072661,2.6155e-01,1.2000e+01
IMP_SCORE,1085,GO:0006814,2.6154e-01,8.2000e+01
IMP_SCORE,1086,GO:0051900,2.6139e-01,6.0000e+00
IMP_SCORE,1087,GO:0035774,2.6136e-01,1.1000e+01
IMP_SCORE,1088,GO:0098813,2.6123e-01,1.3000e+01
IMP_SCORE,1089,GO:0043539,2.6118e-01,1.7000e+01
IMP_SCORE,1090,GO:0070851,2.6118e-01,1.0300e+02
IMP_SCORE,1091,GO:0043981,2.6098e-01,4.0000e+00
IMP_SCORE,1092,GO:0071556,2.6088e-01,3.0000e+01
IMP_SCORE,1093,GO:0007589,2.6072e-01,3.7000e+01
IMP_SCORE,1094,GO:0038128,2.6071e-01,2.9000e+01
IMP_SCORE,1095,GO:0042698,2.6060e-01,6.0000e+00
IMP_SCORE,1096,GO:0018216,2.6060e-01,1.4000e+01
IMP_SCORE,1097,GO:0032838,2.6055e-01,2.1000e+01
IMP_SCORE,1098,GO:1900116,2.6051e-01,3.0000e+00
IMP_SCORE,1099,GO:2000303,2.6051e-01,5.0000e+00
IMP_SCORE,1100,GO:0009128,2.6038e-01,3.0000e+00
IMP_SCORE,1101,GO:0031146,2.6036e-01,1.1000e+01
IMP_SCORE,1102,GO:1990266,2.6033e-01,3.0000e+01
IMP_SCORE,1103,GO:0048266,2.6032e-01,9.0000e+00
IMP_SCORE,1104,GO:0009913,2.6026e-01,4.6000e+01
IMP_SCORE,1105,GO:0014014,2.6015e-01,1.1000e+01
IMP_SCORE,1106,GO:0051341,2.6010e-01,2.4000e+01
IMP_SCORE,1107,GO:0015467,2.6006e-01,5.0000e+01
IMP_SCORE,1108,GO:0045214,2.5998e-01,1.6000e+01
IMP_SCORE,1109,GO:1901796,2.5996e-01,3.4000e+01
IMP_SCORE,1110,GO:0005003,2.5980e-01,2.3000e+01
IMP_SCORE,1111,GO:0010524,2.5979e-01,2.0000e+01
IMP_SCORE,1112,GO:0044144,2.5975e-01,8.0000e+00
IMP_SCORE,1113,GO:0022600,2.5971e-01,4.6000e+01
IMP_SCORE,1114,GO:0042073,2.5969e-01,2.8000e+01
IMP_SCORE,1115,GO:1903779,2.5963e-01,4.4000e+01
IMP_SCORE,1116,GO:0046683,2.5955e-01,4.0000e+01
IMP_SCORE,1117,GO:0072163,2.5947e-01,2.6000e+01
IMP_SCORE,1118,GO:0048471,2.5928e-01,5.2000e+02
IMP_SCORE,1119,GO:1903020,2.5924e-01,2.0000e+00
IMP_SCORE,1120,GO:0031570,2.5910e-01,2.2000e+01
IMP_SCORE,1121,GO:1990001,2.5908e-01,4.0000e+00
IMP_SCORE,1122,GO:0098930,2.5903e-01,8.0000e+00
IMP_SCORE,1123,GO:0003208,2.5903e-01,7.0000e+00
IMP_SCORE,1124,GO:0031072,2.5894e-01,6.2000e+01
IMP_SCORE,1125,GO:0001078,2.5884e-01,5.1000e+01
IMP_SCORE,1126,GO:0030295,2.5881e-01,4.1000e+01
IMP_SCORE,1127,GO:0009991,2.5876e-01,1.1900e+02
IMP_SCORE,1128,GO:0070365,2.5865e-01,6.0000e+00
IMP_SCORE,1129,GO:0001667,2.5862e-01,5.9000e+01
IMP_SCORE,1130,GO:0035455,2.5860e-01,2.8000e+01
IMP_SCORE,1131,GO:0016051,2.5849e-01,8.2000e+01
IMP_SCORE,1132,GO:1902402,2.5843e-01,9.0000e+00
IMP_SCORE,1133,GO:0030662,2.5836e-01,8.0000e+01
IMP_SCORE,1134,GO:1901099,2.5830e-01,3.2000e+01
IMP_SCORE,1135,GO:0051235,2.5829e-01,8.6000e+01
IMP_SCORE,1136,GO:0005811,2.5825e-01,1.0400e+02
IMP_SCORE,1137,GO:0043405,2.5824e-01,7.3000e+01
IMP_SCORE,1138,GO:0045807,2.5824e-01,4.2000e+01
IMP_SCORE,1139,GO:0031032,2.5819e-01,5.1000e+01
IMP_SCORE,1140,GO:0043231,2.5814e-01,1.7130e+03
IMP_SCORE,1141,GO:0072001,2.5812e-01,7.0000e+00
IMP_SCORE,1142,GO:0031341,2.5811e-01,1.9000e+01
IMP_SCORE,1143,GO:0048333,2.5802e-01,6.0000e+00
IMP_SCORE,1144,GO:0009147,2.5799e-01,4.0000e+00
IMP_SCORE,1145,GO:0051591,2.5797e-01,2.5000e+01
IMP_SCORE,1146,GO:0051953,2.5787e-01,1.0000e+01
IMP_SCORE,1147,GO:0021542,2.5786e-01,3.0000e+00
IMP_SCORE,1148,GO:1901031,2.5785e-01,1.5000e+01
IMP_SCORE,1149,GO:0060401,2.5753e-01,1.5000e+01
IMP_SCORE,1150,GO:0043279,2.5745e-01,2.6000e+01
IMP_SCORE,1151,GO:0042579,2.5730e-01,1.4200e+02
IMP_SCORE,1152,GO:0007263,2.5715e-01,1.2000e+01
IMP_SCORE,1153,GO:0032012,2.5695e-01,8.0000e+00
IMP_SCORE,1154,GO:0048489,2.5681e-01,2.4000e+01
IMP_SCORE,1155,GO:1990391,2.5681e-01,4.0000e+00
IMP_SCORE,1156,GO:0030316,2.5667e-01,1.2000e+01
IMP_SCORE,1157,GO:0002090,2.5663e-01,9.0000e+00
IMP_SCORE,1158,GO:0051219,2.5661e-01,2.7000e+01
IMP_SCORE,1159,GO:0045746,2.5647e-01,1.8000e+01
IMP_SCORE,1160,GO:0051489,2.5640e-01,4.2000e+01
IMP_SCORE,1161,GO:0072175,2.5631e-01,1.8000e+01
IMP_SCORE,1162,GO:1904018,2.5608e-01,7.2000e+01
IMP_SCORE,1163,GO:0099111,2.5598e-01,4.1000e+01
IMP_SCORE,1164,GO:0016242,2.5585e-01,1.0000e+01
IMP_SCORE,1165,GO:0019003,2.5572e-01,6.1000e+01
IMP_SCORE,1166,GO:0019048,2.5571e-01,1.0000e+01
IMP_SCORE,1167,GO:0030048,2.5569e-01,3.2000e+01
IMP_SCORE,1168,GO:0014047,2.5552e-01,1.1000e+01
IMP_SCORE,1169,GO:1990939,2.5550e-01,1.1000e+01
IMP_SCORE,1170,GO:0030336,2.5539e-01,9.5000e+01
IMP_SCORE,1171,GO:0000082,2.5539e-01,2.7000e+01
IMP_SCORE,1172,GO:0051968,2.5536e-01,1.3000e+01
IMP_SCORE,1173,GO:0035023,2.5535e-01,6.0000e+01
IMP_SCORE,1174,GO:0034705,2.5513e-01,6.1000e+01
IMP_SCORE,1175,GO:0000722,2.5505e-01,1.2000e+01
IMP_SCORE,1176,GO:0072337,2.5492e-01,2.1000e+01
IMP_SCORE,1177,GO:0031113,2.5483e-01,1.7000e+01
IMP_SCORE,1178,GO:0042060,2.5481e-01,2.4000e+01
IMP_SCORE,1179,GO:0046320,2.5480e-01,1.2000e+01
IMP_SCORE,1180,GO:0097110,2.5477e-01,1.9000e+01
IMP_SCORE,1181,GO:1903392,2.5466e-01,9.0000e+00
IMP_SCORE,1182,GO:0003203,2.5451e-01,5.0000e+00
IMP_SCORE,1183,GO:0032435,2.5438e-01,7.0000e+00
IMP_SCORE,1184,GO:0019377,2.5430e-01,2.4000e+01
IMP_SCORE,1185,GO:0032675,2.5429e-01,2.2000e+01
IMP_SCORE,1186,GO:0072655,2.5424e-01,2.3000e+01
IMP_SCORE,1187,GO:0070509,2.5416e-01,1.4000e+01
IMP_SCORE,1188,GO:0044232,2.5407e-01,3.0000e+00
IMP_SCORE,1189,GO:1903510,2.5401e-01,5.7000e+01
IMP_SCORE,1190,GO:0021675,2.5395e-01,1.6000e+01
IMP_SCORE,1191,GO:0014066,2.5377e-01,4.2000e+01
IMP_SCORE,1192,GO:0002824,2.5332e-01,2.1000e+01
IMP_SCORE,1193,GO:0008652,2.5331e-01,7.6000e+01
IMP_SCORE,1194,GO:0018279,2.5331e-01,4.3000e+01
IMP_SCORE,1195,GO:0032722,2.5317e-01,2.6000e+01
IMP_SCORE,1196,GO:0007205,2.5316e-01,3.9000e+01
IMP_SCORE,1197,GO:0031683,2.5312e-01,1.8000e+01
IMP_SCORE,1198,GO:0048638,2.5311e-01,7.1000e+01
IMP_SCORE,1199,GO:0030665,2.5310e-01,5.3000e+01
IMP_SCORE,1200,GO:0002637,2.5307e-01,2.6000e+01
IMP_SCORE,1201,GO:0030802,2.5292e-01,3.0000e+01
IMP_SCORE,1202,GO:0071222,2.5286e-01,3.3000e+01
IMP_SCORE,1203,GO:0061099,2.5279e-01,1.9000e+01
IMP_SCORE,1204,GO:0016239,2.5277e-01,1.7000e+01
IMP_SCORE,1205,GO:0001657,2.5275e-01,2.4000e+01
IMP_SCORE,1206,GO:0060560,2.5271e-01,3.2000e+01
IMP_SCORE,1207,GO:0006541,2.5259e-01,2.1000e+01
IMP_SCORE,1208,GO:0010591,2.5256e-01,1.3000e+01
IMP_SCORE,1209,GO:0046636,2.5256e-01,4.0000e+00
IMP_SCORE,1210,GO:2000514,2.5254e-01,9.0000e+00
IMP_SCORE,1211,GO:2000463,2.5250e-01,7.0000e+00
IMP_SCORE,1212,GO:0060840,2.5237e-01,1.4000e+01
IMP_SCORE,1213,GO:0009396,2.5225e-01,5.0000e+00
IMP_SCORE,1214,GO:0052742,2.5216e-01,2.8000e+01
IMP_SCORE,1215,GO:1990782,2.5215e-01,4.0000e+01
IMP_SCORE,1216,GO:0045104,2.5200e-01,2.8000e+01
IMP_SCORE,1217,GO:0002042,2.5195e-01,1.7000e+01
IMP_SCORE,1218,GO:0006282,2.5168e-01,1.6000e+01
IMP_SCORE,1219,GO:1904251,2.5163e-01,1.0000e+00
IMP_SCORE,1220,GO:0090239,2.5163e-01,1.0000e+00
IMP_SCORE,1221,GO:2000586,2.5163e-01,1.0000e+00
IMP_SCORE,1222,GO:0060561,2.5163e-01,1.0000e+00
IMP_SCORE,1223,GO:0043409,2.5150e-01,3.5000e+01
IMP_SCORE,1224,GO:0042611,2.5148e-01,3.4000e+01
IMP_SCORE,1225,GO:0031061,2.5142e-01,1.2000e+01
IMP_SCORE,1226,GO:0033327,2.5140e-01,1.7000e+01
IMP_SCORE,1227,GO:0051125,2.5134e-01,1.4000e+01
IMP_SCORE,1228,GO:0019955,2.5121e-01,9.8000e+01
IMP_SCORE,1229,GO:1900077,2.5103e-01,2.0000e+01
IMP_SCORE,1230,GO:0046851,2.5083e-01,1.4000e+01
IMP_SCORE,1231,GO:0070328,2.5082e-01,1.7000e+01
IMP_SCORE,1232,GO:0019827,2.5077e-01,2.4000e+01
IMP_SCORE,1233,GO:0032303,2.5057e-01,4.0000e+00
IMP_SCORE,1234,GO:0009931,2.5053e-01,2.5000e+01
IMP_SCORE,1235,GO:0042035,2.5046e-01,2.3000e+01
IMP_SCORE,1236,GO:0043020,2.5044e-01,4.0000e+00
IMP_SCORE,1237,GO:0072164,2.5042e-01,2.5000e+01
IMP_SCORE,1238,GO:0045624,2.5039e-01,1.2000e+01
IMP_SCORE,1239,GO:0002097,2.5036e-01,4.0000e+00
IMP_SCORE,1240,GO:1900076,2.5030e-01,1.4000e+01
IMP_SCORE,1241,GO:0004596,2.5028e-01,4.0000e+00
IMP_SCORE,1242,GO:0030104,2.5021e-01,1.9000e+01
IMP_SCORE,1243,GO:0017015,2.5020e-01,3.3000e+01
IMP_SCORE,1244,GO:0002702,2.5010e-01,2.9000e+01
IMP_SCORE,1245,GO:1902170,2.4995e-01,9.0000e+00
IMP_SCORE,1246,GO:0071478,2.4993e-01,6.5000e+01
IMP_SCORE,1247,GO:1903580,2.4989e-01,5.0000e+00
IMP_SCORE,1248,GO:0030667,2.4980e-01,1.3500e+02
IMP_SCORE,1249,GO:0035871,2.4966e-01,2.4000e+01
IMP_SCORE,1250,GO:0043122,2.4957e-01,1.1700e+02
IMP_SCORE,1251,GO:0070821,2.4950e-01,8.0000e+01
IMP_SCORE,1252,GO:0048015,2.4944e-01,4.5000e+01
IMP_SCORE,1253,GO:0033267,2.4941e-01,8.3000e+01
IMP_SCORE,1254,GO:0071548,2.4932e-01,5.0000e+00
IMP_SCORE,1255,GO:0031594,2.4925e-01,8.2000e+01
IMP_SCORE,1256,GO:0071813,2.4925e-01,9.0000e+00
IMP_SCORE,1257,GO:0070936,2.4918e-01,1.6000e+01
IMP_SCORE,1258,GO:1904355,2.4907e-01,3.1000e+01
IMP_SCORE,1259,GO:0002685,2.4892e-01,4.0000e+01
IMP_SCORE,1260,GO:2000242,2.4869e-01,2.1000e+01
IMP_SCORE,1261,GO:0070536,2.4868e-01,3.7000e+01
IMP_SCORE,1262,GO:0031233,2.4863e-01,3.9000e+01
IMP_SCORE,1263,GO:0030140,2.4860e-01,1.7000e+01
IMP_SCORE,1264,GO:1902532,2.4860e-01,1.3100e+02
IMP_SCORE,1265,GO:0050796,2.4857e-01,4.8000e+01
IMP_SCORE,1266,GO:0032331,2.4855e-01,1.2000e+01
IMP_SCORE,1267,GO:0030194,2.4849e-01,1.6000e+01
IMP_SCORE,1268,GO:2001234,2.4848e-01,6.6000e+01
IMP_SCORE,1269,GO:0010812,2.4842e-01,4.0000e+01
IMP_SCORE,1270,GO:1901657,2.4829e-01,6.7000e+01
IMP_SCORE,1271,GO:0030159,2.4828e-01,3.0000e+01
IMP_SCORE,1272,GO:0071901,2.4821e-01,4.6000e+01
IMP_SCORE,1273,GO:0016877,2.4818e-01,2.9000e+01
IMP_SCORE,1274,GO:0032330,2.4805e-01,2.7000e+01
IMP_SCORE,1275,GO:0031623,2.4777e-01,2.6000e+01
IMP_SCORE,1276,GO:0010389,2.4768e-01,3.1000e+01
IMP_SCORE,1277,GO:0002244,2.4760e-01,1.4200e+02
IMP_SCORE,1278,GO:0042832,2.4757e-01,2.2000e+01
IMP_SCORE,1279,GO:0090329,2.4755e-01,2.6000e+01
IMP_SCORE,1280,GO:0030011,2.4753e-01,9.0000e+00
IMP_SCORE,1281,GO:0044724,2.4751e-01,7.7000e+01
IMP_SCORE,1282,GO:0007568,2.4732e-01,9.3000e+01
IMP_SCORE,1283,GO:0048568,2.4731e-01,2.0000e+01
IMP_SCORE,1284,GO:0002793,2.4729e-01,6.7000e+01
IMP_SCORE,1285,GO:0045603,2.4718e-01,2.6000e+01
IMP_SCORE,1286,GO:0043576,2.4717e-01,5.0000e+00
IMP_SCORE,1287,GO:0051693,2.4717e-01,2.6000e+01
IMP_SCORE,1288,GO:0010634,2.4716e-01,1.8000e+01
IMP_SCORE,1289,GO:1903320,2.4709e-01,4.3000e+01
IMP_SCORE,1290,GO:0034612,2.4709e-01,5.6000e+01
IMP_SCORE,1291,GO:0048642,2.4704e-01,1.8000e+01
IMP_SCORE,1292,GO:0032528,2.4704e-01,3.6000e+01
IMP_SCORE,1293,GO:0002064,2.4698e-01,7.8000e+01
IMP_SCORE,1294,GO:0061000,2.4697e-01,9.0000e+00
IMP_SCORE,1295,GO:0014823,2.4685e-01,2.9000e+01
IMP_SCORE,1296,GO:0044344,2.4685e-01,2.2000e+01
IMP_SCORE,1297,GO:0042346,2.4669e-01,6.0000e+00
IMP_SCORE,1298,GO:1901701,2.4668e-01,1.9000e+02
IMP_SCORE,1299,GO:0001190,2.4658e-01,2.4000e+01
IMP_SCORE,1300,GO:0090068,2.4650e-01,7.3000e+01
IMP_SCORE,1301,GO:0071470,2.4649e-01,2.2000e+01
IMP_SCORE,1302,GO:0001707,2.4641e-01,1.3000e+01
IMP_SCORE,1303,GO:0071345,2.4640e-01,1.1900e+02
IMP_SCORE,1304,GO:0055090,2.4636e-01,1.1000e+01
IMP_SCORE,1305,GO:0004713,2.4622e-01,7.3000e+01
IMP_SCORE,1306,GO:0060326,2.4614e-01,7.1000e+01
IMP_SCORE,1307,GO:0050850,2.4613e-01,2.3000e+01
IMP_SCORE,1308,GO:0002718,2.4610e-01,1.4000e+01
IMP_SCORE,1309,GO:0071322,2.4609e-01,4.6000e+01
IMP_SCORE,1310,GO:0035307,2.4608e-01,2.3000e+01
IMP_SCORE,1311,GO:0044437,2.4607e-01,3.3100e+02
IMP_SCORE,1312,GO:2000846,2.4602e-01,1.1000e+01
IMP_SCORE,1313,GO:0000272,2.4592e-01,2.1000e+01
IMP_SCORE,1314,GO:0014002,2.4591e-01,2.1000e+01
IMP_SCORE,1315,GO:0034369,2.4589e-01,8.0000e+00
IMP_SCORE,1316,GO:0001938,2.4577e-01,3.1000e+01
IMP_SCORE,1317,GO:0000910,2.4577e-01,5.7000e+01
IMP_SCORE,1318,GO:0045187,2.4572e-01,5.0000e+00
IMP_SCORE,1319,GO:0051984,2.4570e-01,4.0000e+00
IMP_SCORE,1320,GO:0007140,2.4555e-01,1.7000e+01
IMP_SCORE,1321,GO:0034405,2.4550e-01,2.0000e+01
IMP_SCORE,1322,GO:0002768,2.4546e-01,1.0900e+02
IMP_SCORE,1323,GO:0001678,2.4542e-01,2.1000e+01
IMP_SCORE,1324,GO:0050900,2.4535e-01,1.2900e+02
IMP_SCORE,1325,GO:0010720,2.4533e-01,1.3100e+02
IMP_SCORE,1326,GO:0072562,2.4527e-01,1.9000e+02
IMP_SCORE,1327,GO:0071277,2.4520e-01,3.2000e+01
IMP_SCORE,1328,GO:0070411,2.4514e-01,1.8000e+01
IMP_SCORE,1329,GO:0070374,2.4513e-01,3.2000e+01
IMP_SCORE,1330,GO:1900180,2.4507e-01,7.1000e+01
IMP_SCORE,1331,GO:0086004,2.4481e-01,1.0000e+01
IMP_SCORE,1332,GO:0031904,2.4463e-01,2.5000e+01
IMP_SCORE,1333,GO:0042176,2.4457e-01,9.8000e+01
IMP_SCORE,1334,GO:0048588,2.4456e-01,3.1000e+01
IMP_SCORE,1335,GO:0045069,2.4444e-01,4.8000e+01
IMP_SCORE,1336,GO:0050854,2.4437e-01,2.0000e+01
IMP_SCORE,1337,GO:0031406,2.4434e-01,1.1500e+02
IMP_SCORE,1338,GO:0031175,2.4428e-01,7.5000e+01
IMP_SCORE,1339,GO:0042119,2.4425e-01,1.2300e+02
IMP_SCORE,1340,GO:0030666,2.4423e-01,7.0000e+01
IMP_SCORE,1341,GO:0043462,2.4410e-01,5.4000e+01
IMP_SCORE,1342,GO:0090109,2.4409e-01,1.3000e+01
IMP_SCORE,1343,GO:0034333,2.4406e-01,1.6000e+01
IMP_SCORE,1344,GO:1905954,2.4405e-01,2.8000e+01
IMP_SCORE,1345,GO:1902745,2.4403e-01,1.0000e+01
IMP_SCORE,1346,GO:1902275,2.4393e-01,4.1000e+01
IMP_SCORE,1347,GO:0035872,2.4392e-01,9.0000e+00
IMP_SCORE,1348,GO:0031362,2.4367e-01,2.3000e+01
IMP_SCORE,1349,GO:0009404,2.4354e-01,8.0000e+00
IMP_SCORE,1350,GO:0031434,2.4354e-01,1.4000e+01
IMP_SCORE,1351,GO:0051047,2.4349e-01,9.6000e+01
IMP_SCORE,1352,GO:0043542,2.4348e-01,3.7000e+01
IMP_SCORE,1353,GO:0099568,2.4344e-01,1.8300e+02
IMP_SCORE,1354,GO:0004861,2.4341e-01,4.0000e+00
IMP_SCORE,1355,GO:0019211,2.4307e-01,3.0000e+00
IMP_SCORE,1356,GO:0006547,2.4295e-01,1.0000e+01
IMP_SCORE,1357,GO:0042102,2.4292e-01,3.2000e+01
IMP_SCORE,1358,GO:0043271,2.4291e-01,3.2000e+01
IMP_SCORE,1359,GO:0050931,2.4290e-01,1.9000e+01
IMP_SCORE,1360,GO:0006303,2.4277e-01,1.4000e+01
IMP_SCORE,1361,GO:0090049,2.4272e-01,5.0000e+00
IMP_SCORE,1362,GO:0072073,2.4271e-01,3.4000e+01
IMP_SCORE,1363,GO:0071363,2.4268e-01,8.4000e+01
IMP_SCORE,1364,GO:0030027,2.4264e-01,7.2000e+01
IMP_SCORE,1365,GO:0042056,2.4262e-01,1.0000e+01
IMP_SCORE,1366,GO:0043229,2.4261e-01,1.6790e+03
IMP_SCORE,1367,GO:2000479,2.4260e-01,1.9000e+01
IMP_SCORE,1368,GO:0045236,2.4259e-01,5.0000e+00
IMP_SCORE,1369,GO:0043555,2.4258e-01,1.3000e+01
IMP_SCORE,1370,GO:0090141,2.4255e-01,5.0000e+00
IMP_SCORE,1371,GO:0019864,2.4252e-01,2.6000e+01
IMP_SCORE,1372,GO:0002757,2.4245e-01,1.4300e+02
IMP_SCORE,1373,GO:0045862,2.4241e-01,6.6000e+01
IMP_SCORE,1374,GO:0042451,2.4237e-01,1.0000e+01
IMP_SCORE,1375,GO:0090005,2.4237e-01,6.0000e+00
IMP_SCORE,1376,GO:0005436,2.4232e-01,4.0000e+00
IMP_SCORE,1377,GO:0032507,2.4229e-01,3.3000e+01
IMP_SCORE,1378,GO:1901522,2.4228e-01,8.0000e+00
IMP_SCORE,1379,GO:0031279,2.4227e-01,2.3000e+01
IMP_SCORE,1380,GO:1900373,2.4215e-01,2.3000e+01
IMP_SCORE,1381,GO:0050918,2.4207e-01,1.8000e+01
IMP_SCORE,1382,GO:1903725,2.4207e-01,1.0000e+01
IMP_SCORE,1383,GO:0045761,2.4203e-01,1.5000e+01
IMP_SCORE,1384,GO:0030670,2.4197e-01,5.2000e+01
IMP_SCORE,1385,GO:1901607,2.4196e-01,6.9000e+01
IMP_SCORE,1386,GO:0005773,2.4177e-01,2.7500e+02
IMP_SCORE,1387,GO:0014072,2.4171e-01,1.5000e+01
IMP_SCORE,1388,GO:0032410,2.4164e-01,1.4000e+01
IMP_SCORE,1389,GO:0017112,2.4164e-01,6.4000e+01
IMP_SCORE,1390,GO:0005515,2.4161e-01,2.9790e+03
IMP_SCORE,1391,GO:0055001,2.4160e-01,5.6000e+01
IMP_SCORE,1392,GO:0034142,2.4156e-01,1.0000e+01
IMP_SCORE,1393,GO:0010822,2.4153e-01,5.4000e+01
IMP_SCORE,1394,GO:2001020,2.4152e-01,4.3000e+01
IMP_SCORE,1395,GO:0019531,2.4142e-01,5.0000e+00
IMP_SCORE,1396,GO:0002200,2.4136e-01,8.0000e+00
IMP_SCORE,1397,GO:0050974,2.4133e-01,1.2000e+01
IMP_SCORE,1398,GO:2001237,2.4132e-01,3.4000e+01
IMP_SCORE,1399,GO:0045589,2.4105e-01,7.0000e+00
IMP_SCORE,1400,GO:0042542,2.4097e-01,3.8000e+01
IMP_SCORE,1401,GO:0002220,2.4097e-01,1.7000e+01
IMP_SCORE,1402,GO:0045579,2.4092e-01,5.0000e+00
IMP_SCORE,1403,GO:0045652,2.4089e-01,5.0000e+00
IMP_SCORE,1404,GO:0008360,2.4086e-01,6.3000e+01
IMP_SCORE,1405,GO:0061003,2.4078e-01,6.0000e+00
IMP_SCORE,1406,GO:0045880,2.4075e-01,8.0000e+00
IMP_SCORE,1407,GO:0046328,2.4073e-01,4.8000e+01
IMP_SCORE,1408,GO:0031102,2.4072e-01,1.6000e+01
IMP_SCORE,1409,GO:0043113,2.4071e-01,1.5000e+01
IMP_SCORE,1410,GO:0000075,2.4061e-01,3.9000e+01
IMP_SCORE,1411,GO:0030296,2.4053e-01,9.0000e+00
IMP_SCORE,1412,GO:0090257,2.4053e-01,6.2000e+01
IMP_SCORE,1413,GO:0006376,2.4053e-01,1.8000e+01
IMP_SCORE,1414,GO:0060390,2.4051e-01,9.0000e+00
IMP_SCORE,1415,GO:0042470,2.4040e-01,8.7000e+01
IMP_SCORE,1416,GO:0001894,2.4040e-01,7.8000e+01
IMP_SCORE,1417,GO:1904892,2.4038e-01,3.8000e+01
IMP_SCORE,1418,GO:1903209,2.4037e-01,5.0000e+00
IMP_SCORE,1419,GO:0070003,2.4025e-01,2.3000e+01
IMP_SCORE,1420,GO:0002237,2.4018e-01,1.1700e+02
IMP_SCORE,1421,GO:1901699,2.4012e-01,1.2000e+02
IMP_SCORE,1422,GO:0016042,2.4007e-01,1.8200e+02
IMP_SCORE,1423,GO:0033572,2.4003e-01,1.7000e+01
IMP_SCORE,1424,GO:0005796,2.3996e-01,4.1000e+01
IMP_SCORE,1425,GO:0032689,2.3988e-01,6.0000e+00
IMP_SCORE,1426,GO:0061001,2.3986e-01,8.0000e+00
IMP_SCORE,1427,GO:0098631,2.3981e-01,4.5000e+01
IMP_SCORE,1428,GO:1902622,2.3975e-01,1.4000e+01
IMP_SCORE,1429,GO:0030279,2.3975e-01,1.8000e+01
IMP_SCORE,1430,GO:0039531,2.3973e-01,4.0000e+00
IMP_SCORE,1431,GO:0002889,2.3969e-01,1.8000e+01
IMP_SCORE,1432,GO:0000186,2.3968e-01,2.5000e+01
IMP_SCORE,1433,GO:0008483,2.3960e-01,4.0000e+01
IMP_SCORE,1434,GO:0014821,2.3959e-01,1.9000e+01
IMP_SCORE,1435,GO:0015035,2.3957e-01,9.0000e+00
IMP_SCORE,1436,GO:0002715,2.3943e-01,1.8000e+01
IMP_SCORE,1437,GO:0045687,2.3934e-01,1.5000e+01
IMP_SCORE,1438,GO:0045785,2.3931e-01,1.4600e+02
IMP_SCORE,1439,GO:0031941,2.3928e-01,3.2000e+01
IMP_SCORE,1440,GO:0060251,2.3926e-01,1.3000e+01
IMP_SCORE,1441,GO:2000425,2.3921e-01,1.9000e+01
IMP_SCORE,1442,GO:0060317,2.3899e-01,1.1000e+01
IMP_SCORE,1443,GO:0071867,2.3894e-01,1.3000e+01
IMP_SCORE,1444,GO:0008656,2.3879e-01,1.6000e+01
IMP_SCORE,1445,GO:1905953,2.3873e-01,1.7000e+01
IMP_SCORE,1446,GO:0001956,2.3860e-01,6.0000e+00
IMP_SCORE,1447,GO:0070663,2.3860e-01,6.3000e+01
IMP_SCORE,1448,GO:0006706,2.3836e-01,2.7000e+01
IMP_SCORE,1449,GO:1902883,2.3831e-01,1.4000e+01
IMP_SCORE,1450,GO:0051059,2.3828e-01,2.2000e+01
IMP_SCORE,1451,GO:0032720,2.3815e-01,2.3000e+01
IMP_SCORE,1452,GO:0046824,2.3808e-01,2.9000e+01
IMP_SCORE,1453,GO:0003018,2.3803e-01,4.7000e+01
IMP_SCORE,1454,GO:0007257,2.3797e-01,1.9000e+01
IMP_SCORE,1455,GO:0060205,2.3787e-01,1.1800e+02
IMP_SCORE,1456,GO:1903421,2.3786e-01,5.0000e+00
IMP_SCORE,1457,GO:0016763,2.3777e-01,1.3400e+02
IMP_SCORE,1458,GO:0001822,2.3776e-01,5.1000e+01
IMP_SCORE,1459,GO:0031295,2.3774e-01,2.3000e+01
IMP_SCORE,1460,GO:0036336,2.3767e-01,5.0000e+00
IMP_SCORE,1461,GO:0010721,2.3762e-01,9.3000e+01
IMP_SCORE,1462,GO:0045666,2.3758e-01,1.0600e+02
IMP_SCORE,1463,GO:0051147,2.3756e-01,5.7000e+01
IMP_SCORE,1464,GO:0030330,2.3745e-01,3.2000e+01
IMP_SCORE,1465,GO:0009311,2.3741e-01,7.4000e+01
IMP_SCORE,1466,GO:0030427,2.3740e-01,9.1000e+01
IMP_SCORE,1467,GO:0051127,2.3736e-01,1.0000e+01
IMP_SCORE,1468,GO:0006654,2.3721e-01,1.5000e+01
IMP_SCORE,1469,GO:0019956,2.3719e-01,1.4000e+01
IMP_SCORE,1470,GO:1901658,2.3711e-01,5.1000e+01
IMP_SCORE,1471,GO:0051769,2.3706e-01,9.0000e+00
IMP_SCORE,1472,GO:0072091,2.3700e-01,3.5000e+01
IMP_SCORE,1473,GO:0005504,2.3699e-01,3.0000e+01
IMP_SCORE,1474,GO:1901881,2.3694e-01,1.8000e+01
IMP_SCORE,1475,GO:1904590,2.3691e-01,4.2000e+01
IMP_SCORE,1476,GO:0006590,2.3680e-01,4.0000e+00
IMP_SCORE,1477,GO:2001258,2.3680e-01,9.0000e+00
IMP_SCORE,1478,GO:0035265,2.3674e-01,5.0000e+00
IMP_SCORE,1479,GO:0051897,2.3659e-01,1.3000e+01
IMP_SCORE,1480,GO:0001818,2.3658e-01,7.9000e+01
IMP_SCORE,1481,GO:0046622,2.3651e-01,8.0000e+00
IMP_SCORE,1482,GO:1900181,2.3647e-01,4.8000e+01
IMP_SCORE,1483,GO:0007628,2.3645e-01,2.1000e+01
IMP_SCORE,1484,GO:0050818,2.3618e-01,6.4000e+01
IMP_SCORE,1485,GO:0071941,2.3617e-01,9.0000e+00
IMP_SCORE,1486,GO:0019362,2.3617e-01,4.6000e+01
IMP_SCORE,1487,GO:0046823,2.3608e-01,3.6000e+01
IMP_SCORE,1488,GO:1901380,2.3607e-01,4.0000e+00
IMP_SCORE,1489,GO:1903321,2.3603e-01,2.0000e+01
IMP_SCORE,1490,GO:0045121,2.3596e-01,1.5400e+02
IMP_SCORE,1491,GO:0035239,2.3590e-01,5.6000e+01
IMP_SCORE,1492,GO:0072678,2.3588e-01,1.6000e+01
IMP_SCORE,1493,GO:0022411,2.3574e-01,1.5000e+02
IMP_SCORE,1494,GO:0034644,2.3571e-01,1.6000e+01
IMP_SCORE,1495,GO:0035987,2.3568e-01,1.8000e+01
IMP_SCORE,1496,GO:0016071,2.3566e-01,1.7500e+02
IMP_SCORE,1497,GO:0051896,2.3562e-01,4.3000e+01
IMP_SCORE,1498,GO:0071260,2.3559e-01,3.4000e+01
IMP_SCORE,1499,GO:0009055,2.3557e-01,7.3000e+01
IMP_SCORE,1500,GO:0008156,2.3557e-01,1.5000e+01
IMP_SCORE,1501,GO:0005779,2.3556e-01,1.1000e+01
IMP_SCORE,1502,GO:0097755,2.3556e-01,2.7000e+01
IMP_SCORE,1503,GO:0047617,2.3554e-01,1.0000e+01
IMP_SCORE,1504,GO:0030516,2.3545e-01,2.8000e+01
IMP_SCORE,1505,GO:0002688,2.3530e-01,2.8000e+01
IMP_SCORE,1506,GO:0007530,2.3519e-01,5.0000e+00
IMP_SCORE,1507,GO:0045444,2.3511e-01,1.0300e+02
IMP_SCORE,1508,GO:0070717,2.3499e-01,9.0000e+00
IMP_SCORE,1509,GO:0019207,2.3494e-01,8.0000e+01
IMP_SCORE,1510,GO:0050660,2.3489e-01,4.4000e+01
IMP_SCORE,1511,GO:0044389,2.3474e-01,1.1200e+02
IMP_SCORE,1512,GO:0032760,2.3473e-01,2.2000e+01
IMP_SCORE,1513,GO:0070527,2.3468e-01,5.8000e+01
IMP_SCORE,1514,GO:0002474,2.3466e-01,7.7000e+01
IMP_SCORE,1515,GO:0090276,2.3457e-01,7.1000e+01
IMP_SCORE,1516,GO:0036075,2.3455e-01,1.4000e+01
IMP_SCORE,1517,GO:0031280,2.3453e-01,8.0000e+00
IMP_SCORE,1518,GO:0051881,2.3451e-01,3.0000e+01
IMP_SCORE,1519,GO:0046185,2.3449e-01,7.0000e+00
IMP_SCORE,1520,GO:0019843,2.3437e-01,7.9000e+01
IMP_SCORE,1521,GO:0042043,2.3437e-01,1.4000e+01
IMP_SCORE,1522,GO:0098562,2.3420e-01,3.9000e+01
IMP_SCORE,1523,GO:0002087,2.3419e-01,2.0000e+00
IMP_SCORE,1524,GO:0008022,2.3416e-01,8.2000e+01
IMP_SCORE,1525,GO:0031957,2.3411e-01,1.7000e+01
IMP_SCORE,1526,GO:0023061,2.3400e-01,5.6000e+01
IMP_SCORE,1527,GO:1990126,2.3386e-01,4.9000e+01
IMP_SCORE,1528,GO:1902547,2.3383e-01,8.0000e+00
IMP_SCORE,1529,GO:0055021,2.3382e-01,6.0000e+00
IMP_SCORE,1530,GO:0051894,2.3370e-01,9.0000e+00
IMP_SCORE,1531,GO:0016575,2.3369e-01,2.0000e+01
IMP_SCORE,1532,GO:0032845,2.3365e-01,3.5000e+01
IMP_SCORE,1533,GO:0006699,2.3365e-01,2.7000e+01
IMP_SCORE,1534,GO:0032755,2.3364e-01,2.4000e+01
IMP_SCORE,1535,GO:0035198,2.3362e-01,5.0000e+00
IMP_SCORE,1536,GO:0042531,2.3361e-01,1.9000e+01
IMP_SCORE,1537,GO:0045453,2.3357e-01,1.0000e+01
IMP_SCORE,1538,GO:0001843,2.3354e-01,2.2000e+01
IMP_SCORE,1539,GO:0060429,2.3350e-01,7.9000e+01
IMP_SCORE,1540,GO:0042180,2.3349e-01,3.5000e+01
IMP_SCORE,1541,GO:0042593,2.3337e-01,5.1000e+01
IMP_SCORE,1542,GO:0042108,2.3334e-01,1.7000e+01
IMP_SCORE,1543,GO:0071407,2.3334e-01,9.7000e+01
IMP_SCORE,1544,GO:0006465,2.3329e-01,1.5000e+01
IMP_SCORE,1545,GO:0007584,2.3325e-01,7.0000e+01
IMP_SCORE,1546,GO:0032947,2.3323e-01,5.4000e+01
IMP_SCORE,1547,GO:0001158,2.3306e-01,3.1000e+01
IMP_SCORE,1548,GO:0055092,2.3305e-01,2.1000e+01
IMP_SCORE,1549,GO:0098900,2.3303e-01,6.0000e+00
IMP_SCORE,1550,GO:0030193,2.3300e-01,3.3000e+01
IMP_SCORE,1551,GO:0010935,2.3297e-01,1.0000e+01
IMP_SCORE,1552,GO:0044297,2.3295e-01,2.4500e+02
IMP_SCORE,1553,GO:0075733,2.3292e-01,1.1000e+01
IMP_SCORE,1554,GO:0048863,2.3288e-01,3.2000e+01
IMP_SCORE,1555,GO:0010765,2.3285e-01,2.6000e+01
IMP_SCORE,1556,GO:2000772,2.3280e-01,9.0000e+00
IMP_SCORE,1557,GO:0001654,2.3274e-01,6.3000e+01
IMP_SCORE,1558,GO:0010662,2.3272e-01,1.2000e+01
IMP_SCORE,1559,GO:2001021,2.3268e-01,1.9000e+01
IMP_SCORE,1560,GO:0043650,2.3258e-01,1.2000e+01
IMP_SCORE,1561,GO:0043304,2.3252e-01,1.3000e+01
IMP_SCORE,1562,GO:0003281,2.3244e-01,2.0000e+01
IMP_SCORE,1563,GO:0030335,2.3239e-01,1.2100e+02
IMP_SCORE,1564,GO:0045335,2.3229e-01,3.7000e+01
IMP_SCORE,1565,GO:0009651,2.3225e-01,5.0000e+00
IMP_SCORE,1566,GO:0045177,2.3225e-01,3.5000e+01
IMP_SCORE,1567,GO:0048771,2.3214e-01,3.0000e+01
IMP_SCORE,1568,GO:0060055,2.3203e-01,2.0000e+01
IMP_SCORE,1569,GO:0051403,2.3196e-01,3.0000e+01
IMP_SCORE,1570,GO:0033688,2.3193e-01,2.4000e+01
IMP_SCORE,1571,GO:0051592,2.3191e-01,7.2000e+01
IMP_SCORE,1572,GO:1902533,2.3190e-01,2.0300e+02
IMP_SCORE,1573,GO:0001671,2.3186e-01,3.4000e+01
IMP_SCORE,1574,GO:0046332,2.3185e-01,4.5000e+01
IMP_SCORE,1575,GO:0002761,2.3185e-01,6.5000e+01
IMP_SCORE,1576,GO:0001848,2.3184e-01,3.8000e+01
IMP_SCORE,1577,GO:0010592,2.3167e-01,6.0000e+00
IMP_SCORE,1578,GO:0005634,2.3166e-01,1.2590e+03
IMP_SCORE,1579,GO:0021795,2.3166e-01,1.3000e+01
IMP_SCORE,1580,GO:0034116,2.3165e-01,5.0000e+00
IMP_SCORE,1581,GO:0009070,2.3162e-01,3.2000e+01
IMP_SCORE,1582,GO:0005770,2.3159e-01,1.2700e+02
IMP_SCORE,1583,GO:0031668,2.3157e-01,6.5000e+01
IMP_SCORE,1584,GO:0031646,2.3146e-01,1.1000e+01
IMP_SCORE,1585,GO:0051650,2.3139e-01,4.1000e+01
IMP_SCORE,1586,GO:0010633,2.3138e-01,2.9000e+01
IMP_SCORE,1587,GO:0034123,2.3125e-01,1.5000e+01
IMP_SCORE,1588,GO:0033047,2.3124e-01,5.0000e+00
IMP_SCORE,1589,GO:0051347,2.3122e-01,1.0800e+02
IMP_SCORE,1590,GO:0031503,2.3122e-01,5.1000e+01
IMP_SCORE,1591,GO:0042149,2.3118e-01,2.1000e+01
IMP_SCORE,1592,GO:0061013,2.3109e-01,1.4000e+01
IMP_SCORE,1593,GO:0030139,2.3106e-01,4.6000e+01
IMP_SCORE,1594,GO:0032649,2.3105e-01,3.8000e+01
IMP_SCORE,1595,GO:0043281,2.3087e-01,6.0000e+01
IMP_SCORE,1596,GO:0048839,2.3079e-01,6.8000e+01
IMP_SCORE,1597,GO:0032462,2.3071e-01,1.1000e+01
IMP_SCORE,1598,GO:0070423,2.3069e-01,1.3000e+01
IMP_SCORE,1599,GO:0055094,2.3068e-01,2.4000e+01
IMP_SCORE,1600,GO:0030496,2.3059e-01,1.0900e+02
IMP_SCORE,1601,GO:0044774,2.3050e-01,1.8000e+01
IMP_SCORE,1602,GO:0045197,2.3044e-01,2.2000e+01
IMP_SCORE,1603,GO:0004016,2.3033e-01,4.0000e+00
IMP_SCORE,1604,GO:0019215,2.3032e-01,1.6000e+01
IMP_SCORE,1605,GO:0043616,2.3022e-01,5.0000e+00
IMP_SCORE,1606,GO:1901021,2.3020e-01,7.0000e+00
IMP_SCORE,1607,GO:0071310,2.3017e-01,3.7000e+02
IMP_SCORE,1608,GO:0016024,2.3014e-01,6.0000e+00
IMP_SCORE,1609,GO:1903706,2.2987e-01,1.1000e+02
IMP_SCORE,1610,GO:0045088,2.2981e-01,1.0200e+02
IMP_SCORE,1611,GO:1903362,2.2979e-01,5.9000e+01
IMP_SCORE,1612,GO:0035577,2.2978e-01,7.3000e+01
IMP_SCORE,1613,GO:0002825,2.2974e-01,1.0000e+01
IMP_SCORE,1614,GO:0051272,2.2960e-01,1.0600e+02
IMP_SCORE,1615,GO:0032990,2.2957e-01,1.1500e+02
IMP_SCORE,1616,GO:1901214,2.2954e-01,5.7000e+01
IMP_SCORE,1617,GO:0043244,2.2946e-01,3.5000e+01
IMP_SCORE,1618,GO:0007417,2.2942e-01,1.3100e+02
IMP_SCORE,1619,GO:0070098,2.2941e-01,1.9000e+01
IMP_SCORE,1620,GO:0071426,2.2940e-01,6.0000e+00
IMP_SCORE,1621,GO:0070252,2.2934e-01,2.0000e+01
IMP_SCORE,1622,GO:0006612,2.2933e-01,4.0000e+01
IMP_SCORE,1623,GO:0000280,2.2932e-01,1.3300e+02
IMP_SCORE,1624,GO:0030291,2.2932e-01,2.4000e+01
IMP_SCORE,1625,GO:0042992,2.2923e-01,2.4000e+01
IMP_SCORE,1626,GO:0042734,2.2921e-01,2.8000e+01
IMP_SCORE,1627,GO:0043331,2.2912e-01,1.8000e+01
IMP_SCORE,1628,GO:0008329,2.2910e-01,2.4000e+01
IMP_SCORE,1629,GO:0032496,2.2909e-01,1.1000e+02
IMP_SCORE,1630,GO:0010762,2.2905e-01,1.3000e+01
IMP_SCORE,1631,GO:1904894,2.2902e-01,2.2000e+01
IMP_SCORE,1632,GO:0007067,2.2888e-01,1.1000e+02
IMP_SCORE,1633,GO:0050806,2.2884e-01,5.5000e+01
IMP_SCORE,1634,GO:0043434,2.2882e-01,7.9000e+01
IMP_SCORE,1635,GO:2000257,2.2880e-01,4.3000e+01
IMP_SCORE,1636,GO:0005488,2.2868e-01,1.9340e+03
IMP_SCORE,1637,GO:0060253,2.2865e-01,1.0000e+01
IMP_SCORE,1638,GO:0090279,2.2864e-01,2.0000e+01
IMP_SCORE,1639,GO:0032806,2.2861e-01,5.0000e+00
IMP_SCORE,1640,GO:0046627,2.2857e-01,2.1000e+01
IMP_SCORE,1641,GO:0045599,2.2853e-01,1.8000e+01
IMP_SCORE,1642,GO:0051271,2.2850e-01,9.9000e+01
IMP_SCORE,1643,GO:0007179,2.2849e-01,2.8000e+01
IMP_SCORE,1644,GO:0015693,2.2839e-01,1.6000e+01
IMP_SCORE,1645,GO:0097746,2.2834e-01,3.5000e+01
IMP_SCORE,1646,GO:0001990,2.2832e-01,6.0000e+00
IMP_SCORE,1647,GO:0006293,2.2827e-01,5.0000e+00
IMP_SCORE,1648,GO:0007585,2.2826e-01,2.7000e+01
IMP_SCORE,1649,GO:0003334,2.2824e-01,5.0000e+00
IMP_SCORE,1650,GO:0006063,2.2811e-01,1.5000e+01
IMP_SCORE,1651,GO:0002833,2.2811e-01,2.9000e+01
IMP_SCORE,1652,GO:0072044,2.2805e-01,1.6000e+01
IMP_SCORE,1653,GO:0015279,2.2805e-01,5.0000e+00
IMP_SCORE,1654,GO:0006940,2.2803e-01,2.4000e+01
IMP_SCORE,1655,GO:1903828,2.2794e-01,6.5000e+01
IMP_SCORE,1656,GO:0046854,2.2793e-01,3.8000e+01
IMP_SCORE,1657,GO:0008306,2.2785e-01,2.4000e+01
IMP_SCORE,1658,GO:0055078,2.2778e-01,6.0000e+00
IMP_SCORE,1659,GO:0009083,2.2777e-01,5.5000e+01
IMP_SCORE,1660,GO:0031201,2.2776e-01,1.4000e+01
IMP_SCORE,1661,GO:0015491,2.2769e-01,2.6000e+01
IMP_SCORE,1662,GO:0035587,2.2764e-01,3.1000e+01
IMP_SCORE,1663,GO:0045931,2.2764e-01,3.2000e+01
IMP_SCORE,1664,GO:0070741,2.2755e-01,1.1000e+01
IMP_SCORE,1665,GO:0071242,2.2739e-01,1.2000e+01
IMP_SCORE,1666,GO:0031252,2.2738e-01,2.0000e+01
IMP_SCORE,1667,GO:0031967,2.2736e-01,1.5600e+02
IMP_SCORE,1668,GO:0001071,2.2734e-01,3.0400e+02
IMP_SCORE,1669,GO:0032147,2.2732e-01,5.9000e+01
IMP_SCORE,1670,GO:0007223,2.2725e-01,1.7000e+01
IMP_SCORE,1671,GO:0055070,2.2722e-01,1.4000e+01
IMP_SCORE,1672,GO:0090101,2.2721e-01,3.2000e+01
IMP_SCORE,1673,GO:0051196,2.2708e-01,1.8000e+01
IMP_SCORE,1674,GO:0060538,2.2705e-01,1.4000e+01
IMP_SCORE,1675,GO:0051482,2.2703e-01,1.6000e+01
IMP_SCORE,1676,GO:0042098,2.2696e-01,8.0000e+00
IMP_SCORE,1677,GO:0045332,2.2693e-01,8.0000e+00
IMP_SCORE,1678,GO:0010460,2.2692e-01,5.0000e+00
IMP_SCORE,1679,GO:0034097,2.2690e-01,1.8000e+02
IMP_SCORE,1680,GO:0030175,2.2689e-01,9.2000e+01
IMP_SCORE,1681,GO:0071392,2.2683e-01,2.3000e+01
IMP_SCORE,1682,GO:0016053,2.2675e-01,1.5100e+02
IMP_SCORE,1683,GO:0015250,2.2675e-01,1.5000e+01
IMP_SCORE,1684,GO:0071855,2.2668e-01,9.0000e+00
IMP_SCORE,1685,GO:0045911,2.2658e-01,5.0000e+00
IMP_SCORE,1686,GO:0004860,2.2655e-01,6.3000e+01
IMP_SCORE,1687,GO:0005829,2.2654e-01,1.6930e+03
IMP_SCORE,1688,GO:0009746,2.2641e-01,4.9000e+01
IMP_SCORE,1689,GO:0006555,2.2639e-01,2.7000e+01
IMP_SCORE,1690,GO:0071495,2.2633e-01,1.4700e+02
IMP_SCORE,1691,GO:0016811,2.2632e-01,1.1300e+02
IMP_SCORE,1692,GO:0035690,2.2624e-01,3.9000e+01
IMP_SCORE,1693,GO:0043123,2.2623e-01,1.0900e+02
IMP_SCORE,1694,GO:0034377,2.2613e-01,5.0000e+00
IMP_SCORE,1695,GO:0045472,2.2612e-01,2.0000e+00
IMP_SCORE,1696,GO:0034774,2.2607e-01,1.3300e+02
IMP_SCORE,1697,GO:1900273,2.2607e-01,1.7000e+01
IMP_SCORE,1698,GO:0051436,2.2602e-01,8.0000e+00
IMP_SCORE,1699,GO:0051973,2.2600e-01,2.7000e+01
IMP_SCORE,1700,GO:0014013,2.2600e-01,5.1000e+01
IMP_SCORE,1701,GO:0070482,2.2600e-01,7.2000e+01
IMP_SCORE,1702,GO:0043502,2.2600e-01,2.7000e+01
IMP_SCORE,1703,GO:0007077,2.2599e-01,2.0000e+01
IMP_SCORE,1704,GO:0046218,2.2597e-01,1.2000e+01
IMP_SCORE,1705,GO:0045576,2.2596e-01,1.2000e+01
IMP_SCORE,1706,GO:0061572,2.2589e-01,4.2000e+01
IMP_SCORE,1707,GO:1903829,2.2586e-01,1.1300e+02
IMP_SCORE,1708,GO:0008271,2.2584e-01,4.0000e+00
IMP_SCORE,1709,GO:1900271,2.2581e-01,2.5000e+01
IMP_SCORE,1710,GO:0044068,2.2577e-01,5.0000e+00
IMP_SCORE,1711,GO:0034399,2.2574e-01,1.3000e+01
IMP_SCORE,1712,GO:0010649,2.2563e-01,5.0000e+00
IMP_SCORE,1713,GO:0071871,2.2558e-01,8.0000e+00
IMP_SCORE,1714,GO:0050848,2.2555e-01,2.8000e+01
IMP_SCORE,1715,GO:0030424,2.2535e-01,1.5500e+02
IMP_SCORE,1716,GO:0030072,2.2534e-01,1.6000e+01
IMP_SCORE,1717,GO:0030149,2.2530e-01,1.9000e+01
IMP_SCORE,1718,GO:0005640,2.2527e-01,5.5000e+01
IMP_SCORE,1719,GO:0045859,2.2525e-01,1.5900e+02
IMP_SCORE,1720,GO:0045638,2.2523e-01,2.8000e+01
IMP_SCORE,1721,GO:0046794,2.2502e-01,1.7000e+01
IMP_SCORE,1722,GO:0043069,2.2498e-01,2.4000e+02
IMP_SCORE,1723,GO:0010942,2.2486e-01,1.7700e+02
IMP_SCORE,1724,GO:0048732,2.2484e-01,1.0400e+02
IMP_SCORE,1725,GO:0001047,2.2484e-01,6.1000e+01
IMP_SCORE,1726,GO:0004033,2.2477e-01,1.6000e+01
IMP_SCORE,1727,GO:0010866,2.2477e-01,1.3000e+01
IMP_SCORE,1728,GO:0032809,2.2459e-01,2.1000e+01
IMP_SCORE,1729,GO:0010226,2.2458e-01,5.0000e+00
IMP_SCORE,1730,GO:0002827,2.2446e-01,6.0000e+00
IMP_SCORE,1731,GO:0007611,2.2440e-01,8.5000e+01
IMP_SCORE,1732,GO:0051302,2.2439e-01,4.0000e+01
IMP_SCORE,1733,GO:0010977,2.2425e-01,6.5000e+01
IMP_SCORE,1734,GO:0030278,2.2425e-01,9.0000e+01
IMP_SCORE,1735,GO:0043202,2.2422e-01,1.0000e+02
IMP_SCORE,1736,GO:0060760,2.2421e-01,2.0000e+01
IMP_SCORE,1737,GO:2000648,2.2421e-01,2.8000e+01
IMP_SCORE,1738,GO:0007213,2.2415e-01,2.9000e+01
IMP_SCORE,1739,GO:0051213,2.2412e-01,6.4000e+01
IMP_SCORE,1740,GO:0045080,2.2407e-01,3.0000e+00
IMP_SCORE,1741,GO:0042613,2.2380e-01,5.0000e+00
IMP_SCORE,1742,GO:0007178,2.2379e-01,5.0000e+01
IMP_SCORE,1743,GO:0032945,2.2372e-01,2.0000e+01
IMP_SCORE,1744,GO:0042306,2.2371e-01,4.9000e+01
IMP_SCORE,1745,GO:0032469,2.2370e-01,7.0000e+00
IMP_SCORE,1746,GO:1903557,2.2368e-01,1.7000e+01
IMP_SCORE,1747,GO:1903169,2.2363e-01,3.8000e+01
IMP_SCORE,1748,GO:0002791,2.2351e-01,1.1700e+02
IMP_SCORE,1749,GO:0045429,2.2348e-01,1.1000e+01
IMP_SCORE,1750,GO:0050908,2.2333e-01,1.1000e+01
IMP_SCORE,1751,GO:0098802,2.2328e-01,1.0200e+02
IMP_SCORE,1752,GO:0042482,2.2318e-01,4.0000e+00
IMP_SCORE,1753,GO:0007045,2.2318e-01,3.8000e+01
IMP_SCORE,1754,GO:0071391,2.2317e-01,1.0000e+01
IMP_SCORE,1755,GO:0005774,2.2315e-01,2.7500e+02
IMP_SCORE,1756,GO:0045182,2.2300e-01,2.8000e+01
IMP_SCORE,1757,GO:0036230,2.2298e-01,1.0300e+02
IMP_SCORE,1758,GO:0010677,2.2298e-01,2.1000e+01
IMP_SCORE,1759,GO:0030036,2.2297e-01,1.1700e+02
IMP_SCORE,1760,GO:0014741,2.2294e-01,6.0000e+00
IMP_SCORE,1761,GO:0031226,2.2284e-01,7.5500e+02
IMP_SCORE,1762,GO:0030258,2.2281e-01,1.3600e+02
IMP_SCORE,1763,GO:0070542,2.2275e-01,1.9000e+01
IMP_SCORE,1764,GO:0070848,2.2263e-01,7.5000e+01
IMP_SCORE,1765,GO:0000902,2.2263e-01,7.5000e+01
IMP_SCORE,1766,GO:0019369,2.2262e-01,2.5000e+01
IMP_SCORE,1767,GO:0030029,2.2256e-01,1.6300e+02
IMP_SCORE,1768,GO:0016289,2.2256e-01,2.9000e+01
IMP_SCORE,1769,GO:0007422,2.2255e-01,4.4000e+01
IMP_SCORE,1770,GO:0060260,2.2248e-01,1.1000e+01
IMP_SCORE,1771,GO:0030214,2.2244e-01,3.5000e+01
IMP_SCORE,1772,GO:0031532,2.2225e-01,2.5000e+01
IMP_SCORE,1773,GO:0001771,2.2224e-01,2.0000e+00
IMP_SCORE,1774,GO:0035970,2.2223e-01,5.0000e+00
IMP_SCORE,1775,GO:0042559,2.2219e-01,1.5000e+01
IMP_SCORE,1776,GO:0001103,2.2218e-01,1.5000e+01
IMP_SCORE,1777,GO:0036109,2.2217e-01,2.6000e+01
IMP_SCORE,1778,GO:0048705,2.2214e-01,3.9000e+01
IMP_SCORE,1779,GO:0010804,2.2214e-01,6.0000e+00
IMP_SCORE,1780,GO:0002027,2.2208e-01,3.4000e+01
IMP_SCORE,1781,GO:0051783,2.2204e-01,4.7000e+01
IMP_SCORE,1782,GO:0019079,2.2202e-01,1.1000e+01
IMP_SCORE,1783,GO:0017147,2.2200e-01,1.7000e+01
IMP_SCORE,1784,GO:1901618,2.2199e-01,1.7000e+01
IMP_SCORE,1785,GO:0016126,2.2198e-01,2.4000e+01
IMP_SCORE,1786,GO:2001233,2.2197e-01,9.3000e+01
IMP_SCORE,1787,GO:0003735,2.2197e-01,7.1000e+01
IMP_SCORE,1788,GO:0045621,2.2193e-01,3.5000e+01
IMP_SCORE,1789,GO:1901990,2.2184e-01,7.5000e+01
IMP_SCORE,1790,GO:0006487,2.2180e-01,7.2000e+01
IMP_SCORE,1791,GO:1902106,2.2177e-01,5.7000e+01
IMP_SCORE,1792,GO:0097305,2.2172e-01,7.7000e+01
IMP_SCORE,1793,GO:0035195,2.2155e-01,1.7000e+01
IMP_SCORE,1794,GO:0032409,2.2154e-01,8.3000e+01
IMP_SCORE,1795,GO:0045124,2.2152e-01,2.7000e+01
IMP_SCORE,1796,GO:0019755,2.2143e-01,2.5000e+01
IMP_SCORE,1797,GO:0006469,2.2128e-01,9.9000e+01
IMP_SCORE,1798,GO:0030426,2.2122e-01,9.5000e+01
IMP_SCORE,1799,GO:0060590,2.2122e-01,5.2000e+01
IMP_SCORE,1800,GO:0045165,2.2120e-01,5.6000e+01
IMP_SCORE,1801,GO:0034204,2.2120e-01,1.2000e+01
IMP_SCORE,1802,GO:0051251,2.2112e-01,7.3000e+01
IMP_SCORE,1803,GO:0002699,2.2112e-01,3.2000e+01
IMP_SCORE,1804,GO:0045334,2.2110e-01,1.1000e+01
IMP_SCORE,1805,GO:0008373,2.2105e-01,2.3000e+01
IMP_SCORE,1806,GO:0051019,2.2093e-01,8.0000e+00
IMP_SCORE,1807,GO:0002062,2.2092e-01,1.0000e+01
IMP_SCORE,1808,GO:0036151,2.2089e-01,3.5000e+01
IMP_SCORE,1809,GO:0042510,2.2081e-01,1.1000e+01
IMP_SCORE,1810,GO:0006289,2.2080e-01,1.7000e+01
IMP_SCORE,1811,GO:0021766,2.2049e-01,3.8000e+01
IMP_SCORE,1812,GO:1903543,2.2049e-01,3.0000e+00
IMP_SCORE,1813,GO:0002218,2.2038e-01,6.7000e+01
IMP_SCORE,1814,GO:2000134,2.2036e-01,3.5000e+01
IMP_SCORE,1815,GO:0045927,2.2034e-01,6.3000e+01
IMP_SCORE,1816,GO:0050777,2.2031e-01,5.8000e+01
IMP_SCORE,1817,GO:0034329,2.2022e-01,1.1700e+02
IMP_SCORE,1818,GO:0019902,2.2016e-01,1.8500e+02
IMP_SCORE,1819,GO:0021772,2.2015e-01,1.3000e+01
IMP_SCORE,1820,GO:0006144,2.2011e-01,6.0000e+00
IMP_SCORE,1821,GO:0090192,2.2003e-01,2.0000e+00
IMP_SCORE,1822,GO:0030016,2.2001e-01,2.1000e+01
IMP_SCORE,1823,GO:0010976,2.1999e-01,6.9000e+01
IMP_SCORE,1824,GO:0016202,2.1996e-01,2.6000e+01
IMP_SCORE,1825,GO:0006893,2.1994e-01,2.2000e+01
IMP_SCORE,1826,GO:0031349,2.1993e-01,9.5000e+01
IMP_SCORE,1827,GO:0044440,2.1991e-01,2.2200e+02
IMP_SCORE,1828,GO:0032206,2.1989e-01,2.0000e+01
IMP_SCORE,1829,GO:0000323,2.1981e-01,2.8000e+02
IMP_SCORE,1830,GO:0001914,2.1980e-01,1.7000e+01
IMP_SCORE,1831,GO:0101003,2.1977e-01,6.0000e+01
IMP_SCORE,1832,GO:0031345,2.1977e-01,1.0300e+02
IMP_SCORE,1833,GO:0008543,2.1977e-01,2.0000e+01
IMP_SCORE,1834,GO:1903651,2.1975e-01,1.2000e+01
IMP_SCORE,1835,GO:0006071,2.1971e-01,1.0000e+01
IMP_SCORE,1836,GO:0043407,2.1968e-01,4.3000e+01
IMP_SCORE,1837,GO:0005536,2.1956e-01,1.8000e+01
IMP_SCORE,1838,GO:0046856,2.1950e-01,1.1000e+01
IMP_SCORE,1839,GO:0016614,2.1947e-01,1.4100e+02
IMP_SCORE,1840,GO:0005775,2.1944e-01,1.4300e+02
IMP_SCORE,1841,GO:0050910,2.1940e-01,1.0000e+01
IMP_SCORE,1842,GO:0004407,2.1939e-01,1.9000e+01
IMP_SCORE,1843,GO:0007613,2.1935e-01,5.3000e+01
IMP_SCORE,1844,GO:0032651,2.1931e-01,1.8000e+01
IMP_SCORE,1845,GO:0033558,2.1925e-01,1.2000e+01
IMP_SCORE,1846,GO:0001077,2.1924e-01,5.3000e+01
IMP_SCORE,1847,GO:0019787,2.1924e-01,1.6300e+02
IMP_SCORE,1848,GO:0044090,2.1922e-01,1.1000e+01
IMP_SCORE,1849,GO:0030823,2.1920e-01,7.0000e+00
IMP_SCORE,1850,GO:0048814,2.1914e-01,1.8000e+01
IMP_SCORE,1851,GO:1901700,2.1911e-01,3.5600e+02
IMP_SCORE,1852,GO:0060412,2.1910e-01,1.0000e+01
IMP_SCORE,1853,GO:0006275,2.1908e-01,2.7000e+01
IMP_SCORE,1854,GO:0070887,2.1908e-01,3.7100e+02
IMP_SCORE,1855,GO:0045766,2.1908e-01,7.0000e+01
IMP_SCORE,1856,GO:0009310,2.1907e-01,3.7000e+01
IMP_SCORE,1857,GO:0004497,2.1902e-01,6.9000e+01
IMP_SCORE,1858,GO:1901655,2.1899e-01,1.6000e+01
IMP_SCORE,1859,GO:0046006,2.1888e-01,1.5000e+01
IMP_SCORE,1860,GO:0002696,2.1884e-01,7.6000e+01
IMP_SCORE,1861,GO:0050687,2.1875e-01,1.7000e+01
IMP_SCORE,1862,GO:0019372,2.1872e-01,2.9000e+01
IMP_SCORE,1863,GO:0010155,2.1867e-01,3.0000e+00
IMP_SCORE,1864,GO:0046425,2.1866e-01,3.3000e+01
IMP_SCORE,1865,GO:0043410,2.1866e-01,7.8000e+01
IMP_SCORE,1866,GO:1904030,2.1859e-01,1.0000e+01
IMP_SCORE,1867,GO:0040017,2.1855e-01,1.2200e+02
IMP_SCORE,1868,GO:0006887,2.1853e-01,1.6800e+02
IMP_SCORE,1869,GO:0015662,2.1844e-01,2.5000e+01
IMP_SCORE,1870,GO:1904294,2.1839e-01,7.0000e+00
IMP_SCORE,1871,GO:0035635,2.1839e-01,1.0000e+00
IMP_SCORE,1872,GO:0048488,2.1838e-01,1.5000e+01
IMP_SCORE,1873,GO:1900046,2.1831e-01,4.8000e+01
IMP_SCORE,1874,GO:0045913,2.1829e-01,1.6000e+01
IMP_SCORE,1875,GO:0051155,2.1828e-01,2.3000e+01
IMP_SCORE,1876,GO:0090161,2.1823e-01,3.0000e+00
IMP_SCORE,1877,GO:0030518,2.1823e-01,1.9000e+01
IMP_SCORE,1878,GO:0071396,2.1823e-01,1.0500e+02
IMP_SCORE,1879,GO:0060173,2.1815e-01,4.8000e+01
IMP_SCORE,1880,GO:1903561,2.1813e-01,8.5400e+02
IMP_SCORE,1881,GO:0005903,2.1810e-01,4.7000e+01
IMP_SCORE,1882,GO:0030203,2.1795e-01,1.1400e+02
IMP_SCORE,1883,GO:0043068,2.1793e-01,1.6100e+02
IMP_SCORE,1884,GO:0032098,2.1788e-01,6.0000e+00
IMP_SCORE,1885,GO:2000811,2.1770e-01,8.0000e+00
IMP_SCORE,1886,GO:0048185,2.1768e-01,2.6000e+01
IMP_SCORE,1887,GO:0060993,2.1759e-01,1.0000e+01
IMP_SCORE,1888,GO:0016323,2.1758e-01,2.2300e+02
IMP_SCORE,1889,GO:0090263,2.1756e-01,2.3000e+01
IMP_SCORE,1890,GO:0032305,2.1754e-01,3.0000e+00
IMP_SCORE,1891,GO:0048008,2.1750e-01,3.0000e+01
IMP_SCORE,1892,GO:0010665,2.1748e-01,1.1000e+01
IMP_SCORE,1893,GO:0010771,2.1744e-01,2.2000e+01
IMP_SCORE,1894,GO:0035637,2.1744e-01,3.8000e+01
IMP_SCORE,1895,GO:0060142,2.1740e-01,2.1000e+01
IMP_SCORE,1896,GO:0010828,2.1735e-01,3.2000e+01
IMP_SCORE,1897,GO:0036294,2.1734e-01,3.5000e+01
IMP_SCORE,1898,GO:0016810,2.1734e-01,1.6200e+02
IMP_SCORE,1899,GO:0090311,2.1732e-01,1.2000e+01
IMP_SCORE,1900,GO:0007215,2.1732e-01,4.3000e+01
IMP_SCORE,1901,GO:0048770,2.1722e-01,1.0100e+02
IMP_SCORE,1902,GO:0031641,2.1720e-01,1.8000e+01
IMP_SCORE,1903,GO:0050431,2.1718e-01,3.8000e+01
IMP_SCORE,1904,GO:0014074,2.1716e-01,4.0000e+01
IMP_SCORE,1905,GO:1901889,2.1710e-01,1.3000e+01
IMP_SCORE,1906,GO:0043090,2.1708e-01,8.0000e+00
IMP_SCORE,1907,GO:0048664,2.1694e-01,5.0000e+00
IMP_SCORE,1908,GO:0006836,2.1694e-01,5.4000e+01
IMP_SCORE,1909,GO:0060004,2.1692e-01,2.1000e+01
IMP_SCORE,1910,GO:0032844,2.1684e-01,1.1900e+02
IMP_SCORE,1911,GO:1903010,2.1683e-01,3.7000e+01
IMP_SCORE,1912,GO:0043066,2.1682e-01,2.3800e+02
IMP_SCORE,1913,GO:0008527,2.1669e-01,3.1000e+01
IMP_SCORE,1914,GO:0042254,2.1662e-01,1.7000e+01
IMP_SCORE,1915,GO:0030669,2.1660e-01,2.8000e+01
IMP_SCORE,1916,GO:0007569,2.1660e-01,9.0000e+00
IMP_SCORE,1917,GO:0050868,2.1657e-01,3.3000e+01
IMP_SCORE,1918,GO:0001191,2.1657e-01,3.6000e+01
IMP_SCORE,1919,GO:0006577,2.1649e-01,3.8000e+01
IMP_SCORE,1920,GO:0097191,2.1647e-01,3.3000e+01
IMP_SCORE,1921,GO:0002227,2.1642e-01,7.0000e+00
IMP_SCORE,1922,GO:0070062,2.1641e-01,8.9500e+02
IMP_SCORE,1923,GO:0031329,2.1639e-01,1.9100e+02
IMP_SCORE,1924,GO:0004089,2.1636e-01,7.4000e+01
IMP_SCORE,1925,GO:0006687,2.1636e-01,9.8000e+01
IMP_SCORE,1926,GO:0070571,2.1631e-01,7.0000e+00
IMP_SCORE,1927,GO:1901264,2.1631e-01,6.5000e+01
IMP_SCORE,1928,GO:0005766,2.1629e-01,7.0000e+00
IMP_SCORE,1929,GO:0043406,2.1627e-01,5.9000e+01
IMP_SCORE,1930,GO:0097480,2.1626e-01,2.6000e+01
IMP_SCORE,1931,GO:0008093,2.1622e-01,1.3000e+01
IMP_SCORE,1932,GO:0048747,2.1609e-01,4.2000e+01
IMP_SCORE,1933,GO:0001819,2.1604e-01,9.8000e+01
IMP_SCORE,1934,GO:0060487,2.1599e-01,6.0000e+00
IMP_SCORE,1935,GO:0097194,2.1598e-01,1.9000e+01
IMP_SCORE,1936,GO:0038095,2.1595e-01,2.4000e+01
IMP_SCORE,1937,GO:0001736,2.1589e-01,1.7000e+01
IMP_SCORE,1938,GO:0071453,2.1586e-01,2.5000e+01
IMP_SCORE,1939,GO:0031983,2.1581e-01,1.5300e+02
IMP_SCORE,1940,GO:0045893,2.1577e-01,1.9300e+02
IMP_SCORE,1941,GO:0034109,2.1574e-01,5.2000e+01
IMP_SCORE,1942,GO:0002263,2.1572e-01,1.4500e+02
IMP_SCORE,1943,GO:0050715,2.1571e-01,3.7000e+01
IMP_SCORE,1944,GO:0046626,2.1566e-01,1.8000e+01
IMP_SCORE,1945,GO:0034637,2.1560e-01,1.0000e+01
IMP_SCORE,1946,GO:0001085,2.1557e-01,4.9000e+01
IMP_SCORE,1947,GO:0043154,2.1554e-01,2.1000e+01
IMP_SCORE,1948,GO:0033574,2.1548e-01,1.0000e+01
IMP_SCORE,1949,GO:0046635,2.1548e-01,2.4000e+01
IMP_SCORE,1950,GO:0098791,2.1543e-01,1.1500e+02
IMP_SCORE,1951,GO:1905354,2.1533e-01,1.4000e+01
IMP_SCORE,1952,GO:0043230,2.1526e-01,9.1100e+02
IMP_SCORE,1953,GO:0097529,2.1516e-01,5.3000e+01
IMP_SCORE,1954,GO:0035296,2.1514e-01,4.2000e+01
IMP_SCORE,1955,GO:0060759,2.1511e-01,4.4000e+01
IMP_SCORE,1956,GO:1900409,2.1511e-01,8.0000e+00
IMP_SCORE,1957,GO:1903364,2.1508e-01,4.1000e+01
IMP_SCORE,1958,GO:0051336,2.1500e-01,4.2800e+02
IMP_SCORE,1959,GO:0051384,2.1483e-01,4.7000e+01
IMP_SCORE,1960,GO:1901861,2.1483e-01,1.6000e+01
IMP_SCORE,1961,GO:0007004,2.1483e-01,3.0000e+00
IMP_SCORE,1962,GO:0043204,2.1480e-01,5.6000e+01
IMP_SCORE,1963,GO:1900740,2.1478e-01,1.8000e+01
IMP_SCORE,1964,GO:0038096,2.1469e-01,1.6000e+01
IMP_SCORE,1965,GO:0045661,2.1466e-01,2.5000e+01
IMP_SCORE,1966,GO:0005544,2.1460e-01,4.9000e+01
IMP_SCORE,1967,GO:1901617,2.1460e-01,7.8000e+01
IMP_SCORE,1968,GO:0072330,2.1459e-01,6.6000e+01
IMP_SCORE,1969,GO:1902117,2.1459e-01,4.2000e+01
IMP_SCORE,1970,GO:0033365,2.1454e-01,1.4200e+02
IMP_SCORE,1971,GO:1902911,2.1451e-01,2.1000e+01
IMP_SCORE,1972,GO:0060333,2.1448e-01,8.6000e+01
IMP_SCORE,1973,GO:0035580,2.1448e-01,5.6000e+01
IMP_SCORE,1974,GO:0001763,2.1448e-01,6.6000e+01
IMP_SCORE,1975,GO:0046068,2.1438e-01,1.0000e+01
IMP_SCORE,1976,GO:0046132,2.1433e-01,6.0000e+00
IMP_SCORE,1977,GO:0002720,2.1431e-01,1.2000e+01
IMP_SCORE,1978,GO:0019226,2.1427e-01,6.0000e+00
IMP_SCORE,1979,GO:0050867,2.1422e-01,7.3000e+01
IMP_SCORE,1980,GO:0090316,2.1422e-01,7.2000e+01
IMP_SCORE,1981,GO:0007126,2.1421e-01,3.1000e+01
IMP_SCORE,1982,GO:0048636,2.1416e-01,1.1000e+01
IMP_SCORE,1983,GO:0014877,2.1412e-01,3.0000e+00
IMP_SCORE,1984,GO:0050778,2.1409e-01,1.6500e+02
IMP_SCORE,1985,GO:0010639,2.1406e-01,9.2000e+01
IMP_SCORE,1986,GO:0042044,2.1398e-01,3.3000e+01
IMP_SCORE,1987,GO:0006544,2.1395e-01,1.7000e+01
IMP_SCORE,1988,GO:0007638,2.1391e-01,6.0000e+00
IMP_SCORE,1989,GO:0006027,2.1390e-01,5.2000e+01
IMP_SCORE,1990,GO:0007616,2.1389e-01,4.9000e+01
IMP_SCORE,1991,GO:0032526,2.1383e-01,3.0000e+01
IMP_SCORE,1992,GO:0051604,2.1381e-01,1.2500e+02
IMP_SCORE,1993,GO:0009267,2.1377e-01,5.0000e+01
IMP_SCORE,1994,GO:0045577,2.1376e-01,6.0000e+00
IMP_SCORE,1995,GO:0009064,2.1374e-01,5.8000e+01
IMP_SCORE,1996,GO:1903522,2.1374e-01,1.0600e+02
IMP_SCORE,1997,GO:0046329,2.1372e-01,6.0000e+00
IMP_SCORE,1998,GO:1902903,2.1369e-01,1.0700e+02
IMP_SCORE,1999,GO:2000060,2.1365e-01,8.0000e+00
IMP_SCORE,2000,GO:0051146,2.1364e-01,5.0000e+00
IMP_SCORE,2001,GO:0032024,2.1363e-01,3.0000e+01
IMP_SCORE,2002,GO:0071479,2.1363e-01,3.3000e+01
IMP_SCORE,2003,GO:0009411,2.1356e-01,4.1000e+01
IMP_SCORE,2004,GO:0071417,2.1355e-01,9.0000e+01
IMP_SCORE,2005,GO:0000122,2.1354e-01,1.4900e+02
IMP_SCORE,2006,GO:0070849,2.1349e-01,4.0000e+00
IMP_SCORE,2007,GO:0060077,2.1347e-01,1.4000e+01
IMP_SCORE,2008,GO:0009890,2.1346e-01,2.2900e+02
IMP_SCORE,2009,GO:0044428,2.1344e-01,1.3690e+03
IMP_SCORE,2010,GO:0030742,2.1339e-01,8.0000e+00
IMP_SCORE,2011,GO:0048484,2.1329e-01,9.0000e+00
IMP_SCORE,2012,GO:0032231,2.1314e-01,3.5000e+01
IMP_SCORE,2013,GO:0001891,2.1310e-01,2.6000e+01
IMP_SCORE,2014,GO:0060049,2.1305e-01,1.6000e+01
IMP_SCORE,2015,GO:0050767,2.1302e-01,1.6500e+02
IMP_SCORE,2016,GO:0043121,2.1296e-01,1.3000e+01
IMP_SCORE,2017,GO:0000217,2.1294e-01,1.0000e+01
IMP_SCORE,2018,GO:0035148,2.1293e-01,5.4000e+01
IMP_SCORE,2019,GO:0032693,2.1287e-01,1.2000e+01
IMP_SCORE,2020,GO:0034446,2.1286e-01,3.4000e+01
IMP_SCORE,2021,GO:0045860,2.1285e-01,9.8000e+01
IMP_SCORE,2022,GO:0090317,2.1284e-01,5.0000e+01
IMP_SCORE,2023,GO:0032677,2.1280e-01,3.3000e+01
IMP_SCORE,2024,GO:0032103,2.1279e-01,8.9000e+01
IMP_SCORE,2025,GO:0030728,2.1273e-01,1.0000e+01
IMP_SCORE,2026,GO:0071468,2.1272e-01,5.0000e+00
IMP_SCORE,2027,GO:0005996,2.1271e-01,9.3000e+01
IMP_SCORE,2028,GO:0002224,2.1269e-01,5.6000e+01
IMP_SCORE,2029,GO:1990090,2.1268e-01,1.4000e+01
IMP_SCORE,2030,GO:2000050,2.1266e-01,1.6000e+01
IMP_SCORE,2031,GO:0072593,2.1265e-01,3.4000e+01
IMP_SCORE,2032,GO:0030315,2.1265e-01,1.7000e+01
IMP_SCORE,2033,GO:0045598,2.1261e-01,5.3000e+01
IMP_SCORE,2034,GO:0030865,2.1253e-01,5.4000e+01
IMP_SCORE,2035,GO:0051149,2.1244e-01,6.0000e+01
IMP_SCORE,2036,GO:0005044,2.1229e-01,9.2000e+01
IMP_SCORE,2037,GO:0070491,2.1228e-01,1.8000e+01
IMP_SCORE,2038,GO:0051018,2.1226e-01,5.3000e+01
IMP_SCORE,2039,GO:0045017,2.1225e-01,9.1000e+01
IMP_SCORE,2040,GO:0046129,2.1221e-01,1.1000e+01
IMP_SCORE,2041,GO:0019887,2.1217e-01,7.7000e+01
IMP_SCORE,2042,GO:0010642,2.1214e-01,9.0000e+00
IMP_SCORE,2043,GO:0034440,2.1209e-01,5.2000e+01
IMP_SCORE,2044,GO:0019883,2.1208e-01,1.6000e+01
IMP_SCORE,2045,GO:0051985,2.1206e-01,5.0000e+00
IMP_SCORE,2046,GO:0080171,2.1204e-01,3.8000e+01
IMP_SCORE,2047,GO:0043901,2.1193e-01,7.4000e+01
IMP_SCORE,2048,GO:2001251,2.1186e-01,1.8000e+01
IMP_SCORE,2049,GO:0046605,2.1185e-01,1.1000e+01
IMP_SCORE,2050,GO:1901863,2.1182e-01,9.0000e+00
IMP_SCORE,2051,GO:0031670,2.1180e-01,5.0000e+00
IMP_SCORE,2052,GO:0050680,2.1180e-01,4.1000e+01
IMP_SCORE,2053,GO:0002366,2.1179e-01,1.5100e+02
IMP_SCORE,2054,GO:0006296,2.1177e-01,8.0000e+00
IMP_SCORE,2055,GO:0031056,2.1177e-01,2.8000e+01
IMP_SCORE,2056,GO:0050851,2.1176e-01,6.0000e+01
IMP_SCORE,2057,GO:0072178,2.1161e-01,1.0000e+01
IMP_SCORE,2058,GO:0007423,2.1155e-01,5.1000e+01
IMP_SCORE,2059,GO:0097431,2.1154e-01,5.0000e+00
IMP_SCORE,2060,GO:0016601,2.1152e-01,1.9000e+01
IMP_SCORE,2061,GO:0048286,2.1149e-01,5.0000e+00
IMP_SCORE,2062,GO:0031347,2.1149e-01,2.0300e+02
IMP_SCORE,2063,GO:0061045,2.1147e-01,2.4000e+01
IMP_SCORE,2064,GO:0051983,2.1138e-01,2.2000e+01
IMP_SCORE,2065,GO:0030169,2.1135e-01,1.0000e+01
IMP_SCORE,2066,GO:0000793,2.1134e-01,2.9000e+01
IMP_SCORE,2067,GO:0003093,2.1124e-01,1.2000e+01
IMP_SCORE,2068,GO:0008037,2.1123e-01,1.8400e+02
IMP_SCORE,2069,GO:0034103,2.1122e-01,3.4000e+01
IMP_SCORE,2070,GO:0046330,2.1117e-01,3.1000e+01
IMP_SCORE,2071,GO:0050768,2.1114e-01,9.7000e+01
IMP_SCORE,2072,GO:0043227,2.1107e-01,1.5510e+03
IMP_SCORE,2073,GO:0042733,2.1105e-01,4.7000e+01
IMP_SCORE,2074,GO:0003081,2.1104e-01,7.0000e+00
IMP_SCORE,2075,GO:0004935,2.1102e-01,5.0000e+00
IMP_SCORE,2076,GO:0043186,2.1099e-01,2.1000e+01
IMP_SCORE,2077,GO:0030122,2.1093e-01,4.0000e+00
IMP_SCORE,2078,GO:0033209,2.1091e-01,4.4000e+01
IMP_SCORE,2079,GO:0061077,2.1089e-01,6.1000e+01
IMP_SCORE,2080,GO:1901987,2.1083e-01,9.8000e+01
IMP_SCORE,2081,GO:0002221,2.1068e-01,5.0000e+01
IMP_SCORE,2082,GO:0005794,2.1067e-01,5.8800e+02
IMP_SCORE,2083,GO:0007599,2.1063e-01,8.6000e+01
IMP_SCORE,2084,GO:0022406,2.1060e-01,9.1000e+01
IMP_SCORE,2085,GO:0071243,2.1055e-01,1.1000e+01
IMP_SCORE,2086,GO:0050673,2.1049e-01,3.8000e+01
IMP_SCORE,2087,GO:2001026,2.1047e-01,6.0000e+00
IMP_SCORE,2088,GO:0031982,2.1044e-01,1.0820e+03
IMP_SCORE,2089,GO:0050730,2.1042e-01,6.5000e+01
IMP_SCORE,2090,GO:1903827,2.1033e-01,1.5900e+02
IMP_SCORE,2091,GO:0042803,2.1026e-01,4.2000e+02
IMP_SCORE,2092,GO:0001933,2.1021e-01,9.3000e+01
IMP_SCORE,2093,GO:0060307,2.1019e-01,5.0000e+00
IMP_SCORE,2094,GO:0099643,2.1017e-01,4.2000e+01
IMP_SCORE,2095,GO:0010769,2.1013e-01,6.4000e+01
IMP_SCORE,2096,GO:0097421,2.1008e-01,1.6000e+01
IMP_SCORE,2097,GO:0050727,2.1008e-01,1.2200e+02
IMP_SCORE,2098,GO:0004623,2.1007e-01,3.4000e+01
IMP_SCORE,2099,GO:0030334,2.1004e-01,1.9000e+02
IMP_SCORE,2100,GO:0052547,2.1003e-01,1.2700e+02
IMP_SCORE,2101,GO:0004970,2.1001e-01,1.3000e+01
IMP_SCORE,2102,GO:0005887,2.1000e-01,8.1200e+02
IMP_SCORE,2103,GO:0017156,2.0994e-01,1.7000e+01
IMP_SCORE,2104,GO:0019825,2.0994e-01,2.7000e+01
IMP_SCORE,2105,GO:0032414,2.0994e-01,1.9000e+01
IMP_SCORE,2106,GO:0048872,2.0993e-01,4.5000e+01
IMP_SCORE,2107,GO:0045773,2.0969e-01,1.0000e+01
IMP_SCORE,2108,GO:0042574,2.0968e-01,1.0000e+01
IMP_SCORE,2109,GO:0043171,2.0967e-01,3.4000e+01
IMP_SCORE,2110,GO:0006720,2.0962e-01,7.0000e+01
IMP_SCORE,2111,GO:0010613,2.0957e-01,8.0000e+00
IMP_SCORE,2112,GO:0048156,2.0951e-01,1.5000e+01
IMP_SCORE,2113,GO:0043603,2.0940e-01,2.6000e+02
IMP_SCORE,2114,GO:0090503,2.0939e-01,5.0000e+00
IMP_SCORE,2115,GO:1901532,2.0937e-01,6.0000e+00
IMP_SCORE,2116,GO:0009156,2.0936e-01,2.2000e+01
IMP_SCORE,2117,GO:0097067,2.0933e-01,1.1000e+01
IMP_SCORE,2118,GO:0046640,2.0932e-01,1.3000e+01
IMP_SCORE,2119,GO:0048041,2.0931e-01,3.5000e+01
IMP_SCORE,2120,GO:0004712,2.0928e-01,4.0000e+01
IMP_SCORE,2121,GO:0001921,2.0926e-01,6.0000e+00
IMP_SCORE,2122,GO:0002003,2.0924e-01,1.1000e+01
IMP_SCORE,2123,GO:0032370,2.0923e-01,1.6000e+01
IMP_SCORE,2124,GO:0002020,2.0910e-01,5.2000e+01
IMP_SCORE,2125,GO:0045940,2.0910e-01,9.0000e+00
IMP_SCORE,2126,GO:0005487,2.0909e-01,9.0000e+00
IMP_SCORE,2127,GO:0018904,2.0905e-01,2.4000e+01
IMP_SCORE,2128,GO:2000027,2.0898e-01,5.0000e+01
IMP_SCORE,2129,GO:2001236,2.0898e-01,7.4000e+01
IMP_SCORE,2130,GO:0042590,2.0896e-01,7.9000e+01
IMP_SCORE,2131,GO:0023014,2.0890e-01,8.7000e+01
IMP_SCORE,2132,GO:0009084,2.0880e-01,1.2000e+01
IMP_SCORE,2133,GO:1903649,2.0876e-01,1.3000e+01
IMP_SCORE,2134,GO:0004715,2.0868e-01,8.0000e+00
IMP_SCORE,2135,GO:0045240,2.0864e-01,3.3000e+01
IMP_SCORE,2136,GO:0032878,2.0864e-01,1.1000e+01
IMP_SCORE,2137,GO:0099131,2.0855e-01,2.4000e+01
IMP_SCORE,2138,GO:0008625,2.0845e-01,1.3000e+01
IMP_SCORE,2139,GO:0070997,2.0844e-01,2.6000e+01
IMP_SCORE,2140,GO:0034767,2.0839e-01,3.5000e+01
IMP_SCORE,2141,GO:0016893,2.0828e-01,3.2000e+01
IMP_SCORE,2142,GO:0035326,2.0828e-01,3.6000e+01
IMP_SCORE,2143,GO:0090036,2.0827e-01,1.5000e+01
IMP_SCORE,2144,GO:0043254,2.0826e-01,1.3800e+02
IMP_SCORE,2145,GO:0045582,2.0822e-01,2.4000e+01
IMP_SCORE,2146,GO:0099094,2.0822e-01,4.9000e+01
IMP_SCORE,2147,GO:0032543,2.0817e-01,2.0000e+01
IMP_SCORE,2148,GO:0048791,2.0816e-01,1.1000e+01
IMP_SCORE,2149,GO:0000790,2.0810e-01,6.8000e+01
IMP_SCORE,2150,GO:0097190,2.0790e-01,1.1900e+02
IMP_SCORE,2151,GO:0004012,2.0789e-01,6.0000e+00
IMP_SCORE,2152,GO:0030800,2.0786e-01,8.0000e+00
IMP_SCORE,2153,GO:2000188,2.0786e-01,4.0000e+00
IMP_SCORE,2154,GO:0071900,2.0785e-01,1.0000e+02
IMP_SCORE,2155,GO:0055038,2.0782e-01,5.4000e+01
IMP_SCORE,2156,GO:0009266,2.0781e-01,1.0800e+02
IMP_SCORE,2157,GO:0006750,2.0779e-01,3.2000e+01
IMP_SCORE,2158,GO:0042626,2.0776e-01,4.1000e+01
IMP_SCORE,2159,GO:0031100,2.0773e-01,2.9000e+01
IMP_SCORE,2160,GO:0016405,2.0772e-01,1.7000e+01
IMP_SCORE,2161,GO:0020037,2.0770e-01,1.0000e+02
IMP_SCORE,2162,GO:0031901,2.0769e-01,8.0000e+01
IMP_SCORE,2163,GO:0010810,2.0766e-01,1.0000e+02
IMP_SCORE,2164,GO:0071902,2.0764e-01,7.7000e+01
IMP_SCORE,2165,GO:0034504,2.0759e-01,4.8000e+01
IMP_SCORE,2166,GO:0010165,2.0753e-01,2.5000e+01
IMP_SCORE,2167,GO:0005839,2.0745e-01,6.0000e+00
IMP_SCORE,2168,GO:0033002,2.0735e-01,1.9000e+01
IMP_SCORE,2169,GO:0086080,2.0730e-01,1.2000e+01
IMP_SCORE,2170,GO:0030512,2.0730e-01,2.3000e+01
IMP_SCORE,2171,GO:1901215,2.0730e-01,4.3000e+01
IMP_SCORE,2172,GO:0014069,2.0724e-01,1.1900e+02
IMP_SCORE,2173,GO:0030816,2.0720e-01,9.0000e+00
IMP_SCORE,2174,GO:0034367,2.0717e-01,1.1000e+01
IMP_SCORE,2175,GO:1903708,2.0716e-01,4.1000e+01
IMP_SCORE,2176,GO:0007052,2.0715e-01,3.0000e+01
IMP_SCORE,2177,GO:0000097,2.0711e-01,3.1000e+01
IMP_SCORE,2178,GO:0006825,2.0710e-01,2.4000e+01
IMP_SCORE,2179,GO:0071496,2.0710e-01,8.9000e+01
IMP_SCORE,2180,GO:0006448,2.0709e-01,1.8000e+01
IMP_SCORE,2181,GO:0097530,2.0705e-01,5.1000e+01
IMP_SCORE,2182,GO:0048640,2.0704e-01,3.7000e+01
IMP_SCORE,2183,GO:0050994,2.0700e-01,4.4000e+01
IMP_SCORE,2184,GO:0005764,2.0698e-01,2.6600e+02
IMP_SCORE,2185,GO:0002700,2.0695e-01,3.7000e+01
IMP_SCORE,2186,GO:0002709,2.0692e-01,1.6000e+01
IMP_SCORE,2187,GO:0099536,2.0688e-01,1.4600e+02
IMP_SCORE,2188,GO:0048641,2.0686e-01,2.6000e+01
IMP_SCORE,2189,GO:0000027,2.0683e-01,5.0000e+01
IMP_SCORE,2190,GO:0019693,2.0680e-01,6.9000e+01
IMP_SCORE,2191,GO:0044769,2.0679e-01,8.0000e+00
IMP_SCORE,2192,GO:1903533,2.0675e-01,9.4000e+01
IMP_SCORE,2193,GO:0045199,2.0673e-01,7.0000e+00
IMP_SCORE,2194,GO:0040007,2.0673e-01,1.2100e+02
IMP_SCORE,2195,GO:2000114,2.0672e-01,1.1000e+01
IMP_SCORE,2196,GO:0090200,2.0672e-01,6.0000e+00
IMP_SCORE,2197,GO:0042625,2.0668e-01,3.0000e+01
IMP_SCORE,2198,GO:0017081,2.0666e-01,2.8000e+01
IMP_SCORE,2199,GO:0009125,2.0663e-01,6.0000e+00
IMP_SCORE,2200,GO:0042100,2.0659e-01,1.1000e+01
IMP_SCORE,2201,GO:0046641,2.0656e-01,7.0000e+00
IMP_SCORE,2202,GO:0016127,2.0655e-01,1.2000e+01
IMP_SCORE,2203,GO:0070530,2.0653e-01,1.1000e+01
IMP_SCORE,2204,GO:2000146,2.0652e-01,8.7000e+01
IMP_SCORE,2205,GO:0004871,2.0649e-01,5.3600e+02
IMP_SCORE,2206,GO:0002673,2.0645e-01,4.2000e+01
IMP_SCORE,2207,GO:0016570,2.0641e-01,7.9000e+01
IMP_SCORE,2208,GO:0046486,2.0640e-01,1.7200e+02
IMP_SCORE,2209,GO:0002684,2.0639e-01,2.1500e+02
IMP_SCORE,2210,GO:0032200,2.0636e-01,1.9000e+01
IMP_SCORE,2211,GO:0060193,2.0632e-01,1.7000e+01
IMP_SCORE,2212,GO:0008200,2.0625e-01,3.2000e+01
IMP_SCORE,2213,GO:0005769,2.0625e-01,1.6800e+02
IMP_SCORE,2214,GO:1901224,2.0625e-01,8.0000e+00
IMP_SCORE,2215,GO:0050750,2.0619e-01,9.0000e+00
IMP_SCORE,2216,GO:0042221,2.0613e-01,7.3000e+02
IMP_SCORE,2217,GO:0003950,2.0609e-01,1.0100e+02
IMP_SCORE,2218,GO:0006753,2.0604e-01,1.1300e+02
IMP_SCORE,2219,GO:0005654,2.0603e-01,1.0490e+03
IMP_SCORE,2220,GO:0033143,2.0601e-01,3.8000e+01
IMP_SCORE,2221,GO:0045669,2.0583e-01,4.3000e+01
IMP_SCORE,2222,GO:0044459,2.0582e-01,1.0230e+03
IMP_SCORE,2223,GO:0051216,2.0570e-01,3.8000e+01
IMP_SCORE,2224,GO:0002286,2.0566e-01,1.7000e+01
IMP_SCORE,2225,GO:0031643,2.0565e-01,2.0000e+01
IMP_SCORE,2226,GO:0042347,2.0562e-01,2.0000e+01
IMP_SCORE,2227,GO:1901616,2.0557e-01,4.1000e+01
IMP_SCORE,2228,GO:0004252,2.0555e-01,1.9900e+02
IMP_SCORE,2229,GO:0009799,2.0553e-01,2.6000e+01
IMP_SCORE,2230,GO:1902592,2.0547e-01,5.0000e+00
IMP_SCORE,2231,GO:0032271,2.0542e-01,5.4000e+01
IMP_SCORE,2232,GO:0007035,2.0535e-01,9.0000e+00
IMP_SCORE,2233,GO:0034979,2.0529e-01,6.0000e+00
IMP_SCORE,2234,GO:1903573,2.0527e-01,5.0000e+00
IMP_SCORE,2235,GO:0043300,2.0522e-01,2.2000e+01
IMP_SCORE,2236,GO:1903019,2.0521e-01,8.0000e+00
IMP_SCORE,2237,GO:0098852,2.0515e-01,2.8500e+02
IMP_SCORE,2238,GO:0033144,2.0510e-01,1.1000e+01
IMP_SCORE,2239,GO:0071356,2.0508e-01,3.3000e+01
IMP_SCORE,2240,GO:0044270,2.0503e-01,1.2000e+02
IMP_SCORE,2241,GO:0043025,2.0501e-01,1.7800e+02
IMP_SCORE,2242,GO:0045833,2.0501e-01,3.0000e+01
IMP_SCORE,2243,GO:0050732,2.0495e-01,2.0000e+01
IMP_SCORE,2244,GO:0034121,2.0487e-01,1.6000e+01
IMP_SCORE,2245,GO:0050878,2.0478e-01,1.7700e+02
IMP_SCORE,2246,GO:0042417,2.0477e-01,2.6000e+01
IMP_SCORE,2247,GO:0048854,2.0474e-01,3.0000e+00
IMP_SCORE,2248,GO:0032653,2.0466e-01,2.1000e+01
IMP_SCORE,2249,GO:0043302,2.0464e-01,8.0000e+00
IMP_SCORE,2250,GO:0006953,2.0463e-01,5.5000e+01
IMP_SCORE,2251,GO:0000788,2.0460e-01,1.2000e+01
IMP_SCORE,2252,GO:0002283,2.0458e-01,1.2800e+02
IMP_SCORE,2253,GO:0085029,2.0457e-01,3.8000e+01
IMP_SCORE,2254,GO:0051250,2.0453e-01,4.5000e+01
IMP_SCORE,2255,GO:0043517,2.0443e-01,1.0000e+00
IMP_SCORE,2256,GO:0022409,2.0441e-01,6.5000e+01
IMP_SCORE,2257,GO:0002009,2.0437e-01,9.8000e+01
IMP_SCORE,2258,GO:0060413,2.0436e-01,5.0000e+00
IMP_SCORE,2259,GO:0043267,2.0426e-01,7.0000e+00
IMP_SCORE,2260,GO:1902555,2.0426e-01,1.1000e+01
IMP_SCORE,2261,GO:0045732,2.0424e-01,5.4000e+01
IMP_SCORE,2262,GO:1902749,2.0423e-01,2.6000e+01
IMP_SCORE,2263,GO:0051238,2.0400e-01,4.4000e+01
IMP_SCORE,2264,GO:0048306,2.0396e-01,9.2000e+01
IMP_SCORE,2265,GO:0036041,2.0395e-01,2.5000e+01
IMP_SCORE,2266,GO:0004722,2.0385e-01,3.1000e+01
IMP_SCORE,2267,GO:0050830,2.0384e-01,2.0000e+01
IMP_SCORE,2268,GO:0030148,2.0380e-01,6.2000e+01
IMP_SCORE,2269,GO:0015215,2.0377e-01,1.8000e+01
IMP_SCORE,2270,GO:0097153,2.0376e-01,2.6000e+01
IMP_SCORE,2271,GO:0016616,2.0374e-01,1.1400e+02
IMP_SCORE,2272,GO:0009967,2.0368e-01,3.1600e+02
IMP_SCORE,2273,GO:0090066,2.0368e-01,1.2700e+02
IMP_SCORE,2274,GO:0006337,2.0363e-01,1.6000e+01
IMP_SCORE,2275,GO:0051797,2.0363e-01,5.0000e+00
IMP_SCORE,2276,GO:0050860,2.0355e-01,1.2000e+01
IMP_SCORE,2277,GO:0005041,2.0349e-01,2.0000e+01
IMP_SCORE,2278,GO:0044432,2.0348e-01,6.8000e+02
IMP_SCORE,2279,GO:0061036,2.0345e-01,7.0000e+00
IMP_SCORE,2280,GO:0006163,2.0344e-01,8.2000e+01
IMP_SCORE,2281,GO:0030659,2.0336e-01,3.1300e+02
IMP_SCORE,2282,GO:0007200,2.0331e-01,4.8000e+01
IMP_SCORE,2283,GO:0098659,2.0329e-01,1.2000e+01
IMP_SCORE,2284,GO:0044422,2.0326e-01,1.5380e+03
IMP_SCORE,2285,GO:0048762,2.0326e-01,2.8000e+01
IMP_SCORE,2286,GO:0030815,2.0325e-01,1.1000e+01
IMP_SCORE,2287,GO:0050685,2.0321e-01,4.0000e+00
IMP_SCORE,2288,GO:1904353,2.0321e-01,2.6000e+01
IMP_SCORE,2289,GO:0032729,2.0319e-01,3.0000e+01
IMP_SCORE,2290,GO:1902531,2.0315e-01,3.8500e+02
IMP_SCORE,2291,GO:0031128,2.0308e-01,1.1000e+01
IMP_SCORE,2292,GO:0006892,2.0307e-01,4.5000e+01
IMP_SCORE,2293,GO:0001755,2.0306e-01,1.5000e+01
IMP_SCORE,2294,GO:1900745,2.0303e-01,2.1000e+01
IMP_SCORE,2295,GO:0043236,2.0303e-01,3.5000e+01
IMP_SCORE,2296,GO:0030141,2.0298e-01,1.8400e+02
IMP_SCORE,2297,GO:0034260,2.0294e-01,2.7000e+01
IMP_SCORE,2298,GO:0050770,2.0293e-01,5.5000e+01
IMP_SCORE,2299,GO:0018022,2.0293e-01,1.9000e+01
IMP_SCORE,2300,GO:0006935,2.0290e-01,1.4200e+02
IMP_SCORE,2301,GO:0032868,2.0285e-01,5.2000e+01
IMP_SCORE,2302,GO:0032403,2.0284e-01,4.2000e+02
IMP_SCORE,2303,GO:0060485,2.0282e-01,1.5000e+01
IMP_SCORE,2304,GO:0072676,2.0281e-01,2.2000e+01
IMP_SCORE,2305,GO:0016020,2.0279e-01,2.4910e+03
IMP_SCORE,2306,GO:0009144,2.0278e-01,4.2000e+01
IMP_SCORE,2307,GO:0042771,2.0273e-01,2.5000e+01
IMP_SCORE,2308,GO:1903707,2.0269e-01,6.6000e+01
IMP_SCORE,2309,GO:0016241,2.0265e-01,4.2000e+01
IMP_SCORE,2310,GO:0090174,2.0263e-01,3.6000e+01
IMP_SCORE,2311,GO:0019201,2.0262e-01,1.4000e+01
IMP_SCORE,2312,GO:0000400,2.0261e-01,5.0000e+00
IMP_SCORE,2313,GO:1902105,2.0261e-01,1.1900e+02
IMP_SCORE,2314,GO:0060452,2.0258e-01,7.0000e+00
IMP_SCORE,2315,GO:0007163,2.0258e-01,7.8000e+01
IMP_SCORE,2316,GO:0072202,2.0254e-01,1.2000e+01
IMP_SCORE,2317,GO:1901653,2.0250e-01,6.4000e+01
IMP_SCORE,2318,GO:0050672,2.0248e-01,1.7000e+01
IMP_SCORE,2319,GO:0060324,2.0246e-01,5.0000e+00
IMP_SCORE,2320,GO:0072527,2.0246e-01,2.6000e+01
IMP_SCORE,2321,GO:1903555,2.0245e-01,3.8000e+01
IMP_SCORE,2322,GO:0032102,2.0245e-01,6.8000e+01
IMP_SCORE,2323,GO:0006970,2.0243e-01,4.7000e+01
IMP_SCORE,2324,GO:0031145,2.0241e-01,5.0000e+00
IMP_SCORE,2325,GO:1904589,2.0241e-01,4.4000e+01
IMP_SCORE,2326,GO:0046928,2.0231e-01,2.1000e+01
IMP_SCORE,2327,GO:0001934,2.0229e-01,1.5200e+02
IMP_SCORE,2328,GO:0014704,2.0225e-01,2.2000e+01
IMP_SCORE,2329,GO:0010952,2.0222e-01,5.5000e+01
IMP_SCORE,2330,GO:1904427,2.0217e-01,1.6000e+01
IMP_SCORE,2331,GO:0016525,2.0217e-01,3.6000e+01
IMP_SCORE,2332,GO:0001516,2.0214e-01,1.6000e+01
IMP_SCORE,2333,GO:0071108,2.0213e-01,3.0000e+01
IMP_SCORE,2334,GO:0045637,2.0207e-01,9.3000e+01
IMP_SCORE,2335,GO:0070201,2.0202e-01,2.2500e+02
IMP_SCORE,2336,GO:0005178,2.0198e-01,8.5000e+01
IMP_SCORE,2337,GO:0051451,2.0197e-01,7.0000e+00
IMP_SCORE,2338,GO:0031256,2.0196e-01,6.2000e+01
IMP_SCORE,2339,GO:0031690,2.0190e-01,5.0000e+00
IMP_SCORE,2340,GO:1903363,2.0186e-01,1.1000e+01
IMP_SCORE,2341,GO:0015850,2.0182e-01,4.8000e+01
IMP_SCORE,2342,GO:0045078,2.0180e-01,6.0000e+00
IMP_SCORE,2343,GO:0046887,2.0168e-01,4.2000e+01
IMP_SCORE,2344,GO:2000311,2.0167e-01,9.0000e+00
IMP_SCORE,2345,GO:0001764,2.0163e-01,9.7000e+01
IMP_SCORE,2346,GO:0001525,2.0161e-01,1.1700e+02
IMP_SCORE,2347,GO:0006022,2.0160e-01,1.1500e+02
IMP_SCORE,2348,GO:0051495,2.0159e-01,7.2000e+01
IMP_SCORE,2349,GO:0002052,2.0154e-01,2.4000e+01
IMP_SCORE,2350,GO:0071814,2.0152e-01,1.1000e+01
IMP_SCORE,2351,GO:0015081,2.0151e-01,5.8000e+01
IMP_SCORE,2352,GO:0032204,2.0149e-01,3.2000e+01
IMP_SCORE,2353,GO:0005782,2.0141e-01,3.2000e+01
IMP_SCORE,2354,GO:1901342,2.0137e-01,1.0700e+02
IMP_SCORE,2355,GO:1900543,2.0135e-01,2.1000e+01
IMP_SCORE,2356,GO:0045995,2.0135e-01,3.0000e+01
IMP_SCORE,2357,GO:0043425,2.0134e-01,1.5000e+01
IMP_SCORE,2358,GO:0016322,2.0133e-01,5.0000e+00
IMP_SCORE,2359,GO:1901698,2.0132e-01,1.9100e+02
IMP_SCORE,2360,GO:0048468,2.0124e-01,2.6800e+02
IMP_SCORE,2361,GO:0006658,2.0120e-01,2.6000e+01
IMP_SCORE,2362,GO:0046466,2.0120e-01,3.0000e+01
IMP_SCORE,2363,GO:0045619,2.0116e-01,3.4000e+01
IMP_SCORE,2364,GO:0031093,2.0109e-01,6.1000e+01
IMP_SCORE,2365,GO:0005886,2.0103e-01,1.7020e+03
IMP_SCORE,2366,GO:0015816,2.0099e-01,5.0000e+00
IMP_SCORE,2367,GO:0051895,2.0097e-01,1.1000e+01
IMP_SCORE,2368,GO:0045321,2.0092e-01,2.5100e+02
IMP_SCORE,2369,GO:0009798,2.0087e-01,1.9000e+01
IMP_SCORE,2370,GO:0010518,2.0084e-01,8.0000e+00
IMP_SCORE,2371,GO:0008203,2.0082e-01,5.1000e+01
IMP_SCORE,2372,GO:0048710,2.0079e-01,1.8000e+01
IMP_SCORE,2373,GO:0045089,2.0071e-01,6.7000e+01
IMP_SCORE,2374,GO:0045239,2.0068e-01,3.0000e+01
IMP_SCORE,2375,GO:0007625,2.0068e-01,2.1000e+01
IMP_SCORE,2376,GO:0051101,2.0066e-01,3.5000e+01
IMP_SCORE,2377,GO:0030261,2.0064e-01,1.0000e+01
IMP_SCORE,2378,GO:0005737,2.0060e-01,1.9110e+03
IMP_SCORE,2379,GO:0090004,2.0059e-01,2.8000e+01
IMP_SCORE,2380,GO:0039694,2.0054e-01,5.0000e+00
IMP_SCORE,2381,GO:0005720,2.0052e-01,5.0000e+00
IMP_SCORE,2382,GO:0048729,2.0048e-01,1.0600e+02
IMP_SCORE,2383,GO:0050920,2.0048e-01,3.1000e+01
IMP_SCORE,2384,GO:0035578,2.0047e-01,8.3000e+01
IMP_SCORE,2385,GO:0042752,2.0046e-01,3.2000e+01
IMP_SCORE,2386,GO:0051098,2.0039e-01,8.7000e+01
IMP_SCORE,2387,GO:0045932,2.0038e-01,6.0000e+00
IMP_SCORE,2388,GO:0042133,2.0029e-01,5.8000e+01
IMP_SCORE,2389,GO:0007219,2.0026e-01,4.4000e+01
IMP_SCORE,2390,GO:0008134,2.0021e-01,1.6800e+02
IMP_SCORE,2391,GO:0048525,2.0018e-01,4.9000e+01
IMP_SCORE,2392,GO:0008608,2.0017e-01,5.0000e+00
IMP_SCORE,2393,GO:0045787,2.0008e-01,8.5000e+01
IMP_SCORE,2394,GO:0010824,2.0007e-01,6.0000e+00
IMP_SCORE,2395,GO:0000226,1.9996e-01,1.2700e+02
IMP_SCORE,2396,GO:0021952,1.9995e-01,2.4000e+01
IMP_SCORE,2397,GO:0005938,1.9994e-01,1.5300e+02
IMP_SCORE,2398,GO:0014874,1.9991e-01,3.0000e+00
IMP_SCORE,2399,GO:0031998,1.9984e-01,5.0000e+00
IMP_SCORE,2400,GO:0051716,1.9981e-01,6.5100e+02
IMP_SCORE,2401,GO:0033146,1.9980e-01,3.3000e+01
IMP_SCORE,2402,GO:0010008,1.9979e-01,2.2000e+02
IMP_SCORE,2403,GO:0006661,1.9979e-01,3.6000e+01
IMP_SCORE,2404,GO:0051924,1.9977e-01,7.2000e+01
IMP_SCORE,2405,GO:0015078,1.9976e-01,2.6000e+01
IMP_SCORE,2406,GO:0010628,1.9972e-01,2.5400e+02
IMP_SCORE,2407,GO:0060284,1.9971e-01,1.8600e+02
IMP_SCORE,2408,GO:0044309,1.9969e-01,5.6000e+01
IMP_SCORE,2409,GO:1902115,1.9968e-01,1.0800e+02
IMP_SCORE,2410,GO:0051491,1.9967e-01,3.7000e+01
IMP_SCORE,2411,GO:1903037,1.9965e-01,1.0100e+02
IMP_SCORE,2412,GO:0014065,1.9965e-01,6.0000e+00
IMP_SCORE,2413,GO:0071674,1.9951e-01,2.3000e+01
IMP_SCORE,2414,GO:0030817,1.9949e-01,2.4000e+01
IMP_SCORE,2415,GO:0034358,1.9945e-01,4.4000e+01
IMP_SCORE,2416,GO:0042326,1.9939e-01,1.1500e+02
IMP_SCORE,2417,GO:0072522,1.9933e-01,2.6000e+01
IMP_SCORE,2418,GO:0051427,1.9930e-01,5.4000e+01
IMP_SCORE,2419,GO:0050662,1.9929e-01,1.4100e+02
IMP_SCORE,2420,GO:0017146,1.9928e-01,1.2000e+01
IMP_SCORE,2421,GO:0051054,1.9924e-01,4.6000e+01
IMP_SCORE,2422,GO:0042113,1.9921e-01,7.6000e+01
IMP_SCORE,2423,GO:0033993,1.9916e-01,2.4200e+02
IMP_SCORE,2424,GO:2000351,1.9916e-01,2.0000e+01
IMP_SCORE,2425,GO:0071617,1.9911e-01,1.0000e+01
IMP_SCORE,2426,GO:0008284,1.9902e-01,2.7600e+02
IMP_SCORE,2427,GO:0071216,1.9898e-01,4.9000e+01
IMP_SCORE,2428,GO:0002275,1.9896e-01,1.2600e+02
IMP_SCORE,2429,GO:0046339,1.9896e-01,1.0000e+01
IMP_SCORE,2430,GO:0016835,1.9893e-01,1.4700e+02
IMP_SCORE,2431,GO:0032732,1.9889e-01,1.3000e+01
IMP_SCORE,2432,GO:0030835,1.9888e-01,2.6000e+01
IMP_SCORE,2433,GO:1903579,1.9888e-01,1.6000e+01
IMP_SCORE,2434,GO:0010675,1.9886e-01,4.5000e+01
IMP_SCORE,2435,GO:0000794,1.9879e-01,2.0000e+01
IMP_SCORE,2436,GO:0010033,1.9876e-01,5.7500e+02
IMP_SCORE,2437,GO:0048875,1.9876e-01,2.5000e+01
IMP_SCORE,2438,GO:0001947,1.9875e-01,2.1000e+01
IMP_SCORE,2439,GO:0061418,1.9874e-01,1.0000e+01
IMP_SCORE,2440,GO:1904951,1.9869e-01,1.2800e+02
IMP_SCORE,2441,GO:0006026,1.9869e-01,7.1000e+01
IMP_SCORE,2442,GO:0007026,1.9866e-01,1.8000e+01
IMP_SCORE,2443,GO:0044444,1.9863e-01,1.6650e+03
IMP_SCORE,2444,GO:0006760,1.9862e-01,9.0000e+00
IMP_SCORE,2445,GO:0006662,1.9862e-01,3.4000e+01
IMP_SCORE,2446,GO:0010181,1.9849e-01,1.9000e+01
IMP_SCORE,2447,GO:0019932,1.9849e-01,5.4000e+01
IMP_SCORE,2448,GO:0050849,1.9847e-01,1.2000e+01
IMP_SCORE,2449,GO:0010224,1.9840e-01,7.0000e+00
IMP_SCORE,2450,GO:0009636,1.9832e-01,6.9000e+01
IMP_SCORE,2451,GO:1903311,1.9824e-01,3.6000e+01
IMP_SCORE,2452,GO:0042535,1.9823e-01,6.0000e+00
IMP_SCORE,2453,GO:0005125,1.9823e-01,1.9600e+02
IMP_SCORE,2454,GO:2000106,1.9822e-01,4.8000e+01
IMP_SCORE,2455,GO:0032728,1.9822e-01,1.3000e+01
IMP_SCORE,2456,GO:0061005,1.9818e-01,1.1000e+01
IMP_SCORE,2457,GO:0009068,1.9817e-01,3.4000e+01
IMP_SCORE,2458,GO:0032354,1.9814e-01,6.0000e+00
IMP_SCORE,2459,GO:0043112,1.9808e-01,3.1000e+01
IMP_SCORE,2460,GO:0006006,1.9804e-01,4.9000e+01
IMP_SCORE,2461,GO:0006096,1.9802e-01,1.6000e+01
IMP_SCORE,2462,GO:0051580,1.9798e-01,3.0000e+00
IMP_SCORE,2463,GO:0043433,1.9797e-01,4.5000e+01
IMP_SCORE,2464,GO:0032412,1.9779e-01,6.9000e+01
IMP_SCORE,2465,GO:0010647,1.9777e-01,3.0200e+02
IMP_SCORE,2466,GO:0001784,1.9776e-01,7.0000e+00
IMP_SCORE,2467,GO:0071241,1.9775e-01,8.4000e+01
IMP_SCORE,2468,GO:0002764,1.9774e-01,1.6500e+02
IMP_SCORE,2469,GO:0015026,1.9772e-01,3.1000e+01
IMP_SCORE,2470,GO:0031669,1.9768e-01,5.7000e+01
IMP_SCORE,2471,GO:0031984,1.9755e-01,1.1700e+02
IMP_SCORE,2472,GO:0007165,1.9753e-01,1.1470e+03
IMP_SCORE,2473,GO:0070670,1.9748e-01,7.0000e+00
IMP_SCORE,2474,GO:1902905,1.9744e-01,6.2000e+01
IMP_SCORE,2475,GO:0030863,1.9735e-01,3.5000e+01
IMP_SCORE,2476,GO:0043270,1.9734e-01,6.8000e+01
IMP_SCORE,2477,GO:0046597,1.9732e-01,3.0000e+01
IMP_SCORE,2478,GO:0016896,1.9732e-01,5.0000e+00
IMP_SCORE,2479,GO:0072657,1.9722e-01,1.4400e+02
IMP_SCORE,2480,GO:0033344,1.9722e-01,1.0000e+01
IMP_SCORE,2481,GO:0032994,1.9721e-01,5.4000e+01
IMP_SCORE,2482,GO:0031644,1.9719e-01,4.0000e+01
IMP_SCORE,2483,GO:0051879,1.9719e-01,1.4000e+01
IMP_SCORE,2484,GO:0031116,1.9718e-01,5.0000e+00
IMP_SCORE,2485,GO:0060174,1.9700e-01,1.7000e+01
IMP_SCORE,2486,GO:0031369,1.9690e-01,3.9000e+01
IMP_SCORE,2487,GO:0007202,1.9682e-01,4.0000e+00
IMP_SCORE,2488,GO:0061138,1.9678e-01,3.9000e+01
IMP_SCORE,2489,GO:0032794,1.9677e-01,8.0000e+00
IMP_SCORE,2490,GO:0044146,1.9676e-01,9.0000e+00
IMP_SCORE,2491,GO:0035094,1.9675e-01,1.5000e+01
IMP_SCORE,2492,GO:0030890,1.9670e-01,1.8000e+01
IMP_SCORE,2493,GO:0001977,1.9667e-01,1.1000e+01
IMP_SCORE,2494,GO:0050729,1.9663e-01,6.3000e+01
IMP_SCORE,2495,GO:0051248,1.9662e-01,2.4300e+02
IMP_SCORE,2496,GO:0032680,1.9662e-01,2.7000e+01
IMP_SCORE,2497,GO:0051168,1.9655e-01,5.0000e+01
IMP_SCORE,2498,GO:0000070,1.9653e-01,8.0000e+00
IMP_SCORE,2499,GO:2001275,1.9649e-01,9.0000e+00
IMP_SCORE,2500,GO:1903844,1.9645e-01,3.7000e+01
IMP_SCORE,2501,GO:0033275,1.9644e-01,2.8000e+01
IMP_SCORE,2502,GO:0048813,1.9637e-01,3.0000e+01
IMP_SCORE,2503,GO:0032989,1.9633e-01,1.6400e+02
IMP_SCORE,2504,GO:0007265,1.9631e-01,1.0400e+02
IMP_SCORE,2505,GO:0050769,1.9622e-01,1.0400e+02
IMP_SCORE,2506,GO:1901981,1.9600e-01,8.3000e+01
IMP_SCORE,2507,GO:0035097,1.9600e-01,3.7000e+01
IMP_SCORE,2508,GO:0032308,1.9592e-01,2.0000e+00
IMP_SCORE,2509,GO:0050890,1.9590e-01,1.4100e+02
IMP_SCORE,2510,GO:0043065,1.9588e-01,1.3700e+02
IMP_SCORE,2511,GO:0060229,1.9584e-01,5.0000e+00
IMP_SCORE,2512,GO:0002274,1.9583e-01,1.3800e+02
IMP_SCORE,2513,GO:0001666,1.9581e-01,7.6000e+01
IMP_SCORE,2514,GO:0004298,1.9580e-01,1.9000e+01
IMP_SCORE,2515,GO:0051090,1.9573e-01,1.0800e+02
IMP_SCORE,2516,GO:0000209,1.9570e-01,8.3000e+01
IMP_SCORE,2517,GO:0034341,1.9569e-01,7.9000e+01
IMP_SCORE,2518,GO:1900047,1.9567e-01,1.8000e+01
IMP_SCORE,2519,GO:0009069,1.9566e-01,3.8000e+01
IMP_SCORE,2520,GO:0050870,1.9566e-01,6.8000e+01
IMP_SCORE,2521,GO:0098719,1.9565e-01,6.0000e+00
IMP_SCORE,2522,GO:0090288,1.9563e-01,3.7000e+01
IMP_SCORE,2523,GO:0051926,1.9561e-01,1.2000e+01
IMP_SCORE,2524,GO:1903902,1.9559e-01,2.8000e+01
IMP_SCORE,2525,GO:0051668,1.9549e-01,3.2000e+01
IMP_SCORE,2526,GO:0061245,1.9543e-01,2.7000e+01
IMP_SCORE,2527,GO:0045944,1.9541e-01,1.7700e+02
IMP_SCORE,2528,GO:0003151,1.9540e-01,1.5000e+01
IMP_SCORE,2529,GO:0071248,1.9526e-01,7.3000e+01
IMP_SCORE,2530,GO:0042059,1.9522e-01,1.5000e+01
IMP_SCORE,2531,GO:0032587,1.9521e-01,2.7000e+01
IMP_SCORE,2532,GO:0010745,1.9521e-01,1.3000e+01
IMP_SCORE,2533,GO:0000307,1.9514e-01,9.0000e+00
IMP_SCORE,2534,GO:0048168,1.9513e-01,3.9000e+01
IMP_SCORE,2535,GO:2000677,1.9512e-01,2.0000e+01
IMP_SCORE,2536,GO:0031328,1.9508e-01,2.4500e+02
IMP_SCORE,2537,GO:0043067,1.9508e-01,3.5400e+02
IMP_SCORE,2538,GO:0044089,1.9502e-01,1.4300e+02
IMP_SCORE,2539,GO:0030154,1.9498e-01,6.9300e+02
IMP_SCORE,2540,GO:0009126,1.9487e-01,5.4000e+01
IMP_SCORE,2541,GO:0051291,1.9484e-01,3.6000e+01
IMP_SCORE,2542,GO:0072413,1.9482e-01,1.8000e+01
IMP_SCORE,2543,GO:0034613,1.9477e-01,2.6100e+02
IMP_SCORE,2544,GO:0044723,1.9473e-01,1.7900e+02
IMP_SCORE,2545,GO:0042104,1.9471e-01,1.3000e+01
IMP_SCORE,2546,GO:0006558,1.9469e-01,1.9000e+01
IMP_SCORE,2547,GO:0005523,1.9468e-01,1.6000e+01
IMP_SCORE,2548,GO:0048713,1.9468e-01,1.5000e+01
IMP_SCORE,2549,GO:0042330,1.9466e-01,1.2700e+02
IMP_SCORE,2550,GO:0048208,1.9465e-01,4.5000e+01
IMP_SCORE,2551,GO:0019941,1.9457e-01,9.5000e+01
IMP_SCORE,2552,GO:1901385,1.9451e-01,2.5000e+01
IMP_SCORE,2553,GO:0048666,1.9446e-01,5.5000e+01
IMP_SCORE,2554,GO:0051254,1.9444e-01,1.9600e+02
IMP_SCORE,2555,GO:0019320,1.9440e-01,3.1000e+01
IMP_SCORE,2556,GO:0006954,1.9436e-01,2.5200e+02
IMP_SCORE,2557,GO:0042923,1.9434e-01,1.5000e+01
IMP_SCORE,2558,GO:0048167,1.9434e-01,7.1000e+01
IMP_SCORE,2559,GO:0071333,1.9430e-01,3.3000e+01
IMP_SCORE,2560,GO:0031902,1.9427e-01,9.4000e+01
IMP_SCORE,2561,GO:0044325,1.9426e-01,5.5000e+01
IMP_SCORE,2562,GO:0061117,1.9425e-01,5.0000e+00
IMP_SCORE,2563,GO:0005925,1.9418e-01,2.7400e+02
IMP_SCORE,2564,GO:0032535,1.9413e-01,9.4000e+01
IMP_SCORE,2565,GO:0044446,1.9407e-01,1.4900e+03
IMP_SCORE,2566,GO:0034703,1.9406e-01,1.1200e+02
IMP_SCORE,2567,GO:0061028,1.9404e-01,1.7000e+01
IMP_SCORE,2568,GO:0047485,1.9402e-01,6.2000e+01
IMP_SCORE,2569,GO:0016247,1.9399e-01,8.2000e+01
IMP_SCORE,2570,GO:0040012,1.9387e-01,2.4600e+02
IMP_SCORE,2571,GO:1900027,1.9385e-01,1.5000e+01
IMP_SCORE,2572,GO:0005819,1.9378e-01,8.2000e+01
IMP_SCORE,2573,GO:0004707,1.9377e-01,1.2000e+01
IMP_SCORE,2574,GO:0006690,1.9374e-01,5.6000e+01
IMP_SCORE,2575,GO:0051240,1.9370e-01,3.6700e+02
IMP_SCORE,2576,GO:0050710,1.9368e-01,2.2000e+01
IMP_SCORE,2577,GO:0048869,1.9354e-01,8.4900e+02
IMP_SCORE,2578,GO:0016298,1.9354e-01,1.1100e+02
IMP_SCORE,2579,GO:0060627,1.9353e-01,1.6300e+02
IMP_SCORE,2580,GO:0002886,1.9351e-01,1.8000e+01
IMP_SCORE,2581,GO:0010882,1.9351e-01,1.0000e+00
IMP_SCORE,2582,GO:0046394,1.9348e-01,1.3100e+02
IMP_SCORE,2583,GO:0045765,1.9347e-01,9.3000e+01
IMP_SCORE,2584,GO:0055083,1.9343e-01,7.0000e+00
IMP_SCORE,2585,GO:1901184,1.9334e-01,3.1000e+01
IMP_SCORE,2586,GO:0043531,1.9321e-01,2.8000e+01
IMP_SCORE,2587,GO:0006959,1.9317e-01,1.4200e+02
IMP_SCORE,2588,GO:0043226,1.9299e-01,1.5560e+03
IMP_SCORE,2589,GO:0007409,1.9296e-01,8.3000e+01
IMP_SCORE,2590,GO:0030593,1.9296e-01,4.8000e+01
IMP_SCORE,2591,GO:1901890,1.9295e-01,1.2000e+01
IMP_SCORE,2592,GO:1903508,1.9292e-01,2.0400e+02
IMP_SCORE,2593,GO:0090087,1.9291e-01,1.8200e+02
IMP_SCORE,2594,GO:1901988,1.9291e-01,3.7000e+01
IMP_SCORE,2595,GO:0051233,1.9288e-01,1.1000e+01
IMP_SCORE,2596,GO:1901565,1.9286e-01,2.1000e+02
IMP_SCORE,2597,GO:0031573,1.9282e-01,4.0000e+00
IMP_SCORE,2598,GO:0002755,1.9278e-01,1.3000e+01
IMP_SCORE,2599,GO:0055072,1.9274e-01,5.6000e+01
IMP_SCORE,2600,GO:0001919,1.9272e-01,1.1000e+01
IMP_SCORE,2601,GO:0031975,1.9264e-01,1.5500e+02
IMP_SCORE,2602,GO:0001775,1.9262e-01,2.4400e+02
IMP_SCORE,2603,GO:0007166,1.9261e-01,7.2300e+02
IMP_SCORE,2604,GO:0010669,1.9257e-01,1.8000e+01
IMP_SCORE,2605,GO:0019789,1.9252e-01,8.0000e+00
IMP_SCORE,2606,GO:2000021,1.9251e-01,4.4000e+01
IMP_SCORE,2607,GO:0032836,1.9251e-01,6.0000e+00
IMP_SCORE,2608,GO:0043029,1.9247e-01,1.1000e+01
IMP_SCORE,2609,GO:0005739,1.9246e-01,7.5800e+02
IMP_SCORE,2610,GO:0072089,1.9240e-01,1.1000e+01
IMP_SCORE,2611,GO:0005778,1.9226e-01,4.0000e+01
IMP_SCORE,2612,GO:0051050,1.9224e-01,2.4900e+02
IMP_SCORE,2613,GO:0007044,1.9224e-01,4.5000e+01
IMP_SCORE,2614,GO:0007169,1.9223e-01,1.9900e+02
IMP_SCORE,2615,GO:0005765,1.9223e-01,2.6800e+02
IMP_SCORE,2616,GO:0000578,1.9223e-01,1.4000e+01
IMP_SCORE,2617,GO:0035051,1.9219e-01,6.0000e+00
IMP_SCORE,2618,GO:1901739,1.9218e-01,2.3000e+01
IMP_SCORE,2619,GO:0030071,1.9211e-01,8.0000e+00
IMP_SCORE,2620,GO:0050708,1.9209e-01,1.2200e+02
IMP_SCORE,2621,GO:2000377,1.9208e-01,4.3000e+01
IMP_SCORE,2622,GO:0030100,1.9205e-01,6.3000e+01
IMP_SCORE,2623,GO:0043011,1.9201e-01,1.2000e+01
IMP_SCORE,2624,GO:0033089,1.9200e-01,1.4000e+01
IMP_SCORE,2625,GO:0030101,1.9199e-01,2.2000e+01
IMP_SCORE,2626,GO:0046849,1.9190e-01,1.1000e+01
IMP_SCORE,2627,GO:0032660,1.9190e-01,7.0000e+00
IMP_SCORE,2628,GO:0032433,1.9187e-01,3.0000e+00
IMP_SCORE,2629,GO:1904062,1.9185e-01,1.0800e+02
IMP_SCORE,2630,GO:0031331,1.9172e-01,9.5000e+01
IMP_SCORE,2631,GO:0022603,1.9170e-01,2.8200e+02
IMP_SCORE,2632,GO:0009313,1.9167e-01,3.8000e+01
IMP_SCORE,2633,GO:0016505,1.9164e-01,1.3000e+01
IMP_SCORE,2634,GO:0006107,1.9164e-01,1.0000e+01
IMP_SCORE,2635,GO:0009612,1.9164e-01,7.8000e+01
IMP_SCORE,2636,GO:0005924,1.9158e-01,2.3800e+02
IMP_SCORE,2637,GO:0007009,1.9154e-01,1.4300e+02
IMP_SCORE,2638,GO:0050663,1.9151e-01,1.0000e+01
IMP_SCORE,2639,GO:0006796,1.9146e-01,5.1000e+02
IMP_SCORE,2640,GO:0007010,1.9141e-01,3.0300e+02
IMP_SCORE,2641,GO:1903427,1.9140e-01,8.0000e+00
IMP_SCORE,2642,GO:0030513,1.9138e-01,1.4000e+01
IMP_SCORE,2643,GO:0009712,1.9138e-01,3.4000e+01
IMP_SCORE,2644,GO:0002831,1.9138e-01,7.0000e+01
IMP_SCORE,2645,GO:0007051,1.9134e-01,7.0000e+01
IMP_SCORE,2646,GO:0015405,1.9128e-01,4.0000e+01
IMP_SCORE,2647,GO:0009648,1.9126e-01,5.0000e+00
IMP_SCORE,2648,GO:0044380,1.9125e-01,7.0000e+00
IMP_SCORE,2649,GO:0002758,1.9113e-01,6.2000e+01
IMP_SCORE,2650,GO:0060347,1.9110e-01,6.0000e+00
IMP_SCORE,2651,GO:0001046,1.9105e-01,4.5000e+01
IMP_SCORE,2652,GO:0002792,1.9103e-01,2.9000e+01
IMP_SCORE,2653,GO:0031055,1.9103e-01,1.2000e+01
IMP_SCORE,2654,GO:2000105,1.9102e-01,2.0000e+00
IMP_SCORE,2655,GO:0031294,1.9100e-01,3.1000e+01
IMP_SCORE,2656,GO:0046164,1.9096e-01,4.2000e+01
IMP_SCORE,2657,GO:0046514,1.9093e-01,2.2000e+01
IMP_SCORE,2658,GO:0009066,1.9091e-01,5.0000e+01
IMP_SCORE,2659,GO:1901685,1.9087e-01,2.4000e+01
IMP_SCORE,2660,GO:0070231,1.9087e-01,1.0000e+00
IMP_SCORE,2661,GO:0003222,1.9087e-01,1.0000e+00
IMP_SCORE,2662,GO:0071371,1.9087e-01,1.0000e+00
IMP_SCORE,2663,GO:0043648,1.9086e-01,5.8000e+01
IMP_SCORE,2664,GO:0018193,1.9083e-01,2.7900e+02
IMP_SCORE,2665,GO:0048010,1.9082e-01,2.4000e+01
IMP_SCORE,2666,GO:0035384,1.9079e-01,5.0000e+01
IMP_SCORE,2667,GO:0048246,1.9063e-01,1.1000e+01
IMP_SCORE,2668,GO:0070873,1.9062e-01,1.5000e+01
IMP_SCORE,2669,GO:0035306,1.9062e-01,2.8000e+01
IMP_SCORE,2670,GO:0000732,1.9060e-01,5.0000e+00
IMP_SCORE,2671,GO:0031952,1.9060e-01,1.1000e+01
IMP_SCORE,2672,GO:0070696,1.9050e-01,6.0000e+00
IMP_SCORE,2673,GO:0042058,1.9041e-01,2.7000e+01
IMP_SCORE,2674,GO:0051828,1.9041e-01,7.3000e+01
IMP_SCORE,2675,GO:0046839,1.9037e-01,4.1000e+01
IMP_SCORE,2676,GO:0030658,1.9037e-01,1.3400e+02
IMP_SCORE,2677,GO:0032467,1.9020e-01,1.7000e+01
IMP_SCORE,2678,GO:0007626,1.9020e-01,1.1000e+02
IMP_SCORE,2679,GO:0030705,1.9019e-01,5.1000e+01
IMP_SCORE,2680,GO:0010508,1.9012e-01,3.7000e+01
IMP_SCORE,2681,GO:0005783,1.9012e-01,6.5700e+02
IMP_SCORE,2682,GO:0015988,1.9009e-01,6.0000e+00
IMP_SCORE,2683,GO:0019882,1.9004e-01,1.0100e+02
IMP_SCORE,2684,GO:0099600,1.9004e-01,3.2300e+02
IMP_SCORE,2685,GO:0033116,1.9003e-01,5.2000e+01
IMP_SCORE,2686,GO:0043232,1.8998e-01,9.8600e+02
IMP_SCORE,2687,GO:0032502,1.8994e-01,1.4210e+03
IMP_SCORE,2688,GO:0016137,1.8988e-01,3.2000e+01
IMP_SCORE,2689,GO:0036296,1.8973e-01,5.0000e+00
IMP_SCORE,2690,GO:0046879,1.8972e-01,2.2000e+01
IMP_SCORE,2691,GO:0031223,1.8970e-01,6.0000e+00
IMP_SCORE,2692,GO:0032292,1.8968e-01,2.0000e+01
IMP_SCORE,2693,GO:0033293,1.8962e-01,4.5000e+01
IMP_SCORE,2694,GO:0046649,1.8962e-01,1.2000e+02
IMP_SCORE,2695,GO:0044853,1.8961e-01,3.0000e+01
IMP_SCORE,2696,GO:0008320,1.8959e-01,6.0000e+00
IMP_SCORE,2697,GO:0080135,1.8959e-01,1.7000e+02
IMP_SCORE,2698,GO:0048524,1.8958e-01,3.2000e+01
IMP_SCORE,2699,GO:0090100,1.8958e-01,3.0000e+01
IMP_SCORE,2700,GO:0043243,1.8957e-01,1.3000e+01
IMP_SCORE,2701,GO:0014003,1.8955e-01,3.8000e+01
IMP_SCORE,2702,GO:1903052,1.8953e-01,3.3000e+01
IMP_SCORE,2703,GO:0042493,1.8943e-01,1.2000e+02
IMP_SCORE,2704,GO:0046326,1.8943e-01,2.5000e+01
IMP_SCORE,2705,GO:0044763,1.8942e-01,1.4270e+03
IMP_SCORE,2706,GO:0006984,1.8941e-01,2.0000e+01
IMP_SCORE,2707,GO:0036464,1.8936e-01,1.0900e+02
IMP_SCORE,2708,GO:0043408,1.8934e-01,1.3800e+02
IMP_SCORE,2709,GO:0030178,1.8934e-01,6.1000e+01
IMP_SCORE,2710,GO:0004867,1.8932e-01,5.3000e+01
IMP_SCORE,2711,GO:0007498,1.8926e-01,1.6000e+01
IMP_SCORE,2712,GO:0006509,1.8922e-01,8.0000e+00
IMP_SCORE,2713,GO:1901862,1.8912e-01,1.3000e+01
IMP_SCORE,2714,GO:1901654,1.8904e-01,3.3000e+01
IMP_SCORE,2715,GO:0012506,1.8904e-01,2.9100e+02
IMP_SCORE,2716,GO:1902882,1.8892e-01,2.2000e+01
IMP_SCORE,2717,GO:0098916,1.8883e-01,1.5100e+02
IMP_SCORE,2718,GO:0042572,1.8881e-01,2.3000e+01
IMP_SCORE,2719,GO:0010894,1.8876e-01,6.0000e+00
IMP_SCORE,2720,GO:0034330,1.8876e-01,1.2900e+02
IMP_SCORE,2721,GO:2000026,1.8875e-01,4.2600e+02
IMP_SCORE,2722,GO:0031400,1.8873e-01,1.2700e+02
IMP_SCORE,2723,GO:0048037,1.8872e-01,2.2000e+02
IMP_SCORE,2724,GO:0098805,1.8870e-01,5.0900e+02
IMP_SCORE,2725,GO:0090277,1.8869e-01,3.1000e+01
IMP_SCORE,2726,GO:0043367,1.8868e-01,6.0000e+00
IMP_SCORE,2727,GO:1903206,1.8862e-01,5.0000e+00
IMP_SCORE,2728,GO:0010631,1.8855e-01,4.4000e+01
IMP_SCORE,2729,GO:0051496,1.8853e-01,3.3000e+01
IMP_SCORE,2730,GO:0055086,1.8847e-01,1.2200e+02
IMP_SCORE,2731,GO:0017038,1.8842e-01,5.8000e+01
IMP_SCORE,2732,GO:0017158,1.8836e-01,3.7000e+01
IMP_SCORE,2733,GO:0071539,1.8836e-01,6.0000e+00
IMP_SCORE,2734,GO:0007597,1.8836e-01,2.0000e+01
IMP_SCORE,2735,GO:0007158,1.8832e-01,1.9000e+01
IMP_SCORE,2736,GO:0009260,1.8826e-01,3.7000e+01
IMP_SCORE,2737,GO:0034702,1.8825e-01,1.2400e+02
IMP_SCORE,2738,GO:0044058,1.8820e-01,1.8000e+01
IMP_SCORE,2739,GO:0090025,1.8808e-01,6.0000e+00
IMP_SCORE,2740,GO:0070925,1.8805e-01,1.5800e+02
IMP_SCORE,2741,GO:0034641,1.8800e-01,5.1800e+02
IMP_SCORE,2742,GO:0030431,1.8791e-01,1.4000e+01
IMP_SCORE,2743,GO:0048857,1.8790e-01,6.7000e+01
IMP_SCORE,2744,GO:0010466,1.8789e-01,7.4000e+01
IMP_SCORE,2745,GO:0098590,1.8788e-01,5.2400e+02
IMP_SCORE,2746,GO:0031968,1.8778e-01,1.2700e+02
IMP_SCORE,2747,GO:1902175,1.8777e-01,2.2000e+01
IMP_SCORE,2748,GO:0045055,1.8767e-01,1.4900e+02
IMP_SCORE,2749,GO:0005789,1.8767e-01,5.3900e+02
IMP_SCORE,2750,GO:0009130,1.8764e-01,1.1000e+01
IMP_SCORE,2751,GO:0044282,1.8764e-01,1.7300e+02
IMP_SCORE,2752,GO:0045646,1.8763e-01,1.3000e+01
IMP_SCORE,2753,GO:0042462,1.8762e-01,3.0000e+01
IMP_SCORE,2754,GO:0048634,1.8758e-01,1.5000e+01
IMP_SCORE,2755,GO:0051354,1.8754e-01,1.0000e+01
IMP_SCORE,2756,GO:2000353,1.8750e-01,1.8000e+01
IMP_SCORE,2757,GO:0033619,1.8748e-01,2.7000e+01
IMP_SCORE,2758,GO:0042246,1.8746e-01,3.7000e+01
IMP_SCORE,2759,GO:0010830,1.8745e-01,3.6000e+01
IMP_SCORE,2760,GO:0030500,1.8739e-01,3.5000e+01
IMP_SCORE,2761,GO:0098857,1.8737e-01,1.5100e+02
IMP_SCORE,2762,GO:1904063,1.8737e-01,1.6000e+01
IMP_SCORE,2763,GO:0042770,1.8729e-01,2.6000e+01
IMP_SCORE,2764,GO:0042401,1.8727e-01,2.8000e+01
IMP_SCORE,2765,GO:0018212,1.8724e-01,5.5000e+01
IMP_SCORE,2766,GO:1990351,1.8721e-01,1.2800e+02
IMP_SCORE,2767,GO:0005622,1.8718e-01,7.4300e+02
IMP_SCORE,2768,GO:0004674,1.8718e-01,1.3400e+02
IMP_SCORE,2769,GO:0008556,1.8715e-01,1.3000e+01
IMP_SCORE,2770,GO:0035150,1.8709e-01,4.2000e+01
IMP_SCORE,2771,GO:0009112,1.8697e-01,2.2000e+01
IMP_SCORE,2772,GO:0071803,1.8697e-01,4.1000e+01
IMP_SCORE,2773,GO:0002822,1.8696e-01,2.4000e+01
IMP_SCORE,2774,GO:0033627,1.8693e-01,9.0000e+00
IMP_SCORE,2775,GO:0001205,1.8690e-01,1.0000e+01
IMP_SCORE,2776,GO:0022400,1.8688e-01,7.0000e+00
IMP_SCORE,2777,GO:0010243,1.8681e-01,1.8600e+02
IMP_SCORE,2778,GO:0005759,1.8679e-01,1.8400e+02
IMP_SCORE,2779,GO:0060047,1.8675e-01,7.0000e+00
IMP_SCORE,2780,GO:0060048,1.8673e-01,2.0000e+01
IMP_SCORE,2781,GO:0006206,1.8672e-01,1.5000e+01
IMP_SCORE,2782,GO:0043523,1.8662e-01,4.6000e+01
IMP_SCORE,2783,GO:0031625,1.8662e-01,1.1500e+02
IMP_SCORE,2784,GO:0015698,1.8661e-01,7.3000e+01
IMP_SCORE,2785,GO:0010563,1.8656e-01,1.3900e+02
IMP_SCORE,2786,GO:0048704,1.8655e-01,2.8000e+01
IMP_SCORE,2787,GO:1905521,1.8652e-01,9.0000e+00
IMP_SCORE,2788,GO:0099622,1.8649e-01,5.0000e+00
IMP_SCORE,2789,GO:0048255,1.8647e-01,4.0000e+00
IMP_SCORE,2790,GO:0005031,1.8646e-01,3.1000e+01
IMP_SCORE,2791,GO:0051222,1.8643e-01,1.0000e+02
IMP_SCORE,2792,GO:0061387,1.8636e-01,2.6000e+01
IMP_SCORE,2793,GO:0006004,1.8635e-01,2.4000e+01
IMP_SCORE,2794,GO:0005545,1.8633e-01,3.5000e+01
IMP_SCORE,2795,GO:0002639,1.8618e-01,1.4000e+01
IMP_SCORE,2796,GO:0031005,1.8618e-01,2.7000e+01
IMP_SCORE,2797,GO:0002708,1.8611e-01,2.4000e+01
IMP_SCORE,2798,GO:0032570,1.8607e-01,2.6000e+01
IMP_SCORE,2799,GO:0006692,1.8605e-01,1.7000e+01
IMP_SCORE,2800,GO:0004364,1.8603e-01,5.9000e+01
IMP_SCORE,2801,GO:0031399,1.8603e-01,2.9500e+02
IMP_SCORE,2802,GO:0035136,1.8601e-01,2.3000e+01
IMP_SCORE,2803,GO:0034969,1.8601e-01,1.8000e+01
IMP_SCORE,2804,GO:0005741,1.8591e-01,1.1700e+02
IMP_SCORE,2805,GO:0004467,1.8591e-01,8.0000e+00
IMP_SCORE,2806,GO:0033628,1.8589e-01,4.1000e+01
IMP_SCORE,2807,GO:2001198,1.8585e-01,7.1000e+01
IMP_SCORE,2808,GO:0017075,1.8569e-01,1.6000e+01
IMP_SCORE,2809,GO:0044306,1.8567e-01,4.6000e+01
IMP_SCORE,2810,GO:0006099,1.8566e-01,3.6000e+01
IMP_SCORE,2811,GO:0072431,1.8565e-01,6.0000e+00
IMP_SCORE,2812,GO:0099518,1.8561e-01,1.3000e+01
IMP_SCORE,2813,GO:0014048,1.8554e-01,8.0000e+00
IMP_SCORE,2814,GO:0009892,1.8553e-01,4.2300e+02
IMP_SCORE,2815,GO:0071359,1.8550e-01,1.0000e+01
IMP_SCORE,2816,GO:0090278,1.8547e-01,1.5000e+01
IMP_SCORE,2817,GO:0007167,1.8542e-01,2.5400e+02
IMP_SCORE,2818,GO:0030198,1.8541e-01,1.9300e+02
IMP_SCORE,2819,GO:0050321,1.8541e-01,1.8000e+01
IMP_SCORE,2820,GO:0099106,1.8540e-01,6.8000e+01
IMP_SCORE,2821,GO:0030859,1.8537e-01,1.9000e+01
IMP_SCORE,2822,GO:0005859,1.8537e-01,2.1000e+01
IMP_SCORE,2823,GO:0042327,1.8531e-01,1.6700e+02
IMP_SCORE,2824,GO:0000460,1.8530e-01,6.0000e+00
IMP_SCORE,2825,GO:1902680,1.8523e-01,2.0800e+02
IMP_SCORE,2826,GO:0099503,1.8522e-01,1.8700e+02
IMP_SCORE,2827,GO:0042517,1.8521e-01,1.2000e+01
IMP_SCORE,2828,GO:1903051,1.8512e-01,1.0000e+01
IMP_SCORE,2829,GO:0002694,1.8510e-01,1.2200e+02
IMP_SCORE,2830,GO:0005578,1.8503e-01,2.7000e+02
IMP_SCORE,2831,GO:0046395,1.8495e-01,1.0000e+02
IMP_SCORE,2832,GO:0099604,1.8490e-01,7.0000e+00
IMP_SCORE,2833,GO:0003700,1.8485e-01,2.8500e+02
IMP_SCORE,2834,GO:0090287,1.8482e-01,8.6000e+01
IMP_SCORE,2835,GO:0031638,1.8481e-01,2.3000e+01
IMP_SCORE,2836,GO:0010035,1.8481e-01,2.0600e+02
IMP_SCORE,2837,GO:0099500,1.8477e-01,1.5000e+01
IMP_SCORE,2838,GO:0010596,1.8476e-01,1.1000e+01
IMP_SCORE,2839,GO:0006401,1.8474e-01,6.0000e+01
IMP_SCORE,2840,GO:0031011,1.8470e-01,5.0000e+00
IMP_SCORE,2841,GO:0005975,1.8463e-01,2.8100e+02
IMP_SCORE,2842,GO:0031327,1.8461e-01,2.1500e+02
IMP_SCORE,2843,GO:0006890,1.8458e-01,4.3000e+01
IMP_SCORE,2844,GO:1905114,1.8450e-01,1.1200e+02
IMP_SCORE,2845,GO:0051051,1.8449e-01,1.2900e+02
IMP_SCORE,2846,GO:0046983,1.8447e-01,5.8400e+02
IMP_SCORE,2847,GO:0051962,1.8446e-01,1.5500e+02
IMP_SCORE,2848,GO:0006446,1.8441e-01,3.2000e+01
IMP_SCORE,2849,GO:0070059,1.8435e-01,6.0000e+00
IMP_SCORE,2850,GO:0045762,1.8434e-01,1.1000e+01
IMP_SCORE,2851,GO:0022412,1.8433e-01,9.8000e+01
IMP_SCORE,2852,GO:0007162,1.8432e-01,1.0200e+02
IMP_SCORE,2853,GO:0005251,1.8426e-01,3.8000e+01
IMP_SCORE,2854,GO:1900542,1.8424e-01,4.1000e+01
IMP_SCORE,2855,GO:0050919,1.8416e-01,1.1000e+01
IMP_SCORE,2856,GO:0009914,1.8412e-01,4.2000e+01
IMP_SCORE,2857,GO:0043174,1.8411e-01,1.8000e+01
IMP_SCORE,2858,GO:0005802,1.8411e-01,1.0700e+02
IMP_SCORE,2859,GO:0010817,1.8410e-01,1.8200e+02
IMP_SCORE,2860,GO:0016538,1.8402e-01,7.0000e+00
IMP_SCORE,2861,GO:1902904,1.8401e-01,4.3000e+01
IMP_SCORE,2862,GO:0035641,1.8401e-01,1.5000e+01
IMP_SCORE,2863,GO:0051817,1.8400e-01,3.6000e+01
IMP_SCORE,2864,GO:0071634,1.8387e-01,1.6000e+01
IMP_SCORE,2865,GO:0070402,1.8377e-01,1.0000e+01
IMP_SCORE,2866,GO:1903306,1.8375e-01,2.2000e+01
IMP_SCORE,2867,GO:0016627,1.8374e-01,5.4000e+01
IMP_SCORE,2868,GO:0050840,1.8373e-01,4.6000e+01
IMP_SCORE,2869,GO:0030004,1.8371e-01,3.2000e+01
IMP_SCORE,2870,GO:0002717,1.8368e-01,1.8000e+01
IMP_SCORE,2871,GO:0050793,1.8361e-01,6.0700e+02
IMP_SCORE,2872,GO:0045671,1.8354e-01,1.4000e+01
IMP_SCORE,2873,GO:0006730,1.8353e-01,5.3000e+01
IMP_SCORE,2874,GO:0051726,1.8352e-01,3.1000e+02
IMP_SCORE,2875,GO:0030900,1.8344e-01,4.8000e+01
IMP_SCORE,2876,GO:0033673,1.8342e-01,7.4000e+01
IMP_SCORE,2877,GO:0045185,1.8336e-01,5.0000e+01
IMP_SCORE,2878,GO:0010038,1.8335e-01,1.6600e+02
IMP_SCORE,2879,GO:0010829,1.8329e-01,6.0000e+00
IMP_SCORE,2880,GO:0005068,1.8329e-01,1.7000e+01
IMP_SCORE,2881,GO:0051046,1.8328e-01,1.6500e+02
IMP_SCORE,2882,GO:0006874,1.8328e-01,9.3000e+01
IMP_SCORE,2883,GO:0000904,1.8325e-01,4.9000e+01
IMP_SCORE,2884,GO:0001892,1.8320e-01,9.0000e+00
IMP_SCORE,2885,GO:0002252,1.8319e-01,2.6900e+02
IMP_SCORE,2886,GO:0004869,1.8319e-01,4.9000e+01
IMP_SCORE,2887,GO:0046501,1.8317e-01,1.8000e+01
IMP_SCORE,2888,GO:0007204,1.8311e-01,4.9000e+01
IMP_SCORE,2889,GO:0098815,1.8309e-01,1.5000e+01
IMP_SCORE,2890,GO:0045026,1.8298e-01,3.3000e+01
IMP_SCORE,2891,GO:0006672,1.8298e-01,7.6000e+01
IMP_SCORE,2892,GO:0031224,1.8296e-01,1.4220e+03
IMP_SCORE,2893,GO:0051350,1.8294e-01,7.0000e+00
IMP_SCORE,2894,GO:0055037,1.8292e-01,8.2000e+01
IMP_SCORE,2895,GO:0033630,1.8291e-01,1.9000e+01
IMP_SCORE,2896,GO:0009124,1.8288e-01,2.1000e+01
IMP_SCORE,2897,GO:0051241,1.8287e-01,2.7600e+02
IMP_SCORE,2898,GO:0035813,1.8286e-01,6.0000e+00
IMP_SCORE,2899,GO:0044283,1.8281e-01,1.8400e+02
IMP_SCORE,2900,GO:1903034,1.8281e-01,4.5000e+01
IMP_SCORE,2901,GO:0014070,1.8279e-01,2.1200e+02
IMP_SCORE,2902,GO:0050864,1.8277e-01,2.6000e+01
IMP_SCORE,2903,GO:0030595,1.8275e-01,6.4000e+01
IMP_SCORE,2904,GO:0035735,1.8274e-01,1.8000e+01
IMP_SCORE,2905,GO:0001562,1.8273e-01,2.8000e+01
IMP_SCORE,2906,GO:0070897,1.8262e-01,6.0000e+00
IMP_SCORE,2907,GO:0019233,1.8251e-01,1.9000e+01
IMP_SCORE,2908,GO:0034629,1.8248e-01,1.8000e+01
IMP_SCORE,2909,GO:0043604,1.8237e-01,9.8000e+01
IMP_SCORE,2910,GO:0043549,1.8234e-01,1.5000e+02
IMP_SCORE,2911,GO:0010558,1.8227e-01,2.1000e+02
IMP_SCORE,2912,GO:0000096,1.8224e-01,3.1000e+01
IMP_SCORE,2913,GO:0005520,1.8224e-01,3.0000e+01
IMP_SCORE,2914,GO:1901566,1.8223e-01,3.1400e+02
IMP_SCORE,2915,GO:0071840,1.8217e-01,1.2250e+03
IMP_SCORE,2916,GO:0045628,1.8212e-01,1.2000e+01
IMP_SCORE,2917,GO:0009109,1.8210e-01,6.0000e+00
IMP_SCORE,2918,GO:0051452,1.8209e-01,2.1000e+01
IMP_SCORE,2919,GO:0044872,1.8204e-01,7.0000e+00
IMP_SCORE,2920,GO:0002208,1.8203e-01,1.0000e+01
IMP_SCORE,2921,GO:0043278,1.8196e-01,1.2000e+01
IMP_SCORE,2922,GO:0031589,1.8185e-01,1.2700e+02
IMP_SCORE,2923,GO:0007159,1.8179e-01,4.0000e+01
IMP_SCORE,2924,GO:0043436,1.8175e-01,2.9300e+02
IMP_SCORE,2925,GO:1902583,1.8174e-01,4.0000e+00
IMP_SCORE,2926,GO:0042135,1.8167e-01,2.3000e+01
IMP_SCORE,2927,GO:0048592,1.8164e-01,2.3000e+01
IMP_SCORE,2928,GO:1901070,1.8162e-01,7.0000e+00
IMP_SCORE,2929,GO:0099572,1.8160e-01,1.3200e+02
IMP_SCORE,2930,GO:0006833,1.8160e-01,4.2000e+01
IMP_SCORE,2931,GO:0006221,1.8159e-01,1.1000e+01
IMP_SCORE,2932,GO:0035295,1.8152e-01,4.5000e+01
IMP_SCORE,2933,GO:0051056,1.8149e-01,1.5400e+02
IMP_SCORE,2934,GO:0031346,1.8148e-01,9.6000e+01
IMP_SCORE,2935,GO:0004672,1.8147e-01,1.9600e+02
IMP_SCORE,2936,GO:0098862,1.8147e-01,5.6000e+01
IMP_SCORE,2937,GO:0051338,1.8147e-01,1.7600e+02
IMP_SCORE,2938,GO:0010884,1.8144e-01,1.4000e+01
IMP_SCORE,2939,GO:0002683,1.8144e-01,1.7700e+02
IMP_SCORE,2940,GO:0031965,1.8131e-01,2.6700e+02
IMP_SCORE,2941,GO:0030017,1.8131e-01,2.7000e+01
IMP_SCORE,2942,GO:0002444,1.8127e-01,1.1000e+01
IMP_SCORE,2943,GO:0051966,1.8127e-01,9.0000e+00
IMP_SCORE,2944,GO:0007272,1.8120e-01,9.0000e+01
IMP_SCORE,2945,GO:1903115,1.8119e-01,8.0000e+00
IMP_SCORE,2946,GO:0090092,1.8113e-01,7.3000e+01
IMP_SCORE,2947,GO:0046907,1.8109e-01,3.3400e+02
IMP_SCORE,2948,GO:0048146,1.8103e-01,1.6000e+01
IMP_SCORE,2949,GO:0051785,1.8096e-01,1.3000e+01
IMP_SCORE,2950,GO:0031090,1.8091e-01,8.8600e+02
IMP_SCORE,2951,GO:0008217,1.8089e-01,9.3000e+01
IMP_SCORE,2952,GO:0007173,1.8088e-01,3.4000e+01
IMP_SCORE,2953,GO:0072524,1.8087e-01,6.7000e+01
IMP_SCORE,2954,GO:0014904,1.8077e-01,2.1000e+01
IMP_SCORE,2955,GO:0034185,1.8075e-01,1.5000e+01
IMP_SCORE,2956,GO:0048284,1.8072e-01,6.0000e+01
IMP_SCORE,2957,GO:0051493,1.8072e-01,1.6600e+02
IMP_SCORE,2958,GO:0010623,1.8067e-01,3.0000e+00
IMP_SCORE,2959,GO:0051428,1.8064e-01,9.0000e+00
IMP_SCORE,2960,GO:0033120,1.8062e-01,2.3000e+01
IMP_SCORE,2961,GO:0021846,1.8055e-01,7.0000e+00
IMP_SCORE,2962,GO:0007093,1.8051e-01,2.4000e+01
IMP_SCORE,2963,GO:0021604,1.8050e-01,6.0000e+00
IMP_SCORE,2964,GO:0031974,1.8046e-01,4.6400e+02
IMP_SCORE,2965,GO:0030799,1.8046e-01,3.3000e+01
IMP_SCORE,2966,GO:0010799,1.8037e-01,6.0000e+00
IMP_SCORE,2967,GO:0006936,1.8027e-01,1.3200e+02
IMP_SCORE,2968,GO:0019886,1.8026e-01,7.8000e+01
IMP_SCORE,2969,GO:0019439,1.8024e-01,1.6100e+02
IMP_SCORE,2970,GO:0044087,1.8022e-01,2.9100e+02
IMP_SCORE,2971,GO:0033522,1.8020e-01,6.0000e+00
IMP_SCORE,2972,GO:0090280,1.8016e-01,2.5000e+01
IMP_SCORE,2973,GO:0032769,1.8013e-01,5.0000e+00
IMP_SCORE,2974,GO:0006105,1.8010e-01,2.4000e+01
IMP_SCORE,2975,GO:0022898,1.8008e-01,7.1000e+01
IMP_SCORE,2976,GO:0071480,1.8000e-01,1.0000e+01
IMP_SCORE,2977,GO:0045664,1.7995e-01,1.4700e+02
IMP_SCORE,2978,GO:0046579,1.7995e-01,1.3000e+01
IMP_SCORE,2979,GO:0007032,1.7993e-01,3.3000e+01
IMP_SCORE,2980,GO:0098664,1.7990e-01,1.3000e+01
IMP_SCORE,2981,GO:0050866,1.7989e-01,6.0000e+01
IMP_SCORE,2982,GO:0018198,1.7986e-01,1.1000e+01
IMP_SCORE,2983,GO:0034605,1.7982e-01,5.6000e+01
IMP_SCORE,2984,GO:0009611,1.7980e-01,9.1000e+01
IMP_SCORE,2985,GO:0030674,1.7979e-01,7.6000e+01
IMP_SCORE,2986,GO:0051645,1.7978e-01,1.3000e+01
IMP_SCORE,2987,GO:0051129,1.7975e-01,1.6600e+02
IMP_SCORE,2988,GO:0002262,1.7973e-01,7.0000e+00
IMP_SCORE,2989,GO:0032413,1.7972e-01,1.5000e+01
IMP_SCORE,2990,GO:0090723,1.7971e-01,1.5000e+01
IMP_SCORE,2991,GO:0045600,1.7959e-01,3.2000e+01
IMP_SCORE,2992,GO:0030828,1.7958e-01,6.0000e+00
IMP_SCORE,2993,GO:1900078,1.7958e-01,1.2000e+01
IMP_SCORE,2994,GO:0016043,1.7954e-01,1.1950e+03
IMP_SCORE,2995,GO:0051764,1.7947e-01,1.4000e+01
IMP_SCORE,2996,GO:0003002,1.7945e-01,5.1000e+01
IMP_SCORE,2997,GO:0042383,1.7942e-01,1.0600e+02
IMP_SCORE,2998,GO:0090568,1.7941e-01,1.6000e+01
IMP_SCORE,2999,GO:0042645,1.7940e-01,3.3000e+01
IMP_SCORE,3000,GO:1900746,1.7939e-01,1.5000e+01
IMP_SCORE,3001,GO:1902224,1.7937e-01,2.4000e+01
IMP_SCORE,3002,GO:0006972,1.7936e-01,8.0000e+00
IMP_SCORE,3003,GO:0046966,1.7934e-01,5.0000e+00
IMP_SCORE,3004,GO:0051225,1.7932e-01,4.7000e+01
IMP_SCORE,3005,GO:0042552,1.7932e-01,9.9000e+01
IMP_SCORE,3006,GO:2000177,1.7930e-01,4.5000e+01
IMP_SCORE,3007,GO:0030324,1.7927e-01,5.7000e+01
IMP_SCORE,3008,GO:0038187,1.7925e-01,2.3000e+01
IMP_SCORE,3009,GO:0060079,1.7922e-01,3.3000e+01
IMP_SCORE,3010,GO:0006878,1.7912e-01,1.6000e+01
IMP_SCORE,3011,GO:0031348,1.7907e-01,6.1000e+01
IMP_SCORE,3012,GO:0030204,1.7905e-01,1.9000e+01
IMP_SCORE,3013,GO:0006457,1.7904e-01,2.2900e+02
IMP_SCORE,3014,GO:1901606,1.7902e-01,8.6000e+01
IMP_SCORE,3015,GO:0043631,1.7899e-01,1.3000e+01
IMP_SCORE,3016,GO:0030055,1.7896e-01,2.5300e+02
IMP_SCORE,3017,GO:0008144,1.7892e-01,7.8000e+01
IMP_SCORE,3018,GO:0035255,1.7892e-01,1.0000e+01
IMP_SCORE,3019,GO:0002475,1.7890e-01,1.7000e+01
IMP_SCORE,3020,GO:0030855,1.7888e-01,1.3600e+02
IMP_SCORE,3021,GO:0006641,1.7882e-01,3.7000e+01
IMP_SCORE,3022,GO:0042165,1.7881e-01,1.6000e+01
IMP_SCORE,3023,GO:0070229,1.7876e-01,1.3000e+01
IMP_SCORE,3024,GO:0001958,1.7873e-01,6.0000e+00
IMP_SCORE,3025,GO:0002763,1.7859e-01,9.0000e+00
IMP_SCORE,3026,GO:0019216,1.7857e-01,9.0000e+01
IMP_SCORE,3027,GO:1902495,1.7857e-01,1.4800e+02
IMP_SCORE,3028,GO:0060021,1.7856e-01,3.9000e+01
IMP_SCORE,3029,GO:0009925,1.7852e-01,2.8000e+01
IMP_SCORE,3030,GO:0070228,1.7852e-01,3.0000e+01
IMP_SCORE,3031,GO:0071482,1.7851e-01,2.1000e+01
IMP_SCORE,3032,GO:0016773,1.7845e-01,2.2000e+02
IMP_SCORE,3033,GO:0016197,1.7842e-01,1.3800e+02
IMP_SCORE,3034,GO:0070661,1.7841e-01,2.3000e+01
IMP_SCORE,3035,GO:0008654,1.7840e-01,7.4000e+01
IMP_SCORE,3036,GO:0002697,1.7839e-01,8.9000e+01
IMP_SCORE,3037,GO:0061135,1.7834e-01,9.6000e+01
IMP_SCORE,3038,GO:0017187,1.7832e-01,7.0000e+00
IMP_SCORE,3039,GO:0050865,1.7830e-01,1.3500e+02
IMP_SCORE,3040,GO:0001101,1.7827e-01,8.5000e+01
IMP_SCORE,3041,GO:0042558,1.7824e-01,1.9000e+01
IMP_SCORE,3042,GO:0051385,1.7824e-01,1.4000e+01
IMP_SCORE,3043,GO:0002695,1.7823e-01,5.2000e+01
IMP_SCORE,3044,GO:0008066,1.7818e-01,1.4000e+01
IMP_SCORE,3045,GO:0043200,1.7818e-01,3.7000e+01
IMP_SCORE,3046,GO:1901186,1.7817e-01,1.7000e+01
IMP_SCORE,3047,GO:1901379,1.7814e-01,2.5000e+01
IMP_SCORE,3048,GO:0040033,1.7813e-01,1.7000e+01
IMP_SCORE,3049,GO:0030858,1.7812e-01,2.2000e+01
IMP_SCORE,3050,GO:0032870,1.7810e-01,9.0000e+01
IMP_SCORE,3051,GO:1902653,1.7807e-01,2.4000e+01
IMP_SCORE,3052,GO:0044236,1.7805e-01,4.6000e+01
IMP_SCORE,3053,GO:0097479,1.7804e-01,2.5000e+01
IMP_SCORE,3054,GO:0071361,1.7804e-01,2.0000e+00
IMP_SCORE,3055,GO:1903747,1.7799e-01,3.3000e+01
IMP_SCORE,3056,GO:0032008,1.7797e-01,8.0000e+00
IMP_SCORE,3057,GO:0008285,1.7795e-01,2.9300e+02
IMP_SCORE,3058,GO:0098876,1.7795e-01,5.9000e+01
IMP_SCORE,3059,GO:0097028,1.7792e-01,1.7000e+01
IMP_SCORE,3060,GO:0044839,1.7790e-01,5.9000e+01
IMP_SCORE,3061,GO:0046651,1.7789e-01,2.1000e+01
IMP_SCORE,3062,GO:0051348,1.7788e-01,8.7000e+01
IMP_SCORE,3063,GO:0046872,1.7786e-01,1.3860e+03
IMP_SCORE,3064,GO:0002920,1.7779e-01,4.9000e+01
IMP_SCORE,3065,GO:0022604,1.7777e-01,1.6700e+02
IMP_SCORE,3066,GO:0043392,1.7776e-01,4.3000e+01
IMP_SCORE,3067,GO:0043101,1.7775e-01,1.0000e+01
IMP_SCORE,3068,GO:0051224,1.7772e-01,6.2000e+01
IMP_SCORE,3069,GO:0018958,1.7762e-01,4.9000e+01
IMP_SCORE,3070,GO:0050852,1.7759e-01,4.2000e+01
IMP_SCORE,3071,GO:1903317,1.7758e-01,7.3000e+01
IMP_SCORE,3072,GO:0044262,1.7756e-01,7.8000e+01
IMP_SCORE,3073,GO:0015908,1.7748e-01,3.1000e+01
IMP_SCORE,3074,GO:0051492,1.7748e-01,2.5000e+01
IMP_SCORE,3075,GO:0048002,1.7748e-01,1.0400e+02
IMP_SCORE,3076,GO:0006520,1.7745e-01,1.4100e+02
IMP_SCORE,3077,GO:0046822,1.7742e-01,5.2000e+01
IMP_SCORE,3078,GO:0071214,1.7742e-01,1.0500e+02
IMP_SCORE,3079,GO:0048521,1.7741e-01,7.0000e+00
IMP_SCORE,3080,GO:0005518,1.7736e-01,6.0000e+01
IMP_SCORE,3081,GO:0033273,1.7736e-01,1.3000e+01
IMP_SCORE,3082,GO:0046903,1.7731e-01,2.4300e+02
IMP_SCORE,3083,GO:1901615,1.7726e-01,2.2200e+02
IMP_SCORE,3084,GO:0010564,1.7726e-01,1.5200e+02
IMP_SCORE,3085,GO:0006886,1.7722e-01,2.4900e+02
IMP_SCORE,3086,GO:0042461,1.7719e-01,1.9000e+01
IMP_SCORE,3087,GO:1903429,1.7717e-01,1.1000e+01
IMP_SCORE,3088,GO:0010975,1.7716e-01,1.2300e+02
IMP_SCORE,3089,GO:0006956,1.7705e-01,5.8000e+01
IMP_SCORE,3090,GO:0032839,1.7703e-01,2.0000e+01
IMP_SCORE,3091,GO:0002573,1.7702e-01,4.1000e+01
IMP_SCORE,3092,GO:0004896,1.7699e-01,1.4500e+02
IMP_SCORE,3093,GO:0032869,1.7697e-01,5.9000e+01
IMP_SCORE,3094,GO:0008047,1.7697e-01,2.7200e+02
IMP_SCORE,3095,GO:0035579,1.7695e-01,7.9000e+01
IMP_SCORE,3096,GO:0016052,1.7694e-01,7.6000e+01
IMP_SCORE,3097,GO:0006897,1.7686e-01,3.1500e+02
IMP_SCORE,3098,GO:0021895,1.7682e-01,1.3000e+01
IMP_SCORE,3099,GO:0008202,1.7677e-01,8.4000e+01
IMP_SCORE,3100,GO:1990748,1.7677e-01,8.2000e+01
IMP_SCORE,3101,GO:0050896,1.7673e-01,1.3730e+03
IMP_SCORE,3102,GO:0046456,1.7666e-01,2.4000e+01
IMP_SCORE,3103,GO:0061659,1.7664e-01,6.1000e+01
IMP_SCORE,3104,GO:0016311,1.7664e-01,1.7200e+02
IMP_SCORE,3105,GO:0019371,1.7663e-01,1.1000e+01
IMP_SCORE,3106,GO:0098660,1.7661e-01,1.8300e+02
IMP_SCORE,3107,GO:0003841,1.7661e-01,1.2000e+01
IMP_SCORE,3108,GO:0010839,1.7660e-01,1.3000e+01
IMP_SCORE,3109,GO:0042166,1.7655e-01,1.2000e+01
IMP_SCORE,3110,GO:0045744,1.7655e-01,2.5000e+01
IMP_SCORE,3111,GO:0044322,1.7654e-01,8.0000e+00
IMP_SCORE,3112,GO:0008083,1.7654e-01,1.2700e+02
IMP_SCORE,3113,GO:0045595,1.7642e-01,4.1000e+02
IMP_SCORE,3114,GO:0006839,1.7639e-01,5.1000e+01
IMP_SCORE,3115,GO:0048145,1.7638e-01,4.2000e+01
IMP_SCORE,3116,GO:0019213,1.7636e-01,3.1000e+01
IMP_SCORE,3117,GO:0006090,1.7632e-01,3.9000e+01
IMP_SCORE,3118,GO:1904591,1.7632e-01,1.8000e+01
IMP_SCORE,3119,GO:2001242,1.7627e-01,4.6000e+01
IMP_SCORE,3120,GO:0061620,1.7626e-01,1.3000e+01
IMP_SCORE,3121,GO:0050786,1.7625e-01,3.5000e+01
IMP_SCORE,3122,GO:0007346,1.7624e-01,1.3900e+02
IMP_SCORE,3123,GO:0060341,1.7624e-01,2.4800e+02
IMP_SCORE,3124,GO:0006955,1.7624e-01,4.9400e+02
IMP_SCORE,3125,GO:0031344,1.7614e-01,1.8700e+02
IMP_SCORE,3126,GO:0042130,1.7612e-01,3.4000e+01
IMP_SCORE,3127,GO:1904950,1.7611e-01,6.7000e+01
IMP_SCORE,3128,GO:0072401,1.7604e-01,1.1000e+01
IMP_SCORE,3129,GO:0071481,1.7602e-01,1.2000e+01
IMP_SCORE,3130,GO:0009812,1.7593e-01,2.0000e+00
IMP_SCORE,3131,GO:0022848,1.7590e-01,7.0000e+00
IMP_SCORE,3132,GO:2000269,1.7586e-01,2.5000e+01
IMP_SCORE,3133,GO:0009187,1.7583e-01,1.1000e+01
IMP_SCORE,3134,GO:0001662,1.7578e-01,1.7000e+01
IMP_SCORE,3135,GO:0030949,1.7576e-01,6.0000e+00
IMP_SCORE,3136,GO:0043167,1.7575e-01,1.6450e+03
IMP_SCORE,3137,GO:0002820,1.7573e-01,1.5000e+01
IMP_SCORE,3138,GO:0010575,1.7569e-01,1.5000e+01
IMP_SCORE,3139,GO:0000165,1.7561e-01,6.8000e+01
IMP_SCORE,3140,GO:0016594,1.7558e-01,1.8000e+01
IMP_SCORE,3141,GO:0001067,1.7555e-01,1.8200e+02
IMP_SCORE,3142,GO:0001817,1.7552e-01,2.0700e+02
IMP_SCORE,3143,GO:0006111,1.7550e-01,2.4000e+01
IMP_SCORE,3144,GO:0031272,1.7548e-01,6.0000e+00
IMP_SCORE,3145,GO:0070664,1.7546e-01,3.4000e+01
IMP_SCORE,3146,GO:1902041,1.7545e-01,1.7000e+01
IMP_SCORE,3147,GO:0004620,1.7545e-01,9.5000e+01
IMP_SCORE,3148,GO:0048708,1.7545e-01,1.8000e+01
IMP_SCORE,3149,GO:0072529,1.7543e-01,1.6000e+01
IMP_SCORE,3150,GO:0002312,1.7542e-01,1.7000e+01
IMP_SCORE,3151,GO:0005085,1.7540e-01,1.5500e+02
IMP_SCORE,3152,GO:0005615,1.7532e-01,1.0710e+03
IMP_SCORE,3153,GO:0001774,1.7529e-01,3.0000e+01
IMP_SCORE,3154,GO:0034362,1.7528e-01,4.0000e+00
IMP_SCORE,3155,GO:0010821,1.7523e-01,7.5000e+01
IMP_SCORE,3156,GO:0042629,1.7521e-01,2.6000e+01
IMP_SCORE,3157,GO:0008361,1.7521e-01,4.7000e+01
IMP_SCORE,3158,GO:0042455,1.7520e-01,1.5000e+01
IMP_SCORE,3159,GO:1901136,1.7520e-01,9.1000e+01
IMP_SCORE,3160,GO:0019200,1.7515e-01,1.5000e+01
IMP_SCORE,3161,GO:0070588,1.7512e-01,4.6000e+01
IMP_SCORE,3162,GO:0042632,1.7511e-01,2.5000e+01
IMP_SCORE,3163,GO:0002704,1.7510e-01,1.4000e+01
IMP_SCORE,3164,GO:0051154,1.7508e-01,2.5000e+01
IMP_SCORE,3165,GO:0097553,1.7507e-01,1.1000e+01
IMP_SCORE,3166,GO:0046700,1.7506e-01,1.3100e+02
IMP_SCORE,3167,GO:0008347,1.7503e-01,3.6000e+01
IMP_SCORE,3168,GO:0002285,1.7500e-01,3.1000e+01
IMP_SCORE,3169,GO:0019867,1.7499e-01,1.3500e+02
IMP_SCORE,3170,GO:0035666,1.7490e-01,1.2000e+01
IMP_SCORE,3171,GO:1902099,1.7488e-01,8.0000e+00
IMP_SCORE,3172,GO:0098588,1.7482e-01,6.6000e+02
IMP_SCORE,3173,GO:0002693,1.7481e-01,4.0000e+00
IMP_SCORE,3174,GO:0055088,1.7476e-01,4.1000e+01
IMP_SCORE,3175,GO:0030554,1.7474e-01,4.0200e+02
IMP_SCORE,3176,GO:0007268,1.7474e-01,1.3900e+02
IMP_SCORE,3177,GO:1903039,1.7473e-01,6.8000e+01
IMP_SCORE,3178,GO:0044247,1.7472e-01,1.6000e+01
IMP_SCORE,3179,GO:0046390,1.7471e-01,3.4000e+01
IMP_SCORE,3180,GO:0036314,1.7469e-01,2.1000e+01
IMP_SCORE,3181,GO:0051081,1.7463e-01,2.5000e+01
IMP_SCORE,3182,GO:0006909,1.7461e-01,7.3000e+01
IMP_SCORE,3183,GO:0051303,1.7461e-01,2.8000e+01
IMP_SCORE,3184,GO:0019901,1.7457e-01,3.2700e+02
IMP_SCORE,3185,GO:0001159,1.7457e-01,8.8000e+01
IMP_SCORE,3186,GO:0006875,1.7455e-01,1.1800e+02
IMP_SCORE,3187,GO:0003012,1.7453e-01,1.3800e+02
IMP_SCORE,3188,GO:0090407,1.7446e-01,1.2600e+02
IMP_SCORE,3189,GO:0009314,1.7444e-01,1.5100e+02
IMP_SCORE,3190,GO:1902176,1.7443e-01,1.0000e+01
IMP_SCORE,3191,GO:0061097,1.7442e-01,2.6000e+01
IMP_SCORE,3192,GO:0007623,1.7439e-01,4.9000e+01
IMP_SCORE,3193,GO:0006643,1.7436e-01,1.3600e+02
IMP_SCORE,3194,GO:0007271,1.7435e-01,1.2000e+01
IMP_SCORE,3195,GO:0048545,1.7426e-01,6.9000e+01
IMP_SCORE,3196,GO:0044767,1.7426e-01,1.2640e+03
IMP_SCORE,3197,GO:0002577,1.7425e-01,1.7000e+01
IMP_SCORE,3198,GO:2000113,1.7425e-01,1.8200e+02
IMP_SCORE,3199,GO:0090003,1.7424e-01,2.7000e+01
IMP_SCORE,3200,GO:0002443,1.7410e-01,4.3000e+01
IMP_SCORE,3201,GO:0008076,1.7407e-01,6.4000e+01
IMP_SCORE,3202,GO:0043169,1.7402e-01,1.4180e+03
IMP_SCORE,3203,GO:1903305,1.7397e-01,4.3000e+01
IMP_SCORE,3204,GO:0030540,1.7396e-01,8.0000e+00
IMP_SCORE,3205,GO:0008307,1.7394e-01,4.0000e+01
IMP_SCORE,3206,GO:0051701,1.7393e-01,7.6000e+01
IMP_SCORE,3207,GO:0003823,1.7392e-01,7.8000e+01
IMP_SCORE,3208,GO:0048522,1.7391e-01,7.7800e+02
IMP_SCORE,3209,GO:0032787,1.7390e-01,1.8800e+02
IMP_SCORE,3210,GO:0046173,1.7389e-01,3.0000e+01
IMP_SCORE,3211,GO:0009987,1.7388e-01,1.1600e+03
IMP_SCORE,3212,GO:0006101,1.7387e-01,2.9000e+01
IMP_SCORE,3213,GO:0050731,1.7383e-01,5.0000e+01
IMP_SCORE,3214,GO:0042127,1.7381e-01,5.5700e+02
IMP_SCORE,3215,GO:0044237,1.7380e-01,8.9800e+02
IMP_SCORE,3216,GO:0010842,1.7379e-01,2.1000e+01
IMP_SCORE,3217,GO:0008239,1.7379e-01,1.9000e+01
IMP_SCORE,3218,GO:0001228,1.7378e-01,7.1000e+01
IMP_SCORE,3219,GO:0032434,1.7375e-01,3.3000e+01
IMP_SCORE,3220,GO:0030155,1.7373e-01,2.1600e+02
IMP_SCORE,3221,GO:0060612,1.7371e-01,2.4000e+01
IMP_SCORE,3222,GO:0051220,1.7368e-01,1.2000e+01
IMP_SCORE,3223,GO:0045596,1.7367e-01,2.0600e+02
IMP_SCORE,3224,GO:0043679,1.7357e-01,3.5000e+01
IMP_SCORE,3225,GO:0030833,1.7356e-01,3.7000e+01
IMP_SCORE,3226,GO:1904315,1.7355e-01,7.0000e+00
IMP_SCORE,3227,GO:0032561,1.7354e-01,1.9400e+02
IMP_SCORE,3228,GO:0032418,1.7353e-01,1.7000e+01
IMP_SCORE,3229,GO:0051188,1.7351e-01,1.0600e+02
IMP_SCORE,3230,GO:0031420,1.7342e-01,9.0000e+00
IMP_SCORE,3231,GO:0009893,1.7337e-01,4.5200e+02
IMP_SCORE,3232,GO:0045935,1.7334e-01,2.5100e+02
IMP_SCORE,3233,GO:0051707,1.7334e-01,2.2400e+02
IMP_SCORE,3234,GO:0070302,1.7329e-01,4.6000e+01
IMP_SCORE,3235,GO:0019221,1.7325e-01,2.1400e+02
IMP_SCORE,3236,GO:0061134,1.7325e-01,9.5000e+01
IMP_SCORE,3237,GO:0000159,1.7324e-01,3.1000e+01
IMP_SCORE,3238,GO:0043170,1.7322e-01,8.8500e+02
IMP_SCORE,3239,GO:1903749,1.7321e-01,4.8000e+01
IMP_SCORE,3240,GO:2001273,1.7318e-01,3.0000e+00
IMP_SCORE,3241,GO:0006450,1.7316e-01,2.6000e+01
IMP_SCORE,3242,GO:0001523,1.7313e-01,4.9000e+01
IMP_SCORE,3243,GO:0032943,1.7312e-01,2.3000e+01
IMP_SCORE,3244,GO:0050829,1.7310e-01,2.4000e+01
IMP_SCORE,3245,GO:0009309,1.7309e-01,2.5000e+01
IMP_SCORE,3246,GO:0007399,1.7307e-01,3.8400e+02
IMP_SCORE,3247,GO:0019899,1.7305e-01,9.4300e+02
IMP_SCORE,3248,GO:0043177,1.7305e-01,1.0600e+02
IMP_SCORE,3249,GO:0017171,1.7302e-01,2.3800e+02
IMP_SCORE,3250,GO:2000145,1.7299e-01,2.4000e+02
IMP_SCORE,3251,GO:0050873,1.7297e-01,1.7000e+01
IMP_SCORE,3252,GO:0015485,1.7294e-01,3.3000e+01
IMP_SCORE,3253,GO:0048193,1.7292e-01,1.6000e+02
IMP_SCORE,3254,GO:2001022,1.7291e-01,1.9000e+01
IMP_SCORE,3255,GO:0032891,1.7288e-01,1.1000e+01
IMP_SCORE,3256,GO:0098801,1.7287e-01,1.4000e+01
IMP_SCORE,3257,GO:0035904,1.7287e-01,8.0000e+00
IMP_SCORE,3258,GO:0071577,1.7285e-01,1.9000e+01
IMP_SCORE,3259,GO:0008238,1.7284e-01,1.4900e+02
IMP_SCORE,3260,GO:0007507,1.7284e-01,8.8000e+01
IMP_SCORE,3261,GO:0005516,1.7283e-01,4.4900e+02
IMP_SCORE,3262,GO:0000428,1.7275e-01,1.1000e+01
IMP_SCORE,3263,GO:0022617,1.7272e-01,7.2000e+01
IMP_SCORE,3264,GO:0031338,1.7264e-01,2.8000e+01
IMP_SCORE,3265,GO:0015701,1.7251e-01,6.0000e+01
IMP_SCORE,3266,GO:0061024,1.7247e-01,3.6900e+02
IMP_SCORE,3267,GO:0016208,1.7241e-01,9.0000e+00
IMP_SCORE,3268,GO:0050801,1.7236e-01,1.8000e+02
IMP_SCORE,3269,GO:0080111,1.7232e-01,8.0000e+00
IMP_SCORE,3270,GO:0009792,1.7231e-01,5.1000e+01
IMP_SCORE,3271,GO:0046463,1.7230e-01,4.4000e+01
IMP_SCORE,3272,GO:0042887,1.7229e-01,5.8000e+01
IMP_SCORE,3273,GO:0043097,1.7227e-01,9.0000e+00
IMP_SCORE,3274,GO:0086065,1.7226e-01,1.5000e+01
IMP_SCORE,3275,GO:0008236,1.7225e-01,2.1700e+02
IMP_SCORE,3276,GO:0031410,1.7224e-01,5.7900e+02
IMP_SCORE,3277,GO:0090090,1.7218e-01,2.9000e+01
IMP_SCORE,3278,GO:0046348,1.7218e-01,3.5000e+01
IMP_SCORE,3279,GO:0050880,1.7216e-01,4.0000e+01
IMP_SCORE,3280,GO:0032400,1.7212e-01,8.0000e+00
IMP_SCORE,3281,GO:0043412,1.7212e-01,6.3900e+02
IMP_SCORE,3282,GO:0036260,1.7208e-01,6.0000e+00
IMP_SCORE,3283,GO:0032588,1.7208e-01,5.9000e+01
IMP_SCORE,3284,GO:0032555,1.7208e-01,3.9400e+02
IMP_SCORE,3285,GO:0048519,1.7204e-01,8.9000e+02
IMP_SCORE,3286,GO:0034762,1.7203e-01,1.2500e+02
IMP_SCORE,3287,GO:0050433,1.7203e-01,8.0000e+00
IMP_SCORE,3288,GO:0007129,1.7200e-01,7.0000e+00
IMP_SCORE,3289,GO:0032270,1.7196e-01,2.6100e+02
IMP_SCORE,3290,GO:0048013,1.7195e-01,5.2000e+01
IMP_SCORE,3291,GO:0043015,1.7194e-01,1.9000e+01
IMP_SCORE,3292,GO:0009201,1.7190e-01,1.3000e+01
IMP_SCORE,3293,GO:0023056,1.7185e-01,3.2300e+02
IMP_SCORE,3294,GO:0022011,1.7184e-01,2.3000e+01
IMP_SCORE,3295,GO:0006366,1.7183e-01,1.6600e+02
IMP_SCORE,3296,GO:0097300,1.7178e-01,3.2000e+01
IMP_SCORE,3297,GO:0055114,1.7178e-01,4.6700e+02
IMP_SCORE,3298,GO:0044212,1.7175e-01,1.6700e+02
IMP_SCORE,3299,GO:0036152,1.7174e-01,4.9000e+01
IMP_SCORE,3300,GO:0006958,1.7172e-01,6.0000e+01
IMP_SCORE,3301,GO:0016021,1.7167e-01,1.4850e+03
IMP_SCORE,3302,GO:0070613,1.7165e-01,5.3000e+01
IMP_SCORE,3303,GO:0048285,1.7164e-01,1.2900e+02
IMP_SCORE,3304,GO:0004385,1.7163e-01,1.9000e+01
IMP_SCORE,3305,GO:0099118,1.7160e-01,2.9000e+01
IMP_SCORE,3306,GO:0050707,1.7158e-01,3.7000e+01
IMP_SCORE,3307,GO:0045937,1.7152e-01,1.8100e+02
IMP_SCORE,3308,GO:0045061,1.7149e-01,1.3000e+01
IMP_SCORE,3309,GO:0007059,1.7142e-01,4.7000e+01
IMP_SCORE,3310,GO:0051193,1.7141e-01,1.9000e+01
IMP_SCORE,3311,GO:0015464,1.7140e-01,2.3000e+01
IMP_SCORE,3312,GO:0051569,1.7139e-01,1.0000e+01
IMP_SCORE,3313,GO:0043903,1.7138e-01,9.9000e+01
IMP_SCORE,3314,GO:0030660,1.7138e-01,2.7000e+01
IMP_SCORE,3315,GO:0051607,1.7137e-01,6.5000e+01
IMP_SCORE,3316,GO:0006482,1.7134e-01,1.5000e+01
IMP_SCORE,3317,GO:0010883,1.7129e-01,2.0000e+01
IMP_SCORE,3318,GO:0043371,1.7127e-01,9.0000e+00
IMP_SCORE,3319,GO:0031324,1.7126e-01,3.9300e+02
IMP_SCORE,3320,GO:0006629,1.7120e-01,4.3800e+02
IMP_SCORE,3321,GO:0046165,1.7118e-01,4.9000e+01
IMP_SCORE,3322,GO:0044448,1.7117e-01,6.7000e+01
IMP_SCORE,3323,GO:0031253,1.7115e-01,1.1600e+02
IMP_SCORE,3324,GO:0033500,1.7115e-01,5.9000e+01
IMP_SCORE,3325,GO:0070266,1.7112e-01,1.9000e+01
IMP_SCORE,3326,GO:0008380,1.7109e-01,1.3400e+02
IMP_SCORE,3327,GO:0016010,1.7107e-01,3.3000e+01
IMP_SCORE,3328,GO:0016922,1.7098e-01,7.0000e+00
IMP_SCORE,3329,GO:0014041,1.7098e-01,9.0000e+00
IMP_SCORE,3330,GO:0035308,1.7096e-01,1.5000e+01
IMP_SCORE,3331,GO:0046030,1.7095e-01,1.0000e+00
IMP_SCORE,3332,GO:1902237,1.7095e-01,1.0000e+00
IMP_SCORE,3333,GO:0045211,1.7091e-01,1.4700e+02
IMP_SCORE,3334,GO:0043967,1.7087e-01,6.0000e+00
IMP_SCORE,3335,GO:0044699,1.7085e-01,1.4890e+03
IMP_SCORE,3336,GO:0050891,1.7081e-01,2.0000e+01
IMP_SCORE,3337,GO:0015931,1.7078e-01,8.3000e+01
IMP_SCORE,3338,GO:0035556,1.7076e-01,5.0100e+02
IMP_SCORE,3339,GO:0090630,1.7073e-01,5.6000e+01
IMP_SCORE,3340,GO:0007565,1.7072e-01,6.5000e+01
IMP_SCORE,3341,GO:0008305,1.7072e-01,2.9000e+01
IMP_SCORE,3342,GO:0051186,1.7069e-01,1.7600e+02
IMP_SCORE,3343,GO:0019432,1.7064e-01,2.9000e+01
IMP_SCORE,3344,GO:0004177,1.7060e-01,7.0000e+01
IMP_SCORE,3345,GO:0046461,1.7055e-01,1.6000e+01
IMP_SCORE,3346,GO:1905330,1.7055e-01,3.1000e+01
IMP_SCORE,3347,GO:0016776,1.7053e-01,4.0000e+01
IMP_SCORE,3348,GO:0045934,1.7050e-01,2.2900e+02
IMP_SCORE,3349,GO:0035088,1.7048e-01,3.7000e+01
IMP_SCORE,3350,GO:1901550,1.7037e-01,9.0000e+00
IMP_SCORE,3351,GO:0098858,1.7028e-01,1.0000e+02
IMP_SCORE,3352,GO:0099513,1.7026e-01,2.7200e+02
IMP_SCORE,3353,GO:0046717,1.7023e-01,3.0000e+01
IMP_SCORE,3354,GO:0043168,1.7015e-01,8.5100e+02
IMP_SCORE,3355,GO:0010644,1.7013e-01,6.0000e+00
IMP_SCORE,3356,GO:1901605,1.7010e-01,1.2900e+02
IMP_SCORE,3357,GO:1901135,1.7006e-01,3.2000e+02
IMP_SCORE,3358,GO:0045921,1.7001e-01,2.9000e+01
IMP_SCORE,3359,GO:0010941,1.6999e-01,4.5200e+02
IMP_SCORE,3360,GO:1905475,1.6997e-01,5.3000e+01
IMP_SCORE,3361,GO:0004521,1.6991e-01,5.4000e+01
IMP_SCORE,3362,GO:0006044,1.6986e-01,1.0000e+01
IMP_SCORE,3363,GO:0004601,1.6985e-01,5.5000e+01
IMP_SCORE,3364,GO:0022610,1.6982e-01,6.3100e+02
IMP_SCORE,3365,GO:0071827,1.6980e-01,7.0000e+00
IMP_SCORE,3366,GO:0042594,1.6979e-01,6.2000e+01
IMP_SCORE,3367,GO:0050804,1.6976e-01,1.1200e+02
IMP_SCORE,3368,GO:0019903,1.6976e-01,5.7000e+01
IMP_SCORE,3369,GO:0007015,1.6975e-01,9.3000e+01
IMP_SCORE,3370,GO:0044093,1.6965e-01,4.8100e+02
IMP_SCORE,3371,GO:0010874,1.6965e-01,8.0000e+00
IMP_SCORE,3372,GO:0016324,1.6958e-01,2.4400e+02
IMP_SCORE,3373,GO:0006082,1.6957e-01,2.7900e+02
IMP_SCORE,3374,GO:1902652,1.6954e-01,5.5000e+01
IMP_SCORE,3375,GO:0014912,1.6951e-01,1.2000e+01
IMP_SCORE,3376,GO:0006575,1.6951e-01,1.0700e+02
IMP_SCORE,3377,GO:0009205,1.6950e-01,3.0000e+01
IMP_SCORE,3378,GO:0010501,1.6950e-01,2.8000e+01
IMP_SCORE,3379,GO:0070076,1.6944e-01,1.7000e+01
IMP_SCORE,3380,GO:0016363,1.6935e-01,4.7000e+01
IMP_SCORE,3381,GO:0051639,1.6932e-01,2.3000e+01
IMP_SCORE,3382,GO:0030808,1.6927e-01,2.7000e+01
IMP_SCORE,3383,GO:0016571,1.6922e-01,3.0000e+01
IMP_SCORE,3384,GO:0042171,1.6920e-01,9.0000e+00
IMP_SCORE,3385,GO:0009251,1.6918e-01,1.7000e+01
IMP_SCORE,3386,GO:0009966,1.6917e-01,5.8000e+02
IMP_SCORE,3387,GO:0006952,1.6912e-01,5.1900e+02
IMP_SCORE,3388,GO:0031629,1.6906e-01,1.3000e+01
IMP_SCORE,3389,GO:0030971,1.6901e-01,4.5000e+01
IMP_SCORE,3390,GO:0071320,1.6900e-01,1.3000e+01
IMP_SCORE,3391,GO:0035821,1.6900e-01,4.1000e+01
IMP_SCORE,3392,GO:0016574,1.6893e-01,6.0000e+00
IMP_SCORE,3393,GO:0051346,1.6892e-01,1.4700e+02
IMP_SCORE,3394,GO:0051173,1.6888e-01,2.6600e+02
IMP_SCORE,3395,GO:0016411,1.6887e-01,1.4000e+01
IMP_SCORE,3396,GO:0008417,1.6885e-01,6.0000e+00
IMP_SCORE,3397,GO:0000139,1.6883e-01,3.3000e+02
IMP_SCORE,3398,GO:0009968,1.6881e-01,3.0500e+02
IMP_SCORE,3399,GO:0090175,1.6881e-01,2.1000e+01
IMP_SCORE,3400,GO:0006644,1.6880e-01,1.8100e+02
IMP_SCORE,3401,GO:0030425,1.6879e-01,2.0900e+02
IMP_SCORE,3402,GO:0021549,1.6874e-01,4.1000e+01
IMP_SCORE,3403,GO:0044711,1.6872e-01,3.3100e+02
IMP_SCORE,3404,GO:0045665,1.6871e-01,7.4000e+01
IMP_SCORE,3405,GO:0006040,1.6859e-01,6.1000e+01
IMP_SCORE,3406,GO:0044281,1.6857e-01,4.4700e+02
IMP_SCORE,3407,GO:0033674,1.6854e-01,8.3000e+01
IMP_SCORE,3408,GO:1902307,1.6854e-01,8.0000e+00
IMP_SCORE,3409,GO:0010468,1.6853e-01,4.4700e+02
IMP_SCORE,3410,GO:0071398,1.6852e-01,9.0000e+00
IMP_SCORE,3411,GO:0052813,1.6850e-01,3.8000e+01
IMP_SCORE,3412,GO:0030003,1.6846e-01,1.6000e+02
IMP_SCORE,3413,GO:0010469,1.6845e-01,3.7000e+01
IMP_SCORE,3414,GO:0030507,1.6844e-01,1.1000e+01
IMP_SCORE,3415,GO:0019915,1.6843e-01,2.3000e+01
IMP_SCORE,3416,GO:0044248,1.6839e-01,4.1600e+02
IMP_SCORE,3417,GO:1903038,1.6837e-01,2.9000e+01
IMP_SCORE,3418,GO:0005540,1.6828e-01,7.5000e+01
IMP_SCORE,3419,GO:0006412,1.6826e-01,4.6000e+01
IMP_SCORE,3420,GO:0008299,1.6818e-01,1.2000e+01
IMP_SCORE,3421,GO:0043330,1.6814e-01,1.7000e+01
IMP_SCORE,3422,GO:0019900,1.6812e-01,3.9600e+02
IMP_SCORE,3423,GO:0030968,1.6811e-01,5.2000e+01
IMP_SCORE,3424,GO:0034284,1.6807e-01,6.2000e+01
IMP_SCORE,3425,GO:0005230,1.6802e-01,3.0000e+01
IMP_SCORE,3426,GO:1901985,1.6798e-01,1.4000e+01
IMP_SCORE,3427,GO:0000982,1.6798e-01,8.8000e+01
IMP_SCORE,3428,GO:0090313,1.6797e-01,2.1000e+01
IMP_SCORE,3429,GO:1901505,1.6794e-01,7.5000e+01
IMP_SCORE,3430,GO:0060249,1.6794e-01,1.2000e+02
IMP_SCORE,3431,GO:0048608,1.6785e-01,8.2000e+01
IMP_SCORE,3432,GO:0051082,1.6784e-01,9.1000e+01
IMP_SCORE,3433,GO:0016646,1.6779e-01,2.6000e+01
IMP_SCORE,3434,GO:0005160,1.6778e-01,9.0000e+00
IMP_SCORE,3435,GO:0005244,1.6777e-01,8.0000e+01
IMP_SCORE,3436,GO:0042415,1.6777e-01,1.3000e+01
IMP_SCORE,3437,GO:0051174,1.6771e-01,3.3100e+02
IMP_SCORE,3438,GO:0006793,1.6768e-01,5.4700e+02
IMP_SCORE,3439,GO:1901160,1.6766e-01,1.7000e+01
IMP_SCORE,3440,GO:0044057,1.6764e-01,1.9600e+02
IMP_SCORE,3441,GO:1901989,1.6763e-01,3.8000e+01
IMP_SCORE,3442,GO:0001932,1.6761e-01,2.1300e+02
IMP_SCORE,3443,GO:0010556,1.6760e-01,3.7400e+02
IMP_SCORE,3444,GO:0005102,1.6760e-01,8.6500e+02
IMP_SCORE,3445,GO:0071880,1.6757e-01,6.0000e+00
IMP_SCORE,3446,GO:0051130,1.6756e-01,2.9100e+02
IMP_SCORE,3447,GO:0006635,1.6756e-01,4.6000e+01
IMP_SCORE,3448,GO:0045111,1.6753e-01,6.6000e+01
IMP_SCORE,3449,GO:0015645,1.6752e-01,1.2000e+01
IMP_SCORE,3450,GO:0006739,1.6751e-01,4.1000e+01
IMP_SCORE,3451,GO:0048020,1.6745e-01,1.4000e+01
IMP_SCORE,3452,GO:0048738,1.6740e-01,1.0000e+01
IMP_SCORE,3453,GO:0002460,1.6737e-01,4.3000e+01
IMP_SCORE,3454,GO:0097193,1.6735e-01,5.3000e+01
IMP_SCORE,3455,GO:0090314,1.6734e-01,2.2000e+01
IMP_SCORE,3456,GO:0008565,1.6730e-01,4.7000e+01
IMP_SCORE,3457,GO:1901576,1.6722e-01,5.7200e+02
IMP_SCORE,3458,GO:0006807,1.6717e-01,5.9600e+02
IMP_SCORE,3459,GO:0051094,1.6717e-01,2.7900e+02
IMP_SCORE,3460,GO:0060255,1.6717e-01,5.7600e+02
IMP_SCORE,3461,GO:0051170,1.6715e-01,4.8000e+01
IMP_SCORE,3462,GO:1901216,1.6712e-01,1.6000e+01
IMP_SCORE,3463,GO:0002495,1.6710e-01,8.7000e+01
IMP_SCORE,3464,GO:0022404,1.6703e-01,2.4000e+01
IMP_SCORE,3465,GO:0051294,1.6702e-01,7.0000e+00
IMP_SCORE,3466,GO:0060122,1.6697e-01,9.0000e+00
IMP_SCORE,3467,GO:0042359,1.6696e-01,8.0000e+00
IMP_SCORE,3468,GO:0044788,1.6694e-01,1.2000e+01
IMP_SCORE,3469,GO:0061088,1.6693e-01,2.4000e+01
IMP_SCORE,3470,GO:0044765,1.6692e-01,5.6200e+02
IMP_SCORE,3471,GO:0043233,1.6689e-01,4.3200e+02
IMP_SCORE,3472,GO:1902582,1.6685e-01,1.1300e+02
IMP_SCORE,3473,GO:0008105,1.6679e-01,1.1000e+01
IMP_SCORE,3474,GO:0072594,1.6675e-01,8.4000e+01
IMP_SCORE,3475,GO:0006768,1.6668e-01,5.0000e+00
IMP_SCORE,3476,GO:0009086,1.6666e-01,1.6000e+01
IMP_SCORE,3477,GO:0001968,1.6660e-01,2.3000e+01
IMP_SCORE,3478,GO:0022607,1.6657e-01,8.1800e+02
IMP_SCORE,3479,GO:0051590,1.6657e-01,8.0000e+00
IMP_SCORE,3480,GO:0005089,1.6654e-01,4.4000e+01
IMP_SCORE,3481,GO:0007050,1.6652e-01,4.5000e+01
IMP_SCORE,3482,GO:0019220,1.6647e-01,3.0900e+02
IMP_SCORE,3483,GO:1903532,1.6646e-01,9.1000e+01
IMP_SCORE,3484,GO:0002478,1.6644e-01,1.1600e+02
IMP_SCORE,3485,GO:2001235,1.6641e-01,5.8000e+01
IMP_SCORE,3486,GO:0006915,1.6635e-01,3.5500e+02
IMP_SCORE,3487,GO:0042573,1.6634e-01,1.4000e+01
IMP_SCORE,3488,GO:0048589,1.6631e-01,1.4200e+02
IMP_SCORE,3489,GO:0045580,1.6628e-01,3.7000e+01
IMP_SCORE,3490,GO:0098602,1.6624e-01,1.8100e+02
IMP_SCORE,3491,GO:0022602,1.6624e-01,2.5000e+01
IMP_SCORE,3492,GO:0001952,1.6622e-01,3.0000e+01
IMP_SCORE,3493,GO:0043393,1.6622e-01,6.6000e+01
IMP_SCORE,3494,GO:0010604,1.6622e-01,4.0300e+02
IMP_SCORE,3495,GO:0004029,1.6619e-01,4.4000e+01
IMP_SCORE,3496,GO:0061448,1.6617e-01,3.1000e+01
IMP_SCORE,3497,GO:0048870,1.6617e-01,3.2900e+02
IMP_SCORE,3498,GO:0097458,1.6616e-01,6.2500e+02
IMP_SCORE,3499,GO:0051093,1.6615e-01,2.2500e+02
IMP_SCORE,3500,GO:0016444,1.6610e-01,9.0000e+00
IMP_SCORE,3501,GO:0044421,1.6610e-01,1.3950e+03
IMP_SCORE,3502,GO:0060315,1.6609e-01,4.0000e+00
IMP_SCORE,3503,GO:0038024,1.6604e-01,6.8000e+01
IMP_SCORE,3504,GO:0051150,1.6601e-01,8.0000e+00
IMP_SCORE,3505,GO:0036149,1.6597e-01,1.7000e+01
IMP_SCORE,3506,GO:0016358,1.6595e-01,1.6000e+01
IMP_SCORE,3507,GO:1901681,1.6593e-01,1.7600e+02
IMP_SCORE,3508,GO:0016477,1.6588e-01,3.1600e+02
IMP_SCORE,3509,GO:0044255,1.6587e-01,3.6900e+02
IMP_SCORE,3510,GO:0031267,1.6584e-01,1.7700e+02
IMP_SCORE,3511,GO:0009897,1.6584e-01,1.8900e+02
IMP_SCORE,3512,GO:0006165,1.6581e-01,1.4000e+01
IMP_SCORE,3513,GO:0016887,1.6581e-01,1.3300e+02
IMP_SCORE,3514,GO:0098609,1.6575e-01,2.6000e+02
IMP_SCORE,3515,GO:0032386,1.6571e-01,1.1500e+02
IMP_SCORE,3516,GO:0051091,1.6570e-01,6.9000e+01
IMP_SCORE,3517,GO:0044700,1.6564e-01,2.6400e+02
IMP_SCORE,3518,GO:0016701,1.6564e-01,4.7000e+01
IMP_SCORE,3519,GO:0000981,1.6550e-01,1.6200e+02
IMP_SCORE,3520,GO:0006928,1.6549e-01,5.4000e+02
IMP_SCORE,3521,GO:0015672,1.6538e-01,1.4800e+02
IMP_SCORE,3522,GO:0045597,1.6536e-01,2.6500e+02
IMP_SCORE,3523,GO:0046488,1.6536e-01,8.4000e+01
IMP_SCORE,3524,GO:0048584,1.6531e-01,3.9900e+02
IMP_SCORE,3525,GO:1904375,1.6526e-01,4.5000e+01
IMP_SCORE,3526,GO:0033077,1.6520e-01,4.0000e+00
IMP_SCORE,3527,GO:0009199,1.6517e-01,3.8000e+01
IMP_SCORE,3528,GO:0048585,1.6514e-01,3.5400e+02
IMP_SCORE,3529,GO:0042430,1.6504e-01,1.8000e+01
IMP_SCORE,3530,GO:0060548,1.6504e-01,2.7200e+02
IMP_SCORE,3531,GO:0009896,1.6501e-01,9.7000e+01
IMP_SCORE,3532,GO:0009063,1.6499e-01,8.8000e+01
IMP_SCORE,3533,GO:0045823,1.6496e-01,7.0000e+00
IMP_SCORE,3534,GO:0043550,1.6495e-01,7.0000e+00
IMP_SCORE,3535,GO:0010565,1.6491e-01,5.0000e+01
IMP_SCORE,3536,GO:0033008,1.6489e-01,8.0000e+00
IMP_SCORE,3537,GO:0035091,1.6487e-01,1.6800e+02
IMP_SCORE,3538,GO:0010837,1.6482e-01,8.0000e+00
IMP_SCORE,3539,GO:0080134,1.6481e-01,3.5500e+02
IMP_SCORE,3540,GO:0005732,1.6479e-01,3.0000e+00
IMP_SCORE,3541,GO:0044403,1.6479e-01,2.8200e+02
IMP_SCORE,3542,GO:0045892,1.6476e-01,1.8700e+02
IMP_SCORE,3543,GO:0032479,1.6475e-01,4.8000e+01
IMP_SCORE,3544,GO:0045601,1.6472e-01,3.2000e+01
IMP_SCORE,3545,GO:0045779,1.6472e-01,1.0000e+01
IMP_SCORE,3546,GO:0045685,1.6468e-01,3.3000e+01
IMP_SCORE,3547,GO:0030695,1.6457e-01,1.8900e+02
IMP_SCORE,3548,GO:0044425,1.6456e-01,1.5290e+03
IMP_SCORE,3549,GO:0005524,1.6455e-01,3.8000e+02
IMP_SCORE,3550,GO:0008630,1.6454e-01,2.6000e+01
IMP_SCORE,3551,GO:0009894,1.6454e-01,2.3600e+02
IMP_SCORE,3552,GO:0015002,1.6453e-01,5.0000e+00
IMP_SCORE,3553,GO:0051641,1.6452e-01,5.1400e+02
IMP_SCORE,3554,GO:0031401,1.6451e-01,1.7600e+02
IMP_SCORE,3555,GO:0034356,1.6448e-01,6.0000e+00
IMP_SCORE,3556,GO:0009719,1.6446e-01,2.8700e+02
IMP_SCORE,3557,GO:0071229,1.6438e-01,5.2000e+01
IMP_SCORE,3558,GO:0044433,1.6434e-01,4.3200e+02
IMP_SCORE,3559,GO:0072531,1.6430e-01,7.0000e+00
IMP_SCORE,3560,GO:0031234,1.6426e-01,3.5000e+01
IMP_SCORE,3561,GO:0072659,1.6425e-01,8.5000e+01
IMP_SCORE,3562,GO:0005902,1.6421e-01,5.1000e+01
IMP_SCORE,3563,GO:0006754,1.6416e-01,1.1000e+01
IMP_SCORE,3564,GO:0060090,1.6412e-01,9.3000e+01
IMP_SCORE,3565,GO:0071822,1.6407e-01,4.7500e+02
IMP_SCORE,3566,GO:1901991,1.6407e-01,4.4000e+01
IMP_SCORE,3567,GO:0032940,1.6404e-01,2.4100e+02
IMP_SCORE,3568,GO:0051171,1.6401e-01,4.5200e+02
IMP_SCORE,3569,GO:0042981,1.6400e-01,3.9200e+02
IMP_SCORE,3570,GO:0052689,1.6400e-01,1.7500e+02
IMP_SCORE,3571,GO:0032589,1.6397e-01,2.9000e+01
IMP_SCORE,3572,GO:0001704,1.6395e-01,1.1000e+01
IMP_SCORE,3573,GO:1901880,1.6389e-01,2.8000e+01
IMP_SCORE,3574,GO:0016597,1.6387e-01,4.2000e+01
IMP_SCORE,3575,GO:0042269,1.6384e-01,1.5000e+01
IMP_SCORE,3576,GO:0006461,1.6382e-01,4.1900e+02
IMP_SCORE,3577,GO:0051259,1.6375e-01,2.2500e+02
IMP_SCORE,3578,GO:0030331,1.6373e-01,3.5000e+01
IMP_SCORE,3579,GO:1900372,1.6373e-01,1.2000e+01
IMP_SCORE,3580,GO:0048856,1.6372e-01,1.1900e+03
IMP_SCORE,3581,GO:0043228,1.6367e-01,9.2100e+02
IMP_SCORE,3582,GO:0090502,1.6364e-01,5.3000e+01
IMP_SCORE,3583,GO:0031099,1.6363e-01,8.0000e+01
IMP_SCORE,3584,GO:0000975,1.6361e-01,1.9400e+02
IMP_SCORE,3585,GO:0060795,1.6361e-01,4.0000e+00
IMP_SCORE,3586,GO:0014068,1.6360e-01,1.8000e+01
IMP_SCORE,3587,GO:0005980,1.6358e-01,1.5000e+01
IMP_SCORE,3588,GO:0006664,1.6356e-01,9.1000e+01
IMP_SCORE,3589,GO:0031109,1.6355e-01,1.6000e+01
IMP_SCORE,3590,GO:0043269,1.6354e-01,1.6900e+02
IMP_SCORE,3591,GO:0043299,1.6352e-01,1.3000e+02
IMP_SCORE,3592,GO:0030099,1.6351e-01,6.2000e+01
IMP_SCORE,3593,GO:0035994,1.6347e-01,5.0000e+00
IMP_SCORE,3594,GO:0010557,1.6347e-01,2.3300e+02
IMP_SCORE,3595,GO:0008094,1.6346e-01,1.5000e+01
IMP_SCORE,3596,GO:0016836,1.6346e-01,1.4800e+02
IMP_SCORE,3597,GO:0007596,1.6341e-01,8.2000e+01
IMP_SCORE,3598,GO:0032886,1.6341e-01,6.2000e+01
IMP_SCORE,3599,GO:0005096,1.6340e-01,1.7100e+02
IMP_SCORE,3600,GO:0097435,1.6335e-01,1.4500e+02
IMP_SCORE,3601,GO:0005525,1.6333e-01,1.7200e+02
IMP_SCORE,3602,GO:0042308,1.6329e-01,2.7000e+01
IMP_SCORE,3603,GO:0048518,1.6329e-01,9.0400e+02
IMP_SCORE,3604,GO:0010648,1.6328e-01,3.0800e+02
IMP_SCORE,3605,GO:0005198,1.6327e-01,5.5000e+02
IMP_SCORE,3606,GO:0005248,1.6325e-01,7.0000e+00
IMP_SCORE,3607,GO:0008139,1.6325e-01,1.4000e+01
IMP_SCORE,3608,GO:0070585,1.6321e-01,2.0000e+01
IMP_SCORE,3609,GO:1901575,1.6321e-01,4.5900e+02
IMP_SCORE,3610,GO:1903035,1.6317e-01,3.2000e+01
IMP_SCORE,3611,GO:0019068,1.6317e-01,8.0000e+00
IMP_SCORE,3612,GO:0009948,1.6316e-01,2.5000e+01
IMP_SCORE,3613,GO:0042581,1.6314e-01,1.5000e+01
IMP_SCORE,3614,GO:0070382,1.6314e-01,7.0000e+01
IMP_SCORE,3615,GO:0042575,1.6310e-01,2.0000e+00
IMP_SCORE,3616,GO:0051648,1.6308e-01,3.8000e+01
IMP_SCORE,3617,GO:0006468,1.6307e-01,2.0500e+02
IMP_SCORE,3618,GO:0042398,1.6305e-01,4.1000e+01
IMP_SCORE,3619,GO:0072521,1.6303e-01,7.4000e+01
IMP_SCORE,3620,GO:1902254,1.6299e-01,1.8000e+01
IMP_SCORE,3621,GO:0042181,1.6290e-01,7.0000e+00
IMP_SCORE,3622,GO:0004629,1.6289e-01,2.7000e+01
IMP_SCORE,3623,GO:0034104,1.6287e-01,1.1000e+01
IMP_SCORE,3624,GO:0005234,1.6284e-01,1.2000e+01
IMP_SCORE,3625,GO:0006397,1.6283e-01,1.1700e+02
IMP_SCORE,3626,GO:0032963,1.6282e-01,2.6000e+01
IMP_SCORE,3627,GO:0070206,1.6281e-01,5.5000e+01
IMP_SCORE,3628,GO:0043325,1.6281e-01,1.6000e+01
IMP_SCORE,3629,GO:0045103,1.6276e-01,2.9000e+01
IMP_SCORE,3630,GO:0019637,1.6276e-01,2.5400e+02
IMP_SCORE,3631,GO:0009880,1.6271e-01,2.7000e+01
IMP_SCORE,3632,GO:0030038,1.6271e-01,1.3000e+01
IMP_SCORE,3633,GO:0006638,1.6264e-01,6.9000e+01
IMP_SCORE,3634,GO:0005913,1.6259e-01,6.6000e+01
IMP_SCORE,3635,GO:0045912,1.6254e-01,2.3000e+01
IMP_SCORE,3636,GO:1901564,1.6252e-01,4.6300e+02
IMP_SCORE,3637,GO:0060746,1.6251e-01,3.1000e+01
IMP_SCORE,3638,GO:0040008,1.6250e-01,2.6700e+02
IMP_SCORE,3639,GO:0030810,1.6248e-01,1.9000e+01
IMP_SCORE,3640,GO:0044271,1.6246e-01,3.4600e+02
IMP_SCORE,3641,GO:0043085,1.6246e-01,3.7700e+02
IMP_SCORE,3642,GO:0048562,1.6244e-01,4.4000e+01
IMP_SCORE,3643,GO:0031325,1.6243e-01,4.0900e+02
IMP_SCORE,3644,GO:0009409,1.6240e-01,2.2000e+01
IMP_SCORE,3645,GO:0034332,1.6238e-01,5.3000e+01
IMP_SCORE,3646,GO:1902578,1.6234e-01,5.8500e+02
IMP_SCORE,3647,GO:0019911,1.6234e-01,4.4000e+01
IMP_SCORE,3648,GO:2000310,1.6227e-01,2.0000e+00
IMP_SCORE,3649,GO:0071071,1.6227e-01,2.0000e+00
IMP_SCORE,3650,GO:0098589,1.6226e-01,1.9600e+02
IMP_SCORE,3651,GO:0009100,1.6221e-01,6.9000e+01
IMP_SCORE,3652,GO:0030049,1.6215e-01,2.1000e+01
IMP_SCORE,3653,GO:0045920,1.6212e-01,2.5000e+01
IMP_SCORE,3654,GO:0005635,1.6207e-01,1.4400e+02
IMP_SCORE,3655,GO:0044272,1.6204e-01,1.0900e+02
IMP_SCORE,3656,GO:2000249,1.6203e-01,1.9000e+01
IMP_SCORE,3657,GO:0046889,1.6201e-01,2.7000e+01
IMP_SCORE,3658,GO:0046174,1.6197e-01,8.0000e+00
IMP_SCORE,3659,GO:0010823,1.6194e-01,3.4000e+01
IMP_SCORE,3660,GO:0008610,1.6194e-01,1.9300e+02
IMP_SCORE,3661,GO:0043647,1.6192e-01,5.8000e+01
IMP_SCORE,3662,GO:0060009,1.6192e-01,6.0000e+00
IMP_SCORE,3663,GO:2000401,1.6191e-01,2.0000e+01
IMP_SCORE,3664,GO:0046658,1.6186e-01,4.6000e+01
IMP_SCORE,3665,GO:0018393,1.6171e-01,2.2000e+01
IMP_SCORE,3666,GO:0097711,1.6170e-01,4.7000e+01
IMP_SCORE,3667,GO:0050792,1.6164e-01,7.1000e+01
IMP_SCORE,3668,GO:0040013,1.6164e-01,7.8000e+01
IMP_SCORE,3669,GO:0004709,1.6162e-01,1.7000e+01
IMP_SCORE,3670,GO:0030804,1.6158e-01,1.8000e+01
IMP_SCORE,3671,GO:0007622,1.6156e-01,2.8000e+01
IMP_SCORE,3672,GO:0051480,1.6156e-01,7.4000e+01
IMP_SCORE,3673,GO:0032495,1.6154e-01,2.5000e+01
IMP_SCORE,3674,GO:0071377,1.6153e-01,2.5000e+01
IMP_SCORE,3675,GO:0032733,1.6152e-01,1.1000e+01
IMP_SCORE,3676,GO:0010562,1.6148e-01,1.8500e+02
IMP_SCORE,3677,GO:1904292,1.6146e-01,1.1000e+01
IMP_SCORE,3678,GO:0008064,1.6144e-01,4.0000e+01
IMP_SCORE,3679,GO:0031664,1.6143e-01,2.4000e+01
IMP_SCORE,3680,GO:0048523,1.6142e-01,8.3700e+02
IMP_SCORE,3681,GO:0006464,1.6133e-01,6.1200e+02
IMP_SCORE,3682,GO:0099081,1.6133e-01,2.8400e+02
IMP_SCORE,3683,GO:0030502,1.6130e-01,8.0000e+00
IMP_SCORE,3684,GO:0048701,1.6128e-01,8.0000e+00
IMP_SCORE,3685,GO:0016032,1.6128e-01,2.6700e+02
IMP_SCORE,3686,GO:0032527,1.6124e-01,7.0000e+00
IMP_SCORE,3687,GO:0048646,1.6121e-01,2.8100e+02
IMP_SCORE,3688,GO:0006826,1.6112e-01,4.3000e+01
IMP_SCORE,3689,GO:0001501,1.6109e-01,1.2900e+02
IMP_SCORE,3690,GO:0019898,1.6107e-01,1.0300e+02
IMP_SCORE,3691,GO:0048858,1.6098e-01,1.1400e+02
IMP_SCORE,3692,GO:1902679,1.6095e-01,1.7800e+02
IMP_SCORE,3693,GO:0033138,1.6091e-01,1.6000e+01
IMP_SCORE,3694,GO:1990837,1.6090e-01,1.1600e+02
IMP_SCORE,3695,GO:0007160,1.6085e-01,8.8000e+01
IMP_SCORE,3696,GO:0050657,1.6079e-01,5.5000e+01
IMP_SCORE,3697,GO:1901568,1.6079e-01,5.1000e+01
IMP_SCORE,3698,GO:0009855,1.6077e-01,2.8000e+01
IMP_SCORE,3699,GO:0015711,1.6074e-01,1.6900e+02
IMP_SCORE,3700,GO:0050764,1.6073e-01,2.8000e+01
IMP_SCORE,3701,GO:0048598,1.6073e-01,1.6300e+02
IMP_SCORE,3702,GO:0001883,1.6069e-01,1.8800e+02
IMP_SCORE,3703,GO:0009268,1.6067e-01,2.9000e+01
IMP_SCORE,3704,GO:0070013,1.6064e-01,4.7700e+02
IMP_SCORE,3705,GO:0001890,1.6062e-01,1.7000e+01
IMP_SCORE,3706,GO:0042834,1.6061e-01,1.1000e+01
IMP_SCORE,3707,GO:0016054,1.6057e-01,1.1400e+02
IMP_SCORE,3708,GO:0035268,1.6055e-01,7.0000e+00
IMP_SCORE,3709,GO:0006735,1.6054e-01,1.4000e+01
IMP_SCORE,3710,GO:0055065,1.6050e-01,1.5700e+02
IMP_SCORE,3711,GO:0098794,1.6049e-01,9.0000e+01
IMP_SCORE,3712,GO:0006260,1.6048e-01,5.7000e+01
IMP_SCORE,3713,GO:0043255,1.6041e-01,3.5000e+01
IMP_SCORE,3714,GO:0045109,1.6037e-01,1.5000e+01
IMP_SCORE,3715,GO:0099587,1.6032e-01,1.6000e+01
IMP_SCORE,3716,GO:0035303,1.6031e-01,6.4000e+01
IMP_SCORE,3717,GO:0004312,1.6030e-01,3.2000e+01
IMP_SCORE,3718,GO:0010951,1.6022e-01,1.0200e+02
IMP_SCORE,3719,GO:0023052,1.6021e-01,2.8000e+02
IMP_SCORE,3720,GO:0048513,1.6021e-01,5.0900e+02
IMP_SCORE,3721,GO:0005719,1.6019e-01,1.0000e+01
IMP_SCORE,3722,GO:0035304,1.6011e-01,3.1000e+01
IMP_SCORE,3723,GO:0005547,1.6011e-01,2.6000e+01
IMP_SCORE,3724,GO:0090322,1.6008e-01,1.9000e+01
IMP_SCORE,3725,GO:0050995,1.6008e-01,2.6000e+01
IMP_SCORE,3726,GO:0051345,1.6008e-01,3.1400e+02
IMP_SCORE,3727,GO:0051371,1.6008e-01,1.8000e+01
IMP_SCORE,3728,GO:1900449,1.6007e-01,1.5000e+01
IMP_SCORE,3729,GO:0006355,1.6006e-01,2.9100e+02
IMP_SCORE,3730,GO:0050794,1.5998e-01,1.2000e+03
IMP_SCORE,3731,GO:0031123,1.5994e-01,3.5000e+01
IMP_SCORE,3732,GO:0006977,1.5994e-01,1.6000e+01
IMP_SCORE,3733,GO:0009653,1.5994e-01,5.3600e+02
IMP_SCORE,3734,GO:0031966,1.5992e-01,2.8700e+02
IMP_SCORE,3735,GO:0005243,1.5988e-01,1.0000e+01
IMP_SCORE,3736,GO:0032550,1.5983e-01,1.6800e+02
IMP_SCORE,3737,GO:0051249,1.5982e-01,1.1500e+02
IMP_SCORE,3738,GO:0019229,1.5982e-01,1.4000e+01
IMP_SCORE,3739,GO:0090307,1.5980e-01,2.1000e+01
IMP_SCORE,3740,GO:0009058,1.5978e-01,5.1500e+02
IMP_SCORE,3741,GO:0017124,1.5974e-01,1.0500e+02
IMP_SCORE,3742,GO:0007368,1.5974e-01,3.6000e+01
IMP_SCORE,3743,GO:0098798,1.5972e-01,3.9000e+01
IMP_SCORE,3744,GO:0006614,1.5972e-01,8.0000e+00
IMP_SCORE,3745,GO:0030001,1.5972e-01,2.1200e+02
IMP_SCORE,3746,GO:0048661,1.5969e-01,1.7000e+01
IMP_SCORE,3747,GO:0006950,1.5964e-01,9.7300e+02
IMP_SCORE,3748,GO:1902221,1.5960e-01,2.4000e+01
IMP_SCORE,3749,GO:0006888,1.5958e-01,7.3000e+01
IMP_SCORE,3750,GO:0000178,1.5953e-01,1.7000e+01
IMP_SCORE,3751,GO:0000018,1.5950e-01,1.5000e+01
IMP_SCORE,3752,GO:0012505,1.5949e-01,1.6200e+02
IMP_SCORE,3753,GO:0043492,1.5948e-01,5.0000e+01
IMP_SCORE,3754,GO:0043207,1.5945e-01,2.7500e+02
IMP_SCORE,3755,GO:0009725,1.5943e-01,1.8500e+02
IMP_SCORE,3756,GO:0006811,1.5932e-01,4.3900e+02
IMP_SCORE,3757,GO:0000086,1.5929e-01,6.2000e+01
IMP_SCORE,3758,GO:0005795,1.5925e-01,3.7000e+01
IMP_SCORE,3759,GO:0002066,1.5920e-01,1.0000e+01
IMP_SCORE,3760,GO:0048675,1.5918e-01,2.7000e+01
IMP_SCORE,3761,GO:0009110,1.5908e-01,2.3000e+01
IMP_SCORE,3762,GO:0061178,1.5906e-01,2.1000e+01
IMP_SCORE,3763,GO:0033045,1.5904e-01,7.0000e+00
IMP_SCORE,3764,GO:0071545,1.5898e-01,6.0000e+00
IMP_SCORE,3765,GO:0032101,1.5898e-01,1.8800e+02
IMP_SCORE,3766,GO:0022890,1.5895e-01,1.6300e+02
IMP_SCORE,3767,GO:0044130,1.5883e-01,1.0000e+01
IMP_SCORE,3768,GO:0045725,1.5882e-01,1.6000e+01
IMP_SCORE,3769,GO:0031907,1.5882e-01,3.1000e+01
IMP_SCORE,3770,GO:0051004,1.5878e-01,2.0000e+00
IMP_SCORE,3771,GO:0030183,1.5878e-01,2.3000e+01
IMP_SCORE,3772,GO:0010506,1.5876e-01,1.2000e+02
IMP_SCORE,3773,GO:2000147,1.5869e-01,1.1300e+02
IMP_SCORE,3774,GO:1903859,1.5869e-01,1.8000e+01
IMP_SCORE,3775,GO:0051247,1.5868e-01,2.7100e+02
IMP_SCORE,3776,GO:0009895,1.5868e-01,5.9000e+01
IMP_SCORE,3777,GO:0043524,1.5859e-01,4.1000e+01
IMP_SCORE,3778,GO:0038023,1.5852e-01,3.4900e+02
IMP_SCORE,3779,GO:0006766,1.5851e-01,7.4000e+01
IMP_SCORE,3780,GO:0050839,1.5850e-01,3.9200e+02
IMP_SCORE,3781,GO:1903426,1.5849e-01,2.0000e+01
IMP_SCORE,3782,GO:0018210,1.5847e-01,4.2000e+01
IMP_SCORE,3783,GO:0051861,1.5847e-01,2.9000e+01
IMP_SCORE,3784,GO:2000786,1.5846e-01,1.2000e+01
IMP_SCORE,3785,GO:0050926,1.5846e-01,9.0000e+00
IMP_SCORE,3786,GO:0071347,1.5845e-01,1.3000e+01
IMP_SCORE,3787,GO:0019198,1.5842e-01,2.1000e+01
IMP_SCORE,3788,GO:0071230,1.5835e-01,1.4000e+01
IMP_SCORE,3789,GO:0070373,1.5830e-01,1.9000e+01
IMP_SCORE,3790,GO:0006996,1.5824e-01,6.7400e+02
IMP_SCORE,3791,GO:1901293,1.5820e-01,4.0000e+01
IMP_SCORE,3792,GO:0071774,1.5818e-01,2.1000e+01
IMP_SCORE,3793,GO:0048512,1.5817e-01,1.8000e+01
IMP_SCORE,3794,GO:0050789,1.5814e-01,1.1460e+03
IMP_SCORE,3795,GO:1990778,1.5814e-01,7.5000e+01
IMP_SCORE,3796,GO:0046189,1.5813e-01,2.0000e+01
IMP_SCORE,3797,GO:1904667,1.5811e-01,7.0000e+00
IMP_SCORE,3798,GO:0007155,1.5811e-01,6.6300e+02
IMP_SCORE,3799,GO:0007420,1.5806e-01,1.1900e+02
IMP_SCORE,3800,GO:0001726,1.5798e-01,5.9000e+01
IMP_SCORE,3801,GO:0010369,1.5798e-01,7.0000e+00
IMP_SCORE,3802,GO:0098655,1.5797e-01,1.6200e+02
IMP_SCORE,3803,GO:0007018,1.5796e-01,8.0000e+01
IMP_SCORE,3804,GO:0043209,1.5796e-01,2.0500e+02
IMP_SCORE,3805,GO:0010758,1.5794e-01,6.0000e+00
IMP_SCORE,3806,GO:0061647,1.5791e-01,2.0000e+00
IMP_SCORE,3807,GO:0030449,1.5789e-01,4.5000e+01
IMP_SCORE,3808,GO:0060688,1.5786e-01,1.7000e+01
IMP_SCORE,3809,GO:0048583,1.5786e-01,8.1300e+02
IMP_SCORE,3810,GO:0001816,1.5785e-01,1.9000e+01
IMP_SCORE,3811,GO:0070167,1.5785e-01,4.2000e+01
IMP_SCORE,3812,GO:0010972,1.5783e-01,1.8000e+01
IMP_SCORE,3813,GO:0099516,1.5781e-01,4.2000e+01
IMP_SCORE,3814,GO:0051603,1.5779e-01,1.6600e+02
IMP_SCORE,3815,GO:0098797,1.5778e-01,1.7900e+02
IMP_SCORE,3816,GO:0050661,1.5777e-01,2.8000e+01
IMP_SCORE,3817,GO:0006691,1.5773e-01,2.6000e+01
IMP_SCORE,3818,GO:0061025,1.5773e-01,6.2000e+01
IMP_SCORE,3819,GO:0046596,1.5772e-01,3.1000e+01
IMP_SCORE,3820,GO:0005070,1.5770e-01,5.3000e+01
IMP_SCORE,3821,GO:0042273,1.5767e-01,3.0000e+01
IMP_SCORE,3822,GO:0051128,1.5766e-01,6.4600e+02
IMP_SCORE,3823,GO:0005905,1.5766e-01,6.1000e+01
IMP_SCORE,3824,GO:0046834,1.5764e-01,5.1000e+01
IMP_SCORE,3825,GO:0007602,1.5760e-01,2.6000e+01
IMP_SCORE,3826,GO:0032269,1.5758e-01,2.2600e+02
IMP_SCORE,3827,GO:0050765,1.5753e-01,2.0000e+00
IMP_SCORE,3828,GO:2001269,1.5748e-01,7.0000e+00
IMP_SCORE,3829,GO:0006024,1.5748e-01,3.8000e+01
IMP_SCORE,3830,GO:2000765,1.5747e-01,3.0000e+00
IMP_SCORE,3831,GO:0004197,1.5741e-01,8.1000e+01
IMP_SCORE,3832,GO:0009581,1.5739e-01,6.7000e+01
IMP_SCORE,3833,GO:0072329,1.5739e-01,7.3000e+01
IMP_SCORE,3834,GO:0043548,1.5736e-01,1.3000e+01
IMP_SCORE,3835,GO:0070723,1.5732e-01,2.5000e+01
IMP_SCORE,3836,GO:0098840,1.5728e-01,2.8000e+01
IMP_SCORE,3837,GO:0097367,1.5722e-01,7.0100e+02
IMP_SCORE,3838,GO:0043900,1.5719e-01,1.4300e+02
IMP_SCORE,3839,GO:0002682,1.5717e-01,4.8800e+02
IMP_SCORE,3840,GO:0014015,1.5716e-01,2.7000e+01
IMP_SCORE,3841,GO:0044712,1.5715e-01,3.5900e+02
IMP_SCORE,3842,GO:0023051,1.5712e-01,6.5700e+02
IMP_SCORE,3843,GO:0006301,1.5711e-01,1.6000e+01
IMP_SCORE,3844,GO:0022408,1.5710e-01,3.9000e+01
IMP_SCORE,3845,GO:0001578,1.5707e-01,2.2000e+01
IMP_SCORE,3846,GO:0009605,1.5695e-01,4.1200e+02
IMP_SCORE,3847,GO:0007049,1.5690e-01,2.3000e+02
IMP_SCORE,3848,GO:0060999,1.5690e-01,9.0000e+00
IMP_SCORE,3849,GO:0055106,1.5685e-01,8.0000e+00
IMP_SCORE,3850,GO:0015630,1.5679e-01,1.7500e+02
IMP_SCORE,3851,GO:1901265,1.5676e-01,6.0800e+02
IMP_SCORE,3852,GO:1902750,1.5667e-01,1.2000e+01
IMP_SCORE,3853,GO:0050808,1.5667e-01,9.8000e+01
IMP_SCORE,3854,GO:0035337,1.5667e-01,3.9000e+01
IMP_SCORE,3855,GO:0016048,1.5666e-01,8.0000e+00
IMP_SCORE,3856,GO:0055098,1.5666e-01,3.2000e+01
IMP_SCORE,3857,GO:0009607,1.5665e-01,3.7900e+02
IMP_SCORE,3858,GO:0009416,1.5665e-01,9.3000e+01
IMP_SCORE,3859,GO:0007610,1.5660e-01,2.6200e+02
IMP_SCORE,3860,GO:0001882,1.5657e-01,1.7600e+02
IMP_SCORE,3861,GO:0010001,1.5657e-01,4.8000e+01
IMP_SCORE,3862,GO:0034381,1.5654e-01,3.0000e+00
IMP_SCORE,3863,GO:0046916,1.5654e-01,4.0000e+01
IMP_SCORE,3864,GO:0051893,1.5649e-01,1.7000e+01
IMP_SCORE,3865,GO:0006942,1.5641e-01,1.7000e+01
IMP_SCORE,3866,GO:0032228,1.5640e-01,1.3000e+01
IMP_SCORE,3867,GO:0051640,1.5638e-01,9.9000e+01
IMP_SCORE,3868,GO:0009891,1.5636e-01,2.5400e+02
IMP_SCORE,3869,GO:0010996,1.5634e-01,2.0000e+00
IMP_SCORE,3870,GO:0005527,1.5633e-01,3.6000e+01
IMP_SCORE,3871,GO:1902305,1.5631e-01,3.8000e+01
IMP_SCORE,3872,GO:0032465,1.5628e-01,2.2000e+01
IMP_SCORE,3873,GO:0015749,1.5625e-01,3.1000e+01
IMP_SCORE,3874,GO:0030307,1.5624e-01,4.2000e+01
IMP_SCORE,3875,GO:0048514,1.5620e-01,1.0000e+01
IMP_SCORE,3876,GO:0036315,1.5619e-01,1.8000e+01
IMP_SCORE,3877,GO:0030803,1.5619e-01,1.2000e+01
IMP_SCORE,3878,GO:0097202,1.5619e-01,9.0000e+00
IMP_SCORE,3879,GO:0030308,1.5619e-01,6.7000e+01
IMP_SCORE,3880,GO:0072528,1.5618e-01,1.6000e+01
IMP_SCORE,3881,GO:0022612,1.5617e-01,1.4000e+01
IMP_SCORE,3882,GO:0055069,1.5609e-01,1.2000e+01
IMP_SCORE,3883,GO:0043124,1.5607e-01,2.5000e+01
IMP_SCORE,3884,GO:1903793,1.5605e-01,8.0000e+00
IMP_SCORE,3885,GO:0043277,1.5595e-01,2.2000e+01
IMP_SCORE,3886,GO:0042445,1.5590e-01,1.1900e+02
IMP_SCORE,3887,GO:0016310,1.5587e-01,2.9000e+02
IMP_SCORE,3888,GO:0034364,1.5585e-01,3.9000e+01
IMP_SCORE,3889,GO:0019005,1.5583e-01,1.3000e+01
IMP_SCORE,3890,GO:0006907,1.5577e-01,1.9000e+01
IMP_SCORE,3891,GO:0098847,1.5573e-01,2.0000e+00
IMP_SCORE,3892,GO:0032991,1.5571e-01,1.4200e+03
IMP_SCORE,3893,GO:0060562,1.5568e-01,4.1000e+01
IMP_SCORE,3894,GO:0097223,1.5566e-01,1.1100e+02
IMP_SCORE,3895,GO:0042802,1.5563e-01,1.2240e+03
IMP_SCORE,3896,GO:0060563,1.5562e-01,1.0000e+01
IMP_SCORE,3897,GO:0051321,1.5561e-01,5.1000e+01
IMP_SCORE,3898,GO:0019730,1.5557e-01,4.6000e+01
IMP_SCORE,3899,GO:0008009,1.5557e-01,2.1000e+01
IMP_SCORE,3900,GO:0030397,1.5552e-01,1.1000e+01
IMP_SCORE,3901,GO:0097542,1.5546e-01,1.4000e+01
IMP_SCORE,3902,GO:0035019,1.5543e-01,2.9000e+01
IMP_SCORE,3903,GO:0006913,1.5543e-01,6.6000e+01
IMP_SCORE,3904,GO:0060761,1.5535e-01,1.3000e+01
IMP_SCORE,3905,GO:0007006,1.5533e-01,3.5000e+01
IMP_SCORE,3906,GO:0043087,1.5532e-01,2.7400e+02
IMP_SCORE,3907,GO:0051301,1.5529e-01,1.4700e+02
IMP_SCORE,3908,GO:0018195,1.5527e-01,2.6000e+01
IMP_SCORE,3909,GO:0042474,1.5525e-01,1.3000e+01
IMP_SCORE,3910,GO:0016641,1.5525e-01,2.9000e+01
IMP_SCORE,3911,GO:0032700,1.5523e-01,8.0000e+00
IMP_SCORE,3912,GO:0032088,1.5521e-01,2.7000e+01
IMP_SCORE,3913,GO:0009408,1.5521e-01,9.0000e+01
IMP_SCORE,3914,GO:0050855,1.5519e-01,1.0000e+01
IMP_SCORE,3915,GO:0016620,1.5518e-01,6.3000e+01
IMP_SCORE,3916,GO:0051656,1.5517e-01,8.6000e+01
IMP_SCORE,3917,GO:0097159,1.5514e-01,1.1980e+03
IMP_SCORE,3918,GO:0000977,1.5514e-01,9.8000e+01
IMP_SCORE,3919,GO:0010608,1.5513e-01,1.4500e+02
IMP_SCORE,3920,GO:0060425,1.5512e-01,1.3000e+01
IMP_SCORE,3921,GO:0099531,1.5506e-01,5.0000e+01
IMP_SCORE,3922,GO:0045793,1.5505e-01,3.8000e+01
IMP_SCORE,3923,GO:0004872,1.5502e-01,6.2400e+02
IMP_SCORE,3924,GO:0023057,1.5498e-01,2.8800e+02
IMP_SCORE,3925,GO:1903963,1.5498e-01,9.0000e+00
IMP_SCORE,3926,GO:0035770,1.5496e-01,9.2000e+01
IMP_SCORE,3927,GO:0060330,1.5496e-01,1.3000e+01
IMP_SCORE,3928,GO:0042339,1.5493e-01,3.6000e+01
IMP_SCORE,3929,GO:0004622,1.5488e-01,2.8000e+01
IMP_SCORE,3930,GO:0005875,1.5487e-01,8.8000e+01
IMP_SCORE,3931,GO:0031057,1.5486e-01,1.4000e+01
IMP_SCORE,3932,GO:0006312,1.5482e-01,8.0000e+00
IMP_SCORE,3933,GO:0006801,1.5482e-01,1.1000e+01
IMP_SCORE,3934,GO:0051782,1.5480e-01,7.0000e+00
IMP_SCORE,3935,GO:0032970,1.5479e-01,1.0500e+02
IMP_SCORE,3936,GO:0022821,1.5476e-01,8.0000e+00
IMP_SCORE,3937,GO:0005814,1.5473e-01,6.6000e+01
IMP_SCORE,3938,GO:0003676,1.5471e-01,9.6300e+02
IMP_SCORE,3939,GO:1903507,1.5470e-01,1.8800e+02
IMP_SCORE,3940,GO:0042287,1.5469e-01,3.8000e+01
IMP_SCORE,3941,GO:0016458,1.5466e-01,2.9000e+01
IMP_SCORE,3942,GO:0032735,1.5464e-01,1.4000e+01
IMP_SCORE,3943,GO:0030134,1.5459e-01,1.5000e+01
IMP_SCORE,3944,GO:0007605,1.5458e-01,1.3100e+02
IMP_SCORE,3945,GO:0046460,1.5449e-01,3.6000e+01
IMP_SCORE,3946,GO:0070169,1.5449e-01,1.8000e+01
IMP_SCORE,3947,GO:0007612,1.5443e-01,5.3000e+01
IMP_SCORE,3948,GO:0097386,1.5440e-01,9.0000e+00
IMP_SCORE,3949,GO:0030955,1.5440e-01,1.4000e+01
IMP_SCORE,3950,GO:0006310,1.5434e-01,4.9000e+01
IMP_SCORE,3951,GO:0032388,1.5430e-01,7.7000e+01
IMP_SCORE,3952,GO:0044431,1.5430e-01,4.4500e+02
IMP_SCORE,3953,GO:0015347,1.5427e-01,5.2000e+01
IMP_SCORE,3954,GO:0009437,1.5421e-01,2.6000e+01
IMP_SCORE,3955,GO:0008016,1.5421e-01,9.3000e+01
IMP_SCORE,3956,GO:0032956,1.5420e-01,9.7000e+01
IMP_SCORE,3957,GO:0060078,1.5416e-01,3.9000e+01
IMP_SCORE,3958,GO:0048731,1.5415e-01,5.2900e+02
IMP_SCORE,3959,GO:0033554,1.5414e-01,4.1100e+02
IMP_SCORE,3960,GO:0050817,1.5413e-01,7.7000e+01
IMP_SCORE,3961,GO:0010629,1.5413e-01,2.8400e+02
IMP_SCORE,3962,GO:0043565,1.5412e-01,2.4300e+02
IMP_SCORE,3963,GO:0018345,1.5410e-01,3.1000e+01
IMP_SCORE,3964,GO:0016645,1.5410e-01,4.3000e+01
IMP_SCORE,3965,GO:0044267,1.5408e-01,6.9300e+02
IMP_SCORE,3966,GO:0000993,1.5407e-01,6.0000e+00
IMP_SCORE,3967,GO:0032481,1.5402e-01,5.0000e+01
IMP_SCORE,3968,GO:0038093,1.5400e-01,4.7000e+01
IMP_SCORE,3969,GO:0015175,1.5399e-01,2.3000e+01
IMP_SCORE,3970,GO:0009312,1.5394e-01,2.8000e+01
IMP_SCORE,3971,GO:0005080,1.5392e-01,3.5000e+01
IMP_SCORE,3972,GO:0007043,1.5384e-01,8.2000e+01
IMP_SCORE,3973,GO:0071353,1.5382e-01,8.0000e+00
IMP_SCORE,3974,GO:0042325,1.5379e-01,2.3700e+02
IMP_SCORE,3975,GO:0031497,1.5376e-01,7.0000e+00
IMP_SCORE,3976,GO:0048812,1.5373e-01,1.1500e+02
IMP_SCORE,3977,GO:0045778,1.5373e-01,4.8000e+01
IMP_SCORE,3978,GO:0048806,1.5362e-01,1.5000e+01
IMP_SCORE,3979,GO:0046982,1.5358e-01,2.6900e+02
IMP_SCORE,3980,GO:0019829,1.5348e-01,3.3000e+01
IMP_SCORE,3981,GO:0010906,1.5342e-01,3.8000e+01
IMP_SCORE,3982,GO:0001961,1.5341e-01,3.2000e+01
IMP_SCORE,3983,GO:0000146,1.5339e-01,2.2000e+01
IMP_SCORE,3984,GO:0010660,1.5338e-01,7.0000e+00
IMP_SCORE,3985,GO:0060170,1.5337e-01,4.3000e+01
IMP_SCORE,3986,GO:0007193,1.5329e-01,4.1000e+01
IMP_SCORE,3987,GO:0009954,1.5317e-01,9.0000e+00
IMP_SCORE,3988,GO:0050965,1.5317e-01,3.0000e+00
IMP_SCORE,3989,GO:0002828,1.5316e-01,2.2000e+01
IMP_SCORE,3990,GO:0061630,1.5313e-01,7.3000e+01
IMP_SCORE,3991,GO:0044772,1.5312e-01,7.7000e+01
IMP_SCORE,3992,GO:0065009,1.5311e-01,6.8600e+02
IMP_SCORE,3993,GO:0004888,1.5309e-01,3.2800e+02
IMP_SCORE,3994,GO:0071704,1.5308e-01,8.5900e+02
IMP_SCORE,3995,GO:0032880,1.5301e-01,2.5800e+02
IMP_SCORE,3996,GO:0070972,1.5297e-01,1.9000e+01
IMP_SCORE,3997,GO:0042605,1.5295e-01,3.7000e+01
IMP_SCORE,3998,GO:0046058,1.5291e-01,8.0000e+00
IMP_SCORE,3999,GO:1990777,1.5290e-01,3.5000e+01
IMP_SCORE,4000,GO:0007030,1.5287e-01,4.8000e+01
IMP_SCORE,4001,GO:0032580,1.5284e-01,6.9000e+01
IMP_SCORE,4002,GO:0006596,1.5283e-01,2.7000e+01
IMP_SCORE,4003,GO:0009295,1.5283e-01,3.6000e+01
IMP_SCORE,4004,GO:0019884,1.5281e-01,1.1100e+02
IMP_SCORE,4005,GO:0033692,1.5281e-01,1.6000e+01
IMP_SCORE,4006,GO:0043467,1.5279e-01,4.0000e+01
IMP_SCORE,4007,GO:0098811,1.5277e-01,3.6000e+01
IMP_SCORE,4008,GO:0050772,1.5275e-01,2.7000e+01
IMP_SCORE,4009,GO:0005242,1.5275e-01,3.1000e+01
IMP_SCORE,4010,GO:0070064,1.5267e-01,1.6000e+01
IMP_SCORE,4011,GO:0019752,1.5267e-01,2.5300e+02
IMP_SCORE,4012,GO:0016829,1.5263e-01,1.9400e+02
IMP_SCORE,4013,GO:0016485,1.5263e-01,1.2400e+02
IMP_SCORE,4014,GO:0016248,1.5262e-01,2.3000e+01
IMP_SCORE,4015,GO:0005126,1.5261e-01,1.8100e+02
IMP_SCORE,4016,GO:0099501,1.5261e-01,6.5000e+01
IMP_SCORE,4017,GO:0034976,1.5258e-01,8.3000e+01
IMP_SCORE,4018,GO:0036094,1.5254e-01,8.1400e+02
IMP_SCORE,4019,GO:0045202,1.5254e-01,2.3900e+02
IMP_SCORE,4020,GO:0005856,1.5250e-01,5.1800e+02
IMP_SCORE,4021,GO:0030098,1.5248e-01,5.9000e+01
IMP_SCORE,4022,GO:0031300,1.5241e-01,1.2300e+02
IMP_SCORE,4023,GO:0006810,1.5240e-01,9.4300e+02
IMP_SCORE,4024,GO:0045936,1.5236e-01,1.4600e+02
IMP_SCORE,4025,GO:0050671,1.5229e-01,2.9000e+01
IMP_SCORE,4026,GO:0044260,1.5227e-01,7.6200e+02
IMP_SCORE,4027,GO:0000768,1.5223e-01,2.4000e+01
IMP_SCORE,4028,GO:0034315,1.5213e-01,9.0000e+00
IMP_SCORE,4029,GO:0022891,1.5213e-01,2.9400e+02
IMP_SCORE,4030,GO:0045581,1.5211e-01,1.2000e+01
IMP_SCORE,4031,GO:0043062,1.5211e-01,1.7900e+02
IMP_SCORE,4032,GO:0007267,1.5211e-01,2.5600e+02
IMP_SCORE,4033,GO:0051223,1.5209e-01,1.9000e+02
IMP_SCORE,4034,GO:0002686,1.5208e-01,1.2000e+01
IMP_SCORE,4035,GO:0003712,1.5206e-01,1.8900e+02
IMP_SCORE,4036,GO:0090208,1.5204e-01,1.3000e+01
IMP_SCORE,4037,GO:0046036,1.5201e-01,1.0000e+00
IMP_SCORE,4038,GO:2001239,1.5196e-01,3.4000e+01
IMP_SCORE,4039,GO:0005246,1.5195e-01,3.8000e+01
IMP_SCORE,4040,GO:0060674,1.5186e-01,2.5000e+01
IMP_SCORE,4041,GO:0030801,1.5185e-01,2.5000e+01
IMP_SCORE,4042,GO:0050000,1.5184e-01,2.0000e+01
IMP_SCORE,4043,GO:0097708,1.5183e-01,6.0400e+02
IMP_SCORE,4044,GO:0018107,1.5180e-01,3.2000e+01
IMP_SCORE,4045,GO:1900408,1.5176e-01,1.1000e+01
IMP_SCORE,4046,GO:0008088,1.5175e-01,1.2000e+01
IMP_SCORE,4047,GO:0032107,1.5171e-01,3.0000e+00
IMP_SCORE,4048,GO:1901137,1.5154e-01,1.4400e+02
IMP_SCORE,4049,GO:0030282,1.5153e-01,2.9000e+01
IMP_SCORE,4050,GO:0061564,1.5151e-01,2.5000e+01
IMP_SCORE,4051,GO:0032459,1.5150e-01,1.5000e+01
IMP_SCORE,4052,GO:0032501,1.5148e-01,1.2120e+03
IMP_SCORE,4053,GO:0099537,1.5148e-01,1.5200e+02
IMP_SCORE,4054,GO:0003091,1.5143e-01,1.5000e+01
IMP_SCORE,4055,GO:0002790,1.5137e-01,5.7000e+01
IMP_SCORE,4056,GO:0009617,1.5136e-01,9.5000e+01
IMP_SCORE,4057,GO:0031326,1.5134e-01,4.0800e+02
IMP_SCORE,4058,GO:0009887,1.5131e-01,1.8700e+02
IMP_SCORE,4059,GO:0021884,1.5129e-01,1.0000e+01
IMP_SCORE,4060,GO:0043005,1.5128e-01,4.3800e+02
IMP_SCORE,4061,GO:2000136,1.5125e-01,1.6000e+01
IMP_SCORE,4062,GO:0044291,1.5125e-01,4.4000e+01
IMP_SCORE,4063,GO:0015085,1.5124e-01,6.2000e+01
IMP_SCORE,4064,GO:0045296,1.5118e-01,3.0600e+02
IMP_SCORE,4065,GO:0055067,1.5112e-01,3.2000e+01
IMP_SCORE,4066,GO:0022803,1.5110e-01,1.5600e+02
IMP_SCORE,4067,GO:0006898,1.5103e-01,1.8900e+02
IMP_SCORE,4068,GO:1902807,1.5101e-01,2.5000e+01
IMP_SCORE,4069,GO:0035282,1.5100e-01,1.1000e+01
IMP_SCORE,4070,GO:0016925,1.5098e-01,3.1000e+01
IMP_SCORE,4071,GO:0080090,1.5094e-01,5.8600e+02
IMP_SCORE,4072,GO:0006357,1.5093e-01,3.2700e+02
IMP_SCORE,4073,GO:0002363,1.5090e-01,9.0000e+00
IMP_SCORE,4074,GO:0043197,1.5090e-01,6.1000e+01
IMP_SCORE,4075,GO:0040018,1.5086e-01,1.3000e+01
IMP_SCORE,4076,GO:0006600,1.5084e-01,1.8000e+01
IMP_SCORE,4077,GO:0098754,1.5077e-01,8.7000e+01
IMP_SCORE,4078,GO:0043161,1.5076e-01,7.2000e+01
IMP_SCORE,4079,GO:0042304,1.5074e-01,1.2000e+01
IMP_SCORE,4080,GO:0022613,1.5070e-01,7.1000e+01
IMP_SCORE,4081,GO:0061718,1.5070e-01,1.0000e+01
IMP_SCORE,4082,GO:0006405,1.5070e-01,2.4000e+01
IMP_SCORE,4083,GO:0016192,1.5062e-01,5.0300e+02
IMP_SCORE,4084,GO:0003725,1.5061e-01,6.3000e+01
IMP_SCORE,4085,GO:0002504,1.5055e-01,7.3000e+01
IMP_SCORE,4086,GO:0001104,1.5053e-01,2.9000e+01
IMP_SCORE,4087,GO:0007212,1.5047e-01,4.5000e+01
IMP_SCORE,4088,GO:0034314,1.5047e-01,1.3000e+01
IMP_SCORE,4089,GO:0006220,1.5046e-01,9.0000e+00
IMP_SCORE,4090,GO:0031307,1.5042e-01,7.0000e+00
IMP_SCORE,4091,GO:0005200,1.5040e-01,1.3100e+02
IMP_SCORE,4092,GO:0001508,1.5039e-01,3.4000e+01
IMP_SCORE,4093,GO:0071107,1.5031e-01,2.0000e+00
IMP_SCORE,4094,GO:0055076,1.5030e-01,5.8000e+01
IMP_SCORE,4095,GO:0009628,1.5025e-01,3.8100e+02
IMP_SCORE,4096,GO:0017111,1.5023e-01,2.3900e+02
IMP_SCORE,4097,GO:0002376,1.5021e-01,7.3600e+02
IMP_SCORE,4098,GO:0001505,1.5021e-01,6.7000e+01
IMP_SCORE,4099,GO:0016486,1.5018e-01,2.8000e+01
IMP_SCORE,4100,GO:0033169,1.5017e-01,1.6000e+01
IMP_SCORE,4101,GO:0016070,1.5014e-01,2.9700e+02
IMP_SCORE,4102,GO:0097060,1.5006e-01,1.3700e+02
IMP_SCORE,4103,GO:0060089,1.5006e-01,6.2100e+02
IMP_SCORE,4104,GO:0004842,1.5003e-01,1.7800e+02
IMP_SCORE,4105,GO:0021955,1.5003e-01,2.6000e+01
IMP_SCORE,4106,GO:2000573,1.5000e-01,3.0000e+01
IMP_SCORE,4107,GO:1903530,1.5000e-01,1.8700e+02
IMP_SCORE,4108,GO:0044242,1.5000e-01,9.4000e+01
IMP_SCORE,4109,GO:0051252,1.4975e-01,3.2600e+02
IMP_SCORE,4110,GO:0004532,1.4972e-01,8.0000e+00
IMP_SCORE,4111,GO:1903078,1.4970e-01,2.3000e+01
IMP_SCORE,4112,GO:0010959,1.4969e-01,1.4700e+02
IMP_SCORE,4113,GO:0045724,1.4968e-01,6.0000e+00
IMP_SCORE,4114,GO:0005884,1.4964e-01,3.3000e+01
IMP_SCORE,4115,GO:0099133,1.4964e-01,8.0000e+00
IMP_SCORE,4116,GO:0033238,1.4958e-01,1.3000e+01
IMP_SCORE,4117,GO:0036020,1.4954e-01,9.0000e+00
IMP_SCORE,4118,GO:0043933,1.4950e-01,5.7000e+02
IMP_SCORE,4119,GO:0009250,1.4944e-01,9.0000e+00
IMP_SCORE,4120,GO:0046914,1.4937e-01,9.1900e+02
IMP_SCORE,4121,GO:1903391,1.4937e-01,2.2000e+01
IMP_SCORE,4122,GO:0006813,1.4935e-01,4.4000e+01
IMP_SCORE,4123,GO:0010971,1.4934e-01,5.0000e+00
IMP_SCORE,4124,GO:0098687,1.4933e-01,6.9000e+01
IMP_SCORE,4125,GO:1905508,1.4927e-01,7.0000e+00
IMP_SCORE,4126,GO:0005539,1.4925e-01,1.9700e+02
IMP_SCORE,4127,GO:0000956,1.4922e-01,2.9000e+01
IMP_SCORE,4128,GO:0006112,1.4920e-01,3.0000e+01
IMP_SCORE,4129,GO:0044088,1.4918e-01,2.2000e+01
IMP_SCORE,4130,GO:0021885,1.4917e-01,2.2000e+01
IMP_SCORE,4131,GO:0034248,1.4916e-01,1.2400e+02
IMP_SCORE,4132,GO:0002664,1.4914e-01,2.5000e+01
IMP_SCORE,4133,GO:1990904,1.4914e-01,2.5400e+02
IMP_SCORE,4134,GO:0071375,1.4912e-01,6.7000e+01
IMP_SCORE,4135,GO:0001504,1.4912e-01,1.6000e+01
IMP_SCORE,4136,GO:0032736,1.4906e-01,7.0000e+00
IMP_SCORE,4137,GO:0002701,1.4901e-01,7.0000e+00
IMP_SCORE,4138,GO:0000184,1.4898e-01,1.7000e+01
IMP_SCORE,4139,GO:0043372,1.4897e-01,1.1000e+01
IMP_SCORE,4140,GO:0005912,1.4893e-01,3.0700e+02
IMP_SCORE,4141,GO:0055008,1.4893e-01,1.1000e+01
IMP_SCORE,4142,GO:1905269,1.4889e-01,2.6000e+01
IMP_SCORE,4143,GO:0050857,1.4888e-01,1.0000e+01
IMP_SCORE,4144,GO:0019395,1.4888e-01,5.1000e+01
IMP_SCORE,4145,GO:0010605,1.4887e-01,3.5700e+02
IMP_SCORE,4146,GO:0006103,1.4884e-01,2.1000e+01
IMP_SCORE,4147,GO:0043028,1.4883e-01,2.1000e+01
IMP_SCORE,4148,GO:0045737,1.4881e-01,1.0000e+01
IMP_SCORE,4149,GO:0071624,1.4879e-01,1.5000e+01
IMP_SCORE,4150,GO:0098793,1.4877e-01,6.3000e+01
IMP_SCORE,4151,GO:0046950,1.4874e-01,2.2000e+01
IMP_SCORE,4152,GO:0009161,1.4874e-01,4.5000e+01
IMP_SCORE,4153,GO:0012501,1.4873e-01,4.7700e+02
IMP_SCORE,4154,GO:0003333,1.4871e-01,2.3000e+01
IMP_SCORE,4155,GO:0043312,1.4867e-01,1.1400e+02
IMP_SCORE,4156,GO:0001937,1.4861e-01,8.0000e+00
IMP_SCORE,4157,GO:0009056,1.4859e-01,5.8500e+02
IMP_SCORE,4158,GO:0002521,1.4858e-01,1.0100e+02
IMP_SCORE,4159,GO:0015172,1.4857e-01,1.4000e+01
IMP_SCORE,4160,GO:0002429,1.4857e-01,8.7000e+01
IMP_SCORE,4161,GO:0007164,1.4855e-01,9.0000e+00
IMP_SCORE,4162,GO:0043457,1.4848e-01,2.6000e+01
IMP_SCORE,4163,GO:0030030,1.4848e-01,2.6800e+02
IMP_SCORE,4164,GO:0044273,1.4847e-01,6.3000e+01
IMP_SCORE,4165,GO:0098772,1.4845e-01,5.1500e+02
IMP_SCORE,4166,GO:0009889,1.4845e-01,4.0700e+02
IMP_SCORE,4167,GO:0030276,1.4842e-01,5.5000e+01
IMP_SCORE,4168,GO:0030521,1.4838e-01,1.2000e+01
IMP_SCORE,4169,GO:0007017,1.4838e-01,2.0900e+02
IMP_SCORE,4170,GO:0018126,1.4830e-01,7.0000e+00
IMP_SCORE,4171,GO:0004930,1.4827e-01,2.0400e+02
IMP_SCORE,4172,GO:0005262,1.4824e-01,5.3000e+01
IMP_SCORE,4173,GO:0006406,1.4822e-01,2.2000e+01
IMP_SCORE,4174,GO:0051209,1.4819e-01,1.0000e+01
IMP_SCORE,4175,GO:0032768,1.4819e-01,1.4000e+01
IMP_SCORE,4176,GO:0019001,1.4815e-01,1.8200e+02
IMP_SCORE,4177,GO:2001141,1.4815e-01,3.3200e+02
IMP_SCORE,4178,GO:0046470,1.4815e-01,9.3000e+01
IMP_SCORE,4179,GO:0072350,1.4805e-01,4.2000e+01
IMP_SCORE,4180,GO:0042157,1.4804e-01,6.3000e+01
IMP_SCORE,4181,GO:2000641,1.4801e-01,9.0000e+00
IMP_SCORE,4182,GO:0050901,1.4796e-01,1.3000e+01
IMP_SCORE,4183,GO:0065008,1.4795e-01,9.7600e+02
IMP_SCORE,4184,GO:0010800,1.4792e-01,8.0000e+00
IMP_SCORE,4185,GO:0006873,1.4786e-01,1.5000e+02
IMP_SCORE,4186,GO:0060147,1.4784e-01,4.0000e+00
IMP_SCORE,4187,GO:0005791,1.4784e-01,3.7000e+01
IMP_SCORE,4188,GO:0097659,1.4781e-01,1.7800e+02
IMP_SCORE,4189,GO:0006957,1.4779e-01,2.4000e+01
IMP_SCORE,4190,GO:0061650,1.4777e-01,4.4000e+01
IMP_SCORE,4191,GO:0051290,1.4776e-01,1.0000e+01
IMP_SCORE,4192,GO:0071526,1.4769e-01,1.5000e+01
IMP_SCORE,4193,GO:0032928,1.4767e-01,1.3000e+01
IMP_SCORE,4194,GO:0005977,1.4766e-01,2.3000e+01
IMP_SCORE,4195,GO:1902808,1.4758e-01,3.7000e+01
IMP_SCORE,4196,GO:0016055,1.4756e-01,1.0400e+02
IMP_SCORE,4197,GO:0040011,1.4754e-01,4.2900e+02
IMP_SCORE,4198,GO:0010522,1.4753e-01,3.0000e+01
IMP_SCORE,4199,GO:0036211,1.4753e-01,5.6900e+02
IMP_SCORE,4200,GO:0006732,1.4749e-01,1.3100e+02
IMP_SCORE,4201,GO:0071702,1.4741e-01,5.4400e+02
IMP_SCORE,4202,GO:0046134,1.4740e-01,1.2000e+01
IMP_SCORE,4203,GO:0042428,1.4738e-01,1.2000e+01
IMP_SCORE,4204,GO:0008152,1.4733e-01,1.1080e+03
IMP_SCORE,4205,GO:1900750,1.4731e-01,2.3000e+01
IMP_SCORE,4206,GO:0016684,1.4730e-01,5.9000e+01
IMP_SCORE,4207,GO:0007249,1.4728e-01,3.1000e+01
IMP_SCORE,4208,GO:0043086,1.4722e-01,2.1200e+02
IMP_SCORE,4209,GO:0008286,1.4722e-01,4.8000e+01
IMP_SCORE,4210,GO:0055082,1.4719e-01,1.9300e+02
IMP_SCORE,4211,GO:0043370,1.4718e-01,8.0000e+00
IMP_SCORE,4212,GO:0050885,1.4716e-01,4.0000e+01
IMP_SCORE,4213,GO:0044708,1.4715e-01,1.7100e+02
IMP_SCORE,4214,GO:0004791,1.4704e-01,7.0000e+00
IMP_SCORE,4215,GO:0090520,1.4702e-01,6.0000e+00
IMP_SCORE,4216,GO:0002223,1.4698e-01,1.2000e+01
IMP_SCORE,4217,GO:0005815,1.4697e-01,3.4200e+02
IMP_SCORE,4218,GO:0019219,1.4695e-01,4.1200e+02
IMP_SCORE,4219,GO:0016740,1.4694e-01,8.5400e+02
IMP_SCORE,4220,GO:0043014,1.4693e-01,1.9000e+01
IMP_SCORE,4221,GO:0055093,1.4692e-01,4.0000e+00
IMP_SCORE,4222,GO:0060964,1.4687e-01,7.0000e+00
IMP_SCORE,4223,GO:0030207,1.4685e-01,1.3000e+01
IMP_SCORE,4224,GO:0072376,1.4684e-01,7.4000e+01
IMP_SCORE,4225,GO:0000166,1.4678e-01,6.8000e+02
IMP_SCORE,4226,GO:0042787,1.4675e-01,4.7000e+01
IMP_SCORE,4227,GO:0006517,1.4671e-01,2.6000e+01
IMP_SCORE,4228,GO:0005776,1.4670e-01,5.9000e+01
IMP_SCORE,4229,GO:1904680,1.4668e-01,2.9000e+01
IMP_SCORE,4230,GO:0019992,1.4662e-01,1.9000e+01
IMP_SCORE,4231,GO:0034765,1.4656e-01,1.1500e+02
IMP_SCORE,4232,GO:1904115,1.4655e-01,1.4000e+01
IMP_SCORE,4233,GO:0051239,1.4653e-01,6.4200e+02
IMP_SCORE,4234,GO:0005730,1.4652e-01,4.2800e+02
IMP_SCORE,4235,GO:0001649,1.4650e-01,3.4000e+01
IMP_SCORE,4236,GO:0009129,1.4637e-01,1.2000e+01
IMP_SCORE,4237,GO:0010811,1.4637e-01,6.6000e+01
IMP_SCORE,4238,GO:0006665,1.4636e-01,1.2000e+02
IMP_SCORE,4239,GO:0051049,1.4636e-01,4.4200e+02
IMP_SCORE,4240,GO:0005901,1.4633e-01,2.9000e+01
IMP_SCORE,4241,GO:0010948,1.4630e-01,7.1000e+01
IMP_SCORE,4242,GO:0042476,1.4621e-01,5.9000e+01
IMP_SCORE,4243,GO:0019538,1.4615e-01,8.8500e+02
IMP_SCORE,4244,GO:0008081,1.4611e-01,8.4000e+01
IMP_SCORE,4245,GO:0004721,1.4611e-01,8.5000e+01
IMP_SCORE,4246,GO:0032879,1.4610e-01,6.5500e+02
IMP_SCORE,4247,GO:0030120,1.4610e-01,3.2000e+01
IMP_SCORE,4248,GO:0030010,1.4608e-01,4.9000e+01
IMP_SCORE,4249,GO:0006979,1.4607e-01,1.6000e+02
IMP_SCORE,4250,GO:0007041,1.4599e-01,3.6000e+01
IMP_SCORE,4251,GO:0007275,1.4594e-01,3.7600e+02
IMP_SCORE,4252,GO:0000775,1.4593e-01,3.2000e+01
IMP_SCORE,4253,GO:0032060,1.4584e-01,1.6000e+01
IMP_SCORE,4254,GO:0003774,1.4583e-01,6.7000e+01
IMP_SCORE,4255,GO:0043235,1.4578e-01,2.1100e+02
IMP_SCORE,4256,GO:0003674,1.4577e-01,1.3890e+03
IMP_SCORE,4257,GO:0042592,1.4573e-01,4.1500e+02
IMP_SCORE,4258,GO:0003924,1.4572e-01,1.3100e+02
IMP_SCORE,4259,GO:0061640,1.4572e-01,1.9000e+01
IMP_SCORE,4260,GO:0001012,1.4568e-01,1.0600e+02
IMP_SCORE,4261,GO:0099623,1.4566e-01,6.0000e+00
IMP_SCORE,4262,GO:2000209,1.4565e-01,1.0000e+01
IMP_SCORE,4263,GO:0045639,1.4558e-01,1.4000e+01
IMP_SCORE,4264,GO:0000976,1.4556e-01,1.3700e+02
IMP_SCORE,4265,GO:1901661,1.4549e-01,1.6000e+01
IMP_SCORE,4266,GO:0005452,1.4535e-01,2.0000e+01
IMP_SCORE,4267,GO:0099024,1.4533e-01,3.0000e+01
IMP_SCORE,4268,GO:0098661,1.4531e-01,5.2000e+01
IMP_SCORE,4269,GO:0046685,1.4529e-01,2.2000e+01
IMP_SCORE,4270,GO:0031012,1.4518e-01,4.1800e+02
IMP_SCORE,4271,GO:0010517,1.4516e-01,1.3000e+01
IMP_SCORE,4272,GO:0048878,1.4515e-01,2.8000e+02
IMP_SCORE,4273,GO:0005788,1.4513e-01,1.5500e+02
IMP_SCORE,4274,GO:0044710,1.4511e-01,8.1600e+02
IMP_SCORE,4275,GO:0061333,1.4503e-01,8.0000e+00
IMP_SCORE,4276,GO:0001664,1.4502e-01,1.1400e+02
IMP_SCORE,4277,GO:0005267,1.4502e-01,4.3000e+01
IMP_SCORE,4278,GO:2001014,1.4498e-01,9.0000e+00
IMP_SCORE,4279,GO:0042578,1.4498e-01,2.7100e+02
IMP_SCORE,4280,GO:0032691,1.4495e-01,4.0000e+00
IMP_SCORE,4281,GO:0030832,1.4493e-01,5.2000e+01
IMP_SCORE,4282,GO:0044770,1.4489e-01,1.0800e+02
IMP_SCORE,4283,GO:0010950,1.4484e-01,5.5000e+01
IMP_SCORE,4284,GO:1900087,1.4484e-01,2.4000e+01
IMP_SCORE,4285,GO:0006805,1.4483e-01,1.3900e+02
IMP_SCORE,4286,GO:0099080,1.4482e-01,3.2600e+02
IMP_SCORE,4287,GO:0044424,1.4481e-01,1.3130e+03
IMP_SCORE,4288,GO:0044455,1.4478e-01,8.4000e+01
IMP_SCORE,4289,GO:0032553,1.4477e-01,4.6000e+02
IMP_SCORE,4290,GO:0032549,1.4476e-01,1.8000e+02
IMP_SCORE,4291,GO:0051253,1.4474e-01,2.0700e+02
IMP_SCORE,4292,GO:0032890,1.4473e-01,1.0000e+01
IMP_SCORE,4293,GO:0009057,1.4472e-01,2.3500e+02
IMP_SCORE,4294,GO:0019222,1.4471e-01,6.4300e+02
IMP_SCORE,4295,GO:0072503,1.4465e-01,1.0300e+02
IMP_SCORE,4296,GO:0051153,1.4451e-01,3.9000e+01
IMP_SCORE,4297,GO:0015179,1.4451e-01,3.5000e+01
IMP_SCORE,4298,GO:0006637,1.4450e-01,6.5000e+01
IMP_SCORE,4299,GO:0022407,1.4448e-01,1.2000e+02
IMP_SCORE,4300,GO:0046883,1.4448e-01,8.7000e+01
IMP_SCORE,4301,GO:0046479,1.4443e-01,2.2000e+01
IMP_SCORE,4302,GO:1903322,1.4443e-01,2.7000e+01
IMP_SCORE,4303,GO:0043195,1.4442e-01,2.7000e+01
IMP_SCORE,4304,GO:0008021,1.4441e-01,8.9000e+01
IMP_SCORE,4305,GO:0031290,1.4441e-01,1.1000e+01
IMP_SCORE,4306,GO:0033081,1.4435e-01,2.2000e+01
IMP_SCORE,4307,GO:0001912,1.4434e-01,1.1000e+01
IMP_SCORE,4308,GO:0008233,1.4429e-01,3.4700e+02
IMP_SCORE,4309,GO:2000482,1.4427e-01,2.2000e+01
IMP_SCORE,4310,GO:0042345,1.4426e-01,1.5000e+01
IMP_SCORE,4311,GO:0006779,1.4416e-01,2.0000e+01
IMP_SCORE,4312,GO:0032816,1.4416e-01,6.0000e+00
IMP_SCORE,4313,GO:1901800,1.4414e-01,4.0000e+01
IMP_SCORE,4314,GO:0030054,1.4413e-01,7.4900e+02
IMP_SCORE,4315,GO:0045087,1.4407e-01,2.4900e+02
IMP_SCORE,4316,GO:0003887,1.4402e-01,6.0000e+00
IMP_SCORE,4317,GO:0042995,1.4400e-01,9.0800e+02
IMP_SCORE,4318,GO:0017048,1.4397e-01,6.3000e+01
IMP_SCORE,4319,GO:0046873,1.4397e-01,1.3900e+02
IMP_SCORE,4320,GO:0015669,1.4389e-01,4.0000e+00
IMP_SCORE,4321,GO:0022824,1.4385e-01,2.5000e+01
IMP_SCORE,4322,GO:0002431,1.4382e-01,2.8000e+01
IMP_SCORE,4323,GO:0015718,1.4378e-01,4.6000e+01
IMP_SCORE,4324,GO:0015696,1.4376e-01,4.0000e+01
IMP_SCORE,4325,GO:0042805,1.4372e-01,4.3000e+01
IMP_SCORE,4326,GO:0098552,1.4372e-01,2.1100e+02
IMP_SCORE,4327,GO:1901741,1.4366e-01,2.0000e+01
IMP_SCORE,4328,GO:0070301,1.4363e-01,2.2000e+01
IMP_SCORE,4329,GO:0005179,1.4361e-01,1.6900e+02
IMP_SCORE,4330,GO:0008104,1.4359e-01,5.3300e+02
IMP_SCORE,4331,GO:0070207,1.4354e-01,3.6000e+01
IMP_SCORE,4332,GO:0051260,1.4348e-01,1.6900e+02
IMP_SCORE,4333,GO:0006812,1.4340e-01,2.4500e+02
IMP_SCORE,4334,GO:0090178,1.4339e-01,2.0000e+00
IMP_SCORE,4335,GO:0045741,1.4335e-01,7.0000e+00
IMP_SCORE,4336,GO:0043518,1.4331e-01,2.2000e+01
IMP_SCORE,4337,GO:0070189,1.4322e-01,9.0000e+00
IMP_SCORE,4338,GO:0002643,1.4321e-01,1.3000e+01
IMP_SCORE,4339,GO:0051704,1.4318e-01,5.8300e+02
IMP_SCORE,4340,GO:0015459,1.4313e-01,4.9000e+01
IMP_SCORE,4341,GO:0065003,1.4311e-01,5.1200e+02
IMP_SCORE,4342,GO:0070233,1.4310e-01,1.8000e+01
IMP_SCORE,4343,GO:0033036,1.4309e-01,5.2800e+02
IMP_SCORE,4344,GO:0015682,1.4304e-01,2.3000e+01
IMP_SCORE,4345,GO:0061136,1.4303e-01,4.3000e+01
IMP_SCORE,4346,GO:0043027,1.4303e-01,1.1000e+01
IMP_SCORE,4347,GO:0007264,1.4302e-01,1.8600e+02
IMP_SCORE,4348,GO:0010719,1.4300e-01,1.1000e+01
IMP_SCORE,4349,GO:0045475,1.4290e-01,2.0000e+01
IMP_SCORE,4350,GO:0031034,1.4281e-01,1.1000e+01
IMP_SCORE,4351,GO:0045947,1.4280e-01,2.7000e+01
IMP_SCORE,4352,GO:0016746,1.4276e-01,2.7300e+02
IMP_SCORE,4353,GO:0035639,1.4273e-01,4.6000e+02
IMP_SCORE,4354,GO:0051172,1.4273e-01,2.4000e+02
IMP_SCORE,4355,GO:0006534,1.4270e-01,2.1000e+01
IMP_SCORE,4356,GO:0045955,1.4268e-01,2.3000e+01
IMP_SCORE,4357,GO:0050892,1.4267e-01,1.1000e+01
IMP_SCORE,4358,GO:0005546,1.4260e-01,3.7000e+01
IMP_SCORE,4359,GO:1901879,1.4257e-01,3.0000e+01
IMP_SCORE,4360,GO:0009218,1.4255e-01,1.3000e+01
IMP_SCORE,4361,GO:0048172,1.4235e-01,1.1000e+01
IMP_SCORE,4362,GO:0009886,1.4235e-01,1.1000e+01
IMP_SCORE,4363,GO:0051937,1.4234e-01,5.0000e+00
IMP_SCORE,4364,GO:0000779,1.4229e-01,1.0000e+01
IMP_SCORE,4365,GO:0009164,1.4222e-01,2.0000e+01
IMP_SCORE,4366,GO:0007405,1.4218e-01,1.5000e+01
IMP_SCORE,4367,GO:0050766,1.4218e-01,3.3000e+01
IMP_SCORE,4368,GO:0031593,1.4218e-01,1.1000e+01
IMP_SCORE,4369,GO:0006835,1.4216e-01,3.2000e+01
IMP_SCORE,4370,GO:0048029,1.4212e-01,7.0000e+01
IMP_SCORE,4371,GO:0006721,1.4211e-01,5.6000e+01
IMP_SCORE,4372,GO:0010494,1.4208e-01,1.1000e+01
IMP_SCORE,4373,GO:0042169,1.4202e-01,3.0000e+01
IMP_SCORE,4374,GO:0042110,1.4191e-01,5.6000e+01
IMP_SCORE,4375,GO:1904893,1.4190e-01,2.4000e+01
IMP_SCORE,4376,GO:0070603,1.4190e-01,3.2000e+01
IMP_SCORE,4377,GO:0022029,1.4185e-01,3.0000e+01
IMP_SCORE,4378,GO:0004714,1.4184e-01,3.6000e+01
IMP_SCORE,4379,GO:0042599,1.4178e-01,3.6000e+01
IMP_SCORE,4380,GO:0000987,1.4177e-01,9.4000e+01
IMP_SCORE,4381,GO:1901068,1.4176e-01,2.2000e+01
IMP_SCORE,4382,GO:0040036,1.4175e-01,1.0000e+01
IMP_SCORE,4383,GO:0002253,1.4174e-01,1.4500e+02
IMP_SCORE,4384,GO:0031306,1.4174e-01,1.2000e+01
IMP_SCORE,4385,GO:0003006,1.4173e-01,1.9200e+02
IMP_SCORE,4386,GO:0000785,1.4170e-01,1.0000e+02
IMP_SCORE,4387,GO:0051963,1.4168e-01,4.9000e+01
IMP_SCORE,4388,GO:0006725,1.4164e-01,4.4100e+02
IMP_SCORE,4389,GO:0005911,1.4161e-01,2.9500e+02
IMP_SCORE,4390,GO:0002250,1.4158e-01,1.9200e+02
IMP_SCORE,4391,GO:0044450,1.4156e-01,8.7000e+01
IMP_SCORE,4392,GO:0030224,1.4150e-01,2.1000e+01
IMP_SCORE,4393,GO:0004175,1.4147e-01,3.3200e+02
IMP_SCORE,4394,GO:0016864,1.4146e-01,1.1000e+01
IMP_SCORE,4395,GO:1903170,1.4144e-01,5.0000e+00
IMP_SCORE,4396,GO:0097485,1.4143e-01,1.5400e+02
IMP_SCORE,4397,GO:0019438,1.4143e-01,2.6600e+02
IMP_SCORE,4398,GO:0030228,1.4143e-01,2.3000e+01
IMP_SCORE,4399,GO:2001243,1.4143e-01,2.2000e+01
IMP_SCORE,4400,GO:0032780,1.4141e-01,1.5000e+01
IMP_SCORE,4401,GO:0004576,1.4141e-01,1.9000e+01
IMP_SCORE,4402,GO:0005662,1.4140e-01,1.1000e+01
IMP_SCORE,4403,GO:0030162,1.4139e-01,1.7100e+02
IMP_SCORE,4404,GO:0016064,1.4137e-01,7.0000e+00
IMP_SCORE,4405,GO:0002703,1.4133e-01,4.3000e+01
IMP_SCORE,4406,GO:0005813,1.4129e-01,1.7900e+02
IMP_SCORE,4407,GO:0050954,1.4123e-01,1.2300e+02
IMP_SCORE,4408,GO:0044249,1.4121e-01,4.8300e+02
IMP_SCORE,4409,GO:0000118,1.4120e-01,3.1000e+01
IMP_SCORE,4410,GO:0019199,1.4118e-01,4.6000e+01
IMP_SCORE,4411,GO:0048821,1.4115e-01,1.0000e+01
IMP_SCORE,4412,GO:0005201,1.4114e-01,1.0700e+02
IMP_SCORE,4413,GO:0015918,1.4113e-01,1.6000e+01
IMP_SCORE,4414,GO:0098542,1.4109e-01,1.6800e+02
IMP_SCORE,4415,GO:0035278,1.4108e-01,1.6000e+01
IMP_SCORE,4416,GO:0044707,1.4107e-01,8.6300e+02
IMP_SCORE,4417,GO:0044092,1.4091e-01,2.8400e+02
IMP_SCORE,4418,GO:0009650,1.4086e-01,7.0000e+00
IMP_SCORE,4419,GO:0006821,1.4085e-01,6.0000e+01
IMP_SCORE,4420,GO:0098641,1.4085e-01,1.5000e+01
IMP_SCORE,4421,GO:0046888,1.4084e-01,9.0000e+00
IMP_SCORE,4422,GO:0016491,1.4074e-01,4.7500e+02
IMP_SCORE,4423,GO:0051179,1.4066e-01,1.0800e+03
IMP_SCORE,4424,GO:0019210,1.4055e-01,4.8000e+01
IMP_SCORE,4425,GO:0008092,1.4049e-01,4.6800e+02
IMP_SCORE,4426,GO:0098911,1.4048e-01,3.0000e+00
IMP_SCORE,4427,GO:0016801,1.4047e-01,3.6000e+01
IMP_SCORE,4428,GO:0006900,1.4047e-01,9.0000e+00
IMP_SCORE,4429,GO:0016894,1.4047e-01,3.3000e+01
IMP_SCORE,4430,GO:0072080,1.4043e-01,4.0000e+00
IMP_SCORE,4431,GO:0044062,1.4038e-01,1.0000e+01
IMP_SCORE,4432,GO:2000241,1.4031e-01,4.4000e+01
IMP_SCORE,4433,GO:0050716,1.4030e-01,1.2000e+01
IMP_SCORE,4434,GO:0046825,1.4028e-01,2.2000e+01
IMP_SCORE,4435,GO:0006646,1.4027e-01,1.9000e+01
IMP_SCORE,4436,GO:0021510,1.4025e-01,1.2000e+01
IMP_SCORE,4437,GO:0048864,1.4020e-01,8.0000e+00
IMP_SCORE,4438,GO:0006998,1.4015e-01,2.6000e+01
IMP_SCORE,4439,GO:0021953,1.4015e-01,4.4000e+01
IMP_SCORE,4440,GO:0000028,1.4014e-01,8.0000e+00
IMP_SCORE,4441,GO:1903047,1.4014e-01,2.2300e+02
IMP_SCORE,4442,GO:0032674,1.4014e-01,6.0000e+00
IMP_SCORE,4443,GO:0016301,1.4009e-01,2.4800e+02
IMP_SCORE,4444,GO:0005876,1.4002e-01,3.0000e+01
IMP_SCORE,4445,GO:0050863,1.4001e-01,6.6000e+01
IMP_SCORE,4446,GO:1901799,1.3994e-01,7.0000e+00
IMP_SCORE,4447,GO:0032559,1.3993e-01,3.6300e+02
IMP_SCORE,4448,GO:0007154,1.3979e-01,3.3300e+02
IMP_SCORE,4449,GO:0055085,1.3977e-01,3.8000e+02
IMP_SCORE,4450,GO:0045815,1.3977e-01,2.6000e+01
IMP_SCORE,4451,GO:0061061,1.3976e-01,7.9000e+01
IMP_SCORE,4452,GO:0019674,1.3973e-01,3.6000e+01
IMP_SCORE,4453,GO:0007040,1.3955e-01,4.2000e+01
IMP_SCORE,4454,GO:0016469,1.3954e-01,1.6000e+01
IMP_SCORE,4455,GO:0044419,1.3952e-01,3.7600e+02
IMP_SCORE,4456,GO:0055074,1.3950e-01,9.4000e+01
IMP_SCORE,4457,GO:0004520,1.3945e-01,2.0000e+01
IMP_SCORE,4458,GO:0005158,1.3940e-01,2.6000e+01
IMP_SCORE,4459,GO:0038127,1.3939e-01,5.4000e+01
IMP_SCORE,4460,GO:1903050,1.3937e-01,6.2000e+01
IMP_SCORE,4461,GO:0008013,1.3934e-01,5.3000e+01
IMP_SCORE,4462,GO:0045324,1.3930e-01,4.0000e+00
IMP_SCORE,4463,GO:0007157,1.3928e-01,4.3000e+01
IMP_SCORE,4464,GO:0006470,1.3928e-01,9.5000e+01
IMP_SCORE,4465,GO:0001756,1.3920e-01,1.3000e+01
IMP_SCORE,4466,GO:0030212,1.3919e-01,4.7000e+01
IMP_SCORE,4467,GO:0000731,1.3918e-01,1.3000e+01
IMP_SCORE,4468,GO:0003729,1.3915e-01,6.7000e+01
IMP_SCORE,4469,GO:0045727,1.3914e-01,1.8000e+01
IMP_SCORE,4470,GO:0035631,1.3908e-01,2.0000e+00
IMP_SCORE,4471,GO:0045786,1.3905e-01,1.2800e+02
IMP_SCORE,4472,GO:0046578,1.3903e-01,7.9000e+01
IMP_SCORE,4473,GO:0001221,1.3902e-01,1.2000e+01
IMP_SCORE,4474,GO:0006164,1.3900e-01,2.3000e+01
IMP_SCORE,4475,GO:0042475,1.3897e-01,5.1000e+01
IMP_SCORE,4476,GO:0050922,1.3893e-01,1.9000e+01
IMP_SCORE,4477,GO:1901363,1.3892e-01,1.2380e+03
IMP_SCORE,4478,GO:0008015,1.3885e-01,4.2000e+01
IMP_SCORE,4479,GO:0070646,1.3882e-01,7.8000e+01
IMP_SCORE,4480,GO:1904705,1.3882e-01,1.1000e+01
IMP_SCORE,4481,GO:0022618,1.3875e-01,8.9000e+01
IMP_SCORE,4482,GO:0051494,1.3872e-01,4.4000e+01
IMP_SCORE,4483,GO:0002819,1.3870e-01,3.4000e+01
IMP_SCORE,4484,GO:0048011,1.3868e-01,1.2000e+01
IMP_SCORE,4485,GO:0046782,1.3867e-01,1.8000e+01
IMP_SCORE,4486,GO:0046710,1.3866e-01,6.0000e+00
IMP_SCORE,4487,GO:1902230,1.3866e-01,9.0000e+00
IMP_SCORE,4488,GO:0005372,1.3864e-01,2.9000e+01
IMP_SCORE,4489,GO:0044238,1.3854e-01,9.1200e+02
IMP_SCORE,4490,GO:0033043,1.3854e-01,3.5900e+02
IMP_SCORE,4491,GO:0019184,1.3853e-01,3.1000e+01
IMP_SCORE,4492,GO:0043234,1.3848e-01,1.1220e+03
IMP_SCORE,4493,GO:0098573,1.3838e-01,2.3000e+01
IMP_SCORE,4494,GO:0005832,1.3837e-01,4.0000e+00
IMP_SCORE,4495,GO:2000112,1.3829e-01,3.9900e+02
IMP_SCORE,4496,GO:0090151,1.3828e-01,5.0000e+00
IMP_SCORE,4497,GO:0001709,1.3825e-01,2.8000e+01
IMP_SCORE,4498,GO:0098632,1.3824e-01,4.0000e+01
IMP_SCORE,4499,GO:0005743,1.3819e-01,1.6400e+02
IMP_SCORE,4500,GO:0016050,1.3816e-01,1.2500e+02
IMP_SCORE,4501,GO:0008235,1.3814e-01,4.7000e+01
IMP_SCORE,4502,GO:0097164,1.3812e-01,1.4600e+02
IMP_SCORE,4503,GO:0043588,1.3810e-01,3.3000e+01
IMP_SCORE,4504,GO:0031301,1.3803e-01,1.2200e+02
IMP_SCORE,4505,GO:0003008,1.3802e-01,6.0200e+02
IMP_SCORE,4506,GO:0009247,1.3798e-01,3.0000e+01
IMP_SCORE,4507,GO:0046496,1.3797e-01,6.3000e+01
IMP_SCORE,4508,GO:0018298,1.3793e-01,4.0000e+00
IMP_SCORE,4509,GO:0097517,1.3792e-01,3.6000e+01
IMP_SCORE,4510,GO:0050776,1.3791e-01,3.3300e+02
IMP_SCORE,4511,GO:0009888,1.3791e-01,2.8700e+02
IMP_SCORE,4512,GO:0031082,1.3788e-01,1.3000e+01
IMP_SCORE,4513,GO:0005614,1.3788e-01,1.5000e+01
IMP_SCORE,4514,GO:0004857,1.3787e-01,1.8100e+02
IMP_SCORE,4515,GO:0014910,1.3787e-01,2.7000e+01
IMP_SCORE,4516,GO:0098771,1.3785e-01,1.7800e+02
IMP_SCORE,4517,GO:0003723,1.3783e-01,8.7700e+02
IMP_SCORE,4518,GO:0006570,1.3781e-01,1.2000e+01
IMP_SCORE,4519,GO:0006733,1.3778e-01,4.8000e+01
IMP_SCORE,4520,GO:0072665,1.3777e-01,1.8000e+01
IMP_SCORE,4521,GO:0006140,1.3776e-01,5.1000e+01
IMP_SCORE,4522,GO:0072686,1.3773e-01,4.4000e+01
IMP_SCORE,4523,GO:0045184,1.3770e-01,4.2800e+02
IMP_SCORE,4524,GO:0051649,1.3764e-01,4.5700e+02
IMP_SCORE,4525,GO:0009150,1.3762e-01,7.3000e+01
IMP_SCORE,4526,GO:0045216,1.3762e-01,1.2600e+02
IMP_SCORE,4527,GO:0007411,1.3761e-01,1.7700e+02
IMP_SCORE,4528,GO:0048535,1.3757e-01,6.0000e+00
IMP_SCORE,4529,GO:0031111,1.3744e-01,1.3000e+01
IMP_SCORE,4530,GO:0006986,1.3740e-01,5.4000e+01
IMP_SCORE,4531,GO:0000988,1.3739e-01,1.9500e+02
IMP_SCORE,4532,GO:0006639,1.3736e-01,5.9000e+01
IMP_SCORE,4533,GO:0010970,1.3732e-01,3.6000e+01
IMP_SCORE,4534,GO:0008344,1.3731e-01,4.1000e+01
IMP_SCORE,4535,GO:0044613,1.3727e-01,5.0000e+00
IMP_SCORE,4536,GO:0072599,1.3726e-01,1.7000e+01
IMP_SCORE,4537,GO:1901361,1.3721e-01,1.3700e+02
IMP_SCORE,4538,GO:0018130,1.3719e-01,2.5900e+02
IMP_SCORE,4539,GO:0071682,1.3718e-01,9.0000e+00
IMP_SCORE,4540,GO:0006790,1.3716e-01,2.2200e+02
IMP_SCORE,4541,GO:0071004,1.3716e-01,1.0000e+01
IMP_SCORE,4542,GO:0017053,1.3716e-01,3.7000e+01
IMP_SCORE,4543,GO:0007389,1.3713e-01,1.1100e+02
IMP_SCORE,4544,GO:0031293,1.3708e-01,2.6000e+01
IMP_SCORE,4545,GO:0015171,1.3705e-01,4.3000e+01
IMP_SCORE,4546,GO:0006622,1.3704e-01,7.0000e+00
IMP_SCORE,4547,GO:0006213,1.3699e-01,1.4000e+01
IMP_SCORE,4548,GO:0030246,1.3698e-01,7.4800e+02
IMP_SCORE,4549,GO:0006351,1.3692e-01,1.6100e+02
IMP_SCORE,4550,GO:0005542,1.3688e-01,5.0000e+00
IMP_SCORE,4551,GO:2000300,1.3683e-01,1.3000e+01
IMP_SCORE,4552,GO:0033613,1.3681e-01,3.2000e+01
IMP_SCORE,4553,GO:0010640,1.3680e-01,1.4000e+01
IMP_SCORE,4554,GO:0050790,1.3679e-01,5.4600e+02
IMP_SCORE,4555,GO:0031330,1.3678e-01,4.9000e+01
IMP_SCORE,4556,GO:0036503,1.3676e-01,1.9000e+01
IMP_SCORE,4557,GO:0009072,1.3676e-01,3.7000e+01
IMP_SCORE,4558,GO:0035194,1.3676e-01,1.5000e+01
IMP_SCORE,4559,GO:0070160,1.3675e-01,1.5300e+02
IMP_SCORE,4560,GO:0006073,1.3675e-01,2.5000e+01
IMP_SCORE,4561,GO:0043149,1.3672e-01,9.0000e+00
IMP_SCORE,4562,GO:0016482,1.3671e-01,6.4000e+01
IMP_SCORE,4563,GO:0010646,1.3668e-01,6.5900e+02
IMP_SCORE,4564,GO:0021700,1.3666e-01,7.0000e+01
IMP_SCORE,4565,GO:0034654,1.3665e-01,2.4600e+02
IMP_SCORE,4566,GO:0007176,1.3656e-01,1.0000e+01
IMP_SCORE,4567,GO:0051532,1.3656e-01,9.0000e+00
IMP_SCORE,4568,GO:0001105,1.3654e-01,2.6000e+01
IMP_SCORE,4569,GO:1902229,1.3652e-01,1.1000e+01
IMP_SCORE,4570,GO:0016787,1.3649e-01,1.1960e+03
IMP_SCORE,4571,GO:0001558,1.3648e-01,1.9500e+02
IMP_SCORE,4572,GO:0008324,1.3647e-01,2.0900e+02
IMP_SCORE,4573,GO:0016307,1.3645e-01,4.3000e+01
IMP_SCORE,4574,GO:0006693,1.3641e-01,2.1000e+01
IMP_SCORE,4575,GO:1900371,1.3639e-01,2.8000e+01
IMP_SCORE,4576,GO:0010661,1.3638e-01,2.0000e+00
IMP_SCORE,4577,GO:0032922,1.3637e-01,2.4000e+01
IMP_SCORE,4578,GO:0032885,1.3635e-01,1.4000e+01
IMP_SCORE,4579,GO:0060148,1.3635e-01,4.0000e+00
IMP_SCORE,4580,GO:0070727,1.3626e-01,3.1600e+02
IMP_SCORE,4581,GO:0045721,1.3626e-01,2.4000e+01
IMP_SCORE,4582,GO:0030111,1.3624e-01,8.3000e+01
IMP_SCORE,4583,GO:0022402,1.3623e-01,3.5400e+02
IMP_SCORE,4584,GO:0030641,1.3612e-01,4.2000e+01
IMP_SCORE,4585,GO:0030031,1.3612e-01,1.3200e+02
IMP_SCORE,4586,GO:0005272,1.3609e-01,1.7000e+01
IMP_SCORE,4587,GO:0035325,1.3609e-01,2.0000e+01
IMP_SCORE,4588,GO:0051015,1.3604e-01,1.1300e+02
IMP_SCORE,4589,GO:0006910,1.3603e-01,2.3000e+01
IMP_SCORE,4590,GO:0060828,1.3603e-01,5.0000e+01
IMP_SCORE,4591,GO:1903845,1.3602e-01,4.6000e+01
IMP_SCORE,4592,GO:0050812,1.3599e-01,1.3000e+01
IMP_SCORE,4593,GO:0006906,1.3596e-01,3.4000e+01
IMP_SCORE,4594,GO:0017016,1.3595e-01,1.9700e+02
IMP_SCORE,4595,GO:0070279,1.3593e-01,7.5000e+01
IMP_SCORE,4596,GO:1903319,1.3593e-01,1.1000e+01
IMP_SCORE,4597,GO:0030097,1.3586e-01,4.6000e+01
IMP_SCORE,4598,GO:0046637,1.3578e-01,1.3000e+01
IMP_SCORE,4599,GO:0042516,1.3578e-01,1.5000e+01
IMP_SCORE,4600,GO:0031089,1.3575e-01,3.6000e+01
IMP_SCORE,4601,GO:0046677,1.3570e-01,1.9000e+01
IMP_SCORE,4602,GO:0051234,1.3566e-01,8.5500e+02
IMP_SCORE,4603,GO:0030057,1.3565e-01,3.7000e+01
IMP_SCORE,4604,GO:0009749,1.3564e-01,5.4000e+01
IMP_SCORE,4605,GO:0019205,1.3563e-01,2.4000e+01
IMP_SCORE,4606,GO:0003044,1.3552e-01,2.0000e+01
IMP_SCORE,4607,GO:0051647,1.3547e-01,1.2000e+01
IMP_SCORE,4608,GO:0002479,1.3542e-01,5.8000e+01
IMP_SCORE,4609,GO:0015844,1.3540e-01,1.6000e+01
IMP_SCORE,4610,GO:0016502,1.3532e-01,3.5000e+01
IMP_SCORE,4611,GO:0033189,1.3527e-01,3.0000e+00
IMP_SCORE,4612,GO:0006757,1.3525e-01,2.9000e+01
IMP_SCORE,4613,GO:0022884,1.3525e-01,1.5000e+01
IMP_SCORE,4614,GO:0097581,1.3525e-01,1.4000e+01
IMP_SCORE,4615,GO:0036498,1.3517e-01,4.4000e+01
IMP_SCORE,4616,GO:0010638,1.3516e-01,1.6900e+02
IMP_SCORE,4617,GO:0010962,1.3516e-01,1.6000e+01
IMP_SCORE,4618,GO:0045667,1.3515e-01,5.1000e+01
IMP_SCORE,4619,GO:0043009,1.3513e-01,6.5000e+01
IMP_SCORE,4620,GO:0015144,1.3510e-01,3.6000e+01
IMP_SCORE,4621,GO:0051702,1.3509e-01,2.0000e+01
IMP_SCORE,4622,GO:0016101,1.3509e-01,7.0000e+01
IMP_SCORE,4623,GO:0071804,1.3509e-01,4.1000e+01
IMP_SCORE,4624,GO:0060402,1.3509e-01,2.1000e+01
IMP_SCORE,4625,GO:0048871,1.3507e-01,4.9000e+01
IMP_SCORE,4626,GO:0034708,1.3500e-01,3.2000e+01
IMP_SCORE,4627,GO:0031083,1.3499e-01,1.4000e+01
IMP_SCORE,4628,GO:0046503,1.3494e-01,2.3000e+01
IMP_SCORE,4629,GO:0016229,1.3489e-01,2.1000e+01
IMP_SCORE,4630,GO:0035176,1.3489e-01,4.0000e+01
IMP_SCORE,4631,GO:0035089,1.3486e-01,1.5000e+01
IMP_SCORE,4632,GO:0005874,1.3486e-01,2.5700e+02
IMP_SCORE,4633,GO:0031519,1.3485e-01,3.9000e+01
IMP_SCORE,4634,GO:0016540,1.3479e-01,3.1000e+01
IMP_SCORE,4635,GO:0007186,1.3479e-01,3.0700e+02
IMP_SCORE,4636,GO:0098796,1.3477e-01,3.1300e+02
IMP_SCORE,4637,GO:0050709,1.3475e-01,4.1000e+01
IMP_SCORE,4638,GO:0002433,1.3473e-01,2.5000e+01
IMP_SCORE,4639,GO:0035902,1.3468e-01,1.2000e+01
IMP_SCORE,4640,GO:0046949,1.3464e-01,5.1000e+01
IMP_SCORE,4641,GO:0000723,1.3463e-01,1.1000e+01
IMP_SCORE,4642,GO:0044438,1.3462e-01,7.2000e+01
IMP_SCORE,4643,GO:0043488,1.3462e-01,5.6000e+01
IMP_SCORE,4644,GO:0003779,1.3461e-01,3.5500e+02
IMP_SCORE,4645,GO:0046474,1.3459e-01,1.0200e+02
IMP_SCORE,4646,GO:0046321,1.3458e-01,1.0000e+01
IMP_SCORE,4647,GO:1902806,1.3448e-01,4.8000e+01
IMP_SCORE,4648,GO:0034505,1.3448e-01,1.1000e+01
IMP_SCORE,4649,GO:0003013,1.3440e-01,6.5000e+01
IMP_SCORE,4650,GO:0015276,1.3439e-01,8.0000e+01
IMP_SCORE,4651,GO:1901343,1.3428e-01,3.2000e+01
IMP_SCORE,4652,GO:0004725,1.3423e-01,4.2000e+01
IMP_SCORE,4653,GO:0021762,1.3422e-01,5.1000e+01
IMP_SCORE,4654,GO:1903214,1.3412e-01,3.9000e+01
IMP_SCORE,4655,GO:0032104,1.3412e-01,6.0000e+00
IMP_SCORE,4656,GO:0015849,1.3409e-01,1.0000e+02
IMP_SCORE,4657,GO:0006399,1.3398e-01,5.9000e+01
IMP_SCORE,4658,GO:0031229,1.3391e-01,2.6000e+01
IMP_SCORE,4659,GO:2001056,1.3390e-01,4.0000e+01
IMP_SCORE,4660,GO:0002021,1.3386e-01,8.0000e+00
IMP_SCORE,4661,GO:0005391,1.3385e-01,1.6000e+01
IMP_SCORE,4662,GO:0005509,1.3382e-01,7.6600e+02
IMP_SCORE,4663,GO:0051270,1.3378e-01,2.3500e+02
IMP_SCORE,4664,GO:0050658,1.3374e-01,6.3000e+01
IMP_SCORE,4665,GO:0031231,1.3373e-01,1.5000e+01
IMP_SCORE,4666,GO:0017134,1.3370e-01,1.5000e+01
IMP_SCORE,4667,GO:0070293,1.3363e-01,1.2000e+01
IMP_SCORE,4668,GO:0022892,1.3358e-01,3.7700e+02
IMP_SCORE,4669,GO:0071294,1.3357e-01,6.0000e+01
IMP_SCORE,4670,GO:0009226,1.3357e-01,3.3000e+01
IMP_SCORE,4671,GO:0009132,1.3355e-01,3.2000e+01
IMP_SCORE,4672,GO:2000243,1.3350e-01,1.6000e+01
IMP_SCORE,4673,GO:0050819,1.3348e-01,2.4000e+01
IMP_SCORE,4674,GO:0005212,1.3345e-01,5.2000e+01
IMP_SCORE,4675,GO:0009117,1.3343e-01,8.7000e+01
IMP_SCORE,4676,GO:0006974,1.3342e-01,2.0000e+02
IMP_SCORE,4677,GO:0007517,1.3340e-01,5.9000e+01
IMP_SCORE,4678,GO:0043623,1.3339e-01,1.4400e+02
IMP_SCORE,4679,GO:0015399,1.3338e-01,4.9000e+01
IMP_SCORE,4680,GO:0051766,1.3336e-01,2.6000e+01
IMP_SCORE,4681,GO:0042054,1.3332e-01,2.6000e+01
IMP_SCORE,4682,GO:0044463,1.3330e-01,4.8000e+02
IMP_SCORE,4683,GO:1904036,1.3327e-01,6.0000e+00
IMP_SCORE,4684,GO:0015108,1.3322e-01,5.5000e+01
IMP_SCORE,4685,GO:0019935,1.3321e-01,1.6000e+01
IMP_SCORE,4686,GO:2000649,1.3320e-01,3.8000e+01
IMP_SCORE,4687,GO:0008283,1.3305e-01,3.5100e+02
IMP_SCORE,4688,GO:0007080,1.3303e-01,1.1000e+01
IMP_SCORE,4689,GO:0065007,1.3300e-01,1.1960e+03
IMP_SCORE,4690,GO:0030414,1.3299e-01,8.0000e+01
IMP_SCORE,4691,GO:0022008,1.3295e-01,3.3000e+01
IMP_SCORE,4692,GO:0042340,1.3294e-01,2.5000e+01
IMP_SCORE,4693,GO:0016337,1.3292e-01,1.7600e+02
IMP_SCORE,4694,GO:0000737,1.3292e-01,7.0000e+00
IMP_SCORE,4695,GO:0008334,1.3292e-01,8.0000e+00
IMP_SCORE,4696,GO:0035567,1.3279e-01,3.8000e+01
IMP_SCORE,4697,GO:0045926,1.3274e-01,1.2000e+02
IMP_SCORE,4698,GO:0090662,1.3273e-01,1.7000e+01
IMP_SCORE,4699,GO:0006518,1.3272e-01,1.3300e+02
IMP_SCORE,4700,GO:0033003,1.3256e-01,1.9000e+01
IMP_SCORE,4701,GO:0005231,1.3253e-01,1.0000e+01
IMP_SCORE,4702,GO:0060740,1.3249e-01,1.0000e+01
IMP_SCORE,4703,GO:0001106,1.3240e-01,9.0000e+00
IMP_SCORE,4704,GO:0004859,1.3236e-01,4.7000e+01
IMP_SCORE,4705,GO:1902476,1.3232e-01,5.2000e+01
IMP_SCORE,4706,GO:0044802,1.3229e-01,2.1700e+02
IMP_SCORE,4707,GO:0019430,1.3224e-01,6.0000e+00
IMP_SCORE,4708,GO:0017080,1.3222e-01,3.9000e+01
IMP_SCORE,4709,GO:0044429,1.3216e-01,4.4500e+02
IMP_SCORE,4710,GO:0007088,1.3215e-01,3.1000e+01
IMP_SCORE,4711,GO:0022857,1.3212e-01,3.1800e+02
IMP_SCORE,4712,GO:0060191,1.3210e-01,2.0000e+01
IMP_SCORE,4713,GO:0016918,1.3210e-01,2.1000e+01
IMP_SCORE,4714,GO:0010043,1.3209e-01,8.1000e+01
IMP_SCORE,4715,GO:0007229,1.3209e-01,7.0000e+01
IMP_SCORE,4716,GO:0016772,1.3205e-01,3.2100e+02
IMP_SCORE,4717,GO:0051568,1.3198e-01,5.0000e+00
IMP_SCORE,4718,GO:0000038,1.3188e-01,3.6000e+01
IMP_SCORE,4719,GO:0048240,1.3187e-01,9.0000e+00
IMP_SCORE,4720,GO:0046426,1.3185e-01,1.5000e+01
IMP_SCORE,4721,GO:0046939,1.3185e-01,1.1000e+01
IMP_SCORE,4722,GO:0033038,1.3174e-01,7.0000e+00
IMP_SCORE,4723,GO:0045954,1.3163e-01,1.0000e+01
IMP_SCORE,4724,GO:0072422,1.3162e-01,9.0000e+00
IMP_SCORE,4725,GO:0034374,1.3162e-01,1.0000e+01
IMP_SCORE,4726,GO:1903900,1.3156e-01,5.9000e+01
IMP_SCORE,4727,GO:0002931,1.3149e-01,1.2000e+01
IMP_SCORE,4728,GO:0004602,1.3149e-01,4.0000e+01
IMP_SCORE,4729,GO:0042761,1.3148e-01,2.6000e+01
IMP_SCORE,4730,GO:0008017,1.3145e-01,1.7400e+02
IMP_SCORE,4731,GO:0010801,1.3139e-01,3.0000e+00
IMP_SCORE,4732,GO:0002548,1.3138e-01,1.9000e+01
IMP_SCORE,4733,GO:0051246,1.3137e-01,4.0700e+02
IMP_SCORE,4734,GO:0015932,1.3136e-01,4.3000e+01
IMP_SCORE,4735,GO:0043618,1.3129e-01,1.9000e+01
IMP_SCORE,4736,GO:0051865,1.3118e-01,4.7000e+01
IMP_SCORE,4737,GO:0070507,1.3118e-01,5.5000e+01
IMP_SCORE,4738,GO:0035591,1.3116e-01,5.2000e+01
IMP_SCORE,4739,GO:0030123,1.3116e-01,4.0000e+00
IMP_SCORE,4740,GO:0044877,1.3113e-01,4.8600e+02
IMP_SCORE,4741,GO:0051100,1.3112e-01,4.6000e+01
IMP_SCORE,4742,GO:0005088,1.3108e-01,1.4300e+02
IMP_SCORE,4743,GO:0051960,1.3107e-01,1.9400e+02
IMP_SCORE,4744,GO:0071869,1.3105e-01,1.5000e+01
IMP_SCORE,4745,GO:0015631,1.3105e-01,2.0300e+02
IMP_SCORE,4746,GO:0006650,1.3105e-01,1.5200e+02
IMP_SCORE,4747,GO:0005319,1.3098e-01,8.7000e+01
IMP_SCORE,4748,GO:0044456,1.3098e-01,3.6200e+02
IMP_SCORE,4749,GO:0000079,1.3086e-01,3.6000e+01
IMP_SCORE,4750,GO:0090501,1.3084e-01,5.4000e+01
IMP_SCORE,4751,GO:0032881,1.3084e-01,1.7000e+01
IMP_SCORE,4752,GO:0030117,1.3069e-01,5.0000e+01
IMP_SCORE,4753,GO:0090162,1.3069e-01,1.9000e+01
IMP_SCORE,4754,GO:0051851,1.3068e-01,2.3000e+01
IMP_SCORE,4755,GO:1990138,1.3066e-01,3.2000e+01
IMP_SCORE,4756,GO:0032814,1.3066e-01,2.2000e+01
IMP_SCORE,4757,GO:0009167,1.3065e-01,4.3000e+01
IMP_SCORE,4758,GO:0031010,1.3063e-01,7.0000e+00
IMP_SCORE,4759,GO:0032731,1.3062e-01,1.3000e+01
IMP_SCORE,4760,GO:0030018,1.3053e-01,7.7000e+01
IMP_SCORE,4761,GO:0044126,1.3048e-01,6.0000e+00
IMP_SCORE,4762,GO:0033218,1.3047e-01,2.5600e+02
IMP_SCORE,4763,GO:0006911,1.3045e-01,3.5000e+01
IMP_SCORE,4764,GO:1901360,1.3038e-01,5.1300e+02
IMP_SCORE,4765,GO:0001944,1.3037e-01,9.0000e+00
IMP_SCORE,4766,GO:0046653,1.3031e-01,9.0000e+00
IMP_SCORE,4767,GO:0051236,1.3030e-01,6.5000e+01
IMP_SCORE,4768,GO:0007635,1.3029e-01,6.0000e+00
IMP_SCORE,4769,GO:0009395,1.3029e-01,2.0000e+01
IMP_SCORE,4770,GO:0006139,1.3029e-01,4.0200e+02
IMP_SCORE,4771,GO:0001669,1.3026e-01,7.4000e+01
IMP_SCORE,4772,GO:0042026,1.3025e-01,1.5000e+01
IMP_SCORE,4773,GO:0010454,1.3024e-01,7.0000e+00
IMP_SCORE,4774,GO:0050877,1.3021e-01,4.0200e+02
IMP_SCORE,4775,GO:0008509,1.3020e-01,1.4800e+02
IMP_SCORE,4776,GO:0042692,1.3016e-01,2.5000e+01
IMP_SCORE,4777,GO:0005543,1.3014e-01,2.3900e+02
IMP_SCORE,4778,GO:0006816,1.3005e-01,8.0000e+01
IMP_SCORE,4779,GO:0043485,1.2999e-01,5.0000e+00
IMP_SCORE,4780,GO:0060606,1.2996e-01,1.3000e+01
IMP_SCORE,4781,GO:0022804,1.2991e-01,1.6200e+02
IMP_SCORE,4782,GO:0006098,1.2985e-01,9.0000e+00
IMP_SCORE,4783,GO:0006633,1.2984e-01,6.0000e+01
IMP_SCORE,4784,GO:0031098,1.2984e-01,2.5000e+01
IMP_SCORE,4785,GO:0042577,1.2983e-01,3.3000e+01
IMP_SCORE,4786,GO:0007416,1.2982e-01,6.2000e+01
IMP_SCORE,4787,GO:0070566,1.2981e-01,9.0000e+00
IMP_SCORE,4788,GO:0035036,1.2972e-01,3.3000e+01
IMP_SCORE,4789,GO:0045070,1.2970e-01,1.3000e+01
IMP_SCORE,4790,GO:0008366,1.2958e-01,9.9000e+01
IMP_SCORE,4791,GO:1902593,1.2957e-01,4.1000e+01
IMP_SCORE,4792,GO:1902850,1.2954e-01,2.7000e+01
IMP_SCORE,4793,GO:0044070,1.2947e-01,4.5000e+01
IMP_SCORE,4794,GO:0007586,1.2945e-01,9.6000e+01
IMP_SCORE,4795,GO:0006744,1.2942e-01,1.0000e+01
IMP_SCORE,4796,GO:0045974,1.2939e-01,1.2000e+01
IMP_SCORE,4797,GO:0072341,1.2938e-01,8.2000e+01
IMP_SCORE,4798,GO:0044319,1.2933e-01,2.5000e+01
IMP_SCORE,4799,GO:0030234,1.2933e-01,3.9000e+02
IMP_SCORE,4800,GO:0019904,1.2932e-01,4.6800e+02
IMP_SCORE,4801,GO:0002260,1.2930e-01,2.2000e+01
IMP_SCORE,4802,GO:0033139,1.2927e-01,2.0000e+00
IMP_SCORE,4803,GO:0001786,1.2927e-01,8.6000e+01
IMP_SCORE,4804,GO:0044803,1.2919e-01,8.0000e+00
IMP_SCORE,4805,GO:0017076,1.2917e-01,4.4800e+02
IMP_SCORE,4806,GO:0034250,1.2914e-01,2.1000e+01
IMP_SCORE,4807,GO:0039706,1.2911e-01,3.0000e+00
IMP_SCORE,4808,GO:0035305,1.2908e-01,5.0000e+01
IMP_SCORE,4809,GO:0070405,1.2903e-01,2.1000e+01
IMP_SCORE,4810,GO:0000281,1.2903e-01,1.3000e+01
IMP_SCORE,4811,GO:0032774,1.2901e-01,1.5400e+02
IMP_SCORE,4812,GO:0001725,1.2898e-01,3.2000e+01
IMP_SCORE,4813,GO:0019985,1.2893e-01,4.0000e+00
IMP_SCORE,4814,GO:0042147,1.2884e-01,3.5000e+01
IMP_SCORE,4815,GO:0016788,1.2884e-01,4.5900e+02
IMP_SCORE,4816,GO:0030529,1.2874e-01,2.8300e+02
IMP_SCORE,4817,GO:0017157,1.2870e-01,6.8000e+01
IMP_SCORE,4818,GO:0044449,1.2869e-01,1.5100e+02
IMP_SCORE,4819,GO:1901362,1.2868e-01,3.1900e+02
IMP_SCORE,4820,GO:0019359,1.2867e-01,2.3000e+01
IMP_SCORE,4821,GO:0016705,1.2866e-01,1.0400e+02
IMP_SCORE,4822,GO:0008214,1.2866e-01,1.7000e+01
IMP_SCORE,4823,GO:0003299,1.2848e-01,9.0000e+00
IMP_SCORE,4824,GO:0032663,1.2847e-01,9.0000e+00
IMP_SCORE,4825,GO:0010107,1.2846e-01,4.5000e+01
IMP_SCORE,4826,GO:0048469,1.2840e-01,4.6000e+01
IMP_SCORE,4827,GO:0008270,1.2838e-01,8.4000e+02
IMP_SCORE,4828,GO:0006978,1.2834e-01,1.1000e+01
IMP_SCORE,4829,GO:0072215,1.2834e-01,4.0000e+00
IMP_SCORE,4830,GO:0048103,1.2831e-01,9.0000e+00
IMP_SCORE,4831,GO:0031225,1.2828e-01,1.2900e+02
IMP_SCORE,4832,GO:0045742,1.2823e-01,8.0000e+00
IMP_SCORE,4833,GO:0030032,1.2815e-01,1.6000e+01
IMP_SCORE,4834,GO:0008201,1.2811e-01,1.1500e+02
IMP_SCORE,4835,GO:0001540,1.2811e-01,8.2000e+01
IMP_SCORE,4836,GO:0032096,1.2809e-01,1.0000e+00
IMP_SCORE,4837,GO:0045076,1.2809e-01,2.0000e+00
IMP_SCORE,4838,GO:0060415,1.2796e-01,2.0000e+01
IMP_SCORE,4839,GO:0044453,1.2793e-01,1.3000e+01
IMP_SCORE,4840,GO:0044464,1.2790e-01,1.2290e+03
IMP_SCORE,4841,GO:0016903,1.2786e-01,7.0000e+01
IMP_SCORE,4842,GO:0033157,1.2784e-01,1.1200e+02
IMP_SCORE,4843,GO:0045651,1.2783e-01,3.0000e+00
IMP_SCORE,4844,GO:0061621,1.2780e-01,1.1000e+01
IMP_SCORE,4845,GO:0070633,1.2778e-01,1.4000e+01
IMP_SCORE,4846,GO:0016791,1.2765e-01,2.0200e+02
IMP_SCORE,4847,GO:0030684,1.2762e-01,2.6000e+01
IMP_SCORE,4848,GO:0015605,1.2759e-01,1.4000e+01
IMP_SCORE,4849,GO:0043547,1.2757e-01,2.5800e+02
IMP_SCORE,4850,GO:0006749,1.2757e-01,4.2000e+01
IMP_SCORE,4851,GO:0046906,1.2754e-01,1.0100e+02
IMP_SCORE,4852,GO:0016638,1.2752e-01,2.5000e+01
IMP_SCORE,4853,GO:0032268,1.2749e-01,4.3400e+02
IMP_SCORE,4854,GO:0030135,1.2746e-01,7.6000e+01
IMP_SCORE,4855,GO:0009059,1.2738e-01,2.9200e+02
IMP_SCORE,4856,GO:0051481,1.2738e-01,2.0000e+00
IMP_SCORE,4857,GO:0045953,1.2731e-01,5.0000e+00
IMP_SCORE,4858,GO:0000381,1.2728e-01,1.0000e+01
IMP_SCORE,4859,GO:1901798,1.2727e-01,3.0000e+00
IMP_SCORE,4860,GO:1901476,1.2726e-01,4.1000e+01
IMP_SCORE,4861,GO:0032715,1.2725e-01,1.1000e+01
IMP_SCORE,4862,GO:0050905,1.2725e-01,6.2000e+01
IMP_SCORE,4863,GO:0030133,1.2724e-01,1.5100e+02
IMP_SCORE,4864,GO:0016798,1.2719e-01,1.5300e+02
IMP_SCORE,4865,GO:0007266,1.2713e-01,2.9000e+01
IMP_SCORE,4866,GO:0015629,1.2713e-01,1.4700e+02
IMP_SCORE,4867,GO:0004866,1.2712e-01,8.3000e+01
IMP_SCORE,4868,GO:0046655,1.2712e-01,8.0000e+00
IMP_SCORE,4869,GO:0051119,1.2698e-01,3.4000e+01
IMP_SCORE,4870,GO:0050704,1.2695e-01,8.0000e+00
IMP_SCORE,4871,GO:0010927,1.2695e-01,2.1000e+01
IMP_SCORE,4872,GO:0000776,1.2694e-01,7.6000e+01
IMP_SCORE,4873,GO:0044548,1.2693e-01,4.8000e+01
IMP_SCORE,4874,GO:0050999,1.2691e-01,1.2000e+01
IMP_SCORE,4875,GO:0031529,1.2686e-01,1.6000e+01
IMP_SCORE,4876,GO:0048565,1.2686e-01,2.2000e+01
IMP_SCORE,4877,GO:0035590,1.2685e-01,2.0000e+01
IMP_SCORE,4878,GO:0031092,1.2684e-01,1.1000e+01
IMP_SCORE,4879,GO:0019682,1.2684e-01,5.0000e+00
IMP_SCORE,4880,GO:0007007,1.2680e-01,9.0000e+00
IMP_SCORE,4881,GO:0030041,1.2677e-01,1.4000e+01
IMP_SCORE,4882,GO:1901571,1.2676e-01,1.2000e+01
IMP_SCORE,4883,GO:0000375,1.2671e-01,7.2000e+01
IMP_SCORE,4884,GO:0061337,1.2670e-01,2.4000e+01
IMP_SCORE,4885,GO:0031163,1.2669e-01,2.2000e+01
IMP_SCORE,4886,GO:0034451,1.2668e-01,1.0000e+01
IMP_SCORE,4887,GO:0050982,1.2665e-01,2.1000e+01
IMP_SCORE,4888,GO:0035497,1.2653e-01,2.0000e+00
IMP_SCORE,4889,GO:0033033,1.2652e-01,1.2000e+01
IMP_SCORE,4890,GO:0006501,1.2647e-01,5.4000e+01
IMP_SCORE,4891,GO:0015106,1.2640e-01,1.6000e+01
IMP_SCORE,4892,GO:0033014,1.2640e-01,1.9000e+01
IMP_SCORE,4893,GO:0050678,1.2637e-01,7.1000e+01
IMP_SCORE,4894,GO:1901071,1.2633e-01,3.8000e+01
IMP_SCORE,4895,GO:0005605,1.2629e-01,9.0000e+00
IMP_SCORE,4896,GO:0015031,1.2623e-01,3.4900e+02
IMP_SCORE,4897,GO:0005768,1.2617e-01,3.4900e+02
IMP_SCORE,4898,GO:0046718,1.2614e-01,5.5000e+01
IMP_SCORE,4899,GO:2001252,1.2608e-01,4.4000e+01
IMP_SCORE,4900,GO:0000932,1.2606e-01,8.9000e+01
IMP_SCORE,4901,GO:0016408,1.2600e-01,2.7000e+01
IMP_SCORE,4902,GO:0071875,1.2600e-01,2.0000e+00
IMP_SCORE,4903,GO:0035383,1.2599e-01,7.9000e+01
IMP_SCORE,4904,GO:0051280,1.2592e-01,2.0000e+00
IMP_SCORE,4905,GO:0046471,1.2589e-01,2.4000e+01
IMP_SCORE,4906,GO:0008219,1.2587e-01,4.5500e+02
IMP_SCORE,4907,GO:0000978,1.2587e-01,7.6000e+01
IMP_SCORE,4908,GO:0071705,1.2586e-01,4.8000e+02
IMP_SCORE,4909,GO:0006997,1.2584e-01,3.2000e+01
IMP_SCORE,4910,GO:0006069,1.2583e-01,5.1000e+01
IMP_SCORE,4911,GO:0099512,1.2582e-01,3.2200e+02
IMP_SCORE,4912,GO:0044106,1.2581e-01,5.0000e+01
IMP_SCORE,4913,GO:0035113,1.2580e-01,2.7000e+01
IMP_SCORE,4914,GO:0098727,1.2577e-01,3.1000e+01
IMP_SCORE,4915,GO:0022836,1.2575e-01,1.1600e+02
IMP_SCORE,4916,GO:0051588,1.2573e-01,1.8000e+01
IMP_SCORE,4917,GO:0061631,1.2569e-01,3.6000e+01
IMP_SCORE,4918,GO:0007062,1.2563e-01,3.6000e+01
IMP_SCORE,4919,GO:0072509,1.2562e-01,9.1000e+01
IMP_SCORE,4920,GO:0043010,1.2556e-01,3.5000e+01
IMP_SCORE,4921,GO:0090305,1.2556e-01,7.0000e+01
IMP_SCORE,4922,GO:0030218,1.2553e-01,1.6000e+01
IMP_SCORE,4923,GO:0030838,1.2544e-01,2.3000e+01
IMP_SCORE,4924,GO:0015077,1.2540e-01,1.0000e+02
IMP_SCORE,4925,GO:0017022,1.2538e-01,2.2000e+01
IMP_SCORE,4926,GO:0004540,1.2534e-01,7.3000e+01
IMP_SCORE,4927,GO:0098662,1.2533e-01,1.3200e+02
IMP_SCORE,4928,GO:0005767,1.2522e-01,1.5000e+01
IMP_SCORE,4929,GO:0005834,1.2520e-01,4.2000e+01
IMP_SCORE,4930,GO:0060071,1.2515e-01,2.2000e+01
IMP_SCORE,4931,GO:0016799,1.2502e-01,1.3000e+01
IMP_SCORE,4932,GO:0030119,1.2501e-01,1.5000e+01
IMP_SCORE,4933,GO:0044454,1.2500e-01,1.3300e+02
IMP_SCORE,4934,GO:0016274,1.2498e-01,2.3000e+01
IMP_SCORE,4935,GO:0019842,1.2497e-01,1.0500e+02
IMP_SCORE,4936,GO:0000149,1.2494e-01,1.0600e+02
IMP_SCORE,4937,GO:0006576,1.2492e-01,6.0000e+01
IMP_SCORE,4938,GO:0060081,1.2491e-01,1.6000e+01
IMP_SCORE,4939,GO:0005576,1.2487e-01,1.4580e+03
IMP_SCORE,4940,GO:0030260,1.2486e-01,6.3000e+01
IMP_SCORE,4941,GO:0060537,1.2467e-01,2.9000e+01
IMP_SCORE,4942,GO:0045060,1.2456e-01,9.0000e+00
IMP_SCORE,4943,GO:0000188,1.2454e-01,3.3000e+01
IMP_SCORE,4944,GO:0034308,1.2452e-01,7.0000e+01
IMP_SCORE,4945,GO:0032094,1.2452e-01,1.1000e+01
IMP_SCORE,4946,GO:0005261,1.2451e-01,8.7000e+01
IMP_SCORE,4947,GO:0070647,1.2450e-01,2.6500e+02
IMP_SCORE,4948,GO:0038084,1.2448e-01,3.0000e+00
IMP_SCORE,4949,GO:0034394,1.2445e-01,1.2000e+01
IMP_SCORE,4950,GO:0016607,1.2444e-01,2.5100e+02
IMP_SCORE,4951,GO:0033006,1.2443e-01,9.0000e+00
IMP_SCORE,4952,GO:0002698,1.2439e-01,3.6000e+01
IMP_SCORE,4953,GO:0070230,1.2438e-01,1.0000e+01
IMP_SCORE,4954,GO:0004000,1.2436e-01,7.0000e+00
IMP_SCORE,4955,GO:1900024,1.2433e-01,2.2000e+01
IMP_SCORE,4956,GO:0097610,1.2430e-01,4.0000e+01
IMP_SCORE,4957,GO:0007369,1.2429e-01,1.9000e+01
IMP_SCORE,4958,GO:1902580,1.2424e-01,1.7000e+02
IMP_SCORE,4959,GO:0032233,1.2423e-01,3.2000e+01
IMP_SCORE,4960,GO:0035966,1.2421e-01,6.1000e+01
IMP_SCORE,4961,GO:0051954,1.2410e-01,5.0000e+00
IMP_SCORE,4962,GO:0001227,1.2409e-01,5.4000e+01
IMP_SCORE,4963,GO:0006259,1.2407e-01,2.2100e+02
IMP_SCORE,4964,GO:0044706,1.2401e-01,7.2000e+01
IMP_SCORE,4965,GO:0044764,1.2398e-01,2.7200e+02
IMP_SCORE,4966,GO:0060271,1.2391e-01,6.6000e+01
IMP_SCORE,4967,GO:0052745,1.2389e-01,2.5000e+01
IMP_SCORE,4968,GO:0051503,1.2388e-01,1.3000e+01
IMP_SCORE,4969,GO:0030163,1.2385e-01,1.0500e+02
IMP_SCORE,4970,GO:1903140,1.2378e-01,1.0000e+01
IMP_SCORE,4971,GO:0051957,1.2377e-01,4.0000e+00
IMP_SCORE,4972,GO:0033555,1.2375e-01,1.9000e+01
IMP_SCORE,4973,GO:0001503,1.2371e-01,5.9000e+01
IMP_SCORE,4974,GO:0003714,1.2370e-01,8.7000e+01
IMP_SCORE,4975,GO:0006029,1.2361e-01,2.4000e+01
IMP_SCORE,4976,GO:0015833,1.2353e-01,3.6500e+02
IMP_SCORE,4977,GO:2001240,1.2353e-01,3.2000e+01
IMP_SCORE,4978,GO:0071397,1.2350e-01,2.1000e+01
IMP_SCORE,4979,GO:0051540,1.2349e-01,4.1000e+01
IMP_SCORE,4980,GO:0006508,1.2349e-01,4.3000e+02
IMP_SCORE,4981,GO:0009986,1.2346e-01,4.3500e+02
IMP_SCORE,4982,GO:1903509,1.2341e-01,8.5000e+01
IMP_SCORE,4983,GO:0031065,1.2338e-01,8.0000e+00
IMP_SCORE,4984,GO:0042391,1.2338e-01,1.2000e+02
IMP_SCORE,4985,GO:0009259,1.2329e-01,8.3000e+01
IMP_SCORE,4986,GO:0046364,1.2327e-01,1.6000e+01
IMP_SCORE,4987,GO:0000045,1.2326e-01,1.0000e+01
IMP_SCORE,4988,GO:1904356,1.2321e-01,2.3000e+01
IMP_SCORE,4989,GO:2000647,1.2321e-01,6.0000e+00
IMP_SCORE,4990,GO:0031334,1.2315e-01,5.7000e+01
IMP_SCORE,4991,GO:0032154,1.2306e-01,4.5000e+01
IMP_SCORE,4992,GO:0008584,1.2299e-01,3.1000e+01
IMP_SCORE,4993,GO:1901984,1.2296e-01,4.0000e+00
IMP_SCORE,4994,GO:0009206,1.2295e-01,1.1000e+01
IMP_SCORE,4995,GO:0060334,1.2283e-01,9.0000e+00
IMP_SCORE,4996,GO:0030881,1.2278e-01,2.0000e+01
IMP_SCORE,4997,GO:0033540,1.2270e-01,9.0000e+00
IMP_SCORE,4998,GO:0033875,1.2269e-01,1.4000e+01
IMP_SCORE,4999,GO:0086010,1.2267e-01,1.5000e+01
IMP_SCORE,5000,GO:0032590,1.2265e-01,1.2000e+01
IMP_SCORE,5001,GO:0042886,1.2262e-01,3.7900e+02
IMP_SCORE,5002,GO:0005793,1.2261e-01,4.3000e+01
IMP_SCORE,5003,GO:2000291,1.2256e-01,1.0000e+00
IMP_SCORE,5004,GO:0004115,1.2256e-01,1.0000e+00
IMP_SCORE,5005,GO:0002067,1.2256e-01,1.0000e+00
IMP_SCORE,5006,GO:0009615,1.2246e-01,1.0900e+02
IMP_SCORE,5007,GO:0016462,1.2221e-01,2.7500e+02
IMP_SCORE,5008,GO:0000980,1.2213e-01,2.0000e+01
IMP_SCORE,5009,GO:0070161,1.2211e-01,3.5300e+02
IMP_SCORE,5010,GO:0006085,1.2211e-01,1.9000e+01
IMP_SCORE,5011,GO:0010507,1.2208e-01,1.6000e+01
IMP_SCORE,5012,GO:0097061,1.2207e-01,5.0000e+00
IMP_SCORE,5013,GO:0035115,1.2198e-01,1.2000e+01
IMP_SCORE,5014,GO:0008234,1.2190e-01,1.2700e+02
IMP_SCORE,5015,GO:0043649,1.2190e-01,3.3000e+01
IMP_SCORE,5016,GO:1902743,1.2189e-01,1.2000e+01
IMP_SCORE,5017,GO:0045780,1.2187e-01,3.0000e+00
IMP_SCORE,5018,GO:0031674,1.2180e-01,2.0000e+01
IMP_SCORE,5019,GO:0007095,1.2175e-01,6.0000e+00
IMP_SCORE,5020,GO:0043369,1.2174e-01,1.0000e+01
IMP_SCORE,5021,GO:1902017,1.2169e-01,3.4000e+01
IMP_SCORE,5022,GO:0006359,1.2154e-01,3.9000e+01
IMP_SCORE,5023,GO:0042762,1.2148e-01,1.8000e+01
IMP_SCORE,5024,GO:0003824,1.2146e-01,1.5080e+03
IMP_SCORE,5025,GO:0048670,1.2145e-01,1.3000e+01
IMP_SCORE,5026,GO:0006084,1.2143e-01,2.3000e+01
IMP_SCORE,5027,GO:0044003,1.2142e-01,1.5000e+01
IMP_SCORE,5028,GO:0030173,1.2142e-01,5.8000e+01
IMP_SCORE,5029,GO:0008289,1.2139e-01,5.3500e+02
IMP_SCORE,5030,GO:0042487,1.2134e-01,1.1000e+01
IMP_SCORE,5031,GO:0009108,1.2131e-01,9.3000e+01
IMP_SCORE,5032,GO:0034080,1.2127e-01,9.0000e+00
IMP_SCORE,5033,GO:0010923,1.2126e-01,5.7000e+01
IMP_SCORE,5034,GO:2000756,1.2123e-01,1.3000e+01
IMP_SCORE,5035,GO:0031663,1.2121e-01,1.5000e+01
IMP_SCORE,5036,GO:0017137,1.2119e-01,7.4000e+01
IMP_SCORE,5037,GO:0031228,1.2113e-01,5.4000e+01
IMP_SCORE,5038,GO:0015758,1.2112e-01,2.7000e+01
IMP_SCORE,5039,GO:0061842,1.2102e-01,1.1000e+01
IMP_SCORE,5040,GO:0051904,1.2098e-01,4.0000e+00
IMP_SCORE,5041,GO:0044265,1.2094e-01,1.7400e+02
IMP_SCORE,5042,GO:0009790,1.2083e-01,6.3000e+01
IMP_SCORE,5043,GO:0060589,1.2072e-01,2.1200e+02
IMP_SCORE,5044,GO:0030687,1.2070e-01,2.3000e+01
IMP_SCORE,5045,GO:0016755,1.2065e-01,4.5000e+01
IMP_SCORE,5046,GO:0046688,1.2059e-01,1.6000e+01
IMP_SCORE,5047,GO:0006869,1.2056e-01,1.2300e+02
IMP_SCORE,5048,GO:1903506,1.2049e-01,3.4000e+02
IMP_SCORE,5049,GO:0009235,1.2044e-01,2.4000e+01
IMP_SCORE,5050,GO:0048534,1.2037e-01,9.0000e+01
IMP_SCORE,5051,GO:0009119,1.2032e-01,4.8000e+01
IMP_SCORE,5052,GO:0046464,1.2019e-01,1.1000e+01
IMP_SCORE,5053,GO:0006352,1.2016e-01,4.5000e+01
IMP_SCORE,5054,GO:0002228,1.2014e-01,2.0000e+01
IMP_SCORE,5055,GO:0032781,1.2011e-01,4.1000e+01
IMP_SCORE,5056,GO:0032266,1.2003e-01,2.8000e+01
IMP_SCORE,5057,GO:0001960,1.1991e-01,1.6000e+01
IMP_SCORE,5058,GO:0031312,1.1989e-01,5.4000e+01
IMP_SCORE,5059,GO:0031248,1.1978e-01,2.8000e+01
IMP_SCORE,5060,GO:0045814,1.1977e-01,2.8000e+01
IMP_SCORE,5061,GO:0021515,1.1969e-01,1.7000e+01
IMP_SCORE,5062,GO:1900015,1.1963e-01,1.1000e+01
IMP_SCORE,5063,GO:0035258,1.1962e-01,3.6000e+01
IMP_SCORE,5064,GO:0044702,1.1961e-01,4.7700e+02
IMP_SCORE,5065,GO:0000989,1.1957e-01,1.7500e+02
IMP_SCORE,5066,GO:0051289,1.1957e-01,3.1000e+01
IMP_SCORE,5067,GO:0006700,1.1954e-01,8.0000e+00
IMP_SCORE,5068,GO:0086009,1.1954e-01,9.0000e+00
IMP_SCORE,5069,GO:0030594,1.1944e-01,4.9000e+01
IMP_SCORE,5070,GO:0032155,1.1938e-01,6.3000e+01
IMP_SCORE,5071,GO:0044243,1.1933e-01,3.5000e+01
IMP_SCORE,5072,GO:0045686,1.1931e-01,8.0000e+00
IMP_SCORE,5073,GO:0003727,1.1921e-01,5.1000e+01
IMP_SCORE,5074,GO:0032446,1.1921e-01,1.8700e+02
IMP_SCORE,5075,GO:0016328,1.1916e-01,2.5000e+01
IMP_SCORE,5076,GO:0042277,1.1910e-01,2.6400e+02
IMP_SCORE,5077,GO:0002360,1.1907e-01,1.1000e+01
IMP_SCORE,5078,GO:0044430,1.1905e-01,5.8500e+02
IMP_SCORE,5079,GO:1902494,1.1904e-01,3.9000e+02
IMP_SCORE,5080,GO:0055080,1.1904e-01,1.9700e+02
IMP_SCORE,5081,GO:0050434,1.1899e-01,7.0000e+00
IMP_SCORE,5082,GO:0007224,1.1896e-01,4.1000e+01
IMP_SCORE,5083,GO:0019866,1.1893e-01,2.2600e+02
IMP_SCORE,5084,GO:0002706,1.1892e-01,3.8000e+01
IMP_SCORE,5085,GO:0005790,1.1888e-01,1.4000e+01
IMP_SCORE,5086,GO:0006531,1.1886e-01,1.6000e+01
IMP_SCORE,5087,GO:0098581,1.1884e-01,2.0000e+01
IMP_SCORE,5088,GO:2000380,1.1883e-01,4.0000e+00
IMP_SCORE,5089,GO:0033561,1.1883e-01,1.1000e+01
IMP_SCORE,5090,GO:0015197,1.1882e-01,5.8000e+01
IMP_SCORE,5091,GO:0046128,1.1880e-01,4.1000e+01
IMP_SCORE,5092,GO:0000228,1.1878e-01,2.7000e+01
IMP_SCORE,5093,GO:1904923,1.1871e-01,9.0000e+00
IMP_SCORE,5094,GO:0071498,1.1870e-01,1.2000e+01
IMP_SCORE,5095,GO:0022414,1.1866e-01,5.7700e+02
IMP_SCORE,5096,GO:0007031,1.1864e-01,2.3000e+01
IMP_SCORE,5097,GO:0033044,1.1858e-01,5.9000e+01
IMP_SCORE,5098,GO:0007342,1.1855e-01,1.9000e+01
IMP_SCORE,5099,GO:0021782,1.1852e-01,5.7000e+01
IMP_SCORE,5100,GO:0003777,1.1845e-01,4.1000e+01
IMP_SCORE,5101,GO:1903846,1.1845e-01,1.0000e+01
IMP_SCORE,5102,GO:0051043,1.1840e-01,7.0000e+00
IMP_SCORE,5103,GO:0035335,1.1834e-01,4.9000e+01
IMP_SCORE,5104,GO:0007033,1.1832e-01,6.3000e+01
IMP_SCORE,5105,GO:0032656,1.1832e-01,8.0000e+00
IMP_SCORE,5106,GO:0032536,1.1816e-01,1.0000e+01
IMP_SCORE,5107,GO:0031323,1.1814e-01,6.0500e+02
IMP_SCORE,5108,GO:0006694,1.1813e-01,5.9000e+01
IMP_SCORE,5109,GO:0045271,1.1809e-01,1.1000e+01
IMP_SCORE,5110,GO:0046483,1.1808e-01,4.2400e+02
IMP_SCORE,5111,GO:0010919,1.1796e-01,9.0000e+00
IMP_SCORE,5112,GO:0008528,1.1794e-01,6.3000e+01
IMP_SCORE,5113,GO:0031647,1.1793e-01,6.9000e+01
IMP_SCORE,5114,GO:0050681,1.1788e-01,8.0000e+00
IMP_SCORE,5115,GO:0043094,1.1768e-01,3.1000e+01
IMP_SCORE,5116,GO:0044246,1.1768e-01,7.0000e+00
IMP_SCORE,5117,GO:0045861,1.1762e-01,1.0800e+02
IMP_SCORE,5118,GO:0090002,1.1758e-01,3.6000e+01
IMP_SCORE,5119,GO:0032986,1.1749e-01,1.2000e+01
IMP_SCORE,5120,GO:0044451,1.1738e-01,4.3600e+02
IMP_SCORE,5121,GO:0001614,1.1737e-01,3.4000e+01
IMP_SCORE,5122,GO:0010212,1.1729e-01,5.9000e+01
IMP_SCORE,5123,GO:0008242,1.1727e-01,2.0000e+01
IMP_SCORE,5124,GO:2000369,1.1719e-01,1.1000e+01
IMP_SCORE,5125,GO:0000050,1.1717e-01,7.0000e+00
IMP_SCORE,5126,GO:0005976,1.1703e-01,4.3000e+01
IMP_SCORE,5127,GO:0070268,1.1700e-01,9.1000e+01
IMP_SCORE,5128,GO:0009190,1.1699e-01,6.0000e+00
IMP_SCORE,5129,GO:0045747,1.1695e-01,2.0000e+01
IMP_SCORE,5130,GO:0060998,1.1689e-01,2.2000e+01
IMP_SCORE,5131,GO:0051181,1.1687e-01,1.1000e+01
IMP_SCORE,5132,GO:0015980,1.1681e-01,4.7000e+01
IMP_SCORE,5133,GO:0060411,1.1679e-01,1.1000e+01
IMP_SCORE,5134,GO:0031062,1.1674e-01,1.6000e+01
IMP_SCORE,5135,GO:0009582,1.1674e-01,5.0000e+01
IMP_SCORE,5136,GO:0005154,1.1669e-01,1.8000e+01
IMP_SCORE,5137,GO:0033013,1.1662e-01,4.5000e+01
IMP_SCORE,5138,GO:0030136,1.1658e-01,6.1000e+01
IMP_SCORE,5139,GO:0043306,1.1658e-01,6.0000e+00
IMP_SCORE,5140,GO:0007281,1.1639e-01,4.3000e+01
IMP_SCORE,5141,GO:0050821,1.1636e-01,6.0000e+01
IMP_SCORE,5142,GO:0044827,1.1626e-01,1.0000e+01
IMP_SCORE,5143,GO:0034110,1.1625e-01,5.0000e+00
IMP_SCORE,5144,GO:0090304,1.1625e-01,2.7600e+02
IMP_SCORE,5145,GO:1904358,1.1623e-01,2.7000e+01
IMP_SCORE,5146,GO:0045930,1.1622e-01,6.7000e+01
IMP_SCORE,5147,GO:0072507,1.1622e-01,1.0600e+02
IMP_SCORE,5148,GO:0016820,1.1620e-01,3.9000e+01
IMP_SCORE,5149,GO:0044843,1.1618e-01,4.0000e+01
IMP_SCORE,5150,GO:0034199,1.1617e-01,3.0000e+00
IMP_SCORE,5151,GO:0006885,1.1615e-01,4.8000e+01
IMP_SCORE,5152,GO:0042402,1.1609e-01,5.1000e+01
IMP_SCORE,5153,GO:1903955,1.1608e-01,3.3000e+01
IMP_SCORE,5154,GO:0030532,1.1605e-01,3.1000e+01
IMP_SCORE,5155,GO:0044427,1.1604e-01,2.3700e+02
IMP_SCORE,5156,GO:0032835,1.1601e-01,1.5000e+01
IMP_SCORE,5157,GO:0030534,1.1591e-01,1.0500e+02
IMP_SCORE,5158,GO:0016818,1.1590e-01,3.0400e+02
IMP_SCORE,5159,GO:0009953,1.1590e-01,2.5000e+01
IMP_SCORE,5160,GO:0008252,1.1578e-01,1.1000e+01
IMP_SCORE,5161,GO:0006304,1.1578e-01,1.8000e+01
IMP_SCORE,5162,GO:0097120,1.1575e-01,9.0000e+00
IMP_SCORE,5163,GO:0014896,1.1574e-01,7.0000e+00
IMP_SCORE,5164,GO:0006559,1.1564e-01,2.6000e+01
IMP_SCORE,5165,GO:0060457,1.1563e-01,1.1000e+01
IMP_SCORE,5166,GO:0003688,1.1562e-01,6.0000e+00
IMP_SCORE,5167,GO:0031069,1.1554e-01,8.0000e+00
IMP_SCORE,5168,GO:0005575,1.1553e-01,7.1100e+02
IMP_SCORE,5169,GO:1903046,1.1550e-01,5.1000e+01
IMP_SCORE,5170,GO:0097034,1.1544e-01,8.0000e+00
IMP_SCORE,5171,GO:0070325,1.1541e-01,7.0000e+00
IMP_SCORE,5172,GO:0016874,1.1538e-01,9.2000e+01
IMP_SCORE,5173,GO:0000781,1.1531e-01,5.6000e+01
IMP_SCORE,5174,GO:0015245,1.1530e-01,9.0000e+00
IMP_SCORE,5175,GO:0086005,1.1527e-01,3.0000e+00
IMP_SCORE,5176,GO:0090596,1.1524e-01,2.7000e+01
IMP_SCORE,5177,GO:0046580,1.1522e-01,1.0000e+01
IMP_SCORE,5178,GO:0098656,1.1521e-01,1.1400e+02
IMP_SCORE,5179,GO:0060397,1.1517e-01,5.0000e+00
IMP_SCORE,5180,GO:0070888,1.1516e-01,3.0000e+01
IMP_SCORE,5181,GO:0008198,1.1516e-01,1.6000e+01
IMP_SCORE,5182,GO:0007588,1.1497e-01,2.4000e+01
IMP_SCORE,5183,GO:0008157,1.1496e-01,1.7000e+01
IMP_SCORE,5184,GO:0009135,1.1488e-01,3.2000e+01
IMP_SCORE,5185,GO:0097200,1.1484e-01,2.3000e+01
IMP_SCORE,5186,GO:0005758,1.1482e-01,5.9000e+01
IMP_SCORE,5187,GO:0061469,1.1479e-01,1.0000e+01
IMP_SCORE,5188,GO:0060384,1.1472e-01,2.3000e+01
IMP_SCORE,5189,GO:0071331,1.1460e-01,1.8000e+01
IMP_SCORE,5190,GO:0042136,1.1458e-01,2.9000e+01
IMP_SCORE,5191,GO:0048593,1.1454e-01,9.0000e+00
IMP_SCORE,5192,GO:0019208,1.1447e-01,7.7000e+01
IMP_SCORE,5193,GO:0004553,1.1438e-01,1.3200e+02
IMP_SCORE,5194,GO:1900034,1.1429e-01,5.3000e+01
IMP_SCORE,5195,GO:0070300,1.1429e-01,3.4000e+01
IMP_SCORE,5196,GO:0070006,1.1428e-01,1.4000e+01
IMP_SCORE,5197,GO:0001570,1.1420e-01,1.8000e+01
IMP_SCORE,5198,GO:0046434,1.1420e-01,4.5000e+01
IMP_SCORE,5199,GO:0008328,1.1417e-01,3.1000e+01
IMP_SCORE,5200,GO:1905360,1.1411e-01,6.0000e+01
IMP_SCORE,5201,GO:0016853,1.1405e-01,1.8300e+02
IMP_SCORE,5202,GO:0000183,1.1405e-01,3.0000e+00
IMP_SCORE,5203,GO:1902581,1.1402e-01,1.5000e+01
IMP_SCORE,5204,GO:0032946,1.1400e-01,2.2000e+01
IMP_SCORE,5205,GO:0032392,1.1394e-01,1.2000e+01
IMP_SCORE,5206,GO:0005254,1.1379e-01,5.0000e+01
IMP_SCORE,5207,GO:0034122,1.1361e-01,8.0000e+00
IMP_SCORE,5208,GO:0003993,1.1349e-01,1.5000e+01
IMP_SCORE,5209,GO:0001909,1.1348e-01,2.1000e+01
IMP_SCORE,5210,GO:0042589,1.1348e-01,1.3000e+01
IMP_SCORE,5211,GO:0009116,1.1344e-01,3.3000e+01
IMP_SCORE,5212,GO:0042472,1.1336e-01,3.4000e+01
IMP_SCORE,5213,GO:0006020,1.1336e-01,6.0000e+00
IMP_SCORE,5214,GO:0005922,1.1332e-01,3.5000e+01
IMP_SCORE,5215,GO:0030145,1.1326e-01,6.8000e+01
IMP_SCORE,5216,GO:0048487,1.1326e-01,9.0000e+00
IMP_SCORE,5217,GO:1902253,1.1318e-01,2.0000e+01
IMP_SCORE,5218,GO:0005979,1.1313e-01,1.0000e+01
IMP_SCORE,5219,GO:0006820,1.1313e-01,2.1200e+02
IMP_SCORE,5220,GO:0030177,1.1311e-01,3.2000e+01
IMP_SCORE,5221,GO:0006228,1.1301e-01,5.0000e+00
IMP_SCORE,5222,GO:0099003,1.1300e-01,3.0000e+01
IMP_SCORE,5223,GO:1902936,1.1299e-01,5.4000e+01
IMP_SCORE,5224,GO:0019321,1.1297e-01,2.2000e+01
IMP_SCORE,5225,GO:0010324,1.1290e-01,4.7000e+01
IMP_SCORE,5226,GO:0043194,1.1288e-01,1.0000e+01
IMP_SCORE,5227,GO:0010888,1.1287e-01,1.2000e+01
IMP_SCORE,5228,GO:0090102,1.1285e-01,9.0000e+00
IMP_SCORE,5229,GO:0015291,1.1283e-01,1.0400e+02
IMP_SCORE,5230,GO:0001056,1.1277e-01,6.0000e+00
IMP_SCORE,5231,GO:1900117,1.1274e-01,3.0000e+00
IMP_SCORE,5232,GO:0008207,1.1272e-01,1.1000e+01
IMP_SCORE,5233,GO:0003376,1.1269e-01,1.1000e+01
IMP_SCORE,5234,GO:0070525,1.1265e-01,4.0000e+00
IMP_SCORE,5235,GO:0048096,1.1262e-01,1.3000e+01
IMP_SCORE,5236,GO:0030325,1.1261e-01,1.5000e+01
IMP_SCORE,5237,GO:0051646,1.1260e-01,9.0000e+00
IMP_SCORE,5238,GO:0006195,1.1260e-01,9.0000e+00
IMP_SCORE,5239,GO:1901019,1.1254e-01,2.6000e+01
IMP_SCORE,5240,GO:0051020,1.1254e-01,1.8400e+02
IMP_SCORE,5241,GO:0050728,1.1253e-01,4.5000e+01
IMP_SCORE,5242,GO:0051651,1.1250e-01,5.4000e+01
IMP_SCORE,5243,GO:0005604,1.1250e-01,1.3400e+02
IMP_SCORE,5244,GO:0060441,1.1243e-01,1.6000e+01
IMP_SCORE,5245,GO:0009452,1.1223e-01,1.2000e+01
IMP_SCORE,5246,GO:0043620,1.1220e-01,2.8000e+01
IMP_SCORE,5247,GO:0044441,1.1212e-01,2.3400e+02
IMP_SCORE,5248,GO:0071616,1.1212e-01,4.1000e+01
IMP_SCORE,5249,GO:0001708,1.1208e-01,1.5000e+01
IMP_SCORE,5250,GO:0090136,1.1202e-01,1.2000e+01
IMP_SCORE,5251,GO:0048260,1.1201e-01,8.0000e+00
IMP_SCORE,5252,GO:0042446,1.1196e-01,2.8000e+01
IMP_SCORE,5253,GO:0016817,1.1192e-01,2.9400e+02
IMP_SCORE,5254,GO:0004435,1.1192e-01,4.8000e+01
IMP_SCORE,5255,GO:1902667,1.1188e-01,6.0000e+00
IMP_SCORE,5256,GO:0070011,1.1185e-01,3.4800e+02
IMP_SCORE,5257,GO:0070838,1.1184e-01,1.2400e+02
IMP_SCORE,5258,GO:0006584,1.1181e-01,2.7000e+01
IMP_SCORE,5259,GO:0044782,1.1177e-01,9.1000e+01
IMP_SCORE,5260,GO:0008645,1.1166e-01,4.9000e+01
IMP_SCORE,5261,GO:0016831,1.1165e-01,4.5000e+01
IMP_SCORE,5262,GO:0006120,1.1163e-01,9.0000e+00
IMP_SCORE,5263,GO:0051262,1.1151e-01,5.6000e+01
IMP_SCORE,5264,GO:0021819,1.1139e-01,2.1000e+01
IMP_SCORE,5265,GO:0046943,1.1139e-01,6.4000e+01
IMP_SCORE,5266,GO:0003756,1.1132e-01,1.3000e+01
IMP_SCORE,5267,GO:0009306,1.1128e-01,6.4000e+01
IMP_SCORE,5268,GO:0015295,1.1128e-01,2.5000e+01
IMP_SCORE,5269,GO:0016722,1.1123e-01,3.6000e+01
IMP_SCORE,5270,GO:0016447,1.1121e-01,9.0000e+00
IMP_SCORE,5271,GO:0070584,1.1120e-01,3.0000e+00
IMP_SCORE,5272,GO:0046034,1.1118e-01,3.9000e+01
IMP_SCORE,5273,GO:0002028,1.1117e-01,6.3000e+01
IMP_SCORE,5274,GO:0006903,1.1116e-01,2.3000e+01
IMP_SCORE,5275,GO:0046135,1.1114e-01,1.5000e+01
IMP_SCORE,5276,GO:0043632,1.1112e-01,1.0500e+02
IMP_SCORE,5277,GO:0042511,1.1105e-01,2.0000e+00
IMP_SCORE,5278,GO:0050909,1.1101e-01,1.6000e+01
IMP_SCORE,5279,GO:1900739,1.1097e-01,1.4000e+01
IMP_SCORE,5280,GO:0034728,1.1095e-01,4.9000e+01
IMP_SCORE,5281,GO:0045454,1.1093e-01,5.1000e+01
IMP_SCORE,5282,GO:0006023,1.1092e-01,3.5000e+01
IMP_SCORE,5283,GO:1902589,1.1090e-01,3.4200e+02
IMP_SCORE,5284,GO:0015079,1.1089e-01,5.7000e+01
IMP_SCORE,5285,GO:0036499,1.1089e-01,8.0000e+00
IMP_SCORE,5286,GO:0006417,1.1086e-01,8.1000e+01
IMP_SCORE,5287,GO:0018023,1.1082e-01,1.1000e+01
IMP_SCORE,5288,GO:0060043,1.1074e-01,1.3000e+01
IMP_SCORE,5289,GO:0034113,1.1069e-01,2.9000e+01
IMP_SCORE,5290,GO:0015368,1.1049e-01,1.7000e+01
IMP_SCORE,5291,GO:0002437,1.1047e-01,1.1000e+01
IMP_SCORE,5292,GO:0000287,1.1046e-01,2.0200e+02
IMP_SCORE,5293,GO:0051589,1.1046e-01,6.0000e+00
IMP_SCORE,5294,GO:1904029,1.1045e-01,3.2000e+01
IMP_SCORE,5295,GO:1901016,1.1042e-01,1.6000e+01
IMP_SCORE,5296,GO:0002903,1.1041e-01,4.0000e+00
IMP_SCORE,5297,GO:0001836,1.1032e-01,2.5000e+01
IMP_SCORE,5298,GO:0019725,1.1025e-01,2.4000e+02
IMP_SCORE,5299,GO:0006605,1.1011e-01,8.2000e+01
IMP_SCORE,5300,GO:0046040,1.1004e-01,1.1000e+01
IMP_SCORE,5301,GO:0008154,1.0997e-01,3.7000e+01
IMP_SCORE,5302,GO:0031060,1.0993e-01,1.4000e+01
IMP_SCORE,5303,GO:0034622,1.0989e-01,2.5100e+02
IMP_SCORE,5304,GO:0061436,1.0989e-01,1.0000e+01
IMP_SCORE,5305,GO:0009163,1.0981e-01,2.5000e+01
IMP_SCORE,5306,GO:0001650,1.0972e-01,1.0600e+02
IMP_SCORE,5307,GO:0006066,1.0963e-01,1.5600e+02
IMP_SCORE,5308,GO:0046631,1.0963e-01,1.3000e+01
IMP_SCORE,5309,GO:0002544,1.0956e-01,7.0000e+00
IMP_SCORE,5310,GO:0043473,1.0955e-01,2.9000e+01
IMP_SCORE,5311,GO:0005247,1.0951e-01,9.0000e+00
IMP_SCORE,5312,GO:0010921,1.0944e-01,7.1000e+01
IMP_SCORE,5313,GO:0030225,1.0944e-01,1.6000e+01
IMP_SCORE,5314,GO:0023019,1.0944e-01,3.0000e+00
IMP_SCORE,5315,GO:0031214,1.0931e-01,8.9000e+01
IMP_SCORE,5316,GO:0071715,1.0931e-01,9.0000e+00
IMP_SCORE,5317,GO:0021987,1.0927e-01,1.8000e+01
IMP_SCORE,5318,GO:0048232,1.0926e-01,1.9100e+02
IMP_SCORE,5319,GO:0060041,1.0921e-01,3.8000e+01
IMP_SCORE,5320,GO:0030182,1.0920e-01,9.1000e+01
IMP_SCORE,5321,GO:0071428,1.0917e-01,1.0000e+00
IMP_SCORE,5322,GO:0055015,1.0917e-01,1.0000e+00
IMP_SCORE,5323,GO:1900025,1.0914e-01,6.0000e+00
IMP_SCORE,5324,GO:0035914,1.0913e-01,4.3000e+01
IMP_SCORE,5325,GO:0072583,1.0906e-01,1.7000e+01
IMP_SCORE,5326,GO:0045668,1.0903e-01,9.0000e+00
IMP_SCORE,5327,GO:0042742,1.0897e-01,9.8000e+01
IMP_SCORE,5328,GO:0071318,1.0891e-01,3.0000e+00
IMP_SCORE,5329,GO:0032934,1.0889e-01,3.2000e+01
IMP_SCORE,5330,GO:0060325,1.0889e-01,4.2000e+01
IMP_SCORE,5331,GO:0016471,1.0888e-01,1.2000e+01
IMP_SCORE,5332,GO:0099601,1.0885e-01,1.2000e+01
IMP_SCORE,5333,GO:0090224,1.0885e-01,1.1000e+01
IMP_SCORE,5334,GO:0004559,1.0883e-01,1.8000e+01
IMP_SCORE,5335,GO:0051602,1.0881e-01,2.1000e+01
IMP_SCORE,5336,GO:0051297,1.0879e-01,2.4000e+01
IMP_SCORE,5337,GO:0044409,1.0877e-01,5.6000e+01
IMP_SCORE,5338,GO:0009262,1.0875e-01,1.0000e+01
IMP_SCORE,5339,GO:0006361,1.0874e-01,6.0000e+00
IMP_SCORE,5340,GO:0019897,1.0860e-01,4.6000e+01
IMP_SCORE,5341,GO:0098803,1.0859e-01,2.1000e+01
IMP_SCORE,5342,GO:0048407,1.0857e-01,3.0000e+00
IMP_SCORE,5343,GO:0033363,1.0854e-01,1.8000e+01
IMP_SCORE,5344,GO:0000791,1.0849e-01,1.2000e+01
IMP_SCORE,5345,GO:0042562,1.0843e-01,6.5000e+01
IMP_SCORE,5346,GO:0051606,1.0842e-01,1.3700e+02
IMP_SCORE,5347,GO:0008374,1.0841e-01,1.7000e+01
IMP_SCORE,5348,GO:0007600,1.0829e-01,2.9400e+02
IMP_SCORE,5349,GO:0034368,1.0826e-01,5.0000e+00
IMP_SCORE,5350,GO:0000002,1.0825e-01,2.6000e+01
IMP_SCORE,5351,GO:0003690,1.0820e-01,1.7100e+02
IMP_SCORE,5352,GO:0051052,1.0819e-01,6.9000e+01
IMP_SCORE,5353,GO:0046513,1.0815e-01,2.2000e+01
IMP_SCORE,5354,GO:0005215,1.0814e-01,5.1100e+02
IMP_SCORE,5355,GO:0006284,1.0804e-01,1.5000e+01
IMP_SCORE,5356,GO:2000515,1.0794e-01,3.0000e+00
IMP_SCORE,5357,GO:0097503,1.0785e-01,4.0000e+01
IMP_SCORE,5358,GO:0046209,1.0780e-01,6.0000e+00
IMP_SCORE,5359,GO:0031648,1.0780e-01,1.5000e+01
IMP_SCORE,5360,GO:0014902,1.0773e-01,4.0000e+00
IMP_SCORE,5361,GO:0051965,1.0771e-01,5.9000e+01
IMP_SCORE,5362,GO:0005249,1.0767e-01,4.7000e+01
IMP_SCORE,5363,GO:0000784,1.0766e-01,2.3000e+01
IMP_SCORE,5364,GO:0060123,1.0760e-01,1.2000e+01
IMP_SCORE,5365,GO:0030506,1.0757e-01,4.7000e+01
IMP_SCORE,5366,GO:0019532,1.0755e-01,6.0000e+00
IMP_SCORE,5367,GO:0045028,1.0750e-01,3.2000e+01
IMP_SCORE,5368,GO:0030215,1.0747e-01,3.0000e+00
IMP_SCORE,5369,GO:0016254,1.0742e-01,8.0000e+00
IMP_SCORE,5370,GO:0018205,1.0732e-01,6.7000e+01
IMP_SCORE,5371,GO:0001653,1.0724e-01,6.4000e+01
IMP_SCORE,5372,GO:0014706,1.0723e-01,2.6000e+01
IMP_SCORE,5373,GO:0060976,1.0712e-01,1.3000e+01
IMP_SCORE,5374,GO:0006012,1.0709e-01,2.0000e+01
IMP_SCORE,5375,GO:0048609,1.0704e-01,2.7100e+02
IMP_SCORE,5376,GO:1905348,1.0683e-01,3.0000e+00
IMP_SCORE,5377,GO:0031528,1.0676e-01,3.4000e+01
IMP_SCORE,5378,GO:0006895,1.0656e-01,1.0000e+01
IMP_SCORE,5379,GO:0046365,1.0651e-01,3.3000e+01
IMP_SCORE,5380,GO:2000272,1.0650e-01,1.1000e+01
IMP_SCORE,5381,GO:0061037,1.0649e-01,1.4000e+01
IMP_SCORE,5382,GO:0051806,1.0644e-01,5.3000e+01
IMP_SCORE,5383,GO:0009225,1.0637e-01,3.4000e+01
IMP_SCORE,5384,GO:0001917,1.0615e-01,2.1000e+01
IMP_SCORE,5385,GO:2001044,1.0610e-01,1.9000e+01
IMP_SCORE,5386,GO:0003684,1.0604e-01,1.3000e+01
IMP_SCORE,5387,GO:0006396,1.0601e-01,2.0200e+02
IMP_SCORE,5388,GO:2000678,1.0601e-01,6.0000e+00
IMP_SCORE,5389,GO:0034198,1.0588e-01,1.2000e+01
IMP_SCORE,5390,GO:0016709,1.0586e-01,3.7000e+01
IMP_SCORE,5391,GO:1901659,1.0582e-01,2.2000e+01
IMP_SCORE,5392,GO:0016339,1.0582e-01,8.5000e+01
IMP_SCORE,5393,GO:0007029,1.0581e-01,1.2000e+01
IMP_SCORE,5394,GO:0050795,1.0579e-01,3.4000e+01
IMP_SCORE,5395,GO:0034470,1.0572e-01,1.1100e+02
IMP_SCORE,5396,GO:0014032,1.0569e-01,1.2000e+01
IMP_SCORE,5397,GO:0022832,1.0559e-01,7.7000e+01
IMP_SCORE,5398,GO:0005801,1.0555e-01,2.8000e+01
IMP_SCORE,5399,GO:0030514,1.0553e-01,1.9000e+01
IMP_SCORE,5400,GO:0016567,1.0551e-01,2.3000e+02
IMP_SCORE,5401,GO:0030165,1.0546e-01,1.3600e+02
IMP_SCORE,5402,GO:1902554,1.0545e-01,1.2000e+01
IMP_SCORE,5403,GO:0004675,1.0544e-01,2.4000e+01
IMP_SCORE,5404,GO:0060632,1.0540e-01,9.0000e+00
IMP_SCORE,5405,GO:0034645,1.0539e-01,2.8400e+02
IMP_SCORE,5406,GO:0005639,1.0530e-01,2.2000e+01
IMP_SCORE,5407,GO:0072511,1.0522e-01,1.1400e+02
IMP_SCORE,5408,GO:2000107,1.0520e-01,3.4000e+01
IMP_SCORE,5409,GO:0035924,1.0518e-01,2.9000e+01
IMP_SCORE,5410,GO:0071826,1.0515e-01,9.4000e+01
IMP_SCORE,5411,GO:0006611,1.0514e-01,2.5000e+01
IMP_SCORE,5412,GO:0000060,1.0513e-01,1.1000e+01
IMP_SCORE,5413,GO:2000142,1.0505e-01,1.2000e+01
IMP_SCORE,5414,GO:0016779,1.0504e-01,7.1000e+01
IMP_SCORE,5415,GO:0042813,1.0502e-01,1.3000e+01
IMP_SCORE,5416,GO:1902475,1.0499e-01,1.2000e+01
IMP_SCORE,5417,GO:0097729,1.0499e-01,1.4000e+01
IMP_SCORE,5418,GO:1903318,1.0499e-01,1.3000e+01
IMP_SCORE,5419,GO:0046716,1.0496e-01,1.4000e+01
IMP_SCORE,5420,GO:0001871,1.0494e-01,4.0000e+01
IMP_SCORE,5421,GO:0032813,1.0486e-01,2.3000e+01
IMP_SCORE,5422,GO:2000193,1.0484e-01,5.0000e+00
IMP_SCORE,5423,GO:0010759,1.0482e-01,4.0000e+00
IMP_SCORE,5424,GO:0016891,1.0472e-01,2.6000e+01
IMP_SCORE,5425,GO:0048706,1.0467e-01,2.0000e+01
IMP_SCORE,5426,GO:0007617,1.0463e-01,9.0000e+00
IMP_SCORE,5427,GO:0005506,1.0462e-01,1.0100e+02
IMP_SCORE,5428,GO:1901292,1.0460e-01,3.7000e+01
IMP_SCORE,5429,GO:0006914,1.0455e-01,1.0500e+02
IMP_SCORE,5430,GO:0035098,1.0455e-01,1.4000e+01
IMP_SCORE,5431,GO:1900182,1.0450e-01,2.0000e+01
IMP_SCORE,5432,GO:0007512,1.0444e-01,3.0000e+00
IMP_SCORE,5433,GO:0016706,1.0425e-01,1.3000e+01
IMP_SCORE,5434,GO:0032281,1.0418e-01,2.4000e+01
IMP_SCORE,5435,GO:0043173,1.0417e-01,1.8000e+01
IMP_SCORE,5436,GO:0098869,1.0415e-01,7.7000e+01
IMP_SCORE,5437,GO:2000191,1.0414e-01,3.0000e+00
IMP_SCORE,5438,GO:0006631,1.0413e-01,1.2100e+02
IMP_SCORE,5439,GO:0002921,1.0410e-01,6.0000e+00
IMP_SCORE,5440,GO:0030195,1.0407e-01,2.2000e+01
IMP_SCORE,5441,GO:0016236,1.0405e-01,4.3000e+01
IMP_SCORE,5442,GO:2001257,1.0399e-01,5.5000e+01
IMP_SCORE,5443,GO:0070035,1.0390e-01,2.4000e+01
IMP_SCORE,5444,GO:0031665,1.0372e-01,5.0000e+00
IMP_SCORE,5445,GO:0005667,1.0360e-01,7.8000e+01
IMP_SCORE,5446,GO:0043486,1.0356e-01,1.4000e+01
IMP_SCORE,5447,GO:1903825,1.0352e-01,3.8000e+01
IMP_SCORE,5448,GO:0006879,1.0349e-01,2.9000e+01
IMP_SCORE,5449,GO:0015935,1.0349e-01,2.7000e+01
IMP_SCORE,5450,GO:0006941,1.0349e-01,2.4000e+01
IMP_SCORE,5451,GO:0060394,1.0348e-01,6.0000e+00
IMP_SCORE,5452,GO:0008045,1.0348e-01,2.6000e+01
IMP_SCORE,5453,GO:0042641,1.0346e-01,4.2000e+01
IMP_SCORE,5454,GO:0023026,1.0346e-01,2.5000e+01
IMP_SCORE,5455,GO:0033762,1.0343e-01,2.2000e+01
IMP_SCORE,5456,GO:0006183,1.0341e-01,2.0000e+00
IMP_SCORE,5457,GO:0030317,1.0333e-01,2.3000e+01
IMP_SCORE,5458,GO:0002449,1.0325e-01,5.9000e+01
IMP_SCORE,5459,GO:0002251,1.0324e-01,2.1000e+01
IMP_SCORE,5460,GO:0007220,1.0323e-01,6.0000e+00
IMP_SCORE,5461,GO:0070875,1.0323e-01,1.2000e+01
IMP_SCORE,5462,GO:0050684,1.0314e-01,2.8000e+01
IMP_SCORE,5463,GO:0044728,1.0300e-01,1.4000e+01
IMP_SCORE,5464,GO:0009988,1.0297e-01,6.7000e+01
IMP_SCORE,5465,GO:1904668,1.0288e-01,1.0000e+01
IMP_SCORE,5466,GO:0016813,1.0287e-01,1.9000e+01
IMP_SCORE,5467,GO:0000502,1.0282e-01,3.3000e+01
IMP_SCORE,5468,GO:0044085,1.0280e-01,7.6000e+01
IMP_SCORE,5469,GO:0097369,1.0278e-01,6.0000e+00
IMP_SCORE,5470,GO:0009154,1.0273e-01,4.0000e+00
IMP_SCORE,5471,GO:2000779,1.0266e-01,1.1000e+01
IMP_SCORE,5472,GO:0048477,1.0254e-01,1.3000e+01
IMP_SCORE,5473,GO:0003713,1.0251e-01,9.4000e+01
IMP_SCORE,5474,GO:0035338,1.0247e-01,4.3000e+01
IMP_SCORE,5475,GO:0046530,1.0234e-01,5.0000e+00
IMP_SCORE,5476,GO:0014855,1.0218e-01,8.0000e+00
IMP_SCORE,5477,GO:0005310,1.0214e-01,1.2000e+01
IMP_SCORE,5478,GO:0006625,1.0210e-01,1.4000e+01
IMP_SCORE,5479,GO:0006067,1.0210e-01,6.1000e+01
IMP_SCORE,5480,GO:0046634,1.0207e-01,2.5000e+01
IMP_SCORE,5481,GO:0032892,1.0205e-01,1.2000e+01
IMP_SCORE,5482,GO:0048016,1.0198e-01,1.2000e+01
IMP_SCORE,5483,GO:0008206,1.0184e-01,2.9000e+01
IMP_SCORE,5484,GO:0097066,1.0179e-01,1.6000e+01
IMP_SCORE,5485,GO:0031579,1.0179e-01,1.4000e+01
IMP_SCORE,5486,GO:1901722,1.0178e-01,4.0000e+00
IMP_SCORE,5487,GO:0035108,1.0175e-01,3.9000e+01
IMP_SCORE,5488,GO:0016604,1.0172e-01,3.2400e+02
IMP_SCORE,5489,GO:2000785,1.0171e-01,1.1000e+01
IMP_SCORE,5490,GO:0005637,1.0165e-01,6.0000e+01
IMP_SCORE,5491,GO:0008287,1.0163e-01,3.5000e+01
IMP_SCORE,5492,GO:0003730,1.0162e-01,2.2000e+01
IMP_SCORE,5493,GO:0008138,1.0158e-01,2.1000e+01
IMP_SCORE,5494,GO:0015269,1.0153e-01,1.2000e+01
IMP_SCORE,5495,GO:0097228,1.0149e-01,1.4000e+01
IMP_SCORE,5496,GO:0050953,1.0149e-01,1.2600e+02
IMP_SCORE,5497,GO:0043414,1.0144e-01,6.4000e+01
IMP_SCORE,5498,GO:0051703,1.0140e-01,4.2000e+01
IMP_SCORE,5499,GO:0051028,1.0135e-01,4.2000e+01
IMP_SCORE,5500,GO:0016876,1.0123e-01,2.2000e+01
IMP_SCORE,5501,GO:0000979,1.0110e-01,2.2000e+01
IMP_SCORE,5502,GO:0021680,1.0103e-01,1.3000e+01
IMP_SCORE,5503,GO:0097576,1.0103e-01,2.1000e+01
IMP_SCORE,5504,GO:0051705,1.0100e-01,3.6000e+01
IMP_SCORE,5505,GO:0033865,1.0094e-01,1.5000e+01
IMP_SCORE,5506,GO:0008190,1.0090e-01,3.2000e+01
IMP_SCORE,5507,GO:0006688,1.0088e-01,3.2000e+01
IMP_SCORE,5508,GO:0015267,1.0087e-01,1.5900e+02
IMP_SCORE,5509,GO:0015868,1.0085e-01,1.4000e+01
IMP_SCORE,5510,GO:0045622,1.0075e-01,5.0000e+00
IMP_SCORE,5511,GO:0016529,1.0074e-01,2.0000e+01
IMP_SCORE,5512,GO:0031492,1.0064e-01,1.0000e+01
IMP_SCORE,5513,GO:0071949,1.0062e-01,1.7000e+01
IMP_SCORE,5514,GO:0006536,1.0053e-01,2.0000e+01
IMP_SCORE,5515,GO:0043902,1.0044e-01,6.1000e+01
IMP_SCORE,5516,GO:0034655,1.0038e-01,8.7000e+01
IMP_SCORE,5517,GO:0006891,1.0037e-01,2.8000e+01
IMP_SCORE,5518,GO:0061458,1.0030e-01,1.2000e+01
IMP_SCORE,5519,GO:0008150,1.0029e-01,1.3370e+03
IMP_SCORE,5520,GO:0046835,1.0023e-01,1.1000e+01
IMP_SCORE,5521,GO:0051205,1.0021e-01,1.2000e+01
IMP_SCORE,5522,GO:0044452,1.0018e-01,1.2400e+02
IMP_SCORE,5523,GO:2000117,1.0016e-01,3.1000e+01
IMP_SCORE,5524,GO:0015986,1.0015e-01,5.0000e+00
IMP_SCORE,5525,GO:0009074,1.0005e-01,3.6000e+01
IMP_SCORE,5526,GO:0035336,1.0005e-01,4.3000e+01
IMP_SCORE,5527,GO:0008195,1.0004e-01,4.4000e+01
IMP_SCORE,5528,GO:0006511,1.0002e-01,1.1000e+02
IMP_SCORE,5529,GO:0016879,1.0001e-01,3.4000e+01
IMP_SCORE,5530,GO:0051057,9.9936e-02,1.2000e+01
IMP_SCORE,5531,GO:0046850,9.9870e-02,2.2000e+01
IMP_SCORE,5532,GO:0006094,9.9804e-02,1.3000e+01
IMP_SCORE,5533,GO:0048024,9.9771e-02,2.0000e+01
IMP_SCORE,5534,GO:1902222,9.9761e-02,2.9000e+01
IMP_SCORE,5535,GO:0031701,9.9719e-02,3.0000e+00
IMP_SCORE,5536,GO:0010528,9.9707e-02,1.1000e+01
IMP_SCORE,5537,GO:0005035,9.9578e-02,2.7000e+01
IMP_SCORE,5538,GO:0002687,9.9529e-02,3.8000e+01
IMP_SCORE,5539,GO:1905476,9.9515e-02,1.6000e+01
IMP_SCORE,5540,GO:0004180,9.9513e-02,5.4000e+01
IMP_SCORE,5541,GO:0006862,9.9478e-02,1.8000e+01
IMP_SCORE,5542,GO:0000151,9.9440e-02,9.1000e+01
IMP_SCORE,5543,GO:0031903,9.9432e-02,3.9000e+01
IMP_SCORE,5544,GO:0050435,9.9408e-02,5.0000e+00
IMP_SCORE,5545,GO:0003215,9.9326e-02,5.0000e+00
IMP_SCORE,5546,GO:0095500,9.9322e-02,1.9000e+01
IMP_SCORE,5547,GO:2000345,9.9283e-02,2.0000e+00
IMP_SCORE,5548,GO:0032456,9.9250e-02,2.0000e+01
IMP_SCORE,5549,GO:0010875,9.9243e-02,1.2000e+01
IMP_SCORE,5550,GO:0008568,9.9236e-02,1.1000e+01
IMP_SCORE,5551,GO:0010463,9.9217e-02,2.2000e+01
IMP_SCORE,5552,GO:0048679,9.9217e-02,2.0000e+00
IMP_SCORE,5553,GO:0045618,9.9207e-02,2.0000e+00
IMP_SCORE,5554,GO:1905369,9.9198e-02,2.5000e+01
IMP_SCORE,5555,GO:0072349,9.9145e-02,3.1000e+01
IMP_SCORE,5556,GO:0045056,9.9068e-02,1.1000e+01
IMP_SCORE,5557,GO:0007339,9.9023e-02,2.3000e+01
IMP_SCORE,5558,GO:0034704,9.9018e-02,3.4000e+01
IMP_SCORE,5559,GO:0098657,9.9008e-02,3.4000e+01
IMP_SCORE,5560,GO:1902590,9.8998e-02,2.0000e+00
IMP_SCORE,5561,GO:0008026,9.8941e-02,2.7000e+01
IMP_SCORE,5562,GO:0006865,9.8912e-02,5.5000e+01
IMP_SCORE,5563,GO:0065002,9.8791e-02,1.7000e+01
IMP_SCORE,5564,GO:0043484,9.8759e-02,4.1000e+01
IMP_SCORE,5565,GO:0015748,9.8611e-02,2.6000e+01
IMP_SCORE,5566,GO:0022627,9.8590e-02,1.6000e+01
IMP_SCORE,5567,GO:0032272,9.8481e-02,3.0000e+01
IMP_SCORE,5568,GO:0007283,9.8323e-02,2.4600e+02
IMP_SCORE,5569,GO:0048536,9.8314e-02,2.0000e+00
IMP_SCORE,5570,GO:2001028,9.8283e-02,5.0000e+00
IMP_SCORE,5571,GO:0033270,9.8204e-02,2.0000e+01
IMP_SCORE,5572,GO:0010544,9.8098e-02,5.0000e+00
IMP_SCORE,5573,GO:0044042,9.8079e-02,2.4000e+01
IMP_SCORE,5574,GO:0034220,9.8075e-02,2.3500e+02
IMP_SCORE,5575,GO:0015036,9.7950e-02,2.0000e+01
IMP_SCORE,5576,GO:0030545,9.7903e-02,1.9000e+01
IMP_SCORE,5577,GO:0098827,9.7874e-02,1.3000e+01
IMP_SCORE,5578,GO:0034030,9.7816e-02,5.0000e+00
IMP_SCORE,5579,GO:0006325,9.7756e-02,1.7900e+02
IMP_SCORE,5580,GO:0007519,9.7727e-02,1.2000e+01
IMP_SCORE,5581,GO:0048188,9.7714e-02,4.0000e+00
IMP_SCORE,5582,GO:0044259,9.7704e-02,4.0000e+01
IMP_SCORE,5583,GO:0016878,9.7702e-02,4.4000e+01
IMP_SCORE,5584,GO:0001618,9.7694e-02,4.5000e+01
IMP_SCORE,5585,GO:0008180,9.7566e-02,1.4000e+01
IMP_SCORE,5586,GO:0030216,9.7533e-02,3.1000e+01
IMP_SCORE,5587,GO:0006695,9.7477e-02,2.6000e+01
IMP_SCORE,5588,GO:0071825,9.7448e-02,1.9000e+01
IMP_SCORE,5589,GO:0042440,9.7354e-02,2.8000e+01
IMP_SCORE,5590,GO:0005694,9.7278e-02,1.0300e+02
IMP_SCORE,5591,GO:0005092,9.7270e-02,2.1000e+01
IMP_SCORE,5592,GO:0005623,9.7199e-02,4.4000e+01
IMP_SCORE,5593,GO:0047496,9.7137e-02,1.0000e+01
IMP_SCORE,5594,GO:0016569,9.7134e-02,1.0800e+02
IMP_SCORE,5595,GO:0007188,9.7096e-02,6.3000e+01
IMP_SCORE,5596,GO:0032784,9.7077e-02,5.4000e+01
IMP_SCORE,5597,GO:0050718,9.7047e-02,7.0000e+00
IMP_SCORE,5598,GO:0046931,9.7016e-02,2.0000e+00
IMP_SCORE,5599,GO:0001701,9.6835e-02,4.1000e+01
IMP_SCORE,5600,GO:0055029,9.6714e-02,1.0000e+01
IMP_SCORE,5601,GO:0035107,9.6698e-02,3.4000e+01
IMP_SCORE,5602,GO:1902166,9.6667e-02,6.0000e+00
IMP_SCORE,5603,GO:0045010,9.6655e-02,1.0000e+01
IMP_SCORE,5604,GO:1903358,9.6649e-02,3.0000e+00
IMP_SCORE,5605,GO:0042826,9.6630e-02,6.1000e+01
IMP_SCORE,5606,GO:1904338,9.6628e-02,2.0000e+00
IMP_SCORE,5607,GO:0005484,9.6627e-02,1.9000e+01
IMP_SCORE,5608,GO:0016441,9.6617e-02,1.2000e+01
IMP_SCORE,5609,GO:0006479,9.6429e-02,3.0000e+01
IMP_SCORE,5610,GO:0008484,9.6341e-02,3.8000e+01
IMP_SCORE,5611,GO:0070198,9.6285e-02,4.0000e+00
IMP_SCORE,5612,GO:0005882,9.6243e-02,1.1100e+02
IMP_SCORE,5613,GO:0005253,9.6154e-02,5.9000e+01
IMP_SCORE,5614,GO:0009165,9.6138e-02,5.3000e+01
IMP_SCORE,5615,GO:0034707,9.6128e-02,2.7000e+01
IMP_SCORE,5616,GO:0005227,9.6050e-02,1.8000e+01
IMP_SCORE,5617,GO:0006281,9.5939e-02,1.0300e+02
IMP_SCORE,5618,GO:0031058,9.5896e-02,1.8000e+01
IMP_SCORE,5619,GO:0070938,9.5839e-02,1.7000e+01
IMP_SCORE,5620,GO:0046599,9.5806e-02,5.0000e+00
IMP_SCORE,5621,GO:0032048,9.5778e-02,1.7000e+01
IMP_SCORE,5622,GO:0015914,9.5638e-02,2.0000e+01
IMP_SCORE,5623,GO:1905897,9.5530e-02,1.6000e+01
IMP_SCORE,5624,GO:0072523,9.5484e-02,1.6000e+01
IMP_SCORE,5625,GO:0007276,9.5343e-02,2.5500e+02
IMP_SCORE,5626,GO:0005537,9.5320e-02,3.5000e+01
IMP_SCORE,5627,GO:0098742,9.5294e-02,1.7800e+02
IMP_SCORE,5628,GO:0005921,9.5282e-02,1.6000e+01
IMP_SCORE,5629,GO:0001076,9.5268e-02,7.4000e+01
IMP_SCORE,5630,GO:0051169,9.5131e-02,8.1000e+01
IMP_SCORE,5631,GO:0048505,9.5091e-02,4.0000e+00
IMP_SCORE,5632,GO:0016556,9.5064e-02,1.1000e+01
IMP_SCORE,5633,GO:0001906,9.5009e-02,4.3000e+01
IMP_SCORE,5634,GO:0010566,9.4942e-02,9.0000e+00
IMP_SCORE,5635,GO:0051781,9.4853e-02,3.5000e+01
IMP_SCORE,5636,GO:0043178,9.4837e-02,5.7000e+01
IMP_SCORE,5637,GO:0031461,9.4805e-02,3.8000e+01
IMP_SCORE,5638,GO:0016758,9.4712e-02,1.4200e+02
IMP_SCORE,5639,GO:0045333,9.4710e-02,3.4000e+01
IMP_SCORE,5640,GO:0009593,9.4709e-02,7.1000e+01
IMP_SCORE,5641,GO:0070303,9.4707e-02,4.0000e+00
IMP_SCORE,5642,GO:0003181,9.4678e-02,4.0000e+00
IMP_SCORE,5643,GO:0033198,9.4656e-02,1.5000e+01
IMP_SCORE,5644,GO:1901381,9.4588e-02,6.0000e+00
IMP_SCORE,5645,GO:0060143,9.4539e-02,2.2000e+01
IMP_SCORE,5646,GO:0008514,9.4515e-02,1.1500e+02
IMP_SCORE,5647,GO:0008237,9.4480e-02,1.1100e+02
IMP_SCORE,5648,GO:0048278,9.4434e-02,3.1000e+01
IMP_SCORE,5649,GO:0010907,9.4339e-02,1.6000e+01
IMP_SCORE,5650,GO:0015075,9.4310e-02,2.7000e+02
IMP_SCORE,5651,GO:0010832,9.4307e-02,1.1000e+01
IMP_SCORE,5652,GO:0005355,9.4301e-02,1.5000e+01
IMP_SCORE,5653,GO:0030488,9.4245e-02,1.0000e+01
IMP_SCORE,5654,GO:0051402,9.4185e-02,1.4000e+01
IMP_SCORE,5655,GO:0006829,9.4094e-02,2.7000e+01
IMP_SCORE,5656,GO:0008519,9.4037e-02,2.2000e+01
IMP_SCORE,5657,GO:0035586,9.3916e-02,3.2000e+01
IMP_SCORE,5658,GO:0044439,9.3874e-02,6.0000e+01
IMP_SCORE,5659,GO:0022838,9.3867e-02,1.4500e+02
IMP_SCORE,5660,GO:0005669,9.3802e-02,1.0000e+01
IMP_SCORE,5661,GO:0003016,9.3760e-02,1.1000e+01
IMP_SCORE,5662,GO:0043138,9.3758e-02,4.0000e+00
IMP_SCORE,5663,GO:0043574,9.3696e-02,1.4000e+01
IMP_SCORE,5664,GO:0055006,9.3662e-02,9.0000e+00
IMP_SCORE,5665,GO:0072506,9.3597e-02,3.0000e+00
IMP_SCORE,5666,GO:0031114,9.3594e-02,1.9000e+01
IMP_SCORE,5667,GO:0005798,9.3585e-02,2.8000e+01
IMP_SCORE,5668,GO:0043252,9.3522e-02,4.6000e+01
IMP_SCORE,5669,GO:0032823,9.3470e-02,5.0000e+00
IMP_SCORE,5670,GO:0001706,9.3442e-02,3.0000e+00
IMP_SCORE,5671,GO:0015695,9.3439e-02,1.2000e+01
IMP_SCORE,5672,GO:0031023,9.3417e-02,3.5000e+01
IMP_SCORE,5673,GO:0060285,9.3399e-02,1.1000e+01
IMP_SCORE,5674,GO:0033176,9.3366e-02,1.2000e+01
IMP_SCORE,5675,GO:0019905,9.3229e-02,1.0500e+02
IMP_SCORE,5676,GO:0030856,9.3225e-02,3.5000e+01
IMP_SCORE,5677,GO:0009185,9.3177e-02,2.9000e+01
IMP_SCORE,5678,GO:0060420,9.3173e-02,7.0000e+00
IMP_SCORE,5679,GO:0038034,9.3127e-02,9.0000e+00
IMP_SCORE,5680,GO:0008023,9.3049e-02,1.5000e+01
IMP_SCORE,5681,GO:0046457,9.3009e-02,1.6000e+01
IMP_SCORE,5682,GO:0010594,9.2914e-02,3.1000e+01
IMP_SCORE,5683,GO:0034599,9.2887e-02,4.5000e+01
IMP_SCORE,5684,GO:0019058,9.2883e-02,7.0000e+00
IMP_SCORE,5685,GO:0090181,9.2729e-02,8.0000e+00
IMP_SCORE,5686,GO:0016460,9.2699e-02,1.8000e+01
IMP_SCORE,5687,GO:0014888,9.2660e-02,5.0000e+00
IMP_SCORE,5688,GO:0015298,9.2594e-02,1.4000e+01
IMP_SCORE,5689,GO:0042623,9.2584e-02,9.2000e+01
IMP_SCORE,5690,GO:0005048,9.2570e-02,2.1000e+01
IMP_SCORE,5691,GO:0051931,9.2553e-02,1.8000e+01
IMP_SCORE,5692,GO:0036150,9.2490e-02,1.6000e+01
IMP_SCORE,5693,GO:0015030,9.2488e-02,3.7000e+01
IMP_SCORE,5694,GO:0060046,9.2483e-02,1.6000e+01
IMP_SCORE,5695,GO:0010510,9.2410e-02,1.3000e+01
IMP_SCORE,5696,GO:0009179,9.2394e-02,3.6000e+01
IMP_SCORE,5697,GO:0000421,9.2323e-02,1.3000e+01
IMP_SCORE,5698,GO:0005164,9.2280e-02,1.8000e+01
IMP_SCORE,5699,GO:0001974,9.2256e-02,2.3000e+01
IMP_SCORE,5700,GO:0005881,9.2215e-02,7.5000e+01
IMP_SCORE,5701,GO:0090559,9.2153e-02,3.3000e+01
IMP_SCORE,5702,GO:0006904,9.2093e-02,3.5000e+01
IMP_SCORE,5703,GO:0032365,9.2053e-02,5.0000e+00
IMP_SCORE,5704,GO:1990204,9.2011e-02,5.2000e+01
IMP_SCORE,5705,GO:0071157,9.1985e-02,4.0000e+00
IMP_SCORE,5706,GO:0015992,9.1948e-02,6.3000e+01
IMP_SCORE,5707,GO:0004386,9.1933e-02,4.0000e+01
IMP_SCORE,5708,GO:0043487,9.1918e-02,5.0000e+01
IMP_SCORE,5709,GO:0001637,9.1913e-02,1.4000e+01
IMP_SCORE,5710,GO:0036065,9.1821e-02,1.2000e+01
IMP_SCORE,5711,GO:0044801,9.1730e-02,5.7000e+01
IMP_SCORE,5712,GO:0008643,9.1719e-02,5.8000e+01
IMP_SCORE,5713,GO:0099589,9.1711e-02,1.3000e+01
IMP_SCORE,5714,GO:0035235,9.1556e-02,1.8000e+01
IMP_SCORE,5715,GO:0007094,9.1550e-02,3.0000e+00
IMP_SCORE,5716,GO:0045956,9.1530e-02,1.9000e+01
IMP_SCORE,5717,GO:0007034,9.1516e-02,3.9000e+01
IMP_SCORE,5718,GO:0000313,9.1446e-02,2.0000e+01
IMP_SCORE,5719,GO:0010863,9.1373e-02,9.0000e+00
IMP_SCORE,5720,GO:0016747,9.1274e-02,1.8400e+02
IMP_SCORE,5721,GO:0007189,9.1270e-02,1.4000e+01
IMP_SCORE,5722,GO:0086013,9.1225e-02,5.0000e+00
IMP_SCORE,5723,GO:0043383,9.1221e-02,3.0000e+00
IMP_SCORE,5724,GO:1905515,9.1192e-02,5.0000e+00
IMP_SCORE,5725,GO:0002313,9.1132e-02,1.0000e+01
IMP_SCORE,5726,GO:0050832,9.1078e-02,2.2000e+01
IMP_SCORE,5727,GO:0033135,9.1057e-02,2.8000e+01
IMP_SCORE,5728,GO:0006091,9.0864e-02,1.0800e+02
IMP_SCORE,5729,GO:0035412,9.0830e-02,3.0000e+00
IMP_SCORE,5730,GO:0031365,9.0760e-02,1.3000e+01
IMP_SCORE,5731,GO:0006778,9.0759e-02,3.2000e+01
IMP_SCORE,5732,GO:0051561,9.0712e-02,8.0000e+00
IMP_SCORE,5733,GO:0042537,9.0643e-02,1.6000e+01
IMP_SCORE,5734,GO:0051276,9.0626e-02,1.0900e+02
IMP_SCORE,5735,GO:0004812,9.0607e-02,3.0000e+01
IMP_SCORE,5736,GO:0042994,9.0581e-02,6.0000e+00
IMP_SCORE,5737,GO:0005217,9.0580e-02,2.6000e+01
IMP_SCORE,5738,GO:0044213,9.0491e-02,4.0000e+00
IMP_SCORE,5739,GO:0003678,9.0437e-02,1.2000e+01
IMP_SCORE,5740,GO:0044743,9.0349e-02,1.1000e+01
IMP_SCORE,5741,GO:0006369,9.0341e-02,1.6000e+01
IMP_SCORE,5742,GO:0010523,9.0334e-02,4.0000e+00
IMP_SCORE,5743,GO:0009152,9.0273e-02,3.1000e+01
IMP_SCORE,5744,GO:0019212,9.0248e-02,2.3000e+01
IMP_SCORE,5745,GO:0030814,9.0184e-02,2.5000e+01
IMP_SCORE,5746,GO:0050746,9.0075e-02,4.0000e+00
IMP_SCORE,5747,GO:0005501,9.0022e-02,3.2000e+01
IMP_SCORE,5748,GO:0071887,8.9800e-02,5.0000e+00
IMP_SCORE,5749,GO:0015293,8.9550e-02,8.8000e+01
IMP_SCORE,5750,GO:0016892,8.9398e-02,4.0000e+01
IMP_SCORE,5751,GO:0006607,8.9349e-02,2.2000e+01
IMP_SCORE,5752,GO:0097009,8.9214e-02,1.3000e+01
IMP_SCORE,5753,GO:0005216,8.9187e-02,1.1500e+02
IMP_SCORE,5754,GO:0005871,8.9176e-02,2.4000e+01
IMP_SCORE,5755,GO:0072332,8.9122e-02,3.8000e+01
IMP_SCORE,5756,GO:0010464,8.9002e-02,2.0000e+00
IMP_SCORE,5757,GO:0015807,8.8937e-02,2.2000e+01
IMP_SCORE,5758,GO:0044420,8.8934e-02,1.4000e+02
IMP_SCORE,5759,GO:0006497,8.8908e-02,9.0000e+01
IMP_SCORE,5760,GO:0021533,8.8873e-02,1.3000e+01
IMP_SCORE,5761,GO:0046349,8.8793e-02,4.5000e+01
IMP_SCORE,5762,GO:0035646,8.8752e-02,6.0000e+00
IMP_SCORE,5763,GO:0050881,8.8739e-02,4.0000e+00
IMP_SCORE,5764,GO:0007566,8.8702e-02,1.4000e+01
IMP_SCORE,5765,GO:0090150,8.8690e-02,8.2000e+01
IMP_SCORE,5766,GO:0050691,8.8665e-02,7.0000e+00
IMP_SCORE,5767,GO:0015923,8.8621e-02,2.0000e+01
IMP_SCORE,5768,GO:0000041,8.8559e-02,7.9000e+01
IMP_SCORE,5769,GO:0007187,8.8507e-02,8.7000e+01
IMP_SCORE,5770,GO:0016209,8.8495e-02,1.0200e+02
IMP_SCORE,5771,GO:0032984,8.8489e-02,6.4000e+01
IMP_SCORE,5772,GO:0030374,8.8372e-02,2.2000e+01
IMP_SCORE,5773,GO:0060259,8.8228e-02,2.1000e+01
IMP_SCORE,5774,GO:0048741,8.8189e-02,2.5000e+01
IMP_SCORE,5775,GO:0007005,8.8141e-02,1.2600e+02
IMP_SCORE,5776,GO:0031970,8.8138e-02,7.5000e+01
IMP_SCORE,5777,GO:0035588,8.8126e-02,2.3000e+01
IMP_SCORE,5778,GO:0003677,8.8093e-02,5.4500e+02
IMP_SCORE,5779,GO:0000377,8.8072e-02,6.4000e+01
IMP_SCORE,5780,GO:1905037,8.8063e-02,7.0000e+00
IMP_SCORE,5781,GO:0005496,8.7942e-02,7.8000e+01
IMP_SCORE,5782,GO:0000930,8.7824e-02,1.2000e+01
IMP_SCORE,5783,GO:0030522,8.7822e-02,4.7000e+01
IMP_SCORE,5784,GO:0003009,8.7776e-02,2.2000e+01
IMP_SCORE,5785,GO:0018394,8.7556e-02,2.2000e+01
IMP_SCORE,5786,GO:0035257,8.7448e-02,5.0000e+01
IMP_SCORE,5787,GO:0022853,8.7448e-02,5.7000e+01
IMP_SCORE,5788,GO:0010872,8.7392e-02,6.0000e+00
IMP_SCORE,5789,GO:0009223,8.7274e-02,5.0000e+00
IMP_SCORE,5790,GO:0046459,8.7245e-02,1.0000e+01
IMP_SCORE,5791,GO:0072662,8.7223e-02,1.2000e+01
IMP_SCORE,5792,GO:0045117,8.7210e-02,1.6000e+01
IMP_SCORE,5793,GO:0006775,8.7210e-02,2.3000e+01
IMP_SCORE,5794,GO:0071806,8.7172e-02,3.5000e+01
IMP_SCORE,5795,GO:0010498,8.7126e-02,5.6000e+01
IMP_SCORE,5796,GO:0043038,8.7032e-02,1.2000e+01
IMP_SCORE,5797,GO:0014911,8.6955e-02,1.9000e+01
IMP_SCORE,5798,GO:0042288,8.6801e-02,2.0000e+01
IMP_SCORE,5799,GO:0016079,8.6715e-02,2.1000e+01
IMP_SCORE,5800,GO:0051282,8.6710e-02,2.6000e+01
IMP_SCORE,5801,GO:0046467,8.6542e-02,5.0000e+01
IMP_SCORE,5802,GO:0019319,8.6533e-02,1.3000e+01
IMP_SCORE,5803,GO:0034660,8.6486e-02,1.4900e+02
IMP_SCORE,5804,GO:0001556,8.6446e-02,6.0000e+00
IMP_SCORE,5805,GO:0007156,8.6413e-02,1.1900e+02
IMP_SCORE,5806,GO:0010259,8.6403e-02,1.9000e+01
IMP_SCORE,5807,GO:0000242,8.6388e-02,9.0000e+00
IMP_SCORE,5808,GO:1904376,8.6322e-02,1.0000e+01
IMP_SCORE,5809,GO:0061351,8.6247e-02,1.6000e+01
IMP_SCORE,5810,GO:0043249,8.6218e-02,2.0000e+00
IMP_SCORE,5811,GO:0006623,8.6217e-02,1.6000e+01
IMP_SCORE,5812,GO:0007608,8.6184e-02,3.3000e+01
IMP_SCORE,5813,GO:0090665,8.6099e-02,4.0000e+01
IMP_SCORE,5814,GO:0016459,8.6036e-02,7.0000e+01
IMP_SCORE,5815,GO:0005923,8.5989e-02,1.4900e+02
IMP_SCORE,5816,GO:0046540,8.5972e-02,2.0000e+00
IMP_SCORE,5817,GO:0015813,8.5939e-02,1.3000e+01
IMP_SCORE,5818,GO:0048639,8.5932e-02,2.1000e+01
IMP_SCORE,5819,GO:0009649,8.5889e-02,1.8000e+01
IMP_SCORE,5820,GO:0006901,8.5574e-02,3.9000e+01
IMP_SCORE,5821,GO:0060263,8.5551e-02,2.0000e+00
IMP_SCORE,5822,GO:1990542,8.5462e-02,1.9000e+01
IMP_SCORE,5823,GO:0034754,8.5335e-02,5.3000e+01
IMP_SCORE,5824,GO:0006000,8.5307e-02,7.0000e+00
IMP_SCORE,5825,GO:0072666,8.5163e-02,1.2000e+01
IMP_SCORE,5826,GO:2000505,8.5124e-02,2.0000e+00
IMP_SCORE,5827,GO:0022904,8.5027e-02,3.3000e+01
IMP_SCORE,5828,GO:0032276,8.4939e-02,1.0000e+00
IMP_SCORE,5829,GO:0009755,8.4793e-02,6.6000e+01
IMP_SCORE,5830,GO:0045738,8.4441e-02,3.0000e+00
IMP_SCORE,5831,GO:0009141,8.4414e-02,3.8000e+01
IMP_SCORE,5832,GO:0004518,8.4414e-02,7.4000e+01
IMP_SCORE,5833,GO:0001776,8.4365e-02,1.9000e+01
IMP_SCORE,5834,GO:0016765,8.4352e-02,1.0400e+02
IMP_SCORE,5835,GO:0016782,8.4215e-02,6.2000e+01
IMP_SCORE,5836,GO:0015297,8.4073e-02,4.0000e+01
IMP_SCORE,5837,GO:0071156,8.3928e-02,1.9000e+01
IMP_SCORE,5838,GO:0060135,8.3915e-02,1.6000e+01
IMP_SCORE,5839,GO:0051148,8.3839e-02,2.8000e+01
IMP_SCORE,5840,GO:0046942,8.3586e-02,9.3000e+01
IMP_SCORE,5841,GO:0005225,8.3501e-02,2.6000e+01
IMP_SCORE,5842,GO:0044794,8.3499e-02,2.0000e+01
IMP_SCORE,5843,GO:0008757,8.3338e-02,9.1000e+01
IMP_SCORE,5844,GO:0008544,8.3336e-02,3.8000e+01
IMP_SCORE,5845,GO:0045125,8.3251e-02,1.1000e+01
IMP_SCORE,5846,GO:0030170,8.3126e-02,5.4000e+01
IMP_SCORE,5847,GO:0046827,8.3121e-02,6.0000e+00
IMP_SCORE,5848,GO:0043295,8.3109e-02,1.6000e+01
IMP_SCORE,5849,GO:0006418,8.3034e-02,2.9000e+01
IMP_SCORE,5850,GO:0070192,8.2951e-02,2.3000e+01
IMP_SCORE,5851,GO:0021522,8.2928e-02,1.0000e+01
IMP_SCORE,5852,GO:0061695,8.2910e-02,4.2000e+01
IMP_SCORE,5853,GO:0043516,8.2733e-02,2.0000e+01
IMP_SCORE,5854,GO:0010857,8.2642e-02,2.2000e+01
IMP_SCORE,5855,GO:0071013,8.2535e-02,2.0000e+01
IMP_SCORE,5856,GO:0043268,8.2500e-02,7.0000e+00
IMP_SCORE,5857,GO:0034975,8.2415e-02,1.4000e+01
IMP_SCORE,5858,GO:0043489,8.2396e-02,1.2000e+01
IMP_SCORE,5859,GO:0030217,8.2219e-02,2.5000e+01
IMP_SCORE,5860,GO:2000736,8.2160e-02,1.7000e+01
IMP_SCORE,5861,GO:0006283,8.2015e-02,1.2000e+01
IMP_SCORE,5862,GO:0043621,8.1965e-02,5.2000e+01
IMP_SCORE,5863,GO:0030837,8.1945e-02,2.7000e+01
IMP_SCORE,5864,GO:0008213,8.1939e-02,5.4000e+01
IMP_SCORE,5865,GO:0006703,8.1894e-02,2.3000e+01
IMP_SCORE,5866,GO:0046632,8.1893e-02,8.0000e+00
IMP_SCORE,5867,GO:0005929,8.1657e-02,2.9400e+02
IMP_SCORE,5868,GO:0016125,8.1574e-02,5.4000e+01
IMP_SCORE,5869,GO:0097286,8.1529e-02,1.4000e+01
IMP_SCORE,5870,GO:0002292,8.1393e-02,1.2000e+01
IMP_SCORE,5871,GO:0004527,8.1384e-02,2.8000e+01
IMP_SCORE,5872,GO:0005548,8.1139e-02,2.1000e+01
IMP_SCORE,5873,GO:0060628,8.1118e-02,4.0000e+00
IMP_SCORE,5874,GO:0005892,8.1039e-02,6.0000e+00
IMP_SCORE,5875,GO:0002209,8.1030e-02,1.4000e+01
IMP_SCORE,5876,GO:0070971,8.0979e-02,5.0000e+00
IMP_SCORE,5877,GO:0030318,8.0946e-02,1.6000e+01
IMP_SCORE,5878,GO:0071868,8.0806e-02,5.0000e+00
IMP_SCORE,5879,GO:0043624,8.0802e-02,4.8000e+01
IMP_SCORE,5880,GO:0016579,8.0794e-02,7.7000e+01
IMP_SCORE,5881,GO:0060045,8.0751e-02,2.0000e+00
IMP_SCORE,5882,GO:0016712,8.0679e-02,1.0000e+01
IMP_SCORE,5883,GO:0030301,8.0669e-02,1.2000e+01
IMP_SCORE,5884,GO:1903959,8.0664e-02,1.0000e+01
IMP_SCORE,5885,GO:1901687,8.0617e-02,3.0000e+01
IMP_SCORE,5886,GO:0000387,8.0398e-02,1.4000e+01
IMP_SCORE,5887,GO:0002279,8.0370e-02,1.2000e+01
IMP_SCORE,5888,GO:0019748,8.0335e-02,1.7000e+01
IMP_SCORE,5889,GO:0001533,8.0278e-02,4.5000e+01
IMP_SCORE,5890,GO:0004065,8.0229e-02,3.2000e+01
IMP_SCORE,5891,GO:0006968,8.0222e-02,1.3200e+02
IMP_SCORE,5892,GO:0071805,8.0209e-02,4.9000e+01
IMP_SCORE,5893,GO:0006368,8.0109e-02,3.2000e+01
IMP_SCORE,5894,GO:0009952,8.0008e-02,2.9000e+01
IMP_SCORE,5895,GO:2000273,7.9995e-02,8.0000e+00
IMP_SCORE,5896,GO:0030199,7.9987e-02,1.5000e+01
IMP_SCORE,5897,GO:0051453,7.9981e-02,4.4000e+01
IMP_SCORE,5898,GO:0019751,7.9952e-02,6.4000e+01
IMP_SCORE,5899,GO:0050807,7.9924e-02,7.2000e+01
IMP_SCORE,5900,GO:0031047,7.9917e-02,2.0000e+01
IMP_SCORE,5901,GO:0051775,7.9888e-02,1.4000e+01
IMP_SCORE,5902,GO:0031526,7.9884e-02,3.1000e+01
IMP_SCORE,5903,GO:0043401,7.9735e-02,3.5000e+01
IMP_SCORE,5904,GO:0042278,7.9694e-02,3.6000e+01
IMP_SCORE,5905,GO:0034219,7.9648e-02,2.7000e+01
IMP_SCORE,5906,GO:0043241,7.9586e-02,4.8000e+01
IMP_SCORE,5907,GO:0006402,7.9512e-02,3.1000e+01
IMP_SCORE,5908,GO:0005689,7.9441e-02,1.2000e+01
IMP_SCORE,5909,GO:0071772,7.9330e-02,7.0000e+00
IMP_SCORE,5910,GO:0010770,7.9231e-02,3.2000e+01
IMP_SCORE,5911,GO:0006818,7.9186e-02,4.7000e+01
IMP_SCORE,5912,GO:0098534,7.9154e-02,4.0000e+00
IMP_SCORE,5913,GO:0043966,7.8994e-02,1.4000e+01
IMP_SCORE,5914,GO:1902600,7.8977e-02,3.1000e+01
IMP_SCORE,5915,GO:0035909,7.8793e-02,2.0000e+00
IMP_SCORE,5916,GO:0015294,7.8780e-02,5.4000e+01
IMP_SCORE,5917,GO:0031430,7.8658e-02,5.9000e+01
IMP_SCORE,5918,GO:0005507,7.8479e-02,5.5000e+01
IMP_SCORE,5919,GO:2001057,7.8404e-02,1.1000e+01
IMP_SCORE,5920,GO:0070330,7.8328e-02,1.5000e+01
IMP_SCORE,5921,GO:0036002,7.8255e-02,1.3000e+01
IMP_SCORE,5922,GO:0008170,7.8238e-02,3.4000e+01
IMP_SCORE,5923,GO:0000398,7.8209e-02,5.7000e+01
IMP_SCORE,5924,GO:0048520,7.8087e-02,1.7000e+01
IMP_SCORE,5925,GO:0016278,7.8073e-02,2.1000e+01
IMP_SCORE,5926,GO:0000725,7.7915e-02,2.8000e+01
IMP_SCORE,5927,GO:0016266,7.7799e-02,4.8000e+01
IMP_SCORE,5928,GO:0035020,7.7585e-02,2.0000e+00
IMP_SCORE,5929,GO:0034766,7.7459e-02,1.1000e+01
IMP_SCORE,5930,GO:0008655,7.7257e-02,9.0000e+00
IMP_SCORE,5931,GO:0097493,7.7125e-02,3.1000e+01
IMP_SCORE,5932,GO:0015296,7.7119e-02,2.3000e+01
IMP_SCORE,5933,GO:0016651,7.7085e-02,8.9000e+01
IMP_SCORE,5934,GO:0031640,7.7062e-02,1.9000e+01
IMP_SCORE,5935,GO:0031440,7.7050e-02,1.2000e+01
IMP_SCORE,5936,GO:0044798,7.7047e-02,3.1000e+01
IMP_SCORE,5937,GO:0032371,7.7046e-02,1.2000e+01
IMP_SCORE,5938,GO:0004879,7.6934e-02,2.1000e+01
IMP_SCORE,5939,GO:0071889,7.6904e-02,1.4000e+01
IMP_SCORE,5940,GO:0006702,7.6809e-02,2.0000e+00
IMP_SCORE,5941,GO:0016667,7.6766e-02,4.8000e+01
IMP_SCORE,5942,GO:1904903,7.6687e-02,2.0000e+00
IMP_SCORE,5943,GO:1990234,7.6683e-02,1.8300e+02
IMP_SCORE,5944,GO:0007218,7.6658e-02,9.0000e+01
IMP_SCORE,5945,GO:0021879,7.6481e-02,1.7000e+01
IMP_SCORE,5946,GO:0042267,7.6475e-02,2.0000e+01
IMP_SCORE,5947,GO:0000315,7.6355e-02,2.3000e+01
IMP_SCORE,5948,GO:0001673,7.6326e-02,1.5000e+01
IMP_SCORE,5949,GO:0043413,7.6279e-02,9.1000e+01
IMP_SCORE,5950,GO:0016074,7.6267e-02,4.0000e+00
IMP_SCORE,5951,GO:0044364,7.6259e-02,1.4000e+01
IMP_SCORE,5952,GO:0051930,7.6209e-02,1.2000e+01
IMP_SCORE,5953,GO:0040019,7.6166e-02,2.0000e+00
IMP_SCORE,5954,GO:0030208,7.6052e-02,6.0000e+00
IMP_SCORE,5955,GO:0046051,7.6010e-02,1.0000e+00
IMP_SCORE,5956,GO:0090084,7.6010e-02,1.0000e+00
IMP_SCORE,5957,GO:0070063,7.5949e-02,3.0000e+01
IMP_SCORE,5958,GO:0098927,7.5928e-02,6.0000e+00
IMP_SCORE,5959,GO:0003785,7.5855e-02,1.8000e+01
IMP_SCORE,5960,GO:0042379,7.5705e-02,2.2000e+01
IMP_SCORE,5961,GO:0033690,7.5639e-02,1.8000e+01
IMP_SCORE,5962,GO:0006309,7.5550e-02,3.0000e+00
IMP_SCORE,5963,GO:0050810,7.5531e-02,1.3000e+01
IMP_SCORE,5964,GO:0044060,7.5402e-02,1.6000e+01
IMP_SCORE,5965,GO:0030247,7.5325e-02,3.4000e+01
IMP_SCORE,5966,GO:0032259,7.5304e-02,2.1200e+02
IMP_SCORE,5967,GO:0032369,7.5236e-02,4.0000e+00
IMP_SCORE,5968,GO:0071404,7.5214e-02,2.7000e+01
IMP_SCORE,5969,GO:0042393,7.5122e-02,8.8000e+01
IMP_SCORE,5970,GO:0031398,7.5118e-02,2.5000e+01
IMP_SCORE,5971,GO:0043687,7.5061e-02,8.6000e+01
IMP_SCORE,5972,GO:0009898,7.4902e-02,3.8000e+01
IMP_SCORE,5973,GO:0000083,7.4844e-02,6.0000e+00
IMP_SCORE,5974,GO:0034706,7.4754e-02,9.0000e+00
IMP_SCORE,5975,GO:0016863,7.4704e-02,1.0000e+01
IMP_SCORE,5976,GO:0010954,7.4652e-02,9.0000e+00
IMP_SCORE,5977,GO:0045939,7.4650e-02,4.0000e+00
IMP_SCORE,5978,GO:1900424,7.4610e-02,1.2000e+01
IMP_SCORE,5979,GO:0034518,7.4521e-02,4.0000e+00
IMP_SCORE,5980,GO:0000422,7.4504e-02,8.0000e+00
IMP_SCORE,5981,GO:1990118,7.4405e-02,6.0000e+00
IMP_SCORE,5982,GO:0035173,7.4384e-02,9.0000e+00
IMP_SCORE,5983,GO:0097340,7.4306e-02,2.0000e+00
IMP_SCORE,5984,GO:0004653,7.4303e-02,3.6000e+01
IMP_SCORE,5985,GO:0035246,7.4232e-02,1.8000e+01
IMP_SCORE,5986,GO:0010470,7.4078e-02,8.0000e+00
IMP_SCORE,5987,GO:0007064,7.4068e-02,1.1000e+01
IMP_SCORE,5988,GO:0044703,7.4067e-02,8.6000e+01
IMP_SCORE,5989,GO:0048048,7.4026e-02,2.2000e+01
IMP_SCORE,5990,GO:0008168,7.4026e-02,2.3500e+02
IMP_SCORE,5991,GO:0050997,7.3923e-02,1.0000e+01
IMP_SCORE,5992,GO:0031572,7.3919e-02,1.8000e+01
IMP_SCORE,5993,GO:0034694,7.3847e-02,5.0000e+00
IMP_SCORE,5994,GO:1904837,7.3822e-02,1.1000e+01
IMP_SCORE,5995,GO:0006554,7.3811e-02,1.8000e+01
IMP_SCORE,5996,GO:0016859,7.3763e-02,3.4000e+01
IMP_SCORE,5997,GO:0051131,7.3735e-02,3.0000e+00
IMP_SCORE,5998,GO:0051974,7.3640e-02,2.0000e+00
IMP_SCORE,5999,GO:0045943,7.3609e-02,4.0000e+00
IMP_SCORE,6000,GO:0048268,7.3584e-02,1.9000e+01
IMP_SCORE,6001,GO:0071944,7.3566e-02,1.1600e+02
IMP_SCORE,6002,GO:0032026,7.3442e-02,2.6000e+01
IMP_SCORE,6003,GO:0008250,7.3399e-02,2.0000e+01
IMP_SCORE,6004,GO:0086011,7.3232e-02,5.0000e+00
IMP_SCORE,6005,GO:0071732,7.3176e-02,2.0000e+00
IMP_SCORE,6006,GO:0004222,7.3074e-02,6.8000e+01
IMP_SCORE,6007,GO:0003279,7.2963e-02,2.6000e+01
IMP_SCORE,6008,GO:0006613,7.2948e-02,1.5000e+01
IMP_SCORE,6009,GO:0034249,7.2930e-02,4.0000e+01
IMP_SCORE,6010,GO:0035315,7.2906e-02,1.0000e+00
IMP_SCORE,6011,GO:1905038,7.2906e-02,1.0000e+00
IMP_SCORE,6012,GO:0000786,7.2887e-02,2.8000e+01
IMP_SCORE,6013,GO:0006743,7.2664e-02,1.6000e+01
IMP_SCORE,6014,GO:0000185,7.2664e-02,6.0000e+00
IMP_SCORE,6015,GO:0051180,7.2529e-02,2.9000e+01
IMP_SCORE,6016,GO:0097722,7.2522e-02,2.0000e+01
IMP_SCORE,6017,GO:0015800,7.2444e-02,1.0000e+01
IMP_SCORE,6018,GO:0015301,7.2411e-02,2.7000e+01
IMP_SCORE,6019,GO:0036064,7.2373e-02,3.2000e+01
IMP_SCORE,6020,GO:1990380,7.2313e-02,2.8000e+01
IMP_SCORE,6021,GO:0002440,7.2302e-02,1.8000e+01
IMP_SCORE,6022,GO:0019888,7.2300e-02,5.9000e+01
IMP_SCORE,6023,GO:0043039,7.2295e-02,2.5000e+01
IMP_SCORE,6024,GO:0018149,7.2284e-02,2.2000e+01
IMP_SCORE,6025,GO:0097756,7.2276e-02,1.0000e+01
IMP_SCORE,6026,GO:0098748,7.2211e-02,3.0000e+00
IMP_SCORE,6027,GO:0001942,7.2168e-02,1.8000e+01
IMP_SCORE,6028,GO:0016917,7.2097e-02,1.7000e+01
IMP_SCORE,6029,GO:0042789,7.2016e-02,9.0000e+00
IMP_SCORE,6030,GO:0017148,7.1994e-02,4.5000e+01
IMP_SCORE,6031,GO:0005891,7.1981e-02,3.8000e+01
IMP_SCORE,6032,GO:0031463,7.1972e-02,1.7000e+01
IMP_SCORE,6033,GO:0018208,7.1969e-02,3.9000e+01
IMP_SCORE,6034,GO:0034501,7.1939e-02,2.0000e+00
IMP_SCORE,6035,GO:0042993,7.1668e-02,9.0000e+00
IMP_SCORE,6036,GO:0005697,7.1663e-02,5.0000e+00
IMP_SCORE,6037,GO:0008210,7.1620e-02,2.7000e+01
IMP_SCORE,6038,GO:0072111,7.1595e-02,6.0000e+00
IMP_SCORE,6039,GO:0001824,7.1586e-02,1.5000e+01
IMP_SCORE,6040,GO:0007606,7.1487e-02,5.1000e+01
IMP_SCORE,6041,GO:0014870,7.1487e-02,3.0000e+00
IMP_SCORE,6042,GO:0016072,7.1363e-02,7.1000e+01
IMP_SCORE,6043,GO:0051044,7.1302e-02,6.0000e+00
IMP_SCORE,6044,GO:0000413,7.1263e-02,3.9000e+01
IMP_SCORE,6045,GO:0006295,7.1246e-02,1.3000e+01
IMP_SCORE,6046,GO:0022843,7.1228e-02,5.7000e+01
IMP_SCORE,6047,GO:0031985,7.1197e-02,7.0000e+00
IMP_SCORE,6048,GO:0002710,7.1058e-02,8.0000e+00
IMP_SCORE,6049,GO:0043537,7.0965e-02,1.0000e+01
IMP_SCORE,6050,GO:0017136,7.0959e-02,2.0000e+00
IMP_SCORE,6051,GO:0032924,7.0928e-02,3.0000e+00
IMP_SCORE,6052,GO:0002039,7.0920e-02,3.2000e+01
IMP_SCORE,6053,GO:0006349,7.0906e-02,4.0000e+00
IMP_SCORE,6054,GO:0044295,7.0815e-02,1.4000e+01
IMP_SCORE,6055,GO:0008589,7.0769e-02,2.1000e+01
IMP_SCORE,6056,GO:0004190,7.0767e-02,4.3000e+01
IMP_SCORE,6057,GO:0071103,7.0764e-02,3.0000e+01
IMP_SCORE,6058,GO:0008593,7.0763e-02,3.3000e+01
IMP_SCORE,6059,GO:0015271,7.0727e-02,1.9000e+01
IMP_SCORE,6060,GO:0031396,7.0713e-02,3.6000e+01
IMP_SCORE,6061,GO:0050886,7.0611e-02,6.0000e+00
IMP_SCORE,6062,GO:0004950,7.0551e-02,1.4000e+01
IMP_SCORE,6063,GO:0010559,7.0476e-02,1.3000e+01
IMP_SCORE,6064,GO:0016757,7.0420e-02,2.3700e+02
IMP_SCORE,6065,GO:0004519,7.0397e-02,6.7000e+01
IMP_SCORE,6066,GO:0003755,7.0036e-02,3.0000e+01
IMP_SCORE,6067,GO:0006586,6.9943e-02,1.8000e+01
IMP_SCORE,6068,GO:0033604,6.9910e-02,1.0000e+00
IMP_SCORE,6069,GO:0043021,6.9851e-02,3.9000e+01
IMP_SCORE,6070,GO:1900103,6.9796e-02,2.0000e+00
IMP_SCORE,6071,GO:0002430,6.9791e-02,1.1000e+01
IMP_SCORE,6072,GO:0072512,6.9712e-02,1.3000e+01
IMP_SCORE,6073,GO:0008143,6.9657e-02,6.0000e+00
IMP_SCORE,6074,GO:0032451,6.9493e-02,1.6000e+01
IMP_SCORE,6075,GO:0016573,6.9477e-02,2.3000e+01
IMP_SCORE,6076,GO:0045824,6.9459e-02,2.2000e+01
IMP_SCORE,6077,GO:0007631,6.9425e-02,3.9000e+01
IMP_SCORE,6078,GO:1905898,6.9402e-02,4.0000e+00
IMP_SCORE,6079,GO:1905950,6.9365e-02,1.8000e+01
IMP_SCORE,6080,GO:1903131,6.9331e-02,2.9000e+01
IMP_SCORE,6081,GO:0043543,6.9324e-02,5.2000e+01
IMP_SCORE,6082,GO:0034062,6.9253e-02,1.7000e+01
IMP_SCORE,6083,GO:0035329,6.9191e-02,1.0000e+01
IMP_SCORE,6084,GO:0009062,6.9048e-02,4.8000e+01
IMP_SCORE,6085,GO:0031110,6.8957e-02,2.9000e+01
IMP_SCORE,6086,GO:0035561,6.8934e-02,6.0000e+00
IMP_SCORE,6087,GO:0042301,6.8913e-02,1.0000e+01
IMP_SCORE,6088,GO:1903293,6.8883e-02,3.8000e+01
IMP_SCORE,6089,GO:0006626,6.8883e-02,1.0000e+01
IMP_SCORE,6090,GO:0005001,6.8748e-02,3.3000e+01
IMP_SCORE,6091,GO:0015909,6.8726e-02,1.9000e+01
IMP_SCORE,6092,GO:0060766,6.8709e-02,2.0000e+00
IMP_SCORE,6093,GO:1903524,6.8676e-02,5.0000e+00
IMP_SCORE,6094,GO:0003682,6.8610e-02,1.6400e+02
IMP_SCORE,6095,GO:0051053,6.8533e-02,2.8000e+01
IMP_SCORE,6096,GO:0071709,6.8482e-02,8.0000e+00
IMP_SCORE,6097,GO:0046755,6.8459e-02,5.0000e+00
IMP_SCORE,6098,GO:0031490,6.8399e-02,3.4000e+01
IMP_SCORE,6099,GO:0045879,6.8296e-02,4.0000e+00
IMP_SCORE,6100,GO:0090544,6.8203e-02,1.5000e+01
IMP_SCORE,6101,GO:0034776,6.8126e-02,3.0000e+00
IMP_SCORE,6102,GO:0045683,6.7821e-02,6.0000e+00
IMP_SCORE,6103,GO:0071824,6.7800e-02,6.6000e+01
IMP_SCORE,6104,GO:0031424,6.7789e-02,7.4000e+01
IMP_SCORE,6105,GO:0009713,6.7779e-02,6.0000e+00
IMP_SCORE,6106,GO:0051899,6.7652e-02,2.0000e+01
IMP_SCORE,6107,GO:0048532,6.7647e-02,1.2000e+01
IMP_SCORE,6108,GO:0030809,6.7572e-02,1.0000e+01
IMP_SCORE,6109,GO:0001833,6.7451e-02,3.0000e+00
IMP_SCORE,6110,GO:0051310,6.7439e-02,3.0000e+01
IMP_SCORE,6111,GO:0006855,6.7422e-02,1.4000e+01
IMP_SCORE,6112,GO:0006334,6.7405e-02,3.1000e+01
IMP_SCORE,6113,GO:1904816,6.7298e-02,3.0000e+00
IMP_SCORE,6114,GO:0036459,6.7276e-02,6.0000e+01
IMP_SCORE,6115,GO:0019783,6.7177e-02,6.6000e+01
IMP_SCORE,6116,GO:0005388,6.7159e-02,5.0000e+00
IMP_SCORE,6117,GO:0002230,6.6975e-02,3.0000e+00
IMP_SCORE,6118,GO:1904752,6.6928e-02,9.0000e+00
IMP_SCORE,6119,GO:1903830,6.6915e-02,1.7000e+01
IMP_SCORE,6120,GO:0045841,6.6912e-02,7.0000e+00
IMP_SCORE,6121,GO:0002837,6.6897e-02,8.0000e+00
IMP_SCORE,6122,GO:0048662,6.6896e-02,1.2000e+01
IMP_SCORE,6123,GO:0060850,6.6800e-02,6.0000e+00
IMP_SCORE,6124,GO:0005750,6.6776e-02,3.0000e+00
IMP_SCORE,6125,GO:0048643,6.6762e-02,5.0000e+00
IMP_SCORE,6126,GO:0006486,6.6686e-02,7.5000e+01
IMP_SCORE,6127,GO:0045682,6.6662e-02,2.4000e+01
IMP_SCORE,6128,GO:0008391,6.6464e-02,1.4000e+01
IMP_SCORE,6129,GO:0003323,6.6326e-02,1.0000e+01
IMP_SCORE,6130,GO:0016741,6.6313e-02,2.2400e+02
IMP_SCORE,6131,GO:0033262,6.6110e-02,3.0000e+00
IMP_SCORE,6132,GO:0001779,6.5973e-02,1.3000e+01
IMP_SCORE,6133,GO:0016073,6.5908e-02,1.9000e+01
IMP_SCORE,6134,GO:1905039,6.5906e-02,3.5000e+01
IMP_SCORE,6135,GO:0006367,6.5835e-02,3.4000e+01
IMP_SCORE,6136,GO:0042738,6.5824e-02,9.0000e+00
IMP_SCORE,6137,GO:0042800,6.5750e-02,5.0000e+00
IMP_SCORE,6138,GO:0089711,6.5747e-02,1.3000e+01
IMP_SCORE,6139,GO:0044445,6.5735e-02,7.6000e+01
IMP_SCORE,6140,GO:0070193,6.5581e-02,1.6000e+01
IMP_SCORE,6141,GO:0042769,6.5573e-02,1.5000e+01
IMP_SCORE,6142,GO:1900003,6.5543e-02,3.0000e+00
IMP_SCORE,6143,GO:0048511,6.5536e-02,1.2900e+02
IMP_SCORE,6144,GO:0000922,6.5512e-02,1.0600e+02
IMP_SCORE,6145,GO:0090196,6.5403e-02,1.7000e+01
IMP_SCORE,6146,GO:0048531,6.5360e-02,1.7000e+01
IMP_SCORE,6147,GO:0016805,6.5273e-02,2.1000e+01
IMP_SCORE,6148,GO:0032288,6.5224e-02,6.0000e+00
IMP_SCORE,6149,GO:0006342,6.5220e-02,1.9000e+01
IMP_SCORE,6150,GO:0044183,6.5199e-02,2.4000e+01
IMP_SCORE,6151,GO:0016881,6.5140e-02,9.0000e+00
IMP_SCORE,6152,GO:0042974,6.5118e-02,5.0000e+00
IMP_SCORE,6153,GO:0043586,6.5103e-02,6.0000e+00
IMP_SCORE,6154,GO:0000291,6.5092e-02,7.0000e+00
IMP_SCORE,6155,GO:0044458,6.5005e-02,1.5000e+01
IMP_SCORE,6156,GO:0016226,6.4953e-02,2.5000e+01
IMP_SCORE,6157,GO:0032801,6.4934e-02,4.0000e+00
IMP_SCORE,6158,GO:0080154,6.4925e-02,1.6000e+01
IMP_SCORE,6159,GO:0097035,6.4922e-02,1.7000e+01
IMP_SCORE,6160,GO:0035090,6.4870e-02,8.0000e+00
IMP_SCORE,6161,GO:0051539,6.4837e-02,2.8000e+01
IMP_SCORE,6162,GO:0101005,6.4834e-02,5.0000e+01
IMP_SCORE,6163,GO:0006047,6.4817e-02,4.2000e+01
IMP_SCORE,6164,GO:0070492,6.4751e-02,8.4000e+01
IMP_SCORE,6165,GO:0031929,6.4713e-02,5.0000e+00
IMP_SCORE,6166,GO:0032993,6.4702e-02,3.6000e+01
IMP_SCORE,6167,GO:0071402,6.4624e-02,2.3000e+01
IMP_SCORE,6168,GO:0010818,6.4537e-02,1.1000e+01
IMP_SCORE,6169,GO:0015238,6.4446e-02,1.0000e+01
IMP_SCORE,6170,GO:0032930,6.4316e-02,8.0000e+00
IMP_SCORE,6171,GO:0030819,6.4192e-02,1.3000e+01
IMP_SCORE,6172,GO:0004549,6.4112e-02,9.0000e+00
IMP_SCORE,6173,GO:0017017,6.4053e-02,1.0000e+00
IMP_SCORE,6174,GO:0043043,6.4040e-02,7.0000e+01
IMP_SCORE,6175,GO:0033177,6.4017e-02,5.0000e+00
IMP_SCORE,6176,GO:0016671,6.3988e-02,8.0000e+00
IMP_SCORE,6177,GO:0010458,6.3952e-02,2.0000e+00
IMP_SCORE,6178,GO:0018214,6.3816e-02,9.0000e+00
IMP_SCORE,6179,GO:0016866,6.3765e-02,2.2000e+01
IMP_SCORE,6180,GO:0033276,6.3635e-02,3.0000e+00
IMP_SCORE,6181,GO:0008194,6.3570e-02,1.2900e+02
IMP_SCORE,6182,GO:0032391,6.3555e-02,2.1000e+01
IMP_SCORE,6183,GO:0009060,6.3552e-02,1.7000e+01
IMP_SCORE,6184,GO:0019400,6.3532e-02,8.0000e+00
IMP_SCORE,6185,GO:0051438,6.3529e-02,1.2000e+01
IMP_SCORE,6186,GO:1900274,6.3473e-02,9.0000e+00
IMP_SCORE,6187,GO:0070232,6.3355e-02,1.8000e+01
IMP_SCORE,6188,GO:0030286,6.3354e-02,2.5000e+01
IMP_SCORE,6189,GO:0031078,6.3342e-02,3.0000e+00
IMP_SCORE,6190,GO:0008227,6.3331e-02,4.0000e+01
IMP_SCORE,6191,GO:0004955,6.3222e-02,2.0000e+00
IMP_SCORE,6192,GO:0051099,6.3212e-02,2.3000e+01
IMP_SCORE,6193,GO:0002716,6.3175e-02,4.0000e+00
IMP_SCORE,6194,GO:0090207,6.3076e-02,1.4000e+01
IMP_SCORE,6195,GO:0006949,6.3004e-02,3.5000e+01
IMP_SCORE,6196,GO:0045606,6.2978e-02,1.0000e+00
IMP_SCORE,6197,GO:0005643,6.2910e-02,1.4000e+01
IMP_SCORE,6198,GO:0018410,6.2832e-02,6.5000e+01
IMP_SCORE,6199,GO:0016407,6.2764e-02,7.5000e+01
IMP_SCORE,6200,GO:0010965,6.2730e-02,8.0000e+00
IMP_SCORE,6201,GO:0045923,6.2708e-02,5.0000e+00
IMP_SCORE,6202,GO:0004993,6.2547e-02,1.2000e+01
IMP_SCORE,6203,GO:0000780,6.2525e-02,5.0000e+00
IMP_SCORE,6204,GO:1905276,6.2467e-02,4.0000e+00
IMP_SCORE,6205,GO:0045116,6.2451e-02,8.0000e+00
IMP_SCORE,6206,GO:0008631,6.2344e-02,4.0000e+00
IMP_SCORE,6207,GO:0008028,6.2327e-02,1.7000e+01
IMP_SCORE,6208,GO:0070085,6.2277e-02,9.4000e+01
IMP_SCORE,6209,GO:0030676,6.2230e-02,4.0000e+00
IMP_SCORE,6210,GO:0030852,6.2164e-02,1.4000e+01
IMP_SCORE,6211,GO:0033235,6.2018e-02,4.0000e+00
IMP_SCORE,6212,GO:0034724,6.1949e-02,1.8000e+01
IMP_SCORE,6213,GO:0055010,6.1807e-02,7.0000e+00
IMP_SCORE,6214,GO:0030983,6.1798e-02,2.0000e+00
IMP_SCORE,6215,GO:0035137,6.1760e-02,5.0000e+00
IMP_SCORE,6216,GO:0042436,6.1717e-02,6.0000e+00
IMP_SCORE,6217,GO:0007601,6.1707e-02,1.4900e+02
IMP_SCORE,6218,GO:0097525,6.1673e-02,2.1000e+01
IMP_SCORE,6219,GO:0000963,6.1394e-02,7.0000e+00
IMP_SCORE,6220,GO:0045740,6.1277e-02,1.0000e+01
IMP_SCORE,6221,GO:0035428,6.1047e-02,1.5000e+01
IMP_SCORE,6222,GO:2000104,6.1041e-02,1.7000e+01
IMP_SCORE,6223,GO:0046915,6.0907e-02,1.8000e+01
IMP_SCORE,6224,GO:0000062,6.0893e-02,4.6000e+01
IMP_SCORE,6225,GO:0005930,6.0648e-02,4.8000e+01
IMP_SCORE,6226,GO:0002320,6.0612e-02,3.0000e+00
IMP_SCORE,6227,GO:0042101,6.0343e-02,7.0000e+00
IMP_SCORE,6228,GO:0051959,6.0331e-02,5.0000e+00
IMP_SCORE,6229,GO:0051187,6.0289e-02,1.1000e+01
IMP_SCORE,6230,GO:0016846,6.0232e-02,8.0000e+00
IMP_SCORE,6231,GO:0048645,6.0204e-02,5.0000e+00
IMP_SCORE,6232,GO:1903671,6.0130e-02,7.0000e+00
IMP_SCORE,6233,GO:0006294,6.0089e-02,7.0000e+00
IMP_SCORE,6234,GO:0045648,6.0075e-02,4.0000e+00
IMP_SCORE,6235,GO:0048712,6.0058e-02,8.0000e+00
IMP_SCORE,6236,GO:0001608,5.9954e-02,2.2000e+01
IMP_SCORE,6237,GO:0044815,5.9933e-02,3.3000e+01
IMP_SCORE,6238,GO:0035065,5.9790e-02,1.6000e+01
IMP_SCORE,6239,GO:0090484,5.9785e-02,1.9000e+01
IMP_SCORE,6240,GO:0045191,5.9780e-02,8.0000e+00
IMP_SCORE,6241,GO:0050686,5.9756e-02,2.0000e+00
IMP_SCORE,6242,GO:0045171,5.9589e-02,3.6000e+01
IMP_SCORE,6243,GO:0033764,5.9550e-02,1.6000e+01
IMP_SCORE,6244,GO:0072663,5.9542e-02,1.4000e+01
IMP_SCORE,6245,GO:0017091,5.9451e-02,1.8000e+01
IMP_SCORE,6246,GO:0030150,5.9327e-02,1.1000e+01
IMP_SCORE,6247,GO:0015145,5.9209e-02,2.4000e+01
IMP_SCORE,6248,GO:0060343,5.9135e-02,3.0000e+00
IMP_SCORE,6249,GO:0036257,5.9128e-02,8.0000e+00
IMP_SCORE,6250,GO:1903861,5.9111e-02,7.0000e+00
IMP_SCORE,6251,GO:0051386,5.9087e-02,1.0000e+00
IMP_SCORE,6252,GO:0007250,5.9067e-02,1.2000e+01
IMP_SCORE,6253,GO:0031435,5.9031e-02,2.2000e+01
IMP_SCORE,6254,GO:0031091,5.8993e-02,1.3000e+01
IMP_SCORE,6255,GO:0051293,5.8968e-02,9.0000e+00
IMP_SCORE,6256,GO:0000724,5.8875e-02,1.6000e+01
IMP_SCORE,6257,GO:0004198,5.8860e-02,2.0000e+01
IMP_SCORE,6258,GO:0006400,5.8848e-02,2.6000e+01
IMP_SCORE,6259,GO:0031282,5.8803e-02,4.0000e+00
IMP_SCORE,6260,GO:0005763,5.8656e-02,1.5000e+01
IMP_SCORE,6261,GO:0031650,5.8443e-02,4.0000e+00
IMP_SCORE,6262,GO:0001530,5.8395e-02,4.5000e+01
IMP_SCORE,6263,GO:0008375,5.8250e-02,6.3000e+01
IMP_SCORE,6264,GO:0006302,5.8215e-02,2.9000e+01
IMP_SCORE,6265,GO:0043301,5.8212e-02,4.0000e+00
IMP_SCORE,6266,GO:0008356,5.8096e-02,4.0000e+00
IMP_SCORE,6267,GO:0061756,5.8072e-02,1.8000e+01
IMP_SCORE,6268,GO:0030574,5.7999e-02,3.8000e+01
IMP_SCORE,6269,GO:0045945,5.7973e-02,3.0000e+00
IMP_SCORE,6270,GO:0050775,5.7855e-02,4.0000e+00
IMP_SCORE,6271,GO:0004550,5.7850e-02,3.0000e+00
IMP_SCORE,6272,GO:1903831,5.7759e-02,1.8000e+01
IMP_SCORE,6273,GO:0017110,5.7752e-02,4.0000e+00
IMP_SCORE,6274,GO:0033612,5.7600e-02,7.0000e+00
IMP_SCORE,6275,GO:0016338,5.7580e-02,2.9000e+01
IMP_SCORE,6276,GO:0005342,5.7532e-02,6.6000e+01
IMP_SCORE,6277,GO:0017046,5.7344e-02,4.1000e+01
IMP_SCORE,6278,GO:0060966,5.7288e-02,7.0000e+00
IMP_SCORE,6279,GO:0006505,5.7178e-02,9.0000e+00
IMP_SCORE,6280,GO:0090383,5.7103e-02,1.1000e+01
IMP_SCORE,6281,GO:0034035,5.6773e-02,7.0000e+00
IMP_SCORE,6282,GO:0046500,5.6657e-02,1.4000e+01
IMP_SCORE,6283,GO:0061053,5.6592e-02,3.7000e+01
IMP_SCORE,6284,GO:0070271,5.6491e-02,2.8000e+01
IMP_SCORE,6285,GO:0034719,5.6489e-02,2.0000e+00
IMP_SCORE,6286,GO:0009308,5.6415e-02,4.9000e+01
IMP_SCORE,6287,GO:0019370,5.6212e-02,1.7000e+01
IMP_SCORE,6288,GO:0097472,5.6159e-02,9.0000e+00
IMP_SCORE,6289,GO:0005868,5.6098e-02,6.0000e+00
IMP_SCORE,6290,GO:0006983,5.6048e-02,1.0000e+00
IMP_SCORE,6291,GO:0045604,5.6000e-02,9.0000e+00
IMP_SCORE,6292,GO:0046415,5.5927e-02,1.0000e+00
IMP_SCORE,6293,GO:0055102,5.5918e-02,3.6000e+01
IMP_SCORE,6294,GO:0072015,5.5909e-02,1.0000e+01
IMP_SCORE,6295,GO:0045295,5.5905e-02,7.0000e+00
IMP_SCORE,6296,GO:0030547,5.5828e-02,7.0000e+00
IMP_SCORE,6297,GO:0006884,5.5778e-02,1.1000e+01
IMP_SCORE,6298,GO:0090398,5.5691e-02,4.0000e+00
IMP_SCORE,6299,GO:0002385,5.5673e-02,2.2000e+01
IMP_SCORE,6300,GO:0044065,5.5624e-02,4.0000e+00
IMP_SCORE,6301,GO:2000679,5.5589e-02,7.0000e+00
IMP_SCORE,6302,GO:0009168,5.5261e-02,1.2000e+01
IMP_SCORE,6303,GO:0090342,5.5244e-02,5.0000e+00
IMP_SCORE,6304,GO:0052866,5.5182e-02,2.9000e+01
IMP_SCORE,6305,GO:0051447,5.5042e-02,4.0000e+00
IMP_SCORE,6306,GO:0060736,5.4993e-02,3.0000e+00
IMP_SCORE,6307,GO:0000777,5.4925e-02,4.5000e+01
IMP_SCORE,6308,GO:0033268,5.4924e-02,6.0000e+00
IMP_SCORE,6309,GO:0031702,5.4824e-02,6.0000e+00
IMP_SCORE,6310,GO:0051952,5.4805e-02,1.0000e+01
IMP_SCORE,6311,GO:0044275,5.4730e-02,1.7000e+01
IMP_SCORE,6312,GO:0010390,5.4722e-02,6.0000e+00
IMP_SCORE,6313,GO:0008585,5.4720e-02,2.4000e+01
IMP_SCORE,6314,GO:0043130,5.4712e-02,1.3300e+02
IMP_SCORE,6315,GO:0003697,5.4710e-02,2.2000e+01
IMP_SCORE,6316,GO:0005686,5.4552e-02,2.4000e+01
IMP_SCORE,6317,GO:0048365,5.4487e-02,2.4000e+01
IMP_SCORE,6318,GO:0042310,5.4485e-02,8.0000e+00
IMP_SCORE,6319,GO:0036126,5.4478e-02,1.0000e+01
IMP_SCORE,6320,GO:0050869,5.4394e-02,5.0000e+00
IMP_SCORE,6321,GO:0043403,5.4349e-02,1.0000e+01
IMP_SCORE,6322,GO:0042311,5.4213e-02,5.0000e+00
IMP_SCORE,6323,GO:0016342,5.4206e-02,8.0000e+00
IMP_SCORE,6324,GO:0071339,5.4172e-02,4.0000e+00
IMP_SCORE,6325,GO:0032438,5.4066e-02,4.0000e+00
IMP_SCORE,6326,GO:0051349,5.4028e-02,7.0000e+00
IMP_SCORE,6327,GO:0007194,5.4010e-02,4.0000e+00
IMP_SCORE,6328,GO:0051085,5.3588e-02,6.0000e+00
IMP_SCORE,6329,GO:1901570,5.3557e-02,2.4000e+01
IMP_SCORE,6330,GO:0002690,5.3536e-02,1.4000e+01
IMP_SCORE,6331,GO:0005885,5.3528e-02,7.0000e+00
IMP_SCORE,6332,GO:0097352,5.3503e-02,1.2000e+01
IMP_SCORE,6333,GO:0051437,5.3482e-02,8.0000e+00
IMP_SCORE,6334,GO:0050774,5.3336e-02,3.0000e+00
IMP_SCORE,6335,GO:0019083,5.3275e-02,1.2000e+01
IMP_SCORE,6336,GO:0070234,5.2931e-02,7.0000e+00
IMP_SCORE,6337,GO:0045981,5.2908e-02,2.7000e+01
IMP_SCORE,6338,GO:0098878,5.2894e-02,2.6000e+01
IMP_SCORE,6339,GO:0008540,5.2679e-02,4.0000e+00
IMP_SCORE,6340,GO:0051184,5.2665e-02,1.4000e+01
IMP_SCORE,6341,GO:0046620,5.2391e-02,6.0000e+00
IMP_SCORE,6342,GO:0006333,5.2388e-02,2.1000e+01
IMP_SCORE,6343,GO:0005581,5.2248e-02,1.4400e+02
IMP_SCORE,6344,GO:1901017,5.2231e-02,3.0000e+00
IMP_SCORE,6345,GO:0070016,5.2139e-02,4.0000e+00
IMP_SCORE,6346,GO:0006473,5.2098e-02,3.1000e+01
IMP_SCORE,6347,GO:0043024,5.2035e-02,6.0000e+00
IMP_SCORE,6348,GO:0018024,5.1982e-02,1.0000e+01
IMP_SCORE,6349,GO:1902165,5.1967e-02,5.0000e+00
IMP_SCORE,6350,GO:0005762,5.1864e-02,3.2000e+01
IMP_SCORE,6351,GO:0002689,5.1859e-02,1.0000e+01
IMP_SCORE,6352,GO:0098732,5.1835e-02,2.6000e+01
IMP_SCORE,6353,GO:0017145,5.1794e-02,4.0000e+00
IMP_SCORE,6354,GO:0010833,5.1713e-02,5.0000e+00
IMP_SCORE,6355,GO:0050706,5.1656e-02,5.0000e+00
IMP_SCORE,6356,GO:0070227,5.1653e-02,3.0000e+00
IMP_SCORE,6357,GO:0032306,5.1409e-02,3.0000e+00
IMP_SCORE,6358,GO:0018200,5.1247e-02,2.7000e+01
IMP_SCORE,6359,GO:0000470,5.1233e-02,8.0000e+00
IMP_SCORE,6360,GO:0006364,5.1219e-02,6.4000e+01
IMP_SCORE,6361,GO:0005326,5.1075e-02,9.0000e+00
IMP_SCORE,6362,GO:0019585,5.1055e-02,1.0000e+01
IMP_SCORE,6363,GO:0016860,5.0995e-02,6.6000e+01
IMP_SCORE,6364,GO:2000810,5.0937e-02,1.2000e+01
IMP_SCORE,6365,GO:0070001,5.0932e-02,4.2000e+01
IMP_SCORE,6366,GO:0014854,5.0927e-02,6.0000e+00
IMP_SCORE,6367,GO:0008033,5.0926e-02,3.7000e+01
IMP_SCORE,6368,GO:0021904,5.0907e-02,3.0000e+00
IMP_SCORE,6369,GO:0050906,5.0882e-02,7.1000e+01
[truncated: 2,208,728 more chars]
