# Supplementary material for: A new approach for interpreting Random Forest models and its application to the biology of ageing
Source: Bioinformatics. 2018 Feb 16;34(14):2449–56. doi: 10.1093/bioinformatics/bty087 (PMC6041990; doi:10.1093/bioinformatics/bty087)
Supplement: Supplementary Data [file bty087_src_code_and_dataset.zip › src_code_and_dataset/results/9_false.txt]

PARAM, Using dataset: /pi/home/cug/ff79/GCWA/datasets/go.arff
PARAM, Using class: class_expression_brain
PARAM, Number of iterations: 100,200,300,
PARAM, Max. depth: 0
PARAM, Random seed: 9
PARAM, Number of random selected features used in each split: 0.5,1.0,2.0,
PARAM, Do IB undersample: false
PARAM, N. of min. positive values: 10
PARAM, N. bins: -1
STATS_LATEX_DB & go.arff & class_expression_brain & 17716 & 7491 & N:17149 / O:420 / U:147 /  \\ 
CROSSVALID_STATS_BEGIN

Correctly Classified Instances       17137               96.7318 %
Incorrectly Classified Instances       579                3.2682 %
Kappa statistic                          0.0182
Mean absolute error                      0.0293
Root mean squared error                  0.1244
Relative absolute error                 93.6473 %
Root relative squared error             99.6321 %
Total Number of Instances            17716     

=== Detailed Accuracy By Class ===

                 TP Rate  FP Rate  Precision  Recall   F-Measure  MCC      ROC Area  PRC Area  Class
                 0.999    0.989    0.968      0.999    0.983      0.046    0.697     0.983     N
                 0.014    0.001    0.316      0.014    0.027      0.063    0.739     0.097     O
                 0.000    0.000    0.000      0.000    0.000      -0.002   0.649     0.021     U
                 0.000    0.000    0.000      0.000    0.000      0.000    ?         ?         ?
Weighted Avg.    0.967    0.958    0.945      0.967    0.953      0.046    0.698     0.954     

=== Confusion Matrix ===

     a     b     c     d   <-- classified as
 17131    13     5     0 |     a = N
   414     6     0     0 |     b = O
   147     0     0     0 |     c = U
     0     0     0     0 |     d = ?

CROSSVALID_STATS_END
STATS_LATEX_ACC & go.arff & class_expression_brain & 0.945 & 0.967 & 0.953 & 0.698 & 0.954 \\ 
STATS_LATEX_ACC_PER & go.arff & class_expression_brain & 0.968 & 0.999 & 0.983 & 0.697 & 0.983 & N \\ 
STATS_LATEX_ACC_PER & go.arff & class_expression_brain & 0.316 & 0.014 & 0.027 & 0.739 & 0.097 & O \\ 
STATS_LATEX_ACC_PER & go.arff & class_expression_brain & 0.000 & 0.000 & 0.000 & 0.649 & 0.021 & U \\ 
ROCPOINTS_N,0.0500,1.0000,1.0000,0.9680,1.0000
ROCPOINTS_N,0.0600,0.9982,1.0000,0.9680,1.0000
ROCPOINTS_N,0.0833,0.9965,1.0000,0.9681,1.0000
ROCPOINTS_N,0.2133,0.9947,1.0000,0.9682,1.0000
ROCPOINTS_N,0.2500,0.9929,1.0000,0.9682,1.0000
ROCPOINTS_N,0.3000,0.9929,0.9999,0.9682,0.9999
ROCPOINTS_N,0.3267,0.9929,0.9999,0.9682,0.9999
ROCPOINTS_N,0.3467,0.9929,0.9998,0.9682,0.9998
ROCPOINTS_N,0.3475,0.9929,0.9997,0.9682,0.9997
ROCPOINTS_N,0.3667,0.9929,0.9997,0.9682,0.9997
ROCPOINTS_N,0.3883,0.9929,0.9996,0.9682,0.9996
ROCPOINTS_N,0.3890,0.9912,0.9996,0.9683,0.9996
ROCPOINTS_N,0.3933,0.9912,0.9995,0.9683,0.9995
ROCPOINTS_N,0.4033,0.9912,0.9995,0.9683,0.9995
ROCPOINTS_N,0.4133,0.9912,0.9994,0.9683,0.9994
ROCPOINTS_N,0.4233,0.9912,0.9994,0.9682,0.9994
ROCPOINTS_N,0.4366,0.9912,0.9993,0.9682,0.9993
ROCPOINTS_N,0.4367,0.9894,0.9993,0.9683,0.9993
ROCPOINTS_N,0.4433,0.9894,0.9992,0.9683,0.9992
ROCPOINTS_N,0.4667,0.9894,0.9992,0.9683,0.9992
ROCPOINTS_N,0.4700,0.9894,0.9991,0.9683,0.9991
ROCPOINTS_N,0.4733,0.9894,0.9991,0.9683,0.9991
ROCPOINTS_N,0.4933,0.9894,0.9990,0.9683,0.9990
ROCPOINTS_N,0.5167,0.9894,0.9990,0.9683,0.9990
ROCPOINTS_N,0.5187,0.9894,0.9989,0.9683,0.9989
ROCPOINTS_N,0.5233,0.9894,0.9988,0.9683,0.9988
ROCPOINTS_N,0.5412,0.9877,0.9988,0.9683,0.9988
ROCPOINTS_N,0.5467,0.9877,0.9988,0.9683,0.9988
ROCPOINTS_N,0.5527,0.9877,0.9987,0.9683,0.9987
ROCPOINTS_N,0.5567,0.9877,0.9987,0.9683,0.9987
ROCPOINTS_N,0.5600,0.9859,0.9985,0.9684,0.9985
ROCPOINTS_N,0.5633,0.9859,0.9985,0.9684,0.9985
ROCPOINTS_N,0.5656,0.9841,0.9984,0.9684,0.9984
ROCPOINTS_N,0.5660,0.9824,0.9984,0.9685,0.9984
ROCPOINTS_N,0.5667,0.9824,0.9984,0.9685,0.9984
ROCPOINTS_N,0.5668,0.9824,0.9983,0.9685,0.9983
ROCPOINTS_N,0.5690,0.9824,0.9983,0.9685,0.9983
ROCPOINTS_N,0.5733,0.9824,0.9982,0.9685,0.9982
ROCPOINTS_N,0.5767,0.9824,0.9980,0.9685,0.9980
ROCPOINTS_N,0.5818,0.9824,0.9980,0.9685,0.9980
ROCPOINTS_N,0.5832,0.9824,0.9978,0.9685,0.9978
ROCPOINTS_N,0.5867,0.9824,0.9978,0.9685,0.9978
ROCPOINTS_N,0.5900,0.9824,0.9977,0.9685,0.9977
ROCPOINTS_N,0.5933,0.9806,0.9976,0.9685,0.9976
ROCPOINTS_N,0.5967,0.9806,0.9976,0.9685,0.9976
ROCPOINTS_N,0.6032,0.9806,0.9975,0.9685,0.9975
ROCPOINTS_N,0.6046,0.9806,0.9974,0.9685,0.9974
ROCPOINTS_N,0.6105,0.9806,0.9974,0.9685,0.9974
ROCPOINTS_N,0.6133,0.9806,0.9973,0.9685,0.9973
ROCPOINTS_N,0.6167,0.9788,0.9972,0.9686,0.9972
ROCPOINTS_N,0.6200,0.9788,0.9971,0.9686,0.9971
ROCPOINTS_N,0.6233,0.9788,0.9970,0.9686,0.9970
ROCPOINTS_N,0.6333,0.9788,0.9970,0.9686,0.9970
ROCPOINTS_N,0.6367,0.9771,0.9970,0.9686,0.9970
ROCPOINTS_N,0.6400,0.9753,0.9970,0.9687,0.9970
ROCPOINTS_N,0.6406,0.9753,0.9969,0.9687,0.9969
ROCPOINTS_N,0.6433,0.9753,0.9969,0.9687,0.9969
ROCPOINTS_N,0.6467,0.9753,0.9968,0.9687,0.9968
ROCPOINTS_N,0.6500,0.9753,0.9967,0.9687,0.9967
ROCPOINTS_N,0.6518,0.9753,0.9966,0.9687,0.9966
ROCPOINTS_N,0.6533,0.9753,0.9965,0.9687,0.9965
ROCPOINTS_N,0.6554,0.9753,0.9964,0.9687,0.9964
ROCPOINTS_N,0.6567,0.9753,0.9964,0.9687,0.9964
ROCPOINTS_N,0.6600,0.9753,0.9963,0.9686,0.9963
ROCPOINTS_N,0.6633,0.9735,0.9963,0.9687,0.9963
ROCPOINTS_N,0.6667,0.9735,0.9962,0.9687,0.9962
ROCPOINTS_N,0.6709,0.9718,0.9962,0.9688,0.9962
ROCPOINTS_N,0.6733,0.9700,0.9962,0.9688,0.9962
ROCPOINTS_N,0.6800,0.9683,0.9960,0.9689,0.9960
ROCPOINTS_N,0.6833,0.9683,0.9959,0.9689,0.9959
ROCPOINTS_N,0.6867,0.9647,0.9958,0.9690,0.9958
ROCPOINTS_N,0.6900,0.9647,0.9956,0.9690,0.9956
ROCPOINTS_N,0.6933,0.9647,0.9955,0.9690,0.9955
ROCPOINTS_N,0.6978,0.9647,0.9953,0.9689,0.9953
ROCPOINTS_N,0.7000,0.9647,0.9953,0.9689,0.9953
ROCPOINTS_N,0.7067,0.9647,0.9950,0.9689,0.9950
ROCPOINTS_N,0.7100,0.9647,0.9948,0.9689,0.9948
ROCPOINTS_N,0.7129,0.9647,0.9946,0.9689,0.9946
ROCPOINTS_N,0.7133,0.9647,0.9946,0.9689,0.9946
ROCPOINTS_N,0.7133,0.9647,0.9945,0.9689,0.9945
ROCPOINTS_N,0.7167,0.9594,0.9943,0.9691,0.9943
ROCPOINTS_N,0.7200,0.9577,0.9942,0.9691,0.9942
ROCPOINTS_N,0.7233,0.9577,0.9940,0.9691,0.9940
ROCPOINTS_N,0.7267,0.9577,0.9939,0.9691,0.9939
ROCPOINTS_N,0.7300,0.9577,0.9936,0.9691,0.9936
ROCPOINTS_N,0.7305,0.9577,0.9934,0.9691,0.9934
ROCPOINTS_N,0.7333,0.9577,0.9934,0.9691,0.9934
ROCPOINTS_N,0.7367,0.9559,0.9932,0.9692,0.9932
ROCPOINTS_N,0.7400,0.9559,0.9929,0.9692,0.9929
ROCPOINTS_N,0.7433,0.9559,0.9929,0.9692,0.9929
ROCPOINTS_N,0.7467,0.9541,0.9929,0.9692,0.9929
ROCPOINTS_N,0.7500,0.9541,0.9927,0.9692,0.9927
ROCPOINTS_N,0.7533,0.9541,0.9924,0.9692,0.9924
ROCPOINTS_N,0.7567,0.9541,0.9923,0.9692,0.9923
ROCPOINTS_N,0.7576,0.9541,0.9922,0.9692,0.9922
ROCPOINTS_N,0.7600,0.9541,0.9922,0.9692,0.9922
ROCPOINTS_N,0.7633,0.9489,0.9919,0.9693,0.9919
ROCPOINTS_N,0.7660,0.9453,0.9918,0.9694,0.9918
ROCPOINTS_N,0.7667,0.9453,0.9917,0.9694,0.9917
ROCPOINTS_N,0.7700,0.9436,0.9916,0.9695,0.9916
ROCPOINTS_N,0.7733,0.9418,0.9914,0.9695,0.9914
ROCPOINTS_N,0.7767,0.9418,0.9911,0.9695,0.9911
ROCPOINTS_N,0.7800,0.9383,0.9910,0.9696,0.9910
ROCPOINTS_N,0.7802,0.9365,0.9907,0.9697,0.9907
ROCPOINTS_N,0.7833,0.9365,0.9907,0.9697,0.9907
ROCPOINTS_N,0.7867,0.9365,0.9904,0.9697,0.9904
ROCPOINTS_N,0.7886,0.9347,0.9903,0.9697,0.9903
ROCPOINTS_N,0.7900,0.9347,0.9903,0.9697,0.9903
ROCPOINTS_N,0.7933,0.9347,0.9896,0.9697,0.9896
ROCPOINTS_N,0.7967,0.9312,0.9890,0.9698,0.9890
ROCPOINTS_N,0.7974,0.9277,0.9886,0.9699,0.9886
ROCPOINTS_N,0.8000,0.9277,0.9885,0.9699,0.9885
ROCPOINTS_N,0.8028,0.9242,0.9882,0.9700,0.9882
ROCPOINTS_N,0.8030,0.9224,0.9882,0.9701,0.9882
ROCPOINTS_N,0.8033,0.9224,0.9881,0.9701,0.9881
ROCPOINTS_N,0.8067,0.9136,0.9878,0.9703,0.9878
ROCPOINTS_N,0.8075,0.9101,0.9874,0.9704,0.9874
ROCPOINTS_N,0.8094,0.9101,0.9873,0.9704,0.9873
ROCPOINTS_N,0.8100,0.9101,0.9873,0.9704,0.9873
ROCPOINTS_N,0.8108,0.9065,0.9872,0.9705,0.9872
ROCPOINTS_N,0.8117,0.9065,0.9871,0.9705,0.9871
ROCPOINTS_N,0.8124,0.9065,0.9871,0.9705,0.9871
ROCPOINTS_N,0.8133,0.9065,0.9870,0.9705,0.9870
ROCPOINTS_N,0.8167,0.9065,0.9865,0.9705,0.9865
ROCPOINTS_N,0.8200,0.9030,0.9857,0.9706,0.9857
ROCPOINTS_N,0.8233,0.9030,0.9851,0.9706,0.9851
ROCPOINTS_N,0.8251,0.8995,0.9848,0.9707,0.9848
ROCPOINTS_N,0.8267,0.8995,0.9847,0.9707,0.9847
ROCPOINTS_N,0.8267,0.8959,0.9838,0.9708,0.9838
ROCPOINTS_N,0.8278,0.8959,0.9838,0.9708,0.9838
ROCPOINTS_N,0.8300,0.8959,0.9837,0.9708,0.9837
ROCPOINTS_N,0.8333,0.8889,0.9830,0.9710,0.9830
ROCPOINTS_N,0.8367,0.8871,0.9820,0.9710,0.9820
ROCPOINTS_N,0.8384,0.8854,0.9810,0.9710,0.9810
ROCPOINTS_N,0.8400,0.8854,0.9810,0.9710,0.9810
ROCPOINTS_N,0.8403,0.8818,0.9799,0.9711,0.9799
ROCPOINTS_N,0.8432,0.8818,0.9798,0.9711,0.9798
ROCPOINTS_N,0.8433,0.8818,0.9798,0.9711,0.9798
ROCPOINTS_N,0.8467,0.8818,0.9785,0.9711,0.9785
ROCPOINTS_N,0.8479,0.8783,0.9774,0.9711,0.9774
ROCPOINTS_N,0.8491,0.8783,0.9774,0.9711,0.9774
ROCPOINTS_N,0.8500,0.8783,0.9773,0.9711,0.9773
ROCPOINTS_N,0.8525,0.8713,0.9763,0.9713,0.9763
ROCPOINTS_N,0.8533,0.8713,0.9763,0.9713,0.9763
ROCPOINTS_N,0.8533,0.8713,0.9762,0.9713,0.9762
ROCPOINTS_N,0.8560,0.8624,0.9749,0.9716,0.9749
ROCPOINTS_N,0.8564,0.8624,0.9748,0.9716,0.9748
ROCPOINTS_N,0.8567,0.8624,0.9748,0.9716,0.9748
ROCPOINTS_N,0.8600,0.8571,0.9736,0.9717,0.9736
ROCPOINTS_N,0.8608,0.8536,0.9724,0.9718,0.9724
ROCPOINTS_N,0.8633,0.8536,0.9723,0.9718,0.9723
ROCPOINTS_N,0.8656,0.8448,0.9706,0.9720,0.9706
ROCPOINTS_N,0.8667,0.8448,0.9706,0.9720,0.9706
ROCPOINTS_N,0.8700,0.8360,0.9686,0.9723,0.9686
ROCPOINTS_N,0.8722,0.8289,0.9669,0.9724,0.9669
ROCPOINTS_N,0.8733,0.8272,0.9668,0.9725,0.9668
ROCPOINTS_N,0.8756,0.8183,0.9646,0.9727,0.9646
ROCPOINTS_N,0.8767,0.8183,0.9645,0.9727,0.9645
ROCPOINTS_N,0.8774,0.8131,0.9620,0.9728,0.9620
ROCPOINTS_N,0.8779,0.8131,0.9620,0.9728,0.9620
ROCPOINTS_N,0.8780,0.8131,0.9618,0.9728,0.9618
ROCPOINTS_N,0.8800,0.8131,0.9617,0.9728,0.9617
ROCPOINTS_N,0.8811,0.8025,0.9591,0.9731,0.9591
ROCPOINTS_N,0.8822,0.8025,0.9591,0.9731,0.9591
ROCPOINTS_N,0.8833,0.8025,0.9590,0.9731,0.9590
ROCPOINTS_N,0.8842,0.7954,0.9566,0.9732,0.9566
ROCPOINTS_N,0.8848,0.7954,0.9566,0.9732,0.9566
ROCPOINTS_N,0.8857,0.7954,0.9565,0.9732,0.9565
ROCPOINTS_N,0.8867,0.7954,0.9564,0.9732,0.9564
ROCPOINTS_N,0.8897,0.7884,0.9538,0.9734,0.9538
ROCPOINTS_N,0.8900,0.7884,0.9538,0.9734,0.9538
ROCPOINTS_N,0.8921,0.7848,0.9506,0.9734,0.9506
ROCPOINTS_N,0.8925,0.7848,0.9505,0.9734,0.9505
ROCPOINTS_N,0.8933,0.7848,0.9504,0.9734,0.9504
ROCPOINTS_N,0.8939,0.7795,0.9477,0.9735,0.9477
ROCPOINTS_N,0.8941,0.7795,0.9476,0.9735,0.9476
ROCPOINTS_N,0.8950,0.7795,0.9476,0.9735,0.9476
ROCPOINTS_N,0.8964,0.7795,0.9475,0.9735,0.9475
ROCPOINTS_N,0.8967,0.7795,0.9475,0.9735,0.9475
ROCPOINTS_N,0.8979,0.7725,0.9437,0.9736,0.9437
ROCPOINTS_N,0.8991,0.7725,0.9434,0.9736,0.9434
ROCPOINTS_N,0.8992,0.7725,0.9434,0.9736,0.9434
ROCPOINTS_N,0.9000,0.7725,0.9433,0.9736,0.9433
ROCPOINTS_N,0.9004,0.7601,0.9394,0.9739,0.9394
ROCPOINTS_N,0.9020,0.7601,0.9394,0.9739,0.9394
ROCPOINTS_N,0.9027,0.7601,0.9393,0.9739,0.9393
ROCPOINTS_N,0.9031,0.7601,0.9392,0.9739,0.9392
ROCPOINTS_N,0.9033,0.7601,0.9391,0.9739,0.9391
ROCPOINTS_N,0.9046,0.7549,0.9353,0.9740,0.9353
ROCPOINTS_N,0.9047,0.7549,0.9352,0.9740,0.9352
ROCPOINTS_N,0.9050,0.7549,0.9352,0.9740,0.9352
ROCPOINTS_N,0.9053,0.7549,0.9351,0.9740,0.9351
ROCPOINTS_N,0.9061,0.7549,0.9350,0.9740,0.9350
ROCPOINTS_N,0.9062,0.7549,0.9350,0.9740,0.9350
ROCPOINTS_N,0.9067,0.7549,0.9349,0.9740,0.9349
ROCPOINTS_N,0.9085,0.7425,0.9298,0.9743,0.9298
ROCPOINTS_N,0.9100,0.7425,0.9297,0.9743,0.9297
ROCPOINTS_N,0.9113,0.7372,0.9251,0.9743,0.9251
ROCPOINTS_N,0.9125,0.7372,0.9251,0.9743,0.9251
ROCPOINTS_N,0.9129,0.7372,0.9250,0.9743,0.9250
ROCPOINTS_N,0.9133,0.7372,0.9250,0.9743,0.9250
ROCPOINTS_N,0.9148,0.7231,0.9197,0.9747,0.9197
ROCPOINTS_N,0.9158,0.7213,0.9197,0.9747,0.9197
ROCPOINTS_N,0.9167,0.7213,0.9196,0.9747,0.9196
ROCPOINTS_N,0.9168,0.7108,0.9145,0.9749,0.9145
ROCPOINTS_N,0.9172,0.7108,0.9145,0.9749,0.9145
ROCPOINTS_N,0.9176,0.7108,0.9143,0.9749,0.9143
ROCPOINTS_N,0.9178,0.7108,0.9143,0.9749,0.9143
ROCPOINTS_N,0.9183,0.7108,0.9142,0.9749,0.9142
ROCPOINTS_N,0.9187,0.7108,0.9142,0.9749,0.9142
ROCPOINTS_N,0.9191,0.7108,0.9141,0.9749,0.9141
ROCPOINTS_N,0.9197,0.7108,0.9140,0.9749,0.9140
ROCPOINTS_N,0.9198,0.7108,0.9140,0.9749,0.9140
ROCPOINTS_N,0.9199,0.7108,0.9139,0.9749,0.9139
ROCPOINTS_N,0.9200,0.7108,0.9139,0.9749,0.9139
ROCPOINTS_N,0.9207,0.6931,0.9079,0.9754,0.9079
ROCPOINTS_N,0.9211,0.6931,0.9079,0.9754,0.9079
ROCPOINTS_N,0.9217,0.6931,0.9077,0.9754,0.9077
ROCPOINTS_N,0.9218,0.6931,0.9077,0.9754,0.9077
ROCPOINTS_N,0.9222,0.6931,0.9076,0.9754,0.9076
ROCPOINTS_N,0.9228,0.6931,0.9076,0.9754,0.9076
ROCPOINTS_N,0.9233,0.6931,0.9075,0.9754,0.9075
ROCPOINTS_N,0.9236,0.6808,0.9001,0.9756,0.9001
ROCPOINTS_N,0.9248,0.6808,0.9000,0.9756,0.9000
ROCPOINTS_N,0.9250,0.6808,0.8999,0.9756,0.8999
ROCPOINTS_N,0.9253,0.6808,0.8999,0.9756,0.8999
ROCPOINTS_N,0.9256,0.6808,0.8998,0.9756,0.8998
ROCPOINTS_N,0.9258,0.6808,0.8998,0.9756,0.8998
ROCPOINTS_N,0.9267,0.6808,0.8997,0.9756,0.8997
ROCPOINTS_N,0.9269,0.6702,0.8931,0.9758,0.8931
ROCPOINTS_N,0.9270,0.6702,0.8930,0.9758,0.8930
ROCPOINTS_N,0.9276,0.6702,0.8929,0.9758,0.8929
ROCPOINTS_N,0.9283,0.6702,0.8928,0.9758,0.8928
ROCPOINTS_N,0.9300,0.6702,0.8927,0.9758,0.8927
ROCPOINTS_N,0.9311,0.6561,0.8847,0.9761,0.8847
ROCPOINTS_N,0.9315,0.6561,0.8847,0.9761,0.8847
ROCPOINTS_N,0.9316,0.6561,0.8846,0.9761,0.8846
ROCPOINTS_N,0.9319,0.6561,0.8845,0.9761,0.8845
ROCPOINTS_N,0.9322,0.6561,0.8845,0.9761,0.8845
ROCPOINTS_N,0.9325,0.6561,0.8844,0.9761,0.8844
ROCPOINTS_N,0.9328,0.6561,0.8844,0.9761,0.8844
ROCPOINTS_N,0.9331,0.6561,0.8843,0.9761,0.8843
ROCPOINTS_N,0.9333,0.6561,0.8842,0.9761,0.8842
ROCPOINTS_N,0.9342,0.6455,0.8766,0.9762,0.8766
ROCPOINTS_N,0.9343,0.6455,0.8765,0.9762,0.8765
ROCPOINTS_N,0.9350,0.6455,0.8764,0.9762,0.8764
ROCPOINTS_N,0.9356,0.6455,0.8764,0.9762,0.8764
ROCPOINTS_N,0.9357,0.6455,0.8763,0.9762,0.8763
ROCPOINTS_N,0.9358,0.6455,0.8763,0.9762,0.8763
ROCPOINTS_N,0.9360,0.6455,0.8761,0.9762,0.8761
ROCPOINTS_N,0.9363,0.6437,0.8761,0.9763,0.8761
ROCPOINTS_N,0.9367,0.6437,0.8761,0.9763,0.8761
ROCPOINTS_N,0.9367,0.6437,0.8760,0.9763,0.8760
ROCPOINTS_N,0.9375,0.6243,0.8665,0.9767,0.8665
ROCPOINTS_N,0.9375,0.6243,0.8664,0.9767,0.8664
ROCPOINTS_N,0.9378,0.6243,0.8663,0.9767,0.8663
ROCPOINTS_N,0.9381,0.6243,0.8663,0.9767,0.8663
ROCPOINTS_N,0.9382,0.6243,0.8662,0.9767,0.8662
ROCPOINTS_N,0.9383,0.6243,0.8659,0.9767,0.8659
ROCPOINTS_N,0.9386,0.6243,0.8659,0.9767,0.8659
ROCPOINTS_N,0.9389,0.6243,0.8658,0.9767,0.8658
ROCPOINTS_N,0.9392,0.6243,0.8658,0.9767,0.8658
ROCPOINTS_N,0.9394,0.6243,0.8656,0.9767,0.8656
ROCPOINTS_N,0.9400,0.6243,0.8655,0.9767,0.8655
ROCPOINTS_N,0.9400,0.6243,0.8655,0.9767,0.8655
ROCPOINTS_N,0.9404,0.6120,0.8556,0.9769,0.8556
ROCPOINTS_N,0.9405,0.6120,0.8556,0.9769,0.8556
ROCPOINTS_N,0.9406,0.6120,0.8553,0.9769,0.8553
ROCPOINTS_N,0.9413,0.6120,0.8552,0.9769,0.8552
ROCPOINTS_N,0.9416,0.6120,0.8552,0.9769,0.8552
ROCPOINTS_N,0.9417,0.6120,0.8551,0.9769,0.8551
ROCPOINTS_N,0.9421,0.6120,0.8550,0.9769,0.8550
ROCPOINTS_N,0.9422,0.6120,0.8547,0.9769,0.8547
ROCPOINTS_N,0.9427,0.6120,0.8547,0.9769,0.8547
ROCPOINTS_N,0.9428,0.6120,0.8546,0.9769,0.8546
ROCPOINTS_N,0.9428,0.6120,0.8546,0.9769,0.8546
ROCPOINTS_N,0.9431,0.6120,0.8545,0.9769,0.8545
ROCPOINTS_N,0.9433,0.6120,0.8544,0.9769,0.8544
ROCPOINTS_N,0.9433,0.6120,0.8543,0.9769,0.8543
ROCPOINTS_N,0.9436,0.5891,0.8410,0.9774,0.8410
ROCPOINTS_N,0.9444,0.5891,0.8410,0.9774,0.8410
ROCPOINTS_N,0.9447,0.5891,0.8409,0.9774,0.8409
ROCPOINTS_N,0.9447,0.5891,0.8409,0.9774,0.8409
ROCPOINTS_N,0.9450,0.5891,0.8408,0.9774,0.8408
ROCPOINTS_N,0.9453,0.5891,0.8407,0.9774,0.8407
ROCPOINTS_N,0.9453,0.5891,0.8407,0.9774,0.8407
ROCPOINTS_N,0.9456,0.5891,0.8406,0.9774,0.8406
ROCPOINTS_N,0.9456,0.5891,0.8406,0.9774,0.8406
ROCPOINTS_N,0.9457,0.5891,0.8405,0.9774,0.8405
ROCPOINTS_N,0.9457,0.5891,0.8405,0.9774,0.8405
ROCPOINTS_N,0.9458,0.5891,0.8403,0.9773,0.8403
ROCPOINTS_N,0.9465,0.5891,0.8403,0.9773,0.8403
ROCPOINTS_N,0.9467,0.5891,0.8402,0.9773,0.8402
ROCPOINTS_N,0.9467,0.5591,0.8267,0.9781,0.8267
ROCPOINTS_N,0.9469,0.5591,0.8266,0.9781,0.8266
ROCPOINTS_N,0.9471,0.5591,0.8266,0.9781,0.8266
ROCPOINTS_N,0.9472,0.5591,0.8264,0.9781,0.8264
ROCPOINTS_N,0.9474,0.5591,0.8263,0.9781,0.8263
ROCPOINTS_N,0.9475,0.5591,0.8263,0.9781,0.8263
ROCPOINTS_N,0.9480,0.5591,0.8262,0.9781,0.8262
ROCPOINTS_N,0.9483,0.5591,0.8262,0.9781,0.8262
ROCPOINTS_N,0.9488,0.5591,0.8261,0.9781,0.8261
ROCPOINTS_N,0.9489,0.5591,0.8259,0.9781,0.8259
ROCPOINTS_N,0.9492,0.5591,0.8259,0.9781,0.8259
ROCPOINTS_N,0.9494,0.5573,0.8258,0.9782,0.8258
ROCPOINTS_N,0.9496,0.5573,0.8258,0.9782,0.8258
ROCPOINTS_N,0.9496,0.5573,0.8257,0.9782,0.8257
ROCPOINTS_N,0.9498,0.5573,0.8256,0.9782,0.8256
ROCPOINTS_N,0.9500,0.5573,0.8255,0.9782,0.8255
ROCPOINTS_N,0.9507,0.5432,0.8101,0.9783,0.8101
ROCPOINTS_N,0.9508,0.5432,0.8099,0.9783,0.8099
ROCPOINTS_N,0.9510,0.5432,0.8098,0.9783,0.8098
ROCPOINTS_N,0.9511,0.5432,0.8097,0.9783,0.8097
ROCPOINTS_N,0.9514,0.5432,0.8096,0.9783,0.8096
ROCPOINTS_N,0.9524,0.5432,0.8096,0.9783,0.8096
ROCPOINTS_N,0.9526,0.5432,0.8095,0.9783,0.8095
ROCPOINTS_N,0.9527,0.5432,0.8094,0.9783,0.8094
ROCPOINTS_N,0.9529,0.5432,0.8093,0.9783,0.8093
ROCPOINTS_N,0.9531,0.5432,0.8093,0.9783,0.8093
ROCPOINTS_N,0.9533,0.5432,0.8092,0.9783,0.8092
ROCPOINTS_N,0.9533,0.5168,0.7932,0.9789,0.7932
ROCPOINTS_N,0.9538,0.5168,0.7932,0.9789,0.7932
ROCPOINTS_N,0.9540,0.5168,0.7930,0.9789,0.7930
ROCPOINTS_N,0.9541,0.5168,0.7929,0.9789,0.7929
ROCPOINTS_N,0.9544,0.5168,0.7929,0.9789,0.7929
ROCPOINTS_N,0.9546,0.5168,0.7928,0.9789,0.7928
ROCPOINTS_N,0.9546,0.5150,0.7928,0.9790,0.7928
ROCPOINTS_N,0.9547,0.5150,0.7928,0.9790,0.7928
ROCPOINTS_N,0.9550,0.5150,0.7927,0.9790,0.7927
ROCPOINTS_N,0.9551,0.5150,0.7926,0.9790,0.7926
ROCPOINTS_N,0.9554,0.5150,0.7925,0.9790,0.7925
ROCPOINTS_N,0.9554,0.5150,0.7925,0.9790,0.7925
ROCPOINTS_N,0.9556,0.5150,0.7924,0.9790,0.7924
ROCPOINTS_N,0.9557,0.5150,0.7922,0.9790,0.7922
ROCPOINTS_N,0.9560,0.5150,0.7922,0.9790,0.7922
ROCPOINTS_N,0.9562,0.5150,0.7921,0.9790,0.7921
ROCPOINTS_N,0.9565,0.5150,0.7921,0.9790,0.7921
ROCPOINTS_N,0.9566,0.5150,0.7920,0.9790,0.7920
ROCPOINTS_N,0.9566,0.5150,0.7919,0.9790,0.7919
ROCPOINTS_N,0.9567,0.5150,0.7919,0.9790,0.7919
ROCPOINTS_N,0.9569,0.4956,0.7746,0.9793,0.7746
ROCPOINTS_N,0.9573,0.4956,0.7746,0.9793,0.7746
ROCPOINTS_N,0.9575,0.4956,0.7745,0.9793,0.7745
ROCPOINTS_N,0.9578,0.4956,0.7744,0.9793,0.7744
ROCPOINTS_N,0.9583,0.4956,0.7742,0.9793,0.7742
ROCPOINTS_N,0.9587,0.4956,0.7740,0.9793,0.7740
ROCPOINTS_N,0.9589,0.4956,0.7740,0.9793,0.7740
ROCPOINTS_N,0.9590,0.4956,0.7739,0.9793,0.7739
ROCPOINTS_N,0.9590,0.4956,0.7738,0.9793,0.7738
ROCPOINTS_N,0.9593,0.4956,0.7737,0.9793,0.7737
ROCPOINTS_N,0.9600,0.4956,0.7737,0.9793,0.7737
ROCPOINTS_N,0.9600,0.4956,0.7736,0.9793,0.7736
ROCPOINTS_N,0.9602,0.4656,0.7526,0.9800,0.7526
ROCPOINTS_N,0.9604,0.4656,0.7526,0.9800,0.7526
ROCPOINTS_N,0.9608,0.4656,0.7525,0.9800,0.7525
ROCPOINTS_N,0.9611,0.4656,0.7520,0.9799,0.7520
ROCPOINTS_N,0.9615,0.4656,0.7519,0.9799,0.7519
ROCPOINTS_N,0.9616,0.4656,0.7518,0.9799,0.7518
ROCPOINTS_N,0.9617,0.4656,0.7518,0.9799,0.7518
ROCPOINTS_N,0.9619,0.4638,0.7516,0.9800,0.7516
ROCPOINTS_N,0.9619,0.4638,0.7516,0.9800,0.7516
ROCPOINTS_N,0.9623,0.4638,0.7515,0.9800,0.7515
ROCPOINTS_N,0.9626,0.4638,0.7515,0.9800,0.7515
ROCPOINTS_N,0.9628,0.4638,0.7514,0.9800,0.7514
ROCPOINTS_N,0.9628,0.4638,0.7514,0.9800,0.7514
ROCPOINTS_N,0.9629,0.4638,0.7513,0.9800,0.7513
ROCPOINTS_N,0.9630,0.4638,0.7512,0.9800,0.7512
ROCPOINTS_N,0.9630,0.4638,0.7512,0.9800,0.7512
ROCPOINTS_N,0.9631,0.4638,0.7511,0.9800,0.7511
ROCPOINTS_N,0.9632,0.4638,0.7511,0.9800,0.7511
ROCPOINTS_N,0.9633,0.4638,0.7510,0.9800,0.7510
ROCPOINTS_N,0.9635,0.4374,0.7290,0.9805,0.7290
ROCPOINTS_N,0.9636,0.4374,0.7290,0.9805,0.7290
ROCPOINTS_N,0.9639,0.4374,0.7289,0.9805,0.7289
ROCPOINTS_N,0.9639,0.4374,0.7288,0.9805,0.7288
ROCPOINTS_N,0.9644,0.4374,0.7286,0.9805,0.7286
ROCPOINTS_N,0.9645,0.4374,0.7285,0.9805,0.7285
ROCPOINTS_N,0.9645,0.4374,0.7284,0.9805,0.7284
ROCPOINTS_N,0.9647,0.4374,0.7284,0.9805,0.7284
ROCPOINTS_N,0.9648,0.4374,0.7283,0.9805,0.7283
ROCPOINTS_N,0.9649,0.4374,0.7279,0.9805,0.7279
ROCPOINTS_N,0.9650,0.4374,0.7277,0.9805,0.7277
ROCPOINTS_N,0.9650,0.4374,0.7276,0.9805,0.7276
ROCPOINTS_N,0.9651,0.4374,0.7272,0.9805,0.7272
ROCPOINTS_N,0.9655,0.4374,0.7272,0.9805,0.7272
ROCPOINTS_N,0.9656,0.4374,0.7271,0.9805,0.7271
ROCPOINTS_N,0.9657,0.4356,0.7270,0.9806,0.7270
ROCPOINTS_N,0.9657,0.4356,0.7266,0.9806,0.7266
ROCPOINTS_N,0.9658,0.4356,0.7263,0.9806,0.7263
ROCPOINTS_N,0.9658,0.4356,0.7262,0.9806,0.7262
ROCPOINTS_N,0.9660,0.4356,0.7261,0.9805,0.7261
ROCPOINTS_N,0.9661,0.4356,0.7259,0.9805,0.7259
ROCPOINTS_N,0.9663,0.4356,0.7257,0.9805,0.7257
ROCPOINTS_N,0.9664,0.4356,0.7256,0.9805,0.7256
ROCPOINTS_N,0.9667,0.4356,0.7256,0.9805,0.7256
ROCPOINTS_N,0.9669,0.4074,0.7024,0.9812,0.7024
ROCPOINTS_N,0.9678,0.4074,0.7024,0.9812,0.7024
ROCPOINTS_N,0.9678,0.4074,0.7023,0.9812,0.7023
ROCPOINTS_N,0.9680,0.4074,0.7021,0.9812,0.7021
ROCPOINTS_N,0.9681,0.4074,0.7021,0.9812,0.7021
ROCPOINTS_N,0.9682,0.4074,0.7020,0.9812,0.7020
ROCPOINTS_N,0.9683,0.4074,0.7019,0.9812,0.7019
ROCPOINTS_N,0.9687,0.4074,0.7017,0.9812,0.7017
ROCPOINTS_N,0.9688,0.4074,0.7017,0.9812,0.7017
ROCPOINTS_N,0.9688,0.4074,0.7014,0.9812,0.7014
ROCPOINTS_N,0.9691,0.4074,0.7013,0.9812,0.7013
ROCPOINTS_N,0.9692,0.4074,0.7013,0.9812,0.7013
ROCPOINTS_N,0.9693,0.4074,0.7012,0.9812,0.7012
ROCPOINTS_N,0.9694,0.4074,0.7011,0.9812,0.7011
ROCPOINTS_N,0.9697,0.4074,0.7011,0.9811,0.7011
ROCPOINTS_N,0.9697,0.4074,0.7010,0.9811,0.7010
ROCPOINTS_N,0.9699,0.4074,0.7010,0.9811,0.7010
ROCPOINTS_N,0.9699,0.4074,0.7007,0.9811,0.7007
ROCPOINTS_N,0.9700,0.4074,0.7007,0.9811,0.7007
ROCPOINTS_N,0.9700,0.4074,0.7004,0.9811,0.7004
ROCPOINTS_N,0.9700,0.3774,0.6718,0.9818,0.6718
ROCPOINTS_N,0.9701,0.3774,0.6715,0.9818,0.6715
ROCPOINTS_N,0.9702,0.3774,0.6715,0.9818,0.6715
ROCPOINTS_N,0.9703,0.3774,0.6714,0.9818,0.6714
ROCPOINTS_N,0.9706,0.3774,0.6714,0.9818,0.6714
ROCPOINTS_N,0.9711,0.3774,0.6713,0.9817,0.6713
ROCPOINTS_N,0.9712,0.3774,0.6712,0.9817,0.6712
ROCPOINTS_N,0.9714,0.3774,0.6711,0.9817,0.6711
ROCPOINTS_N,0.9717,0.3774,0.6709,0.9817,0.6709
ROCPOINTS_N,0.9719,0.3774,0.6708,0.9817,0.6708
ROCPOINTS_N,0.9719,0.3774,0.6707,0.9817,0.6707
ROCPOINTS_N,0.9720,0.3774,0.6707,0.9817,0.6707
ROCPOINTS_N,0.9720,0.3774,0.6706,0.9817,0.6706
ROCPOINTS_N,0.9721,0.3774,0.6705,0.9817,0.6705
ROCPOINTS_N,0.9722,0.3774,0.6702,0.9817,0.6702
ROCPOINTS_N,0.9724,0.3774,0.6702,0.9817,0.6702
ROCPOINTS_N,0.9726,0.3774,0.6700,0.9817,0.6700
ROCPOINTS_N,0.9726,0.3774,0.6700,0.9817,0.6700
ROCPOINTS_N,0.9728,0.3774,0.6699,0.9817,0.6699
ROCPOINTS_N,0.9731,0.3774,0.6698,0.9817,0.6698
ROCPOINTS_N,0.9731,0.3774,0.6698,0.9817,0.6698
ROCPOINTS_N,0.9732,0.3774,0.6697,0.9817,0.6697
ROCPOINTS_N,0.9732,0.3774,0.6697,0.9817,0.6697
ROCPOINTS_N,0.9733,0.3774,0.6696,0.9817,0.6696
ROCPOINTS_N,0.9734,0.3439,0.6424,0.9826,0.6424
ROCPOINTS_N,0.9735,0.3439,0.6423,0.9826,0.6423
ROCPOINTS_N,0.9736,0.3439,0.6423,0.9826,0.6423
ROCPOINTS_N,0.9738,0.3439,0.6420,0.9826,0.6420
ROCPOINTS_N,0.9739,0.3439,0.6420,0.9826,0.6420
ROCPOINTS_N,0.9744,0.3439,0.6419,0.9826,0.6419
ROCPOINTS_N,0.9749,0.3439,0.6418,0.9826,0.6418
ROCPOINTS_N,0.9750,0.3439,0.6417,0.9826,0.6417
ROCPOINTS_N,0.9756,0.3439,0.6414,0.9826,0.6414
ROCPOINTS_N,0.9758,0.3439,0.6414,0.9826,0.6414
ROCPOINTS_N,0.9760,0.3439,0.6413,0.9826,0.6413
ROCPOINTS_N,0.9761,0.3439,0.6412,0.9826,0.6412
ROCPOINTS_N,0.9763,0.3439,0.6411,0.9826,0.6411
ROCPOINTS_N,0.9763,0.3439,0.6410,0.9826,0.6410
ROCPOINTS_N,0.9763,0.3439,0.6410,0.9826,0.6410
ROCPOINTS_N,0.9764,0.3439,0.6409,0.9826,0.6409
ROCPOINTS_N,0.9766,0.3439,0.6409,0.9826,0.6409
ROCPOINTS_N,0.9766,0.3439,0.6408,0.9826,0.6408
ROCPOINTS_N,0.9767,0.3439,0.6407,0.9826,0.6407
ROCPOINTS_N,0.9767,0.3104,0.6073,0.9834,0.6073
ROCPOINTS_N,0.9768,0.3104,0.6073,0.9834,0.6073
ROCPOINTS_N,0.9775,0.3104,0.6072,0.9834,0.6072
ROCPOINTS_N,0.9776,0.3104,0.6071,0.9834,0.6071
ROCPOINTS_N,0.9778,0.3104,0.6070,0.9834,0.6070
ROCPOINTS_N,0.9780,0.3104,0.6069,0.9834,0.6069
ROCPOINTS_N,0.9783,0.3104,0.6069,0.9834,0.6069
ROCPOINTS_N,0.9786,0.3104,0.6064,0.9834,0.6064
ROCPOINTS_N,0.9787,0.3104,0.6064,0.9834,0.6064
ROCPOINTS_N,0.9788,0.3104,0.6063,0.9834,0.6063
ROCPOINTS_N,0.9789,0.3104,0.6063,0.9834,0.6063
ROCPOINTS_N,0.9789,0.3104,0.6062,0.9834,0.6062
ROCPOINTS_N,0.9792,0.3104,0.6062,0.9834,0.6062
ROCPOINTS_N,0.9793,0.3104,0.6061,0.9833,0.6061
ROCPOINTS_N,0.9795,0.3104,0.6060,0.9833,0.6060
ROCPOINTS_N,0.9795,0.3104,0.6060,0.9833,0.6060
ROCPOINTS_N,0.9796,0.3104,0.6059,0.9833,0.6059
ROCPOINTS_N,0.9797,0.3104,0.6059,0.9833,0.6059
ROCPOINTS_N,0.9797,0.3104,0.6058,0.9833,0.6058
ROCPOINTS_N,0.9799,0.3104,0.6057,0.9833,0.6057
ROCPOINTS_N,0.9799,0.3104,0.6057,0.9833,0.6057
ROCPOINTS_N,0.9800,0.3104,0.6056,0.9833,0.6056
ROCPOINTS_N,0.9803,0.2822,0.5683,0.9838,0.5683
ROCPOINTS_N,0.9806,0.2822,0.5682,0.9838,0.5682
ROCPOINTS_N,0.9807,0.2822,0.5681,0.9838,0.5681
ROCPOINTS_N,0.9809,0.2804,0.5676,0.9839,0.5676
ROCPOINTS_N,0.9811,0.2804,0.5676,0.9839,0.5676
ROCPOINTS_N,0.9813,0.2804,0.5674,0.9839,0.5674
ROCPOINTS_N,0.9813,0.2804,0.5674,0.9839,0.5674
ROCPOINTS_N,0.9814,0.2804,0.5673,0.9839,0.5673
ROCPOINTS_N,0.9817,0.2804,0.5673,0.9839,0.5673
ROCPOINTS_N,0.9819,0.2787,0.5669,0.9840,0.5669
ROCPOINTS_N,0.9821,0.2787,0.5669,0.9840,0.5669
ROCPOINTS_N,0.9822,0.2787,0.5668,0.9840,0.5668
ROCPOINTS_N,0.9822,0.2787,0.5667,0.9840,0.5667
ROCPOINTS_N,0.9823,0.2787,0.5666,0.9840,0.5666
ROCPOINTS_N,0.9824,0.2787,0.5665,0.9840,0.5665
ROCPOINTS_N,0.9825,0.2787,0.5664,0.9840,0.5664
ROCPOINTS_N,0.9825,0.2787,0.5664,0.9840,0.5664
ROCPOINTS_N,0.9826,0.2787,0.5663,0.9840,0.5663
ROCPOINTS_N,0.9827,0.2769,0.5660,0.9841,0.5660
ROCPOINTS_N,0.9828,0.2769,0.5660,0.9841,0.5660
ROCPOINTS_N,0.9828,0.2769,0.5659,0.9841,0.5659
ROCPOINTS_N,0.9830,0.2769,0.5658,0.9841,0.5658
ROCPOINTS_N,0.9831,0.2769,0.5657,0.9841,0.5657
ROCPOINTS_N,0.9831,0.2769,0.5657,0.9841,0.5657
ROCPOINTS_N,0.9831,0.2769,0.5656,0.9841,0.5656
ROCPOINTS_N,0.9833,0.2769,0.5656,0.9841,0.5656
ROCPOINTS_N,0.9833,0.2769,0.5655,0.9841,0.5655
ROCPOINTS_N,0.9833,0.2769,0.5655,0.9841,0.5655
ROCPOINTS_N,0.9833,0.2769,0.5654,0.9841,0.5654
ROCPOINTS_N,0.9839,0.2451,0.5236,0.9848,0.5236
ROCPOINTS_N,0.9844,0.2451,0.5236,0.9848,0.5236
ROCPOINTS_N,0.9844,0.2451,0.5235,0.9848,0.5235
ROCPOINTS_N,0.9850,0.2451,0.5235,0.9848,0.5235
ROCPOINTS_N,0.9852,0.2451,0.5230,0.9847,0.5230
ROCPOINTS_N,0.9853,0.2451,0.5229,0.9847,0.5229
ROCPOINTS_N,0.9856,0.2451,0.5228,0.9847,0.5228
ROCPOINTS_N,0.9856,0.2451,0.5223,0.9847,0.5223
ROCPOINTS_N,0.9857,0.2451,0.5222,0.9847,0.5222
ROCPOINTS_N,0.9858,0.2451,0.5222,0.9847,0.5222
ROCPOINTS_N,0.9858,0.2451,0.5221,0.9847,0.5221
ROCPOINTS_N,0.9858,0.2451,0.5220,0.9847,0.5220
ROCPOINTS_N,0.9859,0.2451,0.5204,0.9847,0.5204
ROCPOINTS_N,0.9860,0.2451,0.5204,0.9847,0.5204
ROCPOINTS_N,0.9861,0.2451,0.5203,0.9847,0.5203
ROCPOINTS_N,0.9861,0.2451,0.5203,0.9847,0.5203
ROCPOINTS_N,0.9861,0.2451,0.5202,0.9847,0.5202
ROCPOINTS_N,0.9862,0.2451,0.5189,0.9846,0.5189
ROCPOINTS_N,0.9862,0.2451,0.5189,0.9846,0.5189
ROCPOINTS_N,0.9863,0.2451,0.5188,0.9846,0.5188
ROCPOINTS_N,0.9863,0.2451,0.5187,0.9846,0.5187
ROCPOINTS_N,0.9864,0.2451,0.5187,0.9846,0.5187
ROCPOINTS_N,0.9865,0.2451,0.5186,0.9846,0.5186
ROCPOINTS_N,0.9865,0.2451,0.5185,0.9846,0.5185
ROCPOINTS_N,0.9865,0.2451,0.5185,0.9846,0.5185
ROCPOINTS_N,0.9866,0.2451,0.5184,0.9846,0.5184
ROCPOINTS_N,0.9867,0.2451,0.5183,0.9846,0.5183
ROCPOINTS_N,0.9870,0.2152,0.4719,0.9851,0.4719
ROCPOINTS_N,0.9870,0.2152,0.4709,0.9851,0.4709
ROCPOINTS_N,0.9870,0.2152,0.4709,0.9851,0.4709
ROCPOINTS_N,0.9870,0.2152,0.4708,0.9851,0.4708
ROCPOINTS_N,0.9872,0.2152,0.4707,0.9851,0.4707
ROCPOINTS_N,0.9872,0.2152,0.4706,0.9851,0.4706
ROCPOINTS_N,0.9873,0.2152,0.4705,0.9851,0.4705
ROCPOINTS_N,0.9873,0.2152,0.4705,0.9851,0.4705
ROCPOINTS_N,0.9874,0.2152,0.4698,0.9851,0.4698
ROCPOINTS_N,0.9874,0.2152,0.4689,0.9851,0.4689
ROCPOINTS_N,0.9874,0.2152,0.4670,0.9850,0.4670
ROCPOINTS_N,0.9875,0.2152,0.4664,0.9850,0.4664
ROCPOINTS_N,0.9875,0.2152,0.4664,0.9850,0.4664
ROCPOINTS_N,0.9876,0.2152,0.4663,0.9850,0.4663
ROCPOINTS_N,0.9876,0.2152,0.4661,0.9850,0.4661
ROCPOINTS_N,0.9876,0.2152,0.4652,0.9849,0.4652
ROCPOINTS_N,0.9877,0.2152,0.4652,0.9849,0.4652
ROCPOINTS_N,0.9878,0.2152,0.4642,0.9849,0.4642
ROCPOINTS_N,0.9878,0.2152,0.4641,0.9849,0.4641
ROCPOINTS_N,0.9878,0.2152,0.4640,0.9849,0.4640
ROCPOINTS_N,0.9879,0.2152,0.4627,0.9849,0.4627
ROCPOINTS_N,0.9880,0.2152,0.4626,0.9849,0.4626
ROCPOINTS_N,0.9880,0.2152,0.4606,0.9848,0.4606
ROCPOINTS_N,0.9880,0.2152,0.4606,0.9848,0.4606
ROCPOINTS_N,0.9880,0.2152,0.4587,0.9847,0.4587
ROCPOINTS_N,0.9880,0.2152,0.4571,0.9847,0.4571
ROCPOINTS_N,0.9881,0.2152,0.4571,0.9847,0.4571
ROCPOINTS_N,0.9881,0.2152,0.4569,0.9847,0.4569
ROCPOINTS_N,0.9881,0.2152,0.4554,0.9846,0.4554
ROCPOINTS_N,0.9881,0.2152,0.4554,0.9846,0.4554
ROCPOINTS_N,0.9882,0.2152,0.4553,0.9846,0.4553
ROCPOINTS_N,0.9883,0.2152,0.4541,0.9846,0.4541
ROCPOINTS_N,0.9886,0.2152,0.4538,0.9846,0.4538
ROCPOINTS_N,0.9886,0.2152,0.4538,0.9846,0.4538
ROCPOINTS_N,0.9886,0.2152,0.4537,0.9846,0.4537
ROCPOINTS_N,0.9887,0.2152,0.4528,0.9845,0.4528
ROCPOINTS_N,0.9889,0.2152,0.4527,0.9845,0.4527
ROCPOINTS_N,0.9891,0.2152,0.4525,0.9845,0.4525
ROCPOINTS_N,0.9892,0.2152,0.4524,0.9845,0.4524
ROCPOINTS_N,0.9893,0.2152,0.4523,0.9845,0.4523
ROCPOINTS_N,0.9893,0.2152,0.4522,0.9845,0.4522
ROCPOINTS_N,0.9894,0.2152,0.4521,0.9845,0.4521
ROCPOINTS_N,0.9895,0.2152,0.4520,0.9845,0.4520
ROCPOINTS_N,0.9896,0.2152,0.4520,0.9845,0.4520
ROCPOINTS_N,0.9897,0.2152,0.4519,0.9845,0.4519
ROCPOINTS_N,0.9897,0.2152,0.4519,0.9845,0.4519
ROCPOINTS_N,0.9898,0.2152,0.4518,0.9845,0.4518
ROCPOINTS_N,0.9898,0.2152,0.4517,0.9845,0.4517
ROCPOINTS_N,0.9899,0.2152,0.4517,0.9845,0.4517
ROCPOINTS_N,0.9899,0.2152,0.4516,0.9845,0.4516
ROCPOINTS_N,0.9900,0.2152,0.4516,0.9845,0.4516
ROCPOINTS_N,0.9900,0.1834,0.3943,0.9849,0.3943
ROCPOINTS_N,0.9904,0.1834,0.3942,0.9848,0.3942
ROCPOINTS_N,0.9910,0.1834,0.3941,0.9848,0.3941
ROCPOINTS_N,0.9910,0.1834,0.3941,0.9848,0.3941
ROCPOINTS_N,0.9911,0.1834,0.3940,0.9848,0.3940
ROCPOINTS_N,0.9911,0.1834,0.3938,0.9848,0.3938
ROCPOINTS_N,0.9913,0.1834,0.3937,0.9848,0.3937
ROCPOINTS_N,0.9913,0.1834,0.3937,0.9848,0.3937
ROCPOINTS_N,0.9914,0.1834,0.3936,0.9848,0.3936
ROCPOINTS_N,0.9914,0.1834,0.3936,0.9848,0.3936
ROCPOINTS_N,0.9914,0.1834,0.3935,0.9848,0.3935
ROCPOINTS_N,0.9914,0.1834,0.3934,0.9848,0.3934
ROCPOINTS_N,0.9914,0.1834,0.3934,0.9848,0.3934
ROCPOINTS_N,0.9914,0.1834,0.3933,0.9848,0.3933
ROCPOINTS_N,0.9915,0.1834,0.3933,0.9848,0.3933
ROCPOINTS_N,0.9917,0.1817,0.3914,0.9849,0.3914
ROCPOINTS_N,0.9917,0.1817,0.3910,0.9849,0.3910
ROCPOINTS_N,0.9917,0.1817,0.3910,0.9849,0.3910
ROCPOINTS_N,0.9919,0.1817,0.3909,0.9849,0.3909
ROCPOINTS_N,0.9919,0.1817,0.3909,0.9849,0.3909
ROCPOINTS_N,0.9920,0.1817,0.3908,0.9849,0.3908
ROCPOINTS_N,0.9921,0.1817,0.3908,0.9849,0.3908
ROCPOINTS_N,0.9921,0.1817,0.3907,0.9849,0.3907
ROCPOINTS_N,0.9922,0.1817,0.3906,0.9849,0.3906
ROCPOINTS_N,0.9922,0.1817,0.3906,0.9849,0.3906
ROCPOINTS_N,0.9923,0.1817,0.3903,0.9848,0.3903
ROCPOINTS_N,0.9924,0.1817,0.3903,0.9848,0.3903
ROCPOINTS_N,0.9924,0.1817,0.3902,0.9848,0.3902
ROCPOINTS_N,0.9924,0.1817,0.3902,0.9848,0.3902
ROCPOINTS_N,0.9925,0.1817,0.3901,0.9848,0.3901
ROCPOINTS_N,0.9925,0.1817,0.3901,0.9848,0.3901
ROCPOINTS_N,0.9925,0.1817,0.3899,0.9848,0.3899
ROCPOINTS_N,0.9926,0.1817,0.3898,0.9848,0.3898
ROCPOINTS_N,0.9926,0.1817,0.3898,0.9848,0.3898
ROCPOINTS_N,0.9926,0.1817,0.3897,0.9848,0.3897
ROCPOINTS_N,0.9927,0.1817,0.3896,0.9848,0.3896
ROCPOINTS_N,0.9927,0.1817,0.3894,0.9848,0.3894
ROCPOINTS_N,0.9928,0.1817,0.3894,0.9848,0.3894
ROCPOINTS_N,0.9929,0.1817,0.3893,0.9848,0.3893
ROCPOINTS_N,0.9929,0.1817,0.3892,0.9848,0.3892
ROCPOINTS_N,0.9929,0.1817,0.3892,0.9848,0.3892
ROCPOINTS_N,0.9931,0.1817,0.3891,0.9848,0.3891
ROCPOINTS_N,0.9931,0.1817,0.3891,0.9848,0.3891
ROCPOINTS_N,0.9931,0.1817,0.3890,0.9848,0.3890
ROCPOINTS_N,0.9931,0.1817,0.3889,0.9848,0.3889
ROCPOINTS_N,0.9932,0.1817,0.3889,0.9848,0.3889
ROCPOINTS_N,0.9933,0.1817,0.3888,0.9848,0.3888
ROCPOINTS_N,0.9933,0.1817,0.3888,0.9848,0.3888
ROCPOINTS_N,0.9933,0.1817,0.3887,0.9848,0.3887
ROCPOINTS_N,0.9933,0.1817,0.3887,0.9848,0.3887
ROCPOINTS_N,0.9933,0.1817,0.3886,0.9848,0.3886
ROCPOINTS_N,0.9933,0.1817,0.3885,0.9848,0.3885
ROCPOINTS_N,0.9934,0.1411,0.3224,0.9857,0.3224
ROCPOINTS_N,0.9934,0.1411,0.3224,0.9857,0.3224
ROCPOINTS_N,0.9934,0.1393,0.3216,0.9859,0.3216
ROCPOINTS_N,0.9935,0.1393,0.3215,0.9859,0.3215
ROCPOINTS_N,0.9935,0.1393,0.3215,0.9859,0.3215
ROCPOINTS_N,0.9936,0.1393,0.3214,0.9859,0.3214
ROCPOINTS_N,0.9937,0.1393,0.3214,0.9859,0.3214
ROCPOINTS_N,0.9938,0.1393,0.3213,0.9859,0.3213
ROCPOINTS_N,0.9938,0.1376,0.3202,0.9860,0.3202
ROCPOINTS_N,0.9939,0.1376,0.3201,0.9860,0.3201
ROCPOINTS_N,0.9940,0.1376,0.3201,0.9860,0.3201
ROCPOINTS_N,0.9942,0.1376,0.3200,0.9860,0.3200
ROCPOINTS_N,0.9942,0.1376,0.3199,0.9860,0.3199
ROCPOINTS_N,0.9942,0.1376,0.3198,0.9860,0.3198
ROCPOINTS_N,0.9943,0.1376,0.3198,0.9860,0.3198
ROCPOINTS_N,0.9943,0.1376,0.3197,0.9860,0.3197
ROCPOINTS_N,0.9943,0.1376,0.3197,0.9860,0.3197
ROCPOINTS_N,0.9943,0.1376,0.3196,0.9860,0.3196
ROCPOINTS_N,0.9944,0.1376,0.3196,0.9860,0.3196
ROCPOINTS_N,0.9946,0.1376,0.3194,0.9860,0.3194
ROCPOINTS_N,0.9946,0.1376,0.3194,0.9860,0.3194
ROCPOINTS_N,0.9948,0.1376,0.3193,0.9860,0.3193
ROCPOINTS_N,0.9949,0.1376,0.3193,0.9860,0.3193
ROCPOINTS_N,0.9949,0.1376,0.3192,0.9860,0.3192
ROCPOINTS_N,0.9949,0.1376,0.3191,0.9859,0.3191
ROCPOINTS_N,0.9950,0.1376,0.3191,0.9859,0.3191
ROCPOINTS_N,0.9952,0.1376,0.3189,0.9859,0.3189
ROCPOINTS_N,0.9952,0.1376,0.3188,0.9859,0.3188
ROCPOINTS_N,0.9952,0.1376,0.3187,0.9859,0.3187
ROCPOINTS_N,0.9953,0.1376,0.3187,0.9859,0.3187
ROCPOINTS_N,0.9953,0.1376,0.3186,0.9859,0.3186
ROCPOINTS_N,0.9953,0.1376,0.3186,0.9859,0.3186
ROCPOINTS_N,0.9953,0.1376,0.3185,0.9859,0.3185
ROCPOINTS_N,0.9954,0.1376,0.3184,0.9859,0.3184
ROCPOINTS_N,0.9954,0.1376,0.3184,0.9859,0.3184
ROCPOINTS_N,0.9954,0.1376,0.3183,0.9859,0.3183
ROCPOINTS_N,0.9955,0.1376,0.3183,0.9859,0.3183
ROCPOINTS_N,0.9956,0.1376,0.3182,0.9859,0.3182
ROCPOINTS_N,0.9956,0.1376,0.3177,0.9859,0.3177
ROCPOINTS_N,0.9956,0.1376,0.3177,0.9859,0.3177
ROCPOINTS_N,0.9957,0.1376,0.3176,0.9859,0.3176
ROCPOINTS_N,0.9957,0.1376,0.3176,0.9859,0.3176
ROCPOINTS_N,0.9957,0.1340,0.3157,0.9862,0.3157
ROCPOINTS_N,0.9958,0.1340,0.3156,0.9862,0.3156
ROCPOINTS_N,0.9958,0.1340,0.3156,0.9862,0.3156
ROCPOINTS_N,0.9958,0.1340,0.3155,0.9861,0.3155
ROCPOINTS_N,0.9958,0.1340,0.3155,0.9861,0.3155
ROCPOINTS_N,0.9958,0.1340,0.3154,0.9861,0.3154
ROCPOINTS_N,0.9959,0.1340,0.3154,0.9861,0.3154
ROCPOINTS_N,0.9960,0.1340,0.3153,0.9861,0.3153
ROCPOINTS_N,0.9960,0.1340,0.3152,0.9861,0.3152
ROCPOINTS_N,0.9960,0.1340,0.3152,0.9861,0.3152
ROCPOINTS_N,0.9960,0.1340,0.3151,0.9861,0.3151
ROCPOINTS_N,0.9960,0.1340,0.3149,0.9861,0.3149
ROCPOINTS_N,0.9960,0.1340,0.3148,0.9861,0.3148
ROCPOINTS_N,0.9961,0.1340,0.3148,0.9861,0.3148
ROCPOINTS_N,0.9961,0.1340,0.3147,0.9861,0.3147
ROCPOINTS_N,0.9961,0.1340,0.3147,0.9861,0.3147
ROCPOINTS_N,0.9961,0.1340,0.3146,0.9861,0.3146
ROCPOINTS_N,0.9961,0.1340,0.3145,0.9861,0.3145
ROCPOINTS_N,0.9962,0.1340,0.3145,0.9861,0.3145
ROCPOINTS_N,0.9962,0.1340,0.3144,0.9861,0.3144
ROCPOINTS_N,0.9962,0.1340,0.3144,0.9861,0.3144
ROCPOINTS_N,0.9962,0.1340,0.3143,0.9861,0.3143
ROCPOINTS_N,0.9962,0.1340,0.3142,0.9861,0.3142
ROCPOINTS_N,0.9963,0.1340,0.3142,0.9861,0.3142
ROCPOINTS_N,0.9963,0.1340,0.3141,0.9861,0.3141
ROCPOINTS_N,0.9964,0.1340,0.3141,0.9861,0.3141
ROCPOINTS_N,0.9964,0.1340,0.3140,0.9861,0.3140
ROCPOINTS_N,0.9964,0.1340,0.3140,0.9861,0.3140
ROCPOINTS_N,0.9964,0.1340,0.3139,0.9861,0.3139
ROCPOINTS_N,0.9964,0.1340,0.3138,0.9861,0.3138
ROCPOINTS_N,0.9965,0.1340,0.3138,0.9861,0.3138
ROCPOINTS_N,0.9965,0.1340,0.3136,0.9861,0.3136
ROCPOINTS_N,0.9965,0.1340,0.3135,0.9861,0.3135
ROCPOINTS_N,0.9965,0.1340,0.3134,0.9861,0.3134
ROCPOINTS_N,0.9965,0.1340,0.3134,0.9861,0.3134
ROCPOINTS_N,0.9966,0.1340,0.3133,0.9861,0.3133
ROCPOINTS_N,0.9966,0.1340,0.3133,0.9860,0.3133
ROCPOINTS_N,0.9966,0.1340,0.3132,0.9860,0.3132
ROCPOINTS_N,0.9966,0.1340,0.3131,0.9860,0.3131
ROCPOINTS_N,0.9966,0.1340,0.3131,0.9860,0.3131
ROCPOINTS_N,0.9966,0.1340,0.3130,0.9860,0.3130
ROCPOINTS_N,0.9966,0.1340,0.3130,0.9860,0.3130
ROCPOINTS_N,0.9966,0.1340,0.3129,0.9860,0.3129
ROCPOINTS_N,0.9966,0.1340,0.3128,0.9860,0.3128
ROCPOINTS_N,0.9966,0.1340,0.3128,0.9860,0.3128
ROCPOINTS_N,0.9966,0.1340,0.3127,0.9860,0.3127
ROCPOINTS_N,0.9967,0.1340,0.3127,0.9860,0.3127
ROCPOINTS_N,0.9967,0.0882,0.2287,0.9874,0.2287
ROCPOINTS_N,0.9968,0.0882,0.2286,0.9874,0.2286
ROCPOINTS_N,0.9969,0.0882,0.2286,0.9874,0.2286
ROCPOINTS_N,0.9969,0.0882,0.2285,0.9874,0.2285
ROCPOINTS_N,0.9969,0.0882,0.2285,0.9874,0.2285
ROCPOINTS_N,0.9970,0.0882,0.2283,0.9874,0.2283
ROCPOINTS_N,0.9971,0.0882,0.2282,0.9874,0.2282
ROCPOINTS_N,0.9971,0.0882,0.2282,0.9874,0.2282
ROCPOINTS_N,0.9972,0.0882,0.2281,0.9874,0.2281
ROCPOINTS_N,0.9972,0.0882,0.2281,0.9874,0.2281
ROCPOINTS_N,0.9973,0.0882,0.2280,0.9874,0.2280
ROCPOINTS_N,0.9974,0.0882,0.2279,0.9874,0.2279
ROCPOINTS_N,0.9975,0.0882,0.2279,0.9874,0.2279
ROCPOINTS_N,0.9975,0.0882,0.2276,0.9874,0.2276
ROCPOINTS_N,0.9975,0.0882,0.2275,0.9873,0.2275
ROCPOINTS_N,0.9977,0.0882,0.2275,0.9873,0.2275
ROCPOINTS_N,0.9977,0.0882,0.2274,0.9873,0.2274
ROCPOINTS_N,0.9977,0.0882,0.2274,0.9873,0.2274
ROCPOINTS_N,0.9978,0.0882,0.2273,0.9873,0.2273
ROCPOINTS_N,0.9979,0.0882,0.2272,0.9873,0.2272
ROCPOINTS_N,0.9979,0.0882,0.2271,0.9873,0.2271
ROCPOINTS_N,0.9980,0.0882,0.2271,0.9873,0.2271
ROCPOINTS_N,0.9980,0.0882,0.2270,0.9873,0.2270
ROCPOINTS_N,0.9981,0.0882,0.2270,0.9873,0.2270
ROCPOINTS_N,0.9981,0.0882,0.2269,0.9873,0.2269
ROCPOINTS_N,0.9982,0.0864,0.2269,0.9876,0.2269
ROCPOINTS_N,0.9983,0.0864,0.2268,0.9876,0.2268
ROCPOINTS_N,0.9983,0.0864,0.2268,0.9876,0.2268
ROCPOINTS_N,0.9983,0.0864,0.2267,0.9876,0.2267
ROCPOINTS_N,0.9984,0.0864,0.2262,0.9875,0.2262
ROCPOINTS_N,0.9984,0.0864,0.2261,0.9875,0.2261
ROCPOINTS_N,0.9984,0.0864,0.2261,0.9875,0.2261
ROCPOINTS_N,0.9984,0.0864,0.2260,0.9875,0.2260
ROCPOINTS_N,0.9985,0.0864,0.2260,0.9875,0.2260
ROCPOINTS_N,0.9985,0.0864,0.2259,0.9875,0.2259
ROCPOINTS_N,0.9985,0.0864,0.2258,0.9875,0.2258
ROCPOINTS_N,0.9985,0.0864,0.2258,0.9875,0.2258
ROCPOINTS_N,0.9985,0.0864,0.2257,0.9875,0.2257
ROCPOINTS_N,0.9986,0.0864,0.2257,0.9875,0.2257
ROCPOINTS_N,0.9986,0.0864,0.2256,0.9875,0.2256
ROCPOINTS_N,0.9986,0.0864,0.2256,0.9875,0.2256
ROCPOINTS_N,0.9987,0.0864,0.2255,0.9875,0.2255
ROCPOINTS_N,0.9987,0.0864,0.2254,0.9875,0.2254
ROCPOINTS_N,0.9988,0.0864,0.2254,0.9875,0.2254
ROCPOINTS_N,0.9988,0.0864,0.2253,0.9875,0.2253
ROCPOINTS_N,0.9988,0.0864,0.2253,0.9875,0.2253
ROCPOINTS_N,0.9989,0.0864,0.2252,0.9875,0.2252
ROCPOINTS_N,0.9989,0.0864,0.2251,0.9875,0.2251
ROCPOINTS_N,0.9989,0.0864,0.2247,0.9874,0.2247
ROCPOINTS_N,0.9989,0.0864,0.2246,0.9874,0.2246
ROCPOINTS_N,0.9990,0.0864,0.2246,0.9874,0.2246
ROCPOINTS_N,0.9990,0.0847,0.2246,0.9877,0.2246
ROCPOINTS_N,0.9990,0.0847,0.2245,0.9877,0.2245
ROCPOINTS_N,0.9990,0.0847,0.2244,0.9877,0.2244
ROCPOINTS_N,0.9991,0.0847,0.2244,0.9877,0.2244
ROCPOINTS_N,0.9991,0.0847,0.2243,0.9877,0.2243
ROCPOINTS_N,0.9992,0.0847,0.2243,0.9877,0.2243
ROCPOINTS_N,0.9992,0.0847,0.2242,0.9877,0.2242
ROCPOINTS_N,0.9992,0.0847,0.2242,0.9877,0.2242
ROCPOINTS_N,0.9992,0.0847,0.2240,0.9877,0.2240
ROCPOINTS_N,0.9992,0.0847,0.2240,0.9877,0.2240
ROCPOINTS_N,0.9992,0.0847,0.2239,0.9877,0.2239
ROCPOINTS_N,0.9993,0.0847,0.2239,0.9877,0.2239
ROCPOINTS_N,0.9993,0.0847,0.2238,0.9876,0.2238
ROCPOINTS_N,0.9993,0.0847,0.2237,0.9876,0.2237
ROCPOINTS_N,0.9993,0.0847,0.2237,0.9876,0.2237
ROCPOINTS_N,0.9993,0.0847,0.2236,0.9876,0.2236
ROCPOINTS_N,0.9993,0.0847,0.2236,0.9876,0.2236
ROCPOINTS_N,0.9994,0.0847,0.2232,0.9876,0.2232
ROCPOINTS_N,0.9994,0.0847,0.2230,0.9876,0.2230
ROCPOINTS_N,0.9994,0.0847,0.2230,0.9876,0.2230
ROCPOINTS_N,0.9995,0.0829,0.2230,0.9879,0.2230
ROCPOINTS_N,0.9995,0.0829,0.2229,0.9879,0.2229
ROCPOINTS_N,0.9995,0.0829,0.2229,0.9879,0.2229
ROCPOINTS_N,0.9995,0.0829,0.2228,0.9878,0.2228
ROCPOINTS_N,0.9996,0.0829,0.2227,0.9878,0.2227
ROCPOINTS_N,0.9996,0.0829,0.2226,0.9878,0.2226
ROCPOINTS_N,0.9996,0.0829,0.2225,0.9878,0.2225
ROCPOINTS_N,0.9996,0.0829,0.2225,0.9878,0.2225
ROCPOINTS_N,0.9996,0.0829,0.2224,0.9878,0.2224
ROCPOINTS_N,0.9996,0.0811,0.2224,0.9881,0.2224
ROCPOINTS_N,0.9996,0.0811,0.2223,0.9881,0.2223
ROCPOINTS_N,0.9996,0.0811,0.2223,0.9881,0.2223
ROCPOINTS_N,0.9996,0.0811,0.2222,0.9881,0.2222
ROCPOINTS_N,0.9996,0.0811,0.2221,0.9881,0.2221
ROCPOINTS_N,0.9997,0.0811,0.2221,0.9881,0.2221
ROCPOINTS_N,0.9997,0.0811,0.2220,0.9881,0.2220
ROCPOINTS_N,0.9997,0.0811,0.2219,0.9881,0.2219
ROCPOINTS_N,0.9997,0.0811,0.2219,0.9881,0.2219
ROCPOINTS_N,0.9997,0.0811,0.2218,0.9881,0.2218
ROCPOINTS_N,0.9997,0.0811,0.2218,0.9880,0.2218
ROCPOINTS_N,0.9997,0.0811,0.2216,0.9880,0.2216
ROCPOINTS_N,0.9997,0.0811,0.2216,0.9880,0.2216
ROCPOINTS_N,0.9997,0.0811,0.2215,0.9880,0.2215
ROCPOINTS_N,0.9997,0.0811,0.2214,0.9880,0.2214
ROCPOINTS_N,0.9997,0.0811,0.2214,0.9880,0.2214
ROCPOINTS_N,0.9998,0.0811,0.2213,0.9880,0.2213
ROCPOINTS_N,0.9998,0.0811,0.2212,0.9880,0.2212
ROCPOINTS_N,0.9998,0.0811,0.2212,0.9880,0.2212
ROCPOINTS_N,0.9998,0.0811,0.2211,0.9880,0.2211
ROCPOINTS_N,0.9998,0.0794,0.2211,0.9883,0.2211
ROCPOINTS_N,0.9998,0.0794,0.2210,0.9883,0.2210
ROCPOINTS_N,0.9998,0.0794,0.2209,0.9883,0.2209
ROCPOINTS_N,0.9998,0.0794,0.2208,0.9883,0.2208
ROCPOINTS_N,0.9998,0.0794,0.2207,0.9882,0.2207
ROCPOINTS_N,0.9998,0.0794,0.2206,0.9882,0.2206
ROCPOINTS_N,0.9998,0.0794,0.2205,0.9882,0.2205
ROCPOINTS_N,0.9998,0.0776,0.2205,0.9885,0.2205
ROCPOINTS_N,0.9998,0.0776,0.2205,0.9885,0.2205
ROCPOINTS_N,0.9998,0.0776,0.2204,0.9885,0.2204
ROCPOINTS_N,0.9998,0.0776,0.2203,0.9885,0.2203
ROCPOINTS_N,0.9999,0.0776,0.2201,0.9885,0.2201
ROCPOINTS_N,0.9999,0.0776,0.2201,0.9885,0.2201
ROCPOINTS_N,0.9999,0.0776,0.2200,0.9885,0.2200
ROCPOINTS_N,0.9999,0.0776,0.2200,0.9885,0.2200
ROCPOINTS_N,0.9999,0.0776,0.2199,0.9885,0.2199
ROCPOINTS_N,0.9999,0.0776,0.2198,0.9885,0.2198
ROCPOINTS_N,0.9999,0.0776,0.2198,0.9885,0.2198
ROCPOINTS_N,0.9999,0.0776,0.2197,0.9885,0.2197
ROCPOINTS_N,0.9999,0.0776,0.2196,0.9885,0.2196
ROCPOINTS_N,0.9999,0.0776,0.2195,0.9884,0.2195
ROCPOINTS_N,0.9999,0.0776,0.2194,0.9884,0.2194
ROCPOINTS_N,0.9999,0.0776,0.2194,0.9884,0.2194
ROCPOINTS_N,0.9999,0.0776,0.2193,0.9884,0.2193
ROCPOINTS_N,0.9999,0.0776,0.2193,0.9884,0.2193
ROCPOINTS_N,0.9999,0.0776,0.2192,0.9884,0.2192
ROCPOINTS_N,0.9999,0.0776,0.2191,0.9884,0.2191
ROCPOINTS_N,0.9999,0.0776,0.2191,0.9884,0.2191
ROCPOINTS_N,0.9999,0.0776,0.2190,0.9884,0.2190
ROCPOINTS_N,1.0000,0.0776,0.2189,0.9884,0.2189
ROCPOINTS_N,1.0000,0.0776,0.2188,0.9884,0.2188
ROCPOINTS_N,1.0000,0.0776,0.2188,0.9884,0.2188
ROCPOINTS_N,1.0000,0.0776,0.2187,0.9884,0.2187
ROCPOINTS_N,1.0000,0.0776,0.2187,0.9884,0.2187
ROCPOINTS_N,1.0000,0.0776,0.2186,0.9884,0.2186
ROCPOINTS_N,1.0000,0.0776,0.2186,0.9884,0.2186
ROCPOINTS_N,1.0000,0.0776,0.2185,0.9884,0.2185
ROCPOINTS_N,1.0000,0.0776,0.2184,0.9884,0.2184
ROCPOINTS_N,1.0000,0.0776,0.2184,0.9884,0.2184
ROCPOINTS_N,1.0000,0.0000,0.0000,0.0000,0.0000
ROCPOINTS_O,0.0000,1.0000,1.0000,0.0237,1.0000
ROCPOINTS_O,0.0000,0.7126,0.9190,0.0304,0.9190
ROCPOINTS_O,0.0000,0.7125,0.9190,0.0304,0.9190
ROCPOINTS_O,0.0000,0.7125,0.9190,0.0304,0.9190
ROCPOINTS_O,0.0000,0.7124,0.9190,0.0304,0.9190
ROCPOINTS_O,0.0000,0.7124,0.9190,0.0304,0.9190
ROCPOINTS_O,0.0000,0.7123,0.9190,0.0304,0.9190
ROCPOINTS_O,0.0000,0.7122,0.9190,0.0304,0.9190
ROCPOINTS_O,0.0000,0.7121,0.9190,0.0304,0.9190
ROCPOINTS_O,0.0000,0.7121,0.9190,0.0304,0.9190
ROCPOINTS_O,0.0000,0.7120,0.9190,0.0304,0.9190
ROCPOINTS_O,0.0000,0.7120,0.9190,0.0304,0.9190
ROCPOINTS_O,0.0000,0.7119,0.9190,0.0304,0.9190
ROCPOINTS_O,0.0000,0.7118,0.9190,0.0304,0.9190
ROCPOINTS_O,0.0000,0.7118,0.9190,0.0304,0.9190
ROCPOINTS_O,0.0001,0.7117,0.9190,0.0304,0.9190
ROCPOINTS_O,0.0001,0.7117,0.9190,0.0304,0.9190
ROCPOINTS_O,0.0001,0.7116,0.9190,0.0304,0.9190
ROCPOINTS_O,0.0001,0.7116,0.9190,0.0304,0.9190
ROCPOINTS_O,0.0001,0.7115,0.9190,0.0304,0.9190
ROCPOINTS_O,0.0001,0.7114,0.9190,0.0304,0.9190
ROCPOINTS_O,0.0001,0.7113,0.9190,0.0304,0.9190
ROCPOINTS_O,0.0001,0.7113,0.9190,0.0304,0.9190
ROCPOINTS_O,0.0001,0.7112,0.9190,0.0304,0.9190
ROCPOINTS_O,0.0001,0.7111,0.9190,0.0304,0.9190
ROCPOINTS_O,0.0001,0.7110,0.9190,0.0304,0.9190
ROCPOINTS_O,0.0001,0.7110,0.9190,0.0304,0.9190
ROCPOINTS_O,0.0002,0.7109,0.9190,0.0304,0.9190
ROCPOINTS_O,0.0002,0.7109,0.9190,0.0304,0.9190
ROCPOINTS_O,0.0002,0.7108,0.9190,0.0304,0.9190
ROCPOINTS_O,0.0002,0.7107,0.9190,0.0304,0.9190
ROCPOINTS_O,0.0002,0.7107,0.9190,0.0304,0.9190
ROCPOINTS_O,0.0002,0.7106,0.9190,0.0304,0.9190
ROCPOINTS_O,0.0002,0.7105,0.9190,0.0305,0.9190
ROCPOINTS_O,0.0002,0.7105,0.9190,0.0305,0.9190
ROCPOINTS_O,0.0002,0.7104,0.9190,0.0305,0.9190
ROCPOINTS_O,0.0002,0.7103,0.9190,0.0305,0.9190
ROCPOINTS_O,0.0002,0.7103,0.9190,0.0305,0.9190
ROCPOINTS_O,0.0002,0.7102,0.9190,0.0305,0.9190
ROCPOINTS_O,0.0003,0.7102,0.9190,0.0305,0.9190
ROCPOINTS_O,0.0003,0.7101,0.9190,0.0305,0.9190
ROCPOINTS_O,0.0003,0.7100,0.9190,0.0305,0.9190
ROCPOINTS_O,0.0003,0.7100,0.9190,0.0305,0.9190
ROCPOINTS_O,0.0003,0.7099,0.9190,0.0305,0.9190
ROCPOINTS_O,0.0003,0.7099,0.9190,0.0305,0.9190
ROCPOINTS_O,0.0003,0.7098,0.9190,0.0305,0.9190
ROCPOINTS_O,0.0003,0.7098,0.9190,0.0305,0.9190
ROCPOINTS_O,0.0003,0.7097,0.9190,0.0305,0.9190
ROCPOINTS_O,0.0004,0.7096,0.9190,0.0305,0.9190
ROCPOINTS_O,0.0004,0.7096,0.9190,0.0305,0.9190
ROCPOINTS_O,0.0004,0.7095,0.9190,0.0305,0.9190
ROCPOINTS_O,0.0004,0.7095,0.9167,0.0304,0.9167
ROCPOINTS_O,0.0004,0.7095,0.9167,0.0304,0.9167
ROCPOINTS_O,0.0004,0.7094,0.9167,0.0304,0.9167
ROCPOINTS_O,0.0004,0.7094,0.9167,0.0304,0.9167
ROCPOINTS_O,0.0004,0.7093,0.9167,0.0304,0.9167
ROCPOINTS_O,0.0005,0.7092,0.9167,0.0304,0.9167
ROCPOINTS_O,0.0005,0.7092,0.9167,0.0304,0.9167
ROCPOINTS_O,0.0005,0.7091,0.9167,0.0304,0.9167
ROCPOINTS_O,0.0005,0.7090,0.9167,0.0304,0.9167
ROCPOINTS_O,0.0005,0.7090,0.9167,0.0304,0.9167
ROCPOINTS_O,0.0005,0.7089,0.9167,0.0304,0.9167
ROCPOINTS_O,0.0006,0.7088,0.9167,0.0304,0.9167
ROCPOINTS_O,0.0006,0.7088,0.9167,0.0304,0.9167
ROCPOINTS_O,0.0006,0.7087,0.9167,0.0305,0.9167
ROCPOINTS_O,0.0007,0.7087,0.9167,0.0305,0.9167
ROCPOINTS_O,0.0007,0.7083,0.9167,0.0305,0.9167
ROCPOINTS_O,0.0007,0.7083,0.9167,0.0305,0.9167
ROCPOINTS_O,0.0008,0.7082,0.9167,0.0305,0.9167
ROCPOINTS_O,0.0008,0.7081,0.9167,0.0305,0.9167
ROCPOINTS_O,0.0008,0.7080,0.9167,0.0305,0.9167
ROCPOINTS_O,0.0009,0.7080,0.9167,0.0305,0.9167
ROCPOINTS_O,0.0009,0.7079,0.9167,0.0305,0.9167
ROCPOINTS_O,0.0010,0.7079,0.9167,0.0305,0.9167
ROCPOINTS_O,0.0010,0.7079,0.9143,0.0304,0.9143
ROCPOINTS_O,0.0010,0.7078,0.9143,0.0304,0.9143
ROCPOINTS_O,0.0011,0.7077,0.9143,0.0304,0.9143
ROCPOINTS_O,0.0011,0.7074,0.9143,0.0304,0.9143
ROCPOINTS_O,0.0011,0.7069,0.9143,0.0305,0.9143
ROCPOINTS_O,0.0012,0.7069,0.9119,0.0304,0.9119
ROCPOINTS_O,0.0013,0.7068,0.9119,0.0304,0.9119
ROCPOINTS_O,0.0013,0.7068,0.9119,0.0304,0.9119
ROCPOINTS_O,0.0013,0.7067,0.9119,0.0304,0.9119
ROCPOINTS_O,0.0013,0.7066,0.9119,0.0304,0.9119
ROCPOINTS_O,0.0014,0.7066,0.9119,0.0304,0.9119
ROCPOINTS_O,0.0014,0.7065,0.9119,0.0304,0.9119
ROCPOINTS_O,0.0014,0.7065,0.9119,0.0304,0.9119
ROCPOINTS_O,0.0014,0.7064,0.9119,0.0304,0.9119
ROCPOINTS_O,0.0015,0.7063,0.9119,0.0304,0.9119
ROCPOINTS_O,0.0015,0.7063,0.9119,0.0304,0.9119
ROCPOINTS_O,0.0015,0.7062,0.9119,0.0304,0.9119
ROCPOINTS_O,0.0015,0.7062,0.9119,0.0304,0.9119
ROCPOINTS_O,0.0016,0.7061,0.9119,0.0304,0.9119
ROCPOINTS_O,0.0016,0.7061,0.9119,0.0304,0.9119
ROCPOINTS_O,0.0017,0.7060,0.9119,0.0304,0.9119
ROCPOINTS_O,0.0017,0.7055,0.9119,0.0304,0.9119
ROCPOINTS_O,0.0018,0.7055,0.9119,0.0304,0.9119
ROCPOINTS_O,0.0018,0.7054,0.9119,0.0304,0.9119
ROCPOINTS_O,0.0018,0.7054,0.9119,0.0304,0.9119
ROCPOINTS_O,0.0020,0.7053,0.9119,0.0304,0.9119
ROCPOINTS_O,0.0020,0.7052,0.9119,0.0304,0.9119
ROCPOINTS_O,0.0021,0.7052,0.9119,0.0304,0.9119
ROCPOINTS_O,0.0022,0.7051,0.9119,0.0304,0.9119
ROCPOINTS_O,0.0022,0.7051,0.9119,0.0304,0.9119
ROCPOINTS_O,0.0022,0.7050,0.9119,0.0305,0.9119
ROCPOINTS_O,0.0023,0.7048,0.9119,0.0305,0.9119
ROCPOINTS_O,0.0023,0.7047,0.9119,0.0305,0.9119
ROCPOINTS_O,0.0023,0.7047,0.9119,0.0305,0.9119
ROCPOINTS_O,0.0025,0.7046,0.9119,0.0305,0.9119
ROCPOINTS_O,0.0026,0.7044,0.9119,0.0305,0.9119
ROCPOINTS_O,0.0027,0.7043,0.9119,0.0305,0.9119
ROCPOINTS_O,0.0028,0.7043,0.9119,0.0305,0.9119
ROCPOINTS_O,0.0028,0.7042,0.9119,0.0305,0.9119
ROCPOINTS_O,0.0028,0.7040,0.9119,0.0305,0.9119
ROCPOINTS_O,0.0029,0.7040,0.9119,0.0305,0.9119
ROCPOINTS_O,0.0029,0.7039,0.9119,0.0305,0.9119
ROCPOINTS_O,0.0030,0.7039,0.9119,0.0305,0.9119
ROCPOINTS_O,0.0030,0.7038,0.9119,0.0305,0.9119
ROCPOINTS_O,0.0031,0.7037,0.9119,0.0305,0.9119
ROCPOINTS_O,0.0031,0.7037,0.9119,0.0305,0.9119
ROCPOINTS_O,0.0031,0.7036,0.9119,0.0305,0.9119
ROCPOINTS_O,0.0031,0.7035,0.9119,0.0305,0.9119
ROCPOINTS_O,0.0033,0.7035,0.9119,0.0305,0.9119
ROCPOINTS_O,0.0033,0.7034,0.9119,0.0305,0.9119
ROCPOINTS_O,0.0033,0.7033,0.9119,0.0305,0.9119
ROCPOINTS_O,0.0033,0.5956,0.8595,0.0339,0.8595
ROCPOINTS_O,0.0034,0.5953,0.8595,0.0339,0.8595
ROCPOINTS_O,0.0034,0.5952,0.8595,0.0339,0.8595
ROCPOINTS_O,0.0034,0.5952,0.8595,0.0339,0.8595
ROCPOINTS_O,0.0034,0.5951,0.8595,0.0339,0.8595
ROCPOINTS_O,0.0034,0.5951,0.8595,0.0339,0.8595
ROCPOINTS_O,0.0034,0.5950,0.8595,0.0339,0.8595
ROCPOINTS_O,0.0034,0.5949,0.8595,0.0339,0.8595
ROCPOINTS_O,0.0034,0.5949,0.8595,0.0339,0.8595
ROCPOINTS_O,0.0034,0.5948,0.8595,0.0339,0.8595
ROCPOINTS_O,0.0034,0.5948,0.8595,0.0339,0.8595
ROCPOINTS_O,0.0034,0.5947,0.8595,0.0339,0.8595
ROCPOINTS_O,0.0034,0.5946,0.8595,0.0339,0.8595
ROCPOINTS_O,0.0035,0.5946,0.8595,0.0339,0.8595
ROCPOINTS_O,0.0035,0.5945,0.8595,0.0339,0.8595
ROCPOINTS_O,0.0035,0.5945,0.8595,0.0339,0.8595
ROCPOINTS_O,0.0035,0.5944,0.8595,0.0339,0.8595
ROCPOINTS_O,0.0035,0.5944,0.8595,0.0339,0.8595
ROCPOINTS_O,0.0036,0.5942,0.8595,0.0339,0.8595
ROCPOINTS_O,0.0036,0.5942,0.8595,0.0339,0.8595
ROCPOINTS_O,0.0036,0.5941,0.8595,0.0339,0.8595
ROCPOINTS_O,0.0036,0.5941,0.8595,0.0339,0.8595
ROCPOINTS_O,0.0036,0.5940,0.8595,0.0339,0.8595
ROCPOINTS_O,0.0036,0.5940,0.8595,0.0339,0.8595
ROCPOINTS_O,0.0037,0.5939,0.8595,0.0340,0.8595
ROCPOINTS_O,0.0037,0.5938,0.8595,0.0340,0.8595
ROCPOINTS_O,0.0037,0.5938,0.8595,0.0340,0.8595
ROCPOINTS_O,0.0038,0.5937,0.8595,0.0340,0.8595
ROCPOINTS_O,0.0038,0.5937,0.8595,0.0340,0.8595
ROCPOINTS_O,0.0038,0.5936,0.8595,0.0340,0.8595
ROCPOINTS_O,0.0039,0.5927,0.8595,0.0340,0.8595
ROCPOINTS_O,0.0039,0.5926,0.8595,0.0340,0.8595
ROCPOINTS_O,0.0039,0.5907,0.8595,0.0341,0.8595
ROCPOINTS_O,0.0039,0.5906,0.8595,0.0341,0.8595
ROCPOINTS_O,0.0039,0.5905,0.8595,0.0341,0.8595
ROCPOINTS_O,0.0040,0.5905,0.8595,0.0341,0.8595
ROCPOINTS_O,0.0040,0.5904,0.8595,0.0341,0.8595
ROCPOINTS_O,0.0040,0.5903,0.8595,0.0342,0.8595
ROCPOINTS_O,0.0040,0.5892,0.8595,0.0342,0.8595
ROCPOINTS_O,0.0040,0.5878,0.8595,0.0343,0.8595
ROCPOINTS_O,0.0041,0.5878,0.8595,0.0343,0.8595
ROCPOINTS_O,0.0042,0.5877,0.8595,0.0343,0.8595
ROCPOINTS_O,0.0042,0.5876,0.8595,0.0343,0.8595
ROCPOINTS_O,0.0042,0.5875,0.8595,0.0343,0.8595
ROCPOINTS_O,0.0042,0.5875,0.8595,0.0343,0.8595
ROCPOINTS_O,0.0042,0.5860,0.8595,0.0344,0.8595
ROCPOINTS_O,0.0042,0.5859,0.8595,0.0344,0.8595
ROCPOINTS_O,0.0043,0.5859,0.8595,0.0344,0.8595
ROCPOINTS_O,0.0043,0.5840,0.8595,0.0345,0.8595
ROCPOINTS_O,0.0043,0.5822,0.8595,0.0346,0.8595
ROCPOINTS_O,0.0044,0.5803,0.8595,0.0347,0.8595
ROCPOINTS_O,0.0044,0.5787,0.8595,0.0348,0.8595
ROCPOINTS_O,0.0044,0.5786,0.8595,0.0348,0.8595
ROCPOINTS_O,0.0044,0.5785,0.8595,0.0348,0.8595
ROCPOINTS_O,0.0045,0.5781,0.8595,0.0348,0.8595
ROCPOINTS_O,0.0045,0.5780,0.8595,0.0349,0.8595
ROCPOINTS_O,0.0046,0.5779,0.8595,0.0349,0.8595
ROCPOINTS_O,0.0046,0.5779,0.8595,0.0349,0.8595
ROCPOINTS_O,0.0047,0.5778,0.8595,0.0349,0.8595
ROCPOINTS_O,0.0047,0.5777,0.8595,0.0349,0.8595
ROCPOINTS_O,0.0048,0.5776,0.8595,0.0349,0.8595
ROCPOINTS_O,0.0048,0.5776,0.8595,0.0349,0.8595
ROCPOINTS_O,0.0050,0.5775,0.8595,0.0349,0.8595
ROCPOINTS_O,0.0050,0.5771,0.8595,0.0349,0.8595
ROCPOINTS_O,0.0051,0.5770,0.8595,0.0349,0.8595
ROCPOINTS_O,0.0051,0.5770,0.8595,0.0349,0.8595
ROCPOINTS_O,0.0052,0.5769,0.8595,0.0349,0.8595
ROCPOINTS_O,0.0053,0.5768,0.8595,0.0349,0.8595
ROCPOINTS_O,0.0053,0.5768,0.8595,0.0349,0.8595
ROCPOINTS_O,0.0056,0.5767,0.8595,0.0349,0.8595
ROCPOINTS_O,0.0057,0.5767,0.8595,0.0349,0.8595
ROCPOINTS_O,0.0057,0.5766,0.8595,0.0349,0.8595
ROCPOINTS_O,0.0058,0.5765,0.8595,0.0349,0.8595
ROCPOINTS_O,0.0058,0.5765,0.8595,0.0349,0.8595
ROCPOINTS_O,0.0058,0.5764,0.8595,0.0349,0.8595
ROCPOINTS_O,0.0058,0.5764,0.8595,0.0349,0.8595
ROCPOINTS_O,0.0060,0.5763,0.8595,0.0350,0.8595
ROCPOINTS_O,0.0060,0.5763,0.8595,0.0350,0.8595
ROCPOINTS_O,0.0062,0.5762,0.8595,0.0350,0.8595
ROCPOINTS_O,0.0062,0.5750,0.8595,0.0350,0.8595
ROCPOINTS_O,0.0063,0.5741,0.8595,0.0351,0.8595
ROCPOINTS_O,0.0063,0.5735,0.8595,0.0351,0.8595
ROCPOINTS_O,0.0063,0.5734,0.8595,0.0351,0.8595
ROCPOINTS_O,0.0064,0.5725,0.8595,0.0352,0.8595
ROCPOINTS_O,0.0064,0.5718,0.8595,0.0352,0.8595
ROCPOINTS_O,0.0067,0.5718,0.8595,0.0352,0.8595
ROCPOINTS_O,0.0067,0.5717,0.8595,0.0352,0.8595
ROCPOINTS_O,0.0067,0.5716,0.8595,0.0352,0.8595
ROCPOINTS_O,0.0067,0.5715,0.8595,0.0352,0.8595
ROCPOINTS_O,0.0067,0.4950,0.8048,0.0380,0.8048
ROCPOINTS_O,0.0067,0.4949,0.8048,0.0380,0.8048
ROCPOINTS_O,0.0067,0.4949,0.8048,0.0380,0.8048
ROCPOINTS_O,0.0067,0.4948,0.8048,0.0380,0.8048
ROCPOINTS_O,0.0067,0.4947,0.8048,0.0380,0.8048
ROCPOINTS_O,0.0068,0.4947,0.8048,0.0380,0.8048
ROCPOINTS_O,0.0070,0.4938,0.8048,0.0381,0.8048
ROCPOINTS_O,0.0070,0.4937,0.8048,0.0381,0.8048
ROCPOINTS_O,0.0071,0.4936,0.8048,0.0381,0.8048
ROCPOINTS_O,0.0071,0.4928,0.8048,0.0381,0.8048
ROCPOINTS_O,0.0071,0.4927,0.8048,0.0381,0.8048
ROCPOINTS_O,0.0071,0.4927,0.8048,0.0382,0.8048
ROCPOINTS_O,0.0072,0.4926,0.8048,0.0382,0.8048
ROCPOINTS_O,0.0072,0.4925,0.8048,0.0382,0.8048
ROCPOINTS_O,0.0072,0.4925,0.8048,0.0382,0.8048
ROCPOINTS_O,0.0072,0.4924,0.8048,0.0382,0.8048
ROCPOINTS_O,0.0072,0.4923,0.8048,0.0382,0.8048
ROCPOINTS_O,0.0073,0.4910,0.8048,0.0383,0.8048
ROCPOINTS_O,0.0073,0.4910,0.8048,0.0383,0.8048
ROCPOINTS_O,0.0074,0.4907,0.8048,0.0383,0.8048
ROCPOINTS_O,0.0074,0.4907,0.8048,0.0383,0.8048
ROCPOINTS_O,0.0074,0.4891,0.8048,0.0384,0.8048
ROCPOINTS_O,0.0074,0.4891,0.8048,0.0384,0.8048
ROCPOINTS_O,0.0075,0.4890,0.8048,0.0384,0.8048
ROCPOINTS_O,0.0077,0.4887,0.8048,0.0384,0.8048
ROCPOINTS_O,0.0078,0.4887,0.8048,0.0385,0.8048
ROCPOINTS_O,0.0078,0.4886,0.8048,0.0385,0.8048
ROCPOINTS_O,0.0079,0.4885,0.8048,0.0385,0.8048
ROCPOINTS_O,0.0080,0.4884,0.8048,0.0385,0.8048
ROCPOINTS_O,0.0081,0.4884,0.8048,0.0385,0.8048
ROCPOINTS_O,0.0081,0.4883,0.8048,0.0385,0.8048
ROCPOINTS_O,0.0083,0.4883,0.8048,0.0385,0.8048
ROCPOINTS_O,0.0084,0.4879,0.8048,0.0385,0.8048
ROCPOINTS_O,0.0086,0.4878,0.8048,0.0385,0.8048
ROCPOINTS_O,0.0086,0.4877,0.8048,0.0385,0.8048
ROCPOINTS_O,0.0086,0.4877,0.8048,0.0385,0.8048
ROCPOINTS_O,0.0086,0.4876,0.8048,0.0385,0.8048
ROCPOINTS_O,0.0087,0.4876,0.8048,0.0385,0.8048
ROCPOINTS_O,0.0087,0.4875,0.8048,0.0385,0.8048
ROCPOINTS_O,0.0087,0.4875,0.8048,0.0385,0.8048
ROCPOINTS_O,0.0089,0.4874,0.8048,0.0385,0.8048
ROCPOINTS_O,0.0092,0.4873,0.8048,0.0386,0.8048
ROCPOINTS_O,0.0096,0.4872,0.8048,0.0386,0.8048
ROCPOINTS_O,0.0097,0.4872,0.8048,0.0386,0.8048
ROCPOINTS_O,0.0100,0.4871,0.8048,0.0386,0.8048
ROCPOINTS_O,0.0100,0.4870,0.8048,0.0386,0.8048
ROCPOINTS_O,0.0100,0.4234,0.7619,0.0419,0.7619
ROCPOINTS_O,0.0100,0.4233,0.7619,0.0419,0.7619
ROCPOINTS_O,0.0101,0.4233,0.7619,0.0419,0.7619
ROCPOINTS_O,0.0101,0.4232,0.7619,0.0419,0.7619
ROCPOINTS_O,0.0101,0.4232,0.7619,0.0419,0.7619
ROCPOINTS_O,0.0101,0.4231,0.7619,0.0419,0.7619
ROCPOINTS_O,0.0102,0.4230,0.7619,0.0419,0.7619
ROCPOINTS_O,0.0103,0.4230,0.7619,0.0419,0.7619
ROCPOINTS_O,0.0103,0.4229,0.7619,0.0419,0.7619
ROCPOINTS_O,0.0104,0.4229,0.7619,0.0419,0.7619
ROCPOINTS_O,0.0106,0.4228,0.7619,0.0419,0.7619
ROCPOINTS_O,0.0107,0.4228,0.7619,0.0419,0.7619
ROCPOINTS_O,0.0108,0.4227,0.7619,0.0419,0.7619
ROCPOINTS_O,0.0108,0.4226,0.7619,0.0419,0.7619
ROCPOINTS_O,0.0111,0.4225,0.7619,0.0420,0.7619
ROCPOINTS_O,0.0111,0.4225,0.7619,0.0420,0.7619
ROCPOINTS_O,0.0111,0.4224,0.7619,0.0420,0.7619
ROCPOINTS_O,0.0113,0.4224,0.7619,0.0420,0.7619
ROCPOINTS_O,0.0114,0.4223,0.7619,0.0420,0.7619
ROCPOINTS_O,0.0117,0.4222,0.7619,0.0420,0.7619
ROCPOINTS_O,0.0120,0.4221,0.7619,0.0420,0.7619
ROCPOINTS_O,0.0121,0.4221,0.7619,0.0420,0.7619
ROCPOINTS_O,0.0122,0.4220,0.7619,0.0420,0.7619
ROCPOINTS_O,0.0122,0.4219,0.7619,0.0420,0.7619
ROCPOINTS_O,0.0122,0.4218,0.7619,0.0420,0.7619
ROCPOINTS_O,0.0124,0.4217,0.7619,0.0420,0.7619
ROCPOINTS_O,0.0124,0.4217,0.7619,0.0420,0.7619
ROCPOINTS_O,0.0125,0.4216,0.7619,0.0420,0.7619
ROCPOINTS_O,0.0130,0.4215,0.7619,0.0420,0.7619
ROCPOINTS_O,0.0133,0.4214,0.7619,0.0421,0.7619
ROCPOINTS_O,0.0133,0.3742,0.7190,0.0446,0.7190
ROCPOINTS_O,0.0134,0.3742,0.7190,0.0446,0.7190
ROCPOINTS_O,0.0135,0.3741,0.7190,0.0446,0.7190
ROCPOINTS_O,0.0136,0.3741,0.7190,0.0446,0.7190
ROCPOINTS_O,0.0136,0.3740,0.7190,0.0446,0.7190
ROCPOINTS_O,0.0137,0.3740,0.7190,0.0446,0.7190
ROCPOINTS_O,0.0139,0.3739,0.7190,0.0446,0.7190
ROCPOINTS_O,0.0140,0.3738,0.7190,0.0446,0.7190
ROCPOINTS_O,0.0140,0.3737,0.7190,0.0446,0.7190
ROCPOINTS_O,0.0142,0.3736,0.7190,0.0446,0.7190
ROCPOINTS_O,0.0143,0.3735,0.7190,0.0447,0.7190
ROCPOINTS_O,0.0144,0.3734,0.7190,0.0447,0.7190
ROCPOINTS_O,0.0144,0.3734,0.7190,0.0447,0.7190
ROCPOINTS_O,0.0144,0.3733,0.7190,0.0447,0.7190
ROCPOINTS_O,0.0147,0.3733,0.7190,0.0447,0.7190
ROCPOINTS_O,0.0147,0.3732,0.7190,0.0447,0.7190
ROCPOINTS_O,0.0150,0.3731,0.7190,0.0447,0.7190
ROCPOINTS_O,0.0153,0.3727,0.7190,0.0448,0.7190
ROCPOINTS_O,0.0153,0.3726,0.7190,0.0448,0.7190
ROCPOINTS_O,0.0153,0.3726,0.7190,0.0448,0.7190
ROCPOINTS_O,0.0156,0.3725,0.7190,0.0448,0.7190
ROCPOINTS_O,0.0156,0.3725,0.7190,0.0448,0.7190
ROCPOINTS_O,0.0157,0.3724,0.7190,0.0448,0.7190
ROCPOINTS_O,0.0161,0.3723,0.7190,0.0448,0.7190
ROCPOINTS_O,0.0164,0.3723,0.7190,0.0448,0.7190
ROCPOINTS_O,0.0167,0.3722,0.7190,0.0448,0.7190
ROCPOINTS_O,0.0167,0.3722,0.7190,0.0448,0.7190
ROCPOINTS_O,0.0167,0.3283,0.6881,0.0484,0.6881
ROCPOINTS_O,0.0169,0.3282,0.6881,0.0484,0.6881
ROCPOINTS_O,0.0169,0.3282,0.6881,0.0484,0.6881
ROCPOINTS_O,0.0171,0.3281,0.6881,0.0485,0.6881
ROCPOINTS_O,0.0172,0.3281,0.6881,0.0485,0.6881
ROCPOINTS_O,0.0172,0.3280,0.6881,0.0485,0.6881
ROCPOINTS_O,0.0172,0.3279,0.6881,0.0485,0.6881
ROCPOINTS_O,0.0178,0.3279,0.6881,0.0485,0.6881
ROCPOINTS_O,0.0178,0.3278,0.6881,0.0485,0.6881
ROCPOINTS_O,0.0179,0.3278,0.6881,0.0485,0.6881
ROCPOINTS_O,0.0182,0.3277,0.6881,0.0485,0.6881
ROCPOINTS_O,0.0183,0.3276,0.6881,0.0485,0.6881
ROCPOINTS_O,0.0183,0.3275,0.6881,0.0485,0.6881
ROCPOINTS_O,0.0185,0.3275,0.6857,0.0484,0.6857
ROCPOINTS_O,0.0187,0.3275,0.6857,0.0484,0.6857
ROCPOINTS_O,0.0188,0.3274,0.6857,0.0484,0.6857
ROCPOINTS_O,0.0189,0.3274,0.6857,0.0484,0.6857
ROCPOINTS_O,0.0194,0.3273,0.6857,0.0484,0.6857
ROCPOINTS_O,0.0194,0.3272,0.6857,0.0484,0.6857
ROCPOINTS_O,0.0197,0.3272,0.6857,0.0484,0.6857
ROCPOINTS_O,0.0199,0.3271,0.6857,0.0484,0.6857
ROCPOINTS_O,0.0200,0.3271,0.6857,0.0484,0.6857
ROCPOINTS_O,0.0200,0.3270,0.6857,0.0485,0.6857
ROCPOINTS_O,0.0200,0.2913,0.6571,0.0519,0.6571
ROCPOINTS_O,0.0203,0.2912,0.6571,0.0519,0.6571
ROCPOINTS_O,0.0205,0.2912,0.6571,0.0520,0.6571
ROCPOINTS_O,0.0206,0.2911,0.6571,0.0520,0.6571
ROCPOINTS_O,0.0206,0.2910,0.6571,0.0520,0.6571
ROCPOINTS_O,0.0206,0.2910,0.6571,0.0520,0.6571
ROCPOINTS_O,0.0208,0.2909,0.6571,0.0520,0.6571
ROCPOINTS_O,0.0211,0.2909,0.6571,0.0520,0.6571
ROCPOINTS_O,0.0211,0.2908,0.6571,0.0520,0.6571
ROCPOINTS_O,0.0213,0.2908,0.6571,0.0520,0.6571
ROCPOINTS_O,0.0217,0.2907,0.6571,0.0520,0.6571
ROCPOINTS_O,0.0222,0.2904,0.6571,0.0521,0.6571
ROCPOINTS_O,0.0222,0.2904,0.6571,0.0521,0.6571
ROCPOINTS_O,0.0225,0.2903,0.6571,0.0521,0.6571
ROCPOINTS_O,0.0233,0.2902,0.6571,0.0521,0.6571
ROCPOINTS_O,0.0233,0.2901,0.6571,0.0521,0.6571
ROCPOINTS_O,0.0237,0.2605,0.6262,0.0551,0.6262
ROCPOINTS_O,0.0239,0.2605,0.6262,0.0552,0.6262
ROCPOINTS_O,0.0242,0.2604,0.6262,0.0552,0.6262
ROCPOINTS_O,0.0242,0.2603,0.6262,0.0552,0.6262
ROCPOINTS_O,0.0244,0.2603,0.6262,0.0552,0.6262
ROCPOINTS_O,0.0246,0.2602,0.6262,0.0552,0.6262
ROCPOINTS_O,0.0247,0.2602,0.6262,0.0552,0.6262
ROCPOINTS_O,0.0248,0.2601,0.6262,0.0552,0.6262
ROCPOINTS_O,0.0250,0.2601,0.6262,0.0552,0.6262
ROCPOINTS_O,0.0256,0.2599,0.6262,0.0553,0.6262
ROCPOINTS_O,0.0262,0.2598,0.6262,0.0553,0.6262
ROCPOINTS_O,0.0264,0.2597,0.6262,0.0553,0.6262
ROCPOINTS_O,0.0265,0.2595,0.6262,0.0554,0.6262
ROCPOINTS_O,0.0266,0.2594,0.6262,0.0554,0.6262
ROCPOINTS_O,0.0267,0.2593,0.6262,0.0554,0.6262
ROCPOINTS_O,0.0267,0.2332,0.5690,0.0559,0.5690
ROCPOINTS_O,0.0267,0.2332,0.5690,0.0559,0.5690
ROCPOINTS_O,0.0269,0.2331,0.5690,0.0560,0.5690
ROCPOINTS_O,0.0269,0.2331,0.5690,0.0560,0.5690
ROCPOINTS_O,0.0269,0.2330,0.5690,0.0560,0.5690
ROCPOINTS_O,0.0269,0.2329,0.5690,0.0560,0.5690
ROCPOINTS_O,0.0276,0.2329,0.5690,0.0560,0.5690
ROCPOINTS_O,0.0279,0.2327,0.5690,0.0561,0.5690
ROCPOINTS_O,0.0280,0.2325,0.5690,0.0561,0.5690
ROCPOINTS_O,0.0281,0.2324,0.5690,0.0561,0.5690
ROCPOINTS_O,0.0284,0.2323,0.5690,0.0561,0.5690
ROCPOINTS_O,0.0286,0.2323,0.5690,0.0562,0.5690
ROCPOINTS_O,0.0288,0.2322,0.5690,0.0562,0.5690
ROCPOINTS_O,0.0294,0.2321,0.5690,0.0562,0.5690
ROCPOINTS_O,0.0296,0.2321,0.5690,0.0562,0.5690
ROCPOINTS_O,0.0300,0.2320,0.5690,0.0562,0.5690
ROCPOINTS_O,0.0300,0.2317,0.5690,0.0563,0.5690
ROCPOINTS_O,0.0300,0.2091,0.5381,0.0588,0.5381
ROCPOINTS_O,0.0300,0.2091,0.5381,0.0588,0.5381
ROCPOINTS_O,0.0301,0.2088,0.5381,0.0589,0.5381
ROCPOINTS_O,0.0301,0.2088,0.5381,0.0589,0.5381
ROCPOINTS_O,0.0306,0.2085,0.5381,0.0590,0.5381
ROCPOINTS_O,0.0308,0.2085,0.5381,0.0590,0.5381
ROCPOINTS_O,0.0311,0.2084,0.5381,0.0590,0.5381
ROCPOINTS_O,0.0312,0.2084,0.5381,0.0590,0.5381
ROCPOINTS_O,0.0318,0.2081,0.5381,0.0591,0.5381
ROCPOINTS_O,0.0322,0.2080,0.5381,0.0591,0.5381
ROCPOINTS_O,0.0325,0.2080,0.5381,0.0591,0.5381
ROCPOINTS_O,0.0328,0.2079,0.5381,0.0591,0.5381
ROCPOINTS_O,0.0328,0.2079,0.5381,0.0591,0.5381
ROCPOINTS_O,0.0329,0.2078,0.5381,0.0592,0.5381
ROCPOINTS_O,0.0333,0.2077,0.5381,0.0592,0.5381
ROCPOINTS_O,0.0341,0.1866,0.5071,0.0619,0.5071
ROCPOINTS_O,0.0342,0.1866,0.5071,0.0619,0.5071
ROCPOINTS_O,0.0349,0.1865,0.5071,0.0620,0.5071
ROCPOINTS_O,0.0350,0.1864,0.5071,0.0620,0.5071
ROCPOINTS_O,0.0353,0.1863,0.5071,0.0620,0.5071
ROCPOINTS_O,0.0354,0.1863,0.5071,0.0620,0.5071
ROCPOINTS_O,0.0355,0.1862,0.5071,0.0620,0.5071
ROCPOINTS_O,0.0356,0.1862,0.5071,0.0620,0.5071
ROCPOINTS_O,0.0364,0.1861,0.5071,0.0621,0.5071
ROCPOINTS_O,0.0365,0.1861,0.5071,0.0621,0.5071
ROCPOINTS_O,0.0367,0.1860,0.5071,0.0621,0.5071
ROCPOINTS_O,0.0367,0.1674,0.4833,0.0655,0.4833
ROCPOINTS_O,0.0368,0.1674,0.4833,0.0655,0.4833
ROCPOINTS_O,0.0368,0.1673,0.4833,0.0655,0.4833
ROCPOINTS_O,0.0370,0.1673,0.4833,0.0656,0.4833
ROCPOINTS_O,0.0370,0.1672,0.4833,0.0656,0.4833
ROCPOINTS_O,0.0373,0.1671,0.4833,0.0656,0.4833
ROCPOINTS_O,0.0378,0.1671,0.4833,0.0656,0.4833
ROCPOINTS_O,0.0383,0.1670,0.4833,0.0657,0.4833
ROCPOINTS_O,0.0398,0.1670,0.4810,0.0654,0.4810
ROCPOINTS_O,0.0400,0.1669,0.4810,0.0654,0.4810
ROCPOINTS_O,0.0400,0.1669,0.4810,0.0654,0.4810
ROCPOINTS_O,0.0400,0.1517,0.4619,0.0688,0.4619
ROCPOINTS_O,0.0400,0.1517,0.4619,0.0689,0.4619
ROCPOINTS_O,0.0407,0.1516,0.4619,0.0689,0.4619
ROCPOINTS_O,0.0408,0.1515,0.4619,0.0689,0.4619
ROCPOINTS_O,0.0410,0.1515,0.4619,0.0689,0.4619
ROCPOINTS_O,0.0410,0.1514,0.4619,0.0690,0.4619
ROCPOINTS_O,0.0411,0.1514,0.4619,0.0690,0.4619
ROCPOINTS_O,0.0417,0.1513,0.4619,0.0690,0.4619
ROCPOINTS_O,0.0420,0.1512,0.4619,0.0691,0.4619
ROCPOINTS_O,0.0422,0.1511,0.4619,0.0691,0.4619
ROCPOINTS_O,0.0425,0.1511,0.4619,0.0691,0.4619
ROCPOINTS_O,0.0431,0.1510,0.4619,0.0692,0.4619
ROCPOINTS_O,0.0433,0.1509,0.4619,0.0692,0.4619
ROCPOINTS_O,0.0433,0.1364,0.4381,0.0723,0.4381
ROCPOINTS_O,0.0440,0.1364,0.4381,0.0724,0.4381
ROCPOINTS_O,0.0442,0.1363,0.4381,0.0724,0.4381
ROCPOINTS_O,0.0443,0.1363,0.4357,0.0720,0.4357
ROCPOINTS_O,0.0444,0.1362,0.4357,0.0721,0.4357
ROCPOINTS_O,0.0444,0.1362,0.4357,0.0721,0.4357
ROCPOINTS_O,0.0449,0.1361,0.4357,0.0721,0.4357
ROCPOINTS_O,0.0450,0.1360,0.4357,0.0722,0.4357
ROCPOINTS_O,0.0456,0.1360,0.4357,0.0722,0.4357
ROCPOINTS_O,0.0458,0.1359,0.4357,0.0722,0.4357
ROCPOINTS_O,0.0460,0.1359,0.4357,0.0722,0.4357
ROCPOINTS_O,0.0467,0.1358,0.4357,0.0723,0.4357
ROCPOINTS_O,0.0467,0.1358,0.4357,0.0723,0.4357
ROCPOINTS_O,0.0471,0.1234,0.4167,0.0758,0.4167
ROCPOINTS_O,0.0474,0.1234,0.4167,0.0758,0.4167
ROCPOINTS_O,0.0476,0.1233,0.4167,0.0759,0.4167
ROCPOINTS_O,0.0483,0.1232,0.4167,0.0759,0.4167
ROCPOINTS_O,0.0486,0.1231,0.4167,0.0760,0.4167
ROCPOINTS_O,0.0489,0.1230,0.4167,0.0760,0.4167
ROCPOINTS_O,0.0497,0.1230,0.4167,0.0760,0.4167
ROCPOINTS_O,0.0500,0.1229,0.4167,0.0761,0.4167
ROCPOINTS_O,0.0500,0.1114,0.3976,0.0798,0.3976
ROCPOINTS_O,0.0501,0.1114,0.3976,0.0798,0.3976
ROCPOINTS_O,0.0504,0.1113,0.3976,0.0798,0.3976
ROCPOINTS_O,0.0504,0.1112,0.3976,0.0799,0.3976
ROCPOINTS_O,0.0506,0.1111,0.3976,0.0799,0.3976
ROCPOINTS_O,0.0508,0.1111,0.3976,0.0800,0.3976
ROCPOINTS_O,0.0517,0.1110,0.3976,0.0800,0.3976
ROCPOINTS_O,0.0525,0.1110,0.3976,0.0801,0.3976
ROCPOINTS_O,0.0529,0.1109,0.3976,0.0801,0.3976
ROCPOINTS_O,0.0533,0.1107,0.3976,0.0802,0.3976
ROCPOINTS_O,0.0533,0.1107,0.3976,0.0802,0.3976
ROCPOINTS_O,0.0533,0.1106,0.3976,0.0803,0.3976
ROCPOINTS_O,0.0535,0.1020,0.3762,0.0822,0.3762
ROCPOINTS_O,0.0539,0.1019,0.3762,0.0822,0.3762
ROCPOINTS_O,0.0542,0.1019,0.3762,0.0823,0.3762
ROCPOINTS_O,0.0542,0.1018,0.3762,0.0823,0.3762
ROCPOINTS_O,0.0543,0.1018,0.3762,0.0824,0.3762
ROCPOINTS_O,0.0544,0.1017,0.3762,0.0824,0.3762
ROCPOINTS_O,0.0547,0.1016,0.3762,0.0825,0.3762
ROCPOINTS_O,0.0553,0.1016,0.3762,0.0825,0.3762
ROCPOINTS_O,0.0558,0.1015,0.3762,0.0825,0.3762
ROCPOINTS_O,0.0564,0.1014,0.3762,0.0826,0.3762
ROCPOINTS_O,0.0567,0.1014,0.3762,0.0827,0.3762
ROCPOINTS_O,0.0567,0.0917,0.3619,0.0875,0.3619
ROCPOINTS_O,0.0569,0.0916,0.3619,0.0875,0.3619
ROCPOINTS_O,0.0579,0.0915,0.3619,0.0876,0.3619
ROCPOINTS_O,0.0587,0.0912,0.3619,0.0879,0.3619
ROCPOINTS_O,0.0591,0.0912,0.3619,0.0879,0.3619
ROCPOINTS_O,0.0595,0.0911,0.3619,0.0880,0.3619
ROCPOINTS_O,0.0600,0.0908,0.3619,0.0882,0.3619
ROCPOINTS_O,0.0608,0.0834,0.3452,0.0914,0.3452
ROCPOINTS_O,0.0617,0.0833,0.3452,0.0914,0.3452
ROCPOINTS_O,0.0618,0.0833,0.3452,0.0915,0.3452
ROCPOINTS_O,0.0619,0.0830,0.3452,0.0918,0.3452
ROCPOINTS_O,0.0622,0.0829,0.3452,0.0918,0.3452
ROCPOINTS_O,0.0633,0.0829,0.3452,0.0919,0.3452
ROCPOINTS_O,0.0633,0.0764,0.3310,0.0951,0.3310
ROCPOINTS_O,0.0667,0.0764,0.3310,0.0952,0.3310
ROCPOINTS_O,0.0681,0.0708,0.3238,0.1000,0.3238
ROCPOINTS_O,0.0689,0.0707,0.3238,0.1001,0.3238
ROCPOINTS_O,0.0693,0.0707,0.3238,0.1001,0.3238
ROCPOINTS_O,0.0700,0.0706,0.3238,0.1002,0.3238
ROCPOINTS_O,0.0724,0.0652,0.3143,0.1048,0.3143
ROCPOINTS_O,0.0730,0.0651,0.3143,0.1049,0.3143
ROCPOINTS_O,0.0733,0.0650,0.3143,0.1051,0.3143
ROCPOINTS_O,0.0746,0.0604,0.3024,0.1085,0.3024
ROCPOINTS_O,0.0752,0.0603,0.3024,0.1085,0.3024
ROCPOINTS_O,0.0767,0.0602,0.3024,0.1086,0.3024
ROCPOINTS_O,0.0767,0.0602,0.3024,0.1087,0.3024
ROCPOINTS_O,0.0778,0.0560,0.2929,0.1127,0.2929
ROCPOINTS_O,0.0782,0.0559,0.2929,0.1128,0.2929
ROCPOINTS_O,0.0787,0.0559,0.2929,0.1129,0.2929
ROCPOINTS_O,0.0789,0.0558,0.2929,0.1131,0.2929
ROCPOINTS_O,0.0800,0.0557,0.2929,0.1132,0.2929
ROCPOINTS_O,0.0802,0.0517,0.2881,0.1191,0.2881
ROCPOINTS_O,0.0813,0.0517,0.2881,0.1192,0.2881
ROCPOINTS_O,0.0817,0.0516,0.2881,0.1193,0.2881
ROCPOINTS_O,0.0818,0.0516,0.2881,0.1194,0.2881
ROCPOINTS_O,0.0832,0.0516,0.2857,0.1186,0.2857
ROCPOINTS_O,0.0833,0.0515,0.2857,0.1187,0.2857
ROCPOINTS_O,0.0842,0.0486,0.2738,0.1203,0.2738
ROCPOINTS_O,0.0867,0.0486,0.2738,0.1204,0.2738
ROCPOINTS_O,0.0883,0.0456,0.2595,0.1215,0.2595
ROCPOINTS_O,0.0900,0.0455,0.2595,0.1217,0.2595
ROCPOINTS_O,0.0933,0.0423,0.2571,0.1286,0.2571
ROCPOINTS_O,0.0939,0.0397,0.2476,0.1316,0.2476
ROCPOINTS_O,0.0947,0.0396,0.2476,0.1318,0.2476
ROCPOINTS_O,0.0967,0.0395,0.2476,0.1320,0.2476
ROCPOINTS_O,0.0969,0.0373,0.2405,0.1354,0.2405
ROCPOINTS_O,0.0976,0.0371,0.2405,0.1359,0.2405
ROCPOINTS_O,0.0983,0.0371,0.2405,0.1361,0.2405
ROCPOINTS_O,0.1000,0.0370,0.2405,0.1363,0.2405
ROCPOINTS_O,0.1003,0.0347,0.2310,0.1390,0.2310
ROCPOINTS_O,0.1008,0.0347,0.2310,0.1392,0.2310
ROCPOINTS_O,0.1021,0.0346,0.2310,0.1394,0.2310
ROCPOINTS_O,0.1033,0.0344,0.2310,0.1402,0.2310
ROCPOINTS_O,0.1056,0.0320,0.2238,0.1451,0.2238
ROCPOINTS_O,0.1067,0.0320,0.2238,0.1453,0.2238
ROCPOINTS_O,0.1100,0.0298,0.2143,0.1485,0.2143
ROCPOINTS_O,0.1133,0.0284,0.2071,0.1505,0.2071
ROCPOINTS_O,0.1167,0.0267,0.2000,0.1541,0.2000
ROCPOINTS_O,0.1200,0.0249,0.1976,0.1618,0.1976
ROCPOINTS_O,0.1226,0.0237,0.1929,0.1650,0.1929
ROCPOINTS_O,0.1233,0.0236,0.1929,0.1653,0.1929
ROCPOINTS_O,0.1267,0.0220,0.1762,0.1630,0.1762
ROCPOINTS_O,0.1278,0.0205,0.1714,0.1690,0.1714
ROCPOINTS_O,0.1300,0.0205,0.1690,0.1671,0.1690
ROCPOINTS_O,0.1333,0.0192,0.1619,0.1700,0.1619
ROCPOINTS_O,0.1344,0.0181,0.1619,0.1785,0.1619
ROCPOINTS_O,0.1367,0.0180,0.1619,0.1789,0.1619
ROCPOINTS_O,0.1375,0.0171,0.1500,0.1755,0.1500
ROCPOINTS_O,0.1400,0.0171,0.1500,0.1760,0.1500
ROCPOINTS_O,0.1433,0.0165,0.1476,0.1787,0.1476
ROCPOINTS_O,0.1467,0.0157,0.1429,0.1807,0.1429
ROCPOINTS_O,0.1467,0.0152,0.1333,0.1755,0.1333
ROCPOINTS_O,0.1500,0.0151,0.1333,0.1761,0.1333
ROCPOINTS_O,0.1533,0.0143,0.1286,0.1794,0.1286
ROCPOINTS_O,0.1556,0.0139,0.1286,0.1837,0.1286
ROCPOINTS_O,0.1567,0.0138,0.1286,0.1843,0.1286
ROCPOINTS_O,0.1568,0.0127,0.1238,0.1912,0.1238
ROCPOINTS_O,0.1597,0.0127,0.1238,0.1919,0.1238
ROCPOINTS_O,0.1600,0.0126,0.1238,0.1926,0.1238
ROCPOINTS_O,0.1633,0.0121,0.1167,0.1899,0.1167
ROCPOINTS_O,0.1667,0.0117,0.1119,0.1888,0.1119
ROCPOINTS_O,0.1700,0.0114,0.1119,0.1926,0.1119
ROCPOINTS_O,0.1715,0.0108,0.1024,0.1870,0.1024
ROCPOINTS_O,0.1733,0.0108,0.1024,0.1878,0.1024
ROCPOINTS_O,0.1733,0.0107,0.1024,0.1886,0.1024
ROCPOINTS_O,0.1767,0.0104,0.1000,0.1892,0.1000
ROCPOINTS_O,0.1800,0.0103,0.0976,0.1872,0.0976
ROCPOINTS_O,0.1833,0.0099,0.0952,0.1896,0.0952
ROCPOINTS_O,0.1867,0.0094,0.0929,0.1940,0.0929
ROCPOINTS_O,0.1872,0.0091,0.0905,0.1939,0.0905
ROCPOINTS_O,0.1876,0.0091,0.0881,0.1897,0.0881
ROCPOINTS_O,0.1883,0.0091,0.0881,0.1907,0.0881
ROCPOINTS_O,0.1900,0.0090,0.0881,0.1917,0.0881
ROCPOINTS_O,0.1906,0.0087,0.0810,0.1848,0.0810
ROCPOINTS_O,0.1925,0.0086,0.0810,0.1858,0.0810
ROCPOINTS_O,0.1933,0.0086,0.0810,0.1868,0.0810
ROCPOINTS_O,0.1934,0.0082,0.0786,0.1897,0.0786
ROCPOINTS_O,0.1967,0.0081,0.0786,0.1908,0.0786
ROCPOINTS_O,0.2000,0.0079,0.0762,0.1905,0.0762
ROCPOINTS_O,0.2026,0.0074,0.0738,0.1950,0.0738
ROCPOINTS_O,0.2033,0.0073,0.0738,0.1962,0.0738
ROCPOINTS_O,0.2067,0.0071,0.0667,0.1867,0.0667
ROCPOINTS_O,0.2100,0.0068,0.0667,0.1918,0.0667
ROCPOINTS_O,0.2108,0.0066,0.0667,0.1958,0.0667
ROCPOINTS_O,0.2133,0.0066,0.0667,0.1972,0.0667
ROCPOINTS_O,0.2167,0.0065,0.0643,0.1929,0.0643
ROCPOINTS_O,0.2198,0.0064,0.0619,0.1898,0.0619
ROCPOINTS_O,0.2200,0.0064,0.0619,0.1912,0.0619
ROCPOINTS_O,0.2233,0.0062,0.0595,0.1880,0.0595
ROCPOINTS_O,0.2267,0.0061,0.0571,0.1846,0.0571
ROCPOINTS_O,0.2300,0.0061,0.0548,0.1783,0.0548
ROCPOINTS_O,0.2333,0.0059,0.0524,0.1774,0.0524
ROCPOINTS_O,0.2340,0.0057,0.0500,0.1750,0.0500
ROCPOINTS_O,0.2367,0.0057,0.0500,0.1765,0.0500
ROCPOINTS_O,0.2400,0.0054,0.0500,0.1826,0.0500
ROCPOINTS_O,0.2424,0.0054,0.0476,0.1754,0.0476
ROCPOINTS_O,0.2433,0.0054,0.0476,0.1770,0.0476
ROCPOINTS_O,0.2500,0.0053,0.0476,0.1802,0.0476
ROCPOINTS_O,0.2567,0.0052,0.0476,0.1818,0.0476
ROCPOINTS_O,0.2600,0.0051,0.0452,0.1759,0.0452
ROCPOINTS_O,0.2633,0.0049,0.0452,0.1827,0.0452
ROCPOINTS_O,0.2667,0.0049,0.0429,0.1748,0.0429
ROCPOINTS_O,0.2695,0.0048,0.0429,0.1782,0.0429
ROCPOINTS_O,0.2700,0.0047,0.0429,0.1800,0.0429
ROCPOINTS_O,0.2733,0.0044,0.0429,0.1915,0.0429
ROCPOINTS_O,0.2767,0.0042,0.0429,0.1978,0.0429
ROCPOINTS_O,0.2800,0.0042,0.0405,0.1889,0.0405
ROCPOINTS_O,0.2833,0.0039,0.0405,0.2024,0.0405
ROCPOINTS_O,0.2867,0.0038,0.0405,0.2048,0.0405
ROCPOINTS_O,0.2871,0.0037,0.0381,0.2000,0.0381
ROCPOINTS_O,0.2900,0.0036,0.0381,0.2025,0.0381
ROCPOINTS_O,0.2933,0.0035,0.0381,0.2078,0.0381
ROCPOINTS_O,0.2967,0.0033,0.0381,0.2192,0.0381
ROCPOINTS_O,0.3000,0.0032,0.0381,0.2222,0.0381
ROCPOINTS_O,0.3022,0.0032,0.0381,0.2254,0.0381
ROCPOINTS_O,0.3033,0.0031,0.0381,0.2286,0.0381
ROCPOINTS_O,0.3067,0.0031,0.0381,0.2319,0.0381
ROCPOINTS_O,0.3100,0.0029,0.0381,0.2388,0.0381
ROCPOINTS_O,0.3133,0.0028,0.0357,0.2344,0.0357
ROCPOINTS_O,0.3167,0.0028,0.0357,0.2381,0.0357
ROCPOINTS_O,0.3200,0.0027,0.0333,0.2295,0.0333
ROCPOINTS_O,0.3291,0.0026,0.0333,0.2373,0.0333
ROCPOINTS_O,0.3300,0.0026,0.0310,0.2241,0.0310
ROCPOINTS_O,0.3367,0.0025,0.0310,0.2281,0.0310
ROCPOINTS_O,0.3400,0.0025,0.0286,0.2143,0.0286
ROCPOINTS_O,0.3482,0.0025,0.0286,0.2182,0.0286
ROCPOINTS_O,0.3500,0.0024,0.0286,0.2222,0.0286
ROCPOINTS_O,0.3567,0.0024,0.0286,0.2264,0.0286
ROCPOINTS_O,0.3594,0.0023,0.0286,0.2308,0.0286
ROCPOINTS_O,0.3600,0.0023,0.0286,0.2353,0.0286
ROCPOINTS_O,0.3633,0.0021,0.0286,0.2449,0.0286
ROCPOINTS_O,0.3733,0.0021,0.0262,0.2292,0.0262
ROCPOINTS_O,0.3800,0.0021,0.0262,0.2340,0.0262
ROCPOINTS_O,0.3833,0.0020,0.0262,0.2391,0.0262
ROCPOINTS_O,0.3895,0.0019,0.0238,0.2326,0.0238
ROCPOINTS_O,0.4033,0.0019,0.0238,0.2381,0.0238
ROCPOINTS_O,0.4067,0.0018,0.0238,0.2439,0.0238
ROCPOINTS_O,0.4100,0.0017,0.0214,0.2308,0.0214
ROCPOINTS_O,0.4133,0.0017,0.0214,0.2368,0.0214
ROCPOINTS_O,0.4182,0.0016,0.0214,0.2432,0.0214
ROCPOINTS_O,0.4233,0.0015,0.0214,0.2571,0.0214
ROCPOINTS_O,0.4267,0.0014,0.0214,0.2727,0.0214
ROCPOINTS_O,0.4332,0.0013,0.0214,0.2813,0.0214
ROCPOINTS_O,0.4333,0.0013,0.0214,0.2903,0.0214
ROCPOINTS_O,0.4339,0.0012,0.0214,0.3000,0.0214
ROCPOINTS_O,0.4367,0.0012,0.0214,0.3103,0.0214
ROCPOINTS_O,0.4400,0.0011,0.0190,0.2963,0.0190
ROCPOINTS_O,0.4433,0.0010,0.0190,0.3077,0.0190
ROCPOINTS_O,0.4473,0.0010,0.0167,0.2917,0.0167
ROCPOINTS_O,0.4588,0.0009,0.0167,0.3043,0.0167
ROCPOINTS_O,0.4733,0.0009,0.0167,0.3182,0.0167
ROCPOINTS_O,0.4813,0.0009,0.0143,0.2857,0.0143
ROCPOINTS_O,0.4833,0.0008,0.0143,0.3000,0.0143
ROCPOINTS_O,0.5067,0.0008,0.0143,0.3158,0.0143
ROCPOINTS_O,0.5167,0.0007,0.0143,0.3333,0.0143
ROCPOINTS_O,0.5200,0.0006,0.0143,0.3529,0.0143
ROCPOINTS_O,0.5567,0.0006,0.0143,0.3750,0.0143
ROCPOINTS_O,0.5634,0.0005,0.0143,0.4000,0.0143
ROCPOINTS_O,0.5767,0.0005,0.0119,0.3571,0.0119
ROCPOINTS_O,0.5833,0.0005,0.0119,0.3846,0.0119
ROCPOINTS_O,0.5867,0.0004,0.0119,0.4167,0.0119
ROCPOINTS_O,0.6067,0.0003,0.0119,0.4545,0.0119
ROCPOINTS_O,0.6109,0.0003,0.0119,0.5000,0.0119
ROCPOINTS_O,0.6117,0.0002,0.0119,0.5556,0.0119
ROCPOINTS_O,0.6500,0.0002,0.0095,0.5000,0.0095
ROCPOINTS_O,0.6525,0.0002,0.0095,0.5714,0.0095
ROCPOINTS_O,0.6733,0.0001,0.0095,0.6667,0.0095
ROCPOINTS_O,0.7500,0.0001,0.0095,0.8000,0.0095
ROCPOINTS_O,0.7867,0.0000,0.0095,1.0000,0.0095
ROCPOINTS_O,0.9167,0.0000,0.0071,1.0000,0.0071
ROCPOINTS_O,0.9400,0.0000,0.0048,1.0000,0.0048
ROCPOINTS_O,0.9500,0.0000,0.0024,1.0000,0.0024
ROCPOINTS_O,0.9500,0.0000,0.0000,0.0000,0.0000
ROCPOINTS_U,0.0000,1.0000,1.0000,0.0083,1.0000
ROCPOINTS_U,0.0000,0.5106,0.7007,0.0114,0.7007
ROCPOINTS_U,0.0000,0.5105,0.7007,0.0114,0.7007
ROCPOINTS_U,0.0000,0.5104,0.7007,0.0114,0.7007
ROCPOINTS_U,0.0000,0.5104,0.7007,0.0114,0.7007
ROCPOINTS_U,0.0000,0.5103,0.7007,0.0114,0.7007
ROCPOINTS_U,0.0000,0.5103,0.7007,0.0114,0.7007
ROCPOINTS_U,0.0000,0.5102,0.7007,0.0114,0.7007
ROCPOINTS_U,0.0000,0.5101,0.7007,0.0114,0.7007
ROCPOINTS_U,0.0000,0.5100,0.7007,0.0114,0.7007
ROCPOINTS_U,0.0000,0.5100,0.7007,0.0114,0.7007
ROCPOINTS_U,0.0000,0.5099,0.7007,0.0114,0.7007
ROCPOINTS_U,0.0000,0.5099,0.7007,0.0114,0.7007
ROCPOINTS_U,0.0000,0.5098,0.7007,0.0114,0.7007
ROCPOINTS_U,0.0000,0.5097,0.7007,0.0114,0.7007
ROCPOINTS_U,0.0000,0.5096,0.7007,0.0114,0.7007
ROCPOINTS_U,0.0000,0.5096,0.7007,0.0114,0.7007
ROCPOINTS_U,0.0000,0.5095,0.7007,0.0114,0.7007
ROCPOINTS_U,0.0000,0.5095,0.7007,0.0114,0.7007
ROCPOINTS_U,0.0000,0.5094,0.7007,0.0114,0.7007
ROCPOINTS_U,0.0000,0.5094,0.7007,0.0114,0.7007
ROCPOINTS_U,0.0000,0.5093,0.7007,0.0114,0.7007
ROCPOINTS_U,0.0000,0.5092,0.7007,0.0114,0.7007
ROCPOINTS_U,0.0000,0.5091,0.7007,0.0114,0.7007
ROCPOINTS_U,0.0000,0.5091,0.7007,0.0114,0.7007
ROCPOINTS_U,0.0000,0.5090,0.7007,0.0114,0.7007
ROCPOINTS_U,0.0000,0.5090,0.7007,0.0114,0.7007
ROCPOINTS_U,0.0001,0.5089,0.7007,0.0114,0.7007
ROCPOINTS_U,0.0001,0.5089,0.7007,0.0114,0.7007
ROCPOINTS_U,0.0001,0.5088,0.7007,0.0114,0.7007
ROCPOINTS_U,0.0001,0.5087,0.7007,0.0114,0.7007
ROCPOINTS_U,0.0001,0.5086,0.7007,0.0114,0.7007
ROCPOINTS_U,0.0001,0.5086,0.7007,0.0114,0.7007
ROCPOINTS_U,0.0001,0.5085,0.7007,0.0114,0.7007
ROCPOINTS_U,0.0001,0.5085,0.7007,0.0114,0.7007
ROCPOINTS_U,0.0001,0.5084,0.7007,0.0114,0.7007
ROCPOINTS_U,0.0001,0.5083,0.7007,0.0114,0.7007
ROCPOINTS_U,0.0001,0.5083,0.7007,0.0114,0.7007
ROCPOINTS_U,0.0001,0.5082,0.7007,0.0114,0.7007
ROCPOINTS_U,0.0001,0.5082,0.7007,0.0114,0.7007
ROCPOINTS_U,0.0001,0.5082,0.6939,0.0113,0.6939
ROCPOINTS_U,0.0001,0.5081,0.6939,0.0113,0.6939
ROCPOINTS_U,0.0001,0.5081,0.6939,0.0113,0.6939
ROCPOINTS_U,0.0001,0.5080,0.6939,0.0113,0.6939
ROCPOINTS_U,0.0001,0.5079,0.6939,0.0113,0.6939
ROCPOINTS_U,0.0001,0.5078,0.6939,0.0113,0.6939
ROCPOINTS_U,0.0001,0.5078,0.6939,0.0113,0.6939
ROCPOINTS_U,0.0001,0.5077,0.6939,0.0113,0.6939
ROCPOINTS_U,0.0001,0.5077,0.6939,0.0113,0.6939
ROCPOINTS_U,0.0001,0.5076,0.6939,0.0113,0.6939
ROCPOINTS_U,0.0001,0.5075,0.6939,0.0113,0.6939
ROCPOINTS_U,0.0001,0.5075,0.6939,0.0113,0.6939
ROCPOINTS_U,0.0001,0.5074,0.6939,0.0113,0.6939
ROCPOINTS_U,0.0002,0.5074,0.6939,0.0113,0.6939
ROCPOINTS_U,0.0002,0.5072,0.6939,0.0113,0.6939
ROCPOINTS_U,0.0002,0.5071,0.6939,0.0113,0.6939
ROCPOINTS_U,0.0002,0.5070,0.6939,0.0113,0.6939
ROCPOINTS_U,0.0002,0.5070,0.6939,0.0113,0.6939
ROCPOINTS_U,0.0002,0.5069,0.6939,0.0113,0.6939
ROCPOINTS_U,0.0002,0.5067,0.6939,0.0113,0.6939
ROCPOINTS_U,0.0002,0.5067,0.6939,0.0113,0.6939
ROCPOINTS_U,0.0002,0.5066,0.6939,0.0113,0.6939
ROCPOINTS_U,0.0002,0.5065,0.6939,0.0113,0.6939
ROCPOINTS_U,0.0002,0.5064,0.6939,0.0113,0.6939
ROCPOINTS_U,0.0002,0.5063,0.6939,0.0113,0.6939
ROCPOINTS_U,0.0002,0.5062,0.6939,0.0113,0.6939
ROCPOINTS_U,0.0002,0.5061,0.6939,0.0113,0.6939
ROCPOINTS_U,0.0002,0.5061,0.6939,0.0113,0.6939
ROCPOINTS_U,0.0002,0.5060,0.6939,0.0113,0.6939
ROCPOINTS_U,0.0003,0.5059,0.6939,0.0113,0.6939
ROCPOINTS_U,0.0003,0.5059,0.6939,0.0113,0.6939
ROCPOINTS_U,0.0003,0.5058,0.6939,0.0113,0.6939
ROCPOINTS_U,0.0003,0.5058,0.6939,0.0113,0.6939
ROCPOINTS_U,0.0003,0.5057,0.6939,0.0113,0.6939
ROCPOINTS_U,0.0003,0.5057,0.6939,0.0114,0.6939
ROCPOINTS_U,0.0003,0.5056,0.6939,0.0114,0.6939
ROCPOINTS_U,0.0003,0.5055,0.6939,0.0114,0.6939
ROCPOINTS_U,0.0003,0.5055,0.6939,0.0114,0.6939
ROCPOINTS_U,0.0003,0.5054,0.6939,0.0114,0.6939
ROCPOINTS_U,0.0003,0.5053,0.6939,0.0114,0.6939
ROCPOINTS_U,0.0003,0.5053,0.6939,0.0114,0.6939
ROCPOINTS_U,0.0003,0.5052,0.6939,0.0114,0.6939
ROCPOINTS_U,0.0003,0.5052,0.6939,0.0114,0.6939
ROCPOINTS_U,0.0003,0.5050,0.6939,0.0114,0.6939
ROCPOINTS_U,0.0004,0.5050,0.6939,0.0114,0.6939
ROCPOINTS_U,0.0004,0.5049,0.6939,0.0114,0.6939
ROCPOINTS_U,0.0004,0.5049,0.6939,0.0114,0.6939
ROCPOINTS_U,0.0004,0.5048,0.6939,0.0114,0.6939
ROCPOINTS_U,0.0004,0.5048,0.6939,0.0114,0.6939
ROCPOINTS_U,0.0005,0.5047,0.6939,0.0114,0.6939
ROCPOINTS_U,0.0005,0.5046,0.6939,0.0114,0.6939
ROCPOINTS_U,0.0005,0.5046,0.6939,0.0114,0.6939
ROCPOINTS_U,0.0005,0.5045,0.6939,0.0114,0.6939
ROCPOINTS_U,0.0005,0.5045,0.6939,0.0114,0.6939
ROCPOINTS_U,0.0005,0.5044,0.6939,0.0114,0.6939
ROCPOINTS_U,0.0006,0.5044,0.6939,0.0114,0.6939
ROCPOINTS_U,0.0006,0.5043,0.6939,0.0114,0.6939
ROCPOINTS_U,0.0006,0.5042,0.6939,0.0114,0.6939
ROCPOINTS_U,0.0006,0.5041,0.6939,0.0114,0.6939
ROCPOINTS_U,0.0007,0.5041,0.6939,0.0114,0.6939
ROCPOINTS_U,0.0007,0.5039,0.6939,0.0114,0.6939
ROCPOINTS_U,0.0007,0.5038,0.6939,0.0114,0.6939
ROCPOINTS_U,0.0007,0.5038,0.6939,0.0114,0.6939
ROCPOINTS_U,0.0008,0.5037,0.6939,0.0114,0.6939
ROCPOINTS_U,0.0008,0.5037,0.6939,0.0114,0.6939
ROCPOINTS_U,0.0008,0.5036,0.6939,0.0114,0.6939
ROCPOINTS_U,0.0009,0.5036,0.6939,0.0114,0.6939
ROCPOINTS_U,0.0009,0.5035,0.6939,0.0114,0.6939
ROCPOINTS_U,0.0009,0.5034,0.6939,0.0114,0.6939
ROCPOINTS_U,0.0009,0.5034,0.6939,0.0114,0.6939
ROCPOINTS_U,0.0009,0.5033,0.6939,0.0114,0.6939
ROCPOINTS_U,0.0010,0.5033,0.6939,0.0114,0.6939
ROCPOINTS_U,0.0010,0.5032,0.6939,0.0114,0.6939
ROCPOINTS_U,0.0010,0.5032,0.6939,0.0114,0.6939
ROCPOINTS_U,0.0010,0.5031,0.6939,0.0114,0.6939
ROCPOINTS_U,0.0011,0.5030,0.6939,0.0114,0.6939
ROCPOINTS_U,0.0011,0.5030,0.6939,0.0114,0.6939
ROCPOINTS_U,0.0011,0.5029,0.6939,0.0114,0.6939
ROCPOINTS_U,0.0011,0.5029,0.6939,0.0114,0.6939
ROCPOINTS_U,0.0011,0.5027,0.6939,0.0114,0.6939
ROCPOINTS_U,0.0012,0.5026,0.6939,0.0114,0.6939
ROCPOINTS_U,0.0012,0.5026,0.6939,0.0114,0.6939
ROCPOINTS_U,0.0012,0.5025,0.6939,0.0114,0.6939
ROCPOINTS_U,0.0013,0.5025,0.6939,0.0114,0.6939
ROCPOINTS_U,0.0013,0.5024,0.6939,0.0114,0.6939
ROCPOINTS_U,0.0014,0.5024,0.6939,0.0114,0.6939
ROCPOINTS_U,0.0014,0.5023,0.6939,0.0114,0.6939
ROCPOINTS_U,0.0015,0.5022,0.6939,0.0114,0.6939
ROCPOINTS_U,0.0015,0.5022,0.6939,0.0114,0.6939
ROCPOINTS_U,0.0016,0.5021,0.6939,0.0114,0.6939
ROCPOINTS_U,0.0016,0.5021,0.6939,0.0114,0.6939
ROCPOINTS_U,0.0017,0.5020,0.6939,0.0114,0.6939
ROCPOINTS_U,0.0017,0.5020,0.6939,0.0114,0.6939
ROCPOINTS_U,0.0017,0.5013,0.6939,0.0114,0.6939
ROCPOINTS_U,0.0018,0.5013,0.6939,0.0114,0.6939
ROCPOINTS_U,0.0020,0.5012,0.6939,0.0115,0.6939
ROCPOINTS_U,0.0021,0.5012,0.6939,0.0115,0.6939
ROCPOINTS_U,0.0022,0.5011,0.6939,0.0115,0.6939
ROCPOINTS_U,0.0022,0.5011,0.6939,0.0115,0.6939
ROCPOINTS_U,0.0023,0.5010,0.6939,0.0115,0.6939
ROCPOINTS_U,0.0024,0.5009,0.6939,0.0115,0.6939
ROCPOINTS_U,0.0025,0.5009,0.6939,0.0115,0.6939
ROCPOINTS_U,0.0025,0.5008,0.6939,0.0115,0.6939
ROCPOINTS_U,0.0027,0.5008,0.6939,0.0115,0.6939
ROCPOINTS_U,0.0028,0.5007,0.6939,0.0115,0.6939
ROCPOINTS_U,0.0028,0.5007,0.6939,0.0115,0.6939
ROCPOINTS_U,0.0029,0.5006,0.6939,0.0115,0.6939
ROCPOINTS_U,0.0029,0.5005,0.6939,0.0115,0.6939
ROCPOINTS_U,0.0029,0.5005,0.6939,0.0115,0.6939
ROCPOINTS_U,0.0033,0.5004,0.6939,0.0115,0.6939
ROCPOINTS_U,0.0033,0.5001,0.6939,0.0115,0.6939
ROCPOINTS_U,0.0033,0.3476,0.5782,0.0137,0.5782
ROCPOINTS_U,0.0033,0.3469,0.5782,0.0138,0.5782
ROCPOINTS_U,0.0034,0.3468,0.5782,0.0138,0.5782
ROCPOINTS_U,0.0034,0.3467,0.5782,0.0138,0.5782
ROCPOINTS_U,0.0034,0.3467,0.5782,0.0138,0.5782
ROCPOINTS_U,0.0034,0.3466,0.5782,0.0138,0.5782
ROCPOINTS_U,0.0034,0.3466,0.5782,0.0138,0.5782
ROCPOINTS_U,0.0035,0.3465,0.5782,0.0138,0.5782
ROCPOINTS_U,0.0035,0.3465,0.5782,0.0138,0.5782
ROCPOINTS_U,0.0036,0.3464,0.5782,0.0138,0.5782
ROCPOINTS_U,0.0036,0.3463,0.5782,0.0138,0.5782
ROCPOINTS_U,0.0036,0.3463,0.5782,0.0138,0.5782
ROCPOINTS_U,0.0037,0.3462,0.5782,0.0138,0.5782
ROCPOINTS_U,0.0037,0.3462,0.5782,0.0138,0.5782
ROCPOINTS_U,0.0037,0.3461,0.5782,0.0138,0.5782
ROCPOINTS_U,0.0039,0.3461,0.5782,0.0138,0.5782
ROCPOINTS_U,0.0039,0.3460,0.5782,0.0138,0.5782
ROCPOINTS_U,0.0040,0.3460,0.5782,0.0138,0.5782
ROCPOINTS_U,0.0040,0.3459,0.5782,0.0138,0.5782
ROCPOINTS_U,0.0040,0.3457,0.5782,0.0138,0.5782
ROCPOINTS_U,0.0041,0.3457,0.5782,0.0138,0.5782
ROCPOINTS_U,0.0042,0.3456,0.5782,0.0138,0.5782
ROCPOINTS_U,0.0043,0.3456,0.5782,0.0138,0.5782
ROCPOINTS_U,0.0043,0.3437,0.5714,0.0137,0.5714
ROCPOINTS_U,0.0043,0.3437,0.5714,0.0137,0.5714
ROCPOINTS_U,0.0043,0.3436,0.5714,0.0137,0.5714
ROCPOINTS_U,0.0043,0.3436,0.5714,0.0137,0.5714
ROCPOINTS_U,0.0044,0.3417,0.5646,0.0136,0.5646
ROCPOINTS_U,0.0044,0.3416,0.5646,0.0136,0.5646
ROCPOINTS_U,0.0044,0.3416,0.5646,0.0136,0.5646
ROCPOINTS_U,0.0047,0.3415,0.5646,0.0136,0.5646
ROCPOINTS_U,0.0050,0.3414,0.5646,0.0136,0.5646
ROCPOINTS_U,0.0051,0.3412,0.5646,0.0137,0.5646
ROCPOINTS_U,0.0051,0.3412,0.5646,0.0137,0.5646
ROCPOINTS_U,0.0052,0.3411,0.5646,0.0137,0.5646
ROCPOINTS_U,0.0053,0.3411,0.5646,0.0137,0.5646
ROCPOINTS_U,0.0053,0.3410,0.5646,0.0137,0.5646
ROCPOINTS_U,0.0053,0.3409,0.5646,0.0137,0.5646
ROCPOINTS_U,0.0054,0.3409,0.5646,0.0137,0.5646
ROCPOINTS_U,0.0054,0.3408,0.5646,0.0137,0.5646
ROCPOINTS_U,0.0056,0.3408,0.5646,0.0137,0.5646
ROCPOINTS_U,0.0056,0.3407,0.5646,0.0137,0.5646
ROCPOINTS_U,0.0056,0.3407,0.5646,0.0137,0.5646
ROCPOINTS_U,0.0057,0.3398,0.5646,0.0137,0.5646
ROCPOINTS_U,0.0058,0.3397,0.5646,0.0137,0.5646
ROCPOINTS_U,0.0058,0.3397,0.5646,0.0137,0.5646
ROCPOINTS_U,0.0060,0.3396,0.5646,0.0137,0.5646
ROCPOINTS_U,0.0061,0.3387,0.5646,0.0138,0.5646
ROCPOINTS_U,0.0061,0.3387,0.5646,0.0138,0.5646
ROCPOINTS_U,0.0062,0.3378,0.5646,0.0138,0.5646
ROCPOINTS_U,0.0062,0.3368,0.5646,0.0138,0.5646
ROCPOINTS_U,0.0063,0.3362,0.5646,0.0139,0.5646
ROCPOINTS_U,0.0065,0.3356,0.5646,0.0139,0.5646
ROCPOINTS_U,0.0065,0.3355,0.5646,0.0139,0.5646
ROCPOINTS_U,0.0066,0.3355,0.5646,0.0139,0.5646
ROCPOINTS_U,0.0066,0.3347,0.5646,0.0139,0.5646
ROCPOINTS_U,0.0067,0.3334,0.5646,0.0140,0.5646
ROCPOINTS_U,0.0067,0.3329,0.5646,0.0140,0.5646
ROCPOINTS_U,0.0067,0.2483,0.4558,0.0151,0.4558
ROCPOINTS_U,0.0067,0.2481,0.4558,0.0151,0.4558
ROCPOINTS_U,0.0067,0.2480,0.4558,0.0151,0.4558
ROCPOINTS_U,0.0068,0.2479,0.4558,0.0151,0.4558
ROCPOINTS_U,0.0069,0.2464,0.4558,0.0152,0.4558
ROCPOINTS_U,0.0069,0.2463,0.4558,0.0152,0.4558
ROCPOINTS_U,0.0069,0.2463,0.4558,0.0152,0.4558
ROCPOINTS_U,0.0072,0.2462,0.4558,0.0153,0.4558
ROCPOINTS_U,0.0072,0.2462,0.4558,0.0153,0.4558
ROCPOINTS_U,0.0072,0.2461,0.4558,0.0153,0.4558
ROCPOINTS_U,0.0074,0.2461,0.4558,0.0153,0.4558
ROCPOINTS_U,0.0075,0.2460,0.4558,0.0153,0.4558
ROCPOINTS_U,0.0075,0.2459,0.4558,0.0153,0.4558
ROCPOINTS_U,0.0076,0.2458,0.4558,0.0153,0.4558
ROCPOINTS_U,0.0076,0.2449,0.4558,0.0153,0.4558
ROCPOINTS_U,0.0077,0.2433,0.4558,0.0154,0.4558
ROCPOINTS_U,0.0077,0.2418,0.4558,0.0155,0.4558
ROCPOINTS_U,0.0078,0.2401,0.4558,0.0156,0.4558
ROCPOINTS_U,0.0078,0.2389,0.4558,0.0157,0.4558
ROCPOINTS_U,0.0079,0.2389,0.4558,0.0157,0.4558
ROCPOINTS_U,0.0079,0.2388,0.4558,0.0157,0.4558
ROCPOINTS_U,0.0081,0.2388,0.4558,0.0157,0.4558
ROCPOINTS_U,0.0082,0.2387,0.4558,0.0157,0.4558
ROCPOINTS_U,0.0082,0.2368,0.4558,0.0159,0.4558
ROCPOINTS_U,0.0083,0.2355,0.4558,0.0159,0.4558
ROCPOINTS_U,0.0083,0.2354,0.4558,0.0159,0.4558
ROCPOINTS_U,0.0083,0.2336,0.4558,0.0161,0.4558
ROCPOINTS_U,0.0086,0.2335,0.4558,0.0161,0.4558
ROCPOINTS_U,0.0089,0.2334,0.4558,0.0161,0.4558
ROCPOINTS_U,0.0089,0.2333,0.4558,0.0161,0.4558
ROCPOINTS_U,0.0094,0.2332,0.4558,0.0161,0.4558
ROCPOINTS_U,0.0098,0.2331,0.4558,0.0161,0.4558
ROCPOINTS_U,0.0100,0.2331,0.4558,0.0161,0.4558
ROCPOINTS_U,0.0100,0.2328,0.4558,0.0161,0.4558
ROCPOINTS_U,0.0100,0.1782,0.3946,0.0182,0.3946
ROCPOINTS_U,0.0101,0.1781,0.3946,0.0182,0.3946
ROCPOINTS_U,0.0101,0.1780,0.3946,0.0182,0.3946
ROCPOINTS_U,0.0102,0.1780,0.3946,0.0182,0.3946
ROCPOINTS_U,0.0103,0.1779,0.3946,0.0182,0.3946
ROCPOINTS_U,0.0108,0.1779,0.3946,0.0182,0.3946
ROCPOINTS_U,0.0109,0.1778,0.3946,0.0182,0.3946
ROCPOINTS_U,0.0109,0.1778,0.3946,0.0182,0.3946
ROCPOINTS_U,0.0114,0.1777,0.3946,0.0182,0.3946
ROCPOINTS_U,0.0115,0.1776,0.3946,0.0182,0.3946
ROCPOINTS_U,0.0120,0.1776,0.3946,0.0183,0.3946
ROCPOINTS_U,0.0122,0.1775,0.3946,0.0183,0.3946
ROCPOINTS_U,0.0128,0.1775,0.3946,0.0183,0.3946
ROCPOINTS_U,0.0133,0.1774,0.3946,0.0183,0.3946
ROCPOINTS_U,0.0133,0.1774,0.3946,0.0183,0.3946
ROCPOINTS_U,0.0133,0.1772,0.3946,0.0183,0.3946
ROCPOINTS_U,0.0133,0.1420,0.3741,0.0216,0.3741
ROCPOINTS_U,0.0134,0.1416,0.3741,0.0216,0.3741
ROCPOINTS_U,0.0136,0.1415,0.3741,0.0216,0.3741
ROCPOINTS_U,0.0136,0.1414,0.3741,0.0217,0.3741
ROCPOINTS_U,0.0136,0.1414,0.3741,0.0217,0.3741
ROCPOINTS_U,0.0142,0.1413,0.3741,0.0217,0.3741
ROCPOINTS_U,0.0142,0.1413,0.3741,0.0217,0.3741
ROCPOINTS_U,0.0147,0.1412,0.3741,0.0217,0.3741
ROCPOINTS_U,0.0149,0.1412,0.3741,0.0217,0.3741
ROCPOINTS_U,0.0150,0.1411,0.3741,0.0217,0.3741
ROCPOINTS_U,0.0160,0.1410,0.3741,0.0217,0.3741
ROCPOINTS_U,0.0167,0.1409,0.3741,0.0217,0.3741
ROCPOINTS_U,0.0167,0.1409,0.3741,0.0217,0.3741
ROCPOINTS_U,0.0167,0.1142,0.3197,0.0229,0.3197
ROCPOINTS_U,0.0167,0.1141,0.3197,0.0229,0.3197
ROCPOINTS_U,0.0167,0.1140,0.3197,0.0229,0.3197
ROCPOINTS_U,0.0167,0.1140,0.3197,0.0229,0.3197
ROCPOINTS_U,0.0167,0.1139,0.3197,0.0229,0.3197
ROCPOINTS_U,0.0168,0.1138,0.3197,0.0230,0.3197
ROCPOINTS_U,0.0170,0.1138,0.3197,0.0230,0.3197
ROCPOINTS_U,0.0173,0.1137,0.3197,0.0230,0.3197
ROCPOINTS_U,0.0174,0.1137,0.3197,0.0230,0.3197
ROCPOINTS_U,0.0178,0.1134,0.3129,0.0226,0.3129
ROCPOINTS_U,0.0183,0.1133,0.3129,0.0226,0.3129
ROCPOINTS_U,0.0187,0.1133,0.3129,0.0226,0.3129
ROCPOINTS_U,0.0189,0.1132,0.3129,0.0226,0.3129
ROCPOINTS_U,0.0192,0.1132,0.3129,0.0226,0.3129
ROCPOINTS_U,0.0193,0.1131,0.3129,0.0226,0.3129
ROCPOINTS_U,0.0200,0.1126,0.3061,0.0222,0.3061
ROCPOINTS_U,0.0200,0.1125,0.3061,0.0223,0.3061
ROCPOINTS_U,0.0205,0.0950,0.2857,0.0245,0.2857
ROCPOINTS_U,0.0208,0.0949,0.2857,0.0246,0.2857
ROCPOINTS_U,0.0211,0.0949,0.2857,0.0246,0.2857
ROCPOINTS_U,0.0211,0.0948,0.2857,0.0246,0.2857
ROCPOINTS_U,0.0217,0.0948,0.2857,0.0246,0.2857
ROCPOINTS_U,0.0228,0.0947,0.2857,0.0246,0.2857
ROCPOINTS_U,0.0233,0.0947,0.2857,0.0246,0.2857
ROCPOINTS_U,0.0236,0.0787,0.2585,0.0267,0.2585
ROCPOINTS_U,0.0239,0.0787,0.2585,0.0268,0.2585
ROCPOINTS_U,0.0245,0.0786,0.2585,0.0268,0.2585
ROCPOINTS_U,0.0265,0.0785,0.2585,0.0268,0.2585
ROCPOINTS_U,0.0267,0.0785,0.2585,0.0268,0.2585
ROCPOINTS_U,0.0267,0.0674,0.2585,0.0311,0.2585
ROCPOINTS_U,0.0274,0.0674,0.2585,0.0311,0.2585
ROCPOINTS_U,0.0278,0.0673,0.2585,0.0311,0.2585
ROCPOINTS_U,0.0281,0.0673,0.2517,0.0304,0.2517
ROCPOINTS_U,0.0281,0.0672,0.2517,0.0304,0.2517
ROCPOINTS_U,0.0289,0.0672,0.2517,0.0304,0.2517
ROCPOINTS_U,0.0300,0.0671,0.2517,0.0304,0.2517
ROCPOINTS_U,0.0300,0.0670,0.2517,0.0305,0.2517
ROCPOINTS_U,0.0300,0.0670,0.2517,0.0305,0.2517
ROCPOINTS_U,0.0303,0.0578,0.2177,0.0305,0.2177
ROCPOINTS_U,0.0307,0.0578,0.2177,0.0306,0.2177
ROCPOINTS_U,0.0308,0.0577,0.2177,0.0306,0.2177
ROCPOINTS_U,0.0311,0.0577,0.2177,0.0306,0.2177
ROCPOINTS_U,0.0312,0.0576,0.2177,0.0307,0.2177
ROCPOINTS_U,0.0317,0.0575,0.2177,0.0307,0.2177
ROCPOINTS_U,0.0322,0.0574,0.2177,0.0307,0.2177
ROCPOINTS_U,0.0322,0.0573,0.2177,0.0308,0.2177
ROCPOINTS_U,0.0331,0.0572,0.2177,0.0309,0.2177
ROCPOINTS_U,0.0333,0.0571,0.2177,0.0309,0.2177
ROCPOINTS_U,0.0333,0.0488,0.1973,0.0327,0.1973
ROCPOINTS_U,0.0340,0.0487,0.1973,0.0328,0.1973
ROCPOINTS_U,0.0343,0.0485,0.1973,0.0329,0.1973
ROCPOINTS_U,0.0343,0.0482,0.1973,0.0331,0.1973
ROCPOINTS_U,0.0344,0.0478,0.1973,0.0334,0.1973
ROCPOINTS_U,0.0344,0.0477,0.1973,0.0334,0.1973
ROCPOINTS_U,0.0350,0.0476,0.1973,0.0335,0.1973
ROCPOINTS_U,0.0352,0.0473,0.1973,0.0337,0.1973
ROCPOINTS_U,0.0353,0.0468,0.1973,0.0340,0.1973
ROCPOINTS_U,0.0353,0.0468,0.1973,0.0341,0.1973
ROCPOINTS_U,0.0361,0.0467,0.1973,0.0341,0.1973
ROCPOINTS_U,0.0367,0.0465,0.1973,0.0343,0.1973
ROCPOINTS_U,0.0382,0.0414,0.1769,0.0345,0.1769
ROCPOINTS_U,0.0383,0.0414,0.1769,0.0345,0.1769
ROCPOINTS_U,0.0384,0.0413,0.1769,0.0346,0.1769
ROCPOINTS_U,0.0392,0.0413,0.1769,0.0346,0.1769
ROCPOINTS_U,0.0396,0.0408,0.1769,0.0350,0.1769
ROCPOINTS_U,0.0400,0.0407,0.1769,0.0351,0.1769
ROCPOINTS_U,0.0406,0.0356,0.1701,0.0384,0.1701
ROCPOINTS_U,0.0422,0.0356,0.1701,0.0385,0.1701
ROCPOINTS_U,0.0433,0.0355,0.1701,0.0386,0.1701
ROCPOINTS_U,0.0435,0.0317,0.1633,0.0413,0.1633
ROCPOINTS_U,0.0454,0.0316,0.1633,0.0414,0.1633
ROCPOINTS_U,0.0462,0.0316,0.1565,0.0397,0.1565
ROCPOINTS_U,0.0467,0.0315,0.1565,0.0399,0.1565
ROCPOINTS_U,0.0467,0.0314,0.1565,0.0401,0.1565
ROCPOINTS_U,0.0476,0.0281,0.1429,0.0408,0.1429
ROCPOINTS_U,0.0478,0.0281,0.1429,0.0409,0.1429
ROCPOINTS_U,0.0490,0.0280,0.1429,0.0409,0.1429
ROCPOINTS_U,0.0493,0.0279,0.1429,0.0411,0.1429
ROCPOINTS_U,0.0500,0.0277,0.1429,0.0414,0.1429
ROCPOINTS_U,0.0512,0.0252,0.1361,0.0432,0.1361
ROCPOINTS_U,0.0533,0.0250,0.1361,0.0435,0.1361
ROCPOINTS_U,0.0533,0.0225,0.1293,0.0459,0.1293
ROCPOINTS_U,0.0543,0.0224,0.1293,0.0460,0.1293
ROCPOINTS_U,0.0553,0.0223,0.1293,0.0462,0.1293
ROCPOINTS_U,0.0567,0.0223,0.1293,0.0463,0.1293
ROCPOINTS_U,0.0567,0.0221,0.1293,0.0466,0.1293
ROCPOINTS_U,0.0580,0.0203,0.1156,0.0456,0.1156
ROCPOINTS_U,0.0597,0.0202,0.1156,0.0457,0.1156
ROCPOINTS_U,0.0600,0.0201,0.1156,0.0458,0.1156
ROCPOINTS_U,0.0624,0.0185,0.0952,0.0413,0.0952
ROCPOINTS_U,0.0633,0.0184,0.0952,0.0414,0.0952
ROCPOINTS_U,0.0637,0.0172,0.0952,0.0443,0.0952
ROCPOINTS_U,0.0650,0.0171,0.0952,0.0444,0.0952
ROCPOINTS_U,0.0667,0.0171,0.0952,0.0446,0.0952
ROCPOINTS_U,0.0675,0.0155,0.0952,0.0490,0.0952
ROCPOINTS_U,0.0685,0.0154,0.0952,0.0491,0.0952
ROCPOINTS_U,0.0700,0.0154,0.0952,0.0493,0.0952
ROCPOINTS_U,0.0733,0.0143,0.0816,0.0455,0.0816
ROCPOINTS_U,0.0740,0.0134,0.0680,0.0407,0.0680
ROCPOINTS_U,0.0767,0.0134,0.0680,0.0408,0.0680
ROCPOINTS_U,0.0800,0.0125,0.0612,0.0393,0.0612
ROCPOINTS_U,0.0800,0.0118,0.0612,0.0415,0.0612
ROCPOINTS_U,0.0833,0.0117,0.0612,0.0419,0.0612
ROCPOINTS_U,0.0867,0.0111,0.0544,0.0394,0.0544
ROCPOINTS_U,0.0867,0.0104,0.0476,0.0370,0.0476
ROCPOINTS_U,0.0871,0.0103,0.0476,0.0372,0.0476
ROCPOINTS_U,0.0900,0.0102,0.0476,0.0374,0.0476
ROCPOINTS_U,0.0915,0.0100,0.0476,0.0385,0.0476
ROCPOINTS_U,0.0920,0.0099,0.0476,0.0387,0.0476
ROCPOINTS_U,0.0933,0.0098,0.0476,0.0389,0.0476
ROCPOINTS_U,0.0938,0.0092,0.0476,0.0417,0.0476
ROCPOINTS_U,0.0954,0.0091,0.0476,0.0419,0.0476
ROCPOINTS_U,0.0958,0.0091,0.0476,0.0422,0.0476
ROCPOINTS_U,0.0967,0.0090,0.0476,0.0424,0.0476
ROCPOINTS_U,0.0976,0.0085,0.0476,0.0446,0.0476
ROCPOINTS_U,0.0996,0.0085,0.0476,0.0449,0.0476
ROCPOINTS_U,0.1000,0.0084,0.0476,0.0452,0.0476
ROCPOINTS_U,0.1000,0.0080,0.0408,0.0408,0.0408
ROCPOINTS_U,0.1033,0.0080,0.0408,0.0411,0.0408
ROCPOINTS_U,0.1059,0.0072,0.0340,0.0379,0.0340
ROCPOINTS_U,0.1061,0.0072,0.0340,0.0382,0.0340
ROCPOINTS_U,0.1067,0.0071,0.0340,0.0385,0.0340
ROCPOINTS_U,0.1079,0.0067,0.0340,0.0410,0.0340
ROCPOINTS_U,0.1100,0.0065,0.0340,0.0417,0.0340
ROCPOINTS_U,0.1133,0.0063,0.0340,0.0431,0.0340
ROCPOINTS_U,0.1143,0.0061,0.0340,0.0446,0.0340
ROCPOINTS_U,0.1152,0.0060,0.0340,0.0450,0.0340
ROCPOINTS_U,0.1167,0.0060,0.0340,0.0455,0.0340
ROCPOINTS_U,0.1167,0.0056,0.0340,0.0485,0.0340
ROCPOINTS_U,0.1200,0.0055,0.0340,0.0490,0.0340
ROCPOINTS_U,0.1221,0.0054,0.0340,0.0505,0.0340
ROCPOINTS_U,0.1233,0.0052,0.0340,0.0521,0.0340
ROCPOINTS_U,0.1244,0.0050,0.0340,0.0543,0.0340
ROCPOINTS_U,0.1267,0.0049,0.0340,0.0549,0.0340
ROCPOINTS_U,0.1300,0.0047,0.0272,0.0460,0.0272
ROCPOINTS_U,0.1333,0.0046,0.0272,0.0476,0.0272
ROCPOINTS_U,0.1367,0.0044,0.0272,0.0494,0.0272
ROCPOINTS_U,0.1382,0.0042,0.0272,0.0519,0.0272
ROCPOINTS_U,0.1392,0.0041,0.0272,0.0526,0.0272
ROCPOINTS_U,0.1433,0.0040,0.0272,0.0533,0.0272
ROCPOINTS_U,0.1467,0.0039,0.0272,0.0548,0.0272
ROCPOINTS_U,0.1500,0.0038,0.0272,0.0571,0.0272
ROCPOINTS_U,0.1533,0.0036,0.0272,0.0597,0.0272
ROCPOINTS_U,0.1567,0.0035,0.0272,0.0606,0.0272
ROCPOINTS_U,0.1600,0.0035,0.0272,0.0615,0.0272
ROCPOINTS_U,0.1633,0.0034,0.0272,0.0625,0.0272
ROCPOINTS_U,0.1667,0.0033,0.0272,0.0645,0.0272
ROCPOINTS_U,0.1733,0.0031,0.0272,0.0678,0.0272
ROCPOINTS_U,0.1758,0.0031,0.0272,0.0690,0.0272
ROCPOINTS_U,0.1767,0.0030,0.0272,0.0702,0.0272
ROCPOINTS_U,0.1800,0.0030,0.0272,0.0714,0.0272
ROCPOINTS_U,0.1833,0.0028,0.0272,0.0755,0.0272
ROCPOINTS_U,0.1900,0.0027,0.0272,0.0769,0.0272
ROCPOINTS_U,0.1933,0.0027,0.0272,0.0784,0.0272
ROCPOINTS_U,0.1967,0.0026,0.0272,0.0800,0.0272
ROCPOINTS_U,0.2000,0.0026,0.0272,0.0816,0.0272
ROCPOINTS_U,0.2033,0.0025,0.0272,0.0833,0.0272
ROCPOINTS_U,0.2067,0.0024,0.0272,0.0870,0.0272
ROCPOINTS_U,0.2100,0.0023,0.0272,0.0889,0.0272
ROCPOINTS_U,0.2133,0.0022,0.0272,0.0952,0.0272
ROCPOINTS_U,0.2200,0.0021,0.0272,0.0976,0.0272
ROCPOINTS_U,0.2267,0.0020,0.0272,0.1000,0.0272
ROCPOINTS_U,0.2300,0.0020,0.0272,0.1026,0.0272
ROCPOINTS_U,0.2367,0.0020,0.0204,0.0789,0.0204
ROCPOINTS_U,0.2433,0.0019,0.0204,0.0811,0.0204
ROCPOINTS_U,0.2467,0.0019,0.0204,0.0833,0.0204
ROCPOINTS_U,0.2533,0.0018,0.0204,0.0857,0.0204
ROCPOINTS_U,0.2633,0.0018,0.0204,0.0882,0.0204
ROCPOINTS_U,0.2667,0.0017,0.0204,0.0938,0.0204
ROCPOINTS_U,0.2700,0.0015,0.0204,0.1000,0.0204
ROCPOINTS_U,0.2733,0.0015,0.0136,0.0690,0.0136
ROCPOINTS_U,0.2800,0.0015,0.0068,0.0357,0.0068
ROCPOINTS_U,0.2867,0.0014,0.0068,0.0385,0.0068
ROCPOINTS_U,0.2967,0.0014,0.0068,0.0400,0.0068
ROCPOINTS_U,0.3000,0.0013,0.0068,0.0417,0.0068
ROCPOINTS_U,0.3133,0.0013,0.0068,0.0435,0.0068
ROCPOINTS_U,0.3167,0.0013,0.0000,0.0000,0.0000
ROCPOINTS_U,0.3267,0.0012,0.0000,0.0000,0.0000
ROCPOINTS_U,0.3333,0.0011,0.0000,0.0000,0.0000
ROCPOINTS_U,0.3423,0.0010,0.0000,0.0000,0.0000
ROCPOINTS_U,0.3467,0.0010,0.0000,0.0000,0.0000
ROCPOINTS_U,0.3767,0.0009,0.0000,0.0000,0.0000
ROCPOINTS_U,0.3800,0.0008,0.0000,0.0000,0.0000
ROCPOINTS_U,0.3833,0.0007,0.0000,0.0000,0.0000
ROCPOINTS_U,0.3921,0.0007,0.0000,0.0000,0.0000
ROCPOINTS_U,0.3968,0.0006,0.0000,0.0000,0.0000
ROCPOINTS_U,0.4100,0.0006,0.0000,0.0000,0.0000
ROCPOINTS_U,0.4168,0.0005,0.0000,0.0000,0.0000
ROCPOINTS_U,0.4310,0.0004,0.0000,0.0000,0.0000
ROCPOINTS_U,0.4311,0.0003,0.0000,0.0000,0.0000
ROCPOINTS_U,0.5300,0.0003,0.0000,0.0000,0.0000
ROCPOINTS_U,0.5433,0.0002,0.0000,0.0000,0.0000
ROCPOINTS_U,0.5800,0.0002,0.0000,0.0000,0.0000
ROCPOINTS_U,0.6733,0.0001,0.0000,0.0000,0.0000
ROCPOINTS_U,0.6733,0.0000,0.0000,0.0000,0.0000
ROCPOINTS_?,0.0000,1.0000,0.0000,0.0000,0.0000
ROCPOINTS_?,0.0000,0.0000,0.0000,0.0000,0.0000
TIME,Seconds taken for cross-validation,252393.666000.
IMP_SCORE,1,GO:0045086,1.0000e+00,1.0000e+00
IMP_SCORE,2,GO:0021904,1.0000e+00,1.0000e+00
IMP_SCORE,3,GO:0005680,1.0000e+00,1.0000e+00
IMP_SCORE,4,GO:0003159,1.0000e+00,1.0000e+00
IMP_SCORE,5,GO:0043116,1.0000e+00,1.0000e+00
IMP_SCORE,6,GO:1902894,1.0000e+00,1.0000e+00
IMP_SCORE,7,GO:0010523,1.0000e+00,1.0000e+00
IMP_SCORE,8,GO:0002446,1.0000e+00,1.0000e+00
IMP_SCORE,9,GO:0060544,1.0000e+00,1.0000e+00
IMP_SCORE,10,GO:0060546,1.0000e+00,1.0000e+00
IMP_SCORE,11,GO:1902237,1.0000e+00,1.0000e+00
IMP_SCORE,12,GO:0090201,9.8481e-01,3.0000e+00
IMP_SCORE,13,GO:2000316,9.7277e-01,3.0000e+00
IMP_SCORE,14,GO:0035315,9.7095e-01,1.0000e+00
IMP_SCORE,15,GO:0033004,9.7095e-01,1.0000e+00
IMP_SCORE,16,GO:0008631,9.5915e-01,2.0000e+00
IMP_SCORE,17,GO:0035631,9.5915e-01,2.0000e+00
IMP_SCORE,18,GO:0010766,9.5915e-01,2.0000e+00
IMP_SCORE,19,GO:0007094,9.1830e-01,1.0000e+00
IMP_SCORE,20,GO:0035458,9.1830e-01,1.0000e+00
IMP_SCORE,21,GO:0003203,9.1830e-01,1.0000e+00
IMP_SCORE,22,GO:0010226,9.1830e-01,2.0000e+00
IMP_SCORE,23,GO:0006285,9.1830e-01,1.0000e+00
IMP_SCORE,24,GO:0006171,9.1830e-01,1.0000e+00
IMP_SCORE,25,GO:0060065,9.1830e-01,1.0000e+00
IMP_SCORE,26,GO:0019908,9.1830e-01,1.0000e+00
IMP_SCORE,27,GO:0046606,9.1830e-01,1.0000e+00
IMP_SCORE,28,GO:0016553,9.1830e-01,1.0000e+00
IMP_SCORE,29,GO:0060736,8.1128e-01,1.0000e+00
IMP_SCORE,30,GO:0005104,8.1128e-01,1.0000e+00
IMP_SCORE,31,GO:0090190,8.1128e-01,1.0000e+00
IMP_SCORE,32,GO:0004745,7.3051e-01,8.6000e+01
IMP_SCORE,33,GO:0044217,7.0165e-01,9.0000e+00
IMP_SCORE,34,GO:2000345,6.9155e-01,7.0000e+00
IMP_SCORE,35,GO:0033077,6.8743e-01,5.0000e+00
IMP_SCORE,36,GO:0042093,6.8288e-01,4.0000e+00
IMP_SCORE,37,GO:0045730,6.7817e-01,3.0000e+00
IMP_SCORE,38,GO:0061154,6.7582e-01,3.0000e+00
IMP_SCORE,39,GO:0034236,6.7118e-01,1.4000e+01
IMP_SCORE,40,GO:0048745,6.6694e-01,3.0000e+00
IMP_SCORE,41,GO:1903432,6.6553e-01,6.0000e+00
IMP_SCORE,42,GO:0090557,6.5988e-01,2.0000e+00
IMP_SCORE,43,GO:0042994,6.5921e-01,6.0000e+00
IMP_SCORE,44,GO:0005159,6.5586e-01,4.0000e+00
IMP_SCORE,45,GO:0051481,6.5002e-01,1.0000e+00
IMP_SCORE,46,GO:0010758,6.4523e-01,8.0000e+00
IMP_SCORE,47,GO:0002934,6.4354e-01,4.0000e+00
IMP_SCORE,48,GO:0007260,6.2581e-01,2.0000e+00
IMP_SCORE,49,GO:0043302,6.1530e-01,1.0000e+01
IMP_SCORE,50,GO:0070344,6.1222e-01,3.0000e+00
IMP_SCORE,51,GO:0000152,6.0799e-01,6.0000e+00
IMP_SCORE,52,GO:0043586,6.0615e-01,8.0000e+00
IMP_SCORE,53,GO:1905276,6.0527e-01,3.0000e+00
IMP_SCORE,54,GO:0060547,6.0041e-01,3.0000e+00
IMP_SCORE,55,GO:1900078,5.9646e-01,5.0000e+00
IMP_SCORE,56,GO:0004935,5.9427e-01,3.0000e+00
IMP_SCORE,57,GO:0036003,5.9029e-01,3.0000e+00
IMP_SCORE,58,GO:2001273,5.8852e-01,1.2000e+01
IMP_SCORE,59,GO:0042523,5.8529e-01,4.0000e+00
IMP_SCORE,60,GO:0090330,5.8496e-01,2.0000e+00
IMP_SCORE,61,GO:0006379,5.8063e-01,4.5000e+01
IMP_SCORE,62,GO:0009299,5.7717e-01,9.0000e+00
IMP_SCORE,63,GO:0060420,5.7682e-01,3.0000e+00
IMP_SCORE,64,GO:2001026,5.7489e-01,7.0000e+00
IMP_SCORE,65,GO:0031290,5.7404e-01,5.0000e+00
IMP_SCORE,66,GO:0090025,5.7232e-01,6.0000e+00
IMP_SCORE,67,GO:0090199,5.6911e-01,5.0000e+00
IMP_SCORE,68,GO:0060416,5.6902e-01,4.0000e+00
IMP_SCORE,69,GO:0004012,5.6796e-01,5.0000e+00
IMP_SCORE,70,GO:1902337,5.6702e-01,2.0000e+00
IMP_SCORE,71,GO:0008385,5.5450e-01,4.0000e+00
IMP_SCORE,72,GO:0002710,5.5127e-01,3.0000e+00
IMP_SCORE,73,GO:0036120,5.4920e-01,4.0000e+00
IMP_SCORE,74,GO:0015988,5.4735e-01,4.0000e+00
IMP_SCORE,75,GO:0002676,5.4618e-01,2.0000e+00
IMP_SCORE,76,GO:0098586,5.3645e-01,2.0000e+00
IMP_SCORE,77,GO:1902668,5.3367e-01,4.0000e+00
IMP_SCORE,78,GO:0006972,5.3252e-01,4.0000e+00
IMP_SCORE,79,GO:0042416,5.3222e-01,7.0000e+00
IMP_SCORE,80,GO:0090051,5.2993e-01,4.0000e+00
IMP_SCORE,81,GO:1904315,5.2777e-01,4.0000e+00
IMP_SCORE,82,GO:0060236,5.2587e-01,6.0000e+00
IMP_SCORE,83,GO:1903523,5.2509e-01,4.0000e+00
IMP_SCORE,84,GO:0032891,5.2300e-01,6.0000e+00
IMP_SCORE,85,GO:2000001,5.2239e-01,4.0000e+00
IMP_SCORE,86,GO:0002082,5.2225e-01,4.0000e+00
IMP_SCORE,87,GO:0071559,5.2175e-01,9.0000e+00
IMP_SCORE,88,GO:0055007,5.2002e-01,5.0000e+00
IMP_SCORE,89,GO:0034111,5.1840e-01,5.0000e+00
IMP_SCORE,90,GO:0008540,5.1707e-01,2.0000e+00
IMP_SCORE,91,GO:0032098,5.1613e-01,3.0000e+00
IMP_SCORE,92,GO:0034776,5.1069e-01,2.0000e+00
IMP_SCORE,93,GO:0043616,5.1030e-01,4.0000e+00
IMP_SCORE,94,GO:0071732,5.0827e-01,2.0000e+00
IMP_SCORE,95,GO:1904748,5.0746e-01,4.0000e+00
IMP_SCORE,96,GO:0005161,5.0643e-01,4.0000e+00
IMP_SCORE,97,GO:0070670,5.0576e-01,1.3000e+01
IMP_SCORE,98,GO:0071872,5.0559e-01,2.0000e+00
IMP_SCORE,99,GO:0001706,5.0491e-01,2.0000e+00
IMP_SCORE,100,GO:0044224,5.0190e-01,2.0000e+00
IMP_SCORE,101,GO:0031701,5.0028e-01,2.0000e+00
IMP_SCORE,102,GO:0035240,5.0003e-01,2.0000e+00
IMP_SCORE,103,GO:0036119,4.9723e-01,3.0000e+00
IMP_SCORE,104,GO:0032105,4.9560e-01,2.0000e+00
IMP_SCORE,105,GO:1902043,4.9532e-01,6.0000e+00
IMP_SCORE,106,GO:0060314,4.9516e-01,4.0000e+00
IMP_SCORE,107,GO:0043491,4.9386e-01,1.1000e+01
IMP_SCORE,108,GO:0032025,4.9279e-01,3.0000e+00
IMP_SCORE,109,GO:0030877,4.9265e-01,2.0000e+00
IMP_SCORE,110,GO:0044819,4.9264e-01,7.0000e+00
IMP_SCORE,111,GO:0060260,4.9155e-01,4.0000e+00
IMP_SCORE,112,GO:0034375,4.9017e-01,4.0000e+00
IMP_SCORE,113,GO:0045986,4.9005e-01,4.0000e+00
IMP_SCORE,114,GO:0002887,4.8958e-01,5.0000e+00
IMP_SCORE,115,GO:0003995,4.8912e-01,2.0000e+01
IMP_SCORE,116,GO:0033604,4.8872e-01,3.0000e+00
IMP_SCORE,117,GO:0071242,4.8817e-01,5.0000e+00
IMP_SCORE,118,GO:0071871,4.8784e-01,7.0000e+00
IMP_SCORE,119,GO:0044060,4.8694e-01,8.0000e+00
IMP_SCORE,120,GO:0010613,4.8591e-01,6.0000e+00
IMP_SCORE,121,GO:1904896,4.8494e-01,5.0000e+00
IMP_SCORE,122,GO:0034381,4.8385e-01,6.0000e+00
IMP_SCORE,123,GO:0008356,4.8364e-01,5.0000e+00
IMP_SCORE,124,GO:0080182,4.8336e-01,2.0000e+00
IMP_SCORE,125,GO:0032703,4.8336e-01,2.0000e+00
IMP_SCORE,126,GO:0051117,4.8233e-01,9.3000e+01
IMP_SCORE,127,GO:0045943,4.8083e-01,3.0000e+00
IMP_SCORE,128,GO:0048302,4.8028e-01,4.0000e+00
IMP_SCORE,129,GO:0072178,4.7955e-01,6.0000e+00
IMP_SCORE,130,GO:0072001,4.7766e-01,4.0000e+00
IMP_SCORE,131,GO:0006622,4.7743e-01,6.0000e+00
IMP_SCORE,132,GO:0032727,4.7642e-01,8.0000e+00
IMP_SCORE,133,GO:0007168,4.7401e-01,2.0000e+00
IMP_SCORE,134,GO:0022038,4.7209e-01,6.0000e+00
IMP_SCORE,135,GO:0010960,4.7207e-01,2.0000e+00
IMP_SCORE,136,GO:0090184,4.7189e-01,6.0000e+00
IMP_SCORE,137,GO:0042304,4.7159e-01,1.5000e+01
IMP_SCORE,138,GO:0010649,4.7049e-01,2.0000e+00
IMP_SCORE,139,GO:0033158,4.7006e-01,4.0000e+00
IMP_SCORE,140,GO:0005657,4.6778e-01,4.0000e+00
IMP_SCORE,141,GO:0044003,4.6756e-01,1.5000e+01
IMP_SCORE,142,GO:0098801,4.6686e-01,1.3000e+01
IMP_SCORE,143,GO:0019054,4.6368e-01,4.0000e+00
IMP_SCORE,144,GO:0032965,4.6354e-01,9.0000e+00
IMP_SCORE,145,GO:0071257,4.6305e-01,2.0000e+00
IMP_SCORE,146,GO:0032230,4.6279e-01,2.0000e+00
IMP_SCORE,147,GO:0048280,4.6259e-01,2.0000e+00
IMP_SCORE,148,GO:0002693,4.6229e-01,6.0000e+00
IMP_SCORE,149,GO:0035404,4.6147e-01,2.0000e+00
IMP_SCORE,150,GO:0031577,4.6105e-01,2.0000e+00
IMP_SCORE,151,GO:0033262,4.6092e-01,2.0000e+00
IMP_SCORE,152,GO:1905209,4.5988e-01,2.0000e+00
IMP_SCORE,153,GO:0098815,4.5987e-01,1.6000e+01
IMP_SCORE,154,GO:0033574,4.5983e-01,1.4000e+01
IMP_SCORE,155,GO:0060425,4.5976e-01,7.0000e+00
IMP_SCORE,156,GO:0045472,4.5922e-01,4.0000e+00
IMP_SCORE,157,GO:0051533,4.5915e-01,1.0000e+00
IMP_SCORE,158,GO:2000095,4.5915e-01,1.0000e+00
IMP_SCORE,159,GO:2000191,4.5742e-01,7.0000e+00
IMP_SCORE,160,GO:0044068,4.5630e-01,4.0000e+00
IMP_SCORE,161,GO:1902235,4.5549e-01,4.0000e+00
IMP_SCORE,162,GO:0009435,4.5524e-01,2.4000e+01
IMP_SCORE,163,GO:0045540,4.5332e-01,5.0000e+00
IMP_SCORE,164,GO:0046133,4.5307e-01,1.3000e+01
IMP_SCORE,165,GO:0032768,4.5210e-01,1.0000e+01
IMP_SCORE,166,GO:0071625,4.5181e-01,9.0000e+00
IMP_SCORE,167,GO:0046386,4.5116e-01,7.0000e+00
IMP_SCORE,168,GO:0030176,4.5057e-01,1.4800e+02
IMP_SCORE,169,GO:0002837,4.5006e-01,6.0000e+00
IMP_SCORE,170,GO:0071675,4.4902e-01,1.2000e+01
IMP_SCORE,171,GO:0035815,4.4745e-01,3.0000e+00
IMP_SCORE,172,GO:0030501,4.4737e-01,2.1000e+01
IMP_SCORE,173,GO:0045060,4.4600e-01,5.0000e+00
IMP_SCORE,174,GO:0035024,4.4571e-01,3.0000e+00
IMP_SCORE,175,GO:1904813,4.4487e-01,1.0200e+02
IMP_SCORE,176,GO:0043651,4.4420e-01,3.4000e+01
IMP_SCORE,177,GO:0044213,4.4392e-01,3.0000e+00
IMP_SCORE,178,GO:0001960,4.4290e-01,6.0000e+00
IMP_SCORE,179,GO:0055119,4.4283e-01,3.0000e+00
IMP_SCORE,180,GO:1902656,4.4264e-01,7.0000e+00
IMP_SCORE,181,GO:0072132,4.4212e-01,2.0000e+00
IMP_SCORE,182,GO:0050765,4.4199e-01,4.0000e+00
IMP_SCORE,183,GO:0046847,4.4191e-01,7.0000e+00
IMP_SCORE,184,GO:0010907,4.4170e-01,1.9000e+01
IMP_SCORE,185,GO:0031652,4.4096e-01,3.0000e+00
IMP_SCORE,186,GO:0051969,4.3950e-01,1.0000e+00
IMP_SCORE,187,GO:0050918,4.3816e-01,2.2000e+01
IMP_SCORE,188,GO:1903205,4.3753e-01,1.0000e+01
IMP_SCORE,189,GO:0046006,4.3750e-01,1.0000e+01
IMP_SCORE,190,GO:0010369,4.3729e-01,8.0000e+00
IMP_SCORE,191,GO:0032794,4.3656e-01,1.4000e+01
IMP_SCORE,192,GO:0045740,4.3439e-01,8.0000e+00
IMP_SCORE,193,GO:0051350,4.3372e-01,5.0000e+00
IMP_SCORE,194,GO:0010743,4.3328e-01,2.0000e+01
IMP_SCORE,195,GO:0099738,4.3261e-01,3.0000e+00
IMP_SCORE,196,GO:0042698,4.3214e-01,6.0000e+00
IMP_SCORE,197,GO:0030371,4.3111e-01,3.4000e+01
IMP_SCORE,198,GO:2000058,4.3092e-01,9.0000e+00
IMP_SCORE,199,GO:1900151,4.3070e-01,1.3000e+01
IMP_SCORE,200,GO:0043496,4.2990e-01,7.0000e+00
IMP_SCORE,201,GO:0055023,4.2985e-01,2.0000e+00
IMP_SCORE,202,GO:0006851,4.2985e-01,2.0000e+00
IMP_SCORE,203,GO:0003401,4.2899e-01,6.0000e+00
IMP_SCORE,204,GO:0010799,4.2897e-01,5.0000e+00
IMP_SCORE,205,GO:0035116,4.2791e-01,4.0000e+00
IMP_SCORE,206,GO:1905898,4.2789e-01,7.0000e+00
IMP_SCORE,207,GO:0032433,4.2750e-01,3.0000e+00
IMP_SCORE,208,GO:0031058,4.2693e-01,2.7000e+01
IMP_SCORE,209,GO:0044126,4.2557e-01,8.0000e+00
IMP_SCORE,210,GO:0008009,4.2366e-01,1.4000e+01
IMP_SCORE,211,GO:0010596,4.2359e-01,2.0000e+01
IMP_SCORE,212,GO:0050860,4.2328e-01,8.0000e+00
IMP_SCORE,213,GO:0009642,4.2256e-01,3.0000e+00
IMP_SCORE,214,GO:0090005,4.2242e-01,4.0000e+00
IMP_SCORE,215,GO:0060158,4.2136e-01,3.0000e+00
IMP_SCORE,216,GO:1904338,4.1997e-01,1.0000e+00
IMP_SCORE,217,GO:0003206,4.1978e-01,1.2000e+01
IMP_SCORE,218,GO:0051895,4.1896e-01,1.0000e+01
IMP_SCORE,219,GO:0032897,4.1837e-01,7.0000e+00
IMP_SCORE,220,GO:0060393,4.1821e-01,8.0000e+00
IMP_SCORE,221,GO:2000369,4.1734e-01,3.0000e+00
IMP_SCORE,222,GO:0035112,4.1713e-01,2.0000e+00
IMP_SCORE,223,GO:0032435,4.1691e-01,3.0000e+00
IMP_SCORE,224,GO:0000715,4.1600e-01,5.0000e+00
IMP_SCORE,225,GO:0072111,4.1569e-01,2.0000e+00
IMP_SCORE,226,GO:0032809,4.1549e-01,2.7000e+01
IMP_SCORE,227,GO:2000515,4.1511e-01,6.0000e+00
IMP_SCORE,228,GO:0009404,4.1463e-01,3.0000e+00
IMP_SCORE,229,GO:0090004,4.1421e-01,1.5000e+01
IMP_SCORE,230,GO:0031670,4.1409e-01,7.0000e+00
IMP_SCORE,231,GO:0035994,4.1393e-01,1.0000e+01
IMP_SCORE,232,GO:1900740,4.1323e-01,1.2000e+01
IMP_SCORE,233,GO:0009065,4.1291e-01,6.3000e+01
IMP_SCORE,234,GO:2000273,4.1187e-01,1.1000e+01
IMP_SCORE,235,GO:0035067,4.1159e-01,5.0000e+00
IMP_SCORE,236,GO:0097061,4.1151e-01,9.0000e+00
IMP_SCORE,237,GO:0014742,4.1150e-01,8.0000e+00
IMP_SCORE,238,GO:0044766,4.1127e-01,2.7000e+01
IMP_SCORE,239,GO:0002076,4.1061e-01,3.0000e+00
IMP_SCORE,240,GO:2000105,4.1050e-01,5.0000e+00
IMP_SCORE,241,GO:0019226,4.1012e-01,9.0000e+00
IMP_SCORE,242,GO:0045191,4.1010e-01,7.0000e+00
IMP_SCORE,243,GO:0032516,4.0954e-01,2.0000e+00
IMP_SCORE,244,GO:0010566,4.0834e-01,5.0000e+00
IMP_SCORE,245,GO:0035810,4.0778e-01,2.0000e+00
IMP_SCORE,246,GO:0019430,4.0778e-01,5.0000e+00
IMP_SCORE,247,GO:0051403,4.0746e-01,2.0000e+01
IMP_SCORE,248,GO:0048703,4.0740e-01,8.0000e+00
IMP_SCORE,249,GO:0007530,4.0700e-01,7.0000e+00
IMP_SCORE,250,total,4.0699e-01,7.6050e+03
IMP_SCORE,251,GO:0048333,4.0695e-01,2.0000e+00
IMP_SCORE,252,GO:0016514,4.0664e-01,2.0000e+00
IMP_SCORE,253,GO:1903202,4.0649e-01,1.5000e+01
IMP_SCORE,254,GO:0090335,4.0641e-01,2.0000e+00
IMP_SCORE,255,GO:0014743,4.0637e-01,7.0000e+00
IMP_SCORE,256,GO:1902590,4.0489e-01,5.0000e+00
IMP_SCORE,257,GO:0046934,4.0396e-01,7.0000e+00
IMP_SCORE,258,GO:0050663,4.0298e-01,1.3000e+01
IMP_SCORE,259,GO:2000637,4.0293e-01,9.0000e+00
IMP_SCORE,260,GO:0055025,4.0124e-01,8.0000e+00
IMP_SCORE,261,GO:0060536,4.0081e-01,3.0000e+00
IMP_SCORE,262,GO:0050771,4.0074e-01,1.8000e+01
IMP_SCORE,263,GO:0051797,4.0024e-01,5.0000e+00
IMP_SCORE,264,GO:0035162,3.9897e-01,2.0000e+00
IMP_SCORE,265,GO:1902579,3.9814e-01,3.4000e+01
IMP_SCORE,266,GO:0001958,3.9796e-01,1.2000e+01
IMP_SCORE,267,GO:0016447,3.9772e-01,6.0000e+00
IMP_SCORE,268,GO:0031994,3.9769e-01,1.0000e+01
IMP_SCORE,269,GO:0030316,3.9756e-01,1.2000e+01
IMP_SCORE,270,GO:0000018,3.9739e-01,1.0000e+01
IMP_SCORE,271,GO:0032490,3.9668e-01,2.1000e+01
IMP_SCORE,272,GO:1902751,3.9636e-01,5.0000e+00
IMP_SCORE,273,GO:0002544,3.9593e-01,1.8000e+01
IMP_SCORE,274,GO:0090140,3.9463e-01,1.0000e+01
IMP_SCORE,275,GO:2000114,3.9401e-01,1.1000e+01
IMP_SCORE,276,GO:2000193,3.9328e-01,4.0000e+00
IMP_SCORE,277,GO:0045737,3.9269e-01,1.4000e+01
IMP_SCORE,278,GO:0042311,3.9268e-01,5.0000e+00
IMP_SCORE,279,GO:0051287,3.8987e-01,5.1000e+01
IMP_SCORE,280,GO:0060330,3.8909e-01,8.0000e+00
IMP_SCORE,281,GO:2001053,3.8855e-01,4.0000e+00
IMP_SCORE,282,GO:0014854,3.8854e-01,3.0000e+00
IMP_SCORE,283,GO:0000900,3.8823e-01,8.0000e+00
IMP_SCORE,284,GO:2000104,3.8801e-01,1.7000e+01
IMP_SCORE,285,GO:0009595,3.8800e-01,1.8000e+01
IMP_SCORE,286,GO:0051220,3.8795e-01,1.4000e+01
IMP_SCORE,287,GO:0046007,3.8752e-01,5.0000e+00
IMP_SCORE,288,GO:0001773,3.8686e-01,7.0000e+00
IMP_SCORE,289,GO:0002921,3.8654e-01,1.4000e+01
IMP_SCORE,290,GO:0014855,3.8633e-01,8.0000e+00
IMP_SCORE,291,GO:0090200,3.8631e-01,3.0000e+00
IMP_SCORE,292,GO:0014072,3.8588e-01,1.3000e+01
IMP_SCORE,293,GO:0043525,3.8587e-01,1.3000e+01
IMP_SCORE,294,GO:0048641,3.8559e-01,2.4000e+01
IMP_SCORE,295,GO:0018298,3.8545e-01,3.0000e+00
IMP_SCORE,296,GO:0042108,3.8521e-01,1.7000e+01
IMP_SCORE,297,GO:0043243,3.8496e-01,1.5000e+01
IMP_SCORE,298,GO:0031076,3.8481e-01,5.0000e+00
IMP_SCORE,299,GO:0032652,3.8467e-01,1.8000e+01
IMP_SCORE,300,GO:0046639,3.8419e-01,3.0000e+00
IMP_SCORE,301,GO:0019058,3.8393e-01,8.0000e+00
IMP_SCORE,302,GO:0032369,3.8343e-01,1.3000e+01
IMP_SCORE,303,GO:0004693,3.8318e-01,8.0000e+00
IMP_SCORE,304,GO:0003148,3.8303e-01,6.0000e+00
IMP_SCORE,305,GO:0060307,3.8279e-01,7.0000e+00
IMP_SCORE,306,GO:0010800,3.8205e-01,7.0000e+00
IMP_SCORE,307,GO:0032769,3.8197e-01,3.0000e+00
IMP_SCORE,308,GO:1900745,3.8197e-01,1.7000e+01
IMP_SCORE,309,GO:1905953,3.8140e-01,1.4000e+01
IMP_SCORE,310,GO:0055106,3.8137e-01,1.1000e+01
IMP_SCORE,311,GO:0042101,3.8120e-01,1.0000e+01
IMP_SCORE,312,GO:2000116,3.8029e-01,9.1000e+01
IMP_SCORE,313,GO:0042534,3.8020e-01,1.1000e+01
IMP_SCORE,314,GO:0051897,3.8016e-01,1.8000e+01
IMP_SCORE,315,GO:0010872,3.7960e-01,6.0000e+00
IMP_SCORE,316,GO:0031672,3.7928e-01,7.0000e+00
IMP_SCORE,317,GO:0033198,3.7843e-01,1.0000e+01
IMP_SCORE,318,GO:0010763,3.7832e-01,1.3000e+01
IMP_SCORE,319,GO:0001771,3.7804e-01,4.0000e+00
IMP_SCORE,320,GO:0046321,3.7737e-01,1.0000e+01
IMP_SCORE,321,GO:0042149,3.7707e-01,2.7000e+01
IMP_SCORE,322,GO:0034368,3.7705e-01,6.0000e+00
IMP_SCORE,323,GO:0032374,3.7658e-01,1.5000e+01
IMP_SCORE,324,GO:0034143,3.7644e-01,3.0000e+00
IMP_SCORE,325,GO:2000516,3.7586e-01,1.6000e+01
IMP_SCORE,326,GO:0035735,3.7583e-01,2.4000e+01
IMP_SCORE,327,GO:0006893,3.7576e-01,2.9000e+01
IMP_SCORE,328,GO:0048385,3.7523e-01,3.0000e+00
IMP_SCORE,329,GO:0032095,3.7484e-01,3.0000e+00
IMP_SCORE,330,GO:1903318,3.7441e-01,1.7000e+01
IMP_SCORE,331,GO:0044298,3.7433e-01,3.4000e+01
IMP_SCORE,332,GO:0051283,3.7419e-01,9.0000e+00
IMP_SCORE,333,GO:0042135,3.7397e-01,1.1000e+01
IMP_SCORE,334,GO:0010996,3.7397e-01,5.0000e+00
IMP_SCORE,335,GO:0006241,3.7360e-01,3.0000e+00
IMP_SCORE,336,GO:0032587,3.7350e-01,2.1000e+01
IMP_SCORE,337,GO:0048640,3.7350e-01,3.6000e+01
IMP_SCORE,338,GO:0051589,3.7307e-01,6.0000e+00
IMP_SCORE,339,GO:0048018,3.7304e-01,9.0000e+00
IMP_SCORE,340,GO:0045646,3.7286e-01,9.0000e+00
IMP_SCORE,341,GO:0030296,3.7235e-01,9.0000e+00
IMP_SCORE,342,GO:0043121,3.7233e-01,1.3000e+01
IMP_SCORE,343,GO:0045652,3.7223e-01,7.0000e+00
IMP_SCORE,344,GO:1902749,3.7218e-01,1.9000e+01
IMP_SCORE,345,GO:0061014,3.7210e-01,1.3000e+01
IMP_SCORE,346,GO:1904407,3.7186e-01,1.1000e+01
IMP_SCORE,347,GO:0050774,3.7121e-01,5.0000e+00
IMP_SCORE,348,GO:0099086,3.7108e-01,8.0000e+00
IMP_SCORE,349,GO:0002825,3.7094e-01,1.0000e+01
IMP_SCORE,350,GO:0007045,3.7079e-01,1.9000e+01
IMP_SCORE,351,GO:0046339,3.7059e-01,1.3000e+01
IMP_SCORE,352,GO:0071786,3.7010e-01,3.0000e+00
IMP_SCORE,353,GO:0010819,3.7010e-01,3.0000e+00
IMP_SCORE,354,GO:0060294,3.6986e-01,5.0000e+00
IMP_SCORE,355,GO:0010517,3.6984e-01,1.3000e+01
IMP_SCORE,356,GO:0034204,3.6952e-01,5.0000e+00
IMP_SCORE,357,GO:0097421,3.6947e-01,1.3000e+01
IMP_SCORE,358,GO:1900103,3.6923e-01,2.0000e+00
IMP_SCORE,359,GO:0060788,3.6922e-01,3.0000e+00
IMP_SCORE,360,GO:0010939,3.6905e-01,1.0000e+01
IMP_SCORE,361,GO:0090398,3.6807e-01,4.0000e+00
IMP_SCORE,362,GO:0036109,3.6802e-01,3.3000e+01
IMP_SCORE,363,GO:1903358,3.6768e-01,2.0000e+00
IMP_SCORE,364,GO:0014877,3.6733e-01,3.0000e+00
IMP_SCORE,365,GO:0002067,3.6724e-01,5.0000e+00
IMP_SCORE,366,GO:0030511,3.6682e-01,7.0000e+00
IMP_SCORE,367,GO:0030517,3.6675e-01,1.6000e+01
IMP_SCORE,368,GO:0033690,3.6669e-01,1.2000e+01
IMP_SCORE,369,GO:0002068,3.6613e-01,3.0000e+00
IMP_SCORE,370,GO:0035418,3.6545e-01,9.0000e+00
IMP_SCORE,371,GO:0006702,3.6527e-01,3.0000e+00
IMP_SCORE,372,GO:0045747,3.6519e-01,2.3000e+01
IMP_SCORE,373,GO:0060444,3.6487e-01,2.0000e+00
IMP_SCORE,374,GO:0010832,3.6458e-01,1.8000e+01
IMP_SCORE,375,GO:0019211,3.6456e-01,6.0000e+00
IMP_SCORE,376,GO:0045738,3.6424e-01,6.0000e+00
IMP_SCORE,377,GO:0032968,3.6423e-01,3.0000e+00
IMP_SCORE,378,GO:0010310,3.6305e-01,1.0000e+01
IMP_SCORE,379,GO:0006958,3.6302e-01,5.5000e+01
IMP_SCORE,380,GO:0032695,3.6266e-01,6.0000e+00
IMP_SCORE,381,GO:0070849,3.6213e-01,1.1000e+01
IMP_SCORE,382,GO:0034405,3.6163e-01,1.0000e+01
IMP_SCORE,383,GO:0004843,3.6139e-01,6.3000e+01
IMP_SCORE,384,GO:0048643,3.6099e-01,5.0000e+00
IMP_SCORE,385,GO:0038201,3.6098e-01,3.6000e+01
IMP_SCORE,386,GO:0039706,3.6076e-01,3.0000e+00
IMP_SCORE,387,GO:0003093,3.6030e-01,6.0000e+00
IMP_SCORE,388,GO:0070570,3.6017e-01,1.0000e+01
IMP_SCORE,389,GO:0043153,3.5949e-01,6.0000e+00
IMP_SCORE,390,GO:0006261,3.5910e-01,2.4000e+01
IMP_SCORE,391,GO:1901201,3.5898e-01,3.0000e+00
IMP_SCORE,392,GO:1901532,3.5854e-01,1.2000e+01
IMP_SCORE,393,GO:0050667,3.5850e-01,1.1000e+01
IMP_SCORE,394,GO:0010560,3.5823e-01,5.0000e+00
IMP_SCORE,395,GO:0061178,3.5820e-01,1.5000e+01
IMP_SCORE,396,GO:0001676,3.5818e-01,8.0000e+01
IMP_SCORE,397,GO:0051085,3.5765e-01,3.0000e+00
IMP_SCORE,398,GO:1902895,3.5744e-01,7.0000e+00
IMP_SCORE,399,GO:0055093,3.5655e-01,6.0000e+00
IMP_SCORE,400,GO:0045686,3.5640e-01,7.0000e+00
IMP_SCORE,401,GO:0045414,3.5632e-01,5.0000e+00
IMP_SCORE,402,GO:0071371,3.5617e-01,3.0000e+00
IMP_SCORE,403,GO:0001833,3.5584e-01,4.0000e+00
IMP_SCORE,404,GO:0002026,3.5541e-01,6.0000e+00
IMP_SCORE,405,GO:0031227,3.5540e-01,1.4400e+02
IMP_SCORE,406,GO:0060996,3.5509e-01,7.0000e+00
IMP_SCORE,407,GO:0051983,3.5488e-01,1.6000e+01
IMP_SCORE,408,GO:0042036,3.5450e-01,1.4000e+01
IMP_SCORE,409,GO:0042953,3.5396e-01,6.0000e+00
IMP_SCORE,410,GO:0090239,3.5382e-01,3.0000e+00
IMP_SCORE,411,GO:0046849,3.5345e-01,1.1000e+01
IMP_SCORE,412,GO:0006939,3.5338e-01,2.3000e+01
IMP_SCORE,413,GO:0045653,3.5330e-01,3.0000e+00
IMP_SCORE,414,GO:1901317,3.5304e-01,2.0000e+00
IMP_SCORE,415,GO:0031650,3.5280e-01,4.0000e+00
IMP_SCORE,416,GO:0000783,3.5275e-01,3.0000e+00
IMP_SCORE,417,GO:0014888,3.5268e-01,3.0000e+00
IMP_SCORE,418,GO:0071295,3.5189e-01,8.0000e+00
IMP_SCORE,419,GO:0071276,3.5142e-01,8.5000e+01
IMP_SCORE,420,GO:0032481,3.5137e-01,4.4000e+01
IMP_SCORE,421,GO:0001942,3.5100e-01,9.0000e+00
IMP_SCORE,422,GO:0035358,3.5097e-01,6.0000e+00
IMP_SCORE,423,GO:0061311,3.5058e-01,4.0000e+00
IMP_SCORE,424,GO:0051784,3.5057e-01,7.0000e+00
IMP_SCORE,425,GO:0002523,3.5031e-01,1.7000e+01
IMP_SCORE,426,GO:0061099,3.5012e-01,1.2000e+01
IMP_SCORE,427,GO:0048664,3.5011e-01,1.4000e+01
IMP_SCORE,428,GO:0050922,3.5005e-01,1.7000e+01
IMP_SCORE,429,GO:0070374,3.4921e-01,4.3000e+01
IMP_SCORE,430,GO:0060251,3.4919e-01,7.0000e+00
IMP_SCORE,431,GO:0070303,3.4876e-01,1.1000e+01
IMP_SCORE,432,GO:0045932,3.4846e-01,3.0000e+00
IMP_SCORE,433,GO:0090344,3.4841e-01,3.0000e+00
IMP_SCORE,434,GO:0044065,3.4835e-01,3.0000e+00
IMP_SCORE,435,GO:0090023,3.4830e-01,1.3000e+01
IMP_SCORE,436,GO:0002230,3.4827e-01,3.0000e+00
IMP_SCORE,437,GO:0004708,3.4816e-01,1.2000e+01
IMP_SCORE,438,GO:0004115,3.4814e-01,3.0000e+00
IMP_SCORE,439,GO:0005313,3.4812e-01,5.0000e+00
IMP_SCORE,440,GO:0015986,3.4805e-01,3.0000e+00
IMP_SCORE,441,GO:0035089,3.4793e-01,1.3000e+01
IMP_SCORE,442,GO:0000132,3.4767e-01,3.0000e+00
IMP_SCORE,443,GO:0002707,3.4706e-01,1.1000e+01
IMP_SCORE,444,GO:0015172,3.4681e-01,8.0000e+00
IMP_SCORE,445,GO:0003181,3.4661e-01,4.0000e+00
IMP_SCORE,446,GO:0044319,3.4650e-01,1.7000e+01
IMP_SCORE,447,GO:0051954,3.4635e-01,1.0000e+01
IMP_SCORE,448,GO:1904375,3.4629e-01,3.1000e+01
IMP_SCORE,449,GO:0072091,3.4627e-01,3.2000e+01
IMP_SCORE,450,GO:1903504,3.4587e-01,3.0000e+00
IMP_SCORE,451,GO:0002674,3.4496e-01,6.0000e+00
IMP_SCORE,452,GO:0045671,3.4486e-01,7.0000e+00
IMP_SCORE,453,GO:0033144,3.4474e-01,5.0000e+00
IMP_SCORE,454,GO:0002819,3.4456e-01,2.8000e+01
IMP_SCORE,455,GO:0032839,3.4454e-01,1.3000e+01
IMP_SCORE,456,GO:0099623,3.4442e-01,6.0000e+00
IMP_SCORE,457,GO:1902667,3.4390e-01,9.0000e+00
IMP_SCORE,458,GO:0032689,3.4370e-01,8.0000e+00
IMP_SCORE,459,GO:0010575,3.4339e-01,6.0000e+00
IMP_SCORE,460,GO:0051057,3.4337e-01,8.0000e+00
IMP_SCORE,461,GO:2000679,3.4335e-01,1.3000e+01
IMP_SCORE,462,GO:0043921,3.4314e-01,3.0000e+00
IMP_SCORE,463,GO:0045408,3.4308e-01,3.0000e+00
IMP_SCORE,464,GO:0043485,3.4288e-01,8.0000e+00
IMP_SCORE,465,GO:0004890,3.4284e-01,3.0000e+00
IMP_SCORE,466,GO:0005858,3.4279e-01,3.0000e+00
IMP_SCORE,467,GO:0006337,3.4265e-01,1.3000e+01
IMP_SCORE,468,GO:0071380,3.4247e-01,9.0000e+00
IMP_SCORE,469,GO:2000136,3.4206e-01,1.1000e+01
IMP_SCORE,470,GO:0050850,3.4199e-01,1.5000e+01
IMP_SCORE,471,GO:0004707,3.4197e-01,1.3000e+01
IMP_SCORE,472,GO:0045187,3.4105e-01,3.0000e+00
IMP_SCORE,473,GO:1904063,3.4057e-01,1.2000e+01
IMP_SCORE,474,GO:2001222,3.4051e-01,6.0000e+00
IMP_SCORE,475,GO:0061037,3.4041e-01,1.2000e+01
IMP_SCORE,476,GO:0043560,3.4036e-01,7.0000e+00
IMP_SCORE,477,GO:0051953,3.4021e-01,6.0000e+00
IMP_SCORE,478,GO:2000651,3.3990e-01,5.0000e+00
IMP_SCORE,479,GO:0003085,3.3944e-01,3.0000e+00
IMP_SCORE,480,GO:0045078,3.3910e-01,1.1000e+01
IMP_SCORE,481,GO:0034502,3.3907e-01,2.1000e+01
IMP_SCORE,482,GO:0070411,3.3893e-01,2.0000e+01
IMP_SCORE,483,GO:0045182,3.3876e-01,4.2000e+01
IMP_SCORE,484,GO:0045428,3.3851e-01,1.4000e+01
IMP_SCORE,485,GO:0002279,3.3823e-01,1.1000e+01
IMP_SCORE,486,GO:0002437,3.3788e-01,4.0000e+00
IMP_SCORE,487,GO:0006356,3.3786e-01,3.0000e+00
IMP_SCORE,488,GO:0030512,3.3780e-01,1.9000e+01
IMP_SCORE,489,GO:0006677,3.3770e-01,1.9000e+01
IMP_SCORE,490,GO:0032892,3.3753e-01,2.0000e+00
IMP_SCORE,491,GO:0002052,3.3720e-01,2.1000e+01
IMP_SCORE,492,GO:1903556,3.3712e-01,2.3000e+01
IMP_SCORE,493,GO:0009415,3.3709e-01,6.0000e+00
IMP_SCORE,494,GO:0009410,3.3707e-01,1.7000e+01
IMP_SCORE,495,GO:1904031,3.3703e-01,1.3000e+01
IMP_SCORE,496,GO:0006977,3.3667e-01,1.1000e+01
IMP_SCORE,497,GO:0043407,3.3666e-01,2.3000e+01
IMP_SCORE,498,GO:0060076,3.3647e-01,9.0000e+00
IMP_SCORE,499,GO:0015245,3.3642e-01,3.0000e+00
IMP_SCORE,500,GO:0048185,3.3639e-01,2.0000e+01
IMP_SCORE,501,GO:2000243,3.3632e-01,1.0000e+01
IMP_SCORE,502,GO:0046852,3.3619e-01,4.0000e+00
IMP_SCORE,503,GO:0043968,3.3607e-01,3.0000e+00
IMP_SCORE,504,GO:0033391,3.3556e-01,4.0000e+00
IMP_SCORE,505,GO:0019955,3.3504e-01,1.1400e+02
IMP_SCORE,506,GO:0048636,3.3493e-01,6.0000e+00
IMP_SCORE,507,GO:0036020,3.3473e-01,9.0000e+00
IMP_SCORE,508,GO:0060055,3.3448e-01,1.8000e+01
IMP_SCORE,509,GO:0031306,3.3419e-01,3.0000e+00
IMP_SCORE,510,GO:2000300,3.3413e-01,1.2000e+01
IMP_SCORE,511,GO:0071320,3.3378e-01,1.0000e+01
IMP_SCORE,512,GO:0021510,3.3360e-01,1.8000e+01
IMP_SCORE,513,GO:0097440,3.3352e-01,6.0000e+00
IMP_SCORE,514,GO:0090161,3.3351e-01,3.0000e+00
IMP_SCORE,515,GO:0061097,3.3343e-01,2.6000e+01
IMP_SCORE,516,GO:0008277,3.3332e-01,8.9000e+01
IMP_SCORE,517,GO:0034121,3.3325e-01,2.6000e+01
IMP_SCORE,518,GO:0031644,3.3318e-01,3.8000e+01
IMP_SCORE,519,GO:0060359,3.3314e-01,1.9000e+01
IMP_SCORE,520,GO:0042629,3.3309e-01,2.4000e+01
IMP_SCORE,521,GO:1903426,3.3283e-01,2.8000e+01
IMP_SCORE,522,GO:0002705,3.3224e-01,1.3000e+01
IMP_SCORE,523,GO:0032786,3.3222e-01,7.0000e+00
IMP_SCORE,524,GO:0001975,3.3189e-01,5.0000e+00
IMP_SCORE,525,GO:0019432,3.3174e-01,2.3000e+01
IMP_SCORE,526,GO:0051881,3.3158e-01,3.1000e+01
IMP_SCORE,527,GO:0031234,3.3145e-01,3.6000e+01
IMP_SCORE,528,GO:0071174,3.3116e-01,3.0000e+00
IMP_SCORE,529,GO:0000993,3.3104e-01,6.0000e+00
IMP_SCORE,530,GO:0047555,3.3102e-01,3.0000e+00
IMP_SCORE,531,GO:0002828,3.3089e-01,2.8000e+01
IMP_SCORE,532,GO:0043406,3.3062e-01,6.6000e+01
IMP_SCORE,533,GO:0060411,3.3040e-01,1.2000e+01
IMP_SCORE,534,GO:0071391,3.3037e-01,1.0000e+01
IMP_SCORE,535,GO:0043691,3.3019e-01,6.0000e+00
IMP_SCORE,536,GO:0035102,3.3001e-01,1.3000e+01
IMP_SCORE,537,GO:0002526,3.2999e-01,6.1000e+01
IMP_SCORE,538,GO:0032570,3.2973e-01,3.2000e+01
IMP_SCORE,539,GO:0046329,3.2950e-01,1.0000e+01
IMP_SCORE,540,GO:0035728,3.2920e-01,7.0000e+00
IMP_SCORE,541,GO:0034698,3.2903e-01,3.0000e+00
IMP_SCORE,542,GO:0007638,3.2891e-01,6.0000e+00
IMP_SCORE,543,GO:1990089,3.2872e-01,2.0000e+01
IMP_SCORE,544,GO:0006707,3.2835e-01,6.0000e+00
IMP_SCORE,545,GO:0044321,3.2809e-01,6.0000e+00
IMP_SCORE,546,GO:0010155,3.2779e-01,3.0000e+00
IMP_SCORE,547,GO:0009064,3.2758e-01,6.9000e+01
IMP_SCORE,548,GO:0061003,3.2756e-01,4.0000e+00
IMP_SCORE,549,GO:0034385,3.2744e-01,8.0000e+00
IMP_SCORE,550,GO:0050871,3.2706e-01,1.5000e+01
IMP_SCORE,551,GO:0003188,3.2677e-01,1.6000e+01
IMP_SCORE,552,GO:0031420,3.2665e-01,1.0000e+01
IMP_SCORE,553,GO:0046686,3.2656e-01,1.0300e+02
IMP_SCORE,554,GO:0050926,3.2647e-01,9.0000e+00
IMP_SCORE,555,GO:0032092,3.2557e-01,2.7000e+01
IMP_SCORE,556,GO:0014075,3.2550e-01,2.6000e+01
IMP_SCORE,557,GO:0018210,3.2539e-01,3.3000e+01
IMP_SCORE,558,GO:0060413,3.2535e-01,1.1000e+01
IMP_SCORE,559,GO:0034110,3.2534e-01,1.0000e+01
IMP_SCORE,560,GO:0090218,3.2531e-01,9.0000e+00
IMP_SCORE,561,GO:0032370,3.2490e-01,1.5000e+01
IMP_SCORE,562,GO:0097192,3.2474e-01,1.7000e+01
IMP_SCORE,563,GO:0004702,3.2426e-01,6.7000e+01
IMP_SCORE,564,GO:0002724,3.2394e-01,9.0000e+00
IMP_SCORE,565,GO:0006307,3.2373e-01,3.0000e+00
IMP_SCORE,566,GO:0034614,3.2339e-01,1.7000e+01
IMP_SCORE,567,GO:2000404,3.2258e-01,1.5000e+01
IMP_SCORE,568,GO:0042511,3.2249e-01,3.0000e+00
IMP_SCORE,569,GO:2000021,3.2247e-01,4.1000e+01
IMP_SCORE,570,GO:1904590,3.2230e-01,3.6000e+01
IMP_SCORE,571,GO:1901380,3.2197e-01,7.0000e+00
IMP_SCORE,572,GO:0002711,3.2181e-01,9.0000e+00
IMP_SCORE,573,GO:0051024,3.2164e-01,1.1000e+01
IMP_SCORE,574,GO:0060291,3.2151e-01,2.6000e+01
IMP_SCORE,575,GO:0045185,3.2138e-01,3.6000e+01
IMP_SCORE,576,GO:0051569,3.2132e-01,4.0000e+00
IMP_SCORE,577,GO:0051258,3.2123e-01,1.4000e+01
IMP_SCORE,578,GO:0070301,3.2122e-01,2.1000e+01
IMP_SCORE,579,GO:0032674,3.2113e-01,1.0000e+01
IMP_SCORE,580,GO:0010829,3.2109e-01,3.0000e+00
IMP_SCORE,581,GO:0035082,3.2084e-01,3.0000e+00
IMP_SCORE,582,GO:0019843,3.2079e-01,8.1000e+01
IMP_SCORE,583,GO:0015467,3.2072e-01,5.1000e+01
IMP_SCORE,584,GO:1904894,3.2028e-01,2.0000e+01
IMP_SCORE,585,GO:0060706,3.2012e-01,1.3000e+01
IMP_SCORE,586,GO:0014014,3.2011e-01,1.8000e+01
IMP_SCORE,587,GO:0033627,3.1963e-01,1.4000e+01
IMP_SCORE,588,GO:2000351,3.1949e-01,2.4000e+01
IMP_SCORE,589,GO:0016051,3.1948e-01,7.2000e+01
IMP_SCORE,590,GO:0045822,3.1922e-01,3.0000e+00
IMP_SCORE,591,GO:0006278,3.1918e-01,4.0000e+00
IMP_SCORE,592,GO:0090179,3.1899e-01,7.0000e+00
IMP_SCORE,593,GO:0016278,3.1894e-01,1.3000e+01
IMP_SCORE,594,GO:0030857,3.1893e-01,4.0000e+00
IMP_SCORE,595,GO:0010744,3.1876e-01,7.0000e+00
IMP_SCORE,596,GO:0000186,3.1827e-01,2.8000e+01
IMP_SCORE,597,GO:1901224,3.1791e-01,1.0000e+01
IMP_SCORE,598,GO:0046928,3.1781e-01,2.0000e+01
IMP_SCORE,599,GO:0014912,3.1765e-01,1.1000e+01
IMP_SCORE,600,GO:0050679,3.1757e-01,6.6000e+01
IMP_SCORE,601,GO:0010092,3.1753e-01,3.0000e+00
IMP_SCORE,602,GO:0042470,3.1744e-01,6.7000e+01
IMP_SCORE,603,GO:0031702,3.1742e-01,4.0000e+00
IMP_SCORE,604,GO:0060261,3.1741e-01,8.0000e+00
IMP_SCORE,605,GO:0046580,3.1724e-01,1.0000e+01
IMP_SCORE,606,GO:0007595,3.1718e-01,2.0000e+01
IMP_SCORE,607,GO:0030027,3.1712e-01,6.9000e+01
IMP_SCORE,608,GO:0044130,3.1702e-01,7.0000e+00
IMP_SCORE,609,GO:1900274,3.1697e-01,1.1000e+01
IMP_SCORE,610,GO:0043394,3.1672e-01,3.6000e+01
IMP_SCORE,611,GO:0071383,3.1663e-01,2.6000e+01
IMP_SCORE,612,GO:0007263,3.1650e-01,7.0000e+00
IMP_SCORE,613,GO:0019229,3.1623e-01,1.5000e+01
IMP_SCORE,614,GO:0098927,3.1602e-01,6.0000e+00
IMP_SCORE,615,GO:1901031,3.1582e-01,1.5000e+01
IMP_SCORE,616,GO:0061028,3.1579e-01,1.9000e+01
IMP_SCORE,617,GO:0061001,3.1572e-01,1.3000e+01
IMP_SCORE,618,GO:0007035,3.1548e-01,1.3000e+01
IMP_SCORE,619,GO:0032941,3.1522e-01,2.1000e+01
IMP_SCORE,620,GO:0006970,3.1507e-01,5.7000e+01
IMP_SCORE,621,GO:0031016,3.1490e-01,1.0000e+01
IMP_SCORE,622,GO:0051031,3.1473e-01,3.0000e+00
IMP_SCORE,623,GO:0042162,3.1462e-01,4.0000e+00
IMP_SCORE,624,GO:0060561,3.1454e-01,3.0000e+00
IMP_SCORE,625,GO:0097431,3.1431e-01,4.0000e+00
IMP_SCORE,626,GO:0006182,3.1397e-01,3.0000e+00
IMP_SCORE,627,GO:0007271,3.1383e-01,1.7000e+01
IMP_SCORE,628,GO:0008542,3.1380e-01,1.9000e+01
IMP_SCORE,629,GO:0000070,3.1315e-01,1.0000e+01
IMP_SCORE,630,GO:1902893,3.1303e-01,6.0000e+00
IMP_SCORE,631,GO:0040034,3.1254e-01,3.0000e+00
IMP_SCORE,632,GO:0043627,3.1240e-01,4.0000e+01
IMP_SCORE,633,GO:0045922,3.1224e-01,4.0000e+00
IMP_SCORE,634,GO:1904251,3.1208e-01,3.0000e+00
IMP_SCORE,635,GO:0071731,3.1191e-01,3.0000e+00
IMP_SCORE,636,GO:0043535,3.1184e-01,1.4000e+01
IMP_SCORE,637,GO:0046487,3.1174e-01,4.7000e+01
IMP_SCORE,638,GO:0070403,3.1160e-01,4.0000e+00
IMP_SCORE,639,GO:1903391,3.1151e-01,1.1000e+01
IMP_SCORE,640,GO:0004407,3.1149e-01,1.8000e+01
IMP_SCORE,641,GO:0032276,3.1129e-01,3.0000e+00
IMP_SCORE,642,GO:0000732,3.1128e-01,1.0000e+00
IMP_SCORE,643,GO:0071361,3.1128e-01,1.0000e+00
IMP_SCORE,644,GO:1905208,3.1128e-01,1.0000e+00
IMP_SCORE,645,GO:0071560,3.1123e-01,1.3000e+01
IMP_SCORE,646,GO:0032813,3.1109e-01,1.7000e+01
IMP_SCORE,647,GO:0007589,3.1104e-01,3.6000e+01
IMP_SCORE,648,GO:1990090,3.1100e-01,1.8000e+01
IMP_SCORE,649,GO:0040018,3.1070e-01,1.0000e+01
IMP_SCORE,650,GO:0031112,3.1023e-01,1.0000e+01
IMP_SCORE,651,GO:1901522,3.1014e-01,3.0000e+00
IMP_SCORE,652,GO:1902882,3.0958e-01,1.7000e+01
IMP_SCORE,653,GO:0060191,3.0947e-01,2.9000e+01
IMP_SCORE,654,GO:0046579,3.0943e-01,2.1000e+01
IMP_SCORE,655,GO:0010874,3.0928e-01,1.5000e+01
IMP_SCORE,656,GO:0060457,3.0903e-01,1.0000e+01
IMP_SCORE,657,GO:0060043,3.0876e-01,6.0000e+00
IMP_SCORE,658,GO:0090022,3.0862e-01,9.0000e+00
IMP_SCORE,659,GO:0071353,3.0840e-01,1.4000e+01
IMP_SCORE,660,GO:0017081,3.0833e-01,2.4000e+01
IMP_SCORE,661,GO:0042347,3.0827e-01,1.6000e+01
IMP_SCORE,662,GO:0051101,3.0808e-01,4.2000e+01
IMP_SCORE,663,GO:2000352,3.0803e-01,9.0000e+00
IMP_SCORE,664,GO:0046189,3.0799e-01,1.4000e+01
IMP_SCORE,665,GO:0043029,3.0797e-01,7.0000e+00
IMP_SCORE,666,GO:2000401,3.0794e-01,1.7000e+01
IMP_SCORE,667,GO:0002824,3.0765e-01,1.9000e+01
IMP_SCORE,668,GO:0002834,3.0755e-01,3.0000e+00
IMP_SCORE,669,GO:0010664,3.0742e-01,1.0000e+01
IMP_SCORE,670,GO:0072216,3.0724e-01,3.0000e+00
IMP_SCORE,671,GO:1903531,3.0710e-01,5.3000e+01
IMP_SCORE,672,GO:0002714,3.0696e-01,1.3000e+01
IMP_SCORE,673,GO:0006900,3.0693e-01,1.3000e+01
IMP_SCORE,674,GO:0060973,3.0660e-01,3.0000e+00
IMP_SCORE,675,GO:0034764,3.0646e-01,3.9000e+01
IMP_SCORE,676,GO:0010225,3.0642e-01,3.0000e+00
IMP_SCORE,677,GO:1903671,3.0638e-01,7.0000e+00
IMP_SCORE,678,GO:0060216,3.0627e-01,3.0000e+00
IMP_SCORE,679,GO:0010569,3.0616e-01,5.0000e+00
IMP_SCORE,680,GO:0060644,3.0615e-01,3.0000e+00
IMP_SCORE,681,GO:1902041,3.0609e-01,3.1000e+01
IMP_SCORE,682,GO:0034284,3.0602e-01,6.4000e+01
IMP_SCORE,683,GO:0097755,3.0592e-01,2.3000e+01
IMP_SCORE,684,GO:0051004,3.0582e-01,5.0000e+00
IMP_SCORE,685,GO:0031663,3.0573e-01,1.9000e+01
IMP_SCORE,686,GO:0071346,3.0540e-01,4.5000e+01
IMP_SCORE,687,GO:0033002,3.0539e-01,2.4000e+01
IMP_SCORE,688,GO:0010288,3.0538e-01,1.2000e+01
IMP_SCORE,689,GO:0002709,3.0531e-01,9.0000e+00
IMP_SCORE,690,GO:0055010,3.0527e-01,9.0000e+00
IMP_SCORE,691,GO:0045806,3.0511e-01,1.4000e+01
IMP_SCORE,692,GO:0010955,3.0502e-01,1.5000e+01
IMP_SCORE,693,GO:0070328,3.0471e-01,1.3000e+01
IMP_SCORE,694,GO:1903201,3.0463e-01,1.2000e+01
IMP_SCORE,695,GO:0097542,3.0446e-01,2.3000e+01
IMP_SCORE,696,GO:0051561,3.0446e-01,4.0000e+00
IMP_SCORE,697,GO:0099118,3.0378e-01,3.2000e+01
IMP_SCORE,698,GO:1902107,3.0369e-01,2.5000e+01
IMP_SCORE,699,GO:2000647,3.0360e-01,9.0000e+00
IMP_SCORE,700,GO:0015215,3.0360e-01,1.0000e+01
IMP_SCORE,701,GO:0060337,3.0332e-01,8.1000e+01
IMP_SCORE,702,GO:0031342,3.0324e-01,4.0000e+00
IMP_SCORE,703,GO:0010894,3.0320e-01,5.0000e+00
IMP_SCORE,704,GO:0021953,3.0312e-01,3.5000e+01
IMP_SCORE,705,GO:0033047,3.0309e-01,9.0000e+00
IMP_SCORE,706,GO:0030818,3.0307e-01,1.3000e+01
IMP_SCORE,707,GO:0001977,3.0288e-01,1.4000e+01
IMP_SCORE,708,GO:0031432,3.0278e-01,2.0000e+01
IMP_SCORE,709,GO:0060390,3.0239e-01,2.1000e+01
IMP_SCORE,710,GO:0033008,3.0236e-01,8.0000e+00
IMP_SCORE,711,GO:0032007,3.0233e-01,6.6000e+01
IMP_SCORE,712,GO:0060968,3.0224e-01,1.0000e+01
IMP_SCORE,713,GO:0050853,3.0210e-01,2.8000e+01
IMP_SCORE,714,GO:0032495,3.0203e-01,1.1000e+01
IMP_SCORE,715,GO:0030118,3.0189e-01,2.7000e+01
IMP_SCORE,716,GO:0046961,3.0187e-01,4.0000e+00
IMP_SCORE,717,GO:2000379,3.0186e-01,1.2000e+01
IMP_SCORE,718,GO:0042405,3.0178e-01,7.0000e+00
IMP_SCORE,719,GO:0060612,3.0175e-01,2.9000e+01
IMP_SCORE,720,GO:0009895,3.0167e-01,5.7000e+01
IMP_SCORE,721,GO:1903313,3.0162e-01,1.7000e+01
IMP_SCORE,722,GO:0032006,3.0160e-01,6.1000e+01
IMP_SCORE,723,GO:0051156,3.0137e-01,1.1000e+01
IMP_SCORE,724,GO:0050872,3.0114e-01,6.0000e+00
IMP_SCORE,725,GO:0052803,3.0113e-01,7.0000e+00
IMP_SCORE,726,GO:0035025,3.0107e-01,1.2000e+01
IMP_SCORE,727,GO:1901998,3.0107e-01,5.0000e+01
IMP_SCORE,728,GO:0003207,3.0095e-01,1.6000e+01
IMP_SCORE,729,GO:0021915,3.0083e-01,1.0000e+01
IMP_SCORE,730,GO:0016594,3.0077e-01,5.0000e+00
IMP_SCORE,731,GO:0050672,3.0075e-01,1.7000e+01
IMP_SCORE,732,GO:0045190,3.0051e-01,4.0000e+00
IMP_SCORE,733,GO:0006487,3.0051e-01,6.2000e+01
IMP_SCORE,734,GO:0030032,3.0039e-01,1.9000e+01
IMP_SCORE,735,GO:0010574,3.0007e-01,1.4000e+01
IMP_SCORE,736,GO:0098960,3.0004e-01,1.0000e+01
IMP_SCORE,737,GO:2000179,2.9999e-01,3.4000e+01
IMP_SCORE,738,GO:0061045,2.9980e-01,2.8000e+01
IMP_SCORE,739,GO:0034142,2.9974e-01,1.9000e+01
IMP_SCORE,740,GO:0051937,2.9961e-01,6.0000e+00
IMP_SCORE,741,GO:2000737,2.9954e-01,8.0000e+00
IMP_SCORE,742,GO:0009201,2.9937e-01,1.3000e+01
IMP_SCORE,743,GO:0007613,2.9877e-01,6.4000e+01
IMP_SCORE,744,GO:0033267,2.9844e-01,8.1000e+01
IMP_SCORE,745,GO:0030866,2.9844e-01,5.3000e+01
IMP_SCORE,746,GO:0043306,2.9843e-01,7.0000e+00
IMP_SCORE,747,GO:0032944,2.9761e-01,5.5000e+01
IMP_SCORE,748,GO:0030662,2.9730e-01,8.1000e+01
IMP_SCORE,749,GO:0048661,2.9715e-01,2.1000e+01
IMP_SCORE,750,GO:0050731,2.9692e-01,4.9000e+01
IMP_SCORE,751,GO:0046916,2.9688e-01,2.9000e+01
IMP_SCORE,752,GO:0048670,2.9668e-01,1.2000e+01
IMP_SCORE,753,GO:0031282,2.9650e-01,3.0000e+00
IMP_SCORE,754,GO:0035066,2.9648e-01,1.7000e+01
IMP_SCORE,755,GO:1904064,2.9630e-01,3.0000e+01
IMP_SCORE,756,GO:0019215,2.9625e-01,1.5000e+01
IMP_SCORE,757,GO:0043679,2.9610e-01,2.6000e+01
IMP_SCORE,758,GO:0072124,2.9608e-01,5.0000e+00
IMP_SCORE,759,GO:0035259,2.9596e-01,7.0000e+00
IMP_SCORE,760,GO:1900026,2.9588e-01,8.0000e+00
IMP_SCORE,761,GO:0043388,2.9586e-01,1.5000e+01
IMP_SCORE,762,GO:0030509,2.9575e-01,2.4000e+01
IMP_SCORE,763,GO:0001765,2.9573e-01,6.0000e+00
IMP_SCORE,764,GO:0031668,2.9559e-01,5.8000e+01
IMP_SCORE,765,GO:0005942,2.9550e-01,8.0000e+00
IMP_SCORE,766,GO:0034446,2.9538e-01,3.0000e+01
IMP_SCORE,767,GO:0042582,2.9482e-01,1.4000e+01
IMP_SCORE,768,GO:0050921,2.9480e-01,3.9000e+01
IMP_SCORE,769,GO:0060415,2.9480e-01,1.7000e+01
IMP_SCORE,770,GO:0002637,2.9476e-01,2.3000e+01
IMP_SCORE,771,GO:0071901,2.9454e-01,4.7000e+01
IMP_SCORE,772,GO:0031669,2.9436e-01,5.4000e+01
IMP_SCORE,773,GO:1903307,2.9417e-01,2.6000e+01
IMP_SCORE,774,GO:0045824,2.9404e-01,2.1000e+01
IMP_SCORE,775,GO:0030888,2.9394e-01,1.9000e+01
IMP_SCORE,776,GO:0060456,2.9371e-01,4.0000e+00
IMP_SCORE,777,GO:0030518,2.9370e-01,2.0000e+01
IMP_SCORE,778,GO:0014874,2.9363e-01,1.1000e+01
IMP_SCORE,779,GO:0002762,2.9336e-01,1.9000e+01
IMP_SCORE,780,GO:2000678,2.9326e-01,5.0000e+00
IMP_SCORE,781,GO:0031061,2.9319e-01,1.5000e+01
IMP_SCORE,782,GO:0042340,2.9306e-01,2.3000e+01
IMP_SCORE,783,GO:0043173,2.9267e-01,1.4000e+01
IMP_SCORE,784,GO:0009411,2.9210e-01,2.8000e+01
IMP_SCORE,785,GO:0090279,2.9190e-01,2.3000e+01
IMP_SCORE,786,GO:0002821,2.9188e-01,2.3000e+01
IMP_SCORE,787,GO:0030397,2.9186e-01,1.7000e+01
IMP_SCORE,788,GO:0031402,2.9169e-01,1.0000e+00
IMP_SCORE,789,GO:0033169,2.9156e-01,1.5000e+01
IMP_SCORE,790,GO:0031532,2.9153e-01,3.7000e+01
IMP_SCORE,791,GO:0001658,2.9131e-01,1.5000e+01
IMP_SCORE,792,GO:0050805,2.9126e-01,1.6000e+01
IMP_SCORE,793,GO:0001937,2.9089e-01,7.0000e+00
IMP_SCORE,794,GO:0010972,2.9076e-01,1.3000e+01
IMP_SCORE,795,GO:0071356,2.9074e-01,2.3000e+01
IMP_SCORE,796,GO:0014896,2.9073e-01,7.0000e+00
IMP_SCORE,797,GO:0101003,2.9037e-01,5.4000e+01
IMP_SCORE,798,GO:0045721,2.9024e-01,1.4000e+01
IMP_SCORE,799,GO:0034199,2.9021e-01,3.0000e+00
IMP_SCORE,800,GO:0061213,2.9016e-01,6.0000e+00
IMP_SCORE,801,GO:0045599,2.9006e-01,2.7000e+01
IMP_SCORE,802,GO:0001846,2.8994e-01,4.2000e+01
IMP_SCORE,803,GO:0022821,2.8980e-01,6.0000e+00
IMP_SCORE,804,GO:0045116,2.8954e-01,6.0000e+00
IMP_SCORE,805,GO:0010633,2.8948e-01,2.7000e+01
IMP_SCORE,806,GO:0009200,2.8942e-01,5.0000e+00
IMP_SCORE,807,GO:0021702,2.8929e-01,1.4000e+01
IMP_SCORE,808,GO:2001022,2.8927e-01,1.8000e+01
IMP_SCORE,809,GO:0010389,2.8919e-01,3.3000e+01
IMP_SCORE,810,GO:0014061,2.8919e-01,1.2000e+01
IMP_SCORE,811,GO:1901861,2.8917e-01,3.2000e+01
IMP_SCORE,812,GO:0006342,2.8901e-01,1.6000e+01
IMP_SCORE,813,GO:0010469,2.8878e-01,2.5000e+01
IMP_SCORE,814,GO:0032890,2.8877e-01,1.0000e+01
IMP_SCORE,815,GO:2000279,2.8862e-01,1.0000e+01
IMP_SCORE,816,GO:0019724,2.8860e-01,1.6000e+01
IMP_SCORE,817,GO:0036336,2.8851e-01,5.0000e+00
IMP_SCORE,818,GO:0010644,2.8846e-01,8.0000e+00
IMP_SCORE,819,GO:0010745,2.8841e-01,1.2000e+01
IMP_SCORE,820,GO:0033194,2.8833e-01,8.0000e+00
IMP_SCORE,821,GO:2000242,2.8832e-01,1.5000e+01
IMP_SCORE,822,GO:0042102,2.8813e-01,2.5000e+01
IMP_SCORE,823,GO:0043537,2.8785e-01,8.0000e+00
IMP_SCORE,824,GO:0032536,2.8778e-01,1.5000e+01
IMP_SCORE,825,GO:0035872,2.8778e-01,1.2000e+01
IMP_SCORE,826,GO:0051371,2.8761e-01,1.5000e+01
IMP_SCORE,827,GO:0051209,2.8754e-01,7.0000e+00
IMP_SCORE,828,GO:0090189,2.8742e-01,4.0000e+00
IMP_SCORE,829,GO:0001936,2.8723e-01,4.5000e+01
IMP_SCORE,830,GO:0030902,2.8723e-01,1.3000e+01
IMP_SCORE,831,GO:0035306,2.8720e-01,3.0000e+01
IMP_SCORE,832,GO:0044818,2.8715e-01,1.2000e+01
IMP_SCORE,833,GO:0045843,2.8714e-01,1.5000e+01
IMP_SCORE,834,GO:0014911,2.8711e-01,1.9000e+01
IMP_SCORE,835,GO:0071636,2.8701e-01,7.0000e+00
IMP_SCORE,836,GO:1904724,2.8700e-01,5.7000e+01
IMP_SCORE,837,GO:0001965,2.8698e-01,2.9000e+01
IMP_SCORE,838,GO:0035304,2.8680e-01,3.1000e+01
IMP_SCORE,839,GO:0005080,2.8669e-01,2.5000e+01
IMP_SCORE,840,GO:0006937,2.8665e-01,4.7000e+01
IMP_SCORE,841,GO:0043470,2.8664e-01,4.0000e+00
IMP_SCORE,842,GO:0043195,2.8629e-01,2.3000e+01
IMP_SCORE,843,GO:0051100,2.8620e-01,6.6000e+01
IMP_SCORE,844,GO:0034605,2.8608e-01,6.4000e+01
IMP_SCORE,845,GO:0030011,2.8590e-01,1.3000e+01
IMP_SCORE,846,GO:1905268,2.8581e-01,2.2000e+01
IMP_SCORE,847,GO:0007628,2.8571e-01,1.1000e+01
IMP_SCORE,848,GO:0060412,2.8570e-01,1.2000e+01
IMP_SCORE,849,GO:0031272,2.8557e-01,8.0000e+00
IMP_SCORE,850,GO:0006271,2.8551e-01,4.0000e+00
IMP_SCORE,851,GO:0031103,2.8550e-01,1.2000e+01
IMP_SCORE,852,GO:0005057,2.8537e-01,1.1400e+02
IMP_SCORE,853,GO:1902745,2.8528e-01,5.0000e+00
IMP_SCORE,854,GO:0021756,2.8510e-01,2.0000e+01
IMP_SCORE,855,GO:0048147,2.8501e-01,2.5000e+01
IMP_SCORE,856,GO:0070534,2.8490e-01,6.0000e+00
IMP_SCORE,857,GO:0048771,2.8449e-01,2.8000e+01
IMP_SCORE,858,GO:0006699,2.8448e-01,3.8000e+01
IMP_SCORE,859,GO:0045236,2.8442e-01,8.0000e+00
IMP_SCORE,860,GO:0051225,2.8428e-01,4.2000e+01
IMP_SCORE,861,GO:0050857,2.8404e-01,1.1000e+01
IMP_SCORE,862,GO:0035278,2.8401e-01,1.8000e+01
IMP_SCORE,863,GO:0048168,2.8390e-01,4.0000e+01
IMP_SCORE,864,GO:0032292,2.8387e-01,1.8000e+01
IMP_SCORE,865,GO:0043550,2.8383e-01,1.1000e+01
IMP_SCORE,866,GO:0042832,2.8370e-01,1.7000e+01
IMP_SCORE,867,GO:0045907,2.8366e-01,6.0000e+00
IMP_SCORE,868,GO:1905521,2.8329e-01,1.2000e+01
IMP_SCORE,869,GO:0009168,2.8311e-01,7.0000e+00
IMP_SCORE,870,GO:1902593,2.8309e-01,3.6000e+01
IMP_SCORE,871,GO:0017145,2.8302e-01,7.0000e+00
IMP_SCORE,872,GO:1900744,2.8297e-01,2.3000e+01
IMP_SCORE,873,GO:0035198,2.8295e-01,7.0000e+00
IMP_SCORE,874,GO:1903036,2.8293e-01,2.3000e+01
IMP_SCORE,875,GO:0035329,2.8286e-01,1.2000e+01
IMP_SCORE,876,GO:0006004,2.8285e-01,2.7000e+01
IMP_SCORE,877,GO:0042073,2.8281e-01,2.0000e+01
IMP_SCORE,878,GO:0043174,2.8278e-01,1.7000e+01
IMP_SCORE,879,GO:0071837,2.8278e-01,1.2000e+01
IMP_SCORE,880,GO:0032728,2.8244e-01,1.7000e+01
IMP_SCORE,881,GO:1904816,2.8234e-01,3.0000e+00
IMP_SCORE,882,GO:0009650,2.8224e-01,3.0000e+00
IMP_SCORE,883,GO:0045742,2.8224e-01,1.2000e+01
IMP_SCORE,884,GO:0045080,2.8191e-01,6.0000e+00
IMP_SCORE,885,GO:0042493,2.8186e-01,1.0700e+02
IMP_SCORE,886,GO:0048667,2.8180e-01,6.0000e+00
IMP_SCORE,887,GO:0004622,2.8173e-01,3.7000e+01
IMP_SCORE,888,GO:0006623,2.8160e-01,6.0000e+00
IMP_SCORE,889,GO:1904923,2.8159e-01,8.0000e+00
IMP_SCORE,890,GO:2001241,2.8158e-01,9.0000e+00
IMP_SCORE,891,GO:0001963,2.8145e-01,2.0000e+00
IMP_SCORE,892,GO:0010771,2.8140e-01,3.6000e+01
IMP_SCORE,893,GO:0030904,2.8136e-01,7.0000e+00
IMP_SCORE,894,GO:0035296,2.8128e-01,4.6000e+01
IMP_SCORE,895,GO:0070987,2.8102e-01,8.0000e+00
IMP_SCORE,896,GO:0032757,2.8101e-01,1.9000e+01
IMP_SCORE,897,GO:0048566,2.8094e-01,8.0000e+00
IMP_SCORE,898,GO:0010831,2.8092e-01,2.4000e+01
IMP_SCORE,899,GO:2000757,2.8051e-01,8.0000e+00
IMP_SCORE,900,GO:0016358,2.8028e-01,1.7000e+01
IMP_SCORE,901,GO:0002062,2.8027e-01,1.3000e+01
IMP_SCORE,902,GO:0030238,2.8008e-01,4.0000e+00
IMP_SCORE,903,GO:0034767,2.8005e-01,2.9000e+01
IMP_SCORE,904,GO:0009084,2.7999e-01,2.0000e+01
IMP_SCORE,905,GO:0071478,2.7992e-01,5.0000e+01
IMP_SCORE,906,GO:0071539,2.7991e-01,4.0000e+00
IMP_SCORE,907,GO:0002479,2.7984e-01,6.2000e+01
IMP_SCORE,908,GO:0031960,2.7981e-01,4.9000e+01
IMP_SCORE,909,GO:0043425,2.7979e-01,2.1000e+01
IMP_SCORE,910,GO:1901524,2.7975e-01,3.0000e+00
IMP_SCORE,911,GO:0034329,2.7966e-01,1.2200e+02
IMP_SCORE,912,GO:0090317,2.7962e-01,4.8000e+01
IMP_SCORE,913,GO:0001885,2.7958e-01,4.6000e+01
IMP_SCORE,914,GO:1903428,2.7954e-01,1.2000e+01
IMP_SCORE,915,GO:0003208,2.7921e-01,2.0000e+00
IMP_SCORE,916,GO:0055038,2.7912e-01,6.0000e+01
IMP_SCORE,917,GO:0010863,2.7907e-01,8.0000e+00
IMP_SCORE,918,GO:0071363,2.7904e-01,7.6000e+01
IMP_SCORE,919,GO:0035579,2.7898e-01,7.9000e+01
IMP_SCORE,920,GO:0043620,2.7893e-01,3.2000e+01
IMP_SCORE,921,GO:0008656,2.7886e-01,8.0000e+00
IMP_SCORE,922,GO:0016126,2.7878e-01,2.5000e+01
IMP_SCORE,923,GO:0032655,2.7848e-01,2.0000e+01
IMP_SCORE,924,GO:0047496,2.7841e-01,9.0000e+00
IMP_SCORE,925,GO:1900273,2.7801e-01,1.7000e+01
IMP_SCORE,926,GO:1901654,2.7795e-01,4.4000e+01
IMP_SCORE,927,GO:0015485,2.7790e-01,2.8000e+01
IMP_SCORE,928,GO:0030514,2.7789e-01,2.1000e+01
IMP_SCORE,929,GO:0050673,2.7784e-01,3.0000e+01
IMP_SCORE,930,GO:0051150,2.7782e-01,1.9000e+01
IMP_SCORE,931,GO:0030134,2.7780e-01,2.0000e+01
IMP_SCORE,932,GO:0043536,2.7753e-01,7.0000e+00
IMP_SCORE,933,GO:0070935,2.7745e-01,4.0000e+00
IMP_SCORE,934,GO:0040014,2.7737e-01,3.1000e+01
IMP_SCORE,935,GO:0042627,2.7735e-01,3.0000e+00
IMP_SCORE,936,GO:0045683,2.7729e-01,3.0000e+00
IMP_SCORE,937,GO:0010828,2.7723e-01,3.5000e+01
IMP_SCORE,938,GO:0009112,2.7721e-01,2.2000e+01
IMP_SCORE,939,GO:1904181,2.7709e-01,4.0000e+00
IMP_SCORE,940,GO:0046135,2.7686e-01,1.3000e+01
IMP_SCORE,941,GO:1902105,2.7684e-01,1.1200e+02
IMP_SCORE,942,GO:0043903,2.7666e-01,1.1800e+02
IMP_SCORE,943,GO:1990126,2.7661e-01,4.7000e+01
IMP_SCORE,944,GO:0031057,2.7659e-01,1.0000e+01
IMP_SCORE,945,GO:0045910,2.7652e-01,3.0000e+00
IMP_SCORE,946,GO:0046530,2.7642e-01,6.0000e+00
IMP_SCORE,947,GO:0090342,2.7640e-01,7.0000e+00
IMP_SCORE,948,GO:1990777,2.7634e-01,4.0000e+01
IMP_SCORE,949,GO:0008340,2.7630e-01,5.0000e+00
IMP_SCORE,950,GO:0032088,2.7620e-01,2.3000e+01
IMP_SCORE,951,GO:1904427,2.7619e-01,1.5000e+01
IMP_SCORE,952,GO:0010595,2.7613e-01,2.1000e+01
IMP_SCORE,953,GO:0031284,2.7612e-01,4.0000e+00
IMP_SCORE,954,GO:0002070,2.7607e-01,3.0000e+00
IMP_SCORE,955,GO:0032844,2.7605e-01,1.3100e+02
IMP_SCORE,956,GO:0048260,2.7596e-01,9.0000e+00
IMP_SCORE,957,GO:0033017,2.7590e-01,9.0000e+00
IMP_SCORE,958,GO:0002698,2.7574e-01,4.0000e+01
IMP_SCORE,959,GO:0033599,2.7565e-01,4.0000e+00
IMP_SCORE,960,GO:0010669,2.7564e-01,1.7000e+01
IMP_SCORE,961,GO:1903055,2.7494e-01,4.0000e+00
IMP_SCORE,962,GO:0043548,2.7481e-01,1.5000e+01
IMP_SCORE,963,GO:0016572,2.7474e-01,6.0000e+00
IMP_SCORE,964,GO:0010922,2.7472e-01,1.8000e+01
IMP_SCORE,965,GO:0005984,2.7446e-01,1.2000e+01
IMP_SCORE,966,GO:0060421,2.7430e-01,4.0000e+00
IMP_SCORE,967,GO:0032753,2.7430e-01,9.0000e+00
IMP_SCORE,968,GO:0051437,2.7403e-01,5.0000e+00
IMP_SCORE,969,GO:0031629,2.7402e-01,1.3000e+01
IMP_SCORE,970,GO:0031295,2.7388e-01,3.7000e+01
IMP_SCORE,971,GO:2000117,2.7387e-01,1.8000e+01
IMP_SCORE,972,GO:1903541,2.7382e-01,1.0000e+01
IMP_SCORE,973,GO:0099094,2.7375e-01,4.7000e+01
IMP_SCORE,974,GO:0048169,2.7359e-01,1.4000e+01
IMP_SCORE,975,GO:0005546,2.7358e-01,5.0000e+01
IMP_SCORE,976,GO:0002011,2.7320e-01,1.2000e+01
IMP_SCORE,977,GO:0000272,2.7316e-01,1.8000e+01
IMP_SCORE,978,GO:0097341,2.7306e-01,4.0000e+00
IMP_SCORE,979,GO:0043434,2.7297e-01,9.9000e+01
IMP_SCORE,980,GO:0072164,2.7294e-01,2.3000e+01
IMP_SCORE,981,GO:0001938,2.7287e-01,3.3000e+01
IMP_SCORE,982,GO:1903532,2.7284e-01,1.1900e+02
IMP_SCORE,983,GO:0071236,2.7277e-01,2.0000e+00
IMP_SCORE,984,GO:0051928,2.7250e-01,3.1000e+01
IMP_SCORE,985,GO:0002702,2.7247e-01,2.8000e+01
IMP_SCORE,986,GO:0021983,2.7236e-01,1.2000e+01
IMP_SCORE,987,GO:0048471,2.7227e-01,5.7900e+02
IMP_SCORE,988,GO:2000641,2.7221e-01,1.2000e+01
IMP_SCORE,989,GO:0044253,2.7216e-01,4.0000e+00
IMP_SCORE,990,GO:0040023,2.7208e-01,7.0000e+00
IMP_SCORE,991,GO:0033006,2.7197e-01,1.8000e+01
IMP_SCORE,992,GO:0072182,2.7189e-01,4.0000e+00
IMP_SCORE,993,GO:0007568,2.7170e-01,9.0000e+01
IMP_SCORE,994,GO:0000187,2.7154e-01,5.8000e+01
IMP_SCORE,995,GO:1901264,2.7152e-01,5.1000e+01
IMP_SCORE,996,GO:1903319,2.7149e-01,1.2000e+01
IMP_SCORE,997,GO:0051668,2.7148e-01,3.2000e+01
IMP_SCORE,998,GO:0048864,2.7127e-01,1.2000e+01
IMP_SCORE,999,GO:0009880,2.7124e-01,2.0000e+01
IMP_SCORE,1000,GO:0010965,2.7118e-01,5.0000e+00
IMP_SCORE,1001,GO:0055029,2.7111e-01,1.1000e+01
IMP_SCORE,1002,GO:1901623,2.7110e-01,8.0000e+00
IMP_SCORE,1003,GO:0050864,2.7090e-01,2.2000e+01
IMP_SCORE,1004,GO:0032303,2.7081e-01,4.0000e+00
IMP_SCORE,1005,GO:0042176,2.7075e-01,9.4000e+01
IMP_SCORE,1006,GO:0045601,2.7072e-01,2.7000e+01
IMP_SCORE,1007,GO:0002690,2.7060e-01,1.8000e+01
IMP_SCORE,1008,GO:0032091,2.7050e-01,3.5000e+01
IMP_SCORE,1009,GO:0051385,2.7047e-01,8.0000e+00
IMP_SCORE,1010,GO:0035456,2.7043e-01,3.8000e+01
IMP_SCORE,1011,GO:0001662,2.7041e-01,2.5000e+01
IMP_SCORE,1012,GO:0045471,2.7040e-01,5.6000e+01
IMP_SCORE,1013,GO:1900048,2.7024e-01,2.3000e+01
IMP_SCORE,1014,GO:0008210,2.7021e-01,2.4000e+01
IMP_SCORE,1015,GO:0044783,2.7017e-01,4.0000e+00
IMP_SCORE,1016,GO:0006559,2.7011e-01,2.9000e+01
IMP_SCORE,1017,GO:0071889,2.7002e-01,1.4000e+01
IMP_SCORE,1018,GO:0032528,2.7000e-01,3.7000e+01
IMP_SCORE,1019,GO:0072395,2.6992e-01,1.2000e+01
IMP_SCORE,1020,GO:0097529,2.6976e-01,4.1000e+01
IMP_SCORE,1021,GO:0070528,2.6959e-01,1.1000e+01
IMP_SCORE,1022,GO:0046637,2.6959e-01,1.3000e+01
IMP_SCORE,1023,GO:0002718,2.6958e-01,2.1000e+01
IMP_SCORE,1024,GO:0045089,2.6952e-01,5.3000e+01
IMP_SCORE,1025,GO:0014066,2.6915e-01,6.2000e+01
IMP_SCORE,1026,GO:0003073,2.6913e-01,2.3000e+01
IMP_SCORE,1027,GO:0045335,2.6912e-01,3.6000e+01
IMP_SCORE,1028,GO:0009649,2.6906e-01,1.8000e+01
IMP_SCORE,1029,GO:0045076,2.6900e-01,1.0000e+00
IMP_SCORE,1030,GO:0090075,2.6894e-01,7.0000e+00
IMP_SCORE,1031,GO:0072431,2.6875e-01,1.0000e+01
IMP_SCORE,1032,GO:0043154,2.6866e-01,1.6000e+01
IMP_SCORE,1033,GO:0033540,2.6849e-01,1.1000e+01
IMP_SCORE,1034,GO:0051693,2.6816e-01,1.8000e+01
IMP_SCORE,1035,GO:1903844,2.6814e-01,2.6000e+01
IMP_SCORE,1036,GO:0090383,2.6810e-01,1.4000e+01
IMP_SCORE,1037,GO:1900373,2.6802e-01,2.1000e+01
IMP_SCORE,1038,GO:0031063,2.6791e-01,1.4000e+01
IMP_SCORE,1039,GO:0032663,2.6782e-01,1.2000e+01
IMP_SCORE,1040,GO:0032330,2.6780e-01,2.3000e+01
IMP_SCORE,1041,GO:0051148,2.6778e-01,2.1000e+01
IMP_SCORE,1042,GO:0090026,2.6775e-01,9.0000e+00
IMP_SCORE,1043,GO:0090231,2.6772e-01,9.0000e+00
IMP_SCORE,1044,GO:0001707,2.6770e-01,1.7000e+01
IMP_SCORE,1045,GO:0006525,2.6767e-01,2.5000e+01
IMP_SCORE,1046,GO:0065005,2.6749e-01,1.2000e+01
IMP_SCORE,1047,GO:0045744,2.6746e-01,2.8000e+01
IMP_SCORE,1048,GO:1905153,2.6739e-01,7.0000e+00
IMP_SCORE,1049,GO:0008015,2.6737e-01,3.3000e+01
IMP_SCORE,1050,GO:0034705,2.6727e-01,7.2000e+01
IMP_SCORE,1051,GO:0051238,2.6708e-01,3.5000e+01
IMP_SCORE,1052,GO:0060049,2.6705e-01,9.0000e+00
IMP_SCORE,1053,GO:0034123,2.6692e-01,9.0000e+00
IMP_SCORE,1054,GO:0048844,2.6689e-01,5.0000e+00
IMP_SCORE,1055,GO:2001243,2.6666e-01,1.9000e+01
IMP_SCORE,1056,GO:0032645,2.6661e-01,5.0000e+00
IMP_SCORE,1057,GO:0050880,2.6660e-01,3.8000e+01
IMP_SCORE,1058,GO:0097202,2.6652e-01,7.0000e+00
IMP_SCORE,1059,GO:0031330,2.6651e-01,3.6000e+01
IMP_SCORE,1060,GO:0016504,2.6612e-01,1.2000e+01
IMP_SCORE,1061,GO:0030175,2.6593e-01,6.9000e+01
IMP_SCORE,1062,GO:0008574,2.6555e-01,5.0000e+00
IMP_SCORE,1063,GO:2000403,2.6532e-01,5.0000e+00
IMP_SCORE,1064,GO:0010454,2.6531e-01,4.0000e+00
IMP_SCORE,1065,GO:0048754,2.6514e-01,3.5000e+01
IMP_SCORE,1066,GO:0051436,2.6507e-01,9.0000e+00
IMP_SCORE,1067,GO:1901658,2.6505e-01,4.8000e+01
IMP_SCORE,1068,GO:2000251,2.6497e-01,9.0000e+00
IMP_SCORE,1069,GO:0071222,2.6496e-01,2.5000e+01
IMP_SCORE,1070,GO:0002244,2.6494e-01,1.3100e+02
IMP_SCORE,1071,GO:0043901,2.6488e-01,8.2000e+01
IMP_SCORE,1072,GO:0032760,2.6473e-01,1.8000e+01
IMP_SCORE,1073,GO:0070848,2.6470e-01,6.8000e+01
IMP_SCORE,1074,GO:0044297,2.6453e-01,2.1900e+02
IMP_SCORE,1075,GO:0021954,2.6448e-01,8.0000e+00
IMP_SCORE,1076,GO:0072520,2.6436e-01,5.0000e+00
IMP_SCORE,1077,GO:0043507,2.6433e-01,1.9000e+01
IMP_SCORE,1078,GO:0071385,2.6429e-01,1.6000e+01
IMP_SCORE,1079,GO:0051973,2.6429e-01,2.1000e+01
IMP_SCORE,1080,GO:0001782,2.6428e-01,9.0000e+00
IMP_SCORE,1081,GO:0045834,2.6427e-01,2.6000e+01
IMP_SCORE,1082,GO:0043197,2.6426e-01,5.6000e+01
IMP_SCORE,1083,GO:0009127,2.6423e-01,2.8000e+01
IMP_SCORE,1084,GO:0008139,2.6415e-01,1.2000e+01
IMP_SCORE,1085,GO:0042753,2.6403e-01,4.0000e+00
IMP_SCORE,1086,GO:0001568,2.6400e-01,6.1000e+01
IMP_SCORE,1087,GO:0008630,2.6397e-01,2.3000e+01
IMP_SCORE,1088,GO:0070265,2.6396e-01,2.8000e+01
IMP_SCORE,1089,GO:0005639,2.6395e-01,1.3000e+01
IMP_SCORE,1090,GO:0034122,2.6379e-01,1.5000e+01
IMP_SCORE,1091,GO:0051861,2.6369e-01,3.4000e+01
IMP_SCORE,1092,GO:1903599,2.6365e-01,1.0000e+01
IMP_SCORE,1093,GO:1902692,2.6362e-01,2.0000e+01
IMP_SCORE,1094,GO:0048635,2.6359e-01,1.6000e+01
IMP_SCORE,1095,GO:1903393,2.6350e-01,7.0000e+00
IMP_SCORE,1096,GO:0032946,2.6335e-01,2.9000e+01
IMP_SCORE,1097,GO:0048732,2.6331e-01,9.8000e+01
IMP_SCORE,1098,GO:0043410,2.6328e-01,9.0000e+01
IMP_SCORE,1099,GO:0002712,2.6312e-01,1.4000e+01
IMP_SCORE,1100,GO:0031128,2.6302e-01,1.1000e+01
IMP_SCORE,1101,GO:0032332,2.6295e-01,9.0000e+00
IMP_SCORE,1102,GO:0004385,2.6291e-01,6.0000e+00
IMP_SCORE,1103,GO:1904668,2.6288e-01,9.0000e+00
IMP_SCORE,1104,GO:0034453,2.6280e-01,4.0000e+00
IMP_SCORE,1105,GO:0071624,2.6276e-01,8.0000e+00
IMP_SCORE,1106,GO:0051580,2.6265e-01,4.0000e+00
IMP_SCORE,1107,GO:0043489,2.6255e-01,4.0000e+00
IMP_SCORE,1108,GO:0051250,2.6251e-01,3.9000e+01
IMP_SCORE,1109,GO:0097553,2.6237e-01,9.0000e+00
IMP_SCORE,1110,GO:0022612,2.6229e-01,2.4000e+01
IMP_SCORE,1111,GO:1900182,2.6225e-01,1.8000e+01
IMP_SCORE,1112,GO:0002021,2.6220e-01,5.0000e+00
IMP_SCORE,1113,GO:0031093,2.6215e-01,5.0000e+01
IMP_SCORE,1114,GO:0001666,2.6206e-01,6.9000e+01
IMP_SCORE,1115,GO:0060253,2.6205e-01,9.0000e+00
IMP_SCORE,1116,GO:0051956,2.6201e-01,4.0000e+00
IMP_SCORE,1117,GO:0010883,2.6189e-01,2.2000e+01
IMP_SCORE,1118,GO:0051294,2.6179e-01,5.0000e+00
IMP_SCORE,1119,GO:0010862,2.6177e-01,8.0000e+00
IMP_SCORE,1120,GO:0030500,2.6168e-01,3.7000e+01
IMP_SCORE,1121,GO:0046929,2.6160e-01,8.0000e+00
IMP_SCORE,1122,GO:0055008,2.6153e-01,1.7000e+01
IMP_SCORE,1123,GO:1902850,2.6151e-01,2.8000e+01
IMP_SCORE,1124,GO:0060998,2.6145e-01,2.8000e+01
IMP_SCORE,1125,GO:0016763,2.6131e-01,1.2700e+02
IMP_SCORE,1126,GO:0090192,2.6108e-01,4.0000e+00
IMP_SCORE,1127,GO:0045780,2.6102e-01,4.0000e+00
IMP_SCORE,1128,GO:0048103,2.6086e-01,4.0000e+00
IMP_SCORE,1129,GO:0007270,2.6077e-01,1.9000e+01
IMP_SCORE,1130,GO:0043278,2.6066e-01,1.3000e+01
IMP_SCORE,1131,GO:0009218,2.6042e-01,1.0000e+01
IMP_SCORE,1132,GO:0038128,2.6035e-01,2.2000e+01
IMP_SCORE,1133,GO:0005903,2.6005e-01,5.5000e+01
IMP_SCORE,1134,GO:0019627,2.5999e-01,4.0000e+00
IMP_SCORE,1135,GO:0070302,2.5998e-01,5.2000e+01
IMP_SCORE,1136,GO:0006636,2.5993e-01,4.8000e+01
IMP_SCORE,1137,GO:0035635,2.5992e-01,4.0000e+00
IMP_SCORE,1138,GO:0007213,2.5989e-01,1.8000e+01
IMP_SCORE,1139,GO:0021604,2.5980e-01,1.3000e+01
IMP_SCORE,1140,GO:2001237,2.5970e-01,4.1000e+01
IMP_SCORE,1141,GO:0071407,2.5962e-01,9.3000e+01
IMP_SCORE,1142,GO:0006297,2.5948e-01,1.3000e+01
IMP_SCORE,1143,GO:1901028,2.5946e-01,2.1000e+01
IMP_SCORE,1144,GO:0002691,2.5935e-01,5.0000e+00
IMP_SCORE,1145,GO:1904035,2.5929e-01,2.8000e+01
IMP_SCORE,1146,GO:0042288,2.5929e-01,1.4000e+01
IMP_SCORE,1147,GO:0072595,2.5926e-01,1.6000e+01
IMP_SCORE,1148,GO:0051851,2.5921e-01,1.8000e+01
IMP_SCORE,1149,GO:0034243,2.5921e-01,4.0000e+00
IMP_SCORE,1150,GO:0043666,2.5921e-01,1.6000e+01
IMP_SCORE,1151,GO:0046500,2.5890e-01,2.0000e+01
IMP_SCORE,1152,GO:0070231,2.5875e-01,4.0000e+00
IMP_SCORE,1153,GO:0010942,2.5873e-01,1.7900e+02
IMP_SCORE,1154,GO:0010884,2.5871e-01,1.1000e+01
IMP_SCORE,1155,GO:0050729,2.5869e-01,4.7000e+01
IMP_SCORE,1156,GO:1901030,2.5867e-01,1.7000e+01
IMP_SCORE,1157,GO:0010857,2.5858e-01,2.7000e+01
IMP_SCORE,1158,GO:0034315,2.5830e-01,1.4000e+01
IMP_SCORE,1159,GO:0042535,2.5820e-01,6.0000e+00
IMP_SCORE,1160,GO:0007162,2.5819e-01,9.7000e+01
IMP_SCORE,1161,GO:0042219,2.5812e-01,2.1000e+01
IMP_SCORE,1162,GO:0042992,2.5809e-01,2.4000e+01
IMP_SCORE,1163,GO:0007031,2.5802e-01,2.5000e+01
IMP_SCORE,1164,GO:0015106,2.5788e-01,9.0000e+00
IMP_SCORE,1165,GO:0000794,2.5788e-01,2.0000e+01
IMP_SCORE,1166,GO:0008037,2.5786e-01,1.5500e+02
IMP_SCORE,1167,GO:0000278,2.5783e-01,1.7000e+01
IMP_SCORE,1168,GO:0021799,2.5781e-01,1.9000e+01
IMP_SCORE,1169,GO:0008637,2.5776e-01,3.2000e+01
IMP_SCORE,1170,GO:0048145,2.5774e-01,4.1000e+01
IMP_SCORE,1171,GO:0045606,2.5768e-01,5.0000e+00
IMP_SCORE,1172,GO:0046824,2.5761e-01,2.1000e+01
IMP_SCORE,1173,GO:0043301,2.5756e-01,4.0000e+00
IMP_SCORE,1174,GO:0046636,2.5753e-01,4.0000e+00
IMP_SCORE,1175,GO:1900027,2.5744e-01,1.4000e+01
IMP_SCORE,1176,GO:0015026,2.5737e-01,2.6000e+01
IMP_SCORE,1177,GO:0070372,2.5734e-01,7.7000e+01
IMP_SCORE,1178,GO:0045663,2.5731e-01,1.8000e+01
IMP_SCORE,1179,GO:1902403,2.5725e-01,1.2000e+01
IMP_SCORE,1180,GO:0060402,2.5723e-01,1.2000e+01
IMP_SCORE,1181,GO:1904356,2.5721e-01,1.7000e+01
IMP_SCORE,1182,GO:0010591,2.5710e-01,1.9000e+01
IMP_SCORE,1183,GO:1903018,2.5689e-01,1.1000e+01
IMP_SCORE,1184,GO:0030669,2.5681e-01,3.2000e+01
IMP_SCORE,1185,GO:0045582,2.5677e-01,3.1000e+01
IMP_SCORE,1186,GO:0031362,2.5677e-01,2.6000e+01
IMP_SCORE,1187,GO:0097028,2.5676e-01,2.4000e+01
IMP_SCORE,1188,GO:0036293,2.5673e-01,4.8000e+01
IMP_SCORE,1189,GO:0021533,2.5669e-01,8.0000e+00
IMP_SCORE,1190,GO:0033674,2.5667e-01,9.2000e+01
IMP_SCORE,1191,GO:0043280,2.5662e-01,3.5000e+01
IMP_SCORE,1192,GO:0043506,2.5656e-01,2.7000e+01
IMP_SCORE,1193,GO:0035065,2.5640e-01,1.5000e+01
IMP_SCORE,1194,GO:0018279,2.5639e-01,3.8000e+01
IMP_SCORE,1195,GO:0008038,2.5634e-01,1.1200e+02
IMP_SCORE,1196,GO:0006298,2.5633e-01,1.8000e+01
IMP_SCORE,1197,GO:0043266,2.5628e-01,3.2000e+01
IMP_SCORE,1198,GO:0031072,2.5625e-01,5.6000e+01
IMP_SCORE,1199,GO:0010770,2.5623e-01,4.5000e+01
IMP_SCORE,1200,GO:0042558,2.5620e-01,1.7000e+01
IMP_SCORE,1201,GO:0045577,2.5619e-01,5.0000e+00
IMP_SCORE,1202,GO:0005979,2.5617e-01,2.0000e+01
IMP_SCORE,1203,GO:0048265,2.5614e-01,3.0000e+00
IMP_SCORE,1204,GO:0019894,2.5609e-01,3.6000e+01
IMP_SCORE,1205,GO:0009799,2.5607e-01,2.5000e+01
IMP_SCORE,1206,GO:0010714,2.5605e-01,6.0000e+00
IMP_SCORE,1207,GO:0099587,2.5603e-01,1.2000e+01
IMP_SCORE,1208,GO:0097530,2.5602e-01,4.6000e+01
IMP_SCORE,1209,GO:2000134,2.5601e-01,3.2000e+01
IMP_SCORE,1210,GO:0033700,2.5600e-01,4.0000e+00
IMP_SCORE,1211,GO:0035019,2.5585e-01,2.8000e+01
IMP_SCORE,1212,GO:0061013,2.5579e-01,1.8000e+01
IMP_SCORE,1213,GO:0006517,2.5578e-01,4.9000e+01
IMP_SCORE,1214,GO:0010632,2.5568e-01,3.7000e+01
IMP_SCORE,1215,GO:0019209,2.5561e-01,3.3000e+01
IMP_SCORE,1216,GO:0001916,2.5561e-01,8.0000e+00
IMP_SCORE,1217,GO:0032736,2.5560e-01,8.0000e+00
IMP_SCORE,1218,GO:0048634,2.5554e-01,2.4000e+01
IMP_SCORE,1219,GO:0043231,2.5549e-01,1.7110e+03
IMP_SCORE,1220,GO:0005515,2.5537e-01,2.9710e+03
IMP_SCORE,1221,GO:0033612,2.5536e-01,8.0000e+00
IMP_SCORE,1222,GO:0042345,2.5527e-01,1.6000e+01
IMP_SCORE,1223,GO:0033605,2.5524e-01,8.0000e+00
IMP_SCORE,1224,GO:0002274,2.5513e-01,1.2100e+02
IMP_SCORE,1225,GO:1900006,2.5511e-01,1.9000e+01
IMP_SCORE,1226,GO:0051271,2.5509e-01,1.0300e+02
IMP_SCORE,1227,GO:0019233,2.5496e-01,2.2000e+01
IMP_SCORE,1228,GO:0015844,2.5491e-01,1.3000e+01
IMP_SCORE,1229,GO:0050686,2.5481e-01,4.0000e+00
IMP_SCORE,1230,GO:0043409,2.5469e-01,5.2000e+01
IMP_SCORE,1231,GO:0033127,2.5464e-01,6.0000e+00
IMP_SCORE,1232,GO:0005178,2.5461e-01,9.0000e+01
IMP_SCORE,1233,GO:1903555,2.5453e-01,3.7000e+01
IMP_SCORE,1234,GO:0009164,2.5450e-01,2.3000e+01
IMP_SCORE,1235,GO:1905330,2.5450e-01,3.6000e+01
IMP_SCORE,1236,GO:0032462,2.5442e-01,9.0000e+00
IMP_SCORE,1237,GO:0033962,2.5437e-01,4.0000e+00
IMP_SCORE,1238,GO:0040001,2.5436e-01,6.0000e+00
IMP_SCORE,1239,GO:0000422,2.5435e-01,1.0000e+01
IMP_SCORE,1240,GO:0061515,2.5427e-01,3.6000e+01
IMP_SCORE,1241,GO:0045576,2.5407e-01,1.8000e+01
IMP_SCORE,1242,GO:0043534,2.5397e-01,1.5000e+01
IMP_SCORE,1243,GO:0019228,2.5394e-01,1.1000e+01
IMP_SCORE,1244,GO:0002064,2.5387e-01,7.2000e+01
IMP_SCORE,1245,GO:0001822,2.5382e-01,4.5000e+01
IMP_SCORE,1246,GO:0002708,2.5381e-01,2.2000e+01
IMP_SCORE,1247,GO:0009069,2.5380e-01,4.3000e+01
IMP_SCORE,1248,GO:0032835,2.5379e-01,1.0000e+01
IMP_SCORE,1249,GO:0048259,2.5378e-01,1.9000e+01
IMP_SCORE,1250,GO:0035020,2.5375e-01,4.0000e+00
IMP_SCORE,1251,GO:0006919,2.5370e-01,4.7000e+01
IMP_SCORE,1252,GO:0008306,2.5344e-01,2.5000e+01
IMP_SCORE,1253,GO:0007528,2.5337e-01,1.2000e+01
IMP_SCORE,1254,GO:0070914,2.5336e-01,1.3000e+01
IMP_SCORE,1255,GO:0071456,2.5331e-01,3.1000e+01
IMP_SCORE,1256,GO:0035794,2.5330e-01,4.0000e+00
IMP_SCORE,1257,GO:0019201,2.5318e-01,1.6000e+01
IMP_SCORE,1258,GO:0060600,2.5314e-01,5.0000e+00
IMP_SCORE,1259,GO:0046326,2.5310e-01,2.3000e+01
IMP_SCORE,1260,GO:0032354,2.5303e-01,4.0000e+00
IMP_SCORE,1261,GO:0045444,2.5293e-01,9.8000e+01
IMP_SCORE,1262,GO:0045295,2.5290e-01,9.0000e+00
IMP_SCORE,1263,GO:1900408,2.5287e-01,1.8000e+01
IMP_SCORE,1264,GO:0001952,2.5286e-01,3.1000e+01
IMP_SCORE,1265,GO:0071345,2.5273e-01,1.2300e+02
IMP_SCORE,1266,GO:0031397,2.5270e-01,2.5000e+01
IMP_SCORE,1267,GO:0007173,2.5265e-01,4.8000e+01
IMP_SCORE,1268,GO:0006275,2.5265e-01,2.5000e+01
IMP_SCORE,1269,GO:0000188,2.5265e-01,2.4000e+01
IMP_SCORE,1270,GO:0009311,2.5265e-01,8.6000e+01
IMP_SCORE,1271,GO:0008625,2.5262e-01,4.0000e+00
IMP_SCORE,1272,GO:0061036,2.5253e-01,1.0000e+01
IMP_SCORE,1273,GO:0061564,2.5248e-01,3.7000e+01
IMP_SCORE,1274,GO:0005154,2.5242e-01,2.3000e+01
IMP_SCORE,1275,GO:1905939,2.5225e-01,4.0000e+00
IMP_SCORE,1276,GO:0036294,2.5223e-01,2.4000e+01
IMP_SCORE,1277,GO:0003018,2.5214e-01,3.9000e+01
IMP_SCORE,1278,GO:1901741,2.5199e-01,2.0000e+01
IMP_SCORE,1279,GO:0016646,2.5190e-01,1.7000e+01
IMP_SCORE,1280,GO:0006836,2.5181e-01,7.2000e+01
IMP_SCORE,1281,GO:0097009,2.5175e-01,1.5000e+01
IMP_SCORE,1282,GO:0042069,2.5167e-01,1.5000e+01
IMP_SCORE,1283,GO:1902914,2.5163e-01,1.0000e+00
IMP_SCORE,1284,GO:0002323,2.5163e-01,1.0000e+00
IMP_SCORE,1285,GO:0002294,2.5163e-01,1.0000e+00
IMP_SCORE,1286,GO:0009792,2.5159e-01,4.9000e+01
IMP_SCORE,1287,GO:0032874,2.5159e-01,4.0000e+01
IMP_SCORE,1288,GO:0090102,2.5144e-01,1.2000e+01
IMP_SCORE,1289,GO:0030149,2.5135e-01,2.3000e+01
IMP_SCORE,1290,GO:2000505,2.5135e-01,8.0000e+00
IMP_SCORE,1291,GO:1900407,2.5130e-01,2.1000e+01
IMP_SCORE,1292,GO:0000212,2.5121e-01,4.0000e+00
IMP_SCORE,1293,GO:0042990,2.5117e-01,4.2000e+01
IMP_SCORE,1294,GO:0032509,2.5114e-01,4.0000e+00
IMP_SCORE,1295,GO:0071772,2.5113e-01,4.0000e+00
IMP_SCORE,1296,GO:0071417,2.5106e-01,1.0000e+02
IMP_SCORE,1297,GO:0043204,2.5097e-01,5.2000e+01
IMP_SCORE,1298,GO:0030336,2.5096e-01,1.0600e+02
IMP_SCORE,1299,GO:0046626,2.5094e-01,1.8000e+01
IMP_SCORE,1300,GO:0060038,2.5087e-01,4.0000e+00
IMP_SCORE,1301,GO:0051378,2.5085e-01,4.0000e+00
IMP_SCORE,1302,GO:0010470,2.5082e-01,6.0000e+00
IMP_SCORE,1303,GO:0036158,2.5080e-01,4.0000e+00
IMP_SCORE,1304,GO:0009100,2.5074e-01,1.0600e+02
IMP_SCORE,1305,GO:0070821,2.5072e-01,6.8000e+01
IMP_SCORE,1306,GO:0051290,2.5065e-01,1.1000e+01
IMP_SCORE,1307,GO:0045779,2.5064e-01,9.0000e+00
IMP_SCORE,1308,GO:0001573,2.5062e-01,4.6000e+01
IMP_SCORE,1309,GO:0006904,2.5050e-01,2.5000e+01
IMP_SCORE,1310,GO:0016706,2.5045e-01,2.1000e+01
IMP_SCORE,1311,GO:0050863,2.5028e-01,7.6000e+01
IMP_SCORE,1312,GO:0004896,2.5018e-01,1.2600e+02
IMP_SCORE,1313,GO:0060148,2.5013e-01,9.0000e+00
IMP_SCORE,1314,GO:0004860,2.5011e-01,4.2000e+01
IMP_SCORE,1315,GO:0043015,2.5005e-01,2.1000e+01
IMP_SCORE,1316,GO:0052548,2.5001e-01,1.3000e+02
IMP_SCORE,1317,GO:1904893,2.4997e-01,2.1000e+01
IMP_SCORE,1318,GO:0000726,2.4996e-01,1.5000e+01
IMP_SCORE,1319,GO:0045346,2.4986e-01,2.0000e+00
IMP_SCORE,1320,GO:0060479,2.4985e-01,6.0000e+00
IMP_SCORE,1321,GO:0032148,2.4979e-01,1.3000e+01
IMP_SCORE,1322,GO:0006491,2.4978e-01,2.8000e+01
IMP_SCORE,1323,GO:0007254,2.4975e-01,2.0000e+01
IMP_SCORE,1324,GO:1905897,2.4965e-01,2.0000e+01
IMP_SCORE,1325,GO:0019210,2.4961e-01,6.7000e+01
IMP_SCORE,1326,GO:0004629,2.4958e-01,3.2000e+01
IMP_SCORE,1327,GO:0001656,2.4949e-01,1.1000e+01
IMP_SCORE,1328,GO:0003143,2.4928e-01,2.0000e+01
IMP_SCORE,1329,GO:0060348,2.4923e-01,6.6000e+01
IMP_SCORE,1330,GO:0030595,2.4922e-01,5.4000e+01
IMP_SCORE,1331,GO:1903707,2.4921e-01,6.5000e+01
IMP_SCORE,1332,GO:0046466,2.4909e-01,3.8000e+01
IMP_SCORE,1333,GO:0008344,2.4908e-01,4.1000e+01
IMP_SCORE,1334,GO:1904037,2.4902e-01,1.7000e+01
IMP_SCORE,1335,GO:0042769,2.4882e-01,1.8000e+01
IMP_SCORE,1336,GO:1903557,2.4881e-01,2.3000e+01
IMP_SCORE,1337,GO:0022400,2.4871e-01,9.0000e+00
IMP_SCORE,1338,GO:0071333,2.4860e-01,3.0000e+01
IMP_SCORE,1339,GO:0050920,2.4859e-01,3.4000e+01
IMP_SCORE,1340,GO:1903364,2.4855e-01,5.7000e+01
IMP_SCORE,1341,GO:0045844,2.4841e-01,6.0000e+00
IMP_SCORE,1342,GO:2000257,2.4841e-01,3.7000e+01
IMP_SCORE,1343,GO:0002475,2.4838e-01,1.1000e+01
IMP_SCORE,1344,GO:1905819,2.4829e-01,5.0000e+00
IMP_SCORE,1345,GO:0046039,2.4825e-01,1.2000e+01
IMP_SCORE,1346,GO:0048041,2.4825e-01,2.6000e+01
IMP_SCORE,1347,GO:1901652,2.4821e-01,1.1200e+02
IMP_SCORE,1348,GO:0016571,2.4819e-01,2.4000e+01
IMP_SCORE,1349,GO:0045980,2.4818e-01,1.3000e+01
IMP_SCORE,1350,GO:0035239,2.4817e-01,7.0000e+01
IMP_SCORE,1351,GO:0090503,2.4813e-01,1.0000e+01
IMP_SCORE,1352,GO:0051384,2.4812e-01,6.1000e+01
IMP_SCORE,1353,GO:0046185,2.4812e-01,9.0000e+00
IMP_SCORE,1354,GO:0032331,2.4798e-01,8.0000e+00
IMP_SCORE,1355,GO:0060205,2.4797e-01,1.3100e+02
IMP_SCORE,1356,GO:0042059,2.4783e-01,1.1000e+01
IMP_SCORE,1357,GO:0030038,2.4781e-01,1.3000e+01
IMP_SCORE,1358,GO:0044246,2.4777e-01,1.1000e+01
IMP_SCORE,1359,GO:0044389,2.4771e-01,1.0500e+02
IMP_SCORE,1360,GO:0036075,2.4768e-01,1.0000e+01
IMP_SCORE,1361,GO:0000083,2.4765e-01,4.0000e+00
IMP_SCORE,1362,GO:0010976,2.4761e-01,5.8000e+01
IMP_SCORE,1363,GO:0007004,2.4757e-01,4.0000e+00
IMP_SCORE,1364,GO:0090278,2.4752e-01,1.5000e+01
IMP_SCORE,1365,GO:0009437,2.4734e-01,1.8000e+01
IMP_SCORE,1366,GO:0032036,2.4706e-01,7.0000e+00
IMP_SCORE,1367,GO:0051383,2.4692e-01,4.0000e+00
IMP_SCORE,1368,GO:0042276,2.4688e-01,1.6000e+01
IMP_SCORE,1369,GO:0016769,2.4685e-01,5.2000e+01
IMP_SCORE,1370,GO:0046427,2.4685e-01,1.4000e+01
IMP_SCORE,1371,GO:0046890,2.4680e-01,3.9000e+01
IMP_SCORE,1372,GO:0070198,2.4678e-01,4.0000e+00
IMP_SCORE,1373,GO:0006536,2.4667e-01,2.7000e+01
IMP_SCORE,1374,GO:2000147,2.4662e-01,1.0900e+02
IMP_SCORE,1375,GO:0050433,2.4646e-01,9.0000e+00
IMP_SCORE,1376,GO:0090049,2.4645e-01,6.0000e+00
IMP_SCORE,1377,GO:0040017,2.4643e-01,1.2800e+02
IMP_SCORE,1378,GO:0098751,2.4643e-01,2.1000e+01
IMP_SCORE,1379,GO:0009312,2.4639e-01,2.7000e+01
IMP_SCORE,1380,GO:0010677,2.4628e-01,2.6000e+01
IMP_SCORE,1381,GO:0090316,2.4622e-01,6.4000e+01
IMP_SCORE,1382,GO:0010662,2.4605e-01,1.0000e+01
IMP_SCORE,1383,GO:0010039,2.4594e-01,3.0000e+01
IMP_SCORE,1384,GO:0014015,2.4592e-01,3.3000e+01
IMP_SCORE,1385,GO:0072009,2.4586e-01,1.4000e+01
IMP_SCORE,1386,GO:1901184,2.4584e-01,1.9000e+01
IMP_SCORE,1387,GO:0032368,2.4582e-01,2.1000e+01
IMP_SCORE,1388,GO:0090596,2.4579e-01,3.4000e+01
IMP_SCORE,1389,GO:0005790,2.4573e-01,7.0000e+00
IMP_SCORE,1390,GO:0004620,2.4572e-01,1.0500e+02
IMP_SCORE,1391,GO:0048821,2.4564e-01,5.0000e+00
IMP_SCORE,1392,GO:0032467,2.4562e-01,2.4000e+01
IMP_SCORE,1393,GO:0031228,2.4559e-01,6.8000e+01
IMP_SCORE,1394,GO:0009746,2.4557e-01,4.9000e+01
IMP_SCORE,1395,GO:1901185,2.4553e-01,1.3000e+01
IMP_SCORE,1396,GO:1904950,2.4548e-01,7.3000e+01
IMP_SCORE,1397,GO:1901099,2.4547e-01,3.3000e+01
IMP_SCORE,1398,GO:1990381,2.4547e-01,4.0000e+00
IMP_SCORE,1399,GO:0071774,2.4542e-01,1.5000e+01
IMP_SCORE,1400,GO:0046597,2.4526e-01,2.7000e+01
IMP_SCORE,1401,GO:1904353,2.4522e-01,3.4000e+01
IMP_SCORE,1402,GO:0051099,2.4514e-01,2.4000e+01
IMP_SCORE,1403,GO:0051050,2.4514e-01,2.5900e+02
IMP_SCORE,1404,GO:0098533,2.4514e-01,1.7000e+01
IMP_SCORE,1405,GO:0010804,2.4505e-01,7.0000e+00
IMP_SCORE,1406,GO:0005775,2.4503e-01,1.3100e+02
IMP_SCORE,1407,GO:0000904,2.4502e-01,3.9000e+01
IMP_SCORE,1408,GO:0061640,2.4482e-01,2.7000e+01
IMP_SCORE,1409,GO:0034774,2.4480e-01,1.2800e+02
IMP_SCORE,1410,GO:0051281,2.4465e-01,1.5000e+01
IMP_SCORE,1411,GO:0060999,2.4451e-01,1.0000e+01
IMP_SCORE,1412,GO:0046688,2.4449e-01,2.3000e+01
IMP_SCORE,1413,GO:0090003,2.4438e-01,2.6000e+01
IMP_SCORE,1414,GO:0043114,2.4434e-01,7.0000e+00
IMP_SCORE,1415,GO:0003700,2.4433e-01,3.2300e+02
IMP_SCORE,1416,GO:0090280,2.4420e-01,1.5000e+01
IMP_SCORE,1417,GO:0016469,2.4417e-01,1.3000e+01
IMP_SCORE,1418,GO:0006112,2.4416e-01,2.5000e+01
IMP_SCORE,1419,GO:0007257,2.4413e-01,1.3000e+01
IMP_SCORE,1420,GO:0031932,2.4411e-01,2.5000e+01
IMP_SCORE,1421,GO:0042181,2.4410e-01,9.0000e+00
IMP_SCORE,1422,GO:1902221,2.4406e-01,1.7000e+01
IMP_SCORE,1423,GO:2000727,2.4401e-01,2.0000e+00
IMP_SCORE,1424,GO:0034695,2.4396e-01,6.0000e+00
IMP_SCORE,1425,GO:0045911,2.4382e-01,9.0000e+00
IMP_SCORE,1426,GO:0071674,2.4380e-01,1.8000e+01
IMP_SCORE,1427,GO:0006555,2.4373e-01,2.2000e+01
IMP_SCORE,1428,GO:0030836,2.4364e-01,6.0000e+00
IMP_SCORE,1429,GO:0098876,2.4363e-01,5.9000e+01
IMP_SCORE,1430,GO:0043516,2.4362e-01,2.5000e+01
IMP_SCORE,1431,GO:0030159,2.4356e-01,4.2000e+01
IMP_SCORE,1432,GO:0007346,2.4349e-01,1.5200e+02
IMP_SCORE,1433,GO:0046887,2.4331e-01,4.0000e+01
IMP_SCORE,1434,GO:0050820,2.4330e-01,2.0000e+01
IMP_SCORE,1435,GO:0032793,2.4327e-01,8.0000e+00
IMP_SCORE,1436,GO:0030431,2.4324e-01,1.6000e+01
IMP_SCORE,1437,GO:0000228,2.4322e-01,2.6000e+01
IMP_SCORE,1438,GO:0000307,2.4319e-01,1.0000e+01
IMP_SCORE,1439,GO:0015368,2.4312e-01,1.8000e+01
IMP_SCORE,1440,GO:0051894,2.4310e-01,1.3000e+01
IMP_SCORE,1441,GO:0090399,2.4295e-01,4.0000e+00
IMP_SCORE,1442,GO:0002793,2.4290e-01,5.9000e+01
IMP_SCORE,1443,GO:0045596,2.4288e-01,1.6700e+02
IMP_SCORE,1444,GO:0042058,2.4261e-01,2.8000e+01
IMP_SCORE,1445,GO:0042593,2.4249e-01,4.8000e+01
IMP_SCORE,1446,GO:0051015,2.4230e-01,1.0400e+02
IMP_SCORE,1447,GO:0045807,2.4223e-01,3.6000e+01
IMP_SCORE,1448,GO:0001964,2.4196e-01,1.1000e+01
IMP_SCORE,1449,GO:0070509,2.4192e-01,1.8000e+01
IMP_SCORE,1450,GO:0010769,2.4192e-01,8.6000e+01
IMP_SCORE,1451,GO:0006531,2.4176e-01,1.4000e+01
IMP_SCORE,1452,GO:0033276,2.4175e-01,3.0000e+00
IMP_SCORE,1453,GO:0016755,2.4165e-01,3.7000e+01
IMP_SCORE,1454,GO:0016289,2.4157e-01,3.6000e+01
IMP_SCORE,1455,GO:0031333,2.4149e-01,4.5000e+01
IMP_SCORE,1456,GO:0030426,2.4147e-01,8.5000e+01
IMP_SCORE,1457,GO:1904752,2.4126e-01,6.0000e+00
IMP_SCORE,1458,GO:0030900,2.4113e-01,3.7000e+01
IMP_SCORE,1459,GO:0036257,2.4111e-01,8.0000e+00
IMP_SCORE,1460,GO:0061448,2.4101e-01,2.1000e+01
IMP_SCORE,1461,GO:0001205,2.4097e-01,9.0000e+00
IMP_SCORE,1462,GO:1904589,2.4092e-01,4.4000e+01
IMP_SCORE,1463,GO:0014041,2.4083e-01,1.1000e+01
IMP_SCORE,1464,GO:0046902,2.4078e-01,2.3000e+01
IMP_SCORE,1465,GO:0031975,2.4072e-01,1.7200e+02
IMP_SCORE,1466,GO:0019956,2.4062e-01,1.8000e+01
IMP_SCORE,1467,GO:0036149,2.4056e-01,2.2000e+01
IMP_SCORE,1468,GO:0032647,2.4054e-01,1.2000e+01
IMP_SCORE,1469,GO:0048736,2.4054e-01,4.9000e+01
IMP_SCORE,1470,GO:0031023,2.4052e-01,3.0000e+01
IMP_SCORE,1471,GO:0045638,2.4047e-01,3.7000e+01
IMP_SCORE,1472,GO:0007077,2.4046e-01,1.0000e+01
IMP_SCORE,1473,GO:0016331,2.4043e-01,2.0000e+00
IMP_SCORE,1474,GO:0007519,2.4035e-01,2.7000e+01
IMP_SCORE,1475,GO:0043123,2.4032e-01,1.0900e+02
IMP_SCORE,1476,GO:2000378,2.4020e-01,2.4000e+01
IMP_SCORE,1477,GO:0048863,2.4010e-01,3.9000e+01
IMP_SCORE,1478,GO:0098562,2.3995e-01,4.0000e+01
IMP_SCORE,1479,GO:0045120,2.3980e-01,5.0000e+00
IMP_SCORE,1480,GO:0030814,2.3977e-01,2.6000e+01
IMP_SCORE,1481,GO:0005123,2.3963e-01,2.2000e+01
IMP_SCORE,1482,GO:0006165,2.3961e-01,1.8000e+01
IMP_SCORE,1483,GO:0018345,2.3941e-01,2.2000e+01
IMP_SCORE,1484,GO:0071396,2.3918e-01,8.3000e+01
IMP_SCORE,1485,GO:0086005,2.3910e-01,5.0000e+00
IMP_SCORE,1486,GO:0016790,2.3903e-01,4.3000e+01
IMP_SCORE,1487,GO:0042035,2.3903e-01,2.6000e+01
IMP_SCORE,1488,GO:0031625,2.3902e-01,1.2500e+02
IMP_SCORE,1489,GO:0071827,2.3878e-01,1.4000e+01
IMP_SCORE,1490,GO:0070665,2.3875e-01,3.1000e+01
IMP_SCORE,1491,GO:1904994,2.3868e-01,4.0000e+00
IMP_SCORE,1492,GO:0001892,2.3866e-01,9.0000e+00
IMP_SCORE,1493,GO:0030865,2.3864e-01,5.6000e+01
IMP_SCORE,1494,GO:0035646,2.3834e-01,8.0000e+00
IMP_SCORE,1495,GO:0090208,2.3831e-01,9.0000e+00
IMP_SCORE,1496,GO:0004712,2.3819e-01,3.9000e+01
IMP_SCORE,1497,GO:0071514,2.3818e-01,1.7000e+01
IMP_SCORE,1498,GO:1990266,2.3793e-01,2.7000e+01
IMP_SCORE,1499,GO:0048715,2.3793e-01,1.1000e+01
IMP_SCORE,1500,GO:0055088,2.3791e-01,3.5000e+01
IMP_SCORE,1501,GO:0042632,2.3791e-01,1.2000e+01
IMP_SCORE,1502,GO:0005774,2.3790e-01,2.6700e+02
IMP_SCORE,1503,GO:0045912,2.3780e-01,3.1000e+01
IMP_SCORE,1504,GO:0009264,2.3777e-01,4.0000e+00
IMP_SCORE,1505,GO:0098840,2.3776e-01,3.5000e+01
IMP_SCORE,1506,GO:0086001,2.3761e-01,1.1000e+01
IMP_SCORE,1507,GO:0031593,2.3759e-01,2.0000e+01
IMP_SCORE,1508,GO:0032413,2.3753e-01,1.0000e+01
IMP_SCORE,1509,GO:0051194,2.3744e-01,4.0000e+00
IMP_SCORE,1510,GO:0001071,2.3738e-01,3.1600e+02
IMP_SCORE,1511,GO:0033033,2.3736e-01,1.1000e+01
IMP_SCORE,1512,GO:0048384,2.3725e-01,4.0000e+00
IMP_SCORE,1513,GO:0010866,2.3711e-01,1.9000e+01
IMP_SCORE,1514,GO:0031983,2.3701e-01,1.4400e+02
IMP_SCORE,1515,GO:0004875,2.3693e-01,1.0000e+01
IMP_SCORE,1516,GO:0002903,2.3690e-01,6.0000e+00
IMP_SCORE,1517,GO:0071219,2.3690e-01,4.8000e+01
IMP_SCORE,1518,GO:0034706,2.3685e-01,9.0000e+00
IMP_SCORE,1519,GO:0046040,2.3682e-01,4.0000e+00
IMP_SCORE,1520,GO:0010839,2.3682e-01,6.0000e+00
IMP_SCORE,1521,GO:0045124,2.3681e-01,1.6000e+01
IMP_SCORE,1522,GO:0000910,2.3675e-01,5.7000e+01
IMP_SCORE,1523,GO:0007632,2.3669e-01,1.5000e+01
IMP_SCORE,1524,GO:0031570,2.3664e-01,3.7000e+01
IMP_SCORE,1525,GO:0010464,2.3662e-01,5.0000e+00
IMP_SCORE,1526,GO:0016601,2.3656e-01,2.7000e+01
IMP_SCORE,1527,GO:0008190,2.3649e-01,3.6000e+01
IMP_SCORE,1528,GO:0051289,2.3642e-01,2.6000e+01
IMP_SCORE,1529,GO:0019207,2.3642e-01,7.1000e+01
IMP_SCORE,1530,GO:0030183,2.3632e-01,3.0000e+01
IMP_SCORE,1531,GO:0072678,2.3622e-01,1.1000e+01
IMP_SCORE,1532,GO:0031100,2.3620e-01,3.8000e+01
IMP_SCORE,1533,GO:0044723,2.3619e-01,2.1600e+02
IMP_SCORE,1534,GO:1901699,2.3618e-01,1.0700e+02
IMP_SCORE,1535,GO:0070169,2.3615e-01,2.2000e+01
IMP_SCORE,1536,GO:0042834,2.3615e-01,1.0000e+01
IMP_SCORE,1537,GO:0099501,2.3604e-01,7.6000e+01
IMP_SCORE,1538,GO:0005388,2.3601e-01,9.0000e+00
IMP_SCORE,1539,GO:0031623,2.3595e-01,1.7000e+01
IMP_SCORE,1540,GO:0005547,2.3594e-01,3.7000e+01
IMP_SCORE,1541,GO:0032845,2.3589e-01,4.3000e+01
IMP_SCORE,1542,GO:0009130,2.3566e-01,9.0000e+00
IMP_SCORE,1543,GO:0071375,2.3558e-01,5.7000e+01
IMP_SCORE,1544,GO:0001085,2.3557e-01,5.6000e+01
IMP_SCORE,1545,GO:0090207,2.3556e-01,1.9000e+01
IMP_SCORE,1546,GO:0030955,2.3553e-01,1.3000e+01
IMP_SCORE,1547,GO:0051817,2.3542e-01,3.1000e+01
IMP_SCORE,1548,GO:0001848,2.3540e-01,3.2000e+01
IMP_SCORE,1549,GO:0098780,2.3532e-01,9.0000e+00
IMP_SCORE,1550,GO:0002763,2.3518e-01,1.3000e+01
IMP_SCORE,1551,GO:1902003,2.3509e-01,1.0000e+01
IMP_SCORE,1552,GO:0051918,2.3492e-01,5.0000e+00
IMP_SCORE,1553,GO:0044428,2.3491e-01,1.2920e+03
IMP_SCORE,1554,GO:0034644,2.3489e-01,3.1000e+01
IMP_SCORE,1555,GO:0090174,2.3476e-01,3.5000e+01
IMP_SCORE,1556,GO:0032928,2.3474e-01,1.0000e+01
IMP_SCORE,1557,GO:0045687,2.3465e-01,1.5000e+01
IMP_SCORE,1558,GO:0045732,2.3460e-01,4.9000e+01
IMP_SCORE,1559,GO:2000146,2.3458e-01,1.0300e+02
IMP_SCORE,1560,GO:0051770,2.3451e-01,6.0000e+00
IMP_SCORE,1561,GO:0099529,2.3451e-01,8.0000e+00
IMP_SCORE,1562,GO:0071902,2.3438e-01,7.8000e+01
IMP_SCORE,1563,GO:0034097,2.3438e-01,1.6500e+02
IMP_SCORE,1564,GO:0010889,2.3438e-01,5.0000e+00
IMP_SCORE,1565,GO:0032677,2.3422e-01,3.7000e+01
IMP_SCORE,1566,GO:0044306,2.3420e-01,4.2000e+01
IMP_SCORE,1567,GO:0034162,2.3418e-01,1.5000e+01
IMP_SCORE,1568,GO:0005885,2.3415e-01,8.0000e+00
IMP_SCORE,1569,GO:0060338,2.3406e-01,1.4000e+01
IMP_SCORE,1570,GO:0055002,2.3406e-01,4.7000e+01
IMP_SCORE,1571,GO:0032872,2.3394e-01,4.0000e+01
IMP_SCORE,1572,GO:0032388,2.3388e-01,6.4000e+01
IMP_SCORE,1573,GO:0016079,2.3381e-01,1.3000e+01
IMP_SCORE,1574,GO:0042129,2.3376e-01,6.0000e+01
IMP_SCORE,1575,GO:1900271,2.3375e-01,2.5000e+01
IMP_SCORE,1576,GO:0007063,2.3369e-01,3.0000e+00
IMP_SCORE,1577,GO:0008209,2.3361e-01,3.7000e+01
IMP_SCORE,1578,GO:0007193,2.3360e-01,5.4000e+01
IMP_SCORE,1579,GO:0009954,2.3357e-01,8.0000e+00
IMP_SCORE,1580,GO:1904680,2.3349e-01,3.8000e+01
IMP_SCORE,1581,GO:0030971,2.3337e-01,4.6000e+01
IMP_SCORE,1582,GO:0072676,2.3331e-01,2.8000e+01
IMP_SCORE,1583,GO:0001105,2.3324e-01,2.6000e+01
IMP_SCORE,1584,GO:0071216,2.3320e-01,5.3000e+01
IMP_SCORE,1585,GO:0003013,2.3315e-01,7.1000e+01
IMP_SCORE,1586,GO:0007616,2.3307e-01,3.2000e+01
IMP_SCORE,1587,GO:0006606,2.3305e-01,4.5000e+01
IMP_SCORE,1588,GO:0032401,2.3303e-01,1.0000e+01
IMP_SCORE,1589,GO:0009166,2.3293e-01,1.7000e+01
IMP_SCORE,1590,GO:0048762,2.3293e-01,4.9000e+01
IMP_SCORE,1591,GO:0030193,2.3284e-01,4.3000e+01
IMP_SCORE,1592,GO:0071688,2.3278e-01,1.0000e+01
IMP_SCORE,1593,GO:0085029,2.3274e-01,2.6000e+01
IMP_SCORE,1594,GO:0072583,2.3265e-01,1.9000e+01
IMP_SCORE,1595,GO:0002053,2.3263e-01,5.0000e+00
IMP_SCORE,1596,GO:0098727,2.3260e-01,3.1000e+01
IMP_SCORE,1597,GO:1905710,2.3258e-01,9.0000e+00
IMP_SCORE,1598,GO:0002237,2.3257e-01,1.0900e+02
IMP_SCORE,1599,GO:0032225,2.3251e-01,5.0000e+00
IMP_SCORE,1600,GO:0060071,2.3228e-01,1.1000e+01
IMP_SCORE,1601,GO:0043065,2.3219e-01,1.8000e+02
IMP_SCORE,1602,GO:1901992,2.3216e-01,2.2000e+01
IMP_SCORE,1603,GO:0001954,2.3214e-01,2.0000e+01
IMP_SCORE,1604,GO:0046930,2.3212e-01,1.3000e+01
IMP_SCORE,1605,GO:0046854,2.3211e-01,3.6000e+01
IMP_SCORE,1606,GO:0051480,2.3209e-01,5.7000e+01
IMP_SCORE,1607,GO:0022408,2.3208e-01,4.3000e+01
IMP_SCORE,1608,GO:0051591,2.3207e-01,2.4000e+01
IMP_SCORE,1609,GO:0070062,2.3205e-01,8.6500e+02
IMP_SCORE,1610,GO:0008589,2.3198e-01,2.7000e+01
IMP_SCORE,1611,GO:0030307,2.3198e-01,3.8000e+01
IMP_SCORE,1612,GO:0046822,2.3194e-01,6.1000e+01
IMP_SCORE,1613,GO:0050671,2.3193e-01,2.9000e+01
IMP_SCORE,1614,GO:0003950,2.3164e-01,1.2500e+02
IMP_SCORE,1615,GO:0002931,2.3160e-01,1.7000e+01
IMP_SCORE,1616,GO:0019377,2.3152e-01,2.0000e+01
IMP_SCORE,1617,GO:0010665,2.3143e-01,1.1000e+01
IMP_SCORE,1618,GO:0005634,2.3141e-01,1.2690e+03
IMP_SCORE,1619,GO:0010522,2.3129e-01,2.3000e+01
IMP_SCORE,1620,GO:0032816,2.3126e-01,1.2000e+01
IMP_SCORE,1621,GO:0034361,2.3125e-01,8.0000e+00
IMP_SCORE,1622,GO:0031143,2.3122e-01,7.0000e+00
IMP_SCORE,1623,GO:0090197,2.3117e-01,1.1000e+01
IMP_SCORE,1624,GO:0048645,2.3116e-01,4.0000e+00
IMP_SCORE,1625,GO:1900180,2.3114e-01,5.8000e+01
IMP_SCORE,1626,GO:0042339,2.3111e-01,2.3000e+01
IMP_SCORE,1627,GO:0052547,2.3110e-01,1.6200e+02
IMP_SCORE,1628,GO:0050796,2.3107e-01,5.5000e+01
IMP_SCORE,1629,GO:0032720,2.3105e-01,2.5000e+01
IMP_SCORE,1630,GO:0048268,2.3098e-01,2.1000e+01
IMP_SCORE,1631,GO:0031529,2.3093e-01,1.6000e+01
IMP_SCORE,1632,GO:0051054,2.3087e-01,3.8000e+01
IMP_SCORE,1633,GO:0048484,2.3086e-01,9.0000e+00
IMP_SCORE,1634,GO:0010970,2.3079e-01,3.3000e+01
IMP_SCORE,1635,GO:0002768,2.3069e-01,1.0900e+02
IMP_SCORE,1636,GO:0042177,2.3064e-01,3.1000e+01
IMP_SCORE,1637,GO:0048857,2.3040e-01,6.1000e+01
IMP_SCORE,1638,GO:1901032,2.3037e-01,7.0000e+00
IMP_SCORE,1639,GO:0098641,2.3037e-01,3.0000e+01
IMP_SCORE,1640,GO:0042436,2.3028e-01,1.1000e+01
IMP_SCORE,1641,GO:0018126,2.3027e-01,4.0000e+00
IMP_SCORE,1642,GO:0019887,2.3010e-01,8.0000e+01
IMP_SCORE,1643,GO:0032233,2.2995e-01,4.7000e+01
IMP_SCORE,1644,GO:0051093,2.2986e-01,2.4000e+02
IMP_SCORE,1645,GO:0019433,2.2985e-01,1.1000e+01
IMP_SCORE,1646,GO:0010717,2.2984e-01,2.0000e+01
IMP_SCORE,1647,GO:1900116,2.2983e-01,5.0000e+00
IMP_SCORE,1648,GO:0044440,2.2982e-01,2.5900e+02
IMP_SCORE,1649,GO:0032735,2.2976e-01,2.1000e+01
IMP_SCORE,1650,GO:0042993,2.2966e-01,1.5000e+01
IMP_SCORE,1651,GO:0045628,2.2964e-01,2.0000e+01
IMP_SCORE,1652,GO:0003009,2.2956e-01,2.1000e+01
IMP_SCORE,1653,GO:0033628,2.2955e-01,4.0000e+01
IMP_SCORE,1654,GO:0006998,2.2925e-01,3.3000e+01
IMP_SCORE,1655,GO:0034377,2.2916e-01,8.0000e+00
IMP_SCORE,1656,GO:0043229,2.2913e-01,1.6910e+03
IMP_SCORE,1657,GO:0014013,2.2907e-01,3.7000e+01
IMP_SCORE,1658,GO:0099568,2.2906e-01,1.6800e+02
IMP_SCORE,1659,GO:0043403,2.2906e-01,5.0000e+00
IMP_SCORE,1660,GO:0002820,2.2905e-01,1.1000e+01
IMP_SCORE,1661,GO:0051781,2.2900e-01,2.8000e+01
IMP_SCORE,1662,GO:0000165,2.2897e-01,8.7000e+01
IMP_SCORE,1663,GO:0051059,2.2887e-01,2.0000e+01
IMP_SCORE,1664,GO:0060688,2.2879e-01,2.1000e+01
IMP_SCORE,1665,GO:0001569,2.2879e-01,5.0000e+00
IMP_SCORE,1666,GO:1902532,2.2876e-01,1.5200e+02
IMP_SCORE,1667,GO:0002367,2.2874e-01,1.3000e+01
IMP_SCORE,1668,GO:0042510,2.2874e-01,1.0000e+01
IMP_SCORE,1669,GO:0046683,2.2870e-01,2.5000e+01
IMP_SCORE,1670,GO:0000096,2.2868e-01,3.4000e+01
IMP_SCORE,1671,GO:1901343,2.2863e-01,3.7000e+01
IMP_SCORE,1672,GO:0043200,2.2857e-01,2.2000e+01
IMP_SCORE,1673,GO:0021885,2.2857e-01,3.1000e+01
IMP_SCORE,1674,GO:0030833,2.2852e-01,5.6000e+01
IMP_SCORE,1675,GO:0023014,2.2846e-01,8.6000e+01
IMP_SCORE,1676,GO:0060384,2.2842e-01,2.1000e+01
IMP_SCORE,1677,GO:0051091,2.2842e-01,6.3000e+01
IMP_SCORE,1678,GO:0005231,2.2838e-01,2.1000e+01
IMP_SCORE,1679,GO:0006558,2.2835e-01,2.7000e+01
IMP_SCORE,1680,GO:1900153,2.2835e-01,5.0000e+00
IMP_SCORE,1681,GO:0031111,2.2833e-01,9.0000e+00
IMP_SCORE,1682,GO:0009743,2.2828e-01,4.3000e+01
IMP_SCORE,1683,GO:0051783,2.2810e-01,4.4000e+01
IMP_SCORE,1684,GO:0046823,2.2806e-01,4.5000e+01
IMP_SCORE,1685,GO:0060563,2.2804e-01,1.3000e+01
IMP_SCORE,1686,GO:0015197,2.2800e-01,6.7000e+01
IMP_SCORE,1687,GO:0090087,2.2791e-01,1.8900e+02
IMP_SCORE,1688,GO:0002433,2.2788e-01,3.5000e+01
IMP_SCORE,1689,GO:2001258,2.2788e-01,8.0000e+00
IMP_SCORE,1690,GO:0030705,2.2787e-01,6.2000e+01
IMP_SCORE,1691,GO:1903051,2.2780e-01,1.2000e+01
IMP_SCORE,1692,GO:2000758,2.2775e-01,1.3000e+01
IMP_SCORE,1693,GO:0042269,2.2773e-01,1.8000e+01
IMP_SCORE,1694,GO:0050732,2.2772e-01,2.0000e+01
IMP_SCORE,1695,GO:0042417,2.2769e-01,1.7000e+01
IMP_SCORE,1696,GO:0044325,2.2769e-01,5.5000e+01
IMP_SCORE,1697,GO:0001911,2.2765e-01,9.0000e+00
IMP_SCORE,1698,GO:0048675,2.2762e-01,1.9000e+01
IMP_SCORE,1699,GO:1901385,2.2747e-01,1.9000e+01
IMP_SCORE,1700,GO:1905515,2.2745e-01,9.0000e+00
IMP_SCORE,1701,GO:0002689,2.2734e-01,1.1000e+01
IMP_SCORE,1702,GO:0031345,2.2734e-01,8.1000e+01
IMP_SCORE,1703,GO:0050321,2.2731e-01,1.3000e+01
IMP_SCORE,1704,GO:0032465,2.2726e-01,2.4000e+01
IMP_SCORE,1705,GO:0042590,2.2725e-01,7.8000e+01
IMP_SCORE,1706,GO:1902017,2.2723e-01,4.2000e+01
IMP_SCORE,1707,GO:1901888,2.2717e-01,3.4000e+01
IMP_SCORE,1708,GO:0098862,2.2717e-01,5.5000e+01
IMP_SCORE,1709,GO:0007269,2.2712e-01,3.3000e+01
IMP_SCORE,1710,GO:1902622,2.2701e-01,1.2000e+01
IMP_SCORE,1711,GO:0005764,2.2681e-01,2.3700e+02
IMP_SCORE,1712,GO:0030832,2.2679e-01,4.1000e+01
IMP_SCORE,1713,GO:0051127,2.2674e-01,8.0000e+00
IMP_SCORE,1714,GO:0010952,2.2673e-01,4.7000e+01
IMP_SCORE,1715,GO:0006953,2.2643e-01,6.5000e+01
IMP_SCORE,1716,GO:0016627,2.2638e-01,7.3000e+01
IMP_SCORE,1717,GO:0097153,2.2637e-01,2.5000e+01
IMP_SCORE,1718,GO:0043618,2.2637e-01,1.7000e+01
IMP_SCORE,1719,GO:1901881,2.2630e-01,1.7000e+01
IMP_SCORE,1720,GO:0034341,2.2627e-01,9.2000e+01
IMP_SCORE,1721,GO:0001227,2.2623e-01,5.3000e+01
IMP_SCORE,1722,GO:1903131,2.2623e-01,3.0000e+01
IMP_SCORE,1723,GO:0046596,2.2615e-01,3.0000e+01
IMP_SCORE,1724,GO:0010921,2.2604e-01,7.3000e+01
IMP_SCORE,1725,GO:0032806,2.2601e-01,5.0000e+00
IMP_SCORE,1726,GO:0072523,2.2594e-01,1.4000e+01
IMP_SCORE,1727,GO:1903727,2.2584e-01,8.0000e+00
IMP_SCORE,1728,GO:0030968,2.2580e-01,6.1000e+01
IMP_SCORE,1729,GO:0045619,2.2573e-01,4.9000e+01
IMP_SCORE,1730,GO:0001103,2.2559e-01,1.4000e+01
IMP_SCORE,1731,GO:0009179,2.2549e-01,2.7000e+01
IMP_SCORE,1732,GO:0050867,2.2548e-01,9.3000e+01
IMP_SCORE,1733,GO:0034587,2.2545e-01,5.0000e+00
IMP_SCORE,1734,GO:0005769,2.2535e-01,1.8100e+02
IMP_SCORE,1735,GO:0070232,2.2533e-01,4.1000e+01
IMP_SCORE,1736,GO:0072525,2.2530e-01,2.9000e+01
IMP_SCORE,1737,GO:0045862,2.2528e-01,7.7000e+01
IMP_SCORE,1738,GO:0045787,2.2528e-01,6.9000e+01
IMP_SCORE,1739,GO:1903052,2.2521e-01,3.6000e+01
IMP_SCORE,1740,GO:0051769,2.2513e-01,7.0000e+00
IMP_SCORE,1741,GO:0032212,2.2512e-01,2.3000e+01
IMP_SCORE,1742,GO:0009313,2.2504e-01,4.9000e+01
IMP_SCORE,1743,GO:0010508,2.2484e-01,3.3000e+01
IMP_SCORE,1744,GO:0046653,2.2482e-01,8.0000e+00
IMP_SCORE,1745,GO:0035115,2.2479e-01,6.0000e+00
IMP_SCORE,1746,GO:0034452,2.2479e-01,1.0000e+00
IMP_SCORE,1747,GO:0048806,2.2478e-01,2.1000e+01
IMP_SCORE,1748,GO:0031334,2.2475e-01,7.3000e+01
IMP_SCORE,1749,GO:0045833,2.2474e-01,3.0000e+01
IMP_SCORE,1750,GO:0006493,2.2469e-01,8.1000e+01
IMP_SCORE,1751,GO:1900077,2.2468e-01,1.7000e+01
IMP_SCORE,1752,GO:0015932,2.2467e-01,4.6000e+01
IMP_SCORE,1753,GO:0030670,2.2460e-01,3.8000e+01
IMP_SCORE,1754,GO:0060170,2.2455e-01,2.6000e+01
IMP_SCORE,1755,GO:0006835,2.2441e-01,2.4000e+01
IMP_SCORE,1756,GO:0071156,2.2441e-01,2.8000e+01
IMP_SCORE,1757,GO:0006577,2.2439e-01,2.9000e+01
IMP_SCORE,1758,GO:0002218,2.2437e-01,5.9000e+01
IMP_SCORE,1759,GO:0002697,2.2436e-01,9.5000e+01
IMP_SCORE,1760,GO:0005234,2.2436e-01,1.5000e+01
IMP_SCORE,1761,GO:0090185,2.2428e-01,8.0000e+00
IMP_SCORE,1762,GO:0032700,2.2428e-01,5.0000e+00
IMP_SCORE,1763,GO:0060174,2.2426e-01,1.4000e+01
IMP_SCORE,1764,GO:0031233,2.2425e-01,3.9000e+01
IMP_SCORE,1765,GO:0021766,2.2422e-01,4.3000e+01
IMP_SCORE,1766,GO:0007064,2.2417e-01,6.0000e+00
IMP_SCORE,1767,GO:0048872,2.2415e-01,5.0000e+01
IMP_SCORE,1768,GO:0005905,2.2413e-01,5.9000e+01
IMP_SCORE,1769,GO:0017156,2.2406e-01,1.8000e+01
IMP_SCORE,1770,GO:0002223,2.2398e-01,3.1000e+01
IMP_SCORE,1771,GO:0046777,2.2397e-01,7.6000e+01
IMP_SCORE,1772,GO:1900181,2.2394e-01,4.7000e+01
IMP_SCORE,1773,GO:0042743,2.2394e-01,2.1000e+01
IMP_SCORE,1774,GO:0050852,2.2394e-01,4.4000e+01
IMP_SCORE,1775,GO:1900076,2.2393e-01,3.1000e+01
IMP_SCORE,1776,GO:0015980,2.2378e-01,5.4000e+01
IMP_SCORE,1777,GO:0010008,2.2376e-01,2.4800e+02
IMP_SCORE,1778,GO:0051961,2.2370e-01,9.1000e+01
IMP_SCORE,1779,GO:0050868,2.2368e-01,3.3000e+01
IMP_SCORE,1780,GO:0005488,2.2356e-01,2.0190e+03
IMP_SCORE,1781,GO:0001755,2.2356e-01,1.2000e+01
IMP_SCORE,1782,GO:0043149,2.2350e-01,1.4000e+01
IMP_SCORE,1783,GO:0050714,2.2337e-01,6.4000e+01
IMP_SCORE,1784,GO:0060429,2.2333e-01,6.6000e+01
IMP_SCORE,1785,GO:0031526,2.2320e-01,3.2000e+01
IMP_SCORE,1786,GO:0030139,2.2318e-01,4.5000e+01
IMP_SCORE,1787,GO:0097746,2.2318e-01,3.7000e+01
IMP_SCORE,1788,GO:0000323,2.2317e-01,2.6100e+02
IMP_SCORE,1789,GO:0035088,2.2317e-01,3.5000e+01
IMP_SCORE,1790,GO:0050770,2.2314e-01,5.3000e+01
IMP_SCORE,1791,GO:0045605,2.2296e-01,3.0000e+00
IMP_SCORE,1792,GO:0043312,2.2288e-01,1.2800e+02
IMP_SCORE,1793,GO:0045069,2.2274e-01,3.6000e+01
IMP_SCORE,1794,GO:0070482,2.2272e-01,7.1000e+01
IMP_SCORE,1795,GO:0043254,2.2271e-01,1.2300e+02
IMP_SCORE,1796,GO:0097110,2.2266e-01,1.9000e+01
IMP_SCORE,1797,GO:2001234,2.2257e-01,6.7000e+01
IMP_SCORE,1798,GO:0070566,2.2257e-01,6.0000e+00
IMP_SCORE,1799,GO:0038096,2.2251e-01,3.4000e+01
IMP_SCORE,1800,GO:0008499,2.2246e-01,1.4000e+01
IMP_SCORE,1801,GO:0030168,2.2241e-01,6.1000e+01
IMP_SCORE,1802,GO:0002460,2.2222e-01,4.1000e+01
IMP_SCORE,1803,GO:0022405,2.2216e-01,1.8000e+01
IMP_SCORE,1804,GO:0070585,2.2215e-01,2.0000e+01
IMP_SCORE,1805,GO:0006553,2.2210e-01,1.9000e+01
IMP_SCORE,1806,GO:0030291,2.2209e-01,2.5000e+01
IMP_SCORE,1807,GO:0007623,2.2208e-01,6.1000e+01
IMP_SCORE,1808,GO:0051446,2.2203e-01,5.0000e+00
IMP_SCORE,1809,GO:1901989,2.2201e-01,5.3000e+01
IMP_SCORE,1810,GO:0021846,2.2197e-01,6.0000e+00
IMP_SCORE,1811,GO:1903651,2.2194e-01,5.0000e+00
IMP_SCORE,1812,GO:0030838,2.2186e-01,3.3000e+01
IMP_SCORE,1813,GO:0030449,2.2185e-01,3.8000e+01
IMP_SCORE,1814,GO:0071277,2.2179e-01,3.9000e+01
IMP_SCORE,1815,GO:0016042,2.2179e-01,1.8200e+02
IMP_SCORE,1816,GO:0001990,2.2179e-01,6.0000e+00
IMP_SCORE,1817,GO:0006885,2.2178e-01,5.1000e+01
IMP_SCORE,1818,GO:0097305,2.2165e-01,7.6000e+01
IMP_SCORE,1819,GO:0005868,2.2154e-01,1.1000e+01
IMP_SCORE,1820,GO:0007093,2.2149e-01,1.9000e+01
IMP_SCORE,1821,GO:0051153,2.2147e-01,4.0000e+01
IMP_SCORE,1822,GO:1903077,2.2145e-01,8.0000e+00
IMP_SCORE,1823,GO:0005545,2.2144e-01,3.5000e+01
IMP_SCORE,1824,GO:0071482,2.2139e-01,3.2000e+01
IMP_SCORE,1825,GO:0010506,2.2138e-01,1.3600e+02
IMP_SCORE,1826,GO:0030335,2.2133e-01,9.2000e+01
IMP_SCORE,1827,GO:0002688,2.2128e-01,2.8000e+01
IMP_SCORE,1828,GO:0010524,2.2125e-01,9.0000e+00
IMP_SCORE,1829,GO:0007051,2.2125e-01,6.8000e+01
IMP_SCORE,1830,GO:0051492,2.2113e-01,2.1000e+01
IMP_SCORE,1831,GO:0030104,2.2108e-01,2.3000e+01
IMP_SCORE,1832,GO:0006081,2.2106e-01,8.6000e+01
IMP_SCORE,1833,GO:0032868,2.2100e-01,5.8000e+01
IMP_SCORE,1834,GO:0004842,2.2087e-01,2.3000e+02
IMP_SCORE,1835,GO:0043393,2.2081e-01,6.7000e+01
IMP_SCORE,1836,GO:0010594,2.2076e-01,3.3000e+01
IMP_SCORE,1837,GO:1900746,2.2072e-01,9.0000e+00
IMP_SCORE,1838,GO:0098901,2.2070e-01,1.1000e+01
IMP_SCORE,1839,GO:1900372,2.2064e-01,7.0000e+00
IMP_SCORE,1840,GO:0005095,2.2062e-01,6.0000e+00
IMP_SCORE,1841,GO:0014032,2.2061e-01,7.0000e+00
IMP_SCORE,1842,GO:0048839,2.2057e-01,6.7000e+01
IMP_SCORE,1843,GO:0033572,2.2049e-01,1.7000e+01
IMP_SCORE,1844,GO:0098802,2.2047e-01,1.0000e+02
IMP_SCORE,1845,GO:0050866,2.2041e-01,5.0000e+01
IMP_SCORE,1846,GO:0050728,2.2037e-01,2.7000e+01
IMP_SCORE,1847,GO:0030140,2.2035e-01,5.0000e+00
IMP_SCORE,1848,GO:0044273,2.2035e-01,5.6000e+01
IMP_SCORE,1849,GO:2001204,2.2022e-01,2.5000e+01
IMP_SCORE,1850,GO:0051764,2.2020e-01,2.1000e+01
IMP_SCORE,1851,GO:0035094,2.2018e-01,1.0000e+01
IMP_SCORE,1852,GO:0019886,2.2015e-01,7.6000e+01
IMP_SCORE,1853,GO:0001838,2.2014e-01,1.0000e+01
IMP_SCORE,1854,GO:0022406,2.2005e-01,1.0600e+02
IMP_SCORE,1855,GO:0046470,2.2003e-01,7.4000e+01
IMP_SCORE,1856,GO:0006644,2.1988e-01,1.7100e+02
IMP_SCORE,1857,GO:0030834,2.1979e-01,2.6000e+01
IMP_SCORE,1858,GO:0045620,2.1964e-01,1.0000e+01
IMP_SCORE,1859,GO:0090036,2.1960e-01,2.0000e+01
IMP_SCORE,1860,GO:0061005,2.1959e-01,1.0000e+01
IMP_SCORE,1861,GO:0098632,2.1959e-01,5.0000e+01
IMP_SCORE,1862,GO:0043112,2.1959e-01,1.8000e+01
IMP_SCORE,1863,GO:0005112,2.1953e-01,8.0000e+00
IMP_SCORE,1864,GO:0005770,2.1949e-01,1.1200e+02
IMP_SCORE,1865,GO:0048468,2.1947e-01,2.7300e+02
IMP_SCORE,1866,GO:0051966,2.1941e-01,1.4000e+01
IMP_SCORE,1867,GO:0032535,2.1940e-01,8.3000e+01
IMP_SCORE,1868,GO:0050715,2.1934e-01,3.0000e+01
IMP_SCORE,1869,GO:0045637,2.1933e-01,9.6000e+01
IMP_SCORE,1870,GO:0043279,2.1927e-01,2.5000e+01
IMP_SCORE,1871,GO:1902905,2.1926e-01,6.9000e+01
IMP_SCORE,1872,GO:0015991,2.1923e-01,8.0000e+00
IMP_SCORE,1873,GO:0004177,2.1923e-01,6.7000e+01
IMP_SCORE,1874,GO:0007584,2.1918e-01,6.6000e+01
IMP_SCORE,1875,GO:0044058,2.1918e-01,1.1000e+01
IMP_SCORE,1876,GO:0016052,2.1918e-01,9.1000e+01
IMP_SCORE,1877,GO:0031952,2.1917e-01,1.1000e+01
IMP_SCORE,1878,GO:0018209,2.1916e-01,5.0000e+01
IMP_SCORE,1879,GO:1903725,2.1915e-01,1.3000e+01
IMP_SCORE,1880,GO:0052813,2.1911e-01,1.9000e+01
IMP_SCORE,1881,GO:0070325,2.1907e-01,5.0000e+00
IMP_SCORE,1882,GO:0019320,2.1899e-01,2.3000e+01
IMP_SCORE,1883,GO:0033559,2.1894e-01,6.7000e+01
IMP_SCORE,1884,GO:0006569,2.1891e-01,1.2000e+01
IMP_SCORE,1885,GO:0035987,2.1887e-01,1.6000e+01
IMP_SCORE,1886,GO:1905475,2.1883e-01,4.9000e+01
IMP_SCORE,1887,GO:0030666,2.1880e-01,8.7000e+01
IMP_SCORE,1888,GO:0060759,2.1876e-01,5.8000e+01
IMP_SCORE,1889,GO:0035107,2.1875e-01,4.0000e+01
IMP_SCORE,1890,GO:0016540,2.1873e-01,3.3000e+01
IMP_SCORE,1891,GO:0001570,2.1867e-01,1.9000e+01
IMP_SCORE,1892,GO:0043299,2.1852e-01,1.0600e+02
IMP_SCORE,1893,GO:0050718,2.1848e-01,1.0000e+01
IMP_SCORE,1894,GO:1903708,2.1848e-01,4.6000e+01
IMP_SCORE,1895,GO:0019935,2.1840e-01,1.6000e+01
IMP_SCORE,1896,GO:1905207,2.1837e-01,6.0000e+00
IMP_SCORE,1897,GO:0030947,2.1832e-01,1.6000e+01
IMP_SCORE,1898,GO:0035590,2.1826e-01,3.5000e+01
IMP_SCORE,1899,GO:0005484,2.1823e-01,1.9000e+01
IMP_SCORE,1900,GO:0071214,2.1818e-01,1.0100e+02
IMP_SCORE,1901,GO:0001558,2.1809e-01,1.7900e+02
IMP_SCORE,1902,GO:0051302,2.1797e-01,5.1000e+01
IMP_SCORE,1903,GO:0002685,2.1796e-01,4.4000e+01
IMP_SCORE,1904,GO:0042113,2.1793e-01,4.7000e+01
IMP_SCORE,1905,GO:0006700,2.1791e-01,5.0000e+00
IMP_SCORE,1906,GO:0071331,2.1787e-01,3.3000e+01
IMP_SCORE,1907,GO:0042516,2.1782e-01,2.1000e+01
IMP_SCORE,1908,GO:0016477,2.1782e-01,3.5300e+02
IMP_SCORE,1909,GO:0032371,2.1774e-01,1.3000e+01
IMP_SCORE,1910,GO:0018958,2.1760e-01,4.1000e+01
IMP_SCORE,1911,GO:1900034,2.1759e-01,5.6000e+01
IMP_SCORE,1912,GO:0045104,2.1754e-01,2.4000e+01
IMP_SCORE,1913,GO:0018108,2.1739e-01,5.4000e+01
IMP_SCORE,1914,GO:0032733,2.1736e-01,9.0000e+00
IMP_SCORE,1915,GO:0030099,2.1736e-01,5.4000e+01
IMP_SCORE,1916,GO:0031005,2.1733e-01,2.1000e+01
IMP_SCORE,1917,GO:0014904,2.1732e-01,1.9000e+01
IMP_SCORE,1918,GO:0002792,2.1729e-01,3.6000e+01
IMP_SCORE,1919,GO:0043025,2.1727e-01,1.9400e+02
IMP_SCORE,1920,GO:1901678,2.1725e-01,9.0000e+00
IMP_SCORE,1921,GO:1905030,2.1712e-01,5.0000e+00
IMP_SCORE,1922,GO:0070423,2.1710e-01,6.0000e+00
IMP_SCORE,1923,GO:0007179,2.1706e-01,3.0000e+01
IMP_SCORE,1924,GO:0031343,2.1703e-01,2.0000e+01
IMP_SCORE,1925,GO:0018196,2.1692e-01,5.0000e+01
IMP_SCORE,1926,GO:0050704,2.1689e-01,1.0000e+01
IMP_SCORE,1927,GO:0051721,2.1687e-01,1.5000e+01
IMP_SCORE,1928,GO:0098581,2.1687e-01,1.6000e+01
IMP_SCORE,1929,GO:0043062,2.1685e-01,1.8900e+02
IMP_SCORE,1930,GO:0032729,2.1672e-01,1.9000e+01
IMP_SCORE,1931,GO:1900542,2.1668e-01,3.6000e+01
IMP_SCORE,1932,GO:1901550,2.1665e-01,1.1000e+01
IMP_SCORE,1933,GO:1903311,2.1663e-01,3.5000e+01
IMP_SCORE,1934,GO:0055006,2.1662e-01,9.0000e+00
IMP_SCORE,1935,GO:0045058,2.1659e-01,1.1000e+01
IMP_SCORE,1936,GO:0043230,2.1654e-01,9.8200e+02
IMP_SCORE,1937,GO:0009119,2.1651e-01,3.4000e+01
IMP_SCORE,1938,GO:0002224,2.1645e-01,4.0000e+01
IMP_SCORE,1939,GO:0048568,2.1634e-01,2.6000e+01
IMP_SCORE,1940,GO:0002753,2.1631e-01,9.0000e+00
IMP_SCORE,1941,GO:0043277,2.1627e-01,3.2000e+01
IMP_SCORE,1942,GO:0031099,2.1626e-01,6.5000e+01
IMP_SCORE,1943,GO:0042752,2.1626e-01,3.3000e+01
IMP_SCORE,1944,GO:0006778,2.1624e-01,3.1000e+01
IMP_SCORE,1945,GO:0008373,2.1623e-01,3.0000e+01
IMP_SCORE,1946,GO:1901880,2.1617e-01,3.4000e+01
IMP_SCORE,1947,GO:0030198,2.1615e-01,1.8600e+02
IMP_SCORE,1948,GO:1904591,2.1613e-01,2.3000e+01
IMP_SCORE,1949,GO:0042330,2.1610e-01,1.6200e+02
IMP_SCORE,1950,GO:0036037,2.1610e-01,5.0000e+00
IMP_SCORE,1951,GO:0070527,2.1609e-01,4.6000e+01
IMP_SCORE,1952,GO:0051607,2.1604e-01,7.2000e+01
IMP_SCORE,1953,GO:0007612,2.1594e-01,5.7000e+01
IMP_SCORE,1954,GO:0046365,2.1591e-01,3.6000e+01
IMP_SCORE,1955,GO:0050806,2.1585e-01,5.5000e+01
IMP_SCORE,1956,GO:0050769,2.1579e-01,1.0200e+02
IMP_SCORE,1957,GO:0035909,2.1572e-01,5.0000e+00
IMP_SCORE,1958,GO:0007597,2.1571e-01,2.6000e+01
IMP_SCORE,1959,GO:0071310,2.1571e-01,3.3600e+02
IMP_SCORE,1960,GO:0003012,2.1569e-01,1.2700e+02
IMP_SCORE,1961,GO:0072215,2.1557e-01,5.0000e+00
IMP_SCORE,1962,GO:0071496,2.1554e-01,9.7000e+01
IMP_SCORE,1963,GO:0032496,2.1552e-01,1.1700e+02
IMP_SCORE,1964,GO:0005829,2.1546e-01,1.6480e+03
IMP_SCORE,1965,GO:0019838,2.1542e-01,2.0600e+02
IMP_SCORE,1966,GO:0031579,2.1533e-01,1.6000e+01
IMP_SCORE,1967,GO:0003222,2.1531e-01,7.0000e+00
IMP_SCORE,1968,GO:1901342,2.1523e-01,9.0000e+01
IMP_SCORE,1969,GO:0060997,2.1523e-01,6.0000e+00
IMP_SCORE,1970,GO:0006661,2.1518e-01,4.5000e+01
IMP_SCORE,1971,GO:0012507,2.1500e-01,4.8000e+01
IMP_SCORE,1972,GO:0015696,2.1495e-01,3.0000e+01
IMP_SCORE,1973,GO:0042054,2.1486e-01,3.0000e+01
IMP_SCORE,1974,GO:0009611,2.1481e-01,7.7000e+01
IMP_SCORE,1975,GO:0032725,2.1480e-01,6.0000e+00
IMP_SCORE,1976,GO:0042306,2.1477e-01,4.4000e+01
IMP_SCORE,1977,GO:0045851,2.1468e-01,2.1000e+01
IMP_SCORE,1978,GO:0032147,2.1465e-01,7.6000e+01
IMP_SCORE,1979,GO:2000249,2.1456e-01,2.8000e+01
IMP_SCORE,1980,GO:0072655,2.1453e-01,1.6000e+01
IMP_SCORE,1981,GO:0070633,2.1453e-01,2.3000e+01
IMP_SCORE,1982,GO:1903214,2.1453e-01,3.4000e+01
IMP_SCORE,1983,GO:0010950,2.1450e-01,4.7000e+01
IMP_SCORE,1984,GO:0051297,2.1447e-01,3.3000e+01
IMP_SCORE,1985,GO:0048770,2.1445e-01,5.8000e+01
IMP_SCORE,1986,GO:0046332,2.1442e-01,4.3000e+01
IMP_SCORE,1987,GO:0030276,2.1441e-01,3.9000e+01
IMP_SCORE,1988,GO:0022834,2.1439e-01,7.7000e+01
IMP_SCORE,1989,GO:0040013,2.1434e-01,9.0000e+01
IMP_SCORE,1990,GO:1990204,2.1422e-01,4.4000e+01
IMP_SCORE,1991,GO:0090109,2.1422e-01,1.4000e+01
IMP_SCORE,1992,GO:0036151,2.1415e-01,4.2000e+01
IMP_SCORE,1993,GO:0055024,2.1411e-01,9.0000e+00
IMP_SCORE,1994,GO:0007625,2.1410e-01,1.4000e+01
IMP_SCORE,1995,GO:0034504,2.1410e-01,4.8000e+01
IMP_SCORE,1996,GO:0006006,2.1395e-01,5.1000e+01
IMP_SCORE,1997,GO:0046165,2.1394e-01,3.9000e+01
IMP_SCORE,1998,GO:0051048,2.1385e-01,7.4000e+01
IMP_SCORE,1999,GO:0050840,2.1364e-01,4.5000e+01
IMP_SCORE,2000,GO:0001912,2.1363e-01,1.4000e+01
IMP_SCORE,2001,GO:0009055,2.1354e-01,9.0000e+01
IMP_SCORE,2002,GO:0030173,2.1353e-01,5.7000e+01
IMP_SCORE,2003,GO:0030513,2.1350e-01,1.7000e+01
IMP_SCORE,2004,GO:0047485,2.1345e-01,6.9000e+01
IMP_SCORE,2005,GO:0009612,2.1331e-01,7.0000e+01
IMP_SCORE,2006,GO:0030878,2.1327e-01,9.0000e+00
IMP_SCORE,2007,GO:0002675,2.1323e-01,3.4000e+01
IMP_SCORE,2008,GO:0042119,2.1311e-01,1.2500e+02
IMP_SCORE,2009,GO:0046850,2.1307e-01,2.7000e+01
IMP_SCORE,2010,GO:0002087,2.1297e-01,5.0000e+00
IMP_SCORE,2011,GO:0045859,2.1294e-01,1.5900e+02
IMP_SCORE,2012,GO:0048705,2.1286e-01,3.7000e+01
IMP_SCORE,2013,GO:0001818,2.1271e-01,7.5000e+01
IMP_SCORE,2014,GO:0007163,2.1269e-01,7.3000e+01
IMP_SCORE,2015,GO:0031984,2.1259e-01,1.3800e+02
IMP_SCORE,2016,GO:1903038,2.1259e-01,3.3000e+01
IMP_SCORE,2017,GO:0048266,2.1248e-01,7.0000e+00
IMP_SCORE,2018,GO:0048875,2.1246e-01,2.8000e+01
IMP_SCORE,2019,GO:0031902,2.1246e-01,1.0100e+02
IMP_SCORE,2020,GO:0002092,2.1244e-01,1.3000e+01
IMP_SCORE,2021,GO:0045621,2.1242e-01,1.6000e+01
IMP_SCORE,2022,GO:0030815,2.1241e-01,1.4000e+01
IMP_SCORE,2023,GO:0072401,2.1234e-01,1.7000e+01
IMP_SCORE,2024,GO:0032814,2.1231e-01,1.5000e+01
IMP_SCORE,2025,GO:0032691,2.1227e-01,5.0000e+00
IMP_SCORE,2026,GO:0002687,2.1225e-01,3.1000e+01
IMP_SCORE,2027,GO:0042634,2.1224e-01,5.0000e+00
IMP_SCORE,2028,GO:0060485,2.1213e-01,1.8000e+01
IMP_SCORE,2029,GO:1901659,2.1209e-01,2.0000e+01
IMP_SCORE,2030,GO:0003081,2.1208e-01,6.0000e+00
IMP_SCORE,2031,GO:0071322,2.1206e-01,3.9000e+01
IMP_SCORE,2032,GO:0002696,2.1198e-01,7.0000e+01
IMP_SCORE,2033,GO:0042307,2.1196e-01,1.4000e+01
IMP_SCORE,2034,GO:0032272,2.1196e-01,2.4000e+01
IMP_SCORE,2035,GO:0048814,2.1195e-01,2.7000e+01
IMP_SCORE,2036,GO:0030098,2.1176e-01,5.3000e+01
IMP_SCORE,2037,GO:0001934,2.1174e-01,1.3000e+02
IMP_SCORE,2038,GO:0031348,2.1174e-01,6.0000e+01
IMP_SCORE,2039,GO:0048545,2.1171e-01,8.0000e+01
IMP_SCORE,2040,GO:0051347,2.1170e-01,1.0500e+02
IMP_SCORE,2041,GO:0001837,2.1157e-01,3.1000e+01
IMP_SCORE,2042,GO:0033143,2.1152e-01,3.5000e+01
IMP_SCORE,2043,GO:0051493,2.1151e-01,1.3700e+02
IMP_SCORE,2044,GO:0043244,2.1147e-01,4.3000e+01
IMP_SCORE,2045,GO:0006739,2.1146e-01,3.7000e+01
IMP_SCORE,2046,GO:0030048,2.1141e-01,4.2000e+01
IMP_SCORE,2047,GO:0071711,2.1135e-01,1.2000e+01
IMP_SCORE,2048,GO:0007212,2.1129e-01,3.3000e+01
IMP_SCORE,2049,GO:0042809,2.1129e-01,2.0000e+00
IMP_SCORE,2050,GO:0034394,2.1129e-01,2.0000e+00
IMP_SCORE,2051,GO:0045121,2.1122e-01,1.4500e+02
IMP_SCORE,2052,GO:1902254,2.1121e-01,1.7000e+01
IMP_SCORE,2053,GO:0031089,2.1105e-01,2.9000e+01
IMP_SCORE,2054,GO:0071495,2.1105e-01,1.6300e+02
IMP_SCORE,2055,GO:0046627,2.1099e-01,2.3000e+01
IMP_SCORE,2056,GO:0018212,2.1096e-01,6.6000e+01
IMP_SCORE,2057,GO:0048871,2.1090e-01,5.7000e+01
IMP_SCORE,2058,GO:0006109,2.1084e-01,5.1000e+01
IMP_SCORE,2059,GO:0008483,2.1083e-01,3.8000e+01
IMP_SCORE,2060,GO:0030150,2.1081e-01,4.0000e+00
IMP_SCORE,2061,GO:0016502,2.1080e-01,2.6000e+01
IMP_SCORE,2062,GO:0050858,2.1080e-01,1.0000e+01
IMP_SCORE,2063,GO:1990542,2.1080e-01,1.9000e+01
IMP_SCORE,2064,GO:0070542,2.1077e-01,1.5000e+01
IMP_SCORE,2065,GO:0050730,2.1074e-01,7.1000e+01
IMP_SCORE,2066,GO:1901889,2.1069e-01,8.0000e+00
IMP_SCORE,2067,GO:1901722,2.1064e-01,6.0000e+00
IMP_SCORE,2068,GO:0061041,2.1063e-01,4.4000e+01
IMP_SCORE,2069,GO:0051495,2.1061e-01,6.2000e+01
IMP_SCORE,2070,GO:0051047,2.1056e-01,9.6000e+01
IMP_SCORE,2071,GO:0035195,2.1054e-01,1.5000e+01
IMP_SCORE,2072,GO:0051952,2.1052e-01,1.6000e+01
IMP_SCORE,2073,GO:0009967,2.1051e-01,3.3100e+02
IMP_SCORE,2074,GO:0051016,2.1048e-01,9.0000e+00
IMP_SCORE,2075,GO:0071312,2.1047e-01,1.0000e+01
IMP_SCORE,2076,GO:1902176,2.1044e-01,1.2000e+01
IMP_SCORE,2077,GO:0008652,2.1040e-01,8.8000e+01
IMP_SCORE,2078,GO:0015278,2.1037e-01,5.0000e+00
IMP_SCORE,2079,GO:0035150,2.1032e-01,4.1000e+01
IMP_SCORE,2080,GO:0050670,2.1027e-01,4.9000e+01
IMP_SCORE,2081,GO:1901990,2.1026e-01,7.8000e+01
IMP_SCORE,2082,GO:0009725,2.1026e-01,1.6400e+02
IMP_SCORE,2083,GO:0012505,2.1025e-01,1.7100e+02
IMP_SCORE,2084,GO:0050848,2.1024e-01,2.8000e+01
IMP_SCORE,2085,GO:0099536,2.1023e-01,1.4600e+02
IMP_SCORE,2086,GO:0045603,2.1022e-01,2.6000e+01
IMP_SCORE,2087,GO:0007034,2.1022e-01,3.9000e+01
IMP_SCORE,2088,GO:0005811,2.1020e-01,1.0100e+02
IMP_SCORE,2089,GO:0045992,2.1019e-01,1.0000e+01
IMP_SCORE,2090,GO:0043487,2.1015e-01,4.8000e+01
IMP_SCORE,2091,GO:0043255,2.1012e-01,3.8000e+01
IMP_SCORE,2092,GO:0035924,2.1011e-01,3.1000e+01
IMP_SCORE,2093,GO:0030016,2.1007e-01,2.4000e+01
IMP_SCORE,2094,GO:0032355,2.1006e-01,4.3000e+01
IMP_SCORE,2095,GO:1903561,2.1006e-01,9.3000e+02
IMP_SCORE,2096,GO:0002757,2.1004e-01,1.1400e+02
IMP_SCORE,2097,GO:0043066,2.0999e-01,2.3000e+02
IMP_SCORE,2098,GO:0038094,2.0998e-01,3.1000e+01
IMP_SCORE,2099,GO:0006887,2.0995e-01,1.9300e+02
IMP_SCORE,2100,GO:0014068,2.0995e-01,2.2000e+01
IMP_SCORE,2101,GO:0004866,2.0994e-01,9.0000e+01
IMP_SCORE,2102,GO:0016922,2.0992e-01,5.0000e+00
IMP_SCORE,2103,GO:0030029,2.0989e-01,1.4400e+02
IMP_SCORE,2104,GO:0030141,2.0981e-01,1.7600e+02
IMP_SCORE,2105,GO:0098631,2.0980e-01,4.8000e+01
IMP_SCORE,2106,GO:0001891,2.0978e-01,3.5000e+01
IMP_SCORE,2107,GO:0004623,2.0978e-01,3.2000e+01
IMP_SCORE,2108,GO:0042594,2.0977e-01,6.4000e+01
IMP_SCORE,2109,GO:0043274,2.0970e-01,1.3000e+01
IMP_SCORE,2110,GO:0035578,2.0967e-01,6.4000e+01
IMP_SCORE,2111,GO:0048246,2.0961e-01,4.0000e+00
IMP_SCORE,2112,GO:0007159,2.0959e-01,4.1000e+01
IMP_SCORE,2113,GO:0008527,2.0945e-01,4.0000e+01
IMP_SCORE,2114,GO:0005789,2.0943e-01,5.0900e+02
IMP_SCORE,2115,GO:0071637,2.0941e-01,1.3000e+01
IMP_SCORE,2116,GO:0005996,2.0939e-01,1.0500e+02
IMP_SCORE,2117,GO:0009408,2.0939e-01,6.5000e+01
IMP_SCORE,2118,GO:0030324,2.0929e-01,4.2000e+01
IMP_SCORE,2119,GO:0010977,2.0915e-01,7.1000e+01
IMP_SCORE,2120,GO:0046320,2.0910e-01,9.0000e+00
IMP_SCORE,2121,GO:0031098,2.0910e-01,3.5000e+01
IMP_SCORE,2122,GO:0006026,2.0909e-01,7.8000e+01
IMP_SCORE,2123,GO:0008023,2.0906e-01,1.8000e+01
IMP_SCORE,2124,GO:0001947,2.0905e-01,2.3000e+01
IMP_SCORE,2125,GO:0005044,2.0899e-01,8.8000e+01
IMP_SCORE,2126,GO:0043227,2.0899e-01,1.6020e+03
IMP_SCORE,2127,GO:0030279,2.0895e-01,2.1000e+01
IMP_SCORE,2128,GO:0016879,2.0891e-01,3.0000e+01
IMP_SCORE,2129,GO:0019395,2.0888e-01,3.8000e+01
IMP_SCORE,2130,GO:0030155,2.0885e-01,2.5000e+02
IMP_SCORE,2131,GO:1900371,2.0883e-01,3.1000e+01
IMP_SCORE,2132,GO:0030817,2.0877e-01,2.1000e+01
IMP_SCORE,2133,GO:0043001,2.0858e-01,1.4000e+01
IMP_SCORE,2134,GO:0033630,2.0856e-01,2.2000e+01
IMP_SCORE,2135,GO:0010558,2.0854e-01,2.1500e+02
IMP_SCORE,2136,GO:0090559,2.0854e-01,2.5000e+01
IMP_SCORE,2137,GO:0001763,2.0851e-01,5.7000e+01
IMP_SCORE,2138,GO:0006656,2.0849e-01,1.7000e+01
IMP_SCORE,2139,GO:0060491,2.0849e-01,8.1000e+01
IMP_SCORE,2140,GO:0010038,2.0847e-01,1.6200e+02
IMP_SCORE,2141,GO:0005654,2.0843e-01,1.0380e+03
IMP_SCORE,2142,GO:0018904,2.0842e-01,2.6000e+01
IMP_SCORE,2143,GO:0002263,2.0840e-01,1.3700e+02
IMP_SCORE,2144,GO:2001198,2.0834e-01,6.3000e+01
IMP_SCORE,2145,GO:0031331,2.0830e-01,8.8000e+01
IMP_SCORE,2146,GO:0022407,2.0818e-01,1.1000e+02
IMP_SCORE,2147,GO:0016323,2.0812e-01,2.0700e+02
IMP_SCORE,2148,GO:0008066,2.0812e-01,2.0000e+01
IMP_SCORE,2149,GO:0042730,2.0811e-01,9.0000e+00
IMP_SCORE,2150,GO:0097696,2.0810e-01,1.6000e+01
IMP_SCORE,2151,GO:0001078,2.0806e-01,5.4000e+01
IMP_SCORE,2152,GO:0070830,2.0806e-01,3.4000e+01
IMP_SCORE,2153,GO:0050660,2.0805e-01,6.6000e+01
IMP_SCORE,2154,GO:0070873,2.0796e-01,1.7000e+01
IMP_SCORE,2155,GO:1900087,2.0789e-01,2.4000e+01
IMP_SCORE,2156,GO:0006098,2.0787e-01,6.0000e+00
IMP_SCORE,2157,GO:0051272,2.0787e-01,1.1800e+02
IMP_SCORE,2158,GO:0048638,2.0783e-01,9.1000e+01
IMP_SCORE,2159,GO:0035637,2.0777e-01,3.6000e+01
IMP_SCORE,2160,GO:0006633,2.0773e-01,5.9000e+01
IMP_SCORE,2161,GO:0032409,2.0772e-01,9.4000e+01
IMP_SCORE,2162,GO:0050995,2.0763e-01,3.3000e+01
IMP_SCORE,2163,GO:0060259,2.0758e-01,2.2000e+01
IMP_SCORE,2164,GO:0002181,2.0752e-01,1.0000e+01
IMP_SCORE,2165,GO:0070266,2.0751e-01,1.8000e+01
IMP_SCORE,2166,GO:0009206,2.0743e-01,1.0000e+01
IMP_SCORE,2167,GO:0050777,2.0731e-01,5.6000e+01
IMP_SCORE,2168,GO:0086004,2.0724e-01,7.0000e+00
IMP_SCORE,2169,GO:1904377,2.0723e-01,2.5000e+01
IMP_SCORE,2170,GO:0031294,2.0718e-01,3.4000e+01
IMP_SCORE,2171,GO:0017144,2.0703e-01,3.0000e+01
IMP_SCORE,2172,GO:0016054,2.0703e-01,1.1200e+02
IMP_SCORE,2173,GO:0046632,2.0701e-01,3.0000e+00
IMP_SCORE,2174,GO:0045214,2.0699e-01,1.2000e+01
IMP_SCORE,2175,GO:0046651,2.0692e-01,2.8000e+01
IMP_SCORE,2176,GO:0031982,2.0689e-01,1.1260e+03
IMP_SCORE,2177,GO:0048487,2.0676e-01,1.7000e+01
IMP_SCORE,2178,GO:0005200,2.0667e-01,1.1600e+02
IMP_SCORE,2179,GO:0051046,2.0666e-01,1.9000e+02
IMP_SCORE,2180,GO:0001223,2.0664e-01,1.0000e+01
IMP_SCORE,2181,GO:0009651,2.0664e-01,5.0000e+00
IMP_SCORE,2182,GO:0032206,2.0662e-01,1.9000e+01
IMP_SCORE,2183,GO:0043069,2.0660e-01,2.4200e+02
IMP_SCORE,2184,GO:1902476,2.0658e-01,5.3000e+01
IMP_SCORE,2185,GO:0048015,2.0658e-01,3.3000e+01
IMP_SCORE,2186,GO:0072698,2.0649e-01,5.0000e+00
IMP_SCORE,2187,GO:0050910,2.0642e-01,1.3000e+01
IMP_SCORE,2188,GO:1904892,2.0641e-01,2.9000e+01
IMP_SCORE,2189,GO:0097730,2.0637e-01,2.0000e+01
IMP_SCORE,2190,GO:0034440,2.0634e-01,3.6000e+01
IMP_SCORE,2191,GO:0009314,2.0629e-01,1.7100e+02
IMP_SCORE,2192,GO:0006516,2.0621e-01,1.0000e+01
IMP_SCORE,2193,GO:0007084,2.0615e-01,5.0000e+00
IMP_SCORE,2194,GO:0034364,2.0611e-01,4.5000e+01
IMP_SCORE,2195,GO:0055070,2.0608e-01,2.2000e+01
IMP_SCORE,2196,GO:0070304,2.0608e-01,2.8000e+01
IMP_SCORE,2197,GO:0060674,2.0605e-01,2.3000e+01
IMP_SCORE,2198,GO:0001772,2.0596e-01,7.7000e+01
IMP_SCORE,2199,GO:0032660,2.0591e-01,1.1000e+01
IMP_SCORE,2200,GO:0008207,2.0591e-01,1.0000e+01
IMP_SCORE,2201,GO:0036152,2.0591e-01,5.9000e+01
IMP_SCORE,2202,GO:0008286,2.0583e-01,4.9000e+01
IMP_SCORE,2203,GO:0008347,2.0580e-01,3.2000e+01
IMP_SCORE,2204,GO:0000077,2.0575e-01,3.6000e+01
IMP_SCORE,2205,GO:0030224,2.0573e-01,2.2000e+01
IMP_SCORE,2206,GO:0090322,2.0568e-01,2.5000e+01
IMP_SCORE,2207,GO:0035850,2.0566e-01,1.8000e+01
IMP_SCORE,2208,GO:0016208,2.0558e-01,1.1000e+01
IMP_SCORE,2209,GO:0030117,2.0557e-01,4.5000e+01
IMP_SCORE,2210,GO:0031226,2.0555e-01,7.9700e+02
IMP_SCORE,2211,GO:0009163,2.0555e-01,2.0000e+01
IMP_SCORE,2212,GO:0035051,2.0553e-01,9.0000e+00
IMP_SCORE,2213,GO:0043922,2.0546e-01,4.0000e+00
IMP_SCORE,2214,GO:0006907,2.0546e-01,1.8000e+01
IMP_SCORE,2215,GO:1901698,2.0534e-01,2.1200e+02
IMP_SCORE,2216,GO:2000026,2.0532e-01,4.2700e+02
IMP_SCORE,2217,GO:1901565,2.0528e-01,2.1200e+02
IMP_SCORE,2218,GO:0001655,2.0525e-01,7.0000e+00
IMP_SCORE,2219,GO:0034330,2.0524e-01,1.5500e+02
IMP_SCORE,2220,GO:0090090,2.0524e-01,4.1000e+01
IMP_SCORE,2221,GO:0010458,2.0523e-01,7.0000e+00
IMP_SCORE,2222,GO:0002715,2.0520e-01,1.8000e+01
IMP_SCORE,2223,GO:0030295,2.0508e-01,2.4000e+01
IMP_SCORE,2224,GO:0072665,2.0508e-01,1.6000e+01
IMP_SCORE,2225,GO:0070536,2.0505e-01,3.8000e+01
IMP_SCORE,2226,GO:0006520,2.0493e-01,1.3500e+02
IMP_SCORE,2227,GO:0048172,2.0480e-01,1.5000e+01
IMP_SCORE,2228,GO:0050808,2.0472e-01,8.3000e+01
IMP_SCORE,2229,GO:0033120,2.0471e-01,1.4000e+01
IMP_SCORE,2230,GO:0050681,2.0466e-01,1.8000e+01
IMP_SCORE,2231,GO:0032103,2.0453e-01,9.8000e+01
IMP_SCORE,2232,GO:0071549,2.0450e-01,1.2000e+01
IMP_SCORE,2233,GO:0000782,2.0443e-01,1.0000e+00
IMP_SCORE,2234,GO:1903579,2.0427e-01,1.3000e+01
IMP_SCORE,2235,GO:0070365,2.0426e-01,9.0000e+00
IMP_SCORE,2236,GO:0016702,2.0422e-01,4.0000e+01
IMP_SCORE,2237,GO:0033673,2.0421e-01,8.9000e+01
IMP_SCORE,2238,GO:0070613,2.0414e-01,7.0000e+01
IMP_SCORE,2239,GO:0023061,2.0412e-01,5.5000e+01
IMP_SCORE,2240,GO:0099024,2.0409e-01,4.1000e+01
IMP_SCORE,2241,GO:1901701,2.0405e-01,1.6800e+02
IMP_SCORE,2242,GO:0009251,2.0405e-01,9.0000e+00
IMP_SCORE,2243,GO:0043539,2.0405e-01,1.8000e+01
IMP_SCORE,2244,GO:0045070,2.0404e-01,1.7000e+01
IMP_SCORE,2245,GO:0032956,2.0402e-01,1.1500e+02
IMP_SCORE,2246,GO:0032675,2.0399e-01,2.8000e+01
IMP_SCORE,2247,GO:0000226,2.0398e-01,1.3100e+02
IMP_SCORE,2248,GO:0038093,2.0397e-01,5.3000e+01
IMP_SCORE,2249,GO:0019005,2.0393e-01,5.0000e+00
IMP_SCORE,2250,GO:0005070,2.0390e-01,4.0000e+01
IMP_SCORE,2251,GO:0072593,2.0386e-01,3.1000e+01
IMP_SCORE,2252,GO:0043524,2.0382e-01,4.6000e+01
IMP_SCORE,2253,GO:0044422,2.0381e-01,1.6040e+03
IMP_SCORE,2254,GO:0050308,2.0377e-01,3.0000e+00
IMP_SCORE,2255,GO:0051213,2.0368e-01,6.6000e+01
IMP_SCORE,2256,GO:0051785,2.0365e-01,1.2000e+01
IMP_SCORE,2257,GO:0031018,2.0359e-01,1.0000e+01
IMP_SCORE,2258,GO:0045061,2.0358e-01,6.0000e+00
IMP_SCORE,2259,GO:0043588,2.0350e-01,2.6000e+01
IMP_SCORE,2260,GO:0032963,2.0348e-01,3.5000e+01
IMP_SCORE,2261,GO:0070064,2.0340e-01,1.7000e+01
IMP_SCORE,2262,GO:0007164,2.0335e-01,1.2000e+01
IMP_SCORE,2263,GO:0008088,2.0331e-01,2.0000e+01
IMP_SCORE,2264,GO:0000122,2.0327e-01,1.3400e+02
IMP_SCORE,2265,GO:0019867,2.0326e-01,1.6000e+02
IMP_SCORE,2266,GO:0051254,2.0325e-01,1.9300e+02
IMP_SCORE,2267,GO:0005246,2.0323e-01,3.3000e+01
IMP_SCORE,2268,GO:0042098,2.0311e-01,8.0000e+00
IMP_SCORE,2269,GO:0006446,2.0310e-01,3.4000e+01
IMP_SCORE,2270,GO:0010893,2.0305e-01,1.4000e+01
IMP_SCORE,2271,GO:0032288,2.0297e-01,6.0000e+00
IMP_SCORE,2272,GO:0048048,2.0296e-01,1.8000e+01
IMP_SCORE,2273,GO:0048639,2.0294e-01,3.3000e+01
IMP_SCORE,2274,GO:0009636,2.0292e-01,7.7000e+01
IMP_SCORE,2275,GO:0010821,2.0288e-01,7.8000e+01
IMP_SCORE,2276,GO:0090307,2.0277e-01,2.9000e+01
IMP_SCORE,2277,GO:0043226,2.0277e-01,1.5350e+03
IMP_SCORE,2278,GO:1990778,2.0276e-01,7.3000e+01
IMP_SCORE,2279,GO:2000241,2.0264e-01,4.3000e+01
IMP_SCORE,2280,GO:2000826,2.0257e-01,1.4000e+01
IMP_SCORE,2281,GO:0043405,2.0254e-01,9.2000e+01
IMP_SCORE,2282,GO:0045177,2.0252e-01,3.3000e+01
IMP_SCORE,2283,GO:0010984,2.0251e-01,1.0000e+01
IMP_SCORE,2284,GO:0051235,2.0246e-01,1.0100e+02
IMP_SCORE,2285,GO:0051321,2.0241e-01,4.8000e+01
IMP_SCORE,2286,GO:0032682,2.0241e-01,2.2000e+01
IMP_SCORE,2287,GO:0006305,2.0240e-01,1.5000e+01
IMP_SCORE,2288,GO:0007631,2.0239e-01,3.8000e+01
IMP_SCORE,2289,GO:0060716,2.0239e-01,9.0000e+00
IMP_SCORE,2290,GO:2000050,2.0236e-01,2.1000e+01
IMP_SCORE,2291,GO:0022600,2.0231e-01,3.5000e+01
IMP_SCORE,2292,GO:0048010,2.0231e-01,3.0000e+01
IMP_SCORE,2293,GO:0044437,2.0228e-01,3.4700e+02
IMP_SCORE,2294,GO:0007166,2.0227e-01,6.9500e+02
IMP_SCORE,2295,GO:0007194,2.0225e-01,1.2000e+01
IMP_SCORE,2296,GO:0001948,2.0224e-01,5.9000e+01
IMP_SCORE,2297,GO:0014047,2.0217e-01,1.1000e+01
IMP_SCORE,2298,GO:0060045,2.0217e-01,5.0000e+00
IMP_SCORE,2299,GO:0022848,2.0214e-01,7.0000e+00
IMP_SCORE,2300,GO:0003735,2.0213e-01,7.8000e+01
IMP_SCORE,2301,GO:1902680,2.0211e-01,1.7300e+02
IMP_SCORE,2302,GO:0006513,2.0211e-01,2.3000e+01
IMP_SCORE,2303,GO:0042531,2.0208e-01,1.5000e+01
IMP_SCORE,2304,GO:0072207,2.0200e-01,1.3000e+01
IMP_SCORE,2305,GO:0016020,2.0197e-01,2.3680e+03
IMP_SCORE,2306,GO:0002200,2.0195e-01,6.0000e+00
IMP_SCORE,2307,GO:0005160,2.0177e-01,5.0000e+00
IMP_SCORE,2308,GO:1990023,2.0175e-01,6.0000e+00
IMP_SCORE,2309,GO:0019751,2.0175e-01,6.0000e+01
IMP_SCORE,2310,GO:1903793,2.0171e-01,8.0000e+00
IMP_SCORE,2311,GO:0002504,2.0171e-01,8.3000e+01
IMP_SCORE,2312,GO:0006910,2.0170e-01,4.0000e+01
IMP_SCORE,2313,GO:0060231,2.0167e-01,7.0000e+00
IMP_SCORE,2314,GO:0050919,2.0163e-01,1.1000e+01
IMP_SCORE,2315,GO:0098811,2.0160e-01,3.3000e+01
IMP_SCORE,2316,GO:0014069,2.0159e-01,1.2500e+02
IMP_SCORE,2317,GO:0009068,2.0156e-01,4.5000e+01
IMP_SCORE,2318,GO:0043271,2.0155e-01,3.6000e+01
IMP_SCORE,2319,GO:0030260,2.0154e-01,4.9000e+01
IMP_SCORE,2320,GO:0030041,2.0140e-01,1.4000e+01
IMP_SCORE,2321,GO:0032945,2.0140e-01,3.1000e+01
IMP_SCORE,2322,GO:1903010,2.0136e-01,3.1000e+01
IMP_SCORE,2323,GO:0042552,2.0125e-01,9.4000e+01
IMP_SCORE,2324,GO:0060840,2.0120e-01,1.1000e+01
IMP_SCORE,2325,GO:0050900,2.0111e-01,1.3700e+02
IMP_SCORE,2326,GO:0010765,2.0105e-01,2.6000e+01
IMP_SCORE,2327,GO:0046966,2.0088e-01,5.0000e+00
IMP_SCORE,2328,GO:1903729,2.0084e-01,4.0000e+01
IMP_SCORE,2329,GO:0045995,2.0081e-01,1.7000e+01
IMP_SCORE,2330,GO:0006954,2.0075e-01,2.2000e+02
IMP_SCORE,2331,GO:0046605,2.0072e-01,1.9000e+01
IMP_SCORE,2332,GO:0016127,2.0068e-01,8.0000e+00
IMP_SCORE,2333,GO:0071326,2.0065e-01,3.7000e+01
IMP_SCORE,2334,GO:0043900,2.0058e-01,1.1800e+02
IMP_SCORE,2335,GO:0030660,2.0055e-01,2.9000e+01
IMP_SCORE,2336,GO:1902106,2.0047e-01,6.0000e+01
IMP_SCORE,2337,GO:0006071,2.0040e-01,9.0000e+00
IMP_SCORE,2338,GO:0046834,2.0040e-01,5.2000e+01
IMP_SCORE,2339,GO:0030667,2.0039e-01,1.3500e+02
IMP_SCORE,2340,GO:0031301,2.0028e-01,1.1300e+02
IMP_SCORE,2341,GO:0043981,2.0027e-01,5.0000e+00
IMP_SCORE,2342,GO:0090066,2.0025e-01,1.3000e+02
IMP_SCORE,2343,GO:0005773,2.0023e-01,2.9700e+02
IMP_SCORE,2344,GO:0046889,2.0023e-01,1.9000e+01
IMP_SCORE,2345,GO:0016811,2.0022e-01,1.0300e+02
IMP_SCORE,2346,GO:0016071,2.0021e-01,1.6800e+02
IMP_SCORE,2347,GO:0043304,2.0021e-01,1.9000e+01
IMP_SCORE,2348,GO:0007417,2.0019e-01,1.5400e+02
IMP_SCORE,2349,GO:0002262,2.0018e-01,1.1000e+01
IMP_SCORE,2350,GO:0030424,2.0015e-01,1.3400e+02
IMP_SCORE,2351,GO:0000902,2.0014e-01,6.5000e+01
IMP_SCORE,2352,GO:0050931,2.0004e-01,2.2000e+01
IMP_SCORE,2353,GO:0003281,2.0000e-01,1.7000e+01
IMP_SCORE,2354,GO:0045974,1.9998e-01,2.0000e+01
IMP_SCORE,2355,GO:0098858,1.9996e-01,1.3000e+02
IMP_SCORE,2356,GO:1901021,1.9995e-01,1.2000e+01
IMP_SCORE,2357,GO:0001649,1.9992e-01,3.8000e+01
IMP_SCORE,2358,GO:1903409,1.9992e-01,1.6000e+01
IMP_SCORE,2359,GO:0017015,1.9991e-01,3.4000e+01
IMP_SCORE,2360,GO:0032970,1.9991e-01,9.8000e+01
IMP_SCORE,2361,GO:0032101,1.9989e-01,2.0800e+02
IMP_SCORE,2362,GO:1903427,1.9981e-01,1.3000e+01
IMP_SCORE,2363,GO:2000463,1.9974e-01,9.0000e+00
IMP_SCORE,2364,GO:0032400,1.9973e-01,5.0000e+00
IMP_SCORE,2365,GO:0046463,1.9971e-01,3.7000e+01
IMP_SCORE,2366,GO:0090287,1.9968e-01,9.4000e+01
IMP_SCORE,2367,GO:0000027,1.9965e-01,5.8000e+01
IMP_SCORE,2368,GO:0019882,1.9962e-01,1.2500e+02
IMP_SCORE,2369,GO:0032479,1.9959e-01,4.6000e+01
IMP_SCORE,2370,GO:2001233,1.9957e-01,9.0000e+01
IMP_SCORE,2371,GO:0045022,1.9957e-01,7.0000e+00
IMP_SCORE,2372,GO:0042327,1.9948e-01,1.4400e+02
IMP_SCORE,2373,GO:0050873,1.9945e-01,1.4000e+01
IMP_SCORE,2374,GO:2001056,1.9939e-01,4.3000e+01
IMP_SCORE,2375,GO:0016248,1.9938e-01,2.8000e+01
IMP_SCORE,2376,GO:1900025,1.9935e-01,8.0000e+00
IMP_SCORE,2377,GO:0048477,1.9933e-01,6.0000e+00
IMP_SCORE,2378,GO:0002700,1.9923e-01,3.6000e+01
IMP_SCORE,2379,GO:0030676,1.9915e-01,7.0000e+00
IMP_SCORE,2380,GO:0046879,1.9910e-01,2.8000e+01
IMP_SCORE,2381,GO:2000108,1.9909e-01,1.1000e+01
IMP_SCORE,2382,GO:0099572,1.9908e-01,1.3700e+02
IMP_SCORE,2383,GO:0051875,1.9905e-01,1.1000e+01
IMP_SCORE,2384,GO:2000736,1.9896e-01,7.0000e+00
IMP_SCORE,2385,GO:0031329,1.9892e-01,1.8700e+02
IMP_SCORE,2386,GO:0002684,1.9891e-01,2.1500e+02
IMP_SCORE,2387,GO:0046578,1.9886e-01,6.7000e+01
IMP_SCORE,2388,GO:0030154,1.9884e-01,7.1100e+02
IMP_SCORE,2389,GO:0042509,1.9879e-01,2.6000e+01
IMP_SCORE,2390,GO:0001946,1.9874e-01,6.0000e+00
IMP_SCORE,2391,GO:0031527,1.9854e-01,1.7000e+01
IMP_SCORE,2392,GO:0005925,1.9852e-01,2.4600e+02
IMP_SCORE,2393,GO:0016775,1.9843e-01,8.0000e+00
IMP_SCORE,2394,GO:0044446,1.9842e-01,1.4900e+03
IMP_SCORE,2395,GO:0008203,1.9840e-01,4.6000e+01
IMP_SCORE,2396,GO:0002020,1.9831e-01,5.1000e+01
IMP_SCORE,2397,GO:0004467,1.9831e-01,1.6000e+01
IMP_SCORE,2398,GO:0042116,1.9828e-01,2.8000e+01
IMP_SCORE,2399,GO:1901796,1.9826e-01,4.7000e+01
IMP_SCORE,2400,GO:0032642,1.9823e-01,3.1000e+01
IMP_SCORE,2401,GO:0019693,1.9821e-01,6.9000e+01
IMP_SCORE,2402,GO:0030496,1.9812e-01,1.1800e+02
IMP_SCORE,2403,GO:0031953,1.9812e-01,1.0000e+00
IMP_SCORE,2404,GO:0006576,1.9810e-01,5.9000e+01
IMP_SCORE,2405,GO:1903747,1.9806e-01,4.1000e+01
IMP_SCORE,2406,GO:0004674,1.9796e-01,9.8000e+01
IMP_SCORE,2407,GO:0007140,1.9785e-01,1.6000e+01
IMP_SCORE,2408,GO:0009268,1.9784e-01,2.8000e+01
IMP_SCORE,2409,GO:0007165,1.9784e-01,1.1680e+03
IMP_SCORE,2410,GO:0045216,1.9781e-01,1.2300e+02
IMP_SCORE,2411,GO:0031110,1.9781e-01,2.0000e+01
IMP_SCORE,2412,GO:0050766,1.9778e-01,2.3000e+01
IMP_SCORE,2413,GO:0044798,1.9778e-01,3.4000e+01
IMP_SCORE,2414,GO:0003254,1.9777e-01,1.3000e+01
IMP_SCORE,2415,GO:0002720,1.9774e-01,1.0000e+01
IMP_SCORE,2416,GO:0045793,1.9774e-01,3.8000e+01
IMP_SCORE,2417,GO:0006658,1.9774e-01,1.9000e+01
IMP_SCORE,2418,GO:0048557,1.9772e-01,9.0000e+00
IMP_SCORE,2419,GO:0046503,1.9768e-01,2.2000e+01
IMP_SCORE,2420,GO:0052629,1.9768e-01,7.0000e+00
IMP_SCORE,2421,GO:0045717,1.9766e-01,6.0000e+00
IMP_SCORE,2422,GO:0006735,1.9766e-01,6.0000e+00
IMP_SCORE,2423,GO:0050965,1.9763e-01,9.0000e+00
IMP_SCORE,2424,GO:0000060,1.9762e-01,2.0000e+01
IMP_SCORE,2425,GO:1903827,1.9760e-01,1.7100e+02
IMP_SCORE,2426,GO:0000291,1.9755e-01,1.1000e+01
IMP_SCORE,2427,GO:0051339,1.9752e-01,1.6000e+01
IMP_SCORE,2428,GO:0070851,1.9752e-01,8.7000e+01
IMP_SCORE,2429,GO:0071300,1.9750e-01,1.6000e+01
IMP_SCORE,2430,GO:0042221,1.9743e-01,7.2000e+02
IMP_SCORE,2431,GO:0098900,1.9735e-01,9.0000e+00
IMP_SCORE,2432,GO:0001667,1.9734e-01,6.1000e+01
IMP_SCORE,2433,GO:0032651,1.9733e-01,9.0000e+00
IMP_SCORE,2434,GO:0007266,1.9732e-01,3.5000e+01
IMP_SCORE,2435,GO:2000171,1.9726e-01,2.6000e+01
IMP_SCORE,2436,GO:0018214,1.9726e-01,1.0000e+01
IMP_SCORE,2437,GO:0097386,1.9721e-01,9.0000e+00
IMP_SCORE,2438,GO:0010869,1.9720e-01,8.0000e+00
IMP_SCORE,2439,GO:0071397,1.9719e-01,2.1000e+01
IMP_SCORE,2440,GO:0018195,1.9718e-01,2.9000e+01
IMP_SCORE,2441,GO:0004871,1.9716e-01,5.2400e+02
IMP_SCORE,2442,GO:0005741,1.9708e-01,1.1200e+02
IMP_SCORE,2443,GO:0051055,1.9708e-01,8.0000e+00
IMP_SCORE,2444,GO:0035326,1.9706e-01,2.2000e+01
IMP_SCORE,2445,GO:0075733,1.9706e-01,1.1000e+01
IMP_SCORE,2446,GO:0040033,1.9705e-01,1.3000e+01
IMP_SCORE,2447,GO:0071634,1.9705e-01,1.6000e+01
IMP_SCORE,2448,GO:0060081,1.9702e-01,1.0000e+01
IMP_SCORE,2449,GO:0031683,1.9699e-01,1.4000e+01
IMP_SCORE,2450,GO:1903421,1.9699e-01,5.0000e+00
IMP_SCORE,2451,GO:0036038,1.9693e-01,5.0000e+00
IMP_SCORE,2452,GO:0010875,1.9693e-01,1.1000e+01
IMP_SCORE,2453,GO:0060401,1.9687e-01,1.4000e+01
IMP_SCORE,2454,GO:0030593,1.9686e-01,3.9000e+01
IMP_SCORE,2455,GO:1903037,1.9681e-01,8.5000e+01
IMP_SCORE,2456,GO:0051125,1.9677e-01,1.2000e+01
IMP_SCORE,2457,GO:0048002,1.9675e-01,1.0400e+02
IMP_SCORE,2458,GO:0006468,1.9674e-01,2.2500e+02
IMP_SCORE,2459,GO:0030282,1.9674e-01,3.4000e+01
IMP_SCORE,2460,GO:1902583,1.9669e-01,1.0000e+01
IMP_SCORE,2461,GO:2001240,1.9666e-01,2.9000e+01
IMP_SCORE,2462,GO:1900121,1.9653e-01,5.0000e+00
IMP_SCORE,2463,GO:0031344,1.9649e-01,1.8700e+02
IMP_SCORE,2464,GO:0046464,1.9649e-01,2.1000e+01
IMP_SCORE,2465,GO:0031341,1.9648e-01,1.8000e+01
IMP_SCORE,2466,GO:1903963,1.9647e-01,6.0000e+00
IMP_SCORE,2467,GO:0001525,1.9641e-01,9.6000e+01
IMP_SCORE,2468,GO:0051090,1.9640e-01,9.4000e+01
IMP_SCORE,2469,GO:0061077,1.9638e-01,6.1000e+01
IMP_SCORE,2470,GO:0001836,1.9637e-01,3.3000e+01
IMP_SCORE,2471,GO:1904355,1.9635e-01,4.1000e+01
IMP_SCORE,2472,GO:0005887,1.9623e-01,8.0900e+02
IMP_SCORE,2473,GO:0060333,1.9618e-01,9.9000e+01
IMP_SCORE,2474,GO:0005737,1.9609e-01,1.8880e+03
IMP_SCORE,2475,GO:0043270,1.9608e-01,6.9000e+01
IMP_SCORE,2476,GO:0006959,1.9597e-01,1.3800e+02
IMP_SCORE,2477,GO:0004970,1.9595e-01,6.0000e+00
IMP_SCORE,2478,GO:0043177,1.9589e-01,1.3200e+02
IMP_SCORE,2479,GO:0035035,1.9587e-01,1.5000e+01
IMP_SCORE,2480,GO:0051592,1.9583e-01,9.4000e+01
IMP_SCORE,2481,GO:0051019,1.9581e-01,8.0000e+00
IMP_SCORE,2482,GO:0005487,1.9578e-01,1.0000e+01
IMP_SCORE,2483,GO:0033081,1.9577e-01,1.7000e+01
IMP_SCORE,2484,GO:0045785,1.9575e-01,1.3300e+02
IMP_SCORE,2485,GO:1901700,1.9575e-01,3.8700e+02
IMP_SCORE,2486,GO:0000977,1.9571e-01,1.0500e+02
IMP_SCORE,2487,GO:1901617,1.9568e-01,8.3000e+01
IMP_SCORE,2488,GO:0005765,1.9561e-01,2.7500e+02
IMP_SCORE,2489,GO:0090665,1.9559e-01,3.8000e+01
IMP_SCORE,2490,GO:0007052,1.9554e-01,2.6000e+01
IMP_SCORE,2491,GO:0046513,1.9554e-01,3.5000e+01
IMP_SCORE,2492,GO:0005819,1.9553e-01,1.0400e+02
IMP_SCORE,2493,GO:0061053,1.9549e-01,4.2000e+01
IMP_SCORE,2494,GO:0070382,1.9547e-01,6.7000e+01
IMP_SCORE,2495,GO:0050710,1.9547e-01,1.8000e+01
IMP_SCORE,2496,GO:0005109,1.9542e-01,9.0000e+00
IMP_SCORE,2497,GO:0030308,1.9531e-01,7.7000e+01
IMP_SCORE,2498,GO:0050886,1.9531e-01,1.4000e+01
IMP_SCORE,2499,GO:0002221,1.9530e-01,4.5000e+01
IMP_SCORE,2500,GO:0045920,1.9527e-01,2.6000e+01
IMP_SCORE,2501,GO:0005902,1.9523e-01,5.8000e+01
IMP_SCORE,2502,GO:0009991,1.9522e-01,1.3000e+02
IMP_SCORE,2503,GO:0006984,1.9521e-01,2.2000e+01
IMP_SCORE,2504,GO:0072503,1.9520e-01,1.0200e+02
IMP_SCORE,2505,GO:0032780,1.9520e-01,1.5000e+01
IMP_SCORE,2506,GO:0032451,1.9513e-01,1.3000e+01
IMP_SCORE,2507,GO:0050856,1.9512e-01,1.0000e+01
IMP_SCORE,2508,GO:0048729,1.9509e-01,1.0900e+02
IMP_SCORE,2509,GO:0016810,1.9508e-01,1.5800e+02
IMP_SCORE,2510,GO:0030178,1.9505e-01,6.2000e+01
IMP_SCORE,2511,GO:0035577,1.9505e-01,7.5000e+01
IMP_SCORE,2512,GO:0009060,1.9503e-01,1.2000e+01
IMP_SCORE,2513,GO:0002366,1.9500e-01,1.2300e+02
IMP_SCORE,2514,GO:0042887,1.9493e-01,6.0000e+01
IMP_SCORE,2515,GO:0005507,1.9489e-01,4.0000e+01
IMP_SCORE,2516,GO:0016137,1.9480e-01,2.3000e+01
IMP_SCORE,2517,GO:0051131,1.9476e-01,5.0000e+00
IMP_SCORE,2518,GO:0009605,1.9472e-01,4.3600e+02
IMP_SCORE,2519,GO:0019911,1.9469e-01,4.8000e+01
IMP_SCORE,2520,GO:0002009,1.9469e-01,1.0400e+02
IMP_SCORE,2521,GO:1903902,1.9468e-01,2.6000e+01
IMP_SCORE,2522,GO:0030665,1.9468e-01,6.7000e+01
IMP_SCORE,2523,GO:0032102,1.9463e-01,8.5000e+01
IMP_SCORE,2524,GO:0016471,1.9463e-01,1.7000e+01
IMP_SCORE,2525,GO:0043028,1.9462e-01,2.5000e+01
IMP_SCORE,2526,GO:0003727,1.9461e-01,7.1000e+01
IMP_SCORE,2527,GO:0060334,1.9458e-01,1.2000e+01
IMP_SCORE,2528,GO:0051349,1.9457e-01,1.2000e+01
IMP_SCORE,2529,GO:1902533,1.9453e-01,1.8900e+02
IMP_SCORE,2530,GO:0071677,1.9448e-01,1.0000e+01
IMP_SCORE,2531,GO:0034116,1.9446e-01,9.0000e+00
IMP_SCORE,2532,GO:0034763,1.9442e-01,1.7000e+01
IMP_SCORE,2533,GO:0006631,1.9439e-01,1.4400e+02
IMP_SCORE,2534,GO:0006140,1.9436e-01,5.6000e+01
IMP_SCORE,2535,GO:0006664,1.9433e-01,9.5000e+01
IMP_SCORE,2536,GO:0030111,1.9433e-01,8.4000e+01
IMP_SCORE,2537,GO:0048286,1.9430e-01,7.0000e+00
IMP_SCORE,2538,GO:0032231,1.9427e-01,4.5000e+01
IMP_SCORE,2539,GO:0010543,1.9426e-01,1.0000e+01
IMP_SCORE,2540,GO:0015036,1.9418e-01,1.5000e+01
IMP_SCORE,2541,GO:0016202,1.9418e-01,2.2000e+01
IMP_SCORE,2542,GO:0009081,1.9417e-01,5.2000e+01
IMP_SCORE,2543,GO:0045197,1.9413e-01,3.0000e+01
IMP_SCORE,2544,GO:0022617,1.9412e-01,6.9000e+01
IMP_SCORE,2545,GO:0001504,1.9411e-01,1.1000e+01
IMP_SCORE,2546,GO:0043068,1.9410e-01,1.6900e+02
IMP_SCORE,2547,GO:1901216,1.9405e-01,1.1000e+01
IMP_SCORE,2548,GO:0045861,1.9404e-01,8.4000e+01
IMP_SCORE,2549,GO:0030214,1.9401e-01,3.5000e+01
IMP_SCORE,2550,GO:0051262,1.9398e-01,3.7000e+01
IMP_SCORE,2551,GO:0031594,1.9394e-01,6.6000e+01
IMP_SCORE,2552,GO:1900047,1.9392e-01,2.1000e+01
IMP_SCORE,2553,GO:0040008,1.9384e-01,2.6000e+02
IMP_SCORE,2554,GO:0022835,1.9380e-01,2.3000e+01
IMP_SCORE,2555,GO:0045956,1.9379e-01,2.3000e+01
IMP_SCORE,2556,GO:0001890,1.9377e-01,1.0000e+01
IMP_SCORE,2557,GO:0001917,1.9370e-01,7.0000e+00
IMP_SCORE,2558,GO:0030809,1.9366e-01,9.0000e+00
IMP_SCORE,2559,GO:0007088,1.9357e-01,4.1000e+01
IMP_SCORE,2560,GO:0021782,1.9356e-01,4.5000e+01
IMP_SCORE,2561,GO:0006895,1.9351e-01,1.8000e+01
IMP_SCORE,2562,GO:0045445,1.9350e-01,9.0000e+00
IMP_SCORE,2563,GO:0001774,1.9345e-01,2.6000e+01
IMP_SCORE,2564,GO:0090277,1.9344e-01,1.9000e+01
IMP_SCORE,2565,GO:0022832,1.9341e-01,8.2000e+01
IMP_SCORE,2566,GO:0031968,1.9333e-01,1.4900e+02
IMP_SCORE,2567,GO:0032732,1.9327e-01,1.7000e+01
IMP_SCORE,2568,GO:0098793,1.9325e-01,6.9000e+01
IMP_SCORE,2569,GO:1902222,1.9315e-01,4.0000e+01
IMP_SCORE,2570,GO:0043549,1.9313e-01,1.6900e+02
IMP_SCORE,2571,GO:0032104,1.9309e-01,7.0000e+00
IMP_SCORE,2572,GO:0003823,1.9309e-01,6.1000e+01
IMP_SCORE,2573,GO:0000819,1.9304e-01,1.6000e+01
IMP_SCORE,2574,GO:0061138,1.9301e-01,4.8000e+01
IMP_SCORE,2575,GO:0046129,1.9298e-01,1.1000e+01
IMP_SCORE,2576,GO:0080135,1.9295e-01,1.5400e+02
IMP_SCORE,2577,GO:0090313,1.9293e-01,2.1000e+01
IMP_SCORE,2578,GO:0016053,1.9287e-01,1.4000e+02
IMP_SCORE,2579,GO:0051129,1.9285e-01,1.8400e+02
IMP_SCORE,2580,GO:0051291,1.9283e-01,3.7000e+01
IMP_SCORE,2581,GO:0051251,1.9282e-01,6.8000e+01
IMP_SCORE,2582,GO:0070875,1.9278e-01,1.1000e+01
IMP_SCORE,2583,GO:0050818,1.9275e-01,3.5000e+01
IMP_SCORE,2584,GO:0071241,1.9275e-01,7.3000e+01
IMP_SCORE,2585,GO:0010833,1.9275e-01,7.0000e+00
IMP_SCORE,2586,GO:0016505,1.9274e-01,1.3000e+01
IMP_SCORE,2587,GO:0010817,1.9273e-01,1.8500e+02
IMP_SCORE,2588,GO:0006541,1.9273e-01,1.8000e+01
IMP_SCORE,2589,GO:0050773,1.9273e-01,4.4000e+01
IMP_SCORE,2590,GO:0060143,1.9266e-01,2.2000e+01
IMP_SCORE,2591,GO:0043531,1.9266e-01,2.7000e+01
IMP_SCORE,2592,GO:0030510,1.9265e-01,3.6000e+01
IMP_SCORE,2593,GO:0042577,1.9265e-01,3.5000e+01
IMP_SCORE,2594,GO:0010720,1.9265e-01,1.1100e+02
IMP_SCORE,2595,GO:0019198,1.9262e-01,3.0000e+01
IMP_SCORE,2596,GO:0019827,1.9255e-01,3.2000e+01
IMP_SCORE,2597,GO:1902307,1.9251e-01,1.6000e+01
IMP_SCORE,2598,GO:0048869,1.9250e-01,8.4700e+02
IMP_SCORE,2599,GO:0086010,1.9246e-01,1.4000e+01
IMP_SCORE,2600,GO:0032395,1.9239e-01,1.7000e+01
IMP_SCORE,2601,GO:0042398,1.9237e-01,5.4000e+01
IMP_SCORE,2602,GO:0009267,1.9236e-01,4.8000e+01
IMP_SCORE,2603,GO:0050706,1.9234e-01,1.1000e+01
IMP_SCORE,2604,GO:0045111,1.9229e-01,4.7000e+01
IMP_SCORE,2605,GO:0015937,1.9226e-01,7.0000e+00
IMP_SCORE,2606,GO:0044765,1.9225e-01,5.3600e+02
IMP_SCORE,2607,GO:1905523,1.9222e-01,6.0000e+00
IMP_SCORE,2608,GO:0001775,1.9220e-01,3.0600e+02
IMP_SCORE,2609,GO:0043392,1.9211e-01,2.3000e+01
IMP_SCORE,2610,GO:0005886,1.9203e-01,1.7190e+03
IMP_SCORE,2611,GO:1901863,1.9203e-01,1.4000e+01
IMP_SCORE,2612,GO:0044724,1.9200e-01,8.4000e+01
IMP_SCORE,2613,GO:0007224,1.9199e-01,3.5000e+01
IMP_SCORE,2614,GO:0035090,1.9199e-01,8.0000e+00
IMP_SCORE,2615,GO:0060760,1.9196e-01,2.6000e+01
IMP_SCORE,2616,GO:2000377,1.9195e-01,4.6000e+01
IMP_SCORE,2617,GO:1904115,1.9193e-01,1.7000e+01
IMP_SCORE,2618,GO:0002791,1.9193e-01,1.0400e+02
IMP_SCORE,2619,GO:0009749,1.9186e-01,3.7000e+01
IMP_SCORE,2620,GO:0046514,1.9182e-01,2.8000e+01
IMP_SCORE,2621,GO:0044794,1.9182e-01,1.8000e+01
IMP_SCORE,2622,GO:0071869,1.9179e-01,1.5000e+01
IMP_SCORE,2623,GO:0007188,1.9177e-01,7.0000e+01
IMP_SCORE,2624,GO:0048713,1.9172e-01,1.9000e+01
IMP_SCORE,2625,GO:0002699,1.9170e-01,4.0000e+01
IMP_SCORE,2626,GO:0007252,1.9170e-01,1.7000e+01
IMP_SCORE,2627,GO:0003014,1.9167e-01,4.3000e+01
IMP_SCORE,2628,GO:0071542,1.9166e-01,5.0000e+00
IMP_SCORE,2629,GO:0071347,1.9166e-01,1.7000e+01
IMP_SCORE,2630,GO:0030017,1.9152e-01,2.2000e+01
IMP_SCORE,2631,GO:0050778,1.9152e-01,1.7200e+02
IMP_SCORE,2632,GO:0004859,1.9151e-01,5.0000e+01
IMP_SCORE,2633,GO:0005622,1.9149e-01,7.3500e+02
IMP_SCORE,2634,GO:0034707,1.9148e-01,2.8000e+01
IMP_SCORE,2635,GO:0033522,1.9145e-01,5.0000e+00
IMP_SCORE,2636,GO:0015149,1.9142e-01,1.3000e+01
IMP_SCORE,2637,GO:0044444,1.9141e-01,1.6470e+03
IMP_SCORE,2638,GO:0044271,1.9138e-01,3.2000e+02
IMP_SCORE,2639,GO:0050767,1.9132e-01,1.8500e+02
IMP_SCORE,2640,GO:0001935,1.9129e-01,1.3000e+01
IMP_SCORE,2641,GO:0030855,1.9126e-01,1.1800e+02
IMP_SCORE,2642,GO:0070296,1.9125e-01,6.0000e+00
IMP_SCORE,2643,GO:0023057,1.9120e-01,3.4000e+02
IMP_SCORE,2644,GO:0032411,1.9117e-01,3.7000e+01
IMP_SCORE,2645,GO:0046394,1.9117e-01,1.4100e+02
IMP_SCORE,2646,GO:1903169,1.9102e-01,3.9000e+01
IMP_SCORE,2647,GO:0006901,1.9101e-01,3.5000e+01
IMP_SCORE,2648,GO:0031175,1.9098e-01,7.6000e+01
IMP_SCORE,2649,GO:0061135,1.9096e-01,9.9000e+01
IMP_SCORE,2650,GO:0008076,1.9083e-01,4.8000e+01
IMP_SCORE,2651,GO:0003730,1.9082e-01,2.9000e+01
IMP_SCORE,2652,GO:0001816,1.9077e-01,2.7000e+01
IMP_SCORE,2653,GO:1904018,1.9077e-01,6.5000e+01
IMP_SCORE,2654,GO:0044459,1.9076e-01,1.0470e+03
IMP_SCORE,2655,GO:0031434,1.9074e-01,4.0000e+00
IMP_SCORE,2656,GO:0043568,1.9074e-01,5.0000e+00
IMP_SCORE,2657,GO:0030828,1.9072e-01,6.0000e+00
IMP_SCORE,2658,GO:0071360,1.9071e-01,2.2000e+01
IMP_SCORE,2659,GO:0003376,1.9064e-01,1.2000e+01
IMP_SCORE,2660,GO:0033554,1.9056e-01,4.0400e+02
IMP_SCORE,2661,GO:0060560,1.9053e-01,3.8000e+01
IMP_SCORE,2662,GO:0070206,1.9053e-01,4.1000e+01
IMP_SCORE,2663,GO:0009896,1.9053e-01,1.0900e+02
IMP_SCORE,2664,GO:0006027,1.9051e-01,5.9000e+01
IMP_SCORE,2665,GO:0035774,1.9044e-01,1.2000e+01
IMP_SCORE,2666,GO:0043010,1.9041e-01,2.8000e+01
IMP_SCORE,2667,GO:0005777,1.9038e-01,1.5700e+02
IMP_SCORE,2668,GO:1903392,1.9038e-01,1.1000e+01
IMP_SCORE,2669,GO:1902175,1.9028e-01,2.0000e+01
IMP_SCORE,2670,GO:0071230,1.9024e-01,2.2000e+01
IMP_SCORE,2671,GO:0044087,1.9023e-01,2.5100e+02
IMP_SCORE,2672,GO:0072332,1.9023e-01,3.6000e+01
IMP_SCORE,2673,GO:0060193,1.9023e-01,2.5000e+01
IMP_SCORE,2674,GO:2000036,1.9020e-01,4.0000e+00
IMP_SCORE,2675,GO:2000648,1.9014e-01,2.6000e+01
IMP_SCORE,2676,GO:0002833,1.9014e-01,4.1000e+01
IMP_SCORE,2677,GO:0006388,1.9013e-01,7.0000e+00
IMP_SCORE,2678,GO:0042579,1.9008e-01,1.5700e+02
IMP_SCORE,2679,GO:0038187,1.9008e-01,1.9000e+01
IMP_SCORE,2680,GO:0090257,1.9006e-01,5.6000e+01
IMP_SCORE,2681,GO:0002431,1.9002e-01,2.8000e+01
IMP_SCORE,2682,GO:0034766,1.8995e-01,1.5000e+01
IMP_SCORE,2683,GO:0048589,1.8989e-01,1.2300e+02
IMP_SCORE,2684,GO:0022853,1.8988e-01,5.5000e+01
IMP_SCORE,2685,GO:0021545,1.8988e-01,2.1000e+01
IMP_SCORE,2686,GO:1902803,1.8988e-01,1.5000e+01
IMP_SCORE,2687,GO:0055022,1.8986e-01,6.0000e+00
IMP_SCORE,2688,GO:0051028,1.8982e-01,4.9000e+01
IMP_SCORE,2689,GO:0043034,1.8979e-01,6.3000e+01
IMP_SCORE,2690,GO:0046037,1.8977e-01,1.8000e+01
IMP_SCORE,2691,GO:0004675,1.8973e-01,1.6000e+01
IMP_SCORE,2692,GO:0051198,1.8970e-01,7.0000e+00
IMP_SCORE,2693,GO:1901616,1.8967e-01,4.2000e+01
IMP_SCORE,2694,GO:0046950,1.8967e-01,2.4000e+01
IMP_SCORE,2695,GO:1903901,1.8959e-01,3.4000e+01
IMP_SCORE,2696,GO:2000353,1.8955e-01,1.7000e+01
IMP_SCORE,2697,GO:0006890,1.8939e-01,4.1000e+01
IMP_SCORE,2698,GO:0042166,1.8937e-01,7.0000e+00
IMP_SCORE,2699,GO:0014070,1.8937e-01,2.1200e+02
IMP_SCORE,2700,GO:2000060,1.8936e-01,6.0000e+00
IMP_SCORE,2701,GO:1903513,1.8930e-01,4.0000e+00
IMP_SCORE,2702,GO:0030658,1.8928e-01,1.2000e+02
IMP_SCORE,2703,GO:1902275,1.8924e-01,6.1000e+01
IMP_SCORE,2704,GO:0061726,1.8924e-01,7.0000e+00
IMP_SCORE,2705,GO:0033138,1.8924e-01,9.0000e+00
IMP_SCORE,2706,GO:0019898,1.8916e-01,9.5000e+01
IMP_SCORE,2707,GO:0046649,1.8916e-01,1.0600e+02
IMP_SCORE,2708,GO:0002761,1.8915e-01,5.9000e+01
IMP_SCORE,2709,GO:0032648,1.8910e-01,9.0000e+00
IMP_SCORE,2710,GO:0048485,1.8909e-01,1.5000e+01
IMP_SCORE,2711,GO:0010181,1.8908e-01,1.6000e+01
IMP_SCORE,2712,GO:0051496,1.8907e-01,2.2000e+01
IMP_SCORE,2713,GO:0030330,1.8902e-01,2.1000e+01
IMP_SCORE,2714,GO:0045072,1.8901e-01,1.0000e+01
IMP_SCORE,2715,GO:0015914,1.8899e-01,1.9000e+01
IMP_SCORE,2716,GO:0019852,1.8896e-01,6.0000e+00
IMP_SCORE,2717,GO:0072524,1.8895e-01,6.3000e+01
IMP_SCORE,2718,GO:0002683,1.8888e-01,1.5900e+02
IMP_SCORE,2719,GO:0006898,1.8882e-01,1.6800e+02
IMP_SCORE,2720,GO:0005416,1.8878e-01,9.0000e+00
IMP_SCORE,2721,GO:1902808,1.8875e-01,4.3000e+01
IMP_SCORE,2722,GO:0046471,1.8875e-01,2.6000e+01
IMP_SCORE,2723,GO:0046697,1.8873e-01,5.0000e+00
IMP_SCORE,2724,GO:0071260,1.8871e-01,3.3000e+01
IMP_SCORE,2725,GO:0036230,1.8865e-01,1.2100e+02
IMP_SCORE,2726,GO:0030203,1.8865e-01,1.0000e+02
IMP_SCORE,2727,GO:0019992,1.8862e-01,2.7000e+01
IMP_SCORE,2728,GO:0009066,1.8861e-01,7.0000e+01
IMP_SCORE,2729,GO:0035556,1.8857e-01,5.1100e+02
IMP_SCORE,2730,GO:0031349,1.8853e-01,1.0900e+02
IMP_SCORE,2731,GO:0016101,1.8850e-01,5.9000e+01
IMP_SCORE,2732,GO:0008360,1.8846e-01,8.2000e+01
IMP_SCORE,2733,GO:0006625,1.8842e-01,8.0000e+00
IMP_SCORE,2734,GO:0051169,1.8833e-01,7.7000e+01
IMP_SCORE,2735,GO:0017146,1.8833e-01,1.4000e+01
IMP_SCORE,2736,GO:0006534,1.8832e-01,1.8000e+01
IMP_SCORE,2737,GO:0046496,1.8830e-01,5.8000e+01
IMP_SCORE,2738,GO:0035821,1.8830e-01,3.8000e+01
IMP_SCORE,2739,GO:0046486,1.8822e-01,1.4700e+02
IMP_SCORE,2740,GO:0046631,1.8818e-01,2.3000e+01
IMP_SCORE,2741,GO:0016616,1.8816e-01,1.5000e+02
IMP_SCORE,2742,GO:0009074,1.8815e-01,3.4000e+01
IMP_SCORE,2743,GO:0032880,1.8810e-01,2.0800e+02
IMP_SCORE,2744,GO:0031252,1.8808e-01,2.1000e+01
IMP_SCORE,2745,GO:1903522,1.8807e-01,1.1200e+02
IMP_SCORE,2746,GO:0044712,1.8802e-01,3.4100e+02
IMP_SCORE,2747,GO:0016328,1.8801e-01,3.6000e+01
IMP_SCORE,2748,GO:0042379,1.8799e-01,1.4000e+01
IMP_SCORE,2749,GO:0071243,1.8794e-01,2.2000e+01
IMP_SCORE,2750,GO:0010592,1.8792e-01,6.0000e+00
IMP_SCORE,2751,GO:0044262,1.8786e-01,6.7000e+01
IMP_SCORE,2752,GO:0061337,1.8778e-01,2.6000e+01
IMP_SCORE,2753,GO:0048812,1.8776e-01,1.1300e+02
IMP_SCORE,2754,GO:0000164,1.8774e-01,6.0000e+00
IMP_SCORE,2755,GO:0048681,1.8766e-01,7.0000e+00
IMP_SCORE,2756,GO:0004709,1.8763e-01,1.9000e+01
IMP_SCORE,2757,GO:0001671,1.8749e-01,3.4000e+01
IMP_SCORE,2758,GO:0019692,1.8745e-01,7.0000e+00
IMP_SCORE,2759,GO:0019730,1.8737e-01,4.9000e+01
IMP_SCORE,2760,GO:0043331,1.8737e-01,2.9000e+01
IMP_SCORE,2761,GO:0004602,1.8736e-01,3.1000e+01
IMP_SCORE,2762,GO:0034356,1.8733e-01,8.0000e+00
IMP_SCORE,2763,GO:0016645,1.8732e-01,5.2000e+01
IMP_SCORE,2764,GO:0019216,1.8723e-01,8.0000e+01
IMP_SCORE,2765,GO:0043281,1.8715e-01,3.2000e+01
IMP_SCORE,2766,GO:0050708,1.8714e-01,1.1700e+02
IMP_SCORE,2767,GO:0042472,1.8713e-01,5.0000e+01
IMP_SCORE,2768,GO:2001251,1.8710e-01,2.2000e+01
IMP_SCORE,2769,GO:0000774,1.8709e-01,2.0000e+00
IMP_SCORE,2770,GO:0031489,1.8709e-01,7.0000e+00
IMP_SCORE,2771,GO:0005217,1.8709e-01,2.9000e+01
IMP_SCORE,2772,GO:0006903,1.8706e-01,1.9000e+01
IMP_SCORE,2773,GO:0043436,1.8702e-01,2.9300e+02
IMP_SCORE,2774,GO:0021772,1.8699e-01,9.0000e+00
IMP_SCORE,2775,GO:0009719,1.8695e-01,2.7600e+02
IMP_SCORE,2776,GO:0009925,1.8692e-01,3.6000e+01
IMP_SCORE,2777,GO:0050657,1.8691e-01,6.6000e+01
IMP_SCORE,2778,GO:0048753,1.8691e-01,8.0000e+00
IMP_SCORE,2779,GO:0007044,1.8684e-01,4.7000e+01
IMP_SCORE,2780,GO:0007015,1.8683e-01,1.1200e+02
IMP_SCORE,2781,GO:0044247,1.8681e-01,1.3000e+01
IMP_SCORE,2782,GO:0048534,1.8681e-01,6.3000e+01
IMP_SCORE,2783,GO:0004029,1.8675e-01,5.3000e+01
IMP_SCORE,2784,GO:0002695,1.8670e-01,5.1000e+01
IMP_SCORE,2785,GO:0004089,1.8668e-01,7.3000e+01
IMP_SCORE,2786,GO:0010718,1.8666e-01,1.5000e+01
IMP_SCORE,2787,GO:0006639,1.8662e-01,5.5000e+01
IMP_SCORE,2788,GO:0019825,1.8661e-01,4.4000e+01
IMP_SCORE,2789,GO:0010035,1.8659e-01,2.3500e+02
IMP_SCORE,2790,GO:0046330,1.8659e-01,2.8000e+01
IMP_SCORE,2791,GO:0051279,1.8658e-01,2.4000e+01
IMP_SCORE,2792,GO:0010518,1.8657e-01,1.6000e+01
IMP_SCORE,2793,GO:1904030,1.8650e-01,6.0000e+00
IMP_SCORE,2794,GO:0097367,1.8646e-01,6.8300e+02
IMP_SCORE,2795,GO:0030859,1.8645e-01,2.1000e+01
IMP_SCORE,2796,GO:0060284,1.8645e-01,2.1300e+02
IMP_SCORE,2797,GO:1901222,1.8640e-01,2.2000e+01
IMP_SCORE,2798,GO:0043207,1.8639e-01,2.7500e+02
IMP_SCORE,2799,GO:0035004,1.8639e-01,1.2000e+01
IMP_SCORE,2800,GO:1901135,1.8639e-01,3.0000e+02
IMP_SCORE,2801,GO:0016024,1.8632e-01,9.0000e+00
IMP_SCORE,2802,GO:0006308,1.8631e-01,1.0000e+01
IMP_SCORE,2803,GO:0080171,1.8631e-01,4.8000e+01
IMP_SCORE,2804,GO:0017075,1.8627e-01,2.0000e+01
IMP_SCORE,2805,GO:0010823,1.8619e-01,2.1000e+01
IMP_SCORE,2806,GO:0002639,1.8616e-01,1.5000e+01
IMP_SCORE,2807,GO:0031519,1.8609e-01,4.2000e+01
IMP_SCORE,2808,GO:0045661,1.8608e-01,2.3000e+01
IMP_SCORE,2809,GO:1901505,1.8607e-01,6.1000e+01
IMP_SCORE,2810,GO:0006110,1.8605e-01,4.0000e+00
IMP_SCORE,2811,GO:0098857,1.8605e-01,1.4000e+02
IMP_SCORE,2812,GO:0048167,1.8601e-01,6.1000e+01
IMP_SCORE,2813,GO:0008045,1.8599e-01,3.0000e+01
IMP_SCORE,2814,GO:0033013,1.8598e-01,3.2000e+01
IMP_SCORE,2815,GO:0098589,1.8598e-01,2.1900e+02
IMP_SCORE,2816,GO:0015399,1.8595e-01,5.6000e+01
IMP_SCORE,2817,GO:0004672,1.8591e-01,2.0900e+02
IMP_SCORE,2818,GO:0035308,1.8587e-01,8.0000e+00
IMP_SCORE,2819,GO:0043167,1.8586e-01,1.6830e+03
IMP_SCORE,2820,GO:1903829,1.8573e-01,9.2000e+01
IMP_SCORE,2821,GO:0010033,1.8572e-01,6.0400e+02
IMP_SCORE,2822,GO:0060765,1.8571e-01,5.0000e+00
IMP_SCORE,2823,GO:0030546,1.8562e-01,1.1000e+01
IMP_SCORE,2824,GO:0098797,1.8558e-01,1.8100e+02
IMP_SCORE,2825,GO:0032989,1.8550e-01,1.4700e+02
IMP_SCORE,2826,GO:0010611,1.8549e-01,1.2000e+01
IMP_SCORE,2827,GO:0051270,1.8549e-01,2.3400e+02
IMP_SCORE,2828,GO:0038179,1.8546e-01,9.0000e+00
IMP_SCORE,2829,GO:0030055,1.8546e-01,2.4700e+02
IMP_SCORE,2830,GO:0015662,1.8542e-01,3.4000e+01
IMP_SCORE,2831,GO:0031941,1.8541e-01,3.2000e+01
IMP_SCORE,2832,GO:0019098,1.8536e-01,4.0000e+01
IMP_SCORE,2833,GO:0010827,1.8534e-01,2.9000e+01
IMP_SCORE,2834,GO:0034612,1.8533e-01,6.6000e+01
IMP_SCORE,2835,GO:0051023,1.8525e-01,1.2000e+01
IMP_SCORE,2836,GO:0072507,1.8522e-01,1.0200e+02
IMP_SCORE,2837,GO:0035871,1.8519e-01,3.6000e+01
IMP_SCORE,2838,GO:0021700,1.8519e-01,7.3000e+01
IMP_SCORE,2839,GO:0045321,1.8517e-01,2.1300e+02
IMP_SCORE,2840,GO:0044089,1.8516e-01,1.4500e+02
IMP_SCORE,2841,GO:0055117,1.8512e-01,1.3000e+01
IMP_SCORE,2842,GO:1901379,1.8510e-01,3.1000e+01
IMP_SCORE,2843,GO:0043101,1.8507e-01,1.2000e+01
IMP_SCORE,2844,GO:0048791,1.8506e-01,1.7000e+01
IMP_SCORE,2845,GO:0030036,1.8505e-01,1.2100e+02
IMP_SCORE,2846,GO:0035097,1.8505e-01,2.9000e+01
IMP_SCORE,2847,GO:0001961,1.8503e-01,2.7000e+01
IMP_SCORE,2848,GO:0005794,1.8501e-01,5.9200e+02
IMP_SCORE,2849,GO:0009584,1.8492e-01,2.0000e+01
IMP_SCORE,2850,GO:2001242,1.8491e-01,2.9000e+01
IMP_SCORE,2851,GO:0002764,1.8490e-01,1.3000e+02
IMP_SCORE,2852,GO:0019318,1.8488e-01,8.3000e+01
IMP_SCORE,2853,GO:0048660,1.8485e-01,2.2000e+01
IMP_SCORE,2854,GO:0016444,1.8477e-01,6.0000e+00
IMP_SCORE,2855,GO:0031967,1.8473e-01,1.4300e+02
IMP_SCORE,2856,GO:0042089,1.8472e-01,1.2000e+01
IMP_SCORE,2857,GO:0051098,1.8471e-01,8.5000e+01
IMP_SCORE,2858,GO:0051957,1.8471e-01,9.0000e+00
IMP_SCORE,2859,GO:0001614,1.8470e-01,3.4000e+01
IMP_SCORE,2860,GO:0016578,1.8469e-01,5.0000e+00
IMP_SCORE,2861,GO:0051701,1.8468e-01,7.8000e+01
IMP_SCORE,2862,GO:0000793,1.8468e-01,2.9000e+01
IMP_SCORE,2863,GO:0008157,1.8466e-01,1.1000e+01
IMP_SCORE,2864,GO:0007059,1.8462e-01,5.6000e+01
IMP_SCORE,2865,GO:0046460,1.8460e-01,4.5000e+01
IMP_SCORE,2866,GO:2001235,1.8459e-01,4.2000e+01
IMP_SCORE,2867,GO:0045597,1.8455e-01,2.2200e+02
IMP_SCORE,2868,GO:0046839,1.8455e-01,3.5000e+01
IMP_SCORE,2869,GO:0071801,1.8455e-01,3.8000e+01
IMP_SCORE,2870,GO:0036508,1.8455e-01,5.0000e+00
IMP_SCORE,2871,GO:0018202,1.8451e-01,5.0000e+00
IMP_SCORE,2872,GO:0010712,1.8446e-01,1.2000e+01
IMP_SCORE,2873,GO:0001228,1.8445e-01,7.3000e+01
IMP_SCORE,2874,GO:0055026,1.8444e-01,6.0000e+00
IMP_SCORE,2875,GO:0034045,1.8443e-01,5.0000e+00
IMP_SCORE,2876,GO:0035307,1.8443e-01,2.8000e+01
IMP_SCORE,2877,GO:1901739,1.8439e-01,1.7000e+01
IMP_SCORE,2878,GO:0019752,1.8439e-01,2.4300e+02
IMP_SCORE,2879,GO:0042692,1.8439e-01,1.7000e+01
IMP_SCORE,2880,GO:0030502,1.8429e-01,1.5000e+01
IMP_SCORE,2881,GO:0051180,1.8426e-01,3.0000e+01
IMP_SCORE,2882,GO:0043408,1.8425e-01,1.3300e+02
IMP_SCORE,2883,GO:0044255,1.8423e-01,3.2900e+02
IMP_SCORE,2884,GO:0072329,1.8420e-01,7.8000e+01
IMP_SCORE,2885,GO:0001824,1.8420e-01,1.8000e+01
IMP_SCORE,2886,GO:0030810,1.8419e-01,2.3000e+01
IMP_SCORE,2887,GO:0090175,1.8416e-01,2.0000e+01
IMP_SCORE,2888,GO:0003351,1.8412e-01,6.0000e+00
IMP_SCORE,2889,GO:0044763,1.8411e-01,1.3950e+03
IMP_SCORE,2890,GO:0098813,1.8405e-01,1.7000e+01
IMP_SCORE,2891,GO:0032982,1.8394e-01,2.1000e+01
IMP_SCORE,2892,GO:0051726,1.8394e-01,2.9800e+02
IMP_SCORE,2893,GO:0001159,1.8388e-01,1.0000e+02
IMP_SCORE,2894,GO:0004435,1.8384e-01,3.8000e+01
IMP_SCORE,2895,GO:0009109,1.8383e-01,8.0000e+00
IMP_SCORE,2896,GO:0005068,1.8381e-01,2.8000e+01
IMP_SCORE,2897,GO:0045309,1.8379e-01,7.0000e+00
IMP_SCORE,2898,GO:0006801,1.8379e-01,1.3000e+01
IMP_SCORE,2899,GO:0045814,1.8373e-01,3.6000e+01
IMP_SCORE,2900,GO:0030684,1.8372e-01,3.1000e+01
IMP_SCORE,2901,GO:0008217,1.8371e-01,7.1000e+01
IMP_SCORE,2902,GO:0043113,1.8369e-01,2.1000e+01
IMP_SCORE,2903,GO:0030641,1.8363e-01,4.4000e+01
IMP_SCORE,2904,GO:0032459,1.8360e-01,1.9000e+01
IMP_SCORE,2905,GO:0005372,1.8358e-01,2.9000e+01
IMP_SCORE,2906,GO:0016835,1.8355e-01,1.3600e+02
IMP_SCORE,2907,GO:0015909,1.8355e-01,1.6000e+01
IMP_SCORE,2908,GO:1902652,1.8354e-01,4.6000e+01
IMP_SCORE,2909,GO:0061718,1.8353e-01,1.0000e+01
IMP_SCORE,2910,GO:0042454,1.8353e-01,1.7000e+01
IMP_SCORE,2911,GO:1904705,1.8352e-01,9.0000e+00
IMP_SCORE,2912,GO:1903507,1.8343e-01,1.5800e+02
IMP_SCORE,2913,GO:0032990,1.8342e-01,1.1300e+02
IMP_SCORE,2914,GO:0051602,1.8340e-01,2.6000e+01
IMP_SCORE,2915,GO:0015672,1.8339e-01,1.4300e+02
IMP_SCORE,2916,GO:1903039,1.8337e-01,5.6000e+01
IMP_SCORE,2917,GO:0032432,1.8334e-01,5.7000e+01
IMP_SCORE,2918,GO:1902547,1.8333e-01,9.0000e+00
IMP_SCORE,2919,GO:0008654,1.8326e-01,7.6000e+01
IMP_SCORE,2920,GO:0003924,1.8323e-01,1.4700e+02
IMP_SCORE,2921,GO:0001505,1.8321e-01,8.1000e+01
IMP_SCORE,2922,GO:0017119,1.8320e-01,6.0000e+00
IMP_SCORE,2923,GO:0006687,1.8319e-01,8.0000e+01
IMP_SCORE,2924,GO:1901606,1.8318e-01,8.4000e+01
IMP_SCORE,2925,GO:1903508,1.8315e-01,1.7900e+02
IMP_SCORE,2926,GO:0099106,1.8312e-01,7.6000e+01
IMP_SCORE,2927,GO:0072562,1.8311e-01,1.7600e+02
IMP_SCORE,2928,GO:0018200,1.8306e-01,2.1000e+01
IMP_SCORE,2929,GO:0032550,1.8294e-01,1.8700e+02
IMP_SCORE,2930,GO:0001556,1.8293e-01,6.0000e+00
IMP_SCORE,2931,GO:0070887,1.8290e-01,3.6500e+02
IMP_SCORE,2932,GO:0090092,1.8289e-01,6.9000e+01
IMP_SCORE,2933,GO:0003714,1.8286e-01,7.5000e+01
IMP_SCORE,2934,GO:0050849,1.8284e-01,6.0000e+00
IMP_SCORE,2935,GO:0007626,1.8282e-01,1.1900e+02
IMP_SCORE,2936,GO:0010959,1.8267e-01,1.3700e+02
IMP_SCORE,2937,GO:0017154,1.8265e-01,1.4000e+01
IMP_SCORE,2938,GO:0071900,1.8265e-01,1.3500e+02
IMP_SCORE,2939,GO:0042430,1.8263e-01,2.1000e+01
IMP_SCORE,2940,GO:0007599,1.8262e-01,9.4000e+01
IMP_SCORE,2941,GO:0097503,1.8260e-01,3.3000e+01
IMP_SCORE,2942,GO:0071621,1.8255e-01,4.4000e+01
IMP_SCORE,2943,GO:0032870,1.8252e-01,7.0000e+01
IMP_SCORE,2944,GO:1990351,1.8251e-01,1.2800e+02
IMP_SCORE,2945,GO:0008284,1.8249e-01,2.8100e+02
IMP_SCORE,2946,GO:0001704,1.8247e-01,1.7000e+01
IMP_SCORE,2947,GO:0050794,1.8244e-01,1.1140e+03
IMP_SCORE,2948,GO:0001909,1.8243e-01,2.3000e+01
IMP_SCORE,2949,GO:0019787,1.8240e-01,2.0300e+02
IMP_SCORE,2950,GO:0051222,1.8240e-01,1.0400e+02
IMP_SCORE,2951,GO:0016597,1.8239e-01,6.1000e+01
IMP_SCORE,2952,GO:0042455,1.8237e-01,2.3000e+01
IMP_SCORE,2953,GO:0010951,1.8234e-01,9.3000e+01
IMP_SCORE,2954,GO:0002888,1.8231e-01,8.0000e+00
IMP_SCORE,2955,GO:0055090,1.8222e-01,1.0000e+01
IMP_SCORE,2956,GO:0016801,1.8221e-01,4.9000e+01
IMP_SCORE,2957,GO:0009931,1.8221e-01,2.4000e+01
IMP_SCORE,2958,GO:0009199,1.8221e-01,4.1000e+01
IMP_SCORE,2959,GO:0005605,1.8220e-01,9.0000e+00
IMP_SCORE,2960,GO:0044767,1.8219e-01,1.2060e+03
IMP_SCORE,2961,GO:0044106,1.8217e-01,5.1000e+01
IMP_SCORE,2962,GO:0006509,1.8217e-01,1.1000e+01
IMP_SCORE,2963,GO:0031406,1.8215e-01,9.4000e+01
IMP_SCORE,2964,GO:2000145,1.8213e-01,2.3500e+02
IMP_SCORE,2965,GO:0006638,1.8210e-01,5.8000e+01
IMP_SCORE,2966,GO:0032878,1.8207e-01,1.1000e+01
IMP_SCORE,2967,GO:0030072,1.8206e-01,1.6000e+01
IMP_SCORE,2968,GO:0070936,1.8206e-01,1.7000e+01
IMP_SCORE,2969,GO:0098659,1.8199e-01,1.5000e+01
IMP_SCORE,2970,GO:0006607,1.8196e-01,2.1000e+01
IMP_SCORE,2971,GO:0002495,1.8195e-01,6.6000e+01
IMP_SCORE,2972,GO:0072686,1.8192e-01,3.6000e+01
IMP_SCORE,2973,GO:0005767,1.8187e-01,2.3000e+01
IMP_SCORE,2974,GO:0009394,1.8187e-01,8.0000e+00
IMP_SCORE,2975,GO:0005452,1.8185e-01,2.4000e+01
IMP_SCORE,2976,GO:0044146,1.8184e-01,1.6000e+01
IMP_SCORE,2977,GO:2001275,1.8183e-01,5.0000e+00
IMP_SCORE,2978,GO:0042130,1.8182e-01,1.8000e+01
IMP_SCORE,2979,GO:0001518,1.8176e-01,7.0000e+00
IMP_SCORE,2980,GO:0009185,1.8175e-01,2.1000e+01
IMP_SCORE,2981,GO:1901976,1.8173e-01,1.0000e+01
IMP_SCORE,2982,GO:0042981,1.8167e-01,4.1500e+02
IMP_SCORE,2983,GO:0030073,1.8160e-01,1.4000e+01
IMP_SCORE,2984,GO:0099503,1.8157e-01,2.2100e+02
IMP_SCORE,2985,GO:0016310,1.8150e-01,2.9500e+02
IMP_SCORE,2986,GO:0042448,1.8148e-01,6.0000e+00
IMP_SCORE,2987,GO:0032986,1.8145e-01,1.8000e+01
IMP_SCORE,2988,GO:0006793,1.8141e-01,5.0900e+02
IMP_SCORE,2989,GO:0030802,1.8138e-01,2.6000e+01
IMP_SCORE,2990,GO:1905952,1.8136e-01,2.9000e+01
IMP_SCORE,2991,GO:0031503,1.8135e-01,4.0000e+01
IMP_SCORE,2992,GO:0031965,1.8135e-01,2.7700e+02
IMP_SCORE,2993,GO:0098852,1.8130e-01,2.3100e+02
IMP_SCORE,2994,GO:0051650,1.8127e-01,3.5000e+01
IMP_SCORE,2995,GO:1903533,1.8126e-01,8.5000e+01
IMP_SCORE,2996,GO:2000112,1.8125e-01,3.7300e+02
IMP_SCORE,2997,GO:0090502,1.8125e-01,4.9000e+01
IMP_SCORE,2998,GO:1905354,1.8123e-01,1.3000e+01
IMP_SCORE,2999,GO:1901016,1.8118e-01,1.4000e+01
IMP_SCORE,3000,GO:0004714,1.8115e-01,3.3000e+01
IMP_SCORE,3001,GO:1905809,1.8113e-01,9.0000e+00
IMP_SCORE,3002,GO:0005640,1.8103e-01,6.7000e+01
IMP_SCORE,3003,GO:1904951,1.8101e-01,1.2900e+02
IMP_SCORE,3004,GO:0031369,1.8071e-01,3.3000e+01
IMP_SCORE,3005,GO:0051640,1.8068e-01,1.2300e+02
IMP_SCORE,3006,GO:0002829,1.8068e-01,1.3000e+01
IMP_SCORE,3007,GO:1905114,1.8060e-01,1.1200e+02
IMP_SCORE,3008,GO:0005791,1.8059e-01,4.3000e+01
IMP_SCORE,3009,GO:0070997,1.8057e-01,2.5000e+01
IMP_SCORE,3010,GO:0055067,1.8055e-01,4.5000e+01
IMP_SCORE,3011,GO:2000106,1.8055e-01,6.0000e+01
IMP_SCORE,3012,GO:0006730,1.8054e-01,4.6000e+01
IMP_SCORE,3013,GO:1990138,1.8053e-01,3.8000e+01
IMP_SCORE,3014,GO:0001675,1.8045e-01,6.0000e+00
IMP_SCORE,3015,GO:0002250,1.8045e-01,1.8000e+02
IMP_SCORE,3016,GO:0050869,1.8043e-01,7.0000e+00
IMP_SCORE,3017,GO:0019897,1.8040e-01,5.7000e+01
IMP_SCORE,3018,GO:2000615,1.8040e-01,2.0000e+00
IMP_SCORE,3019,GO:0007274,1.8039e-01,1.7000e+01
IMP_SCORE,3020,GO:0001102,1.8039e-01,2.8000e+01
IMP_SCORE,3021,GO:0034754,1.8035e-01,5.8000e+01
IMP_SCORE,3022,GO:0051259,1.8032e-01,2.3700e+02
IMP_SCORE,3023,GO:2000107,1.8031e-01,3.1000e+01
IMP_SCORE,3024,GO:0007264,1.8030e-01,1.8700e+02
IMP_SCORE,3025,GO:0042599,1.8028e-01,2.8000e+01
IMP_SCORE,3026,GO:0050435,1.8027e-01,4.0000e+00
IMP_SCORE,3027,GO:0016303,1.8023e-01,1.1000e+01
IMP_SCORE,3028,GO:0043067,1.8018e-01,4.2800e+02
IMP_SCORE,3029,GO:0044033,1.8018e-01,2.0000e+01
IMP_SCORE,3030,GO:0022824,1.8014e-01,3.3000e+01
IMP_SCORE,3031,GO:0071813,1.8011e-01,1.3000e+01
IMP_SCORE,3032,GO:0071402,1.8010e-01,3.5000e+01
IMP_SCORE,3033,GO:0043650,1.8009e-01,1.2000e+01
IMP_SCORE,3034,GO:0051092,1.8009e-01,5.4000e+01
IMP_SCORE,3035,GO:0045165,1.8004e-01,5.6000e+01
IMP_SCORE,3036,GO:0044431,1.7999e-01,4.4300e+02
IMP_SCORE,3037,GO:0010639,1.7997e-01,9.2000e+01
IMP_SCORE,3038,GO:0051241,1.7992e-01,2.7600e+02
IMP_SCORE,3039,GO:0034765,1.7987e-01,1.2200e+02
IMP_SCORE,3040,GO:0001829,1.7985e-01,2.0000e+00
IMP_SCORE,3041,GO:0031435,1.7984e-01,1.9000e+01
IMP_SCORE,3042,GO:0048858,1.7983e-01,1.0100e+02
IMP_SCORE,3043,GO:0050701,1.7980e-01,8.0000e+00
IMP_SCORE,3044,GO:0042287,1.7975e-01,3.7000e+01
IMP_SCORE,3045,GO:0031674,1.7971e-01,2.5000e+01
IMP_SCORE,3046,GO:1900024,1.7964e-01,1.7000e+01
IMP_SCORE,3047,GO:0009894,1.7958e-01,2.3900e+02
IMP_SCORE,3048,GO:0032580,1.7958e-01,8.0000e+01
IMP_SCORE,3049,GO:0033613,1.7957e-01,3.8000e+01
IMP_SCORE,3050,GO:0005768,1.7949e-01,3.2700e+02
IMP_SCORE,3051,GO:0032869,1.7941e-01,3.2000e+01
IMP_SCORE,3052,GO:0001819,1.7932e-01,1.1500e+02
IMP_SCORE,3053,GO:0005085,1.7931e-01,1.7500e+02
IMP_SCORE,3054,GO:0007229,1.7931e-01,7.3000e+01
IMP_SCORE,3055,GO:1904029,1.7929e-01,3.2000e+01
IMP_SCORE,3056,GO:0048747,1.7923e-01,4.4000e+01
IMP_SCORE,3057,GO:0019079,1.7922e-01,1.3000e+01
IMP_SCORE,3058,GO:0043542,1.7916e-01,3.6000e+01
IMP_SCORE,3059,GO:0045921,1.7914e-01,4.1000e+01
IMP_SCORE,3060,GO:2000008,1.7912e-01,1.0000e+01
IMP_SCORE,3061,GO:0046903,1.7909e-01,2.4000e+02
IMP_SCORE,3062,GO:0048208,1.7903e-01,3.1000e+01
IMP_SCORE,3063,GO:0031279,1.7900e-01,2.1000e+01
IMP_SCORE,3064,GO:0042542,1.7898e-01,3.6000e+01
IMP_SCORE,3065,GO:0030427,1.7896e-01,8.7000e+01
IMP_SCORE,3066,GO:0019221,1.7890e-01,2.3500e+02
IMP_SCORE,3067,GO:0051170,1.7889e-01,4.8000e+01
IMP_SCORE,3068,GO:0030120,1.7889e-01,4.1000e+01
IMP_SCORE,3069,GO:0007268,1.7889e-01,1.8100e+02
IMP_SCORE,3070,GO:1903206,1.7887e-01,8.0000e+00
IMP_SCORE,3071,GO:0016482,1.7884e-01,4.6000e+01
IMP_SCORE,3072,GO:0090068,1.7882e-01,5.9000e+01
IMP_SCORE,3073,GO:1901879,1.7881e-01,3.3000e+01
IMP_SCORE,3074,GO:0031400,1.7881e-01,1.2000e+02
IMP_SCORE,3075,GO:0033993,1.7880e-01,2.2200e+02
IMP_SCORE,3076,GO:0045670,1.7879e-01,5.4000e+01
IMP_SCORE,3077,GO:1903317,1.7879e-01,5.6000e+01
IMP_SCORE,3078,GO:0031396,1.7875e-01,3.7000e+01
IMP_SCORE,3079,GO:1902582,1.7869e-01,1.1900e+02
IMP_SCORE,3080,GO:0010812,1.7868e-01,3.3000e+01
IMP_SCORE,3081,GO:0006875,1.7866e-01,1.1200e+02
IMP_SCORE,3082,GO:0072512,1.7866e-01,2.0000e+01
IMP_SCORE,3083,GO:0043603,1.7865e-01,2.4200e+02
IMP_SCORE,3084,GO:0030819,1.7856e-01,1.7000e+01
IMP_SCORE,3085,GO:0006886,1.7855e-01,2.1400e+02
IMP_SCORE,3086,GO:0044309,1.7854e-01,6.1000e+01
IMP_SCORE,3087,GO:0030204,1.7851e-01,1.2000e+01
IMP_SCORE,3088,GO:0034762,1.7849e-01,1.2300e+02
IMP_SCORE,3089,GO:0034369,1.7846e-01,7.0000e+00
IMP_SCORE,3090,GO:0006692,1.7833e-01,1.7000e+01
IMP_SCORE,3091,GO:0046395,1.7832e-01,1.4100e+02
IMP_SCORE,3092,GO:0060173,1.7823e-01,3.1000e+01
IMP_SCORE,3093,GO:0010638,1.7820e-01,1.7500e+02
IMP_SCORE,3094,GO:0031974,1.7817e-01,4.9700e+02
IMP_SCORE,3095,GO:0080134,1.7813e-01,2.9600e+02
IMP_SCORE,3096,GO:0036159,1.7808e-01,5.0000e+00
IMP_SCORE,3097,GO:0016125,1.7807e-01,4.9000e+01
IMP_SCORE,3098,GO:0006955,1.7806e-01,5.0200e+02
IMP_SCORE,3099,GO:0030217,1.7801e-01,3.4000e+01
IMP_SCORE,3100,GO:0043547,1.7800e-01,2.4200e+02
IMP_SCORE,3101,GO:0090276,1.7799e-01,6.7000e+01
IMP_SCORE,3102,GO:1903706,1.7799e-01,1.1300e+02
IMP_SCORE,3103,GO:0051094,1.7797e-01,3.0800e+02
IMP_SCORE,3104,GO:0035725,1.7794e-01,3.0000e+01
IMP_SCORE,3105,GO:0048519,1.7789e-01,8.9900e+02
IMP_SCORE,3106,GO:0000139,1.7786e-01,3.4300e+02
IMP_SCORE,3107,GO:0098794,1.7780e-01,1.0500e+02
IMP_SCORE,3108,GO:0002161,1.7780e-01,2.6000e+01
IMP_SCORE,3109,GO:0051716,1.7772e-01,6.8100e+02
IMP_SCORE,3110,GO:0006767,1.7768e-01,5.9000e+01
IMP_SCORE,3111,GO:0044448,1.7767e-01,6.6000e+01
IMP_SCORE,3112,GO:0042803,1.7767e-01,4.0700e+02
IMP_SCORE,3113,GO:0051503,1.7767e-01,1.0000e+01
IMP_SCORE,3114,GO:0035601,1.7766e-01,2.8000e+01
IMP_SCORE,3115,GO:0015103,1.7765e-01,6.2000e+01
IMP_SCORE,3116,GO:0050746,1.7764e-01,7.0000e+00
IMP_SCORE,3117,GO:0010721,1.7763e-01,1.0300e+02
IMP_SCORE,3118,GO:0044769,1.7760e-01,1.0000e+01
IMP_SCORE,3119,GO:1901607,1.7757e-01,6.2000e+01
IMP_SCORE,3120,GO:0051924,1.7757e-01,7.4000e+01
IMP_SCORE,3121,GO:0008017,1.7756e-01,1.7800e+02
IMP_SCORE,3122,GO:0000295,1.7755e-01,1.2000e+01
IMP_SCORE,3123,GO:0043202,1.7754e-01,1.2400e+02
IMP_SCORE,3124,GO:0015276,1.7752e-01,7.0000e+01
IMP_SCORE,3125,GO:0004252,1.7748e-01,1.9600e+02
IMP_SCORE,3126,GO:0043124,1.7745e-01,3.1000e+01
IMP_SCORE,3127,GO:0043241,1.7743e-01,4.0000e+01
IMP_SCORE,3128,GO:0005102,1.7739e-01,8.2000e+02
IMP_SCORE,3129,GO:0033561,1.7734e-01,6.0000e+00
IMP_SCORE,3130,GO:0051247,1.7730e-01,2.3800e+02
IMP_SCORE,3131,GO:0007167,1.7725e-01,2.4500e+02
IMP_SCORE,3132,GO:0016776,1.7724e-01,3.2000e+01
IMP_SCORE,3133,GO:0032526,1.7722e-01,5.6000e+01
IMP_SCORE,3134,GO:0071203,1.7718e-01,1.5000e+01
IMP_SCORE,3135,GO:0051020,1.7716e-01,2.1900e+02
IMP_SCORE,3136,GO:0042574,1.7715e-01,7.0000e+00
IMP_SCORE,3137,GO:2000045,1.7711e-01,4.6000e+01
IMP_SCORE,3138,GO:0051482,1.7702e-01,1.2000e+01
IMP_SCORE,3139,GO:0048873,1.7701e-01,6.0000e+00
IMP_SCORE,3140,GO:0005782,1.7699e-01,3.7000e+01
IMP_SCORE,3141,GO:0000302,1.7695e-01,6.2000e+01
IMP_SCORE,3142,GO:0050780,1.7694e-01,1.0000e+01
IMP_SCORE,3143,GO:0031643,1.7693e-01,1.7000e+01
IMP_SCORE,3144,GO:0002706,1.7692e-01,4.1000e+01
IMP_SCORE,3145,GO:0043168,1.7688e-01,8.2900e+02
IMP_SCORE,3146,GO:0019835,1.7685e-01,2.7000e+01
IMP_SCORE,3147,GO:0097708,1.7683e-01,5.8100e+02
IMP_SCORE,3148,GO:1901655,1.7683e-01,1.9000e+01
IMP_SCORE,3149,GO:0009914,1.7683e-01,3.3000e+01
IMP_SCORE,3150,GO:1903859,1.7682e-01,1.2000e+01
IMP_SCORE,3151,GO:0038023,1.7681e-01,3.3200e+02
IMP_SCORE,3152,GO:0030258,1.7680e-01,1.3600e+02
IMP_SCORE,3153,GO:0016242,1.7677e-01,1.6000e+01
IMP_SCORE,3154,GO:0071622,1.7667e-01,1.1000e+01
IMP_SCORE,3155,GO:0033209,1.7665e-01,4.4000e+01
IMP_SCORE,3156,GO:0042110,1.7662e-01,4.7000e+01
IMP_SCORE,3157,GO:0002664,1.7661e-01,1.5000e+01
IMP_SCORE,3158,GO:0004869,1.7659e-01,4.8000e+01
IMP_SCORE,3159,GO:0001764,1.7658e-01,1.0300e+02
IMP_SCORE,3160,GO:0055003,1.7656e-01,2.0000e+00
IMP_SCORE,3161,GO:0005451,1.7652e-01,7.0000e+00
IMP_SCORE,3162,GO:0016620,1.7650e-01,6.0000e+01
IMP_SCORE,3163,GO:0005976,1.7645e-01,2.8000e+01
IMP_SCORE,3164,GO:0010975,1.7638e-01,1.2900e+02
IMP_SCORE,3165,GO:0046519,1.7638e-01,1.3000e+01
IMP_SCORE,3166,GO:1902679,1.7636e-01,1.8700e+02
IMP_SCORE,3167,GO:0001910,1.7629e-01,2.6000e+01
IMP_SCORE,3168,GO:0001914,1.7624e-01,9.0000e+00
IMP_SCORE,3169,GO:0009117,1.7618e-01,1.1500e+02
IMP_SCORE,3170,GO:0016579,1.7618e-01,8.6000e+01
IMP_SCORE,3171,GO:1901019,1.7616e-01,2.4000e+01
IMP_SCORE,3172,GO:0019048,1.7612e-01,9.0000e+00
IMP_SCORE,3173,GO:0002521,1.7612e-01,1.0200e+02
IMP_SCORE,3174,GO:0031347,1.7609e-01,1.9600e+02
IMP_SCORE,3175,GO:0043209,1.7607e-01,2.0700e+02
IMP_SCORE,3176,GO:0042428,1.7605e-01,1.6000e+01
IMP_SCORE,3177,GO:0016887,1.7603e-01,1.3500e+02
IMP_SCORE,3178,GO:0006779,1.7601e-01,1.8000e+01
IMP_SCORE,3179,GO:0051186,1.7598e-01,1.5000e+02
IMP_SCORE,3180,GO:0032823,1.7598e-01,5.0000e+00
IMP_SCORE,3181,GO:0051447,1.7596e-01,6.0000e+00
IMP_SCORE,3182,GO:0030506,1.7595e-01,4.8000e+01
IMP_SCORE,3183,GO:0048490,1.7595e-01,6.0000e+00
IMP_SCORE,3184,GO:0000086,1.7594e-01,6.2000e+01
IMP_SCORE,3185,GO:0043604,1.7593e-01,1.2100e+02
IMP_SCORE,3186,GO:0031090,1.7592e-01,8.4100e+02
IMP_SCORE,3187,GO:0098805,1.7591e-01,4.9400e+02
IMP_SCORE,3188,GO:0042789,1.7587e-01,8.0000e+00
IMP_SCORE,3189,GO:0051224,1.7580e-01,7.3000e+01
IMP_SCORE,3190,GO:0006913,1.7579e-01,7.8000e+01
IMP_SCORE,3191,GO:2000756,1.7578e-01,1.5000e+01
IMP_SCORE,3192,GO:0061418,1.7575e-01,1.1000e+01
IMP_SCORE,3193,GO:0005001,1.7573e-01,2.6000e+01
IMP_SCORE,3194,GO:0006082,1.7571e-01,2.9100e+02
IMP_SCORE,3195,GO:0006796,1.7570e-01,4.7800e+02
IMP_SCORE,3196,GO:0043005,1.7569e-01,4.1100e+02
IMP_SCORE,3197,GO:0034260,1.7568e-01,1.2000e+01
IMP_SCORE,3198,GO:0007265,1.7564e-01,8.0000e+01
IMP_SCORE,3199,GO:0006909,1.7563e-01,7.0000e+01
IMP_SCORE,3200,GO:0010243,1.7561e-01,1.7900e+02
IMP_SCORE,3201,GO:0099600,1.7560e-01,3.7900e+02
IMP_SCORE,3202,GO:0099111,1.7558e-01,4.3000e+01
IMP_SCORE,3203,GO:0016247,1.7557e-01,8.4000e+01
IMP_SCORE,3204,GO:0022604,1.7546e-01,1.7100e+02
IMP_SCORE,3205,GO:0034702,1.7541e-01,1.3500e+02
IMP_SCORE,3206,GO:0005543,1.7541e-01,2.8000e+02
IMP_SCORE,3207,GO:0003008,1.7540e-01,6.1800e+02
IMP_SCORE,3208,GO:0050851,1.7540e-01,6.3000e+01
IMP_SCORE,3209,GO:0007155,1.7537e-01,6.3900e+02
IMP_SCORE,3210,GO:0000982,1.7535e-01,7.2000e+01
IMP_SCORE,3211,GO:0016836,1.7532e-01,1.6700e+02
IMP_SCORE,3212,GO:0015125,1.7532e-01,8.0000e+00
IMP_SCORE,3213,GO:0045765,1.7527e-01,1.1000e+02
IMP_SCORE,3214,GO:1902581,1.7522e-01,7.0000e+00
IMP_SCORE,3215,GO:0010564,1.7514e-01,1.5000e+02
IMP_SCORE,3216,GO:0019218,1.7514e-01,2.3000e+01
IMP_SCORE,3217,GO:0034250,1.7502e-01,2.4000e+01
IMP_SCORE,3218,GO:0097284,1.7499e-01,1.0000e+00
IMP_SCORE,3219,GO:0010604,1.7497e-01,3.8300e+02
IMP_SCORE,3220,GO:0018193,1.7493e-01,2.8700e+02
IMP_SCORE,3221,GO:0051249,1.7487e-01,1.1500e+02
IMP_SCORE,3222,GO:0070663,1.7485e-01,6.3000e+01
IMP_SCORE,3223,GO:0045944,1.7483e-01,1.6900e+02
IMP_SCORE,3224,GO:0071359,1.7479e-01,1.5000e+01
IMP_SCORE,3225,GO:0042923,1.7468e-01,2.1000e+01
IMP_SCORE,3226,GO:0000280,1.7462e-01,1.3900e+02
IMP_SCORE,3227,GO:0050804,1.7462e-01,1.0800e+02
IMP_SCORE,3228,GO:0051044,1.7460e-01,9.0000e+00
IMP_SCORE,3229,GO:0045745,1.7453e-01,2.3000e+01
IMP_SCORE,3230,GO:0032502,1.7450e-01,1.4510e+03
IMP_SCORE,3231,GO:1901576,1.7443e-01,5.1600e+02
IMP_SCORE,3232,GO:0034641,1.7442e-01,5.1800e+02
IMP_SCORE,3233,GO:0051252,1.7440e-01,3.3600e+02
IMP_SCORE,3234,GO:0007602,1.7439e-01,3.5000e+01
IMP_SCORE,3235,GO:0044425,1.7431e-01,1.4130e+03
IMP_SCORE,3236,GO:0032271,1.7431e-01,6.2000e+01
IMP_SCORE,3237,GO:0000785,1.7431e-01,1.3400e+02
IMP_SCORE,3238,GO:0042254,1.7430e-01,2.4000e+01
IMP_SCORE,3239,GO:0051898,1.7430e-01,2.1000e+01
IMP_SCORE,3240,GO:0032204,1.7427e-01,1.9000e+01
IMP_SCORE,3241,GO:1903306,1.7422e-01,3.3000e+01
IMP_SCORE,3242,GO:1901988,1.7421e-01,4.7000e+01
IMP_SCORE,3243,GO:0019439,1.7418e-01,1.6000e+02
IMP_SCORE,3244,GO:0002831,1.7416e-01,5.0000e+01
IMP_SCORE,3245,GO:0044248,1.7416e-01,4.4400e+02
IMP_SCORE,3246,GO:0072522,1.7413e-01,3.9000e+01
IMP_SCORE,3247,GO:0007399,1.7410e-01,3.6700e+02
IMP_SCORE,3248,GO:0006643,1.7405e-01,1.3600e+02
IMP_SCORE,3249,GO:0050994,1.7404e-01,2.4000e+01
IMP_SCORE,3250,GO:0009890,1.7401e-01,2.0000e+02
IMP_SCORE,3251,GO:0005938,1.7400e-01,1.5800e+02
IMP_SCORE,3252,GO:0042308,1.7399e-01,3.3000e+01
IMP_SCORE,3253,GO:0030544,1.7398e-01,1.2000e+01
IMP_SCORE,3254,GO:0071548,1.7396e-01,1.1000e+01
IMP_SCORE,3255,GO:0019899,1.7394e-01,1.0190e+03
IMP_SCORE,3256,GO:0019369,1.7392e-01,3.2000e+01
IMP_SCORE,3257,GO:0090288,1.7392e-01,4.3000e+01
IMP_SCORE,3258,GO:0035587,1.7389e-01,3.2000e+01
IMP_SCORE,3259,GO:0035258,1.7388e-01,4.1000e+01
IMP_SCORE,3260,GO:0008593,1.7387e-01,3.0000e+01
IMP_SCORE,3261,GO:0033146,1.7387e-01,2.3000e+01
IMP_SCORE,3262,GO:0010107,1.7384e-01,3.9000e+01
IMP_SCORE,3263,GO:0042383,1.7382e-01,9.4000e+01
IMP_SCORE,3264,GO:0033500,1.7381e-01,4.9000e+01
IMP_SCORE,3265,GO:1901136,1.7380e-01,9.4000e+01
IMP_SCORE,3266,GO:0070189,1.7379e-01,7.0000e+00
IMP_SCORE,3267,GO:0005615,1.7374e-01,1.0610e+03
IMP_SCORE,3268,GO:0009968,1.7374e-01,2.9000e+02
IMP_SCORE,3269,GO:0045625,1.7361e-01,6.0000e+00
IMP_SCORE,3270,GO:0034703,1.7359e-01,1.1100e+02
IMP_SCORE,3271,GO:0034333,1.7358e-01,3.0000e+01
IMP_SCORE,3272,GO:0005516,1.7357e-01,4.1300e+02
IMP_SCORE,3273,GO:0006357,1.7355e-01,3.6000e+02
IMP_SCORE,3274,GO:0017053,1.7353e-01,3.1000e+01
IMP_SCORE,3275,GO:0030890,1.7344e-01,1.0000e+01
IMP_SCORE,3276,GO:0045595,1.7338e-01,4.6100e+02
IMP_SCORE,3277,GO:0005739,1.7335e-01,6.9600e+02
IMP_SCORE,3278,GO:0070300,1.7332e-01,2.9000e+01
IMP_SCORE,3279,GO:2001020,1.7324e-01,5.0000e+01
IMP_SCORE,3280,GO:0048593,1.7322e-01,7.0000e+00
IMP_SCORE,3281,GO:0043433,1.7318e-01,3.9000e+01
IMP_SCORE,3282,GO:0005759,1.7314e-01,1.8300e+02
IMP_SCORE,3283,GO:0002576,1.7311e-01,1.0400e+02
IMP_SCORE,3284,GO:0035246,1.7309e-01,1.7000e+01
IMP_SCORE,3285,GO:0022603,1.7309e-01,2.9200e+02
IMP_SCORE,3286,GO:0006085,1.7306e-01,1.8000e+01
IMP_SCORE,3287,GO:2001014,1.7296e-01,1.3000e+01
IMP_SCORE,3288,GO:0046872,1.7293e-01,1.3590e+03
IMP_SCORE,3289,GO:0042053,1.7290e-01,1.3000e+01
IMP_SCORE,3290,GO:0044699,1.7289e-01,1.4500e+03
IMP_SCORE,3291,GO:0007040,1.7280e-01,4.7000e+01
IMP_SCORE,3292,GO:0045666,1.7278e-01,9.6000e+01
IMP_SCORE,3293,GO:0060606,1.7277e-01,1.8000e+01
IMP_SCORE,3294,GO:1901653,1.7276e-01,5.8000e+01
IMP_SCORE,3295,GO:0007017,1.7276e-01,2.0200e+02
IMP_SCORE,3296,GO:0003725,1.7260e-01,6.1000e+01
IMP_SCORE,3297,GO:0009615,1.7258e-01,1.1200e+02
IMP_SCORE,3298,GO:0043032,1.7256e-01,1.7000e+01
IMP_SCORE,3299,GO:0042127,1.7253e-01,5.5600e+02
IMP_SCORE,3300,GO:0070555,1.7251e-01,1.9000e+01
IMP_SCORE,3301,GO:1902115,1.7246e-01,8.0000e+01
IMP_SCORE,3302,GO:1905477,1.7244e-01,6.5000e+01
IMP_SCORE,3303,GO:0000079,1.7241e-01,3.2000e+01
IMP_SCORE,3304,GO:0006672,1.7237e-01,8.5000e+01
IMP_SCORE,3305,GO:0006163,1.7234e-01,6.5000e+01
IMP_SCORE,3306,GO:1900739,1.7233e-01,1.7000e+01
IMP_SCORE,3307,GO:0035412,1.7233e-01,2.0000e+00
IMP_SCORE,3308,GO:0016628,1.7231e-01,1.4000e+01
IMP_SCORE,3309,GO:0045649,1.7231e-01,1.6000e+01
IMP_SCORE,3310,GO:0010224,1.7229e-01,6.0000e+00
IMP_SCORE,3311,GO:0015250,1.7224e-01,1.6000e+01
IMP_SCORE,3312,GO:0045786,1.7224e-01,1.5700e+02
IMP_SCORE,3313,GO:0005635,1.7222e-01,1.4600e+02
IMP_SCORE,3314,GO:0071806,1.7222e-01,2.8000e+01
IMP_SCORE,3315,GO:0005524,1.7214e-01,3.6900e+02
IMP_SCORE,3316,GO:0006457,1.7212e-01,2.0700e+02
IMP_SCORE,3317,GO:0061245,1.7208e-01,3.6000e+01
IMP_SCORE,3318,GO:0040012,1.7203e-01,2.3500e+02
IMP_SCORE,3319,GO:0002682,1.7201e-01,4.6000e+02
IMP_SCORE,3320,GO:0052742,1.7201e-01,2.9000e+01
IMP_SCORE,3321,GO:0048856,1.7198e-01,1.1590e+03
IMP_SCORE,3322,GO:0015645,1.7197e-01,1.4000e+01
IMP_SCORE,3323,GO:1902531,1.7196e-01,4.2400e+02
IMP_SCORE,3324,GO:0035235,1.7193e-01,1.6000e+01
IMP_SCORE,3325,GO:0050793,1.7192e-01,6.1200e+02
IMP_SCORE,3326,GO:0031327,1.7185e-01,2.5100e+02
IMP_SCORE,3327,GO:0097435,1.7182e-01,1.5400e+02
IMP_SCORE,3328,GO:0007067,1.7178e-01,1.1000e+02
IMP_SCORE,3329,GO:0005528,1.7172e-01,2.6000e+01
IMP_SCORE,3330,GO:0022610,1.7172e-01,6.5300e+02
IMP_SCORE,3331,GO:0002891,1.7172e-01,1.0000e+01
IMP_SCORE,3332,GO:0046467,1.7172e-01,6.4000e+01
IMP_SCORE,3333,GO:2001236,1.7169e-01,4.7000e+01
IMP_SCORE,3334,GO:0070588,1.7166e-01,5.7000e+01
IMP_SCORE,3335,GO:0050896,1.7165e-01,1.4410e+03
IMP_SCORE,3336,GO:0019538,1.7161e-01,8.5200e+02
IMP_SCORE,3337,GO:1903050,1.7159e-01,4.4000e+01
IMP_SCORE,3338,GO:0051219,1.7155e-01,2.1000e+01
IMP_SCORE,3339,GO:1903321,1.7152e-01,2.9000e+01
IMP_SCORE,3340,GO:0050662,1.7142e-01,1.2600e+02
IMP_SCORE,3341,GO:0032386,1.7140e-01,1.5700e+02
IMP_SCORE,3342,GO:0071840,1.7137e-01,1.1860e+03
IMP_SCORE,3343,GO:1903115,1.7137e-01,8.0000e+00
IMP_SCORE,3344,GO:1901564,1.7136e-01,4.9800e+02
IMP_SCORE,3345,GO:0002251,1.7135e-01,2.0000e+01
IMP_SCORE,3346,GO:0008219,1.7132e-01,4.6600e+02
IMP_SCORE,3347,GO:0051917,1.7130e-01,8.0000e+00
IMP_SCORE,3348,GO:1902400,1.7129e-01,9.0000e+00
IMP_SCORE,3349,GO:0009628,1.7129e-01,4.0700e+02
IMP_SCORE,3350,GO:0019934,1.7125e-01,7.0000e+00
IMP_SCORE,3351,GO:0010648,1.7124e-01,3.0500e+02
IMP_SCORE,3352,GO:1902259,1.7120e-01,1.7000e+01
IMP_SCORE,3353,GO:0034501,1.7113e-01,3.0000e+00
IMP_SCORE,3354,GO:0050678,1.7112e-01,7.9000e+01
IMP_SCORE,3355,GO:0001158,1.7111e-01,1.7000e+01
IMP_SCORE,3356,GO:0099514,1.7111e-01,7.0000e+00
IMP_SCORE,3357,GO:0051233,1.7111e-01,2.7000e+01
IMP_SCORE,3358,GO:0016829,1.7109e-01,2.1400e+02
IMP_SCORE,3359,GO:0015078,1.7107e-01,3.2000e+01
IMP_SCORE,3360,GO:0010811,1.7104e-01,7.0000e+01
IMP_SCORE,3361,GO:0051972,1.7102e-01,2.5000e+01
IMP_SCORE,3362,GO:0050764,1.7101e-01,2.8000e+01
IMP_SCORE,3363,GO:1902991,1.7100e-01,1.9000e+01
IMP_SCORE,3364,GO:0032375,1.7095e-01,1.0000e+00
IMP_SCORE,3365,GO:0031571,1.7095e-01,1.0000e+00
IMP_SCORE,3366,GO:0045664,1.7095e-01,1.5300e+02
IMP_SCORE,3367,GO:0060627,1.7094e-01,1.5300e+02
IMP_SCORE,3368,GO:0007611,1.7094e-01,1.0200e+02
IMP_SCORE,3369,GO:0097472,1.7093e-01,1.3000e+01
IMP_SCORE,3370,GO:0005793,1.7093e-01,5.1000e+01
IMP_SCORE,3371,GO:0046640,1.7093e-01,7.0000e+00
IMP_SCORE,3372,GO:1903578,1.7092e-01,7.0000e+00
IMP_SCORE,3373,GO:0002830,1.7086e-01,5.0000e+00
IMP_SCORE,3374,GO:1903362,1.7080e-01,4.8000e+01
IMP_SCORE,3375,GO:0033178,1.7080e-01,2.0000e+00
IMP_SCORE,3376,GO:0006986,1.7072e-01,4.8000e+01
IMP_SCORE,3377,GO:0071715,1.7071e-01,1.1000e+01
IMP_SCORE,3378,GO:0001654,1.7070e-01,6.4000e+01
IMP_SCORE,3379,GO:2001252,1.7065e-01,3.5000e+01
IMP_SCORE,3380,GO:0051560,1.7064e-01,1.1000e+01
IMP_SCORE,3381,GO:0030659,1.7061e-01,2.6900e+02
IMP_SCORE,3382,GO:0031116,1.7055e-01,4.0000e+00
IMP_SCORE,3383,GO:0004867,1.7047e-01,5.8000e+01
IMP_SCORE,3384,GO:0006099,1.7037e-01,3.6000e+01
IMP_SCORE,3385,GO:0042043,1.7034e-01,7.0000e+00
IMP_SCORE,3386,GO:0048306,1.7033e-01,9.7000e+01
IMP_SCORE,3387,GO:0044070,1.7031e-01,4.8000e+01
IMP_SCORE,3388,GO:0051336,1.7021e-01,4.3700e+02
IMP_SCORE,3389,GO:0007049,1.7021e-01,2.1600e+02
IMP_SCORE,3390,GO:0000038,1.7020e-01,2.9000e+01
IMP_SCORE,3391,GO:0030534,1.7016e-01,9.4000e+01
IMP_SCORE,3392,GO:0042475,1.7015e-01,4.4000e+01
IMP_SCORE,3393,GO:0008105,1.7013e-01,1.3000e+01
IMP_SCORE,3394,GO:0043169,1.7010e-01,1.4450e+03
IMP_SCORE,3395,GO:0008134,1.7006e-01,1.5600e+02
IMP_SCORE,3396,GO:0042605,1.7006e-01,2.2000e+01
IMP_SCORE,3397,GO:2001141,1.7006e-01,3.1900e+02
IMP_SCORE,3398,GO:0042554,1.7003e-01,1.0000e+01
IMP_SCORE,3399,GO:0007205,1.7000e-01,2.5000e+01
IMP_SCORE,3400,GO:0007423,1.6995e-01,5.3000e+01
IMP_SCORE,3401,GO:1903580,1.6995e-01,4.0000e+00
IMP_SCORE,3402,GO:0010822,1.6990e-01,4.8000e+01
IMP_SCORE,3403,GO:0002577,1.6990e-01,1.2000e+01
IMP_SCORE,3404,GO:0061217,1.6989e-01,6.0000e+00
IMP_SCORE,3405,GO:0098588,1.6988e-01,6.3700e+02
IMP_SCORE,3406,GO:0009058,1.6985e-01,5.5700e+02
IMP_SCORE,3407,GO:0001106,1.6972e-01,1.6000e+01
IMP_SCORE,3408,GO:1902624,1.6970e-01,1.6000e+01
IMP_SCORE,3409,GO:0006260,1.6961e-01,6.2000e+01
IMP_SCORE,3410,GO:0044242,1.6959e-01,9.9000e+01
IMP_SCORE,3411,GO:0051246,1.6959e-01,4.2300e+02
IMP_SCORE,3412,GO:0045296,1.6956e-01,3.1700e+02
IMP_SCORE,3413,GO:0072662,1.6956e-01,1.4000e+01
IMP_SCORE,3414,GO:0048666,1.6954e-01,5.3000e+01
IMP_SCORE,3415,GO:0048489,1.6953e-01,2.4000e+01
IMP_SCORE,3416,GO:0030835,1.6951e-01,3.4000e+01
IMP_SCORE,3417,GO:0019184,1.6951e-01,1.5000e+01
IMP_SCORE,3418,GO:0006469,1.6948e-01,7.1000e+01
IMP_SCORE,3419,GO:0071280,1.6941e-01,1.7000e+01
IMP_SCORE,3420,GO:0070201,1.6938e-01,2.2300e+02
IMP_SCORE,3421,GO:0044439,1.6938e-01,7.7000e+01
IMP_SCORE,3422,GO:0031490,1.6937e-01,3.8000e+01
IMP_SCORE,3423,GO:0005758,1.6936e-01,6.0000e+01
IMP_SCORE,3424,GO:0045741,1.6935e-01,9.0000e+00
IMP_SCORE,3425,GO:0007272,1.6932e-01,8.4000e+01
IMP_SCORE,3426,GO:1903670,1.6930e-01,4.0000e+00
IMP_SCORE,3427,GO:0043228,1.6928e-01,9.7500e+02
IMP_SCORE,3428,GO:0008361,1.6923e-01,5.4000e+01
IMP_SCORE,3429,GO:0046348,1.6920e-01,3.9000e+01
IMP_SCORE,3430,GO:0030864,1.6920e-01,4.1000e+01
IMP_SCORE,3431,GO:0032886,1.6919e-01,5.6000e+01
IMP_SCORE,3432,GO:0033046,1.6917e-01,8.0000e+00
IMP_SCORE,3433,GO:0045913,1.6913e-01,1.8000e+01
IMP_SCORE,3434,GO:0006066,1.6913e-01,1.6000e+02
IMP_SCORE,3435,GO:0010948,1.6912e-01,6.5000e+01
IMP_SCORE,3436,GO:0051239,1.6910e-01,6.6800e+02
IMP_SCORE,3437,GO:0009310,1.6899e-01,5.0000e+01
IMP_SCORE,3438,GO:0070741,1.6891e-01,1.0000e+01
IMP_SCORE,3439,GO:0050901,1.6890e-01,1.4000e+01
IMP_SCORE,3440,GO:0033005,1.6889e-01,1.4000e+01
IMP_SCORE,3441,GO:0043233,1.6887e-01,4.6900e+02
IMP_SCORE,3442,GO:0005783,1.6882e-01,6.4000e+02
IMP_SCORE,3443,GO:1904886,1.6876e-01,5.0000e+00
IMP_SCORE,3444,GO:0050000,1.6872e-01,3.1000e+01
IMP_SCORE,3445,GO:0046621,1.6870e-01,6.0000e+00
IMP_SCORE,3446,GO:0006206,1.6870e-01,1.6000e+01
IMP_SCORE,3447,GO:0070293,1.6870e-01,7.0000e+00
IMP_SCORE,3448,GO:0002755,1.6866e-01,8.0000e+00
IMP_SCORE,3449,GO:1990939,1.6866e-01,1.1000e+01
IMP_SCORE,3450,GO:0044144,1.6865e-01,5.0000e+00
IMP_SCORE,3451,GO:1901568,1.6865e-01,5.7000e+01
IMP_SCORE,3452,GO:0043300,1.6857e-01,1.7000e+01
IMP_SCORE,3453,GO:0097094,1.6855e-01,1.2000e+01
IMP_SCORE,3454,GO:0031062,1.6853e-01,1.1000e+01
IMP_SCORE,3455,GO:0048584,1.6851e-01,4.3100e+02
IMP_SCORE,3456,GO:0090311,1.6851e-01,2.1000e+01
IMP_SCORE,3457,GO:0016274,1.6850e-01,2.0000e+01
IMP_SCORE,3458,GO:0034185,1.6845e-01,1.1000e+01
IMP_SCORE,3459,GO:0006865,1.6844e-01,5.6000e+01
IMP_SCORE,3460,GO:0036041,1.6842e-01,3.0000e+01
IMP_SCORE,3461,GO:0097223,1.6842e-01,1.0800e+02
IMP_SCORE,3462,GO:1901575,1.6839e-01,4.6300e+02
IMP_SCORE,3463,GO:0031065,1.6836e-01,8.0000e+00
IMP_SCORE,3464,GO:0023056,1.6835e-01,3.6400e+02
IMP_SCORE,3465,GO:0050839,1.6833e-01,4.1000e+02
IMP_SCORE,3466,GO:0030285,1.6831e-01,1.3000e+01
IMP_SCORE,3467,GO:0015079,1.6829e-01,6.2000e+01
IMP_SCORE,3468,GO:1902903,1.6826e-01,9.7000e+01
IMP_SCORE,3469,GO:0043170,1.6826e-01,8.4200e+02
IMP_SCORE,3470,GO:0009142,1.6825e-01,1.2000e+01
IMP_SCORE,3471,GO:0031224,1.6825e-01,1.4590e+03
IMP_SCORE,3472,GO:1902884,1.6825e-01,9.0000e+00
IMP_SCORE,3473,GO:0043508,1.6824e-01,7.0000e+00
IMP_SCORE,3474,GO:0007411,1.6821e-01,1.3700e+02
IMP_SCORE,3475,GO:0043488,1.6817e-01,5.5000e+01
IMP_SCORE,3476,GO:0018105,1.6808e-01,4.6000e+01
IMP_SCORE,3477,GO:0043457,1.6805e-01,2.3000e+01
IMP_SCORE,3478,GO:0010896,1.6803e-01,8.0000e+00
IMP_SCORE,3479,GO:0045055,1.6801e-01,1.7800e+02
IMP_SCORE,3480,GO:0044708,1.6799e-01,2.0500e+02
IMP_SCORE,3481,GO:0045672,1.6798e-01,7.0000e+00
IMP_SCORE,3482,GO:0060048,1.6798e-01,9.0000e+00
IMP_SCORE,3483,GO:0019199,1.6797e-01,4.6000e+01
IMP_SCORE,3484,GO:0006069,1.6793e-01,4.9000e+01
IMP_SCORE,3485,GO:0042326,1.6792e-01,1.0500e+02
IMP_SCORE,3486,GO:0014074,1.6790e-01,2.8000e+01
IMP_SCORE,3487,GO:0042559,1.6789e-01,9.0000e+00
IMP_SCORE,3488,GO:0030687,1.6789e-01,2.5000e+01
IMP_SCORE,3489,GO:0043269,1.6785e-01,1.8900e+02
IMP_SCORE,3490,GO:0070571,1.6777e-01,6.0000e+00
IMP_SCORE,3491,GO:0030195,1.6776e-01,2.3000e+01
IMP_SCORE,3492,GO:0031401,1.6768e-01,1.9300e+02
IMP_SCORE,3493,GO:0016486,1.6765e-01,2.3000e+01
IMP_SCORE,3494,GO:0046851,1.6764e-01,1.4000e+01
IMP_SCORE,3495,GO:0035455,1.6763e-01,2.0000e+01
IMP_SCORE,3496,GO:0007050,1.6759e-01,5.0000e+01
IMP_SCORE,3497,GO:0006873,1.6759e-01,1.3400e+02
IMP_SCORE,3498,GO:0007009,1.6753e-01,1.2200e+02
IMP_SCORE,3499,GO:0046717,1.6753e-01,2.2000e+01
IMP_SCORE,3500,GO:0043632,1.6751e-01,1.0900e+02
IMP_SCORE,3501,GO:0030539,1.6740e-01,1.0000e+01
IMP_SCORE,3502,GO:0030234,1.6738e-01,3.7500e+02
IMP_SCORE,3503,GO:0001932,1.6736e-01,2.2300e+02
IMP_SCORE,3504,GO:0071229,1.6733e-01,4.9000e+01
IMP_SCORE,3505,GO:0006862,1.6722e-01,1.4000e+01
IMP_SCORE,3506,GO:0060306,1.6720e-01,4.0000e+00
IMP_SCORE,3507,GO:0015791,1.6717e-01,1.0000e+01
IMP_SCORE,3508,GO:0030100,1.6712e-01,7.5000e+01
IMP_SCORE,3509,GO:0016525,1.6711e-01,2.7000e+01
IMP_SCORE,3510,GO:1901615,1.6705e-01,2.0900e+02
IMP_SCORE,3511,GO:0032270,1.6705e-01,2.4600e+02
IMP_SCORE,3512,GO:0046875,1.6701e-01,1.5000e+01
IMP_SCORE,3513,GO:0005125,1.6694e-01,1.9600e+02
IMP_SCORE,3514,GO:0010467,1.6691e-01,1.3000e+01
IMP_SCORE,3515,GO:0017022,1.6689e-01,3.6000e+01
IMP_SCORE,3516,GO:0030166,1.6688e-01,9.0000e+00
IMP_SCORE,3517,GO:0090544,1.6687e-01,1.0000e+01
IMP_SCORE,3518,GO:0050661,1.6686e-01,3.1000e+01
IMP_SCORE,3519,GO:0070405,1.6686e-01,3.0000e+01
IMP_SCORE,3520,GO:0046324,1.6682e-01,3.4000e+01
IMP_SCORE,3521,GO:0021542,1.6677e-01,2.0000e+00
IMP_SCORE,3522,GO:0045088,1.6675e-01,1.0400e+02
IMP_SCORE,3523,GO:0008021,1.6674e-01,7.8000e+01
IMP_SCORE,3524,GO:0005798,1.6674e-01,2.0000e+01
IMP_SCORE,3525,GO:0034113,1.6660e-01,1.8000e+01
IMP_SCORE,3526,GO:0010557,1.6657e-01,2.1000e+02
IMP_SCORE,3527,GO:0034694,1.6656e-01,7.0000e+00
IMP_SCORE,3528,GO:0070838,1.6655e-01,1.3500e+02
IMP_SCORE,3529,GO:0007186,1.6655e-01,3.0100e+02
IMP_SCORE,3530,GO:1905360,1.6653e-01,5.9000e+01
IMP_SCORE,3531,GO:0019001,1.6649e-01,1.6600e+02
IMP_SCORE,3532,GO:0071617,1.6649e-01,1.9000e+01
IMP_SCORE,3533,GO:0034399,1.6649e-01,2.2000e+01
IMP_SCORE,3534,GO:0009713,1.6644e-01,9.0000e+00
IMP_SCORE,3535,GO:0002283,1.6638e-01,9.7000e+01
IMP_SCORE,3536,GO:1903828,1.6637e-01,5.9000e+01
IMP_SCORE,3537,GO:0044802,1.6636e-01,2.2400e+02
IMP_SCORE,3538,GO:1901160,1.6635e-01,1.5000e+01
IMP_SCORE,3539,GO:1900046,1.6635e-01,3.7000e+01
IMP_SCORE,3540,GO:0015085,1.6634e-01,6.5000e+01
IMP_SCORE,3541,GO:0016791,1.6633e-01,1.6900e+02
IMP_SCORE,3542,GO:0022607,1.6631e-01,7.6700e+02
IMP_SCORE,3543,GO:0009266,1.6631e-01,7.5000e+01
IMP_SCORE,3544,GO:0005901,1.6629e-01,4.0000e+01
IMP_SCORE,3545,GO:0051345,1.6628e-01,3.5400e+02
IMP_SCORE,3546,GO:0043232,1.6625e-01,9.9000e+02
IMP_SCORE,3547,GO:0045981,1.6622e-01,2.2000e+01
IMP_SCORE,3548,GO:0006641,1.6621e-01,4.8000e+01
IMP_SCORE,3549,GO:1903363,1.6621e-01,2.2000e+01
IMP_SCORE,3550,GO:0033558,1.6618e-01,1.2000e+01
IMP_SCORE,3551,GO:0019370,1.6614e-01,1.0000e+01
IMP_SCORE,3552,GO:0030594,1.6612e-01,6.4000e+01
IMP_SCORE,3553,GO:0000792,1.6610e-01,2.2000e+01
IMP_SCORE,3554,GO:1901361,1.6609e-01,1.3600e+02
IMP_SCORE,3555,GO:0019371,1.6609e-01,1.5000e+01
IMP_SCORE,3556,GO:0048741,1.6608e-01,2.0000e+01
IMP_SCORE,3557,GO:0009987,1.6599e-01,1.1750e+03
IMP_SCORE,3558,GO:0006896,1.6598e-01,1.0000e+01
IMP_SCORE,3559,GO:0050707,1.6597e-01,4.8000e+01
IMP_SCORE,3560,GO:0043623,1.6595e-01,1.2200e+02
IMP_SCORE,3561,GO:0051444,1.6592e-01,8.0000e+00
IMP_SCORE,3562,GO:0007250,1.6591e-01,1.1000e+01
IMP_SCORE,3563,GO:0042220,1.6589e-01,8.0000e+00
IMP_SCORE,3564,GO:0051253,1.6584e-01,2.0200e+02
IMP_SCORE,3565,GO:0043234,1.6583e-01,1.1170e+03
IMP_SCORE,3566,GO:0015758,1.6582e-01,4.3000e+01
IMP_SCORE,3567,GO:0097581,1.6581e-01,1.4000e+01
IMP_SCORE,3568,GO:0009889,1.6578e-01,3.8600e+02
IMP_SCORE,3569,GO:0016254,1.6576e-01,1.6000e+01
IMP_SCORE,3570,GO:0002376,1.6574e-01,7.2400e+02
IMP_SCORE,3571,GO:0002040,1.6568e-01,1.3000e+01
IMP_SCORE,3572,GO:0060033,1.6566e-01,6.0000e+00
IMP_SCORE,3573,GO:0030742,1.6565e-01,9.0000e+00
IMP_SCORE,3574,GO:1900424,1.6562e-01,1.5000e+01
IMP_SCORE,3575,GO:0048546,1.6561e-01,8.0000e+00
IMP_SCORE,3576,GO:0043523,1.6560e-01,4.9000e+01
IMP_SCORE,3577,GO:0030207,1.6560e-01,1.5000e+01
IMP_SCORE,3578,GO:0097756,1.6554e-01,1.3000e+01
IMP_SCORE,3579,GO:2000311,1.6550e-01,6.0000e+00
IMP_SCORE,3580,GO:0006568,1.6547e-01,1.5000e+01
IMP_SCORE,3581,GO:0005796,1.6543e-01,4.7000e+01
IMP_SCORE,3582,GO:1902580,1.6537e-01,1.7500e+02
IMP_SCORE,3583,GO:0099080,1.6531e-01,2.9900e+02
IMP_SCORE,3584,GO:0046328,1.6528e-01,5.6000e+01
IMP_SCORE,3585,GO:0015931,1.6514e-01,1.0100e+02
IMP_SCORE,3586,GO:0010001,1.6510e-01,5.4000e+01
IMP_SCORE,3587,GO:0060441,1.6507e-01,1.8000e+01
IMP_SCORE,3588,GO:0016493,1.6503e-01,6.0000e+00
IMP_SCORE,3589,GO:0061462,1.6502e-01,1.4000e+01
IMP_SCORE,3590,GO:0032787,1.6499e-01,2.0700e+02
IMP_SCORE,3591,GO:0080111,1.6498e-01,6.0000e+00
IMP_SCORE,3592,GO:0031440,1.6498e-01,6.0000e+00
IMP_SCORE,3593,GO:0045778,1.6497e-01,3.2000e+01
IMP_SCORE,3594,GO:0042325,1.6493e-01,2.6400e+02
IMP_SCORE,3595,GO:0006471,1.6488e-01,1.3000e+01
IMP_SCORE,3596,GO:0005527,1.6486e-01,3.3000e+01
IMP_SCORE,3597,GO:0034030,1.6483e-01,6.0000e+00
IMP_SCORE,3598,GO:0001889,1.6482e-01,3.3000e+01
IMP_SCORE,3599,GO:0061098,1.6478e-01,2.0000e+01
IMP_SCORE,3600,GO:0006476,1.6477e-01,2.6000e+01
IMP_SCORE,3601,GO:0008308,1.6476e-01,8.0000e+00
IMP_SCORE,3602,GO:0042401,1.6475e-01,2.7000e+01
IMP_SCORE,3603,GO:0090263,1.6474e-01,2.2000e+01
IMP_SCORE,3604,GO:0000097,1.6473e-01,2.5000e+01
IMP_SCORE,3605,GO:0061000,1.6468e-01,9.0000e+00
IMP_SCORE,3606,GO:0008565,1.6451e-01,4.6000e+01
IMP_SCORE,3607,GO:0042613,1.6443e-01,1.1000e+01
IMP_SCORE,3608,GO:0022898,1.6442e-01,8.4000e+01
IMP_SCORE,3609,GO:0061134,1.6438e-01,1.0400e+02
IMP_SCORE,3610,GO:0000041,1.6432e-01,7.8000e+01
IMP_SCORE,3611,GO:0016485,1.6423e-01,1.2100e+02
IMP_SCORE,3612,GO:1901890,1.6419e-01,1.2000e+01
IMP_SCORE,3613,GO:0051240,1.6416e-01,3.9300e+02
IMP_SCORE,3614,GO:0051491,1.6406e-01,2.7000e+01
IMP_SCORE,3615,GO:0032507,1.6402e-01,2.3000e+01
IMP_SCORE,3616,GO:0090533,1.6399e-01,1.8000e+01
IMP_SCORE,3617,GO:0098662,1.6397e-01,1.4600e+02
IMP_SCORE,3618,GO:0097711,1.6395e-01,5.6000e+01
IMP_SCORE,3619,GO:0032412,1.6391e-01,6.6000e+01
IMP_SCORE,3620,GO:0008307,1.6386e-01,4.4000e+01
IMP_SCORE,3621,GO:0008366,1.6386e-01,8.8000e+01
IMP_SCORE,3622,GO:0046628,1.6382e-01,2.0000e+00
IMP_SCORE,3623,GO:0007154,1.6381e-01,3.4300e+02
IMP_SCORE,3624,GO:0005216,1.6379e-01,1.4100e+02
IMP_SCORE,3625,GO:0095500,1.6370e-01,2.6000e+01
IMP_SCORE,3626,GO:0007030,1.6370e-01,4.2000e+01
IMP_SCORE,3627,GO:0098916,1.6368e-01,1.5400e+02
IMP_SCORE,3628,GO:0044270,1.6364e-01,1.2900e+02
IMP_SCORE,3629,GO:0008064,1.6363e-01,4.6000e+01
IMP_SCORE,3630,GO:0032281,1.6362e-01,1.4000e+01
IMP_SCORE,3631,GO:2000649,1.6354e-01,4.0000e+01
IMP_SCORE,3632,GO:0016049,1.6351e-01,6.3000e+01
IMP_SCORE,3633,GO:0031280,1.6349e-01,7.0000e+00
IMP_SCORE,3634,GO:0043933,1.6346e-01,5.8000e+02
IMP_SCORE,3635,GO:0065009,1.6342e-01,6.9400e+02
IMP_SCORE,3636,GO:0030225,1.6338e-01,7.0000e+00
IMP_SCORE,3637,GO:0019884,1.6337e-01,1.1500e+02
IMP_SCORE,3638,GO:0007005,1.6334e-01,1.1700e+02
IMP_SCORE,3639,GO:0006720,1.6333e-01,6.4000e+01
IMP_SCORE,3640,GO:0007585,1.6331e-01,3.0000e+01
IMP_SCORE,3641,GO:0030516,1.6329e-01,2.9000e+01
IMP_SCORE,3642,GO:0030672,1.6323e-01,7.0000e+01
IMP_SCORE,3643,GO:0002703,1.6320e-01,5.6000e+01
IMP_SCORE,3644,GO:0005088,1.6319e-01,1.1100e+02
IMP_SCORE,3645,GO:0017157,1.6319e-01,7.1000e+01
IMP_SCORE,3646,GO:0044281,1.6318e-01,4.1600e+02
IMP_SCORE,3647,GO:0031646,1.6317e-01,1.5000e+01
IMP_SCORE,3648,GO:0006691,1.6316e-01,2.1000e+01
IMP_SCORE,3649,GO:0050870,1.6310e-01,5.9000e+01
IMP_SCORE,3650,GO:1902578,1.6307e-01,5.5900e+02
IMP_SCORE,3651,GO:2001044,1.6301e-01,1.9000e+01
IMP_SCORE,3652,GO:0042982,1.6299e-01,8.0000e+00
IMP_SCORE,3653,GO:0048017,1.6296e-01,4.8000e+01
IMP_SCORE,3654,GO:0009086,1.6295e-01,1.0000e+01
IMP_SCORE,3655,GO:0072337,1.6292e-01,2.1000e+01
IMP_SCORE,3656,GO:0046983,1.6291e-01,6.3100e+02
IMP_SCORE,3657,GO:0050789,1.6289e-01,1.1130e+03
IMP_SCORE,3658,GO:0032200,1.6284e-01,1.8000e+01
IMP_SCORE,3659,GO:1902806,1.6284e-01,6.8000e+01
IMP_SCORE,3660,GO:0010634,1.6280e-01,2.5000e+01
IMP_SCORE,3661,GO:0042596,1.6278e-01,1.6000e+01
IMP_SCORE,3662,GO:0010629,1.6278e-01,2.4400e+02
IMP_SCORE,3663,GO:0010810,1.6274e-01,9.8000e+01
IMP_SCORE,3664,GO:0006805,1.6273e-01,1.4000e+02
IMP_SCORE,3665,GO:0031231,1.6272e-01,2.0000e+01
IMP_SCORE,3666,GO:0006725,1.6266e-01,4.4300e+02
IMP_SCORE,3667,GO:0015833,1.6264e-01,3.7300e+02
IMP_SCORE,3668,GO:0061326,1.6263e-01,1.4000e+01
IMP_SCORE,3669,GO:0032994,1.6262e-01,4.3000e+01
IMP_SCORE,3670,GO:0043175,1.6259e-01,6.0000e+00
IMP_SCORE,3671,GO:1903530,1.6257e-01,1.6600e+02
IMP_SCORE,3672,GO:0070013,1.6249e-01,4.6600e+02
IMP_SCORE,3673,GO:0002430,1.6249e-01,9.0000e+00
IMP_SCORE,3674,GO:1901214,1.6242e-01,6.9000e+01
IMP_SCORE,3675,GO:0031223,1.6241e-01,2.0000e+00
IMP_SCORE,3676,GO:0008144,1.6240e-01,8.5000e+01
IMP_SCORE,3677,GO:0010941,1.6239e-01,4.1200e+02
IMP_SCORE,3678,GO:0008200,1.6238e-01,3.2000e+01
IMP_SCORE,3679,GO:0016239,1.6238e-01,1.5000e+01
IMP_SCORE,3680,GO:0002673,1.6237e-01,4.3000e+01
IMP_SCORE,3681,GO:0033327,1.6232e-01,1.4000e+01
IMP_SCORE,3682,GO:0016772,1.6223e-01,2.9800e+02
IMP_SCORE,3683,GO:0044421,1.6223e-01,1.4970e+03
IMP_SCORE,3684,GO:0033270,1.6222e-01,2.7000e+01
IMP_SCORE,3685,GO:0070279,1.6217e-01,5.8000e+01
IMP_SCORE,3686,GO:0051058,1.6211e-01,1.4000e+01
IMP_SCORE,3687,GO:0031324,1.6211e-01,4.1200e+02
IMP_SCORE,3688,GO:0005912,1.6207e-01,3.3000e+02
IMP_SCORE,3689,GO:0019219,1.6206e-01,3.6200e+02
IMP_SCORE,3690,GO:0030879,1.6204e-01,5.0000e+00
IMP_SCORE,3691,GO:0031328,1.6199e-01,2.8500e+02
IMP_SCORE,3692,GO:0006935,1.6195e-01,1.6300e+02
IMP_SCORE,3693,GO:0005539,1.6191e-01,1.9400e+02
IMP_SCORE,3694,GO:0048870,1.6190e-01,3.6800e+02
IMP_SCORE,3695,GO:0001190,1.6189e-01,3.2000e+01
IMP_SCORE,3696,GO:0070988,1.6187e-01,2.4000e+01
IMP_SCORE,3697,GO:0098542,1.6187e-01,1.3900e+02
IMP_SCORE,3698,GO:0090407,1.6181e-01,1.3500e+02
IMP_SCORE,3699,GO:0051962,1.6181e-01,1.6000e+02
IMP_SCORE,3700,GO:0042749,1.6181e-01,3.0000e+00
IMP_SCORE,3701,GO:0031092,1.6181e-01,1.4000e+01
IMP_SCORE,3702,GO:0003279,1.6178e-01,2.7000e+01
IMP_SCORE,3703,GO:0032991,1.6176e-01,1.4620e+03
IMP_SCORE,3704,GO:0005242,1.6176e-01,4.9000e+01
IMP_SCORE,3705,GO:0097164,1.6176e-01,1.5100e+02
IMP_SCORE,3706,GO:0072659,1.6175e-01,7.5000e+01
IMP_SCORE,3707,GO:0055074,1.6174e-01,8.5000e+01
IMP_SCORE,3708,GO:0044456,1.6172e-01,3.6500e+02
IMP_SCORE,3709,GO:0032879,1.6170e-01,6.4600e+02
IMP_SCORE,3710,GO:0009892,1.6169e-01,4.3900e+02
IMP_SCORE,3711,GO:0006888,1.6167e-01,7.8000e+01
IMP_SCORE,3712,GO:0030135,1.6165e-01,8.3000e+01
IMP_SCORE,3713,GO:0016021,1.6164e-01,1.4500e+03
IMP_SCORE,3714,GO:0008022,1.6161e-01,9.6000e+01
IMP_SCORE,3715,GO:0035855,1.6158e-01,2.2000e+01
IMP_SCORE,3716,GO:1901071,1.6155e-01,6.0000e+01
IMP_SCORE,3717,GO:0051656,1.6154e-01,8.0000e+01
IMP_SCORE,3718,GO:0010676,1.6150e-01,1.8000e+01
IMP_SCORE,3719,GO:0016075,1.6149e-01,6.0000e+00
IMP_SCORE,3720,GO:0030863,1.6148e-01,3.0000e+01
IMP_SCORE,3721,GO:0071470,1.6142e-01,7.0000e+00
IMP_SCORE,3722,GO:0030220,1.6142e-01,1.9000e+01
IMP_SCORE,3723,GO:0045723,1.6142e-01,6.0000e+00
IMP_SCORE,3724,GO:0045879,1.6137e-01,7.0000e+00
IMP_SCORE,3725,GO:0007204,1.6136e-01,4.7000e+01
IMP_SCORE,3726,GO:0051173,1.6135e-01,2.6300e+02
IMP_SCORE,3727,GO:0060391,1.6134e-01,3.0000e+00
IMP_SCORE,3728,GO:0051017,1.6132e-01,3.3000e+01
IMP_SCORE,3729,GO:0046209,1.6132e-01,7.0000e+00
IMP_SCORE,3730,GO:0045071,1.6132e-01,3.6000e+01
IMP_SCORE,3731,GO:0043236,1.6131e-01,3.0000e+01
IMP_SCORE,3732,GO:0032649,1.6125e-01,2.0000e+01
IMP_SCORE,3733,GO:0042403,1.6120e-01,2.0000e+01
IMP_SCORE,3734,GO:0002694,1.6119e-01,1.1900e+02
IMP_SCORE,3735,GO:0050829,1.6111e-01,3.2000e+01
IMP_SCORE,3736,GO:0031624,1.6109e-01,7.0000e+00
IMP_SCORE,3737,GO:0015095,1.6103e-01,2.2000e+01
IMP_SCORE,3738,GO:0044283,1.6102e-01,2.0900e+02
IMP_SCORE,3739,GO:0045580,1.6090e-01,4.1000e+01
IMP_SCORE,3740,GO:0010605,1.6086e-01,3.7700e+02
IMP_SCORE,3741,GO:0032387,1.6085e-01,5.4000e+01
IMP_SCORE,3742,GO:0010608,1.6076e-01,1.1700e+02
IMP_SCORE,3743,GO:0014887,1.6076e-01,7.0000e+00
IMP_SCORE,3744,GO:0032559,1.6074e-01,3.8900e+02
IMP_SCORE,3745,GO:0045026,1.6068e-01,3.6000e+01
IMP_SCORE,3746,GO:0051402,1.6068e-01,1.5000e+01
IMP_SCORE,3747,GO:0002253,1.6067e-01,1.6500e+02
IMP_SCORE,3748,GO:0044419,1.6067e-01,3.0500e+02
IMP_SCORE,3749,GO:0035265,1.6065e-01,1.4000e+01
IMP_SCORE,3750,GO:0045202,1.6063e-01,2.3700e+02
IMP_SCORE,3751,GO:0045010,1.6063e-01,1.6000e+01
IMP_SCORE,3752,GO:1902883,1.6060e-01,1.4000e+01
IMP_SCORE,3753,GO:0006897,1.6058e-01,3.2900e+02
IMP_SCORE,3754,GO:0006366,1.6056e-01,1.5000e+02
IMP_SCORE,3755,GO:0098590,1.6053e-01,5.0400e+02
IMP_SCORE,3756,GO:0006821,1.6052e-01,4.8000e+01
IMP_SCORE,3757,GO:0006952,1.6050e-01,5.3500e+02
IMP_SCORE,3758,GO:0005198,1.6050e-01,5.3100e+02
IMP_SCORE,3759,GO:0045892,1.6039e-01,1.5900e+02
IMP_SCORE,3760,GO:0030057,1.6039e-01,3.7000e+01
IMP_SCORE,3761,GO:0017080,1.6039e-01,4.9000e+01
IMP_SCORE,3762,GO:0097300,1.6038e-01,1.8000e+01
IMP_SCORE,3763,GO:0002822,1.6035e-01,2.9000e+01
IMP_SCORE,3764,GO:0045598,1.6029e-01,6.5000e+01
IMP_SCORE,3765,GO:0030433,1.6021e-01,1.0000e+01
IMP_SCORE,3766,GO:0060079,1.6017e-01,2.9000e+01
IMP_SCORE,3767,GO:0048469,1.6016e-01,5.7000e+01
IMP_SCORE,3768,GO:0032436,1.6015e-01,2.2000e+01
IMP_SCORE,3769,GO:0042641,1.6015e-01,5.0000e+01
IMP_SCORE,3770,GO:0007610,1.6014e-01,2.7100e+02
IMP_SCORE,3771,GO:0042771,1.6007e-01,2.5000e+01
IMP_SCORE,3772,GO:0045184,1.6005e-01,4.0200e+02
IMP_SCORE,3773,GO:0045667,1.6000e-01,7.6000e+01
IMP_SCORE,3774,GO:0009582,1.5997e-01,5.3000e+01
IMP_SCORE,3775,GO:0007010,1.5996e-01,3.4800e+02
IMP_SCORE,3776,GO:0045860,1.5995e-01,9.1000e+01
IMP_SCORE,3777,GO:0032210,1.5991e-01,1.6000e+01
IMP_SCORE,3778,GO:0012506,1.5987e-01,2.9200e+02
IMP_SCORE,3779,GO:0001562,1.5984e-01,2.5000e+01
IMP_SCORE,3780,GO:0008250,1.5982e-01,1.8000e+01
IMP_SCORE,3781,GO:0007176,1.5980e-01,9.0000e+00
IMP_SCORE,3782,GO:0003151,1.5978e-01,1.4000e+01
IMP_SCORE,3783,GO:1901800,1.5978e-01,3.5000e+01
IMP_SCORE,3784,GO:2000482,1.5977e-01,2.1000e+01
IMP_SCORE,3785,GO:0001101,1.5977e-01,9.4000e+01
IMP_SCORE,3786,GO:0007517,1.5976e-01,6.5000e+01
IMP_SCORE,3787,GO:1901991,1.5976e-01,4.3000e+01
IMP_SCORE,3788,GO:0007029,1.5975e-01,9.0000e+00
IMP_SCORE,3789,GO:0050684,1.5973e-01,2.9000e+01
IMP_SCORE,3790,GO:1901657,1.5972e-01,7.3000e+01
IMP_SCORE,3791,GO:0035325,1.5966e-01,1.7000e+01
IMP_SCORE,3792,GO:0010628,1.5963e-01,2.4800e+02
IMP_SCORE,3793,GO:0051497,1.5956e-01,3.0000e+00
IMP_SCORE,3794,GO:0050865,1.5954e-01,1.4300e+02
IMP_SCORE,3795,GO:0001503,1.5951e-01,5.2000e+01
IMP_SCORE,3796,GO:1901566,1.5946e-01,2.7600e+02
IMP_SCORE,3797,GO:0051056,1.5943e-01,1.0900e+02
IMP_SCORE,3798,GO:1901987,1.5934e-01,8.7000e+01
IMP_SCORE,3799,GO:0046434,1.5932e-01,3.0000e+01
IMP_SCORE,3800,GO:0051806,1.5931e-01,4.9000e+01
IMP_SCORE,3801,GO:0016605,1.5929e-01,3.2000e+01
IMP_SCORE,3802,GO:0051960,1.5928e-01,2.1800e+02
IMP_SCORE,3803,GO:0005730,1.5927e-01,4.6800e+02
IMP_SCORE,3804,GO:0008343,1.5921e-01,6.0000e+00
IMP_SCORE,3805,GO:0051707,1.5919e-01,2.0400e+02
IMP_SCORE,3806,GO:0030031,1.5918e-01,1.1600e+02
IMP_SCORE,3807,GO:0032434,1.5916e-01,3.1000e+01
IMP_SCORE,3808,GO:0055098,1.5910e-01,3.2000e+01
IMP_SCORE,3809,GO:0005856,1.5907e-01,5.1200e+02
IMP_SCORE,3810,GO:0006979,1.5907e-01,1.4100e+02
IMP_SCORE,3811,GO:0098660,1.5906e-01,1.9200e+02
IMP_SCORE,3812,GO:0044237,1.5905e-01,9.2400e+02
IMP_SCORE,3813,GO:0048585,1.5900e-01,3.4500e+02
IMP_SCORE,3814,GO:0019933,1.5899e-01,1.1000e+01
IMP_SCORE,3815,GO:0003674,1.5898e-01,1.3840e+03
IMP_SCORE,3816,GO:1900544,1.5897e-01,2.2000e+01
IMP_SCORE,3817,GO:0007220,1.5891e-01,9.0000e+00
IMP_SCORE,3818,GO:0050821,1.5888e-01,6.1000e+01
IMP_SCORE,3819,GO:0044238,1.5886e-01,9.1000e+02
IMP_SCORE,3820,GO:0005924,1.5886e-01,2.6400e+02
IMP_SCORE,3821,GO:0051702,1.5885e-01,1.7000e+01
IMP_SCORE,3822,GO:0070925,1.5885e-01,1.7600e+02
IMP_SCORE,3823,GO:0042517,1.5885e-01,1.7000e+01
IMP_SCORE,3824,GO:0039532,1.5884e-01,2.0000e+00
IMP_SCORE,3825,GO:0050776,1.5881e-01,3.6000e+02
IMP_SCORE,3826,GO:1902743,1.5880e-01,2.7000e+01
IMP_SCORE,3827,GO:0002478,1.5877e-01,1.1300e+02
IMP_SCORE,3828,GO:0051604,1.5873e-01,1.4500e+02
IMP_SCORE,3829,GO:0043242,1.5873e-01,3.8000e+01
IMP_SCORE,3830,GO:0071453,1.5873e-01,3.7000e+01
IMP_SCORE,3831,GO:1902911,1.5871e-01,1.7000e+01
IMP_SCORE,3832,GO:0045017,1.5870e-01,1.0100e+02
IMP_SCORE,3833,GO:0009110,1.5865e-01,2.2000e+01
IMP_SCORE,3834,GO:0050772,1.5863e-01,2.0000e+01
IMP_SCORE,3835,GO:0008395,1.5862e-01,2.5000e+01
IMP_SCORE,3836,GO:0005753,1.5860e-01,2.0000e+00
IMP_SCORE,3837,GO:0072350,1.5857e-01,2.8000e+01
IMP_SCORE,3838,GO:0006997,1.5855e-01,2.0000e+01
IMP_SCORE,3839,GO:0033045,1.5851e-01,7.0000e+00
IMP_SCORE,3840,GO:0097485,1.5849e-01,1.3900e+02
IMP_SCORE,3841,GO:0060255,1.5848e-01,6.1200e+02
IMP_SCORE,3842,GO:0030334,1.5846e-01,2.0000e+02
IMP_SCORE,3843,GO:0016301,1.5845e-01,2.3200e+02
IMP_SCORE,3844,GO:0046390,1.5845e-01,4.0000e+01
IMP_SCORE,3845,GO:1901981,1.5843e-01,9.8000e+01
IMP_SCORE,3846,GO:0004721,1.5840e-01,1.0100e+02
IMP_SCORE,3847,GO:0004857,1.5840e-01,1.7900e+02
IMP_SCORE,3848,GO:0007267,1.5838e-01,2.5300e+02
IMP_SCORE,3849,GO:0019901,1.5837e-01,3.3700e+02
IMP_SCORE,3850,GO:0022409,1.5837e-01,8.3000e+01
IMP_SCORE,3851,GO:0022624,1.5834e-01,4.0000e+00
IMP_SCORE,3852,GO:0045766,1.5833e-01,6.4000e+01
IMP_SCORE,3853,GO:0015459,1.5832e-01,4.9000e+01
IMP_SCORE,3854,GO:0035770,1.5827e-01,1.3100e+02
IMP_SCORE,3855,GO:0033875,1.5825e-01,1.4000e+01
IMP_SCORE,3856,GO:0016575,1.5823e-01,2.6000e+01
IMP_SCORE,3857,GO:0000166,1.5821e-01,6.8000e+02
IMP_SCORE,3858,GO:1903510,1.5818e-01,8.2000e+01
IMP_SCORE,3859,GO:0007169,1.5818e-01,2.4000e+02
IMP_SCORE,3860,GO:0044432,1.5816e-01,6.5000e+02
IMP_SCORE,3861,GO:0010647,1.5812e-01,3.1100e+02
IMP_SCORE,3862,GO:0016614,1.5811e-01,1.2700e+02
IMP_SCORE,3863,GO:0055013,1.5811e-01,1.1000e+01
IMP_SCORE,3864,GO:0006417,1.5809e-01,8.4000e+01
IMP_SCORE,3865,GO:0090303,1.5809e-01,2.1000e+01
IMP_SCORE,3866,GO:0051346,1.5804e-01,1.4100e+02
IMP_SCORE,3867,GO:0048284,1.5801e-01,6.1000e+01
IMP_SCORE,3868,GO:0004888,1.5795e-01,3.5200e+02
IMP_SCORE,3869,GO:0042445,1.5793e-01,1.0900e+02
IMP_SCORE,3870,GO:0044042,1.5790e-01,3.1000e+01
IMP_SCORE,3871,GO:0060326,1.5786e-01,6.3000e+01
IMP_SCORE,3872,GO:1904358,1.5776e-01,2.0000e+01
IMP_SCORE,3873,GO:0043576,1.5774e-01,7.0000e+00
IMP_SCORE,3874,GO:0008374,1.5763e-01,3.2000e+01
IMP_SCORE,3875,GO:0018107,1.5759e-01,3.6000e+01
IMP_SCORE,3876,GO:1904666,1.5758e-01,9.0000e+00
IMP_SCORE,3877,GO:0006766,1.5751e-01,8.4000e+01
IMP_SCORE,3878,GO:0043467,1.5747e-01,3.7000e+01
IMP_SCORE,3879,GO:1903053,1.5739e-01,6.0000e+00
IMP_SCORE,3880,GO:0090568,1.5737e-01,1.7000e+01
IMP_SCORE,3881,GO:0032268,1.5736e-01,4.1300e+02
IMP_SCORE,3882,GO:0060070,1.5733e-01,1.9000e+01
IMP_SCORE,3883,GO:0043122,1.5732e-01,1.3400e+02
IMP_SCORE,3884,GO:0072015,1.5731e-01,1.5000e+01
IMP_SCORE,3885,GO:0016043,1.5727e-01,1.2120e+03
IMP_SCORE,3886,GO:0071695,1.5723e-01,2.2000e+01
IMP_SCORE,3887,GO:0014823,1.5723e-01,1.5000e+01
IMP_SCORE,3888,GO:0009150,1.5720e-01,6.9000e+01
IMP_SCORE,3889,GO:0015267,1.5718e-01,1.5900e+02
IMP_SCORE,3890,GO:0055072,1.5715e-01,3.7000e+01
IMP_SCORE,3891,GO:0051649,1.5713e-01,4.2200e+02
IMP_SCORE,3892,GO:0006790,1.5707e-01,2.1600e+02
IMP_SCORE,3893,GO:1903146,1.5706e-01,1.6000e+01
IMP_SCORE,3894,GO:0050954,1.5705e-01,1.3200e+02
IMP_SCORE,3895,GO:0090128,1.5700e-01,3.0000e+00
IMP_SCORE,3896,GO:0032846,1.5699e-01,5.4000e+01
IMP_SCORE,3897,GO:0046479,1.5699e-01,2.2000e+01
IMP_SCORE,3898,GO:0017112,1.5698e-01,6.5000e+01
IMP_SCORE,3899,GO:0035567,1.5697e-01,3.2000e+01
IMP_SCORE,3900,GO:0033555,1.5695e-01,2.1000e+01
IMP_SCORE,3901,GO:0050891,1.5694e-01,2.0000e+01
IMP_SCORE,3902,GO:0008305,1.5693e-01,3.4000e+01
IMP_SCORE,3903,GO:0071384,1.5691e-01,1.2000e+01
IMP_SCORE,3904,GO:0019200,1.5690e-01,8.0000e+00
IMP_SCORE,3905,GO:0002758,1.5690e-01,5.8000e+01
IMP_SCORE,3906,GO:0098531,1.5689e-01,1.8000e+01
IMP_SCORE,3907,GO:0007409,1.5685e-01,9.1000e+01
IMP_SCORE,3908,GO:0070723,1.5683e-01,2.0000e+01
IMP_SCORE,3909,GO:0051648,1.5678e-01,3.7000e+01
IMP_SCORE,3910,GO:0051338,1.5677e-01,1.9100e+02
IMP_SCORE,3911,GO:0001669,1.5669e-01,7.4000e+01
IMP_SCORE,3912,GO:0055094,1.5666e-01,3.2000e+01
IMP_SCORE,3913,GO:0097190,1.5666e-01,1.1700e+02
IMP_SCORE,3914,GO:0034389,1.5659e-01,3.0000e+01
IMP_SCORE,3915,GO:0021549,1.5656e-01,4.2000e+01
IMP_SCORE,3916,GO:0051147,1.5651e-01,9.8000e+01
IMP_SCORE,3917,GO:0009887,1.5648e-01,2.0000e+02
IMP_SCORE,3918,GO:0060089,1.5647e-01,6.6500e+02
IMP_SCORE,3919,GO:0016864,1.5641e-01,1.2000e+01
IMP_SCORE,3920,GO:0000790,1.5636e-01,4.3000e+01
IMP_SCORE,3921,GO:0032940,1.5633e-01,2.1600e+02
IMP_SCORE,3922,GO:0023026,1.5632e-01,2.3000e+01
IMP_SCORE,3923,GO:0034723,1.5628e-01,6.0000e+00
IMP_SCORE,3924,GO:0000146,1.5625e-01,1.2000e+01
IMP_SCORE,3925,GO:0048513,1.5620e-01,5.4600e+02
IMP_SCORE,3926,GO:0050832,1.5619e-01,1.8000e+01
IMP_SCORE,3927,GO:0032155,1.5614e-01,6.5000e+01
IMP_SCORE,3928,GO:0003746,1.5606e-01,1.0000e+01
IMP_SCORE,3929,GO:0006662,1.5600e-01,4.3000e+01
IMP_SCORE,3930,GO:0006950,1.5600e-01,9.5800e+02
IMP_SCORE,3931,GO:0070664,1.5600e-01,2.9000e+01
IMP_SCORE,3932,GO:0051172,1.5600e-01,2.2200e+02
IMP_SCORE,3933,GO:0006733,1.5595e-01,5.1000e+01
IMP_SCORE,3934,GO:0006750,1.5595e-01,2.9000e+01
IMP_SCORE,3935,GO:0005548,1.5594e-01,2.6000e+01
IMP_SCORE,3936,GO:0043235,1.5591e-01,2.2900e+02
IMP_SCORE,3937,GO:0051082,1.5590e-01,7.8000e+01
IMP_SCORE,3938,GO:0032530,1.5590e-01,1.7000e+01
IMP_SCORE,3939,GO:0097225,1.5589e-01,2.0000e+00
IMP_SCORE,3940,GO:0001883,1.5589e-01,1.6600e+02
IMP_SCORE,3941,GO:0010468,1.5586e-01,4.4700e+02
IMP_SCORE,3942,GO:2000181,1.5582e-01,3.0000e+01
IMP_SCORE,3943,GO:0031325,1.5573e-01,4.3000e+02
IMP_SCORE,3944,GO:0017038,1.5565e-01,5.9000e+01
IMP_SCORE,3945,GO:0022892,1.5557e-01,3.4700e+02
IMP_SCORE,3946,GO:0006684,1.5554e-01,7.0000e+00
IMP_SCORE,3947,GO:0031201,1.5550e-01,3.1000e+01
IMP_SCORE,3948,GO:0021952,1.5550e-01,1.7000e+01
IMP_SCORE,3949,GO:0006047,1.5549e-01,3.5000e+01
IMP_SCORE,3950,GO:0060249,1.5547e-01,9.2000e+01
IMP_SCORE,3951,GO:0090150,1.5545e-01,6.6000e+01
IMP_SCORE,3952,GO:0043039,1.5544e-01,1.2000e+01
IMP_SCORE,3953,GO:0005261,1.5541e-01,1.0500e+02
IMP_SCORE,3954,GO:0009063,1.5540e-01,1.1700e+02
IMP_SCORE,3955,GO:0000768,1.5519e-01,3.0000e+01
IMP_SCORE,3956,GO:0016878,1.5518e-01,3.2000e+01
IMP_SCORE,3957,GO:0044449,1.5517e-01,1.3600e+02
IMP_SCORE,3958,GO:0032060,1.5516e-01,2.1000e+01
IMP_SCORE,3959,GO:0043621,1.5513e-01,4.7000e+01
IMP_SCORE,3960,GO:0051234,1.5513e-01,9.4500e+02
IMP_SCORE,3961,GO:0031274,1.5509e-01,3.0000e+00
IMP_SCORE,3962,GO:0009161,1.5509e-01,5.0000e+01
IMP_SCORE,3963,GO:0042787,1.5509e-01,4.3000e+01
IMP_SCORE,3964,GO:0016813,1.5508e-01,1.9000e+01
IMP_SCORE,3965,GO:0032269,1.5507e-01,2.0200e+02
IMP_SCORE,3966,GO:0048278,1.5500e-01,4.5000e+01
IMP_SCORE,3967,GO:0098636,1.5500e-01,3.5000e+01
IMP_SCORE,3968,GO:0035580,1.5497e-01,4.2000e+01
IMP_SCORE,3969,GO:0048020,1.5496e-01,1.7000e+01
IMP_SCORE,3970,GO:0000932,1.5496e-01,9.1000e+01
IMP_SCORE,3971,GO:0022029,1.5494e-01,2.3000e+01
IMP_SCORE,3972,GO:0006044,1.5489e-01,1.7000e+01
IMP_SCORE,3973,GO:0050690,1.5488e-01,1.2000e+01
IMP_SCORE,3974,GO:0036315,1.5487e-01,1.6000e+01
IMP_SCORE,3975,GO:0051489,1.5486e-01,5.1000e+01
IMP_SCORE,3976,GO:0070498,1.5484e-01,8.0000e+00
IMP_SCORE,3977,GO:0005544,1.5482e-01,4.4000e+01
IMP_SCORE,3978,GO:0000978,1.5476e-01,7.5000e+01
IMP_SCORE,3979,GO:0019205,1.5475e-01,2.3000e+01
IMP_SCORE,3980,GO:0044433,1.5473e-01,4.3800e+02
IMP_SCORE,3981,GO:1902554,1.5472e-01,1.9000e+01
IMP_SCORE,3982,GO:0035639,1.5471e-01,4.6000e+02
IMP_SCORE,3983,GO:0006936,1.5469e-01,1.1600e+02
IMP_SCORE,3984,GO:0045821,1.5466e-01,4.0000e+00
IMP_SCORE,3985,GO:0033157,1.5464e-01,1.1600e+02
IMP_SCORE,3986,GO:0005518,1.5463e-01,5.3000e+01
IMP_SCORE,3987,GO:0016337,1.5458e-01,1.6100e+02
IMP_SCORE,3988,GO:0033043,1.5453e-01,3.4500e+02
IMP_SCORE,3989,GO:1903320,1.5453e-01,4.9000e+01
IMP_SCORE,3990,GO:0035091,1.5453e-01,2.2000e+02
IMP_SCORE,3991,GO:0007622,1.5453e-01,2.8000e+01
IMP_SCORE,3992,GO:0015347,1.5449e-01,4.8000e+01
IMP_SCORE,3993,GO:0061025,1.5447e-01,7.3000e+01
IMP_SCORE,3994,GO:0008154,1.5446e-01,2.8000e+01
IMP_SCORE,3995,GO:0006501,1.5445e-01,5.6000e+01
IMP_SCORE,3996,GO:0033032,1.5435e-01,1.8000e+01
IMP_SCORE,3997,GO:0048523,1.5435e-01,7.6600e+02
IMP_SCORE,3998,GO:0060548,1.5434e-01,2.6000e+02
IMP_SCORE,3999,GO:0051298,1.5434e-01,1.7000e+01
IMP_SCORE,4000,GO:0005834,1.5432e-01,4.5000e+01
IMP_SCORE,4001,GO:0006544,1.5431e-01,1.2000e+01
IMP_SCORE,4002,GO:0000975,1.5427e-01,1.7900e+02
IMP_SCORE,4003,GO:0061630,1.5425e-01,7.0000e+01
IMP_SCORE,4004,GO:0010544,1.5424e-01,5.0000e+00
IMP_SCORE,4005,GO:0042056,1.5423e-01,1.1000e+01
IMP_SCORE,4006,GO:0048011,1.5422e-01,2.0000e+01
IMP_SCORE,4007,GO:0032403,1.5420e-01,4.2500e+02
IMP_SCORE,4008,GO:0046658,1.5411e-01,4.7000e+01
IMP_SCORE,4009,GO:0044093,1.5400e-01,4.2500e+02
IMP_SCORE,4010,GO:0010762,1.5399e-01,5.0000e+00
IMP_SCORE,4011,GO:0030414,1.5397e-01,7.4000e+01
IMP_SCORE,4012,GO:0097610,1.5397e-01,3.9000e+01
IMP_SCORE,4013,GO:0005875,1.5396e-01,8.2000e+01
IMP_SCORE,4014,GO:0048008,1.5383e-01,3.4000e+01
IMP_SCORE,4015,GO:0051603,1.5383e-01,1.4800e+02
IMP_SCORE,4016,GO:0043085,1.5382e-01,3.7900e+02
IMP_SCORE,4017,GO:0016894,1.5377e-01,4.3000e+01
IMP_SCORE,4018,GO:0019220,1.5377e-01,3.2200e+02
IMP_SCORE,4019,GO:0030163,1.5375e-01,1.1300e+02
IMP_SCORE,4020,GO:0005719,1.5369e-01,6.0000e+00
IMP_SCORE,4021,GO:0070840,1.5366e-01,8.0000e+00
IMP_SCORE,4022,GO:0044267,1.5363e-01,6.7200e+02
IMP_SCORE,4023,GO:0035173,1.5362e-01,7.0000e+00
IMP_SCORE,4024,GO:0010675,1.5360e-01,4.5000e+01
IMP_SCORE,4025,GO:0045589,1.5360e-01,2.0000e+00
IMP_SCORE,4026,GO:0045604,1.5357e-01,1.0000e+01
IMP_SCORE,4027,GO:0098552,1.5352e-01,2.4400e+02
IMP_SCORE,4028,GO:0007416,1.5352e-01,4.9000e+01
IMP_SCORE,4029,GO:0008234,1.5352e-01,1.1300e+02
IMP_SCORE,4030,GO:2001244,1.5351e-01,2.1000e+01
IMP_SCORE,4031,GO:0042611,1.5348e-01,4.0000e+01
IMP_SCORE,4032,GO:0003006,1.5341e-01,2.1000e+02
IMP_SCORE,4033,GO:0012501,1.5340e-01,4.2900e+02
IMP_SCORE,4034,GO:0004872,1.5334e-01,5.9900e+02
IMP_SCORE,4035,GO:0015271,1.5332e-01,2.1000e+01
IMP_SCORE,4036,GO:0035561,1.5331e-01,6.0000e+00
IMP_SCORE,4037,GO:1903649,1.5330e-01,1.2000e+01
IMP_SCORE,4038,GO:1904837,1.5329e-01,1.0000e+01
IMP_SCORE,4039,GO:0042359,1.5327e-01,1.2000e+01
IMP_SCORE,4040,GO:0032715,1.5325e-01,1.2000e+01
IMP_SCORE,4041,GO:0044877,1.5324e-01,4.5600e+02
IMP_SCORE,4042,GO:0045936,1.5316e-01,1.5600e+02
IMP_SCORE,4043,GO:0031410,1.5316e-01,5.6700e+02
IMP_SCORE,4044,GO:0002252,1.5314e-01,2.8700e+02
IMP_SCORE,4045,GO:0005776,1.5306e-01,5.2000e+01
IMP_SCORE,4046,GO:0043370,1.5302e-01,1.4000e+01
IMP_SCORE,4047,GO:0065008,1.5300e-01,1.0010e+03
IMP_SCORE,4048,GO:0014048,1.5299e-01,1.3000e+01
IMP_SCORE,4049,GO:0045161,1.5297e-01,7.0000e+00
IMP_SCORE,4050,GO:0043030,1.5296e-01,1.7000e+01
IMP_SCORE,4051,GO:0031491,1.5295e-01,1.3000e+01
IMP_SCORE,4052,GO:0009966,1.5293e-01,6.2700e+02
IMP_SCORE,4053,GO:0048588,1.5290e-01,3.5000e+01
IMP_SCORE,4054,GO:0005694,1.5284e-01,9.8000e+01
IMP_SCORE,4055,GO:0005913,1.5281e-01,7.5000e+01
IMP_SCORE,4056,GO:0030799,1.5278e-01,3.3000e+01
IMP_SCORE,4057,GO:0030852,1.5277e-01,1.8000e+01
IMP_SCORE,4058,GO:0046473,1.5277e-01,1.5000e+01
IMP_SCORE,4059,GO:0072330,1.5273e-01,8.5000e+01
IMP_SCORE,4060,GO:0010803,1.5271e-01,2.6000e+01
IMP_SCORE,4061,GO:0070228,1.5268e-01,3.1000e+01
IMP_SCORE,4062,GO:0048013,1.5261e-01,5.2000e+01
IMP_SCORE,4063,GO:0000989,1.5258e-01,1.6900e+02
IMP_SCORE,4064,GO:0005247,1.5257e-01,7.0000e+00
IMP_SCORE,4065,GO:0045937,1.5257e-01,1.9500e+02
IMP_SCORE,4066,GO:0006928,1.5254e-01,5.5700e+02
IMP_SCORE,4067,GO:0017134,1.5253e-01,2.3000e+01
IMP_SCORE,4068,GO:0060740,1.5252e-01,8.0000e+00
IMP_SCORE,4069,GO:1901605,1.5252e-01,1.3800e+02
IMP_SCORE,4070,GO:0004697,1.5247e-01,4.0000e+00
IMP_SCORE,4071,GO:0002449,1.5242e-01,5.2000e+01
IMP_SCORE,4072,GO:0019755,1.5229e-01,2.3000e+01
IMP_SCORE,4073,GO:0001933,1.5223e-01,1.0800e+02
IMP_SCORE,4074,GO:0016192,1.5218e-01,5.1100e+02
IMP_SCORE,4075,GO:0009156,1.5217e-01,2.3000e+01
IMP_SCORE,4076,GO:0015631,1.5214e-01,1.9400e+02
IMP_SCORE,4077,GO:0031907,1.5212e-01,2.6000e+01
IMP_SCORE,4078,GO:0014910,1.5207e-01,1.8000e+01
IMP_SCORE,4079,GO:0006294,1.5202e-01,1.3000e+01
IMP_SCORE,4080,GO:0038061,1.5201e-01,9.0000e+00
IMP_SCORE,4081,GO:0032008,1.5201e-01,1.1000e+01
IMP_SCORE,4082,GO:0022412,1.5197e-01,1.0300e+02
IMP_SCORE,4083,GO:0061136,1.5193e-01,4.7000e+01
IMP_SCORE,4084,GO:0007178,1.5193e-01,5.4000e+01
IMP_SCORE,4085,GO:0016538,1.5192e-01,6.0000e+00
IMP_SCORE,4086,GO:0015081,1.5186e-01,6.3000e+01
IMP_SCORE,4087,GO:0017049,1.5183e-01,1.0000e+01
IMP_SCORE,4088,GO:0046349,1.5183e-01,3.2000e+01
IMP_SCORE,4089,GO:0048037,1.5183e-01,2.0900e+02
IMP_SCORE,4090,GO:0035591,1.5181e-01,5.7000e+01
IMP_SCORE,4091,GO:0042762,1.5181e-01,2.9000e+01
IMP_SCORE,4092,GO:0030194,1.5177e-01,1.8000e+01
IMP_SCORE,4093,GO:0050709,1.5169e-01,2.8000e+01
IMP_SCORE,4094,GO:0018130,1.5168e-01,2.3500e+02
IMP_SCORE,4095,GO:0007043,1.5165e-01,6.9000e+01
IMP_SCORE,4096,GO:0030545,1.5163e-01,3.0000e+01
IMP_SCORE,4097,GO:0002385,1.5161e-01,1.8000e+01
IMP_SCORE,4098,GO:0035384,1.5160e-01,4.8000e+01
IMP_SCORE,4099,GO:2000479,1.5158e-01,2.2000e+01
IMP_SCORE,4100,GO:1903035,1.5156e-01,2.7000e+01
IMP_SCORE,4101,GO:0090136,1.5156e-01,1.4000e+01
IMP_SCORE,4102,GO:0016010,1.5153e-01,2.1000e+01
IMP_SCORE,4103,GO:0006915,1.5153e-01,3.9700e+02
IMP_SCORE,4104,GO:0032731,1.5151e-01,2.7000e+01
IMP_SCORE,4105,GO:0008610,1.5150e-01,2.2700e+02
IMP_SCORE,4106,GO:2000484,1.5146e-01,1.2000e+01
IMP_SCORE,4107,GO:0031114,1.5143e-01,1.1000e+01
IMP_SCORE,4108,GO:0071248,1.5134e-01,8.4000e+01
IMP_SCORE,4109,GO:0051248,1.5133e-01,2.3600e+02
IMP_SCORE,4110,GO:0006665,1.5130e-01,9.3000e+01
IMP_SCORE,4111,GO:0032452,1.5126e-01,7.0000e+00
IMP_SCORE,4112,GO:0051130,1.5123e-01,3.1200e+02
IMP_SCORE,4113,GO:0030030,1.5122e-01,3.3100e+02
IMP_SCORE,4114,GO:0090002,1.5122e-01,2.9000e+01
IMP_SCORE,4115,GO:0060341,1.5120e-01,2.5000e+02
IMP_SCORE,4116,GO:0051348,1.5108e-01,8.6000e+01
IMP_SCORE,4117,GO:0051051,1.5107e-01,1.2800e+02
IMP_SCORE,4118,GO:0010556,1.5105e-01,3.8000e+02
IMP_SCORE,4119,GO:0002042,1.5102e-01,1.5000e+01
IMP_SCORE,4120,GO:0031664,1.5101e-01,1.9000e+01
IMP_SCORE,4121,GO:0016709,1.5098e-01,2.7000e+01
IMP_SCORE,4122,GO:0034103,1.5096e-01,3.4000e+01
IMP_SCORE,4123,GO:0017111,1.5096e-01,2.8900e+02
IMP_SCORE,4124,GO:0086011,1.5095e-01,9.0000e+00
IMP_SCORE,4125,GO:0046718,1.5092e-01,7.1000e+01
IMP_SCORE,4126,GO:0016638,1.5083e-01,2.3000e+01
IMP_SCORE,4127,GO:0051539,1.5082e-01,2.4000e+01
IMP_SCORE,4128,GO:0019585,1.5081e-01,1.3000e+01
IMP_SCORE,4129,GO:0006474,1.5080e-01,7.0000e+00
IMP_SCORE,4130,GO:0060394,1.5080e-01,1.2000e+01
IMP_SCORE,4131,GO:0002444,1.5079e-01,9.0000e+00
IMP_SCORE,4132,GO:0001516,1.5070e-01,2.0000e+01
IMP_SCORE,4133,GO:0035303,1.5064e-01,8.5000e+01
IMP_SCORE,4134,GO:0051049,1.5061e-01,4.7200e+02
IMP_SCORE,4135,GO:0072527,1.5061e-01,3.1000e+01
IMP_SCORE,4136,GO:0042446,1.5061e-01,2.8000e+01
IMP_SCORE,4137,GO:0045669,1.5056e-01,4.5000e+01
IMP_SCORE,4138,GO:0007422,1.5054e-01,4.9000e+01
IMP_SCORE,4139,GO:0014002,1.5051e-01,1.4000e+01
IMP_SCORE,4140,GO:0036211,1.5050e-01,5.7600e+02
IMP_SCORE,4141,GO:0014812,1.5047e-01,9.0000e+00
IMP_SCORE,4142,GO:0061351,1.5044e-01,2.0000e+01
IMP_SCORE,4143,GO:0070167,1.5044e-01,4.1000e+01
IMP_SCORE,4144,GO:0048565,1.5043e-01,1.5000e+01
IMP_SCORE,4145,GO:0099132,1.5039e-01,1.5000e+01
IMP_SCORE,4146,GO:0030856,1.5034e-01,5.4000e+01
IMP_SCORE,4147,GO:0001678,1.5023e-01,2.5000e+01
IMP_SCORE,4148,GO:0006807,1.5022e-01,6.1700e+02
IMP_SCORE,4149,GO:0017124,1.5017e-01,9.5000e+01
IMP_SCORE,4150,GO:0065007,1.5010e-01,1.1990e+03
IMP_SCORE,4151,GO:0006351,1.5008e-01,1.7400e+02
IMP_SCORE,4152,GO:0009101,1.5007e-01,1.3000e+01
IMP_SCORE,4153,GO:0042168,1.5002e-01,1.6000e+01
IMP_SCORE,4154,GO:0046501,1.5001e-01,1.6000e+01
IMP_SCORE,4155,GO:0051174,1.4998e-01,3.1500e+02
IMP_SCORE,4156,GO:0016925,1.4996e-01,3.1000e+01
IMP_SCORE,4157,GO:0009126,1.4994e-01,4.3000e+01
IMP_SCORE,4158,GO:0031572,1.4994e-01,1.0000e+01
IMP_SCORE,4159,GO:0009948,1.4992e-01,1.7000e+01
IMP_SCORE,4160,GO:0009306,1.4990e-01,5.3000e+01
IMP_SCORE,4161,GO:0042802,1.4985e-01,1.1780e+03
IMP_SCORE,4162,GO:0032543,1.4982e-01,2.5000e+01
IMP_SCORE,4163,GO:0043086,1.4980e-01,2.3500e+02
IMP_SCORE,4164,GO:0005578,1.4976e-01,3.1900e+02
IMP_SCORE,4165,GO:0043369,1.4974e-01,1.3000e+01
IMP_SCORE,4166,GO:0001523,1.4969e-01,5.2000e+01
IMP_SCORE,4167,GO:0008543,1.4965e-01,1.8000e+01
IMP_SCORE,4168,GO:0070888,1.4964e-01,3.4000e+01
IMP_SCORE,4169,GO:0061024,1.4963e-01,3.4600e+02
IMP_SCORE,4170,GO:0070371,1.4962e-01,1.5000e+01
IMP_SCORE,4171,GO:0035383,1.4959e-01,6.4000e+01
IMP_SCORE,4172,GO:0004033,1.4956e-01,2.0000e+01
IMP_SCORE,4173,GO:0035023,1.4955e-01,5.4000e+01
IMP_SCORE,4174,GO:0031399,1.4951e-01,2.8700e+02
IMP_SCORE,4175,GO:0070252,1.4949e-01,2.6000e+01
IMP_SCORE,4176,GO:0032414,1.4943e-01,1.7000e+01
IMP_SCORE,4177,GO:0043412,1.4940e-01,6.3300e+02
IMP_SCORE,4178,GO:0090101,1.4940e-01,2.7000e+01
IMP_SCORE,4179,GO:0032743,1.4936e-01,3.0000e+00
IMP_SCORE,4180,GO:0022836,1.4934e-01,9.8000e+01
IMP_SCORE,4181,GO:0008328,1.4920e-01,2.9000e+01
IMP_SCORE,4182,GO:0043027,1.4919e-01,1.0000e+01
IMP_SCORE,4183,GO:0005921,1.4916e-01,8.0000e+00
IMP_SCORE,4184,GO:0006978,1.4914e-01,3.0000e+00
IMP_SCORE,4185,GO:0016773,1.4912e-01,2.1500e+02
IMP_SCORE,4186,GO:0080025,1.4909e-01,1.3000e+01
IMP_SCORE,4187,GO:0032273,1.4908e-01,3.1000e+01
IMP_SCORE,4188,GO:0001191,1.4904e-01,5.7000e+01
IMP_SCORE,4189,GO:0044212,1.4903e-01,1.8300e+02
IMP_SCORE,4190,GO:0090100,1.4898e-01,2.6000e+01
IMP_SCORE,4191,GO:0036498,1.4896e-01,3.5000e+01
IMP_SCORE,4192,GO:0001650,1.4894e-01,9.9000e+01
IMP_SCORE,4193,GO:0008201,1.4893e-01,1.0800e+02
IMP_SCORE,4194,GO:0070584,1.4892e-01,7.0000e+00
IMP_SCORE,4195,GO:1900409,1.4886e-01,9.0000e+00
IMP_SCORE,4196,GO:0006473,1.4886e-01,2.0000e+01
IMP_SCORE,4197,GO:0030162,1.4884e-01,1.8000e+02
IMP_SCORE,4198,GO:0040011,1.4884e-01,4.3500e+02
IMP_SCORE,4199,GO:1901363,1.4882e-01,1.2440e+03
IMP_SCORE,4200,GO:0097458,1.4878e-01,6.2600e+02
IMP_SCORE,4201,GO:1903825,1.4873e-01,4.7000e+01
IMP_SCORE,4202,GO:0009653,1.4870e-01,5.2700e+02
IMP_SCORE,4203,GO:0017187,1.4864e-01,1.1000e+01
IMP_SCORE,4204,GO:0048285,1.4855e-01,1.3700e+02
IMP_SCORE,4205,GO:0051642,1.4854e-01,1.0000e+01
IMP_SCORE,4206,GO:0036464,1.4851e-01,1.0300e+02
IMP_SCORE,4207,GO:0006942,1.4848e-01,1.6000e+01
IMP_SCORE,4208,GO:0002443,1.4845e-01,5.0000e+01
IMP_SCORE,4209,GO:0006101,1.4835e-01,3.6000e+01
IMP_SCORE,4210,GO:0030804,1.4834e-01,1.4000e+01
IMP_SCORE,4211,GO:0005802,1.4824e-01,9.9000e+01
IMP_SCORE,4212,GO:0060761,1.4821e-01,1.3000e+01
IMP_SCORE,4213,GO:0034358,1.4820e-01,3.6000e+01
IMP_SCORE,4214,GO:1903831,1.4817e-01,2.4000e+01
IMP_SCORE,4215,GO:0051223,1.4813e-01,1.9900e+02
IMP_SCORE,4216,GO:0045087,1.4810e-01,2.1800e+02
IMP_SCORE,4217,GO:0006760,1.4808e-01,1.3000e+01
IMP_SCORE,4218,GO:0051052,1.4806e-01,8.6000e+01
IMP_SCORE,4219,GO:1903779,1.4798e-01,5.3000e+01
IMP_SCORE,4220,GO:0033280,1.4795e-01,1.1000e+01
IMP_SCORE,4221,GO:0045934,1.4790e-01,2.1200e+02
IMP_SCORE,4222,GO:0009888,1.4786e-01,2.9400e+02
IMP_SCORE,4223,GO:0008195,1.4785e-01,3.4000e+01
IMP_SCORE,4224,GO:0008285,1.4774e-01,2.7600e+02
IMP_SCORE,4225,GO:0045125,1.4774e-01,7.0000e+00
IMP_SCORE,4226,GO:0044275,1.4762e-01,2.4000e+01
IMP_SCORE,4227,GO:0007200,1.4755e-01,3.8000e+01
IMP_SCORE,4228,GO:0098771,1.4747e-01,1.5700e+02
IMP_SCORE,4229,GO:0032561,1.4743e-01,1.5700e+02
IMP_SCORE,4230,GO:0033688,1.4743e-01,2.4000e+01
IMP_SCORE,4231,GO:0008236,1.4730e-01,1.9600e+02
IMP_SCORE,4232,GO:1903792,1.4726e-01,1.0000e+01
IMP_SCORE,4233,GO:0048878,1.4724e-01,2.4900e+02
IMP_SCORE,4234,GO:0030054,1.4722e-01,6.7600e+02
IMP_SCORE,4235,GO:0051260,1.4718e-01,1.5300e+02
IMP_SCORE,4236,GO:0004713,1.4718e-01,4.5000e+01
IMP_SCORE,4237,GO:0010498,1.4717e-01,5.7000e+01
IMP_SCORE,4238,GO:0031253,1.4708e-01,1.4800e+02
IMP_SCORE,4239,GO:0009712,1.4702e-01,2.4000e+01
IMP_SCORE,4240,GO:0032838,1.4701e-01,2.0000e+01
IMP_SCORE,4241,GO:0035136,1.4698e-01,2.4000e+01
IMP_SCORE,4242,GO:0051639,1.4694e-01,2.1000e+01
IMP_SCORE,4243,GO:0016459,1.4692e-01,7.5000e+01
IMP_SCORE,4244,GO:0045935,1.4691e-01,2.3800e+02
IMP_SCORE,4245,GO:0046415,1.4691e-01,8.0000e+00
IMP_SCORE,4246,GO:0042273,1.4691e-01,2.3000e+01
IMP_SCORE,4247,GO:0099537,1.4691e-01,1.3900e+02
IMP_SCORE,4248,GO:0005874,1.4687e-01,2.4800e+02
IMP_SCORE,4249,GO:0005391,1.4686e-01,2.0000e+01
IMP_SCORE,4250,GO:0045930,1.4683e-01,7.1000e+01
IMP_SCORE,4251,GO:0030507,1.4683e-01,2.0000e+01
IMP_SCORE,4252,GO:0044092,1.4680e-01,2.9800e+02
IMP_SCORE,4253,GO:0035338,1.4677e-01,4.3000e+01
IMP_SCORE,4254,GO:0022411,1.4675e-01,1.3900e+02
IMP_SCORE,4255,GO:0010259,1.4671e-01,1.9000e+01
IMP_SCORE,4256,GO:0006635,1.4671e-01,4.4000e+01
IMP_SCORE,4257,GO:2000846,1.4670e-01,1.0000e+01
IMP_SCORE,4258,GO:0010165,1.4667e-01,1.7000e+01
IMP_SCORE,4259,GO:0006596,1.4665e-01,3.3000e+01
IMP_SCORE,4260,GO:0006040,1.4658e-01,5.9000e+01
IMP_SCORE,4261,GO:0042060,1.4658e-01,3.1000e+01
IMP_SCORE,4262,GO:0008013,1.4657e-01,8.3000e+01
IMP_SCORE,4263,GO:0030182,1.4651e-01,7.9000e+01
IMP_SCORE,4264,GO:0033036,1.4647e-01,5.2200e+02
IMP_SCORE,4265,GO:0048520,1.4646e-01,1.8000e+01
IMP_SCORE,4266,GO:0048518,1.4645e-01,9.5600e+02
IMP_SCORE,4267,GO:0051216,1.4644e-01,3.9000e+01
IMP_SCORE,4268,GO:0015031,1.4639e-01,3.8700e+02
IMP_SCORE,4269,GO:0016209,1.4637e-01,8.1000e+01
IMP_SCORE,4270,GO:0030001,1.4636e-01,1.7600e+02
IMP_SCORE,4271,GO:0004683,1.4635e-01,2.5000e+01
IMP_SCORE,4272,GO:1903047,1.4635e-01,2.0400e+02
IMP_SCORE,4273,GO:0001077,1.4630e-01,4.6000e+01
IMP_SCORE,4274,GO:0001894,1.4627e-01,9.0000e+01
IMP_SCORE,4275,GO:0048009,1.4624e-01,7.0000e+00
IMP_SCORE,4276,GO:0002864,1.4624e-01,8.0000e+00
IMP_SCORE,4277,GO:0016363,1.4623e-01,3.3000e+01
IMP_SCORE,4278,GO:0050768,1.4618e-01,8.5000e+01
IMP_SCORE,4279,GO:0016787,1.4617e-01,1.2150e+03
IMP_SCORE,4280,GO:0044711,1.4617e-01,3.3800e+02
IMP_SCORE,4281,GO:0097286,1.4615e-01,2.5000e+01
IMP_SCORE,4282,GO:0010466,1.4613e-01,9.5000e+01
IMP_SCORE,4283,GO:0007160,1.4606e-01,8.5000e+01
IMP_SCORE,4284,GO:2000677,1.4602e-01,1.5000e+01
IMP_SCORE,4285,GO:0045815,1.4600e-01,3.5000e+01
IMP_SCORE,4286,GO:0051301,1.4599e-01,1.6100e+02
IMP_SCORE,4287,GO:0098732,1.4597e-01,2.2000e+01
IMP_SCORE,4288,GO:0004298,1.4596e-01,2.7000e+01
IMP_SCORE,4289,GO:0036503,1.4595e-01,2.1000e+01
IMP_SCORE,4290,GO:0044770,1.4592e-01,8.8000e+01
IMP_SCORE,4291,GO:0072511,1.4591e-01,1.1400e+02
IMP_SCORE,4292,GO:0009891,1.4590e-01,2.6800e+02
IMP_SCORE,4293,GO:1902494,1.4586e-01,4.1200e+02
IMP_SCORE,4294,GO:2000178,1.4585e-01,1.1000e+01
IMP_SCORE,4295,GO:0016311,1.4585e-01,1.7200e+02
IMP_SCORE,4296,GO:1903900,1.4582e-01,7.1000e+01
IMP_SCORE,4297,GO:0034613,1.4578e-01,2.7700e+02
IMP_SCORE,4298,GO:0044257,1.4574e-01,1.1000e+01
IMP_SCORE,4299,GO:0016581,1.4570e-01,8.0000e+00
IMP_SCORE,4300,GO:0010927,1.4569e-01,2.6000e+01
IMP_SCORE,4301,GO:0045429,1.4568e-01,7.0000e+00
IMP_SCORE,4302,GO:1902117,1.4567e-01,5.5000e+01
IMP_SCORE,4303,GO:0008484,1.4565e-01,4.6000e+01
IMP_SCORE,4304,GO:0046031,1.4562e-01,1.5000e+01
IMP_SCORE,4305,GO:0006368,1.4561e-01,2.0000e+01
IMP_SCORE,4306,GO:0071364,1.4556e-01,9.0000e+00
IMP_SCORE,4307,GO:0072509,1.4546e-01,1.0900e+02
IMP_SCORE,4308,GO:0044429,1.4546e-01,4.5200e+02
IMP_SCORE,4309,GO:0044454,1.4542e-01,1.3600e+02
IMP_SCORE,4310,GO:0046883,1.4536e-01,7.0000e+01
IMP_SCORE,4311,GO:0060021,1.4535e-01,3.2000e+01
IMP_SCORE,4312,GO:0051705,1.4533e-01,4.1000e+01
IMP_SCORE,4313,GO:0016070,1.4532e-01,2.8200e+02
IMP_SCORE,4314,GO:0043649,1.4523e-01,2.6000e+01
IMP_SCORE,4315,GO:0019637,1.4521e-01,2.6800e+02
IMP_SCORE,4316,GO:0048524,1.4521e-01,3.2000e+01
IMP_SCORE,4317,GO:0009620,1.4519e-01,2.2000e+01
IMP_SCORE,4318,GO:0016701,1.4518e-01,4.5000e+01
IMP_SCORE,4319,GO:1902165,1.4513e-01,1.6000e+01
IMP_SCORE,4320,GO:0006461,1.4507e-01,4.5100e+02
IMP_SCORE,4321,GO:0020037,1.4502e-01,1.0400e+02
IMP_SCORE,4322,GO:0043647,1.4501e-01,6.2000e+01
IMP_SCORE,4323,GO:0002209,1.4501e-01,1.4000e+01
IMP_SCORE,4324,GO:0051179,1.4500e-01,1.0490e+03
IMP_SCORE,4325,GO:0023051,1.4490e-01,6.9400e+02
IMP_SCORE,4326,GO:0050792,1.4489e-01,5.1000e+01
IMP_SCORE,4327,GO:0035249,1.4483e-01,1.6000e+01
IMP_SCORE,4328,GO:0000940,1.4478e-01,3.0000e+00
IMP_SCORE,4329,GO:0002363,1.4475e-01,1.5000e+01
IMP_SCORE,4330,GO:0006814,1.4473e-01,8.2000e+01
IMP_SCORE,4331,GO:0098798,1.4472e-01,4.2000e+01
IMP_SCORE,4332,GO:0061061,1.4463e-01,5.0000e+01
IMP_SCORE,4333,GO:0019438,1.4462e-01,2.8800e+02
IMP_SCORE,4334,GO:0046034,1.4460e-01,3.4000e+01
IMP_SCORE,4335,GO:0019915,1.4455e-01,2.3000e+01
IMP_SCORE,4336,GO:0051931,1.4453e-01,2.1000e+01
IMP_SCORE,4337,GO:0097369,1.4453e-01,5.0000e+00
IMP_SCORE,4338,GO:0006293,1.4451e-01,8.0000e+00
IMP_SCORE,4339,GO:0070243,1.4448e-01,1.0000e+00
IMP_SCORE,4340,GO:0009141,1.4448e-01,3.6000e+01
IMP_SCORE,4341,GO:0046825,1.4447e-01,1.5000e+01
IMP_SCORE,4342,GO:0042487,1.4442e-01,2.2000e+01
IMP_SCORE,4343,GO:0010565,1.4440e-01,3.8000e+01
IMP_SCORE,4344,GO:0001906,1.4437e-01,3.1000e+01
IMP_SCORE,4345,GO:0032365,1.4432e-01,7.0000e+00
IMP_SCORE,4346,GO:0015491,1.4429e-01,1.9000e+01
IMP_SCORE,4347,GO:0008519,1.4425e-01,2.7000e+01
IMP_SCORE,4348,GO:1905818,1.4423e-01,8.0000e+00
IMP_SCORE,4349,GO:0010623,1.4420e-01,3.0000e+00
IMP_SCORE,4350,GO:0033273,1.4419e-01,2.3000e+01
IMP_SCORE,4351,GO:0045668,1.4418e-01,1.8000e+01
IMP_SCORE,4352,GO:0051653,1.4415e-01,1.3000e+01
IMP_SCORE,4353,GO:0008094,1.4407e-01,1.0000e+01
IMP_SCORE,4354,GO:0001725,1.4407e-01,3.4000e+01
IMP_SCORE,4355,GO:0050779,1.4407e-01,1.1000e+01
IMP_SCORE,4356,GO:0016569,1.4405e-01,1.3800e+02
IMP_SCORE,4357,GO:0044295,1.4399e-01,1.6000e+01
IMP_SCORE,4358,GO:0002886,1.4394e-01,2.6000e+01
IMP_SCORE,4359,GO:0002573,1.4392e-01,4.7000e+01
IMP_SCORE,4360,GO:0005771,1.4385e-01,1.6000e+01
IMP_SCORE,4361,GO:0006637,1.4384e-01,8.1000e+01
IMP_SCORE,4362,GO:0009124,1.4383e-01,3.1000e+01
IMP_SCORE,4363,GO:0051341,1.4383e-01,2.0000e+01
IMP_SCORE,4364,GO:0072521,1.4383e-01,9.2000e+01
IMP_SCORE,4365,GO:0008104,1.4381e-01,5.2500e+02
IMP_SCORE,4366,GO:0016445,1.4380e-01,6.0000e+00
IMP_SCORE,4367,GO:0008106,1.4378e-01,7.0000e+00
IMP_SCORE,4368,GO:0016891,1.4376e-01,3.0000e+01
IMP_SCORE,4369,GO:0010332,1.4375e-01,1.1000e+01
IMP_SCORE,4370,GO:0032446,1.4374e-01,2.0400e+02
IMP_SCORE,4371,GO:0006554,1.4374e-01,1.8000e+01
IMP_SCORE,4372,GO:0099512,1.4371e-01,3.2000e+02
IMP_SCORE,4373,GO:0043372,1.4370e-01,1.7000e+01
IMP_SCORE,4374,GO:0002827,1.4364e-01,6.0000e+00
IMP_SCORE,4375,GO:0005882,1.4363e-01,1.3100e+02
IMP_SCORE,4376,GO:0008016,1.4361e-01,8.4000e+01
IMP_SCORE,4377,GO:0051704,1.4360e-01,6.0100e+02
IMP_SCORE,4378,GO:0015718,1.4359e-01,3.9000e+01
IMP_SCORE,4379,GO:0006355,1.4357e-01,3.1700e+02
IMP_SCORE,4380,GO:0035371,1.4355e-01,1.1000e+01
IMP_SCORE,4381,GO:0060252,1.4354e-01,3.0000e+00
IMP_SCORE,4382,GO:0000980,1.4351e-01,3.0000e+01
IMP_SCORE,4383,GO:0042246,1.4323e-01,4.2000e+01
IMP_SCORE,4384,GO:0033238,1.4323e-01,1.9000e+01
IMP_SCORE,4385,GO:0036094,1.4320e-01,7.6600e+02
IMP_SCORE,4386,GO:0003156,1.4318e-01,1.8000e+01
IMP_SCORE,4387,GO:0010759,1.4318e-01,1.1000e+01
IMP_SCORE,4388,GO:0005126,1.4315e-01,1.9500e+02
IMP_SCORE,4389,GO:0015867,1.4312e-01,1.5000e+01
IMP_SCORE,4390,GO:0070661,1.4308e-01,2.7000e+01
IMP_SCORE,4391,GO:0045840,1.4306e-01,1.0000e+01
IMP_SCORE,4392,GO:0002220,1.4305e-01,3.1000e+01
IMP_SCORE,4393,GO:0019932,1.4303e-01,3.6000e+01
IMP_SCORE,4394,GO:0048522,1.4302e-01,8.5200e+02
IMP_SCORE,4395,GO:0009132,1.4301e-01,3.1000e+01
IMP_SCORE,4396,GO:0002027,1.4300e-01,3.0000e+01
IMP_SCORE,4397,GO:0031346,1.4293e-01,9.5000e+01
IMP_SCORE,4398,GO:0032075,1.4289e-01,2.0000e+00
IMP_SCORE,4399,GO:0065003,1.4284e-01,5.1100e+02
IMP_SCORE,4400,GO:0072376,1.4282e-01,6.7000e+01
IMP_SCORE,4401,GO:0019903,1.4277e-01,5.2000e+01
IMP_SCORE,4402,GO:0042572,1.4273e-01,2.4000e+01
IMP_SCORE,4403,GO:0072528,1.4271e-01,8.0000e+00
IMP_SCORE,4404,GO:0048148,1.4266e-01,1.0000e+01
IMP_SCORE,4405,GO:0031638,1.4264e-01,2.2000e+01
IMP_SCORE,4406,GO:0006732,1.4254e-01,1.2700e+02
IMP_SCORE,4407,GO:0098791,1.4253e-01,1.1300e+02
IMP_SCORE,4408,GO:0009167,1.4252e-01,3.8000e+01
IMP_SCORE,4409,GO:0051128,1.4251e-01,6.5400e+02
IMP_SCORE,4410,GO:0005813,1.4245e-01,1.8800e+02
IMP_SCORE,4411,GO:0072175,1.4240e-01,2.0000e+01
IMP_SCORE,4412,GO:1903078,1.4239e-01,2.7000e+01
IMP_SCORE,4413,GO:0051236,1.4235e-01,6.8000e+01
IMP_SCORE,4414,GO:0048731,1.4235e-01,4.9600e+02
IMP_SCORE,4415,GO:0006022,1.4222e-01,9.7000e+01
IMP_SCORE,4416,GO:2000177,1.4220e-01,4.5000e+01
IMP_SCORE,4417,GO:0051282,1.4220e-01,3.0000e+01
IMP_SCORE,4418,GO:0001501,1.4217e-01,1.2700e+02
IMP_SCORE,4419,GO:0031056,1.4217e-01,3.0000e+01
IMP_SCORE,4420,GO:0044282,1.4212e-01,1.9400e+02
IMP_SCORE,4421,GO:0005815,1.4201e-01,3.2900e+02
IMP_SCORE,4422,GO:0010646,1.4197e-01,6.8800e+02
IMP_SCORE,4423,GO:0019900,1.4193e-01,3.5900e+02
IMP_SCORE,4424,GO:0045926,1.4189e-01,1.0100e+02
IMP_SCORE,4425,GO:0008380,1.4184e-01,1.1400e+02
IMP_SCORE,4426,GO:0002335,1.4183e-01,1.1000e+01
IMP_SCORE,4427,GO:0031256,1.4179e-01,5.8000e+01
IMP_SCORE,4428,GO:0006650,1.4178e-01,1.3900e+02
IMP_SCORE,4429,GO:0003676,1.4174e-01,9.9400e+02
IMP_SCORE,4430,GO:0044803,1.4174e-01,1.0000e+01
IMP_SCORE,4431,GO:0048156,1.4169e-01,1.1000e+01
IMP_SCORE,4432,GO:0005884,1.4159e-01,4.6000e+01
IMP_SCORE,4433,GO:0023052,1.4158e-01,3.4300e+02
IMP_SCORE,4434,GO:2001257,1.4158e-01,4.9000e+01
IMP_SCORE,4435,GO:0032770,1.4156e-01,4.0000e+00
IMP_SCORE,4436,GO:0016050,1.4154e-01,1.1300e+02
IMP_SCORE,4437,GO:0001959,1.4153e-01,5.2000e+01
IMP_SCORE,4438,GO:0033145,1.4153e-01,1.2000e+01
IMP_SCORE,4439,GO:0016491,1.4147e-01,4.4100e+02
IMP_SCORE,4440,GO:0002474,1.4147e-01,6.3000e+01
IMP_SCORE,4441,GO:0033365,1.4145e-01,1.5300e+02
IMP_SCORE,4442,GO:1901983,1.4145e-01,1.7000e+01
IMP_SCORE,4443,GO:1902229,1.4144e-01,1.4000e+01
IMP_SCORE,4444,GO:1903034,1.4144e-01,6.6000e+01
IMP_SCORE,4445,GO:0030246,1.4142e-01,7.9400e+02
IMP_SCORE,4446,GO:0032501,1.4138e-01,1.2080e+03
IMP_SCORE,4447,GO:0040007,1.4135e-01,1.5200e+02
IMP_SCORE,4448,GO:0009059,1.4132e-01,2.7900e+02
IMP_SCORE,4449,GO:0010842,1.4131e-01,3.3000e+01
IMP_SCORE,4450,GO:0019902,1.4128e-01,1.7900e+02
IMP_SCORE,4451,GO:0031970,1.4128e-01,5.7000e+01
IMP_SCORE,4452,GO:0032376,1.4126e-01,1.5000e+01
IMP_SCORE,4453,GO:0010830,1.4124e-01,3.5000e+01
IMP_SCORE,4454,GO:0030049,1.4120e-01,2.1000e+01
IMP_SCORE,4455,GO:0045103,1.4119e-01,2.8000e+01
IMP_SCORE,4456,GO:0045722,1.4119e-01,3.0000e+00
IMP_SCORE,4457,GO:0001047,1.4116e-01,6.6000e+01
IMP_SCORE,4458,GO:0015721,1.4115e-01,1.6000e+01
IMP_SCORE,4459,GO:0042278,1.4114e-01,3.6000e+01
IMP_SCORE,4460,GO:0009072,1.4111e-01,3.2000e+01
IMP_SCORE,4461,GO:0070229,1.4102e-01,1.6000e+01
IMP_SCORE,4462,GO:0015816,1.4091e-01,9.0000e+00
IMP_SCORE,4463,GO:0030425,1.4088e-01,1.9000e+02
IMP_SCORE,4464,GO:0099601,1.4082e-01,1.1000e+01
IMP_SCORE,4465,GO:0006111,1.4077e-01,2.7000e+01
IMP_SCORE,4466,GO:0009893,1.4076e-01,4.0900e+02
IMP_SCORE,4467,GO:0048583,1.4075e-01,7.9400e+02
IMP_SCORE,4468,GO:0070207,1.4074e-01,4.3000e+01
IMP_SCORE,4469,GO:0033176,1.4072e-01,1.4000e+01
IMP_SCORE,4470,GO:0055082,1.4071e-01,2.0500e+02
IMP_SCORE,4471,GO:0072657,1.4061e-01,1.3400e+02
IMP_SCORE,4472,GO:0044455,1.4042e-01,7.5000e+01
IMP_SCORE,4473,GO:0008329,1.4039e-01,1.8000e+01
IMP_SCORE,4474,GO:0008270,1.4037e-01,7.8200e+02
IMP_SCORE,4475,GO:0050786,1.4036e-01,2.8000e+01
IMP_SCORE,4476,GO:0044839,1.4035e-01,5.5000e+01
IMP_SCORE,4477,GO:0097159,1.4035e-01,1.2290e+03
IMP_SCORE,4478,GO:0005540,1.4024e-01,8.6000e+01
IMP_SCORE,4479,GO:0030126,1.4020e-01,1.5000e+01
IMP_SCORE,4480,GO:0007275,1.4020e-01,3.8500e+02
IMP_SCORE,4481,GO:0009135,1.4017e-01,3.0000e+01
IMP_SCORE,4482,GO:0002275,1.4005e-01,9.4000e+01
IMP_SCORE,4483,GO:0006397,1.4000e-01,1.1100e+02
IMP_SCORE,4484,GO:0032549,1.4000e-01,1.7200e+02
IMP_SCORE,4485,GO:0031966,1.4000e-01,2.9700e+02
IMP_SCORE,4486,GO:0032680,1.3999e-01,3.3000e+01
IMP_SCORE,4487,GO:0050890,1.3999e-01,1.4600e+02
IMP_SCORE,4488,GO:0002920,1.3991e-01,4.1000e+01
IMP_SCORE,4489,GO:0003723,1.3984e-01,8.9500e+02
IMP_SCORE,4490,GO:0022404,1.3981e-01,1.5000e+01
IMP_SCORE,4491,GO:0044843,1.3980e-01,3.6000e+01
IMP_SCORE,4492,GO:0008242,1.3971e-01,1.1000e+01
IMP_SCORE,4493,GO:0006869,1.3970e-01,1.1900e+02
IMP_SCORE,4494,GO:0060562,1.3969e-01,3.6000e+01
IMP_SCORE,4495,GO:0071804,1.3967e-01,3.9000e+01
IMP_SCORE,4496,GO:0022627,1.3967e-01,1.2000e+01
IMP_SCORE,4497,GO:0010257,1.3967e-01,1.3000e+01
IMP_SCORE,4498,GO:0060122,1.3963e-01,1.7000e+01
IMP_SCORE,4499,GO:0009225,1.3962e-01,3.5000e+01
IMP_SCORE,4500,GO:1901362,1.3957e-01,3.0800e+02
IMP_SCORE,4501,GO:0009607,1.3955e-01,3.7100e+02
IMP_SCORE,4502,GO:0019217,1.3951e-01,2.8000e+01
IMP_SCORE,4503,GO:1901476,1.3939e-01,4.0000e+01
IMP_SCORE,4504,GO:0055076,1.3936e-01,6.8000e+01
IMP_SCORE,4505,GO:0015701,1.3933e-01,6.4000e+01
IMP_SCORE,4506,GO:0001817,1.3928e-01,1.8000e+02
IMP_SCORE,4507,GO:0009057,1.3928e-01,2.5100e+02
IMP_SCORE,4508,GO:0044243,1.3923e-01,3.5000e+01
IMP_SCORE,4509,GO:0006690,1.3920e-01,5.1000e+01
IMP_SCORE,4510,GO:0043292,1.3919e-01,3.4000e+01
IMP_SCORE,4511,GO:0009791,1.3919e-01,2.9000e+01
IMP_SCORE,4512,GO:0034367,1.3914e-01,7.0000e+00
IMP_SCORE,4513,GO:0001653,1.3907e-01,4.8000e+01
IMP_SCORE,4514,GO:1903861,1.3906e-01,7.0000e+00
IMP_SCORE,4515,GO:0055102,1.3905e-01,4.0000e+01
IMP_SCORE,4516,GO:0006103,1.3904e-01,1.7000e+01
IMP_SCORE,4517,GO:0008092,1.3904e-01,4.6500e+02
IMP_SCORE,4518,GO:1905368,1.3903e-01,4.2000e+01
IMP_SCORE,4519,GO:0005496,1.3902e-01,7.2000e+01
IMP_SCORE,4520,GO:0008152,1.3899e-01,1.0340e+03
IMP_SCORE,4521,GO:0044430,1.3898e-01,6.3800e+02
IMP_SCORE,4522,GO:0034248,1.3896e-01,1.0200e+02
IMP_SCORE,4523,GO:0023023,1.3894e-01,3.3000e+01
IMP_SCORE,4524,GO:0060395,1.3891e-01,2.2000e+01
IMP_SCORE,4525,GO:0016740,1.3891e-01,9.2000e+02
IMP_SCORE,4526,GO:0007507,1.3889e-01,8.7000e+01
IMP_SCORE,4527,GO:0072594,1.3889e-01,9.7000e+01
IMP_SCORE,4528,GO:0061162,1.3889e-01,1.9000e+01
IMP_SCORE,4529,GO:0050801,1.3886e-01,1.9600e+02
IMP_SCORE,4530,GO:0043194,1.3886e-01,8.0000e+00
IMP_SCORE,4531,GO:0006310,1.3880e-01,6.0000e+01
IMP_SCORE,4532,GO:0046914,1.3873e-01,9.7400e+02
IMP_SCORE,4533,GO:0005743,1.3870e-01,1.9900e+02
IMP_SCORE,4534,GO:0055114,1.3867e-01,4.5200e+02
IMP_SCORE,4535,GO:0017121,1.3865e-01,7.0000e+00
IMP_SCORE,4536,GO:1901265,1.3850e-01,6.4200e+02
IMP_SCORE,4537,GO:0035641,1.3847e-01,1.0000e+01
IMP_SCORE,4538,GO:0051427,1.3844e-01,6.6000e+01
IMP_SCORE,4539,GO:0022891,1.3842e-01,3.0200e+02
IMP_SCORE,4540,GO:0009108,1.3838e-01,7.0000e+01
IMP_SCORE,4541,GO:0017148,1.3837e-01,4.3000e+01
IMP_SCORE,4542,GO:0010507,1.3836e-01,2.3000e+01
IMP_SCORE,4543,GO:0009143,1.3833e-01,6.0000e+00
IMP_SCORE,4544,GO:0006309,1.3831e-01,4.0000e+00
IMP_SCORE,4545,GO:0004559,1.3830e-01,2.6000e+01
IMP_SCORE,4546,GO:0048525,1.3828e-01,4.5000e+01
IMP_SCORE,4547,GO:0042136,1.3827e-01,3.8000e+01
IMP_SCORE,4548,GO:0033363,1.3827e-01,1.3000e+01
IMP_SCORE,4549,GO:0032653,1.3821e-01,2.7000e+01
IMP_SCORE,4550,GO:0048813,1.3820e-01,3.1000e+01
IMP_SCORE,4551,GO:0060707,1.3819e-01,9.0000e+00
IMP_SCORE,4552,GO:0051893,1.3815e-01,1.3000e+01
IMP_SCORE,4553,GO:0016705,1.3795e-01,9.3000e+01
IMP_SCORE,4554,GO:0005814,1.3794e-01,6.5000e+01
IMP_SCORE,4555,GO:0014857,1.3793e-01,1.0000e+00
IMP_SCORE,4556,GO:0039535,1.3793e-01,1.0000e+00
IMP_SCORE,4557,GO:0043462,1.3792e-01,4.8000e+01
IMP_SCORE,4558,GO:0006090,1.3791e-01,3.6000e+01
IMP_SCORE,4559,GO:0006940,1.3786e-01,3.1000e+01
IMP_SCORE,4560,GO:0016458,1.3785e-01,4.2000e+01
IMP_SCORE,4561,GO:0003697,1.3782e-01,3.0000e+01
IMP_SCORE,4562,GO:0000777,1.3781e-01,4.5000e+01
IMP_SCORE,4563,GO:1903506,1.3778e-01,3.4000e+02
IMP_SCORE,4564,GO:0000781,1.3771e-01,4.7000e+01
IMP_SCORE,4565,GO:0006139,1.3769e-01,3.5600e+02
IMP_SCORE,4566,GO:0043401,1.3769e-01,3.5000e+01
IMP_SCORE,4567,GO:0071814,1.3768e-01,1.0000e+01
IMP_SCORE,4568,GO:0034654,1.3762e-01,2.1000e+02
IMP_SCORE,4569,GO:0005977,1.3754e-01,2.5000e+01
IMP_SCORE,4570,GO:0009113,1.3751e-01,5.0000e+00
IMP_SCORE,4571,GO:0048712,1.3748e-01,7.0000e+00
IMP_SCORE,4572,GO:0043648,1.3743e-01,6.3000e+01
IMP_SCORE,4573,GO:0019682,1.3742e-01,9.0000e+00
IMP_SCORE,4574,GO:0008378,1.3738e-01,3.8000e+01
IMP_SCORE,4575,GO:0006482,1.3727e-01,1.5000e+01
IMP_SCORE,4576,GO:0032943,1.3726e-01,2.0000e+01
IMP_SCORE,4577,GO:0051896,1.3722e-01,4.3000e+01
IMP_SCORE,4578,GO:0006911,1.3722e-01,4.1000e+01
IMP_SCORE,4579,GO:1901293,1.3717e-01,5.5000e+01
IMP_SCORE,4580,GO:0035335,1.3715e-01,5.0000e+01
IMP_SCORE,4581,GO:0007158,1.3714e-01,1.1000e+01
IMP_SCORE,4582,GO:0044057,1.3713e-01,1.6300e+02
IMP_SCORE,4583,GO:0006614,1.3706e-01,9.0000e+00
IMP_SCORE,4584,GO:0006833,1.3704e-01,2.7000e+01
IMP_SCORE,4585,GO:0006586,1.3703e-01,1.4000e+01
IMP_SCORE,4586,GO:0050790,1.3702e-01,6.1000e+02
IMP_SCORE,4587,GO:0006067,1.3698e-01,5.3000e+01
IMP_SCORE,4588,GO:0033293,1.3697e-01,4.5000e+01
IMP_SCORE,4589,GO:0005604,1.3695e-01,1.4500e+02
IMP_SCORE,4590,GO:0046218,1.3693e-01,1.1000e+01
IMP_SCORE,4591,GO:0002429,1.3691e-01,8.7000e+01
IMP_SCORE,4592,GO:0008283,1.3687e-01,3.2000e+02
IMP_SCORE,4593,GO:0071705,1.3687e-01,4.6300e+02
IMP_SCORE,4594,GO:0097066,1.3683e-01,1.9000e+01
IMP_SCORE,4595,GO:0048679,1.3680e-01,1.2000e+01
IMP_SCORE,4596,GO:0045893,1.3676e-01,2.1100e+02
IMP_SCORE,4597,GO:0034114,1.3674e-01,7.0000e+00
IMP_SCORE,4598,GO:0002756,1.3673e-01,9.0000e+00
IMP_SCORE,4599,GO:0008047,1.3670e-01,2.4400e+02
IMP_SCORE,4600,GO:0044260,1.3667e-01,7.3200e+02
IMP_SCORE,4601,GO:0007286,1.3659e-01,2.7000e+01
IMP_SCORE,4602,GO:0031338,1.3658e-01,1.8000e+01
IMP_SCORE,4603,GO:0031901,1.3657e-01,1.0600e+02
IMP_SCORE,4604,GO:0003707,1.3654e-01,2.8000e+01
IMP_SCORE,4605,GO:0005669,1.3654e-01,1.0000e+01
IMP_SCORE,4606,GO:0008089,1.3648e-01,7.0000e+00
IMP_SCORE,4607,GO:0042440,1.3648e-01,2.6000e+01
IMP_SCORE,4608,GO:1904376,1.3646e-01,1.6000e+01
IMP_SCORE,4609,GO:0008238,1.3644e-01,1.2200e+02
IMP_SCORE,4610,GO:0007215,1.3644e-01,4.8000e+01
IMP_SCORE,4611,GO:0017171,1.3642e-01,2.2700e+02
IMP_SCORE,4612,GO:0051930,1.3641e-01,2.1000e+01
IMP_SCORE,4613,GO:0009116,1.3641e-01,5.1000e+01
IMP_SCORE,4614,GO:0043268,1.3639e-01,1.1000e+01
IMP_SCORE,4615,GO:0006820,1.3638e-01,2.3300e+02
IMP_SCORE,4616,GO:0016874,1.3638e-01,9.7000e+01
IMP_SCORE,4617,GO:0032693,1.3636e-01,2.1000e+01
IMP_SCORE,4618,GO:0099513,1.3636e-01,2.7400e+02
IMP_SCORE,4619,GO:0006879,1.3633e-01,3.5000e+01
IMP_SCORE,4620,GO:0072310,1.3633e-01,1.2000e+01
IMP_SCORE,4621,GO:0007141,1.3626e-01,8.0000e+00
IMP_SCORE,4622,GO:0009986,1.3624e-01,4.2400e+02
IMP_SCORE,4623,GO:0010563,1.3624e-01,1.3200e+02
IMP_SCORE,4624,GO:0042391,1.3614e-01,1.3100e+02
IMP_SCORE,4625,GO:0007379,1.3613e-01,4.0000e+00
IMP_SCORE,4626,GO:1903749,1.3611e-01,5.2000e+01
IMP_SCORE,4627,GO:0017076,1.3605e-01,4.2500e+02
IMP_SCORE,4628,GO:0098609,1.3603e-01,2.8300e+02
IMP_SCORE,4629,GO:0007006,1.3601e-01,3.9000e+01
IMP_SCORE,4630,GO:0044424,1.3600e-01,1.2520e+03
IMP_SCORE,4631,GO:0001726,1.3598e-01,5.7000e+01
IMP_SCORE,4632,GO:0044548,1.3592e-01,4.8000e+01
IMP_SCORE,4633,GO:0008584,1.3588e-01,3.0000e+01
IMP_SCORE,4634,GO:0009056,1.3587e-01,5.6800e+02
IMP_SCORE,4635,GO:0061631,1.3587e-01,3.3000e+01
IMP_SCORE,4636,GO:0097060,1.3586e-01,1.7900e+02
IMP_SCORE,4637,GO:0030837,1.3578e-01,2.3000e+01
IMP_SCORE,4638,GO:0000287,1.3572e-01,1.8900e+02
IMP_SCORE,4639,GO:0030278,1.3572e-01,7.5000e+01
IMP_SCORE,4640,GO:1903509,1.3569e-01,9.0000e+01
IMP_SCORE,4641,GO:0007368,1.3564e-01,3.3000e+01
IMP_SCORE,4642,GO:0010906,1.3563e-01,4.0000e+01
IMP_SCORE,4643,GO:0030212,1.3559e-01,4.6000e+01
IMP_SCORE,4644,GO:0070727,1.3558e-01,2.5200e+02
IMP_SCORE,4645,GO:0042995,1.3555e-01,8.5100e+02
IMP_SCORE,4646,GO:0071526,1.3551e-01,1.2000e+01
IMP_SCORE,4647,GO:0090659,1.3550e-01,1.5000e+01
IMP_SCORE,4648,GO:1901526,1.3550e-01,2.0000e+00
IMP_SCORE,4649,GO:0080090,1.3543e-01,6.0600e+02
IMP_SCORE,4650,GO:0051081,1.3541e-01,2.0000e+01
IMP_SCORE,4651,GO:0060272,1.3540e-01,6.0000e+00
IMP_SCORE,4652,GO:0071468,1.3539e-01,2.0000e+00
IMP_SCORE,4653,GO:0005251,1.3538e-01,3.1000e+01
IMP_SCORE,4654,GO:1990904,1.3538e-01,2.6400e+02
IMP_SCORE,4655,GO:0043044,1.3530e-01,1.4000e+01
IMP_SCORE,4656,GO:0034655,1.3529e-01,7.6000e+01
IMP_SCORE,4657,GO:0045239,1.3524e-01,4.0000e+01
IMP_SCORE,4658,GO:0032934,1.3513e-01,2.9000e+01
IMP_SCORE,4659,GO:0097194,1.3510e-01,3.3000e+01
IMP_SCORE,4660,GO:0004953,1.3509e-01,8.0000e+00
IMP_SCORE,4661,GO:0035148,1.3507e-01,4.5000e+01
IMP_SCORE,4662,GO:0000281,1.3506e-01,1.5000e+01
IMP_SCORE,4663,GO:0003684,1.3500e-01,2.2000e+01
IMP_SCORE,4664,GO:0000988,1.3497e-01,1.7400e+02
IMP_SCORE,4665,GO:0009144,1.3493e-01,3.5000e+01
IMP_SCORE,4666,GO:0044853,1.3487e-01,2.2000e+01
IMP_SCORE,4667,GO:0007389,1.3482e-01,1.0600e+02
IMP_SCORE,4668,GO:0004175,1.3473e-01,2.7600e+02
IMP_SCORE,4669,GO:0051293,1.3473e-01,8.0000e+00
IMP_SCORE,4670,GO:0046907,1.3470e-01,3.5800e+02
IMP_SCORE,4671,GO:0055001,1.3466e-01,5.0000e+01
IMP_SCORE,4672,GO:0030003,1.3463e-01,1.4100e+02
IMP_SCORE,4673,GO:0010818,1.3458e-01,9.0000e+00
IMP_SCORE,4674,GO:0000981,1.3455e-01,1.6700e+02
IMP_SCORE,4675,GO:0051926,1.3453e-01,9.0000e+00
IMP_SCORE,4676,GO:0006874,1.3444e-01,1.0100e+02
IMP_SCORE,4677,GO:0070161,1.3441e-01,3.4300e+02
IMP_SCORE,4678,GO:1902495,1.3440e-01,1.4200e+02
IMP_SCORE,4679,GO:0043009,1.3434e-01,4.5000e+01
IMP_SCORE,4680,GO:0019359,1.3431e-01,2.2000e+01
IMP_SCORE,4681,GO:0043502,1.3425e-01,1.7000e+01
IMP_SCORE,4682,GO:0016853,1.3423e-01,1.9900e+02
IMP_SCORE,4683,GO:0000075,1.3423e-01,4.5000e+01
IMP_SCORE,4684,GO:0009083,1.3421e-01,5.1000e+01
IMP_SCORE,4685,GO:0004521,1.3412e-01,5.0000e+01
IMP_SCORE,4686,GO:0045746,1.3411e-01,1.3000e+01
IMP_SCORE,4687,GO:0050877,1.3402e-01,4.2100e+02
IMP_SCORE,4688,GO:0048709,1.3402e-01,2.4000e+01
IMP_SCORE,4689,GO:0097067,1.3401e-01,8.0000e+00
IMP_SCORE,4690,GO:0045665,1.3398e-01,8.0000e+01
IMP_SCORE,4691,GO:0051168,1.3397e-01,3.6000e+01
IMP_SCORE,4692,GO:0044272,1.3396e-01,1.2600e+02
IMP_SCORE,4693,GO:0001046,1.3391e-01,3.3000e+01
IMP_SCORE,4694,GO:0006809,1.3389e-01,1.0000e+01
IMP_SCORE,4695,GO:0099081,1.3384e-01,3.0400e+02
IMP_SCORE,4696,GO:0022804,1.3382e-01,1.7400e+02
IMP_SCORE,4697,GO:0034109,1.3382e-01,6.1000e+01
IMP_SCORE,4698,GO:0009897,1.3380e-01,1.7100e+02
IMP_SCORE,4699,GO:0016641,1.3371e-01,2.0000e+01
IMP_SCORE,4700,GO:0006629,1.3371e-01,4.1500e+02
IMP_SCORE,4701,GO:0035257,1.3370e-01,5.5000e+01
IMP_SCORE,4702,GO:0042738,1.3369e-01,7.0000e+00
IMP_SCORE,4703,GO:0022884,1.3369e-01,8.0000e+00
IMP_SCORE,4704,GO:0002863,1.3369e-01,9.0000e+00
IMP_SCORE,4705,GO:0044827,1.3368e-01,3.0000e+00
IMP_SCORE,4706,GO:0006464,1.3366e-01,5.8700e+02
IMP_SCORE,4707,GO:0051588,1.3361e-01,1.7000e+01
IMP_SCORE,4708,GO:0044453,1.3354e-01,1.3000e+01
IMP_SCORE,4709,GO:0016570,1.3353e-01,9.8000e+01
IMP_SCORE,4710,GO:0090329,1.3351e-01,2.4000e+01
IMP_SCORE,4711,GO:0098655,1.3349e-01,1.4200e+02
IMP_SCORE,4712,GO:0000050,1.3345e-01,8.0000e+00
IMP_SCORE,4713,GO:0004715,1.3342e-01,1.3000e+01
IMP_SCORE,4714,GO:0090575,1.3337e-01,2.3000e+01
IMP_SCORE,4715,GO:0031034,1.3334e-01,1.1000e+01
IMP_SCORE,4716,GO:0071404,1.3330e-01,3.5000e+01
IMP_SCORE,4717,GO:0044249,1.3328e-01,4.8900e+02
IMP_SCORE,4718,GO:0043043,1.3326e-01,7.6000e+01
IMP_SCORE,4719,GO:0050905,1.3324e-01,6.0000e+01
IMP_SCORE,4720,GO:0042462,1.3324e-01,2.6000e+01
IMP_SCORE,4721,GO:0048511,1.3318e-01,1.7000e+02
IMP_SCORE,4722,GO:0046982,1.3315e-01,2.3700e+02
IMP_SCORE,4723,GO:0006878,1.3304e-01,1.5000e+01
IMP_SCORE,4724,GO:0060078,1.3302e-01,3.6000e+01
IMP_SCORE,4725,GO:0044463,1.3301e-01,4.4000e+02
IMP_SCORE,4726,GO:0070233,1.3300e-01,2.5000e+01
IMP_SCORE,4727,GO:0016241,1.3293e-01,5.3000e+01
IMP_SCORE,4728,GO:0045240,1.3288e-01,1.9000e+01
IMP_SCORE,4729,GO:0008206,1.3283e-01,4.1000e+01
IMP_SCORE,4730,GO:0031954,1.3282e-01,1.4000e+01
IMP_SCORE,4731,GO:0045933,1.3282e-01,1.1000e+01
IMP_SCORE,4732,GO:0000963,1.3279e-01,8.0000e+00
IMP_SCORE,4733,GO:0072341,1.3266e-01,8.2000e+01
IMP_SCORE,4734,GO:0006754,1.3266e-01,8.0000e+00
IMP_SCORE,4735,GO:0050807,1.3265e-01,7.2000e+01
IMP_SCORE,4736,GO:0031904,1.3264e-01,4.2000e+01
IMP_SCORE,4737,GO:0033764,1.3259e-01,2.8000e+01
IMP_SCORE,4738,GO:0006302,1.3257e-01,2.6000e+01
IMP_SCORE,4739,GO:0034708,1.3252e-01,4.1000e+01
IMP_SCORE,4740,GO:0006810,1.3248e-01,9.8000e+02
IMP_SCORE,4741,GO:1901215,1.3243e-01,4.1000e+01
IMP_SCORE,4742,GO:0051641,1.3243e-01,5.0900e+02
IMP_SCORE,4743,GO:0035250,1.3241e-01,2.7000e+01
IMP_SCORE,4744,GO:0050878,1.3240e-01,1.4100e+02
IMP_SCORE,4745,GO:0034599,1.3238e-01,4.1000e+01
IMP_SCORE,4746,GO:0018023,1.3237e-01,8.0000e+00
IMP_SCORE,4747,GO:0046425,1.3235e-01,2.3000e+01
IMP_SCORE,4748,GO:0032469,1.3234e-01,9.0000e+00
IMP_SCORE,4749,GO:0034505,1.3234e-01,1.6000e+01
IMP_SCORE,4750,GO:0006508,1.3232e-01,4.2300e+02
IMP_SCORE,4751,GO:0006812,1.3232e-01,2.7500e+02
IMP_SCORE,4752,GO:2001057,1.3230e-01,1.2000e+01
IMP_SCORE,4753,GO:0019904,1.3230e-01,4.4600e+02
IMP_SCORE,4754,GO:0070011,1.3225e-01,3.4900e+02
IMP_SCORE,4755,GO:0030520,1.3220e-01,1.4000e+01
IMP_SCORE,4756,GO:0000375,1.3219e-01,6.3000e+01
IMP_SCORE,4757,GO:0036314,1.3219e-01,2.2000e+01
IMP_SCORE,4758,GO:2001238,1.3218e-01,1.5000e+01
IMP_SCORE,4759,GO:0006996,1.3217e-01,6.8200e+02
IMP_SCORE,4760,GO:0001709,1.3210e-01,1.7000e+01
IMP_SCORE,4761,GO:1900543,1.3205e-01,1.4000e+01
IMP_SCORE,4762,GO:0048538,1.3205e-01,1.1000e+01
IMP_SCORE,4763,GO:0007249,1.3194e-01,4.3000e+01
IMP_SCORE,4764,GO:0035690,1.3193e-01,3.3000e+01
IMP_SCORE,4765,GO:0060538,1.3192e-01,1.2000e+01
IMP_SCORE,4766,GO:0005859,1.3192e-01,2.0000e+01
IMP_SCORE,4767,GO:0090151,1.3190e-01,4.0000e+00
IMP_SCORE,4768,GO:0004722,1.3189e-01,4.7000e+01
IMP_SCORE,4769,GO:0048146,1.3185e-01,2.5000e+01
IMP_SCORE,4770,GO:0099643,1.3184e-01,4.2000e+01
IMP_SCORE,4771,GO:0070647,1.3184e-01,2.4900e+02
IMP_SCORE,4772,GO:0072163,1.3182e-01,2.8000e+01
IMP_SCORE,4773,GO:0032553,1.3180e-01,4.7800e+02
IMP_SCORE,4774,GO:0034637,1.3180e-01,2.2000e+01
IMP_SCORE,4775,GO:0061695,1.3178e-01,3.3000e+01
IMP_SCORE,4776,GO:0009062,1.3178e-01,4.9000e+01
IMP_SCORE,4777,GO:0005509,1.3178e-01,7.6000e+02
IMP_SCORE,4778,GO:0005506,1.3176e-01,1.0900e+02
IMP_SCORE,4779,GO:0030004,1.3173e-01,4.2000e+01
IMP_SCORE,4780,GO:1904062,1.3169e-01,9.7000e+01
IMP_SCORE,4781,GO:2000278,1.3166e-01,2.5000e+01
IMP_SCORE,4782,GO:0016298,1.3159e-01,1.1800e+02
IMP_SCORE,4783,GO:0051606,1.3147e-01,1.3300e+02
IMP_SCORE,4784,GO:0043094,1.3146e-01,2.6000e+01
IMP_SCORE,4785,GO:0015297,1.3144e-01,4.8000e+01
IMP_SCORE,4786,GO:1902305,1.3144e-01,4.9000e+01
IMP_SCORE,4787,GO:0018024,1.3142e-01,8.0000e+00
IMP_SCORE,4788,GO:0008083,1.3140e-01,1.3300e+02
IMP_SCORE,4789,GO:0000976,1.3140e-01,1.3100e+02
IMP_SCORE,4790,GO:0061035,1.3137e-01,3.1000e+01
IMP_SCORE,4791,GO:0044710,1.3137e-01,7.8900e+02
IMP_SCORE,4792,GO:0045777,1.3133e-01,3.1000e+01
IMP_SCORE,4793,GO:0015077,1.3121e-01,1.0700e+02
IMP_SCORE,4794,GO:0000381,1.3120e-01,8.0000e+00
IMP_SCORE,4795,GO:0005876,1.3120e-01,2.4000e+01
IMP_SCORE,4796,GO:2000113,1.3118e-01,1.9700e+02
IMP_SCORE,4797,GO:0022402,1.3117e-01,3.4800e+02
IMP_SCORE,4798,GO:0030529,1.3116e-01,2.6400e+02
IMP_SCORE,4799,GO:0007156,1.3114e-01,1.0900e+02
IMP_SCORE,4800,GO:0051188,1.3104e-01,1.0000e+02
IMP_SCORE,4801,GO:0017147,1.3104e-01,2.2000e+01
IMP_SCORE,4802,GO:0072202,1.3103e-01,1.0000e+01
IMP_SCORE,4803,GO:0007608,1.3096e-01,3.5000e+01
IMP_SCORE,4804,GO:0046638,1.3087e-01,1.7000e+01
IMP_SCORE,4805,GO:0031293,1.3087e-01,1.9000e+01
IMP_SCORE,4806,GO:0048514,1.3083e-01,1.6000e+01
IMP_SCORE,4807,GO:0071702,1.3082e-01,5.6100e+02
IMP_SCORE,4808,GO:0044409,1.3081e-01,6.0000e+01
IMP_SCORE,4809,GO:0003779,1.3081e-01,3.4000e+02
IMP_SCORE,4810,GO:0022838,1.3080e-01,1.3700e+02
IMP_SCORE,4811,GO:0048240,1.3076e-01,8.0000e+00
IMP_SCORE,4812,GO:0006486,1.3071e-01,9.3000e+01
IMP_SCORE,4813,GO:0098656,1.3069e-01,9.0000e+01
IMP_SCORE,4814,GO:0061458,1.3068e-01,1.1000e+01
IMP_SCORE,4815,GO:0002548,1.3066e-01,2.1000e+01
IMP_SCORE,4816,GO:0010324,1.3064e-01,4.3000e+01
IMP_SCORE,4817,GO:0046856,1.3062e-01,1.6000e+01
IMP_SCORE,4818,GO:0046475,1.3058e-01,8.0000e+00
IMP_SCORE,4819,GO:0007586,1.3056e-01,9.4000e+01
IMP_SCORE,4820,GO:0051645,1.3053e-01,9.0000e+00
IMP_SCORE,4821,GO:0001012,1.3049e-01,9.7000e+01
IMP_SCORE,4822,GO:0071773,1.3049e-01,1.1000e+01
IMP_SCORE,4823,GO:0035305,1.3047e-01,6.8000e+01
IMP_SCORE,4824,GO:0046939,1.3046e-01,2.3000e+01
IMP_SCORE,4825,GO:0015697,1.3045e-01,9.0000e+00
IMP_SCORE,4826,GO:0071616,1.3041e-01,5.2000e+01
IMP_SCORE,4827,GO:0046700,1.3041e-01,9.3000e+01
IMP_SCORE,4828,GO:1901186,1.3039e-01,1.0000e+01
IMP_SCORE,4829,GO:0052745,1.3035e-01,1.9000e+01
IMP_SCORE,4830,GO:0003690,1.3028e-01,1.5300e+02
IMP_SCORE,4831,GO:0010642,1.3027e-01,1.1000e+01
IMP_SCORE,4832,GO:1990837,1.3021e-01,1.4800e+02
IMP_SCORE,4833,GO:0016032,1.3021e-01,2.5700e+02
IMP_SCORE,4834,GO:0048646,1.3020e-01,2.8500e+02
IMP_SCORE,4835,GO:0051540,1.3019e-01,5.6000e+01
IMP_SCORE,4836,GO:1901687,1.3018e-01,2.5000e+01
IMP_SCORE,4837,GO:0098602,1.3017e-01,1.7100e+02
IMP_SCORE,4838,GO:0051963,1.3013e-01,5.1000e+01
IMP_SCORE,4839,GO:0017048,1.3010e-01,6.3000e+01
IMP_SCORE,4840,GO:0071704,1.3004e-01,8.9800e+02
IMP_SCORE,4841,GO:0007600,1.2999e-01,2.8800e+02
IMP_SCORE,4842,GO:0001580,1.2994e-01,2.5000e+01
IMP_SCORE,4843,GO:0005871,1.2988e-01,3.7000e+01
IMP_SCORE,4844,GO:0016788,1.2987e-01,4.6200e+02
IMP_SCORE,4845,GO:0001608,1.2985e-01,2.2000e+01
IMP_SCORE,4846,GO:0022618,1.2984e-01,8.5000e+01
IMP_SCORE,4847,GO:0043902,1.2983e-01,5.1000e+01
IMP_SCORE,4848,GO:0043087,1.2982e-01,2.5700e+02
IMP_SCORE,4849,GO:0005402,1.2982e-01,1.2000e+01
IMP_SCORE,4850,GO:1902166,1.2981e-01,1.0000e+01
IMP_SCORE,4851,GO:0016324,1.2980e-01,2.1600e+02
IMP_SCORE,4852,GO:0022890,1.2979e-01,1.7300e+02
IMP_SCORE,4853,GO:0034220,1.2975e-01,2.2100e+02
IMP_SCORE,4854,GO:0017158,1.2970e-01,3.9000e+01
IMP_SCORE,4855,GO:0003774,1.2969e-01,6.7000e+01
IMP_SCORE,4856,GO:0045622,1.2961e-01,1.2000e+01
IMP_SCORE,4857,GO:0061620,1.2957e-01,1.4000e+01
IMP_SCORE,4858,GO:0071480,1.2954e-01,1.2000e+01
IMP_SCORE,4859,GO:0006816,1.2951e-01,9.5000e+01
IMP_SCORE,4860,GO:0006768,1.2949e-01,7.0000e+00
IMP_SCORE,4861,GO:0031323,1.2940e-01,6.0600e+02
IMP_SCORE,4862,GO:0061436,1.2933e-01,9.0000e+00
IMP_SCORE,4863,GO:0006626,1.2931e-01,8.0000e+00
IMP_SCORE,4864,GO:0035176,1.2929e-01,4.3000e+01
IMP_SCORE,4865,GO:0045927,1.2927e-01,5.8000e+01
IMP_SCORE,4866,GO:0071822,1.2924e-01,4.3700e+02
IMP_SCORE,4867,GO:0043413,1.2922e-01,9.1000e+01
IMP_SCORE,4868,GO:0034332,1.2916e-01,4.7000e+01
IMP_SCORE,4869,GO:0016820,1.2913e-01,5.1000e+01
IMP_SCORE,4870,GO:0098878,1.2908e-01,2.3000e+01
IMP_SCORE,4871,GO:0046942,1.2908e-01,9.4000e+01
IMP_SCORE,4872,GO:0003407,1.2903e-01,9.0000e+00
IMP_SCORE,4873,GO:0090153,1.2899e-01,5.0000e+00
IMP_SCORE,4874,GO:0008233,1.2898e-01,3.8000e+02
IMP_SCORE,4875,GO:0032988,1.2898e-01,9.0000e+00
IMP_SCORE,4876,GO:0001776,1.2896e-01,2.5000e+01
IMP_SCORE,4877,GO:0005576,1.2895e-01,1.4780e+03
IMP_SCORE,4878,GO:0043473,1.2892e-01,2.2000e+01
IMP_SCORE,4879,GO:0046483,1.2889e-01,4.8500e+02
IMP_SCORE,4880,GO:0048598,1.2885e-01,1.6700e+02
IMP_SCORE,4881,GO:0035337,1.2875e-01,4.5000e+01
IMP_SCORE,4882,GO:0002065,1.2874e-01,1.2000e+01
IMP_SCORE,4883,GO:0035914,1.2871e-01,3.4000e+01
IMP_SCORE,4884,GO:0032040,1.2871e-01,9.0000e+00
IMP_SCORE,4885,GO:1990380,1.2866e-01,2.0000e+01
IMP_SCORE,4886,GO:0051149,1.2865e-01,5.0000e+01
IMP_SCORE,4887,GO:0000775,1.2863e-01,4.4000e+01
IMP_SCORE,4888,GO:0006412,1.2860e-01,5.0000e+01
IMP_SCORE,4889,GO:0097576,1.2855e-01,2.4000e+01
IMP_SCORE,4890,GO:0005801,1.2849e-01,3.0000e+01
IMP_SCORE,4891,GO:0030858,1.2849e-01,3.4000e+01
IMP_SCORE,4892,GO:0007596,1.2847e-01,7.5000e+01
IMP_SCORE,4893,GO:0042474,1.2843e-01,9.0000e+00
IMP_SCORE,4894,GO:0015748,1.2843e-01,3.6000e+01
IMP_SCORE,4895,GO:0016903,1.2839e-01,8.9000e+01
IMP_SCORE,4896,GO:0006415,1.2836e-01,2.8000e+01
IMP_SCORE,4897,GO:0019222,1.2832e-01,7.2000e+02
IMP_SCORE,4898,GO:0000413,1.2829e-01,2.9000e+01
IMP_SCORE,4899,GO:0042742,1.2828e-01,9.4000e+01
IMP_SCORE,4900,GO:0030728,1.2822e-01,9.0000e+00
IMP_SCORE,4901,GO:0019372,1.2819e-01,1.8000e+01
IMP_SCORE,4902,GO:0001708,1.2813e-01,1.6000e+01
IMP_SCORE,4903,GO:0090083,1.2813e-01,1.8000e+01
IMP_SCORE,4904,GO:0045132,1.2812e-01,3.0000e+00
IMP_SCORE,4905,GO:0001533,1.2808e-01,4.7000e+01
IMP_SCORE,4906,GO:0005244,1.2806e-01,8.5000e+01
IMP_SCORE,4907,GO:0035869,1.2805e-01,3.7000e+01
IMP_SCORE,4908,GO:0016877,1.2801e-01,2.9000e+01
IMP_SCORE,4909,GO:0015238,1.2785e-01,1.0000e+01
IMP_SCORE,4910,GO:0071010,1.2784e-01,8.0000e+00
IMP_SCORE,4911,GO:0005975,1.2779e-01,2.9200e+02
IMP_SCORE,4912,GO:0010043,1.2779e-01,7.6000e+01
IMP_SCORE,4913,GO:0070717,1.2772e-01,6.0000e+00
IMP_SCORE,4914,GO:0009409,1.2764e-01,2.6000e+01
IMP_SCORE,4915,GO:0099516,1.2757e-01,4.3000e+01
IMP_SCORE,4916,GO:0002285,1.2755e-01,3.6000e+01
IMP_SCORE,4917,GO:0046173,1.2754e-01,3.1000e+01
IMP_SCORE,4918,GO:0034979,1.2754e-01,5.0000e+00
IMP_SCORE,4919,GO:0042795,1.2748e-01,1.8000e+01
IMP_SCORE,4920,GO:0030889,1.2744e-01,3.0000e+00
IMP_SCORE,4921,GO:0042451,1.2743e-01,1.0000e+01
IMP_SCORE,4922,GO:0071377,1.2730e-01,2.0000e+01
IMP_SCORE,4923,GO:1905954,1.2719e-01,2.3000e+01
IMP_SCORE,4924,GO:0007019,1.2719e-01,4.0000e+00
IMP_SCORE,4925,GO:0022803,1.2718e-01,1.7100e+02
IMP_SCORE,4926,GO:0051494,1.2714e-01,4.6000e+01
IMP_SCORE,4927,GO:0004190,1.2713e-01,4.5000e+01
IMP_SCORE,4928,GO:0042770,1.2713e-01,2.8000e+01
IMP_SCORE,4929,GO:0072677,1.2712e-01,5.0000e+00
IMP_SCORE,4930,GO:0031267,1.2707e-01,1.9700e+02
IMP_SCORE,4931,GO:0047617,1.2700e-01,1.1000e+01
IMP_SCORE,4932,GO:0007219,1.2697e-01,3.4000e+01
IMP_SCORE,4933,GO:0031012,1.2697e-01,4.0000e+02
IMP_SCORE,4934,GO:0040029,1.2695e-01,6.6000e+01
IMP_SCORE,4935,GO:0031055,1.2693e-01,9.0000e+00
IMP_SCORE,4936,GO:0015629,1.2689e-01,1.3000e+02
IMP_SCORE,4937,GO:0046635,1.2688e-01,2.5000e+01
IMP_SCORE,4938,GO:0001784,1.2684e-01,1.1000e+01
IMP_SCORE,4939,GO:0045947,1.2681e-01,2.6000e+01
IMP_SCORE,4940,GO:0071339,1.2678e-01,9.0000e+00
IMP_SCORE,4941,GO:1904667,1.2675e-01,8.0000e+00
IMP_SCORE,4942,GO:0098661,1.2674e-01,6.7000e+01
IMP_SCORE,4943,GO:0000082,1.2673e-01,3.3000e+01
IMP_SCORE,4944,GO:0007130,1.2672e-01,8.0000e+00
IMP_SCORE,4945,GO:0070234,1.2670e-01,2.0000e+00
IMP_SCORE,4946,GO:0016226,1.2667e-01,2.6000e+01
IMP_SCORE,4947,GO:0032755,1.2659e-01,1.9000e+01
IMP_SCORE,4948,GO:0010656,1.2651e-01,6.0000e+00
IMP_SCORE,4949,GO:0008392,1.2644e-01,1.1000e+01
IMP_SCORE,4950,GO:0031113,1.2634e-01,1.0000e+01
IMP_SCORE,4951,GO:0061572,1.2618e-01,3.6000e+01
IMP_SCORE,4952,GO:0046174,1.2616e-01,9.0000e+00
IMP_SCORE,4953,GO:0030101,1.2612e-01,2.8000e+01
IMP_SCORE,4954,GO:0071108,1.2612e-01,3.7000e+01
IMP_SCORE,4955,GO:0035666,1.2612e-01,1.0000e+01
IMP_SCORE,4956,GO:0015698,1.2610e-01,9.9000e+01
IMP_SCORE,4957,GO:0042592,1.2610e-01,4.2100e+02
IMP_SCORE,4958,GO:0001882,1.2607e-01,1.7400e+02
IMP_SCORE,4959,GO:2000269,1.2606e-01,8.0000e+00
IMP_SCORE,4960,GO:0004725,1.2604e-01,5.9000e+01
IMP_SCORE,4961,GO:0004518,1.2603e-01,8.2000e+01
IMP_SCORE,4962,GO:0003712,1.2601e-01,2.0500e+02
IMP_SCORE,4963,GO:0046931,1.2597e-01,3.0000e+00
IMP_SCORE,4964,GO:0090169,1.2591e-01,2.0000e+00
IMP_SCORE,4965,GO:0008333,1.2589e-01,1.7000e+01
IMP_SCORE,4966,GO:0006590,1.2587e-01,9.0000e+00
IMP_SCORE,4967,GO:0016817,1.2584e-01,3.2800e+02
IMP_SCORE,4968,GO:0033089,1.2576e-01,1.0000e+01
IMP_SCORE,4969,GO:0099003,1.2574e-01,3.6000e+01
IMP_SCORE,4970,GO:0002320,1.2571e-01,7.0000e+00
IMP_SCORE,4971,GO:0019725,1.2565e-01,2.0700e+02
IMP_SCORE,4972,GO:0044700,1.2563e-01,2.9300e+02
IMP_SCORE,4973,GO:0045639,1.2562e-01,2.5000e+01
IMP_SCORE,4974,GO:0004197,1.2562e-01,6.7000e+01
IMP_SCORE,4975,GO:1903322,1.2560e-01,3.6000e+01
IMP_SCORE,4976,GO:0030554,1.2558e-01,4.1900e+02
IMP_SCORE,4977,GO:0070003,1.2555e-01,2.4000e+01
IMP_SCORE,4978,GO:0046620,1.2549e-01,9.0000e+00
IMP_SCORE,4979,GO:0019674,1.2547e-01,3.4000e+01
IMP_SCORE,4980,GO:0009235,1.2547e-01,1.7000e+01
IMP_SCORE,4981,GO:0010463,1.2544e-01,1.4000e+01
IMP_SCORE,4982,GO:0030674,1.2542e-01,9.3000e+01
IMP_SCORE,4983,GO:0006401,1.2539e-01,5.7000e+01
IMP_SCORE,4984,GO:0001657,1.2537e-01,2.6000e+01
IMP_SCORE,4985,GO:2001239,1.2532e-01,3.5000e+01
IMP_SCORE,4986,GO:0008643,1.2527e-01,6.1000e+01
IMP_SCORE,4987,GO:1902904,1.2527e-01,3.9000e+01
IMP_SCORE,4988,GO:0045579,1.2526e-01,4.0000e+00
IMP_SCORE,4989,GO:0097200,1.2526e-01,2.9000e+01
IMP_SCORE,4990,GO:0009067,1.2518e-01,1.8000e+01
IMP_SCORE,4991,GO:0009309,1.2516e-01,1.9000e+01
IMP_SCORE,4992,GO:1904949,1.2511e-01,2.0000e+01
IMP_SCORE,4993,GO:0006892,1.2508e-01,4.9000e+01
IMP_SCORE,4994,GO:0003091,1.2502e-01,2.3000e+01
IMP_SCORE,4995,GO:0051171,1.2493e-01,4.2400e+02
IMP_SCORE,4996,GO:0016917,1.2489e-01,1.7000e+01
IMP_SCORE,4997,GO:2000272,1.2488e-01,1.0000e+01
IMP_SCORE,4998,GO:0005262,1.2482e-01,4.1000e+01
IMP_SCORE,4999,GO:0008289,1.2481e-01,5.6300e+02
IMP_SCORE,5000,GO:0009123,1.2480e-01,6.3000e+01
IMP_SCORE,5001,GO:2000573,1.2469e-01,2.7000e+01
IMP_SCORE,5002,GO:0051053,1.2468e-01,3.7000e+01
IMP_SCORE,5003,GO:0033141,1.2461e-01,3.0000e+00
IMP_SCORE,5004,GO:0002292,1.2459e-01,6.0000e+00
IMP_SCORE,5005,GO:0006753,1.2458e-01,1.1000e+02
IMP_SCORE,5006,GO:1901571,1.2457e-01,1.4000e+01
IMP_SCORE,5007,GO:0030695,1.2455e-01,1.7300e+02
IMP_SCORE,5008,GO:0004930,1.2453e-01,1.9300e+02
IMP_SCORE,5009,GO:0050909,1.2451e-01,1.8000e+01
IMP_SCORE,5010,GO:0016607,1.2449e-01,2.3100e+02
IMP_SCORE,5011,GO:0033044,1.2446e-01,5.9000e+01
IMP_SCORE,5012,GO:0030320,1.2441e-01,7.0000e+00
IMP_SCORE,5013,GO:0097659,1.2430e-01,1.8500e+02
IMP_SCORE,5014,GO:0016671,1.2429e-01,6.0000e+00
IMP_SCORE,5015,GO:0016307,1.2423e-01,4.0000e+01
IMP_SCORE,5016,GO:0051651,1.2415e-01,4.5000e+01
IMP_SCORE,5017,GO:0060317,1.2415e-01,1.7000e+01
IMP_SCORE,5018,GO:2000209,1.2410e-01,9.0000e+00
IMP_SCORE,5019,GO:0071398,1.2407e-01,1.6000e+01
IMP_SCORE,5020,GO:0032026,1.2407e-01,1.7000e+01
IMP_SCORE,5021,GO:0045211,1.2399e-01,1.3500e+02
IMP_SCORE,5022,GO:0001956,1.2399e-01,9.0000e+00
IMP_SCORE,5023,GO:0001953,1.2398e-01,2.8000e+01
IMP_SCORE,5024,GO:0035584,1.2397e-01,6.0000e+00
IMP_SCORE,5025,GO:0008406,1.2396e-01,2.8000e+01
IMP_SCORE,5026,GO:0045762,1.2393e-01,1.0000e+01
IMP_SCORE,5027,GO:0008655,1.2388e-01,1.0000e+01
IMP_SCORE,5028,GO:0007569,1.2387e-01,1.1000e+01
IMP_SCORE,5029,GO:1903573,1.2386e-01,7.0000e+00
IMP_SCORE,5030,GO:0005355,1.2384e-01,1.9000e+01
IMP_SCORE,5031,GO:0048608,1.2381e-01,6.0000e+01
IMP_SCORE,5032,GO:2000779,1.2376e-01,9.0000e+00
IMP_SCORE,5033,GO:1905269,1.2375e-01,2.5000e+01
IMP_SCORE,5034,GO:0004312,1.2374e-01,2.0000e+01
IMP_SCORE,5035,GO:0009154,1.2374e-01,1.0000e+01
IMP_SCORE,5036,GO:0035588,1.2370e-01,2.4000e+01
IMP_SCORE,5037,GO:0046634,1.2366e-01,1.5000e+01
IMP_SCORE,5038,GO:0042165,1.2365e-01,2.2000e+01
IMP_SCORE,5039,GO:0008093,1.2351e-01,9.0000e+00
IMP_SCORE,5040,GO:1903830,1.2338e-01,2.3000e+01
IMP_SCORE,5041,GO:0031929,1.2331e-01,3.0000e+00
IMP_SCORE,5042,GO:0045685,1.2330e-01,3.2000e+01
IMP_SCORE,5043,GO:0060119,1.2329e-01,2.4000e+01
IMP_SCORE,5044,GO:0000159,1.2328e-01,3.9000e+01
IMP_SCORE,5045,GO:0019866,1.2326e-01,2.4500e+02
IMP_SCORE,5046,GO:0014706,1.2324e-01,2.1000e+01
IMP_SCORE,5047,GO:0072531,1.2322e-01,1.0000e+01
IMP_SCORE,5048,GO:0006974,1.2315e-01,1.9500e+02
IMP_SCORE,5049,GO:0009295,1.2314e-01,3.2000e+01
IMP_SCORE,5050,GO:0097340,1.2311e-01,3.0000e+00
IMP_SCORE,5051,GO:0030148,1.2310e-01,6.4000e+01
IMP_SCORE,5052,GO:0015145,1.2305e-01,1.7000e+01
IMP_SCORE,5053,GO:0042157,1.2301e-01,4.9000e+01
IMP_SCORE,5054,GO:0006396,1.2300e-01,2.2900e+02
IMP_SCORE,5055,GO:0035295,1.2291e-01,6.8000e+01
IMP_SCORE,5056,GO:0016831,1.2289e-01,3.5000e+01
IMP_SCORE,5057,GO:0051155,1.2286e-01,1.8000e+01
IMP_SCORE,5058,GO:0055078,1.2285e-01,1.2000e+01
IMP_SCORE,5059,GO:2000811,1.2285e-01,5.0000e+00
IMP_SCORE,5060,GO:0043518,1.2280e-01,1.6000e+01
IMP_SCORE,5061,GO:0002102,1.2278e-01,3.3000e+01
IMP_SCORE,5062,GO:0005351,1.2278e-01,1.5000e+01
IMP_SCORE,5063,GO:0032508,1.2277e-01,1.3000e+01
IMP_SCORE,5064,GO:0016462,1.2276e-01,2.7900e+02
IMP_SCORE,5065,GO:2001259,1.2270e-01,1.7000e+01
IMP_SCORE,5066,GO:0006704,1.2267e-01,8.0000e+00
IMP_SCORE,5067,GO:0044403,1.2267e-01,2.5300e+02
IMP_SCORE,5068,GO:0060142,1.2264e-01,2.2000e+01
IMP_SCORE,5069,GO:0015711,1.2264e-01,1.7300e+02
IMP_SCORE,5070,GO:0001968,1.2262e-01,2.9000e+01
IMP_SCORE,5071,GO:0048599,1.2256e-01,1.0000e+00
IMP_SCORE,5072,GO:2000508,1.2256e-01,1.0000e+00
IMP_SCORE,5073,GO:0032041,1.2256e-01,1.0000e+00
IMP_SCORE,5074,GO:0006983,1.2256e-01,1.0000e+00
IMP_SCORE,5075,GO:0043276,1.2256e-01,1.0000e+00
IMP_SCORE,5076,GO:0034645,1.2252e-01,2.4000e+02
IMP_SCORE,5077,GO:0048193,1.2249e-01,1.4600e+02
IMP_SCORE,5078,GO:0006259,1.2246e-01,2.1500e+02
IMP_SCORE,5079,GO:0098796,1.2242e-01,2.8800e+02
IMP_SCORE,5080,GO:0034969,1.2233e-01,2.5000e+01
IMP_SCORE,5081,GO:0006570,1.2231e-01,2.6000e+01
IMP_SCORE,5082,GO:0032154,1.2228e-01,5.2000e+01
IMP_SCORE,5083,GO:0006575,1.2220e-01,1.0900e+02
IMP_SCORE,5084,GO:1903429,1.2216e-01,1.4000e+01
IMP_SCORE,5085,GO:0070166,1.2205e-01,3.0000e+00
IMP_SCORE,5086,GO:0046456,1.2204e-01,2.1000e+01
IMP_SCORE,5087,GO:0009790,1.2203e-01,8.0000e+01
IMP_SCORE,5088,GO:1902074,1.2200e-01,1.3000e+01
IMP_SCORE,5089,GO:0048609,1.2196e-01,2.9800e+02
IMP_SCORE,5090,GO:0022008,1.2190e-01,3.3000e+01
IMP_SCORE,5091,GO:0072529,1.2188e-01,1.7000e+01
IMP_SCORE,5092,GO:0008239,1.2184e-01,3.1000e+01
IMP_SCORE,5093,GO:0051532,1.2173e-01,1.1000e+01
IMP_SCORE,5094,GO:0006289,1.2165e-01,1.5000e+01
IMP_SCORE,5095,GO:0018149,1.2160e-01,3.2000e+01
IMP_SCORE,5096,GO:0006470,1.2149e-01,8.6000e+01
IMP_SCORE,5097,GO:0004540,1.2144e-01,6.4000e+01
IMP_SCORE,5098,GO:0042886,1.2144e-01,3.7500e+02
IMP_SCORE,5099,GO:1901570,1.2141e-01,2.9000e+01
IMP_SCORE,5100,GO:0032722,1.2134e-01,3.1000e+01
IMP_SCORE,5101,GO:0034098,1.2130e-01,9.0000e+00
IMP_SCORE,5102,GO:0055080,1.2127e-01,1.6000e+02
IMP_SCORE,5103,GO:0001886,1.2126e-01,9.0000e+00
IMP_SCORE,5104,GO:0046622,1.2121e-01,3.0000e+00
IMP_SCORE,5105,GO:0031032,1.2119e-01,4.9000e+01
IMP_SCORE,5106,GO:0006450,1.2113e-01,2.3000e+01
IMP_SCORE,5107,GO:0016114,1.2110e-01,1.0000e+01
IMP_SCORE,5108,GO:0071682,1.2108e-01,8.0000e+00
IMP_SCORE,5109,GO:0002823,1.2103e-01,1.4000e+01
IMP_SCORE,5110,GO:1902589,1.2085e-01,3.1900e+02
IMP_SCORE,5111,GO:0001104,1.2085e-01,3.6000e+01
IMP_SCORE,5112,GO:2000831,1.2080e-01,1.2000e+01
IMP_SCORE,5113,GO:0070168,1.2079e-01,1.1000e+01
IMP_SCORE,5114,GO:0048365,1.2078e-01,2.6000e+01
IMP_SCORE,5115,GO:0001682,1.2070e-01,4.0000e+00
IMP_SCORE,5116,GO:0032456,1.2067e-01,1.9000e+01
IMP_SCORE,5117,GO:1903845,1.2066e-01,1.8000e+01
IMP_SCORE,5118,GO:1903955,1.2052e-01,3.9000e+01
IMP_SCORE,5119,GO:0015893,1.2051e-01,1.4000e+01
IMP_SCORE,5120,GO:0031667,1.2048e-01,1.1500e+02
IMP_SCORE,5121,GO:0021955,1.2035e-01,2.0000e+01
IMP_SCORE,5122,GO:0035640,1.2035e-01,2.0000e+01
IMP_SCORE,5123,GO:0044707,1.2029e-01,8.5900e+02
IMP_SCORE,5124,GO:0004519,1.2023e-01,8.3000e+01
IMP_SCORE,5125,GO:0010631,1.2021e-01,5.4000e+01
IMP_SCORE,5126,GO:0045931,1.2008e-01,2.6000e+01
IMP_SCORE,5127,GO:0000145,1.2004e-01,1.6000e+01
IMP_SCORE,5128,GO:0046888,1.2004e-01,1.5000e+01
IMP_SCORE,5129,GO:0008324,1.2004e-01,2.3900e+02
IMP_SCORE,5130,GO:0050727,1.1998e-01,9.7000e+01
IMP_SCORE,5131,GO:0044772,1.1995e-01,9.7000e+01
IMP_SCORE,5132,GO:0010447,1.1987e-01,1.3000e+01
IMP_SCORE,5133,GO:0016327,1.1986e-01,5.3000e+01
IMP_SCORE,5134,GO:0002312,1.1983e-01,1.3000e+01
IMP_SCORE,5135,GO:0016604,1.1978e-01,3.8100e+02
IMP_SCORE,5136,GO:0009259,1.1975e-01,7.6000e+01
IMP_SCORE,5137,GO:0042711,1.1974e-01,1.9000e+01
IMP_SCORE,5138,GO:0022625,1.1972e-01,1.5000e+01
IMP_SCORE,5139,GO:0006295,1.1968e-01,1.0000e+01
IMP_SCORE,5140,GO:0006488,1.1968e-01,8.0000e+00
IMP_SCORE,5141,GO:0048247,1.1965e-01,2.7000e+01
IMP_SCORE,5142,GO:0046906,1.1964e-01,9.4000e+01
IMP_SCORE,5143,GO:1904292,1.1958e-01,9.0000e+00
IMP_SCORE,5144,GO:0007283,1.1956e-01,2.1600e+02
IMP_SCORE,5145,GO:0009953,1.1946e-01,3.5000e+01
IMP_SCORE,5146,GO:0031430,1.1944e-01,3.6000e+01
IMP_SCORE,5147,GO:0005537,1.1943e-01,3.3000e+01
IMP_SCORE,5148,GO:0005326,1.1942e-01,1.0000e+01
IMP_SCORE,5149,GO:0031033,1.1936e-01,1.4000e+01
IMP_SCORE,5150,GO:0005923,1.1922e-01,1.5100e+02
IMP_SCORE,5151,GO:1901360,1.1920e-01,4.5900e+02
IMP_SCORE,5152,GO:0044236,1.1920e-01,4.4000e+01
IMP_SCORE,5153,GO:0001161,1.1917e-01,5.0000e+00
IMP_SCORE,5154,GO:0034249,1.1917e-01,5.2000e+01
IMP_SCORE,5155,GO:0006511,1.1915e-01,9.7000e+01
IMP_SCORE,5156,GO:0098869,1.1915e-01,8.6000e+01
IMP_SCORE,5157,GO:0090501,1.1909e-01,6.7000e+01
IMP_SCORE,5158,GO:0001076,1.1908e-01,5.3000e+01
IMP_SCORE,5159,GO:0051453,1.1908e-01,4.8000e+01
IMP_SCORE,5160,GO:0031300,1.1906e-01,1.1100e+02
IMP_SCORE,5161,GO:0086091,1.1901e-01,1.0000e+01
IMP_SCORE,5162,GO:0016818,1.1898e-01,2.6700e+02
IMP_SCORE,5163,GO:0042476,1.1896e-01,6.7000e+01
IMP_SCORE,5164,GO:0050817,1.1887e-01,8.7000e+01
IMP_SCORE,5165,GO:0016405,1.1884e-01,1.5000e+01
IMP_SCORE,5166,GO:0070491,1.1884e-01,2.1000e+01
IMP_SCORE,5167,GO:0048854,1.1879e-01,3.0000e+00
IMP_SCORE,5168,GO:0003299,1.1878e-01,3.0000e+00
IMP_SCORE,5169,GO:0007605,1.1875e-01,1.3600e+02
IMP_SCORE,5170,GO:0033598,1.1868e-01,1.1000e+01
IMP_SCORE,5171,GO:0009913,1.1865e-01,3.8000e+01
IMP_SCORE,5172,GO:0045761,1.1865e-01,8.0000e+00
IMP_SCORE,5173,GO:0051196,1.1860e-01,1.0000e+01
IMP_SCORE,5174,GO:0099500,1.1860e-01,1.3000e+01
IMP_SCORE,5175,GO:0000578,1.1856e-01,1.5000e+01
IMP_SCORE,5176,GO:0007342,1.1854e-01,2.2000e+01
IMP_SCORE,5177,GO:0046164,1.1847e-01,4.0000e+01
IMP_SCORE,5178,GO:0002066,1.1833e-01,1.6000e+01
IMP_SCORE,5179,GO:0021680,1.1833e-01,1.1000e+01
IMP_SCORE,5180,GO:0046873,1.1813e-01,1.5800e+02
IMP_SCORE,5181,GO:0042169,1.1810e-01,2.5000e+01
IMP_SCORE,5182,GO:0015695,1.1810e-01,1.5000e+01
IMP_SCORE,5183,GO:0042461,1.1805e-01,2.2000e+01
IMP_SCORE,5184,GO:0045955,1.1802e-01,2.4000e+01
IMP_SCORE,5185,GO:0000209,1.1800e-01,7.7000e+01
IMP_SCORE,5186,GO:0044451,1.1799e-01,4.1900e+02
IMP_SCORE,5187,GO:0090734,1.1796e-01,1.5000e+01
IMP_SCORE,5188,GO:0009617,1.1787e-01,1.0100e+02
IMP_SCORE,5189,GO:0043484,1.1785e-01,3.2000e+01
IMP_SCORE,5190,GO:0006073,1.1780e-01,2.2000e+01
IMP_SCORE,5191,GO:0015266,1.1779e-01,8.0000e+00
IMP_SCORE,5192,GO:0008235,1.1773e-01,5.6000e+01
IMP_SCORE,5193,GO:0044788,1.1764e-01,1.6000e+01
IMP_SCORE,5194,GO:0039703,1.1763e-01,5.0000e+00
IMP_SCORE,5195,GO:0002643,1.1756e-01,1.6000e+01
IMP_SCORE,5196,GO:0008202,1.1749e-01,1.0300e+02
IMP_SCORE,5197,GO:0097517,1.1747e-01,3.0000e+01
IMP_SCORE,5198,GO:0001673,1.1746e-01,1.0000e+01
IMP_SCORE,5199,GO:0000118,1.1734e-01,2.7000e+01
IMP_SCORE,5200,GO:0015179,1.1733e-01,3.6000e+01
IMP_SCORE,5201,GO:0005215,1.1732e-01,4.6600e+02
IMP_SCORE,5202,GO:0045333,1.1732e-01,1.8000e+01
IMP_SCORE,5203,GO:0032984,1.1727e-01,5.3000e+01
IMP_SCORE,5204,GO:1903305,1.1724e-01,5.5000e+01
IMP_SCORE,5205,GO:0035589,1.1722e-01,3.0000e+01
IMP_SCORE,5206,GO:0070085,1.1721e-01,1.0100e+02
IMP_SCORE,5207,GO:0007216,1.1719e-01,1.1000e+01
IMP_SCORE,5208,GO:0015296,1.1718e-01,2.1000e+01
IMP_SCORE,5209,GO:0005096,1.1717e-01,1.8200e+02
IMP_SCORE,5210,GO:0050974,1.1707e-01,1.3000e+01
IMP_SCORE,5211,GO:0006694,1.1704e-01,7.0000e+01
IMP_SCORE,5212,GO:0070306,1.1700e-01,5.0000e+00
IMP_SCORE,5213,GO:0009755,1.1700e-01,6.3000e+01
IMP_SCORE,5214,GO:0016197,1.1699e-01,1.4000e+02
IMP_SCORE,5215,GO:0003382,1.1695e-01,1.5000e+01
IMP_SCORE,5216,GO:0003824,1.1693e-01,1.4940e+03
IMP_SCORE,5217,GO:0010212,1.1689e-01,7.1000e+01
IMP_SCORE,5218,GO:0051276,1.1685e-01,1.2200e+02
IMP_SCORE,5219,GO:0015386,1.1684e-01,2.0000e+00
IMP_SCORE,5220,GO:0032588,1.1684e-01,5.2000e+01
IMP_SCORE,5221,GO:0099131,1.1681e-01,1.7000e+01
IMP_SCORE,5222,GO:2000303,1.1675e-01,3.0000e+00
IMP_SCORE,5223,GO:0043161,1.1674e-01,5.0000e+01
IMP_SCORE,5224,GO:0010562,1.1674e-01,1.8500e+02
IMP_SCORE,5225,GO:0000178,1.1674e-01,1.3000e+01
IMP_SCORE,5226,GO:0006706,1.1673e-01,1.9000e+01
IMP_SCORE,5227,GO:0046474,1.1666e-01,9.0000e+01
IMP_SCORE,5228,GO:0032590,1.1660e-01,1.0000e+01
IMP_SCORE,5229,GO:1902188,1.1653e-01,1.2000e+01
IMP_SCORE,5230,GO:0032024,1.1644e-01,2.3000e+01
IMP_SCORE,5231,GO:0015693,1.1643e-01,1.9000e+01
IMP_SCORE,5232,GO:0019319,1.1642e-01,1.9000e+01
IMP_SCORE,5233,GO:0006811,1.1641e-01,4.2800e+02
IMP_SCORE,5234,GO:0043565,1.1637e-01,2.6400e+02
IMP_SCORE,5235,GO:0044464,1.1635e-01,1.1810e+03
IMP_SCORE,5236,GO:0044764,1.1632e-01,2.6500e+02
IMP_SCORE,5237,GO:0050830,1.1632e-01,2.0000e+01
IMP_SCORE,5238,GO:0042975,1.1627e-01,3.0000e+00
IMP_SCORE,5239,GO:0006323,1.1619e-01,9.0000e+00
IMP_SCORE,5240,GO:0051955,1.1619e-01,1.1000e+01
IMP_SCORE,5241,GO:0072079,1.1618e-01,2.0000e+00
IMP_SCORE,5242,GO:0001895,1.1614e-01,4.6000e+01
IMP_SCORE,5243,GO:0006029,1.1613e-01,2.5000e+01
IMP_SCORE,5244,GO:0006362,1.1609e-01,1.3000e+01
IMP_SCORE,5245,GO:0016500,1.1607e-01,1.1000e+01
IMP_SCORE,5246,GO:0030521,1.1604e-01,1.0000e+01
IMP_SCORE,5247,GO:0048311,1.1594e-01,9.0000e+00
IMP_SCORE,5248,GO:0015301,1.1585e-01,3.3000e+01
IMP_SCORE,5249,GO:0003841,1.1577e-01,1.0000e+01
IMP_SCORE,5250,GO:2000027,1.1571e-01,6.2000e+01
IMP_SCORE,5251,GO:0006605,1.1565e-01,7.9000e+01
IMP_SCORE,5252,GO:0005581,1.1564e-01,1.6900e+02
IMP_SCORE,5253,GO:0001754,1.1539e-01,1.0000e+01
IMP_SCORE,5254,GO:0055092,1.1537e-01,1.3000e+01
IMP_SCORE,5255,GO:0015291,1.1536e-01,1.2000e+02
IMP_SCORE,5256,GO:0005048,1.1536e-01,1.6000e+01
IMP_SCORE,5257,GO:0005662,1.1535e-01,1.3000e+01
IMP_SCORE,5258,GO:0051119,1.1520e-01,2.5000e+01
IMP_SCORE,5259,GO:0042623,1.1520e-01,7.5000e+01
IMP_SCORE,5260,GO:0060229,1.1516e-01,4.0000e+00
IMP_SCORE,5261,GO:0006364,1.1516e-01,5.5000e+01
IMP_SCORE,5262,GO:0030800,1.1516e-01,1.8000e+01
IMP_SCORE,5263,GO:0061387,1.1514e-01,3.2000e+01
IMP_SCORE,5264,GO:0097035,1.1512e-01,2.2000e+01
IMP_SCORE,5265,GO:0038024,1.1507e-01,9.7000e+01
IMP_SCORE,5266,GO:0008320,1.1491e-01,1.3000e+01
IMP_SCORE,5267,GO:0050680,1.1485e-01,4.6000e+01
IMP_SCORE,5268,GO:0090662,1.1483e-01,1.8000e+01
IMP_SCORE,5269,GO:0031312,1.1476e-01,4.6000e+01
IMP_SCORE,5270,GO:0006547,1.1475e-01,1.4000e+01
IMP_SCORE,5271,GO:0005536,1.1470e-01,1.6000e+01
IMP_SCORE,5272,GO:0002701,1.1466e-01,9.0000e+00
IMP_SCORE,5273,GO:0030136,1.1454e-01,5.1000e+01
IMP_SCORE,5274,GO:0055085,1.1453e-01,3.8700e+02
IMP_SCORE,5275,GO:0045454,1.1452e-01,4.6000e+01
IMP_SCORE,5276,GO:0030145,1.1440e-01,6.3000e+01
IMP_SCORE,5277,GO:0031398,1.1437e-01,2.1000e+01
IMP_SCORE,5278,GO:0098772,1.1435e-01,5.7500e+02
IMP_SCORE,5279,GO:0005230,1.1423e-01,2.1000e+01
IMP_SCORE,5280,GO:0016798,1.1420e-01,1.2600e+02
IMP_SCORE,5281,GO:0016529,1.1420e-01,3.2000e+01
IMP_SCORE,5282,GO:0004553,1.1420e-01,1.3400e+02
IMP_SCORE,5283,GO:0019003,1.1419e-01,6.4000e+01
IMP_SCORE,5284,GO:0007026,1.1418e-01,1.5000e+01
IMP_SCORE,5285,GO:0010923,1.1411e-01,5.5000e+01
IMP_SCORE,5286,GO:0001701,1.1409e-01,6.6000e+01
IMP_SCORE,5287,GO:0044427,1.1407e-01,2.3900e+02
IMP_SCORE,5288,GO:0045600,1.1406e-01,4.2000e+01
IMP_SCORE,5289,GO:0016796,1.1402e-01,2.2000e+01
IMP_SCORE,5290,GO:0055081,1.1401e-01,1.3000e+01
IMP_SCORE,5291,GO:0000042,1.1393e-01,1.6000e+01
IMP_SCORE,5292,GO:2000310,1.1393e-01,4.0000e+00
IMP_SCORE,5293,GO:0034622,1.1392e-01,2.4400e+02
IMP_SCORE,5294,GO:0006721,1.1390e-01,6.8000e+01
IMP_SCORE,5295,GO:0015293,1.1385e-01,9.5000e+01
IMP_SCORE,5296,GO:0001221,1.1383e-01,9.0000e+00
IMP_SCORE,5297,GO:0004520,1.1372e-01,2.4000e+01
IMP_SCORE,5298,GO:0071025,1.1362e-01,5.0000e+00
IMP_SCORE,5299,GO:0048678,1.1360e-01,1.6000e+01
IMP_SCORE,5300,GO:0030553,1.1350e-01,2.0000e+00
IMP_SCORE,5301,GO:0001067,1.1347e-01,1.5700e+02
IMP_SCORE,5302,GO:0006968,1.1344e-01,1.3300e+02
IMP_SCORE,5303,GO:0043966,1.1344e-01,1.0000e+01
IMP_SCORE,5304,GO:0000788,1.1339e-01,1.2000e+01
IMP_SCORE,5305,GO:0031641,1.1336e-01,1.9000e+01
IMP_SCORE,5306,GO:0006281,1.1336e-01,8.6000e+01
IMP_SCORE,5307,GO:1905037,1.1329e-01,1.6000e+01
IMP_SCORE,5308,GO:0045773,1.1327e-01,1.0000e+01
IMP_SCORE,5309,GO:1901137,1.1326e-01,1.4600e+02
IMP_SCORE,5310,GO:0006094,1.1319e-01,2.5000e+01
IMP_SCORE,5311,GO:0006757,1.1311e-01,1.4000e+01
IMP_SCORE,5312,GO:0045954,1.1308e-01,6.0000e+00
IMP_SCORE,5313,GO:0071392,1.1303e-01,1.9000e+01
IMP_SCORE,5314,GO:0045953,1.1299e-01,6.0000e+00
IMP_SCORE,5315,GO:0004550,1.1296e-01,2.0000e+00
IMP_SCORE,5316,GO:0070861,1.1291e-01,9.0000e+00
IMP_SCORE,5317,GO:0050854,1.1291e-01,3.6000e+01
IMP_SCORE,5318,GO:0001530,1.1291e-01,3.8000e+01
IMP_SCORE,5319,GO:0003333,1.1289e-01,2.9000e+01
IMP_SCORE,5320,GO:0045047,1.1276e-01,1.5000e+01
IMP_SCORE,5321,GO:0051703,1.1276e-01,5.4000e+01
IMP_SCORE,5322,GO:0032717,1.1274e-01,2.7000e+01
IMP_SCORE,5323,GO:0000784,1.1267e-01,3.1000e+01
IMP_SCORE,5324,GO:0006584,1.1264e-01,2.5000e+01
IMP_SCORE,5325,GO:0006906,1.1261e-01,4.0000e+01
IMP_SCORE,5326,GO:0015248,1.1258e-01,1.1000e+01
IMP_SCORE,5327,GO:0005035,1.1256e-01,2.7000e+01
IMP_SCORE,5328,GO:0016805,1.1247e-01,2.0000e+01
IMP_SCORE,5329,GO:0021854,1.1240e-01,4.0000e+00
IMP_SCORE,5330,GO:1901681,1.1240e-01,2.1200e+02
IMP_SCORE,5331,GO:0097201,1.1239e-01,3.0000e+00
IMP_SCORE,5332,GO:0031060,1.1238e-01,1.8000e+01
IMP_SCORE,5333,GO:0002028,1.1235e-01,7.1000e+01
IMP_SCORE,5334,GO:0015992,1.1232e-01,6.6000e+01
IMP_SCORE,5335,GO:0043330,1.1230e-01,2.0000e+01
IMP_SCORE,5336,GO:0009070,1.1226e-01,2.5000e+01
IMP_SCORE,5337,GO:0034032,1.1225e-01,1.8000e+01
IMP_SCORE,5338,GO:0072384,1.1224e-01,2.9000e+01
IMP_SCORE,5339,GO:0009898,1.1222e-01,3.1000e+01
IMP_SCORE,5340,GO:0007187,1.1221e-01,7.8000e+01
IMP_SCORE,5341,GO:0005788,1.1216e-01,1.4600e+02
IMP_SCORE,5342,GO:0004601,1.1213e-01,5.3000e+01
IMP_SCORE,5343,GO:0046716,1.1213e-01,1.0000e+01
IMP_SCORE,5344,GO:0015749,1.1210e-01,3.8000e+01
IMP_SCORE,5345,GO:0030816,1.1208e-01,1.3000e+01
IMP_SCORE,5346,GO:0006325,1.1203e-01,1.8200e+02
IMP_SCORE,5347,GO:0060487,1.1196e-01,4.0000e+00
IMP_SCORE,5348,GO:0019941,1.1187e-01,1.1200e+02
IMP_SCORE,5349,GO:0042044,1.1182e-01,5.5000e+01
IMP_SCORE,5350,GO:0044445,1.1181e-01,8.7000e+01
IMP_SCORE,5351,GO:0033218,1.1179e-01,2.5900e+02
IMP_SCORE,5352,GO:0032391,1.1176e-01,1.7000e+01
IMP_SCORE,5353,GO:0042277,1.1171e-01,2.7100e+02
IMP_SCORE,5354,GO:0050885,1.1169e-01,3.9000e+01
IMP_SCORE,5355,GO:0035282,1.1163e-01,2.0000e+01
IMP_SCORE,5356,GO:0016830,1.1160e-01,3.9000e+01
IMP_SCORE,5357,GO:0007413,1.1157e-01,2.3000e+01
IMP_SCORE,5358,GO:0006518,1.1154e-01,1.4300e+02
IMP_SCORE,5359,GO:0007259,1.1152e-01,1.5000e+01
IMP_SCORE,5360,GO:0044801,1.1149e-01,6.2000e+01
IMP_SCORE,5361,GO:0048662,1.1148e-01,1.2000e+01
IMP_SCORE,5362,GO:0034198,1.1140e-01,1.2000e+01
IMP_SCORE,5363,GO:0032873,1.1139e-01,1.3000e+01
IMP_SCORE,5364,GO:0043011,1.1138e-01,8.0000e+00
IMP_SCORE,5365,GO:0097480,1.1137e-01,2.8000e+01
IMP_SCORE,5366,GO:1902224,1.1127e-01,1.7000e+01
IMP_SCORE,5367,GO:0016580,1.1127e-01,1.1000e+01
IMP_SCORE,5368,GO:0005795,1.1125e-01,4.5000e+01
IMP_SCORE,5369,GO:0015923,1.1120e-01,1.7000e+01
IMP_SCORE,5370,GO:0007520,1.1119e-01,2.5000e+01
IMP_SCORE,5371,GO:0033197,1.1112e-01,6.0000e+00
IMP_SCORE,5372,GO:0097193,1.1102e-01,4.5000e+01
IMP_SCORE,5373,GO:0002790,1.1099e-01,4.5000e+01
IMP_SCORE,5374,GO:0005881,1.1098e-01,7.8000e+01
IMP_SCORE,5375,GO:0043517,1.1098e-01,3.0000e+00
IMP_SCORE,5376,GO:0005201,1.1097e-01,1.1500e+02
IMP_SCORE,5377,GO:0097546,1.1088e-01,1.9000e+01
IMP_SCORE,5378,GO:0005319,1.1088e-01,9.4000e+01
IMP_SCORE,5379,GO:0030165,1.1086e-01,1.3800e+02
IMP_SCORE,5380,GO:0098754,1.1080e-01,8.0000e+01
IMP_SCORE,5381,GO:0031326,1.1058e-01,3.9900e+02
IMP_SCORE,5382,GO:0099517,1.1054e-01,5.0000e+00
IMP_SCORE,5383,GO:0000151,1.1042e-01,8.6000e+01
IMP_SCORE,5384,GO:0015116,1.1041e-01,3.0000e+00
IMP_SCORE,5385,GO:0050431,1.1036e-01,5.6000e+01
IMP_SCORE,5386,GO:1901338,1.1034e-01,2.0000e+00
IMP_SCORE,5387,GO:0030218,1.1034e-01,1.7000e+01
IMP_SCORE,5388,GO:0034968,1.1033e-01,2.1000e+01
IMP_SCORE,5389,GO:0038095,1.1027e-01,2.2000e+01
IMP_SCORE,5390,GO:0033549,1.1022e-01,7.0000e+00
IMP_SCORE,5391,GO:0098742,1.1011e-01,1.4100e+02
IMP_SCORE,5392,GO:0031589,1.1001e-01,1.1700e+02
IMP_SCORE,5393,GO:0042133,1.0996e-01,4.3000e+01
IMP_SCORE,5394,GO:0034105,1.0987e-01,1.0000e+01
IMP_SCORE,5395,GO:0051923,1.0985e-01,1.3000e+01
IMP_SCORE,5396,GO:0045880,1.0980e-01,1.0000e+01
IMP_SCORE,5397,GO:0005525,1.0978e-01,1.9100e+02
IMP_SCORE,5398,GO:0009261,1.0971e-01,1.0000e+01
IMP_SCORE,5399,GO:0086065,1.0966e-01,1.5000e+01
IMP_SCORE,5400,GO:0046426,1.0964e-01,1.6000e+01
IMP_SCORE,5401,GO:1903046,1.0961e-01,6.0000e+01
IMP_SCORE,5402,GO:0046488,1.0957e-01,8.6000e+01
IMP_SCORE,5403,GO:1902750,1.0956e-01,2.2000e+01
IMP_SCORE,5404,GO:0015669,1.0956e-01,9.0000e+00
IMP_SCORE,5405,GO:0007420,1.0954e-01,1.2000e+02
IMP_SCORE,5406,GO:0002704,1.0953e-01,1.7000e+01
IMP_SCORE,5407,GO:0022857,1.0950e-01,2.9900e+02
IMP_SCORE,5408,GO:0003713,1.0942e-01,9.6000e+01
IMP_SCORE,5409,GO:0060324,1.0938e-01,1.1000e+01
IMP_SCORE,5410,GO:0000815,1.0937e-01,3.0000e+00
IMP_SCORE,5411,GO:0007405,1.0930e-01,1.9000e+01
IMP_SCORE,5412,GO:0000377,1.0929e-01,7.2000e+01
IMP_SCORE,5413,GO:0034035,1.0929e-01,9.0000e+00
IMP_SCORE,5414,GO:0046827,1.0928e-01,3.0000e+00
IMP_SCORE,5415,GO:0071805,1.0927e-01,5.5000e+01
IMP_SCORE,5416,GO:0044265,1.0925e-01,1.7300e+02
IMP_SCORE,5417,GO:0045776,1.0924e-01,2.3000e+01
IMP_SCORE,5418,GO:2000010,1.0917e-01,1.0000e+00
IMP_SCORE,5419,GO:0051798,1.0917e-01,1.0000e+00
IMP_SCORE,5420,GO:0006091,1.0913e-01,9.7000e+01
IMP_SCORE,5421,GO:0016072,1.0905e-01,5.6000e+01
IMP_SCORE,5422,GO:0001098,1.0899e-01,1.8000e+01
IMP_SCORE,5423,GO:0071825,1.0883e-01,1.5000e+01
IMP_SCORE,5424,GO:0043383,1.0880e-01,5.0000e+00
IMP_SCORE,5425,GO:0002889,1.0873e-01,1.5000e+01
IMP_SCORE,5426,GO:0006956,1.0870e-01,4.0000e+01
IMP_SCORE,5427,GO:0033147,1.0870e-01,4.0000e+00
IMP_SCORE,5428,GO:0006600,1.0857e-01,1.9000e+01
IMP_SCORE,5429,GO:0032947,1.0853e-01,6.0000e+01
IMP_SCORE,5430,GO:0048710,1.0850e-01,1.0000e+01
IMP_SCORE,5431,GO:0016339,1.0847e-01,9.1000e+01
IMP_SCORE,5432,GO:0009581,1.0844e-01,5.5000e+01
IMP_SCORE,5433,GO:0007033,1.0840e-01,6.7000e+01
IMP_SCORE,5434,GO:0035710,1.0832e-01,5.0000e+00
IMP_SCORE,5435,GO:0034062,1.0810e-01,1.3000e+01
IMP_SCORE,5436,GO:1903798,1.0810e-01,3.0000e+00
IMP_SCORE,5437,GO:0018208,1.0809e-01,3.9000e+01
IMP_SCORE,5438,GO:0030071,1.0805e-01,1.4000e+01
IMP_SCORE,5439,GO:0019864,1.0804e-01,3.1000e+01
IMP_SCORE,5440,GO:0002204,1.0800e-01,7.0000e+00
IMP_SCORE,5441,GO:0015865,1.0799e-01,1.4000e+01
IMP_SCORE,5442,GO:0016055,1.0796e-01,1.1800e+02
IMP_SCORE,5443,GO:2000785,1.0788e-01,1.1000e+01
IMP_SCORE,5444,GO:0061384,1.0786e-01,3.0000e+00
IMP_SCORE,5445,GO:0044450,1.0785e-01,9.3000e+01
IMP_SCORE,5446,GO:0006012,1.0784e-01,1.0000e+01
IMP_SCORE,5447,GO:0002039,1.0782e-01,3.4000e+01
IMP_SCORE,5448,GO:0006611,1.0778e-01,1.8000e+01
IMP_SCORE,5449,GO:0032922,1.0776e-01,1.6000e+01
IMP_SCORE,5450,GO:0032555,1.0773e-01,4.2900e+02
IMP_SCORE,5451,GO:0043492,1.0772e-01,3.9000e+01
IMP_SCORE,5452,GO:0044344,1.0765e-01,1.1000e+01
IMP_SCORE,5453,GO:0042805,1.0763e-01,3.2000e+01
IMP_SCORE,5454,GO:0090305,1.0763e-01,8.7000e+01
IMP_SCORE,5455,GO:0008296,1.0762e-01,6.0000e+00
IMP_SCORE,5456,GO:0007018,1.0762e-01,8.1000e+01
IMP_SCORE,5457,GO:0033762,1.0758e-01,2.8000e+01
IMP_SCORE,5458,GO:0031281,1.0757e-01,1.2000e+01
IMP_SCORE,5459,GO:0032774,1.0752e-01,2.0700e+02
IMP_SCORE,5460,GO:0008194,1.0747e-01,1.0200e+02
IMP_SCORE,5461,GO:0009152,1.0732e-01,3.0000e+01
IMP_SCORE,5462,GO:0051187,1.0730e-01,1.4000e+01
IMP_SCORE,5463,GO:0055065,1.0726e-01,1.6900e+02
IMP_SCORE,5464,GO:0044291,1.0723e-01,4.8000e+01
IMP_SCORE,5465,GO:0060090,1.0722e-01,1.0300e+02
IMP_SCORE,5466,GO:1902807,1.0719e-01,3.0000e+01
IMP_SCORE,5467,GO:0006354,1.0717e-01,2.1000e+01
IMP_SCORE,5468,GO:0008150,1.0717e-01,1.3470e+03
IMP_SCORE,5469,GO:0080154,1.0715e-01,1.2000e+01
IMP_SCORE,5470,GO:0042100,1.0711e-01,1.0000e+01
IMP_SCORE,5471,GO:0021537,1.0706e-01,1.7000e+01
IMP_SCORE,5472,GO:0044090,1.0702e-01,1.6000e+01
IMP_SCORE,5473,GO:0009128,1.0701e-01,4.0000e+00
IMP_SCORE,5474,GO:0031647,1.0701e-01,8.9000e+01
IMP_SCORE,5475,GO:0005158,1.0699e-01,1.8000e+01
IMP_SCORE,5476,GO:0099531,1.0688e-01,4.0000e+01
IMP_SCORE,5477,GO:0022602,1.0688e-01,1.2000e+01
IMP_SCORE,5478,GO:0044390,1.0679e-01,8.0000e+00
IMP_SCORE,5479,GO:1904925,1.0673e-01,1.2000e+01
IMP_SCORE,5480,GO:0035864,1.0673e-01,9.0000e+00
IMP_SCORE,5481,GO:0019722,1.0671e-01,2.7000e+01
IMP_SCORE,5482,GO:0031365,1.0668e-01,1.0000e+01
IMP_SCORE,5483,GO:0071803,1.0665e-01,3.0000e+01
IMP_SCORE,5484,GO:0043395,1.0664e-01,1.6000e+01
IMP_SCORE,5485,GO:0070938,1.0659e-01,1.5000e+01
IMP_SCORE,5486,GO:0060325,1.0655e-01,3.6000e+01
IMP_SCORE,5487,GO:0031214,1.0649e-01,8.5000e+01
IMP_SCORE,5488,GO:0017016,1.0642e-01,1.6200e+02
IMP_SCORE,5489,GO:0006479,1.0641e-01,5.8000e+01
IMP_SCORE,5490,GO:0060397,1.0637e-01,1.1000e+01
IMP_SCORE,5491,GO:0006378,1.0635e-01,7.0000e+00
IMP_SCORE,5492,GO:0043220,1.0635e-01,1.4000e+01
IMP_SCORE,5493,GO:0030949,1.0626e-01,3.0000e+00
IMP_SCORE,5494,GO:1903076,1.0623e-01,3.6000e+01
IMP_SCORE,5495,GO:0060828,1.0618e-01,5.2000e+01
IMP_SCORE,5496,GO:0006084,1.0616e-01,1.9000e+01
IMP_SCORE,5497,GO:1990748,1.0611e-01,8.0000e+01
IMP_SCORE,5498,GO:0060349,1.0611e-01,1.0000e+01
IMP_SCORE,5499,GO:0044364,1.0608e-01,1.8000e+01
IMP_SCORE,5500,GO:0018410,1.0605e-01,6.3000e+01
IMP_SCORE,5501,GO:0010837,1.0603e-01,1.6000e+01
IMP_SCORE,5502,GO:0022414,1.0598e-01,5.4200e+02
IMP_SCORE,5503,GO:0071545,1.0598e-01,3.0000e+00
IMP_SCORE,5504,GO:0098687,1.0589e-01,6.6000e+01
IMP_SCORE,5505,GO:0060041,1.0587e-01,4.2000e+01
IMP_SCORE,5506,GO:0051828,1.0581e-01,6.8000e+01
IMP_SCORE,5507,GO:0035036,1.0578e-01,3.8000e+01
IMP_SCORE,5508,GO:0071826,1.0571e-01,8.0000e+01
IMP_SCORE,5509,GO:0090079,1.0568e-01,1.1000e+01
IMP_SCORE,5510,GO:0043371,1.0566e-01,5.0000e+00
IMP_SCORE,5511,GO:0016567,1.0564e-01,2.2000e+02
IMP_SCORE,5512,GO:0016746,1.0560e-01,2.7300e+02
IMP_SCORE,5513,GO:0015630,1.0558e-01,1.4300e+02
IMP_SCORE,5514,GO:0032410,1.0548e-01,9.0000e+00
IMP_SCORE,5515,GO:0051353,1.0543e-01,6.0000e+00
IMP_SCORE,5516,GO:0034728,1.0535e-01,4.4000e+01
IMP_SCORE,5517,GO:0030133,1.0532e-01,1.7500e+02
IMP_SCORE,5518,GO:0030239,1.0531e-01,9.0000e+00
IMP_SCORE,5519,GO:0031091,1.0525e-01,1.7000e+01
IMP_SCORE,5520,GO:0032373,1.0524e-01,6.0000e+00
IMP_SCORE,5521,GO:0003198,1.0522e-01,3.0000e+00
IMP_SCORE,5522,GO:0060037,1.0513e-01,9.0000e+00
IMP_SCORE,5523,GO:0006595,1.0506e-01,2.5000e+01
IMP_SCORE,5524,GO:0006023,1.0505e-01,4.9000e+01
IMP_SCORE,5525,GO:0061615,1.0505e-01,8.0000e+00
IMP_SCORE,5526,GO:0055021,1.0502e-01,1.1000e+01
IMP_SCORE,5527,GO:0050482,1.0501e-01,1.6000e+01
IMP_SCORE,5528,GO:0038127,1.0493e-01,3.6000e+01
IMP_SCORE,5529,GO:2000786,1.0488e-01,1.1000e+01
IMP_SCORE,5530,GO:0008186,1.0486e-01,2.9000e+01
IMP_SCORE,5531,GO:0042147,1.0483e-01,3.8000e+01
IMP_SCORE,5532,GO:0030206,1.0468e-01,9.0000e+00
IMP_SCORE,5533,GO:2000144,1.0466e-01,5.0000e+00
IMP_SCORE,5534,GO:0031229,1.0464e-01,2.3000e+01
IMP_SCORE,5535,GO:0004950,1.0461e-01,1.5000e+01
IMP_SCORE,5536,GO:0010719,1.0449e-01,1.2000e+01
IMP_SCORE,5537,GO:0060135,1.0447e-01,9.0000e+00
IMP_SCORE,5538,GO:0015294,1.0434e-01,6.3000e+01
IMP_SCORE,5539,GO:0044259,1.0432e-01,4.5000e+01
IMP_SCORE,5540,GO:0046134,1.0431e-01,1.3000e+01
IMP_SCORE,5541,GO:0015929,1.0429e-01,1.6000e+01
IMP_SCORE,5542,GO:0050810,1.0427e-01,9.0000e+00
IMP_SCORE,5543,GO:0016799,1.0426e-01,1.4000e+01
IMP_SCORE,5544,GO:0034976,1.0424e-01,8.0000e+01
IMP_SCORE,5545,GO:0031645,1.0424e-01,4.0000e+00
IMP_SCORE,5546,GO:0016441,1.0422e-01,2.0000e+01
IMP_SCORE,5547,GO:1905950,1.0409e-01,2.5000e+01
IMP_SCORE,5548,GO:0000776,1.0406e-01,5.0000e+01
IMP_SCORE,5549,GO:0005911,1.0401e-01,3.1300e+02
IMP_SCORE,5550,GO:1900449,1.0399e-01,1.4000e+01
IMP_SCORE,5551,GO:0031307,1.0398e-01,9.0000e+00
IMP_SCORE,5552,GO:1905348,1.0386e-01,9.0000e+00
IMP_SCORE,5553,GO:0019400,1.0382e-01,1.0000e+01
IMP_SCORE,5554,GO:0042578,1.0382e-01,2.3200e+02
IMP_SCORE,5555,GO:0014821,1.0379e-01,1.5000e+01
IMP_SCORE,5556,GO:0009416,1.0372e-01,8.0000e+01
IMP_SCORE,5557,GO:0045171,1.0372e-01,3.7000e+01
IMP_SCORE,5558,GO:0006654,1.0368e-01,1.7000e+01
IMP_SCORE,5559,GO:0046337,1.0366e-01,1.3000e+01
IMP_SCORE,5560,GO:0016758,1.0357e-01,1.4900e+02
IMP_SCORE,5561,GO:0001974,1.0350e-01,1.9000e+01
IMP_SCORE,5562,GO:0050999,1.0346e-01,1.4000e+01
IMP_SCORE,5563,GO:0005092,1.0345e-01,2.9000e+01
IMP_SCORE,5564,GO:1901381,1.0342e-01,5.0000e+00
IMP_SCORE,5565,GO:0031146,1.0339e-01,1.0000e+01
IMP_SCORE,5566,GO:0006941,1.0335e-01,3.4000e+01
IMP_SCORE,5567,GO:0005227,1.0325e-01,2.9000e+01
IMP_SCORE,5568,GO:0046710,1.0321e-01,1.8000e+01
IMP_SCORE,5569,GO:0000723,1.0320e-01,1.9000e+01
IMP_SCORE,5570,GO:0051452,1.0319e-01,1.8000e+01
IMP_SCORE,5571,GO:0072331,1.0317e-01,3.4000e+01
IMP_SCORE,5572,GO:0015216,1.0316e-01,1.5000e+01
IMP_SCORE,5573,GO:0070273,1.0304e-01,9.0000e+00
IMP_SCORE,5574,GO:0090162,1.0302e-01,2.3000e+01
IMP_SCORE,5575,GO:0060589,1.0297e-01,2.2400e+02
IMP_SCORE,5576,GO:0098657,1.0294e-01,2.5000e+01
IMP_SCORE,5577,GO:0030131,1.0293e-01,2.3000e+01
IMP_SCORE,5578,GO:0010561,1.0275e-01,1.0000e+01
IMP_SCORE,5579,GO:0042826,1.0272e-01,7.8000e+01
IMP_SCORE,5580,GO:1905039,1.0269e-01,4.1000e+01
IMP_SCORE,5581,GO:0010640,1.0263e-01,1.9000e+01
IMP_SCORE,5582,GO:0008081,1.0262e-01,7.5000e+01
IMP_SCORE,5583,GO:0000184,1.0255e-01,1.6000e+01
IMP_SCORE,5584,GO:0070603,1.0251e-01,2.9000e+01
IMP_SCORE,5585,GO:0045662,1.0249e-01,1.1000e+01
IMP_SCORE,5586,GO:0072080,1.0245e-01,8.0000e+00
IMP_SCORE,5587,GO:0030097,1.0236e-01,5.7000e+01
IMP_SCORE,5588,GO:0014003,1.0228e-01,3.6000e+01
IMP_SCORE,5589,GO:0005179,1.0220e-01,1.8100e+02
IMP_SCORE,5590,GO:0003677,1.0219e-01,5.6600e+02
IMP_SCORE,5591,GO:0042171,1.0211e-01,7.0000e+00
IMP_SCORE,5592,GO:0002407,1.0207e-01,5.0000e+00
IMP_SCORE,5593,GO:0050912,1.0204e-01,2.4000e+01
IMP_SCORE,5594,GO:0035861,1.0202e-01,1.4000e+01
IMP_SCORE,5595,GO:0046148,1.0200e-01,2.2000e+01
IMP_SCORE,5596,GO:0002717,1.0197e-01,1.3000e+01
IMP_SCORE,5597,GO:0004527,1.0194e-01,2.6000e+01
IMP_SCORE,5598,GO:0006688,1.0186e-01,3.0000e+01
IMP_SCORE,5599,GO:0070268,1.0181e-01,9.2000e+01
IMP_SCORE,5600,GO:0032781,1.0179e-01,4.4000e+01
IMP_SCORE,5601,GO:0090630,1.0176e-01,3.0000e+01
IMP_SCORE,5602,GO:0098800,1.0168e-01,2.9000e+01
IMP_SCORE,5603,GO:0004497,1.0163e-01,7.3000e+01
IMP_SCORE,5604,GO:0070160,1.0162e-01,1.5400e+02
IMP_SCORE,5605,GO:1990234,1.0159e-01,1.9900e+02
IMP_SCORE,5606,GO:0048738,1.0156e-01,1.3000e+01
IMP_SCORE,5607,GO:0007096,1.0147e-01,1.4000e+01
IMP_SCORE,5608,GO:0006220,1.0146e-01,1.2000e+01
IMP_SCORE,5609,GO:0046655,1.0135e-01,1.7000e+01
IMP_SCORE,5610,GO:2000725,1.0131e-01,6.0000e+00
IMP_SCORE,5611,GO:0015370,1.0130e-01,2.0000e+01
IMP_SCORE,5612,GO:0005031,1.0130e-01,2.2000e+01
IMP_SCORE,5613,GO:1901685,1.0125e-01,1.9000e+01
IMP_SCORE,5614,GO:0021670,1.0124e-01,3.0000e+00
IMP_SCORE,5615,GO:0051775,1.0119e-01,1.2000e+01
IMP_SCORE,5616,GO:0001921,1.0118e-01,1.5000e+01
IMP_SCORE,5617,GO:0008237,1.0109e-01,1.1500e+02
IMP_SCORE,5618,GO:0006402,1.0094e-01,3.3000e+01
IMP_SCORE,5619,GO:0044702,1.0091e-01,4.8300e+02
IMP_SCORE,5620,GO:0001578,1.0087e-01,2.9000e+01
IMP_SCORE,5621,GO:0007041,1.0086e-01,3.0000e+01
IMP_SCORE,5622,GO:0060590,1.0071e-01,2.7000e+01
IMP_SCORE,5623,GO:0001843,1.0059e-01,1.5000e+01
IMP_SCORE,5624,GO:0014059,1.0052e-01,4.0000e+00
IMP_SCORE,5625,GO:0019208,1.0052e-01,8.4000e+01
IMP_SCORE,5626,GO:0009205,1.0048e-01,2.7000e+01
IMP_SCORE,5627,GO:0016741,1.0047e-01,2.2200e+02
IMP_SCORE,5628,GO:0002286,1.0042e-01,1.7000e+01
IMP_SCORE,5629,GO:0034067,1.0042e-01,1.3000e+01
IMP_SCORE,5630,GO:0072663,1.0041e-01,5.0000e+00
IMP_SCORE,5631,GO:0000922,1.0034e-01,1.0500e+02
IMP_SCORE,5632,GO:0071565,1.0028e-01,3.0000e+00
IMP_SCORE,5633,GO:0071556,1.0025e-01,2.7000e+01
IMP_SCORE,5634,GO:0001664,1.0021e-01,1.1100e+02
IMP_SCORE,5635,GO:0004864,1.0012e-01,2.4000e+01
IMP_SCORE,5636,GO:0000398,1.0004e-01,7.8000e+01
IMP_SCORE,5637,GO:1990782,1.0003e-01,4.9000e+01
IMP_SCORE,5638,GO:0042537,9.9958e-02,1.2000e+01
IMP_SCORE,5639,GO:0031424,9.9933e-02,7.0000e+01
IMP_SCORE,5640,GO:0090304,9.9897e-02,3.0700e+02
IMP_SCORE,5641,GO:0018205,9.9853e-02,9.3000e+01
IMP_SCORE,5642,GO:0097191,9.9838e-02,3.1000e+01
IMP_SCORE,5643,GO:1901618,9.9769e-02,2.0000e+01
IMP_SCORE,5644,GO:0044849,9.9736e-02,4.0000e+00
IMP_SCORE,5645,GO:1903524,9.9675e-02,1.3000e+01
IMP_SCORE,5646,GO:0016892,9.9667e-02,3.4000e+01
IMP_SCORE,5647,GO:1990440,9.9613e-02,2.0000e+00
IMP_SCORE,5648,GO:0005172,9.9450e-02,1.0000e+01
IMP_SCORE,5649,GO:0042522,9.9405e-02,2.0000e+00
IMP_SCORE,5650,GO:0015299,9.9357e-02,1.0000e+01
IMP_SCORE,5651,GO:0031528,9.9350e-02,2.9000e+01
IMP_SCORE,5652,GO:0034139,9.9345e-02,2.0000e+00
IMP_SCORE,5653,GO:0048029,9.9328e-02,7.8000e+01
IMP_SCORE,5654,GO:0031163,9.9217e-02,2.1000e+01
IMP_SCORE,5655,GO:0042481,9.9150e-02,1.8000e+01
IMP_SCORE,5656,GO:0055089,9.9127e-02,3.0000e+00
IMP_SCORE,5657,GO:0033116,9.9076e-02,4.9000e+01
IMP_SCORE,5658,GO:0005779,9.9018e-02,1.8000e+01
IMP_SCORE,5659,GO:0090196,9.8910e-02,1.1000e+01
IMP_SCORE,5660,GO:0007498,9.8870e-02,1.4000e+01
IMP_SCORE,5661,GO:0031225,9.8822e-02,1.2900e+02
IMP_SCORE,5662,GO:0045453,9.8699e-02,1.6000e+01
IMP_SCORE,5663,GO:0060099,9.8659e-02,3.0000e+00
IMP_SCORE,5664,GO:0046676,9.8635e-02,1.0000e+01
IMP_SCORE,5665,GO:0044438,9.8577e-02,5.8000e+01
IMP_SCORE,5666,GO:0006826,9.8519e-02,2.8000e+01
IMP_SCORE,5667,GO:0048714,9.8462e-02,1.9000e+01
IMP_SCORE,5668,GO:0045475,9.8435e-02,2.3000e+01
IMP_SCORE,5669,GO:0008213,9.8402e-02,4.7000e+01
IMP_SCORE,5670,GO:0005575,9.8400e-02,7.2700e+02
IMP_SCORE,5671,GO:0036442,9.8394e-02,4.0000e+00
IMP_SCORE,5672,GO:0051261,9.8245e-02,1.6000e+01
IMP_SCORE,5673,GO:0005164,9.8241e-02,9.0000e+00
IMP_SCORE,5674,GO:1901661,9.8187e-02,1.3000e+01
IMP_SCORE,5675,GO:0000028,9.8097e-02,7.0000e+00
IMP_SCORE,5676,GO:0005637,9.8069e-02,6.3000e+01
IMP_SCORE,5677,GO:0045494,9.8060e-02,1.2000e+01
IMP_SCORE,5678,GO:0021675,9.8056e-02,1.3000e+01
IMP_SCORE,5679,GO:0019865,9.8037e-02,4.4000e+01
IMP_SCORE,5680,GO:0071870,9.8001e-02,5.0000e+00
IMP_SCORE,5681,GO:0051145,9.7991e-02,4.0000e+00
IMP_SCORE,5682,GO:0000242,9.7954e-02,8.0000e+00
IMP_SCORE,5683,GO:0000979,9.7939e-02,2.1000e+01
IMP_SCORE,5684,GO:0051183,9.7929e-02,1.1000e+01
IMP_SCORE,5685,GO:0051303,9.7890e-02,1.6000e+01
IMP_SCORE,5686,GO:0036297,9.7888e-02,1.1000e+01
IMP_SCORE,5687,GO:0019829,9.7827e-02,2.6000e+01
IMP_SCORE,5688,GO:0022616,9.7731e-02,2.0000e+00
IMP_SCORE,5689,GO:0003705,9.7705e-02,4.7000e+01
IMP_SCORE,5690,GO:0007062,9.7694e-02,3.7000e+01
IMP_SCORE,5691,GO:0050819,9.7577e-02,2.2000e+01
IMP_SCORE,5692,GO:0060004,9.7573e-02,1.1000e+01
IMP_SCORE,5693,GO:1902001,9.7557e-02,7.0000e+00
IMP_SCORE,5694,GO:0019842,9.7518e-02,1.0500e+02
IMP_SCORE,5695,GO:0035108,9.7501e-02,4.0000e+01
IMP_SCORE,5696,GO:0004952,9.7500e-02,9.0000e+00
IMP_SCORE,5697,GO:0006282,9.7441e-02,1.8000e+01
IMP_SCORE,5698,GO:0042255,9.7403e-02,3.0000e+00
IMP_SCORE,5699,GO:0048704,9.7355e-02,1.5000e+01
IMP_SCORE,5700,GO:0015075,9.7282e-02,2.6600e+02
IMP_SCORE,5701,GO:0061333,9.7273e-02,7.0000e+00
IMP_SCORE,5702,GO:0007369,9.7225e-02,1.9000e+01
IMP_SCORE,5703,GO:0051570,9.7207e-02,1.3000e+01
IMP_SCORE,5704,GO:0044085,9.7204e-02,7.7000e+01
IMP_SCORE,5705,GO:0007566,9.7038e-02,8.0000e+00
IMP_SCORE,5706,GO:0016684,9.6842e-02,5.0000e+01
IMP_SCORE,5707,GO:0072073,9.6831e-02,2.6000e+01
IMP_SCORE,5708,GO:0090723,9.6742e-02,1.3000e+01
IMP_SCORE,5709,GO:0007281,9.6729e-02,5.4000e+01
IMP_SCORE,5710,GO:0000987,9.6703e-02,7.7000e+01
IMP_SCORE,5711,GO:0008528,9.6534e-02,5.7000e+01
IMP_SCORE,5712,GO:0071949,9.6532e-02,2.8000e+01
IMP_SCORE,5713,GO:0015108,9.6500e-02,5.2000e+01
IMP_SCORE,5714,GO:0022843,9.6419e-02,7.2000e+01
IMP_SCORE,5715,GO:0051787,9.6381e-02,3.0000e+00
IMP_SCORE,5716,GO:0048708,9.6364e-02,2.0000e+01
IMP_SCORE,5717,GO:0032754,9.6302e-02,8.0000e+00
IMP_SCORE,5718,GO:1903894,9.6286e-02,2.0000e+00
IMP_SCORE,5719,GO:0016064,9.6264e-02,1.3000e+01
IMP_SCORE,5720,GO:0033235,9.6162e-02,5.0000e+00
IMP_SCORE,5721,GO:0008138,9.6061e-02,1.5000e+01
IMP_SCORE,5722,GO:0009165,9.6002e-02,3.6000e+01
IMP_SCORE,5723,GO:0046685,9.5991e-02,2.0000e+01
IMP_SCORE,5724,GO:0050688,9.5854e-02,2.5000e+01
IMP_SCORE,5725,GO:0042734,9.5819e-02,2.3000e+01
IMP_SCORE,5726,GO:0030301,9.5778e-02,2.2000e+01
IMP_SCORE,5727,GO:0008252,9.5748e-02,1.1000e+01
IMP_SCORE,5728,GO:0003729,9.5747e-02,7.6000e+01
IMP_SCORE,5729,GO:0043543,9.5710e-02,4.8000e+01
IMP_SCORE,5730,GO:0004536,9.5668e-02,2.3000e+01
IMP_SCORE,5731,GO:0009247,9.5638e-02,2.9000e+01
IMP_SCORE,5732,GO:0036064,9.5626e-02,3.5000e+01
IMP_SCORE,5733,GO:0002313,9.5487e-02,1.0000e+01
IMP_SCORE,5734,GO:0071011,9.5457e-02,1.0000e+01
IMP_SCORE,5735,GO:0005089,9.5441e-02,4.0000e+01
IMP_SCORE,5736,GO:1901862,9.5440e-02,1.1000e+01
IMP_SCORE,5737,GO:0000786,9.5391e-02,2.9000e+01
IMP_SCORE,5738,GO:0000460,9.5327e-02,8.0000e+00
IMP_SCORE,5739,GO:0002260,9.5281e-02,1.6000e+01
IMP_SCORE,5740,GO:0051193,9.5257e-02,2.8000e+01
IMP_SCORE,5741,GO:2000425,9.5203e-02,2.0000e+01
IMP_SCORE,5742,GO:1902653,9.5097e-02,1.9000e+01
IMP_SCORE,5743,GO:0003044,9.5087e-02,1.7000e+01
IMP_SCORE,5744,GO:0005689,9.5034e-02,1.3000e+01
IMP_SCORE,5745,GO:0008287,9.4985e-02,4.1000e+01
IMP_SCORE,5746,GO:0006448,9.4942e-02,2.5000e+01
IMP_SCORE,5747,GO:0061659,9.4913e-02,7.8000e+01
IMP_SCORE,5748,GO:0060123,9.4912e-02,1.1000e+01
IMP_SCORE,5749,GO:1905038,9.4906e-02,4.0000e+00
IMP_SCORE,5750,GO:0070646,9.4880e-02,1.0000e+02
IMP_SCORE,5751,GO:0050884,9.4864e-02,1.0000e+01
IMP_SCORE,5752,GO:0015101,9.4694e-02,1.2000e+01
IMP_SCORE,5753,GO:0048016,9.4661e-02,1.3000e+01
IMP_SCORE,5754,GO:0033866,9.4639e-02,4.0000e+00
IMP_SCORE,5755,GO:0008509,9.4575e-02,1.4800e+02
IMP_SCORE,5756,GO:0008376,9.4542e-02,4.9000e+01
IMP_SCORE,5757,GO:0015035,9.4522e-02,1.1000e+01
IMP_SCORE,5758,GO:0009593,9.4508e-02,7.8000e+01
IMP_SCORE,5759,GO:0090181,9.4445e-02,1.1000e+01
IMP_SCORE,5760,GO:0000462,9.4327e-02,1.0000e+01
IMP_SCORE,5761,GO:0007190,9.4146e-02,5.0000e+00
IMP_SCORE,5762,GO:0005520,9.4028e-02,3.5000e+01
IMP_SCORE,5763,GO:0043142,9.4018e-02,1.0000e+00
IMP_SCORE,5764,GO:0018022,9.3932e-02,1.6000e+01
IMP_SCORE,5765,GO:0030808,9.3801e-02,2.5000e+01
IMP_SCORE,5766,GO:0048232,9.3707e-02,2.0200e+02
IMP_SCORE,5767,GO:0005504,9.3600e-02,2.8000e+01
IMP_SCORE,5768,GO:0000956,9.3576e-02,2.8000e+01
IMP_SCORE,5769,GO:0000380,9.3415e-02,7.0000e+00
IMP_SCORE,5770,GO:0051968,9.3355e-02,5.0000e+00
IMP_SCORE,5771,GO:0052689,9.3280e-02,1.8200e+02
IMP_SCORE,5772,GO:0016779,9.3278e-02,6.8000e+01
IMP_SCORE,5773,GO:0038166,9.3276e-02,7.0000e+00
IMP_SCORE,5774,GO:0055037,9.3255e-02,6.7000e+01
IMP_SCORE,5775,GO:0045624,9.3190e-02,1.0000e+01
IMP_SCORE,5776,GO:1903293,9.3156e-02,4.4000e+01
IMP_SCORE,5777,GO:0005778,9.3011e-02,3.3000e+01
IMP_SCORE,5778,GO:0004222,9.2973e-02,6.8000e+01
IMP_SCORE,5779,GO:0046128,9.2960e-02,3.0000e+01
IMP_SCORE,5780,GO:0032305,9.2889e-02,1.0000e+00
IMP_SCORE,5781,GO:0009798,9.2815e-02,1.6000e+01
IMP_SCORE,5782,GO:0015849,9.2725e-02,1.0200e+02
IMP_SCORE,5783,GO:0038084,9.2701e-02,4.0000e+00
IMP_SCORE,5784,GO:0006465,9.2680e-02,1.1000e+01
IMP_SCORE,5785,GO:0043923,9.2616e-02,2.0000e+00
IMP_SCORE,5786,GO:0032418,9.2579e-02,2.0000e+01
IMP_SCORE,5787,GO:0005666,9.2462e-02,2.0000e+00
IMP_SCORE,5788,GO:0019213,9.2448e-02,2.4000e+01
IMP_SCORE,5789,GO:1905476,9.2436e-02,1.7000e+01
IMP_SCORE,5790,GO:0030315,9.2305e-02,2.2000e+01
IMP_SCORE,5791,GO:0006338,9.2298e-02,3.8000e+01
IMP_SCORE,5792,GO:0005839,9.2274e-02,7.0000e+00
IMP_SCORE,5793,GO:0015405,9.2177e-02,4.2000e+01
IMP_SCORE,5794,GO:0003002,9.2160e-02,6.8000e+01
IMP_SCORE,5795,GO:0048642,9.2145e-02,6.0000e+00
IMP_SCORE,5796,GO:0007202,9.2074e-02,1.0000e+01
IMP_SCORE,5797,GO:0005267,9.2073e-02,3.8000e+01
IMP_SCORE,5798,GO:0036002,9.1964e-02,2.2000e+01
IMP_SCORE,5799,GO:0022613,9.1918e-02,4.7000e+01
IMP_SCORE,5800,GO:0007210,9.1901e-02,1.1000e+01
IMP_SCORE,5801,GO:0000002,9.1824e-02,2.1000e+01
IMP_SCORE,5802,GO:0045923,9.1803e-02,1.0000e+01
IMP_SCORE,5803,GO:0050997,9.1662e-02,1.2000e+01
IMP_SCORE,5804,GO:0003071,9.1473e-02,8.0000e+00
IMP_SCORE,5805,GO:0006695,9.1445e-02,2.2000e+01
IMP_SCORE,5806,GO:0016229,9.1241e-02,1.9000e+01
IMP_SCORE,5807,GO:0010660,9.1201e-02,7.0000e+00
IMP_SCORE,5808,GO:0010919,9.1194e-02,6.0000e+00
IMP_SCORE,5809,GO:0015740,9.1146e-02,1.4000e+01
IMP_SCORE,5810,GO:0031998,9.1012e-02,6.0000e+00
IMP_SCORE,5811,GO:0072089,9.1006e-02,9.0000e+00
IMP_SCORE,5812,GO:0044380,9.0891e-02,1.3000e+01
IMP_SCORE,5813,GO:0001750,9.0836e-02,4.4000e+01
IMP_SCORE,5814,GO:1904659,9.0809e-02,1.5000e+01
IMP_SCORE,5815,GO:0008170,9.0770e-02,2.4000e+01
IMP_SCORE,5816,GO:0030522,9.0726e-02,5.1000e+01
IMP_SCORE,5817,GO:0043325,9.0724e-02,1.1000e+01
IMP_SCORE,5818,GO:0032993,9.0583e-02,3.4000e+01
IMP_SCORE,5819,GO:0009952,9.0540e-02,3.6000e+01
IMP_SCORE,5820,GO:0003016,9.0499e-02,1.7000e+01
IMP_SCORE,5821,GO:0001618,9.0337e-02,5.1000e+01
IMP_SCORE,5822,GO:1902742,9.0333e-02,1.4000e+01
IMP_SCORE,5823,GO:0015908,9.0320e-02,2.8000e+01
IMP_SCORE,5824,GO:1901985,9.0312e-02,1.1000e+01
IMP_SCORE,5825,GO:0045028,9.0267e-02,2.7000e+01
IMP_SCORE,5826,GO:0043046,9.0178e-02,5.0000e+00
IMP_SCORE,5827,GO:0071479,9.0106e-02,1.8000e+01
IMP_SCORE,5828,GO:0031903,8.9991e-02,4.8000e+01
IMP_SCORE,5829,GO:0034629,8.9879e-02,1.7000e+01
IMP_SCORE,5830,GO:0021762,8.9878e-02,5.4000e+01
IMP_SCORE,5831,GO:0005978,8.9718e-02,1.0000e+01
IMP_SCORE,5832,GO:0006829,8.9713e-02,2.3000e+01
IMP_SCORE,5833,GO:0030277,8.9656e-02,1.1000e+01
IMP_SCORE,5834,GO:0051865,8.9557e-02,4.0000e+01
IMP_SCORE,5835,GO:0032048,8.9488e-02,1.3000e+01
IMP_SCORE,5836,GO:0044703,8.9178e-02,1.0000e+02
IMP_SCORE,5837,GO:0086080,8.9158e-02,1.3000e+01
IMP_SCORE,5838,GO:0015934,8.9108e-02,5.1000e+01
IMP_SCORE,5839,GO:0045724,8.8979e-02,2.0000e+00
IMP_SCORE,5840,GO:0002739,8.8849e-02,3.0000e+00
IMP_SCORE,5841,GO:0055086,8.8836e-02,1.1600e+02
IMP_SCORE,5842,GO:0071498,8.8809e-02,1.4000e+01
IMP_SCORE,5843,GO:0006000,8.8793e-02,5.0000e+00
IMP_SCORE,5844,GO:0070507,8.8755e-02,5.5000e+01
IMP_SCORE,5845,GO:0007223,8.8683e-02,1.6000e+01
IMP_SCORE,5846,GO:0014819,8.8677e-02,2.0000e+00
IMP_SCORE,5847,GO:0016747,8.8565e-02,1.8000e+02
IMP_SCORE,5848,GO:0016875,8.8537e-02,2.5000e+01
IMP_SCORE,5849,GO:0044441,8.8476e-02,2.0900e+02
IMP_SCORE,5850,GO:0008271,8.8461e-02,4.0000e+00
IMP_SCORE,5851,GO:0051965,8.8398e-02,4.7000e+01
IMP_SCORE,5852,GO:0030033,8.8389e-02,2.5000e+01
IMP_SCORE,5853,GO:0002716,8.8376e-02,7.0000e+00
IMP_SCORE,5854,GO:1902600,8.8327e-02,2.2000e+01
IMP_SCORE,5855,GO:0021879,8.8298e-02,1.7000e+01
IMP_SCORE,5856,GO:0032592,8.8286e-02,1.5000e+01
IMP_SCORE,5857,GO:0051310,8.8261e-02,2.1000e+01
IMP_SCORE,5858,GO:0021794,8.8176e-02,1.3000e+01
IMP_SCORE,5859,GO:0007080,8.8144e-02,4.0000e+00
IMP_SCORE,5860,GO:0004004,8.8120e-02,2.8000e+01
IMP_SCORE,5861,GO:0016460,8.8102e-02,1.5000e+01
IMP_SCORE,5862,GO:0019841,8.8008e-02,1.7000e+01
IMP_SCORE,5863,GO:0061088,8.7986e-02,1.4000e+01
IMP_SCORE,5864,GO:0097729,8.7920e-02,1.4000e+01
IMP_SCORE,5865,GO:0043687,8.7736e-02,7.4000e+01
IMP_SCORE,5866,GO:0032885,8.7682e-02,1.1000e+01
IMP_SCORE,5867,GO:0000062,8.7606e-02,4.9000e+01
IMP_SCORE,5868,GO:0008645,8.7582e-02,4.8000e+01
IMP_SCORE,5869,GO:0016266,8.7560e-02,5.2000e+01
IMP_SCORE,5870,GO:0098911,8.7537e-02,5.0000e+00
IMP_SCORE,5871,GO:0031047,8.7502e-02,2.4000e+01
IMP_SCORE,5872,GO:0048592,8.7420e-02,2.7000e+01
IMP_SCORE,5873,GO:0051412,8.7390e-02,1.1000e+01
IMP_SCORE,5874,GO:0043500,8.7358e-02,1.1000e+01
IMP_SCORE,5875,GO:0008536,8.7257e-02,3.3000e+01
IMP_SCORE,5876,GO:0034104,8.7159e-02,1.3000e+01
IMP_SCORE,5877,GO:0006188,8.7103e-02,6.0000e+00
IMP_SCORE,5878,GO:0045682,8.7051e-02,1.2000e+01
IMP_SCORE,5879,GO:0050892,8.7028e-02,8.0000e+00
IMP_SCORE,5880,GO:0048532,8.6917e-02,1.1000e+01
IMP_SCORE,5881,GO:0070227,8.6906e-02,5.0000e+00
IMP_SCORE,5882,GO:0060537,8.6882e-02,2.7000e+01
IMP_SCORE,5883,GO:0071294,8.6808e-02,6.4000e+01
IMP_SCORE,5884,GO:0046949,8.6723e-02,3.7000e+01
IMP_SCORE,5885,GO:1905331,8.6696e-02,5.0000e+00
IMP_SCORE,5886,GO:0015030,8.6498e-02,3.9000e+01
IMP_SCORE,5887,GO:0070286,8.6482e-02,1.5000e+01
IMP_SCORE,5888,GO:0003682,8.6450e-02,1.6700e+02
IMP_SCORE,5889,GO:0099604,8.6429e-02,2.0000e+00
IMP_SCORE,5890,GO:0010954,8.6249e-02,1.2000e+01
IMP_SCORE,5891,GO:0007276,8.6076e-02,2.4800e+02
IMP_SCORE,5892,GO:0046677,8.6067e-02,2.0000e+01
IMP_SCORE,5893,GO:0046461,8.6061e-02,1.5000e+01
IMP_SCORE,5894,GO:1900115,8.6052e-02,4.0000e+00
IMP_SCORE,5895,GO:0030123,8.6049e-02,5.0000e+00
IMP_SCORE,5896,GO:0060192,8.6046e-02,4.0000e+00
IMP_SCORE,5897,GO:0006957,8.6036e-02,1.9000e+01
IMP_SCORE,5898,GO:0031640,8.5940e-02,1.4000e+01
IMP_SCORE,5899,GO:0050998,8.5933e-02,8.0000e+00
IMP_SCORE,5900,GO:0006283,8.5923e-02,1.9000e+01
IMP_SCORE,5901,GO:0016668,8.5840e-02,5.0000e+00
IMP_SCORE,5902,GO:0019511,8.5700e-02,8.0000e+00
IMP_SCORE,5903,GO:0035437,8.5557e-02,4.0000e+00
IMP_SCORE,5904,GO:0050811,8.5463e-02,3.0000e+00
IMP_SCORE,5905,GO:0005614,8.5457e-02,1.7000e+01
IMP_SCORE,5906,GO:0016573,8.5412e-02,1.5000e+01
IMP_SCORE,5907,GO:0004364,8.5281e-02,5.0000e+01
IMP_SCORE,5908,GO:0033003,8.5128e-02,1.4000e+01
IMP_SCORE,5909,GO:0086064,8.5105e-02,5.0000e+00
IMP_SCORE,5910,GO:0006515,8.5069e-02,2.0000e+00
IMP_SCORE,5911,GO:0005310,8.4984e-02,1.9000e+01
IMP_SCORE,5912,GO:0014031,8.4982e-02,4.0000e+00
IMP_SCORE,5913,GO:0005003,8.4903e-02,3.1000e+01
IMP_SCORE,5914,GO:0048562,8.4900e-02,3.7000e+01
IMP_SCORE,5915,GO:0015295,8.4898e-02,3.4000e+01
IMP_SCORE,5916,GO:0043217,8.4803e-02,2.5000e+01
IMP_SCORE,5917,GO:0046068,8.4757e-02,8.0000e+00
IMP_SCORE,5918,GO:0008375,8.4723e-02,6.9000e+01
IMP_SCORE,5919,GO:0006301,8.4691e-02,1.3000e+01
IMP_SCORE,5920,GO:0031957,8.4672e-02,1.3000e+01
IMP_SCORE,5921,GO:0050879,8.4478e-02,4.0000e+00
IMP_SCORE,5922,GO:0072599,8.4452e-02,1.9000e+01
IMP_SCORE,5923,GO:0060134,8.4369e-02,7.0000e+00
IMP_SCORE,5924,GO:0005253,8.4320e-02,7.8000e+01
IMP_SCORE,5925,GO:0042737,8.4212e-02,3.0000e+00
IMP_SCORE,5926,GO:0044264,8.4191e-02,3.5000e+01
IMP_SCORE,5927,GO:0000724,8.4141e-02,2.1000e+01
IMP_SCORE,5928,GO:0005684,8.4136e-02,1.3000e+01
IMP_SCORE,5929,GO:0030331,8.4097e-02,2.9000e+01
IMP_SCORE,5930,GO:0002902,8.3995e-02,3.0000e+00
IMP_SCORE,5931,GO:0016876,8.3956e-02,2.6000e+01
IMP_SCORE,5932,GO:0032259,8.3902e-02,2.3500e+02
IMP_SCORE,5933,GO:0010459,8.3833e-02,6.0000e+00
IMP_SCORE,5934,GO:0030199,8.3760e-02,1.5000e+01
IMP_SCORE,5935,GO:0030018,8.3644e-02,7.1000e+01
IMP_SCORE,5936,GO:0048255,8.3578e-02,7.0000e+00
IMP_SCORE,5937,GO:0008757,8.3522e-02,8.1000e+01
IMP_SCORE,5938,GO:0019888,8.3410e-02,6.2000e+01
IMP_SCORE,5939,GO:0044452,8.3280e-02,1.0300e+02
IMP_SCORE,5940,GO:0019362,8.3203e-02,3.8000e+01
IMP_SCORE,5941,GO:0050953,8.3184e-02,1.5300e+02
IMP_SCORE,5942,GO:0005212,8.3138e-02,4.4000e+01
IMP_SCORE,5943,GO:0046132,8.3023e-02,8.0000e+00
IMP_SCORE,5944,GO:0007601,8.3022e-02,1.4800e+02
IMP_SCORE,5945,GO:0031122,8.2994e-02,1.9000e+01
IMP_SCORE,5946,GO:0015605,8.2907e-02,1.6000e+01
IMP_SCORE,5947,GO:0007339,8.2865e-02,2.1000e+01
IMP_SCORE,5948,GO:0002090,8.2824e-02,9.0000e+00
IMP_SCORE,5949,GO:0071107,8.2680e-02,3.0000e+00
IMP_SCORE,5950,GO:0001099,8.2633e-02,1.6000e+01
IMP_SCORE,5951,GO:0021884,8.2606e-02,1.1000e+01
IMP_SCORE,5952,GO:0009260,8.2591e-02,2.4000e+01
IMP_SCORE,5953,GO:1902236,8.2558e-02,5.0000e+00
IMP_SCORE,5954,GO:0032266,8.2509e-02,2.4000e+01
IMP_SCORE,5955,GO:0060271,8.2466e-02,5.5000e+01
IMP_SCORE,5956,GO:0048512,8.2407e-02,1.6000e+01
IMP_SCORE,5957,GO:0034660,8.2380e-02,1.5400e+02
IMP_SCORE,5958,GO:0042393,8.2367e-02,9.4000e+01
IMP_SCORE,5959,GO:0036150,8.2343e-02,2.4000e+01
IMP_SCORE,5960,GO:0006399,8.2262e-02,6.7000e+01
IMP_SCORE,5961,GO:0098563,8.2167e-02,1.2000e+01
IMP_SCORE,5962,GO:0005249,8.2160e-02,4.6000e+01
IMP_SCORE,5963,GO:0046915,8.2145e-02,2.2000e+01
IMP_SCORE,5964,GO:0015171,8.1963e-02,5.0000e+01
IMP_SCORE,5965,GO:0009308,8.1962e-02,4.4000e+01
IMP_SCORE,5966,GO:0015144,8.1927e-02,1.9000e+01
IMP_SCORE,5967,GO:0006693,8.1859e-02,1.9000e+01
IMP_SCORE,5968,GO:0005041,8.1755e-02,2.3000e+01
IMP_SCORE,5969,GO:0016893,8.1744e-02,2.8000e+01
IMP_SCORE,5970,GO:0007175,8.1713e-02,4.0000e+00
IMP_SCORE,5971,GO:0044420,8.1663e-02,1.4800e+02
IMP_SCORE,5972,GO:0043624,8.1590e-02,4.5000e+01
IMP_SCORE,5973,GO:0032205,8.1578e-02,4.0000e+00
IMP_SCORE,5974,GO:0032228,8.1543e-02,1.2000e+01
IMP_SCORE,5975,GO:0043178,8.1533e-02,5.6000e+01
IMP_SCORE,5976,GO:0010667,8.1498e-02,7.0000e+00
IMP_SCORE,5977,GO:0071944,8.1446e-02,1.0000e+02
IMP_SCORE,5978,GO:0030177,8.1207e-02,3.3000e+01
IMP_SCORE,5979,GO:0060746,8.1159e-02,2.2000e+01
IMP_SCORE,5980,GO:0042402,8.1158e-02,4.6000e+01
IMP_SCORE,5981,GO:0061756,8.1080e-02,1.2000e+01
IMP_SCORE,5982,GO:0050658,8.1020e-02,6.8000e+01
IMP_SCORE,5983,GO:0007588,8.0978e-02,1.7000e+01
IMP_SCORE,5984,GO:0005245,8.0871e-02,2.2000e+01
IMP_SCORE,5985,GO:0006783,8.0820e-02,1.8000e+01
IMP_SCORE,5986,GO:0061117,8.0710e-02,3.0000e+00
IMP_SCORE,5987,GO:0006914,8.0621e-02,1.1400e+02
IMP_SCORE,5988,GO:0006612,8.0532e-02,3.3000e+01
IMP_SCORE,5989,GO:0033619,8.0477e-02,2.6000e+01
IMP_SCORE,5990,GO:0006825,8.0469e-02,2.9000e+01
IMP_SCORE,5991,GO:0009855,8.0324e-02,3.4000e+01
IMP_SCORE,5992,GO:0098930,8.0304e-02,1.6000e+01
IMP_SCORE,5993,GO:0001502,8.0302e-02,1.4000e+01
IMP_SCORE,5994,GO:0006164,8.0243e-02,3.0000e+01
IMP_SCORE,5995,GO:0042744,8.0208e-02,1.0000e+01
IMP_SCORE,5996,GO:0030574,8.0088e-02,3.6000e+01
IMP_SCORE,5997,GO:0043552,8.0055e-02,4.0000e+00
IMP_SCORE,5998,GO:0043198,7.9964e-02,1.6000e+01
IMP_SCORE,5999,GO:0070035,7.9711e-02,2.7000e+01
IMP_SCORE,6000,GO:0070076,7.9694e-02,1.8000e+01
IMP_SCORE,6001,GO:0032420,7.9690e-02,2.3000e+01
IMP_SCORE,6002,GO:0061029,7.9568e-02,4.0000e+00
IMP_SCORE,6003,GO:0045623,7.9481e-02,7.0000e+00
IMP_SCORE,6004,GO:0036148,7.9464e-02,4.0000e+00
IMP_SCORE,6005,GO:0018146,7.9390e-02,1.4000e+01
IMP_SCORE,6006,GO:0061842,7.9334e-02,1.2000e+01
IMP_SCORE,6007,GO:1901292,7.9302e-02,2.2000e+01
IMP_SCORE,6008,GO:0097228,7.9257e-02,1.6000e+01
IMP_SCORE,6009,GO:0034470,7.9211e-02,9.4000e+01
IMP_SCORE,6010,GO:0044183,7.9132e-02,2.2000e+01
IMP_SCORE,6011,GO:0000149,7.9112e-02,1.0700e+02
IMP_SCORE,6012,GO:0099518,7.9083e-02,1.5000e+01
IMP_SCORE,6013,GO:0060969,7.9072e-02,7.0000e+00
IMP_SCORE,6014,GO:0070006,7.8868e-02,1.4000e+01
IMP_SCORE,6015,GO:0035586,7.8696e-02,2.6000e+01
IMP_SCORE,6016,GO:0034314,7.8670e-02,1.6000e+01
IMP_SCORE,6017,GO:0030010,7.8652e-02,3.8000e+01
IMP_SCORE,6018,GO:0019783,7.8522e-02,7.1000e+01
IMP_SCORE,6019,GO:0030901,7.8495e-02,1.6000e+01
IMP_SCORE,6020,GO:0061621,7.8473e-02,6.0000e+00
IMP_SCORE,6021,GO:0005747,7.8369e-02,1.3000e+01
IMP_SCORE,6022,GO:0097479,7.8331e-02,2.5000e+01
IMP_SCORE,6023,GO:0043555,7.8329e-02,1.1000e+01
IMP_SCORE,6024,GO:0008276,7.8219e-02,3.6000e+01
IMP_SCORE,6025,GO:0030208,7.8140e-02,7.0000e+00
IMP_SCORE,6026,GO:0003755,7.8009e-02,3.7000e+01
IMP_SCORE,6027,GO:0032801,7.8007e-02,7.0000e+00
IMP_SCORE,6028,GO:0051451,7.7952e-02,1.0000e+01
IMP_SCORE,6029,GO:0009881,7.7932e-02,9.0000e+00
IMP_SCORE,6030,GO:0007565,7.7856e-02,6.9000e+01
IMP_SCORE,6031,GO:1902936,7.7800e-02,5.1000e+01
IMP_SCORE,6032,GO:0009988,7.7452e-02,7.2000e+01
IMP_SCORE,6033,GO:0016859,7.7433e-02,2.7000e+01
IMP_SCORE,6034,GO:0097306,7.7368e-02,1.8000e+01
IMP_SCORE,6035,GO:0034391,7.7306e-02,3.0000e+00
IMP_SCORE,6036,GO:0071459,7.7203e-02,6.0000e+00
IMP_SCORE,6037,GO:0005667,7.7138e-02,7.0000e+01
IMP_SCORE,6038,GO:0042581,7.7104e-02,2.0000e+01
IMP_SCORE,6039,GO:0035264,7.7009e-02,3.5000e+01
IMP_SCORE,6040,GO:1990752,7.6882e-02,1.5000e+01
IMP_SCORE,6041,GO:0043984,7.6869e-02,1.0000e+00
IMP_SCORE,6042,GO:1903020,7.6869e-02,1.0000e+00
IMP_SCORE,6043,GO:0009583,7.6793e-02,4.3000e+01
IMP_SCORE,6044,GO:0001786,7.6791e-02,6.2000e+01
IMP_SCORE,6045,GO:0019905,7.6791e-02,7.7000e+01
IMP_SCORE,6046,GO:0070492,7.6790e-02,8.6000e+01
IMP_SCORE,6047,GO:0005184,7.6665e-02,1.9000e+01
IMP_SCORE,6048,GO:0050687,7.6588e-02,1.4000e+01
IMP_SCORE,6049,GO:0031461,7.6459e-02,6.0000e+01
IMP_SCORE,6050,GO:0006333,7.6419e-02,2.4000e+01
IMP_SCORE,6051,GO:0050775,7.6392e-02,5.0000e+00
IMP_SCORE,6052,GO:0051766,7.6258e-02,2.9000e+01
IMP_SCORE,6053,GO:0019471,7.6253e-02,5.0000e+00
IMP_SCORE,6054,GO:0030803,7.6221e-02,1.5000e+01
IMP_SCORE,6055,GO:0055069,7.6177e-02,5.0000e+00
IMP_SCORE,6056,GO:0006891,7.6163e-02,2.9000e+01
IMP_SCORE,6057,GO:0016235,7.6088e-02,4.1000e+01
IMP_SCORE,6058,GO:0033344,7.6068e-02,1.6000e+01
IMP_SCORE,6059,GO:0022904,7.6032e-02,3.6000e+01
IMP_SCORE,6060,GO:0016725,7.6010e-02,1.0000e+00
IMP_SCORE,6061,GO:0090266,7.6010e-02,1.0000e+00
IMP_SCORE,6062,GO:0014889,7.6010e-02,1.0000e+00
IMP_SCORE,6063,GO:0008028,7.6001e-02,2.2000e+01
IMP_SCORE,6064,GO:0004812,7.5916e-02,2.9000e+01
IMP_SCORE,6065,GO:0070884,7.5810e-02,7.0000e+00
IMP_SCORE,6066,GO:0000301,7.5791e-02,1.3000e+01
IMP_SCORE,6067,GO:0090314,7.5703e-02,1.5000e+01
IMP_SCORE,6068,GO:0043038,7.5691e-02,1.3000e+01
IMP_SCORE,6069,GO:0035428,7.5679e-02,2.0000e+01
IMP_SCORE,6070,GO:0034704,7.5635e-02,3.3000e+01
IMP_SCORE,6071,GO:0005513,7.5617e-02,6.0000e+00
IMP_SCORE,6072,GO:0034308,7.5610e-02,7.7000e+01
IMP_SCORE,6073,GO:0097296,7.5550e-02,2.0000e+00
IMP_SCORE,6074,GO:0044782,7.5527e-02,7.0000e+01
IMP_SCORE,6075,GO:0036260,7.5514e-02,7.0000e+00
IMP_SCORE,6076,GO:0050982,7.5333e-02,2.4000e+01
IMP_SCORE,6077,GO:0044391,7.5205e-02,4.2000e+01
IMP_SCORE,6078,GO:1904019,7.5084e-02,5.0000e+00
IMP_SCORE,6079,GO:0001637,7.5035e-02,1.2000e+01
IMP_SCORE,6080,GO:0031109,7.4952e-02,1.0000e+01
IMP_SCORE,6081,GO:0021987,7.4933e-02,2.1000e+01
IMP_SCORE,6082,GO:0030317,7.4696e-02,1.6000e+01
IMP_SCORE,6083,GO:0006304,7.4637e-02,1.6000e+01
IMP_SCORE,6084,GO:0016073,7.4626e-02,2.9000e+01
IMP_SCORE,6085,GO:0045117,7.4607e-02,8.0000e+00
IMP_SCORE,6086,GO:0051457,7.4545e-02,9.0000e+00
IMP_SCORE,6087,GO:0045739,7.4540e-02,8.0000e+00
IMP_SCORE,6088,GO:0042423,7.4403e-02,1.3000e+01
IMP_SCORE,6089,GO:0016783,7.4244e-02,1.1000e+01
IMP_SCORE,6090,GO:2000291,7.4161e-02,3.0000e+00
IMP_SCORE,6091,GO:2001267,7.4131e-02,3.0000e+00
IMP_SCORE,6092,GO:0001736,7.4109e-02,1.0000e+01
IMP_SCORE,6093,GO:0043252,7.4096e-02,5.5000e+01
IMP_SCORE,6094,GO:0008188,7.3999e-02,4.8000e+01
IMP_SCORE,6095,GO:0016846,7.3992e-02,1.7000e+01
IMP_SCORE,6096,GO:0017127,7.3983e-02,1.0000e+01
IMP_SCORE,6097,GO:0015804,7.3977e-02,2.4000e+01
IMP_SCORE,6098,GO:1900117,7.3860e-02,2.0000e+00
IMP_SCORE,6099,GO:0032069,7.3858e-02,9.0000e+00
IMP_SCORE,6100,GO:0030801,7.3801e-02,1.4000e+01
IMP_SCORE,6101,GO:0021819,7.3722e-02,1.7000e+01
IMP_SCORE,6102,GO:1905517,7.3699e-02,8.0000e+00
IMP_SCORE,6103,GO:0030170,7.3619e-02,6.6000e+01
IMP_SCORE,6104,GO:0080008,7.3492e-02,7.0000e+00
IMP_SCORE,6105,GO:0071867,7.3427e-02,7.0000e+00
IMP_SCORE,6106,GO:0005766,7.3427e-02,8.0000e+00
IMP_SCORE,6107,GO:0001508,7.3271e-02,2.8000e+01
IMP_SCORE,6108,GO:2000778,7.3199e-02,3.0000e+00
IMP_SCORE,6109,GO:0002507,7.3190e-02,3.0000e+00
IMP_SCORE,6110,GO:0035050,7.3133e-02,3.0000e+00
IMP_SCORE,6111,GO:0016757,7.3094e-02,2.4100e+02
IMP_SCORE,6112,GO:0060768,7.2906e-02,1.0000e+00
IMP_SCORE,6113,GO:0070098,7.2903e-02,2.5000e+01
IMP_SCORE,6114,GO:0005891,7.2898e-02,3.9000e+01
IMP_SCORE,6115,GO:0006228,7.2849e-02,3.0000e+00
IMP_SCORE,6116,GO:0042180,7.2794e-02,5.0000e+01
IMP_SCORE,6117,GO:0052312,7.2723e-02,4.0000e+00
IMP_SCORE,6118,GO:0006352,7.2696e-02,6.0000e+01
IMP_SCORE,6119,GO:0006284,7.2590e-02,8.0000e+00
IMP_SCORE,6120,GO:0043186,7.2543e-02,2.9000e+01
IMP_SCORE,6121,GO:0003215,7.2507e-02,7.0000e+00
IMP_SCORE,6122,GO:0046835,7.2463e-02,1.5000e+01
IMP_SCORE,6123,GO:1901068,7.2452e-02,2.3000e+01
IMP_SCORE,6124,GO:0007032,7.2333e-02,2.0000e+01
IMP_SCORE,6125,GO:0061081,7.2158e-02,9.0000e+00
IMP_SCORE,6126,GO:0048488,7.2108e-02,8.0000e+00
IMP_SCORE,6127,GO:0006497,7.1961e-02,8.4000e+01
IMP_SCORE,6128,GO:0010661,7.1878e-02,7.0000e+00
IMP_SCORE,6129,GO:0071379,7.1847e-02,9.0000e+00
IMP_SCORE,6130,GO:1903203,7.1843e-02,1.1000e+01
IMP_SCORE,6131,GO:0016765,7.1771e-02,7.6000e+01
IMP_SCORE,6132,GO:0008391,7.1674e-02,1.0000e+01
IMP_SCORE,6133,GO:0005840,7.1623e-02,5.0000e+01
IMP_SCORE,6134,GO:0042733,7.1521e-02,3.4000e+01
IMP_SCORE,6135,GO:0098781,7.1406e-02,3.5000e+01
IMP_SCORE,6136,GO:0060602,7.1396e-02,2.0000e+00
IMP_SCORE,6137,GO:0006813,7.1391e-02,5.4000e+01
IMP_SCORE,6138,GO:0015464,7.1374e-02,1.6000e+01
IMP_SCORE,6139,GO:0031102,7.1361e-02,1.0000e+01
IMP_SCORE,6140,GO:0008556,7.1321e-02,1.9000e+01
IMP_SCORE,6141,GO:0016782,7.1249e-02,6.1000e+01
IMP_SCORE,6142,GO:0005346,7.1125e-02,1.2000e+01
IMP_SCORE,6143,GO:0031045,7.1104e-02,8.0000e+00
IMP_SCORE,6144,GO:0033135,7.1096e-02,1.3000e+01
IMP_SCORE,6145,GO:0045948,7.1054e-02,2.0000e+00
IMP_SCORE,6146,GO:0003007,7.1036e-02,4.0000e+00
IMP_SCORE,6147,GO:0033137,7.0973e-02,4.0000e+00
IMP_SCORE,6148,GO:0042107,7.0898e-02,8.0000e+00
IMP_SCORE,6149,GO:0002208,7.0657e-02,6.0000e+00
IMP_SCORE,6150,GO:0042974,7.0385e-02,5.0000e+00
IMP_SCORE,6151,GO:0006312,7.0301e-02,1.4000e+01
IMP_SCORE,6152,GO:1903846,7.0296e-02,6.0000e+00
IMP_SCORE,6153,GO:0048024,7.0218e-02,2.2000e+01
IMP_SCORE,6154,GO:0042562,7.0030e-02,5.6000e+01
IMP_SCORE,6155,GO:0014894,7.0008e-02,5.0000e+00
IMP_SCORE,6156,GO:0071709,6.9988e-02,1.0000e+01
IMP_SCORE,6157,GO:0015850,6.9943e-02,5.3000e+01
IMP_SCORE,6158,GO:0030228,6.9919e-02,2.2000e+01
IMP_SCORE,6159,GO:0001659,6.9712e-02,9.0000e+00
IMP_SCORE,6160,GO:0018198,6.9630e-02,1.0000e+01
IMP_SCORE,6161,GO:0015682,6.9545e-02,2.9000e+01
IMP_SCORE,6162,GO:1901017,6.9531e-02,9.0000e+00
IMP_SCORE,6163,GO:0043368,6.9299e-02,1.6000e+01
IMP_SCORE,6164,GO:0002190,6.9247e-02,5.0000e+00
IMP_SCORE,6165,GO:0090224,6.9172e-02,4.0000e+00
IMP_SCORE,6166,GO:0002080,6.9140e-02,1.1000e+01
IMP_SCORE,6167,GO:0098748,6.9129e-02,2.0000e+00
IMP_SCORE,6168,GO:0048521,6.9120e-02,6.0000e+00
IMP_SCORE,6169,GO:0030880,6.8967e-02,1.6000e+01
IMP_SCORE,6170,GO:0071354,6.8963e-02,9.0000e+00
IMP_SCORE,6171,GO:0007129,6.8943e-02,7.0000e+00
IMP_SCORE,6172,GO:0006405,6.8827e-02,1.8000e+01
IMP_SCORE,6173,GO:0042104,6.8742e-02,7.0000e+00
IMP_SCORE,6174,GO:0006353,6.8717e-02,1.9000e+01
IMP_SCORE,6175,GO:0001919,6.8702e-02,6.0000e+00
IMP_SCORE,6176,GO:0002861,6.8683e-02,1.2000e+01
IMP_SCORE,6177,GO:0005892,6.8545e-02,7.0000e+00
IMP_SCORE,6178,GO:0015918,6.8540e-02,2.7000e+01
IMP_SCORE,6179,GO:0005225,6.8491e-02,2.8000e+01
IMP_SCORE,6180,GO:2000406,6.8447e-02,9.0000e+00
IMP_SCORE,6181,GO:0035966,6.8416e-02,4.0000e+01
IMP_SCORE,6182,GO:0019789,6.8405e-02,3.0000e+00
IMP_SCORE,6183,GO:2000810,6.8377e-02,3.0000e+00
IMP_SCORE,6184,GO:0016234,6.8364e-02,3.8000e+01
IMP_SCORE,6185,GO:0014897,6.8335e-02,5.0000e+00
IMP_SCORE,6186,GO:0008514,6.8329e-02,1.0800e+02
IMP_SCORE,6187,GO:0042772,6.8323e-02,5.0000e+00
IMP_SCORE,6188,GO:0044774,6.8272e-02,1.6000e+01
IMP_SCORE,6189,GO:0005681,6.8232e-02,5.0000e+01
IMP_SCORE,6190,GO:0042267,6.8178e-02,2.0000e+01
IMP_SCORE,6191,GO:0072546,6.8140e-02,2.3000e+01
IMP_SCORE,6192,GO:0005342,6.8139e-02,5.9000e+01
IMP_SCORE,6193,GO:0042626,6.8070e-02,4.6000e+01
IMP_SCORE,6194,GO:0090084,6.8008e-02,1.9000e+01
IMP_SCORE,6195,GO:0000502,6.7933e-02,4.1000e+01
IMP_SCORE,6196,GO:1901984,6.7825e-02,6.0000e+00
IMP_SCORE,6197,GO:0039694,6.7793e-02,4.0000e+00
IMP_SCORE,6198,GO:0007292,6.7567e-02,1.6000e+01
IMP_SCORE,6199,GO:0043414,6.7565e-02,6.9000e+01
IMP_SCORE,6200,GO:0022900,6.7523e-02,3.8000e+01
IMP_SCORE,6201,GO:0051043,6.7456e-02,7.0000e+00
IMP_SCORE,6202,GO:0045005,6.7450e-02,3.0000e+00
IMP_SCORE,6203,GO:0006458,6.7311e-02,2.8000e+01
IMP_SCORE,6204,GO:0006839,6.7254e-02,4.3000e+01
IMP_SCORE,6205,GO:0030374,6.7241e-02,1.5000e+01
IMP_SCORE,6206,GO:0031123,6.7192e-02,3.1000e+01
IMP_SCORE,6207,GO:1902358,6.7122e-02,7.0000e+00
IMP_SCORE,6208,GO:0035336,6.7003e-02,4.8000e+01
IMP_SCORE,6209,GO:0019321,6.7001e-02,1.7000e+01
IMP_SCORE,6210,GO:0000076,6.6883e-02,4.0000e+00
IMP_SCORE,6211,GO:0001540,6.6847e-02,7.7000e+01
IMP_SCORE,6212,GO:0006418,6.6794e-02,2.2000e+01
IMP_SCORE,6213,GO:0005165,6.6714e-02,2.0000e+00
IMP_SCORE,6214,GO:0045727,6.6696e-02,1.5000e+01
IMP_SCORE,6215,GO:0019068,6.6611e-02,7.0000e+00
IMP_SCORE,6216,GO:0061650,6.6521e-02,3.2000e+01
IMP_SCORE,6217,GO:0021895,6.6512e-02,2.0000e+00
IMP_SCORE,6218,GO:0046112,6.6297e-02,6.0000e+00
IMP_SCORE,6219,GO:0006306,6.6231e-02,1.0000e+01
IMP_SCORE,6220,GO:0021795,6.6111e-02,1.9000e+01
IMP_SCORE,6221,GO:0008408,6.6079e-02,1.9000e+01
IMP_SCORE,6222,GO:0032515,6.6027e-02,1.2000e+01
IMP_SCORE,6223,GO:2000514,6.5981e-02,9.0000e+00
IMP_SCORE,6224,GO:0072044,6.5955e-02,1.2000e+01
IMP_SCORE,6225,GO:0051152,6.5920e-02,3.0000e+00
IMP_SCORE,6226,GO:0015175,6.5882e-02,2.4000e+01
IMP_SCORE,6227,GO:0031210,6.5867e-02,6.0000e+00
IMP_SCORE,6228,GO:0101005,6.5846e-02,5.7000e+01
IMP_SCORE,6229,GO:0051985,6.5626e-02,4.0000e+00
IMP_SCORE,6230,GO:0045736,6.5502e-02,3.0000e+00
IMP_SCORE,6231,GO:0043486,6.5399e-02,1.7000e+01
IMP_SCORE,6232,GO:0042645,6.5138e-02,2.5000e+01
IMP_SCORE,6233,GO:0006703,6.5040e-02,1.8000e+01
IMP_SCORE,6234,GO:0044088,6.4952e-02,1.7000e+01
IMP_SCORE,6235,GO:0006505,6.4862e-02,2.2000e+01
IMP_SCORE,6236,GO:0005929,6.4716e-02,2.7200e+02
IMP_SCORE,6237,GO:0048706,6.4653e-02,2.7000e+01
IMP_SCORE,6238,GO:0038034,6.4610e-02,1.0000e+01
IMP_SCORE,6239,GO:0036459,6.4454e-02,5.2000e+01
IMP_SCORE,6240,GO:0008156,6.4397e-02,1.8000e+01
IMP_SCORE,6241,GO:0005852,6.4313e-02,1.7000e+01
IMP_SCORE,6242,GO:0032350,6.4277e-02,8.0000e+00
IMP_SCORE,6243,GO:0090312,6.4253e-02,5.0000e+00
IMP_SCORE,6244,GO:0008649,6.4238e-02,4.0000e+00
IMP_SCORE,6245,GO:0002228,6.4207e-02,3.9000e+01
IMP_SCORE,6246,GO:0050908,6.4127e-02,1.9000e+01
IMP_SCORE,6247,GO:0005344,6.4120e-02,9.0000e+00
IMP_SCORE,6248,GO:0009214,6.4053e-02,1.0000e+00
IMP_SCORE,6249,GO:0006303,6.3762e-02,9.0000e+00
IMP_SCORE,6250,GO:0008608,6.3656e-02,5.0000e+00
IMP_SCORE,6251,GO:0030318,6.3603e-02,2.3000e+01
IMP_SCORE,6252,GO:0070125,6.3517e-02,1.7000e+01
IMP_SCORE,6253,GO:0008026,6.3428e-02,3.0000e+01
IMP_SCORE,6254,GO:0002719,6.3320e-02,5.0000e+00
IMP_SCORE,6255,GO:0008168,6.3284e-02,2.0600e+02
IMP_SCORE,6256,GO:0048261,6.3267e-02,4.0000e+00
IMP_SCORE,6257,GO:0043949,6.3071e-02,3.0000e+00
IMP_SCORE,6258,GO:0043954,6.3020e-02,2.3000e+01
IMP_SCORE,6259,GO:0000244,6.2927e-02,6.0000e+00
IMP_SCORE,6260,GO:0051284,6.2851e-02,2.0000e+00
IMP_SCORE,6261,GO:1900015,6.2849e-02,9.0000e+00
IMP_SCORE,6262,GO:0031078,6.2825e-02,6.0000e+00
IMP_SCORE,6263,GO:0000737,6.2791e-02,4.0000e+00
IMP_SCORE,6264,GO:0007007,6.2786e-02,7.0000e+00
IMP_SCORE,6265,GO:0051151,6.2770e-02,1.0000e+01
IMP_SCORE,6266,GO:0005980,6.2663e-02,1.0000e+01
IMP_SCORE,6267,GO:0006063,6.2653e-02,2.0000e+01
IMP_SCORE,6268,GO:0014741,6.2617e-02,2.0000e+00
IMP_SCORE,6269,GO:0048665,6.2612e-02,7.0000e+00
IMP_SCORE,6270,GO:0004879,6.2472e-02,1.5000e+01
IMP_SCORE,6271,GO:0071013,6.2345e-02,2.9000e+01
IMP_SCORE,6272,GO:0035137,6.2341e-02,9.0000e+00
IMP_SCORE,6273,GO:0006105,6.2235e-02,1.9000e+01
IMP_SCORE,6274,GO:0051654,6.2231e-02,3.0000e+00
IMP_SCORE,6275,GO:0015800,6.2217e-02,1.6000e+01
IMP_SCORE,6276,GO:0019531,6.2130e-02,6.0000e+00
IMP_SCORE,6277,GO:0071897,6.2013e-02,1.1000e+01
IMP_SCORE,6278,GO:0046527,6.1969e-02,1.0000e+01
IMP_SCORE,6279,GO:0031083,6.1964e-02,1.7000e+01
IMP_SCORE,6280,GO:0030216,6.1810e-02,3.0000e+01
IMP_SCORE,6281,GO:1902402,6.1798e-02,6.0000e+00
IMP_SCORE,6282,GO:0045095,6.1718e-02,5.0000e+01
IMP_SCORE,6283,GO:0042589,6.1668e-02,1.8000e+01
IMP_SCORE,6284,GO:0008272,6.1609e-02,4.0000e+00
IMP_SCORE,6285,GO:0006107,6.1405e-02,6.0000e+00
IMP_SCORE,6286,GO:0004861,6.1402e-02,5.0000e+00
IMP_SCORE,6287,GO:0043567,6.1365e-02,4.0000e+00
IMP_SCORE,6288,GO:0032881,6.1363e-02,6.0000e+00
IMP_SCORE,6289,GO:0006406,6.1197e-02,2.5000e+01
IMP_SCORE,6290,GO:2000142,6.1152e-02,9.0000e+00
IMP_SCORE,6291,GO:0015298,6.1091e-02,1.8000e+01
IMP_SCORE,6292,GO:0003777,6.1020e-02,3.8000e+01
IMP_SCORE,6293,GO:0019840,6.0816e-02,3.5000e+01
IMP_SCORE,6294,GO:0060046,6.0695e-02,2.1000e+01
IMP_SCORE,6295,GO:0042625,6.0537e-02,3.0000e+01
IMP_SCORE,6296,GO:0035098,6.0521e-02,1.3000e+01
IMP_SCORE,6297,GO:0044613,6.0409e-02,4.0000e+00
IMP_SCORE,6298,GO:0046457,6.0353e-02,1.3000e+01
IMP_SCORE,6299,GO:0030551,6.0179e-02,2.1000e+01
IMP_SCORE,6300,GO:0031543,6.0105e-02,3.0000e+00
IMP_SCORE,6301,GO:0030326,6.0058e-02,2.8000e+01
IMP_SCORE,6302,GO:0065002,5.9917e-02,2.2000e+01
IMP_SCORE,6303,GO:0005845,5.9902e-02,6.0000e+00
IMP_SCORE,6304,GO:0019363,5.9757e-02,2.7000e+01
IMP_SCORE,6305,GO:0051536,5.9598e-02,5.2000e+01
IMP_SCORE,6306,GO:0030286,5.9545e-02,2.6000e+01
IMP_SCORE,6307,GO:0016577,5.9442e-02,1.9000e+01
IMP_SCORE,6308,GO:0048038,5.9421e-02,1.9000e+01
IMP_SCORE,6309,GO:0004180,5.9339e-02,4.5000e+01
IMP_SCORE,6310,GO:0050691,5.9284e-02,7.0000e+00
IMP_SCORE,6311,GO:0015807,5.9025e-02,2.6000e+01
IMP_SCORE,6312,GO:1904152,5.8872e-02,4.0000e+00
IMP_SCORE,6313,GO:0006296,5.8867e-02,6.0000e+00
IMP_SCORE,6314,GO:0051984,5.8836e-02,4.0000e+00
IMP_SCORE,6315,GO:0019212,5.8740e-02,2.4000e+01
IMP_SCORE,6316,GO:0071855,5.8670e-02,1.1000e+01
IMP_SCORE,6317,GO:1900750,5.8572e-02,1.4000e+01
IMP_SCORE,6318,GO:0003678,5.8457e-02,1.2000e+01
IMP_SCORE,6319,GO:0044815,5.8405e-02,2.6000e+01
IMP_SCORE,6320,GO:0007189,5.8351e-02,2.3000e+01
IMP_SCORE,6321,GO:0018216,5.8282e-02,1.9000e+01
IMP_SCORE,6322,GO:0009396,5.8168e-02,5.0000e+00
IMP_SCORE,6323,GO:0071158,5.8123e-02,1.2000e+01
IMP_SCORE,6324,GO:0048701,5.8039e-02,9.0000e+00
IMP_SCORE,6325,GO:0035327,5.8032e-02,1.8000e+01
IMP_SCORE,6326,GO:0016675,5.8027e-02,6.0000e+00
IMP_SCORE,6327,GO:0032506,5.8019e-02,5.0000e+00
IMP_SCORE,6328,GO:0015935,5.7939e-02,2.9000e+01
IMP_SCORE,6329,GO:0004659,5.7898e-02,3.2000e+01
IMP_SCORE,6330,GO:0045823,5.7890e-02,7.0000e+00
IMP_SCORE,6331,GO:0006949,5.7852e-02,2.8000e+01
IMP_SCORE,6332,GO:0016863,5.7752e-02,1.2000e+01
IMP_SCORE,6333,GO:0031463,5.7623e-02,1.9000e+01
IMP_SCORE,6334,GO:0016854,5.7528e-02,4.8000e+01
IMP_SCORE,6335,GO:0050855,5.7402e-02,1.4000e+01
IMP_SCORE,6336,GO:0070986,5.7193e-02,2.0000e+00
IMP_SCORE,6337,GO:0006007,5.7163e-02,7.0000e+00
IMP_SCORE,6338,GO:0070979,5.6941e-02,7.0000e+00
IMP_SCORE,6339,GO:0048536,5.6834e-02,8.0000e+00
IMP_SCORE,6340,GO:0016410,5.6683e-02,6.6000e+01
[truncated: 2,210,025 more chars]
