# Supplementary material for: A new approach for interpreting Random Forest models and its application to the biology of ageing
Source: Bioinformatics. 2018 Feb 16;34(14):2449–56. doi: 10.1093/bioinformatics/bty087 (PMC6041990; doi:10.1093/bioinformatics/bty087)
Supplement: Supplementary Data [file bty087_src_code_and_dataset.zip › src_code_and_dataset/results/20_false.txt]

PARAM, Using dataset: /pi/home/cug/ff79/GCWA/datasets/go.arff
PARAM, Using class: class_expression_brain
PARAM, Number of iterations: 100,200,300,
PARAM, Max. depth: 0
PARAM, Random seed: 20
PARAM, Number of random selected features used in each split: 0.5,1.0,2.0,
PARAM, Do IB undersample: false
PARAM, N. of min. positive values: 10
PARAM, N. bins: -1
STATS_LATEX_DB & go.arff & class_expression_brain & 17716 & 7491 & N:17149 / O:420 / U:147 /  \\ 
CROSSVALID_STATS_BEGIN

Correctly Classified Instances       17136               96.7261 %
Incorrectly Classified Instances       580                3.2739 %
Kappa statistic                          0.0181
Mean absolute error                      0.0294
Root mean squared error                  0.1245
Relative absolute error                 94.155  %
Root relative squared error             99.7096 %
Total Number of Instances            17716     

=== Detailed Accuracy By Class ===

                 TP Rate  FP Rate  Precision  Recall   F-Measure  MCC      ROC Area  PRC Area  Class
                 0.999    0.989    0.968      0.999    0.983      0.044    0.701     0.983     N
                 0.014    0.001    0.300      0.014    0.027      0.061    0.733     0.093     O
                 0.000    0.000    0.000      0.000    0.000      -0.002   0.660     0.023     U
                 0.000    0.000    0.000      0.000    0.000      0.000    ?         ?         ?
Weighted Avg.    0.967    0.958    0.944      0.967    0.953      0.044    0.701     0.954     

=== Confusion Matrix ===

     a     b     c     d   <-- classified as
 17130    14     5     0 |     a = N
   414     6     0     0 |     b = O
   147     0     0     0 |     c = U
     0     0     0     0 |     d = ?

CROSSVALID_STATS_END
STATS_LATEX_ACC & go.arff & class_expression_brain & 0.944 & 0.967 & 0.953 & 0.701 & 0.954 \\ 
STATS_LATEX_ACC_PER & go.arff & class_expression_brain & 0.968 & 0.999 & 0.983 & 0.701 & 0.983 & N \\ 
STATS_LATEX_ACC_PER & go.arff & class_expression_brain & 0.300 & 0.014 & 0.027 & 0.733 & 0.093 & O \\ 
STATS_LATEX_ACC_PER & go.arff & class_expression_brain & 0.000 & 0.000 & 0.000 & 0.660 & 0.023 & U \\ 
ROCPOINTS_N,0.0533,1.0000,1.0000,0.9680,1.0000
ROCPOINTS_N,0.1300,0.9982,1.0000,0.9680,1.0000
ROCPOINTS_N,0.1733,0.9965,1.0000,0.9681,1.0000
ROCPOINTS_N,0.2067,0.9947,1.0000,0.9682,1.0000
ROCPOINTS_N,0.2133,0.9947,0.9999,0.9682,0.9999
ROCPOINTS_N,0.2400,0.9929,0.9999,0.9682,0.9999
ROCPOINTS_N,0.3133,0.9929,0.9999,0.9682,0.9999
ROCPOINTS_N,0.3500,0.9929,0.9998,0.9682,0.9998
ROCPOINTS_N,0.3667,0.9929,0.9998,0.9682,0.9998
ROCPOINTS_N,0.3733,0.9929,0.9997,0.9682,0.9997
ROCPOINTS_N,0.3754,0.9929,0.9997,0.9682,0.9997
ROCPOINTS_N,0.3833,0.9929,0.9996,0.9682,0.9996
ROCPOINTS_N,0.3867,0.9929,0.9995,0.9682,0.9995
ROCPOINTS_N,0.3900,0.9929,0.9995,0.9682,0.9995
ROCPOINTS_N,0.3933,0.9929,0.9994,0.9682,0.9994
ROCPOINTS_N,0.4131,0.9912,0.9994,0.9683,0.9994
ROCPOINTS_N,0.4200,0.9912,0.9994,0.9682,0.9994
ROCPOINTS_N,0.4233,0.9912,0.9993,0.9682,0.9993
ROCPOINTS_N,0.4500,0.9894,0.9992,0.9683,0.9992
ROCPOINTS_N,0.4567,0.9894,0.9992,0.9683,0.9992
ROCPOINTS_N,0.4667,0.9894,0.9991,0.9683,0.9991
ROCPOINTS_N,0.4733,0.9894,0.9991,0.9683,0.9991
ROCPOINTS_N,0.4900,0.9894,0.9990,0.9683,0.9990
ROCPOINTS_N,0.4967,0.9894,0.9990,0.9683,0.9990
ROCPOINTS_N,0.5000,0.9894,0.9989,0.9683,0.9989
ROCPOINTS_N,0.5116,0.9894,0.9988,0.9683,0.9988
ROCPOINTS_N,0.5267,0.9894,0.9988,0.9683,0.9988
ROCPOINTS_N,0.5367,0.9877,0.9987,0.9683,0.9987
ROCPOINTS_N,0.5400,0.9877,0.9987,0.9683,0.9987
ROCPOINTS_N,0.5421,0.9859,0.9987,0.9684,0.9987
ROCPOINTS_N,0.5433,0.9859,0.9986,0.9684,0.9986
ROCPOINTS_N,0.5439,0.9859,0.9985,0.9684,0.9985
ROCPOINTS_N,0.5463,0.9859,0.9984,0.9684,0.9984
ROCPOINTS_N,0.5600,0.9859,0.9984,0.9684,0.9984
ROCPOINTS_N,0.5633,0.9859,0.9983,0.9684,0.9983
ROCPOINTS_N,0.5633,0.9859,0.9983,0.9684,0.9983
ROCPOINTS_N,0.5633,0.9859,0.9982,0.9684,0.9982
ROCPOINTS_N,0.5658,0.9859,0.9981,0.9684,0.9981
ROCPOINTS_N,0.5700,0.9859,0.9981,0.9684,0.9981
ROCPOINTS_N,0.5767,0.9841,0.9981,0.9684,0.9981
ROCPOINTS_N,0.5841,0.9841,0.9980,0.9684,0.9980
ROCPOINTS_N,0.5867,0.9841,0.9980,0.9684,0.9980
ROCPOINTS_N,0.5900,0.9841,0.9978,0.9684,0.9978
ROCPOINTS_N,0.5933,0.9841,0.9978,0.9684,0.9978
ROCPOINTS_N,0.5967,0.9841,0.9977,0.9684,0.9977
ROCPOINTS_N,0.5972,0.9824,0.9977,0.9685,0.9977
ROCPOINTS_N,0.6000,0.9824,0.9977,0.9685,0.9977
ROCPOINTS_N,0.6033,0.9824,0.9976,0.9685,0.9976
ROCPOINTS_N,0.6100,0.9824,0.9976,0.9685,0.9976
ROCPOINTS_N,0.6133,0.9806,0.9976,0.9685,0.9976
ROCPOINTS_N,0.6200,0.9806,0.9974,0.9685,0.9974
ROCPOINTS_N,0.6233,0.9788,0.9973,0.9686,0.9973
ROCPOINTS_N,0.6257,0.9788,0.9972,0.9686,0.9972
ROCPOINTS_N,0.6267,0.9788,0.9971,0.9686,0.9971
ROCPOINTS_N,0.6300,0.9788,0.9970,0.9686,0.9970
ROCPOINTS_N,0.6333,0.9788,0.9970,0.9686,0.9970
ROCPOINTS_N,0.6378,0.9788,0.9969,0.9686,0.9969
ROCPOINTS_N,0.6400,0.9788,0.9969,0.9686,0.9969
ROCPOINTS_N,0.6433,0.9771,0.9969,0.9686,0.9969
ROCPOINTS_N,0.6467,0.9771,0.9967,0.9686,0.9967
ROCPOINTS_N,0.6500,0.9771,0.9965,0.9686,0.9965
ROCPOINTS_N,0.6500,0.9771,0.9964,0.9686,0.9964
ROCPOINTS_N,0.6533,0.9771,0.9964,0.9686,0.9964
ROCPOINTS_N,0.6558,0.9771,0.9963,0.9686,0.9963
ROCPOINTS_N,0.6567,0.9771,0.9962,0.9686,0.9962
ROCPOINTS_N,0.6581,0.9753,0.9961,0.9686,0.9961
ROCPOINTS_N,0.6600,0.9753,0.9960,0.9686,0.9960
ROCPOINTS_N,0.6633,0.9753,0.9959,0.9686,0.9959
ROCPOINTS_N,0.6667,0.9753,0.9958,0.9686,0.9958
ROCPOINTS_N,0.6700,0.9753,0.9957,0.9686,0.9957
ROCPOINTS_N,0.6733,0.9753,0.9956,0.9686,0.9956
ROCPOINTS_N,0.6800,0.9753,0.9955,0.9686,0.9955
ROCPOINTS_N,0.6831,0.9735,0.9954,0.9687,0.9954
ROCPOINTS_N,0.6833,0.9735,0.9953,0.9687,0.9953
ROCPOINTS_N,0.6900,0.9718,0.9953,0.9687,0.9953
ROCPOINTS_N,0.6933,0.9700,0.9953,0.9688,0.9953
ROCPOINTS_N,0.6933,0.9700,0.9953,0.9688,0.9953
ROCPOINTS_N,0.6951,0.9700,0.9952,0.9688,0.9952
ROCPOINTS_N,0.6967,0.9700,0.9950,0.9688,0.9950
ROCPOINTS_N,0.6975,0.9683,0.9950,0.9688,0.9950
ROCPOINTS_N,0.7000,0.9665,0.9950,0.9689,0.9950
ROCPOINTS_N,0.7067,0.9665,0.9950,0.9689,0.9950
ROCPOINTS_N,0.7100,0.9630,0.9949,0.9690,0.9949
ROCPOINTS_N,0.7133,0.9612,0.9948,0.9690,0.9948
ROCPOINTS_N,0.7167,0.9594,0.9946,0.9691,0.9946
ROCPOINTS_N,0.7200,0.9577,0.9943,0.9691,0.9943
ROCPOINTS_N,0.7233,0.9577,0.9942,0.9691,0.9942
ROCPOINTS_N,0.7267,0.9559,0.9941,0.9692,0.9941
ROCPOINTS_N,0.7286,0.9559,0.9939,0.9692,0.9939
ROCPOINTS_N,0.7300,0.9559,0.9939,0.9692,0.9939
ROCPOINTS_N,0.7333,0.9559,0.9937,0.9692,0.9937
ROCPOINTS_N,0.7367,0.9559,0.9936,0.9692,0.9936
ROCPOINTS_N,0.7393,0.9559,0.9936,0.9692,0.9936
ROCPOINTS_N,0.7400,0.9559,0.9935,0.9692,0.9935
ROCPOINTS_N,0.7433,0.9541,0.9934,0.9692,0.9934
ROCPOINTS_N,0.7467,0.9524,0.9932,0.9693,0.9932
ROCPOINTS_N,0.7500,0.9506,0.9931,0.9693,0.9931
ROCPOINTS_N,0.7517,0.9489,0.9928,0.9694,0.9928
ROCPOINTS_N,0.7533,0.9489,0.9928,0.9694,0.9928
ROCPOINTS_N,0.7567,0.9471,0.9925,0.9694,0.9925
ROCPOINTS_N,0.7583,0.9471,0.9923,0.9694,0.9923
ROCPOINTS_N,0.7600,0.9471,0.9922,0.9694,0.9922
ROCPOINTS_N,0.7633,0.9453,0.9921,0.9695,0.9921
ROCPOINTS_N,0.7667,0.9436,0.9920,0.9695,0.9920
ROCPOINTS_N,0.7700,0.9418,0.9917,0.9696,0.9917
ROCPOINTS_N,0.7733,0.9400,0.9916,0.9696,0.9916
ROCPOINTS_N,0.7767,0.9400,0.9915,0.9696,0.9915
ROCPOINTS_N,0.7800,0.9383,0.9913,0.9697,0.9913
ROCPOINTS_N,0.7817,0.9347,0.9910,0.9698,0.9910
ROCPOINTS_N,0.7833,0.9347,0.9910,0.9698,0.9910
ROCPOINTS_N,0.7860,0.9330,0.9908,0.9698,0.9908
ROCPOINTS_N,0.7867,0.9330,0.9908,0.9698,0.9908
ROCPOINTS_N,0.7900,0.9312,0.9904,0.9699,0.9904
ROCPOINTS_N,0.7932,0.9295,0.9898,0.9699,0.9898
ROCPOINTS_N,0.7933,0.9295,0.9897,0.9699,0.9897
ROCPOINTS_N,0.7967,0.9277,0.9896,0.9699,0.9896
ROCPOINTS_N,0.7999,0.9277,0.9892,0.9699,0.9892
ROCPOINTS_N,0.8000,0.9277,0.9892,0.9699,0.9892
ROCPOINTS_N,0.8033,0.9242,0.9886,0.9700,0.9886
ROCPOINTS_N,0.8067,0.9224,0.9882,0.9701,0.9882
ROCPOINTS_N,0.8084,0.9206,0.9876,0.9701,0.9876
ROCPOINTS_N,0.8100,0.9206,0.9875,0.9701,0.9875
ROCPOINTS_N,0.8115,0.9171,0.9870,0.9702,0.9870
ROCPOINTS_N,0.8132,0.9171,0.9869,0.9702,0.9869
ROCPOINTS_N,0.8133,0.9171,0.9869,0.9702,0.9869
ROCPOINTS_N,0.8158,0.9153,0.9867,0.9702,0.9867
ROCPOINTS_N,0.8167,0.9153,0.9866,0.9702,0.9866
ROCPOINTS_N,0.8200,0.9153,0.9862,0.9702,0.9862
ROCPOINTS_N,0.8233,0.9101,0.9854,0.9704,0.9854
ROCPOINTS_N,0.8249,0.9048,0.9850,0.9705,0.9850
ROCPOINTS_N,0.8267,0.9048,0.9849,0.9705,0.9849
ROCPOINTS_N,0.8300,0.9048,0.9842,0.9705,0.9842
ROCPOINTS_N,0.8333,0.9012,0.9833,0.9706,0.9833
ROCPOINTS_N,0.8355,0.8977,0.9827,0.9707,0.9827
ROCPOINTS_N,0.8367,0.8977,0.9827,0.9707,0.9827
ROCPOINTS_N,0.8383,0.8942,0.9813,0.9708,0.9813
ROCPOINTS_N,0.8391,0.8942,0.9812,0.9708,0.9812
ROCPOINTS_N,0.8400,0.8942,0.9812,0.9707,0.9812
ROCPOINTS_N,0.8433,0.8907,0.9800,0.9708,0.9800
ROCPOINTS_N,0.8457,0.8836,0.9791,0.9710,0.9791
ROCPOINTS_N,0.8467,0.8836,0.9791,0.9710,0.9791
ROCPOINTS_N,0.8468,0.8783,0.9781,0.9712,0.9781
ROCPOINTS_N,0.8483,0.8783,0.9781,0.9712,0.9781
ROCPOINTS_N,0.8500,0.8783,0.9780,0.9712,0.9780
ROCPOINTS_N,0.8527,0.8748,0.9771,0.9713,0.9771
ROCPOINTS_N,0.8532,0.8748,0.9771,0.9712,0.9771
ROCPOINTS_N,0.8533,0.8748,0.9770,0.9712,0.9770
ROCPOINTS_N,0.8565,0.8713,0.9756,0.9713,0.9756
ROCPOINTS_N,0.8567,0.8713,0.9755,0.9713,0.9755
ROCPOINTS_N,0.8579,0.8660,0.9738,0.9714,0.9738
ROCPOINTS_N,0.8592,0.8642,0.9738,0.9715,0.9738
ROCPOINTS_N,0.8600,0.8642,0.9736,0.9715,0.9736
ROCPOINTS_N,0.8633,0.8571,0.9725,0.9717,0.9725
ROCPOINTS_N,0.8658,0.8483,0.9707,0.9719,0.9707
ROCPOINTS_N,0.8667,0.8483,0.9706,0.9719,0.9706
ROCPOINTS_N,0.8668,0.8377,0.9689,0.9722,0.9689
ROCPOINTS_N,0.8684,0.8377,0.9689,0.9722,0.9689
ROCPOINTS_N,0.8696,0.8377,0.9688,0.9722,0.9688
ROCPOINTS_N,0.8700,0.8377,0.9687,0.9722,0.9687
ROCPOINTS_N,0.8733,0.8342,0.9669,0.9723,0.9669
ROCPOINTS_N,0.8756,0.8289,0.9645,0.9724,0.9645
ROCPOINTS_N,0.8756,0.8289,0.9645,0.9724,0.9645
ROCPOINTS_N,0.8767,0.8289,0.9644,0.9724,0.9644
ROCPOINTS_N,0.8781,0.8201,0.9616,0.9726,0.9616
ROCPOINTS_N,0.8795,0.8201,0.9616,0.9726,0.9616
ROCPOINTS_N,0.8798,0.8201,0.9615,0.9726,0.9615
ROCPOINTS_N,0.8800,0.8201,0.9615,0.9726,0.9615
ROCPOINTS_N,0.8817,0.8113,0.9588,0.9728,0.9588
ROCPOINTS_N,0.8833,0.8113,0.9588,0.9728,0.9588
ROCPOINTS_N,0.8856,0.7972,0.9550,0.9731,0.9550
ROCPOINTS_N,0.8867,0.7972,0.9549,0.9731,0.9549
ROCPOINTS_N,0.8883,0.7901,0.9523,0.9733,0.9523
ROCPOINTS_N,0.8900,0.7884,0.9523,0.9734,0.9523
ROCPOINTS_N,0.8900,0.7884,0.9522,0.9734,0.9522
ROCPOINTS_N,0.8911,0.7831,0.9498,0.9735,0.9498
ROCPOINTS_N,0.8920,0.7831,0.9497,0.9735,0.9497
ROCPOINTS_N,0.8922,0.7831,0.9497,0.9735,0.9497
ROCPOINTS_N,0.8926,0.7831,0.9496,0.9735,0.9496
ROCPOINTS_N,0.8933,0.7831,0.9496,0.9735,0.9496
ROCPOINTS_N,0.8947,0.7725,0.9467,0.9737,0.9467
ROCPOINTS_N,0.8950,0.7725,0.9466,0.9737,0.9466
ROCPOINTS_N,0.8957,0.7725,0.9465,0.9737,0.9465
ROCPOINTS_N,0.8959,0.7725,0.9465,0.9737,0.9465
ROCPOINTS_N,0.8967,0.7725,0.9464,0.9737,0.9464
ROCPOINTS_N,0.8982,0.7672,0.9435,0.9738,0.9435
ROCPOINTS_N,0.8983,0.7672,0.9434,0.9738,0.9434
ROCPOINTS_N,0.8989,0.7672,0.9434,0.9738,0.9434
ROCPOINTS_N,0.8992,0.7672,0.9433,0.9738,0.9433
ROCPOINTS_N,0.8997,0.7672,0.9433,0.9738,0.9433
ROCPOINTS_N,0.9000,0.7672,0.9432,0.9738,0.9432
ROCPOINTS_N,0.9019,0.7637,0.9393,0.9738,0.9393
ROCPOINTS_N,0.9022,0.7637,0.9392,0.9738,0.9392
ROCPOINTS_N,0.9033,0.7637,0.9392,0.9738,0.9392
ROCPOINTS_N,0.9050,0.7566,0.9350,0.9739,0.9350
ROCPOINTS_N,0.9067,0.7549,0.9349,0.9740,0.9349
ROCPOINTS_N,0.9078,0.7478,0.9306,0.9741,0.9306
ROCPOINTS_N,0.9095,0.7478,0.9305,0.9741,0.9305
ROCPOINTS_N,0.9097,0.7478,0.9305,0.9741,0.9305
ROCPOINTS_N,0.9100,0.7478,0.9304,0.9741,0.9304
ROCPOINTS_N,0.9105,0.7354,0.9265,0.9744,0.9265
ROCPOINTS_N,0.9111,0.7354,0.9265,0.9744,0.9265
ROCPOINTS_N,0.9132,0.7354,0.9263,0.9744,0.9263
ROCPOINTS_N,0.9133,0.7354,0.9261,0.9744,0.9261
ROCPOINTS_N,0.9134,0.7196,0.9203,0.9748,0.9203
ROCPOINTS_N,0.9144,0.7196,0.9202,0.9748,0.9202
ROCPOINTS_N,0.9150,0.7196,0.9201,0.9748,0.9201
ROCPOINTS_N,0.9156,0.7196,0.9201,0.9748,0.9201
ROCPOINTS_N,0.9167,0.7196,0.9200,0.9748,0.9200
ROCPOINTS_N,0.9168,0.7196,0.9136,0.9746,0.9136
ROCPOINTS_N,0.9171,0.7196,0.9135,0.9746,0.9135
ROCPOINTS_N,0.9179,0.7196,0.9135,0.9746,0.9135
ROCPOINTS_N,0.9187,0.7196,0.9134,0.9746,0.9134
ROCPOINTS_N,0.9189,0.7196,0.9133,0.9746,0.9133
ROCPOINTS_N,0.9193,0.7196,0.9133,0.9746,0.9133
ROCPOINTS_N,0.9195,0.7196,0.9132,0.9746,0.9132
ROCPOINTS_N,0.9200,0.7196,0.9132,0.9746,0.9132
ROCPOINTS_N,0.9206,0.7019,0.9069,0.9750,0.9069
ROCPOINTS_N,0.9207,0.7019,0.9068,0.9750,0.9068
ROCPOINTS_N,0.9208,0.7019,0.9067,0.9750,0.9067
ROCPOINTS_N,0.9217,0.7019,0.9066,0.9750,0.9066
ROCPOINTS_N,0.9233,0.7019,0.9066,0.9750,0.9066
ROCPOINTS_N,0.9233,0.7019,0.9065,0.9750,0.9065
ROCPOINTS_N,0.9237,0.6878,0.9000,0.9754,0.9000
ROCPOINTS_N,0.9245,0.6878,0.8999,0.9754,0.8999
ROCPOINTS_N,0.9245,0.6861,0.8999,0.9754,0.8999
ROCPOINTS_N,0.9250,0.6861,0.8999,0.9754,0.8999
ROCPOINTS_N,0.9253,0.6861,0.8998,0.9754,0.8998
ROCPOINTS_N,0.9260,0.6861,0.8997,0.9754,0.8997
ROCPOINTS_N,0.9261,0.6861,0.8996,0.9754,0.8996
ROCPOINTS_N,0.9262,0.6861,0.8995,0.9754,0.8995
ROCPOINTS_N,0.9263,0.6861,0.8995,0.9754,0.8995
ROCPOINTS_N,0.9264,0.6861,0.8994,0.9754,0.8994
ROCPOINTS_N,0.9267,0.6861,0.8994,0.9754,0.8994
ROCPOINTS_N,0.9270,0.6755,0.8904,0.9755,0.8904
ROCPOINTS_N,0.9272,0.6755,0.8903,0.9755,0.8903
ROCPOINTS_N,0.9277,0.6755,0.8902,0.9755,0.8902
ROCPOINTS_N,0.9282,0.6755,0.8901,0.9755,0.8901
ROCPOINTS_N,0.9293,0.6755,0.8901,0.9755,0.8901
ROCPOINTS_N,0.9300,0.6755,0.8900,0.9755,0.8900
ROCPOINTS_N,0.9303,0.6490,0.8822,0.9763,0.8822
ROCPOINTS_N,0.9317,0.6490,0.8821,0.9763,0.8821
ROCPOINTS_N,0.9325,0.6490,0.8820,0.9762,0.8820
ROCPOINTS_N,0.9333,0.6490,0.8820,0.9762,0.8820
ROCPOINTS_N,0.9343,0.6261,0.8718,0.9768,0.8718
ROCPOINTS_N,0.9350,0.6261,0.8718,0.9768,0.8718
ROCPOINTS_N,0.9356,0.6261,0.8717,0.9768,0.8717
ROCPOINTS_N,0.9357,0.6261,0.8715,0.9768,0.8715
ROCPOINTS_N,0.9358,0.6261,0.8715,0.9768,0.8715
ROCPOINTS_N,0.9360,0.6261,0.8713,0.9768,0.8713
ROCPOINTS_N,0.9366,0.6261,0.8712,0.9768,0.8712
ROCPOINTS_N,0.9367,0.6261,0.8712,0.9768,0.8712
ROCPOINTS_N,0.9375,0.6102,0.8609,0.9771,0.8609
ROCPOINTS_N,0.9376,0.6102,0.8608,0.9771,0.8608
ROCPOINTS_N,0.9378,0.6102,0.8607,0.9771,0.8607
ROCPOINTS_N,0.9383,0.6102,0.8606,0.9771,0.8606
ROCPOINTS_N,0.9386,0.6085,0.8605,0.9772,0.8605
ROCPOINTS_N,0.9386,0.6085,0.8605,0.9772,0.8605
ROCPOINTS_N,0.9389,0.6085,0.8604,0.9772,0.8604
ROCPOINTS_N,0.9392,0.6085,0.8602,0.9771,0.8602
ROCPOINTS_N,0.9397,0.6085,0.8601,0.9771,0.8601
ROCPOINTS_N,0.9400,0.6085,0.8601,0.9771,0.8601
ROCPOINTS_N,0.9400,0.6085,0.8600,0.9771,0.8600
ROCPOINTS_N,0.9403,0.5944,0.8485,0.9774,0.8485
ROCPOINTS_N,0.9408,0.5944,0.8484,0.9774,0.8484
ROCPOINTS_N,0.9411,0.5944,0.8484,0.9774,0.8484
ROCPOINTS_N,0.9411,0.5944,0.8483,0.9774,0.8483
ROCPOINTS_N,0.9417,0.5944,0.8483,0.9774,0.8483
ROCPOINTS_N,0.9418,0.5944,0.8482,0.9774,0.8482
ROCPOINTS_N,0.9419,0.5944,0.8480,0.9774,0.8480
ROCPOINTS_N,0.9422,0.5944,0.8479,0.9773,0.8479
ROCPOINTS_N,0.9424,0.5944,0.8479,0.9773,0.8479
ROCPOINTS_N,0.9425,0.5944,0.8477,0.9773,0.8477
ROCPOINTS_N,0.9433,0.5944,0.8476,0.9773,0.8476
ROCPOINTS_N,0.9434,0.5697,0.8346,0.9779,0.8346
ROCPOINTS_N,0.9446,0.5697,0.8346,0.9779,0.8346
ROCPOINTS_N,0.9448,0.5697,0.8345,0.9779,0.8345
ROCPOINTS_N,0.9451,0.5697,0.8345,0.9779,0.8345
ROCPOINTS_N,0.9456,0.5697,0.8343,0.9779,0.8343
ROCPOINTS_N,0.9458,0.5697,0.8342,0.9779,0.8342
ROCPOINTS_N,0.9459,0.5697,0.8340,0.9779,0.8340
ROCPOINTS_N,0.9464,0.5697,0.8339,0.9779,0.8339
ROCPOINTS_N,0.9467,0.5697,0.8338,0.9779,0.8338
ROCPOINTS_N,0.9470,0.5485,0.8214,0.9784,0.8214
ROCPOINTS_N,0.9475,0.5485,0.8213,0.9784,0.8213
ROCPOINTS_N,0.9475,0.5485,0.8211,0.9784,0.8211
ROCPOINTS_N,0.9478,0.5467,0.8210,0.9785,0.8210
ROCPOINTS_N,0.9478,0.5467,0.8209,0.9785,0.8209
ROCPOINTS_N,0.9479,0.5467,0.8209,0.9785,0.8209
ROCPOINTS_N,0.9482,0.5467,0.8207,0.9784,0.8207
ROCPOINTS_N,0.9483,0.5467,0.8206,0.9784,0.8206
ROCPOINTS_N,0.9487,0.5467,0.8205,0.9784,0.8205
ROCPOINTS_N,0.9489,0.5467,0.8205,0.9784,0.8205
ROCPOINTS_N,0.9489,0.5467,0.8203,0.9784,0.8203
ROCPOINTS_N,0.9490,0.5467,0.8203,0.9784,0.8203
ROCPOINTS_N,0.9494,0.5467,0.8202,0.9784,0.8202
ROCPOINTS_N,0.9494,0.5467,0.8202,0.9784,0.8202
ROCPOINTS_N,0.9494,0.5467,0.8201,0.9784,0.8201
ROCPOINTS_N,0.9494,0.5467,0.8199,0.9784,0.8199
ROCPOINTS_N,0.9499,0.5467,0.8199,0.9784,0.8199
ROCPOINTS_N,0.9500,0.5467,0.8198,0.9784,0.8198
ROCPOINTS_N,0.9502,0.5309,0.8064,0.9787,0.8064
ROCPOINTS_N,0.9509,0.5309,0.8062,0.9787,0.8062
ROCPOINTS_N,0.9511,0.5309,0.8062,0.9787,0.8062
ROCPOINTS_N,0.9512,0.5309,0.8061,0.9787,0.8061
ROCPOINTS_N,0.9517,0.5309,0.8060,0.9787,0.8060
ROCPOINTS_N,0.9518,0.5309,0.8059,0.9787,0.8059
ROCPOINTS_N,0.9519,0.5309,0.8058,0.9787,0.8058
ROCPOINTS_N,0.9519,0.5309,0.8057,0.9787,0.8057
ROCPOINTS_N,0.9522,0.5309,0.8056,0.9787,0.8056
ROCPOINTS_N,0.9526,0.5309,0.8055,0.9787,0.8055
ROCPOINTS_N,0.9526,0.5291,0.8055,0.9787,0.8055
ROCPOINTS_N,0.9531,0.5291,0.8055,0.9787,0.8055
ROCPOINTS_N,0.9533,0.5291,0.8054,0.9787,0.8054
ROCPOINTS_N,0.9534,0.5079,0.7884,0.9791,0.7884
ROCPOINTS_N,0.9534,0.5079,0.7883,0.9791,0.7883
ROCPOINTS_N,0.9538,0.5079,0.7882,0.9791,0.7882
ROCPOINTS_N,0.9539,0.5079,0.7882,0.9791,0.7882
ROCPOINTS_N,0.9540,0.5079,0.7881,0.9791,0.7881
ROCPOINTS_N,0.9541,0.5079,0.7880,0.9791,0.7880
ROCPOINTS_N,0.9544,0.5079,0.7880,0.9791,0.7880
ROCPOINTS_N,0.9544,0.5079,0.7879,0.9791,0.7879
ROCPOINTS_N,0.9544,0.5079,0.7879,0.9791,0.7879
ROCPOINTS_N,0.9545,0.5079,0.7878,0.9791,0.7878
ROCPOINTS_N,0.9546,0.5079,0.7877,0.9791,0.7877
ROCPOINTS_N,0.9550,0.5079,0.7877,0.9791,0.7877
ROCPOINTS_N,0.9555,0.5062,0.7875,0.9792,0.7875
ROCPOINTS_N,0.9556,0.5062,0.7874,0.9792,0.7874
ROCPOINTS_N,0.9556,0.5062,0.7873,0.9792,0.7873
ROCPOINTS_N,0.9558,0.5062,0.7872,0.9792,0.7872
ROCPOINTS_N,0.9558,0.5062,0.7872,0.9792,0.7872
ROCPOINTS_N,0.9560,0.5062,0.7871,0.9792,0.7871
ROCPOINTS_N,0.9561,0.5062,0.7870,0.9792,0.7870
ROCPOINTS_N,0.9566,0.5062,0.7870,0.9792,0.7870
ROCPOINTS_N,0.9566,0.5062,0.7869,0.9792,0.7869
ROCPOINTS_N,0.9566,0.5062,0.7869,0.9792,0.7869
ROCPOINTS_N,0.9567,0.5062,0.7868,0.9792,0.7868
ROCPOINTS_N,0.9567,0.5062,0.7868,0.9792,0.7868
ROCPOINTS_N,0.9575,0.4868,0.7690,0.9795,0.7690
ROCPOINTS_N,0.9578,0.4868,0.7689,0.9795,0.7689
ROCPOINTS_N,0.9578,0.4868,0.7687,0.9795,0.7687
ROCPOINTS_N,0.9583,0.4868,0.7686,0.9795,0.7686
ROCPOINTS_N,0.9586,0.4868,0.7685,0.9795,0.7685
ROCPOINTS_N,0.9589,0.4868,0.7684,0.9795,0.7684
ROCPOINTS_N,0.9592,0.4868,0.7683,0.9795,0.7683
ROCPOINTS_N,0.9594,0.4868,0.7682,0.9795,0.7682
ROCPOINTS_N,0.9595,0.4868,0.7681,0.9795,0.7681
ROCPOINTS_N,0.9598,0.4868,0.7681,0.9795,0.7681
ROCPOINTS_N,0.9598,0.4868,0.7680,0.9795,0.7680
ROCPOINTS_N,0.9599,0.4868,0.7680,0.9795,0.7680
ROCPOINTS_N,0.9600,0.4868,0.7679,0.9795,0.7679
ROCPOINTS_N,0.9601,0.4515,0.7494,0.9805,0.7494
ROCPOINTS_N,0.9606,0.4515,0.7488,0.9805,0.7488
ROCPOINTS_N,0.9608,0.4515,0.7487,0.9805,0.7487
ROCPOINTS_N,0.9609,0.4515,0.7487,0.9805,0.7487
ROCPOINTS_N,0.9610,0.4515,0.7486,0.9804,0.7486
ROCPOINTS_N,0.9611,0.4515,0.7481,0.9804,0.7481
ROCPOINTS_N,0.9613,0.4515,0.7480,0.9804,0.7480
ROCPOINTS_N,0.9617,0.4515,0.7480,0.9804,0.7480
ROCPOINTS_N,0.9618,0.4515,0.7477,0.9804,0.7477
ROCPOINTS_N,0.9622,0.4515,0.7476,0.9804,0.7476
ROCPOINTS_N,0.9623,0.4497,0.7474,0.9805,0.7474
ROCPOINTS_N,0.9627,0.4497,0.7474,0.9805,0.7474
ROCPOINTS_N,0.9629,0.4497,0.7473,0.9805,0.7473
ROCPOINTS_N,0.9632,0.4497,0.7472,0.9805,0.7472
ROCPOINTS_N,0.9633,0.4497,0.7472,0.9805,0.7472
ROCPOINTS_N,0.9633,0.4497,0.7471,0.9805,0.7471
ROCPOINTS_N,0.9639,0.4180,0.7255,0.9813,0.7255
ROCPOINTS_N,0.9639,0.4180,0.7254,0.9813,0.7254
ROCPOINTS_N,0.9640,0.4180,0.7250,0.9813,0.7250
ROCPOINTS_N,0.9643,0.4180,0.7249,0.9813,0.7249
ROCPOINTS_N,0.9644,0.4180,0.7249,0.9813,0.7249
ROCPOINTS_N,0.9644,0.4180,0.7248,0.9813,0.7248
ROCPOINTS_N,0.9647,0.4180,0.7248,0.9813,0.7248
ROCPOINTS_N,0.9647,0.4180,0.7247,0.9813,0.7247
ROCPOINTS_N,0.9649,0.4180,0.7243,0.9813,0.7243
ROCPOINTS_N,0.9650,0.4180,0.7239,0.9813,0.7239
ROCPOINTS_N,0.9650,0.4180,0.7238,0.9813,0.7238
ROCPOINTS_N,0.9655,0.4180,0.7237,0.9813,0.7237
ROCPOINTS_N,0.9657,0.4180,0.7237,0.9813,0.7237
ROCPOINTS_N,0.9658,0.4180,0.7236,0.9813,0.7236
ROCPOINTS_N,0.9658,0.4180,0.7235,0.9813,0.7235
ROCPOINTS_N,0.9663,0.4180,0.7235,0.9813,0.7235
ROCPOINTS_N,0.9664,0.4180,0.7234,0.9813,0.7234
ROCPOINTS_N,0.9665,0.4180,0.7234,0.9813,0.7234
ROCPOINTS_N,0.9667,0.4180,0.7231,0.9812,0.7231
ROCPOINTS_N,0.9667,0.4180,0.7229,0.9812,0.7229
ROCPOINTS_N,0.9668,0.3933,0.6981,0.9817,0.6981
ROCPOINTS_N,0.9669,0.3933,0.6977,0.9817,0.6977
ROCPOINTS_N,0.9671,0.3933,0.6977,0.9817,0.6977
ROCPOINTS_N,0.9671,0.3933,0.6976,0.9817,0.6976
ROCPOINTS_N,0.9672,0.3933,0.6974,0.9817,0.6974
ROCPOINTS_N,0.9679,0.3933,0.6972,0.9817,0.6972
ROCPOINTS_N,0.9682,0.3933,0.6972,0.9817,0.6972
ROCPOINTS_N,0.9683,0.3933,0.6971,0.9817,0.6971
ROCPOINTS_N,0.9686,0.3933,0.6968,0.9817,0.6968
ROCPOINTS_N,0.9688,0.3933,0.6968,0.9817,0.6968
ROCPOINTS_N,0.9689,0.3933,0.6967,0.9817,0.6967
ROCPOINTS_N,0.9690,0.3933,0.6967,0.9817,0.6967
ROCPOINTS_N,0.9690,0.3933,0.6966,0.9817,0.6966
ROCPOINTS_N,0.9692,0.3933,0.6965,0.9817,0.6965
ROCPOINTS_N,0.9693,0.3933,0.6965,0.9817,0.6965
ROCPOINTS_N,0.9694,0.3933,0.6964,0.9817,0.6964
ROCPOINTS_N,0.9696,0.3933,0.6964,0.9817,0.6964
ROCPOINTS_N,0.9697,0.3933,0.6963,0.9817,0.6963
ROCPOINTS_N,0.9697,0.3933,0.6963,0.9817,0.6963
ROCPOINTS_N,0.9697,0.3933,0.6962,0.9817,0.6962
ROCPOINTS_N,0.9700,0.3933,0.6961,0.9817,0.6961
ROCPOINTS_N,0.9700,0.3933,0.6961,0.9817,0.6961
ROCPOINTS_N,0.9700,0.3933,0.6960,0.9817,0.6960
ROCPOINTS_N,0.9701,0.3492,0.6689,0.9830,0.6689
ROCPOINTS_N,0.9703,0.3492,0.6688,0.9830,0.6688
ROCPOINTS_N,0.9704,0.3492,0.6688,0.9830,0.6688
ROCPOINTS_N,0.9705,0.3492,0.6687,0.9830,0.6687
ROCPOINTS_N,0.9708,0.3492,0.6684,0.9830,0.6684
ROCPOINTS_N,0.9711,0.3492,0.6684,0.9830,0.6684
ROCPOINTS_N,0.9712,0.3492,0.6683,0.9830,0.6683
ROCPOINTS_N,0.9714,0.3492,0.6682,0.9830,0.6682
ROCPOINTS_N,0.9715,0.3492,0.6681,0.9830,0.6681
ROCPOINTS_N,0.9716,0.3492,0.6679,0.9830,0.6679
ROCPOINTS_N,0.9717,0.3492,0.6678,0.9830,0.6678
ROCPOINTS_N,0.9717,0.3492,0.6675,0.9830,0.6675
ROCPOINTS_N,0.9718,0.3492,0.6674,0.9830,0.6674
ROCPOINTS_N,0.9719,0.3492,0.6673,0.9830,0.6673
ROCPOINTS_N,0.9720,0.3492,0.6670,0.9830,0.6670
ROCPOINTS_N,0.9721,0.3492,0.6669,0.9830,0.6669
ROCPOINTS_N,0.9722,0.3492,0.6669,0.9830,0.6669
ROCPOINTS_N,0.9725,0.3492,0.6667,0.9830,0.6667
ROCPOINTS_N,0.9726,0.3492,0.6666,0.9830,0.6666
ROCPOINTS_N,0.9727,0.3492,0.6666,0.9830,0.6666
ROCPOINTS_N,0.9730,0.3492,0.6665,0.9830,0.6665
ROCPOINTS_N,0.9730,0.3492,0.6664,0.9830,0.6664
ROCPOINTS_N,0.9731,0.3492,0.6663,0.9830,0.6663
ROCPOINTS_N,0.9732,0.3492,0.6663,0.9830,0.6663
ROCPOINTS_N,0.9733,0.3492,0.6662,0.9830,0.6662
ROCPOINTS_N,0.9733,0.3492,0.6662,0.9830,0.6662
ROCPOINTS_N,0.9733,0.3492,0.6661,0.9830,0.6661
ROCPOINTS_N,0.9733,0.3492,0.6660,0.9830,0.6660
ROCPOINTS_N,0.9733,0.3280,0.6371,0.9833,0.6371
ROCPOINTS_N,0.9737,0.3280,0.6370,0.9833,0.6370
ROCPOINTS_N,0.9740,0.3280,0.6369,0.9833,0.6369
ROCPOINTS_N,0.9742,0.3280,0.6369,0.9833,0.6369
ROCPOINTS_N,0.9742,0.3280,0.6368,0.9833,0.6368
ROCPOINTS_N,0.9744,0.3280,0.6368,0.9833,0.6368
ROCPOINTS_N,0.9745,0.3280,0.6367,0.9832,0.6367
ROCPOINTS_N,0.9746,0.3280,0.6366,0.9832,0.6366
ROCPOINTS_N,0.9747,0.3280,0.6364,0.9832,0.6364
ROCPOINTS_N,0.9747,0.3280,0.6362,0.9832,0.6362
ROCPOINTS_N,0.9749,0.3280,0.6362,0.9832,0.6362
ROCPOINTS_N,0.9750,0.3280,0.6361,0.9832,0.6361
ROCPOINTS_N,0.9750,0.3280,0.6361,0.9832,0.6361
ROCPOINTS_N,0.9752,0.3280,0.6359,0.9832,0.6359
ROCPOINTS_N,0.9753,0.3280,0.6358,0.9832,0.6358
ROCPOINTS_N,0.9756,0.3280,0.6358,0.9832,0.6358
ROCPOINTS_N,0.9756,0.3280,0.6357,0.9832,0.6357
ROCPOINTS_N,0.9758,0.3280,0.6355,0.9832,0.6355
ROCPOINTS_N,0.9760,0.3280,0.6354,0.9832,0.6354
ROCPOINTS_N,0.9760,0.3280,0.6354,0.9832,0.6354
ROCPOINTS_N,0.9761,0.3280,0.6353,0.9832,0.6353
ROCPOINTS_N,0.9764,0.3280,0.6352,0.9832,0.6352
ROCPOINTS_N,0.9767,0.3280,0.6351,0.9832,0.6351
ROCPOINTS_N,0.9771,0.3051,0.6049,0.9836,0.6049
ROCPOINTS_N,0.9772,0.3051,0.6048,0.9836,0.6048
ROCPOINTS_N,0.9773,0.3051,0.6048,0.9836,0.6048
ROCPOINTS_N,0.9774,0.3051,0.6047,0.9836,0.6047
ROCPOINTS_N,0.9775,0.3051,0.6046,0.9836,0.6046
ROCPOINTS_N,0.9778,0.3051,0.6045,0.9836,0.6045
ROCPOINTS_N,0.9783,0.3051,0.6044,0.9836,0.6044
ROCPOINTS_N,0.9786,0.3051,0.6041,0.9836,0.6041
ROCPOINTS_N,0.9789,0.3051,0.6041,0.9836,0.6041
ROCPOINTS_N,0.9789,0.3051,0.6038,0.9836,0.6038
ROCPOINTS_N,0.9792,0.3051,0.6038,0.9836,0.6038
ROCPOINTS_N,0.9793,0.3051,0.6037,0.9836,0.6037
ROCPOINTS_N,0.9795,0.3051,0.6036,0.9836,0.6036
ROCPOINTS_N,0.9796,0.3051,0.6035,0.9836,0.6035
ROCPOINTS_N,0.9796,0.3051,0.6035,0.9836,0.6035
ROCPOINTS_N,0.9799,0.3051,0.6034,0.9836,0.6034
ROCPOINTS_N,0.9800,0.3051,0.6034,0.9836,0.6034
ROCPOINTS_N,0.9801,0.2751,0.5655,0.9842,0.5655
ROCPOINTS_N,0.9802,0.2751,0.5654,0.9842,0.5654
ROCPOINTS_N,0.9806,0.2751,0.5653,0.9842,0.5653
ROCPOINTS_N,0.9808,0.2751,0.5652,0.9842,0.5652
ROCPOINTS_N,0.9811,0.2751,0.5651,0.9842,0.5651
ROCPOINTS_N,0.9812,0.2751,0.5650,0.9842,0.5650
ROCPOINTS_N,0.9813,0.2751,0.5649,0.9842,0.5649
ROCPOINTS_N,0.9813,0.2751,0.5649,0.9842,0.5649
ROCPOINTS_N,0.9816,0.2751,0.5648,0.9841,0.5648
ROCPOINTS_N,0.9817,0.2751,0.5648,0.9841,0.5648
ROCPOINTS_N,0.9817,0.2751,0.5641,0.9841,0.5641
ROCPOINTS_N,0.9820,0.2751,0.5640,0.9841,0.5640
ROCPOINTS_N,0.9820,0.2751,0.5639,0.9841,0.5639
ROCPOINTS_N,0.9820,0.2751,0.5639,0.9841,0.5639
ROCPOINTS_N,0.9821,0.2751,0.5638,0.9841,0.5638
ROCPOINTS_N,0.9822,0.2751,0.5638,0.9841,0.5638
ROCPOINTS_N,0.9825,0.2751,0.5637,0.9841,0.5637
ROCPOINTS_N,0.9826,0.2751,0.5636,0.9841,0.5636
ROCPOINTS_N,0.9826,0.2751,0.5635,0.9841,0.5635
ROCPOINTS_N,0.9827,0.2751,0.5635,0.9841,0.5635
ROCPOINTS_N,0.9827,0.2751,0.5634,0.9841,0.5634
ROCPOINTS_N,0.9828,0.2734,0.5631,0.9842,0.5631
ROCPOINTS_N,0.9829,0.2734,0.5629,0.9842,0.5629
ROCPOINTS_N,0.9829,0.2734,0.5629,0.9842,0.5629
ROCPOINTS_N,0.9831,0.2716,0.5627,0.9843,0.5627
ROCPOINTS_N,0.9831,0.2716,0.5627,0.9843,0.5627
ROCPOINTS_N,0.9831,0.2716,0.5626,0.9843,0.5626
ROCPOINTS_N,0.9832,0.2716,0.5625,0.9843,0.5625
ROCPOINTS_N,0.9832,0.2716,0.5625,0.9843,0.5625
ROCPOINTS_N,0.9832,0.2716,0.5624,0.9843,0.5624
ROCPOINTS_N,0.9832,0.2716,0.5624,0.9843,0.5624
ROCPOINTS_N,0.9833,0.2716,0.5623,0.9843,0.5623
ROCPOINTS_N,0.9833,0.2716,0.5622,0.9843,0.5622
ROCPOINTS_N,0.9837,0.2540,0.5210,0.9841,0.5210
ROCPOINTS_N,0.9838,0.2540,0.5209,0.9841,0.5209
ROCPOINTS_N,0.9842,0.2540,0.5208,0.9841,0.5208
ROCPOINTS_N,0.9842,0.2540,0.5208,0.9841,0.5208
ROCPOINTS_N,0.9843,0.2540,0.5207,0.9841,0.5207
ROCPOINTS_N,0.9844,0.2540,0.5207,0.9841,0.5207
ROCPOINTS_N,0.9846,0.2540,0.5206,0.9841,0.5206
ROCPOINTS_N,0.9846,0.2540,0.5206,0.9841,0.5206
ROCPOINTS_N,0.9847,0.2540,0.5205,0.9841,0.5205
ROCPOINTS_N,0.9847,0.2540,0.5204,0.9841,0.5204
ROCPOINTS_N,0.9850,0.2540,0.5203,0.9841,0.5203
ROCPOINTS_N,0.9850,0.2540,0.5203,0.9841,0.5203
ROCPOINTS_N,0.9850,0.2540,0.5202,0.9841,0.5202
ROCPOINTS_N,0.9852,0.2540,0.5199,0.9841,0.5199
ROCPOINTS_N,0.9853,0.2522,0.5199,0.9842,0.5199
ROCPOINTS_N,0.9853,0.2522,0.5197,0.9842,0.5197
ROCPOINTS_N,0.9854,0.2522,0.5197,0.9842,0.5197
ROCPOINTS_N,0.9855,0.2522,0.5196,0.9842,0.5196
ROCPOINTS_N,0.9856,0.2522,0.5196,0.9842,0.5196
ROCPOINTS_N,0.9856,0.2522,0.5193,0.9842,0.5193
ROCPOINTS_N,0.9857,0.2522,0.5193,0.9842,0.5193
ROCPOINTS_N,0.9857,0.2522,0.5192,0.9842,0.5192
ROCPOINTS_N,0.9858,0.2522,0.5192,0.9842,0.5192
ROCPOINTS_N,0.9860,0.2522,0.5190,0.9842,0.5190
ROCPOINTS_N,0.9861,0.2522,0.5190,0.9842,0.5190
ROCPOINTS_N,0.9863,0.2522,0.5189,0.9842,0.5189
ROCPOINTS_N,0.9863,0.2522,0.5178,0.9842,0.5178
ROCPOINTS_N,0.9863,0.2522,0.5178,0.9841,0.5178
ROCPOINTS_N,0.9863,0.2522,0.5177,0.9841,0.5177
ROCPOINTS_N,0.9864,0.2522,0.5176,0.9841,0.5176
ROCPOINTS_N,0.9865,0.2522,0.5176,0.9841,0.5176
ROCPOINTS_N,0.9865,0.2522,0.5175,0.9841,0.5175
ROCPOINTS_N,0.9865,0.2522,0.5175,0.9841,0.5175
ROCPOINTS_N,0.9866,0.2522,0.5166,0.9841,0.5166
ROCPOINTS_N,0.9866,0.2522,0.5158,0.9841,0.5158
ROCPOINTS_N,0.9866,0.2522,0.5157,0.9841,0.5157
ROCPOINTS_N,0.9866,0.2522,0.5157,0.9841,0.5157
ROCPOINTS_N,0.9867,0.2522,0.5147,0.9841,0.5147
ROCPOINTS_N,0.9867,0.2169,0.4663,0.9849,0.4663
ROCPOINTS_N,0.9869,0.2169,0.4651,0.9848,0.4651
ROCPOINTS_N,0.9870,0.2169,0.4650,0.9848,0.4650
ROCPOINTS_N,0.9871,0.2169,0.4650,0.9848,0.4650
ROCPOINTS_N,0.9872,0.2169,0.4639,0.9848,0.4639
ROCPOINTS_N,0.9873,0.2169,0.4632,0.9848,0.4632
ROCPOINTS_N,0.9874,0.2169,0.4632,0.9848,0.4632
ROCPOINTS_N,0.9874,0.2169,0.4631,0.9847,0.4631
ROCPOINTS_N,0.9875,0.2169,0.4614,0.9847,0.4614
ROCPOINTS_N,0.9877,0.2169,0.4604,0.9847,0.4604
ROCPOINTS_N,0.9878,0.2169,0.4604,0.9847,0.4604
ROCPOINTS_N,0.9878,0.2169,0.4603,0.9847,0.4603
ROCPOINTS_N,0.9879,0.2169,0.4600,0.9846,0.4600
ROCPOINTS_N,0.9880,0.2169,0.4600,0.9846,0.4600
ROCPOINTS_N,0.9881,0.2169,0.4599,0.9846,0.4599
ROCPOINTS_N,0.9881,0.2169,0.4585,0.9846,0.4585
ROCPOINTS_N,0.9881,0.2169,0.4566,0.9845,0.4566
ROCPOINTS_N,0.9882,0.2169,0.4566,0.9845,0.4566
ROCPOINTS_N,0.9883,0.2169,0.4565,0.9845,0.4565
ROCPOINTS_N,0.9883,0.2169,0.4564,0.9845,0.4564
ROCPOINTS_N,0.9883,0.2169,0.4547,0.9845,0.4547
ROCPOINTS_N,0.9883,0.2169,0.4531,0.9844,0.4531
ROCPOINTS_N,0.9883,0.2169,0.4519,0.9844,0.4519
ROCPOINTS_N,0.9885,0.2169,0.4515,0.9844,0.4515
ROCPOINTS_N,0.9887,0.2169,0.4502,0.9843,0.4502
ROCPOINTS_N,0.9888,0.2169,0.4501,0.9843,0.4501
ROCPOINTS_N,0.9888,0.2169,0.4501,0.9843,0.4501
ROCPOINTS_N,0.9889,0.2169,0.4500,0.9843,0.4500
ROCPOINTS_N,0.9889,0.2169,0.4498,0.9843,0.4498
ROCPOINTS_N,0.9889,0.2169,0.4497,0.9843,0.4497
ROCPOINTS_N,0.9890,0.2169,0.4496,0.9843,0.4496
ROCPOINTS_N,0.9890,0.2169,0.4496,0.9843,0.4496
ROCPOINTS_N,0.9890,0.2169,0.4495,0.9843,0.4495
ROCPOINTS_N,0.9890,0.2169,0.4495,0.9843,0.4495
ROCPOINTS_N,0.9891,0.2169,0.4494,0.9843,0.4494
ROCPOINTS_N,0.9892,0.2169,0.4493,0.9843,0.4493
ROCPOINTS_N,0.9892,0.2169,0.4492,0.9843,0.4492
ROCPOINTS_N,0.9893,0.2169,0.4492,0.9843,0.4492
ROCPOINTS_N,0.9893,0.2169,0.4491,0.9843,0.4491
ROCPOINTS_N,0.9893,0.2169,0.4491,0.9843,0.4491
ROCPOINTS_N,0.9894,0.2169,0.4490,0.9843,0.4490
ROCPOINTS_N,0.9894,0.2169,0.4489,0.9843,0.4489
ROCPOINTS_N,0.9894,0.2169,0.4489,0.9843,0.4489
ROCPOINTS_N,0.9895,0.2169,0.4488,0.9843,0.4488
ROCPOINTS_N,0.9895,0.2169,0.4488,0.9843,0.4488
ROCPOINTS_N,0.9896,0.2169,0.4487,0.9843,0.4487
ROCPOINTS_N,0.9897,0.2169,0.4487,0.9843,0.4487
ROCPOINTS_N,0.9898,0.2169,0.4486,0.9843,0.4486
ROCPOINTS_N,0.9898,0.2169,0.4485,0.9843,0.4485
ROCPOINTS_N,0.9898,0.2169,0.4485,0.9843,0.4485
ROCPOINTS_N,0.9898,0.2169,0.4484,0.9843,0.4484
ROCPOINTS_N,0.9898,0.2169,0.4484,0.9843,0.4484
ROCPOINTS_N,0.9898,0.2169,0.4483,0.9843,0.4483
ROCPOINTS_N,0.9899,0.2169,0.4482,0.9843,0.4482
ROCPOINTS_N,0.9899,0.2169,0.4482,0.9842,0.4482
ROCPOINTS_N,0.9899,0.2169,0.4481,0.9842,0.4481
ROCPOINTS_N,0.9899,0.2169,0.4481,0.9842,0.4481
ROCPOINTS_N,0.9900,0.2169,0.4480,0.9842,0.4480
ROCPOINTS_N,0.9900,0.2169,0.4479,0.9842,0.4479
ROCPOINTS_N,0.9900,0.2169,0.4478,0.9842,0.4478
ROCPOINTS_N,0.9903,0.1746,0.3935,0.9855,0.3935
ROCPOINTS_N,0.9905,0.1746,0.3934,0.9855,0.3934
ROCPOINTS_N,0.9906,0.1746,0.3934,0.9855,0.3934
ROCPOINTS_N,0.9908,0.1746,0.3933,0.9855,0.3933
ROCPOINTS_N,0.9908,0.1746,0.3933,0.9855,0.3933
ROCPOINTS_N,0.9909,0.1746,0.3931,0.9855,0.3931
ROCPOINTS_N,0.9910,0.1746,0.3931,0.9855,0.3931
ROCPOINTS_N,0.9911,0.1746,0.3930,0.9855,0.3930
ROCPOINTS_N,0.9911,0.1746,0.3930,0.9855,0.3930
ROCPOINTS_N,0.9911,0.1746,0.3929,0.9855,0.3929
ROCPOINTS_N,0.9911,0.1746,0.3928,0.9855,0.3928
ROCPOINTS_N,0.9912,0.1746,0.3927,0.9855,0.3927
ROCPOINTS_N,0.9914,0.1746,0.3927,0.9855,0.3927
ROCPOINTS_N,0.9914,0.1728,0.3903,0.9856,0.3903
ROCPOINTS_N,0.9915,0.1728,0.3902,0.9856,0.3902
ROCPOINTS_N,0.9917,0.1728,0.3902,0.9856,0.3902
ROCPOINTS_N,0.9917,0.1728,0.3901,0.9856,0.3901
ROCPOINTS_N,0.9917,0.1728,0.3896,0.9855,0.3896
ROCPOINTS_N,0.9917,0.1728,0.3896,0.9855,0.3896
ROCPOINTS_N,0.9917,0.1728,0.3895,0.9855,0.3895
ROCPOINTS_N,0.9919,0.1728,0.3895,0.9855,0.3895
ROCPOINTS_N,0.9920,0.1728,0.3894,0.9855,0.3894
ROCPOINTS_N,0.9920,0.1728,0.3892,0.9855,0.3892
ROCPOINTS_N,0.9920,0.1711,0.3878,0.9856,0.3878
ROCPOINTS_N,0.9921,0.1693,0.3865,0.9857,0.3865
ROCPOINTS_N,0.9921,0.1693,0.3864,0.9857,0.3864
ROCPOINTS_N,0.9922,0.1693,0.3864,0.9857,0.3864
ROCPOINTS_N,0.9923,0.1658,0.3861,0.9860,0.3861
ROCPOINTS_N,0.9924,0.1658,0.3861,0.9860,0.3861
ROCPOINTS_N,0.9924,0.1658,0.3860,0.9860,0.3860
ROCPOINTS_N,0.9925,0.1658,0.3860,0.9860,0.3860
ROCPOINTS_N,0.9925,0.1658,0.3859,0.9860,0.3859
ROCPOINTS_N,0.9925,0.1658,0.3858,0.9860,0.3858
ROCPOINTS_N,0.9925,0.1658,0.3857,0.9860,0.3857
ROCPOINTS_N,0.9925,0.1658,0.3857,0.9860,0.3857
ROCPOINTS_N,0.9926,0.1658,0.3856,0.9860,0.3856
ROCPOINTS_N,0.9926,0.1658,0.3856,0.9860,0.3856
ROCPOINTS_N,0.9927,0.1658,0.3855,0.9860,0.3855
ROCPOINTS_N,0.9927,0.1658,0.3854,0.9860,0.3854
ROCPOINTS_N,0.9927,0.1658,0.3853,0.9860,0.3853
ROCPOINTS_N,0.9928,0.1658,0.3853,0.9860,0.3853
ROCPOINTS_N,0.9928,0.1658,0.3852,0.9860,0.3852
ROCPOINTS_N,0.9928,0.1658,0.3851,0.9860,0.3851
ROCPOINTS_N,0.9928,0.1658,0.3850,0.9860,0.3850
ROCPOINTS_N,0.9928,0.1658,0.3850,0.9860,0.3850
ROCPOINTS_N,0.9929,0.1658,0.3849,0.9860,0.3849
ROCPOINTS_N,0.9929,0.1658,0.3849,0.9860,0.3849
ROCPOINTS_N,0.9929,0.1658,0.3848,0.9860,0.3848
ROCPOINTS_N,0.9930,0.1658,0.3847,0.9860,0.3847
ROCPOINTS_N,0.9930,0.1658,0.3847,0.9860,0.3847
ROCPOINTS_N,0.9931,0.1658,0.3846,0.9859,0.3846
ROCPOINTS_N,0.9931,0.1658,0.3846,0.9859,0.3846
ROCPOINTS_N,0.9931,0.1658,0.3845,0.9859,0.3845
ROCPOINTS_N,0.9931,0.1658,0.3844,0.9859,0.3844
ROCPOINTS_N,0.9931,0.1658,0.3843,0.9859,0.3843
ROCPOINTS_N,0.9932,0.1658,0.3843,0.9859,0.3843
ROCPOINTS_N,0.9932,0.1658,0.3842,0.9859,0.3842
ROCPOINTS_N,0.9933,0.1658,0.3841,0.9859,0.3841
ROCPOINTS_N,0.9933,0.1658,0.3840,0.9859,0.3840
ROCPOINTS_N,0.9933,0.1658,0.3839,0.9859,0.3839
ROCPOINTS_N,0.9934,0.1411,0.3157,0.9854,0.3157
ROCPOINTS_N,0.9936,0.1393,0.3144,0.9856,0.3144
ROCPOINTS_N,0.9937,0.1393,0.3144,0.9856,0.3144
ROCPOINTS_N,0.9937,0.1376,0.3137,0.9857,0.3137
ROCPOINTS_N,0.9937,0.1376,0.3137,0.9857,0.3137
ROCPOINTS_N,0.9938,0.1376,0.3136,0.9857,0.3136
ROCPOINTS_N,0.9938,0.1376,0.3135,0.9857,0.3135
ROCPOINTS_N,0.9941,0.1376,0.3135,0.9857,0.3135
ROCPOINTS_N,0.9942,0.1376,0.3134,0.9857,0.3134
ROCPOINTS_N,0.9944,0.1376,0.3134,0.9857,0.3134
ROCPOINTS_N,0.9944,0.1376,0.3133,0.9857,0.3133
ROCPOINTS_N,0.9945,0.1376,0.3132,0.9857,0.3132
ROCPOINTS_N,0.9946,0.1376,0.3131,0.9857,0.3131
ROCPOINTS_N,0.9947,0.1376,0.3131,0.9857,0.3131
ROCPOINTS_N,0.9947,0.1376,0.3130,0.9857,0.3130
ROCPOINTS_N,0.9948,0.1376,0.3129,0.9857,0.3129
ROCPOINTS_N,0.9948,0.1376,0.3128,0.9857,0.3128
ROCPOINTS_N,0.9949,0.1376,0.3128,0.9857,0.3128
ROCPOINTS_N,0.9950,0.1376,0.3127,0.9857,0.3127
ROCPOINTS_N,0.9950,0.1376,0.3125,0.9857,0.3125
ROCPOINTS_N,0.9953,0.1376,0.3124,0.9857,0.3124
ROCPOINTS_N,0.9953,0.1376,0.3123,0.9856,0.3123
ROCPOINTS_N,0.9953,0.1376,0.3123,0.9856,0.3123
ROCPOINTS_N,0.9953,0.1376,0.3122,0.9856,0.3122
ROCPOINTS_N,0.9954,0.1376,0.3121,0.9856,0.3121
ROCPOINTS_N,0.9955,0.1376,0.3120,0.9856,0.3120
ROCPOINTS_N,0.9956,0.1376,0.3120,0.9856,0.3120
ROCPOINTS_N,0.9956,0.1376,0.3116,0.9856,0.3116
ROCPOINTS_N,0.9956,0.1376,0.3116,0.9856,0.3116
ROCPOINTS_N,0.9957,0.1376,0.3115,0.9856,0.3115
ROCPOINTS_N,0.9957,0.1376,0.3114,0.9856,0.3114
ROCPOINTS_N,0.9957,0.1376,0.3114,0.9856,0.3114
ROCPOINTS_N,0.9957,0.1376,0.3113,0.9856,0.3113
ROCPOINTS_N,0.9958,0.1376,0.3113,0.9856,0.3113
ROCPOINTS_N,0.9958,0.1376,0.3112,0.9856,0.3112
ROCPOINTS_N,0.9958,0.1376,0.3112,0.9856,0.3112
ROCPOINTS_N,0.9958,0.1376,0.3111,0.9856,0.3111
ROCPOINTS_N,0.9958,0.1376,0.3110,0.9856,0.3110
ROCPOINTS_N,0.9958,0.1376,0.3110,0.9856,0.3110
ROCPOINTS_N,0.9959,0.1376,0.3109,0.9856,0.3109
ROCPOINTS_N,0.9960,0.1376,0.3109,0.9856,0.3109
ROCPOINTS_N,0.9960,0.1376,0.3108,0.9856,0.3108
ROCPOINTS_N,0.9960,0.1376,0.3106,0.9856,0.3106
ROCPOINTS_N,0.9961,0.1376,0.3106,0.9856,0.3106
ROCPOINTS_N,0.9961,0.1376,0.3105,0.9856,0.3105
ROCPOINTS_N,0.9961,0.1376,0.3105,0.9856,0.3105
ROCPOINTS_N,0.9961,0.1376,0.3104,0.9856,0.3104
ROCPOINTS_N,0.9961,0.1376,0.3103,0.9856,0.3103
ROCPOINTS_N,0.9962,0.1376,0.3103,0.9856,0.3103
ROCPOINTS_N,0.9962,0.1376,0.3102,0.9856,0.3102
ROCPOINTS_N,0.9962,0.1376,0.3102,0.9855,0.3102
ROCPOINTS_N,0.9962,0.1376,0.3101,0.9855,0.3101
ROCPOINTS_N,0.9962,0.1376,0.3100,0.9855,0.3100
ROCPOINTS_N,0.9963,0.1376,0.3100,0.9855,0.3100
ROCPOINTS_N,0.9963,0.1376,0.3099,0.9855,0.3099
ROCPOINTS_N,0.9963,0.1376,0.3099,0.9855,0.3099
ROCPOINTS_N,0.9963,0.1376,0.3098,0.9855,0.3098
ROCPOINTS_N,0.9964,0.1376,0.3098,0.9855,0.3098
ROCPOINTS_N,0.9964,0.1376,0.3097,0.9855,0.3097
ROCPOINTS_N,0.9964,0.1376,0.3096,0.9855,0.3096
ROCPOINTS_N,0.9964,0.1376,0.3096,0.9855,0.3096
ROCPOINTS_N,0.9965,0.1376,0.3095,0.9855,0.3095
ROCPOINTS_N,0.9966,0.1376,0.3095,0.9855,0.3095
ROCPOINTS_N,0.9966,0.1376,0.3094,0.9855,0.3094
ROCPOINTS_N,0.9966,0.1376,0.3093,0.9855,0.3093
ROCPOINTS_N,0.9966,0.1358,0.3093,0.9857,0.3093
ROCPOINTS_N,0.9966,0.1358,0.3093,0.9857,0.3093
ROCPOINTS_N,0.9967,0.1358,0.3092,0.9857,0.3092
ROCPOINTS_N,0.9968,0.0776,0.2255,0.9887,0.2255
ROCPOINTS_N,0.9968,0.0776,0.2254,0.9887,0.2254
ROCPOINTS_N,0.9969,0.0776,0.2254,0.9887,0.2254
ROCPOINTS_N,0.9969,0.0776,0.2253,0.9887,0.2253
ROCPOINTS_N,0.9970,0.0776,0.2253,0.9887,0.2253
ROCPOINTS_N,0.9971,0.0776,0.2252,0.9887,0.2252
ROCPOINTS_N,0.9972,0.0776,0.2251,0.9887,0.2251
ROCPOINTS_N,0.9972,0.0776,0.2251,0.9887,0.2251
ROCPOINTS_N,0.9972,0.0776,0.2250,0.9887,0.2250
ROCPOINTS_N,0.9972,0.0776,0.2250,0.9887,0.2250
ROCPOINTS_N,0.9973,0.0776,0.2249,0.9887,0.2249
ROCPOINTS_N,0.9974,0.0776,0.2249,0.9887,0.2249
ROCPOINTS_N,0.9974,0.0776,0.2248,0.9887,0.2248
ROCPOINTS_N,0.9975,0.0776,0.2247,0.9887,0.2247
ROCPOINTS_N,0.9975,0.0776,0.2247,0.9887,0.2247
ROCPOINTS_N,0.9976,0.0758,0.2247,0.9890,0.2247
ROCPOINTS_N,0.9976,0.0758,0.2246,0.9890,0.2246
ROCPOINTS_N,0.9977,0.0758,0.2245,0.9890,0.2245
ROCPOINTS_N,0.9977,0.0758,0.2244,0.9890,0.2244
ROCPOINTS_N,0.9978,0.0758,0.2244,0.9889,0.2244
ROCPOINTS_N,0.9978,0.0758,0.2239,0.9889,0.2239
ROCPOINTS_N,0.9979,0.0758,0.2239,0.9889,0.2239
ROCPOINTS_N,0.9980,0.0758,0.2238,0.9889,0.2238
ROCPOINTS_N,0.9980,0.0758,0.2237,0.9889,0.2237
ROCPOINTS_N,0.9981,0.0758,0.2236,0.9889,0.2236
ROCPOINTS_N,0.9981,0.0758,0.2236,0.9889,0.2236
ROCPOINTS_N,0.9982,0.0758,0.2235,0.9889,0.2235
ROCPOINTS_N,0.9982,0.0758,0.2235,0.9889,0.2235
ROCPOINTS_N,0.9983,0.0741,0.2235,0.9892,0.2235
ROCPOINTS_N,0.9983,0.0741,0.2234,0.9892,0.2234
ROCPOINTS_N,0.9983,0.0741,0.2233,0.9892,0.2233
ROCPOINTS_N,0.9983,0.0741,0.2229,0.9891,0.2229
ROCPOINTS_N,0.9984,0.0741,0.2228,0.9891,0.2228
ROCPOINTS_N,0.9984,0.0741,0.2228,0.9891,0.2228
ROCPOINTS_N,0.9985,0.0741,0.2227,0.9891,0.2227
ROCPOINTS_N,0.9985,0.0741,0.2226,0.9891,0.2226
ROCPOINTS_N,0.9985,0.0741,0.2225,0.9891,0.2225
ROCPOINTS_N,0.9986,0.0741,0.2225,0.9891,0.2225
ROCPOINTS_N,0.9986,0.0741,0.2224,0.9891,0.2224
ROCPOINTS_N,0.9987,0.0741,0.2223,0.9891,0.2223
ROCPOINTS_N,0.9987,0.0741,0.2223,0.9891,0.2223
ROCPOINTS_N,0.9987,0.0741,0.2222,0.9891,0.2222
ROCPOINTS_N,0.9988,0.0741,0.2222,0.9891,0.2222
ROCPOINTS_N,0.9988,0.0741,0.2221,0.9891,0.2221
ROCPOINTS_N,0.9988,0.0741,0.2221,0.9891,0.2221
ROCPOINTS_N,0.9988,0.0741,0.2220,0.9891,0.2220
ROCPOINTS_N,0.9989,0.0741,0.2219,0.9891,0.2219
ROCPOINTS_N,0.9989,0.0741,0.2215,0.9891,0.2215
ROCPOINTS_N,0.9989,0.0741,0.2215,0.9891,0.2215
ROCPOINTS_N,0.9990,0.0741,0.2214,0.9891,0.2214
ROCPOINTS_N,0.9991,0.0741,0.2214,0.9891,0.2214
ROCPOINTS_N,0.9991,0.0741,0.2213,0.9891,0.2213
ROCPOINTS_N,0.9991,0.0741,0.2212,0.9891,0.2212
ROCPOINTS_N,0.9991,0.0741,0.2212,0.9890,0.2212
ROCPOINTS_N,0.9991,0.0741,0.2211,0.9890,0.2211
ROCPOINTS_N,0.9992,0.0741,0.2211,0.9890,0.2211
ROCPOINTS_N,0.9992,0.0741,0.2207,0.9890,0.2207
ROCPOINTS_N,0.9993,0.0741,0.2206,0.9890,0.2206
ROCPOINTS_N,0.9993,0.0741,0.2205,0.9890,0.2205
ROCPOINTS_N,0.9993,0.0741,0.2205,0.9890,0.2205
ROCPOINTS_N,0.9993,0.0741,0.2204,0.9890,0.2204
ROCPOINTS_N,0.9993,0.0741,0.2204,0.9890,0.2204
ROCPOINTS_N,0.9993,0.0723,0.2204,0.9893,0.2204
ROCPOINTS_N,0.9993,0.0723,0.2203,0.9893,0.2203
ROCPOINTS_N,0.9993,0.0723,0.2197,0.9892,0.2197
ROCPOINTS_N,0.9993,0.0723,0.2196,0.9892,0.2196
ROCPOINTS_N,0.9994,0.0723,0.2195,0.9892,0.2195
ROCPOINTS_N,0.9994,0.0723,0.2195,0.9892,0.2195
ROCPOINTS_N,0.9994,0.0723,0.2194,0.9892,0.2194
ROCPOINTS_N,0.9994,0.0723,0.2194,0.9892,0.2194
ROCPOINTS_N,0.9994,0.0723,0.2193,0.9892,0.2193
ROCPOINTS_N,0.9995,0.0723,0.2191,0.9892,0.2191
ROCPOINTS_N,0.9995,0.0723,0.2190,0.9892,0.2190
ROCPOINTS_N,0.9995,0.0723,0.2190,0.9892,0.2190
ROCPOINTS_N,0.9995,0.0723,0.2189,0.9892,0.2189
ROCPOINTS_N,0.9995,0.0723,0.2188,0.9892,0.2188
ROCPOINTS_N,0.9995,0.0723,0.2188,0.9892,0.2188
ROCPOINTS_N,0.9995,0.0723,0.2187,0.9892,0.2187
ROCPOINTS_N,0.9995,0.0723,0.2186,0.9892,0.2186
ROCPOINTS_N,0.9995,0.0723,0.2185,0.9892,0.2185
ROCPOINTS_N,0.9995,0.0723,0.2184,0.9892,0.2184
ROCPOINTS_N,0.9995,0.0723,0.2184,0.9892,0.2184
ROCPOINTS_N,0.9996,0.0723,0.2183,0.9892,0.2183
ROCPOINTS_N,0.9996,0.0723,0.2182,0.9892,0.2182
ROCPOINTS_N,0.9996,0.0723,0.2181,0.9892,0.2181
ROCPOINTS_N,0.9996,0.0723,0.2181,0.9892,0.2181
ROCPOINTS_N,0.9996,0.0723,0.2180,0.9892,0.2180
ROCPOINTS_N,0.9996,0.0723,0.2179,0.9891,0.2179
ROCPOINTS_N,0.9996,0.0723,0.2179,0.9891,0.2179
ROCPOINTS_N,0.9996,0.0723,0.2178,0.9891,0.2178
ROCPOINTS_N,0.9996,0.0723,0.2177,0.9891,0.2177
ROCPOINTS_N,0.9997,0.0723,0.2177,0.9891,0.2177
ROCPOINTS_N,0.9997,0.0723,0.2176,0.9891,0.2176
ROCPOINTS_N,0.9997,0.0723,0.2176,0.9891,0.2176
ROCPOINTS_N,0.9997,0.0723,0.2175,0.9891,0.2175
ROCPOINTS_N,0.9997,0.0723,0.2173,0.9891,0.2173
ROCPOINTS_N,0.9997,0.0723,0.2173,0.9891,0.2173
ROCPOINTS_N,0.9997,0.0723,0.2172,0.9891,0.2172
ROCPOINTS_N,0.9997,0.0723,0.2172,0.9891,0.2172
ROCPOINTS_N,0.9997,0.0723,0.2171,0.9891,0.2171
ROCPOINTS_N,0.9998,0.0723,0.2170,0.9891,0.2170
ROCPOINTS_N,0.9998,0.0723,0.2170,0.9891,0.2170
ROCPOINTS_N,0.9998,0.0723,0.2169,0.9891,0.2169
ROCPOINTS_N,0.9998,0.0723,0.2168,0.9891,0.2168
ROCPOINTS_N,0.9998,0.0723,0.2167,0.9891,0.2167
ROCPOINTS_N,0.9998,0.0723,0.2166,0.9891,0.2166
ROCPOINTS_N,0.9998,0.0723,0.2166,0.9891,0.2166
ROCPOINTS_N,0.9998,0.0723,0.2165,0.9891,0.2165
ROCPOINTS_N,0.9998,0.0723,0.2165,0.9891,0.2165
ROCPOINTS_N,0.9998,0.0723,0.2164,0.9891,0.2164
ROCPOINTS_N,0.9998,0.0723,0.2163,0.9891,0.2163
ROCPOINTS_N,0.9998,0.0723,0.2163,0.9891,0.2163
ROCPOINTS_N,0.9998,0.0723,0.2160,0.9891,0.2160
ROCPOINTS_N,0.9998,0.0723,0.2160,0.9891,0.2160
ROCPOINTS_N,0.9998,0.0723,0.2159,0.9890,0.2159
ROCPOINTS_N,0.9998,0.0723,0.2159,0.9890,0.2159
ROCPOINTS_N,0.9998,0.0723,0.2158,0.9890,0.2158
ROCPOINTS_N,0.9998,0.0723,0.2157,0.9890,0.2157
ROCPOINTS_N,0.9998,0.0705,0.2157,0.9893,0.2157
ROCPOINTS_N,0.9998,0.0705,0.2156,0.9893,0.2156
ROCPOINTS_N,0.9999,0.0705,0.2155,0.9893,0.2155
ROCPOINTS_N,0.9999,0.0705,0.2154,0.9893,0.2154
ROCPOINTS_N,0.9999,0.0705,0.2153,0.9893,0.2153
ROCPOINTS_N,0.9999,0.0705,0.2152,0.9893,0.2152
ROCPOINTS_N,0.9999,0.0705,0.2152,0.9893,0.2152
ROCPOINTS_N,0.9999,0.0705,0.2151,0.9893,0.2151
ROCPOINTS_N,0.9999,0.0705,0.2151,0.9893,0.2151
ROCPOINTS_N,0.9999,0.0705,0.2149,0.9893,0.2149
ROCPOINTS_N,0.9999,0.0705,0.2148,0.9893,0.2148
ROCPOINTS_N,0.9999,0.0705,0.2148,0.9893,0.2148
ROCPOINTS_N,0.9999,0.0705,0.2147,0.9893,0.2147
ROCPOINTS_N,0.9999,0.0705,0.2146,0.9893,0.2146
ROCPOINTS_N,0.9999,0.0705,0.2146,0.9892,0.2146
ROCPOINTS_N,0.9999,0.0705,0.2145,0.9892,0.2145
ROCPOINTS_N,0.9999,0.0705,0.2144,0.9892,0.2144
ROCPOINTS_N,1.0000,0.0705,0.2144,0.9892,0.2144
ROCPOINTS_N,1.0000,0.0705,0.2143,0.9892,0.2143
ROCPOINTS_N,1.0000,0.0705,0.2142,0.9892,0.2142
ROCPOINTS_N,1.0000,0.0688,0.2142,0.9895,0.2142
ROCPOINTS_N,1.0000,0.0688,0.2141,0.9895,0.2141
ROCPOINTS_N,1.0000,0.0688,0.2141,0.9895,0.2141
ROCPOINTS_N,1.0000,0.0000,0.0000,0.0000,0.0000
ROCPOINTS_O,0.0000,1.0000,1.0000,0.0237,1.0000
ROCPOINTS_O,0.0000,0.7154,0.9119,0.0300,0.9119
ROCPOINTS_O,0.0000,0.7154,0.9119,0.0300,0.9119
ROCPOINTS_O,0.0000,0.7153,0.9119,0.0300,0.9119
ROCPOINTS_O,0.0000,0.7152,0.9119,0.0300,0.9119
ROCPOINTS_O,0.0000,0.7151,0.9119,0.0300,0.9119
ROCPOINTS_O,0.0000,0.7150,0.9119,0.0300,0.9119
ROCPOINTS_O,0.0000,0.7150,0.9095,0.0300,0.9095
ROCPOINTS_O,0.0000,0.7150,0.9071,0.0299,0.9071
ROCPOINTS_O,0.0000,0.7150,0.9071,0.0299,0.9071
ROCPOINTS_O,0.0000,0.7149,0.9071,0.0299,0.9071
ROCPOINTS_O,0.0000,0.7148,0.9071,0.0299,0.9071
ROCPOINTS_O,0.0001,0.7148,0.9071,0.0299,0.9071
ROCPOINTS_O,0.0001,0.7147,0.9071,0.0299,0.9071
ROCPOINTS_O,0.0001,0.7147,0.9071,0.0299,0.9071
ROCPOINTS_O,0.0001,0.7146,0.9071,0.0299,0.9071
ROCPOINTS_O,0.0001,0.7145,0.9071,0.0299,0.9071
ROCPOINTS_O,0.0001,0.7144,0.9071,0.0299,0.9071
ROCPOINTS_O,0.0001,0.7144,0.9071,0.0299,0.9071
ROCPOINTS_O,0.0001,0.7143,0.9071,0.0299,0.9071
ROCPOINTS_O,0.0001,0.7142,0.9071,0.0299,0.9071
ROCPOINTS_O,0.0001,0.7142,0.9071,0.0299,0.9071
ROCPOINTS_O,0.0001,0.7141,0.9071,0.0299,0.9071
ROCPOINTS_O,0.0001,0.7140,0.9071,0.0299,0.9071
ROCPOINTS_O,0.0001,0.7140,0.9071,0.0299,0.9071
ROCPOINTS_O,0.0001,0.7139,0.9071,0.0299,0.9071
ROCPOINTS_O,0.0001,0.7137,0.9071,0.0299,0.9071
ROCPOINTS_O,0.0001,0.7137,0.9071,0.0299,0.9071
ROCPOINTS_O,0.0001,0.7136,0.9071,0.0299,0.9071
ROCPOINTS_O,0.0001,0.7136,0.9071,0.0299,0.9071
ROCPOINTS_O,0.0002,0.7135,0.9071,0.0300,0.9071
ROCPOINTS_O,0.0002,0.7134,0.9071,0.0300,0.9071
ROCPOINTS_O,0.0002,0.7133,0.9071,0.0300,0.9071
ROCPOINTS_O,0.0002,0.7133,0.9071,0.0300,0.9071
ROCPOINTS_O,0.0002,0.7132,0.9071,0.0300,0.9071
ROCPOINTS_O,0.0002,0.7131,0.9071,0.0300,0.9071
ROCPOINTS_O,0.0002,0.7131,0.9071,0.0300,0.9071
ROCPOINTS_O,0.0002,0.7130,0.9071,0.0300,0.9071
ROCPOINTS_O,0.0002,0.7129,0.9071,0.0300,0.9071
ROCPOINTS_O,0.0002,0.7128,0.9071,0.0300,0.9071
ROCPOINTS_O,0.0002,0.7128,0.9071,0.0300,0.9071
ROCPOINTS_O,0.0002,0.7127,0.9071,0.0300,0.9071
ROCPOINTS_O,0.0003,0.7126,0.9071,0.0300,0.9071
ROCPOINTS_O,0.0003,0.7125,0.9071,0.0300,0.9071
ROCPOINTS_O,0.0003,0.7125,0.9071,0.0300,0.9071
ROCPOINTS_O,0.0003,0.7124,0.9071,0.0300,0.9071
ROCPOINTS_O,0.0003,0.7124,0.9071,0.0300,0.9071
ROCPOINTS_O,0.0003,0.7123,0.9071,0.0300,0.9071
ROCPOINTS_O,0.0003,0.7122,0.9071,0.0300,0.9071
ROCPOINTS_O,0.0003,0.7121,0.9071,0.0300,0.9071
ROCPOINTS_O,0.0003,0.7121,0.9071,0.0300,0.9071
ROCPOINTS_O,0.0004,0.7120,0.9071,0.0300,0.9071
ROCPOINTS_O,0.0004,0.7120,0.9071,0.0300,0.9071
ROCPOINTS_O,0.0004,0.7119,0.9071,0.0300,0.9071
ROCPOINTS_O,0.0004,0.7117,0.9071,0.0300,0.9071
ROCPOINTS_O,0.0005,0.7117,0.9071,0.0300,0.9071
ROCPOINTS_O,0.0005,0.7116,0.9071,0.0300,0.9071
ROCPOINTS_O,0.0005,0.7116,0.9071,0.0300,0.9071
ROCPOINTS_O,0.0005,0.7115,0.9071,0.0300,0.9071
ROCPOINTS_O,0.0005,0.7114,0.9071,0.0300,0.9071
ROCPOINTS_O,0.0006,0.7114,0.9071,0.0300,0.9071
ROCPOINTS_O,0.0006,0.7113,0.9071,0.0300,0.9071
ROCPOINTS_O,0.0006,0.7113,0.9071,0.0300,0.9071
ROCPOINTS_O,0.0006,0.7112,0.9071,0.0300,0.9071
ROCPOINTS_O,0.0006,0.7111,0.9071,0.0300,0.9071
ROCPOINTS_O,0.0007,0.7111,0.9048,0.0300,0.9048
ROCPOINTS_O,0.0007,0.7110,0.9048,0.0300,0.9048
ROCPOINTS_O,0.0007,0.7110,0.9048,0.0300,0.9048
ROCPOINTS_O,0.0007,0.7110,0.9024,0.0299,0.9024
ROCPOINTS_O,0.0007,0.7105,0.9024,0.0299,0.9024
ROCPOINTS_O,0.0007,0.7105,0.9024,0.0299,0.9024
ROCPOINTS_O,0.0007,0.7104,0.9024,0.0299,0.9024
ROCPOINTS_O,0.0008,0.7103,0.9024,0.0299,0.9024
ROCPOINTS_O,0.0009,0.7100,0.9024,0.0299,0.9024
ROCPOINTS_O,0.0009,0.7099,0.9024,0.0299,0.9024
ROCPOINTS_O,0.0010,0.7099,0.9024,0.0299,0.9024
ROCPOINTS_O,0.0010,0.7098,0.9024,0.0299,0.9024
ROCPOINTS_O,0.0010,0.7098,0.9024,0.0299,0.9024
ROCPOINTS_O,0.0011,0.7097,0.9024,0.0300,0.9024
ROCPOINTS_O,0.0011,0.7096,0.9024,0.0300,0.9024
ROCPOINTS_O,0.0011,0.7096,0.9024,0.0300,0.9024
ROCPOINTS_O,0.0011,0.7094,0.9024,0.0300,0.9024
ROCPOINTS_O,0.0012,0.7088,0.9024,0.0300,0.9024
ROCPOINTS_O,0.0012,0.7087,0.9024,0.0300,0.9024
ROCPOINTS_O,0.0012,0.7087,0.9024,0.0300,0.9024
ROCPOINTS_O,0.0013,0.7086,0.9024,0.0300,0.9024
ROCPOINTS_O,0.0013,0.7085,0.9024,0.0300,0.9024
ROCPOINTS_O,0.0013,0.7085,0.9024,0.0300,0.9024
ROCPOINTS_O,0.0014,0.7084,0.9024,0.0300,0.9024
ROCPOINTS_O,0.0015,0.7084,0.9024,0.0300,0.9024
ROCPOINTS_O,0.0015,0.7083,0.9024,0.0300,0.9024
ROCPOINTS_O,0.0017,0.7082,0.9024,0.0300,0.9024
ROCPOINTS_O,0.0017,0.7077,0.9024,0.0300,0.9024
ROCPOINTS_O,0.0017,0.7077,0.9024,0.0300,0.9024
ROCPOINTS_O,0.0018,0.7076,0.9024,0.0300,0.9024
ROCPOINTS_O,0.0018,0.7075,0.9024,0.0300,0.9024
ROCPOINTS_O,0.0018,0.7074,0.9024,0.0300,0.9024
ROCPOINTS_O,0.0019,0.7074,0.9024,0.0300,0.9024
ROCPOINTS_O,0.0019,0.7073,0.9024,0.0300,0.9024
ROCPOINTS_O,0.0020,0.7073,0.9024,0.0301,0.9024
ROCPOINTS_O,0.0021,0.7072,0.9024,0.0301,0.9024
ROCPOINTS_O,0.0022,0.7071,0.9024,0.0301,0.9024
ROCPOINTS_O,0.0022,0.7067,0.9024,0.0301,0.9024
ROCPOINTS_O,0.0023,0.7065,0.9024,0.0301,0.9024
ROCPOINTS_O,0.0024,0.7065,0.9024,0.0301,0.9024
ROCPOINTS_O,0.0025,0.7063,0.9024,0.0301,0.9024
ROCPOINTS_O,0.0025,0.7062,0.9024,0.0301,0.9024
ROCPOINTS_O,0.0026,0.7062,0.9024,0.0301,0.9024
ROCPOINTS_O,0.0027,0.7061,0.9024,0.0301,0.9024
ROCPOINTS_O,0.0028,0.7061,0.9024,0.0301,0.9024
ROCPOINTS_O,0.0028,0.7060,0.9024,0.0301,0.9024
ROCPOINTS_O,0.0030,0.7059,0.9024,0.0301,0.9024
ROCPOINTS_O,0.0030,0.7059,0.9024,0.0301,0.9024
ROCPOINTS_O,0.0031,0.7058,0.9024,0.0301,0.9024
ROCPOINTS_O,0.0031,0.7058,0.9024,0.0301,0.9024
ROCPOINTS_O,0.0032,0.7057,0.9024,0.0301,0.9024
ROCPOINTS_O,0.0033,0.7057,0.9024,0.0301,0.9024
ROCPOINTS_O,0.0033,0.7054,0.9024,0.0301,0.9024
ROCPOINTS_O,0.0033,0.5980,0.8429,0.0331,0.8429
ROCPOINTS_O,0.0034,0.5976,0.8429,0.0331,0.8429
ROCPOINTS_O,0.0034,0.5975,0.8429,0.0331,0.8429
ROCPOINTS_O,0.0034,0.5975,0.8429,0.0331,0.8429
ROCPOINTS_O,0.0034,0.5974,0.8429,0.0331,0.8429
ROCPOINTS_O,0.0034,0.5973,0.8429,0.0331,0.8429
ROCPOINTS_O,0.0035,0.5972,0.8429,0.0331,0.8429
ROCPOINTS_O,0.0035,0.5972,0.8429,0.0331,0.8429
ROCPOINTS_O,0.0035,0.5971,0.8429,0.0331,0.8429
ROCPOINTS_O,0.0035,0.5971,0.8429,0.0331,0.8429
ROCPOINTS_O,0.0035,0.5970,0.8429,0.0331,0.8429
ROCPOINTS_O,0.0035,0.5970,0.8429,0.0331,0.8429
ROCPOINTS_O,0.0036,0.5969,0.8429,0.0332,0.8429
ROCPOINTS_O,0.0037,0.5968,0.8429,0.0332,0.8429
ROCPOINTS_O,0.0037,0.5968,0.8429,0.0332,0.8429
ROCPOINTS_O,0.0038,0.5967,0.8429,0.0332,0.8429
ROCPOINTS_O,0.0038,0.5953,0.8429,0.0332,0.8429
ROCPOINTS_O,0.0038,0.5953,0.8429,0.0332,0.8429
ROCPOINTS_O,0.0038,0.5940,0.8429,0.0333,0.8429
ROCPOINTS_O,0.0038,0.5939,0.8429,0.0333,0.8429
ROCPOINTS_O,0.0038,0.5938,0.8429,0.0333,0.8429
ROCPOINTS_O,0.0038,0.5938,0.8429,0.0333,0.8429
ROCPOINTS_O,0.0039,0.5937,0.8429,0.0333,0.8429
ROCPOINTS_O,0.0039,0.5923,0.8429,0.0334,0.8429
ROCPOINTS_O,0.0039,0.5922,0.8429,0.0334,0.8429
ROCPOINTS_O,0.0039,0.5922,0.8429,0.0334,0.8429
ROCPOINTS_O,0.0040,0.5921,0.8429,0.0334,0.8429
ROCPOINTS_O,0.0040,0.5906,0.8429,0.0335,0.8429
ROCPOINTS_O,0.0040,0.5905,0.8429,0.0335,0.8429
ROCPOINTS_O,0.0040,0.5904,0.8429,0.0335,0.8429
ROCPOINTS_O,0.0040,0.5886,0.8429,0.0336,0.8429
ROCPOINTS_O,0.0040,0.5885,0.8429,0.0336,0.8429
ROCPOINTS_O,0.0041,0.5868,0.8429,0.0337,0.8429
ROCPOINTS_O,0.0042,0.5855,0.8429,0.0338,0.8429
ROCPOINTS_O,0.0042,0.5853,0.8429,0.0338,0.8429
ROCPOINTS_O,0.0042,0.5853,0.8429,0.0338,0.8429
ROCPOINTS_O,0.0042,0.5852,0.8429,0.0338,0.8429
ROCPOINTS_O,0.0042,0.5852,0.8429,0.0338,0.8429
ROCPOINTS_O,0.0042,0.5835,0.8429,0.0339,0.8429
ROCPOINTS_O,0.0043,0.5834,0.8429,0.0339,0.8429
ROCPOINTS_O,0.0043,0.5834,0.8429,0.0339,0.8429
ROCPOINTS_O,0.0044,0.5833,0.8429,0.0339,0.8429
ROCPOINTS_O,0.0044,0.5833,0.8429,0.0339,0.8429
ROCPOINTS_O,0.0044,0.5831,0.8405,0.0338,0.8405
ROCPOINTS_O,0.0046,0.5830,0.8405,0.0338,0.8405
ROCPOINTS_O,0.0047,0.5805,0.8405,0.0340,0.8405
ROCPOINTS_O,0.0047,0.5805,0.8405,0.0340,0.8405
ROCPOINTS_O,0.0047,0.5804,0.8405,0.0340,0.8405
ROCPOINTS_O,0.0049,0.5803,0.8405,0.0340,0.8405
ROCPOINTS_O,0.0049,0.5802,0.8405,0.0340,0.8405
ROCPOINTS_O,0.0050,0.5802,0.8405,0.0340,0.8405
ROCPOINTS_O,0.0050,0.5796,0.8405,0.0340,0.8405
ROCPOINTS_O,0.0053,0.5796,0.8405,0.0340,0.8405
ROCPOINTS_O,0.0053,0.5795,0.8405,0.0340,0.8405
ROCPOINTS_O,0.0054,0.5794,0.8405,0.0340,0.8405
ROCPOINTS_O,0.0054,0.5794,0.8405,0.0340,0.8405
ROCPOINTS_O,0.0055,0.5793,0.8405,0.0340,0.8405
ROCPOINTS_O,0.0055,0.5793,0.8405,0.0340,0.8405
ROCPOINTS_O,0.0056,0.5792,0.8405,0.0340,0.8405
ROCPOINTS_O,0.0058,0.5792,0.8405,0.0340,0.8405
ROCPOINTS_O,0.0059,0.5790,0.8405,0.0340,0.8405
ROCPOINTS_O,0.0061,0.5781,0.8405,0.0341,0.8405
ROCPOINTS_O,0.0062,0.5780,0.8405,0.0341,0.8405
ROCPOINTS_O,0.0062,0.5779,0.8405,0.0341,0.8405
ROCPOINTS_O,0.0063,0.5772,0.8405,0.0341,0.8405
ROCPOINTS_O,0.0064,0.5772,0.8405,0.0342,0.8405
ROCPOINTS_O,0.0065,0.5771,0.8405,0.0342,0.8405
ROCPOINTS_O,0.0066,0.5759,0.8405,0.0342,0.8405
ROCPOINTS_O,0.0066,0.5748,0.8405,0.0343,0.8405
ROCPOINTS_O,0.0066,0.5735,0.8405,0.0344,0.8405
ROCPOINTS_O,0.0067,0.5727,0.8405,0.0344,0.8405
ROCPOINTS_O,0.0067,0.5716,0.8405,0.0345,0.8405
ROCPOINTS_O,0.0067,0.5716,0.8405,0.0345,0.8405
ROCPOINTS_O,0.0067,0.4928,0.8000,0.0379,0.8000
ROCPOINTS_O,0.0067,0.4927,0.8000,0.0379,0.8000
ROCPOINTS_O,0.0068,0.4925,0.8000,0.0379,0.8000
ROCPOINTS_O,0.0068,0.4925,0.8000,0.0379,0.8000
ROCPOINTS_O,0.0068,0.4924,0.8000,0.0380,0.8000
ROCPOINTS_O,0.0068,0.4923,0.8000,0.0380,0.8000
ROCPOINTS_O,0.0068,0.4923,0.8000,0.0380,0.8000
ROCPOINTS_O,0.0069,0.4922,0.8000,0.0380,0.8000
ROCPOINTS_O,0.0069,0.4912,0.8000,0.0380,0.8000
ROCPOINTS_O,0.0069,0.4912,0.8000,0.0380,0.8000
ROCPOINTS_O,0.0069,0.4911,0.8000,0.0381,0.8000
ROCPOINTS_O,0.0069,0.4910,0.8000,0.0381,0.8000
ROCPOINTS_O,0.0069,0.4902,0.8000,0.0381,0.8000
ROCPOINTS_O,0.0072,0.4901,0.8000,0.0381,0.8000
ROCPOINTS_O,0.0073,0.4901,0.8000,0.0381,0.8000
ROCPOINTS_O,0.0073,0.4900,0.8000,0.0381,0.8000
ROCPOINTS_O,0.0073,0.4899,0.8000,0.0381,0.8000
ROCPOINTS_O,0.0074,0.4899,0.8000,0.0381,0.8000
ROCPOINTS_O,0.0074,0.4898,0.8000,0.0381,0.8000
ROCPOINTS_O,0.0074,0.4898,0.8000,0.0382,0.8000
ROCPOINTS_O,0.0075,0.4897,0.8000,0.0382,0.8000
ROCPOINTS_O,0.0075,0.4897,0.8000,0.0382,0.8000
ROCPOINTS_O,0.0075,0.4895,0.8000,0.0382,0.8000
ROCPOINTS_O,0.0076,0.4894,0.8000,0.0382,0.8000
ROCPOINTS_O,0.0076,0.4894,0.8000,0.0382,0.8000
ROCPOINTS_O,0.0077,0.4893,0.8000,0.0382,0.8000
ROCPOINTS_O,0.0077,0.4892,0.8000,0.0382,0.8000
ROCPOINTS_O,0.0078,0.4892,0.8000,0.0382,0.8000
ROCPOINTS_O,0.0078,0.4891,0.8000,0.0382,0.8000
ROCPOINTS_O,0.0079,0.4887,0.7976,0.0381,0.7976
ROCPOINTS_O,0.0080,0.4887,0.7976,0.0381,0.7976
ROCPOINTS_O,0.0082,0.4885,0.7976,0.0381,0.7976
ROCPOINTS_O,0.0083,0.4884,0.7976,0.0381,0.7976
ROCPOINTS_O,0.0085,0.4879,0.7976,0.0382,0.7976
ROCPOINTS_O,0.0086,0.4879,0.7976,0.0382,0.7976
ROCPOINTS_O,0.0087,0.4878,0.7976,0.0382,0.7976
ROCPOINTS_O,0.0087,0.4877,0.7976,0.0382,0.7976
ROCPOINTS_O,0.0089,0.4877,0.7976,0.0382,0.7976
ROCPOINTS_O,0.0089,0.4876,0.7976,0.0382,0.7976
ROCPOINTS_O,0.0089,0.4875,0.7976,0.0382,0.7976
ROCPOINTS_O,0.0089,0.4874,0.7976,0.0382,0.7976
ROCPOINTS_O,0.0090,0.4873,0.7976,0.0382,0.7976
ROCPOINTS_O,0.0091,0.4873,0.7976,0.0382,0.7976
ROCPOINTS_O,0.0092,0.4872,0.7976,0.0382,0.7976
ROCPOINTS_O,0.0092,0.4870,0.7976,0.0382,0.7976
ROCPOINTS_O,0.0092,0.4870,0.7976,0.0383,0.7976
ROCPOINTS_O,0.0094,0.4869,0.7976,0.0383,0.7976
ROCPOINTS_O,0.0094,0.4869,0.7976,0.0383,0.7976
ROCPOINTS_O,0.0097,0.4868,0.7976,0.0383,0.7976
ROCPOINTS_O,0.0098,0.4868,0.7976,0.0383,0.7976
ROCPOINTS_O,0.0100,0.4867,0.7976,0.0383,0.7976
ROCPOINTS_O,0.0100,0.4866,0.7976,0.0383,0.7976
ROCPOINTS_O,0.0100,0.4255,0.7619,0.0417,0.7619
ROCPOINTS_O,0.0100,0.4254,0.7619,0.0417,0.7619
ROCPOINTS_O,0.0100,0.4253,0.7619,0.0417,0.7619
ROCPOINTS_O,0.0100,0.4252,0.7619,0.0417,0.7619
ROCPOINTS_O,0.0101,0.4252,0.7619,0.0417,0.7619
ROCPOINTS_O,0.0102,0.4251,0.7619,0.0417,0.7619
ROCPOINTS_O,0.0102,0.4251,0.7619,0.0417,0.7619
ROCPOINTS_O,0.0103,0.4250,0.7619,0.0417,0.7619
ROCPOINTS_O,0.0104,0.4250,0.7619,0.0417,0.7619
ROCPOINTS_O,0.0105,0.4249,0.7619,0.0417,0.7619
ROCPOINTS_O,0.0106,0.4248,0.7619,0.0417,0.7619
ROCPOINTS_O,0.0106,0.4248,0.7619,0.0417,0.7619
ROCPOINTS_O,0.0106,0.4247,0.7619,0.0417,0.7619
ROCPOINTS_O,0.0107,0.4247,0.7619,0.0417,0.7619
ROCPOINTS_O,0.0107,0.4246,0.7619,0.0418,0.7619
ROCPOINTS_O,0.0108,0.4245,0.7619,0.0418,0.7619
ROCPOINTS_O,0.0108,0.4245,0.7619,0.0418,0.7619
ROCPOINTS_O,0.0109,0.4243,0.7619,0.0418,0.7619
ROCPOINTS_O,0.0110,0.4241,0.7619,0.0418,0.7619
ROCPOINTS_O,0.0111,0.4241,0.7619,0.0418,0.7619
ROCPOINTS_O,0.0111,0.4240,0.7619,0.0418,0.7619
ROCPOINTS_O,0.0111,0.4240,0.7619,0.0418,0.7619
ROCPOINTS_O,0.0111,0.4239,0.7619,0.0418,0.7619
ROCPOINTS_O,0.0112,0.4238,0.7619,0.0418,0.7619
ROCPOINTS_O,0.0112,0.4237,0.7619,0.0418,0.7619
ROCPOINTS_O,0.0113,0.4237,0.7619,0.0418,0.7619
ROCPOINTS_O,0.0114,0.4236,0.7619,0.0419,0.7619
ROCPOINTS_O,0.0114,0.4235,0.7619,0.0419,0.7619
ROCPOINTS_O,0.0114,0.4235,0.7619,0.0419,0.7619
ROCPOINTS_O,0.0115,0.4234,0.7619,0.0419,0.7619
ROCPOINTS_O,0.0117,0.4233,0.7619,0.0419,0.7619
ROCPOINTS_O,0.0117,0.4233,0.7619,0.0419,0.7619
ROCPOINTS_O,0.0119,0.4230,0.7619,0.0419,0.7619
ROCPOINTS_O,0.0119,0.4230,0.7619,0.0419,0.7619
ROCPOINTS_O,0.0120,0.4229,0.7619,0.0419,0.7619
ROCPOINTS_O,0.0120,0.4229,0.7619,0.0419,0.7619
ROCPOINTS_O,0.0121,0.4228,0.7619,0.0419,0.7619
ROCPOINTS_O,0.0122,0.4228,0.7619,0.0419,0.7619
ROCPOINTS_O,0.0122,0.4227,0.7619,0.0419,0.7619
ROCPOINTS_O,0.0126,0.4226,0.7619,0.0419,0.7619
ROCPOINTS_O,0.0128,0.4225,0.7619,0.0420,0.7619
ROCPOINTS_O,0.0131,0.4225,0.7619,0.0420,0.7619
ROCPOINTS_O,0.0131,0.4224,0.7619,0.0420,0.7619
ROCPOINTS_O,0.0133,0.4224,0.7619,0.0420,0.7619
ROCPOINTS_O,0.0133,0.3743,0.7167,0.0444,0.7167
ROCPOINTS_O,0.0134,0.3742,0.7167,0.0444,0.7167
ROCPOINTS_O,0.0135,0.3742,0.7167,0.0444,0.7167
ROCPOINTS_O,0.0137,0.3741,0.7167,0.0444,0.7167
ROCPOINTS_O,0.0137,0.3741,0.7167,0.0445,0.7167
ROCPOINTS_O,0.0138,0.3740,0.7167,0.0445,0.7167
ROCPOINTS_O,0.0139,0.3739,0.7167,0.0445,0.7167
ROCPOINTS_O,0.0140,0.3738,0.7167,0.0445,0.7167
ROCPOINTS_O,0.0144,0.3738,0.7167,0.0445,0.7167
ROCPOINTS_O,0.0147,0.3737,0.7167,0.0445,0.7167
ROCPOINTS_O,0.0147,0.3737,0.7167,0.0445,0.7167
ROCPOINTS_O,0.0147,0.3736,0.7167,0.0445,0.7167
ROCPOINTS_O,0.0150,0.3735,0.7167,0.0445,0.7167
ROCPOINTS_O,0.0153,0.3731,0.7167,0.0446,0.7167
ROCPOINTS_O,0.0154,0.3730,0.7167,0.0446,0.7167
ROCPOINTS_O,0.0157,0.3730,0.7167,0.0446,0.7167
ROCPOINTS_O,0.0158,0.3729,0.7167,0.0446,0.7167
ROCPOINTS_O,0.0161,0.3729,0.7167,0.0446,0.7167
ROCPOINTS_O,0.0162,0.3728,0.7167,0.0446,0.7167
ROCPOINTS_O,0.0167,0.3727,0.7167,0.0446,0.7167
ROCPOINTS_O,0.0167,0.3301,0.6833,0.0479,0.6833
ROCPOINTS_O,0.0167,0.3300,0.6833,0.0479,0.6833
ROCPOINTS_O,0.0167,0.3300,0.6833,0.0479,0.6833
ROCPOINTS_O,0.0168,0.3299,0.6833,0.0479,0.6833
ROCPOINTS_O,0.0169,0.3298,0.6833,0.0479,0.6833
ROCPOINTS_O,0.0170,0.3298,0.6833,0.0479,0.6833
ROCPOINTS_O,0.0173,0.3297,0.6833,0.0479,0.6833
ROCPOINTS_O,0.0173,0.3297,0.6833,0.0479,0.6833
ROCPOINTS_O,0.0174,0.3296,0.6833,0.0479,0.6833
ROCPOINTS_O,0.0175,0.3296,0.6833,0.0479,0.6833
ROCPOINTS_O,0.0176,0.3295,0.6833,0.0479,0.6833
ROCPOINTS_O,0.0178,0.3294,0.6833,0.0480,0.6833
ROCPOINTS_O,0.0180,0.3293,0.6833,0.0480,0.6833
ROCPOINTS_O,0.0183,0.3293,0.6833,0.0480,0.6833
ROCPOINTS_O,0.0183,0.3292,0.6833,0.0480,0.6833
ROCPOINTS_O,0.0183,0.3288,0.6833,0.0480,0.6833
ROCPOINTS_O,0.0187,0.3287,0.6833,0.0480,0.6833
ROCPOINTS_O,0.0189,0.3287,0.6833,0.0481,0.6833
ROCPOINTS_O,0.0189,0.3286,0.6833,0.0481,0.6833
ROCPOINTS_O,0.0191,0.3286,0.6833,0.0481,0.6833
ROCPOINTS_O,0.0191,0.3285,0.6833,0.0481,0.6833
ROCPOINTS_O,0.0199,0.3285,0.6833,0.0481,0.6833
ROCPOINTS_O,0.0200,0.3284,0.6833,0.0481,0.6833
ROCPOINTS_O,0.0200,0.3283,0.6833,0.0481,0.6833
ROCPOINTS_O,0.0200,0.2923,0.6286,0.0496,0.6286
ROCPOINTS_O,0.0201,0.2922,0.6286,0.0496,0.6286
ROCPOINTS_O,0.0201,0.2921,0.6286,0.0497,0.6286
ROCPOINTS_O,0.0202,0.2921,0.6286,0.0497,0.6286
ROCPOINTS_O,0.0208,0.2920,0.6286,0.0497,0.6286
ROCPOINTS_O,0.0208,0.2920,0.6286,0.0497,0.6286
ROCPOINTS_O,0.0210,0.2918,0.6286,0.0497,0.6286
ROCPOINTS_O,0.0211,0.2917,0.6286,0.0497,0.6286
ROCPOINTS_O,0.0212,0.2917,0.6286,0.0497,0.6286
ROCPOINTS_O,0.0213,0.2916,0.6286,0.0497,0.6286
ROCPOINTS_O,0.0214,0.2916,0.6286,0.0497,0.6286
ROCPOINTS_O,0.0214,0.2915,0.6286,0.0498,0.6286
ROCPOINTS_O,0.0217,0.2915,0.6286,0.0498,0.6286
ROCPOINTS_O,0.0221,0.2913,0.6286,0.0498,0.6286
ROCPOINTS_O,0.0222,0.2912,0.6286,0.0498,0.6286
ROCPOINTS_O,0.0226,0.2911,0.6286,0.0498,0.6286
ROCPOINTS_O,0.0227,0.2910,0.6286,0.0498,0.6286
ROCPOINTS_O,0.0229,0.2910,0.6286,0.0498,0.6286
ROCPOINTS_O,0.0232,0.2909,0.6286,0.0498,0.6286
ROCPOINTS_O,0.0233,0.2909,0.6286,0.0499,0.6286
ROCPOINTS_O,0.0233,0.2908,0.6286,0.0499,0.6286
ROCPOINTS_O,0.0233,0.2908,0.6286,0.0499,0.6286
ROCPOINTS_O,0.0233,0.2628,0.6048,0.0529,0.6048
ROCPOINTS_O,0.0236,0.2628,0.6048,0.0529,0.6048
ROCPOINTS_O,0.0236,0.2627,0.6048,0.0529,0.6048
ROCPOINTS_O,0.0239,0.2627,0.6048,0.0529,0.6048
ROCPOINTS_O,0.0243,0.2626,0.6048,0.0530,0.6048
ROCPOINTS_O,0.0243,0.2625,0.6048,0.0530,0.6048
ROCPOINTS_O,0.0244,0.2625,0.6048,0.0530,0.6048
ROCPOINTS_O,0.0245,0.2623,0.6048,0.0530,0.6048
ROCPOINTS_O,0.0249,0.2623,0.6048,0.0530,0.6048
ROCPOINTS_O,0.0250,0.2622,0.6048,0.0530,0.6048
ROCPOINTS_O,0.0251,0.2620,0.6048,0.0531,0.6048
ROCPOINTS_O,0.0254,0.2619,0.6048,0.0531,0.6048
ROCPOINTS_O,0.0255,0.2617,0.6048,0.0531,0.6048
ROCPOINTS_O,0.0256,0.2616,0.6048,0.0531,0.6048
ROCPOINTS_O,0.0263,0.2616,0.6048,0.0532,0.6048
ROCPOINTS_O,0.0263,0.2615,0.6048,0.0532,0.6048
ROCPOINTS_O,0.0267,0.2614,0.6048,0.0532,0.6048
ROCPOINTS_O,0.0267,0.2368,0.5857,0.0567,0.5857
ROCPOINTS_O,0.0267,0.2368,0.5857,0.0567,0.5857
ROCPOINTS_O,0.0267,0.2367,0.5857,0.0567,0.5857
ROCPOINTS_O,0.0273,0.2366,0.5857,0.0567,0.5857
ROCPOINTS_O,0.0278,0.2365,0.5857,0.0567,0.5857
ROCPOINTS_O,0.0278,0.2365,0.5857,0.0567,0.5857
ROCPOINTS_O,0.0279,0.2364,0.5857,0.0568,0.5857
ROCPOINTS_O,0.0280,0.2363,0.5857,0.0568,0.5857
ROCPOINTS_O,0.0281,0.2362,0.5857,0.0568,0.5857
ROCPOINTS_O,0.0282,0.2359,0.5857,0.0569,0.5857
ROCPOINTS_O,0.0283,0.2358,0.5857,0.0569,0.5857
ROCPOINTS_O,0.0285,0.2355,0.5857,0.0569,0.5857
ROCPOINTS_O,0.0291,0.2353,0.5857,0.0570,0.5857
ROCPOINTS_O,0.0294,0.2352,0.5857,0.0570,0.5857
ROCPOINTS_O,0.0295,0.2351,0.5857,0.0570,0.5857
ROCPOINTS_O,0.0295,0.2351,0.5857,0.0571,0.5857
ROCPOINTS_O,0.0296,0.2348,0.5857,0.0571,0.5857
ROCPOINTS_O,0.0299,0.2347,0.5857,0.0571,0.5857
ROCPOINTS_O,0.0300,0.2347,0.5857,0.0571,0.5857
ROCPOINTS_O,0.0300,0.2346,0.5857,0.0572,0.5857
ROCPOINTS_O,0.0301,0.2111,0.5500,0.0595,0.5500
ROCPOINTS_O,0.0303,0.2110,0.5500,0.0595,0.5500
ROCPOINTS_O,0.0303,0.2110,0.5500,0.0595,0.5500
ROCPOINTS_O,0.0306,0.2109,0.5500,0.0596,0.5500
ROCPOINTS_O,0.0307,0.2109,0.5500,0.0596,0.5500
ROCPOINTS_O,0.0308,0.2108,0.5500,0.0596,0.5500
ROCPOINTS_O,0.0311,0.2107,0.5500,0.0596,0.5500
ROCPOINTS_O,0.0317,0.2107,0.5500,0.0596,0.5500
ROCPOINTS_O,0.0320,0.2106,0.5500,0.0596,0.5500
ROCPOINTS_O,0.0328,0.2105,0.5500,0.0597,0.5500
ROCPOINTS_O,0.0332,0.2104,0.5500,0.0597,0.5500
ROCPOINTS_O,0.0333,0.2100,0.5500,0.0598,0.5500
ROCPOINTS_O,0.0334,0.1900,0.5262,0.0630,0.5262
ROCPOINTS_O,0.0340,0.1899,0.5262,0.0630,0.5262
ROCPOINTS_O,0.0344,0.1898,0.5262,0.0631,0.5262
ROCPOINTS_O,0.0350,0.1898,0.5238,0.0628,0.5238
ROCPOINTS_O,0.0350,0.1896,0.5238,0.0629,0.5238
ROCPOINTS_O,0.0355,0.1895,0.5238,0.0629,0.5238
ROCPOINTS_O,0.0356,0.1895,0.5238,0.0629,0.5238
ROCPOINTS_O,0.0360,0.1894,0.5238,0.0629,0.5238
ROCPOINTS_O,0.0361,0.1894,0.5238,0.0629,0.5238
ROCPOINTS_O,0.0367,0.1893,0.5238,0.0630,0.5238
ROCPOINTS_O,0.0367,0.1892,0.5238,0.0630,0.5238
ROCPOINTS_O,0.0367,0.1707,0.5024,0.0667,0.5024
ROCPOINTS_O,0.0378,0.1706,0.5024,0.0667,0.5024
ROCPOINTS_O,0.0378,0.1706,0.5024,0.0668,0.5024
ROCPOINTS_O,0.0380,0.1705,0.5024,0.0668,0.5024
ROCPOINTS_O,0.0383,0.1704,0.5024,0.0668,0.5024
ROCPOINTS_O,0.0392,0.1703,0.5024,0.0668,0.5024
ROCPOINTS_O,0.0394,0.1703,0.5024,0.0669,0.5024
ROCPOINTS_O,0.0400,0.1702,0.5024,0.0669,0.5024
ROCPOINTS_O,0.0400,0.1554,0.4643,0.0677,0.4643
ROCPOINTS_O,0.0402,0.1553,0.4643,0.0677,0.4643
ROCPOINTS_O,0.0406,0.1552,0.4643,0.0677,0.4643
ROCPOINTS_O,0.0406,0.1552,0.4643,0.0677,0.4643
ROCPOINTS_O,0.0413,0.1551,0.4643,0.0678,0.4643
ROCPOINTS_O,0.0414,0.1551,0.4643,0.0678,0.4643
ROCPOINTS_O,0.0417,0.1550,0.4643,0.0678,0.4643
ROCPOINTS_O,0.0425,0.1550,0.4619,0.0675,0.4619
ROCPOINTS_O,0.0425,0.1549,0.4619,0.0675,0.4619
ROCPOINTS_O,0.0432,0.1549,0.4595,0.0672,0.4595
ROCPOINTS_O,0.0433,0.1548,0.4595,0.0672,0.4595
ROCPOINTS_O,0.0433,0.1412,0.4405,0.0704,0.4405
ROCPOINTS_O,0.0434,0.1411,0.4405,0.0704,0.4405
ROCPOINTS_O,0.0444,0.1411,0.4405,0.0705,0.4405
ROCPOINTS_O,0.0450,0.1410,0.4405,0.0705,0.4405
ROCPOINTS_O,0.0454,0.1409,0.4405,0.0706,0.4405
ROCPOINTS_O,0.0455,0.1408,0.4405,0.0706,0.4405
ROCPOINTS_O,0.0456,0.1408,0.4405,0.0706,0.4405
ROCPOINTS_O,0.0456,0.1407,0.4405,0.0706,0.4405
ROCPOINTS_O,0.0459,0.1407,0.4405,0.0707,0.4405
ROCPOINTS_O,0.0466,0.1406,0.4405,0.0707,0.4405
ROCPOINTS_O,0.0467,0.1405,0.4405,0.0707,0.4405
ROCPOINTS_O,0.0467,0.1263,0.4214,0.0750,0.4214
ROCPOINTS_O,0.0474,0.1262,0.4214,0.0750,0.4214
ROCPOINTS_O,0.0478,0.1262,0.4214,0.0750,0.4214
ROCPOINTS_O,0.0482,0.1261,0.4214,0.0751,0.4214
ROCPOINTS_O,0.0483,0.1260,0.4214,0.0751,0.4214
ROCPOINTS_O,0.0484,0.1259,0.4214,0.0752,0.4214
ROCPOINTS_O,0.0498,0.1259,0.4214,0.0752,0.4214
ROCPOINTS_O,0.0499,0.1257,0.4214,0.0753,0.4214
ROCPOINTS_O,0.0500,0.1256,0.4214,0.0753,0.4214
ROCPOINTS_O,0.0506,0.1145,0.3952,0.0773,0.3952
ROCPOINTS_O,0.0506,0.1144,0.3952,0.0774,0.3952
ROCPOINTS_O,0.0506,0.1143,0.3952,0.0775,0.3952
ROCPOINTS_O,0.0514,0.1142,0.3952,0.0775,0.3952
ROCPOINTS_O,0.0521,0.1142,0.3952,0.0775,0.3952
ROCPOINTS_O,0.0533,0.1140,0.3952,0.0776,0.3952
ROCPOINTS_O,0.0541,0.1048,0.3786,0.0806,0.3786
ROCPOINTS_O,0.0544,0.1047,0.3786,0.0807,0.3786
ROCPOINTS_O,0.0544,0.1046,0.3786,0.0808,0.3786
ROCPOINTS_O,0.0548,0.1046,0.3786,0.0808,0.3786
ROCPOINTS_O,0.0556,0.1045,0.3786,0.0808,0.3786
ROCPOINTS_O,0.0556,0.1045,0.3786,0.0809,0.3786
ROCPOINTS_O,0.0567,0.1044,0.3786,0.0809,0.3786
ROCPOINTS_O,0.0583,0.0965,0.3619,0.0835,0.3619
ROCPOINTS_O,0.0591,0.0964,0.3619,0.0835,0.3619
ROCPOINTS_O,0.0600,0.0964,0.3619,0.0836,0.3619
ROCPOINTS_O,0.0601,0.0875,0.3524,0.0891,0.3524
ROCPOINTS_O,0.0608,0.0874,0.3524,0.0892,0.3524
ROCPOINTS_O,0.0611,0.0874,0.3524,0.0892,0.3524
ROCPOINTS_O,0.0617,0.0873,0.3524,0.0893,0.3524
ROCPOINTS_O,0.0622,0.0872,0.3524,0.0894,0.3524
ROCPOINTS_O,0.0633,0.0871,0.3524,0.0894,0.3524
ROCPOINTS_O,0.0640,0.0806,0.3357,0.0919,0.3357
ROCPOINTS_O,0.0642,0.0805,0.3357,0.0920,0.3357
ROCPOINTS_O,0.0650,0.0804,0.3357,0.0920,0.3357
ROCPOINTS_O,0.0661,0.0802,0.3357,0.0922,0.3357
ROCPOINTS_O,0.0667,0.0802,0.3357,0.0923,0.3357
ROCPOINTS_O,0.0700,0.0744,0.3214,0.0950,0.3214
ROCPOINTS_O,0.0706,0.0689,0.3119,0.0991,0.3119
ROCPOINTS_O,0.0718,0.0688,0.3119,0.0992,0.3119
ROCPOINTS_O,0.0723,0.0687,0.3119,0.0992,0.3119
ROCPOINTS_O,0.0728,0.0687,0.3119,0.0993,0.3119
ROCPOINTS_O,0.0730,0.0686,0.3119,0.0994,0.3119
ROCPOINTS_O,0.0733,0.0685,0.3119,0.0995,0.3119
ROCPOINTS_O,0.0737,0.0636,0.2952,0.1013,0.2952
ROCPOINTS_O,0.0738,0.0635,0.2952,0.1014,0.2952
ROCPOINTS_O,0.0750,0.0635,0.2952,0.1015,0.2952
ROCPOINTS_O,0.0763,0.0634,0.2952,0.1016,0.2952
ROCPOINTS_O,0.0767,0.0634,0.2952,0.1016,0.2952
ROCPOINTS_O,0.0773,0.0583,0.2810,0.1047,0.2810
ROCPOINTS_O,0.0780,0.0583,0.2810,0.1048,0.2810
ROCPOINTS_O,0.0783,0.0582,0.2810,0.1049,0.2810
ROCPOINTS_O,0.0796,0.0582,0.2786,0.1041,0.2786
ROCPOINTS_O,0.0800,0.0582,0.2786,0.1042,0.2786
ROCPOINTS_O,0.0805,0.0532,0.2690,0.1094,0.2690
ROCPOINTS_O,0.0821,0.0531,0.2690,0.1095,0.2690
ROCPOINTS_O,0.0832,0.0531,0.2690,0.1096,0.2690
ROCPOINTS_O,0.0833,0.0530,0.2690,0.1097,0.2690
ROCPOINTS_O,0.0856,0.0491,0.2643,0.1156,0.2643
ROCPOINTS_O,0.0866,0.0490,0.2643,0.1159,0.2643
ROCPOINTS_O,0.0867,0.0489,0.2643,0.1161,0.2643
ROCPOINTS_O,0.0868,0.0445,0.2524,0.1210,0.2524
ROCPOINTS_O,0.0883,0.0443,0.2524,0.1214,0.2524
ROCPOINTS_O,0.0889,0.0442,0.2524,0.1217,0.2524
ROCPOINTS_O,0.0900,0.0441,0.2524,0.1221,0.2524
ROCPOINTS_O,0.0911,0.0411,0.2429,0.1255,0.2429
ROCPOINTS_O,0.0933,0.0410,0.2429,0.1256,0.2429
ROCPOINTS_O,0.0944,0.0386,0.2405,0.1315,0.2405
ROCPOINTS_O,0.0967,0.0385,0.2405,0.1317,0.2405
ROCPOINTS_O,0.1000,0.0363,0.2333,0.1350,0.2333
ROCPOINTS_O,0.1008,0.0348,0.2262,0.1363,0.2262
ROCPOINTS_O,0.1011,0.0347,0.2262,0.1365,0.2262
ROCPOINTS_O,0.1033,0.0347,0.2262,0.1367,0.2262
ROCPOINTS_O,0.1043,0.0332,0.2167,0.1368,0.2167
ROCPOINTS_O,0.1047,0.0331,0.2167,0.1370,0.2167
ROCPOINTS_O,0.1067,0.0331,0.2167,0.1373,0.2167
ROCPOINTS_O,0.1100,0.0315,0.2167,0.1433,0.2167
ROCPOINTS_O,0.1117,0.0295,0.2071,0.1457,0.2071
ROCPOINTS_O,0.1133,0.0295,0.2048,0.1443,0.2048
ROCPOINTS_O,0.1133,0.0275,0.1952,0.1470,0.1952
ROCPOINTS_O,0.1167,0.0275,0.1952,0.1472,0.1952
ROCPOINTS_O,0.1200,0.0255,0.1857,0.1503,0.1857
ROCPOINTS_O,0.1204,0.0242,0.1810,0.1538,0.1810
ROCPOINTS_O,0.1211,0.0241,0.1810,0.1542,0.1810
ROCPOINTS_O,0.1219,0.0241,0.1810,0.1545,0.1810
ROCPOINTS_O,0.1233,0.0240,0.1810,0.1548,0.1810
ROCPOINTS_O,0.1267,0.0225,0.1738,0.1577,0.1738
ROCPOINTS_O,0.1300,0.0212,0.1643,0.1583,0.1643
ROCPOINTS_O,0.1333,0.0194,0.1524,0.1600,0.1524
ROCPOINTS_O,0.1342,0.0182,0.1452,0.1627,0.1452
ROCPOINTS_O,0.1367,0.0181,0.1452,0.1631,0.1452
ROCPOINTS_O,0.1400,0.0170,0.1405,0.1671,0.1405
ROCPOINTS_O,0.1417,0.0160,0.1381,0.1731,0.1381
ROCPOINTS_O,0.1421,0.0160,0.1381,0.1737,0.1381
ROCPOINTS_O,0.1433,0.0160,0.1357,0.1712,0.1357
ROCPOINTS_O,0.1435,0.0153,0.1262,0.1667,0.1262
ROCPOINTS_O,0.1467,0.0153,0.1262,0.1672,0.1262
ROCPOINTS_O,0.1467,0.0152,0.1262,0.1677,0.1262
ROCPOINTS_O,0.1500,0.0147,0.1238,0.1699,0.1238
ROCPOINTS_O,0.1532,0.0143,0.1214,0.1711,0.1214
ROCPOINTS_O,0.1533,0.0142,0.1214,0.1717,0.1214
ROCPOINTS_O,0.1567,0.0136,0.1167,0.1725,0.1167
ROCPOINTS_O,0.1600,0.0130,0.1119,0.1734,0.1119
ROCPOINTS_O,0.1609,0.0125,0.1095,0.1749,0.1095
ROCPOINTS_O,0.1617,0.0125,0.1095,0.1756,0.1095
ROCPOINTS_O,0.1633,0.0124,0.1095,0.1762,0.1095
ROCPOINTS_O,0.1645,0.0118,0.1048,0.1774,0.1048
ROCPOINTS_O,0.1667,0.0117,0.1048,0.1781,0.1048
ROCPOINTS_O,0.1700,0.0112,0.0952,0.1709,0.0952
ROCPOINTS_O,0.1733,0.0106,0.0929,0.1757,0.0929
ROCPOINTS_O,0.1751,0.0101,0.0905,0.1784,0.0905
ROCPOINTS_O,0.1767,0.0101,0.0905,0.1792,0.0905
ROCPOINTS_O,0.1800,0.0098,0.0857,0.1748,0.0857
ROCPOINTS_O,0.1833,0.0094,0.0810,0.1726,0.0810
ROCPOINTS_O,0.1840,0.0091,0.0810,0.1780,0.0810
ROCPOINTS_O,0.1867,0.0090,0.0810,0.1789,0.0810
ROCPOINTS_O,0.1868,0.0088,0.0786,0.1774,0.0786
ROCPOINTS_O,0.1885,0.0088,0.0786,0.1784,0.0786
ROCPOINTS_O,0.1900,0.0087,0.0786,0.1793,0.0786
ROCPOINTS_O,0.1916,0.0084,0.0762,0.1808,0.0762
ROCPOINTS_O,0.1933,0.0083,0.0762,0.1818,0.0762
ROCPOINTS_O,0.1967,0.0081,0.0714,0.1765,0.0714
ROCPOINTS_O,0.2000,0.0076,0.0690,0.1813,0.0690
ROCPOINTS_O,0.2001,0.0073,0.0690,0.1871,0.0690
ROCPOINTS_O,0.2033,0.0072,0.0690,0.1883,0.0690
ROCPOINTS_O,0.2067,0.0069,0.0690,0.1946,0.0690
ROCPOINTS_O,0.2100,0.0068,0.0690,0.1986,0.0690
ROCPOINTS_O,0.2106,0.0067,0.0667,0.1944,0.0667
ROCPOINTS_O,0.2133,0.0066,0.0667,0.1958,0.0667
ROCPOINTS_O,0.2167,0.0065,0.0643,0.1942,0.0643
ROCPOINTS_O,0.2175,0.0065,0.0619,0.1884,0.0619
ROCPOINTS_O,0.2200,0.0064,0.0619,0.1898,0.0619
ROCPOINTS_O,0.2233,0.0062,0.0571,0.1818,0.0571
ROCPOINTS_O,0.2267,0.0061,0.0571,0.1860,0.0571
ROCPOINTS_O,0.2300,0.0060,0.0571,0.1875,0.0571
ROCPOINTS_O,0.2333,0.0058,0.0571,0.1920,0.0571
ROCPOINTS_O,0.2350,0.0057,0.0548,0.1885,0.0548
ROCPOINTS_O,0.2367,0.0057,0.0548,0.1901,0.0548
ROCPOINTS_O,0.2400,0.0054,0.0524,0.1897,0.0524
ROCPOINTS_O,0.2433,0.0053,0.0524,0.1947,0.0524
ROCPOINTS_O,0.2467,0.0051,0.0524,0.1982,0.0524
ROCPOINTS_O,0.2483,0.0049,0.0500,0.1981,0.0500
ROCPOINTS_O,0.2500,0.0049,0.0500,0.2000,0.0500
ROCPOINTS_O,0.2533,0.0047,0.0452,0.1881,0.0452
ROCPOINTS_O,0.2567,0.0047,0.0429,0.1800,0.0429
ROCPOINTS_O,0.2607,0.0047,0.0429,0.1818,0.0429
ROCPOINTS_O,0.2633,0.0046,0.0429,0.1837,0.0429
ROCPOINTS_O,0.2700,0.0046,0.0429,0.1856,0.0429
ROCPOINTS_O,0.2714,0.0045,0.0429,0.1895,0.0429
ROCPOINTS_O,0.2733,0.0044,0.0429,0.1915,0.0429
ROCPOINTS_O,0.2767,0.0043,0.0405,0.1868,0.0405
ROCPOINTS_O,0.2800,0.0042,0.0405,0.1910,0.0405
ROCPOINTS_O,0.2833,0.0040,0.0405,0.1977,0.0405
ROCPOINTS_O,0.2867,0.0039,0.0405,0.2000,0.0405
ROCPOINTS_O,0.2900,0.0038,0.0405,0.2073,0.0405
ROCPOINTS_O,0.2933,0.0037,0.0405,0.2099,0.0405
ROCPOINTS_O,0.3000,0.0036,0.0381,0.2025,0.0381
ROCPOINTS_O,0.3025,0.0036,0.0381,0.2051,0.0381
ROCPOINTS_O,0.3049,0.0036,0.0357,0.1948,0.0357
ROCPOINTS_O,0.3067,0.0034,0.0357,0.2027,0.0357
ROCPOINTS_O,0.3067,0.0034,0.0357,0.2055,0.0357
ROCPOINTS_O,0.3100,0.0033,0.0357,0.2083,0.0357
ROCPOINTS_O,0.3169,0.0033,0.0310,0.1857,0.0310
ROCPOINTS_O,0.3200,0.0032,0.0310,0.1884,0.0310
ROCPOINTS_O,0.3233,0.0031,0.0286,0.1818,0.0286
ROCPOINTS_O,0.3300,0.0031,0.0286,0.1846,0.0286
ROCPOINTS_O,0.3333,0.0029,0.0286,0.1905,0.0286
ROCPOINTS_O,0.3367,0.0029,0.0286,0.1935,0.0286
ROCPOINTS_O,0.3400,0.0027,0.0286,0.2034,0.0286
ROCPOINTS_O,0.3408,0.0025,0.0286,0.2143,0.0286
ROCPOINTS_O,0.3419,0.0025,0.0286,0.2182,0.0286
ROCPOINTS_O,0.3433,0.0024,0.0286,0.2222,0.0286
ROCPOINTS_O,0.3467,0.0024,0.0286,0.2264,0.0286
ROCPOINTS_O,0.3500,0.0023,0.0286,0.2308,0.0286
ROCPOINTS_O,0.3533,0.0023,0.0286,0.2353,0.0286
ROCPOINTS_O,0.3567,0.0021,0.0286,0.2449,0.0286
ROCPOINTS_O,0.3600,0.0021,0.0286,0.2500,0.0286
ROCPOINTS_O,0.3622,0.0021,0.0262,0.2340,0.0262
ROCPOINTS_O,0.3667,0.0020,0.0262,0.2391,0.0262
ROCPOINTS_O,0.3733,0.0020,0.0262,0.2444,0.0262
ROCPOINTS_O,0.3743,0.0019,0.0262,0.2500,0.0262
ROCPOINTS_O,0.3767,0.0018,0.0262,0.2619,0.0262
ROCPOINTS_O,0.3800,0.0017,0.0238,0.2500,0.0238
ROCPOINTS_O,0.3867,0.0017,0.0238,0.2564,0.0238
ROCPOINTS_O,0.3900,0.0016,0.0238,0.2703,0.0238
ROCPOINTS_O,0.3967,0.0016,0.0214,0.2500,0.0214
ROCPOINTS_O,0.4028,0.0015,0.0214,0.2571,0.0214
ROCPOINTS_O,0.4033,0.0014,0.0214,0.2647,0.0214
ROCPOINTS_O,0.4067,0.0014,0.0214,0.2727,0.0214
ROCPOINTS_O,0.4233,0.0013,0.0214,0.2813,0.0214
ROCPOINTS_O,0.4267,0.0013,0.0214,0.2903,0.0214
ROCPOINTS_O,0.4367,0.0013,0.0190,0.2667,0.0190
ROCPOINTS_O,0.4367,0.0012,0.0190,0.2759,0.0190
ROCPOINTS_O,0.4400,0.0012,0.0190,0.2857,0.0190
ROCPOINTS_O,0.4533,0.0011,0.0190,0.2963,0.0190
ROCPOINTS_O,0.4537,0.0010,0.0190,0.3077,0.0190
ROCPOINTS_O,0.4600,0.0010,0.0190,0.3200,0.0190
ROCPOINTS_O,0.4633,0.0010,0.0167,0.2917,0.0167
ROCPOINTS_O,0.4733,0.0009,0.0167,0.3043,0.0167
ROCPOINTS_O,0.4884,0.0009,0.0143,0.2727,0.0143
ROCPOINTS_O,0.5000,0.0009,0.0143,0.2857,0.0143
ROCPOINTS_O,0.5033,0.0008,0.0143,0.3000,0.0143
ROCPOINTS_O,0.5167,0.0008,0.0143,0.3158,0.0143
ROCPOINTS_O,0.5333,0.0007,0.0143,0.3333,0.0143
ROCPOINTS_O,0.5400,0.0006,0.0143,0.3529,0.0143
ROCPOINTS_O,0.5767,0.0006,0.0143,0.3750,0.0143
ROCPOINTS_O,0.5800,0.0006,0.0119,0.3333,0.0119
ROCPOINTS_O,0.5869,0.0005,0.0119,0.3571,0.0119
ROCPOINTS_O,0.6067,0.0005,0.0119,0.3846,0.0119
ROCPOINTS_O,0.6100,0.0005,0.0095,0.3333,0.0095
ROCPOINTS_O,0.6133,0.0004,0.0095,0.3636,0.0095
ROCPOINTS_O,0.6246,0.0003,0.0095,0.4000,0.0095
ROCPOINTS_O,0.6267,0.0003,0.0095,0.4444,0.0095
ROCPOINTS_O,0.6467,0.0002,0.0095,0.5000,0.0095
ROCPOINTS_O,0.6867,0.0002,0.0095,0.5714,0.0095
ROCPOINTS_O,0.7600,0.0001,0.0095,0.6667,0.0095
ROCPOINTS_O,0.7833,0.0001,0.0095,0.8000,0.0095
ROCPOINTS_O,0.7933,0.0001,0.0071,0.7500,0.0071
ROCPOINTS_O,0.8267,0.0000,0.0071,1.0000,0.0071
ROCPOINTS_O,0.8700,0.0000,0.0048,1.0000,0.0048
ROCPOINTS_O,0.9467,0.0000,0.0024,1.0000,0.0024
ROCPOINTS_O,0.9467,0.0000,0.0000,0.0000,0.0000
ROCPOINTS_U,0.0000,1.0000,1.0000,0.0083,1.0000
ROCPOINTS_U,0.0000,0.5186,0.7279,0.0116,0.7279
ROCPOINTS_U,0.0000,0.5185,0.7279,0.0116,0.7279
ROCPOINTS_U,0.0000,0.5185,0.7279,0.0116,0.7279
ROCPOINTS_U,0.0000,0.5184,0.7279,0.0116,0.7279
ROCPOINTS_U,0.0000,0.5184,0.7279,0.0116,0.7279
ROCPOINTS_U,0.0000,0.5183,0.7279,0.0116,0.7279
ROCPOINTS_U,0.0000,0.5182,0.7279,0.0116,0.7279
ROCPOINTS_U,0.0000,0.5181,0.7279,0.0116,0.7279
ROCPOINTS_U,0.0000,0.5181,0.7279,0.0116,0.7279
ROCPOINTS_U,0.0000,0.5180,0.7279,0.0116,0.7279
ROCPOINTS_U,0.0000,0.5179,0.7279,0.0116,0.7279
ROCPOINTS_U,0.0000,0.5178,0.7279,0.0116,0.7279
ROCPOINTS_U,0.0000,0.5177,0.7279,0.0116,0.7279
ROCPOINTS_U,0.0000,0.5177,0.7279,0.0116,0.7279
ROCPOINTS_U,0.0000,0.5176,0.7279,0.0116,0.7279
ROCPOINTS_U,0.0000,0.5175,0.7279,0.0116,0.7279
ROCPOINTS_U,0.0001,0.5174,0.7279,0.0116,0.7279
ROCPOINTS_U,0.0001,0.5174,0.7279,0.0116,0.7279
ROCPOINTS_U,0.0001,0.5173,0.7279,0.0116,0.7279
ROCPOINTS_U,0.0001,0.5173,0.7279,0.0116,0.7279
ROCPOINTS_U,0.0001,0.5172,0.7279,0.0116,0.7279
ROCPOINTS_U,0.0001,0.5171,0.7279,0.0116,0.7279
ROCPOINTS_U,0.0001,0.5170,0.7279,0.0116,0.7279
ROCPOINTS_U,0.0001,0.5170,0.7211,0.0115,0.7211
ROCPOINTS_U,0.0001,0.5170,0.7211,0.0115,0.7211
ROCPOINTS_U,0.0001,0.5169,0.7211,0.0115,0.7211
ROCPOINTS_U,0.0001,0.5169,0.7211,0.0115,0.7211
ROCPOINTS_U,0.0001,0.5168,0.7211,0.0115,0.7211
ROCPOINTS_U,0.0001,0.5168,0.7211,0.0115,0.7211
ROCPOINTS_U,0.0001,0.5166,0.7211,0.0115,0.7211
ROCPOINTS_U,0.0001,0.5166,0.7211,0.0115,0.7211
ROCPOINTS_U,0.0001,0.5165,0.7211,0.0115,0.7211
ROCPOINTS_U,0.0001,0.5165,0.7211,0.0115,0.7211
ROCPOINTS_U,0.0001,0.5164,0.7211,0.0115,0.7211
ROCPOINTS_U,0.0001,0.5163,0.7211,0.0116,0.7211
ROCPOINTS_U,0.0001,0.5162,0.7211,0.0116,0.7211
ROCPOINTS_U,0.0001,0.5161,0.7211,0.0116,0.7211
ROCPOINTS_U,0.0001,0.5161,0.7211,0.0116,0.7211
ROCPOINTS_U,0.0001,0.5160,0.7211,0.0116,0.7211
ROCPOINTS_U,0.0001,0.5160,0.7211,0.0116,0.7211
ROCPOINTS_U,0.0002,0.5159,0.7211,0.0116,0.7211
ROCPOINTS_U,0.0002,0.5159,0.7211,0.0116,0.7211
ROCPOINTS_U,0.0002,0.5159,0.7143,0.0115,0.7143
ROCPOINTS_U,0.0002,0.5158,0.7143,0.0115,0.7143
ROCPOINTS_U,0.0002,0.5157,0.7143,0.0115,0.7143
ROCPOINTS_U,0.0002,0.5157,0.7143,0.0115,0.7143
ROCPOINTS_U,0.0002,0.5156,0.7143,0.0115,0.7143
ROCPOINTS_U,0.0002,0.5156,0.7143,0.0115,0.7143
ROCPOINTS_U,0.0002,0.5155,0.7143,0.0115,0.7143
ROCPOINTS_U,0.0002,0.5154,0.7143,0.0115,0.7143
ROCPOINTS_U,0.0002,0.5153,0.7143,0.0115,0.7143
ROCPOINTS_U,0.0002,0.5153,0.7143,0.0115,0.7143
ROCPOINTS_U,0.0002,0.5152,0.7143,0.0115,0.7143
ROCPOINTS_U,0.0002,0.5152,0.7143,0.0115,0.7143
ROCPOINTS_U,0.0002,0.5151,0.7143,0.0115,0.7143
ROCPOINTS_U,0.0002,0.5151,0.7143,0.0115,0.7143
ROCPOINTS_U,0.0002,0.5150,0.7143,0.0115,0.7143
ROCPOINTS_U,0.0002,0.5149,0.7143,0.0115,0.7143
ROCPOINTS_U,0.0002,0.5149,0.7143,0.0115,0.7143
ROCPOINTS_U,0.0002,0.5148,0.7143,0.0115,0.7143
ROCPOINTS_U,0.0003,0.5148,0.7143,0.0115,0.7143
ROCPOINTS_U,0.0003,0.5147,0.7143,0.0115,0.7143
ROCPOINTS_U,0.0003,0.5146,0.7143,0.0115,0.7143
ROCPOINTS_U,0.0003,0.5145,0.7143,0.0115,0.7143
ROCPOINTS_U,0.0003,0.5144,0.7143,0.0115,0.7143
ROCPOINTS_U,0.0003,0.5144,0.7143,0.0115,0.7143
ROCPOINTS_U,0.0003,0.5143,0.7143,0.0115,0.7143
ROCPOINTS_U,0.0003,0.5143,0.7143,0.0115,0.7143
ROCPOINTS_U,0.0003,0.5142,0.7143,0.0115,0.7143
ROCPOINTS_U,0.0003,0.5141,0.7143,0.0115,0.7143
ROCPOINTS_U,0.0004,0.5141,0.7143,0.0115,0.7143
ROCPOINTS_U,0.0004,0.5140,0.7143,0.0115,0.7143
ROCPOINTS_U,0.0004,0.5140,0.7143,0.0115,0.7143
ROCPOINTS_U,0.0004,0.5139,0.7143,0.0115,0.7143
ROCPOINTS_U,0.0004,0.5139,0.7143,0.0115,0.7143
ROCPOINTS_U,0.0004,0.5138,0.7143,0.0115,0.7143
ROCPOINTS_U,0.0004,0.5137,0.7143,0.0115,0.7143
ROCPOINTS_U,0.0004,0.5137,0.7143,0.0115,0.7143
ROCPOINTS_U,0.0004,0.5136,0.7143,0.0115,0.7143
ROCPOINTS_U,0.0004,0.5136,0.7143,0.0115,0.7143
ROCPOINTS_U,0.0004,0.5135,0.7143,0.0115,0.7143
ROCPOINTS_U,0.0004,0.5135,0.7143,0.0115,0.7143
ROCPOINTS_U,0.0004,0.5134,0.7143,0.0115,0.7143
ROCPOINTS_U,0.0005,0.5133,0.7143,0.0115,0.7143
ROCPOINTS_U,0.0005,0.5132,0.7143,0.0115,0.7143
ROCPOINTS_U,0.0005,0.5132,0.7143,0.0115,0.7143
ROCPOINTS_U,0.0005,0.5131,0.7143,0.0115,0.7143
ROCPOINTS_U,0.0005,0.5131,0.7143,0.0115,0.7143
ROCPOINTS_U,0.0005,0.5130,0.7143,0.0115,0.7143
ROCPOINTS_U,0.0005,0.5129,0.7143,0.0115,0.7143
ROCPOINTS_U,0.0005,0.5129,0.7143,0.0115,0.7143
ROCPOINTS_U,0.0005,0.5128,0.7143,0.0115,0.7143
ROCPOINTS_U,0.0005,0.5128,0.7143,0.0115,0.7143
ROCPOINTS_U,0.0006,0.5127,0.7143,0.0115,0.7143
ROCPOINTS_U,0.0006,0.5127,0.7143,0.0115,0.7143
ROCPOINTS_U,0.0006,0.5126,0.7143,0.0115,0.7143
ROCPOINTS_U,0.0006,0.5125,0.7143,0.0115,0.7143
ROCPOINTS_U,0.0006,0.5124,0.7143,0.0115,0.7143
ROCPOINTS_U,0.0006,0.5124,0.7143,0.0115,0.7143
ROCPOINTS_U,0.0006,0.5123,0.7143,0.0115,0.7143
ROCPOINTS_U,0.0007,0.5123,0.7143,0.0115,0.7143
ROCPOINTS_U,0.0007,0.5122,0.7143,0.0115,0.7143
ROCPOINTS_U,0.0007,0.5119,0.7143,0.0115,0.7143
ROCPOINTS_U,0.0007,0.5118,0.7143,0.0115,0.7143
ROCPOINTS_U,0.0007,0.5118,0.7143,0.0115,0.7143
ROCPOINTS_U,0.0008,0.5117,0.7143,0.0115,0.7143
ROCPOINTS_U,0.0008,0.5116,0.7143,0.0115,0.7143
ROCPOINTS_U,0.0008,0.5116,0.7143,0.0115,0.7143
ROCPOINTS_U,0.0008,0.5115,0.7143,0.0115,0.7143
ROCPOINTS_U,0.0008,0.5115,0.7143,0.0115,0.7143
ROCPOINTS_U,0.0008,0.5114,0.7143,0.0116,0.7143
ROCPOINTS_U,0.0008,0.5111,0.7143,0.0116,0.7143
ROCPOINTS_U,0.0008,0.5111,0.7143,0.0116,0.7143
ROCPOINTS_U,0.0009,0.5110,0.7143,0.0116,0.7143
ROCPOINTS_U,0.0009,0.5110,0.7143,0.0116,0.7143
ROCPOINTS_U,0.0009,0.5109,0.7143,0.0116,0.7143
ROCPOINTS_U,0.0009,0.5108,0.7143,0.0116,0.7143
ROCPOINTS_U,0.0010,0.5108,0.7143,0.0116,0.7143
ROCPOINTS_U,0.0010,0.5107,0.7143,0.0116,0.7143
ROCPOINTS_U,0.0010,0.5107,0.7143,0.0116,0.7143
ROCPOINTS_U,0.0011,0.5106,0.7143,0.0116,0.7143
ROCPOINTS_U,0.0011,0.5106,0.7143,0.0116,0.7143
ROCPOINTS_U,0.0011,0.5104,0.7143,0.0116,0.7143
ROCPOINTS_U,0.0012,0.5102,0.7143,0.0116,0.7143
ROCPOINTS_U,0.0012,0.5102,0.7143,0.0116,0.7143
ROCPOINTS_U,0.0013,0.5101,0.7143,0.0116,0.7143
ROCPOINTS_U,0.0013,0.5100,0.7143,0.0116,0.7143
ROCPOINTS_U,0.0014,0.5100,0.7143,0.0116,0.7143
ROCPOINTS_U,0.0015,0.5099,0.7143,0.0116,0.7143
ROCPOINTS_U,0.0016,0.5099,0.7143,0.0116,0.7143
ROCPOINTS_U,0.0016,0.5098,0.7143,0.0116,0.7143
ROCPOINTS_U,0.0017,0.5098,0.7143,0.0116,0.7143
ROCPOINTS_U,0.0017,0.5097,0.7143,0.0116,0.7143
ROCPOINTS_U,0.0017,0.5092,0.7143,0.0116,0.7143
ROCPOINTS_U,0.0018,0.5092,0.7143,0.0116,0.7143
ROCPOINTS_U,0.0018,0.5091,0.7143,0.0116,0.7143
ROCPOINTS_U,0.0018,0.5091,0.7143,0.0116,0.7143
ROCPOINTS_U,0.0019,0.5090,0.7143,0.0116,0.7143
ROCPOINTS_U,0.0021,0.5090,0.7143,0.0116,0.7143
ROCPOINTS_U,0.0022,0.5089,0.7143,0.0116,0.7143
ROCPOINTS_U,0.0022,0.5089,0.7143,0.0116,0.7143
ROCPOINTS_U,0.0022,0.5087,0.7143,0.0116,0.7143
ROCPOINTS_U,0.0023,0.5086,0.7143,0.0116,0.7143
ROCPOINTS_U,0.0024,0.5085,0.7143,0.0116,0.7143
ROCPOINTS_U,0.0025,0.5085,0.7143,0.0116,0.7143
ROCPOINTS_U,0.0026,0.5084,0.7143,0.0116,0.7143
ROCPOINTS_U,0.0028,0.5083,0.7143,0.0116,0.7143
ROCPOINTS_U,0.0029,0.5083,0.7143,0.0116,0.7143
ROCPOINTS_U,0.0032,0.5082,0.7143,0.0116,0.7143
ROCPOINTS_U,0.0032,0.5082,0.7143,0.0116,0.7143
ROCPOINTS_U,0.0033,0.5081,0.7143,0.0116,0.7143
ROCPOINTS_U,0.0033,0.5077,0.7143,0.0116,0.7143
ROCPOINTS_U,0.0033,0.3552,0.5578,0.0130,0.5578
ROCPOINTS_U,0.0034,0.3549,0.5578,0.0130,0.5578
ROCPOINTS_U,0.0034,0.3548,0.5578,0.0130,0.5578
ROCPOINTS_U,0.0034,0.3548,0.5578,0.0130,0.5578
ROCPOINTS_U,0.0034,0.3547,0.5578,0.0130,0.5578
ROCPOINTS_U,0.0034,0.3547,0.5578,0.0130,0.5578
ROCPOINTS_U,0.0034,0.3546,0.5578,0.0130,0.5578
ROCPOINTS_U,0.0034,0.3545,0.5578,0.0130,0.5578
ROCPOINTS_U,0.0034,0.3545,0.5578,0.0130,0.5578
ROCPOINTS_U,0.0035,0.3544,0.5578,0.0130,0.5578
ROCPOINTS_U,0.0035,0.3544,0.5578,0.0130,0.5578
ROCPOINTS_U,0.0035,0.3543,0.5578,0.0130,0.5578
ROCPOINTS_U,0.0036,0.3543,0.5578,0.0130,0.5578
ROCPOINTS_U,0.0036,0.3542,0.5578,0.0130,0.5578
ROCPOINTS_U,0.0036,0.3541,0.5578,0.0130,0.5578
ROCPOINTS_U,0.0036,0.3541,0.5578,0.0130,0.5578
ROCPOINTS_U,0.0036,0.3540,0.5578,0.0130,0.5578
ROCPOINTS_U,0.0036,0.3540,0.5578,0.0130,0.5578
ROCPOINTS_U,0.0037,0.3539,0.5578,0.0130,0.5578
ROCPOINTS_U,0.0037,0.3539,0.5578,0.0130,0.5578
ROCPOINTS_U,0.0037,0.3538,0.5578,0.0130,0.5578
ROCPOINTS_U,0.0038,0.3537,0.5578,0.0130,0.5578
ROCPOINTS_U,0.0039,0.3537,0.5578,0.0130,0.5578
ROCPOINTS_U,0.0039,0.3536,0.5578,0.0130,0.5578
ROCPOINTS_U,0.0039,0.3536,0.5578,0.0130,0.5578
ROCPOINTS_U,0.0040,0.3535,0.5578,0.0130,0.5578
ROCPOINTS_U,0.0040,0.3534,0.5578,0.0130,0.5578
ROCPOINTS_U,0.0041,0.3511,0.5510,0.0130,0.5510
ROCPOINTS_U,0.0041,0.3510,0.5510,0.0130,0.5510
ROCPOINTS_U,0.0042,0.3496,0.5442,0.0129,0.5442
ROCPOINTS_U,0.0043,0.3496,0.5442,0.0129,0.5442
ROCPOINTS_U,0.0043,0.3495,0.5442,0.0129,0.5442
ROCPOINTS_U,0.0044,0.3495,0.5442,0.0129,0.5442
ROCPOINTS_U,0.0044,0.3493,0.5442,0.0129,0.5442
ROCPOINTS_U,0.0047,0.3491,0.5442,0.0129,0.5442
ROCPOINTS_U,0.0047,0.3490,0.5442,0.0129,0.5442
ROCPOINTS_U,0.0050,0.3490,0.5442,0.0129,0.5442
ROCPOINTS_U,0.0050,0.3489,0.5442,0.0129,0.5442
ROCPOINTS_U,0.0053,0.3489,0.5442,0.0129,0.5442
ROCPOINTS_U,0.0056,0.3487,0.5442,0.0129,0.5442
ROCPOINTS_U,0.0056,0.3486,0.5442,0.0129,0.5442
ROCPOINTS_U,0.0058,0.3486,0.5442,0.0129,0.5442
ROCPOINTS_U,0.0063,0.3485,0.5442,0.0129,0.5442
ROCPOINTS_U,0.0063,0.3485,0.5442,0.0129,0.5442
ROCPOINTS_U,0.0063,0.3474,0.5442,0.0129,0.5442
ROCPOINTS_U,0.0065,0.3467,0.5442,0.0130,0.5442
ROCPOINTS_U,0.0065,0.3458,0.5442,0.0130,0.5442
ROCPOINTS_U,0.0066,0.3449,0.5442,0.0130,0.5442
ROCPOINTS_U,0.0066,0.3442,0.5442,0.0131,0.5442
ROCPOINTS_U,0.0066,0.3433,0.5442,0.0131,0.5442
ROCPOINTS_U,0.0067,0.3432,0.5442,0.0131,0.5442
ROCPOINTS_U,0.0067,0.3431,0.5442,0.0131,0.5442
ROCPOINTS_U,0.0067,0.2580,0.4898,0.0156,0.4898
ROCPOINTS_U,0.0067,0.2577,0.4898,0.0157,0.4898
ROCPOINTS_U,0.0068,0.2576,0.4898,0.0157,0.4898
ROCPOINTS_U,0.0068,0.2564,0.4898,0.0157,0.4898
ROCPOINTS_U,0.0068,0.2556,0.4898,0.0158,0.4898
ROCPOINTS_U,0.0069,0.2556,0.4898,0.0158,0.4898
ROCPOINTS_U,0.0069,0.2555,0.4898,0.0158,0.4898
ROCPOINTS_U,0.0069,0.2554,0.4898,0.0158,0.4898
ROCPOINTS_U,0.0071,0.2554,0.4898,0.0158,0.4898
ROCPOINTS_U,0.0073,0.2543,0.4898,0.0159,0.4898
ROCPOINTS_U,0.0074,0.2542,0.4898,0.0159,0.4898
ROCPOINTS_U,0.0075,0.2541,0.4898,0.0159,0.4898
ROCPOINTS_U,0.0075,0.2541,0.4898,0.0159,0.4898
ROCPOINTS_U,0.0075,0.2540,0.4898,0.0159,0.4898
ROCPOINTS_U,0.0076,0.2528,0.4898,0.0160,0.4898
ROCPOINTS_U,0.0077,0.2527,0.4898,0.0160,0.4898
ROCPOINTS_U,0.0077,0.2510,0.4898,0.0161,0.4898
ROCPOINTS_U,0.0077,0.2510,0.4898,0.0161,0.4898
ROCPOINTS_U,0.0077,0.2496,0.4898,0.0162,0.4898
ROCPOINTS_U,0.0078,0.2482,0.4898,0.0162,0.4898
ROCPOINTS_U,0.0079,0.2481,0.4898,0.0163,0.4898
ROCPOINTS_U,0.0079,0.2462,0.4898,0.0164,0.4898
ROCPOINTS_U,0.0080,0.2462,0.4898,0.0164,0.4898
ROCPOINTS_U,0.0081,0.2448,0.4898,0.0165,0.4898
ROCPOINTS_U,0.0081,0.2447,0.4898,0.0165,0.4898
ROCPOINTS_U,0.0082,0.2447,0.4898,0.0165,0.4898
ROCPOINTS_U,0.0082,0.2433,0.4898,0.0166,0.4898
ROCPOINTS_U,0.0083,0.2433,0.4898,0.0166,0.4898
ROCPOINTS_U,0.0083,0.2416,0.4898,0.0167,0.4898
ROCPOINTS_U,0.0086,0.2414,0.4898,0.0167,0.4898
ROCPOINTS_U,0.0086,0.2414,0.4898,0.0167,0.4898
ROCPOINTS_U,0.0088,0.2413,0.4898,0.0167,0.4898
ROCPOINTS_U,0.0089,0.2413,0.4898,0.0167,0.4898
ROCPOINTS_U,0.0089,0.2412,0.4898,0.0167,0.4898
ROCPOINTS_U,0.0092,0.2411,0.4898,0.0167,0.4898
ROCPOINTS_U,0.0095,0.2410,0.4898,0.0167,0.4898
ROCPOINTS_U,0.0096,0.2409,0.4898,0.0167,0.4898
ROCPOINTS_U,0.0100,0.2409,0.4898,0.0167,0.4898
ROCPOINTS_U,0.0100,0.2406,0.4898,0.0167,0.4898
ROCPOINTS_U,0.0100,0.1884,0.4218,0.0184,0.4218
ROCPOINTS_U,0.0101,0.1882,0.4218,0.0184,0.4218
ROCPOINTS_U,0.0101,0.1882,0.4218,0.0184,0.4218
ROCPOINTS_U,0.0101,0.1881,0.4218,0.0184,0.4218
ROCPOINTS_U,0.0102,0.1881,0.4218,0.0184,0.4218
ROCPOINTS_U,0.0102,0.1880,0.4218,0.0184,0.4218
ROCPOINTS_U,0.0102,0.1879,0.4218,0.0184,0.4218
ROCPOINTS_U,0.0103,0.1879,0.4218,0.0184,0.4218
ROCPOINTS_U,0.0103,0.1878,0.4218,0.0184,0.4218
ROCPOINTS_U,0.0106,0.1878,0.4218,0.0184,0.4218
ROCPOINTS_U,0.0107,0.1877,0.4218,0.0185,0.4218
ROCPOINTS_U,0.0108,0.1876,0.4218,0.0185,0.4218
ROCPOINTS_U,0.0109,0.1875,0.4218,0.0185,0.4218
ROCPOINTS_U,0.0110,0.1875,0.4218,0.0185,0.4218
ROCPOINTS_U,0.0111,0.1874,0.4218,0.0185,0.4218
ROCPOINTS_U,0.0117,0.1874,0.4218,0.0185,0.4218
ROCPOINTS_U,0.0117,0.1873,0.4218,0.0185,0.4218
ROCPOINTS_U,0.0119,0.1873,0.4218,0.0185,0.4218
ROCPOINTS_U,0.0122,0.1872,0.4218,0.0185,0.4218
ROCPOINTS_U,0.0126,0.1871,0.4218,0.0185,0.4218
ROCPOINTS_U,0.0128,0.1870,0.4218,0.0185,0.4218
ROCPOINTS_U,0.0133,0.1870,0.4218,0.0185,0.4218
ROCPOINTS_U,0.0133,0.1869,0.4218,0.0185,0.4218
ROCPOINTS_U,0.0133,0.1448,0.3946,0.0223,0.3946
ROCPOINTS_U,0.0134,0.1446,0.3946,0.0223,0.3946
ROCPOINTS_U,0.0136,0.1445,0.3946,0.0223,0.3946
ROCPOINTS_U,0.0136,0.1445,0.3946,0.0223,0.3946
ROCPOINTS_U,0.0137,0.1444,0.3946,0.0224,0.3946
ROCPOINTS_U,0.0139,0.1443,0.3946,0.0224,0.3946
ROCPOINTS_U,0.0143,0.1443,0.3946,0.0224,0.3946
ROCPOINTS_U,0.0144,0.1442,0.3946,0.0224,0.3946
ROCPOINTS_U,0.0149,0.1442,0.3946,0.0224,0.3946
ROCPOINTS_U,0.0150,0.1441,0.3946,0.0224,0.3946
ROCPOINTS_U,0.0155,0.1440,0.3946,0.0224,0.3946
ROCPOINTS_U,0.0163,0.1439,0.3946,0.0224,0.3946
ROCPOINTS_U,0.0167,0.1439,0.3946,0.0224,0.3946
ROCPOINTS_U,0.0167,0.1147,0.3878,0.0275,0.3878
ROCPOINTS_U,0.0167,0.1147,0.3878,0.0275,0.3878
ROCPOINTS_U,0.0170,0.1146,0.3878,0.0275,0.3878
ROCPOINTS_U,0.0171,0.1146,0.3878,0.0275,0.3878
ROCPOINTS_U,0.0173,0.1144,0.3810,0.0271,0.3810
ROCPOINTS_U,0.0173,0.1143,0.3810,0.0271,0.3810
ROCPOINTS_U,0.0177,0.1140,0.3741,0.0267,0.3741
ROCPOINTS_U,0.0188,0.1140,0.3741,0.0267,0.3741
ROCPOINTS_U,0.0192,0.1138,0.3741,0.0268,0.3741
ROCPOINTS_U,0.0194,0.1137,0.3741,0.0268,0.3741
ROCPOINTS_U,0.0200,0.1137,0.3741,0.0268,0.3741
ROCPOINTS_U,0.0200,0.1136,0.3741,0.0268,0.3741
ROCPOINTS_U,0.0208,0.0943,0.3469,0.0299,0.3469
ROCPOINTS_U,0.0210,0.0942,0.3469,0.0299,0.3469
ROCPOINTS_U,0.0211,0.0941,0.3469,0.0299,0.3469
ROCPOINTS_U,0.0212,0.0941,0.3469,0.0299,0.3469
ROCPOINTS_U,0.0225,0.0940,0.3469,0.0299,0.3469
ROCPOINTS_U,0.0229,0.0940,0.3469,0.0300,0.3469
ROCPOINTS_U,0.0233,0.0939,0.3469,0.0300,0.3469
ROCPOINTS_U,0.0234,0.0776,0.2993,0.0313,0.2993
ROCPOINTS_U,0.0247,0.0775,0.2993,0.0313,0.2993
ROCPOINTS_U,0.0248,0.0775,0.2993,0.0313,0.2993
ROCPOINTS_U,0.0250,0.0774,0.2993,0.0313,0.2993
ROCPOINTS_U,0.0250,0.0773,0.2993,0.0314,0.2993
ROCPOINTS_U,0.0253,0.0772,0.2993,0.0314,0.2993
ROCPOINTS_U,0.0258,0.0771,0.2993,0.0315,0.2993
ROCPOINTS_U,0.0267,0.0771,0.2993,0.0315,0.2993
ROCPOINTS_U,0.0267,0.0770,0.2993,0.0315,0.2993
ROCPOINTS_U,0.0267,0.0770,0.2993,0.0315,0.2993
ROCPOINTS_U,0.0268,0.0664,0.2721,0.0332,0.2721
ROCPOINTS_U,0.0271,0.0663,0.2721,0.0332,0.2721
ROCPOINTS_U,0.0278,0.0663,0.2721,0.0332,0.2721
ROCPOINTS_U,0.0283,0.0662,0.2721,0.0333,0.2721
ROCPOINTS_U,0.0292,0.0661,0.2721,0.0333,0.2721
ROCPOINTS_U,0.0300,0.0660,0.2721,0.0333,0.2721
ROCPOINTS_U,0.0309,0.0565,0.2449,0.0350,0.2449
ROCPOINTS_U,0.0310,0.0565,0.2449,0.0350,0.2449
ROCPOINTS_U,0.0310,0.0564,0.2449,0.0351,0.2449
ROCPOINTS_U,0.0314,0.0563,0.2449,0.0351,0.2449
ROCPOINTS_U,0.0329,0.0563,0.2449,0.0351,0.2449
ROCPOINTS_U,0.0333,0.0561,0.2449,0.0353,0.2449
ROCPOINTS_U,0.0333,0.0482,0.2313,0.0386,0.2313
ROCPOINTS_U,0.0333,0.0482,0.2313,0.0386,0.2313
ROCPOINTS_U,0.0335,0.0479,0.2313,0.0388,0.2313
ROCPOINTS_U,0.0335,0.0477,0.2313,0.0390,0.2313
ROCPOINTS_U,0.0340,0.0476,0.2313,0.0390,0.2313
ROCPOINTS_U,0.0343,0.0476,0.2313,0.0391,0.2313
ROCPOINTS_U,0.0344,0.0475,0.2313,0.0391,0.2313
ROCPOINTS_U,0.0351,0.0475,0.2313,0.0392,0.2313
ROCPOINTS_U,0.0353,0.0471,0.2313,0.0395,0.2313
ROCPOINTS_U,0.0356,0.0467,0.2313,0.0398,0.2313
ROCPOINTS_U,0.0361,0.0466,0.2313,0.0399,0.2313
ROCPOINTS_U,0.0367,0.0462,0.2313,0.0402,0.2313
ROCPOINTS_U,0.0367,0.0405,0.1973,0.0392,0.1973
ROCPOINTS_U,0.0371,0.0404,0.1973,0.0393,0.1973
ROCPOINTS_U,0.0390,0.0403,0.1973,0.0393,0.1973
ROCPOINTS_U,0.0399,0.0398,0.1973,0.0398,0.1973
ROCPOINTS_U,0.0400,0.0392,0.1973,0.0404,0.1973
ROCPOINTS_U,0.0405,0.0343,0.1837,0.0429,0.1837
ROCPOINTS_U,0.0408,0.0342,0.1837,0.0430,0.1837
ROCPOINTS_U,0.0417,0.0342,0.1837,0.0431,0.1837
ROCPOINTS_U,0.0433,0.0341,0.1837,0.0431,0.1837
ROCPOINTS_U,0.0433,0.0300,0.1361,0.0366,0.1361
ROCPOINTS_U,0.0435,0.0299,0.1361,0.0367,0.1361
ROCPOINTS_U,0.0442,0.0298,0.1361,0.0368,0.1361
ROCPOINTS_U,0.0442,0.0298,0.1361,0.0368,0.1361
ROCPOINTS_U,0.0456,0.0297,0.1361,0.0369,0.1361
ROCPOINTS_U,0.0456,0.0297,0.1361,0.0370,0.1361
ROCPOINTS_U,0.0460,0.0296,0.1361,0.0370,0.1361
ROCPOINTS_U,0.0467,0.0295,0.1361,0.0371,0.1361
ROCPOINTS_U,0.0467,0.0295,0.1361,0.0372,0.1361
ROCPOINTS_U,0.0467,0.0270,0.1293,0.0385,0.1293
ROCPOINTS_U,0.0474,0.0270,0.1293,0.0385,0.1293
ROCPOINTS_U,0.0483,0.0270,0.1224,0.0366,0.1224
ROCPOINTS_U,0.0491,0.0269,0.1224,0.0367,0.1224
ROCPOINTS_U,0.0500,0.0269,0.1224,0.0367,0.1224
ROCPOINTS_U,0.0500,0.0268,0.1224,0.0368,0.1224
ROCPOINTS_U,0.0525,0.0245,0.1020,0.0337,0.1020
ROCPOINTS_U,0.0533,0.0242,0.1020,0.0340,0.1020
ROCPOINTS_U,0.0549,0.0221,0.0952,0.0347,0.0952
ROCPOINTS_U,0.0567,0.0220,0.0952,0.0349,0.0952
ROCPOINTS_U,0.0567,0.0199,0.0952,0.0386,0.0952
ROCPOINTS_U,0.0575,0.0198,0.0952,0.0387,0.0952
ROCPOINTS_U,0.0576,0.0198,0.0952,0.0388,0.0952
ROCPOINTS_U,0.0582,0.0196,0.0952,0.0391,0.0952
ROCPOINTS_U,0.0597,0.0194,0.0952,0.0395,0.0952
ROCPOINTS_U,0.0600,0.0193,0.0952,0.0397,0.0952
ROCPOINTS_U,0.0600,0.0175,0.0816,0.0376,0.0816
ROCPOINTS_U,0.0600,0.0174,0.0816,0.0377,0.0816
ROCPOINTS_U,0.0609,0.0174,0.0816,0.0379,0.0816
ROCPOINTS_U,0.0633,0.0174,0.0748,0.0348,0.0748
ROCPOINTS_U,0.0634,0.0162,0.0680,0.0339,0.0680
ROCPOINTS_U,0.0647,0.0162,0.0680,0.0340,0.0680
ROCPOINTS_U,0.0657,0.0161,0.0680,0.0341,0.0680
ROCPOINTS_U,0.0667,0.0161,0.0680,0.0342,0.0680
ROCPOINTS_U,0.0669,0.0151,0.0680,0.0362,0.0680
ROCPOINTS_U,0.0689,0.0151,0.0680,0.0364,0.0680
ROCPOINTS_U,0.0693,0.0150,0.0680,0.0365,0.0680
ROCPOINTS_U,0.0700,0.0150,0.0680,0.0366,0.0680
ROCPOINTS_U,0.0733,0.0138,0.0680,0.0395,0.0680
ROCPOINTS_U,0.0747,0.0130,0.0680,0.0418,0.0680
ROCPOINTS_U,0.0750,0.0130,0.0680,0.0420,0.0680
ROCPOINTS_U,0.0767,0.0129,0.0680,0.0422,0.0680
ROCPOINTS_U,0.0767,0.0129,0.0680,0.0424,0.0680
ROCPOINTS_U,0.0767,0.0119,0.0680,0.0457,0.0680
ROCPOINTS_U,0.0793,0.0118,0.0680,0.0459,0.0680
ROCPOINTS_U,0.0800,0.0118,0.0680,0.0461,0.0680
ROCPOINTS_U,0.0833,0.0111,0.0680,0.0488,0.0680
ROCPOINTS_U,0.0867,0.0102,0.0680,0.0529,0.0680
ROCPOINTS_U,0.0900,0.0097,0.0612,0.0500,0.0612
ROCPOINTS_U,0.0903,0.0093,0.0544,0.0465,0.0544
ROCPOINTS_U,0.0933,0.0093,0.0544,0.0468,0.0544
ROCPOINTS_U,0.0953,0.0090,0.0544,0.0482,0.0544
ROCPOINTS_U,0.0967,0.0089,0.0544,0.0485,0.0544
ROCPOINTS_U,0.0981,0.0085,0.0544,0.0506,0.0544
ROCPOINTS_U,0.1000,0.0085,0.0544,0.0510,0.0544
ROCPOINTS_U,0.1018,0.0080,0.0544,0.0541,0.0544
ROCPOINTS_U,0.1033,0.0079,0.0544,0.0544,0.0544
ROCPOINTS_U,0.1041,0.0077,0.0544,0.0559,0.0544
ROCPOINTS_U,0.1067,0.0076,0.0544,0.0567,0.0544
ROCPOINTS_U,0.1067,0.0075,0.0544,0.0571,0.0544
ROCPOINTS_U,0.1074,0.0072,0.0408,0.0455,0.0408
ROCPOINTS_U,0.1100,0.0071,0.0408,0.0458,0.0408
ROCPOINTS_U,0.1132,0.0068,0.0408,0.0476,0.0408
ROCPOINTS_U,0.1133,0.0068,0.0408,0.0480,0.0408
ROCPOINTS_U,0.1167,0.0064,0.0408,0.0504,0.0408
ROCPOINTS_U,0.1200,0.0060,0.0408,0.0536,0.0408
ROCPOINTS_U,0.1202,0.0059,0.0340,0.0459,0.0340
ROCPOINTS_U,0.1233,0.0059,0.0340,0.0463,0.0340
ROCPOINTS_U,0.1244,0.0055,0.0340,0.0490,0.0340
ROCPOINTS_U,0.1267,0.0055,0.0340,0.0495,0.0340
ROCPOINTS_U,0.1300,0.0052,0.0340,0.0515,0.0340
ROCPOINTS_U,0.1333,0.0048,0.0340,0.0556,0.0340
ROCPOINTS_U,0.1367,0.0047,0.0340,0.0575,0.0340
ROCPOINTS_U,0.1400,0.0044,0.0340,0.0610,0.0340
ROCPOINTS_U,0.1408,0.0041,0.0340,0.0649,0.0340
ROCPOINTS_U,0.1433,0.0039,0.0340,0.0676,0.0340
ROCPOINTS_U,0.1440,0.0038,0.0340,0.0704,0.0340
ROCPOINTS_U,0.1467,0.0037,0.0340,0.0714,0.0340
ROCPOINTS_U,0.1533,0.0035,0.0340,0.0746,0.0340
ROCPOINTS_U,0.1567,0.0035,0.0340,0.0758,0.0340
ROCPOINTS_U,0.1600,0.0033,0.0272,0.0645,0.0272
ROCPOINTS_U,0.1633,0.0032,0.0272,0.0656,0.0272
ROCPOINTS_U,0.1667,0.0030,0.0272,0.0702,0.0272
ROCPOINTS_U,0.1733,0.0030,0.0272,0.0714,0.0272
ROCPOINTS_U,0.1767,0.0029,0.0272,0.0727,0.0272
ROCPOINTS_U,0.1833,0.0028,0.0272,0.0755,0.0272
ROCPOINTS_U,0.1900,0.0027,0.0272,0.0769,0.0272
ROCPOINTS_U,0.1933,0.0026,0.0272,0.0816,0.0272
ROCPOINTS_U,0.2000,0.0025,0.0272,0.0833,0.0272
ROCPOINTS_U,0.2067,0.0024,0.0272,0.0851,0.0272
ROCPOINTS_U,0.2068,0.0024,0.0272,0.0870,0.0272
ROCPOINTS_U,0.2100,0.0023,0.0272,0.0889,0.0272
ROCPOINTS_U,0.2133,0.0022,0.0272,0.0952,0.0272
ROCPOINTS_U,0.2167,0.0021,0.0272,0.0976,0.0272
ROCPOINTS_U,0.2200,0.0020,0.0272,0.1000,0.0272
ROCPOINTS_U,0.2233,0.0020,0.0272,0.1026,0.0272
ROCPOINTS_U,0.2433,0.0019,0.0272,0.1053,0.0272
ROCPOINTS_U,0.2500,0.0019,0.0272,0.1081,0.0272
ROCPOINTS_U,0.2533,0.0018,0.0272,0.1111,0.0272
ROCPOINTS_U,0.2600,0.0018,0.0272,0.1143,0.0272
ROCPOINTS_U,0.2633,0.0017,0.0272,0.1176,0.0272
ROCPOINTS_U,0.2700,0.0016,0.0272,0.1250,0.0272
ROCPOINTS_U,0.2733,0.0015,0.0272,0.1290,0.0272
ROCPOINTS_U,0.2800,0.0015,0.0204,0.1034,0.0204
ROCPOINTS_U,0.2833,0.0014,0.0136,0.0741,0.0136
ROCPOINTS_U,0.2900,0.0013,0.0068,0.0417,0.0068
ROCPOINTS_U,0.3000,0.0013,0.0068,0.0435,0.0068
ROCPOINTS_U,0.3067,0.0013,0.0000,0.0000,0.0000
ROCPOINTS_U,0.3100,0.0012,0.0000,0.0000,0.0000
ROCPOINTS_U,0.3200,0.0011,0.0000,0.0000,0.0000
ROCPOINTS_U,0.3267,0.0011,0.0000,0.0000,0.0000
ROCPOINTS_U,0.3400,0.0010,0.0000,0.0000,0.0000
ROCPOINTS_U,0.3567,0.0010,0.0000,0.0000,0.0000
ROCPOINTS_U,0.3767,0.0009,0.0000,0.0000,0.0000
ROCPOINTS_U,0.4000,0.0009,0.0000,0.0000,0.0000
ROCPOINTS_U,0.4033,0.0008,0.0000,0.0000,0.0000
ROCPOINTS_U,0.4067,0.0007,0.0000,0.0000,0.0000
ROCPOINTS_U,0.4100,0.0007,0.0000,0.0000,0.0000
ROCPOINTS_U,0.4159,0.0006,0.0000,0.0000,0.0000
ROCPOINTS_U,0.4342,0.0005,0.0000,0.0000,0.0000
ROCPOINTS_U,0.4561,0.0005,0.0000,0.0000,0.0000
ROCPOINTS_U,0.4579,0.0004,0.0000,0.0000,0.0000
ROCPOINTS_U,0.4633,0.0003,0.0000,0.0000,0.0000
ROCPOINTS_U,0.5100,0.0003,0.0000,0.0000,0.0000
ROCPOINTS_U,0.5267,0.0002,0.0000,0.0000,0.0000
ROCPOINTS_U,0.5467,0.0002,0.0000,0.0000,0.0000
ROCPOINTS_U,0.5767,0.0001,0.0000,0.0000,0.0000
ROCPOINTS_U,0.6167,0.0001,0.0000,0.0000,0.0000
ROCPOINTS_U,0.6167,0.0000,0.0000,0.0000,0.0000
ROCPOINTS_?,0.0000,1.0000,0.0000,0.0000,0.0000
ROCPOINTS_?,0.0000,0.0000,0.0000,0.0000,0.0000
TIME,Seconds taken for cross-validation,255751.063000.
IMP_SCORE,1,GO:0090193,1.0000e+00,1.0000e+00
IMP_SCORE,2,GO:0060788,1.0000e+00,1.0000e+00
IMP_SCORE,3,GO:1901386,1.0000e+00,1.0000e+00
IMP_SCORE,4,GO:0097284,1.0000e+00,1.0000e+00
IMP_SCORE,5,GO:2000316,1.0000e+00,1.0000e+00
IMP_SCORE,6,GO:0050881,1.0000e+00,1.0000e+00
IMP_SCORE,7,GO:0060159,1.0000e+00,1.0000e+00
IMP_SCORE,8,GO:0045472,1.0000e+00,1.0000e+00
IMP_SCORE,9,GO:0002739,1.0000e+00,1.0000e+00
IMP_SCORE,10,GO:0035728,1.0000e+00,1.0000e+00
IMP_SCORE,11,GO:0010225,9.7095e-01,1.0000e+00
IMP_SCORE,12,GO:0042523,9.5915e-01,2.0000e+00
IMP_SCORE,13,GO:0061647,9.5915e-01,2.0000e+00
IMP_SCORE,14,GO:1902668,9.3430e-01,5.0000e+00
IMP_SCORE,15,GO:0070920,9.1830e-01,1.0000e+00
IMP_SCORE,16,GO:0060732,9.1830e-01,1.0000e+00
IMP_SCORE,17,GO:0070199,9.1830e-01,1.0000e+00
IMP_SCORE,18,GO:0021591,9.1830e-01,1.0000e+00
IMP_SCORE,19,GO:0044144,9.1830e-01,1.0000e+00
IMP_SCORE,20,GO:0043249,9.1830e-01,1.0000e+00
IMP_SCORE,21,GO:2000586,9.1830e-01,1.0000e+00
IMP_SCORE,22,GO:0003184,9.1830e-01,1.0000e+00
IMP_SCORE,23,GO:0042511,9.1830e-01,1.0000e+00
IMP_SCORE,24,GO:0017145,9.1830e-01,1.0000e+00
IMP_SCORE,25,GO:1904896,9.1830e-01,1.0000e+00
IMP_SCORE,26,GO:0046599,9.1830e-01,1.0000e+00
IMP_SCORE,27,GO:1990381,9.1830e-01,1.0000e+00
IMP_SCORE,28,GO:1901070,9.0564e-01,2.0000e+00
IMP_SCORE,29,GO:0051571,8.9763e-01,3.0000e+00
IMP_SCORE,30,GO:0048643,8.9111e-01,2.0000e+00
IMP_SCORE,31,GO:0060736,8.1128e-01,1.0000e+00
IMP_SCORE,32,GO:0051567,8.1128e-01,1.0000e+00
IMP_SCORE,33,GO:0045651,8.1128e-01,1.0000e+00
IMP_SCORE,34,GO:0044783,7.7043e-01,3.0000e+00
IMP_SCORE,35,GO:0030879,7.4904e-01,5.0000e+00
IMP_SCORE,36,GO:0035615,7.4473e-01,4.0000e+00
IMP_SCORE,37,GO:0002068,7.3556e-01,8.0000e+00
IMP_SCORE,38,GO:0072124,7.2193e-01,1.0000e+00
IMP_SCORE,39,GO:0060547,7.2193e-01,1.0000e+00
IMP_SCORE,40,GO:0004745,7.2184e-01,8.8000e+01
IMP_SCORE,41,GO:1903894,6.9607e-01,3.0000e+00
IMP_SCORE,42,GO:0051533,6.9253e-01,5.0000e+00
IMP_SCORE,43,GO:0033151,6.8764e-01,3.0000e+00
IMP_SCORE,44,GO:0002021,6.8053e-01,4.0000e+00
IMP_SCORE,45,GO:1900101,6.6984e-01,3.0000e+00
IMP_SCORE,46,GO:0097150,6.6689e-01,3.0000e+00
IMP_SCORE,47,GO:0003299,6.6619e-01,3.0000e+00
IMP_SCORE,48,GO:0016004,6.6232e-01,3.0000e+00
IMP_SCORE,49,GO:0042098,6.6096e-01,2.0000e+00
IMP_SCORE,50,GO:0043552,6.5834e-01,2.0000e+00
IMP_SCORE,51,GO:0032968,6.5564e-01,2.0000e+00
IMP_SCORE,52,GO:1900153,6.5260e-01,3.0000e+00
IMP_SCORE,53,GO:0006379,6.4203e-01,4.0000e+01
IMP_SCORE,54,GO:0046036,6.4143e-01,3.0000e+00
IMP_SCORE,55,GO:1901381,6.4115e-01,3.0000e+00
IMP_SCORE,56,GO:0090185,6.3630e-01,3.0000e+00
IMP_SCORE,57,GO:0060292,6.3108e-01,3.0000e+00
IMP_SCORE,58,GO:0045346,6.1696e-01,3.0000e+00
IMP_SCORE,59,GO:0015278,6.1479e-01,2.0000e+00
IMP_SCORE,60,GO:0090218,6.1139e-01,5.0000e+00
IMP_SCORE,61,GO:0060391,6.0778e-01,5.0000e+00
IMP_SCORE,62,GO:2000403,6.0495e-01,5.0000e+00
IMP_SCORE,63,GO:0045762,5.9422e-01,5.0000e+00
IMP_SCORE,64,GO:2000727,5.9091e-01,6.0000e+00
IMP_SCORE,65,GO:0050701,5.8953e-01,3.0000e+00
IMP_SCORE,66,GO:1900103,5.8636e-01,3.0000e+00
IMP_SCORE,67,GO:0050765,5.8607e-01,5.0000e+00
IMP_SCORE,68,GO:0043536,5.8374e-01,9.0000e+00
IMP_SCORE,69,GO:0032433,5.8208e-01,4.0000e+00
IMP_SCORE,70,GO:0098927,5.7917e-01,3.0000e+00
IMP_SCORE,71,GO:0055023,5.6699e-01,5.0000e+00
IMP_SCORE,72,GO:0014059,5.6660e-01,2.0000e+00
IMP_SCORE,73,GO:0042405,5.6482e-01,4.0000e+00
IMP_SCORE,74,GO:1901984,5.6196e-01,6.0000e+00
IMP_SCORE,75,GO:0055015,5.6128e-01,2.0000e+00
IMP_SCORE,76,GO:0090201,5.5678e-01,1.0000e+00
IMP_SCORE,77,GO:0051085,5.5284e-01,5.0000e+00
IMP_SCORE,78,GO:0010523,5.4644e-01,2.0000e+00
IMP_SCORE,79,GO:0060452,5.4530e-01,6.0000e+00
IMP_SCORE,80,GO:1904181,5.4356e-01,1.0000e+00
IMP_SCORE,81,GO:2001273,5.4319e-01,4.0000e+00
IMP_SCORE,82,GO:0002067,5.4262e-01,4.0000e+00
IMP_SCORE,83,GO:0048642,5.3672e-01,1.0000e+01
IMP_SCORE,84,GO:0005161,5.3645e-01,2.0000e+00
IMP_SCORE,85,GO:0060038,5.3645e-01,2.0000e+00
IMP_SCORE,86,GO:0032836,5.3645e-01,2.0000e+00
IMP_SCORE,87,GO:0016580,5.3496e-01,2.0000e+00
IMP_SCORE,88,GO:0031280,5.3444e-01,7.0000e+00
IMP_SCORE,89,GO:2000010,5.3192e-01,2.0000e+00
IMP_SCORE,90,GO:0071385,5.3108e-01,1.2000e+01
IMP_SCORE,91,GO:0046639,5.2634e-01,5.0000e+00
IMP_SCORE,92,GO:0001956,5.2522e-01,4.0000e+00
IMP_SCORE,93,GO:1901532,5.2305e-01,3.0000e+00
IMP_SCORE,94,GO:0042149,5.2167e-01,1.9000e+01
IMP_SCORE,95,GO:0045986,5.2153e-01,2.0000e+00
IMP_SCORE,96,GO:0044819,5.2056e-01,6.0000e+00
IMP_SCORE,97,GO:0030803,5.2046e-01,9.0000e+00
IMP_SCORE,98,GO:0048484,5.1829e-01,7.0000e+00
IMP_SCORE,99,GO:1905939,5.1540e-01,4.0000e+00
IMP_SCORE,100,GO:0048302,5.1444e-01,3.0000e+00
IMP_SCORE,101,GO:0039535,5.1432e-01,2.0000e+00
IMP_SCORE,102,GO:0023019,5.1386e-01,4.0000e+00
IMP_SCORE,103,GO:0032372,5.1088e-01,4.0000e+00
IMP_SCORE,104,GO:0003148,5.1030e-01,5.0000e+00
IMP_SCORE,105,GO:0003995,5.0663e-01,2.2000e+01
IMP_SCORE,106,GO:0046628,5.0584e-01,2.0000e+00
IMP_SCORE,107,GO:1900119,5.0559e-01,2.0000e+00
IMP_SCORE,108,GO:0048407,5.0548e-01,2.0000e+00
IMP_SCORE,109,GO:0004935,5.0525e-01,2.0000e+00
IMP_SCORE,110,GO:0004383,5.0449e-01,2.0000e+00
IMP_SCORE,111,GO:0009143,5.0426e-01,2.0000e+00
IMP_SCORE,112,GO:1904748,5.0377e-01,4.0000e+00
IMP_SCORE,113,GO:0048679,5.0304e-01,7.0000e+00
IMP_SCORE,114,GO:0060716,5.0298e-01,2.0000e+00
IMP_SCORE,115,GO:0003208,5.0295e-01,4.0000e+00
IMP_SCORE,116,GO:0015385,5.0226e-01,2.0000e+00
IMP_SCORE,117,GO:0034723,5.0174e-01,3.0000e+00
IMP_SCORE,118,GO:0055003,5.0096e-01,2.0000e+00
IMP_SCORE,119,GO:0010766,5.0094e-01,2.0000e+00
IMP_SCORE,120,GO:0042776,5.0041e-01,3.0000e+00
IMP_SCORE,121,GO:0070208,5.0000e-01,2.0000e+00
IMP_SCORE,122,GO:0034236,4.9985e-01,1.2000e+01
IMP_SCORE,123,GO:0050780,4.9918e-01,4.0000e+00
IMP_SCORE,124,GO:2000757,4.9838e-01,6.0000e+00
IMP_SCORE,125,GO:0039706,4.9715e-01,2.0000e+00
IMP_SCORE,126,GO:0051653,4.9472e-01,4.0000e+00
IMP_SCORE,127,GO:0055025,4.9267e-01,7.0000e+00
IMP_SCORE,128,GO:0043949,4.9155e-01,2.0000e+00
IMP_SCORE,129,GO:0051117,4.8996e-01,7.0000e+01
IMP_SCORE,130,GO:0032878,4.8993e-01,6.0000e+00
IMP_SCORE,131,GO:0045445,4.8988e-01,2.0000e+00
IMP_SCORE,132,GO:1905809,4.8811e-01,5.0000e+00
IMP_SCORE,133,GO:0051580,4.8336e-01,2.0000e+00
IMP_SCORE,134,GO:0001967,4.8239e-01,2.0000e+00
IMP_SCORE,135,GO:0002320,4.8205e-01,5.0000e+00
IMP_SCORE,136,GO:0010896,4.8188e-01,6.0000e+00
IMP_SCORE,137,GO:0050718,4.8145e-01,8.0000e+00
IMP_SCORE,138,GO:0097296,4.8068e-01,2.0000e+00
IMP_SCORE,139,GO:0051284,4.7733e-01,2.0000e+00
IMP_SCORE,140,GO:0061154,4.7682e-01,4.0000e+00
IMP_SCORE,141,GO:0009435,4.7543e-01,1.6000e+01
IMP_SCORE,142,GO:1904813,4.7477e-01,1.0400e+02
IMP_SCORE,143,GO:0060045,4.7325e-01,5.0000e+00
IMP_SCORE,144,GO:0090184,4.7317e-01,8.0000e+00
IMP_SCORE,145,GO:0032303,4.7142e-01,3.0000e+00
IMP_SCORE,146,GO:0030014,4.6957e-01,1.0000e+00
IMP_SCORE,147,GO:0001838,4.6867e-01,1.2000e+01
IMP_SCORE,148,GO:0019934,4.6715e-01,2.0000e+00
IMP_SCORE,149,GO:0048505,4.6669e-01,2.0000e+00
IMP_SCORE,150,GO:0035904,4.6623e-01,1.0000e+01
IMP_SCORE,151,GO:0002719,4.6578e-01,5.0000e+00
IMP_SCORE,152,GO:0031112,4.6529e-01,1.3000e+01
IMP_SCORE,153,GO:0001569,4.6426e-01,8.0000e+00
IMP_SCORE,154,GO:0014061,4.6359e-01,6.0000e+00
IMP_SCORE,155,GO:0070849,4.6219e-01,7.0000e+00
IMP_SCORE,156,GO:0072078,4.6182e-01,2.0000e+00
IMP_SCORE,157,GO:1902170,4.6143e-01,7.0000e+00
IMP_SCORE,158,GO:0071549,4.6106e-01,7.0000e+00
IMP_SCORE,159,GO:0097504,4.6025e-01,2.0000e+00
IMP_SCORE,160,GO:0071071,4.6015e-01,3.0000e+00
IMP_SCORE,161,GO:0005165,4.5945e-01,2.0000e+00
IMP_SCORE,162,GO:0046007,4.5932e-01,2.0000e+00
IMP_SCORE,163,GO:0050774,4.5917e-01,2.0000e+00
IMP_SCORE,164,GO:0006171,4.5915e-01,1.0000e+00
IMP_SCORE,165,GO:0061014,4.5883e-01,1.0000e+01
IMP_SCORE,166,GO:0048255,4.5857e-01,8.0000e+00
IMP_SCORE,167,GO:2000505,4.5806e-01,3.0000e+00
IMP_SCORE,168,GO:0010611,4.5699e-01,5.0000e+00
IMP_SCORE,169,GO:0097730,4.5504e-01,9.0000e+00
IMP_SCORE,170,GO:0071677,4.5490e-01,7.0000e+00
IMP_SCORE,171,GO:0042093,4.5401e-01,4.0000e+00
IMP_SCORE,172,GO:0002209,4.5379e-01,1.4000e+01
IMP_SCORE,173,GO:0045182,4.5242e-01,2.7000e+01
IMP_SCORE,174,GO:0060192,4.5223e-01,7.0000e+00
IMP_SCORE,175,GO:0034369,4.5061e-01,9.0000e+00
IMP_SCORE,176,GO:0009396,4.5033e-01,4.0000e+00
IMP_SCORE,177,GO:0032148,4.5012e-01,5.0000e+00
IMP_SCORE,178,GO:0032413,4.4824e-01,1.3000e+01
IMP_SCORE,179,GO:0051145,4.4747e-01,5.0000e+00
IMP_SCORE,180,GO:0009190,4.4678e-01,9.0000e+00
IMP_SCORE,181,GO:0009595,4.4619e-01,1.4000e+01
IMP_SCORE,182,GO:0010801,4.4464e-01,6.0000e+00
IMP_SCORE,183,GO:0034367,4.4406e-01,7.0000e+00
IMP_SCORE,184,GO:0033147,4.4319e-01,7.0000e+00
IMP_SCORE,185,GO:0052472,4.4245e-01,3.0000e+00
IMP_SCORE,186,GO:0003181,4.4146e-01,7.0000e+00
IMP_SCORE,187,GO:0061620,4.3973e-01,1.2000e+01
IMP_SCORE,188,GO:0051952,4.3923e-01,1.5000e+01
IMP_SCORE,189,GO:0060251,4.3828e-01,6.0000e+00
IMP_SCORE,190,GO:0060563,4.3708e-01,1.2000e+01
IMP_SCORE,191,GO:0071318,4.3637e-01,5.0000e+00
IMP_SCORE,192,GO:1900182,4.3557e-01,1.9000e+01
IMP_SCORE,193,GO:0045639,4.3524e-01,1.5000e+01
IMP_SCORE,194,GO:0098581,4.3317e-01,1.6000e+01
IMP_SCORE,195,GO:0036149,4.3265e-01,1.5000e+01
IMP_SCORE,196,GO:0060966,4.3197e-01,7.0000e+00
IMP_SCORE,197,GO:0072216,4.3117e-01,3.0000e+00
IMP_SCORE,198,GO:1901522,4.3046e-01,7.0000e+00
IMP_SCORE,199,GO:0045730,4.3025e-01,1.1000e+01
IMP_SCORE,200,GO:0036092,4.2918e-01,7.0000e+00
IMP_SCORE,201,GO:0002825,4.2871e-01,9.0000e+00
IMP_SCORE,202,GO:0033158,4.2710e-01,4.0000e+00
IMP_SCORE,203,GO:0071359,4.2693e-01,9.0000e+00
IMP_SCORE,204,GO:0010224,4.2682e-01,3.0000e+00
IMP_SCORE,205,GO:0060561,4.2652e-01,5.0000e+00
IMP_SCORE,206,GO:0048147,4.2566e-01,2.2000e+01
IMP_SCORE,207,GO:0046386,4.2493e-01,5.0000e+00
IMP_SCORE,208,GO:0007019,4.2465e-01,4.0000e+00
IMP_SCORE,209,GO:0042754,4.2424e-01,6.0000e+00
IMP_SCORE,210,GO:0008277,4.2381e-01,8.3000e+01
IMP_SCORE,211,GO:0043921,4.2278e-01,7.0000e+00
IMP_SCORE,212,GO:0031227,4.2272e-01,1.4800e+02
IMP_SCORE,213,GO:0033605,4.2191e-01,6.0000e+00
IMP_SCORE,214,GO:0060413,4.2103e-01,7.0000e+00
IMP_SCORE,215,GO:0072202,4.2097e-01,5.0000e+00
IMP_SCORE,216,GO:0016922,4.2089e-01,5.0000e+00
IMP_SCORE,217,GO:0048636,4.2080e-01,7.0000e+00
IMP_SCORE,218,GO:0001958,4.2056e-01,1.5000e+01
IMP_SCORE,219,GO:0043551,4.2014e-01,6.0000e+00
IMP_SCORE,220,GO:0046849,4.1990e-01,9.0000e+00
IMP_SCORE,221,GO:0071364,4.1810e-01,8.0000e+00
IMP_SCORE,222,GO:0040036,4.1808e-01,3.0000e+00
IMP_SCORE,223,GO:0072431,4.1786e-01,1.5000e+01
IMP_SCORE,224,GO:0042522,4.1713e-01,2.0000e+00
IMP_SCORE,225,GO:0045655,4.1682e-01,2.0000e+00
IMP_SCORE,226,GO:0050849,4.1661e-01,9.0000e+00
IMP_SCORE,227,GO:0034446,4.1570e-01,3.2000e+01
IMP_SCORE,228,GO:2000779,4.1546e-01,8.0000e+00
IMP_SCORE,229,GO:0031290,4.1531e-01,6.0000e+00
IMP_SCORE,230,GO:0045992,4.1439e-01,7.0000e+00
IMP_SCORE,231,GO:0032069,4.1423e-01,3.0000e+00
IMP_SCORE,232,GO:0004843,4.1402e-01,6.3000e+01
IMP_SCORE,233,GO:0031593,4.1386e-01,1.0000e+01
IMP_SCORE,234,GO:2000484,4.1310e-01,9.0000e+00
IMP_SCORE,235,GO:0035067,4.1277e-01,3.0000e+00
IMP_SCORE,236,GO:0071773,4.1237e-01,1.0000e+01
IMP_SCORE,237,GO:0006491,4.1214e-01,2.5000e+01
IMP_SCORE,238,GO:0072422,4.1075e-01,8.0000e+00
IMP_SCORE,239,GO:0006525,4.0964e-01,4.0000e+01
IMP_SCORE,240,GO:1904925,4.0885e-01,9.0000e+00
IMP_SCORE,241,GO:0046677,4.0858e-01,2.1000e+01
IMP_SCORE,242,GO:0007398,4.0853e-01,2.0000e+00
IMP_SCORE,243,GO:0032211,4.0825e-01,3.0000e+00
IMP_SCORE,244,GO:0007216,4.0748e-01,1.7000e+01
IMP_SCORE,245,GO:0046638,4.0699e-01,2.0000e+01
IMP_SCORE,246,GO:0043922,4.0663e-01,2.0000e+00
IMP_SCORE,247,GO:0090266,4.0572e-01,2.0000e+00
IMP_SCORE,248,GO:0050716,4.0553e-01,9.0000e+00
IMP_SCORE,249,GO:0046133,4.0543e-01,8.0000e+00
IMP_SCORE,250,total,4.0443e-01,7.4530e+03
IMP_SCORE,251,GO:0050927,4.0420e-01,1.0000e+01
IMP_SCORE,252,GO:0002208,4.0416e-01,5.0000e+00
IMP_SCORE,253,GO:0002902,4.0393e-01,3.0000e+00
IMP_SCORE,254,GO:0042053,4.0384e-01,8.0000e+00
IMP_SCORE,255,GO:0042974,4.0234e-01,7.0000e+00
IMP_SCORE,256,GO:0034374,4.0208e-01,8.0000e+00
IMP_SCORE,257,GO:0043403,4.0033e-01,5.0000e+00
IMP_SCORE,258,GO:0033197,4.0026e-01,3.0000e+00
IMP_SCORE,259,GO:0032874,3.9979e-01,3.3000e+01
IMP_SCORE,260,GO:0034502,3.9969e-01,1.7000e+01
IMP_SCORE,261,GO:0043618,3.9872e-01,1.1000e+01
IMP_SCORE,262,GO:0090190,3.9849e-01,3.0000e+00
IMP_SCORE,263,GO:0097756,3.9828e-01,1.1000e+01
IMP_SCORE,264,GO:0010623,3.9749e-01,4.0000e+00
IMP_SCORE,265,GO:0010042,3.9744e-01,2.0000e+00
IMP_SCORE,266,GO:0010759,3.9729e-01,5.0000e+00
IMP_SCORE,267,GO:0009642,3.9726e-01,3.0000e+00
IMP_SCORE,268,GO:2000058,3.9722e-01,1.1000e+01
IMP_SCORE,269,GO:2000778,3.9704e-01,6.0000e+00
IMP_SCORE,270,GO:0071560,3.9701e-01,8.0000e+00
IMP_SCORE,271,GO:0008631,3.9643e-01,5.0000e+00
IMP_SCORE,272,GO:0060324,3.9612e-01,7.0000e+00
IMP_SCORE,273,GO:0070412,3.9534e-01,5.0000e+00
IMP_SCORE,274,GO:0032655,3.9491e-01,1.9000e+01
IMP_SCORE,275,GO:0031063,3.9489e-01,1.0000e+01
IMP_SCORE,276,GO:2000001,3.9476e-01,6.0000e+00
IMP_SCORE,277,GO:0090141,3.9466e-01,7.0000e+00
IMP_SCORE,278,GO:0010800,3.9426e-01,9.0000e+00
IMP_SCORE,279,GO:0050869,3.9422e-01,2.0000e+00
IMP_SCORE,280,GO:0044766,3.9419e-01,3.3000e+01
IMP_SCORE,281,GO:0060416,3.9345e-01,3.0000e+00
IMP_SCORE,282,GO:0015386,3.9309e-01,4.0000e+00
IMP_SCORE,283,GO:0055024,3.9247e-01,5.0000e+00
IMP_SCORE,284,GO:0030539,3.9173e-01,7.0000e+00
IMP_SCORE,285,GO:0043455,3.9102e-01,3.0000e+00
IMP_SCORE,286,GO:0030890,3.9051e-01,1.6000e+01
IMP_SCORE,287,GO:1905818,3.8999e-01,8.0000e+00
IMP_SCORE,288,GO:0099514,3.8994e-01,3.0000e+00
IMP_SCORE,289,GO:2000291,3.8899e-01,2.0000e+00
IMP_SCORE,290,GO:0002674,3.8812e-01,3.0000e+00
IMP_SCORE,291,GO:0071731,3.8779e-01,3.0000e+00
IMP_SCORE,292,GO:0044217,3.8768e-01,1.5000e+01
IMP_SCORE,293,GO:0072215,3.8756e-01,5.0000e+00
IMP_SCORE,294,GO:0043367,3.8693e-01,5.0000e+00
IMP_SCORE,295,GO:0072001,3.8655e-01,8.0000e+00
IMP_SCORE,296,GO:0048662,3.8622e-01,1.4000e+01
IMP_SCORE,297,GO:0055117,3.8603e-01,6.0000e+00
IMP_SCORE,298,GO:0002360,3.8571e-01,1.2000e+01
IMP_SCORE,299,GO:1903524,3.8510e-01,1.4000e+01
IMP_SCORE,300,GO:0010712,3.8506e-01,1.0000e+01
IMP_SCORE,301,GO:1900745,3.8484e-01,1.8000e+01
IMP_SCORE,302,GO:0046824,3.8425e-01,1.7000e+01
IMP_SCORE,303,GO:0038083,3.8415e-01,8.0000e+00
IMP_SCORE,304,GO:0006282,3.8394e-01,1.6000e+01
IMP_SCORE,305,GO:0019068,3.8372e-01,4.0000e+00
IMP_SCORE,306,GO:0060009,3.8334e-01,4.0000e+00
IMP_SCORE,307,GO:0051491,3.8326e-01,2.7000e+01
IMP_SCORE,308,GO:0042416,3.8260e-01,6.0000e+00
IMP_SCORE,309,GO:0051893,3.8257e-01,1.0000e+01
IMP_SCORE,310,GO:1902743,3.8234e-01,2.6000e+01
IMP_SCORE,311,GO:0010882,3.8212e-01,3.0000e+00
IMP_SCORE,312,GO:1901862,3.8169e-01,1.6000e+01
IMP_SCORE,313,GO:0060359,3.8125e-01,1.8000e+01
IMP_SCORE,314,GO:0014821,3.8113e-01,1.4000e+01
IMP_SCORE,315,GO:0050732,3.8094e-01,2.2000e+01
IMP_SCORE,316,GO:0031663,3.8040e-01,1.6000e+01
IMP_SCORE,317,GO:0061029,3.8003e-01,9.0000e+00
IMP_SCORE,318,GO:0030176,3.8003e-01,1.2800e+02
IMP_SCORE,319,GO:0097386,3.7989e-01,8.0000e+00
IMP_SCORE,320,GO:0032007,3.7967e-01,5.7000e+01
IMP_SCORE,321,GO:0002701,3.7933e-01,1.1000e+01
IMP_SCORE,322,GO:0000920,3.7910e-01,6.0000e+00
IMP_SCORE,323,GO:0009410,3.7858e-01,1.8000e+01
IMP_SCORE,324,GO:1905153,3.7836e-01,1.2000e+01
IMP_SCORE,325,GO:0031701,3.7812e-01,9.0000e+00
IMP_SCORE,326,GO:0050706,3.7790e-01,4.0000e+00
IMP_SCORE,327,GO:0008209,3.7750e-01,4.0000e+01
IMP_SCORE,328,GO:0051000,3.7747e-01,5.0000e+00
IMP_SCORE,329,GO:0006531,3.7733e-01,1.6000e+01
IMP_SCORE,330,GO:0010885,3.7727e-01,3.0000e+00
IMP_SCORE,331,GO:0071371,3.7676e-01,5.0000e+00
IMP_SCORE,332,GO:0010939,3.7670e-01,1.1000e+01
IMP_SCORE,333,GO:0090200,3.7645e-01,4.0000e+00
IMP_SCORE,334,GO:0033198,3.7636e-01,1.9000e+01
IMP_SCORE,335,GO:0045742,3.7620e-01,1.1000e+01
IMP_SCORE,336,GO:0003206,3.7521e-01,8.0000e+00
IMP_SCORE,337,GO:0060973,3.7517e-01,5.0000e+00
IMP_SCORE,338,GO:0071428,3.7439e-01,6.0000e+00
IMP_SCORE,339,GO:0061088,3.7379e-01,1.3000e+01
IMP_SCORE,340,GO:0042269,3.7365e-01,1.6000e+01
IMP_SCORE,341,GO:0046875,3.7214e-01,1.6000e+01
IMP_SCORE,342,GO:0045176,3.7151e-01,4.0000e+00
IMP_SCORE,343,GO:0048546,3.7090e-01,1.1000e+01
IMP_SCORE,344,GO:0001676,3.7058e-01,1.1100e+02
IMP_SCORE,345,GO:0071219,3.7048e-01,4.3000e+01
IMP_SCORE,346,GO:1902400,3.7038e-01,9.0000e+00
IMP_SCORE,347,GO:0036442,3.7027e-01,7.0000e+00
IMP_SCORE,348,GO:0072015,3.7019e-01,1.0000e+01
IMP_SCORE,349,GO:0031623,3.6950e-01,1.5000e+01
IMP_SCORE,350,GO:0030949,3.6933e-01,8.0000e+00
IMP_SCORE,351,GO:0010667,3.6830e-01,6.0000e+00
IMP_SCORE,352,GO:0098801,3.6796e-01,1.3000e+01
IMP_SCORE,353,GO:0051099,3.6784e-01,3.1000e+01
IMP_SCORE,354,GO:0045624,3.6721e-01,9.0000e+00
IMP_SCORE,355,GO:0032036,3.6596e-01,1.5000e+01
IMP_SCORE,356,GO:0010820,3.6542e-01,4.0000e+00
IMP_SCORE,357,GO:2000345,3.6517e-01,3.0000e+00
IMP_SCORE,358,GO:1903313,3.6515e-01,1.4000e+01
IMP_SCORE,359,GO:0051532,3.6485e-01,7.0000e+00
IMP_SCORE,360,GO:0035774,3.6437e-01,1.5000e+01
IMP_SCORE,361,GO:0042953,3.6354e-01,6.0000e+00
IMP_SCORE,362,GO:0042307,3.6325e-01,2.2000e+01
IMP_SCORE,363,GO:0008143,3.6271e-01,5.0000e+00
IMP_SCORE,364,GO:0030513,3.6249e-01,9.0000e+00
IMP_SCORE,365,GO:0046825,3.6244e-01,1.2000e+01
IMP_SCORE,366,GO:2000279,3.6236e-01,6.0000e+00
IMP_SCORE,367,GO:0070938,3.6225e-01,1.4000e+01
IMP_SCORE,368,GO:0002726,3.6197e-01,3.0000e+00
IMP_SCORE,369,GO:0042993,3.6196e-01,1.9000e+01
IMP_SCORE,370,GO:0014888,3.6170e-01,4.0000e+00
IMP_SCORE,371,GO:0032736,3.6157e-01,6.0000e+00
IMP_SCORE,372,GO:0071384,3.6131e-01,1.8000e+01
IMP_SCORE,373,GO:0035855,3.6095e-01,3.5000e+01
IMP_SCORE,374,GO:0045740,3.6094e-01,7.0000e+00
IMP_SCORE,375,GO:0005868,3.6086e-01,1.1000e+01
IMP_SCORE,376,GO:0045236,3.6060e-01,3.0000e+00
IMP_SCORE,377,GO:0060964,3.6047e-01,6.0000e+00
IMP_SCORE,378,GO:0001706,3.6033e-01,3.0000e+00
IMP_SCORE,379,GO:0043534,3.6004e-01,1.7000e+01
IMP_SCORE,380,GO:1901030,3.5984e-01,1.3000e+01
IMP_SCORE,381,GO:0072350,3.5959e-01,3.0000e+01
IMP_SCORE,382,GO:0046683,3.5957e-01,3.6000e+01
IMP_SCORE,383,GO:0043388,3.5904e-01,1.2000e+01
IMP_SCORE,384,GO:0070570,3.5869e-01,8.0000e+00
IMP_SCORE,385,GO:0032885,3.5841e-01,1.6000e+01
IMP_SCORE,386,GO:0002523,3.5836e-01,1.3000e+01
IMP_SCORE,387,GO:0002707,3.5820e-01,1.5000e+01
IMP_SCORE,388,GO:0042346,3.5744e-01,4.0000e+00
IMP_SCORE,389,GO:0035924,3.5714e-01,3.1000e+01
IMP_SCORE,390,GO:0060479,3.5676e-01,7.0000e+00
IMP_SCORE,391,GO:1902176,3.5658e-01,1.3000e+01
IMP_SCORE,392,GO:0051198,3.5634e-01,6.0000e+00
IMP_SCORE,393,GO:0006493,3.5594e-01,7.1000e+01
IMP_SCORE,394,GO:0045911,3.5585e-01,8.0000e+00
IMP_SCORE,395,GO:1990939,3.5571e-01,1.0000e+01
IMP_SCORE,396,GO:0090100,3.5538e-01,2.6000e+01
IMP_SCORE,397,GO:0045622,3.5530e-01,1.0000e+01
IMP_SCORE,398,GO:0035173,3.5520e-01,8.0000e+00
IMP_SCORE,399,GO:0046851,3.5490e-01,1.3000e+01
IMP_SCORE,400,GO:0045807,3.5466e-01,3.8000e+01
IMP_SCORE,401,GO:0044774,3.5462e-01,1.0000e+01
IMP_SCORE,402,GO:0051954,3.5373e-01,1.0000e+01
IMP_SCORE,403,GO:0048712,3.5363e-01,7.0000e+00
IMP_SCORE,404,GO:0050680,3.5330e-01,3.6000e+01
IMP_SCORE,405,GO:0045661,3.5314e-01,1.9000e+01
IMP_SCORE,406,GO:0085029,3.5307e-01,3.0000e+01
IMP_SCORE,407,GO:0031571,3.5296e-01,4.0000e+00
IMP_SCORE,408,GO:0034114,3.5295e-01,8.0000e+00
IMP_SCORE,409,GO:1900078,3.5277e-01,7.0000e+00
IMP_SCORE,410,GO:0033077,3.5215e-01,6.0000e+00
IMP_SCORE,411,GO:1902579,3.5204e-01,1.9000e+01
IMP_SCORE,412,GO:0032276,3.5203e-01,3.0000e+00
IMP_SCORE,413,GO:0031702,3.5161e-01,3.0000e+00
IMP_SCORE,414,GO:0032225,3.5113e-01,6.0000e+00
IMP_SCORE,415,GO:0000278,3.5111e-01,1.7000e+01
IMP_SCORE,416,GO:0033194,3.5091e-01,1.0000e+01
IMP_SCORE,417,GO:0031932,3.5089e-01,2.7000e+01
IMP_SCORE,418,GO:0043278,3.5088e-01,1.2000e+01
IMP_SCORE,419,GO:0051402,3.5076e-01,1.1000e+01
IMP_SCORE,420,GO:0031114,3.5076e-01,1.0000e+01
IMP_SCORE,421,GO:0071872,3.5032e-01,5.0000e+00
IMP_SCORE,422,GO:0042574,3.5014e-01,8.0000e+00
IMP_SCORE,423,GO:0007252,3.4985e-01,9.0000e+00
IMP_SCORE,424,GO:0070932,3.4969e-01,3.0000e+00
IMP_SCORE,425,GO:0007202,3.4964e-01,7.0000e+00
IMP_SCORE,426,GO:2000116,3.4934e-01,8.6000e+01
IMP_SCORE,427,GO:0097192,3.4928e-01,9.0000e+00
IMP_SCORE,428,GO:0019228,3.4912e-01,5.0000e+00
IMP_SCORE,429,GO:1903036,3.4909e-01,2.7000e+01
IMP_SCORE,430,GO:0031065,3.4809e-01,7.0000e+00
IMP_SCORE,431,GO:0000819,3.4801e-01,9.0000e+00
IMP_SCORE,432,GO:0006939,3.4755e-01,2.5000e+01
IMP_SCORE,433,GO:0030041,3.4693e-01,1.2000e+01
IMP_SCORE,434,GO:0018198,3.4667e-01,1.1000e+01
IMP_SCORE,435,GO:0032402,3.4665e-01,5.0000e+00
IMP_SCORE,436,GO:0030517,3.4656e-01,1.0000e+01
IMP_SCORE,437,GO:1902667,3.4596e-01,9.0000e+00
IMP_SCORE,438,GO:0006836,3.4577e-01,6.1000e+01
IMP_SCORE,439,GO:0060317,3.4550e-01,1.6000e+01
IMP_SCORE,440,GO:0045683,3.4527e-01,4.0000e+00
IMP_SCORE,441,GO:1900015,3.4499e-01,1.3000e+01
IMP_SCORE,442,GO:2000377,3.4486e-01,3.2000e+01
IMP_SCORE,443,GO:0098960,3.4441e-01,9.0000e+00
IMP_SCORE,444,GO:0045736,3.4425e-01,6.0000e+00
IMP_SCORE,445,GO:0060390,3.4414e-01,1.1000e+01
IMP_SCORE,446,GO:0014911,3.4398e-01,1.6000e+01
IMP_SCORE,447,GO:0051569,3.4393e-01,4.0000e+00
IMP_SCORE,448,GO:0032008,3.4367e-01,9.0000e+00
IMP_SCORE,449,GO:1904705,3.4337e-01,6.0000e+00
IMP_SCORE,450,GO:0044062,3.4298e-01,4.0000e+00
IMP_SCORE,451,GO:0046332,3.4286e-01,4.4000e+01
IMP_SCORE,452,GO:0043555,3.4251e-01,1.2000e+01
IMP_SCORE,453,GO:1903078,3.4240e-01,2.4000e+01
IMP_SCORE,454,GO:0061548,3.4217e-01,6.0000e+00
IMP_SCORE,455,GO:0070884,3.4198e-01,3.0000e+00
IMP_SCORE,456,GO:1903432,3.4188e-01,1.0000e+01
IMP_SCORE,457,GO:0010664,3.4169e-01,5.0000e+00
IMP_SCORE,458,GO:0045540,3.4160e-01,1.0000e+01
IMP_SCORE,459,GO:0030371,3.4139e-01,2.8000e+01
IMP_SCORE,460,GO:0048041,3.4130e-01,1.8000e+01
IMP_SCORE,461,GO:1901524,3.4117e-01,6.0000e+00
IMP_SCORE,462,GO:0042535,3.4103e-01,7.0000e+00
IMP_SCORE,463,GO:0072178,3.4077e-01,6.0000e+00
IMP_SCORE,464,GO:0043406,3.4020e-01,5.4000e+01
IMP_SCORE,465,GO:0032740,3.3980e-01,8.0000e+00
IMP_SCORE,466,GO:0002230,3.3960e-01,3.0000e+00
IMP_SCORE,467,GO:0010544,3.3931e-01,9.0000e+00
IMP_SCORE,468,GO:0032801,3.3928e-01,3.0000e+00
IMP_SCORE,469,GO:0060411,3.3923e-01,1.6000e+01
IMP_SCORE,470,GO:0043124,3.3874e-01,1.9000e+01
IMP_SCORE,471,GO:1903019,3.3830e-01,6.0000e+00
IMP_SCORE,472,GO:0036120,3.3798e-01,4.0000e+00
IMP_SCORE,473,GO:0043174,3.3784e-01,1.7000e+01
IMP_SCORE,474,GO:0071285,3.3731e-01,4.0000e+00
IMP_SCORE,475,GO:0010613,3.3729e-01,1.0000e+00
IMP_SCORE,476,GO:0050996,3.3722e-01,3.0000e+00
IMP_SCORE,477,GO:0044213,3.3706e-01,3.0000e+00
IMP_SCORE,478,GO:0045766,3.3703e-01,7.7000e+01
IMP_SCORE,479,GO:0033005,3.3692e-01,1.2000e+01
IMP_SCORE,480,GO:0060999,3.3666e-01,9.0000e+00
IMP_SCORE,481,GO:0090103,3.3648e-01,3.0000e+00
IMP_SCORE,482,GO:0003300,3.3646e-01,3.0000e+00
IMP_SCORE,483,GO:1904358,3.3629e-01,2.1000e+01
IMP_SCORE,484,GO:0043217,3.3620e-01,2.1000e+01
IMP_SCORE,485,GO:0051797,3.3611e-01,3.0000e+00
IMP_SCORE,486,GO:1902337,3.3606e-01,3.0000e+00
IMP_SCORE,487,GO:0045605,3.3602e-01,3.0000e+00
IMP_SCORE,488,GO:0006636,3.3594e-01,3.7000e+01
IMP_SCORE,489,GO:0061005,3.3577e-01,1.1000e+01
IMP_SCORE,490,GO:0005697,3.3572e-01,3.0000e+00
IMP_SCORE,491,GO:0048557,3.3555e-01,8.0000e+00
IMP_SCORE,492,GO:0032239,3.3546e-01,3.0000e+00
IMP_SCORE,493,GO:0043470,3.3542e-01,3.0000e+00
IMP_SCORE,494,GO:0061003,3.3542e-01,5.0000e+00
IMP_SCORE,495,GO:2001044,3.3533e-01,2.0000e+01
IMP_SCORE,496,GO:0009223,3.3509e-01,3.0000e+00
IMP_SCORE,497,GO:0055090,3.3479e-01,1.1000e+01
IMP_SCORE,498,GO:1990391,3.3465e-01,9.0000e+00
IMP_SCORE,499,GO:0060174,3.3441e-01,1.1000e+01
IMP_SCORE,500,GO:1903391,3.3432e-01,1.7000e+01
IMP_SCORE,501,GO:0045835,3.3414e-01,3.0000e+00
IMP_SCORE,502,GO:0032354,3.3410e-01,6.0000e+00
IMP_SCORE,503,GO:0035254,3.3408e-01,1.2000e+01
IMP_SCORE,504,GO:0032006,3.3407e-01,6.3000e+01
IMP_SCORE,505,GO:0004715,3.3405e-01,7.0000e+00
IMP_SCORE,506,GO:0045922,3.3398e-01,3.0000e+00
IMP_SCORE,507,GO:0008038,3.3343e-01,8.6000e+01
IMP_SCORE,508,GO:2000114,3.3314e-01,1.2000e+01
IMP_SCORE,509,GO:0001707,3.3307e-01,2.0000e+01
IMP_SCORE,510,GO:1902749,3.3300e-01,2.9000e+01
IMP_SCORE,511,GO:0031072,3.3282e-01,5.2000e+01
IMP_SCORE,512,GO:1901224,3.3272e-01,1.1000e+01
IMP_SCORE,513,GO:0002903,3.3256e-01,4.0000e+00
IMP_SCORE,514,GO:0048678,3.3253e-01,2.4000e+01
IMP_SCORE,515,GO:0050482,3.3210e-01,1.5000e+01
IMP_SCORE,516,GO:0030863,3.3210e-01,3.9000e+01
IMP_SCORE,517,GO:0031650,3.3202e-01,3.0000e+00
IMP_SCORE,518,GO:0010717,3.3186e-01,2.8000e+01
IMP_SCORE,519,GO:0016358,3.3145e-01,1.2000e+01
IMP_SCORE,520,GO:0099500,3.3067e-01,1.4000e+01
IMP_SCORE,521,GO:0048156,3.3060e-01,9.0000e+00
IMP_SCORE,522,GO:0048661,3.3050e-01,2.5000e+01
IMP_SCORE,523,GO:0001784,3.3042e-01,5.0000e+00
IMP_SCORE,524,GO:0090559,3.3041e-01,2.9000e+01
IMP_SCORE,525,GO:0035902,3.2994e-01,1.3000e+01
IMP_SCORE,526,GO:0043030,3.2990e-01,1.9000e+01
IMP_SCORE,527,GO:0010574,3.2944e-01,1.2000e+01
IMP_SCORE,528,GO:0032374,3.2897e-01,2.2000e+01
IMP_SCORE,529,GO:0009127,3.2866e-01,1.3000e+01
IMP_SCORE,530,GO:0048599,3.2866e-01,3.0000e+00
IMP_SCORE,531,GO:0000900,3.2857e-01,4.0000e+00
IMP_SCORE,532,GO:0010566,3.2842e-01,7.0000e+00
IMP_SCORE,533,GO:0032365,3.2837e-01,8.0000e+00
IMP_SCORE,534,GO:0045080,3.2831e-01,4.0000e+00
IMP_SCORE,535,GO:0050921,3.2825e-01,3.3000e+01
IMP_SCORE,536,GO:0034362,3.2824e-01,6.0000e+00
IMP_SCORE,537,GO:0051895,3.2773e-01,7.0000e+00
IMP_SCORE,538,GO:0010369,3.2760e-01,8.0000e+00
IMP_SCORE,539,GO:0032786,3.2746e-01,3.0000e+00
IMP_SCORE,540,GO:0004709,3.2733e-01,1.9000e+01
IMP_SCORE,541,GO:0060765,3.2730e-01,4.0000e+00
IMP_SCORE,542,GO:0032305,3.2728e-01,4.0000e+00
IMP_SCORE,543,GO:0035577,3.2673e-01,8.2000e+01
IMP_SCORE,544,GO:0002763,3.2662e-01,9.0000e+00
IMP_SCORE,545,GO:1900077,3.2616e-01,1.6000e+01
IMP_SCORE,546,GO:1902107,3.2615e-01,3.8000e+01
IMP_SCORE,547,GO:0038179,3.2604e-01,1.2000e+01
IMP_SCORE,548,GO:1904376,3.2578e-01,1.3000e+01
IMP_SCORE,549,GO:2001275,3.2577e-01,7.0000e+00
IMP_SCORE,550,GO:0045646,3.2555e-01,1.0000e+01
IMP_SCORE,551,GO:0071361,3.2548e-01,3.0000e+00
IMP_SCORE,552,GO:0008286,3.2506e-01,4.9000e+01
IMP_SCORE,553,GO:0001952,3.2502e-01,2.5000e+01
IMP_SCORE,554,GO:0007257,3.2494e-01,1.5000e+01
IMP_SCORE,555,GO:0038034,3.2471e-01,7.0000e+00
IMP_SCORE,556,GO:1900424,3.2447e-01,6.0000e+00
IMP_SCORE,557,GO:2000378,3.2428e-01,1.9000e+01
IMP_SCORE,558,GO:0090342,3.2415e-01,6.0000e+00
IMP_SCORE,559,GO:1901655,3.2411e-01,2.1000e+01
IMP_SCORE,560,GO:0002676,3.2369e-01,3.0000e+00
IMP_SCORE,561,GO:0032967,3.2338e-01,4.0000e+00
IMP_SCORE,562,GO:0071353,3.2320e-01,7.0000e+00
IMP_SCORE,563,GO:0060457,3.2318e-01,1.5000e+01
IMP_SCORE,564,GO:0030815,3.2309e-01,1.0000e+01
IMP_SCORE,565,GO:0014031,3.2300e-01,9.0000e+00
IMP_SCORE,566,GO:0006105,3.2270e-01,2.2000e+01
IMP_SCORE,567,GO:0035413,3.2193e-01,1.0000e+00
IMP_SCORE,568,GO:1990440,3.2193e-01,1.0000e+00
IMP_SCORE,569,GO:1902099,3.2183e-01,6.0000e+00
IMP_SCORE,570,GO:0051287,3.2180e-01,5.7000e+01
IMP_SCORE,571,GO:0006071,3.2143e-01,6.0000e+00
IMP_SCORE,572,GO:0051281,3.2138e-01,8.0000e+00
IMP_SCORE,573,GO:0071260,3.2137e-01,2.6000e+01
IMP_SCORE,574,GO:0017015,3.2130e-01,4.0000e+01
IMP_SCORE,575,GO:0046487,3.2087e-01,4.7000e+01
IMP_SCORE,576,GO:0032355,3.2085e-01,5.2000e+01
IMP_SCORE,577,GO:0001948,3.2084e-01,5.9000e+01
IMP_SCORE,578,GO:0031078,3.2080e-01,3.0000e+00
IMP_SCORE,579,GO:0019835,3.2060e-01,2.6000e+01
IMP_SCORE,580,GO:0045335,3.2040e-01,2.8000e+01
IMP_SCORE,581,GO:0010952,3.2019e-01,4.6000e+01
IMP_SCORE,582,GO:0032467,3.2018e-01,2.1000e+01
IMP_SCORE,583,GO:1903541,3.2005e-01,5.0000e+00
IMP_SCORE,584,GO:0040015,3.1998e-01,6.0000e+00
IMP_SCORE,585,GO:0051957,3.1998e-01,7.0000e+00
IMP_SCORE,586,GO:0072089,3.1986e-01,1.3000e+01
IMP_SCORE,587,GO:2000679,3.1982e-01,9.0000e+00
IMP_SCORE,588,GO:0010660,3.1947e-01,1.0000e+01
IMP_SCORE,589,GO:1901185,3.1937e-01,1.0000e+01
IMP_SCORE,590,GO:0006261,3.1917e-01,2.4000e+01
IMP_SCORE,591,GO:0097300,3.1893e-01,2.9000e+01
IMP_SCORE,592,GO:0002790,3.1890e-01,4.2000e+01
IMP_SCORE,593,GO:0030431,3.1889e-01,1.5000e+01
IMP_SCORE,594,GO:0000295,3.1878e-01,1.0000e+01
IMP_SCORE,595,GO:0002064,3.1865e-01,7.0000e+01
IMP_SCORE,596,GO:0005639,3.1862e-01,1.7000e+01
IMP_SCORE,597,GO:0042534,3.1859e-01,4.0000e+00
IMP_SCORE,598,GO:1903035,3.1855e-01,3.9000e+01
IMP_SCORE,599,GO:0001765,3.1828e-01,6.0000e+00
IMP_SCORE,600,GO:0009712,3.1826e-01,2.6000e+01
IMP_SCORE,601,GO:0032897,3.1793e-01,3.0000e+00
IMP_SCORE,602,GO:2000249,3.1786e-01,2.4000e+01
IMP_SCORE,603,GO:0071482,3.1767e-01,2.3000e+01
IMP_SCORE,604,GO:0045069,3.1741e-01,4.7000e+01
IMP_SCORE,605,GO:0090662,3.1703e-01,2.2000e+01
IMP_SCORE,606,GO:0008589,3.1698e-01,1.0000e+01
IMP_SCORE,607,GO:0060231,3.1689e-01,7.0000e+00
IMP_SCORE,608,GO:1900076,3.1681e-01,2.6000e+01
IMP_SCORE,609,GO:0002724,3.1655e-01,3.0000e+00
IMP_SCORE,610,GO:0090140,3.1625e-01,1.1000e+01
IMP_SCORE,611,GO:0043370,3.1620e-01,2.0000e+01
IMP_SCORE,612,GO:2000134,3.1606e-01,2.7000e+01
IMP_SCORE,613,GO:0007405,3.1601e-01,1.1000e+01
IMP_SCORE,614,GO:0006942,3.1591e-01,1.6000e+01
IMP_SCORE,615,GO:1903426,3.1568e-01,2.4000e+01
IMP_SCORE,616,GO:0051770,3.1566e-01,4.0000e+00
IMP_SCORE,617,GO:0035024,3.1549e-01,4.0000e+00
IMP_SCORE,618,GO:0044344,3.1547e-01,1.5000e+01
IMP_SCORE,619,GO:0033559,3.1507e-01,7.4000e+01
IMP_SCORE,620,GO:1902253,3.1459e-01,2.2000e+01
IMP_SCORE,621,GO:0001649,3.1456e-01,5.6000e+01
IMP_SCORE,622,GO:0030516,3.1442e-01,2.7000e+01
IMP_SCORE,623,GO:0043274,3.1430e-01,1.0000e+01
IMP_SCORE,624,GO:0036037,3.1402e-01,2.0000e+00
IMP_SCORE,625,GO:0032769,3.1365e-01,4.0000e+00
IMP_SCORE,626,GO:0071354,3.1363e-01,8.0000e+00
IMP_SCORE,627,GO:0046328,3.1345e-01,4.7000e+01
IMP_SCORE,628,GO:0031100,3.1344e-01,3.8000e+01
IMP_SCORE,629,GO:0017136,3.1342e-01,4.0000e+00
IMP_SCORE,630,GO:0051092,3.1303e-01,6.0000e+01
IMP_SCORE,631,GO:0002090,3.1282e-01,1.8000e+01
IMP_SCORE,632,GO:0046686,3.1243e-01,9.3000e+01
IMP_SCORE,633,GO:0050730,3.1238e-01,5.2000e+01
IMP_SCORE,634,GO:0043691,3.1218e-01,1.0000e+01
IMP_SCORE,635,GO:0048639,3.1205e-01,2.1000e+01
IMP_SCORE,636,GO:0090545,3.1190e-01,1.5000e+01
IMP_SCORE,637,GO:0097028,3.1186e-01,2.2000e+01
IMP_SCORE,638,GO:0032370,3.1178e-01,1.0000e+01
IMP_SCORE,639,GO:0045073,3.1174e-01,2.0000e+00
IMP_SCORE,640,GO:0046635,3.1165e-01,2.3000e+01
IMP_SCORE,641,GO:0071312,3.1161e-01,5.0000e+00
IMP_SCORE,642,GO:0007254,3.1143e-01,1.6000e+01
IMP_SCORE,643,GO:0072310,3.1140e-01,1.5000e+01
IMP_SCORE,644,GO:0003215,3.1135e-01,6.0000e+00
IMP_SCORE,645,GO:0071295,3.1131e-01,5.0000e+00
IMP_SCORE,646,GO:0015172,3.1120e-01,1.4000e+01
IMP_SCORE,647,GO:0097194,3.1113e-01,4.0000e+01
IMP_SCORE,648,GO:0098533,3.1111e-01,1.0000e+01
IMP_SCORE,649,GO:0046330,3.1109e-01,1.8000e+01
IMP_SCORE,650,GO:0001657,3.1098e-01,1.3000e+01
IMP_SCORE,651,GO:0046640,3.1094e-01,6.0000e+00
IMP_SCORE,652,GO:0003159,3.1063e-01,3.0000e+00
IMP_SCORE,653,GO:0070863,3.1059e-01,7.0000e+00
IMP_SCORE,654,GO:0048645,3.1041e-01,6.0000e+00
IMP_SCORE,655,GO:0010460,3.1038e-01,5.0000e+00
IMP_SCORE,656,GO:0007548,3.1038e-01,7.0000e+00
IMP_SCORE,657,GO:0060441,3.1033e-01,9.0000e+00
IMP_SCORE,658,GO:0046579,3.1033e-01,1.7000e+01
IMP_SCORE,659,GO:0030878,3.1024e-01,3.0000e+00
IMP_SCORE,660,GO:2001243,3.1005e-01,2.3000e+01
IMP_SCORE,661,GO:0002292,3.1004e-01,5.0000e+00
IMP_SCORE,662,GO:2000516,3.0973e-01,1.4000e+01
IMP_SCORE,663,GO:0046209,3.0968e-01,8.0000e+00
IMP_SCORE,664,GO:0031641,3.0939e-01,1.6000e+01
IMP_SCORE,665,GO:0030195,3.0925e-01,1.9000e+01
IMP_SCORE,666,GO:0046847,3.0913e-01,1.4000e+01
IMP_SCORE,667,GO:0048020,3.0908e-01,1.0000e+01
IMP_SCORE,668,GO:0070536,3.0872e-01,3.2000e+01
IMP_SCORE,669,GO:0051294,3.0843e-01,8.0000e+00
IMP_SCORE,670,GO:0008093,3.0833e-01,9.0000e+00
IMP_SCORE,671,GO:0042517,3.0789e-01,1.5000e+01
IMP_SCORE,672,GO:0045190,3.0776e-01,4.0000e+00
IMP_SCORE,673,GO:0004875,3.0763e-01,4.0000e+00
IMP_SCORE,674,GO:0042108,3.0751e-01,1.5000e+01
IMP_SCORE,675,GO:0035020,3.0743e-01,3.0000e+00
IMP_SCORE,676,GO:0038127,3.0740e-01,5.1000e+01
IMP_SCORE,677,GO:0032725,3.0740e-01,8.0000e+00
IMP_SCORE,678,GO:0048738,3.0735e-01,5.0000e+00
IMP_SCORE,679,GO:0031665,3.0700e-01,3.0000e+00
IMP_SCORE,680,GO:0090207,3.0675e-01,2.2000e+01
IMP_SCORE,681,GO:0010869,3.0636e-01,7.0000e+00
IMP_SCORE,682,GO:0032395,3.0627e-01,9.0000e+00
IMP_SCORE,683,GO:0010642,3.0614e-01,8.0000e+00
IMP_SCORE,684,GO:0060147,3.0605e-01,7.0000e+00
IMP_SCORE,685,GO:0070034,3.0571e-01,3.0000e+00
IMP_SCORE,686,GO:0010875,3.0570e-01,7.0000e+00
IMP_SCORE,687,GO:0046135,3.0564e-01,9.0000e+00
IMP_SCORE,688,GO:0070252,3.0547e-01,3.0000e+01
IMP_SCORE,689,GO:1903393,3.0538e-01,6.0000e+00
IMP_SCORE,690,GO:1902742,3.0537e-01,1.4000e+01
IMP_SCORE,691,GO:0016289,3.0516e-01,4.3000e+01
IMP_SCORE,692,GO:1902554,3.0514e-01,1.5000e+01
IMP_SCORE,693,GO:0051183,3.0509e-01,1.0000e+01
IMP_SCORE,694,GO:1902991,3.0507e-01,1.5000e+01
IMP_SCORE,695,GO:0032809,3.0484e-01,2.3000e+01
IMP_SCORE,696,GO:0032945,3.0481e-01,3.0000e+01
IMP_SCORE,697,GO:0046676,3.0480e-01,1.2000e+01
IMP_SCORE,698,GO:0070169,3.0464e-01,3.0000e+01
IMP_SCORE,699,GO:0045955,3.0417e-01,1.9000e+01
IMP_SCORE,700,GO:0050715,3.0404e-01,3.7000e+01
IMP_SCORE,701,GO:0034315,3.0393e-01,9.0000e+00
IMP_SCORE,702,GO:0060337,3.0382e-01,8.3000e+01
IMP_SCORE,703,GO:0032922,3.0378e-01,2.2000e+01
IMP_SCORE,704,GO:0004955,3.0375e-01,6.0000e+00
IMP_SCORE,705,GO:0030330,3.0367e-01,2.6000e+01
IMP_SCORE,706,GO:0032872,3.0365e-01,4.2000e+01
IMP_SCORE,707,GO:0043302,3.0351e-01,1.1000e+01
IMP_SCORE,708,GO:0046961,3.0343e-01,4.0000e+00
IMP_SCORE,709,GO:0043651,3.0339e-01,2.6000e+01
IMP_SCORE,710,GO:0051489,3.0292e-01,4.3000e+01
IMP_SCORE,711,GO:0032454,3.0287e-01,5.0000e+00
IMP_SCORE,712,GO:0043369,3.0262e-01,1.4000e+01
IMP_SCORE,713,GO:0002089,3.0240e-01,6.0000e+00
IMP_SCORE,714,GO:0070227,3.0239e-01,3.0000e+00
IMP_SCORE,715,GO:0031902,3.0227e-01,1.2300e+02
IMP_SCORE,716,GO:0071156,3.0223e-01,1.5000e+01
IMP_SCORE,717,GO:0032722,3.0222e-01,1.5000e+01
IMP_SCORE,718,GO:0010575,3.0212e-01,9.0000e+00
IMP_SCORE,719,GO:0002702,3.0200e-01,3.1000e+01
IMP_SCORE,720,GO:1901099,3.0198e-01,2.4000e+01
IMP_SCORE,721,GO:0032092,3.0197e-01,2.1000e+01
IMP_SCORE,722,GO:0050663,3.0174e-01,1.7000e+01
IMP_SCORE,723,GO:0006900,3.0166e-01,1.3000e+01
IMP_SCORE,724,GO:0016254,3.0158e-01,7.0000e+00
IMP_SCORE,725,GO:0045744,3.0136e-01,3.0000e+01
IMP_SCORE,726,GO:0010824,3.0127e-01,9.0000e+00
IMP_SCORE,727,GO:0009055,3.0117e-01,8.3000e+01
IMP_SCORE,728,GO:0019218,3.0116e-01,2.3000e+01
IMP_SCORE,729,GO:0046189,3.0116e-01,1.8000e+01
IMP_SCORE,730,GO:0001846,3.0111e-01,3.9000e+01
IMP_SCORE,731,GO:0030212,3.0074e-01,4.3000e+01
IMP_SCORE,732,GO:0097110,3.0071e-01,2.4000e+01
IMP_SCORE,733,GO:0044849,3.0064e-01,3.0000e+00
IMP_SCORE,734,GO:0007168,3.0059e-01,4.0000e+00
IMP_SCORE,735,GO:0006110,3.0039e-01,5.0000e+00
IMP_SCORE,736,GO:1902115,3.0016e-01,9.2000e+01
IMP_SCORE,737,GO:0007084,3.0015e-01,5.0000e+00
IMP_SCORE,738,GO:0002062,3.0006e-01,6.0000e+00
IMP_SCORE,739,GO:1903727,2.9979e-01,1.0000e+01
IMP_SCORE,740,GO:1900274,2.9976e-01,4.0000e+00
IMP_SCORE,741,GO:0050764,2.9956e-01,2.7000e+01
IMP_SCORE,742,GO:1902932,2.9939e-01,5.0000e+00
IMP_SCORE,743,GO:1905477,2.9884e-01,3.9000e+01
IMP_SCORE,744,GO:0018279,2.9881e-01,4.1000e+01
IMP_SCORE,745,GO:0031954,2.9862e-01,1.5000e+01
IMP_SCORE,746,GO:0033141,2.9859e-01,4.0000e+00
IMP_SCORE,747,GO:0048520,2.9850e-01,1.7000e+01
IMP_SCORE,748,GO:0045199,2.9848e-01,1.0000e+01
IMP_SCORE,749,GO:0031102,2.9823e-01,1.3000e+01
IMP_SCORE,750,GO:0061842,2.9786e-01,1.2000e+01
IMP_SCORE,751,GO:0000578,2.9774e-01,1.5000e+01
IMP_SCORE,752,GO:0032869,2.9773e-01,4.0000e+01
IMP_SCORE,753,GO:0050857,2.9759e-01,1.1000e+01
IMP_SCORE,754,GO:0070971,2.9753e-01,3.0000e+00
IMP_SCORE,755,GO:0048839,2.9696e-01,5.3000e+01
IMP_SCORE,756,GO:0090311,2.9693e-01,1.5000e+01
IMP_SCORE,757,GO:1902895,2.9692e-01,6.0000e+00
IMP_SCORE,758,GO:0023026,2.9691e-01,1.8000e+01
IMP_SCORE,759,GO:0003254,2.9688e-01,1.4000e+01
IMP_SCORE,760,GO:0000187,2.9661e-01,5.4000e+01
IMP_SCORE,761,GO:0032410,2.9659e-01,1.4000e+01
IMP_SCORE,762,GO:1905898,2.9649e-01,7.0000e+00
IMP_SCORE,763,GO:0002886,2.9647e-01,2.0000e+01
IMP_SCORE,764,GO:0008306,2.9636e-01,2.4000e+01
IMP_SCORE,765,GO:0010508,2.9631e-01,4.0000e+01
IMP_SCORE,766,GO:0097542,2.9622e-01,2.0000e+01
IMP_SCORE,767,GO:0010829,2.9573e-01,8.0000e+00
IMP_SCORE,768,GO:0055013,2.9554e-01,1.7000e+01
IMP_SCORE,769,GO:0033135,2.9548e-01,2.4000e+01
IMP_SCORE,770,GO:0045471,2.9540e-01,6.2000e+01
IMP_SCORE,771,GO:0031098,2.9524e-01,2.3000e+01
IMP_SCORE,772,GO:0043679,2.9523e-01,3.3000e+01
IMP_SCORE,773,GO:0007569,2.9516e-01,1.0000e+01
IMP_SCORE,774,GO:0060348,2.9501e-01,5.4000e+01
IMP_SCORE,775,GO:0045725,2.9488e-01,1.4000e+01
IMP_SCORE,776,GO:0043395,2.9485e-01,2.3000e+01
IMP_SCORE,777,GO:0045637,2.9483e-01,9.8000e+01
IMP_SCORE,778,GO:0002688,2.9464e-01,1.8000e+01
IMP_SCORE,779,GO:0007595,2.9453e-01,1.4000e+01
IMP_SCORE,780,GO:0042428,2.9451e-01,1.1000e+01
IMP_SCORE,781,GO:2000811,2.9444e-01,7.0000e+00
IMP_SCORE,782,GO:0034121,2.9440e-01,1.9000e+01
IMP_SCORE,783,GO:0007179,2.9437e-01,2.8000e+01
IMP_SCORE,784,GO:0050886,2.9432e-01,6.0000e+00
IMP_SCORE,785,GO:0010971,2.9424e-01,4.0000e+00
IMP_SCORE,786,GO:0048593,2.9411e-01,9.0000e+00
IMP_SCORE,787,GO:1990777,2.9393e-01,3.3000e+01
IMP_SCORE,788,GO:0031334,2.9392e-01,7.0000e+01
IMP_SCORE,789,GO:0002837,2.9387e-01,4.0000e+00
IMP_SCORE,790,GO:0045778,2.9360e-01,3.7000e+01
IMP_SCORE,791,GO:0043394,2.9342e-01,3.8000e+01
IMP_SCORE,792,GO:0042992,2.9334e-01,1.7000e+01
IMP_SCORE,793,GO:0060397,2.9334e-01,1.0000e+01
IMP_SCORE,794,GO:0035729,2.9325e-01,5.0000e+00
IMP_SCORE,795,GO:0051385,2.9303e-01,1.4000e+01
IMP_SCORE,796,GO:0044146,2.9298e-01,1.9000e+01
IMP_SCORE,797,GO:0010522,2.9286e-01,2.7000e+01
IMP_SCORE,798,GO:0001965,2.9277e-01,2.4000e+01
IMP_SCORE,799,GO:0015026,2.9275e-01,3.2000e+01
IMP_SCORE,800,GO:0035994,2.9185e-01,1.0000e+01
IMP_SCORE,801,GO:1901998,2.9173e-01,3.6000e+01
IMP_SCORE,802,GO:1904037,2.9147e-01,2.0000e+01
IMP_SCORE,803,GO:0045980,2.9144e-01,1.9000e+01
IMP_SCORE,804,GO:0038166,2.9087e-01,1.1000e+01
IMP_SCORE,805,GO:0007270,2.9073e-01,2.9000e+01
IMP_SCORE,806,GO:0042475,2.9072e-01,4.1000e+01
IMP_SCORE,807,GO:0050690,2.9063e-01,1.5000e+01
IMP_SCORE,808,GO:0005402,2.9053e-01,1.3000e+01
IMP_SCORE,809,GO:0006977,2.9045e-01,1.1000e+01
IMP_SCORE,810,GO:0032481,2.9029e-01,5.0000e+01
IMP_SCORE,811,GO:0019226,2.9015e-01,8.0000e+00
IMP_SCORE,812,GO:1903556,2.8991e-01,1.9000e+01
IMP_SCORE,813,GO:0045111,2.8977e-01,5.5000e+01
IMP_SCORE,814,GO:0019321,2.8961e-01,7.0000e+00
IMP_SCORE,815,GO:0060602,2.8958e-01,4.0000e+00
IMP_SCORE,816,GO:0061383,2.8919e-01,9.0000e+00
IMP_SCORE,817,GO:0021533,2.8908e-01,1.3000e+01
IMP_SCORE,818,GO:0003071,2.8906e-01,1.6000e+01
IMP_SCORE,819,GO:0044003,2.8858e-01,2.1000e+01
IMP_SCORE,820,GO:0035456,2.8856e-01,2.5000e+01
IMP_SCORE,821,GO:0002823,2.8827e-01,1.2000e+01
IMP_SCORE,822,GO:0043154,2.8789e-01,1.8000e+01
IMP_SCORE,823,GO:0032652,2.8778e-01,2.8000e+01
IMP_SCORE,824,GO:0010039,2.8777e-01,2.7000e+01
IMP_SCORE,825,GO:0071331,2.8748e-01,4.0000e+01
IMP_SCORE,826,GO:0060538,2.8743e-01,8.0000e+00
IMP_SCORE,827,GO:0035455,2.8728e-01,2.2000e+01
IMP_SCORE,828,GO:0006554,2.8722e-01,2.3000e+01
IMP_SCORE,829,GO:0051310,2.8719e-01,1.9000e+01
IMP_SCORE,830,GO:0034774,2.8713e-01,1.2300e+02
IMP_SCORE,831,GO:0070300,2.8674e-01,3.4000e+01
IMP_SCORE,832,GO:0042451,2.8663e-01,1.0000e+01
IMP_SCORE,833,GO:0090003,2.8657e-01,3.0000e+01
IMP_SCORE,834,GO:0046934,2.8654e-01,8.0000e+00
IMP_SCORE,835,GO:0034104,2.8647e-01,1.1000e+01
IMP_SCORE,836,GO:0008023,2.8623e-01,1.4000e+01
IMP_SCORE,837,GO:0008584,2.8614e-01,2.4000e+01
IMP_SCORE,838,GO:0050829,2.8601e-01,2.8000e+01
IMP_SCORE,839,GO:0010594,2.8588e-01,4.2000e+01
IMP_SCORE,840,GO:0006953,2.8571e-01,5.3000e+01
IMP_SCORE,841,GO:0030397,2.8558e-01,1.8000e+01
IMP_SCORE,842,GO:0045741,2.8554e-01,4.0000e+00
IMP_SCORE,843,GO:1904724,2.8549e-01,5.3000e+01
IMP_SCORE,844,GO:0001912,2.8546e-01,1.3000e+01
IMP_SCORE,845,GO:1903845,2.8540e-01,1.8000e+01
IMP_SCORE,846,GO:0097305,2.8536e-01,8.8000e+01
IMP_SCORE,847,GO:0043574,2.8496e-01,1.4000e+01
IMP_SCORE,848,GO:0051384,2.8495e-01,5.4000e+01
IMP_SCORE,849,GO:0006700,2.8442e-01,9.0000e+00
IMP_SCORE,850,GO:0099133,2.8429e-01,4.0000e+00
IMP_SCORE,851,GO:0098780,2.8423e-01,8.0000e+00
IMP_SCORE,852,GO:0030865,2.8406e-01,5.3000e+01
IMP_SCORE,853,GO:1902275,2.8355e-01,4.2000e+01
IMP_SCORE,854,GO:0022408,2.8353e-01,3.0000e+01
IMP_SCORE,855,GO:0031294,2.8349e-01,2.2000e+01
IMP_SCORE,856,GO:0007093,2.8343e-01,2.3000e+01
IMP_SCORE,857,GO:0010632,2.8337e-01,5.5000e+01
IMP_SCORE,858,GO:0001102,2.8333e-01,2.1000e+01
IMP_SCORE,859,GO:0045773,2.8327e-01,7.0000e+00
IMP_SCORE,860,GO:0014015,2.8324e-01,3.0000e+01
IMP_SCORE,861,GO:0046637,2.8306e-01,2.0000e+01
IMP_SCORE,862,GO:0072583,2.8297e-01,1.7000e+01
IMP_SCORE,863,GO:1901032,2.8294e-01,9.0000e+00
IMP_SCORE,864,GO:0060429,2.8287e-01,7.2000e+01
IMP_SCORE,865,GO:0015872,2.8272e-01,5.0000e+00
IMP_SCORE,866,GO:0010769,2.8265e-01,6.6000e+01
IMP_SCORE,867,GO:0050832,2.8260e-01,1.2000e+01
IMP_SCORE,868,GO:0038128,2.8254e-01,2.8000e+01
IMP_SCORE,869,GO:0002192,2.8243e-01,7.0000e+00
IMP_SCORE,870,GO:0003841,2.8240e-01,9.0000e+00
IMP_SCORE,871,GO:0015791,2.8230e-01,4.0000e+00
IMP_SCORE,872,GO:1903707,2.8227e-01,7.2000e+01
IMP_SCORE,873,GO:0045582,2.8206e-01,2.4000e+01
IMP_SCORE,874,GO:0030220,2.8189e-01,1.9000e+01
IMP_SCORE,875,GO:0035578,2.8189e-01,7.9000e+01
IMP_SCORE,876,GO:0046580,2.8176e-01,1.3000e+01
IMP_SCORE,877,GO:0031668,2.8166e-01,7.0000e+01
IMP_SCORE,878,GO:0005178,2.8158e-01,9.9000e+01
IMP_SCORE,879,GO:0045685,2.8143e-01,3.6000e+01
IMP_SCORE,880,GO:0055093,2.8119e-01,3.0000e+00
IMP_SCORE,881,GO:0051258,2.8119e-01,1.8000e+01
IMP_SCORE,882,GO:0050922,2.8118e-01,2.5000e+01
IMP_SCORE,883,GO:0021954,2.8107e-01,1.2000e+01
IMP_SCORE,884,GO:0045581,2.8102e-01,5.0000e+00
IMP_SCORE,885,GO:1901990,2.8082e-01,8.0000e+01
IMP_SCORE,886,GO:0060402,2.8074e-01,8.0000e+00
IMP_SCORE,887,GO:0019843,2.8070e-01,8.3000e+01
IMP_SCORE,888,GO:0014812,2.8065e-01,1.0000e+01
IMP_SCORE,889,GO:0042102,2.8059e-01,3.0000e+01
IMP_SCORE,890,GO:0086012,2.8055e-01,4.0000e+00
IMP_SCORE,891,GO:1905954,2.8054e-01,2.6000e+01
IMP_SCORE,892,GO:0048745,2.8046e-01,4.0000e+00
IMP_SCORE,893,GO:0046605,2.8045e-01,1.4000e+01
IMP_SCORE,894,GO:0002922,2.8045e-01,1.2000e+01
IMP_SCORE,895,GO:1900740,2.8032e-01,1.3000e+01
IMP_SCORE,896,GO:0005057,2.8031e-01,1.0400e+02
IMP_SCORE,897,GO:0017187,2.8027e-01,1.1000e+01
IMP_SCORE,898,GO:0016208,2.8027e-01,1.1000e+01
IMP_SCORE,899,GO:0005876,2.8023e-01,2.5000e+01
IMP_SCORE,900,GO:0061097,2.8015e-01,4.3000e+01
IMP_SCORE,901,GO:0070304,2.8012e-01,4.4000e+01
IMP_SCORE,902,GO:0032924,2.8006e-01,4.0000e+00
IMP_SCORE,903,GO:0050811,2.7998e-01,6.0000e+00
IMP_SCORE,904,GO:0001953,2.7993e-01,3.3000e+01
IMP_SCORE,905,GO:0034391,2.7993e-01,5.0000e+00
IMP_SCORE,906,GO:0001819,2.7982e-01,1.2400e+02
IMP_SCORE,907,GO:0009110,2.7979e-01,1.5000e+01
IMP_SCORE,908,GO:0050710,2.7944e-01,2.1000e+01
IMP_SCORE,909,GO:0030104,2.7934e-01,2.3000e+01
IMP_SCORE,910,GO:1904894,2.7933e-01,2.0000e+01
IMP_SCORE,911,GO:0051495,2.7925e-01,6.4000e+01
IMP_SCORE,912,GO:0010559,2.7920e-01,1.0000e+01
IMP_SCORE,913,GO:0071242,2.7911e-01,7.0000e+00
IMP_SCORE,914,GO:1901550,2.7889e-01,1.2000e+01
IMP_SCORE,915,GO:1900407,2.7853e-01,2.3000e+01
IMP_SCORE,916,GO:2000677,2.7839e-01,2.0000e+01
IMP_SCORE,917,GO:0080171,2.7833e-01,4.5000e+01
IMP_SCORE,918,GO:0050855,2.7816e-01,1.0000e+01
IMP_SCORE,919,GO:0030864,2.7790e-01,3.5000e+01
IMP_SCORE,920,GO:0051865,2.7748e-01,3.5000e+01
IMP_SCORE,921,GO:0034139,2.7741e-01,5.0000e+00
IMP_SCORE,922,GO:1903706,2.7732e-01,1.2700e+02
IMP_SCORE,923,GO:0051591,2.7698e-01,2.6000e+01
IMP_SCORE,924,GO:0070723,2.7692e-01,2.0000e+01
IMP_SCORE,925,GO:0050769,2.7678e-01,1.0600e+02
IMP_SCORE,926,GO:0019887,2.7678e-01,8.0000e+01
IMP_SCORE,927,GO:0032368,2.7675e-01,2.5000e+01
IMP_SCORE,928,GO:0051966,2.7673e-01,1.7000e+01
IMP_SCORE,929,GO:0071375,2.7656e-01,5.6000e+01
IMP_SCORE,930,GO:0004407,2.7654e-01,1.6000e+01
IMP_SCORE,931,GO:1902884,2.7652e-01,9.0000e+00
IMP_SCORE,932,GO:1901222,2.7648e-01,1.8000e+01
IMP_SCORE,933,GO:0048854,2.7643e-01,4.0000e+00
IMP_SCORE,934,GO:0030507,2.7618e-01,1.1000e+01
IMP_SCORE,935,GO:0050687,2.7614e-01,1.5000e+01
IMP_SCORE,936,GO:0048708,2.7596e-01,2.2000e+01
IMP_SCORE,937,GO:0046636,2.7585e-01,6.0000e+00
IMP_SCORE,938,GO:0021983,2.7580e-01,8.0000e+00
IMP_SCORE,939,GO:0007210,2.7574e-01,7.0000e+00
IMP_SCORE,940,GO:0032105,2.7568e-01,5.0000e+00
IMP_SCORE,941,GO:1902100,2.7554e-01,6.0000e+00
IMP_SCORE,942,GO:0032102,2.7535e-01,8.7000e+01
IMP_SCORE,943,GO:0008343,2.7531e-01,5.0000e+00
IMP_SCORE,944,GO:0045124,2.7523e-01,1.5000e+01
IMP_SCORE,945,GO:1902237,2.7519e-01,3.0000e+00
IMP_SCORE,946,GO:0031293,2.7518e-01,1.8000e+01
IMP_SCORE,947,GO:0099111,2.7512e-01,3.5000e+01
IMP_SCORE,948,GO:0048306,2.7506e-01,9.2000e+01
IMP_SCORE,949,GO:0050704,2.7502e-01,7.0000e+00
IMP_SCORE,950,GO:0008066,2.7498e-01,1.9000e+01
IMP_SCORE,951,GO:0006298,2.7497e-01,1.2000e+01
IMP_SCORE,952,GO:0051195,2.7497e-01,4.0000e+00
IMP_SCORE,953,GO:0035249,2.7485e-01,2.0000e+01
IMP_SCORE,954,GO:0009312,2.7483e-01,1.9000e+01
IMP_SCORE,955,GO:0070229,2.7482e-01,1.7000e+01
IMP_SCORE,956,GO:0016137,2.7464e-01,3.5000e+01
IMP_SCORE,957,GO:0071526,2.7456e-01,1.0000e+01
IMP_SCORE,958,GO:2001267,2.7451e-01,5.0000e+00
IMP_SCORE,959,GO:0060993,2.7448e-01,7.0000e+00
IMP_SCORE,960,GO:0033598,2.7444e-01,1.0000e+01
IMP_SCORE,961,GO:2001237,2.7441e-01,4.0000e+01
IMP_SCORE,962,GO:0002762,2.7440e-01,2.2000e+01
IMP_SCORE,963,GO:0051428,2.7432e-01,1.2000e+01
IMP_SCORE,964,GO:2001198,2.7409e-01,6.7000e+01
IMP_SCORE,965,GO:0051930,2.7407e-01,1.4000e+01
IMP_SCORE,966,GO:0002190,2.7403e-01,2.0000e+00
IMP_SCORE,967,GO:2000178,2.7398e-01,1.1000e+01
IMP_SCORE,968,GO:0071941,2.7393e-01,6.0000e+00
IMP_SCORE,969,GO:1901342,2.7383e-01,1.1300e+02
IMP_SCORE,970,GO:0001837,2.7363e-01,2.8000e+01
IMP_SCORE,971,GO:0030149,2.7362e-01,2.2000e+01
IMP_SCORE,972,GO:0010494,2.7361e-01,1.5000e+01
IMP_SCORE,973,GO:0003727,2.7350e-01,5.1000e+01
IMP_SCORE,974,GO:0042169,2.7338e-01,3.1000e+01
IMP_SCORE,975,GO:0035307,2.7338e-01,1.6000e+01
IMP_SCORE,976,GO:0034375,2.7333e-01,8.0000e+00
IMP_SCORE,977,GO:0045669,2.7315e-01,3.3000e+01
IMP_SCORE,978,GO:0010464,2.7309e-01,4.0000e+00
IMP_SCORE,979,GO:0033139,2.7308e-01,3.0000e+00
IMP_SCORE,980,GO:0046426,2.7306e-01,2.0000e+01
IMP_SCORE,981,GO:0097306,2.7291e-01,1.5000e+01
IMP_SCORE,982,GO:0031532,2.7279e-01,2.8000e+01
IMP_SCORE,983,GO:0015101,2.7271e-01,1.1000e+01
IMP_SCORE,984,GO:0090544,2.7263e-01,1.5000e+01
IMP_SCORE,985,GO:0090279,2.7256e-01,3.5000e+01
IMP_SCORE,986,GO:0050867,2.7252e-01,8.7000e+01
IMP_SCORE,987,GO:0071174,2.7243e-01,6.0000e+00
IMP_SCORE,988,GO:0043280,2.7241e-01,4.4000e+01
IMP_SCORE,989,GO:1903363,2.7238e-01,1.4000e+01
IMP_SCORE,990,GO:1903793,2.7228e-01,1.2000e+01
IMP_SCORE,991,GO:0070665,2.7228e-01,2.8000e+01
IMP_SCORE,992,GO:0071559,2.7224e-01,8.0000e+00
IMP_SCORE,993,GO:0042627,2.7206e-01,3.0000e+00
IMP_SCORE,994,GO:0072659,2.7182e-01,6.1000e+01
IMP_SCORE,995,GO:0060415,2.7182e-01,1.1000e+01
IMP_SCORE,996,GO:0045060,2.7118e-01,4.0000e+00
IMP_SCORE,997,GO:0032816,2.7113e-01,6.0000e+00
IMP_SCORE,998,GO:0001910,2.7101e-01,2.1000e+01
IMP_SCORE,999,GO:0002204,2.7093e-01,4.0000e+00
IMP_SCORE,1000,GO:2000181,2.7084e-01,3.6000e+01
IMP_SCORE,1001,GO:0032490,2.7073e-01,1.4000e+01
IMP_SCORE,1002,GO:2000177,2.7046e-01,3.5000e+01
IMP_SCORE,1003,GO:0031223,2.7036e-01,7.0000e+00
IMP_SCORE,1004,GO:0031058,2.7035e-01,2.1000e+01
IMP_SCORE,1005,GO:1902532,2.7034e-01,1.5300e+02
IMP_SCORE,1006,GO:1900739,2.7016e-01,1.4000e+01
IMP_SCORE,1007,GO:0030316,2.7000e-01,1.3000e+01
IMP_SCORE,1008,GO:0044246,2.6999e-01,7.0000e+00
IMP_SCORE,1009,GO:0046621,2.6993e-01,7.0000e+00
IMP_SCORE,1010,GO:0001974,2.6970e-01,2.0000e+01
IMP_SCORE,1011,GO:0010561,2.6959e-01,8.0000e+00
IMP_SCORE,1012,GO:0071901,2.6959e-01,5.9000e+01
IMP_SCORE,1013,GO:0071837,2.6957e-01,1.9000e+01
IMP_SCORE,1014,GO:2000479,2.6950e-01,1.6000e+01
IMP_SCORE,1015,GO:0045638,2.6950e-01,3.7000e+01
IMP_SCORE,1016,GO:0043525,2.6935e-01,1.3000e+01
IMP_SCORE,1017,GO:0034764,2.6927e-01,4.0000e+01
IMP_SCORE,1018,GO:0032892,2.6921e-01,1.3000e+01
IMP_SCORE,1019,GO:0045833,2.6918e-01,3.5000e+01
IMP_SCORE,1020,GO:0030595,2.6909e-01,4.5000e+01
IMP_SCORE,1021,GO:0010907,2.6898e-01,2.0000e+01
IMP_SCORE,1022,GO:0034097,2.6896e-01,1.7400e+02
IMP_SCORE,1023,GO:0032528,2.6881e-01,3.4000e+01
IMP_SCORE,1024,GO:2000647,2.6872e-01,8.0000e+00
IMP_SCORE,1025,GO:0010634,2.6870e-01,3.1000e+01
IMP_SCORE,1026,GO:0031103,2.6866e-01,1.5000e+01
IMP_SCORE,1027,GO:0001682,2.6840e-01,8.0000e+00
IMP_SCORE,1028,GO:0031683,2.6826e-01,1.2000e+01
IMP_SCORE,1029,GO:0003093,2.6820e-01,1.1000e+01
IMP_SCORE,1030,GO:0021537,2.6809e-01,1.5000e+01
IMP_SCORE,1031,GO:0050999,2.6808e-01,1.1000e+01
IMP_SCORE,1032,GO:2000108,2.6803e-01,1.8000e+01
IMP_SCORE,1033,GO:0050872,2.6782e-01,6.0000e+00
IMP_SCORE,1034,GO:0045806,2.6775e-01,9.0000e+00
IMP_SCORE,1035,GO:0030118,2.6766e-01,4.8000e+01
IMP_SCORE,1036,GO:0043011,2.6762e-01,1.0000e+01
IMP_SCORE,1037,GO:0001655,2.6753e-01,8.0000e+00
IMP_SCORE,1038,GO:0003014,2.6749e-01,3.8000e+01
IMP_SCORE,1039,GO:0031034,2.6747e-01,1.3000e+01
IMP_SCORE,1040,GO:1902622,2.6746e-01,1.4000e+01
IMP_SCORE,1041,GO:0071345,2.6742e-01,1.0500e+02
IMP_SCORE,1042,GO:0048017,2.6728e-01,4.6000e+01
IMP_SCORE,1043,GO:0051403,2.6727e-01,2.1000e+01
IMP_SCORE,1044,GO:0043112,2.6727e-01,3.6000e+01
IMP_SCORE,1045,GO:0048168,2.6724e-01,5.0000e+01
IMP_SCORE,1046,GO:0071985,2.6705e-01,5.0000e+00
IMP_SCORE,1047,GO:2000786,2.6663e-01,1.1000e+01
IMP_SCORE,1048,GO:0070821,2.6643e-01,6.7000e+01
IMP_SCORE,1049,GO:0098531,2.6638e-01,2.2000e+01
IMP_SCORE,1050,GO:0016525,2.6632e-01,4.8000e+01
IMP_SCORE,1051,GO:0031369,2.6632e-01,3.6000e+01
IMP_SCORE,1052,GO:0045428,2.6624e-01,1.5000e+01
IMP_SCORE,1053,GO:0072164,2.6619e-01,1.8000e+01
IMP_SCORE,1054,GO:0009746,2.6605e-01,5.5000e+01
IMP_SCORE,1055,GO:0061045,2.6597e-01,3.4000e+01
IMP_SCORE,1056,GO:0005031,2.6593e-01,2.4000e+01
IMP_SCORE,1057,GO:0015250,2.6592e-01,1.4000e+01
IMP_SCORE,1058,GO:0009218,2.6585e-01,6.0000e+00
IMP_SCORE,1059,GO:0003950,2.6584e-01,1.1700e+02
IMP_SCORE,1060,GO:0036003,2.6577e-01,5.0000e+00
IMP_SCORE,1061,GO:0034333,2.6576e-01,1.9000e+01
IMP_SCORE,1062,GO:0005217,2.6563e-01,2.3000e+01
IMP_SCORE,1063,GO:0022038,2.6549e-01,8.0000e+00
IMP_SCORE,1064,GO:0030825,2.6544e-01,5.0000e+00
IMP_SCORE,1065,GO:0055010,2.6544e-01,1.0000e+01
IMP_SCORE,1066,GO:2001014,2.6537e-01,1.0000e+01
IMP_SCORE,1067,GO:0002756,2.6536e-01,1.0000e+01
IMP_SCORE,1068,GO:1901985,2.6519e-01,1.5000e+01
IMP_SCORE,1069,GO:0051150,2.6517e-01,9.0000e+00
IMP_SCORE,1070,GO:1903039,2.6516e-01,5.4000e+01
IMP_SCORE,1071,GO:0006012,2.6510e-01,1.3000e+01
IMP_SCORE,1072,GO:0010893,2.6506e-01,1.0000e+01
IMP_SCORE,1073,GO:0035690,2.6505e-01,4.8000e+01
IMP_SCORE,1074,GO:0061515,2.6499e-01,3.4000e+01
IMP_SCORE,1075,GO:0030832,2.6494e-01,6.4000e+01
IMP_SCORE,1076,GO:0034030,2.6484e-01,6.0000e+00
IMP_SCORE,1077,GO:0050919,2.6476e-01,4.0000e+00
IMP_SCORE,1078,GO:1904377,2.6466e-01,2.1000e+01
IMP_SCORE,1079,GO:0043094,2.6458e-01,2.0000e+01
IMP_SCORE,1080,GO:0048471,2.6453e-01,6.3400e+02
IMP_SCORE,1081,GO:0051386,2.6452e-01,8.0000e+00
IMP_SCORE,1082,GO:0045779,2.6451e-01,1.7000e+01
IMP_SCORE,1083,GO:0016052,2.6444e-01,8.8000e+01
IMP_SCORE,1084,GO:2000641,2.6436e-01,1.4000e+01
IMP_SCORE,1085,GO:1901658,2.6430e-01,3.8000e+01
IMP_SCORE,1086,GO:0002237,2.6429e-01,1.1100e+02
IMP_SCORE,1087,GO:1901654,2.6416e-01,4.8000e+01
IMP_SCORE,1088,GO:0010721,2.6414e-01,7.5000e+01
IMP_SCORE,1089,GO:1905953,2.6403e-01,1.2000e+01
IMP_SCORE,1090,GO:0071470,2.6382e-01,3.0000e+01
IMP_SCORE,1091,GO:0016290,2.6361e-01,8.0000e+00
IMP_SCORE,1092,GO:0051775,2.6360e-01,1.8000e+01
IMP_SCORE,1093,GO:0035631,2.6354e-01,4.0000e+00
IMP_SCORE,1094,GO:0016627,2.6352e-01,6.2000e+01
IMP_SCORE,1095,GO:0035637,2.6351e-01,3.9000e+01
IMP_SCORE,1096,GO:1903202,2.6350e-01,1.1000e+01
IMP_SCORE,1097,GO:0046634,2.6348e-01,1.9000e+01
IMP_SCORE,1098,GO:0070302,2.6347e-01,5.6000e+01
IMP_SCORE,1099,GO:0043032,2.6345e-01,1.2000e+01
IMP_SCORE,1100,GO:0044321,2.6344e-01,8.0000e+00
IMP_SCORE,1101,GO:1990089,2.6340e-01,1.1000e+01
IMP_SCORE,1102,GO:0051155,2.6331e-01,3.0000e+01
IMP_SCORE,1103,GO:0042516,2.6330e-01,2.2000e+01
IMP_SCORE,1104,GO:0004029,2.6328e-01,4.4000e+01
IMP_SCORE,1105,GO:0002673,2.6324e-01,6.8000e+01
IMP_SCORE,1106,GO:1903321,2.6318e-01,2.3000e+01
IMP_SCORE,1107,GO:0034707,2.6314e-01,3.6000e+01
IMP_SCORE,1108,GO:0050321,2.6312e-01,1.8000e+01
IMP_SCORE,1109,GO:0006099,2.6299e-01,3.2000e+01
IMP_SCORE,1110,GO:0007584,2.6297e-01,5.9000e+01
IMP_SCORE,1111,GO:0050691,2.6295e-01,5.0000e+00
IMP_SCORE,1112,GO:1900121,2.6293e-01,4.0000e+00
IMP_SCORE,1113,GO:0050714,2.6292e-01,5.8000e+01
IMP_SCORE,1114,GO:0021702,2.6264e-01,1.2000e+01
IMP_SCORE,1115,GO:0061001,2.6264e-01,1.0000e+01
IMP_SCORE,1116,GO:0071498,2.6263e-01,4.0000e+00
IMP_SCORE,1117,GO:0072080,2.6262e-01,1.4000e+01
IMP_SCORE,1118,GO:0035591,2.6253e-01,5.5000e+01
IMP_SCORE,1119,GO:0038095,2.6245e-01,2.9000e+01
IMP_SCORE,1120,GO:0032091,2.6235e-01,3.3000e+01
IMP_SCORE,1121,GO:0031670,2.6234e-01,4.0000e+00
IMP_SCORE,1122,GO:1990266,2.6231e-01,3.7000e+01
IMP_SCORE,1123,GO:0031093,2.6230e-01,5.0000e+01
IMP_SCORE,1124,GO:0001892,2.6192e-01,1.1000e+01
IMP_SCORE,1125,GO:0001975,2.6192e-01,5.0000e+00
IMP_SCORE,1126,GO:0048666,2.6189e-01,6.6000e+01
IMP_SCORE,1127,GO:2000482,2.6188e-01,2.4000e+01
IMP_SCORE,1128,GO:0050746,2.6169e-01,1.6000e+01
IMP_SCORE,1129,GO:0070373,2.6164e-01,2.3000e+01
IMP_SCORE,1130,GO:1900151,2.6162e-01,5.0000e+00
IMP_SCORE,1131,GO:0007589,2.6151e-01,4.1000e+01
IMP_SCORE,1132,GO:0051148,2.6139e-01,2.9000e+01
IMP_SCORE,1133,GO:0014048,2.6136e-01,3.0000e+00
IMP_SCORE,1134,GO:0032729,2.6129e-01,2.4000e+01
IMP_SCORE,1135,GO:0051896,2.6126e-01,4.3000e+01
IMP_SCORE,1136,GO:0072395,2.6118e-01,1.8000e+01
IMP_SCORE,1137,GO:0007063,2.6116e-01,4.0000e+00
IMP_SCORE,1138,GO:0001885,2.6115e-01,4.8000e+01
IMP_SCORE,1139,GO:0016049,2.6104e-01,5.7000e+01
IMP_SCORE,1140,GO:0034405,2.6089e-01,1.8000e+01
IMP_SCORE,1141,GO:0050858,2.6076e-01,1.4000e+01
IMP_SCORE,1142,GO:0070848,2.6075e-01,6.6000e+01
IMP_SCORE,1143,GO:0032743,2.6067e-01,4.0000e+00
IMP_SCORE,1144,GO:0046823,2.6049e-01,5.5000e+01
IMP_SCORE,1145,GO:0032941,2.6047e-01,2.3000e+01
IMP_SCORE,1146,GO:0051560,2.6032e-01,8.0000e+00
IMP_SCORE,1147,GO:0072384,2.6027e-01,2.8000e+01
IMP_SCORE,1148,GO:0071229,2.6025e-01,5.4000e+01
IMP_SCORE,1149,GO:0051235,2.6017e-01,1.0500e+02
IMP_SCORE,1150,GO:0060325,2.5998e-01,4.2000e+01
IMP_SCORE,1151,GO:0050670,2.5979e-01,4.0000e+01
IMP_SCORE,1152,GO:0090330,2.5975e-01,4.0000e+00
IMP_SCORE,1153,GO:0051280,2.5970e-01,4.0000e+00
IMP_SCORE,1154,GO:2000573,2.5969e-01,2.5000e+01
IMP_SCORE,1155,GO:0060706,2.5966e-01,7.0000e+00
IMP_SCORE,1156,GO:1901570,2.5964e-01,2.6000e+01
IMP_SCORE,1157,GO:0071453,2.5964e-01,3.0000e+01
IMP_SCORE,1158,GO:0048771,2.5937e-01,3.0000e+01
IMP_SCORE,1159,GO:0048871,2.5932e-01,5.3000e+01
IMP_SCORE,1160,GO:0098878,2.5930e-01,2.7000e+01
IMP_SCORE,1161,GO:0060021,2.5921e-01,3.6000e+01
IMP_SCORE,1162,GO:0004622,2.5920e-01,3.9000e+01
IMP_SCORE,1163,GO:0038061,2.5916e-01,7.0000e+00
IMP_SCORE,1164,GO:0045072,2.5908e-01,1.1000e+01
IMP_SCORE,1165,GO:1990001,2.5888e-01,4.0000e+00
IMP_SCORE,1166,GO:0030512,2.5886e-01,2.1000e+01
IMP_SCORE,1167,GO:1904036,2.5880e-01,1.3000e+01
IMP_SCORE,1168,GO:0019083,2.5874e-01,9.0000e+00
IMP_SCORE,1169,GO:0000242,2.5848e-01,7.0000e+00
IMP_SCORE,1170,GO:0090208,2.5845e-01,9.0000e+00
IMP_SCORE,1171,GO:0051055,2.5840e-01,7.0000e+00
IMP_SCORE,1172,GO:0071481,2.5836e-01,1.0000e+01
IMP_SCORE,1173,GO:0042770,2.5833e-01,2.4000e+01
IMP_SCORE,1174,GO:1904029,2.5831e-01,2.4000e+01
IMP_SCORE,1175,GO:0048487,2.5825e-01,1.4000e+01
IMP_SCORE,1176,GO:0032589,2.5823e-01,2.1000e+01
IMP_SCORE,1177,GO:0009067,2.5819e-01,1.6000e+01
IMP_SCORE,1178,GO:0001105,2.5811e-01,1.9000e+01
IMP_SCORE,1179,GO:0034356,2.5806e-01,1.0000e+01
IMP_SCORE,1180,GO:0043516,2.5804e-01,1.8000e+01
IMP_SCORE,1181,GO:0009064,2.5790e-01,6.0000e+01
IMP_SCORE,1182,GO:2000765,2.5786e-01,4.0000e+00
IMP_SCORE,1183,GO:0030514,2.5776e-01,1.6000e+01
IMP_SCORE,1184,GO:0002576,2.5766e-01,1.0000e+02
IMP_SCORE,1185,GO:0009165,2.5765e-01,4.4000e+01
IMP_SCORE,1186,GO:0021604,2.5764e-01,7.0000e+00
IMP_SCORE,1187,GO:0010804,2.5761e-01,7.0000e+00
IMP_SCORE,1188,GO:0043113,2.5750e-01,2.4000e+01
IMP_SCORE,1189,GO:0051447,2.5746e-01,3.0000e+00
IMP_SCORE,1190,GO:1903671,2.5745e-01,7.0000e+00
IMP_SCORE,1191,GO:0019211,2.5740e-01,2.0000e+00
IMP_SCORE,1192,GO:0071222,2.5739e-01,3.0000e+01
IMP_SCORE,1193,GO:0014910,2.5735e-01,2.3000e+01
IMP_SCORE,1194,GO:0032231,2.5732e-01,5.0000e+01
IMP_SCORE,1195,GO:0071277,2.5729e-01,2.4000e+01
IMP_SCORE,1196,GO:0010770,2.5729e-01,3.8000e+01
IMP_SCORE,1197,GO:0045076,2.5721e-01,8.0000e+00
IMP_SCORE,1198,GO:0004438,2.5707e-01,4.0000e+00
IMP_SCORE,1199,GO:0071276,2.5705e-01,9.8000e+01
IMP_SCORE,1200,GO:0043392,2.5667e-01,3.2000e+01
IMP_SCORE,1201,GO:0001889,2.5666e-01,4.3000e+01
IMP_SCORE,1202,GO:0051353,2.5661e-01,1.4000e+01
IMP_SCORE,1203,GO:0043560,2.5654e-01,3.0000e+00
IMP_SCORE,1204,GO:0060491,2.5631e-01,8.9000e+01
IMP_SCORE,1205,GO:0009069,2.5628e-01,3.2000e+01
IMP_SCORE,1206,GO:0010884,2.5617e-01,1.4000e+01
IMP_SCORE,1207,GO:0003156,2.5606e-01,2.0000e+01
IMP_SCORE,1208,GO:0070306,2.5602e-01,6.0000e+00
IMP_SCORE,1209,GO:0034329,2.5600e-01,1.1300e+02
IMP_SCORE,1210,GO:0014068,2.5598e-01,2.1000e+01
IMP_SCORE,1211,GO:0016331,2.5593e-01,4.0000e+00
IMP_SCORE,1212,GO:0032060,2.5587e-01,2.0000e+01
IMP_SCORE,1213,GO:0007340,2.5561e-01,8.0000e+00
IMP_SCORE,1214,GO:0032753,2.5557e-01,1.0000e+01
IMP_SCORE,1215,GO:0046883,2.5553e-01,6.6000e+01
IMP_SCORE,1216,GO:0001921,2.5550e-01,1.0000e+01
IMP_SCORE,1217,GO:0071709,2.5541e-01,8.0000e+00
IMP_SCORE,1218,GO:0042308,2.5540e-01,4.4000e+01
IMP_SCORE,1219,GO:0050819,2.5540e-01,3.1000e+01
IMP_SCORE,1220,GO:0002009,2.5530e-01,9.5000e+01
IMP_SCORE,1221,GO:0048018,2.5528e-01,1.0000e+01
IMP_SCORE,1222,GO:0032770,2.5518e-01,7.0000e+00
IMP_SCORE,1223,GO:0097696,2.5481e-01,2.3000e+01
IMP_SCORE,1224,GO:0022400,2.5480e-01,7.0000e+00
IMP_SCORE,1225,GO:1901623,2.5468e-01,1.0000e+01
IMP_SCORE,1226,GO:0014823,2.5458e-01,2.8000e+01
IMP_SCORE,1227,GO:0043197,2.5458e-01,5.8000e+01
IMP_SCORE,1228,GO:0035004,2.5455e-01,1.8000e+01
IMP_SCORE,1229,GO:0097499,2.5455e-01,4.0000e+00
IMP_SCORE,1230,GO:0051091,2.5431e-01,5.9000e+01
IMP_SCORE,1231,GO:0002474,2.5430e-01,6.5000e+01
IMP_SCORE,1232,GO:0052547,2.5430e-01,1.3300e+02
IMP_SCORE,1233,GO:0030193,2.5429e-01,4.2000e+01
IMP_SCORE,1234,GO:0009991,2.5429e-01,1.3100e+02
IMP_SCORE,1235,GO:0043281,2.5428e-01,5.3000e+01
IMP_SCORE,1236,GO:0090278,2.5423e-01,1.1000e+01
IMP_SCORE,1237,GO:1900744,2.5421e-01,3.2000e+01
IMP_SCORE,1238,GO:0035066,2.5421e-01,1.1000e+01
IMP_SCORE,1239,GO:1903829,2.5420e-01,9.9000e+01
IMP_SCORE,1240,GO:0046888,2.5419e-01,1.8000e+01
IMP_SCORE,1241,GO:0000122,2.5400e-01,1.5700e+02
IMP_SCORE,1242,GO:0060123,2.5400e-01,1.1000e+01
IMP_SCORE,1243,GO:0032868,2.5398e-01,4.6000e+01
IMP_SCORE,1244,GO:0050679,2.5380e-01,6.2000e+01
IMP_SCORE,1245,GO:0000188,2.5372e-01,2.3000e+01
IMP_SCORE,1246,GO:0043122,2.5365e-01,1.2500e+02
IMP_SCORE,1247,GO:0042470,2.5364e-01,8.4000e+01
IMP_SCORE,1248,GO:0008568,2.5362e-01,4.0000e+00
IMP_SCORE,1249,GO:1901881,2.5359e-01,2.0000e+01
IMP_SCORE,1250,GO:0031056,2.5355e-01,3.0000e+01
IMP_SCORE,1251,GO:0004860,2.5353e-01,4.9000e+01
IMP_SCORE,1252,GO:0035579,2.5352e-01,7.8000e+01
IMP_SCORE,1253,GO:1900544,2.5351e-01,2.2000e+01
IMP_SCORE,1254,GO:0070374,2.5350e-01,4.1000e+01
IMP_SCORE,1255,GO:0030123,2.5344e-01,4.0000e+00
IMP_SCORE,1256,GO:0051187,2.5340e-01,1.3000e+01
IMP_SCORE,1257,GO:0045089,2.5339e-01,7.9000e+01
IMP_SCORE,1258,GO:0097191,2.5337e-01,3.7000e+01
IMP_SCORE,1259,GO:0032436,2.5336e-01,2.9000e+01
IMP_SCORE,1260,GO:2000147,2.5333e-01,1.0500e+02
IMP_SCORE,1261,GO:0061213,2.5323e-01,7.0000e+00
IMP_SCORE,1262,GO:0010669,2.5322e-01,2.0000e+01
IMP_SCORE,1263,GO:0007204,2.5322e-01,4.2000e+01
IMP_SCORE,1264,GO:0004702,2.5320e-01,5.5000e+01
IMP_SCORE,1265,GO:0034698,2.5305e-01,4.0000e+00
IMP_SCORE,1266,GO:0051956,2.5303e-01,4.0000e+00
IMP_SCORE,1267,GO:0033613,2.5299e-01,3.2000e+01
IMP_SCORE,1268,GO:0046834,2.5278e-01,4.5000e+01
IMP_SCORE,1269,GO:0048660,2.5267e-01,2.0000e+01
IMP_SCORE,1270,GO:0010888,2.5259e-01,7.0000e+00
IMP_SCORE,1271,GO:0019682,2.5256e-01,1.0000e+01
IMP_SCORE,1272,GO:0061081,2.5216e-01,7.0000e+00
IMP_SCORE,1273,GO:0043666,2.5215e-01,1.2000e+01
IMP_SCORE,1274,GO:0070371,2.5209e-01,8.0000e+00
IMP_SCORE,1275,GO:0005515,2.5205e-01,2.9270e+03
IMP_SCORE,1276,GO:0033391,2.5204e-01,4.0000e+00
IMP_SCORE,1277,GO:0030968,2.5203e-01,5.5000e+01
IMP_SCORE,1278,GO:0005766,2.5188e-01,1.8000e+01
IMP_SCORE,1279,GO:0006646,2.5184e-01,1.3000e+01
IMP_SCORE,1280,GO:0051654,2.5163e-01,1.0000e+00
IMP_SCORE,1281,GO:0009113,2.5163e-01,1.0000e+00
IMP_SCORE,1282,GO:0051904,2.5163e-01,1.0000e+00
IMP_SCORE,1283,GO:0032306,2.5163e-01,1.0000e+00
IMP_SCORE,1284,GO:0051443,2.5141e-01,4.0000e+00
IMP_SCORE,1285,GO:0010935,2.5134e-01,4.0000e+00
IMP_SCORE,1286,GO:0002697,2.5131e-01,8.7000e+01
IMP_SCORE,1287,GO:0004683,2.5131e-01,1.5000e+01
IMP_SCORE,1288,GO:0046928,2.5125e-01,2.0000e+01
IMP_SCORE,1289,GO:0055026,2.5124e-01,4.0000e+00
IMP_SCORE,1290,GO:0051349,2.5112e-01,1.0000e+01
IMP_SCORE,1291,GO:0009063,2.5111e-01,7.5000e+01
IMP_SCORE,1292,GO:0042581,2.5110e-01,1.7000e+01
IMP_SCORE,1293,GO:0018210,2.5106e-01,3.4000e+01
IMP_SCORE,1294,GO:0030593,2.5106e-01,4.4000e+01
IMP_SCORE,1295,GO:0032727,2.5105e-01,4.0000e+00
IMP_SCORE,1296,GO:0086001,2.5098e-01,4.0000e+00
IMP_SCORE,1297,GO:0044550,2.5094e-01,4.0000e+00
IMP_SCORE,1298,GO:1904837,2.5091e-01,5.0000e+00
IMP_SCORE,1299,GO:0070664,2.5089e-01,4.1000e+01
IMP_SCORE,1300,GO:0048713,2.5088e-01,1.8000e+01
IMP_SCORE,1301,GO:0000722,2.5080e-01,9.0000e+00
IMP_SCORE,1302,GO:0036066,2.5075e-01,4.0000e+00
IMP_SCORE,1303,GO:0001938,2.5060e-01,3.9000e+01
IMP_SCORE,1304,GO:0071496,2.5057e-01,7.8000e+01
IMP_SCORE,1305,GO:0000717,2.5056e-01,4.0000e+00
IMP_SCORE,1306,GO:0071695,2.5052e-01,2.6000e+01
IMP_SCORE,1307,GO:0090303,2.5046e-01,1.7000e+01
IMP_SCORE,1308,GO:0045665,2.5042e-01,7.3000e+01
IMP_SCORE,1309,GO:0006020,2.5034e-01,1.3000e+01
IMP_SCORE,1310,GO:0043407,2.5029e-01,3.9000e+01
IMP_SCORE,1311,GO:0071322,2.5028e-01,3.9000e+01
IMP_SCORE,1312,GO:0044298,2.5021e-01,3.6000e+01
IMP_SCORE,1313,GO:0042130,2.5020e-01,1.4000e+01
IMP_SCORE,1314,GO:1904591,2.5010e-01,1.5000e+01
IMP_SCORE,1315,GO:0032733,2.5008e-01,8.0000e+00
IMP_SCORE,1316,GO:0051769,2.4984e-01,9.0000e+00
IMP_SCORE,1317,GO:0018958,2.4983e-01,4.9000e+01
IMP_SCORE,1318,GO:0004675,2.4970e-01,2.4000e+01
IMP_SCORE,1319,GO:0009895,2.4963e-01,7.2000e+01
IMP_SCORE,1320,GO:0043507,2.4960e-01,2.1000e+01
IMP_SCORE,1321,GO:0002562,2.4953e-01,1.0000e+01
IMP_SCORE,1322,GO:0045619,2.4950e-01,3.4000e+01
IMP_SCORE,1323,GO:0002544,2.4942e-01,8.0000e+00
IMP_SCORE,1324,GO:0016601,2.4942e-01,2.6000e+01
IMP_SCORE,1325,GO:0048148,2.4938e-01,1.2000e+01
IMP_SCORE,1326,GO:0046622,2.4927e-01,9.0000e+00
IMP_SCORE,1327,GO:0032462,2.4923e-01,1.3000e+01
IMP_SCORE,1328,GO:0019864,2.4920e-01,3.6000e+01
IMP_SCORE,1329,GO:0010639,2.4917e-01,1.0500e+02
IMP_SCORE,1330,GO:0007611,2.4906e-01,1.0000e+02
IMP_SCORE,1331,GO:0002824,2.4905e-01,2.7000e+01
IMP_SCORE,1332,GO:0010310,2.4902e-01,8.0000e+00
IMP_SCORE,1333,GO:0048384,2.4897e-01,4.0000e+00
IMP_SCORE,1334,GO:0043523,2.4897e-01,5.5000e+01
IMP_SCORE,1335,GO:1900408,2.4892e-01,8.0000e+00
IMP_SCORE,1336,GO:0004714,2.4884e-01,3.2000e+01
IMP_SCORE,1337,GO:0047485,2.4872e-01,6.6000e+01
IMP_SCORE,1338,GO:0008656,2.4869e-01,1.4000e+01
IMP_SCORE,1339,GO:0032495,2.4865e-01,1.8000e+01
IMP_SCORE,1340,GO:0071241,2.4862e-01,9.7000e+01
IMP_SCORE,1341,GO:1902807,2.4854e-01,2.9000e+01
IMP_SCORE,1342,GO:0043171,2.4849e-01,2.5000e+01
IMP_SCORE,1343,GO:1901213,2.4842e-01,2.0000e+00
IMP_SCORE,1344,GO:0031572,2.4836e-01,1.3000e+01
IMP_SCORE,1345,GO:0030888,2.4832e-01,1.4000e+01
IMP_SCORE,1346,GO:0051058,2.4828e-01,1.0000e+01
IMP_SCORE,1347,GO:2000117,2.4825e-01,2.9000e+01
IMP_SCORE,1348,GO:0005777,2.4824e-01,1.5200e+02
IMP_SCORE,1349,GO:1903317,2.4816e-01,7.0000e+01
IMP_SCORE,1350,GO:0002715,2.4815e-01,1.4000e+01
IMP_SCORE,1351,GO:1904892,2.4792e-01,3.2000e+01
IMP_SCORE,1352,GO:0000904,2.4784e-01,5.6000e+01
IMP_SCORE,1353,GO:0033033,2.4778e-01,1.0000e+01
IMP_SCORE,1354,GO:0051953,2.4774e-01,1.4000e+01
IMP_SCORE,1355,GO:0001071,2.4773e-01,3.1700e+02
IMP_SCORE,1356,GO:0043517,2.4748e-01,4.0000e+00
IMP_SCORE,1357,GO:0071674,2.4746e-01,2.3000e+01
IMP_SCORE,1358,GO:0042417,2.4745e-01,1.1000e+01
IMP_SCORE,1359,GO:2000310,2.4742e-01,4.0000e+00
IMP_SCORE,1360,GO:0001959,2.4738e-01,6.3000e+01
IMP_SCORE,1361,GO:0043331,2.4735e-01,2.3000e+01
IMP_SCORE,1362,GO:0006101,2.4732e-01,4.3000e+01
IMP_SCORE,1363,GO:0033280,2.4710e-01,1.0000e+01
IMP_SCORE,1364,GO:0060205,2.4702e-01,1.2700e+02
IMP_SCORE,1365,GO:0090022,2.4695e-01,1.8000e+01
IMP_SCORE,1366,GO:2000311,2.4693e-01,4.0000e+00
IMP_SCORE,1367,GO:0032387,2.4690e-01,6.7000e+01
IMP_SCORE,1368,GO:0005643,2.4690e-01,9.0000e+00
IMP_SCORE,1369,GO:0033700,2.4685e-01,4.0000e+00
IMP_SCORE,1370,GO:0051081,2.4675e-01,1.6000e+01
IMP_SCORE,1371,GO:1900115,2.4667e-01,6.0000e+00
IMP_SCORE,1372,GO:0030881,2.4655e-01,2.0000e+01
IMP_SCORE,1373,GO:0002294,2.4637e-01,4.0000e+00
IMP_SCORE,1374,GO:0046129,2.4634e-01,1.7000e+01
IMP_SCORE,1375,GO:2000027,2.4633e-01,6.8000e+01
IMP_SCORE,1376,GO:0032673,2.4628e-01,8.0000e+00
IMP_SCORE,1377,GO:0038201,2.4624e-01,2.2000e+01
IMP_SCORE,1378,GO:0001658,2.4613e-01,2.1000e+01
IMP_SCORE,1379,GO:0035148,2.4604e-01,4.5000e+01
IMP_SCORE,1380,GO:0014887,2.4602e-01,5.0000e+00
IMP_SCORE,1381,GO:0045010,2.4600e-01,1.6000e+01
IMP_SCORE,1382,GO:0010744,2.4596e-01,5.0000e+00
IMP_SCORE,1383,GO:0051969,2.4584e-01,4.0000e+00
IMP_SCORE,1384,GO:0010633,2.4580e-01,2.6000e+01
IMP_SCORE,1385,GO:0031646,2.4568e-01,1.3000e+01
IMP_SCORE,1386,GO:0046460,2.4565e-01,3.1000e+01
IMP_SCORE,1387,GO:0019955,2.4561e-01,1.1400e+02
IMP_SCORE,1388,GO:0005243,2.4555e-01,1.2000e+01
IMP_SCORE,1389,GO:0051054,2.4554e-01,3.6000e+01
IMP_SCORE,1390,GO:0007178,2.4551e-01,6.0000e+01
IMP_SCORE,1391,GO:0012505,2.4549e-01,1.7400e+02
IMP_SCORE,1392,GO:1901136,2.4544e-01,1.1300e+02
IMP_SCORE,1393,GO:0000075,2.4530e-01,4.3000e+01
IMP_SCORE,1394,GO:0005764,2.4528e-01,2.6600e+02
IMP_SCORE,1395,GO:0023023,2.4514e-01,2.6000e+01
IMP_SCORE,1396,GO:0046902,2.4512e-01,3.7000e+01
IMP_SCORE,1397,GO:0046782,2.4501e-01,1.6000e+01
IMP_SCORE,1398,GO:0031960,2.4498e-01,5.4000e+01
IMP_SCORE,1399,GO:0045844,2.4484e-01,6.0000e+00
IMP_SCORE,1400,GO:0019233,2.4471e-01,2.4000e+01
IMP_SCORE,1401,GO:0010954,2.4470e-01,1.1000e+01
IMP_SCORE,1402,GO:0010569,2.4461e-01,8.0000e+00
IMP_SCORE,1403,GO:0017144,2.4460e-01,2.8000e+01
IMP_SCORE,1404,GO:0046885,2.4453e-01,4.0000e+00
IMP_SCORE,1405,GO:1901800,2.4446e-01,3.5000e+01
IMP_SCORE,1406,GO:0048634,2.4442e-01,2.2000e+01
IMP_SCORE,1407,GO:0004197,2.4440e-01,6.8000e+01
IMP_SCORE,1408,GO:0032656,2.4436e-01,1.1000e+01
IMP_SCORE,1409,GO:0071867,2.4434e-01,1.0000e+01
IMP_SCORE,1410,GO:0051220,2.4429e-01,2.1000e+01
IMP_SCORE,1411,GO:0005092,2.4414e-01,2.0000e+01
IMP_SCORE,1412,GO:0035613,2.4408e-01,4.0000e+00
IMP_SCORE,1413,GO:0019865,2.4406e-01,5.2000e+01
IMP_SCORE,1414,GO:0035296,2.4403e-01,3.8000e+01
IMP_SCORE,1415,GO:0071363,2.4397e-01,6.1000e+01
IMP_SCORE,1416,GO:0035094,2.4393e-01,1.4000e+01
IMP_SCORE,1417,GO:0046321,2.4390e-01,8.0000e+00
IMP_SCORE,1418,GO:0009411,2.4374e-01,4.7000e+01
IMP_SCORE,1419,GO:0030502,2.4372e-01,1.6000e+01
IMP_SCORE,1420,GO:0045780,2.4364e-01,5.0000e+00
IMP_SCORE,1421,GO:0071625,2.4362e-01,9.0000e+00
IMP_SCORE,1422,GO:0032735,2.4355e-01,1.5000e+01
IMP_SCORE,1423,GO:0045862,2.4332e-01,7.3000e+01
IMP_SCORE,1424,GO:0007259,2.4331e-01,1.9000e+01
IMP_SCORE,1425,GO:0042490,2.4328e-01,6.0000e+00
IMP_SCORE,1426,GO:0007006,2.4325e-01,3.2000e+01
IMP_SCORE,1427,GO:0018105,2.4323e-01,5.6000e+01
IMP_SCORE,1428,GO:0051016,2.4322e-01,1.3000e+01
IMP_SCORE,1429,GO:0001573,2.4317e-01,4.8000e+01
IMP_SCORE,1430,GO:0009954,2.4299e-01,4.0000e+00
IMP_SCORE,1431,GO:0001228,2.4289e-01,6.7000e+01
IMP_SCORE,1432,GO:0051898,2.4289e-01,2.0000e+01
IMP_SCORE,1433,GO:0048534,2.4285e-01,6.7000e+01
IMP_SCORE,1434,GO:0006448,2.4260e-01,2.0000e+01
IMP_SCORE,1435,GO:0006672,2.4253e-01,9.5000e+01
IMP_SCORE,1436,GO:0021895,2.4245e-01,1.2000e+01
IMP_SCORE,1437,GO:0060326,2.4232e-01,8.5000e+01
IMP_SCORE,1438,GO:0014047,2.4228e-01,8.0000e+00
IMP_SCORE,1439,GO:0031672,2.4227e-01,8.0000e+00
IMP_SCORE,1440,GO:0045931,2.4223e-01,3.4000e+01
IMP_SCORE,1441,GO:0019210,2.4221e-01,5.5000e+01
IMP_SCORE,1442,GO:0016925,2.4220e-01,3.3000e+01
IMP_SCORE,1443,GO:0016071,2.4210e-01,1.7900e+02
IMP_SCORE,1444,GO:0045912,2.4199e-01,3.3000e+01
IMP_SCORE,1445,GO:0051642,2.4199e-01,9.0000e+00
IMP_SCORE,1446,GO:0002718,2.4196e-01,1.6000e+01
IMP_SCORE,1447,GO:0010718,2.4196e-01,7.0000e+00
IMP_SCORE,1448,GO:0030947,2.4194e-01,2.9000e+01
IMP_SCORE,1449,GO:0090329,2.4190e-01,1.7000e+01
IMP_SCORE,1450,GO:0090075,2.4180e-01,3.0000e+00
IMP_SCORE,1451,GO:0019852,2.4173e-01,1.0000e+01
IMP_SCORE,1452,GO:0001662,2.4170e-01,1.8000e+01
IMP_SCORE,1453,GO:0031116,2.4159e-01,7.0000e+00
IMP_SCORE,1454,GO:0070411,2.4159e-01,1.7000e+01
IMP_SCORE,1455,GO:0016323,2.4152e-01,2.2100e+02
IMP_SCORE,1456,GO:0090398,2.4151e-01,1.0000e+01
IMP_SCORE,1457,GO:0048770,2.4151e-01,9.4000e+01
IMP_SCORE,1458,GO:0043231,2.4135e-01,1.7100e+03
IMP_SCORE,1459,GO:0003714,2.4133e-01,1.0700e+02
IMP_SCORE,1460,GO:0034162,2.4126e-01,2.3000e+01
IMP_SCORE,1461,GO:0061162,2.4123e-01,1.4000e+01
IMP_SCORE,1462,GO:0003018,2.4121e-01,4.3000e+01
IMP_SCORE,1463,GO:0050852,2.4114e-01,4.6000e+01
IMP_SCORE,1464,GO:0002082,2.4109e-01,5.0000e+00
IMP_SCORE,1465,GO:0050688,2.4107e-01,3.4000e+01
IMP_SCORE,1466,GO:0045913,2.4103e-01,1.5000e+01
IMP_SCORE,1467,GO:0048863,2.4077e-01,3.7000e+01
IMP_SCORE,1468,GO:0042752,2.4074e-01,3.6000e+01
IMP_SCORE,1469,GO:0018107,2.4064e-01,3.0000e+01
IMP_SCORE,1470,GO:0034284,2.4054e-01,6.2000e+01
IMP_SCORE,1471,GO:0004896,2.4051e-01,1.3000e+02
IMP_SCORE,1472,GO:0060143,2.4029e-01,1.4000e+01
IMP_SCORE,1473,GO:0072401,2.4014e-01,9.0000e+00
IMP_SCORE,1474,GO:0006469,2.4014e-01,8.3000e+01
IMP_SCORE,1475,GO:0070571,2.4011e-01,9.0000e+00
IMP_SCORE,1476,GO:0045723,2.4011e-01,4.0000e+00
IMP_SCORE,1477,GO:0042345,2.4008e-01,2.3000e+01
IMP_SCORE,1478,GO:0071479,2.3987e-01,2.9000e+01
IMP_SCORE,1479,GO:0007632,2.3970e-01,1.4000e+01
IMP_SCORE,1480,GO:0061726,2.3966e-01,9.0000e+00
IMP_SCORE,1481,GO:0030033,2.3964e-01,3.1000e+01
IMP_SCORE,1482,GO:0022029,2.3962e-01,2.0000e+01
IMP_SCORE,1483,GO:0009881,2.3956e-01,5.0000e+00
IMP_SCORE,1484,GO:0001818,2.3952e-01,6.9000e+01
IMP_SCORE,1485,GO:0008344,2.3950e-01,4.8000e+01
IMP_SCORE,1486,GO:0051480,2.3949e-01,6.0000e+01
IMP_SCORE,1487,GO:0032982,2.3941e-01,1.7000e+01
IMP_SCORE,1488,GO:0072331,2.3938e-01,5.3000e+01
IMP_SCORE,1489,GO:0000982,2.3937e-01,8.1000e+01
IMP_SCORE,1490,GO:0045671,2.3937e-01,1.4000e+01
IMP_SCORE,1491,GO:0097202,2.3935e-01,8.0000e+00
IMP_SCORE,1492,GO:0008637,2.3932e-01,2.7000e+01
IMP_SCORE,1493,GO:0044126,2.3917e-01,1.4000e+01
IMP_SCORE,1494,GO:0007007,2.3916e-01,4.0000e+00
IMP_SCORE,1495,GO:0043405,2.3914e-01,8.7000e+01
IMP_SCORE,1496,GO:0034341,2.3909e-01,7.7000e+01
IMP_SCORE,1497,GO:0032155,2.3905e-01,6.8000e+01
IMP_SCORE,1498,GO:0014897,2.3904e-01,8.0000e+00
IMP_SCORE,1499,GO:0002698,2.3902e-01,3.5000e+01
IMP_SCORE,1500,GO:0034249,2.3897e-01,4.3000e+01
IMP_SCORE,1501,GO:0032732,2.3894e-01,1.4000e+01
IMP_SCORE,1502,GO:0006063,2.3889e-01,2.3000e+01
IMP_SCORE,1503,GO:0030666,2.3885e-01,9.8000e+01
IMP_SCORE,1504,GO:0010226,2.3880e-01,7.0000e+00
IMP_SCORE,1505,GO:0032233,2.3867e-01,3.9000e+01
IMP_SCORE,1506,GO:0019433,2.3862e-01,1.9000e+01
IMP_SCORE,1507,GO:0032682,2.3843e-01,1.7000e+01
IMP_SCORE,1508,GO:0033238,2.3838e-01,1.4000e+01
IMP_SCORE,1509,GO:0008385,2.3838e-01,5.0000e+00
IMP_SCORE,1510,GO:1903206,2.3820e-01,1.0000e+01
IMP_SCORE,1511,GO:0043177,2.3820e-01,1.1000e+02
IMP_SCORE,1512,GO:0002691,2.3817e-01,4.0000e+00
IMP_SCORE,1513,GO:0072337,2.3813e-01,1.7000e+01
IMP_SCORE,1514,GO:0043457,2.3797e-01,2.5000e+01
IMP_SCORE,1515,GO:0051568,2.3786e-01,1.1000e+01
IMP_SCORE,1516,GO:0007628,2.3780e-01,1.1000e+01
IMP_SCORE,1517,GO:0004620,2.3777e-01,1.1200e+02
IMP_SCORE,1518,GO:0015276,2.3771e-01,7.9000e+01
IMP_SCORE,1519,GO:0006541,2.3758e-01,3.2000e+01
IMP_SCORE,1520,GO:0014075,2.3757e-01,1.5000e+01
IMP_SCORE,1521,GO:0055001,2.3753e-01,4.3000e+01
IMP_SCORE,1522,GO:0030670,2.3751e-01,4.6000e+01
IMP_SCORE,1523,GO:0019932,2.3746e-01,3.5000e+01
IMP_SCORE,1524,GO:0061702,2.3746e-01,6.0000e+00
IMP_SCORE,1525,GO:1901343,2.3742e-01,3.5000e+01
IMP_SCORE,1526,GO:0070207,2.3742e-01,4.3000e+01
IMP_SCORE,1527,GO:0030296,2.3741e-01,9.0000e+00
IMP_SCORE,1528,GO:0045132,2.3732e-01,4.0000e+00
IMP_SCORE,1529,GO:0070534,2.3719e-01,8.0000e+00
IMP_SCORE,1530,GO:0006821,2.3712e-01,3.9000e+01
IMP_SCORE,1531,GO:0007568,2.3704e-01,9.9000e+01
IMP_SCORE,1532,GO:0090025,2.3701e-01,7.0000e+00
IMP_SCORE,1533,GO:0050771,2.3696e-01,2.1000e+01
IMP_SCORE,1534,GO:0016811,2.3694e-01,1.1300e+02
IMP_SCORE,1535,GO:2000379,2.3694e-01,1.5000e+01
IMP_SCORE,1536,GO:0050868,2.3694e-01,3.4000e+01
IMP_SCORE,1537,GO:0055081,2.3691e-01,1.3000e+01
IMP_SCORE,1538,GO:0051290,2.3679e-01,1.2000e+01
IMP_SCORE,1539,GO:0052743,2.3673e-01,6.0000e+00
IMP_SCORE,1540,GO:0101003,2.3670e-01,6.9000e+01
IMP_SCORE,1541,GO:0002639,2.3666e-01,1.7000e+01
IMP_SCORE,1542,GO:0030325,2.3646e-01,7.0000e+00
IMP_SCORE,1543,GO:0044309,2.3645e-01,7.2000e+01
IMP_SCORE,1544,GO:0010950,2.3641e-01,5.3000e+01
IMP_SCORE,1545,GO:0002020,2.3636e-01,5.5000e+01
IMP_SCORE,1546,GO:0035640,2.3635e-01,1.9000e+01
IMP_SCORE,1547,GO:2001234,2.3630e-01,7.0000e+01
IMP_SCORE,1548,GO:0090276,2.3629e-01,6.3000e+01
IMP_SCORE,1549,GO:0043901,2.3618e-01,6.9000e+01
IMP_SCORE,1550,GO:2000136,2.3605e-01,1.5000e+01
IMP_SCORE,1551,GO:0045921,2.3604e-01,3.2000e+01
IMP_SCORE,1552,GO:0044088,2.3600e-01,1.9000e+01
IMP_SCORE,1553,GO:0032760,2.3597e-01,1.5000e+01
IMP_SCORE,1554,GO:0042043,2.3592e-01,1.1000e+01
IMP_SCORE,1555,GO:0097421,2.3589e-01,1.1000e+01
IMP_SCORE,1556,GO:0090066,2.3586e-01,1.3700e+02
IMP_SCORE,1557,GO:0002704,2.3577e-01,9.0000e+00
IMP_SCORE,1558,GO:0048875,2.3573e-01,2.4000e+01
IMP_SCORE,1559,GO:0006000,2.3573e-01,5.0000e+00
IMP_SCORE,1560,GO:0010821,2.3564e-01,7.9000e+01
IMP_SCORE,1561,GO:0032943,2.3554e-01,2.5000e+01
IMP_SCORE,1562,GO:0009206,2.3544e-01,8.0000e+00
IMP_SCORE,1563,GO:0031967,2.3537e-01,1.6000e+02
IMP_SCORE,1564,GO:0043276,2.3534e-01,5.0000e+00
IMP_SCORE,1565,GO:0042180,2.3532e-01,4.2000e+01
IMP_SCORE,1566,GO:0045616,2.3529e-01,5.0000e+00
IMP_SCORE,1567,GO:0043229,2.3527e-01,1.6640e+03
IMP_SCORE,1568,GO:0008217,2.3523e-01,8.5000e+01
IMP_SCORE,1569,GO:0043408,2.3523e-01,1.1400e+02
IMP_SCORE,1570,GO:0030818,2.3519e-01,1.1000e+01
IMP_SCORE,1571,GO:0048246,2.3508e-01,4.0000e+00
IMP_SCORE,1572,GO:0005544,2.3508e-01,7.7000e+01
IMP_SCORE,1573,GO:0070423,2.3504e-01,1.0000e+01
IMP_SCORE,1574,GO:0032651,2.3503e-01,2.1000e+01
IMP_SCORE,1575,GO:0030544,2.3501e-01,9.0000e+00
IMP_SCORE,1576,GO:0060334,2.3475e-01,9.0000e+00
IMP_SCORE,1577,GO:0031985,2.3473e-01,6.0000e+00
IMP_SCORE,1578,GO:0043204,2.3471e-01,5.9000e+01
IMP_SCORE,1579,GO:0015929,2.3442e-01,2.5000e+01
IMP_SCORE,1580,GO:0046653,2.3439e-01,1.7000e+01
IMP_SCORE,1581,GO:0006693,2.3427e-01,2.1000e+01
IMP_SCORE,1582,GO:0043271,2.3425e-01,2.0000e+01
IMP_SCORE,1583,GO:1901699,2.3421e-01,9.6000e+01
IMP_SCORE,1584,GO:0045444,2.3416e-01,9.6000e+01
IMP_SCORE,1585,GO:0042711,2.3411e-01,3.0000e+01
IMP_SCORE,1586,GO:0005634,2.3411e-01,1.2950e+03
IMP_SCORE,1587,GO:0030667,2.3403e-01,1.3900e+02
IMP_SCORE,1588,GO:0035641,2.3399e-01,2.2000e+01
IMP_SCORE,1589,GO:1903201,2.3393e-01,1.3000e+01
IMP_SCORE,1590,GO:0002460,2.3390e-01,4.1000e+01
IMP_SCORE,1591,GO:1901606,2.3390e-01,8.8000e+01
IMP_SCORE,1592,GO:0099131,2.3388e-01,1.3000e+01
IMP_SCORE,1593,GO:0006584,2.3386e-01,3.5000e+01
IMP_SCORE,1594,GO:0035259,2.3386e-01,8.0000e+00
IMP_SCORE,1595,GO:1901214,2.3385e-01,6.8000e+01
IMP_SCORE,1596,GO:0000323,2.3384e-01,2.7800e+02
IMP_SCORE,1597,GO:0042531,2.3374e-01,1.1000e+01
IMP_SCORE,1598,GO:0098794,2.3374e-01,8.4000e+01
IMP_SCORE,1599,GO:0071168,2.3373e-01,4.0000e+00
IMP_SCORE,1600,GO:1990126,2.3370e-01,4.6000e+01
IMP_SCORE,1601,GO:0052803,2.3368e-01,1.1000e+01
IMP_SCORE,1602,GO:1902936,2.3361e-01,5.2000e+01
IMP_SCORE,1603,GO:0090288,2.3346e-01,4.0000e+01
IMP_SCORE,1604,GO:0032535,2.3339e-01,9.1000e+01
IMP_SCORE,1605,GO:0098840,2.3323e-01,2.7000e+01
IMP_SCORE,1606,GO:0016645,2.3321e-01,4.3000e+01
IMP_SCORE,1607,GO:0048259,2.3315e-01,2.6000e+01
IMP_SCORE,1608,GO:1902806,2.3310e-01,5.5000e+01
IMP_SCORE,1609,GO:0016638,2.3309e-01,2.2000e+01
IMP_SCORE,1610,GO:0010389,2.3306e-01,2.4000e+01
IMP_SCORE,1611,GO:0050864,2.3299e-01,2.4000e+01
IMP_SCORE,1612,GO:0032230,2.3298e-01,4.0000e+00
IMP_SCORE,1613,GO:0030183,2.3294e-01,3.3000e+01
IMP_SCORE,1614,GO:0038094,2.3291e-01,3.0000e+01
IMP_SCORE,1615,GO:0033619,2.3289e-01,1.8000e+01
IMP_SCORE,1616,GO:0035850,2.3289e-01,1.8000e+01
IMP_SCORE,1617,GO:0030291,2.3283e-01,2.6000e+01
IMP_SCORE,1618,GO:1903392,2.3283e-01,1.5000e+01
IMP_SCORE,1619,GO:0046685,2.3280e-01,3.0000e+01
IMP_SCORE,1620,GO:0099623,2.3269e-01,5.0000e+00
IMP_SCORE,1621,GO:1903672,2.3268e-01,6.0000e+00
IMP_SCORE,1622,GO:0031952,2.3250e-01,1.5000e+01
IMP_SCORE,1623,GO:0050433,2.3240e-01,9.0000e+00
IMP_SCORE,1624,GO:0070228,2.3234e-01,3.4000e+01
IMP_SCORE,1625,GO:0034143,2.3232e-01,5.0000e+00
IMP_SCORE,1626,GO:1904814,2.3217e-01,4.0000e+00
IMP_SCORE,1627,GO:0051225,2.3201e-01,5.9000e+01
IMP_SCORE,1628,GO:0005231,2.3194e-01,2.0000e+01
IMP_SCORE,1629,GO:1903311,2.3190e-01,3.3000e+01
IMP_SCORE,1630,GO:0098813,2.3184e-01,1.5000e+01
IMP_SCORE,1631,GO:0090630,2.3181e-01,4.4000e+01
IMP_SCORE,1632,GO:0072073,2.3178e-01,2.8000e+01
IMP_SCORE,1633,GO:0048791,2.3175e-01,1.6000e+01
IMP_SCORE,1634,GO:0005536,2.3170e-01,1.5000e+01
IMP_SCORE,1635,GO:0021953,2.3169e-01,4.3000e+01
IMP_SCORE,1636,GO:0010453,2.3167e-01,5.0000e+00
IMP_SCORE,1637,GO:0030166,2.3164e-01,9.0000e+00
IMP_SCORE,1638,GO:0015867,2.3159e-01,1.8000e+01
IMP_SCORE,1639,GO:0014032,2.3159e-01,6.0000e+00
IMP_SCORE,1640,GO:0035282,2.3157e-01,1.3000e+01
IMP_SCORE,1641,GO:0014066,2.3155e-01,7.3000e+01
IMP_SCORE,1642,GO:0030324,2.3152e-01,3.5000e+01
IMP_SCORE,1643,GO:0043372,2.3149e-01,1.3000e+01
IMP_SCORE,1644,GO:0051282,2.3140e-01,1.5000e+01
IMP_SCORE,1645,GO:0045732,2.3135e-01,5.0000e+01
IMP_SCORE,1646,GO:0060134,2.3117e-01,1.3000e+01
IMP_SCORE,1647,GO:2000273,2.3111e-01,1.1000e+01
IMP_SCORE,1648,GO:1904035,2.3105e-01,2.0000e+01
IMP_SCORE,1649,GO:0008366,2.3103e-01,8.5000e+01
IMP_SCORE,1650,GO:0044827,2.3099e-01,8.0000e+00
IMP_SCORE,1651,GO:0070828,2.3095e-01,4.0000e+00
IMP_SCORE,1652,GO:0032369,2.3093e-01,8.0000e+00
IMP_SCORE,1653,GO:0050673,2.3084e-01,3.5000e+01
IMP_SCORE,1654,GO:0002052,2.3079e-01,1.9000e+01
IMP_SCORE,1655,GO:0043173,2.3077e-01,9.0000e+00
IMP_SCORE,1656,GO:0030814,2.3073e-01,2.5000e+01
IMP_SCORE,1657,GO:0009167,2.3065e-01,3.5000e+01
IMP_SCORE,1658,GO:0031674,2.3058e-01,1.3000e+01
IMP_SCORE,1659,GO:0035580,2.3042e-01,7.9000e+01
IMP_SCORE,1660,GO:0051233,2.3028e-01,1.3000e+01
IMP_SCORE,1661,GO:0022602,2.3023e-01,2.5000e+01
IMP_SCORE,1662,GO:0055070,2.3021e-01,2.2000e+01
IMP_SCORE,1663,GO:2000515,2.3020e-01,5.0000e+00
IMP_SCORE,1664,GO:0019867,2.3018e-01,1.3600e+02
IMP_SCORE,1665,GO:0051057,2.3003e-01,1.6000e+01
IMP_SCORE,1666,GO:0032271,2.3002e-01,6.9000e+01
IMP_SCORE,1667,GO:0070542,2.2998e-01,1.7000e+01
IMP_SCORE,1668,GO:1903708,2.2983e-01,5.2000e+01
IMP_SCORE,1669,GO:0031970,2.2981e-01,6.7000e+01
IMP_SCORE,1670,GO:0009070,2.2977e-01,3.8000e+01
IMP_SCORE,1671,GO:0008037,2.2969e-01,1.6500e+02
IMP_SCORE,1672,GO:0005839,2.2967e-01,1.4000e+01
IMP_SCORE,1673,GO:0031089,2.2963e-01,3.3000e+01
IMP_SCORE,1674,GO:0051170,2.2955e-01,4.7000e+01
IMP_SCORE,1675,GO:1902533,2.2951e-01,2.0200e+02
IMP_SCORE,1676,GO:1903306,2.2944e-01,1.2000e+01
IMP_SCORE,1677,GO:1903038,2.2927e-01,3.6000e+01
IMP_SCORE,1678,GO:0031629,2.2924e-01,1.2000e+01
IMP_SCORE,1679,GO:0030177,2.2922e-01,2.7000e+01
IMP_SCORE,1680,GO:0043230,2.2920e-01,8.4400e+02
IMP_SCORE,1681,GO:1903532,2.2920e-01,8.4000e+01
IMP_SCORE,1682,GO:1904115,2.2916e-01,1.6000e+01
IMP_SCORE,1683,GO:0007044,2.2916e-01,5.7000e+01
IMP_SCORE,1684,GO:0050766,2.2914e-01,2.5000e+01
IMP_SCORE,1685,GO:0001570,2.2914e-01,2.1000e+01
IMP_SCORE,1686,GO:0042734,2.2910e-01,3.0000e+01
IMP_SCORE,1687,GO:0043500,2.2892e-01,1.1000e+01
IMP_SCORE,1688,GO:0006026,2.2869e-01,6.7000e+01
IMP_SCORE,1689,GO:0005546,2.2867e-01,3.7000e+01
IMP_SCORE,1690,GO:0002431,2.2867e-01,3.3000e+01
IMP_SCORE,1691,GO:0071280,2.2866e-01,1.5000e+01
IMP_SCORE,1692,GO:0045923,2.2841e-01,1.3000e+01
IMP_SCORE,1693,GO:0030665,2.2838e-01,5.6000e+01
IMP_SCORE,1694,GO:0010595,2.2835e-01,2.2000e+01
IMP_SCORE,1695,GO:0031594,2.2828e-01,6.7000e+01
IMP_SCORE,1696,GO:0045765,2.2824e-01,9.0000e+01
IMP_SCORE,1697,GO:0001934,2.2822e-01,1.3400e+02
IMP_SCORE,1698,GO:0072329,2.2819e-01,7.4000e+01
IMP_SCORE,1699,GO:0040018,2.2812e-01,1.4000e+01
IMP_SCORE,1700,GO:0048812,2.2811e-01,1.2400e+02
IMP_SCORE,1701,GO:0044070,2.2809e-01,4.4000e+01
IMP_SCORE,1702,GO:0002011,2.2806e-01,9.0000e+00
IMP_SCORE,1703,GO:0002822,2.2806e-01,4.7000e+01
IMP_SCORE,1704,GO:0000018,2.2801e-01,1.0000e+01
IMP_SCORE,1705,GO:0000183,2.2801e-01,5.0000e+00
IMP_SCORE,1706,GO:0010837,2.2789e-01,1.2000e+01
IMP_SCORE,1707,GO:0042327,2.2781e-01,1.6000e+02
IMP_SCORE,1708,GO:0051043,2.2781e-01,6.0000e+00
IMP_SCORE,1709,GO:0042579,2.2776e-01,1.6600e+02
IMP_SCORE,1710,GO:0090068,2.2773e-01,6.0000e+01
IMP_SCORE,1711,GO:0014704,2.2762e-01,2.0000e+01
IMP_SCORE,1712,GO:0032281,2.2762e-01,2.3000e+01
IMP_SCORE,1713,GO:0050806,2.2758e-01,4.0000e+01
IMP_SCORE,1714,GO:0044428,2.2755e-01,1.3270e+03
IMP_SCORE,1715,GO:0035735,2.2753e-01,3.1000e+01
IMP_SCORE,1716,GO:0045953,2.2750e-01,9.0000e+00
IMP_SCORE,1717,GO:0010714,2.2744e-01,9.0000e+00
IMP_SCORE,1718,GO:0046513,2.2742e-01,2.5000e+01
IMP_SCORE,1719,GO:0071478,2.2735e-01,5.6000e+01
IMP_SCORE,1720,GO:0008329,2.2730e-01,2.0000e+01
IMP_SCORE,1721,GO:0061138,2.2715e-01,5.5000e+01
IMP_SCORE,1722,GO:0044060,2.2709e-01,1.5000e+01
IMP_SCORE,1723,GO:0009311,2.2703e-01,7.1000e+01
IMP_SCORE,1724,GO:0043270,2.2698e-01,6.8000e+01
IMP_SCORE,1725,GO:0030898,2.2688e-01,4.0000e+00
IMP_SCORE,1726,GO:0043300,2.2677e-01,1.4000e+01
IMP_SCORE,1727,GO:0031033,2.2677e-01,1.2000e+01
IMP_SCORE,1728,GO:0051017,2.2669e-01,3.3000e+01
IMP_SCORE,1729,GO:0032715,2.2665e-01,4.0000e+00
IMP_SCORE,1730,GO:0046037,2.2665e-01,1.5000e+01
IMP_SCORE,1731,GO:0034358,2.2652e-01,3.8000e+01
IMP_SCORE,1732,GO:0006553,2.2649e-01,1.9000e+01
IMP_SCORE,1733,GO:0042454,2.2643e-01,1.8000e+01
IMP_SCORE,1734,GO:0043236,2.2637e-01,2.5000e+01
IMP_SCORE,1735,GO:0002430,2.2633e-01,1.5000e+01
IMP_SCORE,1736,GO:0005080,2.2624e-01,3.7000e+01
IMP_SCORE,1737,GO:0060330,2.2616e-01,1.0000e+01
IMP_SCORE,1738,GO:1901568,2.2613e-01,5.8000e+01
IMP_SCORE,1739,GO:0006954,2.2610e-01,2.2700e+02
IMP_SCORE,1740,GO:0048813,2.2598e-01,2.7000e+01
IMP_SCORE,1741,GO:0035098,2.2597e-01,2.0000e+01
IMP_SCORE,1742,GO:0071158,2.2597e-01,1.1000e+01
IMP_SCORE,1743,GO:0071711,2.2596e-01,6.0000e+00
IMP_SCORE,1744,GO:1900048,2.2595e-01,1.5000e+01
IMP_SCORE,1745,GO:0052548,2.2592e-01,1.6000e+02
IMP_SCORE,1746,GO:0050728,2.2591e-01,3.3000e+01
IMP_SCORE,1747,GO:0045668,2.2591e-01,1.1000e+01
IMP_SCORE,1748,GO:0030139,2.2590e-01,6.3000e+01
IMP_SCORE,1749,GO:0046128,2.2570e-01,3.3000e+01
IMP_SCORE,1750,GO:0050804,2.2562e-01,1.1800e+02
IMP_SCORE,1751,GO:0005921,2.2558e-01,1.5000e+01
IMP_SCORE,1752,GO:0070528,2.2536e-01,8.0000e+00
IMP_SCORE,1753,GO:0010155,2.2528e-01,5.0000e+00
IMP_SCORE,1754,GO:0002200,2.2527e-01,8.0000e+00
IMP_SCORE,1755,GO:0019894,2.2519e-01,3.3000e+01
IMP_SCORE,1756,GO:0090313,2.2516e-01,1.0000e+01
IMP_SCORE,1757,GO:0000307,2.2511e-01,1.4000e+01
IMP_SCORE,1758,GO:0048145,2.2509e-01,3.3000e+01
IMP_SCORE,1759,GO:0043954,2.2504e-01,2.1000e+01
IMP_SCORE,1760,GO:1900373,2.2503e-01,2.5000e+01
IMP_SCORE,1761,GO:0045666,2.2503e-01,9.3000e+01
IMP_SCORE,1762,GO:0070509,2.2497e-01,1.7000e+01
IMP_SCORE,1763,GO:0002758,2.2487e-01,5.5000e+01
IMP_SCORE,1764,GO:1902903,2.2464e-01,8.4000e+01
IMP_SCORE,1765,GO:0038093,2.2463e-01,6.7000e+01
IMP_SCORE,1766,GO:0010517,2.2461e-01,1.1000e+01
IMP_SCORE,1767,GO:0001977,2.2461e-01,1.0000e+01
IMP_SCORE,1768,GO:0019915,2.2458e-01,2.9000e+01
IMP_SCORE,1769,GO:0089711,2.2455e-01,1.4000e+01
IMP_SCORE,1770,GO:0014072,2.2443e-01,1.8000e+01
IMP_SCORE,1771,GO:1901879,2.2439e-01,3.0000e+01
IMP_SCORE,1772,GO:0032944,2.2439e-01,5.7000e+01
IMP_SCORE,1773,GO:0009179,2.2437e-01,2.1000e+01
IMP_SCORE,1774,GO:0035315,2.2420e-01,5.0000e+00
IMP_SCORE,1775,GO:0072175,2.2413e-01,2.4000e+01
IMP_SCORE,1776,GO:0071310,2.2411e-01,3.3300e+02
IMP_SCORE,1777,GO:0050660,2.2409e-01,4.9000e+01
IMP_SCORE,1778,GO:0030866,2.2402e-01,5.7000e+01
IMP_SCORE,1779,GO:0042326,2.2399e-01,1.0900e+02
IMP_SCORE,1780,GO:0000132,2.2396e-01,6.0000e+00
IMP_SCORE,1781,GO:0002768,2.2395e-01,1.1000e+02
IMP_SCORE,1782,GO:0090079,2.2385e-01,7.0000e+00
IMP_SCORE,1783,GO:0032103,2.2385e-01,9.2000e+01
IMP_SCORE,1784,GO:0006970,2.2384e-01,4.1000e+01
IMP_SCORE,1785,GO:0051119,2.2378e-01,2.7000e+01
IMP_SCORE,1786,GO:0048468,2.2376e-01,2.6300e+02
IMP_SCORE,1787,GO:0032496,2.2364e-01,1.0800e+02
IMP_SCORE,1788,GO:0015985,2.2360e-01,5.0000e+00
IMP_SCORE,1789,GO:0031975,2.2358e-01,1.5300e+02
IMP_SCORE,1790,GO:0046889,2.2355e-01,2.5000e+01
IMP_SCORE,1791,GO:0042769,2.2335e-01,1.3000e+01
IMP_SCORE,1792,GO:0003700,2.2334e-01,3.2300e+02
IMP_SCORE,1793,GO:0043627,2.2328e-01,5.3000e+01
IMP_SCORE,1794,GO:0034105,2.2311e-01,8.0000e+00
IMP_SCORE,1795,GO:0001772,2.2308e-01,8.3000e+01
IMP_SCORE,1796,GO:0043393,2.2303e-01,5.3000e+01
IMP_SCORE,1797,GO:0002830,2.2302e-01,1.6000e+01
IMP_SCORE,1798,GO:0033630,2.2296e-01,1.6000e+01
IMP_SCORE,1799,GO:0010324,2.2296e-01,4.5000e+01
IMP_SCORE,1800,GO:0051224,2.2294e-01,5.7000e+01
IMP_SCORE,1801,GO:0005488,2.2291e-01,2.0380e+03
IMP_SCORE,1802,GO:0008009,2.2291e-01,1.7000e+01
IMP_SCORE,1803,GO:0019215,2.2289e-01,1.2000e+01
IMP_SCORE,1804,GO:0070613,2.2288e-01,7.1000e+01
IMP_SCORE,1805,GO:1900026,2.2280e-01,1.3000e+01
IMP_SCORE,1806,GO:0034110,2.2279e-01,5.0000e+00
IMP_SCORE,1807,GO:0050678,2.2279e-01,7.3000e+01
IMP_SCORE,1808,GO:0002224,2.2277e-01,5.4000e+01
IMP_SCORE,1809,GO:0005819,2.2274e-01,1.0700e+02
IMP_SCORE,1810,GO:0001505,2.2274e-01,7.4000e+01
IMP_SCORE,1811,GO:1904018,2.2271e-01,6.4000e+01
IMP_SCORE,1812,GO:0051897,2.2271e-01,1.4000e+01
IMP_SCORE,1813,GO:1902254,2.2270e-01,1.9000e+01
IMP_SCORE,1814,GO:0007413,2.2266e-01,2.6000e+01
IMP_SCORE,1815,GO:0050908,2.2264e-01,1.5000e+01
IMP_SCORE,1816,GO:0014014,2.2261e-01,1.3000e+01
IMP_SCORE,1817,GO:0001775,2.2261e-01,2.3000e+02
IMP_SCORE,1818,GO:1903322,2.2252e-01,2.4000e+01
IMP_SCORE,1819,GO:0070064,2.2245e-01,2.2000e+01
IMP_SCORE,1820,GO:0051149,2.2242e-01,5.9000e+01
IMP_SCORE,1821,GO:0046456,2.2237e-01,2.3000e+01
IMP_SCORE,1822,GO:0060099,2.2228e-01,6.0000e+00
IMP_SCORE,1823,GO:0048247,2.2226e-01,1.5000e+01
IMP_SCORE,1824,GO:0030131,2.2213e-01,1.7000e+01
IMP_SCORE,1825,GO:0045628,2.2212e-01,1.1000e+01
IMP_SCORE,1826,GO:0006936,2.2212e-01,1.2400e+02
IMP_SCORE,1827,GO:0009925,2.2205e-01,2.3000e+01
IMP_SCORE,1828,GO:0071356,2.2194e-01,3.9000e+01
IMP_SCORE,1829,GO:0043277,2.2188e-01,2.4000e+01
IMP_SCORE,1830,GO:0016051,2.2181e-01,6.2000e+01
IMP_SCORE,1831,GO:0051937,2.2174e-01,9.0000e+00
IMP_SCORE,1832,GO:0000083,2.2172e-01,5.0000e+00
IMP_SCORE,1833,GO:0001848,2.2159e-01,4.6000e+01
IMP_SCORE,1834,GO:0071333,2.2152e-01,3.0000e+01
IMP_SCORE,1835,GO:0090257,2.2146e-01,5.9000e+01
IMP_SCORE,1836,GO:0005160,2.2140e-01,1.4000e+01
IMP_SCORE,1837,GO:0042803,2.2140e-01,4.3800e+02
IMP_SCORE,1838,GO:0061036,2.2127e-01,1.0000e+01
IMP_SCORE,1839,GO:0033189,2.2119e-01,5.0000e+00
IMP_SCORE,1840,GO:0042605,2.2114e-01,3.3000e+01
IMP_SCORE,1841,GO:0070936,2.2111e-01,2.5000e+01
IMP_SCORE,1842,GO:0048588,2.2111e-01,4.0000e+01
IMP_SCORE,1843,GO:0008045,2.2098e-01,2.8000e+01
IMP_SCORE,1844,GO:0043254,2.2097e-01,1.3200e+02
IMP_SCORE,1845,GO:0032994,2.2089e-01,4.8000e+01
IMP_SCORE,1846,GO:0051437,2.2086e-01,4.0000e+00
IMP_SCORE,1847,GO:1902883,2.2083e-01,1.3000e+01
IMP_SCORE,1848,GO:1903510,2.2080e-01,8.6000e+01
IMP_SCORE,1849,GO:0050909,2.2070e-01,1.5000e+01
IMP_SCORE,1850,GO:0050072,2.2059e-01,6.0000e+00
IMP_SCORE,1851,GO:0002526,2.2058e-01,7.5000e+01
IMP_SCORE,1852,GO:0005487,2.2055e-01,7.0000e+00
IMP_SCORE,1853,GO:0045739,2.2050e-01,6.0000e+00
IMP_SCORE,1854,GO:0045333,2.2045e-01,2.1000e+01
IMP_SCORE,1855,GO:0046329,2.2033e-01,9.0000e+00
IMP_SCORE,1856,GO:0007212,2.2031e-01,4.4000e+01
IMP_SCORE,1857,GO:0031362,2.2030e-01,2.8000e+01
IMP_SCORE,1858,GO:0097480,2.2028e-01,2.6000e+01
IMP_SCORE,1859,GO:0015491,2.2027e-01,2.0000e+01
IMP_SCORE,1860,GO:0031333,2.2013e-01,5.4000e+01
IMP_SCORE,1861,GO:0030834,2.2008e-01,2.8000e+01
IMP_SCORE,1862,GO:1902042,2.2008e-01,7.0000e+00
IMP_SCORE,1863,GO:0048732,2.2007e-01,9.7000e+01
IMP_SCORE,1864,GO:0005811,2.2000e-01,1.0500e+02
IMP_SCORE,1865,GO:0045414,2.1996e-01,5.0000e+00
IMP_SCORE,1866,GO:0007346,2.1995e-01,1.3700e+02
IMP_SCORE,1867,GO:0005635,2.1985e-01,1.3500e+02
IMP_SCORE,1868,GO:0048754,2.1983e-01,3.5000e+01
IMP_SCORE,1869,GO:0006958,2.1978e-01,3.9000e+01
IMP_SCORE,1870,GO:1903900,2.1976e-01,6.8000e+01
IMP_SCORE,1871,GO:0010771,2.1971e-01,3.2000e+01
IMP_SCORE,1872,GO:0046777,2.1970e-01,7.9000e+01
IMP_SCORE,1873,GO:0098815,2.1967e-01,1.4000e+01
IMP_SCORE,1874,GO:0090557,2.1961e-01,8.0000e+00
IMP_SCORE,1875,GO:0001843,2.1954e-01,2.3000e+01
IMP_SCORE,1876,GO:0030036,2.1953e-01,1.1500e+02
IMP_SCORE,1877,GO:1903131,2.1947e-01,1.7000e+01
IMP_SCORE,1878,GO:0043198,2.1938e-01,2.2000e+01
IMP_SCORE,1879,GO:0046890,2.1936e-01,4.4000e+01
IMP_SCORE,1880,GO:0006909,2.1931e-01,5.8000e+01
IMP_SCORE,1881,GO:0007064,2.1931e-01,9.0000e+00
IMP_SCORE,1882,GO:0010631,2.1925e-01,6.3000e+01
IMP_SCORE,1883,GO:0050818,2.1924e-01,4.0000e+01
IMP_SCORE,1884,GO:0035090,2.1921e-01,1.0000e+01
IMP_SCORE,1885,GO:0010827,2.1913e-01,3.4000e+01
IMP_SCORE,1886,GO:0043068,2.1913e-01,1.6900e+02
IMP_SCORE,1887,GO:0010332,2.1912e-01,1.5000e+01
IMP_SCORE,1888,GO:0046394,2.1907e-01,1.4700e+02
IMP_SCORE,1889,GO:0006536,2.1901e-01,2.5000e+01
IMP_SCORE,1890,GO:0070405,2.1896e-01,3.9000e+01
IMP_SCORE,1891,GO:0044297,2.1894e-01,2.0500e+02
IMP_SCORE,1892,GO:0014003,2.1892e-01,2.6000e+01
IMP_SCORE,1893,GO:0045321,2.1888e-01,2.3600e+02
IMP_SCORE,1894,GO:0031343,2.1886e-01,1.8000e+01
IMP_SCORE,1895,GO:0048592,2.1880e-01,2.5000e+01
IMP_SCORE,1896,GO:0002764,2.1876e-01,1.2200e+02
IMP_SCORE,1897,GO:0061013,2.1871e-01,1.6000e+01
IMP_SCORE,1898,GO:0004177,2.1863e-01,6.8000e+01
IMP_SCORE,1899,GO:0002244,2.1861e-01,1.4600e+02
IMP_SCORE,1900,GO:0044295,2.1861e-01,2.1000e+01
IMP_SCORE,1901,GO:0030100,2.1854e-01,7.0000e+01
IMP_SCORE,1902,GO:1904893,2.1853e-01,1.7000e+01
IMP_SCORE,1903,GO:0042287,2.1851e-01,3.2000e+01
IMP_SCORE,1904,GO:0010259,2.1844e-01,1.6000e+01
IMP_SCORE,1905,GO:0055038,2.1841e-01,5.7000e+01
IMP_SCORE,1906,GO:0030826,2.1838e-01,6.0000e+00
IMP_SCORE,1907,GO:0035035,2.1836e-01,2.0000e+01
IMP_SCORE,1908,GO:0018108,2.1823e-01,5.7000e+01
IMP_SCORE,1909,GO:0043025,2.1820e-01,2.0600e+02
IMP_SCORE,1910,GO:0036109,2.1813e-01,2.8000e+01
IMP_SCORE,1911,GO:0016776,2.1809e-01,4.3000e+01
IMP_SCORE,1912,GO:0050768,2.1807e-01,9.3000e+01
IMP_SCORE,1913,GO:0016763,2.1803e-01,1.2700e+02
IMP_SCORE,1914,GO:0072665,2.1801e-01,1.9000e+01
IMP_SCORE,1915,GO:0044325,2.1799e-01,5.0000e+01
IMP_SCORE,1916,GO:1902850,2.1796e-01,2.7000e+01
IMP_SCORE,1917,GO:2001235,2.1792e-01,4.6000e+01
IMP_SCORE,1918,GO:0060456,2.1791e-01,5.0000e+00
IMP_SCORE,1919,GO:1900034,2.1788e-01,4.3000e+01
IMP_SCORE,1920,GO:0051125,2.1778e-01,1.7000e+01
IMP_SCORE,1921,GO:0001935,2.1777e-01,1.0000e+01
IMP_SCORE,1922,GO:0050729,2.1766e-01,5.1000e+01
IMP_SCORE,1923,GO:0004708,2.1762e-01,1.2000e+01
IMP_SCORE,1924,GO:0030838,2.1757e-01,3.2000e+01
IMP_SCORE,1925,GO:0060746,2.1756e-01,2.6000e+01
IMP_SCORE,1926,GO:0005123,2.1746e-01,2.0000e+01
IMP_SCORE,1927,GO:0034637,2.1745e-01,1.5000e+01
IMP_SCORE,1928,GO:0019209,2.1742e-01,3.0000e+01
IMP_SCORE,1929,GO:0046479,2.1734e-01,2.3000e+01
IMP_SCORE,1930,GO:0035306,2.1731e-01,3.2000e+01
IMP_SCORE,1931,GO:0050926,2.1729e-01,6.0000e+00
IMP_SCORE,1932,GO:0048638,2.1727e-01,5.8000e+01
IMP_SCORE,1933,GO:0003382,2.1722e-01,1.1000e+01
IMP_SCORE,1934,GO:0032526,2.1711e-01,4.5000e+01
IMP_SCORE,1935,GO:0045598,2.1711e-01,4.9000e+01
IMP_SCORE,1936,GO:0006140,2.1711e-01,3.9000e+01
IMP_SCORE,1937,GO:2000106,2.1707e-01,3.8000e+01
IMP_SCORE,1938,GO:0051924,2.1706e-01,6.7000e+01
IMP_SCORE,1939,GO:0001654,2.1695e-01,7.0000e+01
IMP_SCORE,1940,GO:0032780,2.1693e-01,1.6000e+01
IMP_SCORE,1941,GO:0051959,2.1685e-01,6.0000e+00
IMP_SCORE,1942,GO:0006828,2.1659e-01,6.0000e+00
IMP_SCORE,1943,GO:0031669,2.1654e-01,5.5000e+01
IMP_SCORE,1944,GO:0060048,2.1648e-01,1.0000e+01
IMP_SCORE,1945,GO:0006643,2.1642e-01,1.2100e+02
IMP_SCORE,1946,GO:1902905,2.1638e-01,5.3000e+01
IMP_SCORE,1947,GO:0022898,2.1624e-01,7.8000e+01
IMP_SCORE,1948,GO:0005791,2.1623e-01,5.2000e+01
IMP_SCORE,1949,GO:0042645,2.1622e-01,3.5000e+01
IMP_SCORE,1950,GO:0034705,2.1621e-01,5.0000e+01
IMP_SCORE,1951,GO:0042493,2.1617e-01,1.1600e+02
IMP_SCORE,1952,GO:0042119,2.1617e-01,1.2200e+02
IMP_SCORE,1953,GO:0007162,2.1615e-01,1.0200e+02
IMP_SCORE,1954,GO:0008190,2.1607e-01,3.4000e+01
IMP_SCORE,1955,GO:0046929,2.1606e-01,7.0000e+00
IMP_SCORE,1956,GO:0021527,2.1596e-01,5.0000e+00
IMP_SCORE,1957,GO:0001755,2.1590e-01,1.6000e+01
IMP_SCORE,1958,GO:0050808,2.1580e-01,1.0000e+02
IMP_SCORE,1959,GO:0043303,2.1570e-01,1.0000e+01
IMP_SCORE,1960,GO:0034250,2.1569e-01,3.3000e+01
IMP_SCORE,1961,GO:0001704,2.1569e-01,1.5000e+01
IMP_SCORE,1962,GO:2001239,2.1567e-01,2.8000e+01
IMP_SCORE,1963,GO:0006730,2.1563e-01,3.8000e+01
IMP_SCORE,1964,GO:0006487,2.1557e-01,6.0000e+01
IMP_SCORE,1965,GO:0022011,2.1556e-01,1.8000e+01
IMP_SCORE,1966,GO:0048664,2.1556e-01,6.0000e+00
IMP_SCORE,1967,GO:0007031,2.1546e-01,2.6000e+01
IMP_SCORE,1968,GO:0002705,2.1545e-01,1.9000e+01
IMP_SCORE,1969,GO:0009083,2.1540e-01,4.3000e+01
IMP_SCORE,1970,GO:0035590,2.1539e-01,3.8000e+01
IMP_SCORE,1971,GO:0005829,2.1538e-01,1.7130e+03
IMP_SCORE,1972,GO:0009065,2.1536e-01,5.3000e+01
IMP_SCORE,1973,GO:0034694,2.1535e-01,5.0000e+00
IMP_SCORE,1974,GO:0010647,2.1533e-01,3.5000e+02
IMP_SCORE,1975,GO:0002323,2.1532e-01,6.0000e+00
IMP_SCORE,1976,GO:0005640,2.1527e-01,6.0000e+01
IMP_SCORE,1977,GO:0060759,2.1524e-01,4.8000e+01
IMP_SCORE,1978,GO:0004952,2.1520e-01,5.0000e+00
IMP_SCORE,1979,GO:0042304,2.1511e-01,1.7000e+01
IMP_SCORE,1980,GO:1903522,2.1511e-01,1.0600e+02
IMP_SCORE,1981,GO:1901797,2.1506e-01,1.7000e+01
IMP_SCORE,1982,GO:0032846,2.1499e-01,5.6000e+01
IMP_SCORE,1983,GO:0043434,2.1498e-01,1.0000e+02
IMP_SCORE,1984,GO:0090162,2.1491e-01,2.6000e+01
IMP_SCORE,1985,GO:0035970,2.1475e-01,5.0000e+00
IMP_SCORE,1986,GO:0030705,2.1470e-01,5.3000e+01
IMP_SCORE,1987,GO:0002363,2.1466e-01,1.2000e+01
IMP_SCORE,1988,GO:2000272,2.1466e-01,7.0000e+00
IMP_SCORE,1989,GO:0045815,2.1444e-01,1.6000e+01
IMP_SCORE,1990,GO:0072524,2.1438e-01,6.7000e+01
IMP_SCORE,1991,GO:0008201,2.1438e-01,1.1000e+02
IMP_SCORE,1992,GO:0090659,2.1430e-01,9.0000e+00
IMP_SCORE,1993,GO:0001047,2.1429e-01,5.8000e+01
IMP_SCORE,1994,GO:0001954,2.1426e-01,1.1000e+01
IMP_SCORE,1995,GO:2000021,2.1424e-01,5.3000e+01
IMP_SCORE,1996,GO:0031519,2.1422e-01,3.0000e+01
IMP_SCORE,1997,GO:0002706,2.1418e-01,3.9000e+01
IMP_SCORE,1998,GO:0060306,2.1411e-01,8.0000e+00
IMP_SCORE,1999,GO:0009066,2.1411e-01,5.9000e+01
IMP_SCORE,2000,GO:0042611,2.1405e-01,3.5000e+01
IMP_SCORE,2001,GO:0002407,2.1405e-01,5.0000e+00
IMP_SCORE,2002,GO:0033690,2.1402e-01,1.3000e+01
IMP_SCORE,2003,GO:0032649,2.1400e-01,3.7000e+01
IMP_SCORE,2004,GO:2001257,2.1399e-01,5.3000e+01
IMP_SCORE,2005,GO:0050870,2.1392e-01,7.3000e+01
IMP_SCORE,2006,GO:0018195,2.1386e-01,3.2000e+01
IMP_SCORE,2007,GO:0051592,2.1381e-01,1.0200e+02
IMP_SCORE,2008,GO:2001028,2.1378e-01,9.0000e+00
IMP_SCORE,2009,GO:0034109,2.1368e-01,6.9000e+01
IMP_SCORE,2010,GO:0002577,2.1368e-01,1.6000e+01
IMP_SCORE,2011,GO:0003735,2.1368e-01,8.5000e+01
IMP_SCORE,2012,GO:0051590,2.1363e-01,9.0000e+00
IMP_SCORE,2013,GO:0032330,2.1358e-01,1.4000e+01
IMP_SCORE,2014,GO:0006517,2.1358e-01,4.0000e+01
IMP_SCORE,2015,GO:0097610,2.1352e-01,4.9000e+01
IMP_SCORE,2016,GO:0004497,2.1345e-01,7.3000e+01
IMP_SCORE,2017,GO:0036336,2.1342e-01,5.0000e+00
IMP_SCORE,2018,GO:0042044,2.1338e-01,4.6000e+01
IMP_SCORE,2019,GO:0002335,2.1330e-01,1.1000e+01
IMP_SCORE,2020,GO:1903204,2.1329e-01,1.2000e+01
IMP_SCORE,2021,GO:0034767,2.1329e-01,3.4000e+01
IMP_SCORE,2022,GO:0030335,2.1322e-01,1.1300e+02
IMP_SCORE,2023,GO:0005774,2.1319e-01,2.3900e+02
IMP_SCORE,2024,GO:1903531,2.1314e-01,6.7000e+01
IMP_SCORE,2025,GO:0045663,2.1310e-01,1.6000e+01
IMP_SCORE,2026,GO:1900180,2.1307e-01,6.0000e+01
IMP_SCORE,2027,GO:0030687,2.1307e-01,3.1000e+01
IMP_SCORE,2028,GO:0016597,2.1302e-01,4.9000e+01
IMP_SCORE,2029,GO:0007616,2.1300e-01,3.2000e+01
IMP_SCORE,2030,GO:0019838,2.1294e-01,1.8200e+02
IMP_SCORE,2031,GO:0030169,2.1294e-01,8.0000e+00
IMP_SCORE,2032,GO:0050810,2.1293e-01,1.8000e+01
IMP_SCORE,2033,GO:0060612,2.1286e-01,2.9000e+01
IMP_SCORE,2034,GO:0070266,2.1284e-01,1.8000e+01
IMP_SCORE,2035,GO:0009620,2.1283e-01,2.0000e+01
IMP_SCORE,2036,GO:0002695,2.1276e-01,4.5000e+01
IMP_SCORE,2037,GO:0006595,2.1270e-01,1.9000e+01
IMP_SCORE,2038,GO:0042162,2.1267e-01,5.0000e+00
IMP_SCORE,2039,GO:0070875,2.1266e-01,1.4000e+01
IMP_SCORE,2040,GO:1904357,2.1264e-01,2.0000e+00
IMP_SCORE,2041,GO:0005794,2.1259e-01,6.6600e+02
IMP_SCORE,2042,GO:0033612,2.1256e-01,4.0000e+00
IMP_SCORE,2043,GO:0006163,2.1248e-01,7.3000e+01
IMP_SCORE,2044,GO:0005996,2.1246e-01,1.3700e+02
IMP_SCORE,2045,GO:0007613,2.1246e-01,6.9000e+01
IMP_SCORE,2046,GO:0009314,2.1242e-01,1.5500e+02
IMP_SCORE,2047,GO:1903307,2.1239e-01,2.2000e+01
IMP_SCORE,2048,GO:0045453,2.1225e-01,1.5000e+01
IMP_SCORE,2049,GO:0051023,2.1219e-01,1.7000e+01
IMP_SCORE,2050,GO:0031982,2.1217e-01,1.0910e+03
IMP_SCORE,2051,GO:0009886,2.1215e-01,2.0000e+01
IMP_SCORE,2052,GO:0090049,2.1208e-01,6.0000e+00
IMP_SCORE,2053,GO:1901992,2.1203e-01,2.3000e+01
IMP_SCORE,2054,GO:0032154,2.1198e-01,4.7000e+01
IMP_SCORE,2055,GO:0014870,2.1197e-01,5.0000e+00
IMP_SCORE,2056,GO:0021782,2.1195e-01,4.2000e+01
IMP_SCORE,2057,GO:0090575,2.1191e-01,1.7000e+01
IMP_SCORE,2058,GO:2000269,2.1182e-01,1.9000e+01
IMP_SCORE,2059,GO:0006120,2.1169e-01,9.0000e+00
IMP_SCORE,2060,GO:0010810,2.1168e-01,8.1000e+01
IMP_SCORE,2061,GO:0050860,2.1166e-01,1.2000e+01
IMP_SCORE,2062,GO:0019722,2.1165e-01,2.5000e+01
IMP_SCORE,2063,GO:0046463,2.1164e-01,3.6000e+01
IMP_SCORE,2064,GO:1901700,2.1159e-01,3.6800e+02
IMP_SCORE,2065,GO:0044437,2.1158e-01,3.5700e+02
IMP_SCORE,2066,GO:0043194,2.1154e-01,6.0000e+00
IMP_SCORE,2067,GO:0050792,2.1153e-01,7.7000e+01
IMP_SCORE,2068,GO:0070555,2.1146e-01,2.9000e+01
IMP_SCORE,2069,GO:0030199,2.1145e-01,7.0000e+00
IMP_SCORE,2070,GO:0033628,2.1138e-01,5.3000e+01
IMP_SCORE,2071,GO:0097320,2.1138e-01,9.0000e+00
IMP_SCORE,2072,GO:1903364,2.1131e-01,5.2000e+01
IMP_SCORE,2073,GO:0002761,2.1130e-01,6.4000e+01
IMP_SCORE,2074,GO:0008015,2.1128e-01,2.8000e+01
IMP_SCORE,2075,GO:0030510,2.1113e-01,3.8000e+01
IMP_SCORE,2076,GO:0006664,2.1107e-01,6.9000e+01
IMP_SCORE,2077,GO:0046887,2.1101e-01,4.5000e+01
IMP_SCORE,2078,GO:0017157,2.1100e-01,5.6000e+01
IMP_SCORE,2079,GO:0032509,2.1098e-01,6.0000e+00
IMP_SCORE,2080,GO:0010038,2.1095e-01,1.8100e+02
IMP_SCORE,2081,GO:0030029,2.1087e-01,1.5700e+02
IMP_SCORE,2082,GO:0031349,2.1084e-01,1.0800e+02
IMP_SCORE,2083,GO:0006739,2.1079e-01,4.0000e+01
IMP_SCORE,2084,GO:0033866,2.1079e-01,5.0000e+00
IMP_SCORE,2085,GO:0072666,2.1078e-01,1.0000e+01
IMP_SCORE,2086,GO:0071514,2.1078e-01,1.0000e+01
IMP_SCORE,2087,GO:0045580,2.1067e-01,3.5000e+01
IMP_SCORE,2088,GO:0031281,2.1062e-01,2.0000e+01
IMP_SCORE,2089,GO:0034260,2.1050e-01,2.4000e+01
IMP_SCORE,2090,GO:0002026,2.1043e-01,5.0000e+00
IMP_SCORE,2091,GO:0070232,2.1041e-01,2.9000e+01
IMP_SCORE,2092,GO:0002792,2.1030e-01,3.0000e+01
IMP_SCORE,2093,GO:0050708,2.1027e-01,1.1900e+02
IMP_SCORE,2094,GO:0031344,2.1022e-01,2.0400e+02
IMP_SCORE,2095,GO:1900746,2.1021e-01,9.0000e+00
IMP_SCORE,2096,GO:0019205,2.1018e-01,3.1000e+01
IMP_SCORE,2097,GO:0051129,2.1014e-01,1.7900e+02
IMP_SCORE,2098,GO:0005200,2.1002e-01,1.3100e+02
IMP_SCORE,2099,GO:0042990,2.1000e-01,3.5000e+01
IMP_SCORE,2100,GO:0046903,2.0995e-01,2.4900e+02
IMP_SCORE,2101,GO:0071456,2.0973e-01,3.2000e+01
IMP_SCORE,2102,GO:0009612,2.0969e-01,6.6000e+01
IMP_SCORE,2103,GO:1904375,2.0966e-01,3.8000e+01
IMP_SCORE,2104,GO:0006702,2.0963e-01,5.0000e+00
IMP_SCORE,2105,GO:0005504,2.0960e-01,2.7000e+01
IMP_SCORE,2106,GO:0045777,2.0959e-01,1.4000e+01
IMP_SCORE,2107,GO:0044872,2.0958e-01,1.1000e+01
IMP_SCORE,2108,GO:0033089,2.0952e-01,1.1000e+01
IMP_SCORE,2109,GO:1903901,2.0951e-01,4.4000e+01
IMP_SCORE,2110,GO:0030032,2.0950e-01,1.9000e+01
IMP_SCORE,2111,GO:2001222,2.0940e-01,1.1000e+01
IMP_SCORE,2112,GO:1900543,2.0940e-01,1.3000e+01
IMP_SCORE,2113,GO:1902106,2.0934e-01,6.5000e+01
IMP_SCORE,2114,GO:0043496,2.0931e-01,7.0000e+00
IMP_SCORE,2115,GO:0045216,2.0929e-01,1.2800e+02
IMP_SCORE,2116,GO:0005887,2.0928e-01,8.2700e+02
IMP_SCORE,2117,GO:0050920,2.0926e-01,5.4000e+01
IMP_SCORE,2118,GO:1902117,2.0918e-01,5.0000e+01
IMP_SCORE,2119,GO:0072686,2.0912e-01,3.4000e+01
IMP_SCORE,2120,GO:0061365,2.0904e-01,5.0000e+00
IMP_SCORE,2121,GO:0031904,2.0897e-01,3.6000e+01
IMP_SCORE,2122,GO:0006706,2.0896e-01,3.4000e+01
IMP_SCORE,2123,GO:0012506,2.0894e-01,2.8200e+02
IMP_SCORE,2124,GO:0016505,2.0893e-01,1.1000e+01
IMP_SCORE,2125,GO:0051015,2.0892e-01,1.0900e+02
IMP_SCORE,2126,GO:1903561,2.0887e-01,8.8100e+02
IMP_SCORE,2127,GO:0002367,2.0884e-01,1.2000e+01
IMP_SCORE,2128,GO:0060076,2.0883e-01,8.0000e+00
IMP_SCORE,2129,GO:1900372,2.0881e-01,1.0000e+01
IMP_SCORE,2130,GO:0006275,2.0877e-01,3.0000e+01
IMP_SCORE,2131,GO:0016575,2.0876e-01,1.6000e+01
IMP_SCORE,2132,GO:0043550,2.0872e-01,1.5000e+01
IMP_SCORE,2133,GO:0030852,2.0871e-01,1.4000e+01
IMP_SCORE,2134,GO:1903362,2.0871e-01,5.5000e+01
IMP_SCORE,2135,GO:0005789,2.0866e-01,5.5300e+02
IMP_SCORE,2136,GO:0005905,2.0864e-01,6.9000e+01
IMP_SCORE,2137,GO:0044068,2.0863e-01,5.0000e+00
IMP_SCORE,2138,GO:0030971,2.0860e-01,4.9000e+01
IMP_SCORE,2139,GO:0007173,2.0859e-01,2.9000e+01
IMP_SCORE,2140,GO:0006638,2.0859e-01,6.7000e+01
IMP_SCORE,2141,GO:0022612,2.0857e-01,2.5000e+01
IMP_SCORE,2142,GO:0055086,2.0856e-01,1.2200e+02
IMP_SCORE,2143,GO:0045603,2.0854e-01,2.7000e+01
IMP_SCORE,2144,GO:0002793,2.0848e-01,6.4000e+01
IMP_SCORE,2145,GO:0032204,2.0844e-01,1.8000e+01
IMP_SCORE,2146,GO:0051279,2.0841e-01,1.6000e+01
IMP_SCORE,2147,GO:0010720,2.0824e-01,1.2200e+02
IMP_SCORE,2148,GO:0050995,2.0816e-01,3.7000e+01
IMP_SCORE,2149,GO:2000369,2.0815e-01,5.0000e+00
IMP_SCORE,2150,GO:1903747,2.0812e-01,3.8000e+01
IMP_SCORE,2151,GO:0048286,2.0809e-01,5.0000e+00
IMP_SCORE,2152,GO:0030320,2.0806e-01,5.0000e+00
IMP_SCORE,2153,GO:0099501,2.0804e-01,7.4000e+01
IMP_SCORE,2154,GO:0017154,2.0797e-01,1.8000e+01
IMP_SCORE,2155,GO:0040007,2.0797e-01,1.3800e+02
IMP_SCORE,2156,GO:0006586,2.0791e-01,1.5000e+01
IMP_SCORE,2157,GO:0019724,2.0791e-01,1.4000e+01
IMP_SCORE,2158,GO:0048545,2.0787e-01,8.8000e+01
IMP_SCORE,2159,GO:0051153,2.0782e-01,4.5000e+01
IMP_SCORE,2160,GO:2000351,2.0780e-01,2.1000e+01
IMP_SCORE,2161,GO:0005886,2.0779e-01,1.7470e+03
IMP_SCORE,2162,GO:0044764,2.0775e-01,2.4100e+02
IMP_SCORE,2163,GO:0015197,2.0771e-01,7.1000e+01
IMP_SCORE,2164,GO:0045945,2.0770e-01,6.0000e+00
IMP_SCORE,2165,GO:0030534,2.0763e-01,1.0000e+02
IMP_SCORE,2166,GO:0098805,2.0763e-01,5.1600e+02
IMP_SCORE,2167,GO:1902221,2.0763e-01,2.5000e+01
IMP_SCORE,2168,GO:0000910,2.0761e-01,4.7000e+01
IMP_SCORE,2169,GO:0070062,2.0758e-01,9.0600e+02
IMP_SCORE,2170,GO:0001773,2.0753e-01,1.4000e+01
IMP_SCORE,2171,GO:0015937,2.0752e-01,6.0000e+00
IMP_SCORE,2172,GO:0021766,2.0750e-01,3.6000e+01
IMP_SCORE,2173,GO:1904589,2.0750e-01,5.3000e+01
IMP_SCORE,2174,GO:0030427,2.0747e-01,7.1000e+01
IMP_SCORE,2175,GO:2000514,2.0744e-01,8.0000e+00
IMP_SCORE,2176,GO:0001191,2.0738e-01,4.0000e+01
IMP_SCORE,2177,GO:0048736,2.0735e-01,4.6000e+01
IMP_SCORE,2178,GO:0019198,2.0730e-01,3.0000e+01
IMP_SCORE,2179,GO:0015645,2.0724e-01,1.2000e+01
IMP_SCORE,2180,GO:0045687,2.0718e-01,2.1000e+01
IMP_SCORE,2181,GO:1902041,2.0712e-01,1.7000e+01
IMP_SCORE,2182,GO:0035240,2.0712e-01,2.0000e+00
IMP_SCORE,2183,GO:1902531,2.0711e-01,3.8400e+02
IMP_SCORE,2184,GO:0051645,2.0710e-01,1.3000e+01
IMP_SCORE,2185,GO:0002433,2.0709e-01,2.5000e+01
IMP_SCORE,2186,GO:0034198,2.0705e-01,6.0000e+00
IMP_SCORE,2187,GO:0005547,2.0701e-01,4.4000e+01
IMP_SCORE,2188,GO:0016684,2.0692e-01,5.7000e+01
IMP_SCORE,2189,GO:0097479,2.0692e-01,3.5000e+01
IMP_SCORE,2190,GO:0016447,2.0686e-01,6.0000e+00
IMP_SCORE,2191,GO:1903828,2.0682e-01,6.4000e+01
IMP_SCORE,2192,GO:0001763,2.0681e-01,6.8000e+01
IMP_SCORE,2193,GO:0030684,2.0677e-01,3.7000e+01
IMP_SCORE,2194,GO:0071786,2.0677e-01,5.0000e+00
IMP_SCORE,2195,GO:0007530,2.0677e-01,6.0000e+00
IMP_SCORE,2196,GO:0051051,2.0676e-01,1.2500e+02
IMP_SCORE,2197,GO:0046326,2.0674e-01,3.7000e+01
IMP_SCORE,2198,GO:0071203,2.0674e-01,1.3000e+01
IMP_SCORE,2199,GO:0001894,2.0671e-01,9.1000e+01
IMP_SCORE,2200,GO:0001782,2.0671e-01,1.2000e+01
IMP_SCORE,2201,GO:0071396,2.0666e-01,9.6000e+01
IMP_SCORE,2202,GO:0032700,2.0661e-01,5.0000e+00
IMP_SCORE,2203,GO:0000792,2.0657e-01,3.5000e+01
IMP_SCORE,2204,GO:0007249,2.0644e-01,3.6000e+01
IMP_SCORE,2205,GO:0007193,2.0643e-01,3.8000e+01
IMP_SCORE,2206,GO:0071814,2.0639e-01,6.0000e+00
IMP_SCORE,2207,GO:1903034,2.0633e-01,5.9000e+01
IMP_SCORE,2208,GO:0019079,2.0630e-01,8.0000e+00
IMP_SCORE,2209,GO:0046434,2.0628e-01,3.7000e+01
IMP_SCORE,2210,GO:0045859,2.0624e-01,1.3700e+02
IMP_SCORE,2211,GO:0031667,2.0618e-01,1.1100e+02
IMP_SCORE,2212,GO:0002714,2.0615e-01,1.1000e+01
IMP_SCORE,2213,GO:0009611,2.0604e-01,7.4000e+01
IMP_SCORE,2214,GO:0030155,2.0604e-01,2.6700e+02
IMP_SCORE,2215,GO:0071407,2.0600e-01,7.8000e+01
IMP_SCORE,2216,GO:0003007,2.0597e-01,1.0000e+01
IMP_SCORE,2217,GO:0016055,2.0595e-01,1.1100e+02
IMP_SCORE,2218,GO:0033674,2.0594e-01,8.4000e+01
IMP_SCORE,2219,GO:0042116,2.0594e-01,2.4000e+01
IMP_SCORE,2220,GO:0000291,2.0592e-01,6.0000e+00
IMP_SCORE,2221,GO:0043227,2.0585e-01,1.4700e+03
IMP_SCORE,2222,GO:0071346,2.0576e-01,4.6000e+01
IMP_SCORE,2223,GO:1904315,2.0571e-01,4.0000e+00
IMP_SCORE,2224,GO:0030010,2.0567e-01,4.6000e+01
IMP_SCORE,2225,GO:0051059,2.0564e-01,2.0000e+01
IMP_SCORE,2226,GO:0001541,2.0562e-01,1.3000e+01
IMP_SCORE,2227,GO:0001103,2.0562e-01,1.5000e+01
IMP_SCORE,2228,GO:0002253,2.0559e-01,1.6100e+02
IMP_SCORE,2229,GO:0046822,2.0558e-01,6.5000e+01
IMP_SCORE,2230,GO:0019911,2.0550e-01,4.9000e+01
IMP_SCORE,2231,GO:0051962,2.0549e-01,1.2700e+02
IMP_SCORE,2232,GO:0043299,2.0548e-01,1.1600e+02
IMP_SCORE,2233,GO:0010817,2.0547e-01,1.9700e+02
IMP_SCORE,2234,GO:0006940,2.0544e-01,3.7000e+01
IMP_SCORE,2235,GO:1903670,2.0543e-01,8.0000e+00
IMP_SCORE,2236,GO:1905209,2.0542e-01,3.0000e+00
IMP_SCORE,2237,GO:0042398,2.0537e-01,4.8000e+01
IMP_SCORE,2238,GO:0048589,2.0531e-01,1.3300e+02
IMP_SCORE,2239,GO:0042887,2.0530e-01,6.6000e+01
IMP_SCORE,2240,GO:0005539,2.0522e-01,1.6500e+02
IMP_SCORE,2241,GO:1901264,2.0521e-01,6.1000e+01
IMP_SCORE,2242,GO:0045625,2.0515e-01,6.0000e+00
IMP_SCORE,2243,GO:0009108,2.0511e-01,6.4000e+01
IMP_SCORE,2244,GO:0099086,2.0510e-01,1.0000e+01
IMP_SCORE,2245,GO:1901068,2.0507e-01,2.9000e+01
IMP_SCORE,2246,GO:0032101,2.0504e-01,1.9400e+02
IMP_SCORE,2247,GO:0043028,2.0503e-01,2.8000e+01
IMP_SCORE,2248,GO:0043020,2.0502e-01,1.0000e+01
IMP_SCORE,2249,GO:0050863,2.0502e-01,9.6000e+01
IMP_SCORE,2250,GO:0032460,2.0497e-01,6.0000e+00
IMP_SCORE,2251,GO:0033138,2.0495e-01,2.5000e+01
IMP_SCORE,2252,GO:2000146,2.0488e-01,8.4000e+01
IMP_SCORE,2253,GO:0035264,2.0487e-01,3.2000e+01
IMP_SCORE,2254,GO:0005771,2.0486e-01,1.5000e+01
IMP_SCORE,2255,GO:0030141,2.0486e-01,1.8800e+02
IMP_SCORE,2256,GO:0009408,2.0484e-01,8.3000e+01
IMP_SCORE,2257,GO:0052813,2.0483e-01,2.6000e+01
IMP_SCORE,2258,GO:0099622,2.0470e-01,1.3000e+01
IMP_SCORE,2259,GO:1903955,2.0470e-01,2.5000e+01
IMP_SCORE,2260,GO:0021819,2.0469e-01,2.2000e+01
IMP_SCORE,2261,GO:0034614,2.0468e-01,1.6000e+01
IMP_SCORE,2262,GO:0048488,2.0464e-01,1.0000e+01
IMP_SCORE,2263,GO:0030308,2.0461e-01,6.9000e+01
IMP_SCORE,2264,GO:0048008,2.0460e-01,2.4000e+01
IMP_SCORE,2265,GO:0098862,2.0454e-01,5.7000e+01
IMP_SCORE,2266,GO:0035586,2.0453e-01,3.5000e+01
IMP_SCORE,2267,GO:0070851,2.0452e-01,8.2000e+01
IMP_SCORE,2268,GO:0003707,2.0442e-01,1.8000e+01
IMP_SCORE,2269,GO:0009743,2.0442e-01,5.9000e+01
IMP_SCORE,2270,GO:0070830,2.0435e-01,3.2000e+01
IMP_SCORE,2271,GO:1903170,2.0429e-01,6.0000e+00
IMP_SCORE,2272,GO:0042594,2.0415e-01,6.4000e+01
IMP_SCORE,2273,GO:0002920,2.0413e-01,4.9000e+01
IMP_SCORE,2274,GO:0051093,2.0413e-01,2.4000e+02
IMP_SCORE,2275,GO:1901983,2.0412e-01,1.8000e+01
IMP_SCORE,2276,GO:0061136,2.0409e-01,3.9000e+01
IMP_SCORE,2277,GO:0032645,2.0407e-01,6.0000e+00
IMP_SCORE,2278,GO:0051492,2.0405e-01,2.9000e+01
IMP_SCORE,2279,GO:0071871,2.0402e-01,6.0000e+00
IMP_SCORE,2280,GO:0042730,2.0390e-01,1.4000e+01
IMP_SCORE,2281,GO:0033006,2.0385e-01,1.2000e+01
IMP_SCORE,2282,GO:0031968,2.0383e-01,1.1900e+02
IMP_SCORE,2283,GO:0060291,2.0381e-01,2.2000e+01
IMP_SCORE,2284,GO:1901071,2.0380e-01,3.6000e+01
IMP_SCORE,2285,GO:0061326,2.0373e-01,1.2000e+01
IMP_SCORE,2286,GO:0004089,2.0371e-01,7.0000e+01
IMP_SCORE,2287,GO:0030809,2.0364e-01,1.0000e+01
IMP_SCORE,2288,GO:0052742,2.0361e-01,3.4000e+01
IMP_SCORE,2289,GO:0031434,2.0353e-01,1.1000e+01
IMP_SCORE,2290,GO:0006767,2.0352e-01,5.4000e+01
IMP_SCORE,2291,GO:0061469,2.0344e-01,1.4000e+01
IMP_SCORE,2292,GO:0010677,2.0340e-01,2.9000e+01
IMP_SCORE,2293,GO:0006418,2.0338e-01,1.8000e+01
IMP_SCORE,2294,GO:0005310,2.0337e-01,1.7000e+01
IMP_SCORE,2295,GO:0046134,2.0333e-01,1.7000e+01
IMP_SCORE,2296,GO:0098793,2.0331e-01,7.7000e+01
IMP_SCORE,2297,GO:0010638,2.0330e-01,1.7500e+02
IMP_SCORE,2298,GO:0051589,2.0325e-01,1.3000e+01
IMP_SCORE,2299,GO:0071495,2.0320e-01,1.5200e+02
IMP_SCORE,2300,GO:0033048,2.0316e-01,5.0000e+00
IMP_SCORE,2301,GO:0003091,2.0314e-01,2.3000e+01
IMP_SCORE,2302,GO:0030301,2.0313e-01,1.0000e+01
IMP_SCORE,2303,GO:0001578,2.0310e-01,1.5000e+01
IMP_SCORE,2304,GO:0004867,2.0303e-01,4.3000e+01
IMP_SCORE,2305,GO:0051961,2.0302e-01,9.3000e+01
IMP_SCORE,2306,GO:0051209,2.0291e-01,8.0000e+00
IMP_SCORE,2307,GO:0036315,2.0289e-01,2.3000e+01
IMP_SCORE,2308,GO:0010743,2.0285e-01,2.6000e+01
IMP_SCORE,2309,GO:0051446,2.0284e-01,3.0000e+00
IMP_SCORE,2310,GO:0036293,2.0283e-01,6.1000e+01
IMP_SCORE,2311,GO:1901605,2.0282e-01,1.4000e+02
IMP_SCORE,2312,GO:0046470,2.0269e-01,8.4000e+01
IMP_SCORE,2313,GO:0046486,2.0256e-01,1.6600e+02
IMP_SCORE,2314,GO:0006879,2.0253e-01,3.8000e+01
IMP_SCORE,2315,GO:1901505,2.0253e-01,5.9000e+01
IMP_SCORE,2316,GO:0021795,2.0251e-01,2.4000e+01
IMP_SCORE,2317,GO:0030496,2.0248e-01,1.1300e+02
IMP_SCORE,2318,GO:0045596,2.0245e-01,1.7500e+02
IMP_SCORE,2319,GO:0034204,2.0244e-01,1.2000e+01
IMP_SCORE,2320,GO:0042558,2.0241e-01,2.6000e+01
IMP_SCORE,2321,GO:1902808,2.0238e-01,3.4000e+01
IMP_SCORE,2322,GO:0045860,2.0238e-01,8.2000e+01
IMP_SCORE,2323,GO:0043066,2.0236e-01,2.4800e+02
IMP_SCORE,2324,GO:1903055,2.0235e-01,7.0000e+00
IMP_SCORE,2325,GO:0009953,2.0230e-01,2.9000e+01
IMP_SCORE,2326,GO:0051602,2.0228e-01,1.4000e+01
IMP_SCORE,2327,GO:0036464,2.0223e-01,1.0700e+02
IMP_SCORE,2328,GO:0031983,2.0216e-01,1.2900e+02
IMP_SCORE,2329,GO:0051100,2.0216e-01,5.4000e+01
IMP_SCORE,2330,GO:0009295,2.0212e-01,3.5000e+01
IMP_SCORE,2331,GO:0042593,2.0212e-01,5.0000e+01
IMP_SCORE,2332,GO:0051194,2.0208e-01,2.0000e+00
IMP_SCORE,2333,GO:0010656,2.0204e-01,7.0000e+00
IMP_SCORE,2334,GO:0010092,2.0200e-01,5.0000e+00
IMP_SCORE,2335,GO:0051024,2.0197e-01,1.6000e+01
IMP_SCORE,2336,GO:0033146,2.0191e-01,2.4000e+01
IMP_SCORE,2337,GO:0099132,2.0190e-01,1.1000e+01
IMP_SCORE,2338,GO:0070663,2.0190e-01,4.2000e+01
IMP_SCORE,2339,GO:0006892,2.0179e-01,5.1000e+01
IMP_SCORE,2340,GO:0043981,2.0178e-01,5.0000e+00
IMP_SCORE,2341,GO:0045070,2.0177e-01,1.7000e+01
IMP_SCORE,2342,GO:0097746,2.0163e-01,4.6000e+01
IMP_SCORE,2343,GO:0048016,2.0163e-01,1.1000e+01
IMP_SCORE,2344,GO:0046717,2.0159e-01,2.7000e+01
IMP_SCORE,2345,GO:0044389,2.0155e-01,1.1300e+02
IMP_SCORE,2346,GO:1901615,2.0155e-01,2.2100e+02
IMP_SCORE,2347,GO:0098588,2.0153e-01,6.4200e+02
IMP_SCORE,2348,GO:0046425,2.0150e-01,4.4000e+01
IMP_SCORE,2349,GO:0070987,2.0139e-01,1.0000e+01
IMP_SCORE,2350,GO:0005328,2.0136e-01,5.0000e+00
IMP_SCORE,2351,GO:0010033,2.0132e-01,6.1100e+02
IMP_SCORE,2352,GO:0002819,2.0129e-01,2.5000e+01
IMP_SCORE,2353,GO:0045785,2.0127e-01,1.4200e+02
IMP_SCORE,2354,GO:1901361,2.0126e-01,1.4600e+02
IMP_SCORE,2355,GO:0035102,2.0122e-01,1.2000e+01
IMP_SCORE,2356,GO:0046030,2.0119e-01,1.0000e+01
IMP_SCORE,2357,GO:0016830,2.0113e-01,5.3000e+01
IMP_SCORE,2358,GO:0046930,2.0113e-01,1.1000e+01
IMP_SCORE,2359,GO:0032677,2.0112e-01,2.9000e+01
IMP_SCORE,2360,GO:0043433,2.0107e-01,2.5000e+01
IMP_SCORE,2361,GO:0032663,2.0106e-01,7.0000e+00
IMP_SCORE,2362,GO:0060560,2.0105e-01,4.4000e+01
IMP_SCORE,2363,GO:0043069,2.0104e-01,2.2100e+02
IMP_SCORE,2364,GO:0016337,2.0099e-01,1.8500e+02
IMP_SCORE,2365,GO:0018196,2.0093e-01,2.6000e+01
IMP_SCORE,2366,GO:1903725,2.0089e-01,1.2000e+01
IMP_SCORE,2367,GO:0046641,2.0082e-01,9.0000e+00
IMP_SCORE,2368,GO:0031146,2.0079e-01,1.2000e+01
IMP_SCORE,2369,GO:0043491,2.0077e-01,6.0000e+00
IMP_SCORE,2370,GO:0006006,2.0075e-01,5.2000e+01
IMP_SCORE,2371,GO:0045787,2.0075e-01,7.6000e+01
IMP_SCORE,2372,GO:0051047,2.0065e-01,9.9000e+01
IMP_SCORE,2373,GO:2000826,2.0065e-01,1.9000e+01
IMP_SCORE,2374,GO:0016614,2.0055e-01,1.3100e+02
IMP_SCORE,2375,GO:0019903,2.0052e-01,5.3000e+01
IMP_SCORE,2376,GO:0006073,2.0052e-01,4.1000e+01
IMP_SCORE,2377,GO:0006081,2.0048e-01,6.5000e+01
IMP_SCORE,2378,GO:0006690,2.0042e-01,5.4000e+01
IMP_SCORE,2379,GO:0016298,2.0040e-01,9.3000e+01
IMP_SCORE,2380,GO:0001666,2.0022e-01,7.0000e+01
IMP_SCORE,2381,GO:0098660,2.0019e-01,1.6200e+02
IMP_SCORE,2382,GO:0045055,2.0018e-01,1.6300e+02
IMP_SCORE,2383,GO:0030669,2.0017e-01,2.6000e+01
IMP_SCORE,2384,GO:1902745,2.0013e-01,1.1000e+01
IMP_SCORE,2385,GO:0009062,2.0009e-01,5.1000e+01
IMP_SCORE,2386,GO:1901215,1.9996e-01,5.0000e+01
IMP_SCORE,2387,GO:0002444,1.9987e-01,7.0000e+00
IMP_SCORE,2388,GO:0031526,1.9983e-01,2.6000e+01
IMP_SCORE,2389,GO:0032642,1.9983e-01,3.5000e+01
IMP_SCORE,2390,GO:2000463,1.9973e-01,1.1000e+01
IMP_SCORE,2391,GO:0001205,1.9969e-01,1.0000e+01
IMP_SCORE,2392,GO:0032200,1.9968e-01,3.0000e+01
IMP_SCORE,2393,GO:0007176,1.9963e-01,1.6000e+01
IMP_SCORE,2394,GO:0022407,1.9957e-01,1.2500e+02
IMP_SCORE,2395,GO:0021756,1.9944e-01,1.7000e+01
IMP_SCORE,2396,GO:0043542,1.9938e-01,3.8000e+01
IMP_SCORE,2397,GO:2001022,1.9934e-01,1.8000e+01
IMP_SCORE,2398,GO:1900271,1.9932e-01,3.2000e+01
IMP_SCORE,2399,GO:1903827,1.9930e-01,1.6400e+02
IMP_SCORE,2400,GO:0007265,1.9926e-01,8.5000e+01
IMP_SCORE,2401,GO:0007160,1.9923e-01,1.0100e+02
IMP_SCORE,2402,GO:0019395,1.9922e-01,3.8000e+01
IMP_SCORE,2403,GO:0044422,1.9917e-01,1.4950e+03
IMP_SCORE,2404,GO:0043410,1.9916e-01,8.2000e+01
IMP_SCORE,2405,GO:0002221,1.9916e-01,4.7000e+01
IMP_SCORE,2406,GO:0016500,1.9916e-01,1.7000e+01
IMP_SCORE,2407,GO:0051973,1.9915e-01,2.5000e+01
IMP_SCORE,2408,GO:0048747,1.9909e-01,3.6000e+01
IMP_SCORE,2409,GO:0006206,1.9907e-01,1.2000e+01
IMP_SCORE,2410,GO:0042383,1.9902e-01,9.0000e+01
IMP_SCORE,2411,GO:0010035,1.9897e-01,2.0000e+02
IMP_SCORE,2412,GO:0048010,1.9896e-01,2.5000e+01
IMP_SCORE,2413,GO:1901739,1.9894e-01,1.6000e+01
IMP_SCORE,2414,GO:0044058,1.9891e-01,1.8000e+01
IMP_SCORE,2415,GO:0045933,1.9890e-01,1.6000e+01
IMP_SCORE,2416,GO:0030203,1.9886e-01,8.3000e+01
IMP_SCORE,2417,GO:0033673,1.9883e-01,7.5000e+01
IMP_SCORE,2418,GO:0002275,1.9880e-01,1.1200e+02
IMP_SCORE,2419,GO:0045667,1.9880e-01,5.8000e+01
IMP_SCORE,2420,GO:0016020,1.9879e-01,2.3880e+03
IMP_SCORE,2421,GO:1901889,1.9876e-01,1.2000e+01
IMP_SCORE,2422,GO:0003207,1.9875e-01,1.7000e+01
IMP_SCORE,2423,GO:0051960,1.9865e-01,2.3100e+02
IMP_SCORE,2424,GO:0048869,1.9857e-01,8.8600e+02
IMP_SCORE,2425,GO:0021549,1.9856e-01,4.2000e+01
IMP_SCORE,2426,GO:0045088,1.9854e-01,8.2000e+01
IMP_SCORE,2427,GO:0006919,1.9852e-01,3.3000e+01
IMP_SCORE,2428,GO:0051156,1.9848e-01,1.3000e+01
IMP_SCORE,2429,GO:0032823,1.9848e-01,5.0000e+00
IMP_SCORE,2430,GO:0031503,1.9845e-01,3.2000e+01
IMP_SCORE,2431,GO:0032940,1.9844e-01,2.0100e+02
IMP_SCORE,2432,GO:0042613,1.9842e-01,9.0000e+00
IMP_SCORE,2433,GO:0043312,1.9837e-01,1.1400e+02
IMP_SCORE,2434,GO:0051928,1.9833e-01,3.8000e+01
IMP_SCORE,2435,GO:0009792,1.9833e-01,6.2000e+01
IMP_SCORE,2436,GO:0031005,1.9830e-01,2.2000e+01
IMP_SCORE,2437,GO:0016042,1.9830e-01,1.7800e+02
IMP_SCORE,2438,GO:0000145,1.9817e-01,1.2000e+01
IMP_SCORE,2439,GO:0030857,1.9812e-01,1.0000e+00
IMP_SCORE,2440,GO:0004842,1.9800e-01,1.8100e+02
IMP_SCORE,2441,GO:0070325,1.9800e-01,1.0000e+01
IMP_SCORE,2442,GO:2000401,1.9796e-01,2.3000e+01
IMP_SCORE,2443,GO:0034695,1.9792e-01,6.0000e+00
IMP_SCORE,2444,GO:0071634,1.9787e-01,1.4000e+01
IMP_SCORE,2445,GO:0006607,1.9785e-01,2.2000e+01
IMP_SCORE,2446,GO:0035235,1.9785e-01,1.4000e+01
IMP_SCORE,2447,GO:0098636,1.9784e-01,4.3000e+01
IMP_SCORE,2448,GO:0030660,1.9777e-01,2.1000e+01
IMP_SCORE,2449,GO:0002687,1.9776e-01,2.2000e+01
IMP_SCORE,2450,GO:0042168,1.9775e-01,1.2000e+01
IMP_SCORE,2451,GO:0046466,1.9774e-01,3.2000e+01
IMP_SCORE,2452,GO:0002683,1.9762e-01,1.6400e+02
IMP_SCORE,2453,GO:0071900,1.9756e-01,1.3300e+02
IMP_SCORE,2454,GO:0042596,1.9750e-01,1.4000e+01
IMP_SCORE,2455,GO:0002495,1.9746e-01,7.2000e+01
IMP_SCORE,2456,GO:0046649,1.9744e-01,1.2100e+02
IMP_SCORE,2457,GO:0019199,1.9729e-01,6.7000e+01
IMP_SCORE,2458,GO:0051044,1.9727e-01,6.0000e+00
IMP_SCORE,2459,GO:0005654,1.9719e-01,1.0180e+03
IMP_SCORE,2460,GO:0045109,1.9717e-01,1.6000e+01
IMP_SCORE,2461,GO:2001242,1.9714e-01,3.7000e+01
IMP_SCORE,2462,GO:0010803,1.9708e-01,2.4000e+01
IMP_SCORE,2463,GO:0031226,1.9706e-01,7.9800e+02
IMP_SCORE,2464,GO:0099572,1.9699e-01,1.2300e+02
IMP_SCORE,2465,GO:0030215,1.9697e-01,7.0000e+00
IMP_SCORE,2466,GO:0016233,1.9688e-01,5.0000e+00
IMP_SCORE,2467,GO:0005104,1.9680e-01,7.0000e+00
IMP_SCORE,2468,GO:0045892,1.9679e-01,1.7000e+02
IMP_SCORE,2469,GO:0071214,1.9679e-01,1.1700e+02
IMP_SCORE,2470,GO:0045944,1.9677e-01,1.8200e+02
IMP_SCORE,2471,GO:0090087,1.9672e-01,2.1900e+02
IMP_SCORE,2472,GO:1903409,1.9669e-01,2.3000e+01
IMP_SCORE,2473,GO:0016239,1.9667e-01,2.0000e+01
IMP_SCORE,2474,GO:0071404,1.9664e-01,2.5000e+01
IMP_SCORE,2475,GO:0050727,1.9649e-01,1.0200e+02
IMP_SCORE,2476,GO:0050853,1.9649e-01,2.8000e+01
IMP_SCORE,2477,GO:1905476,1.9639e-01,1.2000e+01
IMP_SCORE,2478,GO:0004707,1.9628e-01,1.4000e+01
IMP_SCORE,2479,GO:0046164,1.9626e-01,3.9000e+01
IMP_SCORE,2480,GO:0010469,1.9620e-01,3.3000e+01
IMP_SCORE,2481,GO:2000257,1.9619e-01,4.7000e+01
IMP_SCORE,2482,GO:0014074,1.9612e-01,3.3000e+01
IMP_SCORE,2483,GO:0051604,1.9611e-01,1.1900e+02
IMP_SCORE,2484,GO:0090083,1.9610e-01,1.1000e+01
IMP_SCORE,2485,GO:0042472,1.9610e-01,3.5000e+01
IMP_SCORE,2486,GO:0032891,1.9607e-01,7.0000e+00
IMP_SCORE,2487,GO:0022600,1.9605e-01,2.8000e+01
IMP_SCORE,2488,GO:0006558,1.9596e-01,3.2000e+01
IMP_SCORE,2489,GO:0098562,1.9596e-01,2.7000e+01
IMP_SCORE,2490,GO:0045840,1.9584e-01,1.2000e+01
IMP_SCORE,2491,GO:0090174,1.9583e-01,4.3000e+01
IMP_SCORE,2492,GO:0042510,1.9583e-01,7.0000e+00
IMP_SCORE,2493,GO:0098876,1.9582e-01,5.9000e+01
IMP_SCORE,2494,GO:0098858,1.9582e-01,9.9000e+01
IMP_SCORE,2495,GO:0070076,1.9582e-01,1.2000e+01
IMP_SCORE,2496,GO:0009119,1.9581e-01,3.8000e+01
IMP_SCORE,2497,GO:0036075,1.9581e-01,1.3000e+01
IMP_SCORE,2498,GO:0051103,1.9578e-01,6.0000e+00
IMP_SCORE,2499,GO:0060333,1.9577e-01,9.4000e+01
IMP_SCORE,2500,GO:0045599,1.9575e-01,2.6000e+01
IMP_SCORE,2501,GO:0002686,1.9572e-01,1.8000e+01
IMP_SCORE,2502,GO:0032873,1.9571e-01,9.0000e+00
IMP_SCORE,2503,GO:0005513,1.9571e-01,5.0000e+00
IMP_SCORE,2504,GO:0050974,1.9570e-01,1.6000e+01
IMP_SCORE,2505,GO:0032946,1.9567e-01,4.1000e+01
IMP_SCORE,2506,GO:1900750,1.9566e-01,1.6000e+01
IMP_SCORE,2507,GO:0008064,1.9563e-01,6.1000e+01
IMP_SCORE,2508,GO:1901607,1.9558e-01,4.7000e+01
IMP_SCORE,2509,GO:0070303,1.9554e-01,9.0000e+00
IMP_SCORE,2510,GO:0008203,1.9553e-01,5.7000e+01
IMP_SCORE,2511,GO:0043242,1.9552e-01,3.4000e+01
IMP_SCORE,2512,GO:0006476,1.9549e-01,2.2000e+01
IMP_SCORE,2513,GO:0046710,1.9548e-01,1.2000e+01
IMP_SCORE,2514,GO:0002042,1.9547e-01,1.1000e+01
IMP_SCORE,2515,GO:0030198,1.9542e-01,1.7100e+02
IMP_SCORE,2516,GO:0019886,1.9539e-01,7.3000e+01
IMP_SCORE,2517,GO:0046688,1.9536e-01,2.1000e+01
IMP_SCORE,2518,GO:0008625,1.9534e-01,8.0000e+00
IMP_SCORE,2519,GO:0060760,1.9529e-01,2.0000e+01
IMP_SCORE,2520,GO:0016053,1.9528e-01,1.4100e+02
IMP_SCORE,2521,GO:0034330,1.9526e-01,1.5100e+02
IMP_SCORE,2522,GO:0051249,1.9526e-01,1.1200e+02
IMP_SCORE,2523,GO:0098852,1.9524e-01,2.7400e+02
IMP_SCORE,2524,GO:0090051,1.9521e-01,7.0000e+00
IMP_SCORE,2525,GO:0034708,1.9519e-01,3.1000e+01
IMP_SCORE,2526,GO:0005776,1.9516e-01,5.0000e+01
IMP_SCORE,2527,GO:0042641,1.9515e-01,4.1000e+01
IMP_SCORE,2528,GO:0009313,1.9513e-01,4.1000e+01
IMP_SCORE,2529,GO:0043123,1.9500e-01,1.1000e+02
IMP_SCORE,2530,GO:0002218,1.9500e-01,7.0000e+01
IMP_SCORE,2531,GO:0030178,1.9496e-01,5.0000e+01
IMP_SCORE,2532,GO:0000165,1.9493e-01,7.7000e+01
IMP_SCORE,2533,GO:0010640,1.9490e-01,1.5000e+01
IMP_SCORE,2534,GO:0090322,1.9490e-01,1.6000e+01
IMP_SCORE,2535,GO:1905331,1.9481e-01,6.0000e+00
IMP_SCORE,2536,GO:0019372,1.9480e-01,2.9000e+01
IMP_SCORE,2537,GO:0043244,1.9477e-01,5.3000e+01
IMP_SCORE,2538,GO:0046850,1.9477e-01,2.9000e+01
IMP_SCORE,2539,GO:0048266,1.9468e-01,1.0000e+01
IMP_SCORE,2540,GO:0097286,1.9464e-01,1.7000e+01
IMP_SCORE,2541,GO:0007215,1.9462e-01,4.3000e+01
IMP_SCORE,2542,GO:0090520,1.9455e-01,1.7000e+01
IMP_SCORE,2543,GO:1901135,1.9449e-01,3.0600e+02
IMP_SCORE,2544,GO:0033143,1.9449e-01,3.5000e+01
IMP_SCORE,2545,GO:0045604,1.9443e-01,1.2000e+01
IMP_SCORE,2546,GO:0043226,1.9440e-01,1.6080e+03
IMP_SCORE,2547,GO:0034098,1.9440e-01,5.0000e+00
IMP_SCORE,2548,GO:0045927,1.9437e-01,5.2000e+01
IMP_SCORE,2549,GO:0044444,1.9433e-01,1.6190e+03
IMP_SCORE,2550,GO:0090002,1.9433e-01,3.2000e+01
IMP_SCORE,2551,GO:0019935,1.9428e-01,1.3000e+01
IMP_SCORE,2552,GO:0004653,1.9423e-01,3.3000e+01
IMP_SCORE,2553,GO:0070633,1.9422e-01,1.7000e+01
IMP_SCORE,2554,GO:0016477,1.9417e-01,3.3800e+02
IMP_SCORE,2555,GO:0060562,1.9414e-01,3.0000e+01
IMP_SCORE,2556,GO:0051881,1.9406e-01,2.8000e+01
IMP_SCORE,2557,GO:0043368,1.9398e-01,7.0000e+00
IMP_SCORE,2558,GO:0007612,1.9396e-01,5.2000e+01
IMP_SCORE,2559,GO:1905523,1.9393e-01,6.0000e+00
IMP_SCORE,2560,GO:0055088,1.9391e-01,3.3000e+01
IMP_SCORE,2561,GO:0014741,1.9390e-01,5.0000e+00
IMP_SCORE,2562,GO:0044459,1.9387e-01,1.0730e+03
IMP_SCORE,2563,GO:0050994,1.9387e-01,3.7000e+01
IMP_SCORE,2564,GO:0008655,1.9385e-01,1.1000e+01
IMP_SCORE,2565,GO:0051271,1.9383e-01,9.9000e+01
IMP_SCORE,2566,GO:0006959,1.9380e-01,1.2200e+02
IMP_SCORE,2567,GO:0015459,1.9379e-01,3.5000e+01
IMP_SCORE,2568,GO:0040011,1.9377e-01,3.9000e+02
IMP_SCORE,2569,GO:0097009,1.9377e-01,6.0000e+00
IMP_SCORE,2570,GO:0030098,1.9373e-01,6.2000e+01
IMP_SCORE,2571,GO:0070402,1.9369e-01,9.0000e+00
IMP_SCORE,2572,GO:0010592,1.9367e-01,1.2000e+01
IMP_SCORE,2573,GO:0009725,1.9361e-01,1.8100e+02
IMP_SCORE,2574,GO:0048260,1.9360e-01,1.8000e+01
IMP_SCORE,2575,GO:0031061,1.9360e-01,1.4000e+01
IMP_SCORE,2576,GO:0098662,1.9353e-01,1.3800e+02
IMP_SCORE,2577,GO:0048675,1.9353e-01,3.3000e+01
IMP_SCORE,2578,GO:0051716,1.9351e-01,6.7000e+02
IMP_SCORE,2579,GO:0000226,1.9343e-01,1.1800e+02
IMP_SCORE,2580,GO:0051785,1.9341e-01,1.3000e+01
IMP_SCORE,2581,GO:0097341,1.9340e-01,2.0000e+00
IMP_SCORE,2582,GO:0090280,1.9338e-01,2.4000e+01
IMP_SCORE,2583,GO:0070507,1.9333e-01,4.2000e+01
IMP_SCORE,2584,GO:1901617,1.9325e-01,7.0000e+01
IMP_SCORE,2585,GO:0031297,1.9325e-01,5.0000e+00
IMP_SCORE,2586,GO:0060142,1.9324e-01,1.5000e+01
IMP_SCORE,2587,GO:0006974,1.9324e-01,1.7300e+02
IMP_SCORE,2588,GO:0002366,1.9322e-01,1.2100e+02
IMP_SCORE,2589,GO:0002821,1.9307e-01,2.1000e+01
IMP_SCORE,2590,GO:0007088,1.9305e-01,4.8000e+01
IMP_SCORE,2591,GO:0046323,1.9300e-01,5.0000e+00
IMP_SCORE,2592,GO:0051861,1.9298e-01,3.8000e+01
IMP_SCORE,2593,GO:0042339,1.9298e-01,2.8000e+01
IMP_SCORE,2594,GO:0010975,1.9293e-01,1.4400e+02
IMP_SCORE,2595,GO:2001057,1.9290e-01,7.0000e+00
IMP_SCORE,2596,GO:0044271,1.9289e-01,3.5000e+02
IMP_SCORE,2597,GO:0050767,1.9289e-01,1.9900e+02
IMP_SCORE,2598,GO:0005765,1.9288e-01,2.2000e+02
IMP_SCORE,2599,GO:0043604,1.9286e-01,9.5000e+01
IMP_SCORE,2600,GO:0099118,1.9282e-01,3.1000e+01
IMP_SCORE,2601,GO:0033032,1.9280e-01,1.4000e+01
IMP_SCORE,2602,GO:0009896,1.9278e-01,9.6000e+01
IMP_SCORE,2603,GO:0031410,1.9274e-01,5.7000e+02
IMP_SCORE,2604,GO:0046596,1.9273e-01,2.9000e+01
IMP_SCORE,2605,GO:0016701,1.9272e-01,4.1000e+01
IMP_SCORE,2606,GO:0043202,1.9269e-01,1.1900e+02
IMP_SCORE,2607,GO:0032147,1.9253e-01,5.4000e+01
IMP_SCORE,2608,GO:0003333,1.9247e-01,3.8000e+01
IMP_SCORE,2609,GO:1903651,1.9241e-01,8.0000e+00
IMP_SCORE,2610,GO:0003081,1.9227e-01,7.0000e+00
IMP_SCORE,2611,GO:0051354,1.9222e-01,1.3000e+01
IMP_SCORE,2612,GO:0006783,1.9213e-01,2.1000e+01
IMP_SCORE,2613,GO:0070914,1.9213e-01,1.5000e+01
IMP_SCORE,2614,GO:2001233,1.9211e-01,9.6000e+01
IMP_SCORE,2615,GO:0008320,1.9211e-01,7.0000e+00
IMP_SCORE,2616,GO:0015116,1.9209e-01,2.0000e+00
IMP_SCORE,2617,GO:1990841,1.9206e-01,1.7000e+01
IMP_SCORE,2618,GO:0032502,1.9202e-01,1.4370e+03
IMP_SCORE,2619,GO:1903053,1.9201e-01,6.0000e+00
IMP_SCORE,2620,GO:0090197,1.9199e-01,1.4000e+01
IMP_SCORE,2621,GO:0043067,1.9196e-01,3.8700e+02
IMP_SCORE,2622,GO:0018212,1.9195e-01,5.5000e+01
IMP_SCORE,2623,GO:0001012,1.9194e-01,1.0400e+02
IMP_SCORE,2624,GO:0005527,1.9190e-01,4.4000e+01
IMP_SCORE,2625,GO:0031233,1.9188e-01,3.0000e+01
IMP_SCORE,2626,GO:0008305,1.9181e-01,4.5000e+01
IMP_SCORE,2627,GO:0002720,1.9177e-01,7.0000e+00
IMP_SCORE,2628,GO:2000404,1.9173e-01,1.1000e+01
IMP_SCORE,2629,GO:0030426,1.9167e-01,7.8000e+01
IMP_SCORE,2630,GO:0030904,1.9165e-01,7.0000e+00
IMP_SCORE,2631,GO:0034612,1.9161e-01,5.6000e+01
IMP_SCORE,2632,GO:0051348,1.9161e-01,7.4000e+01
IMP_SCORE,2633,GO:0001916,1.9152e-01,3.0000e+00
IMP_SCORE,2634,GO:0050731,1.9152e-01,5.6000e+01
IMP_SCORE,2635,GO:0001817,1.9150e-01,1.7800e+02
IMP_SCORE,2636,GO:0099568,1.9149e-01,1.7400e+02
IMP_SCORE,2637,GO:0045595,1.9147e-01,3.9900e+02
IMP_SCORE,2638,GO:0046578,1.9146e-01,9.1000e+01
IMP_SCORE,2639,GO:0043900,1.9145e-01,1.3700e+02
IMP_SCORE,2640,GO:0010564,1.9137e-01,1.4500e+02
IMP_SCORE,2641,GO:0019884,1.9136e-01,1.1200e+02
IMP_SCORE,2642,GO:0031057,1.9135e-01,2.8000e+01
IMP_SCORE,2643,GO:0006903,1.9135e-01,2.5000e+01
IMP_SCORE,2644,GO:0008076,1.9133e-01,6.7000e+01
IMP_SCORE,2645,GO:2001244,1.9124e-01,1.8000e+01
IMP_SCORE,2646,GO:0040014,1.9122e-01,2.0000e+01
IMP_SCORE,2647,GO:0009894,1.9121e-01,2.4100e+02
IMP_SCORE,2648,GO:0016056,1.9114e-01,6.0000e+00
IMP_SCORE,2649,GO:0061061,1.9114e-01,6.4000e+01
IMP_SCORE,2650,GO:0032272,1.9107e-01,2.3000e+01
IMP_SCORE,2651,GO:0006606,1.9105e-01,4.6000e+01
IMP_SCORE,2652,GO:0019827,1.9104e-01,3.8000e+01
IMP_SCORE,2653,GO:0061448,1.9102e-01,2.1000e+01
IMP_SCORE,2654,GO:0032839,1.9100e-01,1.8000e+01
IMP_SCORE,2655,GO:0048185,1.9089e-01,2.1000e+01
IMP_SCORE,2656,GO:2000052,1.9087e-01,1.0000e+00
IMP_SCORE,2657,GO:0031400,1.9085e-01,1.3500e+02
IMP_SCORE,2658,GO:0051050,1.9068e-01,2.2900e+02
IMP_SCORE,2659,GO:0035107,1.9068e-01,4.7000e+01
IMP_SCORE,2660,GO:0048821,1.9068e-01,7.0000e+00
IMP_SCORE,2661,GO:0098857,1.9067e-01,1.5000e+02
IMP_SCORE,2662,GO:0042632,1.9067e-01,2.1000e+01
IMP_SCORE,2663,GO:0036503,1.9066e-01,1.6000e+01
IMP_SCORE,2664,GO:0030027,1.9050e-01,7.3000e+01
IMP_SCORE,2665,GO:0030336,1.9047e-01,8.6000e+01
IMP_SCORE,2666,GO:0016891,1.9044e-01,3.0000e+01
IMP_SCORE,2667,GO:0009081,1.9042e-01,5.6000e+01
IMP_SCORE,2668,GO:0035336,1.9040e-01,4.8000e+01
IMP_SCORE,2669,GO:2000406,1.9035e-01,7.0000e+00
IMP_SCORE,2670,GO:0009636,1.9034e-01,8.6000e+01
IMP_SCORE,2671,GO:1903010,1.9028e-01,3.2000e+01
IMP_SCORE,2672,GO:0001764,1.9026e-01,8.6000e+01
IMP_SCORE,2673,GO:0010008,1.9021e-01,2.3000e+02
IMP_SCORE,2674,GO:0008284,1.9020e-01,3.0400e+02
IMP_SCORE,2675,GO:1902495,1.9013e-01,1.5500e+02
IMP_SCORE,2676,GO:0032675,1.9011e-01,3.5000e+01
IMP_SCORE,2677,GO:0002478,1.9007e-01,9.1000e+01
IMP_SCORE,2678,GO:0040029,1.9006e-01,5.0000e+01
IMP_SCORE,2679,GO:0030662,1.9004e-01,8.2000e+01
IMP_SCORE,2680,GO:0005737,1.9001e-01,1.9140e+03
IMP_SCORE,2681,GO:1904356,1.9001e-01,2.3000e+01
IMP_SCORE,2682,GO:0007051,1.8996e-01,5.9000e+01
IMP_SCORE,2683,GO:0033549,1.8994e-01,7.0000e+00
IMP_SCORE,2684,GO:0000932,1.8992e-01,9.6000e+01
IMP_SCORE,2685,GO:0045786,1.8991e-01,1.8000e+02
IMP_SCORE,2686,GO:0030154,1.8988e-01,6.5200e+02
IMP_SCORE,2687,GO:0010001,1.8987e-01,5.9000e+01
IMP_SCORE,2688,GO:2001236,1.8985e-01,5.6000e+01
IMP_SCORE,2689,GO:0014013,1.8984e-01,2.8000e+01
IMP_SCORE,2690,GO:0006378,1.8983e-01,1.1000e+01
IMP_SCORE,2691,GO:0071636,1.8982e-01,1.2000e+01
IMP_SCORE,2692,GO:0050775,1.8982e-01,9.0000e+00
IMP_SCORE,2693,GO:0060425,1.8978e-01,1.1000e+01
IMP_SCORE,2694,GO:0007268,1.8976e-01,1.2900e+02
IMP_SCORE,2695,GO:0046527,1.8973e-01,1.1000e+01
IMP_SCORE,2696,GO:0030659,1.8970e-01,3.1600e+02
IMP_SCORE,2697,GO:0071902,1.8970e-01,8.0000e+01
IMP_SCORE,2698,GO:0042509,1.8968e-01,2.0000e+01
IMP_SCORE,2699,GO:0007165,1.8966e-01,1.2020e+03
IMP_SCORE,2700,GO:0051298,1.8965e-01,1.1000e+01
IMP_SCORE,2701,GO:0030901,1.8962e-01,1.1000e+01
IMP_SCORE,2702,GO:0045664,1.8961e-01,1.3600e+02
IMP_SCORE,2703,GO:0050807,1.8961e-01,7.8000e+01
IMP_SCORE,2704,GO:0050878,1.8960e-01,1.4500e+02
IMP_SCORE,2705,GO:0006516,1.8956e-01,8.0000e+00
IMP_SCORE,2706,GO:1990782,1.8955e-01,4.6000e+01
IMP_SCORE,2707,GO:0048857,1.8954e-01,4.1000e+01
IMP_SCORE,2708,GO:0001911,1.8953e-01,1.1000e+01
IMP_SCORE,2709,GO:0019898,1.8952e-01,1.1600e+02
IMP_SCORE,2710,GO:0030182,1.8950e-01,7.3000e+01
IMP_SCORE,2711,GO:0031092,1.8946e-01,2.2000e+01
IMP_SCORE,2712,GO:0007010,1.8946e-01,2.9100e+02
IMP_SCORE,2713,GO:0051101,1.8944e-01,4.9000e+01
IMP_SCORE,2714,GO:0098802,1.8943e-01,1.1600e+02
IMP_SCORE,2715,GO:2001252,1.8942e-01,4.8000e+01
IMP_SCORE,2716,GO:0048261,1.8935e-01,4.0000e+00
IMP_SCORE,2717,GO:0099536,1.8934e-01,1.6000e+02
IMP_SCORE,2718,GO:0050661,1.8934e-01,3.4000e+01
IMP_SCORE,2719,GO:0051098,1.8933e-01,9.3000e+01
IMP_SCORE,2720,GO:0044264,1.8926e-01,2.5000e+01
IMP_SCORE,2721,GO:0030855,1.8924e-01,1.3800e+02
IMP_SCORE,2722,GO:1902236,1.8923e-01,6.0000e+00
IMP_SCORE,2723,GO:0071801,1.8923e-01,3.3000e+01
IMP_SCORE,2724,GO:0097553,1.8915e-01,7.0000e+00
IMP_SCORE,2725,GO:0090102,1.8914e-01,8.0000e+00
IMP_SCORE,2726,GO:0033993,1.8902e-01,2.4100e+02
IMP_SCORE,2727,GO:0043029,1.8896e-01,1.2000e+01
IMP_SCORE,2728,GO:0035584,1.8896e-01,5.0000e+00
IMP_SCORE,2729,GO:0009124,1.8891e-01,2.3000e+01
IMP_SCORE,2730,GO:0007166,1.8890e-01,7.4100e+02
IMP_SCORE,2731,GO:0009145,1.8888e-01,1.2000e+01
IMP_SCORE,2732,GO:0048566,1.8883e-01,6.0000e+00
IMP_SCORE,2733,GO:0002700,1.8883e-01,3.7000e+01
IMP_SCORE,2734,GO:0043009,1.8866e-01,6.5000e+01
IMP_SCORE,2735,GO:0002820,1.8861e-01,1.8000e+01
IMP_SCORE,2736,GO:1901379,1.8861e-01,2.8000e+01
IMP_SCORE,2737,GO:0010857,1.8860e-01,1.9000e+01
IMP_SCORE,2738,GO:0032388,1.8857e-01,8.8000e+01
IMP_SCORE,2739,GO:0071774,1.8855e-01,1.7000e+01
IMP_SCORE,2740,GO:0044212,1.8851e-01,1.9600e+02
IMP_SCORE,2741,GO:0016783,1.8843e-01,7.0000e+00
IMP_SCORE,2742,GO:0031648,1.8843e-01,1.5000e+01
IMP_SCORE,2743,GO:0044446,1.8842e-01,1.6450e+03
IMP_SCORE,2744,GO:0050778,1.8842e-01,1.8800e+02
IMP_SCORE,2745,GO:0021915,1.8842e-01,8.0000e+00
IMP_SCORE,2746,GO:0001891,1.8842e-01,2.4000e+01
IMP_SCORE,2747,GO:0017081,1.8838e-01,3.2000e+01
IMP_SCORE,2748,GO:0002791,1.8835e-01,1.0300e+02
IMP_SCORE,2749,GO:0016571,1.8826e-01,3.3000e+01
IMP_SCORE,2750,GO:0032411,1.8824e-01,3.9000e+01
IMP_SCORE,2751,GO:0048681,1.8821e-01,9.0000e+00
IMP_SCORE,2752,GO:0009100,1.8815e-01,1.0200e+02
IMP_SCORE,2753,GO:0007187,1.8811e-01,7.3000e+01
IMP_SCORE,2754,GO:0005622,1.8811e-01,7.4800e+02
IMP_SCORE,2755,GO:0015980,1.8809e-01,4.3000e+01
IMP_SCORE,2756,GO:1901385,1.8809e-01,1.9000e+01
IMP_SCORE,2757,GO:0071157,1.8805e-01,6.0000e+00
IMP_SCORE,2758,GO:0005741,1.8793e-01,9.7000e+01
IMP_SCORE,2759,GO:0016180,1.8787e-01,6.0000e+00
IMP_SCORE,2760,GO:2000171,1.8785e-01,1.7000e+01
IMP_SCORE,2761,GO:0052744,1.8784e-01,6.0000e+00
IMP_SCORE,2762,GO:0008643,1.8784e-01,5.9000e+01
IMP_SCORE,2763,GO:0070372,1.8783e-01,8.2000e+01
IMP_SCORE,2764,GO:0032794,1.8779e-01,1.0000e+01
IMP_SCORE,2765,GO:1901293,1.8778e-01,4.9000e+01
IMP_SCORE,2766,GO:0031229,1.8765e-01,1.7000e+01
IMP_SCORE,2767,GO:0051651,1.8763e-01,5.0000e+01
IMP_SCORE,2768,GO:0034605,1.8760e-01,5.5000e+01
IMP_SCORE,2769,GO:0051056,1.8759e-01,1.3700e+02
IMP_SCORE,2770,GO:0071715,1.8759e-01,7.0000e+00
IMP_SCORE,2771,GO:0043502,1.8758e-01,1.3000e+01
IMP_SCORE,2772,GO:0030506,1.8758e-01,4.9000e+01
IMP_SCORE,2773,GO:0007264,1.8756e-01,1.9800e+02
IMP_SCORE,2774,GO:0097228,1.8745e-01,1.8000e+01
IMP_SCORE,2775,GO:0010970,1.8743e-01,4.7000e+01
IMP_SCORE,2776,GO:0044253,1.8737e-01,3.0000e+00
IMP_SCORE,2777,GO:0009112,1.8727e-01,1.9000e+01
IMP_SCORE,2778,GO:0051222,1.8725e-01,1.1200e+02
IMP_SCORE,2779,GO:0071637,1.8724e-01,2.3000e+01
IMP_SCORE,2780,GO:2001240,1.8724e-01,3.9000e+01
IMP_SCORE,2781,GO:0001085,1.8719e-01,4.9000e+01
IMP_SCORE,2782,GO:0021884,1.8717e-01,7.0000e+00
IMP_SCORE,2783,GO:0016616,1.8711e-01,1.4700e+02
IMP_SCORE,2784,GO:0006805,1.8709e-01,1.3800e+02
IMP_SCORE,2785,GO:1903508,1.8708e-01,1.9300e+02
IMP_SCORE,2786,GO:0048284,1.8699e-01,4.9000e+01
IMP_SCORE,2787,GO:0019900,1.8698e-01,3.8400e+02
IMP_SCORE,2788,GO:1902017,1.8697e-01,4.5000e+01
IMP_SCORE,2789,GO:1900024,1.8693e-01,1.5000e+01
IMP_SCORE,2790,GO:1903573,1.8687e-01,6.0000e+00
IMP_SCORE,2791,GO:0097164,1.8686e-01,1.3100e+02
IMP_SCORE,2792,GO:0016441,1.8686e-01,1.7000e+01
IMP_SCORE,2793,GO:1904062,1.8684e-01,9.6000e+01
IMP_SCORE,2794,GO:0006094,1.8680e-01,1.6000e+01
IMP_SCORE,2795,GO:0017156,1.8674e-01,1.9000e+01
IMP_SCORE,2796,GO:0009719,1.8673e-01,2.7900e+02
IMP_SCORE,2797,GO:0071617,1.8672e-01,1.7000e+01
IMP_SCORE,2798,GO:0046627,1.8672e-01,1.6000e+01
IMP_SCORE,2799,GO:0006688,1.8671e-01,4.2000e+01
IMP_SCORE,2800,GO:0002479,1.8669e-01,6.8000e+01
IMP_SCORE,2801,GO:0030799,1.8664e-01,3.5000e+01
IMP_SCORE,2802,GO:0031099,1.8654e-01,7.2000e+01
IMP_SCORE,2803,GO:0005088,1.8653e-01,1.1700e+02
IMP_SCORE,2804,GO:0044259,1.8650e-01,4.5000e+01
IMP_SCORE,2805,GO:0006928,1.8649e-01,5.4100e+02
IMP_SCORE,2806,GO:0031328,1.8647e-01,2.6000e+02
IMP_SCORE,2807,GO:0045686,1.8641e-01,8.0000e+00
IMP_SCORE,2808,GO:0098632,1.8641e-01,3.3000e+01
IMP_SCORE,2809,GO:0021885,1.8639e-01,2.4000e+01
IMP_SCORE,2810,GO:0043506,1.8639e-01,3.0000e+01
IMP_SCORE,2811,GO:1900027,1.8638e-01,7.0000e+00
IMP_SCORE,2812,GO:0019098,1.8635e-01,3.0000e+01
IMP_SCORE,2813,GO:0072562,1.8631e-01,1.8800e+02
IMP_SCORE,2814,GO:0006457,1.8630e-01,2.1600e+02
IMP_SCORE,2815,GO:0070887,1.8626e-01,4.2500e+02
IMP_SCORE,2816,GO:0051879,1.8625e-01,8.0000e+00
IMP_SCORE,2817,GO:0034599,1.8621e-01,5.6000e+01
IMP_SCORE,2818,GO:0010763,1.8620e-01,5.0000e+00
IMP_SCORE,2819,GO:0048469,1.8619e-01,4.9000e+01
IMP_SCORE,2820,GO:0048278,1.8618e-01,4.0000e+01
IMP_SCORE,2821,GO:0048489,1.8611e-01,2.7000e+01
IMP_SCORE,2822,GO:0018904,1.8610e-01,3.8000e+01
IMP_SCORE,2823,GO:0045601,1.8609e-01,1.9000e+01
IMP_SCORE,2824,GO:0004623,1.8608e-01,2.9000e+01
IMP_SCORE,2825,GO:0034968,1.8597e-01,1.0000e+01
IMP_SCORE,2826,GO:0051972,1.8596e-01,2.3000e+01
IMP_SCORE,2827,GO:0005773,1.8595e-01,2.4400e+02
IMP_SCORE,2828,GO:0045104,1.8594e-01,2.6000e+01
IMP_SCORE,2829,GO:0010628,1.8594e-01,2.5100e+02
IMP_SCORE,2830,GO:0045893,1.8592e-01,1.9300e+02
IMP_SCORE,2831,GO:0016553,1.8590e-01,6.0000e+00
IMP_SCORE,2832,GO:0005775,1.8589e-01,1.1000e+02
IMP_SCORE,2833,GO:0001077,1.8588e-01,5.2000e+01
IMP_SCORE,2834,GO:0031406,1.8587e-01,1.2700e+02
IMP_SCORE,2835,GO:0002685,1.8586e-01,4.6000e+01
IMP_SCORE,2836,GO:0043603,1.8574e-01,2.3800e+02
IMP_SCORE,2837,GO:0031214,1.8572e-01,7.1000e+01
IMP_SCORE,2838,GO:0030992,1.8572e-01,5.0000e+00
IMP_SCORE,2839,GO:1901701,1.8567e-01,2.0800e+02
IMP_SCORE,2840,GO:0042089,1.8565e-01,1.3000e+01
IMP_SCORE,2841,GO:0060548,1.8557e-01,2.4600e+02
IMP_SCORE,2842,GO:0042058,1.8550e-01,2.3000e+01
IMP_SCORE,2843,GO:0071417,1.8547e-01,1.0200e+02
IMP_SCORE,2844,GO:0003279,1.8543e-01,2.7000e+01
IMP_SCORE,2845,GO:0050982,1.8540e-01,2.2000e+01
IMP_SCORE,2846,GO:0042176,1.8540e-01,1.0800e+02
IMP_SCORE,2847,GO:0044772,1.8538e-01,9.3000e+01
IMP_SCORE,2848,GO:0001558,1.8535e-01,1.8200e+02
IMP_SCORE,2849,GO:0014904,1.8529e-01,2.0000e+01
IMP_SCORE,2850,GO:0051297,1.8519e-01,3.0000e+01
IMP_SCORE,2851,GO:0010881,1.8519e-01,5.0000e+00
IMP_SCORE,2852,GO:1901565,1.8518e-01,2.1100e+02
IMP_SCORE,2853,GO:0016889,1.8517e-01,5.0000e+00
IMP_SCORE,2854,GO:0001836,1.8516e-01,1.7000e+01
IMP_SCORE,2855,GO:0045814,1.8516e-01,3.4000e+01
IMP_SCORE,2856,GO:1903146,1.8512e-01,1.4000e+01
IMP_SCORE,2857,GO:0009749,1.8504e-01,4.0000e+01
IMP_SCORE,2858,GO:0043065,1.8503e-01,1.6700e+02
IMP_SCORE,2859,GO:0016769,1.8502e-01,4.5000e+01
IMP_SCORE,2860,GO:0044440,1.8501e-01,2.5000e+02
IMP_SCORE,2861,GO:0099513,1.8497e-01,2.7300e+02
IMP_SCORE,2862,GO:0010942,1.8495e-01,1.9800e+02
IMP_SCORE,2863,GO:0070741,1.8490e-01,1.1000e+01
IMP_SCORE,2864,GO:0090734,1.8490e-01,1.5000e+01
IMP_SCORE,2865,GO:0016702,1.8488e-01,3.8000e+01
IMP_SCORE,2866,GO:0045597,1.8485e-01,2.5500e+02
IMP_SCORE,2867,GO:0006897,1.8479e-01,3.1500e+02
IMP_SCORE,2868,GO:0098811,1.8478e-01,3.1000e+01
IMP_SCORE,2869,GO:1902187,1.8470e-01,8.0000e+00
IMP_SCORE,2870,GO:0018193,1.8468e-01,2.7500e+02
IMP_SCORE,2871,GO:0019362,1.8467e-01,5.3000e+01
IMP_SCORE,2872,GO:0006004,1.8463e-01,3.3000e+01
IMP_SCORE,2873,GO:0030207,1.8453e-01,1.5000e+01
IMP_SCORE,2874,GO:0010648,1.8452e-01,2.6800e+02
IMP_SCORE,2875,GO:0008154,1.8450e-01,4.4000e+01
IMP_SCORE,2876,GO:0004930,1.8444e-01,1.9400e+02
IMP_SCORE,2877,GO:0080135,1.8435e-01,1.2800e+02
IMP_SCORE,2878,GO:0031589,1.8433e-01,1.3800e+02
IMP_SCORE,2879,GO:0043487,1.8433e-01,4.5000e+01
IMP_SCORE,2880,GO:0032530,1.8429e-01,1.8000e+01
IMP_SCORE,2881,GO:0032432,1.8426e-01,4.6000e+01
IMP_SCORE,2882,GO:1903429,1.8424e-01,2.0000e+01
IMP_SCORE,2883,GO:0030425,1.8421e-01,2.0200e+02
IMP_SCORE,2884,GO:0061695,1.8420e-01,3.8000e+01
IMP_SCORE,2885,GO:0022409,1.8418e-01,9.0000e+01
IMP_SCORE,2886,GO:0033554,1.8418e-01,4.2300e+02
IMP_SCORE,2887,GO:0006559,1.8416e-01,2.3000e+01
IMP_SCORE,2888,GO:0045056,1.8412e-01,7.0000e+00
IMP_SCORE,2889,GO:0031018,1.8404e-01,6.0000e+00
IMP_SCORE,2890,GO:0005769,1.8399e-01,1.5700e+02
IMP_SCORE,2891,GO:0042306,1.8394e-01,4.3000e+01
IMP_SCORE,2892,GO:0023061,1.8394e-01,5.7000e+01
IMP_SCORE,2893,GO:0051240,1.8393e-01,3.3600e+02
IMP_SCORE,2894,GO:0061572,1.8390e-01,4.5000e+01
IMP_SCORE,2895,GO:0048703,1.8389e-01,6.0000e+00
IMP_SCORE,2896,GO:0050773,1.8388e-01,3.9000e+01
IMP_SCORE,2897,GO:0042330,1.8383e-01,1.4900e+02
IMP_SCORE,2898,GO:0009790,1.8382e-01,6.1000e+01
IMP_SCORE,2899,GO:0043168,1.8379e-01,8.3100e+02
IMP_SCORE,2900,GO:0000940,1.8374e-01,3.0000e+00
IMP_SCORE,2901,GO:0045334,1.8368e-01,5.0000e+00
IMP_SCORE,2902,GO:0010951,1.8366e-01,8.4000e+01
IMP_SCORE,2903,GO:0030728,1.8359e-01,9.0000e+00
IMP_SCORE,2904,GO:0005682,1.8358e-01,6.0000e+00
IMP_SCORE,2905,GO:0015932,1.8353e-01,5.4000e+01
IMP_SCORE,2906,GO:0003705,1.8352e-01,3.9000e+01
IMP_SCORE,2907,GO:0031346,1.8344e-01,9.7000e+01
IMP_SCORE,2908,GO:0043903,1.8342e-01,1.0100e+02
IMP_SCORE,2909,GO:0006754,1.8340e-01,9.0000e+00
IMP_SCORE,2910,GO:0004629,1.8339e-01,3.6000e+01
IMP_SCORE,2911,GO:0019902,1.8335e-01,1.7300e+02
IMP_SCORE,2912,GO:0043649,1.8335e-01,3.6000e+01
IMP_SCORE,2913,GO:0050873,1.8333e-01,3.3000e+01
IMP_SCORE,2914,GO:0098732,1.8328e-01,3.1000e+01
IMP_SCORE,2915,GO:0008250,1.8326e-01,2.0000e+01
IMP_SCORE,2916,GO:0043409,1.8323e-01,3.8000e+01
IMP_SCORE,2917,GO:1900006,1.8322e-01,1.5000e+01
IMP_SCORE,2918,GO:0010811,1.8317e-01,5.9000e+01
IMP_SCORE,2919,GO:0010604,1.8316e-01,4.1200e+02
IMP_SCORE,2920,GO:0004435,1.8312e-01,3.9000e+01
IMP_SCORE,2921,GO:0044306,1.8311e-01,4.3000e+01
IMP_SCORE,2922,GO:0002682,1.8307e-01,4.4700e+02
IMP_SCORE,2923,GO:0004722,1.8303e-01,3.5000e+01
IMP_SCORE,2924,GO:0045776,1.8293e-01,2.8000e+01
IMP_SCORE,2925,GO:0000281,1.8284e-01,1.8000e+01
IMP_SCORE,2926,GO:0043462,1.8279e-01,4.8000e+01
IMP_SCORE,2927,GO:0032434,1.8276e-01,3.0000e+01
IMP_SCORE,2928,GO:0090192,1.8276e-01,2.0000e+00
IMP_SCORE,2929,GO:0051241,1.8270e-01,2.9300e+02
IMP_SCORE,2930,GO:0032680,1.8267e-01,3.7000e+01
IMP_SCORE,2931,GO:0043167,1.8266e-01,1.5690e+03
IMP_SCORE,2932,GO:0005739,1.8260e-01,7.3700e+02
IMP_SCORE,2933,GO:0044432,1.8257e-01,6.5800e+02
IMP_SCORE,2934,GO:0002548,1.8255e-01,2.6000e+01
IMP_SCORE,2935,GO:1900273,1.8255e-01,1.9000e+01
IMP_SCORE,2936,GO:0035567,1.8250e-01,4.6000e+01
IMP_SCORE,2937,GO:0004712,1.8250e-01,3.5000e+01
IMP_SCORE,2938,GO:0035418,1.8239e-01,9.0000e+00
IMP_SCORE,2939,GO:0042107,1.8237e-01,1.2000e+01
IMP_SCORE,2940,GO:0006952,1.8234e-01,4.7700e+02
IMP_SCORE,2941,GO:0006474,1.8232e-01,4.0000e+00
IMP_SCORE,2942,GO:0021700,1.8232e-01,8.5000e+01
IMP_SCORE,2943,GO:0051174,1.8232e-01,3.1800e+02
IMP_SCORE,2944,GO:0060997,1.8229e-01,1.0000e+01
IMP_SCORE,2945,GO:0004713,1.8227e-01,5.0000e+01
IMP_SCORE,2946,GO:0010762,1.8227e-01,1.8000e+01
IMP_SCORE,2947,GO:0050657,1.8223e-01,6.3000e+01
IMP_SCORE,2948,GO:1903115,1.8218e-01,9.0000e+00
IMP_SCORE,2949,GO:0006612,1.8216e-01,3.3000e+01
IMP_SCORE,2950,GO:0009166,1.8216e-01,2.1000e+01
IMP_SCORE,2951,GO:1901888,1.8215e-01,1.9000e+01
IMP_SCORE,2952,GO:0033267,1.8211e-01,8.0000e+01
IMP_SCORE,2953,GO:0071243,1.8208e-01,2.4000e+01
IMP_SCORE,2954,GO:0022834,1.8208e-01,7.5000e+01
IMP_SCORE,2955,GO:0014069,1.8208e-01,1.2100e+02
IMP_SCORE,2956,GO:0006898,1.8205e-01,1.9800e+02
IMP_SCORE,2957,GO:0009164,1.8202e-01,2.1000e+01
IMP_SCORE,2958,GO:0051336,1.8200e-01,4.4800e+02
IMP_SCORE,2959,GO:0008047,1.8196e-01,3.0300e+02
IMP_SCORE,2960,GO:0044763,1.8195e-01,1.3330e+03
IMP_SCORE,2961,GO:0044282,1.8194e-01,1.5600e+02
IMP_SCORE,2962,GO:0042445,1.8192e-01,1.3200e+02
IMP_SCORE,2963,GO:0030295,1.8184e-01,4.2000e+01
IMP_SCORE,2964,GO:0002504,1.8182e-01,6.7000e+01
IMP_SCORE,2965,GO:0043489,1.8181e-01,1.0000e+01
IMP_SCORE,2966,GO:0042982,1.8170e-01,1.8000e+01
IMP_SCORE,2967,GO:0015672,1.8169e-01,1.2800e+02
IMP_SCORE,2968,GO:0030837,1.8168e-01,1.7000e+01
IMP_SCORE,2969,GO:0006366,1.8165e-01,1.7900e+02
IMP_SCORE,2970,GO:0048635,1.8163e-01,1.0000e+01
IMP_SCORE,2971,GO:0014070,1.8163e-01,2.0400e+02
IMP_SCORE,2972,GO:0048870,1.8161e-01,3.5400e+02
IMP_SCORE,2973,GO:0044724,1.8159e-01,7.3000e+01
IMP_SCORE,2974,GO:0030168,1.8158e-01,5.9000e+01
IMP_SCORE,2975,GO:0010960,1.8153e-01,5.0000e+00
IMP_SCORE,2976,GO:0045454,1.8149e-01,5.2000e+01
IMP_SCORE,2977,GO:1901028,1.8144e-01,2.6000e+01
IMP_SCORE,2978,GO:0022835,1.8141e-01,1.8000e+01
IMP_SCORE,2979,GO:0010955,1.8141e-01,1.4000e+01
IMP_SCORE,2980,GO:0060193,1.8139e-01,2.0000e+01
IMP_SCORE,2981,GO:0046324,1.8138e-01,2.8000e+01
IMP_SCORE,2982,GO:0010562,1.8138e-01,1.7600e+02
IMP_SCORE,2983,GO:0016127,1.8135e-01,9.0000e+00
IMP_SCORE,2984,GO:0045662,1.8129e-01,1.2000e+01
IMP_SCORE,2985,GO:1901618,1.8123e-01,1.5000e+01
IMP_SCORE,2986,GO:0032880,1.8117e-01,2.6900e+02
IMP_SCORE,2987,GO:0000980,1.8115e-01,1.8000e+01
IMP_SCORE,2988,GO:0048011,1.8115e-01,1.2000e+01
IMP_SCORE,2989,GO:0031935,1.8113e-01,8.0000e+00
IMP_SCORE,2990,GO:0032717,1.8111e-01,3.4000e+01
IMP_SCORE,2991,GO:1904886,1.8104e-01,6.0000e+00
IMP_SCORE,2992,GO:0051345,1.8102e-01,3.1200e+02
IMP_SCORE,2993,GO:0005543,1.8102e-01,2.8100e+02
IMP_SCORE,2994,GO:0050890,1.8101e-01,1.4900e+02
IMP_SCORE,2995,GO:0042127,1.8095e-01,5.6400e+02
IMP_SCORE,2996,GO:0060444,1.8094e-01,4.0000e+00
IMP_SCORE,2997,GO:0003924,1.8091e-01,1.2600e+02
IMP_SCORE,2998,GO:0043001,1.8090e-01,7.0000e+00
IMP_SCORE,2999,GO:0032890,1.8087e-01,9.0000e+00
IMP_SCORE,3000,GO:0009891,1.8081e-01,2.3700e+02
IMP_SCORE,3001,GO:0033293,1.8078e-01,4.7000e+01
IMP_SCORE,3002,GO:0007422,1.8078e-01,3.6000e+01
IMP_SCORE,3003,GO:0006886,1.8076e-01,2.1600e+02
IMP_SCORE,3004,GO:0030674,1.8072e-01,9.7000e+01
IMP_SCORE,3005,GO:0098911,1.8072e-01,8.0000e+00
IMP_SCORE,3006,GO:1902186,1.8071e-01,1.1000e+01
IMP_SCORE,3007,GO:0030159,1.8068e-01,3.4000e+01
IMP_SCORE,3008,GO:0009156,1.8067e-01,1.5000e+01
IMP_SCORE,3009,GO:0032845,1.8067e-01,4.1000e+01
IMP_SCORE,3010,GO:0031295,1.8066e-01,3.9000e+01
IMP_SCORE,3011,GO:0039694,1.8061e-01,4.0000e+00
IMP_SCORE,3012,GO:0099503,1.8060e-01,2.4700e+02
IMP_SCORE,3013,GO:0030004,1.8058e-01,3.6000e+01
IMP_SCORE,3014,GO:0015749,1.8056e-01,4.8000e+01
IMP_SCORE,3015,GO:0035088,1.8055e-01,4.6000e+01
IMP_SCORE,3016,GO:0016863,1.8054e-01,8.0000e+00
IMP_SCORE,3017,GO:0006637,1.8054e-01,6.9000e+01
IMP_SCORE,3018,GO:1901016,1.8050e-01,2.2000e+01
IMP_SCORE,3019,GO:0009890,1.8042e-01,2.6300e+02
IMP_SCORE,3020,GO:0032688,1.8036e-01,6.0000e+00
IMP_SCORE,3021,GO:0001701,1.8023e-01,5.2000e+01
IMP_SCORE,3022,GO:0031957,1.8021e-01,1.9000e+01
IMP_SCORE,3023,GO:0005802,1.8021e-01,9.2000e+01
IMP_SCORE,3024,GO:0005540,1.8019e-01,7.5000e+01
IMP_SCORE,3025,GO:1902600,1.8017e-01,3.1000e+01
IMP_SCORE,3026,GO:0038024,1.8017e-01,9.4000e+01
IMP_SCORE,3027,GO:0008238,1.8012e-01,1.5100e+02
IMP_SCORE,3028,GO:0099106,1.8012e-01,7.5000e+01
IMP_SCORE,3029,GO:0006582,1.8002e-01,6.0000e+00
IMP_SCORE,3030,GO:0043232,1.7997e-01,9.8500e+02
IMP_SCORE,3031,GO:0043537,1.7996e-01,8.0000e+00
IMP_SCORE,3032,GO:0033344,1.7993e-01,1.2000e+01
IMP_SCORE,3033,GO:0006888,1.7993e-01,7.7000e+01
IMP_SCORE,3034,GO:0002699,1.7984e-01,3.6000e+01
IMP_SCORE,3035,GO:0051607,1.7982e-01,7.5000e+01
IMP_SCORE,3036,GO:0060055,1.7976e-01,2.2000e+01
IMP_SCORE,3037,GO:0042278,1.7972e-01,2.5000e+01
IMP_SCORE,3038,GO:0050891,1.7971e-01,3.0000e+01
IMP_SCORE,3039,GO:0016594,1.7969e-01,1.3000e+01
IMP_SCORE,3040,GO:0001822,1.7966e-01,4.4000e+01
IMP_SCORE,3041,GO:0042599,1.7958e-01,2.3000e+01
IMP_SCORE,3042,GO:0007040,1.7954e-01,3.6000e+01
IMP_SCORE,3043,GO:0007017,1.7951e-01,1.9000e+02
IMP_SCORE,3044,GO:0046488,1.7951e-01,8.1000e+01
IMP_SCORE,3045,GO:0009887,1.7945e-01,1.9700e+02
IMP_SCORE,3046,GO:0046872,1.7945e-01,1.4130e+03
IMP_SCORE,3047,GO:0010919,1.7943e-01,8.0000e+00
IMP_SCORE,3048,GO:0042221,1.7941e-01,7.4200e+02
IMP_SCORE,3049,GO:2000026,1.7939e-01,4.6600e+02
IMP_SCORE,3050,GO:0051656,1.7933e-01,8.0000e+01
IMP_SCORE,3051,GO:0030217,1.7929e-01,2.7000e+01
IMP_SCORE,3052,GO:0017110,1.7928e-01,1.0000e+01
IMP_SCORE,3053,GO:0006590,1.7927e-01,7.0000e+00
IMP_SCORE,3054,GO:0003281,1.7926e-01,1.4000e+01
IMP_SCORE,3055,GO:0044699,1.7924e-01,1.6010e+03
IMP_SCORE,3056,GO:0072511,1.7923e-01,1.1000e+02
IMP_SCORE,3057,GO:0016043,1.7922e-01,1.2130e+03
IMP_SCORE,3058,GO:0070003,1.7921e-01,2.0000e+01
IMP_SCORE,3059,GO:1901476,1.7913e-01,2.6000e+01
IMP_SCORE,3060,GO:0035725,1.7912e-01,4.3000e+01
IMP_SCORE,3061,GO:0045834,1.7902e-01,2.3000e+01
IMP_SCORE,3062,GO:0023057,1.7901e-01,3.0700e+02
IMP_SCORE,3063,GO:0019001,1.7901e-01,1.8400e+02
IMP_SCORE,3064,GO:0032881,1.7900e-01,1.7000e+01
IMP_SCORE,3065,GO:0007267,1.7898e-01,2.5000e+02
IMP_SCORE,3066,GO:0051094,1.7896e-01,3.2100e+02
IMP_SCORE,3067,GO:0045078,1.7895e-01,1.2000e+01
IMP_SCORE,3068,GO:0006972,1.7892e-01,9.0000e+00
IMP_SCORE,3069,GO:0007417,1.7891e-01,1.5600e+02
IMP_SCORE,3070,GO:0016829,1.7888e-01,2.1000e+02
IMP_SCORE,3071,GO:0000060,1.7887e-01,1.5000e+01
IMP_SCORE,3072,GO:1901796,1.7886e-01,5.6000e+01
IMP_SCORE,3073,GO:0055082,1.7880e-01,1.9200e+02
IMP_SCORE,3074,GO:0090092,1.7878e-01,7.2000e+01
IMP_SCORE,3075,GO:0045935,1.7876e-01,2.2400e+02
IMP_SCORE,3076,GO:0019933,1.7875e-01,1.1000e+01
IMP_SCORE,3077,GO:0043170,1.7874e-01,8.2700e+02
IMP_SCORE,3078,GO:0036152,1.7869e-01,5.6000e+01
IMP_SCORE,3079,GO:0009266,1.7867e-01,8.6000e+01
IMP_SCORE,3080,GO:0032371,1.7866e-01,1.1000e+01
IMP_SCORE,3081,GO:0014041,1.7863e-01,1.7000e+01
IMP_SCORE,3082,GO:0030672,1.7863e-01,5.9000e+01
IMP_SCORE,3083,GO:0010866,1.7858e-01,1.0000e+01
IMP_SCORE,3084,GO:0009755,1.7858e-01,6.4000e+01
IMP_SCORE,3085,GO:0008285,1.7850e-01,2.7400e+02
IMP_SCORE,3086,GO:1901653,1.7847e-01,4.8000e+01
IMP_SCORE,3087,GO:0019692,1.7843e-01,7.0000e+00
IMP_SCORE,3088,GO:1905952,1.7842e-01,3.9000e+01
IMP_SCORE,3089,GO:0006577,1.7841e-01,3.1000e+01
IMP_SCORE,3090,GO:0001525,1.7818e-01,1.1100e+02
IMP_SCORE,3091,GO:0030500,1.7815e-01,3.8000e+01
IMP_SCORE,3092,GO:0016709,1.7814e-01,3.0000e+01
IMP_SCORE,3093,GO:0032386,1.7811e-01,1.4600e+02
IMP_SCORE,3094,GO:0097755,1.7810e-01,2.8000e+01
IMP_SCORE,3095,GO:0016835,1.7800e-01,1.5800e+02
IMP_SCORE,3096,GO:0005892,1.7797e-01,7.0000e+00
IMP_SCORE,3097,GO:0051259,1.7793e-01,2.4900e+02
IMP_SCORE,3098,GO:1903555,1.7791e-01,3.3000e+01
IMP_SCORE,3099,GO:0033363,1.7786e-01,1.5000e+01
IMP_SCORE,3100,GO:0044818,1.7785e-01,1.7000e+01
IMP_SCORE,3101,GO:0061077,1.7783e-01,6.2000e+01
IMP_SCORE,3102,GO:0015914,1.7781e-01,2.1000e+01
IMP_SCORE,3103,GO:0098590,1.7779e-01,5.1600e+02
IMP_SCORE,3104,GO:0032570,1.7778e-01,1.7000e+01
IMP_SCORE,3105,GO:0046839,1.7774e-01,3.6000e+01
IMP_SCORE,3106,GO:0042981,1.7766e-01,3.6800e+02
IMP_SCORE,3107,GO:0035821,1.7763e-01,4.1000e+01
IMP_SCORE,3108,GO:0008207,1.7753e-01,1.9000e+01
IMP_SCORE,3109,GO:0051260,1.7752e-01,1.5900e+02
IMP_SCORE,3110,GO:0009225,1.7745e-01,3.4000e+01
IMP_SCORE,3111,GO:0009605,1.7745e-01,4.4200e+02
IMP_SCORE,3112,GO:0051247,1.7743e-01,2.3300e+02
IMP_SCORE,3113,GO:0046514,1.7741e-01,2.6000e+01
IMP_SCORE,3114,GO:0002161,1.7741e-01,1.8000e+01
IMP_SCORE,3115,GO:1903214,1.7741e-01,3.8000e+01
IMP_SCORE,3116,GO:0031331,1.7739e-01,1.0200e+02
IMP_SCORE,3117,GO:0044449,1.7738e-01,1.5600e+02
IMP_SCORE,3118,GO:0001823,1.7737e-01,3.0000e+00
IMP_SCORE,3119,GO:0060079,1.7733e-01,2.7000e+01
IMP_SCORE,3120,GO:0032409,1.7731e-01,8.0000e+01
IMP_SCORE,3121,GO:0031267,1.7731e-01,1.8200e+02
IMP_SCORE,3122,GO:1903076,1.7729e-01,2.8000e+01
IMP_SCORE,3123,GO:0005730,1.7725e-01,3.9600e+02
IMP_SCORE,3124,GO:0099024,1.7721e-01,5.1000e+01
IMP_SCORE,3125,GO:0051787,1.7719e-01,2.0000e+00
IMP_SCORE,3126,GO:0032099,1.7717e-01,2.0000e+00
IMP_SCORE,3127,GO:0032660,1.7713e-01,1.0000e+01
IMP_SCORE,3128,GO:0097711,1.7713e-01,6.3000e+01
IMP_SCORE,3129,GO:0010563,1.7709e-01,1.3900e+02
IMP_SCORE,3130,GO:0048584,1.7706e-01,3.8800e+02
IMP_SCORE,3131,GO:0032507,1.7703e-01,4.0000e+01
IMP_SCORE,3132,GO:0010941,1.7703e-01,4.1200e+02
IMP_SCORE,3133,GO:0006956,1.7703e-01,3.7000e+01
IMP_SCORE,3134,GO:0005615,1.7702e-01,1.0960e+03
IMP_SCORE,3135,GO:0007602,1.7701e-01,3.6000e+01
IMP_SCORE,3136,GO:0034754,1.7701e-01,5.5000e+01
IMP_SCORE,3137,GO:1905950,1.7700e-01,1.9000e+01
IMP_SCORE,3138,GO:0008483,1.7699e-01,3.7000e+01
IMP_SCORE,3139,GO:0016567,1.7692e-01,2.2300e+02
IMP_SCORE,3140,GO:0008144,1.7690e-01,7.8000e+01
IMP_SCORE,3141,GO:0002456,1.7689e-01,2.5000e+01
IMP_SCORE,3142,GO:0071803,1.7682e-01,3.9000e+01
IMP_SCORE,3143,GO:0034702,1.7680e-01,1.2600e+02
IMP_SCORE,3144,GO:0098534,1.7678e-01,7.0000e+00
IMP_SCORE,3145,GO:0044767,1.7676e-01,1.2540e+03
IMP_SCORE,3146,GO:1901652,1.7675e-01,9.7000e+01
IMP_SCORE,3147,GO:0006656,1.7674e-01,2.7000e+01
IMP_SCORE,3148,GO:0009308,1.7668e-01,4.8000e+01
IMP_SCORE,3149,GO:0009068,1.7664e-01,3.2000e+01
IMP_SCORE,3150,GO:0000785,1.7662e-01,1.1200e+02
IMP_SCORE,3151,GO:0023014,1.7662e-01,9.5000e+01
IMP_SCORE,3152,GO:0030902,1.7659e-01,1.5000e+01
IMP_SCORE,3153,GO:0010832,1.7656e-01,1.8000e+01
IMP_SCORE,3154,GO:0015908,1.7653e-01,2.2000e+01
IMP_SCORE,3155,GO:0042113,1.7653e-01,6.2000e+01
IMP_SCORE,3156,GO:1901575,1.7651e-01,4.6400e+02
IMP_SCORE,3157,GO:0043531,1.7650e-01,2.5000e+01
IMP_SCORE,3158,GO:0016605,1.7649e-01,3.7000e+01
IMP_SCORE,3159,GO:0010243,1.7649e-01,2.0300e+02
IMP_SCORE,3160,GO:1904063,1.7648e-01,9.0000e+00
IMP_SCORE,3161,GO:0003151,1.7645e-01,1.5000e+01
IMP_SCORE,3162,GO:0034364,1.7645e-01,3.5000e+01
IMP_SCORE,3163,GO:0044853,1.7640e-01,2.9000e+01
IMP_SCORE,3164,GO:0006955,1.7636e-01,5.1700e+02
IMP_SCORE,3165,GO:0030819,1.7635e-01,6.0000e+00
IMP_SCORE,3166,GO:0001190,1.7634e-01,2.7000e+01
IMP_SCORE,3167,GO:0019319,1.7631e-01,1.7000e+01
IMP_SCORE,3168,GO:0002263,1.7626e-01,1.4300e+02
IMP_SCORE,3169,GO:0071300,1.7622e-01,1.6000e+01
IMP_SCORE,3170,GO:0051668,1.7621e-01,3.6000e+01
IMP_SCORE,3171,GO:0000146,1.7618e-01,1.8000e+01
IMP_SCORE,3172,GO:0004871,1.7611e-01,5.8000e+02
IMP_SCORE,3173,GO:0043539,1.7611e-01,1.3000e+01
IMP_SCORE,3174,GO:0007045,1.7609e-01,2.1000e+01
IMP_SCORE,3175,GO:0044409,1.7608e-01,5.7000e+01
IMP_SCORE,3176,GO:0051303,1.7601e-01,2.5000e+01
IMP_SCORE,3177,GO:0043005,1.7601e-01,4.3000e+02
IMP_SCORE,3178,GO:0051926,1.7600e-01,1.9000e+01
IMP_SCORE,3179,GO:0044089,1.7593e-01,1.3400e+02
IMP_SCORE,3180,GO:1905475,1.7589e-01,5.3000e+01
IMP_SCORE,3181,GO:0042219,1.7582e-01,1.6000e+01
IMP_SCORE,3182,GO:0060253,1.7581e-01,1.0000e+01
IMP_SCORE,3183,GO:0044319,1.7576e-01,3.1000e+01
IMP_SCORE,3184,GO:0006878,1.7576e-01,1.5000e+01
IMP_SCORE,3185,GO:0005783,1.7576e-01,6.6600e+02
IMP_SCORE,3186,GO:0003012,1.7575e-01,1.3100e+02
IMP_SCORE,3187,GO:0008210,1.7573e-01,2.6000e+01
IMP_SCORE,3188,GO:0044087,1.7570e-01,2.8300e+02
IMP_SCORE,3189,GO:0002252,1.7564e-01,2.4600e+02
IMP_SCORE,3190,GO:0031224,1.7563e-01,1.4280e+03
IMP_SCORE,3191,GO:0043114,1.7558e-01,7.0000e+00
IMP_SCORE,3192,GO:0006022,1.7555e-01,1.0300e+02
IMP_SCORE,3193,GO:0042273,1.7550e-01,3.0000e+01
IMP_SCORE,3194,GO:0002003,1.7549e-01,1.1000e+01
IMP_SCORE,3195,GO:0009199,1.7547e-01,2.4000e+01
IMP_SCORE,3196,GO:0045058,1.7547e-01,1.0000e+01
IMP_SCORE,3197,GO:0008652,1.7546e-01,5.8000e+01
IMP_SCORE,3198,GO:0070059,1.7545e-01,3.0000e+00
IMP_SCORE,3199,GO:0072341,1.7541e-01,8.7000e+01
IMP_SCORE,3200,GO:0046395,1.7531e-01,1.2500e+02
IMP_SCORE,3201,GO:0040012,1.7528e-01,2.3000e+02
IMP_SCORE,3202,GO:0001504,1.7525e-01,1.2000e+01
IMP_SCORE,3203,GO:1904951,1.7518e-01,1.2100e+02
IMP_SCORE,3204,GO:0007492,1.7517e-01,1.1000e+01
IMP_SCORE,3205,GO:0060393,1.7510e-01,2.2000e+01
IMP_SCORE,3206,GO:0031625,1.7509e-01,1.4200e+02
IMP_SCORE,3207,GO:0009259,1.7508e-01,8.1000e+01
IMP_SCORE,3208,GO:0045071,1.7506e-01,4.0000e+01
IMP_SCORE,3209,GO:1903578,1.7503e-01,1.3000e+01
IMP_SCORE,3210,GO:0071840,1.7502e-01,1.2520e+03
IMP_SCORE,3211,GO:0031974,1.7498e-01,4.6600e+02
IMP_SCORE,3212,GO:0032965,1.7492e-01,1.2000e+01
IMP_SCORE,3213,GO:0042462,1.7490e-01,2.5000e+01
IMP_SCORE,3214,GO:1903506,1.7490e-01,3.6100e+02
IMP_SCORE,3215,GO:0030518,1.7486e-01,2.8000e+01
IMP_SCORE,3216,GO:0006220,1.7486e-01,1.3000e+01
IMP_SCORE,3217,GO:0001158,1.7485e-01,3.1000e+01
IMP_SCORE,3218,GO:0007411,1.7479e-01,1.3800e+02
IMP_SCORE,3219,GO:0031091,1.7478e-01,1.9000e+01
IMP_SCORE,3220,GO:0051276,1.7474e-01,9.6000e+01
IMP_SCORE,3221,GO:0019229,1.7472e-01,1.4000e+01
IMP_SCORE,3222,GO:0032376,1.7467e-01,1.6000e+01
IMP_SCORE,3223,GO:0033003,1.7466e-01,1.1000e+01
IMP_SCORE,3224,GO:0005313,1.7465e-01,1.6000e+01
IMP_SCORE,3225,GO:0030278,1.7464e-01,9.2000e+01
IMP_SCORE,3226,GO:0045121,1.7456e-01,1.4300e+02
IMP_SCORE,3227,GO:0009968,1.7455e-01,2.7000e+02
IMP_SCORE,3228,GO:1903305,1.7454e-01,5.3000e+01
IMP_SCORE,3229,GO:0070585,1.7453e-01,1.5000e+01
IMP_SCORE,3230,GO:0019221,1.7449e-01,2.5800e+02
IMP_SCORE,3231,GO:0032273,1.7443e-01,2.4000e+01
IMP_SCORE,3232,GO:1901987,1.7439e-01,8.9000e+01
IMP_SCORE,3233,GO:0005242,1.7439e-01,3.8000e+01
IMP_SCORE,3234,GO:0048841,1.7436e-01,3.0000e+00
IMP_SCORE,3235,GO:0040001,1.7435e-01,1.4000e+01
IMP_SCORE,3236,GO:0016801,1.7433e-01,5.1000e+01
IMP_SCORE,3237,GO:0002717,1.7433e-01,2.3000e+01
IMP_SCORE,3238,GO:0048280,1.7432e-01,4.0000e+00
IMP_SCORE,3239,GO:0051347,1.7431e-01,9.8000e+01
IMP_SCORE,3240,GO:0044262,1.7428e-01,8.5000e+01
IMP_SCORE,3241,GO:0010883,1.7426e-01,2.0000e+01
IMP_SCORE,3242,GO:0072531,1.7422e-01,1.0000e+01
IMP_SCORE,3243,GO:0051236,1.7418e-01,8.0000e+01
IMP_SCORE,3244,GO:0010823,1.7416e-01,2.8000e+01
IMP_SCORE,3245,GO:0005089,1.7413e-01,3.6000e+01
IMP_SCORE,3246,GO:1901976,1.7408e-01,1.5000e+01
IMP_SCORE,3247,GO:0030194,1.7407e-01,1.6000e+01
IMP_SCORE,3248,GO:0044802,1.7406e-01,2.0000e+02
IMP_SCORE,3249,GO:0035150,1.7403e-01,3.8000e+01
IMP_SCORE,3250,GO:0045880,1.7402e-01,1.4000e+01
IMP_SCORE,3251,GO:0031090,1.7401e-01,8.6000e+02
IMP_SCORE,3252,GO:0045721,1.7399e-01,1.3000e+01
IMP_SCORE,3253,GO:0001667,1.7399e-01,6.1000e+01
IMP_SCORE,3254,GO:0009163,1.7394e-01,2.6000e+01
IMP_SCORE,3255,GO:0070013,1.7385e-01,4.8100e+02
IMP_SCORE,3256,GO:0005770,1.7382e-01,1.2000e+02
IMP_SCORE,3257,GO:0090317,1.7377e-01,4.9000e+01
IMP_SCORE,3258,GO:0044273,1.7374e-01,4.6000e+01
IMP_SCORE,3259,GO:0042340,1.7366e-01,2.4000e+01
IMP_SCORE,3260,GO:0015299,1.7365e-01,1.1000e+01
IMP_SCORE,3261,GO:0030135,1.7364e-01,8.8000e+01
IMP_SCORE,3262,GO:1901799,1.7363e-01,8.0000e+00
IMP_SCORE,3263,GO:0042923,1.7362e-01,2.0000e+01
IMP_SCORE,3264,GO:0000289,1.7362e-01,6.0000e+00
IMP_SCORE,3265,GO:0033044,1.7360e-01,5.9000e+01
IMP_SCORE,3266,GO:0016620,1.7359e-01,6.5000e+01
IMP_SCORE,3267,GO:0050900,1.7358e-01,1.4400e+02
IMP_SCORE,3268,GO:0048806,1.7356e-01,1.3000e+01
IMP_SCORE,3269,GO:0030145,1.7354e-01,4.9000e+01
IMP_SCORE,3270,GO:0043325,1.7347e-01,1.3000e+01
IMP_SCORE,3271,GO:0051248,1.7343e-01,2.1400e+02
IMP_SCORE,3272,GO:0030165,1.7338e-01,1.3500e+02
IMP_SCORE,3273,GO:2000300,1.7338e-01,1.3000e+01
IMP_SCORE,3274,GO:0033013,1.7336e-01,4.6000e+01
IMP_SCORE,3275,GO:0009074,1.7333e-01,2.8000e+01
IMP_SCORE,3276,GO:0032088,1.7331e-01,3.2000e+01
IMP_SCORE,3277,GO:0001618,1.7329e-01,6.3000e+01
IMP_SCORE,3278,GO:0071621,1.7327e-01,2.8000e+01
IMP_SCORE,3279,GO:0072330,1.7325e-01,9.1000e+01
IMP_SCORE,3280,GO:0010758,1.7325e-01,9.0000e+00
IMP_SCORE,3281,GO:0031347,1.7323e-01,1.7900e+02
IMP_SCORE,3282,GO:0032989,1.7320e-01,1.4600e+02
IMP_SCORE,3283,GO:0002286,1.7305e-01,2.7000e+01
IMP_SCORE,3284,GO:0023056,1.7303e-01,3.4400e+02
IMP_SCORE,3285,GO:0009201,1.7303e-01,7.0000e+00
IMP_SCORE,3286,GO:0072207,1.7302e-01,1.0000e+01
IMP_SCORE,3287,GO:0009892,1.7299e-01,4.0600e+02
IMP_SCORE,3288,GO:0004725,1.7294e-01,4.9000e+01
IMP_SCORE,3289,GO:0021904,1.7289e-01,2.0000e+00
IMP_SCORE,3290,GO:0045670,1.7289e-01,4.8000e+01
IMP_SCORE,3291,GO:1904707,1.7285e-01,3.0000e+00
IMP_SCORE,3292,GO:0005198,1.7282e-01,5.2700e+02
IMP_SCORE,3293,GO:0005976,1.7282e-01,3.9000e+01
IMP_SCORE,3294,GO:0032561,1.7277e-01,1.6200e+02
IMP_SCORE,3295,GO:0071772,1.7277e-01,9.0000e+00
IMP_SCORE,3296,GO:0032947,1.7274e-01,6.0000e+01
IMP_SCORE,3297,GO:1902307,1.7274e-01,2.0000e+01
IMP_SCORE,3298,GO:0001914,1.7273e-01,1.2000e+01
IMP_SCORE,3299,GO:0014002,1.7271e-01,1.1000e+01
IMP_SCORE,3300,GO:0002274,1.7267e-01,1.5100e+02
IMP_SCORE,3301,GO:0048037,1.7264e-01,2.0000e+02
IMP_SCORE,3302,GO:0051346,1.7262e-01,1.8000e+02
IMP_SCORE,3303,GO:0072662,1.7259e-01,8.0000e+00
IMP_SCORE,3304,GO:0050880,1.7257e-01,4.5000e+01
IMP_SCORE,3305,GO:1903831,1.7257e-01,2.2000e+01
IMP_SCORE,3306,GO:0036314,1.7256e-01,1.8000e+01
IMP_SCORE,3307,GO:0030833,1.7255e-01,4.6000e+01
IMP_SCORE,3308,GO:0044255,1.7254e-01,3.4000e+02
IMP_SCORE,3309,GO:0060119,1.7248e-01,1.1000e+01
IMP_SCORE,3310,GO:0022603,1.7246e-01,3.0800e+02
IMP_SCORE,3311,GO:0048522,1.7239e-01,8.3700e+02
IMP_SCORE,3312,GO:0042577,1.7235e-01,3.5000e+01
IMP_SCORE,3313,GO:0000050,1.7225e-01,6.0000e+00
IMP_SCORE,3314,GO:0070301,1.7224e-01,2.5000e+01
IMP_SCORE,3315,GO:0048844,1.7223e-01,9.0000e+00
IMP_SCORE,3316,GO:0046474,1.7218e-01,8.9000e+01
IMP_SCORE,3317,GO:0045239,1.7218e-01,2.9000e+01
IMP_SCORE,3318,GO:1902911,1.7217e-01,2.3000e+01
IMP_SCORE,3319,GO:0061024,1.7214e-01,3.4200e+02
IMP_SCORE,3320,GO:1904407,1.7209e-01,1.0000e+01
IMP_SCORE,3321,GO:0002429,1.7203e-01,7.8000e+01
IMP_SCORE,3322,GO:0007158,1.7202e-01,1.8000e+01
IMP_SCORE,3323,GO:0071326,1.7199e-01,3.0000e+01
IMP_SCORE,3324,GO:2000008,1.7199e-01,9.0000e+00
IMP_SCORE,3325,GO:1905330,1.7198e-01,2.4000e+01
IMP_SCORE,3326,GO:0042455,1.7191e-01,1.8000e+01
IMP_SCORE,3327,GO:0010107,1.7191e-01,3.6000e+01
IMP_SCORE,3328,GO:0006622,1.7191e-01,7.0000e+00
IMP_SCORE,3329,GO:1901160,1.7185e-01,1.3000e+01
IMP_SCORE,3330,GO:1904064,1.7180e-01,3.1000e+01
IMP_SCORE,3331,GO:0006611,1.7179e-01,2.3000e+01
IMP_SCORE,3332,GO:0005979,1.7179e-01,1.7000e+01
IMP_SCORE,3333,GO:0030162,1.7178e-01,1.9400e+02
IMP_SCORE,3334,GO:1902116,1.7175e-01,5.0000e+00
IMP_SCORE,3335,GO:0015347,1.7170e-01,4.3000e+01
IMP_SCORE,3336,GO:0005980,1.7162e-01,1.4000e+01
IMP_SCORE,3337,GO:0032479,1.7161e-01,5.1000e+01
IMP_SCORE,3338,GO:0017075,1.7154e-01,6.0000e+00
IMP_SCORE,3339,GO:0006461,1.7150e-01,4.4200e+02
IMP_SCORE,3340,GO:0071216,1.7146e-01,4.9000e+01
IMP_SCORE,3341,GO:0035176,1.7146e-01,5.0000e+01
IMP_SCORE,3342,GO:0010675,1.7145e-01,4.5000e+01
IMP_SCORE,3343,GO:0009987,1.7144e-01,1.1810e+03
IMP_SCORE,3344,GO:0006855,1.7141e-01,1.3000e+01
IMP_SCORE,3345,GO:0044448,1.7140e-01,6.2000e+01
IMP_SCORE,3346,GO:0035303,1.7139e-01,8.4000e+01
IMP_SCORE,3347,GO:0006596,1.7138e-01,3.6000e+01
IMP_SCORE,3348,GO:0034766,1.7135e-01,1.4000e+01
IMP_SCORE,3349,GO:0051726,1.7134e-01,3.1500e+02
IMP_SCORE,3350,GO:0010976,1.7131e-01,7.3000e+01
IMP_SCORE,3351,GO:0045202,1.7130e-01,2.3200e+02
IMP_SCORE,3352,GO:0090023,1.7129e-01,9.0000e+00
IMP_SCORE,3353,GO:0051817,1.7129e-01,3.7000e+01
IMP_SCORE,3354,GO:0000768,1.7120e-01,3.1000e+01
IMP_SCORE,3355,GO:1990351,1.7119e-01,1.5000e+02
IMP_SCORE,3356,GO:0010646,1.7117e-01,6.4400e+02
IMP_SCORE,3357,GO:0051270,1.7116e-01,2.0800e+02
IMP_SCORE,3358,GO:0007219,1.7111e-01,4.1000e+01
IMP_SCORE,3359,GO:0009152,1.7106e-01,2.8000e+01
IMP_SCORE,3360,GO:0016471,1.7102e-01,1.0000e+01
IMP_SCORE,3361,GO:0005637,1.7100e-01,5.1000e+01
IMP_SCORE,3362,GO:0046427,1.7099e-01,1.5000e+01
IMP_SCORE,3363,GO:0005938,1.7099e-01,1.4700e+02
IMP_SCORE,3364,GO:0002027,1.7098e-01,4.0000e+01
IMP_SCORE,3365,GO:0005975,1.7096e-01,2.9700e+02
IMP_SCORE,3366,GO:0015629,1.7096e-01,1.4300e+02
IMP_SCORE,3367,GO:0060315,1.7095e-01,1.0000e+00
IMP_SCORE,3368,GO:0060544,1.7095e-01,1.0000e+00
IMP_SCORE,3369,GO:1901564,1.7093e-01,4.7200e+02
IMP_SCORE,3370,GO:0015467,1.7093e-01,3.7000e+01
IMP_SCORE,3371,GO:0030835,1.7089e-01,3.4000e+01
IMP_SCORE,3372,GO:0048365,1.7086e-01,3.4000e+01
IMP_SCORE,3373,GO:0051641,1.7084e-01,5.1100e+02
IMP_SCORE,3374,GO:0045956,1.7083e-01,1.5000e+01
IMP_SCORE,3375,GO:1903319,1.7079e-01,9.0000e+00
IMP_SCORE,3376,GO:0034080,1.7076e-01,8.0000e+00
IMP_SCORE,3377,GO:0007229,1.7074e-01,7.1000e+01
IMP_SCORE,3378,GO:0012501,1.7073e-01,4.4500e+02
IMP_SCORE,3379,GO:0031329,1.7072e-01,1.6900e+02
IMP_SCORE,3380,GO:0031396,1.7069e-01,4.6000e+01
IMP_SCORE,3381,GO:0008017,1.7066e-01,1.8600e+02
IMP_SCORE,3382,GO:0006978,1.7063e-01,6.0000e+00
IMP_SCORE,3383,GO:0006658,1.7062e-01,3.3000e+01
IMP_SCORE,3384,GO:0009967,1.7061e-01,3.1100e+02
IMP_SCORE,3385,GO:0045936,1.7060e-01,1.5700e+02
IMP_SCORE,3386,GO:0045947,1.7051e-01,3.0000e+01
IMP_SCORE,3387,GO:0004697,1.7051e-01,6.0000e+00
IMP_SCORE,3388,GO:0042834,1.7046e-01,1.5000e+01
IMP_SCORE,3389,GO:0044425,1.7045e-01,1.4650e+03
IMP_SCORE,3390,GO:0006641,1.7043e-01,5.2000e+01
IMP_SCORE,3391,GO:0031432,1.7042e-01,2.1000e+01
IMP_SCORE,3392,GO:0019005,1.7037e-01,1.5000e+01
IMP_SCORE,3393,GO:0051452,1.7034e-01,1.8000e+01
IMP_SCORE,3394,GO:2000251,1.7032e-01,5.0000e+00
IMP_SCORE,3395,GO:0031330,1.7029e-01,4.8000e+01
IMP_SCORE,3396,GO:0001104,1.7023e-01,3.9000e+01
IMP_SCORE,3397,GO:0051338,1.7023e-01,1.5700e+02
IMP_SCORE,3398,GO:0005796,1.7021e-01,3.5000e+01
IMP_SCORE,3399,GO:0071616,1.7020e-01,5.7000e+01
IMP_SCORE,3400,GO:0022404,1.7010e-01,1.9000e+01
IMP_SCORE,3401,GO:0005068,1.7008e-01,1.9000e+01
IMP_SCORE,3402,GO:0042461,1.7004e-01,1.9000e+01
IMP_SCORE,3403,GO:0008484,1.7003e-01,4.0000e+01
IMP_SCORE,3404,GO:0008380,1.7002e-01,1.0500e+02
IMP_SCORE,3405,GO:0051783,1.6997e-01,4.8000e+01
IMP_SCORE,3406,GO:0006937,1.6996e-01,5.4000e+01
IMP_SCORE,3407,GO:0001961,1.6995e-01,2.2000e+01
IMP_SCORE,3408,GO:0000077,1.6995e-01,1.5000e+01
IMP_SCORE,3409,GO:0044839,1.6995e-01,6.9000e+01
IMP_SCORE,3410,GO:0042436,1.6993e-01,1.4000e+01
IMP_SCORE,3411,GO:0015002,1.6990e-01,8.0000e+00
IMP_SCORE,3412,GO:0000790,1.6990e-01,6.6000e+01
IMP_SCORE,3413,GO:0004521,1.6981e-01,6.2000e+01
IMP_SCORE,3414,GO:0035556,1.6981e-01,5.3000e+02
IMP_SCORE,3415,GO:2000113,1.6980e-01,2.1000e+02
IMP_SCORE,3416,GO:0019899,1.6979e-01,9.5700e+02
IMP_SCORE,3417,GO:1901698,1.6979e-01,2.2700e+02
IMP_SCORE,3418,GO:0031399,1.6978e-01,2.5200e+02
IMP_SCORE,3419,GO:0048646,1.6978e-01,2.8500e+02
IMP_SCORE,3420,GO:0090596,1.6975e-01,3.3000e+01
IMP_SCORE,3421,GO:0050871,1.6974e-01,1.9000e+01
IMP_SCORE,3422,GO:0031435,1.6969e-01,3.2000e+01
IMP_SCORE,3423,GO:0004252,1.6963e-01,1.8900e+02
IMP_SCORE,3424,GO:0005154,1.6962e-01,2.4000e+01
IMP_SCORE,3425,GO:0055006,1.6961e-01,1.3000e+01
IMP_SCORE,3426,GO:0004520,1.6958e-01,2.5000e+01
IMP_SCORE,3427,GO:0048872,1.6958e-01,4.5000e+01
IMP_SCORE,3428,GO:2000179,1.6957e-01,2.6000e+01
IMP_SCORE,3429,GO:0015991,1.6957e-01,3.0000e+00
IMP_SCORE,3430,GO:0019538,1.6951e-01,8.5700e+02
IMP_SCORE,3431,GO:0090314,1.6951e-01,2.4000e+01
IMP_SCORE,3432,GO:0016879,1.6950e-01,2.9000e+01
IMP_SCORE,3433,GO:1990778,1.6947e-01,8.7000e+01
IMP_SCORE,3434,GO:0008234,1.6945e-01,1.3700e+02
IMP_SCORE,3435,GO:1904923,1.6944e-01,6.0000e+00
IMP_SCORE,3436,GO:0009893,1.6944e-01,4.7000e+02
IMP_SCORE,3437,GO:0016810,1.6943e-01,1.3100e+02
IMP_SCORE,3438,GO:0045087,1.6938e-01,2.4700e+02
IMP_SCORE,3439,GO:0045937,1.6937e-01,1.6300e+02
IMP_SCORE,3440,GO:0010977,1.6936e-01,6.0000e+01
IMP_SCORE,3441,GO:0046464,1.6933e-01,1.2000e+01
IMP_SCORE,3442,GO:0008236,1.6930e-01,1.9400e+02
IMP_SCORE,3443,GO:0048709,1.6923e-01,2.6000e+01
IMP_SCORE,3444,GO:0032787,1.6918e-01,2.0300e+02
IMP_SCORE,3445,GO:0030823,1.6918e-01,7.0000e+00
IMP_SCORE,3446,GO:0010996,1.6913e-01,6.0000e+00
IMP_SCORE,3447,GO:0014902,1.6903e-01,4.0000e+00
IMP_SCORE,3448,GO:0042402,1.6903e-01,5.3000e+01
IMP_SCORE,3449,GO:0009057,1.6900e-01,2.7200e+02
IMP_SCORE,3450,GO:0015081,1.6891e-01,7.3000e+01
IMP_SCORE,3451,GO:0022406,1.6891e-01,8.5000e+01
IMP_SCORE,3452,GO:0001960,1.6891e-01,1.5000e+01
IMP_SCORE,3453,GO:0051272,1.6886e-01,1.1400e+02
IMP_SCORE,3454,GO:0006183,1.6885e-01,2.0000e+00
IMP_SCORE,3455,GO:0004364,1.6883e-01,5.1000e+01
IMP_SCORE,3456,GO:0032373,1.6883e-01,1.8000e+01
IMP_SCORE,3457,GO:2000648,1.6882e-01,2.3000e+01
IMP_SCORE,3458,GO:0071347,1.6881e-01,1.3000e+01
IMP_SCORE,3459,GO:0050851,1.6880e-01,5.9000e+01
IMP_SCORE,3460,GO:0050954,1.6879e-01,1.2500e+02
IMP_SCORE,3461,GO:0045981,1.6875e-01,2.7000e+01
IMP_SCORE,3462,GO:0046031,1.6875e-01,2.3000e+01
IMP_SCORE,3463,GO:0044708,1.6874e-01,1.8700e+02
IMP_SCORE,3464,GO:0019882,1.6872e-01,1.3900e+02
IMP_SCORE,3465,GO:0032956,1.6870e-01,9.7000e+01
IMP_SCORE,3466,GO:0035136,1.6867e-01,1.7000e+01
IMP_SCORE,3467,GO:1902108,1.6866e-01,6.0000e+00
IMP_SCORE,3468,GO:0002833,1.6861e-01,3.5000e+01
IMP_SCORE,3469,GO:0042166,1.6860e-01,1.4000e+01
IMP_SCORE,3470,GO:0006164,1.6859e-01,1.6000e+01
IMP_SCORE,3471,GO:1901216,1.6856e-01,1.4000e+01
IMP_SCORE,3472,GO:2000107,1.6855e-01,3.5000e+01
IMP_SCORE,3473,GO:0061035,1.6854e-01,2.2000e+01
IMP_SCORE,3474,GO:0050848,1.6854e-01,2.3000e+01
IMP_SCORE,3475,GO:0071305,1.6850e-01,2.0000e+00
IMP_SCORE,3476,GO:0022607,1.6849e-01,7.4300e+02
IMP_SCORE,3477,GO:0072529,1.6837e-01,3.2000e+01
IMP_SCORE,3478,GO:0005319,1.6827e-01,8.8000e+01
IMP_SCORE,3479,GO:0033157,1.6826e-01,1.1000e+02
IMP_SCORE,3480,GO:0030276,1.6817e-01,4.8000e+01
IMP_SCORE,3481,GO:0010498,1.6816e-01,5.9000e+01
IMP_SCORE,3482,GO:0007155,1.6812e-01,7.2900e+02
IMP_SCORE,3483,GO:0034641,1.6811e-01,5.1400e+02
IMP_SCORE,3484,GO:0000987,1.6811e-01,8.7000e+01
IMP_SCORE,3485,GO:0005545,1.6810e-01,3.9000e+01
IMP_SCORE,3486,GO:0045934,1.6808e-01,1.9500e+02
IMP_SCORE,3487,GO:0021955,1.6808e-01,1.5000e+01
IMP_SCORE,3488,GO:0043279,1.6806e-01,2.5000e+01
IMP_SCORE,3489,GO:0042310,1.6805e-01,8.0000e+00
IMP_SCORE,3490,GO:0007399,1.6804e-01,3.3900e+02
IMP_SCORE,3491,GO:0097153,1.6801e-01,2.1000e+01
IMP_SCORE,3492,GO:0048519,1.6797e-01,8.6000e+02
IMP_SCORE,3493,GO:0036230,1.6797e-01,1.1800e+02
IMP_SCORE,3494,GO:0014874,1.6794e-01,3.0000e+00
IMP_SCORE,3495,GO:0010676,1.6792e-01,1.5000e+01
IMP_SCORE,3496,GO:1903169,1.6792e-01,5.0000e+01
IMP_SCORE,3497,GO:0045576,1.6784e-01,2.5000e+01
IMP_SCORE,3498,GO:0051151,1.6780e-01,7.0000e+00
IMP_SCORE,3499,GO:0008186,1.6778e-01,2.7000e+01
IMP_SCORE,3500,GO:0048523,1.6775e-01,8.5300e+02
IMP_SCORE,3501,GO:1902593,1.6769e-01,4.6000e+01
IMP_SCORE,3502,GO:0051146,1.6768e-01,4.0000e+00
IMP_SCORE,3503,GO:0048641,1.6768e-01,1.3000e+01
IMP_SCORE,3504,GO:0050789,1.6765e-01,1.1780e+03
IMP_SCORE,3505,GO:0046658,1.6763e-01,4.8000e+01
IMP_SCORE,3506,GO:0008134,1.6763e-01,1.4700e+02
IMP_SCORE,3507,GO:0009235,1.6746e-01,2.3000e+01
IMP_SCORE,3508,GO:0051127,1.6742e-01,1.3000e+01
IMP_SCORE,3509,GO:1900449,1.6736e-01,1.7000e+01
IMP_SCORE,3510,GO:0019439,1.6733e-01,1.6100e+02
IMP_SCORE,3511,GO:0072677,1.6730e-01,2.0000e+00
IMP_SCORE,3512,GO:0030676,1.6728e-01,5.0000e+00
IMP_SCORE,3513,GO:0005044,1.6726e-01,9.6000e+01
IMP_SCORE,3514,GO:0044712,1.6724e-01,3.3100e+02
IMP_SCORE,3515,GO:0050793,1.6721e-01,6.0100e+02
IMP_SCORE,3516,GO:0016279,1.6716e-01,1.8000e+01
IMP_SCORE,3517,GO:0070293,1.6709e-01,1.2000e+01
IMP_SCORE,3518,GO:0031965,1.6709e-01,3.2700e+02
IMP_SCORE,3519,GO:0043485,1.6708e-01,8.0000e+00
IMP_SCORE,3520,GO:0051223,1.6703e-01,1.9700e+02
IMP_SCORE,3521,GO:0044281,1.6697e-01,4.3200e+02
IMP_SCORE,3522,GO:0001726,1.6693e-01,6.4000e+01
IMP_SCORE,3523,GO:0046148,1.6691e-01,2.3000e+01
IMP_SCORE,3524,GO:0005247,1.6690e-01,6.0000e+00
IMP_SCORE,3525,GO:0098727,1.6690e-01,4.1000e+01
IMP_SCORE,3526,GO:0046983,1.6687e-01,6.2000e+02
IMP_SCORE,3527,GO:0030307,1.6683e-01,4.8000e+01
IMP_SCORE,3528,GO:0034644,1.6683e-01,2.2000e+01
IMP_SCORE,3529,GO:1902403,1.6676e-01,9.0000e+00
IMP_SCORE,3530,GO:1903729,1.6676e-01,4.4000e+01
IMP_SCORE,3531,GO:0005768,1.6673e-01,3.1400e+02
IMP_SCORE,3532,GO:0048856,1.6672e-01,1.1970e+03
IMP_SCORE,3533,GO:0070925,1.6669e-01,1.6900e+02
IMP_SCORE,3534,GO:0005759,1.6668e-01,1.9600e+02
IMP_SCORE,3535,GO:0002931,1.6664e-01,1.6000e+01
IMP_SCORE,3536,GO:0005172,1.6660e-01,9.0000e+00
IMP_SCORE,3537,GO:0051090,1.6660e-01,1.0500e+02
IMP_SCORE,3538,GO:0070527,1.6659e-01,5.2000e+01
IMP_SCORE,3539,GO:0015095,1.6658e-01,2.0000e+01
IMP_SCORE,3540,GO:0046496,1.6658e-01,5.4000e+01
IMP_SCORE,3541,GO:0032269,1.6654e-01,2.2900e+02
IMP_SCORE,3542,GO:0032401,1.6639e-01,9.0000e+00
IMP_SCORE,3543,GO:0019207,1.6639e-01,8.2000e+01
IMP_SCORE,3544,GO:0000280,1.6633e-01,1.2700e+02
IMP_SCORE,3545,GO:0000164,1.6631e-01,2.0000e+00
IMP_SCORE,3546,GO:0090196,1.6629e-01,1.7000e+01
IMP_SCORE,3547,GO:0032403,1.6625e-01,4.2900e+02
IMP_SCORE,3548,GO:0007009,1.6623e-01,1.4500e+02
IMP_SCORE,3549,GO:0044260,1.6621e-01,6.9700e+02
IMP_SCORE,3550,GO:0008347,1.6617e-01,3.6000e+01
IMP_SCORE,3551,GO:0043292,1.6603e-01,2.9000e+01
IMP_SCORE,3552,GO:0044242,1.6600e-01,8.0000e+01
IMP_SCORE,3553,GO:0002690,1.6595e-01,3.0000e+01
IMP_SCORE,3554,GO:0030414,1.6593e-01,8.6000e+01
IMP_SCORE,3555,GO:0001101,1.6590e-01,1.0000e+02
IMP_SCORE,3556,GO:0098743,1.6589e-01,1.2000e+01
IMP_SCORE,3557,GO:0043086,1.6585e-01,2.3700e+02
IMP_SCORE,3558,GO:0044093,1.6582e-01,4.7700e+02
IMP_SCORE,3559,GO:0030334,1.6577e-01,2.0900e+02
IMP_SCORE,3560,GO:0030011,1.6573e-01,1.0000e+01
IMP_SCORE,3561,GO:0002285,1.6570e-01,2.8000e+01
IMP_SCORE,3562,GO:0032559,1.6567e-01,4.0900e+02
IMP_SCORE,3563,GO:0035587,1.6567e-01,2.3000e+01
IMP_SCORE,3564,GO:0030173,1.6567e-01,5.4000e+01
IMP_SCORE,3565,GO:0031279,1.6564e-01,1.8000e+01
IMP_SCORE,3566,GO:0033176,1.6564e-01,1.3000e+01
IMP_SCORE,3567,GO:0043488,1.6562e-01,4.7000e+01
IMP_SCORE,3568,GO:0061099,1.6559e-01,7.0000e+00
IMP_SCORE,3569,GO:0008654,1.6558e-01,1.1300e+02
IMP_SCORE,3570,GO:0052652,1.6555e-01,6.0000e+00
IMP_SCORE,3571,GO:0043266,1.6554e-01,2.8000e+01
IMP_SCORE,3572,GO:0000988,1.6553e-01,1.7000e+02
IMP_SCORE,3573,GO:0032308,1.6552e-01,3.0000e+00
IMP_SCORE,3574,GO:0051130,1.6550e-01,3.1200e+02
IMP_SCORE,3575,GO:0032844,1.6549e-01,1.2900e+02
IMP_SCORE,3576,GO:0042440,1.6548e-01,3.0000e+01
IMP_SCORE,3577,GO:0032587,1.6541e-01,3.6000e+01
IMP_SCORE,3578,GO:0051539,1.6536e-01,2.4000e+01
IMP_SCORE,3579,GO:0080134,1.6532e-01,3.0900e+02
IMP_SCORE,3580,GO:0006904,1.6532e-01,2.4000e+01
IMP_SCORE,3581,GO:0044243,1.6524e-01,3.7000e+01
IMP_SCORE,3582,GO:0016301,1.6518e-01,2.5000e+02
IMP_SCORE,3583,GO:0060255,1.6517e-01,6.0600e+02
IMP_SCORE,3584,GO:0007059,1.6515e-01,5.7000e+01
IMP_SCORE,3585,GO:0097435,1.6514e-01,1.3700e+02
IMP_SCORE,3586,GO:0071577,1.6512e-01,2.8000e+01
IMP_SCORE,3587,GO:0017148,1.6509e-01,4.9000e+01
IMP_SCORE,3588,GO:0010923,1.6504e-01,5.4000e+01
IMP_SCORE,3589,GO:0002312,1.6500e-01,1.8000e+01
IMP_SCORE,3590,GO:0043014,1.6491e-01,2.2000e+01
IMP_SCORE,3591,GO:0042423,1.6488e-01,8.0000e+00
IMP_SCORE,3592,GO:0006570,1.6486e-01,2.2000e+01
IMP_SCORE,3593,GO:2001020,1.6477e-01,4.2000e+01
IMP_SCORE,3594,GO:0005891,1.6474e-01,3.8000e+01
IMP_SCORE,3595,GO:0046597,1.6473e-01,2.3000e+01
IMP_SCORE,3596,GO:0099537,1.6472e-01,1.6300e+02
IMP_SCORE,3597,GO:0044291,1.6471e-01,5.3000e+01
IMP_SCORE,3598,GO:0007030,1.6468e-01,5.0000e+01
IMP_SCORE,3599,GO:0008235,1.6466e-01,4.7000e+01
IMP_SCORE,3600,GO:0051238,1.6464e-01,3.7000e+01
IMP_SCORE,3601,GO:0001227,1.6462e-01,5.4000e+01
IMP_SCORE,3602,GO:1904031,1.6457e-01,1.1000e+01
IMP_SCORE,3603,GO:0005856,1.6456e-01,5.0100e+02
IMP_SCORE,3604,GO:0033202,1.6456e-01,3.0000e+00
IMP_SCORE,3605,GO:0030529,1.6456e-01,2.7300e+02
IMP_SCORE,3606,GO:0015108,1.6454e-01,5.6000e+01
IMP_SCORE,3607,GO:0042438,1.6453e-01,4.0000e+00
IMP_SCORE,3608,GO:0098589,1.6447e-01,1.9500e+02
IMP_SCORE,3609,GO:0051721,1.6447e-01,2.8000e+01
IMP_SCORE,3610,GO:0008391,1.6442e-01,7.0000e+00
IMP_SCORE,3611,GO:0044283,1.6442e-01,1.8800e+02
IMP_SCORE,3612,GO:0042626,1.6441e-01,3.9000e+01
IMP_SCORE,3613,GO:0019220,1.6438e-01,3.0600e+02
IMP_SCORE,3614,GO:0030049,1.6437e-01,2.9000e+01
IMP_SCORE,3615,GO:0002710,1.6436e-01,6.0000e+00
IMP_SCORE,3616,GO:0006687,1.6435e-01,1.0400e+02
IMP_SCORE,3617,GO:0048525,1.6433e-01,5.0000e+01
IMP_SCORE,3618,GO:0003823,1.6432e-01,8.5000e+01
IMP_SCORE,3619,GO:0019941,1.6431e-01,1.0100e+02
IMP_SCORE,3620,GO:0016772,1.6428e-01,3.2100e+02
IMP_SCORE,3621,GO:0097529,1.6425e-01,4.9000e+01
IMP_SCORE,3622,GO:1905269,1.6421e-01,1.8000e+01
IMP_SCORE,3623,GO:0042391,1.6420e-01,1.2600e+02
IMP_SCORE,3624,GO:1903599,1.6414e-01,9.0000e+00
IMP_SCORE,3625,GO:1904950,1.6412e-01,7.0000e+01
IMP_SCORE,3626,GO:0042059,1.6411e-01,1.2000e+01
IMP_SCORE,3627,GO:0032309,1.6410e-01,1.4000e+01
IMP_SCORE,3628,GO:0050681,1.6409e-01,2.2000e+01
IMP_SCORE,3629,GO:0043422,1.6408e-01,2.0000e+01
IMP_SCORE,3630,GO:0006790,1.6401e-01,2.1600e+02
IMP_SCORE,3631,GO:0005902,1.6398e-01,5.2000e+01
IMP_SCORE,3632,GO:1902624,1.6390e-01,1.0000e+01
IMP_SCORE,3633,GO:0006568,1.6390e-01,1.3000e+01
IMP_SCORE,3634,GO:0044421,1.6389e-01,1.4210e+03
IMP_SCORE,3635,GO:0051254,1.6386e-01,1.9800e+02
IMP_SCORE,3636,GO:0072163,1.6386e-01,2.0000e+01
IMP_SCORE,3637,GO:0045682,1.6380e-01,1.2000e+01
IMP_SCORE,3638,GO:0072527,1.6377e-01,2.5000e+01
IMP_SCORE,3639,GO:0046365,1.6372e-01,4.5000e+01
IMP_SCORE,3640,GO:0002449,1.6368e-01,5.7000e+01
IMP_SCORE,3641,GO:0002664,1.6362e-01,2.4000e+01
IMP_SCORE,3642,GO:0098631,1.6357e-01,4.6000e+01
IMP_SCORE,3643,GO:0090307,1.6356e-01,2.6000e+01
IMP_SCORE,3644,GO:0030546,1.6355e-01,6.0000e+00
IMP_SCORE,3645,GO:0005102,1.6352e-01,8.5800e+02
IMP_SCORE,3646,GO:0016773,1.6351e-01,2.2500e+02
IMP_SCORE,3647,GO:0072044,1.6346e-01,1.6000e+01
IMP_SCORE,3648,GO:0000956,1.6342e-01,2.6000e+01
IMP_SCORE,3649,GO:0015850,1.6340e-01,6.1000e+01
IMP_SCORE,3650,GO:0032350,1.6334e-01,5.0000e+00
IMP_SCORE,3651,GO:0006885,1.6334e-01,4.7000e+01
IMP_SCORE,3652,GO:0022008,1.6332e-01,3.8000e+01
IMP_SCORE,3653,GO:0043436,1.6328e-01,2.6500e+02
IMP_SCORE,3654,GO:1903209,1.6326e-01,1.1000e+01
IMP_SCORE,3655,GO:0051766,1.6325e-01,3.0000e+01
IMP_SCORE,3656,GO:0042035,1.6323e-01,3.0000e+01
IMP_SCORE,3657,GO:1901576,1.6321e-01,5.2500e+02
IMP_SCORE,3658,GO:0031324,1.6320e-01,3.6400e+02
IMP_SCORE,3659,GO:0006957,1.6319e-01,1.6000e+01
IMP_SCORE,3660,GO:0048167,1.6318e-01,5.9000e+01
IMP_SCORE,3661,GO:0030279,1.6315e-01,2.2000e+01
IMP_SCORE,3662,GO:0010922,1.6315e-01,1.9000e+01
IMP_SCORE,3663,GO:0098797,1.6315e-01,1.6200e+02
IMP_SCORE,3664,GO:0090150,1.6312e-01,6.4000e+01
IMP_SCORE,3665,GO:0002831,1.6311e-01,4.9000e+01
IMP_SCORE,3666,GO:1903507,1.6310e-01,1.6300e+02
IMP_SCORE,3667,GO:0006509,1.6309e-01,8.0000e+00
IMP_SCORE,3668,GO:0045187,1.6309e-01,6.0000e+00
IMP_SCORE,3669,GO:0006024,1.6308e-01,4.0000e+01
IMP_SCORE,3670,GO:0036041,1.6307e-01,1.9000e+01
IMP_SCORE,3671,GO:0097708,1.6296e-01,5.7700e+02
IMP_SCORE,3672,GO:0009310,1.6296e-01,4.3000e+01
IMP_SCORE,3673,GO:0042552,1.6294e-01,8.2000e+01
IMP_SCORE,3674,GO:0033045,1.6292e-01,7.0000e+00
IMP_SCORE,3675,GO:0006915,1.6292e-01,3.6200e+02
IMP_SCORE,3676,GO:1990748,1.6289e-01,8.3000e+01
IMP_SCORE,3677,GO:0042157,1.6289e-01,5.7000e+01
IMP_SCORE,3678,GO:0006816,1.6287e-01,9.5000e+01
IMP_SCORE,3679,GO:0016310,1.6285e-01,2.6600e+02
IMP_SCORE,3680,GO:0032986,1.6283e-01,1.4000e+01
IMP_SCORE,3681,GO:0035091,1.6282e-01,1.9900e+02
IMP_SCORE,3682,GO:0008105,1.6281e-01,1.2000e+01
IMP_SCORE,3683,GO:0008593,1.6280e-01,2.8000e+01
IMP_SCORE,3684,GO:0051693,1.6278e-01,1.6000e+01
IMP_SCORE,3685,GO:0043535,1.6277e-01,9.0000e+00
IMP_SCORE,3686,GO:0009306,1.6277e-01,5.8000e+01
IMP_SCORE,3687,GO:0031624,1.6275e-01,8.0000e+00
IMP_SCORE,3688,GO:0060284,1.6266e-01,2.1200e+02
IMP_SCORE,3689,GO:0016202,1.6265e-01,1.9000e+01
IMP_SCORE,3690,GO:0022411,1.6259e-01,1.6900e+02
IMP_SCORE,3691,GO:0007224,1.6258e-01,5.9000e+01
IMP_SCORE,3692,GO:0004888,1.6258e-01,3.2800e+02
IMP_SCORE,3693,GO:0097120,1.6256e-01,1.4000e+01
IMP_SCORE,3694,GO:1905114,1.6255e-01,1.0800e+02
IMP_SCORE,3695,GO:0060070,1.6253e-01,2.4000e+01
IMP_SCORE,3696,GO:0032446,1.6252e-01,2.1200e+02
IMP_SCORE,3697,GO:0030856,1.6243e-01,3.6000e+01
IMP_SCORE,3698,GO:0006793,1.6242e-01,5.3900e+02
IMP_SCORE,3699,GO:2000278,1.6240e-01,3.0000e+01
IMP_SCORE,3700,GO:0046854,1.6239e-01,2.9000e+01
IMP_SCORE,3701,GO:0015662,1.6235e-01,3.1000e+01
IMP_SCORE,3702,GO:0000975,1.6234e-01,1.9400e+02
IMP_SCORE,3703,GO:0040017,1.6233e-01,1.1600e+02
IMP_SCORE,3704,GO:0072503,1.6232e-01,1.1000e+02
IMP_SCORE,3705,GO:1990090,1.6230e-01,2.3000e+01
IMP_SCORE,3706,GO:0004115,1.6229e-01,7.0000e+00
IMP_SCORE,3707,GO:0042129,1.6228e-01,3.9000e+01
IMP_SCORE,3708,GO:0019239,1.6224e-01,1.3000e+01
IMP_SCORE,3709,GO:0051704,1.6218e-01,5.5400e+02
IMP_SCORE,3710,GO:0006801,1.6214e-01,1.3000e+01
IMP_SCORE,3711,GO:0000394,1.6214e-01,8.0000e+00
IMP_SCORE,3712,GO:0050658,1.6214e-01,5.8000e+01
IMP_SCORE,3713,GO:0010543,1.6213e-01,1.5000e+01
IMP_SCORE,3714,GO:0009299,1.6209e-01,8.0000e+00
IMP_SCORE,3715,GO:0042771,1.6208e-01,2.4000e+01
IMP_SCORE,3716,GO:0048240,1.6208e-01,7.0000e+00
IMP_SCORE,3717,GO:0046982,1.6206e-01,2.1200e+02
IMP_SCORE,3718,GO:0050820,1.6204e-01,1.2000e+01
IMP_SCORE,3719,GO:2000756,1.6202e-01,1.8000e+01
IMP_SCORE,3720,GO:0016303,1.6201e-01,8.0000e+00
IMP_SCORE,3721,GO:0051702,1.6200e-01,1.8000e+01
IMP_SCORE,3722,GO:0016021,1.6192e-01,1.4240e+03
IMP_SCORE,3723,GO:0030218,1.6192e-01,1.4000e+01
IMP_SCORE,3724,GO:1902105,1.6191e-01,9.7000e+01
IMP_SCORE,3725,GO:0040008,1.6189e-01,3.0100e+02
IMP_SCORE,3726,GO:0051650,1.6187e-01,3.0000e+01
IMP_SCORE,3727,GO:0045017,1.6187e-01,9.5000e+01
IMP_SCORE,3728,GO:0016311,1.6183e-01,1.3700e+02
IMP_SCORE,3729,GO:0010818,1.6183e-01,1.2000e+01
IMP_SCORE,3730,GO:0015631,1.6182e-01,2.1100e+02
IMP_SCORE,3731,GO:0030134,1.6182e-01,2.3000e+01
IMP_SCORE,3732,GO:1901020,1.6182e-01,6.0000e+00
IMP_SCORE,3733,GO:0035871,1.6181e-01,3.7000e+01
IMP_SCORE,3734,GO:0071391,1.6181e-01,1.3000e+01
IMP_SCORE,3735,GO:0051171,1.6180e-01,3.9300e+02
IMP_SCORE,3736,GO:0070482,1.6177e-01,7.1000e+01
IMP_SCORE,3737,GO:1901989,1.6176e-01,3.0000e+01
IMP_SCORE,3738,GO:1903830,1.6173e-01,2.0000e+01
IMP_SCORE,3739,GO:0060600,1.6169e-01,7.0000e+00
IMP_SCORE,3740,GO:0051052,1.6165e-01,9.1000e+01
IMP_SCORE,3741,GO:0044237,1.6165e-01,9.0000e+02
IMP_SCORE,3742,GO:0009713,1.6162e-01,1.3000e+01
IMP_SCORE,3743,GO:0007077,1.6159e-01,1.1000e+01
IMP_SCORE,3744,GO:0035051,1.6159e-01,4.0000e+00
IMP_SCORE,3745,GO:0000287,1.6158e-01,2.1500e+02
IMP_SCORE,3746,GO:0007292,1.6156e-01,1.9000e+01
IMP_SCORE,3747,GO:0045197,1.6154e-01,2.7000e+01
IMP_SCORE,3748,GO:0048015,1.6152e-01,3.7000e+01
IMP_SCORE,3749,GO:0010466,1.6151e-01,9.5000e+01
IMP_SCORE,3750,GO:0016192,1.6151e-01,5.1000e+02
IMP_SCORE,3751,GO:0042060,1.6143e-01,2.1000e+01
IMP_SCORE,3752,GO:0031901,1.6140e-01,9.6000e+01
IMP_SCORE,3753,GO:1900409,1.6130e-01,7.0000e+00
IMP_SCORE,3754,GO:1903959,1.6127e-01,1.2000e+01
IMP_SCORE,3755,GO:1903509,1.6125e-01,8.5000e+01
IMP_SCORE,3756,GO:0019730,1.6125e-01,6.7000e+01
IMP_SCORE,3757,GO:0051239,1.6123e-01,6.5500e+02
IMP_SCORE,3758,GO:0098657,1.6119e-01,3.4000e+01
IMP_SCORE,3759,GO:1903050,1.6117e-01,4.0000e+01
IMP_SCORE,3760,GO:0007223,1.6113e-01,1.6000e+01
IMP_SCORE,3761,GO:0008106,1.6112e-01,1.5000e+01
IMP_SCORE,3762,GO:0060401,1.6109e-01,2.2000e+01
IMP_SCORE,3763,GO:0043228,1.6109e-01,9.2900e+02
IMP_SCORE,3764,GO:0030509,1.6108e-01,1.5000e+01
IMP_SCORE,3765,GO:0008630,1.6106e-01,3.1000e+01
IMP_SCORE,3766,GO:0072507,1.6101e-01,1.1200e+02
IMP_SCORE,3767,GO:0033273,1.6093e-01,2.5000e+01
IMP_SCORE,3768,GO:0060249,1.6090e-01,1.0700e+02
IMP_SCORE,3769,GO:0004872,1.6090e-01,6.0100e+02
IMP_SCORE,3770,GO:0035914,1.6084e-01,3.8000e+01
IMP_SCORE,3771,GO:0019748,1.6074e-01,2.4000e+01
IMP_SCORE,3772,GO:0032648,1.6073e-01,1.4000e+01
IMP_SCORE,3773,GO:0072521,1.6073e-01,8.1000e+01
IMP_SCORE,3774,GO:0034765,1.6072e-01,1.2500e+02
IMP_SCORE,3775,GO:0043027,1.6071e-01,2.2000e+01
IMP_SCORE,3776,GO:0009897,1.6068e-01,1.7900e+02
IMP_SCORE,3777,GO:0006468,1.6066e-01,1.9400e+02
IMP_SCORE,3778,GO:0033127,1.6065e-01,5.0000e+00
IMP_SCORE,3779,GO:0034969,1.6059e-01,2.3000e+01
IMP_SCORE,3780,GO:1901981,1.6058e-01,1.0700e+02
IMP_SCORE,3781,GO:0006873,1.6056e-01,1.5900e+02
IMP_SCORE,3782,GO:0046519,1.6052e-01,1.6000e+01
IMP_SCORE,3783,GO:2000846,1.6052e-01,9.0000e+00
IMP_SCORE,3784,GO:0030955,1.6047e-01,1.1000e+01
IMP_SCORE,3785,GO:0004879,1.6046e-01,1.3000e+01
IMP_SCORE,3786,GO:1901861,1.6041e-01,2.0000e+01
IMP_SCORE,3787,GO:0010948,1.6040e-01,5.8000e+01
IMP_SCORE,3788,GO:0007599,1.6039e-01,8.6000e+01
IMP_SCORE,3789,GO:1903749,1.6039e-01,5.2000e+01
IMP_SCORE,3790,GO:0032813,1.6037e-01,2.1000e+01
IMP_SCORE,3791,GO:0035304,1.6037e-01,3.0000e+01
IMP_SCORE,3792,GO:0008374,1.6036e-01,2.7000e+01
IMP_SCORE,3793,GO:0004674,1.6035e-01,1.2800e+02
IMP_SCORE,3794,GO:0003690,1.6032e-01,1.6200e+02
IMP_SCORE,3795,GO:0002755,1.6026e-01,1.4000e+01
IMP_SCORE,3796,GO:0099600,1.6024e-01,3.6800e+02
IMP_SCORE,3797,GO:0006066,1.6022e-01,1.6200e+02
IMP_SCORE,3798,GO:2000145,1.6012e-01,1.8600e+02
IMP_SCORE,3799,GO:0060135,1.6009e-01,1.0000e+01
IMP_SCORE,3800,GO:0097367,1.6005e-01,7.6100e+02
IMP_SCORE,3801,GO:0017112,1.6003e-01,7.5000e+01
IMP_SCORE,3802,GO:0004869,1.6003e-01,4.7000e+01
IMP_SCORE,3803,GO:0008200,1.6000e-01,3.4000e+01
IMP_SCORE,3804,GO:0019637,1.6000e-01,2.5800e+02
IMP_SCORE,3805,GO:0005516,1.5999e-01,4.7400e+02
IMP_SCORE,3806,GO:0006809,1.5998e-01,2.0000e+00
IMP_SCORE,3807,GO:0051648,1.5997e-01,3.7000e+01
IMP_SCORE,3808,GO:0071320,1.5997e-01,1.4000e+01
IMP_SCORE,3809,GO:0006778,1.5995e-01,1.4000e+01
IMP_SCORE,3810,GO:0010959,1.5990e-01,1.3500e+02
IMP_SCORE,3811,GO:0043209,1.5988e-01,1.8600e+02
IMP_SCORE,3812,GO:0000979,1.5979e-01,2.3000e+01
IMP_SCORE,3813,GO:0005912,1.5977e-01,3.2600e+02
IMP_SCORE,3814,GO:0046942,1.5976e-01,1.1200e+02
IMP_SCORE,3815,GO:0043153,1.5974e-01,2.0000e+00
IMP_SCORE,3816,GO:0023051,1.5974e-01,7.1000e+02
IMP_SCORE,3817,GO:2001056,1.5972e-01,3.8000e+01
IMP_SCORE,3818,GO:0006703,1.5970e-01,1.7000e+01
IMP_SCORE,3819,GO:0042886,1.5969e-01,3.7900e+02
IMP_SCORE,3820,GO:0071822,1.5967e-01,4.1500e+02
IMP_SCORE,3821,GO:0072657,1.5965e-01,1.3200e+02
IMP_SCORE,3822,GO:0051493,1.5963e-01,1.4900e+02
IMP_SCORE,3823,GO:0044770,1.5959e-01,8.3000e+01
IMP_SCORE,3824,GO:0032970,1.5952e-01,1.0100e+02
IMP_SCORE,3825,GO:0061630,1.5950e-01,8.4000e+01
IMP_SCORE,3826,GO:0071556,1.5949e-01,3.5000e+01
IMP_SCORE,3827,GO:0032270,1.5949e-01,2.3700e+02
IMP_SCORE,3828,GO:0019992,1.5948e-01,1.3000e+01
IMP_SCORE,3829,GO:0031365,1.5944e-01,1.0000e+01
IMP_SCORE,3830,GO:0050794,1.5942e-01,1.0600e+03
IMP_SCORE,3831,GO:0031345,1.5942e-01,7.7000e+01
IMP_SCORE,3832,GO:0030054,1.5941e-01,7.3600e+02
IMP_SCORE,3833,GO:0051246,1.5938e-01,4.6100e+02
IMP_SCORE,3834,GO:0001932,1.5937e-01,2.2500e+02
IMP_SCORE,3835,GO:0032228,1.5935e-01,1.3000e+01
IMP_SCORE,3836,GO:0060081,1.5932e-01,1.0000e+01
IMP_SCORE,3837,GO:0043034,1.5925e-01,5.2000e+01
IMP_SCORE,3838,GO:0003779,1.5924e-01,3.3000e+02
IMP_SCORE,3839,GO:0016790,1.5923e-01,4.1000e+01
IMP_SCORE,3840,GO:0097190,1.5921e-01,1.1300e+02
IMP_SCORE,3841,GO:0097061,1.5921e-01,1.6000e+01
IMP_SCORE,3842,GO:0071624,1.5919e-01,1.6000e+01
IMP_SCORE,3843,GO:0048565,1.5909e-01,1.7000e+01
IMP_SCORE,3844,GO:0033036,1.5909e-01,5.4800e+02
IMP_SCORE,3845,GO:0051649,1.5907e-01,4.0000e+02
IMP_SCORE,3846,GO:0001895,1.5907e-01,3.6000e+01
IMP_SCORE,3847,GO:0018130,1.5906e-01,2.5000e+02
IMP_SCORE,3848,GO:0004857,1.5904e-01,1.5400e+02
IMP_SCORE,3849,GO:0031325,1.5903e-01,4.3000e+02
IMP_SCORE,3850,GO:0000794,1.5901e-01,2.0000e+01
IMP_SCORE,3851,GO:0002092,1.5898e-01,8.0000e+00
IMP_SCORE,3852,GO:0008094,1.5898e-01,1.5000e+01
IMP_SCORE,3853,GO:0016859,1.5897e-01,3.0000e+01
IMP_SCORE,3854,GO:0061028,1.5893e-01,1.7000e+01
IMP_SCORE,3855,GO:0015868,1.5892e-01,8.0000e+00
IMP_SCORE,3856,GO:0016241,1.5891e-01,5.0000e+01
IMP_SCORE,3857,GO:0071467,1.5885e-01,2.3000e+01
IMP_SCORE,3858,GO:0033500,1.5883e-01,4.9000e+01
IMP_SCORE,3859,GO:0043207,1.5881e-01,2.9900e+02
IMP_SCORE,3860,GO:0050801,1.5878e-01,1.6600e+02
IMP_SCORE,3861,GO:0042802,1.5878e-01,1.1360e+03
IMP_SCORE,3862,GO:0051640,1.5878e-01,1.0600e+02
IMP_SCORE,3863,GO:0045761,1.5877e-01,1.9000e+01
IMP_SCORE,3864,GO:0008361,1.5873e-01,5.4000e+01
IMP_SCORE,3865,GO:0016712,1.5870e-01,1.8000e+01
IMP_SCORE,3866,GO:0015931,1.5867e-01,9.9000e+01
IMP_SCORE,3867,GO:0071826,1.5866e-01,1.0200e+02
IMP_SCORE,3868,GO:0007507,1.5864e-01,9.5000e+01
IMP_SCORE,3869,GO:0017124,1.5862e-01,1.0200e+02
IMP_SCORE,3870,GO:0006950,1.5862e-01,8.8400e+02
IMP_SCORE,3871,GO:0004859,1.5861e-01,4.9000e+01
IMP_SCORE,3872,GO:0060627,1.5861e-01,1.4700e+02
IMP_SCORE,3873,GO:1904152,1.5859e-01,3.0000e+00
IMP_SCORE,3874,GO:0045737,1.5856e-01,1.3000e+01
IMP_SCORE,3875,GO:0048715,1.5841e-01,6.0000e+00
IMP_SCORE,3876,GO:1904949,1.5834e-01,1.4000e+01
IMP_SCORE,3877,GO:0007517,1.5832e-01,5.8000e+01
IMP_SCORE,3878,GO:0065008,1.5832e-01,1.0260e+03
IMP_SCORE,3879,GO:0002573,1.5829e-01,3.8000e+01
IMP_SCORE,3880,GO:0019219,1.5827e-01,3.8000e+02
IMP_SCORE,3881,GO:0030111,1.5825e-01,8.9000e+01
IMP_SCORE,3882,GO:0070988,1.5825e-01,2.5000e+01
IMP_SCORE,3883,GO:1901566,1.5825e-01,2.5800e+02
IMP_SCORE,3884,GO:0010468,1.5823e-01,4.5900e+02
IMP_SCORE,3885,GO:0031401,1.5821e-01,1.8500e+02
IMP_SCORE,3886,GO:0097458,1.5821e-01,5.7800e+02
IMP_SCORE,3887,GO:0051339,1.5816e-01,2.6000e+01
IMP_SCORE,3888,GO:0043648,1.5816e-01,6.9000e+01
IMP_SCORE,3889,GO:0048208,1.5816e-01,3.0000e+01
IMP_SCORE,3890,GO:0090109,1.5804e-01,1.3000e+01
IMP_SCORE,3891,GO:0050709,1.5804e-01,3.2000e+01
IMP_SCORE,3892,GO:1902803,1.5800e-01,1.6000e+01
IMP_SCORE,3893,GO:0090101,1.5794e-01,3.4000e+01
IMP_SCORE,3894,GO:0044723,1.5792e-01,1.9700e+02
IMP_SCORE,3895,GO:0031069,1.5789e-01,8.0000e+00
IMP_SCORE,3896,GO:0048568,1.5789e-01,2.7000e+01
IMP_SCORE,3897,GO:0016054,1.5788e-01,1.1700e+02
IMP_SCORE,3898,GO:0022604,1.5785e-01,1.7600e+02
IMP_SCORE,3899,GO:0030031,1.5783e-01,1.2700e+02
IMP_SCORE,3900,GO:0050901,1.5773e-01,1.5000e+01
IMP_SCORE,3901,GO:0031528,1.5770e-01,2.8000e+01
IMP_SCORE,3902,GO:0045185,1.5768e-01,4.6000e+01
IMP_SCORE,3903,GO:0006464,1.5768e-01,5.9600e+02
IMP_SCORE,3904,GO:1903543,1.5767e-01,7.0000e+00
IMP_SCORE,3905,GO:0002684,1.5765e-01,2.1400e+02
IMP_SCORE,3906,GO:0016126,1.5760e-01,2.9000e+01
IMP_SCORE,3907,GO:0030018,1.5759e-01,7.4000e+01
IMP_SCORE,3908,GO:0019216,1.5757e-01,1.0800e+02
IMP_SCORE,3909,GO:0019003,1.5757e-01,6.0000e+01
IMP_SCORE,3910,GO:0031492,1.5752e-01,7.0000e+00
IMP_SCORE,3911,GO:0051703,1.5751e-01,4.7000e+01
IMP_SCORE,3912,GO:0060338,1.5741e-01,1.2000e+01
IMP_SCORE,3913,GO:1905038,1.5741e-01,2.0000e+00
IMP_SCORE,3914,GO:0051482,1.5740e-01,1.9000e+01
IMP_SCORE,3915,GO:0031326,1.5740e-01,4.3500e+02
IMP_SCORE,3916,GO:0006388,1.5738e-01,5.0000e+00
IMP_SCORE,3917,GO:0006633,1.5733e-01,6.0000e+01
IMP_SCORE,3918,GO:0021952,1.5733e-01,1.9000e+01
IMP_SCORE,3919,GO:0030048,1.5731e-01,3.8000e+01
IMP_SCORE,3920,GO:0006027,1.5723e-01,6.5000e+01
IMP_SCORE,3921,GO:0016469,1.5721e-01,1.6000e+01
IMP_SCORE,3922,GO:0055080,1.5720e-01,1.7000e+02
IMP_SCORE,3923,GO:0018209,1.5719e-01,6.3000e+01
IMP_SCORE,3924,GO:0006470,1.5715e-01,9.3000e+01
IMP_SCORE,3925,GO:0010556,1.5715e-01,4.2000e+02
IMP_SCORE,3926,GO:0034613,1.5711e-01,2.2400e+02
IMP_SCORE,3927,GO:0001106,1.5708e-01,1.7000e+01
IMP_SCORE,3928,GO:0050817,1.5704e-01,8.2000e+01
IMP_SCORE,3929,GO:0044433,1.5702e-01,4.1700e+02
IMP_SCORE,3930,GO:0019787,1.5701e-01,1.6300e+02
IMP_SCORE,3931,GO:0030449,1.5698e-01,4.2000e+01
IMP_SCORE,3932,GO:1902578,1.5697e-01,5.5000e+02
IMP_SCORE,3933,GO:0001501,1.5696e-01,1.3200e+02
IMP_SCORE,3934,GO:0097159,1.5690e-01,1.2320e+03
IMP_SCORE,3935,GO:0097066,1.5689e-01,9.0000e+00
IMP_SCORE,3936,GO:0045296,1.5687e-01,3.1900e+02
IMP_SCORE,3937,GO:0044711,1.5686e-01,3.1300e+02
IMP_SCORE,3938,GO:0001771,1.5686e-01,3.0000e+00
IMP_SCORE,3939,GO:0002861,1.5685e-01,1.5000e+01
IMP_SCORE,3940,GO:0016529,1.5675e-01,2.5000e+01
IMP_SCORE,3941,GO:0019752,1.5673e-01,2.4200e+02
IMP_SCORE,3942,GO:0009615,1.5673e-01,1.0800e+02
IMP_SCORE,3943,GO:0032268,1.5672e-01,3.7400e+02
IMP_SCORE,3944,GO:0032332,1.5668e-01,9.0000e+00
IMP_SCORE,3945,GO:0050840,1.5667e-01,4.9000e+01
IMP_SCORE,3946,GO:0006644,1.5666e-01,1.6700e+02
IMP_SCORE,3947,GO:0003723,1.5666e-01,9.1900e+02
IMP_SCORE,3948,GO:0099531,1.5666e-01,4.9000e+01
IMP_SCORE,3949,GO:0046626,1.5664e-01,3.1000e+01
IMP_SCORE,3950,GO:0051252,1.5664e-01,3.5700e+02
IMP_SCORE,3951,GO:2000352,1.5661e-01,6.0000e+00
IMP_SCORE,3952,GO:0071564,1.5660e-01,6.0000e+00
IMP_SCORE,3953,GO:0044183,1.5660e-01,3.3000e+01
IMP_SCORE,3954,GO:0044092,1.5657e-01,2.8700e+02
IMP_SCORE,3955,GO:0061025,1.5651e-01,5.6000e+01
IMP_SCORE,3956,GO:0001076,1.5651e-01,5.6000e+01
IMP_SCORE,3957,GO:0006639,1.5646e-01,6.7000e+01
IMP_SCORE,3958,GO:0030277,1.5641e-01,1.1000e+01
IMP_SCORE,3959,GO:1900047,1.5638e-01,2.4000e+01
IMP_SCORE,3960,GO:0009437,1.5637e-01,2.3000e+01
IMP_SCORE,3961,GO:0043233,1.5636e-01,4.6800e+02
IMP_SCORE,3962,GO:0007625,1.5635e-01,2.1000e+01
IMP_SCORE,3963,GO:0008202,1.5631e-01,1.0800e+02
IMP_SCORE,3964,GO:0030163,1.5631e-01,1.1700e+02
IMP_SCORE,3965,GO:0051965,1.5629e-01,4.9000e+01
IMP_SCORE,3966,GO:1903052,1.5623e-01,4.0000e+01
IMP_SCORE,3967,GO:1903579,1.5622e-01,1.1000e+01
IMP_SCORE,3968,GO:0022412,1.5622e-01,8.5000e+01
IMP_SCORE,3969,GO:0016787,1.5617e-01,1.2280e+03
IMP_SCORE,3970,GO:0015267,1.5610e-01,1.5900e+02
IMP_SCORE,3971,GO:0071704,1.5604e-01,8.8500e+02
IMP_SCORE,3972,GO:0051293,1.5604e-01,8.0000e+00
IMP_SCORE,3973,GO:0016197,1.5604e-01,1.2000e+02
IMP_SCORE,3974,GO:0002637,1.5602e-01,1.8000e+01
IMP_SCORE,3975,GO:0060828,1.5600e-01,7.2000e+01
IMP_SCORE,3976,GO:1905354,1.5599e-01,2.9000e+01
IMP_SCORE,3977,GO:0097581,1.5591e-01,2.2000e+01
IMP_SCORE,3978,GO:0050777,1.5590e-01,4.9000e+01
IMP_SCORE,3979,GO:0016342,1.5589e-01,8.0000e+00
IMP_SCORE,3980,GO:0030120,1.5583e-01,3.0000e+01
IMP_SCORE,3981,GO:0005685,1.5580e-01,7.0000e+00
IMP_SCORE,3982,GO:0033043,1.5577e-01,3.1400e+02
IMP_SCORE,3983,GO:0005925,1.5574e-01,2.7800e+02
IMP_SCORE,3984,GO:0038187,1.5572e-01,1.5000e+01
IMP_SCORE,3985,GO:0045907,1.5565e-01,8.0000e+00
IMP_SCORE,3986,GO:0008395,1.5561e-01,1.4000e+01
IMP_SCORE,3987,GO:0036150,1.5558e-01,1.9000e+01
IMP_SCORE,3988,GO:0045177,1.5551e-01,3.8000e+01
IMP_SCORE,3989,GO:0005604,1.5544e-01,1.3600e+02
IMP_SCORE,3990,GO:0006112,1.5537e-01,2.3000e+01
IMP_SCORE,3991,GO:0071949,1.5536e-01,3.5000e+01
IMP_SCORE,3992,GO:0006650,1.5531e-01,1.5200e+02
IMP_SCORE,3993,GO:0007269,1.5526e-01,3.2000e+01
IMP_SCORE,3994,GO:0032536,1.5525e-01,8.0000e+00
IMP_SCORE,3995,GO:0034389,1.5519e-01,2.6000e+01
IMP_SCORE,3996,GO:0098542,1.5518e-01,1.3100e+02
IMP_SCORE,3997,GO:0055076,1.5515e-01,6.9000e+01
IMP_SCORE,3998,GO:0019904,1.5515e-01,4.9000e+02
IMP_SCORE,3999,GO:0016836,1.5512e-01,1.4200e+02
IMP_SCORE,4000,GO:0061631,1.5510e-01,3.9000e+01
IMP_SCORE,4001,GO:0019693,1.5507e-01,8.8000e+01
IMP_SCORE,4002,GO:2000737,1.5503e-01,9.0000e+00
IMP_SCORE,4003,GO:0071402,1.5502e-01,2.5000e+01
IMP_SCORE,4004,GO:0032210,1.5499e-01,2.2000e+01
IMP_SCORE,4005,GO:0035023,1.5496e-01,5.8000e+01
IMP_SCORE,4006,GO:2000112,1.5495e-01,3.7800e+02
IMP_SCORE,4007,GO:0042542,1.5494e-01,2.8000e+01
IMP_SCORE,4008,GO:0002757,1.5494e-01,1.2500e+02
IMP_SCORE,4009,GO:0009260,1.5489e-01,2.5000e+01
IMP_SCORE,4010,GO:0044248,1.5489e-01,4.5000e+02
IMP_SCORE,4011,GO:0050896,1.5484e-01,1.3260e+03
IMP_SCORE,4012,GO:0051806,1.5484e-01,6.1000e+01
IMP_SCORE,4013,GO:0072593,1.5481e-01,3.4000e+01
IMP_SCORE,4014,GO:1902680,1.5474e-01,1.9000e+02
IMP_SCORE,4015,GO:0033209,1.5466e-01,4.7000e+01
IMP_SCORE,4016,GO:0005720,1.5466e-01,6.0000e+00
IMP_SCORE,4017,GO:0017119,1.5465e-01,8.0000e+00
IMP_SCORE,4018,GO:0044707,1.5460e-01,8.7500e+02
IMP_SCORE,4019,GO:0001678,1.5453e-01,3.5000e+01
IMP_SCORE,4020,GO:0001161,1.5451e-01,3.0000e+00
IMP_SCORE,4021,GO:0000139,1.5447e-01,3.6400e+02
IMP_SCORE,4022,GO:0044710,1.5443e-01,7.8800e+02
IMP_SCORE,4023,GO:0035295,1.5438e-01,4.1000e+01
IMP_SCORE,4024,GO:0001562,1.5431e-01,2.1000e+01
IMP_SCORE,4025,GO:0045843,1.5430e-01,1.2000e+01
IMP_SCORE,4026,GO:1903428,1.5428e-01,1.7000e+01
IMP_SCORE,4027,GO:0048193,1.5428e-01,1.4600e+02
IMP_SCORE,4028,GO:0048814,1.5427e-01,2.1000e+01
IMP_SCORE,4029,GO:0016540,1.5427e-01,4.3000e+01
IMP_SCORE,4030,GO:0007049,1.5423e-01,2.2400e+02
IMP_SCORE,4031,GO:0051955,1.5422e-01,1.6000e+01
IMP_SCORE,4032,GO:0090407,1.5420e-01,1.5000e+02
IMP_SCORE,4033,GO:0002446,1.5419e-01,2.0000e+00
IMP_SCORE,4034,GO:1902656,1.5417e-01,7.0000e+00
IMP_SCORE,4035,GO:0008219,1.5413e-01,4.9000e+02
IMP_SCORE,4036,GO:0048710,1.5410e-01,1.9000e+01
IMP_SCORE,4037,GO:0034381,1.5408e-01,8.0000e+00
IMP_SCORE,4038,GO:0034719,1.5406e-01,6.0000e+00
IMP_SCORE,4039,GO:1990380,1.5402e-01,1.9000e+01
IMP_SCORE,4040,GO:0043304,1.5398e-01,1.3000e+01
IMP_SCORE,4041,GO:0046471,1.5397e-01,2.4000e+01
IMP_SCORE,4042,GO:0006518,1.5393e-01,1.3300e+02
IMP_SCORE,4043,GO:0003684,1.5392e-01,1.6000e+01
IMP_SCORE,4044,GO:0050796,1.5391e-01,5.0000e+01
IMP_SCORE,4045,GO:0002694,1.5386e-01,1.4500e+02
IMP_SCORE,4046,GO:0060148,1.5384e-01,2.0000e+00
IMP_SCORE,4047,GO:0071622,1.5383e-01,1.0000e+01
IMP_SCORE,4048,GO:0034248,1.5372e-01,1.1000e+02
IMP_SCORE,4049,GO:0044430,1.5366e-01,5.6400e+02
IMP_SCORE,4050,GO:0072698,1.5365e-01,8.0000e+00
IMP_SCORE,4051,GO:0046503,1.5363e-01,2.7000e+01
IMP_SCORE,4052,GO:0098739,1.5359e-01,2.2000e+01
IMP_SCORE,4053,GO:0045408,1.5359e-01,2.0000e+00
IMP_SCORE,4054,GO:1903533,1.5358e-01,9.8000e+01
IMP_SCORE,4055,GO:0007159,1.5353e-01,4.3000e+01
IMP_SCORE,4056,GO:0005743,1.5349e-01,1.6100e+02
IMP_SCORE,4057,GO:0030858,1.5347e-01,3.5000e+01
IMP_SCORE,4058,GO:0051494,1.5347e-01,3.8000e+01
IMP_SCORE,4059,GO:0036094,1.5347e-01,7.7500e+02
IMP_SCORE,4060,GO:0060341,1.5344e-01,2.3100e+02
IMP_SCORE,4061,GO:0006796,1.5337e-01,4.8800e+02
IMP_SCORE,4062,GO:0090183,1.5336e-01,8.0000e+00
IMP_SCORE,4063,GO:0007034,1.5335e-01,3.5000e+01
IMP_SCORE,4064,GO:0002283,1.5334e-01,1.3100e+02
IMP_SCORE,4065,GO:0005903,1.5333e-01,5.4000e+01
IMP_SCORE,4066,GO:0007623,1.5327e-01,5.0000e+01
IMP_SCORE,4067,GO:1990204,1.5325e-01,4.1000e+01
IMP_SCORE,4068,GO:0002070,1.5323e-01,3.0000e+00
IMP_SCORE,4069,GO:0060632,1.5320e-01,1.0000e+01
IMP_SCORE,4070,GO:2000736,1.5315e-01,1.1000e+01
IMP_SCORE,4071,GO:0006310,1.5315e-01,6.4000e+01
IMP_SCORE,4072,GO:0090287,1.5305e-01,8.8000e+01
IMP_SCORE,4073,GO:0019359,1.5300e-01,1.8000e+01
IMP_SCORE,4074,GO:0001933,1.5298e-01,9.9000e+01
IMP_SCORE,4075,GO:0060089,1.5296e-01,6.2900e+02
IMP_SCORE,4076,GO:0042733,1.5295e-01,3.1000e+01
IMP_SCORE,4077,GO:0022617,1.5291e-01,6.5000e+01
IMP_SCORE,4078,GO:0043524,1.5284e-01,4.5000e+01
IMP_SCORE,4079,GO:0005001,1.5281e-01,3.0000e+01
IMP_SCORE,4080,GO:0033169,1.5278e-01,1.6000e+01
IMP_SCORE,4081,GO:0007272,1.5278e-01,8.6000e+01
IMP_SCORE,4082,GO:0031012,1.5277e-01,4.1500e+02
IMP_SCORE,4083,GO:0042573,1.5276e-01,2.5000e+01
IMP_SCORE,4084,GO:0009986,1.5272e-01,4.1200e+02
IMP_SCORE,4085,GO:0003013,1.5271e-01,7.3000e+01
IMP_SCORE,4086,GO:0051701,1.5269e-01,7.3000e+01
IMP_SCORE,4087,GO:0006401,1.5267e-01,4.8000e+01
IMP_SCORE,4088,GO:0000097,1.5267e-01,1.9000e+01
IMP_SCORE,4089,GO:0009582,1.5263e-01,6.2000e+01
IMP_SCORE,4090,GO:0098586,1.5260e-01,9.0000e+00
IMP_SCORE,4091,GO:0010565,1.5259e-01,4.8000e+01
IMP_SCORE,4092,GO:0003674,1.5256e-01,1.3870e+03
IMP_SCORE,4093,GO:0006811,1.5255e-01,4.7000e+02
IMP_SCORE,4094,GO:0086091,1.5254e-01,1.1000e+01
IMP_SCORE,4095,GO:0043169,1.5251e-01,1.3940e+03
IMP_SCORE,4096,GO:0003676,1.5248e-01,1.0290e+03
IMP_SCORE,4097,GO:0061098,1.5243e-01,2.0000e+01
IMP_SCORE,4098,GO:0000780,1.5242e-01,7.0000e+00
IMP_SCORE,4099,GO:0098602,1.5242e-01,1.8800e+02
IMP_SCORE,4100,GO:0001503,1.5239e-01,3.9000e+01
IMP_SCORE,4101,GO:0001078,1.5236e-01,4.1000e+01
IMP_SCORE,4102,GO:0007169,1.5235e-01,2.0200e+02
IMP_SCORE,4103,GO:0030055,1.5234e-01,2.6100e+02
IMP_SCORE,4104,GO:0007528,1.5233e-01,7.0000e+00
IMP_SCORE,4105,GO:0044454,1.5233e-01,1.1000e+02
IMP_SCORE,4106,GO:0097193,1.5232e-01,4.1000e+01
IMP_SCORE,4107,GO:0048524,1.5230e-01,2.9000e+01
IMP_SCORE,4108,GO:0043902,1.5226e-01,7.6000e+01
IMP_SCORE,4109,GO:0030030,1.5225e-01,2.6900e+02
IMP_SCORE,4110,GO:0050786,1.5224e-01,3.0000e+01
IMP_SCORE,4111,GO:0006351,1.5223e-01,2.0100e+02
IMP_SCORE,4112,GO:0042476,1.5223e-01,6.2000e+01
IMP_SCORE,4113,GO:0010557,1.5221e-01,2.3800e+02
IMP_SCORE,4114,GO:0009889,1.5215e-01,4.4000e+02
IMP_SCORE,4115,GO:0060343,1.5213e-01,8.0000e+00
IMP_SCORE,4116,GO:0034440,1.5213e-01,4.1000e+01
IMP_SCORE,4117,GO:0072009,1.5212e-01,1.6000e+01
IMP_SCORE,4118,GO:0099529,1.5210e-01,9.0000e+00
IMP_SCORE,4119,GO:0002521,1.5210e-01,9.7000e+01
IMP_SCORE,4120,GO:0045940,1.5207e-01,1.4000e+01
IMP_SCORE,4121,GO:0033116,1.5205e-01,6.3000e+01
IMP_SCORE,4122,GO:0040034,1.5201e-01,1.0000e+00
IMP_SCORE,4123,GO:0006766,1.5197e-01,8.8000e+01
IMP_SCORE,4124,GO:0044877,1.5193e-01,4.1200e+02
IMP_SCORE,4125,GO:0007271,1.5191e-01,1.8000e+01
IMP_SCORE,4126,GO:0051028,1.5189e-01,5.7000e+01
IMP_SCORE,4127,GO:0051291,1.5189e-01,3.6000e+01
IMP_SCORE,4128,GO:0006661,1.5188e-01,4.7000e+01
IMP_SCORE,4129,GO:0010506,1.5186e-01,1.1000e+02
IMP_SCORE,4130,GO:0035966,1.5177e-01,5.5000e+01
IMP_SCORE,4131,GO:0031570,1.5176e-01,2.3000e+01
IMP_SCORE,4132,GO:0035115,1.5167e-01,1.0000e+01
IMP_SCORE,4133,GO:1901681,1.5166e-01,1.7300e+02
IMP_SCORE,4134,GO:0034103,1.5159e-01,3.0000e+01
IMP_SCORE,4135,GO:0031647,1.5156e-01,7.4000e+01
IMP_SCORE,4136,GO:0032024,1.5156e-01,3.0000e+01
IMP_SCORE,4137,GO:0036507,1.5152e-01,8.0000e+00
IMP_SCORE,4138,GO:0009261,1.5152e-01,7.0000e+00
IMP_SCORE,4139,GO:0048013,1.5144e-01,4.1000e+01
IMP_SCORE,4140,GO:0008104,1.5142e-01,5.0600e+02
IMP_SCORE,4141,GO:0043234,1.5139e-01,1.1400e+03
IMP_SCORE,4142,GO:0001936,1.5137e-01,4.0000e+01
IMP_SCORE,4143,GO:0002102,1.5132e-01,2.5000e+01
IMP_SCORE,4144,GO:2001251,1.5131e-01,1.7000e+01
IMP_SCORE,4145,GO:0051049,1.5129e-01,4.6400e+02
IMP_SCORE,4146,GO:0015800,1.5128e-01,1.8000e+01
IMP_SCORE,4147,GO:0065009,1.5126e-01,6.5700e+02
IMP_SCORE,4148,GO:0030136,1.5125e-01,6.0000e+01
IMP_SCORE,4149,GO:0035639,1.5124e-01,4.5200e+02
IMP_SCORE,4150,GO:0099512,1.5123e-01,2.8900e+02
IMP_SCORE,4151,GO:0035666,1.5122e-01,5.0000e+00
IMP_SCORE,4152,GO:0000775,1.5117e-01,3.7000e+01
IMP_SCORE,4153,GO:0000981,1.5116e-01,1.8700e+02
IMP_SCORE,4154,GO:0000791,1.5115e-01,1.6000e+01
IMP_SCORE,4155,GO:0000977,1.5114e-01,1.0400e+02
IMP_SCORE,4156,GO:0045793,1.5106e-01,3.3000e+01
IMP_SCORE,4157,GO:0061337,1.5104e-01,4.0000e+01
IMP_SCORE,4158,GO:0032451,1.5102e-01,1.0000e+01
IMP_SCORE,4159,GO:0006810,1.5100e-01,9.1200e+02
IMP_SCORE,4160,GO:0044057,1.5099e-01,1.8100e+02
IMP_SCORE,4161,GO:2001259,1.5090e-01,1.2000e+01
IMP_SCORE,4162,GO:0032465,1.5090e-01,2.2000e+01
IMP_SCORE,4163,GO:0008021,1.5086e-01,6.6000e+01
IMP_SCORE,4164,GO:0032870,1.5085e-01,8.4000e+01
IMP_SCORE,4165,GO:0007163,1.5079e-01,8.1000e+01
IMP_SCORE,4166,GO:1901362,1.5078e-01,3.1200e+02
IMP_SCORE,4167,GO:0006308,1.5076e-01,1.6000e+01
IMP_SCORE,4168,GO:0005525,1.5076e-01,1.6500e+02
IMP_SCORE,4169,GO:0042056,1.5075e-01,1.2000e+01
IMP_SCORE,4170,GO:0000377,1.5069e-01,6.1000e+01
IMP_SCORE,4171,GO:0001909,1.5067e-01,1.9000e+01
IMP_SCORE,4172,GO:0034308,1.5066e-01,5.8000e+01
IMP_SCORE,4173,GO:0010165,1.5065e-01,2.4000e+01
IMP_SCORE,4174,GO:0015833,1.5064e-01,3.4900e+02
IMP_SCORE,4175,GO:0051048,1.5062e-01,5.1000e+01
IMP_SCORE,4176,GO:0009058,1.5061e-01,5.6000e+02
IMP_SCORE,4177,GO:0001067,1.5061e-01,1.8100e+02
IMP_SCORE,4178,GO:0042481,1.5057e-01,1.4000e+01
IMP_SCORE,4179,GO:0030175,1.5050e-01,9.4000e+01
IMP_SCORE,4180,GO:0005813,1.5049e-01,2.2900e+02
IMP_SCORE,4181,GO:0042737,1.5047e-01,7.0000e+00
IMP_SCORE,4182,GO:0019725,1.5046e-01,2.3500e+02
IMP_SCORE,4183,GO:0021545,1.5046e-01,1.2000e+01
IMP_SCORE,4184,GO:0051496,1.5044e-01,3.2000e+01
IMP_SCORE,4185,GO:0030246,1.5040e-01,7.7600e+02
IMP_SCORE,4186,GO:1901991,1.5031e-01,4.1000e+01
IMP_SCORE,4187,GO:0045211,1.5030e-01,1.4800e+02
IMP_SCORE,4188,GO:1903320,1.5027e-01,4.6000e+01
IMP_SCORE,4189,GO:0050671,1.5027e-01,2.8000e+01
IMP_SCORE,4190,GO:0051046,1.5026e-01,2.0100e+02
IMP_SCORE,4191,GO:0030859,1.5025e-01,1.9000e+01
IMP_SCORE,4192,GO:0000159,1.5019e-01,3.1000e+01
IMP_SCORE,4193,GO:0006887,1.5017e-01,1.9000e+02
IMP_SCORE,4194,GO:0043243,1.5017e-01,1.8000e+01
IMP_SCORE,4195,GO:1904680,1.5014e-01,2.5000e+01
IMP_SCORE,4196,GO:0008360,1.5012e-01,8.2000e+01
IMP_SCORE,4197,GO:0031231,1.5010e-01,1.7000e+01
IMP_SCORE,4198,GO:1900046,1.5008e-01,3.7000e+01
IMP_SCORE,4199,GO:0002181,1.5004e-01,9.0000e+00
IMP_SCORE,4200,GO:0044249,1.5002e-01,5.3300e+02
IMP_SCORE,4201,GO:0045995,1.4999e-01,2.7000e+01
IMP_SCORE,4202,GO:0001882,1.4996e-01,1.8100e+02
IMP_SCORE,4203,GO:0061311,1.4993e-01,3.0000e+00
IMP_SCORE,4204,GO:0045861,1.4993e-01,1.0200e+02
IMP_SCORE,4205,GO:0006753,1.4987e-01,1.0300e+02
IMP_SCORE,4206,GO:0031941,1.4986e-01,3.1000e+01
IMP_SCORE,4207,GO:0005814,1.4983e-01,7.2000e+01
IMP_SCORE,4208,GO:0042069,1.4979e-01,1.2000e+01
IMP_SCORE,4209,GO:0051169,1.4963e-01,7.8000e+01
IMP_SCORE,4210,GO:0002260,1.4962e-01,2.7000e+01
IMP_SCORE,4211,GO:0006665,1.4960e-01,1.1500e+02
IMP_SCORE,4212,GO:0046700,1.4959e-01,1.0100e+02
IMP_SCORE,4213,GO:0034762,1.4957e-01,1.4100e+02
IMP_SCORE,4214,GO:0015758,1.4956e-01,4.1000e+01
IMP_SCORE,4215,GO:0007127,1.4953e-01,8.0000e+00
IMP_SCORE,4216,GO:0009161,1.4948e-01,6.7000e+01
IMP_SCORE,4217,GO:0097060,1.4946e-01,1.8700e+02
IMP_SCORE,4218,GO:0050667,1.4935e-01,1.7000e+01
IMP_SCORE,4219,GO:1902476,1.4934e-01,4.7000e+01
IMP_SCORE,4220,GO:1902165,1.4933e-01,6.0000e+00
IMP_SCORE,4221,GO:0032555,1.4932e-01,4.4200e+02
IMP_SCORE,4222,GO:0043425,1.4929e-01,2.1000e+01
IMP_SCORE,4223,GO:0009628,1.4925e-01,3.6300e+02
IMP_SCORE,4224,GO:0004143,1.4924e-01,6.0000e+00
IMP_SCORE,4225,GO:0035338,1.4923e-01,4.6000e+01
IMP_SCORE,4226,GO:0030658,1.4920e-01,1.3700e+02
IMP_SCORE,4227,GO:0000096,1.4916e-01,3.7000e+01
IMP_SCORE,4228,GO:0009220,1.4914e-01,6.0000e+00
IMP_SCORE,4229,GO:0009056,1.4899e-01,5.9200e+02
IMP_SCORE,4230,GO:0045606,1.4892e-01,3.0000e+00
IMP_SCORE,4231,GO:0006082,1.4888e-01,2.7400e+02
IMP_SCORE,4232,GO:0048670,1.4874e-01,1.5000e+01
IMP_SCORE,4233,GO:1901031,1.4868e-01,2.1000e+01
IMP_SCORE,4234,GO:0007626,1.4865e-01,1.0900e+02
IMP_SCORE,4235,GO:0055065,1.4863e-01,1.4500e+02
IMP_SCORE,4236,GO:0055008,1.4861e-01,1.5000e+01
IMP_SCORE,4237,GO:0009648,1.4861e-01,8.0000e+00
IMP_SCORE,4238,GO:0031966,1.4858e-01,3.1200e+02
IMP_SCORE,4239,GO:0036211,1.4854e-01,6.0100e+02
IMP_SCORE,4240,GO:0090189,1.4854e-01,4.0000e+00
IMP_SCORE,4241,GO:0003179,1.4850e-01,1.0000e+01
IMP_SCORE,4242,GO:0006357,1.4842e-01,3.3400e+02
IMP_SCORE,4243,GO:0030016,1.4842e-01,2.8000e+01
IMP_SCORE,4244,GO:0005496,1.4838e-01,7.0000e+01
IMP_SCORE,4245,GO:0051128,1.4833e-01,6.2400e+02
IMP_SCORE,4246,GO:0006862,1.4831e-01,1.9000e+01
IMP_SCORE,4247,GO:0000422,1.4826e-01,7.0000e+00
IMP_SCORE,4248,GO:0030816,1.4824e-01,1.8000e+01
IMP_SCORE,4249,GO:1902589,1.4814e-01,3.4000e+02
IMP_SCORE,4250,GO:0050662,1.4812e-01,1.3600e+02
IMP_SCORE,4251,GO:0090312,1.4806e-01,3.0000e+00
IMP_SCORE,4252,GO:0032991,1.4806e-01,1.4800e+03
IMP_SCORE,4253,GO:0008237,1.4799e-01,1.2900e+02
IMP_SCORE,4254,GO:0015075,1.4791e-01,2.4600e+02
IMP_SCORE,4255,GO:0031527,1.4786e-01,1.5000e+01
IMP_SCORE,4256,GO:0097200,1.4783e-01,2.4000e+01
IMP_SCORE,4257,GO:0032553,1.4780e-01,4.3500e+02
IMP_SCORE,4258,GO:0012507,1.4775e-01,4.7000e+01
IMP_SCORE,4259,GO:0044665,1.4775e-01,7.0000e+00
IMP_SCORE,4260,GO:0038023,1.4775e-01,3.2500e+02
IMP_SCORE,4261,GO:0003016,1.4770e-01,1.7000e+01
IMP_SCORE,4262,GO:0019222,1.4769e-01,6.9900e+02
IMP_SCORE,4263,GO:0047496,1.4769e-01,9.0000e+00
IMP_SCORE,4264,GO:2000785,1.4766e-01,1.1000e+01
IMP_SCORE,4265,GO:0000027,1.4762e-01,5.5000e+01
IMP_SCORE,4266,GO:0015301,1.4758e-01,3.0000e+01
IMP_SCORE,4267,GO:0032501,1.4751e-01,1.1200e+03
IMP_SCORE,4268,GO:0072332,1.4751e-01,2.8000e+01
IMP_SCORE,4269,GO:1903051,1.4747e-01,1.0000e+01
IMP_SCORE,4270,GO:0048518,1.4746e-01,9.0000e+02
IMP_SCORE,4271,GO:0003725,1.4740e-01,7.2000e+01
IMP_SCORE,4272,GO:0051705,1.4728e-01,4.7000e+01
IMP_SCORE,4273,GO:0030148,1.4726e-01,5.1000e+01
IMP_SCORE,4274,GO:0005251,1.4720e-01,3.3000e+01
IMP_SCORE,4275,GO:0080090,1.4716e-01,5.9000e+02
IMP_SCORE,4276,GO:0018394,1.4714e-01,2.4000e+01
IMP_SCORE,4277,GO:0015721,1.4713e-01,8.0000e+00
IMP_SCORE,4278,GO:0033627,1.4701e-01,1.1000e+01
IMP_SCORE,4279,GO:0009966,1.4699e-01,5.9900e+02
IMP_SCORE,4280,GO:0014742,1.4698e-01,8.0000e+00
IMP_SCORE,4281,GO:0048705,1.4689e-01,4.3000e+01
IMP_SCORE,4282,GO:1901685,1.4686e-01,2.4000e+01
IMP_SCORE,4283,GO:0097503,1.4684e-01,3.5000e+01
IMP_SCORE,4284,GO:1903047,1.4681e-01,2.0700e+02
IMP_SCORE,4285,GO:0060688,1.4676e-01,1.1000e+01
IMP_SCORE,4286,GO:0070491,1.4671e-01,2.0000e+01
IMP_SCORE,4287,GO:0000776,1.4669e-01,4.7000e+01
IMP_SCORE,4288,GO:0051782,1.4667e-01,1.2000e+01
IMP_SCORE,4289,GO:0071377,1.4665e-01,1.3000e+01
IMP_SCORE,4290,GO:0051781,1.4663e-01,3.2000e+01
IMP_SCORE,4291,GO:0005881,1.4657e-01,5.8000e+01
IMP_SCORE,4292,GO:0035239,1.4654e-01,5.4000e+01
IMP_SCORE,4293,GO:0046475,1.4651e-01,1.1000e+01
IMP_SCORE,4294,GO:0070161,1.4650e-01,3.4400e+02
IMP_SCORE,4295,GO:0006812,1.4645e-01,2.5800e+02
IMP_SCORE,4296,GO:0006874,1.4641e-01,8.3000e+01
IMP_SCORE,4297,GO:0090383,1.4632e-01,1.3000e+01
IMP_SCORE,4298,GO:0032879,1.4631e-01,5.9300e+02
IMP_SCORE,4299,GO:0051172,1.4627e-01,2.4300e+02
IMP_SCORE,4300,GO:0042026,1.4627e-01,1.9000e+01
IMP_SCORE,4301,GO:0042742,1.4624e-01,9.6000e+01
IMP_SCORE,4302,GO:0043647,1.4623e-01,6.9000e+01
IMP_SCORE,4303,GO:0086011,1.4614e-01,6.0000e+00
IMP_SCORE,4304,GO:0032981,1.4609e-01,2.1000e+01
IMP_SCORE,4305,GO:0050839,1.4603e-01,3.7700e+02
IMP_SCORE,4306,GO:0044431,1.4599e-01,4.5400e+02
IMP_SCORE,4307,GO:0016788,1.4597e-01,4.4200e+02
IMP_SCORE,4308,GO:0090665,1.4596e-01,1.8000e+01
IMP_SCORE,4309,GO:0021799,1.4596e-01,1.8000e+01
IMP_SCORE,4310,GO:0007188,1.4596e-01,5.3000e+01
IMP_SCORE,4311,GO:0051606,1.4585e-01,1.2000e+02
IMP_SCORE,4312,GO:0006935,1.4585e-01,1.4500e+02
IMP_SCORE,4313,GO:0007052,1.4582e-01,2.4000e+01
IMP_SCORE,4314,GO:0034113,1.4581e-01,2.4000e+01
IMP_SCORE,4315,GO:0007043,1.4578e-01,7.0000e+01
IMP_SCORE,4316,GO:0031645,1.4577e-01,4.0000e+00
IMP_SCORE,4317,GO:0035308,1.4577e-01,2.1000e+01
IMP_SCORE,4318,GO:0030554,1.4575e-01,3.9400e+02
IMP_SCORE,4319,GO:0006725,1.4573e-01,4.2700e+02
IMP_SCORE,4320,GO:0044769,1.4571e-01,1.1000e+01
IMP_SCORE,4321,GO:0042054,1.4569e-01,2.8000e+01
IMP_SCORE,4322,GO:0034142,1.4568e-01,1.6000e+01
IMP_SCORE,4323,GO:0043090,1.4565e-01,1.3000e+01
IMP_SCORE,4324,GO:0023052,1.4564e-01,3.1400e+02
IMP_SCORE,4325,GO:0090277,1.4562e-01,3.5000e+01
IMP_SCORE,4326,GO:0042744,1.4552e-01,1.5000e+01
IMP_SCORE,4327,GO:1902930,1.4541e-01,1.3000e+01
IMP_SCORE,4328,GO:0051188,1.4537e-01,1.0800e+02
IMP_SCORE,4329,GO:0045987,1.4536e-01,1.0000e+01
IMP_SCORE,4330,GO:0051253,1.4536e-01,1.6000e+02
IMP_SCORE,4331,GO:0009913,1.4536e-01,3.4000e+01
IMP_SCORE,4332,GO:0044236,1.4519e-01,5.1000e+01
IMP_SCORE,4333,GO:0032543,1.4519e-01,1.6000e+01
IMP_SCORE,4334,GO:0006735,1.4518e-01,8.0000e+00
IMP_SCORE,4335,GO:0006511,1.4517e-01,8.8000e+01
IMP_SCORE,4336,GO:0005911,1.4516e-01,3.0800e+02
IMP_SCORE,4337,GO:0009914,1.4513e-01,4.9000e+01
IMP_SCORE,4338,GO:0006629,1.4512e-01,4.5400e+02
IMP_SCORE,4339,GO:0072091,1.4507e-01,2.6000e+01
IMP_SCORE,4340,GO:0048640,1.4507e-01,2.6000e+01
IMP_SCORE,4341,GO:0035601,1.4506e-01,2.9000e+01
IMP_SCORE,4342,GO:0007588,1.4505e-01,2.6000e+01
IMP_SCORE,4343,GO:0032990,1.4503e-01,1.4600e+02
IMP_SCORE,4344,GO:0098796,1.4501e-01,3.3800e+02
IMP_SCORE,4345,GO:0043062,1.4499e-01,1.7500e+02
IMP_SCORE,4346,GO:0031323,1.4494e-01,6.5900e+02
IMP_SCORE,4347,GO:2000144,1.4494e-01,9.0000e+00
IMP_SCORE,4348,GO:0034703,1.4493e-01,1.0700e+02
IMP_SCORE,4349,GO:0045028,1.4493e-01,2.0000e+01
IMP_SCORE,4350,GO:0050750,1.4492e-01,1.2000e+01
IMP_SCORE,4351,GO:0010605,1.4491e-01,3.9300e+02
IMP_SCORE,4352,GO:0006417,1.4487e-01,9.9000e+01
IMP_SCORE,4353,GO:0044765,1.4486e-01,5.4100e+02
IMP_SCORE,4354,GO:0009791,1.4484e-01,3.2000e+01
IMP_SCORE,4355,GO:0019217,1.4481e-01,3.1000e+01
IMP_SCORE,4356,GO:0006513,1.4478e-01,2.1000e+01
IMP_SCORE,4357,GO:0006818,1.4476e-01,5.3000e+01
IMP_SCORE,4358,GO:0045026,1.4474e-01,4.4000e+01
IMP_SCORE,4359,GO:0016831,1.4465e-01,5.2000e+01
IMP_SCORE,4360,GO:1903140,1.4458e-01,1.9000e+01
IMP_SCORE,4361,GO:0008152,1.4450e-01,1.1030e+03
IMP_SCORE,4362,GO:0006721,1.4448e-01,6.3000e+01
IMP_SCORE,4363,GO:0005795,1.4443e-01,5.6000e+01
IMP_SCORE,4364,GO:0044272,1.4442e-01,1.0000e+02
IMP_SCORE,4365,GO:0022610,1.4433e-01,6.5300e+02
IMP_SCORE,4366,GO:1902652,1.4433e-01,5.8000e+01
IMP_SCORE,4367,GO:0040013,1.4432e-01,1.1100e+02
IMP_SCORE,4368,GO:0016248,1.4427e-01,3.4000e+01
IMP_SCORE,4369,GO:0000178,1.4425e-01,1.4000e+01
IMP_SCORE,4370,GO:0006814,1.4421e-01,8.1000e+01
IMP_SCORE,4371,GO:0017048,1.4420e-01,5.8000e+01
IMP_SCORE,4372,GO:0070727,1.4420e-01,2.3900e+02
IMP_SCORE,4373,GO:0090153,1.4420e-01,7.0000e+00
IMP_SCORE,4374,GO:0007164,1.4418e-01,1.0000e+01
IMP_SCORE,4375,GO:0016482,1.4415e-01,4.6000e+01
IMP_SCORE,4376,GO:1901184,1.4413e-01,3.2000e+01
IMP_SCORE,4377,GO:0006779,1.4412e-01,1.8000e+01
IMP_SCORE,4378,GO:0002376,1.4409e-01,7.0900e+02
IMP_SCORE,4379,GO:2001141,1.4409e-01,3.3300e+02
IMP_SCORE,4380,GO:0005924,1.4406e-01,2.3500e+02
IMP_SCORE,4381,GO:0017171,1.4405e-01,2.1400e+02
IMP_SCORE,4382,GO:0001523,1.4400e-01,5.0000e+01
IMP_SCORE,4383,GO:0008542,1.4391e-01,8.0000e+00
IMP_SCORE,4384,GO:0005875,1.4388e-01,9.4000e+01
IMP_SCORE,4385,GO:0051179,1.4378e-01,1.0520e+03
IMP_SCORE,4386,GO:0010822,1.4377e-01,5.3000e+01
IMP_SCORE,4387,GO:0099081,1.4375e-01,3.2500e+02
IMP_SCORE,4388,GO:0015031,1.4374e-01,4.0500e+02
IMP_SCORE,4389,GO:0031228,1.4371e-01,6.6000e+01
IMP_SCORE,4390,GO:0002223,1.4371e-01,1.5000e+01
IMP_SCORE,4391,GO:0001816,1.4367e-01,3.3000e+01
IMP_SCORE,4392,GO:0022892,1.4364e-01,3.8500e+02
IMP_SCORE,4393,GO:0010629,1.4354e-01,2.5600e+02
IMP_SCORE,4394,GO:0005085,1.4347e-01,1.3700e+02
IMP_SCORE,4395,GO:0000086,1.4343e-01,4.7000e+01
IMP_SCORE,4396,GO:0086080,1.4343e-01,8.0000e+00
IMP_SCORE,4397,GO:0006342,1.4342e-01,2.0000e+01
IMP_SCORE,4398,GO:0055037,1.4340e-01,7.7000e+01
IMP_SCORE,4399,GO:0044700,1.4340e-01,2.7400e+02
IMP_SCORE,4400,GO:1902904,1.4334e-01,4.4000e+01
IMP_SCORE,4401,GO:0009147,1.4330e-01,6.0000e+00
IMP_SCORE,4402,GO:0044390,1.4327e-01,1.0000e+01
IMP_SCORE,4403,GO:0005788,1.4326e-01,1.7300e+02
IMP_SCORE,4404,GO:0006910,1.4325e-01,3.7000e+01
IMP_SCORE,4405,GO:0017146,1.4321e-01,1.9000e+01
IMP_SCORE,4406,GO:0006295,1.4321e-01,1.4000e+01
IMP_SCORE,4407,GO:0033014,1.4310e-01,1.5000e+01
IMP_SCORE,4408,GO:0016405,1.4309e-01,2.2000e+01
IMP_SCORE,4409,GO:0006625,1.4309e-01,1.4000e+01
IMP_SCORE,4410,GO:0015909,1.4308e-01,2.7000e+01
IMP_SCORE,4411,GO:0016032,1.4303e-01,2.8400e+02
IMP_SCORE,4412,GO:0003712,1.4302e-01,1.7200e+02
IMP_SCORE,4413,GO:1905897,1.4300e-01,9.0000e+00
IMP_SCORE,4414,GO:0005528,1.4293e-01,3.1000e+01
IMP_SCORE,4415,GO:0007126,1.4286e-01,2.5000e+01
IMP_SCORE,4416,GO:0050434,1.4285e-01,8.0000e+00
IMP_SCORE,4417,GO:0048583,1.4282e-01,7.5600e+02
IMP_SCORE,4418,GO:0008645,1.4277e-01,2.7000e+01
IMP_SCORE,4419,GO:0007194,1.4277e-01,3.0000e+00
IMP_SCORE,4420,GO:0019058,1.4276e-01,6.0000e+00
IMP_SCORE,4421,GO:0015399,1.4276e-01,4.1000e+01
IMP_SCORE,4422,GO:0006284,1.4274e-01,1.4000e+01
IMP_SCORE,4423,GO:1901137,1.4274e-01,1.4900e+02
IMP_SCORE,4424,GO:0007420,1.4273e-01,1.0000e+02
IMP_SCORE,4425,GO:0019866,1.4272e-01,2.3000e+02
IMP_SCORE,4426,GO:0051894,1.4272e-01,1.4000e+01
IMP_SCORE,4427,GO:0007266,1.4271e-01,3.3000e+01
IMP_SCORE,4428,GO:0072132,1.4269e-01,4.0000e+00
IMP_SCORE,4429,GO:0005578,1.4264e-01,3.0900e+02
IMP_SCORE,4430,GO:0032292,1.4261e-01,2.0000e+01
IMP_SCORE,4431,GO:0071383,1.4254e-01,2.2000e+01
IMP_SCORE,4432,GO:0031300,1.4254e-01,1.1500e+02
IMP_SCORE,4433,GO:0042325,1.4254e-01,2.6200e+02
IMP_SCORE,4434,GO:0002921,1.4251e-01,9.0000e+00
IMP_SCORE,4435,GO:0051219,1.4251e-01,2.3000e+01
IMP_SCORE,4436,GO:0032026,1.4250e-01,2.4000e+01
IMP_SCORE,4437,GO:0010507,1.4246e-01,1.9000e+01
IMP_SCORE,4438,GO:0044265,1.4245e-01,1.6000e+02
IMP_SCORE,4439,GO:0046348,1.4241e-01,3.8000e+01
IMP_SCORE,4440,GO:0000902,1.4241e-01,5.9000e+01
IMP_SCORE,4441,GO:0030315,1.4241e-01,2.2000e+01
IMP_SCORE,4442,GO:0042181,1.4241e-01,1.4000e+01
IMP_SCORE,4443,GO:0030003,1.4235e-01,1.3800e+02
IMP_SCORE,4444,GO:0031402,1.4234e-01,7.0000e+00
IMP_SCORE,4445,GO:0030133,1.4230e-01,1.8500e+02
IMP_SCORE,4446,GO:0051707,1.4225e-01,1.9300e+02
IMP_SCORE,4447,GO:0016070,1.4223e-01,2.6500e+02
IMP_SCORE,4448,GO:0050854,1.4221e-01,2.4000e+01
IMP_SCORE,4449,GO:0061217,1.4219e-01,3.0000e+00
IMP_SCORE,4450,GO:0031045,1.4215e-01,3.0000e+00
IMP_SCORE,4451,GO:1901988,1.4214e-01,4.8000e+01
IMP_SCORE,4452,GO:0006996,1.4212e-01,6.9000e+02
IMP_SCORE,4453,GO:0021602,1.4211e-01,8.0000e+00
IMP_SCORE,4454,GO:0043330,1.4207e-01,3.1000e+01
IMP_SCORE,4455,GO:0046914,1.4200e-01,9.3400e+02
IMP_SCORE,4456,GO:0032515,1.4198e-01,1.2000e+01
IMP_SCORE,4457,GO:0021542,1.4195e-01,4.0000e+00
IMP_SCORE,4458,GO:0006662,1.4194e-01,3.1000e+01
IMP_SCORE,4459,GO:0030170,1.4181e-01,5.5000e+01
IMP_SCORE,4460,GO:0006732,1.4181e-01,1.2600e+02
IMP_SCORE,4461,GO:0006605,1.4175e-01,8.9000e+01
IMP_SCORE,4462,GO:0003774,1.4174e-01,7.6000e+01
IMP_SCORE,4463,GO:0098930,1.4169e-01,9.0000e+00
IMP_SCORE,4464,GO:0035329,1.4169e-01,1.3000e+01
IMP_SCORE,4465,GO:0042487,1.4166e-01,1.1000e+01
IMP_SCORE,4466,GO:0098552,1.4163e-01,2.2400e+02
IMP_SCORE,4467,GO:0050770,1.4152e-01,4.6000e+01
IMP_SCORE,4468,GO:0051900,1.4150e-01,5.0000e+00
IMP_SCORE,4469,GO:0008527,1.4146e-01,2.5000e+01
IMP_SCORE,4470,GO:0046856,1.4144e-01,5.0000e+00
IMP_SCORE,4471,GO:0034122,1.4142e-01,9.0000e+00
IMP_SCORE,4472,GO:0019731,1.4141e-01,2.1000e+01
IMP_SCORE,4473,GO:0061178,1.4140e-01,2.3000e+01
IMP_SCORE,4474,GO:1990904,1.4140e-01,2.7200e+02
IMP_SCORE,4475,GO:0034123,1.4139e-01,8.0000e+00
IMP_SCORE,4476,GO:0002864,1.4139e-01,8.0000e+00
IMP_SCORE,4477,GO:0001650,1.4137e-01,1.0500e+02
IMP_SCORE,4478,GO:0030234,1.4136e-01,3.8100e+02
IMP_SCORE,4479,GO:0042578,1.4136e-01,2.4000e+02
IMP_SCORE,4480,GO:1901657,1.4127e-01,6.4000e+01
IMP_SCORE,4481,GO:1902003,1.4123e-01,2.4000e+01
IMP_SCORE,4482,GO:0048538,1.4123e-01,6.0000e+00
IMP_SCORE,4483,GO:0010906,1.4122e-01,4.3000e+01
IMP_SCORE,4484,GO:0000398,1.4121e-01,6.8000e+01
IMP_SCORE,4485,GO:0060840,1.4116e-01,1.0000e+01
IMP_SCORE,4486,GO:2000036,1.4114e-01,9.0000e+00
IMP_SCORE,4487,GO:0009135,1.4113e-01,2.3000e+01
IMP_SCORE,4488,GO:0008528,1.4112e-01,6.2000e+01
IMP_SCORE,4489,GO:0031643,1.4111e-01,1.3000e+01
IMP_SCORE,4490,GO:1901616,1.4101e-01,4.4000e+01
IMP_SCORE,4491,GO:0010524,1.4099e-01,1.3000e+01
IMP_SCORE,4492,GO:0005798,1.4095e-01,2.7000e+01
IMP_SCORE,4493,GO:0002675,1.4094e-01,2.3000e+01
IMP_SCORE,4494,GO:0006508,1.4084e-01,4.2300e+02
IMP_SCORE,4495,GO:0071248,1.4075e-01,6.8000e+01
IMP_SCORE,4496,GO:0008392,1.4071e-01,6.0000e+00
IMP_SCORE,4497,GO:0000976,1.4069e-01,1.2500e+02
IMP_SCORE,4498,GO:0030001,1.4068e-01,2.0900e+02
IMP_SCORE,4499,GO:0030038,1.4067e-01,1.5000e+01
IMP_SCORE,4500,GO:0065007,1.4065e-01,1.2130e+03
IMP_SCORE,4501,GO:0036294,1.4060e-01,3.3000e+01
IMP_SCORE,4502,GO:0044033,1.4051e-01,1.1000e+01
IMP_SCORE,4503,GO:1900371,1.4048e-01,2.8000e+01
IMP_SCORE,4504,GO:0007154,1.4048e-01,3.7100e+02
IMP_SCORE,4505,GO:0009653,1.4047e-01,5.0300e+02
IMP_SCORE,4506,GO:0031348,1.4043e-01,5.7000e+01
IMP_SCORE,4507,GO:0000166,1.4042e-01,6.4300e+02
IMP_SCORE,4508,GO:0030900,1.4039e-01,2.6000e+01
IMP_SCORE,4509,GO:0048585,1.4039e-01,3.5000e+02
IMP_SCORE,4510,GO:0043621,1.4034e-01,5.6000e+01
IMP_SCORE,4511,GO:0022402,1.4029e-01,3.5300e+02
IMP_SCORE,4512,GO:0015078,1.4021e-01,3.1000e+01
IMP_SCORE,4513,GO:0030260,1.4015e-01,7.0000e+01
IMP_SCORE,4514,GO:0051301,1.4014e-01,1.4100e+02
IMP_SCORE,4515,GO:0051196,1.4010e-01,2.4000e+01
IMP_SCORE,4516,GO:0034661,1.4008e-01,6.0000e+00
IMP_SCORE,4517,GO:0048025,1.4006e-01,8.0000e+00
IMP_SCORE,4518,GO:1904427,1.4003e-01,1.8000e+01
IMP_SCORE,4519,GO:0007622,1.3998e-01,1.7000e+01
IMP_SCORE,4520,GO:0009187,1.3996e-01,1.7000e+01
IMP_SCORE,4521,GO:1902882,1.3995e-01,2.5000e+01
IMP_SCORE,4522,GO:0008083,1.3995e-01,1.4800e+02
IMP_SCORE,4523,GO:0006760,1.3994e-01,7.0000e+00
IMP_SCORE,4524,GO:0016569,1.3989e-01,1.3400e+02
IMP_SCORE,4525,GO:0007205,1.3988e-01,3.8000e+01
IMP_SCORE,4526,GO:0071869,1.3988e-01,1.0000e+01
IMP_SCORE,4527,GO:0032469,1.3984e-01,1.2000e+01
IMP_SCORE,4528,GO:0048513,1.3981e-01,4.9100e+02
IMP_SCORE,4529,GO:1901265,1.3973e-01,6.4700e+02
IMP_SCORE,4530,GO:0044424,1.3973e-01,1.2510e+03
IMP_SCORE,4531,GO:0005254,1.3971e-01,5.4000e+01
IMP_SCORE,4532,GO:0042407,1.3965e-01,7.0000e+00
IMP_SCORE,4533,GO:0008289,1.3959e-01,6.1000e+02
IMP_SCORE,4534,GO:0043473,1.3958e-01,3.1000e+01
IMP_SCORE,4535,GO:0043549,1.3954e-01,1.5800e+02
IMP_SCORE,4536,GO:0006355,1.3949e-01,3.0800e+02
IMP_SCORE,4537,GO:0086013,1.3948e-01,1.0000e+01
IMP_SCORE,4538,GO:1903846,1.3942e-01,1.4000e+01
IMP_SCORE,4539,GO:0008610,1.3941e-01,2.2600e+02
IMP_SCORE,4540,GO:0030073,1.3940e-01,1.6000e+01
IMP_SCORE,4541,GO:0043097,1.3935e-01,1.6000e+01
IMP_SCORE,4542,GO:0005874,1.3932e-01,2.6500e+02
IMP_SCORE,4543,GO:1904659,1.3930e-01,1.9000e+01
IMP_SCORE,4544,GO:0061458,1.3927e-01,1.3000e+01
IMP_SCORE,4545,GO:0061134,1.3926e-01,1.0400e+02
IMP_SCORE,4546,GO:0032689,1.3921e-01,1.2000e+01
IMP_SCORE,4547,GO:0016307,1.3920e-01,4.2000e+01
IMP_SCORE,4548,GO:0061245,1.3919e-01,3.0000e+01
IMP_SCORE,4549,GO:0051503,1.3919e-01,1.3000e+01
IMP_SCORE,4550,GO:1903649,1.3917e-01,1.2000e+01
IMP_SCORE,4551,GO:0016363,1.3912e-01,4.2000e+01
IMP_SCORE,4552,GO:0061157,1.3912e-01,7.0000e+00
IMP_SCORE,4553,GO:0098791,1.3909e-01,1.2800e+02
IMP_SCORE,4554,GO:0050931,1.3900e-01,2.2000e+01
IMP_SCORE,4555,GO:0060090,1.3893e-01,8.5000e+01
IMP_SCORE,4556,GO:0044267,1.3890e-01,6.7800e+02
IMP_SCORE,4557,GO:0047617,1.3890e-01,1.3000e+01
IMP_SCORE,4558,GO:0002696,1.3889e-01,7.2000e+01
IMP_SCORE,4559,GO:0002703,1.3889e-01,4.2000e+01
IMP_SCORE,4560,GO:0016444,1.3887e-01,1.3000e+01
IMP_SCORE,4561,GO:0044429,1.3885e-01,4.0200e+02
IMP_SCORE,4562,GO:0010812,1.3880e-01,2.6000e+01
IMP_SCORE,4563,GO:0033119,1.3874e-01,8.0000e+00
IMP_SCORE,4564,GO:0060571,1.3870e-01,6.0000e+00
IMP_SCORE,4565,GO:0043195,1.3869e-01,2.0000e+01
IMP_SCORE,4566,GO:0072525,1.3869e-01,4.1000e+01
IMP_SCORE,4567,GO:0030097,1.3867e-01,3.9000e+01
IMP_SCORE,4568,GO:1902259,1.3864e-01,1.3000e+01
IMP_SCORE,4569,GO:0043085,1.3864e-01,3.9600e+02
IMP_SCORE,4570,GO:0004000,1.3864e-01,9.0000e+00
IMP_SCORE,4571,GO:1903037,1.3863e-01,1.0500e+02
IMP_SCORE,4572,GO:0031638,1.3862e-01,2.4000e+01
IMP_SCORE,4573,GO:0060384,1.3862e-01,1.7000e+01
IMP_SCORE,4574,GO:0044238,1.3860e-01,8.6600e+02
IMP_SCORE,4575,GO:0002313,1.3860e-01,9.0000e+00
IMP_SCORE,4576,GO:2001241,1.3849e-01,7.0000e+00
IMP_SCORE,4577,GO:0016491,1.3848e-01,4.5200e+02
IMP_SCORE,4578,GO:0003730,1.3846e-01,3.6000e+01
IMP_SCORE,4579,GO:0007416,1.3842e-01,5.8000e+01
IMP_SCORE,4580,GO:0030208,1.3840e-01,3.0000e+00
IMP_SCORE,4581,GO:0051213,1.3840e-01,6.5000e+01
IMP_SCORE,4582,GO:1900542,1.3839e-01,3.8000e+01
IMP_SCORE,4583,GO:2000104,1.3836e-01,1.6000e+01
IMP_SCORE,4584,GO:0022829,1.3833e-01,1.1000e+01
IMP_SCORE,4585,GO:0050790,1.3829e-01,6.0000e+02
IMP_SCORE,4586,GO:0065003,1.3826e-01,5.2900e+02
IMP_SCORE,4587,GO:0006913,1.3815e-01,7.7000e+01
IMP_SCORE,4588,GO:0008543,1.3809e-01,3.1000e+01
IMP_SCORE,4589,GO:0035872,1.3808e-01,1.1000e+01
IMP_SCORE,4590,GO:0043255,1.3807e-01,3.7000e+01
IMP_SCORE,4591,GO:0008519,1.3807e-01,2.2000e+01
IMP_SCORE,4592,GO:0034645,1.3803e-01,2.9000e+02
IMP_SCORE,4593,GO:0031327,1.3796e-01,2.3500e+02
IMP_SCORE,4594,GO:1901363,1.3794e-01,1.2280e+03
IMP_SCORE,4595,GO:0070265,1.3790e-01,2.0000e+01
IMP_SCORE,4596,GO:0042592,1.3790e-01,3.9300e+02
IMP_SCORE,4597,GO:0007015,1.3788e-01,9.6000e+01
IMP_SCORE,4598,GO:0019901,1.3783e-01,3.1100e+02
IMP_SCORE,4599,GO:0004540,1.3781e-01,6.9000e+01
IMP_SCORE,4600,GO:0043933,1.3780e-01,5.5900e+02
IMP_SCORE,4601,GO:0015216,1.3776e-01,6.0000e+00
IMP_SCORE,4602,GO:0032720,1.3776e-01,1.4000e+01
IMP_SCORE,4603,GO:0042347,1.3775e-01,1.7000e+01
IMP_SCORE,4604,GO:0007498,1.3771e-01,1.5000e+01
IMP_SCORE,4605,GO:0006901,1.3769e-01,3.5000e+01
IMP_SCORE,4606,GO:0035108,1.3767e-01,3.5000e+01
IMP_SCORE,4607,GO:0098803,1.3767e-01,2.1000e+01
IMP_SCORE,4608,GO:0042165,1.3766e-01,1.3000e+01
IMP_SCORE,4609,GO:0060674,1.3762e-01,1.6000e+01
IMP_SCORE,4610,GO:0033177,1.3758e-01,4.0000e+00
IMP_SCORE,4611,GO:0051147,1.3755e-01,6.5000e+01
IMP_SCORE,4612,GO:0042177,1.3748e-01,2.4000e+01
IMP_SCORE,4613,GO:0035097,1.3743e-01,2.9000e+01
IMP_SCORE,4614,GO:0008022,1.3741e-01,8.2000e+01
IMP_SCORE,4615,GO:2000758,1.3740e-01,1.8000e+01
IMP_SCORE,4616,GO:0051341,1.3738e-01,1.8000e+01
IMP_SCORE,4617,GO:0006623,1.3736e-01,1.7000e+01
IMP_SCORE,4618,GO:0035116,1.3736e-01,5.0000e+00
IMP_SCORE,4619,GO:0004175,1.3735e-01,3.1800e+02
IMP_SCORE,4620,GO:0097576,1.3731e-01,2.9000e+01
IMP_SCORE,4621,GO:0001919,1.3730e-01,1.4000e+01
IMP_SCORE,4622,GO:0006029,1.3726e-01,1.9000e+01
IMP_SCORE,4623,GO:0004033,1.3723e-01,2.7000e+01
IMP_SCORE,4624,GO:0033275,1.3717e-01,2.1000e+01
IMP_SCORE,4625,GO:0005096,1.3711e-01,1.8300e+02
IMP_SCORE,4626,GO:0010558,1.3699e-01,1.9600e+02
IMP_SCORE,4627,GO:0006979,1.3699e-01,1.7800e+02
IMP_SCORE,4628,GO:0016892,1.3697e-01,4.2000e+01
IMP_SCORE,4629,GO:0032838,1.3695e-01,2.0000e+01
IMP_SCORE,4630,GO:0034976,1.3693e-01,7.3000e+01
IMP_SCORE,4631,GO:0009931,1.3692e-01,3.1000e+01
IMP_SCORE,4632,GO:0032781,1.3692e-01,3.5000e+01
IMP_SCORE,4633,GO:0022832,1.3691e-01,5.9000e+01
IMP_SCORE,4634,GO:0009898,1.3689e-01,3.6000e+01
IMP_SCORE,4635,GO:0001883,1.3687e-01,1.7800e+02
IMP_SCORE,4636,GO:0016247,1.3684e-01,9.9000e+01
IMP_SCORE,4637,GO:0006144,1.3682e-01,1.2000e+01
IMP_SCORE,4638,GO:0006807,1.3680e-01,6.5600e+02
IMP_SCORE,4639,GO:0018345,1.3677e-01,2.9000e+01
IMP_SCORE,4640,GO:0099643,1.3672e-01,4.9000e+01
IMP_SCORE,4641,GO:0016887,1.3664e-01,1.4900e+02
IMP_SCORE,4642,GO:0060761,1.3663e-01,1.4000e+01
IMP_SCORE,4643,GO:0033574,1.3655e-01,1.1000e+01
IMP_SCORE,4644,GO:0009409,1.3655e-01,2.2000e+01
IMP_SCORE,4645,GO:0045672,1.3648e-01,6.0000e+00
IMP_SCORE,4646,GO:0007050,1.3647e-01,6.9000e+01
IMP_SCORE,4647,GO:0072594,1.3647e-01,1.1400e+02
IMP_SCORE,4648,GO:0002712,1.3639e-01,2.4000e+01
IMP_SCORE,4649,GO:0031529,1.3637e-01,1.2000e+01
IMP_SCORE,4650,GO:0016853,1.3636e-01,1.6000e+02
IMP_SCORE,4651,GO:0018393,1.3633e-01,2.1000e+01
IMP_SCORE,4652,GO:0016502,1.3631e-01,2.6000e+01
IMP_SCORE,4653,GO:0007186,1.3631e-01,3.4100e+02
IMP_SCORE,4654,GO:0035257,1.3631e-01,5.7000e+01
IMP_SCORE,4655,GO:0060229,1.3631e-01,4.0000e+00
IMP_SCORE,4656,GO:0030057,1.3629e-01,4.6000e+01
IMP_SCORE,4657,GO:0006109,1.3626e-01,3.7000e+01
IMP_SCORE,4658,GO:0051234,1.3613e-01,9.3000e+02
IMP_SCORE,4659,GO:0031256,1.3612e-01,5.9000e+01
IMP_SCORE,4660,GO:0008138,1.3611e-01,2.3000e+01
IMP_SCORE,4661,GO:0019438,1.3611e-01,2.7700e+02
IMP_SCORE,4662,GO:0006412,1.3606e-01,4.8000e+01
IMP_SCORE,4663,GO:0042379,1.3606e-01,2.1000e+01
IMP_SCORE,4664,GO:0043412,1.3599e-01,6.6800e+02
IMP_SCORE,4665,GO:0034763,1.3598e-01,1.6000e+01
IMP_SCORE,4666,GO:0046950,1.3596e-01,2.2000e+01
IMP_SCORE,4667,GO:0022824,1.3596e-01,1.4000e+01
IMP_SCORE,4668,GO:0070328,1.3588e-01,1.2000e+01
IMP_SCORE,4669,GO:0042254,1.3586e-01,2.4000e+01
IMP_SCORE,4670,GO:0032755,1.3586e-01,2.1000e+01
IMP_SCORE,4671,GO:0060170,1.3586e-01,3.2000e+01
IMP_SCORE,4672,GO:0035646,1.3580e-01,9.0000e+00
IMP_SCORE,4673,GO:0016485,1.3577e-01,1.2300e+02
IMP_SCORE,4674,GO:1904666,1.3575e-01,1.1000e+01
IMP_SCORE,4675,GO:0031491,1.3570e-01,2.2000e+01
IMP_SCORE,4676,GO:0043267,1.3570e-01,9.0000e+00
IMP_SCORE,4677,GO:0070838,1.3569e-01,1.2900e+02
IMP_SCORE,4678,GO:0015934,1.3568e-01,4.3000e+01
IMP_SCORE,4679,GO:0043632,1.3567e-01,1.1300e+02
IMP_SCORE,4680,GO:1903557,1.3563e-01,1.2000e+01
IMP_SCORE,4681,GO:0010962,1.3563e-01,1.8000e+01
IMP_SCORE,4682,GO:0048762,1.3543e-01,4.3000e+01
IMP_SCORE,4683,GO:0006677,1.3539e-01,1.8000e+01
IMP_SCORE,4684,GO:0036258,1.3534e-01,5.0000e+00
IMP_SCORE,4685,GO:0051262,1.3530e-01,5.5000e+01
IMP_SCORE,4686,GO:0042761,1.3527e-01,2.1000e+01
IMP_SCORE,4687,GO:0060004,1.3523e-01,1.3000e+01
IMP_SCORE,4688,GO:0016574,1.3513e-01,5.0000e+00
IMP_SCORE,4689,GO:0016607,1.3505e-01,2.2800e+02
IMP_SCORE,4690,GO:0070206,1.3505e-01,3.6000e+01
IMP_SCORE,4691,GO:0003008,1.3501e-01,5.8800e+02
IMP_SCORE,4692,GO:0004866,1.3500e-01,8.8000e+01
IMP_SCORE,4693,GO:0007409,1.3499e-01,9.8000e+01
IMP_SCORE,4694,GO:0010830,1.3496e-01,3.7000e+01
IMP_SCORE,4695,GO:0042590,1.3496e-01,7.6000e+01
IMP_SCORE,4696,GO:1904292,1.3494e-01,9.0000e+00
IMP_SCORE,4697,GO:0002040,1.3492e-01,2.5000e+01
IMP_SCORE,4698,GO:0005859,1.3492e-01,2.1000e+01
IMP_SCORE,4699,GO:0071806,1.3482e-01,2.1000e+01
IMP_SCORE,4700,GO:0071230,1.3480e-01,1.9000e+01
IMP_SCORE,4701,GO:0055102,1.3477e-01,5.3000e+01
IMP_SCORE,4702,GO:0007005,1.3471e-01,1.2500e+02
IMP_SCORE,4703,GO:0009144,1.3469e-01,2.9000e+01
IMP_SCORE,4704,GO:0000302,1.3468e-01,5.5000e+01
IMP_SCORE,4705,GO:0017053,1.3466e-01,4.8000e+01
IMP_SCORE,4706,GO:0009617,1.3466e-01,1.0900e+02
IMP_SCORE,4707,GO:0008016,1.3463e-01,8.8000e+01
IMP_SCORE,4708,GO:0034116,1.3462e-01,8.0000e+00
IMP_SCORE,4709,GO:0055106,1.3462e-01,1.8000e+01
IMP_SCORE,4710,GO:0031210,1.3461e-01,9.0000e+00
IMP_SCORE,4711,GO:0034622,1.3458e-01,2.5500e+02
IMP_SCORE,4712,GO:0045684,1.3453e-01,9.0000e+00
IMP_SCORE,4713,GO:1902679,1.3443e-01,1.8300e+02
IMP_SCORE,4714,GO:0042559,1.3440e-01,1.4000e+01
IMP_SCORE,4715,GO:0004527,1.3431e-01,2.7000e+01
IMP_SCORE,4716,GO:0050918,1.3428e-01,1.7000e+01
IMP_SCORE,4717,GO:0045851,1.3428e-01,1.9000e+01
IMP_SCORE,4718,GO:0000186,1.3425e-01,2.0000e+01
IMP_SCORE,4719,GO:1902583,1.3423e-01,1.4000e+01
IMP_SCORE,4720,GO:0060272,1.3423e-01,3.0000e+00
IMP_SCORE,4721,GO:0042147,1.3421e-01,4.8000e+01
IMP_SCORE,4722,GO:0015103,1.3411e-01,7.1000e+01
IMP_SCORE,4723,GO:0009059,1.3409e-01,3.0200e+02
IMP_SCORE,4724,GO:0007512,1.3408e-01,2.0000e+00
IMP_SCORE,4725,GO:0043623,1.3407e-01,1.4500e+02
IMP_SCORE,4726,GO:0071675,1.3404e-01,1.1000e+01
IMP_SCORE,4727,GO:0002708,1.3401e-01,3.4000e+01
IMP_SCORE,4728,GO:0007167,1.3399e-01,2.6800e+02
IMP_SCORE,4729,GO:0051963,1.3393e-01,6.0000e+01
IMP_SCORE,4730,GO:0006139,1.3391e-01,3.9800e+02
IMP_SCORE,4731,GO:0006260,1.3390e-01,5.6000e+01
IMP_SCORE,4732,GO:0036151,1.3389e-01,4.7000e+01
IMP_SCORE,4733,GO:0033081,1.3387e-01,2.3000e+01
IMP_SCORE,4734,GO:0001824,1.3382e-01,1.9000e+01
IMP_SCORE,4735,GO:0072509,1.3373e-01,9.6000e+01
IMP_SCORE,4736,GO:0015849,1.3370e-01,1.0000e+02
IMP_SCORE,4737,GO:0009855,1.3352e-01,2.1000e+01
IMP_SCORE,4738,GO:0030214,1.3351e-01,2.9000e+01
IMP_SCORE,4739,GO:0055092,1.3348e-01,1.2000e+01
IMP_SCORE,4740,GO:0044419,1.3343e-01,3.4000e+02
IMP_SCORE,4741,GO:0042073,1.3342e-01,2.2000e+01
IMP_SCORE,4742,GO:0050866,1.3341e-01,4.5000e+01
IMP_SCORE,4743,GO:0016746,1.3337e-01,2.7600e+02
IMP_SCORE,4744,GO:0031163,1.3334e-01,1.9000e+01
IMP_SCORE,4745,GO:0051321,1.3334e-01,5.0000e+01
IMP_SCORE,4746,GO:0051173,1.3334e-01,2.3900e+02
IMP_SCORE,4747,GO:0030424,1.3332e-01,1.4500e+02
IMP_SCORE,4748,GO:0031644,1.3331e-01,4.0000e+01
IMP_SCORE,4749,GO:1901021,1.3330e-01,1.1000e+01
IMP_SCORE,4750,GO:0031341,1.3324e-01,2.1000e+01
IMP_SCORE,4751,GO:0008307,1.3324e-01,3.3000e+01
IMP_SCORE,4752,GO:0032412,1.3319e-01,7.1000e+01
IMP_SCORE,4753,GO:0086065,1.3312e-01,8.0000e+00
IMP_SCORE,4754,GO:0055114,1.3308e-01,4.4700e+02
IMP_SCORE,4755,GO:0031984,1.3304e-01,1.2600e+02
IMP_SCORE,4756,GO:0017016,1.3302e-01,1.9100e+02
IMP_SCORE,4757,GO:0000209,1.3301e-01,8.1000e+01
IMP_SCORE,4758,GO:2000243,1.3296e-01,1.3000e+01
IMP_SCORE,4759,GO:0005125,1.3295e-01,2.1300e+02
IMP_SCORE,4760,GO:0043650,1.3286e-01,1.1000e+01
IMP_SCORE,4761,GO:0032414,1.3285e-01,1.6000e+01
IMP_SCORE,4762,GO:0006259,1.3283e-01,2.1200e+02
IMP_SCORE,4763,GO:0005758,1.3281e-01,4.8000e+01
IMP_SCORE,4764,GO:0018206,1.3277e-01,7.0000e+00
IMP_SCORE,4765,GO:0055021,1.3275e-01,6.0000e+00
IMP_SCORE,4766,GO:0034219,1.3271e-01,2.4000e+01
IMP_SCORE,4767,GO:0000245,1.3271e-01,6.0000e+00
IMP_SCORE,4768,GO:0009150,1.3270e-01,6.9000e+01
IMP_SCORE,4769,GO:0004553,1.3268e-01,1.3600e+02
IMP_SCORE,4770,GO:0016893,1.3263e-01,2.5000e+01
IMP_SCORE,4771,GO:0005003,1.3256e-01,2.0000e+01
IMP_SCORE,4772,GO:0035195,1.3255e-01,1.6000e+01
IMP_SCORE,4773,GO:0020037,1.3255e-01,1.0000e+02
IMP_SCORE,4774,GO:0000989,1.3246e-01,1.6200e+02
IMP_SCORE,4775,GO:0042789,1.3243e-01,1.2000e+01
IMP_SCORE,4776,GO:0005126,1.3242e-01,1.9100e+02
IMP_SCORE,4777,GO:0048714,1.3240e-01,1.0000e+01
IMP_SCORE,4778,GO:0050431,1.3238e-01,4.1000e+01
IMP_SCORE,4779,GO:0015992,1.3234e-01,5.0000e+01
IMP_SCORE,4780,GO:0032549,1.3233e-01,2.0300e+02
IMP_SCORE,4781,GO:1905268,1.3231e-01,1.4000e+01
IMP_SCORE,4782,GO:0048149,1.3220e-01,4.0000e+00
IMP_SCORE,4783,GO:0098916,1.3215e-01,1.4200e+02
IMP_SCORE,4784,GO:0036459,1.3209e-01,5.7000e+01
IMP_SCORE,4785,GO:0097485,1.3200e-01,1.4200e+02
IMP_SCORE,4786,GO:0061053,1.3194e-01,4.6000e+01
IMP_SCORE,4787,GO:0016917,1.3183e-01,2.0000e+01
IMP_SCORE,4788,GO:0035337,1.3177e-01,4.9000e+01
IMP_SCORE,4789,GO:0000462,1.3175e-01,8.0000e+00
IMP_SCORE,4790,GO:0022836,1.3174e-01,1.1200e+02
IMP_SCORE,4791,GO:0000784,1.3174e-01,3.6000e+01
IMP_SCORE,4792,GO:0042995,1.3170e-01,8.5900e+02
IMP_SCORE,4793,GO:0070382,1.3168e-01,7.6000e+01
IMP_SCORE,4794,GO:0050805,1.3166e-01,1.2000e+01
IMP_SCORE,4795,GO:0044843,1.3166e-01,3.0000e+01
IMP_SCORE,4796,GO:0004467,1.3163e-01,1.5000e+01
IMP_SCORE,4797,GO:0033540,1.3159e-01,1.6000e+01
IMP_SCORE,4798,GO:0009072,1.3153e-01,2.8000e+01
IMP_SCORE,4799,GO:0001669,1.3146e-01,7.9000e+01
IMP_SCORE,4800,GO:0043087,1.3141e-01,2.3200e+02
IMP_SCORE,4801,GO:0016324,1.3134e-01,2.1500e+02
IMP_SCORE,4802,GO:0005524,1.3131e-01,3.9900e+02
IMP_SCORE,4803,GO:0055002,1.3131e-01,6.2000e+01
IMP_SCORE,4804,GO:0017076,1.3131e-01,4.4500e+02
IMP_SCORE,4805,GO:0007596,1.3126e-01,8.8000e+01
IMP_SCORE,4806,GO:0021879,1.3125e-01,1.0000e+01
IMP_SCORE,4807,GO:0035383,1.3122e-01,8.1000e+01
IMP_SCORE,4808,GO:0060395,1.3121e-01,1.6000e+01
IMP_SCORE,4809,GO:0032012,1.3119e-01,8.0000e+00
IMP_SCORE,4810,GO:0010591,1.3109e-01,1.2000e+01
IMP_SCORE,4811,GO:0007157,1.3109e-01,4.6000e+01
IMP_SCORE,4812,GO:0071108,1.3100e-01,3.3000e+01
IMP_SCORE,4813,GO:0061718,1.3096e-01,7.0000e+00
IMP_SCORE,4814,GO:0042415,1.3088e-01,1.1000e+01
IMP_SCORE,4815,GO:0048731,1.3084e-01,4.9900e+02
IMP_SCORE,4816,GO:0021762,1.3082e-01,5.6000e+01
IMP_SCORE,4817,GO:0043484,1.3078e-01,3.6000e+01
IMP_SCORE,4818,GO:0005215,1.3072e-01,4.6500e+02
IMP_SCORE,4819,GO:0045926,1.3066e-01,1.1400e+02
IMP_SCORE,4820,GO:0006486,1.3061e-01,9.8000e+01
IMP_SCORE,4821,GO:0055022,1.3060e-01,6.0000e+00
IMP_SCORE,4822,GO:0000387,1.3056e-01,1.5000e+01
IMP_SCORE,4823,GO:0016903,1.3044e-01,8.3000e+01
IMP_SCORE,4824,GO:0007096,1.3041e-01,1.8000e+01
IMP_SCORE,4825,GO:0005518,1.3038e-01,4.5000e+01
IMP_SCORE,4826,GO:0043178,1.3038e-01,4.2000e+01
IMP_SCORE,4827,GO:0048285,1.3034e-01,1.2600e+02
IMP_SCORE,4828,GO:0002475,1.3034e-01,1.6000e+01
IMP_SCORE,4829,GO:0007018,1.3024e-01,7.9000e+01
IMP_SCORE,4830,GO:0035327,1.3017e-01,1.4000e+01
IMP_SCORE,4831,GO:0070160,1.3016e-01,1.6600e+02
IMP_SCORE,4832,GO:0099516,1.3016e-01,4.2000e+01
IMP_SCORE,4833,GO:1901360,1.3005e-01,5.2500e+02
IMP_SCORE,4834,GO:0005048,1.3005e-01,3.0000e+01
IMP_SCORE,4835,GO:0055072,1.3000e-01,4.9000e+01
IMP_SCORE,4836,GO:0051647,1.2994e-01,1.4000e+01
IMP_SCORE,4837,GO:0031253,1.2990e-01,1.3800e+02
IMP_SCORE,4838,GO:0046457,1.2988e-01,2.1000e+01
IMP_SCORE,4839,GO:1904668,1.2983e-01,5.0000e+00
IMP_SCORE,4840,GO:0030258,1.2982e-01,1.3800e+02
IMP_SCORE,4841,GO:0042133,1.2978e-01,4.2000e+01
IMP_SCORE,4842,GO:0010043,1.2977e-01,7.5000e+01
IMP_SCORE,4843,GO:0090004,1.2974e-01,3.5000e+01
IMP_SCORE,4844,GO:0010288,1.2973e-01,1.5000e+01
IMP_SCORE,4845,GO:0016236,1.2964e-01,3.7000e+01
IMP_SCORE,4846,GO:0016818,1.2957e-01,2.9400e+02
IMP_SCORE,4847,GO:0032107,1.2955e-01,1.0000e+01
IMP_SCORE,4848,GO:0006986,1.2949e-01,5.1000e+01
IMP_SCORE,4849,GO:0030374,1.2949e-01,1.7000e+01
IMP_SCORE,4850,GO:0001968,1.2949e-01,2.0000e+01
IMP_SCORE,4851,GO:1902692,1.2944e-01,1.7000e+01
IMP_SCORE,4852,GO:0070166,1.2934e-01,1.0000e+01
IMP_SCORE,4853,GO:0005977,1.2930e-01,2.7000e+01
IMP_SCORE,4854,GO:2000649,1.2929e-01,4.6000e+01
IMP_SCORE,4855,GO:0008233,1.2927e-01,3.7600e+02
IMP_SCORE,4856,GO:1900112,1.2925e-01,7.0000e+00
IMP_SCORE,4857,GO:0051186,1.2924e-01,1.4500e+02
IMP_SCORE,4858,GO:0001046,1.2923e-01,3.1000e+01
IMP_SCORE,4859,GO:0022613,1.2923e-01,4.5000e+01
IMP_SCORE,4860,GO:1903779,1.2918e-01,5.8000e+01
IMP_SCORE,4861,GO:0031301,1.2917e-01,1.2500e+02
IMP_SCORE,4862,GO:0009086,1.2916e-01,1.3000e+01
IMP_SCORE,4863,GO:0061387,1.2915e-01,3.4000e+01
IMP_SCORE,4864,GO:0046483,1.2915e-01,4.6200e+02
IMP_SCORE,4865,GO:0052745,1.2913e-01,2.0000e+01
IMP_SCORE,4866,GO:0030817,1.2912e-01,2.2000e+01
IMP_SCORE,4867,GO:0005942,1.2910e-01,4.0000e+00
IMP_SCORE,4868,GO:0016874,1.2907e-01,1.0700e+02
IMP_SCORE,4869,GO:0030695,1.2906e-01,1.8700e+02
IMP_SCORE,4870,GO:0090316,1.2905e-01,6.6000e+01
IMP_SCORE,4871,GO:1900087,1.2904e-01,1.9000e+01
IMP_SCORE,4872,GO:0016894,1.2896e-01,3.5000e+01
IMP_SCORE,4873,GO:0042551,1.2896e-01,1.4000e+01
IMP_SCORE,4874,GO:1901019,1.2891e-01,2.3000e+01
IMP_SCORE,4875,GO:0016740,1.2887e-01,9.5200e+02
IMP_SCORE,4876,GO:0046907,1.2885e-01,3.8100e+02
IMP_SCORE,4877,GO:0071825,1.2885e-01,1.4000e+01
IMP_SCORE,4878,GO:0031060,1.2877e-01,2.0000e+01
IMP_SCORE,4879,GO:0034654,1.2873e-01,2.1500e+02
IMP_SCORE,4880,GO:0005509,1.2873e-01,7.3100e+02
IMP_SCORE,4881,GO:0000978,1.2873e-01,7.4000e+01
IMP_SCORE,4882,GO:1904355,1.2870e-01,2.4000e+01
IMP_SCORE,4883,GO:0008253,1.2866e-01,9.0000e+00
IMP_SCORE,4884,GO:0051180,1.2865e-01,2.6000e+01
IMP_SCORE,4885,GO:0046949,1.2865e-01,3.8000e+01
IMP_SCORE,4886,GO:0031032,1.2861e-01,4.6000e+01
IMP_SCORE,4887,GO:0019208,1.2850e-01,7.9000e+01
IMP_SCORE,4888,GO:0016791,1.2847e-01,1.7600e+02
IMP_SCORE,4889,GO:0050830,1.2845e-01,3.4000e+01
IMP_SCORE,4890,GO:0001223,1.2840e-01,5.0000e+00
IMP_SCORE,4891,GO:0007220,1.2837e-01,9.0000e+00
IMP_SCORE,4892,GO:0008514,1.2836e-01,8.1000e+01
IMP_SCORE,4893,GO:0090503,1.2835e-01,1.1000e+01
IMP_SCORE,4894,GO:0016706,1.2831e-01,1.6000e+01
IMP_SCORE,4895,GO:0030808,1.2831e-01,3.4000e+01
IMP_SCORE,4896,GO:0006069,1.2828e-01,5.8000e+01
IMP_SCORE,4897,GO:0043235,1.2828e-01,2.3200e+02
IMP_SCORE,4898,GO:0016846,1.2819e-01,1.7000e+01
IMP_SCORE,4899,GO:0032814,1.2818e-01,1.3000e+01
IMP_SCORE,4900,GO:1901571,1.2812e-01,9.0000e+00
IMP_SCORE,4901,GO:0032435,1.2810e-01,7.0000e+00
IMP_SCORE,4902,GO:0017022,1.2810e-01,2.6000e+01
IMP_SCORE,4903,GO:0055119,1.2809e-01,1.0000e+00
IMP_SCORE,4904,GO:0044380,1.2806e-01,1.2000e+01
IMP_SCORE,4905,GO:0055074,1.2805e-01,1.0200e+02
IMP_SCORE,4906,GO:0005261,1.2804e-01,1.0500e+02
IMP_SCORE,4907,GO:0008214,1.2800e-01,2.3000e+01
IMP_SCORE,4908,GO:1904590,1.2797e-01,2.8000e+01
IMP_SCORE,4909,GO:0070986,1.2793e-01,2.0000e+00
IMP_SCORE,4910,GO:0006067,1.2789e-01,5.4000e+01
IMP_SCORE,4911,GO:0043269,1.2784e-01,1.9300e+02
IMP_SCORE,4912,GO:0016486,1.2779e-01,3.1000e+01
IMP_SCORE,4913,GO:0097530,1.2778e-01,4.1000e+01
IMP_SCORE,4914,GO:0002028,1.2775e-01,6.6000e+01
IMP_SCORE,4915,GO:0006090,1.2769e-01,4.0000e+01
IMP_SCORE,4916,GO:0019432,1.2763e-01,2.4000e+01
IMP_SCORE,4917,GO:0043121,1.2760e-01,1.6000e+01
IMP_SCORE,4918,GO:0009251,1.2756e-01,1.8000e+01
IMP_SCORE,4919,GO:0048878,1.2756e-01,2.6100e+02
IMP_SCORE,4920,GO:0000228,1.2747e-01,2.2000e+01
IMP_SCORE,4921,GO:0060644,1.2746e-01,2.0000e+00
IMP_SCORE,4922,GO:0043518,1.2739e-01,2.2000e+01
IMP_SCORE,4923,GO:0033875,1.2724e-01,1.4000e+01
IMP_SCORE,4924,GO:0070167,1.2709e-01,4.5000e+01
IMP_SCORE,4925,GO:0060218,1.2708e-01,3.0000e+00
IMP_SCORE,4926,GO:0048562,1.2703e-01,3.4000e+01
IMP_SCORE,4927,GO:0071702,1.2697e-01,6.2700e+02
IMP_SCORE,4928,GO:0004596,1.2692e-01,8.0000e+00
IMP_SCORE,4929,GO:0006694,1.2684e-01,6.0000e+01
IMP_SCORE,4930,GO:0051350,1.2675e-01,8.0000e+00
IMP_SCORE,4931,GO:0009593,1.2673e-01,6.9000e+01
IMP_SCORE,4932,GO:0044463,1.2659e-01,4.8200e+02
IMP_SCORE,4933,GO:0004950,1.2658e-01,1.4000e+01
IMP_SCORE,4934,GO:0042100,1.2657e-01,1.4000e+01
IMP_SCORE,4935,GO:0032695,1.2646e-01,2.0000e+00
IMP_SCORE,4936,GO:0072413,1.2643e-01,1.1000e+01
IMP_SCORE,4937,GO:0043547,1.2643e-01,2.4900e+02
IMP_SCORE,4938,GO:0007610,1.2641e-01,2.3800e+02
IMP_SCORE,4939,GO:0000151,1.2639e-01,7.2000e+01
IMP_SCORE,4940,GO:0060049,1.2635e-01,1.0000e+01
IMP_SCORE,4941,GO:0032206,1.2632e-01,2.9000e+01
IMP_SCORE,4942,GO:0016864,1.2631e-01,1.6000e+01
IMP_SCORE,4943,GO:0043295,1.2631e-01,1.2000e+01
IMP_SCORE,4944,GO:0008092,1.2628e-01,5.1400e+02
IMP_SCORE,4945,GO:0044403,1.2622e-01,2.9900e+02
IMP_SCORE,4946,GO:0006941,1.2621e-01,2.7000e+01
IMP_SCORE,4947,GO:1902580,1.2618e-01,1.8500e+02
IMP_SCORE,4948,GO:0031023,1.2617e-01,3.9000e+01
IMP_SCORE,4949,GO:0031998,1.2615e-01,2.0000e+00
IMP_SCORE,4950,GO:0015701,1.2604e-01,4.4000e+01
IMP_SCORE,4951,GO:0050435,1.2598e-01,2.0000e+00
IMP_SCORE,4952,GO:0016050,1.2597e-01,1.3200e+02
IMP_SCORE,4953,GO:0003697,1.2589e-01,3.2000e+01
IMP_SCORE,4954,GO:0044406,1.2586e-01,1.1000e+01
IMP_SCORE,4955,GO:0010863,1.2583e-01,8.0000e+00
IMP_SCORE,4956,GO:0050877,1.2582e-01,4.2700e+02
IMP_SCORE,4957,GO:0055067,1.2582e-01,5.1000e+01
IMP_SCORE,4958,GO:0001614,1.2569e-01,3.2000e+01
IMP_SCORE,4959,GO:0043413,1.2560e-01,8.8000e+01
IMP_SCORE,4960,GO:0031903,1.2556e-01,4.5000e+01
IMP_SCORE,4961,GO:1990837,1.2553e-01,1.1900e+02
IMP_SCORE,4962,GO:0044106,1.2552e-01,4.5000e+01
IMP_SCORE,4963,GO:0001516,1.2547e-01,9.0000e+00
IMP_SCORE,4964,GO:0045191,1.2545e-01,9.0000e+00
IMP_SCORE,4965,GO:0032331,1.2541e-01,1.0000e+01
IMP_SCORE,4966,GO:0000041,1.2537e-01,5.8000e+01
IMP_SCORE,4967,GO:1902074,1.2531e-01,1.3000e+01
IMP_SCORE,4968,GO:0015077,1.2517e-01,9.6000e+01
IMP_SCORE,4969,GO:0007342,1.2506e-01,1.2000e+01
IMP_SCORE,4970,GO:0010972,1.2503e-01,2.5000e+01
IMP_SCORE,4971,GO:0060537,1.2502e-01,3.4000e+01
IMP_SCORE,4972,GO:0003785,1.2501e-01,8.0000e+00
IMP_SCORE,4973,GO:0036297,1.2491e-01,1.8000e+01
IMP_SCORE,4974,GO:0006040,1.2488e-01,6.1000e+01
IMP_SCORE,4975,GO:1900181,1.2484e-01,4.8000e+01
IMP_SCORE,4976,GO:0003682,1.2484e-01,1.4200e+02
IMP_SCORE,4977,GO:0008283,1.2482e-01,3.2500e+02
IMP_SCORE,4978,GO:2001026,1.2476e-01,3.0000e+00
IMP_SCORE,4979,GO:0097517,1.2474e-01,2.3000e+01
IMP_SCORE,4980,GO:0008565,1.2474e-01,4.5000e+01
IMP_SCORE,4981,GO:0010661,1.2465e-01,3.0000e+00
IMP_SCORE,4982,GO:0038096,1.2461e-01,2.8000e+01
IMP_SCORE,4983,GO:0044438,1.2459e-01,6.3000e+01
IMP_SCORE,4984,GO:0055094,1.2454e-01,3.0000e+01
IMP_SCORE,4985,GO:0005667,1.2446e-01,7.3000e+01
IMP_SCORE,4986,GO:0001754,1.2444e-01,9.0000e+00
IMP_SCORE,4987,GO:0003002,1.2442e-01,6.8000e+01
IMP_SCORE,4988,GO:0098609,1.2442e-01,2.8500e+02
IMP_SCORE,4989,GO:0098751,1.2424e-01,2.2000e+01
IMP_SCORE,4990,GO:0022890,1.2424e-01,1.6900e+02
IMP_SCORE,4991,GO:0044364,1.2419e-01,2.1000e+01
IMP_SCORE,4992,GO:0009208,1.2419e-01,6.0000e+00
IMP_SCORE,4993,GO:0008206,1.2417e-01,3.2000e+01
IMP_SCORE,4994,GO:0006336,1.2415e-01,1.1000e+01
IMP_SCORE,4995,GO:1902582,1.2412e-01,1.1700e+02
IMP_SCORE,4996,GO:0007250,1.2407e-01,2.0000e+01
IMP_SCORE,4997,GO:0016064,1.2406e-01,1.6000e+01
IMP_SCORE,4998,GO:0044773,1.2404e-01,1.7000e+01
IMP_SCORE,4999,GO:0035510,1.2400e-01,9.0000e+00
IMP_SCORE,5000,GO:0015740,1.2400e-01,8.0000e+00
IMP_SCORE,5001,GO:0006833,1.2397e-01,3.3000e+01
IMP_SCORE,5002,GO:0071688,1.2396e-01,1.1000e+01
IMP_SCORE,5003,GO:0048598,1.2394e-01,1.7800e+02
IMP_SCORE,5004,GO:0007213,1.2393e-01,3.2000e+01
IMP_SCORE,5005,GO:1902494,1.2385e-01,3.8200e+02
IMP_SCORE,5006,GO:0016328,1.2384e-01,2.7000e+01
IMP_SCORE,5007,GO:0001221,1.2381e-01,8.0000e+00
IMP_SCORE,5008,GO:0048873,1.2380e-01,8.0000e+00
IMP_SCORE,5009,GO:0014854,1.2375e-01,5.0000e+00
IMP_SCORE,5010,GO:0033365,1.2374e-01,1.5600e+02
IMP_SCORE,5011,GO:0070588,1.2368e-01,5.8000e+01
IMP_SCORE,5012,GO:0032456,1.2366e-01,1.3000e+01
IMP_SCORE,5013,GO:0010608,1.2365e-01,1.3000e+02
IMP_SCORE,5014,GO:0042110,1.2363e-01,5.7000e+01
IMP_SCORE,5015,GO:0009116,1.2362e-01,5.6000e+01
IMP_SCORE,5016,GO:0022891,1.2361e-01,2.6400e+02
IMP_SCORE,5017,GO:0004672,1.2352e-01,1.7400e+02
IMP_SCORE,5018,GO:0000079,1.2351e-01,2.0000e+01
IMP_SCORE,5019,GO:0042403,1.2348e-01,2.2000e+01
IMP_SCORE,5020,GO:0016125,1.2348e-01,4.6000e+01
IMP_SCORE,5021,GO:0030228,1.2346e-01,2.3000e+01
IMP_SCORE,5022,GO:0071782,1.2339e-01,1.1000e+01
IMP_SCORE,5023,GO:0070873,1.2328e-01,1.5000e+01
IMP_SCORE,5024,GO:0048532,1.2326e-01,1.2000e+01
IMP_SCORE,5025,GO:0032984,1.2321e-01,8.2000e+01
IMP_SCORE,5026,GO:0090036,1.2317e-01,1.8000e+01
IMP_SCORE,5027,GO:0006575,1.2315e-01,1.0100e+02
IMP_SCORE,5028,GO:0046132,1.2310e-01,1.4000e+01
IMP_SCORE,5029,GO:0051168,1.2307e-01,5.5000e+01
IMP_SCORE,5030,GO:0006654,1.2303e-01,2.1000e+01
IMP_SCORE,5031,GO:0007389,1.2300e-01,1.1400e+02
IMP_SCORE,5032,GO:0072600,1.2298e-01,8.0000e+00
IMP_SCORE,5033,GO:0044085,1.2298e-01,7.3000e+01
IMP_SCORE,5034,GO:0009123,1.2295e-01,4.2000e+01
IMP_SCORE,5035,GO:0045295,1.2294e-01,1.1000e+01
IMP_SCORE,5036,GO:0022857,1.2294e-01,3.2600e+02
IMP_SCORE,5037,GO:0050892,1.2293e-01,2.4000e+01
IMP_SCORE,5038,GO:1900003,1.2286e-01,8.0000e+00
IMP_SCORE,5039,GO:0070861,1.2284e-01,9.0000e+00
IMP_SCORE,5040,GO:0002250,1.2281e-01,1.9200e+02
IMP_SCORE,5041,GO:0006297,1.2280e-01,9.0000e+00
IMP_SCORE,5042,GO:0060041,1.2275e-01,3.1000e+01
IMP_SCORE,5043,GO:0030522,1.2267e-01,4.6000e+01
IMP_SCORE,5044,GO:0030122,1.2256e-01,1.0000e+00
IMP_SCORE,5045,GO:1905819,1.2256e-01,1.0000e+00
IMP_SCORE,5046,GO:0097094,1.2256e-01,1.0000e+00
IMP_SCORE,5047,GO:0002053,1.2256e-01,1.0000e+00
IMP_SCORE,5048,GO:0035770,1.2251e-01,9.9000e+01
IMP_SCORE,5049,GO:0005884,1.2250e-01,3.5000e+01
IMP_SCORE,5050,GO:0002385,1.2246e-01,2.0000e+01
IMP_SCORE,5051,GO:0050776,1.2245e-01,3.4200e+02
IMP_SCORE,5052,GO:0044798,1.2243e-01,2.9000e+01
IMP_SCORE,5053,GO:0051250,1.2240e-01,3.6000e+01
IMP_SCORE,5054,GO:0015802,1.2238e-01,9.0000e+00
IMP_SCORE,5055,GO:0034399,1.2224e-01,1.3000e+01
IMP_SCORE,5056,GO:0033270,1.2218e-01,1.9000e+01
IMP_SCORE,5057,GO:0045184,1.2214e-01,3.9900e+02
IMP_SCORE,5058,GO:0046461,1.2212e-01,8.0000e+00
IMP_SCORE,5059,GO:0006383,1.2206e-01,1.7000e+01
IMP_SCORE,5060,GO:0005520,1.2205e-01,4.5000e+01
IMP_SCORE,5061,GO:0070233,1.2200e-01,2.3000e+01
IMP_SCORE,5062,GO:0031664,1.2196e-01,3.6000e+01
IMP_SCORE,5063,GO:0035065,1.2193e-01,1.4000e+01
IMP_SCORE,5064,GO:0000375,1.2193e-01,5.9000e+01
IMP_SCORE,5065,GO:0003009,1.2188e-01,2.2000e+01
IMP_SCORE,5066,GO:0005844,1.2181e-01,1.7000e+01
IMP_SCORE,5067,GO:0005548,1.2174e-01,1.7000e+01
IMP_SCORE,5068,GO:0045648,1.2174e-01,1.1000e+01
IMP_SCORE,5069,GO:0006720,1.2169e-01,6.2000e+01
IMP_SCORE,5070,GO:0000118,1.2167e-01,2.3000e+01
IMP_SCORE,5071,GO:0036064,1.2163e-01,3.6000e+01
IMP_SCORE,5072,GO:0005234,1.2159e-01,1.5000e+01
IMP_SCORE,5073,GO:0008270,1.2154e-01,8.0700e+02
IMP_SCORE,5074,GO:0021515,1.2154e-01,1.2000e+01
IMP_SCORE,5075,GO:0070098,1.2149e-01,3.1000e+01
IMP_SCORE,5076,GO:0000922,1.2149e-01,9.0000e+01
IMP_SCORE,5077,GO:0009247,1.2142e-01,3.6000e+01
IMP_SCORE,5078,GO:0031225,1.2137e-01,1.2500e+02
IMP_SCORE,5079,GO:0035019,1.2137e-01,2.6000e+01
IMP_SCORE,5080,GO:0044801,1.2134e-01,5.8000e+01
IMP_SCORE,5081,GO:0008013,1.2131e-01,7.4000e+01
IMP_SCORE,5082,GO:0032930,1.2128e-01,8.0000e+00
IMP_SCORE,5083,GO:0014896,1.2118e-01,9.0000e+00
IMP_SCORE,5084,GO:0022627,1.2114e-01,1.9000e+01
IMP_SCORE,5085,GO:0015085,1.2108e-01,6.5000e+01
IMP_SCORE,5086,GO:0099094,1.2107e-01,6.0000e+01
IMP_SCORE,5087,GO:0099080,1.2096e-01,3.2200e+02
IMP_SCORE,5088,GO:0098659,1.2092e-01,1.0000e+01
IMP_SCORE,5089,GO:0048786,1.2082e-01,2.0000e+01
IMP_SCORE,5090,GO:2000241,1.2081e-01,3.1000e+01
IMP_SCORE,5091,GO:0034185,1.2079e-01,1.2000e+01
IMP_SCORE,5092,GO:0090568,1.2074e-01,1.7000e+01
IMP_SCORE,5093,GO:0016876,1.2071e-01,2.7000e+01
IMP_SCORE,5094,GO:0031175,1.2065e-01,6.6000e+01
IMP_SCORE,5095,GO:0015291,1.2063e-01,1.1100e+02
IMP_SCORE,5096,GO:0007033,1.2061e-01,7.1000e+01
IMP_SCORE,5097,GO:0015698,1.2051e-01,9.9000e+01
IMP_SCORE,5098,GO:0048485,1.2050e-01,9.0000e+00
IMP_SCORE,5099,GO:0060261,1.2050e-01,4.0000e+00
IMP_SCORE,5100,GO:0004012,1.2041e-01,9.0000e+00
IMP_SCORE,5101,GO:0051931,1.2039e-01,2.3000e+01
IMP_SCORE,5102,GO:0019829,1.2039e-01,2.2000e+01
IMP_SCORE,5103,GO:0022838,1.2037e-01,1.4100e+02
IMP_SCORE,5104,GO:0030540,1.2032e-01,8.0000e+00
IMP_SCORE,5105,GO:0015294,1.2031e-01,5.7000e+01
IMP_SCORE,5106,GO:0006851,1.2026e-01,5.0000e+00
IMP_SCORE,5107,GO:0036498,1.2019e-01,4.3000e+01
IMP_SCORE,5108,GO:0032774,1.2018e-01,1.7700e+02
IMP_SCORE,5109,GO:0044270,1.2016e-01,1.1400e+02
IMP_SCORE,5110,GO:0009607,1.2005e-01,3.6200e+02
IMP_SCORE,5111,GO:0007275,1.2004e-01,3.6900e+02
IMP_SCORE,5112,GO:0033688,1.1995e-01,2.0000e+01
IMP_SCORE,5113,GO:0050885,1.1993e-01,4.5000e+01
IMP_SCORE,5114,GO:1901659,1.1993e-01,2.9000e+01
IMP_SCORE,5115,GO:0032048,1.1992e-01,1.8000e+01
IMP_SCORE,5116,GO:0016817,1.1987e-01,2.6100e+02
IMP_SCORE,5117,GO:0046131,1.1987e-01,1.2000e+01
IMP_SCORE,5118,GO:0005815,1.1982e-01,3.1600e+02
IMP_SCORE,5119,GO:0006984,1.1979e-01,1.5000e+01
IMP_SCORE,5120,GO:0003824,1.1978e-01,1.5250e+03
IMP_SCORE,5121,GO:0010927,1.1976e-01,3.5000e+01
IMP_SCORE,5122,GO:0034975,1.1975e-01,1.6000e+01
IMP_SCORE,5123,GO:0030673,1.1973e-01,4.0000e+00
IMP_SCORE,5124,GO:0016114,1.1968e-01,8.0000e+00
IMP_SCORE,5125,GO:0016462,1.1967e-01,2.8100e+02
IMP_SCORE,5126,GO:0016668,1.1959e-01,8.0000e+00
IMP_SCORE,5127,GO:0006195,1.1958e-01,1.3000e+01
IMP_SCORE,5128,GO:0009888,1.1956e-01,2.8600e+02
IMP_SCORE,5129,GO:0071887,1.1956e-01,7.0000e+00
IMP_SCORE,5130,GO:0071824,1.1950e-01,6.4000e+01
IMP_SCORE,5131,GO:0016242,1.1943e-01,1.0000e+01
IMP_SCORE,5132,GO:0006091,1.1942e-01,9.2000e+01
IMP_SCORE,5133,GO:0050000,1.1937e-01,2.1000e+01
IMP_SCORE,5134,GO:0032693,1.1937e-01,2.7000e+01
IMP_SCORE,5135,GO:0015079,1.1936e-01,6.6000e+01
IMP_SCORE,5136,GO:0001568,1.1928e-01,4.0000e+01
IMP_SCORE,5137,GO:1901880,1.1921e-01,3.1000e+01
IMP_SCORE,5138,GO:0055078,1.1918e-01,1.7000e+01
IMP_SCORE,5139,GO:0006869,1.1911e-01,1.2700e+02
IMP_SCORE,5140,GO:0006399,1.1903e-01,8.2000e+01
IMP_SCORE,5141,GO:0006490,1.1902e-01,1.8000e+01
IMP_SCORE,5142,GO:0034332,1.1901e-01,5.3000e+01
IMP_SCORE,5143,GO:0007041,1.1900e-01,4.1000e+01
IMP_SCORE,5144,GO:0004576,1.1898e-01,1.5000e+01
IMP_SCORE,5145,GO:0022414,1.1896e-01,5.4400e+02
IMP_SCORE,5146,GO:0072599,1.1894e-01,2.5000e+01
IMP_SCORE,5147,GO:0009185,1.1894e-01,2.6000e+01
IMP_SCORE,5148,GO:0034470,1.1879e-01,8.8000e+01
IMP_SCORE,5149,GO:0007200,1.1876e-01,4.2000e+01
IMP_SCORE,5150,GO:0070001,1.1876e-01,4.3000e+01
IMP_SCORE,5151,GO:0035258,1.1875e-01,4.9000e+01
IMP_SCORE,5152,GO:0034655,1.1869e-01,9.0000e+01
IMP_SCORE,5153,GO:0005452,1.1855e-01,2.3000e+01
IMP_SCORE,5154,GO:1901687,1.1855e-01,3.0000e+01
IMP_SCORE,5155,GO:0007067,1.1846e-01,1.0100e+02
IMP_SCORE,5156,GO:0010212,1.1846e-01,5.7000e+01
IMP_SCORE,5157,GO:0051020,1.1841e-01,1.9100e+02
IMP_SCORE,5158,GO:0046165,1.1836e-01,3.9000e+01
IMP_SCORE,5159,GO:0035194,1.1821e-01,1.8000e+01
IMP_SCORE,5160,GO:0015718,1.1814e-01,4.7000e+01
IMP_SCORE,5161,GO:0030099,1.1813e-01,6.4000e+01
IMP_SCORE,5162,GO:0061041,1.1812e-01,4.0000e+01
IMP_SCORE,5163,GO:0045165,1.1811e-01,3.9000e+01
IMP_SCORE,5164,GO:0009141,1.1808e-01,3.1000e+01
IMP_SCORE,5165,GO:0006614,1.1806e-01,1.3000e+01
IMP_SCORE,5166,GO:0004303,1.1805e-01,2.1000e+01
IMP_SCORE,5167,GO:0072655,1.1802e-01,2.4000e+01
IMP_SCORE,5168,GO:0004602,1.1800e-01,2.7000e+01
IMP_SCORE,5169,GO:0001159,1.1788e-01,8.3000e+01
IMP_SCORE,5170,GO:0022904,1.1788e-01,2.8000e+01
IMP_SCORE,5171,GO:0071705,1.1777e-01,4.7700e+02
IMP_SCORE,5172,GO:0045824,1.1773e-01,2.8000e+01
IMP_SCORE,5173,GO:0043620,1.1770e-01,2.7000e+01
IMP_SCORE,5174,GO:0070646,1.1768e-01,9.3000e+01
IMP_SCORE,5175,GO:0050850,1.1767e-01,1.4000e+01
IMP_SCORE,5176,GO:0016101,1.1761e-01,5.2000e+01
IMP_SCORE,5177,GO:0043467,1.1757e-01,3.3000e+01
IMP_SCORE,5178,GO:0032550,1.1756e-01,1.7800e+02
IMP_SCORE,5179,GO:0006626,1.1751e-01,1.1000e+01
IMP_SCORE,5180,GO:0043966,1.1751e-01,1.3000e+01
IMP_SCORE,5181,GO:0046965,1.1746e-01,2.0000e+00
IMP_SCORE,5182,GO:0060071,1.1739e-01,2.2000e+01
IMP_SCORE,5183,GO:0098641,1.1723e-01,2.2000e+01
IMP_SCORE,5184,GO:0016339,1.1723e-01,1.1100e+02
IMP_SCORE,5185,GO:0033692,1.1722e-01,1.2000e+01
IMP_SCORE,5186,GO:0042277,1.1716e-01,2.6400e+02
IMP_SCORE,5187,GO:0071880,1.1713e-01,4.0000e+00
IMP_SCORE,5188,GO:0016805,1.1706e-01,1.5000e+01
IMP_SCORE,5189,GO:0098772,1.1703e-01,5.7600e+02
IMP_SCORE,5190,GO:0030331,1.1701e-01,2.9000e+01
IMP_SCORE,5191,GO:0051289,1.1690e-01,3.7000e+01
IMP_SCORE,5192,GO:0043414,1.1687e-01,6.4000e+01
IMP_SCORE,5193,GO:0001906,1.1681e-01,3.6000e+01
IMP_SCORE,5194,GO:0034704,1.1676e-01,3.8000e+01
IMP_SCORE,5195,GO:0098754,1.1674e-01,9.4000e+01
IMP_SCORE,5196,GO:0039703,1.1663e-01,3.0000e+00
IMP_SCORE,5197,GO:0050865,1.1656e-01,1.2000e+02
IMP_SCORE,5198,GO:0002220,1.1656e-01,3.4000e+01
IMP_SCORE,5199,GO:0019674,1.1644e-01,2.7000e+01
IMP_SCORE,5200,GO:0048024,1.1638e-01,2.8000e+01
IMP_SCORE,5201,GO:0031929,1.1635e-01,1.0000e+01
IMP_SCORE,5202,GO:0005070,1.1634e-01,6.0000e+01
IMP_SCORE,5203,GO:0098664,1.1628e-01,1.1000e+01
IMP_SCORE,5204,GO:0050997,1.1625e-01,1.7000e+01
IMP_SCORE,5205,GO:0008574,1.1623e-01,1.1000e+01
IMP_SCORE,5206,GO:0004312,1.1617e-01,2.6000e+01
IMP_SCORE,5207,GO:0000793,1.1610e-01,2.1000e+01
IMP_SCORE,5208,GO:0043038,1.1607e-01,2.2000e+01
IMP_SCORE,5209,GO:0000779,1.1606e-01,7.0000e+00
IMP_SCORE,5210,GO:0000469,1.1603e-01,9.0000e+00
IMP_SCORE,5211,GO:0008156,1.1599e-01,2.9000e+01
IMP_SCORE,5212,GO:2001053,1.1598e-01,5.0000e+00
IMP_SCORE,5213,GO:0007586,1.1590e-01,8.6000e+01
IMP_SCORE,5214,GO:0043010,1.1588e-01,2.7000e+01
IMP_SCORE,5215,GO:2001204,1.1587e-01,1.6000e+01
IMP_SCORE,5216,GO:0014877,1.1586e-01,2.0000e+00
IMP_SCORE,5217,GO:0000723,1.1574e-01,1.7000e+01
IMP_SCORE,5218,GO:0030282,1.1573e-01,3.6000e+01
IMP_SCORE,5219,GO:0042625,1.1573e-01,2.9000e+01
IMP_SCORE,5220,GO:0075733,1.1570e-01,8.0000e+00
IMP_SCORE,5221,GO:0052689,1.1566e-01,1.8000e+02
IMP_SCORE,5222,GO:0006826,1.1565e-01,3.4000e+01
IMP_SCORE,5223,GO:0044815,1.1563e-01,2.8000e+01
IMP_SCORE,5224,GO:0015844,1.1557e-01,1.3000e+01
IMP_SCORE,5225,GO:0001736,1.1549e-01,7.0000e+00
IMP_SCORE,5226,GO:0071805,1.1547e-01,4.5000e+01
IMP_SCORE,5227,GO:0046320,1.1546e-01,1.0000e+01
IMP_SCORE,5228,GO:0031430,1.1544e-01,3.8000e+01
IMP_SCORE,5229,GO:0038084,1.1542e-01,5.0000e+00
IMP_SCORE,5230,GO:0043015,1.1537e-01,2.3000e+01
IMP_SCORE,5231,GO:0046943,1.1536e-01,6.0000e+01
IMP_SCORE,5232,GO:0051216,1.1534e-01,4.0000e+01
IMP_SCORE,5233,GO:0043968,1.1529e-01,3.0000e+00
IMP_SCORE,5234,GO:0004559,1.1525e-01,1.6000e+01
IMP_SCORE,5235,GO:0060589,1.1524e-01,2.2500e+02
IMP_SCORE,5236,GO:0042474,1.1520e-01,1.2000e+01
IMP_SCORE,5237,GO:0055085,1.1508e-01,4.0700e+02
IMP_SCORE,5238,GO:0072522,1.1508e-01,3.4000e+01
IMP_SCORE,5239,GO:0051851,1.1506e-01,1.1000e+01
IMP_SCORE,5240,GO:0000070,1.1505e-01,1.5000e+01
IMP_SCORE,5241,GO:0006820,1.1500e-01,2.1800e+02
IMP_SCORE,5242,GO:0046916,1.1499e-01,4.6000e+01
IMP_SCORE,5243,GO:0006631,1.1498e-01,1.1200e+02
IMP_SCORE,5244,GO:0042274,1.1488e-01,9.0000e+00
IMP_SCORE,5245,GO:0006397,1.1487e-01,1.3700e+02
IMP_SCORE,5246,GO:0006007,1.1480e-01,1.0000e+01
IMP_SCORE,5247,GO:0019897,1.1466e-01,5.4000e+01
IMP_SCORE,5248,GO:0044464,1.1464e-01,1.2300e+03
IMP_SCORE,5249,GO:0001725,1.1462e-01,2.8000e+01
IMP_SCORE,5250,GO:0071682,1.1462e-01,1.2000e+01
IMP_SCORE,5251,GO:0007605,1.1458e-01,1.3900e+02
IMP_SCORE,5252,GO:1901890,1.1452e-01,1.3000e+01
IMP_SCORE,5253,GO:0035588,1.1446e-01,2.1000e+01
IMP_SCORE,5254,GO:0032886,1.1442e-01,5.1000e+01
IMP_SCORE,5255,GO:0042288,1.1442e-01,2.5000e+01
IMP_SCORE,5256,GO:0003376,1.1439e-01,9.0000e+00
IMP_SCORE,5257,GO:0070011,1.1438e-01,3.5700e+02
IMP_SCORE,5258,GO:0050707,1.1435e-01,4.5000e+01
IMP_SCORE,5259,GO:0004721,1.1433e-01,8.9000e+01
IMP_SCORE,5260,GO:0007597,1.1430e-01,1.9000e+01
IMP_SCORE,5261,GO:0006301,1.1429e-01,1.3000e+01
IMP_SCORE,5262,GO:0008328,1.1415e-01,3.6000e+01
IMP_SCORE,5263,GO:2000045,1.1414e-01,4.2000e+01
IMP_SCORE,5264,GO:0005834,1.1414e-01,4.6000e+01
IMP_SCORE,5265,GO:0022843,1.1413e-01,6.4000e+01
IMP_SCORE,5266,GO:0060606,1.1412e-01,1.6000e+01
IMP_SCORE,5267,GO:0046174,1.1402e-01,1.5000e+01
IMP_SCORE,5268,GO:0002643,1.1400e-01,1.8000e+01
IMP_SCORE,5269,GO:0006446,1.1398e-01,3.3000e+01
IMP_SCORE,5270,GO:0060271,1.1397e-01,7.6000e+01
IMP_SCORE,5271,GO:0005576,1.1395e-01,1.3790e+03
IMP_SCORE,5272,GO:0015804,1.1395e-01,1.4000e+01
IMP_SCORE,5273,GO:0010828,1.1390e-01,3.3000e+01
IMP_SCORE,5274,GO:0016705,1.1387e-01,8.8000e+01
IMP_SCORE,5275,GO:0006825,1.1386e-01,2.5000e+01
IMP_SCORE,5276,GO:0051451,1.1386e-01,1.5000e+01
IMP_SCORE,5277,GO:0006281,1.1385e-01,9.8000e+01
IMP_SCORE,5278,GO:0009126,1.1378e-01,4.7000e+01
IMP_SCORE,5279,GO:0031123,1.1367e-01,3.5000e+01
IMP_SCORE,5280,GO:0035861,1.1364e-01,1.7000e+01
IMP_SCORE,5281,GO:0032757,1.1348e-01,1.8000e+01
IMP_SCORE,5282,GO:0018024,1.1344e-01,9.0000e+00
IMP_SCORE,5283,GO:0006047,1.1344e-01,2.9000e+01
IMP_SCORE,5284,GO:0035384,1.1340e-01,4.5000e+01
IMP_SCORE,5285,GO:0009798,1.1333e-01,2.1000e+01
IMP_SCORE,5286,GO:0051764,1.1330e-01,1.1000e+01
IMP_SCORE,5287,GO:0060260,1.1322e-01,9.0000e+00
IMP_SCORE,5288,GO:1903530,1.1315e-01,1.7000e+02
IMP_SCORE,5289,GO:0043161,1.1311e-01,6.7000e+01
IMP_SCORE,5290,GO:0015036,1.1309e-01,2.7000e+01
IMP_SCORE,5291,GO:0010842,1.1309e-01,1.9000e+01
IMP_SCORE,5292,GO:0016570,1.1298e-01,8.1000e+01
IMP_SCORE,5293,GO:0003006,1.1289e-01,1.9400e+02
IMP_SCORE,5294,GO:0021680,1.1288e-01,9.0000e+00
IMP_SCORE,5295,GO:0043492,1.1288e-01,4.6000e+01
IMP_SCORE,5296,GO:0046390,1.1284e-01,3.4000e+01
IMP_SCORE,5297,GO:0031461,1.1275e-01,4.4000e+01
IMP_SCORE,5298,GO:0004551,1.1267e-01,1.0000e+01
IMP_SCORE,5299,GO:0003724,1.1266e-01,2.4000e+01
IMP_SCORE,5300,GO:0046339,1.1265e-01,1.3000e+01
IMP_SCORE,5301,GO:1902229,1.1263e-01,1.4000e+01
IMP_SCORE,5302,GO:0051899,1.1259e-01,2.1000e+01
IMP_SCORE,5303,GO:0016229,1.1256e-01,2.3000e+01
IMP_SCORE,5304,GO:0090502,1.1256e-01,6.9000e+01
IMP_SCORE,5305,GO:0098900,1.1251e-01,1.5000e+01
IMP_SCORE,5306,GO:0016226,1.1249e-01,2.3000e+01
IMP_SCORE,5307,GO:0048741,1.1248e-01,1.9000e+01
IMP_SCORE,5308,GO:0072349,1.1247e-01,1.7000e+01
IMP_SCORE,5309,GO:0016854,1.1241e-01,2.9000e+01
IMP_SCORE,5310,GO:0060191,1.1240e-01,1.7000e+01
IMP_SCORE,5311,GO:0031110,1.1240e-01,3.1000e+01
IMP_SCORE,5312,GO:0035305,1.1238e-01,5.0000e+01
IMP_SCORE,5313,GO:0030800,1.1238e-01,1.4000e+01
IMP_SCORE,5314,GO:0034660,1.1235e-01,1.5400e+02
IMP_SCORE,5315,GO:0061339,1.1224e-01,1.6000e+01
IMP_SCORE,5316,GO:0048858,1.1224e-01,1.0300e+02
IMP_SCORE,5317,GO:0070201,1.1223e-01,1.9100e+02
IMP_SCORE,5318,GO:0016798,1.1221e-01,1.3600e+02
IMP_SCORE,5319,GO:0009205,1.1219e-01,3.8000e+01
IMP_SCORE,5320,GO:0051082,1.1218e-01,1.0000e+02
IMP_SCORE,5321,GO:0006875,1.1213e-01,1.1900e+02
IMP_SCORE,5322,GO:0005253,1.1210e-01,5.6000e+01
IMP_SCORE,5323,GO:0006221,1.1205e-01,7.0000e+00
IMP_SCORE,5324,GO:1902222,1.1202e-01,2.6000e+01
IMP_SCORE,5325,GO:0090723,1.1199e-01,1.0000e+01
IMP_SCORE,5326,GO:0001942,1.1195e-01,1.3000e+01
IMP_SCORE,5327,GO:0071868,1.1190e-01,7.0000e+00
IMP_SCORE,5328,GO:0006749,1.1185e-01,4.8000e+01
IMP_SCORE,5329,GO:0046718,1.1183e-01,5.2000e+01
IMP_SCORE,5330,GO:0045047,1.1178e-01,1.5000e+01
IMP_SCORE,5331,GO:0001702,1.1174e-01,7.0000e+00
IMP_SCORE,5332,GO:0042582,1.1167e-01,1.8000e+01
IMP_SCORE,5333,GO:0045727,1.1167e-01,2.1000e+01
IMP_SCORE,5334,GO:0050821,1.1163e-01,5.3000e+01
IMP_SCORE,5335,GO:0008308,1.1159e-01,8.0000e+00
IMP_SCORE,5336,GO:0016604,1.1156e-01,3.6500e+02
IMP_SCORE,5337,GO:0017147,1.1152e-01,2.9000e+01
IMP_SCORE,5338,GO:0043543,1.1145e-01,4.9000e+01
IMP_SCORE,5339,GO:0017080,1.1139e-01,3.9000e+01
IMP_SCORE,5340,GO:0003887,1.1139e-01,7.0000e+00
IMP_SCORE,5341,GO:0036296,1.1135e-01,1.0000e+00
IMP_SCORE,5342,GO:0033218,1.1129e-01,2.5500e+02
IMP_SCORE,5343,GO:0007423,1.1127e-01,5.4000e+01
IMP_SCORE,5344,GO:0048169,1.1126e-01,1.2000e+01
IMP_SCORE,5345,GO:0017038,1.1121e-01,6.9000e+01
IMP_SCORE,5346,GO:0045589,1.1114e-01,5.0000e+00
IMP_SCORE,5347,GO:0098869,1.1112e-01,7.4000e+01
IMP_SCORE,5348,GO:0045747,1.1110e-01,1.7000e+01
IMP_SCORE,5349,GO:0033145,1.1109e-01,1.4000e+01
IMP_SCORE,5350,GO:0051018,1.1108e-01,5.5000e+01
IMP_SCORE,5351,GO:0043186,1.1106e-01,2.0000e+01
IMP_SCORE,5352,GO:0019318,1.1103e-01,6.8000e+01
IMP_SCORE,5353,GO:0006733,1.1103e-01,5.6000e+01
IMP_SCORE,5354,GO:0090533,1.1102e-01,1.6000e+01
IMP_SCORE,5355,GO:0044706,1.1099e-01,7.3000e+01
IMP_SCORE,5356,GO:0032075,1.1096e-01,5.0000e+00
IMP_SCORE,5357,GO:0019320,1.1086e-01,3.5000e+01
IMP_SCORE,5358,GO:0032580,1.1082e-01,6.3000e+01
IMP_SCORE,5359,GO:0070979,1.1081e-01,1.0000e+01
IMP_SCORE,5360,GO:0051283,1.1078e-01,1.3000e+01
IMP_SCORE,5361,GO:0006396,1.1067e-01,1.7900e+02
IMP_SCORE,5362,GO:0000266,1.1066e-01,8.0000e+00
IMP_SCORE,5363,GO:0045600,1.1064e-01,3.0000e+01
IMP_SCORE,5364,GO:1903798,1.1056e-01,6.0000e+00
IMP_SCORE,5365,GO:0045621,1.1054e-01,2.2000e+01
IMP_SCORE,5366,GO:0005506,1.1047e-01,9.6000e+01
IMP_SCORE,5367,GO:0031113,1.1042e-01,1.3000e+01
IMP_SCORE,5368,GO:0003334,1.1040e-01,2.0000e+00
IMP_SCORE,5369,GO:0048002,1.1038e-01,9.8000e+01
IMP_SCORE,5370,GO:0008324,1.1030e-01,2.2100e+02
IMP_SCORE,5371,GO:0035458,1.1028e-01,5.0000e+00
IMP_SCORE,5372,GO:0071804,1.1025e-01,4.9000e+01
IMP_SCORE,5373,GO:2000242,1.1022e-01,2.9000e+01
IMP_SCORE,5374,GO:0050856,1.1022e-01,1.7000e+01
IMP_SCORE,5375,GO:0006555,1.1021e-01,2.2000e+01
IMP_SCORE,5376,GO:0006520,1.1015e-01,1.5600e+02
IMP_SCORE,5377,GO:0060078,1.1007e-01,2.6000e+01
IMP_SCORE,5378,GO:0005882,1.1001e-01,1.1700e+02
IMP_SCORE,5379,GO:0015295,1.0999e-01,3.6000e+01
IMP_SCORE,5380,GO:0015711,1.0997e-01,1.5800e+02
IMP_SCORE,5381,GO:0043200,1.0994e-01,2.1000e+01
IMP_SCORE,5382,GO:0044247,1.0992e-01,1.8000e+01
IMP_SCORE,5383,GO:0003756,1.0988e-01,1.5000e+01
IMP_SCORE,5384,GO:0048514,1.0986e-01,1.2000e+01
IMP_SCORE,5385,GO:0032934,1.0984e-01,3.2000e+01
IMP_SCORE,5386,GO:0098656,1.0984e-01,1.1400e+02
IMP_SCORE,5387,GO:0009267,1.0974e-01,5.0000e+01
IMP_SCORE,5388,GO:0014855,1.0969e-01,1.1000e+01
IMP_SCORE,5389,GO:0015179,1.0966e-01,3.0000e+01
IMP_SCORE,5390,GO:0034504,1.0960e-01,4.3000e+01
IMP_SCORE,5391,GO:0042805,1.0939e-01,2.7000e+01
IMP_SCORE,5392,GO:0050905,1.0937e-01,7.0000e+01
IMP_SCORE,5393,GO:0071548,1.0936e-01,5.0000e+00
IMP_SCORE,5394,GO:1902547,1.0934e-01,1.4000e+01
IMP_SCORE,5395,GO:0003777,1.0932e-01,3.5000e+01
IMP_SCORE,5396,GO:0043967,1.0930e-01,9.0000e+00
IMP_SCORE,5397,GO:0019841,1.0925e-01,1.3000e+01
IMP_SCORE,5398,GO:0008157,1.0918e-01,1.1000e+01
IMP_SCORE,5399,GO:0051304,1.0917e-01,1.0000e+00
IMP_SCORE,5400,GO:0016877,1.0911e-01,3.5000e+01
IMP_SCORE,5401,GO:0061650,1.0906e-01,3.6000e+01
IMP_SCORE,5402,GO:0032691,1.0904e-01,2.0000e+00
IMP_SCORE,5403,GO:0005984,1.0903e-01,1.3000e+01
IMP_SCORE,5404,GO:0043252,1.0901e-01,5.4000e+01
IMP_SCORE,5405,GO:0045910,1.0901e-01,3.0000e+00
IMP_SCORE,5406,GO:1903318,1.0888e-01,1.5000e+01
IMP_SCORE,5407,GO:0006023,1.0887e-01,3.8000e+01
IMP_SCORE,5408,GO:0005929,1.0885e-01,3.0100e+02
IMP_SCORE,5409,GO:0099587,1.0883e-01,1.7000e+01
IMP_SCORE,5410,GO:0007600,1.0875e-01,2.9700e+02
IMP_SCORE,5411,GO:0071397,1.0873e-01,1.8000e+01
IMP_SCORE,5412,GO:0043565,1.0868e-01,2.5200e+02
IMP_SCORE,5413,GO:0045103,1.0864e-01,4.1000e+01
IMP_SCORE,5414,GO:0031907,1.0863e-01,3.2000e+01
IMP_SCORE,5415,GO:0001774,1.0861e-01,2.5000e+01
IMP_SCORE,5416,GO:1903018,1.0847e-01,1.9000e+01
IMP_SCORE,5417,GO:0016577,1.0846e-01,1.2000e+01
IMP_SCORE,5418,GO:0034220,1.0842e-01,2.5300e+02
IMP_SCORE,5419,GO:0008408,1.0842e-01,1.8000e+01
IMP_SCORE,5420,GO:0046058,1.0839e-01,1.0000e+01
IMP_SCORE,5421,GO:0048070,1.0836e-01,3.0000e+00
IMP_SCORE,5422,GO:0009268,1.0835e-01,3.1000e+01
IMP_SCORE,5423,GO:0098687,1.0825e-01,7.1000e+01
IMP_SCORE,5424,GO:0060998,1.0812e-01,2.1000e+01
IMP_SCORE,5425,GO:0032588,1.0811e-01,5.7000e+01
IMP_SCORE,5426,GO:0008373,1.0807e-01,2.7000e+01
IMP_SCORE,5427,GO:0006600,1.0802e-01,2.8000e+01
IMP_SCORE,5428,GO:0060412,1.0802e-01,1.3000e+01
IMP_SCORE,5429,GO:0009948,1.0796e-01,1.9000e+01
IMP_SCORE,5430,GO:0019783,1.0786e-01,7.1000e+01
IMP_SCORE,5431,GO:0044794,1.0777e-01,1.5000e+01
IMP_SCORE,5432,GO:0098655,1.0775e-01,1.5600e+02
IMP_SCORE,5433,GO:0006482,1.0772e-01,2.1000e+01
IMP_SCORE,5434,GO:0044456,1.0769e-01,3.5000e+02
IMP_SCORE,5435,GO:0044702,1.0766e-01,4.2400e+02
IMP_SCORE,5436,GO:0040033,1.0755e-01,1.7000e+01
IMP_SCORE,5437,GO:0031579,1.0754e-01,1.4000e+01
IMP_SCORE,5438,GO:0009129,1.0747e-01,9.0000e+00
IMP_SCORE,5439,GO:0034111,1.0743e-01,7.0000e+00
IMP_SCORE,5440,GO:0045214,1.0743e-01,2.0000e+01
IMP_SCORE,5441,GO:0036119,1.0736e-01,2.0000e+00
IMP_SCORE,5442,GO:0018202,1.0723e-01,1.0000e+01
IMP_SCORE,5443,GO:0005657,1.0720e-01,4.0000e+00
IMP_SCORE,5444,GO:0005035,1.0718e-01,2.5000e+01
IMP_SCORE,5445,GO:0016504,1.0700e-01,1.2000e+01
IMP_SCORE,5446,GO:0042832,1.0698e-01,2.2000e+01
IMP_SCORE,5447,GO:1902653,1.0691e-01,2.3000e+01
IMP_SCORE,5448,GO:0034593,1.0690e-01,1.5000e+01
IMP_SCORE,5449,GO:0072678,1.0689e-01,2.1000e+01
IMP_SCORE,5450,GO:0035198,1.0679e-01,6.0000e+00
IMP_SCORE,5451,GO:0045920,1.0671e-01,2.6000e+01
IMP_SCORE,5452,GO:0017158,1.0670e-01,4.2000e+01
IMP_SCORE,5453,GO:0046337,1.0670e-01,1.6000e+01
IMP_SCORE,5454,GO:0034033,1.0667e-01,6.0000e+00
IMP_SCORE,5455,GO:0000082,1.0666e-01,3.8000e+01
IMP_SCORE,5456,GO:1903580,1.0666e-01,5.0000e+00
IMP_SCORE,5457,GO:0007274,1.0661e-01,1.6000e+01
IMP_SCORE,5458,GO:0008375,1.0657e-01,6.6000e+01
IMP_SCORE,5459,GO:0035497,1.0656e-01,3.0000e+00
IMP_SCORE,5460,GO:0048511,1.0653e-01,1.4600e+02
IMP_SCORE,5461,GO:0010257,1.0642e-01,1.5000e+01
IMP_SCORE,5462,GO:0019531,1.0636e-01,2.0000e+00
IMP_SCORE,5463,GO:0005922,1.0635e-01,3.5000e+01
IMP_SCORE,5464,GO:0030801,1.0605e-01,1.5000e+01
IMP_SCORE,5465,GO:0006734,1.0604e-01,1.0000e+01
IMP_SCORE,5466,GO:0048609,1.0593e-01,2.8500e+02
IMP_SCORE,5467,GO:0090263,1.0590e-01,2.4000e+01
IMP_SCORE,5468,GO:0019956,1.0583e-01,1.7000e+01
IMP_SCORE,5469,GO:0019200,1.0578e-01,6.0000e+00
IMP_SCORE,5470,GO:0007026,1.0574e-01,6.0000e+00
IMP_SCORE,5471,GO:1905039,1.0571e-01,3.0000e+01
IMP_SCORE,5472,GO:0048608,1.0570e-01,8.7000e+01
IMP_SCORE,5473,GO:0051828,1.0568e-01,4.7000e+01
IMP_SCORE,5474,GO:0000049,1.0567e-01,2.2000e+01
IMP_SCORE,5475,GO:2000508,1.0555e-01,2.0000e+00
IMP_SCORE,5476,GO:0021675,1.0540e-01,2.1000e+01
IMP_SCORE,5477,GO:0016273,1.0537e-01,1.3000e+01
IMP_SCORE,5478,GO:0005923,1.0531e-01,1.4500e+02
IMP_SCORE,5479,GO:0016755,1.0523e-01,3.8000e+01
IMP_SCORE,5480,GO:0051588,1.0522e-01,1.8000e+01
IMP_SCORE,5481,GO:0061640,1.0520e-01,2.5000e+01
IMP_SCORE,5482,GO:0005179,1.0519e-01,1.7200e+02
IMP_SCORE,5483,GO:0030641,1.0514e-01,3.4000e+01
IMP_SCORE,5484,GO:0060394,1.0514e-01,1.1000e+01
IMP_SCORE,5485,GO:1903205,1.0512e-01,8.0000e+00
IMP_SCORE,5486,GO:0006750,1.0512e-01,2.4000e+01
IMP_SCORE,5487,GO:1904353,1.0508e-01,2.0000e+01
IMP_SCORE,5488,GO:0005267,1.0505e-01,4.4000e+01
IMP_SCORE,5489,GO:0071392,1.0504e-01,2.4000e+01
IMP_SCORE,5490,GO:0000781,1.0501e-01,3.6000e+01
IMP_SCORE,5491,GO:0030802,1.0498e-01,2.3000e+01
IMP_SCORE,5492,GO:0008171,1.0495e-01,2.5000e+01
IMP_SCORE,5493,GO:0016514,1.0491e-01,7.0000e+00
IMP_SCORE,5494,GO:0004114,1.0485e-01,6.0000e+00
IMP_SCORE,5495,GO:0005978,1.0484e-01,7.0000e+00
IMP_SCORE,5496,GO:0030204,1.0484e-01,2.4000e+01
IMP_SCORE,5497,GO:1903293,1.0483e-01,3.4000e+01
IMP_SCORE,5498,GO:0051784,1.0483e-01,7.0000e+00
IMP_SCORE,5499,GO:0015293,1.0483e-01,7.5000e+01
IMP_SCORE,5500,GO:0006893,1.0481e-01,2.4000e+01
IMP_SCORE,5501,GO:0044441,1.0469e-01,2.1200e+02
IMP_SCORE,5502,GO:1903844,1.0467e-01,2.9000e+01
IMP_SCORE,5503,GO:0051302,1.0461e-01,4.0000e+01
IMP_SCORE,5504,GO:0030140,1.0458e-01,1.1000e+01
IMP_SCORE,5505,GO:0090136,1.0449e-01,1.3000e+01
IMP_SCORE,5506,GO:0003688,1.0447e-01,3.0000e+00
IMP_SCORE,5507,GO:0099601,1.0446e-01,1.1000e+01
IMP_SCORE,5508,GO:0015893,1.0434e-01,1.4000e+01
IMP_SCORE,5509,GO:0018214,1.0432e-01,1.0000e+01
IMP_SCORE,5510,GO:0007566,1.0429e-01,1.2000e+01
IMP_SCORE,5511,GO:0007276,1.0426e-01,2.2900e+02
IMP_SCORE,5512,GO:0016646,1.0426e-01,2.9000e+01
IMP_SCORE,5513,GO:0097659,1.0424e-01,1.7400e+02
IMP_SCORE,5514,GO:0019842,1.0417e-01,1.2500e+02
IMP_SCORE,5515,GO:0046873,1.0413e-01,1.4800e+02
IMP_SCORE,5516,GO:0046939,1.0410e-01,1.7000e+01
IMP_SCORE,5517,GO:0000149,1.0395e-01,1.1000e+02
IMP_SCORE,5518,GO:0009415,1.0391e-01,1.1000e+01
IMP_SCORE,5519,GO:0006521,1.0376e-01,1.0000e+01
IMP_SCORE,5520,GO:0030017,1.0374e-01,2.3000e+01
IMP_SCORE,5521,GO:0006302,1.0369e-01,2.8000e+01
IMP_SCORE,5522,GO:0048311,1.0362e-01,7.0000e+00
IMP_SCORE,5523,GO:0004601,1.0345e-01,3.5000e+01
IMP_SCORE,5524,GO:0044451,1.0336e-01,4.0400e+02
IMP_SCORE,5525,GO:0019888,1.0335e-01,7.9000e+01
IMP_SCORE,5526,GO:0014743,1.0335e-01,1.1000e+01
IMP_SCORE,5527,GO:0006997,1.0330e-01,3.1000e+01
IMP_SCORE,5528,GO:0003044,1.0320e-01,1.4000e+01
IMP_SCORE,5529,GO:0050772,1.0316e-01,2.3000e+01
IMP_SCORE,5530,GO:0008252,1.0307e-01,1.3000e+01
IMP_SCORE,5531,GO:0034453,1.0300e-01,1.0000e+01
IMP_SCORE,5532,GO:0044427,1.0297e-01,2.1900e+02
IMP_SCORE,5533,GO:0070279,1.0289e-01,6.8000e+01
IMP_SCORE,5534,GO:0033865,1.0289e-01,9.0000e+00
IMP_SCORE,5535,GO:0051481,1.0288e-01,3.0000e+00
IMP_SCORE,5536,GO:0008150,1.0287e-01,1.3020e+03
IMP_SCORE,5537,GO:0051967,1.0276e-01,4.0000e+00
IMP_SCORE,5538,GO:0006303,1.0271e-01,1.1000e+01
IMP_SCORE,5539,GO:0086010,1.0268e-01,2.2000e+01
IMP_SCORE,5540,GO:0006692,1.0267e-01,1.9000e+01
IMP_SCORE,5541,GO:0061564,1.0263e-01,2.7000e+01
IMP_SCORE,5542,GO:0019905,1.0253e-01,7.4000e+01
IMP_SCORE,5543,GO:0016641,1.0253e-01,1.9000e+01
IMP_SCORE,5544,GO:0005184,1.0249e-01,8.0000e+00
IMP_SCORE,5545,GO:1903859,1.0246e-01,2.0000e+01
IMP_SCORE,5546,GO:0042303,1.0239e-01,1.3000e+01
IMP_SCORE,5547,GO:0072595,1.0235e-01,1.8000e+01
IMP_SCORE,5548,GO:0070647,1.0225e-01,2.6700e+02
IMP_SCORE,5549,GO:0035335,1.0214e-01,5.5000e+01
IMP_SCORE,5550,GO:0006294,1.0212e-01,1.3000e+01
IMP_SCORE,5551,GO:0033002,1.0210e-01,2.0000e+01
IMP_SCORE,5552,GO:0033017,1.0203e-01,1.1000e+01
IMP_SCORE,5553,GO:0044042,1.0193e-01,3.1000e+01
IMP_SCORE,5554,GO:0005109,1.0181e-01,1.3000e+01
IMP_SCORE,5555,GO:0006306,1.0180e-01,1.1000e+01
IMP_SCORE,5556,GO:0000815,1.0175e-01,4.0000e+00
IMP_SCORE,5557,GO:0001508,1.0172e-01,2.4000e+01
IMP_SCORE,5558,GO:0090304,1.0171e-01,3.0800e+02
IMP_SCORE,5559,GO:0095500,1.0170e-01,2.8000e+01
IMP_SCORE,5560,GO:0098771,1.0167e-01,1.8500e+02
IMP_SCORE,5561,GO:0022803,1.0166e-01,1.4200e+02
IMP_SCORE,5562,GO:0051453,1.0160e-01,3.3000e+01
IMP_SCORE,5563,GO:0061135,1.0158e-01,7.7000e+01
IMP_SCORE,5564,GO:0098781,1.0154e-01,2.6000e+01
IMP_SCORE,5565,GO:0031234,1.0150e-01,3.9000e+01
IMP_SCORE,5566,GO:0008376,1.0147e-01,4.2000e+01
IMP_SCORE,5567,GO:0009117,1.0144e-01,1.1200e+02
IMP_SCORE,5568,GO:1900225,1.0143e-01,1.0000e+00
IMP_SCORE,5569,GO:0009226,1.0133e-01,2.9000e+01
IMP_SCORE,5570,GO:0007520,1.0132e-01,2.3000e+01
IMP_SCORE,5571,GO:0007608,1.0128e-01,2.7000e+01
IMP_SCORE,5572,GO:0034728,1.0125e-01,4.9000e+01
IMP_SCORE,5573,GO:0022853,1.0120e-01,4.5000e+01
IMP_SCORE,5574,GO:0015630,1.0119e-01,1.2500e+02
IMP_SCORE,5575,GO:0030117,1.0118e-01,4.6000e+01
IMP_SCORE,5576,GO:0090231,1.0117e-01,1.1000e+01
IMP_SCORE,5577,GO:0046906,1.0115e-01,9.3000e+01
IMP_SCORE,5578,GO:0015748,1.0113e-01,2.6000e+01
IMP_SCORE,5579,GO:0016820,1.0108e-01,4.7000e+01
IMP_SCORE,5580,GO:0032480,1.0096e-01,1.4000e+01
IMP_SCORE,5581,GO:0005507,1.0083e-01,5.2000e+01
IMP_SCORE,5582,GO:1901292,1.0078e-01,1.2000e+01
IMP_SCORE,5583,GO:1900120,1.0078e-01,1.7000e+01
IMP_SCORE,5584,GO:0006839,1.0074e-01,6.2000e+01
IMP_SCORE,5585,GO:0006968,1.0073e-01,1.2400e+02
IMP_SCORE,5586,GO:0030810,1.0071e-01,1.9000e+01
IMP_SCORE,5587,GO:0060590,1.0066e-01,2.4000e+01
IMP_SCORE,5588,GO:0055083,1.0057e-01,7.0000e+00
IMP_SCORE,5589,GO:0070230,1.0054e-01,5.0000e+00
IMP_SCORE,5590,GO:0006813,1.0054e-01,4.8000e+01
IMP_SCORE,5591,GO:0071827,1.0050e-01,7.0000e+00
IMP_SCORE,5592,GO:0033522,1.0050e-01,3.0000e+00
IMP_SCORE,5593,GO:0048268,1.0050e-01,2.4000e+01
IMP_SCORE,5594,GO:0000185,1.0049e-01,4.0000e+00
IMP_SCORE,5595,GO:0006998,1.0044e-01,2.1000e+01
IMP_SCORE,5596,GO:0051985,1.0041e-01,6.0000e+00
IMP_SCORE,5597,GO:0035325,1.0040e-01,1.8000e+01
IMP_SCORE,5598,GO:0046879,1.0035e-01,2.0000e+01
IMP_SCORE,5599,GO:0098661,1.0030e-01,6.5000e+01
IMP_SCORE,5600,GO:0022804,1.0029e-01,1.5100e+02
IMP_SCORE,5601,GO:0010596,1.0028e-01,1.6000e+01
IMP_SCORE,5602,GO:0005793,1.0021e-01,4.8000e+01
IMP_SCORE,5603,GO:0005216,1.0021e-01,1.3100e+02
IMP_SCORE,5604,GO:0006098,1.0018e-01,3.0000e+00
IMP_SCORE,5605,GO:0045620,1.0011e-01,1.5000e+01
IMP_SCORE,5606,GO:0070168,1.0010e-01,1.6000e+01
IMP_SCORE,5607,GO:0006497,1.0007e-01,6.7000e+01
IMP_SCORE,5608,GO:0016860,1.0006e-01,6.1000e+01
IMP_SCORE,5609,GO:0003677,1.0004e-01,5.5600e+02
IMP_SCORE,5610,GO:0046473,9.9974e-02,1.7000e+01
IMP_SCORE,5611,GO:0006304,9.9938e-02,3.0000e+01
IMP_SCORE,5612,GO:0005686,9.9914e-02,1.0000e+01
IMP_SCORE,5613,GO:0006829,9.9822e-02,2.9000e+01
IMP_SCORE,5614,GO:0043588,9.9789e-02,2.4000e+01
IMP_SCORE,5615,GO:0048753,9.9668e-02,7.0000e+00
IMP_SCORE,5616,GO:0010463,9.9645e-02,2.0000e+01
IMP_SCORE,5617,GO:0090181,9.9598e-02,9.0000e+00
IMP_SCORE,5618,GO:0005901,9.9549e-02,3.3000e+01
IMP_SCORE,5619,GO:0032259,9.9545e-02,1.9100e+02
IMP_SCORE,5620,GO:0016079,9.9396e-02,1.9000e+01
IMP_SCORE,5621,GO:0007519,9.9301e-02,1.5000e+01
IMP_SCORE,5622,GO:0005845,9.9269e-02,6.0000e+00
IMP_SCORE,5623,GO:0006337,9.9260e-02,1.3000e+01
IMP_SCORE,5624,GO:0042446,9.9189e-02,2.3000e+01
IMP_SCORE,5625,GO:0043149,9.9178e-02,1.2000e+01
IMP_SCORE,5626,GO:1903427,9.9127e-02,9.0000e+00
IMP_SCORE,5627,GO:0017121,9.9059e-02,1.1000e+01
IMP_SCORE,5628,GO:0006338,9.8980e-02,5.5000e+01
IMP_SCORE,5629,GO:0017111,9.8951e-02,2.4500e+02
IMP_SCORE,5630,GO:0008139,9.8911e-02,1.5000e+01
IMP_SCORE,5631,GO:0035987,9.8736e-02,1.5000e+01
IMP_SCORE,5632,GO:1903504,9.8649e-02,3.0000e+00
IMP_SCORE,5633,GO:0046467,9.8623e-02,6.4000e+01
IMP_SCORE,5634,GO:0005779,9.8552e-02,1.9000e+01
IMP_SCORE,5635,GO:0016741,9.8507e-02,2.3400e+02
IMP_SCORE,5636,GO:0097381,9.8384e-02,1.2000e+01
IMP_SCORE,5637,GO:0042301,9.8356e-02,1.2000e+01
IMP_SCORE,5638,GO:0007283,9.8334e-02,1.7100e+02
IMP_SCORE,5639,GO:0035255,9.8246e-02,1.2000e+01
IMP_SCORE,5640,GO:0044788,9.8224e-02,1.7000e+01
IMP_SCORE,5641,GO:0051561,9.8221e-02,8.0000e+00
IMP_SCORE,5642,GO:0044450,9.8188e-02,7.4000e+01
IMP_SCORE,5643,GO:0051968,9.8154e-02,6.0000e+00
IMP_SCORE,5644,GO:0005041,9.8071e-02,2.4000e+01
IMP_SCORE,5645,GO:0060173,9.8043e-02,3.8000e+01
IMP_SCORE,5646,GO:0006695,9.7958e-02,2.6000e+01
IMP_SCORE,5647,GO:2000425,9.7855e-02,1.4000e+01
IMP_SCORE,5648,GO:0070035,9.7819e-02,3.6000e+01
IMP_SCORE,5649,GO:0031122,9.7801e-02,1.4000e+01
IMP_SCORE,5650,GO:0000184,9.7791e-02,1.5000e+01
IMP_SCORE,5651,GO:0005871,9.7786e-02,2.9000e+01
IMP_SCORE,5652,GO:0016266,9.7765e-02,5.0000e+01
IMP_SCORE,5653,GO:0050795,9.7729e-02,3.7000e+01
IMP_SCORE,5654,GO:0043624,9.7713e-02,4.7000e+01
IMP_SCORE,5655,GO:0008088,9.7706e-02,1.9000e+01
IMP_SCORE,5656,GO:0016411,9.7669e-02,2.4000e+01
IMP_SCORE,5657,GO:0098779,9.7601e-02,3.0000e+00
IMP_SCORE,5658,GO:0060996,9.7594e-02,8.0000e+00
IMP_SCORE,5659,GO:0006111,9.7479e-02,1.7000e+01
IMP_SCORE,5660,GO:0031201,9.7407e-02,2.6000e+01
IMP_SCORE,5661,GO:0071103,9.7350e-02,2.2000e+01
IMP_SCORE,5662,GO:0008356,9.7249e-02,4.0000e+00
IMP_SCORE,5663,GO:0060077,9.7182e-02,1.6000e+01
IMP_SCORE,5664,GO:0015807,9.7050e-02,2.5000e+01
IMP_SCORE,5665,GO:0019213,9.6995e-02,1.5000e+01
IMP_SCORE,5666,GO:2000050,9.6919e-02,1.7000e+01
IMP_SCORE,5667,GO:0005840,9.6907e-02,5.2000e+01
IMP_SCORE,5668,GO:0043116,9.6805e-02,5.0000e+00
IMP_SCORE,5669,GO:0044548,9.6802e-02,4.3000e+01
IMP_SCORE,5670,GO:0018216,9.6732e-02,2.3000e+01
IMP_SCORE,5671,GO:0015923,9.6691e-02,2.7000e+01
IMP_SCORE,5672,GO:0042813,9.6658e-02,9.0000e+00
IMP_SCORE,5673,GO:0006699,9.6615e-02,2.9000e+01
IMP_SCORE,5674,GO:0044455,9.6609e-02,8.7000e+01
IMP_SCORE,5675,GO:0098827,9.6533e-02,1.0000e+01
IMP_SCORE,5676,GO:0042136,9.6448e-02,3.2000e+01
IMP_SCORE,5677,GO:0061333,9.6399e-02,5.0000e+00
IMP_SCORE,5678,GO:0016747,9.6386e-02,1.8900e+02
IMP_SCORE,5679,GO:0015368,9.6383e-02,1.0000e+01
IMP_SCORE,5680,GO:0001653,9.6377e-02,5.7000e+01
IMP_SCORE,5681,GO:0060421,9.6352e-02,6.0000e+00
IMP_SCORE,5682,GO:0002832,9.6206e-02,1.8000e+01
IMP_SCORE,5683,GO:0010874,9.6081e-02,6.0000e+00
IMP_SCORE,5684,GO:0045939,9.6024e-02,5.0000e+00
IMP_SCORE,5685,GO:0036020,9.6008e-02,6.0000e+00
IMP_SCORE,5686,GO:0006293,9.5919e-02,9.0000e+00
IMP_SCORE,5687,GO:0045745,9.5863e-02,1.9000e+01
IMP_SCORE,5688,GO:0051193,9.5859e-02,2.2000e+01
IMP_SCORE,5689,GO:0005391,9.5835e-02,2.2000e+01
IMP_SCORE,5690,GO:0005343,9.5754e-02,1.4000e+01
IMP_SCORE,5691,GO:0004198,9.5746e-02,2.2000e+01
IMP_SCORE,5692,GO:0000028,9.5736e-02,8.0000e+00
IMP_SCORE,5693,GO:0042036,9.5700e-02,1.2000e+01
IMP_SCORE,5694,GO:0016209,9.5664e-02,9.1000e+01
IMP_SCORE,5695,GO:0010181,9.5616e-02,1.5000e+01
IMP_SCORE,5696,GO:0031109,9.5600e-02,1.6000e+01
IMP_SCORE,5697,GO:0007638,9.5585e-02,4.0000e+00
IMP_SCORE,5698,GO:0035089,9.5564e-02,2.2000e+01
IMP_SCORE,5699,GO:0006271,9.5520e-02,2.0000e+00
IMP_SCORE,5700,GO:0016878,9.5379e-02,2.1000e+01
IMP_SCORE,5701,GO:0042755,9.5307e-02,1.2000e+01
IMP_SCORE,5702,GO:0030119,9.5192e-02,2.6000e+01
IMP_SCORE,5703,GO:0060158,9.5148e-02,5.0000e+00
IMP_SCORE,5704,GO:0007601,9.5126e-02,1.4600e+02
IMP_SCORE,5705,GO:0031145,9.5081e-02,1.0000e+01
IMP_SCORE,5706,GO:0008509,9.5055e-02,1.4500e+02
IMP_SCORE,5707,GO:0071889,9.5005e-02,1.7000e+01
IMP_SCORE,5708,GO:0044232,9.4889e-02,8.0000e+00
IMP_SCORE,5709,GO:0002716,9.4857e-02,1.0000e+01
IMP_SCORE,5710,GO:0060485,9.4851e-02,2.9000e+01
IMP_SCORE,5711,GO:0005244,9.4657e-02,6.5000e+01
IMP_SCORE,5712,GO:0015144,9.4557e-02,3.2000e+01
IMP_SCORE,5713,GO:0005694,9.4451e-02,9.7000e+01
IMP_SCORE,5714,GO:0008170,9.4419e-02,4.1000e+01
IMP_SCORE,5715,GO:0010470,9.4377e-02,6.0000e+00
IMP_SCORE,5716,GO:0051251,9.4351e-02,5.3000e+01
IMP_SCORE,5717,GO:0019825,9.4157e-02,3.7000e+01
IMP_SCORE,5718,GO:1902175,9.4155e-02,1.1000e+01
IMP_SCORE,5719,GO:0016459,9.4140e-02,7.0000e+01
IMP_SCORE,5720,GO:0061037,9.4139e-02,1.3000e+01
IMP_SCORE,5721,GO:0042629,9.4123e-02,2.5000e+01
IMP_SCORE,5722,GO:0019184,9.4109e-02,1.8000e+01
IMP_SCORE,5723,GO:0010765,9.4064e-02,1.9000e+01
IMP_SCORE,5724,GO:0006270,9.4022e-02,7.0000e+00
IMP_SCORE,5725,GO:0010819,9.4018e-02,1.0000e+00
IMP_SCORE,5726,GO:0030326,9.4004e-02,3.3000e+01
IMP_SCORE,5727,GO:0005581,9.3925e-02,1.6700e+02
IMP_SCORE,5728,GO:0090305,9.3924e-02,7.0000e+01
IMP_SCORE,5729,GO:0065004,9.3878e-02,4.4000e+01
IMP_SCORE,5730,GO:0045061,9.3826e-02,8.0000e+00
IMP_SCORE,5731,GO:0051053,9.3786e-02,3.4000e+01
IMP_SCORE,5732,GO:0005086,9.3631e-02,7.0000e+00
IMP_SCORE,5733,GO:0016796,9.3451e-02,1.2000e+01
IMP_SCORE,5734,GO:0001608,9.3262e-02,2.8000e+01
IMP_SCORE,5735,GO:0005852,9.3240e-02,1.5000e+01
IMP_SCORE,5736,GO:0002262,9.3221e-02,1.5000e+01
IMP_SCORE,5737,GO:0051603,9.3201e-02,1.7100e+02
IMP_SCORE,5738,GO:0005245,9.3192e-02,1.9000e+01
IMP_SCORE,5739,GO:0044420,9.3165e-02,1.5000e+02
IMP_SCORE,5740,GO:0046185,9.3075e-02,1.1000e+01
IMP_SCORE,5741,GO:0001947,9.3000e-02,1.5000e+01
IMP_SCORE,5742,GO:0031652,9.2970e-02,3.0000e+00
IMP_SCORE,5743,GO:0007218,9.2943e-02,9.3000e+01
IMP_SCORE,5744,GO:0032266,9.2941e-02,2.5000e+01
IMP_SCORE,5745,GO:0021854,9.2889e-02,1.0000e+00
IMP_SCORE,5746,GO:0000788,9.2888e-02,1.4000e+01
IMP_SCORE,5747,GO:0070268,9.2836e-02,8.5000e+01
IMP_SCORE,5748,GO:0016408,9.2737e-02,3.5000e+01
IMP_SCORE,5749,GO:0036499,9.2674e-02,4.0000e+00
IMP_SCORE,5750,GO:0005372,9.2650e-02,3.9000e+01
IMP_SCORE,5751,GO:0042572,9.2581e-02,3.2000e+01
IMP_SCORE,5752,GO:0005342,9.2506e-02,6.9000e+01
IMP_SCORE,5753,GO:1990138,9.2321e-02,2.3000e+01
IMP_SCORE,5754,GO:1990234,9.2315e-02,1.9600e+02
IMP_SCORE,5755,GO:0048096,9.2155e-02,1.2000e+01
IMP_SCORE,5756,GO:0045839,9.2131e-02,1.0000e+01
IMP_SCORE,5757,GO:0016779,9.2063e-02,7.1000e+01
IMP_SCORE,5758,GO:0000470,9.2042e-02,1.3000e+01
IMP_SCORE,5759,GO:0004532,9.2027e-02,1.7000e+01
IMP_SCORE,5760,GO:0007035,9.2012e-02,1.5000e+01
IMP_SCORE,5761,GO:0043928,9.1987e-02,9.0000e+00
IMP_SCORE,5762,GO:0035265,9.1958e-02,1.3000e+01
IMP_SCORE,5763,GO:0005201,9.1928e-02,1.1000e+02
IMP_SCORE,5764,GO:0099003,9.1917e-02,3.1000e+01
IMP_SCORE,5765,GO:0009309,9.1909e-02,3.0000e+01
IMP_SCORE,5766,GO:0016655,9.1840e-02,4.2000e+01
IMP_SCORE,5767,GO:0030520,9.1816e-02,7.0000e+00
IMP_SCORE,5768,GO:0017137,9.1799e-02,7.5000e+01
IMP_SCORE,5769,GO:0005230,9.1790e-02,3.0000e+01
IMP_SCORE,5770,GO:0030804,9.1746e-02,2.3000e+01
IMP_SCORE,5771,GO:0021987,9.1473e-02,2.0000e+01
IMP_SCORE,5772,GO:0005484,9.1443e-02,2.0000e+01
IMP_SCORE,5773,GO:0005246,9.1366e-02,4.0000e+01
IMP_SCORE,5774,GO:0034368,9.1341e-02,1.2000e+01
IMP_SCORE,5775,GO:0043631,9.1285e-02,1.6000e+01
IMP_SCORE,5776,GO:0001886,9.1258e-02,8.0000e+00
IMP_SCORE,5777,GO:0030889,9.1194e-02,4.0000e+00
IMP_SCORE,5778,GO:0061351,9.1191e-02,2.9000e+01
IMP_SCORE,5779,GO:0045429,9.1190e-02,1.2000e+01
IMP_SCORE,5780,GO:0098901,9.1151e-02,1.3000e+01
IMP_SCORE,5781,GO:0006890,9.1150e-02,3.6000e+01
IMP_SCORE,5782,GO:0045332,9.1141e-02,1.2000e+01
IMP_SCORE,5783,GO:1902751,9.1128e-02,3.0000e+00
IMP_SCORE,5784,GO:0006914,9.1087e-02,9.6000e+01
IMP_SCORE,5785,GO:1901201,9.0967e-02,3.0000e+00
IMP_SCORE,5786,GO:0097525,9.0882e-02,2.8000e+01
IMP_SCORE,5787,GO:0006473,9.0867e-02,3.5000e+01
IMP_SCORE,5788,GO:0051983,9.0826e-02,1.2000e+01
IMP_SCORE,5789,GO:0031342,9.0822e-02,3.0000e+00
IMP_SCORE,5790,GO:0045178,9.0768e-02,1.0000e+01
IMP_SCORE,5791,GO:0004180,9.0766e-02,4.5000e+01
IMP_SCORE,5792,GO:0090501,9.0723e-02,5.5000e+01
IMP_SCORE,5793,GO:0002440,9.0718e-02,2.3000e+01
IMP_SCORE,5794,GO:0002065,9.0700e-02,1.1000e+01
IMP_SCORE,5795,GO:0045930,9.0619e-02,7.8000e+01
IMP_SCORE,5796,GO:0008406,9.0598e-02,3.7000e+01
IMP_SCORE,5797,GO:0060349,9.0522e-02,1.5000e+01
IMP_SCORE,5798,GO:0048232,9.0513e-02,1.9900e+02
IMP_SCORE,5799,GO:0001964,9.0507e-02,9.0000e+00
IMP_SCORE,5800,GO:0046835,9.0506e-02,1.5000e+01
IMP_SCORE,5801,GO:0072523,9.0482e-02,1.9000e+01
IMP_SCORE,5802,GO:0009142,9.0449e-02,1.7000e+01
IMP_SCORE,5803,GO:0032835,9.0432e-02,1.6000e+01
IMP_SCORE,5804,GO:0070273,9.0404e-02,1.0000e+01
IMP_SCORE,5805,GO:0048048,9.0354e-02,1.6000e+01
IMP_SCORE,5806,GO:0000301,9.0277e-02,2.3000e+01
IMP_SCORE,5807,GO:0000123,9.0218e-02,2.0000e+01
IMP_SCORE,5808,GO:0045240,9.0168e-02,2.3000e+01
IMP_SCORE,5809,GO:0000038,9.0133e-02,2.5000e+01
IMP_SCORE,5810,GO:0046827,9.0045e-02,4.0000e+00
IMP_SCORE,5811,GO:0070286,8.9955e-02,1.1000e+01
IMP_SCORE,5812,GO:1903513,8.9862e-02,7.0000e+00
IMP_SCORE,5813,GO:0010467,8.9793e-02,1.2000e+01
IMP_SCORE,5814,GO:0000774,8.9744e-02,3.0000e+00
IMP_SCORE,5815,GO:0017127,8.9716e-02,5.0000e+00
IMP_SCORE,5816,GO:0022900,8.9660e-02,2.6000e+01
IMP_SCORE,5817,GO:1902555,8.9627e-02,5.0000e+00
IMP_SCORE,5818,GO:0010501,8.9587e-02,4.0000e+01
IMP_SCORE,5819,GO:1905360,8.9555e-02,4.0000e+01
IMP_SCORE,5820,GO:0005575,8.9519e-02,7.2300e+02
IMP_SCORE,5821,GO:0018208,8.9480e-02,3.5000e+01
IMP_SCORE,5822,GO:0042589,8.9450e-02,1.8000e+01
IMP_SCORE,5823,GO:0001533,8.9414e-02,5.8000e+01
IMP_SCORE,5824,GO:0043687,8.9412e-02,6.9000e+01
IMP_SCORE,5825,GO:0042220,8.9372e-02,7.0000e+00
IMP_SCORE,5826,GO:0046931,8.9259e-02,4.0000e+00
IMP_SCORE,5827,GO:0050962,8.9242e-02,1.0000e+01
IMP_SCORE,5828,GO:0010755,8.9223e-02,6.0000e+00
IMP_SCORE,5829,GO:0003729,8.9131e-02,7.7000e+01
IMP_SCORE,5830,GO:0019585,8.9109e-02,1.3000e+01
IMP_SCORE,5831,GO:0008188,8.8958e-02,3.1000e+01
IMP_SCORE,5832,GO:0031312,8.8951e-02,4.1000e+01
IMP_SCORE,5833,GO:0002891,8.8892e-02,1.3000e+01
IMP_SCORE,5834,GO:0035112,8.8879e-02,5.0000e+00
IMP_SCORE,5835,GO:0008556,8.8714e-02,1.5000e+01
IMP_SCORE,5836,GO:0005782,8.8629e-02,2.4000e+01
IMP_SCORE,5837,GO:0032400,8.8624e-02,9.0000e+00
IMP_SCORE,5838,GO:0003755,8.8623e-02,3.2000e+01
IMP_SCORE,5839,GO:1904019,8.8471e-02,4.0000e+00
IMP_SCORE,5840,GO:0005501,8.8400e-02,2.0000e+01
IMP_SCORE,5841,GO:0001671,8.8367e-02,2.6000e+01
IMP_SCORE,5842,GO:0017056,8.8343e-02,4.0000e+00
IMP_SCORE,5843,GO:1901661,8.8323e-02,1.3000e+01
IMP_SCORE,5844,GO:0009416,8.8319e-02,9.8000e+01
IMP_SCORE,5845,GO:0010518,8.8284e-02,1.2000e+01
IMP_SCORE,5846,GO:0044447,8.8231e-02,1.3000e+01
IMP_SCORE,5847,GO:0001664,8.7946e-02,1.1300e+02
IMP_SCORE,5848,GO:0046349,8.7912e-02,4.4000e+01
IMP_SCORE,5849,GO:0048729,8.7890e-02,9.3000e+01
IMP_SCORE,5850,GO:0051540,8.7843e-02,4.3000e+01
IMP_SCORE,5851,GO:0000182,8.7738e-02,2.0000e+00
IMP_SCORE,5852,GO:0008089,8.7738e-02,1.6000e+01
IMP_SCORE,5853,GO:0031111,8.7737e-02,1.4000e+01
IMP_SCORE,5854,GO:0003188,8.7710e-02,1.3000e+01
IMP_SCORE,5855,GO:0030501,8.7626e-02,2.1000e+01
IMP_SCORE,5856,GO:0042393,8.7606e-02,1.0600e+02
IMP_SCORE,5857,GO:0006569,8.7586e-02,1.1000e+01
IMP_SCORE,5858,GO:0043043,8.7479e-02,8.7000e+01
IMP_SCORE,5859,GO:0042692,8.7464e-02,1.4000e+01
IMP_SCORE,5860,GO:0006911,8.7280e-02,4.8000e+01
IMP_SCORE,5861,GO:1905941,8.7204e-02,3.0000e+00
IMP_SCORE,5862,GO:0007094,8.7194e-02,2.0000e+00
IMP_SCORE,5863,GO:0009988,8.7005e-02,8.4000e+01
IMP_SCORE,5864,GO:0000800,8.6998e-02,5.0000e+00
IMP_SCORE,5865,GO:0030318,8.6969e-02,1.5000e+01
IMP_SCORE,5866,GO:0000421,8.6871e-02,1.7000e+01
IMP_SCORE,5867,GO:0016556,8.6810e-02,4.0000e+00
IMP_SCORE,5868,GO:0009584,8.6760e-02,1.4000e+01
IMP_SCORE,5869,GO:0035589,8.6560e-02,2.1000e+01
IMP_SCORE,5870,GO:0022821,8.6554e-02,6.0000e+00
IMP_SCORE,5871,GO:0030101,8.6391e-02,2.5000e+01
IMP_SCORE,5872,GO:0051393,8.6214e-02,2.0000e+01
IMP_SCORE,5873,GO:0016722,8.6185e-02,3.7000e+01
IMP_SCORE,5874,GO:0008033,8.6093e-02,3.0000e+01
IMP_SCORE,5875,GO:0008334,8.6078e-02,1.2000e+01
IMP_SCORE,5876,GO:0031397,8.6064e-02,1.6000e+01
IMP_SCORE,5877,GO:2000193,8.6045e-02,2.0000e+00
IMP_SCORE,5878,GO:0070403,8.5954e-02,2.0000e+00
IMP_SCORE,5879,GO:0045943,8.5916e-02,2.0000e+00
IMP_SCORE,5880,GO:0003993,8.5899e-02,2.3000e+01
IMP_SCORE,5881,GO:0006165,8.5889e-02,2.3000e+01
IMP_SCORE,5882,GO:0060740,8.5868e-02,1.1000e+01
IMP_SCORE,5883,GO:0006884,8.5685e-02,4.0000e+00
IMP_SCORE,5884,GO:0006768,8.5661e-02,2.0000e+00
IMP_SCORE,5885,GO:0048038,8.5636e-02,1.5000e+01
IMP_SCORE,5886,GO:1905521,8.5633e-02,8.0000e+00
IMP_SCORE,5887,GO:0034498,8.5486e-02,2.0000e+00
IMP_SCORE,5888,GO:0018205,8.5474e-02,7.5000e+01
IMP_SCORE,5889,GO:0050812,8.5426e-02,1.1000e+01
IMP_SCORE,5890,GO:0005885,8.5323e-02,1.4000e+01
IMP_SCORE,5891,GO:0004536,8.5276e-02,2.7000e+01
IMP_SCORE,5892,GO:0051205,8.5061e-02,8.0000e+00
IMP_SCORE,5893,GO:0000725,8.4885e-02,2.1000e+01
IMP_SCORE,5894,GO:0019751,8.4859e-02,6.7000e+01
IMP_SCORE,5895,GO:0004190,8.4796e-02,4.0000e+01
IMP_SCORE,5896,GO:1905030,8.4717e-02,1.0000e+01
IMP_SCORE,5897,GO:0030964,8.4703e-02,9.0000e+00
IMP_SCORE,5898,GO:0070742,8.4688e-02,1.4000e+01
IMP_SCORE,5899,GO:0006865,8.4606e-02,5.5000e+01
IMP_SCORE,5900,GO:0006367,8.4596e-02,3.7000e+01
IMP_SCORE,5901,GO:0010872,8.4413e-02,6.0000e+00
IMP_SCORE,5902,GO:0035710,8.4296e-02,5.0000e+00
IMP_SCORE,5903,GO:0006906,8.4276e-02,3.7000e+01
IMP_SCORE,5904,GO:0044439,8.4137e-02,5.2000e+01
IMP_SCORE,5905,GO:0021846,8.4130e-02,3.0000e+00
IMP_SCORE,5906,GO:0042104,8.4016e-02,1.0000e+01
IMP_SCORE,5907,GO:0006352,8.3995e-02,4.2000e+01
IMP_SCORE,5908,GO:0007189,8.3943e-02,1.6000e+01
IMP_SCORE,5909,GO:0006835,8.3918e-02,2.6000e+01
IMP_SCORE,5910,GO:0008168,8.3900e-02,1.9900e+02
IMP_SCORE,5911,GO:0015405,8.3888e-02,4.1000e+01
IMP_SCORE,5912,GO:0090175,8.3871e-02,2.5000e+01
IMP_SCORE,5913,GO:0002443,8.3821e-02,5.5000e+01
IMP_SCORE,5914,GO:0042787,8.3812e-02,3.9000e+01
IMP_SCORE,5915,GO:0048665,8.3769e-02,6.0000e+00
IMP_SCORE,5916,GO:0042246,8.3740e-02,4.0000e+01
IMP_SCORE,5917,GO:0031398,8.3727e-02,3.1000e+01
IMP_SCORE,5918,GO:1902402,8.3719e-02,1.0000e+01
IMP_SCORE,5919,GO:0006949,8.3716e-02,4.5000e+01
IMP_SCORE,5920,GO:0050672,8.3654e-02,1.9000e+01
IMP_SCORE,5921,GO:0030574,8.3654e-02,3.2000e+01
IMP_SCORE,5922,GO:0051917,8.3567e-02,4.0000e+00
IMP_SCORE,5923,GO:0098798,8.3505e-02,5.4000e+01
IMP_SCORE,5924,GO:0051154,8.3501e-02,2.1000e+01
IMP_SCORE,5925,GO:0048029,8.3492e-02,7.4000e+01
IMP_SCORE,5926,GO:0006684,8.3358e-02,1.0000e+01
IMP_SCORE,5927,GO:0007029,8.3297e-02,1.6000e+01
IMP_SCORE,5928,GO:0003678,8.3270e-02,2.1000e+01
IMP_SCORE,5929,GO:0046716,8.3153e-02,1.2000e+01
IMP_SCORE,5930,GO:0000413,8.3144e-02,3.9000e+01
IMP_SCORE,5931,GO:0001540,8.3090e-02,6.9000e+01
IMP_SCORE,5932,GO:0097352,8.3030e-02,2.0000e+01
IMP_SCORE,5933,GO:0001917,8.2966e-02,1.4000e+01
IMP_SCORE,5934,GO:0033120,8.2914e-02,1.5000e+01
IMP_SCORE,5935,GO:0097223,8.2901e-02,1.1700e+02
IMP_SCORE,5936,GO:0006635,8.2899e-02,4.1000e+01
IMP_SCORE,5937,GO:0008287,8.2873e-02,3.7000e+01
IMP_SCORE,5938,GO:0031305,8.2871e-02,1.3000e+01
IMP_SCORE,5939,GO:0046794,8.2849e-02,7.0000e+00
IMP_SCORE,5940,GO:0002709,8.2742e-02,1.4000e+01
IMP_SCORE,5941,GO:0043383,8.2705e-02,6.0000e+00
IMP_SCORE,5942,GO:1903046,8.2643e-02,7.2000e+01
IMP_SCORE,5943,GO:0070997,8.2630e-02,2.5000e+01
IMP_SCORE,5944,GO:0040019,8.2560e-02,4.0000e+00
IMP_SCORE,5945,GO:0009209,8.2476e-02,4.0000e+00
IMP_SCORE,5946,GO:0004386,8.2457e-02,4.9000e+01
IMP_SCORE,5947,GO:0043021,8.2396e-02,4.2000e+01
IMP_SCORE,5948,GO:0035064,8.2146e-02,4.2000e+01
IMP_SCORE,5949,GO:0060122,8.2133e-02,1.5000e+01
IMP_SCORE,5950,GO:0010614,8.2130e-02,6.0000e+00
IMP_SCORE,5951,GO:0072512,8.2080e-02,1.6000e+01
IMP_SCORE,5952,GO:0072376,8.2054e-02,5.2000e+01
IMP_SCORE,5953,GO:0031282,8.1997e-02,2.0000e+00
IMP_SCORE,5954,GO:0016538,8.1968e-02,3.0000e+00
IMP_SCORE,5955,GO:0019370,8.1787e-02,1.4000e+01
IMP_SCORE,5956,GO:0051371,8.1685e-02,1.2000e+01
IMP_SCORE,5957,GO:0044452,8.1635e-02,1.2800e+02
IMP_SCORE,5958,GO:0009952,8.1591e-02,4.5000e+01
IMP_SCORE,5959,GO:0043401,8.1561e-02,4.1000e+01
IMP_SCORE,5960,GO:0000724,8.1406e-02,1.3000e+01
IMP_SCORE,5961,GO:0032653,8.1339e-02,1.5000e+01
IMP_SCORE,5962,GO:0050961,8.1260e-02,5.0000e+00
IMP_SCORE,5963,GO:0004518,8.1190e-02,9.3000e+01
IMP_SCORE,5964,GO:0019400,8.1126e-02,1.6000e+01
IMP_SCORE,5965,GO:0046034,8.1046e-02,2.2000e+01
IMP_SCORE,5966,GO:0015298,8.1006e-02,2.8000e+01
IMP_SCORE,5967,GO:0009395,8.0753e-02,1.7000e+01
IMP_SCORE,5968,GO:0008028,8.0720e-02,2.0000e+01
IMP_SCORE,5969,GO:0016592,8.0705e-02,1.3000e+01
IMP_SCORE,5970,GO:0032205,8.0658e-02,3.0000e+00
IMP_SCORE,5971,GO:0070085,8.0640e-02,9.7000e+01
IMP_SCORE,5972,GO:0017091,8.0634e-02,3.0000e+01
IMP_SCORE,5973,GO:0071480,8.0624e-02,9.0000e+00
IMP_SCORE,5974,GO:0006415,8.0616e-02,2.7000e+01
IMP_SCORE,5975,GO:0004519,8.0571e-02,8.1000e+01
IMP_SCORE,5976,GO:1903825,8.0409e-02,4.0000e+01
IMP_SCORE,5977,GO:0033555,8.0193e-02,1.9000e+01
IMP_SCORE,5978,GO:0006354,8.0188e-02,3.2000e+01
IMP_SCORE,5979,GO:0006096,8.0117e-02,2.5000e+01
IMP_SCORE,5980,GO:0043039,8.0019e-02,2.4000e+01
IMP_SCORE,5981,GO:0007606,7.9990e-02,4.2000e+01
IMP_SCORE,5982,GO:0010984,7.9979e-02,1.0000e+01
IMP_SCORE,5983,GO:0006325,7.9963e-02,2.0000e+02
IMP_SCORE,5984,GO:0035428,7.9914e-02,1.8000e+01
IMP_SCORE,5985,GO:0002251,7.9822e-02,1.7000e+01
IMP_SCORE,5986,GO:0032647,7.9771e-02,8.0000e+00
IMP_SCORE,5987,GO:0022624,7.9438e-02,5.0000e+00
IMP_SCORE,5988,GO:0005385,7.9357e-02,2.0000e+01
IMP_SCORE,5989,GO:0048667,7.9330e-02,5.0000e+00
IMP_SCORE,5990,GO:0003143,7.9269e-02,1.9000e+01
IMP_SCORE,5991,GO:0001530,7.9268e-02,3.9000e+01
IMP_SCORE,5992,GO:0014912,7.9238e-02,8.0000e+00
IMP_SCORE,5993,GO:0045579,7.9179e-02,7.0000e+00
IMP_SCORE,5994,GO:0006707,7.9143e-02,4.0000e+00
IMP_SCORE,5995,GO:0016327,7.9142e-02,4.6000e+01
IMP_SCORE,5996,GO:0006335,7.9062e-02,4.0000e+00
IMP_SCORE,5997,GO:0022405,7.9038e-02,2.3000e+01
IMP_SCORE,5998,GO:0010799,7.9030e-02,1.3000e+01
IMP_SCORE,5999,GO:0001750,7.8831e-02,4.0000e+01
IMP_SCORE,6000,GO:0033008,7.8800e-02,5.0000e+00
IMP_SCORE,6001,GO:2000651,7.8793e-02,2.0000e+00
IMP_SCORE,6002,GO:0005778,7.8718e-02,4.2000e+01
IMP_SCORE,6003,GO:2001258,7.8629e-02,9.0000e+00
IMP_SCORE,6004,GO:0006213,7.8446e-02,1.1000e+01
IMP_SCORE,6005,GO:0042575,7.8433e-02,1.0000e+00
IMP_SCORE,6006,GO:0042749,7.8413e-02,5.0000e+00
IMP_SCORE,6007,GO:0009799,7.8257e-02,2.9000e+01
IMP_SCORE,6008,GO:0002228,7.8248e-02,2.4000e+01
IMP_SCORE,6009,GO:0045717,7.8175e-02,5.0000e+00
IMP_SCORE,6010,GO:0002889,7.7995e-02,1.4000e+01
IMP_SCORE,6011,GO:0004112,7.7905e-02,2.4000e+01
IMP_SCORE,6012,GO:0008081,7.7844e-02,6.7000e+01
IMP_SCORE,6013,GO:0019707,7.7680e-02,3.0000e+01
IMP_SCORE,6014,GO:0046651,7.7549e-02,1.7000e+01
IMP_SCORE,6015,GO:0005913,7.7394e-02,5.9000e+01
IMP_SCORE,6016,GO:0009168,7.7388e-02,1.6000e+01
IMP_SCORE,6017,GO:0007369,7.7350e-02,2.8000e+01
IMP_SCORE,6018,GO:0071294,7.7129e-02,4.6000e+01
IMP_SCORE,6019,GO:2000678,7.6971e-02,1.0000e+01
IMP_SCORE,6020,GO:0004004,7.6816e-02,2.1000e+01
IMP_SCORE,6021,GO:0019212,7.6772e-02,2.2000e+01
IMP_SCORE,6022,GO:0018410,7.6750e-02,5.2000e+01
IMP_SCORE,6023,GO:0032925,7.6670e-02,2.0000e+00
IMP_SCORE,6024,GO:0097502,7.6637e-02,1.7000e+01
IMP_SCORE,6025,GO:0015297,7.6336e-02,5.9000e+01
IMP_SCORE,6026,GO:1903008,7.6272e-02,1.4000e+01
IMP_SCORE,6027,GO:0016814,7.6248e-02,1.6000e+01
IMP_SCORE,6028,GO:0043220,7.6184e-02,1.5000e+01
IMP_SCORE,6029,GO:0061512,7.6151e-02,1.7000e+01
IMP_SCORE,6030,GO:0036148,7.6056e-02,5.0000e+00
IMP_SCORE,6031,GO:0006450,7.6022e-02,2.9000e+01
IMP_SCORE,6032,GO:0043240,7.6010e-02,1.0000e+00
IMP_SCORE,6033,GO:0009151,7.6010e-02,1.0000e+00
IMP_SCORE,6034,GO:0010921,7.5950e-02,7.5000e+01
IMP_SCORE,6035,GO:0010665,7.5928e-02,6.0000e+00
IMP_SCORE,6036,GO:0002088,7.5923e-02,1.5000e+01
IMP_SCORE,6037,GO:0015149,7.5829e-02,1.8000e+01
IMP_SCORE,6038,GO:0006757,7.5821e-02,1.2000e+01
IMP_SCORE,6039,GO:0061659,7.5790e-02,7.4000e+01
IMP_SCORE,6040,GO:0030521,7.5773e-02,1.7000e+01
IMP_SCORE,6041,GO:0008194,7.5724e-02,9.0000e+01
IMP_SCORE,6042,GO:0009649,7.5710e-02,2.1000e+01
IMP_SCORE,6043,GO:0090199,7.5540e-02,1.0000e+01
IMP_SCORE,6044,GO:0006405,7.5455e-02,2.9000e+01
IMP_SCORE,6045,GO:0046632,7.5425e-02,8.0000e+00
IMP_SCORE,6046,GO:0032516,7.5396e-02,1.0000e+00
IMP_SCORE,6047,GO:0015696,7.5318e-02,2.8000e+01
IMP_SCORE,6048,GO:0008180,7.5146e-02,8.0000e+00
IMP_SCORE,6049,GO:0032928,7.5105e-02,6.0000e+00
IMP_SCORE,6050,GO:0016667,7.4904e-02,4.3000e+01
IMP_SCORE,6051,GO:0005523,7.4902e-02,1.9000e+01
IMP_SCORE,6052,GO:0045823,7.4882e-02,3.0000e+00
IMP_SCORE,6053,GO:0051152,7.4769e-02,2.0000e+00
IMP_SCORE,6054,GO:0032692,7.4631e-02,3.0000e+00
IMP_SCORE,6055,GO:0050685,7.4504e-02,4.0000e+00
IMP_SCORE,6056,GO:0001937,7.4454e-02,7.0000e+00
IMP_SCORE,6057,GO:0048531,7.4413e-02,1.3000e+01
IMP_SCORE,6058,GO:0009404,7.4394e-02,5.0000e+00
IMP_SCORE,6059,GO:0045820,7.4275e-02,5.0000e+00
IMP_SCORE,6060,GO:0006775,7.4128e-02,1.5000e+01
IMP_SCORE,6061,GO:0015918,7.4076e-02,2.6000e+01
IMP_SCORE,6062,GO:0098573,7.4059e-02,1.9000e+01
IMP_SCORE,6063,GO:0032731,7.3946e-02,1.7000e+01
IMP_SCORE,6064,GO:0021772,7.3886e-02,7.0000e+00
IMP_SCORE,6065,GO:0044782,7.3851e-02,7.1000e+01
IMP_SCORE,6066,GO:0051010,7.3681e-02,3.0000e+00
IMP_SCORE,6067,GO:0002377,7.3561e-02,1.3000e+01
IMP_SCORE,6068,GO:0000777,7.3547e-02,5.4000e+01
IMP_SCORE,6069,GO:1990542,7.3514e-02,1.6000e+01
IMP_SCORE,6070,GO:0015464,7.3507e-02,2.1000e+01
IMP_SCORE,6071,GO:0032728,7.3397e-02,9.0000e+00
IMP_SCORE,6072,GO:0097472,7.3394e-02,7.0000e+00
IMP_SCORE,6073,GO:0009581,7.3303e-02,6.6000e+01
IMP_SCORE,6074,GO:2000142,7.3299e-02,9.0000e+00
IMP_SCORE,6075,GO:0043044,7.3298e-02,2.3000e+01
IMP_SCORE,6076,GO:2000209,7.3257e-02,7.0000e+00
IMP_SCORE,6077,GO:0015266,7.3211e-02,1.0000e+01
IMP_SCORE,6078,GO:0035809,7.3129e-02,3.0000e+00
IMP_SCORE,6079,GO:0045117,7.3058e-02,1.6000e+01
IMP_SCORE,6080,GO:0090090,7.2961e-02,3.5000e+01
IMP_SCORE,6081,GO:0098742,7.2916e-02,1.5600e+02
IMP_SCORE,6082,GO:0051427,7.2906e-02,5.4000e+01
IMP_SCORE,6083,GO:0006285,7.2906e-02,1.0000e+00
IMP_SCORE,6084,GO:0016725,7.2906e-02,1.0000e+00
IMP_SCORE,6085,GO:0030851,7.2906e-02,1.0000e+00
IMP_SCORE,6086,GO:0015926,7.2881e-02,1.1000e+01
IMP_SCORE,6087,GO:0015020,7.2738e-02,2.1000e+01
IMP_SCORE,6088,GO:0007214,7.2699e-02,1.6000e+01
IMP_SCORE,6089,GO:0014706,7.2672e-02,4.3000e+01
IMP_SCORE,6090,GO:0033046,7.2627e-02,2.0000e+00
IMP_SCORE,6091,GO:0061000,7.2545e-02,7.0000e+00
IMP_SCORE,6092,GO:0061615,7.2524e-02,1.0000e+01
IMP_SCORE,6093,GO:0060968,7.2193e-02,1.0000e+01
IMP_SCORE,6094,GO:0006458,7.2118e-02,2.2000e+01
IMP_SCORE,6095,GO:0015485,7.2018e-02,4.0000e+01
IMP_SCORE,6096,GO:0004970,7.1873e-02,1.1000e+01
IMP_SCORE,6097,GO:0044728,7.1772e-02,1.6000e+01
IMP_SCORE,6098,GO:0042562,7.1614e-02,7.2000e+01
IMP_SCORE,6099,GO:0101005,7.1463e-02,5.7000e+01
IMP_SCORE,6100,GO:0050136,7.1456e-02,2.6000e+01
IMP_SCORE,6101,GO:0046364,7.1444e-02,1.7000e+01
IMP_SCORE,6102,GO:0003323,7.1440e-02,7.0000e+00
IMP_SCORE,6103,GO:0000272,7.1344e-02,1.2000e+01
IMP_SCORE,6104,GO:0016010,7.1330e-02,2.6000e+01
IMP_SCORE,6105,GO:0070628,7.1327e-02,4.0000e+00
IMP_SCORE,6106,GO:0016460,7.1219e-02,2.9000e+01
IMP_SCORE,6107,GO:0002828,7.1215e-02,2.2000e+01
IMP_SCORE,6108,GO:0060043,7.1141e-02,3.0000e+00
IMP_SCORE,6109,GO:0070696,7.1110e-02,4.0000e+00
IMP_SCORE,6110,GO:0005746,7.1020e-02,4.0000e+00
IMP_SCORE,6111,GO:0000726,7.1008e-02,1.3000e+01
IMP_SCORE,6112,GO:0035246,7.0946e-02,1.5000e+01
IMP_SCORE,6113,GO:1901186,7.0881e-02,9.0000e+00
IMP_SCORE,6114,GO:2000831,7.0781e-02,5.0000e+00
IMP_SCORE,6115,GO:0006085,7.0600e-02,1.5000e+01
IMP_SCORE,6116,GO:1904872,7.0591e-02,3.0000e+00
IMP_SCORE,6117,GO:0045623,7.0566e-02,5.0000e+00
IMP_SCORE,6118,GO:0000175,7.0528e-02,5.0000e+00
IMP_SCORE,6119,GO:0001709,7.0489e-02,2.3000e+01
IMP_SCORE,6120,GO:0046039,7.0446e-02,9.0000e+00
IMP_SCORE,6121,GO:0008333,7.0374e-02,1.4000e+01
IMP_SCORE,6122,GO:0050910,7.0340e-02,1.0000e+01
IMP_SCORE,6123,GO:0042311,7.0169e-02,4.0000e+00
IMP_SCORE,6124,GO:0031424,7.0156e-02,6.7000e+01
IMP_SCORE,6125,GO:0031994,7.0063e-02,1.3000e+01
IMP_SCORE,6126,GO:0032212,7.0016e-02,2.9000e+01
IMP_SCORE,6127,GO:0033178,6.9925e-02,5.0000e+00
IMP_SCORE,6128,GO:0072505,6.9910e-02,1.0000e+00
IMP_SCORE,6129,GO:0007130,6.9854e-02,1.6000e+01
IMP_SCORE,6130,GO:0042401,6.9847e-02,2.3000e+01
IMP_SCORE,6131,GO:0021522,6.9810e-02,1.3000e+01
IMP_SCORE,6132,GO:0007062,6.9751e-02,5.0000e+01
IMP_SCORE,6133,GO:0007368,6.9705e-02,2.7000e+01
IMP_SCORE,6134,GO:0016628,6.9632e-02,2.2000e+01
IMP_SCORE,6135,GO:0006368,6.9614e-02,2.1000e+01
IMP_SCORE,6136,GO:0090484,6.9595e-02,1.5000e+01
IMP_SCORE,6137,GO:0036126,6.9541e-02,9.0000e+00
IMP_SCORE,6138,GO:0070603,6.9470e-02,3.4000e+01
IMP_SCORE,6139,GO:0018200,6.9334e-02,2.6000e+01
IMP_SCORE,6140,GO:0035113,6.9298e-02,2.0000e+01
IMP_SCORE,6141,GO:0001708,6.9244e-02,1.7000e+01
IMP_SCORE,6142,GO:0031258,6.9216e-02,1.6000e+01
IMP_SCORE,6143,GO:0006576,6.9111e-02,4.3000e+01
IMP_SCORE,6144,GO:0005416,6.8788e-02,5.0000e+00
IMP_SCORE,6145,GO:1902224,6.8669e-02,1.8000e+01
IMP_SCORE,6146,GO:0001890,6.8589e-02,2.0000e+01
IMP_SCORE,6147,GO:0045649,6.8538e-02,2.1000e+01
IMP_SCORE,6148,GO:0039532,6.8419e-02,2.0000e+00
IMP_SCORE,6149,GO:0060484,6.8394e-02,1.0000e+00
IMP_SCORE,6150,GO:0006891,6.8323e-02,2.9000e+01
IMP_SCORE,6151,GO:0042994,6.8303e-02,3.0000e+00
IMP_SCORE,6152,GO:0016579,6.8293e-02,7.9000e+01
IMP_SCORE,6153,GO:0045954,6.8210e-02,9.0000e+00
IMP_SCORE,6154,GO:0052866,6.8172e-02,1.7000e+01
IMP_SCORE,6155,GO:0008239,6.8143e-02,3.6000e+01
IMP_SCORE,6156,GO:0046341,6.8107e-02,4.0000e+00
IMP_SCORE,6157,GO:0045837,6.8070e-02,5.0000e+00
IMP_SCORE,6158,GO:0004812,6.7970e-02,3.3000e+01
IMP_SCORE,6159,GO:0048512,6.7946e-02,1.5000e+01
IMP_SCORE,6160,GO:0032375,6.7939e-02,2.0000e+00
IMP_SCORE,6161,GO:0071813,6.7852e-02,1.5000e+01
IMP_SCORE,6162,GO:0005732,6.7790e-02,4.0000e+00
IMP_SCORE,6163,GO:0048103,6.7755e-02,5.0000e+00
IMP_SCORE,6164,GO:2000303,6.7751e-02,4.0000e+00
IMP_SCORE,6165,GO:0006044,6.7705e-02,1.6000e+01
IMP_SCORE,6166,GO:0002066,6.7690e-02,1.0000e+01
IMP_SCORE,6167,GO:1902592,6.7556e-02,5.0000e+00
IMP_SCORE,6168,GO:0046530,6.7549e-02,8.0000e+00
IMP_SCORE,6169,GO:0003899,6.7493e-02,1.7000e+01
IMP_SCORE,6170,GO:0051537,6.7484e-02,3.3000e+01
IMP_SCORE,6171,GO:0016757,6.7469e-02,2.3000e+02
IMP_SCORE,6172,GO:0030317,6.7418e-02,2.8000e+01
IMP_SCORE,6173,GO:0001556,6.7402e-02,9.0000e+00
IMP_SCORE,6174,GO:0002693,6.7350e-02,2.0000e+00
IMP_SCORE,6175,GO:0035412,6.7213e-02,5.0000e+00
IMP_SCORE,6176,GO:0046500,6.7086e-02,1.4000e+01
IMP_SCORE,6177,GO:0060046,6.7063e-02,1.7000e+01
IMP_SCORE,6178,GO:0002039,6.7030e-02,3.2000e+01
IMP_SCORE,6179,GO:0046655,6.7027e-02,9.0000e+00
IMP_SCORE,6180,GO:0032392,6.7002e-02,1.9000e+01
IMP_SCORE,6181,GO:0045259,6.6980e-02,7.0000e+00
IMP_SCORE,6182,GO:0050906,6.6935e-02,6.2000e+01
IMP_SCORE,6183,GO:0006691,6.6933e-02,1.9000e+01
IMP_SCORE,6184,GO:0006534,6.6884e-02,1.8000e+01
IMP_SCORE,6185,GO:0009101,6.6824e-02,1.6000e+01
IMP_SCORE,6186,GO:0009214,6.6807e-02,5.0000e+00
IMP_SCORE,6187,GO:0006364,6.6765e-02,6.0000e+01
IMP_SCORE,6188,GO:0022625,6.6729e-02,2.3000e+01
IMP_SCORE,6189,GO:0033599,6.6681e-02,3.0000e+00
IMP_SCORE,6190,GO:1903203,6.6670e-02,1.6000e+01
IMP_SCORE,6191,GO:2001238,6.6343e-02,7.0000e+00
IMP_SCORE,6192,GO:0032391,6.6208e-02,2.2000e+01
IMP_SCORE,6193,GO:0019369,6.6203e-02,2.9000e+01
IMP_SCORE,6194,GO:0097493,6.6111e-02,2.3000e+01
IMP_SCORE,6195,GO:0051261,6.6032e-02,2.2000e+01
IMP_SCORE,6196,GO:0005623,6.5972e-02,3.9000e+01
IMP_SCORE,6197,GO:0005164,6.5946e-02,1.1000e+01
IMP_SCORE,6198,GO:0031248,6.5938e-02,3.3000e+01
IMP_SCORE,6199,GO:0030071,6.5871e-02,5.0000e+00
IMP_SCORE,6200,GO:0005158,6.5854e-02,2.1000e+01
IMP_SCORE,6201,GO:2000781,6.5830e-02,3.0000e+00
IMP_SCORE,6202,GO:0030490,6.5710e-02,1.3000e+01
IMP_SCORE,6203,GO:0009583,6.5670e-02,2.9000e+01
IMP_SCORE,6204,GO:0019377,6.5625e-02,2.1000e+01
IMP_SCORE,6205,GO:0005229,6.5597e-02,1.7000e+01
IMP_SCORE,6206,GO:0005262,6.5534e-02,5.3000e+01
IMP_SCORE,6207,GO:0048172,6.5488e-02,2.2000e+01
IMP_SCORE,6208,GO:0007617,6.5303e-02,1.2000e+01
IMP_SCORE,6209,GO:0044257,6.5227e-02,9.0000e+00
IMP_SCORE,6210,GO:0005662,6.5093e-02,8.0000e+00
IMP_SCORE,6211,GO:0042762,6.5077e-02,2.3000e+01
IMP_SCORE,6212,GO:0071426,6.5039e-02,4.0000e+00
IMP_SCORE,6213,GO:0015171,6.4934e-02,5.2000e+01
IMP_SCORE,6214,GO:0021510,6.4848e-02,1.3000e+01
IMP_SCORE,6215,GO:0035869,6.4776e-02,3.0000e+01
IMP_SCORE,6216,GO:0035036,6.4760e-02,3.3000e+01
IMP_SCORE,6217,GO:0055098,6.4758e-02,2.1000e+01
IMP_SCORE,6218,GO:0007631,6.4754e-02,3.1000e+01
IMP_SCORE,6219,GO:0071897,6.4598e-02,2.2000e+01
IMP_SCORE,6220,GO:0016072,6.4596e-02,7.6000e+01
IMP_SCORE,6221,GO:0048477,6.4514e-02,1.2000e+01
IMP_SCORE,6222,GO:0030433,6.4458e-02,1.1000e+01
IMP_SCORE,6223,GO:0021535,6.4424e-02,2.0000e+00
IMP_SCORE,6224,GO:0001580,6.4383e-02,2.5000e+01
IMP_SCORE,6225,GO:0097346,6.4285e-02,1.2000e+01
IMP_SCORE,6226,GO:0008137,6.4249e-02,2.4000e+01
IMP_SCORE,6227,GO:0008544,6.3961e-02,4.7000e+01
IMP_SCORE,6228,GO:0042430,6.3913e-02,1.5000e+01
IMP_SCORE,6229,GO:0006479,6.3877e-02,4.7000e+01
IMP_SCORE,6230,GO:0009451,6.3769e-02,3.8000e+01
IMP_SCORE,6231,GO:0033764,6.3723e-02,3.5000e+01
IMP_SCORE,6232,GO:0046501,6.3590e-02,1.7000e+01
IMP_SCORE,6233,GO:0061384,6.3585e-02,5.0000e+00
IMP_SCORE,6234,GO:0003713,6.3530e-02,8.4000e+01
IMP_SCORE,6235,GO:0016235,6.3335e-02,4.5000e+01
IMP_SCORE,6236,GO:0042698,6.3252e-02,3.0000e+00
IMP_SCORE,6237,GO:0031055,6.3241e-02,1.4000e+01
IMP_SCORE,6238,GO:0009084,6.3053e-02,2.0000e+01
IMP_SCORE,6239,GO:0050912,6.2962e-02,2.0000e+01
IMP_SCORE,6240,GO:0015296,6.2911e-02,1.7000e+01
IMP_SCORE,6241,GO:0000783,6.2851e-02,2.0000e+00
IMP_SCORE,6242,GO:0007263,6.2841e-02,4.0000e+00
IMP_SCORE,6243,GO:0031047,6.2738e-02,1.6000e+01
IMP_SCORE,6244,GO:0070192,6.2321e-02,1.6000e+01
IMP_SCORE,6245,GO:1901722,6.2196e-02,7.0000e+00
IMP_SCORE,6246,GO:0034377,6.2144e-02,6.0000e+00
IMP_SCORE,6247,GO:0042623,6.2100e-02,7.5000e+01
IMP_SCORE,6248,GO:0043046,6.2053e-02,2.0000e+00
IMP_SCORE,6249,GO:1903358,6.1947e-02,2.0000e+00
IMP_SCORE,6250,GO:0000062,6.1937e-02,4.8000e+01
IMP_SCORE,6251,GO:0050953,6.1894e-02,1.6600e+02
IMP_SCORE,6252,GO:0051031,6.1889e-02,2.0000e+00
IMP_SCORE,6253,GO:0065002,6.1828e-02,2.1000e+01
IMP_SCORE,6254,GO:0001786,6.1766e-02,6.2000e+01
IMP_SCORE,6255,GO:0031143,6.1751e-02,8.0000e+00
IMP_SCORE,6256,GO:0035278,6.1609e-02,1.8000e+01
IMP_SCORE,6257,GO:0016458,6.1600e-02,4.0000e+01
IMP_SCORE,6258,GO:0034452,6.1534e-02,2.0000e+00
IMP_SCORE,6259,GO:0016407,6.1509e-02,6.3000e+01
IMP_SCORE,6260,GO:1905276,6.1505e-02,2.0000e+00
IMP_SCORE,6261,GO:0086002,6.1479e-02,8.0000e+00
IMP_SCORE,6262,GO:0002887,6.1428e-02,5.0000e+00
IMP_SCORE,6263,GO:1901863,6.1422e-02,5.0000e+00
IMP_SCORE,6264,GO:0008271,6.1417e-02,4.0000e+00
IMP_SCORE,6265,GO:0001946,6.1362e-02,2.0000e+00
IMP_SCORE,6266,GO:0046852,6.1356e-02,2.0000e+00
IMP_SCORE,6267,GO:0070935,6.1303e-02,2.0000e+00
IMP_SCORE,6268,GO:0030880,6.1264e-02,9.0000e+00
IMP_SCORE,6269,GO:0030072,6.1262e-02,6.0000e+00
IMP_SCORE,6270,GO:0061117,6.1173e-02,3.0000e+00
IMP_SCORE,6271,GO:0016881,6.1059e-02,8.0000e+00
IMP_SCORE,6272,GO:2000060,6.1048e-02,9.0000e+00
IMP_SCORE,6273,GO:0009566,6.0885e-02,6.0000e+01
IMP_SCORE,6274,GO:0009651,6.0842e-02,7.0000e+00
IMP_SCORE,6275,GO:0050686,6.0691e-02,5.0000e+00
IMP_SCORE,6276,GO:0005801,6.0586e-02,4.0000e+01
IMP_SCORE,6277,GO:0003073,6.0413e-02,1.6000e+01
IMP_SCORE,6278,GO:0007585,6.0354e-02,2.7000e+01
IMP_SCORE,6279,GO:0001502,6.0329e-02,1.4000e+01
IMP_SCORE,6280,GO:0016799,6.0210e-02,1.2000e+01
IMP_SCORE,6281,GO:0030545,6.0169e-02,2.1000e+01
IMP_SCORE,6282,GO:0019048,6.0078e-02,1.3000e+01
IMP_SCORE,6283,GO:0030594,6.0063e-02,3.9000e+01
IMP_SCORE,6284,GO:0044445,6.0059e-02,7.7000e+01
IMP_SCORE,6285,GO:0032806,6.0052e-02,3.0000e+00
IMP_SCORE,6286,GO:0042809,6.0006e-02,3.0000e+00
IMP_SCORE,6287,GO:0022884,5.9919e-02,1.4000e+01
IMP_SCORE,6288,GO:0006084,5.9761e-02,2.3000e+01
IMP_SCORE,6289,GO:0001098,5.9671e-02,1.5000e+01
IMP_SCORE,6290,GO:1903902,5.9664e-02,2.9000e+01
IMP_SCORE,6291,GO:0016417,5.9656e-02,3.1000e+01
IMP_SCORE,6292,GO:0046697,5.9636e-02,1.2000e+01
IMP_SCORE,6293,GO:0016758,5.9597e-02,1.4300e+02
IMP_SCORE,6294,GO:0070063,5.9583e-02,2.7000e+01
IMP_SCORE,6295,GO:0042101,5.9385e-02,7.0000e+00
IMP_SCORE,6296,GO:0000983,5.9326e-02,9.0000e+00
IMP_SCORE,6297,GO:0008378,5.9156e-02,3.1000e+01
IMP_SCORE,6298,GO:0019201,5.9089e-02,1.6000e+01
IMP_SCORE,6299,GO:0042267,5.9013e-02,2.3000e+01
IMP_SCORE,6300,GO:0014819,5.8921e-02,3.0000e+00
IMP_SCORE,6301,GO:0071459,5.8890e-02,2.0000e+00
IMP_SCORE,6302,GO:0042554,5.8859e-02,2.0000e+00
IMP_SCORE,6303,GO:0005149,5.8704e-02,1.0000e+01
IMP_SCORE,6304,GO:0032768,5.8694e-02,1.3000e+01
IMP_SCORE,6305,GO:0032438,5.8683e-02,1.1000e+01
IMP_SCORE,6306,GO:0007032,5.8666e-02,2.6000e+01
IMP_SCORE,6307,GO:0015175,5.8625e-02,2.1000e+01
IMP_SCORE,6308,GO:0033047,5.8530e-02,8.0000e+00
IMP_SCORE,6309,GO:0005388,5.8456e-02,6.0000e+00
IMP_SCORE,6310,GO:0000715,5.8432e-02,5.0000e+00
IMP_SCORE,6311,GO:0007175,5.8431e-02,6.0000e+00
IMP_SCORE,6312,GO:0005583,5.8318e-02,3.0000e+00
IMP_SCORE,6313,GO:0016274,5.8306e-02,1.7000e+01
IMP_SCORE,6314,GO:0071944,5.8290e-02,9.7000e+01
IMP_SCORE,6315,GO:0030286,5.8269e-02,1.9000e+01
IMP_SCORE,6316,GO:0001656,5.8141e-02,8.0000e+00
IMP_SCORE,6317,GO:0005249,5.8137e-02,4.6000e+01
IMP_SCORE,6318,GO:0019471,5.8122e-02,7.0000e+00
IMP_SCORE,6319,GO:0071870,5.7926e-02,2.0000e+00
IMP_SCORE,6320,GO:0015682,5.7821e-02,2.2000e+01
IMP_SCORE,6321,GO:0015693,5.7788e-02,2.2000e+01
IMP_SCORE,6322,GO:0030239,5.7652e-02,5.0000e+00
IMP_SCORE,6323,GO:0044743,5.7522e-02,1.4000e+01
IMP_SCORE,6324,GO:0010831,5.7508e-02,1.6000e+01
IMP_SCORE,6325,GO:0050684,5.7485e-02,3.6000e+01
IMP_SCORE,6326,GO:0010880,5.7482e-02,8.0000e+00
IMP_SCORE,6327,GO:0070888,5.7313e-02,3.9000e+01
IMP_SCORE,6328,GO:0045898,5.7287e-02,4.0000e+00
IMP_SCORE,6329,GO:0045722,5.7244e-02,3.0000e+00
IMP_SCORE,6330,GO:0051004,5.7239e-02,2.0000e+00
IMP_SCORE,6331,GO:0007140,5.7046e-02,1.3000e+01
IMP_SCORE,6332,GO:0010889,5.7030e-02,3.0000e+00
IMP_SCORE,6333,GO:0048019,5.6855e-02,6.0000e+00
IMP_SCORE,6334,GO:0043576,5.6629e-02,3.0000e+00
IMP_SCORE,6335,GO:0080182,5.6617e-02,5.0000e+00
IMP_SCORE,6336,GO:0032452,5.6584e-02,1.0000e+01
IMP_SCORE,6337,GO:0031124,5.6539e-02,2.8000e+01
IMP_SCORE,6338,GO:0099518,5.6414e-02,1.1000e+01
[truncated: 2,212,130 more chars]
