# Supplementary material for: A new approach for interpreting Random Forest models and its application to the biology of ageing
Source: Bioinformatics. 2018 Feb 16;34(14):2449–56. doi: 10.1093/bioinformatics/bty087 (PMC6041990; doi:10.1093/bioinformatics/bty087)
Supplement: Supplementary Data [file bty087_src_code_and_dataset.zip › src_code_and_dataset/results/15_false.txt]

PARAM, Using dataset: /pi/home/cug/ff79/GCWA/datasets/go.arff
PARAM, Using class: class_expression_brain
PARAM, Number of iterations: 100,200,300,
PARAM, Max. depth: 0
PARAM, Random seed: 15
PARAM, Number of random selected features used in each split: 0.5,1.0,2.0,
PARAM, Do IB undersample: false
PARAM, N. of min. positive values: 10
PARAM, N. bins: -1
STATS_LATEX_DB & go.arff & class_expression_brain & 17716 & 7491 & N:17149 / O:420 / U:147 /  \\ 
CROSSVALID_STATS_BEGIN

Correctly Classified Instances       17143               96.7656 %
Incorrectly Classified Instances       573                3.2344 %
Kappa statistic                          0.0221
Mean absolute error                      0.0294
Root mean squared error                  0.1244
Relative absolute error                 94.0324 %
Root relative squared error             99.6755 %
Total Number of Instances            17716     

=== Detailed Accuracy By Class ===

                 TP Rate  FP Rate  Precision  Recall   F-Measure  MCC      ROC Area  PRC Area  Class
                 0.999    0.988    0.968      0.999    0.984      0.061    0.697     0.983     N
                 0.017    0.001    0.438      0.017    0.032      0.082    0.732     0.095     O
                 0.000    0.000    0.000      0.000    0.000      -0.001   0.638     0.017     U
                 0.000    0.000    0.000      0.000    0.000      0.000    ?         ?         ?
Weighted Avg.    0.968    0.956    0.948      0.968    0.953      0.061    0.697     0.954     

=== Confusion Matrix ===

     a     b     c     d   <-- classified as
 17136     9     4     0 |     a = N
   413     7     0     0 |     b = O
   147     0     0     0 |     c = U
     0     0     0     0 |     d = ?

CROSSVALID_STATS_END
STATS_LATEX_ACC & go.arff & class_expression_brain & 0.948 & 0.968 & 0.953 & 0.697 & 0.954 \\ 
STATS_LATEX_ACC_PER & go.arff & class_expression_brain & 0.968 & 0.999 & 0.984 & 0.697 & 0.983 & N \\ 
STATS_LATEX_ACC_PER & go.arff & class_expression_brain & 0.438 & 0.017 & 0.032 & 0.732 & 0.095 & O \\ 
STATS_LATEX_ACC_PER & go.arff & class_expression_brain & 0.000 & 0.000 & 0.000 & 0.638 & 0.017 & U \\ 
ROCPOINTS_N,0.0600,1.0000,1.0000,0.9680,1.0000
ROCPOINTS_N,0.0767,0.9982,1.0000,0.9680,1.0000
ROCPOINTS_N,0.1400,0.9965,1.0000,0.9681,1.0000
ROCPOINTS_N,0.2667,0.9947,1.0000,0.9682,1.0000
ROCPOINTS_N,0.3033,0.9947,0.9999,0.9682,0.9999
ROCPOINTS_N,0.3567,0.9929,0.9999,0.9682,0.9999
ROCPOINTS_N,0.3700,0.9929,0.9998,0.9682,0.9998
ROCPOINTS_N,0.3900,0.9929,0.9998,0.9682,0.9998
ROCPOINTS_N,0.3967,0.9929,0.9996,0.9682,0.9996
ROCPOINTS_N,0.4000,0.9912,0.9995,0.9683,0.9995
ROCPOINTS_N,0.4033,0.9912,0.9995,0.9683,0.9995
ROCPOINTS_N,0.4367,0.9894,0.9995,0.9683,0.9995
ROCPOINTS_N,0.4700,0.9894,0.9994,0.9683,0.9994
ROCPOINTS_N,0.4833,0.9894,0.9994,0.9683,0.9994
ROCPOINTS_N,0.4967,0.9877,0.9992,0.9684,0.9992
ROCPOINTS_N,0.5033,0.9877,0.9992,0.9684,0.9992
ROCPOINTS_N,0.5067,0.9877,0.9991,0.9684,0.9991
ROCPOINTS_N,0.5167,0.9877,0.9990,0.9683,0.9990
ROCPOINTS_N,0.5233,0.9877,0.9990,0.9683,0.9990
ROCPOINTS_N,0.5267,0.9877,0.9989,0.9683,0.9989
ROCPOINTS_N,0.5267,0.9877,0.9988,0.9683,0.9988
ROCPOINTS_N,0.5303,0.9859,0.9988,0.9684,0.9988
ROCPOINTS_N,0.5367,0.9859,0.9988,0.9684,0.9988
ROCPOINTS_N,0.5380,0.9859,0.9987,0.9684,0.9987
ROCPOINTS_N,0.5433,0.9859,0.9987,0.9684,0.9987
ROCPOINTS_N,0.5453,0.9841,0.9987,0.9684,0.9987
ROCPOINTS_N,0.5467,0.9841,0.9985,0.9684,0.9985
ROCPOINTS_N,0.5500,0.9841,0.9984,0.9684,0.9984
ROCPOINTS_N,0.5533,0.9824,0.9984,0.9685,0.9984
ROCPOINTS_N,0.5667,0.9824,0.9984,0.9685,0.9984
ROCPOINTS_N,0.5700,0.9824,0.9983,0.9685,0.9983
ROCPOINTS_N,0.5700,0.9806,0.9983,0.9685,0.9983
ROCPOINTS_N,0.5734,0.9806,0.9983,0.9685,0.9983
ROCPOINTS_N,0.5773,0.9806,0.9982,0.9685,0.9982
ROCPOINTS_N,0.5800,0.9806,0.9981,0.9685,0.9981
ROCPOINTS_N,0.5805,0.9806,0.9981,0.9685,0.9981
ROCPOINTS_N,0.5878,0.9806,0.9980,0.9685,0.9980
ROCPOINTS_N,0.5900,0.9806,0.9980,0.9685,0.9980
ROCPOINTS_N,0.5933,0.9806,0.9979,0.9685,0.9979
ROCPOINTS_N,0.5962,0.9806,0.9978,0.9685,0.9978
ROCPOINTS_N,0.6067,0.9806,0.9978,0.9685,0.9978
ROCPOINTS_N,0.6100,0.9806,0.9977,0.9685,0.9977
ROCPOINTS_N,0.6133,0.9806,0.9977,0.9685,0.9977
ROCPOINTS_N,0.6167,0.9806,0.9976,0.9685,0.9976
ROCPOINTS_N,0.6233,0.9806,0.9975,0.9685,0.9975
ROCPOINTS_N,0.6267,0.9788,0.9973,0.9686,0.9973
ROCPOINTS_N,0.6300,0.9771,0.9973,0.9686,0.9973
ROCPOINTS_N,0.6333,0.9753,0.9973,0.9687,0.9973
ROCPOINTS_N,0.6367,0.9753,0.9972,0.9687,0.9972
ROCPOINTS_N,0.6383,0.9753,0.9971,0.9687,0.9971
ROCPOINTS_N,0.6433,0.9753,0.9971,0.9687,0.9971
ROCPOINTS_N,0.6467,0.9753,0.9969,0.9687,0.9969
ROCPOINTS_N,0.6523,0.9753,0.9969,0.9687,0.9969
ROCPOINTS_N,0.6533,0.9735,0.9969,0.9687,0.9969
ROCPOINTS_N,0.6567,0.9735,0.9967,0.9687,0.9967
ROCPOINTS_N,0.6633,0.9735,0.9966,0.9687,0.9966
ROCPOINTS_N,0.6667,0.9718,0.9965,0.9688,0.9965
ROCPOINTS_N,0.6700,0.9718,0.9964,0.9688,0.9964
ROCPOINTS_N,0.6767,0.9718,0.9963,0.9688,0.9963
ROCPOINTS_N,0.6777,0.9718,0.9963,0.9688,0.9963
ROCPOINTS_N,0.6800,0.9718,0.9962,0.9688,0.9962
ROCPOINTS_N,0.6833,0.9700,0.9962,0.9688,0.9962
ROCPOINTS_N,0.6835,0.9700,0.9961,0.9688,0.9961
ROCPOINTS_N,0.6867,0.9700,0.9960,0.9688,0.9960
ROCPOINTS_N,0.6900,0.9700,0.9959,0.9688,0.9959
ROCPOINTS_N,0.6933,0.9683,0.9957,0.9688,0.9957
ROCPOINTS_N,0.6967,0.9683,0.9955,0.9688,0.9955
ROCPOINTS_N,0.7000,0.9665,0.9955,0.9689,0.9955
ROCPOINTS_N,0.7033,0.9665,0.9953,0.9689,0.9953
ROCPOINTS_N,0.7067,0.9665,0.9953,0.9689,0.9953
ROCPOINTS_N,0.7100,0.9647,0.9952,0.9689,0.9952
ROCPOINTS_N,0.7133,0.9630,0.9950,0.9690,0.9950
ROCPOINTS_N,0.7144,0.9630,0.9949,0.9690,0.9949
ROCPOINTS_N,0.7167,0.9630,0.9949,0.9690,0.9949
ROCPOINTS_N,0.7195,0.9612,0.9947,0.9690,0.9947
ROCPOINTS_N,0.7200,0.9612,0.9946,0.9690,0.9946
ROCPOINTS_N,0.7233,0.9594,0.9946,0.9691,0.9946
ROCPOINTS_N,0.7267,0.9577,0.9945,0.9691,0.9945
ROCPOINTS_N,0.7300,0.9559,0.9945,0.9692,0.9945
ROCPOINTS_N,0.7333,0.9559,0.9944,0.9692,0.9944
ROCPOINTS_N,0.7367,0.9559,0.9941,0.9692,0.9941
ROCPOINTS_N,0.7400,0.9541,0.9940,0.9692,0.9940
ROCPOINTS_N,0.7433,0.9541,0.9938,0.9692,0.9938
ROCPOINTS_N,0.7467,0.9541,0.9937,0.9692,0.9937
ROCPOINTS_N,0.7484,0.9541,0.9936,0.9692,0.9936
ROCPOINTS_N,0.7500,0.9541,0.9935,0.9692,0.9935
ROCPOINTS_N,0.7531,0.9524,0.9933,0.9693,0.9933
ROCPOINTS_N,0.7533,0.9524,0.9932,0.9693,0.9932
ROCPOINTS_N,0.7567,0.9524,0.9930,0.9693,0.9930
ROCPOINTS_N,0.7600,0.9524,0.9928,0.9693,0.9928
ROCPOINTS_N,0.7633,0.9506,0.9925,0.9693,0.9925
ROCPOINTS_N,0.7659,0.9506,0.9924,0.9693,0.9924
ROCPOINTS_N,0.7667,0.9506,0.9923,0.9693,0.9923
ROCPOINTS_N,0.7700,0.9471,0.9921,0.9694,0.9921
ROCPOINTS_N,0.7706,0.9453,0.9921,0.9695,0.9921
ROCPOINTS_N,0.7733,0.9453,0.9920,0.9695,0.9920
ROCPOINTS_N,0.7767,0.9436,0.9917,0.9695,0.9917
ROCPOINTS_N,0.7800,0.9436,0.9916,0.9695,0.9916
ROCPOINTS_N,0.7833,0.9418,0.9911,0.9695,0.9911
ROCPOINTS_N,0.7867,0.9418,0.9908,0.9695,0.9908
ROCPOINTS_N,0.7880,0.9418,0.9903,0.9695,0.9903
ROCPOINTS_N,0.7900,0.9418,0.9903,0.9695,0.9903
ROCPOINTS_N,0.7933,0.9418,0.9901,0.9695,0.9901
ROCPOINTS_N,0.7939,0.9418,0.9894,0.9695,0.9894
ROCPOINTS_N,0.7944,0.9418,0.9893,0.9695,0.9893
ROCPOINTS_N,0.7951,0.9418,0.9893,0.9695,0.9893
ROCPOINTS_N,0.7967,0.9418,0.9892,0.9695,0.9892
ROCPOINTS_N,0.8000,0.9400,0.9889,0.9695,0.9889
ROCPOINTS_N,0.8000,0.9400,0.9888,0.9695,0.9888
ROCPOINTS_N,0.8033,0.9383,0.9884,0.9696,0.9884
ROCPOINTS_N,0.8067,0.9365,0.9879,0.9696,0.9879
ROCPOINTS_N,0.8096,0.9312,0.9875,0.9698,0.9875
ROCPOINTS_N,0.8100,0.9312,0.9874,0.9698,0.9874
ROCPOINTS_N,0.8118,0.9312,0.9868,0.9697,0.9868
ROCPOINTS_N,0.8119,0.9312,0.9868,0.9697,0.9868
ROCPOINTS_N,0.8133,0.9312,0.9867,0.9697,0.9867
ROCPOINTS_N,0.8133,0.9259,0.9862,0.9699,0.9862
ROCPOINTS_N,0.8153,0.9259,0.9861,0.9699,0.9861
ROCPOINTS_N,0.8167,0.9242,0.9861,0.9699,0.9861
ROCPOINTS_N,0.8170,0.9189,0.9858,0.9701,0.9858
ROCPOINTS_N,0.8200,0.9189,0.9857,0.9701,0.9857
ROCPOINTS_N,0.8200,0.9189,0.9857,0.9701,0.9857
ROCPOINTS_N,0.8233,0.9189,0.9850,0.9701,0.9850
ROCPOINTS_N,0.8267,0.9171,0.9847,0.9701,0.9847
ROCPOINTS_N,0.8283,0.9171,0.9839,0.9701,0.9839
ROCPOINTS_N,0.8299,0.9171,0.9838,0.9701,0.9838
ROCPOINTS_N,0.8300,0.9171,0.9838,0.9701,0.9838
ROCPOINTS_N,0.8325,0.9101,0.9831,0.9703,0.9831
ROCPOINTS_N,0.8333,0.9101,0.9831,0.9703,0.9831
ROCPOINTS_N,0.8367,0.9030,0.9819,0.9705,0.9819
ROCPOINTS_N,0.8400,0.8977,0.9809,0.9706,0.9809
ROCPOINTS_N,0.8433,0.8924,0.9798,0.9708,0.9798
ROCPOINTS_N,0.8467,0.8871,0.9789,0.9709,0.9789
ROCPOINTS_N,0.8500,0.8801,0.9784,0.9711,0.9784
ROCPOINTS_N,0.8533,0.8748,0.9773,0.9713,0.9773
ROCPOINTS_N,0.8556,0.8713,0.9760,0.9713,0.9760
ROCPOINTS_N,0.8567,0.8713,0.9759,0.9713,0.9759
ROCPOINTS_N,0.8578,0.8695,0.9745,0.9713,0.9745
ROCPOINTS_N,0.8579,0.8695,0.9744,0.9713,0.9744
ROCPOINTS_N,0.8600,0.8695,0.9743,0.9713,0.9743
ROCPOINTS_N,0.8630,0.8607,0.9732,0.9716,0.9732
ROCPOINTS_N,0.8633,0.8607,0.9731,0.9716,0.9731
ROCPOINTS_N,0.8637,0.8536,0.9713,0.9718,0.9713
ROCPOINTS_N,0.8665,0.8536,0.9713,0.9718,0.9713
ROCPOINTS_N,0.8667,0.8536,0.9712,0.9718,0.9712
ROCPOINTS_N,0.8679,0.8501,0.9696,0.9718,0.9696
ROCPOINTS_N,0.8700,0.8501,0.9696,0.9718,0.9696
ROCPOINTS_N,0.8717,0.8448,0.9673,0.9719,0.9673
ROCPOINTS_N,0.8733,0.8448,0.9673,0.9719,0.9673
ROCPOINTS_N,0.8733,0.8448,0.9672,0.9719,0.9672
ROCPOINTS_N,0.8756,0.8430,0.9647,0.9719,0.9647
ROCPOINTS_N,0.8766,0.8430,0.9647,0.9719,0.9647
ROCPOINTS_N,0.8767,0.8430,0.9646,0.9719,0.9646
ROCPOINTS_N,0.8783,0.8325,0.9631,0.9722,0.9631
ROCPOINTS_N,0.8800,0.8325,0.9630,0.9722,0.9630
ROCPOINTS_N,0.8820,0.8272,0.9612,0.9723,0.9612
ROCPOINTS_N,0.8826,0.8272,0.9611,0.9723,0.9611
ROCPOINTS_N,0.8833,0.8272,0.9610,0.9723,0.9610
ROCPOINTS_N,0.8834,0.8219,0.9584,0.9724,0.9584
ROCPOINTS_N,0.8844,0.8219,0.9582,0.9724,0.9582
ROCPOINTS_N,0.8854,0.8219,0.9581,0.9724,0.9581
ROCPOINTS_N,0.8867,0.8219,0.9580,0.9724,0.9580
ROCPOINTS_N,0.8873,0.8166,0.9559,0.9725,0.9559
ROCPOINTS_N,0.8876,0.8148,0.9559,0.9726,0.9559
ROCPOINTS_N,0.8889,0.8131,0.9559,0.9726,0.9559
ROCPOINTS_N,0.8900,0.8113,0.9559,0.9727,0.9559
ROCPOINTS_N,0.8908,0.8025,0.9522,0.9729,0.9522
ROCPOINTS_N,0.8917,0.8025,0.9521,0.9729,0.9521
ROCPOINTS_N,0.8920,0.8025,0.9521,0.9729,0.9521
ROCPOINTS_N,0.8931,0.8025,0.9520,0.9729,0.9520
ROCPOINTS_N,0.8933,0.8025,0.9519,0.9729,0.9519
ROCPOINTS_N,0.8950,0.7989,0.9484,0.9729,0.9484
ROCPOINTS_N,0.8957,0.7989,0.9483,0.9729,0.9483
ROCPOINTS_N,0.8961,0.7989,0.9483,0.9729,0.9483
ROCPOINTS_N,0.8967,0.7989,0.9482,0.9729,0.9482
ROCPOINTS_N,0.8978,0.7866,0.9450,0.9732,0.9450
ROCPOINTS_N,0.8987,0.7866,0.9448,0.9732,0.9448
ROCPOINTS_N,0.8996,0.7866,0.9448,0.9732,0.9448
ROCPOINTS_N,0.9000,0.7866,0.9447,0.9732,0.9447
ROCPOINTS_N,0.9011,0.7778,0.9404,0.9734,0.9404
ROCPOINTS_N,0.9019,0.7778,0.9403,0.9734,0.9403
ROCPOINTS_N,0.9020,0.7778,0.9403,0.9734,0.9403
ROCPOINTS_N,0.9033,0.7778,0.9402,0.9734,0.9402
ROCPOINTS_N,0.9042,0.7707,0.9363,0.9735,0.9363
ROCPOINTS_N,0.9052,0.7690,0.9363,0.9736,0.9363
ROCPOINTS_N,0.9052,0.7690,0.9363,0.9736,0.9363
ROCPOINTS_N,0.9067,0.7690,0.9362,0.9736,0.9362
ROCPOINTS_N,0.9077,0.7584,0.9319,0.9738,0.9319
ROCPOINTS_N,0.9091,0.7584,0.9318,0.9738,0.9318
ROCPOINTS_N,0.9094,0.7584,0.9317,0.9738,0.9317
ROCPOINTS_N,0.9097,0.7584,0.9317,0.9738,0.9317
ROCPOINTS_N,0.9099,0.7566,0.9317,0.9739,0.9317
ROCPOINTS_N,0.9100,0.7566,0.9316,0.9738,0.9316
ROCPOINTS_N,0.9106,0.7390,0.9271,0.9743,0.9271
ROCPOINTS_N,0.9117,0.7390,0.9271,0.9743,0.9271
ROCPOINTS_N,0.9133,0.7390,0.9270,0.9743,0.9270
ROCPOINTS_N,0.9157,0.7319,0.9209,0.9744,0.9209
ROCPOINTS_N,0.9167,0.7319,0.9208,0.9744,0.9208
ROCPOINTS_N,0.9170,0.7196,0.9143,0.9746,0.9143
ROCPOINTS_N,0.9171,0.7196,0.9142,0.9746,0.9142
ROCPOINTS_N,0.9180,0.7196,0.9141,0.9746,0.9141
ROCPOINTS_N,0.9183,0.7196,0.9140,0.9746,0.9140
ROCPOINTS_N,0.9186,0.7196,0.9139,0.9746,0.9139
ROCPOINTS_N,0.9188,0.7196,0.9139,0.9746,0.9139
ROCPOINTS_N,0.9197,0.7196,0.9138,0.9746,0.9138
ROCPOINTS_N,0.9198,0.7196,0.9137,0.9746,0.9137
ROCPOINTS_N,0.9200,0.7196,0.9136,0.9746,0.9136
ROCPOINTS_N,0.9200,0.7196,0.9136,0.9746,0.9136
ROCPOINTS_N,0.9213,0.7072,0.9067,0.9749,0.9067
ROCPOINTS_N,0.9217,0.7072,0.9066,0.9749,0.9066
ROCPOINTS_N,0.9233,0.7072,0.9066,0.9749,0.9066
ROCPOINTS_N,0.9233,0.7072,0.9065,0.9749,0.9065
ROCPOINTS_N,0.9234,0.6931,0.9002,0.9752,0.9002
ROCPOINTS_N,0.9244,0.6931,0.9001,0.9752,0.9001
ROCPOINTS_N,0.9247,0.6931,0.9001,0.9752,0.9001
ROCPOINTS_N,0.9250,0.6931,0.9000,0.9752,0.9000
ROCPOINTS_N,0.9250,0.6931,0.8999,0.9752,0.8999
ROCPOINTS_N,0.9261,0.6931,0.8998,0.9752,0.8998
ROCPOINTS_N,0.9265,0.6931,0.8998,0.9752,0.8998
ROCPOINTS_N,0.9267,0.6931,0.8997,0.9752,0.8997
ROCPOINTS_N,0.9273,0.6808,0.8909,0.9754,0.8909
ROCPOINTS_N,0.9275,0.6808,0.8908,0.9754,0.8908
ROCPOINTS_N,0.9281,0.6808,0.8908,0.9754,0.8908
ROCPOINTS_N,0.9286,0.6808,0.8907,0.9754,0.8907
ROCPOINTS_N,0.9300,0.6808,0.8907,0.9754,0.8907
ROCPOINTS_N,0.9311,0.6578,0.8819,0.9759,0.8819
ROCPOINTS_N,0.9317,0.6578,0.8819,0.9759,0.8819
ROCPOINTS_N,0.9318,0.6578,0.8817,0.9759,0.8817
ROCPOINTS_N,0.9318,0.6578,0.8817,0.9759,0.8817
ROCPOINTS_N,0.9322,0.6578,0.8816,0.9759,0.8816
ROCPOINTS_N,0.9325,0.6578,0.8816,0.9759,0.8816
ROCPOINTS_N,0.9333,0.6578,0.8815,0.9759,0.8815
ROCPOINTS_N,0.9339,0.6420,0.8721,0.9762,0.8721
ROCPOINTS_N,0.9341,0.6420,0.8718,0.9762,0.8718
ROCPOINTS_N,0.9344,0.6420,0.8717,0.9762,0.8717
ROCPOINTS_N,0.9350,0.6420,0.8716,0.9762,0.8716
ROCPOINTS_N,0.9352,0.6420,0.8715,0.9762,0.8715
ROCPOINTS_N,0.9353,0.6420,0.8715,0.9762,0.8715
ROCPOINTS_N,0.9354,0.6420,0.8714,0.9762,0.8714
ROCPOINTS_N,0.9356,0.6420,0.8714,0.9762,0.8714
ROCPOINTS_N,0.9358,0.6420,0.8713,0.9762,0.8713
ROCPOINTS_N,0.9362,0.6420,0.8712,0.9762,0.8712
ROCPOINTS_N,0.9364,0.6420,0.8712,0.9762,0.8712
ROCPOINTS_N,0.9367,0.6420,0.8711,0.9762,0.8711
ROCPOINTS_N,0.9374,0.6243,0.8599,0.9766,0.8599
ROCPOINTS_N,0.9376,0.6243,0.8599,0.9766,0.8599
ROCPOINTS_N,0.9378,0.6243,0.8598,0.9766,0.8598
ROCPOINTS_N,0.9382,0.6243,0.8598,0.9766,0.8598
ROCPOINTS_N,0.9383,0.6243,0.8597,0.9766,0.8597
ROCPOINTS_N,0.9389,0.6243,0.8595,0.9765,0.8595
ROCPOINTS_N,0.9400,0.6243,0.8595,0.9765,0.8595
ROCPOINTS_N,0.9408,0.6085,0.8477,0.9768,0.8477
ROCPOINTS_N,0.9409,0.6067,0.8476,0.9769,0.8476
ROCPOINTS_N,0.9417,0.6067,0.8476,0.9769,0.8476
ROCPOINTS_N,0.9419,0.6067,0.8475,0.9769,0.8475
ROCPOINTS_N,0.9419,0.6067,0.8475,0.9769,0.8475
ROCPOINTS_N,0.9420,0.6067,0.8474,0.9769,0.8474
ROCPOINTS_N,0.9422,0.6067,0.8473,0.9769,0.8473
ROCPOINTS_N,0.9424,0.6067,0.8472,0.9769,0.8472
ROCPOINTS_N,0.9425,0.6067,0.8469,0.9769,0.8469
ROCPOINTS_N,0.9428,0.6067,0.8469,0.9769,0.8469
ROCPOINTS_N,0.9429,0.6067,0.8468,0.9769,0.8468
ROCPOINTS_N,0.9432,0.6067,0.8467,0.9769,0.8467
ROCPOINTS_N,0.9433,0.6067,0.8466,0.9769,0.8466
ROCPOINTS_N,0.9434,0.5767,0.8344,0.9777,0.8344
ROCPOINTS_N,0.9436,0.5767,0.8342,0.9777,0.8342
ROCPOINTS_N,0.9437,0.5767,0.8340,0.9776,0.8340
ROCPOINTS_N,0.9442,0.5767,0.8338,0.9776,0.8338
ROCPOINTS_N,0.9450,0.5767,0.8338,0.9776,0.8338
ROCPOINTS_N,0.9453,0.5767,0.8336,0.9776,0.8336
ROCPOINTS_N,0.9456,0.5767,0.8336,0.9776,0.8336
ROCPOINTS_N,0.9457,0.5767,0.8335,0.9776,0.8335
ROCPOINTS_N,0.9458,0.5767,0.8335,0.9776,0.8335
ROCPOINTS_N,0.9467,0.5767,0.8334,0.9776,0.8334
ROCPOINTS_N,0.9470,0.5573,0.8200,0.9780,0.8200
ROCPOINTS_N,0.9473,0.5573,0.8199,0.9780,0.8199
ROCPOINTS_N,0.9474,0.5573,0.8198,0.9780,0.8198
ROCPOINTS_N,0.9474,0.5573,0.8197,0.9780,0.8197
ROCPOINTS_N,0.9475,0.5573,0.8196,0.9780,0.8196
ROCPOINTS_N,0.9476,0.5573,0.8195,0.9780,0.8195
ROCPOINTS_N,0.9476,0.5573,0.8193,0.9780,0.8193
ROCPOINTS_N,0.9477,0.5573,0.8192,0.9780,0.8192
ROCPOINTS_N,0.9483,0.5573,0.8192,0.9780,0.8192
ROCPOINTS_N,0.9486,0.5573,0.8191,0.9780,0.8191
ROCPOINTS_N,0.9489,0.5573,0.8191,0.9780,0.8191
ROCPOINTS_N,0.9489,0.5573,0.8189,0.9780,0.8189
ROCPOINTS_N,0.9493,0.5573,0.8189,0.9780,0.8189
ROCPOINTS_N,0.9496,0.5573,0.8188,0.9780,0.8188
ROCPOINTS_N,0.9498,0.5573,0.8188,0.9780,0.8188
ROCPOINTS_N,0.9498,0.5573,0.8186,0.9780,0.8186
ROCPOINTS_N,0.9500,0.5573,0.8185,0.9780,0.8185
ROCPOINTS_N,0.9500,0.5309,0.8047,0.9787,0.8047
ROCPOINTS_N,0.9501,0.5309,0.8045,0.9786,0.8045
ROCPOINTS_N,0.9501,0.5309,0.8044,0.9786,0.8044
ROCPOINTS_N,0.9510,0.5309,0.8044,0.9786,0.8044
ROCPOINTS_N,0.9511,0.5309,0.8043,0.9786,0.8043
ROCPOINTS_N,0.9517,0.5309,0.8042,0.9786,0.8042
ROCPOINTS_N,0.9519,0.5309,0.8041,0.9786,0.8041
ROCPOINTS_N,0.9522,0.5309,0.8040,0.9786,0.8040
ROCPOINTS_N,0.9522,0.5309,0.8040,0.9786,0.8040
ROCPOINTS_N,0.9525,0.5309,0.8039,0.9786,0.8039
ROCPOINTS_N,0.9526,0.5309,0.8038,0.9786,0.8038
ROCPOINTS_N,0.9533,0.5309,0.8038,0.9786,0.8038
ROCPOINTS_N,0.9537,0.4991,0.7872,0.9795,0.7872
ROCPOINTS_N,0.9539,0.4991,0.7871,0.9795,0.7871
ROCPOINTS_N,0.9542,0.4991,0.7870,0.9795,0.7870
ROCPOINTS_N,0.9544,0.4991,0.7869,0.9795,0.7869
ROCPOINTS_N,0.9545,0.4991,0.7869,0.9795,0.7869
ROCPOINTS_N,0.9548,0.4991,0.7868,0.9795,0.7868
ROCPOINTS_N,0.9549,0.4991,0.7868,0.9795,0.7868
ROCPOINTS_N,0.9550,0.4991,0.7867,0.9795,0.7867
ROCPOINTS_N,0.9552,0.4991,0.7865,0.9794,0.7865
ROCPOINTS_N,0.9556,0.4974,0.7865,0.9795,0.7865
ROCPOINTS_N,0.9556,0.4974,0.7865,0.9795,0.7865
ROCPOINTS_N,0.9558,0.4974,0.7864,0.9795,0.7864
ROCPOINTS_N,0.9560,0.4974,0.7862,0.9795,0.7862
ROCPOINTS_N,0.9563,0.4974,0.7862,0.9795,0.7862
ROCPOINTS_N,0.9564,0.4974,0.7861,0.9795,0.7861
ROCPOINTS_N,0.9564,0.4974,0.7861,0.9795,0.7861
ROCPOINTS_N,0.9567,0.4974,0.7860,0.9795,0.7860
ROCPOINTS_N,0.9576,0.4727,0.7672,0.9800,0.7672
ROCPOINTS_N,0.9576,0.4727,0.7671,0.9800,0.7671
ROCPOINTS_N,0.9577,0.4727,0.7670,0.9800,0.7670
ROCPOINTS_N,0.9578,0.4727,0.7670,0.9800,0.7670
ROCPOINTS_N,0.9580,0.4727,0.7669,0.9800,0.7669
ROCPOINTS_N,0.9583,0.4727,0.7669,0.9800,0.7669
ROCPOINTS_N,0.9585,0.4727,0.7667,0.9800,0.7667
ROCPOINTS_N,0.9586,0.4727,0.7666,0.9800,0.7666
ROCPOINTS_N,0.9587,0.4727,0.7665,0.9800,0.7665
ROCPOINTS_N,0.9587,0.4727,0.7665,0.9800,0.7665
ROCPOINTS_N,0.9588,0.4727,0.7664,0.9800,0.7664
ROCPOINTS_N,0.9589,0.4727,0.7663,0.9800,0.7663
ROCPOINTS_N,0.9593,0.4727,0.7660,0.9800,0.7660
ROCPOINTS_N,0.9593,0.4727,0.7659,0.9800,0.7659
ROCPOINTS_N,0.9595,0.4727,0.7659,0.9800,0.7659
ROCPOINTS_N,0.9599,0.4727,0.7658,0.9800,0.7658
ROCPOINTS_N,0.9600,0.4727,0.7658,0.9800,0.7658
ROCPOINTS_N,0.9602,0.4515,0.7466,0.9804,0.7466
ROCPOINTS_N,0.9606,0.4515,0.7466,0.9804,0.7466
ROCPOINTS_N,0.9609,0.4515,0.7465,0.9804,0.7465
ROCPOINTS_N,0.9611,0.4515,0.7465,0.9804,0.7465
ROCPOINTS_N,0.9613,0.4515,0.7464,0.9804,0.7464
ROCPOINTS_N,0.9614,0.4515,0.7463,0.9804,0.7463
ROCPOINTS_N,0.9617,0.4515,0.7463,0.9804,0.7463
ROCPOINTS_N,0.9619,0.4515,0.7462,0.9804,0.7462
ROCPOINTS_N,0.9620,0.4515,0.7462,0.9804,0.7462
ROCPOINTS_N,0.9622,0.4515,0.7461,0.9804,0.7461
ROCPOINTS_N,0.9625,0.4515,0.7460,0.9804,0.7460
ROCPOINTS_N,0.9626,0.4515,0.7459,0.9804,0.7459
ROCPOINTS_N,0.9628,0.4515,0.7455,0.9804,0.7455
ROCPOINTS_N,0.9631,0.4515,0.7454,0.9804,0.7454
ROCPOINTS_N,0.9633,0.4515,0.7453,0.9804,0.7453
ROCPOINTS_N,0.9636,0.4215,0.7225,0.9811,0.7225
ROCPOINTS_N,0.9636,0.4215,0.7225,0.9811,0.7225
ROCPOINTS_N,0.9636,0.4215,0.7224,0.9811,0.7224
ROCPOINTS_N,0.9638,0.4215,0.7224,0.9811,0.7224
ROCPOINTS_N,0.9638,0.4198,0.7224,0.9812,0.7224
ROCPOINTS_N,0.9639,0.4198,0.7220,0.9811,0.7220
ROCPOINTS_N,0.9644,0.4198,0.7219,0.9811,0.7219
ROCPOINTS_N,0.9644,0.4198,0.7218,0.9811,0.7218
ROCPOINTS_N,0.9646,0.4198,0.7218,0.9811,0.7218
ROCPOINTS_N,0.9647,0.4198,0.7213,0.9811,0.7213
ROCPOINTS_N,0.9650,0.4198,0.7213,0.9811,0.7213
ROCPOINTS_N,0.9651,0.4198,0.7209,0.9811,0.7209
ROCPOINTS_N,0.9652,0.4198,0.7209,0.9811,0.7209
ROCPOINTS_N,0.9653,0.4198,0.7205,0.9811,0.7205
ROCPOINTS_N,0.9656,0.4198,0.7203,0.9811,0.7203
ROCPOINTS_N,0.9656,0.4198,0.7201,0.9811,0.7201
ROCPOINTS_N,0.9658,0.4198,0.7197,0.9811,0.7197
ROCPOINTS_N,0.9660,0.4198,0.7196,0.9811,0.7196
ROCPOINTS_N,0.9661,0.4198,0.7196,0.9811,0.7196
ROCPOINTS_N,0.9665,0.4198,0.7195,0.9811,0.7195
ROCPOINTS_N,0.9667,0.4198,0.7195,0.9811,0.7195
ROCPOINTS_N,0.9667,0.4021,0.6957,0.9812,0.6957
ROCPOINTS_N,0.9667,0.4021,0.6953,0.9812,0.6953
ROCPOINTS_N,0.9672,0.4021,0.6949,0.9812,0.6949
ROCPOINTS_N,0.9672,0.4021,0.6949,0.9812,0.6949
ROCPOINTS_N,0.9673,0.4021,0.6948,0.9812,0.6948
ROCPOINTS_N,0.9676,0.4021,0.6947,0.9812,0.6947
ROCPOINTS_N,0.9678,0.4021,0.6947,0.9812,0.6947
ROCPOINTS_N,0.9679,0.4021,0.6945,0.9812,0.6945
ROCPOINTS_N,0.9679,0.4021,0.6943,0.9812,0.6943
ROCPOINTS_N,0.9680,0.4021,0.6943,0.9812,0.6943
ROCPOINTS_N,0.9680,0.4021,0.6942,0.9812,0.6942
ROCPOINTS_N,0.9683,0.4021,0.6939,0.9812,0.6939
ROCPOINTS_N,0.9689,0.4021,0.6936,0.9812,0.6936
ROCPOINTS_N,0.9689,0.4021,0.6936,0.9812,0.6936
ROCPOINTS_N,0.9692,0.4021,0.6935,0.9812,0.6935
ROCPOINTS_N,0.9692,0.4021,0.6933,0.9812,0.6933
ROCPOINTS_N,0.9693,0.4021,0.6930,0.9812,0.6930
ROCPOINTS_N,0.9694,0.4021,0.6930,0.9812,0.6930
ROCPOINTS_N,0.9697,0.4021,0.6929,0.9812,0.6929
ROCPOINTS_N,0.9697,0.4021,0.6928,0.9812,0.6928
ROCPOINTS_N,0.9698,0.4021,0.6928,0.9812,0.6928
ROCPOINTS_N,0.9700,0.4021,0.6927,0.9812,0.6927
ROCPOINTS_N,0.9700,0.4021,0.6926,0.9812,0.6926
ROCPOINTS_N,0.9702,0.3686,0.6668,0.9821,0.6668
ROCPOINTS_N,0.9702,0.3686,0.6666,0.9820,0.6666
ROCPOINTS_N,0.9710,0.3686,0.6666,0.9820,0.6666
ROCPOINTS_N,0.9711,0.3686,0.6665,0.9820,0.6665
ROCPOINTS_N,0.9711,0.3686,0.6665,0.9820,0.6665
ROCPOINTS_N,0.9713,0.3686,0.6664,0.9820,0.6664
ROCPOINTS_N,0.9714,0.3686,0.6663,0.9820,0.6663
ROCPOINTS_N,0.9715,0.3686,0.6663,0.9820,0.6663
ROCPOINTS_N,0.9715,0.3686,0.6660,0.9820,0.6660
ROCPOINTS_N,0.9716,0.3686,0.6658,0.9820,0.6658
ROCPOINTS_N,0.9717,0.3686,0.6657,0.9820,0.6657
ROCPOINTS_N,0.9719,0.3686,0.6654,0.9820,0.6654
ROCPOINTS_N,0.9722,0.3686,0.6653,0.9820,0.6653
ROCPOINTS_N,0.9722,0.3686,0.6652,0.9820,0.6652
ROCPOINTS_N,0.9723,0.3686,0.6651,0.9820,0.6651
ROCPOINTS_N,0.9723,0.3686,0.6649,0.9820,0.6649
ROCPOINTS_N,0.9724,0.3686,0.6648,0.9820,0.6648
ROCPOINTS_N,0.9724,0.3686,0.6648,0.9820,0.6648
ROCPOINTS_N,0.9725,0.3686,0.6646,0.9820,0.6646
ROCPOINTS_N,0.9726,0.3668,0.6646,0.9821,0.6646
ROCPOINTS_N,0.9726,0.3668,0.6645,0.9821,0.6645
ROCPOINTS_N,0.9729,0.3668,0.6645,0.9821,0.6645
ROCPOINTS_N,0.9732,0.3668,0.6644,0.9821,0.6644
ROCPOINTS_N,0.9733,0.3668,0.6644,0.9821,0.6644
ROCPOINTS_N,0.9735,0.3316,0.6360,0.9831,0.6360
ROCPOINTS_N,0.9736,0.3316,0.6360,0.9831,0.6360
ROCPOINTS_N,0.9736,0.3316,0.6358,0.9831,0.6358
ROCPOINTS_N,0.9737,0.3316,0.6358,0.9830,0.6358
ROCPOINTS_N,0.9738,0.3298,0.6358,0.9831,0.6358
ROCPOINTS_N,0.9744,0.3298,0.6357,0.9831,0.6357
ROCPOINTS_N,0.9746,0.3298,0.6356,0.9831,0.6356
ROCPOINTS_N,0.9747,0.3298,0.6355,0.9831,0.6355
ROCPOINTS_N,0.9750,0.3298,0.6354,0.9831,0.6354
ROCPOINTS_N,0.9753,0.3298,0.6352,0.9831,0.6352
ROCPOINTS_N,0.9754,0.3298,0.6351,0.9831,0.6351
ROCPOINTS_N,0.9756,0.3298,0.6351,0.9831,0.6351
ROCPOINTS_N,0.9757,0.3298,0.6350,0.9831,0.6350
ROCPOINTS_N,0.9758,0.3298,0.6350,0.9831,0.6350
ROCPOINTS_N,0.9760,0.3298,0.6349,0.9831,0.6349
ROCPOINTS_N,0.9761,0.3298,0.6348,0.9831,0.6348
ROCPOINTS_N,0.9762,0.3298,0.6348,0.9831,0.6348
ROCPOINTS_N,0.9765,0.3298,0.6347,0.9831,0.6347
ROCPOINTS_N,0.9767,0.3298,0.6347,0.9831,0.6347
ROCPOINTS_N,0.9770,0.3034,0.6034,0.9836,0.6034
ROCPOINTS_N,0.9771,0.3034,0.6033,0.9836,0.6033
ROCPOINTS_N,0.9775,0.3034,0.6032,0.9836,0.6032
ROCPOINTS_N,0.9780,0.3034,0.6032,0.9836,0.6032
ROCPOINTS_N,0.9783,0.3034,0.6031,0.9836,0.6031
ROCPOINTS_N,0.9784,0.3034,0.6028,0.9836,0.6028
ROCPOINTS_N,0.9784,0.3034,0.6027,0.9836,0.6027
ROCPOINTS_N,0.9785,0.3034,0.6027,0.9836,0.6027
ROCPOINTS_N,0.9786,0.3034,0.6026,0.9836,0.6026
ROCPOINTS_N,0.9788,0.3034,0.6025,0.9836,0.6025
ROCPOINTS_N,0.9788,0.3034,0.6025,0.9836,0.6025
ROCPOINTS_N,0.9789,0.3034,0.6024,0.9836,0.6024
ROCPOINTS_N,0.9792,0.3034,0.6023,0.9836,0.6023
ROCPOINTS_N,0.9793,0.3034,0.6022,0.9836,0.6022
ROCPOINTS_N,0.9793,0.3034,0.6021,0.9836,0.6021
ROCPOINTS_N,0.9794,0.3034,0.6021,0.9836,0.6021
ROCPOINTS_N,0.9794,0.3034,0.6020,0.9836,0.6020
ROCPOINTS_N,0.9796,0.3034,0.6019,0.9836,0.6019
ROCPOINTS_N,0.9796,0.3034,0.6018,0.9836,0.6018
ROCPOINTS_N,0.9797,0.3034,0.6018,0.9836,0.6018
ROCPOINTS_N,0.9798,0.3034,0.6017,0.9836,0.6017
ROCPOINTS_N,0.9798,0.3034,0.6016,0.9836,0.6016
ROCPOINTS_N,0.9799,0.3034,0.6016,0.9836,0.6016
ROCPOINTS_N,0.9800,0.3034,0.6015,0.9836,0.6015
ROCPOINTS_N,0.9800,0.3034,0.6014,0.9836,0.6014
ROCPOINTS_N,0.9802,0.2875,0.5636,0.9834,0.5636
ROCPOINTS_N,0.9805,0.2875,0.5636,0.9834,0.5636
ROCPOINTS_N,0.9806,0.2875,0.5635,0.9834,0.5635
ROCPOINTS_N,0.9807,0.2875,0.5634,0.9834,0.5634
ROCPOINTS_N,0.9807,0.2857,0.5630,0.9835,0.5630
ROCPOINTS_N,0.9808,0.2857,0.5629,0.9835,0.5629
ROCPOINTS_N,0.9810,0.2857,0.5629,0.9835,0.5629
ROCPOINTS_N,0.9811,0.2857,0.5628,0.9835,0.5628
ROCPOINTS_N,0.9811,0.2857,0.5628,0.9835,0.5628
ROCPOINTS_N,0.9813,0.2857,0.5627,0.9835,0.5627
ROCPOINTS_N,0.9815,0.2857,0.5625,0.9835,0.5625
ROCPOINTS_N,0.9815,0.2857,0.5625,0.9835,0.5625
ROCPOINTS_N,0.9815,0.2857,0.5624,0.9835,0.5624
ROCPOINTS_N,0.9817,0.2857,0.5624,0.9835,0.5624
ROCPOINTS_N,0.9817,0.2857,0.5623,0.9835,0.5623
ROCPOINTS_N,0.9818,0.2857,0.5619,0.9835,0.5619
ROCPOINTS_N,0.9819,0.2857,0.5618,0.9835,0.5618
ROCPOINTS_N,0.9819,0.2857,0.5618,0.9835,0.5618
ROCPOINTS_N,0.9820,0.2840,0.5615,0.9836,0.5615
ROCPOINTS_N,0.9821,0.2840,0.5615,0.9836,0.5615
ROCPOINTS_N,0.9822,0.2840,0.5614,0.9836,0.5614
ROCPOINTS_N,0.9823,0.2840,0.5612,0.9835,0.5612
ROCPOINTS_N,0.9823,0.2840,0.5611,0.9835,0.5611
ROCPOINTS_N,0.9824,0.2840,0.5611,0.9835,0.5611
ROCPOINTS_N,0.9824,0.2840,0.5610,0.9835,0.5610
ROCPOINTS_N,0.9825,0.2840,0.5609,0.9835,0.5609
ROCPOINTS_N,0.9826,0.2822,0.5608,0.9836,0.5608
ROCPOINTS_N,0.9827,0.2822,0.5607,0.9836,0.5607
ROCPOINTS_N,0.9828,0.2822,0.5606,0.9836,0.5606
ROCPOINTS_N,0.9828,0.2822,0.5606,0.9836,0.5606
ROCPOINTS_N,0.9829,0.2822,0.5605,0.9836,0.5605
ROCPOINTS_N,0.9830,0.2822,0.5604,0.9836,0.5604
ROCPOINTS_N,0.9832,0.2822,0.5604,0.9836,0.5604
ROCPOINTS_N,0.9833,0.2822,0.5603,0.9836,0.5603
ROCPOINTS_N,0.9834,0.2575,0.5180,0.9838,0.5180
ROCPOINTS_N,0.9839,0.2575,0.5180,0.9838,0.5180
ROCPOINTS_N,0.9842,0.2575,0.5179,0.9838,0.5179
ROCPOINTS_N,0.9842,0.2575,0.5178,0.9838,0.5178
ROCPOINTS_N,0.9844,0.2575,0.5178,0.9838,0.5178
ROCPOINTS_N,0.9847,0.2575,0.5175,0.9838,0.5175
ROCPOINTS_N,0.9850,0.2575,0.5174,0.9838,0.5174
ROCPOINTS_N,0.9851,0.2575,0.5172,0.9838,0.5172
ROCPOINTS_N,0.9854,0.2575,0.5171,0.9838,0.5171
ROCPOINTS_N,0.9854,0.2575,0.5171,0.9838,0.5171
ROCPOINTS_N,0.9855,0.2575,0.5170,0.9838,0.5170
ROCPOINTS_N,0.9856,0.2575,0.5169,0.9838,0.5169
ROCPOINTS_N,0.9856,0.2575,0.5169,0.9838,0.5169
ROCPOINTS_N,0.9857,0.2575,0.5168,0.9838,0.5168
ROCPOINTS_N,0.9858,0.2575,0.5168,0.9838,0.5168
ROCPOINTS_N,0.9860,0.2575,0.5166,0.9838,0.5166
ROCPOINTS_N,0.9860,0.2575,0.5166,0.9838,0.5166
ROCPOINTS_N,0.9861,0.2575,0.5165,0.9838,0.5165
ROCPOINTS_N,0.9863,0.2575,0.5165,0.9838,0.5165
ROCPOINTS_N,0.9866,0.2575,0.5164,0.9838,0.5164
ROCPOINTS_N,0.9866,0.2575,0.5164,0.9838,0.5164
ROCPOINTS_N,0.9866,0.2575,0.5163,0.9838,0.5163
ROCPOINTS_N,0.9867,0.2575,0.5162,0.9838,0.5162
ROCPOINTS_N,0.9867,0.2134,0.4697,0.9852,0.4697
ROCPOINTS_N,0.9867,0.2134,0.4690,0.9852,0.4690
ROCPOINTS_N,0.9867,0.2134,0.4689,0.9852,0.4689
ROCPOINTS_N,0.9868,0.2134,0.4680,0.9851,0.4680
ROCPOINTS_N,0.9868,0.2134,0.4672,0.9851,0.4672
ROCPOINTS_N,0.9868,0.2134,0.4671,0.9851,0.4671
ROCPOINTS_N,0.9869,0.2134,0.4660,0.9851,0.4660
ROCPOINTS_N,0.9870,0.2134,0.4649,0.9851,0.4649
ROCPOINTS_N,0.9870,0.2134,0.4641,0.9850,0.4641
ROCPOINTS_N,0.9870,0.2134,0.4641,0.9850,0.4641
ROCPOINTS_N,0.9871,0.2134,0.4640,0.9850,0.4640
ROCPOINTS_N,0.9872,0.2134,0.4630,0.9850,0.4630
ROCPOINTS_N,0.9873,0.2134,0.4618,0.9850,0.4618
ROCPOINTS_N,0.9873,0.2134,0.4603,0.9849,0.4603
ROCPOINTS_N,0.9873,0.2134,0.4602,0.9849,0.4602
ROCPOINTS_N,0.9874,0.2134,0.4601,0.9849,0.4601
ROCPOINTS_N,0.9874,0.2134,0.4583,0.9848,0.4583
ROCPOINTS_N,0.9874,0.2134,0.4582,0.9848,0.4582
ROCPOINTS_N,0.9874,0.2134,0.4582,0.9848,0.4582
ROCPOINTS_N,0.9875,0.2134,0.4581,0.9848,0.4581
ROCPOINTS_N,0.9875,0.2134,0.4559,0.9848,0.4559
ROCPOINTS_N,0.9876,0.2134,0.4559,0.9848,0.4559
ROCPOINTS_N,0.9876,0.2134,0.4558,0.9848,0.4558
ROCPOINTS_N,0.9877,0.2134,0.4558,0.9848,0.4558
ROCPOINTS_N,0.9878,0.2134,0.4557,0.9848,0.4557
ROCPOINTS_N,0.9880,0.2134,0.4557,0.9848,0.4557
ROCPOINTS_N,0.9881,0.2134,0.4556,0.9847,0.4556
ROCPOINTS_N,0.9881,0.2134,0.4539,0.9847,0.4539
ROCPOINTS_N,0.9882,0.2134,0.4528,0.9847,0.4528
ROCPOINTS_N,0.9883,0.2134,0.4513,0.9846,0.4513
ROCPOINTS_N,0.9883,0.2134,0.4513,0.9846,0.4513
ROCPOINTS_N,0.9886,0.2134,0.4512,0.9846,0.4512
ROCPOINTS_N,0.9886,0.2134,0.4494,0.9845,0.4494
ROCPOINTS_N,0.9887,0.2134,0.4493,0.9845,0.4493
ROCPOINTS_N,0.9888,0.2134,0.4492,0.9845,0.4492
ROCPOINTS_N,0.9888,0.2134,0.4492,0.9845,0.4492
ROCPOINTS_N,0.9889,0.2134,0.4479,0.9845,0.4479
ROCPOINTS_N,0.9890,0.2134,0.4478,0.9845,0.4478
ROCPOINTS_N,0.9890,0.2134,0.4478,0.9845,0.4478
ROCPOINTS_N,0.9890,0.2134,0.4477,0.9845,0.4477
ROCPOINTS_N,0.9890,0.2134,0.4477,0.9845,0.4477
ROCPOINTS_N,0.9890,0.2134,0.4476,0.9845,0.4476
ROCPOINTS_N,0.9892,0.2134,0.4475,0.9845,0.4475
ROCPOINTS_N,0.9892,0.2134,0.4474,0.9845,0.4474
ROCPOINTS_N,0.9893,0.2134,0.4474,0.9845,0.4474
ROCPOINTS_N,0.9893,0.2134,0.4473,0.9845,0.4473
ROCPOINTS_N,0.9895,0.2134,0.4473,0.9845,0.4473
ROCPOINTS_N,0.9896,0.2134,0.4472,0.9845,0.4472
ROCPOINTS_N,0.9897,0.2134,0.4471,0.9845,0.4471
ROCPOINTS_N,0.9897,0.2134,0.4471,0.9845,0.4471
ROCPOINTS_N,0.9897,0.2134,0.4470,0.9845,0.4470
ROCPOINTS_N,0.9897,0.2134,0.4470,0.9845,0.4470
ROCPOINTS_N,0.9898,0.2134,0.4469,0.9845,0.4469
ROCPOINTS_N,0.9898,0.2134,0.4468,0.9845,0.4468
ROCPOINTS_N,0.9898,0.2134,0.4468,0.9845,0.4468
ROCPOINTS_N,0.9899,0.2134,0.4467,0.9845,0.4467
ROCPOINTS_N,0.9900,0.2134,0.4467,0.9844,0.4467
ROCPOINTS_N,0.9900,0.2134,0.4466,0.9844,0.4466
ROCPOINTS_N,0.9901,0.1746,0.3923,0.9855,0.3923
ROCPOINTS_N,0.9902,0.1746,0.3922,0.9855,0.3922
ROCPOINTS_N,0.9903,0.1746,0.3922,0.9855,0.3922
ROCPOINTS_N,0.9903,0.1746,0.3921,0.9855,0.3921
ROCPOINTS_N,0.9904,0.1746,0.3920,0.9855,0.3920
ROCPOINTS_N,0.9905,0.1746,0.3920,0.9855,0.3920
ROCPOINTS_N,0.9906,0.1746,0.3919,0.9855,0.3919
ROCPOINTS_N,0.9908,0.1746,0.3917,0.9855,0.3917
ROCPOINTS_N,0.9911,0.1746,0.3917,0.9855,0.3917
ROCPOINTS_N,0.9911,0.1746,0.3916,0.9855,0.3916
ROCPOINTS_N,0.9911,0.1746,0.3916,0.9855,0.3916
ROCPOINTS_N,0.9914,0.1746,0.3915,0.9855,0.3915
ROCPOINTS_N,0.9916,0.1746,0.3914,0.9855,0.3914
ROCPOINTS_N,0.9916,0.1746,0.3913,0.9855,0.3913
ROCPOINTS_N,0.9917,0.1746,0.3913,0.9855,0.3913
ROCPOINTS_N,0.9917,0.1746,0.3905,0.9854,0.3905
ROCPOINTS_N,0.9918,0.1746,0.3905,0.9854,0.3905
ROCPOINTS_N,0.9918,0.1746,0.3904,0.9854,0.3904
ROCPOINTS_N,0.9919,0.1746,0.3903,0.9854,0.3903
ROCPOINTS_N,0.9919,0.1746,0.3903,0.9854,0.3903
ROCPOINTS_N,0.9919,0.1746,0.3902,0.9854,0.3902
ROCPOINTS_N,0.9919,0.1746,0.3902,0.9854,0.3902
ROCPOINTS_N,0.9922,0.1728,0.3888,0.9855,0.3888
ROCPOINTS_N,0.9922,0.1728,0.3888,0.9855,0.3888
ROCPOINTS_N,0.9922,0.1728,0.3884,0.9855,0.3884
ROCPOINTS_N,0.9923,0.1728,0.3883,0.9855,0.3883
ROCPOINTS_N,0.9923,0.1728,0.3882,0.9855,0.3882
ROCPOINTS_N,0.9923,0.1728,0.3882,0.9855,0.3882
ROCPOINTS_N,0.9924,0.1728,0.3881,0.9855,0.3881
ROCPOINTS_N,0.9924,0.1728,0.3880,0.9855,0.3880
ROCPOINTS_N,0.9925,0.1728,0.3880,0.9855,0.3880
ROCPOINTS_N,0.9925,0.1728,0.3876,0.9855,0.3876
ROCPOINTS_N,0.9926,0.1728,0.3875,0.9855,0.3875
ROCPOINTS_N,0.9926,0.1728,0.3875,0.9855,0.3875
ROCPOINTS_N,0.9927,0.1728,0.3874,0.9855,0.3874
ROCPOINTS_N,0.9927,0.1728,0.3873,0.9855,0.3873
ROCPOINTS_N,0.9928,0.1711,0.3861,0.9856,0.3861
ROCPOINTS_N,0.9928,0.1711,0.3861,0.9856,0.3861
ROCPOINTS_N,0.9928,0.1711,0.3860,0.9856,0.3860
ROCPOINTS_N,0.9928,0.1711,0.3860,0.9856,0.3860
ROCPOINTS_N,0.9928,0.1693,0.3852,0.9857,0.3852
ROCPOINTS_N,0.9929,0.1693,0.3851,0.9857,0.3851
ROCPOINTS_N,0.9929,0.1693,0.3850,0.9857,0.3850
ROCPOINTS_N,0.9930,0.1693,0.3850,0.9857,0.3850
ROCPOINTS_N,0.9930,0.1693,0.3849,0.9857,0.3849
ROCPOINTS_N,0.9930,0.1693,0.3849,0.9857,0.3849
ROCPOINTS_N,0.9931,0.1693,0.3848,0.9857,0.3848
ROCPOINTS_N,0.9931,0.1693,0.3847,0.9857,0.3847
ROCPOINTS_N,0.9931,0.1693,0.3846,0.9857,0.3846
ROCPOINTS_N,0.9931,0.1693,0.3846,0.9857,0.3846
ROCPOINTS_N,0.9931,0.1693,0.3845,0.9856,0.3845
ROCPOINTS_N,0.9931,0.1693,0.3844,0.9856,0.3844
ROCPOINTS_N,0.9932,0.1693,0.3843,0.9856,0.3843
ROCPOINTS_N,0.9932,0.1693,0.3842,0.9856,0.3842
ROCPOINTS_N,0.9932,0.1693,0.3842,0.9856,0.3842
ROCPOINTS_N,0.9932,0.1693,0.3841,0.9856,0.3841
ROCPOINTS_N,0.9933,0.1693,0.3840,0.9856,0.3840
ROCPOINTS_N,0.9933,0.1693,0.3840,0.9856,0.3840
ROCPOINTS_N,0.9933,0.1693,0.3839,0.9856,0.3839
ROCPOINTS_N,0.9933,0.1693,0.3839,0.9856,0.3839
ROCPOINTS_N,0.9933,0.1693,0.3838,0.9856,0.3838
ROCPOINTS_N,0.9933,0.1693,0.3838,0.9856,0.3838
ROCPOINTS_N,0.9934,0.1393,0.3182,0.9857,0.3182
ROCPOINTS_N,0.9935,0.1393,0.3181,0.9857,0.3181
ROCPOINTS_N,0.9936,0.1393,0.3180,0.9857,0.3180
ROCPOINTS_N,0.9936,0.1393,0.3180,0.9857,0.3180
ROCPOINTS_N,0.9936,0.1393,0.3179,0.9857,0.3179
ROCPOINTS_N,0.9936,0.1393,0.3179,0.9857,0.3179
ROCPOINTS_N,0.9937,0.1393,0.3177,0.9857,0.3177
ROCPOINTS_N,0.9939,0.1393,0.3177,0.9857,0.3177
ROCPOINTS_N,0.9939,0.1393,0.3176,0.9857,0.3176
ROCPOINTS_N,0.9939,0.1393,0.3176,0.9857,0.3176
ROCPOINTS_N,0.9940,0.1393,0.3175,0.9857,0.3175
ROCPOINTS_N,0.9941,0.1393,0.3175,0.9857,0.3175
ROCPOINTS_N,0.9941,0.1393,0.3173,0.9857,0.3173
ROCPOINTS_N,0.9941,0.1393,0.3173,0.9857,0.3173
ROCPOINTS_N,0.9941,0.1393,0.3172,0.9857,0.3172
ROCPOINTS_N,0.9943,0.1393,0.3172,0.9857,0.3172
ROCPOINTS_N,0.9943,0.1393,0.3171,0.9857,0.3171
ROCPOINTS_N,0.9944,0.1393,0.3170,0.9857,0.3170
ROCPOINTS_N,0.9944,0.1393,0.3170,0.9857,0.3170
ROCPOINTS_N,0.9944,0.1393,0.3169,0.9857,0.3169
ROCPOINTS_N,0.9945,0.1393,0.3168,0.9857,0.3168
ROCPOINTS_N,0.9946,0.1393,0.3168,0.9857,0.3168
ROCPOINTS_N,0.9946,0.1393,0.3167,0.9857,0.3167
ROCPOINTS_N,0.9947,0.1393,0.3166,0.9857,0.3166
ROCPOINTS_N,0.9948,0.1393,0.3166,0.9857,0.3166
ROCPOINTS_N,0.9949,0.1393,0.3165,0.9857,0.3165
ROCPOINTS_N,0.9949,0.1393,0.3165,0.9857,0.3165
ROCPOINTS_N,0.9950,0.1393,0.3164,0.9856,0.3164
ROCPOINTS_N,0.9950,0.1393,0.3163,0.9856,0.3163
ROCPOINTS_N,0.9950,0.1393,0.3163,0.9856,0.3163
ROCPOINTS_N,0.9950,0.1393,0.3162,0.9856,0.3162
ROCPOINTS_N,0.9951,0.1393,0.3157,0.9856,0.3157
ROCPOINTS_N,0.9952,0.1393,0.3156,0.9856,0.3156
ROCPOINTS_N,0.9952,0.1393,0.3156,0.9856,0.3156
ROCPOINTS_N,0.9952,0.1393,0.3155,0.9856,0.3155
ROCPOINTS_N,0.9953,0.1393,0.3155,0.9856,0.3155
ROCPOINTS_N,0.9953,0.1393,0.3154,0.9856,0.3154
ROCPOINTS_N,0.9953,0.1393,0.3154,0.9856,0.3154
ROCPOINTS_N,0.9953,0.1393,0.3153,0.9856,0.3153
ROCPOINTS_N,0.9953,0.1393,0.3152,0.9856,0.3152
ROCPOINTS_N,0.9953,0.1393,0.3151,0.9856,0.3151
ROCPOINTS_N,0.9954,0.1393,0.3151,0.9856,0.3151
ROCPOINTS_N,0.9955,0.1393,0.3150,0.9856,0.3150
ROCPOINTS_N,0.9955,0.1393,0.3149,0.9856,0.3149
ROCPOINTS_N,0.9956,0.1393,0.3149,0.9856,0.3149
ROCPOINTS_N,0.9956,0.1393,0.3147,0.9856,0.3147
ROCPOINTS_N,0.9957,0.1376,0.3147,0.9858,0.3147
ROCPOINTS_N,0.9957,0.1376,0.3147,0.9858,0.3147
ROCPOINTS_N,0.9958,0.1376,0.3146,0.9857,0.3146
ROCPOINTS_N,0.9958,0.1376,0.3145,0.9857,0.3145
ROCPOINTS_N,0.9959,0.1376,0.3144,0.9857,0.3144
ROCPOINTS_N,0.9959,0.1376,0.3144,0.9857,0.3144
ROCPOINTS_N,0.9959,0.1376,0.3143,0.9857,0.3143
ROCPOINTS_N,0.9960,0.1376,0.3142,0.9857,0.3142
ROCPOINTS_N,0.9960,0.1376,0.3142,0.9857,0.3142
ROCPOINTS_N,0.9960,0.1340,0.3124,0.9860,0.3124
ROCPOINTS_N,0.9960,0.1340,0.3124,0.9860,0.3124
ROCPOINTS_N,0.9961,0.1340,0.3123,0.9860,0.3123
ROCPOINTS_N,0.9961,0.1340,0.3123,0.9860,0.3123
ROCPOINTS_N,0.9962,0.1340,0.3119,0.9860,0.3119
ROCPOINTS_N,0.9962,0.1340,0.3118,0.9860,0.3118
ROCPOINTS_N,0.9963,0.1340,0.3117,0.9860,0.3117
ROCPOINTS_N,0.9963,0.1340,0.3117,0.9860,0.3117
ROCPOINTS_N,0.9963,0.1340,0.3116,0.9860,0.3116
ROCPOINTS_N,0.9963,0.1340,0.3116,0.9860,0.3116
ROCPOINTS_N,0.9963,0.1340,0.3115,0.9860,0.3115
ROCPOINTS_N,0.9963,0.1340,0.3114,0.9860,0.3114
ROCPOINTS_N,0.9963,0.1340,0.3113,0.9860,0.3113
ROCPOINTS_N,0.9963,0.1340,0.3113,0.9860,0.3113
ROCPOINTS_N,0.9964,0.1340,0.3112,0.9860,0.3112
ROCPOINTS_N,0.9964,0.1340,0.3111,0.9860,0.3111
ROCPOINTS_N,0.9964,0.1340,0.3110,0.9860,0.3110
ROCPOINTS_N,0.9964,0.1340,0.3110,0.9859,0.3110
ROCPOINTS_N,0.9965,0.1340,0.3109,0.9859,0.3109
ROCPOINTS_N,0.9965,0.1340,0.3108,0.9859,0.3108
ROCPOINTS_N,0.9965,0.1340,0.3107,0.9859,0.3107
ROCPOINTS_N,0.9966,0.1340,0.3107,0.9859,0.3107
ROCPOINTS_N,0.9966,0.1340,0.3106,0.9859,0.3106
ROCPOINTS_N,0.9966,0.1340,0.3105,0.9859,0.3105
ROCPOINTS_N,0.9966,0.1340,0.3105,0.9859,0.3105
ROCPOINTS_N,0.9966,0.1340,0.3104,0.9859,0.3104
ROCPOINTS_N,0.9966,0.1340,0.3103,0.9859,0.3103
ROCPOINTS_N,0.9966,0.1340,0.3103,0.9859,0.3103
ROCPOINTS_N,0.9967,0.1340,0.3102,0.9859,0.3102
ROCPOINTS_N,0.9967,0.1340,0.3102,0.9859,0.3102
ROCPOINTS_N,0.9969,0.0847,0.2257,0.9878,0.2257
ROCPOINTS_N,0.9969,0.0847,0.2257,0.9877,0.2257
ROCPOINTS_N,0.9970,0.0847,0.2256,0.9877,0.2256
ROCPOINTS_N,0.9971,0.0847,0.2256,0.9877,0.2256
ROCPOINTS_N,0.9971,0.0847,0.2255,0.9877,0.2255
ROCPOINTS_N,0.9971,0.0847,0.2254,0.9877,0.2254
ROCPOINTS_N,0.9973,0.0847,0.2254,0.9877,0.2254
ROCPOINTS_N,0.9973,0.0847,0.2253,0.9877,0.2253
ROCPOINTS_N,0.9974,0.0847,0.2253,0.9877,0.2253
ROCPOINTS_N,0.9974,0.0847,0.2252,0.9877,0.2252
ROCPOINTS_N,0.9974,0.0847,0.2251,0.9877,0.2251
ROCPOINTS_N,0.9975,0.0847,0.2251,0.9877,0.2251
ROCPOINTS_N,0.9976,0.0847,0.2250,0.9877,0.2250
ROCPOINTS_N,0.9977,0.0847,0.2249,0.9877,0.2249
ROCPOINTS_N,0.9977,0.0847,0.2249,0.9877,0.2249
ROCPOINTS_N,0.9978,0.0847,0.2248,0.9877,0.2248
ROCPOINTS_N,0.9978,0.0847,0.2247,0.9877,0.2247
ROCPOINTS_N,0.9979,0.0847,0.2247,0.9877,0.2247
ROCPOINTS_N,0.9980,0.0847,0.2246,0.9877,0.2246
ROCPOINTS_N,0.9981,0.0847,0.2246,0.9877,0.2246
ROCPOINTS_N,0.9981,0.0847,0.2245,0.9877,0.2245
ROCPOINTS_N,0.9982,0.0847,0.2244,0.9877,0.2244
ROCPOINTS_N,0.9983,0.0847,0.2244,0.9877,0.2244
ROCPOINTS_N,0.9983,0.0847,0.2243,0.9877,0.2243
ROCPOINTS_N,0.9984,0.0829,0.2236,0.9879,0.2236
ROCPOINTS_N,0.9985,0.0829,0.2236,0.9879,0.2236
ROCPOINTS_N,0.9985,0.0829,0.2235,0.9879,0.2235
ROCPOINTS_N,0.9987,0.0829,0.2235,0.9879,0.2235
ROCPOINTS_N,0.9987,0.0829,0.2234,0.9879,0.2234
ROCPOINTS_N,0.9987,0.0829,0.2233,0.9879,0.2233
ROCPOINTS_N,0.9988,0.0811,0.2233,0.9881,0.2233
ROCPOINTS_N,0.9988,0.0811,0.2233,0.9881,0.2233
ROCPOINTS_N,0.9988,0.0811,0.2232,0.9881,0.2232
ROCPOINTS_N,0.9988,0.0811,0.2232,0.9881,0.2232
ROCPOINTS_N,0.9988,0.0811,0.2231,0.9881,0.2231
ROCPOINTS_N,0.9989,0.0811,0.2230,0.9881,0.2230
ROCPOINTS_N,0.9989,0.0811,0.2228,0.9881,0.2228
ROCPOINTS_N,0.9990,0.0811,0.2227,0.9881,0.2227
ROCPOINTS_N,0.9990,0.0811,0.2226,0.9881,0.2226
ROCPOINTS_N,0.9990,0.0811,0.2226,0.9881,0.2226
ROCPOINTS_N,0.9990,0.0811,0.2225,0.9881,0.2225
ROCPOINTS_N,0.9991,0.0811,0.2224,0.9881,0.2224
ROCPOINTS_N,0.9991,0.0811,0.2223,0.9881,0.2223
ROCPOINTS_N,0.9991,0.0811,0.2223,0.9881,0.2223
ROCPOINTS_N,0.9991,0.0811,0.2222,0.9881,0.2222
ROCPOINTS_N,0.9991,0.0811,0.2222,0.9881,0.2222
ROCPOINTS_N,0.9992,0.0811,0.2221,0.9881,0.2221
ROCPOINTS_N,0.9992,0.0811,0.2221,0.9881,0.2221
ROCPOINTS_N,0.9992,0.0811,0.2220,0.9881,0.2220
ROCPOINTS_N,0.9992,0.0811,0.2219,0.9881,0.2219
ROCPOINTS_N,0.9992,0.0811,0.2219,0.9881,0.2219
ROCPOINTS_N,0.9992,0.0811,0.2218,0.9881,0.2218
ROCPOINTS_N,0.9992,0.0811,0.2218,0.9880,0.2218
ROCPOINTS_N,0.9992,0.0794,0.2218,0.9883,0.2218
ROCPOINTS_N,0.9992,0.0794,0.2217,0.9883,0.2217
ROCPOINTS_N,0.9993,0.0794,0.2216,0.9883,0.2216
ROCPOINTS_N,0.9993,0.0794,0.2215,0.9883,0.2215
ROCPOINTS_N,0.9993,0.0794,0.2214,0.9883,0.2214
ROCPOINTS_N,0.9993,0.0794,0.2214,0.9883,0.2214
ROCPOINTS_N,0.9993,0.0794,0.2213,0.9883,0.2213
ROCPOINTS_N,0.9993,0.0794,0.2212,0.9883,0.2212
ROCPOINTS_N,0.9993,0.0794,0.2212,0.9883,0.2212
ROCPOINTS_N,0.9993,0.0794,0.2211,0.9883,0.2211
ROCPOINTS_N,0.9993,0.0794,0.2211,0.9883,0.2211
ROCPOINTS_N,0.9993,0.0794,0.2210,0.9883,0.2210
ROCPOINTS_N,0.9993,0.0794,0.2209,0.9883,0.2209
ROCPOINTS_N,0.9993,0.0794,0.2207,0.9883,0.2207
ROCPOINTS_N,0.9994,0.0794,0.2206,0.9882,0.2206
ROCPOINTS_N,0.9994,0.0794,0.2205,0.9882,0.2205
ROCPOINTS_N,0.9994,0.0794,0.2205,0.9882,0.2205
ROCPOINTS_N,0.9994,0.0794,0.2204,0.9882,0.2204
ROCPOINTS_N,0.9994,0.0794,0.2204,0.9882,0.2204
ROCPOINTS_N,0.9994,0.0794,0.2203,0.9882,0.2203
ROCPOINTS_N,0.9994,0.0794,0.2202,0.9882,0.2202
ROCPOINTS_N,0.9994,0.0794,0.2202,0.9882,0.2202
ROCPOINTS_N,0.9994,0.0776,0.2201,0.9885,0.2201
ROCPOINTS_N,0.9994,0.0776,0.2201,0.9885,0.2201
ROCPOINTS_N,0.9995,0.0776,0.2200,0.9885,0.2200
ROCPOINTS_N,0.9995,0.0776,0.2200,0.9885,0.2200
ROCPOINTS_N,0.9995,0.0776,0.2199,0.9885,0.2199
ROCPOINTS_N,0.9995,0.0776,0.2198,0.9885,0.2198
ROCPOINTS_N,0.9995,0.0776,0.2198,0.9885,0.2198
ROCPOINTS_N,0.9995,0.0776,0.2196,0.9885,0.2196
ROCPOINTS_N,0.9995,0.0776,0.2195,0.9884,0.2195
ROCPOINTS_N,0.9995,0.0776,0.2195,0.9884,0.2195
ROCPOINTS_N,0.9995,0.0776,0.2194,0.9884,0.2194
ROCPOINTS_N,0.9996,0.0776,0.2194,0.9884,0.2194
ROCPOINTS_N,0.9996,0.0776,0.2192,0.9884,0.2192
ROCPOINTS_N,0.9996,0.0776,0.2191,0.9884,0.2191
ROCPOINTS_N,0.9996,0.0776,0.2191,0.9884,0.2191
ROCPOINTS_N,0.9996,0.0776,0.2190,0.9884,0.2190
ROCPOINTS_N,0.9996,0.0776,0.2189,0.9884,0.2189
ROCPOINTS_N,0.9996,0.0776,0.2188,0.9884,0.2188
ROCPOINTS_N,0.9996,0.0776,0.2188,0.9884,0.2188
ROCPOINTS_N,0.9996,0.0776,0.2187,0.9884,0.2187
ROCPOINTS_N,0.9996,0.0776,0.2187,0.9884,0.2187
ROCPOINTS_N,0.9997,0.0776,0.2186,0.9884,0.2186
ROCPOINTS_N,0.9997,0.0776,0.2185,0.9884,0.2185
ROCPOINTS_N,0.9997,0.0776,0.2184,0.9884,0.2184
ROCPOINTS_N,0.9997,0.0776,0.2184,0.9884,0.2184
ROCPOINTS_N,0.9997,0.0776,0.2181,0.9884,0.2181
ROCPOINTS_N,0.9997,0.0776,0.2181,0.9884,0.2181
ROCPOINTS_N,0.9997,0.0776,0.2180,0.9884,0.2180
ROCPOINTS_N,0.9997,0.0776,0.2180,0.9884,0.2180
ROCPOINTS_N,0.9997,0.0776,0.2179,0.9884,0.2179
ROCPOINTS_N,0.9998,0.0776,0.2178,0.9884,0.2178
ROCPOINTS_N,0.9998,0.0776,0.2177,0.9884,0.2177
ROCPOINTS_N,0.9998,0.0776,0.2177,0.9884,0.2177
ROCPOINTS_N,0.9998,0.0776,0.2176,0.9883,0.2176
ROCPOINTS_N,0.9998,0.0776,0.2175,0.9883,0.2175
ROCPOINTS_N,0.9998,0.0776,0.2174,0.9883,0.2174
ROCPOINTS_N,0.9998,0.0776,0.2173,0.9883,0.2173
ROCPOINTS_N,0.9998,0.0776,0.2172,0.9883,0.2172
ROCPOINTS_N,0.9998,0.0776,0.2170,0.9883,0.2170
ROCPOINTS_N,0.9999,0.0776,0.2169,0.9883,0.2169
ROCPOINTS_N,0.9999,0.0776,0.2169,0.9883,0.2169
ROCPOINTS_N,0.9999,0.0776,0.2167,0.9883,0.2167
ROCPOINTS_N,0.9999,0.0758,0.2165,0.9886,0.2165
ROCPOINTS_N,0.9999,0.0758,0.2165,0.9885,0.2165
ROCPOINTS_N,0.9999,0.0758,0.2164,0.9885,0.2164
ROCPOINTS_N,0.9999,0.0758,0.2163,0.9885,0.2163
ROCPOINTS_N,0.9999,0.0758,0.2163,0.9885,0.2163
ROCPOINTS_N,0.9999,0.0758,0.2162,0.9885,0.2162
ROCPOINTS_N,0.9999,0.0758,0.2162,0.9885,0.2162
ROCPOINTS_N,0.9999,0.0758,0.2161,0.9885,0.2161
ROCPOINTS_N,0.9999,0.0758,0.2160,0.9885,0.2160
ROCPOINTS_N,0.9999,0.0741,0.2160,0.9888,0.2160
ROCPOINTS_N,0.9999,0.0741,0.2160,0.9888,0.2160
ROCPOINTS_N,1.0000,0.0741,0.2159,0.9888,0.2159
ROCPOINTS_N,1.0000,0.0741,0.2158,0.9888,0.2158
ROCPOINTS_N,1.0000,0.0741,0.2158,0.9888,0.2158
ROCPOINTS_N,1.0000,0.0741,0.2157,0.9888,0.2157
ROCPOINTS_N,1.0000,0.0741,0.2156,0.9888,0.2156
ROCPOINTS_N,1.0000,0.0741,0.2156,0.9888,0.2156
ROCPOINTS_N,1.0000,0.0741,0.2155,0.9888,0.2155
ROCPOINTS_N,1.0000,0.0741,0.2153,0.9888,0.2153
ROCPOINTS_N,1.0000,0.0000,0.0000,0.0000,0.0000
ROCPOINTS_O,0.0000,1.0000,1.0000,0.0237,1.0000
ROCPOINTS_O,0.0000,0.7159,0.8976,0.0295,0.8976
ROCPOINTS_O,0.0000,0.7159,0.8976,0.0295,0.8976
ROCPOINTS_O,0.0000,0.7158,0.8976,0.0296,0.8976
ROCPOINTS_O,0.0000,0.7158,0.8976,0.0296,0.8976
ROCPOINTS_O,0.0000,0.7157,0.8976,0.0296,0.8976
ROCPOINTS_O,0.0000,0.7157,0.8976,0.0296,0.8976
ROCPOINTS_O,0.0000,0.7155,0.8976,0.0296,0.8976
ROCPOINTS_O,0.0000,0.7155,0.8976,0.0296,0.8976
ROCPOINTS_O,0.0000,0.7154,0.8976,0.0296,0.8976
ROCPOINTS_O,0.0000,0.7154,0.8976,0.0296,0.8976
ROCPOINTS_O,0.0000,0.7153,0.8976,0.0296,0.8976
ROCPOINTS_O,0.0000,0.7153,0.8976,0.0296,0.8976
ROCPOINTS_O,0.0000,0.7152,0.8976,0.0296,0.8976
ROCPOINTS_O,0.0000,0.7151,0.8976,0.0296,0.8976
ROCPOINTS_O,0.0000,0.7151,0.8976,0.0296,0.8976
ROCPOINTS_O,0.0000,0.7150,0.8976,0.0296,0.8976
ROCPOINTS_O,0.0000,0.7150,0.8976,0.0296,0.8976
ROCPOINTS_O,0.0000,0.7149,0.8976,0.0296,0.8976
ROCPOINTS_O,0.0000,0.7148,0.8976,0.0296,0.8976
ROCPOINTS_O,0.0000,0.7148,0.8976,0.0296,0.8976
ROCPOINTS_O,0.0001,0.7147,0.8976,0.0296,0.8976
ROCPOINTS_O,0.0001,0.7147,0.8976,0.0296,0.8976
ROCPOINTS_O,0.0001,0.7146,0.8976,0.0296,0.8976
ROCPOINTS_O,0.0001,0.7146,0.8976,0.0296,0.8976
ROCPOINTS_O,0.0001,0.7145,0.8976,0.0296,0.8976
ROCPOINTS_O,0.0001,0.7144,0.8976,0.0296,0.8976
ROCPOINTS_O,0.0001,0.7143,0.8976,0.0296,0.8976
ROCPOINTS_O,0.0001,0.7143,0.8976,0.0296,0.8976
ROCPOINTS_O,0.0001,0.7142,0.8976,0.0296,0.8976
ROCPOINTS_O,0.0001,0.7141,0.8976,0.0296,0.8976
ROCPOINTS_O,0.0001,0.7140,0.8976,0.0296,0.8976
ROCPOINTS_O,0.0001,0.7139,0.8976,0.0296,0.8976
ROCPOINTS_O,0.0001,0.7139,0.8976,0.0296,0.8976
ROCPOINTS_O,0.0002,0.7138,0.8976,0.0296,0.8976
ROCPOINTS_O,0.0002,0.7137,0.8976,0.0296,0.8976
ROCPOINTS_O,0.0002,0.7136,0.8976,0.0296,0.8976
ROCPOINTS_O,0.0002,0.7136,0.8976,0.0296,0.8976
ROCPOINTS_O,0.0002,0.7135,0.8976,0.0296,0.8976
ROCPOINTS_O,0.0002,0.7135,0.8976,0.0296,0.8976
ROCPOINTS_O,0.0002,0.7134,0.8976,0.0296,0.8976
ROCPOINTS_O,0.0002,0.7132,0.8976,0.0297,0.8976
ROCPOINTS_O,0.0002,0.7132,0.8976,0.0297,0.8976
ROCPOINTS_O,0.0002,0.7131,0.8976,0.0297,0.8976
ROCPOINTS_O,0.0002,0.7130,0.8976,0.0297,0.8976
ROCPOINTS_O,0.0002,0.7128,0.8976,0.0297,0.8976
ROCPOINTS_O,0.0003,0.7128,0.8976,0.0297,0.8976
ROCPOINTS_O,0.0003,0.7127,0.8976,0.0297,0.8976
ROCPOINTS_O,0.0003,0.7126,0.8976,0.0297,0.8976
ROCPOINTS_O,0.0003,0.7125,0.8976,0.0297,0.8976
ROCPOINTS_O,0.0003,0.7125,0.8976,0.0297,0.8976
ROCPOINTS_O,0.0004,0.7124,0.8976,0.0297,0.8976
ROCPOINTS_O,0.0004,0.7124,0.8976,0.0297,0.8976
ROCPOINTS_O,0.0004,0.7123,0.8976,0.0297,0.8976
ROCPOINTS_O,0.0004,0.7122,0.8976,0.0297,0.8976
ROCPOINTS_O,0.0004,0.7122,0.8976,0.0297,0.8976
ROCPOINTS_O,0.0004,0.7121,0.8976,0.0297,0.8976
ROCPOINTS_O,0.0004,0.7120,0.8976,0.0297,0.8976
ROCPOINTS_O,0.0004,0.7120,0.8976,0.0297,0.8976
ROCPOINTS_O,0.0004,0.7119,0.8976,0.0297,0.8976
ROCPOINTS_O,0.0005,0.7117,0.8976,0.0297,0.8976
ROCPOINTS_O,0.0005,0.7117,0.8976,0.0297,0.8976
ROCPOINTS_O,0.0005,0.7116,0.8976,0.0297,0.8976
ROCPOINTS_O,0.0006,0.7116,0.8976,0.0297,0.8976
ROCPOINTS_O,0.0006,0.7115,0.8952,0.0296,0.8952
ROCPOINTS_O,0.0006,0.7114,0.8952,0.0297,0.8952
ROCPOINTS_O,0.0006,0.7114,0.8952,0.0297,0.8952
ROCPOINTS_O,0.0006,0.7113,0.8952,0.0297,0.8952
ROCPOINTS_O,0.0007,0.7113,0.8952,0.0297,0.8952
ROCPOINTS_O,0.0007,0.7110,0.8952,0.0297,0.8952
ROCPOINTS_O,0.0007,0.7110,0.8952,0.0297,0.8952
ROCPOINTS_O,0.0007,0.7109,0.8952,0.0297,0.8952
ROCPOINTS_O,0.0008,0.7107,0.8952,0.0297,0.8952
ROCPOINTS_O,0.0008,0.7106,0.8952,0.0297,0.8952
ROCPOINTS_O,0.0008,0.7106,0.8952,0.0297,0.8952
ROCPOINTS_O,0.0008,0.7105,0.8952,0.0297,0.8952
ROCPOINTS_O,0.0008,0.7105,0.8929,0.0296,0.8929
ROCPOINTS_O,0.0008,0.7105,0.8929,0.0296,0.8929
ROCPOINTS_O,0.0009,0.7104,0.8929,0.0296,0.8929
ROCPOINTS_O,0.0009,0.7103,0.8929,0.0296,0.8929
ROCPOINTS_O,0.0009,0.7103,0.8929,0.0296,0.8929
ROCPOINTS_O,0.0010,0.7102,0.8929,0.0296,0.8929
ROCPOINTS_O,0.0010,0.7100,0.8929,0.0296,0.8929
ROCPOINTS_O,0.0010,0.7099,0.8929,0.0296,0.8929
ROCPOINTS_O,0.0011,0.7099,0.8929,0.0296,0.8929
ROCPOINTS_O,0.0011,0.7098,0.8929,0.0296,0.8929
ROCPOINTS_O,0.0013,0.7096,0.8929,0.0296,0.8929
ROCPOINTS_O,0.0013,0.7095,0.8929,0.0297,0.8929
ROCPOINTS_O,0.0013,0.7095,0.8929,0.0297,0.8929
ROCPOINTS_O,0.0013,0.7094,0.8929,0.0297,0.8929
ROCPOINTS_O,0.0015,0.7093,0.8929,0.0297,0.8929
ROCPOINTS_O,0.0016,0.7092,0.8929,0.0297,0.8929
ROCPOINTS_O,0.0017,0.7092,0.8929,0.0297,0.8929
ROCPOINTS_O,0.0018,0.7082,0.8905,0.0296,0.8905
ROCPOINTS_O,0.0019,0.7081,0.8905,0.0296,0.8905
ROCPOINTS_O,0.0019,0.7081,0.8905,0.0296,0.8905
ROCPOINTS_O,0.0020,0.7080,0.8905,0.0296,0.8905
ROCPOINTS_O,0.0020,0.7080,0.8905,0.0296,0.8905
ROCPOINTS_O,0.0022,0.7079,0.8905,0.0296,0.8905
ROCPOINTS_O,0.0022,0.7079,0.8905,0.0296,0.8905
ROCPOINTS_O,0.0023,0.7077,0.8905,0.0296,0.8905
ROCPOINTS_O,0.0024,0.7077,0.8905,0.0296,0.8905
ROCPOINTS_O,0.0026,0.7076,0.8905,0.0297,0.8905
ROCPOINTS_O,0.0026,0.7076,0.8905,0.0297,0.8905
ROCPOINTS_O,0.0026,0.7075,0.8905,0.0297,0.8905
ROCPOINTS_O,0.0027,0.7074,0.8905,0.0297,0.8905
ROCPOINTS_O,0.0029,0.7074,0.8905,0.0297,0.8905
ROCPOINTS_O,0.0030,0.7073,0.8905,0.0297,0.8905
ROCPOINTS_O,0.0031,0.7073,0.8905,0.0297,0.8905
ROCPOINTS_O,0.0031,0.7072,0.8905,0.0297,0.8905
ROCPOINTS_O,0.0031,0.7072,0.8905,0.0297,0.8905
ROCPOINTS_O,0.0032,0.7071,0.8905,0.0297,0.8905
ROCPOINTS_O,0.0033,0.7070,0.8905,0.0297,0.8905
ROCPOINTS_O,0.0033,0.7069,0.8905,0.0297,0.8905
ROCPOINTS_O,0.0033,0.5978,0.8524,0.0335,0.8524
ROCPOINTS_O,0.0033,0.5975,0.8524,0.0335,0.8524
ROCPOINTS_O,0.0034,0.5974,0.8524,0.0335,0.8524
ROCPOINTS_O,0.0034,0.5974,0.8524,0.0335,0.8524
ROCPOINTS_O,0.0034,0.5973,0.8524,0.0335,0.8524
ROCPOINTS_O,0.0034,0.5972,0.8524,0.0335,0.8524
ROCPOINTS_O,0.0035,0.5971,0.8524,0.0335,0.8524
ROCPOINTS_O,0.0035,0.5971,0.8524,0.0335,0.8524
ROCPOINTS_O,0.0035,0.5970,0.8524,0.0335,0.8524
ROCPOINTS_O,0.0035,0.5957,0.8524,0.0336,0.8524
ROCPOINTS_O,0.0036,0.5957,0.8524,0.0336,0.8524
ROCPOINTS_O,0.0036,0.5956,0.8524,0.0336,0.8524
ROCPOINTS_O,0.0036,0.5956,0.8524,0.0336,0.8524
ROCPOINTS_O,0.0036,0.5955,0.8524,0.0336,0.8524
ROCPOINTS_O,0.0037,0.5955,0.8524,0.0336,0.8524
ROCPOINTS_O,0.0037,0.5954,0.8524,0.0336,0.8524
ROCPOINTS_O,0.0037,0.5953,0.8524,0.0336,0.8524
ROCPOINTS_O,0.0038,0.5953,0.8524,0.0336,0.8524
ROCPOINTS_O,0.0038,0.5952,0.8524,0.0336,0.8524
ROCPOINTS_O,0.0038,0.5952,0.8524,0.0336,0.8524
ROCPOINTS_O,0.0038,0.5937,0.8524,0.0337,0.8524
ROCPOINTS_O,0.0038,0.5937,0.8524,0.0337,0.8524
ROCPOINTS_O,0.0038,0.5920,0.8524,0.0338,0.8524
ROCPOINTS_O,0.0039,0.5909,0.8524,0.0338,0.8524
ROCPOINTS_O,0.0039,0.5908,0.8524,0.0338,0.8524
ROCPOINTS_O,0.0039,0.5908,0.8524,0.0339,0.8524
ROCPOINTS_O,0.0039,0.5906,0.8524,0.0339,0.8524
ROCPOINTS_O,0.0039,0.5905,0.8524,0.0339,0.8524
ROCPOINTS_O,0.0039,0.5905,0.8524,0.0339,0.8524
ROCPOINTS_O,0.0039,0.5883,0.8524,0.0340,0.8524
ROCPOINTS_O,0.0040,0.5883,0.8500,0.0339,0.8500
ROCPOINTS_O,0.0040,0.5882,0.8500,0.0339,0.8500
ROCPOINTS_O,0.0040,0.5881,0.8500,0.0339,0.8500
ROCPOINTS_O,0.0041,0.5863,0.8500,0.0340,0.8500
ROCPOINTS_O,0.0042,0.5845,0.8500,0.0341,0.8500
ROCPOINTS_O,0.0042,0.5844,0.8500,0.0341,0.8500
ROCPOINTS_O,0.0042,0.5844,0.8500,0.0341,0.8500
ROCPOINTS_O,0.0042,0.5841,0.8500,0.0341,0.8500
ROCPOINTS_O,0.0042,0.5841,0.8500,0.0341,0.8500
ROCPOINTS_O,0.0043,0.5840,0.8500,0.0341,0.8500
ROCPOINTS_O,0.0043,0.5840,0.8500,0.0341,0.8500
ROCPOINTS_O,0.0043,0.5839,0.8500,0.0341,0.8500
ROCPOINTS_O,0.0044,0.5820,0.8500,0.0342,0.8500
ROCPOINTS_O,0.0044,0.5805,0.8500,0.0343,0.8500
ROCPOINTS_O,0.0044,0.5805,0.8500,0.0343,0.8500
ROCPOINTS_O,0.0045,0.5802,0.8500,0.0344,0.8500
ROCPOINTS_O,0.0046,0.5802,0.8500,0.0344,0.8500
ROCPOINTS_O,0.0046,0.5801,0.8500,0.0344,0.8500
ROCPOINTS_O,0.0047,0.5800,0.8500,0.0344,0.8500
ROCPOINTS_O,0.0047,0.5800,0.8500,0.0344,0.8500
ROCPOINTS_O,0.0047,0.5799,0.8500,0.0344,0.8500
ROCPOINTS_O,0.0047,0.5798,0.8500,0.0344,0.8500
ROCPOINTS_O,0.0047,0.5797,0.8500,0.0344,0.8500
ROCPOINTS_O,0.0048,0.5797,0.8500,0.0344,0.8500
ROCPOINTS_O,0.0048,0.5796,0.8500,0.0344,0.8500
ROCPOINTS_O,0.0048,0.5796,0.8500,0.0344,0.8500
ROCPOINTS_O,0.0050,0.5795,0.8500,0.0344,0.8500
ROCPOINTS_O,0.0050,0.5792,0.8500,0.0344,0.8500
ROCPOINTS_O,0.0050,0.5791,0.8500,0.0344,0.8500
ROCPOINTS_O,0.0050,0.5790,0.8500,0.0344,0.8500
ROCPOINTS_O,0.0051,0.5790,0.8500,0.0344,0.8500
ROCPOINTS_O,0.0053,0.5789,0.8500,0.0344,0.8500
ROCPOINTS_O,0.0054,0.5788,0.8500,0.0344,0.8500
ROCPOINTS_O,0.0055,0.5787,0.8500,0.0344,0.8500
ROCPOINTS_O,0.0056,0.5787,0.8500,0.0344,0.8500
ROCPOINTS_O,0.0056,0.5785,0.8500,0.0344,0.8500
ROCPOINTS_O,0.0056,0.5784,0.8500,0.0345,0.8500
ROCPOINTS_O,0.0057,0.5783,0.8500,0.0345,0.8500
ROCPOINTS_O,0.0059,0.5783,0.8500,0.0345,0.8500
ROCPOINTS_O,0.0060,0.5782,0.8500,0.0345,0.8500
ROCPOINTS_O,0.0060,0.5782,0.8500,0.0345,0.8500
ROCPOINTS_O,0.0061,0.5772,0.8500,0.0345,0.8500
ROCPOINTS_O,0.0061,0.5764,0.8500,0.0346,0.8500
ROCPOINTS_O,0.0061,0.5763,0.8500,0.0346,0.8500
ROCPOINTS_O,0.0061,0.5763,0.8500,0.0346,0.8500
ROCPOINTS_O,0.0064,0.5762,0.8500,0.0346,0.8500
ROCPOINTS_O,0.0064,0.5755,0.8500,0.0346,0.8500
ROCPOINTS_O,0.0064,0.5742,0.8500,0.0347,0.8500
ROCPOINTS_O,0.0064,0.5742,0.8500,0.0347,0.8500
ROCPOINTS_O,0.0064,0.5741,0.8500,0.0347,0.8500
ROCPOINTS_O,0.0066,0.5741,0.8500,0.0347,0.8500
ROCPOINTS_O,0.0066,0.5730,0.8500,0.0348,0.8500
ROCPOINTS_O,0.0066,0.5729,0.8500,0.0348,0.8500
ROCPOINTS_O,0.0066,0.5728,0.8500,0.0348,0.8500
ROCPOINTS_O,0.0067,0.5718,0.8500,0.0348,0.8500
ROCPOINTS_O,0.0067,0.5715,0.8500,0.0349,0.8500
ROCPOINTS_O,0.0067,0.4957,0.8048,0.0379,0.8048
ROCPOINTS_O,0.0067,0.4954,0.8048,0.0379,0.8048
ROCPOINTS_O,0.0067,0.4954,0.8048,0.0380,0.8048
ROCPOINTS_O,0.0068,0.4953,0.8048,0.0380,0.8048
ROCPOINTS_O,0.0068,0.4953,0.8048,0.0380,0.8048
ROCPOINTS_O,0.0068,0.4952,0.8048,0.0380,0.8048
ROCPOINTS_O,0.0068,0.4951,0.8048,0.0380,0.8048
ROCPOINTS_O,0.0068,0.4942,0.8048,0.0380,0.8048
ROCPOINTS_O,0.0068,0.4941,0.8048,0.0380,0.8048
ROCPOINTS_O,0.0069,0.4940,0.8048,0.0381,0.8048
ROCPOINTS_O,0.0069,0.4940,0.8048,0.0381,0.8048
ROCPOINTS_O,0.0069,0.4939,0.8048,0.0381,0.8048
ROCPOINTS_O,0.0069,0.4939,0.8048,0.0381,0.8048
ROCPOINTS_O,0.0069,0.4938,0.8048,0.0381,0.8048
ROCPOINTS_O,0.0069,0.4938,0.8048,0.0381,0.8048
ROCPOINTS_O,0.0070,0.4937,0.8048,0.0381,0.8048
ROCPOINTS_O,0.0071,0.4936,0.8048,0.0381,0.8048
ROCPOINTS_O,0.0071,0.4936,0.8048,0.0381,0.8048
ROCPOINTS_O,0.0071,0.4929,0.8048,0.0381,0.8048
ROCPOINTS_O,0.0072,0.4928,0.8048,0.0381,0.8048
ROCPOINTS_O,0.0072,0.4927,0.8048,0.0381,0.8048
ROCPOINTS_O,0.0072,0.4918,0.8048,0.0382,0.8048
ROCPOINTS_O,0.0072,0.4918,0.8048,0.0382,0.8048
ROCPOINTS_O,0.0072,0.4917,0.8048,0.0382,0.8048
ROCPOINTS_O,0.0073,0.4916,0.8048,0.0382,0.8048
ROCPOINTS_O,0.0075,0.4916,0.8048,0.0382,0.8048
ROCPOINTS_O,0.0077,0.4914,0.8048,0.0382,0.8048
ROCPOINTS_O,0.0077,0.4913,0.8048,0.0383,0.8048
ROCPOINTS_O,0.0077,0.4913,0.8048,0.0383,0.8048
ROCPOINTS_O,0.0078,0.4912,0.8048,0.0383,0.8048
ROCPOINTS_O,0.0078,0.4912,0.8048,0.0383,0.8048
ROCPOINTS_O,0.0078,0.4911,0.8048,0.0383,0.8048
ROCPOINTS_O,0.0078,0.4910,0.8048,0.0383,0.8048
ROCPOINTS_O,0.0080,0.4909,0.8048,0.0383,0.8048
ROCPOINTS_O,0.0081,0.4909,0.8048,0.0383,0.8048
ROCPOINTS_O,0.0081,0.4908,0.8048,0.0383,0.8048
ROCPOINTS_O,0.0081,0.4907,0.8048,0.0383,0.8048
ROCPOINTS_O,0.0082,0.4907,0.8048,0.0383,0.8048
ROCPOINTS_O,0.0082,0.4906,0.8048,0.0383,0.8048
ROCPOINTS_O,0.0083,0.4906,0.8048,0.0383,0.8048
ROCPOINTS_O,0.0087,0.4899,0.8048,0.0384,0.8048
ROCPOINTS_O,0.0088,0.4899,0.8048,0.0384,0.8048
ROCPOINTS_O,0.0089,0.4898,0.8048,0.0384,0.8048
ROCPOINTS_O,0.0089,0.4898,0.8048,0.0384,0.8048
ROCPOINTS_O,0.0090,0.4897,0.8048,0.0384,0.8048
ROCPOINTS_O,0.0090,0.4897,0.8048,0.0384,0.8048
ROCPOINTS_O,0.0091,0.4896,0.8048,0.0384,0.8048
ROCPOINTS_O,0.0092,0.4895,0.8048,0.0384,0.8048
ROCPOINTS_O,0.0094,0.4895,0.8048,0.0384,0.8048
ROCPOINTS_O,0.0095,0.4894,0.8048,0.0384,0.8048
ROCPOINTS_O,0.0096,0.4894,0.8048,0.0384,0.8048
ROCPOINTS_O,0.0096,0.4893,0.8048,0.0384,0.8048
ROCPOINTS_O,0.0097,0.4892,0.8048,0.0384,0.8048
ROCPOINTS_O,0.0097,0.4892,0.8048,0.0384,0.8048
ROCPOINTS_O,0.0098,0.4891,0.8048,0.0384,0.8048
ROCPOINTS_O,0.0099,0.4891,0.8048,0.0384,0.8048
ROCPOINTS_O,0.0100,0.4890,0.8048,0.0384,0.8048
ROCPOINTS_O,0.0100,0.4298,0.7429,0.0403,0.7429
ROCPOINTS_O,0.0100,0.4298,0.7429,0.0403,0.7429
ROCPOINTS_O,0.0100,0.4297,0.7429,0.0403,0.7429
ROCPOINTS_O,0.0101,0.4296,0.7429,0.0403,0.7429
ROCPOINTS_O,0.0103,0.4296,0.7429,0.0403,0.7429
ROCPOINTS_O,0.0103,0.4295,0.7429,0.0403,0.7429
ROCPOINTS_O,0.0107,0.4295,0.7429,0.0403,0.7429
ROCPOINTS_O,0.0107,0.4294,0.7429,0.0403,0.7429
ROCPOINTS_O,0.0107,0.4293,0.7429,0.0403,0.7429
ROCPOINTS_O,0.0108,0.4293,0.7429,0.0403,0.7429
ROCPOINTS_O,0.0110,0.4292,0.7429,0.0403,0.7429
ROCPOINTS_O,0.0110,0.4291,0.7429,0.0403,0.7429
ROCPOINTS_O,0.0111,0.4291,0.7429,0.0403,0.7429
ROCPOINTS_O,0.0112,0.4290,0.7429,0.0404,0.7429
ROCPOINTS_O,0.0113,0.4289,0.7429,0.0404,0.7429
ROCPOINTS_O,0.0117,0.4289,0.7429,0.0404,0.7429
ROCPOINTS_O,0.0121,0.4287,0.7429,0.0404,0.7429
ROCPOINTS_O,0.0122,0.4287,0.7429,0.0404,0.7429
ROCPOINTS_O,0.0125,0.4286,0.7429,0.0404,0.7429
ROCPOINTS_O,0.0125,0.4285,0.7429,0.0404,0.7429
ROCPOINTS_O,0.0126,0.4285,0.7429,0.0404,0.7429
ROCPOINTS_O,0.0127,0.4284,0.7429,0.0404,0.7429
ROCPOINTS_O,0.0127,0.4284,0.7429,0.0404,0.7429
ROCPOINTS_O,0.0127,0.4283,0.7429,0.0404,0.7429
ROCPOINTS_O,0.0133,0.4282,0.7429,0.0404,0.7429
ROCPOINTS_O,0.0133,0.4281,0.7429,0.0404,0.7429
ROCPOINTS_O,0.0133,0.4281,0.7429,0.0404,0.7429
ROCPOINTS_O,0.0133,0.3791,0.7143,0.0438,0.7143
ROCPOINTS_O,0.0137,0.3790,0.7143,0.0438,0.7143
ROCPOINTS_O,0.0137,0.3789,0.7143,0.0438,0.7143
ROCPOINTS_O,0.0139,0.3789,0.7143,0.0438,0.7143
ROCPOINTS_O,0.0139,0.3788,0.7143,0.0438,0.7143
ROCPOINTS_O,0.0140,0.3788,0.7143,0.0438,0.7143
ROCPOINTS_O,0.0140,0.3787,0.7143,0.0438,0.7143
ROCPOINTS_O,0.0142,0.3786,0.7143,0.0438,0.7143
ROCPOINTS_O,0.0143,0.3784,0.7143,0.0438,0.7143
ROCPOINTS_O,0.0143,0.3782,0.7143,0.0438,0.7143
ROCPOINTS_O,0.0144,0.3782,0.7143,0.0439,0.7143
ROCPOINTS_O,0.0144,0.3781,0.7143,0.0439,0.7143
ROCPOINTS_O,0.0145,0.3780,0.7143,0.0439,0.7143
ROCPOINTS_O,0.0145,0.3779,0.7143,0.0439,0.7143
ROCPOINTS_O,0.0148,0.3779,0.7143,0.0439,0.7143
ROCPOINTS_O,0.0150,0.3778,0.7143,0.0439,0.7143
ROCPOINTS_O,0.0151,0.3773,0.7143,0.0440,0.7143
ROCPOINTS_O,0.0152,0.3772,0.7143,0.0440,0.7143
ROCPOINTS_O,0.0153,0.3771,0.7143,0.0440,0.7143
ROCPOINTS_O,0.0156,0.3771,0.7143,0.0440,0.7143
ROCPOINTS_O,0.0156,0.3770,0.7143,0.0440,0.7143
ROCPOINTS_O,0.0158,0.3769,0.7143,0.0440,0.7143
ROCPOINTS_O,0.0161,0.3769,0.7143,0.0440,0.7143
ROCPOINTS_O,0.0161,0.3768,0.7143,0.0440,0.7143
ROCPOINTS_O,0.0165,0.3767,0.7143,0.0440,0.7143
ROCPOINTS_O,0.0166,0.3767,0.7143,0.0440,0.7143
ROCPOINTS_O,0.0167,0.3766,0.7143,0.0440,0.7143
ROCPOINTS_O,0.0167,0.3766,0.7143,0.0440,0.7143
ROCPOINTS_O,0.0167,0.3353,0.6905,0.0476,0.6905
ROCPOINTS_O,0.0172,0.3352,0.6905,0.0476,0.6905
ROCPOINTS_O,0.0174,0.3352,0.6905,0.0476,0.6905
ROCPOINTS_O,0.0175,0.3351,0.6905,0.0477,0.6905
ROCPOINTS_O,0.0177,0.3351,0.6881,0.0475,0.6881
ROCPOINTS_O,0.0178,0.3350,0.6881,0.0475,0.6881
ROCPOINTS_O,0.0179,0.3349,0.6881,0.0475,0.6881
ROCPOINTS_O,0.0180,0.3349,0.6881,0.0475,0.6881
ROCPOINTS_O,0.0182,0.3348,0.6881,0.0475,0.6881
ROCPOINTS_O,0.0182,0.3347,0.6881,0.0475,0.6881
ROCPOINTS_O,0.0182,0.3346,0.6881,0.0476,0.6881
ROCPOINTS_O,0.0183,0.3346,0.6881,0.0476,0.6881
ROCPOINTS_O,0.0184,0.3343,0.6881,0.0476,0.6881
ROCPOINTS_O,0.0185,0.3342,0.6881,0.0476,0.6881
ROCPOINTS_O,0.0185,0.3342,0.6881,0.0476,0.6881
ROCPOINTS_O,0.0185,0.3341,0.6881,0.0476,0.6881
ROCPOINTS_O,0.0187,0.3341,0.6881,0.0476,0.6881
ROCPOINTS_O,0.0189,0.3339,0.6881,0.0477,0.6881
ROCPOINTS_O,0.0189,0.3338,0.6881,0.0477,0.6881
ROCPOINTS_O,0.0189,0.3338,0.6881,0.0477,0.6881
ROCPOINTS_O,0.0189,0.3337,0.6881,0.0477,0.6881
ROCPOINTS_O,0.0190,0.3337,0.6881,0.0477,0.6881
ROCPOINTS_O,0.0192,0.3336,0.6881,0.0477,0.6881
ROCPOINTS_O,0.0193,0.3336,0.6857,0.0475,0.6857
ROCPOINTS_O,0.0194,0.3335,0.6857,0.0475,0.6857
ROCPOINTS_O,0.0195,0.3335,0.6857,0.0476,0.6857
ROCPOINTS_O,0.0197,0.3334,0.6857,0.0476,0.6857
ROCPOINTS_O,0.0197,0.3334,0.6857,0.0476,0.6857
ROCPOINTS_O,0.0200,0.3333,0.6857,0.0476,0.6857
ROCPOINTS_O,0.0200,0.3333,0.6857,0.0476,0.6857
ROCPOINTS_O,0.0200,0.2974,0.6667,0.0516,0.6667
ROCPOINTS_O,0.0200,0.2972,0.6667,0.0517,0.6667
ROCPOINTS_O,0.0200,0.2971,0.6667,0.0517,0.6667
ROCPOINTS_O,0.0202,0.2971,0.6667,0.0517,0.6667
ROCPOINTS_O,0.0203,0.2970,0.6667,0.0517,0.6667
ROCPOINTS_O,0.0205,0.2969,0.6667,0.0517,0.6667
ROCPOINTS_O,0.0207,0.2969,0.6667,0.0517,0.6667
ROCPOINTS_O,0.0208,0.2968,0.6667,0.0517,0.6667
ROCPOINTS_O,0.0211,0.2967,0.6667,0.0517,0.6667
ROCPOINTS_O,0.0211,0.2967,0.6667,0.0517,0.6667
ROCPOINTS_O,0.0213,0.2966,0.6667,0.0518,0.6667
ROCPOINTS_O,0.0214,0.2965,0.6667,0.0518,0.6667
ROCPOINTS_O,0.0216,0.2965,0.6667,0.0518,0.6667
ROCPOINTS_O,0.0217,0.2964,0.6667,0.0518,0.6667
ROCPOINTS_O,0.0219,0.2962,0.6667,0.0518,0.6667
ROCPOINTS_O,0.0220,0.2961,0.6667,0.0518,0.6667
ROCPOINTS_O,0.0222,0.2961,0.6667,0.0518,0.6667
ROCPOINTS_O,0.0224,0.2960,0.6667,0.0519,0.6667
ROCPOINTS_O,0.0229,0.2960,0.6667,0.0519,0.6667
ROCPOINTS_O,0.0230,0.2959,0.6667,0.0519,0.6667
ROCPOINTS_O,0.0233,0.2958,0.6667,0.0519,0.6667
ROCPOINTS_O,0.0234,0.2665,0.6286,0.0542,0.6286
ROCPOINTS_O,0.0240,0.2664,0.6286,0.0542,0.6286
ROCPOINTS_O,0.0246,0.2664,0.6286,0.0542,0.6286
ROCPOINTS_O,0.0248,0.2663,0.6286,0.0542,0.6286
ROCPOINTS_O,0.0250,0.2662,0.6286,0.0542,0.6286
ROCPOINTS_O,0.0254,0.2661,0.6286,0.0542,0.6286
ROCPOINTS_O,0.0256,0.2661,0.6286,0.0543,0.6286
ROCPOINTS_O,0.0262,0.2660,0.6286,0.0543,0.6286
ROCPOINTS_O,0.0264,0.2660,0.6286,0.0543,0.6286
ROCPOINTS_O,0.0264,0.2659,0.6286,0.0543,0.6286
ROCPOINTS_O,0.0267,0.2658,0.6286,0.0543,0.6286
ROCPOINTS_O,0.0274,0.2387,0.5833,0.0560,0.5833
ROCPOINTS_O,0.0276,0.2387,0.5833,0.0560,0.5833
ROCPOINTS_O,0.0277,0.2386,0.5833,0.0561,0.5833
ROCPOINTS_O,0.0278,0.2384,0.5833,0.0561,0.5833
ROCPOINTS_O,0.0281,0.2382,0.5833,0.0561,0.5833
ROCPOINTS_O,0.0283,0.2381,0.5833,0.0561,0.5833
ROCPOINTS_O,0.0285,0.2379,0.5833,0.0562,0.5833
ROCPOINTS_O,0.0285,0.2376,0.5833,0.0563,0.5833
ROCPOINTS_O,0.0286,0.2374,0.5833,0.0563,0.5833
ROCPOINTS_O,0.0289,0.2373,0.5833,0.0563,0.5833
ROCPOINTS_O,0.0290,0.2373,0.5833,0.0563,0.5833
ROCPOINTS_O,0.0290,0.2372,0.5833,0.0563,0.5833
ROCPOINTS_O,0.0294,0.2372,0.5833,0.0564,0.5833
ROCPOINTS_O,0.0298,0.2371,0.5833,0.0564,0.5833
ROCPOINTS_O,0.0300,0.2370,0.5833,0.0564,0.5833
ROCPOINTS_O,0.0300,0.2146,0.5476,0.0583,0.5476
ROCPOINTS_O,0.0301,0.2146,0.5476,0.0584,0.5476
ROCPOINTS_O,0.0301,0.2145,0.5476,0.0584,0.5476
ROCPOINTS_O,0.0303,0.2144,0.5476,0.0584,0.5476
ROCPOINTS_O,0.0308,0.2144,0.5476,0.0584,0.5476
ROCPOINTS_O,0.0308,0.2141,0.5476,0.0585,0.5476
ROCPOINTS_O,0.0311,0.2140,0.5476,0.0585,0.5476
ROCPOINTS_O,0.0311,0.2140,0.5476,0.0585,0.5476
ROCPOINTS_O,0.0313,0.2139,0.5476,0.0585,0.5476
ROCPOINTS_O,0.0317,0.2139,0.5476,0.0585,0.5476
ROCPOINTS_O,0.0320,0.2137,0.5476,0.0586,0.5476
ROCPOINTS_O,0.0324,0.2135,0.5476,0.0586,0.5476
ROCPOINTS_O,0.0324,0.2134,0.5476,0.0587,0.5476
ROCPOINTS_O,0.0333,0.2133,0.5476,0.0587,0.5476
ROCPOINTS_O,0.0333,0.2130,0.5476,0.0588,0.5476
ROCPOINTS_O,0.0334,0.1907,0.5381,0.0641,0.5381
ROCPOINTS_O,0.0340,0.1906,0.5381,0.0641,0.5381
ROCPOINTS_O,0.0342,0.1906,0.5381,0.0642,0.5381
ROCPOINTS_O,0.0344,0.1904,0.5381,0.0642,0.5381
ROCPOINTS_O,0.0347,0.1903,0.5381,0.0642,0.5381
ROCPOINTS_O,0.0350,0.1903,0.5381,0.0643,0.5381
ROCPOINTS_O,0.0356,0.1902,0.5381,0.0643,0.5381
ROCPOINTS_O,0.0356,0.1902,0.5381,0.0643,0.5381
ROCPOINTS_O,0.0361,0.1901,0.5381,0.0643,0.5381
ROCPOINTS_O,0.0364,0.1900,0.5381,0.0643,0.5381
ROCPOINTS_O,0.0364,0.1900,0.5381,0.0644,0.5381
ROCPOINTS_O,0.0367,0.1899,0.5381,0.0644,0.5381
ROCPOINTS_O,0.0369,0.1733,0.5119,0.0669,0.5119
ROCPOINTS_O,0.0372,0.1733,0.5119,0.0669,0.5119
ROCPOINTS_O,0.0375,0.1732,0.5119,0.0670,0.5119
ROCPOINTS_O,0.0377,0.1732,0.5119,0.0670,0.5119
ROCPOINTS_O,0.0378,0.1731,0.5119,0.0670,0.5119
ROCPOINTS_O,0.0383,0.1730,0.5119,0.0670,0.5119
ROCPOINTS_O,0.0383,0.1730,0.5119,0.0670,0.5119
ROCPOINTS_O,0.0386,0.1729,0.5119,0.0671,0.5119
ROCPOINTS_O,0.0389,0.1729,0.5119,0.0671,0.5119
ROCPOINTS_O,0.0391,0.1728,0.5119,0.0671,0.5119
ROCPOINTS_O,0.0392,0.1727,0.5119,0.0671,0.5119
ROCPOINTS_O,0.0397,0.1726,0.5119,0.0672,0.5119
ROCPOINTS_O,0.0398,0.1726,0.5119,0.0672,0.5119
ROCPOINTS_O,0.0400,0.1725,0.5119,0.0672,0.5119
ROCPOINTS_O,0.0400,0.1725,0.5119,0.0672,0.5119
ROCPOINTS_O,0.0400,0.1561,0.4786,0.0693,0.4786
ROCPOINTS_O,0.0411,0.1560,0.4786,0.0693,0.4786
ROCPOINTS_O,0.0411,0.1560,0.4786,0.0693,0.4786
ROCPOINTS_O,0.0413,0.1559,0.4786,0.0694,0.4786
ROCPOINTS_O,0.0414,0.1559,0.4786,0.0694,0.4786
ROCPOINTS_O,0.0417,0.1558,0.4786,0.0694,0.4786
ROCPOINTS_O,0.0418,0.1557,0.4786,0.0695,0.4786
ROCPOINTS_O,0.0420,0.1556,0.4786,0.0695,0.4786
ROCPOINTS_O,0.0422,0.1556,0.4786,0.0695,0.4786
ROCPOINTS_O,0.0433,0.1555,0.4786,0.0695,0.4786
ROCPOINTS_O,0.0450,0.1416,0.4524,0.0720,0.4524
ROCPOINTS_O,0.0450,0.1415,0.4524,0.0720,0.4524
ROCPOINTS_O,0.0455,0.1415,0.4524,0.0721,0.4524
ROCPOINTS_O,0.0458,0.1414,0.4524,0.0721,0.4524
ROCPOINTS_O,0.0461,0.1414,0.4524,0.0721,0.4524
ROCPOINTS_O,0.0463,0.1413,0.4524,0.0721,0.4524
ROCPOINTS_O,0.0467,0.1412,0.4524,0.0722,0.4524
ROCPOINTS_O,0.0475,0.1279,0.4333,0.0760,0.4333
ROCPOINTS_O,0.0478,0.1279,0.4333,0.0760,0.4333
ROCPOINTS_O,0.0481,0.1278,0.4333,0.0761,0.4333
ROCPOINTS_O,0.0489,0.1278,0.4333,0.0761,0.4333
ROCPOINTS_O,0.0500,0.1277,0.4333,0.0761,0.4333
ROCPOINTS_O,0.0500,0.1277,0.4333,0.0762,0.4333
ROCPOINTS_O,0.0500,0.1156,0.4143,0.0800,0.4143
ROCPOINTS_O,0.0504,0.1156,0.4143,0.0801,0.4143
ROCPOINTS_O,0.0508,0.1155,0.4143,0.0801,0.4143
ROCPOINTS_O,0.0523,0.1155,0.4143,0.0801,0.4143
ROCPOINTS_O,0.0524,0.1154,0.4143,0.0802,0.4143
ROCPOINTS_O,0.0525,0.1152,0.4143,0.0803,0.4143
ROCPOINTS_O,0.0526,0.1152,0.4143,0.0803,0.4143
ROCPOINTS_O,0.0527,0.1151,0.4143,0.0804,0.4143
ROCPOINTS_O,0.0530,0.1149,0.4143,0.0805,0.4143
ROCPOINTS_O,0.0533,0.1148,0.4143,0.0806,0.4143
ROCPOINTS_O,0.0543,0.1046,0.3952,0.0840,0.3952
ROCPOINTS_O,0.0544,0.1046,0.3952,0.0841,0.3952
ROCPOINTS_O,0.0548,0.1045,0.3952,0.0841,0.3952
ROCPOINTS_O,0.0550,0.1045,0.3952,0.0841,0.3952
ROCPOINTS_O,0.0558,0.1044,0.3952,0.0842,0.3952
ROCPOINTS_O,0.0563,0.1044,0.3952,0.0842,0.3952
ROCPOINTS_O,0.0564,0.1042,0.3952,0.0843,0.3952
ROCPOINTS_O,0.0567,0.1040,0.3952,0.0845,0.3952
ROCPOINTS_O,0.0567,0.0945,0.3762,0.0882,0.3762
ROCPOINTS_O,0.0571,0.0944,0.3762,0.0882,0.3762
ROCPOINTS_O,0.0576,0.0943,0.3762,0.0883,0.3762
ROCPOINTS_O,0.0578,0.0940,0.3762,0.0886,0.3762
ROCPOINTS_O,0.0581,0.0940,0.3762,0.0886,0.3762
ROCPOINTS_O,0.0589,0.0939,0.3762,0.0887,0.3762
ROCPOINTS_O,0.0593,0.0938,0.3762,0.0887,0.3762
ROCPOINTS_O,0.0600,0.0938,0.3762,0.0888,0.3762
ROCPOINTS_O,0.0601,0.0859,0.3571,0.0917,0.3571
ROCPOINTS_O,0.0603,0.0859,0.3571,0.0917,0.3571
ROCPOINTS_O,0.0608,0.0858,0.3571,0.0918,0.3571
ROCPOINTS_O,0.0624,0.0857,0.3571,0.0919,0.3571
ROCPOINTS_O,0.0633,0.0857,0.3571,0.0919,0.3571
ROCPOINTS_O,0.0647,0.0789,0.3476,0.0967,0.3476
ROCPOINTS_O,0.0648,0.0788,0.3476,0.0968,0.3476
ROCPOINTS_O,0.0650,0.0787,0.3476,0.0968,0.3476
ROCPOINTS_O,0.0656,0.0787,0.3476,0.0969,0.3476
ROCPOINTS_O,0.0667,0.0786,0.3476,0.0969,0.3476
ROCPOINTS_O,0.0675,0.0725,0.3190,0.0965,0.3190
ROCPOINTS_O,0.0678,0.0724,0.3190,0.0966,0.3190
ROCPOINTS_O,0.0682,0.0724,0.3190,0.0967,0.3190
ROCPOINTS_O,0.0682,0.0723,0.3190,0.0968,0.3190
ROCPOINTS_O,0.0700,0.0723,0.3190,0.0968,0.3190
ROCPOINTS_O,0.0701,0.0667,0.3048,0.0998,0.3048
ROCPOINTS_O,0.0706,0.0667,0.3048,0.0999,0.3048
ROCPOINTS_O,0.0714,0.0666,0.3048,0.1000,0.3048
ROCPOINTS_O,0.0722,0.0665,0.3048,0.1001,0.3048
ROCPOINTS_O,0.0724,0.0665,0.3048,0.1002,0.3048
ROCPOINTS_O,0.0733,0.0665,0.3024,0.0995,0.3024
ROCPOINTS_O,0.0750,0.0621,0.2857,0.1005,0.2857
ROCPOINTS_O,0.0766,0.0620,0.2857,0.1006,0.2857
ROCPOINTS_O,0.0767,0.0620,0.2857,0.1007,0.2857
ROCPOINTS_O,0.0767,0.0573,0.2667,0.1015,0.2667
ROCPOINTS_O,0.0783,0.0572,0.2667,0.1016,0.2667
ROCPOINTS_O,0.0800,0.0572,0.2667,0.1017,0.2667
ROCPOINTS_O,0.0802,0.0532,0.2619,0.1068,0.2619
ROCPOINTS_O,0.0811,0.0531,0.2619,0.1069,0.2619
ROCPOINTS_O,0.0812,0.0531,0.2619,0.1070,0.2619
ROCPOINTS_O,0.0820,0.0530,0.2619,0.1072,0.2619
ROCPOINTS_O,0.0829,0.0529,0.2619,0.1073,0.2619
ROCPOINTS_O,0.0830,0.0528,0.2619,0.1074,0.2619
ROCPOINTS_O,0.0833,0.0527,0.2619,0.1076,0.2619
ROCPOINTS_O,0.0837,0.0485,0.2571,0.1142,0.2571
ROCPOINTS_O,0.0842,0.0485,0.2548,0.1132,0.2548
ROCPOINTS_O,0.0860,0.0484,0.2548,0.1133,0.2548
ROCPOINTS_O,0.0867,0.0484,0.2524,0.1124,0.2524
ROCPOINTS_O,0.0900,0.0452,0.2452,0.1164,0.2452
ROCPOINTS_O,0.0901,0.0423,0.2238,0.1139,0.2238
ROCPOINTS_O,0.0909,0.0422,0.2238,0.1141,0.2238
ROCPOINTS_O,0.0922,0.0421,0.2238,0.1142,0.2238
ROCPOINTS_O,0.0923,0.0421,0.2238,0.1144,0.2238
ROCPOINTS_O,0.0933,0.0419,0.2238,0.1148,0.2238
ROCPOINTS_O,0.0950,0.0397,0.2143,0.1158,0.2143
ROCPOINTS_O,0.0967,0.0397,0.2143,0.1160,0.2143
ROCPOINTS_O,0.0989,0.0368,0.2048,0.1189,0.2048
ROCPOINTS_O,0.0989,0.0368,0.2048,0.1191,0.2048
ROCPOINTS_O,0.1000,0.0367,0.2048,0.1193,0.2048
ROCPOINTS_O,0.1022,0.0345,0.2024,0.1248,0.2024
ROCPOINTS_O,0.1033,0.0344,0.2024,0.1250,0.2024
ROCPOINTS_O,0.1043,0.0319,0.1952,0.1295,0.1952
ROCPOINTS_O,0.1058,0.0318,0.1952,0.1297,0.1952
ROCPOINTS_O,0.1067,0.0317,0.1952,0.1300,0.1952
ROCPOINTS_O,0.1080,0.0299,0.1905,0.1340,0.1905
ROCPOINTS_O,0.1100,0.0298,0.1905,0.1342,0.1905
ROCPOINTS_O,0.1133,0.0278,0.1857,0.1398,0.1857
ROCPOINTS_O,0.1156,0.0265,0.1857,0.1453,0.1857
ROCPOINTS_O,0.1167,0.0265,0.1857,0.1455,0.1857
ROCPOINTS_O,0.1174,0.0247,0.1833,0.1528,0.1833
ROCPOINTS_O,0.1200,0.0246,0.1833,0.1531,0.1833
ROCPOINTS_O,0.1233,0.0235,0.1810,0.1573,0.1810
ROCPOINTS_O,0.1267,0.0219,0.1690,0.1578,0.1690
ROCPOINTS_O,0.1300,0.0206,0.1643,0.1624,0.1643
ROCPOINTS_O,0.1333,0.0194,0.1619,0.1687,0.1619
ROCPOINTS_O,0.1335,0.0187,0.1571,0.1697,0.1571
ROCPOINTS_O,0.1367,0.0186,0.1571,0.1701,0.1571
ROCPOINTS_O,0.1400,0.0175,0.1476,0.1703,0.1476
ROCPOINTS_O,0.1433,0.0165,0.1405,0.1715,0.1405
ROCPOINTS_O,0.1467,0.0158,0.1310,0.1672,0.1310
ROCPOINTS_O,0.1500,0.0150,0.1286,0.1725,0.1286
ROCPOINTS_O,0.1533,0.0143,0.1238,0.1739,0.1238
ROCPOINTS_O,0.1567,0.0140,0.1143,0.1649,0.1143
ROCPOINTS_O,0.1600,0.0132,0.1095,0.1673,0.1095
ROCPOINTS_O,0.1633,0.0124,0.1071,0.1731,0.1071
ROCPOINTS_O,0.1667,0.0119,0.1048,0.1767,0.1048
ROCPOINTS_O,0.1700,0.0114,0.1024,0.1792,0.1024
ROCPOINTS_O,0.1701,0.0109,0.0952,0.1747,0.0952
ROCPOINTS_O,0.1717,0.0109,0.0952,0.1754,0.0952
ROCPOINTS_O,0.1733,0.0108,0.0952,0.1762,0.0952
ROCPOINTS_O,0.1767,0.0105,0.0905,0.1735,0.0905
ROCPOINTS_O,0.1781,0.0102,0.0881,0.1729,0.0881
ROCPOINTS_O,0.1800,0.0102,0.0857,0.1690,0.0857
ROCPOINTS_O,0.1800,0.0099,0.0833,0.1699,0.0833
ROCPOINTS_O,0.1830,0.0098,0.0833,0.1707,0.0833
ROCPOINTS_O,0.1833,0.0098,0.0833,0.1716,0.0833
ROCPOINTS_O,0.1867,0.0093,0.0786,0.1701,0.0786
ROCPOINTS_O,0.1867,0.0093,0.0786,0.1710,0.0786
ROCPOINTS_O,0.1882,0.0089,0.0762,0.1720,0.0762
ROCPOINTS_O,0.1900,0.0088,0.0762,0.1730,0.0762
ROCPOINTS_O,0.1933,0.0084,0.0738,0.1751,0.0738
ROCPOINTS_O,0.1967,0.0083,0.0738,0.1782,0.0738
ROCPOINTS_O,0.2000,0.0080,0.0714,0.1786,0.0714
ROCPOINTS_O,0.2033,0.0075,0.0690,0.1824,0.0690
ROCPOINTS_O,0.2049,0.0072,0.0667,0.1830,0.0667
ROCPOINTS_O,0.2056,0.0072,0.0667,0.1842,0.0667
ROCPOINTS_O,0.2061,0.0071,0.0667,0.1854,0.0667
ROCPOINTS_O,0.2067,0.0071,0.0667,0.1867,0.0667
ROCPOINTS_O,0.2100,0.0068,0.0667,0.1931,0.0667
ROCPOINTS_O,0.2120,0.0065,0.0667,0.2000,0.0667
ROCPOINTS_O,0.2133,0.0064,0.0667,0.2014,0.0667
ROCPOINTS_O,0.2167,0.0063,0.0667,0.2044,0.0667
ROCPOINTS_O,0.2200,0.0062,0.0667,0.2074,0.0667
ROCPOINTS_O,0.2233,0.0061,0.0619,0.1985,0.0619
ROCPOINTS_O,0.2267,0.0059,0.0619,0.2031,0.0619
ROCPOINTS_O,0.2294,0.0058,0.0571,0.1920,0.0571
ROCPOINTS_O,0.2300,0.0058,0.0571,0.1935,0.0571
ROCPOINTS_O,0.2333,0.0056,0.0548,0.1917,0.0548
ROCPOINTS_O,0.2333,0.0056,0.0548,0.1933,0.0548
ROCPOINTS_O,0.2367,0.0055,0.0548,0.1949,0.0548
ROCPOINTS_O,0.2400,0.0054,0.0548,0.1983,0.0548
ROCPOINTS_O,0.2401,0.0052,0.0548,0.2035,0.0548
ROCPOINTS_O,0.2433,0.0051,0.0548,0.2054,0.0548
ROCPOINTS_O,0.2467,0.0050,0.0548,0.2091,0.0548
ROCPOINTS_O,0.2500,0.0049,0.0500,0.1981,0.0500
ROCPOINTS_O,0.2516,0.0047,0.0500,0.2039,0.0500
ROCPOINTS_O,0.2533,0.0046,0.0500,0.2079,0.0500
ROCPOINTS_O,0.2567,0.0044,0.0500,0.2165,0.0500
ROCPOINTS_O,0.2633,0.0043,0.0500,0.2211,0.0500
ROCPOINTS_O,0.2667,0.0040,0.0500,0.2308,0.0500
ROCPOINTS_O,0.2700,0.0039,0.0500,0.2386,0.0500
ROCPOINTS_O,0.2733,0.0038,0.0476,0.2326,0.0476
ROCPOINTS_O,0.2800,0.0038,0.0476,0.2353,0.0476
ROCPOINTS_O,0.2805,0.0037,0.0452,0.2289,0.0452
ROCPOINTS_O,0.2833,0.0036,0.0452,0.2317,0.0452
ROCPOINTS_O,0.2856,0.0036,0.0429,0.2250,0.0429
ROCPOINTS_O,0.2900,0.0035,0.0429,0.2278,0.0429
ROCPOINTS_O,0.2933,0.0035,0.0381,0.2105,0.0381
ROCPOINTS_O,0.2967,0.0034,0.0381,0.2162,0.0381
ROCPOINTS_O,0.3000,0.0033,0.0381,0.2192,0.0381
ROCPOINTS_O,0.3033,0.0033,0.0357,0.2083,0.0357
ROCPOINTS_O,0.3067,0.0032,0.0357,0.2113,0.0357
ROCPOINTS_O,0.3133,0.0031,0.0357,0.2174,0.0357
ROCPOINTS_O,0.3165,0.0030,0.0357,0.2239,0.0357
ROCPOINTS_O,0.3167,0.0029,0.0357,0.2273,0.0357
ROCPOINTS_O,0.3200,0.0029,0.0333,0.2188,0.0333
ROCPOINTS_O,0.3223,0.0028,0.0333,0.2258,0.0333
ROCPOINTS_O,0.3233,0.0027,0.0333,0.2295,0.0333
ROCPOINTS_O,0.3267,0.0027,0.0333,0.2333,0.0333
ROCPOINTS_O,0.3300,0.0026,0.0333,0.2373,0.0333
ROCPOINTS_O,0.3333,0.0025,0.0333,0.2414,0.0333
ROCPOINTS_O,0.3367,0.0025,0.0333,0.2456,0.0333
ROCPOINTS_O,0.3400,0.0023,0.0310,0.2500,0.0310
ROCPOINTS_O,0.3467,0.0022,0.0310,0.2549,0.0310
ROCPOINTS_O,0.3477,0.0021,0.0310,0.2600,0.0310
ROCPOINTS_O,0.3500,0.0021,0.0286,0.2449,0.0286
ROCPOINTS_O,0.3567,0.0021,0.0286,0.2500,0.0286
ROCPOINTS_O,0.3617,0.0020,0.0286,0.2553,0.0286
ROCPOINTS_O,0.3667,0.0020,0.0286,0.2609,0.0286
ROCPOINTS_O,0.3700,0.0019,0.0286,0.2667,0.0286
ROCPOINTS_O,0.3733,0.0019,0.0238,0.2326,0.0238
ROCPOINTS_O,0.3767,0.0019,0.0238,0.2381,0.0238
ROCPOINTS_O,0.3833,0.0018,0.0238,0.2439,0.0238
ROCPOINTS_O,0.3867,0.0017,0.0238,0.2500,0.0238
ROCPOINTS_O,0.3900,0.0017,0.0238,0.2564,0.0238
ROCPOINTS_O,0.4033,0.0016,0.0238,0.2632,0.0238
ROCPOINTS_O,0.4038,0.0016,0.0238,0.2703,0.0238
ROCPOINTS_O,0.4067,0.0015,0.0238,0.2778,0.0238
ROCPOINTS_O,0.4122,0.0014,0.0238,0.2857,0.0238
ROCPOINTS_O,0.4195,0.0014,0.0238,0.2941,0.0238
ROCPOINTS_O,0.4200,0.0013,0.0238,0.3030,0.0238
ROCPOINTS_O,0.4300,0.0013,0.0238,0.3125,0.0238
ROCPOINTS_O,0.4300,0.0012,0.0238,0.3226,0.0238
ROCPOINTS_O,0.4547,0.0012,0.0214,0.3103,0.0214
ROCPOINTS_O,0.4567,0.0010,0.0214,0.3333,0.0214
ROCPOINTS_O,0.4600,0.0010,0.0190,0.3077,0.0190
ROCPOINTS_O,0.4697,0.0010,0.0190,0.3200,0.0190
ROCPOINTS_O,0.4700,0.0009,0.0190,0.3333,0.0190
ROCPOINTS_O,0.4733,0.0009,0.0167,0.3043,0.0167
ROCPOINTS_O,0.4767,0.0009,0.0167,0.3182,0.0167
ROCPOINTS_O,0.4833,0.0008,0.0167,0.3333,0.0167
ROCPOINTS_O,0.4933,0.0007,0.0167,0.3684,0.0167
ROCPOINTS_O,0.4967,0.0006,0.0167,0.4118,0.0167
ROCPOINTS_O,0.5167,0.0005,0.0167,0.4375,0.0167
ROCPOINTS_O,0.5600,0.0004,0.0143,0.4615,0.0143
ROCPOINTS_O,0.5967,0.0003,0.0143,0.5000,0.0143
ROCPOINTS_O,0.6033,0.0003,0.0119,0.5000,0.0119
ROCPOINTS_O,0.6100,0.0002,0.0095,0.5000,0.0095
ROCPOINTS_O,0.6433,0.0001,0.0095,0.6667,0.0095
ROCPOINTS_O,0.6933,0.0001,0.0095,0.8000,0.0095
ROCPOINTS_O,0.7333,0.0001,0.0071,0.7500,0.0071
ROCPOINTS_O,0.8600,0.0000,0.0071,1.0000,0.0071
ROCPOINTS_O,0.9233,0.0000,0.0048,1.0000,0.0048
ROCPOINTS_O,0.9400,0.0000,0.0024,1.0000,0.0024
ROCPOINTS_O,0.9400,0.0000,0.0000,0.0000,0.0000
ROCPOINTS_U,0.0000,1.0000,1.0000,0.0083,1.0000
ROCPOINTS_U,0.0000,0.5157,0.6871,0.0110,0.6871
ROCPOINTS_U,0.0000,0.5156,0.6871,0.0110,0.6871
ROCPOINTS_U,0.0000,0.5155,0.6871,0.0110,0.6871
ROCPOINTS_U,0.0000,0.5155,0.6871,0.0110,0.6871
ROCPOINTS_U,0.0000,0.5154,0.6871,0.0110,0.6871
ROCPOINTS_U,0.0000,0.5153,0.6871,0.0110,0.6871
ROCPOINTS_U,0.0000,0.5153,0.6871,0.0110,0.6871
ROCPOINTS_U,0.0000,0.5152,0.6871,0.0110,0.6871
ROCPOINTS_U,0.0000,0.5151,0.6871,0.0110,0.6871
ROCPOINTS_U,0.0000,0.5151,0.6871,0.0110,0.6871
ROCPOINTS_U,0.0000,0.5150,0.6871,0.0110,0.6871
ROCPOINTS_U,0.0000,0.5149,0.6871,0.0110,0.6871
ROCPOINTS_U,0.0000,0.5148,0.6871,0.0110,0.6871
ROCPOINTS_U,0.0000,0.5148,0.6871,0.0110,0.6871
ROCPOINTS_U,0.0000,0.5147,0.6871,0.0110,0.6871
ROCPOINTS_U,0.0000,0.5146,0.6871,0.0110,0.6871
ROCPOINTS_U,0.0000,0.5145,0.6871,0.0110,0.6871
ROCPOINTS_U,0.0000,0.5145,0.6871,0.0111,0.6871
ROCPOINTS_U,0.0000,0.5144,0.6871,0.0111,0.6871
ROCPOINTS_U,0.0000,0.5144,0.6803,0.0109,0.6803
ROCPOINTS_U,0.0001,0.5143,0.6803,0.0109,0.6803
ROCPOINTS_U,0.0001,0.5142,0.6803,0.0109,0.6803
ROCPOINTS_U,0.0001,0.5141,0.6803,0.0109,0.6803
ROCPOINTS_U,0.0001,0.5141,0.6803,0.0110,0.6803
ROCPOINTS_U,0.0001,0.5140,0.6803,0.0110,0.6803
ROCPOINTS_U,0.0001,0.5140,0.6803,0.0110,0.6803
ROCPOINTS_U,0.0001,0.5140,0.6735,0.0108,0.6735
ROCPOINTS_U,0.0001,0.5139,0.6735,0.0108,0.6735
ROCPOINTS_U,0.0001,0.5139,0.6735,0.0108,0.6735
ROCPOINTS_U,0.0001,0.5138,0.6735,0.0108,0.6735
ROCPOINTS_U,0.0001,0.5137,0.6735,0.0108,0.6735
ROCPOINTS_U,0.0001,0.5137,0.6735,0.0109,0.6735
ROCPOINTS_U,0.0001,0.5136,0.6735,0.0109,0.6735
ROCPOINTS_U,0.0001,0.5136,0.6735,0.0109,0.6735
ROCPOINTS_U,0.0001,0.5135,0.6735,0.0109,0.6735
ROCPOINTS_U,0.0001,0.5135,0.6735,0.0109,0.6735
ROCPOINTS_U,0.0001,0.5134,0.6735,0.0109,0.6735
ROCPOINTS_U,0.0001,0.5133,0.6667,0.0108,0.6667
ROCPOINTS_U,0.0001,0.5132,0.6667,0.0108,0.6667
ROCPOINTS_U,0.0001,0.5132,0.6667,0.0108,0.6667
ROCPOINTS_U,0.0001,0.5131,0.6667,0.0108,0.6667
ROCPOINTS_U,0.0002,0.5131,0.6667,0.0108,0.6667
ROCPOINTS_U,0.0002,0.5130,0.6667,0.0108,0.6667
ROCPOINTS_U,0.0002,0.5129,0.6667,0.0108,0.6667
ROCPOINTS_U,0.0002,0.5129,0.6667,0.0108,0.6667
ROCPOINTS_U,0.0002,0.5128,0.6667,0.0108,0.6667
ROCPOINTS_U,0.0002,0.5128,0.6667,0.0108,0.6667
ROCPOINTS_U,0.0002,0.5127,0.6667,0.0108,0.6667
ROCPOINTS_U,0.0002,0.5127,0.6667,0.0108,0.6667
ROCPOINTS_U,0.0002,0.5126,0.6667,0.0108,0.6667
ROCPOINTS_U,0.0002,0.5126,0.6667,0.0108,0.6667
ROCPOINTS_U,0.0003,0.5125,0.6667,0.0108,0.6667
ROCPOINTS_U,0.0003,0.5124,0.6667,0.0108,0.6667
ROCPOINTS_U,0.0003,0.5124,0.6667,0.0108,0.6667
ROCPOINTS_U,0.0003,0.5123,0.6667,0.0108,0.6667
ROCPOINTS_U,0.0003,0.5123,0.6667,0.0108,0.6667
ROCPOINTS_U,0.0003,0.5122,0.6667,0.0108,0.6667
ROCPOINTS_U,0.0003,0.5122,0.6667,0.0108,0.6667
ROCPOINTS_U,0.0003,0.5120,0.6667,0.0108,0.6667
ROCPOINTS_U,0.0003,0.5119,0.6667,0.0108,0.6667
ROCPOINTS_U,0.0003,0.5119,0.6667,0.0108,0.6667
ROCPOINTS_U,0.0003,0.5118,0.6667,0.0108,0.6667
ROCPOINTS_U,0.0003,0.5118,0.6667,0.0108,0.6667
ROCPOINTS_U,0.0004,0.5117,0.6667,0.0108,0.6667
ROCPOINTS_U,0.0004,0.5116,0.6667,0.0108,0.6667
ROCPOINTS_U,0.0004,0.5116,0.6667,0.0108,0.6667
ROCPOINTS_U,0.0004,0.5115,0.6667,0.0108,0.6667
ROCPOINTS_U,0.0004,0.5115,0.6667,0.0108,0.6667
ROCPOINTS_U,0.0004,0.5114,0.6667,0.0108,0.6667
ROCPOINTS_U,0.0004,0.5114,0.6667,0.0108,0.6667
ROCPOINTS_U,0.0004,0.5113,0.6667,0.0108,0.6667
ROCPOINTS_U,0.0004,0.5112,0.6667,0.0108,0.6667
ROCPOINTS_U,0.0004,0.5112,0.6667,0.0108,0.6667
ROCPOINTS_U,0.0004,0.5111,0.6667,0.0108,0.6667
ROCPOINTS_U,0.0005,0.5111,0.6667,0.0108,0.6667
ROCPOINTS_U,0.0005,0.5110,0.6667,0.0108,0.6667
ROCPOINTS_U,0.0005,0.5110,0.6667,0.0108,0.6667
ROCPOINTS_U,0.0005,0.5109,0.6667,0.0108,0.6667
ROCPOINTS_U,0.0005,0.5108,0.6667,0.0108,0.6667
ROCPOINTS_U,0.0005,0.5107,0.6667,0.0108,0.6667
ROCPOINTS_U,0.0005,0.5107,0.6667,0.0108,0.6667
ROCPOINTS_U,0.0006,0.5106,0.6667,0.0108,0.6667
ROCPOINTS_U,0.0006,0.5106,0.6667,0.0108,0.6667
ROCPOINTS_U,0.0006,0.5105,0.6667,0.0108,0.6667
ROCPOINTS_U,0.0006,0.5104,0.6667,0.0108,0.6667
ROCPOINTS_U,0.0006,0.5104,0.6667,0.0108,0.6667
ROCPOINTS_U,0.0006,0.5103,0.6667,0.0108,0.6667
ROCPOINTS_U,0.0006,0.5103,0.6667,0.0108,0.6667
ROCPOINTS_U,0.0006,0.5102,0.6667,0.0108,0.6667
ROCPOINTS_U,0.0006,0.5102,0.6667,0.0108,0.6667
ROCPOINTS_U,0.0007,0.5100,0.6667,0.0108,0.6667
ROCPOINTS_U,0.0007,0.5100,0.6667,0.0108,0.6667
ROCPOINTS_U,0.0007,0.5099,0.6667,0.0108,0.6667
ROCPOINTS_U,0.0007,0.5099,0.6667,0.0108,0.6667
ROCPOINTS_U,0.0007,0.5098,0.6667,0.0108,0.6667
ROCPOINTS_U,0.0007,0.5098,0.6667,0.0108,0.6667
ROCPOINTS_U,0.0007,0.5096,0.6667,0.0108,0.6667
ROCPOINTS_U,0.0007,0.5096,0.6667,0.0108,0.6667
ROCPOINTS_U,0.0007,0.5095,0.6667,0.0108,0.6667
ROCPOINTS_U,0.0007,0.5095,0.6667,0.0108,0.6667
ROCPOINTS_U,0.0008,0.5094,0.6667,0.0108,0.6667
ROCPOINTS_U,0.0008,0.5094,0.6667,0.0108,0.6667
ROCPOINTS_U,0.0008,0.5092,0.6667,0.0108,0.6667
ROCPOINTS_U,0.0008,0.5091,0.6667,0.0108,0.6667
ROCPOINTS_U,0.0009,0.5091,0.6667,0.0108,0.6667
ROCPOINTS_U,0.0009,0.5090,0.6667,0.0108,0.6667
ROCPOINTS_U,0.0009,0.5090,0.6667,0.0108,0.6667
ROCPOINTS_U,0.0009,0.5089,0.6667,0.0108,0.6667
ROCPOINTS_U,0.0010,0.5089,0.6667,0.0108,0.6667
ROCPOINTS_U,0.0010,0.5088,0.6667,0.0108,0.6667
ROCPOINTS_U,0.0010,0.5087,0.6667,0.0108,0.6667
ROCPOINTS_U,0.0011,0.5087,0.6667,0.0108,0.6667
ROCPOINTS_U,0.0011,0.5086,0.6667,0.0108,0.6667
ROCPOINTS_U,0.0011,0.5086,0.6667,0.0108,0.6667
ROCPOINTS_U,0.0012,0.5084,0.6667,0.0109,0.6667
ROCPOINTS_U,0.0012,0.5083,0.6667,0.0109,0.6667
ROCPOINTS_U,0.0012,0.5083,0.6667,0.0109,0.6667
ROCPOINTS_U,0.0012,0.5082,0.6667,0.0109,0.6667
ROCPOINTS_U,0.0013,0.5082,0.6667,0.0109,0.6667
ROCPOINTS_U,0.0013,0.5081,0.6667,0.0109,0.6667
ROCPOINTS_U,0.0013,0.5080,0.6667,0.0109,0.6667
ROCPOINTS_U,0.0013,0.5079,0.6667,0.0109,0.6667
ROCPOINTS_U,0.0013,0.5079,0.6667,0.0109,0.6667
ROCPOINTS_U,0.0014,0.5078,0.6667,0.0109,0.6667
ROCPOINTS_U,0.0014,0.5078,0.6667,0.0109,0.6667
ROCPOINTS_U,0.0015,0.5077,0.6667,0.0109,0.6667
ROCPOINTS_U,0.0015,0.5077,0.6667,0.0109,0.6667
ROCPOINTS_U,0.0016,0.5076,0.6667,0.0109,0.6667
ROCPOINTS_U,0.0017,0.5075,0.6667,0.0109,0.6667
ROCPOINTS_U,0.0017,0.5071,0.6667,0.0109,0.6667
ROCPOINTS_U,0.0017,0.5070,0.6667,0.0109,0.6667
ROCPOINTS_U,0.0018,0.5070,0.6667,0.0109,0.6667
ROCPOINTS_U,0.0018,0.5069,0.6667,0.0109,0.6667
ROCPOINTS_U,0.0018,0.5069,0.6667,0.0109,0.6667
ROCPOINTS_U,0.0018,0.5068,0.6667,0.0109,0.6667
ROCPOINTS_U,0.0019,0.5067,0.6667,0.0109,0.6667
ROCPOINTS_U,0.0021,0.5067,0.6667,0.0109,0.6667
ROCPOINTS_U,0.0021,0.5066,0.6667,0.0109,0.6667
ROCPOINTS_U,0.0021,0.5066,0.6667,0.0109,0.6667
ROCPOINTS_U,0.0022,0.5065,0.6667,0.0109,0.6667
ROCPOINTS_U,0.0023,0.5065,0.6667,0.0109,0.6667
ROCPOINTS_U,0.0024,0.5064,0.6667,0.0109,0.6667
ROCPOINTS_U,0.0024,0.5063,0.6667,0.0109,0.6667
ROCPOINTS_U,0.0025,0.5063,0.6667,0.0109,0.6667
ROCPOINTS_U,0.0026,0.5060,0.6667,0.0109,0.6667
ROCPOINTS_U,0.0026,0.5059,0.6667,0.0109,0.6667
ROCPOINTS_U,0.0027,0.5059,0.6667,0.0109,0.6667
ROCPOINTS_U,0.0027,0.5058,0.6667,0.0109,0.6667
ROCPOINTS_U,0.0033,0.5058,0.6667,0.0109,0.6667
ROCPOINTS_U,0.0033,0.5054,0.6667,0.0109,0.6667
ROCPOINTS_U,0.0033,0.3523,0.5442,0.0128,0.5442
ROCPOINTS_U,0.0034,0.3519,0.5442,0.0128,0.5442
ROCPOINTS_U,0.0034,0.3518,0.5442,0.0128,0.5442
ROCPOINTS_U,0.0034,0.3518,0.5442,0.0128,0.5442
ROCPOINTS_U,0.0034,0.3517,0.5442,0.0128,0.5442
ROCPOINTS_U,0.0034,0.3516,0.5442,0.0128,0.5442
ROCPOINTS_U,0.0034,0.3516,0.5442,0.0128,0.5442
ROCPOINTS_U,0.0035,0.3515,0.5442,0.0128,0.5442
ROCPOINTS_U,0.0035,0.3515,0.5442,0.0128,0.5442
ROCPOINTS_U,0.0035,0.3514,0.5442,0.0128,0.5442
ROCPOINTS_U,0.0036,0.3514,0.5442,0.0128,0.5442
ROCPOINTS_U,0.0036,0.3513,0.5442,0.0128,0.5442
ROCPOINTS_U,0.0036,0.3512,0.5442,0.0128,0.5442
ROCPOINTS_U,0.0036,0.3511,0.5442,0.0128,0.5442
ROCPOINTS_U,0.0037,0.3511,0.5442,0.0128,0.5442
ROCPOINTS_U,0.0037,0.3510,0.5442,0.0128,0.5442
ROCPOINTS_U,0.0037,0.3509,0.5442,0.0128,0.5442
ROCPOINTS_U,0.0037,0.3508,0.5442,0.0128,0.5442
ROCPOINTS_U,0.0038,0.3508,0.5442,0.0128,0.5442
ROCPOINTS_U,0.0038,0.3507,0.5442,0.0128,0.5442
ROCPOINTS_U,0.0038,0.3507,0.5442,0.0128,0.5442
ROCPOINTS_U,0.0038,0.3506,0.5442,0.0128,0.5442
ROCPOINTS_U,0.0039,0.3505,0.5442,0.0128,0.5442
ROCPOINTS_U,0.0039,0.3504,0.5442,0.0128,0.5442
ROCPOINTS_U,0.0039,0.3504,0.5442,0.0128,0.5442
ROCPOINTS_U,0.0041,0.3503,0.5442,0.0128,0.5442
ROCPOINTS_U,0.0041,0.3503,0.5442,0.0128,0.5442
ROCPOINTS_U,0.0041,0.3502,0.5442,0.0128,0.5442
ROCPOINTS_U,0.0041,0.3502,0.5442,0.0128,0.5442
ROCPOINTS_U,0.0041,0.3501,0.5442,0.0128,0.5442
ROCPOINTS_U,0.0042,0.3500,0.5442,0.0128,0.5442
ROCPOINTS_U,0.0043,0.3500,0.5442,0.0128,0.5442
ROCPOINTS_U,0.0044,0.3499,0.5442,0.0128,0.5442
ROCPOINTS_U,0.0044,0.3499,0.5442,0.0128,0.5442
ROCPOINTS_U,0.0045,0.3498,0.5442,0.0128,0.5442
ROCPOINTS_U,0.0048,0.3498,0.5442,0.0129,0.5442
ROCPOINTS_U,0.0050,0.3497,0.5442,0.0129,0.5442
ROCPOINTS_U,0.0050,0.3496,0.5442,0.0129,0.5442
ROCPOINTS_U,0.0050,0.3494,0.5442,0.0129,0.5442
ROCPOINTS_U,0.0053,0.3493,0.5442,0.0129,0.5442
ROCPOINTS_U,0.0054,0.3493,0.5442,0.0129,0.5442
ROCPOINTS_U,0.0055,0.3492,0.5442,0.0129,0.5442
ROCPOINTS_U,0.0058,0.3491,0.5442,0.0129,0.5442
ROCPOINTS_U,0.0059,0.3491,0.5442,0.0129,0.5442
ROCPOINTS_U,0.0061,0.3490,0.5442,0.0129,0.5442
ROCPOINTS_U,0.0061,0.3481,0.5442,0.0129,0.5442
ROCPOINTS_U,0.0061,0.3480,0.5442,0.0129,0.5442
ROCPOINTS_U,0.0063,0.3479,0.5442,0.0129,0.5442
ROCPOINTS_U,0.0063,0.3473,0.5442,0.0129,0.5442
ROCPOINTS_U,0.0065,0.3472,0.5442,0.0129,0.5442
ROCPOINTS_U,0.0065,0.3460,0.5442,0.0130,0.5442
ROCPOINTS_U,0.0066,0.3449,0.5442,0.0130,0.5442
ROCPOINTS_U,0.0067,0.3438,0.5442,0.0131,0.5442
ROCPOINTS_U,0.0067,0.3436,0.5442,0.0131,0.5442
ROCPOINTS_U,0.0067,0.2590,0.4898,0.0156,0.4898
ROCPOINTS_U,0.0067,0.2588,0.4898,0.0156,0.4898
ROCPOINTS_U,0.0067,0.2588,0.4898,0.0156,0.4898
ROCPOINTS_U,0.0067,0.2587,0.4898,0.0156,0.4898
ROCPOINTS_U,0.0067,0.2586,0.4898,0.0156,0.4898
ROCPOINTS_U,0.0067,0.2586,0.4898,0.0156,0.4898
ROCPOINTS_U,0.0068,0.2585,0.4898,0.0156,0.4898
ROCPOINTS_U,0.0069,0.2585,0.4898,0.0156,0.4898
ROCPOINTS_U,0.0069,0.2584,0.4898,0.0156,0.4898
ROCPOINTS_U,0.0069,0.2584,0.4898,0.0156,0.4898
ROCPOINTS_U,0.0069,0.2576,0.4898,0.0157,0.4898
ROCPOINTS_U,0.0070,0.2568,0.4898,0.0157,0.4898
ROCPOINTS_U,0.0070,0.2568,0.4898,0.0157,0.4898
ROCPOINTS_U,0.0071,0.2567,0.4898,0.0157,0.4898
ROCPOINTS_U,0.0072,0.2566,0.4898,0.0157,0.4898
ROCPOINTS_U,0.0073,0.2566,0.4898,0.0157,0.4898
ROCPOINTS_U,0.0073,0.2556,0.4898,0.0158,0.4898
ROCPOINTS_U,0.0073,0.2544,0.4898,0.0159,0.4898
ROCPOINTS_U,0.0075,0.2527,0.4898,0.0160,0.4898
ROCPOINTS_U,0.0076,0.2524,0.4898,0.0160,0.4898
ROCPOINTS_U,0.0077,0.2524,0.4898,0.0160,0.4898
ROCPOINTS_U,0.0078,0.2511,0.4898,0.0161,0.4898
ROCPOINTS_U,0.0078,0.2511,0.4898,0.0161,0.4898
ROCPOINTS_U,0.0078,0.2510,0.4898,0.0161,0.4898
ROCPOINTS_U,0.0080,0.2508,0.4898,0.0161,0.4898
ROCPOINTS_U,0.0080,0.2494,0.4898,0.0162,0.4898
ROCPOINTS_U,0.0080,0.2493,0.4898,0.0162,0.4898
ROCPOINTS_U,0.0080,0.2482,0.4898,0.0162,0.4898
ROCPOINTS_U,0.0081,0.2466,0.4898,0.0163,0.4898
ROCPOINTS_U,0.0081,0.2452,0.4898,0.0164,0.4898
ROCPOINTS_U,0.0083,0.2451,0.4898,0.0164,0.4898
ROCPOINTS_U,0.0083,0.2433,0.4898,0.0166,0.4898
ROCPOINTS_U,0.0084,0.2430,0.4898,0.0166,0.4898
ROCPOINTS_U,0.0084,0.2416,0.4898,0.0167,0.4898
ROCPOINTS_U,0.0086,0.2415,0.4898,0.0167,0.4898
ROCPOINTS_U,0.0089,0.2394,0.4898,0.0168,0.4898
ROCPOINTS_U,0.0089,0.2393,0.4898,0.0168,0.4898
ROCPOINTS_U,0.0091,0.2393,0.4898,0.0168,0.4898
ROCPOINTS_U,0.0092,0.2392,0.4898,0.0168,0.4898
ROCPOINTS_U,0.0097,0.2392,0.4898,0.0168,0.4898
ROCPOINTS_U,0.0098,0.2391,0.4898,0.0168,0.4898
ROCPOINTS_U,0.0100,0.2391,0.4898,0.0169,0.4898
ROCPOINTS_U,0.0100,0.2389,0.4898,0.0169,0.4898
ROCPOINTS_U,0.0100,0.1816,0.4014,0.0182,0.4014
ROCPOINTS_U,0.0100,0.1815,0.4014,0.0182,0.4014
ROCPOINTS_U,0.0101,0.1815,0.4014,0.0182,0.4014
ROCPOINTS_U,0.0101,0.1814,0.4014,0.0182,0.4014
ROCPOINTS_U,0.0102,0.1813,0.4014,0.0182,0.4014
ROCPOINTS_U,0.0102,0.1813,0.4014,0.0182,0.4014
ROCPOINTS_U,0.0103,0.1812,0.4014,0.0182,0.4014
ROCPOINTS_U,0.0107,0.1812,0.4014,0.0182,0.4014
ROCPOINTS_U,0.0108,0.1811,0.4014,0.0182,0.4014
ROCPOINTS_U,0.0111,0.1810,0.4014,0.0182,0.4014
ROCPOINTS_U,0.0111,0.1809,0.4014,0.0182,0.4014
ROCPOINTS_U,0.0114,0.1809,0.3946,0.0179,0.3946
ROCPOINTS_U,0.0116,0.1808,0.3946,0.0179,0.3946
ROCPOINTS_U,0.0117,0.1808,0.3946,0.0179,0.3946
ROCPOINTS_U,0.0119,0.1805,0.3946,0.0180,0.3946
ROCPOINTS_U,0.0127,0.1805,0.3946,0.0180,0.3946
ROCPOINTS_U,0.0132,0.1804,0.3946,0.0180,0.3946
ROCPOINTS_U,0.0133,0.1804,0.3946,0.0180,0.3946
ROCPOINTS_U,0.0133,0.1803,0.3946,0.0180,0.3946
ROCPOINTS_U,0.0133,0.1803,0.3946,0.0180,0.3946
ROCPOINTS_U,0.0134,0.1416,0.3673,0.0213,0.3673
ROCPOINTS_U,0.0134,0.1415,0.3673,0.0213,0.3673
ROCPOINTS_U,0.0135,0.1414,0.3673,0.0213,0.3673
ROCPOINTS_U,0.0136,0.1414,0.3673,0.0213,0.3673
ROCPOINTS_U,0.0138,0.1413,0.3673,0.0213,0.3673
ROCPOINTS_U,0.0146,0.1413,0.3673,0.0213,0.3673
ROCPOINTS_U,0.0149,0.1412,0.3673,0.0213,0.3673
ROCPOINTS_U,0.0150,0.1412,0.3673,0.0213,0.3673
ROCPOINTS_U,0.0150,0.1409,0.3673,0.0213,0.3673
ROCPOINTS_U,0.0152,0.1409,0.3673,0.0214,0.3673
ROCPOINTS_U,0.0156,0.1408,0.3673,0.0214,0.3673
ROCPOINTS_U,0.0158,0.1408,0.3673,0.0214,0.3673
ROCPOINTS_U,0.0158,0.1407,0.3673,0.0214,0.3673
ROCPOINTS_U,0.0165,0.1406,0.3673,0.0214,0.3673
ROCPOINTS_U,0.0167,0.1406,0.3673,0.0214,0.3673
ROCPOINTS_U,0.0167,0.1405,0.3673,0.0214,0.3673
ROCPOINTS_U,0.0167,0.1143,0.3333,0.0238,0.3333
ROCPOINTS_U,0.0167,0.1143,0.3333,0.0238,0.3333
ROCPOINTS_U,0.0171,0.1142,0.3333,0.0238,0.3333
ROCPOINTS_U,0.0173,0.1142,0.3333,0.0238,0.3333
ROCPOINTS_U,0.0178,0.1141,0.3333,0.0239,0.3333
ROCPOINTS_U,0.0178,0.1141,0.3333,0.0239,0.3333
ROCPOINTS_U,0.0181,0.1140,0.3333,0.0239,0.3333
ROCPOINTS_U,0.0193,0.1137,0.3265,0.0235,0.3265
ROCPOINTS_U,0.0198,0.1133,0.3197,0.0231,0.3197
ROCPOINTS_U,0.0200,0.1133,0.3197,0.0231,0.3197
ROCPOINTS_U,0.0200,0.1131,0.3197,0.0231,0.3197
ROCPOINTS_U,0.0200,0.0933,0.2993,0.0261,0.2993
ROCPOINTS_U,0.0204,0.0932,0.2993,0.0262,0.2993
ROCPOINTS_U,0.0210,0.0932,0.2993,0.0262,0.2993
ROCPOINTS_U,0.0211,0.0931,0.2993,0.0262,0.2993
ROCPOINTS_U,0.0211,0.0930,0.2993,0.0262,0.2993
ROCPOINTS_U,0.0213,0.0928,0.2993,0.0263,0.2993
ROCPOINTS_U,0.0216,0.0928,0.2993,0.0263,0.2993
ROCPOINTS_U,0.0217,0.0927,0.2993,0.0263,0.2993
ROCPOINTS_U,0.0218,0.0925,0.2993,0.0264,0.2993
ROCPOINTS_U,0.0222,0.0924,0.2993,0.0264,0.2993
ROCPOINTS_U,0.0227,0.0924,0.2993,0.0264,0.2993
ROCPOINTS_U,0.0233,0.0923,0.2993,0.0264,0.2993
ROCPOINTS_U,0.0233,0.0922,0.2993,0.0265,0.2993
ROCPOINTS_U,0.0233,0.0921,0.2993,0.0265,0.2993
ROCPOINTS_U,0.0239,0.0779,0.2449,0.0256,0.2449
ROCPOINTS_U,0.0248,0.0778,0.2449,0.0257,0.2449
ROCPOINTS_U,0.0250,0.0778,0.2449,0.0257,0.2449
ROCPOINTS_U,0.0256,0.0777,0.2449,0.0257,0.2449
ROCPOINTS_U,0.0261,0.0776,0.2449,0.0257,0.2449
ROCPOINTS_U,0.0264,0.0776,0.2449,0.0257,0.2449
ROCPOINTS_U,0.0267,0.0775,0.2449,0.0258,0.2449
ROCPOINTS_U,0.0267,0.0775,0.2449,0.0258,0.2449
ROCPOINTS_U,0.0274,0.0653,0.1973,0.0246,0.1973
ROCPOINTS_U,0.0292,0.0653,0.1973,0.0247,0.1973
ROCPOINTS_U,0.0300,0.0652,0.1973,0.0247,0.1973
ROCPOINTS_U,0.0317,0.0558,0.1973,0.0287,0.1973
ROCPOINTS_U,0.0320,0.0558,0.1973,0.0287,0.1973
ROCPOINTS_U,0.0321,0.0557,0.1973,0.0288,0.1973
ROCPOINTS_U,0.0333,0.0555,0.1973,0.0289,0.1973
ROCPOINTS_U,0.0333,0.0550,0.1973,0.0291,0.1973
ROCPOINTS_U,0.0333,0.0478,0.1633,0.0278,0.1633
ROCPOINTS_U,0.0339,0.0477,0.1633,0.0278,0.1633
ROCPOINTS_U,0.0344,0.0476,0.1633,0.0279,0.1633
ROCPOINTS_U,0.0344,0.0472,0.1633,0.0281,0.1633
ROCPOINTS_U,0.0348,0.0472,0.1633,0.0281,0.1633
ROCPOINTS_U,0.0349,0.0468,0.1633,0.0284,0.1633
ROCPOINTS_U,0.0353,0.0467,0.1633,0.0284,0.1633
ROCPOINTS_U,0.0354,0.0467,0.1633,0.0284,0.1633
ROCPOINTS_U,0.0356,0.0462,0.1633,0.0287,0.1633
ROCPOINTS_U,0.0362,0.0462,0.1633,0.0287,0.1633
ROCPOINTS_U,0.0362,0.0458,0.1633,0.0290,0.1633
ROCPOINTS_U,0.0367,0.0458,0.1565,0.0278,0.1565
ROCPOINTS_U,0.0374,0.0398,0.1497,0.0305,0.1497
ROCPOINTS_U,0.0381,0.0394,0.1497,0.0308,0.1497
ROCPOINTS_U,0.0400,0.0394,0.1429,0.0295,0.1429
ROCPOINTS_U,0.0400,0.0393,0.1429,0.0295,0.1429
ROCPOINTS_U,0.0402,0.0342,0.1088,0.0260,0.1088
ROCPOINTS_U,0.0410,0.0341,0.1088,0.0260,0.1088
ROCPOINTS_U,0.0411,0.0340,0.1088,0.0261,0.1088
ROCPOINTS_U,0.0413,0.0340,0.1088,0.0261,0.1088
ROCPOINTS_U,0.0415,0.0339,0.1088,0.0261,0.1088
ROCPOINTS_U,0.0433,0.0339,0.1088,0.0262,0.1088
ROCPOINTS_U,0.0433,0.0299,0.0884,0.0242,0.0884
ROCPOINTS_U,0.0442,0.0298,0.0884,0.0242,0.0884
ROCPOINTS_U,0.0444,0.0298,0.0884,0.0243,0.0884
ROCPOINTS_U,0.0452,0.0297,0.0884,0.0243,0.0884
ROCPOINTS_U,0.0467,0.0297,0.0884,0.0243,0.0884
ROCPOINTS_U,0.0474,0.0268,0.0816,0.0248,0.0816
ROCPOINTS_U,0.0478,0.0268,0.0816,0.0249,0.0816
ROCPOINTS_U,0.0499,0.0267,0.0816,0.0249,0.0816
ROCPOINTS_U,0.0500,0.0266,0.0816,0.0251,0.0816
ROCPOINTS_U,0.0500,0.0265,0.0816,0.0252,0.0816
ROCPOINTS_U,0.0502,0.0238,0.0748,0.0256,0.0748
ROCPOINTS_U,0.0502,0.0237,0.0748,0.0258,0.0748
ROCPOINTS_U,0.0514,0.0236,0.0748,0.0259,0.0748
ROCPOINTS_U,0.0526,0.0235,0.0748,0.0259,0.0748
ROCPOINTS_U,0.0533,0.0235,0.0748,0.0260,0.0748
ROCPOINTS_U,0.0533,0.0209,0.0680,0.0265,0.0680
ROCPOINTS_U,0.0566,0.0208,0.0680,0.0266,0.0680
ROCPOINTS_U,0.0567,0.0206,0.0680,0.0269,0.0680
ROCPOINTS_U,0.0579,0.0191,0.0544,0.0233,0.0544
ROCPOINTS_U,0.0600,0.0191,0.0544,0.0233,0.0544
ROCPOINTS_U,0.0600,0.0190,0.0544,0.0234,0.0544
ROCPOINTS_U,0.0633,0.0174,0.0544,0.0255,0.0544
ROCPOINTS_U,0.0639,0.0162,0.0476,0.0240,0.0476
ROCPOINTS_U,0.0661,0.0162,0.0476,0.0241,0.0476
ROCPOINTS_U,0.0667,0.0159,0.0476,0.0245,0.0476
ROCPOINTS_U,0.0669,0.0147,0.0476,0.0263,0.0476
ROCPOINTS_U,0.0700,0.0147,0.0476,0.0264,0.0476
ROCPOINTS_U,0.0717,0.0139,0.0476,0.0279,0.0476
ROCPOINTS_U,0.0725,0.0138,0.0476,0.0280,0.0476
ROCPOINTS_U,0.0733,0.0138,0.0476,0.0281,0.0476
ROCPOINTS_U,0.0767,0.0128,0.0476,0.0302,0.0476
ROCPOINTS_U,0.0800,0.0120,0.0476,0.0321,0.0476
ROCPOINTS_U,0.0800,0.0114,0.0476,0.0338,0.0476
ROCPOINTS_U,0.0833,0.0113,0.0476,0.0340,0.0476
ROCPOINTS_U,0.0837,0.0105,0.0408,0.0314,0.0408
ROCPOINTS_U,0.0867,0.0105,0.0408,0.0316,0.0408
ROCPOINTS_U,0.0892,0.0100,0.0408,0.0331,0.0408
ROCPOINTS_U,0.0900,0.0100,0.0340,0.0278,0.0340
ROCPOINTS_U,0.0900,0.0099,0.0340,0.0279,0.0340
ROCPOINTS_U,0.0933,0.0089,0.0340,0.0309,0.0340
ROCPOINTS_U,0.0948,0.0086,0.0340,0.0321,0.0340
ROCPOINTS_U,0.0967,0.0085,0.0340,0.0323,0.0340
ROCPOINTS_U,0.0980,0.0080,0.0340,0.0342,0.0340
ROCPOINTS_U,0.0981,0.0079,0.0340,0.0347,0.0340
ROCPOINTS_U,0.1000,0.0079,0.0340,0.0350,0.0340
ROCPOINTS_U,0.1000,0.0078,0.0340,0.0352,0.0340
ROCPOINTS_U,0.1013,0.0072,0.0340,0.0382,0.0340
ROCPOINTS_U,0.1033,0.0071,0.0340,0.0385,0.0340
ROCPOINTS_U,0.1038,0.0068,0.0340,0.0403,0.0340
ROCPOINTS_U,0.1067,0.0067,0.0340,0.0407,0.0340
ROCPOINTS_U,0.1067,0.0063,0.0340,0.0431,0.0340
ROCPOINTS_U,0.1069,0.0063,0.0340,0.0435,0.0340
ROCPOINTS_U,0.1080,0.0062,0.0340,0.0439,0.0340
ROCPOINTS_U,0.1100,0.0061,0.0340,0.0446,0.0340
ROCPOINTS_U,0.1133,0.0060,0.0272,0.0367,0.0272
ROCPOINTS_U,0.1146,0.0058,0.0272,0.0377,0.0272
ROCPOINTS_U,0.1166,0.0057,0.0272,0.0385,0.0272
ROCPOINTS_U,0.1167,0.0056,0.0272,0.0392,0.0272
ROCPOINTS_U,0.1167,0.0055,0.0272,0.0396,0.0272
ROCPOINTS_U,0.1188,0.0054,0.0136,0.0206,0.0136
ROCPOINTS_U,0.1200,0.0054,0.0136,0.0208,0.0136
ROCPOINTS_U,0.1233,0.0050,0.0136,0.0222,0.0136
ROCPOINTS_U,0.1267,0.0049,0.0068,0.0115,0.0068
ROCPOINTS_U,0.1267,0.0047,0.0068,0.0120,0.0068
ROCPOINTS_U,0.1270,0.0046,0.0068,0.0122,0.0068
ROCPOINTS_U,0.1300,0.0046,0.0068,0.0123,0.0068
ROCPOINTS_U,0.1333,0.0043,0.0068,0.0130,0.0068
ROCPOINTS_U,0.1367,0.0042,0.0068,0.0133,0.0068
ROCPOINTS_U,0.1400,0.0040,0.0068,0.0139,0.0068
ROCPOINTS_U,0.1421,0.0040,0.0068,0.0141,0.0068
ROCPOINTS_U,0.1433,0.0039,0.0068,0.0143,0.0068
ROCPOINTS_U,0.1467,0.0036,0.0068,0.0154,0.0068
ROCPOINTS_U,0.1500,0.0035,0.0068,0.0159,0.0068
ROCPOINTS_U,0.1533,0.0035,0.0068,0.0161,0.0068
ROCPOINTS_U,0.1567,0.0034,0.0068,0.0164,0.0068
ROCPOINTS_U,0.1600,0.0032,0.0068,0.0172,0.0068
ROCPOINTS_U,0.1667,0.0031,0.0068,0.0179,0.0068
ROCPOINTS_U,0.1675,0.0030,0.0068,0.0185,0.0068
ROCPOINTS_U,0.1700,0.0030,0.0068,0.0189,0.0068
ROCPOINTS_U,0.1733,0.0029,0.0068,0.0192,0.0068
ROCPOINTS_U,0.1767,0.0028,0.0068,0.0200,0.0068
ROCPOINTS_U,0.1800,0.0027,0.0068,0.0204,0.0068
ROCPOINTS_U,0.1867,0.0027,0.0068,0.0208,0.0068
ROCPOINTS_U,0.1881,0.0026,0.0068,0.0213,0.0068
ROCPOINTS_U,0.1900,0.0026,0.0068,0.0217,0.0068
ROCPOINTS_U,0.1904,0.0025,0.0068,0.0222,0.0068
ROCPOINTS_U,0.1933,0.0024,0.0068,0.0227,0.0068
ROCPOINTS_U,0.2067,0.0024,0.0068,0.0233,0.0068
ROCPOINTS_U,0.2100,0.0023,0.0068,0.0244,0.0068
ROCPOINTS_U,0.2133,0.0022,0.0068,0.0250,0.0068
ROCPOINTS_U,0.2167,0.0021,0.0068,0.0263,0.0068
ROCPOINTS_U,0.2233,0.0020,0.0068,0.0278,0.0068
ROCPOINTS_U,0.2267,0.0019,0.0068,0.0286,0.0068
ROCPOINTS_U,0.2333,0.0019,0.0068,0.0294,0.0068
ROCPOINTS_U,0.2367,0.0018,0.0068,0.0303,0.0068
ROCPOINTS_U,0.2500,0.0017,0.0068,0.0323,0.0068
ROCPOINTS_U,0.2600,0.0016,0.0068,0.0345,0.0068
ROCPOINTS_U,0.2667,0.0015,0.0068,0.0357,0.0068
ROCPOINTS_U,0.2700,0.0015,0.0068,0.0370,0.0068
ROCPOINTS_U,0.2800,0.0014,0.0068,0.0385,0.0068
ROCPOINTS_U,0.2867,0.0014,0.0068,0.0400,0.0068
ROCPOINTS_U,0.2900,0.0013,0.0068,0.0435,0.0068
ROCPOINTS_U,0.3000,0.0011,0.0068,0.0476,0.0068
ROCPOINTS_U,0.3033,0.0011,0.0068,0.0500,0.0068
ROCPOINTS_U,0.3067,0.0010,0.0068,0.0526,0.0068
ROCPOINTS_U,0.3100,0.0010,0.0068,0.0556,0.0068
ROCPOINTS_U,0.3133,0.0009,0.0068,0.0588,0.0068
ROCPOINTS_U,0.3533,0.0009,0.0068,0.0625,0.0068
ROCPOINTS_U,0.3733,0.0007,0.0068,0.0714,0.0068
ROCPOINTS_U,0.3833,0.0007,0.0000,0.0000,0.0000
ROCPOINTS_U,0.3900,0.0007,0.0000,0.0000,0.0000
ROCPOINTS_U,0.3933,0.0006,0.0000,0.0000,0.0000
ROCPOINTS_U,0.4167,0.0006,0.0000,0.0000,0.0000
ROCPOINTS_U,0.4227,0.0005,0.0000,0.0000,0.0000
ROCPOINTS_U,0.4266,0.0005,0.0000,0.0000,0.0000
ROCPOINTS_U,0.4367,0.0004,0.0000,0.0000,0.0000
ROCPOINTS_U,0.4500,0.0003,0.0000,0.0000,0.0000
ROCPOINTS_U,0.4620,0.0003,0.0000,0.0000,0.0000
ROCPOINTS_U,0.4967,0.0002,0.0000,0.0000,0.0000
ROCPOINTS_U,0.5733,0.0002,0.0000,0.0000,0.0000
ROCPOINTS_U,0.6100,0.0001,0.0000,0.0000,0.0000
ROCPOINTS_U,0.6100,0.0000,0.0000,0.0000,0.0000
ROCPOINTS_?,0.0000,1.0000,0.0000,0.0000,0.0000
ROCPOINTS_?,0.0000,0.0000,0.0000,0.0000,0.0000
TIME,Seconds taken for cross-validation,255907.519000.
IMP_SCORE,1,GO:0051152,1.0000e+00,1.0000e+00
IMP_SCORE,2,GO:0045073,1.0000e+00,1.0000e+00
IMP_SCORE,3,GO:0032306,1.0000e+00,1.0000e+00
IMP_SCORE,4,GO:0031284,1.0000e+00,1.0000e+00
IMP_SCORE,5,GO:0003198,1.0000e+00,1.0000e+00
IMP_SCORE,6,GO:0032099,1.0000e+00,1.0000e+00
IMP_SCORE,7,GO:0010225,1.0000e+00,1.0000e+00
IMP_SCORE,8,GO:0006285,1.0000e+00,1.0000e+00
IMP_SCORE,9,GO:0051797,1.0000e+00,1.0000e+00
IMP_SCORE,10,GO:0045722,1.0000e+00,1.0000e+00
IMP_SCORE,11,GO:0072520,1.0000e+00,1.0000e+00
IMP_SCORE,12,GO:0010464,1.0000e+00,2.0000e+00
IMP_SCORE,13,GO:0010623,1.0000e+00,1.0000e+00
IMP_SCORE,14,GO:0061213,1.0000e+00,1.0000e+00
IMP_SCORE,15,GO:0060644,1.0000e+00,1.0000e+00
IMP_SCORE,16,GO:0098847,9.1830e-01,1.0000e+00
IMP_SCORE,17,GO:0016725,9.1830e-01,1.0000e+00
IMP_SCORE,18,GO:0035404,9.1830e-01,1.0000e+00
IMP_SCORE,19,GO:0097340,9.1830e-01,1.0000e+00
IMP_SCORE,20,GO:0032041,9.1830e-01,1.0000e+00
IMP_SCORE,21,GO:0048853,9.1830e-01,1.0000e+00
IMP_SCORE,22,GO:2000780,9.1830e-01,2.0000e+00
IMP_SCORE,23,GO:0043568,9.1830e-01,1.0000e+00
IMP_SCORE,24,GO:0098779,9.1830e-01,1.0000e+00
IMP_SCORE,25,GO:0046965,9.1830e-01,1.0000e+00
IMP_SCORE,26,GO:0043370,9.1830e-01,1.0000e+00
IMP_SCORE,27,GO:0050881,9.1830e-01,1.0000e+00
IMP_SCORE,28,GO:0050930,9.1830e-01,1.0000e+00
IMP_SCORE,29,GO:0048265,8.8262e-01,3.0000e+00
IMP_SCORE,30,GO:0034236,8.2511e-01,1.3000e+01
IMP_SCORE,31,GO:1901213,8.2011e-01,2.0000e+00
IMP_SCORE,32,GO:0032375,8.1128e-01,2.0000e+00
IMP_SCORE,33,GO:0035112,8.1128e-01,1.0000e+00
IMP_SCORE,34,GO:0051569,8.1128e-01,1.0000e+00
IMP_SCORE,35,GO:0045346,7.5054e-01,3.0000e+00
IMP_SCORE,36,GO:0055024,7.3886e-01,4.0000e+00
IMP_SCORE,37,GO:0070365,7.3450e-01,2.0000e+00
IMP_SCORE,38,GO:0070231,7.1292e-01,4.0000e+00
IMP_SCORE,39,GO:1900151,6.9967e-01,6.0000e+00
IMP_SCORE,40,GO:0060706,6.9379e-01,8.0000e+00
IMP_SCORE,41,GO:0004745,6.8686e-01,8.6000e+01
IMP_SCORE,42,GO:0032725,6.8382e-01,8.0000e+00
IMP_SCORE,43,GO:0021542,6.6477e-01,3.0000e+00
IMP_SCORE,44,GO:0060420,6.6436e-01,3.0000e+00
IMP_SCORE,45,GO:0071887,6.6096e-01,2.0000e+00
IMP_SCORE,46,GO:0071285,6.5657e-01,3.0000e+00
IMP_SCORE,47,GO:0003203,6.5564e-01,2.0000e+00
IMP_SCORE,48,GO:0036336,6.5059e-01,6.0000e+00
IMP_SCORE,49,GO:0051195,6.4467e-01,3.0000e+00
IMP_SCORE,50,GO:0060347,6.4187e-01,3.0000e+00
IMP_SCORE,51,GO:0060252,6.4152e-01,3.0000e+00
IMP_SCORE,52,GO:0060602,6.4051e-01,3.0000e+00
IMP_SCORE,53,GO:0045820,6.3749e-01,3.0000e+00
IMP_SCORE,54,GO:0038166,6.3645e-01,3.0000e+00
IMP_SCORE,55,GO:0033158,6.3412e-01,3.0000e+00
IMP_SCORE,56,GO:0045624,6.2743e-01,5.0000e+00
IMP_SCORE,57,GO:0050872,6.2714e-01,6.0000e+00
IMP_SCORE,58,GO:0001956,6.2589e-01,8.0000e+00
IMP_SCORE,59,GO:0071428,6.2581e-01,2.0000e+00
IMP_SCORE,60,GO:0031571,6.2011e-01,2.0000e+00
IMP_SCORE,61,GO:0070935,6.1292e-01,5.0000e+00
IMP_SCORE,62,GO:1902579,6.0663e-01,3.7000e+01
IMP_SCORE,63,GO:0035198,6.0053e-01,3.0000e+00
IMP_SCORE,64,GO:0014819,5.9544e-01,2.0000e+00
IMP_SCORE,65,GO:2001026,5.9177e-01,6.0000e+00
IMP_SCORE,66,GO:0043249,5.8496e-01,2.0000e+00
IMP_SCORE,67,GO:0060045,5.8479e-01,2.0000e+00
IMP_SCORE,68,GO:0033612,5.8350e-01,5.0000e+00
IMP_SCORE,69,GO:0051968,5.8116e-01,2.0000e+00
IMP_SCORE,70,GO:1905153,5.8113e-01,3.0000e+00
IMP_SCORE,71,GO:1901386,5.7697e-01,3.0000e+00
IMP_SCORE,72,GO:0035909,5.7095e-01,2.0000e+00
IMP_SCORE,73,GO:0010919,5.6717e-01,5.0000e+00
IMP_SCORE,74,GO:0090201,5.6651e-01,4.0000e+00
IMP_SCORE,75,GO:0061117,5.6371e-01,2.0000e+00
IMP_SCORE,76,GO:0051580,5.6197e-01,2.0000e+00
IMP_SCORE,77,GO:0043508,5.6181e-01,4.0000e+00
IMP_SCORE,78,GO:0060314,5.6128e-01,2.0000e+00
IMP_SCORE,79,GO:0000819,5.5694e-01,7.0000e+00
IMP_SCORE,80,GO:0035994,5.5637e-01,4.0000e+00
IMP_SCORE,81,GO:0031235,5.5459e-01,2.0000e+00
IMP_SCORE,82,GO:0031577,5.5149e-01,2.0000e+00
IMP_SCORE,83,GO:0070849,5.4665e-01,8.0000e+00
IMP_SCORE,84,GO:0060148,5.4645e-01,6.0000e+00
IMP_SCORE,85,GO:0061014,5.4632e-01,1.1000e+01
IMP_SCORE,86,GO:1901984,5.4535e-01,5.0000e+00
IMP_SCORE,87,GO:1905038,5.4462e-01,2.0000e+00
IMP_SCORE,88,GO:1904813,5.4449e-01,1.0500e+02
IMP_SCORE,89,GO:0055089,5.4356e-01,1.0000e+00
IMP_SCORE,90,GO:0070410,5.4128e-01,3.0000e+00
IMP_SCORE,91,GO:0045671,5.3882e-01,1.2000e+01
IMP_SCORE,92,GO:0044766,5.3410e-01,2.0000e+01
IMP_SCORE,93,GO:0032025,5.3080e-01,4.0000e+00
IMP_SCORE,94,GO:0010662,5.2974e-01,9.0000e+00
IMP_SCORE,95,GO:0090335,5.2828e-01,4.0000e+00
IMP_SCORE,96,GO:2000696,5.2473e-01,4.0000e+00
IMP_SCORE,97,GO:0043555,5.2318e-01,5.0000e+00
IMP_SCORE,98,GO:0043552,5.2181e-01,6.0000e+00
IMP_SCORE,99,GO:0043303,5.2176e-01,4.0000e+00
IMP_SCORE,100,GO:0090140,5.2036e-01,9.0000e+00
IMP_SCORE,101,GO:0099118,5.1851e-01,2.4000e+01
IMP_SCORE,102,GO:0010799,5.1418e-01,1.0000e+01
IMP_SCORE,103,GO:0032703,5.1368e-01,4.0000e+00
IMP_SCORE,104,GO:0035102,5.1349e-01,7.0000e+00
IMP_SCORE,105,GO:1903793,5.1234e-01,2.0000e+00
IMP_SCORE,106,GO:1900153,5.1186e-01,7.0000e+00
IMP_SCORE,107,GO:2000036,5.1183e-01,7.0000e+00
IMP_SCORE,108,GO:0014742,5.0984e-01,2.0000e+00
IMP_SCORE,109,GO:0002691,5.0881e-01,3.0000e+00
IMP_SCORE,110,GO:0003148,5.0818e-01,6.0000e+00
IMP_SCORE,111,GO:0048521,5.0803e-01,2.0000e+00
IMP_SCORE,112,GO:0051117,5.0778e-01,6.6000e+01
IMP_SCORE,113,GO:1903358,5.0733e-01,2.0000e+00
IMP_SCORE,114,GO:0048333,5.0714e-01,2.0000e+00
IMP_SCORE,115,GO:0051984,5.0707e-01,7.0000e+00
IMP_SCORE,116,GO:0045822,5.0493e-01,4.0000e+00
IMP_SCORE,117,GO:0044406,5.0472e-01,4.0000e+00
IMP_SCORE,118,GO:0032232,5.0338e-01,6.0000e+00
IMP_SCORE,119,GO:0010996,5.0301e-01,2.0000e+00
IMP_SCORE,120,GO:0016578,5.0246e-01,2.0000e+00
IMP_SCORE,121,GO:0035710,5.0210e-01,2.0000e+00
IMP_SCORE,122,GO:0035809,5.0193e-01,2.0000e+00
IMP_SCORE,123,GO:0036296,5.0174e-01,2.0000e+00
IMP_SCORE,124,GO:2000778,5.0164e-01,2.0000e+00
IMP_SCORE,125,GO:0006089,5.0149e-01,2.0000e+00
IMP_SCORE,126,GO:0044613,5.0132e-01,2.0000e+00
IMP_SCORE,127,GO:0016922,5.0104e-01,2.0000e+00
IMP_SCORE,128,GO:0002739,5.0085e-01,2.0000e+00
IMP_SCORE,129,GO:0055119,5.0034e-01,2.0000e+00
IMP_SCORE,130,GO:0010960,5.0032e-01,2.0000e+00
IMP_SCORE,131,GO:0042482,4.9741e-01,4.0000e+00
IMP_SCORE,132,GO:0014887,4.9715e-01,6.0000e+00
IMP_SCORE,133,GO:0051125,4.9619e-01,6.0000e+00
IMP_SCORE,134,GO:0005243,4.9551e-01,6.0000e+00
IMP_SCORE,135,GO:0060795,4.9410e-01,2.0000e+00
IMP_SCORE,136,GO:0032732,4.9199e-01,1.7000e+01
IMP_SCORE,137,GO:1901020,4.9072e-01,4.0000e+00
IMP_SCORE,138,GO:0090141,4.8940e-01,5.0000e+00
IMP_SCORE,139,GO:0060973,4.8825e-01,6.0000e+00
IMP_SCORE,140,GO:0032395,4.8825e-01,1.1000e+01
IMP_SCORE,141,GO:0034709,4.8714e-01,4.0000e+00
IMP_SCORE,142,GO:0032760,4.8700e-01,2.1000e+01
IMP_SCORE,143,GO:0045651,4.8398e-01,5.0000e+00
IMP_SCORE,144,GO:0048636,4.8347e-01,7.0000e+00
IMP_SCORE,145,GO:0042311,4.8055e-01,1.0000e+00
IMP_SCORE,146,GO:0032890,4.8003e-01,1.1000e+01
IMP_SCORE,147,GO:0006379,4.7981e-01,3.9000e+01
IMP_SCORE,148,GO:0045589,4.7971e-01,5.0000e+00
IMP_SCORE,149,GO:0051574,4.7960e-01,4.0000e+00
IMP_SCORE,150,GO:0032736,4.7645e-01,9.0000e+00
IMP_SCORE,151,GO:0043371,4.7514e-01,2.0000e+00
IMP_SCORE,152,GO:0097756,4.7497e-01,7.0000e+00
IMP_SCORE,153,GO:0044819,4.7172e-01,4.0000e+00
IMP_SCORE,154,GO:2000001,4.7126e-01,6.0000e+00
IMP_SCORE,155,GO:0097201,4.7086e-01,2.0000e+00
IMP_SCORE,156,GO:0035067,4.7015e-01,3.0000e+00
IMP_SCORE,157,GO:0043922,4.6883e-01,2.0000e+00
IMP_SCORE,158,GO:0031663,4.6705e-01,2.1000e+01
IMP_SCORE,159,GO:0032108,4.6463e-01,2.0000e+00
IMP_SCORE,160,GO:0003093,4.6420e-01,5.0000e+00
IMP_SCORE,161,GO:0044827,4.6380e-01,5.0000e+00
IMP_SCORE,162,GO:0010935,4.6325e-01,5.0000e+00
IMP_SCORE,163,GO:0032303,4.6305e-01,2.0000e+00
IMP_SCORE,164,GO:0014061,4.6280e-01,7.0000e+00
IMP_SCORE,165,GO:0010954,4.6238e-01,6.0000e+00
IMP_SCORE,166,GO:0048103,4.6235e-01,2.0000e+00
IMP_SCORE,167,GO:0045737,4.6209e-01,7.0000e+00
IMP_SCORE,168,GO:0071371,4.6180e-01,2.0000e+00
IMP_SCORE,169,GO:0019883,4.6087e-01,6.0000e+00
IMP_SCORE,170,GO:0003159,4.6010e-01,2.0000e+00
IMP_SCORE,171,GO:0051918,4.6008e-01,2.0000e+00
IMP_SCORE,172,GO:0000307,4.6004e-01,9.0000e+00
IMP_SCORE,173,GO:2000251,4.5936e-01,2.0000e+00
IMP_SCORE,174,GO:0032881,4.5625e-01,1.9000e+01
IMP_SCORE,175,GO:0043114,4.5618e-01,4.0000e+00
IMP_SCORE,176,GO:0030296,4.5594e-01,8.0000e+00
IMP_SCORE,177,GO:0043278,4.5510e-01,1.1000e+01
IMP_SCORE,178,GO:1903428,4.5457e-01,1.2000e+01
IMP_SCORE,179,GO:0072401,4.5454e-01,8.0000e+00
IMP_SCORE,180,GO:0010566,4.5366e-01,3.0000e+00
IMP_SCORE,181,GO:0010332,4.5318e-01,1.5000e+01
IMP_SCORE,182,GO:0051354,4.5121e-01,7.0000e+00
IMP_SCORE,183,GO:1900225,4.5044e-01,5.0000e+00
IMP_SCORE,184,GO:0090128,4.5029e-01,4.0000e+00
IMP_SCORE,185,GO:0034450,4.4776e-01,5.0000e+00
IMP_SCORE,186,GO:0033137,4.4733e-01,5.0000e+00
IMP_SCORE,187,GO:0098801,4.4712e-01,1.5000e+01
IMP_SCORE,188,GO:0014743,4.4654e-01,4.0000e+00
IMP_SCORE,189,GO:0048546,4.4549e-01,9.0000e+00
IMP_SCORE,190,GO:2001212,4.4364e-01,2.0000e+00
IMP_SCORE,191,GO:0001754,4.4291e-01,7.0000e+00
IMP_SCORE,192,GO:0008385,4.4233e-01,3.0000e+00
IMP_SCORE,193,GO:0030511,4.4085e-01,1.0000e+01
IMP_SCORE,194,GO:0038083,4.4082e-01,1.0000e+01
IMP_SCORE,195,GO:1901021,4.4082e-01,7.0000e+00
IMP_SCORE,196,GO:0090218,4.4045e-01,6.0000e+00
IMP_SCORE,197,GO:0046320,4.3937e-01,8.0000e+00
IMP_SCORE,198,GO:1903393,4.3901e-01,9.0000e+00
IMP_SCORE,199,GO:0042220,4.3898e-01,3.0000e+00
IMP_SCORE,200,GO:0032006,4.3836e-01,6.0000e+01
IMP_SCORE,201,GO:0003995,4.3690e-01,2.2000e+01
IMP_SCORE,202,GO:0006851,4.3603e-01,3.0000e+00
IMP_SCORE,203,GO:0006312,4.3592e-01,7.0000e+00
IMP_SCORE,204,GO:0035094,4.3392e-01,1.1000e+01
IMP_SCORE,205,GO:0007548,4.3387e-01,6.0000e+00
IMP_SCORE,206,GO:0008272,4.3378e-01,5.0000e+00
IMP_SCORE,207,GO:0072111,4.3161e-01,5.0000e+00
IMP_SCORE,208,GO:0050849,4.3141e-01,7.0000e+00
IMP_SCORE,209,GO:1902914,4.3136e-01,2.0000e+00
IMP_SCORE,210,GO:0045060,4.3133e-01,4.0000e+00
IMP_SCORE,211,GO:1902400,4.3061e-01,4.0000e+00
IMP_SCORE,212,GO:1900274,4.3023e-01,7.0000e+00
IMP_SCORE,213,GO:0043691,4.3022e-01,3.0000e+00
IMP_SCORE,214,GO:0002756,4.2876e-01,9.0000e+00
IMP_SCORE,215,GO:2001269,4.2781e-01,5.0000e+00
IMP_SCORE,216,GO:0048661,4.2206e-01,1.8000e+01
IMP_SCORE,217,GO:0032965,4.2175e-01,3.0000e+00
IMP_SCORE,218,GO:0044217,4.2132e-01,1.1000e+01
IMP_SCORE,219,GO:0048536,4.2129e-01,7.0000e+00
IMP_SCORE,220,GO:1901889,4.2088e-01,6.0000e+00
IMP_SCORE,221,GO:0090192,4.1985e-01,3.0000e+00
IMP_SCORE,222,GO:0044788,4.1888e-01,1.5000e+01
IMP_SCORE,223,GO:0035458,4.1848e-01,8.0000e+00
IMP_SCORE,224,GO:1901526,4.1830e-01,3.0000e+00
IMP_SCORE,225,GO:0055007,4.1776e-01,4.0000e+00
IMP_SCORE,226,GO:0044872,4.1769e-01,6.0000e+00
IMP_SCORE,227,GO:0060996,4.1703e-01,5.0000e+00
IMP_SCORE,228,GO:0002523,4.1635e-01,1.7000e+01
IMP_SCORE,229,GO:0033599,4.1504e-01,3.0000e+00
IMP_SCORE,230,GO:0070243,4.1422e-01,3.0000e+00
IMP_SCORE,231,GO:0043534,4.1340e-01,8.0000e+00
IMP_SCORE,232,GO:0031227,4.1319e-01,1.3400e+02
IMP_SCORE,233,GO:0032645,4.1316e-01,3.0000e+00
IMP_SCORE,234,total,4.1267e-01,7.2480e+03
IMP_SCORE,235,GO:0048169,4.1183e-01,9.0000e+00
IMP_SCORE,236,GO:0001921,4.1148e-01,7.0000e+00
IMP_SCORE,237,GO:0010288,4.1023e-01,1.0000e+01
IMP_SCORE,238,GO:0009435,4.1017e-01,1.7000e+01
IMP_SCORE,239,GO:0052813,4.0908e-01,2.4000e+01
IMP_SCORE,240,GO:0006213,4.0898e-01,1.3000e+01
IMP_SCORE,241,GO:0017075,4.0897e-01,1.3000e+01
IMP_SCORE,242,GO:0002720,4.0851e-01,1.1000e+01
IMP_SCORE,243,GO:1902668,4.0817e-01,7.0000e+00
IMP_SCORE,244,GO:1904748,4.0713e-01,2.0000e+00
IMP_SCORE,245,GO:0048712,4.0700e-01,1.0000e+01
IMP_SCORE,246,GO:0042451,4.0660e-01,1.3000e+01
IMP_SCORE,247,GO:0032692,4.0637e-01,3.0000e+00
IMP_SCORE,248,GO:0046852,4.0611e-01,3.0000e+00
IMP_SCORE,249,GO:0070306,4.0600e-01,3.0000e+00
IMP_SCORE,250,GO:1901862,4.0556e-01,1.1000e+01
IMP_SCORE,251,GO:0060261,4.0500e-01,4.0000e+00
IMP_SCORE,252,GO:0030279,4.0491e-01,2.1000e+01
IMP_SCORE,253,GO:0032400,4.0420e-01,3.0000e+00
IMP_SCORE,254,GO:0034694,4.0328e-01,5.0000e+00
IMP_SCORE,255,GO:0071560,4.0198e-01,8.0000e+00
IMP_SCORE,256,GO:0070566,4.0022e-01,6.0000e+00
IMP_SCORE,257,GO:0031645,3.9894e-01,4.0000e+00
IMP_SCORE,258,GO:0001541,3.9863e-01,1.1000e+01
IMP_SCORE,259,GO:0045620,3.9785e-01,1.2000e+01
IMP_SCORE,260,GO:1904872,3.9760e-01,2.0000e+00
IMP_SCORE,261,GO:0051281,3.9735e-01,5.0000e+00
IMP_SCORE,262,GO:0046636,3.9691e-01,1.0000e+01
IMP_SCORE,263,GO:0035518,3.9645e-01,3.0000e+00
IMP_SCORE,264,GO:0030176,3.9532e-01,1.5600e+02
IMP_SCORE,265,GO:1902307,3.9457e-01,2.0000e+01
IMP_SCORE,266,GO:0045954,3.9451e-01,1.0000e+01
IMP_SCORE,267,GO:2000678,3.9430e-01,4.0000e+00
IMP_SCORE,268,GO:0046628,3.9424e-01,6.0000e+00
IMP_SCORE,269,GO:0046427,3.9290e-01,1.6000e+01
IMP_SCORE,270,GO:0010882,3.9275e-01,5.0000e+00
IMP_SCORE,271,GO:0045736,3.9209e-01,7.0000e+00
IMP_SCORE,272,GO:0030277,3.9170e-01,1.1000e+01
IMP_SCORE,273,GO:0033144,3.9150e-01,8.0000e+00
IMP_SCORE,274,GO:0035315,3.9091e-01,3.0000e+00
IMP_SCORE,275,GO:0002832,3.9058e-01,1.4000e+01
IMP_SCORE,276,GO:0035666,3.9023e-01,6.0000e+00
IMP_SCORE,277,GO:0071870,3.9017e-01,8.0000e+00
IMP_SCORE,278,GO:0036148,3.8931e-01,5.0000e+00
IMP_SCORE,279,GO:0032722,3.8889e-01,2.5000e+01
IMP_SCORE,280,GO:0043586,3.8886e-01,7.0000e+00
IMP_SCORE,281,GO:2000352,3.8739e-01,5.0000e+00
IMP_SCORE,282,GO:0060123,3.8488e-01,1.0000e+01
IMP_SCORE,283,GO:0033151,3.8457e-01,5.0000e+00
IMP_SCORE,284,GO:0050965,3.8456e-01,3.0000e+00
IMP_SCORE,285,GO:0032945,3.8319e-01,2.1000e+01
IMP_SCORE,286,GO:0010656,3.8300e-01,1.4000e+01
IMP_SCORE,287,GO:2000736,3.8242e-01,1.1000e+01
IMP_SCORE,288,GO:0071498,3.8196e-01,9.0000e+00
IMP_SCORE,289,GO:0061028,3.8067e-01,1.0000e+01
IMP_SCORE,290,GO:0033006,3.8052e-01,1.0000e+01
IMP_SCORE,291,GO:0035855,3.8038e-01,2.1000e+01
IMP_SCORE,292,GO:0032809,3.7930e-01,2.6000e+01
IMP_SCORE,293,GO:0072431,3.7927e-01,1.2000e+01
IMP_SCORE,294,GO:0050879,3.7783e-01,3.0000e+00
IMP_SCORE,295,GO:0090075,3.7755e-01,6.0000e+00
IMP_SCORE,296,GO:0035240,3.7725e-01,5.0000e+00
IMP_SCORE,297,GO:0034315,3.7708e-01,1.1000e+01
IMP_SCORE,298,GO:2000116,3.7679e-01,9.5000e+01
IMP_SCORE,299,GO:0035561,3.7614e-01,3.0000e+00
IMP_SCORE,300,GO:0045408,3.7566e-01,3.0000e+00
IMP_SCORE,301,GO:0042301,3.7526e-01,3.0000e+00
IMP_SCORE,302,GO:0016289,3.7503e-01,3.9000e+01
IMP_SCORE,303,GO:1902186,3.7429e-01,6.0000e+00
IMP_SCORE,304,GO:0060338,3.7414e-01,1.0000e+01
IMP_SCORE,305,GO:0021954,3.7368e-01,9.0000e+00
IMP_SCORE,306,GO:0071868,3.7325e-01,6.0000e+00
IMP_SCORE,307,GO:0000900,3.7293e-01,1.4000e+01
IMP_SCORE,308,GO:0001965,3.7272e-01,2.5000e+01
IMP_SCORE,309,GO:0035304,3.7266e-01,3.1000e+01
IMP_SCORE,310,GO:1900372,3.7263e-01,1.0000e+01
IMP_SCORE,311,GO:0046487,3.7206e-01,4.5000e+01
IMP_SCORE,312,GO:0034111,3.7194e-01,3.0000e+00
IMP_SCORE,313,GO:0006706,3.7184e-01,2.2000e+01
IMP_SCORE,314,GO:0004708,3.7175e-01,1.6000e+01
IMP_SCORE,315,GO:0043395,3.7172e-01,2.7000e+01
IMP_SCORE,316,GO:0046626,3.7114e-01,2.6000e+01
IMP_SCORE,317,GO:0008191,3.7109e-01,7.0000e+00
IMP_SCORE,318,GO:0051304,3.7078e-01,3.0000e+00
IMP_SCORE,319,GO:0061097,3.6980e-01,2.7000e+01
IMP_SCORE,320,GO:0090184,3.6946e-01,1.1000e+01
IMP_SCORE,321,GO:0016594,3.6875e-01,1.3000e+01
IMP_SCORE,322,GO:0010869,3.6799e-01,8.0000e+00
IMP_SCORE,323,GO:0032230,3.6769e-01,5.0000e+00
IMP_SCORE,324,GO:0048635,3.6721e-01,6.0000e+00
IMP_SCORE,325,GO:0036109,3.6668e-01,2.6000e+01
IMP_SCORE,326,GO:0006739,3.6651e-01,3.9000e+01
IMP_SCORE,327,GO:0051533,3.6630e-01,4.0000e+00
IMP_SCORE,328,GO:0045833,3.6560e-01,3.1000e+01
IMP_SCORE,329,GO:0045182,3.6543e-01,3.1000e+01
IMP_SCORE,330,GO:1902622,3.6535e-01,1.2000e+01
IMP_SCORE,331,GO:0002526,3.6529e-01,4.7000e+01
IMP_SCORE,332,GO:0005686,3.6492e-01,1.1000e+01
IMP_SCORE,333,GO:0048844,3.6469e-01,4.0000e+00
IMP_SCORE,334,GO:0032506,3.6465e-01,5.0000e+00
IMP_SCORE,335,GO:0061036,3.6406e-01,6.0000e+00
IMP_SCORE,336,GO:0032700,3.6244e-01,2.0000e+00
IMP_SCORE,337,GO:0050856,3.6241e-01,1.2000e+01
IMP_SCORE,338,GO:0033598,3.6229e-01,8.0000e+00
IMP_SCORE,339,GO:0098581,3.6224e-01,2.2000e+01
IMP_SCORE,340,GO:0061333,3.6113e-01,2.0000e+00
IMP_SCORE,341,GO:0060425,3.6102e-01,1.0000e+01
IMP_SCORE,342,GO:0051350,3.6055e-01,7.0000e+00
IMP_SCORE,343,GO:0002902,3.6046e-01,3.0000e+00
IMP_SCORE,344,GO:0004012,3.6032e-01,9.0000e+00
IMP_SCORE,345,GO:0006684,3.6021e-01,3.0000e+00
IMP_SCORE,346,GO:0036314,3.5981e-01,1.4000e+01
IMP_SCORE,347,GO:0070542,3.5978e-01,1.2000e+01
IMP_SCORE,348,GO:0001676,3.5943e-01,8.7000e+01
IMP_SCORE,349,GO:0050908,3.5902e-01,6.0000e+00
IMP_SCORE,350,GO:1902017,3.5863e-01,3.5000e+01
IMP_SCORE,351,GO:0003151,3.5842e-01,1.7000e+01
IMP_SCORE,352,GO:0043517,3.5816e-01,3.0000e+00
IMP_SCORE,353,GO:1990090,3.5797e-01,1.0000e+01
IMP_SCORE,354,GO:2000142,3.5769e-01,5.0000e+00
IMP_SCORE,355,GO:1903318,3.5761e-01,1.0000e+01
IMP_SCORE,356,GO:2000278,3.5710e-01,3.3000e+01
IMP_SCORE,357,GO:0032480,3.5697e-01,9.0000e+00
IMP_SCORE,358,GO:0060343,3.5689e-01,7.0000e+00
IMP_SCORE,359,GO:0042887,3.5638e-01,5.4000e+01
IMP_SCORE,360,GO:0010569,3.5604e-01,3.0000e+00
IMP_SCORE,361,GO:0030517,3.5597e-01,1.3000e+01
IMP_SCORE,362,GO:0033866,3.5541e-01,5.0000e+00
IMP_SCORE,363,GO:0070206,3.5540e-01,3.5000e+01
IMP_SCORE,364,GO:0009415,3.5521e-01,1.1000e+01
IMP_SCORE,365,GO:0005847,3.5493e-01,3.0000e+00
IMP_SCORE,366,GO:0046596,3.5434e-01,3.1000e+01
IMP_SCORE,367,GO:0016504,3.5398e-01,1.0000e+01
IMP_SCORE,368,GO:0019371,3.5328e-01,1.4000e+01
IMP_SCORE,369,GO:0050704,3.5302e-01,9.0000e+00
IMP_SCORE,370,GO:0045655,3.5235e-01,7.0000e+00
IMP_SCORE,371,GO:0051153,3.5209e-01,3.7000e+01
IMP_SCORE,372,GO:0045830,3.5175e-01,3.0000e+00
IMP_SCORE,373,GO:0051279,3.5175e-01,1.3000e+01
IMP_SCORE,374,GO:0034405,3.5151e-01,1.3000e+01
IMP_SCORE,375,GO:0045625,3.5106e-01,4.0000e+00
IMP_SCORE,376,GO:0008277,3.5065e-01,1.0300e+02
IMP_SCORE,377,GO:0006261,3.5045e-01,1.6000e+01
IMP_SCORE,378,GO:1904874,3.5026e-01,3.0000e+00
IMP_SCORE,379,GO:0000717,3.5024e-01,4.0000e+00
IMP_SCORE,380,GO:0032148,3.5011e-01,1.1000e+01
IMP_SCORE,381,GO:0008209,3.4976e-01,2.9000e+01
IMP_SCORE,382,GO:0042307,3.4957e-01,1.6000e+01
IMP_SCORE,383,GO:0033270,3.4917e-01,1.5000e+01
IMP_SCORE,384,GO:0042053,3.4894e-01,1.3000e+01
IMP_SCORE,385,GO:0042149,3.4779e-01,2.7000e+01
IMP_SCORE,386,GO:0048642,3.4769e-01,8.0000e+00
IMP_SCORE,387,GO:1904181,3.4750e-01,6.0000e+00
IMP_SCORE,388,GO:0001892,3.4746e-01,1.1000e+01
IMP_SCORE,389,GO:0045684,3.4734e-01,8.0000e+00
IMP_SCORE,390,GO:0043267,3.4731e-01,4.0000e+00
IMP_SCORE,391,GO:1902803,3.4672e-01,1.4000e+01
IMP_SCORE,392,GO:0032007,3.4664e-01,5.9000e+01
IMP_SCORE,393,GO:0001911,3.4664e-01,9.0000e+00
IMP_SCORE,394,GO:0001556,3.4650e-01,8.0000e+00
IMP_SCORE,395,GO:2000403,3.4620e-01,7.0000e+00
IMP_SCORE,396,GO:0042511,3.4605e-01,3.0000e+00
IMP_SCORE,397,GO:0048568,3.4583e-01,3.5000e+01
IMP_SCORE,398,GO:1902749,3.4580e-01,2.2000e+01
IMP_SCORE,399,GO:0051769,3.4547e-01,7.0000e+00
IMP_SCORE,400,GO:2000114,3.4534e-01,1.5000e+01
IMP_SCORE,401,GO:0042107,3.4532e-01,1.3000e+01
IMP_SCORE,402,GO:0061001,3.4532e-01,1.0000e+01
IMP_SCORE,403,GO:0009065,3.4501e-01,5.2000e+01
IMP_SCORE,404,GO:0033127,3.4489e-01,4.0000e+00
IMP_SCORE,405,GO:0099132,3.4485e-01,1.1000e+01
IMP_SCORE,406,GO:0006171,3.4484e-01,3.0000e+00
IMP_SCORE,407,GO:0031272,3.4480e-01,2.0000e+00
IMP_SCORE,408,GO:0017022,3.4442e-01,2.1000e+01
IMP_SCORE,409,GO:0019935,3.4440e-01,1.1000e+01
IMP_SCORE,410,GO:0034104,3.4408e-01,1.4000e+01
IMP_SCORE,411,GO:0010594,3.4401e-01,3.1000e+01
IMP_SCORE,412,GO:0032490,3.4350e-01,1.6000e+01
IMP_SCORE,413,GO:0045472,3.4347e-01,3.0000e+00
IMP_SCORE,414,GO:0043651,3.4337e-01,4.1000e+01
IMP_SCORE,415,GO:0045623,3.4332e-01,6.0000e+00
IMP_SCORE,416,GO:0034105,3.4329e-01,1.0000e+01
IMP_SCORE,417,GO:0044130,3.4328e-01,6.0000e+00
IMP_SCORE,418,GO:0051721,3.4306e-01,1.0000e+01
IMP_SCORE,419,GO:0009112,3.4265e-01,1.6000e+01
IMP_SCORE,420,GO:0044321,3.4243e-01,5.0000e+00
IMP_SCORE,421,GO:0006760,3.4241e-01,1.2000e+01
IMP_SCORE,422,GO:0031306,3.4218e-01,9.0000e+00
IMP_SCORE,423,GO:0060099,3.4180e-01,1.0000e+01
IMP_SCORE,424,GO:0051287,3.4162e-01,5.3000e+01
IMP_SCORE,425,GO:0031952,3.4158e-01,1.1000e+01
IMP_SCORE,426,GO:0045823,3.4136e-01,3.0000e+00
IMP_SCORE,427,GO:0031497,3.4130e-01,6.0000e+00
IMP_SCORE,428,GO:0044065,3.4082e-01,3.0000e+00
IMP_SCORE,429,GO:2000677,3.4066e-01,8.0000e+00
IMP_SCORE,430,GO:1905953,3.4058e-01,1.1000e+01
IMP_SCORE,431,GO:0032528,3.4047e-01,3.1000e+01
IMP_SCORE,432,GO:0001765,3.4019e-01,9.0000e+00
IMP_SCORE,433,GO:0031434,3.3987e-01,3.0000e+00
IMP_SCORE,434,GO:0040001,3.3979e-01,7.0000e+00
IMP_SCORE,435,GO:0010092,3.3962e-01,3.0000e+00
IMP_SCORE,436,GO:0032878,3.3955e-01,6.0000e+00
IMP_SCORE,437,GO:0043567,3.3947e-01,7.0000e+00
IMP_SCORE,438,GO:0071622,3.3942e-01,1.2000e+01
IMP_SCORE,439,GO:1903557,3.3932e-01,1.9000e+01
IMP_SCORE,440,GO:1902402,3.3931e-01,1.5000e+01
IMP_SCORE,441,GO:0036020,3.3913e-01,1.1000e+01
IMP_SCORE,442,GO:0048667,3.3905e-01,6.0000e+00
IMP_SCORE,443,GO:0032008,3.3868e-01,1.0000e+01
IMP_SCORE,444,GO:0006228,3.3867e-01,3.0000e+00
IMP_SCORE,445,GO:0002082,3.3864e-01,5.0000e+00
IMP_SCORE,446,GO:0051653,3.3840e-01,1.6000e+01
IMP_SCORE,447,GO:0050901,3.3839e-01,9.0000e+00
IMP_SCORE,448,GO:0042531,3.3823e-01,1.4000e+01
IMP_SCORE,449,GO:0035004,3.3818e-01,1.6000e+01
IMP_SCORE,450,GO:0010827,3.3803e-01,2.7000e+01
IMP_SCORE,451,GO:0000076,3.3789e-01,3.0000e+00
IMP_SCORE,452,GO:0002824,3.3774e-01,2.2000e+01
IMP_SCORE,453,GO:0034356,3.3769e-01,6.0000e+00
IMP_SCORE,454,GO:1901028,3.3765e-01,2.3000e+01
IMP_SCORE,455,GO:0070303,3.3697e-01,6.0000e+00
IMP_SCORE,456,GO:0099623,3.3689e-01,6.0000e+00
IMP_SCORE,457,GO:0071346,3.3685e-01,5.3000e+01
IMP_SCORE,458,GO:1902930,3.3685e-01,1.3000e+01
IMP_SCORE,459,GO:0031646,3.3684e-01,1.4000e+01
IMP_SCORE,460,GO:1990089,3.3675e-01,1.7000e+01
IMP_SCORE,461,GO:0042993,3.3645e-01,1.3000e+01
IMP_SCORE,462,GO:0031342,3.3641e-01,5.0000e+00
IMP_SCORE,463,GO:0060976,3.3632e-01,1.0000e+01
IMP_SCORE,464,GO:0045176,3.3622e-01,3.0000e+00
IMP_SCORE,465,GO:0010523,3.3619e-01,6.0000e+00
IMP_SCORE,466,GO:0070266,3.3611e-01,1.2000e+01
IMP_SCORE,467,GO:1903504,3.3606e-01,3.0000e+00
IMP_SCORE,468,GO:0014059,3.3596e-01,9.0000e+00
IMP_SCORE,469,GO:0050771,3.3593e-01,1.7000e+01
IMP_SCORE,470,GO:0048018,3.3577e-01,7.0000e+00
IMP_SCORE,471,GO:0032892,3.3563e-01,8.0000e+00
IMP_SCORE,472,GO:1901976,3.3546e-01,1.4000e+01
IMP_SCORE,473,GO:0032925,3.3534e-01,4.0000e+00
IMP_SCORE,474,GO:0030983,3.3502e-01,6.0000e+00
IMP_SCORE,475,GO:0016075,3.3468e-01,3.0000e+00
IMP_SCORE,476,GO:0060612,3.3438e-01,2.0000e+01
IMP_SCORE,477,GO:0019054,3.3436e-01,3.0000e+00
IMP_SCORE,478,GO:0048070,3.3402e-01,6.0000e+00
IMP_SCORE,479,GO:0019058,3.3395e-01,3.0000e+00
IMP_SCORE,480,GO:0090100,3.3389e-01,2.3000e+01
IMP_SCORE,481,GO:0035116,3.3388e-01,3.0000e+00
IMP_SCORE,482,GO:0051151,3.3383e-01,9.0000e+00
IMP_SCORE,483,GO:0001947,3.3370e-01,1.5000e+01
IMP_SCORE,484,GO:0032370,3.3359e-01,1.5000e+01
IMP_SCORE,485,GO:0007099,3.3349e-01,3.0000e+00
IMP_SCORE,486,GO:0031929,3.3325e-01,1.0000e+01
IMP_SCORE,487,GO:0001205,3.3323e-01,3.0000e+00
IMP_SCORE,488,GO:0032648,3.3322e-01,1.6000e+01
IMP_SCORE,489,GO:0002891,3.3313e-01,1.6000e+01
IMP_SCORE,490,GO:0004843,3.3310e-01,6.5000e+01
IMP_SCORE,491,GO:0009798,3.3293e-01,2.8000e+01
IMP_SCORE,492,GO:0050853,3.3212e-01,2.8000e+01
IMP_SCORE,493,GO:0014821,3.3165e-01,1.5000e+01
IMP_SCORE,494,GO:1904925,3.3059e-01,5.0000e+00
IMP_SCORE,495,GO:0046934,3.3058e-01,1.0000e+01
IMP_SCORE,496,GO:0009070,3.3036e-01,2.3000e+01
IMP_SCORE,497,GO:0046824,3.2999e-01,1.9000e+01
IMP_SCORE,498,GO:0002830,3.2995e-01,1.6000e+01
IMP_SCORE,499,GO:0060999,3.2993e-01,4.0000e+00
IMP_SCORE,500,GO:0010889,3.2985e-01,4.0000e+00
IMP_SCORE,501,GO:0019432,3.2960e-01,2.6000e+01
IMP_SCORE,502,GO:0009595,3.2860e-01,2.8000e+01
IMP_SCORE,503,GO:1902041,3.2854e-01,3.4000e+01
IMP_SCORE,504,GO:0051290,3.2801e-01,1.1000e+01
IMP_SCORE,505,GO:1905819,3.2798e-01,4.0000e+00
IMP_SCORE,506,GO:0070373,3.2776e-01,2.1000e+01
IMP_SCORE,507,GO:0055003,3.2776e-01,4.0000e+00
IMP_SCORE,508,GO:0031532,3.2760e-01,2.1000e+01
IMP_SCORE,509,GO:0001964,3.2743e-01,6.0000e+00
IMP_SCORE,510,GO:0071514,3.2723e-01,1.4000e+01
IMP_SCORE,511,GO:0085029,3.2720e-01,3.2000e+01
IMP_SCORE,512,GO:1903429,3.2706e-01,1.3000e+01
IMP_SCORE,513,GO:0043124,3.2695e-01,2.6000e+01
IMP_SCORE,514,GO:0042599,3.2694e-01,3.5000e+01
IMP_SCORE,515,GO:0002548,3.2676e-01,1.5000e+01
IMP_SCORE,516,GO:0014812,3.2670e-01,1.1000e+01
IMP_SCORE,517,GO:0071731,3.2670e-01,8.0000e+00
IMP_SCORE,518,GO:0015279,3.2644e-01,9.0000e+00
IMP_SCORE,519,GO:0018196,3.2640e-01,4.2000e+01
IMP_SCORE,520,GO:0016233,3.2612e-01,2.0000e+00
IMP_SCORE,521,GO:0009218,3.2597e-01,9.0000e+00
IMP_SCORE,522,GO:0007254,3.2586e-01,2.1000e+01
IMP_SCORE,523,GO:0044853,3.2576e-01,3.4000e+01
IMP_SCORE,524,GO:0002067,3.2567e-01,3.0000e+00
IMP_SCORE,525,GO:0014896,3.2558e-01,8.0000e+00
IMP_SCORE,526,GO:0046885,3.2541e-01,4.0000e+00
IMP_SCORE,527,GO:0055026,3.2540e-01,6.0000e+00
IMP_SCORE,528,GO:0048208,3.2528e-01,2.3000e+01
IMP_SCORE,529,GO:2000345,3.2527e-01,3.0000e+00
IMP_SCORE,530,GO:1903727,3.2523e-01,1.6000e+01
IMP_SCORE,531,GO:1904031,3.2518e-01,1.0000e+01
IMP_SCORE,532,GO:0010717,3.2513e-01,1.7000e+01
IMP_SCORE,533,GO:0002251,3.2467e-01,1.5000e+01
IMP_SCORE,534,GO:0099529,3.2454e-01,3.0000e+00
IMP_SCORE,535,GO:0031128,3.2451e-01,9.0000e+00
IMP_SCORE,536,GO:0008392,3.2441e-01,1.1000e+01
IMP_SCORE,537,GO:1903427,3.2439e-01,7.0000e+00
IMP_SCORE,538,GO:0003044,3.2433e-01,1.5000e+01
IMP_SCORE,539,GO:1901863,3.2422e-01,5.0000e+00
IMP_SCORE,540,GO:0051654,3.2391e-01,3.0000e+00
IMP_SCORE,541,GO:0002292,3.2383e-01,8.0000e+00
IMP_SCORE,542,GO:0034116,3.2375e-01,5.0000e+00
IMP_SCORE,543,GO:0009299,3.2351e-01,6.0000e+00
IMP_SCORE,544,GO:0007595,3.2351e-01,1.3000e+01
IMP_SCORE,545,GO:0046697,3.2338e-01,3.0000e+00
IMP_SCORE,546,GO:0045576,3.2324e-01,1.5000e+01
IMP_SCORE,547,GO:0001829,3.2227e-01,6.0000e+00
IMP_SCORE,548,GO:0046686,3.2187e-01,1.0900e+02
IMP_SCORE,549,GO:0005858,3.2183e-01,4.0000e+00
IMP_SCORE,550,GO:0005657,3.2175e-01,6.0000e+00
IMP_SCORE,551,GO:0061005,3.2161e-01,1.4000e+01
IMP_SCORE,552,GO:0060158,3.2114e-01,6.0000e+00
IMP_SCORE,553,GO:0032461,3.2111e-01,3.0000e+00
IMP_SCORE,554,GO:0001736,3.2098e-01,1.4000e+01
IMP_SCORE,555,GO:0036442,3.2072e-01,8.0000e+00
IMP_SCORE,556,GO:0061564,3.2056e-01,3.4000e+01
IMP_SCORE,557,GO:0004714,3.2051e-01,4.1000e+01
IMP_SCORE,558,GO:0010634,3.2050e-01,2.4000e+01
IMP_SCORE,559,GO:0006308,3.2022e-01,1.4000e+01
IMP_SCORE,560,GO:0030104,3.2014e-01,2.4000e+01
IMP_SCORE,561,GO:0002313,3.1975e-01,1.1000e+01
IMP_SCORE,562,GO:0046676,3.1960e-01,1.1000e+01
IMP_SCORE,563,GO:0032781,3.1954e-01,3.5000e+01
IMP_SCORE,564,GO:0071385,3.1951e-01,1.7000e+01
IMP_SCORE,565,GO:0018209,3.1920e-01,6.4000e+01
IMP_SCORE,566,GO:1903426,3.1913e-01,2.1000e+01
IMP_SCORE,567,GO:0098719,3.1878e-01,7.0000e+00
IMP_SCORE,568,GO:0050732,3.1853e-01,2.4000e+01
IMP_SCORE,569,GO:1902745,3.1842e-01,1.0000e+01
IMP_SCORE,570,GO:1901184,3.1818e-01,2.5000e+01
IMP_SCORE,571,GO:0032922,3.1772e-01,1.5000e+01
IMP_SCORE,572,GO:0007045,3.1748e-01,2.2000e+01
IMP_SCORE,573,GO:0072088,3.1703e-01,4.0000e+00
IMP_SCORE,574,GO:0043173,3.1703e-01,7.0000e+00
IMP_SCORE,575,GO:0090665,3.1682e-01,2.6000e+01
IMP_SCORE,576,GO:0003208,3.1682e-01,4.0000e+00
IMP_SCORE,577,GO:0044783,3.1680e-01,4.0000e+00
IMP_SCORE,578,GO:0010575,3.1673e-01,7.0000e+00
IMP_SCORE,579,GO:0001662,3.1627e-01,2.6000e+01
IMP_SCORE,580,GO:0036315,3.1599e-01,1.6000e+01
IMP_SCORE,581,GO:0043388,3.1598e-01,1.4000e+01
IMP_SCORE,582,GO:0031669,3.1595e-01,5.1000e+01
IMP_SCORE,583,GO:0043383,3.1593e-01,7.0000e+00
IMP_SCORE,584,GO:0044298,3.1589e-01,2.5000e+01
IMP_SCORE,585,GO:0050688,3.1588e-01,2.2000e+01
IMP_SCORE,586,GO:0048147,3.1584e-01,2.7000e+01
IMP_SCORE,587,GO:0007274,3.1583e-01,1.7000e+01
IMP_SCORE,588,GO:0072676,3.1571e-01,1.5000e+01
IMP_SCORE,589,GO:0010984,3.1567e-01,8.0000e+00
IMP_SCORE,590,GO:0035065,3.1567e-01,1.2000e+01
IMP_SCORE,591,GO:0004707,3.1565e-01,9.0000e+00
IMP_SCORE,592,GO:0061548,3.1556e-01,3.0000e+00
IMP_SCORE,593,GO:0097341,3.1549e-01,3.0000e+00
IMP_SCORE,594,GO:0001773,3.1536e-01,8.0000e+00
IMP_SCORE,595,GO:0045428,3.1529e-01,1.5000e+01
IMP_SCORE,596,GO:0038095,3.1517e-01,2.5000e+01
IMP_SCORE,597,GO:0010390,3.1516e-01,3.0000e+00
IMP_SCORE,598,GO:0046716,3.1493e-01,1.6000e+01
IMP_SCORE,599,GO:0048565,3.1486e-01,1.9000e+01
IMP_SCORE,600,GO:0033574,3.1474e-01,9.0000e+00
IMP_SCORE,601,GO:0032647,3.1467e-01,8.0000e+00
IMP_SCORE,602,GO:0060997,3.1460e-01,7.0000e+00
IMP_SCORE,603,GO:1900115,3.1458e-01,7.0000e+00
IMP_SCORE,604,GO:0001570,3.1452e-01,1.0000e+01
IMP_SCORE,605,GO:0070633,3.1451e-01,2.0000e+01
IMP_SCORE,606,GO:0008306,3.1409e-01,3.0000e+01
IMP_SCORE,607,GO:0007398,3.1407e-01,3.0000e+00
IMP_SCORE,608,GO:0042108,3.1392e-01,2.5000e+01
IMP_SCORE,609,GO:0032330,3.1379e-01,1.9000e+01
IMP_SCORE,610,GO:0001846,3.1368e-01,2.8000e+01
IMP_SCORE,611,GO:0036294,3.1361e-01,2.9000e+01
IMP_SCORE,612,GO:0005771,3.1327e-01,7.0000e+00
IMP_SCORE,613,GO:0045236,3.1312e-01,5.0000e+00
IMP_SCORE,614,GO:0016605,3.1302e-01,4.0000e+01
IMP_SCORE,615,GO:0051225,3.1295e-01,5.5000e+01
IMP_SCORE,616,GO:1900182,3.1276e-01,1.4000e+01
IMP_SCORE,617,GO:0071624,3.1276e-01,8.0000e+00
IMP_SCORE,618,GO:0032874,3.1263e-01,3.1000e+01
IMP_SCORE,619,GO:0090312,3.1234e-01,8.0000e+00
IMP_SCORE,620,GO:0002562,3.1224e-01,1.2000e+01
IMP_SCORE,621,GO:0016051,3.1211e-01,6.6000e+01
IMP_SCORE,622,GO:1904018,3.1205e-01,6.5000e+01
IMP_SCORE,623,GO:0002224,3.1170e-01,5.0000e+01
IMP_SCORE,624,GO:2000505,3.1167e-01,6.0000e+00
IMP_SCORE,625,GO:2001257,3.1166e-01,4.3000e+01
IMP_SCORE,626,GO:0051000,3.1166e-01,4.0000e+00
IMP_SCORE,627,GO:1904886,3.1158e-01,4.0000e+00
IMP_SCORE,628,GO:1902188,3.1157e-01,7.0000e+00
IMP_SCORE,629,GO:1902893,3.1143e-01,6.0000e+00
IMP_SCORE,630,GO:0071426,3.1128e-01,1.0000e+00
IMP_SCORE,631,GO:0032308,3.1128e-01,1.0000e+00
IMP_SCORE,632,GO:0006910,3.1107e-01,2.5000e+01
IMP_SCORE,633,GO:1905898,3.1106e-01,1.0000e+01
IMP_SCORE,634,GO:0060004,3.1071e-01,1.5000e+01
IMP_SCORE,635,GO:0033700,3.1065e-01,8.0000e+00
IMP_SCORE,636,GO:0042345,3.1064e-01,2.2000e+01
IMP_SCORE,637,GO:0098751,3.1061e-01,2.0000e+01
IMP_SCORE,638,GO:0002237,3.1060e-01,1.2200e+02
IMP_SCORE,639,GO:0030371,3.1030e-01,3.4000e+01
IMP_SCORE,640,GO:0048384,3.1024e-01,3.0000e+00
IMP_SCORE,641,GO:0050433,3.1023e-01,7.0000e+00
IMP_SCORE,642,GO:0071617,3.1021e-01,8.0000e+00
IMP_SCORE,643,GO:0042304,3.1008e-01,7.0000e+00
IMP_SCORE,644,GO:0033280,3.1002e-01,1.0000e+01
IMP_SCORE,645,GO:0035577,3.1001e-01,6.5000e+01
IMP_SCORE,646,GO:0006123,3.0987e-01,4.0000e+00
IMP_SCORE,647,GO:0071468,3.0985e-01,3.0000e+00
IMP_SCORE,648,GO:0035640,3.0979e-01,1.9000e+01
IMP_SCORE,649,GO:0030955,3.0975e-01,9.0000e+00
IMP_SCORE,650,GO:0030228,3.0933e-01,2.0000e+01
IMP_SCORE,651,GO:0021885,3.0931e-01,2.5000e+01
IMP_SCORE,652,GO:0010715,3.0919e-01,3.0000e+00
IMP_SCORE,653,GO:0042415,3.0908e-01,1.3000e+01
IMP_SCORE,654,GO:0097120,3.0895e-01,6.0000e+00
IMP_SCORE,655,GO:0046627,3.0869e-01,1.6000e+01
IMP_SCORE,656,GO:0043968,3.0864e-01,3.0000e+00
IMP_SCORE,657,GO:0097067,3.0854e-01,1.1000e+01
IMP_SCORE,658,GO:0006625,3.0831e-01,8.0000e+00
IMP_SCORE,659,GO:1902911,3.0818e-01,1.9000e+01
IMP_SCORE,660,GO:0043306,3.0815e-01,1.5000e+01
IMP_SCORE,661,GO:0010524,3.0798e-01,1.2000e+01
IMP_SCORE,662,GO:0000217,3.0787e-01,4.0000e+00
IMP_SCORE,663,GO:0017134,3.0786e-01,1.6000e+01
IMP_SCORE,664,GO:0006474,3.0778e-01,3.0000e+00
IMP_SCORE,665,GO:0003016,3.0772e-01,1.3000e+01
IMP_SCORE,666,GO:0032946,3.0749e-01,2.7000e+01
IMP_SCORE,667,GO:0046822,3.0744e-01,5.4000e+01
IMP_SCORE,668,GO:0015125,3.0709e-01,3.0000e+00
IMP_SCORE,669,GO:0015985,3.0701e-01,3.0000e+00
IMP_SCORE,670,GO:0060412,3.0684e-01,8.0000e+00
IMP_SCORE,671,GO:0060561,3.0677e-01,3.0000e+00
IMP_SCORE,672,GO:0016079,3.0673e-01,1.1000e+01
IMP_SCORE,673,GO:2000273,3.0649e-01,1.1000e+01
IMP_SCORE,674,GO:0051403,3.0641e-01,2.0000e+01
IMP_SCORE,675,GO:0045599,3.0638e-01,2.5000e+01
IMP_SCORE,676,GO:0045277,3.0635e-01,3.0000e+00
IMP_SCORE,677,GO:0006487,3.0634e-01,6.7000e+01
IMP_SCORE,678,GO:0042755,3.0631e-01,1.0000e+01
IMP_SCORE,679,GO:0031701,3.0622e-01,7.0000e+00
IMP_SCORE,680,GO:1900542,3.0590e-01,4.0000e+01
IMP_SCORE,681,GO:0050886,3.0573e-01,1.1000e+01
IMP_SCORE,682,GO:1903169,3.0558e-01,3.5000e+01
IMP_SCORE,683,GO:0060536,3.0554e-01,7.0000e+00
IMP_SCORE,684,GO:0032680,3.0552e-01,2.6000e+01
IMP_SCORE,685,GO:0006525,3.0528e-01,2.8000e+01
IMP_SCORE,686,GO:0070555,3.0519e-01,1.2000e+01
IMP_SCORE,687,GO:1905809,3.0516e-01,4.0000e+00
IMP_SCORE,688,GO:0035325,3.0505e-01,1.7000e+01
IMP_SCORE,689,GO:2000573,3.0499e-01,1.8000e+01
IMP_SCORE,690,GO:0014065,3.0474e-01,1.1000e+01
IMP_SCORE,691,GO:0034616,3.0468e-01,7.0000e+00
IMP_SCORE,692,GO:0019229,3.0453e-01,1.2000e+01
IMP_SCORE,693,GO:0001569,3.0444e-01,4.0000e+00
IMP_SCORE,694,GO:0033145,3.0437e-01,1.2000e+01
IMP_SCORE,695,GO:0060070,3.0416e-01,1.6000e+01
IMP_SCORE,696,GO:0090190,3.0409e-01,5.0000e+00
IMP_SCORE,697,GO:0048662,3.0388e-01,9.0000e+00
IMP_SCORE,698,GO:0070570,3.0382e-01,9.0000e+00
IMP_SCORE,699,GO:0034142,3.0373e-01,1.1000e+01
IMP_SCORE,700,GO:1900006,3.0340e-01,8.0000e+00
IMP_SCORE,701,GO:0016202,3.0336e-01,2.9000e+01
IMP_SCORE,702,GO:0101003,3.0330e-01,6.4000e+01
IMP_SCORE,703,GO:0001885,3.0306e-01,5.8000e+01
IMP_SCORE,704,GO:0032401,3.0294e-01,5.0000e+00
IMP_SCORE,705,GO:0048485,3.0279e-01,1.0000e+01
IMP_SCORE,706,GO:0042789,3.0274e-01,6.0000e+00
IMP_SCORE,707,GO:0010543,3.0264e-01,1.3000e+01
IMP_SCORE,708,GO:0046879,3.0261e-01,2.7000e+01
IMP_SCORE,709,GO:0010922,3.0249e-01,1.4000e+01
IMP_SCORE,710,GO:0016024,3.0229e-01,8.0000e+00
IMP_SCORE,711,GO:0050663,3.0220e-01,1.6000e+01
IMP_SCORE,712,GO:0035970,3.0181e-01,4.0000e+00
IMP_SCORE,713,GO:0052744,3.0178e-01,7.0000e+00
IMP_SCORE,714,GO:1903409,3.0178e-01,1.4000e+01
IMP_SCORE,715,GO:0030670,3.0150e-01,4.9000e+01
IMP_SCORE,716,GO:0032870,3.0137e-01,9.8000e+01
IMP_SCORE,717,GO:1902222,3.0100e-01,2.2000e+01
IMP_SCORE,718,GO:0002020,3.0100e-01,5.2000e+01
IMP_SCORE,719,GO:0090183,3.0088e-01,8.0000e+00
IMP_SCORE,720,GO:0030177,3.0086e-01,2.8000e+01
IMP_SCORE,721,GO:0030687,3.0076e-01,1.4000e+01
IMP_SCORE,722,GO:0060547,3.0075e-01,6.0000e+00
IMP_SCORE,723,GO:0070498,3.0068e-01,4.0000e+00
IMP_SCORE,724,GO:0051150,3.0042e-01,6.0000e+00
IMP_SCORE,725,GO:2000008,3.0040e-01,9.0000e+00
IMP_SCORE,726,GO:0071636,3.0039e-01,1.3000e+01
IMP_SCORE,727,GO:0030194,3.0020e-01,1.4000e+01
IMP_SCORE,728,GO:0019852,3.0007e-01,4.0000e+00
IMP_SCORE,729,GO:0009084,3.0005e-01,2.0000e+01
IMP_SCORE,730,GO:0098960,2.9992e-01,6.0000e+00
IMP_SCORE,731,GO:0050691,2.9988e-01,8.0000e+00
IMP_SCORE,732,GO:0050764,2.9981e-01,3.5000e+01
IMP_SCORE,733,GO:0010950,2.9978e-01,4.4000e+01
IMP_SCORE,734,GO:0000077,2.9965e-01,3.4000e+01
IMP_SCORE,735,GO:0004702,2.9964e-01,6.6000e+01
IMP_SCORE,736,GO:0001702,2.9958e-01,4.0000e+00
IMP_SCORE,737,GO:0042058,2.9955e-01,1.5000e+01
IMP_SCORE,738,GO:0034364,2.9947e-01,3.4000e+01
IMP_SCORE,739,GO:0002888,2.9946e-01,1.2000e+01
IMP_SCORE,740,GO:0002762,2.9929e-01,2.3000e+01
IMP_SCORE,741,GO:0003014,2.9906e-01,3.0000e+01
IMP_SCORE,742,GO:0045777,2.9904e-01,1.4000e+01
IMP_SCORE,743,GO:0030878,2.9896e-01,1.0000e+01
IMP_SCORE,744,GO:0060402,2.9859e-01,1.0000e+01
IMP_SCORE,745,GO:0006636,2.9845e-01,4.4000e+01
IMP_SCORE,746,GO:0010470,2.9844e-01,4.0000e+00
IMP_SCORE,747,GO:0001936,2.9825e-01,3.2000e+01
IMP_SCORE,748,GO:0034204,2.9817e-01,1.2000e+01
IMP_SCORE,749,GO:0007271,2.9781e-01,1.1000e+01
IMP_SCORE,750,GO:0046321,2.9763e-01,6.0000e+00
IMP_SCORE,751,GO:2001236,2.9756e-01,7.1000e+01
IMP_SCORE,752,GO:0072175,2.9748e-01,1.4000e+01
IMP_SCORE,753,GO:0003018,2.9739e-01,3.4000e+01
IMP_SCORE,754,GO:0010613,2.9727e-01,1.1000e+01
IMP_SCORE,755,GO:0031665,2.9694e-01,7.0000e+00
IMP_SCORE,756,GO:0070006,2.9691e-01,1.0000e+01
IMP_SCORE,757,GO:0019956,2.9688e-01,1.2000e+01
IMP_SCORE,758,GO:0002639,2.9681e-01,1.7000e+01
IMP_SCORE,759,GO:0030888,2.9676e-01,2.1000e+01
IMP_SCORE,760,GO:0045922,2.9610e-01,3.0000e+00
IMP_SCORE,761,GO:0042455,2.9592e-01,9.0000e+00
IMP_SCORE,762,GO:0032735,2.9565e-01,1.8000e+01
IMP_SCORE,763,GO:0042116,2.9561e-01,3.6000e+01
IMP_SCORE,764,GO:0006707,2.9546e-01,7.0000e+00
IMP_SCORE,765,GO:0072666,2.9535e-01,1.0000e+01
IMP_SCORE,766,GO:0032675,2.9535e-01,2.7000e+01
IMP_SCORE,767,GO:1905268,2.9510e-01,1.0000e+01
IMP_SCORE,768,GO:0030168,2.9503e-01,5.9000e+01
IMP_SCORE,769,GO:0016925,2.9491e-01,2.8000e+01
IMP_SCORE,770,GO:0052742,2.9476e-01,2.8000e+01
IMP_SCORE,771,GO:0035035,2.9460e-01,1.6000e+01
IMP_SCORE,772,GO:1901881,2.9428e-01,1.3000e+01
IMP_SCORE,773,GO:0060394,2.9415e-01,5.0000e+00
IMP_SCORE,774,GO:0033273,2.9408e-01,1.2000e+01
IMP_SCORE,775,GO:0046930,2.9400e-01,5.0000e+00
IMP_SCORE,776,GO:0009311,2.9396e-01,7.0000e+01
IMP_SCORE,777,GO:0007194,2.9387e-01,7.0000e+00
IMP_SCORE,778,GO:1900048,2.9357e-01,1.5000e+01
IMP_SCORE,779,GO:0005095,2.9346e-01,1.0000e+01
IMP_SCORE,780,GO:1904064,2.9337e-01,2.8000e+01
IMP_SCORE,781,GO:0030140,2.9309e-01,7.0000e+00
IMP_SCORE,782,GO:0043535,2.9296e-01,1.7000e+01
IMP_SCORE,783,GO:0002200,2.9287e-01,1.0000e+01
IMP_SCORE,784,GO:0033189,2.9284e-01,4.0000e+00
IMP_SCORE,785,GO:0097200,2.9275e-01,2.2000e+01
IMP_SCORE,786,GO:0045773,2.9259e-01,7.0000e+00
IMP_SCORE,787,GO:0005161,2.9232e-01,4.0000e+00
IMP_SCORE,788,GO:0001891,2.9203e-01,2.7000e+01
IMP_SCORE,789,GO:0090004,2.9194e-01,2.1000e+01
IMP_SCORE,790,GO:0009411,2.9189e-01,3.0000e+01
IMP_SCORE,791,GO:0006953,2.9178e-01,5.1000e+01
IMP_SCORE,792,GO:0060292,2.9169e-01,1.0000e+00
IMP_SCORE,793,GO:0032682,2.9169e-01,1.4000e+01
IMP_SCORE,794,GO:0046330,2.9164e-01,2.6000e+01
IMP_SCORE,795,GO:0000281,2.9162e-01,2.5000e+01
IMP_SCORE,796,GO:0001919,2.9103e-01,1.0000e+01
IMP_SCORE,797,GO:0000185,2.9085e-01,2.0000e+00
IMP_SCORE,798,GO:0046717,2.9079e-01,2.5000e+01
IMP_SCORE,799,GO:0046135,2.9065e-01,1.7000e+01
IMP_SCORE,800,GO:0055117,2.9033e-01,7.0000e+00
IMP_SCORE,801,GO:0016702,2.9033e-01,3.6000e+01
IMP_SCORE,802,GO:1901655,2.9031e-01,2.0000e+01
IMP_SCORE,803,GO:0033089,2.9008e-01,1.1000e+01
IMP_SCORE,804,GO:0071363,2.8930e-01,6.2000e+01
IMP_SCORE,805,GO:0010592,2.8925e-01,4.0000e+00
IMP_SCORE,806,GO:0016505,2.8921e-01,1.2000e+01
IMP_SCORE,807,GO:1901160,2.8921e-01,1.1000e+01
IMP_SCORE,808,GO:0051645,2.8916e-01,6.0000e+00
IMP_SCORE,809,GO:0045637,2.8914e-01,1.0800e+02
IMP_SCORE,810,GO:0045445,2.8910e-01,8.0000e+00
IMP_SCORE,811,GO:0042554,2.8890e-01,8.0000e+00
IMP_SCORE,812,GO:2001275,2.8872e-01,1.1000e+01
IMP_SCORE,813,GO:0033559,2.8851e-01,6.0000e+01
IMP_SCORE,814,GO:0014888,2.8833e-01,6.0000e+00
IMP_SCORE,815,GO:0032332,2.8828e-01,9.0000e+00
IMP_SCORE,816,GO:0045880,2.8811e-01,9.0000e+00
IMP_SCORE,817,GO:0032755,2.8810e-01,2.3000e+01
IMP_SCORE,818,GO:0070059,2.8786e-01,4.0000e+00
IMP_SCORE,819,GO:0031100,2.8783e-01,3.9000e+01
IMP_SCORE,820,GO:0050851,2.8777e-01,5.9000e+01
IMP_SCORE,821,GO:0033138,2.8769e-01,1.3000e+01
IMP_SCORE,822,GO:0072698,2.8764e-01,1.0000e+01
IMP_SCORE,823,GO:0001886,2.8758e-01,9.0000e+00
IMP_SCORE,824,GO:0001667,2.8734e-01,6.0000e+01
IMP_SCORE,825,GO:0017017,2.8723e-01,5.0000e+00
IMP_SCORE,826,GO:0006801,2.8671e-01,1.4000e+01
IMP_SCORE,827,GO:0050431,2.8636e-01,4.5000e+01
IMP_SCORE,828,GO:0032271,2.8615e-01,4.7000e+01
IMP_SCORE,829,GO:0042416,2.8610e-01,4.0000e+00
IMP_SCORE,830,GO:0016342,2.8603e-01,7.0000e+00
IMP_SCORE,831,GO:0050673,2.8595e-01,4.1000e+01
IMP_SCORE,832,GO:0045132,2.8588e-01,4.0000e+00
IMP_SCORE,833,GO:0031572,2.8582e-01,9.0000e+00
IMP_SCORE,834,GO:0051952,2.8574e-01,2.1000e+01
IMP_SCORE,835,GO:0018108,2.8570e-01,6.7000e+01
IMP_SCORE,836,GO:0032873,2.8568e-01,1.1000e+01
IMP_SCORE,837,GO:0098900,2.8568e-01,1.1000e+01
IMP_SCORE,838,GO:0051044,2.8539e-01,8.0000e+00
IMP_SCORE,839,GO:0051784,2.8535e-01,5.0000e+00
IMP_SCORE,840,GO:0051100,2.8529e-01,5.0000e+01
IMP_SCORE,841,GO:0031102,2.8512e-01,1.5000e+01
IMP_SCORE,842,GO:0005921,2.8508e-01,1.3000e+01
IMP_SCORE,843,GO:0045668,2.8504e-01,7.0000e+00
IMP_SCORE,844,GO:0015216,2.8492e-01,6.0000e+00
IMP_SCORE,845,GO:0034122,2.8486e-01,1.0000e+01
IMP_SCORE,846,GO:0046634,2.8483e-01,2.4000e+01
IMP_SCORE,847,GO:0045980,2.8476e-01,2.3000e+01
IMP_SCORE,848,GO:0046034,2.8473e-01,3.2000e+01
IMP_SCORE,849,GO:0046777,2.8441e-01,7.7000e+01
IMP_SCORE,850,GO:0071276,2.8440e-01,7.9000e+01
IMP_SCORE,851,GO:0001047,2.8381e-01,6.4000e+01
IMP_SCORE,852,GO:2000758,2.8373e-01,1.4000e+01
IMP_SCORE,853,GO:0050773,2.8365e-01,4.3000e+01
IMP_SCORE,854,GO:0070534,2.8354e-01,1.3000e+01
IMP_SCORE,855,GO:0070584,2.8328e-01,6.0000e+00
IMP_SCORE,856,GO:0006221,2.8327e-01,7.0000e+00
IMP_SCORE,857,GO:0060119,2.8320e-01,1.6000e+01
IMP_SCORE,858,GO:0050850,2.8318e-01,1.7000e+01
IMP_SCORE,859,GO:0001952,2.8302e-01,2.6000e+01
IMP_SCORE,860,GO:0071312,2.8301e-01,7.0000e+00
IMP_SCORE,861,GO:0014911,2.8283e-01,1.7000e+01
IMP_SCORE,862,GO:0071392,2.8283e-01,3.1000e+01
IMP_SCORE,863,GO:0050855,2.8278e-01,2.0000e+01
IMP_SCORE,864,GO:0002080,2.8263e-01,7.0000e+00
IMP_SCORE,865,GO:0046386,2.8259e-01,5.0000e+00
IMP_SCORE,866,GO:0043300,2.8257e-01,1.7000e+01
IMP_SCORE,867,GO:0055092,2.8249e-01,2.3000e+01
IMP_SCORE,868,GO:0019933,2.8236e-01,6.0000e+00
IMP_SCORE,869,GO:2000484,2.8223e-01,1.0000e+01
IMP_SCORE,870,GO:0019894,2.8216e-01,2.5000e+01
IMP_SCORE,871,GO:0071539,2.8213e-01,1.1000e+01
IMP_SCORE,872,GO:0070536,2.8208e-01,2.2000e+01
IMP_SCORE,873,GO:0002021,2.8193e-01,8.0000e+00
IMP_SCORE,874,GO:0099501,2.8193e-01,6.8000e+01
IMP_SCORE,875,GO:1900408,2.8181e-01,1.4000e+01
IMP_SCORE,876,GO:1904752,2.8175e-01,1.5000e+01
IMP_SCORE,877,GO:0048525,2.8147e-01,3.5000e+01
IMP_SCORE,878,GO:0071108,2.8123e-01,2.2000e+01
IMP_SCORE,879,GO:1904896,2.8107e-01,4.0000e+00
IMP_SCORE,880,GO:0043525,2.8092e-01,1.4000e+01
IMP_SCORE,881,GO:1903203,2.8079e-01,1.1000e+01
IMP_SCORE,882,GO:0043204,2.8067e-01,6.1000e+01
IMP_SCORE,883,GO:1903038,2.8057e-01,3.8000e+01
IMP_SCORE,884,GO:0009200,2.8055e-01,4.0000e+00
IMP_SCORE,885,GO:1901797,2.8052e-01,1.5000e+01
IMP_SCORE,886,GO:0002761,2.8045e-01,5.2000e+01
IMP_SCORE,887,GO:0005057,2.8030e-01,1.1500e+02
IMP_SCORE,888,GO:0090257,2.8026e-01,5.8000e+01
IMP_SCORE,889,GO:0046854,2.8022e-01,3.3000e+01
IMP_SCORE,890,GO:0032088,2.7999e-01,2.5000e+01
IMP_SCORE,891,GO:0019233,2.7987e-01,2.7000e+01
IMP_SCORE,892,GO:0001954,2.7987e-01,1.2000e+01
IMP_SCORE,893,GO:0035019,2.7981e-01,2.2000e+01
IMP_SCORE,894,GO:0002724,2.7980e-01,4.0000e+00
IMP_SCORE,895,GO:0060272,2.7961e-01,6.0000e+00
IMP_SCORE,896,GO:0051384,2.7955e-01,6.5000e+01
IMP_SCORE,897,GO:0072164,2.7955e-01,1.6000e+01
IMP_SCORE,898,GO:1903556,2.7953e-01,2.2000e+01
IMP_SCORE,899,GO:0072001,2.7949e-01,3.0000e+00
IMP_SCORE,900,GO:0042535,2.7942e-01,8.0000e+00
IMP_SCORE,901,GO:0006493,2.7922e-01,7.9000e+01
IMP_SCORE,902,GO:0031345,2.7920e-01,7.3000e+01
IMP_SCORE,903,GO:0070507,2.7888e-01,4.6000e+01
IMP_SCORE,904,GO:0051198,2.7884e-01,4.0000e+00
IMP_SCORE,905,GO:0044259,2.7881e-01,3.6000e+01
IMP_SCORE,906,GO:0005901,2.7877e-01,2.3000e+01
IMP_SCORE,907,GO:0032589,2.7867e-01,2.2000e+01
IMP_SCORE,908,GO:0010862,2.7854e-01,8.0000e+00
IMP_SCORE,909,GO:0042581,2.7850e-01,1.8000e+01
IMP_SCORE,910,GO:0050996,2.7838e-01,4.0000e+00
IMP_SCORE,911,GO:1902117,2.7831e-01,3.8000e+01
IMP_SCORE,912,GO:1901342,2.7808e-01,9.7000e+01
IMP_SCORE,913,GO:0061572,2.7787e-01,4.4000e+01
IMP_SCORE,914,GO:0045619,2.7783e-01,4.1000e+01
IMP_SCORE,915,GO:0034969,2.7780e-01,2.5000e+01
IMP_SCORE,916,GO:0002204,2.7776e-01,7.0000e+00
IMP_SCORE,917,GO:0009642,2.7771e-01,4.0000e+00
IMP_SCORE,918,GO:0002244,2.7764e-01,1.4500e+02
IMP_SCORE,919,GO:0046341,2.7745e-01,4.0000e+00
IMP_SCORE,920,GO:2000303,2.7736e-01,7.0000e+00
IMP_SCORE,921,GO:0045111,2.7733e-01,5.7000e+01
IMP_SCORE,922,GO:0071479,2.7725e-01,1.8000e+01
IMP_SCORE,923,GO:0060191,2.7708e-01,2.2000e+01
IMP_SCORE,924,GO:0072661,2.7708e-01,6.0000e+00
IMP_SCORE,925,GO:2000482,2.7699e-01,1.6000e+01
IMP_SCORE,926,GO:0019585,2.7690e-01,2.0000e+01
IMP_SCORE,927,GO:0071380,2.7663e-01,3.0000e+00
IMP_SCORE,928,GO:0032872,2.7646e-01,4.1000e+01
IMP_SCORE,929,GO:0090208,2.7625e-01,6.0000e+00
IMP_SCORE,930,GO:0032107,2.7622e-01,8.0000e+00
IMP_SCORE,931,GO:0060740,2.7615e-01,9.0000e+00
IMP_SCORE,932,GO:0031902,2.7598e-01,1.1600e+02
IMP_SCORE,933,GO:0018107,2.7591e-01,4.1000e+01
IMP_SCORE,934,GO:0009410,2.7576e-01,1.7000e+01
IMP_SCORE,935,GO:0051445,2.7574e-01,8.0000e+00
IMP_SCORE,936,GO:0032897,2.7574e-01,8.0000e+00
IMP_SCORE,937,GO:0072583,2.7570e-01,2.0000e+01
IMP_SCORE,938,GO:0002690,2.7560e-01,2.5000e+01
IMP_SCORE,939,GO:0034766,2.7548e-01,1.5000e+01
IMP_SCORE,940,GO:0006244,2.7547e-01,4.0000e+00
IMP_SCORE,941,GO:0060174,2.7544e-01,1.3000e+01
IMP_SCORE,942,GO:0071277,2.7537e-01,2.9000e+01
IMP_SCORE,943,GO:0046635,2.7531e-01,1.8000e+01
IMP_SCORE,944,GO:0045741,2.7522e-01,8.0000e+00
IMP_SCORE,945,GO:0031967,2.7501e-01,1.4400e+02
IMP_SCORE,946,GO:0030512,2.7455e-01,2.9000e+01
IMP_SCORE,947,GO:1904724,2.7440e-01,7.5000e+01
IMP_SCORE,948,GO:0050679,2.7437e-01,4.2000e+01
IMP_SCORE,949,GO:0006735,2.7427e-01,1.4000e+01
IMP_SCORE,950,GO:0009110,2.7426e-01,2.9000e+01
IMP_SCORE,951,GO:0033962,2.7426e-01,6.0000e+00
IMP_SCORE,952,GO:1902532,2.7422e-01,1.4200e+02
IMP_SCORE,953,GO:0051101,2.7404e-01,4.4000e+01
IMP_SCORE,954,GO:0030673,2.7403e-01,5.0000e+00
IMP_SCORE,955,GO:0050880,2.7400e-01,4.6000e+01
IMP_SCORE,956,GO:0032770,2.7393e-01,4.0000e+00
IMP_SCORE,957,GO:0034599,2.7392e-01,4.0000e+01
IMP_SCORE,958,GO:0032768,2.7378e-01,1.9000e+01
IMP_SCORE,959,GO:0021915,2.7373e-01,8.0000e+00
IMP_SCORE,960,GO:0071407,2.7344e-01,9.5000e+01
IMP_SCORE,961,GO:0043015,2.7343e-01,1.7000e+01
IMP_SCORE,962,GO:2000179,2.7332e-01,3.0000e+01
IMP_SCORE,963,GO:0042559,2.7318e-01,1.0000e+01
IMP_SCORE,964,GO:0061448,2.7309e-01,2.9000e+01
IMP_SCORE,965,GO:0046479,2.7307e-01,3.5000e+01
IMP_SCORE,966,GO:0030801,2.7303e-01,1.8000e+01
IMP_SCORE,967,GO:0046597,2.7298e-01,2.6000e+01
IMP_SCORE,968,GO:0072350,2.7284e-01,4.3000e+01
IMP_SCORE,969,GO:0016627,2.7277e-01,6.5000e+01
IMP_SCORE,970,GO:1900026,2.7272e-01,1.1000e+01
IMP_SCORE,971,GO:0032354,2.7267e-01,3.0000e+00
IMP_SCORE,972,GO:0031089,2.7263e-01,2.3000e+01
IMP_SCORE,973,GO:0090101,2.7256e-01,4.0000e+01
IMP_SCORE,974,GO:0005527,2.7241e-01,2.9000e+01
IMP_SCORE,975,GO:0017121,2.7218e-01,7.0000e+00
IMP_SCORE,976,GO:0009086,2.7203e-01,1.1000e+01
IMP_SCORE,977,GO:0030431,2.7169e-01,1.5000e+01
IMP_SCORE,978,GO:0060395,2.7168e-01,1.7000e+01
IMP_SCORE,979,GO:0051099,2.7156e-01,2.7000e+01
IMP_SCORE,980,GO:1903052,2.7144e-01,2.5000e+01
IMP_SCORE,981,GO:0046530,2.7129e-01,9.0000e+00
IMP_SCORE,982,GO:0050730,2.7125e-01,6.3000e+01
IMP_SCORE,983,GO:0002709,2.7114e-01,1.1000e+01
IMP_SCORE,984,GO:0001819,2.7105e-01,1.0200e+02
IMP_SCORE,985,GO:0032036,2.7095e-01,1.1000e+01
IMP_SCORE,986,GO:0003777,2.7091e-01,2.8000e+01
IMP_SCORE,987,GO:1902571,2.7072e-01,4.0000e+00
IMP_SCORE,988,GO:0030501,2.7052e-01,1.5000e+01
IMP_SCORE,989,GO:0071383,2.7048e-01,1.9000e+01
IMP_SCORE,990,GO:1903317,2.7033e-01,5.6000e+01
IMP_SCORE,991,GO:0031527,2.7033e-01,1.6000e+01
IMP_SCORE,992,GO:0045765,2.7029e-01,9.0000e+01
IMP_SCORE,993,GO:0019213,2.7019e-01,2.8000e+01
IMP_SCORE,994,GO:0045579,2.7018e-01,4.0000e+00
IMP_SCORE,995,GO:0032838,2.7014e-01,1.5000e+01
IMP_SCORE,996,GO:0009154,2.6997e-01,1.2000e+01
IMP_SCORE,997,GO:0016114,2.6986e-01,1.1000e+01
IMP_SCORE,998,GO:0001818,2.6978e-01,9.2000e+01
IMP_SCORE,999,GO:1902116,2.6962e-01,1.1000e+01
IMP_SCORE,1000,GO:0071359,2.6959e-01,1.1000e+01
IMP_SCORE,1001,GO:0006970,2.6957e-01,4.2000e+01
IMP_SCORE,1002,GO:0070821,2.6954e-01,8.0000e+01
IMP_SCORE,1003,GO:0043279,2.6939e-01,3.4000e+01
IMP_SCORE,1004,GO:0010661,2.6934e-01,7.0000e+00
IMP_SCORE,1005,GO:1905939,2.6934e-01,5.0000e+00
IMP_SCORE,1006,GO:1902099,2.6932e-01,8.0000e+00
IMP_SCORE,1007,GO:0031529,2.6928e-01,2.0000e+01
IMP_SCORE,1008,GO:0004860,2.6926e-01,4.7000e+01
IMP_SCORE,1009,GO:0090003,2.6925e-01,2.8000e+01
IMP_SCORE,1010,GO:0010823,2.6922e-01,3.2000e+01
IMP_SCORE,1011,GO:0017187,2.6920e-01,1.2000e+01
IMP_SCORE,1012,GO:0003081,2.6905e-01,9.0000e+00
IMP_SCORE,1013,GO:0031056,2.6903e-01,4.2000e+01
IMP_SCORE,1014,GO:0019955,2.6885e-01,1.2400e+02
IMP_SCORE,1015,GO:0046475,2.6884e-01,1.1000e+01
IMP_SCORE,1016,GO:1905331,2.6883e-01,5.0000e+00
IMP_SCORE,1017,GO:2000377,2.6881e-01,4.7000e+01
IMP_SCORE,1018,GO:0061515,2.6844e-01,3.2000e+01
IMP_SCORE,1019,GO:0000188,2.6833e-01,2.5000e+01
IMP_SCORE,1020,GO:0000791,2.6820e-01,1.0000e+01
IMP_SCORE,1021,GO:0014074,2.6808e-01,4.9000e+01
IMP_SCORE,1022,GO:0043409,2.6807e-01,3.6000e+01
IMP_SCORE,1023,GO:0006298,2.6807e-01,1.3000e+01
IMP_SCORE,1024,GO:0090103,2.6796e-01,6.0000e+00
IMP_SCORE,1025,GO:0098748,2.6791e-01,5.0000e+00
IMP_SCORE,1026,GO:0048484,2.6777e-01,9.0000e+00
IMP_SCORE,1027,GO:0001910,2.6767e-01,2.1000e+01
IMP_SCORE,1028,GO:0071384,2.6766e-01,1.8000e+01
IMP_SCORE,1029,GO:1901532,2.6759e-01,6.0000e+00
IMP_SCORE,1030,GO:0090311,2.6754e-01,1.7000e+01
IMP_SCORE,1031,GO:0051155,2.6754e-01,1.9000e+01
IMP_SCORE,1032,GO:0030291,2.6736e-01,2.9000e+01
IMP_SCORE,1033,GO:0043506,2.6721e-01,3.3000e+01
IMP_SCORE,1034,GO:0042169,2.6711e-01,3.7000e+01
IMP_SCORE,1035,GO:0019211,2.6708e-01,4.0000e+00
IMP_SCORE,1036,GO:0001659,2.6707e-01,5.0000e+00
IMP_SCORE,1037,GO:0050667,2.6671e-01,1.0000e+01
IMP_SCORE,1038,GO:1905523,2.6654e-01,8.0000e+00
IMP_SCORE,1039,GO:0006111,2.6643e-01,1.4000e+01
IMP_SCORE,1040,GO:0052548,2.6643e-01,1.4200e+02
IMP_SCORE,1041,GO:0055021,2.6617e-01,5.0000e+00
IMP_SCORE,1042,GO:0010830,2.6614e-01,2.9000e+01
IMP_SCORE,1043,GO:0002863,2.6607e-01,8.0000e+00
IMP_SCORE,1044,GO:1901699,2.6606e-01,1.0000e+02
IMP_SCORE,1045,GO:0010039,2.6603e-01,3.3000e+01
IMP_SCORE,1046,GO:0030836,2.6601e-01,5.0000e+00
IMP_SCORE,1047,GO:0060628,2.6593e-01,5.0000e+00
IMP_SCORE,1048,GO:0051693,2.6592e-01,1.7000e+01
IMP_SCORE,1049,GO:0010765,2.6571e-01,1.9000e+01
IMP_SCORE,1050,GO:0042102,2.6564e-01,2.6000e+01
IMP_SCORE,1051,GO:0061702,2.6560e-01,9.0000e+00
IMP_SCORE,1052,GO:0034367,2.6554e-01,9.0000e+00
IMP_SCORE,1053,GO:0042475,2.6533e-01,5.5000e+01
IMP_SCORE,1054,GO:0021846,2.6524e-01,4.0000e+00
IMP_SCORE,1055,GO:0001938,2.6520e-01,3.6000e+01
IMP_SCORE,1056,GO:0008637,2.6517e-01,2.7000e+01
IMP_SCORE,1057,GO:0010888,2.6503e-01,1.3000e+01
IMP_SCORE,1058,GO:0006937,2.6488e-01,4.8000e+01
IMP_SCORE,1059,GO:0001158,2.6486e-01,3.3000e+01
IMP_SCORE,1060,GO:0038127,2.6479e-01,4.5000e+01
IMP_SCORE,1061,GO:0032816,2.6479e-01,1.2000e+01
IMP_SCORE,1062,GO:0006450,2.6470e-01,1.8000e+01
IMP_SCORE,1063,GO:0031629,2.6462e-01,1.7000e+01
IMP_SCORE,1064,GO:1902042,2.6445e-01,9.0000e+00
IMP_SCORE,1065,GO:0046685,2.6445e-01,2.8000e+01
IMP_SCORE,1066,GO:1904894,2.6434e-01,2.0000e+01
IMP_SCORE,1067,GO:0070227,2.6433e-01,4.0000e+00
IMP_SCORE,1068,GO:0046133,2.6433e-01,1.7000e+01
IMP_SCORE,1069,GO:0016763,2.6426e-01,1.3200e+02
IMP_SCORE,1070,GO:0006081,2.6420e-01,8.2000e+01
IMP_SCORE,1071,GO:0030126,2.6417e-01,1.2000e+01
IMP_SCORE,1072,GO:0034114,2.6411e-01,7.0000e+00
IMP_SCORE,1073,GO:0043011,2.6410e-01,9.0000e+00
IMP_SCORE,1074,GO:1903307,2.6389e-01,2.5000e+01
IMP_SCORE,1075,GO:0031668,2.6385e-01,7.0000e+01
IMP_SCORE,1076,GO:0051969,2.6384e-01,4.0000e+00
IMP_SCORE,1077,GO:0043507,2.6383e-01,1.9000e+01
IMP_SCORE,1078,GO:0007512,2.6355e-01,3.0000e+00
IMP_SCORE,1079,GO:0009416,2.6350e-01,9.2000e+01
IMP_SCORE,1080,GO:0032024,2.6350e-01,1.6000e+01
IMP_SCORE,1081,GO:1905477,2.6342e-01,5.0000e+01
IMP_SCORE,1082,GO:0031112,2.6332e-01,8.0000e+00
IMP_SCORE,1083,GO:0006534,2.6325e-01,2.2000e+01
IMP_SCORE,1084,GO:0072686,2.6320e-01,2.9000e+01
IMP_SCORE,1085,GO:0050321,2.6319e-01,2.2000e+01
IMP_SCORE,1086,GO:0042403,2.6314e-01,1.6000e+01
IMP_SCORE,1087,GO:0046847,2.6313e-01,1.5000e+01
IMP_SCORE,1088,GO:0032535,2.6300e-01,1.0000e+02
IMP_SCORE,1089,GO:1904376,2.6297e-01,9.0000e+00
IMP_SCORE,1090,GO:0001823,2.6295e-01,4.0000e+00
IMP_SCORE,1091,GO:0002064,2.6291e-01,8.1000e+01
IMP_SCORE,1092,GO:0031362,2.6289e-01,3.1000e+01
IMP_SCORE,1093,GO:0010770,2.6282e-01,3.4000e+01
IMP_SCORE,1094,GO:0034374,2.6281e-01,1.0000e+01
IMP_SCORE,1095,GO:1903077,2.6279e-01,6.0000e+00
IMP_SCORE,1096,GO:0010880,2.6278e-01,4.0000e+00
IMP_SCORE,1097,GO:0006958,2.6277e-01,5.1000e+01
IMP_SCORE,1098,GO:0050780,2.6274e-01,5.0000e+00
IMP_SCORE,1099,GO:2001259,2.6267e-01,1.6000e+01
IMP_SCORE,1100,GO:0015467,2.6265e-01,5.0000e+01
IMP_SCORE,1101,GO:0051147,2.6261e-01,8.8000e+01
IMP_SCORE,1102,GO:0004467,2.6255e-01,1.9000e+01
IMP_SCORE,1103,GO:0008038,2.6245e-01,7.2000e+01
IMP_SCORE,1104,GO:0051881,2.6233e-01,2.6000e+01
IMP_SCORE,1105,GO:1900078,2.6226e-01,1.0000e+01
IMP_SCORE,1106,GO:0043536,2.6218e-01,1.0000e+01
IMP_SCORE,1107,GO:0098802,2.6218e-01,1.1600e+02
IMP_SCORE,1108,GO:0044126,2.6212e-01,1.5000e+01
IMP_SCORE,1109,GO:0031229,2.6210e-01,2.0000e+01
IMP_SCORE,1110,GO:0033146,2.6207e-01,2.8000e+01
IMP_SCORE,1111,GO:0071404,2.6202e-01,2.9000e+01
IMP_SCORE,1112,GO:0043523,2.6198e-01,4.2000e+01
IMP_SCORE,1113,GO:0042613,2.6194e-01,2.0000e+01
IMP_SCORE,1114,GO:0071675,2.6169e-01,8.0000e+00
IMP_SCORE,1115,GO:0090503,2.6162e-01,1.3000e+01
IMP_SCORE,1116,GO:0004177,2.6154e-01,8.1000e+01
IMP_SCORE,1117,GO:0045776,2.6136e-01,2.4000e+01
IMP_SCORE,1118,GO:0030195,2.6120e-01,2.5000e+01
IMP_SCORE,1119,GO:0048660,2.6114e-01,2.4000e+01
IMP_SCORE,1120,GO:2001021,2.6113e-01,1.6000e+01
IMP_SCORE,1121,GO:0097530,2.6113e-01,3.2000e+01
IMP_SCORE,1122,GO:0043280,2.6104e-01,2.8000e+01
IMP_SCORE,1123,GO:0002708,2.6101e-01,2.7000e+01
IMP_SCORE,1124,GO:0002221,2.6097e-01,4.9000e+01
IMP_SCORE,1125,GO:0051048,2.6096e-01,5.9000e+01
IMP_SCORE,1126,GO:0031063,2.6096e-01,1.1000e+01
IMP_SCORE,1127,GO:0090322,2.6081e-01,1.9000e+01
IMP_SCORE,1128,GO:0002495,2.6066e-01,5.9000e+01
IMP_SCORE,1129,GO:0045672,2.6065e-01,5.0000e+00
IMP_SCORE,1130,GO:0010522,2.6056e-01,1.6000e+01
IMP_SCORE,1131,GO:0050867,2.6044e-01,9.6000e+01
IMP_SCORE,1132,GO:0044794,2.6017e-01,1.5000e+01
IMP_SCORE,1133,GO:1902107,2.6002e-01,4.4000e+01
IMP_SCORE,1134,GO:0051953,2.5998e-01,8.0000e+00
IMP_SCORE,1135,GO:0007179,2.5991e-01,2.9000e+01
IMP_SCORE,1136,GO:0010857,2.5980e-01,2.5000e+01
IMP_SCORE,1137,GO:0010561,2.5967e-01,6.0000e+00
IMP_SCORE,1138,GO:0038034,2.5950e-01,1.5000e+01
IMP_SCORE,1139,GO:0034243,2.5945e-01,4.0000e+00
IMP_SCORE,1140,GO:0008328,2.5941e-01,2.6000e+01
IMP_SCORE,1141,GO:0045682,2.5941e-01,1.1000e+01
IMP_SCORE,1142,GO:0048813,2.5903e-01,2.8000e+01
IMP_SCORE,1143,GO:0060231,2.5898e-01,6.0000e+00
IMP_SCORE,1144,GO:0019887,2.5895e-01,7.1000e+01
IMP_SCORE,1145,GO:0032660,2.5894e-01,1.4000e+01
IMP_SCORE,1146,GO:0009312,2.5879e-01,2.5000e+01
IMP_SCORE,1147,GO:0061138,2.5878e-01,5.5000e+01
IMP_SCORE,1148,GO:0097305,2.5878e-01,7.8000e+01
IMP_SCORE,1149,GO:0000228,2.5875e-01,2.9000e+01
IMP_SCORE,1150,GO:0042098,2.5873e-01,8.0000e+00
IMP_SCORE,1151,GO:0044325,2.5867e-01,5.4000e+01
IMP_SCORE,1152,GO:0090051,2.5864e-01,4.0000e+00
IMP_SCORE,1153,GO:0050994,2.5857e-01,2.7000e+01
IMP_SCORE,1154,GO:0034774,2.5848e-01,1.2500e+02
IMP_SCORE,1155,GO:0070665,2.5837e-01,3.5000e+01
IMP_SCORE,1156,GO:0051353,2.5835e-01,1.0000e+01
IMP_SCORE,1157,GO:0032673,2.5835e-01,8.0000e+00
IMP_SCORE,1158,GO:0043522,2.5822e-01,4.0000e+00
IMP_SCORE,1159,GO:0019682,2.5822e-01,7.0000e+00
IMP_SCORE,1160,GO:1901522,2.5818e-01,8.0000e+00
IMP_SCORE,1161,GO:0032733,2.5816e-01,1.1000e+01
IMP_SCORE,1162,GO:0099133,2.5789e-01,4.0000e+00
IMP_SCORE,1163,GO:0042611,2.5781e-01,4.3000e+01
IMP_SCORE,1164,GO:0090181,2.5765e-01,1.5000e+01
IMP_SCORE,1165,GO:0001573,2.5757e-01,4.4000e+01
IMP_SCORE,1166,GO:0030506,2.5755e-01,4.7000e+01
IMP_SCORE,1167,GO:0034708,2.5738e-01,2.8000e+01
IMP_SCORE,1168,GO:0006734,2.5737e-01,1.1000e+01
IMP_SCORE,1169,GO:0005903,2.5736e-01,5.4000e+01
IMP_SCORE,1170,GO:0002764,2.5734e-01,1.2700e+02
IMP_SCORE,1171,GO:0043162,2.5732e-01,4.0000e+00
IMP_SCORE,1172,GO:0060251,2.5731e-01,1.1000e+01
IMP_SCORE,1173,GO:0006699,2.5731e-01,2.7000e+01
IMP_SCORE,1174,GO:0042026,2.5724e-01,1.9000e+01
IMP_SCORE,1175,GO:0017136,2.5707e-01,4.0000e+00
IMP_SCORE,1176,GO:0002003,2.5706e-01,1.3000e+01
IMP_SCORE,1177,GO:0010644,2.5706e-01,1.0000e+01
IMP_SCORE,1178,GO:0032740,2.5703e-01,3.0000e+00
IMP_SCORE,1179,GO:0050982,2.5701e-01,1.5000e+01
IMP_SCORE,1180,GO:0002208,2.5694e-01,4.0000e+00
IMP_SCORE,1181,GO:0032495,2.5680e-01,2.2000e+01
IMP_SCORE,1182,GO:0097066,2.5679e-01,1.6000e+01
IMP_SCORE,1183,GO:0034333,2.5677e-01,2.7000e+01
IMP_SCORE,1184,GO:0002695,2.5666e-01,4.9000e+01
IMP_SCORE,1185,GO:0010745,2.5660e-01,8.0000e+00
IMP_SCORE,1186,GO:0002065,2.5652e-01,1.0000e+01
IMP_SCORE,1187,GO:0006294,2.5650e-01,6.0000e+00
IMP_SCORE,1188,GO:0022612,2.5648e-01,2.7000e+01
IMP_SCORE,1189,GO:0048471,2.5647e-01,5.9600e+02
IMP_SCORE,1190,GO:0043243,2.5639e-01,1.7000e+01
IMP_SCORE,1191,GO:0042832,2.5634e-01,2.4000e+01
IMP_SCORE,1192,GO:0004629,2.5618e-01,3.3000e+01
IMP_SCORE,1193,GO:0030595,2.5615e-01,5.2000e+01
IMP_SCORE,1194,GO:0007220,2.5593e-01,6.0000e+00
IMP_SCORE,1195,GO:0060205,2.5578e-01,1.4000e+02
IMP_SCORE,1196,GO:0002922,2.5567e-01,1.7000e+01
IMP_SCORE,1197,GO:0033135,2.5559e-01,1.4000e+01
IMP_SCORE,1198,GO:0071071,2.5543e-01,4.0000e+00
IMP_SCORE,1199,GO:0010447,2.5532e-01,1.0000e+01
IMP_SCORE,1200,GO:0032845,2.5524e-01,4.6000e+01
IMP_SCORE,1201,GO:0042470,2.5523e-01,8.0000e+01
IMP_SCORE,1202,GO:0001961,2.5488e-01,3.2000e+01
IMP_SCORE,1203,GO:0070273,2.5476e-01,1.2000e+01
IMP_SCORE,1204,GO:0014066,2.5461e-01,5.6000e+01
IMP_SCORE,1205,GO:2000136,2.5459e-01,1.4000e+01
IMP_SCORE,1206,GO:0007205,2.5456e-01,2.2000e+01
IMP_SCORE,1207,GO:0071333,2.5454e-01,3.0000e+01
IMP_SCORE,1208,GO:0032147,2.5450e-01,7.5000e+01
IMP_SCORE,1209,GO:0015276,2.5448e-01,8.1000e+01
IMP_SCORE,1210,GO:0043302,2.5444e-01,1.2000e+01
IMP_SCORE,1211,GO:0050852,2.5442e-01,4.9000e+01
IMP_SCORE,1212,GO:0038093,2.5416e-01,6.7000e+01
IMP_SCORE,1213,GO:0040013,2.5405e-01,9.8000e+01
IMP_SCORE,1214,GO:2000406,2.5395e-01,5.0000e+00
IMP_SCORE,1215,GO:0031994,2.5391e-01,4.0000e+00
IMP_SCORE,1216,GO:0071621,2.5386e-01,4.9000e+01
IMP_SCORE,1217,GO:0070491,2.5376e-01,2.4000e+01
IMP_SCORE,1218,GO:0045742,2.5369e-01,1.2000e+01
IMP_SCORE,1219,GO:0070661,2.5361e-01,3.0000e+01
IMP_SCORE,1220,GO:2001273,2.5358e-01,7.0000e+00
IMP_SCORE,1221,GO:1900371,2.5356e-01,3.4000e+01
IMP_SCORE,1222,GO:0035358,2.5355e-01,6.0000e+00
IMP_SCORE,1223,GO:0010803,2.5353e-01,2.0000e+01
IMP_SCORE,1224,GO:0006063,2.5349e-01,1.6000e+01
IMP_SCORE,1225,GO:0033032,2.5348e-01,1.2000e+01
IMP_SCORE,1226,GO:0021602,2.5319e-01,1.2000e+01
IMP_SCORE,1227,GO:0060192,2.5307e-01,6.0000e+00
IMP_SCORE,1228,GO:0055038,2.5304e-01,5.4000e+01
IMP_SCORE,1229,GO:1901800,2.5293e-01,3.1000e+01
IMP_SCORE,1230,GO:0036119,2.5289e-01,4.0000e+00
IMP_SCORE,1231,GO:0043982,2.5286e-01,4.0000e+00
IMP_SCORE,1232,GO:0070374,2.5273e-01,4.3000e+01
IMP_SCORE,1233,GO:0002825,2.5268e-01,5.0000e+00
IMP_SCORE,1234,GO:0001161,2.5250e-01,4.0000e+00
IMP_SCORE,1235,GO:0018904,2.5248e-01,3.5000e+01
IMP_SCORE,1236,GO:0035735,2.5248e-01,2.9000e+01
IMP_SCORE,1237,GO:0002253,2.5239e-01,1.5400e+02
IMP_SCORE,1238,GO:0000774,2.5234e-01,9.0000e+00
IMP_SCORE,1239,GO:0002718,2.5233e-01,2.0000e+01
IMP_SCORE,1240,GO:0010518,2.5231e-01,1.3000e+01
IMP_SCORE,1241,GO:0031057,2.5227e-01,1.1000e+01
IMP_SCORE,1242,GO:2001014,2.5206e-01,1.4000e+01
IMP_SCORE,1243,GO:0051058,2.5204e-01,1.4000e+01
IMP_SCORE,1244,GO:0002920,2.5194e-01,3.8000e+01
IMP_SCORE,1245,GO:0005746,2.5190e-01,4.0000e+00
IMP_SCORE,1246,GO:0033004,2.5168e-01,4.0000e+00
IMP_SCORE,1247,GO:1901338,2.5163e-01,1.0000e+00
IMP_SCORE,1248,GO:0010649,2.5163e-01,1.0000e+00
IMP_SCORE,1249,GO:0060444,2.5163e-01,1.0000e+00
IMP_SCORE,1250,GO:0070016,2.5163e-01,1.0000e+00
IMP_SCORE,1251,GO:0007162,2.5156e-01,9.6000e+01
IMP_SCORE,1252,GO:0002011,2.5151e-01,1.1000e+01
IMP_SCORE,1253,GO:0045981,2.5150e-01,2.5000e+01
IMP_SCORE,1254,GO:0051642,2.5144e-01,1.4000e+01
IMP_SCORE,1255,GO:0070613,2.5137e-01,6.3000e+01
IMP_SCORE,1256,GO:0071364,2.5127e-01,1.4000e+01
IMP_SCORE,1257,GO:1903205,2.5124e-01,7.0000e+00
IMP_SCORE,1258,GO:0009064,2.5123e-01,6.6000e+01
IMP_SCORE,1259,GO:0051592,2.5122e-01,9.1000e+01
IMP_SCORE,1260,GO:0008009,2.5118e-01,2.0000e+01
IMP_SCORE,1261,GO:1901570,2.5115e-01,3.0000e+01
IMP_SCORE,1262,GO:0001822,2.5107e-01,3.7000e+01
IMP_SCORE,1263,GO:1903792,2.5106e-01,8.0000e+00
IMP_SCORE,1264,GO:0030949,2.5098e-01,7.0000e+00
IMP_SCORE,1265,GO:0010801,2.5088e-01,5.0000e+00
IMP_SCORE,1266,GO:0060421,2.5082e-01,4.0000e+00
IMP_SCORE,1267,GO:0001228,2.5077e-01,9.0000e+01
IMP_SCORE,1268,GO:0051491,2.5074e-01,3.4000e+01
IMP_SCORE,1269,GO:0007223,2.5058e-01,2.1000e+01
IMP_SCORE,1270,GO:0032928,2.5056e-01,1.3000e+01
IMP_SCORE,1271,GO:1903313,2.5054e-01,1.3000e+01
IMP_SCORE,1272,GO:0072525,2.5047e-01,3.3000e+01
IMP_SCORE,1273,GO:0032731,2.5045e-01,1.1000e+01
IMP_SCORE,1274,GO:0034369,2.5042e-01,1.1000e+01
IMP_SCORE,1275,GO:0032530,2.5042e-01,1.4000e+01
IMP_SCORE,1276,GO:0003015,2.5035e-01,7.0000e+00
IMP_SCORE,1277,GO:0030835,2.5030e-01,2.2000e+01
IMP_SCORE,1278,GO:0043149,2.5027e-01,1.1000e+01
IMP_SCORE,1279,GO:0043394,2.5026e-01,3.7000e+01
IMP_SCORE,1280,GO:0048259,2.5024e-01,2.5000e+01
IMP_SCORE,1281,GO:0050681,2.4998e-01,1.0000e+01
IMP_SCORE,1282,GO:0051480,2.4988e-01,5.4000e+01
IMP_SCORE,1283,GO:0097284,2.4966e-01,5.0000e+00
IMP_SCORE,1284,GO:0060317,2.4965e-01,1.1000e+01
IMP_SCORE,1285,GO:0050870,2.4965e-01,6.0000e+01
IMP_SCORE,1286,GO:0021756,2.4961e-01,2.3000e+01
IMP_SCORE,1287,GO:0031643,2.4944e-01,1.5000e+01
IMP_SCORE,1288,GO:0090533,2.4943e-01,1.7000e+01
IMP_SCORE,1289,GO:0035296,2.4943e-01,3.7000e+01
IMP_SCORE,1290,GO:0014014,2.4939e-01,1.6000e+01
IMP_SCORE,1291,GO:0006198,2.4936e-01,4.0000e+00
IMP_SCORE,1292,GO:1903524,2.4926e-01,1.8000e+01
IMP_SCORE,1293,GO:0043502,2.4926e-01,2.0000e+01
IMP_SCORE,1294,GO:0048839,2.4926e-01,5.6000e+01
IMP_SCORE,1295,GO:0030033,2.4907e-01,3.9000e+01
IMP_SCORE,1296,GO:0000338,2.4906e-01,5.0000e+00
IMP_SCORE,1297,GO:0018279,2.4892e-01,3.8000e+01
IMP_SCORE,1298,GO:0006098,2.4891e-01,5.0000e+00
IMP_SCORE,1299,GO:0048770,2.4879e-01,9.3000e+01
IMP_SCORE,1300,GO:0051851,2.4877e-01,2.1000e+01
IMP_SCORE,1301,GO:1903035,2.4858e-01,3.7000e+01
IMP_SCORE,1302,GO:0045596,2.4851e-01,1.8800e+02
IMP_SCORE,1303,GO:0000186,2.4850e-01,2.7000e+01
IMP_SCORE,1304,GO:0051090,2.4837e-01,9.8000e+01
IMP_SCORE,1305,GO:0046631,2.4836e-01,1.6000e+01
IMP_SCORE,1306,GO:0032729,2.4827e-01,2.2000e+01
IMP_SCORE,1307,GO:0045628,2.4816e-01,1.7000e+01
IMP_SCORE,1308,GO:0032376,2.4813e-01,1.9000e+01
IMP_SCORE,1309,GO:0043551,2.4811e-01,9.0000e+00
IMP_SCORE,1310,GO:0051917,2.4792e-01,4.0000e+00
IMP_SCORE,1311,GO:0003071,2.4785e-01,1.5000e+01
IMP_SCORE,1312,GO:0071360,2.4781e-01,1.1000e+01
IMP_SCORE,1313,GO:2000514,2.4776e-01,1.1000e+01
IMP_SCORE,1314,GO:1900076,2.4770e-01,2.5000e+01
IMP_SCORE,1315,GO:0046640,2.4763e-01,8.0000e+00
IMP_SCORE,1316,GO:0006672,2.4759e-01,8.4000e+01
IMP_SCORE,1317,GO:1904019,2.4757e-01,6.0000e+00
IMP_SCORE,1318,GO:0006006,2.4728e-01,5.4000e+01
IMP_SCORE,1319,GO:0006874,2.4727e-01,8.9000e+01
IMP_SCORE,1320,GO:2000641,2.4721e-01,9.0000e+00
IMP_SCORE,1321,GO:0033238,2.4721e-01,1.4000e+01
IMP_SCORE,1322,GO:1990778,2.4716e-01,7.8000e+01
IMP_SCORE,1323,GO:0032272,2.4707e-01,2.8000e+01
IMP_SCORE,1324,GO:0010718,2.4703e-01,1.1000e+01
IMP_SCORE,1325,GO:0061035,2.4694e-01,2.3000e+01
IMP_SCORE,1326,GO:0060193,2.4686e-01,2.4000e+01
IMP_SCORE,1327,GO:0010883,2.4681e-01,1.1000e+01
IMP_SCORE,1328,GO:0032994,2.4678e-01,4.1000e+01
IMP_SCORE,1329,GO:0007063,2.4668e-01,4.0000e+00
IMP_SCORE,1330,GO:0023023,2.4666e-01,3.5000e+01
IMP_SCORE,1331,GO:1902692,2.4654e-01,2.2000e+01
IMP_SCORE,1332,GO:0023014,2.4654e-01,1.0500e+02
IMP_SCORE,1333,GO:0045080,2.4643e-01,4.0000e+00
IMP_SCORE,1334,GO:1902855,2.4632e-01,5.0000e+00
IMP_SCORE,1335,GO:0042401,2.4625e-01,2.8000e+01
IMP_SCORE,1336,GO:0071902,2.4606e-01,7.2000e+01
IMP_SCORE,1337,GO:0021953,2.4599e-01,3.9000e+01
IMP_SCORE,1338,GO:0006022,2.4591e-01,1.0800e+02
IMP_SCORE,1339,GO:0042340,2.4587e-01,1.4000e+01
IMP_SCORE,1340,GO:1902100,2.4586e-01,4.0000e+00
IMP_SCORE,1341,GO:0098827,2.4585e-01,8.0000e+00
IMP_SCORE,1342,GO:0015850,2.4576e-01,5.6000e+01
IMP_SCORE,1343,GO:0021955,2.4564e-01,2.7000e+01
IMP_SCORE,1344,GO:0032813,2.4555e-01,1.7000e+01
IMP_SCORE,1345,GO:0010977,2.4550e-01,6.7000e+01
IMP_SCORE,1346,GO:1904036,2.4544e-01,5.0000e+00
IMP_SCORE,1347,GO:0030027,2.4523e-01,7.6000e+01
IMP_SCORE,1348,GO:1904591,2.4522e-01,1.0000e+01
IMP_SCORE,1349,GO:0070325,2.4510e-01,9.0000e+00
IMP_SCORE,1350,GO:0005777,2.4506e-01,1.6400e+02
IMP_SCORE,1351,GO:0010942,2.4504e-01,1.8800e+02
IMP_SCORE,1352,GO:0007252,2.4494e-01,1.0000e+01
IMP_SCORE,1353,GO:0043457,2.4493e-01,2.2000e+01
IMP_SCORE,1354,GO:0098657,2.4485e-01,3.6000e+01
IMP_SCORE,1355,GO:0032649,2.4483e-01,3.4000e+01
IMP_SCORE,1356,GO:0008299,2.4478e-01,8.0000e+00
IMP_SCORE,1357,GO:0008344,2.4469e-01,5.5000e+01
IMP_SCORE,1358,GO:2000249,2.4461e-01,2.7000e+01
IMP_SCORE,1359,GO:0050715,2.4451e-01,2.3000e+01
IMP_SCORE,1360,GO:0016895,2.4448e-01,9.0000e+00
IMP_SCORE,1361,GO:0043901,2.4433e-01,6.5000e+01
IMP_SCORE,1362,GO:0005769,2.4426e-01,1.5100e+02
IMP_SCORE,1363,GO:0004576,2.4425e-01,1.0000e+01
IMP_SCORE,1364,GO:0051250,2.4421e-01,3.8000e+01
IMP_SCORE,1365,GO:0007612,2.4419e-01,4.9000e+01
IMP_SCORE,1366,GO:0031011,2.4406e-01,4.0000e+00
IMP_SCORE,1367,GO:0046513,2.4406e-01,3.7000e+01
IMP_SCORE,1368,GO:0031435,2.4401e-01,2.1000e+01
IMP_SCORE,1369,GO:0004435,2.4394e-01,5.2000e+01
IMP_SCORE,1370,GO:0002712,2.4389e-01,1.7000e+01
IMP_SCORE,1371,GO:0009119,2.4389e-01,4.8000e+01
IMP_SCORE,1372,GO:0007569,2.4348e-01,1.6000e+01
IMP_SCORE,1373,GO:0090313,2.4343e-01,1.6000e+01
IMP_SCORE,1374,GO:0036452,2.4341e-01,4.0000e+00
IMP_SCORE,1375,GO:0032757,2.4339e-01,1.7000e+01
IMP_SCORE,1376,GO:0003013,2.4338e-01,6.6000e+01
IMP_SCORE,1377,GO:0006677,2.4313e-01,2.8000e+01
IMP_SCORE,1378,GO:0031065,2.4313e-01,8.0000e+00
IMP_SCORE,1379,GO:0090520,2.4292e-01,9.0000e+00
IMP_SCORE,1380,GO:0045683,2.4291e-01,7.0000e+00
IMP_SCORE,1381,GO:0008656,2.4286e-01,1.7000e+01
IMP_SCORE,1382,GO:0021510,2.4286e-01,1.6000e+01
IMP_SCORE,1383,GO:1990126,2.4280e-01,5.0000e+01
IMP_SCORE,1384,GO:0001666,2.4275e-01,6.5000e+01
IMP_SCORE,1385,GO:0032231,2.4265e-01,4.4000e+01
IMP_SCORE,1386,GO:0006047,2.4262e-01,3.2000e+01
IMP_SCORE,1387,GO:0033561,2.4261e-01,1.3000e+01
IMP_SCORE,1388,GO:0010669,2.4260e-01,2.2000e+01
IMP_SCORE,1389,GO:0002478,2.4238e-01,9.9000e+01
IMP_SCORE,1390,GO:0070372,2.4228e-01,6.6000e+01
IMP_SCORE,1391,GO:0048664,2.4212e-01,1.2000e+01
IMP_SCORE,1392,GO:0005031,2.4211e-01,2.4000e+01
IMP_SCORE,1393,GO:1900740,2.4202e-01,1.9000e+01
IMP_SCORE,1394,GO:0015078,2.4197e-01,3.3000e+01
IMP_SCORE,1395,GO:0070328,2.4194e-01,9.0000e+00
IMP_SCORE,1396,GO:0014072,2.4193e-01,1.3000e+01
IMP_SCORE,1397,GO:0043367,2.4189e-01,8.0000e+00
IMP_SCORE,1398,GO:0042994,2.4188e-01,4.0000e+00
IMP_SCORE,1399,GO:0033147,2.4180e-01,8.0000e+00
IMP_SCORE,1400,GO:0014741,2.4171e-01,5.0000e+00
IMP_SCORE,1401,GO:0003323,2.4167e-01,9.0000e+00
IMP_SCORE,1402,GO:0006836,2.4166e-01,5.4000e+01
IMP_SCORE,1403,GO:0007040,2.4155e-01,2.8000e+01
IMP_SCORE,1404,GO:1904407,2.4148e-01,1.4000e+01
IMP_SCORE,1405,GO:0098586,2.4140e-01,4.0000e+00
IMP_SCORE,1406,GO:0042130,2.4123e-01,2.1000e+01
IMP_SCORE,1407,GO:0032060,2.4123e-01,1.6000e+01
IMP_SCORE,1408,GO:0010664,2.4119e-01,1.1000e+01
IMP_SCORE,1409,GO:0071941,2.4114e-01,8.0000e+00
IMP_SCORE,1410,GO:0051503,2.4112e-01,1.0000e+01
IMP_SCORE,1411,GO:0051967,2.4111e-01,2.0000e+00
IMP_SCORE,1412,GO:0016405,2.4102e-01,2.2000e+01
IMP_SCORE,1413,GO:0090317,2.4101e-01,4.6000e+01
IMP_SCORE,1414,GO:0005515,2.4101e-01,2.8620e+03
IMP_SCORE,1415,GO:0005770,2.4084e-01,1.2000e+02
IMP_SCORE,1416,GO:1901722,2.4083e-01,5.0000e+00
IMP_SCORE,1417,GO:0031098,2.4078e-01,2.6000e+01
IMP_SCORE,1418,GO:0019209,2.4073e-01,3.9000e+01
IMP_SCORE,1419,GO:0034139,2.4069e-01,3.0000e+00
IMP_SCORE,1420,GO:0035148,2.4066e-01,4.3000e+01
IMP_SCORE,1421,GO:0060391,2.4057e-01,4.0000e+00
IMP_SCORE,1422,GO:0034399,2.4028e-01,1.4000e+01
IMP_SCORE,1423,GO:0043231,2.4026e-01,1.7660e+03
IMP_SCORE,1424,GO:0008053,2.4009e-01,8.0000e+00
IMP_SCORE,1425,GO:1903051,2.4006e-01,7.0000e+00
IMP_SCORE,1426,GO:0012506,2.4004e-01,2.9900e+02
IMP_SCORE,1427,GO:0042509,2.3999e-01,1.9000e+01
IMP_SCORE,1428,GO:0042953,2.3987e-01,1.0000e+01
IMP_SCORE,1429,GO:0099003,2.3986e-01,2.3000e+01
IMP_SCORE,1430,GO:0031579,2.3982e-01,1.4000e+01
IMP_SCORE,1431,GO:0048863,2.3967e-01,3.7000e+01
IMP_SCORE,1432,GO:0048679,2.3959e-01,7.0000e+00
IMP_SCORE,1433,GO:0090197,2.3949e-01,1.5000e+01
IMP_SCORE,1434,GO:0010743,2.3948e-01,1.5000e+01
IMP_SCORE,1435,GO:0098852,2.3948e-01,2.7300e+02
IMP_SCORE,1436,GO:0050868,2.3944e-01,3.6000e+01
IMP_SCORE,1437,GO:0021795,2.3943e-01,2.3000e+01
IMP_SCORE,1438,GO:0061162,2.3928e-01,1.7000e+01
IMP_SCORE,1439,GO:1901989,2.3921e-01,3.6000e+01
IMP_SCORE,1440,GO:0042454,2.3920e-01,1.6000e+01
IMP_SCORE,1441,GO:0046425,2.3920e-01,3.5000e+01
IMP_SCORE,1442,GO:0006085,2.3917e-01,1.5000e+01
IMP_SCORE,1443,GO:2001244,2.3915e-01,2.2000e+01
IMP_SCORE,1444,GO:0048247,2.3909e-01,1.7000e+01
IMP_SCORE,1445,GO:0001772,2.3897e-01,7.5000e+01
IMP_SCORE,1446,GO:0033017,2.3891e-01,1.4000e+01
IMP_SCORE,1447,GO:0030099,2.3890e-01,5.3000e+01
IMP_SCORE,1448,GO:0003700,2.3886e-01,3.2000e+02
IMP_SCORE,1449,GO:0042461,2.3883e-01,2.5000e+01
IMP_SCORE,1450,GO:0017145,2.3879e-01,8.0000e+00
IMP_SCORE,1451,GO:0042992,2.3877e-01,2.3000e+01
IMP_SCORE,1452,GO:0042510,2.3874e-01,8.0000e+00
IMP_SCORE,1453,GO:0034103,2.3873e-01,2.6000e+01
IMP_SCORE,1454,GO:0032365,2.3868e-01,6.0000e+00
IMP_SCORE,1455,GO:0018105,2.3854e-01,5.7000e+01
IMP_SCORE,1456,GO:0050909,2.3853e-01,1.6000e+01
IMP_SCORE,1457,GO:0042036,2.3851e-01,1.9000e+01
IMP_SCORE,1458,GO:0030865,2.3850e-01,5.4000e+01
IMP_SCORE,1459,GO:0032652,2.3847e-01,2.4000e+01
IMP_SCORE,1460,GO:0043229,2.3840e-01,1.7300e+03
IMP_SCORE,1461,GO:0018126,2.3831e-01,9.0000e+00
IMP_SCORE,1462,GO:0071456,2.3817e-01,3.7000e+01
IMP_SCORE,1463,GO:0044818,2.3813e-01,1.0000e+01
IMP_SCORE,1464,GO:0035173,2.3810e-01,1.0000e+01
IMP_SCORE,1465,GO:0019318,2.3804e-01,8.7000e+01
IMP_SCORE,1466,GO:0007158,2.3800e-01,1.5000e+01
IMP_SCORE,1467,GO:0046337,2.3798e-01,1.8000e+01
IMP_SCORE,1468,GO:0002320,2.3791e-01,2.0000e+00
IMP_SCORE,1469,GO:0031279,2.3785e-01,2.2000e+01
IMP_SCORE,1470,GO:0060964,2.3784e-01,8.0000e+00
IMP_SCORE,1471,GO:0051091,2.3779e-01,8.1000e+01
IMP_SCORE,1472,GO:0008037,2.3778e-01,2.3000e+02
IMP_SCORE,1473,GO:0031672,2.3765e-01,5.0000e+00
IMP_SCORE,1474,GO:0016638,2.3763e-01,3.3000e+01
IMP_SCORE,1475,GO:0002429,2.3762e-01,8.9000e+01
IMP_SCORE,1476,GO:0008631,2.3758e-01,4.0000e+00
IMP_SCORE,1477,GO:0043405,2.3750e-01,9.4000e+01
IMP_SCORE,1478,GO:0043202,2.3749e-01,1.0700e+02
IMP_SCORE,1479,GO:2000515,2.3741e-01,4.0000e+00
IMP_SCORE,1480,GO:0007020,2.3720e-01,8.0000e+00
IMP_SCORE,1481,GO:0071214,2.3717e-01,1.1000e+02
IMP_SCORE,1482,GO:0090287,2.3695e-01,9.5000e+01
IMP_SCORE,1483,GO:0051262,2.3694e-01,4.0000e+01
IMP_SCORE,1484,GO:0034695,2.3689e-01,5.0000e+00
IMP_SCORE,1485,GO:0043230,2.3689e-01,9.6000e+02
IMP_SCORE,1486,GO:0043068,2.3674e-01,1.8900e+02
IMP_SCORE,1487,GO:0033344,2.3661e-01,1.4000e+01
IMP_SCORE,1488,GO:1900027,2.3658e-01,1.4000e+01
IMP_SCORE,1489,GO:0021799,2.3653e-01,2.4000e+01
IMP_SCORE,1490,GO:0032728,2.3650e-01,1.5000e+01
IMP_SCORE,1491,GO:0099518,2.3650e-01,1.3000e+01
IMP_SCORE,1492,GO:0034113,2.3639e-01,2.1000e+01
IMP_SCORE,1493,GO:0043368,2.3638e-01,1.0000e+01
IMP_SCORE,1494,GO:2000242,2.3637e-01,1.9000e+01
IMP_SCORE,1495,GO:0030199,2.3631e-01,1.2000e+01
IMP_SCORE,1496,GO:0046131,2.3630e-01,9.0000e+00
IMP_SCORE,1497,GO:0005545,2.3626e-01,3.7000e+01
IMP_SCORE,1498,GO:1901214,2.3622e-01,7.8000e+01
IMP_SCORE,1499,GO:0016540,2.3617e-01,3.4000e+01
IMP_SCORE,1500,GO:0022011,2.3606e-01,1.8000e+01
IMP_SCORE,1501,GO:0002685,2.3605e-01,5.6000e+01
IMP_SCORE,1502,GO:0002052,2.3599e-01,2.1000e+01
IMP_SCORE,1503,GO:0045061,2.3596e-01,6.0000e+00
IMP_SCORE,1504,GO:0044723,2.3592e-01,1.8400e+02
IMP_SCORE,1505,GO:0097061,2.3590e-01,1.4000e+01
IMP_SCORE,1506,GO:0031114,2.3588e-01,1.1000e+01
IMP_SCORE,1507,GO:0045239,2.3582e-01,3.6000e+01
IMP_SCORE,1508,GO:0001836,2.3581e-01,1.6000e+01
IMP_SCORE,1509,GO:0045663,2.3580e-01,1.9000e+01
IMP_SCORE,1510,GO:0043241,2.3575e-01,5.1000e+01
IMP_SCORE,1511,GO:0030593,2.3575e-01,4.5000e+01
IMP_SCORE,1512,GO:0046928,2.3563e-01,1.9000e+01
IMP_SCORE,1513,GO:0090175,2.3561e-01,2.4000e+01
IMP_SCORE,1514,GO:0045992,2.3560e-01,7.0000e+00
IMP_SCORE,1515,GO:0070851,2.3560e-01,7.5000e+01
IMP_SCORE,1516,GO:1903055,2.3554e-01,5.0000e+00
IMP_SCORE,1517,GO:0014075,2.3543e-01,2.3000e+01
IMP_SCORE,1518,GO:0030898,2.3542e-01,5.0000e+00
IMP_SCORE,1519,GO:1901653,2.3533e-01,6.3000e+01
IMP_SCORE,1520,GO:0031290,2.3533e-01,8.0000e+00
IMP_SCORE,1521,GO:0031258,2.3524e-01,1.7000e+01
IMP_SCORE,1522,GO:0050819,2.3519e-01,2.7000e+01
IMP_SCORE,1523,GO:0043220,2.3514e-01,6.0000e+00
IMP_SCORE,1524,GO:0042582,2.3505e-01,1.4000e+01
IMP_SCORE,1525,GO:0070129,2.3502e-01,6.0000e+00
IMP_SCORE,1526,GO:0061462,2.3495e-01,1.6000e+01
IMP_SCORE,1527,GO:0002062,2.3481e-01,1.0000e+01
IMP_SCORE,1528,GO:0042129,2.3476e-01,4.3000e+01
IMP_SCORE,1529,GO:0030676,2.3476e-01,6.0000e+00
IMP_SCORE,1530,GO:0045321,2.3470e-01,2.3100e+02
IMP_SCORE,1531,GO:0009067,2.3470e-01,1.7000e+01
IMP_SCORE,1532,GO:0035255,2.3467e-01,1.2000e+01
IMP_SCORE,1533,GO:1903708,2.3464e-01,3.5000e+01
IMP_SCORE,1534,GO:0016903,2.3454e-01,6.9000e+01
IMP_SCORE,1535,GO:1902656,2.3453e-01,1.2000e+01
IMP_SCORE,1536,GO:0034341,2.3452e-01,6.7000e+01
IMP_SCORE,1537,GO:0007625,2.3449e-01,2.8000e+01
IMP_SCORE,1538,GO:0071481,2.3446e-01,1.4000e+01
IMP_SCORE,1539,GO:0016811,2.3445e-01,1.0000e+02
IMP_SCORE,1540,GO:0005764,2.3422e-01,2.5600e+02
IMP_SCORE,1541,GO:0030295,2.3417e-01,4.2000e+01
IMP_SCORE,1542,GO:0014041,2.3410e-01,2.0000e+01
IMP_SCORE,1543,GO:0030224,2.3401e-01,2.9000e+01
IMP_SCORE,1544,GO:0071310,2.3400e-01,3.3300e+02
IMP_SCORE,1545,GO:0005640,2.3399e-01,5.3000e+01
IMP_SCORE,1546,GO:0097150,2.3398e-01,4.0000e+00
IMP_SCORE,1547,GO:0007632,2.3393e-01,1.0000e+01
IMP_SCORE,1548,GO:0022409,2.3376e-01,7.4000e+01
IMP_SCORE,1549,GO:1901030,2.3353e-01,1.0000e+01
IMP_SCORE,1550,GO:0031983,2.3352e-01,1.2200e+02
IMP_SCORE,1551,GO:0043312,2.3347e-01,1.3600e+02
IMP_SCORE,1552,GO:0007568,2.3336e-01,8.8000e+01
IMP_SCORE,1553,GO:0097746,2.3322e-01,3.3000e+01
IMP_SCORE,1554,GO:0019903,2.3318e-01,5.0000e+01
IMP_SCORE,1555,GO:0002714,2.3313e-01,1.1000e+01
IMP_SCORE,1556,GO:1902751,2.3312e-01,4.0000e+00
IMP_SCORE,1557,GO:0090559,2.3298e-01,3.6000e+01
IMP_SCORE,1558,GO:0038128,2.3296e-01,2.1000e+01
IMP_SCORE,1559,GO:0005488,2.3296e-01,1.9660e+03
IMP_SCORE,1560,GO:0098631,2.3285e-01,4.2000e+01
IMP_SCORE,1561,GO:0046364,2.3284e-01,2.5000e+01
IMP_SCORE,1562,GO:0055098,2.3274e-01,2.5000e+01
IMP_SCORE,1563,GO:0045120,2.3273e-01,4.0000e+00
IMP_SCORE,1564,GO:0030036,2.3273e-01,1.3600e+02
IMP_SCORE,1565,GO:0006576,2.3271e-01,6.5000e+01
IMP_SCORE,1566,GO:0051647,2.3268e-01,1.4000e+01
IMP_SCORE,1567,GO:0019838,2.3262e-01,1.8200e+02
IMP_SCORE,1568,GO:0048640,2.3259e-01,3.2000e+01
IMP_SCORE,1569,GO:0060688,2.3257e-01,2.4000e+01
IMP_SCORE,1570,GO:0033673,2.3250e-01,8.1000e+01
IMP_SCORE,1571,GO:0097190,2.3244e-01,1.0400e+02
IMP_SCORE,1572,GO:0016239,2.3241e-01,2.2000e+01
IMP_SCORE,1573,GO:0021545,2.3237e-01,1.4000e+01
IMP_SCORE,1574,GO:0006639,2.3236e-01,6.1000e+01
IMP_SCORE,1575,GO:0002886,2.3227e-01,2.1000e+01
IMP_SCORE,1576,GO:0045124,2.3218e-01,2.1000e+01
IMP_SCORE,1577,GO:0071480,2.3215e-01,6.0000e+00
IMP_SCORE,1578,GO:0005978,2.3209e-01,4.0000e+00
IMP_SCORE,1579,GO:0050778,2.3206e-01,1.7600e+02
IMP_SCORE,1580,GO:0034097,2.3203e-01,1.8000e+02
IMP_SCORE,1581,GO:0043576,2.3199e-01,6.0000e+00
IMP_SCORE,1582,GO:0060090,2.3184e-01,1.0600e+02
IMP_SCORE,1583,GO:2000772,2.3180e-01,1.0000e+01
IMP_SCORE,1584,GO:0006378,2.3177e-01,6.0000e+00
IMP_SCORE,1585,GO:0060560,2.3176e-01,4.3000e+01
IMP_SCORE,1586,GO:0051896,2.3175e-01,4.7000e+01
IMP_SCORE,1587,GO:0043679,2.3166e-01,4.7000e+01
IMP_SCORE,1588,GO:0017112,2.3165e-01,6.9000e+01
IMP_SCORE,1589,GO:0070265,2.3165e-01,2.9000e+01
IMP_SCORE,1590,GO:1900180,2.3163e-01,6.6000e+01
IMP_SCORE,1591,GO:0045089,2.3160e-01,7.6000e+01
IMP_SCORE,1592,GO:0043304,2.3145e-01,1.6000e+01
IMP_SCORE,1593,GO:0010907,2.3144e-01,1.8000e+01
IMP_SCORE,1594,GO:0046677,2.3143e-01,2.0000e+01
IMP_SCORE,1595,GO:0038094,2.3140e-01,3.1000e+01
IMP_SCORE,1596,GO:1901616,2.3128e-01,3.9000e+01
IMP_SCORE,1597,GO:0031061,2.3127e-01,1.7000e+01
IMP_SCORE,1598,GO:0003735,2.3121e-01,8.5000e+01
IMP_SCORE,1599,GO:1904427,2.3112e-01,1.9000e+01
IMP_SCORE,1600,GO:0044743,2.3110e-01,5.0000e+00
IMP_SCORE,1601,GO:0090022,2.3100e-01,1.6000e+01
IMP_SCORE,1602,GO:0045955,2.3099e-01,2.5000e+01
IMP_SCORE,1603,GO:0035136,2.3093e-01,2.7000e+01
IMP_SCORE,1604,GO:0060563,2.3093e-01,9.0000e+00
IMP_SCORE,1605,GO:0006101,2.3093e-01,4.4000e+01
IMP_SCORE,1606,GO:1903034,2.3089e-01,5.2000e+01
IMP_SCORE,1607,GO:2000104,2.3088e-01,1.6000e+01
IMP_SCORE,1608,GO:0030815,2.3080e-01,1.4000e+01
IMP_SCORE,1609,GO:0046850,2.3078e-01,1.7000e+01
IMP_SCORE,1610,GO:1903844,2.3068e-01,4.1000e+01
IMP_SCORE,1611,GO:0004298,2.3067e-01,1.8000e+01
IMP_SCORE,1612,GO:2001241,2.3067e-01,6.0000e+00
IMP_SCORE,1613,GO:0032727,2.3065e-01,6.0000e+00
IMP_SCORE,1614,GO:0032780,2.3063e-01,1.9000e+01
IMP_SCORE,1615,GO:0051291,2.3055e-01,2.5000e+01
IMP_SCORE,1616,GO:2000052,2.3054e-01,2.0000e+00
IMP_SCORE,1617,GO:0071158,2.3053e-01,1.6000e+01
IMP_SCORE,1618,GO:2000425,2.3048e-01,1.9000e+01
IMP_SCORE,1619,GO:0033674,2.3040e-01,1.1800e+02
IMP_SCORE,1620,GO:0010639,2.3034e-01,7.6000e+01
IMP_SCORE,1621,GO:1902176,2.3029e-01,4.0000e+00
IMP_SCORE,1622,GO:0048534,2.3029e-01,6.3000e+01
IMP_SCORE,1623,GO:0000027,2.3010e-01,5.6000e+01
IMP_SCORE,1624,GO:0050918,2.3009e-01,2.6000e+01
IMP_SCORE,1625,GO:2000171,2.3007e-01,1.1000e+01
IMP_SCORE,1626,GO:0045444,2.3007e-01,1.0000e+02
IMP_SCORE,1627,GO:2000651,2.3005e-01,3.0000e+00
IMP_SCORE,1628,GO:0032212,2.3004e-01,2.5000e+01
IMP_SCORE,1629,GO:0003725,2.3004e-01,5.8000e+01
IMP_SCORE,1630,GO:0017048,2.2996e-01,6.4000e+01
IMP_SCORE,1631,GO:2000272,2.2987e-01,9.0000e+00
IMP_SCORE,1632,GO:0097696,2.2979e-01,1.4000e+01
IMP_SCORE,1633,GO:0009267,2.2974e-01,3.9000e+01
IMP_SCORE,1634,GO:0071375,2.2972e-01,5.8000e+01
IMP_SCORE,1635,GO:0046332,2.2971e-01,5.2000e+01
IMP_SCORE,1636,GO:0090329,2.2970e-01,1.9000e+01
IMP_SCORE,1637,GO:0035578,2.2968e-01,6.4000e+01
IMP_SCORE,1638,GO:0008527,2.2958e-01,2.6000e+01
IMP_SCORE,1639,GO:0051148,2.2944e-01,2.9000e+01
IMP_SCORE,1640,GO:0040014,2.2942e-01,2.4000e+01
IMP_SCORE,1641,GO:1901617,2.2932e-01,8.1000e+01
IMP_SCORE,1642,GO:0005829,2.2924e-01,1.7280e+03
IMP_SCORE,1643,GO:0009743,2.2907e-01,5.3000e+01
IMP_SCORE,1644,GO:0045670,2.2897e-01,4.7000e+01
IMP_SCORE,1645,GO:0000902,2.2893e-01,6.1000e+01
IMP_SCORE,1646,GO:0017144,2.2889e-01,2.5000e+01
IMP_SCORE,1647,GO:0050714,2.2882e-01,6.3000e+01
IMP_SCORE,1648,GO:0014910,2.2881e-01,1.9000e+01
IMP_SCORE,1649,GO:0045540,2.2880e-01,8.0000e+00
IMP_SCORE,1650,GO:0009409,2.2873e-01,1.9000e+01
IMP_SCORE,1651,GO:0043123,2.2872e-01,1.0400e+02
IMP_SCORE,1652,GO:0043648,2.2869e-01,6.3000e+01
IMP_SCORE,1653,GO:0042254,2.2867e-01,1.9000e+01
IMP_SCORE,1654,GO:0050707,2.2864e-01,5.4000e+01
IMP_SCORE,1655,GO:0030665,2.2857e-01,5.2000e+01
IMP_SCORE,1656,GO:0051092,2.2856e-01,5.9000e+01
IMP_SCORE,1657,GO:0030658,2.2854e-01,1.2300e+02
IMP_SCORE,1658,GO:0060348,2.2844e-01,5.8000e+01
IMP_SCORE,1659,GO:0047496,2.2843e-01,1.6000e+01
IMP_SCORE,1660,GO:0006569,2.2843e-01,9.0000e+00
IMP_SCORE,1661,GO:0051093,2.2843e-01,2.4000e+02
IMP_SCORE,1662,GO:0043195,2.2839e-01,1.6000e+01
IMP_SCORE,1663,GO:0001948,2.2832e-01,7.1000e+01
IMP_SCORE,1664,GO:0061136,2.2828e-01,4.5000e+01
IMP_SCORE,1665,GO:0015909,2.2827e-01,1.5000e+01
IMP_SCORE,1666,GO:0005980,2.2824e-01,1.4000e+01
IMP_SCORE,1667,GO:0007584,2.2822e-01,6.1000e+01
IMP_SCORE,1668,GO:0030672,2.2817e-01,5.6000e+01
IMP_SCORE,1669,GO:0009437,2.2817e-01,3.1000e+01
IMP_SCORE,1670,GO:0042542,2.2807e-01,4.0000e+01
IMP_SCORE,1671,GO:0022600,2.2792e-01,3.8000e+01
IMP_SCORE,1672,GO:0031932,2.2790e-01,4.0000e+01
IMP_SCORE,1673,GO:1901998,2.2787e-01,4.0000e+01
IMP_SCORE,1674,GO:0050869,2.2780e-01,1.1000e+01
IMP_SCORE,1675,GO:0007623,2.2779e-01,6.0000e+01
IMP_SCORE,1676,GO:0000075,2.2774e-01,3.3000e+01
IMP_SCORE,1677,GO:0035872,2.2772e-01,7.0000e+00
IMP_SCORE,1678,GO:0005272,2.2771e-01,1.9000e+01
IMP_SCORE,1679,GO:0006600,2.2770e-01,2.0000e+01
IMP_SCORE,1680,GO:0045621,2.2766e-01,2.5000e+01
IMP_SCORE,1681,GO:2000756,2.2761e-01,2.3000e+01
IMP_SCORE,1682,GO:0002675,2.2757e-01,2.2000e+01
IMP_SCORE,1683,GO:0015464,2.2748e-01,1.9000e+01
IMP_SCORE,1684,GO:0060401,2.2748e-01,1.4000e+01
IMP_SCORE,1685,GO:0015645,2.2738e-01,2.5000e+01
IMP_SCORE,1686,GO:0045717,2.2735e-01,6.0000e+00
IMP_SCORE,1687,GO:0019210,2.2730e-01,5.9000e+01
IMP_SCORE,1688,GO:0034605,2.2723e-01,5.0000e+01
IMP_SCORE,1689,GO:0009749,2.2721e-01,5.7000e+01
IMP_SCORE,1690,GO:0044440,2.2711e-01,2.5100e+02
IMP_SCORE,1691,GO:0045686,2.2710e-01,9.0000e+00
IMP_SCORE,1692,GO:0042269,2.2693e-01,1.6000e+01
IMP_SCORE,1693,GO:0043488,2.2691e-01,3.8000e+01
IMP_SCORE,1694,GO:0051024,2.2691e-01,8.0000e+00
IMP_SCORE,1695,GO:0002700,2.2690e-01,4.3000e+01
IMP_SCORE,1696,GO:0010714,2.2677e-01,5.0000e+00
IMP_SCORE,1697,GO:0051972,2.2674e-01,3.0000e+01
IMP_SCORE,1698,GO:0019433,2.2656e-01,2.0000e+01
IMP_SCORE,1699,GO:0031667,2.2653e-01,1.3500e+02
IMP_SCORE,1700,GO:0030175,2.2652e-01,8.2000e+01
IMP_SCORE,1701,GO:0006606,2.2649e-01,4.8000e+01
IMP_SCORE,1702,GO:0002090,2.2633e-01,1.1000e+01
IMP_SCORE,1703,GO:0033008,2.2631e-01,6.0000e+00
IMP_SCORE,1704,GO:0032092,2.2630e-01,2.7000e+01
IMP_SCORE,1705,GO:0003207,2.2629e-01,1.6000e+01
IMP_SCORE,1706,GO:0044437,2.2622e-01,3.3800e+02
IMP_SCORE,1707,GO:0004712,2.2615e-01,3.4000e+01
IMP_SCORE,1708,GO:0043034,2.2613e-01,7.0000e+01
IMP_SCORE,1709,GO:0070914,2.2605e-01,1.4000e+01
IMP_SCORE,1710,GO:0015266,2.2594e-01,9.0000e+00
IMP_SCORE,1711,GO:0019199,2.2592e-01,4.5000e+01
IMP_SCORE,1712,GO:0007346,2.2585e-01,1.4900e+02
IMP_SCORE,1713,GO:0007044,2.2580e-01,3.6000e+01
IMP_SCORE,1714,GO:0006900,2.2577e-01,1.9000e+01
IMP_SCORE,1715,GO:0035264,2.2577e-01,3.7000e+01
IMP_SCORE,1716,GO:1900424,2.2576e-01,9.0000e+00
IMP_SCORE,1717,GO:0002694,2.2575e-01,1.2200e+02
IMP_SCORE,1718,GO:0045109,2.2570e-01,1.1000e+01
IMP_SCORE,1719,GO:0050806,2.2568e-01,3.4000e+01
IMP_SCORE,1720,GO:0034763,2.2566e-01,2.1000e+01
IMP_SCORE,1721,GO:0002431,2.2562e-01,3.2000e+01
IMP_SCORE,1722,GO:1901992,2.2559e-01,1.6000e+01
IMP_SCORE,1723,GO:0009066,2.2555e-01,6.1000e+01
IMP_SCORE,1724,GO:0016303,2.2553e-01,1.0000e+01
IMP_SCORE,1725,GO:0048638,2.2552e-01,8.6000e+01
IMP_SCORE,1726,GO:0010640,2.2547e-01,1.5000e+01
IMP_SCORE,1727,GO:1904666,2.2540e-01,9.0000e+00
IMP_SCORE,1728,GO:0046129,2.2539e-01,1.8000e+01
IMP_SCORE,1729,GO:0006694,2.2537e-01,4.8000e+01
IMP_SCORE,1730,GO:0071396,2.2534e-01,9.7000e+01
IMP_SCORE,1731,GO:0006814,2.2532e-01,9.7000e+01
IMP_SCORE,1732,GO:0001568,2.2529e-01,5.0000e+01
IMP_SCORE,1733,GO:0005811,2.2528e-01,9.1000e+01
IMP_SCORE,1734,GO:0007159,2.2522e-01,3.4000e+01
IMP_SCORE,1735,GO:0042165,2.2520e-01,6.0000e+00
IMP_SCORE,1736,GO:0045597,2.2515e-01,2.5000e+02
IMP_SCORE,1737,GO:0043121,2.2514e-01,1.1000e+01
IMP_SCORE,1738,GO:0010638,2.2510e-01,1.5500e+02
IMP_SCORE,1739,GO:0016279,2.2509e-01,1.4000e+01
IMP_SCORE,1740,GO:0060491,2.2504e-01,1.0000e+02
IMP_SCORE,1741,GO:0071774,2.2498e-01,2.7000e+01
IMP_SCORE,1742,GO:0031432,2.2491e-01,1.1000e+01
IMP_SCORE,1743,GO:0010952,2.2489e-01,3.9000e+01
IMP_SCORE,1744,GO:1901861,2.2487e-01,2.8000e+01
IMP_SCORE,1745,GO:0009268,2.2486e-01,2.1000e+01
IMP_SCORE,1746,GO:1903670,2.2474e-01,1.0000e+01
IMP_SCORE,1747,GO:0005773,2.2474e-01,3.2100e+02
IMP_SCORE,1748,GO:0001655,2.2472e-01,9.0000e+00
IMP_SCORE,1749,GO:0045806,2.2467e-01,8.0000e+00
IMP_SCORE,1750,GO:0051966,2.2465e-01,1.1000e+01
IMP_SCORE,1751,GO:0035914,2.2460e-01,3.2000e+01
IMP_SCORE,1752,GO:0032656,2.2452e-01,1.7000e+01
IMP_SCORE,1753,GO:0050926,2.2445e-01,8.0000e+00
IMP_SCORE,1754,GO:0050871,2.2437e-01,2.5000e+01
IMP_SCORE,1755,GO:0043537,2.2426e-01,8.0000e+00
IMP_SCORE,1756,GO:0090023,2.2425e-01,1.1000e+01
IMP_SCORE,1757,GO:0050920,2.2423e-01,4.4000e+01
IMP_SCORE,1758,GO:0043101,2.2422e-01,1.0000e+01
IMP_SCORE,1759,GO:0030193,2.2413e-01,3.8000e+01
IMP_SCORE,1760,GO:0048875,2.2397e-01,1.5000e+01
IMP_SCORE,1761,GO:0032508,2.2394e-01,1.0000e+01
IMP_SCORE,1762,GO:0048041,2.2391e-01,2.0000e+01
IMP_SCORE,1763,GO:0042327,2.2390e-01,1.5500e+02
IMP_SCORE,1764,GO:0035024,2.2380e-01,3.0000e+00
IMP_SCORE,1765,GO:0000183,2.2374e-01,5.0000e+00
IMP_SCORE,1766,GO:0045580,2.2371e-01,4.1000e+01
IMP_SCORE,1767,GO:0060397,2.2370e-01,9.0000e+00
IMP_SCORE,1768,GO:0048732,2.2366e-01,1.1500e+02
IMP_SCORE,1769,GO:0050728,2.2363e-01,4.3000e+01
IMP_SCORE,1770,GO:0005885,2.2357e-01,1.0000e+01
IMP_SCORE,1771,GO:0045860,2.2350e-01,9.2000e+01
IMP_SCORE,1772,GO:0061045,2.2350e-01,3.6000e+01
IMP_SCORE,1773,GO:0045471,2.2349e-01,6.5000e+01
IMP_SCORE,1774,GO:0097755,2.2348e-01,2.1000e+01
IMP_SCORE,1775,GO:0007009,2.2335e-01,1.1500e+02
IMP_SCORE,1776,GO:0033619,2.2328e-01,2.3000e+01
IMP_SCORE,1777,GO:1903729,2.2322e-01,3.6000e+01
IMP_SCORE,1778,GO:0046683,2.2321e-01,3.9000e+01
IMP_SCORE,1779,GO:0051588,2.2310e-01,2.1000e+01
IMP_SCORE,1780,GO:0002791,2.2301e-01,1.1300e+02
IMP_SCORE,1781,GO:1901701,2.2301e-01,1.9200e+02
IMP_SCORE,1782,GO:1903363,2.2301e-01,1.1000e+01
IMP_SCORE,1783,GO:0005902,2.2291e-01,5.6000e+01
IMP_SCORE,1784,GO:0048010,2.2280e-01,2.6000e+01
IMP_SCORE,1785,GO:1904589,2.2276e-01,5.7000e+01
IMP_SCORE,1786,GO:0030101,2.2268e-01,1.9000e+01
IMP_SCORE,1787,GO:0061756,2.2265e-01,9.0000e+00
IMP_SCORE,1788,GO:0070987,2.2258e-01,8.0000e+00
IMP_SCORE,1789,GO:0006999,2.2256e-01,5.0000e+00
IMP_SCORE,1790,GO:0032944,2.2253e-01,5.9000e+01
IMP_SCORE,1791,GO:0030866,2.2251e-01,5.0000e+01
IMP_SCORE,1792,GO:0006099,2.2249e-01,4.2000e+01
IMP_SCORE,1793,GO:0030510,2.2246e-01,3.1000e+01
IMP_SCORE,1794,GO:0035579,2.2245e-01,8.2000e+01
IMP_SCORE,1795,GO:0007264,2.2243e-01,1.8900e+02
IMP_SCORE,1796,GO:0097386,2.2243e-01,8.0000e+00
IMP_SCORE,1797,GO:0045986,2.2233e-01,6.0000e+00
IMP_SCORE,1798,GO:0051154,2.2226e-01,1.8000e+01
IMP_SCORE,1799,GO:0009187,2.2220e-01,1.2000e+01
IMP_SCORE,1800,GO:0002703,2.2216e-01,4.2000e+01
IMP_SCORE,1801,GO:0050922,2.2209e-01,2.0000e+01
IMP_SCORE,1802,GO:0031982,2.2209e-01,1.1480e+03
IMP_SCORE,1803,GO:0032225,2.2209e-01,6.0000e+00
IMP_SCORE,1804,GO:0006703,2.2203e-01,2.5000e+01
IMP_SCORE,1805,GO:0030858,2.2199e-01,2.9000e+01
IMP_SCORE,1806,GO:0045058,2.2195e-01,1.0000e+01
IMP_SCORE,1807,GO:0034440,2.2192e-01,5.8000e+01
IMP_SCORE,1808,GO:0035437,2.2188e-01,4.0000e+00
IMP_SCORE,1809,GO:0033169,2.2186e-01,1.1000e+01
IMP_SCORE,1810,GO:0016863,2.2180e-01,1.3000e+01
IMP_SCORE,1811,GO:0003950,2.2179e-01,1.0600e+02
IMP_SCORE,1812,GO:0030669,2.2169e-01,4.1000e+01
IMP_SCORE,1813,GO:0030011,2.2165e-01,1.5000e+01
IMP_SCORE,1814,GO:0001654,2.2156e-01,6.1000e+01
IMP_SCORE,1815,GO:0031638,2.2150e-01,1.9000e+01
IMP_SCORE,1816,GO:0033033,2.2139e-01,1.1000e+01
IMP_SCORE,1817,GO:0007638,2.2134e-01,2.0000e+00
IMP_SCORE,1818,GO:0002544,2.2126e-01,8.0000e+00
IMP_SCORE,1819,GO:0090196,2.2124e-01,1.8000e+01
IMP_SCORE,1820,GO:0021782,2.2122e-01,4.7000e+01
IMP_SCORE,1821,GO:0006469,2.2117e-01,7.7000e+01
IMP_SCORE,1822,GO:0050900,2.2115e-01,1.4100e+02
IMP_SCORE,1823,GO:0005794,2.2115e-01,6.0200e+02
IMP_SCORE,1824,GO:1902850,2.2113e-01,2.6000e+01
IMP_SCORE,1825,GO:0005634,2.2110e-01,1.2930e+03
IMP_SCORE,1826,GO:2000516,2.2107e-01,1.4000e+01
IMP_SCORE,1827,GO:0019748,2.2107e-01,1.9000e+01
IMP_SCORE,1828,GO:0043281,2.2107e-01,4.9000e+01
IMP_SCORE,1829,GO:0070887,2.2105e-01,3.8500e+02
IMP_SCORE,1830,GO:1903963,2.2095e-01,1.0000e+01
IMP_SCORE,1831,GO:0048146,2.2095e-01,1.8000e+01
IMP_SCORE,1832,GO:0071345,2.2091e-01,1.0000e+02
IMP_SCORE,1833,GO:0040020,2.2089e-01,8.0000e+00
IMP_SCORE,1834,GO:0090109,2.2086e-01,2.2000e+01
IMP_SCORE,1835,GO:0090277,2.2084e-01,3.8000e+01
IMP_SCORE,1836,GO:0050820,2.2084e-01,2.3000e+01
IMP_SCORE,1837,GO:0051875,2.2074e-01,1.0000e+01
IMP_SCORE,1838,GO:0031954,2.2069e-01,1.2000e+01
IMP_SCORE,1839,GO:0001934,2.2069e-01,1.3700e+02
IMP_SCORE,1840,GO:0045787,2.2066e-01,8.6000e+01
IMP_SCORE,1841,GO:1900745,2.2053e-01,1.4000e+01
IMP_SCORE,1842,GO:0061099,2.2046e-01,1.3000e+01
IMP_SCORE,1843,GO:0030325,2.2043e-01,9.0000e+00
IMP_SCORE,1844,GO:0033628,2.2041e-01,5.5000e+01
IMP_SCORE,1845,GO:0043025,2.2037e-01,2.2200e+02
IMP_SCORE,1846,GO:0097553,2.2037e-01,7.0000e+00
IMP_SCORE,1847,GO:0005200,2.2030e-01,1.2400e+02
IMP_SCORE,1848,GO:0051238,2.2027e-01,3.2000e+01
IMP_SCORE,1849,GO:2000146,2.2012e-01,9.8000e+01
IMP_SCORE,1850,GO:1901700,2.2009e-01,3.5300e+02
IMP_SCORE,1851,GO:0047485,2.2005e-01,6.7000e+01
IMP_SCORE,1852,GO:0071331,2.2004e-01,3.5000e+01
IMP_SCORE,1853,GO:0043028,2.2003e-01,2.1000e+01
IMP_SCORE,1854,GO:0051054,2.1993e-01,4.6000e+01
IMP_SCORE,1855,GO:1900744,2.1993e-01,3.4000e+01
IMP_SCORE,1856,GO:0006893,2.1990e-01,2.5000e+01
IMP_SCORE,1857,GO:0042803,2.1986e-01,4.6400e+02
IMP_SCORE,1858,GO:0050860,2.1983e-01,9.0000e+00
IMP_SCORE,1859,GO:0048185,2.1982e-01,2.0000e+01
IMP_SCORE,1860,GO:0009250,2.1980e-01,1.0000e+01
IMP_SCORE,1861,GO:1902115,2.1978e-01,7.4000e+01
IMP_SCORE,1862,GO:0007050,2.1976e-01,5.7000e+01
IMP_SCORE,1863,GO:0005796,2.1974e-01,4.7000e+01
IMP_SCORE,1864,GO:0010611,2.1973e-01,4.0000e+00
IMP_SCORE,1865,GO:0050670,2.1973e-01,4.3000e+01
IMP_SCORE,1866,GO:0061217,2.1960e-01,6.0000e+00
IMP_SCORE,1867,GO:0005765,2.1952e-01,2.8100e+02
IMP_SCORE,1868,GO:0005996,2.1951e-01,1.1500e+02
IMP_SCORE,1869,GO:0031226,2.1949e-01,7.2200e+02
IMP_SCORE,1870,GO:0046890,2.1940e-01,3.8000e+01
IMP_SCORE,1871,GO:0036092,2.1931e-01,1.0000e+01
IMP_SCORE,1872,GO:0051098,2.1917e-01,1.0100e+02
IMP_SCORE,1873,GO:0032689,2.1911e-01,1.2000e+01
IMP_SCORE,1874,GO:0003823,2.1909e-01,6.7000e+01
IMP_SCORE,1875,GO:0009404,2.1905e-01,6.0000e+00
IMP_SCORE,1876,GO:0000018,2.1894e-01,1.1000e+01
IMP_SCORE,1877,GO:0032674,2.1894e-01,5.0000e+00
IMP_SCORE,1878,GO:0001816,2.1892e-01,2.5000e+01
IMP_SCORE,1879,GO:0005247,2.1883e-01,1.1000e+01
IMP_SCORE,1880,GO:0001649,2.1879e-01,4.3000e+01
IMP_SCORE,1881,GO:0043620,2.1876e-01,2.9000e+01
IMP_SCORE,1882,GO:0048786,2.1856e-01,2.0000e+01
IMP_SCORE,1883,GO:0070979,2.1849e-01,6.0000e+00
IMP_SCORE,1884,GO:0035326,2.1844e-01,3.4000e+01
IMP_SCORE,1885,GO:0009636,2.1844e-01,6.8000e+01
IMP_SCORE,1886,GO:0030178,2.1835e-01,5.7000e+01
IMP_SCORE,1887,GO:0031072,2.1834e-01,5.5000e+01
IMP_SCORE,1888,GO:0043408,2.1830e-01,1.3800e+02
IMP_SCORE,1889,GO:0030832,2.1826e-01,4.3000e+01
IMP_SCORE,1890,GO:0061098,2.1820e-01,2.6000e+01
IMP_SCORE,1891,GO:0008045,2.1818e-01,1.6000e+01
IMP_SCORE,1892,GO:0008286,2.1817e-01,6.1000e+01
IMP_SCORE,1893,GO:1904950,2.1805e-01,6.6000e+01
IMP_SCORE,1894,GO:0016896,2.1796e-01,1.0000e+01
IMP_SCORE,1895,GO:1900024,2.1794e-01,1.2000e+01
IMP_SCORE,1896,GO:1903532,2.1788e-01,7.6000e+01
IMP_SCORE,1897,GO:0019886,2.1787e-01,7.3000e+01
IMP_SCORE,1898,GO:0042493,2.1782e-01,1.2200e+02
IMP_SCORE,1899,GO:0032970,2.1775e-01,1.1900e+02
IMP_SCORE,1900,GO:0070528,2.1766e-01,5.0000e+00
IMP_SCORE,1901,GO:0005887,2.1762e-01,7.4800e+02
IMP_SCORE,1902,GO:0044428,2.1749e-01,1.3300e+03
IMP_SCORE,1903,GO:1903651,2.1748e-01,9.0000e+00
IMP_SCORE,1904,GO:0045190,2.1744e-01,7.0000e+00
IMP_SCORE,1905,GO:0001817,2.1738e-01,1.5700e+02
IMP_SCORE,1906,GO:0019751,2.1736e-01,6.7000e+01
IMP_SCORE,1907,GO:0008210,2.1734e-01,2.3000e+01
IMP_SCORE,1908,GO:1902224,2.1720e-01,1.8000e+01
IMP_SCORE,1909,GO:0097711,2.1717e-01,5.8000e+01
IMP_SCORE,1910,GO:0004029,2.1707e-01,4.3000e+01
IMP_SCORE,1911,GO:0030203,2.1700e-01,8.5000e+01
IMP_SCORE,1912,GO:0051571,2.1696e-01,5.0000e+00
IMP_SCORE,1913,GO:0003714,2.1694e-01,6.7000e+01
IMP_SCORE,1914,GO:0005635,2.1692e-01,1.4000e+02
IMP_SCORE,1915,GO:0070229,2.1691e-01,2.7000e+01
IMP_SCORE,1916,GO:1903829,2.1688e-01,1.0500e+02
IMP_SCORE,1917,GO:0046887,2.1688e-01,3.9000e+01
IMP_SCORE,1918,GO:0019755,2.1678e-01,2.5000e+01
IMP_SCORE,1919,GO:1902165,2.1672e-01,8.0000e+00
IMP_SCORE,1920,GO:0042346,2.1665e-01,8.0000e+00
IMP_SCORE,1921,GO:0045824,2.1665e-01,2.1000e+01
IMP_SCORE,1922,GO:1901990,2.1665e-01,8.1000e+01
IMP_SCORE,1923,GO:0016538,2.1657e-01,6.0000e+00
IMP_SCORE,1924,GO:0006936,2.1656e-01,1.2500e+02
IMP_SCORE,1925,GO:0008206,2.1643e-01,2.1000e+01
IMP_SCORE,1926,GO:0032496,2.1641e-01,1.0200e+02
IMP_SCORE,1927,GO:0006898,2.1639e-01,1.8200e+02
IMP_SCORE,1928,GO:0050718,2.1625e-01,6.0000e+00
IMP_SCORE,1929,GO:0050865,2.1617e-01,1.5100e+02
IMP_SCORE,1930,GO:0045843,2.1600e-01,1.1000e+01
IMP_SCORE,1931,GO:0018195,2.1589e-01,2.1000e+01
IMP_SCORE,1932,GO:2001198,2.1588e-01,6.4000e+01
IMP_SCORE,1933,GO:0010884,2.1586e-01,1.1000e+01
IMP_SCORE,1934,GO:0004364,2.1582e-01,4.3000e+01
IMP_SCORE,1935,GO:0035510,2.1581e-01,1.6000e+01
IMP_SCORE,1936,GO:0042113,2.1581e-01,6.2000e+01
IMP_SCORE,1937,GO:0036152,2.1579e-01,5.0000e+01
IMP_SCORE,1938,GO:0030852,2.1579e-01,1.2000e+01
IMP_SCORE,1939,GO:0042093,2.1578e-01,5.0000e+00
IMP_SCORE,1940,GO:2000107,2.1576e-01,4.2000e+01
IMP_SCORE,1941,GO:0060291,2.1574e-01,2.4000e+01
IMP_SCORE,1942,GO:0009145,2.1573e-01,1.1000e+01
IMP_SCORE,1943,GO:0019207,2.1569e-01,7.9000e+01
IMP_SCORE,1944,GO:0001763,2.1567e-01,6.0000e+01
IMP_SCORE,1945,GO:0023026,2.1566e-01,1.5000e+01
IMP_SCORE,1946,GO:0047617,2.1564e-01,1.4000e+01
IMP_SCORE,1947,GO:0017038,2.1561e-01,7.0000e+01
IMP_SCORE,1948,GO:0014897,2.1554e-01,4.0000e+00
IMP_SCORE,1949,GO:0010389,2.1552e-01,2.4000e+01
IMP_SCORE,1950,GO:0043270,2.1545e-01,6.5000e+01
IMP_SCORE,1951,GO:0031901,2.1535e-01,7.8000e+01
IMP_SCORE,1952,GO:0051235,2.1528e-01,8.6000e+01
IMP_SCORE,1953,GO:0001562,2.1527e-01,1.7000e+01
IMP_SCORE,1954,GO:0090288,2.1522e-01,4.6000e+01
IMP_SCORE,1955,GO:0045927,2.1519e-01,5.7000e+01
IMP_SCORE,1956,GO:0048872,2.1513e-01,4.4000e+01
IMP_SCORE,1957,GO:0071556,2.1504e-01,3.7000e+01
IMP_SCORE,1958,GO:1902531,2.1499e-01,3.7900e+02
IMP_SCORE,1959,GO:0060384,2.1496e-01,2.1000e+01
IMP_SCORE,1960,GO:0045070,2.1493e-01,5.0000e+00
IMP_SCORE,1961,GO:0007043,2.1491e-01,8.7000e+01
IMP_SCORE,1962,GO:0005775,2.1491e-01,9.9000e+01
IMP_SCORE,1963,GO:1902043,2.1485e-01,8.0000e+00
IMP_SCORE,1964,GO:0032368,2.1479e-01,2.6000e+01
IMP_SCORE,1965,GO:1905521,2.1475e-01,1.5000e+01
IMP_SCORE,1966,GO:0032460,2.1470e-01,1.0000e+01
IMP_SCORE,1967,GO:0017015,2.1466e-01,3.9000e+01
IMP_SCORE,1968,GO:0006702,2.1466e-01,8.0000e+00
IMP_SCORE,1969,GO:1901985,2.1464e-01,1.3000e+01
IMP_SCORE,1970,GO:0007080,2.1463e-01,6.0000e+00
IMP_SCORE,1971,GO:0052547,2.1462e-01,1.6100e+02
IMP_SCORE,1972,GO:0042555,2.1452e-01,5.0000e+00
IMP_SCORE,1973,GO:0048589,2.1442e-01,1.2600e+02
IMP_SCORE,1974,GO:0042594,2.1440e-01,6.7000e+01
IMP_SCORE,1975,GO:0032526,2.1437e-01,3.7000e+01
IMP_SCORE,1976,GO:0050821,2.1434e-01,5.4000e+01
IMP_SCORE,1977,GO:0036075,2.1433e-01,1.6000e+01
IMP_SCORE,1978,GO:0021522,2.1431e-01,1.0000e+01
IMP_SCORE,1979,GO:0001656,2.1426e-01,8.0000e+00
IMP_SCORE,1980,GO:0018214,2.1424e-01,9.0000e+00
IMP_SCORE,1981,GO:0031093,2.1422e-01,4.9000e+01
IMP_SCORE,1982,GO:0000187,2.1420e-01,4.5000e+01
IMP_SCORE,1983,GO:0030834,2.1416e-01,2.5000e+01
IMP_SCORE,1984,GO:0048468,2.1412e-01,2.4300e+02
IMP_SCORE,1985,GO:0098858,2.1411e-01,1.0300e+02
IMP_SCORE,1986,GO:0031349,2.1403e-01,1.1600e+02
IMP_SCORE,1987,GO:0043186,2.1391e-01,2.4000e+01
IMP_SCORE,1988,GO:0003222,2.1385e-01,3.0000e+00
IMP_SCORE,1989,GO:0097320,2.1382e-01,8.0000e+00
IMP_SCORE,1990,GO:0090002,2.1381e-01,2.7000e+01
IMP_SCORE,1991,GO:0002726,2.1379e-01,5.0000e+00
IMP_SCORE,1992,GO:0070741,2.1375e-01,1.1000e+01
IMP_SCORE,1993,GO:0048286,2.1371e-01,7.0000e+00
IMP_SCORE,1994,GO:1901983,2.1363e-01,2.5000e+01
IMP_SCORE,1995,GO:0030214,2.1360e-01,3.1000e+01
IMP_SCORE,1996,GO:0070064,2.1359e-01,1.9000e+01
IMP_SCORE,1997,GO:0010633,2.1349e-01,2.8000e+01
IMP_SCORE,1998,GO:0055002,2.1347e-01,5.2000e+01
IMP_SCORE,1999,GO:0033613,2.1342e-01,3.1000e+01
IMP_SCORE,2000,GO:0031968,2.1340e-01,1.5800e+02
IMP_SCORE,2001,GO:0002009,2.1339e-01,8.8000e+01
IMP_SCORE,2002,GO:1903509,2.1319e-01,1.0200e+02
IMP_SCORE,2003,GO:0008391,2.1317e-01,7.0000e+00
IMP_SCORE,2004,GO:0014069,2.1310e-01,1.2800e+02
IMP_SCORE,2005,GO:0042552,2.1297e-01,1.0000e+02
IMP_SCORE,2006,GO:0043090,2.1295e-01,8.0000e+00
IMP_SCORE,2007,GO:2000846,2.1291e-01,1.2000e+01
IMP_SCORE,2008,GO:0007067,2.1287e-01,1.2000e+02
IMP_SCORE,2009,GO:0048713,2.1285e-01,2.5000e+01
IMP_SCORE,2010,GO:0086080,2.1283e-01,8.0000e+00
IMP_SCORE,2011,GO:0048634,2.1280e-01,2.2000e+01
IMP_SCORE,2012,GO:0051928,2.1280e-01,3.8000e+01
IMP_SCORE,2013,GO:0014068,2.1279e-01,2.6000e+01
IMP_SCORE,2014,GO:0072376,2.1275e-01,7.2000e+01
IMP_SCORE,2015,GO:1903561,2.1269e-01,9.4900e+02
IMP_SCORE,2016,GO:0061615,2.1267e-01,8.0000e+00
IMP_SCORE,2017,GO:0016799,2.1267e-01,8.0000e+00
IMP_SCORE,2018,GO:0048545,2.1262e-01,7.5000e+01
IMP_SCORE,2019,GO:0031113,2.1256e-01,1.1000e+01
IMP_SCORE,2020,GO:0048754,2.1255e-01,4.5000e+01
IMP_SCORE,2021,GO:0048869,2.1240e-01,8.9300e+02
IMP_SCORE,2022,GO:0090307,2.1235e-01,2.1000e+01
IMP_SCORE,2023,GO:0043410,2.1235e-01,9.2000e+01
IMP_SCORE,2024,GO:0031234,2.1234e-01,2.7000e+01
IMP_SCORE,2025,GO:0002833,2.1232e-01,3.9000e+01
IMP_SCORE,2026,GO:0010818,2.1230e-01,1.6000e+01
IMP_SCORE,2027,GO:0046329,2.1223e-01,1.2000e+01
IMP_SCORE,2028,GO:0002576,2.1221e-01,1.1400e+02
IMP_SCORE,2029,GO:0008565,2.1220e-01,5.2000e+01
IMP_SCORE,2030,GO:0045732,2.1212e-01,4.7000e+01
IMP_SCORE,2031,GO:0090316,2.1209e-01,7.4000e+01
IMP_SCORE,2032,GO:0051766,2.1208e-01,3.3000e+01
IMP_SCORE,2033,GO:0051282,2.1205e-01,1.5000e+01
IMP_SCORE,2034,GO:0035295,2.1200e-01,5.6000e+01
IMP_SCORE,2035,GO:0030173,2.1199e-01,5.2000e+01
IMP_SCORE,2036,GO:0009083,2.1198e-01,6.6000e+01
IMP_SCORE,2037,GO:0070571,2.1197e-01,7.0000e+00
IMP_SCORE,2038,GO:0031401,2.1197e-01,1.6900e+02
IMP_SCORE,2039,GO:0035774,2.1196e-01,1.5000e+01
IMP_SCORE,2040,GO:0071230,2.1196e-01,2.2000e+01
IMP_SCORE,2041,GO:0002643,2.1192e-01,2.2000e+01
IMP_SCORE,2042,GO:0060759,2.1188e-01,3.9000e+01
IMP_SCORE,2043,GO:2000134,2.1177e-01,1.9000e+01
IMP_SCORE,2044,GO:0070208,2.1169e-01,5.0000e+00
IMP_SCORE,2045,GO:1902108,2.1163e-01,6.0000e+00
IMP_SCORE,2046,GO:0003012,2.1163e-01,1.4500e+02
IMP_SCORE,2047,GO:0032720,2.1162e-01,8.0000e+00
IMP_SCORE,2048,GO:0098805,2.1156e-01,5.4500e+02
IMP_SCORE,2049,GO:0055078,2.1155e-01,5.0000e+00
IMP_SCORE,2050,GO:0002664,2.1152e-01,1.9000e+01
IMP_SCORE,2051,GO:0044446,2.1148e-01,1.5470e+03
IMP_SCORE,2052,GO:0043254,2.1148e-01,1.3200e+02
IMP_SCORE,2053,GO:0030902,2.1145e-01,1.3000e+01
IMP_SCORE,2054,GO:0006892,2.1143e-01,4.7000e+01
IMP_SCORE,2055,GO:0043227,2.1138e-01,1.4610e+03
IMP_SCORE,2056,GO:0016445,2.1133e-01,9.0000e+00
IMP_SCORE,2057,GO:0036498,2.1130e-01,5.4000e+01
IMP_SCORE,2058,GO:0042221,2.1129e-01,7.4000e+02
IMP_SCORE,2059,GO:0042579,2.1129e-01,1.5300e+02
IMP_SCORE,2060,GO:0034979,2.1129e-01,2.0000e+00
IMP_SCORE,2061,GO:0043921,2.1129e-01,2.0000e+00
IMP_SCORE,2062,GO:0032102,2.1128e-01,8.7000e+01
IMP_SCORE,2063,GO:0007088,2.1125e-01,3.5000e+01
IMP_SCORE,2064,GO:0030145,2.1118e-01,5.4000e+01
IMP_SCORE,2065,GO:0048675,2.1117e-01,4.1000e+01
IMP_SCORE,2066,GO:0034446,2.1117e-01,3.1000e+01
IMP_SCORE,2067,GO:0031644,2.1113e-01,3.4000e+01
IMP_SCORE,2068,GO:0032462,2.1113e-01,1.1000e+01
IMP_SCORE,2069,GO:0006458,2.1098e-01,2.5000e+01
IMP_SCORE,2070,GO:0030183,2.1097e-01,3.6000e+01
IMP_SCORE,2071,GO:0009081,2.1092e-01,6.3000e+01
IMP_SCORE,2072,GO:0045995,2.1087e-01,1.3000e+01
IMP_SCORE,2073,GO:0006643,2.1087e-01,1.4000e+02
IMP_SCORE,2074,GO:1903725,2.1082e-01,1.0000e+01
IMP_SCORE,2075,GO:1902170,2.1078e-01,1.6000e+01
IMP_SCORE,2076,GO:0005819,2.1077e-01,1.1000e+02
IMP_SCORE,2077,GO:0072073,2.1075e-01,2.8000e+01
IMP_SCORE,2078,GO:0006553,2.1074e-01,2.7000e+01
IMP_SCORE,2079,GO:0019377,2.1073e-01,1.9000e+01
IMP_SCORE,2080,GO:0098857,2.1066e-01,1.4800e+02
IMP_SCORE,2081,GO:0061157,2.1065e-01,8.0000e+00
IMP_SCORE,2082,GO:0006275,2.1062e-01,3.5000e+01
IMP_SCORE,2083,GO:0006337,2.1056e-01,1.2000e+01
IMP_SCORE,2084,GO:0051386,2.1054e-01,9.0000e+00
IMP_SCORE,2085,GO:0051272,2.1053e-01,1.2500e+02
IMP_SCORE,2086,GO:0042060,2.1045e-01,2.9000e+01
IMP_SCORE,2087,GO:0002335,2.1042e-01,1.5000e+01
IMP_SCORE,2088,GO:0046466,2.1036e-01,2.2000e+01
IMP_SCORE,2089,GO:1903902,2.1036e-01,2.3000e+01
IMP_SCORE,2090,GO:0048714,2.1028e-01,1.6000e+01
IMP_SCORE,2091,GO:0022038,2.1019e-01,1.1000e+01
IMP_SCORE,2092,GO:0030163,2.1018e-01,1.2500e+02
IMP_SCORE,2093,GO:0006531,2.1015e-01,2.0000e+01
IMP_SCORE,2094,GO:1905207,2.1014e-01,2.0000e+00
IMP_SCORE,2095,GO:0009791,2.1013e-01,2.4000e+01
IMP_SCORE,2096,GO:1900101,2.1013e-01,4.0000e+00
IMP_SCORE,2097,GO:0070228,2.1012e-01,3.1000e+01
IMP_SCORE,2098,GO:0060078,2.1009e-01,2.8000e+01
IMP_SCORE,2099,GO:0010631,2.1007e-01,4.8000e+01
IMP_SCORE,2100,GO:0006882,2.1004e-01,5.0000e+00
IMP_SCORE,2101,GO:0060081,2.1004e-01,8.0000e+00
IMP_SCORE,2102,GO:0042605,2.0997e-01,2.7000e+01
IMP_SCORE,2103,GO:0098533,2.0996e-01,1.7000e+01
IMP_SCORE,2104,GO:0033077,2.0994e-01,7.0000e+00
IMP_SCORE,2105,GO:0002702,2.0989e-01,2.5000e+01
IMP_SCORE,2106,GO:0005766,2.0988e-01,1.3000e+01
IMP_SCORE,2107,GO:0009408,2.0986e-01,7.6000e+01
IMP_SCORE,2108,GO:0034502,2.0979e-01,1.5000e+01
IMP_SCORE,2109,GO:0010508,2.0978e-01,4.3000e+01
IMP_SCORE,2110,GO:0051347,2.0977e-01,8.4000e+01
IMP_SCORE,2111,GO:0016597,2.0974e-01,3.6000e+01
IMP_SCORE,2112,GO:1903131,2.0969e-01,3.2000e+01
IMP_SCORE,2113,GO:0019218,2.0968e-01,1.9000e+01
IMP_SCORE,2114,GO:0031099,2.0968e-01,7.6000e+01
IMP_SCORE,2115,GO:0009226,2.0965e-01,3.6000e+01
IMP_SCORE,2116,GO:1903037,2.0962e-01,7.0000e+01
IMP_SCORE,2117,GO:0043434,2.0959e-01,8.7000e+01
IMP_SCORE,2118,GO:0070304,2.0947e-01,3.0000e+01
IMP_SCORE,2119,GO:0051339,2.0944e-01,2.3000e+01
IMP_SCORE,2120,GO:0019932,2.0943e-01,3.5000e+01
IMP_SCORE,2121,GO:0060415,2.0943e-01,1.8000e+01
IMP_SCORE,2122,GO:0032507,2.0943e-01,4.5000e+01
IMP_SCORE,2123,GO:0097306,2.0930e-01,1.7000e+01
IMP_SCORE,2124,GO:0099572,2.0929e-01,1.3100e+02
IMP_SCORE,2125,GO:0071417,2.0923e-01,1.0700e+02
IMP_SCORE,2126,GO:0071559,2.0917e-01,1.0000e+01
IMP_SCORE,2127,GO:0007413,2.0906e-01,3.3000e+01
IMP_SCORE,2128,GO:0046324,2.0902e-01,2.8000e+01
IMP_SCORE,2129,GO:0050660,2.0901e-01,7.0000e+01
IMP_SCORE,2130,GO:0048145,2.0901e-01,5.0000e+01
IMP_SCORE,2131,GO:0008200,2.0900e-01,3.2000e+01
IMP_SCORE,2132,GO:0007005,2.0895e-01,9.9000e+01
IMP_SCORE,2133,GO:0072506,2.0894e-01,5.0000e+00
IMP_SCORE,2134,GO:0010811,2.0893e-01,5.7000e+01
IMP_SCORE,2135,GO:0014015,2.0892e-01,3.0000e+01
IMP_SCORE,2136,GO:2000045,2.0883e-01,4.0000e+01
IMP_SCORE,2137,GO:0042110,2.0879e-01,5.6000e+01
IMP_SCORE,2138,GO:0010833,2.0873e-01,6.0000e+00
IMP_SCORE,2139,GO:0045730,2.0869e-01,1.0000e+01
IMP_SCORE,2140,GO:1904375,2.0862e-01,4.3000e+01
IMP_SCORE,2141,GO:1904358,2.0860e-01,2.7000e+01
IMP_SCORE,2142,GO:0044422,2.0857e-01,1.5850e+03
IMP_SCORE,2143,GO:0071867,2.0854e-01,2.1000e+01
IMP_SCORE,2144,GO:0030662,2.0850e-01,8.0000e+01
IMP_SCORE,2145,GO:0030118,2.0849e-01,4.3000e+01
IMP_SCORE,2146,GO:0030032,2.0849e-01,1.1000e+01
IMP_SCORE,2147,GO:0051127,2.0846e-01,9.0000e+00
IMP_SCORE,2148,GO:0006903,2.0841e-01,2.0000e+01
IMP_SCORE,2149,GO:0016052,2.0835e-01,9.8000e+01
IMP_SCORE,2150,GO:0048015,2.0832e-01,4.3000e+01
IMP_SCORE,2151,GO:0070875,2.0831e-01,1.2000e+01
IMP_SCORE,2152,GO:2000058,2.0830e-01,6.0000e+00
IMP_SCORE,2153,GO:0009100,2.0825e-01,9.8000e+01
IMP_SCORE,2154,GO:0050775,2.0820e-01,9.0000e+00
IMP_SCORE,2155,GO:1903076,2.0814e-01,3.1000e+01
IMP_SCORE,2156,GO:0031274,2.0812e-01,5.0000e+00
IMP_SCORE,2157,GO:2000257,2.0804e-01,4.5000e+01
IMP_SCORE,2158,GO:0006954,2.0804e-01,2.1200e+02
IMP_SCORE,2159,GO:0099517,2.0802e-01,4.0000e+00
IMP_SCORE,2160,GO:0016331,2.0795e-01,1.1000e+01
IMP_SCORE,2161,GO:0072505,2.0788e-01,5.0000e+00
IMP_SCORE,2162,GO:0009648,2.0783e-01,5.0000e+00
IMP_SCORE,2163,GO:0060393,2.0783e-01,1.9000e+01
IMP_SCORE,2164,GO:2000117,2.0782e-01,2.3000e+01
IMP_SCORE,2165,GO:0045117,2.0781e-01,8.0000e+00
IMP_SCORE,2166,GO:0030216,2.0778e-01,3.0000e+01
IMP_SCORE,2167,GO:0060760,2.0768e-01,2.3000e+01
IMP_SCORE,2168,GO:0044444,2.0766e-01,1.7220e+03
IMP_SCORE,2169,GO:0010962,2.0764e-01,8.0000e+00
IMP_SCORE,2170,GO:2000369,2.0761e-01,7.0000e+00
IMP_SCORE,2171,GO:0030695,2.0761e-01,1.7400e+02
IMP_SCORE,2172,GO:0045744,2.0761e-01,3.1000e+01
IMP_SCORE,2173,GO:0009612,2.0759e-01,5.9000e+01
IMP_SCORE,2174,GO:0045893,2.0759e-01,1.8800e+02
IMP_SCORE,2175,GO:0019843,2.0758e-01,8.2000e+01
IMP_SCORE,2176,GO:0045921,2.0756e-01,2.9000e+01
IMP_SCORE,2177,GO:0001916,2.0756e-01,6.0000e+00
IMP_SCORE,2178,GO:0007422,2.0755e-01,3.6000e+01
IMP_SCORE,2179,GO:0044344,2.0744e-01,1.8000e+01
IMP_SCORE,2180,GO:2001022,2.0740e-01,2.2000e+01
IMP_SCORE,2181,GO:0043177,2.0739e-01,1.1900e+02
IMP_SCORE,2182,GO:0061387,2.0736e-01,3.3000e+01
IMP_SCORE,2183,GO:0070034,2.0731e-01,4.0000e+00
IMP_SCORE,2184,GO:0016616,2.0729e-01,1.1700e+02
IMP_SCORE,2185,GO:1903599,2.0729e-01,4.0000e+00
IMP_SCORE,2186,GO:0007051,2.0721e-01,6.5000e+01
IMP_SCORE,2187,GO:2000194,2.0714e-01,2.0000e+00
IMP_SCORE,2188,GO:0000028,2.0699e-01,5.0000e+00
IMP_SCORE,2189,GO:0032414,2.0698e-01,1.7000e+01
IMP_SCORE,2190,GO:0009295,2.0695e-01,3.6000e+01
IMP_SCORE,2191,GO:0090068,2.0692e-01,6.1000e+01
IMP_SCORE,2192,GO:0010565,2.0687e-01,3.6000e+01
IMP_SCORE,2193,GO:2000241,2.0681e-01,5.3000e+01
IMP_SCORE,2194,GO:0031975,2.0680e-01,1.8900e+02
IMP_SCORE,2195,GO:0016053,2.0673e-01,1.4000e+02
IMP_SCORE,2196,GO:0001848,2.0672e-01,3.0000e+01
IMP_SCORE,2197,GO:0008654,2.0671e-01,1.0400e+02
IMP_SCORE,2198,GO:1901880,2.0668e-01,2.5000e+01
IMP_SCORE,2199,GO:0098632,2.0659e-01,3.8000e+01
IMP_SCORE,2200,GO:0090276,2.0658e-01,6.8000e+01
IMP_SCORE,2201,GO:0086004,2.0655e-01,6.0000e+00
IMP_SCORE,2202,GO:2000147,2.0652e-01,1.1300e+02
IMP_SCORE,2203,GO:0009179,2.0651e-01,3.1000e+01
IMP_SCORE,2204,GO:0009313,2.0637e-01,4.0000e+01
IMP_SCORE,2205,GO:0034330,2.0635e-01,1.4200e+02
IMP_SCORE,2206,GO:1900087,2.0634e-01,1.6000e+01
IMP_SCORE,2207,GO:0034629,2.0629e-01,1.7000e+01
IMP_SCORE,2208,GO:0005789,2.0628e-01,5.3200e+02
IMP_SCORE,2209,GO:0071813,2.0627e-01,1.0000e+01
IMP_SCORE,2210,GO:0061077,2.0618e-01,7.9000e+01
IMP_SCORE,2211,GO:0033993,2.0618e-01,2.2500e+02
IMP_SCORE,2212,GO:0036507,2.0617e-01,5.0000e+00
IMP_SCORE,2213,GO:0044297,2.0616e-01,2.3700e+02
IMP_SCORE,2214,GO:0030545,2.0615e-01,3.1000e+01
IMP_SCORE,2215,GO:0006955,2.0613e-01,5.0900e+02
IMP_SCORE,2216,GO:0007611,2.0610e-01,9.8000e+01
IMP_SCORE,2217,GO:0031347,2.0608e-01,1.8900e+02
IMP_SCORE,2218,GO:0014829,2.0606e-01,6.0000e+00
IMP_SCORE,2219,GO:0044724,2.0587e-01,7.6000e+01
IMP_SCORE,2220,GO:0033005,2.0587e-01,6.0000e+00
IMP_SCORE,2221,GO:0010453,2.0570e-01,5.0000e+00
IMP_SCORE,2222,GO:0035646,2.0566e-01,8.0000e+00
IMP_SCORE,2223,GO:1900181,2.0563e-01,5.5000e+01
IMP_SCORE,2224,GO:0042104,2.0562e-01,4.0000e+00
IMP_SCORE,2225,GO:0045839,2.0556e-01,1.0000e+01
IMP_SCORE,2226,GO:0002218,2.0555e-01,6.9000e+01
IMP_SCORE,2227,GO:0016892,2.0554e-01,3.2000e+01
IMP_SCORE,2228,GO:0090136,2.0552e-01,1.7000e+01
IMP_SCORE,2229,GO:0061041,2.0547e-01,5.0000e+01
IMP_SCORE,2230,GO:0044282,2.0547e-01,1.4700e+02
IMP_SCORE,2231,GO:0035902,2.0545e-01,1.4000e+01
IMP_SCORE,2232,GO:0086013,2.0545e-01,1.2000e+01
IMP_SCORE,2233,GO:0001657,2.0536e-01,1.8000e+01
IMP_SCORE,2234,GO:0043627,2.0534e-01,6.3000e+01
IMP_SCORE,2235,GO:0090734,2.0522e-01,1.1000e+01
IMP_SCORE,2236,GO:0001505,2.0516e-01,7.9000e+01
IMP_SCORE,2237,GO:0051251,2.0513e-01,6.1000e+01
IMP_SCORE,2238,GO:0021535,2.0511e-01,6.0000e+00
IMP_SCORE,2239,GO:0045335,2.0506e-01,2.9000e+01
IMP_SCORE,2240,GO:0048854,2.0506e-01,7.0000e+00
IMP_SCORE,2241,GO:0071674,2.0492e-01,1.5000e+01
IMP_SCORE,2242,GO:0042472,2.0490e-01,3.1000e+01
IMP_SCORE,2243,GO:0019992,2.0488e-01,1.9000e+01
IMP_SCORE,2244,GO:0051591,2.0487e-01,2.2000e+01
IMP_SCORE,2245,GO:0030516,2.0487e-01,2.7000e+01
IMP_SCORE,2246,GO:0000272,2.0487e-01,2.2000e+01
IMP_SCORE,2247,GO:0045069,2.0485e-01,4.2000e+01
IMP_SCORE,2248,GO:0034329,2.0481e-01,1.3600e+02
IMP_SCORE,2249,GO:2001251,2.0480e-01,2.0000e+01
IMP_SCORE,2250,GO:0032409,2.0480e-01,8.9000e+01
IMP_SCORE,2251,GO:0060562,2.0478e-01,2.6000e+01
IMP_SCORE,2252,GO:0010035,2.0470e-01,2.1300e+02
IMP_SCORE,2253,GO:0051258,2.0461e-01,1.7000e+01
IMP_SCORE,2254,GO:0015116,2.0446e-01,5.0000e+00
IMP_SCORE,2255,GO:0009894,2.0441e-01,2.4500e+02
IMP_SCORE,2256,GO:0008022,2.0441e-01,1.0300e+02
IMP_SCORE,2257,GO:0032844,2.0439e-01,1.1000e+02
IMP_SCORE,2258,GO:0005044,2.0432e-01,7.9000e+01
IMP_SCORE,2259,GO:1903510,2.0428e-01,7.1000e+01
IMP_SCORE,2260,GO:0008584,2.0419e-01,2.5000e+01
IMP_SCORE,2261,GO:1901099,2.0418e-01,1.7000e+01
IMP_SCORE,2262,GO:0009143,2.0417e-01,4.0000e+00
IMP_SCORE,2263,GO:0000323,2.0417e-01,2.6700e+02
IMP_SCORE,2264,GO:0042073,2.0407e-01,3.3000e+01
IMP_SCORE,2265,GO:0050793,2.0396e-01,6.0300e+02
IMP_SCORE,2266,GO:0051094,2.0396e-01,3.2700e+02
IMP_SCORE,2267,GO:2001243,2.0395e-01,2.1000e+01
IMP_SCORE,2268,GO:0008156,2.0394e-01,2.1000e+01
IMP_SCORE,2269,GO:0051451,2.0390e-01,9.0000e+00
IMP_SCORE,2270,GO:0010771,2.0385e-01,2.9000e+01
IMP_SCORE,2271,GO:0032103,2.0382e-01,7.1000e+01
IMP_SCORE,2272,GO:0098590,2.0381e-01,5.2200e+02
IMP_SCORE,2273,GO:0001067,2.0380e-01,1.9400e+02
IMP_SCORE,2274,GO:0072163,2.0380e-01,2.5000e+01
IMP_SCORE,2275,GO:0021952,2.0376e-01,1.6000e+01
IMP_SCORE,2276,GO:0015491,2.0373e-01,1.9000e+01
IMP_SCORE,2277,GO:0032355,2.0372e-01,4.1000e+01
IMP_SCORE,2278,GO:0048870,2.0363e-01,3.5900e+02
IMP_SCORE,2279,GO:0016601,2.0362e-01,2.5000e+01
IMP_SCORE,2280,GO:0031329,2.0361e-01,1.8500e+02
IMP_SCORE,2281,GO:0030900,2.0359e-01,3.1000e+01
IMP_SCORE,2282,GO:0090342,2.0356e-01,1.0000e+01
IMP_SCORE,2283,GO:0002673,2.0348e-01,4.5000e+01
IMP_SCORE,2284,GO:0006182,2.0345e-01,5.0000e+00
IMP_SCORE,2285,GO:1903707,2.0339e-01,7.4000e+01
IMP_SCORE,2286,GO:0005262,2.0337e-01,6.6000e+01
IMP_SCORE,2287,GO:0046527,2.0334e-01,9.0000e+00
IMP_SCORE,2288,GO:0042596,2.0332e-01,1.3000e+01
IMP_SCORE,2289,GO:0051047,2.0323e-01,1.2200e+02
IMP_SCORE,2290,GO:0071801,2.0323e-01,4.5000e+01
IMP_SCORE,2291,GO:0007129,2.0318e-01,5.0000e+00
IMP_SCORE,2292,GO:0060537,2.0314e-01,3.6000e+01
IMP_SCORE,2293,GO:0016722,2.0314e-01,3.4000e+01
IMP_SCORE,2294,GO:0072521,2.0313e-01,6.7000e+01
IMP_SCORE,2295,GO:0051775,2.0311e-01,1.5000e+01
IMP_SCORE,2296,GO:0006468,2.0309e-01,2.0300e+02
IMP_SCORE,2297,GO:0006109,2.0299e-01,3.4000e+01
IMP_SCORE,2298,GO:0060606,2.0296e-01,1.8000e+01
IMP_SCORE,2299,GO:0005622,2.0289e-01,7.8300e+02
IMP_SCORE,2300,GO:0042136,2.0284e-01,2.8000e+01
IMP_SCORE,2301,GO:0006650,2.0280e-01,1.3800e+02
IMP_SCORE,2302,GO:0016323,2.0279e-01,2.1200e+02
IMP_SCORE,2303,GO:0048025,2.0279e-01,7.0000e+00
IMP_SCORE,2304,GO:0051338,2.0267e-01,1.8200e+02
IMP_SCORE,2305,GO:0046426,2.0260e-01,1.5000e+01
IMP_SCORE,2306,GO:0071216,2.0260e-01,6.0000e+01
IMP_SCORE,2307,GO:0090545,2.0256e-01,2.1000e+01
IMP_SCORE,2308,GO:0007131,2.0256e-01,7.0000e+00
IMP_SCORE,2309,GO:1903115,2.0251e-01,1.0000e+01
IMP_SCORE,2310,GO:1901565,2.0250e-01,2.0900e+02
IMP_SCORE,2311,GO:0008366,2.0249e-01,8.9000e+01
IMP_SCORE,2312,GO:0090281,2.0246e-01,6.0000e+00
IMP_SCORE,2313,GO:0071320,2.0244e-01,1.4000e+01
IMP_SCORE,2314,GO:0045598,2.0243e-01,5.0000e+01
IMP_SCORE,2315,GO:0048306,2.0242e-01,1.0200e+02
IMP_SCORE,2316,GO:0033630,2.0239e-01,1.6000e+01
IMP_SCORE,2317,GO:0033865,2.0237e-01,1.6000e+01
IMP_SCORE,2318,GO:0032204,2.0236e-01,2.5000e+01
IMP_SCORE,2319,GO:0010828,2.0232e-01,2.9000e+01
IMP_SCORE,2320,GO:0006520,2.0223e-01,1.3300e+02
IMP_SCORE,2321,GO:0001071,2.0222e-01,2.7500e+02
IMP_SCORE,2322,GO:1903531,2.0221e-01,5.5000e+01
IMP_SCORE,2323,GO:0072395,2.0212e-01,1.5000e+01
IMP_SCORE,2324,GO:0010574,2.0212e-01,1.8000e+01
IMP_SCORE,2325,GO:0046473,2.0211e-01,1.3000e+01
IMP_SCORE,2326,GO:2000145,2.0209e-01,2.0100e+02
IMP_SCORE,2327,GO:0048762,2.0200e-01,3.1000e+01
IMP_SCORE,2328,GO:0043268,2.0198e-01,9.0000e+00
IMP_SCORE,2329,GO:0005875,2.0191e-01,7.3000e+01
IMP_SCORE,2330,GO:2000021,2.0189e-01,6.8000e+01
IMP_SCORE,2331,GO:0000152,2.0184e-01,1.6000e+01
IMP_SCORE,2332,GO:0070168,2.0172e-01,1.3000e+01
IMP_SCORE,2333,GO:0032411,2.0171e-01,4.3000e+01
IMP_SCORE,2334,GO:0071398,2.0168e-01,1.1000e+01
IMP_SCORE,2335,GO:0016801,2.0167e-01,5.3000e+01
IMP_SCORE,2336,GO:0030335,2.0166e-01,1.2400e+02
IMP_SCORE,2337,GO:0045933,2.0161e-01,1.0000e+01
IMP_SCORE,2338,GO:0019216,2.0156e-01,1.0500e+02
IMP_SCORE,2339,GO:0030705,2.0148e-01,5.0000e+01
IMP_SCORE,2340,GO:0016301,2.0144e-01,2.4400e+02
IMP_SCORE,2341,GO:0042770,2.0142e-01,2.6000e+01
IMP_SCORE,2342,GO:0042339,2.0139e-01,2.6000e+01
IMP_SCORE,2343,GO:0060333,2.0139e-01,1.0100e+02
IMP_SCORE,2344,GO:0002792,2.0136e-01,3.8000e+01
IMP_SCORE,2345,GO:0072331,2.0133e-01,3.5000e+01
IMP_SCORE,2346,GO:0043548,2.0131e-01,1.3000e+01
IMP_SCORE,2347,GO:0010894,2.0123e-01,6.0000e+00
IMP_SCORE,2348,GO:0090084,2.0121e-01,1.3000e+01
IMP_SCORE,2349,GO:0010642,2.0119e-01,1.0000e+01
IMP_SCORE,2350,GO:0004842,2.0116e-01,1.6500e+02
IMP_SCORE,2351,GO:1904667,2.0114e-01,1.6000e+01
IMP_SCORE,2352,GO:0061135,2.0114e-01,9.0000e+01
IMP_SCORE,2353,GO:0001775,2.0113e-01,2.5600e+02
IMP_SCORE,2354,GO:0070062,2.0111e-01,9.1300e+02
IMP_SCORE,2355,GO:0035249,2.0111e-01,1.5000e+01
IMP_SCORE,2356,GO:0009895,2.0108e-01,6.7000e+01
IMP_SCORE,2357,GO:0006904,2.0105e-01,3.7000e+01
IMP_SCORE,2358,GO:0050999,2.0102e-01,1.1000e+01
IMP_SCORE,2359,GO:0008064,2.0098e-01,6.7000e+01
IMP_SCORE,2360,GO:0045665,2.0097e-01,7.4000e+01
IMP_SCORE,2361,GO:2000647,2.0097e-01,6.0000e+00
IMP_SCORE,2362,GO:0010506,2.0097e-01,1.4200e+02
IMP_SCORE,2363,GO:0006662,2.0091e-01,4.6000e+01
IMP_SCORE,2364,GO:2000177,2.0086e-01,3.7000e+01
IMP_SCORE,2365,GO:0007589,2.0085e-01,3.6000e+01
IMP_SCORE,2366,GO:0010591,2.0080e-01,1.2000e+01
IMP_SCORE,2367,GO:0032467,2.0074e-01,1.6000e+01
IMP_SCORE,2368,GO:0044088,2.0072e-01,1.6000e+01
IMP_SCORE,2369,GO:0042044,2.0071e-01,4.3000e+01
IMP_SCORE,2370,GO:1901380,2.0062e-01,5.0000e+00
IMP_SCORE,2371,GO:0061158,2.0055e-01,9.0000e+00
IMP_SCORE,2372,GO:1902254,2.0050e-01,1.5000e+01
IMP_SCORE,2373,GO:0046949,2.0050e-01,4.3000e+01
IMP_SCORE,2374,GO:0023056,2.0046e-01,3.7100e+02
IMP_SCORE,2375,GO:0019198,2.0041e-01,2.1000e+01
IMP_SCORE,2376,GO:0043122,2.0041e-01,1.1600e+02
IMP_SCORE,2377,GO:0043954,2.0039e-01,1.2000e+01
IMP_SCORE,2378,GO:0007272,2.0037e-01,8.6000e+01
IMP_SCORE,2379,GO:0010596,2.0027e-01,1.2000e+01
IMP_SCORE,2380,GO:0032655,2.0023e-01,1.5000e+01
IMP_SCORE,2381,GO:0008134,2.0023e-01,1.5500e+02
IMP_SCORE,2382,GO:0043242,2.0020e-01,2.3000e+01
IMP_SCORE,2383,GO:0015368,2.0015e-01,1.6000e+01
IMP_SCORE,2384,GO:0002757,2.0012e-01,1.1000e+02
IMP_SCORE,2385,GO:0007165,2.0011e-01,1.0940e+03
IMP_SCORE,2386,GO:0018024,2.0011e-01,9.0000e+00
IMP_SCORE,2387,GO:0007622,2.0011e-01,2.2000e+01
IMP_SCORE,2388,GO:0072384,2.0011e-01,2.5000e+01
IMP_SCORE,2389,GO:0043065,2.0010e-01,1.8000e+02
IMP_SCORE,2390,GO:0010896,2.0009e-01,7.0000e+00
IMP_SCORE,2391,GO:0006897,2.0007e-01,3.3000e+02
IMP_SCORE,2392,GO:0043485,2.0002e-01,1.3000e+01
IMP_SCORE,2393,GO:0043406,2.0001e-01,5.9000e+01
IMP_SCORE,2394,GO:0004896,2.0000e-01,1.4800e+02
IMP_SCORE,2395,GO:0046394,1.9989e-01,1.5100e+02
IMP_SCORE,2396,GO:1902475,1.9988e-01,1.5000e+01
IMP_SCORE,2397,GO:0010595,1.9988e-01,1.8000e+01
IMP_SCORE,2398,GO:0031420,1.9983e-01,1.8000e+01
IMP_SCORE,2399,GO:0016645,1.9982e-01,4.5000e+01
IMP_SCORE,2400,GO:0015937,1.9981e-01,5.0000e+00
IMP_SCORE,2401,GO:0016071,1.9975e-01,1.6700e+02
IMP_SCORE,2402,GO:1901981,1.9974e-01,8.8000e+01
IMP_SCORE,2403,GO:0000790,1.9973e-01,5.6000e+01
IMP_SCORE,2404,GO:0030728,1.9969e-01,1.0000e+01
IMP_SCORE,2405,GO:0045666,1.9966e-01,1.0000e+02
IMP_SCORE,2406,GO:1903533,1.9961e-01,8.5000e+01
IMP_SCORE,2407,GO:0071219,1.9957e-01,5.1000e+01
IMP_SCORE,2408,GO:0034260,1.9949e-01,2.1000e+01
IMP_SCORE,2409,GO:0032436,1.9948e-01,2.2000e+01
IMP_SCORE,2410,GO:0009220,1.9942e-01,9.0000e+00
IMP_SCORE,2411,GO:0051224,1.9940e-01,6.0000e+01
IMP_SCORE,2412,GO:0030207,1.9935e-01,1.0000e+01
IMP_SCORE,2413,GO:0032233,1.9929e-01,4.1000e+01
IMP_SCORE,2414,GO:1903507,1.9926e-01,1.7900e+02
IMP_SCORE,2415,GO:1904705,1.9925e-01,6.0000e+00
IMP_SCORE,2416,GO:0060076,1.9911e-01,1.0000e+01
IMP_SCORE,2417,GO:0042730,1.9903e-01,1.9000e+01
IMP_SCORE,2418,GO:0005654,1.9902e-01,1.0260e+03
IMP_SCORE,2419,GO:0071222,1.9896e-01,3.9000e+01
IMP_SCORE,2420,GO:0070873,1.9896e-01,1.3000e+01
IMP_SCORE,2421,GO:0070936,1.9890e-01,2.3000e+01
IMP_SCORE,2422,GO:0031256,1.9887e-01,5.8000e+01
IMP_SCORE,2423,GO:1903830,1.9883e-01,3.1000e+01
IMP_SCORE,2424,GO:0002704,1.9879e-01,1.4000e+01
IMP_SCORE,2425,GO:0016020,1.9879e-01,2.3110e+03
IMP_SCORE,2426,GO:0032869,1.9878e-01,3.9000e+01
IMP_SCORE,2427,GO:0003156,1.9868e-01,1.2000e+01
IMP_SCORE,2428,GO:0002822,1.9867e-01,3.2000e+01
IMP_SCORE,2429,GO:0018212,1.9862e-01,5.9000e+01
IMP_SCORE,2430,GO:0043618,1.9857e-01,2.3000e+01
IMP_SCORE,2431,GO:1903319,1.9850e-01,6.0000e+00
IMP_SCORE,2432,GO:0051495,1.9847e-01,6.0000e+01
IMP_SCORE,2433,GO:1902903,1.9841e-01,8.0000e+01
IMP_SCORE,2434,GO:0045055,1.9841e-01,1.6300e+02
IMP_SCORE,2435,GO:0045861,1.9831e-01,1.0500e+02
IMP_SCORE,2436,GO:1903706,1.9824e-01,1.4400e+02
IMP_SCORE,2437,GO:0005737,1.9819e-01,1.8540e+03
IMP_SCORE,2438,GO:0030307,1.9803e-01,5.5000e+01
IMP_SCORE,2439,GO:0005886,1.9794e-01,1.7120e+03
IMP_SCORE,2440,GO:0070830,1.9788e-01,2.9000e+01
IMP_SCORE,2441,GO:0098661,1.9784e-01,5.7000e+01
IMP_SCORE,2442,GO:0000792,1.9784e-01,3.4000e+01
IMP_SCORE,2443,GO:0043005,1.9781e-01,4.3800e+02
IMP_SCORE,2444,GO:0072665,1.9778e-01,1.7000e+01
IMP_SCORE,2445,GO:0061640,1.9773e-01,1.5000e+01
IMP_SCORE,2446,GO:0003887,1.9765e-01,3.0000e+00
IMP_SCORE,2447,GO:0098739,1.9763e-01,2.4000e+01
IMP_SCORE,2448,GO:0090162,1.9762e-01,2.1000e+01
IMP_SCORE,2449,GO:0050708,1.9758e-01,1.0900e+02
IMP_SCORE,2450,GO:0022602,1.9756e-01,3.0000e+01
IMP_SCORE,2451,GO:0042516,1.9755e-01,1.4000e+01
IMP_SCORE,2452,GO:0002076,1.9752e-01,7.0000e+00
IMP_SCORE,2453,GO:0051930,1.9751e-01,2.0000e+01
IMP_SCORE,2454,GO:1904814,1.9746e-01,4.0000e+00
IMP_SCORE,2455,GO:0051222,1.9745e-01,9.8000e+01
IMP_SCORE,2456,GO:0000295,1.9740e-01,1.2000e+01
IMP_SCORE,2457,GO:1903201,1.9738e-01,2.0000e+01
IMP_SCORE,2458,GO:0010720,1.9737e-01,1.3300e+02
IMP_SCORE,2459,GO:0043433,1.9737e-01,3.0000e+01
IMP_SCORE,2460,GO:0070664,1.9733e-01,2.1000e+01
IMP_SCORE,2461,GO:0040017,1.9727e-01,1.2200e+02
IMP_SCORE,2462,GO:0009967,1.9721e-01,2.9700e+02
IMP_SCORE,2463,GO:0017154,1.9720e-01,1.3000e+01
IMP_SCORE,2464,GO:0002102,1.9720e-01,3.3000e+01
IMP_SCORE,2465,GO:0018210,1.9717e-01,4.8000e+01
IMP_SCORE,2466,GO:0097529,1.9716e-01,3.2000e+01
IMP_SCORE,2467,GO:0033554,1.9712e-01,4.0700e+02
IMP_SCORE,2468,GO:0004620,1.9707e-01,9.1000e+01
IMP_SCORE,2469,GO:0005547,1.9707e-01,2.7000e+01
IMP_SCORE,2470,GO:0098727,1.9704e-01,2.7000e+01
IMP_SCORE,2471,GO:0001786,1.9701e-01,6.7000e+01
IMP_SCORE,2472,GO:1904951,1.9700e-01,1.2900e+02
IMP_SCORE,2473,GO:0000096,1.9699e-01,3.4000e+01
IMP_SCORE,2474,GO:0031406,1.9693e-01,1.2900e+02
IMP_SCORE,2475,GO:0030660,1.9690e-01,2.8000e+01
IMP_SCORE,2476,GO:0051219,1.9685e-01,2.8000e+01
IMP_SCORE,2477,GO:0001608,1.9683e-01,2.3000e+01
IMP_SCORE,2478,GO:0099094,1.9683e-01,5.2000e+01
IMP_SCORE,2479,GO:0051865,1.9667e-01,4.4000e+01
IMP_SCORE,2480,GO:0033627,1.9661e-01,1.4000e+01
IMP_SCORE,2481,GO:0035456,1.9650e-01,2.4000e+01
IMP_SCORE,2482,GO:0051249,1.9640e-01,1.1800e+02
IMP_SCORE,2483,GO:0031324,1.9636e-01,4.1900e+02
IMP_SCORE,2484,GO:0071889,1.9632e-01,1.9000e+01
IMP_SCORE,2485,GO:0072182,1.9631e-01,6.0000e+00
IMP_SCORE,2486,GO:1901698,1.9629e-01,1.9600e+02
IMP_SCORE,2487,GO:0045910,1.9625e-01,6.0000e+00
IMP_SCORE,2488,GO:0006513,1.9621e-01,2.6000e+01
IMP_SCORE,2489,GO:0051817,1.9616e-01,3.2000e+01
IMP_SCORE,2490,GO:0032677,1.9616e-01,3.1000e+01
IMP_SCORE,2491,GO:0030217,1.9614e-01,2.5000e+01
IMP_SCORE,2492,GO:0043226,1.9611e-01,1.5780e+03
IMP_SCORE,2493,GO:0042059,1.9611e-01,1.4000e+01
IMP_SCORE,2494,GO:0030159,1.9604e-01,4.0000e+01
IMP_SCORE,2495,GO:1901607,1.9603e-01,4.4000e+01
IMP_SCORE,2496,GO:0070603,1.9593e-01,2.5000e+01
IMP_SCORE,2497,GO:0032846,1.9592e-01,5.7000e+01
IMP_SCORE,2498,GO:1903391,1.9589e-01,1.9000e+01
IMP_SCORE,2499,GO:0006465,1.9588e-01,1.1000e+01
IMP_SCORE,2500,GO:0071495,1.9585e-01,1.8900e+02
IMP_SCORE,2501,GO:0072507,1.9585e-01,1.1800e+02
IMP_SCORE,2502,GO:0072657,1.9582e-01,1.4500e+02
IMP_SCORE,2503,GO:0044003,1.9580e-01,1.5000e+01
IMP_SCORE,2504,GO:0002698,1.9578e-01,3.7000e+01
IMP_SCORE,2505,GO:0005109,1.9576e-01,1.4000e+01
IMP_SCORE,2506,GO:0042176,1.9569e-01,9.5000e+01
IMP_SCORE,2507,GO:0097191,1.9568e-01,3.2000e+01
IMP_SCORE,2508,GO:0051209,1.9567e-01,9.0000e+00
IMP_SCORE,2509,GO:0035023,1.9567e-01,4.2000e+01
IMP_SCORE,2510,GO:0098811,1.9563e-01,3.3000e+01
IMP_SCORE,2511,GO:0000302,1.9557e-01,7.4000e+01
IMP_SCORE,2512,GO:1903421,1.9555e-01,6.0000e+00
IMP_SCORE,2513,GO:0046488,1.9553e-01,8.5000e+01
IMP_SCORE,2514,GO:0031346,1.9550e-01,7.8000e+01
IMP_SCORE,2515,GO:0009266,1.9548e-01,9.4000e+01
IMP_SCORE,2516,GO:0030659,1.9543e-01,3.2800e+02
IMP_SCORE,2517,GO:0042743,1.9542e-01,1.6000e+01
IMP_SCORE,2518,GO:0019471,1.9541e-01,7.0000e+00
IMP_SCORE,2519,GO:0043407,1.9533e-01,3.0000e+01
IMP_SCORE,2520,GO:0009628,1.9531e-01,3.8100e+02
IMP_SCORE,2521,GO:0045926,1.9525e-01,1.0600e+02
IMP_SCORE,2522,GO:0051270,1.9524e-01,2.0600e+02
IMP_SCORE,2523,GO:0009897,1.9518e-01,1.9800e+02
IMP_SCORE,2524,GO:0006282,1.9517e-01,1.6000e+01
IMP_SCORE,2525,GO:0042330,1.9510e-01,1.6600e+02
IMP_SCORE,2526,GO:0034198,1.9510e-01,5.0000e+00
IMP_SCORE,2527,GO:0055076,1.9509e-01,4.2000e+01
IMP_SCORE,2528,GO:0010181,1.9509e-01,2.2000e+01
IMP_SCORE,2529,GO:2001233,1.9499e-01,1.0300e+02
IMP_SCORE,2530,GO:0002263,1.9498e-01,1.3300e+02
IMP_SCORE,2531,GO:0002705,1.9498e-01,2.1000e+01
IMP_SCORE,2532,GO:0005528,1.9492e-01,4.0000e+01
IMP_SCORE,2533,GO:0070302,1.9490e-01,4.4000e+01
IMP_SCORE,2534,GO:0002521,1.9488e-01,1.0100e+02
IMP_SCORE,2535,GO:0030154,1.9485e-01,6.3300e+02
IMP_SCORE,2536,GO:0014902,1.9475e-01,7.0000e+00
IMP_SCORE,2537,GO:0030098,1.9469e-01,6.3000e+01
IMP_SCORE,2538,GO:0009262,1.9469e-01,1.0000e+01
IMP_SCORE,2539,GO:1901224,1.9468e-01,7.0000e+00
IMP_SCORE,2540,GO:0048284,1.9468e-01,6.5000e+01
IMP_SCORE,2541,GO:0098641,1.9465e-01,2.1000e+01
IMP_SCORE,2542,GO:0007417,1.9464e-01,1.5400e+02
IMP_SCORE,2543,GO:0071548,1.9464e-01,8.0000e+00
IMP_SCORE,2544,GO:0033688,1.9456e-01,1.9000e+01
IMP_SCORE,2545,GO:0009068,1.9453e-01,4.3000e+01
IMP_SCORE,2546,GO:0048002,1.9446e-01,1.0100e+02
IMP_SCORE,2547,GO:0048871,1.9437e-01,4.9000e+01
IMP_SCORE,2548,GO:0007265,1.9437e-01,9.7000e+01
IMP_SCORE,2549,GO:1900046,1.9436e-01,5.3000e+01
IMP_SCORE,2550,GO:0001078,1.9422e-01,4.9000e+01
IMP_SCORE,2551,GO:0006641,1.9422e-01,5.6000e+01
IMP_SCORE,2552,GO:0051781,1.9422e-01,5.5000e+01
IMP_SCORE,2553,GO:0009225,1.9418e-01,3.8000e+01
IMP_SCORE,2554,GO:0044283,1.9417e-01,1.7400e+02
IMP_SCORE,2555,GO:0043030,1.9414e-01,1.4000e+01
IMP_SCORE,2556,GO:0003179,1.9414e-01,8.0000e+00
IMP_SCORE,2557,GO:0009164,1.9411e-01,2.1000e+01
IMP_SCORE,2558,GO:0014048,1.9411e-01,6.0000e+00
IMP_SCORE,2559,GO:1902680,1.9403e-01,1.9500e+02
IMP_SCORE,2560,GO:0071356,1.9401e-01,4.1000e+01
IMP_SCORE,2561,GO:0036037,1.9399e-01,6.0000e+00
IMP_SCORE,2562,GO:0002820,1.9399e-01,9.0000e+00
IMP_SCORE,2563,GO:0086002,1.9398e-01,6.0000e+00
IMP_SCORE,2564,GO:0043062,1.9398e-01,1.7800e+02
IMP_SCORE,2565,GO:0016054,1.9397e-01,1.5400e+02
IMP_SCORE,2566,GO:0030308,1.9395e-01,6.6000e+01
IMP_SCORE,2567,GO:0045582,1.9393e-01,2.8000e+01
IMP_SCORE,2568,GO:0060484,1.9378e-01,5.0000e+00
IMP_SCORE,2569,GO:2001234,1.9376e-01,5.9000e+01
IMP_SCORE,2570,GO:0008076,1.9375e-01,6.3000e+01
IMP_SCORE,2571,GO:0098840,1.9373e-01,2.5000e+01
IMP_SCORE,2572,GO:0031641,1.9369e-01,1.8000e+01
IMP_SCORE,2573,GO:0090092,1.9369e-01,8.4000e+01
IMP_SCORE,2574,GO:0060173,1.9368e-01,4.0000e+01
IMP_SCORE,2575,GO:0030800,1.9368e-01,9.0000e+00
IMP_SCORE,2576,GO:0009127,1.9368e-01,1.3000e+01
IMP_SCORE,2577,GO:0002275,1.9365e-01,1.2100e+02
IMP_SCORE,2578,GO:0043299,1.9363e-01,1.2000e+02
IMP_SCORE,2579,GO:0051639,1.9361e-01,2.2000e+01
IMP_SCORE,2580,GO:0007030,1.9359e-01,4.3000e+01
IMP_SCORE,2581,GO:0003073,1.9353e-01,1.8000e+01
IMP_SCORE,2582,GO:0051412,1.9341e-01,7.0000e+00
IMP_SCORE,2583,GO:0044243,1.9338e-01,2.9000e+01
IMP_SCORE,2584,GO:0046470,1.9337e-01,9.6000e+01
IMP_SCORE,2585,GO:0010759,1.9335e-01,1.1000e+01
IMP_SCORE,2586,GO:0002479,1.9327e-01,4.9000e+01
IMP_SCORE,2587,GO:0090407,1.9327e-01,1.4600e+02
IMP_SCORE,2588,GO:0032868,1.9325e-01,5.8000e+01
IMP_SCORE,2589,GO:2001020,1.9323e-01,4.9000e+01
IMP_SCORE,2590,GO:0016298,1.9309e-01,1.0100e+02
IMP_SCORE,2591,GO:0042035,1.9302e-01,2.6000e+01
IMP_SCORE,2592,GO:0021895,1.9302e-01,9.0000e+00
IMP_SCORE,2593,GO:0031295,1.9298e-01,2.5000e+01
IMP_SCORE,2594,GO:0050921,1.9297e-01,2.9000e+01
IMP_SCORE,2595,GO:0045936,1.9295e-01,1.5100e+02
IMP_SCORE,2596,GO:0045667,1.9294e-01,6.9000e+01
IMP_SCORE,2597,GO:0002274,1.9286e-01,1.1700e+02
IMP_SCORE,2598,GO:0003841,1.9282e-01,1.2000e+01
IMP_SCORE,2599,GO:0051489,1.9275e-01,4.0000e+01
IMP_SCORE,2600,GO:0009144,1.9275e-01,3.5000e+01
IMP_SCORE,2601,GO:0015669,1.9270e-01,1.0000e+01
IMP_SCORE,2602,GO:0030301,1.9264e-01,1.5000e+01
IMP_SCORE,2603,GO:0098589,1.9263e-01,1.9000e+02
IMP_SCORE,2604,GO:0035089,1.9261e-01,1.7000e+01
IMP_SCORE,2605,GO:0010557,1.9259e-01,1.9100e+02
IMP_SCORE,2606,GO:0060259,1.9259e-01,2.1000e+01
IMP_SCORE,2607,GO:0005767,1.9256e-01,2.7000e+01
IMP_SCORE,2608,GO:0045639,1.9252e-01,2.1000e+01
IMP_SCORE,2609,GO:0051701,1.9247e-01,6.3000e+01
IMP_SCORE,2610,GO:0043900,1.9247e-01,1.4400e+02
IMP_SCORE,2611,GO:0045785,1.9231e-01,1.2100e+02
IMP_SCORE,2612,GO:0044774,1.9224e-01,1.7000e+01
IMP_SCORE,2613,GO:0090083,1.9223e-01,1.2000e+01
IMP_SCORE,2614,GO:1904590,1.9221e-01,4.2000e+01
IMP_SCORE,2615,GO:0019005,1.9217e-01,9.0000e+00
IMP_SCORE,2616,GO:0043487,1.9211e-01,6.0000e+01
IMP_SCORE,2617,GO:0016477,1.9211e-01,3.5500e+02
IMP_SCORE,2618,GO:0045211,1.9205e-01,1.4900e+02
IMP_SCORE,2619,GO:0015026,1.9204e-01,3.3000e+01
IMP_SCORE,2620,GO:0002223,1.9204e-01,2.6000e+01
IMP_SCORE,2621,GO:0031984,1.9203e-01,1.2300e+02
IMP_SCORE,2622,GO:1905818,1.9202e-01,1.0000e+01
IMP_SCORE,2623,GO:0001523,1.9199e-01,4.6000e+01
IMP_SCORE,2624,GO:0045026,1.9198e-01,3.1000e+01
IMP_SCORE,2625,GO:0019899,1.9195e-01,1.0020e+03
IMP_SCORE,2626,GO:0010812,1.9194e-01,2.9000e+01
IMP_SCORE,2627,GO:0051716,1.9194e-01,6.4700e+02
IMP_SCORE,2628,GO:0016444,1.9188e-01,7.0000e+00
IMP_SCORE,2629,GO:0030048,1.9186e-01,3.8000e+01
IMP_SCORE,2630,GO:0005388,1.9177e-01,1.3000e+01
IMP_SCORE,2631,GO:0007031,1.9176e-01,2.5000e+01
IMP_SCORE,2632,GO:0010955,1.9173e-01,1.1000e+01
IMP_SCORE,2633,GO:1902583,1.9172e-01,9.0000e+00
IMP_SCORE,2634,GO:0051023,1.9159e-01,1.2000e+01
IMP_SCORE,2635,GO:0002793,1.9157e-01,6.9000e+01
IMP_SCORE,2636,GO:0042325,1.9149e-01,2.3500e+02
IMP_SCORE,2637,GO:0008643,1.9145e-01,6.8000e+01
IMP_SCORE,2638,GO:0043588,1.9137e-01,3.0000e+01
IMP_SCORE,2639,GO:0005774,1.9136e-01,2.8200e+02
IMP_SCORE,2640,GO:0071294,1.9129e-01,6.6000e+01
IMP_SCORE,2641,GO:0002070,1.9128e-01,1.0000e+01
IMP_SCORE,2642,GO:0002688,1.9127e-01,3.1000e+01
IMP_SCORE,2643,GO:0004622,1.9124e-01,3.4000e+01
IMP_SCORE,2644,GO:0071855,1.9118e-01,1.0000e+01
IMP_SCORE,2645,GO:0006766,1.9117e-01,7.4000e+01
IMP_SCORE,2646,GO:0070527,1.9110e-01,5.1000e+01
IMP_SCORE,2647,GO:0009611,1.9109e-01,7.6000e+01
IMP_SCORE,2648,GO:0042474,1.9107e-01,1.1000e+01
IMP_SCORE,2649,GO:0071869,1.9105e-01,8.0000e+00
IMP_SCORE,2650,GO:0016486,1.9104e-01,3.2000e+01
IMP_SCORE,2651,GO:0043292,1.9098e-01,5.0000e+01
IMP_SCORE,2652,GO:0001726,1.9098e-01,5.4000e+01
IMP_SCORE,2653,GO:0043027,1.9091e-01,1.4000e+01
IMP_SCORE,2654,GO:0060544,1.9087e-01,1.0000e+00
IMP_SCORE,2655,GO:0090231,1.9087e-01,1.2000e+01
IMP_SCORE,2656,GO:0051482,1.9085e-01,1.8000e+01
IMP_SCORE,2657,GO:1902495,1.9076e-01,1.3400e+02
IMP_SCORE,2658,GO:0032228,1.9073e-01,1.3000e+01
IMP_SCORE,2659,GO:0045595,1.9071e-01,4.2900e+02
IMP_SCORE,2660,GO:0008021,1.9065e-01,8.7000e+01
IMP_SCORE,2661,GO:1903202,1.9061e-01,1.8000e+01
IMP_SCORE,2662,GO:0005759,1.9058e-01,1.9900e+02
IMP_SCORE,2663,GO:0031400,1.9057e-01,1.3700e+02
IMP_SCORE,2664,GO:0009719,1.9056e-01,3.2200e+02
IMP_SCORE,2665,GO:0044090,1.9054e-01,1.0000e+01
IMP_SCORE,2666,GO:0000910,1.9050e-01,5.3000e+01
IMP_SCORE,2667,GO:0060627,1.9049e-01,1.5300e+02
IMP_SCORE,2668,GO:0022407,1.9043e-01,1.3000e+02
IMP_SCORE,2669,GO:0051785,1.9040e-01,8.0000e+00
IMP_SCORE,2670,GO:0002209,1.9036e-01,1.3000e+01
IMP_SCORE,2671,GO:0002819,1.9034e-01,3.3000e+01
IMP_SCORE,2672,GO:0060307,1.9033e-01,7.0000e+00
IMP_SCORE,2673,GO:0055083,1.9033e-01,5.0000e+00
IMP_SCORE,2674,GO:0071478,1.9028e-01,5.1000e+01
IMP_SCORE,2675,GO:0050786,1.9027e-01,3.8000e+01
IMP_SCORE,2676,GO:0071806,1.9024e-01,2.5000e+01
IMP_SCORE,2677,GO:0043531,1.9024e-01,3.5000e+01
IMP_SCORE,2678,GO:2000026,1.9020e-01,4.2900e+02
IMP_SCORE,2679,GO:0043043,1.9014e-01,7.6000e+01
IMP_SCORE,2680,GO:0009168,1.9014e-01,1.9000e+01
IMP_SCORE,2681,GO:0051336,1.9011e-01,3.9400e+02
IMP_SCORE,2682,GO:0046496,1.9011e-01,5.9000e+01
IMP_SCORE,2683,GO:0016894,1.9009e-01,4.2000e+01
IMP_SCORE,2684,GO:0008417,1.9009e-01,5.0000e+00
IMP_SCORE,2685,GO:0051271,1.8991e-01,9.0000e+01
IMP_SCORE,2686,GO:2001056,1.8987e-01,3.1000e+01
IMP_SCORE,2687,GO:0006935,1.8985e-01,1.3700e+02
IMP_SCORE,2688,GO:0019882,1.8975e-01,1.2400e+02
IMP_SCORE,2689,GO:0004089,1.8974e-01,7.0000e+01
IMP_SCORE,2690,GO:0019901,1.8974e-01,3.2900e+02
IMP_SCORE,2691,GO:0045324,1.8974e-01,4.0000e+00
IMP_SCORE,2692,GO:0043524,1.8971e-01,2.9000e+01
IMP_SCORE,2693,GO:0001190,1.8963e-01,2.7000e+01
IMP_SCORE,2694,GO:0042534,1.8955e-01,1.1000e+01
IMP_SCORE,2695,GO:0070986,1.8953e-01,7.0000e+00
IMP_SCORE,2696,GO:0042771,1.8948e-01,1.5000e+01
IMP_SCORE,2697,GO:0044309,1.8945e-01,6.2000e+01
IMP_SCORE,2698,GO:0007168,1.8943e-01,2.0000e+00
IMP_SCORE,2699,GO:0008373,1.8940e-01,3.8000e+01
IMP_SCORE,2700,GO:0050765,1.8935e-01,3.0000e+00
IMP_SCORE,2701,GO:0001077,1.8932e-01,4.3000e+01
IMP_SCORE,2702,GO:0046328,1.8928e-01,4.2000e+01
IMP_SCORE,2703,GO:0034123,1.8927e-01,9.0000e+00
IMP_SCORE,2704,GO:0031032,1.8924e-01,4.9000e+01
IMP_SCORE,2705,GO:0042590,1.8922e-01,7.4000e+01
IMP_SCORE,2706,GO:0070301,1.8922e-01,2.2000e+01
IMP_SCORE,2707,GO:0030667,1.8921e-01,1.1100e+02
IMP_SCORE,2708,GO:0061013,1.8918e-01,1.4000e+01
IMP_SCORE,2709,GO:0007202,1.8915e-01,1.2000e+01
IMP_SCORE,2710,GO:0030135,1.8915e-01,7.5000e+01
IMP_SCORE,2711,GO:0016755,1.8915e-01,3.8000e+01
IMP_SCORE,2712,GO:0004715,1.8911e-01,1.4000e+01
IMP_SCORE,2713,GO:0045664,1.8908e-01,1.4400e+02
IMP_SCORE,2714,GO:0010033,1.8905e-01,5.6600e+02
IMP_SCORE,2715,GO:0044459,1.8903e-01,1.0350e+03
IMP_SCORE,2716,GO:0001889,1.8895e-01,3.0000e+01
IMP_SCORE,2717,GO:0001824,1.8893e-01,2.3000e+01
IMP_SCORE,2718,GO:1905954,1.8889e-01,2.3000e+01
IMP_SCORE,2719,GO:0034705,1.8888e-01,5.3000e+01
IMP_SCORE,2720,GO:0015459,1.8888e-01,5.2000e+01
IMP_SCORE,2721,GO:0043161,1.8886e-01,6.3000e+01
IMP_SCORE,2722,GO:0045429,1.8885e-01,9.0000e+00
IMP_SCORE,2723,GO:0051248,1.8881e-01,2.3600e+02
IMP_SCORE,2724,GO:1904294,1.8878e-01,6.0000e+00
IMP_SCORE,2725,GO:0002758,1.8874e-01,7.1000e+01
IMP_SCORE,2726,GO:0035556,1.8864e-01,4.8700e+02
IMP_SCORE,2727,GO:0060253,1.8862e-01,1.1000e+01
IMP_SCORE,2728,GO:0046872,1.8861e-01,1.4460e+03
IMP_SCORE,2729,GO:0012505,1.8859e-01,1.6400e+02
IMP_SCORE,2730,GO:0005925,1.8857e-01,2.9300e+02
IMP_SCORE,2731,GO:0001972,1.8857e-01,1.0000e+01
IMP_SCORE,2732,GO:0043167,1.8855e-01,1.6140e+03
IMP_SCORE,2733,GO:0007270,1.8855e-01,2.4000e+01
IMP_SCORE,2734,GO:0030674,1.8847e-01,8.7000e+01
IMP_SCORE,2735,GO:0043623,1.8839e-01,1.4800e+02
IMP_SCORE,2736,GO:0002367,1.8836e-01,1.4000e+01
IMP_SCORE,2737,GO:0043491,1.8835e-01,1.3000e+01
IMP_SCORE,2738,GO:0005938,1.8828e-01,1.9000e+02
IMP_SCORE,2739,GO:0019752,1.8822e-01,2.7300e+02
IMP_SCORE,2740,GO:0050808,1.8816e-01,9.3000e+01
IMP_SCORE,2741,GO:0030816,1.8802e-01,1.2000e+01
IMP_SCORE,2742,GO:0070938,1.8802e-01,2.9000e+01
IMP_SCORE,2743,GO:0072044,1.8796e-01,7.0000e+00
IMP_SCORE,2744,GO:0032091,1.8794e-01,3.7000e+01
IMP_SCORE,2745,GO:0003334,1.8793e-01,7.0000e+00
IMP_SCORE,2746,GO:0044712,1.8789e-01,3.4100e+02
IMP_SCORE,2747,GO:0050768,1.8784e-01,9.4000e+01
IMP_SCORE,2748,GO:0033044,1.8781e-01,6.3000e+01
IMP_SCORE,2749,GO:0004857,1.8781e-01,1.7600e+02
IMP_SCORE,2750,GO:0099537,1.8778e-01,1.7000e+02
IMP_SCORE,2751,GO:0032387,1.8776e-01,5.8000e+01
IMP_SCORE,2752,GO:1990351,1.8776e-01,1.5500e+02
IMP_SCORE,2753,GO:0006888,1.8774e-01,7.8000e+01
IMP_SCORE,2754,GO:0008015,1.8773e-01,3.1000e+01
IMP_SCORE,2755,GO:0051702,1.8772e-01,1.6000e+01
IMP_SCORE,2756,GO:0061053,1.8772e-01,3.1000e+01
IMP_SCORE,2757,GO:0019003,1.8771e-01,6.7000e+01
IMP_SCORE,2758,GO:0019827,1.8769e-01,2.6000e+01
IMP_SCORE,2759,GO:0090207,1.8768e-01,2.4000e+01
IMP_SCORE,2760,GO:0009156,1.8766e-01,2.1000e+01
IMP_SCORE,2761,GO:0004871,1.8764e-01,5.3700e+02
IMP_SCORE,2762,GO:0042398,1.8762e-01,4.6000e+01
IMP_SCORE,2763,GO:0005605,1.8753e-01,9.0000e+00
IMP_SCORE,2764,GO:1902105,1.8751e-01,1.1200e+02
IMP_SCORE,2765,GO:1901987,1.8749e-01,9.0000e+01
IMP_SCORE,2766,GO:0014031,1.8747e-01,9.0000e+00
IMP_SCORE,2767,GO:0009891,1.8745e-01,2.5600e+02
IMP_SCORE,2768,GO:0006289,1.8745e-01,2.1000e+01
IMP_SCORE,2769,GO:0021700,1.8744e-01,6.2000e+01
IMP_SCORE,2770,GO:0006103,1.8743e-01,5.0000e+00
IMP_SCORE,2771,GO:0016137,1.8743e-01,2.6000e+01
IMP_SCORE,2772,GO:0015931,1.8739e-01,9.6000e+01
IMP_SCORE,2773,GO:0006887,1.8737e-01,1.8300e+02
IMP_SCORE,2774,GO:0007169,1.8736e-01,2.0000e+02
IMP_SCORE,2775,GO:0017157,1.8731e-01,5.7000e+01
IMP_SCORE,2776,GO:0045859,1.8730e-01,1.6500e+02
IMP_SCORE,2777,GO:0016485,1.8728e-01,1.1100e+02
IMP_SCORE,2778,GO:0019835,1.8723e-01,2.5000e+01
IMP_SCORE,2779,GO:0009615,1.8722e-01,1.0200e+02
IMP_SCORE,2780,GO:0042306,1.8720e-01,3.2000e+01
IMP_SCORE,2781,GO:0032587,1.8720e-01,2.3000e+01
IMP_SCORE,2782,GO:0051130,1.8718e-01,3.0700e+02
IMP_SCORE,2783,GO:0019787,1.8710e-01,1.8400e+02
IMP_SCORE,2784,GO:0042436,1.8707e-01,1.4000e+01
IMP_SCORE,2785,GO:0010769,1.8701e-01,5.7000e+01
IMP_SCORE,2786,GO:0045947,1.8699e-01,1.7000e+01
IMP_SCORE,2787,GO:1902166,1.8697e-01,8.0000e+00
IMP_SCORE,2788,GO:0021675,1.8694e-01,2.3000e+01
IMP_SCORE,2789,GO:0030212,1.8693e-01,4.0000e+01
IMP_SCORE,2790,GO:0031060,1.8690e-01,1.8000e+01
IMP_SCORE,2791,GO:0044432,1.8675e-01,6.1700e+02
IMP_SCORE,2792,GO:0004674,1.8673e-01,1.1200e+02
IMP_SCORE,2793,GO:0044273,1.8659e-01,4.3000e+01
IMP_SCORE,2794,GO:0080135,1.8656e-01,1.4800e+02
IMP_SCORE,2795,GO:0033143,1.8646e-01,3.2000e+01
IMP_SCORE,2796,GO:0002433,1.8643e-01,3.4000e+01
IMP_SCORE,2797,GO:0046902,1.8640e-01,4.6000e+01
IMP_SCORE,2798,GO:0016248,1.8638e-01,2.2000e+01
IMP_SCORE,2799,GO:0050804,1.8636e-01,9.5000e+01
IMP_SCORE,2800,GO:0003085,1.8635e-01,9.0000e+00
IMP_SCORE,2801,GO:0044767,1.8634e-01,1.2250e+03
IMP_SCORE,2802,GO:0046348,1.8634e-01,3.6000e+01
IMP_SCORE,2803,GO:0035455,1.8633e-01,3.5000e+01
IMP_SCORE,2804,GO:0000122,1.8630e-01,1.5600e+02
IMP_SCORE,2805,GO:0003351,1.8627e-01,1.0000e+01
IMP_SCORE,2806,GO:0009605,1.8626e-01,4.5500e+02
IMP_SCORE,2807,GO:0048268,1.8618e-01,3.0000e+01
IMP_SCORE,2808,GO:1901505,1.8618e-01,5.9000e+01
IMP_SCORE,2809,GO:0032502,1.8616e-01,1.4560e+03
IMP_SCORE,2810,GO:0060998,1.8612e-01,1.9000e+01
IMP_SCORE,2811,GO:0043086,1.8608e-01,2.3100e+02
IMP_SCORE,2812,GO:0051973,1.8604e-01,2.1000e+01
IMP_SCORE,2813,GO:0000904,1.8601e-01,4.8000e+01
IMP_SCORE,2814,GO:0033268,1.8596e-01,6.0000e+00
IMP_SCORE,2815,GO:0008088,1.8593e-01,1.3000e+01
IMP_SCORE,2816,GO:0035195,1.8592e-01,2.7000e+01
IMP_SCORE,2817,GO:0033690,1.8591e-01,1.7000e+01
IMP_SCORE,2818,GO:0055013,1.8590e-01,6.0000e+00
IMP_SCORE,2819,GO:0050974,1.8584e-01,1.4000e+01
IMP_SCORE,2820,GO:0030374,1.8582e-01,1.9000e+01
IMP_SCORE,2821,GO:0006805,1.8574e-01,1.3500e+02
IMP_SCORE,2822,GO:0008219,1.8568e-01,4.9800e+02
IMP_SCORE,2823,GO:0071850,1.8566e-01,7.0000e+00
IMP_SCORE,2824,GO:0009261,1.8560e-01,5.0000e+00
IMP_SCORE,2825,GO:0002768,1.8549e-01,9.9000e+01
IMP_SCORE,2826,GO:0032479,1.8548e-01,4.6000e+01
IMP_SCORE,2827,GO:0042168,1.8543e-01,2.8000e+01
IMP_SCORE,2828,GO:0048532,1.8541e-01,9.0000e+00
IMP_SCORE,2829,GO:0044389,1.8537e-01,1.2500e+02
IMP_SCORE,2830,GO:0030139,1.8530e-01,6.9000e+01
IMP_SCORE,2831,GO:0034637,1.8528e-01,1.9000e+01
IMP_SCORE,2832,GO:0009582,1.8527e-01,5.6000e+01
IMP_SCORE,2833,GO:0004520,1.8524e-01,1.9000e+01
IMP_SCORE,2834,GO:0042744,1.8518e-01,7.0000e+00
IMP_SCORE,2835,GO:0031344,1.8518e-01,2.0800e+02
IMP_SCORE,2836,GO:0045937,1.8517e-01,1.7700e+02
IMP_SCORE,2837,GO:0015405,1.8511e-01,4.5000e+01
IMP_SCORE,2838,GO:0090066,1.8509e-01,1.3200e+02
IMP_SCORE,2839,GO:2000779,1.8508e-01,1.0000e+01
IMP_SCORE,2840,GO:0007167,1.8504e-01,2.1700e+02
IMP_SCORE,2841,GO:0051259,1.8504e-01,2.0800e+02
IMP_SCORE,2842,GO:0015868,1.8502e-01,1.2000e+01
IMP_SCORE,2843,GO:0015106,1.8501e-01,1.3000e+01
IMP_SCORE,2844,GO:1902236,1.8495e-01,5.0000e+00
IMP_SCORE,2845,GO:0031330,1.8492e-01,4.1000e+01
IMP_SCORE,2846,GO:0009725,1.8490e-01,1.9200e+02
IMP_SCORE,2847,GO:0002696,1.8490e-01,7.4000e+01
IMP_SCORE,2848,GO:0030509,1.8488e-01,1.9000e+01
IMP_SCORE,2849,GO:1904353,1.8488e-01,2.4000e+01
IMP_SCORE,2850,GO:0072015,1.8478e-01,1.2000e+01
IMP_SCORE,2851,GO:1900273,1.8468e-01,2.3000e+01
IMP_SCORE,2852,GO:0071715,1.8464e-01,1.6000e+01
IMP_SCORE,2853,GO:0044255,1.8461e-01,3.1200e+02
IMP_SCORE,2854,GO:0051170,1.8457e-01,4.7000e+01
IMP_SCORE,2855,GO:0030855,1.8455e-01,1.0600e+02
IMP_SCORE,2856,GO:0010001,1.8455e-01,5.6000e+01
IMP_SCORE,2857,GO:0030029,1.8454e-01,1.7700e+02
IMP_SCORE,2858,GO:0009890,1.8454e-01,2.2100e+02
IMP_SCORE,2859,GO:0070663,1.8452e-01,5.1000e+01
IMP_SCORE,2860,GO:0072009,1.8452e-01,1.9000e+01
IMP_SCORE,2861,GO:0002903,1.8443e-01,7.0000e+00
IMP_SCORE,2862,GO:0006909,1.8440e-01,7.4000e+01
IMP_SCORE,2863,GO:0032794,1.8438e-01,1.7000e+01
IMP_SCORE,2864,GO:0002437,1.8434e-01,7.0000e+00
IMP_SCORE,2865,GO:0021983,1.8434e-01,7.0000e+00
IMP_SCORE,2866,GO:0045844,1.8434e-01,8.0000e+00
IMP_SCORE,2867,GO:0042462,1.8433e-01,2.6000e+01
IMP_SCORE,2868,GO:0016042,1.8431e-01,2.0500e+02
IMP_SCORE,2869,GO:0046700,1.8425e-01,1.1900e+02
IMP_SCORE,2870,GO:1904377,1.8424e-01,2.8000e+01
IMP_SCORE,2871,GO:0043549,1.8424e-01,1.5200e+02
IMP_SCORE,2872,GO:0006516,1.8422e-01,1.1000e+01
IMP_SCORE,2873,GO:0051056,1.8422e-01,1.1800e+02
IMP_SCORE,2874,GO:0030100,1.8421e-01,6.5000e+01
IMP_SCORE,2875,GO:0070207,1.8420e-01,3.5000e+01
IMP_SCORE,2876,GO:0070848,1.8415e-01,8.2000e+01
IMP_SCORE,2877,GO:0016125,1.8413e-01,7.4000e+01
IMP_SCORE,2878,GO:0005104,1.8413e-01,8.0000e+00
IMP_SCORE,2879,GO:0007166,1.8412e-01,7.4600e+02
IMP_SCORE,2880,GO:0048266,1.8408e-01,1.0000e+01
IMP_SCORE,2881,GO:0030810,1.8400e-01,2.6000e+01
IMP_SCORE,2882,GO:0016073,1.8399e-01,2.8000e+01
IMP_SCORE,2883,GO:0019439,1.8396e-01,1.3100e+02
IMP_SCORE,2884,GO:0051783,1.8392e-01,4.7000e+01
IMP_SCORE,2885,GO:0042326,1.8390e-01,9.5000e+01
IMP_SCORE,2886,GO:2001242,1.8386e-01,2.8000e+01
IMP_SCORE,2887,GO:0006596,1.8384e-01,2.9000e+01
IMP_SCORE,2888,GO:0032986,1.8384e-01,1.3000e+01
IMP_SCORE,2889,GO:2001235,1.8379e-01,4.6000e+01
IMP_SCORE,2890,GO:0022604,1.8374e-01,1.6700e+02
IMP_SCORE,2891,GO:0071900,1.8373e-01,9.4000e+01
IMP_SCORE,2892,GO:0055102,1.8372e-01,3.8000e+01
IMP_SCORE,2893,GO:0040029,1.8366e-01,5.1000e+01
IMP_SCORE,2894,GO:0016577,1.8359e-01,1.9000e+01
IMP_SCORE,2895,GO:0010762,1.8355e-01,1.6000e+01
IMP_SCORE,2896,GO:1901216,1.8353e-01,2.0000e+01
IMP_SCORE,2897,GO:2000648,1.8351e-01,3.5000e+01
IMP_SCORE,2898,GO:0043069,1.8345e-01,2.3300e+02
IMP_SCORE,2899,GO:0010810,1.8345e-01,1.1000e+02
IMP_SCORE,2900,GO:0072655,1.8345e-01,1.9000e+01
IMP_SCORE,2901,GO:0046903,1.8344e-01,2.7900e+02
IMP_SCORE,2902,GO:0043647,1.8341e-01,5.9000e+01
IMP_SCORE,2903,GO:1901606,1.8338e-01,9.6000e+01
IMP_SCORE,2904,GO:0006082,1.8337e-01,3.0200e+02
IMP_SCORE,2905,GO:0042177,1.8335e-01,4.7000e+01
IMP_SCORE,2906,GO:0044249,1.8334e-01,5.0700e+02
IMP_SCORE,2907,GO:0048858,1.8333e-01,9.3000e+01
IMP_SCORE,2908,GO:1903050,1.8328e-01,4.0000e+01
IMP_SCORE,2909,GO:0032695,1.8326e-01,6.0000e+00
IMP_SCORE,2910,GO:0007200,1.8323e-01,6.0000e+01
IMP_SCORE,2911,GO:0043393,1.8309e-01,6.1000e+01
IMP_SCORE,2912,GO:1901016,1.8306e-01,1.7000e+01
IMP_SCORE,2913,GO:0030334,1.8299e-01,1.8900e+02
IMP_SCORE,2914,GO:0044089,1.8297e-01,1.4500e+02
IMP_SCORE,2915,GO:0007140,1.8295e-01,1.7000e+01
IMP_SCORE,2916,GO:0042981,1.8295e-01,3.5500e+02
IMP_SCORE,2917,GO:1902743,1.8295e-01,2.0000e+01
IMP_SCORE,2918,GO:0010469,1.8289e-01,3.1000e+01
IMP_SCORE,2919,GO:0051129,1.8279e-01,1.8400e+02
IMP_SCORE,2920,GO:0036257,1.8276e-01,6.0000e+00
IMP_SCORE,2921,GO:0002252,1.8272e-01,2.6100e+02
IMP_SCORE,2922,GO:0072659,1.8271e-01,8.5000e+01
IMP_SCORE,2923,GO:0010008,1.8267e-01,2.4700e+02
IMP_SCORE,2924,GO:0009135,1.8266e-01,1.7000e+01
IMP_SCORE,2925,GO:0050890,1.8254e-01,1.5900e+02
IMP_SCORE,2926,GO:0006629,1.8248e-01,3.7700e+02
IMP_SCORE,2927,GO:0006412,1.8246e-01,5.9000e+01
IMP_SCORE,2928,GO:0032465,1.8244e-01,2.6000e+01
IMP_SCORE,2929,GO:0006555,1.8243e-01,2.4000e+01
IMP_SCORE,2930,GO:0001525,1.8240e-01,1.2300e+02
IMP_SCORE,2931,GO:0043266,1.8239e-01,3.0000e+01
IMP_SCORE,2932,GO:0090179,1.8230e-01,2.0000e+00
IMP_SCORE,2933,GO:0003705,1.8225e-01,4.4000e+01
IMP_SCORE,2934,GO:0042417,1.8225e-01,1.4000e+01
IMP_SCORE,2935,GO:0005346,1.8223e-01,6.0000e+00
IMP_SCORE,2936,GO:1902806,1.8220e-01,5.7000e+01
IMP_SCORE,2937,GO:0010647,1.8209e-01,3.0500e+02
IMP_SCORE,2938,GO:0044801,1.8203e-01,6.3000e+01
IMP_SCORE,2939,GO:0051493,1.8200e-01,1.5100e+02
IMP_SCORE,2940,GO:0046883,1.8194e-01,6.8000e+01
IMP_SCORE,2941,GO:0034375,1.8193e-01,6.0000e+00
IMP_SCORE,2942,GO:0051962,1.8193e-01,1.4700e+02
IMP_SCORE,2943,GO:0032101,1.8190e-01,1.8700e+02
IMP_SCORE,2944,GO:0005739,1.8189e-01,7.1300e+02
IMP_SCORE,2945,GO:0032570,1.8185e-01,2.8000e+01
IMP_SCORE,2946,GO:0061631,1.8185e-01,3.7000e+01
IMP_SCORE,2947,GO:0030261,1.8178e-01,9.0000e+00
IMP_SCORE,2948,GO:0046916,1.8176e-01,5.3000e+01
IMP_SCORE,2949,GO:0044106,1.8176e-01,4.5000e+01
IMP_SCORE,2950,GO:0009991,1.8172e-01,1.3000e+02
IMP_SCORE,2951,GO:0023057,1.8170e-01,3.0700e+02
IMP_SCORE,2952,GO:0002573,1.8164e-01,3.6000e+01
IMP_SCORE,2953,GO:0097517,1.8159e-01,4.5000e+01
IMP_SCORE,2954,GO:0030833,1.8157e-01,5.4000e+01
IMP_SCORE,2955,GO:2001252,1.8157e-01,4.7000e+01
IMP_SCORE,2956,GO:0016709,1.8151e-01,2.8000e+01
IMP_SCORE,2957,GO:0009141,1.8151e-01,3.9000e+01
IMP_SCORE,2958,GO:0015077,1.8150e-01,1.0800e+02
IMP_SCORE,2959,GO:0019228,1.8149e-01,1.1000e+01
IMP_SCORE,2960,GO:0002701,1.8148e-01,5.0000e+00
IMP_SCORE,2961,GO:0032206,1.8144e-01,2.9000e+01
IMP_SCORE,2962,GO:0015936,1.8139e-01,5.0000e+00
IMP_SCORE,2963,GO:0000768,1.8137e-01,2.2000e+01
IMP_SCORE,2964,GO:0010517,1.8135e-01,1.3000e+01
IMP_SCORE,2965,GO:0031589,1.8132e-01,1.2700e+02
IMP_SCORE,2966,GO:0000800,1.8131e-01,6.0000e+00
IMP_SCORE,2967,GO:0008361,1.8129e-01,4.6000e+01
IMP_SCORE,2968,GO:0044425,1.8126e-01,1.4420e+03
IMP_SCORE,2969,GO:0045121,1.8124e-01,1.5300e+02
IMP_SCORE,2970,GO:1903146,1.8123e-01,1.4000e+01
IMP_SCORE,2971,GO:0071688,1.8120e-01,6.0000e+00
IMP_SCORE,2972,GO:0080134,1.8117e-01,3.5900e+02
IMP_SCORE,2973,GO:0060341,1.8117e-01,2.2900e+02
IMP_SCORE,2974,GO:0099600,1.8116e-01,3.6700e+02
IMP_SCORE,2975,GO:0036041,1.8114e-01,3.8000e+01
IMP_SCORE,2976,GO:0031331,1.8112e-01,8.3000e+01
IMP_SCORE,2977,GO:0045987,1.8110e-01,1.5000e+01
IMP_SCORE,2978,GO:0006941,1.8109e-01,3.2000e+01
IMP_SCORE,2979,GO:0009755,1.8104e-01,6.6000e+01
IMP_SCORE,2980,GO:0002931,1.8103e-01,2.1000e+01
IMP_SCORE,2981,GO:0009124,1.8101e-01,1.8000e+01
IMP_SCORE,2982,GO:0019722,1.8101e-01,2.3000e+01
IMP_SCORE,2983,GO:0001508,1.8089e-01,2.5000e+01
IMP_SCORE,2984,GO:0051149,1.8086e-01,6.0000e+01
IMP_SCORE,2985,GO:0006633,1.8085e-01,5.8000e+01
IMP_SCORE,2986,GO:0015816,1.8083e-01,6.0000e+00
IMP_SCORE,2987,GO:0031224,1.8082e-01,1.5040e+03
IMP_SCORE,2988,GO:0051015,1.8079e-01,1.0000e+02
IMP_SCORE,2989,GO:0098562,1.8074e-01,4.2000e+01
IMP_SCORE,2990,GO:0002504,1.8071e-01,9.6000e+01
IMP_SCORE,2991,GO:0006607,1.8069e-01,3.1000e+01
IMP_SCORE,2992,GO:0045814,1.8068e-01,3.3000e+01
IMP_SCORE,2993,GO:0003727,1.8066e-01,5.4000e+01
IMP_SCORE,2994,GO:0038024,1.8065e-01,1.1100e+02
IMP_SCORE,2995,GO:0004725,1.8056e-01,5.0000e+01
IMP_SCORE,2996,GO:0000975,1.8054e-01,1.8700e+02
IMP_SCORE,2997,GO:0019363,1.8051e-01,1.9000e+01
IMP_SCORE,2998,GO:0031970,1.8050e-01,6.9000e+01
IMP_SCORE,2999,GO:0045240,1.8049e-01,2.1000e+01
IMP_SCORE,3000,GO:0042278,1.8048e-01,4.1000e+01
IMP_SCORE,3001,GO:1901575,1.8048e-01,4.8900e+02
IMP_SCORE,3002,GO:0005776,1.8047e-01,4.5000e+01
IMP_SCORE,3003,GO:0014002,1.8046e-01,1.5000e+01
IMP_SCORE,3004,GO:0051247,1.8045e-01,2.4700e+02
IMP_SCORE,3005,GO:0035336,1.8045e-01,4.9000e+01
IMP_SCORE,3006,GO:0046856,1.8044e-01,9.0000e+00
IMP_SCORE,3007,GO:0051050,1.8040e-01,2.6300e+02
IMP_SCORE,3008,GO:0046033,1.8040e-01,2.0000e+00
IMP_SCORE,3009,GO:0045047,1.8037e-01,2.3000e+01
IMP_SCORE,3010,GO:0010564,1.8035e-01,1.4200e+02
IMP_SCORE,3011,GO:0022891,1.8034e-01,2.9100e+02
IMP_SCORE,3012,GO:2000113,1.8034e-01,2.0400e+02
IMP_SCORE,3013,GO:0004143,1.8032e-01,6.0000e+00
IMP_SCORE,3014,GO:0098791,1.8024e-01,1.1700e+02
IMP_SCORE,3015,GO:0050731,1.8020e-01,3.5000e+01
IMP_SCORE,3016,GO:0004675,1.8012e-01,2.4000e+01
IMP_SCORE,3017,GO:0036230,1.8009e-01,1.0700e+02
IMP_SCORE,3018,GO:0046390,1.8008e-01,3.2000e+01
IMP_SCORE,3019,GO:0045072,1.8008e-01,7.0000e+00
IMP_SCORE,3020,GO:0048821,1.8005e-01,3.0000e+00
IMP_SCORE,3021,GO:1901071,1.8004e-01,4.9000e+01
IMP_SCORE,3022,GO:1901652,1.8004e-01,9.5000e+01
IMP_SCORE,3023,GO:0035097,1.8004e-01,4.5000e+01
IMP_SCORE,3024,GO:0060548,1.8002e-01,2.5900e+02
IMP_SCORE,3025,GO:0033267,1.8001e-01,9.0000e+01
IMP_SCORE,3026,GO:0048747,1.7996e-01,3.3000e+01
IMP_SCORE,3027,GO:0002028,1.7996e-01,6.1000e+01
IMP_SCORE,3028,GO:0048864,1.7990e-01,1.4000e+01
IMP_SCORE,3029,GO:0045745,1.7989e-01,1.6000e+01
IMP_SCORE,3030,GO:0042166,1.7986e-01,1.5000e+01
IMP_SCORE,3031,GO:0090087,1.7982e-01,1.7600e+02
IMP_SCORE,3032,GO:1903530,1.7973e-01,1.8700e+02
IMP_SCORE,3033,GO:0051172,1.7964e-01,2.2400e+02
IMP_SCORE,3034,GO:0032793,1.7963e-01,1.7000e+01
IMP_SCORE,3035,GO:1905114,1.7963e-01,9.9000e+01
IMP_SCORE,3036,GO:0048037,1.7954e-01,2.0300e+02
IMP_SCORE,3037,GO:1904659,1.7953e-01,2.0000e+01
IMP_SCORE,3038,GO:0050766,1.7951e-01,2.1000e+01
IMP_SCORE,3039,GO:0015682,1.7948e-01,1.7000e+01
IMP_SCORE,3040,GO:0009792,1.7937e-01,6.0000e+01
IMP_SCORE,3041,GO:1900034,1.7936e-01,5.0000e+01
IMP_SCORE,3042,GO:0007257,1.7928e-01,1.0000e+01
IMP_SCORE,3043,GO:0000982,1.7927e-01,8.5000e+01
IMP_SCORE,3044,GO:0009953,1.7927e-01,3.5000e+01
IMP_SCORE,3045,GO:0019373,1.7920e-01,7.0000e+00
IMP_SCORE,3046,GO:0051223,1.7920e-01,2.0500e+02
IMP_SCORE,3047,GO:0051184,1.7917e-01,5.0000e+00
IMP_SCORE,3048,GO:0097194,1.7915e-01,3.9000e+01
IMP_SCORE,3049,GO:0015035,1.7915e-01,1.6000e+01
IMP_SCORE,3050,GO:1903845,1.7907e-01,2.8000e+01
IMP_SCORE,3051,GO:0002366,1.7899e-01,1.3500e+02
IMP_SCORE,3052,GO:0030857,1.7895e-01,5.0000e+00
IMP_SCORE,3053,GO:0022603,1.7890e-01,3.0300e+02
IMP_SCORE,3054,GO:0015672,1.7881e-01,1.2500e+02
IMP_SCORE,3055,GO:0098588,1.7879e-01,6.7600e+02
IMP_SCORE,3056,GO:0030968,1.7878e-01,6.1000e+01
IMP_SCORE,3057,GO:0007409,1.7872e-01,1.0500e+02
IMP_SCORE,3058,GO:1903580,1.7871e-01,5.0000e+00
IMP_SCORE,3059,GO:0004722,1.7871e-01,3.5000e+01
IMP_SCORE,3060,GO:0007187,1.7865e-01,6.2000e+01
IMP_SCORE,3061,GO:0001932,1.7864e-01,1.9700e+02
IMP_SCORE,3062,GO:0071634,1.7863e-01,1.4000e+01
IMP_SCORE,3063,GO:0006366,1.7859e-01,1.3600e+02
IMP_SCORE,3064,GO:0002687,1.7857e-01,3.3000e+01
IMP_SCORE,3065,GO:0051051,1.7855e-01,1.1200e+02
IMP_SCORE,3066,GO:0017147,1.7855e-01,1.5000e+01
IMP_SCORE,3067,GO:0061326,1.7848e-01,8.0000e+00
IMP_SCORE,3068,GO:0038201,1.7841e-01,2.6000e+01
IMP_SCORE,3069,GO:0010677,1.7838e-01,2.3000e+01
IMP_SCORE,3070,GO:0009650,1.7829e-01,8.0000e+00
IMP_SCORE,3071,GO:0001012,1.7826e-01,1.0900e+02
IMP_SCORE,3072,GO:0010837,1.7826e-01,1.3000e+01
IMP_SCORE,3073,GO:0005615,1.7825e-01,1.0160e+03
IMP_SCORE,3074,GO:0006559,1.7822e-01,2.3000e+01
IMP_SCORE,3075,GO:1903901,1.7818e-01,4.7000e+01
IMP_SCORE,3076,GO:1905354,1.7816e-01,2.3000e+01
IMP_SCORE,3077,GO:0003002,1.7811e-01,6.4000e+01
IMP_SCORE,3078,GO:0032469,1.7810e-01,7.0000e+00
IMP_SCORE,3079,GO:2000181,1.7809e-01,2.6000e+01
IMP_SCORE,3080,GO:0046486,1.7805e-01,1.8600e+02
IMP_SCORE,3081,GO:0031280,1.7794e-01,9.0000e+00
IMP_SCORE,3082,GO:0045747,1.7790e-01,1.4000e+01
IMP_SCORE,3083,GO:0005783,1.7787e-01,6.4900e+02
IMP_SCORE,3084,GO:0008202,1.7780e-01,1.1200e+02
IMP_SCORE,3085,GO:0097581,1.7778e-01,2.2000e+01
IMP_SCORE,3086,GO:0034968,1.7777e-01,1.3000e+01
IMP_SCORE,3087,GO:0045840,1.7776e-01,1.3000e+01
IMP_SCORE,3088,GO:0048519,1.7775e-01,8.7200e+02
IMP_SCORE,3089,GO:1904356,1.7774e-01,2.2000e+01
IMP_SCORE,3090,GO:1903522,1.7773e-01,1.0300e+02
IMP_SCORE,3091,GO:0015485,1.7772e-01,2.8000e+01
IMP_SCORE,3092,GO:1904355,1.7768e-01,3.0000e+01
IMP_SCORE,3093,GO:0071353,1.7768e-01,6.0000e+00
IMP_SCORE,3094,GO:0031941,1.7758e-01,3.1000e+01
IMP_SCORE,3095,GO:0001103,1.7752e-01,1.4000e+01
IMP_SCORE,3096,GO:0060326,1.7750e-01,8.3000e+01
IMP_SCORE,3097,GO:0006779,1.7743e-01,1.5000e+01
IMP_SCORE,3098,GO:0046839,1.7742e-01,3.4000e+01
IMP_SCORE,3099,GO:0045088,1.7740e-01,1.2200e+02
IMP_SCORE,3100,GO:0022408,1.7735e-01,5.3000e+01
IMP_SCORE,3101,GO:0005516,1.7733e-01,4.5000e+02
IMP_SCORE,3102,GO:0071453,1.7732e-01,4.0000e+01
IMP_SCORE,3103,GO:2000649,1.7729e-01,3.9000e+01
IMP_SCORE,3104,GO:0043113,1.7728e-01,2.4000e+01
IMP_SCORE,3105,GO:0010226,1.7727e-01,1.0000e+01
IMP_SCORE,3106,GO:0071236,1.7727e-01,7.0000e+00
IMP_SCORE,3107,GO:0098636,1.7727e-01,3.8000e+01
IMP_SCORE,3108,GO:0099503,1.7726e-01,2.0700e+02
IMP_SCORE,3109,GO:0016525,1.7726e-01,3.5000e+01
IMP_SCORE,3110,GO:0008284,1.7725e-01,2.8300e+02
IMP_SCORE,3111,GO:1901201,1.7723e-01,6.0000e+00
IMP_SCORE,3112,GO:0010604,1.7722e-01,4.0400e+02
IMP_SCORE,3113,GO:0001669,1.7716e-01,7.8000e+01
IMP_SCORE,3114,GO:0003376,1.7709e-01,9.0000e+00
IMP_SCORE,3115,GO:0043066,1.7708e-01,2.4800e+02
IMP_SCORE,3116,GO:0016773,1.7707e-01,2.5800e+02
IMP_SCORE,3117,GO:0009132,1.7707e-01,3.8000e+01
IMP_SCORE,3118,GO:0071677,1.7702e-01,1.0000e+01
IMP_SCORE,3119,GO:0010839,1.7702e-01,1.0000e+01
IMP_SCORE,3120,GO:0032403,1.7688e-01,4.1900e+02
IMP_SCORE,3121,GO:0048856,1.7687e-01,1.1870e+03
IMP_SCORE,3122,GO:1901739,1.7685e-01,1.8000e+01
IMP_SCORE,3123,GO:0006730,1.7685e-01,5.1000e+01
IMP_SCORE,3124,GO:0031396,1.7685e-01,4.4000e+01
IMP_SCORE,3125,GO:0045646,1.7683e-01,1.5000e+01
IMP_SCORE,3126,GO:0050769,1.7674e-01,1.1400e+02
IMP_SCORE,3127,GO:0044306,1.7673e-01,4.9000e+01
IMP_SCORE,3128,GO:0071496,1.7666e-01,7.9000e+01
IMP_SCORE,3129,GO:1903508,1.7661e-01,1.9100e+02
IMP_SCORE,3130,GO:0005913,1.7658e-01,7.5000e+01
IMP_SCORE,3131,GO:0044765,1.7655e-01,5.1700e+02
IMP_SCORE,3132,GO:0051348,1.7652e-01,8.3000e+01
IMP_SCORE,3133,GO:0070382,1.7648e-01,8.7000e+01
IMP_SCORE,3134,GO:0035770,1.7645e-01,1.2300e+02
IMP_SCORE,3135,GO:0006491,1.7642e-01,2.1000e+01
IMP_SCORE,3136,GO:0044763,1.7636e-01,1.3530e+03
IMP_SCORE,3137,GO:0030141,1.7635e-01,1.8300e+02
IMP_SCORE,3138,GO:0042438,1.7632e-01,6.0000e+00
IMP_SCORE,3139,GO:0034641,1.7632e-01,5.7000e+02
IMP_SCORE,3140,GO:0006536,1.7630e-01,2.2000e+01
IMP_SCORE,3141,GO:0032270,1.7629e-01,2.2800e+02
IMP_SCORE,3142,GO:0045956,1.7617e-01,7.0000e+00
IMP_SCORE,3143,GO:0003007,1.7613e-01,6.0000e+00
IMP_SCORE,3144,GO:0001618,1.7611e-01,5.0000e+01
IMP_SCORE,3145,GO:1904892,1.7610e-01,3.2000e+01
IMP_SCORE,3146,GO:0032717,1.7608e-01,2.1000e+01
IMP_SCORE,3147,GO:0033500,1.7606e-01,5.5000e+01
IMP_SCORE,3148,GO:0045935,1.7596e-01,2.1600e+02
IMP_SCORE,3149,GO:0019884,1.7592e-01,1.2600e+02
IMP_SCORE,3150,GO:0030666,1.7588e-01,8.0000e+01
IMP_SCORE,3151,GO:0050896,1.7581e-01,1.4250e+03
IMP_SCORE,3152,GO:0010038,1.7580e-01,1.7300e+02
IMP_SCORE,3153,GO:0072216,1.7580e-01,2.0000e+00
IMP_SCORE,3154,GO:0004869,1.7577e-01,4.7000e+01
IMP_SCORE,3155,GO:0002699,1.7576e-01,4.6000e+01
IMP_SCORE,3156,GO:0010563,1.7574e-01,1.3400e+02
IMP_SCORE,3157,GO:0035246,1.7574e-01,1.7000e+01
IMP_SCORE,3158,GO:0000086,1.7568e-01,5.8000e+01
IMP_SCORE,3159,GO:0051496,1.7565e-01,2.5000e+01
IMP_SCORE,3160,GO:0061024,1.7558e-01,3.3100e+02
IMP_SCORE,3161,GO:0039535,1.7558e-01,5.0000e+00
IMP_SCORE,3162,GO:0005881,1.7548e-01,5.8000e+01
IMP_SCORE,3163,GO:0045944,1.7543e-01,1.6200e+02
IMP_SCORE,3164,GO:0008645,1.7539e-01,3.2000e+01
IMP_SCORE,3165,GO:0021819,1.7526e-01,1.9000e+01
IMP_SCORE,3166,GO:1902807,1.7526e-01,2.1000e+01
IMP_SCORE,3167,GO:0090036,1.7525e-01,1.0000e+01
IMP_SCORE,3168,GO:0090398,1.7524e-01,7.0000e+00
IMP_SCORE,3169,GO:0043467,1.7522e-01,3.6000e+01
IMP_SCORE,3170,GO:0001959,1.7520e-01,5.1000e+01
IMP_SCORE,3171,GO:0009746,1.7520e-01,5.4000e+01
IMP_SCORE,3172,GO:0031175,1.7512e-01,5.8000e+01
IMP_SCORE,3173,GO:0035924,1.7511e-01,2.5000e+01
IMP_SCORE,3174,GO:0016701,1.7510e-01,4.4000e+01
IMP_SCORE,3175,GO:0030198,1.7507e-01,2.0100e+02
IMP_SCORE,3176,GO:0051236,1.7505e-01,4.9000e+01
IMP_SCORE,3177,GO:0000082,1.7504e-01,4.0000e+01
IMP_SCORE,3178,GO:0002755,1.7504e-01,1.5000e+01
IMP_SCORE,3179,GO:1901019,1.7504e-01,2.0000e+01
IMP_SCORE,3180,GO:1902894,1.7499e-01,1.0000e+00
IMP_SCORE,3181,GO:0045989,1.7499e-01,1.0000e+00
IMP_SCORE,3182,GO:0009931,1.7497e-01,2.1000e+01
IMP_SCORE,3183,GO:1903900,1.7492e-01,5.6000e+01
IMP_SCORE,3184,GO:0016482,1.7491e-01,6.1000e+01
IMP_SCORE,3185,GO:2000479,1.7486e-01,1.9000e+01
IMP_SCORE,3186,GO:0032098,1.7482e-01,9.0000e+00
IMP_SCORE,3187,GO:0033157,1.7479e-01,1.1100e+02
IMP_SCORE,3188,GO:2000188,1.7478e-01,6.0000e+00
IMP_SCORE,3189,GO:0032823,1.7467e-01,6.0000e+00
IMP_SCORE,3190,GO:0003746,1.7467e-01,7.0000e+00
IMP_SCORE,3191,GO:0044409,1.7455e-01,7.0000e+01
IMP_SCORE,3192,GO:0033327,1.7451e-01,2.9000e+01
IMP_SCORE,3193,GO:1902652,1.7449e-01,4.2000e+01
IMP_SCORE,3194,GO:0048710,1.7449e-01,1.0000e+01
IMP_SCORE,3195,GO:0008360,1.7448e-01,9.1000e+01
IMP_SCORE,3196,GO:0008238,1.7446e-01,1.6300e+02
IMP_SCORE,3197,GO:0010766,1.7445e-01,2.0000e+00
IMP_SCORE,3198,GO:0048168,1.7445e-01,4.2000e+01
IMP_SCORE,3199,GO:0061695,1.7443e-01,5.0000e+01
IMP_SCORE,3200,GO:0000976,1.7443e-01,1.2500e+02
IMP_SCORE,3201,GO:0006693,1.7441e-01,1.9000e+01
IMP_SCORE,3202,GO:0045837,1.7438e-01,4.0000e+00
IMP_SCORE,3203,GO:0006026,1.7436e-01,6.6000e+01
IMP_SCORE,3204,GO:0006725,1.7434e-01,4.4000e+02
IMP_SCORE,3205,GO:0051965,1.7422e-01,5.7000e+01
IMP_SCORE,3206,GO:0005905,1.7419e-01,5.1000e+01
IMP_SCORE,3207,GO:0016208,1.7419e-01,1.4000e+01
IMP_SCORE,3208,GO:0001227,1.7415e-01,4.6000e+01
IMP_SCORE,3209,GO:0043009,1.7412e-01,5.9000e+01
IMP_SCORE,3210,GO:0033293,1.7410e-01,4.1000e+01
IMP_SCORE,3211,GO:0090263,1.7404e-01,2.5000e+01
IMP_SCORE,3212,GO:0000280,1.7404e-01,1.3200e+02
IMP_SCORE,3213,GO:0008154,1.7400e-01,4.2000e+01
IMP_SCORE,3214,GO:0031399,1.7399e-01,2.7500e+02
IMP_SCORE,3215,GO:0032292,1.7394e-01,7.0000e+00
IMP_SCORE,3216,GO:0002717,1.7389e-01,1.2000e+01
IMP_SCORE,3217,GO:0016831,1.7386e-01,3.2000e+01
IMP_SCORE,3218,GO:0044057,1.7386e-01,1.8900e+02
IMP_SCORE,3219,GO:0015299,1.7380e-01,6.0000e+00
IMP_SCORE,3220,GO:0046514,1.7376e-01,2.2000e+01
IMP_SCORE,3221,GO:0048814,1.7375e-01,2.1000e+01
IMP_SCORE,3222,GO:0019915,1.7372e-01,3.1000e+01
IMP_SCORE,3223,GO:0008483,1.7372e-01,3.9000e+01
IMP_SCORE,3224,GO:0098862,1.7371e-01,3.5000e+01
IMP_SCORE,3225,GO:0000980,1.7370e-01,2.0000e+01
IMP_SCORE,3226,GO:0050839,1.7368e-01,4.1200e+02
IMP_SCORE,3227,GO:0051018,1.7367e-01,4.3000e+01
IMP_SCORE,3228,GO:0003779,1.7362e-01,3.4800e+02
IMP_SCORE,3229,GO:0050776,1.7361e-01,3.5800e+02
IMP_SCORE,3230,GO:0043255,1.7359e-01,3.6000e+01
IMP_SCORE,3231,GO:0072329,1.7359e-01,7.3000e+01
IMP_SCORE,3232,GO:0044144,1.7355e-01,2.2000e+01
IMP_SCORE,3233,GO:0002440,1.7341e-01,2.9000e+01
IMP_SCORE,3234,GO:0044421,1.7334e-01,1.4280e+03
IMP_SCORE,3235,GO:0002828,1.7332e-01,2.1000e+01
IMP_SCORE,3236,GO:1902904,1.7332e-01,4.2000e+01
IMP_SCORE,3237,GO:0017080,1.7330e-01,3.8000e+01
IMP_SCORE,3238,GO:0048020,1.7324e-01,2.0000e+01
IMP_SCORE,3239,GO:0051641,1.7320e-01,5.1900e+02
IMP_SCORE,3240,GO:0006873,1.7320e-01,1.6300e+02
IMP_SCORE,3241,GO:0042641,1.7315e-01,4.0000e+01
IMP_SCORE,3242,GO:0007096,1.7308e-01,1.5000e+01
IMP_SCORE,3243,GO:0071840,1.7307e-01,1.1980e+03
IMP_SCORE,3244,GO:0045296,1.7307e-01,3.2500e+02
IMP_SCORE,3245,GO:0051640,1.7305e-01,1.1600e+02
IMP_SCORE,3246,GO:0030278,1.7299e-01,7.2000e+01
IMP_SCORE,3247,GO:0031253,1.7298e-01,1.2100e+02
IMP_SCORE,3248,GO:0007517,1.7297e-01,5.6000e+01
IMP_SCORE,3249,GO:0006875,1.7295e-01,1.4700e+02
IMP_SCORE,3250,GO:0031625,1.7284e-01,9.5000e+01
IMP_SCORE,3251,GO:0042119,1.7274e-01,1.1700e+02
IMP_SCORE,3252,GO:1905348,1.7269e-01,7.0000e+00
IMP_SCORE,3253,GO:0097435,1.7264e-01,1.5800e+02
IMP_SCORE,3254,GO:0051703,1.7263e-01,5.2000e+01
IMP_SCORE,3255,GO:0016864,1.7262e-01,1.4000e+01
IMP_SCORE,3256,GO:0050690,1.7259e-01,1.0000e+01
IMP_SCORE,3257,GO:0002790,1.7258e-01,4.6000e+01
IMP_SCORE,3258,GO:1990841,1.7255e-01,1.6000e+01
IMP_SCORE,3259,GO:0034391,1.7242e-01,4.0000e+00
IMP_SCORE,3260,GO:0010675,1.7242e-01,3.8000e+01
IMP_SCORE,3261,GO:1900047,1.7241e-01,2.3000e+01
IMP_SCORE,3262,GO:0032543,1.7241e-01,4.1000e+01
IMP_SCORE,3263,GO:0005251,1.7238e-01,2.9000e+01
IMP_SCORE,3264,GO:0006471,1.7234e-01,8.0000e+00
IMP_SCORE,3265,GO:0006521,1.7231e-01,1.2000e+01
IMP_SCORE,3266,GO:0051954,1.7228e-01,8.0000e+00
IMP_SCORE,3267,GO:2000311,1.7226e-01,8.0000e+00
IMP_SCORE,3268,GO:0032642,1.7224e-01,3.1000e+01
IMP_SCORE,3269,GO:0010458,1.7222e-01,5.0000e+00
IMP_SCORE,3270,GO:0005154,1.7222e-01,2.1000e+01
IMP_SCORE,3271,GO:0051650,1.7219e-01,3.9000e+01
IMP_SCORE,3272,GO:0050810,1.7211e-01,1.2000e+01
IMP_SCORE,3273,GO:0098602,1.7210e-01,1.9500e+02
IMP_SCORE,3274,GO:0055080,1.7207e-01,1.7800e+02
IMP_SCORE,3275,GO:0007154,1.7205e-01,3.4700e+02
IMP_SCORE,3276,GO:0035871,1.7204e-01,5.0000e+01
IMP_SCORE,3277,GO:0002443,1.7204e-01,3.8000e+01
IMP_SCORE,3278,GO:0019865,1.7196e-01,4.2000e+01
IMP_SCORE,3279,GO:0007049,1.7195e-01,2.5100e+02
IMP_SCORE,3280,GO:0050709,1.7186e-01,2.4000e+01
IMP_SCORE,3281,GO:0006690,1.7185e-01,6.3000e+01
IMP_SCORE,3282,GO:0016311,1.7184e-01,1.5300e+02
IMP_SCORE,3283,GO:0009896,1.7183e-01,9.2000e+01
IMP_SCORE,3284,GO:0060306,1.7181e-01,7.0000e+00
IMP_SCORE,3285,GO:0097060,1.7175e-01,1.8900e+02
IMP_SCORE,3286,GO:0000070,1.7171e-01,1.3000e+01
IMP_SCORE,3287,GO:0098794,1.7169e-01,7.5000e+01
IMP_SCORE,3288,GO:0010817,1.7153e-01,1.7500e+02
IMP_SCORE,3289,GO:0032388,1.7151e-01,8.6000e+01
IMP_SCORE,3290,GO:0060359,1.7140e-01,2.1000e+01
IMP_SCORE,3291,GO:0005080,1.7135e-01,2.2000e+01
IMP_SCORE,3292,GO:0090501,1.7131e-01,6.1000e+01
IMP_SCORE,3293,GO:0050661,1.7131e-01,3.9000e+01
IMP_SCORE,3294,GO:0031333,1.7125e-01,4.0000e+01
IMP_SCORE,3295,GO:0019438,1.7125e-01,2.8700e+02
IMP_SCORE,3296,GO:0008406,1.7123e-01,3.5000e+01
IMP_SCORE,3297,GO:2001237,1.7119e-01,3.1000e+01
IMP_SCORE,3298,GO:0032993,1.7113e-01,3.8000e+01
IMP_SCORE,3299,GO:0005244,1.7110e-01,6.6000e+01
IMP_SCORE,3300,GO:0071637,1.7109e-01,1.2000e+01
IMP_SCORE,3301,GO:0046983,1.7108e-01,5.9600e+02
IMP_SCORE,3302,GO:0072562,1.7105e-01,1.9600e+02
IMP_SCORE,3303,GO:0002684,1.7101e-01,2.1400e+02
IMP_SCORE,3304,GO:0022607,1.7098e-01,7.3400e+02
IMP_SCORE,3305,GO:0031503,1.7097e-01,3.9000e+01
IMP_SCORE,3306,GO:0042445,1.7096e-01,1.0800e+02
IMP_SCORE,3307,GO:2000508,1.7095e-01,1.0000e+00
IMP_SCORE,3308,GO:0000165,1.7095e-01,7.2000e+01
IMP_SCORE,3309,GO:0034143,1.7094e-01,5.0000e+00
IMP_SCORE,3310,GO:0048011,1.7093e-01,1.8000e+01
IMP_SCORE,3311,GO:0000731,1.7092e-01,1.4000e+01
IMP_SCORE,3312,GO:0072080,1.7091e-01,6.0000e+00
IMP_SCORE,3313,GO:0034358,1.7083e-01,3.5000e+01
IMP_SCORE,3314,GO:0097367,1.7081e-01,7.1000e+02
IMP_SCORE,3315,GO:0045071,1.7078e-01,4.0000e+01
IMP_SCORE,3316,GO:0006195,1.7074e-01,7.0000e+00
IMP_SCORE,3317,GO:0030427,1.7072e-01,8.8000e+01
IMP_SCORE,3318,GO:1901292,1.7066e-01,2.3000e+01
IMP_SCORE,3319,GO:0031334,1.7064e-01,5.3000e+01
IMP_SCORE,3320,GO:0001764,1.7064e-01,1.0400e+02
IMP_SCORE,3321,GO:0048522,1.7059e-01,7.9100e+02
IMP_SCORE,3322,GO:0070300,1.7057e-01,3.0000e+01
IMP_SCORE,3323,GO:0043010,1.7057e-01,2.9000e+01
IMP_SCORE,3324,GO:0060337,1.7056e-01,9.4000e+01
IMP_SCORE,3325,GO:0043271,1.7055e-01,2.7000e+01
IMP_SCORE,3326,GO:0048665,1.7055e-01,6.0000e+00
IMP_SCORE,3327,GO:0019898,1.7053e-01,1.1100e+02
IMP_SCORE,3328,GO:1901879,1.7052e-01,3.8000e+01
IMP_SCORE,3329,GO:0050995,1.7049e-01,2.8000e+01
IMP_SCORE,3330,GO:0051241,1.7048e-01,2.6800e+02
IMP_SCORE,3331,GO:0035587,1.7044e-01,3.1000e+01
IMP_SCORE,3332,GO:0072310,1.7043e-01,1.1000e+01
IMP_SCORE,3333,GO:0010665,1.7040e-01,7.0000e+00
IMP_SCORE,3334,GO:0043228,1.7040e-01,1.0160e+03
IMP_SCORE,3335,GO:0009893,1.7032e-01,4.4200e+02
IMP_SCORE,3336,GO:0001933,1.7031e-01,1.0800e+02
IMP_SCORE,3337,GO:0006558,1.7029e-01,2.9000e+01
IMP_SCORE,3338,GO:0042573,1.7028e-01,2.1000e+01
IMP_SCORE,3339,GO:0070169,1.7027e-01,2.8000e+01
IMP_SCORE,3340,GO:0035850,1.7026e-01,2.1000e+01
IMP_SCORE,3341,GO:0000041,1.7025e-01,5.5000e+01
IMP_SCORE,3342,GO:0005126,1.7025e-01,1.8700e+02
IMP_SCORE,3343,GO:0051453,1.7018e-01,3.6000e+01
IMP_SCORE,3344,GO:0051961,1.7014e-01,8.9000e+01
IMP_SCORE,3345,GO:0044699,1.7012e-01,1.4340e+03
IMP_SCORE,3346,GO:0050792,1.7006e-01,7.8000e+01
IMP_SCORE,3347,GO:0045931,1.7005e-01,2.9000e+01
IMP_SCORE,3348,GO:0019220,1.7003e-01,3.1000e+02
IMP_SCORE,3349,GO:0005319,1.7000e-01,8.1000e+01
IMP_SCORE,3350,GO:0071901,1.6997e-01,4.7000e+01
IMP_SCORE,3351,GO:0005254,1.6996e-01,3.6000e+01
IMP_SCORE,3352,GO:0045577,1.6992e-01,1.4000e+01
IMP_SCORE,3353,GO:0050746,1.6989e-01,7.0000e+00
IMP_SCORE,3354,GO:0007626,1.6987e-01,9.0000e+01
IMP_SCORE,3355,GO:0046434,1.6987e-01,4.3000e+01
IMP_SCORE,3356,GO:0071482,1.6985e-01,2.7000e+01
IMP_SCORE,3357,GO:0055069,1.6983e-01,9.0000e+00
IMP_SCORE,3358,GO:0099568,1.6981e-01,1.9200e+02
IMP_SCORE,3359,GO:0043603,1.6977e-01,2.5500e+02
IMP_SCORE,3360,GO:0005637,1.6977e-01,5.4000e+01
IMP_SCORE,3361,GO:0006417,1.6974e-01,9.0000e+01
IMP_SCORE,3362,GO:0060055,1.6971e-01,1.4000e+01
IMP_SCORE,3363,GO:0061469,1.6969e-01,1.5000e+01
IMP_SCORE,3364,GO:0009394,1.6969e-01,9.0000e+00
IMP_SCORE,3365,GO:0004672,1.6968e-01,1.6900e+02
IMP_SCORE,3366,GO:0050912,1.6966e-01,1.9000e+01
IMP_SCORE,3367,GO:0061178,1.6966e-01,3.5000e+01
IMP_SCORE,3368,GO:0046326,1.6964e-01,2.4000e+01
IMP_SCORE,3369,GO:0006913,1.6964e-01,7.5000e+01
IMP_SCORE,3370,GO:0051798,1.6958e-01,1.0000e+00
IMP_SCORE,3371,GO:0043455,1.6958e-01,1.0000e+00
IMP_SCORE,3372,GO:0032026,1.6955e-01,2.2000e+01
IMP_SCORE,3373,GO:0001558,1.6954e-01,1.7300e+02
IMP_SCORE,3374,GO:1903555,1.6951e-01,2.4000e+01
IMP_SCORE,3375,GO:1990001,1.6951e-01,2.0000e+00
IMP_SCORE,3376,GO:0060284,1.6951e-01,2.1000e+02
IMP_SCORE,3377,GO:0042127,1.6942e-01,5.7200e+02
IMP_SCORE,3378,GO:0044087,1.6942e-01,2.8800e+02
IMP_SCORE,3379,GO:0015813,1.6940e-01,8.0000e+00
IMP_SCORE,3380,GO:0001085,1.6936e-01,4.6000e+01
IMP_SCORE,3381,GO:0051707,1.6935e-01,1.8400e+02
IMP_SCORE,3382,GO:0032880,1.6921e-01,2.7700e+02
IMP_SCORE,3383,GO:0050680,1.6921e-01,1.6000e+01
IMP_SCORE,3384,GO:0016570,1.6907e-01,9.2000e+01
IMP_SCORE,3385,GO:0032990,1.6906e-01,1.0200e+02
IMP_SCORE,3386,GO:0045056,1.6903e-01,5.0000e+00
IMP_SCORE,3387,GO:0006295,1.6899e-01,6.0000e+00
IMP_SCORE,3388,GO:0044242,1.6895e-01,8.8000e+01
IMP_SCORE,3389,GO:0005261,1.6894e-01,9.1000e+01
IMP_SCORE,3390,GO:0034368,1.6893e-01,6.0000e+00
IMP_SCORE,3391,GO:0050767,1.6884e-01,1.6900e+02
IMP_SCORE,3392,GO:0009063,1.6884e-01,7.5000e+01
IMP_SCORE,3393,GO:0090303,1.6881e-01,2.2000e+01
IMP_SCORE,3394,GO:0017158,1.6881e-01,3.6000e+01
IMP_SCORE,3395,GO:0009309,1.6871e-01,2.9000e+01
IMP_SCORE,3396,GO:1901215,1.6871e-01,5.0000e+01
IMP_SCORE,3397,GO:0051052,1.6870e-01,8.6000e+01
IMP_SCORE,3398,GO:0042578,1.6866e-01,2.4800e+02
IMP_SCORE,3399,GO:0007596,1.6864e-01,6.8000e+01
IMP_SCORE,3400,GO:0002444,1.6862e-01,1.1000e+01
IMP_SCORE,3401,GO:0000159,1.6861e-01,2.5000e+01
IMP_SCORE,3402,GO:0016043,1.6861e-01,1.2640e+03
IMP_SCORE,3403,GO:0042267,1.6861e-01,1.4000e+01
IMP_SCORE,3404,GO:0010941,1.6859e-01,4.1500e+02
IMP_SCORE,3405,GO:0070727,1.6857e-01,2.7400e+02
IMP_SCORE,3406,GO:1903018,1.6854e-01,1.7000e+01
IMP_SCORE,3407,GO:0061339,1.6845e-01,1.2000e+01
IMP_SCORE,3408,GO:0009617,1.6845e-01,1.0400e+02
IMP_SCORE,3409,GO:0001046,1.6843e-01,4.4000e+01
IMP_SCORE,3410,GO:0016575,1.6842e-01,2.8000e+01
IMP_SCORE,3411,GO:0043436,1.6841e-01,2.7900e+02
IMP_SCORE,3412,GO:0032412,1.6836e-01,7.4000e+01
IMP_SCORE,3413,GO:0051239,1.6834e-01,6.2600e+02
IMP_SCORE,3414,GO:0048715,1.6831e-01,1.1000e+01
IMP_SCORE,3415,GO:0030803,1.6830e-01,9.0000e+00
IMP_SCORE,3416,GO:0061620,1.6829e-01,7.0000e+00
IMP_SCORE,3417,GO:0030182,1.6827e-01,7.9000e+01
IMP_SCORE,3418,GO:0048646,1.6827e-01,2.7100e+02
IMP_SCORE,3419,GO:0030218,1.6822e-01,1.7000e+01
IMP_SCORE,3420,GO:0005856,1.6821e-01,4.9600e+02
IMP_SCORE,3421,GO:0008211,1.6819e-01,1.1000e+01
IMP_SCORE,3422,GO:0043232,1.6816e-01,9.5500e+02
IMP_SCORE,3423,GO:0098797,1.6808e-01,1.8600e+02
IMP_SCORE,3424,GO:0016817,1.6807e-01,3.0200e+02
IMP_SCORE,3425,GO:1901681,1.6806e-01,1.9400e+02
IMP_SCORE,3426,GO:1903020,1.6805e-01,2.0000e+00
IMP_SCORE,3427,GO:0040011,1.6804e-01,3.9100e+02
IMP_SCORE,3428,GO:0051173,1.6802e-01,2.5400e+02
IMP_SCORE,3429,GO:1904063,1.6802e-01,1.4000e+01
IMP_SCORE,3430,GO:1902589,1.6802e-01,3.0800e+02
IMP_SCORE,3431,GO:0051602,1.6800e-01,1.7000e+01
IMP_SCORE,3432,GO:0071704,1.6800e-01,8.2800e+02
IMP_SCORE,3433,GO:0016810,1.6799e-01,1.6600e+02
IMP_SCORE,3434,GO:0060037,1.6796e-01,4.0000e+00
IMP_SCORE,3435,GO:0097503,1.6779e-01,3.8000e+01
IMP_SCORE,3436,GO:0004888,1.6772e-01,3.2200e+02
IMP_SCORE,3437,GO:0070482,1.6770e-01,7.8000e+01
IMP_SCORE,3438,GO:0099643,1.6769e-01,4.2000e+01
IMP_SCORE,3439,GO:0071379,1.6769e-01,7.0000e+00
IMP_SCORE,3440,GO:0042391,1.6766e-01,1.3400e+02
IMP_SCORE,3441,GO:0045892,1.6764e-01,1.7600e+02
IMP_SCORE,3442,GO:0019730,1.6762e-01,6.1000e+01
IMP_SCORE,3443,GO:0035150,1.6759e-01,4.0000e+01
IMP_SCORE,3444,GO:0008066,1.6758e-01,1.7000e+01
IMP_SCORE,3445,GO:0015631,1.6758e-01,1.8900e+02
IMP_SCORE,3446,GO:0030071,1.6748e-01,9.0000e+00
IMP_SCORE,3447,GO:0097153,1.6747e-01,2.5000e+01
IMP_SCORE,3448,GO:0097192,1.6742e-01,1.2000e+01
IMP_SCORE,3449,GO:0006665,1.6736e-01,1.3400e+02
IMP_SCORE,3450,GO:0009151,1.6735e-01,7.0000e+00
IMP_SCORE,3451,GO:0007052,1.6732e-01,3.0000e+01
IMP_SCORE,3452,GO:0030425,1.6726e-01,1.9200e+02
IMP_SCORE,3453,GO:0043902,1.6722e-01,4.8000e+01
IMP_SCORE,3454,GO:0000793,1.6709e-01,1.8000e+01
IMP_SCORE,3455,GO:0070509,1.6707e-01,1.8000e+01
IMP_SCORE,3456,GO:0007610,1.6706e-01,2.5900e+02
IMP_SCORE,3457,GO:0010906,1.6705e-01,4.7000e+01
IMP_SCORE,3458,GO:1901799,1.6704e-01,8.0000e+00
IMP_SCORE,3459,GO:0051383,1.6693e-01,6.0000e+00
IMP_SCORE,3460,GO:0016829,1.6692e-01,2.0600e+02
IMP_SCORE,3461,GO:0045638,1.6692e-01,3.3000e+01
IMP_SCORE,3462,GO:0045600,1.6688e-01,3.4000e+01
IMP_SCORE,3463,GO:0005802,1.6686e-01,1.1200e+02
IMP_SCORE,3464,GO:0045199,1.6684e-01,1.1000e+01
IMP_SCORE,3465,GO:0035306,1.6684e-01,3.4000e+01
IMP_SCORE,3466,GO:0005924,1.6679e-01,2.5400e+02
IMP_SCORE,3467,GO:1903322,1.6676e-01,2.9000e+01
IMP_SCORE,3468,GO:0019217,1.6668e-01,4.1000e+01
IMP_SCORE,3469,GO:0090174,1.6661e-01,3.4000e+01
IMP_SCORE,3470,GO:0006720,1.6655e-01,6.1000e+01
IMP_SCORE,3471,GO:1901550,1.6655e-01,1.8000e+01
IMP_SCORE,3472,GO:0005102,1.6654e-01,8.8400e+02
IMP_SCORE,3473,GO:0003143,1.6652e-01,3.2000e+01
IMP_SCORE,3474,GO:0030971,1.6651e-01,6.0000e+01
IMP_SCORE,3475,GO:0005068,1.6645e-01,1.9000e+01
IMP_SCORE,3476,GO:0002285,1.6635e-01,2.6000e+01
IMP_SCORE,3477,GO:0048285,1.6631e-01,1.3400e+02
IMP_SCORE,3478,GO:0061650,1.6628e-01,3.2000e+01
IMP_SCORE,3479,GO:0098916,1.6626e-01,1.5600e+02
IMP_SCORE,3480,GO:0022898,1.6624e-01,8.9000e+01
IMP_SCORE,3481,GO:0010893,1.6621e-01,9.0000e+00
IMP_SCORE,3482,GO:0002446,1.6620e-01,2.0000e+00
IMP_SCORE,3483,GO:0007034,1.6616e-01,5.0000e+01
IMP_SCORE,3484,GO:0031116,1.6615e-01,7.0000e+00
IMP_SCORE,3485,GO:0099106,1.6613e-01,6.8000e+01
IMP_SCORE,3486,GO:0044262,1.6613e-01,6.6000e+01
IMP_SCORE,3487,GO:0050840,1.6611e-01,5.4000e+01
IMP_SCORE,3488,GO:0003299,1.6609e-01,5.0000e+00
IMP_SCORE,3489,GO:0050794,1.6607e-01,1.1320e+03
IMP_SCORE,3490,GO:0001106,1.6607e-01,9.0000e+00
IMP_SCORE,3491,GO:0043234,1.6607e-01,1.0610e+03
IMP_SCORE,3492,GO:0014070,1.6603e-01,2.1500e+02
IMP_SCORE,3493,GO:0006259,1.6601e-01,2.1900e+02
IMP_SCORE,3494,GO:1902533,1.6601e-01,1.7000e+02
IMP_SCORE,3495,GO:0050807,1.6598e-01,7.8000e+01
IMP_SCORE,3496,GO:0016572,1.6595e-01,7.0000e+00
IMP_SCORE,3497,GO:0003006,1.6594e-01,2.1100e+02
IMP_SCORE,3498,GO:0042626,1.6592e-01,4.4000e+01
IMP_SCORE,3499,GO:0072091,1.6588e-01,3.0000e+01
IMP_SCORE,3500,GO:0022843,1.6584e-01,6.5000e+01
IMP_SCORE,3501,GO:0048584,1.6584e-01,4.0900e+02
IMP_SCORE,3502,GO:0016620,1.6584e-01,5.9000e+01
IMP_SCORE,3503,GO:0051648,1.6583e-01,3.8000e+01
IMP_SCORE,3504,GO:0001990,1.6583e-01,6.0000e+00
IMP_SCORE,3505,GO:0072413,1.6583e-01,6.0000e+00
IMP_SCORE,3506,GO:0007026,1.6579e-01,1.4000e+01
IMP_SCORE,3507,GO:0099024,1.6576e-01,4.0000e+01
IMP_SCORE,3508,GO:0071402,1.6574e-01,2.5000e+01
IMP_SCORE,3509,GO:0031974,1.6571e-01,4.8200e+02
IMP_SCORE,3510,GO:0031907,1.6567e-01,2.4000e+01
IMP_SCORE,3511,GO:0016706,1.6561e-01,1.7000e+01
IMP_SCORE,3512,GO:0090102,1.6560e-01,1.0000e+01
IMP_SCORE,3513,GO:0017156,1.6559e-01,3.1000e+01
IMP_SCORE,3514,GO:0006998,1.6551e-01,2.6000e+01
IMP_SCORE,3515,GO:0004867,1.6548e-01,5.5000e+01
IMP_SCORE,3516,GO:1901571,1.6545e-01,1.4000e+01
IMP_SCORE,3517,GO:0006979,1.6544e-01,1.2700e+02
IMP_SCORE,3518,GO:0045862,1.6544e-01,7.0000e+01
IMP_SCORE,3519,GO:0006950,1.6541e-01,9.6200e+02
IMP_SCORE,3520,GO:0048523,1.6537e-01,8.5700e+02
IMP_SCORE,3521,GO:0051438,1.6535e-01,1.6000e+01
IMP_SCORE,3522,GO:2001141,1.6533e-01,3.2700e+02
IMP_SCORE,3523,GO:0042990,1.6532e-01,3.6000e+01
IMP_SCORE,3524,GO:0050770,1.6526e-01,4.9000e+01
IMP_SCORE,3525,GO:0065005,1.6524e-01,9.0000e+00
IMP_SCORE,3526,GO:0048518,1.6523e-01,9.1100e+02
IMP_SCORE,3527,GO:2000050,1.6522e-01,2.3000e+01
IMP_SCORE,3528,GO:0010629,1.6521e-01,2.2700e+02
IMP_SCORE,3529,GO:1901888,1.6517e-01,2.5000e+01
IMP_SCORE,3530,GO:0047497,1.6515e-01,2.0000e+00
IMP_SCORE,3531,GO:1901991,1.6513e-01,3.3000e+01
IMP_SCORE,3532,GO:0031594,1.6513e-01,5.7000e+01
IMP_SCORE,3533,GO:1900373,1.6513e-01,2.4000e+01
IMP_SCORE,3534,GO:0010822,1.6504e-01,5.5000e+01
IMP_SCORE,3535,GO:0005048,1.6503e-01,2.1000e+01
IMP_SCORE,3536,GO:0051254,1.6498e-01,2.3100e+02
IMP_SCORE,3537,GO:1901185,1.6498e-01,1.4000e+01
IMP_SCORE,3538,GO:0048588,1.6498e-01,2.7000e+01
IMP_SCORE,3539,GO:0007010,1.6497e-01,3.2700e+02
IMP_SCORE,3540,GO:0050805,1.6492e-01,1.9000e+01
IMP_SCORE,3541,GO:1900544,1.6488e-01,1.4000e+01
IMP_SCORE,3542,GO:0070098,1.6485e-01,3.5000e+01
IMP_SCORE,3543,GO:0006796,1.6485e-01,5.4600e+02
IMP_SCORE,3544,GO:0010921,1.6484e-01,7.6000e+01
IMP_SCORE,3545,GO:0008047,1.6481e-01,2.4500e+02
IMP_SCORE,3546,GO:0050729,1.6481e-01,5.7000e+01
IMP_SCORE,3547,GO:0006928,1.6480e-01,5.6100e+02
IMP_SCORE,3548,GO:0006644,1.6479e-01,1.6000e+02
IMP_SCORE,3549,GO:0044448,1.6472e-01,6.9000e+01
IMP_SCORE,3550,GO:0044877,1.6467e-01,5.1600e+02
IMP_SCORE,3551,GO:0006687,1.6465e-01,1.0100e+02
IMP_SCORE,3552,GO:0090659,1.6463e-01,1.6000e+01
IMP_SCORE,3553,GO:0046710,1.6462e-01,1.2000e+01
IMP_SCORE,3554,GO:0030220,1.6462e-01,2.0000e+01
IMP_SCORE,3555,GO:0050435,1.6458e-01,1.2000e+01
IMP_SCORE,3556,GO:0042219,1.6457e-01,1.9000e+01
IMP_SCORE,3557,GO:0043200,1.6443e-01,2.5000e+01
IMP_SCORE,3558,GO:0014912,1.6442e-01,1.7000e+01
IMP_SCORE,3559,GO:0006664,1.6436e-01,9.9000e+01
IMP_SCORE,3560,GO:0051253,1.6435e-01,1.7500e+02
IMP_SCORE,3561,GO:0009914,1.6431e-01,3.7000e+01
IMP_SCORE,3562,GO:0002363,1.6430e-01,2.2000e+01
IMP_SCORE,3563,GO:0048513,1.6426e-01,5.0600e+02
IMP_SCORE,3564,GO:0006688,1.6422e-01,2.6000e+01
IMP_SCORE,3565,GO:0006783,1.6417e-01,2.3000e+01
IMP_SCORE,3566,GO:0071248,1.6416e-01,8.6000e+01
IMP_SCORE,3567,GO:0010667,1.6414e-01,8.0000e+00
IMP_SCORE,3568,GO:0035303,1.6414e-01,8.8000e+01
IMP_SCORE,3569,GO:2000300,1.6412e-01,1.5000e+01
IMP_SCORE,3570,GO:0032885,1.6411e-01,1.1000e+01
IMP_SCORE,3571,GO:0031348,1.6409e-01,5.2000e+01
IMP_SCORE,3572,GO:0002475,1.6405e-01,1.0000e+01
IMP_SCORE,3573,GO:0033555,1.6399e-01,1.7000e+01
IMP_SCORE,3574,GO:0005884,1.6398e-01,3.7000e+01
IMP_SCORE,3575,GO:0045661,1.6397e-01,1.9000e+01
IMP_SCORE,3576,GO:0097708,1.6392e-01,5.7200e+02
IMP_SCORE,3577,GO:0044248,1.6386e-01,5.0300e+02
IMP_SCORE,3578,GO:0006793,1.6383e-01,5.0700e+02
IMP_SCORE,3579,GO:0005164,1.6383e-01,8.0000e+00
IMP_SCORE,3580,GO:0016836,1.6377e-01,1.3000e+02
IMP_SCORE,3581,GO:0034614,1.6375e-01,3.1000e+01
IMP_SCORE,3582,GO:0071347,1.6374e-01,2.0000e+01
IMP_SCORE,3583,GO:0098813,1.6371e-01,1.6000e+01
IMP_SCORE,3584,GO:0031965,1.6367e-01,2.7000e+02
IMP_SCORE,3585,GO:0005543,1.6366e-01,3.0100e+02
IMP_SCORE,3586,GO:0050817,1.6364e-01,7.4000e+01
IMP_SCORE,3587,GO:0008207,1.6362e-01,1.6000e+01
IMP_SCORE,3588,GO:0016571,1.6355e-01,2.8000e+01
IMP_SCORE,3589,GO:0099131,1.6352e-01,2.6000e+01
IMP_SCORE,3590,GO:0007605,1.6352e-01,1.2700e+02
IMP_SCORE,3591,GO:1990023,1.6345e-01,8.0000e+00
IMP_SCORE,3592,GO:0008217,1.6344e-01,9.1000e+01
IMP_SCORE,3593,GO:1901615,1.6344e-01,2.3200e+02
IMP_SCORE,3594,GO:0022836,1.6343e-01,1.0100e+02
IMP_SCORE,3595,GO:0006570,1.6339e-01,2.3000e+01
IMP_SCORE,3596,GO:0006066,1.6337e-01,1.3700e+02
IMP_SCORE,3597,GO:0060429,1.6336e-01,6.3000e+01
IMP_SCORE,3598,GO:0090090,1.6334e-01,2.7000e+01
IMP_SCORE,3599,GO:0070696,1.6333e-01,1.3000e+01
IMP_SCORE,3600,GO:0001784,1.6329e-01,7.0000e+00
IMP_SCORE,3601,GO:0030276,1.6328e-01,4.6000e+01
IMP_SCORE,3602,GO:0044802,1.6323e-01,2.3100e+02
IMP_SCORE,3603,GO:0000289,1.6322e-01,7.0000e+00
IMP_SCORE,3604,GO:0048592,1.6319e-01,2.3000e+01
IMP_SCORE,3605,GO:1990777,1.6318e-01,4.6000e+01
IMP_SCORE,3606,GO:0050671,1.6318e-01,2.6000e+01
IMP_SCORE,3607,GO:0008198,1.6315e-01,1.0000e+01
IMP_SCORE,3608,GO:0010243,1.6310e-01,1.9100e+02
IMP_SCORE,3609,GO:0043903,1.6310e-01,1.0000e+02
IMP_SCORE,3610,GO:0098659,1.6307e-01,1.4000e+01
IMP_SCORE,3611,GO:0015197,1.6304e-01,6.5000e+01
IMP_SCORE,3612,GO:0051216,1.6299e-01,3.6000e+01
IMP_SCORE,3613,GO:0016887,1.6297e-01,1.3400e+02
IMP_SCORE,3614,GO:0019864,1.6283e-01,3.5000e+01
IMP_SCORE,3615,GO:0000781,1.6281e-01,3.9000e+01
IMP_SCORE,3616,GO:0001755,1.6280e-01,1.5000e+01
IMP_SCORE,3617,GO:0005975,1.6276e-01,2.9400e+02
IMP_SCORE,3618,GO:0031300,1.6272e-01,1.2500e+02
IMP_SCORE,3619,GO:0045934,1.6269e-01,2.0000e+02
IMP_SCORE,3620,GO:0010821,1.6259e-01,8.1000e+01
IMP_SCORE,3621,GO:0071805,1.6245e-01,3.2000e+01
IMP_SCORE,3622,GO:0097193,1.6244e-01,5.2000e+01
IMP_SCORE,3623,GO:0010648,1.6241e-01,2.8300e+02
IMP_SCORE,3624,GO:0030324,1.6237e-01,4.3000e+01
IMP_SCORE,3625,GO:0006631,1.6236e-01,1.2400e+02
IMP_SCORE,3626,GO:0034702,1.6236e-01,1.3000e+02
IMP_SCORE,3627,GO:0030162,1.6233e-01,1.8500e+02
IMP_SCORE,3628,GO:0042522,1.6227e-01,2.0000e+00
IMP_SCORE,3629,GO:0044271,1.6223e-01,3.2400e+02
IMP_SCORE,3630,GO:1902884,1.6221e-01,6.0000e+00
IMP_SCORE,3631,GO:1990782,1.6218e-01,4.6000e+01
IMP_SCORE,3632,GO:1901796,1.6216e-01,4.9000e+01
IMP_SCORE,3633,GO:0031338,1.6213e-01,3.5000e+01
IMP_SCORE,3634,GO:0001914,1.6210e-01,1.6000e+01
IMP_SCORE,3635,GO:0006575,1.6210e-01,1.1100e+02
IMP_SCORE,3636,GO:0010832,1.6206e-01,2.1000e+01
IMP_SCORE,3637,GO:0032715,1.6203e-01,1.3000e+01
IMP_SCORE,3638,GO:0050790,1.6202e-01,5.8700e+02
IMP_SCORE,3639,GO:0021766,1.6201e-01,4.3000e+01
IMP_SCORE,3640,GO:0000782,1.6194e-01,6.0000e+00
IMP_SCORE,3641,GO:0030947,1.6192e-01,1.3000e+01
IMP_SCORE,3642,GO:0036258,1.6188e-01,7.0000e+00
IMP_SCORE,3643,GO:0097300,1.6185e-01,2.6000e+01
IMP_SCORE,3644,GO:0009712,1.6185e-01,3.5000e+01
IMP_SCORE,3645,GO:0045332,1.6183e-01,1.2000e+01
IMP_SCORE,3646,GO:2000826,1.6182e-01,1.4000e+01
IMP_SCORE,3647,GO:0019372,1.6182e-01,2.8000e+01
IMP_SCORE,3648,GO:0072089,1.6178e-01,1.7000e+01
IMP_SCORE,3649,GO:0043244,1.6173e-01,4.2000e+01
IMP_SCORE,3650,GO:0032787,1.6170e-01,2.0700e+02
IMP_SCORE,3651,GO:0043209,1.6169e-01,1.7800e+02
IMP_SCORE,3652,GO:1902580,1.6169e-01,1.8100e+02
IMP_SCORE,3653,GO:2001044,1.6168e-01,1.1000e+01
IMP_SCORE,3654,GO:2001240,1.6162e-01,3.0000e+01
IMP_SCORE,3655,GO:0032991,1.6161e-01,1.4790e+03
IMP_SCORE,3656,GO:0016705,1.6161e-01,9.4000e+01
IMP_SCORE,3657,GO:0045786,1.6157e-01,1.5700e+02
IMP_SCORE,3658,GO:0010224,1.6155e-01,8.0000e+00
IMP_SCORE,3659,GO:0007178,1.6155e-01,5.3000e+01
IMP_SCORE,3660,GO:0031092,1.6155e-01,1.1000e+01
IMP_SCORE,3661,GO:0033194,1.6149e-01,1.0000e+01
IMP_SCORE,3662,GO:0042246,1.6147e-01,3.6000e+01
IMP_SCORE,3663,GO:1902679,1.6147e-01,1.6000e+02
IMP_SCORE,3664,GO:0070232,1.6145e-01,2.6000e+01
IMP_SCORE,3665,GO:0009968,1.6137e-01,2.9300e+02
IMP_SCORE,3666,GO:0042517,1.6136e-01,1.4000e+01
IMP_SCORE,3667,GO:0002283,1.6129e-01,1.2300e+02
IMP_SCORE,3668,GO:0044272,1.6127e-01,1.1100e+02
IMP_SCORE,3669,GO:0043492,1.6125e-01,4.7000e+01
IMP_SCORE,3670,GO:0031233,1.6120e-01,2.9000e+01
IMP_SCORE,3671,GO:0040008,1.6120e-01,3.0000e+02
IMP_SCORE,3672,GO:0032651,1.6117e-01,2.0000e+01
IMP_SCORE,3673,GO:0008236,1.6117e-01,1.9300e+02
IMP_SCORE,3674,GO:0034109,1.6117e-01,6.4000e+01
IMP_SCORE,3675,GO:0002449,1.6114e-01,4.8000e+01
IMP_SCORE,3676,GO:0043169,1.6113e-01,1.3760e+03
IMP_SCORE,3677,GO:0055022,1.6111e-01,6.0000e+00
IMP_SCORE,3678,GO:0002837,1.6111e-01,2.0000e+00
IMP_SCORE,3679,GO:0046889,1.6111e-01,2.0000e+01
IMP_SCORE,3680,GO:0071103,1.6110e-01,1.7000e+01
IMP_SCORE,3681,GO:0008203,1.6104e-01,7.3000e+01
IMP_SCORE,3682,GO:0001974,1.6103e-01,2.2000e+01
IMP_SCORE,3683,GO:0030838,1.6100e-01,2.4000e+01
IMP_SCORE,3684,GO:0043252,1.6100e-01,4.2000e+01
IMP_SCORE,3685,GO:0039531,1.6095e-01,3.0000e+00
IMP_SCORE,3686,GO:0006890,1.6095e-01,3.6000e+01
IMP_SCORE,3687,GO:0006978,1.6094e-01,8.0000e+00
IMP_SCORE,3688,GO:0019221,1.6091e-01,2.1700e+02
IMP_SCORE,3689,GO:0008235,1.6090e-01,4.2000e+01
IMP_SCORE,3690,GO:0070293,1.6090e-01,1.0000e+01
IMP_SCORE,3691,GO:0048841,1.6089e-01,2.0000e+00
IMP_SCORE,3692,GO:0008106,1.6080e-01,9.0000e+00
IMP_SCORE,3693,GO:0050701,1.6078e-01,7.0000e+00
IMP_SCORE,3694,GO:0002823,1.6075e-01,1.5000e+01
IMP_SCORE,3695,GO:0098771,1.6075e-01,1.8100e+02
IMP_SCORE,3696,GO:0042742,1.6068e-01,9.2000e+01
IMP_SCORE,3697,GO:0048639,1.6067e-01,2.9000e+01
IMP_SCORE,3698,GO:0030424,1.6066e-01,1.5400e+02
IMP_SCORE,3699,GO:0031903,1.6064e-01,4.6000e+01
IMP_SCORE,3700,GO:0019370,1.6060e-01,1.6000e+01
IMP_SCORE,3701,GO:1903078,1.6058e-01,2.5000e+01
IMP_SCORE,3702,GO:0097480,1.6057e-01,2.5000e+01
IMP_SCORE,3703,GO:0002430,1.6057e-01,1.5000e+01
IMP_SCORE,3704,GO:0044093,1.6055e-01,4.4800e+02
IMP_SCORE,3705,GO:0051240,1.6053e-01,3.5600e+02
IMP_SCORE,3706,GO:1902229,1.6050e-01,1.3000e+01
IMP_SCORE,3707,GO:0051049,1.6050e-01,4.6700e+02
IMP_SCORE,3708,GO:0006833,1.6049e-01,3.3000e+01
IMP_SCORE,3709,GO:1902275,1.6047e-01,4.3000e+01
IMP_SCORE,3710,GO:0030496,1.6044e-01,1.2500e+02
IMP_SCORE,3711,GO:0006939,1.6037e-01,2.6000e+01
IMP_SCORE,3712,GO:1904029,1.6036e-01,3.0000e+01
IMP_SCORE,3713,GO:0010660,1.6034e-01,7.0000e+00
IMP_SCORE,3714,GO:0051193,1.6033e-01,2.3000e+01
IMP_SCORE,3715,GO:0051861,1.6030e-01,4.0000e+01
IMP_SCORE,3716,GO:0045604,1.6026e-01,1.8000e+01
IMP_SCORE,3717,GO:0002682,1.6020e-01,4.7700e+02
IMP_SCORE,3718,GO:0030819,1.6016e-01,1.5000e+01
IMP_SCORE,3719,GO:0071361,1.6015e-01,2.0000e+00
IMP_SCORE,3720,GO:0007155,1.6014e-01,6.7600e+02
IMP_SCORE,3721,GO:0043085,1.6010e-01,3.8800e+02
IMP_SCORE,3722,GO:0017081,1.6007e-01,2.6000e+01
IMP_SCORE,3723,GO:0000002,1.6004e-01,1.6000e+01
IMP_SCORE,3724,GO:0016684,1.6000e-01,5.1000e+01
IMP_SCORE,3725,GO:0006012,1.5998e-01,7.0000e+00
IMP_SCORE,3726,GO:0044764,1.5997e-01,2.9100e+02
IMP_SCORE,3727,GO:0008610,1.5997e-01,2.2400e+02
IMP_SCORE,3728,GO:0032432,1.5996e-01,4.6000e+01
IMP_SCORE,3729,GO:0042383,1.5994e-01,1.0900e+02
IMP_SCORE,3730,GO:0048878,1.5975e-01,2.5800e+02
IMP_SCORE,3731,GO:0008242,1.5974e-01,1.4000e+01
IMP_SCORE,3732,GO:0010824,1.5973e-01,9.0000e+00
IMP_SCORE,3733,GO:0070189,1.5972e-01,1.0000e+01
IMP_SCORE,3734,GO:0017148,1.5964e-01,3.8000e+01
IMP_SCORE,3735,GO:0007204,1.5964e-01,5.0000e+01
IMP_SCORE,3736,GO:0044839,1.5957e-01,5.1000e+01
IMP_SCORE,3737,GO:0007519,1.5953e-01,1.4000e+01
IMP_SCORE,3738,GO:0044237,1.5953e-01,9.3500e+02
IMP_SCORE,3739,GO:0002889,1.5953e-01,1.5000e+01
IMP_SCORE,3740,GO:0008652,1.5950e-01,8.6000e+01
IMP_SCORE,3741,GO:0035098,1.5949e-01,1.1000e+01
IMP_SCORE,3742,GO:0051893,1.5949e-01,1.8000e+01
IMP_SCORE,3743,GO:0008081,1.5941e-01,6.7000e+01
IMP_SCORE,3744,GO:0005125,1.5941e-01,2.0600e+02
IMP_SCORE,3745,GO:0046823,1.5941e-01,4.9000e+01
IMP_SCORE,3746,GO:0010975,1.5928e-01,1.2200e+02
IMP_SCORE,3747,GO:1905475,1.5925e-01,5.3000e+01
IMP_SCORE,3748,GO:0098901,1.5922e-01,1.3000e+01
IMP_SCORE,3749,GO:0043473,1.5922e-01,2.5000e+01
IMP_SCORE,3750,GO:0006911,1.5918e-01,3.5000e+01
IMP_SCORE,3751,GO:0021604,1.5909e-01,1.0000e+01
IMP_SCORE,3752,GO:0031090,1.5908e-01,8.8900e+02
IMP_SCORE,3753,GO:1902554,1.5907e-01,2.3000e+01
IMP_SCORE,3754,GO:0034248,1.5906e-01,1.3400e+02
IMP_SCORE,3755,GO:0008016,1.5905e-01,8.5000e+01
IMP_SCORE,3756,GO:0043233,1.5904e-01,4.5800e+02
IMP_SCORE,3757,GO:0007015,1.5904e-01,8.2000e+01
IMP_SCORE,3758,GO:0006977,1.5902e-01,1.4000e+01
IMP_SCORE,3759,GO:0009163,1.5900e-01,1.6000e+01
IMP_SCORE,3760,GO:1903362,1.5892e-01,5.9000e+01
IMP_SCORE,3761,GO:0032753,1.5892e-01,8.0000e+00
IMP_SCORE,3762,GO:0032515,1.5887e-01,1.1000e+01
IMP_SCORE,3763,GO:1904062,1.5887e-01,9.0000e+01
IMP_SCORE,3764,GO:0022411,1.5887e-01,1.4000e+02
IMP_SCORE,3765,GO:0002260,1.5874e-01,1.5000e+01
IMP_SCORE,3766,GO:1902936,1.5872e-01,4.0000e+01
IMP_SCORE,3767,GO:0006112,1.5867e-01,2.8000e+01
IMP_SCORE,3768,GO:0036293,1.5864e-01,6.6000e+01
IMP_SCORE,3769,GO:0072330,1.5862e-01,7.5000e+01
IMP_SCORE,3770,GO:0071827,1.5861e-01,6.0000e+00
IMP_SCORE,3771,GO:0048753,1.5860e-01,9.0000e+00
IMP_SCORE,3772,GO:0051046,1.5858e-01,1.8300e+02
IMP_SCORE,3773,GO:0014894,1.5858e-01,2.0000e+00
IMP_SCORE,3774,GO:0016411,1.5856e-01,1.5000e+01
IMP_SCORE,3775,GO:0009607,1.5853e-01,3.2300e+02
IMP_SCORE,3776,GO:0031327,1.5851e-01,2.4700e+02
IMP_SCORE,3777,GO:0010866,1.5847e-01,1.5000e+01
IMP_SCORE,3778,GO:0051017,1.5846e-01,3.9000e+01
IMP_SCORE,3779,GO:0051181,1.5846e-01,1.5000e+01
IMP_SCORE,3780,GO:0005798,1.5844e-01,2.8000e+01
IMP_SCORE,3781,GO:0034612,1.5843e-01,6.0000e+01
IMP_SCORE,3782,GO:0071322,1.5835e-01,3.5000e+01
IMP_SCORE,3783,GO:0009790,1.5833e-01,7.5000e+01
IMP_SCORE,3784,GO:0007229,1.5832e-01,7.1000e+01
IMP_SCORE,3785,GO:0048791,1.5832e-01,9.0000e+00
IMP_SCORE,3786,GO:0071300,1.5820e-01,1.9000e+01
IMP_SCORE,3787,GO:0010927,1.5815e-01,2.8000e+01
IMP_SCORE,3788,GO:0043207,1.5814e-01,2.7500e+02
IMP_SCORE,3789,GO:0032947,1.5811e-01,5.8000e+01
IMP_SCORE,3790,GO:1903859,1.5811e-01,1.3000e+01
IMP_SCORE,3791,GO:0051186,1.5807e-01,1.7600e+02
IMP_SCORE,3792,GO:0016021,1.5806e-01,1.4360e+03
IMP_SCORE,3793,GO:0048729,1.5797e-01,1.0400e+02
IMP_SCORE,3794,GO:0030336,1.5794e-01,9.6000e+01
IMP_SCORE,3795,GO:0008625,1.5791e-01,1.0000e+01
IMP_SCORE,3796,GO:0072509,1.5790e-01,6.9000e+01
IMP_SCORE,3797,GO:0045793,1.5788e-01,3.6000e+01
IMP_SCORE,3798,GO:0071772,1.5788e-01,1.4000e+01
IMP_SCORE,3799,GO:0051960,1.5787e-01,2.1700e+02
IMP_SCORE,3800,GO:0072527,1.5786e-01,2.6000e+01
IMP_SCORE,3801,GO:0007267,1.5784e-01,2.5600e+02
IMP_SCORE,3802,GO:0070013,1.5782e-01,4.6100e+02
IMP_SCORE,3803,GO:0005523,1.5782e-01,2.1000e+01
IMP_SCORE,3804,GO:0005088,1.5780e-01,1.1600e+02
IMP_SCORE,3805,GO:0070371,1.5774e-01,1.1000e+01
IMP_SCORE,3806,GO:0060768,1.5772e-01,2.0000e+00
IMP_SCORE,3807,GO:0044042,1.5771e-01,2.0000e+01
IMP_SCORE,3808,GO:0042982,1.5770e-01,2.0000e+01
IMP_SCORE,3809,GO:0036151,1.5769e-01,3.2000e+01
IMP_SCORE,3810,GO:0005912,1.5766e-01,3.3100e+02
IMP_SCORE,3811,GO:0032268,1.5763e-01,4.2200e+02
IMP_SCORE,3812,GO:0009855,1.5760e-01,2.6000e+01
IMP_SCORE,3813,GO:0090723,1.5759e-01,1.2000e+01
IMP_SCORE,3814,GO:0034655,1.5758e-01,9.1000e+01
IMP_SCORE,3815,GO:0051283,1.5758e-01,7.0000e+00
IMP_SCORE,3816,GO:0002042,1.5756e-01,1.7000e+01
IMP_SCORE,3817,GO:0046641,1.5756e-01,9.0000e+00
IMP_SCORE,3818,GO:0044212,1.5755e-01,1.6600e+02
IMP_SCORE,3819,GO:0048048,1.5753e-01,1.8000e+01
IMP_SCORE,3820,GO:0051128,1.5752e-01,6.3000e+02
IMP_SCORE,3821,GO:0007215,1.5749e-01,3.8000e+01
IMP_SCORE,3822,GO:0071280,1.5748e-01,2.3000e+01
IMP_SCORE,3823,GO:0031341,1.5741e-01,2.2000e+01
IMP_SCORE,3824,GO:0032559,1.5740e-01,4.0800e+02
IMP_SCORE,3825,GO:0055081,1.5738e-01,8.0000e+00
IMP_SCORE,3826,GO:0006959,1.5738e-01,1.3100e+02
IMP_SCORE,3827,GO:0007411,1.5734e-01,1.5700e+02
IMP_SCORE,3828,GO:0044449,1.5734e-01,1.3500e+02
IMP_SCORE,3829,GO:0052803,1.5729e-01,9.0000e+00
IMP_SCORE,3830,GO:0038023,1.5723e-01,3.3600e+02
IMP_SCORE,3831,GO:0097493,1.5719e-01,2.7000e+01
IMP_SCORE,3832,GO:0044238,1.5717e-01,9.1700e+02
IMP_SCORE,3833,GO:0007268,1.5712e-01,1.4600e+02
IMP_SCORE,3834,GO:0032930,1.5709e-01,8.0000e+00
IMP_SCORE,3835,GO:0043168,1.5703e-01,8.3500e+02
IMP_SCORE,3836,GO:0006461,1.5701e-01,4.0800e+02
IMP_SCORE,3837,GO:0044700,1.5698e-01,2.9100e+02
IMP_SCORE,3838,GO:0050482,1.5698e-01,1.1000e+01
IMP_SCORE,3839,GO:1903039,1.5691e-01,4.6000e+01
IMP_SCORE,3840,GO:0048557,1.5689e-01,5.0000e+00
IMP_SCORE,3841,GO:0046463,1.5688e-01,3.8000e+01
IMP_SCORE,3842,GO:0043170,1.5687e-01,8.5000e+02
IMP_SCORE,3843,GO:0072332,1.5685e-01,3.4000e+01
IMP_SCORE,3844,GO:0019079,1.5683e-01,8.0000e+00
IMP_SCORE,3845,GO:0003091,1.5679e-01,1.6000e+01
IMP_SCORE,3846,GO:0031146,1.5678e-01,1.5000e+01
IMP_SCORE,3847,GO:0004033,1.5677e-01,1.8000e+01
IMP_SCORE,3848,GO:0017124,1.5674e-01,9.6000e+01
IMP_SCORE,3849,GO:0022610,1.5670e-01,7.1100e+02
IMP_SCORE,3850,GO:0030594,1.5668e-01,3.5000e+01
IMP_SCORE,3851,GO:0044707,1.5668e-01,8.9000e+02
IMP_SCORE,3852,GO:0035584,1.5665e-01,8.0000e+00
IMP_SCORE,3853,GO:0051298,1.5665e-01,1.6000e+01
IMP_SCORE,3854,GO:0051260,1.5663e-01,1.5200e+02
IMP_SCORE,3855,GO:1902593,1.5659e-01,4.8000e+01
IMP_SCORE,3856,GO:0015291,1.5659e-01,1.1300e+02
IMP_SCORE,3857,GO:0035235,1.5658e-01,2.5000e+01
IMP_SCORE,3858,GO:0051905,1.5658e-01,6.0000e+00
IMP_SCORE,3859,GO:0050658,1.5654e-01,5.9000e+01
IMP_SCORE,3860,GO:0033002,1.5652e-01,2.2000e+01
IMP_SCORE,3861,GO:0015629,1.5646e-01,1.5800e+02
IMP_SCORE,3862,GO:0045923,1.5638e-01,1.1000e+01
IMP_SCORE,3863,GO:0001704,1.5629e-01,1.5000e+01
IMP_SCORE,3864,GO:0070932,1.5626e-01,2.0000e+00
IMP_SCORE,3865,GO:0051156,1.5625e-01,1.3000e+01
IMP_SCORE,3866,GO:0034504,1.5623e-01,4.1000e+01
IMP_SCORE,3867,GO:0044708,1.5613e-01,1.7100e+02
IMP_SCORE,3868,GO:0031683,1.5611e-01,1.3000e+01
IMP_SCORE,3869,GO:0071837,1.5611e-01,1.3000e+01
IMP_SCORE,3870,GO:0007597,1.5608e-01,2.7000e+01
IMP_SCORE,3871,GO:0030148,1.5606e-01,5.7000e+01
IMP_SCORE,3872,GO:0043330,1.5606e-01,2.3000e+01
IMP_SCORE,3873,GO:0031960,1.5599e-01,5.7000e+01
IMP_SCORE,3874,GO:0001958,1.5599e-01,1.4000e+01
IMP_SCORE,3875,GO:0000737,1.5589e-01,2.0000e+00
IMP_SCORE,3876,GO:0003723,1.5587e-01,8.9900e+02
IMP_SCORE,3877,GO:1903305,1.5586e-01,4.6000e+01
IMP_SCORE,3878,GO:0008343,1.5584e-01,7.0000e+00
IMP_SCORE,3879,GO:0030041,1.5583e-01,8.0000e+00
IMP_SCORE,3880,GO:0005544,1.5582e-01,5.3000e+01
IMP_SCORE,3881,GO:0006508,1.5580e-01,4.0500e+02
IMP_SCORE,3882,GO:0010605,1.5579e-01,3.7300e+02
IMP_SCORE,3883,GO:0050777,1.5579e-01,5.0000e+01
IMP_SCORE,3884,GO:0001134,1.5574e-01,3.0000e+00
IMP_SCORE,3885,GO:0001658,1.5561e-01,1.4000e+01
IMP_SCORE,3886,GO:0043412,1.5561e-01,6.5600e+02
IMP_SCORE,3887,GO:0032456,1.5559e-01,1.3000e+01
IMP_SCORE,3888,GO:0004950,1.5559e-01,2.2000e+01
IMP_SCORE,3889,GO:0016049,1.5558e-01,6.3000e+01
IMP_SCORE,3890,GO:1903543,1.5552e-01,4.0000e+00
IMP_SCORE,3891,GO:0006554,1.5547e-01,2.3000e+01
IMP_SCORE,3892,GO:0007006,1.5547e-01,3.6000e+01
IMP_SCORE,3893,GO:0033013,1.5547e-01,4.4000e+01
IMP_SCORE,3894,GO:0016310,1.5546e-01,2.8500e+02
IMP_SCORE,3895,GO:0060325,1.5545e-01,3.9000e+01
IMP_SCORE,3896,GO:0051726,1.5544e-01,3.6300e+02
IMP_SCORE,3897,GO:0031326,1.5542e-01,4.1900e+02
IMP_SCORE,3898,GO:0080025,1.5541e-01,1.5000e+01
IMP_SCORE,3899,GO:1903541,1.5539e-01,6.0000e+00
IMP_SCORE,3900,GO:0001967,1.5535e-01,4.0000e+00
IMP_SCORE,3901,GO:0000988,1.5535e-01,1.7700e+02
IMP_SCORE,3902,GO:0042802,1.5531e-01,1.2450e+03
IMP_SCORE,3903,GO:0042308,1.5530e-01,3.1000e+01
IMP_SCORE,3904,GO:1902003,1.5518e-01,1.6000e+01
IMP_SCORE,3905,GO:0046500,1.5518e-01,1.3000e+01
IMP_SCORE,3906,GO:0004532,1.5512e-01,1.4000e+01
IMP_SCORE,3907,GO:0005730,1.5508e-01,4.3100e+02
IMP_SCORE,3908,GO:0051656,1.5505e-01,1.0000e+02
IMP_SCORE,3909,GO:0005178,1.5505e-01,1.0000e+02
IMP_SCORE,3910,GO:0046165,1.5503e-01,4.0000e+01
IMP_SCORE,3911,GO:0003333,1.5495e-01,3.4000e+01
IMP_SCORE,3912,GO:0006518,1.5494e-01,1.3100e+02
IMP_SCORE,3913,GO:0016328,1.5493e-01,2.9000e+01
IMP_SCORE,3914,GO:0045197,1.5491e-01,3.4000e+01
IMP_SCORE,3915,GO:0005583,1.5487e-01,3.0000e+00
IMP_SCORE,3916,GO:0005578,1.5482e-01,2.9500e+02
IMP_SCORE,3917,GO:0004407,1.5474e-01,1.1000e+01
IMP_SCORE,3918,GO:0019867,1.5473e-01,1.3000e+02
IMP_SCORE,3919,GO:0050961,1.5473e-01,8.0000e+00
IMP_SCORE,3920,GO:0002829,1.5472e-01,7.0000e+00
IMP_SCORE,3921,GO:0021533,1.5471e-01,7.0000e+00
IMP_SCORE,3922,GO:0048172,1.5463e-01,1.8000e+01
IMP_SCORE,3923,GO:0051428,1.5463e-01,5.0000e+00
IMP_SCORE,3924,GO:0050772,1.5463e-01,2.5000e+01
IMP_SCORE,3925,GO:0005768,1.5461e-01,3.0600e+02
IMP_SCORE,3926,GO:0000784,1.5459e-01,3.4000e+01
IMP_SCORE,3927,GO:0033043,1.5456e-01,3.4200e+02
IMP_SCORE,3928,GO:0043087,1.5453e-01,2.7900e+02
IMP_SCORE,3929,GO:0006749,1.5452e-01,5.2000e+01
IMP_SCORE,3930,GO:0042487,1.5449e-01,1.5000e+01
IMP_SCORE,3931,GO:0031410,1.5447e-01,5.6000e+02
IMP_SCORE,3932,GO:0043097,1.5446e-01,8.0000e+00
IMP_SCORE,3933,GO:0006807,1.5446e-01,6.2200e+02
IMP_SCORE,3934,GO:1903312,1.5439e-01,7.0000e+00
IMP_SCORE,3935,GO:0065009,1.5438e-01,7.4500e+02
IMP_SCORE,3936,GO:0061630,1.5429e-01,7.2000e+01
IMP_SCORE,3937,GO:0022404,1.5425e-01,1.8000e+01
IMP_SCORE,3938,GO:0046457,1.5424e-01,1.8000e+01
IMP_SCORE,3939,GO:0030155,1.5422e-01,2.4100e+02
IMP_SCORE,3940,GO:0006952,1.5421e-01,4.7300e+02
IMP_SCORE,3941,GO:0031397,1.5420e-01,1.7000e+01
IMP_SCORE,3942,GO:0021987,1.5419e-01,2.2000e+01
IMP_SCORE,3943,GO:1990266,1.5419e-01,3.5000e+01
IMP_SCORE,3944,GO:0097485,1.5415e-01,1.5500e+02
IMP_SCORE,3945,GO:0002230,1.5415e-01,3.0000e+00
IMP_SCORE,3946,GO:0034332,1.5409e-01,6.1000e+01
IMP_SCORE,3947,GO:0043094,1.5409e-01,1.6000e+01
IMP_SCORE,3948,GO:0042402,1.5399e-01,4.9000e+01
IMP_SCORE,3949,GO:0097458,1.5396e-01,6.5100e+02
IMP_SCORE,3950,GO:0008195,1.5388e-01,4.0000e+01
IMP_SCORE,3951,GO:0019637,1.5381e-01,2.8100e+02
IMP_SCORE,3952,GO:0016462,1.5379e-01,3.0500e+02
IMP_SCORE,3953,GO:0010468,1.5378e-01,4.6000e+02
IMP_SCORE,3954,GO:2000738,1.5377e-01,7.0000e+00
IMP_SCORE,3955,GO:0045087,1.5373e-01,2.1700e+02
IMP_SCORE,3956,GO:0001894,1.5371e-01,8.1000e+01
IMP_SCORE,3957,GO:0098552,1.5368e-01,2.1800e+02
IMP_SCORE,3958,GO:0001530,1.5366e-01,3.4000e+01
IMP_SCORE,3959,GO:0016004,1.5366e-01,6.0000e+00
IMP_SCORE,3960,GO:0055006,1.5365e-01,1.2000e+01
IMP_SCORE,3961,GO:0051897,1.5363e-01,1.5000e+01
IMP_SCORE,3962,GO:0001709,1.5360e-01,1.7000e+01
IMP_SCORE,3963,GO:0048193,1.5357e-01,1.6100e+02
IMP_SCORE,3964,GO:0098542,1.5356e-01,1.5100e+02
IMP_SCORE,3965,GO:0042752,1.5356e-01,3.5000e+01
IMP_SCORE,3966,GO:0003924,1.5355e-01,1.0800e+02
IMP_SCORE,3967,GO:0046579,1.5353e-01,1.0000e+01
IMP_SCORE,3968,GO:0099536,1.5352e-01,1.4900e+02
IMP_SCORE,3969,GO:0050878,1.5349e-01,1.7100e+02
IMP_SCORE,3970,GO:0044431,1.5347e-01,4.5000e+02
IMP_SCORE,3971,GO:0071243,1.5344e-01,3.0000e+01
IMP_SCORE,3972,GO:0008408,1.5338e-01,1.8000e+01
IMP_SCORE,3973,GO:0009058,1.5337e-01,5.7300e+02
IMP_SCORE,3974,GO:0031664,1.5335e-01,3.1000e+01
IMP_SCORE,3975,GO:0000987,1.5332e-01,9.0000e+01
IMP_SCORE,3976,GO:0004197,1.5324e-01,6.8000e+01
IMP_SCORE,3977,GO:0034470,1.5321e-01,9.3000e+01
IMP_SCORE,3978,GO:0000394,1.5321e-01,1.3000e+01
IMP_SCORE,3979,GO:0042347,1.5318e-01,1.5000e+01
IMP_SCORE,3980,GO:0006733,1.5314e-01,6.1000e+01
IMP_SCORE,3981,GO:0055082,1.5312e-01,2.0200e+02
IMP_SCORE,3982,GO:0043067,1.5308e-01,4.1900e+02
IMP_SCORE,3983,GO:0009260,1.5305e-01,3.1000e+01
IMP_SCORE,3984,GO:0022834,1.5304e-01,8.2000e+01
IMP_SCORE,3985,GO:0098662,1.5302e-01,1.0400e+02
IMP_SCORE,3986,GO:0016491,1.5301e-01,4.4600e+02
IMP_SCORE,3987,GO:0032048,1.5298e-01,1.4000e+01
IMP_SCORE,3988,GO:0006862,1.5296e-01,1.7000e+01
IMP_SCORE,3989,GO:0051895,1.5296e-01,9.0000e+00
IMP_SCORE,3990,GO:0005085,1.5294e-01,1.4200e+02
IMP_SCORE,3991,GO:0023061,1.5293e-01,4.8000e+01
IMP_SCORE,3992,GO:0030258,1.5293e-01,1.4400e+02
IMP_SCORE,3993,GO:0034483,1.5286e-01,8.0000e+00
IMP_SCORE,3994,GO:0008305,1.5285e-01,3.4000e+01
IMP_SCORE,3995,GO:0006996,1.5282e-01,6.6400e+02
IMP_SCORE,3996,GO:0044772,1.5278e-01,7.4000e+01
IMP_SCORE,3997,GO:0042593,1.5268e-01,5.1000e+01
IMP_SCORE,3998,GO:0080171,1.5267e-01,3.2000e+01
IMP_SCORE,3999,GO:0036094,1.5267e-01,7.6300e+02
IMP_SCORE,4000,GO:0030742,1.5263e-01,9.0000e+00
IMP_SCORE,4001,GO:0045017,1.5258e-01,8.9000e+01
IMP_SCORE,4002,GO:0016469,1.5258e-01,2.4000e+01
IMP_SCORE,4003,GO:1902578,1.5250e-01,5.5900e+02
IMP_SCORE,4004,GO:0046688,1.5248e-01,1.7000e+01
IMP_SCORE,4005,GO:0016877,1.5246e-01,4.5000e+01
IMP_SCORE,4006,GO:0034284,1.5244e-01,4.3000e+01
IMP_SCORE,4007,GO:0051649,1.5244e-01,4.0400e+02
IMP_SCORE,4008,GO:1901343,1.5237e-01,3.8000e+01
IMP_SCORE,4009,GO:0051302,1.5237e-01,5.2000e+01
IMP_SCORE,4010,GO:0050801,1.5234e-01,1.8700e+02
IMP_SCORE,4011,GO:0005248,1.5230e-01,1.0000e+01
IMP_SCORE,4012,GO:0042733,1.5228e-01,2.7000e+01
IMP_SCORE,4013,GO:0009986,1.5226e-01,4.1500e+02
IMP_SCORE,4014,GO:0034764,1.5224e-01,2.6000e+01
IMP_SCORE,4015,GO:0030514,1.5221e-01,1.7000e+01
IMP_SCORE,4016,GO:0050000,1.5220e-01,2.8000e+01
IMP_SCORE,4017,GO:0009987,1.5217e-01,1.1840e+03
IMP_SCORE,4018,GO:0016247,1.5214e-01,8.6000e+01
IMP_SCORE,4019,GO:0048583,1.5213e-01,7.9900e+02
IMP_SCORE,4020,GO:0007017,1.5209e-01,2.0300e+02
IMP_SCORE,4021,GO:0060122,1.5208e-01,1.8000e+01
IMP_SCORE,4022,GO:0015711,1.5204e-01,1.5600e+02
IMP_SCORE,4023,GO:0044711,1.5204e-01,3.5200e+02
IMP_SCORE,4024,GO:0044260,1.5202e-01,7.3800e+02
IMP_SCORE,4025,GO:0008190,1.5199e-01,3.6000e+01
IMP_SCORE,4026,GO:0055114,1.5193e-01,4.3600e+02
IMP_SCORE,4027,GO:0065008,1.5192e-01,9.8500e+02
IMP_SCORE,4028,GO:0050789,1.5191e-01,1.0980e+03
IMP_SCORE,4029,GO:0032956,1.5186e-01,9.8000e+01
IMP_SCORE,4030,GO:0009898,1.5184e-01,3.5000e+01
IMP_SCORE,4031,GO:0015721,1.5182e-01,1.9000e+01
IMP_SCORE,4032,GO:1901988,1.5176e-01,4.7000e+01
IMP_SCORE,4033,GO:0071526,1.5174e-01,6.0000e+00
IMP_SCORE,4034,GO:0008017,1.5172e-01,1.9400e+02
IMP_SCORE,4035,GO:0005231,1.5171e-01,1.9000e+01
IMP_SCORE,4036,GO:0005246,1.5170e-01,2.5000e+01
IMP_SCORE,4037,GO:0032555,1.5169e-01,4.6300e+02
IMP_SCORE,4038,GO:0051828,1.5169e-01,4.8000e+01
IMP_SCORE,4039,GO:0030808,1.5168e-01,3.8000e+01
IMP_SCORE,4040,GO:0032269,1.5167e-01,2.3300e+02
IMP_SCORE,4041,GO:0071822,1.5163e-01,4.8600e+02
IMP_SCORE,4042,GO:0046395,1.5162e-01,1.1100e+02
IMP_SCORE,4043,GO:0003690,1.5160e-01,1.5200e+02
IMP_SCORE,4044,GO:1901568,1.5159e-01,7.1000e+01
IMP_SCORE,4045,GO:0046907,1.5155e-01,3.5100e+02
IMP_SCORE,4046,GO:1901362,1.5155e-01,2.9700e+02
IMP_SCORE,4047,GO:0007507,1.5154e-01,9.7000e+01
IMP_SCORE,4048,GO:0034613,1.5151e-01,2.8100e+02
IMP_SCORE,4049,GO:0009056,1.5151e-01,5.8900e+02
IMP_SCORE,4050,GO:0043604,1.5150e-01,1.0400e+02
IMP_SCORE,4051,GO:0000932,1.5145e-01,7.9000e+01
IMP_SCORE,4052,GO:0010556,1.5145e-01,3.8600e+02
IMP_SCORE,4053,GO:0009314,1.5139e-01,1.6600e+02
IMP_SCORE,4054,GO:0006821,1.5139e-01,5.3000e+01
IMP_SCORE,4055,GO:0051055,1.5139e-01,8.0000e+00
IMP_SCORE,4056,GO:0002250,1.5136e-01,1.8800e+02
IMP_SCORE,4057,GO:1901564,1.5135e-01,5.1300e+02
IMP_SCORE,4058,GO:0012501,1.5126e-01,4.7500e+02
IMP_SCORE,4059,GO:0060349,1.5124e-01,9.0000e+00
IMP_SCORE,4060,GO:0005198,1.5119e-01,5.1300e+02
IMP_SCORE,4061,GO:0010970,1.5118e-01,3.8000e+01
IMP_SCORE,4062,GO:0060255,1.5110e-01,5.7100e+02
IMP_SCORE,4063,GO:0051246,1.5106e-01,3.9200e+02
IMP_SCORE,4064,GO:1903364,1.5100e-01,5.6000e+01
IMP_SCORE,4065,GO:0035239,1.5099e-01,6.7000e+01
IMP_SCORE,4066,GO:0045104,1.5099e-01,2.3000e+01
IMP_SCORE,4067,GO:0048520,1.5098e-01,1.5000e+01
IMP_SCORE,4068,GO:0010676,1.5093e-01,1.6000e+01
IMP_SCORE,4069,GO:1903828,1.5090e-01,6.0000e+01
IMP_SCORE,4070,GO:0019941,1.5090e-01,1.2700e+02
IMP_SCORE,4071,GO:0095500,1.5083e-01,2.6000e+01
IMP_SCORE,4072,GO:0030111,1.5081e-01,9.0000e+01
IMP_SCORE,4073,GO:0019692,1.5081e-01,9.0000e+00
IMP_SCORE,4074,GO:0050710,1.5080e-01,2.2000e+01
IMP_SCORE,4075,GO:0007093,1.5078e-01,2.8000e+01
IMP_SCORE,4076,GO:0006812,1.5071e-01,2.8600e+02
IMP_SCORE,4077,GO:2000316,1.5071e-01,2.0000e+00
IMP_SCORE,4078,GO:0055072,1.5070e-01,6.3000e+01
IMP_SCORE,4079,GO:0070840,1.5069e-01,7.0000e+00
IMP_SCORE,4080,GO:0051924,1.5068e-01,6.1000e+01
IMP_SCORE,4081,GO:0032154,1.5067e-01,5.7000e+01
IMP_SCORE,4082,GO:0005791,1.5066e-01,3.5000e+01
IMP_SCORE,4083,GO:0030500,1.5061e-01,3.7000e+01
IMP_SCORE,4084,GO:0009055,1.5056e-01,6.6000e+01
IMP_SCORE,4085,GO:0048812,1.5053e-01,1.0700e+02
IMP_SCORE,4086,GO:0060600,1.5053e-01,7.0000e+00
IMP_SCORE,4087,GO:0043649,1.5052e-01,3.4000e+01
IMP_SCORE,4088,GO:0030802,1.5050e-01,2.9000e+01
IMP_SCORE,4089,GO:1904030,1.5047e-01,8.0000e+00
IMP_SCORE,4090,GO:1901361,1.5045e-01,1.3800e+02
IMP_SCORE,4091,GO:0001159,1.5042e-01,8.5000e+01
IMP_SCORE,4092,GO:0005242,1.5042e-01,4.0000e+01
IMP_SCORE,4093,GO:0010324,1.5041e-01,3.7000e+01
IMP_SCORE,4094,GO:0061245,1.5039e-01,3.6000e+01
IMP_SCORE,4095,GO:0002279,1.5034e-01,8.0000e+00
IMP_SCORE,4096,GO:0002474,1.5026e-01,8.0000e+01
IMP_SCORE,4097,GO:0031045,1.5022e-01,6.0000e+00
IMP_SCORE,4098,GO:0004553,1.5017e-01,1.4300e+02
IMP_SCORE,4099,GO:0042769,1.5017e-01,1.8000e+01
IMP_SCORE,4100,GO:0051301,1.5015e-01,1.6600e+02
IMP_SCORE,4101,GO:1901068,1.5012e-01,1.8000e+01
IMP_SCORE,4102,GO:0032481,1.5012e-01,5.1000e+01
IMP_SCORE,4103,GO:1905952,1.5012e-01,3.8000e+01
IMP_SCORE,4104,GO:0005089,1.5008e-01,4.1000e+01
IMP_SCORE,4105,GO:0000978,1.5007e-01,7.2000e+01
IMP_SCORE,4106,GO:0042886,1.5003e-01,3.7200e+02
IMP_SCORE,4107,GO:0055001,1.5000e-01,5.7000e+01
IMP_SCORE,4108,GO:0004497,1.4999e-01,7.9000e+01
IMP_SCORE,4109,GO:0006139,1.4998e-01,4.1300e+02
IMP_SCORE,4110,GO:0051187,1.4995e-01,1.1000e+01
IMP_SCORE,4111,GO:0099513,1.4992e-01,2.6100e+02
IMP_SCORE,4112,GO:0006069,1.4987e-01,5.5000e+01
IMP_SCORE,4113,GO:0070296,1.4986e-01,7.0000e+00
IMP_SCORE,4114,GO:0030031,1.4973e-01,1.2800e+02
IMP_SCORE,4115,GO:1990440,1.4971e-01,3.0000e+00
IMP_SCORE,4116,GO:0090279,1.4966e-01,2.9000e+01
IMP_SCORE,4117,GO:0010507,1.4965e-01,3.5000e+01
IMP_SCORE,4118,GO:0009888,1.4952e-01,3.0400e+02
IMP_SCORE,4119,GO:0005643,1.4946e-01,1.6000e+01
IMP_SCORE,4120,GO:0015833,1.4941e-01,3.5800e+02
IMP_SCORE,4121,GO:0044241,1.4933e-01,7.0000e+00
IMP_SCORE,4122,GO:0042574,1.4930e-01,7.0000e+00
IMP_SCORE,4123,GO:0043547,1.4930e-01,2.6500e+02
IMP_SCORE,4124,GO:0044092,1.4921e-01,2.9600e+02
IMP_SCORE,4125,GO:0005452,1.4912e-01,3.0000e+01
IMP_SCORE,4126,GO:0055037,1.4908e-01,7.6000e+01
IMP_SCORE,4127,GO:0002831,1.4907e-01,6.1000e+01
IMP_SCORE,4128,GO:0010646,1.4899e-01,6.6700e+02
IMP_SCORE,4129,GO:0001105,1.4894e-01,3.0000e+01
IMP_SCORE,4130,GO:0051963,1.4892e-01,4.3000e+01
IMP_SCORE,4131,GO:0036464,1.4892e-01,1.0100e+02
IMP_SCORE,4132,GO:0007126,1.4890e-01,3.0000e+01
IMP_SCORE,4133,GO:0006090,1.4886e-01,3.7000e+01
IMP_SCORE,4134,GO:0031343,1.4880e-01,2.3000e+01
IMP_SCORE,4135,GO:0051174,1.4877e-01,2.9200e+02
IMP_SCORE,4136,GO:0005874,1.4872e-01,2.3400e+02
IMP_SCORE,4137,GO:0006956,1.4865e-01,4.5000e+01
IMP_SCORE,4138,GO:0046637,1.4862e-01,1.9000e+01
IMP_SCORE,4139,GO:0050829,1.4857e-01,2.5000e+01
IMP_SCORE,4140,GO:0003676,1.4851e-01,9.2400e+02
IMP_SCORE,4141,GO:0050866,1.4845e-01,6.0000e+01
IMP_SCORE,4142,GO:1900077,1.4840e-01,2.4000e+01
IMP_SCORE,4143,GO:0002376,1.4839e-01,7.0700e+02
IMP_SCORE,4144,GO:0000226,1.4839e-01,1.3400e+02
IMP_SCORE,4145,GO:0030030,1.4836e-01,2.9300e+02
IMP_SCORE,4146,GO:0019725,1.4836e-01,2.1700e+02
IMP_SCORE,4147,GO:0002864,1.4835e-01,1.0000e+01
IMP_SCORE,4148,GO:0016055,1.4835e-01,1.1600e+02
IMP_SCORE,4149,GO:0046914,1.4833e-01,9.6100e+02
IMP_SCORE,4150,GO:0009072,1.4830e-01,4.3000e+01
IMP_SCORE,4151,GO:0010632,1.4830e-01,4.5000e+01
IMP_SCORE,4152,GO:0048148,1.4828e-01,9.0000e+00
IMP_SCORE,4153,GO:0007613,1.4825e-01,5.9000e+01
IMP_SCORE,4154,GO:0000977,1.4824e-01,8.6000e+01
IMP_SCORE,4155,GO:0031012,1.4823e-01,3.8800e+02
IMP_SCORE,4156,GO:0003008,1.4819e-01,5.9700e+02
IMP_SCORE,4157,GO:0030234,1.4819e-01,4.3100e+02
IMP_SCORE,4158,GO:0007599,1.4814e-01,8.9000e+01
IMP_SCORE,4159,GO:0043032,1.4811e-01,1.7000e+01
IMP_SCORE,4160,GO:0060441,1.4809e-01,1.1000e+01
IMP_SCORE,4161,GO:0017171,1.4806e-01,2.1700e+02
IMP_SCORE,4162,GO:1903779,1.4802e-01,6.3000e+01
IMP_SCORE,4163,GO:0045807,1.4801e-01,5.0000e+01
IMP_SCORE,4164,GO:0031325,1.4792e-01,4.1000e+02
IMP_SCORE,4165,GO:0032940,1.4790e-01,2.2800e+02
IMP_SCORE,4166,GO:0070588,1.4790e-01,6.1000e+01
IMP_SCORE,4167,GO:0032839,1.4787e-01,1.5000e+01
IMP_SCORE,4168,GO:0030513,1.4784e-01,2.0000e+01
IMP_SCORE,4169,GO:0006361,1.4781e-01,6.0000e+00
IMP_SCORE,4170,GO:0050962,1.4781e-01,1.6000e+01
IMP_SCORE,4171,GO:0006611,1.4777e-01,2.8000e+01
IMP_SCORE,4172,GO:0006612,1.4776e-01,4.3000e+01
IMP_SCORE,4173,GO:0001935,1.4775e-01,9.0000e+00
IMP_SCORE,4174,GO:0006637,1.4774e-01,9.1000e+01
IMP_SCORE,4175,GO:0006457,1.4771e-01,2.0600e+02
IMP_SCORE,4176,GO:0005790,1.4765e-01,7.0000e+00
IMP_SCORE,4177,GO:0000794,1.4764e-01,2.0000e+01
IMP_SCORE,4178,GO:0007173,1.4764e-01,2.9000e+01
IMP_SCORE,4179,GO:0046501,1.4760e-01,1.1000e+01
IMP_SCORE,4180,GO:0009208,1.4754e-01,8.0000e+00
IMP_SCORE,4181,GO:0015149,1.4753e-01,1.6000e+01
IMP_SCORE,4182,GO:0055074,1.4749e-01,8.9000e+01
IMP_SCORE,4183,GO:0042692,1.4746e-01,2.2000e+01
IMP_SCORE,4184,GO:0000287,1.4744e-01,2.0800e+02
IMP_SCORE,4185,GO:0006446,1.4744e-01,3.3000e+01
IMP_SCORE,4186,GO:0044803,1.4743e-01,1.5000e+01
IMP_SCORE,4187,GO:0016769,1.4743e-01,4.9000e+01
IMP_SCORE,4188,GO:0048738,1.4743e-01,1.2000e+01
IMP_SCORE,4189,GO:0046474,1.4742e-01,8.9000e+01
IMP_SCORE,4190,GO:0045475,1.4741e-01,1.0000e+01
IMP_SCORE,4191,GO:0007269,1.4741e-01,2.8000e+01
IMP_SCORE,4192,GO:0006418,1.4731e-01,2.5000e+01
IMP_SCORE,4193,GO:0035307,1.4728e-01,2.0000e+01
IMP_SCORE,4194,GO:0016581,1.4726e-01,7.0000e+00
IMP_SCORE,4195,GO:0007249,1.4725e-01,4.7000e+01
IMP_SCORE,4196,GO:0006949,1.4724e-01,2.9000e+01
IMP_SCORE,4197,GO:0043422,1.4719e-01,1.3000e+01
IMP_SCORE,4198,GO:0005536,1.4718e-01,1.5000e+01
IMP_SCORE,4199,GO:0010951,1.4716e-01,9.6000e+01
IMP_SCORE,4200,GO:0005518,1.4715e-01,5.8000e+01
IMP_SCORE,4201,GO:0072503,1.4703e-01,8.7000e+01
IMP_SCORE,4202,GO:0051131,1.4701e-01,2.0000e+00
IMP_SCORE,4203,GO:0065007,1.4693e-01,1.2140e+03
IMP_SCORE,4204,GO:0019900,1.4691e-01,3.4200e+02
IMP_SCORE,4205,GO:1903827,1.4691e-01,1.5800e+02
IMP_SCORE,4206,GO:0042572,1.4691e-01,2.8000e+01
IMP_SCORE,4207,GO:0044438,1.4690e-01,4.7000e+01
IMP_SCORE,4208,GO:0023052,1.4690e-01,2.8100e+02
IMP_SCORE,4209,GO:0006351,1.4686e-01,1.9200e+02
IMP_SCORE,4210,GO:0050885,1.4683e-01,3.9000e+01
IMP_SCORE,4211,GO:0006732,1.4682e-01,1.4200e+02
IMP_SCORE,4212,GO:0005310,1.4681e-01,1.1000e+01
IMP_SCORE,4213,GO:0098660,1.4680e-01,1.5800e+02
IMP_SCORE,4214,GO:0048641,1.4680e-01,1.4000e+01
IMP_SCORE,4215,GO:0001837,1.4677e-01,2.5000e+01
IMP_SCORE,4216,GO:0044454,1.4676e-01,1.3100e+02
IMP_SCORE,4217,GO:0032373,1.4675e-01,1.2000e+01
IMP_SCORE,4218,GO:0007399,1.4672e-01,3.8600e+02
IMP_SCORE,4219,GO:0000291,1.4669e-01,9.0000e+00
IMP_SCORE,4220,GO:0004175,1.4664e-01,2.9700e+02
IMP_SCORE,4221,GO:1902808,1.4660e-01,3.4000e+01
IMP_SCORE,4222,GO:0009185,1.4656e-01,3.9000e+01
IMP_SCORE,4223,GO:1904035,1.4656e-01,2.2000e+01
IMP_SCORE,4224,GO:0097164,1.4655e-01,1.3600e+02
IMP_SCORE,4225,GO:0003674,1.4653e-01,1.3610e+03
IMP_SCORE,4226,GO:0045165,1.4640e-01,4.6000e+01
IMP_SCORE,4227,GO:0042645,1.4636e-01,4.3000e+01
IMP_SCORE,4228,GO:0034361,1.4635e-01,8.0000e+00
IMP_SCORE,4229,GO:0060390,1.4617e-01,1.1000e+01
IMP_SCORE,4230,GO:0034703,1.4612e-01,1.1500e+02
IMP_SCORE,4231,GO:0008234,1.4607e-01,1.2100e+02
IMP_SCORE,4232,GO:0072215,1.4607e-01,2.0000e+00
IMP_SCORE,4233,GO:0022627,1.4605e-01,1.2000e+01
IMP_SCORE,4234,GO:1902253,1.4600e-01,2.3000e+01
IMP_SCORE,4235,GO:0016307,1.4600e-01,3.8000e+01
IMP_SCORE,4236,GO:0006164,1.4600e-01,2.8000e+01
IMP_SCORE,4237,GO:0031297,1.4599e-01,7.0000e+00
IMP_SCORE,4238,GO:0000166,1.4599e-01,6.2400e+02
IMP_SCORE,4239,GO:0051028,1.4597e-01,6.2000e+01
IMP_SCORE,4240,GO:0009966,1.4596e-01,6.0700e+02
IMP_SCORE,4241,GO:0018193,1.4592e-01,2.9800e+02
IMP_SCORE,4242,GO:0042056,1.4589e-01,1.3000e+01
IMP_SCORE,4243,GO:0035637,1.4587e-01,4.2000e+01
IMP_SCORE,4244,GO:1901360,1.4586e-01,4.8800e+02
IMP_SCORE,4245,GO:0008285,1.4585e-01,2.9100e+02
IMP_SCORE,4246,GO:0009206,1.4582e-01,1.3000e+01
IMP_SCORE,4247,GO:0009074,1.4579e-01,4.5000e+01
IMP_SCORE,4248,GO:0097159,1.4578e-01,1.1980e+03
IMP_SCORE,4249,GO:0014003,1.4577e-01,4.5000e+01
IMP_SCORE,4250,GO:0009117,1.4576e-01,1.1100e+02
IMP_SCORE,4251,GO:0043014,1.4574e-01,2.4000e+01
IMP_SCORE,4252,GO:0019219,1.4573e-01,3.7900e+02
IMP_SCORE,4253,GO:0001977,1.4565e-01,1.0000e+01
IMP_SCORE,4254,GO:0061061,1.4562e-01,6.6000e+01
IMP_SCORE,4255,GO:0046471,1.4556e-01,2.5000e+01
IMP_SCORE,4256,GO:0010369,1.4552e-01,1.9000e+01
IMP_SCORE,4257,GO:1901136,1.4545e-01,1.0600e+02
IMP_SCORE,4258,GO:0006878,1.4544e-01,1.8000e+01
IMP_SCORE,4259,GO:0097110,1.4541e-01,2.4000e+01
IMP_SCORE,4260,GO:0019369,1.4540e-01,2.7000e+01
IMP_SCORE,4261,GO:0043542,1.4532e-01,3.7000e+01
IMP_SCORE,4262,GO:0042711,1.4532e-01,2.0000e+01
IMP_SCORE,4263,GO:0016569,1.4530e-01,1.1900e+02
IMP_SCORE,4264,GO:0006915,1.4513e-01,3.7100e+02
IMP_SCORE,4265,GO:0009581,1.4503e-01,4.8000e+01
IMP_SCORE,4266,GO:0006517,1.4502e-01,3.4000e+01
IMP_SCORE,4267,GO:0004697,1.4498e-01,7.0000e+00
IMP_SCORE,4268,GO:0001779,1.4496e-01,7.0000e+00
IMP_SCORE,4269,GO:0016324,1.4491e-01,2.2500e+02
IMP_SCORE,4270,GO:0044281,1.4490e-01,4.5700e+02
IMP_SCORE,4271,GO:0055090,1.4488e-01,1.1000e+01
IMP_SCORE,4272,GO:0033365,1.4486e-01,1.5100e+02
IMP_SCORE,4273,GO:0045687,1.4486e-01,2.1000e+01
IMP_SCORE,4274,GO:0006984,1.4485e-01,1.4000e+01
IMP_SCORE,4275,GO:0099080,1.4484e-01,3.6000e+02
IMP_SCORE,4276,GO:0004601,1.4482e-01,5.1000e+01
IMP_SCORE,4277,GO:0043197,1.4481e-01,6.6000e+01
IMP_SCORE,4278,GO:0001756,1.4481e-01,1.5000e+01
IMP_SCORE,4279,GO:0009892,1.4480e-01,4.3200e+02
IMP_SCORE,4280,GO:0050727,1.4473e-01,1.1800e+02
IMP_SCORE,4281,GO:0015867,1.4462e-01,1.1000e+01
IMP_SCORE,4282,GO:1903019,1.4461e-01,1.1000e+01
IMP_SCORE,4283,GO:0043369,1.4459e-01,1.1000e+01
IMP_SCORE,4284,GO:0070161,1.4457e-01,3.5100e+02
IMP_SCORE,4285,GO:0016788,1.4457e-01,4.7300e+02
IMP_SCORE,4286,GO:0008395,1.4455e-01,1.5000e+01
IMP_SCORE,4287,GO:0099512,1.4453e-01,3.3800e+02
IMP_SCORE,4288,GO:2000106,1.4447e-01,3.5000e+01
IMP_SCORE,4289,GO:0005639,1.4446e-01,2.0000e+01
IMP_SCORE,4290,GO:0006974,1.4444e-01,1.8800e+02
IMP_SCORE,4291,GO:0004252,1.4430e-01,2.0300e+02
IMP_SCORE,4292,GO:0060033,1.4430e-01,3.0000e+00
IMP_SCORE,4293,GO:0009062,1.4429e-01,4.7000e+01
IMP_SCORE,4294,GO:1904949,1.4429e-01,1.6000e+01
IMP_SCORE,4295,GO:0010559,1.4422e-01,1.5000e+01
IMP_SCORE,4296,GO:0050873,1.4419e-01,2.8000e+01
IMP_SCORE,4297,GO:0001653,1.4413e-01,7.5000e+01
IMP_SCORE,4298,GO:0048514,1.4412e-01,1.2000e+01
IMP_SCORE,4299,GO:0044430,1.4402e-01,6.2300e+02
IMP_SCORE,4300,GO:0072663,1.4401e-01,1.0000e+01
IMP_SCORE,4301,GO:0048149,1.4401e-01,7.0000e+00
IMP_SCORE,4302,GO:0042635,1.4400e-01,2.0000e+00
IMP_SCORE,4303,GO:0031225,1.4400e-01,1.1100e+02
IMP_SCORE,4304,GO:0030554,1.4398e-01,3.9300e+02
IMP_SCORE,4305,GO:0030890,1.4397e-01,1.3000e+01
IMP_SCORE,4306,GO:0070233,1.4397e-01,1.7000e+01
IMP_SCORE,4307,GO:0046456,1.4395e-01,3.0000e+01
IMP_SCORE,4308,GO:0006357,1.4393e-01,3.5100e+02
IMP_SCORE,4309,GO:2000027,1.4393e-01,4.8000e+01
IMP_SCORE,4310,GO:1905330,1.4392e-01,3.7000e+01
IMP_SCORE,4311,GO:0009653,1.4392e-01,5.1400e+02
IMP_SCORE,4312,GO:0032386,1.4389e-01,1.4100e+02
IMP_SCORE,4313,GO:0018130,1.4387e-01,2.4800e+02
IMP_SCORE,4314,GO:0090150,1.4377e-01,8.3000e+01
IMP_SCORE,4315,GO:0044770,1.4376e-01,8.3000e+01
IMP_SCORE,4316,GO:0030001,1.4374e-01,2.2300e+02
IMP_SCORE,4317,GO:0019222,1.4372e-01,7.1000e+02
IMP_SCORE,4318,GO:0032941,1.4370e-01,1.7000e+01
IMP_SCORE,4319,GO:0043401,1.4368e-01,3.1000e+01
IMP_SCORE,4320,GO:0018958,1.4364e-01,6.2000e+01
IMP_SCORE,4321,GO:0060589,1.4364e-01,2.1800e+02
IMP_SCORE,4322,GO:0048167,1.4358e-01,7.0000e+01
IMP_SCORE,4323,GO:0046323,1.4357e-01,1.0000e+01
IMP_SCORE,4324,GO:0032549,1.4356e-01,1.8400e+02
IMP_SCORE,4325,GO:1901363,1.4353e-01,1.1850e+03
IMP_SCORE,4326,GO:0044710,1.4348e-01,7.9300e+02
IMP_SCORE,4327,GO:0017076,1.4346e-01,4.6900e+02
IMP_SCORE,4328,GO:0048278,1.4344e-01,3.8000e+01
IMP_SCORE,4329,GO:0070201,1.4344e-01,2.0900e+02
IMP_SCORE,4330,GO:0032934,1.4344e-01,2.5000e+01
IMP_SCORE,4331,GO:0002827,1.4341e-01,3.0000e+00
IMP_SCORE,4332,GO:0000139,1.4338e-01,3.5800e+02
IMP_SCORE,4333,GO:0016502,1.4336e-01,3.3000e+01
IMP_SCORE,4334,GO:0061659,1.4328e-01,8.9000e+01
IMP_SCORE,4335,GO:0006767,1.4325e-01,5.2000e+01
IMP_SCORE,4336,GO:0006297,1.4317e-01,1.5000e+01
IMP_SCORE,4337,GO:0032982,1.4310e-01,1.6000e+01
IMP_SCORE,4338,GO:0046460,1.4306e-01,3.9000e+01
IMP_SCORE,4339,GO:0044433,1.4306e-01,4.3100e+02
IMP_SCORE,4340,GO:0032943,1.4302e-01,2.0000e+01
IMP_SCORE,4341,GO:0070925,1.4302e-01,1.9100e+02
IMP_SCORE,4342,GO:0031674,1.4300e-01,2.4000e+01
IMP_SCORE,4343,GO:0045974,1.4300e-01,7.0000e+00
IMP_SCORE,4344,GO:0044439,1.4297e-01,7.6000e+01
IMP_SCORE,4345,GO:0031301,1.4292e-01,1.0000e+02
IMP_SCORE,4346,GO:0044267,1.4292e-01,7.0900e+02
IMP_SCORE,4347,GO:0050662,1.4292e-01,1.3100e+02
IMP_SCORE,4348,GO:0006000,1.4291e-01,8.0000e+00
IMP_SCORE,4349,GO:1902106,1.4291e-01,6.0000e+01
IMP_SCORE,4350,GO:0007224,1.4286e-01,4.6000e+01
IMP_SCORE,4351,GO:1901222,1.4285e-01,2.0000e+01
IMP_SCORE,4352,GO:0051782,1.4284e-01,1.9000e+01
IMP_SCORE,4353,GO:1902476,1.4283e-01,4.6000e+01
IMP_SCORE,4354,GO:0043543,1.4280e-01,6.2000e+01
IMP_SCORE,4355,GO:0005979,1.4279e-01,2.0000e+01
IMP_SCORE,4356,GO:0048666,1.4278e-01,6.9000e+01
IMP_SCORE,4357,GO:0016918,1.4272e-01,1.5000e+01
IMP_SCORE,4358,GO:0050672,1.4271e-01,3.1000e+01
IMP_SCORE,4359,GO:0000097,1.4271e-01,2.5000e+01
IMP_SCORE,4360,GO:1901654,1.4264e-01,4.0000e+01
IMP_SCORE,4361,GO:0005546,1.4260e-01,4.4000e+01
IMP_SCORE,4362,GO:0030003,1.4258e-01,1.5800e+02
IMP_SCORE,4363,GO:0090662,1.4256e-01,1.9000e+01
IMP_SCORE,4364,GO:0008152,1.4254e-01,1.1210e+03
IMP_SCORE,4365,GO:0051983,1.4246e-01,1.6000e+01
IMP_SCORE,4366,GO:0061337,1.4242e-01,2.7000e+01
IMP_SCORE,4367,GO:0001650,1.4241e-01,1.0800e+02
IMP_SCORE,4368,GO:0051179,1.4227e-01,9.9700e+02
IMP_SCORE,4369,GO:0048512,1.4225e-01,1.6000e+01
IMP_SCORE,4370,GO:0010107,1.4224e-01,3.6000e+01
IMP_SCORE,4371,GO:0006885,1.4224e-01,3.6000e+01
IMP_SCORE,4372,GO:0031647,1.4219e-01,9.0000e+01
IMP_SCORE,4373,GO:0045913,1.4216e-01,1.9000e+01
IMP_SCORE,4374,GO:0031702,1.4215e-01,7.0000e+00
IMP_SCORE,4375,GO:0034249,1.4214e-01,4.8000e+01
IMP_SCORE,4376,GO:0098927,1.4213e-01,7.0000e+00
IMP_SCORE,4377,GO:0051188,1.4209e-01,1.1700e+02
IMP_SCORE,4378,GO:0001750,1.4202e-01,3.4000e+01
IMP_SCORE,4379,GO:0010948,1.4197e-01,5.9000e+01
IMP_SCORE,4380,GO:1901678,1.4195e-01,9.0000e+00
IMP_SCORE,4381,GO:2000378,1.4188e-01,1.9000e+01
IMP_SCORE,4382,GO:0055086,1.4178e-01,1.2600e+02
IMP_SCORE,4383,GO:0008104,1.4176e-01,4.9500e+02
IMP_SCORE,4384,GO:0072341,1.4174e-01,8.3000e+01
IMP_SCORE,4385,GO:0004875,1.4173e-01,1.6000e+01
IMP_SCORE,4386,GO:0044265,1.4169e-01,1.4900e+02
IMP_SCORE,4387,GO:0051604,1.4165e-01,1.4000e+02
IMP_SCORE,4388,GO:1903506,1.4162e-01,3.2600e+02
IMP_SCORE,4389,GO:0045739,1.4160e-01,7.0000e+00
IMP_SCORE,4390,GO:0051252,1.4159e-01,3.6200e+02
IMP_SCORE,4391,GO:0060716,1.4157e-01,8.0000e+00
IMP_SCORE,4392,GO:0000785,1.4155e-01,1.2200e+02
IMP_SCORE,4393,GO:0007212,1.4155e-01,4.2000e+01
IMP_SCORE,4394,GO:0003707,1.4154e-01,2.7000e+01
IMP_SCORE,4395,GO:0019902,1.4154e-01,1.7500e+02
IMP_SCORE,4396,GO:1900543,1.4152e-01,1.6000e+01
IMP_SCORE,4397,GO:0032094,1.4151e-01,1.4000e+01
IMP_SCORE,4398,GO:0071229,1.4150e-01,4.6000e+01
IMP_SCORE,4399,GO:0016818,1.4150e-01,3.1200e+02
IMP_SCORE,4400,GO:0072524,1.4148e-01,5.1000e+01
IMP_SCORE,4401,GO:0046982,1.4148e-01,2.2700e+02
IMP_SCORE,4402,GO:0006547,1.4146e-01,9.0000e+00
IMP_SCORE,4403,GO:0097659,1.4145e-01,1.8200e+02
IMP_SCORE,4404,GO:0008307,1.4144e-01,4.3000e+01
IMP_SCORE,4405,GO:0006886,1.4140e-01,2.0400e+02
IMP_SCORE,4406,GO:0031328,1.4140e-01,2.3800e+02
IMP_SCORE,4407,GO:0019829,1.4138e-01,2.3000e+01
IMP_SCORE,4408,GO:0044419,1.4135e-01,3.7000e+02
IMP_SCORE,4409,GO:0005984,1.4134e-01,9.0000e+00
IMP_SCORE,4410,GO:0065003,1.4134e-01,5.2400e+02
IMP_SCORE,4411,GO:0007193,1.4131e-01,3.6000e+01
IMP_SCORE,4412,GO:0045746,1.4131e-01,1.6000e+01
IMP_SCORE,4413,GO:1990138,1.4129e-01,2.5000e+01
IMP_SCORE,4414,GO:0034645,1.4127e-01,2.6900e+02
IMP_SCORE,4415,GO:0007389,1.4124e-01,1.0900e+02
IMP_SCORE,4416,GO:0048013,1.4123e-01,4.7000e+01
IMP_SCORE,4417,GO:0098609,1.4119e-01,2.7800e+02
IMP_SCORE,4418,GO:0032553,1.4117e-01,4.5300e+02
IMP_SCORE,4419,GO:0051651,1.4115e-01,3.8000e+01
IMP_SCORE,4420,GO:0051345,1.4115e-01,3.2100e+02
IMP_SCORE,4421,GO:0000578,1.4110e-01,2.4000e+01
IMP_SCORE,4422,GO:0051704,1.4109e-01,5.5100e+02
IMP_SCORE,4423,GO:0006370,1.4106e-01,8.0000e+00
IMP_SCORE,4424,GO:0050858,1.4099e-01,1.5000e+01
IMP_SCORE,4425,GO:0061081,1.4095e-01,1.2000e+01
IMP_SCORE,4426,GO:0046503,1.4091e-01,3.1000e+01
IMP_SCORE,4427,GO:0031573,1.4084e-01,3.0000e+00
IMP_SCORE,4428,GO:0033209,1.4080e-01,3.6000e+01
IMP_SCORE,4429,GO:0002031,1.4078e-01,1.0000e+00
IMP_SCORE,4430,GO:0046658,1.4077e-01,3.5000e+01
IMP_SCORE,4431,GO:0005096,1.4076e-01,1.6400e+02
IMP_SCORE,4432,GO:0000981,1.4074e-01,1.8800e+02
IMP_SCORE,4433,GO:0045453,1.4073e-01,1.3000e+01
IMP_SCORE,4434,GO:0006811,1.4072e-01,4.0500e+02
IMP_SCORE,4435,GO:0016500,1.4070e-01,1.6000e+01
IMP_SCORE,4436,GO:0015075,1.4069e-01,2.3600e+02
IMP_SCORE,4437,GO:0015267,1.4066e-01,1.4900e+02
IMP_SCORE,4438,GO:1903320,1.4061e-01,4.5000e+01
IMP_SCORE,4439,GO:0055065,1.4060e-01,1.6300e+02
IMP_SCORE,4440,GO:0009887,1.4060e-01,1.7300e+02
IMP_SCORE,4441,GO:0006004,1.4055e-01,2.9000e+01
IMP_SCORE,4442,GO:1903321,1.4054e-01,1.9000e+01
IMP_SCORE,4443,GO:0048705,1.4052e-01,3.4000e+01
IMP_SCORE,4444,GO:0008089,1.4043e-01,1.0000e+01
IMP_SCORE,4445,GO:0030544,1.4040e-01,1.5000e+01
IMP_SCORE,4446,GO:0016667,1.4034e-01,5.2000e+01
IMP_SCORE,4447,GO:0097286,1.4033e-01,2.3000e+01
IMP_SCORE,4448,GO:0009925,1.4033e-01,2.3000e+01
IMP_SCORE,4449,GO:0003181,1.4032e-01,4.0000e+00
IMP_SCORE,4450,GO:0042359,1.4030e-01,6.0000e+00
IMP_SCORE,4451,GO:0005035,1.4030e-01,2.4000e+01
IMP_SCORE,4452,GO:0035305,1.4027e-01,6.5000e+01
IMP_SCORE,4453,GO:0035567,1.4026e-01,3.3000e+01
IMP_SCORE,4454,GO:0051119,1.4026e-01,3.8000e+01
IMP_SCORE,4455,GO:0007188,1.4019e-01,6.8000e+01
IMP_SCORE,4456,GO:0006635,1.4016e-01,4.3000e+01
IMP_SCORE,4457,GO:0043372,1.4012e-01,1.5000e+01
IMP_SCORE,4458,GO:0015085,1.4011e-01,7.4000e+01
IMP_SCORE,4459,GO:0048704,1.4007e-01,2.5000e+01
IMP_SCORE,4460,GO:0086012,1.4006e-01,6.0000e+00
IMP_SCORE,4461,GO:0004721,1.4003e-01,9.9000e+01
IMP_SCORE,4462,GO:0072511,1.4003e-01,1.2000e+02
IMP_SCORE,4463,GO:0045834,1.3997e-01,3.0000e+01
IMP_SCORE,4464,GO:0042430,1.3995e-01,2.2000e+01
IMP_SCORE,4465,GO:0050796,1.3994e-01,5.7000e+01
IMP_SCORE,4466,GO:0045766,1.3982e-01,5.0000e+01
IMP_SCORE,4467,GO:0046931,1.3981e-01,6.0000e+00
IMP_SCORE,4468,GO:0030120,1.3980e-01,4.1000e+01
IMP_SCORE,4469,GO:0006940,1.3978e-01,2.8000e+01
IMP_SCORE,4470,GO:0015932,1.3977e-01,3.5000e+01
IMP_SCORE,4471,GO:0098793,1.3971e-01,4.3000e+01
IMP_SCORE,4472,GO:0016032,1.3971e-01,2.6100e+02
IMP_SCORE,4473,GO:0006901,1.3968e-01,3.9000e+01
IMP_SCORE,4474,GO:0005001,1.3964e-01,3.2000e+01
IMP_SCORE,4475,GO:0002161,1.3964e-01,2.2000e+01
IMP_SCORE,4476,GO:0008093,1.3961e-01,1.1000e+01
IMP_SCORE,4477,GO:0003724,1.3961e-01,1.8000e+01
IMP_SCORE,4478,GO:1901135,1.3948e-01,3.0100e+02
IMP_SCORE,4479,GO:0086065,1.3948e-01,1.5000e+01
IMP_SCORE,4480,GO:0006397,1.3947e-01,1.2900e+02
IMP_SCORE,4481,GO:0050891,1.3946e-01,2.4000e+01
IMP_SCORE,4482,GO:0034385,1.3946e-01,8.0000e+00
IMP_SCORE,4483,GO:1900025,1.3945e-01,4.0000e+00
IMP_SCORE,4484,GO:0001678,1.3941e-01,2.9000e+01
IMP_SCORE,4485,GO:0001912,1.3941e-01,1.7000e+01
IMP_SCORE,4486,GO:0035639,1.3937e-01,4.3200e+02
IMP_SCORE,4487,GO:0071803,1.3935e-01,3.9000e+01
IMP_SCORE,4488,GO:0034976,1.3933e-01,9.3000e+01
IMP_SCORE,4489,GO:0006306,1.3931e-01,1.0000e+01
IMP_SCORE,4490,GO:1903671,1.3925e-01,7.0000e+00
IMP_SCORE,4491,GO:0016614,1.3925e-01,1.4800e+02
IMP_SCORE,4492,GO:0061718,1.3924e-01,1.0000e+01
IMP_SCORE,4493,GO:0044728,1.3919e-01,2.6000e+01
IMP_SCORE,4494,GO:0010212,1.3910e-01,4.8000e+01
IMP_SCORE,4495,GO:0015893,1.3907e-01,1.3000e+01
IMP_SCORE,4496,GO:0019538,1.3906e-01,8.3500e+02
IMP_SCORE,4497,GO:0008574,1.3906e-01,1.4000e+01
IMP_SCORE,4498,GO:0005540,1.3906e-01,6.9000e+01
IMP_SCORE,4499,GO:0048741,1.3906e-01,3.2000e+01
IMP_SCORE,4500,GO:0019693,1.3904e-01,6.1000e+01
IMP_SCORE,4501,GO:0045184,1.3901e-01,3.9200e+02
IMP_SCORE,4502,GO:1903008,1.3901e-01,1.7000e+01
IMP_SCORE,4503,GO:0051341,1.3898e-01,2.5000e+01
IMP_SCORE,4504,GO:0072595,1.3895e-01,2.2000e+01
IMP_SCORE,4505,GO:0035066,1.3890e-01,8.0000e+00
IMP_SCORE,4506,GO:0008380,1.3879e-01,1.2000e+02
IMP_SCORE,4507,GO:0043248,1.3878e-01,8.0000e+00
IMP_SCORE,4508,GO:1901658,1.3878e-01,3.7000e+01
IMP_SCORE,4509,GO:0005834,1.3874e-01,6.3000e+01
IMP_SCORE,4510,GO:0003712,1.3871e-01,1.9400e+02
IMP_SCORE,4511,GO:0048731,1.3867e-01,4.9400e+02
IMP_SCORE,4512,GO:0046068,1.3864e-01,7.0000e+00
IMP_SCORE,4513,GO:0048598,1.3863e-01,1.8900e+02
IMP_SCORE,4514,GO:0007420,1.3861e-01,1.2900e+02
IMP_SCORE,4515,GO:0005793,1.3860e-01,4.9000e+01
IMP_SCORE,4516,GO:0098531,1.3857e-01,1.5000e+01
IMP_SCORE,4517,GO:0006355,1.3855e-01,3.2100e+02
IMP_SCORE,4518,GO:0006399,1.3855e-01,6.9000e+01
IMP_SCORE,4519,GO:0005372,1.3854e-01,2.3000e+01
IMP_SCORE,4520,GO:0023051,1.3836e-01,6.4300e+02
IMP_SCORE,4521,GO:0048585,1.3835e-01,3.4300e+02
IMP_SCORE,4522,GO:1901566,1.3832e-01,2.4200e+02
IMP_SCORE,4523,GO:0035282,1.3830e-01,1.2000e+01
IMP_SCORE,4524,GO:0101005,1.3828e-01,6.1000e+01
IMP_SCORE,4525,GO:1901385,1.3827e-01,1.5000e+01
IMP_SCORE,4526,GO:0046943,1.3823e-01,5.5000e+01
IMP_SCORE,4527,GO:0012507,1.3821e-01,6.8000e+01
IMP_SCORE,4528,GO:0002715,1.3817e-01,8.0000e+00
IMP_SCORE,4529,GO:0005525,1.3816e-01,1.6100e+02
IMP_SCORE,4530,GO:0034762,1.3809e-01,1.1200e+02
IMP_SCORE,4531,GO:0045930,1.3806e-01,6.1000e+01
IMP_SCORE,4532,GO:0005840,1.3801e-01,4.1000e+01
IMP_SCORE,4533,GO:0030426,1.3800e-01,7.7000e+01
IMP_SCORE,4534,GO:0052689,1.3798e-01,1.8100e+02
IMP_SCORE,4535,GO:0006919,1.3796e-01,3.7000e+01
IMP_SCORE,4536,GO:0098876,1.3792e-01,5.1000e+01
IMP_SCORE,4537,GO:0036149,1.3791e-01,1.4000e+01
IMP_SCORE,4538,GO:0046578,1.3785e-01,8.8000e+01
IMP_SCORE,4539,GO:0006869,1.3784e-01,1.2900e+02
IMP_SCORE,4540,GO:0004879,1.3781e-01,1.0000e+01
IMP_SCORE,4541,GO:0043484,1.3777e-01,3.7000e+01
IMP_SCORE,4542,GO:0030004,1.3776e-01,4.3000e+01
IMP_SCORE,4543,GO:0044295,1.3774e-01,1.8000e+01
IMP_SCORE,4544,GO:0005504,1.3772e-01,3.4000e+01
IMP_SCORE,4545,GO:0016668,1.3771e-01,8.0000e+00
IMP_SCORE,4546,GO:0046966,1.3771e-01,5.0000e+00
IMP_SCORE,4547,GO:1901657,1.3767e-01,6.5000e+01
IMP_SCORE,4548,GO:0043236,1.3762e-01,3.8000e+01
IMP_SCORE,4549,GO:1902230,1.3761e-01,9.0000e+00
IMP_SCORE,4550,GO:0031047,1.3760e-01,2.8000e+01
IMP_SCORE,4551,GO:0002921,1.3758e-01,1.1000e+01
IMP_SCORE,4552,GO:0016050,1.3757e-01,1.3100e+02
IMP_SCORE,4553,GO:0005539,1.3755e-01,2.2700e+02
IMP_SCORE,4554,GO:0042133,1.3755e-01,4.4000e+01
IMP_SCORE,4555,GO:0009889,1.3755e-01,4.3700e+02
IMP_SCORE,4556,GO:0031528,1.3752e-01,2.3000e+01
IMP_SCORE,4557,GO:0035088,1.3751e-01,2.2000e+01
IMP_SCORE,4558,GO:0060043,1.3742e-01,1.1000e+01
IMP_SCORE,4559,GO:0022804,1.3741e-01,1.3100e+02
IMP_SCORE,4560,GO:0019319,1.3738e-01,1.4000e+01
IMP_SCORE,4561,GO:2000178,1.3733e-01,1.0000e+01
IMP_SCORE,4562,GO:0060485,1.3728e-01,2.3000e+01
IMP_SCORE,4563,GO:1901576,1.3727e-01,5.0200e+02
IMP_SCORE,4564,GO:0032879,1.3727e-01,6.1400e+02
IMP_SCORE,4565,GO:1902582,1.3726e-01,1.1500e+02
IMP_SCORE,4566,GO:0045334,1.3722e-01,9.0000e+00
IMP_SCORE,4567,GO:0031323,1.3715e-01,6.0800e+02
IMP_SCORE,4568,GO:0051452,1.3713e-01,2.0000e+01
IMP_SCORE,4569,GO:0046649,1.3707e-01,1.0200e+02
IMP_SCORE,4570,GO:0032501,1.3704e-01,1.1190e+03
IMP_SCORE,4571,GO:0006470,1.3703e-01,6.6000e+01
IMP_SCORE,4572,GO:0090596,1.3702e-01,4.0000e+01
IMP_SCORE,4573,GO:0005779,1.3701e-01,1.7000e+01
IMP_SCORE,4574,GO:0006826,1.3700e-01,3.1000e+01
IMP_SCORE,4575,GO:0004872,1.3699e-01,6.8700e+02
IMP_SCORE,4576,GO:0016881,1.3698e-01,1.0000e+01
IMP_SCORE,4577,GO:0016740,1.3696e-01,8.3200e+02
IMP_SCORE,4578,GO:0001191,1.3691e-01,4.0000e+01
IMP_SCORE,4579,GO:0051171,1.3685e-01,4.0800e+02
IMP_SCORE,4580,GO:0033081,1.3683e-01,1.9000e+01
IMP_SCORE,4581,GO:1901265,1.3678e-01,6.4800e+02
IMP_SCORE,4582,GO:0000398,1.3671e-01,6.4000e+01
IMP_SCORE,4583,GO:0032371,1.3669e-01,2.3000e+01
IMP_SCORE,4584,GO:0030397,1.3667e-01,2.1000e+01
IMP_SCORE,4585,GO:0043516,1.3667e-01,2.1000e+01
IMP_SCORE,4586,GO:0033275,1.3664e-01,2.3000e+01
IMP_SCORE,4587,GO:0014704,1.3664e-01,1.9000e+01
IMP_SCORE,4588,GO:0051234,1.3657e-01,8.6400e+02
IMP_SCORE,4589,GO:0002686,1.3653e-01,2.0000e+01
IMP_SCORE,4590,GO:0007164,1.3651e-01,1.0000e+01
IMP_SCORE,4591,GO:0071397,1.3642e-01,1.7000e+01
IMP_SCORE,4592,GO:0032446,1.3642e-01,2.2700e+02
IMP_SCORE,4593,GO:0044146,1.3639e-01,1.1000e+01
IMP_SCORE,4594,GO:0051082,1.3637e-01,9.9000e+01
IMP_SCORE,4595,GO:0090575,1.3637e-01,2.1000e+01
IMP_SCORE,4596,GO:0036211,1.3637e-01,6.5900e+02
IMP_SCORE,4597,GO:0010874,1.3631e-01,1.0000e+01
IMP_SCORE,4598,GO:0005788,1.3630e-01,1.4200e+02
IMP_SCORE,4599,GO:1903831,1.3630e-01,1.6000e+01
IMP_SCORE,4600,GO:0032989,1.3624e-01,1.5200e+02
IMP_SCORE,4601,GO:0006448,1.3620e-01,3.0000e+01
IMP_SCORE,4602,GO:0008536,1.3616e-01,3.0000e+01
IMP_SCORE,4603,GO:0034754,1.3616e-01,5.7000e+01
IMP_SCORE,4604,GO:0007219,1.3615e-01,4.6000e+01
IMP_SCORE,4605,GO:0006281,1.3614e-01,1.0400e+02
IMP_SCORE,4606,GO:0042995,1.3614e-01,8.5800e+02
IMP_SCORE,4607,GO:0051393,1.3614e-01,2.4000e+01
IMP_SCORE,4608,GO:0030318,1.3614e-01,1.8000e+01
IMP_SCORE,4609,GO:0060968,1.3613e-01,1.0000e+01
IMP_SCORE,4610,GO:0031398,1.3612e-01,2.6000e+01
IMP_SCORE,4611,GO:0001883,1.3605e-01,2.0000e+02
IMP_SCORE,4612,GO:0042734,1.3603e-01,3.1000e+01
IMP_SCORE,4613,GO:0099081,1.3603e-01,3.2900e+02
IMP_SCORE,4614,GO:0080090,1.3602e-01,6.0100e+02
IMP_SCORE,4615,GO:0002577,1.3597e-01,1.3000e+01
IMP_SCORE,4616,GO:2000112,1.3580e-01,3.7700e+02
IMP_SCORE,4617,GO:0010558,1.3580e-01,2.2700e+02
IMP_SCORE,4618,GO:0044420,1.3579e-01,1.3700e+02
IMP_SCORE,4619,GO:1990204,1.3579e-01,5.0000e+01
IMP_SCORE,4620,GO:0034622,1.3579e-01,2.4300e+02
IMP_SCORE,4621,GO:0051988,1.3578e-01,9.0000e+00
IMP_SCORE,4622,GO:0006790,1.3575e-01,1.9900e+02
IMP_SCORE,4623,GO:0016676,1.3569e-01,9.0000e+00
IMP_SCORE,4624,GO:0071010,1.3561e-01,6.0000e+00
IMP_SCORE,4625,GO:0042147,1.3559e-01,4.9000e+01
IMP_SCORE,4626,GO:0016197,1.3559e-01,1.5200e+02
IMP_SCORE,4627,GO:0008324,1.3555e-01,1.9700e+02
IMP_SCORE,4628,GO:0009116,1.3548e-01,5.0000e+01
IMP_SCORE,4629,GO:0050854,1.3545e-01,1.6000e+01
IMP_SCORE,4630,GO:0007216,1.3545e-01,1.7000e+01
IMP_SCORE,4631,GO:0044427,1.3542e-01,2.4500e+02
IMP_SCORE,4632,GO:0035176,1.3541e-01,4.5000e+01
IMP_SCORE,4633,GO:0051539,1.3541e-01,3.1000e+01
IMP_SCORE,4634,GO:2001204,1.3538e-01,1.7000e+01
IMP_SCORE,4635,GO:0031570,1.3538e-01,3.9000e+01
IMP_SCORE,4636,GO:1904037,1.3528e-01,2.4000e+01
IMP_SCORE,4637,GO:0099086,1.3528e-01,7.0000e+00
IMP_SCORE,4638,GO:0061436,1.3527e-01,1.3000e+01
IMP_SCORE,4639,GO:0071872,1.3522e-01,4.0000e+00
IMP_SCORE,4640,GO:0031418,1.3521e-01,1.5000e+01
IMP_SCORE,4641,GO:0009799,1.3521e-01,3.0000e+01
IMP_SCORE,4642,GO:0009166,1.3519e-01,1.7000e+01
IMP_SCORE,4643,GO:0015748,1.3519e-01,3.3000e+01
IMP_SCORE,4644,GO:0051436,1.3518e-01,1.3000e+01
IMP_SCORE,4645,GO:0061000,1.3517e-01,7.0000e+00
IMP_SCORE,4646,GO:0034654,1.3516e-01,2.5700e+02
IMP_SCORE,4647,GO:0001637,1.3516e-01,1.4000e+01
IMP_SCORE,4648,GO:0046794,1.3512e-01,8.0000e+00
IMP_SCORE,4649,GO:0051261,1.3510e-01,2.2000e+01
IMP_SCORE,4650,GO:0051180,1.3506e-01,3.8000e+01
IMP_SCORE,4651,GO:0007163,1.3505e-01,7.9000e+01
IMP_SCORE,4652,GO:0040007,1.3504e-01,1.4900e+02
IMP_SCORE,4653,GO:0002697,1.3500e-01,1.0300e+02
IMP_SCORE,4654,GO:0042592,1.3499e-01,4.0800e+02
IMP_SCORE,4655,GO:0051443,1.3494e-01,1.7000e+01
IMP_SCORE,4656,GO:0004559,1.3493e-01,2.0000e+01
IMP_SCORE,4657,GO:2001239,1.3491e-01,2.3000e+01
IMP_SCORE,4658,GO:0043558,1.3489e-01,4.0000e+00
IMP_SCORE,4659,GO:0006464,1.3478e-01,6.2100e+02
IMP_SCORE,4660,GO:0006896,1.3476e-01,8.0000e+00
IMP_SCORE,4661,GO:0030055,1.3473e-01,2.6200e+02
IMP_SCORE,4662,GO:0040012,1.3467e-01,2.2400e+02
IMP_SCORE,4663,GO:0060828,1.3466e-01,6.9000e+01
IMP_SCORE,4664,GO:0032418,1.3465e-01,2.2000e+01
IMP_SCORE,4665,GO:0022832,1.3464e-01,5.8000e+01
IMP_SCORE,4666,GO:0006907,1.3462e-01,1.1000e+01
IMP_SCORE,4667,GO:0009142,1.3456e-01,1.6000e+01
IMP_SCORE,4668,GO:0035091,1.3456e-01,2.1400e+02
IMP_SCORE,4669,GO:0042157,1.3456e-01,4.2000e+01
IMP_SCORE,4670,GO:0044253,1.3450e-01,6.0000e+00
IMP_SCORE,4671,GO:0005216,1.3449e-01,1.3600e+02
IMP_SCORE,4672,GO:0030049,1.3448e-01,2.9000e+01
IMP_SCORE,4673,GO:0032774,1.3446e-01,1.8700e+02
IMP_SCORE,4674,GO:0043414,1.3438e-01,6.9000e+01
IMP_SCORE,4675,GO:0016192,1.3433e-01,5.0000e+02
IMP_SCORE,4676,GO:0051898,1.3420e-01,2.0000e+01
IMP_SCORE,4677,GO:0030136,1.3419e-01,4.3000e+01
IMP_SCORE,4678,GO:0061418,1.3415e-01,1.6000e+01
IMP_SCORE,4679,GO:0002683,1.3414e-01,1.5800e+02
IMP_SCORE,4680,GO:0016241,1.3411e-01,4.8000e+01
IMP_SCORE,4681,GO:0098869,1.3410e-01,7.1000e+01
IMP_SCORE,4682,GO:0021854,1.3410e-01,3.0000e+00
IMP_SCORE,4683,GO:0044236,1.3409e-01,4.2000e+01
IMP_SCORE,4684,GO:0001101,1.3403e-01,1.0100e+02
IMP_SCORE,4685,GO:0043116,1.3401e-01,2.0000e+00
IMP_SCORE,4686,GO:0031648,1.3400e-01,1.9000e+01
IMP_SCORE,4687,GO:0098815,1.3400e-01,9.0000e+00
IMP_SCORE,4688,GO:0072593,1.3399e-01,3.3000e+01
IMP_SCORE,4689,GO:0071814,1.3398e-01,1.2000e+01
IMP_SCORE,4690,GO:0045907,1.3374e-01,5.0000e+00
IMP_SCORE,4691,GO:0005542,1.3370e-01,8.0000e+00
IMP_SCORE,4692,GO:0043933,1.3369e-01,5.5400e+02
IMP_SCORE,4693,GO:0043470,1.3361e-01,5.0000e+00
IMP_SCORE,4694,GO:0051603,1.3360e-01,1.4900e+02
IMP_SCORE,4695,GO:0022892,1.3358e-01,3.7200e+02
IMP_SCORE,4696,GO:0008092,1.3356e-01,4.9200e+02
IMP_SCORE,4697,GO:0032266,1.3353e-01,1.6000e+01
IMP_SCORE,4698,GO:0045725,1.3350e-01,1.3000e+01
IMP_SCORE,4699,GO:0016835,1.3349e-01,1.3800e+02
IMP_SCORE,4700,GO:0001725,1.3344e-01,3.7000e+01
IMP_SCORE,4701,GO:0048736,1.3343e-01,4.0000e+01
IMP_SCORE,4702,GO:0005524,1.3340e-01,4.0000e+02
IMP_SCORE,4703,GO:0050864,1.3339e-01,1.6000e+01
IMP_SCORE,4704,GO:0016787,1.3339e-01,1.1280e+03
IMP_SCORE,4705,GO:0061842,1.3336e-01,1.1000e+01
IMP_SCORE,4706,GO:0042629,1.3335e-01,2.9000e+01
IMP_SCORE,4707,GO:0044463,1.3333e-01,4.3800e+02
IMP_SCORE,4708,GO:0002706,1.3332e-01,3.4000e+01
IMP_SCORE,4709,GO:0009952,1.3327e-01,2.7000e+01
IMP_SCORE,4710,GO:0051402,1.3325e-01,1.3000e+01
IMP_SCORE,4711,GO:0050818,1.3318e-01,5.1000e+01
IMP_SCORE,4712,GO:0001838,1.3310e-01,1.2000e+01
IMP_SCORE,4713,GO:0008083,1.3309e-01,1.2700e+02
IMP_SCORE,4714,GO:0006163,1.3309e-01,7.0000e+01
IMP_SCORE,4715,GO:0071339,1.3308e-01,1.0000e+01
IMP_SCORE,4716,GO:0030684,1.3307e-01,3.1000e+01
IMP_SCORE,4717,GO:0031526,1.3301e-01,2.1000e+01
IMP_SCORE,4718,GO:0045649,1.3299e-01,2.9000e+01
IMP_SCORE,4719,GO:0060089,1.3295e-01,6.0400e+02
IMP_SCORE,4720,GO:0031623,1.3292e-01,2.1000e+01
IMP_SCORE,4721,GO:0060707,1.3287e-01,1.1000e+01
IMP_SCORE,4722,GO:1901605,1.3287e-01,1.3400e+02
IMP_SCORE,4723,GO:0030799,1.3282e-01,2.7000e+01
IMP_SCORE,4724,GO:0002040,1.3276e-01,2.4000e+01
IMP_SCORE,4725,GO:0006369,1.3275e-01,1.5000e+01
IMP_SCORE,4726,GO:0007566,1.3274e-01,1.1000e+01
IMP_SCORE,4727,GO:0008484,1.3272e-01,4.3000e+01
IMP_SCORE,4728,GO:0033036,1.3266e-01,5.1700e+02
IMP_SCORE,4729,GO:1903306,1.3262e-01,1.8000e+01
IMP_SCORE,4730,GO:0090189,1.3259e-01,5.0000e+00
IMP_SCORE,4731,GO:0006997,1.3257e-01,2.2000e+01
IMP_SCORE,4732,GO:0007176,1.3251e-01,1.2000e+01
IMP_SCORE,4733,GO:0008201,1.3247e-01,1.1400e+02
IMP_SCORE,4734,GO:0010863,1.3245e-01,9.0000e+00
IMP_SCORE,4735,GO:0070647,1.3238e-01,2.5000e+02
IMP_SCORE,4736,GO:0046620,1.3238e-01,8.0000e+00
IMP_SCORE,4737,GO:0008356,1.3237e-01,3.0000e+00
IMP_SCORE,4738,GO:0035383,1.3236e-01,5.7000e+01
IMP_SCORE,4739,GO:0016574,1.3231e-01,3.0000e+00
IMP_SCORE,4740,GO:0005509,1.3231e-01,7.6100e+02
IMP_SCORE,4741,GO:0044424,1.3231e-01,1.3810e+03
IMP_SCORE,4742,GO:0015171,1.3228e-01,3.9000e+01
IMP_SCORE,4743,GO:0009059,1.3226e-01,2.9000e+02
IMP_SCORE,4744,GO:0034162,1.3225e-01,1.8000e+01
IMP_SCORE,4745,GO:0032413,1.3223e-01,7.0000e+00
IMP_SCORE,4746,GO:0021549,1.3222e-01,3.4000e+01
IMP_SCORE,4747,GO:1902235,1.3222e-01,3.0000e+00
IMP_SCORE,4748,GO:0010744,1.3219e-01,1.3000e+01
IMP_SCORE,4749,GO:0007186,1.3218e-01,3.2700e+02
IMP_SCORE,4750,GO:0007588,1.3215e-01,2.7000e+01
IMP_SCORE,4751,GO:0001706,1.3205e-01,2.0000e+00
IMP_SCORE,4752,GO:0008138,1.3200e-01,1.9000e+01
IMP_SCORE,4753,GO:0035327,1.3193e-01,1.0000e+01
IMP_SCORE,4754,GO:1901293,1.3191e-01,5.5000e+01
IMP_SCORE,4755,GO:1902305,1.3189e-01,4.5000e+01
IMP_SCORE,4756,GO:0031023,1.3187e-01,3.7000e+01
IMP_SCORE,4757,GO:0098655,1.3176e-01,1.8300e+02
IMP_SCORE,4758,GO:0050954,1.3176e-01,1.5000e+02
IMP_SCORE,4759,GO:0002821,1.3169e-01,2.1000e+01
IMP_SCORE,4760,GO:0010466,1.3168e-01,8.1000e+01
IMP_SCORE,4761,GO:0016471,1.3167e-01,1.6000e+01
IMP_SCORE,4762,GO:0004385,1.3164e-01,1.3000e+01
IMP_SCORE,4763,GO:0036260,1.3153e-01,7.0000e+00
IMP_SCORE,4764,GO:0051926,1.3139e-01,1.3000e+01
IMP_SCORE,4765,GO:0030814,1.3133e-01,2.2000e+01
IMP_SCORE,4766,GO:0044769,1.3132e-01,5.0000e+00
IMP_SCORE,4767,GO:0005149,1.3130e-01,8.0000e+00
IMP_SCORE,4768,GO:0033558,1.3129e-01,2.0000e+01
IMP_SCORE,4769,GO:0010959,1.3127e-01,1.4300e+02
IMP_SCORE,4770,GO:0005217,1.3122e-01,3.0000e+01
IMP_SCORE,4771,GO:0060134,1.3120e-01,6.0000e+00
IMP_SCORE,4772,GO:0006084,1.3114e-01,1.0000e+01
IMP_SCORE,4773,GO:0051346,1.3113e-01,1.4000e+02
IMP_SCORE,4774,GO:0009150,1.3110e-01,6.0000e+01
IMP_SCORE,4775,GO:0050863,1.3107e-01,9.0000e+01
IMP_SCORE,4776,GO:0009395,1.3104e-01,1.2000e+01
IMP_SCORE,4777,GO:0050657,1.3100e-01,6.1000e+01
IMP_SCORE,4778,GO:0043198,1.3099e-01,1.6000e+01
IMP_SCORE,4779,GO:0070997,1.3099e-01,2.2000e+01
IMP_SCORE,4780,GO:0048608,1.3095e-01,7.1000e+01
IMP_SCORE,4781,GO:1902905,1.3093e-01,6.0000e+01
IMP_SCORE,4782,GO:0048260,1.3092e-01,1.6000e+01
IMP_SCORE,4783,GO:0046942,1.3085e-01,9.5000e+01
IMP_SCORE,4784,GO:0019359,1.3083e-01,2.2000e+01
IMP_SCORE,4785,GO:0009057,1.3082e-01,2.4800e+02
IMP_SCORE,4786,GO:0071470,1.3081e-01,2.3000e+01
IMP_SCORE,4787,GO:0043269,1.3072e-01,1.8200e+02
IMP_SCORE,4788,GO:0009069,1.3071e-01,4.0000e+01
IMP_SCORE,4789,GO:2000404,1.3071e-01,7.0000e+00
IMP_SCORE,4790,GO:0060249,1.3058e-01,1.2200e+02
IMP_SCORE,4791,GO:0070234,1.3051e-01,9.0000e+00
IMP_SCORE,4792,GO:0008270,1.3042e-01,7.9900e+02
IMP_SCORE,4793,GO:0016266,1.3039e-01,5.0000e+01
IMP_SCORE,4794,GO:0009649,1.3037e-01,2.0000e+01
IMP_SCORE,4795,GO:0017111,1.3031e-01,2.6300e+02
IMP_SCORE,4796,GO:0045216,1.3030e-01,1.3200e+02
IMP_SCORE,4797,GO:0044450,1.3030e-01,7.7000e+01
IMP_SCORE,4798,GO:0060479,1.3027e-01,5.0000e+00
IMP_SCORE,4799,GO:0005839,1.3024e-01,1.7000e+01
IMP_SCORE,4800,GO:0045103,1.3022e-01,2.5000e+01
IMP_SCORE,4801,GO:0034765,1.3019e-01,1.0900e+02
IMP_SCORE,4802,GO:0036297,1.3015e-01,1.5000e+01
IMP_SCORE,4803,GO:0046483,1.3014e-01,4.3900e+02
IMP_SCORE,4804,GO:0046128,1.3011e-01,4.4000e+01
IMP_SCORE,4805,GO:0097352,1.3008e-01,2.1000e+01
IMP_SCORE,4806,GO:0003730,1.3007e-01,3.2000e+01
IMP_SCORE,4807,GO:0032653,1.2997e-01,2.4000e+01
IMP_SCORE,4808,GO:0031228,1.2995e-01,4.8000e+01
IMP_SCORE,4809,GO:0005537,1.2995e-01,2.3000e+01
IMP_SCORE,4810,GO:0015031,1.2994e-01,3.4100e+02
IMP_SCORE,4811,GO:0020037,1.2993e-01,1.0100e+02
IMP_SCORE,4812,GO:0030149,1.2989e-01,1.9000e+01
IMP_SCORE,4813,GO:0007033,1.2988e-01,5.4000e+01
IMP_SCORE,4814,GO:0003774,1.2985e-01,7.1000e+01
IMP_SCORE,4815,GO:0045685,1.2980e-01,2.1000e+01
IMP_SCORE,4816,GO:0043217,1.2980e-01,2.4000e+01
IMP_SCORE,4817,GO:1905897,1.2971e-01,1.7000e+01
IMP_SCORE,4818,GO:0010800,1.2968e-01,1.5000e+01
IMP_SCORE,4819,GO:0030889,1.2962e-01,2.0000e+00
IMP_SCORE,4820,GO:0035966,1.2958e-01,5.9000e+01
IMP_SCORE,4821,GO:0071705,1.2957e-01,4.9000e+02
IMP_SCORE,4822,GO:0015630,1.2957e-01,1.5800e+02
IMP_SCORE,4823,GO:0032561,1.2954e-01,1.9300e+02
IMP_SCORE,4824,GO:0006040,1.2951e-01,8.1000e+01
IMP_SCORE,4825,GO:0051607,1.2948e-01,6.1000e+01
IMP_SCORE,4826,GO:0045202,1.2944e-01,2.4200e+02
IMP_SCORE,4827,GO:1990904,1.2944e-01,2.5200e+02
IMP_SCORE,4828,GO:0044183,1.2943e-01,2.2000e+01
IMP_SCORE,4829,GO:0032459,1.2932e-01,9.0000e+00
IMP_SCORE,4830,GO:0004930,1.2927e-01,2.0300e+02
IMP_SCORE,4831,GO:0005815,1.2921e-01,3.4700e+02
IMP_SCORE,4832,GO:0006584,1.2920e-01,2.7000e+01
IMP_SCORE,4833,GO:0005813,1.2919e-01,2.1600e+02
IMP_SCORE,4834,GO:0006605,1.2916e-01,7.8000e+01
IMP_SCORE,4835,GO:0071241,1.2916e-01,7.6000e+01
IMP_SCORE,4836,GO:0051444,1.2913e-01,1.0000e+01
IMP_SCORE,4837,GO:0015081,1.2912e-01,7.2000e+01
IMP_SCORE,4838,GO:0045177,1.2911e-01,4.9000e+01
IMP_SCORE,4839,GO:0030057,1.2908e-01,4.4000e+01
IMP_SCORE,4840,GO:0001774,1.2908e-01,2.0000e+01
IMP_SCORE,4841,GO:0007062,1.2905e-01,4.2000e+01
IMP_SCORE,4842,GO:0005795,1.2905e-01,4.1000e+01
IMP_SCORE,4843,GO:0042379,1.2903e-01,1.9000e+01
IMP_SCORE,4844,GO:0035589,1.2901e-01,2.1000e+01
IMP_SCORE,4845,GO:0044403,1.2897e-01,2.8900e+02
IMP_SCORE,4846,GO:0046825,1.2896e-01,9.0000e+00
IMP_SCORE,4847,GO:0016556,1.2888e-01,2.0000e+00
IMP_SCORE,4848,GO:0060071,1.2885e-01,2.3000e+01
IMP_SCORE,4849,GO:0030522,1.2883e-01,3.8000e+01
IMP_SCORE,4850,GO:0030246,1.2878e-01,7.7600e+02
IMP_SCORE,4851,GO:0050687,1.2877e-01,1.6000e+01
IMP_SCORE,4852,GO:0090280,1.2877e-01,1.5000e+01
IMP_SCORE,4853,GO:0072594,1.2875e-01,8.8000e+01
IMP_SCORE,4854,GO:0001906,1.2874e-01,3.3000e+01
IMP_SCORE,4855,GO:0035107,1.2870e-01,3.8000e+01
IMP_SCORE,4856,GO:0044319,1.2868e-01,2.1000e+01
IMP_SCORE,4857,GO:0035371,1.2868e-01,9.0000e+00
IMP_SCORE,4858,GO:0070723,1.2865e-01,2.1000e+01
IMP_SCORE,4859,GO:0016772,1.2856e-01,3.0900e+02
IMP_SCORE,4860,GO:0045778,1.2852e-01,4.0000e+01
IMP_SCORE,4861,GO:0017004,1.2850e-01,1.4000e+01
IMP_SCORE,4862,GO:0031058,1.2846e-01,2.4000e+01
IMP_SCORE,4863,GO:0006661,1.2844e-01,5.2000e+01
IMP_SCORE,4864,GO:0009205,1.2842e-01,3.4000e+01
IMP_SCORE,4865,GO:0043392,1.2840e-01,3.4000e+01
IMP_SCORE,4866,GO:0005758,1.2839e-01,6.0000e+01
IMP_SCORE,4867,GO:0002460,1.2838e-01,4.1000e+01
IMP_SCORE,4868,GO:0007281,1.2838e-01,5.5000e+01
IMP_SCORE,4869,GO:0000779,1.2836e-01,8.0000e+00
IMP_SCORE,4870,GO:0030054,1.2834e-01,7.6700e+02
IMP_SCORE,4871,GO:0043632,1.2831e-01,1.2700e+02
IMP_SCORE,4872,GO:0006094,1.2825e-01,1.4000e+01
IMP_SCORE,4873,GO:0060046,1.2824e-01,1.3000e+01
IMP_SCORE,4874,GO:0071702,1.2823e-01,5.7000e+02
IMP_SCORE,4875,GO:0008340,1.2822e-01,2.0000e+00
IMP_SCORE,4876,GO:0031966,1.2810e-01,2.6900e+02
IMP_SCORE,4877,GO:0090185,1.2809e-01,1.0000e+00
IMP_SCORE,4878,GO:0048385,1.2809e-01,1.0000e+00
IMP_SCORE,4879,GO:2000725,1.2809e-01,1.0000e+00
IMP_SCORE,4880,GO:0008276,1.2803e-01,2.0000e+01
IMP_SCORE,4881,GO:0015758,1.2782e-01,3.4000e+01
IMP_SCORE,4882,GO:0050910,1.2775e-01,1.1000e+01
IMP_SCORE,4883,GO:0046148,1.2770e-01,2.5000e+01
IMP_SCORE,4884,GO:0016337,1.2770e-01,1.8300e+02
IMP_SCORE,4885,GO:0051057,1.2769e-01,9.0000e+00
IMP_SCORE,4886,GO:0035580,1.2758e-01,5.4000e+01
IMP_SCORE,4887,GO:0050905,1.2755e-01,4.3000e+01
IMP_SCORE,4888,GO:0048771,1.2753e-01,2.9000e+01
IMP_SCORE,4889,GO:1902991,1.2751e-01,2.7000e+01
IMP_SCORE,4890,GO:0070252,1.2733e-01,2.9000e+01
IMP_SCORE,4891,GO:0044270,1.2728e-01,1.0500e+02
IMP_SCORE,4892,GO:0015696,1.2726e-01,4.0000e+01
IMP_SCORE,4893,GO:0009259,1.2726e-01,6.8000e+01
IMP_SCORE,4894,GO:0016917,1.2725e-01,1.6000e+01
IMP_SCORE,4895,GO:0032968,1.2720e-01,2.0000e+00
IMP_SCORE,4896,GO:0005576,1.2716e-01,1.4340e+03
IMP_SCORE,4897,GO:1902883,1.2713e-01,8.0000e+00
IMP_SCORE,4898,GO:0006810,1.2712e-01,9.4700e+02
IMP_SCORE,4899,GO:0048706,1.2709e-01,1.7000e+01
IMP_SCORE,4900,GO:0008283,1.2708e-01,3.2500e+02
IMP_SCORE,4901,GO:0006813,1.2706e-01,4.0000e+01
IMP_SCORE,4902,GO:0010562,1.2697e-01,1.7500e+02
IMP_SCORE,4903,GO:0043462,1.2697e-01,4.5000e+01
IMP_SCORE,4904,GO:0000377,1.2692e-01,6.1000e+01
IMP_SCORE,4905,GO:0015992,1.2667e-01,4.8000e+01
IMP_SCORE,4906,GO:0004713,1.2667e-01,4.7000e+01
IMP_SCORE,4907,GO:0009310,1.2664e-01,4.2000e+01
IMP_SCORE,4908,GO:0000375,1.2664e-01,6.7000e+01
IMP_SCORE,4909,GO:0043539,1.2660e-01,2.3000e+01
IMP_SCORE,4910,GO:0071326,1.2658e-01,2.9000e+01
IMP_SCORE,4911,GO:0032211,1.2654e-01,2.0000e+00
IMP_SCORE,4912,GO:0005876,1.2645e-01,1.9000e+01
IMP_SCORE,4913,GO:0030502,1.2639e-01,1.3000e+01
IMP_SCORE,4914,GO:1903955,1.2638e-01,3.0000e+01
IMP_SCORE,4915,GO:0009126,1.2636e-01,4.3000e+01
IMP_SCORE,4916,GO:0042625,1.2636e-01,2.3000e+01
IMP_SCORE,4917,GO:0043923,1.2628e-01,2.0000e+00
IMP_SCORE,4918,GO:0033045,1.2628e-01,1.2000e+01
IMP_SCORE,4919,GO:0005892,1.2625e-01,8.0000e+00
IMP_SCORE,4920,GO:0006906,1.2609e-01,3.8000e+01
IMP_SCORE,4921,GO:0045740,1.2598e-01,7.0000e+00
IMP_SCORE,4922,GO:0005911,1.2594e-01,2.8900e+02
IMP_SCORE,4923,GO:0016790,1.2593e-01,5.0000e+01
IMP_SCORE,4924,GO:0050750,1.2588e-01,7.0000e+00
IMP_SCORE,4925,GO:0014904,1.2587e-01,1.5000e+01
IMP_SCORE,4926,GO:0098732,1.2585e-01,3.0000e+01
IMP_SCORE,4927,GO:0007405,1.2582e-01,1.5000e+01
IMP_SCORE,4928,GO:0007416,1.2574e-01,5.5000e+01
IMP_SCORE,4929,GO:0051233,1.2572e-01,2.7000e+01
IMP_SCORE,4930,GO:0022824,1.2571e-01,1.9000e+01
IMP_SCORE,4931,GO:0016274,1.2569e-01,3.0000e+01
IMP_SCORE,4932,GO:0051169,1.2562e-01,8.2000e+01
IMP_SCORE,4933,GO:0007275,1.2560e-01,3.6100e+02
IMP_SCORE,4934,GO:0031005,1.2548e-01,1.4000e+01
IMP_SCORE,4935,GO:0035641,1.2548e-01,1.5000e+01
IMP_SCORE,4936,GO:0045943,1.2546e-01,4.0000e+00
IMP_SCORE,4937,GO:0051705,1.2542e-01,5.5000e+01
IMP_SCORE,4938,GO:1900271,1.2540e-01,3.0000e+01
IMP_SCORE,4939,GO:1901031,1.2535e-01,2.0000e+01
IMP_SCORE,4940,GO:0051059,1.2535e-01,2.6000e+01
IMP_SCORE,4941,GO:0006753,1.2534e-01,9.4000e+01
IMP_SCORE,4942,GO:0033762,1.2533e-01,3.2000e+01
IMP_SCORE,4943,GO:0030010,1.2532e-01,4.4000e+01
IMP_SCORE,4944,GO:0051310,1.2526e-01,1.4000e+01
IMP_SCORE,4945,GO:0045622,1.2524e-01,1.3000e+01
IMP_SCORE,4946,GO:0048505,1.2517e-01,3.0000e+00
IMP_SCORE,4947,GO:0034314,1.2510e-01,1.6000e+01
IMP_SCORE,4948,GO:0046849,1.2494e-01,6.0000e+00
IMP_SCORE,4949,GO:0032580,1.2492e-01,5.7000e+01
IMP_SCORE,4950,GO:0030534,1.2486e-01,9.1000e+01
IMP_SCORE,4951,GO:0022829,1.2483e-01,1.0000e+01
IMP_SCORE,4952,GO:0042577,1.2480e-01,3.8000e+01
IMP_SCORE,4953,GO:0034452,1.2480e-01,3.0000e+00
IMP_SCORE,4954,GO:0008329,1.2479e-01,1.9000e+01
IMP_SCORE,4955,GO:0016358,1.2477e-01,1.6000e+01
IMP_SCORE,4956,GO:0009452,1.2471e-01,8.0000e+00
IMP_SCORE,4957,GO:0035337,1.2470e-01,4.7000e+01
IMP_SCORE,4958,GO:0034451,1.2466e-01,1.2000e+01
IMP_SCORE,4959,GO:0007171,1.2461e-01,3.0000e+00
IMP_SCORE,4960,GO:0002092,1.2457e-01,9.0000e+00
IMP_SCORE,4961,GO:0005922,1.2456e-01,3.3000e+01
IMP_SCORE,4962,GO:0004683,1.2447e-01,2.6000e+01
IMP_SCORE,4963,GO:0044060,1.2445e-01,1.4000e+01
IMP_SCORE,4964,GO:0090502,1.2444e-01,5.2000e+01
IMP_SCORE,4965,GO:0016229,1.2439e-01,2.3000e+01
IMP_SCORE,4966,GO:0015298,1.2436e-01,1.8000e+01
IMP_SCORE,4967,GO:0070076,1.2436e-01,1.2000e+01
IMP_SCORE,4968,GO:0022625,1.2433e-01,1.4000e+01
IMP_SCORE,4969,GO:0032434,1.2416e-01,4.1000e+01
IMP_SCORE,4970,GO:0005743,1.2415e-01,2.2200e+02
IMP_SCORE,4971,GO:0016567,1.2407e-01,2.1200e+02
IMP_SCORE,4972,GO:0002089,1.2406e-01,8.0000e+00
IMP_SCORE,4973,GO:0051303,1.2403e-01,3.1000e+01
IMP_SCORE,4974,GO:0009109,1.2399e-01,1.0000e+01
IMP_SCORE,4975,GO:0016776,1.2386e-01,4.4000e+01
IMP_SCORE,4976,GO:0048017,1.2374e-01,3.3000e+01
IMP_SCORE,4977,GO:0034308,1.2369e-01,6.7000e+01
IMP_SCORE,4978,GO:0045912,1.2365e-01,2.8000e+01
IMP_SCORE,4979,GO:0048232,1.2364e-01,2.0200e+02
IMP_SCORE,4980,GO:0060077,1.2363e-01,1.0000e+01
IMP_SCORE,4981,GO:0035586,1.2356e-01,2.9000e+01
IMP_SCORE,4982,GO:0006968,1.2355e-01,1.2000e+02
IMP_SCORE,4983,GO:1902653,1.2354e-01,2.4000e+01
IMP_SCORE,4984,GO:0019098,1.2348e-01,3.2000e+01
IMP_SCORE,4985,GO:0046961,1.2348e-01,2.0000e+00
IMP_SCORE,4986,GO:1901186,1.2344e-01,9.0000e+00
IMP_SCORE,4987,GO:0016458,1.2339e-01,3.7000e+01
IMP_SCORE,4988,GO:0019362,1.2337e-01,4.2000e+01
IMP_SCORE,4989,GO:0046519,1.2328e-01,9.0000e+00
IMP_SCORE,4990,GO:0032410,1.2316e-01,1.9000e+01
IMP_SCORE,4991,GO:0035413,1.2312e-01,3.0000e+00
IMP_SCORE,4992,GO:0031214,1.2312e-01,7.4000e+01
IMP_SCORE,4993,GO:0005923,1.2310e-01,1.6100e+02
IMP_SCORE,4994,GO:0010628,1.2310e-01,2.1900e+02
IMP_SCORE,4995,GO:0016070,1.2310e-01,2.8600e+02
IMP_SCORE,4996,GO:0006071,1.2309e-01,1.0000e+01
IMP_SCORE,4997,GO:0051894,1.2302e-01,9.0000e+00
IMP_SCORE,4998,GO:0065002,1.2297e-01,2.4000e+01
IMP_SCORE,4999,GO:0032042,1.2296e-01,3.0000e+00
IMP_SCORE,5000,GO:0035729,1.2292e-01,6.0000e+00
IMP_SCORE,5001,GO:0030856,1.2292e-01,3.5000e+01
IMP_SCORE,5002,GO:1903047,1.2291e-01,2.3000e+02
IMP_SCORE,5003,GO:0021515,1.2291e-01,1.3000e+01
IMP_SCORE,5004,GO:0045214,1.2289e-01,1.0000e+01
IMP_SCORE,5005,GO:0043112,1.2286e-01,2.8000e+01
IMP_SCORE,5006,GO:0032372,1.2286e-01,2.0000e+00
IMP_SCORE,5007,GO:0045792,1.2285e-01,2.0000e+00
IMP_SCORE,5008,GO:0007600,1.2282e-01,2.9100e+02
IMP_SCORE,5009,GO:0016820,1.2264e-01,4.3000e+01
IMP_SCORE,5010,GO:0005871,1.2263e-01,2.5000e+01
IMP_SCORE,5011,GO:1903299,1.2256e-01,1.0000e+00
IMP_SCORE,5012,GO:0031282,1.2256e-01,1.0000e+00
IMP_SCORE,5013,GO:2000095,1.2256e-01,1.0000e+00
IMP_SCORE,5014,GO:0070863,1.2256e-01,1.0000e+00
IMP_SCORE,5015,GO:0061647,1.2256e-01,1.0000e+00
IMP_SCORE,5016,GO:0032967,1.2254e-01,4.0000e+00
IMP_SCORE,5017,GO:0071260,1.2252e-01,2.8000e+01
IMP_SCORE,5018,GO:0018205,1.2248e-01,7.2000e+01
IMP_SCORE,5019,GO:0035258,1.2247e-01,4.2000e+01
IMP_SCORE,5020,GO:0055085,1.2244e-01,3.6100e+02
IMP_SCORE,5021,GO:0098878,1.2238e-01,3.2000e+01
IMP_SCORE,5022,GO:0022838,1.2234e-01,1.5200e+02
IMP_SCORE,5023,GO:0043518,1.2225e-01,1.9000e+01
IMP_SCORE,5024,GO:0060048,1.2224e-01,1.0000e+01
IMP_SCORE,5025,GO:0019905,1.2223e-01,7.8000e+01
IMP_SCORE,5026,GO:0051494,1.2218e-01,4.2000e+01
IMP_SCORE,5027,GO:0060746,1.2217e-01,3.2000e+01
IMP_SCORE,5028,GO:0010721,1.2214e-01,9.1000e+01
IMP_SCORE,5029,GO:1903798,1.2214e-01,3.0000e+00
IMP_SCORE,5030,GO:0000989,1.2212e-01,1.6900e+02
IMP_SCORE,5031,GO:0061351,1.2209e-01,2.5000e+01
IMP_SCORE,5032,GO:0051020,1.2205e-01,1.6000e+02
IMP_SCORE,5033,GO:0030317,1.2193e-01,1.8000e+01
IMP_SCORE,5034,GO:1901264,1.2193e-01,5.2000e+01
IMP_SCORE,5035,GO:0044464,1.2191e-01,1.2110e+03
IMP_SCORE,5036,GO:0055067,1.2188e-01,4.3000e+01
IMP_SCORE,5037,GO:0030170,1.2175e-01,6.4000e+01
IMP_SCORE,5038,GO:0008143,1.2169e-01,4.0000e+00
IMP_SCORE,5039,GO:0030316,1.2164e-01,1.3000e+01
IMP_SCORE,5040,GO:1902494,1.2159e-01,3.9200e+02
IMP_SCORE,5041,GO:0008233,1.2159e-01,3.4000e+02
IMP_SCORE,5042,GO:0006721,1.2157e-01,5.3000e+01
IMP_SCORE,5043,GO:0010831,1.2152e-01,1.7000e+01
IMP_SCORE,5044,GO:0048365,1.2150e-01,2.3000e+01
IMP_SCORE,5045,GO:0007263,1.2149e-01,8.0000e+00
IMP_SCORE,5046,GO:0016072,1.2146e-01,7.6000e+01
IMP_SCORE,5047,GO:0097421,1.2145e-01,1.1000e+01
IMP_SCORE,5048,GO:0006027,1.2143e-01,5.2000e+01
IMP_SCORE,5049,GO:0035250,1.2132e-01,1.6000e+01
IMP_SCORE,5050,GO:0019866,1.2123e-01,2.0200e+02
IMP_SCORE,5051,GO:0006260,1.2120e-01,7.0000e+01
IMP_SCORE,5052,GO:0042448,1.2120e-01,1.0000e+01
IMP_SCORE,5053,GO:0048019,1.2108e-01,5.0000e+00
IMP_SCORE,5054,GO:0051197,1.2107e-01,1.0000e+00
IMP_SCORE,5055,GO:0008543,1.2102e-01,1.8000e+01
IMP_SCORE,5056,GO:0070411,1.2101e-01,2.7000e+01
IMP_SCORE,5057,GO:0005868,1.2100e-01,1.2000e+01
IMP_SCORE,5058,GO:0008320,1.2098e-01,9.0000e+00
IMP_SCORE,5059,GO:0001614,1.2097e-01,3.2000e+01
IMP_SCORE,5060,GO:0002385,1.2094e-01,2.3000e+01
IMP_SCORE,5061,GO:0042100,1.2092e-01,1.7000e+01
IMP_SCORE,5062,GO:2001238,1.2091e-01,9.0000e+00
IMP_SCORE,5063,GO:0070011,1.2086e-01,3.6000e+02
IMP_SCORE,5064,GO:2001258,1.2084e-01,1.0000e+01
IMP_SCORE,5065,GO:0004709,1.2083e-01,1.2000e+01
IMP_SCORE,5066,GO:0005604,1.2079e-01,1.4500e+02
IMP_SCORE,5067,GO:0055094,1.2077e-01,2.6000e+01
IMP_SCORE,5068,GO:0043235,1.2073e-01,2.2800e+02
IMP_SCORE,5069,GO:0005741,1.2072e-01,1.1000e+02
IMP_SCORE,5070,GO:0002861,1.2071e-01,1.5000e+01
IMP_SCORE,5071,GO:0070988,1.2066e-01,3.2000e+01
IMP_SCORE,5072,GO:0008194,1.2062e-01,1.1300e+02
IMP_SCORE,5073,GO:0098772,1.2058e-01,5.9600e+02
IMP_SCORE,5074,GO:0032588,1.2056e-01,6.4000e+01
IMP_SCORE,5075,GO:0051289,1.2056e-01,3.6000e+01
IMP_SCORE,5076,GO:0016779,1.2052e-01,6.2000e+01
IMP_SCORE,5077,GO:1904893,1.2049e-01,1.8000e+01
IMP_SCORE,5078,GO:0002066,1.2047e-01,1.0000e+01
IMP_SCORE,5079,GO:0001701,1.2040e-01,5.1000e+01
IMP_SCORE,5080,GO:0042423,1.2038e-01,5.0000e+00
IMP_SCORE,5081,GO:0099516,1.2038e-01,4.7000e+01
IMP_SCORE,5082,GO:0004955,1.2031e-01,1.0000e+01
IMP_SCORE,5083,GO:0097610,1.2031e-01,4.9000e+01
IMP_SCORE,5084,GO:0051900,1.2029e-01,3.0000e+00
IMP_SCORE,5085,GO:0005229,1.2029e-01,1.2000e+01
IMP_SCORE,5086,GO:0031091,1.2025e-01,1.9000e+01
IMP_SCORE,5087,GO:0008289,1.2023e-01,5.8500e+02
IMP_SCORE,5088,GO:0006401,1.2016e-01,5.1000e+01
IMP_SCORE,5089,GO:0048489,1.2016e-01,2.4000e+01
IMP_SCORE,5090,GO:0007520,1.2015e-01,3.7000e+01
IMP_SCORE,5091,GO:1990845,1.2010e-01,1.0000e+00
IMP_SCORE,5092,GO:1901685,1.2008e-01,1.9000e+01
IMP_SCORE,5093,GO:0097223,1.2008e-01,1.1400e+02
IMP_SCORE,5094,GO:0044429,1.2006e-01,4.3600e+02
IMP_SCORE,5095,GO:0006816,1.2004e-01,8.1000e+01
IMP_SCORE,5096,GO:0036064,1.1985e-01,4.0000e+01
IMP_SCORE,5097,GO:1900015,1.1982e-01,1.2000e+01
IMP_SCORE,5098,GO:0008144,1.1975e-01,8.3000e+01
IMP_SCORE,5099,GO:1900407,1.1970e-01,1.2000e+01
IMP_SCORE,5100,GO:0022890,1.1965e-01,1.7400e+02
IMP_SCORE,5101,GO:0060142,1.1964e-01,1.2000e+01
IMP_SCORE,5102,GO:0035690,1.1961e-01,4.2000e+01
IMP_SCORE,5103,GO:0010310,1.1953e-01,1.4000e+01
IMP_SCORE,5104,GO:0016846,1.1948e-01,1.7000e+01
IMP_SCORE,5105,GO:0099531,1.1946e-01,5.7000e+01
IMP_SCORE,5106,GO:0019840,1.1946e-01,4.0000e+01
IMP_SCORE,5107,GO:0030540,1.1939e-01,1.2000e+01
IMP_SCORE,5108,GO:0016853,1.1937e-01,1.5400e+02
IMP_SCORE,5109,GO:0008250,1.1937e-01,1.6000e+01
IMP_SCORE,5110,GO:0042288,1.1932e-01,1.8000e+01
IMP_SCORE,5111,GO:0001223,1.1930e-01,8.0000e+00
IMP_SCORE,5112,GO:0044247,1.1928e-01,1.7000e+01
IMP_SCORE,5113,GO:2000401,1.1924e-01,1.1000e+01
IMP_SCORE,5114,GO:0004180,1.1921e-01,4.3000e+01
IMP_SCORE,5115,GO:0048524,1.1916e-01,3.1000e+01
IMP_SCORE,5116,GO:0032374,1.1915e-01,1.2000e+01
IMP_SCORE,5117,GO:0005215,1.1908e-01,4.7500e+02
IMP_SCORE,5118,GO:0002456,1.1895e-01,2.1000e+01
IMP_SCORE,5119,GO:0090305,1.1894e-01,8.3000e+01
IMP_SCORE,5120,GO:0008186,1.1884e-01,2.2000e+01
IMP_SCORE,5121,GO:0015295,1.1883e-01,4.0000e+01
IMP_SCORE,5122,GO:0005179,1.1883e-01,1.5900e+02
IMP_SCORE,5123,GO:0042287,1.1880e-01,2.8000e+01
IMP_SCORE,5124,GO:0007064,1.1880e-01,1.0000e+01
IMP_SCORE,5125,GO:0033003,1.1879e-01,1.6000e+01
IMP_SCORE,5126,GO:0009123,1.1873e-01,4.9000e+01
IMP_SCORE,5127,GO:0060788,1.1871e-01,3.0000e+00
IMP_SCORE,5128,GO:0046134,1.1869e-01,1.0000e+01
IMP_SCORE,5129,GO:0006284,1.1864e-01,1.7000e+01
IMP_SCORE,5130,GO:0008542,1.1851e-01,1.2000e+01
IMP_SCORE,5131,GO:0030117,1.1848e-01,3.8000e+01
IMP_SCORE,5132,GO:0046638,1.1843e-01,1.1000e+01
IMP_SCORE,5133,GO:0004016,1.1839e-01,3.0000e+00
IMP_SCORE,5134,GO:0010608,1.1836e-01,1.2000e+02
IMP_SCORE,5135,GO:0045581,1.1830e-01,9.0000e+00
IMP_SCORE,5136,GO:0051220,1.1828e-01,2.0000e+01
IMP_SCORE,5137,GO:0010042,1.1828e-01,3.0000e+00
IMP_SCORE,5138,GO:0002674,1.1824e-01,4.0000e+00
IMP_SCORE,5139,GO:0071682,1.1823e-01,9.0000e+00
IMP_SCORE,5140,GO:0033218,1.1820e-01,2.8200e+02
IMP_SCORE,5141,GO:0070412,1.1817e-01,9.0000e+00
IMP_SCORE,5142,GO:0045761,1.1816e-01,1.2000e+01
IMP_SCORE,5143,GO:0006839,1.1815e-01,4.4000e+01
IMP_SCORE,5144,GO:0048670,1.1814e-01,1.3000e+01
IMP_SCORE,5145,GO:0044702,1.1814e-01,4.2100e+02
IMP_SCORE,5146,GO:0030133,1.1813e-01,1.7500e+02
IMP_SCORE,5147,GO:0060271,1.1810e-01,5.0000e+01
IMP_SCORE,5148,GO:0016363,1.1807e-01,5.1000e+01
IMP_SCORE,5149,GO:0044390,1.1806e-01,1.0000e+01
IMP_SCORE,5150,GO:0034593,1.1804e-01,8.0000e+00
IMP_SCORE,5151,GO:0046173,1.1788e-01,3.4000e+01
IMP_SCORE,5152,GO:0034767,1.1781e-01,3.0000e+01
IMP_SCORE,5153,GO:0006310,1.1780e-01,4.1000e+01
IMP_SCORE,5154,GO:0022029,1.1774e-01,2.1000e+01
IMP_SCORE,5155,GO:0001671,1.1770e-01,2.8000e+01
IMP_SCORE,5156,GO:0005234,1.1769e-01,1.1000e+01
IMP_SCORE,5157,GO:0032550,1.1764e-01,1.7700e+02
IMP_SCORE,5158,GO:0050877,1.1758e-01,4.5000e+02
IMP_SCORE,5159,GO:0008509,1.1757e-01,1.5100e+02
IMP_SCORE,5160,GO:0009308,1.1753e-01,5.6000e+01
IMP_SCORE,5161,GO:0072523,1.1749e-01,2.1000e+01
IMP_SCORE,5162,GO:0031267,1.1744e-01,1.7400e+02
IMP_SCORE,5163,GO:0033692,1.1744e-01,1.8000e+01
IMP_SCORE,5164,GO:0071711,1.1742e-01,1.6000e+01
IMP_SCORE,5165,GO:0034033,1.1740e-01,1.1000e+01
IMP_SCORE,5166,GO:0006511,1.1739e-01,9.2000e+01
IMP_SCORE,5167,GO:0006323,1.1738e-01,7.0000e+00
IMP_SCORE,5168,GO:0015698,1.1730e-01,7.7000e+01
IMP_SCORE,5169,GO:0005548,1.1730e-01,1.9000e+01
IMP_SCORE,5170,GO:0055088,1.1724e-01,3.2000e+01
IMP_SCORE,5171,GO:0006364,1.1721e-01,6.4000e+01
IMP_SCORE,5172,GO:0030837,1.1711e-01,2.1000e+01
IMP_SCORE,5173,GO:0034220,1.1709e-01,2.5700e+02
IMP_SCORE,5174,GO:0007266,1.1708e-01,3.1000e+01
IMP_SCORE,5175,GO:0006206,1.1699e-01,1.5000e+01
IMP_SCORE,5176,GO:0071709,1.1698e-01,1.1000e+01
IMP_SCORE,5177,GO:0019897,1.1689e-01,4.1000e+01
IMP_SCORE,5178,GO:0006623,1.1689e-01,1.5000e+01
IMP_SCORE,5179,GO:0070003,1.1685e-01,1.9000e+01
IMP_SCORE,5180,GO:0046218,1.1684e-01,1.3000e+01
IMP_SCORE,5181,GO:0006406,1.1678e-01,1.9000e+01
IMP_SCORE,5182,GO:0004866,1.1675e-01,9.8000e+01
IMP_SCORE,5183,GO:0003009,1.1667e-01,1.3000e+01
IMP_SCORE,5184,GO:2001222,1.1667e-01,1.9000e+01
IMP_SCORE,5185,GO:0022857,1.1665e-01,3.6400e+02
IMP_SCORE,5186,GO:0006359,1.1663e-01,2.9000e+01
IMP_SCORE,5187,GO:0035257,1.1662e-01,4.3000e+01
IMP_SCORE,5188,GO:0016891,1.1659e-01,2.6000e+01
IMP_SCORE,5189,GO:0098796,1.1656e-01,3.3200e+02
IMP_SCORE,5190,GO:0002286,1.1652e-01,1.9000e+01
IMP_SCORE,5191,GO:0008239,1.1649e-01,2.4000e+01
IMP_SCORE,5192,GO:0016607,1.1635e-01,2.1000e+02
IMP_SCORE,5193,GO:0045616,1.1632e-01,6.0000e+00
IMP_SCORE,5194,GO:0030641,1.1628e-01,5.1000e+01
IMP_SCORE,5195,GO:0000956,1.1626e-01,2.4000e+01
IMP_SCORE,5196,GO:0007160,1.1618e-01,1.1200e+02
IMP_SCORE,5197,GO:1903392,1.1614e-01,1.0000e+01
IMP_SCORE,5198,GO:0008180,1.1614e-01,1.2000e+01
IMP_SCORE,5199,GO:0022835,1.1605e-01,1.2000e+01
IMP_SCORE,5200,GO:0006120,1.1601e-01,1.3000e+01
IMP_SCORE,5201,GO:0032963,1.1598e-01,4.8000e+01
IMP_SCORE,5202,GO:0044455,1.1594e-01,9.8000e+01
IMP_SCORE,5203,GO:0050830,1.1589e-01,3.3000e+01
IMP_SCORE,5204,GO:1903747,1.1588e-01,3.6000e+01
IMP_SCORE,5205,GO:0097542,1.1588e-01,2.1000e+01
IMP_SCORE,5206,GO:1901476,1.1588e-01,3.1000e+01
IMP_SCORE,5207,GO:0003824,1.1583e-01,1.5210e+03
IMP_SCORE,5208,GO:0031519,1.1583e-01,4.9000e+01
IMP_SCORE,5209,GO:0019184,1.1583e-01,2.5000e+01
IMP_SCORE,5210,GO:0034505,1.1579e-01,2.1000e+01
IMP_SCORE,5211,GO:0042440,1.1579e-01,2.5000e+01
IMP_SCORE,5212,GO:2000737,1.1575e-01,7.0000e+00
IMP_SCORE,5213,GO:0016791,1.1574e-01,1.9100e+02
IMP_SCORE,5214,GO:0042761,1.1570e-01,2.6000e+01
IMP_SCORE,5215,GO:0003713,1.1569e-01,1.0300e+02
IMP_SCORE,5216,GO:0003206,1.1567e-01,5.0000e+00
IMP_SCORE,5217,GO:0016604,1.1556e-01,3.1900e+02
IMP_SCORE,5218,GO:0044843,1.1548e-01,3.2000e+01
IMP_SCORE,5219,GO:2000831,1.1544e-01,8.0000e+00
IMP_SCORE,5220,GO:0032814,1.1543e-01,1.8000e+01
IMP_SCORE,5221,GO:0009948,1.1540e-01,2.4000e+01
IMP_SCORE,5222,GO:0019001,1.1535e-01,1.6400e+02
IMP_SCORE,5223,GO:0070402,1.1533e-01,1.4000e+01
IMP_SCORE,5224,GO:0015807,1.1533e-01,3.0000e+01
IMP_SCORE,5225,GO:1904680,1.1523e-01,3.7000e+01
IMP_SCORE,5226,GO:0030072,1.1522e-01,2.6000e+01
IMP_SCORE,5227,GO:0006656,1.1513e-01,3.7000e+01
IMP_SCORE,5228,GO:0019911,1.1504e-01,4.7000e+01
IMP_SCORE,5229,GO:0030169,1.1501e-01,1.0000e+01
IMP_SCORE,5230,GO:0015980,1.1495e-01,5.7000e+01
IMP_SCORE,5231,GO:0008094,1.1495e-01,1.2000e+01
IMP_SCORE,5232,GO:0050848,1.1478e-01,2.4000e+01
IMP_SCORE,5233,GO:0042276,1.1469e-01,1.2000e+01
IMP_SCORE,5234,GO:0021762,1.1462e-01,5.2000e+01
IMP_SCORE,5235,GO:0008187,1.1460e-01,1.0000e+01
IMP_SCORE,5236,GO:0060159,1.1457e-01,5.0000e+00
IMP_SCORE,5237,GO:0005501,1.1452e-01,2.5000e+01
IMP_SCORE,5238,GO:0004859,1.1446e-01,4.4000e+01
IMP_SCORE,5239,GO:0032663,1.1446e-01,1.1000e+01
IMP_SCORE,5240,GO:0005667,1.1441e-01,7.0000e+01
IMP_SCORE,5241,GO:0007423,1.1435e-01,6.2000e+01
IMP_SCORE,5242,GO:0007338,1.1421e-01,3.1000e+01
IMP_SCORE,5243,GO:0015844,1.1419e-01,1.2000e+01
IMP_SCORE,5244,GO:0098742,1.1418e-01,1.4400e+02
IMP_SCORE,5245,GO:0090178,1.1418e-01,4.0000e+00
IMP_SCORE,5246,GO:0004623,1.1410e-01,3.6000e+01
IMP_SCORE,5247,GO:0043631,1.1406e-01,2.0000e+01
IMP_SCORE,5248,GO:0046873,1.1404e-01,1.5100e+02
IMP_SCORE,5249,GO:0043967,1.1387e-01,1.0000e+01
IMP_SCORE,5250,GO:0046339,1.1381e-01,1.4000e+01
IMP_SCORE,5251,GO:0071825,1.1381e-01,1.2000e+01
IMP_SCORE,5252,GO:0008589,1.1380e-01,1.6000e+01
IMP_SCORE,5253,GO:0015605,1.1377e-01,1.3000e+01
IMP_SCORE,5254,GO:0019825,1.1375e-01,3.7000e+01
IMP_SCORE,5255,GO:0071156,1.1364e-01,2.6000e+01
IMP_SCORE,5256,GO:0001664,1.1347e-01,9.6000e+01
IMP_SCORE,5257,GO:0071625,1.1347e-01,9.0000e+00
IMP_SCORE,5258,GO:0030520,1.1346e-01,8.0000e+00
IMP_SCORE,5259,GO:0006073,1.1343e-01,2.6000e+01
IMP_SCORE,5260,GO:0035115,1.1341e-01,1.0000e+01
IMP_SCORE,5261,GO:0046189,1.1340e-01,1.3000e+01
IMP_SCORE,5262,GO:0061134,1.1339e-01,9.5000e+01
IMP_SCORE,5263,GO:0015693,1.1337e-01,2.7000e+01
IMP_SCORE,5264,GO:0008013,1.1336e-01,5.3000e+01
IMP_SCORE,5265,GO:0006942,1.1330e-01,1.6000e+01
IMP_SCORE,5266,GO:0090025,1.1327e-01,3.0000e+00
IMP_SCORE,5267,GO:0046653,1.1317e-01,1.6000e+01
IMP_SCORE,5268,GO:0018345,1.1314e-01,2.6000e+01
IMP_SCORE,5269,GO:0001871,1.1301e-01,4.2000e+01
IMP_SCORE,5270,GO:0046209,1.1300e-01,7.0000e+00
IMP_SCORE,5271,GO:0042772,1.1296e-01,8.0000e+00
IMP_SCORE,5272,GO:0006482,1.1296e-01,1.5000e+01
IMP_SCORE,5273,GO:0044665,1.1295e-01,9.0000e+00
IMP_SCORE,5274,GO:0043621,1.1291e-01,4.6000e+01
IMP_SCORE,5275,GO:0006700,1.1288e-01,1.2000e+01
IMP_SCORE,5276,GO:0031369,1.1282e-01,3.6000e+01
IMP_SCORE,5277,GO:0001741,1.1259e-01,3.0000e+00
IMP_SCORE,5278,GO:0016641,1.1256e-01,1.6000e+01
IMP_SCORE,5279,GO:0009161,1.1255e-01,4.6000e+01
IMP_SCORE,5280,GO:0005882,1.1250e-01,1.0900e+02
IMP_SCORE,5281,GO:0051923,1.1246e-01,1.1000e+01
IMP_SCORE,5282,GO:0019226,1.1235e-01,1.5000e+01
IMP_SCORE,5283,GO:0022008,1.1212e-01,3.8000e+01
IMP_SCORE,5284,GO:0045721,1.1211e-01,2.0000e+01
IMP_SCORE,5285,GO:0006757,1.1204e-01,1.6000e+01
IMP_SCORE,5286,GO:0015849,1.1203e-01,1.0000e+02
IMP_SCORE,5287,GO:0036503,1.1201e-01,1.7000e+01
IMP_SCORE,5288,GO:0046622,1.1197e-01,5.0000e+00
IMP_SCORE,5289,GO:1990234,1.1194e-01,2.1600e+02
IMP_SCORE,5290,GO:0036150,1.1193e-01,2.6000e+01
IMP_SCORE,5291,GO:0042698,1.1189e-01,3.0000e+00
IMP_SCORE,5292,GO:0051560,1.1188e-01,1.5000e+01
IMP_SCORE,5293,GO:0006577,1.1180e-01,2.3000e+01
IMP_SCORE,5294,GO:0051956,1.1173e-01,7.0000e+00
IMP_SCORE,5295,GO:0033014,1.1171e-01,2.0000e+01
IMP_SCORE,5296,GO:0098656,1.1169e-01,1.0500e+02
IMP_SCORE,5297,GO:0033176,1.1166e-01,1.6000e+01
IMP_SCORE,5298,GO:0070202,1.1165e-01,3.0000e+00
IMP_SCORE,5299,GO:0022803,1.1158e-01,1.4600e+02
IMP_SCORE,5300,GO:0006820,1.1155e-01,1.9400e+02
IMP_SCORE,5301,GO:0000775,1.1147e-01,3.2000e+01
IMP_SCORE,5302,GO:0044456,1.1132e-01,3.8500e+02
IMP_SCORE,5303,GO:0005253,1.1122e-01,5.6000e+01
IMP_SCORE,5304,GO:0060840,1.1119e-01,1.4000e+01
IMP_SCORE,5305,GO:0033116,1.1116e-01,4.3000e+01
IMP_SCORE,5306,GO:0044441,1.1113e-01,1.9300e+02
IMP_SCORE,5307,GO:0035591,1.1112e-01,4.8000e+01
IMP_SCORE,5308,GO:0006817,1.1108e-01,1.3000e+01
IMP_SCORE,5309,GO:0016209,1.1108e-01,1.0100e+02
IMP_SCORE,5310,GO:0035861,1.1100e-01,1.7000e+01
IMP_SCORE,5311,GO:0007035,1.1090e-01,1.1000e+01
IMP_SCORE,5312,GO:0031201,1.1089e-01,2.3000e+01
IMP_SCORE,5313,GO:1903209,1.1088e-01,7.0000e+00
IMP_SCORE,5314,GO:0015101,1.1082e-01,1.0000e+01
IMP_SCORE,5315,GO:0042277,1.1080e-01,2.5900e+02
IMP_SCORE,5316,GO:0070405,1.1078e-01,3.6000e+01
IMP_SCORE,5317,GO:1990939,1.1075e-01,1.2000e+01
IMP_SCORE,5318,GO:0010763,1.1063e-01,7.0000e+00
IMP_SCORE,5319,GO:0015347,1.1062e-01,5.0000e+01
IMP_SCORE,5320,GO:2000353,1.1059e-01,1.7000e+01
IMP_SCORE,5321,GO:0044548,1.1055e-01,4.8000e+01
IMP_SCORE,5322,GO:0042043,1.1044e-01,1.2000e+01
IMP_SCORE,5323,GO:0030038,1.1037e-01,2.2000e+01
IMP_SCORE,5324,GO:0048709,1.1037e-01,2.4000e+01
IMP_SCORE,5325,GO:0061621,1.1035e-01,8.0000e+00
IMP_SCORE,5326,GO:0016746,1.1031e-01,2.8500e+02
IMP_SCORE,5327,GO:0008150,1.1028e-01,1.3510e+03
IMP_SCORE,5328,GO:0015908,1.1024e-01,2.2000e+01
IMP_SCORE,5329,GO:0019531,1.1021e-01,2.0000e+00
IMP_SCORE,5330,GO:0009713,1.1014e-01,1.7000e+01
IMP_SCORE,5331,GO:0060026,1.1012e-01,3.0000e+00
IMP_SCORE,5332,GO:0090304,1.1006e-01,3.0200e+02
IMP_SCORE,5333,GO:0060761,1.1002e-01,2.2000e+01
IMP_SCORE,5334,GO:0043154,1.1001e-01,1.8000e+01
IMP_SCORE,5335,GO:0031163,1.0989e-01,3.4000e+01
IMP_SCORE,5336,GO:0071549,1.0987e-01,4.0000e+00
IMP_SCORE,5337,GO:0061037,1.0985e-01,1.5000e+01
IMP_SCORE,5338,GO:0000062,1.0973e-01,4.8000e+01
IMP_SCORE,5339,GO:0060674,1.0973e-01,2.0000e+01
IMP_SCORE,5340,GO:0045940,1.0966e-01,1.3000e+01
IMP_SCORE,5341,GO:0005112,1.0961e-01,8.0000e+00
IMP_SCORE,5342,GO:0051085,1.0960e-01,6.0000e+00
IMP_SCORE,5343,GO:0042623,1.0955e-01,8.5000e+01
IMP_SCORE,5344,GO:0043274,1.0951e-01,1.1000e+01
IMP_SCORE,5345,GO:1902187,1.0951e-01,3.0000e+00
IMP_SCORE,5346,GO:0000209,1.0949e-01,6.9000e+01
IMP_SCORE,5347,GO:0007041,1.0948e-01,4.1000e+01
IMP_SCORE,5348,GO:0032369,1.0933e-01,7.0000e+00
IMP_SCORE,5349,GO:0048016,1.0926e-01,7.0000e+00
IMP_SCORE,5350,GO:0030165,1.0924e-01,1.2900e+02
IMP_SCORE,5351,GO:0003682,1.0919e-01,1.5700e+02
IMP_SCORE,5352,GO:0055075,1.0917e-01,1.0000e+00
IMP_SCORE,5353,GO:2000781,1.0917e-01,1.0000e+00
IMP_SCORE,5354,GO:1904994,1.0917e-01,1.0000e+00
IMP_SCORE,5355,GO:0016010,1.0917e-01,3.2000e+01
IMP_SCORE,5356,GO:0010972,1.0909e-01,1.1000e+01
IMP_SCORE,5357,GO:0050664,1.0907e-01,3.8000e+01
IMP_SCORE,5358,GO:0022618,1.0898e-01,8.4000e+01
IMP_SCORE,5359,GO:0000922,1.0897e-01,9.6000e+01
IMP_SCORE,5360,GO:0031430,1.0889e-01,4.1000e+01
IMP_SCORE,5361,GO:0090314,1.0884e-01,1.4000e+01
IMP_SCORE,5362,GO:0010614,1.0881e-01,3.0000e+00
IMP_SCORE,5363,GO:0001102,1.0879e-01,2.4000e+01
IMP_SCORE,5364,GO:0000920,1.0877e-01,8.0000e+00
IMP_SCORE,5365,GO:0006957,1.0875e-01,2.4000e+01
IMP_SCORE,5366,GO:0060021,1.0864e-01,3.8000e+01
IMP_SCORE,5367,GO:0016798,1.0863e-01,1.7500e+02
IMP_SCORE,5368,GO:0070160,1.0863e-01,1.4300e+02
IMP_SCORE,5369,GO:0015701,1.0858e-01,5.6000e+01
IMP_SCORE,5370,GO:0015918,1.0851e-01,1.8000e+01
IMP_SCORE,5371,GO:0043174,1.0850e-01,2.1000e+01
IMP_SCORE,5372,GO:0060135,1.0839e-01,1.0000e+01
IMP_SCORE,5373,GO:2001267,1.0836e-01,2.0000e+00
IMP_SCORE,5374,GO:0098534,1.0833e-01,8.0000e+00
IMP_SCORE,5375,GO:0045010,1.0830e-01,1.4000e+01
IMP_SCORE,5376,GO:0032155,1.0825e-01,5.8000e+01
IMP_SCORE,5377,GO:0019842,1.0822e-01,1.3200e+02
IMP_SCORE,5378,GO:0008287,1.0821e-01,3.2000e+01
IMP_SCORE,5379,GO:0051213,1.0814e-01,6.8000e+01
IMP_SCORE,5380,GO:0030204,1.0813e-01,2.1000e+01
IMP_SCORE,5381,GO:0030449,1.0806e-01,3.8000e+01
IMP_SCORE,5382,GO:0043666,1.0804e-01,1.5000e+01
IMP_SCORE,5383,GO:0045953,1.0800e-01,6.0000e+00
IMP_SCORE,5384,GO:0035590,1.0777e-01,3.7000e+01
IMP_SCORE,5385,GO:0014706,1.0777e-01,2.3000e+01
IMP_SCORE,5386,GO:0044452,1.0776e-01,1.1400e+02
IMP_SCORE,5387,GO:0090224,1.0761e-01,7.0000e+00
IMP_SCORE,5388,GO:0072512,1.0761e-01,2.2000e+01
IMP_SCORE,5389,GO:0031489,1.0756e-01,1.1000e+01
IMP_SCORE,5390,GO:0032273,1.0751e-01,2.6000e+01
IMP_SCORE,5391,GO:0006309,1.0749e-01,6.0000e+00
IMP_SCORE,5392,GO:2000209,1.0741e-01,1.3000e+01
IMP_SCORE,5393,GO:1990380,1.0739e-01,2.2000e+01
IMP_SCORE,5394,GO:0015791,1.0728e-01,8.0000e+00
IMP_SCORE,5395,GO:0040018,1.0723e-01,1.3000e+01
IMP_SCORE,5396,GO:0030016,1.0721e-01,1.7000e+01
IMP_SCORE,5397,GO:0008135,1.0720e-01,6.2000e+01
IMP_SCORE,5398,GO:0052866,1.0718e-01,2.2000e+01
IMP_SCORE,5399,GO:0001580,1.0718e-01,2.1000e+01
IMP_SCORE,5400,GO:0030131,1.0715e-01,1.7000e+01
IMP_SCORE,5401,GO:0005521,1.0713e-01,1.4000e+01
IMP_SCORE,5402,GO:0050832,1.0686e-01,2.1000e+01
IMP_SCORE,5403,GO:0006541,1.0686e-01,1.8000e+01
IMP_SCORE,5404,GO:0030166,1.0676e-01,1.1000e+01
IMP_SCORE,5405,GO:1902667,1.0665e-01,9.0000e+00
IMP_SCORE,5406,GO:0015172,1.0659e-01,9.0000e+00
IMP_SCORE,5407,GO:0030809,1.0655e-01,1.0000e+01
IMP_SCORE,5408,GO:0002753,1.0655e-01,7.0000e+00
IMP_SCORE,5409,GO:0004303,1.0652e-01,2.0000e+01
IMP_SCORE,5410,GO:0016235,1.0650e-01,4.5000e+01
IMP_SCORE,5411,GO:0008033,1.0641e-01,4.5000e+01
IMP_SCORE,5412,GO:0050678,1.0637e-01,9.6000e+01
IMP_SCORE,5413,GO:0005070,1.0635e-01,4.1000e+01
IMP_SCORE,5414,GO:0019724,1.0630e-01,1.0000e+01
IMP_SCORE,5415,GO:0007213,1.0622e-01,1.8000e+01
IMP_SCORE,5416,GO:1902581,1.0621e-01,1.0000e+01
IMP_SCORE,5417,GO:0072662,1.0614e-01,1.4000e+01
IMP_SCORE,5418,GO:0006296,1.0606e-01,1.3000e+01
IMP_SCORE,5419,GO:0035821,1.0603e-01,2.5000e+01
IMP_SCORE,5420,GO:0010454,1.0599e-01,2.0000e+00
IMP_SCORE,5421,GO:0046031,1.0595e-01,2.6000e+01
IMP_SCORE,5422,GO:0030260,1.0594e-01,5.0000e+01
IMP_SCORE,5423,GO:0033202,1.0592e-01,5.0000e+00
IMP_SCORE,5424,GO:0033233,1.0588e-01,1.1000e+01
IMP_SCORE,5425,GO:0005977,1.0584e-01,3.3000e+01
IMP_SCORE,5426,GO:0046875,1.0583e-01,1.5000e+01
IMP_SCORE,5427,GO:0022617,1.0582e-01,6.9000e+01
IMP_SCORE,5428,GO:1901741,1.0568e-01,2.1000e+01
IMP_SCORE,5429,GO:0010459,1.0568e-01,2.0000e+00
IMP_SCORE,5430,GO:0042762,1.0563e-01,2.1000e+01
IMP_SCORE,5431,GO:0019904,1.0560e-01,4.6900e+02
IMP_SCORE,5432,GO:0006638,1.0554e-01,7.3000e+01
IMP_SCORE,5433,GO:0022402,1.0545e-01,3.5800e+02
IMP_SCORE,5434,GO:1904292,1.0544e-01,7.0000e+00
IMP_SCORE,5435,GO:0030863,1.0529e-01,2.2000e+01
IMP_SCORE,5436,GO:0051321,1.0527e-01,3.9000e+01
IMP_SCORE,5437,GO:0060079,1.0524e-01,3.0000e+01
IMP_SCORE,5438,GO:0002834,1.0522e-01,3.0000e+00
IMP_SCORE,5439,GO:0046365,1.0508e-01,3.4000e+01
IMP_SCORE,5440,GO:0048593,1.0506e-01,6.0000e+00
IMP_SCORE,5441,GO:0006835,1.0505e-01,2.2000e+01
IMP_SCORE,5442,GO:0016775,1.0505e-01,1.4000e+01
IMP_SCORE,5443,GO:0001895,1.0504e-01,4.2000e+01
IMP_SCORE,5444,GO:1903036,1.0500e-01,2.5000e+01
IMP_SCORE,5445,GO:0008170,1.0498e-01,2.8000e+01
IMP_SCORE,5446,GO:0002507,1.0493e-01,4.0000e+00
IMP_SCORE,5447,GO:0046851,1.0491e-01,1.8000e+01
IMP_SCORE,5448,GO:0006658,1.0487e-01,2.4000e+01
IMP_SCORE,5449,GO:0099601,1.0480e-01,1.8000e+01
IMP_SCORE,5450,GO:0009199,1.0477e-01,4.2000e+01
IMP_SCORE,5451,GO:0042776,1.0459e-01,3.0000e+00
IMP_SCORE,5452,GO:0045446,1.0452e-01,4.0000e+00
IMP_SCORE,5453,GO:0005614,1.0443e-01,2.0000e+01
IMP_SCORE,5454,GO:0006497,1.0443e-01,7.3000e+01
IMP_SCORE,5455,GO:0001501,1.0435e-01,1.3200e+02
IMP_SCORE,5456,GO:1903010,1.0430e-01,3.2000e+01
IMP_SCORE,5457,GO:0097028,1.0426e-01,1.9000e+01
IMP_SCORE,5458,GO:0042089,1.0423e-01,3.0000e+00
IMP_SCORE,5459,GO:0050927,1.0419e-01,1.1000e+01
IMP_SCORE,5460,GO:0006828,1.0414e-01,5.0000e+00
IMP_SCORE,5461,GO:0006396,1.0413e-01,2.0700e+02
IMP_SCORE,5462,GO:0016646,1.0406e-01,2.3000e+01
IMP_SCORE,5463,GO:1990748,1.0404e-01,1.0400e+02
IMP_SCORE,5464,GO:0001518,1.0398e-01,8.0000e+00
IMP_SCORE,5465,GO:0015108,1.0394e-01,6.5000e+01
IMP_SCORE,5466,GO:0061025,1.0393e-01,7.2000e+01
IMP_SCORE,5467,GO:0000979,1.0389e-01,2.2000e+01
IMP_SCORE,5468,GO:0006354,1.0387e-01,3.2000e+01
IMP_SCORE,5469,GO:0060457,1.0378e-01,1.4000e+01
IMP_SCORE,5470,GO:0005158,1.0377e-01,2.1000e+01
IMP_SCORE,5471,GO:0022405,1.0377e-01,2.4000e+01
IMP_SCORE,5472,GO:0046906,1.0374e-01,9.2000e+01
IMP_SCORE,5473,GO:0005623,1.0362e-01,2.8000e+01
IMP_SCORE,5474,GO:0046632,1.0345e-01,1.2000e+01
IMP_SCORE,5475,GO:0005694,1.0343e-01,1.1800e+02
IMP_SCORE,5476,GO:1990542,1.0340e-01,2.1000e+01
IMP_SCORE,5477,GO:0007127,1.0337e-01,4.0000e+00
IMP_SCORE,5478,GO:0043565,1.0330e-01,2.4000e+02
IMP_SCORE,5479,GO:0043550,1.0327e-01,9.0000e+00
IMP_SCORE,5480,GO:0051668,1.0320e-01,2.6000e+01
IMP_SCORE,5481,GO:0008375,1.0316e-01,4.8000e+01
IMP_SCORE,5482,GO:0051427,1.0314e-01,5.8000e+01
IMP_SCORE,5483,GO:0050884,1.0312e-01,1.2000e+01
IMP_SCORE,5484,GO:0051457,1.0308e-01,1.1000e+01
IMP_SCORE,5485,GO:0000154,1.0304e-01,1.2000e+01
IMP_SCORE,5486,GO:0035265,1.0300e-01,1.5000e+01
IMP_SCORE,5487,GO:0090383,1.0289e-01,1.6000e+01
IMP_SCORE,5488,GO:0022414,1.0286e-01,6.0800e+02
IMP_SCORE,5489,GO:0051053,1.0286e-01,4.4000e+01
IMP_SCORE,5490,GO:0016101,1.0285e-01,5.1000e+01
IMP_SCORE,5491,GO:0005782,1.0272e-01,3.6000e+01
IMP_SCORE,5492,GO:0006568,1.0257e-01,1.3000e+01
IMP_SCORE,5493,GO:0090568,1.0253e-01,1.4000e+01
IMP_SCORE,5494,GO:0046915,1.0251e-01,2.8000e+01
IMP_SCORE,5495,GO:0046039,1.0247e-01,1.2000e+01
IMP_SCORE,5496,GO:0030518,1.0245e-01,2.2000e+01
IMP_SCORE,5497,GO:1902221,1.0242e-01,2.8000e+01
IMP_SCORE,5498,GO:0051043,1.0241e-01,9.0000e+00
IMP_SCORE,5499,GO:0072207,1.0238e-01,1.3000e+01
IMP_SCORE,5500,GO:0006105,1.0228e-01,1.7000e+01
IMP_SCORE,5501,GO:0007259,1.0223e-01,1.4000e+01
IMP_SCORE,5502,GO:0030529,1.0216e-01,2.6600e+02
IMP_SCORE,5503,GO:0001882,1.0206e-01,1.6600e+02
IMP_SCORE,5504,GO:0038187,1.0195e-01,2.9000e+01
IMP_SCORE,5505,GO:0009108,1.0166e-01,9.2000e+01
IMP_SCORE,5506,GO:0007601,1.0164e-01,1.4100e+02
IMP_SCORE,5507,GO:0050892,1.0162e-01,1.3000e+01
IMP_SCORE,5508,GO:0061458,1.0146e-01,2.1000e+01
IMP_SCORE,5509,GO:0030818,1.0142e-01,1.1000e+01
IMP_SCORE,5510,GO:0043325,1.0139e-01,1.0000e+01
IMP_SCORE,5511,GO:0000145,1.0136e-01,1.4000e+01
IMP_SCORE,5512,GO:0031365,1.0127e-01,1.2000e+01
IMP_SCORE,5513,GO:0071985,1.0121e-01,2.0000e+00
IMP_SCORE,5514,GO:0098798,1.0120e-01,5.9000e+01
IMP_SCORE,5515,GO:0015293,1.0114e-01,8.9000e+01
IMP_SCORE,5516,GO:0046461,1.0107e-01,1.6000e+01
IMP_SCORE,5517,GO:0014823,1.0104e-01,2.4000e+01
IMP_SCORE,5518,GO:0009251,1.0096e-01,1.5000e+01
IMP_SCORE,5519,GO:0051276,1.0092e-01,1.1400e+02
IMP_SCORE,5520,GO:0043171,1.0078e-01,1.8000e+01
IMP_SCORE,5521,GO:0005165,1.0068e-01,2.0000e+00
IMP_SCORE,5522,GO:0000400,1.0057e-01,5.0000e+00
IMP_SCORE,5523,GO:0005581,1.0052e-01,1.4700e+02
IMP_SCORE,5524,GO:0015914,1.0052e-01,2.4000e+01
IMP_SCORE,5525,GO:0008139,1.0038e-01,1.6000e+01
IMP_SCORE,5526,GO:0003677,1.0027e-01,5.5700e+02
IMP_SCORE,5527,GO:0017053,1.0026e-01,3.1000e+01
IMP_SCORE,5528,GO:0018393,1.0006e-01,2.3000e+01
IMP_SCORE,5529,GO:0030282,9.9975e-02,2.1000e+01
IMP_SCORE,5530,GO:0035036,9.9914e-02,4.7000e+01
IMP_SCORE,5531,GO:0016127,9.9904e-02,1.0000e+01
IMP_SCORE,5532,GO:0002220,9.9819e-02,2.6000e+01
IMP_SCORE,5533,GO:0050716,9.9775e-02,8.0000e+00
IMP_SCORE,5534,GO:0051540,9.9738e-02,5.7000e+01
IMP_SCORE,5535,GO:0046835,9.9703e-02,1.3000e+01
IMP_SCORE,5536,GO:0070279,9.9687e-02,6.2000e+01
IMP_SCORE,5537,GO:0070646,9.9580e-02,7.9000e+01
IMP_SCORE,5538,GO:0030247,9.9299e-02,3.5000e+01
IMP_SCORE,5539,GO:0007530,9.9269e-02,3.0000e+00
IMP_SCORE,5540,GO:0010043,9.9258e-02,9.2000e+01
IMP_SCORE,5541,GO:0035588,9.9235e-02,2.5000e+01
IMP_SCORE,5542,GO:0021879,9.9234e-02,1.6000e+01
IMP_SCORE,5543,GO:0016553,9.9184e-02,2.0000e+00
IMP_SCORE,5544,GO:0001076,9.9137e-02,6.2000e+01
IMP_SCORE,5545,GO:1903293,9.9114e-02,4.6000e+01
IMP_SCORE,5546,GO:0045779,9.9111e-02,1.2000e+01
IMP_SCORE,5547,GO:0070585,9.9075e-02,1.9000e+01
IMP_SCORE,5548,GO:0034250,9.8955e-02,2.5000e+01
IMP_SCORE,5549,GO:0032984,9.8933e-02,7.2000e+01
IMP_SCORE,5550,GO:0032835,9.8923e-02,1.9000e+01
IMP_SCORE,5551,GO:0004954,9.8900e-02,6.0000e+00
IMP_SCORE,5552,GO:0008376,9.8882e-02,4.5000e+01
IMP_SCORE,5553,GO:0014013,9.8851e-02,3.8000e+01
IMP_SCORE,5554,GO:0000038,9.8828e-02,3.5000e+01
IMP_SCORE,5555,GO:0005575,9.8763e-02,7.3900e+02
IMP_SCORE,5556,GO:0060411,9.8643e-02,1.2000e+01
IMP_SCORE,5557,GO:0048008,9.8638e-02,2.7000e+01
IMP_SCORE,5558,GO:0000146,9.8618e-02,2.9000e+01
IMP_SCORE,5559,GO:1905360,9.8432e-02,4.9000e+01
IMP_SCORE,5560,GO:0051536,9.8412e-02,4.7000e+01
IMP_SCORE,5561,GO:0031034,9.8408e-02,7.0000e+00
IMP_SCORE,5562,GO:0016741,9.8372e-02,2.3100e+02
IMP_SCORE,5563,GO:0051561,9.8327e-02,1.2000e+01
IMP_SCORE,5564,GO:0007602,9.8291e-02,4.0000e+01
IMP_SCORE,5565,GO:0030414,9.8147e-02,9.0000e+01
IMP_SCORE,5566,GO:0044058,9.7993e-02,1.6000e+01
IMP_SCORE,5567,GO:0004864,9.7912e-02,2.6000e+01
IMP_SCORE,5568,GO:0006744,9.7912e-02,5.0000e+00
IMP_SCORE,5569,GO:0010463,9.7887e-02,2.1000e+01
IMP_SCORE,5570,GO:0052629,9.7731e-02,2.0000e+00
IMP_SCORE,5571,GO:0070838,9.7703e-02,1.1100e+02
IMP_SCORE,5572,GO:0016441,9.7668e-02,1.5000e+01
IMP_SCORE,5573,GO:0004222,9.7602e-02,6.8000e+01
IMP_SCORE,5574,GO:0000983,9.7571e-02,8.0000e+00
IMP_SCORE,5575,GO:0022853,9.7508e-02,4.9000e+01
IMP_SCORE,5576,GO:1990837,9.7493e-02,1.3600e+02
IMP_SCORE,5577,GO:0008374,9.7431e-02,2.6000e+01
IMP_SCORE,5578,GO:0008237,9.7307e-02,1.1900e+02
IMP_SCORE,5579,GO:0048488,9.7225e-02,6.0000e+00
IMP_SCORE,5580,GO:0016859,9.7213e-02,3.4000e+01
IMP_SCORE,5581,GO:1901659,9.7178e-02,1.7000e+01
IMP_SCORE,5582,GO:0002377,9.7172e-02,1.1000e+01
IMP_SCORE,5583,GO:0019674,9.7096e-02,3.8000e+01
IMP_SCORE,5584,GO:0005496,9.7075e-02,8.1000e+01
IMP_SCORE,5585,GO:0002181,9.6954e-02,1.4000e+01
IMP_SCORE,5586,GO:0015923,9.6947e-02,2.1000e+01
IMP_SCORE,5587,GO:0019320,9.6860e-02,2.1000e+01
IMP_SCORE,5588,GO:0005520,9.6833e-02,3.5000e+01
IMP_SCORE,5589,GO:0015301,9.6793e-02,2.4000e+01
IMP_SCORE,5590,GO:0031312,9.6785e-02,4.4000e+01
IMP_SCORE,5591,GO:0048562,9.6741e-02,3.4000e+01
IMP_SCORE,5592,GO:0005267,9.6669e-02,4.5000e+01
IMP_SCORE,5593,GO:0030326,9.6662e-02,3.6000e+01
IMP_SCORE,5594,GO:0000149,9.6662e-02,1.1900e+02
IMP_SCORE,5595,GO:1902624,9.6609e-02,6.0000e+00
IMP_SCORE,5596,GO:0016747,9.6480e-02,1.6800e+02
IMP_SCORE,5597,GO:0019731,9.6476e-02,2.0000e+01
IMP_SCORE,5598,GO:0007059,9.6472e-02,5.2000e+01
IMP_SCORE,5599,GO:0006414,9.6467e-02,3.6000e+01
IMP_SCORE,5600,GO:0070717,9.6387e-02,6.0000e+00
IMP_SCORE,5601,GO:0045851,9.6137e-02,2.7000e+01
IMP_SCORE,5602,GO:0043046,9.6129e-02,7.0000e+00
IMP_SCORE,5603,GO:0016579,9.6117e-02,8.7000e+01
IMP_SCORE,5604,GO:0010501,9.6113e-02,3.9000e+01
IMP_SCORE,5605,GO:0051196,9.6108e-02,1.9000e+01
IMP_SCORE,5606,GO:1904251,9.6096e-02,5.0000e+00
IMP_SCORE,5607,GO:0051646,9.6072e-02,1.6000e+01
IMP_SCORE,5608,GO:0003755,9.5931e-02,2.8000e+01
IMP_SCORE,5609,GO:0044782,9.5761e-02,7.8000e+01
IMP_SCORE,5610,GO:0097381,9.5706e-02,6.0000e+00
IMP_SCORE,5611,GO:0000470,9.5642e-02,1.4000e+01
IMP_SCORE,5612,GO:0031103,9.5562e-02,1.8000e+01
IMP_SCORE,5613,GO:2000351,9.5511e-02,2.3000e+01
IMP_SCORE,5614,GO:0007631,9.5485e-02,3.3000e+01
IMP_SCORE,5615,GO:0086091,9.5453e-02,1.2000e+01
IMP_SCORE,5616,GO:0044453,9.5440e-02,2.1000e+01
IMP_SCORE,5617,GO:0035335,9.5421e-02,4.6000e+01
IMP_SCORE,5618,GO:0015749,9.5397e-02,4.2000e+01
IMP_SCORE,5619,GO:0000724,9.5355e-02,1.8000e+01
IMP_SCORE,5620,GO:0051385,9.5345e-02,1.0000e+01
IMP_SCORE,5621,GO:0048511,9.5319e-02,1.7300e+02
IMP_SCORE,5622,GO:0001540,9.5275e-02,7.5000e+01
IMP_SCORE,5623,GO:0042551,9.5238e-02,1.1000e+01
IMP_SCORE,5624,GO:1902562,9.5235e-02,1.0000e+01
IMP_SCORE,5625,GO:0007283,9.5227e-02,2.0500e+02
IMP_SCORE,5626,GO:0035601,9.5135e-02,2.6000e+01
IMP_SCORE,5627,GO:2000108,9.5093e-02,1.4000e+01
IMP_SCORE,5628,GO:0006879,9.5091e-02,2.2000e+01
IMP_SCORE,5629,GO:0032886,9.5079e-02,6.1000e+01
IMP_SCORE,5630,GO:0051606,9.5074e-02,1.3100e+02
IMP_SCORE,5631,GO:0042558,9.5063e-02,2.0000e+01
IMP_SCORE,5632,GO:0008266,9.5036e-02,1.2000e+01
IMP_SCORE,5633,GO:0032891,9.4994e-02,1.2000e+01
IMP_SCORE,5634,GO:0060334,9.4889e-02,6.0000e+00
IMP_SCORE,5635,GO:0017016,9.4871e-02,1.7800e+02
IMP_SCORE,5636,GO:0050998,9.4733e-02,4.0000e+00
IMP_SCORE,5637,GO:0004596,9.4732e-02,1.1000e+01
IMP_SCORE,5638,GO:0042813,9.4717e-02,1.3000e+01
IMP_SCORE,5639,GO:0006853,9.4667e-02,7.0000e+00
IMP_SCORE,5640,GO:0006405,9.4627e-02,3.0000e+01
IMP_SCORE,5641,GO:0032784,9.4560e-02,4.7000e+01
IMP_SCORE,5642,GO:0042923,9.4552e-02,2.7000e+01
IMP_SCORE,5643,GO:0016758,9.4517e-02,1.3900e+02
IMP_SCORE,5644,GO:0000178,9.4507e-02,1.7000e+01
IMP_SCORE,5645,GO:0048678,9.4362e-02,1.6000e+01
IMP_SCORE,5646,GO:0050684,9.4347e-02,2.9000e+01
IMP_SCORE,5647,GO:0004540,9.4346e-02,6.2000e+01
IMP_SCORE,5648,GO:1902600,9.4303e-02,2.0000e+01
IMP_SCORE,5649,GO:0070330,9.4107e-02,1.3000e+01
IMP_SCORE,5650,GO:0016884,9.3955e-02,8.0000e+00
IMP_SCORE,5651,GO:1903749,9.3904e-02,4.6000e+01
IMP_SCORE,5652,GO:0051349,9.3849e-02,1.0000e+01
IMP_SCORE,5653,GO:0044849,9.3839e-02,4.0000e+00
IMP_SCORE,5654,GO:0006865,9.3752e-02,4.9000e+01
IMP_SCORE,5655,GO:0032210,9.3747e-02,2.5000e+01
IMP_SCORE,5656,GO:1904837,9.3721e-02,1.0000e+01
IMP_SCORE,5657,GO:0044703,9.3476e-02,8.1000e+01
IMP_SCORE,5658,GO:0030881,9.3466e-02,1.9000e+01
IMP_SCORE,5659,GO:2001053,9.3371e-02,4.0000e+00
IMP_SCORE,5660,GO:0030018,9.3154e-02,6.9000e+01
IMP_SCORE,5661,GO:0030201,9.3100e-02,1.3000e+01
IMP_SCORE,5662,GO:0019985,9.3021e-02,1.3000e+01
IMP_SCORE,5663,GO:0097440,9.3020e-02,2.0000e+00
IMP_SCORE,5664,GO:0046606,9.3014e-02,2.0000e+00
IMP_SCORE,5665,GO:0042069,9.2964e-02,7.0000e+00
IMP_SCORE,5666,GO:0042481,9.2935e-02,1.3000e+01
IMP_SCORE,5667,GO:0035987,9.2924e-02,2.2000e+01
IMP_SCORE,5668,GO:0051168,9.2918e-02,4.7000e+01
IMP_SCORE,5669,GO:0030119,9.2879e-02,2.2000e+01
IMP_SCORE,5670,GO:0042826,9.2873e-02,5.3000e+01
IMP_SCORE,5671,GO:0007616,9.2770e-02,4.0000e+01
IMP_SCORE,5672,GO:0001917,9.2750e-02,1.8000e+01
IMP_SCORE,5673,GO:0060170,9.2745e-02,4.1000e+01
IMP_SCORE,5674,GO:0016056,9.2743e-02,4.0000e+00
IMP_SCORE,5675,GO:1901137,9.2703e-02,1.4400e+02
IMP_SCORE,5676,GO:0032592,9.2690e-02,2.2000e+01
IMP_SCORE,5677,GO:0006501,9.2652e-02,4.8000e+01
IMP_SCORE,5678,GO:0031076,9.2594e-02,4.0000e+00
IMP_SCORE,5679,GO:0008593,9.2562e-02,2.2000e+01
IMP_SCORE,5680,GO:0016407,9.2533e-02,8.9000e+01
IMP_SCORE,5681,GO:0051985,9.2529e-02,4.0000e+00
IMP_SCORE,5682,GO:0031122,9.2464e-02,1.3000e+01
IMP_SCORE,5683,GO:0071826,9.2429e-02,9.4000e+01
IMP_SCORE,5684,GO:1902175,9.2383e-02,8.0000e+00
IMP_SCORE,5685,GO:0045762,9.2328e-02,5.0000e+00
IMP_SCORE,5686,GO:0070167,9.2317e-02,4.0000e+01
IMP_SCORE,5687,GO:0007032,9.2311e-02,2.9000e+01
IMP_SCORE,5688,GO:0071616,9.2302e-02,5.3000e+01
IMP_SCORE,5689,GO:0038096,9.2262e-02,2.5000e+01
IMP_SCORE,5690,GO:0070492,9.2212e-02,9.4000e+01
IMP_SCORE,5691,GO:0022406,9.2204e-02,9.6000e+01
IMP_SCORE,5692,GO:0005212,9.2104e-02,4.5000e+01
IMP_SCORE,5693,GO:0065004,9.2091e-02,6.1000e+01
IMP_SCORE,5694,GO:0045835,9.2024e-02,5.0000e+00
IMP_SCORE,5695,GO:0045191,9.1970e-02,7.0000e+00
IMP_SCORE,5696,GO:0007586,9.1833e-02,8.4000e+01
IMP_SCORE,5697,GO:0010155,9.1829e-02,5.0000e+00
IMP_SCORE,5698,GO:0004198,9.1705e-02,2.8000e+01
IMP_SCORE,5699,GO:0031143,9.1606e-02,8.0000e+00
IMP_SCORE,5700,GO:0010976,9.1567e-02,7.8000e+01
IMP_SCORE,5701,GO:0031402,9.1434e-02,7.0000e+00
IMP_SCORE,5702,GO:0007528,9.1417e-02,1.0000e+01
IMP_SCORE,5703,GO:0071949,9.1391e-02,1.8000e+01
IMP_SCORE,5704,GO:0043022,9.1383e-02,1.3000e+01
IMP_SCORE,5705,GO:0043500,9.1347e-02,6.0000e+00
IMP_SCORE,5706,GO:0006855,9.1342e-02,1.3000e+01
IMP_SCORE,5707,GO:0043331,9.1159e-02,1.6000e+01
IMP_SCORE,5708,GO:0010923,9.1131e-02,4.8000e+01
IMP_SCORE,5709,GO:0001708,9.1088e-02,1.6000e+01
IMP_SCORE,5710,GO:0001942,9.1011e-02,8.0000e+00
IMP_SCORE,5711,GO:0017146,9.1002e-02,8.0000e+00
IMP_SCORE,5712,GO:0042738,9.0913e-02,9.0000e+00
IMP_SCORE,5713,GO:0006096,9.0871e-02,1.9000e+01
IMP_SCORE,5714,GO:0005436,9.0835e-02,3.0000e+00
IMP_SCORE,5715,GO:0006488,9.0819e-02,1.2000e+01
IMP_SCORE,5716,GO:0019783,9.0777e-02,7.4000e+01
IMP_SCORE,5717,GO:0009167,9.0777e-02,3.7000e+01
IMP_SCORE,5718,GO:0001776,9.0647e-02,2.5000e+01
IMP_SCORE,5719,GO:0004312,9.0568e-02,3.2000e+01
IMP_SCORE,5720,GO:0051589,9.0567e-02,1.0000e+01
IMP_SCORE,5721,GO:1905508,9.0564e-02,3.0000e+00
IMP_SCORE,5722,GO:0006654,9.0494e-02,1.7000e+01
IMP_SCORE,5723,GO:0031957,9.0473e-02,1.1000e+01
IMP_SCORE,5724,GO:0006091,9.0392e-02,9.0000e+01
IMP_SCORE,5725,GO:0036003,9.0284e-02,6.0000e+00
IMP_SCORE,5726,GO:0098754,9.0247e-02,7.9000e+01
IMP_SCORE,5727,GO:0016757,9.0227e-02,2.6300e+02
IMP_SCORE,5728,GO:0043277,9.0201e-02,2.9000e+01
IMP_SCORE,5729,GO:0016459,9.0188e-02,7.3000e+01
IMP_SCORE,5730,GO:0046838,9.0142e-02,3.0000e+00
IMP_SCORE,5731,GO:0044291,9.0128e-02,5.4000e+01
IMP_SCORE,5732,GO:0043574,9.0031e-02,1.4000e+01
IMP_SCORE,5733,GO:0030879,9.0023e-02,3.0000e+00
IMP_SCORE,5734,GO:0070268,8.9955e-02,8.0000e+01
IMP_SCORE,5735,GO:0071897,8.9905e-02,2.1000e+01
IMP_SCORE,5736,GO:0002053,8.9891e-02,4.0000e+00
IMP_SCORE,5737,GO:0055106,8.9881e-02,1.0000e+01
IMP_SCORE,5738,GO:0009247,8.9868e-02,2.5000e+01
IMP_SCORE,5739,GO:1901379,8.9834e-02,4.1000e+01
IMP_SCORE,5740,GO:0046834,8.9778e-02,4.0000e+01
IMP_SCORE,5741,GO:0061512,8.9627e-02,1.9000e+01
IMP_SCORE,5742,GO:0044445,8.9572e-02,7.7000e+01
IMP_SCORE,5743,GO:0046467,8.9559e-02,4.8000e+01
IMP_SCORE,5744,GO:0009301,8.9533e-02,1.6000e+01
IMP_SCORE,5745,GO:0003729,8.9512e-02,6.7000e+01
IMP_SCORE,5746,GO:0004812,8.9422e-02,3.1000e+01
IMP_SCORE,5747,GO:0045815,8.9362e-02,2.3000e+01
IMP_SCORE,5748,GO:0045601,8.9271e-02,2.1000e+01
IMP_SCORE,5749,GO:0090278,8.9205e-02,1.5000e+01
IMP_SCORE,5750,GO:0016782,8.9135e-02,6.3000e+01
IMP_SCORE,5751,GO:0031996,8.9085e-02,3.0000e+00
IMP_SCORE,5752,GO:0009880,8.9069e-02,2.8000e+01
IMP_SCORE,5753,GO:0072522,8.9015e-02,3.6000e+01
IMP_SCORE,5754,GO:0048609,8.8962e-02,3.0900e+02
IMP_SCORE,5755,GO:0098687,8.8944e-02,7.5000e+01
IMP_SCORE,5756,GO:0007189,8.8915e-02,1.3000e+01
IMP_SCORE,5757,GO:0005230,8.8884e-02,3.6000e+01
IMP_SCORE,5758,GO:0034660,8.8853e-02,1.4800e+02
IMP_SCORE,5759,GO:0044070,8.8751e-02,4.1000e+01
IMP_SCORE,5760,GO:0046174,8.8562e-02,1.3000e+01
IMP_SCORE,5761,GO:0015248,8.8487e-02,7.0000e+00
IMP_SCORE,5762,GO:0019321,8.8468e-02,1.3000e+01
IMP_SCORE,5763,GO:0032281,8.8391e-02,1.7000e+01
IMP_SCORE,5764,GO:0031062,8.8389e-02,1.4000e+01
IMP_SCORE,5765,GO:0005343,8.8130e-02,1.1000e+01
IMP_SCORE,5766,GO:0004112,8.8118e-02,9.0000e+00
IMP_SCORE,5767,GO:0052695,8.8056e-02,4.0000e+00
IMP_SCORE,5768,GO:0019215,8.7990e-02,1.8000e+01
IMP_SCORE,5769,GO:0019208,8.7889e-02,5.4000e+01
IMP_SCORE,5770,GO:0015103,8.7744e-02,7.6000e+01
IMP_SCORE,5771,GO:0032433,8.7652e-02,4.0000e+00
IMP_SCORE,5772,GO:0033177,8.7575e-02,4.0000e+00
IMP_SCORE,5773,GO:0046415,8.7550e-02,3.0000e+00
IMP_SCORE,5774,GO:0015079,8.7523e-02,5.4000e+01
IMP_SCORE,5775,GO:0044451,8.7507e-02,3.8300e+02
IMP_SCORE,5776,GO:0016226,8.7430e-02,2.4000e+01
IMP_SCORE,5777,GO:0008333,8.7424e-02,1.8000e+01
IMP_SCORE,5778,GO:0005859,8.7409e-02,2.4000e+01
IMP_SCORE,5779,GO:0002026,8.7378e-02,1.0000e+01
IMP_SCORE,5780,GO:0005487,8.7336e-02,5.0000e+00
IMP_SCORE,5781,GO:0030320,8.7306e-02,5.0000e+00
IMP_SCORE,5782,GO:0006140,8.7283e-02,4.1000e+01
IMP_SCORE,5783,GO:0030123,8.7182e-02,2.0000e+00
IMP_SCORE,5784,GO:0015929,8.7180e-02,2.6000e+01
IMP_SCORE,5785,GO:0030859,8.7127e-02,1.9000e+01
IMP_SCORE,5786,GO:0006283,8.7092e-02,1.6000e+01
IMP_SCORE,5787,GO:0097009,8.7045e-02,1.3000e+01
IMP_SCORE,5788,GO:2000679,8.7021e-02,8.0000e+00
IMP_SCORE,5789,GO:0043295,8.7005e-02,2.1000e+01
IMP_SCORE,5790,GO:0071354,8.6941e-02,8.0000e+00
IMP_SCORE,5791,GO:0046718,8.6941e-02,6.2000e+01
IMP_SCORE,5792,GO:0005201,8.6865e-02,1.0700e+02
IMP_SCORE,5793,GO:0030331,8.6835e-02,3.0000e+01
IMP_SCORE,5794,GO:0034776,8.6831e-02,3.0000e+00
IMP_SCORE,5795,GO:0046164,8.6827e-02,3.6000e+01
IMP_SCORE,5796,GO:0048806,8.6817e-02,1.0000e+01
IMP_SCORE,5797,GO:0008528,8.6800e-02,5.8000e+01
IMP_SCORE,5798,GO:0002637,8.6799e-02,1.6000e+01
IMP_SCORE,5799,GO:0045618,8.6692e-02,2.0000e+00
IMP_SCORE,5800,GO:0010544,8.6642e-02,4.0000e+00
IMP_SCORE,5801,GO:0097479,8.6499e-02,2.8000e+01
IMP_SCORE,5802,GO:0009148,8.6489e-02,2.0000e+00
IMP_SCORE,5803,GO:2000243,8.6390e-02,1.3000e+01
IMP_SCORE,5804,GO:0004519,8.6215e-02,6.1000e+01
IMP_SCORE,5805,GO:0071377,8.6205e-02,2.4000e+01
IMP_SCORE,5806,GO:1905030,8.6195e-02,1.2000e+01
IMP_SCORE,5807,GO:0022412,8.6066e-02,1.1000e+02
IMP_SCORE,5808,GO:0042589,8.5822e-02,1.9000e+01
IMP_SCORE,5809,GO:0051294,8.5814e-02,2.0000e+00
IMP_SCORE,5810,GO:0031953,8.5693e-02,3.0000e+00
IMP_SCORE,5811,GO:0016242,8.5657e-02,1.0000e+01
IMP_SCORE,5812,GO:0000715,8.5643e-02,2.0000e+00
IMP_SCORE,5813,GO:0060216,8.5608e-02,2.0000e+00
IMP_SCORE,5814,GO:0098743,8.5602e-02,1.7000e+01
IMP_SCORE,5815,GO:0016874,8.5530e-02,9.6000e+01
IMP_SCORE,5816,GO:0005778,8.5402e-02,5.0000e+01
IMP_SCORE,5817,GO:0043092,8.5391e-02,1.0000e+00
IMP_SCORE,5818,GO:0051568,8.5342e-02,1.1000e+01
IMP_SCORE,5819,GO:0007218,8.5243e-02,1.0000e+02
IMP_SCORE,5820,GO:1903311,8.5222e-02,3.4000e+01
IMP_SCORE,5821,GO:0005385,8.5182e-02,1.6000e+01
IMP_SCORE,5822,GO:0006775,8.5179e-02,1.7000e+01
IMP_SCORE,5823,GO:0050953,8.5155e-02,1.6700e+02
IMP_SCORE,5824,GO:0034707,8.5107e-02,3.3000e+01
IMP_SCORE,5825,GO:0006914,8.5064e-02,1.2800e+02
IMP_SCORE,5826,GO:0070198,8.5025e-02,2.0000e+00
IMP_SCORE,5827,GO:1905941,8.4935e-02,4.0000e+00
IMP_SCORE,5828,GO:0007379,8.4910e-02,3.0000e+00
IMP_SCORE,5829,GO:0016878,8.4851e-02,3.0000e+01
IMP_SCORE,5830,GO:0010875,8.4778e-02,1.0000e+01
IMP_SCORE,5831,GO:1902750,8.4763e-02,8.0000e+00
IMP_SCORE,5832,GO:0090079,8.4666e-02,6.0000e+00
IMP_SCORE,5833,GO:0048156,8.4641e-02,1.3000e+01
IMP_SCORE,5834,GO:0071695,8.4605e-02,1.6000e+01
IMP_SCORE,5835,GO:0002407,8.4524e-02,2.0000e+00
IMP_SCORE,5836,GO:0045028,8.4513e-02,2.8000e+01
IMP_SCORE,5837,GO:0006368,8.4453e-02,2.5000e+01
IMP_SCORE,5838,GO:0031293,8.4441e-02,1.4000e+01
IMP_SCORE,5839,GO:0015036,8.4434e-02,2.3000e+01
IMP_SCORE,5840,GO:0043624,8.4422e-02,4.6000e+01
IMP_SCORE,5841,GO:0016712,8.4352e-02,1.2000e+01
IMP_SCORE,5842,GO:0045669,8.4338e-02,3.6000e+01
IMP_SCORE,5843,GO:0042632,8.4310e-02,2.7000e+01
IMP_SCORE,5844,GO:0046625,8.4300e-02,8.0000e+00
IMP_SCORE,5845,GO:0035278,8.4295e-02,2.1000e+01
IMP_SCORE,5846,GO:0001503,8.4250e-02,4.2000e+01
IMP_SCORE,5847,GO:0045939,8.4237e-02,4.0000e+00
IMP_SCORE,5848,GO:0044815,8.4113e-02,3.2000e+01
IMP_SCORE,5849,GO:0004521,8.4076e-02,6.3000e+01
IMP_SCORE,5850,GO:0007565,8.3972e-02,6.0000e+01
IMP_SCORE,5851,GO:0045920,8.3949e-02,2.2000e+01
IMP_SCORE,5852,GO:0007617,8.3896e-02,4.0000e+00
IMP_SCORE,5853,GO:0050997,8.3892e-02,2.2000e+01
IMP_SCORE,5854,GO:0006367,8.3870e-02,2.5000e+01
IMP_SCORE,5855,GO:0016064,8.3799e-02,7.0000e+00
IMP_SCORE,5856,GO:0035418,8.3739e-02,1.2000e+01
IMP_SCORE,5857,GO:0003678,8.3707e-02,1.5000e+01
IMP_SCORE,5858,GO:0016339,8.3679e-02,9.9000e+01
IMP_SCORE,5859,GO:0034704,8.3644e-02,2.8000e+01
IMP_SCORE,5860,GO:0005172,8.3642e-02,1.8000e+01
IMP_SCORE,5861,GO:0045185,8.3632e-02,4.2000e+01
IMP_SCORE,5862,GO:1900121,8.3632e-02,9.0000e+00
IMP_SCORE,5863,GO:0071157,8.3620e-02,4.0000e+00
IMP_SCORE,5864,GO:0001975,8.3601e-02,9.0000e+00
IMP_SCORE,5865,GO:0034121,8.3597e-02,1.6000e+01
IMP_SCORE,5866,GO:0060143,8.3547e-02,2.1000e+01
IMP_SCORE,5867,GO:0044085,8.3434e-02,6.8000e+01
IMP_SCORE,5868,GO:0042171,8.3272e-02,1.5000e+01
IMP_SCORE,5869,GO:0000788,8.3230e-02,8.0000e+00
IMP_SCORE,5870,GO:1902742,8.3160e-02,1.3000e+01
IMP_SCORE,5871,GO:0018023,8.3091e-02,1.2000e+01
IMP_SCORE,5872,GO:0050706,8.3001e-02,5.0000e+00
IMP_SCORE,5873,GO:0099111,8.2968e-02,2.7000e+01
IMP_SCORE,5874,GO:0016879,8.2959e-02,2.8000e+01
IMP_SCORE,5875,GO:0003906,8.2889e-02,5.0000e+00
IMP_SCORE,5876,GO:0032305,8.2843e-02,3.0000e+00
IMP_SCORE,5877,GO:0044706,8.2738e-02,7.6000e+01
IMP_SCORE,5878,GO:0034644,8.2650e-02,2.1000e+01
IMP_SCORE,5879,GO:0043029,8.2612e-02,1.3000e+01
IMP_SCORE,5880,GO:0006302,8.2594e-02,4.4000e+01
IMP_SCORE,5881,GO:0016805,8.2590e-02,2.7000e+01
IMP_SCORE,5882,GO:1903432,8.2579e-02,9.0000e+00
IMP_SCORE,5883,GO:0033120,8.2531e-02,1.8000e+01
IMP_SCORE,5884,GO:0005249,8.2483e-02,4.7000e+01
IMP_SCORE,5885,GO:1905269,8.2435e-02,2.1000e+01
IMP_SCORE,5886,GO:0030546,8.2322e-02,9.0000e+00
IMP_SCORE,5887,GO:0001890,8.2321e-02,1.8000e+01
IMP_SCORE,5888,GO:0051437,8.2163e-02,1.0000e+01
IMP_SCORE,5889,GO:0032331,8.2139e-02,1.7000e+01
IMP_SCORE,5890,GO:0098573,8.2045e-02,1.7000e+01
IMP_SCORE,5891,GO:0000060,8.2042e-02,1.7000e+01
IMP_SCORE,5892,GO:0016813,8.1993e-02,1.7000e+01
IMP_SCORE,5893,GO:0060229,8.1967e-02,5.0000e+00
IMP_SCORE,5894,GO:0032105,8.1944e-02,3.0000e+00
IMP_SCORE,5895,GO:0017137,8.1832e-02,8.5000e+01
IMP_SCORE,5896,GO:0006695,8.1724e-02,2.8000e+01
IMP_SCORE,5897,GO:0035728,8.1669e-02,4.0000e+00
IMP_SCORE,5898,GO:0051957,8.1652e-02,7.0000e+00
IMP_SCORE,5899,GO:0090200,8.1638e-02,7.0000e+00
IMP_SCORE,5900,GO:0030521,8.1615e-02,1.6000e+01
IMP_SCORE,5901,GO:0033363,8.1573e-02,1.2000e+01
IMP_SCORE,5902,GO:0000387,8.1475e-02,2.2000e+01
IMP_SCORE,5903,GO:0008556,8.1419e-02,2.6000e+01
IMP_SCORE,5904,GO:0006986,8.1259e-02,5.3000e+01
IMP_SCORE,5905,GO:0042805,8.0964e-02,2.8000e+01
IMP_SCORE,5906,GO:0030073,8.0939e-02,1.8000e+01
IMP_SCORE,5907,GO:0009165,8.0881e-02,3.9000e+01
IMP_SCORE,5908,GO:0009152,8.0797e-02,1.8000e+01
IMP_SCORE,5909,GO:0031252,8.0774e-02,1.5000e+01
IMP_SCORE,5910,GO:1903170,8.0742e-02,5.0000e+00
IMP_SCORE,5911,GO:0005801,8.0737e-02,3.4000e+01
IMP_SCORE,5912,GO:0072599,8.0554e-02,2.0000e+01
IMP_SCORE,5913,GO:0007585,8.0468e-02,2.6000e+01
IMP_SCORE,5914,GO:0003279,8.0458e-02,2.6000e+01
IMP_SCORE,5915,GO:2000060,8.0365e-02,7.0000e+00
IMP_SCORE,5916,GO:0097747,8.0216e-02,3.2000e+01
IMP_SCORE,5917,GO:0018149,8.0201e-02,2.9000e+01
IMP_SCORE,5918,GO:0009263,8.0189e-02,6.0000e+00
IMP_SCORE,5919,GO:0051016,8.0147e-02,1.2000e+01
IMP_SCORE,5920,GO:0046782,8.0111e-02,1.2000e+01
IMP_SCORE,5921,GO:0035869,8.0068e-02,3.3000e+01
IMP_SCORE,5922,GO:0008378,8.0050e-02,2.7000e+01
IMP_SCORE,5923,GO:0019888,8.0009e-02,8.0000e+01
IMP_SCORE,5924,GO:0006476,7.9920e-02,2.1000e+01
IMP_SCORE,5925,GO:0007130,7.9844e-02,1.4000e+01
IMP_SCORE,5926,GO:1900449,7.9835e-02,1.5000e+01
IMP_SCORE,5927,GO:0006023,7.9767e-02,5.4000e+01
IMP_SCORE,5928,GO:0022839,7.9764e-02,3.3000e+01
IMP_SCORE,5929,GO:0031082,7.9750e-02,1.7000e+01
IMP_SCORE,5930,GO:0006829,7.9747e-02,1.8000e+01
IMP_SCORE,5931,GO:0048029,7.9723e-02,5.8000e+01
IMP_SCORE,5932,GO:0051492,7.9707e-02,2.4000e+01
IMP_SCORE,5933,GO:0022821,7.9676e-02,8.0000e+00
IMP_SCORE,5934,GO:0099023,7.9649e-02,3.4000e+01
IMP_SCORE,5935,GO:0015662,7.9483e-02,2.2000e+01
IMP_SCORE,5936,GO:0006342,7.9477e-02,1.9000e+01
IMP_SCORE,5937,GO:0099622,7.9114e-02,9.0000e+00
IMP_SCORE,5938,GO:0005680,7.9109e-02,8.0000e+00
IMP_SCORE,5939,GO:0048701,7.9093e-02,8.0000e+00
IMP_SCORE,5940,GO:0097576,7.8939e-02,1.8000e+01
IMP_SCORE,5941,GO:0036342,7.8920e-02,6.0000e+00
IMP_SCORE,5942,GO:1902895,7.8915e-02,3.0000e+00
IMP_SCORE,5943,GO:0030286,7.8890e-02,2.9000e+01
IMP_SCORE,5944,GO:0045603,7.8774e-02,2.6000e+01
IMP_SCORE,5945,GO:0010498,7.8583e-02,8.7000e+01
IMP_SCORE,5946,GO:0048469,7.8518e-02,4.0000e+01
IMP_SCORE,5947,GO:0006413,7.8511e-02,5.5000e+01
IMP_SCORE,5948,GO:0010259,7.8423e-02,1.6000e+01
IMP_SCORE,5949,GO:0006486,7.8417e-02,9.9000e+01
IMP_SCORE,5950,GO:0046939,7.8369e-02,1.8000e+01
IMP_SCORE,5951,GO:1903053,7.8267e-02,5.0000e+00
IMP_SCORE,5952,GO:0097472,7.8256e-02,1.2000e+01
IMP_SCORE,5953,GO:0019201,7.8177e-02,1.3000e+01
IMP_SCORE,5954,GO:0045662,7.8158e-02,8.0000e+00
IMP_SCORE,5955,GO:0032691,7.8140e-02,9.0000e+00
IMP_SCORE,5956,GO:0034501,7.7908e-02,5.0000e+00
IMP_SCORE,5957,GO:0007276,7.7894e-02,2.3100e+02
IMP_SCORE,5958,GO:0007286,7.7807e-02,4.3000e+01
IMP_SCORE,5959,GO:0007498,7.7756e-02,1.4000e+01
IMP_SCORE,5960,GO:1901032,7.7643e-02,5.0000e+00
IMP_SCORE,5961,GO:0032104,7.7547e-02,4.0000e+00
IMP_SCORE,5962,GO:0021537,7.7488e-02,6.0000e+00
IMP_SCORE,5963,GO:1902882,7.7364e-02,2.2000e+01
IMP_SCORE,5964,GO:0015271,7.7349e-02,1.6000e+01
IMP_SCORE,5965,GO:0003341,7.7296e-02,1.7000e+01
IMP_SCORE,5966,GO:0034032,7.7294e-02,1.3000e+01
IMP_SCORE,5967,GO:0030804,7.7276e-02,1.3000e+01
IMP_SCORE,5968,GO:0015020,7.7221e-02,2.1000e+01
IMP_SCORE,5969,GO:0005507,7.7111e-02,4.5000e+01
IMP_SCORE,5970,GO:0006353,7.7106e-02,3.3000e+01
IMP_SCORE,5971,GO:0016814,7.7092e-02,1.6000e+01
IMP_SCORE,5972,GO:0004181,7.7048e-02,2.5000e+01
IMP_SCORE,5973,GO:0006479,7.7042e-02,5.6000e+01
IMP_SCORE,5974,GO:0006183,7.6953e-02,3.0000e+00
IMP_SCORE,5975,GO:0006884,7.6607e-02,6.0000e+00
IMP_SCORE,5976,GO:0060590,7.6541e-02,3.4000e+01
IMP_SCORE,5977,GO:0009988,7.6537e-02,7.6000e+01
IMP_SCORE,5978,GO:0051899,7.6527e-02,2.3000e+01
IMP_SCORE,5979,GO:1900746,7.6507e-02,8.0000e+00
IMP_SCORE,5980,GO:0089711,7.6468e-02,1.3000e+01
IMP_SCORE,5981,GO:0008514,7.6404e-02,7.3000e+01
IMP_SCORE,5982,GO:0042178,7.6398e-02,4.0000e+00
IMP_SCORE,5983,GO:0001968,7.6274e-02,2.5000e+01
IMP_SCORE,5984,GO:2000191,7.6165e-02,5.0000e+00
IMP_SCORE,5985,GO:1901018,7.6010e-02,1.0000e+00
IMP_SCORE,5986,GO:0051570,7.6010e-02,1.0000e+00
IMP_SCORE,5987,GO:0010755,7.6010e-02,1.0000e+00
IMP_SCORE,5988,GO:0016338,7.5989e-02,5.5000e+01
IMP_SCORE,5989,GO:0046132,7.5980e-02,4.0000e+00
IMP_SCORE,5990,GO:0006165,7.5948e-02,1.8000e+01
IMP_SCORE,5991,GO:0006338,7.5914e-02,4.1000e+01
IMP_SCORE,5992,GO:0072337,7.5802e-02,1.8000e+01
IMP_SCORE,5993,GO:0044232,7.5775e-02,5.0000e+00
IMP_SCORE,5994,GO:0044033,7.5766e-02,9.0000e+00
IMP_SCORE,5995,GO:0042476,7.5731e-02,6.3000e+01
IMP_SCORE,5996,GO:0015294,7.5549e-02,3.9000e+01
IMP_SCORE,5997,GO:0016765,7.5548e-02,8.5000e+01
IMP_SCORE,5998,GO:0060993,7.5502e-02,7.0000e+00
IMP_SCORE,5999,GO:0015296,7.5493e-02,1.4000e+01
IMP_SCORE,6000,GO:0021680,7.5483e-02,9.0000e+00
IMP_SCORE,6001,GO:0042795,7.5423e-02,1.7000e+01
IMP_SCORE,6002,GO:0034389,7.5371e-02,2.6000e+01
IMP_SCORE,6003,GO:0002262,7.5326e-02,1.7000e+01
IMP_SCORE,6004,GO:0051293,7.5319e-02,5.0000e+00
IMP_SCORE,6005,GO:1903825,7.5310e-02,4.0000e+01
IMP_SCORE,6006,GO:0030208,7.5128e-02,3.0000e+00
IMP_SCORE,6007,GO:0006509,7.5095e-02,1.1000e+01
IMP_SCORE,6008,GO:0090239,7.5060e-02,5.0000e+00
IMP_SCORE,6009,GO:0016126,7.4984e-02,1.8000e+01
IMP_SCORE,6010,GO:0072678,7.4977e-02,1.4000e+01
IMP_SCORE,6011,GO:0015144,7.4879e-02,2.8000e+01
IMP_SCORE,6012,GO:0006972,7.4703e-02,9.0000e+00
IMP_SCORE,6013,GO:0030225,7.4630e-02,1.0000e+01
IMP_SCORE,6014,GO:2000379,7.4590e-02,1.2000e+01
IMP_SCORE,6015,GO:0004190,7.4570e-02,5.3000e+01
IMP_SCORE,6016,GO:0031078,7.4511e-02,4.0000e+00
IMP_SCORE,6017,GO:0031281,7.4502e-02,1.2000e+01
IMP_SCORE,6018,GO:0034062,7.4390e-02,1.5000e+01
IMP_SCORE,6019,GO:0001843,7.4380e-02,1.2000e+01
IMP_SCORE,6020,GO:0048255,7.4322e-02,5.0000e+00
IMP_SCORE,6021,GO:0006825,7.4244e-02,2.4000e+01
IMP_SCORE,6022,GO:0009235,7.4238e-02,1.9000e+01
IMP_SCORE,6023,GO:0035384,7.4164e-02,5.5000e+01
IMP_SCORE,6024,GO:0042255,7.4106e-02,9.0000e+00
IMP_SCORE,6025,GO:0009913,7.4065e-02,4.0000e+01
IMP_SCORE,6026,GO:0001516,7.4015e-02,2.1000e+01
IMP_SCORE,6027,GO:0032801,7.4012e-02,6.0000e+00
IMP_SCORE,6028,GO:0018146,7.3943e-02,1.1000e+01
IMP_SCORE,6029,GO:0009593,7.3836e-02,6.0000e+01
IMP_SCORE,6030,GO:0036459,7.3811e-02,5.2000e+01
IMP_SCORE,6031,GO:1902555,7.3745e-02,4.0000e+00
IMP_SCORE,6032,GO:0072422,7.3620e-02,1.3000e+01
IMP_SCORE,6033,GO:0050795,7.3610e-02,3.2000e+01
IMP_SCORE,6034,GO:0008544,7.3608e-02,3.0000e+01
IMP_SCORE,6035,GO:0032981,7.3566e-02,1.7000e+01
IMP_SCORE,6036,GO:0010804,7.3534e-02,9.0000e+00
IMP_SCORE,6037,GO:0042537,7.3532e-02,1.0000e+01
IMP_SCORE,6038,GO:0019511,7.3523e-02,2.0000e+00
IMP_SCORE,6039,GO:0004693,7.3469e-02,1.0000e+01
IMP_SCORE,6040,GO:0008630,7.3460e-02,1.2000e+01
IMP_SCORE,6041,GO:0000777,7.3229e-02,4.7000e+01
IMP_SCORE,6042,GO:0070125,7.3222e-02,1.8000e+01
IMP_SCORE,6043,GO:0046950,7.3160e-02,2.0000e+01
IMP_SCORE,6044,GO:0090544,7.3153e-02,1.3000e+01
IMP_SCORE,6045,GO:0016889,7.3139e-02,6.0000e+00
IMP_SCORE,6046,GO:0016460,7.3087e-02,1.8000e+01
IMP_SCORE,6047,GO:0030817,7.3086e-02,1.5000e+01
IMP_SCORE,6048,GO:0004602,7.2897e-02,3.8000e+01
IMP_SCORE,6049,GO:0051806,7.2889e-02,5.7000e+01
IMP_SCORE,6050,GO:0006818,7.2833e-02,6.0000e+01
IMP_SCORE,6051,GO:0008535,7.2806e-02,1.4000e+01
IMP_SCORE,6052,GO:0030215,7.2673e-02,7.0000e+00
IMP_SCORE,6053,GO:0016893,7.2586e-02,3.0000e+01
IMP_SCORE,6054,GO:0016180,7.2572e-02,5.0000e+00
IMP_SCORE,6055,GO:0010712,7.2557e-02,5.0000e+00
IMP_SCORE,6056,GO:0086011,7.2512e-02,8.0000e+00
IMP_SCORE,6057,GO:0008074,7.2485e-02,7.0000e+00
IMP_SCORE,6058,GO:0008347,7.2390e-02,4.2000e+01
IMP_SCORE,6059,GO:0008252,7.2272e-02,1.4000e+01
IMP_SCORE,6060,GO:0061029,7.2019e-02,6.0000e+00
IMP_SCORE,6061,GO:1900112,7.1993e-02,2.0000e+00
IMP_SCORE,6062,GO:0016854,7.1988e-02,5.0000e+01
IMP_SCORE,6063,GO:0030539,7.1963e-02,6.0000e+00
IMP_SCORE,6064,GO:0050779,7.1884e-02,5.0000e+00
IMP_SCORE,6065,GO:0004518,7.1831e-02,9.9000e+01
IMP_SCORE,6066,GO:0019841,7.1830e-02,1.6000e+01
IMP_SCORE,6067,GO:0006024,7.1752e-02,5.0000e+01
IMP_SCORE,6068,GO:0015872,7.1674e-02,4.0000e+00
IMP_SCORE,6069,GO:0043496,7.1663e-02,6.0000e+00
IMP_SCORE,6070,GO:0042749,7.1653e-02,3.0000e+00
IMP_SCORE,6071,GO:0032392,7.1590e-02,1.3000e+01
IMP_SCORE,6072,GO:1903046,7.1559e-02,7.3000e+01
IMP_SCORE,6073,GO:0004383,7.1408e-02,2.0000e+00
IMP_SCORE,6074,GO:2000279,7.1383e-02,6.0000e+00
IMP_SCORE,6075,GO:0007250,7.1343e-02,7.0000e+00
IMP_SCORE,6076,GO:2000269,7.1337e-02,1.8000e+01
IMP_SCORE,6077,GO:0048708,7.1310e-02,2.5000e+01
IMP_SCORE,6078,GO:0070001,7.1294e-02,4.9000e+01
IMP_SCORE,6079,GO:0050812,7.1242e-02,1.4000e+01
IMP_SCORE,6080,GO:0097035,7.1207e-02,1.9000e+01
IMP_SCORE,6081,GO:0015934,7.1120e-02,3.8000e+01
IMP_SCORE,6082,GO:0050931,7.1114e-02,2.1000e+01
IMP_SCORE,6083,GO:0030992,7.1107e-02,3.0000e+00
IMP_SCORE,6084,GO:0006778,7.1057e-02,2.9000e+01
IMP_SCORE,6085,GO:1903214,7.1021e-02,3.7000e+01
IMP_SCORE,6086,GO:0046112,7.0952e-02,4.0000e+00
IMP_SCORE,6087,GO:0044246,7.0866e-02,7.0000e+00
IMP_SCORE,6088,GO:0031424,7.0792e-02,8.0000e+01
IMP_SCORE,6089,GO:0042180,7.0759e-02,3.3000e+01
IMP_SCORE,6090,GO:2000810,7.0523e-02,5.0000e+00
IMP_SCORE,6091,GO:0042054,7.0503e-02,2.0000e+01
IMP_SCORE,6092,GO:0097546,7.0408e-02,2.0000e+01
IMP_SCORE,6093,GO:0002088,7.0398e-02,1.9000e+01
IMP_SCORE,6094,GO:0052312,7.0170e-02,6.0000e+00
IMP_SCORE,6095,GO:0031490,6.9956e-02,3.1000e+01
IMP_SCORE,6096,GO:0046827,6.9910e-02,1.0000e+00
IMP_SCORE,6097,GO:1904152,6.9806e-02,3.0000e+00
IMP_SCORE,6098,GO:0030330,6.9706e-02,1.6000e+01
IMP_SCORE,6099,GO:0031652,6.9685e-02,3.0000e+00
IMP_SCORE,6100,GO:0009566,6.9674e-02,5.0000e+01
IMP_SCORE,6101,GO:0033038,6.9639e-02,4.0000e+00
IMP_SCORE,6102,GO:0051532,6.9529e-02,9.0000e+00
IMP_SCORE,6103,GO:0006352,6.9515e-02,4.8000e+01
IMP_SCORE,6104,GO:0070035,6.9437e-02,3.5000e+01
IMP_SCORE,6105,GO:1903649,6.9430e-02,1.0000e+01
IMP_SCORE,6106,GO:0031110,6.9382e-02,3.1000e+01
IMP_SCORE,6107,GO:1902592,6.9316e-02,3.0000e+00
IMP_SCORE,6108,GO:0034185,6.9304e-02,1.3000e+01
IMP_SCORE,6109,GO:0010494,6.9254e-02,2.1000e+01
IMP_SCORE,6110,GO:0000118,6.9236e-02,3.1000e+01
IMP_SCORE,6111,GO:0004003,6.9207e-02,6.0000e+00
IMP_SCORE,6112,GO:0005245,6.9106e-02,1.9000e+01
IMP_SCORE,6113,GO:0001673,6.9088e-02,1.6000e+01
IMP_SCORE,6114,GO:0001909,6.8924e-02,2.1000e+01
IMP_SCORE,6115,GO:0035308,6.8856e-02,1.4000e+01
IMP_SCORE,6116,GO:0051019,6.8808e-02,8.0000e+00
IMP_SCORE,6117,GO:0022613,6.8788e-02,5.9000e+01
IMP_SCORE,6118,GO:0002068,6.8774e-02,4.0000e+00
IMP_SCORE,6119,GO:2000785,6.8674e-02,1.2000e+01
IMP_SCORE,6120,GO:0051292,6.8651e-02,3.0000e+00
IMP_SCORE,6121,GO:0015718,6.8643e-02,3.6000e+01
IMP_SCORE,6122,GO:0030864,6.8527e-02,2.6000e+01
IMP_SCORE,6123,GO:0017110,6.8494e-02,7.0000e+00
IMP_SCORE,6124,GO:0004065,6.8448e-02,2.8000e+01
IMP_SCORE,6125,GO:0005929,6.8365e-02,3.0100e+02
IMP_SCORE,6126,GO:0010257,6.8342e-02,2.0000e+01
IMP_SCORE,6127,GO:0034728,6.8335e-02,5.4000e+01
IMP_SCORE,6128,GO:0005184,6.8254e-02,2.3000e+01
IMP_SCORE,6129,GO:0015949,6.8220e-02,1.0000e+01
IMP_SCORE,6130,GO:0046185,6.8100e-02,1.6000e+01
IMP_SCORE,6131,GO:0000212,6.7774e-02,9.0000e+00
IMP_SCORE,6132,GO:0043178,6.7723e-02,4.8000e+01
IMP_SCORE,6133,GO:0006007,6.7525e-02,3.0000e+00
IMP_SCORE,6134,GO:0005506,6.7218e-02,1.0300e+02
IMP_SCORE,6135,GO:1900409,6.7199e-02,7.0000e+00
IMP_SCORE,6136,GO:0046037,6.7197e-02,1.7000e+01
IMP_SCORE,6137,GO:0010738,6.7093e-02,1.6000e+01
IMP_SCORE,6138,GO:0046464,6.7088e-02,1.9000e+01
IMP_SCORE,6139,GO:0006067,6.6996e-02,5.7000e+01
IMP_SCORE,6140,GO:0048038,6.6980e-02,1.6000e+01
IMP_SCORE,6141,GO:0019395,6.6880e-02,5.2000e+01
IMP_SCORE,6142,GO:0017049,6.6837e-02,5.0000e+00
IMP_SCORE,6143,GO:0090630,6.6785e-02,3.6000e+01
IMP_SCORE,6144,GO:0033683,6.6694e-02,6.0000e+00
IMP_SCORE,6145,GO:0033108,6.6669e-02,3.1000e+01
IMP_SCORE,6146,GO:0016780,6.6609e-02,1.9000e+01
IMP_SCORE,6147,GO:0048490,6.6571e-02,4.0000e+00
IMP_SCORE,6148,GO:0016327,6.6555e-02,3.2000e+01
IMP_SCORE,6149,GO:0045724,6.6502e-02,5.0000e+00
IMP_SCORE,6150,GO:0006415,6.6344e-02,2.1000e+01
IMP_SCORE,6151,GO:0001104,6.6250e-02,3.9000e+01
IMP_SCORE,6152,GO:0005123,6.6245e-02,1.2000e+01
IMP_SCORE,6153,GO:0032786,6.6227e-02,3.0000e+00
IMP_SCORE,6154,GO:0006110,6.6178e-02,3.0000e+00
IMP_SCORE,6155,GO:0099604,6.6079e-02,2.0000e+00
IMP_SCORE,6156,GO:0051764,6.6071e-02,2.5000e+01
IMP_SCORE,6157,GO:0032769,6.6024e-02,5.0000e+00
IMP_SCORE,6158,GO:0045454,6.5990e-02,4.0000e+01
IMP_SCORE,6159,GO:0016860,6.5798e-02,5.9000e+01
IMP_SCORE,6160,GO:0005313,6.5748e-02,1.2000e+01
IMP_SCORE,6161,GO:0000278,6.5655e-02,1.1000e+01
IMP_SCORE,6162,GO:0019205,6.5594e-02,2.5000e+01
IMP_SCORE,6163,GO:0018410,6.5556e-02,5.7000e+01
IMP_SCORE,6164,GO:0007606,6.5473e-02,3.9000e+01
IMP_SCORE,6165,GO:1901890,6.5330e-02,1.1000e+01
IMP_SCORE,6166,GO:0045727,6.5293e-02,2.2000e+01
IMP_SCORE,6167,GO:0044264,6.5217e-02,3.4000e+01
IMP_SCORE,6168,GO:1903959,6.5186e-02,2.2000e+01
IMP_SCORE,6169,GO:0032438,6.5091e-02,6.0000e+00
IMP_SCORE,6170,GO:0045494,6.5056e-02,1.8000e+01
IMP_SCORE,6171,GO:0042446,6.4913e-02,3.5000e+01
IMP_SCORE,6172,GO:0035064,6.4849e-02,4.7000e+01
IMP_SCORE,6173,GO:0021772,6.4847e-02,7.0000e+00
IMP_SCORE,6174,GO:0007210,6.4835e-02,1.2000e+01
IMP_SCORE,6175,GO:0035259,6.4793e-02,8.0000e+00
IMP_SCORE,6176,GO:0048487,6.4712e-02,1.3000e+01
IMP_SCORE,6177,GO:1903206,6.4644e-02,6.0000e+00
IMP_SCORE,6178,GO:0097729,6.4507e-02,1.5000e+01
IMP_SCORE,6179,GO:0016796,6.4478e-02,1.8000e+01
IMP_SCORE,6180,GO:0009583,6.4458e-02,4.2000e+01
IMP_SCORE,6181,GO:0016876,6.4295e-02,3.4000e+01
IMP_SCORE,6182,GO:0042787,6.4097e-02,3.5000e+01
IMP_SCORE,6183,GO:0032069,6.4061e-02,2.0000e+00
IMP_SCORE,6184,GO:0010460,6.4056e-02,2.0000e+00
IMP_SCORE,6185,GO:0010819,6.4053e-02,1.0000e+00
IMP_SCORE,6186,GO:0008028,6.4018e-02,2.5000e+01
IMP_SCORE,6187,GO:1903846,6.3902e-02,1.5000e+01
IMP_SCORE,6188,GO:0071782,6.3846e-02,1.2000e+01
IMP_SCORE,6189,GO:0007214,6.3695e-02,1.5000e+01
IMP_SCORE,6190,GO:0003281,6.3685e-02,1.4000e+01
IMP_SCORE,6191,GO:1900003,6.3684e-02,7.0000e+00
IMP_SCORE,6192,GO:0032391,6.3639e-02,2.9000e+01
IMP_SCORE,6193,GO:0007156,6.3606e-02,1.2200e+02
IMP_SCORE,6194,GO:1903897,6.3559e-02,4.0000e+00
IMP_SCORE,6195,GO:0098780,6.3505e-02,6.0000e+00
IMP_SCORE,6196,GO:0031904,6.3486e-02,2.3000e+01
IMP_SCORE,6197,GO:0008331,6.3382e-02,5.0000e+00
IMP_SCORE,6198,GO:0006325,6.3354e-02,1.6100e+02
IMP_SCORE,6199,GO:0060966,6.3317e-02,6.0000e+00
IMP_SCORE,6200,GO:0033764,6.3304e-02,2.9000e+01
IMP_SCORE,6201,GO:1903579,6.3209e-02,4.0000e+00
IMP_SCORE,6202,GO:0016875,6.3187e-02,2.0000e+01
IMP_SCORE,6203,GO:0000963,6.3161e-02,5.0000e+00
IMP_SCORE,6204,GO:0043296,6.3029e-02,1.4000e+01
IMP_SCORE,6205,GO:0022904,6.3022e-02,3.9000e+01
IMP_SCORE,6206,GO:0015865,6.2916e-02,1.8000e+01
IMP_SCORE,6207,GO:0006475,6.2889e-02,2.3000e+01
IMP_SCORE,6208,GO:0036120,6.2885e-02,3.0000e+00
IMP_SCORE,6209,GO:0035412,6.2785e-02,3.0000e+00
IMP_SCORE,6210,GO:0061154,6.2737e-02,2.0000e+00
IMP_SCORE,6211,GO:0010885,6.2591e-02,4.0000e+00
IMP_SCORE,6212,GO:0000722,6.2589e-02,1.1000e+01
IMP_SCORE,6213,GO:0005225,6.2567e-02,2.9000e+01
IMP_SCORE,6214,GO:0015695,6.2542e-02,2.2000e+01
IMP_SCORE,6215,GO:0045648,6.2504e-02,4.0000e+00
IMP_SCORE,6216,GO:0031123,6.2474e-02,3.3000e+01
IMP_SCORE,6217,GO:0000380,6.2319e-02,6.0000e+00
IMP_SCORE,6218,GO:0001960,6.2313e-02,1.3000e+01
IMP_SCORE,6219,GO:0042393,6.2192e-02,9.0000e+01
IMP_SCORE,6220,GO:0002710,6.2169e-02,8.0000e+00
IMP_SCORE,6221,GO:0060009,6.2161e-02,6.0000e+00
IMP_SCORE,6222,GO:0016573,6.2139e-02,1.8000e+01
IMP_SCORE,6223,GO:0008026,6.2006e-02,2.8000e+01
IMP_SCORE,6224,GO:0043038,6.1915e-02,2.0000e+01
IMP_SCORE,6225,GO:0097602,6.1800e-02,3.0000e+00
IMP_SCORE,6226,GO:0043616,6.1769e-02,5.0000e+00
IMP_SCORE,6227,GO:0031294,6.1760e-02,2.0000e+01
IMP_SCORE,6228,GO:0006356,6.1694e-02,5.0000e+00
IMP_SCORE,6229,GO:0045605,6.1654e-02,3.0000e+00
IMP_SCORE,6230,GO:1904903,6.1615e-02,2.0000e+00
IMP_SCORE,6231,GO:0099589,6.1535e-02,1.8000e+01
IMP_SCORE,6232,GO:0043687,6.1423e-02,7.2000e+01
IMP_SCORE,6233,GO:0032402,6.1393e-02,6.0000e+00
IMP_SCORE,6234,GO:0030532,6.1341e-02,3.0000e+01
IMP_SCORE,6235,GO:0034110,6.1322e-02,1.6000e+01
IMP_SCORE,6236,GO:0033750,6.1308e-02,2.0000e+00
IMP_SCORE,6237,GO:0015297,6.1175e-02,5.4000e+01
IMP_SCORE,6238,GO:0031109,6.1105e-02,1.5000e+01
IMP_SCORE,6239,GO:0035428,6.1097e-02,1.6000e+01
IMP_SCORE,6240,GO:0035725,6.1095e-02,4.9000e+01
IMP_SCORE,6241,GO:0009982,6.1034e-02,6.0000e+00
IMP_SCORE,6242,GO:0000079,6.0932e-02,2.9000e+01
IMP_SCORE,6243,GO:0045898,6.0920e-02,4.0000e+00
IMP_SCORE,6244,GO:0031998,6.0900e-02,1.1000e+01
IMP_SCORE,6245,GO:0002227,6.0890e-02,6.0000e+00
IMP_SCORE,6246,GO:1902237,6.0726e-02,2.0000e+00
IMP_SCORE,6247,GO:0098800,6.0670e-02,3.2000e+01
IMP_SCORE,6248,GO:0043413,6.0659e-02,8.3000e+01
IMP_SCORE,6249,GO:0031640,6.0621e-02,9.0000e+00
IMP_SCORE,6250,GO:0044275,6.0608e-02,3.0000e+01
IMP_SCORE,6251,GO:0000726,6.0588e-02,8.0000e+00
IMP_SCORE,6252,GO:0035025,6.0565e-02,6.0000e+00
IMP_SCORE,6253,GO:0009306,6.0440e-02,4.6000e+01
IMP_SCORE,6254,GO:1905039,6.0356e-02,3.1000e+01
IMP_SCORE,6255,GO:0005227,6.0332e-02,2.9000e+01
IMP_SCORE,6256,GO:0040019,6.0315e-02,2.0000e+00
IMP_SCORE,6257,GO:0046349,6.0165e-02,2.2000e+01
IMP_SCORE,6258,GO:1902710,6.0114e-02,7.0000e+00
IMP_SCORE,6259,GO:0071824,6.0107e-02,5.3000e+01
IMP_SCORE,6260,GO:0016651,6.0034e-02,8.5000e+01
IMP_SCORE,6261,GO:0086009,6.0034e-02,4.0000e+00
IMP_SCORE,6262,GO:0048857,5.9850e-02,5.5000e+01
IMP_SCORE,6263,GO:0000502,5.9766e-02,3.0000e+01
IMP_SCORE,6264,GO:0002312,5.9724e-02,1.7000e+01
IMP_SCORE,6265,GO:0044068,5.9642e-02,1.0000e+01
IMP_SCORE,6266,GO:0070888,5.9459e-02,3.0000e+01
IMP_SCORE,6267,GO:0016322,5.9199e-02,9.0000e+00
IMP_SCORE,6268,GO:0022900,5.9166e-02,3.8000e+01
IMP_SCORE,6269,GO:0005719,5.9042e-02,5.0000e+00
IMP_SCORE,6270,GO:0038084,5.9034e-02,8.0000e+00
IMP_SCORE,6271,GO:0000421,5.8996e-02,2.3000e+01
IMP_SCORE,6272,GO:1903204,5.8981e-02,6.0000e+00
IMP_SCORE,6273,GO:0000725,5.8975e-02,1.9000e+01
IMP_SCORE,6274,GO:0007190,5.8943e-02,3.0000e+00
IMP_SCORE,6275,GO:0006891,5.8905e-02,2.4000e+01
IMP_SCORE,6276,GO:0019048,5.8893e-02,8.0000e+00
IMP_SCORE,6277,GO:0016514,5.8885e-02,5.0000e+00
IMP_SCORE,6278,GO:0001682,5.8721e-02,6.0000e+00
IMP_SCORE,6279,GO:0007095,5.8682e-02,1.0000e+01
IMP_SCORE,6280,GO:0050857,5.8630e-02,8.0000e+00
IMP_SCORE,6281,GO:0007029,5.8619e-02,9.0000e+00
IMP_SCORE,6282,GO:0019706,5.8564e-02,3.4000e+01
IMP_SCORE,6283,GO:0002294,5.8463e-02,4.0000e+00
IMP_SCORE,6284,GO:0036038,5.8453e-02,2.0000e+00
IMP_SCORE,6285,GO:0097228,5.8348e-02,1.3000e+01
IMP_SCORE,6286,GO:0000164,5.8313e-02,4.0000e+00
IMP_SCORE,6287,GO:0007635,5.8176e-02,8.0000e+00
IMP_SCORE,6288,GO:0015991,5.7997e-02,8.0000e+00
IMP_SCORE,6289,GO:2001057,5.7948e-02,8.0000e+00
IMP_SCORE,6290,GO:1901317,5.7869e-02,6.0000e+00
IMP_SCORE,6291,GO:0032452,5.7851e-02,9.0000e+00
IMP_SCORE,6292,GO:1905368,5.7768e-02,4.1000e+01
IMP_SCORE,6293,GO:0022616,5.7537e-02,7.0000e+00
IMP_SCORE,6294,GO:0032693,5.7501e-02,1.5000e+01
IMP_SCORE,6295,GO:0043021,5.7476e-02,3.9000e+01
IMP_SCORE,6296,GO:1905517,5.7475e-02,5.0000e+00
IMP_SCORE,6297,GO:0016236,5.7284e-02,3.1000e+01
IMP_SCORE,6298,GO:0097525,5.7279e-02,4.5000e+01
IMP_SCORE,6299,GO:0006704,5.7245e-02,4.0000e+00
IMP_SCORE,6300,GO:2000009,5.7208e-02,9.0000e+00
IMP_SCORE,6301,GO:0060041,5.7202e-02,3.7000e+01
IMP_SCORE,6302,GO:0006029,5.7180e-02,1.8000e+01
IMP_SCORE,6303,GO:0017160,5.7115e-02,2.3000e+01
IMP_SCORE,6304,GO:0014855,5.7068e-02,1.3000e+01
IMP_SCORE,6305,GO:0000175,5.6987e-02,7.0000e+00
IMP_SCORE,6306,GO:0098803,5.6957e-02,2.1000e+01
IMP_SCORE,6307,GO:0040036,5.6772e-02,6.0000e+00
IMP_SCORE,6308,GO:0014870,5.6742e-02,1.0000e+00
IMP_SCORE,6309,GO:0006595,5.6675e-02,2.2000e+01
IMP_SCORE,6310,GO:0030097,5.6663e-02,4.4000e+01
IMP_SCORE,6311,GO:0030897,5.6659e-02,4.0000e+00
IMP_SCORE,6312,GO:0070271,5.6639e-02,2.5000e+01
IMP_SCORE,6313,GO:1902259,5.6628e-02,1.3000e+01
IMP_SCORE,6314,GO:0007157,5.6575e-02,3.4000e+01
IMP_SCORE,6315,GO:0022624,5.6553e-02,7.0000e+00
IMP_SCORE,6316,GO:2000637,5.6526e-02,5.0000e+00
IMP_SCORE,6317,GO:0048663,5.6513e-02,1.9000e+01
IMP_SCORE,6318,GO:1903523,5.6417e-02,6.0000e+00
IMP_SCORE,6319,GO:0042181,5.6390e-02,1.3000e+01
IMP_SCORE,6320,GO:0005747,5.6287e-02,1.5000e+01
IMP_SCORE,6321,GO:0031463,5.6136e-02,2.1000e+01
IMP_SCORE,6322,GO:0070972,5.6078e-02,2.5000e+01
IMP_SCORE,6323,GO:0009111,5.6048e-02,1.0000e+00
IMP_SCORE,6324,GO:1905209,5.5997e-02,4.0000e+00
IMP_SCORE,6325,GO:0014047,5.5904e-02,1.1000e+01
IMP_SCORE,6326,GO:0006750,5.5901e-02,2.3000e+01
IMP_SCORE,6327,GO:0019430,5.5730e-02,6.0000e+00
IMP_SCORE,6328,GO:0070230,5.5548e-02,6.0000e+00
IMP_SCORE,6329,GO:0071242,5.5397e-02,8.0000e+00
IMP_SCORE,6330,GO:0006691,5.5293e-02,8.0000e+00
IMP_SCORE,6331,GO:0070063,5.5217e-02,3.2000e+01
IMP_SCORE,6332,GO:0018022,5.5160e-02,2.4000e+01
IMP_SCORE,6333,GO:0009451,5.5130e-02,3.6000e+01
IMP_SCORE,6334,GO:0007019,5.5095e-02,3.0000e+00
IMP_SCORE,6335,GO:0009129,5.5082e-02,1.1000e+01
IMP_SCORE,6336,GO:0048009,5.5042e-02,1.1000e+01
IMP_SCORE,6337,GO:0015030,5.4996e-02,4.0000e+01
IMP_SCORE,6338,GO:0015643,5.4972e-02,3.0000e+01
IMP_SCORE,6339,GO:0046888,5.4851e-02,1.5000e+01
IMP_SCORE,6340,GO:0004653,5.4636e-02,3.7000e+01
IMP_SCORE,6341,GO:0032200,5.4595e-02,1.6000e+01
IMP_SCORE,6342,GO:0019212,5.4554e-02,1.8000e+01
IMP_SCORE,6343,GO:0006107,5.4426e-02,4.0000e+00
IMP_SCORE,6344,GO:0002027,5.4426e-02,5.6000e+01
IMP_SCORE,6345,GO:0001953,5.4398e-02,1.7000e+01
IMP_SCORE,6346,GO:0060413,5.4359e-02,7.0000e+00
IMP_SCORE,6347,GO:0051378,5.4342e-02,2.0000e+00
IMP_SCORE,6348,GO:0018208,5.4333e-02,3.0000e+01
IMP_SCORE,6349,GO:0016408,5.4319e-02,4.6000e+01
IMP_SCORE,6350,GO:2000310,5.4317e-02,4.0000e+00
IMP_SCORE,6351,GO:0045333,5.4243e-02,2.5000e+01
IMP_SCORE,6352,GO:0071804,5.4239e-02,5.3000e+01
[truncated: 2,210,834 more chars]
