# Supplementary material for: A new approach for interpreting Random Forest models and its application to the biology of ageing
Source: Bioinformatics. 2018 Feb 16;34(14):2449–56. doi: 10.1093/bioinformatics/bty087 (PMC6041990; doi:10.1093/bioinformatics/bty087)
Supplement: Supplementary Data [file bty087_src_code_and_dataset.zip › src_code_and_dataset/results/27_false.txt]

PARAM, Using dataset: /pi/home/cug/ff79/GCWA/datasets/go.arff
PARAM, Using class: class_expression_brain
PARAM, Number of iterations: 100,200,300,
PARAM, Max. depth: 0
PARAM, Random seed: 27
PARAM, Number of random selected features used in each split: 0.5,1.0,2.0,
PARAM, Do IB undersample: false
PARAM, N. of min. positive values: 10
PARAM, N. bins: -1
STATS_LATEX_DB & go.arff & class_expression_brain & 17716 & 7491 & N:17149 / O:420 / U:147 /  \\ 
CROSSVALID_STATS_BEGIN

Correctly Classified Instances       17136               96.7261 %
Incorrectly Classified Instances       580                3.2739 %
Kappa statistic                          0.0212
Mean absolute error                      0.0295
Root mean squared error                  0.1245
Relative absolute error                 94.4187 %
Root relative squared error             99.754  %
Total Number of Instances            17716     

=== Detailed Accuracy By Class ===

                 TP Rate  FP Rate  Precision  Recall   F-Measure  MCC      ROC Area  PRC Area  Class
                 0.999    0.988    0.968      0.999    0.983      0.050    0.693     0.983     N
                 0.017    0.001    0.318      0.017    0.032      0.068    0.730     0.094     O
                 0.000    0.000    0.000      0.000    0.000      -0.002   0.648     0.021     U
                 0.000    0.000    0.000      0.000    0.000      0.000    ?         ?         ?
Weighted Avg.    0.967    0.956    0.945      0.967    0.953      0.050    0.693     0.954     

=== Confusion Matrix ===

     a     b     c     d   <-- classified as
 17129    15     5     0 |     a = N
   413     7     0     0 |     b = O
   147     0     0     0 |     c = U
     0     0     0     0 |     d = ?

CROSSVALID_STATS_END
STATS_LATEX_ACC & go.arff & class_expression_brain & 0.945 & 0.967 & 0.953 & 0.693 & 0.954 \\ 
STATS_LATEX_ACC_PER & go.arff & class_expression_brain & 0.968 & 0.999 & 0.983 & 0.693 & 0.983 & N \\ 
STATS_LATEX_ACC_PER & go.arff & class_expression_brain & 0.318 & 0.017 & 0.032 & 0.730 & 0.094 & O \\ 
STATS_LATEX_ACC_PER & go.arff & class_expression_brain & 0.000 & 0.000 & 0.000 & 0.648 & 0.021 & U \\ 
ROCPOINTS_N,0.0600,1.0000,1.0000,0.9680,1.0000
ROCPOINTS_N,0.0800,0.9982,1.0000,0.9680,1.0000
ROCPOINTS_N,0.0967,0.9965,1.0000,0.9681,1.0000
ROCPOINTS_N,0.1733,0.9947,1.0000,0.9682,1.0000
ROCPOINTS_N,0.2133,0.9947,0.9999,0.9682,0.9999
ROCPOINTS_N,0.2800,0.9929,0.9999,0.9682,0.9999
ROCPOINTS_N,0.3267,0.9929,0.9999,0.9682,0.9999
ROCPOINTS_N,0.3500,0.9929,0.9998,0.9682,0.9998
ROCPOINTS_N,0.3600,0.9929,0.9998,0.9682,0.9998
ROCPOINTS_N,0.3663,0.9912,0.9998,0.9683,0.9998
ROCPOINTS_N,0.3867,0.9912,0.9997,0.9683,0.9997
ROCPOINTS_N,0.3900,0.9912,0.9997,0.9683,0.9997
ROCPOINTS_N,0.3967,0.9912,0.9996,0.9683,0.9996
ROCPOINTS_N,0.4033,0.9912,0.9995,0.9683,0.9995
ROCPOINTS_N,0.4067,0.9894,0.9995,0.9683,0.9995
ROCPOINTS_N,0.4267,0.9894,0.9994,0.9683,0.9994
ROCPOINTS_N,0.4400,0.9894,0.9994,0.9683,0.9994
ROCPOINTS_N,0.4467,0.9877,0.9994,0.9684,0.9994
ROCPOINTS_N,0.4567,0.9877,0.9993,0.9684,0.9993
ROCPOINTS_N,0.4633,0.9877,0.9992,0.9684,0.9992
ROCPOINTS_N,0.4667,0.9877,0.9992,0.9684,0.9992
ROCPOINTS_N,0.4733,0.9877,0.9991,0.9684,0.9991
ROCPOINTS_N,0.4800,0.9877,0.9991,0.9683,0.9991
ROCPOINTS_N,0.4833,0.9877,0.9990,0.9683,0.9990
ROCPOINTS_N,0.4903,0.9877,0.9990,0.9683,0.9990
ROCPOINTS_N,0.4967,0.9877,0.9989,0.9683,0.9989
ROCPOINTS_N,0.5033,0.9877,0.9988,0.9683,0.9988
ROCPOINTS_N,0.5067,0.9877,0.9987,0.9683,0.9987
ROCPOINTS_N,0.5167,0.9877,0.9987,0.9683,0.9987
ROCPOINTS_N,0.5267,0.9877,0.9986,0.9683,0.9986
ROCPOINTS_N,0.5329,0.9877,0.9985,0.9683,0.9985
ROCPOINTS_N,0.5369,0.9877,0.9985,0.9683,0.9985
ROCPOINTS_N,0.5400,0.9877,0.9984,0.9683,0.9984
ROCPOINTS_N,0.5619,0.9859,0.9983,0.9684,0.9983
ROCPOINTS_N,0.5633,0.9859,0.9983,0.9684,0.9983
ROCPOINTS_N,0.5667,0.9859,0.9982,0.9684,0.9982
ROCPOINTS_N,0.5685,0.9841,0.9982,0.9684,0.9982
ROCPOINTS_N,0.5700,0.9841,0.9981,0.9684,0.9981
ROCPOINTS_N,0.5733,0.9841,0.9981,0.9684,0.9981
ROCPOINTS_N,0.5739,0.9841,0.9980,0.9684,0.9980
ROCPOINTS_N,0.5767,0.9841,0.9980,0.9684,0.9980
ROCPOINTS_N,0.5800,0.9824,0.9980,0.9685,0.9980
ROCPOINTS_N,0.5867,0.9788,0.9980,0.9686,0.9980
ROCPOINTS_N,0.5916,0.9788,0.9978,0.9686,0.9978
ROCPOINTS_N,0.5967,0.9788,0.9978,0.9686,0.9978
ROCPOINTS_N,0.6000,0.9788,0.9977,0.9686,0.9977
ROCPOINTS_N,0.6033,0.9788,0.9977,0.9686,0.9977
ROCPOINTS_N,0.6100,0.9771,0.9975,0.9686,0.9975
ROCPOINTS_N,0.6133,0.9771,0.9974,0.9686,0.9974
ROCPOINTS_N,0.6200,0.9771,0.9973,0.9686,0.9973
ROCPOINTS_N,0.6300,0.9771,0.9971,0.9686,0.9971
ROCPOINTS_N,0.6354,0.9753,0.9971,0.9687,0.9971
ROCPOINTS_N,0.6367,0.9753,0.9971,0.9687,0.9971
ROCPOINTS_N,0.6400,0.9753,0.9970,0.9687,0.9970
ROCPOINTS_N,0.6433,0.9753,0.9970,0.9687,0.9970
ROCPOINTS_N,0.6467,0.9753,0.9969,0.9687,0.9969
ROCPOINTS_N,0.6500,0.9753,0.9968,0.9687,0.9968
ROCPOINTS_N,0.6533,0.9753,0.9967,0.9687,0.9967
ROCPOINTS_N,0.6567,0.9753,0.9966,0.9687,0.9966
ROCPOINTS_N,0.6600,0.9753,0.9964,0.9687,0.9964
ROCPOINTS_N,0.6667,0.9735,0.9963,0.9687,0.9963
ROCPOINTS_N,0.6681,0.9718,0.9963,0.9688,0.9963
ROCPOINTS_N,0.6700,0.9718,0.9963,0.9688,0.9963
ROCPOINTS_N,0.6733,0.9718,0.9962,0.9688,0.9962
ROCPOINTS_N,0.6736,0.9718,0.9960,0.9688,0.9960
ROCPOINTS_N,0.6767,0.9718,0.9960,0.9687,0.9960
ROCPOINTS_N,0.6800,0.9718,0.9959,0.9687,0.9959
ROCPOINTS_N,0.6833,0.9700,0.9958,0.9688,0.9958
ROCPOINTS_N,0.6867,0.9700,0.9957,0.9688,0.9957
ROCPOINTS_N,0.6900,0.9700,0.9956,0.9688,0.9956
ROCPOINTS_N,0.6911,0.9683,0.9954,0.9688,0.9954
ROCPOINTS_N,0.6933,0.9683,0.9953,0.9688,0.9953
ROCPOINTS_N,0.6950,0.9683,0.9953,0.9688,0.9953
ROCPOINTS_N,0.6967,0.9683,0.9952,0.9688,0.9952
ROCPOINTS_N,0.6991,0.9683,0.9951,0.9688,0.9951
ROCPOINTS_N,0.7008,0.9683,0.9950,0.9688,0.9950
ROCPOINTS_N,0.7009,0.9683,0.9950,0.9688,0.9950
ROCPOINTS_N,0.7033,0.9683,0.9949,0.9688,0.9949
ROCPOINTS_N,0.7067,0.9683,0.9949,0.9688,0.9949
ROCPOINTS_N,0.7100,0.9665,0.9948,0.9689,0.9948
ROCPOINTS_N,0.7133,0.9665,0.9948,0.9689,0.9948
ROCPOINTS_N,0.7167,0.9647,0.9946,0.9689,0.9946
ROCPOINTS_N,0.7233,0.9647,0.9946,0.9689,0.9946
ROCPOINTS_N,0.7267,0.9612,0.9945,0.9690,0.9945
ROCPOINTS_N,0.7300,0.9594,0.9944,0.9691,0.9944
ROCPOINTS_N,0.7329,0.9594,0.9943,0.9691,0.9943
ROCPOINTS_N,0.7333,0.9594,0.9942,0.9691,0.9942
ROCPOINTS_N,0.7367,0.9594,0.9940,0.9691,0.9940
ROCPOINTS_N,0.7393,0.9559,0.9938,0.9692,0.9938
ROCPOINTS_N,0.7400,0.9559,0.9937,0.9692,0.9937
ROCPOINTS_N,0.7433,0.9541,0.9935,0.9692,0.9935
ROCPOINTS_N,0.7467,0.9541,0.9932,0.9692,0.9932
ROCPOINTS_N,0.7500,0.9524,0.9931,0.9693,0.9931
ROCPOINTS_N,0.7519,0.9506,0.9930,0.9693,0.9930
ROCPOINTS_N,0.7533,0.9506,0.9929,0.9693,0.9929
ROCPOINTS_N,0.7567,0.9506,0.9927,0.9693,0.9927
ROCPOINTS_N,0.7600,0.9489,0.9924,0.9694,0.9924
ROCPOINTS_N,0.7633,0.9489,0.9922,0.9693,0.9922
ROCPOINTS_N,0.7647,0.9489,0.9920,0.9693,0.9920
ROCPOINTS_N,0.7661,0.9489,0.9919,0.9693,0.9919
ROCPOINTS_N,0.7667,0.9489,0.9918,0.9693,0.9918
ROCPOINTS_N,0.7700,0.9400,0.9916,0.9696,0.9916
ROCPOINTS_N,0.7731,0.9365,0.9911,0.9697,0.9911
ROCPOINTS_N,0.7733,0.9365,0.9911,0.9697,0.9911
ROCPOINTS_N,0.7767,0.9365,0.9907,0.9697,0.9907
ROCPOINTS_N,0.7798,0.9365,0.9906,0.9697,0.9906
ROCPOINTS_N,0.7800,0.9365,0.9905,0.9697,0.9905
ROCPOINTS_N,0.7833,0.9330,0.9901,0.9698,0.9901
ROCPOINTS_N,0.7867,0.9330,0.9899,0.9698,0.9899
ROCPOINTS_N,0.7898,0.9312,0.9896,0.9698,0.9896
ROCPOINTS_N,0.7900,0.9312,0.9895,0.9698,0.9895
ROCPOINTS_N,0.7933,0.9259,0.9890,0.9700,0.9890
ROCPOINTS_N,0.7956,0.9259,0.9887,0.9700,0.9887
ROCPOINTS_N,0.7967,0.9259,0.9887,0.9700,0.9887
ROCPOINTS_N,0.8000,0.9259,0.9885,0.9700,0.9885
ROCPOINTS_N,0.8033,0.9206,0.9879,0.9701,0.9879
ROCPOINTS_N,0.8062,0.9206,0.9876,0.9701,0.9876
ROCPOINTS_N,0.8067,0.9206,0.9875,0.9701,0.9875
ROCPOINTS_N,0.8100,0.9206,0.9867,0.9701,0.9867
ROCPOINTS_N,0.8133,0.9206,0.9860,0.9701,0.9860
ROCPOINTS_N,0.8140,0.9153,0.9855,0.9702,0.9855
ROCPOINTS_N,0.8150,0.9153,0.9855,0.9702,0.9855
ROCPOINTS_N,0.8167,0.9136,0.9855,0.9703,0.9855
ROCPOINTS_N,0.8200,0.9136,0.9851,0.9702,0.9851
ROCPOINTS_N,0.8233,0.9101,0.9846,0.9703,0.9846
ROCPOINTS_N,0.8267,0.9065,0.9837,0.9704,0.9837
ROCPOINTS_N,0.8300,0.8995,0.9833,0.9706,0.9833
ROCPOINTS_N,0.8312,0.8995,0.9829,0.9706,0.9829
ROCPOINTS_N,0.8328,0.8995,0.9828,0.9706,0.9828
ROCPOINTS_N,0.8333,0.8995,0.9827,0.9706,0.9827
ROCPOINTS_N,0.8367,0.8977,0.9818,0.9707,0.9818
ROCPOINTS_N,0.8400,0.8959,0.9805,0.9707,0.9805
ROCPOINTS_N,0.8421,0.8924,0.9795,0.9708,0.9795
ROCPOINTS_N,0.8433,0.8924,0.9795,0.9708,0.9795
ROCPOINTS_N,0.8467,0.8889,0.9785,0.9708,0.9785
ROCPOINTS_N,0.8487,0.8818,0.9769,0.9710,0.9769
ROCPOINTS_N,0.8495,0.8801,0.9769,0.9711,0.9769
ROCPOINTS_N,0.8500,0.8801,0.9768,0.9711,0.9768
ROCPOINTS_N,0.8533,0.8765,0.9761,0.9712,0.9761
ROCPOINTS_N,0.8566,0.8765,0.9749,0.9711,0.9749
ROCPOINTS_N,0.8567,0.8765,0.9749,0.9711,0.9749
ROCPOINTS_N,0.8600,0.8730,0.9734,0.9712,0.9734
ROCPOINTS_N,0.8617,0.8660,0.9714,0.9714,0.9714
ROCPOINTS_N,0.8623,0.8660,0.9714,0.9714,0.9714
ROCPOINTS_N,0.8633,0.8660,0.9713,0.9714,0.9713
ROCPOINTS_N,0.8643,0.8589,0.9697,0.9715,0.9697
ROCPOINTS_N,0.8656,0.8589,0.9697,0.9715,0.9697
ROCPOINTS_N,0.8667,0.8589,0.9696,0.9715,0.9696
ROCPOINTS_N,0.8691,0.8501,0.9679,0.9718,0.9679
ROCPOINTS_N,0.8700,0.8501,0.9679,0.9718,0.9679
ROCPOINTS_N,0.8709,0.8430,0.9659,0.9720,0.9659
ROCPOINTS_N,0.8733,0.8430,0.9658,0.9720,0.9658
ROCPOINTS_N,0.8753,0.8360,0.9638,0.9721,0.9638
ROCPOINTS_N,0.8767,0.8360,0.9637,0.9721,0.9637
ROCPOINTS_N,0.8768,0.8254,0.9615,0.9724,0.9615
ROCPOINTS_N,0.8772,0.8254,0.9613,0.9724,0.9613
ROCPOINTS_N,0.8789,0.8254,0.9613,0.9724,0.9613
ROCPOINTS_N,0.8793,0.8254,0.9612,0.9724,0.9612
ROCPOINTS_N,0.8800,0.8254,0.9612,0.9724,0.9612
ROCPOINTS_N,0.8816,0.8148,0.9590,0.9727,0.9590
ROCPOINTS_N,0.8816,0.8148,0.9589,0.9727,0.9589
ROCPOINTS_N,0.8820,0.8148,0.9589,0.9727,0.9589
ROCPOINTS_N,0.8833,0.8148,0.9588,0.9727,0.9588
ROCPOINTS_N,0.8844,0.8131,0.9562,0.9727,0.9562
ROCPOINTS_N,0.8850,0.8113,0.9562,0.9727,0.9562
ROCPOINTS_N,0.8867,0.8113,0.9561,0.9727,0.9561
ROCPOINTS_N,0.8881,0.7989,0.9532,0.9730,0.9532
ROCPOINTS_N,0.8883,0.7989,0.9531,0.9730,0.9531
ROCPOINTS_N,0.8895,0.7989,0.9531,0.9730,0.9531
ROCPOINTS_N,0.8900,0.7972,0.9531,0.9731,0.9531
ROCPOINTS_N,0.8900,0.7972,0.9530,0.9731,0.9530
ROCPOINTS_N,0.8905,0.7866,0.9503,0.9734,0.9503
ROCPOINTS_N,0.8909,0.7866,0.9501,0.9734,0.9501
ROCPOINTS_N,0.8912,0.7866,0.9501,0.9734,0.9501
ROCPOINTS_N,0.8917,0.7866,0.9500,0.9734,0.9500
ROCPOINTS_N,0.8924,0.7866,0.9500,0.9734,0.9500
ROCPOINTS_N,0.8926,0.7866,0.9499,0.9734,0.9499
ROCPOINTS_N,0.8930,0.7866,0.9499,0.9733,0.9499
ROCPOINTS_N,0.8931,0.7866,0.9498,0.9733,0.9498
ROCPOINTS_N,0.8933,0.7866,0.9497,0.9733,0.9497
ROCPOINTS_N,0.8947,0.7831,0.9467,0.9734,0.9467
ROCPOINTS_N,0.8950,0.7831,0.9466,0.9734,0.9466
ROCPOINTS_N,0.8961,0.7831,0.9466,0.9734,0.9466
ROCPOINTS_N,0.8967,0.7831,0.9465,0.9734,0.9465
ROCPOINTS_N,0.8978,0.7778,0.9431,0.9735,0.9431
ROCPOINTS_N,0.8980,0.7778,0.9431,0.9735,0.9431
ROCPOINTS_N,0.9000,0.7778,0.9430,0.9735,0.9430
ROCPOINTS_N,0.9013,0.7601,0.9383,0.9739,0.9383
ROCPOINTS_N,0.9022,0.7601,0.9382,0.9739,0.9382
ROCPOINTS_N,0.9028,0.7601,0.9382,0.9739,0.9382
ROCPOINTS_N,0.9033,0.7601,0.9381,0.9739,0.9381
ROCPOINTS_N,0.9050,0.7549,0.9342,0.9740,0.9342
ROCPOINTS_N,0.9059,0.7549,0.9341,0.9740,0.9341
ROCPOINTS_N,0.9064,0.7549,0.9340,0.9740,0.9340
ROCPOINTS_N,0.9067,0.7549,0.9340,0.9740,0.9340
ROCPOINTS_N,0.9069,0.7478,0.9288,0.9741,0.9288
ROCPOINTS_N,0.9083,0.7478,0.9287,0.9741,0.9287
ROCPOINTS_N,0.9086,0.7478,0.9287,0.9741,0.9287
ROCPOINTS_N,0.9087,0.7478,0.9286,0.9741,0.9286
ROCPOINTS_N,0.9095,0.7478,0.9285,0.9741,0.9285
ROCPOINTS_N,0.9098,0.7478,0.9284,0.9741,0.9284
ROCPOINTS_N,0.9100,0.7478,0.9283,0.9741,0.9283
ROCPOINTS_N,0.9110,0.7284,0.9231,0.9746,0.9231
ROCPOINTS_N,0.9126,0.7284,0.9230,0.9746,0.9230
ROCPOINTS_N,0.9127,0.7284,0.9230,0.9746,0.9230
ROCPOINTS_N,0.9131,0.7284,0.9229,0.9746,0.9229
ROCPOINTS_N,0.9133,0.7284,0.9229,0.9746,0.9229
ROCPOINTS_N,0.9136,0.7249,0.9177,0.9745,0.9177
ROCPOINTS_N,0.9138,0.7249,0.9177,0.9745,0.9177
ROCPOINTS_N,0.9158,0.7249,0.9176,0.9745,0.9176
ROCPOINTS_N,0.9164,0.7249,0.9175,0.9745,0.9175
ROCPOINTS_N,0.9167,0.7249,0.9175,0.9745,0.9175
ROCPOINTS_N,0.9168,0.7143,0.9125,0.9748,0.9125
ROCPOINTS_N,0.9172,0.7143,0.9124,0.9748,0.9124
ROCPOINTS_N,0.9176,0.7143,0.9124,0.9748,0.9124
ROCPOINTS_N,0.9177,0.7143,0.9123,0.9748,0.9123
ROCPOINTS_N,0.9178,0.7143,0.9122,0.9748,0.9122
ROCPOINTS_N,0.9183,0.7143,0.9121,0.9748,0.9121
ROCPOINTS_N,0.9186,0.7143,0.9120,0.9748,0.9120
ROCPOINTS_N,0.9189,0.7143,0.9119,0.9748,0.9119
ROCPOINTS_N,0.9200,0.7143,0.9118,0.9748,0.9118
ROCPOINTS_N,0.9210,0.7002,0.9052,0.9751,0.9052
ROCPOINTS_N,0.9213,0.7002,0.9052,0.9751,0.9052
ROCPOINTS_N,0.9232,0.7002,0.9051,0.9751,0.9051
ROCPOINTS_N,0.9233,0.7002,0.9051,0.9751,0.9051
ROCPOINTS_N,0.9244,0.6931,0.8980,0.9751,0.8980
ROCPOINTS_N,0.9249,0.6914,0.8980,0.9752,0.8980
ROCPOINTS_N,0.9250,0.6914,0.8979,0.9752,0.8979
ROCPOINTS_N,0.9253,0.6914,0.8978,0.9752,0.8978
ROCPOINTS_N,0.9262,0.6914,0.8978,0.9752,0.8978
ROCPOINTS_N,0.9264,0.6914,0.8977,0.9752,0.8977
ROCPOINTS_N,0.9267,0.6914,0.8977,0.9752,0.8977
ROCPOINTS_N,0.9276,0.6737,0.8900,0.9756,0.8900
ROCPOINTS_N,0.9283,0.6737,0.8899,0.9756,0.8899
ROCPOINTS_N,0.9289,0.6737,0.8898,0.9756,0.8898
ROCPOINTS_N,0.9294,0.6737,0.8897,0.9756,0.8897
ROCPOINTS_N,0.9300,0.6737,0.8896,0.9756,0.8896
ROCPOINTS_N,0.9307,0.6614,0.8801,0.9758,0.8801
ROCPOINTS_N,0.9311,0.6614,0.8800,0.9758,0.8800
ROCPOINTS_N,0.9317,0.6614,0.8799,0.9758,0.8799
ROCPOINTS_N,0.9321,0.6614,0.8799,0.9758,0.8799
ROCPOINTS_N,0.9327,0.6614,0.8798,0.9757,0.8798
ROCPOINTS_N,0.9333,0.6614,0.8798,0.9757,0.8798
ROCPOINTS_N,0.9335,0.6420,0.8705,0.9762,0.8705
ROCPOINTS_N,0.9339,0.6420,0.8705,0.9762,0.8705
ROCPOINTS_N,0.9350,0.6420,0.8704,0.9762,0.8704
ROCPOINTS_N,0.9356,0.6420,0.8703,0.9762,0.8703
ROCPOINTS_N,0.9360,0.6420,0.8702,0.9762,0.8702
ROCPOINTS_N,0.9365,0.6402,0.8702,0.9763,0.8702
ROCPOINTS_N,0.9367,0.6402,0.8701,0.9763,0.8701
ROCPOINTS_N,0.9370,0.6155,0.8599,0.9769,0.8599
ROCPOINTS_N,0.9374,0.6138,0.8599,0.9769,0.8599
ROCPOINTS_N,0.9377,0.6138,0.8599,0.9769,0.8599
ROCPOINTS_N,0.9378,0.6138,0.8598,0.9769,0.8598
ROCPOINTS_N,0.9383,0.6138,0.8598,0.9769,0.8598
ROCPOINTS_N,0.9389,0.6138,0.8595,0.9769,0.8595
ROCPOINTS_N,0.9396,0.6138,0.8595,0.9769,0.8595
ROCPOINTS_N,0.9400,0.6138,0.8594,0.9769,0.8594
ROCPOINTS_N,0.9400,0.6138,0.8594,0.9769,0.8594
ROCPOINTS_N,0.9404,0.6014,0.8483,0.9771,0.8483
ROCPOINTS_N,0.9409,0.6014,0.8482,0.9771,0.8482
ROCPOINTS_N,0.9411,0.6014,0.8482,0.9771,0.8482
ROCPOINTS_N,0.9417,0.6014,0.8481,0.9771,0.8481
ROCPOINTS_N,0.9419,0.6014,0.8480,0.9771,0.8480
ROCPOINTS_N,0.9421,0.6014,0.8480,0.9771,0.8480
ROCPOINTS_N,0.9427,0.6014,0.8476,0.9771,0.8476
ROCPOINTS_N,0.9428,0.6014,0.8476,0.9771,0.8476
ROCPOINTS_N,0.9430,0.6014,0.8475,0.9771,0.8475
ROCPOINTS_N,0.9431,0.6014,0.8475,0.9771,0.8475
ROCPOINTS_N,0.9431,0.6014,0.8474,0.9771,0.8474
ROCPOINTS_N,0.9432,0.6014,0.8472,0.9771,0.8472
ROCPOINTS_N,0.9433,0.6014,0.8469,0.9771,0.8469
ROCPOINTS_N,0.9437,0.5767,0.8361,0.9777,0.8361
ROCPOINTS_N,0.9439,0.5767,0.8360,0.9777,0.8360
ROCPOINTS_N,0.9439,0.5767,0.8359,0.9777,0.8359
ROCPOINTS_N,0.9442,0.5767,0.8359,0.9777,0.8359
ROCPOINTS_N,0.9442,0.5767,0.8358,0.9777,0.8358
ROCPOINTS_N,0.9442,0.5767,0.8357,0.9777,0.8357
ROCPOINTS_N,0.9444,0.5767,0.8356,0.9777,0.8356
ROCPOINTS_N,0.9447,0.5767,0.8355,0.9777,0.8355
ROCPOINTS_N,0.9450,0.5767,0.8354,0.9777,0.8354
ROCPOINTS_N,0.9453,0.5767,0.8352,0.9777,0.8352
ROCPOINTS_N,0.9456,0.5767,0.8350,0.9777,0.8350
ROCPOINTS_N,0.9457,0.5767,0.8350,0.9777,0.8350
ROCPOINTS_N,0.9458,0.5767,0.8349,0.9777,0.8349
ROCPOINTS_N,0.9461,0.5767,0.8348,0.9777,0.8348
ROCPOINTS_N,0.9465,0.5767,0.8347,0.9777,0.8347
ROCPOINTS_N,0.9466,0.5767,0.8347,0.9777,0.8347
ROCPOINTS_N,0.9467,0.5767,0.8346,0.9777,0.8346
ROCPOINTS_N,0.9468,0.5644,0.8197,0.9777,0.8197
ROCPOINTS_N,0.9469,0.5644,0.8196,0.9777,0.8196
ROCPOINTS_N,0.9473,0.5644,0.8196,0.9777,0.8196
ROCPOINTS_N,0.9475,0.5644,0.8195,0.9777,0.8195
ROCPOINTS_N,0.9478,0.5644,0.8194,0.9777,0.8194
ROCPOINTS_N,0.9481,0.5644,0.8193,0.9777,0.8193
ROCPOINTS_N,0.9483,0.5644,0.8193,0.9777,0.8193
ROCPOINTS_N,0.9488,0.5644,0.8192,0.9777,0.8192
ROCPOINTS_N,0.9489,0.5644,0.8192,0.9777,0.8192
ROCPOINTS_N,0.9489,0.5644,0.8191,0.9777,0.8191
ROCPOINTS_N,0.9489,0.5644,0.8191,0.9777,0.8191
ROCPOINTS_N,0.9490,0.5644,0.8189,0.9777,0.8189
ROCPOINTS_N,0.9492,0.5644,0.8189,0.9777,0.8189
ROCPOINTS_N,0.9492,0.5644,0.8188,0.9777,0.8188
ROCPOINTS_N,0.9493,0.5644,0.8188,0.9777,0.8188
ROCPOINTS_N,0.9495,0.5644,0.8187,0.9777,0.8187
ROCPOINTS_N,0.9500,0.5644,0.8186,0.9777,0.8186
ROCPOINTS_N,0.9503,0.5450,0.8035,0.9781,0.8035
ROCPOINTS_N,0.9506,0.5450,0.8034,0.9781,0.8034
ROCPOINTS_N,0.9507,0.5450,0.8033,0.9781,0.8033
ROCPOINTS_N,0.9507,0.5450,0.8033,0.9781,0.8033
ROCPOINTS_N,0.9508,0.5450,0.8032,0.9781,0.8032
ROCPOINTS_N,0.9509,0.5450,0.8031,0.9781,0.8031
ROCPOINTS_N,0.9511,0.5450,0.8031,0.9781,0.8031
ROCPOINTS_N,0.9516,0.5450,0.8030,0.9781,0.8030
ROCPOINTS_N,0.9516,0.5450,0.8030,0.9781,0.8030
ROCPOINTS_N,0.9518,0.5450,0.8028,0.9780,0.8028
ROCPOINTS_N,0.9521,0.5450,0.8027,0.9780,0.8027
ROCPOINTS_N,0.9522,0.5450,0.8026,0.9780,0.8026
ROCPOINTS_N,0.9522,0.5450,0.8026,0.9780,0.8026
ROCPOINTS_N,0.9532,0.5450,0.8024,0.9780,0.8024
ROCPOINTS_N,0.9532,0.5450,0.8023,0.9780,0.8023
ROCPOINTS_N,0.9533,0.5450,0.8023,0.9780,0.8023
ROCPOINTS_N,0.9536,0.5203,0.7865,0.9786,0.7865
ROCPOINTS_N,0.9536,0.5203,0.7864,0.9786,0.7864
ROCPOINTS_N,0.9539,0.5203,0.7863,0.9786,0.7863
ROCPOINTS_N,0.9541,0.5203,0.7863,0.9786,0.7863
ROCPOINTS_N,0.9542,0.5203,0.7862,0.9786,0.7862
ROCPOINTS_N,0.9544,0.5203,0.7861,0.9786,0.7861
ROCPOINTS_N,0.9547,0.5203,0.7861,0.9786,0.7861
ROCPOINTS_N,0.9550,0.5203,0.7860,0.9786,0.7860
ROCPOINTS_N,0.9552,0.5203,0.7858,0.9786,0.7858
ROCPOINTS_N,0.9553,0.5203,0.7858,0.9786,0.7858
ROCPOINTS_N,0.9554,0.5203,0.7857,0.9786,0.7857
ROCPOINTS_N,0.9556,0.5203,0.7856,0.9786,0.7856
ROCPOINTS_N,0.9558,0.5185,0.7856,0.9786,0.7856
ROCPOINTS_N,0.9560,0.5185,0.7855,0.9786,0.7855
ROCPOINTS_N,0.9561,0.5185,0.7855,0.9786,0.7855
ROCPOINTS_N,0.9563,0.5185,0.7854,0.9786,0.7854
ROCPOINTS_N,0.9567,0.5185,0.7853,0.9786,0.7853
ROCPOINTS_N,0.9570,0.4956,0.7685,0.9791,0.7685
ROCPOINTS_N,0.9573,0.4956,0.7684,0.9791,0.7684
ROCPOINTS_N,0.9578,0.4956,0.7684,0.9791,0.7684
ROCPOINTS_N,0.9580,0.4938,0.7684,0.9792,0.7684
ROCPOINTS_N,0.9582,0.4938,0.7683,0.9792,0.7683
ROCPOINTS_N,0.9583,0.4938,0.7683,0.9792,0.7683
ROCPOINTS_N,0.9586,0.4938,0.7681,0.9792,0.7681
ROCPOINTS_N,0.9588,0.4938,0.7680,0.9792,0.7680
ROCPOINTS_N,0.9589,0.4938,0.7680,0.9792,0.7680
ROCPOINTS_N,0.9591,0.4938,0.7679,0.9792,0.7679
ROCPOINTS_N,0.9591,0.4938,0.7679,0.9792,0.7679
ROCPOINTS_N,0.9594,0.4938,0.7678,0.9792,0.7678
ROCPOINTS_N,0.9595,0.4938,0.7677,0.9792,0.7677
ROCPOINTS_N,0.9595,0.4938,0.7677,0.9792,0.7677
ROCPOINTS_N,0.9597,0.4938,0.7676,0.9792,0.7676
ROCPOINTS_N,0.9599,0.4938,0.7676,0.9792,0.7676
ROCPOINTS_N,0.9600,0.4938,0.7675,0.9792,0.7675
ROCPOINTS_N,0.9601,0.4727,0.7482,0.9795,0.7482
ROCPOINTS_N,0.9604,0.4727,0.7481,0.9795,0.7481
ROCPOINTS_N,0.9615,0.4727,0.7481,0.9795,0.7481
ROCPOINTS_N,0.9617,0.4727,0.7474,0.9795,0.7474
ROCPOINTS_N,0.9617,0.4727,0.7474,0.9795,0.7474
ROCPOINTS_N,0.9619,0.4727,0.7473,0.9795,0.7473
ROCPOINTS_N,0.9619,0.4709,0.7473,0.9796,0.7473
ROCPOINTS_N,0.9620,0.4709,0.7473,0.9796,0.7473
ROCPOINTS_N,0.9621,0.4709,0.7472,0.9796,0.7472
ROCPOINTS_N,0.9621,0.4709,0.7471,0.9796,0.7471
ROCPOINTS_N,0.9622,0.4709,0.7465,0.9796,0.7465
ROCPOINTS_N,0.9623,0.4709,0.7465,0.9796,0.7465
ROCPOINTS_N,0.9624,0.4709,0.7460,0.9796,0.7460
ROCPOINTS_N,0.9626,0.4709,0.7455,0.9795,0.7455
ROCPOINTS_N,0.9627,0.4709,0.7455,0.9795,0.7455
ROCPOINTS_N,0.9632,0.4709,0.7454,0.9795,0.7454
ROCPOINTS_N,0.9633,0.4709,0.7453,0.9795,0.7453
ROCPOINTS_N,0.9633,0.4709,0.7453,0.9795,0.7453
ROCPOINTS_N,0.9634,0.4339,0.7239,0.9806,0.7239
ROCPOINTS_N,0.9644,0.4321,0.7239,0.9806,0.7239
ROCPOINTS_N,0.9647,0.4321,0.7238,0.9806,0.7238
ROCPOINTS_N,0.9649,0.4321,0.7238,0.9806,0.7238
ROCPOINTS_N,0.9650,0.4321,0.7237,0.9806,0.7237
ROCPOINTS_N,0.9650,0.4321,0.7234,0.9806,0.7234
ROCPOINTS_N,0.9652,0.4321,0.7233,0.9806,0.7233
ROCPOINTS_N,0.9653,0.4321,0.7231,0.9806,0.7231
ROCPOINTS_N,0.9654,0.4321,0.7230,0.9806,0.7230
ROCPOINTS_N,0.9654,0.4321,0.7228,0.9806,0.7228
ROCPOINTS_N,0.9656,0.4321,0.7228,0.9806,0.7228
ROCPOINTS_N,0.9656,0.4303,0.7227,0.9807,0.7227
ROCPOINTS_N,0.9656,0.4303,0.7227,0.9807,0.7227
ROCPOINTS_N,0.9658,0.4303,0.7224,0.9807,0.7224
ROCPOINTS_N,0.9660,0.4303,0.7223,0.9807,0.7223
ROCPOINTS_N,0.9661,0.4303,0.7223,0.9807,0.7223
ROCPOINTS_N,0.9662,0.4303,0.7222,0.9807,0.7222
ROCPOINTS_N,0.9663,0.4303,0.7221,0.9807,0.7221
ROCPOINTS_N,0.9667,0.4303,0.7221,0.9807,0.7221
ROCPOINTS_N,0.9669,0.4039,0.6972,0.9812,0.6972
ROCPOINTS_N,0.9678,0.4039,0.6972,0.9812,0.6972
ROCPOINTS_N,0.9678,0.4039,0.6970,0.9812,0.6970
ROCPOINTS_N,0.9680,0.4039,0.6968,0.9812,0.6968
ROCPOINTS_N,0.9683,0.4039,0.6967,0.9812,0.6967
ROCPOINTS_N,0.9685,0.4021,0.6966,0.9813,0.6966
ROCPOINTS_N,0.9686,0.4021,0.6965,0.9813,0.6965
ROCPOINTS_N,0.9687,0.4021,0.6965,0.9813,0.6965
ROCPOINTS_N,0.9692,0.4021,0.6964,0.9813,0.6964
ROCPOINTS_N,0.9693,0.4021,0.6964,0.9813,0.6964
ROCPOINTS_N,0.9700,0.4021,0.6963,0.9813,0.6963
ROCPOINTS_N,0.9700,0.4021,0.6960,0.9813,0.6960
ROCPOINTS_N,0.9703,0.3739,0.6694,0.9819,0.6694
ROCPOINTS_N,0.9704,0.3739,0.6691,0.9819,0.6691
ROCPOINTS_N,0.9706,0.3739,0.6691,0.9819,0.6691
ROCPOINTS_N,0.9708,0.3739,0.6690,0.9819,0.6690
ROCPOINTS_N,0.9710,0.3739,0.6689,0.9819,0.6689
ROCPOINTS_N,0.9710,0.3739,0.6686,0.9818,0.6686
ROCPOINTS_N,0.9711,0.3739,0.6683,0.9818,0.6683
ROCPOINTS_N,0.9713,0.3739,0.6681,0.9818,0.6681
ROCPOINTS_N,0.9714,0.3739,0.6681,0.9818,0.6681
ROCPOINTS_N,0.9717,0.3739,0.6680,0.9818,0.6680
ROCPOINTS_N,0.9720,0.3721,0.6678,0.9819,0.6678
ROCPOINTS_N,0.9721,0.3721,0.6677,0.9819,0.6677
ROCPOINTS_N,0.9722,0.3721,0.6677,0.9819,0.6677
ROCPOINTS_N,0.9722,0.3721,0.6676,0.9819,0.6676
ROCPOINTS_N,0.9723,0.3721,0.6675,0.9819,0.6675
ROCPOINTS_N,0.9724,0.3721,0.6673,0.9819,0.6673
ROCPOINTS_N,0.9724,0.3721,0.6672,0.9819,0.6672
ROCPOINTS_N,0.9725,0.3721,0.6670,0.9819,0.6670
ROCPOINTS_N,0.9726,0.3721,0.6669,0.9819,0.6669
ROCPOINTS_N,0.9728,0.3721,0.6669,0.9819,0.6669
ROCPOINTS_N,0.9728,0.3721,0.6668,0.9819,0.6668
ROCPOINTS_N,0.9728,0.3721,0.6667,0.9819,0.6667
ROCPOINTS_N,0.9730,0.3721,0.6667,0.9819,0.6667
ROCPOINTS_N,0.9732,0.3721,0.6666,0.9819,0.6666
ROCPOINTS_N,0.9733,0.3721,0.6666,0.9819,0.6666
ROCPOINTS_N,0.9734,0.3474,0.6366,0.9823,0.6366
ROCPOINTS_N,0.9735,0.3474,0.6364,0.9823,0.6364
ROCPOINTS_N,0.9737,0.3474,0.6364,0.9823,0.6364
ROCPOINTS_N,0.9738,0.3474,0.6363,0.9823,0.6363
ROCPOINTS_N,0.9741,0.3474,0.6362,0.9823,0.6362
ROCPOINTS_N,0.9742,0.3474,0.6361,0.9823,0.6361
ROCPOINTS_N,0.9743,0.3474,0.6361,0.9823,0.6361
ROCPOINTS_N,0.9743,0.3474,0.6359,0.9823,0.6359
ROCPOINTS_N,0.9744,0.3474,0.6358,0.9823,0.6358
ROCPOINTS_N,0.9746,0.3457,0.6357,0.9823,0.6357
ROCPOINTS_N,0.9747,0.3457,0.6357,0.9823,0.6357
ROCPOINTS_N,0.9747,0.3457,0.6355,0.9823,0.6355
ROCPOINTS_N,0.9749,0.3457,0.6355,0.9823,0.6355
ROCPOINTS_N,0.9750,0.3457,0.6354,0.9823,0.6354
ROCPOINTS_N,0.9752,0.3457,0.6353,0.9823,0.6353
ROCPOINTS_N,0.9753,0.3457,0.6352,0.9823,0.6352
ROCPOINTS_N,0.9753,0.3457,0.6351,0.9823,0.6351
ROCPOINTS_N,0.9755,0.3457,0.6350,0.9823,0.6350
ROCPOINTS_N,0.9756,0.3457,0.6350,0.9823,0.6350
ROCPOINTS_N,0.9757,0.3457,0.6347,0.9823,0.6347
ROCPOINTS_N,0.9757,0.3457,0.6347,0.9823,0.6347
ROCPOINTS_N,0.9758,0.3457,0.6346,0.9823,0.6346
ROCPOINTS_N,0.9759,0.3457,0.6345,0.9823,0.6345
ROCPOINTS_N,0.9760,0.3457,0.6344,0.9823,0.6344
ROCPOINTS_N,0.9760,0.3457,0.6344,0.9823,0.6344
ROCPOINTS_N,0.9761,0.3457,0.6343,0.9823,0.6343
ROCPOINTS_N,0.9764,0.3457,0.6343,0.9823,0.6343
ROCPOINTS_N,0.9766,0.3457,0.6342,0.9823,0.6342
ROCPOINTS_N,0.9767,0.3457,0.6341,0.9823,0.6341
ROCPOINTS_N,0.9768,0.3210,0.6012,0.9827,0.6012
ROCPOINTS_N,0.9769,0.3210,0.6011,0.9827,0.6011
ROCPOINTS_N,0.9771,0.3210,0.6011,0.9827,0.6011
ROCPOINTS_N,0.9775,0.3210,0.6010,0.9826,0.6010
ROCPOINTS_N,0.9776,0.3210,0.6010,0.9826,0.6010
ROCPOINTS_N,0.9778,0.3210,0.6009,0.9826,0.6009
ROCPOINTS_N,0.9780,0.3210,0.6008,0.9826,0.6008
ROCPOINTS_N,0.9782,0.3210,0.6007,0.9826,0.6007
ROCPOINTS_N,0.9782,0.3210,0.6007,0.9826,0.6007
ROCPOINTS_N,0.9783,0.3210,0.6006,0.9826,0.6006
ROCPOINTS_N,0.9784,0.3210,0.6004,0.9826,0.6004
ROCPOINTS_N,0.9787,0.3210,0.6003,0.9826,0.6003
ROCPOINTS_N,0.9789,0.3210,0.6003,0.9826,0.6003
ROCPOINTS_N,0.9790,0.3210,0.6000,0.9826,0.6000
ROCPOINTS_N,0.9790,0.3210,0.6000,0.9826,0.6000
ROCPOINTS_N,0.9791,0.3210,0.5999,0.9826,0.5999
ROCPOINTS_N,0.9792,0.3210,0.5999,0.9826,0.5999
ROCPOINTS_N,0.9793,0.3210,0.5997,0.9826,0.5997
ROCPOINTS_N,0.9793,0.3210,0.5997,0.9826,0.5997
ROCPOINTS_N,0.9794,0.3210,0.5996,0.9826,0.5996
ROCPOINTS_N,0.9797,0.3210,0.5996,0.9826,0.5996
ROCPOINTS_N,0.9798,0.3210,0.5995,0.9826,0.5995
ROCPOINTS_N,0.9798,0.3210,0.5995,0.9826,0.5995
ROCPOINTS_N,0.9799,0.3210,0.5994,0.9826,0.5994
ROCPOINTS_N,0.9800,0.3210,0.5993,0.9826,0.5993
ROCPOINTS_N,0.9800,0.3210,0.5993,0.9826,0.5993
ROCPOINTS_N,0.9801,0.2945,0.5624,0.9830,0.5624
ROCPOINTS_N,0.9803,0.2945,0.5624,0.9830,0.5624
ROCPOINTS_N,0.9805,0.2945,0.5623,0.9830,0.5623
ROCPOINTS_N,0.9806,0.2945,0.5622,0.9830,0.5622
ROCPOINTS_N,0.9807,0.2945,0.5622,0.9830,0.5622
ROCPOINTS_N,0.9808,0.2945,0.5621,0.9830,0.5621
ROCPOINTS_N,0.9808,0.2945,0.5621,0.9830,0.5621
ROCPOINTS_N,0.9809,0.2945,0.5620,0.9830,0.5620
ROCPOINTS_N,0.9809,0.2945,0.5620,0.9830,0.5620
ROCPOINTS_N,0.9817,0.2945,0.5619,0.9830,0.5619
ROCPOINTS_N,0.9818,0.2945,0.5615,0.9830,0.5615
ROCPOINTS_N,0.9819,0.2945,0.5614,0.9830,0.5614
ROCPOINTS_N,0.9820,0.2945,0.5614,0.9829,0.5614
ROCPOINTS_N,0.9822,0.2945,0.5613,0.9829,0.5613
ROCPOINTS_N,0.9824,0.2945,0.5612,0.9829,0.5612
ROCPOINTS_N,0.9824,0.2945,0.5611,0.9829,0.5611
ROCPOINTS_N,0.9825,0.2928,0.5609,0.9830,0.5609
ROCPOINTS_N,0.9825,0.2928,0.5608,0.9830,0.5608
ROCPOINTS_N,0.9827,0.2910,0.5605,0.9831,0.5605
ROCPOINTS_N,0.9828,0.2910,0.5604,0.9831,0.5604
ROCPOINTS_N,0.9828,0.2910,0.5603,0.9831,0.5603
ROCPOINTS_N,0.9829,0.2910,0.5603,0.9831,0.5603
ROCPOINTS_N,0.9830,0.2910,0.5602,0.9831,0.5602
ROCPOINTS_N,0.9830,0.2910,0.5601,0.9831,0.5601
ROCPOINTS_N,0.9831,0.2910,0.5601,0.9831,0.5601
ROCPOINTS_N,0.9831,0.2910,0.5600,0.9831,0.5600
ROCPOINTS_N,0.9832,0.2910,0.5600,0.9831,0.5600
ROCPOINTS_N,0.9832,0.2910,0.5599,0.9831,0.5599
ROCPOINTS_N,0.9833,0.2910,0.5599,0.9831,0.5599
ROCPOINTS_N,0.9833,0.2910,0.5598,0.9831,0.5598
ROCPOINTS_N,0.9833,0.2628,0.5168,0.9835,0.5168
ROCPOINTS_N,0.9835,0.2628,0.5167,0.9835,0.5167
ROCPOINTS_N,0.9837,0.2628,0.5166,0.9835,0.5166
ROCPOINTS_N,0.9839,0.2628,0.5166,0.9835,0.5166
ROCPOINTS_N,0.9839,0.2628,0.5165,0.9835,0.5165
ROCPOINTS_N,0.9840,0.2628,0.5165,0.9835,0.5165
ROCPOINTS_N,0.9842,0.2628,0.5164,0.9835,0.5164
ROCPOINTS_N,0.9843,0.2628,0.5164,0.9835,0.5164
ROCPOINTS_N,0.9844,0.2628,0.5163,0.9834,0.5163
ROCPOINTS_N,0.9844,0.2628,0.5162,0.9834,0.5162
ROCPOINTS_N,0.9846,0.2628,0.5161,0.9834,0.5161
ROCPOINTS_N,0.9846,0.2628,0.5161,0.9834,0.5161
ROCPOINTS_N,0.9846,0.2628,0.5160,0.9834,0.5160
ROCPOINTS_N,0.9847,0.2628,0.5159,0.9834,0.5159
ROCPOINTS_N,0.9847,0.2628,0.5159,0.9834,0.5159
ROCPOINTS_N,0.9849,0.2628,0.5158,0.9834,0.5158
ROCPOINTS_N,0.9850,0.2628,0.5158,0.9834,0.5158
ROCPOINTS_N,0.9850,0.2628,0.5157,0.9834,0.5157
ROCPOINTS_N,0.9850,0.2628,0.5154,0.9834,0.5154
ROCPOINTS_N,0.9851,0.2628,0.5154,0.9834,0.5154
ROCPOINTS_N,0.9851,0.2628,0.5153,0.9834,0.5153
ROCPOINTS_N,0.9853,0.2628,0.5152,0.9834,0.5152
ROCPOINTS_N,0.9856,0.2628,0.5152,0.9834,0.5152
ROCPOINTS_N,0.9856,0.2628,0.5151,0.9834,0.5151
ROCPOINTS_N,0.9856,0.2628,0.5150,0.9834,0.5150
ROCPOINTS_N,0.9856,0.2628,0.5150,0.9834,0.5150
ROCPOINTS_N,0.9859,0.2628,0.5149,0.9834,0.5149
ROCPOINTS_N,0.9860,0.2628,0.5148,0.9834,0.5148
ROCPOINTS_N,0.9861,0.2628,0.5148,0.9834,0.5148
ROCPOINTS_N,0.9861,0.2628,0.5146,0.9834,0.5146
ROCPOINTS_N,0.9862,0.2628,0.5145,0.9834,0.5145
ROCPOINTS_N,0.9862,0.2628,0.5134,0.9834,0.5134
ROCPOINTS_N,0.9864,0.2628,0.5122,0.9833,0.5122
ROCPOINTS_N,0.9866,0.2628,0.5113,0.9833,0.5113
ROCPOINTS_N,0.9866,0.2628,0.5102,0.9833,0.5102
ROCPOINTS_N,0.9867,0.2628,0.5102,0.9833,0.5102
ROCPOINTS_N,0.9867,0.2628,0.5101,0.9833,0.5101
ROCPOINTS_N,0.9869,0.2205,0.4628,0.9845,0.4628
ROCPOINTS_N,0.9869,0.2205,0.4628,0.9845,0.4628
ROCPOINTS_N,0.9869,0.2205,0.4627,0.9845,0.4627
ROCPOINTS_N,0.9870,0.2205,0.4620,0.9845,0.4620
ROCPOINTS_N,0.9870,0.2205,0.4608,0.9844,0.4608
ROCPOINTS_N,0.9875,0.2205,0.4608,0.9844,0.4608
ROCPOINTS_N,0.9875,0.2205,0.4607,0.9844,0.4607
ROCPOINTS_N,0.9875,0.2205,0.4600,0.9844,0.4600
ROCPOINTS_N,0.9876,0.2205,0.4592,0.9844,0.4592
ROCPOINTS_N,0.9876,0.2205,0.4572,0.9843,0.4572
ROCPOINTS_N,0.9876,0.2205,0.4572,0.9843,0.4572
ROCPOINTS_N,0.9876,0.2205,0.4564,0.9843,0.4564
ROCPOINTS_N,0.9878,0.2205,0.4563,0.9843,0.4563
ROCPOINTS_N,0.9878,0.2205,0.4561,0.9843,0.4561
ROCPOINTS_N,0.9878,0.2205,0.4547,0.9842,0.4547
ROCPOINTS_N,0.9878,0.2205,0.4529,0.9842,0.4529
ROCPOINTS_N,0.9880,0.2205,0.4515,0.9841,0.4515
ROCPOINTS_N,0.9880,0.2205,0.4498,0.9841,0.4498
ROCPOINTS_N,0.9880,0.2205,0.4498,0.9841,0.4498
ROCPOINTS_N,0.9881,0.2205,0.4482,0.9840,0.4482
ROCPOINTS_N,0.9882,0.2205,0.4470,0.9840,0.4470
ROCPOINTS_N,0.9882,0.2205,0.4470,0.9840,0.4470
ROCPOINTS_N,0.9883,0.2205,0.4469,0.9840,0.4469
ROCPOINTS_N,0.9883,0.2205,0.4468,0.9839,0.4468
ROCPOINTS_N,0.9884,0.2205,0.4466,0.9839,0.4466
ROCPOINTS_N,0.9885,0.2205,0.4465,0.9839,0.4465
ROCPOINTS_N,0.9887,0.2205,0.4464,0.9839,0.4464
ROCPOINTS_N,0.9888,0.2205,0.4463,0.9839,0.4463
ROCPOINTS_N,0.9889,0.2205,0.4463,0.9839,0.4463
ROCPOINTS_N,0.9890,0.2205,0.4457,0.9839,0.4457
ROCPOINTS_N,0.9890,0.2205,0.4457,0.9839,0.4457
ROCPOINTS_N,0.9890,0.2205,0.4456,0.9839,0.4456
ROCPOINTS_N,0.9890,0.2205,0.4456,0.9839,0.4456
ROCPOINTS_N,0.9891,0.2205,0.4455,0.9839,0.4455
ROCPOINTS_N,0.9892,0.2205,0.4454,0.9839,0.4454
ROCPOINTS_N,0.9893,0.2205,0.4453,0.9839,0.4453
ROCPOINTS_N,0.9893,0.2205,0.4453,0.9839,0.4453
ROCPOINTS_N,0.9893,0.2205,0.4452,0.9839,0.4452
ROCPOINTS_N,0.9893,0.2205,0.4452,0.9839,0.4452
ROCPOINTS_N,0.9894,0.2205,0.4451,0.9839,0.4451
ROCPOINTS_N,0.9894,0.2205,0.4450,0.9839,0.4450
ROCPOINTS_N,0.9894,0.2205,0.4450,0.9839,0.4450
ROCPOINTS_N,0.9895,0.2205,0.4449,0.9839,0.4449
ROCPOINTS_N,0.9896,0.2205,0.4449,0.9839,0.4449
ROCPOINTS_N,0.9896,0.2205,0.4448,0.9839,0.4448
ROCPOINTS_N,0.9896,0.2205,0.4447,0.9839,0.4447
ROCPOINTS_N,0.9896,0.2205,0.4447,0.9839,0.4447
ROCPOINTS_N,0.9897,0.2205,0.4446,0.9839,0.4446
ROCPOINTS_N,0.9897,0.2205,0.4446,0.9839,0.4446
ROCPOINTS_N,0.9898,0.2205,0.4445,0.9839,0.4445
ROCPOINTS_N,0.9898,0.2205,0.4445,0.9839,0.4445
ROCPOINTS_N,0.9899,0.2205,0.4444,0.9839,0.4444
ROCPOINTS_N,0.9899,0.2205,0.4443,0.9839,0.4443
ROCPOINTS_N,0.9900,0.2205,0.4443,0.9839,0.4443
ROCPOINTS_N,0.9900,0.2205,0.4442,0.9839,0.4442
ROCPOINTS_N,0.9900,0.2205,0.4442,0.9839,0.4442
ROCPOINTS_N,0.9901,0.1764,0.3915,0.9853,0.3915
ROCPOINTS_N,0.9902,0.1764,0.3915,0.9853,0.3915
ROCPOINTS_N,0.9904,0.1764,0.3914,0.9853,0.3914
ROCPOINTS_N,0.9907,0.1764,0.3913,0.9853,0.3913
ROCPOINTS_N,0.9907,0.1764,0.3913,0.9853,0.3913
ROCPOINTS_N,0.9908,0.1764,0.3912,0.9853,0.3912
ROCPOINTS_N,0.9908,0.1764,0.3912,0.9853,0.3912
ROCPOINTS_N,0.9908,0.1764,0.3911,0.9853,0.3911
ROCPOINTS_N,0.9910,0.1764,0.3910,0.9853,0.3910
ROCPOINTS_N,0.9910,0.1764,0.3910,0.9853,0.3910
ROCPOINTS_N,0.9911,0.1764,0.3909,0.9853,0.3909
ROCPOINTS_N,0.9911,0.1764,0.3909,0.9853,0.3909
ROCPOINTS_N,0.9912,0.1764,0.3908,0.9853,0.3908
ROCPOINTS_N,0.9912,0.1764,0.3907,0.9853,0.3907
ROCPOINTS_N,0.9913,0.1764,0.3906,0.9853,0.3906
ROCPOINTS_N,0.9915,0.1764,0.3905,0.9853,0.3905
ROCPOINTS_N,0.9916,0.1764,0.3905,0.9853,0.3905
ROCPOINTS_N,0.9916,0.1764,0.3904,0.9853,0.3904
ROCPOINTS_N,0.9917,0.1764,0.3903,0.9853,0.3903
ROCPOINTS_N,0.9917,0.1764,0.3901,0.9853,0.3901
ROCPOINTS_N,0.9918,0.1764,0.3900,0.9853,0.3900
ROCPOINTS_N,0.9918,0.1764,0.3899,0.9853,0.3899
ROCPOINTS_N,0.9918,0.1764,0.3899,0.9853,0.3899
ROCPOINTS_N,0.9918,0.1746,0.3879,0.9853,0.3879
ROCPOINTS_N,0.9919,0.1746,0.3878,0.9853,0.3878
ROCPOINTS_N,0.9920,0.1728,0.3862,0.9854,0.3862
ROCPOINTS_N,0.9920,0.1711,0.3848,0.9855,0.3848
ROCPOINTS_N,0.9920,0.1711,0.3847,0.9855,0.3847
ROCPOINTS_N,0.9922,0.1711,0.3847,0.9855,0.3847
ROCPOINTS_N,0.9923,0.1711,0.3845,0.9855,0.3845
ROCPOINTS_N,0.9923,0.1711,0.3844,0.9855,0.3844
ROCPOINTS_N,0.9923,0.1711,0.3843,0.9855,0.3843
ROCPOINTS_N,0.9924,0.1711,0.3843,0.9855,0.3843
ROCPOINTS_N,0.9924,0.1711,0.3842,0.9855,0.3842
ROCPOINTS_N,0.9924,0.1711,0.3842,0.9855,0.3842
ROCPOINTS_N,0.9925,0.1711,0.3841,0.9855,0.3841
ROCPOINTS_N,0.9925,0.1711,0.3840,0.9855,0.3840
ROCPOINTS_N,0.9926,0.1711,0.3839,0.9855,0.3839
ROCPOINTS_N,0.9927,0.1711,0.3838,0.9855,0.3838
ROCPOINTS_N,0.9927,0.1711,0.3837,0.9855,0.3837
ROCPOINTS_N,0.9928,0.1711,0.3836,0.9855,0.3836
ROCPOINTS_N,0.9928,0.1711,0.3836,0.9855,0.3836
ROCPOINTS_N,0.9928,0.1711,0.3835,0.9855,0.3835
ROCPOINTS_N,0.9929,0.1711,0.3835,0.9855,0.3835
ROCPOINTS_N,0.9929,0.1711,0.3834,0.9855,0.3834
ROCPOINTS_N,0.9929,0.1711,0.3833,0.9855,0.3833
ROCPOINTS_N,0.9929,0.1711,0.3833,0.9855,0.3833
ROCPOINTS_N,0.9930,0.1711,0.3832,0.9855,0.3832
ROCPOINTS_N,0.9930,0.1711,0.3832,0.9855,0.3832
ROCPOINTS_N,0.9931,0.1711,0.3831,0.9855,0.3831
ROCPOINTS_N,0.9931,0.1711,0.3831,0.9854,0.3831
ROCPOINTS_N,0.9932,0.1711,0.3830,0.9854,0.3830
ROCPOINTS_N,0.9932,0.1711,0.3829,0.9854,0.3829
ROCPOINTS_N,0.9932,0.1711,0.3829,0.9854,0.3829
ROCPOINTS_N,0.9932,0.1711,0.3828,0.9854,0.3828
ROCPOINTS_N,0.9932,0.1711,0.3827,0.9854,0.3827
ROCPOINTS_N,0.9932,0.1711,0.3826,0.9854,0.3826
ROCPOINTS_N,0.9933,0.1711,0.3826,0.9854,0.3826
ROCPOINTS_N,0.9933,0.1711,0.3825,0.9854,0.3825
ROCPOINTS_N,0.9935,0.1323,0.3155,0.9863,0.3155
ROCPOINTS_N,0.9936,0.1323,0.3154,0.9863,0.3154
ROCPOINTS_N,0.9937,0.1323,0.3154,0.9863,0.3154
ROCPOINTS_N,0.9937,0.1323,0.3153,0.9863,0.3153
ROCPOINTS_N,0.9937,0.1323,0.3152,0.9863,0.3152
ROCPOINTS_N,0.9937,0.1323,0.3152,0.9863,0.3152
ROCPOINTS_N,0.9938,0.1323,0.3151,0.9863,0.3151
ROCPOINTS_N,0.9942,0.1323,0.3150,0.9863,0.3150
ROCPOINTS_N,0.9943,0.1323,0.3149,0.9863,0.3149
ROCPOINTS_N,0.9943,0.1323,0.3149,0.9863,0.3149
ROCPOINTS_N,0.9944,0.1323,0.3148,0.9863,0.3148
ROCPOINTS_N,0.9944,0.1323,0.3148,0.9863,0.3148
ROCPOINTS_N,0.9944,0.1323,0.3147,0.9863,0.3147
ROCPOINTS_N,0.9945,0.1323,0.3146,0.9863,0.3146
ROCPOINTS_N,0.9945,0.1323,0.3145,0.9863,0.3145
ROCPOINTS_N,0.9946,0.1323,0.3145,0.9863,0.3145
ROCPOINTS_N,0.9946,0.1323,0.3144,0.9863,0.3144
ROCPOINTS_N,0.9947,0.1323,0.3144,0.9863,0.3144
ROCPOINTS_N,0.9948,0.1323,0.3142,0.9863,0.3142
ROCPOINTS_N,0.9948,0.1323,0.3142,0.9863,0.3142
ROCPOINTS_N,0.9949,0.1323,0.3141,0.9863,0.3141
ROCPOINTS_N,0.9949,0.1323,0.3141,0.9863,0.3141
ROCPOINTS_N,0.9949,0.1323,0.3140,0.9863,0.3140
ROCPOINTS_N,0.9950,0.1323,0.3140,0.9863,0.3140
ROCPOINTS_N,0.9950,0.1323,0.3139,0.9863,0.3139
ROCPOINTS_N,0.9951,0.1323,0.3134,0.9862,0.3134
ROCPOINTS_N,0.9951,0.1323,0.3134,0.9862,0.3134
ROCPOINTS_N,0.9953,0.1323,0.3133,0.9862,0.3133
ROCPOINTS_N,0.9953,0.1323,0.3133,0.9862,0.3133
ROCPOINTS_N,0.9954,0.1323,0.3132,0.9862,0.3132
ROCPOINTS_N,0.9956,0.1323,0.3131,0.9862,0.3131
ROCPOINTS_N,0.9956,0.1305,0.3130,0.9864,0.3130
ROCPOINTS_N,0.9956,0.1305,0.3129,0.9864,0.3129
ROCPOINTS_N,0.9957,0.1305,0.3128,0.9864,0.3128
ROCPOINTS_N,0.9957,0.1305,0.3128,0.9864,0.3128
ROCPOINTS_N,0.9958,0.1305,0.3127,0.9864,0.3127
ROCPOINTS_N,0.9958,0.1305,0.3127,0.9864,0.3127
ROCPOINTS_N,0.9959,0.1305,0.3126,0.9864,0.3126
ROCPOINTS_N,0.9960,0.1305,0.3126,0.9864,0.3126
ROCPOINTS_N,0.9960,0.1305,0.3125,0.9864,0.3125
ROCPOINTS_N,0.9960,0.1305,0.3124,0.9864,0.3124
ROCPOINTS_N,0.9960,0.1287,0.3124,0.9866,0.3124
ROCPOINTS_N,0.9961,0.1287,0.3123,0.9866,0.3123
ROCPOINTS_N,0.9961,0.1287,0.3121,0.9865,0.3121
ROCPOINTS_N,0.9961,0.1287,0.3121,0.9865,0.3121
ROCPOINTS_N,0.9961,0.1287,0.3120,0.9865,0.3120
ROCPOINTS_N,0.9962,0.1287,0.3120,0.9865,0.3120
ROCPOINTS_N,0.9962,0.1287,0.3119,0.9865,0.3119
ROCPOINTS_N,0.9962,0.1287,0.3119,0.9865,0.3119
ROCPOINTS_N,0.9962,0.1287,0.3118,0.9865,0.3118
ROCPOINTS_N,0.9962,0.1287,0.3117,0.9865,0.3117
ROCPOINTS_N,0.9962,0.1287,0.3117,0.9865,0.3117
ROCPOINTS_N,0.9963,0.1287,0.3116,0.9865,0.3116
ROCPOINTS_N,0.9963,0.1287,0.3116,0.9865,0.3116
ROCPOINTS_N,0.9963,0.1287,0.3115,0.9865,0.3115
ROCPOINTS_N,0.9964,0.1287,0.3114,0.9865,0.3114
ROCPOINTS_N,0.9964,0.1287,0.3114,0.9865,0.3114
ROCPOINTS_N,0.9964,0.1287,0.3113,0.9865,0.3113
ROCPOINTS_N,0.9964,0.1287,0.3113,0.9865,0.3113
ROCPOINTS_N,0.9965,0.1287,0.3112,0.9865,0.3112
ROCPOINTS_N,0.9965,0.1287,0.3112,0.9865,0.3112
ROCPOINTS_N,0.9965,0.1287,0.3111,0.9865,0.3111
ROCPOINTS_N,0.9965,0.1287,0.3109,0.9865,0.3109
ROCPOINTS_N,0.9965,0.1287,0.3108,0.9865,0.3108
ROCPOINTS_N,0.9965,0.1287,0.3107,0.9865,0.3107
ROCPOINTS_N,0.9965,0.1287,0.3107,0.9865,0.3107
ROCPOINTS_N,0.9965,0.1287,0.3106,0.9865,0.3106
ROCPOINTS_N,0.9965,0.1287,0.3105,0.9865,0.3105
ROCPOINTS_N,0.9966,0.1287,0.3105,0.9865,0.3105
ROCPOINTS_N,0.9966,0.1287,0.3104,0.9865,0.3104
ROCPOINTS_N,0.9966,0.1287,0.3103,0.9865,0.3103
ROCPOINTS_N,0.9966,0.1287,0.3103,0.9865,0.3103
ROCPOINTS_N,0.9966,0.1287,0.3102,0.9865,0.3102
ROCPOINTS_N,0.9967,0.1287,0.3101,0.9865,0.3101
ROCPOINTS_N,0.9967,0.1287,0.3100,0.9865,0.3100
ROCPOINTS_N,0.9967,0.1287,0.3100,0.9865,0.3100
ROCPOINTS_N,0.9969,0.0917,0.2257,0.9867,0.2257
ROCPOINTS_N,0.9972,0.0917,0.2256,0.9867,0.2256
ROCPOINTS_N,0.9972,0.0917,0.2256,0.9867,0.2256
ROCPOINTS_N,0.9973,0.0917,0.2254,0.9867,0.2254
ROCPOINTS_N,0.9975,0.0899,0.2254,0.9870,0.2254
ROCPOINTS_N,0.9975,0.0899,0.2253,0.9870,0.2253
ROCPOINTS_N,0.9975,0.0899,0.2253,0.9870,0.2253
ROCPOINTS_N,0.9975,0.0899,0.2252,0.9870,0.2252
ROCPOINTS_N,0.9975,0.0899,0.2251,0.9870,0.2251
ROCPOINTS_N,0.9976,0.0899,0.2250,0.9870,0.2250
ROCPOINTS_N,0.9977,0.0899,0.2249,0.9869,0.2249
ROCPOINTS_N,0.9977,0.0882,0.2249,0.9872,0.2249
ROCPOINTS_N,0.9978,0.0882,0.2249,0.9872,0.2249
ROCPOINTS_N,0.9978,0.0882,0.2248,0.9872,0.2248
ROCPOINTS_N,0.9978,0.0864,0.2248,0.9874,0.2248
ROCPOINTS_N,0.9980,0.0864,0.2246,0.9874,0.2246
ROCPOINTS_N,0.9980,0.0847,0.2246,0.9877,0.2246
ROCPOINTS_N,0.9980,0.0847,0.2246,0.9877,0.2246
ROCPOINTS_N,0.9981,0.0847,0.2245,0.9877,0.2245
ROCPOINTS_N,0.9981,0.0847,0.2244,0.9877,0.2244
ROCPOINTS_N,0.9982,0.0847,0.2243,0.9877,0.2243
ROCPOINTS_N,0.9982,0.0847,0.2242,0.9877,0.2242
ROCPOINTS_N,0.9983,0.0847,0.2242,0.9877,0.2242
ROCPOINTS_N,0.9983,0.0847,0.2241,0.9877,0.2241
ROCPOINTS_N,0.9984,0.0847,0.2232,0.9876,0.2232
ROCPOINTS_N,0.9984,0.0847,0.2232,0.9876,0.2232
ROCPOINTS_N,0.9984,0.0847,0.2231,0.9876,0.2231
ROCPOINTS_N,0.9985,0.0847,0.2230,0.9876,0.2230
ROCPOINTS_N,0.9985,0.0847,0.2230,0.9876,0.2230
ROCPOINTS_N,0.9985,0.0847,0.2229,0.9876,0.2229
ROCPOINTS_N,0.9985,0.0829,0.2229,0.9879,0.2229
ROCPOINTS_N,0.9985,0.0829,0.2229,0.9879,0.2229
ROCPOINTS_N,0.9985,0.0829,0.2228,0.9878,0.2228
ROCPOINTS_N,0.9986,0.0829,0.2228,0.9878,0.2228
ROCPOINTS_N,0.9987,0.0829,0.2227,0.9878,0.2227
ROCPOINTS_N,0.9987,0.0829,0.2226,0.9878,0.2226
ROCPOINTS_N,0.9988,0.0829,0.2226,0.9878,0.2226
ROCPOINTS_N,0.9988,0.0829,0.2225,0.9878,0.2225
ROCPOINTS_N,0.9988,0.0829,0.2225,0.9878,0.2225
ROCPOINTS_N,0.9988,0.0829,0.2224,0.9878,0.2224
ROCPOINTS_N,0.9989,0.0829,0.2223,0.9878,0.2223
ROCPOINTS_N,0.9989,0.0811,0.2221,0.9881,0.2221
ROCPOINTS_N,0.9989,0.0811,0.2220,0.9881,0.2220
ROCPOINTS_N,0.9989,0.0811,0.2219,0.9881,0.2219
ROCPOINTS_N,0.9990,0.0811,0.2219,0.9881,0.2219
ROCPOINTS_N,0.9990,0.0811,0.2218,0.9881,0.2218
ROCPOINTS_N,0.9990,0.0811,0.2218,0.9880,0.2218
ROCPOINTS_N,0.9991,0.0811,0.2217,0.9880,0.2217
ROCPOINTS_N,0.9992,0.0794,0.2217,0.9883,0.2217
ROCPOINTS_N,0.9992,0.0794,0.2216,0.9883,0.2216
ROCPOINTS_N,0.9992,0.0794,0.2212,0.9883,0.2212
ROCPOINTS_N,0.9992,0.0794,0.2212,0.9883,0.2212
ROCPOINTS_N,0.9993,0.0794,0.2211,0.9883,0.2211
ROCPOINTS_N,0.9993,0.0794,0.2211,0.9883,0.2211
ROCPOINTS_N,0.9993,0.0794,0.2209,0.9883,0.2209
ROCPOINTS_N,0.9993,0.0794,0.2209,0.9883,0.2209
ROCPOINTS_N,0.9993,0.0794,0.2208,0.9883,0.2208
ROCPOINTS_N,0.9993,0.0794,0.2206,0.9882,0.2206
ROCPOINTS_N,0.9993,0.0794,0.2205,0.9882,0.2205
ROCPOINTS_N,0.9993,0.0794,0.2205,0.9882,0.2205
ROCPOINTS_N,0.9993,0.0794,0.2204,0.9882,0.2204
ROCPOINTS_N,0.9994,0.0794,0.2204,0.9882,0.2204
ROCPOINTS_N,0.9994,0.0794,0.2203,0.9882,0.2203
ROCPOINTS_N,0.9994,0.0794,0.2202,0.9882,0.2202
ROCPOINTS_N,0.9994,0.0794,0.2202,0.9882,0.2202
ROCPOINTS_N,0.9994,0.0794,0.2201,0.9882,0.2201
ROCPOINTS_N,0.9994,0.0794,0.2201,0.9882,0.2201
ROCPOINTS_N,0.9994,0.0776,0.2201,0.9885,0.2201
ROCPOINTS_N,0.9994,0.0776,0.2200,0.9885,0.2200
ROCPOINTS_N,0.9995,0.0776,0.2199,0.9885,0.2199
ROCPOINTS_N,0.9995,0.0776,0.2198,0.9885,0.2198
ROCPOINTS_N,0.9995,0.0776,0.2198,0.9885,0.2198
ROCPOINTS_N,0.9995,0.0776,0.2197,0.9885,0.2197
ROCPOINTS_N,0.9995,0.0776,0.2196,0.9885,0.2196
ROCPOINTS_N,0.9995,0.0776,0.2194,0.9884,0.2194
ROCPOINTS_N,0.9995,0.0776,0.2194,0.9884,0.2194
ROCPOINTS_N,0.9996,0.0776,0.2193,0.9884,0.2193
ROCPOINTS_N,0.9996,0.0776,0.2193,0.9884,0.2193
ROCPOINTS_N,0.9996,0.0776,0.2192,0.9884,0.2192
ROCPOINTS_N,0.9996,0.0758,0.2192,0.9887,0.2192
ROCPOINTS_N,0.9996,0.0758,0.2191,0.9887,0.2191
ROCPOINTS_N,0.9996,0.0758,0.2190,0.9887,0.2190
ROCPOINTS_N,0.9996,0.0758,0.2190,0.9887,0.2190
ROCPOINTS_N,0.9996,0.0758,0.2189,0.9887,0.2189
ROCPOINTS_N,0.9996,0.0758,0.2188,0.9887,0.2188
ROCPOINTS_N,0.9996,0.0758,0.2188,0.9887,0.2188
ROCPOINTS_N,0.9996,0.0758,0.2187,0.9887,0.2187
ROCPOINTS_N,0.9996,0.0758,0.2186,0.9887,0.2186
ROCPOINTS_N,0.9997,0.0758,0.2185,0.9887,0.2185
ROCPOINTS_N,0.9997,0.0758,0.2184,0.9887,0.2184
ROCPOINTS_N,0.9997,0.0758,0.2183,0.9886,0.2183
ROCPOINTS_N,0.9997,0.0758,0.2183,0.9886,0.2183
ROCPOINTS_N,0.9997,0.0758,0.2180,0.9886,0.2180
ROCPOINTS_N,0.9997,0.0758,0.2179,0.9886,0.2179
ROCPOINTS_N,0.9997,0.0758,0.2178,0.9886,0.2178
ROCPOINTS_N,0.9997,0.0758,0.2177,0.9886,0.2177
ROCPOINTS_N,0.9997,0.0758,0.2176,0.9886,0.2176
ROCPOINTS_N,0.9997,0.0758,0.2176,0.9886,0.2176
ROCPOINTS_N,0.9997,0.0758,0.2174,0.9886,0.2174
ROCPOINTS_N,0.9997,0.0741,0.2174,0.9889,0.2174
ROCPOINTS_N,0.9998,0.0741,0.2173,0.9889,0.2173
ROCPOINTS_N,0.9998,0.0741,0.2172,0.9888,0.2172
ROCPOINTS_N,0.9998,0.0741,0.2170,0.9888,0.2170
ROCPOINTS_N,0.9998,0.0741,0.2169,0.9888,0.2169
ROCPOINTS_N,0.9998,0.0741,0.2169,0.9888,0.2169
ROCPOINTS_N,0.9998,0.0723,0.2169,0.9891,0.2169
ROCPOINTS_N,0.9998,0.0723,0.2166,0.9891,0.2166
ROCPOINTS_N,0.9998,0.0723,0.2166,0.9891,0.2166
ROCPOINTS_N,0.9998,0.0723,0.2164,0.9891,0.2164
ROCPOINTS_N,0.9998,0.0723,0.2163,0.9891,0.2163
ROCPOINTS_N,0.9999,0.0723,0.2162,0.9891,0.2162
ROCPOINTS_N,0.9999,0.0723,0.2162,0.9891,0.2162
ROCPOINTS_N,0.9999,0.0723,0.2161,0.9891,0.2161
ROCPOINTS_N,0.9999,0.0723,0.2160,0.9891,0.2160
ROCPOINTS_N,0.9999,0.0723,0.2159,0.9890,0.2159
ROCPOINTS_N,0.9999,0.0723,0.2159,0.9890,0.2159
ROCPOINTS_N,0.9999,0.0723,0.2158,0.9890,0.2158
ROCPOINTS_N,0.9999,0.0723,0.2158,0.9890,0.2158
ROCPOINTS_N,0.9999,0.0723,0.2157,0.9890,0.2157
ROCPOINTS_N,0.9999,0.0723,0.2156,0.9890,0.2156
ROCPOINTS_N,0.9999,0.0723,0.2156,0.9890,0.2156
ROCPOINTS_N,0.9999,0.0723,0.2155,0.9890,0.2155
ROCPOINTS_N,0.9999,0.0723,0.2155,0.9890,0.2155
ROCPOINTS_N,0.9999,0.0723,0.2154,0.9890,0.2154
ROCPOINTS_N,0.9999,0.0723,0.2153,0.9890,0.2153
ROCPOINTS_N,0.9999,0.0723,0.2153,0.9890,0.2153
ROCPOINTS_N,0.9999,0.0723,0.2152,0.9890,0.2152
ROCPOINTS_N,0.9999,0.0723,0.2152,0.9890,0.2152
ROCPOINTS_N,1.0000,0.0723,0.2151,0.9890,0.2151
ROCPOINTS_N,1.0000,0.0723,0.2151,0.9890,0.2151
ROCPOINTS_N,1.0000,0.0723,0.2149,0.9890,0.2149
ROCPOINTS_N,1.0000,0.0723,0.2149,0.9890,0.2149
ROCPOINTS_N,1.0000,0.0723,0.2148,0.9890,0.2148
ROCPOINTS_N,1.0000,0.0000,0.0000,0.0000,0.0000
ROCPOINTS_O,0.0000,1.0000,1.0000,0.0237,1.0000
ROCPOINTS_O,0.0000,0.7136,0.9095,0.0300,0.9095
ROCPOINTS_O,0.0000,0.7136,0.9095,0.0300,0.9095
ROCPOINTS_O,0.0000,0.7135,0.9095,0.0300,0.9095
ROCPOINTS_O,0.0000,0.7134,0.9095,0.0300,0.9095
ROCPOINTS_O,0.0000,0.7133,0.9095,0.0300,0.9095
ROCPOINTS_O,0.0000,0.7133,0.9095,0.0300,0.9095
ROCPOINTS_O,0.0000,0.7132,0.9095,0.0300,0.9095
ROCPOINTS_O,0.0000,0.7132,0.9095,0.0300,0.9095
ROCPOINTS_O,0.0000,0.7131,0.9095,0.0300,0.9095
ROCPOINTS_O,0.0000,0.7131,0.9095,0.0300,0.9095
ROCPOINTS_O,0.0000,0.7129,0.9095,0.0300,0.9095
ROCPOINTS_O,0.0000,0.7129,0.9095,0.0301,0.9095
ROCPOINTS_O,0.0000,0.7128,0.9095,0.0301,0.9095
ROCPOINTS_O,0.0000,0.7128,0.9095,0.0301,0.9095
ROCPOINTS_O,0.0000,0.7127,0.9095,0.0301,0.9095
ROCPOINTS_O,0.0000,0.7126,0.9095,0.0301,0.9095
ROCPOINTS_O,0.0000,0.7125,0.9095,0.0301,0.9095
ROCPOINTS_O,0.0000,0.7125,0.9095,0.0301,0.9095
ROCPOINTS_O,0.0001,0.7124,0.9095,0.0301,0.9095
ROCPOINTS_O,0.0001,0.7124,0.9095,0.0301,0.9095
ROCPOINTS_O,0.0001,0.7123,0.9095,0.0301,0.9095
ROCPOINTS_O,0.0001,0.7122,0.9095,0.0301,0.9095
ROCPOINTS_O,0.0001,0.7121,0.9095,0.0301,0.9095
ROCPOINTS_O,0.0001,0.7121,0.9095,0.0301,0.9095
ROCPOINTS_O,0.0001,0.7120,0.9095,0.0301,0.9095
ROCPOINTS_O,0.0001,0.7120,0.9095,0.0301,0.9095
ROCPOINTS_O,0.0001,0.7119,0.9095,0.0301,0.9095
ROCPOINTS_O,0.0001,0.7118,0.9095,0.0301,0.9095
ROCPOINTS_O,0.0001,0.7118,0.9095,0.0301,0.9095
ROCPOINTS_O,0.0001,0.7117,0.9095,0.0301,0.9095
ROCPOINTS_O,0.0001,0.7116,0.9095,0.0301,0.9095
ROCPOINTS_O,0.0001,0.7116,0.9095,0.0301,0.9095
ROCPOINTS_O,0.0002,0.7115,0.9095,0.0301,0.9095
ROCPOINTS_O,0.0002,0.7114,0.9095,0.0301,0.9095
ROCPOINTS_O,0.0002,0.7114,0.9095,0.0301,0.9095
ROCPOINTS_O,0.0002,0.7113,0.9095,0.0301,0.9095
ROCPOINTS_O,0.0002,0.7112,0.9095,0.0301,0.9095
ROCPOINTS_O,0.0002,0.7111,0.9095,0.0301,0.9095
ROCPOINTS_O,0.0002,0.7111,0.9071,0.0300,0.9071
ROCPOINTS_O,0.0002,0.7111,0.9071,0.0300,0.9071
ROCPOINTS_O,0.0002,0.7110,0.9071,0.0300,0.9071
ROCPOINTS_O,0.0002,0.7110,0.9071,0.0301,0.9071
ROCPOINTS_O,0.0003,0.7109,0.9071,0.0301,0.9071
ROCPOINTS_O,0.0003,0.7109,0.9048,0.0300,0.9048
ROCPOINTS_O,0.0003,0.7108,0.9048,0.0300,0.9048
ROCPOINTS_O,0.0003,0.7107,0.9048,0.0300,0.9048
ROCPOINTS_O,0.0003,0.7106,0.9048,0.0300,0.9048
ROCPOINTS_O,0.0004,0.7106,0.9048,0.0300,0.9048
ROCPOINTS_O,0.0004,0.7105,0.9048,0.0300,0.9048
ROCPOINTS_O,0.0004,0.7105,0.9048,0.0300,0.9048
ROCPOINTS_O,0.0004,0.7104,0.9048,0.0300,0.9048
ROCPOINTS_O,0.0004,0.7103,0.9048,0.0300,0.9048
ROCPOINTS_O,0.0004,0.7103,0.9048,0.0300,0.9048
ROCPOINTS_O,0.0004,0.7102,0.9048,0.0300,0.9048
ROCPOINTS_O,0.0004,0.7102,0.9048,0.0300,0.9048
ROCPOINTS_O,0.0004,0.7102,0.9024,0.0299,0.9024
ROCPOINTS_O,0.0005,0.7101,0.9024,0.0299,0.9024
ROCPOINTS_O,0.0005,0.7100,0.9024,0.0299,0.9024
ROCPOINTS_O,0.0005,0.7099,0.9024,0.0299,0.9024
ROCPOINTS_O,0.0006,0.7098,0.9024,0.0299,0.9024
ROCPOINTS_O,0.0006,0.7098,0.9024,0.0299,0.9024
ROCPOINTS_O,0.0006,0.7097,0.9024,0.0300,0.9024
ROCPOINTS_O,0.0006,0.7096,0.9024,0.0300,0.9024
ROCPOINTS_O,0.0006,0.7096,0.9024,0.0300,0.9024
ROCPOINTS_O,0.0006,0.7095,0.9024,0.0300,0.9024
ROCPOINTS_O,0.0007,0.7095,0.9024,0.0300,0.9024
ROCPOINTS_O,0.0007,0.7094,0.9024,0.0300,0.9024
ROCPOINTS_O,0.0007,0.7094,0.9024,0.0300,0.9024
ROCPOINTS_O,0.0007,0.7093,0.9024,0.0300,0.9024
ROCPOINTS_O,0.0007,0.7091,0.9024,0.0300,0.9024
ROCPOINTS_O,0.0007,0.7090,0.9024,0.0300,0.9024
ROCPOINTS_O,0.0007,0.7090,0.9024,0.0300,0.9024
ROCPOINTS_O,0.0008,0.7089,0.9024,0.0300,0.9024
ROCPOINTS_O,0.0008,0.7089,0.9000,0.0299,0.9000
ROCPOINTS_O,0.0008,0.7088,0.9000,0.0299,0.9000
ROCPOINTS_O,0.0008,0.7088,0.9000,0.0299,0.9000
ROCPOINTS_O,0.0008,0.7084,0.9000,0.0299,0.9000
ROCPOINTS_O,0.0009,0.7083,0.9000,0.0299,0.9000
ROCPOINTS_O,0.0009,0.7083,0.8976,0.0299,0.8976
ROCPOINTS_O,0.0010,0.7082,0.8976,0.0299,0.8976
ROCPOINTS_O,0.0010,0.7081,0.8976,0.0299,0.8976
ROCPOINTS_O,0.0011,0.7081,0.8976,0.0299,0.8976
ROCPOINTS_O,0.0011,0.7080,0.8976,0.0299,0.8976
ROCPOINTS_O,0.0011,0.7080,0.8976,0.0299,0.8976
ROCPOINTS_O,0.0011,0.7079,0.8976,0.0299,0.8976
ROCPOINTS_O,0.0012,0.7075,0.8952,0.0298,0.8952
ROCPOINTS_O,0.0012,0.7074,0.8952,0.0298,0.8952
ROCPOINTS_O,0.0012,0.7074,0.8952,0.0298,0.8952
ROCPOINTS_O,0.0012,0.7073,0.8952,0.0298,0.8952
ROCPOINTS_O,0.0013,0.7073,0.8952,0.0298,0.8952
ROCPOINTS_O,0.0014,0.7072,0.8952,0.0298,0.8952
ROCPOINTS_O,0.0014,0.7071,0.8952,0.0298,0.8952
ROCPOINTS_O,0.0015,0.7070,0.8952,0.0298,0.8952
ROCPOINTS_O,0.0015,0.7070,0.8952,0.0298,0.8952
ROCPOINTS_O,0.0015,0.7069,0.8952,0.0298,0.8952
ROCPOINTS_O,0.0016,0.7069,0.8952,0.0298,0.8952
ROCPOINTS_O,0.0017,0.7068,0.8952,0.0298,0.8952
ROCPOINTS_O,0.0018,0.7061,0.8952,0.0299,0.8952
ROCPOINTS_O,0.0019,0.7060,0.8952,0.0299,0.8952
ROCPOINTS_O,0.0019,0.7058,0.8952,0.0299,0.8952
ROCPOINTS_O,0.0020,0.7058,0.8952,0.0299,0.8952
ROCPOINTS_O,0.0020,0.7057,0.8952,0.0299,0.8952
ROCPOINTS_O,0.0022,0.7057,0.8929,0.0298,0.8929
ROCPOINTS_O,0.0022,0.7055,0.8929,0.0298,0.8929
ROCPOINTS_O,0.0024,0.7054,0.8929,0.0298,0.8929
ROCPOINTS_O,0.0025,0.7053,0.8929,0.0298,0.8929
ROCPOINTS_O,0.0025,0.7052,0.8929,0.0298,0.8929
ROCPOINTS_O,0.0025,0.7051,0.8929,0.0298,0.8929
ROCPOINTS_O,0.0025,0.7050,0.8929,0.0298,0.8929
ROCPOINTS_O,0.0025,0.7049,0.8929,0.0298,0.8929
ROCPOINTS_O,0.0026,0.7048,0.8929,0.0298,0.8929
ROCPOINTS_O,0.0027,0.7048,0.8929,0.0298,0.8929
ROCPOINTS_O,0.0028,0.7047,0.8905,0.0298,0.8905
ROCPOINTS_O,0.0031,0.7047,0.8905,0.0298,0.8905
ROCPOINTS_O,0.0032,0.7046,0.8905,0.0298,0.8905
ROCPOINTS_O,0.0033,0.7046,0.8905,0.0298,0.8905
ROCPOINTS_O,0.0033,0.7043,0.8905,0.0298,0.8905
ROCPOINTS_O,0.0033,0.5989,0.8571,0.0336,0.8571
ROCPOINTS_O,0.0033,0.5988,0.8571,0.0336,0.8571
ROCPOINTS_O,0.0033,0.5988,0.8571,0.0336,0.8571
ROCPOINTS_O,0.0033,0.5987,0.8571,0.0336,0.8571
ROCPOINTS_O,0.0034,0.5986,0.8571,0.0336,0.8571
ROCPOINTS_O,0.0034,0.5986,0.8571,0.0336,0.8571
ROCPOINTS_O,0.0034,0.5985,0.8571,0.0336,0.8571
ROCPOINTS_O,0.0034,0.5985,0.8571,0.0336,0.8571
ROCPOINTS_O,0.0034,0.5984,0.8571,0.0336,0.8571
ROCPOINTS_O,0.0034,0.5983,0.8571,0.0336,0.8571
ROCPOINTS_O,0.0034,0.5982,0.8571,0.0336,0.8571
ROCPOINTS_O,0.0035,0.5982,0.8571,0.0336,0.8571
ROCPOINTS_O,0.0035,0.5981,0.8571,0.0336,0.8571
ROCPOINTS_O,0.0035,0.5981,0.8571,0.0336,0.8571
ROCPOINTS_O,0.0035,0.5979,0.8571,0.0336,0.8571
ROCPOINTS_O,0.0035,0.5979,0.8571,0.0336,0.8571
ROCPOINTS_O,0.0035,0.5978,0.8571,0.0336,0.8571
ROCPOINTS_O,0.0035,0.5978,0.8571,0.0336,0.8571
ROCPOINTS_O,0.0036,0.5975,0.8571,0.0337,0.8571
ROCPOINTS_O,0.0036,0.5974,0.8571,0.0337,0.8571
ROCPOINTS_O,0.0036,0.5973,0.8571,0.0337,0.8571
ROCPOINTS_O,0.0037,0.5972,0.8571,0.0337,0.8571
ROCPOINTS_O,0.0037,0.5972,0.8571,0.0337,0.8571
ROCPOINTS_O,0.0037,0.5971,0.8571,0.0337,0.8571
ROCPOINTS_O,0.0037,0.5970,0.8571,0.0337,0.8571
ROCPOINTS_O,0.0038,0.5970,0.8571,0.0337,0.8571
ROCPOINTS_O,0.0038,0.5969,0.8571,0.0337,0.8571
ROCPOINTS_O,0.0038,0.5968,0.8571,0.0337,0.8571
ROCPOINTS_O,0.0038,0.5954,0.8571,0.0338,0.8571
ROCPOINTS_O,0.0038,0.5953,0.8571,0.0338,0.8571
ROCPOINTS_O,0.0039,0.5953,0.8571,0.0338,0.8571
ROCPOINTS_O,0.0039,0.5952,0.8571,0.0338,0.8571
ROCPOINTS_O,0.0039,0.5952,0.8571,0.0338,0.8571
ROCPOINTS_O,0.0040,0.5951,0.8571,0.0338,0.8571
ROCPOINTS_O,0.0040,0.5951,0.8571,0.0338,0.8571
ROCPOINTS_O,0.0040,0.5938,0.8571,0.0339,0.8571
ROCPOINTS_O,0.0040,0.5937,0.8571,0.0339,0.8571
ROCPOINTS_O,0.0040,0.5923,0.8571,0.0339,0.8571
ROCPOINTS_O,0.0041,0.5922,0.8571,0.0340,0.8571
ROCPOINTS_O,0.0041,0.5907,0.8571,0.0340,0.8571
ROCPOINTS_O,0.0042,0.5907,0.8571,0.0340,0.8571
ROCPOINTS_O,0.0042,0.5904,0.8571,0.0341,0.8571
ROCPOINTS_O,0.0043,0.5884,0.8571,0.0342,0.8571
ROCPOINTS_O,0.0043,0.5883,0.8571,0.0342,0.8571
ROCPOINTS_O,0.0043,0.5870,0.8571,0.0342,0.8571
ROCPOINTS_O,0.0043,0.5850,0.8571,0.0344,0.8571
ROCPOINTS_O,0.0044,0.5834,0.8571,0.0344,0.8571
ROCPOINTS_O,0.0044,0.5816,0.8571,0.0345,0.8571
ROCPOINTS_O,0.0044,0.5816,0.8571,0.0346,0.8571
ROCPOINTS_O,0.0044,0.5815,0.8571,0.0346,0.8571
ROCPOINTS_O,0.0044,0.5815,0.8571,0.0346,0.8571
ROCPOINTS_O,0.0044,0.5815,0.8548,0.0345,0.8548
ROCPOINTS_O,0.0046,0.5813,0.8548,0.0345,0.8548
ROCPOINTS_O,0.0047,0.5812,0.8548,0.0345,0.8548
ROCPOINTS_O,0.0048,0.5812,0.8548,0.0345,0.8548
ROCPOINTS_O,0.0049,0.5811,0.8548,0.0345,0.8548
ROCPOINTS_O,0.0049,0.5811,0.8548,0.0345,0.8548
ROCPOINTS_O,0.0050,0.5810,0.8548,0.0345,0.8548
ROCPOINTS_O,0.0050,0.5806,0.8548,0.0345,0.8548
ROCPOINTS_O,0.0050,0.5805,0.8548,0.0345,0.8548
ROCPOINTS_O,0.0051,0.5805,0.8548,0.0345,0.8548
ROCPOINTS_O,0.0051,0.5804,0.8548,0.0345,0.8548
ROCPOINTS_O,0.0052,0.5804,0.8548,0.0345,0.8548
ROCPOINTS_O,0.0052,0.5803,0.8548,0.0345,0.8548
ROCPOINTS_O,0.0053,0.5802,0.8548,0.0345,0.8548
ROCPOINTS_O,0.0055,0.5802,0.8548,0.0345,0.8548
ROCPOINTS_O,0.0055,0.5801,0.8548,0.0345,0.8548
ROCPOINTS_O,0.0056,0.5801,0.8548,0.0345,0.8548
ROCPOINTS_O,0.0056,0.5799,0.8548,0.0346,0.8548
ROCPOINTS_O,0.0056,0.5798,0.8548,0.0346,0.8548
ROCPOINTS_O,0.0057,0.5797,0.8548,0.0346,0.8548
ROCPOINTS_O,0.0057,0.5797,0.8548,0.0346,0.8548
ROCPOINTS_O,0.0058,0.5796,0.8548,0.0346,0.8548
ROCPOINTS_O,0.0058,0.5796,0.8548,0.0346,0.8548
ROCPOINTS_O,0.0060,0.5795,0.8548,0.0346,0.8548
ROCPOINTS_O,0.0061,0.5787,0.8548,0.0346,0.8548
ROCPOINTS_O,0.0062,0.5780,0.8548,0.0347,0.8548
ROCPOINTS_O,0.0062,0.5773,0.8548,0.0347,0.8548
ROCPOINTS_O,0.0063,0.5772,0.8548,0.0347,0.8548
ROCPOINTS_O,0.0063,0.5761,0.8548,0.0348,0.8548
ROCPOINTS_O,0.0064,0.5760,0.8548,0.0348,0.8548
ROCPOINTS_O,0.0064,0.5760,0.8548,0.0348,0.8548
ROCPOINTS_O,0.0065,0.5748,0.8548,0.0349,0.8548
ROCPOINTS_O,0.0066,0.5748,0.8548,0.0349,0.8548
ROCPOINTS_O,0.0067,0.5739,0.8548,0.0349,0.8548
ROCPOINTS_O,0.0067,0.5737,0.8548,0.0349,0.8548
ROCPOINTS_O,0.0067,0.4961,0.8000,0.0377,0.8000
ROCPOINTS_O,0.0067,0.4960,0.8000,0.0377,0.8000
ROCPOINTS_O,0.0067,0.4949,0.8000,0.0378,0.8000
ROCPOINTS_O,0.0067,0.4949,0.8000,0.0378,0.8000
ROCPOINTS_O,0.0067,0.4948,0.8000,0.0378,0.8000
ROCPOINTS_O,0.0068,0.4939,0.8000,0.0378,0.8000
ROCPOINTS_O,0.0068,0.4939,0.8000,0.0378,0.8000
ROCPOINTS_O,0.0068,0.4938,0.8000,0.0379,0.8000
ROCPOINTS_O,0.0068,0.4938,0.8000,0.0379,0.8000
ROCPOINTS_O,0.0069,0.4937,0.8000,0.0379,0.8000
ROCPOINTS_O,0.0071,0.4936,0.8000,0.0379,0.8000
ROCPOINTS_O,0.0072,0.4936,0.8000,0.0379,0.8000
ROCPOINTS_O,0.0072,0.4924,0.8000,0.0380,0.8000
ROCPOINTS_O,0.0072,0.4924,0.8000,0.0380,0.8000
ROCPOINTS_O,0.0073,0.4923,0.8000,0.0380,0.8000
ROCPOINTS_O,0.0073,0.4923,0.8000,0.0380,0.8000
ROCPOINTS_O,0.0074,0.4922,0.8000,0.0380,0.8000
ROCPOINTS_O,0.0074,0.4921,0.8000,0.0380,0.8000
ROCPOINTS_O,0.0074,0.4921,0.8000,0.0380,0.8000
ROCPOINTS_O,0.0075,0.4920,0.8000,0.0380,0.8000
ROCPOINTS_O,0.0075,0.4920,0.8000,0.0380,0.8000
ROCPOINTS_O,0.0076,0.4919,0.8000,0.0380,0.8000
ROCPOINTS_O,0.0076,0.4918,0.8000,0.0380,0.8000
ROCPOINTS_O,0.0076,0.4918,0.8000,0.0380,0.8000
ROCPOINTS_O,0.0076,0.4917,0.8000,0.0380,0.8000
ROCPOINTS_O,0.0078,0.4916,0.8000,0.0380,0.8000
ROCPOINTS_O,0.0078,0.4916,0.8000,0.0380,0.8000
ROCPOINTS_O,0.0079,0.4914,0.8000,0.0380,0.8000
ROCPOINTS_O,0.0079,0.4914,0.8000,0.0380,0.8000
ROCPOINTS_O,0.0080,0.4913,0.8000,0.0380,0.8000
ROCPOINTS_O,0.0081,0.4913,0.8000,0.0380,0.8000
ROCPOINTS_O,0.0081,0.4912,0.8000,0.0380,0.8000
ROCPOINTS_O,0.0082,0.4912,0.8000,0.0380,0.8000
ROCPOINTS_O,0.0082,0.4911,0.8000,0.0381,0.8000
ROCPOINTS_O,0.0082,0.4910,0.8000,0.0381,0.8000
ROCPOINTS_O,0.0083,0.4910,0.8000,0.0381,0.8000
ROCPOINTS_O,0.0083,0.4909,0.8000,0.0381,0.8000
ROCPOINTS_O,0.0083,0.4909,0.8000,0.0381,0.8000
ROCPOINTS_O,0.0084,0.4905,0.8000,0.0381,0.8000
ROCPOINTS_O,0.0085,0.4905,0.8000,0.0381,0.8000
ROCPOINTS_O,0.0085,0.4904,0.8000,0.0381,0.8000
ROCPOINTS_O,0.0087,0.4903,0.8000,0.0381,0.8000
ROCPOINTS_O,0.0088,0.4902,0.8000,0.0381,0.8000
ROCPOINTS_O,0.0089,0.4901,0.8000,0.0381,0.8000
ROCPOINTS_O,0.0089,0.4899,0.8000,0.0381,0.8000
ROCPOINTS_O,0.0092,0.4899,0.8000,0.0381,0.8000
ROCPOINTS_O,0.0093,0.4898,0.8000,0.0381,0.8000
ROCPOINTS_O,0.0095,0.4898,0.8000,0.0382,0.8000
ROCPOINTS_O,0.0097,0.4897,0.8000,0.0382,0.8000
ROCPOINTS_O,0.0099,0.4897,0.8000,0.0382,0.8000
ROCPOINTS_O,0.0100,0.4896,0.8000,0.0382,0.8000
ROCPOINTS_O,0.0101,0.4318,0.7571,0.0408,0.7571
ROCPOINTS_O,0.0102,0.4318,0.7571,0.0408,0.7571
ROCPOINTS_O,0.0102,0.4317,0.7571,0.0408,0.7571
ROCPOINTS_O,0.0102,0.4317,0.7571,0.0409,0.7571
ROCPOINTS_O,0.0103,0.4316,0.7571,0.0409,0.7571
ROCPOINTS_O,0.0104,0.4315,0.7571,0.0409,0.7571
ROCPOINTS_O,0.0106,0.4315,0.7571,0.0409,0.7571
ROCPOINTS_O,0.0106,0.4314,0.7571,0.0409,0.7571
ROCPOINTS_O,0.0108,0.4314,0.7571,0.0409,0.7571
ROCPOINTS_O,0.0109,0.4313,0.7571,0.0409,0.7571
ROCPOINTS_O,0.0110,0.4312,0.7571,0.0409,0.7571
ROCPOINTS_O,0.0111,0.4311,0.7571,0.0409,0.7571
ROCPOINTS_O,0.0111,0.4311,0.7571,0.0409,0.7571
ROCPOINTS_O,0.0111,0.4310,0.7571,0.0409,0.7571
ROCPOINTS_O,0.0111,0.4307,0.7571,0.0409,0.7571
ROCPOINTS_O,0.0113,0.4307,0.7571,0.0409,0.7571
ROCPOINTS_O,0.0114,0.4306,0.7571,0.0410,0.7571
ROCPOINTS_O,0.0114,0.4305,0.7571,0.0410,0.7571
ROCPOINTS_O,0.0115,0.4304,0.7571,0.0410,0.7571
ROCPOINTS_O,0.0117,0.4304,0.7571,0.0410,0.7571
ROCPOINTS_O,0.0118,0.4299,0.7571,0.0410,0.7571
ROCPOINTS_O,0.0120,0.4298,0.7571,0.0410,0.7571
ROCPOINTS_O,0.0122,0.4298,0.7571,0.0410,0.7571
ROCPOINTS_O,0.0122,0.4297,0.7571,0.0410,0.7571
ROCPOINTS_O,0.0124,0.4296,0.7571,0.0410,0.7571
ROCPOINTS_O,0.0125,0.4296,0.7571,0.0410,0.7571
ROCPOINTS_O,0.0128,0.4295,0.7571,0.0410,0.7571
ROCPOINTS_O,0.0128,0.4295,0.7571,0.0411,0.7571
ROCPOINTS_O,0.0129,0.4294,0.7571,0.0411,0.7571
ROCPOINTS_O,0.0130,0.4293,0.7571,0.0411,0.7571
ROCPOINTS_O,0.0131,0.4293,0.7571,0.0411,0.7571
ROCPOINTS_O,0.0131,0.4292,0.7571,0.0411,0.7571
ROCPOINTS_O,0.0133,0.4292,0.7571,0.0411,0.7571
ROCPOINTS_O,0.0133,0.4291,0.7548,0.0410,0.7548
ROCPOINTS_O,0.0134,0.3793,0.7143,0.0437,0.7143
ROCPOINTS_O,0.0134,0.3793,0.7143,0.0437,0.7143
ROCPOINTS_O,0.0137,0.3792,0.7143,0.0437,0.7143
ROCPOINTS_O,0.0139,0.3792,0.7143,0.0437,0.7143
ROCPOINTS_O,0.0139,0.3791,0.7143,0.0438,0.7143
ROCPOINTS_O,0.0139,0.3790,0.7143,0.0438,0.7143
ROCPOINTS_O,0.0140,0.3790,0.7143,0.0438,0.7143
ROCPOINTS_O,0.0142,0.3789,0.7143,0.0438,0.7143
ROCPOINTS_O,0.0143,0.3789,0.7143,0.0438,0.7143
ROCPOINTS_O,0.0144,0.3788,0.7143,0.0438,0.7143
ROCPOINTS_O,0.0147,0.3788,0.7119,0.0436,0.7119
ROCPOINTS_O,0.0150,0.3787,0.7119,0.0437,0.7119
ROCPOINTS_O,0.0152,0.3784,0.7119,0.0437,0.7119
ROCPOINTS_O,0.0153,0.3784,0.7119,0.0437,0.7119
ROCPOINTS_O,0.0153,0.3783,0.7119,0.0437,0.7119
ROCPOINTS_O,0.0154,0.3782,0.7119,0.0437,0.7119
ROCPOINTS_O,0.0154,0.3781,0.7119,0.0437,0.7119
ROCPOINTS_O,0.0154,0.3781,0.7119,0.0437,0.7119
ROCPOINTS_O,0.0156,0.3780,0.7119,0.0437,0.7119
ROCPOINTS_O,0.0156,0.3779,0.7119,0.0437,0.7119
ROCPOINTS_O,0.0158,0.3779,0.7119,0.0437,0.7119
ROCPOINTS_O,0.0159,0.3778,0.7119,0.0438,0.7119
ROCPOINTS_O,0.0160,0.3778,0.7119,0.0438,0.7119
ROCPOINTS_O,0.0161,0.3777,0.7119,0.0438,0.7119
ROCPOINTS_O,0.0162,0.3777,0.7119,0.0438,0.7119
ROCPOINTS_O,0.0163,0.3776,0.7119,0.0438,0.7119
ROCPOINTS_O,0.0167,0.3775,0.7119,0.0438,0.7119
ROCPOINTS_O,0.0167,0.3775,0.7119,0.0438,0.7119
ROCPOINTS_O,0.0167,0.3320,0.6690,0.0466,0.6690
ROCPOINTS_O,0.0167,0.3319,0.6690,0.0467,0.6690
ROCPOINTS_O,0.0167,0.3319,0.6690,0.0467,0.6690
ROCPOINTS_O,0.0169,0.3318,0.6690,0.0467,0.6690
ROCPOINTS_O,0.0171,0.3318,0.6690,0.0467,0.6690
ROCPOINTS_O,0.0172,0.3317,0.6690,0.0467,0.6690
ROCPOINTS_O,0.0173,0.3316,0.6690,0.0467,0.6690
ROCPOINTS_O,0.0176,0.3316,0.6690,0.0467,0.6690
ROCPOINTS_O,0.0178,0.3315,0.6690,0.0467,0.6690
ROCPOINTS_O,0.0178,0.3315,0.6690,0.0467,0.6690
ROCPOINTS_O,0.0178,0.3314,0.6690,0.0467,0.6690
ROCPOINTS_O,0.0183,0.3313,0.6690,0.0467,0.6690
ROCPOINTS_O,0.0186,0.3311,0.6690,0.0468,0.6690
ROCPOINTS_O,0.0187,0.3311,0.6690,0.0468,0.6690
ROCPOINTS_O,0.0189,0.3310,0.6690,0.0468,0.6690
ROCPOINTS_O,0.0190,0.3309,0.6690,0.0468,0.6690
ROCPOINTS_O,0.0191,0.3309,0.6690,0.0468,0.6690
ROCPOINTS_O,0.0193,0.3308,0.6690,0.0468,0.6690
ROCPOINTS_O,0.0197,0.3308,0.6690,0.0468,0.6690
ROCPOINTS_O,0.0199,0.3307,0.6690,0.0468,0.6690
ROCPOINTS_O,0.0200,0.3307,0.6690,0.0468,0.6690
ROCPOINTS_O,0.0200,0.3306,0.6690,0.0468,0.6690
ROCPOINTS_O,0.0201,0.2967,0.6381,0.0496,0.6381
ROCPOINTS_O,0.0203,0.2967,0.6381,0.0496,0.6381
ROCPOINTS_O,0.0205,0.2966,0.6381,0.0496,0.6381
ROCPOINTS_O,0.0208,0.2965,0.6381,0.0497,0.6381
ROCPOINTS_O,0.0217,0.2964,0.6381,0.0497,0.6381
ROCPOINTS_O,0.0219,0.2963,0.6357,0.0495,0.6357
ROCPOINTS_O,0.0220,0.2962,0.6357,0.0495,0.6357
ROCPOINTS_O,0.0224,0.2961,0.6357,0.0495,0.6357
ROCPOINTS_O,0.0225,0.2961,0.6357,0.0496,0.6357
ROCPOINTS_O,0.0225,0.2960,0.6357,0.0496,0.6357
ROCPOINTS_O,0.0229,0.2960,0.6357,0.0496,0.6357
ROCPOINTS_O,0.0230,0.2959,0.6357,0.0496,0.6357
ROCPOINTS_O,0.0233,0.2958,0.6357,0.0496,0.6357
ROCPOINTS_O,0.0233,0.2958,0.6357,0.0496,0.6357
ROCPOINTS_O,0.0238,0.2653,0.5976,0.0519,0.5976
ROCPOINTS_O,0.0239,0.2652,0.5976,0.0519,0.5976
ROCPOINTS_O,0.0239,0.2651,0.5976,0.0519,0.5976
ROCPOINTS_O,0.0240,0.2650,0.5976,0.0519,0.5976
ROCPOINTS_O,0.0241,0.2650,0.5976,0.0519,0.5976
ROCPOINTS_O,0.0243,0.2649,0.5976,0.0519,0.5976
ROCPOINTS_O,0.0244,0.2649,0.5976,0.0519,0.5976
ROCPOINTS_O,0.0244,0.2648,0.5976,0.0520,0.5976
ROCPOINTS_O,0.0248,0.2647,0.5976,0.0520,0.5976
ROCPOINTS_O,0.0250,0.2647,0.5952,0.0518,0.5952
ROCPOINTS_O,0.0253,0.2646,0.5952,0.0518,0.5952
ROCPOINTS_O,0.0254,0.2646,0.5952,0.0518,0.5952
ROCPOINTS_O,0.0254,0.2645,0.5952,0.0518,0.5952
ROCPOINTS_O,0.0256,0.2645,0.5952,0.0518,0.5952
ROCPOINTS_O,0.0256,0.2643,0.5952,0.0518,0.5952
ROCPOINTS_O,0.0257,0.2643,0.5952,0.0519,0.5952
ROCPOINTS_O,0.0258,0.2641,0.5952,0.0519,0.5952
ROCPOINTS_O,0.0259,0.2640,0.5952,0.0519,0.5952
ROCPOINTS_O,0.0265,0.2639,0.5952,0.0519,0.5952
ROCPOINTS_O,0.0266,0.2639,0.5952,0.0519,0.5952
ROCPOINTS_O,0.0267,0.2637,0.5952,0.0520,0.5952
ROCPOINTS_O,0.0267,0.2636,0.5952,0.0520,0.5952
ROCPOINTS_O,0.0267,0.2370,0.5690,0.0551,0.5690
ROCPOINTS_O,0.0267,0.2369,0.5690,0.0551,0.5690
ROCPOINTS_O,0.0268,0.2369,0.5690,0.0551,0.5690
ROCPOINTS_O,0.0271,0.2368,0.5690,0.0551,0.5690
ROCPOINTS_O,0.0272,0.2368,0.5690,0.0551,0.5690
ROCPOINTS_O,0.0272,0.2367,0.5690,0.0552,0.5690
ROCPOINTS_O,0.0272,0.2366,0.5690,0.0552,0.5690
ROCPOINTS_O,0.0274,0.2366,0.5690,0.0552,0.5690
ROCPOINTS_O,0.0276,0.2365,0.5690,0.0552,0.5690
ROCPOINTS_O,0.0276,0.2365,0.5690,0.0552,0.5690
ROCPOINTS_O,0.0277,0.2362,0.5690,0.0553,0.5690
ROCPOINTS_O,0.0283,0.2360,0.5690,0.0553,0.5690
ROCPOINTS_O,0.0286,0.2359,0.5690,0.0553,0.5690
ROCPOINTS_O,0.0289,0.2358,0.5690,0.0553,0.5690
ROCPOINTS_O,0.0290,0.2358,0.5690,0.0554,0.5690
ROCPOINTS_O,0.0290,0.2355,0.5690,0.0554,0.5690
ROCPOINTS_O,0.0294,0.2352,0.5690,0.0555,0.5690
ROCPOINTS_O,0.0297,0.2351,0.5690,0.0555,0.5690
ROCPOINTS_O,0.0299,0.2349,0.5690,0.0556,0.5690
ROCPOINTS_O,0.0300,0.2349,0.5690,0.0556,0.5690
ROCPOINTS_O,0.0300,0.2109,0.5405,0.0586,0.5405
ROCPOINTS_O,0.0308,0.2106,0.5405,0.0587,0.5405
ROCPOINTS_O,0.0314,0.2105,0.5405,0.0587,0.5405
ROCPOINTS_O,0.0315,0.2105,0.5405,0.0587,0.5405
ROCPOINTS_O,0.0317,0.2104,0.5405,0.0587,0.5405
ROCPOINTS_O,0.0320,0.2100,0.5405,0.0588,0.5405
ROCPOINTS_O,0.0320,0.2100,0.5405,0.0588,0.5405
ROCPOINTS_O,0.0331,0.2099,0.5405,0.0588,0.5405
ROCPOINTS_O,0.0333,0.2099,0.5405,0.0589,0.5405
ROCPOINTS_O,0.0342,0.1891,0.5071,0.0611,0.5071
ROCPOINTS_O,0.0343,0.1891,0.5071,0.0612,0.5071
ROCPOINTS_O,0.0344,0.1890,0.5071,0.0612,0.5071
ROCPOINTS_O,0.0346,0.1889,0.5071,0.0612,0.5071
ROCPOINTS_O,0.0347,0.1889,0.5071,0.0612,0.5071
ROCPOINTS_O,0.0350,0.1888,0.5071,0.0612,0.5071
ROCPOINTS_O,0.0351,0.1888,0.5071,0.0612,0.5071
ROCPOINTS_O,0.0356,0.1887,0.5071,0.0613,0.5071
ROCPOINTS_O,0.0362,0.1887,0.5071,0.0613,0.5071
ROCPOINTS_O,0.0367,0.1886,0.5071,0.0613,0.5071
ROCPOINTS_O,0.0368,0.1708,0.4857,0.0646,0.4857
ROCPOINTS_O,0.0373,0.1707,0.4857,0.0646,0.4857
ROCPOINTS_O,0.0379,0.1706,0.4857,0.0647,0.4857
ROCPOINTS_O,0.0380,0.1706,0.4857,0.0647,0.4857
ROCPOINTS_O,0.0394,0.1705,0.4857,0.0647,0.4857
ROCPOINTS_O,0.0400,0.1704,0.4857,0.0647,0.4857
ROCPOINTS_O,0.0404,0.1563,0.4667,0.0676,0.4667
ROCPOINTS_O,0.0411,0.1562,0.4667,0.0676,0.4667
ROCPOINTS_O,0.0411,0.1562,0.4667,0.0677,0.4667
ROCPOINTS_O,0.0414,0.1561,0.4667,0.0677,0.4667
ROCPOINTS_O,0.0417,0.1560,0.4667,0.0677,0.4667
ROCPOINTS_O,0.0422,0.1560,0.4667,0.0677,0.4667
ROCPOINTS_O,0.0425,0.1560,0.4643,0.0674,0.4643
ROCPOINTS_O,0.0427,0.1559,0.4643,0.0675,0.4643
ROCPOINTS_O,0.0431,0.1558,0.4643,0.0675,0.4643
ROCPOINTS_O,0.0433,0.1558,0.4643,0.0675,0.4643
ROCPOINTS_O,0.0437,0.1418,0.4405,0.0701,0.4405
ROCPOINTS_O,0.0442,0.1417,0.4405,0.0702,0.4405
ROCPOINTS_O,0.0444,0.1417,0.4405,0.0702,0.4405
ROCPOINTS_O,0.0447,0.1417,0.4381,0.0699,0.4381
ROCPOINTS_O,0.0458,0.1416,0.4381,0.0699,0.4381
ROCPOINTS_O,0.0458,0.1415,0.4381,0.0699,0.4381
ROCPOINTS_O,0.0459,0.1415,0.4381,0.0699,0.4381
ROCPOINTS_O,0.0467,0.1414,0.4381,0.0700,0.4381
ROCPOINTS_O,0.0467,0.1290,0.4167,0.0727,0.4167
ROCPOINTS_O,0.0468,0.1289,0.4167,0.0728,0.4167
ROCPOINTS_O,0.0468,0.1289,0.4167,0.0728,0.4167
ROCPOINTS_O,0.0478,0.1288,0.4167,0.0729,0.4167
ROCPOINTS_O,0.0481,0.1287,0.4167,0.0729,0.4167
ROCPOINTS_O,0.0483,0.1286,0.4167,0.0729,0.4167
ROCPOINTS_O,0.0489,0.1286,0.4167,0.0729,0.4167
ROCPOINTS_O,0.0489,0.1285,0.4167,0.0730,0.4167
ROCPOINTS_O,0.0492,0.1285,0.4167,0.0730,0.4167
ROCPOINTS_O,0.0493,0.1284,0.4167,0.0730,0.4167
ROCPOINTS_O,0.0493,0.1284,0.4167,0.0731,0.4167
ROCPOINTS_O,0.0494,0.1282,0.4167,0.0731,0.4167
ROCPOINTS_O,0.0498,0.1282,0.4167,0.0732,0.4167
ROCPOINTS_O,0.0500,0.1281,0.4167,0.0732,0.4167
ROCPOINTS_O,0.0500,0.1281,0.4167,0.0732,0.4167
ROCPOINTS_O,0.0504,0.1153,0.3976,0.0773,0.3976
ROCPOINTS_O,0.0508,0.1152,0.3976,0.0773,0.3976
ROCPOINTS_O,0.0511,0.1152,0.3976,0.0774,0.3976
ROCPOINTS_O,0.0517,0.1151,0.3976,0.0774,0.3976
ROCPOINTS_O,0.0522,0.1150,0.3976,0.0775,0.3976
ROCPOINTS_O,0.0533,0.1149,0.3976,0.0775,0.3976
ROCPOINTS_O,0.0550,0.1040,0.3833,0.0821,0.3833
ROCPOINTS_O,0.0556,0.1040,0.3833,0.0822,0.3833
ROCPOINTS_O,0.0561,0.1039,0.3833,0.0822,0.3833
ROCPOINTS_O,0.0563,0.1038,0.3833,0.0823,0.3833
ROCPOINTS_O,0.0567,0.1037,0.3833,0.0824,0.3833
ROCPOINTS_O,0.0568,0.0961,0.3643,0.0843,0.3643
ROCPOINTS_O,0.0569,0.0959,0.3643,0.0845,0.3643
ROCPOINTS_O,0.0572,0.0958,0.3643,0.0845,0.3643
ROCPOINTS_O,0.0573,0.0957,0.3643,0.0846,0.3643
ROCPOINTS_O,0.0579,0.0957,0.3643,0.0846,0.3643
ROCPOINTS_O,0.0591,0.0953,0.3643,0.0849,0.3643
ROCPOINTS_O,0.0600,0.0953,0.3643,0.0850,0.3643
ROCPOINTS_O,0.0600,0.0878,0.3524,0.0888,0.3524
ROCPOINTS_O,0.0617,0.0878,0.3524,0.0888,0.3524
ROCPOINTS_O,0.0622,0.0875,0.3524,0.0890,0.3524
ROCPOINTS_O,0.0626,0.0875,0.3524,0.0891,0.3524
ROCPOINTS_O,0.0630,0.0874,0.3524,0.0892,0.3524
ROCPOINTS_O,0.0633,0.0874,0.3500,0.0886,0.3500
ROCPOINTS_O,0.0634,0.0808,0.3310,0.0905,0.3310
ROCPOINTS_O,0.0640,0.0807,0.3310,0.0906,0.3310
ROCPOINTS_O,0.0644,0.0807,0.3310,0.0906,0.3310
ROCPOINTS_O,0.0644,0.0806,0.3310,0.0907,0.3310
ROCPOINTS_O,0.0650,0.0805,0.3310,0.0907,0.3310
ROCPOINTS_O,0.0667,0.0805,0.3310,0.0908,0.3310
ROCPOINTS_O,0.0679,0.0740,0.3190,0.0948,0.3190
ROCPOINTS_O,0.0683,0.0739,0.3190,0.0948,0.3190
ROCPOINTS_O,0.0693,0.0739,0.3190,0.0949,0.3190
ROCPOINTS_O,0.0700,0.0738,0.3190,0.0950,0.3190
ROCPOINTS_O,0.0706,0.0683,0.3024,0.0970,0.3024
ROCPOINTS_O,0.0717,0.0682,0.3024,0.0972,0.3024
ROCPOINTS_O,0.0724,0.0682,0.3024,0.0972,0.3024
ROCPOINTS_O,0.0733,0.0681,0.3024,0.0973,0.3024
ROCPOINTS_O,0.0733,0.0627,0.2929,0.1019,0.2929
ROCPOINTS_O,0.0736,0.0626,0.2929,0.1020,0.2929
ROCPOINTS_O,0.0767,0.0626,0.2929,0.1021,0.2929
ROCPOINTS_O,0.0790,0.0586,0.2810,0.1043,0.2810
ROCPOINTS_O,0.0800,0.0585,0.2810,0.1044,0.2810
ROCPOINTS_O,0.0814,0.0539,0.2786,0.1115,0.2786
ROCPOINTS_O,0.0817,0.0538,0.2786,0.1117,0.2786
ROCPOINTS_O,0.0822,0.0537,0.2786,0.1119,0.2786
ROCPOINTS_O,0.0823,0.0537,0.2786,0.1120,0.2786
ROCPOINTS_O,0.0833,0.0535,0.2786,0.1122,0.2786
ROCPOINTS_O,0.0835,0.0504,0.2690,0.1147,0.2690
ROCPOINTS_O,0.0842,0.0504,0.2690,0.1148,0.2690
ROCPOINTS_O,0.0862,0.0503,0.2690,0.1150,0.2690
ROCPOINTS_O,0.0867,0.0502,0.2690,0.1151,0.2690
ROCPOINTS_O,0.0867,0.0502,0.2690,0.1152,0.2690
ROCPOINTS_O,0.0869,0.0469,0.2571,0.1175,0.2571
ROCPOINTS_O,0.0873,0.0468,0.2571,0.1176,0.2571
ROCPOINTS_O,0.0874,0.0468,0.2571,0.1178,0.2571
ROCPOINTS_O,0.0890,0.0467,0.2571,0.1179,0.2571
ROCPOINTS_O,0.0900,0.0467,0.2571,0.1180,0.2571
ROCPOINTS_O,0.0913,0.0434,0.2500,0.1228,0.2500
ROCPOINTS_O,0.0914,0.0432,0.2500,0.1231,0.2500
ROCPOINTS_O,0.0917,0.0431,0.2500,0.1234,0.2500
ROCPOINTS_O,0.0933,0.0431,0.2500,0.1235,0.2500
ROCPOINTS_O,0.0933,0.0430,0.2500,0.1237,0.2500
ROCPOINTS_O,0.0944,0.0401,0.2452,0.1294,0.2452
ROCPOINTS_O,0.0954,0.0400,0.2452,0.1296,0.2452
ROCPOINTS_O,0.0967,0.0400,0.2452,0.1297,0.2452
ROCPOINTS_O,0.0987,0.0372,0.2381,0.1344,0.2381
ROCPOINTS_O,0.1000,0.0372,0.2381,0.1346,0.2381
ROCPOINTS_O,0.1033,0.0345,0.2286,0.1385,0.2286
ROCPOINTS_O,0.1039,0.0323,0.2119,0.1373,0.2119
ROCPOINTS_O,0.1056,0.0323,0.2119,0.1376,0.2119
ROCPOINTS_O,0.1067,0.0323,0.2095,0.1362,0.2095
ROCPOINTS_O,0.1083,0.0304,0.1952,0.1349,0.1952
ROCPOINTS_O,0.1088,0.0304,0.1952,0.1351,0.1952
ROCPOINTS_O,0.1091,0.0303,0.1952,0.1353,0.1952
ROCPOINTS_O,0.1100,0.0302,0.1952,0.1355,0.1952
ROCPOINTS_O,0.1113,0.0286,0.1881,0.1379,0.1881
ROCPOINTS_O,0.1133,0.0285,0.1881,0.1381,0.1881
ROCPOINTS_O,0.1151,0.0268,0.1786,0.1394,0.1786
ROCPOINTS_O,0.1167,0.0267,0.1786,0.1397,0.1786
ROCPOINTS_O,0.1167,0.0267,0.1786,0.1399,0.1786
ROCPOINTS_O,0.1200,0.0253,0.1762,0.1445,0.1762
ROCPOINTS_O,0.1233,0.0238,0.1690,0.1473,0.1690
ROCPOINTS_O,0.1244,0.0227,0.1690,0.1533,0.1690
ROCPOINTS_O,0.1267,0.0226,0.1690,0.1537,0.1690
ROCPOINTS_O,0.1300,0.0213,0.1667,0.1595,0.1667
ROCPOINTS_O,0.1333,0.0200,0.1595,0.1622,0.1595
ROCPOINTS_O,0.1350,0.0194,0.1452,0.1537,0.1452
ROCPOINTS_O,0.1357,0.0194,0.1452,0.1540,0.1452
ROCPOINTS_O,0.1367,0.0193,0.1452,0.1544,0.1452
ROCPOINTS_O,0.1377,0.0181,0.1405,0.1586,0.1405
ROCPOINTS_O,0.1400,0.0180,0.1405,0.1590,0.1405
ROCPOINTS_O,0.1433,0.0166,0.1381,0.1681,0.1381
ROCPOINTS_O,0.1434,0.0160,0.1357,0.1712,0.1357
ROCPOINTS_O,0.1467,0.0159,0.1357,0.1717,0.1357
ROCPOINTS_O,0.1480,0.0154,0.1333,0.1734,0.1333
ROCPOINTS_O,0.1500,0.0154,0.1310,0.1708,0.1310
ROCPOINTS_O,0.1533,0.0146,0.1238,0.1711,0.1238
ROCPOINTS_O,0.1541,0.0138,0.1238,0.1787,0.1238
ROCPOINTS_O,0.1567,0.0138,0.1238,0.1793,0.1238
ROCPOINTS_O,0.1600,0.0128,0.1167,0.1808,0.1167
ROCPOINTS_O,0.1633,0.0124,0.1119,0.1801,0.1119
ROCPOINTS_O,0.1639,0.0117,0.1119,0.1880,0.1119
ROCPOINTS_O,0.1667,0.0117,0.1119,0.1888,0.1119
ROCPOINTS_O,0.1700,0.0112,0.1048,0.1857,0.1048
ROCPOINTS_O,0.1733,0.0110,0.1024,0.1838,0.1024
ROCPOINTS_O,0.1767,0.0108,0.0976,0.1806,0.0976
ROCPOINTS_O,0.1800,0.0103,0.0952,0.1835,0.0952
ROCPOINTS_O,0.1833,0.0097,0.0952,0.1932,0.0952
ROCPOINTS_O,0.1850,0.0094,0.0929,0.1931,0.0929
ROCPOINTS_O,0.1860,0.0094,0.0905,0.1891,0.0905
ROCPOINTS_O,0.1867,0.0094,0.0905,0.1900,0.0905
ROCPOINTS_O,0.1900,0.0091,0.0857,0.1865,0.0857
ROCPOINTS_O,0.1933,0.0088,0.0857,0.1915,0.0857
ROCPOINTS_O,0.1938,0.0085,0.0833,0.1923,0.0833
ROCPOINTS_O,0.1967,0.0084,0.0833,0.1934,0.0833
ROCPOINTS_O,0.2000,0.0082,0.0810,0.1943,0.0810
ROCPOINTS_O,0.2001,0.0079,0.0786,0.1941,0.0786
ROCPOINTS_O,0.2033,0.0079,0.0786,0.1953,0.0786
ROCPOINTS_O,0.2067,0.0077,0.0786,0.1988,0.0786
ROCPOINTS_O,0.2100,0.0075,0.0762,0.1975,0.0762
ROCPOINTS_O,0.2133,0.0072,0.0667,0.1830,0.0667
ROCPOINTS_O,0.2167,0.0069,0.0643,0.1837,0.0643
ROCPOINTS_O,0.2200,0.0065,0.0643,0.1929,0.0643
ROCPOINTS_O,0.2202,0.0064,0.0619,0.1898,0.0619
ROCPOINTS_O,0.2233,0.0064,0.0619,0.1912,0.0619
ROCPOINTS_O,0.2267,0.0061,0.0595,0.1908,0.0595
ROCPOINTS_O,0.2269,0.0061,0.0595,0.1923,0.0595
ROCPOINTS_O,0.2300,0.0060,0.0595,0.1938,0.0595
ROCPOINTS_O,0.2319,0.0058,0.0595,0.1984,0.0595
ROCPOINTS_O,0.2333,0.0058,0.0595,0.2000,0.0595
ROCPOINTS_O,0.2334,0.0056,0.0548,0.1933,0.0548
ROCPOINTS_O,0.2367,0.0055,0.0548,0.1949,0.0548
ROCPOINTS_O,0.2400,0.0054,0.0548,0.1966,0.0548
ROCPOINTS_O,0.2433,0.0052,0.0524,0.1964,0.0524
ROCPOINTS_O,0.2467,0.0050,0.0524,0.2037,0.0524
ROCPOINTS_O,0.2474,0.0048,0.0524,0.2095,0.0524
ROCPOINTS_O,0.2500,0.0047,0.0524,0.2115,0.0524
ROCPOINTS_O,0.2533,0.0045,0.0500,0.2121,0.0500
ROCPOINTS_O,0.2567,0.0045,0.0476,0.2062,0.0476
ROCPOINTS_O,0.2600,0.0043,0.0452,0.2021,0.0452
ROCPOINTS_O,0.2607,0.0042,0.0452,0.2088,0.0452
ROCPOINTS_O,0.2633,0.0040,0.0452,0.2135,0.0452
ROCPOINTS_O,0.2667,0.0039,0.0452,0.2184,0.0452
ROCPOINTS_O,0.2671,0.0038,0.0452,0.2235,0.0452
ROCPOINTS_O,0.2733,0.0038,0.0452,0.2262,0.0452
ROCPOINTS_O,0.2767,0.0037,0.0452,0.2289,0.0452
ROCPOINTS_O,0.2800,0.0036,0.0405,0.2125,0.0405
ROCPOINTS_O,0.2867,0.0036,0.0381,0.2051,0.0381
ROCPOINTS_O,0.2900,0.0034,0.0381,0.2133,0.0381
ROCPOINTS_O,0.2933,0.0034,0.0381,0.2162,0.0381
ROCPOINTS_O,0.2967,0.0033,0.0357,0.2083,0.0357
ROCPOINTS_O,0.2992,0.0032,0.0357,0.2113,0.0357
ROCPOINTS_O,0.3009,0.0032,0.0357,0.2143,0.0357
ROCPOINTS_O,0.3033,0.0031,0.0357,0.2174,0.0357
ROCPOINTS_O,0.3050,0.0031,0.0357,0.2206,0.0357
ROCPOINTS_O,0.3067,0.0030,0.0357,0.2239,0.0357
ROCPOINTS_O,0.3089,0.0029,0.0333,0.2188,0.0333
ROCPOINTS_O,0.3167,0.0028,0.0333,0.2222,0.0333
ROCPOINTS_O,0.3200,0.0028,0.0333,0.2258,0.0333
ROCPOINTS_O,0.3233,0.0027,0.0310,0.2167,0.0310
ROCPOINTS_O,0.3264,0.0026,0.0310,0.2241,0.0310
ROCPOINTS_O,0.3267,0.0025,0.0310,0.2281,0.0310
ROCPOINTS_O,0.3300,0.0025,0.0310,0.2321,0.0310
ROCPOINTS_O,0.3319,0.0024,0.0310,0.2364,0.0310
ROCPOINTS_O,0.3333,0.0024,0.0310,0.2407,0.0310
ROCPOINTS_O,0.3467,0.0023,0.0310,0.2500,0.0310
ROCPOINTS_O,0.3500,0.0021,0.0310,0.2600,0.0310
ROCPOINTS_O,0.3533,0.0020,0.0310,0.2708,0.0310
ROCPOINTS_O,0.3567,0.0020,0.0310,0.2766,0.0310
ROCPOINTS_O,0.3646,0.0019,0.0310,0.2889,0.0310
ROCPOINTS_O,0.3667,0.0018,0.0310,0.2955,0.0310
ROCPOINTS_O,0.3767,0.0018,0.0286,0.2791,0.0286
ROCPOINTS_O,0.3800,0.0017,0.0286,0.2857,0.0286
ROCPOINTS_O,0.3867,0.0017,0.0286,0.2927,0.0286
ROCPOINTS_O,0.3900,0.0016,0.0286,0.3000,0.0286
ROCPOINTS_O,0.3967,0.0016,0.0286,0.3077,0.0286
ROCPOINTS_O,0.4000,0.0015,0.0262,0.2973,0.0262
ROCPOINTS_O,0.4067,0.0014,0.0262,0.3056,0.0262
ROCPOINTS_O,0.4200,0.0014,0.0262,0.3143,0.0262
ROCPOINTS_O,0.4233,0.0014,0.0238,0.2941,0.0238
ROCPOINTS_O,0.4261,0.0014,0.0214,0.2727,0.0214
ROCPOINTS_O,0.4267,0.0013,0.0214,0.2813,0.0214
ROCPOINTS_O,0.4333,0.0013,0.0214,0.2903,0.0214
ROCPOINTS_O,0.4367,0.0013,0.0190,0.2667,0.0190
ROCPOINTS_O,0.4600,0.0012,0.0190,0.2759,0.0190
ROCPOINTS_O,0.4631,0.0011,0.0167,0.2692,0.0167
ROCPOINTS_O,0.4671,0.0010,0.0167,0.2800,0.0167
ROCPOINTS_O,0.4733,0.0010,0.0167,0.2917,0.0167
ROCPOINTS_O,0.4900,0.0009,0.0167,0.3043,0.0167
ROCPOINTS_O,0.5033,0.0009,0.0167,0.3182,0.0167
ROCPOINTS_O,0.5097,0.0008,0.0167,0.3333,0.0167
ROCPOINTS_O,0.5100,0.0008,0.0167,0.3500,0.0167
ROCPOINTS_O,0.5267,0.0007,0.0167,0.3684,0.0167
ROCPOINTS_O,0.5333,0.0006,0.0167,0.3889,0.0167
ROCPOINTS_O,0.5367,0.0006,0.0167,0.4118,0.0167
ROCPOINTS_O,0.5600,0.0005,0.0167,0.4375,0.0167
ROCPOINTS_O,0.5733,0.0005,0.0143,0.4000,0.0143
ROCPOINTS_O,0.5900,0.0005,0.0143,0.4286,0.0143
ROCPOINTS_O,0.5967,0.0004,0.0143,0.4615,0.0143
ROCPOINTS_O,0.6100,0.0003,0.0119,0.4545,0.0119
ROCPOINTS_O,0.6133,0.0003,0.0119,0.5000,0.0119
ROCPOINTS_O,0.6337,0.0002,0.0119,0.5556,0.0119
ROCPOINTS_O,0.6400,0.0002,0.0119,0.6250,0.0119
ROCPOINTS_O,0.6733,0.0002,0.0095,0.5714,0.0095
ROCPOINTS_O,0.7200,0.0001,0.0095,0.6667,0.0095
ROCPOINTS_O,0.7833,0.0001,0.0095,0.8000,0.0095
ROCPOINTS_O,0.8267,0.0001,0.0071,0.7500,0.0071
ROCPOINTS_O,0.9033,0.0000,0.0071,1.0000,0.0071
ROCPOINTS_O,0.9200,0.0000,0.0048,1.0000,0.0048
ROCPOINTS_O,0.9400,0.0000,0.0024,1.0000,0.0024
ROCPOINTS_O,0.9400,0.0000,0.0000,0.0000,0.0000
ROCPOINTS_U,0.0000,1.0000,1.0000,0.0083,1.0000
ROCPOINTS_U,0.0000,0.5202,0.7143,0.0114,0.7143
ROCPOINTS_U,0.0000,0.5201,0.7143,0.0114,0.7143
ROCPOINTS_U,0.0000,0.5201,0.7143,0.0114,0.7143
ROCPOINTS_U,0.0000,0.5200,0.7143,0.0114,0.7143
ROCPOINTS_U,0.0000,0.5199,0.7143,0.0114,0.7143
ROCPOINTS_U,0.0000,0.5198,0.7143,0.0114,0.7143
ROCPOINTS_U,0.0000,0.5198,0.7143,0.0114,0.7143
ROCPOINTS_U,0.0000,0.5197,0.7143,0.0114,0.7143
ROCPOINTS_U,0.0000,0.5197,0.7143,0.0114,0.7143
ROCPOINTS_U,0.0000,0.5196,0.7143,0.0114,0.7143
ROCPOINTS_U,0.0000,0.5196,0.7143,0.0114,0.7143
ROCPOINTS_U,0.0000,0.5195,0.7143,0.0114,0.7143
ROCPOINTS_U,0.0000,0.5194,0.7143,0.0114,0.7143
ROCPOINTS_U,0.0000,0.5194,0.7143,0.0114,0.7143
ROCPOINTS_U,0.0000,0.5193,0.7143,0.0114,0.7143
ROCPOINTS_U,0.0000,0.5193,0.7143,0.0114,0.7143
ROCPOINTS_U,0.0000,0.5192,0.7143,0.0114,0.7143
ROCPOINTS_U,0.0000,0.5191,0.7143,0.0114,0.7143
ROCPOINTS_U,0.0000,0.5190,0.7143,0.0114,0.7143
ROCPOINTS_U,0.0001,0.5190,0.7143,0.0114,0.7143
ROCPOINTS_U,0.0001,0.5189,0.7143,0.0114,0.7143
ROCPOINTS_U,0.0001,0.5189,0.7075,0.0113,0.7075
ROCPOINTS_U,0.0001,0.5189,0.7075,0.0113,0.7075
ROCPOINTS_U,0.0001,0.5188,0.7075,0.0113,0.7075
ROCPOINTS_U,0.0001,0.5187,0.7075,0.0113,0.7075
ROCPOINTS_U,0.0001,0.5186,0.7075,0.0113,0.7075
ROCPOINTS_U,0.0001,0.5186,0.7075,0.0113,0.7075
ROCPOINTS_U,0.0001,0.5185,0.7075,0.0113,0.7075
ROCPOINTS_U,0.0001,0.5185,0.7075,0.0113,0.7075
ROCPOINTS_U,0.0001,0.5184,0.7075,0.0113,0.7075
ROCPOINTS_U,0.0001,0.5184,0.7075,0.0113,0.7075
ROCPOINTS_U,0.0001,0.5183,0.7075,0.0113,0.7075
ROCPOINTS_U,0.0001,0.5182,0.7075,0.0113,0.7075
ROCPOINTS_U,0.0001,0.5182,0.7075,0.0113,0.7075
ROCPOINTS_U,0.0001,0.5181,0.7075,0.0113,0.7075
ROCPOINTS_U,0.0001,0.5181,0.7075,0.0113,0.7075
ROCPOINTS_U,0.0001,0.5180,0.7075,0.0113,0.7075
ROCPOINTS_U,0.0001,0.5180,0.7075,0.0113,0.7075
ROCPOINTS_U,0.0001,0.5179,0.7075,0.0113,0.7075
ROCPOINTS_U,0.0001,0.5178,0.7075,0.0113,0.7075
ROCPOINTS_U,0.0001,0.5177,0.7075,0.0113,0.7075
ROCPOINTS_U,0.0001,0.5177,0.7075,0.0113,0.7075
ROCPOINTS_U,0.0001,0.5176,0.7075,0.0113,0.7075
ROCPOINTS_U,0.0001,0.5176,0.7075,0.0113,0.7075
ROCPOINTS_U,0.0002,0.5175,0.7075,0.0113,0.7075
ROCPOINTS_U,0.0002,0.5174,0.7075,0.0113,0.7075
ROCPOINTS_U,0.0002,0.5174,0.7075,0.0113,0.7075
ROCPOINTS_U,0.0002,0.5173,0.7075,0.0113,0.7075
ROCPOINTS_U,0.0002,0.5173,0.7075,0.0113,0.7075
ROCPOINTS_U,0.0002,0.5172,0.7075,0.0113,0.7075
ROCPOINTS_U,0.0002,0.5172,0.7075,0.0113,0.7075
ROCPOINTS_U,0.0002,0.5171,0.7075,0.0113,0.7075
ROCPOINTS_U,0.0002,0.5169,0.7075,0.0113,0.7075
ROCPOINTS_U,0.0002,0.5169,0.7075,0.0113,0.7075
ROCPOINTS_U,0.0002,0.5168,0.7075,0.0113,0.7075
ROCPOINTS_U,0.0002,0.5168,0.7075,0.0113,0.7075
ROCPOINTS_U,0.0002,0.5167,0.7075,0.0113,0.7075
ROCPOINTS_U,0.0002,0.5166,0.7075,0.0113,0.7075
ROCPOINTS_U,0.0002,0.5166,0.7075,0.0113,0.7075
ROCPOINTS_U,0.0002,0.5164,0.7075,0.0113,0.7075
ROCPOINTS_U,0.0002,0.5163,0.7075,0.0113,0.7075
ROCPOINTS_U,0.0002,0.5163,0.7075,0.0113,0.7075
ROCPOINTS_U,0.0003,0.5161,0.7075,0.0113,0.7075
ROCPOINTS_U,0.0003,0.5160,0.7075,0.0113,0.7075
ROCPOINTS_U,0.0003,0.5159,0.7075,0.0113,0.7075
ROCPOINTS_U,0.0003,0.5158,0.7075,0.0113,0.7075
ROCPOINTS_U,0.0003,0.5156,0.7075,0.0114,0.7075
ROCPOINTS_U,0.0003,0.5155,0.7075,0.0114,0.7075
ROCPOINTS_U,0.0003,0.5154,0.7075,0.0114,0.7075
ROCPOINTS_U,0.0003,0.5153,0.7075,0.0114,0.7075
ROCPOINTS_U,0.0004,0.5152,0.7075,0.0114,0.7075
ROCPOINTS_U,0.0004,0.5152,0.7075,0.0114,0.7075
ROCPOINTS_U,0.0004,0.5151,0.7075,0.0114,0.7075
ROCPOINTS_U,0.0004,0.5149,0.7075,0.0114,0.7075
ROCPOINTS_U,0.0004,0.5149,0.7075,0.0114,0.7075
ROCPOINTS_U,0.0004,0.5148,0.7075,0.0114,0.7075
ROCPOINTS_U,0.0004,0.5148,0.7075,0.0114,0.7075
ROCPOINTS_U,0.0004,0.5147,0.7075,0.0114,0.7075
ROCPOINTS_U,0.0004,0.5147,0.7075,0.0114,0.7075
ROCPOINTS_U,0.0004,0.5146,0.7075,0.0114,0.7075
ROCPOINTS_U,0.0004,0.5145,0.7075,0.0114,0.7075
ROCPOINTS_U,0.0005,0.5145,0.7075,0.0114,0.7075
ROCPOINTS_U,0.0005,0.5144,0.7075,0.0114,0.7075
ROCPOINTS_U,0.0005,0.5143,0.7075,0.0114,0.7075
ROCPOINTS_U,0.0005,0.5142,0.7075,0.0114,0.7075
ROCPOINTS_U,0.0005,0.5141,0.7075,0.0114,0.7075
ROCPOINTS_U,0.0006,0.5141,0.7075,0.0114,0.7075
ROCPOINTS_U,0.0006,0.5140,0.7075,0.0114,0.7075
ROCPOINTS_U,0.0006,0.5139,0.7075,0.0114,0.7075
ROCPOINTS_U,0.0006,0.5139,0.7075,0.0114,0.7075
ROCPOINTS_U,0.0006,0.5139,0.7007,0.0113,0.7007
ROCPOINTS_U,0.0006,0.5138,0.7007,0.0113,0.7007
ROCPOINTS_U,0.0006,0.5137,0.7007,0.0113,0.7007
ROCPOINTS_U,0.0006,0.5136,0.7007,0.0113,0.7007
ROCPOINTS_U,0.0007,0.5136,0.7007,0.0113,0.7007
ROCPOINTS_U,0.0007,0.5135,0.6939,0.0112,0.6939
ROCPOINTS_U,0.0007,0.5134,0.6939,0.0112,0.6939
ROCPOINTS_U,0.0007,0.5133,0.6939,0.0112,0.6939
ROCPOINTS_U,0.0007,0.5133,0.6939,0.0112,0.6939
ROCPOINTS_U,0.0007,0.5132,0.6939,0.0112,0.6939
ROCPOINTS_U,0.0007,0.5132,0.6939,0.0112,0.6939
ROCPOINTS_U,0.0007,0.5131,0.6939,0.0112,0.6939
ROCPOINTS_U,0.0008,0.5130,0.6939,0.0112,0.6939
ROCPOINTS_U,0.0008,0.5129,0.6939,0.0112,0.6939
ROCPOINTS_U,0.0008,0.5129,0.6939,0.0112,0.6939
ROCPOINTS_U,0.0009,0.5128,0.6939,0.0112,0.6939
ROCPOINTS_U,0.0009,0.5127,0.6939,0.0112,0.6939
ROCPOINTS_U,0.0009,0.5127,0.6939,0.0112,0.6939
ROCPOINTS_U,0.0010,0.5126,0.6939,0.0112,0.6939
ROCPOINTS_U,0.0011,0.5126,0.6939,0.0112,0.6939
ROCPOINTS_U,0.0011,0.5125,0.6939,0.0112,0.6939
ROCPOINTS_U,0.0011,0.5124,0.6939,0.0112,0.6939
ROCPOINTS_U,0.0011,0.5124,0.6939,0.0112,0.6939
ROCPOINTS_U,0.0011,0.5123,0.6939,0.0112,0.6939
ROCPOINTS_U,0.0011,0.5122,0.6939,0.0112,0.6939
ROCPOINTS_U,0.0012,0.5122,0.6871,0.0111,0.6871
ROCPOINTS_U,0.0013,0.5122,0.6871,0.0111,0.6871
ROCPOINTS_U,0.0013,0.5121,0.6871,0.0111,0.6871
ROCPOINTS_U,0.0015,0.5120,0.6871,0.0111,0.6871
ROCPOINTS_U,0.0015,0.5119,0.6871,0.0111,0.6871
ROCPOINTS_U,0.0016,0.5119,0.6871,0.0111,0.6871
ROCPOINTS_U,0.0016,0.5118,0.6871,0.0111,0.6871
ROCPOINTS_U,0.0017,0.5118,0.6871,0.0111,0.6871
ROCPOINTS_U,0.0017,0.5111,0.6871,0.0111,0.6871
ROCPOINTS_U,0.0017,0.5110,0.6871,0.0111,0.6871
ROCPOINTS_U,0.0018,0.5110,0.6871,0.0111,0.6871
ROCPOINTS_U,0.0018,0.5109,0.6871,0.0111,0.6871
ROCPOINTS_U,0.0020,0.5108,0.6871,0.0111,0.6871
ROCPOINTS_U,0.0022,0.5108,0.6871,0.0111,0.6871
ROCPOINTS_U,0.0022,0.5107,0.6871,0.0111,0.6871
ROCPOINTS_U,0.0028,0.5107,0.6871,0.0111,0.6871
ROCPOINTS_U,0.0028,0.5106,0.6871,0.0111,0.6871
ROCPOINTS_U,0.0033,0.5106,0.6871,0.0111,0.6871
ROCPOINTS_U,0.0033,0.5105,0.6871,0.0111,0.6871
ROCPOINTS_U,0.0033,0.5102,0.6871,0.0111,0.6871
ROCPOINTS_U,0.0033,0.3575,0.5578,0.0129,0.5578
ROCPOINTS_U,0.0034,0.3571,0.5578,0.0129,0.5578
ROCPOINTS_U,0.0034,0.3570,0.5578,0.0129,0.5578
ROCPOINTS_U,0.0034,0.3570,0.5578,0.0129,0.5578
ROCPOINTS_U,0.0035,0.3569,0.5578,0.0129,0.5578
ROCPOINTS_U,0.0035,0.3569,0.5578,0.0129,0.5578
ROCPOINTS_U,0.0036,0.3568,0.5578,0.0129,0.5578
ROCPOINTS_U,0.0036,0.3568,0.5578,0.0129,0.5578
ROCPOINTS_U,0.0036,0.3567,0.5578,0.0129,0.5578
ROCPOINTS_U,0.0036,0.3567,0.5578,0.0129,0.5578
ROCPOINTS_U,0.0036,0.3566,0.5578,0.0129,0.5578
ROCPOINTS_U,0.0036,0.3565,0.5578,0.0129,0.5578
ROCPOINTS_U,0.0036,0.3565,0.5578,0.0129,0.5578
ROCPOINTS_U,0.0037,0.3564,0.5578,0.0129,0.5578
ROCPOINTS_U,0.0037,0.3564,0.5578,0.0129,0.5578
ROCPOINTS_U,0.0038,0.3563,0.5578,0.0129,0.5578
ROCPOINTS_U,0.0038,0.3563,0.5578,0.0129,0.5578
ROCPOINTS_U,0.0038,0.3562,0.5578,0.0129,0.5578
ROCPOINTS_U,0.0039,0.3561,0.5578,0.0129,0.5578
ROCPOINTS_U,0.0039,0.3561,0.5578,0.0129,0.5578
ROCPOINTS_U,0.0039,0.3560,0.5578,0.0129,0.5578
ROCPOINTS_U,0.0040,0.3560,0.5578,0.0129,0.5578
ROCPOINTS_U,0.0040,0.3540,0.5510,0.0129,0.5510
ROCPOINTS_U,0.0040,0.3527,0.5442,0.0127,0.5442
ROCPOINTS_U,0.0040,0.3526,0.5442,0.0127,0.5442
ROCPOINTS_U,0.0040,0.3526,0.5442,0.0128,0.5442
ROCPOINTS_U,0.0040,0.3525,0.5442,0.0128,0.5442
ROCPOINTS_U,0.0041,0.3524,0.5442,0.0128,0.5442
ROCPOINTS_U,0.0042,0.3524,0.5442,0.0128,0.5442
ROCPOINTS_U,0.0042,0.3523,0.5442,0.0128,0.5442
ROCPOINTS_U,0.0042,0.3523,0.5442,0.0128,0.5442
ROCPOINTS_U,0.0044,0.3522,0.5442,0.0128,0.5442
ROCPOINTS_U,0.0044,0.3522,0.5442,0.0128,0.5442
ROCPOINTS_U,0.0044,0.3519,0.5442,0.0128,0.5442
ROCPOINTS_U,0.0047,0.3516,0.5442,0.0128,0.5442
ROCPOINTS_U,0.0049,0.3515,0.5442,0.0128,0.5442
ROCPOINTS_U,0.0050,0.3515,0.5442,0.0128,0.5442
ROCPOINTS_U,0.0051,0.3513,0.5442,0.0128,0.5442
ROCPOINTS_U,0.0054,0.3512,0.5442,0.0128,0.5442
ROCPOINTS_U,0.0054,0.3512,0.5442,0.0128,0.5442
ROCPOINTS_U,0.0054,0.3511,0.5442,0.0128,0.5442
ROCPOINTS_U,0.0055,0.3511,0.5442,0.0128,0.5442
ROCPOINTS_U,0.0056,0.3510,0.5442,0.0128,0.5442
ROCPOINTS_U,0.0056,0.3510,0.5442,0.0128,0.5442
ROCPOINTS_U,0.0059,0.3509,0.5442,0.0128,0.5442
ROCPOINTS_U,0.0062,0.3500,0.5442,0.0128,0.5442
ROCPOINTS_U,0.0063,0.3499,0.5442,0.0128,0.5442
ROCPOINTS_U,0.0064,0.3499,0.5442,0.0128,0.5442
ROCPOINTS_U,0.0064,0.3498,0.5442,0.0128,0.5442
ROCPOINTS_U,0.0064,0.3491,0.5442,0.0129,0.5442
ROCPOINTS_U,0.0066,0.3483,0.5442,0.0129,0.5442
ROCPOINTS_U,0.0066,0.3483,0.5442,0.0129,0.5442
ROCPOINTS_U,0.0067,0.3482,0.5442,0.0129,0.5442
ROCPOINTS_U,0.0067,0.3478,0.5442,0.0129,0.5442
ROCPOINTS_U,0.0067,0.2599,0.4762,0.0151,0.4762
ROCPOINTS_U,0.0067,0.2596,0.4762,0.0151,0.4762
ROCPOINTS_U,0.0067,0.2585,0.4762,0.0152,0.4762
ROCPOINTS_U,0.0067,0.2584,0.4762,0.0152,0.4762
ROCPOINTS_U,0.0068,0.2584,0.4762,0.0152,0.4762
ROCPOINTS_U,0.0068,0.2583,0.4762,0.0152,0.4762
ROCPOINTS_U,0.0068,0.2572,0.4762,0.0153,0.4762
ROCPOINTS_U,0.0068,0.2572,0.4762,0.0153,0.4762
ROCPOINTS_U,0.0068,0.2571,0.4762,0.0153,0.4762
ROCPOINTS_U,0.0068,0.2570,0.4762,0.0153,0.4762
ROCPOINTS_U,0.0068,0.2559,0.4762,0.0153,0.4762
ROCPOINTS_U,0.0069,0.2551,0.4762,0.0154,0.4762
ROCPOINTS_U,0.0069,0.2550,0.4762,0.0154,0.4762
ROCPOINTS_U,0.0070,0.2543,0.4762,0.0154,0.4762
ROCPOINTS_U,0.0072,0.2543,0.4762,0.0154,0.4762
ROCPOINTS_U,0.0072,0.2542,0.4762,0.0154,0.4762
ROCPOINTS_U,0.0073,0.2541,0.4762,0.0154,0.4762
ROCPOINTS_U,0.0074,0.2541,0.4762,0.0154,0.4762
ROCPOINTS_U,0.0074,0.2529,0.4762,0.0155,0.4762
ROCPOINTS_U,0.0077,0.2529,0.4762,0.0155,0.4762
ROCPOINTS_U,0.0078,0.2512,0.4762,0.0156,0.4762
ROCPOINTS_U,0.0078,0.2511,0.4762,0.0156,0.4762
ROCPOINTS_U,0.0078,0.2511,0.4762,0.0156,0.4762
ROCPOINTS_U,0.0079,0.2510,0.4762,0.0156,0.4762
ROCPOINTS_U,0.0079,0.2493,0.4762,0.0157,0.4762
ROCPOINTS_U,0.0079,0.2492,0.4762,0.0157,0.4762
ROCPOINTS_U,0.0079,0.2479,0.4762,0.0158,0.4762
ROCPOINTS_U,0.0079,0.2467,0.4762,0.0159,0.4762
ROCPOINTS_U,0.0079,0.2466,0.4762,0.0159,0.4762
ROCPOINTS_U,0.0081,0.2451,0.4762,0.0160,0.4762
ROCPOINTS_U,0.0081,0.2451,0.4762,0.0160,0.4762
ROCPOINTS_U,0.0081,0.2432,0.4762,0.0161,0.4762
ROCPOINTS_U,0.0082,0.2416,0.4762,0.0162,0.4762
ROCPOINTS_U,0.0082,0.2415,0.4762,0.0162,0.4762
ROCPOINTS_U,0.0083,0.2414,0.4762,0.0162,0.4762
ROCPOINTS_U,0.0083,0.2413,0.4762,0.0162,0.4762
ROCPOINTS_U,0.0084,0.2412,0.4762,0.0162,0.4762
ROCPOINTS_U,0.0085,0.2398,0.4762,0.0163,0.4762
ROCPOINTS_U,0.0089,0.2397,0.4762,0.0163,0.4762
ROCPOINTS_U,0.0089,0.2397,0.4762,0.0164,0.4762
ROCPOINTS_U,0.0089,0.2396,0.4762,0.0164,0.4762
ROCPOINTS_U,0.0090,0.2396,0.4762,0.0164,0.4762
ROCPOINTS_U,0.0092,0.2395,0.4762,0.0164,0.4762
ROCPOINTS_U,0.0094,0.2395,0.4762,0.0164,0.4762
ROCPOINTS_U,0.0098,0.2394,0.4762,0.0164,0.4762
ROCPOINTS_U,0.0100,0.2393,0.4762,0.0164,0.4762
ROCPOINTS_U,0.0100,0.2392,0.4762,0.0164,0.4762
ROCPOINTS_U,0.0100,0.1846,0.4558,0.0202,0.4558
ROCPOINTS_U,0.0100,0.1843,0.4558,0.0203,0.4558
ROCPOINTS_U,0.0100,0.1842,0.4558,0.0203,0.4558
ROCPOINTS_U,0.0101,0.1841,0.4558,0.0203,0.4558
ROCPOINTS_U,0.0101,0.1841,0.4558,0.0203,0.4558
ROCPOINTS_U,0.0103,0.1840,0.4558,0.0203,0.4558
ROCPOINTS_U,0.0106,0.1840,0.4558,0.0203,0.4558
ROCPOINTS_U,0.0106,0.1839,0.4558,0.0203,0.4558
ROCPOINTS_U,0.0107,0.1838,0.4558,0.0203,0.4558
ROCPOINTS_U,0.0107,0.1838,0.4558,0.0203,0.4558
ROCPOINTS_U,0.0108,0.1837,0.4558,0.0203,0.4558
ROCPOINTS_U,0.0108,0.1837,0.4558,0.0203,0.4558
ROCPOINTS_U,0.0110,0.1836,0.4558,0.0203,0.4558
ROCPOINTS_U,0.0110,0.1836,0.4558,0.0204,0.4558
ROCPOINTS_U,0.0110,0.1835,0.4558,0.0204,0.4558
ROCPOINTS_U,0.0110,0.1834,0.4558,0.0204,0.4558
ROCPOINTS_U,0.0116,0.1834,0.4558,0.0204,0.4558
ROCPOINTS_U,0.0117,0.1833,0.4558,0.0204,0.4558
ROCPOINTS_U,0.0117,0.1832,0.4558,0.0204,0.4558
ROCPOINTS_U,0.0122,0.1832,0.4558,0.0204,0.4558
ROCPOINTS_U,0.0128,0.1831,0.4558,0.0204,0.4558
ROCPOINTS_U,0.0133,0.1830,0.4558,0.0204,0.4558
ROCPOINTS_U,0.0133,0.1830,0.4558,0.0204,0.4558
ROCPOINTS_U,0.0133,0.1444,0.3810,0.0216,0.3810
ROCPOINTS_U,0.0133,0.1443,0.3810,0.0216,0.3810
ROCPOINTS_U,0.0135,0.1443,0.3810,0.0216,0.3810
ROCPOINTS_U,0.0140,0.1442,0.3810,0.0216,0.3810
ROCPOINTS_U,0.0141,0.1442,0.3810,0.0216,0.3810
ROCPOINTS_U,0.0150,0.1441,0.3810,0.0216,0.3810
ROCPOINTS_U,0.0151,0.1441,0.3810,0.0216,0.3810
ROCPOINTS_U,0.0151,0.1440,0.3810,0.0217,0.3810
ROCPOINTS_U,0.0153,0.1439,0.3810,0.0217,0.3810
ROCPOINTS_U,0.0155,0.1439,0.3810,0.0217,0.3810
ROCPOINTS_U,0.0156,0.1438,0.3810,0.0217,0.3810
ROCPOINTS_U,0.0158,0.1438,0.3810,0.0217,0.3810
ROCPOINTS_U,0.0161,0.1437,0.3810,0.0217,0.3810
ROCPOINTS_U,0.0167,0.1437,0.3810,0.0217,0.3810
ROCPOINTS_U,0.0167,0.1435,0.3810,0.0217,0.3810
ROCPOINTS_U,0.0167,0.1165,0.3333,0.0234,0.3333
ROCPOINTS_U,0.0170,0.1164,0.3333,0.0234,0.3333
ROCPOINTS_U,0.0170,0.1163,0.3333,0.0234,0.3333
ROCPOINTS_U,0.0170,0.1163,0.3333,0.0234,0.3333
ROCPOINTS_U,0.0175,0.1162,0.3333,0.0234,0.3333
ROCPOINTS_U,0.0175,0.1159,0.3265,0.0230,0.3265
ROCPOINTS_U,0.0176,0.1158,0.3265,0.0231,0.3265
ROCPOINTS_U,0.0178,0.1155,0.3197,0.0226,0.3197
ROCPOINTS_U,0.0179,0.1154,0.3197,0.0227,0.3197
ROCPOINTS_U,0.0180,0.1153,0.3197,0.0227,0.3197
ROCPOINTS_U,0.0184,0.1153,0.3197,0.0227,0.3197
ROCPOINTS_U,0.0197,0.1152,0.3197,0.0227,0.3197
ROCPOINTS_U,0.0200,0.1151,0.3197,0.0227,0.3197
ROCPOINTS_U,0.0200,0.1149,0.3197,0.0228,0.3197
ROCPOINTS_U,0.0200,0.0946,0.2789,0.0241,0.2789
ROCPOINTS_U,0.0203,0.0945,0.2789,0.0241,0.2789
ROCPOINTS_U,0.0210,0.0945,0.2789,0.0241,0.2789
ROCPOINTS_U,0.0214,0.0944,0.2789,0.0241,0.2789
ROCPOINTS_U,0.0216,0.0944,0.2789,0.0241,0.2789
ROCPOINTS_U,0.0225,0.0943,0.2789,0.0241,0.2789
ROCPOINTS_U,0.0228,0.0943,0.2789,0.0242,0.2789
ROCPOINTS_U,0.0231,0.0941,0.2789,0.0242,0.2789
ROCPOINTS_U,0.0232,0.0941,0.2789,0.0242,0.2789
ROCPOINTS_U,0.0233,0.0940,0.2789,0.0242,0.2789
ROCPOINTS_U,0.0233,0.0787,0.2313,0.0240,0.2313
ROCPOINTS_U,0.0236,0.0786,0.2313,0.0240,0.2313
ROCPOINTS_U,0.0238,0.0785,0.2313,0.0240,0.2313
ROCPOINTS_U,0.0240,0.0785,0.2313,0.0241,0.2313
ROCPOINTS_U,0.0240,0.0784,0.2313,0.0241,0.2313
ROCPOINTS_U,0.0243,0.0784,0.2313,0.0241,0.2313
ROCPOINTS_U,0.0244,0.0783,0.2313,0.0241,0.2313
ROCPOINTS_U,0.0250,0.0783,0.2313,0.0241,0.2313
ROCPOINTS_U,0.0256,0.0782,0.2313,0.0241,0.2313
ROCPOINTS_U,0.0256,0.0781,0.2313,0.0242,0.2313
ROCPOINTS_U,0.0267,0.0780,0.2313,0.0242,0.2313
ROCPOINTS_U,0.0268,0.0653,0.2245,0.0279,0.2245
ROCPOINTS_U,0.0281,0.0653,0.2245,0.0280,0.2245
ROCPOINTS_U,0.0283,0.0652,0.2245,0.0280,0.2245
ROCPOINTS_U,0.0289,0.0651,0.2245,0.0280,0.2245
ROCPOINTS_U,0.0296,0.0651,0.2245,0.0281,0.2245
ROCPOINTS_U,0.0300,0.0650,0.2245,0.0281,0.2245
ROCPOINTS_U,0.0308,0.0550,0.2041,0.0301,0.2041
ROCPOINTS_U,0.0317,0.0549,0.2041,0.0302,0.2041
ROCPOINTS_U,0.0322,0.0549,0.2041,0.0302,0.2041
ROCPOINTS_U,0.0333,0.0547,0.2041,0.0303,0.2041
ROCPOINTS_U,0.0344,0.0476,0.1905,0.0324,0.1905
ROCPOINTS_U,0.0346,0.0474,0.1905,0.0326,0.1905
ROCPOINTS_U,0.0348,0.0472,0.1905,0.0327,0.1905
ROCPOINTS_U,0.0356,0.0470,0.1905,0.0328,0.1905
ROCPOINTS_U,0.0361,0.0469,0.1905,0.0329,0.1905
ROCPOINTS_U,0.0366,0.0468,0.1905,0.0329,0.1905
ROCPOINTS_U,0.0367,0.0468,0.1837,0.0318,0.1837
ROCPOINTS_U,0.0376,0.0425,0.1769,0.0337,0.1769
ROCPOINTS_U,0.0377,0.0419,0.1769,0.0341,0.1769
ROCPOINTS_U,0.0379,0.0416,0.1769,0.0344,0.1769
ROCPOINTS_U,0.0383,0.0410,0.1769,0.0349,0.1769
ROCPOINTS_U,0.0385,0.0409,0.1769,0.0349,0.1769
ROCPOINTS_U,0.0400,0.0403,0.1769,0.0354,0.1769
ROCPOINTS_U,0.0408,0.0366,0.1633,0.0360,0.1633
ROCPOINTS_U,0.0409,0.0365,0.1633,0.0360,0.1633
ROCPOINTS_U,0.0417,0.0365,0.1633,0.0361,0.1633
ROCPOINTS_U,0.0418,0.0364,0.1633,0.0361,0.1633
ROCPOINTS_U,0.0430,0.0364,0.1633,0.0362,0.1633
ROCPOINTS_U,0.0433,0.0363,0.1633,0.0363,0.1633
ROCPOINTS_U,0.0446,0.0324,0.1293,0.0323,0.1293
ROCPOINTS_U,0.0453,0.0323,0.1293,0.0324,0.1293
ROCPOINTS_U,0.0464,0.0323,0.1293,0.0324,0.1293
ROCPOINTS_U,0.0467,0.0322,0.1293,0.0325,0.1293
ROCPOINTS_U,0.0467,0.0286,0.1156,0.0327,0.1156
ROCPOINTS_U,0.0478,0.0286,0.1156,0.0328,0.1156
ROCPOINTS_U,0.0479,0.0285,0.1156,0.0328,0.1156
ROCPOINTS_U,0.0482,0.0285,0.1156,0.0329,0.1156
ROCPOINTS_U,0.0484,0.0283,0.1156,0.0331,0.1156
ROCPOINTS_U,0.0484,0.0282,0.1156,0.0332,0.1156
ROCPOINTS_U,0.0487,0.0281,0.1156,0.0333,0.1156
ROCPOINTS_U,0.0491,0.0281,0.1156,0.0333,0.1156
ROCPOINTS_U,0.0497,0.0280,0.1156,0.0334,0.1156
ROCPOINTS_U,0.0500,0.0279,0.1156,0.0335,0.1156
ROCPOINTS_U,0.0512,0.0253,0.1156,0.0368,0.1156
ROCPOINTS_U,0.0519,0.0253,0.1156,0.0369,0.1156
ROCPOINTS_U,0.0533,0.0252,0.1156,0.0370,0.1156
ROCPOINTS_U,0.0534,0.0229,0.1156,0.0405,0.1156
ROCPOINTS_U,0.0535,0.0228,0.1156,0.0407,0.1156
ROCPOINTS_U,0.0547,0.0228,0.1156,0.0408,0.1156
ROCPOINTS_U,0.0558,0.0227,0.1156,0.0410,0.1156
ROCPOINTS_U,0.0567,0.0225,0.1156,0.0413,0.1156
ROCPOINTS_U,0.0567,0.0210,0.1156,0.0440,0.1156
ROCPOINTS_U,0.0569,0.0209,0.1156,0.0442,0.1156
ROCPOINTS_U,0.0570,0.0207,0.1156,0.0446,0.1156
ROCPOINTS_U,0.0600,0.0207,0.1156,0.0447,0.1156
ROCPOINTS_U,0.0603,0.0190,0.0952,0.0403,0.0952
ROCPOINTS_U,0.0609,0.0189,0.0952,0.0405,0.0952
ROCPOINTS_U,0.0623,0.0188,0.0952,0.0406,0.0952
ROCPOINTS_U,0.0633,0.0188,0.0952,0.0407,0.0952
ROCPOINTS_U,0.0667,0.0177,0.0952,0.0431,0.0952
ROCPOINTS_U,0.0700,0.0166,0.0884,0.0428,0.0884
ROCPOINTS_U,0.0711,0.0152,0.0748,0.0396,0.0748
ROCPOINTS_U,0.0733,0.0151,0.0748,0.0397,0.0748
ROCPOINTS_U,0.0751,0.0141,0.0680,0.0389,0.0680
ROCPOINTS_U,0.0756,0.0140,0.0680,0.0391,0.0680
ROCPOINTS_U,0.0765,0.0140,0.0612,0.0353,0.0612
ROCPOINTS_U,0.0767,0.0139,0.0612,0.0354,0.0612
ROCPOINTS_U,0.0768,0.0131,0.0612,0.0377,0.0612
ROCPOINTS_U,0.0800,0.0130,0.0612,0.0378,0.0612
ROCPOINTS_U,0.0800,0.0130,0.0612,0.0380,0.0612
ROCPOINTS_U,0.0824,0.0122,0.0612,0.0404,0.0612
ROCPOINTS_U,0.0833,0.0121,0.0612,0.0405,0.0612
ROCPOINTS_U,0.0867,0.0115,0.0612,0.0427,0.0612
ROCPOINTS_U,0.0900,0.0105,0.0612,0.0464,0.0612
ROCPOINTS_U,0.0900,0.0097,0.0612,0.0503,0.0612
ROCPOINTS_U,0.0905,0.0096,0.0612,0.0506,0.0612
ROCPOINTS_U,0.0906,0.0096,0.0612,0.0508,0.0612
ROCPOINTS_U,0.0933,0.0095,0.0612,0.0511,0.0612
ROCPOINTS_U,0.0936,0.0090,0.0476,0.0424,0.0476
ROCPOINTS_U,0.0967,0.0089,0.0476,0.0427,0.0476
ROCPOINTS_U,0.0989,0.0085,0.0476,0.0449,0.0476
ROCPOINTS_U,0.1000,0.0085,0.0408,0.0387,0.0408
ROCPOINTS_U,0.1020,0.0080,0.0408,0.0411,0.0408
ROCPOINTS_U,0.1022,0.0079,0.0408,0.0417,0.0408
ROCPOINTS_U,0.1033,0.0078,0.0408,0.0420,0.0408
ROCPOINTS_U,0.1067,0.0073,0.0408,0.0444,0.0408
ROCPOINTS_U,0.1069,0.0069,0.0408,0.0469,0.0408
ROCPOINTS_U,0.1074,0.0069,0.0408,0.0472,0.0408
ROCPOINTS_U,0.1095,0.0068,0.0408,0.0476,0.0408
ROCPOINTS_U,0.1100,0.0067,0.0408,0.0484,0.0408
ROCPOINTS_U,0.1133,0.0067,0.0408,0.0488,0.0408
ROCPOINTS_U,0.1157,0.0062,0.0408,0.0522,0.0408
ROCPOINTS_U,0.1167,0.0061,0.0408,0.0526,0.0408
ROCPOINTS_U,0.1200,0.0059,0.0408,0.0545,0.0408
ROCPOINTS_U,0.1228,0.0054,0.0408,0.0594,0.0408
ROCPOINTS_U,0.1232,0.0054,0.0408,0.0600,0.0408
ROCPOINTS_U,0.1233,0.0052,0.0408,0.0619,0.0408
ROCPOINTS_U,0.1267,0.0047,0.0340,0.0568,0.0340
ROCPOINTS_U,0.1300,0.0045,0.0340,0.0595,0.0340
ROCPOINTS_U,0.1309,0.0044,0.0340,0.0610,0.0340
ROCPOINTS_U,0.1333,0.0043,0.0340,0.0617,0.0340
ROCPOINTS_U,0.1338,0.0043,0.0340,0.0625,0.0340
ROCPOINTS_U,0.1367,0.0042,0.0340,0.0633,0.0340
ROCPOINTS_U,0.1433,0.0040,0.0340,0.0658,0.0340
ROCPOINTS_U,0.1467,0.0038,0.0340,0.0694,0.0340
ROCPOINTS_U,0.1500,0.0035,0.0340,0.0746,0.0340
ROCPOINTS_U,0.1567,0.0035,0.0340,0.0758,0.0340
ROCPOINTS_U,0.1600,0.0034,0.0340,0.0769,0.0340
ROCPOINTS_U,0.1633,0.0032,0.0340,0.0806,0.0340
ROCPOINTS_U,0.1667,0.0031,0.0340,0.0833,0.0340
ROCPOINTS_U,0.1688,0.0030,0.0340,0.0862,0.0340
ROCPOINTS_U,0.1700,0.0030,0.0340,0.0877,0.0340
ROCPOINTS_U,0.1733,0.0029,0.0340,0.0893,0.0340
ROCPOINTS_U,0.1767,0.0028,0.0272,0.0741,0.0272
ROCPOINTS_U,0.1800,0.0028,0.0272,0.0755,0.0272
ROCPOINTS_U,0.1867,0.0027,0.0272,0.0769,0.0272
ROCPOINTS_U,0.1900,0.0027,0.0272,0.0784,0.0272
ROCPOINTS_U,0.1911,0.0026,0.0272,0.0800,0.0272
ROCPOINTS_U,0.1933,0.0026,0.0272,0.0816,0.0272
ROCPOINTS_U,0.2000,0.0025,0.0272,0.0833,0.0272
ROCPOINTS_U,0.2033,0.0024,0.0272,0.0851,0.0272
ROCPOINTS_U,0.2067,0.0024,0.0272,0.0870,0.0272
ROCPOINTS_U,0.2133,0.0023,0.0272,0.0889,0.0272
ROCPOINTS_U,0.2167,0.0023,0.0272,0.0909,0.0272
ROCPOINTS_U,0.2200,0.0022,0.0272,0.0930,0.0272
ROCPOINTS_U,0.2233,0.0022,0.0204,0.0714,0.0204
ROCPOINTS_U,0.2267,0.0022,0.0204,0.0732,0.0204
ROCPOINTS_U,0.2300,0.0021,0.0204,0.0750,0.0204
ROCPOINTS_U,0.2333,0.0020,0.0204,0.0769,0.0204
ROCPOINTS_U,0.2400,0.0019,0.0204,0.0811,0.0204
ROCPOINTS_U,0.2500,0.0018,0.0204,0.0857,0.0204
ROCPOINTS_U,0.2633,0.0017,0.0204,0.0909,0.0204
ROCPOINTS_U,0.2667,0.0017,0.0136,0.0645,0.0136
ROCPOINTS_U,0.2700,0.0016,0.0136,0.0667,0.0136
ROCPOINTS_U,0.2867,0.0015,0.0136,0.0690,0.0136
ROCPOINTS_U,0.2933,0.0015,0.0136,0.0714,0.0136
ROCPOINTS_U,0.2967,0.0014,0.0136,0.0741,0.0136
ROCPOINTS_U,0.2991,0.0014,0.0136,0.0769,0.0136
ROCPOINTS_U,0.3033,0.0013,0.0136,0.0800,0.0136
ROCPOINTS_U,0.3100,0.0013,0.0136,0.0833,0.0136
ROCPOINTS_U,0.3167,0.0012,0.0136,0.0870,0.0136
ROCPOINTS_U,0.3200,0.0011,0.0136,0.0909,0.0136
ROCPOINTS_U,0.3300,0.0011,0.0068,0.0476,0.0068
ROCPOINTS_U,0.3333,0.0011,0.0000,0.0000,0.0000
ROCPOINTS_U,0.3367,0.0011,0.0000,0.0000,0.0000
ROCPOINTS_U,0.3567,0.0010,0.0000,0.0000,0.0000
ROCPOINTS_U,0.3800,0.0010,0.0000,0.0000,0.0000
ROCPOINTS_U,0.3833,0.0009,0.0000,0.0000,0.0000
ROCPOINTS_U,0.3933,0.0008,0.0000,0.0000,0.0000
ROCPOINTS_U,0.4033,0.0007,0.0000,0.0000,0.0000
ROCPOINTS_U,0.4084,0.0007,0.0000,0.0000,0.0000
ROCPOINTS_U,0.4167,0.0006,0.0000,0.0000,0.0000
ROCPOINTS_U,0.4315,0.0006,0.0000,0.0000,0.0000
ROCPOINTS_U,0.4381,0.0005,0.0000,0.0000,0.0000
ROCPOINTS_U,0.4400,0.0005,0.0000,0.0000,0.0000
ROCPOINTS_U,0.4600,0.0004,0.0000,0.0000,0.0000
ROCPOINTS_U,0.4867,0.0003,0.0000,0.0000,0.0000
ROCPOINTS_U,0.4967,0.0003,0.0000,0.0000,0.0000
ROCPOINTS_U,0.5033,0.0002,0.0000,0.0000,0.0000
ROCPOINTS_U,0.5200,0.0002,0.0000,0.0000,0.0000
ROCPOINTS_U,0.6033,0.0001,0.0000,0.0000,0.0000
ROCPOINTS_U,0.6100,0.0001,0.0000,0.0000,0.0000
ROCPOINTS_U,0.6100,0.0000,0.0000,0.0000,0.0000
ROCPOINTS_?,0.0000,1.0000,0.0000,0.0000,0.0000
ROCPOINTS_?,0.0000,0.0000,0.0000,0.0000,0.0000
TIME,Seconds taken for cross-validation,252706.761000.
IMP_SCORE,1,GO:0060850,1.0000e+00,1.0000e+00
IMP_SCORE,2,GO:0007063,1.0000e+00,2.0000e+00
IMP_SCORE,3,GO:0001702,1.0000e+00,1.0000e+00
IMP_SCORE,4,GO:0043138,1.0000e+00,1.0000e+00
IMP_SCORE,5,GO:0015872,1.0000e+00,2.0000e+00
IMP_SCORE,6,GO:2000651,1.0000e+00,1.0000e+00
IMP_SCORE,7,GO:0019206,1.0000e+00,1.0000e+00
IMP_SCORE,8,GO:0060065,1.0000e+00,1.0000e+00
IMP_SCORE,9,GO:0010755,1.0000e+00,1.0000e+00
IMP_SCORE,10,GO:0045472,1.0000e+00,1.0000e+00
IMP_SCORE,11,GO:1901018,9.7095e-01,1.0000e+00
IMP_SCORE,12,GO:0007260,9.7095e-01,1.0000e+00
IMP_SCORE,13,GO:0048261,9.5915e-01,2.0000e+00
IMP_SCORE,14,GO:0051031,9.5915e-01,2.0000e+00
IMP_SCORE,15,GO:0060026,9.5915e-01,2.0000e+00
IMP_SCORE,16,GO:0014857,9.5915e-01,2.0000e+00
IMP_SCORE,17,GO:2000508,9.1830e-01,1.0000e+00
IMP_SCORE,18,GO:0033235,9.1830e-01,1.0000e+00
IMP_SCORE,19,GO:0071425,9.1830e-01,1.0000e+00
IMP_SCORE,20,GO:0005736,9.1830e-01,1.0000e+00
IMP_SCORE,21,GO:0000783,9.1830e-01,1.0000e+00
IMP_SCORE,22,GO:0051593,9.1830e-01,1.0000e+00
IMP_SCORE,23,GO:1901673,9.1830e-01,2.0000e+00
IMP_SCORE,24,GO:0070986,9.1830e-01,1.0000e+00
IMP_SCORE,25,GO:0045605,9.1830e-01,1.0000e+00
IMP_SCORE,26,GO:0090151,9.0564e-01,2.0000e+00
IMP_SCORE,27,GO:1901213,8.6312e-01,1.0000e+00
IMP_SCORE,28,GO:0002053,8.6312e-01,1.0000e+00
IMP_SCORE,29,GO:0090266,8.1128e-01,1.0000e+00
IMP_SCORE,30,GO:0031577,8.1128e-01,1.0000e+00
IMP_SCORE,31,GO:0071732,7.7398e-01,3.0000e+00
IMP_SCORE,32,GO:0035810,7.3666e-01,3.0000e+00
IMP_SCORE,33,GO:0060452,7.2193e-01,1.0000e+00
IMP_SCORE,34,GO:0060749,7.0752e-01,3.0000e+00
IMP_SCORE,35,GO:0061311,7.0752e-01,3.0000e+00
IMP_SCORE,36,GO:0014854,6.9261e-01,2.0000e+00
IMP_SCORE,37,GO:0044819,6.8059e-01,6.0000e+00
IMP_SCORE,38,GO:0008053,6.7229e-01,3.0000e+00
IMP_SCORE,39,GO:0046965,6.6670e-01,3.0000e+00
IMP_SCORE,40,GO:0015991,6.6371e-01,6.0000e+00
IMP_SCORE,41,GO:0000338,6.6227e-01,3.0000e+00
IMP_SCORE,42,GO:0060736,6.5618e-01,4.0000e+00
IMP_SCORE,43,GO:0033604,6.5557e-01,3.0000e+00
IMP_SCORE,44,GO:0043923,6.4536e-01,2.0000e+00
IMP_SCORE,45,GO:0032725,6.3351e-01,3.0000e+00
IMP_SCORE,46,GO:0050927,6.2992e-01,5.0000e+00
IMP_SCORE,47,GO:0035815,6.1531e-01,6.0000e+00
IMP_SCORE,48,GO:0002070,6.1298e-01,3.0000e+00
IMP_SCORE,49,GO:1905332,6.1023e-01,7.0000e+00
IMP_SCORE,50,GO:0019852,6.0671e-01,6.0000e+00
IMP_SCORE,51,GO:0004745,5.9554e-01,7.8000e+01
IMP_SCORE,52,GO:0048333,5.9470e-01,5.0000e+00
IMP_SCORE,53,GO:0010714,5.9277e-01,5.0000e+00
IMP_SCORE,54,GO:0051304,5.8548e-01,2.0000e+00
IMP_SCORE,55,GO:0071880,5.8416e-01,5.0000e+00
IMP_SCORE,56,GO:0060444,5.8413e-01,3.0000e+00
IMP_SCORE,57,GO:0010661,5.8101e-01,3.0000e+00
IMP_SCORE,58,GO:0039703,5.7879e-01,3.0000e+00
IMP_SCORE,59,GO:1990440,5.7678e-01,3.0000e+00
IMP_SCORE,60,GO:0070198,5.7666e-01,3.0000e+00
IMP_SCORE,61,GO:0045740,5.7448e-01,7.0000e+00
IMP_SCORE,62,GO:0042311,5.7408e-01,9.0000e+00
IMP_SCORE,63,GO:0034979,5.7373e-01,3.0000e+00
IMP_SCORE,64,GO:0050706,5.6465e-01,6.0000e+00
IMP_SCORE,65,GO:0060544,5.6343e-01,4.0000e+00
IMP_SCORE,66,GO:0017145,5.6310e-01,2.0000e+00
IMP_SCORE,67,GO:0002230,5.6128e-01,2.0000e+00
IMP_SCORE,68,GO:0021537,5.5349e-01,1.2000e+01
IMP_SCORE,69,GO:0060192,5.5339e-01,5.0000e+00
IMP_SCORE,70,GO:0008180,5.5023e-01,5.0000e+00
IMP_SCORE,71,GO:0046933,5.4618e-01,2.0000e+00
IMP_SCORE,72,GO:0034236,5.4532e-01,8.0000e+00
IMP_SCORE,73,GO:0006266,5.4403e-01,4.0000e+00
IMP_SCORE,74,GO:0090185,5.4095e-01,6.0000e+00
IMP_SCORE,75,GO:0002294,5.3641e-01,3.0000e+00
IMP_SCORE,76,GO:0050774,5.3537e-01,6.0000e+00
IMP_SCORE,77,GO:0010574,5.3397e-01,9.0000e+00
IMP_SCORE,78,GO:0060324,5.2502e-01,3.0000e+00
IMP_SCORE,79,GO:0090079,5.2401e-01,8.0000e+00
IMP_SCORE,80,GO:0070935,5.2319e-01,2.0000e+00
IMP_SCORE,81,GO:0033141,5.2288e-01,2.0000e+00
IMP_SCORE,82,GO:0033700,5.2164e-01,1.0000e+00
IMP_SCORE,83,GO:0034694,5.2153e-01,2.0000e+00
IMP_SCORE,84,GO:0044062,5.2043e-01,2.0000e+00
IMP_SCORE,85,GO:0035404,5.2016e-01,2.0000e+00
IMP_SCORE,86,GO:1904813,5.1956e-01,9.6000e+01
IMP_SCORE,87,GO:0010523,5.1707e-01,2.0000e+00
IMP_SCORE,88,GO:0052472,5.1660e-01,2.0000e+00
IMP_SCORE,89,GO:0045736,5.1377e-01,4.0000e+00
IMP_SCORE,90,GO:0002407,5.1373e-01,2.0000e+00
IMP_SCORE,91,GO:0035020,5.1255e-01,4.0000e+00
IMP_SCORE,92,GO:2000316,5.1179e-01,2.0000e+00
IMP_SCORE,93,GO:0016004,5.1067e-01,6.0000e+00
IMP_SCORE,94,GO:0021533,5.1050e-01,9.0000e+00
IMP_SCORE,95,GO:0090398,5.1032e-01,4.0000e+00
IMP_SCORE,96,GO:0032433,5.0827e-01,2.0000e+00
IMP_SCORE,97,GO:0002067,5.0803e-01,2.0000e+00
IMP_SCORE,98,GO:1905209,5.0622e-01,6.0000e+00
IMP_SCORE,99,GO:0045651,5.0588e-01,2.0000e+00
IMP_SCORE,100,GO:0031670,5.0301e-01,2.0000e+00
IMP_SCORE,101,GO:0060047,5.0298e-01,2.0000e+00
IMP_SCORE,102,GO:0031342,5.0292e-01,2.0000e+00
IMP_SCORE,103,GO:0045668,5.0256e-01,1.0000e+01
IMP_SCORE,104,GO:0051350,5.0185e-01,7.0000e+00
IMP_SCORE,105,GO:0010662,5.0169e-01,8.0000e+00
IMP_SCORE,106,GO:0045780,5.0143e-01,2.0000e+00
IMP_SCORE,107,GO:0043301,5.0131e-01,2.0000e+00
IMP_SCORE,108,GO:0006582,5.0125e-01,4.0000e+00
IMP_SCORE,109,GO:1902711,5.0076e-01,4.0000e+00
IMP_SCORE,110,GO:0009262,5.0048e-01,2.0000e+00
IMP_SCORE,111,GO:0016331,5.0023e-01,2.0000e+00
IMP_SCORE,112,GO:1901526,5.0022e-01,2.0000e+00
IMP_SCORE,113,GO:1902100,4.9968e-01,5.0000e+00
IMP_SCORE,114,GO:0032769,4.9657e-01,5.0000e+00
IMP_SCORE,115,GO:0046112,4.9610e-01,7.0000e+00
IMP_SCORE,116,GO:1903051,4.9555e-01,6.0000e+00
IMP_SCORE,117,GO:0044298,4.9490e-01,3.1000e+01
IMP_SCORE,118,GO:0060037,4.9432e-01,4.0000e+00
IMP_SCORE,119,GO:0050433,4.9373e-01,7.0000e+00
IMP_SCORE,120,GO:2000765,4.9064e-01,2.0000e+00
IMP_SCORE,121,GO:2000300,4.9036e-01,1.5000e+01
IMP_SCORE,122,GO:0030898,4.9007e-01,6.0000e+00
IMP_SCORE,123,GO:0060252,4.8912e-01,6.0000e+00
IMP_SCORE,124,GO:0002523,4.8749e-01,1.1000e+01
IMP_SCORE,125,GO:0009208,4.8705e-01,2.0000e+00
IMP_SCORE,126,GO:0035173,4.8620e-01,7.0000e+00
IMP_SCORE,127,GO:1902579,4.8606e-01,2.7000e+01
IMP_SCORE,128,GO:0033612,4.8431e-01,9.0000e+00
IMP_SCORE,129,GO:0031998,4.8345e-01,3.0000e+00
IMP_SCORE,130,GO:0048745,4.8061e-01,4.0000e+00
IMP_SCORE,131,GO:0036120,4.8049e-01,4.0000e+00
IMP_SCORE,132,GO:1903543,4.7877e-01,6.0000e+00
IMP_SCORE,133,GO:0060964,4.7672e-01,5.0000e+00
IMP_SCORE,134,GO:0038179,4.7623e-01,1.1000e+01
IMP_SCORE,135,GO:0090192,4.7623e-01,6.0000e+00
IMP_SCORE,136,GO:0010766,4.7622e-01,2.0000e+00
IMP_SCORE,137,GO:0016572,4.7564e-01,1.0000e+01
IMP_SCORE,138,GO:1904925,4.7549e-01,8.0000e+00
IMP_SCORE,139,GO:0061001,4.7327e-01,1.0000e+01
IMP_SCORE,140,GO:0051117,4.7162e-01,9.7000e+01
IMP_SCORE,141,GO:0014743,4.7129e-01,6.0000e+00
IMP_SCORE,142,GO:0002701,4.7085e-01,4.0000e+00
IMP_SCORE,143,GO:0032794,4.7047e-01,1.0000e+01
IMP_SCORE,144,GO:0003181,4.6907e-01,6.0000e+00
IMP_SCORE,145,GO:0043306,4.6720e-01,2.0000e+00
IMP_SCORE,146,GO:0045730,4.6712e-01,7.0000e+00
IMP_SCORE,147,GO:0055025,4.6707e-01,6.0000e+00
IMP_SCORE,148,GO:1905953,4.6671e-01,9.0000e+00
IMP_SCORE,149,GO:0036109,4.6657e-01,3.2000e+01
IMP_SCORE,150,GO:0010758,4.6655e-01,5.0000e+00
IMP_SCORE,151,GO:0045821,4.6629e-01,2.0000e+00
IMP_SCORE,152,GO:0002903,4.6451e-01,2.0000e+00
IMP_SCORE,153,GO:0044224,4.6360e-01,4.0000e+00
IMP_SCORE,154,GO:1902883,4.6307e-01,7.0000e+00
IMP_SCORE,155,GO:0042149,4.6252e-01,2.8000e+01
IMP_SCORE,156,GO:0032461,4.6236e-01,2.0000e+00
IMP_SCORE,157,GO:0050732,4.6235e-01,1.1000e+01
IMP_SCORE,158,GO:0039706,4.6207e-01,4.0000e+00
IMP_SCORE,159,GO:0060402,4.6144e-01,1.4000e+01
IMP_SCORE,160,GO:1903557,4.6120e-01,1.4000e+01
IMP_SCORE,161,GO:0044783,4.6087e-01,2.0000e+00
IMP_SCORE,162,GO:0042523,4.6054e-01,2.0000e+00
IMP_SCORE,163,GO:0051044,4.6049e-01,9.0000e+00
IMP_SCORE,164,GO:0007171,4.6010e-01,2.0000e+00
IMP_SCORE,165,GO:0003401,4.6003e-01,4.0000e+00
IMP_SCORE,166,GO:1904181,4.6003e-01,5.0000e+00
IMP_SCORE,167,GO:1903204,4.6000e-01,2.0000e+00
IMP_SCORE,168,GO:0051571,4.5987e-01,5.0000e+00
IMP_SCORE,169,GO:0045346,4.5970e-01,2.0000e+00
IMP_SCORE,170,GO:0008409,4.5915e-01,1.0000e+00
IMP_SCORE,171,GO:0005161,4.5675e-01,3.0000e+00
IMP_SCORE,172,GO:0007263,4.5511e-01,8.0000e+00
IMP_SCORE,173,GO:0043618,4.5492e-01,2.1000e+01
IMP_SCORE,174,GO:0008353,4.5473e-01,4.0000e+00
IMP_SCORE,175,GO:1902165,4.5377e-01,5.0000e+00
IMP_SCORE,176,GO:0035635,4.5175e-01,5.0000e+00
IMP_SCORE,177,GO:0050663,4.5159e-01,1.7000e+01
IMP_SCORE,178,GO:0003198,4.4929e-01,3.0000e+00
IMP_SCORE,179,GO:0014877,4.4860e-01,3.0000e+00
IMP_SCORE,180,GO:0030826,4.4810e-01,5.0000e+00
IMP_SCORE,181,GO:0032108,4.4696e-01,3.0000e+00
IMP_SCORE,182,GO:1901031,4.4683e-01,1.3000e+01
IMP_SCORE,183,GO:0032490,4.4675e-01,1.1000e+01
IMP_SCORE,184,GO:1903055,4.4573e-01,5.0000e+00
IMP_SCORE,185,GO:0034695,4.4544e-01,3.0000e+00
IMP_SCORE,186,GO:0002823,4.4440e-01,8.0000e+00
IMP_SCORE,187,GO:0009109,4.4320e-01,4.0000e+00
IMP_SCORE,188,GO:0035437,4.4185e-01,3.0000e+00
IMP_SCORE,189,GO:0048514,4.4113e-01,8.0000e+00
IMP_SCORE,190,GO:0033178,4.4090e-01,5.0000e+00
IMP_SCORE,191,GO:2000505,4.4010e-01,6.0000e+00
IMP_SCORE,192,GO:1900048,4.3962e-01,2.4000e+01
IMP_SCORE,193,GO:2000406,4.3844e-01,7.0000e+00
IMP_SCORE,194,GO:0090051,4.3808e-01,1.1000e+01
IMP_SCORE,195,GO:0014889,4.3718e-01,3.0000e+00
IMP_SCORE,196,GO:0031665,4.3710e-01,3.0000e+00
IMP_SCORE,197,GO:0008207,4.3690e-01,1.3000e+01
IMP_SCORE,198,GO:0098581,4.3535e-01,1.5000e+01
IMP_SCORE,199,GO:0090103,4.3396e-01,5.0000e+00
IMP_SCORE,200,GO:0071364,4.3289e-01,6.0000e+00
IMP_SCORE,201,GO:1904357,4.3074e-01,3.0000e+00
IMP_SCORE,202,GO:0043691,4.3038e-01,6.0000e+00
IMP_SCORE,203,GO:0071361,4.2985e-01,2.0000e+00
IMP_SCORE,204,GO:0034122,4.2932e-01,1.1000e+01
IMP_SCORE,205,GO:1900046,4.2914e-01,2.9000e+01
IMP_SCORE,206,GO:0035259,4.2877e-01,7.0000e+00
IMP_SCORE,207,GO:0071549,4.2744e-01,9.0000e+00
IMP_SCORE,208,GO:0071774,4.2629e-01,1.5000e+01
IMP_SCORE,209,GO:0061000,4.2617e-01,1.3000e+01
IMP_SCORE,210,GO:0050860,4.2556e-01,1.1000e+01
IMP_SCORE,211,GO:1900025,4.2450e-01,3.0000e+00
IMP_SCORE,212,GO:0032890,4.2300e-01,1.0000e+01
IMP_SCORE,213,GO:0044321,4.2198e-01,9.0000e+00
IMP_SCORE,214,GO:0034394,4.2159e-01,5.0000e+00
IMP_SCORE,215,GO:0060045,4.1941e-01,5.0000e+00
IMP_SCORE,216,GO:0060391,4.1929e-01,9.0000e+00
IMP_SCORE,217,GO:0034199,4.1913e-01,2.0000e+00
IMP_SCORE,218,GO:0060314,4.1871e-01,5.0000e+00
IMP_SCORE,219,GO:0005657,4.1805e-01,2.0000e+00
IMP_SCORE,220,GO:0099604,4.1779e-01,5.0000e+00
IMP_SCORE,221,GO:0014829,4.1779e-01,3.0000e+00
IMP_SCORE,222,GO:0003215,4.1718e-01,8.0000e+00
IMP_SCORE,223,GO:0043534,4.1705e-01,1.0000e+01
IMP_SCORE,224,GO:0070182,4.1567e-01,4.0000e+00
IMP_SCORE,225,GO:0036442,4.1464e-01,6.0000e+00
IMP_SCORE,226,GO:0009435,4.1386e-01,1.6000e+01
IMP_SCORE,227,GO:0045945,4.1380e-01,3.0000e+00
IMP_SCORE,228,GO:0055026,4.1269e-01,8.0000e+00
IMP_SCORE,229,GO:0071731,4.1259e-01,3.0000e+00
IMP_SCORE,230,GO:0004843,4.1108e-01,7.2000e+01
IMP_SCORE,231,GO:1900024,4.1090e-01,1.9000e+01
IMP_SCORE,232,GO:0001205,4.1069e-01,6.0000e+00
IMP_SCORE,233,total,4.1032e-01,7.4950e+03
IMP_SCORE,234,GO:1990381,4.1008e-01,3.0000e+00
IMP_SCORE,235,GO:0009595,4.0988e-01,2.6000e+01
IMP_SCORE,236,GO:0048311,4.0822e-01,5.0000e+00
IMP_SCORE,237,GO:0033137,4.0796e-01,5.0000e+00
IMP_SCORE,238,GO:1903427,4.0776e-01,1.4000e+01
IMP_SCORE,239,GO:0002003,4.0745e-01,1.4000e+01
IMP_SCORE,240,GO:0035561,4.0706e-01,2.0000e+00
IMP_SCORE,241,GO:1901890,4.0705e-01,1.0000e+01
IMP_SCORE,242,GO:0035728,4.0616e-01,2.0000e+00
IMP_SCORE,243,GO:0032785,4.0587e-01,2.0000e+00
IMP_SCORE,244,GO:0005160,4.0450e-01,1.4000e+01
IMP_SCORE,245,GO:0044769,4.0341e-01,7.0000e+00
IMP_SCORE,246,GO:0000018,4.0323e-01,1.9000e+01
IMP_SCORE,247,GO:0036499,4.0295e-01,3.0000e+00
IMP_SCORE,248,GO:1903146,4.0229e-01,1.6000e+01
IMP_SCORE,249,GO:0055003,4.0190e-01,5.0000e+00
IMP_SCORE,250,GO:0070528,4.0117e-01,6.0000e+00
IMP_SCORE,251,GO:0035025,4.0067e-01,8.0000e+00
IMP_SCORE,252,GO:0061158,4.0050e-01,6.0000e+00
IMP_SCORE,253,GO:0055007,3.9997e-01,3.0000e+00
IMP_SCORE,254,GO:0002755,3.9759e-01,1.1000e+01
IMP_SCORE,255,GO:0046209,3.9730e-01,8.0000e+00
IMP_SCORE,256,GO:0051590,3.9556e-01,8.0000e+00
IMP_SCORE,257,GO:0001221,3.9537e-01,1.4000e+01
IMP_SCORE,258,GO:0001911,3.9468e-01,5.0000e+00
IMP_SCORE,259,GO:0032839,3.9399e-01,1.6000e+01
IMP_SCORE,260,GO:2000369,3.9368e-01,5.0000e+00
IMP_SCORE,261,GO:0007617,3.9357e-01,8.0000e+00
IMP_SCORE,262,GO:0016079,3.9352e-01,1.2000e+01
IMP_SCORE,263,GO:0030879,3.9340e-01,3.0000e+00
IMP_SCORE,264,GO:0051412,3.9319e-01,1.1000e+01
IMP_SCORE,265,GO:0090533,3.9302e-01,1.1000e+01
IMP_SCORE,266,GO:0009154,3.9259e-01,8.0000e+00
IMP_SCORE,267,GO:0045686,3.9210e-01,1.1000e+01
IMP_SCORE,268,GO:0032722,3.9146e-01,1.9000e+01
IMP_SCORE,269,GO:2000209,3.9119e-01,8.0000e+00
IMP_SCORE,270,GO:0060425,3.9111e-01,8.0000e+00
IMP_SCORE,271,GO:0014742,3.9109e-01,5.0000e+00
IMP_SCORE,272,GO:0051281,3.9103e-01,1.0000e+01
IMP_SCORE,273,GO:0042737,3.9095e-01,3.0000e+00
IMP_SCORE,274,GO:0070227,3.9026e-01,6.0000e+00
IMP_SCORE,275,GO:0043242,3.8833e-01,1.9000e+01
IMP_SCORE,276,GO:0099529,3.8756e-01,8.0000e+00
IMP_SCORE,277,GO:0086001,3.8680e-01,8.0000e+00
IMP_SCORE,278,GO:0002693,3.8663e-01,5.0000e+00
IMP_SCORE,279,GO:2000727,3.8610e-01,6.0000e+00
IMP_SCORE,280,GO:0031227,3.8568e-01,1.5000e+02
IMP_SCORE,281,GO:0071514,3.8557e-01,7.0000e+00
IMP_SCORE,282,GO:0045080,3.8515e-01,7.0000e+00
IMP_SCORE,283,GO:0044849,3.8471e-01,5.0000e+00
IMP_SCORE,284,GO:0046129,3.8446e-01,1.2000e+01
IMP_SCORE,285,GO:0005164,3.8425e-01,1.7000e+01
IMP_SCORE,286,GO:2000188,3.8277e-01,7.0000e+00
IMP_SCORE,287,GO:0042454,3.8254e-01,1.6000e+01
IMP_SCORE,288,GO:0045940,3.8167e-01,1.2000e+01
IMP_SCORE,289,GO:0017017,3.8143e-01,5.0000e+00
IMP_SCORE,290,GO:0043651,3.8083e-01,2.8000e+01
IMP_SCORE,291,GO:0046133,3.8078e-01,9.0000e+00
IMP_SCORE,292,GO:0006706,3.8006e-01,3.6000e+01
IMP_SCORE,293,GO:0006110,3.8006e-01,8.0000e+00
IMP_SCORE,294,GO:0030742,3.7987e-01,9.0000e+00
IMP_SCORE,295,GO:0031996,3.7934e-01,4.0000e+00
IMP_SCORE,296,GO:0040019,3.7878e-01,5.0000e+00
IMP_SCORE,297,GO:0070821,3.7836e-01,6.9000e+01
IMP_SCORE,298,GO:0055015,3.7822e-01,2.0000e+00
IMP_SCORE,299,GO:1900026,3.7812e-01,1.1000e+01
IMP_SCORE,300,GO:0048645,3.7750e-01,8.0000e+00
IMP_SCORE,301,GO:0046622,3.7742e-01,5.0000e+00
IMP_SCORE,302,GO:0045428,3.7735e-01,1.8000e+01
IMP_SCORE,303,GO:2000678,3.7733e-01,6.0000e+00
IMP_SCORE,304,GO:0042060,3.7684e-01,2.3000e+01
IMP_SCORE,305,GO:0045604,3.7661e-01,6.0000e+00
IMP_SCORE,306,GO:0050709,3.7654e-01,3.3000e+01
IMP_SCORE,307,GO:0002437,3.7602e-01,5.0000e+00
IMP_SCORE,308,GO:0008296,3.7582e-01,3.0000e+00
IMP_SCORE,309,GO:0035813,3.7527e-01,4.0000e+00
IMP_SCORE,310,GO:2000251,3.7524e-01,3.0000e+00
IMP_SCORE,311,GO:0044144,3.7522e-01,1.5000e+01
IMP_SCORE,312,GO:0051000,3.7452e-01,6.0000e+00
IMP_SCORE,313,GO:1902187,3.7377e-01,3.0000e+00
IMP_SCORE,314,GO:0030828,3.7348e-01,8.0000e+00
IMP_SCORE,315,GO:2000378,3.7346e-01,1.6000e+01
IMP_SCORE,316,GO:0000774,3.7339e-01,4.0000e+00
IMP_SCORE,317,GO:1901659,3.7339e-01,2.1000e+01
IMP_SCORE,318,GO:0048185,3.7278e-01,1.3000e+01
IMP_SCORE,319,GO:0043395,3.7261e-01,1.6000e+01
IMP_SCORE,320,GO:0040020,3.7240e-01,5.0000e+00
IMP_SCORE,321,GO:0060261,3.7191e-01,8.0000e+00
IMP_SCORE,322,GO:0072202,3.7050e-01,7.0000e+00
IMP_SCORE,323,GO:0048712,3.7050e-01,6.0000e+00
IMP_SCORE,324,GO:0086002,3.7041e-01,1.1000e+01
IMP_SCORE,325,GO:0002089,3.6875e-01,5.0000e+00
IMP_SCORE,326,GO:0031103,3.6820e-01,1.2000e+01
IMP_SCORE,327,GO:0003151,3.6786e-01,1.7000e+01
IMP_SCORE,328,GO:2000352,3.6745e-01,5.0000e+00
IMP_SCORE,329,GO:0051081,3.6700e-01,1.3000e+01
IMP_SCORE,330,GO:0030904,3.6698e-01,7.0000e+00
IMP_SCORE,331,GO:1903556,3.6696e-01,1.4000e+01
IMP_SCORE,332,GO:0006379,3.6665e-01,4.1000e+01
IMP_SCORE,333,GO:0032303,3.6650e-01,8.0000e+00
IMP_SCORE,334,GO:0019883,3.6649e-01,1.8000e+01
IMP_SCORE,335,GO:0051918,3.6605e-01,3.0000e+00
IMP_SCORE,336,GO:0051775,3.6564e-01,5.0000e+00
IMP_SCORE,337,GO:0048853,3.6559e-01,2.0000e+00
IMP_SCORE,338,GO:0042509,3.6557e-01,1.7000e+01
IMP_SCORE,339,GO:0048864,3.6543e-01,1.2000e+01
IMP_SCORE,340,GO:0042398,3.6507e-01,4.6000e+01
IMP_SCORE,341,GO:0051099,3.6447e-01,3.3000e+01
IMP_SCORE,342,GO:0045762,3.6442e-01,3.0000e+00
IMP_SCORE,343,GO:2000116,3.6382e-01,8.7000e+01
IMP_SCORE,344,GO:0032075,3.6378e-01,3.0000e+00
IMP_SCORE,345,GO:0048593,3.6362e-01,1.1000e+01
IMP_SCORE,346,GO:0070199,3.6355e-01,5.0000e+00
IMP_SCORE,347,GO:0043433,3.6303e-01,3.6000e+01
IMP_SCORE,348,GO:0045628,3.6301e-01,1.5000e+01
IMP_SCORE,349,GO:0071773,3.6242e-01,3.0000e+00
IMP_SCORE,350,GO:0051287,3.6223e-01,5.3000e+01
IMP_SCORE,351,GO:0051957,3.6209e-01,6.0000e+00
IMP_SCORE,352,GO:0060401,3.6182e-01,1.0000e+01
IMP_SCORE,353,GO:1903432,3.6159e-01,9.0000e+00
IMP_SCORE,354,GO:0035307,3.6116e-01,2.2000e+01
IMP_SCORE,355,GO:0009147,3.6102e-01,6.0000e+00
IMP_SCORE,356,GO:0045191,3.6093e-01,1.0000e+01
IMP_SCORE,357,GO:0010389,3.6042e-01,2.9000e+01
IMP_SCORE,358,GO:0043525,3.6032e-01,9.0000e+00
IMP_SCORE,359,GO:1904064,3.6026e-01,2.6000e+01
IMP_SCORE,360,GO:2000177,3.6014e-01,4.8000e+01
IMP_SCORE,361,GO:0042220,3.6003e-01,6.0000e+00
IMP_SCORE,362,GO:0097191,3.6001e-01,3.1000e+01
IMP_SCORE,363,GO:0000028,3.5979e-01,6.0000e+00
IMP_SCORE,364,GO:0046165,3.5971e-01,3.7000e+01
IMP_SCORE,365,GO:0034114,3.5966e-01,6.0000e+00
IMP_SCORE,366,GO:2001251,3.5966e-01,2.4000e+01
IMP_SCORE,367,GO:0002068,3.5888e-01,4.0000e+00
IMP_SCORE,368,GO:0048679,3.5853e-01,9.0000e+00
IMP_SCORE,369,GO:0043537,3.5849e-01,1.0000e+01
IMP_SCORE,370,GO:0044550,3.5833e-01,3.0000e+00
IMP_SCORE,371,GO:0035861,3.5825e-01,1.2000e+01
IMP_SCORE,372,GO:1903019,3.5816e-01,9.0000e+00
IMP_SCORE,373,GO:0016447,3.5816e-01,4.0000e+00
IMP_SCORE,374,GO:0032649,3.5785e-01,3.4000e+01
IMP_SCORE,375,GO:0010962,3.5783e-01,8.0000e+00
IMP_SCORE,376,GO:0030540,3.5705e-01,8.0000e+00
IMP_SCORE,377,GO:2000108,3.5704e-01,1.2000e+01
IMP_SCORE,378,GO:0030122,3.5702e-01,3.0000e+00
IMP_SCORE,379,GO:0033003,3.5682e-01,2.1000e+01
IMP_SCORE,380,GO:0043507,3.5632e-01,2.3000e+01
IMP_SCORE,381,GO:0010469,3.5631e-01,3.1000e+01
IMP_SCORE,382,GO:0061029,3.5601e-01,4.0000e+00
IMP_SCORE,383,GO:0045414,3.5580e-01,6.0000e+00
IMP_SCORE,384,GO:0090312,3.5524e-01,6.0000e+00
IMP_SCORE,385,GO:0051988,3.5505e-01,5.0000e+00
IMP_SCORE,386,GO:0032590,3.5467e-01,1.1000e+01
IMP_SCORE,387,GO:0033197,3.5447e-01,3.0000e+00
IMP_SCORE,388,GO:0021756,3.5422e-01,1.7000e+01
IMP_SCORE,389,GO:0005080,3.5360e-01,2.3000e+01
IMP_SCORE,390,GO:0007026,3.5356e-01,1.6000e+01
IMP_SCORE,391,GO:0060411,3.5334e-01,1.5000e+01
IMP_SCORE,392,GO:0016049,3.5333e-01,6.3000e+01
IMP_SCORE,393,GO:0030176,3.5315e-01,1.6300e+02
IMP_SCORE,394,GO:0031116,3.5302e-01,7.0000e+00
IMP_SCORE,395,GO:0031281,3.5295e-01,2.1000e+01
IMP_SCORE,396,GO:2000725,3.5268e-01,7.0000e+00
IMP_SCORE,397,GO:0043114,3.5237e-01,5.0000e+00
IMP_SCORE,398,GO:0043921,3.5075e-01,3.0000e+00
IMP_SCORE,399,GO:2001204,3.4989e-01,1.5000e+01
IMP_SCORE,400,GO:0030673,3.4929e-01,3.0000e+00
IMP_SCORE,401,GO:0097201,3.4923e-01,4.0000e+00
IMP_SCORE,402,GO:0035004,3.4916e-01,6.0000e+00
IMP_SCORE,403,GO:0014061,3.4911e-01,1.0000e+01
IMP_SCORE,404,GO:0006677,3.4866e-01,1.7000e+01
IMP_SCORE,405,GO:0033683,3.4834e-01,7.0000e+00
IMP_SCORE,406,GO:0002279,3.4794e-01,1.0000e+01
IMP_SCORE,407,GO:0071636,3.4763e-01,1.5000e+01
IMP_SCORE,408,GO:0007292,3.4747e-01,1.0000e+01
IMP_SCORE,409,GO:0016208,3.4745e-01,8.0000e+00
IMP_SCORE,410,GO:0060420,3.4694e-01,8.0000e+00
IMP_SCORE,411,GO:0007194,3.4653e-01,6.0000e+00
IMP_SCORE,412,GO:0048660,3.4637e-01,2.9000e+01
IMP_SCORE,413,GO:0009649,3.4609e-01,2.4000e+01
IMP_SCORE,414,GO:0034643,3.4605e-01,3.0000e+00
IMP_SCORE,415,GO:0014075,3.4584e-01,1.8000e+01
IMP_SCORE,416,GO:2000345,3.4576e-01,3.0000e+00
IMP_SCORE,417,GO:0046627,3.4557e-01,2.0000e+01
IMP_SCORE,418,GO:0046487,3.4550e-01,4.3000e+01
IMP_SCORE,419,GO:1990939,3.4479e-01,9.0000e+00
IMP_SCORE,420,GO:0042108,3.4476e-01,1.8000e+01
IMP_SCORE,421,GO:2000191,3.4467e-01,3.0000e+00
IMP_SCORE,422,GO:0008277,3.4431e-01,7.2000e+01
IMP_SCORE,423,GO:0007254,3.4422e-01,7.0000e+00
IMP_SCORE,424,GO:0006282,3.4418e-01,1.2000e+01
IMP_SCORE,425,GO:0036257,3.4414e-01,3.0000e+00
IMP_SCORE,426,GO:0032225,3.4374e-01,8.0000e+00
IMP_SCORE,427,GO:0047555,3.4361e-01,3.0000e+00
IMP_SCORE,428,GO:0001946,3.4358e-01,1.0000e+00
IMP_SCORE,429,GO:0060272,3.4355e-01,6.0000e+00
IMP_SCORE,430,GO:0043153,3.4294e-01,3.0000e+00
IMP_SCORE,431,GO:0034284,3.4252e-01,2.7000e+01
IMP_SCORE,432,GO:0034361,3.4180e-01,3.0000e+00
IMP_SCORE,433,GO:0042288,3.4178e-01,1.2000e+01
IMP_SCORE,434,GO:0045844,3.4177e-01,9.0000e+00
IMP_SCORE,435,GO:0019843,3.4162e-01,6.9000e+01
IMP_SCORE,436,GO:0032212,3.4152e-01,2.0000e+01
IMP_SCORE,437,GO:0090003,3.4139e-01,2.5000e+01
IMP_SCORE,438,GO:0032757,3.4138e-01,2.1000e+01
IMP_SCORE,439,GO:0032727,3.4094e-01,8.0000e+00
IMP_SCORE,440,GO:1901976,3.4084e-01,9.0000e+00
IMP_SCORE,441,GO:0070849,3.4070e-01,1.3000e+01
IMP_SCORE,442,GO:0043488,3.4068e-01,3.6000e+01
IMP_SCORE,443,GO:0010517,3.4057e-01,1.0000e+01
IMP_SCORE,444,GO:0042522,3.4031e-01,3.0000e+00
IMP_SCORE,445,GO:0044766,3.4012e-01,2.1000e+01
IMP_SCORE,446,GO:0051385,3.4007e-01,9.0000e+00
IMP_SCORE,447,GO:0060563,3.4002e-01,1.3000e+01
IMP_SCORE,448,GO:0050671,3.3976e-01,3.8000e+01
IMP_SCORE,449,GO:1903206,3.3953e-01,8.0000e+00
IMP_SCORE,450,GO:0010092,3.3904e-01,4.0000e+00
IMP_SCORE,451,GO:0050872,3.3834e-01,6.0000e+00
IMP_SCORE,452,GO:0099500,3.3816e-01,1.4000e+01
IMP_SCORE,453,GO:0010611,3.3802e-01,1.5000e+01
IMP_SCORE,454,GO:0018105,3.3770e-01,5.3000e+01
IMP_SCORE,455,GO:0080182,3.3766e-01,3.0000e+00
IMP_SCORE,456,GO:0001676,3.3714e-01,8.5000e+01
IMP_SCORE,457,GO:0002287,3.3705e-01,3.0000e+00
IMP_SCORE,458,GO:0050691,3.3704e-01,3.0000e+00
IMP_SCORE,459,GO:0051150,3.3696e-01,1.3000e+01
IMP_SCORE,460,GO:1905523,3.3664e-01,8.0000e+00
IMP_SCORE,461,GO:0035255,3.3661e-01,6.0000e+00
IMP_SCORE,462,GO:0051016,3.3631e-01,9.0000e+00
IMP_SCORE,463,GO:0051654,3.3579e-01,4.0000e+00
IMP_SCORE,464,GO:0051973,3.3573e-01,2.2000e+01
IMP_SCORE,465,GO:0071677,3.3572e-01,6.0000e+00
IMP_SCORE,466,GO:0051591,3.3554e-01,2.7000e+01
IMP_SCORE,467,GO:0003148,3.3514e-01,3.0000e+00
IMP_SCORE,468,GO:0048715,3.3470e-01,1.0000e+01
IMP_SCORE,469,GO:0031690,3.3458e-01,3.0000e+00
IMP_SCORE,470,GO:0048041,3.3453e-01,2.1000e+01
IMP_SCORE,471,GO:0010869,3.3413e-01,3.0000e+00
IMP_SCORE,472,GO:0046068,3.3392e-01,3.0000e+00
IMP_SCORE,473,GO:1900077,3.3383e-01,2.1000e+01
IMP_SCORE,474,GO:0070577,3.3361e-01,3.0000e+00
IMP_SCORE,475,GO:0046007,3.3360e-01,3.0000e+00
IMP_SCORE,476,GO:0033391,3.3335e-01,3.0000e+00
IMP_SCORE,477,GO:0050775,3.3321e-01,6.0000e+00
IMP_SCORE,478,GO:0044247,3.3315e-01,1.3000e+01
IMP_SCORE,479,GO:0021819,3.3271e-01,1.9000e+01
IMP_SCORE,480,GO:0046427,3.3267e-01,1.6000e+01
IMP_SCORE,481,GO:0051785,3.3262e-01,9.0000e+00
IMP_SCORE,482,GO:0032480,3.3239e-01,9.0000e+00
IMP_SCORE,483,GO:0030575,3.3231e-01,4.0000e+00
IMP_SCORE,484,GO:0048070,3.3217e-01,4.0000e+00
IMP_SCORE,485,GO:0002888,3.3185e-01,6.0000e+00
IMP_SCORE,486,GO:1905954,3.3149e-01,3.0000e+01
IMP_SCORE,487,GO:1901722,3.3149e-01,5.0000e+00
IMP_SCORE,488,GO:0010922,3.3148e-01,1.2000e+01
IMP_SCORE,489,GO:0000188,3.3137e-01,2.1000e+01
IMP_SCORE,490,GO:0099132,3.3112e-01,1.6000e+01
IMP_SCORE,491,GO:0015791,3.3110e-01,1.1000e+01
IMP_SCORE,492,GO:0032459,3.3089e-01,1.2000e+01
IMP_SCORE,493,GO:0071322,3.3087e-01,2.9000e+01
IMP_SCORE,494,GO:1902930,3.3023e-01,1.1000e+01
IMP_SCORE,495,GO:0044217,3.2979e-01,7.0000e+00
IMP_SCORE,496,GO:0071674,3.2973e-01,1.3000e+01
IMP_SCORE,497,GO:0061339,3.2938e-01,1.2000e+01
IMP_SCORE,498,GO:0048854,3.2931e-01,4.0000e+00
IMP_SCORE,499,GO:0010676,3.2881e-01,1.7000e+01
IMP_SCORE,500,GO:0044773,3.2761e-01,1.7000e+01
IMP_SCORE,501,GO:0032007,3.2741e-01,6.8000e+01
IMP_SCORE,502,GO:0061702,3.2694e-01,6.0000e+00
IMP_SCORE,503,GO:0014059,3.2693e-01,8.0000e+00
IMP_SCORE,504,GO:0009410,3.2660e-01,1.5000e+01
IMP_SCORE,505,GO:0046637,3.2654e-01,1.4000e+01
IMP_SCORE,506,GO:0032332,3.2643e-01,1.2000e+01
IMP_SCORE,507,GO:1903426,3.2569e-01,2.1000e+01
IMP_SCORE,508,GO:1990089,3.2548e-01,2.0000e+01
IMP_SCORE,509,GO:0004861,3.2548e-01,4.0000e+00
IMP_SCORE,510,GO:0046686,3.2546e-01,8.7000e+01
IMP_SCORE,511,GO:1902170,3.2546e-01,6.0000e+00
IMP_SCORE,512,GO:0034502,3.2534e-01,1.6000e+01
IMP_SCORE,513,GO:0042510,3.2527e-01,4.0000e+00
IMP_SCORE,514,GO:0032452,3.2521e-01,9.0000e+00
IMP_SCORE,515,GO:2001269,3.2519e-01,4.0000e+00
IMP_SCORE,516,GO:0060546,3.2511e-01,2.0000e+00
IMP_SCORE,517,GO:0042554,3.2508e-01,7.0000e+00
IMP_SCORE,518,GO:0051131,3.2502e-01,2.0000e+00
IMP_SCORE,519,GO:0090075,3.2494e-01,3.0000e+00
IMP_SCORE,520,GO:0032469,3.2454e-01,1.2000e+01
IMP_SCORE,521,GO:0032736,3.2446e-01,9.0000e+00
IMP_SCORE,522,GO:1902186,3.2384e-01,9.0000e+00
IMP_SCORE,523,GO:0016668,3.2378e-01,1.3000e+01
IMP_SCORE,524,GO:0046677,3.2330e-01,2.6000e+01
IMP_SCORE,525,GO:0002762,3.2251e-01,2.9000e+01
IMP_SCORE,526,GO:0006983,3.2163e-01,5.0000e+00
IMP_SCORE,527,GO:0005132,3.2151e-01,1.0000e+00
IMP_SCORE,528,GO:0061097,3.2145e-01,3.6000e+01
IMP_SCORE,529,GO:0034143,3.2053e-01,7.0000e+00
IMP_SCORE,530,GO:0032006,3.2033e-01,7.8000e+01
IMP_SCORE,531,GO:0090662,3.2018e-01,1.8000e+01
IMP_SCORE,532,GO:0046849,3.2010e-01,5.0000e+00
IMP_SCORE,533,GO:0032467,3.2003e-01,1.9000e+01
IMP_SCORE,534,GO:0004697,3.1966e-01,8.0000e+00
IMP_SCORE,535,GO:0071383,3.1945e-01,2.3000e+01
IMP_SCORE,536,GO:0010824,3.1936e-01,7.0000e+00
IMP_SCORE,537,GO:0010566,3.1936e-01,4.0000e+00
IMP_SCORE,538,GO:0061383,3.1908e-01,8.0000e+00
IMP_SCORE,539,GO:0038083,3.1903e-01,1.0000e+01
IMP_SCORE,540,GO:2000677,3.1870e-01,2.7000e+01
IMP_SCORE,541,GO:0001885,3.1825e-01,4.7000e+01
IMP_SCORE,542,GO:0042596,3.1816e-01,1.9000e+01
IMP_SCORE,543,GO:0040015,3.1797e-01,3.0000e+00
IMP_SCORE,544,GO:0001944,3.1779e-01,4.0000e+00
IMP_SCORE,545,GO:0010594,3.1747e-01,3.2000e+01
IMP_SCORE,546,GO:0010524,3.1734e-01,1.0000e+01
IMP_SCORE,547,GO:0032715,3.1657e-01,1.3000e+01
IMP_SCORE,548,GO:0002221,3.1655e-01,4.4000e+01
IMP_SCORE,549,GO:1902893,3.1643e-01,9.0000e+00
IMP_SCORE,550,GO:0031646,3.1637e-01,1.1000e+01
IMP_SCORE,551,GO:0043394,3.1636e-01,3.8000e+01
IMP_SCORE,552,GO:0070411,3.1623e-01,2.4000e+01
IMP_SCORE,553,GO:0008306,3.1620e-01,2.9000e+01
IMP_SCORE,554,GO:0001707,3.1619e-01,8.0000e+00
IMP_SCORE,555,GO:1990090,3.1611e-01,1.5000e+01
IMP_SCORE,556,GO:0004707,3.1608e-01,1.4000e+01
IMP_SCORE,557,GO:0045911,3.1578e-01,7.0000e+00
IMP_SCORE,558,GO:0043496,3.1556e-01,7.0000e+00
IMP_SCORE,559,GO:0048103,3.1544e-01,3.0000e+00
IMP_SCORE,560,GO:0046621,3.1537e-01,7.0000e+00
IMP_SCORE,561,GO:1903670,3.1535e-01,4.0000e+00
IMP_SCORE,562,GO:0002753,3.1531e-01,1.0000e+01
IMP_SCORE,563,GO:0014002,3.1518e-01,2.1000e+01
IMP_SCORE,564,GO:0070016,3.1496e-01,3.0000e+00
IMP_SCORE,565,GO:0005583,3.1487e-01,3.0000e+00
IMP_SCORE,566,GO:0043255,3.1467e-01,3.3000e+01
IMP_SCORE,567,GO:0005892,3.1462e-01,4.0000e+00
IMP_SCORE,568,GO:0051233,3.1460e-01,2.0000e+01
IMP_SCORE,569,GO:0060193,3.1460e-01,1.6000e+01
IMP_SCORE,570,GO:0042534,3.1455e-01,6.0000e+00
IMP_SCORE,571,GO:0060968,3.1441e-01,8.0000e+00
IMP_SCORE,572,GO:0005104,3.1411e-01,4.0000e+00
IMP_SCORE,573,GO:0048532,3.1388e-01,1.4000e+01
IMP_SCORE,574,GO:0042475,3.1386e-01,5.2000e+01
IMP_SCORE,575,GO:0045792,3.1381e-01,3.0000e+00
IMP_SCORE,576,GO:0033268,3.1379e-01,3.0000e+00
IMP_SCORE,577,GO:0002092,3.1379e-01,1.0000e+01
IMP_SCORE,578,GO:0010818,3.1371e-01,1.0000e+01
IMP_SCORE,579,GO:0050704,3.1360e-01,1.0000e+01
IMP_SCORE,580,GO:0030205,3.1357e-01,6.0000e+00
IMP_SCORE,581,GO:0043154,3.1349e-01,1.4000e+01
IMP_SCORE,582,GO:0060969,3.1347e-01,4.0000e+00
IMP_SCORE,583,GO:0090207,3.1323e-01,1.8000e+01
IMP_SCORE,584,GO:0001975,3.1272e-01,1.1000e+01
IMP_SCORE,585,GO:0007189,3.1251e-01,1.5000e+01
IMP_SCORE,586,GO:0031000,3.1191e-01,3.0000e+00
IMP_SCORE,587,GO:0048634,3.1190e-01,2.4000e+01
IMP_SCORE,588,GO:0030330,3.1175e-01,2.1000e+01
IMP_SCORE,589,GO:0014897,3.1174e-01,4.0000e+00
IMP_SCORE,590,GO:0060768,3.1159e-01,3.0000e+00
IMP_SCORE,591,GO:0035872,3.1153e-01,1.0000e+01
IMP_SCORE,592,GO:1900182,3.1145e-01,1.8000e+01
IMP_SCORE,593,GO:0045076,3.1128e-01,1.0000e+00
IMP_SCORE,594,GO:0002887,3.1128e-01,1.0000e+00
IMP_SCORE,595,GO:0031274,3.1128e-01,1.0000e+00
IMP_SCORE,596,GO:0035497,3.1128e-01,2.0000e+00
IMP_SCORE,597,GO:0098748,3.1128e-01,1.0000e+00
IMP_SCORE,598,GO:0072216,3.1128e-01,1.0000e+00
IMP_SCORE,599,GO:0002837,3.1128e-01,1.0000e+00
IMP_SCORE,600,GO:0090281,3.1108e-01,7.0000e+00
IMP_SCORE,601,GO:0072698,3.1099e-01,6.0000e+00
IMP_SCORE,602,GO:0043028,3.1089e-01,1.9000e+01
IMP_SCORE,603,GO:0002676,3.1076e-01,4.0000e+00
IMP_SCORE,604,GO:0048485,3.1062e-01,7.0000e+00
IMP_SCORE,605,GO:0045444,3.1038e-01,1.0200e+02
IMP_SCORE,606,GO:0021955,3.1027e-01,1.9000e+01
IMP_SCORE,607,GO:1901021,3.1024e-01,7.0000e+00
IMP_SCORE,608,GO:0000186,3.1018e-01,1.9000e+01
IMP_SCORE,609,GO:0010800,3.0983e-01,1.1000e+01
IMP_SCORE,610,GO:0010832,3.0982e-01,2.1000e+01
IMP_SCORE,611,GO:0030851,3.0976e-01,3.0000e+00
IMP_SCORE,612,GO:0048260,3.0966e-01,1.7000e+01
IMP_SCORE,613,GO:1903203,3.0965e-01,1.7000e+01
IMP_SCORE,614,GO:0071257,3.0939e-01,4.0000e+00
IMP_SCORE,615,GO:2000758,3.0920e-01,1.7000e+01
IMP_SCORE,616,GO:0001964,3.0914e-01,1.1000e+01
IMP_SCORE,617,GO:0002710,3.0905e-01,7.0000e+00
IMP_SCORE,618,GO:0032148,3.0887e-01,7.0000e+00
IMP_SCORE,619,GO:0090303,3.0884e-01,2.7000e+01
IMP_SCORE,620,GO:0010288,3.0881e-01,1.5000e+01
IMP_SCORE,621,GO:1903307,3.0814e-01,3.3000e+01
IMP_SCORE,622,GO:1904019,3.0804e-01,6.0000e+00
IMP_SCORE,623,GO:0009124,3.0791e-01,1.7000e+01
IMP_SCORE,624,GO:1901160,3.0776e-01,1.6000e+01
IMP_SCORE,625,GO:0070665,3.0771e-01,3.9000e+01
IMP_SCORE,626,GO:0001838,3.0745e-01,1.5000e+01
IMP_SCORE,627,GO:0031294,3.0741e-01,2.8000e+01
IMP_SCORE,628,GO:0051092,3.0715e-01,4.4000e+01
IMP_SCORE,629,GO:0032924,3.0707e-01,3.0000e+00
IMP_SCORE,630,GO:0046148,3.0683e-01,2.0000e+01
IMP_SCORE,631,GO:0071219,3.0673e-01,4.9000e+01
IMP_SCORE,632,GO:0032816,3.0671e-01,8.0000e+00
IMP_SCORE,633,GO:0071300,3.0663e-01,2.0000e+01
IMP_SCORE,634,GO:0034364,3.0662e-01,4.3000e+01
IMP_SCORE,635,GO:0006553,3.0660e-01,2.1000e+01
IMP_SCORE,636,GO:0010955,3.0648e-01,1.9000e+01
IMP_SCORE,637,GO:0016627,3.0644e-01,6.5000e+01
IMP_SCORE,638,GO:0003300,3.0634e-01,7.0000e+00
IMP_SCORE,639,GO:0010743,3.0631e-01,2.3000e+01
IMP_SCORE,640,GO:0001055,3.0628e-01,3.0000e+00
IMP_SCORE,641,GO:0043302,3.0609e-01,1.2000e+01
IMP_SCORE,642,GO:0008340,3.0589e-01,3.0000e+00
IMP_SCORE,643,GO:0043489,3.0577e-01,7.0000e+00
IMP_SCORE,644,GO:1902235,3.0577e-01,4.0000e+00
IMP_SCORE,645,GO:0072431,3.0575e-01,7.0000e+00
IMP_SCORE,646,GO:0008038,3.0568e-01,9.9000e+01
IMP_SCORE,647,GO:1902668,3.0564e-01,1.1000e+01
IMP_SCORE,648,GO:0031985,3.0558e-01,6.0000e+00
IMP_SCORE,649,GO:0000979,3.0554e-01,2.3000e+01
IMP_SCORE,650,GO:0007093,3.0544e-01,2.9000e+01
IMP_SCORE,651,GO:0030218,3.0521e-01,1.0000e+01
IMP_SCORE,652,GO:0048681,3.0497e-01,1.0000e+01
IMP_SCORE,653,GO:0010656,3.0494e-01,1.1000e+01
IMP_SCORE,654,GO:0010863,3.0493e-01,1.1000e+01
IMP_SCORE,655,GO:0090239,3.0482e-01,6.0000e+00
IMP_SCORE,656,GO:0060707,3.0480e-01,1.7000e+01
IMP_SCORE,657,GO:0015467,3.0468e-01,5.1000e+01
IMP_SCORE,658,GO:0030890,3.0456e-01,1.2000e+01
IMP_SCORE,659,GO:0002011,3.0411e-01,9.0000e+00
IMP_SCORE,660,GO:0034333,3.0389e-01,1.9000e+01
IMP_SCORE,661,GO:1904407,3.0388e-01,1.4000e+01
IMP_SCORE,662,GO:0018108,3.0384e-01,6.2000e+01
IMP_SCORE,663,GO:0051959,3.0373e-01,7.0000e+00
IMP_SCORE,664,GO:0043024,3.0366e-01,1.0000e+01
IMP_SCORE,665,GO:0050820,3.0363e-01,2.1000e+01
IMP_SCORE,666,GO:0061326,3.0353e-01,9.0000e+00
IMP_SCORE,667,GO:0046632,3.0327e-01,8.0000e+00
IMP_SCORE,668,GO:0051961,3.0325e-01,8.2000e+01
IMP_SCORE,669,GO:0030516,3.0314e-01,2.4000e+01
IMP_SCORE,670,GO:0021542,3.0311e-01,4.0000e+00
IMP_SCORE,671,GO:0090036,3.0293e-01,2.0000e+01
IMP_SCORE,672,GO:0006636,3.0287e-01,4.5000e+01
IMP_SCORE,673,GO:0051645,3.0269e-01,1.1000e+01
IMP_SCORE,674,GO:0031579,3.0263e-01,5.0000e+00
IMP_SCORE,675,GO:0033145,3.0252e-01,8.0000e+00
IMP_SCORE,676,GO:0061099,3.0234e-01,1.4000e+01
IMP_SCORE,677,GO:0072401,3.0215e-01,1.0000e+01
IMP_SCORE,678,GO:1900424,3.0194e-01,4.0000e+00
IMP_SCORE,679,GO:0051251,3.0189e-01,6.0000e+01
IMP_SCORE,680,GO:0002065,3.0188e-01,1.7000e+01
IMP_SCORE,681,GO:0030194,3.0174e-01,1.8000e+01
IMP_SCORE,682,GO:0006099,3.0167e-01,4.1000e+01
IMP_SCORE,683,GO:0035510,3.0126e-01,1.0000e+01
IMP_SCORE,684,GO:0035850,3.0118e-01,1.7000e+01
IMP_SCORE,685,GO:1902017,3.0112e-01,3.6000e+01
IMP_SCORE,686,GO:0042993,3.0109e-01,1.2000e+01
IMP_SCORE,687,GO:0033157,3.0066e-01,1.0200e+02
IMP_SCORE,688,GO:0072663,3.0047e-01,1.1000e+01
IMP_SCORE,689,GO:0071391,3.0045e-01,1.5000e+01
IMP_SCORE,690,GO:0018196,3.0045e-01,5.1000e+01
IMP_SCORE,691,GO:0060997,3.0025e-01,6.0000e+00
IMP_SCORE,692,GO:0001886,3.0023e-01,1.1000e+01
IMP_SCORE,693,GO:0004712,3.0015e-01,4.5000e+01
IMP_SCORE,694,GO:0042416,2.9991e-01,8.0000e+00
IMP_SCORE,695,GO:0042834,2.9983e-01,2.6000e+01
IMP_SCORE,696,GO:0050856,2.9976e-01,1.3000e+01
IMP_SCORE,697,GO:0051353,2.9967e-01,9.0000e+00
IMP_SCORE,698,GO:0031072,2.9913e-01,6.6000e+01
IMP_SCORE,699,GO:0032355,2.9870e-01,5.5000e+01
IMP_SCORE,700,GO:0090723,2.9811e-01,1.9000e+01
IMP_SCORE,701,GO:0000077,2.9781e-01,2.2000e+01
IMP_SCORE,702,GO:0051258,2.9770e-01,2.9000e+01
IMP_SCORE,703,GO:0001816,2.9743e-01,1.9000e+01
IMP_SCORE,704,GO:0032092,2.9723e-01,3.1000e+01
IMP_SCORE,705,GO:0015740,2.9700e-01,8.0000e+00
IMP_SCORE,706,GO:0042056,2.9699e-01,1.2000e+01
IMP_SCORE,707,GO:0071526,2.9655e-01,1.3000e+01
IMP_SCORE,708,GO:0032675,2.9632e-01,3.1000e+01
IMP_SCORE,709,GO:1904036,2.9601e-01,1.2000e+01
IMP_SCORE,710,GO:0004526,2.9601e-01,7.0000e+00
IMP_SCORE,711,GO:0071711,2.9586e-01,4.0000e+00
IMP_SCORE,712,GO:0030858,2.9582e-01,2.1000e+01
IMP_SCORE,713,GO:0031098,2.9582e-01,3.5000e+01
IMP_SCORE,714,GO:0030315,2.9577e-01,1.2000e+01
IMP_SCORE,715,GO:0014047,2.9563e-01,1.9000e+01
IMP_SCORE,716,GO:0070372,2.9559e-01,7.3000e+01
IMP_SCORE,717,GO:0016594,2.9559e-01,1.4000e+01
IMP_SCORE,718,GO:0042098,2.9558e-01,8.0000e+00
IMP_SCORE,719,GO:0070530,2.9542e-01,1.6000e+01
IMP_SCORE,720,GO:0000900,2.9533e-01,9.0000e+00
IMP_SCORE,721,GO:1901381,2.9526e-01,7.0000e+00
IMP_SCORE,722,GO:0010644,2.9515e-01,5.0000e+00
IMP_SCORE,723,GO:0048557,2.9513e-01,7.0000e+00
IMP_SCORE,724,GO:0030593,2.9506e-01,4.3000e+01
IMP_SCORE,725,GO:0046479,2.9477e-01,2.1000e+01
IMP_SCORE,726,GO:1904893,2.9475e-01,2.0000e+01
IMP_SCORE,727,GO:0001974,2.9468e-01,2.2000e+01
IMP_SCORE,728,GO:0046824,2.9456e-01,2.0000e+01
IMP_SCORE,729,GO:0070303,2.9447e-01,1.4000e+01
IMP_SCORE,730,GO:1904705,2.9442e-01,8.0000e+00
IMP_SCORE,731,GO:0035265,2.9438e-01,1.1000e+01
IMP_SCORE,732,GO:0051569,2.9429e-01,4.0000e+00
IMP_SCORE,733,GO:0001937,2.9413e-01,8.0000e+00
IMP_SCORE,734,GO:0001655,2.9412e-01,8.0000e+00
IMP_SCORE,735,GO:0033008,2.9406e-01,9.0000e+00
IMP_SCORE,736,GO:0030947,2.9396e-01,1.8000e+01
IMP_SCORE,737,GO:0001755,2.9387e-01,1.4000e+01
IMP_SCORE,738,GO:0032689,2.9386e-01,9.0000e+00
IMP_SCORE,739,GO:0050886,2.9385e-01,7.0000e+00
IMP_SCORE,740,GO:0043267,2.9336e-01,8.0000e+00
IMP_SCORE,741,GO:0006525,2.9333e-01,3.0000e+01
IMP_SCORE,742,GO:0043491,2.9329e-01,1.4000e+01
IMP_SCORE,743,GO:0061138,2.9328e-01,4.0000e+01
IMP_SCORE,744,GO:0001910,2.9328e-01,2.1000e+01
IMP_SCORE,745,GO:0038201,2.9326e-01,3.8000e+01
IMP_SCORE,746,GO:0010660,2.9317e-01,1.6000e+01
IMP_SCORE,747,GO:1901984,2.9314e-01,5.0000e+00
IMP_SCORE,748,GO:0008329,2.9313e-01,1.9000e+01
IMP_SCORE,749,GO:0031252,2.9309e-01,1.9000e+01
IMP_SCORE,750,GO:0045773,2.9293e-01,1.0000e+01
IMP_SCORE,751,GO:0042762,2.9279e-01,2.1000e+01
IMP_SCORE,752,GO:0015026,2.9261e-01,3.4000e+01
IMP_SCORE,753,GO:0072078,2.9260e-01,4.0000e+00
IMP_SCORE,754,GO:0003013,2.9248e-01,6.1000e+01
IMP_SCORE,755,GO:0070723,2.9244e-01,2.5000e+01
IMP_SCORE,756,GO:0046710,2.9210e-01,9.0000e+00
IMP_SCORE,757,GO:1905898,2.9170e-01,8.0000e+00
IMP_SCORE,758,GO:0002819,2.9158e-01,4.0000e+01
IMP_SCORE,759,GO:0050869,2.9136e-01,1.1000e+01
IMP_SCORE,760,GO:0072337,2.9128e-01,1.5000e+01
IMP_SCORE,761,GO:0042165,2.9097e-01,7.0000e+00
IMP_SCORE,762,GO:0070304,2.9090e-01,3.4000e+01
IMP_SCORE,763,GO:0045429,2.9090e-01,1.7000e+01
IMP_SCORE,764,GO:2000379,2.9080e-01,2.5000e+01
IMP_SCORE,765,GO:0015800,2.9071e-01,1.4000e+01
IMP_SCORE,766,GO:0034767,2.9057e-01,3.4000e+01
IMP_SCORE,767,GO:0051403,2.9038e-01,2.8000e+01
IMP_SCORE,768,GO:0032365,2.9037e-01,6.0000e+00
IMP_SCORE,769,GO:0009084,2.9027e-01,1.7000e+01
IMP_SCORE,770,GO:0014048,2.9010e-01,4.0000e+00
IMP_SCORE,771,GO:0014074,2.9000e-01,3.9000e+01
IMP_SCORE,772,GO:2000463,2.8984e-01,1.0000e+01
IMP_SCORE,773,GO:0035194,2.8971e-01,1.1000e+01
IMP_SCORE,774,GO:0042306,2.8970e-01,5.6000e+01
IMP_SCORE,775,GO:0009311,2.8950e-01,7.1000e+01
IMP_SCORE,776,GO:0035066,2.8950e-01,1.2000e+01
IMP_SCORE,777,GO:0010996,2.8937e-01,4.0000e+00
IMP_SCORE,778,GO:1902117,2.8928e-01,4.1000e+01
IMP_SCORE,779,GO:2000114,2.8879e-01,1.1000e+01
IMP_SCORE,780,GO:0030397,2.8866e-01,1.9000e+01
IMP_SCORE,781,GO:0090183,2.8834e-01,7.0000e+00
IMP_SCORE,782,GO:0071872,2.8833e-01,4.0000e+00
IMP_SCORE,783,GO:0035774,2.8815e-01,2.0000e+01
IMP_SCORE,784,GO:0032872,2.8814e-01,6.8000e+01
IMP_SCORE,785,GO:0004629,2.8790e-01,4.3000e+01
IMP_SCORE,786,GO:0044406,2.8770e-01,7.0000e+00
IMP_SCORE,787,GO:1900408,2.8770e-01,1.3000e+01
IMP_SCORE,788,GO:0010460,2.8746e-01,4.0000e+00
IMP_SCORE,789,GO:0051496,2.8740e-01,3.3000e+01
IMP_SCORE,790,GO:0002821,2.8728e-01,1.2000e+01
IMP_SCORE,791,GO:0071276,2.8716e-01,8.5000e+01
IMP_SCORE,792,GO:0033605,2.8673e-01,7.0000e+00
IMP_SCORE,793,GO:0035019,2.8659e-01,2.4000e+01
IMP_SCORE,794,GO:0034374,2.8654e-01,1.0000e+01
IMP_SCORE,795,GO:0033549,2.8650e-01,5.0000e+00
IMP_SCORE,796,GO:2001056,2.8643e-01,5.0000e+01
IMP_SCORE,797,GO:0090218,2.8637e-01,9.0000e+00
IMP_SCORE,798,GO:0032760,2.8634e-01,2.2000e+01
IMP_SCORE,799,GO:1904380,2.8625e-01,4.0000e+00
IMP_SCORE,800,GO:0033005,2.8619e-01,1.2000e+01
IMP_SCORE,801,GO:0048512,2.8587e-01,1.9000e+01
IMP_SCORE,802,GO:0045187,2.8567e-01,8.0000e+00
IMP_SCORE,803,GO:1904030,2.8538e-01,7.0000e+00
IMP_SCORE,804,GO:0001938,2.8537e-01,3.4000e+01
IMP_SCORE,805,GO:0045579,2.8533e-01,4.0000e+00
IMP_SCORE,806,GO:0043535,2.8513e-01,2.2000e+01
IMP_SCORE,807,GO:0006919,2.8493e-01,3.5000e+01
IMP_SCORE,808,GO:0043392,2.8469e-01,2.4000e+01
IMP_SCORE,809,GO:2000515,2.8440e-01,5.0000e+00
IMP_SCORE,810,GO:0043506,2.8421e-01,2.6000e+01
IMP_SCORE,811,GO:0097286,2.8416e-01,1.7000e+01
IMP_SCORE,812,GO:0071243,2.8397e-01,1.4000e+01
IMP_SCORE,813,GO:2000278,2.8373e-01,2.9000e+01
IMP_SCORE,814,GO:0032793,2.8372e-01,1.1000e+01
IMP_SCORE,815,GO:0006984,2.8345e-01,1.2000e+01
IMP_SCORE,816,GO:0007271,2.8325e-01,2.0000e+01
IMP_SCORE,817,GO:0008191,2.8320e-01,5.0000e+00
IMP_SCORE,818,GO:0030371,2.8309e-01,3.7000e+01
IMP_SCORE,819,GO:0071695,2.8309e-01,1.4000e+01
IMP_SCORE,820,GO:0009145,2.8303e-01,1.3000e+01
IMP_SCORE,821,GO:0032376,2.8285e-01,1.2000e+01
IMP_SCORE,822,GO:0048732,2.8284e-01,1.0200e+02
IMP_SCORE,823,GO:0006493,2.8270e-01,8.2000e+01
IMP_SCORE,824,GO:0021954,2.8267e-01,1.7000e+01
IMP_SCORE,825,GO:0006970,2.8260e-01,5.0000e+01
IMP_SCORE,826,GO:0051770,2.8244e-01,5.0000e+00
IMP_SCORE,827,GO:0072132,2.8235e-01,6.0000e+00
IMP_SCORE,828,GO:0008574,2.8213e-01,1.4000e+01
IMP_SCORE,829,GO:0045725,2.8208e-01,9.0000e+00
IMP_SCORE,830,GO:0048839,2.8196e-01,6.2000e+01
IMP_SCORE,831,GO:0002675,2.8193e-01,2.5000e+01
IMP_SCORE,832,GO:1904358,2.8191e-01,2.2000e+01
IMP_SCORE,833,GO:0033561,2.8183e-01,1.3000e+01
IMP_SCORE,834,GO:0034097,2.8150e-01,1.7000e+02
IMP_SCORE,835,GO:1904294,2.8146e-01,3.0000e+00
IMP_SCORE,836,GO:0003323,2.8145e-01,3.0000e+00
IMP_SCORE,837,GO:0045446,2.8121e-01,5.0000e+00
IMP_SCORE,838,GO:0031572,2.8115e-01,8.0000e+00
IMP_SCORE,839,GO:0034599,2.8102e-01,3.8000e+01
IMP_SCORE,840,GO:0045932,2.8099e-01,7.0000e+00
IMP_SCORE,841,GO:0046851,2.8070e-01,1.2000e+01
IMP_SCORE,842,GO:0061548,2.8062e-01,4.0000e+00
IMP_SCORE,843,GO:1904037,2.8029e-01,2.2000e+01
IMP_SCORE,844,GO:0060099,2.8020e-01,5.0000e+00
IMP_SCORE,845,GO:0009953,2.7993e-01,2.4000e+01
IMP_SCORE,846,GO:0033627,2.7970e-01,1.4000e+01
IMP_SCORE,847,GO:0033146,2.7966e-01,3.4000e+01
IMP_SCORE,848,GO:0031334,2.7954e-01,5.8000e+01
IMP_SCORE,849,GO:0072164,2.7946e-01,2.6000e+01
IMP_SCORE,850,GO:0070229,2.7943e-01,1.9000e+01
IMP_SCORE,851,GO:0016358,2.7930e-01,1.3000e+01
IMP_SCORE,852,GO:0036336,2.7905e-01,4.0000e+00
IMP_SCORE,853,GO:0050879,2.7895e-01,2.0000e+00
IMP_SCORE,854,GO:0045010,2.7893e-01,1.0000e+01
IMP_SCORE,855,GO:0045761,2.7887e-01,1.5000e+01
IMP_SCORE,856,GO:0007213,2.7883e-01,3.0000e+01
IMP_SCORE,857,GO:0032354,2.7881e-01,7.0000e+00
IMP_SCORE,858,GO:0007076,2.7881e-01,8.0000e+00
IMP_SCORE,859,GO:0005231,2.7860e-01,2.1000e+01
IMP_SCORE,860,GO:0090734,2.7839e-01,1.7000e+01
IMP_SCORE,861,GO:0031664,2.7827e-01,2.3000e+01
IMP_SCORE,862,GO:0045744,2.7819e-01,3.3000e+01
IMP_SCORE,863,GO:0005057,2.7811e-01,1.1400e+02
IMP_SCORE,864,GO:0002699,2.7811e-01,4.4000e+01
IMP_SCORE,865,GO:0051787,2.7811e-01,4.0000e+00
IMP_SCORE,866,GO:0032400,2.7810e-01,5.0000e+00
IMP_SCORE,867,GO:1904031,2.7806e-01,1.3000e+01
IMP_SCORE,868,GO:0044389,2.7803e-01,1.2800e+02
IMP_SCORE,869,GO:0050770,2.7802e-01,5.2000e+01
IMP_SCORE,870,GO:0031623,2.7789e-01,1.6000e+01
IMP_SCORE,871,GO:0019218,2.7788e-01,1.9000e+01
IMP_SCORE,872,GO:0042770,2.7783e-01,2.0000e+01
IMP_SCORE,873,GO:0051491,2.7772e-01,4.0000e+01
IMP_SCORE,874,GO:0070365,2.7769e-01,4.0000e+00
IMP_SCORE,875,GO:1902107,2.7763e-01,3.5000e+01
IMP_SCORE,876,GO:2000737,2.7761e-01,1.3000e+01
IMP_SCORE,877,GO:0021983,2.7757e-01,7.0000e+00
IMP_SCORE,878,GO:0003735,2.7750e-01,8.6000e+01
IMP_SCORE,879,GO:0032305,2.7750e-01,4.0000e+00
IMP_SCORE,880,GO:0003950,2.7750e-01,1.2700e+02
IMP_SCORE,881,GO:0043627,2.7748e-01,4.5000e+01
IMP_SCORE,882,GO:0072655,2.7742e-01,1.1000e+01
IMP_SCORE,883,GO:0048010,2.7735e-01,3.0000e+01
IMP_SCORE,884,GO:0097730,2.7731e-01,1.4000e+01
IMP_SCORE,885,GO:0070534,2.7726e-01,1.1000e+01
IMP_SCORE,886,GO:0048566,2.7715e-01,1.1000e+01
IMP_SCORE,887,GO:2001020,2.7714e-01,4.6000e+01
IMP_SCORE,888,GO:0009064,2.7702e-01,5.8000e+01
IMP_SCORE,889,GO:0042417,2.7694e-01,1.1000e+01
IMP_SCORE,890,GO:1900745,2.7678e-01,1.9000e+01
IMP_SCORE,891,GO:0060479,2.7671e-01,4.0000e+00
IMP_SCORE,892,GO:0070938,2.7668e-01,1.4000e+01
IMP_SCORE,893,GO:1903391,2.7664e-01,1.4000e+01
IMP_SCORE,894,GO:1903671,2.7661e-01,7.0000e+00
IMP_SCORE,895,GO:0042035,2.7651e-01,2.3000e+01
IMP_SCORE,896,GO:0010632,2.7645e-01,5.3000e+01
IMP_SCORE,897,GO:0097028,2.7612e-01,1.8000e+01
IMP_SCORE,898,GO:0032370,2.7602e-01,1.3000e+01
IMP_SCORE,899,GO:0045624,2.7579e-01,1.5000e+01
IMP_SCORE,900,GO:0006953,2.7572e-01,5.4000e+01
IMP_SCORE,901,GO:0048666,2.7549e-01,6.7000e+01
IMP_SCORE,902,GO:0050678,2.7528e-01,9.3000e+01
IMP_SCORE,903,GO:0030800,2.7525e-01,1.2000e+01
IMP_SCORE,904,GO:0035579,2.7525e-01,8.2000e+01
IMP_SCORE,905,GO:2000816,2.7517e-01,3.0000e+00
IMP_SCORE,906,GO:0001504,2.7512e-01,1.2000e+01
IMP_SCORE,907,GO:0002689,2.7503e-01,1.0000e+01
IMP_SCORE,908,GO:0070328,2.7501e-01,1.3000e+01
IMP_SCORE,909,GO:0043243,2.7497e-01,1.7000e+01
IMP_SCORE,910,GO:2001057,2.7469e-01,6.0000e+00
IMP_SCORE,911,GO:0002526,2.7463e-01,5.2000e+01
IMP_SCORE,912,GO:0042347,2.7456e-01,1.4000e+01
IMP_SCORE,913,GO:0046030,2.7425e-01,1.2000e+01
IMP_SCORE,914,GO:0071498,2.7416e-01,1.3000e+01
IMP_SCORE,915,GO:0032874,2.7385e-01,2.9000e+01
IMP_SCORE,916,GO:0031057,2.7383e-01,1.2000e+01
IMP_SCORE,917,GO:0051495,2.7379e-01,6.3000e+01
IMP_SCORE,918,GO:1903036,2.7350e-01,2.2000e+01
IMP_SCORE,919,GO:0050707,2.7344e-01,5.1000e+01
IMP_SCORE,920,GO:0046626,2.7343e-01,2.5000e+01
IMP_SCORE,921,GO:0000097,2.7334e-01,1.7000e+01
IMP_SCORE,922,GO:0002793,2.7324e-01,6.2000e+01
IMP_SCORE,923,GO:1900543,2.7319e-01,1.5000e+01
IMP_SCORE,924,GO:0017144,2.7291e-01,2.9000e+01
IMP_SCORE,925,GO:0050679,2.7284e-01,5.0000e+01
IMP_SCORE,926,GO:0052547,2.7281e-01,1.6500e+02
IMP_SCORE,927,GO:2001239,2.7249e-01,2.6000e+01
IMP_SCORE,928,GO:0001659,2.7248e-01,4.0000e+00
IMP_SCORE,929,GO:0051875,2.7247e-01,1.0000e+01
IMP_SCORE,930,GO:0019058,2.7243e-01,3.0000e+00
IMP_SCORE,931,GO:0000079,2.7235e-01,2.5000e+01
IMP_SCORE,932,GO:0019955,2.7233e-01,1.2200e+02
IMP_SCORE,933,GO:1903573,2.7229e-01,4.0000e+00
IMP_SCORE,934,GO:0030864,2.7218e-01,2.2000e+01
IMP_SCORE,935,GO:1901019,2.7206e-01,2.3000e+01
IMP_SCORE,936,GO:0046039,2.7191e-01,1.2000e+01
IMP_SCORE,937,GO:0042157,2.7190e-01,4.6000e+01
IMP_SCORE,938,GO:0030220,2.7189e-01,1.4000e+01
IMP_SCORE,939,GO:0051091,2.7183e-01,6.6000e+01
IMP_SCORE,940,GO:0085029,2.7180e-01,4.2000e+01
IMP_SCORE,941,GO:1905818,2.7159e-01,1.1000e+01
IMP_SCORE,942,GO:0006081,2.7151e-01,8.5000e+01
IMP_SCORE,943,GO:0033262,2.7151e-01,3.0000e+00
IMP_SCORE,944,GO:0051589,2.7145e-01,8.0000e+00
IMP_SCORE,945,GO:0090140,2.7140e-01,1.5000e+01
IMP_SCORE,946,GO:2000401,2.7125e-01,2.5000e+01
IMP_SCORE,947,GO:0043274,2.7112e-01,1.8000e+01
IMP_SCORE,948,GO:0061515,2.7106e-01,3.0000e+01
IMP_SCORE,949,GO:1903793,2.7105e-01,1.3000e+01
IMP_SCORE,950,GO:0050806,2.7099e-01,5.2000e+01
IMP_SCORE,951,GO:0002192,2.7092e-01,4.0000e+00
IMP_SCORE,952,GO:0045589,2.7087e-01,6.0000e+00
IMP_SCORE,953,GO:0097200,2.7086e-01,2.2000e+01
IMP_SCORE,954,GO:0002064,2.7069e-01,7.9000e+01
IMP_SCORE,955,GO:0048169,2.7052e-01,1.4000e+01
IMP_SCORE,956,GO:0032703,2.7032e-01,4.0000e+00
IMP_SCORE,957,GO:0031343,2.7029e-01,1.1000e+01
IMP_SCORE,958,GO:2000516,2.7023e-01,1.4000e+01
IMP_SCORE,959,GO:0055069,2.7022e-01,4.0000e+00
IMP_SCORE,960,GO:0072384,2.7020e-01,3.3000e+01
IMP_SCORE,961,GO:0042383,2.7006e-01,9.5000e+01
IMP_SCORE,962,GO:0071384,2.6994e-01,2.2000e+01
IMP_SCORE,963,GO:0060716,2.6986e-01,1.1000e+01
IMP_SCORE,964,GO:0050880,2.6979e-01,4.5000e+01
IMP_SCORE,965,GO:0071158,2.6975e-01,1.1000e+01
IMP_SCORE,966,GO:0043666,2.6971e-01,9.0000e+00
IMP_SCORE,967,GO:0072350,2.6954e-01,3.3000e+01
IMP_SCORE,968,GO:0007405,2.6918e-01,1.1000e+01
IMP_SCORE,969,GO:0043220,2.6899e-01,1.0000e+01
IMP_SCORE,970,GO:1901739,2.6887e-01,1.6000e+01
IMP_SCORE,971,GO:1901222,2.6873e-01,1.8000e+01
IMP_SCORE,972,GO:0061842,2.6870e-01,2.1000e+01
IMP_SCORE,973,GO:0034405,2.6869e-01,8.0000e+00
IMP_SCORE,974,GO:0016071,2.6852e-01,1.8600e+02
IMP_SCORE,975,GO:0043032,2.6846e-01,8.0000e+00
IMP_SCORE,976,GO:0035198,2.6845e-01,9.0000e+00
IMP_SCORE,977,GO:1902176,2.6840e-01,1.2000e+01
IMP_SCORE,978,GO:0046928,2.6839e-01,1.5000e+01
IMP_SCORE,979,GO:2000738,2.6834e-01,4.0000e+00
IMP_SCORE,980,GO:0071868,2.6802e-01,7.0000e+00
IMP_SCORE,981,GO:0051284,2.6799e-01,5.0000e+00
IMP_SCORE,982,GO:0031333,2.6796e-01,4.1000e+01
IMP_SCORE,983,GO:0046425,2.6789e-01,3.4000e+01
IMP_SCORE,984,GO:0046825,2.6783e-01,1.2000e+01
IMP_SCORE,985,GO:0019054,2.6783e-01,5.0000e+00
IMP_SCORE,986,GO:0099133,2.6782e-01,4.0000e+00
IMP_SCORE,987,GO:0070851,2.6767e-01,7.1000e+01
IMP_SCORE,988,GO:0034162,2.6766e-01,1.6000e+01
IMP_SCORE,989,GO:2001238,2.6742e-01,1.8000e+01
IMP_SCORE,990,GO:0009148,2.6742e-01,4.0000e+00
IMP_SCORE,991,GO:0031100,2.6740e-01,4.0000e+01
IMP_SCORE,992,GO:0002521,2.6740e-01,1.0700e+02
IMP_SCORE,993,GO:0042130,2.6738e-01,2.0000e+01
IMP_SCORE,994,GO:0042269,2.6716e-01,1.8000e+01
IMP_SCORE,995,GO:0090002,2.6715e-01,2.9000e+01
IMP_SCORE,996,GO:0071363,2.6708e-01,6.3000e+01
IMP_SCORE,997,GO:1900101,2.6702e-01,7.0000e+00
IMP_SCORE,998,GO:0046641,2.6694e-01,8.0000e+00
IMP_SCORE,999,GO:0009206,2.6690e-01,1.1000e+01
IMP_SCORE,1000,GO:2001053,2.6658e-01,5.0000e+00
IMP_SCORE,1001,GO:0007019,2.6656e-01,5.0000e+00
IMP_SCORE,1002,GO:0010954,2.6627e-01,1.0000e+01
IMP_SCORE,1003,GO:0050661,2.6624e-01,2.6000e+01
IMP_SCORE,1004,GO:1903313,2.6619e-01,2.1000e+01
IMP_SCORE,1005,GO:0002433,2.6604e-01,3.4000e+01
IMP_SCORE,1006,GO:0001736,2.6591e-01,1.2000e+01
IMP_SCORE,1007,GO:0002237,2.6575e-01,1.0400e+02
IMP_SCORE,1008,GO:0002021,2.6565e-01,4.0000e+00
IMP_SCORE,1009,GO:0009112,2.6565e-01,1.7000e+01
IMP_SCORE,1010,GO:0006892,2.6561e-01,6.0000e+01
IMP_SCORE,1011,GO:0043517,2.6551e-01,3.0000e+00
IMP_SCORE,1012,GO:0051955,2.6550e-01,1.2000e+01
IMP_SCORE,1013,GO:0009100,2.6545e-01,9.7000e+01
IMP_SCORE,1014,GO:0060149,2.6535e-01,4.0000e+00
IMP_SCORE,1015,GO:0044319,2.6521e-01,1.8000e+01
IMP_SCORE,1016,GO:0030278,2.6520e-01,6.0000e+01
IMP_SCORE,1017,GO:0090196,2.6509e-01,1.6000e+01
IMP_SCORE,1018,GO:0002824,2.6507e-01,1.4000e+01
IMP_SCORE,1019,GO:0030296,2.6497e-01,9.0000e+00
IMP_SCORE,1020,GO:0007269,2.6487e-01,2.8000e+01
IMP_SCORE,1021,GO:0050921,2.6478e-01,2.8000e+01
IMP_SCORE,1022,GO:0031280,2.6474e-01,5.0000e+00
IMP_SCORE,1023,GO:0046835,2.6470e-01,9.0000e+00
IMP_SCORE,1024,GO:0030865,2.6456e-01,6.3000e+01
IMP_SCORE,1025,GO:0009642,2.6451e-01,5.0000e+00
IMP_SCORE,1026,GO:0042113,2.6439e-01,5.6000e+01
IMP_SCORE,1027,GO:0045933,2.6434e-01,9.0000e+00
IMP_SCORE,1028,GO:1902622,2.6431e-01,1.0000e+01
IMP_SCORE,1029,GO:1902042,2.6430e-01,3.0000e+00
IMP_SCORE,1030,GO:0060732,2.6421e-01,4.0000e+00
IMP_SCORE,1031,GO:0034587,2.6408e-01,7.0000e+00
IMP_SCORE,1032,GO:0002720,2.6403e-01,9.0000e+00
IMP_SCORE,1033,GO:0031102,2.6388e-01,1.8000e+01
IMP_SCORE,1034,GO:0061036,2.6382e-01,1.1000e+01
IMP_SCORE,1035,GO:2000117,2.6373e-01,2.4000e+01
IMP_SCORE,1036,GO:0070301,2.6371e-01,1.3000e+01
IMP_SCORE,1037,GO:2001252,2.6367e-01,3.9000e+01
IMP_SCORE,1038,GO:0010960,2.6365e-01,3.0000e+00
IMP_SCORE,1039,GO:2000757,2.6341e-01,4.0000e+00
IMP_SCORE,1040,GO:0002544,2.6334e-01,1.1000e+01
IMP_SCORE,1041,GO:0009128,2.6332e-01,4.0000e+00
IMP_SCORE,1042,GO:0061384,2.6295e-01,4.0000e+00
IMP_SCORE,1043,GO:0032728,2.6292e-01,1.1000e+01
IMP_SCORE,1044,GO:0014013,2.6286e-01,3.8000e+01
IMP_SCORE,1045,GO:0002763,2.6279e-01,1.3000e+01
IMP_SCORE,1046,GO:0060413,2.6266e-01,5.0000e+00
IMP_SCORE,1047,GO:0002931,2.6263e-01,1.0000e+01
IMP_SCORE,1048,GO:0006672,2.6258e-01,9.2000e+01
IMP_SCORE,1049,GO:0032418,2.6252e-01,1.6000e+01
IMP_SCORE,1050,GO:0007568,2.6246e-01,1.0500e+02
IMP_SCORE,1051,GO:0005721,2.6231e-01,4.0000e+00
IMP_SCORE,1052,GO:0009648,2.6226e-01,7.0000e+00
IMP_SCORE,1053,GO:0050731,2.6223e-01,4.2000e+01
IMP_SCORE,1054,GO:0010633,2.6223e-01,2.3000e+01
IMP_SCORE,1055,GO:1905331,2.6210e-01,6.0000e+00
IMP_SCORE,1056,GO:0097369,2.6206e-01,2.0000e+00
IMP_SCORE,1057,GO:1904035,2.6201e-01,2.5000e+01
IMP_SCORE,1058,GO:0034358,2.6199e-01,3.8000e+01
IMP_SCORE,1059,GO:1901862,2.6180e-01,1.4000e+01
IMP_SCORE,1060,GO:0008200,2.6176e-01,2.2000e+01
IMP_SCORE,1061,GO:0010669,2.6170e-01,2.1000e+01
IMP_SCORE,1062,GO:0042990,2.6156e-01,4.2000e+01
IMP_SCORE,1063,GO:1990138,2.6151e-01,3.3000e+01
IMP_SCORE,1064,GO:0060334,2.6146e-01,5.0000e+00
IMP_SCORE,1065,GO:0099643,2.6140e-01,6.4000e+01
IMP_SCORE,1066,GO:1903707,2.6139e-01,7.1000e+01
IMP_SCORE,1067,GO:0034113,2.6131e-01,3.2000e+01
IMP_SCORE,1068,GO:0046339,2.6127e-01,1.3000e+01
IMP_SCORE,1069,GO:2000425,2.6126e-01,2.2000e+01
IMP_SCORE,1070,GO:0045637,2.6119e-01,8.4000e+01
IMP_SCORE,1071,GO:0002711,2.6106e-01,9.0000e+00
IMP_SCORE,1072,GO:0004708,2.6106e-01,1.5000e+01
IMP_SCORE,1073,GO:0010801,2.6094e-01,9.0000e+00
IMP_SCORE,1074,GO:0061013,2.6088e-01,1.5000e+01
IMP_SCORE,1075,GO:0010508,2.6087e-01,4.1000e+01
IMP_SCORE,1076,GO:0045582,2.6083e-01,2.4000e+01
IMP_SCORE,1077,GO:0032026,2.6079e-01,2.2000e+01
IMP_SCORE,1078,GO:0006487,2.6078e-01,6.1000e+01
IMP_SCORE,1079,GO:0034705,2.6068e-01,6.8000e+01
IMP_SCORE,1080,GO:0042102,2.6065e-01,2.7000e+01
IMP_SCORE,1081,GO:0043502,2.6059e-01,1.4000e+01
IMP_SCORE,1082,GO:0006531,2.6051e-01,1.9000e+01
IMP_SCORE,1083,GO:1902175,2.6041e-01,1.9000e+01
IMP_SCORE,1084,GO:0001523,2.6041e-01,3.9000e+01
IMP_SCORE,1085,GO:0000187,2.6040e-01,3.7000e+01
IMP_SCORE,1086,GO:0030949,2.6035e-01,1.0000e+01
IMP_SCORE,1087,GO:0050866,2.6011e-01,5.5000e+01
IMP_SCORE,1088,GO:0031016,2.5992e-01,4.0000e+00
IMP_SCORE,1089,GO:1903708,2.5980e-01,3.6000e+01
IMP_SCORE,1090,GO:1902751,2.5970e-01,9.0000e+00
IMP_SCORE,1091,GO:0045621,2.5968e-01,1.4000e+01
IMP_SCORE,1092,GO:0015909,2.5966e-01,2.0000e+01
IMP_SCORE,1093,GO:0035296,2.5942e-01,4.0000e+01
IMP_SCORE,1094,GO:0045862,2.5942e-01,6.9000e+01
IMP_SCORE,1095,GO:0010884,2.5942e-01,1.0000e+01
IMP_SCORE,1096,GO:0009931,2.5939e-01,2.5000e+01
IMP_SCORE,1097,GO:0048636,2.5938e-01,6.0000e+00
IMP_SCORE,1098,GO:0030662,2.5934e-01,1.0200e+02
IMP_SCORE,1099,GO:0003207,2.5930e-01,1.3000e+01
IMP_SCORE,1100,GO:1901030,2.5927e-01,1.5000e+01
IMP_SCORE,1101,GO:0060491,2.5911e-01,1.0100e+02
IMP_SCORE,1102,GO:1903828,2.5910e-01,5.1000e+01
IMP_SCORE,1103,GO:0048664,2.5908e-01,1.1000e+01
IMP_SCORE,1104,GO:0048471,2.5881e-01,5.7600e+02
IMP_SCORE,1105,GO:0035150,2.5880e-01,3.1000e+01
IMP_SCORE,1106,GO:0043470,2.5879e-01,8.0000e+00
IMP_SCORE,1107,GO:0031062,2.5873e-01,1.2000e+01
IMP_SCORE,1108,GO:0070848,2.5870e-01,8.6000e+01
IMP_SCORE,1109,GO:0000185,2.5869e-01,3.0000e+00
IMP_SCORE,1110,GO:0008656,2.5868e-01,1.2000e+01
IMP_SCORE,1111,GO:0038095,2.5860e-01,3.6000e+01
IMP_SCORE,1112,GO:0035102,2.5843e-01,1.2000e+01
IMP_SCORE,1113,GO:0090568,2.5837e-01,1.2000e+01
IMP_SCORE,1114,GO:0005777,2.5829e-01,1.5600e+02
IMP_SCORE,1115,GO:0046777,2.5823e-01,7.9000e+01
IMP_SCORE,1116,GO:0030033,2.5819e-01,3.0000e+01
IMP_SCORE,1117,GO:0002285,2.5811e-01,2.2000e+01
IMP_SCORE,1118,GO:0006586,2.5809e-01,1.4000e+01
IMP_SCORE,1119,GO:0032700,2.5804e-01,4.0000e+00
IMP_SCORE,1120,GO:0099518,2.5802e-01,1.0000e+01
IMP_SCORE,1121,GO:0031975,2.5787e-01,1.8300e+02
IMP_SCORE,1122,GO:0032481,2.5785e-01,4.2000e+01
IMP_SCORE,1123,GO:0007216,2.5781e-01,1.2000e+01
IMP_SCORE,1124,GO:0060055,2.5779e-01,2.1000e+01
IMP_SCORE,1125,GO:0006406,2.5773e-01,2.1000e+01
IMP_SCORE,1126,GO:0033077,2.5773e-01,5.0000e+00
IMP_SCORE,1127,GO:0030852,2.5767e-01,1.3000e+01
IMP_SCORE,1128,GO:0032946,2.5726e-01,3.8000e+01
IMP_SCORE,1129,GO:0010720,2.5723e-01,1.0400e+02
IMP_SCORE,1130,GO:0032495,2.5714e-01,2.1000e+01
IMP_SCORE,1131,GO:0050910,2.5711e-01,5.0000e+00
IMP_SCORE,1132,GO:0050850,2.5707e-01,1.8000e+01
IMP_SCORE,1133,GO:0045667,2.5703e-01,7.5000e+01
IMP_SCORE,1134,GO:0021794,2.5687e-01,1.4000e+01
IMP_SCORE,1135,GO:0032373,2.5685e-01,1.0000e+01
IMP_SCORE,1136,GO:1903510,2.5678e-01,6.8000e+01
IMP_SCORE,1137,GO:0044183,2.5675e-01,2.6000e+01
IMP_SCORE,1138,GO:0060205,2.5661e-01,1.2500e+02
IMP_SCORE,1139,GO:0032720,2.5660e-01,1.9000e+01
IMP_SCORE,1140,GO:0035264,2.5655e-01,3.1000e+01
IMP_SCORE,1141,GO:0090136,2.5654e-01,2.3000e+01
IMP_SCORE,1142,GO:1905268,2.5640e-01,9.0000e+00
IMP_SCORE,1143,GO:0051896,2.5636e-01,5.6000e+01
IMP_SCORE,1144,GO:0098852,2.5599e-01,2.4900e+02
IMP_SCORE,1145,GO:0042451,2.5581e-01,1.1000e+01
IMP_SCORE,1146,GO:0052742,2.5581e-01,3.2000e+01
IMP_SCORE,1147,GO:0007346,2.5578e-01,1.5700e+02
IMP_SCORE,1148,GO:0042531,2.5564e-01,2.4000e+01
IMP_SCORE,1149,GO:0036037,2.5552e-01,1.0000e+01
IMP_SCORE,1150,GO:0042613,2.5548e-01,1.5000e+01
IMP_SCORE,1151,GO:1903579,2.5545e-01,9.0000e+00
IMP_SCORE,1152,GO:0033138,2.5540e-01,2.7000e+01
IMP_SCORE,1153,GO:0030307,2.5535e-01,5.0000e+01
IMP_SCORE,1154,GO:0043370,2.5534e-01,1.3000e+01
IMP_SCORE,1155,GO:0050871,2.5530e-01,1.6000e+01
IMP_SCORE,1156,GO:0010883,2.5527e-01,2.1000e+01
IMP_SCORE,1157,GO:0010762,2.5527e-01,1.3000e+01
IMP_SCORE,1158,GO:0045671,2.5525e-01,1.0000e+01
IMP_SCORE,1159,GO:0030449,2.5502e-01,3.8000e+01
IMP_SCORE,1160,GO:0046513,2.5501e-01,2.4000e+01
IMP_SCORE,1161,GO:0090184,2.5498e-01,4.0000e+00
IMP_SCORE,1162,GO:0061014,2.5467e-01,1.7000e+01
IMP_SCORE,1163,GO:0032806,2.5458e-01,4.0000e+00
IMP_SCORE,1164,GO:0009267,2.5455e-01,5.3000e+01
IMP_SCORE,1165,GO:0009792,2.5453e-01,5.5000e+01
IMP_SCORE,1166,GO:1903039,2.5453e-01,5.6000e+01
IMP_SCORE,1167,GO:0005001,2.5447e-01,2.1000e+01
IMP_SCORE,1168,GO:0046850,2.5445e-01,1.6000e+01
IMP_SCORE,1169,GO:0016290,2.5442e-01,4.0000e+00
IMP_SCORE,1170,GO:0016763,2.5433e-01,1.1300e+02
IMP_SCORE,1171,GO:0022408,2.5421e-01,6.7000e+01
IMP_SCORE,1172,GO:0051291,2.5416e-01,3.4000e+01
IMP_SCORE,1173,GO:0046326,2.5407e-01,3.0000e+01
IMP_SCORE,1174,GO:0046620,2.5404e-01,1.1000e+01
IMP_SCORE,1175,GO:0070741,2.5401e-01,1.2000e+01
IMP_SCORE,1176,GO:2000846,2.5400e-01,1.0000e+01
IMP_SCORE,1177,GO:0072175,2.5387e-01,1.8000e+01
IMP_SCORE,1178,GO:0031902,2.5377e-01,1.0200e+02
IMP_SCORE,1179,GO:0046395,2.5375e-01,1.1300e+02
IMP_SCORE,1180,GO:0036020,2.5362e-01,6.0000e+00
IMP_SCORE,1181,GO:0009791,2.5360e-01,2.0000e+01
IMP_SCORE,1182,GO:0046685,2.5359e-01,3.1000e+01
IMP_SCORE,1183,GO:0043410,2.5355e-01,1.1100e+02
IMP_SCORE,1184,GO:0018210,2.5352e-01,4.4000e+01
IMP_SCORE,1185,GO:0032813,2.5345e-01,3.7000e+01
IMP_SCORE,1186,GO:0090101,2.5341e-01,3.0000e+01
IMP_SCORE,1187,GO:0007188,2.5339e-01,5.3000e+01
IMP_SCORE,1188,GO:0043434,2.5321e-01,7.7000e+01
IMP_SCORE,1189,GO:1901800,2.5302e-01,3.6000e+01
IMP_SCORE,1190,GO:0033273,2.5295e-01,2.0000e+01
IMP_SCORE,1191,GO:0032395,2.5273e-01,2.2000e+01
IMP_SCORE,1192,GO:0006767,2.5272e-01,7.1000e+01
IMP_SCORE,1193,GO:0035094,2.5265e-01,1.0000e+01
IMP_SCORE,1194,GO:0031293,2.5264e-01,1.4000e+01
IMP_SCORE,1195,GO:0034367,2.5262e-01,5.0000e+00
IMP_SCORE,1196,GO:0070875,2.5260e-01,1.5000e+01
IMP_SCORE,1197,GO:2000178,2.5259e-01,7.0000e+00
IMP_SCORE,1198,GO:0032944,2.5259e-01,6.3000e+01
IMP_SCORE,1199,GO:1903392,2.5249e-01,1.3000e+01
IMP_SCORE,1200,GO:0002224,2.5245e-01,4.8000e+01
IMP_SCORE,1201,GO:0030071,2.5242e-01,5.0000e+00
IMP_SCORE,1202,GO:0055038,2.5239e-01,4.8000e+01
IMP_SCORE,1203,GO:0098793,2.5235e-01,5.4000e+01
IMP_SCORE,1204,GO:0051532,2.5227e-01,8.0000e+00
IMP_SCORE,1205,GO:0001912,2.5221e-01,1.4000e+01
IMP_SCORE,1206,GO:0032645,2.5218e-01,4.0000e+00
IMP_SCORE,1207,GO:0017158,2.5211e-01,4.6000e+01
IMP_SCORE,1208,GO:1900047,2.5210e-01,1.8000e+01
IMP_SCORE,1209,GO:1904375,2.5206e-01,2.9000e+01
IMP_SCORE,1210,GO:0051155,2.5205e-01,1.7000e+01
IMP_SCORE,1211,GO:1902895,2.5187e-01,1.3000e+01
IMP_SCORE,1212,GO:0031344,2.5166e-01,1.9400e+02
IMP_SCORE,1213,GO:0010454,2.5163e-01,1.0000e+00
IMP_SCORE,1214,GO:0032454,2.5163e-01,1.0000e+00
IMP_SCORE,1215,GO:1901070,2.5163e-01,1.0000e+00
IMP_SCORE,1216,GO:0051123,2.5163e-01,1.0000e+00
IMP_SCORE,1217,GO:0030123,2.5163e-01,1.0000e+00
IMP_SCORE,1218,GO:0032099,2.5163e-01,1.0000e+00
IMP_SCORE,1219,GO:0009214,2.5163e-01,1.0000e+00
IMP_SCORE,1220,GO:0032688,2.5163e-01,1.0000e+00
IMP_SCORE,1221,GO:0090092,2.5148e-01,5.7000e+01
IMP_SCORE,1222,GO:0032870,2.5139e-01,8.7000e+01
IMP_SCORE,1223,GO:0002833,2.5134e-01,3.3000e+01
IMP_SCORE,1224,GO:0097110,2.5129e-01,2.3000e+01
IMP_SCORE,1225,GO:0001891,2.5118e-01,2.6000e+01
IMP_SCORE,1226,GO:0032024,2.5112e-01,2.6000e+01
IMP_SCORE,1227,GO:0002042,2.5104e-01,1.4000e+01
IMP_SCORE,1228,GO:0030799,2.5103e-01,3.1000e+01
IMP_SCORE,1229,GO:0048011,2.5102e-01,1.4000e+01
IMP_SCORE,1230,GO:0006491,2.5083e-01,2.4000e+01
IMP_SCORE,1231,GO:0006958,2.5080e-01,5.6000e+01
IMP_SCORE,1232,GO:0071398,2.5055e-01,4.0000e+00
IMP_SCORE,1233,GO:0034375,2.5032e-01,4.0000e+00
IMP_SCORE,1234,GO:2001235,2.5022e-01,4.9000e+01
IMP_SCORE,1235,GO:0007569,2.5001e-01,1.0000e+01
IMP_SCORE,1236,GO:0050746,2.4982e-01,1.5000e+01
IMP_SCORE,1237,GO:0000712,2.4980e-01,5.0000e+00
IMP_SCORE,1238,GO:0071902,2.4973e-01,7.5000e+01
IMP_SCORE,1239,GO:0043523,2.4972e-01,4.8000e+01
IMP_SCORE,1240,GO:0016790,2.4962e-01,3.1000e+01
IMP_SCORE,1241,GO:0016241,2.4961e-01,5.1000e+01
IMP_SCORE,1242,GO:0031952,2.4960e-01,1.5000e+01
IMP_SCORE,1243,GO:1902882,2.4960e-01,2.1000e+01
IMP_SCORE,1244,GO:0001103,2.4956e-01,1.1000e+01
IMP_SCORE,1245,GO:0050805,2.4944e-01,2.4000e+01
IMP_SCORE,1246,GO:0050796,2.4931e-01,7.7000e+01
IMP_SCORE,1247,GO:0005782,2.4928e-01,3.0000e+01
IMP_SCORE,1248,GO:0018107,2.4925e-01,3.5000e+01
IMP_SCORE,1249,GO:0032036,2.4918e-01,1.1000e+01
IMP_SCORE,1250,GO:0009725,2.4912e-01,1.5100e+02
IMP_SCORE,1251,GO:0071481,2.4910e-01,1.2000e+01
IMP_SCORE,1252,GO:0007623,2.4900e-01,7.5000e+01
IMP_SCORE,1253,GO:0043383,2.4897e-01,8.0000e+00
IMP_SCORE,1254,GO:1904377,2.4878e-01,2.5000e+01
IMP_SCORE,1255,GO:0045577,2.4874e-01,7.0000e+00
IMP_SCORE,1256,GO:0045956,2.4861e-01,2.2000e+01
IMP_SCORE,1257,GO:0031312,2.4858e-01,3.4000e+01
IMP_SCORE,1258,GO:0003184,2.4837e-01,3.0000e+00
IMP_SCORE,1259,GO:2001233,2.4837e-01,9.6000e+01
IMP_SCORE,1260,GO:0043195,2.4833e-01,1.4000e+01
IMP_SCORE,1261,GO:0007422,2.4827e-01,3.9000e+01
IMP_SCORE,1262,GO:0010369,2.4825e-01,1.2000e+01
IMP_SCORE,1263,GO:0005771,2.4821e-01,8.0000e+00
IMP_SCORE,1264,GO:2000637,2.4821e-01,9.0000e+00
IMP_SCORE,1265,GO:0071156,2.4818e-01,2.2000e+01
IMP_SCORE,1266,GO:0009083,2.4816e-01,4.9000e+01
IMP_SCORE,1267,GO:0097485,2.4816e-01,1.4000e+02
IMP_SCORE,1268,GO:0072001,2.4810e-01,5.0000e+00
IMP_SCORE,1269,GO:0043368,2.4809e-01,1.4000e+01
IMP_SCORE,1270,GO:0009065,2.4804e-01,5.0000e+01
IMP_SCORE,1271,GO:1903358,2.4802e-01,7.0000e+00
IMP_SCORE,1272,GO:0039531,2.4800e-01,4.0000e+00
IMP_SCORE,1273,GO:0002891,2.4793e-01,1.7000e+01
IMP_SCORE,1274,GO:0043406,2.4792e-01,6.0000e+01
IMP_SCORE,1275,GO:2000479,2.4786e-01,1.3000e+01
IMP_SCORE,1276,GO:0072395,2.4779e-01,1.3000e+01
IMP_SCORE,1277,GO:1902624,2.4770e-01,1.5000e+01
IMP_SCORE,1278,GO:0016894,2.4768e-01,3.0000e+01
IMP_SCORE,1279,GO:0030838,2.4756e-01,3.0000e+01
IMP_SCORE,1280,GO:0051962,2.4755e-01,1.5300e+02
IMP_SCORE,1281,GO:0033017,2.4753e-01,1.7000e+01
IMP_SCORE,1282,GO:0060760,2.4749e-01,3.0000e+01
IMP_SCORE,1283,GO:0098802,2.4749e-01,1.0300e+02
IMP_SCORE,1284,GO:0006739,2.4745e-01,4.3000e+01
IMP_SCORE,1285,GO:0042177,2.4740e-01,2.5000e+01
IMP_SCORE,1286,GO:0032103,2.4736e-01,9.5000e+01
IMP_SCORE,1287,GO:1903078,2.4725e-01,3.0000e+01
IMP_SCORE,1288,GO:0008373,2.4712e-01,2.9000e+01
IMP_SCORE,1289,GO:0031489,2.4710e-01,1.1000e+01
IMP_SCORE,1290,GO:0016051,2.4707e-01,6.7000e+01
IMP_SCORE,1291,GO:0099501,2.4706e-01,7.6000e+01
IMP_SCORE,1292,GO:0097228,2.4704e-01,9.0000e+00
IMP_SCORE,1293,GO:0098815,2.4700e-01,8.0000e+00
IMP_SCORE,1294,GO:0005515,2.4697e-01,3.1210e+03
IMP_SCORE,1295,GO:0046324,2.4695e-01,2.0000e+01
IMP_SCORE,1296,GO:0009312,2.4693e-01,2.2000e+01
IMP_SCORE,1297,GO:0097756,2.4689e-01,9.0000e+00
IMP_SCORE,1298,GO:0070822,2.4665e-01,6.0000e+00
IMP_SCORE,1299,GO:0032147,2.4656e-01,5.9000e+01
IMP_SCORE,1300,GO:0050779,2.4649e-01,3.0000e+00
IMP_SCORE,1301,GO:0005767,2.4644e-01,2.7000e+01
IMP_SCORE,1302,GO:0043393,2.4617e-01,6.1000e+01
IMP_SCORE,1303,GO:0006544,2.4610e-01,1.7000e+01
IMP_SCORE,1304,GO:0043001,2.4609e-01,1.1000e+01
IMP_SCORE,1305,GO:0002275,2.4596e-01,1.1700e+02
IMP_SCORE,1306,GO:0042599,2.4579e-01,1.9000e+01
IMP_SCORE,1307,GO:0045598,2.4565e-01,4.4000e+01
IMP_SCORE,1308,GO:1903561,2.4555e-01,9.3300e+02
IMP_SCORE,1309,GO:0008209,2.4554e-01,2.9000e+01
IMP_SCORE,1310,GO:0019318,2.4554e-01,8.4000e+01
IMP_SCORE,1311,GO:0071814,2.4551e-01,1.0000e+01
IMP_SCORE,1312,GO:0090287,2.4550e-01,9.2000e+01
IMP_SCORE,1313,GO:1903725,2.4545e-01,7.0000e+00
IMP_SCORE,1314,GO:0048484,2.4542e-01,1.8000e+01
IMP_SCORE,1315,GO:0071230,2.4539e-01,2.3000e+01
IMP_SCORE,1316,GO:0036041,2.4533e-01,2.3000e+01
IMP_SCORE,1317,GO:1903844,2.4533e-01,4.1000e+01
IMP_SCORE,1318,GO:0061469,2.4531e-01,1.2000e+01
IMP_SCORE,1319,GO:0043231,2.4530e-01,1.7290e+03
IMP_SCORE,1320,GO:0021510,2.4517e-01,2.2000e+01
IMP_SCORE,1321,GO:0035577,2.4516e-01,8.0000e+01
IMP_SCORE,1322,GO:2000134,2.4512e-01,2.8000e+01
IMP_SCORE,1323,GO:0032647,2.4511e-01,9.0000e+00
IMP_SCORE,1324,GO:0045806,2.4507e-01,1.1000e+01
IMP_SCORE,1325,GO:0032930,2.4482e-01,8.0000e+00
IMP_SCORE,1326,GO:0071622,2.4476e-01,1.7000e+01
IMP_SCORE,1327,GO:0007613,2.4469e-01,6.6000e+01
IMP_SCORE,1328,GO:0033143,2.4469e-01,1.6000e+01
IMP_SCORE,1329,GO:0070633,2.4464e-01,1.8000e+01
IMP_SCORE,1330,GO:0050714,2.4458e-01,7.1000e+01
IMP_SCORE,1331,GO:0006555,2.4448e-01,2.8000e+01
IMP_SCORE,1332,GO:0030900,2.4437e-01,3.7000e+01
IMP_SCORE,1333,GO:0051494,2.4434e-01,5.5000e+01
IMP_SCORE,1334,GO:0070231,2.4413e-01,6.0000e+00
IMP_SCORE,1335,GO:0019935,2.4407e-01,1.3000e+01
IMP_SCORE,1336,GO:0001948,2.4405e-01,6.7000e+01
IMP_SCORE,1337,GO:0010631,2.4393e-01,4.6000e+01
IMP_SCORE,1338,GO:0048635,2.4393e-01,1.5000e+01
IMP_SCORE,1339,GO:0034341,2.4392e-01,8.8000e+01
IMP_SCORE,1340,GO:0060674,2.4391e-01,1.9000e+01
IMP_SCORE,1341,GO:0010712,2.4388e-01,7.0000e+00
IMP_SCORE,1342,GO:0032411,2.4386e-01,2.8000e+01
IMP_SCORE,1343,GO:0022898,2.4383e-01,7.6000e+01
IMP_SCORE,1344,GO:0071356,2.4377e-01,4.6000e+01
IMP_SCORE,1345,GO:0060317,2.4376e-01,1.3000e+01
IMP_SCORE,1346,GO:0014072,2.4373e-01,9.0000e+00
IMP_SCORE,1347,GO:0099118,2.4368e-01,2.5000e+01
IMP_SCORE,1348,GO:0046934,2.4365e-01,5.0000e+00
IMP_SCORE,1349,GO:0038187,2.4362e-01,2.3000e+01
IMP_SCORE,1350,GO:0019887,2.4359e-01,7.0000e+01
IMP_SCORE,1351,GO:0030214,2.4343e-01,3.3000e+01
IMP_SCORE,1352,GO:0015696,2.4333e-01,2.8000e+01
IMP_SCORE,1353,GO:0090277,2.4329e-01,3.0000e+01
IMP_SCORE,1354,GO:0046488,2.4329e-01,9.5000e+01
IMP_SCORE,1355,GO:0002695,2.4325e-01,4.2000e+01
IMP_SCORE,1356,GO:0045596,2.4318e-01,2.0300e+02
IMP_SCORE,1357,GO:0051129,2.4310e-01,2.1100e+02
IMP_SCORE,1358,GO:0035578,2.4305e-01,9.6000e+01
IMP_SCORE,1359,GO:1901654,2.4304e-01,4.8000e+01
IMP_SCORE,1360,GO:0051386,2.4296e-01,1.2000e+01
IMP_SCORE,1361,GO:0045787,2.4295e-01,8.2000e+01
IMP_SCORE,1362,GO:2001242,2.4295e-01,3.0000e+01
IMP_SCORE,1363,GO:0010039,2.4294e-01,3.3000e+01
IMP_SCORE,1364,GO:0097066,2.4294e-01,2.1000e+01
IMP_SCORE,1365,GO:0098727,2.4288e-01,2.8000e+01
IMP_SCORE,1366,GO:0010976,2.4271e-01,6.4000e+01
IMP_SCORE,1367,GO:0004896,2.4252e-01,1.2700e+02
IMP_SCORE,1368,GO:0004177,2.4251e-01,5.9000e+01
IMP_SCORE,1369,GO:0098960,2.4246e-01,1.0000e+01
IMP_SCORE,1370,GO:0007584,2.4238e-01,6.9000e+01
IMP_SCORE,1371,GO:0070498,2.4235e-01,4.0000e+00
IMP_SCORE,1372,GO:0043620,2.4212e-01,3.0000e+01
IMP_SCORE,1373,GO:0009743,2.4205e-01,4.5000e+01
IMP_SCORE,1374,GO:1901889,2.4198e-01,1.0000e+01
IMP_SCORE,1375,GO:0044437,2.4193e-01,3.5000e+02
IMP_SCORE,1376,GO:1903131,2.4178e-01,3.1000e+01
IMP_SCORE,1377,GO:0032368,2.4173e-01,2.4000e+01
IMP_SCORE,1378,GO:0032436,2.4172e-01,1.8000e+01
IMP_SCORE,1379,GO:0009070,2.4164e-01,2.7000e+01
IMP_SCORE,1380,GO:0071222,2.4157e-01,3.9000e+01
IMP_SCORE,1381,GO:0005773,2.4157e-01,2.5900e+02
IMP_SCORE,1382,GO:0043229,2.4155e-01,1.7260e+03
IMP_SCORE,1383,GO:0038093,2.4149e-01,5.3000e+01
IMP_SCORE,1384,GO:0045638,2.4137e-01,3.4000e+01
IMP_SCORE,1385,GO:0008630,2.4134e-01,2.5000e+01
IMP_SCORE,1386,GO:0014066,2.4132e-01,5.3000e+01
IMP_SCORE,1387,GO:0042401,2.4128e-01,2.8000e+01
IMP_SCORE,1388,GO:1901185,2.4128e-01,2.0000e+01
IMP_SCORE,1389,GO:2000279,2.4126e-01,7.0000e+00
IMP_SCORE,1390,GO:0010595,2.4119e-01,2.1000e+01
IMP_SCORE,1391,GO:0051225,2.4117e-01,4.5000e+01
IMP_SCORE,1392,GO:0043485,2.4107e-01,7.0000e+00
IMP_SCORE,1393,GO:0000086,2.4107e-01,6.5000e+01
IMP_SCORE,1394,GO:0050773,2.4106e-01,3.9000e+01
IMP_SCORE,1395,GO:0043555,2.4105e-01,9.0000e+00
IMP_SCORE,1396,GO:0051101,2.4090e-01,3.9000e+01
IMP_SCORE,1397,GO:1902307,2.4090e-01,1.2000e+01
IMP_SCORE,1398,GO:0050730,2.4083e-01,4.9000e+01
IMP_SCORE,1399,GO:0003727,2.4076e-01,5.5000e+01
IMP_SCORE,1400,GO:0050771,2.4050e-01,2.2000e+01
IMP_SCORE,1401,GO:0034389,2.4047e-01,4.0000e+01
IMP_SCORE,1402,GO:0002902,2.4041e-01,4.0000e+00
IMP_SCORE,1403,GO:2000242,2.4032e-01,2.0000e+01
IMP_SCORE,1404,GO:0098930,2.4018e-01,1.1000e+01
IMP_SCORE,1405,GO:0004875,2.3999e-01,4.0000e+00
IMP_SCORE,1406,GO:0006957,2.3993e-01,2.4000e+01
IMP_SCORE,1407,GO:0031341,2.3984e-01,2.6000e+01
IMP_SCORE,1408,GO:0072678,2.3979e-01,9.0000e+00
IMP_SCORE,1409,GO:0048770,2.3973e-01,9.1000e+01
IMP_SCORE,1410,GO:0042594,2.3970e-01,7.4000e+01
IMP_SCORE,1411,GO:0051282,2.3961e-01,3.4000e+01
IMP_SCORE,1412,GO:0007044,2.3960e-01,4.5000e+01
IMP_SCORE,1413,GO:0010942,2.3957e-01,1.5800e+02
IMP_SCORE,1414,GO:0019003,2.3953e-01,6.3000e+01
IMP_SCORE,1415,GO:0052548,2.3946e-01,1.4000e+02
IMP_SCORE,1416,GO:0032814,2.3945e-01,1.4000e+01
IMP_SCORE,1417,GO:0043279,2.3935e-01,3.2000e+01
IMP_SCORE,1418,GO:1990778,2.3929e-01,8.7000e+01
IMP_SCORE,1419,GO:0051209,2.3914e-01,8.0000e+00
IMP_SCORE,1420,GO:0005811,2.3911e-01,1.0200e+02
IMP_SCORE,1421,GO:1900271,2.3893e-01,3.7000e+01
IMP_SCORE,1422,GO:1904589,2.3889e-01,5.1000e+01
IMP_SCORE,1423,GO:0098719,2.3889e-01,5.0000e+00
IMP_SCORE,1424,GO:0045922,2.3885e-01,4.0000e+00
IMP_SCORE,1425,GO:0097529,2.3879e-01,4.2000e+01
IMP_SCORE,1426,GO:0071345,2.3875e-01,1.2600e+02
IMP_SCORE,1427,GO:2000106,2.3874e-01,3.8000e+01
IMP_SCORE,1428,GO:0043113,2.3872e-01,2.2000e+01
IMP_SCORE,1429,GO:0019371,2.3870e-01,1.9000e+01
IMP_SCORE,1430,GO:0031954,2.3870e-01,1.0000e+01
IMP_SCORE,1431,GO:0050764,2.3858e-01,2.8000e+01
IMP_SCORE,1432,GO:0035148,2.3856e-01,3.9000e+01
IMP_SCORE,1433,GO:0044297,2.3854e-01,2.3200e+02
IMP_SCORE,1434,GO:0006656,2.3843e-01,1.6000e+01
IMP_SCORE,1435,GO:0050660,2.3840e-01,5.6000e+01
IMP_SCORE,1436,GO:0008360,2.3831e-01,7.2000e+01
IMP_SCORE,1437,GO:0007398,2.3821e-01,2.0000e+00
IMP_SCORE,1438,GO:1900542,2.3820e-01,3.4000e+01
IMP_SCORE,1439,GO:0016053,2.3814e-01,1.4400e+02
IMP_SCORE,1440,GO:0046426,2.3814e-01,1.5000e+01
IMP_SCORE,1441,GO:0010596,2.3813e-01,1.2000e+01
IMP_SCORE,1442,GO:0016405,2.3811e-01,1.7000e+01
IMP_SCORE,1443,GO:0051321,2.3803e-01,4.4000e+01
IMP_SCORE,1444,GO:0071478,2.3802e-01,6.6000e+01
IMP_SCORE,1445,GO:0045177,2.3802e-01,3.3000e+01
IMP_SCORE,1446,GO:0008305,2.3800e-01,3.8000e+01
IMP_SCORE,1447,GO:0060359,2.3798e-01,2.5000e+01
IMP_SCORE,1448,GO:0070482,2.3787e-01,7.3000e+01
IMP_SCORE,1449,GO:0060429,2.3784e-01,6.1000e+01
IMP_SCORE,1450,GO:0031440,2.3784e-01,5.0000e+00
IMP_SCORE,1451,GO:0042542,2.3775e-01,3.3000e+01
IMP_SCORE,1452,GO:0014032,2.3763e-01,1.3000e+01
IMP_SCORE,1453,GO:1901216,2.3762e-01,1.8000e+01
IMP_SCORE,1454,GO:0045453,2.3757e-01,1.8000e+01
IMP_SCORE,1455,GO:0060090,2.3756e-01,9.4000e+01
IMP_SCORE,1456,GO:0031663,2.3748e-01,1.3000e+01
IMP_SCORE,1457,GO:2000514,2.3740e-01,8.0000e+00
IMP_SCORE,1458,GO:0048670,2.3739e-01,1.8000e+01
IMP_SCORE,1459,GO:0002244,2.3735e-01,1.1900e+02
IMP_SCORE,1460,GO:2000147,2.3735e-01,1.4000e+02
IMP_SCORE,1461,GO:0070266,2.3731e-01,1.8000e+01
IMP_SCORE,1462,GO:0048545,2.3728e-01,8.7000e+01
IMP_SCORE,1463,GO:0048638,2.3727e-01,5.8000e+01
IMP_SCORE,1464,GO:0042287,2.3721e-01,3.4000e+01
IMP_SCORE,1465,GO:0008483,2.3706e-01,3.1000e+01
IMP_SCORE,1466,GO:0060740,2.3696e-01,7.0000e+00
IMP_SCORE,1467,GO:0071214,2.3694e-01,1.0700e+02
IMP_SCORE,1468,GO:0042403,2.3690e-01,1.4000e+01
IMP_SCORE,1469,GO:0032809,2.3680e-01,4.0000e+01
IMP_SCORE,1470,GO:0032885,2.3678e-01,1.3000e+01
IMP_SCORE,1471,GO:0042428,2.3676e-01,1.2000e+01
IMP_SCORE,1472,GO:0090197,2.3672e-01,1.5000e+01
IMP_SCORE,1473,GO:0032941,2.3664e-01,1.4000e+01
IMP_SCORE,1474,GO:1901385,2.3662e-01,2.9000e+01
IMP_SCORE,1475,GO:0006646,2.3654e-01,1.8000e+01
IMP_SCORE,1476,GO:0018209,2.3653e-01,6.4000e+01
IMP_SCORE,1477,GO:0006448,2.3648e-01,2.8000e+01
IMP_SCORE,1478,GO:0030295,2.3648e-01,3.9000e+01
IMP_SCORE,1479,GO:0051151,2.3638e-01,1.4000e+01
IMP_SCORE,1480,GO:0045843,2.3638e-01,1.2000e+01
IMP_SCORE,1481,GO:0042634,2.3630e-01,5.0000e+00
IMP_SCORE,1482,GO:0001953,2.3623e-01,2.6000e+01
IMP_SCORE,1483,GO:0097061,2.3620e-01,1.4000e+01
IMP_SCORE,1484,GO:0097530,2.3618e-01,3.8000e+01
IMP_SCORE,1485,GO:0032729,2.3609e-01,2.3000e+01
IMP_SCORE,1486,GO:0031960,2.3609e-01,5.6000e+01
IMP_SCORE,1487,GO:0001763,2.3601e-01,7.1000e+01
IMP_SCORE,1488,GO:0045944,2.3593e-01,1.4300e+02
IMP_SCORE,1489,GO:1902166,2.3591e-01,8.0000e+00
IMP_SCORE,1490,GO:0051592,2.3585e-01,8.0000e+01
IMP_SCORE,1491,GO:0032535,2.3568e-01,9.9000e+01
IMP_SCORE,1492,GO:0050818,2.3567e-01,6.5000e+01
IMP_SCORE,1493,GO:0031033,2.3564e-01,1.0000e+01
IMP_SCORE,1494,GO:0010872,2.3559e-01,7.0000e+00
IMP_SCORE,1495,GO:0034121,2.3556e-01,1.5000e+01
IMP_SCORE,1496,GO:0009066,2.3552e-01,5.2000e+01
IMP_SCORE,1497,GO:2000377,2.3550e-01,4.4000e+01
IMP_SCORE,1498,GO:0050891,2.3545e-01,2.3000e+01
IMP_SCORE,1499,GO:0005640,2.3542e-01,5.6000e+01
IMP_SCORE,1500,GO:0007274,2.3537e-01,2.3000e+01
IMP_SCORE,1501,GO:0015459,2.3535e-01,5.2000e+01
IMP_SCORE,1502,GO:0070302,2.3530e-01,4.0000e+01
IMP_SCORE,1503,GO:0016830,2.3527e-01,4.6000e+01
IMP_SCORE,1504,GO:0002643,2.3509e-01,1.9000e+01
IMP_SCORE,1505,GO:0001656,2.3489e-01,1.0000e+01
IMP_SCORE,1506,GO:0002791,2.3481e-01,1.0100e+02
IMP_SCORE,1507,GO:0006744,2.3471e-01,8.0000e+00
IMP_SCORE,1508,GO:0007612,2.3471e-01,5.0000e+01
IMP_SCORE,1509,GO:0045723,2.3465e-01,4.0000e+00
IMP_SCORE,1510,GO:0045332,2.3456e-01,1.4000e+01
IMP_SCORE,1511,GO:0032653,2.3452e-01,1.9000e+01
IMP_SCORE,1512,GO:0031625,2.3449e-01,1.4500e+02
IMP_SCORE,1513,GO:1902991,2.3448e-01,1.7000e+01
IMP_SCORE,1514,GO:0071621,2.3427e-01,4.6000e+01
IMP_SCORE,1515,GO:0043162,2.3420e-01,2.0000e+00
IMP_SCORE,1516,GO:0010008,2.3412e-01,2.4300e+02
IMP_SCORE,1517,GO:0042176,2.3406e-01,9.8000e+01
IMP_SCORE,1518,GO:1904355,2.3364e-01,2.0000e+01
IMP_SCORE,1519,GO:0071346,2.3361e-01,4.8000e+01
IMP_SCORE,1520,GO:0019838,2.3358e-01,1.9200e+02
IMP_SCORE,1521,GO:1903729,2.3354e-01,4.1000e+01
IMP_SCORE,1522,GO:0043068,2.3353e-01,1.7200e+02
IMP_SCORE,1523,GO:0032897,2.3351e-01,5.0000e+00
IMP_SCORE,1524,GO:0032846,2.3343e-01,6.4000e+01
IMP_SCORE,1525,GO:0034612,2.3330e-01,5.8000e+01
IMP_SCORE,1526,GO:0031490,2.3328e-01,2.8000e+01
IMP_SCORE,1527,GO:0033014,2.3325e-01,2.2000e+01
IMP_SCORE,1528,GO:0019674,2.3320e-01,3.1000e+01
IMP_SCORE,1529,GO:0032091,2.3313e-01,3.8000e+01
IMP_SCORE,1530,GO:0034764,2.3309e-01,2.7000e+01
IMP_SCORE,1531,GO:0006805,2.3303e-01,1.2100e+02
IMP_SCORE,1532,GO:0010817,2.3302e-01,1.7800e+02
IMP_SCORE,1533,GO:0034116,2.3292e-01,8.0000e+00
IMP_SCORE,1534,GO:0043011,2.3280e-01,1.7000e+01
IMP_SCORE,1535,GO:0046519,2.3279e-01,1.2000e+01
IMP_SCORE,1536,GO:0009411,2.3272e-01,3.1000e+01
IMP_SCORE,1537,GO:0072524,2.3264e-01,7.2000e+01
IMP_SCORE,1538,GO:0001667,2.3262e-01,7.6000e+01
IMP_SCORE,1539,GO:0010638,2.3256e-01,1.7200e+02
IMP_SCORE,1540,GO:0032881,2.3255e-01,2.2000e+01
IMP_SCORE,1541,GO:0045111,2.3249e-01,5.1000e+01
IMP_SCORE,1542,GO:0045616,2.3247e-01,5.0000e+00
IMP_SCORE,1543,GO:0043277,2.3247e-01,2.1000e+01
IMP_SCORE,1544,GO:0007270,2.3247e-01,2.5000e+01
IMP_SCORE,1545,GO:0006144,2.3225e-01,6.0000e+00
IMP_SCORE,1546,GO:0050728,2.3225e-01,3.8000e+01
IMP_SCORE,1547,GO:1990351,2.3212e-01,1.3400e+02
IMP_SCORE,1548,GO:0070402,2.3211e-01,2.2000e+01
IMP_SCORE,1549,GO:0006730,2.3208e-01,4.5000e+01
IMP_SCORE,1550,GO:0010939,2.3205e-01,1.3000e+01
IMP_SCORE,1551,GO:0043304,2.3204e-01,1.3000e+01
IMP_SCORE,1552,GO:0017075,2.3201e-01,9.0000e+00
IMP_SCORE,1553,GO:0051019,2.3199e-01,1.2000e+01
IMP_SCORE,1554,GO:0009127,2.3198e-01,1.1000e+01
IMP_SCORE,1555,GO:0044060,2.3194e-01,1.9000e+01
IMP_SCORE,1556,GO:0006664,2.3191e-01,8.5000e+01
IMP_SCORE,1557,GO:0034329,2.3185e-01,1.0400e+02
IMP_SCORE,1558,GO:0019221,2.3176e-01,2.2000e+02
IMP_SCORE,1559,GO:0004869,2.3174e-01,6.4000e+01
IMP_SCORE,1560,GO:0071312,2.3170e-01,1.2000e+01
IMP_SCORE,1561,GO:1902743,2.3166e-01,2.2000e+01
IMP_SCORE,1562,GO:0071470,2.3166e-01,1.5000e+01
IMP_SCORE,1563,GO:0004383,2.3164e-01,2.0000e+00
IMP_SCORE,1564,GO:0010763,2.3161e-01,9.0000e+00
IMP_SCORE,1565,GO:0002020,2.3158e-01,5.4000e+01
IMP_SCORE,1566,GO:1902850,2.3151e-01,3.4000e+01
IMP_SCORE,1567,GO:0006103,2.3149e-01,9.0000e+00
IMP_SCORE,1568,GO:0016504,2.3149e-01,2.4000e+01
IMP_SCORE,1569,GO:0043112,2.3149e-01,2.8000e+01
IMP_SCORE,1570,GO:0005488,2.3148e-01,1.9840e+03
IMP_SCORE,1571,GO:0050922,2.3143e-01,2.7000e+01
IMP_SCORE,1572,GO:0045807,2.3143e-01,3.7000e+01
IMP_SCORE,1573,GO:0031529,2.3137e-01,1.9000e+01
IMP_SCORE,1574,GO:0040018,2.3133e-01,1.5000e+01
IMP_SCORE,1575,GO:0051272,2.3131e-01,1.1700e+02
IMP_SCORE,1576,GO:0060606,2.3122e-01,1.9000e+01
IMP_SCORE,1577,GO:0090068,2.3122e-01,6.8000e+01
IMP_SCORE,1578,GO:0031258,2.3114e-01,1.8000e+01
IMP_SCORE,1579,GO:0071385,2.3112e-01,1.2000e+01
IMP_SCORE,1580,GO:0002576,2.3097e-01,1.0200e+02
IMP_SCORE,1581,GO:0007162,2.3096e-01,1.0500e+02
IMP_SCORE,1582,GO:0097300,2.3087e-01,2.1000e+01
IMP_SCORE,1583,GO:0046341,2.3082e-01,8.0000e+00
IMP_SCORE,1584,GO:0030595,2.3076e-01,4.3000e+01
IMP_SCORE,1585,GO:0043408,2.3076e-01,1.4800e+02
IMP_SCORE,1586,GO:0035325,2.3076e-01,1.7000e+01
IMP_SCORE,1587,GO:0002674,2.3056e-01,5.0000e+00
IMP_SCORE,1588,GO:0050670,2.3056e-01,5.5000e+01
IMP_SCORE,1589,GO:1901990,2.3053e-01,7.7000e+01
IMP_SCORE,1590,GO:0032717,2.3046e-01,2.9000e+01
IMP_SCORE,1591,GO:0022600,2.3044e-01,2.8000e+01
IMP_SCORE,1592,GO:0019865,2.3042e-01,4.2000e+01
IMP_SCORE,1593,GO:0042415,2.3041e-01,1.6000e+01
IMP_SCORE,1594,GO:0002886,2.3038e-01,1.2000e+01
IMP_SCORE,1595,GO:0055070,2.3037e-01,1.3000e+01
IMP_SCORE,1596,GO:0008076,2.3035e-01,5.5000e+01
IMP_SCORE,1597,GO:0016323,2.3026e-01,2.1300e+02
IMP_SCORE,1598,GO:0007413,2.3025e-01,3.1000e+01
IMP_SCORE,1599,GO:1902106,2.3025e-01,6.3000e+01
IMP_SCORE,1600,GO:0036293,2.3024e-01,6.2000e+01
IMP_SCORE,1601,GO:0032780,2.3024e-01,1.5000e+01
IMP_SCORE,1602,GO:0002683,2.3023e-01,1.6900e+02
IMP_SCORE,1603,GO:0070857,2.3020e-01,2.0000e+00
IMP_SCORE,1604,GO:0031349,2.3014e-01,1.1100e+02
IMP_SCORE,1605,GO:0006836,2.3014e-01,7.4000e+01
IMP_SCORE,1606,GO:0045920,2.3004e-01,2.8000e+01
IMP_SCORE,1607,GO:0019829,2.3004e-01,3.4000e+01
IMP_SCORE,1608,GO:0051024,2.2996e-01,1.3000e+01
IMP_SCORE,1609,GO:0050995,2.2990e-01,2.7000e+01
IMP_SCORE,1610,GO:0002761,2.2977e-01,5.7000e+01
IMP_SCORE,1611,GO:1900409,2.2946e-01,1.0000e+01
IMP_SCORE,1612,GO:0045581,2.2941e-01,7.0000e+00
IMP_SCORE,1613,GO:0042579,2.2936e-01,1.7200e+02
IMP_SCORE,1614,GO:0072111,2.2932e-01,6.0000e+00
IMP_SCORE,1615,GO:0030431,2.2929e-01,1.5000e+01
IMP_SCORE,1616,GO:0042162,2.2918e-01,5.0000e+00
IMP_SCORE,1617,GO:0070325,2.2917e-01,6.0000e+00
IMP_SCORE,1618,GO:0005109,2.2914e-01,9.0000e+00
IMP_SCORE,1619,GO:0060348,2.2913e-01,5.6000e+01
IMP_SCORE,1620,GO:0005217,2.2911e-01,2.4000e+01
IMP_SCORE,1621,GO:0045927,2.2903e-01,6.8000e+01
IMP_SCORE,1622,GO:0043177,2.2901e-01,1.2100e+02
IMP_SCORE,1623,GO:0046040,2.2899e-01,6.0000e+00
IMP_SCORE,1624,GO:0055094,2.2876e-01,2.7000e+01
IMP_SCORE,1625,GO:0032677,2.2874e-01,4.3000e+01
IMP_SCORE,1626,GO:0006468,2.2869e-01,2.0900e+02
IMP_SCORE,1627,GO:0032530,2.2869e-01,1.2000e+01
IMP_SCORE,1628,GO:0016239,2.2866e-01,1.5000e+01
IMP_SCORE,1629,GO:0010717,2.2865e-01,1.7000e+01
IMP_SCORE,1630,GO:0010675,2.2852e-01,3.2000e+01
IMP_SCORE,1631,GO:0019933,2.2852e-01,1.9000e+01
IMP_SCORE,1632,GO:1901861,2.2849e-01,2.2000e+01
IMP_SCORE,1633,GO:0008392,2.2843e-01,9.0000e+00
IMP_SCORE,1634,GO:0032386,2.2837e-01,1.4000e+02
IMP_SCORE,1635,GO:0043030,2.2835e-01,2.1000e+01
IMP_SCORE,1636,GO:0010970,2.2831e-01,3.3000e+01
IMP_SCORE,1637,GO:0043901,2.2825e-01,6.3000e+01
IMP_SCORE,1638,GO:0016514,2.2821e-01,5.0000e+00
IMP_SCORE,1639,GO:0047617,2.2807e-01,1.4000e+01
IMP_SCORE,1640,GO:0045995,2.2804e-01,3.1000e+01
IMP_SCORE,1641,GO:0042059,2.2800e-01,9.0000e+00
IMP_SCORE,1642,GO:0030819,2.2799e-01,1.9000e+01
IMP_SCORE,1643,GO:0009713,2.2798e-01,9.0000e+00
IMP_SCORE,1644,GO:0032693,2.2797e-01,1.5000e+01
IMP_SCORE,1645,GO:0019903,2.2794e-01,5.2000e+01
IMP_SCORE,1646,GO:0031091,2.2790e-01,2.3000e+01
IMP_SCORE,1647,GO:0072659,2.2789e-01,8.4000e+01
IMP_SCORE,1648,GO:0044440,2.2788e-01,2.3200e+02
IMP_SCORE,1649,GO:0030175,2.2782e-01,7.8000e+01
IMP_SCORE,1650,GO:0043034,2.2781e-01,5.9000e+01
IMP_SCORE,1651,GO:1901701,2.2775e-01,1.7800e+02
IMP_SCORE,1652,GO:0071236,2.2773e-01,6.0000e+00
IMP_SCORE,1653,GO:0060487,2.2755e-01,6.0000e+00
IMP_SCORE,1654,GO:0045182,2.2755e-01,2.0000e+01
IMP_SCORE,1655,GO:0045931,2.2749e-01,2.5000e+01
IMP_SCORE,1656,GO:0032648,2.2748e-01,1.8000e+01
IMP_SCORE,1657,GO:0031929,2.2742e-01,9.0000e+00
IMP_SCORE,1658,GO:0030177,2.2719e-01,3.1000e+01
IMP_SCORE,1659,GO:0030546,2.2719e-01,1.0000e+01
IMP_SCORE,1660,GO:0010634,2.2716e-01,2.7000e+01
IMP_SCORE,1661,GO:0071624,2.2700e-01,1.1000e+01
IMP_SCORE,1662,GO:0035067,2.2687e-01,5.0000e+00
IMP_SCORE,1663,GO:0010718,2.2681e-01,1.4000e+01
IMP_SCORE,1664,GO:1902742,2.2678e-01,1.4000e+01
IMP_SCORE,1665,GO:0030814,2.2671e-01,2.7000e+01
IMP_SCORE,1666,GO:0071277,2.2669e-01,3.2000e+01
IMP_SCORE,1667,GO:0030017,2.2665e-01,3.0000e+01
IMP_SCORE,1668,GO:0030878,2.2662e-01,9.0000e+00
IMP_SCORE,1669,GO:0045860,2.2645e-01,7.8000e+01
IMP_SCORE,1670,GO:0050710,2.2638e-01,2.4000e+01
IMP_SCORE,1671,GO:0051489,2.2637e-01,3.8000e+01
IMP_SCORE,1672,GO:0022617,2.2633e-01,6.9000e+01
IMP_SCORE,1673,GO:0044872,2.2626e-01,6.0000e+00
IMP_SCORE,1674,GO:0014733,2.2621e-01,5.0000e+00
IMP_SCORE,1675,GO:0070265,2.2618e-01,1.9000e+01
IMP_SCORE,1676,GO:0043230,2.2615e-01,8.7200e+02
IMP_SCORE,1677,GO:0060746,2.2614e-01,3.7000e+01
IMP_SCORE,1678,GO:0071870,2.2613e-01,9.0000e+00
IMP_SCORE,1679,GO:0001568,2.2612e-01,5.7000e+01
IMP_SCORE,1680,GO:0010821,2.2609e-01,8.5000e+01
IMP_SCORE,1681,GO:0051384,2.2608e-01,5.8000e+01
IMP_SCORE,1682,GO:0010810,2.2607e-01,7.9000e+01
IMP_SCORE,1683,GO:0004879,2.2604e-01,2.1000e+01
IMP_SCORE,1684,GO:0010038,2.2600e-01,1.7800e+02
IMP_SCORE,1685,GO:0000792,2.2597e-01,3.1000e+01
IMP_SCORE,1686,GO:0050870,2.2583e-01,5.2000e+01
IMP_SCORE,1687,GO:0001822,2.2568e-01,5.3000e+01
IMP_SCORE,1688,GO:0046390,2.2565e-01,2.9000e+01
IMP_SCORE,1689,GO:0034644,2.2565e-01,1.9000e+01
IMP_SCORE,1690,GO:0014704,2.2563e-01,2.1000e+01
IMP_SCORE,1691,GO:0031061,2.2554e-01,1.0000e+01
IMP_SCORE,1692,GO:1902904,2.2554e-01,3.7000e+01
IMP_SCORE,1693,GO:0043202,2.2551e-01,9.3000e+01
IMP_SCORE,1694,GO:1904666,2.2551e-01,1.1000e+01
IMP_SCORE,1695,GO:0036230,2.2549e-01,1.1400e+02
IMP_SCORE,1696,GO:0051452,2.2548e-01,1.2000e+01
IMP_SCORE,1697,GO:0099094,2.2548e-01,5.4000e+01
IMP_SCORE,1698,GO:0000228,2.2546e-01,2.1000e+01
IMP_SCORE,1699,GO:0046635,2.2544e-01,1.2000e+01
IMP_SCORE,1700,GO:0048713,2.2543e-01,1.3000e+01
IMP_SCORE,1701,GO:0016538,2.2539e-01,5.0000e+00
IMP_SCORE,1702,GO:0090049,2.2522e-01,9.0000e+00
IMP_SCORE,1703,GO:0045239,2.2522e-01,3.5000e+01
IMP_SCORE,1704,GO:0005662,2.2520e-01,6.0000e+00
IMP_SCORE,1705,GO:0048018,2.2518e-01,1.0000e+01
IMP_SCORE,1706,GO:0048791,2.2518e-01,9.0000e+00
IMP_SCORE,1707,GO:1903428,2.2518e-01,1.0000e+01
IMP_SCORE,1708,GO:0030968,2.2517e-01,5.7000e+01
IMP_SCORE,1709,GO:0006607,2.2515e-01,2.4000e+01
IMP_SCORE,1710,GO:0003156,2.2513e-01,2.2000e+01
IMP_SCORE,1711,GO:0003995,2.2511e-01,2.2000e+01
IMP_SCORE,1712,GO:0031641,2.2496e-01,1.1000e+01
IMP_SCORE,1713,GO:0015301,2.2496e-01,3.0000e+01
IMP_SCORE,1714,GO:0007416,2.2490e-01,7.2000e+01
IMP_SCORE,1715,GO:0060547,2.2479e-01,1.0000e+00
IMP_SCORE,1716,GO:0042307,2.2473e-01,1.8000e+01
IMP_SCORE,1717,GO:0014003,2.2466e-01,4.3000e+01
IMP_SCORE,1718,GO:1903649,2.2459e-01,1.1000e+01
IMP_SCORE,1719,GO:0009395,2.2452e-01,2.7000e+01
IMP_SCORE,1720,GO:0035065,2.2451e-01,1.3000e+01
IMP_SCORE,1721,GO:0043278,2.2450e-01,6.0000e+00
IMP_SCORE,1722,GO:1903364,2.2443e-01,5.1000e+01
IMP_SCORE,1723,GO:0003700,2.2443e-01,3.1800e+02
IMP_SCORE,1724,GO:0046782,2.2439e-01,1.5000e+01
IMP_SCORE,1725,GO:0002312,2.2430e-01,1.6000e+01
IMP_SCORE,1726,GO:0001956,2.2416e-01,8.0000e+00
IMP_SCORE,1727,GO:1905269,2.2414e-01,2.8000e+01
IMP_SCORE,1728,GO:0033081,2.2408e-01,2.2000e+01
IMP_SCORE,1729,GO:0048246,2.2408e-01,9.0000e+00
IMP_SCORE,1730,GO:0051048,2.2404e-01,6.0000e+01
IMP_SCORE,1731,GO:0055075,2.2398e-01,5.0000e+00
IMP_SCORE,1732,GO:0060253,2.2394e-01,1.2000e+01
IMP_SCORE,1733,GO:0061436,2.2391e-01,1.3000e+01
IMP_SCORE,1734,GO:0007030,2.2376e-01,4.9000e+01
IMP_SCORE,1735,GO:0060412,2.2376e-01,1.0000e+01
IMP_SCORE,1736,GO:0038096,2.2376e-01,2.6000e+01
IMP_SCORE,1737,GO:0048753,2.2372e-01,7.0000e+00
IMP_SCORE,1738,GO:2000756,2.2366e-01,1.5000e+01
IMP_SCORE,1739,GO:0042330,2.2361e-01,1.6600e+02
IMP_SCORE,1740,GO:0032928,2.2360e-01,1.4000e+01
IMP_SCORE,1741,GO:0019226,2.2326e-01,1.1000e+01
IMP_SCORE,1742,GO:0042327,2.2320e-01,1.5800e+02
IMP_SCORE,1743,GO:0008093,2.2319e-01,1.0000e+01
IMP_SCORE,1744,GO:1903322,2.2317e-01,2.3000e+01
IMP_SCORE,1745,GO:0033559,2.2315e-01,8.8000e+01
IMP_SCORE,1746,GO:0035097,2.2300e-01,3.3000e+01
IMP_SCORE,1747,GO:0005242,2.2296e-01,4.6000e+01
IMP_SCORE,1748,GO:0030705,2.2291e-01,6.5000e+01
IMP_SCORE,1749,GO:0042026,2.2279e-01,2.4000e+01
IMP_SCORE,1750,GO:0006936,2.2265e-01,1.1700e+02
IMP_SCORE,1751,GO:0002830,2.2258e-01,1.7000e+01
IMP_SCORE,1752,GO:0016616,2.2254e-01,1.2100e+02
IMP_SCORE,1753,GO:0061077,2.2249e-01,5.3000e+01
IMP_SCORE,1754,GO:0001935,2.2245e-01,6.0000e+00
IMP_SCORE,1755,GO:1904018,2.2239e-01,6.2000e+01
IMP_SCORE,1756,GO:0016485,2.2238e-01,1.1700e+02
IMP_SCORE,1757,GO:0005634,2.2235e-01,1.2850e+03
IMP_SCORE,1758,GO:0019079,2.2232e-01,8.0000e+00
IMP_SCORE,1759,GO:0046131,2.2229e-01,7.0000e+00
IMP_SCORE,1760,GO:0009749,2.2216e-01,3.7000e+01
IMP_SCORE,1761,GO:0060251,2.2215e-01,5.0000e+00
IMP_SCORE,1762,GO:1903362,2.2214e-01,5.8000e+01
IMP_SCORE,1763,GO:0009190,2.2210e-01,7.0000e+00
IMP_SCORE,1764,GO:0006654,2.2206e-01,1.6000e+01
IMP_SCORE,1765,GO:0045830,2.2204e-01,9.0000e+00
IMP_SCORE,1766,GO:1903053,2.2194e-01,1.0000e+01
IMP_SCORE,1767,GO:0001654,2.2193e-01,7.5000e+01
IMP_SCORE,1768,GO:0044428,2.2187e-01,1.2890e+03
IMP_SCORE,1769,GO:0045295,2.2183e-01,1.1000e+01
IMP_SCORE,1770,GO:1902803,2.2182e-01,2.0000e+01
IMP_SCORE,1771,GO:1901264,2.2181e-01,5.9000e+01
IMP_SCORE,1772,GO:0043197,2.2178e-01,5.3000e+01
IMP_SCORE,1773,GO:0050852,2.2177e-01,4.0000e+01
IMP_SCORE,1774,GO:0010765,2.2171e-01,2.4000e+01
IMP_SCORE,1775,GO:0007625,2.2164e-01,2.2000e+01
IMP_SCORE,1776,GO:0000791,2.2164e-01,1.2000e+01
IMP_SCORE,1777,GO:0001774,2.2163e-01,2.3000e+01
IMP_SCORE,1778,GO:0009636,2.2155e-01,7.5000e+01
IMP_SCORE,1779,GO:0042461,2.2150e-01,1.9000e+01
IMP_SCORE,1780,GO:0009299,2.2150e-01,4.0000e+00
IMP_SCORE,1781,GO:0097386,2.2144e-01,7.0000e+00
IMP_SCORE,1782,GO:0010885,2.2141e-01,6.0000e+00
IMP_SCORE,1783,GO:0009895,2.2140e-01,6.1000e+01
IMP_SCORE,1784,GO:0034104,2.2138e-01,1.2000e+01
IMP_SCORE,1785,GO:0019217,2.2130e-01,2.9000e+01
IMP_SCORE,1786,GO:0046328,2.2128e-01,5.4000e+01
IMP_SCORE,1787,GO:0070932,2.2125e-01,2.0000e+00
IMP_SCORE,1788,GO:0019825,2.2124e-01,3.7000e+01
IMP_SCORE,1789,GO:0035580,2.2121e-01,6.1000e+01
IMP_SCORE,1790,GO:0046530,2.2117e-01,9.0000e+00
IMP_SCORE,1791,GO:0006625,2.2114e-01,1.2000e+01
IMP_SCORE,1792,GO:0001890,2.2104e-01,1.6000e+01
IMP_SCORE,1793,GO:0007595,2.2104e-01,2.2000e+01
IMP_SCORE,1794,GO:0048844,2.2103e-01,1.0000e+01
IMP_SCORE,1795,GO:0006296,2.2101e-01,8.0000e+00
IMP_SCORE,1796,GO:0006469,2.2100e-01,8.2000e+01
IMP_SCORE,1797,GO:0016303,2.2094e-01,6.0000e+00
IMP_SCORE,1798,GO:0043539,2.2093e-01,1.7000e+01
IMP_SCORE,1799,GO:0000902,2.2093e-01,6.5000e+01
IMP_SCORE,1800,GO:0033674,2.2086e-01,9.1000e+01
IMP_SCORE,1801,GO:0002478,2.2085e-01,9.3000e+01
IMP_SCORE,1802,GO:0051570,2.2083e-01,6.0000e+00
IMP_SCORE,1803,GO:0000165,2.2077e-01,9.1000e+01
IMP_SCORE,1804,GO:0090322,2.2071e-01,1.3000e+01
IMP_SCORE,1805,GO:0070062,2.2069e-01,8.9500e+02
IMP_SCORE,1806,GO:0009611,2.2069e-01,8.0000e+01
IMP_SCORE,1807,GO:0044273,2.2064e-01,3.6000e+01
IMP_SCORE,1808,GO:0042474,2.2063e-01,1.6000e+01
IMP_SCORE,1809,GO:0002474,2.2058e-01,6.7000e+01
IMP_SCORE,1810,GO:0045721,2.2052e-01,2.9000e+01
IMP_SCORE,1811,GO:0034766,2.2046e-01,1.1000e+01
IMP_SCORE,1812,GO:0048259,2.2042e-01,3.9000e+01
IMP_SCORE,1813,GO:0098811,2.2035e-01,3.1000e+01
IMP_SCORE,1814,GO:0002832,2.2035e-01,1.7000e+01
IMP_SCORE,1815,GO:0070063,2.2027e-01,2.4000e+01
IMP_SCORE,1816,GO:0043331,2.2023e-01,2.1000e+01
IMP_SCORE,1817,GO:0071396,2.2014e-01,9.2000e+01
IMP_SCORE,1818,GO:0051781,2.2011e-01,3.4000e+01
IMP_SCORE,1819,GO:0008214,2.2005e-01,2.7000e+01
IMP_SCORE,1820,GO:0018126,2.1999e-01,5.0000e+00
IMP_SCORE,1821,GO:0046330,2.1999e-01,3.5000e+01
IMP_SCORE,1822,GO:0043300,2.1998e-01,1.4000e+01
IMP_SCORE,1823,GO:0010310,2.1996e-01,9.0000e+00
IMP_SCORE,1824,GO:0010811,2.1996e-01,8.4000e+01
IMP_SCORE,1825,GO:0032680,2.1993e-01,3.2000e+01
IMP_SCORE,1826,GO:1901741,2.1990e-01,2.6000e+01
IMP_SCORE,1827,GO:0002709,2.1988e-01,1.0000e+01
IMP_SCORE,1828,GO:0006895,2.1988e-01,9.0000e+00
IMP_SCORE,1829,GO:0048589,2.1985e-01,1.2600e+02
IMP_SCORE,1830,GO:0090316,2.1982e-01,8.1000e+01
IMP_SCORE,1831,GO:0036315,2.1978e-01,2.5000e+01
IMP_SCORE,1832,GO:1902600,2.1972e-01,2.7000e+01
IMP_SCORE,1833,GO:0048534,2.1971e-01,5.8000e+01
IMP_SCORE,1834,GO:0071456,2.1960e-01,2.7000e+01
IMP_SCORE,1835,GO:1902041,2.1952e-01,3.0000e+01
IMP_SCORE,1836,GO:0048147,2.1952e-01,2.3000e+01
IMP_SCORE,1837,GO:0035456,2.1949e-01,3.2000e+01
IMP_SCORE,1838,GO:0031932,2.1946e-01,2.7000e+01
IMP_SCORE,1839,GO:0005903,2.1944e-01,5.7000e+01
IMP_SCORE,1840,GO:0005795,2.1935e-01,4.6000e+01
IMP_SCORE,1841,GO:0071889,2.1929e-01,8.0000e+00
IMP_SCORE,1842,GO:0045992,2.1922e-01,9.0000e+00
IMP_SCORE,1843,GO:0007616,2.1920e-01,4.7000e+01
IMP_SCORE,1844,GO:0051213,2.1916e-01,7.6000e+01
IMP_SCORE,1845,GO:0031432,2.1914e-01,1.1000e+01
IMP_SCORE,1846,GO:0048641,2.1912e-01,1.9000e+01
IMP_SCORE,1847,GO:0071867,2.1910e-01,1.0000e+01
IMP_SCORE,1848,GO:1903829,2.1907e-01,1.0400e+02
IMP_SCORE,1849,GO:0042116,2.1904e-01,3.6000e+01
IMP_SCORE,1850,GO:0046883,2.1895e-01,7.0000e+01
IMP_SCORE,1851,GO:0048863,2.1895e-01,3.0000e+01
IMP_SCORE,1852,GO:0003044,2.1888e-01,2.2000e+01
IMP_SCORE,1853,GO:0005885,2.1881e-01,8.0000e+00
IMP_SCORE,1854,GO:0008022,2.1874e-01,9.6000e+01
IMP_SCORE,1855,GO:0002479,2.1864e-01,7.0000e+01
IMP_SCORE,1856,GO:0035994,2.1856e-01,8.0000e+00
IMP_SCORE,1857,GO:0030674,2.1855e-01,7.7000e+01
IMP_SCORE,1858,GO:1901342,2.1848e-01,1.0300e+02
IMP_SCORE,1859,GO:0035640,2.1846e-01,2.4000e+01
IMP_SCORE,1860,GO:0043405,2.1845e-01,8.9000e+01
IMP_SCORE,1861,GO:0051254,2.1844e-01,1.7200e+02
IMP_SCORE,1862,GO:0006295,2.1843e-01,1.3000e+01
IMP_SCORE,1863,GO:0043536,2.1843e-01,5.0000e+00
IMP_SCORE,1864,GO:0032496,2.1842e-01,1.0500e+02
IMP_SCORE,1865,GO:1902533,2.1840e-01,2.0400e+02
IMP_SCORE,1866,GO:0043330,2.1838e-01,2.8000e+01
IMP_SCORE,1867,GO:0001836,2.1831e-01,2.6000e+01
IMP_SCORE,1868,GO:2000482,2.1831e-01,2.5000e+01
IMP_SCORE,1869,GO:0045471,2.1828e-01,6.0000e+01
IMP_SCORE,1870,GO:0005769,2.1824e-01,1.8600e+02
IMP_SCORE,1871,GO:0001227,2.1822e-01,7.1000e+01
IMP_SCORE,1872,GO:0006084,2.1820e-01,4.3000e+01
IMP_SCORE,1873,GO:0010591,2.1813e-01,1.3000e+01
IMP_SCORE,1874,GO:0051149,2.1813e-01,4.1000e+01
IMP_SCORE,1875,GO:0060688,2.1812e-01,2.2000e+01
IMP_SCORE,1876,GO:0032982,2.1808e-01,2.4000e+01
IMP_SCORE,1877,GO:0051983,2.1801e-01,1.9000e+01
IMP_SCORE,1878,GO:0033120,2.1797e-01,9.0000e+00
IMP_SCORE,1879,GO:0051047,2.1793e-01,1.0400e+02
IMP_SCORE,1880,GO:1905476,2.1792e-01,2.2000e+01
IMP_SCORE,1881,GO:0005839,2.1792e-01,1.2000e+01
IMP_SCORE,1882,GO:0032528,2.1791e-01,4.3000e+01
IMP_SCORE,1883,GO:0001846,2.1790e-01,2.7000e+01
IMP_SCORE,1884,GO:0051721,2.1789e-01,1.5000e+01
IMP_SCORE,1885,GO:0051235,2.1787e-01,1.0700e+02
IMP_SCORE,1886,GO:0005528,2.1787e-01,3.2000e+01
IMP_SCORE,1887,GO:0009123,2.1775e-01,3.6000e+01
IMP_SCORE,1888,GO:0042423,2.1775e-01,9.0000e+00
IMP_SCORE,1889,GO:2000146,2.1774e-01,8.5000e+01
IMP_SCORE,1890,GO:0010799,2.1767e-01,1.2000e+01
IMP_SCORE,1891,GO:0006107,2.1759e-01,5.0000e+00
IMP_SCORE,1892,GO:1900181,2.1757e-01,4.7000e+01
IMP_SCORE,1893,GO:0034377,2.1756e-01,9.0000e+00
IMP_SCORE,1894,GO:0048858,2.1754e-01,9.9000e+01
IMP_SCORE,1895,GO:0098840,2.1754e-01,2.9000e+01
IMP_SCORE,1896,GO:0030154,2.1751e-01,6.7600e+02
IMP_SCORE,1897,GO:0006541,2.1747e-01,1.2000e+01
IMP_SCORE,1898,GO:0008286,2.1740e-01,5.0000e+01
IMP_SCORE,1899,GO:0042593,2.1730e-01,5.3000e+01
IMP_SCORE,1900,GO:0043369,2.1724e-01,1.0000e+01
IMP_SCORE,1901,GO:0060548,2.1714e-01,2.4600e+02
IMP_SCORE,1902,GO:0016801,2.1710e-01,5.4000e+01
IMP_SCORE,1903,GO:0045089,2.1707e-01,6.5000e+01
IMP_SCORE,1904,GO:0021549,2.1706e-01,4.6000e+01
IMP_SCORE,1905,GO:1902692,2.1706e-01,2.1000e+01
IMP_SCORE,1906,GO:0005542,2.1704e-01,5.0000e+00
IMP_SCORE,1907,GO:0098632,2.1701e-01,3.8000e+01
IMP_SCORE,1908,GO:0006112,2.1699e-01,3.4000e+01
IMP_SCORE,1909,GO:0035725,2.1698e-01,4.6000e+01
IMP_SCORE,1910,GO:0032231,2.1697e-01,4.0000e+01
IMP_SCORE,1911,GO:0097153,2.1695e-01,2.4000e+01
IMP_SCORE,1912,GO:0048592,2.1688e-01,1.8000e+01
IMP_SCORE,1913,GO:0045619,2.1675e-01,5.0000e+01
IMP_SCORE,1914,GO:0002825,2.1674e-01,9.0000e+00
IMP_SCORE,1915,GO:0045834,2.1667e-01,3.2000e+01
IMP_SCORE,1916,GO:0005654,2.1660e-01,1.0770e+03
IMP_SCORE,1917,GO:0007052,2.1660e-01,2.6000e+01
IMP_SCORE,1918,GO:1902884,2.1646e-01,1.0000e+01
IMP_SCORE,1919,GO:0072422,2.1635e-01,1.0000e+01
IMP_SCORE,1920,GO:0031594,2.1633e-01,6.5000e+01
IMP_SCORE,1921,GO:0014910,2.1630e-01,2.4000e+01
IMP_SCORE,1922,GO:0006090,2.1626e-01,5.0000e+01
IMP_SCORE,1923,GO:0050863,2.1619e-01,8.0000e+01
IMP_SCORE,1924,GO:0042470,2.1617e-01,8.0000e+01
IMP_SCORE,1925,GO:0006644,2.1616e-01,1.6600e+02
IMP_SCORE,1926,GO:0043487,2.1615e-01,4.1000e+01
IMP_SCORE,1927,GO:2001241,2.1613e-01,5.0000e+00
IMP_SCORE,1928,GO:0071855,2.1605e-01,5.0000e+00
IMP_SCORE,1929,GO:0006749,2.1599e-01,4.1000e+01
IMP_SCORE,1930,GO:0042756,2.1596e-01,5.0000e+00
IMP_SCORE,1931,GO:0002792,2.1589e-01,3.3000e+01
IMP_SCORE,1932,GO:0010243,2.1587e-01,1.9800e+02
IMP_SCORE,1933,GO:0048640,2.1579e-01,2.8000e+01
IMP_SCORE,1934,GO:0001968,2.1578e-01,2.0000e+01
IMP_SCORE,1935,GO:0090557,2.1577e-01,7.0000e+00
IMP_SCORE,1936,GO:0030866,2.1571e-01,5.0000e+01
IMP_SCORE,1937,GO:0010919,2.1563e-01,1.0000e+01
IMP_SCORE,1938,GO:0002700,2.1557e-01,3.0000e+01
IMP_SCORE,1939,GO:0009069,2.1549e-01,4.3000e+01
IMP_SCORE,1940,GO:0000793,2.1545e-01,1.7000e+01
IMP_SCORE,1941,GO:0035306,2.1543e-01,2.9000e+01
IMP_SCORE,1942,GO:0000132,2.1543e-01,5.0000e+00
IMP_SCORE,1943,GO:0006935,2.1539e-01,1.4600e+02
IMP_SCORE,1944,GO:1901992,2.1533e-01,2.1000e+01
IMP_SCORE,1945,GO:0019835,2.1531e-01,1.9000e+01
IMP_SCORE,1946,GO:0097746,2.1499e-01,3.1000e+01
IMP_SCORE,1947,GO:0033004,2.1494e-01,5.0000e+00
IMP_SCORE,1948,GO:0006733,2.1490e-01,5.9000e+01
IMP_SCORE,1949,GO:0005829,2.1487e-01,1.7610e+03
IMP_SCORE,1950,GO:0004702,2.1486e-01,4.0000e+01
IMP_SCORE,1951,GO:0001708,2.1481e-01,1.5000e+01
IMP_SCORE,1952,GO:0048240,2.1477e-01,1.5000e+01
IMP_SCORE,1953,GO:0034103,2.1476e-01,2.8000e+01
IMP_SCORE,1954,GO:1903959,2.1474e-01,1.3000e+01
IMP_SCORE,1955,GO:0010812,2.1470e-01,3.1000e+01
IMP_SCORE,1956,GO:0045778,2.1468e-01,3.3000e+01
IMP_SCORE,1957,GO:0016769,2.1461e-01,5.3000e+01
IMP_SCORE,1958,GO:0019731,2.1458e-01,1.4000e+01
IMP_SCORE,1959,GO:0005791,2.1456e-01,3.4000e+01
IMP_SCORE,1960,GO:0061178,2.1455e-01,2.8000e+01
IMP_SCORE,1961,GO:0043094,2.1439e-01,2.4000e+01
IMP_SCORE,1962,GO:0032892,2.1437e-01,7.0000e+00
IMP_SCORE,1963,GO:1990126,2.1431e-01,4.3000e+01
IMP_SCORE,1964,GO:0071310,2.1430e-01,3.1600e+02
IMP_SCORE,1965,GO:0022409,2.1425e-01,7.5000e+01
IMP_SCORE,1966,GO:0023061,2.1420e-01,5.8000e+01
IMP_SCORE,1967,GO:0030155,2.1418e-01,2.1800e+02
IMP_SCORE,1968,GO:0051828,2.1417e-01,4.6000e+01
IMP_SCORE,1969,GO:0090090,2.1417e-01,5.1000e+01
IMP_SCORE,1970,GO:0051093,2.1416e-01,2.1200e+02
IMP_SCORE,1971,GO:0060996,2.1411e-01,1.0000e+01
IMP_SCORE,1972,GO:0009130,2.1410e-01,9.0000e+00
IMP_SCORE,1973,GO:0000075,2.1400e-01,3.1000e+01
IMP_SCORE,1974,GO:0045597,2.1400e-01,2.3500e+02
IMP_SCORE,1975,GO:0019210,2.1396e-01,5.6000e+01
IMP_SCORE,1976,GO:0035304,2.1395e-01,2.3000e+01
IMP_SCORE,1977,GO:0097581,2.1394e-01,1.5000e+01
IMP_SCORE,1978,GO:0043647,2.1387e-01,4.9000e+01
IMP_SCORE,1979,GO:0009991,2.1387e-01,1.3300e+02
IMP_SCORE,1980,GO:0007051,2.1382e-01,6.1000e+01
IMP_SCORE,1981,GO:0030118,2.1376e-01,4.3000e+01
IMP_SCORE,1982,GO:0009167,2.1375e-01,3.8000e+01
IMP_SCORE,1983,GO:0019789,2.1357e-01,5.0000e+00
IMP_SCORE,1984,GO:0051893,2.1345e-01,1.6000e+01
IMP_SCORE,1985,GO:1901998,2.1338e-01,4.5000e+01
IMP_SCORE,1986,GO:0046457,2.1333e-01,1.9000e+01
IMP_SCORE,1987,GO:0016050,2.1332e-01,1.2000e+02
IMP_SCORE,1988,GO:0051926,2.1325e-01,6.0000e+00
IMP_SCORE,1989,GO:0010575,2.1324e-01,1.5000e+01
IMP_SCORE,1990,GO:0070971,2.1318e-01,5.0000e+00
IMP_SCORE,1991,GO:0099536,2.1314e-01,1.3700e+02
IMP_SCORE,1992,GO:0071560,2.1313e-01,1.0000e+01
IMP_SCORE,1993,GO:1902911,2.1306e-01,2.5000e+01
IMP_SCORE,1994,GO:0021799,2.1304e-01,1.6000e+01
IMP_SCORE,1995,GO:0061564,2.1303e-01,3.4000e+01
IMP_SCORE,1996,GO:0090329,2.1295e-01,1.9000e+01
IMP_SCORE,1997,GO:0061162,2.1292e-01,1.5000e+01
IMP_SCORE,1998,GO:0035418,2.1287e-01,1.5000e+01
IMP_SCORE,1999,GO:0010464,2.1278e-01,3.0000e+00
IMP_SCORE,2000,GO:0001965,2.1274e-01,3.2000e+01
IMP_SCORE,2001,GO:1900078,2.1267e-01,1.0000e+01
IMP_SCORE,2002,GO:0044070,2.1261e-01,4.6000e+01
IMP_SCORE,2003,GO:0002768,2.1259e-01,1.0000e+02
IMP_SCORE,2004,GO:0031982,2.1257e-01,1.1040e+03
IMP_SCORE,2005,GO:0030510,2.1250e-01,3.6000e+01
IMP_SCORE,2006,GO:0005123,2.1242e-01,1.6000e+01
IMP_SCORE,2007,GO:0043020,2.1242e-01,7.0000e+00
IMP_SCORE,2008,GO:0031941,2.1236e-01,2.7000e+01
IMP_SCORE,2009,GO:0060632,2.1233e-01,1.3000e+01
IMP_SCORE,2010,GO:0030857,2.1228e-01,5.0000e+00
IMP_SCORE,2011,GO:0032967,2.1228e-01,5.0000e+00
IMP_SCORE,2012,GO:0034452,2.1220e-01,3.0000e+00
IMP_SCORE,2013,GO:2000181,2.1216e-01,3.3000e+01
IMP_SCORE,2014,GO:0002360,2.1216e-01,1.0000e+01
IMP_SCORE,2015,GO:0033690,2.1209e-01,2.2000e+01
IMP_SCORE,2016,GO:0009062,2.1209e-01,4.6000e+01
IMP_SCORE,2017,GO:0001525,2.1206e-01,1.2700e+02
IMP_SCORE,2018,GO:0046578,2.1195e-01,7.9000e+01
IMP_SCORE,2019,GO:0005887,2.1189e-01,7.3200e+02
IMP_SCORE,2020,GO:1901292,2.1186e-01,2.8000e+01
IMP_SCORE,2021,GO:0000226,2.1185e-01,1.2500e+02
IMP_SCORE,2022,GO:0009081,2.1180e-01,5.0000e+01
IMP_SCORE,2023,GO:0099623,2.1173e-01,7.0000e+00
IMP_SCORE,2024,GO:0005402,2.1164e-01,1.0000e+01
IMP_SCORE,2025,GO:0043227,2.1162e-01,1.5330e+03
IMP_SCORE,2026,GO:0070873,2.1156e-01,1.4000e+01
IMP_SCORE,2027,GO:0005765,2.1153e-01,2.6600e+02
IMP_SCORE,2028,GO:0001158,2.1153e-01,2.7000e+01
IMP_SCORE,2029,GO:0044090,2.1151e-01,7.0000e+00
IMP_SCORE,2030,GO:0051219,2.1143e-01,2.7000e+01
IMP_SCORE,2031,GO:0001530,2.1140e-01,3.5000e+01
IMP_SCORE,2032,GO:0032770,2.1137e-01,5.0000e+00
IMP_SCORE,2033,GO:0061512,2.1136e-01,1.3000e+01
IMP_SCORE,2034,GO:0048588,2.1135e-01,4.0000e+01
IMP_SCORE,2035,GO:0002757,2.1131e-01,1.2400e+02
IMP_SCORE,2036,GO:0031968,2.1126e-01,1.3400e+02
IMP_SCORE,2037,GO:1903963,2.1125e-01,1.0000e+01
IMP_SCORE,2038,GO:1901881,2.1124e-01,1.4000e+01
IMP_SCORE,2039,GO:0030507,2.1111e-01,1.3000e+01
IMP_SCORE,2040,GO:0030670,2.1103e-01,4.0000e+01
IMP_SCORE,2041,GO:0048167,2.1100e-01,7.1000e+01
IMP_SCORE,2042,GO:0002026,2.1100e-01,9.0000e+00
IMP_SCORE,2043,GO:0044106,2.1095e-01,5.5000e+01
IMP_SCORE,2044,GO:0045732,2.1086e-01,6.0000e+01
IMP_SCORE,2045,GO:0042169,2.1083e-01,2.2000e+01
IMP_SCORE,2046,GO:0006457,2.1083e-01,2.3800e+02
IMP_SCORE,2047,GO:0046514,2.1076e-01,2.6000e+01
IMP_SCORE,2048,GO:0099503,2.1075e-01,2.1200e+02
IMP_SCORE,2049,GO:0004303,2.1074e-01,1.2000e+01
IMP_SCORE,2050,GO:0098805,2.1072e-01,5.4700e+02
IMP_SCORE,2051,GO:0050768,2.1072e-01,9.4000e+01
IMP_SCORE,2052,GO:0090200,2.1071e-01,5.0000e+00
IMP_SCORE,2053,GO:0031669,2.1068e-01,4.8000e+01
IMP_SCORE,2054,GO:0090084,2.1060e-01,1.9000e+01
IMP_SCORE,2055,GO:0032479,2.1057e-01,5.1000e+01
IMP_SCORE,2056,GO:0001819,2.1048e-01,1.1500e+02
IMP_SCORE,2057,GO:0000737,2.1048e-01,7.0000e+00
IMP_SCORE,2058,GO:0035902,2.1043e-01,1.0000e+01
IMP_SCORE,2059,GO:0043025,2.1037e-01,1.9900e+02
IMP_SCORE,2060,GO:0070527,2.1034e-01,5.7000e+01
IMP_SCORE,2061,GO:0046597,2.1032e-01,2.1000e+01
IMP_SCORE,2062,GO:0045989,2.1031e-01,2.0000e+00
IMP_SCORE,2063,GO:0051127,2.1028e-01,7.0000e+00
IMP_SCORE,2064,GO:0089711,2.1024e-01,1.0000e+01
IMP_SCORE,2065,GO:0014041,2.1021e-01,8.0000e+00
IMP_SCORE,2066,GO:0051865,2.1020e-01,3.7000e+01
IMP_SCORE,2067,GO:0000975,2.1016e-01,1.8300e+02
IMP_SCORE,2068,GO:0006695,2.1015e-01,1.5000e+01
IMP_SCORE,2069,GO:0055089,2.1006e-01,5.0000e+00
IMP_SCORE,2070,GO:0070403,2.1002e-01,2.0000e+00
IMP_SCORE,2071,GO:0048562,2.0999e-01,4.2000e+01
IMP_SCORE,2072,GO:1900153,2.0997e-01,6.0000e+00
IMP_SCORE,2073,GO:0072522,2.0997e-01,3.1000e+01
IMP_SCORE,2074,GO:0030971,2.0995e-01,6.3000e+01
IMP_SCORE,2075,GO:0005622,2.0992e-01,7.4700e+02
IMP_SCORE,2076,GO:0010224,2.0976e-01,6.0000e+00
IMP_SCORE,2077,GO:0008134,2.0976e-01,1.6000e+02
IMP_SCORE,2078,GO:0043542,2.0975e-01,3.6000e+01
IMP_SCORE,2079,GO:0015662,2.0974e-01,3.3000e+01
IMP_SCORE,2080,GO:0006182,2.0968e-01,5.0000e+00
IMP_SCORE,2081,GO:0035358,2.0962e-01,3.0000e+00
IMP_SCORE,2082,GO:0035455,2.0961e-01,1.9000e+01
IMP_SCORE,2083,GO:0051216,2.0957e-01,3.9000e+01
IMP_SCORE,2084,GO:1901565,2.0955e-01,2.0600e+02
IMP_SCORE,2085,GO:0005790,2.0954e-01,6.0000e+00
IMP_SCORE,2086,GO:0035690,2.0954e-01,4.5000e+01
IMP_SCORE,2087,GO:0008238,2.0943e-01,1.3600e+02
IMP_SCORE,2088,GO:0043062,2.0936e-01,1.9700e+02
IMP_SCORE,2089,GO:0002504,2.0936e-01,7.0000e+01
IMP_SCORE,2090,GO:0030100,2.0931e-01,7.4000e+01
IMP_SCORE,2091,GO:1902532,2.0930e-01,1.5400e+02
IMP_SCORE,2092,GO:0072661,2.0928e-01,1.3000e+01
IMP_SCORE,2093,GO:0016614,2.0925e-01,1.5300e+02
IMP_SCORE,2094,GO:1902105,2.0924e-01,1.2400e+02
IMP_SCORE,2095,GO:1903202,2.0920e-01,1.2000e+01
IMP_SCORE,2096,GO:2001198,2.0918e-01,6.0000e+01
IMP_SCORE,2097,GO:0010827,2.0917e-01,3.9000e+01
IMP_SCORE,2098,GO:0031571,2.0915e-01,7.0000e+00
IMP_SCORE,2099,GO:1901987,2.0913e-01,1.0000e+02
IMP_SCORE,2100,GO:0014070,2.0912e-01,2.0300e+02
IMP_SCORE,2101,GO:0070887,2.0911e-01,4.0000e+02
IMP_SCORE,2102,GO:2001028,2.0907e-01,6.0000e+00
IMP_SCORE,2103,GO:1900744,2.0897e-01,2.8000e+01
IMP_SCORE,2104,GO:0002367,2.0894e-01,1.3000e+01
IMP_SCORE,2105,GO:0022603,2.0893e-01,2.5600e+02
IMP_SCORE,2106,GO:0033002,2.0890e-01,1.8000e+01
IMP_SCORE,2107,GO:0046834,2.0889e-01,4.0000e+01
IMP_SCORE,2108,GO:1903037,2.0885e-01,8.9000e+01
IMP_SCORE,2109,GO:0072593,2.0876e-01,3.4000e+01
IMP_SCORE,2110,GO:0002691,2.0875e-01,5.0000e+00
IMP_SCORE,2111,GO:1903076,2.0871e-01,3.5000e+01
IMP_SCORE,2112,GO:0045649,2.0869e-01,2.0000e+01
IMP_SCORE,2113,GO:0032989,2.0867e-01,1.5300e+02
IMP_SCORE,2114,GO:0006312,2.0866e-01,1.2000e+01
IMP_SCORE,2115,GO:0001764,2.0859e-01,1.0200e+02
IMP_SCORE,2116,GO:0051250,2.0854e-01,4.1000e+01
IMP_SCORE,2117,GO:2000269,2.0853e-01,1.9000e+01
IMP_SCORE,2118,GO:0061028,2.0853e-01,2.1000e+01
IMP_SCORE,2119,GO:0002704,2.0852e-01,1.4000e+01
IMP_SCORE,2120,GO:0045117,2.0852e-01,2.1000e+01
IMP_SCORE,2121,GO:0019209,2.0844e-01,4.1000e+01
IMP_SCORE,2122,GO:0042107,2.0840e-01,1.0000e+01
IMP_SCORE,2123,GO:0070167,2.0834e-01,4.4000e+01
IMP_SCORE,2124,GO:0030038,2.0826e-01,1.8000e+01
IMP_SCORE,2125,GO:0046902,2.0825e-01,3.3000e+01
IMP_SCORE,2126,GO:0006700,2.0824e-01,6.0000e+00
IMP_SCORE,2127,GO:0050920,2.0823e-01,4.7000e+01
IMP_SCORE,2128,GO:0016811,2.0817e-01,1.0800e+02
IMP_SCORE,2129,GO:0016810,2.0810e-01,1.4100e+02
IMP_SCORE,2130,GO:0003018,2.0809e-01,4.2000e+01
IMP_SCORE,2131,GO:0043171,2.0809e-01,1.8000e+01
IMP_SCORE,2132,GO:0072677,2.0809e-01,6.0000e+00
IMP_SCORE,2133,GO:1903846,2.0805e-01,8.0000e+00
IMP_SCORE,2134,GO:0032507,2.0803e-01,3.4000e+01
IMP_SCORE,2135,GO:0051271,2.0795e-01,9.9000e+01
IMP_SCORE,2136,GO:0003730,2.0788e-01,2.9000e+01
IMP_SCORE,2137,GO:0005764,2.0785e-01,2.9700e+02
IMP_SCORE,2138,GO:0015914,2.0784e-01,1.9000e+01
IMP_SCORE,2139,GO:0005766,2.0778e-01,1.4000e+01
IMP_SCORE,2140,GO:0002444,2.0772e-01,1.4000e+01
IMP_SCORE,2141,GO:1903901,2.0771e-01,4.6000e+01
IMP_SCORE,2142,GO:0042110,2.0770e-01,6.4000e+01
IMP_SCORE,2143,GO:0045639,2.0765e-01,2.4000e+01
IMP_SCORE,2144,GO:0001889,2.0750e-01,2.4000e+01
IMP_SCORE,2145,GO:0071417,2.0745e-01,1.0700e+02
IMP_SCORE,2146,GO:0022612,2.0742e-01,2.1000e+01
IMP_SCORE,2147,GO:0006260,2.0736e-01,6.1000e+01
IMP_SCORE,2148,GO:0045606,2.0735e-01,4.0000e+00
IMP_SCORE,2149,GO:0002758,2.0733e-01,5.6000e+01
IMP_SCORE,2150,GO:0001085,2.0733e-01,5.0000e+01
IMP_SCORE,2151,GO:0030099,2.0719e-01,5.7000e+01
IMP_SCORE,2152,GO:0002828,2.0717e-01,2.4000e+01
IMP_SCORE,2153,GO:0045197,2.0714e-01,3.2000e+01
IMP_SCORE,2154,GO:0031644,2.0712e-01,4.7000e+01
IMP_SCORE,2155,GO:1904724,2.0711e-01,6.2000e+01
IMP_SCORE,2156,GO:0060326,2.0710e-01,6.2000e+01
IMP_SCORE,2157,GO:0034774,2.0706e-01,1.1300e+02
IMP_SCORE,2158,GO:0035249,2.0706e-01,2.0000e+01
IMP_SCORE,2159,GO:0032869,2.0698e-01,4.3000e+01
IMP_SCORE,2160,GO:0051147,2.0697e-01,8.9000e+01
IMP_SCORE,2161,GO:0035855,2.0697e-01,3.2000e+01
IMP_SCORE,2162,GO:0032838,2.0682e-01,2.2000e+01
IMP_SCORE,2163,GO:0097542,2.0675e-01,1.6000e+01
IMP_SCORE,2164,GO:0097194,2.0675e-01,4.3000e+01
IMP_SCORE,2165,GO:0006577,2.0673e-01,3.3000e+01
IMP_SCORE,2166,GO:0032025,2.0669e-01,3.0000e+00
IMP_SCORE,2167,GO:2000021,2.0668e-01,6.1000e+01
IMP_SCORE,2168,GO:0016274,2.0662e-01,1.1000e+01
IMP_SCORE,2169,GO:0016575,2.0658e-01,2.8000e+01
IMP_SCORE,2170,GO:0000302,2.0657e-01,5.8000e+01
IMP_SCORE,2171,GO:0001775,2.0657e-01,2.5000e+02
IMP_SCORE,2172,GO:0043388,2.0654e-01,1.3000e+01
IMP_SCORE,2173,GO:0010907,2.0651e-01,1.9000e+01
IMP_SCORE,2174,GO:0071900,2.0650e-01,1.1600e+02
IMP_SCORE,2175,GO:0048280,2.0650e-01,3.0000e+00
IMP_SCORE,2176,GO:0048771,2.0644e-01,3.4000e+01
IMP_SCORE,2177,GO:0090231,2.0635e-01,1.0000e+01
IMP_SCORE,2178,GO:0001134,2.0635e-01,5.0000e+00
IMP_SCORE,2179,GO:0010259,2.0634e-01,1.6000e+01
IMP_SCORE,2180,GO:1901214,2.0632e-01,7.7000e+01
IMP_SCORE,2181,GO:0010647,2.0623e-01,3.4400e+02
IMP_SCORE,2182,GO:0048096,2.0621e-01,1.0000e+01
IMP_SCORE,2183,GO:0061134,2.0620e-01,1.0100e+02
IMP_SCORE,2184,GO:0014823,2.0617e-01,2.2000e+01
IMP_SCORE,2185,GO:0016052,2.0613e-01,7.2000e+01
IMP_SCORE,2186,GO:0006903,2.0608e-01,2.8000e+01
IMP_SCORE,2187,GO:0043066,2.0608e-01,2.5000e+02
IMP_SCORE,2188,GO:0044853,2.0608e-01,2.9000e+01
IMP_SCORE,2189,GO:0070373,2.0605e-01,2.5000e+01
IMP_SCORE,2190,GO:0003081,2.0604e-01,6.0000e+00
IMP_SCORE,2191,GO:0070509,2.0604e-01,1.5000e+01
IMP_SCORE,2192,GO:1903531,2.0602e-01,6.0000e+01
IMP_SCORE,2193,GO:0043407,2.0587e-01,3.3000e+01
IMP_SCORE,2194,GO:0060457,2.0583e-01,1.0000e+01
IMP_SCORE,2195,GO:0001952,2.0582e-01,2.9000e+01
IMP_SCORE,2196,GO:0048741,2.0579e-01,1.9000e+01
IMP_SCORE,2197,GO:0009226,2.0576e-01,3.4000e+01
IMP_SCORE,2198,GO:0070936,2.0572e-01,2.1000e+01
IMP_SCORE,2199,GO:0006998,2.0564e-01,3.6000e+01
IMP_SCORE,2200,GO:0042752,2.0556e-01,3.3000e+01
IMP_SCORE,2201,GO:1903524,2.0551e-01,1.4000e+01
IMP_SCORE,2202,GO:0044770,2.0551e-01,1.0600e+02
IMP_SCORE,2203,GO:0043149,2.0542e-01,1.8000e+01
IMP_SCORE,2204,GO:0010952,2.0540e-01,4.7000e+01
IMP_SCORE,2205,GO:0031201,2.0540e-01,2.3000e+01
IMP_SCORE,2206,GO:0001837,2.0538e-01,4.0000e+01
IMP_SCORE,2207,GO:1902653,2.0537e-01,3.3000e+01
IMP_SCORE,2208,GO:0006305,2.0536e-01,1.2000e+01
IMP_SCORE,2209,GO:2000107,2.0533e-01,3.9000e+01
IMP_SCORE,2210,GO:0045599,2.0524e-01,1.9000e+01
IMP_SCORE,2211,GO:0032589,2.0521e-01,2.5000e+01
IMP_SCORE,2212,GO:0051347,2.0520e-01,1.0100e+02
IMP_SCORE,2213,GO:0016500,2.0518e-01,1.3000e+01
IMP_SCORE,2214,GO:0043122,2.0515e-01,1.3600e+02
IMP_SCORE,2215,GO:0016553,2.0514e-01,5.0000e+00
IMP_SCORE,2216,GO:1901099,2.0513e-01,2.7000e+01
IMP_SCORE,2217,GO:0051283,2.0503e-01,8.0000e+00
IMP_SCORE,2218,GO:1901888,2.0500e-01,2.4000e+01
IMP_SCORE,2219,GO:0007096,2.0498e-01,2.3000e+01
IMP_SCORE,2220,GO:0031400,2.0494e-01,1.2800e+02
IMP_SCORE,2221,GO:0010035,2.0491e-01,2.1100e+02
IMP_SCORE,2222,GO:0051239,2.0491e-01,6.7100e+02
IMP_SCORE,2223,GO:0031406,2.0471e-01,1.0100e+02
IMP_SCORE,2224,GO:0070664,2.0469e-01,2.6000e+01
IMP_SCORE,2225,GO:0060973,2.0468e-01,5.0000e+00
IMP_SCORE,2226,GO:0044724,2.0454e-01,8.5000e+01
IMP_SCORE,2227,GO:0060415,2.0451e-01,1.1000e+01
IMP_SCORE,2228,GO:0031643,2.0445e-01,2.0000e+01
IMP_SCORE,2229,GO:0051241,2.0437e-01,2.6400e+02
IMP_SCORE,2230,GO:0060078,2.0433e-01,3.0000e+01
IMP_SCORE,2231,GO:0010975,2.0431e-01,1.0500e+02
IMP_SCORE,2232,GO:1900006,2.0428e-01,1.3000e+01
IMP_SCORE,2233,GO:0031983,2.0423e-01,1.4500e+02
IMP_SCORE,2234,GO:0006096,2.0422e-01,2.9000e+01
IMP_SCORE,2235,GO:0050965,2.0417e-01,4.0000e+00
IMP_SCORE,2236,GO:0030318,2.0410e-01,1.0000e+01
IMP_SCORE,2237,GO:0016597,2.0405e-01,5.5000e+01
IMP_SCORE,2238,GO:0050769,2.0404e-01,9.4000e+01
IMP_SCORE,2239,GO:0022624,2.0401e-01,8.0000e+00
IMP_SCORE,2240,GO:0010033,2.0383e-01,5.6200e+02
IMP_SCORE,2241,GO:0061695,2.0383e-01,2.9000e+01
IMP_SCORE,2242,GO:0001824,2.0373e-01,1.7000e+01
IMP_SCORE,2243,GO:0032768,2.0371e-01,1.1000e+01
IMP_SCORE,2244,GO:0005844,2.0369e-01,1.1000e+01
IMP_SCORE,2245,GO:0009074,2.0364e-01,2.8000e+01
IMP_SCORE,2246,GO:0046854,2.0361e-01,3.8000e+01
IMP_SCORE,2247,GO:0008210,2.0359e-01,3.4000e+01
IMP_SCORE,2248,GO:0016197,2.0357e-01,1.4800e+02
IMP_SCORE,2249,GO:0019867,2.0355e-01,1.5200e+02
IMP_SCORE,2250,GO:0050667,2.0353e-01,1.4000e+01
IMP_SCORE,2251,GO:0030301,2.0348e-01,1.7000e+01
IMP_SCORE,2252,GO:0000980,2.0348e-01,2.3000e+01
IMP_SCORE,2253,GO:0003887,2.0346e-01,4.0000e+00
IMP_SCORE,2254,GO:0016540,2.0344e-01,4.9000e+01
IMP_SCORE,2255,GO:0047485,2.0344e-01,5.0000e+01
IMP_SCORE,2256,GO:0061245,2.0335e-01,2.7000e+01
IMP_SCORE,2257,GO:0018904,2.0327e-01,2.6000e+01
IMP_SCORE,2258,GO:0000038,2.0319e-01,4.8000e+01
IMP_SCORE,2259,GO:0006366,2.0315e-01,1.6900e+02
IMP_SCORE,2260,GO:0043372,2.0314e-01,1.0000e+01
IMP_SCORE,2261,GO:0044309,2.0308e-01,7.1000e+01
IMP_SCORE,2262,GO:0002705,2.0304e-01,2.0000e+01
IMP_SCORE,2263,GO:0000323,2.0303e-01,2.3500e+02
IMP_SCORE,2264,GO:0043522,2.0301e-01,4.0000e+00
IMP_SCORE,2265,GO:0033628,2.0299e-01,3.8000e+01
IMP_SCORE,2266,GO:1900740,2.0295e-01,1.5000e+01
IMP_SCORE,2267,GO:0060076,2.0290e-01,1.4000e+01
IMP_SCORE,2268,GO:0010831,2.0288e-01,2.0000e+01
IMP_SCORE,2269,GO:0048208,2.0288e-01,2.8000e+01
IMP_SCORE,2270,GO:1903034,2.0283e-01,4.6000e+01
IMP_SCORE,2271,GO:0001725,2.0280e-01,3.4000e+01
IMP_SCORE,2272,GO:0018023,2.0268e-01,6.0000e+00
IMP_SCORE,2273,GO:1901605,2.0267e-01,1.1900e+02
IMP_SCORE,2274,GO:0048146,2.0263e-01,1.4000e+01
IMP_SCORE,2275,GO:0005775,2.0248e-01,9.8000e+01
IMP_SCORE,2276,GO:0006959,2.0247e-01,1.6100e+02
IMP_SCORE,2277,GO:0034976,2.0246e-01,8.5000e+01
IMP_SCORE,2278,GO:0061615,2.0245e-01,6.0000e+00
IMP_SCORE,2279,GO:0042440,2.0237e-01,2.5000e+01
IMP_SCORE,2280,GO:0030182,2.0231e-01,7.5000e+01
IMP_SCORE,2281,GO:0051650,2.0229e-01,4.2000e+01
IMP_SCORE,2282,GO:0005774,2.0227e-01,2.3500e+02
IMP_SCORE,2283,GO:0001958,2.0225e-01,1.0000e+01
IMP_SCORE,2284,GO:1902475,2.0224e-01,1.1000e+01
IMP_SCORE,2285,GO:0060341,2.0223e-01,2.2500e+02
IMP_SCORE,2286,GO:0001934,2.0221e-01,1.3900e+02
IMP_SCORE,2287,GO:0021522,2.0218e-01,7.0000e+00
IMP_SCORE,2288,GO:0016556,2.0212e-01,5.0000e+00
IMP_SCORE,2289,GO:0006534,2.0211e-01,1.8000e+01
IMP_SCORE,2290,GO:0006306,2.0210e-01,1.3000e+01
IMP_SCORE,2291,GO:0070206,2.0206e-01,4.2000e+01
IMP_SCORE,2292,GO:0031226,2.0205e-01,7.3100e+02
IMP_SCORE,2293,GO:0032409,2.0201e-01,1.1700e+02
IMP_SCORE,2294,GO:0014912,2.0199e-01,1.5000e+01
IMP_SCORE,2295,GO:0051059,2.0186e-01,2.2000e+01
IMP_SCORE,2296,GO:0080171,2.0185e-01,3.9000e+01
IMP_SCORE,2297,GO:0005372,2.0183e-01,3.2000e+01
IMP_SCORE,2298,GO:0030834,2.0182e-01,2.8000e+01
IMP_SCORE,2299,GO:0016831,2.0180e-01,3.8000e+01
IMP_SCORE,2300,GO:0018212,2.0178e-01,5.2000e+01
IMP_SCORE,2301,GO:0017157,2.0171e-01,6.0000e+01
IMP_SCORE,2302,GO:0001649,2.0171e-01,4.9000e+01
IMP_SCORE,2303,GO:1905952,2.0169e-01,3.4000e+01
IMP_SCORE,2304,GO:0035821,2.0163e-01,3.9000e+01
IMP_SCORE,2305,GO:0010639,2.0159e-01,9.3000e+01
IMP_SCORE,2306,GO:0014898,2.0157e-01,7.0000e+00
IMP_SCORE,2307,GO:0044088,2.0156e-01,1.5000e+01
IMP_SCORE,2308,GO:2000273,2.0150e-01,1.0000e+01
IMP_SCORE,2309,GO:2001237,2.0146e-01,4.4000e+01
IMP_SCORE,2310,GO:0005545,2.0137e-01,3.5000e+01
IMP_SCORE,2311,GO:0021766,2.0134e-01,5.1000e+01
IMP_SCORE,2312,GO:0003208,2.0133e-01,8.0000e+00
IMP_SCORE,2313,GO:1900120,2.0132e-01,1.1000e+01
IMP_SCORE,2314,GO:1905809,2.0130e-01,6.0000e+00
IMP_SCORE,2315,GO:0034655,2.0126e-01,8.1000e+01
IMP_SCORE,2316,GO:0071347,2.0124e-01,2.0000e+01
IMP_SCORE,2317,GO:0009156,2.0118e-01,1.9000e+01
IMP_SCORE,2318,GO:0030334,2.0116e-01,2.1400e+02
IMP_SCORE,2319,GO:0035871,2.0113e-01,4.0000e+01
IMP_SCORE,2320,GO:0051240,2.0107e-01,3.2900e+02
IMP_SCORE,2321,GO:0010959,2.0099e-01,1.2000e+02
IMP_SCORE,2322,GO:0002161,2.0097e-01,1.9000e+01
IMP_SCORE,2323,GO:0032462,2.0095e-01,1.9000e+01
IMP_SCORE,2324,GO:0045646,2.0091e-01,9.0000e+00
IMP_SCORE,2325,GO:0002764,2.0088e-01,1.3800e+02
IMP_SCORE,2326,GO:0045121,2.0087e-01,1.5700e+02
IMP_SCORE,2327,GO:0035136,2.0086e-01,2.5000e+01
IMP_SCORE,2328,GO:0009408,2.0084e-01,8.8000e+01
IMP_SCORE,2329,GO:0006063,2.0075e-01,1.6000e+01
IMP_SCORE,2330,GO:0004549,2.0074e-01,6.0000e+00
IMP_SCORE,2331,GO:2000785,2.0063e-01,1.3000e+01
IMP_SCORE,2332,GO:0001772,2.0062e-01,1.0200e+02
IMP_SCORE,2333,GO:0001666,2.0058e-01,6.6000e+01
IMP_SCORE,2334,GO:0009719,2.0052e-01,2.6900e+02
IMP_SCORE,2335,GO:0010950,2.0050e-01,3.9000e+01
IMP_SCORE,2336,GO:0042345,2.0050e-01,2.7000e+01
IMP_SCORE,2337,GO:0048806,2.0049e-01,1.3000e+01
IMP_SCORE,2338,GO:0051560,2.0048e-01,1.5000e+01
IMP_SCORE,2339,GO:0048708,2.0045e-01,3.2000e+01
IMP_SCORE,2340,GO:0005886,2.0045e-01,1.6880e+03
IMP_SCORE,2341,GO:0030073,2.0044e-01,1.6000e+01
IMP_SCORE,2342,GO:0030212,2.0034e-01,5.6000e+01
IMP_SCORE,2343,GO:0030195,2.0028e-01,2.5000e+01
IMP_SCORE,2344,GO:0042551,2.0018e-01,1.1000e+01
IMP_SCORE,2345,GO:0045930,2.0014e-01,7.3000e+01
IMP_SCORE,2346,GO:2000573,2.0011e-01,1.4000e+01
IMP_SCORE,2347,GO:0010881,2.0005e-01,9.0000e+00
IMP_SCORE,2348,GO:0001046,1.9999e-01,3.6000e+01
IMP_SCORE,2349,GO:0016137,1.9996e-01,4.0000e+01
IMP_SCORE,2350,GO:0000122,1.9995e-01,1.2400e+02
IMP_SCORE,2351,GO:0034754,1.9995e-01,6.1000e+01
IMP_SCORE,2352,GO:0007043,1.9994e-01,8.1000e+01
IMP_SCORE,2353,GO:0030832,1.9992e-01,5.1000e+01
IMP_SCORE,2354,GO:0044325,1.9989e-01,6.1000e+01
IMP_SCORE,2355,GO:0072073,1.9988e-01,3.0000e+01
IMP_SCORE,2356,GO:0051236,1.9987e-01,6.9000e+01
IMP_SCORE,2357,GO:0033032,1.9985e-01,1.2000e+01
IMP_SCORE,2358,GO:0045662,1.9984e-01,1.1000e+01
IMP_SCORE,2359,GO:0031965,1.9982e-01,2.7000e+02
IMP_SCORE,2360,GO:0009063,1.9974e-01,8.9000e+01
IMP_SCORE,2361,GO:0051187,1.9972e-01,1.1000e+01
IMP_SCORE,2362,GO:0045022,1.9970e-01,9.0000e+00
IMP_SCORE,2363,GO:0048678,1.9970e-01,1.9000e+01
IMP_SCORE,2364,GO:0045859,1.9967e-01,1.5300e+02
IMP_SCORE,2365,GO:0050786,1.9964e-01,3.4000e+01
IMP_SCORE,2366,GO:0048568,1.9961e-01,1.9000e+01
IMP_SCORE,2367,GO:0071241,1.9959e-01,8.1000e+01
IMP_SCORE,2368,GO:0001657,1.9951e-01,2.4000e+01
IMP_SCORE,2369,GO:0016020,1.9940e-01,2.3530e+03
IMP_SCORE,2370,GO:0008037,1.9939e-01,1.9400e+02
IMP_SCORE,2371,GO:0071375,1.9937e-01,4.2000e+01
IMP_SCORE,2372,GO:0030511,1.9937e-01,1.0000e+01
IMP_SCORE,2373,GO:0032374,1.9926e-01,1.7000e+01
IMP_SCORE,2374,GO:0097610,1.9924e-01,6.8000e+01
IMP_SCORE,2375,GO:0072009,1.9923e-01,1.3000e+01
IMP_SCORE,2376,GO:0002708,1.9923e-01,2.5000e+01
IMP_SCORE,2377,GO:0001071,1.9922e-01,3.0000e+02
IMP_SCORE,2378,GO:0046651,1.9921e-01,3.1000e+01
IMP_SCORE,2379,GO:0030970,1.9912e-01,2.0000e+00
IMP_SCORE,2380,GO:0019373,1.9912e-01,1.1000e+01
IMP_SCORE,2381,GO:0044432,1.9912e-01,6.8100e+02
IMP_SCORE,2382,GO:0090630,1.9910e-01,4.8000e+01
IMP_SCORE,2383,GO:2000249,1.9907e-01,2.7000e+01
IMP_SCORE,2384,GO:0035556,1.9906e-01,5.3000e+02
IMP_SCORE,2385,GO:0003924,1.9906e-01,1.2200e+02
IMP_SCORE,2386,GO:0050918,1.9904e-01,1.7000e+01
IMP_SCORE,2387,GO:0032102,1.9904e-01,1.0400e+02
IMP_SCORE,2388,GO:0005172,1.9893e-01,8.0000e+00
IMP_SCORE,2389,GO:0045665,1.9889e-01,8.8000e+01
IMP_SCORE,2390,GO:0005178,1.9888e-01,8.3000e+01
IMP_SCORE,2391,GO:0004620,1.9887e-01,1.0900e+02
IMP_SCORE,2392,GO:0032088,1.9884e-01,3.4000e+01
IMP_SCORE,2393,GO:0008652,1.9879e-01,6.2000e+01
IMP_SCORE,2394,GO:0072562,1.9877e-01,2.0700e+02
IMP_SCORE,2395,GO:0016444,1.9874e-01,9.0000e+00
IMP_SCORE,2396,GO:0032655,1.9871e-01,1.7000e+01
IMP_SCORE,2397,GO:0007166,1.9867e-01,7.0200e+02
IMP_SCORE,2398,GO:0005737,1.9865e-01,1.8780e+03
IMP_SCORE,2399,GO:0031056,1.9862e-01,3.0000e+01
IMP_SCORE,2400,GO:0045907,1.9858e-01,8.0000e+00
IMP_SCORE,2401,GO:0007272,1.9853e-01,9.4000e+01
IMP_SCORE,2402,GO:1902593,1.9847e-01,4.8000e+01
IMP_SCORE,2403,GO:0046503,1.9843e-01,3.2000e+01
IMP_SCORE,2404,GO:0008217,1.9841e-01,9.0000e+01
IMP_SCORE,2405,GO:0007266,1.9841e-01,3.1000e+01
IMP_SCORE,2406,GO:0090279,1.9840e-01,2.1000e+01
IMP_SCORE,2407,GO:0007205,1.9837e-01,2.0000e+01
IMP_SCORE,2408,GO:0006637,1.9835e-01,5.7000e+01
IMP_SCORE,2409,GO:0050000,1.9832e-01,2.2000e+01
IMP_SCORE,2410,GO:0070571,1.9829e-01,8.0000e+00
IMP_SCORE,2411,GO:0005089,1.9828e-01,3.4000e+01
IMP_SCORE,2412,GO:0061053,1.9823e-01,4.1000e+01
IMP_SCORE,2413,GO:0019886,1.9816e-01,7.2000e+01
IMP_SCORE,2414,GO:0004407,1.9813e-01,2.2000e+01
IMP_SCORE,2415,GO:0046634,1.9808e-01,2.7000e+01
IMP_SCORE,2416,GO:0032674,1.9808e-01,6.0000e+00
IMP_SCORE,2417,GO:0080134,1.9805e-01,3.4500e+02
IMP_SCORE,2418,GO:2000649,1.9803e-01,3.7000e+01
IMP_SCORE,2419,GO:0036152,1.9801e-01,5.1000e+01
IMP_SCORE,2420,GO:1903706,1.9800e-01,1.2200e+02
IMP_SCORE,2421,GO:0015125,1.9798e-01,5.0000e+00
IMP_SCORE,2422,GO:0000910,1.9788e-01,4.7000e+01
IMP_SCORE,2423,GO:0051098,1.9788e-01,1.1400e+02
IMP_SCORE,2424,GO:0030506,1.9783e-01,4.7000e+01
IMP_SCORE,2425,GO:0021953,1.9780e-01,3.6000e+01
IMP_SCORE,2426,GO:0030672,1.9777e-01,6.5000e+01
IMP_SCORE,2427,GO:0001501,1.9772e-01,1.2100e+02
IMP_SCORE,2428,GO:0042645,1.9772e-01,2.9000e+01
IMP_SCORE,2429,GO:0006801,1.9771e-01,1.4000e+01
IMP_SCORE,2430,GO:0051917,1.9768e-01,7.0000e+00
IMP_SCORE,2431,GO:0046903,1.9766e-01,2.3100e+02
IMP_SCORE,2432,GO:0008284,1.9764e-01,3.1200e+02
IMP_SCORE,2433,GO:0004003,1.9762e-01,5.0000e+00
IMP_SCORE,2434,GO:0006937,1.9760e-01,5.3000e+01
IMP_SCORE,2435,GO:0031532,1.9758e-01,2.7000e+01
IMP_SCORE,2436,GO:0032731,1.9754e-01,1.1000e+01
IMP_SCORE,2437,GO:0043065,1.9754e-01,1.8300e+02
IMP_SCORE,2438,GO:1903018,1.9752e-01,1.3000e+01
IMP_SCORE,2439,GO:0006012,1.9749e-01,1.6000e+01
IMP_SCORE,2440,GO:0072088,1.9747e-01,4.0000e+00
IMP_SCORE,2441,GO:0046949,1.9743e-01,3.6000e+01
IMP_SCORE,2442,GO:0051954,1.9743e-01,1.1000e+01
IMP_SCORE,2443,GO:0015216,1.9742e-01,6.0000e+00
IMP_SCORE,2444,GO:0045661,1.9737e-01,2.1000e+01
IMP_SCORE,2445,GO:0007163,1.9736e-01,8.0000e+01
IMP_SCORE,2446,GO:0035601,1.9735e-01,2.2000e+01
IMP_SCORE,2447,GO:1904427,1.9733e-01,1.7000e+01
IMP_SCORE,2448,GO:0022407,1.9731e-01,1.1800e+02
IMP_SCORE,2449,GO:0008144,1.9730e-01,9.6000e+01
IMP_SCORE,2450,GO:0002756,1.9729e-01,7.0000e+00
IMP_SCORE,2451,GO:0001967,1.9729e-01,4.0000e+00
IMP_SCORE,2452,GO:2000648,1.9724e-01,2.6000e+01
IMP_SCORE,2453,GO:0007179,1.9717e-01,3.2000e+01
IMP_SCORE,2454,GO:0030183,1.9712e-01,4.3000e+01
IMP_SCORE,2455,GO:0006513,1.9702e-01,2.5000e+01
IMP_SCORE,2456,GO:0015197,1.9698e-01,8.1000e+01
IMP_SCORE,2457,GO:0002252,1.9698e-01,2.3600e+02
IMP_SCORE,2458,GO:0050865,1.9695e-01,1.3600e+02
IMP_SCORE,2459,GO:0033993,1.9694e-01,2.3600e+02
IMP_SCORE,2460,GO:1903578,1.9688e-01,1.2000e+01
IMP_SCORE,2461,GO:0006887,1.9685e-01,1.7300e+02
IMP_SCORE,2462,GO:0032878,1.9683e-01,5.0000e+00
IMP_SCORE,2463,GO:0051604,1.9683e-01,1.4100e+02
IMP_SCORE,2464,GO:0050687,1.9682e-01,2.1000e+01
IMP_SCORE,2465,GO:0008021,1.9678e-01,6.7000e+01
IMP_SCORE,2466,GO:0005794,1.9678e-01,5.6800e+02
IMP_SCORE,2467,GO:0032970,1.9675e-01,1.0400e+02
IMP_SCORE,2468,GO:0031345,1.9668e-01,8.6000e+01
IMP_SCORE,2469,GO:0002827,1.9665e-01,3.0000e+00
IMP_SCORE,2470,GO:0045685,1.9661e-01,3.0000e+01
IMP_SCORE,2471,GO:0045623,1.9661e-01,3.0000e+00
IMP_SCORE,2472,GO:0051246,1.9660e-01,5.0200e+02
IMP_SCORE,2473,GO:1904892,1.9646e-01,2.8000e+01
IMP_SCORE,2474,GO:0010769,1.9643e-01,7.9000e+01
IMP_SCORE,2475,GO:2000736,1.9642e-01,9.0000e+00
IMP_SCORE,2476,GO:0032692,1.9641e-01,7.0000e+00
IMP_SCORE,2477,GO:0010721,1.9630e-01,1.0400e+02
IMP_SCORE,2478,GO:0070382,1.9624e-01,8.2000e+01
IMP_SCORE,2479,GO:0060333,1.9622e-01,1.2000e+02
IMP_SCORE,2480,GO:0071397,1.9620e-01,1.2000e+01
IMP_SCORE,2481,GO:1902001,1.9618e-01,5.0000e+00
IMP_SCORE,2482,GO:0040008,1.9618e-01,2.9100e+02
IMP_SCORE,2483,GO:0042053,1.9618e-01,1.2000e+01
IMP_SCORE,2484,GO:0006662,1.9615e-01,3.6000e+01
IMP_SCORE,2485,GO:0005741,1.9613e-01,1.0600e+02
IMP_SCORE,2486,GO:0021772,1.9611e-01,1.3000e+01
IMP_SCORE,2487,GO:0009881,1.9608e-01,7.0000e+00
IMP_SCORE,2488,GO:0051051,1.9605e-01,1.4400e+02
IMP_SCORE,2489,GO:0048145,1.9604e-01,4.7000e+01
IMP_SCORE,2490,GO:1901550,1.9592e-01,1.5000e+01
IMP_SCORE,2491,GO:0010744,1.9592e-01,1.5000e+01
IMP_SCORE,2492,GO:0030809,1.9585e-01,1.5000e+01
IMP_SCORE,2493,GO:0050857,1.9578e-01,1.2000e+01
IMP_SCORE,2494,GO:0010665,1.9570e-01,8.0000e+00
IMP_SCORE,2495,GO:0050919,1.9570e-01,9.0000e+00
IMP_SCORE,2496,GO:0030659,1.9568e-01,2.9500e+02
IMP_SCORE,2497,GO:0004385,1.9567e-01,1.0000e+01
IMP_SCORE,2498,GO:0044364,1.9567e-01,1.1000e+01
IMP_SCORE,2499,GO:0048872,1.9563e-01,3.7000e+01
IMP_SCORE,2500,GO:0032743,1.9556e-01,4.0000e+00
IMP_SCORE,2501,GO:0050873,1.9551e-01,2.6000e+01
IMP_SCORE,2502,GO:0030836,1.9549e-01,1.1000e+01
IMP_SCORE,2503,GO:0050766,1.9547e-01,2.7000e+01
IMP_SCORE,2504,GO:0006140,1.9546e-01,2.7000e+01
IMP_SCORE,2505,GO:0031570,1.9540e-01,3.1000e+01
IMP_SCORE,2506,GO:0019751,1.9537e-01,7.0000e+01
IMP_SCORE,2507,GO:0015276,1.9537e-01,7.8000e+01
IMP_SCORE,2508,GO:0046394,1.9531e-01,1.5400e+02
IMP_SCORE,2509,GO:0031331,1.9529e-01,8.9000e+01
IMP_SCORE,2510,GO:0002921,1.9528e-01,1.3000e+01
IMP_SCORE,2511,GO:0072330,1.9520e-01,8.9000e+01
IMP_SCORE,2512,GO:0040013,1.9517e-01,9.7000e+01
IMP_SCORE,2513,GO:0009712,1.9517e-01,1.2000e+01
IMP_SCORE,2514,GO:0030687,1.9516e-01,2.2000e+01
IMP_SCORE,2515,GO:0032642,1.9513e-01,3.0000e+01
IMP_SCORE,2516,GO:0045603,1.9507e-01,2.9000e+01
IMP_SCORE,2517,GO:0071801,1.9502e-01,3.0000e+01
IMP_SCORE,2518,GO:0005996,1.9492e-01,1.1000e+02
IMP_SCORE,2519,GO:0006879,1.9490e-01,3.1000e+01
IMP_SCORE,2520,GO:0045600,1.9487e-01,3.4000e+01
IMP_SCORE,2521,GO:0016620,1.9484e-01,6.6000e+01
IMP_SCORE,2522,GO:0006757,1.9482e-01,1.7000e+01
IMP_SCORE,2523,GO:0002690,1.9479e-01,2.6000e+01
IMP_SCORE,2524,GO:0101003,1.9475e-01,5.7000e+01
IMP_SCORE,2525,GO:1903201,1.9475e-01,2.3000e+01
IMP_SCORE,2526,GO:0036038,1.9458e-01,5.0000e+00
IMP_SCORE,2527,GO:1901658,1.9457e-01,4.1000e+01
IMP_SCORE,2528,GO:0031328,1.9457e-01,2.7400e+02
IMP_SCORE,2529,GO:0010564,1.9454e-01,1.8000e+02
IMP_SCORE,2530,GO:1902531,1.9448e-01,4.1700e+02
IMP_SCORE,2531,GO:0033613,1.9445e-01,3.6000e+01
IMP_SCORE,2532,GO:0051050,1.9444e-01,2.3900e+02
IMP_SCORE,2533,GO:0012507,1.9438e-01,5.1000e+01
IMP_SCORE,2534,GO:0051100,1.9438e-01,7.0000e+01
IMP_SCORE,2535,GO:0033572,1.9437e-01,1.8000e+01
IMP_SCORE,2536,GO:0006558,1.9436e-01,2.4000e+01
IMP_SCORE,2537,GO:0050868,1.9433e-01,2.9000e+01
IMP_SCORE,2538,GO:0048546,1.9433e-01,1.1000e+01
IMP_SCORE,2539,GO:0002274,1.9431e-01,1.3300e+02
IMP_SCORE,2540,GO:0070234,1.9424e-01,6.0000e+00
IMP_SCORE,2541,GO:0046636,1.9421e-01,6.0000e+00
IMP_SCORE,2542,GO:0002335,1.9415e-01,1.1000e+01
IMP_SCORE,2543,GO:0032965,1.9411e-01,9.0000e+00
IMP_SCORE,2544,GO:0044422,1.9410e-01,1.5840e+03
IMP_SCORE,2545,GO:0016307,1.9405e-01,4.2000e+01
IMP_SCORE,2546,GO:0043204,1.9402e-01,5.4000e+01
IMP_SCORE,2547,GO:0090342,1.9398e-01,6.0000e+00
IMP_SCORE,2548,GO:0033162,1.9396e-01,1.1000e+01
IMP_SCORE,2549,GO:0010107,1.9396e-01,4.2000e+01
IMP_SCORE,2550,GO:1990782,1.9391e-01,5.3000e+01
IMP_SCORE,2551,GO:0030198,1.9390e-01,1.8500e+02
IMP_SCORE,2552,GO:0035588,1.9388e-01,3.1000e+01
IMP_SCORE,2553,GO:0099111,1.9383e-01,3.2000e+01
IMP_SCORE,2554,GO:1901989,1.9383e-01,4.2000e+01
IMP_SCORE,2555,GO:0032990,1.9380e-01,1.2400e+02
IMP_SCORE,2556,GO:0040014,1.9379e-01,2.8000e+01
IMP_SCORE,2557,GO:0034109,1.9378e-01,7.0000e+01
IMP_SCORE,2558,GO:0071556,1.9376e-01,2.6000e+01
IMP_SCORE,2559,GO:0023014,1.9376e-01,9.8000e+01
IMP_SCORE,2560,GO:0060628,1.9374e-01,5.0000e+00
IMP_SCORE,2561,GO:0070344,1.9364e-01,2.0000e+00
IMP_SCORE,2562,GO:0000987,1.9360e-01,7.9000e+01
IMP_SCORE,2563,GO:1902259,1.9357e-01,1.3000e+01
IMP_SCORE,2564,GO:0005834,1.9357e-01,4.9000e+01
IMP_SCORE,2565,GO:0032994,1.9350e-01,4.0000e+01
IMP_SCORE,2566,GO:0055074,1.9350e-01,1.1000e+02
IMP_SCORE,2567,GO:0008190,1.9349e-01,3.5000e+01
IMP_SCORE,2568,GO:0019207,1.9349e-01,7.2000e+01
IMP_SCORE,2569,GO:0032371,1.9347e-01,1.2000e+01
IMP_SCORE,2570,GO:0016705,1.9341e-01,9.6000e+01
IMP_SCORE,2571,GO:0097035,1.9336e-01,2.0000e+01
IMP_SCORE,2572,GO:0010935,1.9335e-01,8.0000e+00
IMP_SCORE,2573,GO:0008066,1.9335e-01,2.0000e+01
IMP_SCORE,2574,GO:0001932,1.9333e-01,2.2100e+02
IMP_SCORE,2575,GO:0005158,1.9331e-01,2.5000e+01
IMP_SCORE,2576,GO:0010165,1.9323e-01,2.5000e+01
IMP_SCORE,2577,GO:1902808,1.9312e-01,3.0000e+01
IMP_SCORE,2578,GO:0042168,1.9310e-01,2.9000e+01
IMP_SCORE,2579,GO:1903305,1.9309e-01,5.1000e+01
IMP_SCORE,2580,GO:0098662,1.9302e-01,1.4400e+02
IMP_SCORE,2581,GO:0034763,1.9298e-01,1.2000e+01
IMP_SCORE,2582,GO:0005739,1.9294e-01,7.1600e+02
IMP_SCORE,2583,GO:0021782,1.9293e-01,5.8000e+01
IMP_SCORE,2584,GO:0071004,1.9286e-01,7.0000e+00
IMP_SCORE,2585,GO:0001078,1.9285e-01,4.4000e+01
IMP_SCORE,2586,GO:0003014,1.9280e-01,3.2000e+01
IMP_SCORE,2587,GO:0030029,1.9275e-01,1.3400e+02
IMP_SCORE,2588,GO:1904353,1.9274e-01,3.2000e+01
IMP_SCORE,2589,GO:0030335,1.9267e-01,1.1500e+02
IMP_SCORE,2590,GO:0045104,1.9267e-01,1.5000e+01
IMP_SCORE,2591,GO:0016846,1.9265e-01,7.0000e+00
IMP_SCORE,2592,GO:0006977,1.9260e-01,1.2000e+01
IMP_SCORE,2593,GO:2001222,1.9257e-01,6.0000e+00
IMP_SCORE,2594,GO:0008285,1.9257e-01,2.6700e+02
IMP_SCORE,2595,GO:0001573,1.9256e-01,5.4000e+01
IMP_SCORE,2596,GO:0043244,1.9249e-01,5.4000e+01
IMP_SCORE,2597,GO:0006547,1.9245e-01,6.0000e+00
IMP_SCORE,2598,GO:0043548,1.9243e-01,8.0000e+00
IMP_SCORE,2599,GO:0002698,1.9239e-01,3.8000e+01
IMP_SCORE,2600,GO:0005246,1.9239e-01,2.6000e+01
IMP_SCORE,2601,GO:0007202,1.9237e-01,7.0000e+00
IMP_SCORE,2602,GO:0010759,1.9236e-01,1.1000e+01
IMP_SCORE,2603,GO:0050994,1.9234e-01,4.1000e+01
IMP_SCORE,2604,GO:0003254,1.9232e-01,7.0000e+00
IMP_SCORE,2605,GO:0048306,1.9231e-01,8.1000e+01
IMP_SCORE,2606,GO:0090004,1.9230e-01,2.4000e+01
IMP_SCORE,2607,GO:0032271,1.9226e-01,5.3000e+01
IMP_SCORE,2608,GO:0046329,1.9223e-01,1.0000e+01
IMP_SCORE,2609,GO:0050684,1.9220e-01,2.3000e+01
IMP_SCORE,2610,GO:0004115,1.9219e-01,5.0000e+00
IMP_SCORE,2611,GO:0071495,1.9213e-01,1.4800e+02
IMP_SCORE,2612,GO:0002209,1.9212e-01,1.8000e+01
IMP_SCORE,2613,GO:0043226,1.9211e-01,1.5110e+03
IMP_SCORE,2614,GO:0003222,1.9209e-01,2.0000e+00
IMP_SCORE,2615,GO:0045687,1.9208e-01,1.7000e+01
IMP_SCORE,2616,GO:0019787,1.9205e-01,1.6500e+02
IMP_SCORE,2617,GO:0033574,1.9200e-01,1.3000e+01
IMP_SCORE,2618,GO:0006940,1.9197e-01,3.3000e+01
IMP_SCORE,2619,GO:0035631,1.9196e-01,2.0000e+00
IMP_SCORE,2620,GO:0006665,1.9196e-01,1.1800e+02
IMP_SCORE,2621,GO:0001817,1.9196e-01,1.8100e+02
IMP_SCORE,2622,GO:1901068,1.9195e-01,2.4000e+01
IMP_SCORE,2623,GO:0045954,1.9191e-01,6.0000e+00
IMP_SCORE,2624,GO:0002009,1.9185e-01,8.4000e+01
IMP_SCORE,2625,GO:0060627,1.9184e-01,1.3800e+02
IMP_SCORE,2626,GO:0060998,1.9172e-01,3.1000e+01
IMP_SCORE,2627,GO:0051279,1.9167e-01,2.2000e+01
IMP_SCORE,2628,GO:0005770,1.9166e-01,1.1100e+02
IMP_SCORE,2629,GO:0001954,1.9163e-01,1.1000e+01
IMP_SCORE,2630,GO:0010822,1.9158e-01,5.0000e+01
IMP_SCORE,2631,GO:1903421,1.9158e-01,8.0000e+00
IMP_SCORE,2632,GO:0009141,1.9149e-01,4.0000e+01
IMP_SCORE,2633,GO:0045913,1.9140e-01,1.3000e+01
IMP_SCORE,2634,GO:0002260,1.9138e-01,2.0000e+01
IMP_SCORE,2635,GO:0045595,1.9135e-01,4.2000e+02
IMP_SCORE,2636,GO:0046606,1.9132e-01,5.0000e+00
IMP_SCORE,2637,GO:0051895,1.9125e-01,1.1000e+01
IMP_SCORE,2638,GO:0019203,1.9122e-01,5.0000e+00
IMP_SCORE,2639,GO:0090659,1.9120e-01,2.1000e+01
IMP_SCORE,2640,GO:0031253,1.9111e-01,1.3400e+02
IMP_SCORE,2641,GO:0050482,1.9110e-01,7.0000e+00
IMP_SCORE,2642,GO:0014819,1.9087e-01,1.0000e+00
IMP_SCORE,2643,GO:0071354,1.9087e-01,1.0000e+00
IMP_SCORE,2644,GO:0016048,1.9086e-01,5.0000e+00
IMP_SCORE,2645,GO:0043005,1.9083e-01,3.8900e+02
IMP_SCORE,2646,GO:0046822,1.9065e-01,6.7000e+01
IMP_SCORE,2647,GO:0035098,1.9064e-01,1.8000e+01
IMP_SCORE,2648,GO:0016477,1.9064e-01,3.3900e+02
IMP_SCORE,2649,GO:0090199,1.9060e-01,5.0000e+00
IMP_SCORE,2650,GO:0008631,1.9059e-01,2.0000e+00
IMP_SCORE,2651,GO:0030276,1.9056e-01,4.7000e+01
IMP_SCORE,2652,GO:0005635,1.9055e-01,1.5700e+02
IMP_SCORE,2653,GO:0090575,1.9046e-01,2.1000e+01
IMP_SCORE,2654,GO:0032502,1.9046e-01,1.4250e+03
IMP_SCORE,2655,GO:0046332,1.9044e-01,4.9000e+01
IMP_SCORE,2656,GO:0060070,1.9038e-01,2.0000e+01
IMP_SCORE,2657,GO:1905360,1.9036e-01,3.8000e+01
IMP_SCORE,2658,GO:0005578,1.9035e-01,2.6500e+02
IMP_SCORE,2659,GO:0005125,1.9033e-01,1.8500e+02
IMP_SCORE,2660,GO:0010470,1.9032e-01,7.0000e+00
IMP_SCORE,2661,GO:0000041,1.9032e-01,6.4000e+01
IMP_SCORE,2662,GO:0050727,1.9029e-01,1.1200e+02
IMP_SCORE,2663,GO:0070374,1.9026e-01,4.1000e+01
IMP_SCORE,2664,GO:0090317,1.9023e-01,3.4000e+01
IMP_SCORE,2665,GO:1990391,1.9022e-01,5.0000e+00
IMP_SCORE,2666,GO:1904591,1.9019e-01,1.8000e+01
IMP_SCORE,2667,GO:0045408,1.9018e-01,3.0000e+00
IMP_SCORE,2668,GO:0032048,1.9016e-01,9.0000e+00
IMP_SCORE,2669,GO:0012505,1.9010e-01,1.5600e+02
IMP_SCORE,2670,GO:0071453,1.9004e-01,3.0000e+01
IMP_SCORE,2671,GO:0042069,1.9000e-01,1.5000e+01
IMP_SCORE,2672,GO:0060325,1.8998e-01,3.5000e+01
IMP_SCORE,2673,GO:0030665,1.8997e-01,5.2000e+01
IMP_SCORE,2674,GO:0004674,1.8992e-01,1.2300e+02
IMP_SCORE,2675,GO:0006213,1.8990e-01,1.6000e+01
IMP_SCORE,2676,GO:0042627,1.8980e-01,1.0000e+01
IMP_SCORE,2677,GO:0000212,1.8980e-01,6.0000e+00
IMP_SCORE,2678,GO:0043167,1.8975e-01,1.6450e+03
IMP_SCORE,2679,GO:0044763,1.8973e-01,1.3710e+03
IMP_SCORE,2680,GO:0006779,1.8965e-01,2.5000e+01
IMP_SCORE,2681,GO:0019439,1.8959e-01,1.5200e+02
IMP_SCORE,2682,GO:0071675,1.8957e-01,1.5000e+01
IMP_SCORE,2683,GO:2000779,1.8957e-01,7.0000e+00
IMP_SCORE,2684,GO:0046185,1.8953e-01,1.1000e+01
IMP_SCORE,2685,GO:0030316,1.8952e-01,1.1000e+01
IMP_SCORE,2686,GO:0051956,1.8951e-01,8.0000e+00
IMP_SCORE,2687,GO:0007635,1.8950e-01,8.0000e+00
IMP_SCORE,2688,GO:0050680,1.8950e-01,3.5000e+01
IMP_SCORE,2689,GO:0048002,1.8949e-01,1.1100e+02
IMP_SCORE,2690,GO:2000113,1.8948e-01,2.2000e+02
IMP_SCORE,2691,GO:0005200,1.8947e-01,1.2300e+02
IMP_SCORE,2692,GO:0031901,1.8944e-01,7.4000e+01
IMP_SCORE,2693,GO:0051937,1.8940e-01,7.0000e+00
IMP_SCORE,2694,GO:0010608,1.8934e-01,1.4000e+02
IMP_SCORE,2695,GO:0008089,1.8934e-01,2.1000e+01
IMP_SCORE,2696,GO:0034504,1.8933e-01,5.5000e+01
IMP_SCORE,2697,GO:0050840,1.8933e-01,5.1000e+01
IMP_SCORE,2698,GO:0055006,1.8921e-01,1.6000e+01
IMP_SCORE,2699,GO:1902914,1.8920e-01,7.0000e+00
IMP_SCORE,2700,GO:0071949,1.8917e-01,1.6000e+01
IMP_SCORE,2701,GO:0000790,1.8915e-01,5.7000e+01
IMP_SCORE,2702,GO:0030817,1.8907e-01,2.2000e+01
IMP_SCORE,2703,GO:1902476,1.8905e-01,4.8000e+01
IMP_SCORE,2704,GO:0002027,1.8905e-01,3.6000e+01
IMP_SCORE,2705,GO:0001709,1.8902e-01,2.4000e+01
IMP_SCORE,2706,GO:0086065,1.8900e-01,1.2000e+01
IMP_SCORE,2707,GO:0045926,1.8897e-01,1.0400e+02
IMP_SCORE,2708,GO:0000988,1.8896e-01,1.8300e+02
IMP_SCORE,2709,GO:0044446,1.8894e-01,1.4240e+03
IMP_SCORE,2710,GO:0030425,1.8892e-01,1.9800e+02
IMP_SCORE,2711,GO:0045742,1.8889e-01,1.1000e+01
IMP_SCORE,2712,GO:0097193,1.8888e-01,4.0000e+01
IMP_SCORE,2713,GO:0030048,1.8886e-01,4.0000e+01
IMP_SCORE,2714,GO:0050890,1.8882e-01,1.4400e+02
IMP_SCORE,2715,GO:0034605,1.8882e-01,6.4000e+01
IMP_SCORE,2716,GO:0043467,1.8878e-01,3.6000e+01
IMP_SCORE,2717,GO:1902749,1.8876e-01,1.8000e+01
IMP_SCORE,2718,GO:0004857,1.8875e-01,1.7600e+02
IMP_SCORE,2719,GO:0016248,1.8875e-01,2.0000e+01
IMP_SCORE,2720,GO:0031228,1.8872e-01,4.7000e+01
IMP_SCORE,2721,GO:0071326,1.8871e-01,3.4000e+01
IMP_SCORE,2722,GO:0034142,1.8865e-01,1.3000e+01
IMP_SCORE,2723,GO:0051156,1.8862e-01,1.2000e+01
IMP_SCORE,2724,GO:0019897,1.8857e-01,4.3000e+01
IMP_SCORE,2725,GO:0043549,1.8854e-01,1.5900e+02
IMP_SCORE,2726,GO:1901343,1.8854e-01,3.4000e+01
IMP_SCORE,2727,GO:0007165,1.8853e-01,1.1330e+03
IMP_SCORE,2728,GO:0007045,1.8851e-01,2.2000e+01
IMP_SCORE,2729,GO:0032060,1.8849e-01,1.9000e+01
IMP_SCORE,2730,GO:1901797,1.8849e-01,1.3000e+01
IMP_SCORE,2731,GO:0010828,1.8840e-01,3.2000e+01
IMP_SCORE,2732,GO:0061418,1.8838e-01,2.1000e+01
IMP_SCORE,2733,GO:0030859,1.8834e-01,1.3000e+01
IMP_SCORE,2734,GO:2000045,1.8830e-01,3.2000e+01
IMP_SCORE,2735,GO:0019320,1.8830e-01,3.6000e+01
IMP_SCORE,2736,GO:0021987,1.8829e-01,1.7000e+01
IMP_SCORE,2737,GO:0001047,1.8829e-01,6.1000e+01
IMP_SCORE,2738,GO:0043123,1.8826e-01,1.0600e+02
IMP_SCORE,2739,GO:0044380,1.8825e-01,1.8000e+01
IMP_SCORE,2740,GO:0043603,1.8822e-01,2.3100e+02
IMP_SCORE,2741,GO:0019199,1.8815e-01,5.0000e+01
IMP_SCORE,2742,GO:0051668,1.8814e-01,3.5000e+01
IMP_SCORE,2743,GO:0016876,1.8809e-01,3.3000e+01
IMP_SCORE,2744,GO:1903077,1.8808e-01,1.2000e+01
IMP_SCORE,2745,GO:0051497,1.8805e-01,7.0000e+00
IMP_SCORE,2746,GO:0016242,1.8800e-01,8.0000e+00
IMP_SCORE,2747,GO:0098858,1.8799e-01,1.0700e+02
IMP_SCORE,2748,GO:0098590,1.8797e-01,4.8300e+02
IMP_SCORE,2749,GO:0003012,1.8797e-01,1.4700e+02
IMP_SCORE,2750,GO:0042058,1.8794e-01,2.9000e+01
IMP_SCORE,2751,GO:0031396,1.8793e-01,4.3000e+01
IMP_SCORE,2752,GO:2000257,1.8788e-01,4.2000e+01
IMP_SCORE,2753,GO:1903827,1.8787e-01,1.6400e+02
IMP_SCORE,2754,GO:0009068,1.8783e-01,4.2000e+01
IMP_SCORE,2755,GO:0072686,1.8780e-01,2.9000e+01
IMP_SCORE,2756,GO:0002863,1.8778e-01,6.0000e+00
IMP_SCORE,2757,GO:0017080,1.8776e-01,4.1000e+01
IMP_SCORE,2758,GO:0097696,1.8775e-01,1.8000e+01
IMP_SCORE,2759,GO:0019882,1.8774e-01,1.0700e+02
IMP_SCORE,2760,GO:0002366,1.8773e-01,1.3500e+02
IMP_SCORE,2761,GO:0002682,1.8769e-01,4.5900e+02
IMP_SCORE,2762,GO:0032402,1.8768e-01,7.0000e+00
IMP_SCORE,2763,GO:0015464,1.8768e-01,1.9000e+01
IMP_SCORE,2764,GO:1903010,1.8764e-01,2.6000e+01
IMP_SCORE,2765,GO:0071108,1.8763e-01,2.8000e+01
IMP_SCORE,2766,GO:0004089,1.8757e-01,7.0000e+01
IMP_SCORE,2767,GO:0097435,1.8757e-01,1.5600e+02
IMP_SCORE,2768,GO:0090066,1.8757e-01,1.3900e+02
IMP_SCORE,2769,GO:0001959,1.8753e-01,5.9000e+01
IMP_SCORE,2770,GO:0002718,1.8751e-01,1.5000e+01
IMP_SCORE,2771,GO:0019372,1.8745e-01,4.0000e+01
IMP_SCORE,2772,GO:1903205,1.8742e-01,1.3000e+01
IMP_SCORE,2773,GO:0045666,1.8740e-01,1.0800e+02
IMP_SCORE,2774,GO:0098794,1.8739e-01,8.6000e+01
IMP_SCORE,2775,GO:0044232,1.8732e-01,8.0000e+00
IMP_SCORE,2776,GO:0043254,1.8728e-01,1.1500e+02
IMP_SCORE,2777,GO:0048762,1.8725e-01,3.0000e+01
IMP_SCORE,2778,GO:0030514,1.8722e-01,2.8000e+01
IMP_SCORE,2779,GO:0005802,1.8720e-01,1.1200e+02
IMP_SCORE,2780,GO:0045296,1.8708e-01,3.1300e+02
IMP_SCORE,2781,GO:0042734,1.8704e-01,3.4000e+01
IMP_SCORE,2782,GO:0019370,1.8692e-01,1.1000e+01
IMP_SCORE,2783,GO:1990266,1.8691e-01,3.8000e+01
IMP_SCORE,2784,GO:0045669,1.8690e-01,4.6000e+01
IMP_SCORE,2785,GO:2001234,1.8687e-01,5.4000e+01
IMP_SCORE,2786,GO:0046839,1.8685e-01,3.9000e+01
IMP_SCORE,2787,GO:0034105,1.8681e-01,9.0000e+00
IMP_SCORE,2788,GO:0001818,1.8677e-01,7.6000e+01
IMP_SCORE,2789,GO:0045078,1.8672e-01,7.0000e+00
IMP_SCORE,2790,GO:0050792,1.8666e-01,7.3000e+01
IMP_SCORE,2791,GO:0098588,1.8663e-01,6.6100e+02
IMP_SCORE,2792,GO:0006909,1.8661e-01,6.1000e+01
IMP_SCORE,2793,GO:2000104,1.8660e-01,2.0000e+01
IMP_SCORE,2794,GO:0016337,1.8657e-01,1.5000e+02
IMP_SCORE,2795,GO:0038128,1.8656e-01,1.9000e+01
IMP_SCORE,2796,GO:0046890,1.8655e-01,3.7000e+01
IMP_SCORE,2797,GO:0043367,1.8655e-01,5.0000e+00
IMP_SCORE,2798,GO:0032515,1.8646e-01,7.0000e+00
IMP_SCORE,2799,GO:0051154,1.8643e-01,1.5000e+01
IMP_SCORE,2800,GO:0045017,1.8642e-01,1.1300e+02
IMP_SCORE,2801,GO:0016055,1.8640e-01,1.2400e+02
IMP_SCORE,2802,GO:0005783,1.8632e-01,6.7300e+02
IMP_SCORE,2803,GO:1900087,1.8632e-01,1.6000e+01
IMP_SCORE,2804,GO:0042308,1.8629e-01,3.3000e+01
IMP_SCORE,2805,GO:0003188,1.8629e-01,2.3000e+01
IMP_SCORE,2806,GO:0044282,1.8625e-01,1.5400e+02
IMP_SCORE,2807,GO:0002696,1.8623e-01,5.8000e+01
IMP_SCORE,2808,GO:0031032,1.8623e-01,5.1000e+01
IMP_SCORE,2809,GO:0030667,1.8621e-01,1.2300e+02
IMP_SCORE,2810,GO:0090263,1.8620e-01,2.1000e+01
IMP_SCORE,2811,GO:0071806,1.8619e-01,2.1000e+01
IMP_SCORE,2812,GO:0036003,1.8612e-01,8.0000e+00
IMP_SCORE,2813,GO:1902656,1.8612e-01,7.0000e+00
IMP_SCORE,2814,GO:0009890,1.8610e-01,2.2800e+02
IMP_SCORE,2815,GO:0005313,1.8607e-01,1.0000e+01
IMP_SCORE,2816,GO:0070588,1.8606e-01,4.6000e+01
IMP_SCORE,2817,GO:0004866,1.8605e-01,8.5000e+01
IMP_SCORE,2818,GO:0060706,1.8603e-01,1.4000e+01
IMP_SCORE,2819,GO:0010893,1.8602e-01,1.0000e+01
IMP_SCORE,2820,GO:0008543,1.8599e-01,1.8000e+01
IMP_SCORE,2821,GO:0051130,1.8598e-01,3.2100e+02
IMP_SCORE,2822,GO:0043574,1.8594e-01,1.2000e+01
IMP_SCORE,2823,GO:0098900,1.8592e-01,9.0000e+00
IMP_SCORE,2824,GO:0046321,1.8591e-01,7.0000e+00
IMP_SCORE,2825,GO:0034249,1.8590e-01,4.9000e+01
IMP_SCORE,2826,GO:0070536,1.8584e-01,3.1000e+01
IMP_SCORE,2827,GO:0051492,1.8581e-01,3.6000e+01
IMP_SCORE,2828,GO:1903532,1.8581e-01,8.7000e+01
IMP_SCORE,2829,GO:0043425,1.8578e-01,1.4000e+01
IMP_SCORE,2830,GO:0031347,1.8577e-01,1.9000e+02
IMP_SCORE,2831,GO:0042803,1.8574e-01,4.0600e+02
IMP_SCORE,2832,GO:0045648,1.8568e-01,7.0000e+00
IMP_SCORE,2833,GO:0043967,1.8567e-01,1.1000e+01
IMP_SCORE,2834,GO:0051094,1.8565e-01,3.2200e+02
IMP_SCORE,2835,GO:0035295,1.8563e-01,5.5000e+01
IMP_SCORE,2836,GO:0030902,1.8558e-01,1.1000e+01
IMP_SCORE,2837,GO:0045670,1.8547e-01,5.0000e+01
IMP_SCORE,2838,GO:0004252,1.8542e-01,1.7700e+02
IMP_SCORE,2839,GO:0006284,1.8541e-01,1.4000e+01
IMP_SCORE,2840,GO:0072044,1.8541e-01,1.2000e+01
IMP_SCORE,2841,GO:0014896,1.8536e-01,8.0000e+00
IMP_SCORE,2842,GO:0016310,1.8535e-01,2.8700e+02
IMP_SCORE,2843,GO:0048812,1.8534e-01,8.8000e+01
IMP_SCORE,2844,GO:0033047,1.8531e-01,8.0000e+00
IMP_SCORE,2845,GO:0018214,1.8527e-01,7.0000e+00
IMP_SCORE,2846,GO:0046173,1.8526e-01,3.4000e+01
IMP_SCORE,2847,GO:0035591,1.8520e-01,5.7000e+01
IMP_SCORE,2848,GO:0005546,1.8514e-01,5.0000e+01
IMP_SCORE,2849,GO:0006576,1.8511e-01,5.5000e+01
IMP_SCORE,2850,GO:0030426,1.8510e-01,8.8000e+01
IMP_SCORE,2851,GO:0045785,1.8502e-01,1.2800e+02
IMP_SCORE,2852,GO:0016580,1.8501e-01,5.0000e+00
IMP_SCORE,2853,GO:0004364,1.8499e-01,5.7000e+01
IMP_SCORE,2854,GO:0043198,1.8497e-01,2.2000e+01
IMP_SCORE,2855,GO:0005536,1.8497e-01,1.7000e+01
IMP_SCORE,2856,GO:0010888,1.8496e-01,1.1000e+01
IMP_SCORE,2857,GO:0042493,1.8492e-01,1.0200e+02
IMP_SCORE,2858,GO:0009894,1.8492e-01,2.5800e+02
IMP_SCORE,2859,GO:0006024,1.8489e-01,3.4000e+01
IMP_SCORE,2860,GO:0001101,1.8489e-01,9.1000e+01
IMP_SCORE,2861,GO:1901361,1.8489e-01,1.6100e+02
IMP_SCORE,2862,GO:0071280,1.8488e-01,2.0000e+01
IMP_SCORE,2863,GO:0044767,1.8486e-01,1.2420e+03
IMP_SCORE,2864,GO:0048738,1.8485e-01,8.0000e+00
IMP_SCORE,2865,GO:0090141,1.8484e-01,7.0000e+00
IMP_SCORE,2866,GO:0097190,1.8475e-01,1.1800e+02
IMP_SCORE,2867,GO:0048813,1.8464e-01,3.6000e+01
IMP_SCORE,2868,GO:0006691,1.8461e-01,1.9000e+01
IMP_SCORE,2869,GO:0032273,1.8459e-01,3.0000e+01
IMP_SCORE,2870,GO:0008308,1.8448e-01,8.0000e+00
IMP_SCORE,2871,GO:0071216,1.8446e-01,4.7000e+01
IMP_SCORE,2872,GO:0001191,1.8446e-01,4.7000e+01
IMP_SCORE,2873,GO:0005643,1.8445e-01,1.5000e+01
IMP_SCORE,2874,GO:0042582,1.8441e-01,1.3000e+01
IMP_SCORE,2875,GO:0016445,1.8440e-01,6.0000e+00
IMP_SCORE,2876,GO:0006397,1.8438e-01,1.0900e+02
IMP_SCORE,2877,GO:2000810,1.8437e-01,1.0000e+01
IMP_SCORE,2878,GO:0051054,1.8432e-01,4.2000e+01
IMP_SCORE,2879,GO:0060337,1.8432e-01,8.7000e+01
IMP_SCORE,2880,GO:0004888,1.8429e-01,3.2500e+02
IMP_SCORE,2881,GO:0098857,1.8426e-01,1.3500e+02
IMP_SCORE,2882,GO:0004871,1.8426e-01,5.1800e+02
IMP_SCORE,2883,GO:0009161,1.8424e-01,5.0000e+01
IMP_SCORE,2884,GO:0042573,1.8423e-01,2.3000e+01
IMP_SCORE,2885,GO:0046580,1.8421e-01,1.3000e+01
IMP_SCORE,2886,GO:0033176,1.8419e-01,1.0000e+01
IMP_SCORE,2887,GO:0017049,1.8415e-01,6.0000e+00
IMP_SCORE,2888,GO:0010043,1.8413e-01,8.5000e+01
IMP_SCORE,2889,GO:0098641,1.8410e-01,1.9000e+01
IMP_SCORE,2890,GO:0055023,1.8409e-01,4.0000e+00
IMP_SCORE,2891,GO:0010803,1.8405e-01,1.6000e+01
IMP_SCORE,2892,GO:0006476,1.8404e-01,2.1000e+01
IMP_SCORE,2893,GO:0006955,1.8399e-01,5.3800e+02
IMP_SCORE,2894,GO:0042626,1.8398e-01,3.4000e+01
IMP_SCORE,2895,GO:0004672,1.8394e-01,1.9200e+02
IMP_SCORE,2896,GO:0071248,1.8392e-01,7.7000e+01
IMP_SCORE,2897,GO:0002385,1.8383e-01,1.9000e+01
IMP_SCORE,2898,GO:1901505,1.8381e-01,6.1000e+01
IMP_SCORE,2899,GO:1902578,1.8380e-01,5.7600e+02
IMP_SCORE,2900,GO:0031113,1.8377e-01,1.8000e+01
IMP_SCORE,2901,GO:0035646,1.8377e-01,1.4000e+01
IMP_SCORE,2902,GO:0031526,1.8375e-01,2.5000e+01
IMP_SCORE,2903,GO:0030041,1.8370e-01,1.1000e+01
IMP_SCORE,2904,GO:0042379,1.8361e-01,2.1000e+01
IMP_SCORE,2905,GO:0044306,1.8360e-01,4.7000e+01
IMP_SCORE,2906,GO:0031346,1.8358e-01,8.7000e+01
IMP_SCORE,2907,GO:0008299,1.8355e-01,2.2000e+01
IMP_SCORE,2908,GO:0071559,1.8349e-01,1.1000e+01
IMP_SCORE,2909,GO:1903508,1.8348e-01,1.6300e+02
IMP_SCORE,2910,GO:0051881,1.8344e-01,2.1000e+01
IMP_SCORE,2911,GO:0006954,1.8343e-01,2.0100e+02
IMP_SCORE,2912,GO:0007589,1.8338e-01,3.8000e+01
IMP_SCORE,2913,GO:0055090,1.8335e-01,1.2000e+01
IMP_SCORE,2914,GO:0006898,1.8333e-01,2.0800e+02
IMP_SCORE,2915,GO:0042445,1.8326e-01,1.2000e+02
IMP_SCORE,2916,GO:0006517,1.8326e-01,3.9000e+01
IMP_SCORE,2917,GO:0007268,1.8325e-01,1.5400e+02
IMP_SCORE,2918,GO:0042535,1.8319e-01,6.0000e+00
IMP_SCORE,2919,GO:0048709,1.8318e-01,2.6000e+01
IMP_SCORE,2920,GO:0031111,1.8316e-01,1.5000e+01
IMP_SCORE,2921,GO:0044700,1.8311e-01,2.8300e+02
IMP_SCORE,2922,GO:0044459,1.8309e-01,1.0020e+03
IMP_SCORE,2923,GO:1904590,1.8302e-01,3.0000e+01
IMP_SCORE,2924,GO:0010453,1.8300e-01,6.0000e+00
IMP_SCORE,2925,GO:0071402,1.8299e-01,2.3000e+01
IMP_SCORE,2926,GO:0045861,1.8298e-01,8.9000e+01
IMP_SCORE,2927,GO:0032101,1.8297e-01,2.2200e+02
IMP_SCORE,2928,GO:0000977,1.8296e-01,9.4000e+01
IMP_SCORE,2929,GO:0032388,1.8295e-01,8.0000e+01
IMP_SCORE,2930,GO:0046649,1.8294e-01,1.2000e+02
IMP_SCORE,2931,GO:0022405,1.8287e-01,2.8000e+01
IMP_SCORE,2932,GO:1903530,1.8285e-01,1.6500e+02
IMP_SCORE,2933,GO:2001240,1.8281e-01,3.8000e+01
IMP_SCORE,2934,GO:0014069,1.8278e-01,1.2900e+02
IMP_SCORE,2935,GO:0004435,1.8276e-01,4.8000e+01
IMP_SCORE,2936,GO:0051341,1.8273e-01,4.2000e+01
IMP_SCORE,2937,GO:0048814,1.8266e-01,1.5000e+01
IMP_SCORE,2938,GO:0035023,1.8261e-01,5.4000e+01
IMP_SCORE,2939,GO:0009415,1.8260e-01,1.2000e+01
IMP_SCORE,2940,GO:0032104,1.8260e-01,5.0000e+00
IMP_SCORE,2941,GO:0016042,1.8257e-01,1.7700e+02
IMP_SCORE,2942,GO:0007006,1.8256e-01,5.0000e+01
IMP_SCORE,2943,GO:0060536,1.8254e-01,7.0000e+00
IMP_SCORE,2944,GO:0051602,1.8253e-01,2.7000e+01
IMP_SCORE,2945,GO:0005789,1.8253e-01,5.1600e+02
IMP_SCORE,2946,GO:0010771,1.8250e-01,3.0000e+01
IMP_SCORE,2947,GO:0007259,1.8250e-01,2.1000e+01
IMP_SCORE,2948,GO:0061621,1.8229e-01,4.0000e+00
IMP_SCORE,2949,GO:0006897,1.8225e-01,3.0900e+02
IMP_SCORE,2950,GO:0043409,1.8223e-01,4.7000e+01
IMP_SCORE,2951,GO:1904951,1.8221e-01,1.3200e+02
IMP_SCORE,2952,GO:0031935,1.8216e-01,5.0000e+00
IMP_SCORE,2953,GO:0019899,1.8215e-01,9.3200e+02
IMP_SCORE,2954,GO:0051966,1.8212e-01,2.0000e+01
IMP_SCORE,2955,GO:0071688,1.8211e-01,9.0000e+00
IMP_SCORE,2956,GO:0031410,1.8193e-01,6.0300e+02
IMP_SCORE,2957,GO:0006721,1.8192e-01,7.0000e+01
IMP_SCORE,2958,GO:0006596,1.8187e-01,2.6000e+01
IMP_SCORE,2959,GO:0042044,1.8184e-01,5.8000e+01
IMP_SCORE,2960,GO:0046887,1.8181e-01,4.3000e+01
IMP_SCORE,2961,GO:0015271,1.8181e-01,1.5000e+01
IMP_SCORE,2962,GO:0002040,1.8177e-01,1.7000e+01
IMP_SCORE,2963,GO:0004497,1.8173e-01,7.7000e+01
IMP_SCORE,2964,GO:0048148,1.8173e-01,1.0000e+01
IMP_SCORE,2965,GO:0042221,1.8172e-01,7.2500e+02
IMP_SCORE,2966,GO:1903747,1.8170e-01,4.8000e+01
IMP_SCORE,2967,GO:1902337,1.8168e-01,5.0000e+00
IMP_SCORE,2968,GO:0048525,1.8167e-01,4.9000e+01
IMP_SCORE,2969,GO:0008250,1.8165e-01,1.2000e+01
IMP_SCORE,2970,GO:0031668,1.8158e-01,6.9000e+01
IMP_SCORE,2971,GO:0098876,1.8143e-01,7.0000e+01
IMP_SCORE,2972,GO:0050848,1.8138e-01,3.0000e+01
IMP_SCORE,2973,GO:0045953,1.8136e-01,7.0000e+00
IMP_SCORE,2974,GO:0090278,1.8131e-01,8.0000e+00
IMP_SCORE,2975,GO:1902224,1.8130e-01,2.3000e+01
IMP_SCORE,2976,GO:0012506,1.8129e-01,3.2300e+02
IMP_SCORE,2977,GO:0090022,1.8124e-01,1.5000e+01
IMP_SCORE,2978,GO:0097067,1.8121e-01,1.0000e+01
IMP_SCORE,2979,GO:0046697,1.8118e-01,9.0000e+00
IMP_SCORE,2980,GO:0007175,1.8113e-01,9.0000e+00
IMP_SCORE,2981,GO:1901687,1.8101e-01,2.7000e+01
IMP_SCORE,2982,GO:0004714,1.8101e-01,3.2000e+01
IMP_SCORE,2983,GO:0046456,1.8100e-01,2.9000e+01
IMP_SCORE,2984,GO:0002283,1.8100e-01,1.2800e+02
IMP_SCORE,2985,GO:0033144,1.8090e-01,6.0000e+00
IMP_SCORE,2986,GO:0030889,1.8088e-01,5.0000e+00
IMP_SCORE,2987,GO:0046639,1.8087e-01,7.0000e+00
IMP_SCORE,2988,GO:1903169,1.8087e-01,4.0000e+01
IMP_SCORE,2989,GO:0036149,1.8085e-01,2.1000e+01
IMP_SCORE,2990,GO:0007409,1.8085e-01,1.0100e+02
IMP_SCORE,2991,GO:0005504,1.8083e-01,2.7000e+01
IMP_SCORE,2992,GO:0048468,1.8081e-01,2.4800e+02
IMP_SCORE,2993,GO:1904894,1.8076e-01,2.0000e+01
IMP_SCORE,2994,GO:0042953,1.8071e-01,6.0000e+00
IMP_SCORE,2995,GO:0072341,1.8069e-01,9.4000e+01
IMP_SCORE,2996,GO:0008361,1.8066e-01,4.5000e+01
IMP_SCORE,2997,GO:0002702,1.8057e-01,2.7000e+01
IMP_SCORE,2998,GO:0016646,1.8052e-01,2.5000e+01
IMP_SCORE,2999,GO:0072413,1.8041e-01,1.1000e+01
IMP_SCORE,3000,GO:0009612,1.8041e-01,7.6000e+01
IMP_SCORE,3001,GO:0090330,1.8040e-01,2.0000e+00
IMP_SCORE,3002,GO:0090280,1.8037e-01,1.8000e+01
IMP_SCORE,3003,GO:0051346,1.8035e-01,1.4300e+02
IMP_SCORE,3004,GO:0042127,1.8028e-01,5.7000e+02
IMP_SCORE,3005,GO:0050801,1.8027e-01,1.6400e+02
IMP_SCORE,3006,GO:0042304,1.8025e-01,1.9000e+01
IMP_SCORE,3007,GO:0034185,1.8022e-01,1.0000e+01
IMP_SCORE,3008,GO:0006164,1.8021e-01,3.4000e+01
IMP_SCORE,3009,GO:0071260,1.8019e-01,3.2000e+01
IMP_SCORE,3010,GO:0022891,1.8014e-01,3.0800e+02
IMP_SCORE,3011,GO:0009110,1.8013e-01,2.5000e+01
IMP_SCORE,3012,GO:0035590,1.8010e-01,2.5000e+01
IMP_SCORE,3013,GO:0055021,1.8010e-01,8.0000e+00
IMP_SCORE,3014,GO:0005924,1.8009e-01,2.7500e+02
IMP_SCORE,3015,GO:0043217,1.8008e-01,1.6000e+01
IMP_SCORE,3016,GO:0002712,1.8006e-01,1.8000e+01
IMP_SCORE,3017,GO:1901652,1.8006e-01,9.5000e+01
IMP_SCORE,3018,GO:0061572,1.8005e-01,4.0000e+01
IMP_SCORE,3019,GO:0042692,1.8005e-01,2.2000e+01
IMP_SCORE,3020,GO:0031683,1.7998e-01,1.7000e+01
IMP_SCORE,3021,GO:0016773,1.7993e-01,2.6400e+02
IMP_SCORE,3022,GO:0046930,1.7992e-01,1.1000e+01
IMP_SCORE,3023,GO:0043281,1.7991e-01,6.7000e+01
IMP_SCORE,3024,GO:0051224,1.7988e-01,7.2000e+01
IMP_SCORE,3025,GO:0042753,1.7985e-01,2.0000e+00
IMP_SCORE,3026,GO:0009416,1.7984e-01,1.0200e+02
IMP_SCORE,3027,GO:0030159,1.7984e-01,3.9000e+01
IMP_SCORE,3028,GO:0098636,1.7974e-01,3.8000e+01
IMP_SCORE,3029,GO:0051015,1.7973e-01,1.0100e+02
IMP_SCORE,3030,GO:0006874,1.7971e-01,7.6000e+01
IMP_SCORE,3031,GO:0006939,1.7966e-01,2.3000e+01
IMP_SCORE,3032,GO:1903831,1.7962e-01,2.9000e+01
IMP_SCORE,3033,GO:0007611,1.7962e-01,8.5000e+01
IMP_SCORE,3034,GO:0098797,1.7956e-01,1.7000e+02
IMP_SCORE,3035,GO:0051222,1.7954e-01,1.1100e+02
IMP_SCORE,3036,GO:0051930,1.7950e-01,1.9000e+01
IMP_SCORE,3037,GO:0070228,1.7945e-01,3.9000e+01
IMP_SCORE,3038,GO:0032413,1.7942e-01,7.0000e+00
IMP_SCORE,3039,GO:1904029,1.7940e-01,2.3000e+01
IMP_SCORE,3040,GO:0006635,1.7935e-01,3.0000e+01
IMP_SCORE,3041,GO:0042487,1.7931e-01,1.0000e+01
IMP_SCORE,3042,GO:0002218,1.7930e-01,6.3000e+01
IMP_SCORE,3043,GO:0051259,1.7928e-01,2.1800e+02
IMP_SCORE,3044,GO:0009179,1.7919e-01,2.6000e+01
IMP_SCORE,3045,GO:0072376,1.7918e-01,5.5000e+01
IMP_SCORE,3046,GO:0035246,1.7916e-01,1.8000e+01
IMP_SCORE,3047,GO:0050878,1.7916e-01,1.6300e+02
IMP_SCORE,3048,GO:0044433,1.7914e-01,4.2300e+02
IMP_SCORE,3049,GO:0006753,1.7912e-01,9.9000e+01
IMP_SCORE,3050,GO:0031099,1.7909e-01,7.0000e+01
IMP_SCORE,3051,GO:0007264,1.7898e-01,1.9300e+02
IMP_SCORE,3052,GO:2001141,1.7893e-01,3.2000e+02
IMP_SCORE,3053,GO:0004029,1.7892e-01,4.1000e+01
IMP_SCORE,3054,GO:0005979,1.7891e-01,1.3000e+01
IMP_SCORE,3055,GO:0032945,1.7887e-01,2.4000e+01
IMP_SCORE,3056,GO:0008499,1.7881e-01,9.0000e+00
IMP_SCORE,3057,GO:0009798,1.7881e-01,2.4000e+01
IMP_SCORE,3058,GO:0051931,1.7879e-01,2.4000e+01
IMP_SCORE,3059,GO:0035088,1.7878e-01,4.5000e+01
IMP_SCORE,3060,GO:1902903,1.7877e-01,9.5000e+01
IMP_SCORE,3061,GO:0043169,1.7872e-01,1.4550e+03
IMP_SCORE,3062,GO:0001618,1.7871e-01,8.0000e+01
IMP_SCORE,3063,GO:0034330,1.7869e-01,1.5400e+02
IMP_SCORE,3064,GO:0007010,1.7866e-01,3.1200e+02
IMP_SCORE,3065,GO:0046961,1.7862e-01,6.0000e+00
IMP_SCORE,3066,GO:0009055,1.7852e-01,8.1000e+01
IMP_SCORE,3067,GO:0033500,1.7852e-01,5.3000e+01
IMP_SCORE,3068,GO:0071379,1.7851e-01,6.0000e+00
IMP_SCORE,3069,GO:0030818,1.7845e-01,5.0000e+00
IMP_SCORE,3070,GO:0005819,1.7842e-01,1.1700e+02
IMP_SCORE,3071,GO:0051444,1.7842e-01,1.1000e+01
IMP_SCORE,3072,GO:0010628,1.7839e-01,2.5800e+02
IMP_SCORE,3073,GO:1901607,1.7838e-01,7.1000e+01
IMP_SCORE,3074,GO:0040011,1.7834e-01,3.9800e+02
IMP_SCORE,3075,GO:0003009,1.7833e-01,1.6000e+01
IMP_SCORE,3076,GO:0051641,1.7825e-01,5.1100e+02
IMP_SCORE,3077,GO:0009142,1.7819e-01,1.3000e+01
IMP_SCORE,3078,GO:0030496,1.7818e-01,1.4200e+02
IMP_SCORE,3079,GO:0045893,1.7812e-01,1.6300e+02
IMP_SCORE,3080,GO:0016021,1.7811e-01,1.4650e+03
IMP_SCORE,3081,GO:0032432,1.7808e-01,4.4000e+01
IMP_SCORE,3082,GO:0045073,1.7803e-01,3.0000e+00
IMP_SCORE,3083,GO:0046718,1.7801e-01,7.2000e+01
IMP_SCORE,3084,GO:0044087,1.7798e-01,2.9800e+02
IMP_SCORE,3085,GO:0006650,1.7796e-01,1.2100e+02
IMP_SCORE,3086,GO:0039535,1.7793e-01,6.0000e+00
IMP_SCORE,3087,GO:2001212,1.7787e-01,5.0000e+00
IMP_SCORE,3088,GO:0098533,1.7786e-01,1.3000e+01
IMP_SCORE,3089,GO:0050789,1.7786e-01,1.1770e+03
IMP_SCORE,3090,GO:0045766,1.7778e-01,8.0000e+01
IMP_SCORE,3091,GO:0048513,1.7774e-01,4.9700e+02
IMP_SCORE,3092,GO:0000307,1.7774e-01,1.1000e+01
IMP_SCORE,3093,GO:0002449,1.7771e-01,5.2000e+01
IMP_SCORE,3094,GO:1901615,1.7770e-01,2.1100e+02
IMP_SCORE,3095,GO:1901566,1.7769e-01,2.7100e+02
IMP_SCORE,3096,GO:1901700,1.7765e-01,3.6100e+02
IMP_SCORE,3097,GO:0051238,1.7762e-01,3.5000e+01
IMP_SCORE,3098,GO:0044444,1.7756e-01,1.6110e+03
IMP_SCORE,3099,GO:0043903,1.7755e-01,9.8000e+01
IMP_SCORE,3100,GO:0003756,1.7755e-01,1.3000e+01
IMP_SCORE,3101,GO:0050851,1.7752e-01,5.7000e+01
IMP_SCORE,3102,GO:0017124,1.7750e-01,9.7000e+01
IMP_SCORE,3103,GO:0043900,1.7745e-01,1.3100e+02
IMP_SCORE,3104,GO:1901880,1.7742e-01,3.3000e+01
IMP_SCORE,3105,GO:0046683,1.7742e-01,3.8000e+01
IMP_SCORE,3106,GO:0070884,1.7734e-01,9.0000e+00
IMP_SCORE,3107,GO:0009975,1.7734e-01,7.0000e+00
IMP_SCORE,3108,GO:0050715,1.7732e-01,3.1000e+01
IMP_SCORE,3109,GO:0016701,1.7730e-01,4.8000e+01
IMP_SCORE,3110,GO:0014887,1.7728e-01,7.0000e+00
IMP_SCORE,3111,GO:0045974,1.7727e-01,2.0000e+01
IMP_SCORE,3112,GO:0009086,1.7724e-01,1.5000e+01
IMP_SCORE,3113,GO:0042036,1.7723e-01,1.8000e+01
IMP_SCORE,3114,GO:0072529,1.7713e-01,2.5000e+01
IMP_SCORE,3115,GO:0097755,1.7713e-01,2.2000e+01
IMP_SCORE,3116,GO:0071407,1.7710e-01,8.3000e+01
IMP_SCORE,3117,GO:0031325,1.7708e-01,4.0100e+02
IMP_SCORE,3118,GO:0050778,1.7707e-01,1.8000e+02
IMP_SCORE,3119,GO:0060537,1.7705e-01,3.8000e+01
IMP_SCORE,3120,GO:0050849,1.7702e-01,6.0000e+00
IMP_SCORE,3121,GO:0051639,1.7700e-01,1.2000e+01
IMP_SCORE,3122,GO:0008637,1.7696e-01,4.2000e+01
IMP_SCORE,3123,GO:0032656,1.7692e-01,1.0000e+01
IMP_SCORE,3124,GO:0071360,1.7690e-01,1.4000e+01
IMP_SCORE,3125,GO:0048869,1.7688e-01,8.3200e+02
IMP_SCORE,3126,GO:0042430,1.7685e-01,2.7000e+01
IMP_SCORE,3127,GO:0019216,1.7684e-01,8.7000e+01
IMP_SCORE,3128,GO:0016877,1.7681e-01,2.7000e+01
IMP_SCORE,3129,GO:0008366,1.7681e-01,7.6000e+01
IMP_SCORE,3130,GO:0050688,1.7674e-01,2.7000e+01
IMP_SCORE,3131,GO:0030135,1.7673e-01,8.0000e+01
IMP_SCORE,3132,GO:1903506,1.7669e-01,2.8800e+02
IMP_SCORE,3133,GO:0010506,1.7664e-01,1.3200e+02
IMP_SCORE,3134,GO:0009628,1.7662e-01,3.6000e+02
IMP_SCORE,3135,GO:0000146,1.7662e-01,1.7000e+01
IMP_SCORE,3136,GO:0034123,1.7660e-01,1.1000e+01
IMP_SCORE,3137,GO:0043228,1.7655e-01,9.9000e+02
IMP_SCORE,3138,GO:0031229,1.7654e-01,1.3000e+01
IMP_SCORE,3139,GO:0051260,1.7653e-01,1.6900e+02
IMP_SCORE,3140,GO:0010646,1.7653e-01,7.2400e+02
IMP_SCORE,3141,GO:0030513,1.7649e-01,1.6000e+01
IMP_SCORE,3142,GO:0002685,1.7643e-01,4.3000e+01
IMP_SCORE,3143,GO:0044708,1.7639e-01,1.7900e+02
IMP_SCORE,3144,GO:0045921,1.7636e-01,3.2000e+01
IMP_SCORE,3145,GO:0045088,1.7623e-01,9.0000e+01
IMP_SCORE,3146,GO:2001236,1.7622e-01,5.0000e+01
IMP_SCORE,3147,GO:0035235,1.7620e-01,2.2000e+01
IMP_SCORE,3148,GO:0006278,1.7614e-01,6.0000e+00
IMP_SCORE,3149,GO:0036294,1.7614e-01,3.1000e+01
IMP_SCORE,3150,GO:0005977,1.7614e-01,1.6000e+01
IMP_SCORE,3151,GO:0050858,1.7610e-01,8.0000e+00
IMP_SCORE,3152,GO:0030534,1.7609e-01,9.1000e+01
IMP_SCORE,3153,GO:0022602,1.7609e-01,2.3000e+01
IMP_SCORE,3154,GO:0043161,1.7607e-01,6.7000e+01
IMP_SCORE,3155,GO:0043027,1.7597e-01,1.7000e+01
IMP_SCORE,3156,GO:0002889,1.7596e-01,2.1000e+01
IMP_SCORE,3157,GO:0061337,1.7596e-01,3.1000e+01
IMP_SCORE,3158,GO:0034616,1.7593e-01,7.0000e+00
IMP_SCORE,3159,GO:0043209,1.7591e-01,2.0300e+02
IMP_SCORE,3160,GO:0051905,1.7591e-01,8.0000e+00
IMP_SCORE,3161,GO:0001933,1.7587e-01,9.8000e+01
IMP_SCORE,3162,GO:0010604,1.7584e-01,4.2400e+02
IMP_SCORE,3163,GO:0030804,1.7581e-01,1.8000e+01
IMP_SCORE,3164,GO:0035282,1.7580e-01,2.0000e+01
IMP_SCORE,3165,GO:0043271,1.7579e-01,3.8000e+01
IMP_SCORE,3166,GO:0005088,1.7572e-01,1.2100e+02
IMP_SCORE,3167,GO:0006536,1.7572e-01,3.3000e+01
IMP_SCORE,3168,GO:0032801,1.7565e-01,6.0000e+00
IMP_SCORE,3169,GO:0007267,1.7565e-01,2.5300e+02
IMP_SCORE,3170,GO:0016247,1.7564e-01,8.2000e+01
IMP_SCORE,3171,GO:0098542,1.7563e-01,1.4700e+02
IMP_SCORE,3172,GO:0006006,1.7560e-01,4.9000e+01
IMP_SCORE,3173,GO:0046349,1.7560e-01,3.0000e+01
IMP_SCORE,3174,GO:0006458,1.7546e-01,3.3000e+01
IMP_SCORE,3175,GO:0016820,1.7538e-01,4.2000e+01
IMP_SCORE,3176,GO:0070491,1.7533e-01,1.6000e+01
IMP_SCORE,3177,GO:0003073,1.7529e-01,2.2000e+01
IMP_SCORE,3178,GO:1902115,1.7528e-01,9.2000e+01
IMP_SCORE,3179,GO:0048714,1.7527e-01,1.2000e+01
IMP_SCORE,3180,GO:0032873,1.7526e-01,1.2000e+01
IMP_SCORE,3181,GO:0005859,1.7524e-01,9.0000e+00
IMP_SCORE,3182,GO:0019471,1.7516e-01,7.0000e+00
IMP_SCORE,3183,GO:0000096,1.7515e-01,4.0000e+01
IMP_SCORE,3184,GO:0006690,1.7513e-01,4.5000e+01
IMP_SCORE,3185,GO:0007005,1.7512e-01,1.3100e+02
IMP_SCORE,3186,GO:0006022,1.7506e-01,1.1900e+02
IMP_SCORE,3187,GO:0008395,1.7504e-01,2.1000e+01
IMP_SCORE,3188,GO:0051247,1.7500e-01,2.4900e+02
IMP_SCORE,3189,GO:0005902,1.7497e-01,5.4000e+01
IMP_SCORE,3190,GO:0031401,1.7497e-01,1.8700e+02
IMP_SCORE,3191,GO:0033540,1.7495e-01,6.0000e+00
IMP_SCORE,3192,GO:0030833,1.7488e-01,4.9000e+01
IMP_SCORE,3193,GO:0030816,1.7485e-01,1.5000e+01
IMP_SCORE,3194,GO:0002688,1.7476e-01,2.3000e+01
IMP_SCORE,3195,GO:0032412,1.7472e-01,8.8000e+01
IMP_SCORE,3196,GO:0035384,1.7469e-01,5.0000e+01
IMP_SCORE,3197,GO:0040007,1.7467e-01,1.4000e+02
IMP_SCORE,3198,GO:2000010,1.7467e-01,7.0000e+00
IMP_SCORE,3199,GO:0050926,1.7458e-01,8.0000e+00
IMP_SCORE,3200,GO:0000209,1.7456e-01,7.3000e+01
IMP_SCORE,3201,GO:0031069,1.7454e-01,6.0000e+00
IMP_SCORE,3202,GO:0003376,1.7449e-01,9.0000e+00
IMP_SCORE,3203,GO:0044699,1.7445e-01,1.5380e+03
IMP_SCORE,3204,GO:0003203,1.7440e-01,3.0000e+00
IMP_SCORE,3205,GO:0034315,1.7440e-01,1.4000e+01
IMP_SCORE,3206,GO:0032988,1.7430e-01,1.3000e+01
IMP_SCORE,3207,GO:0005452,1.7425e-01,1.9000e+01
IMP_SCORE,3208,GO:0032508,1.7411e-01,1.2000e+01
IMP_SCORE,3209,GO:1904062,1.7411e-01,8.3000e+01
IMP_SCORE,3210,GO:0030277,1.7410e-01,1.3000e+01
IMP_SCORE,3211,GO:0009218,1.7410e-01,6.0000e+00
IMP_SCORE,3212,GO:0099537,1.7410e-01,1.3700e+02
IMP_SCORE,3213,GO:0034446,1.7405e-01,2.5000e+01
IMP_SCORE,3214,GO:0051293,1.7405e-01,7.0000e+00
IMP_SCORE,3215,GO:0071941,1.7402e-01,1.1000e+01
IMP_SCORE,3216,GO:0023057,1.7402e-01,3.1300e+02
IMP_SCORE,3217,GO:0016505,1.7400e-01,1.7000e+01
IMP_SCORE,3218,GO:0035924,1.7397e-01,2.7000e+01
IMP_SCORE,3219,GO:0048523,1.7397e-01,7.7900e+02
IMP_SCORE,3220,GO:0000272,1.7396e-01,2.2000e+01
IMP_SCORE,3221,GO:0070201,1.7394e-01,2.1800e+02
IMP_SCORE,3222,GO:0042887,1.7388e-01,3.9000e+01
IMP_SCORE,3223,GO:0070232,1.7384e-01,2.8000e+01
IMP_SCORE,3224,GO:0006206,1.7382e-01,1.2000e+01
IMP_SCORE,3225,GO:0061448,1.7381e-01,2.7000e+01
IMP_SCORE,3226,GO:0051701,1.7380e-01,6.1000e+01
IMP_SCORE,3227,GO:0051058,1.7375e-01,1.3000e+01
IMP_SCORE,3228,GO:0005234,1.7373e-01,1.5000e+01
IMP_SCORE,3229,GO:0050810,1.7373e-01,1.3000e+01
IMP_SCORE,3230,GO:0061024,1.7373e-01,3.2800e+02
IMP_SCORE,3231,GO:0030336,1.7371e-01,9.8000e+01
IMP_SCORE,3232,GO:0001503,1.7367e-01,4.2000e+01
IMP_SCORE,3233,GO:0010507,1.7361e-01,1.7000e+01
IMP_SCORE,3234,GO:0060089,1.7357e-01,6.2500e+02
IMP_SCORE,3235,GO:0043292,1.7357e-01,3.7000e+01
IMP_SCORE,3236,GO:0002293,1.7356e-01,3.0000e+00
IMP_SCORE,3237,GO:0036075,1.7356e-01,7.0000e+00
IMP_SCORE,3238,GO:0009129,1.7353e-01,1.0000e+01
IMP_SCORE,3239,GO:1902807,1.7350e-01,1.8000e+01
IMP_SCORE,3240,GO:0048875,1.7347e-01,2.3000e+01
IMP_SCORE,3241,GO:0032844,1.7346e-01,1.2800e+02
IMP_SCORE,3242,GO:0005925,1.7345e-01,2.7200e+02
IMP_SCORE,3243,GO:0005225,1.7342e-01,1.9000e+01
IMP_SCORE,3244,GO:0006907,1.7338e-01,2.4000e+01
IMP_SCORE,3245,GO:0032292,1.7334e-01,1.4000e+01
IMP_SCORE,3246,GO:0035770,1.7332e-01,1.1700e+02
IMP_SCORE,3247,GO:0050662,1.7330e-01,1.2600e+02
IMP_SCORE,3248,GO:0055092,1.7327e-01,2.2000e+01
IMP_SCORE,3249,GO:0043280,1.7327e-01,4.4000e+01
IMP_SCORE,3250,GO:0097711,1.7324e-01,5.5000e+01
IMP_SCORE,3251,GO:0009605,1.7324e-01,4.3700e+02
IMP_SCORE,3252,GO:0010837,1.7323e-01,9.0000e+00
IMP_SCORE,3253,GO:0046486,1.7316e-01,1.6200e+02
IMP_SCORE,3254,GO:0051960,1.7314e-01,2.1200e+02
IMP_SCORE,3255,GO:0016202,1.7314e-01,1.8000e+01
IMP_SCORE,3256,GO:1902547,1.7308e-01,9.0000e+00
IMP_SCORE,3257,GO:0051017,1.7306e-01,4.5000e+01
IMP_SCORE,3258,GO:0023023,1.7303e-01,2.5000e+01
IMP_SCORE,3259,GO:0045935,1.7300e-01,2.3700e+02
IMP_SCORE,3260,GO:0022406,1.7298e-01,1.1000e+02
IMP_SCORE,3261,GO:0005346,1.7290e-01,1.4000e+01
IMP_SCORE,3262,GO:0016903,1.7289e-01,7.7000e+01
IMP_SCORE,3263,GO:0019693,1.7289e-01,7.2000e+01
IMP_SCORE,3264,GO:0051716,1.7288e-01,6.5200e+02
IMP_SCORE,3265,GO:0046950,1.7287e-01,1.7000e+01
IMP_SCORE,3266,GO:0046501,1.7287e-01,6.0000e+00
IMP_SCORE,3267,GO:0032155,1.7285e-01,5.5000e+01
IMP_SCORE,3268,GO:0009310,1.7285e-01,4.4000e+01
IMP_SCORE,3269,GO:0099568,1.7285e-01,1.8100e+02
IMP_SCORE,3270,GO:0009615,1.7282e-01,1.0600e+02
IMP_SCORE,3271,GO:0035336,1.7281e-01,3.8000e+01
IMP_SCORE,3272,GO:0050804,1.7281e-01,9.8000e+01
IMP_SCORE,3273,GO:0046463,1.7277e-01,4.3000e+01
IMP_SCORE,3274,GO:0002052,1.7274e-01,1.9000e+01
IMP_SCORE,3275,GO:0072080,1.7270e-01,1.2000e+01
IMP_SCORE,3276,GO:0045580,1.7262e-01,3.3000e+01
IMP_SCORE,3277,GO:0098589,1.7260e-01,1.8400e+02
IMP_SCORE,3278,GO:0042552,1.7260e-01,9.8000e+01
IMP_SCORE,3279,GO:0098552,1.7257e-01,2.3100e+02
IMP_SCORE,3280,GO:0048286,1.7254e-01,8.0000e+00
IMP_SCORE,3281,GO:0031092,1.7252e-01,2.0000e+01
IMP_SCORE,3282,GO:0044057,1.7247e-01,1.6300e+02
IMP_SCORE,3283,GO:0016301,1.7245e-01,2.3500e+02
IMP_SCORE,3284,GO:0006244,1.7240e-01,4.0000e+00
IMP_SCORE,3285,GO:0005876,1.7218e-01,2.6000e+01
IMP_SCORE,3286,GO:1901570,1.7212e-01,2.8000e+01
IMP_SCORE,3287,GO:0036464,1.7208e-01,1.1900e+02
IMP_SCORE,3288,GO:0048247,1.7207e-01,1.3000e+01
IMP_SCORE,3289,GO:0009266,1.7204e-01,8.5000e+01
IMP_SCORE,3290,GO:1900274,1.7204e-01,8.0000e+00
IMP_SCORE,3291,GO:0004955,1.7201e-01,6.0000e+00
IMP_SCORE,3292,GO:0034707,1.7200e-01,3.1000e+01
IMP_SCORE,3293,GO:0008154,1.7193e-01,2.6000e+01
IMP_SCORE,3294,GO:0031063,1.7188e-01,9.0000e+00
IMP_SCORE,3295,GO:0009746,1.7183e-01,4.9000e+01
IMP_SCORE,3296,GO:0010181,1.7177e-01,2.6000e+01
IMP_SCORE,3297,GO:0008347,1.7177e-01,3.4000e+01
IMP_SCORE,3298,GO:0031527,1.7172e-01,1.4000e+01
IMP_SCORE,3299,GO:0044283,1.7172e-01,1.6700e+02
IMP_SCORE,3300,GO:1903555,1.7169e-01,2.8000e+01
IMP_SCORE,3301,GO:0051336,1.7162e-01,4.0500e+02
IMP_SCORE,3302,GO:0031224,1.7157e-01,1.4600e+03
IMP_SCORE,3303,GO:0009891,1.7153e-01,2.7000e+02
IMP_SCORE,3304,GO:0034451,1.7147e-01,1.5000e+01
IMP_SCORE,3305,GO:0055001,1.7146e-01,6.7000e+01
IMP_SCORE,3306,GO:1901617,1.7144e-01,8.4000e+01
IMP_SCORE,3307,GO:0050672,1.7142e-01,2.2000e+01
IMP_SCORE,3308,GO:0030117,1.7141e-01,4.5000e+01
IMP_SCORE,3309,GO:1901575,1.7139e-01,4.5000e+02
IMP_SCORE,3310,GO:0000291,1.7138e-01,7.0000e+00
IMP_SCORE,3311,GO:0007200,1.7137e-01,5.8000e+01
IMP_SCORE,3312,GO:0046875,1.7135e-01,1.3000e+01
IMP_SCORE,3313,GO:0048873,1.7135e-01,1.3000e+01
IMP_SCORE,3314,GO:0051707,1.7126e-01,2.2100e+02
IMP_SCORE,3315,GO:0015368,1.7121e-01,2.0000e+01
IMP_SCORE,3316,GO:0016491,1.7118e-01,4.6200e+02
IMP_SCORE,3317,GO:0010605,1.7115e-01,3.8000e+02
IMP_SCORE,3318,GO:1903779,1.7114e-01,5.8000e+01
IMP_SCORE,3319,GO:0042346,1.7108e-01,1.2000e+01
IMP_SCORE,3320,GO:1902495,1.7104e-01,1.5200e+02
IMP_SCORE,3321,GO:0030863,1.7099e-01,3.5000e+01
IMP_SCORE,3322,GO:0038166,1.7099e-01,8.0000e+00
IMP_SCORE,3323,GO:0001759,1.7095e-01,1.0000e+00
IMP_SCORE,3324,GO:0044615,1.7095e-01,1.0000e+00
IMP_SCORE,3325,GO:0097539,1.7095e-01,1.0000e+00
IMP_SCORE,3326,GO:0046831,1.7095e-01,1.0000e+00
IMP_SCORE,3327,GO:0070034,1.7095e-01,1.0000e+00
IMP_SCORE,3328,GO:1905153,1.7095e-01,1.0000e+00
IMP_SCORE,3329,GO:0006091,1.7095e-01,8.9000e+01
IMP_SCORE,3330,GO:0042166,1.7089e-01,1.7000e+01
IMP_SCORE,3331,GO:0007622,1.7088e-01,2.5000e+01
IMP_SCORE,3332,GO:0023056,1.7088e-01,3.2400e+02
IMP_SCORE,3333,GO:0006813,1.7086e-01,4.4000e+01
IMP_SCORE,3334,GO:0045777,1.7085e-01,1.8000e+01
IMP_SCORE,3335,GO:0048488,1.7085e-01,1.5000e+01
IMP_SCORE,3336,GO:0070663,1.7082e-01,5.0000e+01
IMP_SCORE,3337,GO:0032735,1.7079e-01,1.8000e+01
IMP_SCORE,3338,GO:0051985,1.7074e-01,5.0000e+00
IMP_SCORE,3339,GO:0090276,1.7070e-01,6.0000e+01
IMP_SCORE,3340,GO:1901532,1.7067e-01,3.0000e+00
IMP_SCORE,3341,GO:0061213,1.7056e-01,3.0000e+00
IMP_SCORE,3342,GO:0051053,1.7053e-01,2.4000e+01
IMP_SCORE,3343,GO:0000152,1.7050e-01,1.2000e+01
IMP_SCORE,3344,GO:0050900,1.7049e-01,1.3600e+02
IMP_SCORE,3345,GO:0002263,1.7047e-01,1.6100e+02
IMP_SCORE,3346,GO:0060231,1.7042e-01,7.0000e+00
IMP_SCORE,3347,GO:0031093,1.7042e-01,6.1000e+01
IMP_SCORE,3348,GO:1902555,1.7042e-01,4.0000e+00
IMP_SCORE,3349,GO:0001977,1.7040e-01,8.0000e+00
IMP_SCORE,3350,GO:1903319,1.7040e-01,7.0000e+00
IMP_SCORE,3351,GO:0030098,1.7036e-01,5.9000e+01
IMP_SCORE,3352,GO:0071318,1.7027e-01,2.0000e+00
IMP_SCORE,3353,GO:0034702,1.7023e-01,1.4500e+02
IMP_SCORE,3354,GO:0044712,1.7012e-01,3.4000e+02
IMP_SCORE,3355,GO:0071496,1.7009e-01,7.4000e+01
IMP_SCORE,3356,GO:0006590,1.6993e-01,6.0000e+00
IMP_SCORE,3357,GO:0060338,1.6991e-01,1.1000e+01
IMP_SCORE,3358,GO:0005938,1.6991e-01,1.7600e+02
IMP_SCORE,3359,GO:0048584,1.6990e-01,3.9600e+02
IMP_SCORE,3360,GO:0008283,1.6973e-01,3.2100e+02
IMP_SCORE,3361,GO:0044255,1.6973e-01,3.6000e+02
IMP_SCORE,3362,GO:1903792,1.6971e-01,9.0000e+00
IMP_SCORE,3363,GO:0002253,1.6970e-01,1.6800e+02
IMP_SCORE,3364,GO:0030684,1.6967e-01,3.9000e+01
IMP_SCORE,3365,GO:1902074,1.6962e-01,1.2000e+01
IMP_SCORE,3366,GO:0019752,1.6961e-01,2.7900e+02
IMP_SCORE,3367,GO:0019201,1.6960e-01,1.5000e+01
IMP_SCORE,3368,GO:0032592,1.6958e-01,2.3000e+01
IMP_SCORE,3369,GO:1990023,1.6951e-01,6.0000e+00
IMP_SCORE,3370,GO:0030574,1.6950e-01,2.9000e+01
IMP_SCORE,3371,GO:0006575,1.6945e-01,1.0300e+02
IMP_SCORE,3372,GO:0071480,1.6939e-01,9.0000e+00
IMP_SCORE,3373,GO:0051223,1.6939e-01,1.9700e+02
IMP_SCORE,3374,GO:0005891,1.6939e-01,4.5000e+01
IMP_SCORE,3375,GO:1990380,1.6936e-01,1.9000e+01
IMP_SCORE,3376,GO:0005543,1.6935e-01,2.8400e+02
IMP_SCORE,3377,GO:1904315,1.6930e-01,1.0000e+01
IMP_SCORE,3378,GO:0070613,1.6930e-01,5.9000e+01
IMP_SCORE,3379,GO:0030224,1.6927e-01,3.0000e+01
IMP_SCORE,3380,GO:0004033,1.6926e-01,2.9000e+01
IMP_SCORE,3381,GO:0031702,1.6924e-01,7.0000e+00
IMP_SCORE,3382,GO:0004197,1.6924e-01,8.8000e+01
IMP_SCORE,3383,GO:0031329,1.6916e-01,1.8000e+02
IMP_SCORE,3384,GO:0022610,1.6914e-01,6.7500e+02
IMP_SCORE,3385,GO:0004713,1.6913e-01,6.3000e+01
IMP_SCORE,3386,GO:0007417,1.6911e-01,1.4000e+02
IMP_SCORE,3387,GO:0080135,1.6907e-01,1.3400e+02
IMP_SCORE,3388,GO:0040012,1.6901e-01,2.1800e+02
IMP_SCORE,3389,GO:0036260,1.6900e-01,6.0000e+00
IMP_SCORE,3390,GO:0051607,1.6899e-01,6.6000e+01
IMP_SCORE,3391,GO:0030509,1.6899e-01,2.1000e+01
IMP_SCORE,3392,GO:0042590,1.6896e-01,6.1000e+01
IMP_SCORE,3393,GO:0044248,1.6888e-01,4.6600e+02
IMP_SCORE,3394,GO:0032787,1.6887e-01,2.0900e+02
IMP_SCORE,3395,GO:0016043,1.6886e-01,1.1660e+03
IMP_SCORE,3396,GO:0031667,1.6875e-01,1.1000e+02
IMP_SCORE,3397,GO:0043299,1.6872e-01,9.5000e+01
IMP_SCORE,3398,GO:0005796,1.6870e-01,4.2000e+01
IMP_SCORE,3399,GO:0006828,1.6869e-01,1.0000e+01
IMP_SCORE,3400,GO:0010948,1.6867e-01,5.8000e+01
IMP_SCORE,3401,GO:0098791,1.6860e-01,1.0100e+02
IMP_SCORE,3402,GO:1905276,1.6856e-01,2.0000e+00
IMP_SCORE,3403,GO:0008013,1.6855e-01,5.9000e+01
IMP_SCORE,3404,GO:1901215,1.6851e-01,4.3000e+01
IMP_SCORE,3405,GO:0005922,1.6850e-01,3.7000e+01
IMP_SCORE,3406,GO:0050817,1.6849e-01,8.1000e+01
IMP_SCORE,3407,GO:0030815,1.6847e-01,1.6000e+01
IMP_SCORE,3408,GO:0043101,1.6845e-01,1.8000e+01
IMP_SCORE,3409,GO:0035176,1.6839e-01,2.7000e+01
IMP_SCORE,3410,GO:2000145,1.6838e-01,2.1900e+02
IMP_SCORE,3411,GO:0055082,1.6837e-01,1.6700e+02
IMP_SCORE,3412,GO:0005942,1.6837e-01,6.0000e+00
IMP_SCORE,3413,GO:0009967,1.6832e-01,3.2100e+02
IMP_SCORE,3414,GO:0008239,1.6832e-01,2.0000e+01
IMP_SCORE,3415,GO:0072676,1.6828e-01,3.3000e+01
IMP_SCORE,3416,GO:0043303,1.6823e-01,5.0000e+00
IMP_SCORE,3417,GO:0055102,1.6823e-01,3.0000e+01
IMP_SCORE,3418,GO:0045321,1.6823e-01,2.0500e+02
IMP_SCORE,3419,GO:0007187,1.6823e-01,1.0000e+02
IMP_SCORE,3420,GO:0005779,1.6818e-01,1.5000e+01
IMP_SCORE,3421,GO:1901653,1.6817e-01,5.7000e+01
IMP_SCORE,3422,GO:0046474,1.6810e-01,7.5000e+01
IMP_SCORE,3423,GO:0090181,1.6808e-01,7.0000e+00
IMP_SCORE,3424,GO:0006471,1.6808e-01,1.3000e+01
IMP_SCORE,3425,GO:0097708,1.6805e-01,5.5800e+02
IMP_SCORE,3426,GO:0002697,1.6797e-01,1.0400e+02
IMP_SCORE,3427,GO:0005085,1.6797e-01,1.5000e+02
IMP_SCORE,3428,GO:0046464,1.6791e-01,1.6000e+01
IMP_SCORE,3429,GO:0022892,1.6781e-01,3.5500e+02
IMP_SCORE,3430,GO:0010212,1.6779e-01,5.2000e+01
IMP_SCORE,3431,GO:0090005,1.6778e-01,8.0000e+00
IMP_SCORE,3432,GO:0032272,1.6778e-01,3.0000e+01
IMP_SCORE,3433,GO:0030049,1.6775e-01,1.9000e+01
IMP_SCORE,3434,GO:0030145,1.6773e-01,5.8000e+01
IMP_SCORE,3435,GO:0009135,1.6772e-01,3.1000e+01
IMP_SCORE,3436,GO:0005539,1.6771e-01,1.8900e+02
IMP_SCORE,3437,GO:0006997,1.6771e-01,2.8000e+01
IMP_SCORE,3438,GO:1901576,1.6770e-01,5.3900e+02
IMP_SCORE,3439,GO:0016570,1.6769e-01,8.1000e+01
IMP_SCORE,3440,GO:0030203,1.6762e-01,9.8000e+01
IMP_SCORE,3441,GO:0060291,1.6760e-01,2.9000e+01
IMP_SCORE,3442,GO:0090307,1.6760e-01,2.5000e+01
IMP_SCORE,3443,GO:0001558,1.6749e-01,1.9500e+02
IMP_SCORE,3444,GO:0006026,1.6748e-01,6.1000e+01
IMP_SCORE,3445,GO:0003279,1.6747e-01,2.5000e+01
IMP_SCORE,3446,GO:0031089,1.6744e-01,3.7000e+01
IMP_SCORE,3447,GO:0098743,1.6743e-01,1.3000e+01
IMP_SCORE,3448,GO:1903317,1.6743e-01,6.8000e+01
IMP_SCORE,3449,GO:0048522,1.6739e-01,8.1100e+02
IMP_SCORE,3450,GO:0048017,1.6738e-01,3.8000e+01
IMP_SCORE,3451,GO:0048646,1.6737e-01,2.9600e+02
IMP_SCORE,3452,GO:0046348,1.6733e-01,5.4000e+01
IMP_SCORE,3453,GO:0014015,1.6720e-01,3.1000e+01
IMP_SCORE,3454,GO:0006688,1.6719e-01,2.8000e+01
IMP_SCORE,3455,GO:0022607,1.6718e-01,7.3400e+02
IMP_SCORE,3456,GO:0043085,1.6718e-01,4.0500e+02
IMP_SCORE,3457,GO:0000723,1.6714e-01,1.6000e+01
IMP_SCORE,3458,GO:0042559,1.6713e-01,1.9000e+01
IMP_SCORE,3459,GO:0006482,1.6710e-01,1.4000e+01
IMP_SCORE,3460,GO:0051028,1.6707e-01,6.6000e+01
IMP_SCORE,3461,GO:0044089,1.6698e-01,1.4400e+02
IMP_SCORE,3462,GO:0044092,1.6698e-01,2.9100e+02
IMP_SCORE,3463,GO:0004725,1.6694e-01,3.4000e+01
IMP_SCORE,3464,GO:0032886,1.6692e-01,6.2000e+01
IMP_SCORE,3465,GO:0050772,1.6692e-01,3.0000e+01
IMP_SCORE,3466,GO:0003714,1.6691e-01,8.6000e+01
IMP_SCORE,3467,GO:0007223,1.6689e-01,1.5000e+01
IMP_SCORE,3468,GO:0050729,1.6686e-01,4.9000e+01
IMP_SCORE,3469,GO:1901983,1.6686e-01,1.4000e+01
IMP_SCORE,3470,GO:0032880,1.6684e-01,2.4400e+02
IMP_SCORE,3471,GO:0097164,1.6683e-01,1.5000e+02
IMP_SCORE,3472,GO:0008328,1.6680e-01,2.7000e+01
IMP_SCORE,3473,GO:0043236,1.6679e-01,4.8000e+01
IMP_SCORE,3474,GO:0002313,1.6674e-01,7.0000e+00
IMP_SCORE,3475,GO:0045620,1.6672e-01,1.1000e+01
IMP_SCORE,3476,GO:0033267,1.6666e-01,8.5000e+01
IMP_SCORE,3477,GO:0060306,1.6663e-01,7.0000e+00
IMP_SCORE,3478,GO:0043174,1.6661e-01,2.1000e+01
IMP_SCORE,3479,GO:0005776,1.6659e-01,4.2000e+01
IMP_SCORE,3480,GO:0008195,1.6656e-01,2.9000e+01
IMP_SCORE,3481,GO:0019098,1.6647e-01,2.4000e+01
IMP_SCORE,3482,GO:0001505,1.6644e-01,8.4000e+01
IMP_SCORE,3483,GO:0002694,1.6638e-01,1.3300e+02
IMP_SCORE,3484,GO:0002920,1.6635e-01,3.9000e+01
IMP_SCORE,3485,GO:0035637,1.6624e-01,3.7000e+01
IMP_SCORE,3486,GO:0044765,1.6622e-01,5.5900e+02
IMP_SCORE,3487,GO:0050793,1.6622e-01,6.1500e+02
IMP_SCORE,3488,GO:0002431,1.6621e-01,3.4000e+01
IMP_SCORE,3489,GO:0097060,1.6621e-01,1.7100e+02
IMP_SCORE,3490,GO:0099531,1.6619e-01,4.5000e+01
IMP_SCORE,3491,GO:0036150,1.6619e-01,2.4000e+01
IMP_SCORE,3492,GO:1903533,1.6607e-01,8.1000e+01
IMP_SCORE,3493,GO:0000775,1.6605e-01,2.1000e+01
IMP_SCORE,3494,GO:0009108,1.6604e-01,8.1000e+01
IMP_SCORE,3495,GO:0009117,1.6604e-01,1.0100e+02
IMP_SCORE,3496,GO:0097480,1.6603e-01,2.9000e+01
IMP_SCORE,3497,GO:0050657,1.6603e-01,6.3000e+01
IMP_SCORE,3498,GO:0042632,1.6602e-01,1.9000e+01
IMP_SCORE,3499,GO:0031967,1.6600e-01,1.3500e+02
IMP_SCORE,3500,GO:0036151,1.6598e-01,2.6000e+01
IMP_SCORE,3501,GO:0007265,1.6594e-01,9.7000e+01
IMP_SCORE,3502,GO:0072521,1.6594e-01,9.6000e+01
IMP_SCORE,3503,GO:0050716,1.6589e-01,6.0000e+00
IMP_SCORE,3504,GO:0006357,1.6589e-01,3.2100e+02
IMP_SCORE,3505,GO:0008655,1.6586e-01,5.0000e+00
IMP_SCORE,3506,GO:0006633,1.6586e-01,5.5000e+01
IMP_SCORE,3507,GO:0044723,1.6583e-01,1.6400e+02
IMP_SCORE,3508,GO:0043121,1.6582e-01,1.1000e+01
IMP_SCORE,3509,GO:0015931,1.6581e-01,9.8000e+01
IMP_SCORE,3510,GO:0009199,1.6581e-01,3.0000e+01
IMP_SCORE,3511,GO:0030808,1.6581e-01,3.3000e+01
IMP_SCORE,3512,GO:0046872,1.6580e-01,1.5110e+03
IMP_SCORE,3513,GO:0051726,1.6578e-01,3.4100e+02
IMP_SCORE,3514,GO:0051904,1.6574e-01,3.0000e+00
IMP_SCORE,3515,GO:0042625,1.6572e-01,2.0000e+01
IMP_SCORE,3516,GO:0051817,1.6572e-01,3.4000e+01
IMP_SCORE,3517,GO:0043232,1.6569e-01,1.0140e+03
IMP_SCORE,3518,GO:0019682,1.6566e-01,1.2000e+01
IMP_SCORE,3519,GO:0030234,1.6557e-01,4.4000e+02
IMP_SCORE,3520,GO:0048365,1.6554e-01,2.7000e+01
IMP_SCORE,3521,GO:0031060,1.6551e-01,2.1000e+01
IMP_SCORE,3522,GO:0032732,1.6547e-01,1.5000e+01
IMP_SCORE,3523,GO:0044403,1.6544e-01,2.4500e+02
IMP_SCORE,3524,GO:0030803,1.6544e-01,1.0000e+01
IMP_SCORE,3525,GO:0071294,1.6535e-01,6.1000e+01
IMP_SCORE,3526,GO:0002684,1.6527e-01,2.3100e+02
IMP_SCORE,3527,GO:0051339,1.6525e-01,2.1000e+01
IMP_SCORE,3528,GO:1902667,1.6523e-01,1.1000e+01
IMP_SCORE,3529,GO:0072329,1.6522e-01,6.9000e+01
IMP_SCORE,3530,GO:1990777,1.6521e-01,4.8000e+01
IMP_SCORE,3531,GO:0033043,1.6521e-01,3.4000e+02
IMP_SCORE,3532,GO:0007224,1.6517e-01,3.5000e+01
IMP_SCORE,3533,GO:0000932,1.6517e-01,7.1000e+01
IMP_SCORE,3534,GO:0090501,1.6516e-01,7.1000e+01
IMP_SCORE,3535,GO:0050708,1.6513e-01,1.2600e+02
IMP_SCORE,3536,GO:0044439,1.6512e-01,6.4000e+01
IMP_SCORE,3537,GO:0098862,1.6510e-01,6.1000e+01
IMP_SCORE,3538,GO:0035258,1.6510e-01,4.4000e+01
IMP_SCORE,3539,GO:0043266,1.6509e-01,3.4000e+01
IMP_SCORE,3540,GO:0005044,1.6509e-01,8.2000e+01
IMP_SCORE,3541,GO:0002208,1.6508e-01,3.0000e+00
IMP_SCORE,3542,GO:1905207,1.6502e-01,3.0000e+00
IMP_SCORE,3543,GO:0002460,1.6502e-01,3.3000e+01
IMP_SCORE,3544,GO:0055037,1.6501e-01,6.8000e+01
IMP_SCORE,3545,GO:1904115,1.6501e-01,1.2000e+01
IMP_SCORE,3546,GO:0010459,1.6496e-01,6.0000e+00
IMP_SCORE,3547,GO:0048168,1.6492e-01,4.1000e+01
IMP_SCORE,3548,GO:0000380,1.6491e-01,4.0000e+00
IMP_SCORE,3549,GO:0031348,1.6488e-01,6.3000e+01
IMP_SCORE,3550,GO:0032755,1.6488e-01,2.5000e+01
IMP_SCORE,3551,GO:0006811,1.6486e-01,4.4000e+02
IMP_SCORE,3552,GO:0060249,1.6485e-01,1.2100e+02
IMP_SCORE,3553,GO:0007095,1.6484e-01,8.0000e+00
IMP_SCORE,3554,GO:0032956,1.6478e-01,1.0600e+02
IMP_SCORE,3555,GO:0043207,1.6475e-01,2.5600e+02
IMP_SCORE,3556,GO:0071803,1.6474e-01,3.5000e+01
IMP_SCORE,3557,GO:0031327,1.6473e-01,2.5100e+02
IMP_SCORE,3558,GO:0019359,1.6467e-01,2.4000e+01
IMP_SCORE,3559,GO:0010001,1.6466e-01,5.9000e+01
IMP_SCORE,3560,GO:0009201,1.6465e-01,7.0000e+00
IMP_SCORE,3561,GO:0042992,1.6458e-01,2.2000e+01
IMP_SCORE,3562,GO:0019864,1.6457e-01,2.4000e+01
IMP_SCORE,3563,GO:0019884,1.6457e-01,9.1000e+01
IMP_SCORE,3564,GO:0046983,1.6451e-01,5.9900e+02
IMP_SCORE,3565,GO:0050673,1.6451e-01,2.8000e+01
IMP_SCORE,3566,GO:1902582,1.6449e-01,1.3500e+02
IMP_SCORE,3567,GO:0060761,1.6448e-01,1.1000e+01
IMP_SCORE,3568,GO:0015108,1.6448e-01,4.7000e+01
IMP_SCORE,3569,GO:0009259,1.6446e-01,6.3000e+01
IMP_SCORE,3570,GO:0031399,1.6445e-01,2.9800e+02
IMP_SCORE,3571,GO:0031326,1.6441e-01,3.9300e+02
IMP_SCORE,3572,GO:0051533,1.6437e-01,2.0000e+00
IMP_SCORE,3573,GO:0010866,1.6428e-01,1.1000e+01
IMP_SCORE,3574,GO:2001044,1.6428e-01,1.4000e+01
IMP_SCORE,3575,GO:0006066,1.6426e-01,1.7000e+02
IMP_SCORE,3576,GO:0048736,1.6425e-01,5.2000e+01
IMP_SCORE,3577,GO:0033673,1.6425e-01,7.3000e+01
IMP_SCORE,3578,GO:0043233,1.6422e-01,4.6300e+02
IMP_SCORE,3579,GO:0098659,1.6415e-01,1.4000e+01
IMP_SCORE,3580,GO:1905330,1.6415e-01,3.0000e+01
IMP_SCORE,3581,GO:0070661,1.6410e-01,2.5000e+01
IMP_SCORE,3582,GO:0004872,1.6403e-01,6.3300e+02
IMP_SCORE,3583,GO:0051057,1.6399e-01,1.7000e+01
IMP_SCORE,3584,GO:0007018,1.6397e-01,8.3000e+01
IMP_SCORE,3585,GO:0015698,1.6396e-01,8.2000e+01
IMP_SCORE,3586,GO:0010830,1.6395e-01,2.4000e+01
IMP_SCORE,3587,GO:0034332,1.6395e-01,6.9000e+01
IMP_SCORE,3588,GO:0051769,1.6393e-01,9.0000e+00
IMP_SCORE,3589,GO:0051974,1.6386e-01,3.0000e+00
IMP_SCORE,3590,GO:0009132,1.6383e-01,2.2000e+01
IMP_SCORE,3591,GO:0016884,1.6378e-01,1.0000e+01
IMP_SCORE,3592,GO:0097458,1.6377e-01,6.2900e+02
IMP_SCORE,3593,GO:0031290,1.6375e-01,1.4000e+01
IMP_SCORE,3594,GO:0006915,1.6375e-01,3.9100e+02
IMP_SCORE,3595,GO:0055065,1.6375e-01,1.3800e+02
IMP_SCORE,3596,GO:1901338,1.6372e-01,1.0000e+00
IMP_SCORE,3597,GO:0006297,1.6369e-01,1.2000e+01
IMP_SCORE,3598,GO:0046466,1.6366e-01,2.3000e+01
IMP_SCORE,3599,GO:0015932,1.6365e-01,3.6000e+01
IMP_SCORE,3600,GO:0034399,1.6364e-01,1.2000e+01
IMP_SCORE,3601,GO:0032991,1.6356e-01,1.4390e+03
IMP_SCORE,3602,GO:1900180,1.6354e-01,5.9000e+01
IMP_SCORE,3603,GO:1900544,1.6350e-01,2.5000e+01
IMP_SCORE,3604,GO:0033044,1.6346e-01,5.1000e+01
IMP_SCORE,3605,GO:0030027,1.6343e-01,6.3000e+01
IMP_SCORE,3606,GO:0002687,1.6339e-01,3.0000e+01
IMP_SCORE,3607,GO:0043462,1.6337e-01,5.0000e+01
IMP_SCORE,3608,GO:0030140,1.6335e-01,1.5000e+01
IMP_SCORE,3609,GO:1902222,1.6334e-01,3.8000e+01
IMP_SCORE,3610,GO:0045937,1.6333e-01,1.8300e+02
IMP_SCORE,3611,GO:0021604,1.6325e-01,8.0000e+00
IMP_SCORE,3612,GO:0032940,1.6324e-01,2.1100e+02
IMP_SCORE,3613,GO:0007164,1.6323e-01,1.0000e+01
IMP_SCORE,3614,GO:0036452,1.6322e-01,5.0000e+00
IMP_SCORE,3615,GO:0006886,1.6321e-01,2.0400e+02
IMP_SCORE,3616,GO:0050896,1.6319e-01,1.3530e+03
IMP_SCORE,3617,GO:0051851,1.6319e-01,1.1000e+01
IMP_SCORE,3618,GO:0060191,1.6318e-01,3.0000e+01
IMP_SCORE,3619,GO:0043168,1.6315e-01,8.8400e+02
IMP_SCORE,3620,GO:0042802,1.6314e-01,1.1850e+03
IMP_SCORE,3621,GO:0006569,1.6313e-01,9.0000e+00
IMP_SCORE,3622,GO:0072091,1.6310e-01,2.4000e+01
IMP_SCORE,3623,GO:0019362,1.6307e-01,5.5000e+01
IMP_SCORE,3624,GO:0030111,1.6303e-01,8.6000e+01
IMP_SCORE,3625,GO:0045335,1.6301e-01,4.4000e+01
IMP_SCORE,3626,GO:0046700,1.6301e-01,1.3000e+02
IMP_SCORE,3627,GO:0030018,1.6298e-01,8.8000e+01
IMP_SCORE,3628,GO:0051897,1.6292e-01,2.7000e+01
IMP_SCORE,3629,GO:0033147,1.6286e-01,8.0000e+00
IMP_SCORE,3630,GO:0016835,1.6282e-01,1.4600e+02
IMP_SCORE,3631,GO:0010648,1.6281e-01,3.3900e+02
IMP_SCORE,3632,GO:0001883,1.6279e-01,1.8500e+02
IMP_SCORE,3633,GO:0033554,1.6278e-01,4.1400e+02
IMP_SCORE,3634,GO:1905477,1.6277e-01,5.5000e+01
IMP_SCORE,3635,GO:0002090,1.6274e-01,7.0000e+00
IMP_SCORE,3636,GO:0042119,1.6268e-01,1.1400e+02
IMP_SCORE,3637,GO:0071840,1.6261e-01,1.1720e+03
IMP_SCORE,3638,GO:0051270,1.6259e-01,2.4100e+02
IMP_SCORE,3639,GO:0046461,1.6259e-01,1.6000e+01
IMP_SCORE,3640,GO:0046879,1.6250e-01,1.9000e+01
IMP_SCORE,3641,GO:0031045,1.6243e-01,8.0000e+00
IMP_SCORE,3642,GO:0055076,1.6241e-01,6.4000e+01
IMP_SCORE,3643,GO:0030133,1.6240e-01,1.7500e+02
IMP_SCORE,3644,GO:0070405,1.6240e-01,3.7000e+01
IMP_SCORE,3645,GO:0002639,1.6238e-01,2.0000e+01
IMP_SCORE,3646,GO:0043067,1.6238e-01,3.7900e+02
IMP_SCORE,3647,GO:0046006,1.6237e-01,1.2000e+01
IMP_SCORE,3648,GO:0046631,1.6235e-01,1.0000e+01
IMP_SCORE,3649,GO:0034708,1.6235e-01,3.5000e+01
IMP_SCORE,3650,GO:0002724,1.6234e-01,6.0000e+00
IMP_SCORE,3651,GO:0070566,1.6232e-01,1.4000e+01
IMP_SCORE,3652,GO:0090087,1.6230e-01,2.0200e+02
IMP_SCORE,3653,GO:0010558,1.6228e-01,2.0600e+02
IMP_SCORE,3654,GO:0032922,1.6223e-01,2.1000e+01
IMP_SCORE,3655,GO:0099600,1.6216e-01,3.8000e+02
IMP_SCORE,3656,GO:0033630,1.6214e-01,1.7000e+01
IMP_SCORE,3657,GO:0019233,1.6209e-01,1.8000e+01
IMP_SCORE,3658,GO:0051128,1.6204e-01,6.7900e+02
IMP_SCORE,3659,GO:0043268,1.6204e-01,8.0000e+00
IMP_SCORE,3660,GO:0007033,1.6202e-01,6.8000e+01
IMP_SCORE,3661,GO:0070059,1.6199e-01,9.0000e+00
IMP_SCORE,3662,GO:0002066,1.6197e-01,1.2000e+01
IMP_SCORE,3663,GO:0044093,1.6195e-01,4.5100e+02
IMP_SCORE,3664,GO:0009987,1.6195e-01,1.1610e+03
IMP_SCORE,3665,GO:0042462,1.6195e-01,2.3000e+01
IMP_SCORE,3666,GO:0009264,1.6191e-01,6.0000e+00
IMP_SCORE,3667,GO:0043170,1.6189e-01,8.8900e+02
IMP_SCORE,3668,GO:0030260,1.6189e-01,5.1000e+01
IMP_SCORE,3669,GO:0006950,1.6187e-01,9.7300e+02
IMP_SCORE,3670,GO:0017053,1.6187e-01,2.6000e+01
IMP_SCORE,3671,GO:0032200,1.6183e-01,2.1000e+01
IMP_SCORE,3672,GO:0001570,1.6177e-01,2.0000e+01
IMP_SCORE,3673,GO:0008139,1.6173e-01,1.8000e+01
IMP_SCORE,3674,GO:0008105,1.6173e-01,5.0000e+00
IMP_SCORE,3675,GO:0051234,1.6172e-01,9.1600e+02
IMP_SCORE,3676,GO:0007155,1.6171e-01,7.2500e+02
IMP_SCORE,3677,GO:0030168,1.6163e-01,6.0000e+01
IMP_SCORE,3678,GO:0007193,1.6157e-01,3.3000e+01
IMP_SCORE,3679,GO:0051153,1.6156e-01,3.4000e+01
IMP_SCORE,3680,GO:0010557,1.6151e-01,2.1900e+02
IMP_SCORE,3681,GO:0050794,1.6149e-01,1.1150e+03
IMP_SCORE,3682,GO:0055088,1.6148e-01,3.8000e+01
IMP_SCORE,3683,GO:0070243,1.6148e-01,2.0000e+00
IMP_SCORE,3684,GO:0033293,1.6142e-01,4.3000e+01
IMP_SCORE,3685,GO:0034440,1.6139e-01,4.5000e+01
IMP_SCORE,3686,GO:0040017,1.6135e-01,1.1500e+02
IMP_SCORE,3687,GO:0030010,1.6132e-01,3.5000e+01
IMP_SCORE,3688,GO:0043422,1.6129e-01,1.8000e+01
IMP_SCORE,3689,GO:0005070,1.6126e-01,4.0000e+01
IMP_SCORE,3690,GO:0031279,1.6126e-01,2.4000e+01
IMP_SCORE,3691,GO:0016322,1.6125e-01,8.0000e+00
IMP_SCORE,3692,GO:0019369,1.6125e-01,2.6000e+01
IMP_SCORE,3693,GO:0090545,1.6118e-01,1.6000e+01
IMP_SCORE,3694,GO:0045056,1.6115e-01,9.0000e+00
IMP_SCORE,3695,GO:1901606,1.6105e-01,1.1100e+02
IMP_SCORE,3696,GO:0042402,1.6104e-01,5.7000e+01
IMP_SCORE,3697,GO:0050839,1.6094e-01,4.0100e+02
IMP_SCORE,3698,GO:0004859,1.6089e-01,5.4000e+01
IMP_SCORE,3699,GO:0006040,1.6088e-01,5.7000e+01
IMP_SCORE,3700,GO:0043436,1.6087e-01,3.0700e+02
IMP_SCORE,3701,GO:0004842,1.6085e-01,2.0500e+02
IMP_SCORE,3702,GO:0048856,1.6082e-01,1.0740e+03
IMP_SCORE,3703,GO:0002376,1.6080e-01,7.2600e+02
IMP_SCORE,3704,GO:0006568,1.6079e-01,1.1000e+01
IMP_SCORE,3705,GO:0034776,1.6079e-01,2.0000e+00
IMP_SCORE,3706,GO:0009968,1.6075e-01,2.6100e+02
IMP_SCORE,3707,GO:0016054,1.6072e-01,1.3100e+02
IMP_SCORE,3708,GO:0030139,1.6070e-01,5.3000e+01
IMP_SCORE,3709,GO:0030658,1.6070e-01,1.2900e+02
IMP_SCORE,3710,GO:1905521,1.6069e-01,7.0000e+00
IMP_SCORE,3711,GO:0030193,1.6068e-01,3.8000e+01
IMP_SCORE,3712,GO:0060759,1.6067e-01,5.2000e+01
IMP_SCORE,3713,GO:0001562,1.6066e-01,1.6000e+01
IMP_SCORE,3714,GO:0070988,1.6064e-01,2.2000e+01
IMP_SCORE,3715,GO:0030802,1.6060e-01,2.9000e+01
IMP_SCORE,3716,GO:0003712,1.6056e-01,1.6300e+02
IMP_SCORE,3717,GO:0010468,1.6056e-01,4.8600e+02
IMP_SCORE,3718,GO:0042789,1.6051e-01,7.0000e+00
IMP_SCORE,3719,GO:0048518,1.6050e-01,9.3700e+02
IMP_SCORE,3720,GO:0080090,1.6038e-01,6.0300e+02
IMP_SCORE,3721,GO:0071229,1.6035e-01,4.0000e+01
IMP_SCORE,3722,GO:0030554,1.6034e-01,3.7800e+02
IMP_SCORE,3723,GO:0044431,1.6033e-01,4.1900e+02
IMP_SCORE,3724,GO:0007167,1.6032e-01,2.3400e+02
IMP_SCORE,3725,GO:0019901,1.6032e-01,3.3500e+02
IMP_SCORE,3726,GO:0042981,1.6022e-01,3.8200e+02
IMP_SCORE,3727,GO:0006910,1.6016e-01,3.1000e+01
IMP_SCORE,3728,GO:0099131,1.6012e-01,1.6000e+01
IMP_SCORE,3729,GO:0033238,1.6011e-01,1.4000e+01
IMP_SCORE,3730,GO:0002703,1.6010e-01,6.0000e+01
IMP_SCORE,3731,GO:1902221,1.6008e-01,2.1000e+01
IMP_SCORE,3732,GO:0000722,1.6007e-01,1.1000e+01
IMP_SCORE,3733,GO:0031528,1.6004e-01,2.8000e+01
IMP_SCORE,3734,GO:0000776,1.6002e-01,5.1000e+01
IMP_SCORE,3735,GO:1903902,1.5997e-01,3.1000e+01
IMP_SCORE,3736,GO:0051963,1.5993e-01,6.8000e+01
IMP_SCORE,3737,GO:0031589,1.5992e-01,1.2200e+02
IMP_SCORE,3738,GO:0055062,1.5988e-01,5.0000e+00
IMP_SCORE,3739,GO:0042886,1.5985e-01,3.7100e+02
IMP_SCORE,3740,GO:0016101,1.5985e-01,5.6000e+01
IMP_SCORE,3741,GO:0043312,1.5984e-01,9.6000e+01
IMP_SCORE,3742,GO:0016879,1.5980e-01,3.9000e+01
IMP_SCORE,3743,GO:0044421,1.5978e-01,1.4660e+03
IMP_SCORE,3744,GO:0032446,1.5976e-01,2.2900e+02
IMP_SCORE,3745,GO:0045236,1.5976e-01,4.0000e+00
IMP_SCORE,3746,GO:0042744,1.5970e-01,7.0000e+00
IMP_SCORE,3747,GO:1904680,1.5966e-01,3.2000e+01
IMP_SCORE,3748,GO:0019538,1.5960e-01,7.9100e+02
IMP_SCORE,3749,GO:0032387,1.5959e-01,6.8000e+01
IMP_SCORE,3750,GO:0010923,1.5951e-01,5.4000e+01
IMP_SCORE,3751,GO:0042558,1.5949e-01,1.3000e+01
IMP_SCORE,3752,GO:0043086,1.5946e-01,2.6900e+02
IMP_SCORE,3753,GO:0060589,1.5937e-01,1.9400e+02
IMP_SCORE,3754,GO:0005540,1.5931e-01,6.5000e+01
IMP_SCORE,3755,GO:1903509,1.5927e-01,7.6000e+01
IMP_SCORE,3756,GO:0044839,1.5921e-01,7.4000e+01
IMP_SCORE,3757,GO:0044454,1.5920e-01,1.2300e+02
IMP_SCORE,3758,GO:0051702,1.5920e-01,2.4000e+01
IMP_SCORE,3759,GO:0055010,1.5918e-01,9.0000e+00
IMP_SCORE,3760,GO:0060284,1.5915e-01,2.2100e+02
IMP_SCORE,3761,GO:0050767,1.5915e-01,1.7500e+02
IMP_SCORE,3762,GO:0031090,1.5913e-01,9.0400e+02
IMP_SCORE,3763,GO:0006631,1.5913e-01,1.4300e+02
IMP_SCORE,3764,GO:0042761,1.5903e-01,1.8000e+01
IMP_SCORE,3765,GO:0043234,1.5901e-01,1.1370e+03
IMP_SCORE,3766,GO:0009060,1.5898e-01,1.2000e+01
IMP_SCORE,3767,GO:0022411,1.5897e-01,1.4700e+02
IMP_SCORE,3768,GO:0005768,1.5896e-01,3.5300e+02
IMP_SCORE,3769,GO:0009896,1.5895e-01,1.0300e+02
IMP_SCORE,3770,GO:1902680,1.5894e-01,1.8100e+02
IMP_SCORE,3771,GO:0070013,1.5893e-01,4.9500e+02
IMP_SCORE,3772,GO:1901379,1.5891e-01,2.8000e+01
IMP_SCORE,3773,GO:0001823,1.5888e-01,6.0000e+00
IMP_SCORE,3774,GO:0009620,1.5885e-01,1.8000e+01
IMP_SCORE,3775,GO:0042340,1.5885e-01,2.0000e+01
IMP_SCORE,3776,GO:0030141,1.5883e-01,1.8500e+02
IMP_SCORE,3777,GO:0006913,1.5877e-01,8.4000e+01
IMP_SCORE,3778,GO:0035326,1.5876e-01,2.8000e+01
IMP_SCORE,3779,GO:0051055,1.5875e-01,6.0000e+00
IMP_SCORE,3780,GO:1902806,1.5870e-01,6.0000e+01
IMP_SCORE,3781,GO:0016229,1.5869e-01,2.7000e+01
IMP_SCORE,3782,GO:0051248,1.5868e-01,2.1500e+02
IMP_SCORE,3783,GO:0061135,1.5867e-01,9.8000e+01
IMP_SCORE,3784,GO:0043009,1.5865e-01,6.2000e+01
IMP_SCORE,3785,GO:0031324,1.5865e-01,4.1100e+02
IMP_SCORE,3786,GO:0051046,1.5863e-01,1.7300e+02
IMP_SCORE,3787,GO:0098687,1.5860e-01,6.7000e+01
IMP_SCORE,3788,GO:1901681,1.5855e-01,1.7600e+02
IMP_SCORE,3789,GO:0051052,1.5854e-01,8.5000e+01
IMP_SCORE,3790,GO:0046916,1.5851e-01,4.1000e+01
IMP_SCORE,3791,GO:0051253,1.5848e-01,1.8400e+02
IMP_SCORE,3792,GO:0005681,1.5845e-01,5.4000e+01
IMP_SCORE,3793,GO:0014888,1.5842e-01,6.0000e+00
IMP_SCORE,3794,GO:0048519,1.5840e-01,8.8900e+02
IMP_SCORE,3795,GO:0019438,1.5836e-01,2.3400e+02
IMP_SCORE,3796,GO:0071331,1.5834e-01,2.3000e+01
IMP_SCORE,3797,GO:0099512,1.5824e-01,3.2400e+02
IMP_SCORE,3798,GO:0032270,1.5823e-01,2.3900e+02
IMP_SCORE,3799,GO:0046688,1.5820e-01,2.4000e+01
IMP_SCORE,3800,GO:1903038,1.5819e-01,3.5000e+01
IMP_SCORE,3801,GO:0050807,1.5817e-01,7.2000e+01
IMP_SCORE,3802,GO:0071377,1.5816e-01,2.1000e+01
IMP_SCORE,3803,GO:0099024,1.5816e-01,5.4000e+01
IMP_SCORE,3804,GO:0002495,1.5815e-01,8.0000e+01
IMP_SCORE,3805,GO:0010664,1.5811e-01,8.0000e+00
IMP_SCORE,3806,GO:0048857,1.5809e-01,4.2000e+01
IMP_SCORE,3807,GO:0022848,1.5809e-01,7.0000e+00
IMP_SCORE,3808,GO:0045741,1.5807e-01,6.0000e+00
IMP_SCORE,3809,GO:0070207,1.5799e-01,2.7000e+01
IMP_SCORE,3810,GO:0002443,1.5797e-01,5.6000e+01
IMP_SCORE,3811,GO:0032587,1.5797e-01,3.3000e+01
IMP_SCORE,3812,GO:0044802,1.5791e-01,2.4300e+02
IMP_SCORE,3813,GO:0007626,1.5791e-01,1.1800e+02
IMP_SCORE,3814,GO:0046434,1.5790e-01,3.0000e+01
IMP_SCORE,3815,GO:0009593,1.5786e-01,6.1000e+01
IMP_SCORE,3816,GO:0045934,1.5783e-01,1.7500e+02
IMP_SCORE,3817,GO:0005247,1.5783e-01,8.0000e+00
IMP_SCORE,3818,GO:0005912,1.5783e-01,3.2400e+02
IMP_SCORE,3819,GO:0032204,1.5783e-01,3.1000e+01
IMP_SCORE,3820,GO:0030163,1.5774e-01,1.1200e+02
IMP_SCORE,3821,GO:0008203,1.5773e-01,5.6000e+01
IMP_SCORE,3822,GO:0006692,1.5767e-01,2.6000e+01
IMP_SCORE,3823,GO:0002102,1.5761e-01,2.8000e+01
IMP_SCORE,3824,GO:0042733,1.5759e-01,3.5000e+01
IMP_SCORE,3825,GO:0006986,1.5759e-01,5.0000e+01
IMP_SCORE,3826,GO:0042641,1.5758e-01,3.1000e+01
IMP_SCORE,3827,GO:0032210,1.5758e-01,3.0000e+01
IMP_SCORE,3828,GO:0097421,1.5757e-01,1.5000e+01
IMP_SCORE,3829,GO:0016836,1.5753e-01,1.3400e+02
IMP_SCORE,3830,GO:0019932,1.5752e-01,4.3000e+01
IMP_SCORE,3831,GO:0004521,1.5750e-01,6.6000e+01
IMP_SCORE,3832,GO:0005605,1.5749e-01,7.0000e+00
IMP_SCORE,3833,GO:0001894,1.5744e-01,8.8000e+01
IMP_SCORE,3834,GO:0007176,1.5744e-01,1.2000e+01
IMP_SCORE,3835,GO:0005615,1.5739e-01,1.0750e+03
IMP_SCORE,3836,GO:0051378,1.5736e-01,6.0000e+00
IMP_SCORE,3837,GO:0042572,1.5733e-01,2.9000e+01
IMP_SCORE,3838,GO:0044425,1.5731e-01,1.4500e+03
IMP_SCORE,3839,GO:0044271,1.5731e-01,3.5400e+02
IMP_SCORE,3840,GO:0051169,1.5728e-01,8.3000e+01
IMP_SCORE,3841,GO:0097120,1.5724e-01,9.0000e+00
IMP_SCORE,3842,GO:0016411,1.5719e-01,2.6000e+01
IMP_SCORE,3843,GO:0030149,1.5719e-01,3.1000e+01
IMP_SCORE,3844,GO:0050892,1.5717e-01,1.1000e+01
IMP_SCORE,3845,GO:0016127,1.5717e-01,8.0000e+00
IMP_SCORE,3846,GO:0006359,1.5715e-01,3.9000e+01
IMP_SCORE,3847,GO:0044877,1.5711e-01,4.6600e+02
IMP_SCORE,3848,GO:0019900,1.5711e-01,4.1700e+02
IMP_SCORE,3849,GO:0007049,1.5710e-01,2.2000e+02
IMP_SCORE,3850,GO:0005102,1.5701e-01,8.3100e+02
IMP_SCORE,3851,GO:0019902,1.5699e-01,1.6400e+02
IMP_SCORE,3852,GO:0031398,1.5698e-01,3.1000e+01
IMP_SCORE,3853,GO:0010563,1.5694e-01,1.5200e+02
IMP_SCORE,3854,GO:0042074,1.5694e-01,6.0000e+00
IMP_SCORE,3855,GO:0003007,1.5688e-01,8.0000e+00
IMP_SCORE,3856,GO:0010941,1.5686e-01,4.8600e+02
IMP_SCORE,3857,GO:0006732,1.5682e-01,1.1900e+02
IMP_SCORE,3858,GO:0060840,1.5682e-01,7.0000e+00
IMP_SCORE,3859,GO:0008064,1.5680e-01,5.1000e+01
IMP_SCORE,3860,GO:0031295,1.5676e-01,2.2000e+01
IMP_SCORE,3861,GO:0009914,1.5674e-01,3.6000e+01
IMP_SCORE,3862,GO:0000989,1.5673e-01,1.4700e+02
IMP_SCORE,3863,GO:0000983,1.5672e-01,7.0000e+00
IMP_SCORE,3864,GO:1904994,1.5668e-01,2.0000e+00
IMP_SCORE,3865,GO:0046676,1.5666e-01,1.2000e+01
IMP_SCORE,3866,GO:0009205,1.5664e-01,4.9000e+01
IMP_SCORE,3867,GO:0046128,1.5662e-01,3.5000e+01
IMP_SCORE,3868,GO:0051928,1.5662e-01,5.0000e+01
IMP_SCORE,3869,GO:0044237,1.5661e-01,8.9500e+02
IMP_SCORE,3870,GO:0006835,1.5654e-01,3.3000e+01
IMP_SCORE,3871,GO:0071704,1.5654e-01,8.9500e+02
IMP_SCORE,3872,GO:0048661,1.5647e-01,3.0000e+01
IMP_SCORE,3873,GO:0032330,1.5647e-01,2.3000e+01
IMP_SCORE,3874,GO:0006814,1.5644e-01,6.8000e+01
IMP_SCORE,3875,GO:0051879,1.5643e-01,9.0000e+00
IMP_SCORE,3876,GO:0008654,1.5635e-01,1.0600e+02
IMP_SCORE,3877,GO:1902905,1.5634e-01,5.3000e+01
IMP_SCORE,3878,GO:0042339,1.5633e-01,2.8000e+01
IMP_SCORE,3879,GO:0042517,1.5631e-01,2.2000e+01
IMP_SCORE,3880,GO:0061333,1.5628e-01,7.0000e+00
IMP_SCORE,3881,GO:0016702,1.5622e-01,3.5000e+01
IMP_SCORE,3882,GO:0006241,1.5621e-01,2.0000e+00
IMP_SCORE,3883,GO:0050790,1.5620e-01,5.5000e+02
IMP_SCORE,3884,GO:0090162,1.5618e-01,2.2000e+01
IMP_SCORE,3885,GO:0021885,1.5618e-01,2.3000e+01
IMP_SCORE,3886,GO:0032288,1.5617e-01,8.0000e+00
IMP_SCORE,3887,GO:0006071,1.5612e-01,1.2000e+01
IMP_SCORE,3888,GO:0002181,1.5612e-01,1.4000e+01
IMP_SCORE,3889,GO:0034248,1.5608e-01,1.1600e+02
IMP_SCORE,3890,GO:0006643,1.5608e-01,1.2300e+02
IMP_SCORE,3891,GO:0006165,1.5607e-01,2.2000e+01
IMP_SCORE,3892,GO:0080008,1.5606e-01,9.0000e+00
IMP_SCORE,3893,GO:0042623,1.5602e-01,1.1700e+02
IMP_SCORE,3894,GO:0042326,1.5600e-01,7.5000e+01
IMP_SCORE,3895,GO:0007127,1.5599e-01,2.0000e+00
IMP_SCORE,3896,GO:0006123,1.5597e-01,2.0000e+00
IMP_SCORE,3897,GO:1902043,1.5596e-01,5.0000e+00
IMP_SCORE,3898,GO:1902894,1.5594e-01,4.0000e+00
IMP_SCORE,3899,GO:0035327,1.5584e-01,1.0000e+01
IMP_SCORE,3900,GO:0055072,1.5582e-01,4.9000e+01
IMP_SCORE,3901,GO:0048385,1.5578e-01,6.0000e+00
IMP_SCORE,3902,GO:1905348,1.5576e-01,7.0000e+00
IMP_SCORE,3903,GO:0000974,1.5575e-01,2.0000e+00
IMP_SCORE,3904,GO:0006793,1.5575e-01,5.7700e+02
IMP_SCORE,3905,GO:0007015,1.5573e-01,1.0800e+02
IMP_SCORE,3906,GO:0046907,1.5572e-01,3.7700e+02
IMP_SCORE,3907,GO:0034198,1.5566e-01,9.0000e+00
IMP_SCORE,3908,GO:0048026,1.5560e-01,6.0000e+00
IMP_SCORE,3909,GO:0006699,1.5557e-01,2.6000e+01
IMP_SCORE,3910,GO:0032934,1.5557e-01,2.5000e+01
IMP_SCORE,3911,GO:0000904,1.5556e-01,4.5000e+01
IMP_SCORE,3912,GO:0055114,1.5549e-01,4.7300e+02
IMP_SCORE,3913,GO:0045087,1.5547e-01,2.2900e+02
IMP_SCORE,3914,GO:0009755,1.5545e-01,6.4000e+01
IMP_SCORE,3915,GO:0048731,1.5544e-01,5.0900e+02
IMP_SCORE,3916,GO:0035024,1.5535e-01,6.0000e+00
IMP_SCORE,3917,GO:0009056,1.5533e-01,5.8200e+02
IMP_SCORE,3918,GO:0002262,1.5530e-01,1.3000e+01
IMP_SCORE,3919,GO:0046596,1.5523e-01,4.4000e+01
IMP_SCORE,3920,GO:0061098,1.5522e-01,2.5000e+01
IMP_SCORE,3921,GO:0060393,1.5516e-01,2.2000e+01
IMP_SCORE,3922,GO:0005319,1.5514e-01,7.5000e+01
IMP_SCORE,3923,GO:0034032,1.5513e-01,1.6000e+01
IMP_SCORE,3924,GO:0009887,1.5511e-01,2.0200e+02
IMP_SCORE,3925,GO:0031647,1.5510e-01,8.7000e+01
IMP_SCORE,3926,GO:0006082,1.5508e-01,2.9900e+02
IMP_SCORE,3927,GO:0005856,1.5508e-01,5.4600e+02
IMP_SCORE,3928,GO:0048585,1.5508e-01,3.4700e+02
IMP_SCORE,3929,GO:0009314,1.5506e-01,1.6900e+02
IMP_SCORE,3930,GO:0060538,1.5502e-01,7.0000e+00
IMP_SCORE,3931,GO:0008376,1.5501e-01,4.3000e+01
IMP_SCORE,3932,GO:0006820,1.5497e-01,2.3600e+02
IMP_SCORE,3933,GO:0009152,1.5495e-01,2.9000e+01
IMP_SCORE,3934,GO:0030801,1.5491e-01,2.0000e+01
IMP_SCORE,3935,GO:0098751,1.5488e-01,2.1000e+01
IMP_SCORE,3936,GO:0071539,1.5484e-01,9.0000e+00
IMP_SCORE,3937,GO:0000166,1.5483e-01,6.4100e+02
IMP_SCORE,3938,GO:1904950,1.5482e-01,7.0000e+01
IMP_SCORE,3939,GO:0016298,1.5479e-01,1.1300e+02
IMP_SCORE,3940,GO:0045765,1.5475e-01,9.0000e+01
IMP_SCORE,3941,GO:0018298,1.5472e-01,4.0000e+00
IMP_SCORE,3942,GO:0060079,1.5469e-01,3.6000e+01
IMP_SCORE,3943,GO:0051276,1.5465e-01,9.9000e+01
IMP_SCORE,3944,GO:1902580,1.5463e-01,1.4700e+02
IMP_SCORE,3945,GO:0016829,1.5460e-01,1.8700e+02
IMP_SCORE,3946,GO:0070507,1.5457e-01,5.7000e+01
IMP_SCORE,3947,GO:0045055,1.5456e-01,1.5100e+02
IMP_SCORE,3948,GO:0048639,1.5454e-01,2.6000e+01
IMP_SCORE,3949,GO:0016722,1.5452e-01,3.5000e+01
IMP_SCORE,3950,GO:0016408,1.5447e-01,4.2000e+01
IMP_SCORE,3951,GO:0071380,1.5438e-01,1.1000e+01
IMP_SCORE,3952,GO:0045069,1.5436e-01,3.8000e+01
IMP_SCORE,3953,GO:0098609,1.5436e-01,2.8900e+02
IMP_SCORE,3954,GO:0007586,1.5435e-01,8.4000e+01
IMP_SCORE,3955,GO:0008104,1.5425e-01,5.1700e+02
IMP_SCORE,3956,GO:0015758,1.5424e-01,4.8000e+01
IMP_SCORE,3957,GO:2000641,1.5420e-01,1.0000e+01
IMP_SCORE,3958,GO:0005921,1.5420e-01,1.3000e+01
IMP_SCORE,3959,GO:0030072,1.5415e-01,8.0000e+00
IMP_SCORE,3960,GO:0032753,1.5410e-01,5.0000e+00
IMP_SCORE,3961,GO:0000976,1.5409e-01,1.3300e+02
IMP_SCORE,3962,GO:0030424,1.5408e-01,1.4400e+02
IMP_SCORE,3963,GO:0007169,1.5408e-01,1.9900e+02
IMP_SCORE,3964,GO:1901564,1.5406e-01,5.0300e+02
IMP_SCORE,3965,GO:0036126,1.5405e-01,1.4000e+01
IMP_SCORE,3966,GO:0016577,1.5403e-01,1.8000e+01
IMP_SCORE,3967,GO:0018193,1.5403e-01,3.0300e+02
IMP_SCORE,3968,GO:0010565,1.5393e-01,3.8000e+01
IMP_SCORE,3969,GO:0038023,1.5388e-01,3.7200e+02
IMP_SCORE,3970,GO:0015248,1.5384e-01,1.3000e+01
IMP_SCORE,3971,GO:0007250,1.5382e-01,1.3000e+01
IMP_SCORE,3972,GO:0044130,1.5381e-01,6.0000e+00
IMP_SCORE,3973,GO:0098754,1.5376e-01,9.0000e+01
IMP_SCORE,3974,GO:0051446,1.5376e-01,2.0000e+00
IMP_SCORE,3975,GO:0044212,1.5372e-01,1.6700e+02
IMP_SCORE,3976,GO:0019377,1.5369e-01,2.4000e+01
IMP_SCORE,3977,GO:0031058,1.5369e-01,2.7000e+01
IMP_SCORE,3978,GO:0030502,1.5369e-01,1.5000e+01
IMP_SCORE,3979,GO:0071404,1.5364e-01,3.0000e+01
IMP_SCORE,3980,GO:0001159,1.5363e-01,8.4000e+01
IMP_SCORE,3981,GO:0007140,1.5360e-01,1.4000e+01
IMP_SCORE,3982,GO:0000027,1.5355e-01,6.0000e+01
IMP_SCORE,3983,GO:0009653,1.5354e-01,5.2100e+02
IMP_SCORE,3984,GO:0090109,1.5350e-01,9.0000e+00
IMP_SCORE,3985,GO:0030427,1.5346e-01,7.2000e+01
IMP_SCORE,3986,GO:0009607,1.5345e-01,3.6000e+02
IMP_SCORE,3987,GO:0044003,1.5344e-01,1.2000e+01
IMP_SCORE,3988,GO:0010458,1.5344e-01,3.0000e+00
IMP_SCORE,3989,GO:1901293,1.5343e-01,4.4000e+01
IMP_SCORE,3990,GO:0044430,1.5341e-01,5.9300e+02
IMP_SCORE,3991,GO:0016289,1.5339e-01,2.8000e+01
IMP_SCORE,3992,GO:0036211,1.5337e-01,6.3900e+02
IMP_SCORE,3993,GO:0071822,1.5333e-01,4.6000e+02
IMP_SCORE,3994,GO:1990837,1.5332e-01,1.2700e+02
IMP_SCORE,3995,GO:0045184,1.5325e-01,3.8600e+02
IMP_SCORE,3996,GO:0005154,1.5321e-01,2.6000e+01
IMP_SCORE,3997,GO:0044249,1.5318e-01,5.1300e+02
IMP_SCORE,3998,GO:0030286,1.5316e-01,2.1000e+01
IMP_SCORE,3999,GO:0045948,1.5312e-01,9.0000e+00
IMP_SCORE,4000,GO:0035914,1.5304e-01,4.0000e+01
IMP_SCORE,4001,GO:0005496,1.5304e-01,8.6000e+01
IMP_SCORE,4002,GO:0014031,1.5302e-01,7.0000e+00
IMP_SCORE,4003,GO:0017076,1.5301e-01,4.7800e+02
IMP_SCORE,4004,GO:0042771,1.5300e-01,2.3000e+01
IMP_SCORE,4005,GO:0086080,1.5299e-01,1.1000e+01
IMP_SCORE,4006,GO:0042446,1.5295e-01,2.9000e+01
IMP_SCORE,4007,GO:0005525,1.5291e-01,1.6000e+02
IMP_SCORE,4008,GO:0032652,1.5289e-01,2.4000e+01
IMP_SCORE,4009,GO:0097009,1.5282e-01,1.0000e+01
IMP_SCORE,4010,GO:0045840,1.5277e-01,1.0000e+01
IMP_SCORE,4011,GO:0001848,1.5276e-01,2.5000e+01
IMP_SCORE,4012,GO:0045793,1.5276e-01,3.5000e+01
IMP_SCORE,4013,GO:0044281,1.5276e-01,4.3500e+02
IMP_SCORE,4014,GO:0043551,1.5268e-01,1.0000e+01
IMP_SCORE,4015,GO:1903900,1.5265e-01,6.4000e+01
IMP_SCORE,4016,GO:0005730,1.5263e-01,4.3500e+02
IMP_SCORE,4017,GO:0042516,1.5258e-01,1.0000e+01
IMP_SCORE,4018,GO:0048878,1.5254e-01,2.5600e+02
IMP_SCORE,4019,GO:0015629,1.5253e-01,1.0900e+02
IMP_SCORE,4020,GO:1903507,1.5253e-01,1.7600e+02
IMP_SCORE,4021,GO:0034641,1.5247e-01,5.3500e+02
IMP_SCORE,4022,GO:0051172,1.5243e-01,2.3800e+02
IMP_SCORE,4023,GO:0030228,1.5241e-01,2.4000e+01
IMP_SCORE,4024,GO:0042577,1.5241e-01,2.6000e+01
IMP_SCORE,4025,GO:0009790,1.5240e-01,8.5000e+01
IMP_SCORE,4026,GO:0009892,1.5239e-01,4.8600e+02
IMP_SCORE,4027,GO:0007157,1.5238e-01,3.2000e+01
IMP_SCORE,4028,GO:0014850,1.5237e-01,7.0000e+00
IMP_SCORE,4029,GO:0009893,1.5230e-01,4.3100e+02
IMP_SCORE,4030,GO:0051085,1.5229e-01,7.0000e+00
IMP_SCORE,4031,GO:0030134,1.5226e-01,1.5000e+01
IMP_SCORE,4032,GO:0003674,1.5225e-01,1.3600e+03
IMP_SCORE,4033,GO:1901657,1.5225e-01,6.7000e+01
IMP_SCORE,4034,GO:0007229,1.5223e-01,7.0000e+01
IMP_SCORE,4035,GO:1901136,1.5222e-01,1.1600e+02
IMP_SCORE,4036,GO:0065007,1.5216e-01,1.1550e+03
IMP_SCORE,4037,GO:0070371,1.5216e-01,8.0000e+00
IMP_SCORE,4038,GO:0033619,1.5212e-01,2.5000e+01
IMP_SCORE,4039,GO:0005230,1.5210e-01,3.4000e+01
IMP_SCORE,4040,GO:0044703,1.5209e-01,9.7000e+01
IMP_SCORE,4041,GO:0006796,1.5208e-01,4.9300e+02
IMP_SCORE,4042,GO:0061081,1.5207e-01,6.0000e+00
IMP_SCORE,4043,GO:0098869,1.5203e-01,7.9000e+01
IMP_SCORE,4044,GO:0001637,1.5199e-01,2.0000e+01
IMP_SCORE,4045,GO:0099081,1.5194e-01,3.1100e+02
IMP_SCORE,4046,GO:0009988,1.5191e-01,8.0000e+01
IMP_SCORE,4047,GO:0051252,1.5188e-01,3.3300e+02
IMP_SCORE,4048,GO:0007597,1.5185e-01,2.6000e+01
IMP_SCORE,4049,GO:0021545,1.5184e-01,1.9000e+01
IMP_SCORE,4050,GO:0022412,1.5183e-01,8.5000e+01
IMP_SCORE,4051,GO:0000217,1.5180e-01,8.0000e+00
IMP_SCORE,4052,GO:0043649,1.5175e-01,3.0000e+01
IMP_SCORE,4053,GO:0031214,1.5169e-01,6.0000e+01
IMP_SCORE,4054,GO:0014821,1.5165e-01,8.0000e+00
IMP_SCORE,4055,GO:0035091,1.5164e-01,1.9500e+02
IMP_SCORE,4056,GO:0042391,1.5163e-01,1.2100e+02
IMP_SCORE,4057,GO:0060218,1.5160e-01,4.0000e+00
IMP_SCORE,4058,GO:0019222,1.5158e-01,7.2600e+02
IMP_SCORE,4059,GO:0032682,1.5156e-01,1.5000e+01
IMP_SCORE,4060,GO:0023051,1.5154e-01,6.5000e+02
IMP_SCORE,4061,GO:0072503,1.5153e-01,1.0300e+02
IMP_SCORE,4062,GO:0019898,1.5151e-01,1.1600e+02
IMP_SCORE,4063,GO:0022404,1.5151e-01,2.0000e+01
IMP_SCORE,4064,GO:0051090,1.5149e-01,9.8000e+01
IMP_SCORE,4065,GO:0022834,1.5143e-01,8.2000e+01
IMP_SCORE,4066,GO:0043038,1.5142e-01,2.0000e+01
IMP_SCORE,4067,GO:0007507,1.5141e-01,8.1000e+01
IMP_SCORE,4068,GO:0006461,1.5138e-01,4.3900e+02
IMP_SCORE,4069,GO:0090544,1.5132e-01,8.0000e+00
IMP_SCORE,4070,GO:1901981,1.5126e-01,9.5000e+01
IMP_SCORE,4071,GO:0015605,1.5122e-01,7.0000e+00
IMP_SCORE,4072,GO:0015813,1.5116e-01,1.3000e+01
IMP_SCORE,4073,GO:1901071,1.5115e-01,4.7000e+01
IMP_SCORE,4074,GO:1901698,1.5114e-01,1.9800e+02
IMP_SCORE,4075,GO:0071242,1.5113e-01,7.0000e+00
IMP_SCORE,4076,GO:0044711,1.5107e-01,3.2400e+02
IMP_SCORE,4077,GO:0045072,1.5106e-01,1.1000e+01
IMP_SCORE,4078,GO:0036498,1.5105e-01,4.5000e+01
IMP_SCORE,4079,GO:0048583,1.5102e-01,7.9700e+02
IMP_SCORE,4080,GO:0006638,1.5097e-01,5.9000e+01
IMP_SCORE,4081,GO:0007602,1.5093e-01,3.6000e+01
IMP_SCORE,4082,GO:0019220,1.5093e-01,3.2000e+02
IMP_SCORE,4083,GO:0015144,1.5086e-01,3.1000e+01
IMP_SCORE,4084,GO:0016459,1.5080e-01,6.4000e+01
IMP_SCORE,4085,GO:0007498,1.5080e-01,2.0000e+01
IMP_SCORE,4086,GO:0000777,1.5079e-01,4.1000e+01
IMP_SCORE,4087,GO:0006766,1.5076e-01,8.3000e+01
IMP_SCORE,4088,GO:0072528,1.5072e-01,1.3000e+01
IMP_SCORE,4089,GO:0070987,1.5071e-01,1.1000e+01
IMP_SCORE,4090,GO:0048037,1.5067e-01,1.7700e+02
IMP_SCORE,4091,GO:0016363,1.5064e-01,3.0000e+01
IMP_SCORE,4092,GO:0022008,1.5062e-01,4.2000e+01
IMP_SCORE,4093,GO:0051648,1.5060e-01,3.9000e+01
IMP_SCORE,4094,GO:0015718,1.5059e-01,3.9000e+01
IMP_SCORE,4095,GO:0042995,1.5056e-01,8.7400e+02
IMP_SCORE,4096,GO:0001671,1.5052e-01,2.6000e+01
IMP_SCORE,4097,GO:0051480,1.5038e-01,6.4000e+01
IMP_SCORE,4098,GO:0070925,1.5037e-01,1.5100e+02
IMP_SCORE,4099,GO:0005858,1.5037e-01,4.0000e+00
IMP_SCORE,4100,GO:0006810,1.5036e-01,9.4300e+02
IMP_SCORE,4101,GO:0090311,1.5036e-01,1.5000e+01
IMP_SCORE,4102,GO:0031323,1.5030e-01,6.6900e+02
IMP_SCORE,4103,GO:0048662,1.5030e-01,1.8000e+01
IMP_SCORE,4104,GO:0042136,1.5027e-01,3.7000e+01
IMP_SCORE,4105,GO:0051345,1.5027e-01,3.0800e+02
IMP_SCORE,4106,GO:0000139,1.5026e-01,3.3800e+02
IMP_SCORE,4107,GO:2000027,1.5026e-01,5.8000e+01
IMP_SCORE,4108,GO:0043097,1.5014e-01,1.5000e+01
IMP_SCORE,4109,GO:0016772,1.5014e-01,3.0600e+02
IMP_SCORE,4110,GO:0030101,1.5009e-01,2.8000e+01
IMP_SCORE,4111,GO:0048193,1.5009e-01,1.3700e+02
IMP_SCORE,4112,GO:0015299,1.5006e-01,8.0000e+00
IMP_SCORE,4113,GO:0016755,1.5002e-01,3.4000e+01
IMP_SCORE,4114,GO:0006703,1.5002e-01,1.9000e+01
IMP_SCORE,4115,GO:0000819,1.5002e-01,1.0000e+01
IMP_SCORE,4116,GO:0051261,1.4997e-01,9.0000e+00
IMP_SCORE,4117,GO:0071804,1.4997e-01,4.7000e+01
IMP_SCORE,4118,GO:0006888,1.4992e-01,7.9000e+01
IMP_SCORE,4119,GO:0050776,1.4991e-01,3.5300e+02
IMP_SCORE,4120,GO:0048870,1.4990e-01,3.6200e+02
IMP_SCORE,4121,GO:1902936,1.4990e-01,4.9000e+01
IMP_SCORE,4122,GO:1901135,1.4987e-01,3.3200e+02
IMP_SCORE,4123,GO:0000280,1.4981e-01,1.2600e+02
IMP_SCORE,4124,GO:0044438,1.4978e-01,5.1000e+01
IMP_SCORE,4125,GO:0005198,1.4978e-01,5.4300e+02
IMP_SCORE,4126,GO:0006355,1.4977e-01,3.1700e+02
IMP_SCORE,4127,GO:0017038,1.4972e-01,5.1000e+01
IMP_SCORE,4128,GO:0006818,1.4966e-01,5.4000e+01
IMP_SCORE,4129,GO:0055067,1.4966e-01,4.2000e+01
IMP_SCORE,4130,GO:0009409,1.4963e-01,1.8000e+01
IMP_SCORE,4131,GO:0098655,1.4963e-01,1.5400e+02
IMP_SCORE,4132,GO:0017154,1.4962e-01,1.0000e+01
IMP_SCORE,4133,GO:0016569,1.4957e-01,1.2400e+02
IMP_SCORE,4134,GO:0044238,1.4956e-01,8.5600e+02
IMP_SCORE,4135,GO:0052813,1.4948e-01,3.4000e+01
IMP_SCORE,4136,GO:0002223,1.4944e-01,2.8000e+01
IMP_SCORE,4137,GO:0016525,1.4943e-01,2.1000e+01
IMP_SCORE,4138,GO:0001914,1.4935e-01,9.0000e+00
IMP_SCORE,4139,GO:0005871,1.4935e-01,2.3000e+01
IMP_SCORE,4140,GO:0098916,1.4933e-01,1.5900e+02
IMP_SCORE,4141,GO:0051262,1.4925e-01,5.2000e+01
IMP_SCORE,4142,GO:0008088,1.4919e-01,1.6000e+01
IMP_SCORE,4143,GO:0072594,1.4910e-01,1.1700e+02
IMP_SCORE,4144,GO:1905208,1.4907e-01,3.0000e+00
IMP_SCORE,4145,GO:0038127,1.4901e-01,5.8000e+01
IMP_SCORE,4146,GO:0072331,1.4898e-01,4.0000e+01
IMP_SCORE,4147,GO:0007059,1.4897e-01,5.8000e+01
IMP_SCORE,4148,GO:0008344,1.4896e-01,4.3000e+01
IMP_SCORE,4149,GO:0051082,1.4894e-01,1.0100e+02
IMP_SCORE,4150,GO:0010823,1.4894e-01,2.4000e+01
IMP_SCORE,4151,GO:0009966,1.4893e-01,6.0600e+02
IMP_SCORE,4152,GO:0015172,1.4893e-01,1.1000e+01
IMP_SCORE,4153,GO:0006720,1.4892e-01,7.6000e+01
IMP_SCORE,4154,GO:2000144,1.4890e-01,8.0000e+00
IMP_SCORE,4155,GO:0045786,1.4888e-01,1.4400e+02
IMP_SCORE,4156,GO:0044427,1.4882e-01,2.1500e+02
IMP_SCORE,4157,GO:0008219,1.4881e-01,4.8100e+02
IMP_SCORE,4158,GO:0004952,1.4881e-01,6.0000e+00
IMP_SCORE,4159,GO:0006829,1.4878e-01,2.0000e+01
IMP_SCORE,4160,GO:0048008,1.4877e-01,2.0000e+01
IMP_SCORE,4161,GO:0019219,1.4877e-01,3.6100e+02
IMP_SCORE,4162,GO:0006378,1.4871e-01,1.4000e+01
IMP_SCORE,4163,GO:0007154,1.4871e-01,3.4700e+02
IMP_SCORE,4164,GO:0051056,1.4871e-01,1.3300e+02
IMP_SCORE,4165,GO:0060330,1.4870e-01,1.1000e+01
IMP_SCORE,4166,GO:0006163,1.4870e-01,6.6000e+01
IMP_SCORE,4167,GO:0045947,1.4869e-01,2.1000e+01
IMP_SCORE,4168,GO:0000978,1.4864e-01,9.1000e+01
IMP_SCORE,4169,GO:0097320,1.4863e-01,6.0000e+00
IMP_SCORE,4170,GO:0010522,1.4862e-01,2.0000e+01
IMP_SCORE,4171,GO:0006335,1.4860e-01,4.0000e+00
IMP_SCORE,4172,GO:0035371,1.4858e-01,1.0000e+01
IMP_SCORE,4173,GO:0016891,1.4853e-01,2.4000e+01
IMP_SCORE,4174,GO:0001919,1.4849e-01,1.1000e+01
IMP_SCORE,4175,GO:0042246,1.4848e-01,3.6000e+01
IMP_SCORE,4176,GO:0006928,1.4845e-01,5.3800e+02
IMP_SCORE,4177,GO:0045880,1.4842e-01,1.0000e+01
IMP_SCORE,4178,GO:0051173,1.4841e-01,2.6400e+02
IMP_SCORE,4179,GO:0032580,1.4834e-01,7.9000e+01
IMP_SCORE,4180,GO:0043015,1.4834e-01,2.3000e+01
IMP_SCORE,4181,GO:1903749,1.4833e-01,3.2000e+01
IMP_SCORE,4182,GO:0090288,1.4833e-01,3.5000e+01
IMP_SCORE,4183,GO:0006974,1.4827e-01,1.8400e+02
IMP_SCORE,4184,GO:0005248,1.4827e-01,7.0000e+00
IMP_SCORE,4185,GO:0006807,1.4826e-01,6.5300e+02
IMP_SCORE,4186,GO:0042325,1.4823e-01,2.4900e+02
IMP_SCORE,4187,GO:0048156,1.4822e-01,9.0000e+00
IMP_SCORE,4188,GO:0016502,1.4817e-01,3.8000e+01
IMP_SCORE,4189,GO:0050867,1.4814e-01,9.1000e+01
IMP_SCORE,4190,GO:0070193,1.4810e-01,9.0000e+00
IMP_SCORE,4191,GO:0032233,1.4809e-01,2.6000e+01
IMP_SCORE,4192,GO:0048278,1.4808e-01,3.6000e+01
IMP_SCORE,4193,GO:0051103,1.4808e-01,3.0000e+00
IMP_SCORE,4194,GO:0022038,1.4803e-01,6.0000e+00
IMP_SCORE,4195,GO:0097192,1.4802e-01,9.0000e+00
IMP_SCORE,4196,GO:0019627,1.4800e-01,1.1000e+01
IMP_SCORE,4197,GO:0071392,1.4800e-01,1.7000e+01
IMP_SCORE,4198,GO:0001882,1.4795e-01,1.7100e+02
IMP_SCORE,4199,GO:0090407,1.4794e-01,1.3900e+02
IMP_SCORE,4200,GO:0072509,1.4793e-01,8.8000e+01
IMP_SCORE,4201,GO:2000026,1.4791e-01,4.4400e+02
IMP_SCORE,4202,GO:0008542,1.4791e-01,8.0000e+00
IMP_SCORE,4203,GO:0044452,1.4788e-01,1.2000e+02
IMP_SCORE,4204,GO:0006069,1.4788e-01,4.8000e+01
IMP_SCORE,4205,GO:0019637,1.4786e-01,2.7200e+02
IMP_SCORE,4206,GO:0055106,1.4783e-01,9.0000e+00
IMP_SCORE,4207,GO:0019001,1.4781e-01,1.4400e+02
IMP_SCORE,4208,GO:0042129,1.4779e-01,4.9000e+01
IMP_SCORE,4209,GO:0070997,1.4778e-01,2.0000e+01
IMP_SCORE,4210,GO:1902679,1.4768e-01,1.8900e+02
IMP_SCORE,4211,GO:0006612,1.4760e-01,3.3000e+01
IMP_SCORE,4212,GO:0044344,1.4759e-01,2.2000e+01
IMP_SCORE,4213,GO:0050427,1.4758e-01,8.0000e+00
IMP_SCORE,4214,GO:0071564,1.4750e-01,9.0000e+00
IMP_SCORE,4215,GO:0072348,1.4747e-01,1.4000e+01
IMP_SCORE,4216,GO:0001782,1.4743e-01,1.1000e+01
IMP_SCORE,4217,GO:0042629,1.4743e-01,3.0000e+01
IMP_SCORE,4218,GO:0030955,1.4741e-01,1.5000e+01
IMP_SCORE,4219,GO:0003779,1.4740e-01,3.3100e+02
IMP_SCORE,4220,GO:0034703,1.4727e-01,1.1300e+02
IMP_SCORE,4221,GO:0004675,1.4727e-01,2.1000e+01
IMP_SCORE,4222,GO:0018279,1.4720e-01,4.4000e+01
IMP_SCORE,4223,GO:0006007,1.4716e-01,1.4000e+01
IMP_SCORE,4224,GO:0018958,1.4710e-01,5.1000e+01
IMP_SCORE,4225,GO:0015988,1.4707e-01,6.0000e+00
IMP_SCORE,4226,GO:0007599,1.4704e-01,8.3000e+01
IMP_SCORE,4227,GO:0007420,1.4703e-01,1.4400e+02
IMP_SCORE,4228,GO:0046470,1.4701e-01,7.5000e+01
IMP_SCORE,4229,GO:0042147,1.4690e-01,3.8000e+01
IMP_SCORE,4230,GO:0042481,1.4687e-01,2.0000e+01
IMP_SCORE,4231,GO:0032555,1.4685e-01,4.6400e+02
IMP_SCORE,4232,GO:0005793,1.4685e-01,3.2000e+01
IMP_SCORE,4233,GO:0032403,1.4683e-01,4.2800e+02
IMP_SCORE,4234,GO:1903409,1.4681e-01,1.3000e+01
IMP_SCORE,4235,GO:0003723,1.4678e-01,8.8200e+02
IMP_SCORE,4236,GO:0002548,1.4677e-01,2.3000e+01
IMP_SCORE,4237,GO:0070646,1.4674e-01,9.6000e+01
IMP_SCORE,4238,GO:0030162,1.4673e-01,1.8100e+02
IMP_SCORE,4239,GO:1901699,1.4673e-01,8.9000e+01
IMP_SCORE,4240,GO:0060999,1.4670e-01,3.0000e+00
IMP_SCORE,4241,GO:0006687,1.4669e-01,9.2000e+01
IMP_SCORE,4242,GO:0008234,1.4668e-01,1.4900e+02
IMP_SCORE,4243,GO:0007249,1.4667e-01,2.4000e+01
IMP_SCORE,4244,GO:0007160,1.4667e-01,8.6000e+01
IMP_SCORE,4245,GO:0010562,1.4664e-01,1.8200e+02
IMP_SCORE,4246,GO:0031300,1.4663e-01,1.3000e+02
IMP_SCORE,4247,GO:0017112,1.4662e-01,8.4000e+01
IMP_SCORE,4248,GO:0070914,1.4659e-01,1.5000e+01
IMP_SCORE,4249,GO:0001669,1.4656e-01,8.0000e+01
IMP_SCORE,4250,GO:0070585,1.4654e-01,2.0000e+01
IMP_SCORE,4251,GO:0086004,1.4653e-01,8.0000e+00
IMP_SCORE,4252,GO:0019211,1.4653e-01,2.0000e+00
IMP_SCORE,4253,GO:0009986,1.4652e-01,4.4000e+02
IMP_SCORE,4254,GO:0048754,1.4651e-01,3.5000e+01
IMP_SCORE,4255,GO:0009617,1.4650e-01,1.1300e+02
IMP_SCORE,4256,GO:0030055,1.4649e-01,2.8100e+02
IMP_SCORE,4257,GO:0005506,1.4649e-01,1.2600e+02
IMP_SCORE,4258,GO:0007585,1.4644e-01,3.1000e+01
IMP_SCORE,4259,GO:0051302,1.4641e-01,5.3000e+01
IMP_SCORE,4260,GO:0043933,1.4641e-01,5.4800e+02
IMP_SCORE,4261,GO:0007040,1.4638e-01,3.3000e+01
IMP_SCORE,4262,GO:0030512,1.4632e-01,3.2000e+01
IMP_SCORE,4263,GO:0002673,1.4621e-01,6.1000e+01
IMP_SCORE,4264,GO:0006518,1.4621e-01,1.3100e+02
IMP_SCORE,4265,GO:0045622,1.4621e-01,3.0000e+00
IMP_SCORE,4266,GO:0032651,1.4617e-01,1.4000e+01
IMP_SCORE,4267,GO:0032868,1.4612e-01,6.0000e+01
IMP_SCORE,4268,GO:0016740,1.4608e-01,9.3600e+02
IMP_SCORE,4269,GO:0030030,1.4607e-01,3.0000e+02
IMP_SCORE,4270,GO:0033135,1.4605e-01,2.0000e+01
IMP_SCORE,4271,GO:0008270,1.4605e-01,8.2900e+02
IMP_SCORE,4272,GO:0034593,1.4597e-01,1.6000e+01
IMP_SCORE,4273,GO:0009067,1.4588e-01,1.7000e+01
IMP_SCORE,4274,GO:0005261,1.4588e-01,9.0000e+01
IMP_SCORE,4275,GO:0031984,1.4588e-01,1.1000e+02
IMP_SCORE,4276,GO:0003705,1.4588e-01,4.7000e+01
IMP_SCORE,4277,GO:0016645,1.4587e-01,5.8000e+01
IMP_SCORE,4278,GO:1905114,1.4584e-01,9.6000e+01
IMP_SCORE,4279,GO:0009144,1.4581e-01,3.5000e+01
IMP_SCORE,4280,GO:0001843,1.4580e-01,2.4000e+01
IMP_SCORE,4281,GO:0048608,1.4580e-01,8.8000e+01
IMP_SCORE,4282,GO:1901360,1.4578e-01,5.0500e+02
IMP_SCORE,4283,GO:0015250,1.4578e-01,1.8000e+01
IMP_SCORE,4284,GO:0003774,1.4576e-01,6.3000e+01
IMP_SCORE,4285,GO:0005507,1.4575e-01,5.0000e+01
IMP_SCORE,4286,GO:0070011,1.4574e-01,3.4200e+02
IMP_SCORE,4287,GO:1902402,1.4573e-01,1.3000e+01
IMP_SCORE,4288,GO:0008047,1.4565e-01,2.5400e+02
IMP_SCORE,4289,GO:0050808,1.4565e-01,8.9000e+01
IMP_SCORE,4290,GO:0099513,1.4564e-01,2.8300e+02
IMP_SCORE,4291,GO:0005874,1.4564e-01,2.5700e+02
IMP_SCORE,4292,GO:0071482,1.4563e-01,2.6000e+01
IMP_SCORE,4293,GO:0046460,1.4560e-01,2.9000e+01
IMP_SCORE,4294,GO:0061620,1.4556e-01,1.5000e+01
IMP_SCORE,4295,GO:0019866,1.4542e-01,2.3000e+02
IMP_SCORE,4296,GO:0033194,1.4541e-01,1.4000e+01
IMP_SCORE,4297,GO:0030136,1.4540e-01,5.7000e+01
IMP_SCORE,4298,GO:0016064,1.4539e-01,1.4000e+01
IMP_SCORE,4299,GO:0031904,1.4536e-01,4.5000e+01
IMP_SCORE,4300,GO:0030173,1.4532e-01,6.1000e+01
IMP_SCORE,4301,GO:0006641,1.4529e-01,5.3000e+01
IMP_SCORE,4302,GO:0034654,1.4529e-01,2.4200e+02
IMP_SCORE,4303,GO:1904063,1.4527e-01,1.1000e+01
IMP_SCORE,4304,GO:0031065,1.4527e-01,9.0000e+00
IMP_SCORE,4305,GO:0045576,1.4525e-01,1.7000e+01
IMP_SCORE,4306,GO:0043069,1.4523e-01,2.4700e+02
IMP_SCORE,4307,GO:0016482,1.4514e-01,4.5000e+01
IMP_SCORE,4308,GO:0070064,1.4512e-01,1.1000e+01
IMP_SCORE,4309,GO:0001906,1.4512e-01,4.6000e+01
IMP_SCORE,4310,GO:0002706,1.4511e-01,3.3000e+01
IMP_SCORE,4311,GO:0044843,1.4509e-01,3.1000e+01
IMP_SCORE,4312,GO:0034762,1.4501e-01,1.1800e+02
IMP_SCORE,4313,GO:0097159,1.4500e-01,1.2430e+03
IMP_SCORE,4314,GO:0001067,1.4491e-01,1.8100e+02
IMP_SCORE,4315,GO:0016192,1.4487e-01,4.9200e+02
IMP_SCORE,4316,GO:0045216,1.4479e-01,1.2900e+02
IMP_SCORE,4317,GO:0006101,1.4474e-01,3.4000e+01
IMP_SCORE,4318,GO:0051451,1.4474e-01,8.0000e+00
IMP_SCORE,4319,GO:0022604,1.4472e-01,1.6800e+02
IMP_SCORE,4320,GO:0051205,1.4471e-01,6.0000e+00
IMP_SCORE,4321,GO:0045070,1.4465e-01,1.0000e+01
IMP_SCORE,4322,GO:0000981,1.4464e-01,1.8800e+02
IMP_SCORE,4323,GO:0044242,1.4459e-01,1.0000e+02
IMP_SCORE,4324,GO:0044707,1.4458e-01,8.5400e+02
IMP_SCORE,4325,GO:0045717,1.4454e-01,2.0000e+00
IMP_SCORE,4326,GO:0051924,1.4452e-01,5.8000e+01
IMP_SCORE,4327,GO:0051310,1.4451e-01,1.2000e+01
IMP_SCORE,4328,GO:0002562,1.4446e-01,1.2000e+01
IMP_SCORE,4329,GO:0051174,1.4442e-01,2.9000e+02
IMP_SCORE,4330,GO:0008527,1.4440e-01,4.2000e+01
IMP_SCORE,4331,GO:0044236,1.4437e-01,3.7000e+01
IMP_SCORE,4332,GO:0034969,1.4433e-01,2.6000e+01
IMP_SCORE,4333,GO:0002822,1.4429e-01,3.1000e+01
IMP_SCORE,4334,GO:0010466,1.4424e-01,9.1000e+01
IMP_SCORE,4335,GO:0016922,1.4421e-01,7.0000e+00
IMP_SCORE,4336,GO:0045824,1.4421e-01,2.1000e+01
IMP_SCORE,4337,GO:0031435,1.4420e-01,1.7000e+01
IMP_SCORE,4338,GO:0051972,1.4419e-01,1.9000e+01
IMP_SCORE,4339,GO:0015031,1.4419e-01,3.6300e+02
IMP_SCORE,4340,GO:0072657,1.4418e-01,1.5100e+02
IMP_SCORE,4341,GO:0043604,1.4418e-01,1.0100e+02
IMP_SCORE,4342,GO:0006417,1.4417e-01,9.2000e+01
IMP_SCORE,4343,GO:0042605,1.4416e-01,2.8000e+01
IMP_SCORE,4344,GO:0044243,1.4408e-01,3.7000e+01
IMP_SCORE,4345,GO:0022011,1.4407e-01,1.6000e+01
IMP_SCORE,4346,GO:0030888,1.4404e-01,2.0000e+01
IMP_SCORE,4347,GO:0006464,1.4404e-01,6.0000e+02
IMP_SCORE,4348,GO:0006629,1.4402e-01,4.7800e+02
IMP_SCORE,4349,GO:0071637,1.4402e-01,2.5000e+01
IMP_SCORE,4350,GO:0030036,1.4393e-01,1.2300e+02
IMP_SCORE,4351,GO:0048013,1.4386e-01,3.2000e+01
IMP_SCORE,4352,GO:0006812,1.4385e-01,2.6800e+02
IMP_SCORE,4353,GO:0021952,1.4382e-01,2.4000e+01
IMP_SCORE,4354,GO:0042104,1.4378e-01,6.0000e+00
IMP_SCORE,4355,GO:0008610,1.4377e-01,1.9300e+02
IMP_SCORE,4356,GO:0006516,1.4377e-01,8.0000e+00
IMP_SCORE,4357,GO:0015711,1.4374e-01,1.6900e+02
IMP_SCORE,4358,GO:0031023,1.4373e-01,3.3000e+01
IMP_SCORE,4359,GO:0009888,1.4373e-01,2.8300e+02
IMP_SCORE,4360,GO:0005975,1.4368e-01,2.8600e+02
IMP_SCORE,4361,GO:0016712,1.4366e-01,1.1000e+01
IMP_SCORE,4362,GO:0035113,1.4360e-01,2.6000e+01
IMP_SCORE,4363,GO:0033013,1.4360e-01,5.5000e+01
IMP_SCORE,4364,GO:0044429,1.4358e-01,4.1100e+02
IMP_SCORE,4365,GO:0003676,1.4355e-01,9.6200e+02
IMP_SCORE,4366,GO:0032879,1.4353e-01,6.2100e+02
IMP_SCORE,4367,GO:0006303,1.4347e-01,1.1000e+01
IMP_SCORE,4368,GO:0060123,1.4345e-01,1.2000e+01
IMP_SCORE,4369,GO:0035383,1.4345e-01,5.6000e+01
IMP_SCORE,4370,GO:0030855,1.4344e-01,1.2500e+02
IMP_SCORE,4371,GO:0043270,1.4339e-01,6.2000e+01
IMP_SCORE,4372,GO:0017081,1.4334e-01,2.9000e+01
IMP_SCORE,4373,GO:0004576,1.4333e-01,1.2000e+01
IMP_SCORE,4374,GO:0030326,1.4332e-01,3.2000e+01
IMP_SCORE,4375,GO:0097202,1.4332e-01,8.0000e+00
IMP_SCORE,4376,GO:0001961,1.4329e-01,2.2000e+01
IMP_SCORE,4377,GO:0000178,1.4329e-01,2.5000e+01
IMP_SCORE,4378,GO:0051493,1.4328e-01,1.6900e+02
IMP_SCORE,4379,GO:0070555,1.4327e-01,2.6000e+01
IMP_SCORE,4380,GO:0071715,1.4327e-01,1.4000e+01
IMP_SCORE,4381,GO:0003143,1.4318e-01,1.7000e+01
IMP_SCORE,4382,GO:0061659,1.4315e-01,7.4000e+01
IMP_SCORE,4383,GO:0030500,1.4315e-01,4.5000e+01
IMP_SCORE,4384,GO:0051783,1.4312e-01,4.4000e+01
IMP_SCORE,4385,GO:0048020,1.4310e-01,1.1000e+01
IMP_SCORE,4386,GO:0060170,1.4309e-01,3.4000e+01
IMP_SCORE,4387,GO:2000831,1.4308e-01,7.0000e+00
IMP_SCORE,4388,GO:0072512,1.4307e-01,2.4000e+01
IMP_SCORE,4389,GO:0048675,1.4306e-01,3.4000e+01
IMP_SCORE,4390,GO:0001678,1.4305e-01,2.3000e+01
IMP_SCORE,4391,GO:0016607,1.4302e-01,2.2400e+02
IMP_SCORE,4392,GO:0043650,1.4302e-01,1.3000e+01
IMP_SCORE,4393,GO:0032465,1.4299e-01,3.2000e+01
IMP_SCORE,4394,GO:0007399,1.4299e-01,3.6900e+02
IMP_SCORE,4395,GO:0051148,1.4298e-01,2.6000e+01
IMP_SCORE,4396,GO:0051704,1.4298e-01,5.0700e+02
IMP_SCORE,4397,GO:0002664,1.4295e-01,2.3000e+01
IMP_SCORE,4398,GO:1902589,1.4295e-01,3.0500e+02
IMP_SCORE,4399,GO:0045851,1.4291e-01,2.0000e+01
IMP_SCORE,4400,GO:0045776,1.4290e-01,3.4000e+01
IMP_SCORE,4401,GO:0065008,1.4290e-01,1.0020e+03
IMP_SCORE,4402,GO:0051603,1.4286e-01,1.3200e+02
IMP_SCORE,4403,GO:0008484,1.4282e-01,4.7000e+01
IMP_SCORE,4404,GO:0071320,1.4280e-01,1.4000e+01
IMP_SCORE,4405,GO:0015645,1.4279e-01,1.4000e+01
IMP_SCORE,4406,GO:0031974,1.4279e-01,4.4600e+02
IMP_SCORE,4407,GO:0005759,1.4272e-01,1.5200e+02
IMP_SCORE,4408,GO:0034501,1.4269e-01,3.0000e+00
IMP_SCORE,4409,GO:0044260,1.4267e-01,7.5400e+02
IMP_SCORE,4410,GO:0035303,1.4266e-01,7.6000e+01
IMP_SCORE,4411,GO:0009651,1.4265e-01,4.0000e+00
IMP_SCORE,4412,GO:0070300,1.4263e-01,2.7000e+01
IMP_SCORE,4413,GO:0098657,1.4263e-01,2.3000e+01
IMP_SCORE,4414,GO:0042592,1.4259e-01,4.2700e+02
IMP_SCORE,4415,GO:0097306,1.4253e-01,2.7000e+01
IMP_SCORE,4416,GO:0002715,1.4252e-01,1.7000e+01
IMP_SCORE,4417,GO:0042994,1.4240e-01,4.0000e+00
IMP_SCORE,4418,GO:0007158,1.4240e-01,1.2000e+01
IMP_SCORE,4419,GO:0099003,1.4237e-01,3.3000e+01
IMP_SCORE,4420,GO:0044262,1.4234e-01,7.4000e+01
IMP_SCORE,4421,GO:0044764,1.4233e-01,2.8400e+02
IMP_SCORE,4422,GO:0008152,1.4231e-01,1.0370e+03
IMP_SCORE,4423,GO:0006941,1.4231e-01,3.9000e+01
IMP_SCORE,4424,GO:0042730,1.4231e-01,1.4000e+01
IMP_SCORE,4425,GO:2001244,1.4228e-01,1.8000e+01
IMP_SCORE,4426,GO:0007009,1.4227e-01,1.0600e+02
IMP_SCORE,4427,GO:0044463,1.4220e-01,4.7200e+02
IMP_SCORE,4428,GO:0042574,1.4219e-01,1.1000e+01
IMP_SCORE,4429,GO:0043518,1.4218e-01,2.2000e+01
IMP_SCORE,4430,GO:0070628,1.4217e-01,5.0000e+00
IMP_SCORE,4431,GO:0070717,1.4216e-01,7.0000e+00
IMP_SCORE,4432,GO:0015347,1.4215e-01,5.3000e+01
IMP_SCORE,4433,GO:0071871,1.4215e-01,8.0000e+00
IMP_SCORE,4434,GO:0006875,1.4213e-01,1.3300e+02
IMP_SCORE,4435,GO:2001275,1.4210e-01,8.0000e+00
IMP_SCORE,4436,GO:0051649,1.4208e-01,4.1500e+02
IMP_SCORE,4437,GO:0042743,1.4201e-01,1.9000e+01
IMP_SCORE,4438,GO:0007212,1.4201e-01,3.5000e+01
IMP_SCORE,4439,GO:0006559,1.4200e-01,3.7000e+01
IMP_SCORE,4440,GO:0046823,1.4191e-01,4.6000e+01
IMP_SCORE,4441,GO:0060048,1.4190e-01,1.1000e+01
IMP_SCORE,4442,GO:1903894,1.4188e-01,2.0000e+00
IMP_SCORE,4443,GO:0044827,1.4186e-01,8.0000e+00
IMP_SCORE,4444,GO:0090174,1.4181e-01,4.6000e+01
IMP_SCORE,4445,GO:0015935,1.4181e-01,1.7000e+01
IMP_SCORE,4446,GO:0006693,1.4180e-01,2.1000e+01
IMP_SCORE,4447,GO:0004970,1.4179e-01,9.0000e+00
IMP_SCORE,4448,GO:0007173,1.4176e-01,3.4000e+01
IMP_SCORE,4449,GO:0007423,1.4168e-01,6.7000e+01
IMP_SCORE,4450,GO:0018345,1.4167e-01,3.3000e+01
IMP_SCORE,4451,GO:0099106,1.4167e-01,6.4000e+01
IMP_SCORE,4452,GO:0046852,1.4163e-01,4.0000e+00
IMP_SCORE,4453,GO:0060173,1.4159e-01,4.2000e+01
IMP_SCORE,4454,GO:0031640,1.4153e-01,1.3000e+01
IMP_SCORE,4455,GO:0031907,1.4150e-01,3.9000e+01
IMP_SCORE,4456,GO:0002864,1.4146e-01,1.0000e+01
IMP_SCORE,4457,GO:0032553,1.4143e-01,4.4000e+02
IMP_SCORE,4458,GO:0033270,1.4132e-01,2.7000e+01
IMP_SCORE,4459,GO:0061136,1.4125e-01,5.3000e+01
IMP_SCORE,4460,GO:0006310,1.4120e-01,5.4000e+01
IMP_SCORE,4461,GO:0001614,1.4113e-01,2.6000e+01
IMP_SCORE,4462,GO:0035639,1.4112e-01,4.4200e+02
IMP_SCORE,4463,GO:0004722,1.4111e-01,3.1000e+01
IMP_SCORE,4464,GO:0003690,1.4107e-01,1.4700e+02
IMP_SCORE,4465,GO:0016788,1.4106e-01,4.5700e+02
IMP_SCORE,4466,GO:0030810,1.4104e-01,1.2000e+01
IMP_SCORE,4467,GO:0019433,1.4101e-01,1.1000e+01
IMP_SCORE,4468,GO:0001909,1.4100e-01,2.8000e+01
IMP_SCORE,4469,GO:0016787,1.4095e-01,1.1950e+03
IMP_SCORE,4470,GO:0006949,1.4092e-01,2.8000e+01
IMP_SCORE,4471,GO:0009880,1.4086e-01,2.1000e+01
IMP_SCORE,4472,GO:0032309,1.4083e-01,8.0000e+00
IMP_SCORE,4473,GO:0006735,1.4066e-01,1.0000e+01
IMP_SCORE,4474,GO:0051179,1.4063e-01,1.0220e+03
IMP_SCORE,4475,GO:0071850,1.4062e-01,8.0000e+00
IMP_SCORE,4476,GO:0006882,1.4058e-01,8.0000e+00
IMP_SCORE,4477,GO:0006465,1.4056e-01,1.3000e+01
IMP_SCORE,4478,GO:0007379,1.4053e-01,5.0000e+00
IMP_SCORE,4479,GO:0071702,1.4045e-01,5.4500e+02
IMP_SCORE,4480,GO:0051338,1.4043e-01,2.0300e+02
IMP_SCORE,4481,GO:0005524,1.4043e-01,3.5400e+02
IMP_SCORE,4482,GO:0015833,1.4041e-01,3.8700e+02
IMP_SCORE,4483,GO:0032943,1.4041e-01,2.8000e+01
IMP_SCORE,4484,GO:0034645,1.4039e-01,2.7600e+02
IMP_SCORE,4485,GO:0006639,1.4039e-01,5.4000e+01
IMP_SCORE,4486,GO:0007034,1.4037e-01,5.1000e+01
IMP_SCORE,4487,GO:0008202,1.4032e-01,1.0500e+02
IMP_SCORE,4488,GO:0010556,1.4029e-01,3.5900e+02
IMP_SCORE,4489,GO:0060993,1.4026e-01,8.0000e+00
IMP_SCORE,4490,GO:0043087,1.4024e-01,2.5500e+02
IMP_SCORE,4491,GO:1902750,1.4019e-01,1.9000e+01
IMP_SCORE,4492,GO:0032733,1.4018e-01,9.0000e+00
IMP_SCORE,4493,GO:0045936,1.4012e-01,1.4600e+02
IMP_SCORE,4494,GO:0017171,1.4009e-01,2.4000e+02
IMP_SCORE,4495,GO:0072015,1.4007e-01,1.6000e+01
IMP_SCORE,4496,GO:0034250,1.4004e-01,2.6000e+01
IMP_SCORE,4497,GO:1901265,1.4003e-01,6.5300e+02
IMP_SCORE,4498,GO:0010977,1.3998e-01,6.8000e+01
IMP_SCORE,4499,GO:0001077,1.3994e-01,4.9000e+01
IMP_SCORE,4500,GO:0044267,1.3991e-01,7.0900e+02
IMP_SCORE,4501,GO:0042589,1.3991e-01,1.7000e+01
IMP_SCORE,4502,GO:0016765,1.3989e-01,8.5000e+01
IMP_SCORE,4503,GO:0005666,1.3988e-01,5.0000e+00
IMP_SCORE,4504,GO:0032154,1.3988e-01,4.2000e+01
IMP_SCORE,4505,GO:0005913,1.3986e-01,6.5000e+01
IMP_SCORE,4506,GO:0032543,1.3980e-01,2.5000e+01
IMP_SCORE,4507,GO:0031338,1.3978e-01,2.9000e+01
IMP_SCORE,4508,GO:0015850,1.3976e-01,4.8000e+01
IMP_SCORE,4509,GO:1901863,1.3973e-01,7.0000e+00
IMP_SCORE,4510,GO:1903052,1.3972e-01,3.6000e+01
IMP_SCORE,4511,GO:0071826,1.3971e-01,9.9000e+01
IMP_SCORE,4512,GO:2000679,1.3967e-01,9.0000e+00
IMP_SCORE,4513,GO:0032268,1.3962e-01,3.9300e+02
IMP_SCORE,4514,GO:2000404,1.3960e-01,2.1000e+01
IMP_SCORE,4515,GO:0008509,1.3957e-01,1.4500e+02
IMP_SCORE,4516,GO:0005976,1.3929e-01,4.2000e+01
IMP_SCORE,4517,GO:0005911,1.3928e-01,3.1200e+02
IMP_SCORE,4518,GO:0008236,1.3925e-01,2.1200e+02
IMP_SCORE,4519,GO:0009889,1.3922e-01,4.6300e+02
IMP_SCORE,4520,GO:0045833,1.3919e-01,2.7000e+01
IMP_SCORE,4521,GO:0031306,1.3917e-01,8.0000e+00
IMP_SCORE,4522,GO:0007186,1.3914e-01,3.6100e+02
IMP_SCORE,4523,GO:1900407,1.3913e-01,1.6000e+01
IMP_SCORE,4524,GO:0009898,1.3906e-01,3.3000e+01
IMP_SCORE,4525,GO:2001259,1.3904e-01,1.4000e+01
IMP_SCORE,4526,GO:0055086,1.3894e-01,1.2700e+02
IMP_SCORE,4527,GO:1902745,1.3891e-01,1.0000e+01
IMP_SCORE,4528,GO:0016605,1.3890e-01,4.3000e+01
IMP_SCORE,4529,GO:0006873,1.3887e-01,1.5000e+02
IMP_SCORE,4530,GO:0009855,1.3884e-01,2.8000e+01
IMP_SCORE,4531,GO:0061025,1.3883e-01,7.7000e+01
IMP_SCORE,4532,GO:0031012,1.3882e-01,4.1600e+02
IMP_SCORE,4533,GO:0044420,1.3880e-01,1.6400e+02
IMP_SCORE,4534,GO:0043902,1.3878e-01,6.3000e+01
IMP_SCORE,4535,GO:0000245,1.3878e-01,6.0000e+00
IMP_SCORE,4536,GO:0051181,1.3877e-01,1.6000e+01
IMP_SCORE,4537,GO:0043046,1.3874e-01,2.0000e+00
IMP_SCORE,4538,GO:0015266,1.3870e-01,1.0000e+01
IMP_SCORE,4539,GO:0050681,1.3869e-01,1.1000e+01
IMP_SCORE,4540,GO:0003008,1.3868e-01,6.3700e+02
IMP_SCORE,4541,GO:0043500,1.3866e-01,7.0000e+00
IMP_SCORE,4542,GO:0022853,1.3865e-01,5.1000e+01
IMP_SCORE,4543,GO:0070161,1.3860e-01,3.5400e+02
IMP_SCORE,4544,GO:2000052,1.3859e-01,4.0000e+00
IMP_SCORE,4545,GO:0043524,1.3856e-01,3.0000e+01
IMP_SCORE,4546,GO:0042100,1.3850e-01,1.1000e+01
IMP_SCORE,4547,GO:0009125,1.3848e-01,6.0000e+00
IMP_SCORE,4548,GO:0034397,1.3845e-01,6.0000e+00
IMP_SCORE,4549,GO:1903035,1.3841e-01,3.5000e+01
IMP_SCORE,4550,GO:0035308,1.3839e-01,1.6000e+01
IMP_SCORE,4551,GO:0033365,1.3838e-01,1.3200e+02
IMP_SCORE,4552,GO:0045655,1.3838e-01,3.0000e+00
IMP_SCORE,4553,GO:1903522,1.3834e-01,9.4000e+01
IMP_SCORE,4554,GO:0034765,1.3833e-01,1.2900e+02
IMP_SCORE,4555,GO:0030291,1.3828e-01,2.6000e+01
IMP_SCORE,4556,GO:0009058,1.3828e-01,5.6400e+02
IMP_SCORE,4557,GO:0007411,1.3823e-01,1.4500e+02
IMP_SCORE,4558,GO:0035305,1.3822e-01,6.2000e+01
IMP_SCORE,4559,GO:0090665,1.3821e-01,3.7000e+01
IMP_SCORE,4560,GO:0050905,1.3818e-01,6.1000e+01
IMP_SCORE,4561,GO:0032561,1.3818e-01,1.8100e+02
IMP_SCORE,4562,GO:0046365,1.3813e-01,3.7000e+01
IMP_SCORE,4563,GO:0004709,1.3806e-01,2.3000e+01
IMP_SCORE,4564,GO:0045682,1.3805e-01,2.0000e+01
IMP_SCORE,4565,GO:0010324,1.3804e-01,4.0000e+01
IMP_SCORE,4566,GO:2000136,1.3802e-01,9.0000e+00
IMP_SCORE,4567,GO:0005003,1.3801e-01,2.1000e+01
IMP_SCORE,4568,GO:0007631,1.3800e-01,3.2000e+01
IMP_SCORE,4569,GO:0015980,1.3794e-01,4.9000e+01
IMP_SCORE,4570,GO:0072507,1.3794e-01,1.1600e+02
IMP_SCORE,4571,GO:0033555,1.3791e-01,3.4000e+01
IMP_SCORE,4572,GO:0016874,1.3790e-01,8.5000e+01
IMP_SCORE,4573,GO:0051766,1.3788e-01,3.2000e+01
IMP_SCORE,4574,GO:0034381,1.3787e-01,4.0000e+00
IMP_SCORE,4575,GO:0051647,1.3785e-01,1.0000e+01
IMP_SCORE,4576,GO:0002790,1.3783e-01,5.2000e+01
IMP_SCORE,4577,GO:0002062,1.3782e-01,1.6000e+01
IMP_SCORE,4578,GO:0004518,1.3780e-01,8.3000e+01
IMP_SCORE,4579,GO:1901476,1.3774e-01,2.7000e+01
IMP_SCORE,4580,GO:0044455,1.3772e-01,7.5000e+01
IMP_SCORE,4581,GO:0005126,1.3771e-01,1.8100e+02
IMP_SCORE,4582,GO:0019755,1.3770e-01,1.8000e+01
IMP_SCORE,4583,GO:0031175,1.3761e-01,6.5000e+01
IMP_SCORE,4584,GO:0031110,1.3759e-01,3.0000e+01
IMP_SCORE,4585,GO:1900015,1.3758e-01,1.5000e+01
IMP_SCORE,4586,GO:0042254,1.3755e-01,2.6000e+01
IMP_SCORE,4587,GO:0005251,1.3751e-01,3.6000e+01
IMP_SCORE,4588,GO:0045211,1.3749e-01,1.3700e+02
IMP_SCORE,4589,GO:0042537,1.3749e-01,1.2000e+01
IMP_SCORE,4590,GO:2000060,1.3748e-01,1.0000e+01
IMP_SCORE,4591,GO:0060174,1.3748e-01,1.1000e+01
IMP_SCORE,4592,GO:0007088,1.3743e-01,3.9000e+01
IMP_SCORE,4593,GO:0070542,1.3743e-01,2.8000e+01
IMP_SCORE,4594,GO:0009582,1.3741e-01,5.4000e+01
IMP_SCORE,4595,GO:0009306,1.3734e-01,4.9000e+01
IMP_SCORE,4596,GO:0051188,1.3732e-01,1.1600e+02
IMP_SCORE,4597,GO:0009897,1.3731e-01,1.9500e+02
IMP_SCORE,4598,GO:0046889,1.3730e-01,1.8000e+01
IMP_SCORE,4599,GO:0051348,1.3728e-01,7.5000e+01
IMP_SCORE,4600,GO:0006833,1.3728e-01,3.2000e+01
IMP_SCORE,4601,GO:0019692,1.3727e-01,9.0000e+00
IMP_SCORE,4602,GO:0033327,1.3722e-01,1.9000e+01
IMP_SCORE,4603,GO:0032269,1.3715e-01,2.3900e+02
IMP_SCORE,4604,GO:0044456,1.3710e-01,3.5400e+02
IMP_SCORE,4605,GO:0017016,1.3703e-01,1.8000e+02
IMP_SCORE,4606,GO:0052689,1.3700e-01,1.7400e+02
IMP_SCORE,4607,GO:1902554,1.3696e-01,1.8000e+01
IMP_SCORE,4608,GO:0031123,1.3696e-01,3.2000e+01
IMP_SCORE,4609,GO:0065009,1.3693e-01,7.2000e+02
IMP_SCORE,4610,GO:0009119,1.3691e-01,4.1000e+01
IMP_SCORE,4611,GO:0035666,1.3690e-01,1.1000e+01
IMP_SCORE,4612,GO:0009235,1.3690e-01,1.9000e+01
IMP_SCORE,4613,GO:0051249,1.3689e-01,1.1200e+02
IMP_SCORE,4614,GO:0006109,1.3687e-01,4.2000e+01
IMP_SCORE,4615,GO:0033688,1.3687e-01,1.8000e+01
IMP_SCORE,4616,GO:0009059,1.3686e-01,2.8700e+02
IMP_SCORE,4617,GO:0001608,1.3683e-01,3.2000e+01
IMP_SCORE,4618,GO:0050877,1.3682e-01,4.4200e+02
IMP_SCORE,4619,GO:0030054,1.3679e-01,7.1900e+02
IMP_SCORE,4620,GO:1905475,1.3678e-01,5.2000e+01
IMP_SCORE,4621,GO:0019363,1.3677e-01,1.8000e+01
IMP_SCORE,4622,GO:1901363,1.3676e-01,1.2380e+03
IMP_SCORE,4623,GO:0018130,1.3675e-01,2.4400e+02
IMP_SCORE,4624,GO:0031397,1.3674e-01,2.1000e+01
IMP_SCORE,4625,GO:0016581,1.3674e-01,2.0000e+01
IMP_SCORE,4626,GO:0030666,1.3672e-01,8.4000e+01
IMP_SCORE,4627,GO:0017156,1.3659e-01,3.0000e+01
IMP_SCORE,4628,GO:0007252,1.3659e-01,1.9000e+01
IMP_SCORE,4629,GO:0015035,1.3659e-01,8.0000e+00
IMP_SCORE,4630,GO:0015923,1.3654e-01,1.8000e+01
IMP_SCORE,4631,GO:0005518,1.3643e-01,5.6000e+01
IMP_SCORE,4632,GO:0008233,1.3642e-01,3.4700e+02
IMP_SCORE,4633,GO:0051170,1.3642e-01,4.2000e+01
IMP_SCORE,4634,GO:0033762,1.3636e-01,2.6000e+01
IMP_SCORE,4635,GO:0098602,1.3635e-01,2.0400e+02
IMP_SCORE,4636,GO:0045652,1.3633e-01,4.0000e+00
IMP_SCORE,4637,GO:0034704,1.3631e-01,2.7000e+01
IMP_SCORE,4638,GO:0016567,1.3623e-01,1.8800e+02
IMP_SCORE,4639,GO:0005639,1.3622e-01,1.8000e+01
IMP_SCORE,4640,GO:0044772,1.3621e-01,9.1000e+01
IMP_SCORE,4641,GO:0034220,1.3621e-01,2.3600e+02
IMP_SCORE,4642,GO:0060560,1.3618e-01,4.4000e+01
IMP_SCORE,4643,GO:0040029,1.3610e-01,5.3000e+01
IMP_SCORE,4644,GO:0030331,1.3608e-01,2.3000e+01
IMP_SCORE,4645,GO:0006412,1.3606e-01,5.7000e+01
IMP_SCORE,4646,GO:0019911,1.3601e-01,4.6000e+01
IMP_SCORE,4647,GO:1900034,1.3594e-01,3.9000e+01
IMP_SCORE,4648,GO:1902305,1.3591e-01,4.3000e+01
IMP_SCORE,4649,GO:0006334,1.3589e-01,3.2000e+01
IMP_SCORE,4650,GO:0043044,1.3582e-01,2.2000e+01
IMP_SCORE,4651,GO:0042455,1.3576e-01,1.6000e+01
IMP_SCORE,4652,GO:0044264,1.3575e-01,3.2000e+01
IMP_SCORE,4653,GO:0016791,1.3564e-01,1.7500e+02
IMP_SCORE,4654,GO:0014068,1.3561e-01,3.0000e+01
IMP_SCORE,4655,GO:0097305,1.3560e-01,6.5000e+01
IMP_SCORE,4656,GO:0032501,1.3558e-01,1.0590e+03
IMP_SCORE,4657,GO:0007129,1.3558e-01,6.0000e+00
IMP_SCORE,4658,GO:0006979,1.3550e-01,1.4300e+02
IMP_SCORE,4659,GO:0060315,1.3550e-01,2.0000e+00
IMP_SCORE,4660,GO:1900746,1.3539e-01,9.0000e+00
IMP_SCORE,4661,GO:0046640,1.3536e-01,7.0000e+00
IMP_SCORE,4662,GO:1901362,1.3534e-01,3.1200e+02
IMP_SCORE,4663,GO:0010225,1.3533e-01,4.0000e+00
IMP_SCORE,4664,GO:0044450,1.3525e-01,1.0200e+02
IMP_SCORE,4665,GO:0014014,1.3517e-01,1.6000e+01
IMP_SCORE,4666,GO:0032549,1.3515e-01,1.6800e+02
IMP_SCORE,4667,GO:0060590,1.3514e-01,3.4000e+01
IMP_SCORE,4668,GO:0004175,1.3506e-01,2.7900e+02
IMP_SCORE,4669,GO:0048029,1.3500e-01,7.1000e+01
IMP_SCORE,4670,GO:0032559,1.3499e-01,4.0500e+02
IMP_SCORE,4671,GO:0032414,1.3497e-01,1.8000e+01
IMP_SCORE,4672,GO:2000586,1.3496e-01,3.0000e+00
IMP_SCORE,4673,GO:0060307,1.3495e-01,7.0000e+00
IMP_SCORE,4674,GO:0031267,1.3485e-01,1.7500e+02
IMP_SCORE,4675,GO:0090175,1.3482e-01,2.5000e+01
IMP_SCORE,4676,GO:0006623,1.3476e-01,1.1000e+01
IMP_SCORE,4677,GO:0006725,1.3476e-01,4.5600e+02
IMP_SCORE,4678,GO:0071625,1.3467e-01,1.5000e+01
IMP_SCORE,4679,GO:0006508,1.3464e-01,3.9900e+02
IMP_SCORE,4680,GO:0006004,1.3459e-01,3.0000e+01
IMP_SCORE,4681,GO:0007077,1.3452e-01,1.3000e+01
IMP_SCORE,4682,GO:0001990,1.3446e-01,5.0000e+00
IMP_SCORE,4683,GO:0006890,1.3443e-01,4.0000e+01
IMP_SCORE,4684,GO:0030003,1.3442e-01,1.5200e+02
IMP_SCORE,4685,GO:0098796,1.3438e-01,2.7600e+02
IMP_SCORE,4686,GO:0006952,1.3437e-01,5.1400e+02
IMP_SCORE,4687,GO:0005884,1.3434e-01,3.8000e+01
IMP_SCORE,4688,GO:0006942,1.3420e-01,2.1000e+01
IMP_SCORE,4689,GO:1903651,1.3419e-01,1.1000e+01
IMP_SCORE,4690,GO:0071479,1.3414e-01,2.3000e+01
IMP_SCORE,4691,GO:0099516,1.3414e-01,4.1000e+01
IMP_SCORE,4692,GO:0009057,1.3409e-01,2.3600e+02
IMP_SCORE,4693,GO:0044448,1.3407e-01,7.0000e+01
IMP_SCORE,4694,GO:0001947,1.3405e-01,1.9000e+01
IMP_SCORE,4695,GO:0008227,1.3405e-01,3.8000e+01
IMP_SCORE,4696,GO:0061061,1.3403e-01,7.2000e+01
IMP_SCORE,4697,GO:0006470,1.3398e-01,9.4000e+01
IMP_SCORE,4698,GO:0012501,1.3397e-01,4.9700e+02
IMP_SCORE,4699,GO:0050777,1.3395e-01,6.0000e+01
IMP_SCORE,4700,GO:0098732,1.3393e-01,3.9000e+01
IMP_SCORE,4701,GO:1904949,1.3392e-01,1.3000e+01
IMP_SCORE,4702,GO:0006509,1.3391e-01,9.0000e+00
IMP_SCORE,4703,GO:0044259,1.3386e-01,4.6000e+01
IMP_SCORE,4704,GO:0060043,1.3379e-01,9.0000e+00
IMP_SCORE,4705,GO:0031672,1.3374e-01,1.0000e+01
IMP_SCORE,4706,GO:0051020,1.3373e-01,1.8600e+02
IMP_SCORE,4707,GO:0006605,1.3369e-01,7.2000e+01
IMP_SCORE,4708,GO:0008380,1.3368e-01,1.0100e+02
IMP_SCORE,4709,GO:0007610,1.3362e-01,2.5700e+02
IMP_SCORE,4710,GO:0019956,1.3360e-01,1.4000e+01
IMP_SCORE,4711,GO:0051656,1.3356e-01,9.4000e+01
IMP_SCORE,4712,GO:0038094,1.3355e-01,2.7000e+01
IMP_SCORE,4713,GO:0030856,1.3353e-01,3.8000e+01
IMP_SCORE,4714,GO:0071897,1.3352e-01,1.9000e+01
IMP_SCORE,4715,GO:0003823,1.3348e-01,8.2000e+01
IMP_SCORE,4716,GO:0060255,1.3347e-01,6.1400e+02
IMP_SCORE,4717,GO:0035586,1.3346e-01,2.8000e+01
IMP_SCORE,4718,GO:0030881,1.3342e-01,2.1000e+01
IMP_SCORE,4719,GO:0019724,1.3341e-01,1.2000e+01
IMP_SCORE,4720,GO:0030178,1.3335e-01,5.5000e+01
IMP_SCORE,4721,GO:1903321,1.3335e-01,2.1000e+01
IMP_SCORE,4722,GO:0030258,1.3332e-01,1.4500e+02
IMP_SCORE,4723,GO:0070286,1.3327e-01,1.1000e+01
IMP_SCORE,4724,GO:0044275,1.3324e-01,2.4000e+01
IMP_SCORE,4725,GO:0051171,1.3323e-01,4.4400e+02
IMP_SCORE,4726,GO:0043492,1.3319e-01,4.5000e+01
IMP_SCORE,4727,GO:0008201,1.3318e-01,1.1700e+02
IMP_SCORE,4728,GO:2000403,1.3313e-01,7.0000e+00
IMP_SCORE,4729,GO:0070098,1.3306e-01,2.6000e+01
IMP_SCORE,4730,GO:0051301,1.3300e-01,1.7400e+02
IMP_SCORE,4731,GO:0010640,1.3297e-01,1.2000e+01
IMP_SCORE,4732,GO:0030204,1.3297e-01,2.6000e+01
IMP_SCORE,4733,GO:0007017,1.3296e-01,2.2600e+02
IMP_SCORE,4734,GO:0010498,1.3295e-01,5.4000e+01
IMP_SCORE,4735,GO:1903580,1.3295e-01,3.0000e+00
IMP_SCORE,4736,GO:0016073,1.3294e-01,2.9000e+01
IMP_SCORE,4737,GO:0016709,1.3292e-01,3.0000e+01
IMP_SCORE,4738,GO:0072525,1.3289e-01,4.1000e+01
IMP_SCORE,4739,GO:0005254,1.3283e-01,6.1000e+01
IMP_SCORE,4740,GO:0006259,1.3279e-01,2.0000e+02
IMP_SCORE,4741,GO:0046942,1.3278e-01,8.0000e+01
IMP_SCORE,4742,GO:1902403,1.3277e-01,1.4000e+01
IMP_SCORE,4743,GO:0043648,1.3272e-01,5.8000e+01
IMP_SCORE,4744,GO:0099080,1.3270e-01,3.2100e+02
IMP_SCORE,4745,GO:0005813,1.3267e-01,1.8700e+02
IMP_SCORE,4746,GO:0003334,1.3267e-01,4.0000e+00
IMP_SCORE,4747,GO:0090313,1.3267e-01,2.1000e+01
IMP_SCORE,4748,GO:0045892,1.3258e-01,1.6600e+02
IMP_SCORE,4749,GO:0000428,1.3255e-01,1.3000e+01
IMP_SCORE,4750,GO:0004298,1.3253e-01,2.6000e+01
IMP_SCORE,4751,GO:0061726,1.3252e-01,7.0000e+00
IMP_SCORE,4752,GO:0071044,1.3244e-01,2.0000e+00
IMP_SCORE,4753,GO:0035137,1.3242e-01,9.0000e+00
IMP_SCORE,4754,GO:0050431,1.3241e-01,4.6000e+01
IMP_SCORE,4755,GO:0097729,1.3240e-01,1.0000e+01
IMP_SCORE,4756,GO:0003684,1.3228e-01,1.5000e+01
IMP_SCORE,4757,GO:0045879,1.3227e-01,9.0000e+00
IMP_SCORE,4758,GO:0009295,1.3226e-01,2.9000e+01
IMP_SCORE,4759,GO:0042832,1.3220e-01,1.8000e+01
IMP_SCORE,4760,GO:0070727,1.3217e-01,2.7500e+02
IMP_SCORE,4761,GO:0001076,1.3215e-01,5.8000e+01
IMP_SCORE,4762,GO:0045202,1.3215e-01,2.4400e+02
IMP_SCORE,4763,GO:0043623,1.3212e-01,1.3100e+02
IMP_SCORE,4764,GO:0098656,1.3206e-01,1.1200e+02
IMP_SCORE,4765,GO:0017048,1.3203e-01,4.6000e+01
IMP_SCORE,4766,GO:0000287,1.3202e-01,2.0700e+02
IMP_SCORE,4767,GO:0023052,1.3201e-01,2.7400e+02
IMP_SCORE,4768,GO:0009225,1.3194e-01,3.3000e+01
IMP_SCORE,4769,GO:0044424,1.3187e-01,1.2750e+03
IMP_SCORE,4770,GO:0072666,1.3186e-01,1.2000e+01
IMP_SCORE,4771,GO:0006520,1.3183e-01,1.5200e+02
IMP_SCORE,4772,GO:0043124,1.3182e-01,3.0000e+01
IMP_SCORE,4773,GO:1902358,1.3180e-01,2.0000e+00
IMP_SCORE,4774,GO:0005923,1.3176e-01,1.4000e+02
IMP_SCORE,4775,GO:0030308,1.3174e-01,7.7000e+01
IMP_SCORE,4776,GO:1903393,1.3174e-01,7.0000e+00
IMP_SCORE,4777,GO:0050819,1.3173e-01,3.0000e+01
IMP_SCORE,4778,GO:0004993,1.3171e-01,7.0000e+00
IMP_SCORE,4779,GO:0015296,1.3170e-01,1.6000e+01
IMP_SCORE,4780,GO:0048871,1.3169e-01,3.6000e+01
IMP_SCORE,4781,GO:0033089,1.3165e-01,9.0000e+00
IMP_SCORE,4782,GO:0006027,1.3162e-01,4.4000e+01
IMP_SCORE,4783,GO:0007520,1.3161e-01,2.5000e+01
IMP_SCORE,4784,GO:0030031,1.3154e-01,1.1800e+02
IMP_SCORE,4785,GO:0005509,1.3149e-01,7.7500e+02
IMP_SCORE,4786,GO:0043484,1.3149e-01,3.4000e+01
IMP_SCORE,4787,GO:0051193,1.3143e-01,2.5000e+01
IMP_SCORE,4788,GO:0098563,1.3143e-01,1.1000e+01
IMP_SCORE,4789,GO:0019904,1.3141e-01,5.2000e+02
IMP_SCORE,4790,GO:0046914,1.3138e-01,9.9500e+02
IMP_SCORE,4791,GO:0044451,1.3136e-01,3.8300e+02
IMP_SCORE,4792,GO:0006595,1.3136e-01,2.2000e+01
IMP_SCORE,4793,GO:0010770,1.3135e-01,3.9000e+01
IMP_SCORE,4794,GO:0042472,1.3130e-01,2.1000e+01
IMP_SCORE,4795,GO:0046605,1.3124e-01,1.5000e+01
IMP_SCORE,4796,GO:1903047,1.3119e-01,2.2300e+02
IMP_SCORE,4797,GO:0006878,1.3118e-01,1.8000e+01
IMP_SCORE,4798,GO:0003006,1.3113e-01,1.8800e+02
IMP_SCORE,4799,GO:0051049,1.3109e-01,4.4900e+02
IMP_SCORE,4800,GO:0033036,1.3100e-01,4.9600e+02
IMP_SCORE,4801,GO:0045815,1.3097e-01,2.3000e+01
IMP_SCORE,4802,GO:0030488,1.3088e-01,1.0000e+01
IMP_SCORE,4803,GO:0097367,1.3084e-01,7.1400e+02
IMP_SCORE,4804,GO:0044702,1.3078e-01,4.6900e+02
IMP_SCORE,4805,GO:0045601,1.3076e-01,3.4000e+01
IMP_SCORE,4806,GO:0019319,1.3071e-01,2.2000e+01
IMP_SCORE,4807,GO:0044272,1.3070e-01,1.0600e+02
IMP_SCORE,4808,GO:0005694,1.3067e-01,1.0200e+02
IMP_SCORE,4809,GO:0044146,1.3061e-01,8.0000e+00
IMP_SCORE,4810,GO:0001942,1.3060e-01,1.2000e+01
IMP_SCORE,4811,GO:0034622,1.3058e-01,2.4800e+02
IMP_SCORE,4812,GO:0072488,1.3052e-01,9.0000e+00
IMP_SCORE,4813,GO:0043412,1.3047e-01,6.4200e+02
IMP_SCORE,4814,GO:0031301,1.3045e-01,1.1100e+02
IMP_SCORE,4815,GO:0007219,1.3044e-01,2.4000e+01
IMP_SCORE,4816,GO:0003179,1.3043e-01,1.3000e+01
IMP_SCORE,4817,GO:0001662,1.3041e-01,1.4000e+01
IMP_SCORE,4818,GO:2000353,1.3040e-01,1.8000e+01
IMP_SCORE,4819,GO:0060384,1.3034e-01,1.1000e+01
IMP_SCORE,4820,GO:0095500,1.3033e-01,2.8000e+01
IMP_SCORE,4821,GO:0032845,1.3032e-01,4.4000e+01
IMP_SCORE,4822,GO:0003725,1.3031e-01,6.7000e+01
IMP_SCORE,4823,GO:0030676,1.3028e-01,7.0000e+00
IMP_SCORE,4824,GO:0006401,1.3026e-01,4.9000e+01
IMP_SCORE,4825,GO:0005092,1.3024e-01,2.9000e+01
IMP_SCORE,4826,GO:0008289,1.3021e-01,5.4300e+02
IMP_SCORE,4827,GO:0005243,1.3019e-01,1.1000e+01
IMP_SCORE,4828,GO:0035729,1.3019e-01,3.0000e+00
IMP_SCORE,4829,GO:0042923,1.3017e-01,1.7000e+01
IMP_SCORE,4830,GO:0035269,1.3015e-01,1.1000e+01
IMP_SCORE,4831,GO:0009394,1.3014e-01,9.0000e+00
IMP_SCORE,4832,GO:0032781,1.3012e-01,2.7000e+01
IMP_SCORE,4833,GO:0043679,1.3011e-01,3.5000e+01
IMP_SCORE,4834,GO:0048284,1.3011e-01,6.9000e+01
IMP_SCORE,4835,GO:0055085,1.3009e-01,3.6800e+02
IMP_SCORE,4836,GO:0008017,1.2998e-01,1.6400e+02
IMP_SCORE,4837,GO:0006289,1.2996e-01,1.5000e+01
IMP_SCORE,4838,GO:1903140,1.2988e-01,1.8000e+01
IMP_SCORE,4839,GO:0043457,1.2987e-01,2.9000e+01
IMP_SCORE,4840,GO:0042219,1.2985e-01,2.8000e+01
IMP_SCORE,4841,GO:0035162,1.2979e-01,5.0000e+00
IMP_SCORE,4842,GO:0005604,1.2978e-01,1.4800e+02
IMP_SCORE,4843,GO:0032947,1.2978e-01,5.5000e+01
IMP_SCORE,4844,GO:0002861,1.2977e-01,2.0000e+01
IMP_SCORE,4845,GO:0032550,1.2976e-01,1.7400e+02
IMP_SCORE,4846,GO:0046873,1.2976e-01,1.2800e+02
IMP_SCORE,4847,GO:0003016,1.2969e-01,1.6000e+01
IMP_SCORE,4848,GO:0004540,1.2956e-01,7.1000e+01
IMP_SCORE,4849,GO:2000811,1.2953e-01,9.0000e+00
IMP_SCORE,4850,GO:0031330,1.2947e-01,3.3000e+01
IMP_SCORE,4851,GO:0000794,1.2946e-01,1.2000e+01
IMP_SCORE,4852,GO:0008528,1.2943e-01,4.6000e+01
IMP_SCORE,4853,GO:0045240,1.2939e-01,1.6000e+01
IMP_SCORE,4854,GO:0008565,1.2939e-01,5.1000e+01
IMP_SCORE,4855,GO:0001012,1.2935e-01,1.0500e+02
IMP_SCORE,4856,GO:0005682,1.2935e-01,9.0000e+00
IMP_SCORE,4857,GO:0046467,1.2930e-01,6.7000e+01
IMP_SCORE,4858,GO:0043516,1.2930e-01,2.1000e+01
IMP_SCORE,4859,GO:0007519,1.2928e-01,2.0000e+01
IMP_SCORE,4860,GO:0098772,1.2926e-01,5.8200e+02
IMP_SCORE,4861,GO:0032420,1.2922e-01,1.6000e+01
IMP_SCORE,4862,GO:0014874,1.2921e-01,2.0000e+00
IMP_SCORE,4863,GO:0006821,1.2921e-01,5.3000e+01
IMP_SCORE,4864,GO:0001784,1.2914e-01,1.3000e+01
IMP_SCORE,4865,GO:0010642,1.2910e-01,8.0000e+00
IMP_SCORE,4866,GO:0022402,1.2908e-01,3.5800e+02
IMP_SCORE,4867,GO:0003093,1.2908e-01,1.4000e+01
IMP_SCORE,4868,GO:0019725,1.2908e-01,2.7600e+02
IMP_SCORE,4869,GO:0016209,1.2903e-01,1.0400e+02
IMP_SCORE,4870,GO:0006865,1.2900e-01,5.4000e+01
IMP_SCORE,4871,GO:0001726,1.2897e-01,5.9000e+01
IMP_SCORE,4872,GO:0035254,1.2897e-01,7.0000e+00
IMP_SCORE,4873,GO:0035035,1.2895e-01,1.9000e+01
IMP_SCORE,4874,GO:0010447,1.2895e-01,1.2000e+01
IMP_SCORE,4875,GO:0043547,1.2890e-01,2.7400e+02
IMP_SCORE,4876,GO:0071805,1.2890e-01,4.5000e+01
IMP_SCORE,4877,GO:0022843,1.2889e-01,4.8000e+01
IMP_SCORE,4878,GO:0042171,1.2887e-01,1.1000e+01
IMP_SCORE,4879,GO:0006893,1.2887e-01,2.7000e+01
IMP_SCORE,4880,GO:0048747,1.2880e-01,4.8000e+01
IMP_SCORE,4881,GO:2000112,1.2874e-01,3.6200e+02
IMP_SCORE,4882,GO:0035735,1.2874e-01,2.7000e+01
IMP_SCORE,4883,GO:0042073,1.2872e-01,2.6000e+01
IMP_SCORE,4884,GO:0004930,1.2867e-01,1.9400e+02
IMP_SCORE,4885,GO:0005875,1.2864e-01,7.6000e+01
IMP_SCORE,4886,GO:0035987,1.2863e-01,2.6000e+01
IMP_SCORE,4887,GO:0050853,1.2862e-01,3.4000e+01
IMP_SCORE,4888,GO:1990904,1.2859e-01,2.8200e+02
IMP_SCORE,4889,GO:0009187,1.2853e-01,8.0000e+00
IMP_SCORE,4890,GO:0002429,1.2852e-01,1.0100e+02
IMP_SCORE,4891,GO:0045116,1.2852e-01,9.0000e+00
IMP_SCORE,4892,GO:0031434,1.2851e-01,1.9000e+01
IMP_SCORE,4893,GO:0048704,1.2848e-01,2.5000e+01
IMP_SCORE,4894,GO:0044710,1.2846e-01,7.5900e+02
IMP_SCORE,4895,GO:0016925,1.2846e-01,2.8000e+01
IMP_SCORE,4896,GO:0021795,1.2840e-01,1.8000e+01
IMP_SCORE,4897,GO:1990204,1.2835e-01,5.1000e+01
IMP_SCORE,4898,GO:0035335,1.2833e-01,5.4000e+01
IMP_SCORE,4899,GO:0035966,1.2826e-01,5.6000e+01
IMP_SCORE,4900,GO:0043269,1.2821e-01,1.8000e+02
IMP_SCORE,4901,GO:0060395,1.2821e-01,1.5000e+01
IMP_SCORE,4902,GO:0002714,1.2817e-01,1.2000e+01
IMP_SCORE,4903,GO:0048565,1.2815e-01,1.9000e+01
IMP_SCORE,4904,GO:0071617,1.2811e-01,9.0000e+00
IMP_SCORE,4905,GO:0033275,1.2810e-01,2.3000e+01
IMP_SCORE,4906,GO:0032401,1.2808e-01,2.0000e+00
IMP_SCORE,4907,GO:0060033,1.2808e-01,8.0000e+00
IMP_SCORE,4908,GO:1904293,1.2806e-01,8.0000e+00
IMP_SCORE,4909,GO:0006554,1.2805e-01,2.1000e+01
IMP_SCORE,4910,GO:0045454,1.2805e-01,3.7000e+01
IMP_SCORE,4911,GO:0033045,1.2803e-01,1.0000e+01
IMP_SCORE,4912,GO:0006139,1.2789e-01,3.9500e+02
IMP_SCORE,4913,GO:0019842,1.2789e-01,1.4500e+02
IMP_SCORE,4914,GO:0090596,1.2788e-01,4.0000e+01
IMP_SCORE,4915,GO:0030246,1.2787e-01,8.0900e+02
IMP_SCORE,4916,GO:0046794,1.2786e-01,1.2000e+01
IMP_SCORE,4917,GO:0033209,1.2785e-01,5.3000e+01
IMP_SCORE,4918,GO:0071901,1.2782e-01,3.8000e+01
IMP_SCORE,4919,GO:0016571,1.2779e-01,2.8000e+01
IMP_SCORE,4920,GO:0022803,1.2778e-01,1.6100e+02
IMP_SCORE,4921,GO:0019730,1.2777e-01,6.8000e+01
IMP_SCORE,4922,GO:0015405,1.2773e-01,4.7000e+01
IMP_SCORE,4923,GO:0003382,1.2766e-01,1.3000e+01
IMP_SCORE,4924,GO:0070071,1.2764e-01,9.0000e+00
IMP_SCORE,4925,GO:0002831,1.2762e-01,5.9000e+01
IMP_SCORE,4926,GO:0070076,1.2756e-01,1.6000e+01
IMP_SCORE,4927,GO:1901988,1.2742e-01,3.9000e+01
IMP_SCORE,4928,GO:2000001,1.2733e-01,7.0000e+00
IMP_SCORE,4929,GO:0043295,1.2732e-01,1.3000e+01
IMP_SCORE,4930,GO:0016324,1.2729e-01,2.1900e+02
IMP_SCORE,4931,GO:0031256,1.2726e-01,5.3000e+01
IMP_SCORE,4932,GO:0099572,1.2726e-01,1.3100e+02
IMP_SCORE,4933,GO:0097223,1.2723e-01,8.5000e+01
IMP_SCORE,4934,GO:0034204,1.2722e-01,9.0000e+00
IMP_SCORE,4935,GO:0030669,1.2714e-01,2.7000e+01
IMP_SCORE,4936,GO:0001963,1.2711e-01,2.0000e+00
IMP_SCORE,4937,GO:0008287,1.2710e-01,2.9000e+01
IMP_SCORE,4938,GO:0061041,1.2710e-01,5.3000e+01
IMP_SCORE,4939,GO:0002228,1.2705e-01,3.2000e+01
IMP_SCORE,4940,GO:0004553,1.2702e-01,1.5500e+02
IMP_SCORE,4941,GO:0051438,1.2695e-01,1.6000e+01
IMP_SCORE,4942,GO:0001161,1.2695e-01,4.0000e+00
IMP_SCORE,4943,GO:0051289,1.2684e-01,2.9000e+01
IMP_SCORE,4944,GO:0090257,1.2683e-01,4.2000e+01
IMP_SCORE,4945,GO:0060292,1.2677e-01,7.0000e+00
IMP_SCORE,4946,GO:1900076,1.2676e-01,2.5000e+01
IMP_SCORE,4947,GO:0031966,1.2674e-01,2.7800e+02
IMP_SCORE,4948,GO:0046473,1.2672e-01,1.6000e+01
IMP_SCORE,4949,GO:0051428,1.2656e-01,6.0000e+00
IMP_SCORE,4950,GO:0005905,1.2656e-01,6.0000e+01
IMP_SCORE,4951,GO:0048786,1.2652e-01,2.2000e+01
IMP_SCORE,4952,GO:0060135,1.2650e-01,8.0000e+00
IMP_SCORE,4953,GO:0043252,1.2648e-01,5.2000e+01
IMP_SCORE,4954,GO:0051298,1.2646e-01,1.0000e+01
IMP_SCORE,4955,GO:0005516,1.2645e-01,4.5600e+02
IMP_SCORE,4956,GO:0000785,1.2643e-01,1.1100e+02
IMP_SCORE,4957,GO:0060259,1.2642e-01,1.7000e+01
IMP_SCORE,4958,GO:0055002,1.2638e-01,5.5000e+01
IMP_SCORE,4959,GO:1903008,1.2629e-01,1.6000e+01
IMP_SCORE,4960,GO:0071168,1.2623e-01,4.0000e+00
IMP_SCORE,4961,GO:0002475,1.2620e-01,1.0000e+01
IMP_SCORE,4962,GO:0010951,1.2614e-01,8.1000e+01
IMP_SCORE,4963,GO:0035337,1.2613e-01,5.4000e+01
IMP_SCORE,4964,GO:0006351,1.2611e-01,1.8100e+02
IMP_SCORE,4965,GO:0042581,1.2607e-01,3.1000e+01
IMP_SCORE,4966,GO:0048729,1.2607e-01,1.0900e+02
IMP_SCORE,4967,GO:1901568,1.2598e-01,6.5000e+01
IMP_SCORE,4968,GO:0032008,1.2598e-01,9.0000e+00
IMP_SCORE,4969,GO:0006333,1.2593e-01,2.8000e+01
IMP_SCORE,4970,GO:0051427,1.2591e-01,6.2000e+01
IMP_SCORE,4971,GO:0051965,1.2584e-01,5.0000e+01
IMP_SCORE,4972,GO:0030552,1.2584e-01,1.2000e+01
IMP_SCORE,4973,GO:0016817,1.2578e-01,2.5700e+02
IMP_SCORE,4974,GO:0045028,1.2575e-01,2.7000e+01
IMP_SCORE,4975,GO:0071542,1.2573e-01,7.0000e+00
IMP_SCORE,4976,GO:0015030,1.2566e-01,3.1000e+01
IMP_SCORE,4977,GO:0022804,1.2563e-01,1.3600e+02
IMP_SCORE,4978,GO:0048016,1.2560e-01,8.0000e+00
IMP_SCORE,4979,GO:0016893,1.2559e-01,2.4000e+01
IMP_SCORE,4980,GO:0004860,1.2558e-01,3.8000e+01
IMP_SCORE,4981,GO:0051303,1.2544e-01,1.7000e+01
IMP_SCORE,4982,GO:0031638,1.2536e-01,2.2000e+01
IMP_SCORE,4983,GO:0004190,1.2535e-01,4.1000e+01
IMP_SCORE,4984,GO:0070838,1.2520e-01,1.1700e+02
IMP_SCORE,4985,GO:0006584,1.2518e-01,3.1000e+01
IMP_SCORE,4986,GO:0030217,1.2514e-01,3.1000e+01
IMP_SCORE,4987,GO:0008324,1.2513e-01,2.1400e+02
IMP_SCORE,4988,GO:0006906,1.2507e-01,4.5000e+01
IMP_SCORE,4989,GO:0090502,1.2505e-01,5.5000e+01
IMP_SCORE,4990,GO:0046164,1.2505e-01,3.8000e+01
IMP_SCORE,4991,GO:0036119,1.2502e-01,3.0000e+00
IMP_SCORE,4992,GO:0042054,1.2501e-01,2.8000e+01
IMP_SCORE,4993,GO:0045071,1.2500e-01,3.3000e+01
IMP_SCORE,4994,GO:0016070,1.2499e-01,3.1100e+02
IMP_SCORE,4995,GO:0005798,1.2490e-01,3.1000e+01
IMP_SCORE,4996,GO:0045185,1.2486e-01,4.3000e+01
IMP_SCORE,4997,GO:0045663,1.2486e-01,1.4000e+01
IMP_SCORE,4998,GO:0006904,1.2484e-01,3.6000e+01
IMP_SCORE,4999,GO:0045727,1.2483e-01,2.7000e+01
IMP_SCORE,5000,GO:0007159,1.2482e-01,4.1000e+01
IMP_SCORE,5001,GO:0004693,1.2481e-01,1.3000e+01
IMP_SCORE,5002,GO:0006661,1.2465e-01,5.2000e+01
IMP_SCORE,5003,GO:0015267,1.2465e-01,1.4300e+02
IMP_SCORE,5004,GO:0031233,1.2464e-01,3.1000e+01
IMP_SCORE,5005,GO:0065003,1.2461e-01,5.1400e+02
IMP_SCORE,5006,GO:0048536,1.2460e-01,9.0000e+00
IMP_SCORE,5007,GO:0016328,1.2453e-01,2.8000e+01
IMP_SCORE,5008,GO:0008417,1.2453e-01,9.0000e+00
IMP_SCORE,5009,GO:0044033,1.2444e-01,8.0000e+00
IMP_SCORE,5010,GO:0034706,1.2442e-01,1.4000e+01
IMP_SCORE,5011,GO:0032506,1.2442e-01,4.0000e+00
IMP_SCORE,5012,GO:0051168,1.2438e-01,4.1000e+01
IMP_SCORE,5013,GO:0051540,1.2438e-01,4.5000e+01
IMP_SCORE,5014,GO:0017137,1.2433e-01,1.0200e+02
IMP_SCORE,5015,GO:0055080,1.2431e-01,1.6900e+02
IMP_SCORE,5016,GO:0009150,1.2429e-01,6.1000e+01
IMP_SCORE,5017,GO:0019321,1.2428e-01,2.6000e+01
IMP_SCORE,5018,GO:0055098,1.2428e-01,3.5000e+01
IMP_SCORE,5019,GO:1905515,1.2426e-01,1.1000e+01
IMP_SCORE,5020,GO:0006473,1.2424e-01,3.7000e+01
IMP_SCORE,5021,GO:0040001,1.2422e-01,5.0000e+00
IMP_SCORE,5022,GO:0016892,1.2421e-01,3.1000e+01
IMP_SCORE,5023,GO:0016462,1.2419e-01,2.7300e+02
IMP_SCORE,5024,GO:0051297,1.2415e-01,3.7000e+01
IMP_SCORE,5025,GO:0042578,1.2415e-01,2.5000e+02
IMP_SCORE,5026,GO:0022613,1.2408e-01,3.4000e+01
IMP_SCORE,5027,GO:1905354,1.2404e-01,2.3000e+01
IMP_SCORE,5028,GO:0030374,1.2399e-01,1.5000e+01
IMP_SCORE,5029,GO:0006658,1.2385e-01,2.0000e+01
IMP_SCORE,5030,GO:0033218,1.2382e-01,2.7000e+02
IMP_SCORE,5031,GO:0071333,1.2382e-01,1.3000e+01
IMP_SCORE,5032,GO:0006073,1.2382e-01,2.2000e+01
IMP_SCORE,5033,GO:0046716,1.2381e-01,1.4000e+01
IMP_SCORE,5034,GO:0071705,1.2372e-01,4.7200e+02
IMP_SCORE,5035,GO:0043473,1.2369e-01,3.5000e+01
IMP_SCORE,5036,GO:0016859,1.2367e-01,3.4000e+01
IMP_SCORE,5037,GO:0016486,1.2367e-01,2.2000e+01
IMP_SCORE,5038,GO:0002250,1.2363e-01,1.9000e+02
IMP_SCORE,5039,GO:0030001,1.2362e-01,2.2500e+02
IMP_SCORE,5040,GO:0003071,1.2360e-01,1.1000e+01
IMP_SCORE,5041,GO:0042277,1.2357e-01,2.4100e+02
IMP_SCORE,5042,GO:0072665,1.2357e-01,2.3000e+01
IMP_SCORE,5043,GO:0005096,1.2349e-01,1.7200e+02
IMP_SCORE,5044,GO:0090344,1.2346e-01,2.0000e+00
IMP_SCORE,5045,GO:0007215,1.2342e-01,4.2000e+01
IMP_SCORE,5046,GO:0015085,1.2342e-01,6.1000e+01
IMP_SCORE,5047,GO:0051439,1.2341e-01,9.0000e+00
IMP_SCORE,5048,GO:0032835,1.2340e-01,1.7000e+01
IMP_SCORE,5049,GO:1903170,1.2331e-01,4.0000e+00
IMP_SCORE,5050,GO:0005527,1.2324e-01,4.0000e+01
IMP_SCORE,5051,GO:0070412,1.2321e-01,1.0000e+01
IMP_SCORE,5052,GO:0044798,1.2321e-01,2.6000e+01
IMP_SCORE,5053,GO:0016887,1.2320e-01,1.5100e+02
IMP_SCORE,5054,GO:0010894,1.2318e-01,3.0000e+00
IMP_SCORE,5055,GO:0015844,1.2316e-01,1.1000e+01
IMP_SCORE,5056,GO:0051018,1.2312e-01,6.1000e+01
IMP_SCORE,5057,GO:0005068,1.2311e-01,1.8000e+01
IMP_SCORE,5058,GO:2000142,1.2310e-01,1.6000e+01
IMP_SCORE,5059,GO:0007605,1.2308e-01,1.3200e+02
IMP_SCORE,5060,GO:0044058,1.2306e-01,1.6000e+01
IMP_SCORE,5061,GO:0034260,1.2306e-01,2.0000e+01
IMP_SCORE,5062,GO:0051640,1.2306e-01,1.2700e+02
IMP_SCORE,5063,GO:0030964,1.2303e-01,5.0000e+00
IMP_SCORE,5064,GO:0046982,1.2298e-01,2.3000e+02
IMP_SCORE,5065,GO:0015077,1.2290e-01,9.6000e+01
IMP_SCORE,5066,GO:0016125,1.2290e-01,5.7000e+01
IMP_SCORE,5067,GO:0002456,1.2289e-01,1.6000e+01
IMP_SCORE,5068,GO:0046888,1.2285e-01,1.5000e+01
IMP_SCORE,5069,GO:0030414,1.2280e-01,7.9000e+01
IMP_SCORE,5070,GO:0003724,1.2278e-01,2.6000e+01
IMP_SCORE,5071,GO:0006901,1.2266e-01,4.0000e+01
IMP_SCORE,5072,GO:0004312,1.2265e-01,3.1000e+01
IMP_SCORE,5073,GO:0047497,1.2264e-01,3.0000e+00
IMP_SCORE,5074,GO:0051606,1.2259e-01,1.2800e+02
IMP_SCORE,5075,GO:2000310,1.2256e-01,6.0000e+00
IMP_SCORE,5076,GO:0032434,1.2254e-01,2.5000e+01
IMP_SCORE,5077,GO:0001960,1.2249e-01,1.5000e+01
IMP_SCORE,5078,GO:0048015,1.2246e-01,4.2000e+01
IMP_SCORE,5079,GO:0006188,1.2243e-01,3.0000e+00
IMP_SCORE,5080,GO:0008083,1.2225e-01,1.5900e+02
IMP_SCORE,5081,GO:0072089,1.2222e-01,2.1000e+01
IMP_SCORE,5082,GO:1903050,1.2222e-01,4.5000e+01
IMP_SCORE,5083,GO:0004559,1.2215e-01,2.1000e+01
IMP_SCORE,5084,GO:0050954,1.2215e-01,1.4200e+02
IMP_SCORE,5085,GO:0006023,1.2209e-01,5.2000e+01
IMP_SCORE,5086,GO:0016864,1.2203e-01,1.8000e+01
IMP_SCORE,5087,GO:0007596,1.2201e-01,9.3000e+01
IMP_SCORE,5088,GO:0000266,1.2197e-01,1.1000e+01
IMP_SCORE,5089,GO:0042611,1.2196e-01,3.9000e+01
IMP_SCORE,5090,GO:0016655,1.2194e-01,4.5000e+01
IMP_SCORE,5091,GO:0030501,1.2193e-01,2.4000e+01
IMP_SCORE,5092,GO:0051651,1.2190e-01,5.5000e+01
IMP_SCORE,5093,GO:0015672,1.2185e-01,1.2800e+02
IMP_SCORE,5094,GO:1900449,1.2180e-01,1.6000e+01
IMP_SCORE,5095,GO:0002251,1.2175e-01,1.8000e+01
IMP_SCORE,5096,GO:0032984,1.2171e-01,6.4000e+01
IMP_SCORE,5097,GO:2000272,1.2171e-01,9.0000e+00
IMP_SCORE,5098,GO:0061217,1.2170e-01,6.0000e+00
IMP_SCORE,5099,GO:0048598,1.2166e-01,1.6900e+02
IMP_SCORE,5100,GO:0000781,1.2165e-01,4.1000e+01
IMP_SCORE,5101,GO:0000377,1.2147e-01,7.0000e+01
IMP_SCORE,5102,GO:0010833,1.2147e-01,5.0000e+00
IMP_SCORE,5103,GO:0050864,1.2146e-01,2.4000e+01
IMP_SCORE,5104,GO:0036094,1.2141e-01,7.7500e+02
IMP_SCORE,5105,GO:0032774,1.2139e-01,1.8700e+02
IMP_SCORE,5106,GO:0008157,1.2138e-01,1.0000e+01
IMP_SCORE,5107,GO:0035239,1.2132e-01,5.8000e+01
IMP_SCORE,5108,GO:0015701,1.2131e-01,5.9000e+01
IMP_SCORE,5109,GO:0030837,1.2122e-01,2.9000e+01
IMP_SCORE,5110,GO:0005576,1.2115e-01,1.4100e+03
IMP_SCORE,5111,GO:0019208,1.2108e-01,6.9000e+01
IMP_SCORE,5112,GO:0044291,1.2105e-01,5.5000e+01
IMP_SCORE,5113,GO:0045214,1.2104e-01,1.1000e+01
IMP_SCORE,5114,GO:0005743,1.2103e-01,1.9100e+02
IMP_SCORE,5115,GO:0002573,1.2099e-01,4.0000e+01
IMP_SCORE,5116,GO:2000780,1.2093e-01,5.0000e+00
IMP_SCORE,5117,GO:0060142,1.2092e-01,1.7000e+01
IMP_SCORE,5118,GO:0098631,1.2085e-01,3.4000e+01
IMP_SCORE,5119,GO:0030097,1.2085e-01,3.5000e+01
IMP_SCORE,5120,GO:0000301,1.2084e-01,1.2000e+01
IMP_SCORE,5121,GO:0010629,1.2082e-01,2.4000e+02
IMP_SCORE,5122,GO:0005216,1.2080e-01,1.5100e+02
IMP_SCORE,5123,GO:0008092,1.2073e-01,5.0500e+02
IMP_SCORE,5124,GO:0055029,1.2067e-01,1.8000e+01
IMP_SCORE,5125,GO:0001539,1.2066e-01,1.2000e+01
IMP_SCORE,5126,GO:0010494,1.2064e-01,1.4000e+01
IMP_SCORE,5127,GO:1904376,1.2062e-01,8.0000e+00
IMP_SCORE,5128,GO:0008237,1.2049e-01,1.2500e+02
IMP_SCORE,5129,GO:0033764,1.2047e-01,1.3000e+01
IMP_SCORE,5130,GO:0048172,1.2042e-01,2.2000e+01
IMP_SCORE,5131,GO:0009313,1.2027e-01,3.9000e+01
IMP_SCORE,5132,GO:0034698,1.2023e-01,7.0000e+00
IMP_SCORE,5133,GO:0098771,1.2022e-01,1.7900e+02
IMP_SCORE,5134,GO:0043186,1.2014e-01,2.7000e+01
IMP_SCORE,5135,GO:0043471,1.2009e-01,3.0000e+00
IMP_SCORE,5136,GO:0009799,1.2008e-01,1.9000e+01
IMP_SCORE,5137,GO:0072310,1.1999e-01,1.6000e+01
IMP_SCORE,5138,GO:2001257,1.1998e-01,5.7000e+01
IMP_SCORE,5139,GO:0031903,1.1998e-01,4.9000e+01
IMP_SCORE,5140,GO:0010921,1.1995e-01,6.0000e+01
IMP_SCORE,5141,GO:1902652,1.1990e-01,5.6000e+01
IMP_SCORE,5142,GO:0072583,1.1989e-01,1.3000e+01
IMP_SCORE,5143,GO:0005788,1.1988e-01,1.5700e+02
IMP_SCORE,5144,GO:0051952,1.1976e-01,1.3000e+01
IMP_SCORE,5145,GO:0030148,1.1973e-01,6.1000e+01
IMP_SCORE,5146,GO:0051537,1.1967e-01,1.8000e+01
IMP_SCORE,5147,GO:0044458,1.1963e-01,7.0000e+00
IMP_SCORE,5148,GO:0017111,1.1942e-01,2.2300e+02
IMP_SCORE,5149,GO:0009260,1.1941e-01,2.7000e+01
IMP_SCORE,5150,GO:1901796,1.1939e-01,4.3000e+01
IMP_SCORE,5151,GO:0015749,1.1939e-01,4.5000e+01
IMP_SCORE,5152,GO:0006956,1.1929e-01,4.7000e+01
IMP_SCORE,5153,GO:1901186,1.1926e-01,9.0000e+00
IMP_SCORE,5154,GO:0030325,1.1925e-01,1.6000e+01
IMP_SCORE,5155,GO:0005815,1.1924e-01,3.5400e+02
IMP_SCORE,5156,GO:1900372,1.1915e-01,1.2000e+01
IMP_SCORE,5157,GO:0051220,1.1915e-01,1.8000e+01
IMP_SCORE,5158,GO:0043565,1.1911e-01,2.5500e+02
IMP_SCORE,5159,GO:0016853,1.1905e-01,1.7100e+02
IMP_SCORE,5160,GO:0046483,1.1902e-01,4.0900e+02
IMP_SCORE,5161,GO:0032663,1.1899e-01,9.0000e+00
IMP_SCORE,5162,GO:0044390,1.1899e-01,9.0000e+00
IMP_SCORE,5163,GO:0006376,1.1880e-01,1.5000e+01
IMP_SCORE,5164,GO:0006261,1.1879e-01,1.9000e+01
IMP_SCORE,5165,GO:1902400,1.1878e-01,1.2000e+01
IMP_SCORE,5166,GO:0015078,1.1877e-01,3.2000e+01
IMP_SCORE,5167,GO:0014911,1.1875e-01,1.8000e+01
IMP_SCORE,5168,GO:0060271,1.1874e-01,6.6000e+01
IMP_SCORE,5169,GO:0007339,1.1867e-01,2.7000e+01
IMP_SCORE,5170,GO:0019215,1.1857e-01,1.3000e+01
IMP_SCORE,5171,GO:0034308,1.1850e-01,6.9000e+01
IMP_SCORE,5172,GO:0031519,1.1848e-01,4.8000e+01
IMP_SCORE,5173,GO:0003824,1.1846e-01,1.4920e+03
IMP_SCORE,5174,GO:0033189,1.1844e-01,6.0000e+00
IMP_SCORE,5175,GO:0004520,1.1842e-01,1.4000e+01
IMP_SCORE,5176,GO:0097503,1.1840e-01,3.5000e+01
IMP_SCORE,5177,GO:1902932,1.1828e-01,1.2000e+01
IMP_SCORE,5178,GO:0060828,1.1828e-01,7.3000e+01
IMP_SCORE,5179,GO:0045103,1.1820e-01,2.7000e+01
IMP_SCORE,5180,GO:1902562,1.1817e-01,9.0000e+00
IMP_SCORE,5181,GO:0006281,1.1810e-01,1.0700e+02
IMP_SCORE,5182,GO:0044265,1.1808e-01,1.8000e+02
IMP_SCORE,5183,GO:0045664,1.1804e-01,1.4900e+02
IMP_SCORE,5184,GO:0048489,1.1801e-01,3.0000e+01
IMP_SCORE,5185,GO:0006275,1.1800e-01,3.4000e+01
IMP_SCORE,5186,GO:0016032,1.1796e-01,2.5100e+02
IMP_SCORE,5187,GO:1904752,1.1796e-01,1.2000e+01
IMP_SCORE,5188,GO:0031369,1.1786e-01,4.9000e+01
IMP_SCORE,5189,GO:0006067,1.1785e-01,5.0000e+01
IMP_SCORE,5190,GO:0072511,1.1780e-01,1.2000e+02
IMP_SCORE,5191,GO:0016889,1.1779e-01,9.0000e+00
IMP_SCORE,5192,GO:0097553,1.1768e-01,1.3000e+01
IMP_SCORE,5193,GO:0008045,1.1767e-01,2.7000e+01
IMP_SCORE,5194,GO:0031112,1.1765e-01,1.0000e+01
IMP_SCORE,5195,GO:0019941,1.1764e-01,1.1400e+02
IMP_SCORE,5196,GO:0010842,1.1754e-01,2.1000e+01
IMP_SCORE,5197,GO:0072527,1.1744e-01,2.6000e+01
IMP_SCORE,5198,GO:0032098,1.1740e-01,7.0000e+00
IMP_SCORE,5199,GO:0030594,1.1734e-01,4.4000e+01
IMP_SCORE,5200,GO:0004004,1.1731e-01,2.2000e+01
IMP_SCORE,5201,GO:0006996,1.1731e-01,6.9600e+02
IMP_SCORE,5202,GO:0060081,1.1731e-01,1.5000e+01
IMP_SCORE,5203,GO:0044548,1.1729e-01,4.3000e+01
IMP_SCORE,5204,GO:0097576,1.1724e-01,2.3000e+01
IMP_SCORE,5205,GO:1903306,1.1714e-01,1.7000e+01
IMP_SCORE,5206,GO:0020037,1.1709e-01,9.1000e+01
IMP_SCORE,5207,GO:0055117,1.1707e-01,1.3000e+01
IMP_SCORE,5208,GO:0032536,1.1691e-01,1.0000e+01
IMP_SCORE,5209,GO:0010906,1.1690e-01,2.5000e+01
IMP_SCORE,5210,GO:0005523,1.1689e-01,1.8000e+01
IMP_SCORE,5211,GO:0042181,1.1688e-01,1.8000e+01
IMP_SCORE,5212,GO:0019992,1.1683e-01,2.0000e+01
IMP_SCORE,5213,GO:0006775,1.1677e-01,1.4000e+01
IMP_SCORE,5214,GO:0019005,1.1673e-01,1.4000e+01
IMP_SCORE,5215,GO:0016311,1.1672e-01,1.7200e+02
IMP_SCORE,5216,GO:0065002,1.1671e-01,2.4000e+01
IMP_SCORE,5217,GO:0035567,1.1669e-01,3.0000e+01
IMP_SCORE,5218,GO:0009581,1.1669e-01,6.0000e+01
IMP_SCORE,5219,GO:1903318,1.1668e-01,1.5000e+01
IMP_SCORE,5220,GO:1901798,1.1661e-01,4.0000e+00
IMP_SCORE,5221,GO:0006325,1.1655e-01,1.9400e+02
IMP_SCORE,5222,GO:1990542,1.1654e-01,1.9000e+01
IMP_SCORE,5223,GO:0042133,1.1653e-01,3.9000e+01
IMP_SCORE,5224,GO:0033233,1.1651e-01,3.0000e+00
IMP_SCORE,5225,GO:0070647,1.1640e-01,2.5700e+02
IMP_SCORE,5226,GO:2000311,1.1636e-01,8.0000e+00
IMP_SCORE,5227,GO:0007389,1.1630e-01,1.0600e+02
IMP_SCORE,5228,GO:1902275,1.1629e-01,3.0000e+01
IMP_SCORE,5229,GO:1901655,1.1619e-01,2.5000e+01
IMP_SCORE,5230,GO:0000375,1.1619e-01,6.6000e+01
IMP_SCORE,5231,GO:0015238,1.1618e-01,1.1000e+01
IMP_SCORE,5232,GO:0002286,1.1612e-01,2.6000e+01
IMP_SCORE,5233,GO:0070279,1.1599e-01,7.0000e+01
IMP_SCORE,5234,GO:0005215,1.1595e-01,4.5100e+02
IMP_SCORE,5235,GO:0051482,1.1592e-01,1.8000e+01
IMP_SCORE,5236,GO:0030835,1.1579e-01,2.5000e+01
IMP_SCORE,5237,GO:0030324,1.1578e-01,3.7000e+01
IMP_SCORE,5238,GO:0044409,1.1576e-01,5.5000e+01
IMP_SCORE,5239,GO:0008584,1.1574e-01,3.0000e+01
IMP_SCORE,5240,GO:0019184,1.1563e-01,3.0000e+01
IMP_SCORE,5241,GO:0051539,1.1537e-01,2.2000e+01
IMP_SCORE,5242,GO:0015103,1.1535e-01,7.6000e+01
IMP_SCORE,5243,GO:0098660,1.1534e-01,1.5300e+02
IMP_SCORE,5244,GO:0072207,1.1529e-01,1.3000e+01
IMP_SCORE,5245,GO:0044295,1.1526e-01,2.3000e+01
IMP_SCORE,5246,GO:0034613,1.1522e-01,2.6800e+02
IMP_SCORE,5247,GO:0015631,1.1516e-01,1.8800e+02
IMP_SCORE,5248,GO:0090150,1.1506e-01,7.9000e+01
IMP_SCORE,5249,GO:0030521,1.1499e-01,1.9000e+01
IMP_SCORE,5250,GO:0044782,1.1495e-01,9.0000e+01
IMP_SCORE,5251,GO:0031463,1.1492e-01,1.1000e+01
IMP_SCORE,5252,GO:0006418,1.1489e-01,3.0000e+01
IMP_SCORE,5253,GO:0050912,1.1486e-01,1.9000e+01
IMP_SCORE,5254,GO:0048285,1.1486e-01,1.4100e+02
IMP_SCORE,5255,GO:0060416,1.1482e-01,3.0000e+00
IMP_SCORE,5256,GO:0044126,1.1481e-01,1.3000e+01
IMP_SCORE,5257,GO:0006611,1.1472e-01,2.0000e+01
IMP_SCORE,5258,GO:0023019,1.1471e-01,4.0000e+00
IMP_SCORE,5259,GO:2000241,1.1469e-01,3.5000e+01
IMP_SCORE,5260,GO:1903320,1.1450e-01,3.6000e+01
IMP_SCORE,5261,GO:0044743,1.1446e-01,1.5000e+01
IMP_SCORE,5262,GO:0001776,1.1442e-01,2.5000e+01
IMP_SCORE,5263,GO:0061631,1.1442e-01,2.7000e+01
IMP_SCORE,5264,GO:0044464,1.1439e-01,1.1520e+03
IMP_SCORE,5265,GO:0050821,1.1436e-01,5.0000e+01
IMP_SCORE,5266,GO:0031970,1.1435e-01,6.5000e+01
IMP_SCORE,5267,GO:0006869,1.1428e-01,1.1100e+02
IMP_SCORE,5268,GO:0015295,1.1428e-01,2.7000e+01
IMP_SCORE,5269,GO:0019722,1.1425e-01,2.2000e+01
IMP_SCORE,5270,GO:0060071,1.1423e-01,2.1000e+01
IMP_SCORE,5271,GO:0090304,1.1423e-01,2.8200e+02
IMP_SCORE,5272,GO:0031674,1.1420e-01,2.3000e+01
IMP_SCORE,5273,GO:0071634,1.1417e-01,1.3000e+01
IMP_SCORE,5274,GO:1990234,1.1409e-01,2.1000e+02
IMP_SCORE,5275,GO:0015081,1.1408e-01,6.1000e+01
IMP_SCORE,5276,GO:1903363,1.1405e-01,1.3000e+01
IMP_SCORE,5277,GO:0006354,1.1395e-01,2.8000e+01
IMP_SCORE,5278,GO:0005041,1.1393e-01,2.7000e+01
IMP_SCORE,5279,GO:0004519,1.1393e-01,7.8000e+01
IMP_SCORE,5280,GO:0051653,1.1391e-01,3.0000e+00
IMP_SCORE,5281,GO:0030520,1.1383e-01,1.1000e+01
IMP_SCORE,5282,GO:0043588,1.1380e-01,2.5000e+01
IMP_SCORE,5283,GO:0043486,1.1376e-01,9.0000e+00
IMP_SCORE,5284,GO:0007632,1.1375e-01,1.2000e+01
IMP_SCORE,5285,GO:0031234,1.1375e-01,3.6000e+01
IMP_SCORE,5286,GO:0030004,1.1370e-01,4.4000e+01
IMP_SCORE,5287,GO:0016854,1.1363e-01,3.2000e+01
IMP_SCORE,5288,GO:0000784,1.1355e-01,3.1000e+01
IMP_SCORE,5289,GO:0060562,1.1354e-01,2.4000e+01
IMP_SCORE,5290,GO:0015849,1.1351e-01,8.7000e+01
IMP_SCORE,5291,GO:0017134,1.1350e-01,1.0000e+01
IMP_SCORE,5292,GO:0051186,1.1347e-01,1.6300e+02
IMP_SCORE,5293,GO:0015075,1.1346e-01,2.3800e+02
IMP_SCORE,5294,GO:0097659,1.1344e-01,1.7000e+02
IMP_SCORE,5295,GO:0005484,1.1334e-01,2.3000e+01
IMP_SCORE,5296,GO:0008625,1.1330e-01,1.4000e+01
IMP_SCORE,5297,GO:0003713,1.1327e-01,1.2200e+02
IMP_SCORE,5298,GO:0001664,1.1324e-01,1.3300e+02
IMP_SCORE,5299,GO:0007067,1.1307e-01,1.0200e+02
IMP_SCORE,5300,GO:0031650,1.1305e-01,3.0000e+00
IMP_SCORE,5301,GO:0005035,1.1305e-01,2.5000e+01
IMP_SCORE,5302,GO:0045109,1.1299e-01,1.0000e+01
IMP_SCORE,5303,GO:0060134,1.1296e-01,6.0000e+00
IMP_SCORE,5304,GO:0008106,1.1293e-01,1.2000e+01
IMP_SCORE,5305,GO:0034045,1.1284e-01,4.0000e+00
IMP_SCORE,5306,GO:0043010,1.1284e-01,3.1000e+01
IMP_SCORE,5307,GO:1904872,1.1271e-01,2.0000e+00
IMP_SCORE,5308,GO:0061365,1.1269e-01,2.0000e+00
IMP_SCORE,5309,GO:0061387,1.1265e-01,3.2000e+01
IMP_SCORE,5310,GO:0005623,1.1262e-01,3.5000e+01
IMP_SCORE,5311,GO:0006405,1.1254e-01,3.4000e+01
IMP_SCORE,5312,GO:0008544,1.1237e-01,3.3000e+01
IMP_SCORE,5313,GO:0022890,1.1234e-01,1.5600e+02
IMP_SCORE,5314,GO:0044270,1.1231e-01,1.0000e+02
IMP_SCORE,5315,GO:0090193,1.1230e-01,2.0000e+00
IMP_SCORE,5316,GO:0061045,1.1227e-01,2.7000e+01
IMP_SCORE,5317,GO:0044441,1.1221e-01,2.0600e+02
IMP_SCORE,5318,GO:0003682,1.1221e-01,1.4100e+02
IMP_SCORE,5319,GO:0005547,1.1203e-01,2.7000e+01
IMP_SCORE,5320,GO:0008593,1.1193e-01,3.0000e+01
IMP_SCORE,5321,GO:0005201,1.1189e-01,1.0200e+02
IMP_SCORE,5322,GO:0017022,1.1185e-01,2.3000e+01
IMP_SCORE,5323,GO:0005179,1.1182e-01,1.5800e+02
IMP_SCORE,5324,GO:0004721,1.1181e-01,7.6000e+01
IMP_SCORE,5325,GO:0006283,1.1181e-01,2.3000e+01
IMP_SCORE,5326,GO:0050832,1.1178e-01,2.3000e+01
IMP_SCORE,5327,GO:0071577,1.1173e-01,1.8000e+01
IMP_SCORE,5328,GO:0046135,1.1168e-01,1.5000e+01
IMP_SCORE,5329,GO:0009261,1.1168e-01,8.0000e+00
IMP_SCORE,5330,GO:0010226,1.1166e-01,4.0000e+00
IMP_SCORE,5331,GO:0001750,1.1164e-01,4.3000e+01
IMP_SCORE,5332,GO:0098878,1.1160e-01,3.1000e+01
IMP_SCORE,5333,GO:0046915,1.1159e-01,3.0000e+01
IMP_SCORE,5334,GO:0070268,1.1156e-01,8.5000e+01
IMP_SCORE,5335,GO:0015294,1.1150e-01,5.3000e+01
IMP_SCORE,5336,GO:0098739,1.1148e-01,9.0000e+00
IMP_SCORE,5337,GO:0000159,1.1144e-01,2.6000e+01
IMP_SCORE,5338,GO:0030544,1.1131e-01,1.0000e+01
IMP_SCORE,5339,GO:0003002,1.1127e-01,8.6000e+01
IMP_SCORE,5340,GO:0006342,1.1125e-01,2.5000e+01
IMP_SCORE,5341,GO:0051894,1.1114e-01,1.4000e+01
IMP_SCORE,5342,GO:0071295,1.1114e-01,3.0000e+00
IMP_SCORE,5343,GO:0038024,1.1113e-01,8.7000e+01
IMP_SCORE,5344,GO:0050701,1.1100e-01,6.0000e+00
IMP_SCORE,5345,GO:0000145,1.1096e-01,9.0000e+00
IMP_SCORE,5346,GO:1904659,1.1085e-01,1.6000e+01
IMP_SCORE,5347,GO:0044801,1.1081e-01,6.3000e+01
IMP_SCORE,5348,GO:0032963,1.1074e-01,5.6000e+01
IMP_SCORE,5349,GO:0007050,1.1065e-01,5.2000e+01
IMP_SCORE,5350,GO:0001102,1.1065e-01,2.3000e+01
IMP_SCORE,5351,GO:0016779,1.1064e-01,8.8000e+01
IMP_SCORE,5352,GO:0017148,1.1060e-01,4.5000e+01
IMP_SCORE,5353,GO:0015174,1.1059e-01,1.0000e+01
IMP_SCORE,5354,GO:0019905,1.1057e-01,7.8000e+01
IMP_SCORE,5355,GO:2000179,1.1055e-01,2.5000e+01
IMP_SCORE,5356,GO:2001022,1.1043e-01,8.0000e+00
IMP_SCORE,5357,GO:0044419,1.1043e-01,3.1400e+02
IMP_SCORE,5358,GO:0060394,1.1042e-01,1.3000e+01
IMP_SCORE,5359,GO:0009165,1.1036e-01,4.6000e+01
IMP_SCORE,5360,GO:0032094,1.1035e-01,1.3000e+01
IMP_SCORE,5361,GO:0051923,1.1033e-01,1.0000e+01
IMP_SCORE,5362,GO:0009116,1.1032e-01,5.0000e+01
IMP_SCORE,5363,GO:0016818,1.1028e-01,2.9300e+02
IMP_SCORE,5364,GO:0050830,1.1026e-01,1.4000e+01
IMP_SCORE,5365,GO:0035641,1.1022e-01,1.2000e+01
IMP_SCORE,5366,GO:0006388,1.1021e-01,8.0000e+00
IMP_SCORE,5367,GO:0072163,1.1010e-01,1.1000e+01
IMP_SCORE,5368,GO:0099587,1.0998e-01,7.0000e+00
IMP_SCORE,5369,GO:0006968,1.0993e-01,1.0700e+02
IMP_SCORE,5370,GO:0070160,1.0984e-01,1.4900e+02
IMP_SCORE,5371,GO:0071616,1.0979e-01,4.7000e+01
IMP_SCORE,5372,GO:0043173,1.0974e-01,9.0000e+00
IMP_SCORE,5373,GO:0042301,1.0972e-01,9.0000e+00
IMP_SCORE,5374,GO:0001650,1.0959e-01,1.0700e+02
IMP_SCORE,5375,GO:0016574,1.0948e-01,4.0000e+00
IMP_SCORE,5376,GO:0070492,1.0936e-01,8.8000e+01
IMP_SCORE,5377,GO:0040023,1.0932e-01,1.0000e+01
IMP_SCORE,5378,GO:0043235,1.0923e-01,2.2500e+02
IMP_SCORE,5379,GO:0009166,1.0916e-01,2.7000e+01
IMP_SCORE,5380,GO:0051806,1.0913e-01,6.2000e+01
IMP_SCORE,5381,GO:1903214,1.0911e-01,4.2000e+01
IMP_SCORE,5382,GO:0048520,1.0911e-01,2.4000e+01
IMP_SCORE,5383,GO:0060143,1.0907e-01,1.7000e+01
IMP_SCORE,5384,GO:0008514,1.0904e-01,1.0600e+02
IMP_SCORE,5385,GO:0016604,1.0903e-01,3.2200e+02
IMP_SCORE,5386,GO:0006885,1.0903e-01,3.3000e+01
IMP_SCORE,5387,GO:0042476,1.0903e-01,7.4000e+01
IMP_SCORE,5388,GO:0046827,1.0891e-01,5.0000e+00
IMP_SCORE,5389,GO:0036158,1.0891e-01,7.0000e+00
IMP_SCORE,5390,GO:0061035,1.0891e-01,1.8000e+01
IMP_SCORE,5391,GO:0016236,1.0891e-01,3.3000e+01
IMP_SCORE,5392,GO:0007628,1.0888e-01,1.6000e+01
IMP_SCORE,5393,GO:0006760,1.0884e-01,1.4000e+01
IMP_SCORE,5394,GO:0036314,1.0882e-01,2.2000e+01
IMP_SCORE,5395,GO:0007204,1.0880e-01,4.6000e+01
IMP_SCORE,5396,GO:0046906,1.0869e-01,9.3000e+01
IMP_SCORE,5397,GO:0090484,1.0866e-01,1.1000e+01
IMP_SCORE,5398,GO:0071869,1.0866e-01,8.0000e+00
IMP_SCORE,5399,GO:0009925,1.0859e-01,1.5000e+01
IMP_SCORE,5400,GO:0055081,1.0858e-01,1.3000e+01
IMP_SCORE,5401,GO:0043531,1.0851e-01,2.5000e+01
IMP_SCORE,5402,GO:0002637,1.0850e-01,1.4000e+01
IMP_SCORE,5403,GO:0051536,1.0847e-01,4.7000e+01
IMP_SCORE,5404,GO:0019748,1.0839e-01,2.0000e+01
IMP_SCORE,5405,GO:0004683,1.0836e-01,1.9000e+01
IMP_SCORE,5406,GO:0030285,1.0834e-01,1.4000e+01
IMP_SCORE,5407,GO:0006396,1.0830e-01,1.7400e+02
IMP_SCORE,5408,GO:0016684,1.0827e-01,4.7000e+01
IMP_SCORE,5409,GO:0046496,1.0820e-01,5.8000e+01
IMP_SCORE,5410,GO:0006029,1.0817e-01,1.7000e+01
IMP_SCORE,5411,GO:0030641,1.0816e-01,4.0000e+01
IMP_SCORE,5412,GO:0030660,1.0816e-01,2.3000e+01
IMP_SCORE,5413,GO:0006047,1.0808e-01,4.4000e+01
IMP_SCORE,5414,GO:0042511,1.0804e-01,2.0000e+00
IMP_SCORE,5415,GO:0015804,1.0800e-01,2.1000e+01
IMP_SCORE,5416,GO:0010715,1.0787e-01,4.0000e+00
IMP_SCORE,5417,GO:1902494,1.0785e-01,3.8700e+02
IMP_SCORE,5418,GO:0030695,1.0783e-01,1.6800e+02
IMP_SCORE,5419,GO:0050780,1.0781e-01,8.0000e+00
IMP_SCORE,5420,GO:0009168,1.0778e-01,1.0000e+01
IMP_SCORE,5421,GO:0043508,1.0776e-01,1.0000e+01
IMP_SCORE,5422,GO:0033127,1.0775e-01,5.0000e+00
IMP_SCORE,5423,GO:1902581,1.0773e-01,1.3000e+01
IMP_SCORE,5424,GO:1900273,1.0760e-01,1.7000e+01
IMP_SCORE,5425,GO:0002220,1.0749e-01,2.5000e+01
IMP_SCORE,5426,GO:0019511,1.0746e-01,4.0000e+00
IMP_SCORE,5427,GO:0006308,1.0737e-01,9.0000e+00
IMP_SCORE,5428,GO:0030490,1.0737e-01,1.9000e+01
IMP_SCORE,5429,GO:0015293,1.0736e-01,8.6000e+01
IMP_SCORE,5430,GO:0060456,1.0732e-01,3.0000e+00
IMP_SCORE,5431,GO:0010862,1.0731e-01,1.0000e+01
IMP_SCORE,5432,GO:0016234,1.0729e-01,4.2000e+01
IMP_SCORE,5433,GO:0006302,1.0725e-01,2.8000e+01
IMP_SCORE,5434,GO:0019198,1.0718e-01,2.1000e+01
IMP_SCORE,5435,GO:0070252,1.0714e-01,2.6000e+01
IMP_SCORE,5436,GO:0051561,1.0710e-01,1.2000e+01
IMP_SCORE,5437,GO:0001580,1.0705e-01,2.3000e+01
IMP_SCORE,5438,GO:0030104,1.0702e-01,2.9000e+01
IMP_SCORE,5439,GO:0006570,1.0700e-01,1.5000e+01
IMP_SCORE,5440,GO:0009185,1.0695e-01,2.7000e+01
IMP_SCORE,5441,GO:0000183,1.0695e-01,7.0000e+00
IMP_SCORE,5442,GO:0001516,1.0692e-01,1.1000e+01
IMP_SCORE,5443,GO:0097479,1.0688e-01,1.8000e+01
IMP_SCORE,5444,GO:0010745,1.0687e-01,9.0000e+00
IMP_SCORE,5445,GO:0097517,1.0686e-01,3.1000e+01
IMP_SCORE,5446,GO:0000413,1.0670e-01,4.4000e+01
IMP_SCORE,5447,GO:0009583,1.0668e-01,5.1000e+01
IMP_SCORE,5448,GO:0000381,1.0664e-01,1.0000e+01
IMP_SCORE,5449,GO:0098661,1.0659e-01,5.7000e+01
IMP_SCORE,5450,GO:0022838,1.0659e-01,1.6300e+02
IMP_SCORE,5451,GO:0030332,1.0656e-01,2.0000e+00
IMP_SCORE,5452,GO:0060041,1.0640e-01,3.5000e+01
IMP_SCORE,5453,GO:0015399,1.0637e-01,4.4000e+01
IMP_SCORE,5454,GO:1902003,1.0636e-01,1.5000e+01
IMP_SCORE,5455,GO:0071772,1.0631e-01,1.0000e+01
IMP_SCORE,5456,GO:0001701,1.0626e-01,5.6000e+01
IMP_SCORE,5457,GO:1901623,1.0621e-01,5.0000e+00
IMP_SCORE,5458,GO:0009164,1.0612e-01,2.0000e+01
IMP_SCORE,5459,GO:0003299,1.0607e-01,6.0000e+00
IMP_SCORE,5460,GO:0046658,1.0602e-01,4.9000e+01
IMP_SCORE,5461,GO:0004198,1.0599e-01,2.9000e+01
IMP_SCORE,5462,GO:0051503,1.0597e-01,1.9000e+01
IMP_SCORE,5463,GO:0016814,1.0596e-01,1.9000e+01
IMP_SCORE,5464,GO:0006750,1.0593e-01,2.5000e+01
IMP_SCORE,5465,GO:0006694,1.0592e-01,5.9000e+01
IMP_SCORE,5466,GO:0046471,1.0591e-01,2.6000e+01
IMP_SCORE,5467,GO:0032281,1.0589e-01,1.4000e+01
IMP_SCORE,5468,GO:0005778,1.0582e-01,5.9000e+01
IMP_SCORE,5469,GO:0072595,1.0578e-01,1.7000e+01
IMP_SCORE,5470,GO:0046132,1.0577e-01,1.1000e+01
IMP_SCORE,5471,GO:0016126,1.0576e-01,2.3000e+01
IMP_SCORE,5472,GO:0034111,1.0575e-01,4.0000e+00
IMP_SCORE,5473,GO:0046717,1.0574e-01,2.1000e+01
IMP_SCORE,5474,GO:0004653,1.0571e-01,2.9000e+01
IMP_SCORE,5475,GO:1990752,1.0570e-01,1.3000e+01
IMP_SCORE,5476,GO:0022857,1.0565e-01,3.3800e+02
IMP_SCORE,5477,GO:0008150,1.0560e-01,1.3720e+03
IMP_SCORE,5478,GO:0043241,1.0559e-01,4.0000e+01
IMP_SCORE,5479,GO:1902855,1.0559e-01,2.0000e+00
IMP_SCORE,5480,GO:1903845,1.0557e-01,3.1000e+01
IMP_SCORE,5481,GO:0031083,1.0552e-01,1.5000e+01
IMP_SCORE,5482,GO:0005244,1.0548e-01,8.3000e+01
IMP_SCORE,5483,GO:0015992,1.0545e-01,5.1000e+01
IMP_SCORE,5484,GO:0034110,1.0544e-01,5.0000e+00
IMP_SCORE,5485,GO:0006817,1.0544e-01,1.1000e+01
IMP_SCORE,5486,GO:0032891,1.0541e-01,3.0000e+00
IMP_SCORE,5487,GO:0015697,1.0538e-01,4.0000e+00
IMP_SCORE,5488,GO:0030165,1.0525e-01,1.4600e+02
IMP_SCORE,5489,GO:0048705,1.0518e-01,3.4000e+01
IMP_SCORE,5490,GO:0044246,1.0515e-01,1.1000e+01
IMP_SCORE,5491,GO:0022824,1.0508e-01,2.2000e+01
IMP_SCORE,5492,GO:0019048,1.0507e-01,6.0000e+00
IMP_SCORE,5493,GO:0042754,1.0493e-01,3.0000e+00
IMP_SCORE,5494,GO:1903311,1.0487e-01,5.0000e+01
IMP_SCORE,5495,GO:0022414,1.0473e-01,5.9000e+02
IMP_SCORE,5496,GO:0060021,1.0470e-01,3.8000e+01
IMP_SCORE,5497,GO:0045814,1.0460e-01,4.0000e+01
IMP_SCORE,5498,GO:0008074,1.0458e-01,4.0000e+00
IMP_SCORE,5499,GO:0097034,1.0457e-01,1.3000e+01
IMP_SCORE,5500,GO:0009948,1.0454e-01,2.1000e+01
IMP_SCORE,5501,GO:0010559,1.0453e-01,1.2000e+01
IMP_SCORE,5502,GO:1901985,1.0453e-01,1.5000e+01
IMP_SCORE,5503,GO:0045823,1.0447e-01,6.0000e+00
IMP_SCORE,5504,GO:0005758,1.0436e-01,4.7000e+01
IMP_SCORE,5505,GO:1903429,1.0412e-01,9.0000e+00
IMP_SCORE,5506,GO:0030992,1.0410e-01,3.0000e+00
IMP_SCORE,5507,GO:0043175,1.0409e-01,1.0000e+01
IMP_SCORE,5508,GO:0042407,1.0405e-01,3.0000e+00
IMP_SCORE,5509,GO:0042490,1.0395e-01,5.0000e+00
IMP_SCORE,5510,GO:0006614,1.0392e-01,1.6000e+01
IMP_SCORE,5511,GO:0006111,1.0391e-01,2.7000e+01
IMP_SCORE,5512,GO:0015036,1.0391e-01,1.6000e+01
IMP_SCORE,5513,GO:0046500,1.0389e-01,1.6000e+01
IMP_SCORE,5514,GO:0007041,1.0383e-01,3.0000e+01
IMP_SCORE,5515,GO:0051574,1.0378e-01,3.0000e+00
IMP_SCORE,5516,GO:0000149,1.0375e-01,1.0500e+02
IMP_SCORE,5517,GO:0015630,1.0374e-01,1.3700e+02
IMP_SCORE,5518,GO:0004623,1.0372e-01,3.3000e+01
IMP_SCORE,5519,GO:0004551,1.0366e-01,1.2000e+01
IMP_SCORE,5520,GO:0044085,1.0362e-01,8.0000e+01
IMP_SCORE,5521,GO:0030728,1.0361e-01,1.0000e+01
IMP_SCORE,5522,GO:0036092,1.0358e-01,1.4000e+01
IMP_SCORE,5523,GO:0006600,1.0354e-01,2.9000e+01
IMP_SCORE,5524,GO:0001916,1.0349e-01,5.0000e+00
IMP_SCORE,5525,GO:0008156,1.0348e-01,1.3000e+01
IMP_SCORE,5526,GO:0046655,1.0348e-01,1.1000e+01
IMP_SCORE,5527,GO:1902188,1.0347e-01,8.0000e+00
IMP_SCORE,5528,GO:0035090,1.0346e-01,1.3000e+01
IMP_SCORE,5529,GO:0097341,1.0336e-01,3.0000e+00
IMP_SCORE,5530,GO:1900739,1.0331e-01,1.4000e+01
IMP_SCORE,5531,GO:0001754,1.0330e-01,8.0000e+00
IMP_SCORE,5532,GO:0042742,1.0318e-01,9.2000e+01
IMP_SCORE,5533,GO:0008536,1.0304e-01,2.5000e+01
IMP_SCORE,5534,GO:0008242,1.0303e-01,1.0000e+01
IMP_SCORE,5535,GO:1902254,1.0302e-01,1.4000e+01
IMP_SCORE,5536,GO:0002363,1.0302e-01,1.5000e+01
IMP_SCORE,5537,GO:2000826,1.0295e-01,1.2000e+01
IMP_SCORE,5538,GO:0019212,1.0290e-01,2.4000e+01
IMP_SCORE,5539,GO:0008252,1.0289e-01,1.2000e+01
IMP_SCORE,5540,GO:0060004,1.0277e-01,1.3000e+01
IMP_SCORE,5541,GO:0015002,1.0273e-01,8.0000e+00
IMP_SCORE,5542,GO:0060600,1.0266e-01,4.0000e+00
IMP_SCORE,5543,GO:0034723,1.0261e-01,2.0000e+00
IMP_SCORE,5544,GO:0006105,1.0261e-01,2.7000e+01
IMP_SCORE,5545,GO:0035108,1.0257e-01,3.9000e+01
IMP_SCORE,5546,GO:0042982,1.0257e-01,1.4000e+01
IMP_SCORE,5547,GO:0033558,1.0255e-01,1.3000e+01
IMP_SCORE,5548,GO:0008276,1.0253e-01,3.5000e+01
IMP_SCORE,5549,GO:0030522,1.0251e-01,4.7000e+01
IMP_SCORE,5550,GO:0043624,1.0251e-01,4.4000e+01
IMP_SCORE,5551,GO:0090178,1.0247e-01,2.0000e+00
IMP_SCORE,5552,GO:0044445,1.0245e-01,7.0000e+01
IMP_SCORE,5553,GO:0051899,1.0232e-01,2.3000e+01
IMP_SCORE,5554,GO:0072662,1.0231e-01,1.0000e+01
IMP_SCORE,5555,GO:1903599,1.0224e-01,7.0000e+00
IMP_SCORE,5556,GO:0031114,1.0224e-01,1.9000e+01
IMP_SCORE,5557,GO:0005031,1.0222e-01,1.9000e+01
IMP_SCORE,5558,GO:0042101,1.0221e-01,1.3000e+01
IMP_SCORE,5559,GO:0008271,1.0219e-01,1.0000e+00
IMP_SCORE,5560,GO:0016667,1.0211e-01,5.5000e+01
IMP_SCORE,5561,GO:0006479,1.0207e-01,4.9000e+01
IMP_SCORE,5562,GO:0101005,1.0204e-01,6.2000e+01
IMP_SCORE,5563,GO:0045955,1.0201e-01,2.1000e+01
IMP_SCORE,5564,GO:0010501,1.0189e-01,2.9000e+01
IMP_SCORE,5565,GO:0046364,1.0181e-01,2.4000e+01
IMP_SCORE,5566,GO:1901618,1.0177e-01,2.3000e+01
IMP_SCORE,5567,GO:0016918,1.0163e-01,1.6000e+01
IMP_SCORE,5568,GO:0002829,1.0161e-01,1.5000e+01
IMP_SCORE,5569,GO:0070006,1.0157e-01,1.4000e+01
IMP_SCORE,5570,GO:0006778,1.0133e-01,2.4000e+01
IMP_SCORE,5571,GO:0001578,1.0131e-01,1.5000e+01
IMP_SCORE,5572,GO:0070169,1.0130e-01,1.6000e+01
IMP_SCORE,5573,GO:0090100,1.0129e-01,3.0000e+01
IMP_SCORE,5574,GO:0006790,1.0128e-01,2.0200e+02
IMP_SCORE,5575,GO:1900373,1.0123e-01,2.2000e+01
IMP_SCORE,5576,GO:0015491,1.0117e-01,1.3000e+01
IMP_SCORE,5577,GO:0052629,1.0111e-01,5.0000e+00
IMP_SCORE,5578,GO:0033280,1.0102e-01,8.0000e+00
IMP_SCORE,5579,GO:0007601,1.0100e-01,1.4600e+02
IMP_SCORE,5580,GO:0019585,1.0100e-01,1.2000e+01
IMP_SCORE,5581,GO:2000303,1.0097e-01,4.0000e+00
IMP_SCORE,5582,GO:1901137,1.0096e-01,1.4300e+02
IMP_SCORE,5583,GO:1903830,1.0089e-01,2.5000e+01
IMP_SCORE,5584,GO:0009250,1.0084e-01,9.0000e+00
IMP_SCORE,5585,GO:0035195,1.0074e-01,1.6000e+01
IMP_SCORE,5586,GO:0099095,1.0065e-01,3.0000e+00
IMP_SCORE,5587,GO:0022627,1.0058e-01,1.3000e+01
IMP_SCORE,5588,GO:0005253,1.0056e-01,7.7000e+01
IMP_SCORE,5589,GO:0030282,1.0054e-01,2.9000e+01
IMP_SCORE,5590,GO:0033116,1.0053e-01,7.0000e+01
IMP_SCORE,5591,GO:0030529,1.0051e-01,3.0900e+02
IMP_SCORE,5592,GO:0000060,1.0050e-01,1.3000e+01
IMP_SCORE,5593,GO:0044449,1.0049e-01,1.3700e+02
IMP_SCORE,5594,GO:0035589,1.0048e-01,2.9000e+01
IMP_SCORE,5595,GO:0016746,1.0048e-01,2.5500e+02
IMP_SCORE,5596,GO:0006911,1.0046e-01,5.4000e+01
IMP_SCORE,5597,GO:0051402,1.0045e-01,7.0000e+00
IMP_SCORE,5598,GO:0009268,1.0041e-01,2.4000e+01
IMP_SCORE,5599,GO:0005667,1.0037e-01,8.2000e+01
IMP_SCORE,5600,GO:0007281,1.0025e-01,5.2000e+01
IMP_SCORE,5601,GO:0034614,1.0025e-01,2.1000e+01
IMP_SCORE,5602,GO:0010332,1.0024e-01,1.8000e+01
IMP_SCORE,5603,GO:0006511,1.0016e-01,1.0600e+02
IMP_SCORE,5604,GO:0001508,9.9968e-02,2.6000e+01
IMP_SCORE,5605,GO:0006221,9.9924e-02,9.0000e+00
IMP_SCORE,5606,GO:0000398,9.9919e-02,5.9000e+01
IMP_SCORE,5607,GO:0009309,9.9909e-02,2.4000e+01
IMP_SCORE,5608,GO:0007220,9.9771e-02,4.0000e+00
IMP_SCORE,5609,GO:0004180,9.9728e-02,5.3000e+01
IMP_SCORE,5610,GO:0070233,9.9667e-02,1.5000e+01
IMP_SCORE,5611,GO:0070208,9.9628e-02,1.0000e+00
IMP_SCORE,5612,GO:0016339,9.9619e-02,9.3000e+01
IMP_SCORE,5613,GO:0043043,9.9431e-02,6.2000e+01
IMP_SCORE,5614,GO:0004715,9.9431e-02,1.5000e+01
IMP_SCORE,5615,GO:0051180,9.9425e-02,1.3000e+01
IMP_SCORE,5616,GO:0042555,9.9379e-02,4.0000e+00
IMP_SCORE,5617,GO:0050908,9.9246e-02,1.0000e+01
IMP_SCORE,5618,GO:0016579,9.9241e-02,8.1000e+01
IMP_SCORE,5619,GO:0008556,9.9169e-02,1.7000e+01
IMP_SCORE,5620,GO:0007368,9.9167e-02,2.4000e+01
IMP_SCORE,5621,GO:0009301,9.9150e-02,1.6000e+01
IMP_SCORE,5622,GO:0001921,9.9080e-02,1.1000e+01
IMP_SCORE,5623,GO:0000724,9.8829e-02,2.2000e+01
IMP_SCORE,5624,GO:0030120,9.8738e-02,3.7000e+01
IMP_SCORE,5625,GO:0008081,9.8657e-02,6.9000e+01
IMP_SCORE,5626,GO:0043632,9.8653e-02,9.4000e+01
IMP_SCORE,5627,GO:0042135,9.8620e-02,1.2000e+01
IMP_SCORE,5628,GO:0010467,9.8617e-02,1.4000e+01
IMP_SCORE,5629,GO:0045912,9.8579e-02,2.6000e+01
IMP_SCORE,5630,GO:0022625,9.8573e-02,2.1000e+01
IMP_SCORE,5631,GO:0035250,9.8463e-02,2.5000e+01
IMP_SCORE,5632,GO:1904292,9.8457e-02,6.0000e+00
IMP_SCORE,5633,GO:1901184,9.8425e-02,2.1000e+01
IMP_SCORE,5634,GO:0006085,9.8392e-02,1.7000e+01
IMP_SCORE,5635,GO:0001533,9.8387e-02,4.6000e+01
IMP_SCORE,5636,GO:0005881,9.8336e-02,8.0000e+01
IMP_SCORE,5637,GO:0015807,9.8292e-02,2.9000e+01
IMP_SCORE,5638,GO:0051588,9.8168e-02,2.3000e+01
IMP_SCORE,5639,GO:0006486,9.8114e-02,1.0100e+02
IMP_SCORE,5640,GO:0071157,9.8092e-02,4.0000e+00
IMP_SCORE,5641,GO:0032372,9.8073e-02,2.0000e+00
IMP_SCORE,5642,GO:0005310,9.8053e-02,1.6000e+01
IMP_SCORE,5643,GO:0048710,9.8022e-02,8.0000e+00
IMP_SCORE,5644,GO:0001223,9.8018e-02,5.0000e+00
IMP_SCORE,5645,GO:0051968,9.7839e-02,6.0000e+00
IMP_SCORE,5646,GO:0003677,9.7745e-02,5.8100e+02
IMP_SCORE,5647,GO:0022618,9.7656e-02,8.4000e+01
IMP_SCORE,5648,GO:0043413,9.7613e-02,9.1000e+01
IMP_SCORE,5649,GO:0005521,9.7494e-02,1.6000e+01
IMP_SCORE,5650,GO:1903727,9.7480e-02,6.0000e+00
IMP_SCORE,5651,GO:0090128,9.7442e-02,2.0000e+00
IMP_SCORE,5652,GO:1901524,9.7376e-02,3.0000e+00
IMP_SCORE,5653,GO:0010804,9.7350e-02,6.0000e+00
IMP_SCORE,5654,GO:0022836,9.7322e-02,1.0800e+02
IMP_SCORE,5655,GO:0031420,9.7305e-02,1.4000e+01
IMP_SCORE,5656,GO:0007530,9.7203e-02,5.0000e+00
IMP_SCORE,5657,GO:0060049,9.7188e-02,8.0000e+00
IMP_SCORE,5658,GO:0007528,9.7080e-02,1.6000e+01
IMP_SCORE,5659,GO:0031225,9.6916e-02,1.3000e+02
IMP_SCORE,5660,GO:0016469,9.6916e-02,1.6000e+01
IMP_SCORE,5661,GO:0006839,9.6886e-02,5.5000e+01
IMP_SCORE,5662,GO:0051703,9.6868e-02,4.9000e+01
IMP_SCORE,5663,GO:0009584,9.6854e-02,1.3000e+01
IMP_SCORE,5664,GO:0010972,9.6794e-02,1.9000e+01
IMP_SCORE,5665,GO:0001228,9.6789e-02,7.2000e+01
IMP_SCORE,5666,GO:0042255,9.6698e-02,7.0000e+00
IMP_SCORE,5667,GO:0048821,9.6695e-02,5.0000e+00
IMP_SCORE,5668,GO:0008206,9.6681e-02,3.6000e+01
IMP_SCORE,5669,GO:0015079,9.6495e-02,6.8000e+01
IMP_SCORE,5670,GO:0007600,9.6454e-02,2.7900e+02
IMP_SCORE,5671,GO:0090559,9.6444e-02,4.1000e+01
IMP_SCORE,5672,GO:0010875,9.6409e-02,1.1000e+01
IMP_SCORE,5673,GO:0005342,9.6400e-02,6.9000e+01
IMP_SCORE,5674,GO:0050885,9.6238e-02,3.3000e+01
IMP_SCORE,5675,GO:0015386,9.6156e-02,5.0000e+00
IMP_SCORE,5676,GO:0000768,9.6143e-02,3.3000e+01
IMP_SCORE,5677,GO:0021762,9.6142e-02,5.1000e+01
IMP_SCORE,5678,GO:0005229,9.6138e-02,1.5000e+01
IMP_SCORE,5679,GO:0005262,9.6101e-02,3.6000e+01
IMP_SCORE,5680,GO:2001243,9.6041e-02,2.2000e+01
IMP_SCORE,5681,GO:0048511,9.6017e-02,1.6400e+02
IMP_SCORE,5682,GO:0070584,9.5986e-02,4.0000e+00
IMP_SCORE,5683,GO:0051861,9.5948e-02,2.5000e+01
IMP_SCORE,5684,GO:0000930,9.5885e-02,1.5000e+01
IMP_SCORE,5685,GO:0015171,9.5873e-02,4.9000e+01
IMP_SCORE,5686,GO:0006626,9.5860e-02,1.2000e+01
IMP_SCORE,5687,GO:0071203,9.5844e-02,1.0000e+01
IMP_SCORE,5688,GO:0031648,9.5802e-02,3.0000e+01
IMP_SCORE,5689,GO:0048643,9.5770e-02,3.0000e+00
IMP_SCORE,5690,GO:0061458,9.5686e-02,8.0000e+00
IMP_SCORE,5691,GO:1902108,9.5592e-02,6.0000e+00
IMP_SCORE,5692,GO:2001021,9.5590e-02,2.1000e+01
IMP_SCORE,5693,GO:0043922,9.5575e-02,2.0000e+00
IMP_SCORE,5694,GO:0061117,9.5505e-02,6.0000e+00
IMP_SCORE,5695,GO:0071305,9.5491e-02,2.0000e+00
IMP_SCORE,5696,GO:2000105,9.5341e-02,7.0000e+00
IMP_SCORE,5697,GO:0051457,9.5317e-02,1.0000e+01
IMP_SCORE,5698,GO:0003785,9.5193e-02,1.2000e+01
IMP_SCORE,5699,GO:0005351,9.5141e-02,1.5000e+01
IMP_SCORE,5700,GO:0001892,9.5101e-02,9.0000e+00
IMP_SCORE,5701,GO:0040036,9.5077e-02,1.2000e+01
IMP_SCORE,5702,GO:0008307,9.4986e-02,4.7000e+01
IMP_SCORE,5703,GO:0010463,9.4934e-02,1.4000e+01
IMP_SCORE,5704,GO:0034067,9.4892e-02,1.7000e+01
IMP_SCORE,5705,GO:0008211,9.4785e-02,9.0000e+00
IMP_SCORE,5706,GO:1904356,9.4764e-02,3.4000e+01
IMP_SCORE,5707,GO:0071339,9.4748e-02,1.2000e+01
IMP_SCORE,5708,GO:0032588,9.4732e-02,5.1000e+01
IMP_SCORE,5709,GO:2000243,9.4727e-02,1.2000e+01
IMP_SCORE,5710,GO:0000313,9.4716e-02,2.0000e+01
IMP_SCORE,5711,GO:0007080,9.4534e-02,1.2000e+01
IMP_SCORE,5712,GO:0007031,9.4386e-02,2.7000e+01
IMP_SCORE,5713,GO:0051393,9.4291e-02,2.7000e+01
IMP_SCORE,5714,GO:0097525,9.4251e-02,3.9000e+01
IMP_SCORE,5715,GO:0008375,9.4227e-02,6.3000e+01
IMP_SCORE,5716,GO:0048642,9.4209e-02,1.0000e+01
IMP_SCORE,5717,GO:0033119,9.4121e-02,8.0000e+00
IMP_SCORE,5718,GO:0044815,9.4046e-02,3.0000e+01
IMP_SCORE,5719,GO:0036296,9.4018e-02,1.0000e+00
IMP_SCORE,5720,GO:0039532,9.4018e-02,1.0000e+00
IMP_SCORE,5721,GO:0051349,9.4006e-02,1.6000e+01
IMP_SCORE,5722,GO:0018394,9.3991e-02,2.6000e+01
IMP_SCORE,5723,GO:0002080,9.3947e-02,1.4000e+01
IMP_SCORE,5724,GO:0019894,9.3899e-02,1.9000e+01
IMP_SCORE,5725,GO:0015918,9.3879e-02,2.4000e+01
IMP_SCORE,5726,GO:0003333,9.3741e-02,3.4000e+01
IMP_SCORE,5727,GO:0030901,9.3721e-02,1.5000e+01
IMP_SCORE,5728,GO:0015291,9.3712e-02,1.3800e+02
IMP_SCORE,5729,GO:1905897,9.3636e-02,2.1000e+01
IMP_SCORE,5730,GO:0060038,9.3618e-02,3.0000e+00
IMP_SCORE,5731,GO:0016917,9.3606e-02,2.5000e+01
IMP_SCORE,5732,GO:1904923,9.3601e-02,4.0000e+00
IMP_SCORE,5733,GO:0046579,9.3586e-02,1.6000e+01
IMP_SCORE,5734,GO:0016878,9.3479e-02,3.3000e+01
IMP_SCORE,5735,GO:0015816,9.3456e-02,6.0000e+00
IMP_SCORE,5736,GO:0008188,9.3402e-02,3.7000e+01
IMP_SCORE,5737,GO:0005852,9.3386e-02,1.1000e+01
IMP_SCORE,5738,GO:0004527,9.3344e-02,2.5000e+01
IMP_SCORE,5739,GO:0006044,9.3340e-02,2.2000e+01
IMP_SCORE,5740,GO:0000082,9.3320e-02,2.9000e+01
IMP_SCORE,5741,GO:0070830,9.3184e-02,3.7000e+01
IMP_SCORE,5742,GO:0005385,9.3144e-02,2.3000e+01
IMP_SCORE,5743,GO:0004386,9.3126e-02,4.7000e+01
IMP_SCORE,5744,GO:0006352,9.3102e-02,4.3000e+01
IMP_SCORE,5745,GO:0000278,9.2998e-02,1.7000e+01
IMP_SCORE,5746,GO:0015748,9.2968e-02,3.5000e+01
IMP_SCORE,5747,GO:0045779,9.2948e-02,1.1000e+01
IMP_SCORE,5748,GO:0042093,9.2889e-02,1.0000e+00
IMP_SCORE,5749,GO:0043928,9.2877e-02,3.0000e+00
IMP_SCORE,5750,GO:0016798,9.2737e-02,1.4700e+02
IMP_SCORE,5751,GO:0070085,9.2720e-02,1.1100e+02
IMP_SCORE,5752,GO:0051145,9.2634e-02,8.0000e+00
IMP_SCORE,5753,GO:0005575,9.2568e-02,7.0400e+02
IMP_SCORE,5754,GO:0005581,9.2510e-02,1.4600e+02
IMP_SCORE,5755,GO:0033139,9.2359e-02,1.0000e+00
IMP_SCORE,5756,GO:0044788,9.2236e-02,9.0000e+00
IMP_SCORE,5757,GO:0000982,9.2166e-02,5.8000e+01
IMP_SCORE,5758,GO:0098742,9.2138e-02,1.6100e+02
IMP_SCORE,5759,GO:0098573,9.2096e-02,2.5000e+01
IMP_SCORE,5760,GO:0002028,9.2048e-02,5.7000e+01
IMP_SCORE,5761,GO:0007517,9.2007e-02,5.4000e+01
IMP_SCORE,5762,GO:0035107,9.1970e-02,5.0000e+01
IMP_SCORE,5763,GO:0021680,9.1891e-02,1.2000e+01
IMP_SCORE,5764,GO:0000281,9.1831e-02,1.4000e+01
IMP_SCORE,5765,GO:0030433,9.1825e-02,1.0000e+01
IMP_SCORE,5766,GO:0086091,9.1785e-02,1.4000e+01
IMP_SCORE,5767,GO:0004812,9.1720e-02,3.2000e+01
IMP_SCORE,5768,GO:0000422,9.1665e-02,4.0000e+00
IMP_SCORE,5769,GO:0043550,9.1659e-02,1.2000e+01
IMP_SCORE,5770,GO:0005763,9.1656e-02,2.0000e+01
IMP_SCORE,5771,GO:0043687,9.1629e-02,9.0000e+01
IMP_SCORE,5772,GO:0016266,9.1628e-02,4.5000e+01
IMP_SCORE,5773,GO:0008519,9.1612e-02,3.3000e+01
IMP_SCORE,5774,GO:0030279,9.1508e-02,2.4000e+01
IMP_SCORE,5775,GO:0051642,9.1491e-02,1.3000e+01
IMP_SCORE,5776,GO:0000578,9.1398e-02,1.9000e+01
IMP_SCORE,5777,GO:0046031,9.1341e-02,1.9000e+01
IMP_SCORE,5778,GO:0015297,9.1336e-02,4.1000e+01
IMP_SCORE,5779,GO:0033692,9.1267e-02,1.7000e+01
IMP_SCORE,5780,GO:0090026,9.1258e-02,4.0000e+00
IMP_SCORE,5781,GO:0007275,9.1214e-02,3.3300e+02
IMP_SCORE,5782,GO:0035257,9.1193e-02,4.8000e+01
IMP_SCORE,5783,GO:1903115,9.1089e-02,9.0000e+00
IMP_SCORE,5784,GO:0033046,9.0836e-02,2.0000e+00
IMP_SCORE,5785,GO:0045026,9.0814e-02,3.3000e+01
IMP_SCORE,5786,GO:0021602,9.0793e-02,1.2000e+01
IMP_SCORE,5787,GO:0006298,9.0631e-02,1.1000e+01
IMP_SCORE,5788,GO:0008016,9.0606e-02,8.2000e+01
IMP_SCORE,5789,GO:0006826,9.0538e-02,2.8000e+01
IMP_SCORE,5790,GO:0098798,9.0489e-02,4.8000e+01
IMP_SCORE,5791,GO:0060612,9.0405e-02,2.3000e+01
IMP_SCORE,5792,GO:1902253,9.0333e-02,2.2000e+01
IMP_SCORE,5793,GO:0046337,9.0327e-02,2.0000e+01
IMP_SCORE,5794,GO:0008643,9.0246e-02,4.6000e+01
IMP_SCORE,5795,GO:0006891,9.0168e-02,2.4000e+01
IMP_SCORE,5796,GO:0004536,9.0045e-02,2.7000e+01
IMP_SCORE,5797,GO:0015179,8.9997e-02,2.9000e+01
IMP_SCORE,5798,GO:1903293,8.9969e-02,3.7000e+01
IMP_SCORE,5799,GO:0001917,8.9965e-02,1.9000e+01
IMP_SCORE,5800,GO:0002082,8.9964e-02,4.0000e+00
IMP_SCORE,5801,GO:0031430,8.9895e-02,5.1000e+01
IMP_SCORE,5802,GO:0034314,8.9888e-02,7.0000e+00
IMP_SCORE,5803,GO:0008374,8.9878e-02,2.5000e+01
IMP_SCORE,5804,GO:0023026,8.9858e-02,1.7000e+01
IMP_SCORE,5805,GO:0000076,8.9850e-02,4.0000e+00
IMP_SCORE,5806,GO:0007035,8.9817e-02,1.4000e+01
IMP_SCORE,5807,GO:0004950,8.9815e-02,1.8000e+01
IMP_SCORE,5808,GO:0043414,8.9669e-02,7.2000e+01
IMP_SCORE,5809,GO:0000151,8.9617e-02,7.5000e+01
IMP_SCORE,5810,GO:0017015,8.9575e-02,3.1000e+01
IMP_SCORE,5811,GO:0006825,8.9556e-02,2.9000e+01
IMP_SCORE,5812,GO:0016278,8.9533e-02,2.3000e+01
IMP_SCORE,5813,GO:0035089,8.9519e-02,1.5000e+01
IMP_SCORE,5814,GO:0034470,8.9475e-02,1.0600e+02
IMP_SCORE,5815,GO:0000786,8.9443e-02,2.5000e+01
IMP_SCORE,5816,GO:0003729,8.9426e-02,6.7000e+01
IMP_SCORE,5817,GO:0001105,8.9382e-02,2.4000e+01
IMP_SCORE,5818,GO:0032391,8.9319e-02,2.7000e+01
IMP_SCORE,5819,GO:0097472,8.9260e-02,1.2000e+01
IMP_SCORE,5820,GO:0018216,8.9243e-02,2.0000e+01
IMP_SCORE,5821,GO:0043194,8.9225e-02,6.0000e+00
IMP_SCORE,5822,GO:0031145,8.9155e-02,1.2000e+01
IMP_SCORE,5823,GO:0016072,8.9151e-02,7.8000e+01
IMP_SCORE,5824,GO:0043558,8.8951e-02,4.0000e+00
IMP_SCORE,5825,GO:0008406,8.8845e-02,3.7000e+01
IMP_SCORE,5826,GO:0050795,8.8822e-02,2.9000e+01
IMP_SCORE,5827,GO:0007283,8.8775e-02,2.1700e+02
IMP_SCORE,5828,GO:0009913,8.8661e-02,2.9000e+01
IMP_SCORE,5829,GO:0022832,8.8602e-02,6.9000e+01
IMP_SCORE,5830,GO:1901991,8.8504e-02,4.0000e+01
IMP_SCORE,5831,GO:1903020,8.8499e-02,3.0000e+00
IMP_SCORE,5832,GO:0071467,8.8489e-02,1.8000e+01
IMP_SCORE,5833,GO:0004601,8.8400e-02,5.4000e+01
IMP_SCORE,5834,GO:0043401,8.8357e-02,2.7000e+01
IMP_SCORE,5835,GO:0080025,8.8307e-02,1.3000e+01
IMP_SCORE,5836,GO:0016235,8.8279e-02,3.3000e+01
IMP_SCORE,5837,GO:0048477,8.8245e-02,1.4000e+01
IMP_SCORE,5838,GO:0005637,8.8220e-02,6.2000e+01
IMP_SCORE,5839,GO:0060485,8.8026e-02,2.5000e+01
IMP_SCORE,5840,GO:0061088,8.8014e-02,1.3000e+01
IMP_SCORE,5841,GO:0006704,8.7954e-02,6.0000e+00
IMP_SCORE,5842,GO:0045199,8.7847e-02,8.0000e+00
IMP_SCORE,5843,GO:0000956,8.7822e-02,3.0000e+01
IMP_SCORE,5844,GO:0002686,8.7784e-02,1.5000e+01
IMP_SCORE,5845,GO:0015867,8.7693e-02,2.1000e+01
IMP_SCORE,5846,GO:0009308,8.7653e-02,5.3000e+01
IMP_SCORE,5847,GO:0018195,8.7643e-02,2.2000e+01
IMP_SCORE,5848,GO:0005520,8.7535e-02,3.5000e+01
IMP_SCORE,5849,GO:0034498,8.7508e-02,4.0000e+00
IMP_SCORE,5850,GO:0031994,8.7487e-02,5.0000e+00
IMP_SCORE,5851,GO:0000002,8.7404e-02,2.4000e+01
IMP_SCORE,5852,GO:0008171,8.7398e-02,1.7000e+01
IMP_SCORE,5853,GO:0006338,8.7347e-02,4.5000e+01
IMP_SCORE,5854,GO:0003678,8.7313e-02,6.0000e+00
IMP_SCORE,5855,GO:1902571,8.7263e-02,1.2000e+01
IMP_SCORE,5856,GO:0072599,8.7241e-02,2.0000e+01
IMP_SCORE,5857,GO:0050909,8.7228e-02,1.4000e+01
IMP_SCORE,5858,GO:0046638,8.7219e-02,1.3000e+01
IMP_SCORE,5859,GO:0098803,8.7161e-02,2.5000e+01
IMP_SCORE,5860,GO:0002190,8.7128e-02,3.0000e+00
IMP_SCORE,5861,GO:0008194,8.7114e-02,1.2500e+02
IMP_SCORE,5862,GO:0042698,8.7111e-02,4.0000e+00
IMP_SCORE,5863,GO:1900119,8.7089e-02,5.0000e+00
IMP_SCORE,5864,GO:0006094,8.7022e-02,1.3000e+01
IMP_SCORE,5865,GO:0006613,8.6985e-02,1.3000e+01
IMP_SCORE,5866,GO:0033875,8.6896e-02,1.3000e+01
IMP_SCORE,5867,GO:0050321,8.6890e-02,1.8000e+01
IMP_SCORE,5868,GO:0032232,8.6859e-02,4.0000e+00
IMP_SCORE,5869,GO:0050658,8.6708e-02,5.9000e+01
IMP_SCORE,5870,GO:0048268,8.6700e-02,2.5000e+01
IMP_SCORE,5871,GO:0009220,8.6593e-02,7.0000e+00
IMP_SCORE,5872,GO:0090314,8.6576e-02,1.5000e+01
IMP_SCORE,5873,GO:0015175,8.6535e-02,2.3000e+01
IMP_SCORE,5874,GO:0046943,8.6496e-02,6.6000e+01
IMP_SCORE,5875,GO:0009163,8.6402e-02,1.7000e+01
IMP_SCORE,5876,GO:1990118,8.6338e-02,2.0000e+00
IMP_SCORE,5877,GO:0097340,8.6284e-02,2.0000e+00
IMP_SCORE,5878,GO:0043073,8.6185e-02,1.2000e+01
IMP_SCORE,5879,GO:0080154,8.5987e-02,1.6000e+01
IMP_SCORE,5880,GO:2000058,8.5870e-02,7.0000e+00
IMP_SCORE,5881,GO:0005840,8.5819e-02,4.6000e+01
IMP_SCORE,5882,GO:0009437,8.5786e-02,1.6000e+01
IMP_SCORE,5883,GO:0005537,8.5772e-02,2.6000e+01
IMP_SCORE,5884,GO:0005184,8.5561e-02,1.5000e+01
IMP_SCORE,5885,GO:0006851,8.5515e-02,2.0000e+00
IMP_SCORE,5886,GO:0034139,8.5489e-02,2.0000e+00
IMP_SCORE,5887,GO:0016471,8.5243e-02,1.4000e+01
IMP_SCORE,5888,GO:0060046,8.5224e-02,1.7000e+01
IMP_SCORE,5889,GO:0050811,8.4990e-02,5.0000e+00
IMP_SCORE,5890,GO:0002717,8.4940e-02,1.7000e+01
IMP_SCORE,5891,GO:0016849,8.4923e-02,6.0000e+00
IMP_SCORE,5892,GO:0090025,8.4820e-02,6.0000e+00
IMP_SCORE,5893,GO:0000295,8.4755e-02,6.0000e+00
IMP_SCORE,5894,GO:1900115,8.4754e-02,4.0000e+00
IMP_SCORE,5895,GO:0016273,8.4655e-02,2.5000e+01
IMP_SCORE,5896,GO:0006400,8.4577e-02,3.6000e+01
IMP_SCORE,5897,GO:0019827,8.4572e-02,3.3000e+01
IMP_SCORE,5898,GO:0001653,8.4522e-02,5.0000e+01
IMP_SCORE,5899,GO:1903523,8.4517e-02,4.0000e+00
IMP_SCORE,5900,GO:0036066,8.4470e-02,3.0000e+00
IMP_SCORE,5901,GO:0021675,8.4423e-02,1.9000e+01
IMP_SCORE,5902,GO:0045445,8.4411e-02,7.0000e+00
IMP_SCORE,5903,GO:0014904,8.4333e-02,2.0000e+01
IMP_SCORE,5904,GO:0031005,8.4271e-02,2.0000e+01
IMP_SCORE,5905,GO:0032570,8.4155e-02,2.9000e+01
IMP_SCORE,5906,GO:0009111,8.4072e-02,4.0000e+00
IMP_SCORE,5907,GO:0000725,8.4042e-02,2.4000e+01
IMP_SCORE,5908,GO:0003697,8.3917e-02,2.9000e+01
IMP_SCORE,5909,GO:0048266,8.3890e-02,9.0000e+00
IMP_SCORE,5910,GO:0031593,8.3784e-02,1.1000e+01
IMP_SCORE,5911,GO:0008015,8.3733e-02,2.7000e+01
IMP_SCORE,5912,GO:0051764,8.3694e-02,1.6000e+01
IMP_SCORE,5913,GO:0008135,8.3684e-02,7.0000e+01
IMP_SCORE,5914,GO:0050953,8.3600e-02,1.6700e+02
IMP_SCORE,5915,GO:1901879,8.3526e-02,2.9000e+01
IMP_SCORE,5916,GO:0021904,8.3393e-02,4.0000e+00
IMP_SCORE,5917,GO:0033006,8.3360e-02,9.0000e+00
IMP_SCORE,5918,GO:0030016,8.3354e-02,3.8000e+01
IMP_SCORE,5919,GO:0001895,8.3326e-02,4.3000e+01
IMP_SCORE,5920,GO:0006606,8.3258e-02,5.9000e+01
IMP_SCORE,5921,GO:0010857,8.3185e-02,2.1000e+01
IMP_SCORE,5922,GO:1901028,8.3166e-02,1.7000e+01
IMP_SCORE,5923,GO:0043576,8.3115e-02,7.0000e+00
IMP_SCORE,5924,GO:1902583,8.3087e-02,9.0000e+00
IMP_SCORE,5925,GO:0034368,8.3063e-02,1.0000e+01
IMP_SCORE,5926,GO:0007276,8.3005e-02,2.2700e+02
IMP_SCORE,5927,GO:0061462,8.2962e-02,1.0000e+01
IMP_SCORE,5928,GO:0006816,8.2903e-02,7.3000e+01
IMP_SCORE,5929,GO:0070035,8.2879e-02,2.9000e+01
IMP_SCORE,5930,GO:0032350,8.2863e-02,4.0000e+00
IMP_SCORE,5931,GO:0000788,8.2843e-02,1.2000e+01
IMP_SCORE,5932,GO:0045745,8.2719e-02,1.6000e+01
IMP_SCORE,5933,GO:0071944,8.2646e-02,1.0700e+02
IMP_SCORE,5934,GO:0000731,8.2644e-02,1.5000e+01
IMP_SCORE,5935,GO:0006497,8.2588e-02,7.5000e+01
IMP_SCORE,5936,GO:0022884,8.2464e-02,1.6000e+01
IMP_SCORE,5937,GO:0045980,8.2305e-02,1.8000e+01
IMP_SCORE,5938,GO:0061630,8.2198e-02,6.2000e+01
IMP_SCORE,5939,GO:0005901,8.2090e-02,2.9000e+01
IMP_SCORE,5940,GO:0034968,8.2054e-02,1.4000e+01
IMP_SCORE,5941,GO:0050931,8.1937e-02,1.8000e+01
IMP_SCORE,5942,GO:0002440,8.1918e-02,1.9000e+01
IMP_SCORE,5943,GO:0016758,8.1768e-02,1.2000e+02
IMP_SCORE,5944,GO:0036258,8.1613e-02,7.0000e+00
IMP_SCORE,5945,GO:0032460,8.1526e-02,1.1000e+01
IMP_SCORE,5946,GO:0043552,8.1409e-02,5.0000e+00
IMP_SCORE,5947,GO:0001502,8.1377e-02,1.3000e+01
IMP_SCORE,5948,GO:0070330,8.1277e-02,1.9000e+01
IMP_SCORE,5949,GO:0031146,8.1102e-02,5.0000e+00
IMP_SCORE,5950,GO:0015298,8.1093e-02,1.4000e+01
IMP_SCORE,5951,GO:0008757,8.0982e-02,6.9000e+01
IMP_SCORE,5952,GO:0001106,8.0975e-02,1.0000e+01
IMP_SCORE,5953,GO:0034356,8.0939e-02,9.0000e+00
IMP_SCORE,5954,GO:0003777,8.0927e-02,3.0000e+01
IMP_SCORE,5955,GO:0031503,8.0838e-02,2.9000e+01
IMP_SCORE,5956,GO:1901522,8.0787e-02,4.0000e+00
IMP_SCORE,5957,GO:0086064,8.0721e-02,3.0000e+00
IMP_SCORE,5958,GO:0042805,8.0712e-02,3.0000e+01
IMP_SCORE,5959,GO:0032331,8.0663e-02,6.0000e+00
IMP_SCORE,5960,GO:0009247,8.0640e-02,3.7000e+01
IMP_SCORE,5961,GO:0005513,8.0465e-02,4.0000e+00
IMP_SCORE,5962,GO:0008320,8.0132e-02,1.3000e+01
IMP_SCORE,5963,GO:0055024,8.0031e-02,7.0000e+00
IMP_SCORE,5964,GO:0055013,7.9999e-02,6.0000e+00
IMP_SCORE,5965,GO:0045738,7.9988e-02,3.0000e+00
IMP_SCORE,5966,GO:0004622,7.9964e-02,2.9000e+01
IMP_SCORE,5967,GO:0045178,7.9951e-02,1.2000e+01
IMP_SCORE,5968,GO:0002039,7.9942e-02,3.5000e+01
IMP_SCORE,5969,GO:0000062,7.9928e-02,5.2000e+01
IMP_SCORE,5970,GO:0002922,7.9839e-02,1.1000e+01
IMP_SCORE,5971,GO:0017091,7.9826e-02,3.0000e+01
IMP_SCORE,5972,GO:0016813,7.9804e-02,1.7000e+01
IMP_SCORE,5973,GO:0043021,7.9769e-02,4.4000e+01
IMP_SCORE,5974,GO:0044042,7.9764e-02,2.8000e+01
IMP_SCORE,5975,GO:0022029,7.9732e-02,2.5000e+01
IMP_SCORE,5976,GO:0015695,7.9663e-02,1.2000e+01
IMP_SCORE,5977,GO:0016601,7.9571e-02,2.3000e+01
IMP_SCORE,5978,GO:0048609,7.9524e-02,2.6700e+02
IMP_SCORE,5979,GO:0006521,7.9448e-02,9.0000e+00
IMP_SCORE,5980,GO:0070828,7.9282e-02,2.0000e+00
IMP_SCORE,5981,GO:0034660,7.9240e-02,1.3200e+02
IMP_SCORE,5982,GO:0016628,7.9141e-02,1.9000e+01
IMP_SCORE,5983,GO:0005544,7.9104e-02,5.0000e+01
IMP_SCORE,5984,GO:0000922,7.9050e-02,8.0000e+01
IMP_SCORE,5985,GO:0021700,7.9025e-02,7.7000e+01
IMP_SCORE,5986,GO:1901685,7.9013e-02,2.4000e+01
IMP_SCORE,5987,GO:0035584,7.8982e-02,1.0000e+00
IMP_SCORE,5988,GO:0016417,7.8851e-02,4.3000e+01
IMP_SCORE,5989,GO:0008198,7.8840e-02,1.5000e+01
IMP_SCORE,5990,GO:0022904,7.8809e-02,3.3000e+01
IMP_SCORE,5991,GO:1901616,7.8644e-02,4.4000e+01
IMP_SCORE,5992,GO:0016226,7.8545e-02,2.1000e+01
IMP_SCORE,5993,GO:0030216,7.8516e-02,3.1000e+01
IMP_SCORE,5994,GO:0052803,7.8493e-02,7.0000e+00
IMP_SCORE,5995,GO:1902237,7.8390e-02,3.0000e+00
IMP_SCORE,5996,GO:0018393,7.8254e-02,1.6000e+01
IMP_SCORE,5997,GO:0033866,7.8252e-02,4.0000e+00
IMP_SCORE,5998,GO:0045061,7.8171e-02,1.0000e+01
IMP_SCORE,5999,GO:0042273,7.8069e-02,3.2000e+01
IMP_SCORE,6000,GO:0008213,7.7932e-02,4.8000e+01
IMP_SCORE,6001,GO:0008645,7.7916e-02,3.8000e+01
IMP_SCORE,6002,GO:0007156,7.7906e-02,1.1200e+02
IMP_SCORE,6003,GO:0050855,7.7847e-02,1.6000e+01
IMP_SCORE,6004,GO:0061005,7.7703e-02,1.4000e+01
IMP_SCORE,6005,GO:0042089,7.7645e-02,6.0000e+00
IMP_SCORE,6006,GO:0098531,7.7605e-02,2.2000e+01
IMP_SCORE,6007,GO:0036459,7.7507e-02,4.1000e+01
IMP_SCORE,6008,GO:0004602,7.7437e-02,2.3000e+01
IMP_SCORE,6009,GO:0019068,7.7275e-02,4.0000e+00
IMP_SCORE,6010,GO:0018410,7.7123e-02,5.4000e+01
IMP_SCORE,6011,GO:0006900,7.7114e-02,1.3000e+01
IMP_SCORE,6012,GO:0031701,7.7098e-02,5.0000e+00
IMP_SCORE,6013,GO:0032525,7.6869e-02,1.0000e+00
IMP_SCORE,6014,GO:0051194,7.6869e-02,1.0000e+00
IMP_SCORE,6015,GO:0034975,7.6747e-02,1.3000e+01
IMP_SCORE,6016,GO:0043178,7.6720e-02,5.5000e+01
IMP_SCORE,6017,GO:0004867,7.6607e-02,5.8000e+01
IMP_SCORE,6018,GO:0022821,7.6557e-02,7.0000e+00
IMP_SCORE,6019,GO:0004890,7.6535e-02,6.0000e+00
IMP_SCORE,6020,GO:0050812,7.6458e-02,1.9000e+01
IMP_SCORE,6021,GO:1903825,7.6267e-02,4.0000e+01
IMP_SCORE,6022,GO:0051646,7.6230e-02,7.0000e+00
IMP_SCORE,6023,GO:0046174,7.6099e-02,1.4000e+01
IMP_SCORE,6024,GO:0014870,7.6010e-02,1.0000e+00
IMP_SCORE,6025,GO:0072215,7.6010e-02,1.0000e+00
IMP_SCORE,6026,GO:1903897,7.6010e-02,1.0000e+00
IMP_SCORE,6027,GO:0046628,7.5800e-02,4.0000e+00
IMP_SCORE,6028,GO:0015149,7.5702e-02,1.6000e+01
IMP_SCORE,6029,GO:0001936,7.5677e-02,3.3000e+01
IMP_SCORE,6030,GO:0010896,7.5572e-02,4.0000e+00
IMP_SCORE,6031,GO:0019783,7.5531e-02,6.5000e+01
IMP_SCORE,6032,GO:0031082,7.5506e-02,1.8000e+01
IMP_SCORE,6033,GO:0042393,7.5412e-02,9.9000e+01
IMP_SCORE,6034,GO:0008391,7.5402e-02,1.5000e+01
IMP_SCORE,6035,GO:0050854,7.5347e-02,1.8000e+01
IMP_SCORE,6036,GO:0009072,7.5297e-02,3.0000e+01
IMP_SCORE,6037,GO:0008187,7.5224e-02,7.0000e+00
IMP_SCORE,6038,GO:0005882,7.5190e-02,1.1300e+02
IMP_SCORE,6039,GO:0048232,7.5137e-02,2.0200e+02
IMP_SCORE,6040,GO:0051371,7.5097e-02,1.4000e+01
IMP_SCORE,6041,GO:0043200,7.5090e-02,5.0000e+01
IMP_SCORE,6042,GO:0031231,7.5016e-02,1.8000e+01
IMP_SCORE,6043,GO:0007178,7.5011e-02,5.5000e+01
IMP_SCORE,6044,GO:2000351,7.4926e-02,1.4000e+01
IMP_SCORE,6045,GO:0060077,7.4888e-02,1.2000e+01
IMP_SCORE,6046,GO:0031362,7.4884e-02,2.5000e+01
IMP_SCORE,6047,GO:0090201,7.4801e-02,3.0000e+00
IMP_SCORE,6048,GO:0030261,7.4798e-02,6.0000e+00
IMP_SCORE,6049,GO:0019841,7.4768e-02,1.9000e+01
IMP_SCORE,6050,GO:0070696,7.4663e-02,1.0000e+01
IMP_SCORE,6051,GO:0060602,7.4584e-02,3.0000e+00
IMP_SCORE,6052,GO:0032451,7.4523e-02,1.0000e+01
IMP_SCORE,6053,GO:0000049,7.4453e-02,1.4000e+01
IMP_SCORE,6054,GO:0008589,7.4425e-02,2.4000e+01
IMP_SCORE,6055,GO:0016529,7.4370e-02,3.0000e+01
IMP_SCORE,6056,GO:0045837,7.4365e-02,4.0000e+00
IMP_SCORE,6057,GO:0060390,7.4335e-02,1.3000e+01
IMP_SCORE,6058,GO:0006914,7.4274e-02,1.1900e+02
IMP_SCORE,6059,GO:0090383,7.4141e-02,1.7000e+01
IMP_SCORE,6060,GO:0006301,7.4139e-02,1.6000e+01
IMP_SCORE,6061,GO:0001658,7.4136e-02,1.3000e+01
IMP_SCORE,6062,GO:0030518,7.4048e-02,1.5000e+01
IMP_SCORE,6063,GO:0071813,7.3789e-02,1.0000e+01
IMP_SCORE,6064,GO:0009812,7.3577e-02,3.0000e+00
IMP_SCORE,6065,GO:0006364,7.3575e-02,6.4000e+01
IMP_SCORE,6066,GO:0042787,7.3462e-02,3.5000e+01
IMP_SCORE,6067,GO:1902590,7.3302e-02,3.0000e+00
IMP_SCORE,6068,GO:0015865,7.3235e-02,1.6000e+01
IMP_SCORE,6069,GO:0071824,7.3189e-02,5.6000e+01
IMP_SCORE,6070,GO:0035082,7.3172e-02,6.0000e+00
IMP_SCORE,6071,GO:0097493,7.3135e-02,2.6000e+01
IMP_SCORE,6072,GO:0005814,7.3094e-02,7.1000e+01
IMP_SCORE,6073,GO:0070192,7.2960e-02,2.1000e+01
IMP_SCORE,6074,GO:0035615,7.2906e-02,1.0000e+00
IMP_SCORE,6075,GO:1900112,7.2906e-02,1.0000e+00
IMP_SCORE,6076,GO:0000729,7.2906e-02,1.0000e+00
IMP_SCORE,6077,GO:0043116,7.2906e-02,1.0000e+00
IMP_SCORE,6078,GO:0001099,7.2819e-02,1.5000e+01
IMP_SCORE,6079,GO:0003707,7.2779e-02,2.5000e+01
IMP_SCORE,6080,GO:0009126,7.2726e-02,3.9000e+01
IMP_SCORE,6081,GO:0006353,7.2700e-02,1.7000e+01
IMP_SCORE,6082,GO:0010592,7.2595e-02,8.0000e+00
IMP_SCORE,6083,GO:0050686,7.2551e-02,5.0000e+00
IMP_SCORE,6084,GO:0005501,7.2502e-02,3.3000e+01
IMP_SCORE,6085,GO:0043628,7.2500e-02,1.0000e+01
IMP_SCORE,6086,GO:0050996,7.2488e-02,4.0000e+00
IMP_SCORE,6087,GO:0005762,7.2381e-02,2.7000e+01
IMP_SCORE,6088,GO:0042278,7.2322e-02,4.5000e+01
IMP_SCORE,6089,GO:0048048,7.2316e-02,1.1000e+01
IMP_SCORE,6090,GO:0010971,7.2143e-02,5.0000e+00
IMP_SCORE,6091,GO:0044728,7.2068e-02,2.3000e+01
IMP_SCORE,6092,GO:0016860,7.1953e-02,5.8000e+01
IMP_SCORE,6093,GO:0001104,7.1915e-02,3.5000e+01
IMP_SCORE,6094,GO:0048024,7.1854e-02,2.2000e+01
IMP_SCORE,6095,GO:0033522,7.1841e-02,2.0000e+00
IMP_SCORE,6096,GO:0051196,7.1787e-02,1.6000e+01
IMP_SCORE,6097,GO:0070001,7.1769e-02,5.4000e+01
IMP_SCORE,6098,GO:0005761,7.1693e-02,1.6000e+01
IMP_SCORE,6099,GO:0071107,7.1657e-02,2.0000e+00
IMP_SCORE,6100,GO:0086013,7.1569e-02,4.0000e+00
IMP_SCORE,6101,GO:0030545,7.1544e-02,2.4000e+01
IMP_SCORE,6102,GO:0010510,7.1429e-02,1.2000e+01
IMP_SCORE,6103,GO:0002200,7.1425e-02,8.0000e+00
IMP_SCORE,6104,GO:0055008,7.1235e-02,1.5000e+01
IMP_SCORE,6105,GO:0045898,7.0884e-02,5.0000e+00
IMP_SCORE,6106,GO:0000346,7.0880e-02,4.0000e+00
IMP_SCORE,6107,GO:1900371,7.0667e-02,2.7000e+01
IMP_SCORE,6108,GO:0070271,7.0644e-02,2.1000e+01
IMP_SCORE,6109,GO:1900121,7.0492e-02,3.0000e+00
IMP_SCORE,6110,GO:0016338,7.0480e-02,3.9000e+01
IMP_SCORE,6111,GO:0001556,7.0425e-02,5.0000e+00
IMP_SCORE,6112,GO:0050906,7.0416e-02,8.9000e+01
IMP_SCORE,6113,GO:0030551,7.0408e-02,2.1000e+01
IMP_SCORE,6114,GO:0042562,7.0289e-02,5.7000e+01
IMP_SCORE,6115,GO:0031645,7.0200e-02,6.0000e+00
IMP_SCORE,6116,GO:0044453,7.0184e-02,1.8000e+01
IMP_SCORE,6117,GO:0036297,7.0141e-02,1.3000e+01
IMP_SCORE,6118,GO:0016875,7.0039e-02,2.9000e+01
IMP_SCORE,6119,GO:0004467,6.9989e-02,1.2000e+01
IMP_SCORE,6120,GO:0001786,6.9959e-02,7.0000e+01
IMP_SCORE,6121,GO:0045494,6.9896e-02,1.1000e+01
IMP_SCORE,6122,GO:0061783,6.9886e-02,2.8000e+01
IMP_SCORE,6123,GO:0022839,6.9840e-02,3.7000e+01
IMP_SCORE,6124,GO:0010927,6.9809e-02,3.4000e+01
IMP_SCORE,6125,GO:0007029,6.9794e-02,1.9000e+01
IMP_SCORE,6126,GO:0016441,6.9713e-02,1.2000e+01
IMP_SCORE,6127,GO:0019395,6.9656e-02,5.2000e+01
IMP_SCORE,6128,GO:0098586,6.9594e-02,5.0000e+00
IMP_SCORE,6129,GO:0008235,6.9402e-02,5.1000e+01
IMP_SCORE,6130,GO:0016458,6.9372e-02,3.2000e+01
IMP_SCORE,6131,GO:0005978,6.9282e-02,4.0000e+00
IMP_SCORE,6132,GO:0042755,6.9176e-02,6.0000e+00
IMP_SCORE,6133,GO:0070911,6.9073e-02,9.0000e+00
IMP_SCORE,6134,GO:0046134,6.8979e-02,8.0000e+00
IMP_SCORE,6135,GO:0032526,6.8797e-02,3.5000e+01
IMP_SCORE,6136,GO:0030032,6.8750e-02,1.2000e+01
IMP_SCORE,6137,GO:0044613,6.8719e-02,3.0000e+00
IMP_SCORE,6138,GO:0043325,6.8710e-02,9.0000e+00
IMP_SCORE,6139,GO:1902116,6.8703e-02,1.4000e+01
IMP_SCORE,6140,GO:0010518,6.8699e-02,1.0000e+01
IMP_SCORE,6141,GO:0009200,6.8455e-02,2.0000e+00
IMP_SCORE,6142,GO:0010569,6.8400e-02,1.0000e+01
IMP_SCORE,6143,GO:0060349,6.8329e-02,9.0000e+00
IMP_SCORE,6144,GO:1905517,6.8267e-02,4.0000e+00
IMP_SCORE,6145,GO:0086009,6.8261e-02,6.0000e+00
IMP_SCORE,6146,GO:0046929,6.8206e-02,1.1000e+01
IMP_SCORE,6147,GO:1901020,6.8168e-02,6.0000e+00
IMP_SCORE,6148,GO:0016279,6.8141e-02,1.4000e+01
IMP_SCORE,6149,GO:1990748,6.8065e-02,8.5000e+01
IMP_SCORE,6150,GO:0045746,6.8000e-02,1.6000e+01
IMP_SCORE,6151,GO:0050829,6.7958e-02,1.6000e+01
IMP_SCORE,6152,GO:0001190,6.7933e-02,2.9000e+01
IMP_SCORE,6153,GO:0042711,6.7788e-02,2.5000e+01
IMP_SCORE,6154,GO:0003407,6.7584e-02,9.0000e+00
IMP_SCORE,6155,GO:1904886,6.7513e-02,8.0000e+00
IMP_SCORE,6156,GO:0098562,6.7506e-02,4.1000e+01
IMP_SCORE,6157,GO:1990845,6.7369e-02,6.0000e+00
IMP_SCORE,6158,GO:0046051,6.7196e-02,7.0000e+00
IMP_SCORE,6159,GO:0006475,6.7164e-02,2.9000e+01
IMP_SCORE,6160,GO:0006972,6.7036e-02,8.0000e+00
IMP_SCORE,6161,GO:0004222,6.6973e-02,7.1000e+01
IMP_SCORE,6162,GO:0007492,6.6945e-02,9.0000e+00
IMP_SCORE,6163,GO:0034391,6.6844e-02,4.0000e+00
IMP_SCORE,6164,GO:0006089,6.6792e-02,5.0000e+00
IMP_SCORE,6165,GO:0046037,6.6782e-02,1.4000e+01
IMP_SCORE,6166,GO:0019432,6.6709e-02,2.4000e+01
IMP_SCORE,6167,GO:0030119,6.6656e-02,2.3000e+01
IMP_SCORE,6168,GO:0034362,6.6599e-02,1.1000e+01
IMP_SCORE,6169,GO:0007606,6.6572e-02,5.7000e+01
IMP_SCORE,6170,GO:0051146,6.6461e-02,8.0000e+00
IMP_SCORE,6171,GO:0006402,6.6394e-02,3.6000e+01
IMP_SCORE,6172,GO:0032673,6.6320e-02,9.0000e+00
IMP_SCORE,6173,GO:0051969,6.6320e-02,2.0000e+00
IMP_SCORE,6174,GO:0008026,6.6216e-02,3.3000e+01
IMP_SCORE,6175,GO:0033169,6.6194e-02,1.2000e+01
IMP_SCORE,6176,GO:0006707,6.6147e-02,9.0000e+00
IMP_SCORE,6177,GO:0046386,6.6082e-02,6.0000e+00
IMP_SCORE,6178,GO:0007007,6.5866e-02,1.1000e+01
IMP_SCORE,6179,GO:0052745,6.5688e-02,1.8000e+01
IMP_SCORE,6180,GO:0050974,6.5641e-02,1.5000e+01
IMP_SCORE,6181,GO:0007588,6.5623e-02,3.2000e+01
IMP_SCORE,6182,GO:0030057,6.5596e-02,3.4000e+01
IMP_SCORE,6183,GO:0017025,6.5454e-02,3.0000e+00
IMP_SCORE,6184,GO:0051184,6.5434e-02,1.8000e+01
IMP_SCORE,6185,GO:0034033,6.5422e-02,2.0000e+00
IMP_SCORE,6186,GO:0051195,6.5253e-02,5.0000e+00
IMP_SCORE,6187,GO:0003091,6.5179e-02,1.4000e+01
IMP_SCORE,6188,GO:0004864,6.5006e-02,3.3000e+01
IMP_SCORE,6189,GO:0030201,6.5006e-02,9.0000e+00
IMP_SCORE,6190,GO:0005267,6.4997e-02,5.8000e+01
IMP_SCORE,6191,GO:0005245,6.4918e-02,1.9000e+01
IMP_SCORE,6192,GO:0045060,6.4837e-02,7.0000e+00
IMP_SCORE,6193,GO:0015279,6.4733e-02,3.0000e+00
IMP_SCORE,6194,GO:0010677,6.4680e-02,1.8000e+01
IMP_SCORE,6195,GO:0035809,6.4577e-02,5.0000e+00
IMP_SCORE,6196,GO:0044391,6.4502e-02,4.2000e+01
IMP_SCORE,6197,GO:0031047,6.4468e-02,2.3000e+01
IMP_SCORE,6198,GO:0015643,6.4429e-02,3.9000e+01
IMP_SCORE,6199,GO:1903541,6.4374e-02,6.0000e+00
IMP_SCORE,6200,GO:0042267,6.4351e-02,2.0000e+01
IMP_SCORE,6201,GO:0035278,6.4300e-02,1.6000e+01
IMP_SCORE,6202,GO:0086012,6.4243e-02,4.0000e+00
IMP_SCORE,6203,GO:2000615,6.4240e-02,3.0000e+00
IMP_SCORE,6204,GO:0060484,6.4188e-02,5.0000e+00
IMP_SCORE,6205,GO:0004065,6.4135e-02,3.3000e+01
IMP_SCORE,6206,GO:0042043,6.4010e-02,1.2000e+01
IMP_SCORE,6207,GO:0045176,6.3961e-02,4.0000e+00
IMP_SCORE,6208,GO:0016747,6.3941e-02,1.6500e+02
IMP_SCORE,6209,GO:0016056,6.3929e-02,4.0000e+00
IMP_SCORE,6210,GO:0035036,6.3854e-02,3.0000e+01
IMP_SCORE,6211,GO:0001704,6.3831e-02,1.6000e+01
IMP_SCORE,6212,GO:0002320,6.3801e-02,4.0000e+00
IMP_SCORE,6213,GO:0050999,6.3700e-02,1.6000e+01
IMP_SCORE,6214,GO:0006783,6.3674e-02,1.7000e+01
IMP_SCORE,6215,GO:0042359,6.3656e-02,7.0000e+00
IMP_SCORE,6216,GO:0002430,6.3647e-02,1.4000e+01
IMP_SCORE,6217,GO:0015682,6.3636e-02,1.9000e+01
IMP_SCORE,6218,GO:0031128,6.3546e-02,6.0000e+00
IMP_SCORE,6219,GO:0004112,6.3540e-02,1.2000e+01
IMP_SCORE,6220,GO:0005929,6.3494e-02,2.8700e+02
IMP_SCORE,6221,GO:0016757,6.3467e-02,2.6100e+02
IMP_SCORE,6222,GO:0016868,6.3458e-02,7.0000e+00
IMP_SCORE,6223,GO:0046527,6.3334e-02,6.0000e+00
IMP_SCORE,6224,GO:1903955,6.3277e-02,2.9000e+01
IMP_SCORE,6225,GO:1905038,6.3217e-02,4.0000e+00
IMP_SCORE,6226,GO:0006450,6.3216e-02,2.2000e+01
IMP_SCORE,6227,GO:0036342,6.3153e-02,5.0000e+00
IMP_SCORE,6228,GO:1905039,6.3030e-02,4.2000e+01
IMP_SCORE,6229,GO:2001258,6.3025e-02,6.0000e+00
IMP_SCORE,6230,GO:0009113,6.2981e-02,2.0000e+00
IMP_SCORE,6231,GO:0008179,6.2978e-02,1.0000e+00
IMP_SCORE,6232,GO:0035315,6.2978e-02,1.0000e+00
IMP_SCORE,6233,GO:0006367,6.2945e-02,3.2000e+01
IMP_SCORE,6234,GO:0008168,6.2785e-02,2.0600e+02
IMP_SCORE,6235,GO:0090224,6.2585e-02,2.0000e+00
IMP_SCORE,6236,GO:0034728,6.2424e-02,4.9000e+01
IMP_SCORE,6237,GO:0048038,6.2424e-02,2.0000e+01
IMP_SCORE,6238,GO:0097284,6.2331e-02,3.0000e+00
IMP_SCORE,6239,GO:0051119,6.2115e-02,3.5000e+01
IMP_SCORE,6240,GO:0010965,6.2052e-02,5.0000e+00
IMP_SCORE,6241,GO:0005930,6.1984e-02,3.8000e+01
IMP_SCORE,6242,GO:0014894,6.1966e-02,2.0000e+00
IMP_SCORE,6243,GO:0071712,6.1900e-02,2.0000e+00
IMP_SCORE,6244,GO:0008186,6.1757e-02,2.5000e+01
IMP_SCORE,6245,GO:0000462,6.1739e-02,1.7000e+01
IMP_SCORE,6246,GO:0070003,6.1702e-02,2.0000e+01
IMP_SCORE,6247,GO:0097526,6.1688e-02,7.0000e+00
IMP_SCORE,6248,GO:0006622,6.1669e-02,6.0000e+00
IMP_SCORE,6249,GO:0018205,6.1613e-02,6.4000e+01
IMP_SCORE,6250,GO:1903209,6.1607e-02,1.2000e+01
IMP_SCORE,6251,GO:1905819,6.1554e-02,2.0000e+00
IMP_SCORE,6252,GO:0001773,6.1092e-02,1.0000e+01
IMP_SCORE,6253,GO:0016641,6.1068e-02,2.2000e+01
IMP_SCORE,6254,GO:0031957,6.1063e-02,2.2000e+01
IMP_SCORE,6255,GO:0008408,6.1040e-02,2.1000e+01
IMP_SCORE,6256,GO:0016024,6.1009e-02,5.0000e+00
IMP_SCORE,6257,GO:0014706,6.0979e-02,2.0000e+01
IMP_SCORE,6258,GO:0097352,6.0944e-02,1.8000e+01
IMP_SCORE,6259,GO:0002820,6.0895e-02,1.1000e+01
IMP_SCORE,6260,GO:0001771,6.0870e-02,2.0000e+00
IMP_SCORE,6261,GO:0005980,6.0860e-02,1.3000e+01
IMP_SCORE,6262,GO:0000387,6.0858e-02,1.7000e+01
IMP_SCORE,6263,GO:0005095,6.0851e-02,4.0000e+00
IMP_SCORE,6264,GO:0016741,6.0823e-02,1.9300e+02
IMP_SCORE,6265,GO:0071071,6.0666e-02,3.0000e+00
IMP_SCORE,6266,GO:0007286,6.0596e-02,4.1000e+01
IMP_SCORE,6267,GO:0006446,6.0555e-02,2.4000e+01
IMP_SCORE,6268,GO:2000484,6.0534e-02,6.0000e+00
IMP_SCORE,6269,GO:0019888,6.0530e-02,7.0000e+01
IMP_SCORE,6270,GO:0090305,6.0500e-02,8.4000e+01
IMP_SCORE,6271,GO:0060260,6.0419e-02,7.0000e+00
IMP_SCORE,6272,GO:0016973,6.0418e-02,7.0000e+00
IMP_SCORE,6273,GO:0070189,6.0390e-02,1.6000e+01
IMP_SCORE,6274,GO:0002323,6.0367e-02,3.0000e+00
IMP_SCORE,6275,GO:1900225,6.0365e-02,4.0000e+00
IMP_SCORE,6276,GO:0034219,6.0228e-02,2.9000e+01
IMP_SCORE,6277,GO:0051023,6.0225e-02,1.1000e+01
IMP_SCORE,6278,GO:0007062,6.0213e-02,3.6000e+01
IMP_SCORE,6279,GO:0098801,6.0189e-02,8.0000e+00
IMP_SCORE,6280,GO:0005048,6.0187e-02,3.4000e+01
IMP_SCORE,6281,GO:0070888,5.9945e-02,2.5000e+01
IMP_SCORE,6282,GO:0034243,5.9814e-02,6.0000e+00
IMP_SCORE,6283,GO:0034369,5.9770e-02,9.0000e+00
IMP_SCORE,6284,GO:0048387,5.9764e-02,6.0000e+00
IMP_SCORE,6285,GO:1904837,5.9733e-02,5.0000e+00
IMP_SCORE,6286,GO:0055083,5.9732e-02,7.0000e+00
IMP_SCORE,6287,GO:0045058,5.9678e-02,7.0000e+00
IMP_SCORE,6288,GO:0006399,5.9608e-02,7.4000e+01
IMP_SCORE,6289,GO:0075733,5.9532e-02,1.1000e+01
IMP_SCORE,6290,GO:0032435,5.9525e-02,4.0000e+00
IMP_SCORE,6291,GO:0090503,5.9510e-02,1.6000e+01
IMP_SCORE,6292,GO:0046475,5.9501e-02,1.5000e+01
IMP_SCORE,6293,GO:0031124,5.9481e-02,2.4000e+01
IMP_SCORE,6294,GO:0001098,5.9470e-02,1.7000e+01
IMP_SCORE,6295,GO:0016896,5.9317e-02,1.1000e+01
IMP_SCORE,6296,GO:0097031,5.9298e-02,1.9000e+01
IMP_SCORE,6297,GO:0022616,5.9170e-02,3.0000e+00
IMP_SCORE,6298,GO:0006000,5.9156e-02,5.0000e+00
IMP_SCORE,6299,GO:0045737,5.9065e-02,7.0000e+00
IMP_SCORE,6300,GO:0007608,5.8924e-02,3.4000e+01
IMP_SCORE,6301,GO:0000042,5.8924e-02,8.0000e+00
IMP_SCORE,6302,GO:0000779,5.8914e-02,9.0000e+00
IMP_SCORE,6303,GO:0045987,5.8907e-02,1.2000e+01
IMP_SCORE,6304,GO:0043543,5.8869e-02,5.6000e+01
IMP_SCORE,6305,GO:0002204,5.8867e-02,5.0000e+00
IMP_SCORE,6306,GO:0002707,5.8849e-02,1.0000e+01
IMP_SCORE,6307,GO:0019532,5.8780e-02,1.0000e+00
IMP_SCORE,6308,GO:0034661,5.8777e-02,4.0000e+00
IMP_SCORE,6309,GO:0098901,5.8762e-02,8.0000e+00
IMP_SCORE,6310,GO:0016407,5.8738e-02,8.4000e+01
IMP_SCORE,6311,GO:0071548,5.8688e-02,5.0000e+00
IMP_SCORE,6312,GO:0006862,5.8491e-02,1.3000e+01
IMP_SCORE,6313,GO:0000118,5.8371e-02,3.0000e+01
IMP_SCORE,6314,GO:0042180,5.8234e-02,3.9000e+01
IMP_SCORE,6315,GO:0017147,5.8161e-02,2.0000e+01
IMP_SCORE,6316,GO:0051705,5.8070e-02,4.4000e+01
IMP_SCORE,6317,GO:0005272,5.8056e-02,1.7000e+01
IMP_SCORE,6318,GO:1904814,5.7946e-02,3.0000e+00
IMP_SCORE,6319,GO:1903046,5.7907e-02,5.1000e+01
IMP_SCORE,6320,GO:0072349,5.7806e-02,2.4000e+01
IMP_SCORE,6321,GO:1905368,5.7691e-02,3.5000e+01
IMP_SCORE,6322,GO:0005548,5.7645e-02,2.2000e+01
IMP_SCORE,6323,GO:0051797,5.7584e-02,4.0000e+00
IMP_SCORE,6324,GO:0006020,5.7487e-02,1.1000e+01
IMP_SCORE,6325,GO:0004402,5.7321e-02,2.7000e+01
IMP_SCORE,6326,GO:1903859,5.7279e-02,8.0000e+00
IMP_SCORE,6327,GO:0032410,5.7250e-02,1.3000e+01
IMP_SCORE,6328,GO:0017187,5.7216e-02,8.0000e+00
IMP_SCORE,6329,GO:1901016,5.7205e-02,1.0000e+01
IMP_SCORE,6330,GO:1905950,5.7097e-02,1.4000e+01
IMP_SCORE,6331,GO:0001541,5.7067e-02,1.1000e+01
IMP_SCORE,6332,GO:0050961,5.7032e-02,5.0000e+00
IMP_SCORE,6333,GO:0019531,5.6930e-02,7.0000e+00
IMP_SCORE,6334,GO:0032660,5.6919e-02,1.1000e+01
IMP_SCORE,6335,GO:0042436,5.6840e-02,8.0000e+00
[truncated: 2,213,685 more chars]
