# Supplementary material for: A new approach for interpreting Random Forest models and its application to the biology of ageing
Source: Bioinformatics. 2018 Feb 16;34(14):2449–56. doi: 10.1093/bioinformatics/bty087 (PMC6041990; doi:10.1093/bioinformatics/bty087)
Supplement: Supplementary Data [file bty087_src_code_and_dataset.zip › src_code_and_dataset/results/13_false.txt]

PARAM, Using dataset: /pi/home/cug/ff79/GCWA/datasets/go.arff
PARAM, Using class: class_expression_brain
PARAM, Number of iterations: 100,200,300,
PARAM, Max. depth: 0
PARAM, Random seed: 13
PARAM, Number of random selected features used in each split: 0.5,1.0,2.0,
PARAM, Do IB undersample: false
PARAM, N. of min. positive values: 10
PARAM, N. bins: -1
STATS_LATEX_DB & go.arff & class_expression_brain & 17716 & 7491 & N:17149 / O:420 / U:147 /  \\ 
CROSSVALID_STATS_BEGIN

Correctly Classified Instances       17140               96.7487 %
Incorrectly Classified Instances       576                3.2513 %
Kappa statistic                          0.0186
Mean absolute error                      0.0293
Root mean squared error                  0.1245
Relative absolute error                 93.7396 %
Root relative squared error             99.7151 %
Total Number of Instances            17716     

=== Detailed Accuracy By Class ===

                 TP Rate  FP Rate  Precision  Recall   F-Measure  MCC      ROC Area  PRC Area  Class
                 0.999    0.989    0.968      0.999    0.983      0.050    0.698     0.983     N
                 0.014    0.001    0.375      0.014    0.028      0.069    0.735     0.095     O
                 0.000    0.000    0.000      0.000    0.000      -0.002   0.653     0.021     U
                 0.000    0.000    0.000      0.000    0.000      0.000    ?         ?         ?
Weighted Avg.    0.967    0.958    0.946      0.967    0.953      0.050    0.699     0.954     

=== Confusion Matrix ===

     a     b     c     d   <-- classified as
 17134    10     5     0 |     a = N
   414     6     0     0 |     b = O
   147     0     0     0 |     c = U
     0     0     0     0 |     d = ?

CROSSVALID_STATS_END
STATS_LATEX_ACC & go.arff & class_expression_brain & 0.946 & 0.967 & 0.953 & 0.699 & 0.954 \\ 
STATS_LATEX_ACC_PER & go.arff & class_expression_brain & 0.968 & 0.999 & 0.983 & 0.698 & 0.983 & N \\ 
STATS_LATEX_ACC_PER & go.arff & class_expression_brain & 0.375 & 0.014 & 0.028 & 0.735 & 0.095 & O \\ 
STATS_LATEX_ACC_PER & go.arff & class_expression_brain & 0.000 & 0.000 & 0.000 & 0.653 & 0.021 & U \\ 
ROCPOINTS_N,0.0533,1.0000,1.0000,0.9680,1.0000
ROCPOINTS_N,0.0700,0.9982,1.0000,0.9680,1.0000
ROCPOINTS_N,0.1533,0.9965,1.0000,0.9681,1.0000
ROCPOINTS_N,0.1933,0.9947,1.0000,0.9682,1.0000
ROCPOINTS_N,0.2400,0.9947,0.9999,0.9682,0.9999
ROCPOINTS_N,0.2700,0.9929,0.9999,0.9682,0.9999
ROCPOINTS_N,0.3200,0.9929,0.9999,0.9682,0.9999
ROCPOINTS_N,0.3367,0.9929,0.9998,0.9682,0.9998
ROCPOINTS_N,0.3400,0.9929,0.9997,0.9682,0.9997
ROCPOINTS_N,0.3628,0.9929,0.9996,0.9682,0.9996
ROCPOINTS_N,0.3800,0.9929,0.9995,0.9682,0.9995
ROCPOINTS_N,0.3933,0.9929,0.9995,0.9682,0.9995
ROCPOINTS_N,0.4100,0.9912,0.9995,0.9683,0.9995
ROCPOINTS_N,0.4133,0.9912,0.9994,0.9682,0.9994
ROCPOINTS_N,0.4333,0.9912,0.9993,0.9682,0.9993
ROCPOINTS_N,0.4500,0.9894,0.9993,0.9683,0.9993
ROCPOINTS_N,0.4600,0.9894,0.9992,0.9683,0.9992
ROCPOINTS_N,0.4800,0.9894,0.9992,0.9683,0.9992
ROCPOINTS_N,0.5133,0.9894,0.9991,0.9683,0.9991
ROCPOINTS_N,0.5200,0.9894,0.9991,0.9683,0.9991
ROCPOINTS_N,0.5333,0.9894,0.9990,0.9683,0.9990
ROCPOINTS_N,0.5367,0.9894,0.9989,0.9683,0.9989
ROCPOINTS_N,0.5400,0.9894,0.9987,0.9683,0.9987
ROCPOINTS_N,0.5433,0.9877,0.9987,0.9683,0.9987
ROCPOINTS_N,0.5464,0.9877,0.9987,0.9683,0.9987
ROCPOINTS_N,0.5467,0.9877,0.9985,0.9683,0.9985
ROCPOINTS_N,0.5495,0.9877,0.9984,0.9683,0.9984
ROCPOINTS_N,0.5500,0.9877,0.9984,0.9683,0.9984
ROCPOINTS_N,0.5576,0.9877,0.9983,0.9683,0.9983
ROCPOINTS_N,0.5597,0.9877,0.9983,0.9683,0.9983
ROCPOINTS_N,0.5600,0.9877,0.9982,0.9683,0.9982
ROCPOINTS_N,0.5619,0.9877,0.9981,0.9683,0.9981
ROCPOINTS_N,0.5633,0.9877,0.9981,0.9683,0.9981
ROCPOINTS_N,0.5667,0.9859,0.9980,0.9684,0.9980
ROCPOINTS_N,0.5700,0.9859,0.9980,0.9684,0.9980
ROCPOINTS_N,0.5726,0.9859,0.9979,0.9684,0.9979
ROCPOINTS_N,0.5833,0.9859,0.9978,0.9684,0.9978
ROCPOINTS_N,0.5867,0.9841,0.9978,0.9684,0.9978
ROCPOINTS_N,0.5872,0.9841,0.9977,0.9684,0.9977
ROCPOINTS_N,0.5900,0.9841,0.9977,0.9684,0.9977
ROCPOINTS_N,0.5913,0.9841,0.9976,0.9684,0.9976
ROCPOINTS_N,0.5933,0.9841,0.9975,0.9684,0.9975
ROCPOINTS_N,0.5967,0.9841,0.9974,0.9684,0.9974
ROCPOINTS_N,0.5987,0.9841,0.9973,0.9684,0.9973
ROCPOINTS_N,0.6000,0.9841,0.9972,0.9684,0.9972
ROCPOINTS_N,0.6100,0.9841,0.9971,0.9684,0.9971
ROCPOINTS_N,0.6167,0.9841,0.9971,0.9684,0.9971
ROCPOINTS_N,0.6200,0.9841,0.9970,0.9684,0.9970
ROCPOINTS_N,0.6233,0.9824,0.9970,0.9684,0.9970
ROCPOINTS_N,0.6267,0.9806,0.9969,0.9685,0.9969
ROCPOINTS_N,0.6300,0.9788,0.9968,0.9686,0.9968
ROCPOINTS_N,0.6397,0.9771,0.9967,0.9686,0.9967
ROCPOINTS_N,0.6400,0.9753,0.9967,0.9687,0.9967
ROCPOINTS_N,0.6433,0.9753,0.9967,0.9687,0.9967
ROCPOINTS_N,0.6500,0.9753,0.9966,0.9687,0.9966
ROCPOINTS_N,0.6533,0.9735,0.9966,0.9687,0.9966
ROCPOINTS_N,0.6567,0.9735,0.9965,0.9687,0.9965
ROCPOINTS_N,0.6600,0.9718,0.9965,0.9688,0.9965
ROCPOINTS_N,0.6604,0.9700,0.9964,0.9688,0.9964
ROCPOINTS_N,0.6605,0.9700,0.9963,0.9688,0.9963
ROCPOINTS_N,0.6633,0.9700,0.9963,0.9688,0.9963
ROCPOINTS_N,0.6641,0.9683,0.9963,0.9689,0.9963
ROCPOINTS_N,0.6660,0.9683,0.9962,0.9689,0.9962
ROCPOINTS_N,0.6667,0.9665,0.9962,0.9689,0.9962
ROCPOINTS_N,0.6700,0.9665,0.9960,0.9689,0.9960
ROCPOINTS_N,0.6733,0.9647,0.9960,0.9690,0.9960
ROCPOINTS_N,0.6767,0.9647,0.9959,0.9690,0.9959
ROCPOINTS_N,0.6833,0.9647,0.9957,0.9690,0.9957
ROCPOINTS_N,0.6867,0.9630,0.9957,0.9690,0.9957
ROCPOINTS_N,0.6900,0.9630,0.9956,0.9690,0.9956
ROCPOINTS_N,0.6933,0.9630,0.9956,0.9690,0.9956
ROCPOINTS_N,0.6967,0.9630,0.9955,0.9690,0.9955
ROCPOINTS_N,0.6993,0.9630,0.9953,0.9690,0.9953
ROCPOINTS_N,0.7000,0.9630,0.9953,0.9690,0.9953
ROCPOINTS_N,0.7033,0.9630,0.9952,0.9690,0.9952
ROCPOINTS_N,0.7067,0.9612,0.9950,0.9690,0.9950
ROCPOINTS_N,0.7133,0.9612,0.9949,0.9690,0.9949
ROCPOINTS_N,0.7167,0.9594,0.9946,0.9691,0.9946
ROCPOINTS_N,0.7200,0.9594,0.9946,0.9691,0.9946
ROCPOINTS_N,0.7233,0.9594,0.9945,0.9691,0.9945
ROCPOINTS_N,0.7267,0.9577,0.9943,0.9691,0.9943
ROCPOINTS_N,0.7279,0.9577,0.9941,0.9691,0.9941
ROCPOINTS_N,0.7300,0.9577,0.9941,0.9691,0.9941
ROCPOINTS_N,0.7329,0.9577,0.9939,0.9691,0.9939
ROCPOINTS_N,0.7333,0.9577,0.9939,0.9691,0.9939
ROCPOINTS_N,0.7367,0.9577,0.9935,0.9691,0.9935
ROCPOINTS_N,0.7400,0.9577,0.9933,0.9691,0.9933
ROCPOINTS_N,0.7433,0.9559,0.9931,0.9692,0.9931
ROCPOINTS_N,0.7467,0.9559,0.9929,0.9692,0.9929
ROCPOINTS_N,0.7500,0.9541,0.9928,0.9692,0.9928
ROCPOINTS_N,0.7531,0.9506,0.9927,0.9693,0.9927
ROCPOINTS_N,0.7533,0.9506,0.9927,0.9693,0.9927
ROCPOINTS_N,0.7567,0.9506,0.9926,0.9693,0.9926
ROCPOINTS_N,0.7600,0.9506,0.9925,0.9693,0.9925
ROCPOINTS_N,0.7633,0.9489,0.9923,0.9694,0.9923
ROCPOINTS_N,0.7653,0.9453,0.9920,0.9695,0.9920
ROCPOINTS_N,0.7667,0.9453,0.9920,0.9695,0.9920
ROCPOINTS_N,0.7700,0.9453,0.9919,0.9695,0.9919
ROCPOINTS_N,0.7733,0.9453,0.9917,0.9694,0.9917
ROCPOINTS_N,0.7757,0.9418,0.9914,0.9695,0.9914
ROCPOINTS_N,0.7767,0.9418,0.9914,0.9695,0.9914
ROCPOINTS_N,0.7800,0.9418,0.9913,0.9695,0.9913
ROCPOINTS_N,0.7821,0.9400,0.9911,0.9696,0.9911
ROCPOINTS_N,0.7833,0.9400,0.9910,0.9696,0.9910
ROCPOINTS_N,0.7867,0.9365,0.9906,0.9697,0.9906
ROCPOINTS_N,0.7900,0.9347,0.9901,0.9697,0.9901
ROCPOINTS_N,0.7933,0.9330,0.9898,0.9698,0.9898
ROCPOINTS_N,0.7942,0.9330,0.9894,0.9698,0.9894
ROCPOINTS_N,0.7967,0.9330,0.9893,0.9698,0.9893
ROCPOINTS_N,0.8000,0.9312,0.9887,0.9698,0.9887
ROCPOINTS_N,0.8018,0.9312,0.9883,0.9698,0.9883
ROCPOINTS_N,0.8033,0.9312,0.9882,0.9698,0.9882
ROCPOINTS_N,0.8067,0.9277,0.9876,0.9699,0.9876
ROCPOINTS_N,0.8072,0.9277,0.9873,0.9699,0.9873
ROCPOINTS_N,0.8096,0.9277,0.9872,0.9699,0.9872
ROCPOINTS_N,0.8100,0.9277,0.9872,0.9699,0.9872
ROCPOINTS_N,0.8133,0.9242,0.9865,0.9700,0.9865
ROCPOINTS_N,0.8167,0.9189,0.9858,0.9701,0.9858
ROCPOINTS_N,0.8200,0.9171,0.9851,0.9701,0.9851
ROCPOINTS_N,0.8211,0.9083,0.9846,0.9704,0.9846
ROCPOINTS_N,0.8230,0.9083,0.9845,0.9704,0.9845
ROCPOINTS_N,0.8233,0.9083,0.9845,0.9704,0.9845
ROCPOINTS_N,0.8267,0.9048,0.9840,0.9705,0.9840
ROCPOINTS_N,0.8300,0.8995,0.9834,0.9706,0.9834
ROCPOINTS_N,0.8325,0.8924,0.9829,0.9709,0.9829
ROCPOINTS_N,0.8333,0.8924,0.9828,0.9709,0.9828
ROCPOINTS_N,0.8366,0.8889,0.9817,0.9709,0.9817
ROCPOINTS_N,0.8367,0.8889,0.9816,0.9709,0.9816
ROCPOINTS_N,0.8380,0.8818,0.9805,0.9711,0.9805
ROCPOINTS_N,0.8400,0.8818,0.9804,0.9711,0.9804
ROCPOINTS_N,0.8433,0.8730,0.9797,0.9714,0.9797
ROCPOINTS_N,0.8467,0.8713,0.9786,0.9714,0.9786
ROCPOINTS_N,0.8469,0.8660,0.9775,0.9715,0.9775
ROCPOINTS_N,0.8472,0.8660,0.9774,0.9715,0.9774
ROCPOINTS_N,0.8500,0.8660,0.9774,0.9715,0.9774
ROCPOINTS_N,0.8533,0.8642,0.9760,0.9716,0.9760
ROCPOINTS_N,0.8547,0.8589,0.9745,0.9717,0.9745
ROCPOINTS_N,0.8567,0.8589,0.9745,0.9717,0.9745
ROCPOINTS_N,0.8574,0.8554,0.9729,0.9718,0.9729
ROCPOINTS_N,0.8599,0.8536,0.9729,0.9718,0.9729
ROCPOINTS_N,0.8600,0.8536,0.9728,0.9718,0.9728
ROCPOINTS_N,0.8633,0.8501,0.9720,0.9719,0.9720
ROCPOINTS_N,0.8650,0.8448,0.9703,0.9720,0.9703
ROCPOINTS_N,0.8667,0.8448,0.9703,0.9720,0.9703
ROCPOINTS_N,0.8696,0.8377,0.9685,0.9722,0.9685
ROCPOINTS_N,0.8697,0.8377,0.9684,0.9722,0.9684
ROCPOINTS_N,0.8700,0.8377,0.9683,0.9722,0.9683
ROCPOINTS_N,0.8714,0.8342,0.9659,0.9722,0.9659
ROCPOINTS_N,0.8733,0.8342,0.9658,0.9722,0.9658
ROCPOINTS_N,0.8767,0.8289,0.9638,0.9723,0.9638
ROCPOINTS_N,0.8774,0.8254,0.9615,0.9724,0.9615
ROCPOINTS_N,0.8775,0.8254,0.9615,0.9724,0.9615
ROCPOINTS_N,0.8800,0.8254,0.9613,0.9724,0.9613
ROCPOINTS_N,0.8800,0.8166,0.9598,0.9726,0.9598
ROCPOINTS_N,0.8825,0.8166,0.9598,0.9726,0.9598
ROCPOINTS_N,0.8833,0.8166,0.9597,0.9726,0.9597
ROCPOINTS_N,0.8864,0.8095,0.9571,0.9728,0.9571
ROCPOINTS_N,0.8867,0.8095,0.9571,0.9728,0.9571
ROCPOINTS_N,0.8874,0.8007,0.9543,0.9730,0.9543
ROCPOINTS_N,0.8875,0.8007,0.9543,0.9730,0.9543
ROCPOINTS_N,0.8900,0.8007,0.9542,0.9730,0.9542
ROCPOINTS_N,0.8922,0.7848,0.9507,0.9734,0.9507
ROCPOINTS_N,0.8933,0.7848,0.9507,0.9734,0.9507
ROCPOINTS_N,0.8942,0.7743,0.9475,0.9737,0.9475
ROCPOINTS_N,0.8942,0.7743,0.9475,0.9737,0.9475
ROCPOINTS_N,0.8950,0.7743,0.9473,0.9737,0.9473
ROCPOINTS_N,0.8956,0.7743,0.9473,0.9737,0.9473
ROCPOINTS_N,0.8967,0.7743,0.9472,0.9737,0.9472
ROCPOINTS_N,0.8976,0.7690,0.9440,0.9738,0.9440
ROCPOINTS_N,0.9000,0.7690,0.9437,0.9738,0.9437
ROCPOINTS_N,0.9013,0.7566,0.9398,0.9741,0.9398
ROCPOINTS_N,0.9017,0.7566,0.9398,0.9741,0.9398
ROCPOINTS_N,0.9020,0.7566,0.9397,0.9741,0.9397
ROCPOINTS_N,0.9022,0.7566,0.9396,0.9741,0.9396
ROCPOINTS_N,0.9025,0.7566,0.9396,0.9741,0.9396
ROCPOINTS_N,0.9033,0.7566,0.9395,0.9741,0.9395
ROCPOINTS_N,0.9036,0.7549,0.9349,0.9740,0.9349
ROCPOINTS_N,0.9057,0.7549,0.9349,0.9740,0.9349
ROCPOINTS_N,0.9067,0.7549,0.9347,0.9740,0.9347
ROCPOINTS_N,0.9069,0.7372,0.9297,0.9745,0.9297
ROCPOINTS_N,0.9082,0.7372,0.9296,0.9744,0.9296
ROCPOINTS_N,0.9083,0.7372,0.9295,0.9744,0.9295
ROCPOINTS_N,0.9089,0.7372,0.9294,0.9744,0.9294
ROCPOINTS_N,0.9094,0.7372,0.9293,0.9744,0.9293
ROCPOINTS_N,0.9097,0.7372,0.9293,0.9744,0.9293
ROCPOINTS_N,0.9100,0.7372,0.9292,0.9744,0.9292
ROCPOINTS_N,0.9107,0.7249,0.9244,0.9747,0.9244
ROCPOINTS_N,0.9119,0.7249,0.9243,0.9747,0.9243
ROCPOINTS_N,0.9120,0.7249,0.9243,0.9747,0.9243
ROCPOINTS_N,0.9121,0.7249,0.9242,0.9747,0.9242
ROCPOINTS_N,0.9122,0.7249,0.9241,0.9747,0.9241
ROCPOINTS_N,0.9130,0.7249,0.9241,0.9747,0.9241
ROCPOINTS_N,0.9133,0.7249,0.9240,0.9747,0.9240
ROCPOINTS_N,0.9136,0.7213,0.9192,0.9747,0.9192
ROCPOINTS_N,0.9149,0.7213,0.9191,0.9747,0.9191
ROCPOINTS_N,0.9158,0.7213,0.9191,0.9747,0.9191
ROCPOINTS_N,0.9160,0.7213,0.9190,0.9747,0.9190
ROCPOINTS_N,0.9160,0.7213,0.9189,0.9747,0.9189
ROCPOINTS_N,0.9162,0.7213,0.9188,0.9747,0.9188
ROCPOINTS_N,0.9167,0.7213,0.9188,0.9747,0.9188
ROCPOINTS_N,0.9183,0.7125,0.9126,0.9748,0.9126
ROCPOINTS_N,0.9187,0.7125,0.9126,0.9748,0.9126
ROCPOINTS_N,0.9192,0.7125,0.9125,0.9748,0.9125
ROCPOINTS_N,0.9196,0.7125,0.9125,0.9748,0.9125
ROCPOINTS_N,0.9200,0.7125,0.9124,0.9748,0.9124
ROCPOINTS_N,0.9202,0.7090,0.9070,0.9748,0.9070
ROCPOINTS_N,0.9217,0.7090,0.9069,0.9748,0.9069
ROCPOINTS_N,0.9222,0.7072,0.9069,0.9749,0.9069
ROCPOINTS_N,0.9231,0.7055,0.9069,0.9749,0.9069
ROCPOINTS_N,0.9233,0.7055,0.9068,0.9749,0.9068
ROCPOINTS_N,0.9233,0.7055,0.9068,0.9749,0.9068
ROCPOINTS_N,0.9235,0.6984,0.9002,0.9750,0.9002
ROCPOINTS_N,0.9237,0.6984,0.9002,0.9750,0.9002
ROCPOINTS_N,0.9243,0.6984,0.9001,0.9750,0.9001
ROCPOINTS_N,0.9244,0.6984,0.9001,0.9750,0.9001
ROCPOINTS_N,0.9244,0.6984,0.9000,0.9750,0.9000
ROCPOINTS_N,0.9250,0.6966,0.8999,0.9750,0.8999
ROCPOINTS_N,0.9256,0.6966,0.8998,0.9750,0.8998
ROCPOINTS_N,0.9257,0.6966,0.8998,0.9750,0.8998
ROCPOINTS_N,0.9262,0.6966,0.8997,0.9750,0.8997
ROCPOINTS_N,0.9267,0.6966,0.8996,0.9750,0.8996
ROCPOINTS_N,0.9279,0.6772,0.8925,0.9755,0.8925
ROCPOINTS_N,0.9282,0.6772,0.8924,0.9755,0.8924
ROCPOINTS_N,0.9283,0.6772,0.8924,0.9755,0.8924
ROCPOINTS_N,0.9289,0.6772,0.8923,0.9755,0.8923
ROCPOINTS_N,0.9291,0.6772,0.8922,0.9755,0.8922
ROCPOINTS_N,0.9295,0.6772,0.8921,0.9755,0.8921
ROCPOINTS_N,0.9297,0.6772,0.8921,0.9755,0.8921
ROCPOINTS_N,0.9299,0.6772,0.8920,0.9755,0.8920
ROCPOINTS_N,0.9300,0.6772,0.8919,0.9755,0.8919
ROCPOINTS_N,0.9317,0.6631,0.8839,0.9758,0.8839
ROCPOINTS_N,0.9322,0.6614,0.8838,0.9759,0.8838
ROCPOINTS_N,0.9323,0.6614,0.8837,0.9759,0.8837
ROCPOINTS_N,0.9325,0.6614,0.8836,0.9759,0.8836
ROCPOINTS_N,0.9325,0.6614,0.8836,0.9758,0.8836
ROCPOINTS_N,0.9328,0.6614,0.8835,0.9758,0.8835
ROCPOINTS_N,0.9333,0.6614,0.8834,0.9758,0.8834
ROCPOINTS_N,0.9333,0.6614,0.8834,0.9758,0.8834
ROCPOINTS_N,0.9339,0.6473,0.8733,0.9761,0.8733
ROCPOINTS_N,0.9342,0.6473,0.8732,0.9761,0.8732
ROCPOINTS_N,0.9345,0.6473,0.8732,0.9761,0.8732
ROCPOINTS_N,0.9347,0.6473,0.8728,0.9761,0.8728
ROCPOINTS_N,0.9348,0.6473,0.8728,0.9761,0.8728
ROCPOINTS_N,0.9350,0.6473,0.8727,0.9761,0.8727
ROCPOINTS_N,0.9356,0.6473,0.8725,0.9761,0.8725
ROCPOINTS_N,0.9365,0.6473,0.8725,0.9761,0.8725
ROCPOINTS_N,0.9367,0.6473,0.8724,0.9761,0.8724
ROCPOINTS_N,0.9370,0.6279,0.8627,0.9765,0.8627
ROCPOINTS_N,0.9383,0.6261,0.8627,0.9766,0.8627
ROCPOINTS_N,0.9385,0.6261,0.8627,0.9766,0.8627
ROCPOINTS_N,0.9388,0.6261,0.8626,0.9766,0.8626
ROCPOINTS_N,0.9389,0.6261,0.8626,0.9766,0.8626
ROCPOINTS_N,0.9394,0.6261,0.8624,0.9766,0.8624
ROCPOINTS_N,0.9397,0.6261,0.8623,0.9766,0.8623
ROCPOINTS_N,0.9400,0.6261,0.8623,0.9766,0.8623
ROCPOINTS_N,0.9408,0.6173,0.8519,0.9766,0.8519
ROCPOINTS_N,0.9413,0.6173,0.8519,0.9766,0.8519
ROCPOINTS_N,0.9420,0.6173,0.8518,0.9766,0.8518
ROCPOINTS_N,0.9428,0.6173,0.8518,0.9766,0.8518
ROCPOINTS_N,0.9429,0.6173,0.8517,0.9766,0.8517
ROCPOINTS_N,0.9433,0.6173,0.8516,0.9766,0.8516
ROCPOINTS_N,0.9433,0.6173,0.8515,0.9766,0.8515
ROCPOINTS_N,0.9435,0.5979,0.8388,0.9770,0.8388
ROCPOINTS_N,0.9444,0.5979,0.8387,0.9770,0.8387
ROCPOINTS_N,0.9447,0.5979,0.8385,0.9770,0.8385
ROCPOINTS_N,0.9447,0.5979,0.8385,0.9770,0.8385
ROCPOINTS_N,0.9447,0.5979,0.8384,0.9770,0.8384
ROCPOINTS_N,0.9450,0.5979,0.8382,0.9770,0.8382
ROCPOINTS_N,0.9451,0.5961,0.8381,0.9770,0.8381
ROCPOINTS_N,0.9452,0.5961,0.8381,0.9770,0.8381
ROCPOINTS_N,0.9453,0.5961,0.8378,0.9770,0.8378
ROCPOINTS_N,0.9453,0.5961,0.8377,0.9770,0.8377
ROCPOINTS_N,0.9455,0.5944,0.8377,0.9771,0.8377
ROCPOINTS_N,0.9456,0.5944,0.8374,0.9771,0.8374
ROCPOINTS_N,0.9460,0.5944,0.8374,0.9771,0.8374
ROCPOINTS_N,0.9465,0.5944,0.8373,0.9771,0.8373
ROCPOINTS_N,0.9467,0.5944,0.8371,0.9771,0.8371
ROCPOINTS_N,0.9467,0.5697,0.8251,0.9777,0.8251
ROCPOINTS_N,0.9469,0.5697,0.8250,0.9777,0.8250
ROCPOINTS_N,0.9471,0.5697,0.8249,0.9777,0.8249
ROCPOINTS_N,0.9472,0.5697,0.8248,0.9777,0.8248
ROCPOINTS_N,0.9479,0.5697,0.8248,0.9777,0.8248
ROCPOINTS_N,0.9480,0.5697,0.8247,0.9777,0.8247
ROCPOINTS_N,0.9483,0.5697,0.8245,0.9777,0.8245
ROCPOINTS_N,0.9487,0.5679,0.8244,0.9777,0.8244
ROCPOINTS_N,0.9489,0.5679,0.8244,0.9777,0.8244
ROCPOINTS_N,0.9489,0.5679,0.8243,0.9777,0.8243
ROCPOINTS_N,0.9490,0.5679,0.8242,0.9777,0.8242
ROCPOINTS_N,0.9490,0.5679,0.8241,0.9777,0.8241
ROCPOINTS_N,0.9492,0.5679,0.8240,0.9777,0.8240
ROCPOINTS_N,0.9495,0.5679,0.8239,0.9777,0.8239
ROCPOINTS_N,0.9497,0.5679,0.8238,0.9777,0.8238
ROCPOINTS_N,0.9500,0.5679,0.8238,0.9777,0.8238
ROCPOINTS_N,0.9503,0.5397,0.8083,0.9784,0.8083
ROCPOINTS_N,0.9503,0.5397,0.8082,0.9784,0.8082
ROCPOINTS_N,0.9507,0.5397,0.8081,0.9784,0.8081
ROCPOINTS_N,0.9508,0.5397,0.8079,0.9784,0.8079
ROCPOINTS_N,0.9511,0.5379,0.8079,0.9785,0.8079
ROCPOINTS_N,0.9517,0.5379,0.8078,0.9785,0.8078
ROCPOINTS_N,0.9522,0.5379,0.8076,0.9785,0.8076
ROCPOINTS_N,0.9528,0.5379,0.8076,0.9785,0.8076
ROCPOINTS_N,0.9529,0.5362,0.8076,0.9785,0.8076
ROCPOINTS_N,0.9531,0.5362,0.8075,0.9785,0.8075
ROCPOINTS_N,0.9533,0.5362,0.8075,0.9785,0.8075
ROCPOINTS_N,0.9537,0.5044,0.7910,0.9794,0.7910
ROCPOINTS_N,0.9548,0.5044,0.7909,0.9794,0.7909
ROCPOINTS_N,0.9550,0.5044,0.7909,0.9793,0.7909
ROCPOINTS_N,0.9555,0.5044,0.7907,0.9793,0.7907
ROCPOINTS_N,0.9558,0.5044,0.7906,0.9793,0.7906
ROCPOINTS_N,0.9562,0.5026,0.7905,0.9794,0.7905
ROCPOINTS_N,0.9562,0.5026,0.7905,0.9794,0.7905
ROCPOINTS_N,0.9564,0.5026,0.7904,0.9794,0.7904
ROCPOINTS_N,0.9565,0.5026,0.7903,0.9794,0.7903
ROCPOINTS_N,0.9567,0.5026,0.7903,0.9794,0.7903
ROCPOINTS_N,0.9569,0.4762,0.7730,0.9800,0.7730
ROCPOINTS_N,0.9572,0.4762,0.7729,0.9800,0.7729
ROCPOINTS_N,0.9575,0.4762,0.7729,0.9800,0.7729
ROCPOINTS_N,0.9577,0.4762,0.7728,0.9800,0.7728
ROCPOINTS_N,0.9578,0.4762,0.7728,0.9800,0.7728
ROCPOINTS_N,0.9580,0.4762,0.7727,0.9800,0.7727
ROCPOINTS_N,0.9580,0.4762,0.7726,0.9800,0.7726
ROCPOINTS_N,0.9583,0.4762,0.7726,0.9800,0.7726
ROCPOINTS_N,0.9586,0.4762,0.7725,0.9800,0.7725
ROCPOINTS_N,0.9592,0.4762,0.7725,0.9800,0.7725
ROCPOINTS_N,0.9595,0.4762,0.7723,0.9800,0.7723
ROCPOINTS_N,0.9596,0.4762,0.7722,0.9800,0.7722
ROCPOINTS_N,0.9596,0.4762,0.7721,0.9800,0.7721
ROCPOINTS_N,0.9597,0.4762,0.7721,0.9800,0.7721
ROCPOINTS_N,0.9597,0.4762,0.7720,0.9800,0.7720
ROCPOINTS_N,0.9600,0.4762,0.7719,0.9800,0.7719
ROCPOINTS_N,0.9603,0.4515,0.7522,0.9805,0.7522
ROCPOINTS_N,0.9610,0.4515,0.7521,0.9805,0.7521
ROCPOINTS_N,0.9610,0.4515,0.7521,0.9805,0.7521
ROCPOINTS_N,0.9614,0.4515,0.7516,0.9805,0.7516
ROCPOINTS_N,0.9617,0.4515,0.7515,0.9805,0.7515
ROCPOINTS_N,0.9618,0.4515,0.7514,0.9805,0.7514
ROCPOINTS_N,0.9619,0.4515,0.7513,0.9805,0.7513
ROCPOINTS_N,0.9622,0.4515,0.7512,0.9805,0.7512
ROCPOINTS_N,0.9624,0.4515,0.7512,0.9805,0.7512
ROCPOINTS_N,0.9624,0.4515,0.7511,0.9805,0.7511
ROCPOINTS_N,0.9625,0.4515,0.7508,0.9805,0.7508
ROCPOINTS_N,0.9627,0.4515,0.7507,0.9805,0.7507
ROCPOINTS_N,0.9629,0.4515,0.7507,0.9805,0.7507
ROCPOINTS_N,0.9630,0.4515,0.7505,0.9805,0.7505
ROCPOINTS_N,0.9631,0.4515,0.7505,0.9805,0.7505
ROCPOINTS_N,0.9633,0.4515,0.7504,0.9805,0.7504
ROCPOINTS_N,0.9634,0.4303,0.7297,0.9809,0.7297
ROCPOINTS_N,0.9636,0.4303,0.7297,0.9809,0.7297
ROCPOINTS_N,0.9636,0.4303,0.7293,0.9809,0.7293
ROCPOINTS_N,0.9638,0.4303,0.7292,0.9809,0.7292
ROCPOINTS_N,0.9639,0.4303,0.7291,0.9809,0.7291
ROCPOINTS_N,0.9639,0.4303,0.7291,0.9809,0.7291
ROCPOINTS_N,0.9640,0.4303,0.7290,0.9809,0.7290
ROCPOINTS_N,0.9642,0.4303,0.7290,0.9809,0.7290
ROCPOINTS_N,0.9643,0.4303,0.7289,0.9809,0.7289
ROCPOINTS_N,0.9648,0.4303,0.7288,0.9809,0.7288
ROCPOINTS_N,0.9649,0.4303,0.7288,0.9809,0.7288
ROCPOINTS_N,0.9650,0.4303,0.7287,0.9808,0.7287
ROCPOINTS_N,0.9652,0.4303,0.7285,0.9808,0.7285
ROCPOINTS_N,0.9653,0.4303,0.7282,0.9808,0.7282
ROCPOINTS_N,0.9656,0.4286,0.7281,0.9809,0.7281
ROCPOINTS_N,0.9657,0.4286,0.7280,0.9809,0.7280
ROCPOINTS_N,0.9657,0.4286,0.7277,0.9809,0.7277
ROCPOINTS_N,0.9658,0.4268,0.7277,0.9810,0.7277
ROCPOINTS_N,0.9658,0.4268,0.7276,0.9810,0.7276
ROCPOINTS_N,0.9659,0.4268,0.7273,0.9810,0.7273
ROCPOINTS_N,0.9667,0.4268,0.7270,0.9810,0.7270
ROCPOINTS_N,0.9675,0.4021,0.7027,0.9814,0.7027
ROCPOINTS_N,0.9678,0.4021,0.7027,0.9814,0.7027
ROCPOINTS_N,0.9680,0.4021,0.7024,0.9814,0.7024
ROCPOINTS_N,0.9680,0.4021,0.7024,0.9814,0.7024
ROCPOINTS_N,0.9683,0.4021,0.7023,0.9814,0.7023
ROCPOINTS_N,0.9688,0.4021,0.7022,0.9814,0.7022
ROCPOINTS_N,0.9689,0.4021,0.7021,0.9814,0.7021
ROCPOINTS_N,0.9690,0.4004,0.7020,0.9815,0.7020
ROCPOINTS_N,0.9692,0.4004,0.7020,0.9815,0.7020
ROCPOINTS_N,0.9694,0.4004,0.7019,0.9815,0.7019
ROCPOINTS_N,0.9695,0.4004,0.7017,0.9815,0.7017
ROCPOINTS_N,0.9696,0.4004,0.7016,0.9815,0.7016
ROCPOINTS_N,0.9697,0.4004,0.7016,0.9815,0.7016
ROCPOINTS_N,0.9698,0.4004,0.7015,0.9815,0.7015
ROCPOINTS_N,0.9699,0.4004,0.7014,0.9815,0.7014
ROCPOINTS_N,0.9700,0.4004,0.7014,0.9815,0.7014
ROCPOINTS_N,0.9701,0.3633,0.6758,0.9825,0.6758
ROCPOINTS_N,0.9706,0.3633,0.6757,0.9825,0.6757
ROCPOINTS_N,0.9708,0.3633,0.6756,0.9825,0.6756
ROCPOINTS_N,0.9708,0.3633,0.6755,0.9825,0.6755
ROCPOINTS_N,0.9710,0.3633,0.6755,0.9825,0.6755
ROCPOINTS_N,0.9711,0.3633,0.6754,0.9825,0.6754
ROCPOINTS_N,0.9713,0.3633,0.6753,0.9825,0.6753
ROCPOINTS_N,0.9713,0.3633,0.6751,0.9825,0.6751
ROCPOINTS_N,0.9714,0.3633,0.6749,0.9825,0.6749
ROCPOINTS_N,0.9715,0.3633,0.6746,0.9825,0.6746
ROCPOINTS_N,0.9716,0.3633,0.6744,0.9825,0.6744
ROCPOINTS_N,0.9719,0.3633,0.6740,0.9825,0.6740
ROCPOINTS_N,0.9719,0.3633,0.6739,0.9825,0.6739
ROCPOINTS_N,0.9722,0.3633,0.6738,0.9825,0.6738
ROCPOINTS_N,0.9722,0.3633,0.6737,0.9825,0.6737
ROCPOINTS_N,0.9723,0.3633,0.6736,0.9825,0.6736
ROCPOINTS_N,0.9723,0.3633,0.6736,0.9825,0.6736
ROCPOINTS_N,0.9725,0.3633,0.6735,0.9825,0.6735
ROCPOINTS_N,0.9725,0.3633,0.6733,0.9825,0.6733
ROCPOINTS_N,0.9727,0.3633,0.6733,0.9825,0.6733
ROCPOINTS_N,0.9728,0.3633,0.6732,0.9825,0.6732
ROCPOINTS_N,0.9728,0.3633,0.6732,0.9825,0.6732
ROCPOINTS_N,0.9728,0.3633,0.6731,0.9825,0.6731
ROCPOINTS_N,0.9729,0.3633,0.6730,0.9825,0.6730
ROCPOINTS_N,0.9731,0.3633,0.6730,0.9825,0.6730
ROCPOINTS_N,0.9731,0.3633,0.6729,0.9825,0.6729
ROCPOINTS_N,0.9732,0.3633,0.6729,0.9825,0.6729
ROCPOINTS_N,0.9733,0.3633,0.6728,0.9825,0.6728
ROCPOINTS_N,0.9733,0.3633,0.6728,0.9825,0.6728
ROCPOINTS_N,0.9733,0.3633,0.6727,0.9825,0.6727
ROCPOINTS_N,0.9733,0.3633,0.6726,0.9825,0.6726
ROCPOINTS_N,0.9735,0.3210,0.6441,0.9838,0.6441
ROCPOINTS_N,0.9736,0.3210,0.6441,0.9838,0.6441
ROCPOINTS_N,0.9736,0.3210,0.6440,0.9838,0.6440
ROCPOINTS_N,0.9738,0.3210,0.6438,0.9838,0.6438
ROCPOINTS_N,0.9739,0.3210,0.6438,0.9838,0.6438
ROCPOINTS_N,0.9742,0.3210,0.6437,0.9838,0.6437
ROCPOINTS_N,0.9742,0.3210,0.6436,0.9838,0.6436
ROCPOINTS_N,0.9744,0.3210,0.6435,0.9838,0.6435
ROCPOINTS_N,0.9748,0.3192,0.6434,0.9839,0.6434
ROCPOINTS_N,0.9750,0.3192,0.6434,0.9839,0.6434
ROCPOINTS_N,0.9753,0.3175,0.6431,0.9839,0.6431
ROCPOINTS_N,0.9756,0.3175,0.6430,0.9839,0.6430
ROCPOINTS_N,0.9757,0.3175,0.6428,0.9839,0.6428
ROCPOINTS_N,0.9758,0.3175,0.6428,0.9839,0.6428
ROCPOINTS_N,0.9758,0.3175,0.6427,0.9839,0.6427
ROCPOINTS_N,0.9763,0.3175,0.6427,0.9839,0.6427
ROCPOINTS_N,0.9766,0.3175,0.6426,0.9839,0.6426
ROCPOINTS_N,0.9766,0.3175,0.6425,0.9839,0.6425
ROCPOINTS_N,0.9767,0.3175,0.6425,0.9839,0.6425
ROCPOINTS_N,0.9769,0.2892,0.6112,0.9846,0.6112
ROCPOINTS_N,0.9772,0.2892,0.6111,0.9846,0.6111
ROCPOINTS_N,0.9774,0.2892,0.6111,0.9846,0.6111
ROCPOINTS_N,0.9776,0.2892,0.6110,0.9846,0.6110
ROCPOINTS_N,0.9778,0.2892,0.6109,0.9846,0.6109
ROCPOINTS_N,0.9778,0.2892,0.6109,0.9846,0.6109
ROCPOINTS_N,0.9780,0.2892,0.6108,0.9846,0.6108
ROCPOINTS_N,0.9783,0.2892,0.6108,0.9846,0.6108
ROCPOINTS_N,0.9786,0.2892,0.6105,0.9846,0.6105
ROCPOINTS_N,0.9789,0.2892,0.6104,0.9846,0.6104
ROCPOINTS_N,0.9790,0.2892,0.6101,0.9846,0.6101
ROCPOINTS_N,0.9791,0.2892,0.6100,0.9846,0.6100
ROCPOINTS_N,0.9792,0.2892,0.6099,0.9846,0.6099
ROCPOINTS_N,0.9793,0.2892,0.6098,0.9846,0.6098
ROCPOINTS_N,0.9793,0.2892,0.6097,0.9846,0.6097
ROCPOINTS_N,0.9793,0.2892,0.6097,0.9846,0.6097
ROCPOINTS_N,0.9794,0.2892,0.6096,0.9846,0.6096
ROCPOINTS_N,0.9794,0.2892,0.6095,0.9846,0.6095
ROCPOINTS_N,0.9795,0.2892,0.6095,0.9846,0.6095
ROCPOINTS_N,0.9797,0.2892,0.6094,0.9846,0.6094
ROCPOINTS_N,0.9797,0.2892,0.6094,0.9845,0.6094
ROCPOINTS_N,0.9798,0.2892,0.6093,0.9845,0.6093
ROCPOINTS_N,0.9800,0.2892,0.6092,0.9845,0.6092
ROCPOINTS_N,0.9801,0.2698,0.5702,0.9846,0.5702
ROCPOINTS_N,0.9802,0.2698,0.5702,0.9846,0.5702
ROCPOINTS_N,0.9802,0.2698,0.5701,0.9846,0.5701
ROCPOINTS_N,0.9803,0.2698,0.5701,0.9846,0.5701
ROCPOINTS_N,0.9804,0.2698,0.5700,0.9846,0.5700
ROCPOINTS_N,0.9805,0.2698,0.5699,0.9846,0.5699
ROCPOINTS_N,0.9807,0.2698,0.5699,0.9846,0.5699
ROCPOINTS_N,0.9808,0.2698,0.5698,0.9846,0.5698
ROCPOINTS_N,0.9809,0.2698,0.5698,0.9846,0.5698
ROCPOINTS_N,0.9811,0.2698,0.5697,0.9846,0.5697
ROCPOINTS_N,0.9813,0.2698,0.5696,0.9846,0.5696
ROCPOINTS_N,0.9815,0.2698,0.5695,0.9846,0.5695
ROCPOINTS_N,0.9817,0.2698,0.5695,0.9846,0.5695
ROCPOINTS_N,0.9819,0.2698,0.5692,0.9846,0.5692
ROCPOINTS_N,0.9820,0.2698,0.5692,0.9846,0.5692
ROCPOINTS_N,0.9820,0.2681,0.5685,0.9846,0.5685
ROCPOINTS_N,0.9822,0.2681,0.5685,0.9846,0.5685
ROCPOINTS_N,0.9825,0.2681,0.5682,0.9846,0.5682
ROCPOINTS_N,0.9826,0.2681,0.5681,0.9846,0.5681
ROCPOINTS_N,0.9828,0.2681,0.5681,0.9846,0.5681
ROCPOINTS_N,0.9828,0.2681,0.5680,0.9846,0.5680
ROCPOINTS_N,0.9828,0.2681,0.5680,0.9846,0.5680
ROCPOINTS_N,0.9828,0.2681,0.5679,0.9846,0.5679
ROCPOINTS_N,0.9829,0.2681,0.5678,0.9846,0.5678
ROCPOINTS_N,0.9829,0.2681,0.5678,0.9846,0.5678
ROCPOINTS_N,0.9830,0.2681,0.5677,0.9846,0.5677
ROCPOINTS_N,0.9830,0.2681,0.5677,0.9846,0.5677
ROCPOINTS_N,0.9830,0.2681,0.5676,0.9846,0.5676
ROCPOINTS_N,0.9831,0.2681,0.5676,0.9846,0.5676
ROCPOINTS_N,0.9831,0.2681,0.5675,0.9846,0.5675
ROCPOINTS_N,0.9833,0.2681,0.5674,0.9846,0.5674
ROCPOINTS_N,0.9834,0.2434,0.5266,0.9849,0.5266
ROCPOINTS_N,0.9835,0.2434,0.5266,0.9849,0.5266
ROCPOINTS_N,0.9835,0.2416,0.5263,0.9850,0.5263
ROCPOINTS_N,0.9837,0.2416,0.5262,0.9850,0.5262
ROCPOINTS_N,0.9837,0.2416,0.5262,0.9850,0.5262
ROCPOINTS_N,0.9839,0.2416,0.5261,0.9850,0.5261
ROCPOINTS_N,0.9839,0.2416,0.5260,0.9850,0.5260
ROCPOINTS_N,0.9839,0.2416,0.5260,0.9850,0.5260
ROCPOINTS_N,0.9849,0.2416,0.5259,0.9850,0.5259
ROCPOINTS_N,0.9849,0.2416,0.5259,0.9850,0.5259
ROCPOINTS_N,0.9850,0.2416,0.5258,0.9850,0.5258
ROCPOINTS_N,0.9852,0.2416,0.5257,0.9850,0.5257
ROCPOINTS_N,0.9852,0.2416,0.5257,0.9850,0.5257
ROCPOINTS_N,0.9854,0.2416,0.5256,0.9850,0.5256
ROCPOINTS_N,0.9855,0.2416,0.5256,0.9850,0.5256
ROCPOINTS_N,0.9856,0.2416,0.5255,0.9850,0.5255
ROCPOINTS_N,0.9857,0.2416,0.5252,0.9850,0.5252
ROCPOINTS_N,0.9857,0.2416,0.5252,0.9850,0.5252
ROCPOINTS_N,0.9858,0.2416,0.5251,0.9850,0.5251
ROCPOINTS_N,0.9859,0.2416,0.5241,0.9850,0.5241
ROCPOINTS_N,0.9859,0.2416,0.5241,0.9850,0.5241
ROCPOINTS_N,0.9860,0.2416,0.5229,0.9850,0.5229
ROCPOINTS_N,0.9861,0.2416,0.5228,0.9850,0.5228
ROCPOINTS_N,0.9861,0.2416,0.5228,0.9849,0.5228
ROCPOINTS_N,0.9863,0.2416,0.5227,0.9849,0.5227
ROCPOINTS_N,0.9863,0.2416,0.5227,0.9849,0.5227
ROCPOINTS_N,0.9863,0.2416,0.5226,0.9849,0.5226
ROCPOINTS_N,0.9864,0.2416,0.5225,0.9849,0.5225
ROCPOINTS_N,0.9864,0.2416,0.5225,0.9849,0.5225
ROCPOINTS_N,0.9865,0.2416,0.5211,0.9849,0.5211
ROCPOINTS_N,0.9865,0.2416,0.5200,0.9849,0.5200
ROCPOINTS_N,0.9865,0.2416,0.5199,0.9849,0.5199
ROCPOINTS_N,0.9867,0.2416,0.5199,0.9849,0.5199
ROCPOINTS_N,0.9868,0.2257,0.4719,0.9844,0.4719
ROCPOINTS_N,0.9870,0.2257,0.4718,0.9844,0.4718
ROCPOINTS_N,0.9870,0.2257,0.4700,0.9844,0.4700
ROCPOINTS_N,0.9871,0.2257,0.4699,0.9844,0.4699
ROCPOINTS_N,0.9872,0.2257,0.4699,0.9844,0.4699
ROCPOINTS_N,0.9873,0.2257,0.4698,0.9844,0.4698
ROCPOINTS_N,0.9875,0.2257,0.4688,0.9843,0.4688
ROCPOINTS_N,0.9875,0.2257,0.4688,0.9843,0.4688
ROCPOINTS_N,0.9876,0.2257,0.4678,0.9843,0.4678
ROCPOINTS_N,0.9877,0.2257,0.4660,0.9842,0.4660
ROCPOINTS_N,0.9877,0.2257,0.4660,0.9842,0.4660
ROCPOINTS_N,0.9877,0.2257,0.4659,0.9842,0.4659
ROCPOINTS_N,0.9878,0.2257,0.4639,0.9842,0.4639
ROCPOINTS_N,0.9878,0.2257,0.4637,0.9842,0.4637
ROCPOINTS_N,0.9878,0.2257,0.4636,0.9842,0.4636
ROCPOINTS_N,0.9879,0.2257,0.4631,0.9841,0.4631
ROCPOINTS_N,0.9880,0.2257,0.4631,0.9841,0.4631
ROCPOINTS_N,0.9880,0.2257,0.4611,0.9841,0.4611
ROCPOINTS_N,0.9880,0.2257,0.4610,0.9841,0.4610
ROCPOINTS_N,0.9881,0.2257,0.4610,0.9841,0.4610
ROCPOINTS_N,0.9881,0.2257,0.4609,0.9841,0.4609
ROCPOINTS_N,0.9882,0.2257,0.4597,0.9840,0.4597
ROCPOINTS_N,0.9882,0.2257,0.4596,0.9840,0.4596
ROCPOINTS_N,0.9882,0.2257,0.4596,0.9840,0.4596
ROCPOINTS_N,0.9883,0.2257,0.4585,0.9840,0.4585
ROCPOINTS_N,0.9883,0.2257,0.4568,0.9839,0.4568
ROCPOINTS_N,0.9883,0.2257,0.4567,0.9839,0.4567
ROCPOINTS_N,0.9886,0.2257,0.4564,0.9839,0.4564
ROCPOINTS_N,0.9886,0.2257,0.4564,0.9839,0.4564
ROCPOINTS_N,0.9887,0.2257,0.4557,0.9839,0.4557
ROCPOINTS_N,0.9888,0.2240,0.4557,0.9840,0.4557
ROCPOINTS_N,0.9888,0.2240,0.4556,0.9840,0.4556
ROCPOINTS_N,0.9889,0.2240,0.4555,0.9840,0.4555
ROCPOINTS_N,0.9889,0.2222,0.4551,0.9841,0.4551
ROCPOINTS_N,0.9889,0.2222,0.4550,0.9841,0.4550
ROCPOINTS_N,0.9892,0.2222,0.4550,0.9841,0.4550
ROCPOINTS_N,0.9894,0.2222,0.4548,0.9841,0.4548
ROCPOINTS_N,0.9894,0.2222,0.4547,0.9841,0.4547
ROCPOINTS_N,0.9895,0.2222,0.4547,0.9841,0.4547
ROCPOINTS_N,0.9896,0.2222,0.4546,0.9841,0.4546
ROCPOINTS_N,0.9896,0.2222,0.4545,0.9841,0.4545
ROCPOINTS_N,0.9897,0.2222,0.4545,0.9841,0.4545
ROCPOINTS_N,0.9897,0.2222,0.4544,0.9841,0.4544
ROCPOINTS_N,0.9897,0.2222,0.4544,0.9841,0.4544
ROCPOINTS_N,0.9897,0.2222,0.4543,0.9841,0.4543
ROCPOINTS_N,0.9898,0.2222,0.4543,0.9841,0.4543
ROCPOINTS_N,0.9898,0.2222,0.4542,0.9841,0.4542
ROCPOINTS_N,0.9898,0.2222,0.4541,0.9841,0.4541
ROCPOINTS_N,0.9898,0.2222,0.4541,0.9841,0.4541
ROCPOINTS_N,0.9898,0.2222,0.4540,0.9841,0.4540
ROCPOINTS_N,0.9898,0.2222,0.4540,0.9841,0.4540
ROCPOINTS_N,0.9900,0.2222,0.4539,0.9841,0.4539
ROCPOINTS_N,0.9901,0.1869,0.3983,0.9847,0.3983
ROCPOINTS_N,0.9902,0.1869,0.3982,0.9847,0.3982
ROCPOINTS_N,0.9902,0.1869,0.3982,0.9847,0.3982
ROCPOINTS_N,0.9903,0.1869,0.3981,0.9847,0.3981
ROCPOINTS_N,0.9903,0.1869,0.3980,0.9847,0.3980
ROCPOINTS_N,0.9904,0.1869,0.3979,0.9847,0.3979
ROCPOINTS_N,0.9906,0.1869,0.3979,0.9847,0.3979
ROCPOINTS_N,0.9907,0.1869,0.3978,0.9847,0.3978
ROCPOINTS_N,0.9908,0.1869,0.3977,0.9847,0.3977
ROCPOINTS_N,0.9911,0.1869,0.3977,0.9847,0.3977
ROCPOINTS_N,0.9911,0.1869,0.3976,0.9847,0.3976
ROCPOINTS_N,0.9913,0.1869,0.3976,0.9847,0.3976
ROCPOINTS_N,0.9914,0.1869,0.3975,0.9847,0.3975
ROCPOINTS_N,0.9914,0.1869,0.3975,0.9847,0.3975
ROCPOINTS_N,0.9914,0.1869,0.3974,0.9847,0.3974
ROCPOINTS_N,0.9915,0.1869,0.3973,0.9847,0.3973
ROCPOINTS_N,0.9915,0.1869,0.3973,0.9847,0.3973
ROCPOINTS_N,0.9917,0.1869,0.3972,0.9847,0.3972
ROCPOINTS_N,0.9917,0.1869,0.3972,0.9847,0.3972
ROCPOINTS_N,0.9919,0.1852,0.3968,0.9848,0.3968
ROCPOINTS_N,0.9919,0.1852,0.3967,0.9848,0.3967
ROCPOINTS_N,0.9919,0.1852,0.3966,0.9848,0.3966
ROCPOINTS_N,0.9919,0.1852,0.3966,0.9848,0.3966
ROCPOINTS_N,0.9919,0.1852,0.3965,0.9848,0.3965
ROCPOINTS_N,0.9920,0.1834,0.3952,0.9849,0.3952
ROCPOINTS_N,0.9922,0.1834,0.3951,0.9849,0.3951
ROCPOINTS_N,0.9924,0.1834,0.3948,0.9849,0.3948
ROCPOINTS_N,0.9925,0.1834,0.3947,0.9849,0.3947
ROCPOINTS_N,0.9925,0.1834,0.3945,0.9849,0.3945
ROCPOINTS_N,0.9926,0.1817,0.3929,0.9849,0.3929
ROCPOINTS_N,0.9926,0.1799,0.3915,0.9850,0.3915
ROCPOINTS_N,0.9926,0.1799,0.3915,0.9850,0.3915
ROCPOINTS_N,0.9926,0.1799,0.3914,0.9850,0.3914
ROCPOINTS_N,0.9927,0.1799,0.3913,0.9850,0.3913
ROCPOINTS_N,0.9927,0.1799,0.3913,0.9850,0.3913
ROCPOINTS_N,0.9927,0.1799,0.3912,0.9850,0.3912
ROCPOINTS_N,0.9927,0.1799,0.3912,0.9850,0.3912
ROCPOINTS_N,0.9928,0.1799,0.3911,0.9850,0.3911
ROCPOINTS_N,0.9928,0.1799,0.3909,0.9850,0.3909
ROCPOINTS_N,0.9929,0.1799,0.3909,0.9850,0.3909
ROCPOINTS_N,0.9929,0.1799,0.3908,0.9850,0.3908
ROCPOINTS_N,0.9929,0.1799,0.3908,0.9850,0.3908
ROCPOINTS_N,0.9929,0.1799,0.3907,0.9850,0.3907
ROCPOINTS_N,0.9929,0.1799,0.3906,0.9850,0.3906
ROCPOINTS_N,0.9930,0.1781,0.3900,0.9851,0.3900
ROCPOINTS_N,0.9930,0.1781,0.3899,0.9851,0.3899
ROCPOINTS_N,0.9930,0.1781,0.3898,0.9851,0.3898
ROCPOINTS_N,0.9930,0.1781,0.3898,0.9851,0.3898
ROCPOINTS_N,0.9931,0.1781,0.3897,0.9851,0.3897
ROCPOINTS_N,0.9931,0.1781,0.3896,0.9851,0.3896
ROCPOINTS_N,0.9931,0.1781,0.3896,0.9851,0.3896
ROCPOINTS_N,0.9931,0.1781,0.3895,0.9851,0.3895
ROCPOINTS_N,0.9931,0.1781,0.3895,0.9851,0.3895
ROCPOINTS_N,0.9932,0.1781,0.3893,0.9851,0.3893
ROCPOINTS_N,0.9932,0.1781,0.3892,0.9851,0.3892
ROCPOINTS_N,0.9932,0.1781,0.3892,0.9851,0.3892
ROCPOINTS_N,0.9933,0.1781,0.3891,0.9851,0.3891
ROCPOINTS_N,0.9933,0.1781,0.3891,0.9851,0.3891
ROCPOINTS_N,0.9933,0.1781,0.3890,0.9851,0.3890
ROCPOINTS_N,0.9933,0.1781,0.3889,0.9851,0.3889
ROCPOINTS_N,0.9933,0.1781,0.3888,0.9851,0.3888
ROCPOINTS_N,0.9933,0.1781,0.3887,0.9851,0.3887
ROCPOINTS_N,0.9933,0.1781,0.3887,0.9851,0.3887
ROCPOINTS_N,0.9933,0.1781,0.3886,0.9851,0.3886
ROCPOINTS_N,0.9933,0.1781,0.3885,0.9851,0.3885
ROCPOINTS_N,0.9936,0.1464,0.3211,0.9852,0.3211
ROCPOINTS_N,0.9937,0.1464,0.3211,0.9851,0.3211
ROCPOINTS_N,0.9937,0.1446,0.3197,0.9853,0.3197
ROCPOINTS_N,0.9937,0.1446,0.3197,0.9853,0.3197
ROCPOINTS_N,0.9938,0.1446,0.3196,0.9853,0.3196
ROCPOINTS_N,0.9939,0.1446,0.3196,0.9853,0.3196
ROCPOINTS_N,0.9939,0.1446,0.3195,0.9853,0.3195
ROCPOINTS_N,0.9939,0.1446,0.3194,0.9853,0.3194
ROCPOINTS_N,0.9940,0.1446,0.3194,0.9852,0.3194
ROCPOINTS_N,0.9941,0.1446,0.3193,0.9852,0.3193
ROCPOINTS_N,0.9941,0.1446,0.3193,0.9852,0.3193
ROCPOINTS_N,0.9942,0.1446,0.3192,0.9852,0.3192
ROCPOINTS_N,0.9944,0.1446,0.3191,0.9852,0.3191
ROCPOINTS_N,0.9945,0.1446,0.3191,0.9852,0.3191
ROCPOINTS_N,0.9945,0.1446,0.3190,0.9852,0.3190
ROCPOINTS_N,0.9946,0.1446,0.3190,0.9852,0.3190
ROCPOINTS_N,0.9947,0.1446,0.3189,0.9852,0.3189
ROCPOINTS_N,0.9947,0.1446,0.3189,0.9852,0.3189
ROCPOINTS_N,0.9948,0.1446,0.3188,0.9852,0.3188
ROCPOINTS_N,0.9948,0.1446,0.3187,0.9852,0.3187
ROCPOINTS_N,0.9950,0.1446,0.3187,0.9852,0.3187
ROCPOINTS_N,0.9950,0.1446,0.3186,0.9852,0.3186
ROCPOINTS_N,0.9950,0.1429,0.3181,0.9854,0.3181
ROCPOINTS_N,0.9951,0.1429,0.3180,0.9854,0.3180
ROCPOINTS_N,0.9951,0.1429,0.3180,0.9854,0.3180
ROCPOINTS_N,0.9952,0.1429,0.3179,0.9854,0.3179
ROCPOINTS_N,0.9952,0.1429,0.3179,0.9854,0.3179
ROCPOINTS_N,0.9952,0.1429,0.3178,0.9854,0.3178
ROCPOINTS_N,0.9953,0.1429,0.3177,0.9854,0.3177
ROCPOINTS_N,0.9953,0.1429,0.3177,0.9853,0.3177
ROCPOINTS_N,0.9953,0.1429,0.3176,0.9853,0.3176
ROCPOINTS_N,0.9953,0.1429,0.3176,0.9853,0.3176
ROCPOINTS_N,0.9955,0.1393,0.3176,0.9857,0.3176
ROCPOINTS_N,0.9955,0.1393,0.3175,0.9857,0.3175
ROCPOINTS_N,0.9956,0.1393,0.3175,0.9857,0.3175
ROCPOINTS_N,0.9956,0.1393,0.3172,0.9857,0.3172
ROCPOINTS_N,0.9957,0.1393,0.3172,0.9857,0.3172
ROCPOINTS_N,0.9957,0.1393,0.3171,0.9857,0.3171
ROCPOINTS_N,0.9957,0.1393,0.3170,0.9857,0.3170
ROCPOINTS_N,0.9958,0.1393,0.3170,0.9857,0.3170
ROCPOINTS_N,0.9958,0.1393,0.3169,0.9857,0.3169
ROCPOINTS_N,0.9958,0.1393,0.3169,0.9857,0.3169
ROCPOINTS_N,0.9959,0.1393,0.3168,0.9857,0.3168
ROCPOINTS_N,0.9959,0.1393,0.3168,0.9857,0.3168
ROCPOINTS_N,0.9959,0.1393,0.3167,0.9857,0.3167
ROCPOINTS_N,0.9959,0.1393,0.3166,0.9857,0.3166
ROCPOINTS_N,0.9959,0.1393,0.3166,0.9857,0.3166
ROCPOINTS_N,0.9960,0.1393,0.3165,0.9857,0.3165
ROCPOINTS_N,0.9960,0.1393,0.3165,0.9857,0.3165
ROCPOINTS_N,0.9960,0.1393,0.3164,0.9856,0.3164
ROCPOINTS_N,0.9960,0.1393,0.3163,0.9856,0.3163
ROCPOINTS_N,0.9961,0.1393,0.3162,0.9856,0.3162
ROCPOINTS_N,0.9961,0.1393,0.3162,0.9856,0.3162
ROCPOINTS_N,0.9962,0.1393,0.3160,0.9856,0.3160
ROCPOINTS_N,0.9962,0.1393,0.3159,0.9856,0.3159
ROCPOINTS_N,0.9963,0.1393,0.3159,0.9856,0.3159
ROCPOINTS_N,0.9963,0.1393,0.3158,0.9856,0.3158
ROCPOINTS_N,0.9963,0.1393,0.3158,0.9856,0.3158
ROCPOINTS_N,0.9964,0.1393,0.3157,0.9856,0.3157
ROCPOINTS_N,0.9964,0.1393,0.3156,0.9856,0.3156
ROCPOINTS_N,0.9964,0.1393,0.3155,0.9856,0.3155
ROCPOINTS_N,0.9964,0.1393,0.3155,0.9856,0.3155
ROCPOINTS_N,0.9965,0.1393,0.3154,0.9856,0.3154
ROCPOINTS_N,0.9965,0.1393,0.3154,0.9856,0.3154
ROCPOINTS_N,0.9965,0.1393,0.3153,0.9856,0.3153
ROCPOINTS_N,0.9965,0.1393,0.3152,0.9856,0.3152
ROCPOINTS_N,0.9965,0.1393,0.3152,0.9856,0.3152
ROCPOINTS_N,0.9965,0.1393,0.3151,0.9856,0.3151
ROCPOINTS_N,0.9965,0.1393,0.3151,0.9856,0.3151
ROCPOINTS_N,0.9965,0.1393,0.3149,0.9856,0.3149
ROCPOINTS_N,0.9966,0.1393,0.3149,0.9856,0.3149
ROCPOINTS_N,0.9966,0.1393,0.3148,0.9856,0.3148
ROCPOINTS_N,0.9966,0.1393,0.3148,0.9856,0.3148
ROCPOINTS_N,0.9966,0.1393,0.3147,0.9856,0.3147
ROCPOINTS_N,0.9966,0.1393,0.3147,0.9856,0.3147
ROCPOINTS_N,0.9966,0.1393,0.3145,0.9856,0.3145
ROCPOINTS_N,0.9967,0.1393,0.3145,0.9856,0.3145
ROCPOINTS_N,0.9967,0.0970,0.2319,0.9864,0.2319
ROCPOINTS_N,0.9967,0.0970,0.2319,0.9864,0.2319
ROCPOINTS_N,0.9969,0.0970,0.2317,0.9863,0.2317
ROCPOINTS_N,0.9971,0.0970,0.2317,0.9863,0.2317
ROCPOINTS_N,0.9971,0.0970,0.2316,0.9863,0.2316
ROCPOINTS_N,0.9973,0.0970,0.2316,0.9863,0.2316
ROCPOINTS_N,0.9973,0.0970,0.2315,0.9863,0.2315
ROCPOINTS_N,0.9973,0.0970,0.2314,0.9863,0.2314
ROCPOINTS_N,0.9973,0.0970,0.2314,0.9863,0.2314
ROCPOINTS_N,0.9973,0.0970,0.2313,0.9863,0.2313
ROCPOINTS_N,0.9974,0.0970,0.2313,0.9863,0.2313
ROCPOINTS_N,0.9974,0.0970,0.2312,0.9863,0.2312
ROCPOINTS_N,0.9974,0.0970,0.2312,0.9863,0.2312
ROCPOINTS_N,0.9974,0.0970,0.2311,0.9863,0.2311
ROCPOINTS_N,0.9975,0.0970,0.2310,0.9863,0.2310
ROCPOINTS_N,0.9977,0.0952,0.2310,0.9866,0.2310
ROCPOINTS_N,0.9978,0.0952,0.2310,0.9866,0.2310
ROCPOINTS_N,0.9978,0.0952,0.2309,0.9865,0.2309
ROCPOINTS_N,0.9978,0.0952,0.2307,0.9865,0.2307
ROCPOINTS_N,0.9978,0.0952,0.2306,0.9865,0.2306
ROCPOINTS_N,0.9978,0.0952,0.2306,0.9865,0.2306
ROCPOINTS_N,0.9979,0.0952,0.2305,0.9865,0.2305
ROCPOINTS_N,0.9979,0.0952,0.2305,0.9865,0.2305
ROCPOINTS_N,0.9979,0.0952,0.2304,0.9865,0.2304
ROCPOINTS_N,0.9979,0.0952,0.2303,0.9865,0.2303
ROCPOINTS_N,0.9979,0.0952,0.2303,0.9865,0.2303
ROCPOINTS_N,0.9980,0.0952,0.2302,0.9865,0.2302
ROCPOINTS_N,0.9981,0.0952,0.2302,0.9865,0.2302
ROCPOINTS_N,0.9981,0.0952,0.2301,0.9865,0.2301
ROCPOINTS_N,0.9981,0.0952,0.2300,0.9865,0.2300
ROCPOINTS_N,0.9981,0.0952,0.2300,0.9865,0.2300
ROCPOINTS_N,0.9981,0.0952,0.2299,0.9865,0.2299
ROCPOINTS_N,0.9982,0.0952,0.2299,0.9865,0.2299
ROCPOINTS_N,0.9983,0.0952,0.2298,0.9865,0.2298
ROCPOINTS_N,0.9983,0.0952,0.2298,0.9865,0.2298
ROCPOINTS_N,0.9983,0.0935,0.2293,0.9867,0.2293
ROCPOINTS_N,0.9984,0.0935,0.2292,0.9867,0.2292
ROCPOINTS_N,0.9985,0.0935,0.2292,0.9867,0.2292
ROCPOINTS_N,0.9985,0.0935,0.2291,0.9867,0.2291
ROCPOINTS_N,0.9987,0.0935,0.2291,0.9867,0.2291
ROCPOINTS_N,0.9988,0.0935,0.2289,0.9867,0.2289
ROCPOINTS_N,0.9988,0.0935,0.2289,0.9867,0.2289
ROCPOINTS_N,0.9989,0.0935,0.2288,0.9867,0.2288
ROCPOINTS_N,0.9989,0.0935,0.2288,0.9867,0.2288
ROCPOINTS_N,0.9989,0.0935,0.2287,0.9867,0.2287
ROCPOINTS_N,0.9989,0.0935,0.2284,0.9866,0.2284
ROCPOINTS_N,0.9990,0.0917,0.2284,0.9869,0.2284
ROCPOINTS_N,0.9990,0.0917,0.2284,0.9869,0.2284
ROCPOINTS_N,0.9990,0.0917,0.2282,0.9869,0.2282
ROCPOINTS_N,0.9990,0.0917,0.2281,0.9869,0.2281
ROCPOINTS_N,0.9990,0.0917,0.2281,0.9869,0.2281
ROCPOINTS_N,0.9990,0.0917,0.2280,0.9869,0.2280
ROCPOINTS_N,0.9991,0.0917,0.2279,0.9869,0.2279
ROCPOINTS_N,0.9991,0.0899,0.2279,0.9871,0.2279
ROCPOINTS_N,0.9991,0.0899,0.2279,0.9871,0.2279
ROCPOINTS_N,0.9991,0.0899,0.2278,0.9871,0.2278
ROCPOINTS_N,0.9991,0.0899,0.2278,0.9871,0.2278
ROCPOINTS_N,0.9991,0.0899,0.2277,0.9871,0.2277
ROCPOINTS_N,0.9991,0.0899,0.2277,0.9871,0.2277
ROCPOINTS_N,0.9992,0.0899,0.2276,0.9871,0.2276
ROCPOINTS_N,0.9992,0.0899,0.2275,0.9871,0.2275
ROCPOINTS_N,0.9993,0.0882,0.2275,0.9873,0.2275
ROCPOINTS_N,0.9993,0.0882,0.2274,0.9873,0.2274
ROCPOINTS_N,0.9993,0.0882,0.2274,0.9873,0.2274
ROCPOINTS_N,0.9993,0.0882,0.2273,0.9873,0.2273
ROCPOINTS_N,0.9993,0.0882,0.2272,0.9873,0.2272
ROCPOINTS_N,0.9993,0.0882,0.2270,0.9873,0.2270
ROCPOINTS_N,0.9994,0.0882,0.2269,0.9873,0.2269
ROCPOINTS_N,0.9994,0.0882,0.2268,0.9873,0.2268
ROCPOINTS_N,0.9994,0.0882,0.2268,0.9873,0.2268
ROCPOINTS_N,0.9994,0.0882,0.2267,0.9873,0.2267
ROCPOINTS_N,0.9994,0.0882,0.2267,0.9873,0.2267
ROCPOINTS_N,0.9994,0.0882,0.2266,0.9873,0.2266
ROCPOINTS_N,0.9994,0.0882,0.2265,0.9873,0.2265
ROCPOINTS_N,0.9994,0.0882,0.2265,0.9873,0.2265
ROCPOINTS_N,0.9994,0.0882,0.2264,0.9873,0.2264
ROCPOINTS_N,0.9994,0.0882,0.2264,0.9873,0.2264
ROCPOINTS_N,0.9995,0.0882,0.2261,0.9873,0.2261
ROCPOINTS_N,0.9995,0.0882,0.2261,0.9873,0.2261
ROCPOINTS_N,0.9995,0.0882,0.2260,0.9873,0.2260
ROCPOINTS_N,0.9995,0.0882,0.2259,0.9873,0.2259
ROCPOINTS_N,0.9995,0.0882,0.2258,0.9873,0.2258
ROCPOINTS_N,0.9995,0.0882,0.2258,0.9873,0.2258
ROCPOINTS_N,0.9995,0.0882,0.2257,0.9872,0.2257
ROCPOINTS_N,0.9995,0.0882,0.2257,0.9872,0.2257
ROCPOINTS_N,0.9995,0.0882,0.2256,0.9872,0.2256
ROCPOINTS_N,0.9995,0.0882,0.2254,0.9872,0.2254
ROCPOINTS_N,0.9995,0.0882,0.2254,0.9872,0.2254
ROCPOINTS_N,0.9996,0.0882,0.2253,0.9872,0.2253
ROCPOINTS_N,0.9996,0.0882,0.2253,0.9872,0.2253
ROCPOINTS_N,0.9996,0.0882,0.2252,0.9872,0.2252
ROCPOINTS_N,0.9996,0.0882,0.2251,0.9872,0.2251
ROCPOINTS_N,0.9996,0.0882,0.2250,0.9872,0.2250
ROCPOINTS_N,0.9996,0.0882,0.2249,0.9872,0.2249
ROCPOINTS_N,0.9997,0.0882,0.2249,0.9872,0.2249
ROCPOINTS_N,0.9997,0.0882,0.2247,0.9872,0.2247
ROCPOINTS_N,0.9997,0.0882,0.2247,0.9872,0.2247
ROCPOINTS_N,0.9997,0.0882,0.2246,0.9872,0.2246
ROCPOINTS_N,0.9997,0.0882,0.2246,0.9872,0.2246
ROCPOINTS_N,0.9997,0.0882,0.2244,0.9872,0.2244
ROCPOINTS_N,0.9997,0.0882,0.2244,0.9872,0.2244
ROCPOINTS_N,0.9998,0.0882,0.2243,0.9872,0.2243
ROCPOINTS_N,0.9998,0.0882,0.2243,0.9872,0.2243
ROCPOINTS_N,0.9998,0.0882,0.2241,0.9872,0.2241
ROCPOINTS_N,0.9998,0.0882,0.2240,0.9872,0.2240
ROCPOINTS_N,0.9998,0.0882,0.2240,0.9871,0.2240
ROCPOINTS_N,0.9998,0.0882,0.2239,0.9871,0.2239
ROCPOINTS_N,0.9998,0.0882,0.2239,0.9871,0.2239
ROCPOINTS_N,0.9998,0.0882,0.2237,0.9871,0.2237
ROCPOINTS_N,0.9998,0.0882,0.2236,0.9871,0.2236
ROCPOINTS_N,0.9998,0.0882,0.2236,0.9871,0.2236
ROCPOINTS_N,0.9998,0.0882,0.2233,0.9871,0.2233
ROCPOINTS_N,0.9998,0.0882,0.2232,0.9871,0.2232
ROCPOINTS_N,0.9999,0.0864,0.2232,0.9874,0.2232
ROCPOINTS_N,0.9999,0.0864,0.2232,0.9874,0.2232
ROCPOINTS_N,0.9999,0.0864,0.2231,0.9874,0.2231
ROCPOINTS_N,0.9999,0.0864,0.2230,0.9874,0.2230
ROCPOINTS_N,0.9999,0.0864,0.2230,0.9873,0.2230
ROCPOINTS_N,0.9999,0.0864,0.2229,0.9873,0.2229
ROCPOINTS_N,0.9999,0.0864,0.2229,0.9873,0.2229
ROCPOINTS_N,0.9999,0.0864,0.2228,0.9873,0.2228
ROCPOINTS_N,0.9999,0.0864,0.2227,0.9873,0.2227
ROCPOINTS_N,0.9999,0.0864,0.2226,0.9873,0.2226
ROCPOINTS_N,0.9999,0.0864,0.2226,0.9873,0.2226
ROCPOINTS_N,0.9999,0.0864,0.2225,0.9873,0.2225
ROCPOINTS_N,0.9999,0.0864,0.2225,0.9873,0.2225
ROCPOINTS_N,0.9999,0.0864,0.2223,0.9873,0.2223
ROCPOINTS_N,0.9999,0.0864,0.2223,0.9873,0.2223
ROCPOINTS_N,0.9999,0.0864,0.2222,0.9873,0.2222
ROCPOINTS_N,0.9999,0.0864,0.2222,0.9873,0.2222
ROCPOINTS_N,0.9999,0.0864,0.2221,0.9873,0.2221
ROCPOINTS_N,0.9999,0.0864,0.2221,0.9873,0.2221
ROCPOINTS_N,0.9999,0.0864,0.2220,0.9873,0.2220
ROCPOINTS_N,0.9999,0.0864,0.2219,0.9873,0.2219
ROCPOINTS_N,0.9999,0.0864,0.2219,0.9873,0.2219
ROCPOINTS_N,0.9999,0.0864,0.2218,0.9873,0.2218
ROCPOINTS_N,1.0000,0.0864,0.2218,0.9873,0.2218
ROCPOINTS_N,1.0000,0.0864,0.2217,0.9873,0.2217
ROCPOINTS_N,1.0000,0.0864,0.2216,0.9873,0.2216
ROCPOINTS_N,1.0000,0.0864,0.2216,0.9873,0.2216
ROCPOINTS_N,1.0000,0.0864,0.2215,0.9873,0.2215
ROCPOINTS_N,1.0000,0.0864,0.2214,0.9873,0.2214
ROCPOINTS_N,1.0000,0.0864,0.2214,0.9873,0.2214
ROCPOINTS_N,1.0000,0.0847,0.2214,0.9875,0.2214
ROCPOINTS_N,1.0000,0.0847,0.2213,0.9875,0.2213
ROCPOINTS_N,1.0000,0.0000,0.0000,0.0000,0.0000
ROCPOINTS_O,0.0000,1.0000,1.0000,0.0237,1.0000
ROCPOINTS_O,0.0000,0.7099,0.9095,0.0302,0.9095
ROCPOINTS_O,0.0000,0.7099,0.9095,0.0302,0.9095
ROCPOINTS_O,0.0000,0.7098,0.9095,0.0302,0.9095
ROCPOINTS_O,0.0000,0.7098,0.9095,0.0302,0.9095
ROCPOINTS_O,0.0000,0.7097,0.9095,0.0302,0.9095
ROCPOINTS_O,0.0000,0.7096,0.9095,0.0302,0.9095
ROCPOINTS_O,0.0000,0.7096,0.9095,0.0302,0.9095
ROCPOINTS_O,0.0000,0.7095,0.9095,0.0302,0.9095
ROCPOINTS_O,0.0000,0.7095,0.9095,0.0302,0.9095
ROCPOINTS_O,0.0000,0.7094,0.9095,0.0302,0.9095
ROCPOINTS_O,0.0000,0.7094,0.9095,0.0302,0.9095
ROCPOINTS_O,0.0000,0.7093,0.9095,0.0302,0.9095
ROCPOINTS_O,0.0000,0.7092,0.9095,0.0302,0.9095
ROCPOINTS_O,0.0000,0.7092,0.9095,0.0302,0.9095
ROCPOINTS_O,0.0000,0.7091,0.9095,0.0302,0.9095
ROCPOINTS_O,0.0000,0.7091,0.9095,0.0302,0.9095
ROCPOINTS_O,0.0000,0.7090,0.9095,0.0302,0.9095
ROCPOINTS_O,0.0000,0.7090,0.9095,0.0302,0.9095
ROCPOINTS_O,0.0000,0.7089,0.9095,0.0302,0.9095
ROCPOINTS_O,0.0001,0.7088,0.9095,0.0302,0.9095
ROCPOINTS_O,0.0001,0.7088,0.9095,0.0302,0.9095
ROCPOINTS_O,0.0001,0.7087,0.9095,0.0302,0.9095
ROCPOINTS_O,0.0001,0.7087,0.9095,0.0302,0.9095
ROCPOINTS_O,0.0001,0.7086,0.9095,0.0302,0.9095
ROCPOINTS_O,0.0001,0.7085,0.9095,0.0302,0.9095
ROCPOINTS_O,0.0001,0.7085,0.9095,0.0302,0.9095
ROCPOINTS_O,0.0001,0.7084,0.9095,0.0302,0.9095
ROCPOINTS_O,0.0001,0.7084,0.9095,0.0302,0.9095
ROCPOINTS_O,0.0001,0.7083,0.9095,0.0302,0.9095
ROCPOINTS_O,0.0001,0.7083,0.9095,0.0302,0.9095
ROCPOINTS_O,0.0001,0.7082,0.9095,0.0302,0.9095
ROCPOINTS_O,0.0001,0.7081,0.9095,0.0302,0.9095
ROCPOINTS_O,0.0001,0.7081,0.9095,0.0302,0.9095
ROCPOINTS_O,0.0001,0.7080,0.9095,0.0303,0.9095
ROCPOINTS_O,0.0001,0.7079,0.9095,0.0303,0.9095
ROCPOINTS_O,0.0001,0.7079,0.9095,0.0303,0.9095
ROCPOINTS_O,0.0001,0.7078,0.9095,0.0303,0.9095
ROCPOINTS_O,0.0002,0.7077,0.9095,0.0303,0.9095
ROCPOINTS_O,0.0002,0.7077,0.9095,0.0303,0.9095
ROCPOINTS_O,0.0002,0.7076,0.9095,0.0303,0.9095
ROCPOINTS_O,0.0002,0.7076,0.9095,0.0303,0.9095
ROCPOINTS_O,0.0002,0.7075,0.9095,0.0303,0.9095
ROCPOINTS_O,0.0002,0.7074,0.9095,0.0303,0.9095
ROCPOINTS_O,0.0002,0.7073,0.9095,0.0303,0.9095
ROCPOINTS_O,0.0002,0.7072,0.9095,0.0303,0.9095
ROCPOINTS_O,0.0002,0.7072,0.9095,0.0303,0.9095
ROCPOINTS_O,0.0002,0.7071,0.9095,0.0303,0.9095
ROCPOINTS_O,0.0002,0.7070,0.9095,0.0303,0.9095
ROCPOINTS_O,0.0002,0.7070,0.9095,0.0303,0.9095
ROCPOINTS_O,0.0003,0.7068,0.9095,0.0303,0.9095
ROCPOINTS_O,0.0003,0.7068,0.9095,0.0303,0.9095
ROCPOINTS_O,0.0003,0.7067,0.9095,0.0303,0.9095
ROCPOINTS_O,0.0003,0.7066,0.9095,0.0303,0.9095
ROCPOINTS_O,0.0003,0.7066,0.9095,0.0303,0.9095
ROCPOINTS_O,0.0003,0.7065,0.9095,0.0303,0.9095
ROCPOINTS_O,0.0004,0.7064,0.9095,0.0303,0.9095
ROCPOINTS_O,0.0004,0.7063,0.9095,0.0303,0.9095
ROCPOINTS_O,0.0004,0.7062,0.9095,0.0303,0.9095
ROCPOINTS_O,0.0005,0.7062,0.9095,0.0303,0.9095
ROCPOINTS_O,0.0005,0.7061,0.9095,0.0303,0.9095
ROCPOINTS_O,0.0005,0.7061,0.9095,0.0303,0.9095
ROCPOINTS_O,0.0005,0.7060,0.9095,0.0303,0.9095
ROCPOINTS_O,0.0005,0.7059,0.9095,0.0303,0.9095
ROCPOINTS_O,0.0006,0.7059,0.9095,0.0303,0.9095
ROCPOINTS_O,0.0006,0.7058,0.9095,0.0303,0.9095
ROCPOINTS_O,0.0006,0.7058,0.9095,0.0303,0.9095
ROCPOINTS_O,0.0006,0.7057,0.9095,0.0303,0.9095
ROCPOINTS_O,0.0006,0.7057,0.9095,0.0303,0.9095
ROCPOINTS_O,0.0006,0.7056,0.9095,0.0304,0.9095
ROCPOINTS_O,0.0007,0.7055,0.9095,0.0304,0.9095
ROCPOINTS_O,0.0007,0.7055,0.9095,0.0304,0.9095
ROCPOINTS_O,0.0007,0.7053,0.9095,0.0304,0.9095
ROCPOINTS_O,0.0007,0.7052,0.9095,0.0304,0.9095
ROCPOINTS_O,0.0007,0.7052,0.9095,0.0304,0.9095
ROCPOINTS_O,0.0007,0.7051,0.9095,0.0304,0.9095
ROCPOINTS_O,0.0008,0.7051,0.9095,0.0304,0.9095
ROCPOINTS_O,0.0008,0.7051,0.9071,0.0303,0.9071
ROCPOINTS_O,0.0009,0.7048,0.9071,0.0303,0.9071
ROCPOINTS_O,0.0009,0.7048,0.9071,0.0303,0.9071
ROCPOINTS_O,0.0009,0.7047,0.9071,0.0303,0.9071
ROCPOINTS_O,0.0009,0.7047,0.9071,0.0303,0.9071
ROCPOINTS_O,0.0009,0.7046,0.9071,0.0303,0.9071
ROCPOINTS_O,0.0010,0.7046,0.9048,0.0302,0.9048
ROCPOINTS_O,0.0010,0.7045,0.9048,0.0302,0.9048
ROCPOINTS_O,0.0010,0.7044,0.9048,0.0302,0.9048
ROCPOINTS_O,0.0010,0.7043,0.9048,0.0302,0.9048
ROCPOINTS_O,0.0010,0.7043,0.9048,0.0303,0.9048
ROCPOINTS_O,0.0010,0.7042,0.9048,0.0303,0.9048
ROCPOINTS_O,0.0011,0.7042,0.9024,0.0302,0.9024
ROCPOINTS_O,0.0011,0.7039,0.9024,0.0302,0.9024
ROCPOINTS_O,0.0012,0.7039,0.9024,0.0302,0.9024
ROCPOINTS_O,0.0013,0.7038,0.9024,0.0302,0.9024
ROCPOINTS_O,0.0015,0.7036,0.9024,0.0302,0.9024
ROCPOINTS_O,0.0015,0.7035,0.9024,0.0302,0.9024
ROCPOINTS_O,0.0015,0.7035,0.9024,0.0302,0.9024
ROCPOINTS_O,0.0015,0.7034,0.9024,0.0302,0.9024
ROCPOINTS_O,0.0016,0.7033,0.9024,0.0302,0.9024
ROCPOINTS_O,0.0016,0.7033,0.9024,0.0302,0.9024
ROCPOINTS_O,0.0016,0.7032,0.9024,0.0302,0.9024
ROCPOINTS_O,0.0017,0.7032,0.9024,0.0302,0.9024
ROCPOINTS_O,0.0017,0.7025,0.9024,0.0302,0.9024
ROCPOINTS_O,0.0018,0.7024,0.9024,0.0303,0.9024
ROCPOINTS_O,0.0018,0.7024,0.9024,0.0303,0.9024
ROCPOINTS_O,0.0019,0.7023,0.9024,0.0303,0.9024
ROCPOINTS_O,0.0019,0.7022,0.9024,0.0303,0.9024
ROCPOINTS_O,0.0019,0.7022,0.9024,0.0303,0.9024
ROCPOINTS_O,0.0019,0.7021,0.9024,0.0303,0.9024
ROCPOINTS_O,0.0019,0.7021,0.9024,0.0303,0.9024
ROCPOINTS_O,0.0020,0.7020,0.9024,0.0303,0.9024
ROCPOINTS_O,0.0020,0.7020,0.9024,0.0303,0.9024
ROCPOINTS_O,0.0020,0.7019,0.9024,0.0303,0.9024
ROCPOINTS_O,0.0020,0.7018,0.9024,0.0303,0.9024
ROCPOINTS_O,0.0020,0.7017,0.9024,0.0303,0.9024
ROCPOINTS_O,0.0020,0.7017,0.9024,0.0303,0.9024
ROCPOINTS_O,0.0021,0.7016,0.9024,0.0303,0.9024
ROCPOINTS_O,0.0021,0.7015,0.9024,0.0303,0.9024
ROCPOINTS_O,0.0022,0.7015,0.9024,0.0303,0.9024
ROCPOINTS_O,0.0022,0.7014,0.9024,0.0303,0.9024
ROCPOINTS_O,0.0022,0.7014,0.9024,0.0303,0.9024
ROCPOINTS_O,0.0022,0.7012,0.9024,0.0303,0.9024
ROCPOINTS_O,0.0023,0.7011,0.9024,0.0303,0.9024
ROCPOINTS_O,0.0025,0.7011,0.9024,0.0303,0.9024
ROCPOINTS_O,0.0026,0.7009,0.9024,0.0303,0.9024
ROCPOINTS_O,0.0026,0.7009,0.9024,0.0303,0.9024
ROCPOINTS_O,0.0026,0.7008,0.9024,0.0303,0.9024
ROCPOINTS_O,0.0027,0.7007,0.9024,0.0303,0.9024
ROCPOINTS_O,0.0027,0.7007,0.9024,0.0303,0.9024
ROCPOINTS_O,0.0028,0.7006,0.9024,0.0303,0.9024
ROCPOINTS_O,0.0029,0.7006,0.9024,0.0303,0.9024
ROCPOINTS_O,0.0031,0.7005,0.9024,0.0303,0.9024
ROCPOINTS_O,0.0033,0.7005,0.9024,0.0303,0.9024
ROCPOINTS_O,0.0033,0.7004,0.9024,0.0303,0.9024
ROCPOINTS_O,0.0033,0.7003,0.9000,0.0303,0.9000
ROCPOINTS_O,0.0033,0.5903,0.8476,0.0337,0.8476
ROCPOINTS_O,0.0033,0.5901,0.8476,0.0337,0.8476
ROCPOINTS_O,0.0033,0.5901,0.8476,0.0337,0.8476
ROCPOINTS_O,0.0033,0.5900,0.8476,0.0337,0.8476
ROCPOINTS_O,0.0034,0.5900,0.8476,0.0337,0.8476
ROCPOINTS_O,0.0034,0.5899,0.8476,0.0337,0.8476
ROCPOINTS_O,0.0034,0.5898,0.8476,0.0337,0.8476
ROCPOINTS_O,0.0034,0.5897,0.8476,0.0337,0.8476
ROCPOINTS_O,0.0034,0.5897,0.8476,0.0337,0.8476
ROCPOINTS_O,0.0034,0.5896,0.8476,0.0337,0.8476
ROCPOINTS_O,0.0034,0.5896,0.8476,0.0337,0.8476
ROCPOINTS_O,0.0034,0.5895,0.8476,0.0337,0.8476
ROCPOINTS_O,0.0035,0.5894,0.8476,0.0337,0.8476
ROCPOINTS_O,0.0035,0.5894,0.8476,0.0337,0.8476
ROCPOINTS_O,0.0036,0.5893,0.8476,0.0337,0.8476
ROCPOINTS_O,0.0036,0.5893,0.8476,0.0338,0.8476
ROCPOINTS_O,0.0036,0.5892,0.8476,0.0338,0.8476
ROCPOINTS_O,0.0036,0.5892,0.8476,0.0338,0.8476
ROCPOINTS_O,0.0036,0.5891,0.8476,0.0338,0.8476
ROCPOINTS_O,0.0036,0.5874,0.8476,0.0339,0.8476
ROCPOINTS_O,0.0036,0.5873,0.8476,0.0339,0.8476
ROCPOINTS_O,0.0036,0.5872,0.8476,0.0339,0.8476
ROCPOINTS_O,0.0037,0.5862,0.8476,0.0339,0.8476
ROCPOINTS_O,0.0038,0.5850,0.8476,0.0340,0.8476
ROCPOINTS_O,0.0038,0.5849,0.8476,0.0340,0.8476
ROCPOINTS_O,0.0038,0.5848,0.8476,0.0340,0.8476
ROCPOINTS_O,0.0038,0.5848,0.8476,0.0340,0.8476
ROCPOINTS_O,0.0039,0.5847,0.8476,0.0340,0.8476
ROCPOINTS_O,0.0039,0.5846,0.8476,0.0340,0.8476
ROCPOINTS_O,0.0039,0.5845,0.8476,0.0340,0.8476
ROCPOINTS_O,0.0039,0.5845,0.8476,0.0340,0.8476
ROCPOINTS_O,0.0039,0.5831,0.8476,0.0341,0.8476
ROCPOINTS_O,0.0040,0.5830,0.8476,0.0341,0.8476
ROCPOINTS_O,0.0040,0.5830,0.8476,0.0341,0.8476
ROCPOINTS_O,0.0040,0.5829,0.8476,0.0341,0.8476
ROCPOINTS_O,0.0040,0.5829,0.8476,0.0341,0.8476
ROCPOINTS_O,0.0041,0.5811,0.8476,0.0342,0.8476
ROCPOINTS_O,0.0041,0.5811,0.8476,0.0342,0.8476
ROCPOINTS_O,0.0041,0.5791,0.8476,0.0343,0.8476
ROCPOINTS_O,0.0041,0.5790,0.8476,0.0343,0.8476
ROCPOINTS_O,0.0042,0.5790,0.8476,0.0343,0.8476
ROCPOINTS_O,0.0042,0.5770,0.8476,0.0344,0.8476
ROCPOINTS_O,0.0043,0.5769,0.8476,0.0344,0.8476
ROCPOINTS_O,0.0044,0.5768,0.8476,0.0345,0.8476
ROCPOINTS_O,0.0044,0.5768,0.8476,0.0345,0.8476
ROCPOINTS_O,0.0044,0.5765,0.8476,0.0345,0.8476
ROCPOINTS_O,0.0045,0.5764,0.8452,0.0344,0.8452
ROCPOINTS_O,0.0047,0.5764,0.8452,0.0344,0.8452
ROCPOINTS_O,0.0047,0.5763,0.8429,0.0343,0.8429
ROCPOINTS_O,0.0047,0.5745,0.8429,0.0344,0.8429
ROCPOINTS_O,0.0047,0.5745,0.8429,0.0344,0.8429
ROCPOINTS_O,0.0047,0.5727,0.8429,0.0345,0.8429
ROCPOINTS_O,0.0047,0.5726,0.8429,0.0345,0.8429
ROCPOINTS_O,0.0047,0.5726,0.8429,0.0345,0.8429
ROCPOINTS_O,0.0048,0.5725,0.8429,0.0345,0.8429
ROCPOINTS_O,0.0048,0.5724,0.8429,0.0345,0.8429
ROCPOINTS_O,0.0048,0.5724,0.8429,0.0345,0.8429
ROCPOINTS_O,0.0050,0.5723,0.8429,0.0345,0.8429
ROCPOINTS_O,0.0050,0.5719,0.8429,0.0346,0.8429
ROCPOINTS_O,0.0050,0.5718,0.8429,0.0346,0.8429
ROCPOINTS_O,0.0052,0.5718,0.8429,0.0346,0.8429
ROCPOINTS_O,0.0055,0.5717,0.8429,0.0346,0.8429
ROCPOINTS_O,0.0055,0.5711,0.8429,0.0346,0.8429
ROCPOINTS_O,0.0056,0.5710,0.8429,0.0346,0.8429
ROCPOINTS_O,0.0057,0.5709,0.8429,0.0346,0.8429
ROCPOINTS_O,0.0058,0.5709,0.8429,0.0346,0.8429
ROCPOINTS_O,0.0058,0.5708,0.8429,0.0346,0.8429
ROCPOINTS_O,0.0059,0.5707,0.8429,0.0346,0.8429
ROCPOINTS_O,0.0059,0.5707,0.8429,0.0346,0.8429
ROCPOINTS_O,0.0060,0.5701,0.8429,0.0347,0.8429
ROCPOINTS_O,0.0060,0.5701,0.8429,0.0347,0.8429
ROCPOINTS_O,0.0061,0.5700,0.8429,0.0347,0.8429
ROCPOINTS_O,0.0061,0.5700,0.8429,0.0347,0.8429
ROCPOINTS_O,0.0061,0.5699,0.8429,0.0347,0.8429
ROCPOINTS_O,0.0061,0.5698,0.8429,0.0347,0.8429
ROCPOINTS_O,0.0062,0.5698,0.8429,0.0347,0.8429
ROCPOINTS_O,0.0062,0.5697,0.8429,0.0347,0.8429
ROCPOINTS_O,0.0063,0.5697,0.8429,0.0347,0.8429
ROCPOINTS_O,0.0063,0.5696,0.8429,0.0347,0.8429
ROCPOINTS_O,0.0063,0.5682,0.8429,0.0348,0.8429
ROCPOINTS_O,0.0064,0.5672,0.8429,0.0348,0.8429
ROCPOINTS_O,0.0064,0.5663,0.8429,0.0349,0.8429
ROCPOINTS_O,0.0064,0.5663,0.8429,0.0349,0.8429
ROCPOINTS_O,0.0065,0.5653,0.8429,0.0349,0.8429
ROCPOINTS_O,0.0065,0.5653,0.8429,0.0349,0.8429
ROCPOINTS_O,0.0067,0.5642,0.8429,0.0350,0.8429
ROCPOINTS_O,0.0067,0.5641,0.8429,0.0350,0.8429
ROCPOINTS_O,0.0067,0.4896,0.7929,0.0378,0.7929
ROCPOINTS_O,0.0067,0.4894,0.7929,0.0378,0.7929
ROCPOINTS_O,0.0067,0.4894,0.7929,0.0379,0.7929
ROCPOINTS_O,0.0067,0.4893,0.7929,0.0379,0.7929
ROCPOINTS_O,0.0067,0.4892,0.7929,0.0379,0.7929
ROCPOINTS_O,0.0067,0.4891,0.7929,0.0379,0.7929
ROCPOINTS_O,0.0067,0.4891,0.7929,0.0379,0.7929
ROCPOINTS_O,0.0069,0.4890,0.7929,0.0379,0.7929
ROCPOINTS_O,0.0069,0.4890,0.7929,0.0379,0.7929
ROCPOINTS_O,0.0069,0.4889,0.7929,0.0379,0.7929
ROCPOINTS_O,0.0069,0.4888,0.7929,0.0379,0.7929
ROCPOINTS_O,0.0070,0.4888,0.7929,0.0379,0.7929
ROCPOINTS_O,0.0070,0.4887,0.7929,0.0379,0.7929
ROCPOINTS_O,0.0071,0.4887,0.7929,0.0379,0.7929
ROCPOINTS_O,0.0071,0.4886,0.7929,0.0379,0.7929
ROCPOINTS_O,0.0071,0.4875,0.7929,0.0380,0.7929
ROCPOINTS_O,0.0071,0.4874,0.7929,0.0380,0.7929
ROCPOINTS_O,0.0071,0.4873,0.7929,0.0380,0.7929
ROCPOINTS_O,0.0071,0.4873,0.7929,0.0380,0.7929
ROCPOINTS_O,0.0072,0.4872,0.7929,0.0380,0.7929
ROCPOINTS_O,0.0072,0.4872,0.7929,0.0380,0.7929
ROCPOINTS_O,0.0073,0.4870,0.7929,0.0380,0.7929
ROCPOINTS_O,0.0074,0.4868,0.7929,0.0380,0.7929
ROCPOINTS_O,0.0075,0.4854,0.7929,0.0381,0.7929
ROCPOINTS_O,0.0076,0.4853,0.7929,0.0382,0.7929
ROCPOINTS_O,0.0078,0.4852,0.7929,0.0382,0.7929
ROCPOINTS_O,0.0078,0.4851,0.7929,0.0382,0.7929
ROCPOINTS_O,0.0080,0.4849,0.7929,0.0382,0.7929
ROCPOINTS_O,0.0083,0.4848,0.7929,0.0382,0.7929
ROCPOINTS_O,0.0085,0.4846,0.7905,0.0381,0.7905
ROCPOINTS_O,0.0085,0.4846,0.7905,0.0381,0.7905
ROCPOINTS_O,0.0086,0.4845,0.7905,0.0381,0.7905
ROCPOINTS_O,0.0086,0.4844,0.7905,0.0381,0.7905
ROCPOINTS_O,0.0087,0.4844,0.7905,0.0381,0.7905
ROCPOINTS_O,0.0089,0.4843,0.7905,0.0381,0.7905
ROCPOINTS_O,0.0092,0.4843,0.7905,0.0381,0.7905
ROCPOINTS_O,0.0094,0.4842,0.7905,0.0381,0.7905
ROCPOINTS_O,0.0094,0.4842,0.7905,0.0381,0.7905
ROCPOINTS_O,0.0096,0.4841,0.7905,0.0381,0.7905
ROCPOINTS_O,0.0098,0.4840,0.7905,0.0381,0.7905
ROCPOINTS_O,0.0100,0.4840,0.7905,0.0381,0.7905
ROCPOINTS_O,0.0100,0.4838,0.7905,0.0382,0.7905
ROCPOINTS_O,0.0100,0.4249,0.7500,0.0411,0.7500
ROCPOINTS_O,0.0100,0.4247,0.7500,0.0411,0.7500
ROCPOINTS_O,0.0101,0.4247,0.7500,0.0411,0.7500
ROCPOINTS_O,0.0101,0.4246,0.7500,0.0411,0.7500
ROCPOINTS_O,0.0102,0.4245,0.7500,0.0411,0.7500
ROCPOINTS_O,0.0103,0.4245,0.7500,0.0411,0.7500
ROCPOINTS_O,0.0103,0.4244,0.7500,0.0411,0.7500
ROCPOINTS_O,0.0106,0.4244,0.7500,0.0411,0.7500
ROCPOINTS_O,0.0107,0.4243,0.7500,0.0412,0.7500
ROCPOINTS_O,0.0108,0.4243,0.7500,0.0412,0.7500
ROCPOINTS_O,0.0111,0.4241,0.7500,0.0412,0.7500
ROCPOINTS_O,0.0111,0.4240,0.7500,0.0412,0.7500
ROCPOINTS_O,0.0112,0.4239,0.7500,0.0412,0.7500
ROCPOINTS_O,0.0112,0.4238,0.7500,0.0412,0.7500
ROCPOINTS_O,0.0112,0.4237,0.7500,0.0412,0.7500
ROCPOINTS_O,0.0112,0.4237,0.7500,0.0412,0.7500
ROCPOINTS_O,0.0113,0.4236,0.7500,0.0412,0.7500
ROCPOINTS_O,0.0117,0.4235,0.7500,0.0412,0.7500
ROCPOINTS_O,0.0117,0.4235,0.7500,0.0412,0.7500
ROCPOINTS_O,0.0118,0.4233,0.7500,0.0413,0.7500
ROCPOINTS_O,0.0120,0.4232,0.7500,0.0413,0.7500
ROCPOINTS_O,0.0120,0.4232,0.7500,0.0413,0.7500
ROCPOINTS_O,0.0122,0.4231,0.7500,0.0413,0.7500
ROCPOINTS_O,0.0122,0.4230,0.7500,0.0413,0.7500
ROCPOINTS_O,0.0123,0.4229,0.7500,0.0413,0.7500
ROCPOINTS_O,0.0123,0.4229,0.7500,0.0413,0.7500
ROCPOINTS_O,0.0124,0.4228,0.7500,0.0413,0.7500
ROCPOINTS_O,0.0125,0.4228,0.7500,0.0413,0.7500
ROCPOINTS_O,0.0128,0.4227,0.7500,0.0413,0.7500
ROCPOINTS_O,0.0129,0.4226,0.7500,0.0413,0.7500
ROCPOINTS_O,0.0131,0.4226,0.7500,0.0413,0.7500
ROCPOINTS_O,0.0133,0.4225,0.7500,0.0413,0.7500
ROCPOINTS_O,0.0133,0.3731,0.7310,0.0454,0.7310
ROCPOINTS_O,0.0135,0.3729,0.7310,0.0454,0.7310
ROCPOINTS_O,0.0136,0.3728,0.7310,0.0454,0.7310
ROCPOINTS_O,0.0136,0.3727,0.7310,0.0455,0.7310
ROCPOINTS_O,0.0137,0.3727,0.7310,0.0455,0.7310
ROCPOINTS_O,0.0139,0.3726,0.7310,0.0455,0.7310
ROCPOINTS_O,0.0143,0.3726,0.7310,0.0455,0.7310
ROCPOINTS_O,0.0143,0.3725,0.7310,0.0455,0.7310
ROCPOINTS_O,0.0144,0.3725,0.7310,0.0455,0.7310
ROCPOINTS_O,0.0144,0.3723,0.7310,0.0455,0.7310
ROCPOINTS_O,0.0144,0.3722,0.7310,0.0455,0.7310
ROCPOINTS_O,0.0144,0.3721,0.7310,0.0455,0.7310
ROCPOINTS_O,0.0147,0.3719,0.7310,0.0455,0.7310
ROCPOINTS_O,0.0150,0.3719,0.7310,0.0456,0.7310
ROCPOINTS_O,0.0156,0.3717,0.7286,0.0454,0.7286
ROCPOINTS_O,0.0158,0.3716,0.7286,0.0454,0.7286
ROCPOINTS_O,0.0159,0.3716,0.7286,0.0454,0.7286
ROCPOINTS_O,0.0160,0.3715,0.7286,0.0455,0.7286
ROCPOINTS_O,0.0161,0.3715,0.7286,0.0455,0.7286
ROCPOINTS_O,0.0163,0.3714,0.7286,0.0455,0.7286
ROCPOINTS_O,0.0163,0.3714,0.7286,0.0455,0.7286
ROCPOINTS_O,0.0167,0.3713,0.7286,0.0455,0.7286
ROCPOINTS_O,0.0167,0.3712,0.7286,0.0455,0.7286
ROCPOINTS_O,0.0167,0.3278,0.6952,0.0490,0.6952
ROCPOINTS_O,0.0167,0.3277,0.6952,0.0490,0.6952
ROCPOINTS_O,0.0168,0.3276,0.6952,0.0490,0.6952
ROCPOINTS_O,0.0169,0.3276,0.6952,0.0490,0.6952
ROCPOINTS_O,0.0169,0.3275,0.6952,0.0490,0.6952
ROCPOINTS_O,0.0169,0.3275,0.6952,0.0490,0.6952
ROCPOINTS_O,0.0170,0.3274,0.6952,0.0490,0.6952
ROCPOINTS_O,0.0171,0.3274,0.6952,0.0490,0.6952
ROCPOINTS_O,0.0172,0.3273,0.6952,0.0491,0.6952
ROCPOINTS_O,0.0172,0.3272,0.6952,0.0491,0.6952
ROCPOINTS_O,0.0175,0.3272,0.6952,0.0491,0.6952
ROCPOINTS_O,0.0178,0.3271,0.6929,0.0489,0.6929
ROCPOINTS_O,0.0180,0.3270,0.6929,0.0489,0.6929
ROCPOINTS_O,0.0180,0.3270,0.6929,0.0489,0.6929
ROCPOINTS_O,0.0181,0.3269,0.6929,0.0489,0.6929
ROCPOINTS_O,0.0181,0.3268,0.6929,0.0490,0.6929
ROCPOINTS_O,0.0183,0.3268,0.6929,0.0490,0.6929
ROCPOINTS_O,0.0184,0.3267,0.6929,0.0490,0.6929
ROCPOINTS_O,0.0189,0.3266,0.6929,0.0490,0.6929
ROCPOINTS_O,0.0190,0.3265,0.6929,0.0490,0.6929
ROCPOINTS_O,0.0191,0.3265,0.6929,0.0490,0.6929
ROCPOINTS_O,0.0198,0.3264,0.6929,0.0490,0.6929
ROCPOINTS_O,0.0199,0.3264,0.6929,0.0490,0.6929
ROCPOINTS_O,0.0200,0.3263,0.6929,0.0490,0.6929
ROCPOINTS_O,0.0200,0.3263,0.6929,0.0490,0.6929
ROCPOINTS_O,0.0200,0.3262,0.6929,0.0490,0.6929
ROCPOINTS_O,0.0200,0.2892,0.6524,0.0519,0.6524
ROCPOINTS_O,0.0201,0.2891,0.6524,0.0520,0.6524
ROCPOINTS_O,0.0203,0.2890,0.6524,0.0520,0.6524
ROCPOINTS_O,0.0204,0.2890,0.6524,0.0520,0.6524
ROCPOINTS_O,0.0204,0.2889,0.6524,0.0520,0.6524
ROCPOINTS_O,0.0205,0.2889,0.6524,0.0520,0.6524
ROCPOINTS_O,0.0207,0.2888,0.6524,0.0520,0.6524
ROCPOINTS_O,0.0207,0.2887,0.6524,0.0520,0.6524
ROCPOINTS_O,0.0208,0.2887,0.6524,0.0520,0.6524
ROCPOINTS_O,0.0210,0.2886,0.6524,0.0520,0.6524
ROCPOINTS_O,0.0210,0.2886,0.6524,0.0520,0.6524
ROCPOINTS_O,0.0211,0.2885,0.6524,0.0521,0.6524
ROCPOINTS_O,0.0213,0.2884,0.6524,0.0521,0.6524
ROCPOINTS_O,0.0214,0.2883,0.6524,0.0521,0.6524
ROCPOINTS_O,0.0222,0.2883,0.6524,0.0521,0.6524
ROCPOINTS_O,0.0225,0.2882,0.6524,0.0521,0.6524
ROCPOINTS_O,0.0226,0.2881,0.6524,0.0521,0.6524
ROCPOINTS_O,0.0228,0.2880,0.6524,0.0521,0.6524
ROCPOINTS_O,0.0233,0.2880,0.6524,0.0521,0.6524
ROCPOINTS_O,0.0234,0.2594,0.6095,0.0540,0.6095
ROCPOINTS_O,0.0236,0.2593,0.6095,0.0540,0.6095
ROCPOINTS_O,0.0237,0.2592,0.6095,0.0540,0.6095
ROCPOINTS_O,0.0243,0.2591,0.6095,0.0540,0.6095
ROCPOINTS_O,0.0244,0.2591,0.6095,0.0540,0.6095
ROCPOINTS_O,0.0244,0.2590,0.6095,0.0541,0.6095
ROCPOINTS_O,0.0247,0.2590,0.6095,0.0541,0.6095
ROCPOINTS_O,0.0250,0.2589,0.6095,0.0541,0.6095
ROCPOINTS_O,0.0250,0.2588,0.6095,0.0541,0.6095
ROCPOINTS_O,0.0258,0.2586,0.6071,0.0539,0.6071
ROCPOINTS_O,0.0264,0.2586,0.6071,0.0539,0.6071
ROCPOINTS_O,0.0267,0.2584,0.6071,0.0540,0.6071
ROCPOINTS_O,0.0267,0.2317,0.5643,0.0558,0.5643
ROCPOINTS_O,0.0267,0.2317,0.5643,0.0558,0.5643
ROCPOINTS_O,0.0268,0.2316,0.5643,0.0559,0.5643
ROCPOINTS_O,0.0268,0.2316,0.5643,0.0559,0.5643
ROCPOINTS_O,0.0270,0.2315,0.5643,0.0559,0.5643
ROCPOINTS_O,0.0270,0.2314,0.5643,0.0559,0.5643
ROCPOINTS_O,0.0275,0.2314,0.5643,0.0559,0.5643
ROCPOINTS_O,0.0275,0.2313,0.5643,0.0559,0.5643
ROCPOINTS_O,0.0276,0.2313,0.5643,0.0559,0.5643
ROCPOINTS_O,0.0278,0.2312,0.5643,0.0559,0.5643
ROCPOINTS_O,0.0278,0.2311,0.5643,0.0560,0.5643
ROCPOINTS_O,0.0279,0.2310,0.5643,0.0560,0.5643
ROCPOINTS_O,0.0281,0.2310,0.5643,0.0560,0.5643
ROCPOINTS_O,0.0283,0.2309,0.5643,0.0560,0.5643
ROCPOINTS_O,0.0284,0.2309,0.5643,0.0560,0.5643
ROCPOINTS_O,0.0285,0.2305,0.5643,0.0561,0.5643
ROCPOINTS_O,0.0286,0.2303,0.5643,0.0562,0.5643
ROCPOINTS_O,0.0287,0.2299,0.5643,0.0562,0.5643
ROCPOINTS_O,0.0287,0.2298,0.5643,0.0563,0.5643
ROCPOINTS_O,0.0289,0.2295,0.5643,0.0563,0.5643
ROCPOINTS_O,0.0292,0.2295,0.5643,0.0563,0.5643
ROCPOINTS_O,0.0294,0.2294,0.5643,0.0564,0.5643
ROCPOINTS_O,0.0299,0.2294,0.5643,0.0564,0.5643
ROCPOINTS_O,0.0300,0.2292,0.5643,0.0564,0.5643
ROCPOINTS_O,0.0301,0.2061,0.5405,0.0599,0.5405
ROCPOINTS_O,0.0303,0.2061,0.5405,0.0599,0.5405
ROCPOINTS_O,0.0306,0.2060,0.5405,0.0599,0.5405
ROCPOINTS_O,0.0309,0.2058,0.5405,0.0600,0.5405
ROCPOINTS_O,0.0310,0.2057,0.5405,0.0600,0.5405
ROCPOINTS_O,0.0311,0.2057,0.5405,0.0600,0.5405
ROCPOINTS_O,0.0317,0.2056,0.5405,0.0600,0.5405
ROCPOINTS_O,0.0322,0.2055,0.5405,0.0600,0.5405
ROCPOINTS_O,0.0322,0.2054,0.5405,0.0601,0.5405
ROCPOINTS_O,0.0323,0.2054,0.5405,0.0601,0.5405
ROCPOINTS_O,0.0325,0.2053,0.5405,0.0601,0.5405
ROCPOINTS_O,0.0332,0.2052,0.5405,0.0601,0.5405
ROCPOINTS_O,0.0333,0.2052,0.5405,0.0601,0.5405
ROCPOINTS_O,0.0339,0.1852,0.5071,0.0624,0.5071
ROCPOINTS_O,0.0343,0.1851,0.5071,0.0624,0.5071
ROCPOINTS_O,0.0343,0.1851,0.5071,0.0624,0.5071
ROCPOINTS_O,0.0344,0.1851,0.5048,0.0621,0.5048
ROCPOINTS_O,0.0350,0.1850,0.5048,0.0621,0.5048
ROCPOINTS_O,0.0351,0.1849,0.5048,0.0622,0.5048
ROCPOINTS_O,0.0352,0.1848,0.5048,0.0622,0.5048
ROCPOINTS_O,0.0352,0.1848,0.5048,0.0622,0.5048
ROCPOINTS_O,0.0356,0.1847,0.5048,0.0622,0.5048
ROCPOINTS_O,0.0358,0.1847,0.5048,0.0622,0.5048
ROCPOINTS_O,0.0360,0.1846,0.5048,0.0623,0.5048
ROCPOINTS_O,0.0361,0.1846,0.5048,0.0623,0.5048
ROCPOINTS_O,0.0361,0.1845,0.5048,0.0623,0.5048
ROCPOINTS_O,0.0367,0.1844,0.5048,0.0623,0.5048
ROCPOINTS_O,0.0367,0.1672,0.4905,0.0665,0.4905
ROCPOINTS_O,0.0371,0.1671,0.4905,0.0665,0.4905
ROCPOINTS_O,0.0371,0.1670,0.4905,0.0666,0.4905
ROCPOINTS_O,0.0382,0.1670,0.4905,0.0666,0.4905
ROCPOINTS_O,0.0383,0.1669,0.4905,0.0666,0.4905
ROCPOINTS_O,0.0390,0.1668,0.4905,0.0666,0.4905
ROCPOINTS_O,0.0397,0.1667,0.4905,0.0667,0.4905
ROCPOINTS_O,0.0400,0.1667,0.4905,0.0667,0.4905
ROCPOINTS_O,0.0400,0.1666,0.4905,0.0667,0.4905
ROCPOINTS_O,0.0405,0.1506,0.4643,0.0696,0.4643
ROCPOINTS_O,0.0411,0.1506,0.4643,0.0697,0.4643
ROCPOINTS_O,0.0417,0.1505,0.4643,0.0697,0.4643
ROCPOINTS_O,0.0420,0.1504,0.4643,0.0697,0.4643
ROCPOINTS_O,0.0428,0.1504,0.4643,0.0697,0.4643
ROCPOINTS_O,0.0430,0.1503,0.4643,0.0698,0.4643
ROCPOINTS_O,0.0433,0.1503,0.4643,0.0698,0.4643
ROCPOINTS_O,0.0433,0.1380,0.4357,0.0712,0.4357
ROCPOINTS_O,0.0436,0.1380,0.4357,0.0712,0.4357
ROCPOINTS_O,0.0444,0.1379,0.4357,0.0713,0.4357
ROCPOINTS_O,0.0447,0.1378,0.4357,0.0713,0.4357
ROCPOINTS_O,0.0458,0.1378,0.4357,0.0713,0.4357
ROCPOINTS_O,0.0467,0.1377,0.4333,0.0710,0.4333
ROCPOINTS_O,0.0471,0.1254,0.4310,0.0770,0.4310
ROCPOINTS_O,0.0472,0.1253,0.4310,0.0771,0.4310
ROCPOINTS_O,0.0483,0.1253,0.4286,0.0767,0.4286
ROCPOINTS_O,0.0487,0.1253,0.4286,0.0767,0.4286
ROCPOINTS_O,0.0493,0.1252,0.4286,0.0767,0.4286
ROCPOINTS_O,0.0497,0.1251,0.4286,0.0768,0.4286
ROCPOINTS_O,0.0497,0.1249,0.4286,0.0769,0.4286
ROCPOINTS_O,0.0500,0.1249,0.4286,0.0769,0.4286
ROCPOINTS_O,0.0510,0.1130,0.4071,0.0804,0.4071
ROCPOINTS_O,0.0511,0.1129,0.4071,0.0805,0.4071
ROCPOINTS_O,0.0514,0.1127,0.4071,0.0806,0.4071
ROCPOINTS_O,0.0517,0.1127,0.4048,0.0802,0.4048
ROCPOINTS_O,0.0529,0.1127,0.4048,0.0802,0.4048
ROCPOINTS_O,0.0531,0.1126,0.4048,0.0803,0.4048
ROCPOINTS_O,0.0533,0.1125,0.4048,0.0803,0.4048
ROCPOINTS_O,0.0533,0.1125,0.4048,0.0804,0.4048
ROCPOINTS_O,0.0534,0.1043,0.3833,0.0819,0.3833
ROCPOINTS_O,0.0536,0.1042,0.3833,0.0820,0.3833
ROCPOINTS_O,0.0539,0.1042,0.3833,0.0820,0.3833
ROCPOINTS_O,0.0540,0.1041,0.3833,0.0821,0.3833
ROCPOINTS_O,0.0544,0.1041,0.3833,0.0821,0.3833
ROCPOINTS_O,0.0547,0.1040,0.3833,0.0821,0.3833
ROCPOINTS_O,0.0548,0.1038,0.3833,0.0823,0.3833
ROCPOINTS_O,0.0567,0.1036,0.3833,0.0824,0.3833
ROCPOINTS_O,0.0571,0.0952,0.3690,0.0861,0.3690
ROCPOINTS_O,0.0578,0.0951,0.3690,0.0862,0.3690
ROCPOINTS_O,0.0578,0.0949,0.3690,0.0863,0.3690
ROCPOINTS_O,0.0600,0.0949,0.3690,0.0863,0.3690
ROCPOINTS_O,0.0606,0.0870,0.3452,0.0879,0.3452
ROCPOINTS_O,0.0611,0.0870,0.3452,0.0879,0.3452
ROCPOINTS_O,0.0617,0.0869,0.3452,0.0880,0.3452
ROCPOINTS_O,0.0622,0.0868,0.3452,0.0880,0.3452
ROCPOINTS_O,0.0628,0.0868,0.3452,0.0881,0.3452
ROCPOINTS_O,0.0633,0.0867,0.3452,0.0881,0.3452
ROCPOINTS_O,0.0644,0.0798,0.3310,0.0915,0.3310
ROCPOINTS_O,0.0650,0.0797,0.3310,0.0916,0.3310
ROCPOINTS_O,0.0653,0.0797,0.3310,0.0916,0.3310
ROCPOINTS_O,0.0661,0.0796,0.3310,0.0917,0.3310
ROCPOINTS_O,0.0667,0.0796,0.3310,0.0917,0.3310
ROCPOINTS_O,0.0667,0.0727,0.3262,0.0983,0.3262
ROCPOINTS_O,0.0674,0.0726,0.3262,0.0983,0.3262
ROCPOINTS_O,0.0675,0.0726,0.3262,0.0984,0.3262
ROCPOINTS_O,0.0675,0.0725,0.3262,0.0985,0.3262
ROCPOINTS_O,0.0677,0.0724,0.3262,0.0986,0.3262
ROCPOINTS_O,0.0678,0.0724,0.3262,0.0986,0.3262
ROCPOINTS_O,0.0685,0.0723,0.3262,0.0987,0.3262
ROCPOINTS_O,0.0700,0.0723,0.3262,0.0988,0.3262
ROCPOINTS_O,0.0700,0.0722,0.3262,0.0988,0.3262
ROCPOINTS_O,0.0701,0.0660,0.3190,0.1050,0.3190
ROCPOINTS_O,0.0705,0.0660,0.3190,0.1051,0.3190
ROCPOINTS_O,0.0717,0.0659,0.3190,0.1052,0.3190
ROCPOINTS_O,0.0721,0.0659,0.3190,0.1053,0.3190
ROCPOINTS_O,0.0733,0.0658,0.3190,0.1053,0.3190
ROCPOINTS_O,0.0742,0.0605,0.2976,0.1067,0.2976
ROCPOINTS_O,0.0750,0.0604,0.2976,0.1068,0.2976
ROCPOINTS_O,0.0756,0.0604,0.2976,0.1069,0.2976
ROCPOINTS_O,0.0756,0.0604,0.2952,0.1062,0.2952
ROCPOINTS_O,0.0763,0.0603,0.2952,0.1063,0.2952
ROCPOINTS_O,0.0765,0.0602,0.2952,0.1063,0.2952
ROCPOINTS_O,0.0767,0.0602,0.2952,0.1064,0.2952
ROCPOINTS_O,0.0778,0.0560,0.2738,0.1062,0.2738
ROCPOINTS_O,0.0780,0.0559,0.2738,0.1063,0.2738
ROCPOINTS_O,0.0798,0.0559,0.2738,0.1064,0.2738
ROCPOINTS_O,0.0800,0.0558,0.2738,0.1065,0.2738
ROCPOINTS_O,0.0804,0.0522,0.2667,0.1105,0.2667
ROCPOINTS_O,0.0833,0.0521,0.2667,0.1106,0.2667
ROCPOINTS_O,0.0840,0.0485,0.2619,0.1159,0.2619
ROCPOINTS_O,0.0842,0.0484,0.2619,0.1162,0.2619
ROCPOINTS_O,0.0848,0.0483,0.2619,0.1163,0.2619
ROCPOINTS_O,0.0851,0.0483,0.2619,0.1164,0.2619
ROCPOINTS_O,0.0867,0.0482,0.2619,0.1165,0.2619
ROCPOINTS_O,0.0878,0.0447,0.2548,0.1216,0.2548
ROCPOINTS_O,0.0900,0.0446,0.2548,0.1219,0.2548
ROCPOINTS_O,0.0931,0.0414,0.2452,0.1258,0.2452
ROCPOINTS_O,0.0933,0.0413,0.2452,0.1261,0.2452
ROCPOINTS_O,0.0944,0.0386,0.2381,0.1302,0.2381
ROCPOINTS_O,0.0967,0.0386,0.2381,0.1304,0.2381
ROCPOINTS_O,0.0978,0.0358,0.2310,0.1353,0.2310
ROCPOINTS_O,0.1000,0.0358,0.2310,0.1355,0.2310
ROCPOINTS_O,0.1017,0.0339,0.2310,0.1420,0.2310
ROCPOINTS_O,0.1024,0.0338,0.2310,0.1422,0.2310
ROCPOINTS_O,0.1033,0.0336,0.2310,0.1431,0.2310
ROCPOINTS_O,0.1067,0.0318,0.2214,0.1446,0.2214
ROCPOINTS_O,0.1100,0.0292,0.2095,0.1484,0.2095
ROCPOINTS_O,0.1133,0.0272,0.1929,0.1470,0.1929
ROCPOINTS_O,0.1167,0.0259,0.1857,0.1483,0.1857
ROCPOINTS_O,0.1200,0.0247,0.1810,0.1511,0.1810
ROCPOINTS_O,0.1226,0.0237,0.1786,0.1546,0.1786
ROCPOINTS_O,0.1233,0.0236,0.1786,0.1550,0.1786
ROCPOINTS_O,0.1267,0.0227,0.1690,0.1530,0.1690
ROCPOINTS_O,0.1300,0.0211,0.1548,0.1512,0.1548
ROCPOINTS_O,0.1304,0.0195,0.1524,0.1592,0.1524
ROCPOINTS_O,0.1333,0.0195,0.1524,0.1596,0.1524
ROCPOINTS_O,0.1350,0.0186,0.1500,0.1641,0.1500
ROCPOINTS_O,0.1367,0.0185,0.1500,0.1645,0.1500
ROCPOINTS_O,0.1400,0.0172,0.1476,0.1727,0.1476
ROCPOINTS_O,0.1401,0.0165,0.1476,0.1787,0.1476
ROCPOINTS_O,0.1426,0.0164,0.1476,0.1792,0.1476
ROCPOINTS_O,0.1433,0.0164,0.1452,0.1768,0.1452
ROCPOINTS_O,0.1467,0.0157,0.1381,0.1758,0.1381
ROCPOINTS_O,0.1500,0.0151,0.1357,0.1787,0.1357
ROCPOINTS_O,0.1528,0.0144,0.1333,0.1836,0.1333
ROCPOINTS_O,0.1531,0.0143,0.1333,0.1842,0.1333
ROCPOINTS_O,0.1533,0.0143,0.1333,0.1848,0.1333
ROCPOINTS_O,0.1567,0.0140,0.1286,0.1818,0.1286
ROCPOINTS_O,0.1600,0.0134,0.1262,0.1860,0.1262
ROCPOINTS_O,0.1633,0.0127,0.1167,0.1828,0.1167
ROCPOINTS_O,0.1667,0.0119,0.1048,0.1767,0.1048
ROCPOINTS_O,0.1700,0.0112,0.0976,0.1752,0.0976
ROCPOINTS_O,0.1733,0.0109,0.0952,0.1754,0.0952
ROCPOINTS_O,0.1767,0.0104,0.0929,0.1781,0.0929
ROCPOINTS_O,0.1789,0.0099,0.0929,0.1848,0.0929
ROCPOINTS_O,0.1800,0.0099,0.0929,0.1857,0.0929
ROCPOINTS_O,0.1833,0.0097,0.0810,0.1692,0.0810
ROCPOINTS_O,0.1837,0.0092,0.0786,0.1719,0.0786
ROCPOINTS_O,0.1867,0.0091,0.0786,0.1728,0.0786
ROCPOINTS_O,0.1900,0.0089,0.0762,0.1720,0.0762
ROCPOINTS_O,0.1928,0.0084,0.0714,0.1705,0.0714
ROCPOINTS_O,0.1933,0.0084,0.0714,0.1714,0.0714
ROCPOINTS_O,0.1967,0.0082,0.0714,0.1754,0.0714
ROCPOINTS_O,0.1982,0.0078,0.0690,0.1768,0.0690
ROCPOINTS_O,0.2000,0.0077,0.0690,0.1779,0.0690
ROCPOINTS_O,0.2033,0.0075,0.0667,0.1783,0.0667
ROCPOINTS_O,0.2058,0.0072,0.0643,0.1788,0.0643
ROCPOINTS_O,0.2067,0.0071,0.0643,0.1800,0.0643
ROCPOINTS_O,0.2100,0.0069,0.0643,0.1837,0.0643
ROCPOINTS_O,0.2133,0.0066,0.0619,0.1844,0.0619
ROCPOINTS_O,0.2167,0.0064,0.0619,0.1898,0.0619
ROCPOINTS_O,0.2172,0.0063,0.0595,0.1866,0.0595
ROCPOINTS_O,0.2233,0.0062,0.0595,0.1880,0.0595
ROCPOINTS_O,0.2243,0.0061,0.0595,0.1923,0.0595
ROCPOINTS_O,0.2267,0.0060,0.0595,0.1938,0.0595
ROCPOINTS_O,0.2300,0.0059,0.0571,0.1905,0.0571
ROCPOINTS_O,0.2333,0.0057,0.0571,0.1951,0.0571
ROCPOINTS_O,0.2347,0.0057,0.0548,0.1885,0.0548
ROCPOINTS_O,0.2367,0.0057,0.0548,0.1901,0.0548
ROCPOINTS_O,0.2400,0.0056,0.0548,0.1933,0.0548
ROCPOINTS_O,0.2401,0.0053,0.0548,0.2018,0.0548
ROCPOINTS_O,0.2467,0.0052,0.0548,0.2035,0.0548
ROCPOINTS_O,0.2500,0.0051,0.0524,0.2000,0.0524
ROCPOINTS_O,0.2533,0.0049,0.0476,0.1905,0.0476
ROCPOINTS_O,0.2567,0.0047,0.0476,0.1961,0.0476
ROCPOINTS_O,0.2600,0.0046,0.0452,0.1939,0.0452
ROCPOINTS_O,0.2633,0.0045,0.0452,0.1959,0.0452
ROCPOINTS_O,0.2667,0.0043,0.0452,0.2021,0.0452
ROCPOINTS_O,0.2671,0.0041,0.0452,0.2111,0.0452
ROCPOINTS_O,0.2700,0.0040,0.0452,0.2135,0.0452
ROCPOINTS_O,0.2721,0.0039,0.0452,0.2209,0.0452
ROCPOINTS_O,0.2733,0.0038,0.0452,0.2235,0.0452
ROCPOINTS_O,0.2767,0.0037,0.0452,0.2289,0.0452
ROCPOINTS_O,0.2800,0.0036,0.0429,0.2250,0.0429
ROCPOINTS_O,0.2833,0.0035,0.0405,0.2208,0.0405
ROCPOINTS_O,0.2867,0.0034,0.0405,0.2237,0.0405
ROCPOINTS_O,0.2933,0.0034,0.0405,0.2267,0.0405
ROCPOINTS_O,0.2967,0.0032,0.0405,0.2329,0.0405
ROCPOINTS_O,0.3000,0.0031,0.0381,0.2286,0.0381
ROCPOINTS_O,0.3007,0.0031,0.0381,0.2319,0.0381
ROCPOINTS_O,0.3033,0.0030,0.0381,0.2353,0.0381
ROCPOINTS_O,0.3067,0.0029,0.0381,0.2424,0.0381
ROCPOINTS_O,0.3100,0.0028,0.0381,0.2462,0.0381
ROCPOINTS_O,0.3167,0.0028,0.0381,0.2500,0.0381
ROCPOINTS_O,0.3233,0.0027,0.0381,0.2540,0.0381
ROCPOINTS_O,0.3267,0.0027,0.0381,0.2581,0.0381
ROCPOINTS_O,0.3333,0.0026,0.0357,0.2500,0.0357
ROCPOINTS_O,0.3395,0.0025,0.0357,0.2586,0.0357
ROCPOINTS_O,0.3396,0.0024,0.0357,0.2632,0.0357
ROCPOINTS_O,0.3400,0.0024,0.0357,0.2679,0.0357
ROCPOINTS_O,0.3433,0.0022,0.0357,0.2830,0.0357
ROCPOINTS_O,0.3467,0.0021,0.0333,0.2745,0.0333
ROCPOINTS_O,0.3500,0.0020,0.0333,0.2857,0.0333
ROCPOINTS_O,0.3600,0.0020,0.0310,0.2708,0.0310
ROCPOINTS_O,0.3603,0.0020,0.0310,0.2766,0.0310
ROCPOINTS_O,0.3667,0.0020,0.0286,0.2609,0.0286
ROCPOINTS_O,0.3733,0.0020,0.0262,0.2444,0.0262
ROCPOINTS_O,0.3767,0.0019,0.0238,0.2381,0.0238
ROCPOINTS_O,0.3800,0.0019,0.0214,0.2195,0.0214
ROCPOINTS_O,0.4000,0.0018,0.0190,0.2051,0.0190
ROCPOINTS_O,0.4013,0.0017,0.0190,0.2162,0.0190
ROCPOINTS_O,0.4033,0.0016,0.0190,0.2222,0.0190
ROCPOINTS_O,0.4067,0.0015,0.0190,0.2353,0.0190
ROCPOINTS_O,0.4087,0.0014,0.0190,0.2424,0.0190
ROCPOINTS_O,0.4167,0.0013,0.0190,0.2581,0.0190
ROCPOINTS_O,0.4274,0.0013,0.0167,0.2333,0.0167
ROCPOINTS_O,0.4300,0.0013,0.0167,0.2414,0.0167
ROCPOINTS_O,0.4403,0.0012,0.0167,0.2500,0.0167
ROCPOINTS_O,0.4500,0.0012,0.0167,0.2593,0.0167
ROCPOINTS_O,0.4502,0.0010,0.0167,0.2800,0.0167
ROCPOINTS_O,0.4505,0.0009,0.0167,0.3043,0.0167
ROCPOINTS_O,0.4533,0.0009,0.0167,0.3182,0.0167
ROCPOINTS_O,0.4600,0.0007,0.0167,0.3684,0.0167
ROCPOINTS_O,0.4667,0.0007,0.0143,0.3333,0.0143
ROCPOINTS_O,0.4767,0.0006,0.0143,0.3529,0.0143
ROCPOINTS_O,0.5100,0.0006,0.0143,0.3750,0.0143
ROCPOINTS_O,0.5667,0.0005,0.0143,0.4000,0.0143
ROCPOINTS_O,0.5867,0.0005,0.0119,0.3571,0.0119
ROCPOINTS_O,0.5900,0.0004,0.0119,0.4167,0.0119
ROCPOINTS_O,0.6067,0.0003,0.0119,0.4545,0.0119
ROCPOINTS_O,0.6167,0.0003,0.0095,0.4000,0.0095
ROCPOINTS_O,0.6372,0.0003,0.0095,0.4444,0.0095
ROCPOINTS_O,0.6600,0.0002,0.0095,0.5000,0.0095
ROCPOINTS_O,0.6800,0.0002,0.0095,0.5714,0.0095
ROCPOINTS_O,0.7600,0.0001,0.0095,0.8000,0.0095
ROCPOINTS_O,0.8067,0.0001,0.0071,0.7500,0.0071
ROCPOINTS_O,0.8467,0.0000,0.0071,1.0000,0.0071
ROCPOINTS_O,0.9300,0.0000,0.0048,1.0000,0.0048
ROCPOINTS_O,0.9467,0.0000,0.0024,1.0000,0.0024
ROCPOINTS_O,0.9467,0.0000,0.0000,0.0000,0.0000
ROCPOINTS_U,0.0000,1.0000,1.0000,0.0083,1.0000
ROCPOINTS_U,0.0000,0.5089,0.6803,0.0111,0.6803
ROCPOINTS_U,0.0000,0.5089,0.6803,0.0111,0.6803
ROCPOINTS_U,0.0000,0.5088,0.6803,0.0111,0.6803
ROCPOINTS_U,0.0000,0.5087,0.6803,0.0111,0.6803
ROCPOINTS_U,0.0000,0.5087,0.6803,0.0111,0.6803
ROCPOINTS_U,0.0000,0.5086,0.6803,0.0111,0.6803
ROCPOINTS_U,0.0000,0.5086,0.6803,0.0111,0.6803
ROCPOINTS_U,0.0000,0.5085,0.6803,0.0111,0.6803
ROCPOINTS_U,0.0000,0.5084,0.6803,0.0111,0.6803
ROCPOINTS_U,0.0000,0.5083,0.6803,0.0111,0.6803
ROCPOINTS_U,0.0000,0.5083,0.6803,0.0111,0.6803
ROCPOINTS_U,0.0000,0.5082,0.6803,0.0111,0.6803
ROCPOINTS_U,0.0000,0.5081,0.6803,0.0111,0.6803
ROCPOINTS_U,0.0000,0.5081,0.6803,0.0111,0.6803
ROCPOINTS_U,0.0000,0.5080,0.6803,0.0111,0.6803
ROCPOINTS_U,0.0000,0.5079,0.6803,0.0111,0.6803
ROCPOINTS_U,0.0000,0.5079,0.6803,0.0111,0.6803
ROCPOINTS_U,0.0000,0.5078,0.6803,0.0111,0.6803
ROCPOINTS_U,0.0000,0.5077,0.6803,0.0111,0.6803
ROCPOINTS_U,0.0000,0.5077,0.6803,0.0111,0.6803
ROCPOINTS_U,0.0000,0.5076,0.6803,0.0111,0.6803
ROCPOINTS_U,0.0000,0.5075,0.6803,0.0111,0.6803
ROCPOINTS_U,0.0001,0.5075,0.6803,0.0111,0.6803
ROCPOINTS_U,0.0001,0.5074,0.6803,0.0111,0.6803
ROCPOINTS_U,0.0001,0.5074,0.6803,0.0111,0.6803
ROCPOINTS_U,0.0001,0.5073,0.6803,0.0111,0.6803
ROCPOINTS_U,0.0001,0.5073,0.6803,0.0111,0.6803
ROCPOINTS_U,0.0001,0.5072,0.6803,0.0111,0.6803
ROCPOINTS_U,0.0001,0.5071,0.6803,0.0111,0.6803
ROCPOINTS_U,0.0001,0.5071,0.6803,0.0111,0.6803
ROCPOINTS_U,0.0001,0.5070,0.6803,0.0111,0.6803
ROCPOINTS_U,0.0001,0.5070,0.6803,0.0111,0.6803
ROCPOINTS_U,0.0001,0.5069,0.6803,0.0111,0.6803
ROCPOINTS_U,0.0001,0.5068,0.6803,0.0111,0.6803
ROCPOINTS_U,0.0001,0.5067,0.6803,0.0111,0.6803
ROCPOINTS_U,0.0001,0.5066,0.6803,0.0111,0.6803
ROCPOINTS_U,0.0001,0.5066,0.6803,0.0111,0.6803
ROCPOINTS_U,0.0001,0.5065,0.6803,0.0111,0.6803
ROCPOINTS_U,0.0001,0.5065,0.6803,0.0111,0.6803
ROCPOINTS_U,0.0001,0.5064,0.6803,0.0111,0.6803
ROCPOINTS_U,0.0001,0.5063,0.6803,0.0111,0.6803
ROCPOINTS_U,0.0001,0.5063,0.6803,0.0111,0.6803
ROCPOINTS_U,0.0001,0.5062,0.6803,0.0111,0.6803
ROCPOINTS_U,0.0001,0.5061,0.6803,0.0111,0.6803
ROCPOINTS_U,0.0001,0.5061,0.6803,0.0111,0.6803
ROCPOINTS_U,0.0001,0.5060,0.6803,0.0111,0.6803
ROCPOINTS_U,0.0002,0.5059,0.6803,0.0111,0.6803
ROCPOINTS_U,0.0002,0.5059,0.6803,0.0111,0.6803
ROCPOINTS_U,0.0002,0.5059,0.6735,0.0110,0.6735
ROCPOINTS_U,0.0002,0.5058,0.6735,0.0110,0.6735
ROCPOINTS_U,0.0002,0.5058,0.6735,0.0110,0.6735
ROCPOINTS_U,0.0002,0.5055,0.6735,0.0110,0.6735
ROCPOINTS_U,0.0002,0.5054,0.6735,0.0110,0.6735
ROCPOINTS_U,0.0002,0.5054,0.6735,0.0110,0.6735
ROCPOINTS_U,0.0002,0.5053,0.6735,0.0110,0.6735
ROCPOINTS_U,0.0002,0.5053,0.6735,0.0110,0.6735
ROCPOINTS_U,0.0002,0.5052,0.6735,0.0110,0.6735
ROCPOINTS_U,0.0002,0.5052,0.6735,0.0110,0.6735
ROCPOINTS_U,0.0002,0.5050,0.6735,0.0110,0.6735
ROCPOINTS_U,0.0002,0.5050,0.6735,0.0110,0.6735
ROCPOINTS_U,0.0002,0.5049,0.6735,0.0110,0.6735
ROCPOINTS_U,0.0002,0.5049,0.6735,0.0110,0.6735
ROCPOINTS_U,0.0003,0.5048,0.6735,0.0110,0.6735
ROCPOINTS_U,0.0003,0.5048,0.6735,0.0110,0.6735
ROCPOINTS_U,0.0003,0.5047,0.6735,0.0110,0.6735
ROCPOINTS_U,0.0003,0.5046,0.6735,0.0110,0.6735
ROCPOINTS_U,0.0003,0.5046,0.6735,0.0110,0.6735
ROCPOINTS_U,0.0003,0.5045,0.6735,0.0110,0.6735
ROCPOINTS_U,0.0003,0.5045,0.6735,0.0110,0.6735
ROCPOINTS_U,0.0003,0.5044,0.6735,0.0110,0.6735
ROCPOINTS_U,0.0003,0.5044,0.6735,0.0110,0.6735
ROCPOINTS_U,0.0003,0.5043,0.6735,0.0111,0.6735
ROCPOINTS_U,0.0003,0.5042,0.6735,0.0111,0.6735
ROCPOINTS_U,0.0004,0.5042,0.6735,0.0111,0.6735
ROCPOINTS_U,0.0004,0.5041,0.6735,0.0111,0.6735
ROCPOINTS_U,0.0004,0.5040,0.6735,0.0111,0.6735
ROCPOINTS_U,0.0004,0.5039,0.6735,0.0111,0.6735
ROCPOINTS_U,0.0004,0.5038,0.6735,0.0111,0.6735
ROCPOINTS_U,0.0004,0.5038,0.6735,0.0111,0.6735
ROCPOINTS_U,0.0004,0.5037,0.6735,0.0111,0.6735
ROCPOINTS_U,0.0005,0.5037,0.6735,0.0111,0.6735
ROCPOINTS_U,0.0005,0.5036,0.6735,0.0111,0.6735
ROCPOINTS_U,0.0005,0.5036,0.6735,0.0111,0.6735
ROCPOINTS_U,0.0005,0.5034,0.6735,0.0111,0.6735
ROCPOINTS_U,0.0005,0.5034,0.6735,0.0111,0.6735
ROCPOINTS_U,0.0005,0.5033,0.6735,0.0111,0.6735
ROCPOINTS_U,0.0005,0.5033,0.6735,0.0111,0.6735
ROCPOINTS_U,0.0005,0.5032,0.6735,0.0111,0.6735
ROCPOINTS_U,0.0005,0.5032,0.6735,0.0111,0.6735
ROCPOINTS_U,0.0005,0.5031,0.6735,0.0111,0.6735
ROCPOINTS_U,0.0005,0.5030,0.6735,0.0111,0.6735
ROCPOINTS_U,0.0005,0.5030,0.6735,0.0111,0.6735
ROCPOINTS_U,0.0005,0.5029,0.6735,0.0111,0.6735
ROCPOINTS_U,0.0006,0.5028,0.6735,0.0111,0.6735
ROCPOINTS_U,0.0006,0.5027,0.6735,0.0111,0.6735
ROCPOINTS_U,0.0006,0.5026,0.6735,0.0111,0.6735
ROCPOINTS_U,0.0006,0.5026,0.6735,0.0111,0.6735
ROCPOINTS_U,0.0006,0.5025,0.6735,0.0111,0.6735
ROCPOINTS_U,0.0006,0.5025,0.6735,0.0111,0.6735
ROCPOINTS_U,0.0006,0.5024,0.6735,0.0111,0.6735
ROCPOINTS_U,0.0006,0.5024,0.6735,0.0111,0.6735
ROCPOINTS_U,0.0006,0.5023,0.6735,0.0111,0.6735
ROCPOINTS_U,0.0006,0.5022,0.6735,0.0111,0.6735
ROCPOINTS_U,0.0007,0.5022,0.6735,0.0111,0.6735
ROCPOINTS_U,0.0007,0.5021,0.6735,0.0111,0.6735
ROCPOINTS_U,0.0007,0.5020,0.6735,0.0111,0.6735
ROCPOINTS_U,0.0007,0.5019,0.6735,0.0111,0.6735
ROCPOINTS_U,0.0007,0.5018,0.6735,0.0111,0.6735
ROCPOINTS_U,0.0007,0.5018,0.6735,0.0111,0.6735
ROCPOINTS_U,0.0008,0.5017,0.6735,0.0111,0.6735
ROCPOINTS_U,0.0009,0.5016,0.6735,0.0111,0.6735
ROCPOINTS_U,0.0009,0.5016,0.6735,0.0111,0.6735
ROCPOINTS_U,0.0010,0.5015,0.6735,0.0111,0.6735
ROCPOINTS_U,0.0010,0.5015,0.6735,0.0111,0.6735
ROCPOINTS_U,0.0010,0.5014,0.6735,0.0111,0.6735
ROCPOINTS_U,0.0011,0.5013,0.6735,0.0111,0.6735
ROCPOINTS_U,0.0011,0.5012,0.6735,0.0111,0.6735
ROCPOINTS_U,0.0011,0.5011,0.6735,0.0111,0.6735
ROCPOINTS_U,0.0011,0.5010,0.6735,0.0111,0.6735
ROCPOINTS_U,0.0012,0.5009,0.6735,0.0111,0.6735
ROCPOINTS_U,0.0013,0.5009,0.6735,0.0111,0.6735
ROCPOINTS_U,0.0017,0.5008,0.6735,0.0111,0.6735
ROCPOINTS_U,0.0017,0.5008,0.6735,0.0111,0.6735
ROCPOINTS_U,0.0017,0.5001,0.6735,0.0111,0.6735
ROCPOINTS_U,0.0017,0.5001,0.6735,0.0111,0.6735
ROCPOINTS_U,0.0017,0.5000,0.6735,0.0111,0.6735
ROCPOINTS_U,0.0019,0.5000,0.6735,0.0111,0.6735
ROCPOINTS_U,0.0019,0.4999,0.6735,0.0111,0.6735
ROCPOINTS_U,0.0019,0.4998,0.6735,0.0111,0.6735
ROCPOINTS_U,0.0021,0.4997,0.6735,0.0111,0.6735
ROCPOINTS_U,0.0021,0.4997,0.6735,0.0112,0.6735
ROCPOINTS_U,0.0021,0.4996,0.6735,0.0112,0.6735
ROCPOINTS_U,0.0022,0.4996,0.6735,0.0112,0.6735
ROCPOINTS_U,0.0022,0.4995,0.6735,0.0112,0.6735
ROCPOINTS_U,0.0023,0.4994,0.6735,0.0112,0.6735
ROCPOINTS_U,0.0023,0.4993,0.6735,0.0112,0.6735
ROCPOINTS_U,0.0025,0.4993,0.6735,0.0112,0.6735
ROCPOINTS_U,0.0027,0.4992,0.6735,0.0112,0.6735
ROCPOINTS_U,0.0027,0.4992,0.6735,0.0112,0.6735
ROCPOINTS_U,0.0029,0.4991,0.6735,0.0112,0.6735
ROCPOINTS_U,0.0033,0.4991,0.6735,0.0112,0.6735
ROCPOINTS_U,0.0033,0.4989,0.6735,0.0112,0.6735
ROCPOINTS_U,0.0033,0.4985,0.6735,0.0112,0.6735
ROCPOINTS_U,0.0033,0.3526,0.5850,0.0137,0.5850
ROCPOINTS_U,0.0033,0.3520,0.5850,0.0137,0.5850
ROCPOINTS_U,0.0034,0.3519,0.5850,0.0137,0.5850
ROCPOINTS_U,0.0034,0.3519,0.5850,0.0137,0.5850
ROCPOINTS_U,0.0034,0.3518,0.5850,0.0137,0.5850
ROCPOINTS_U,0.0034,0.3518,0.5850,0.0137,0.5850
ROCPOINTS_U,0.0034,0.3517,0.5850,0.0137,0.5850
ROCPOINTS_U,0.0034,0.3516,0.5850,0.0137,0.5850
ROCPOINTS_U,0.0034,0.3516,0.5850,0.0137,0.5850
ROCPOINTS_U,0.0034,0.3515,0.5850,0.0137,0.5850
ROCPOINTS_U,0.0035,0.3514,0.5850,0.0137,0.5850
ROCPOINTS_U,0.0035,0.3514,0.5850,0.0137,0.5850
ROCPOINTS_U,0.0035,0.3513,0.5850,0.0137,0.5850
ROCPOINTS_U,0.0035,0.3512,0.5850,0.0137,0.5850
ROCPOINTS_U,0.0035,0.3512,0.5850,0.0137,0.5850
ROCPOINTS_U,0.0035,0.3511,0.5850,0.0137,0.5850
ROCPOINTS_U,0.0035,0.3511,0.5850,0.0138,0.5850
ROCPOINTS_U,0.0036,0.3510,0.5850,0.0138,0.5850
ROCPOINTS_U,0.0036,0.3510,0.5850,0.0138,0.5850
ROCPOINTS_U,0.0036,0.3509,0.5850,0.0138,0.5850
ROCPOINTS_U,0.0036,0.3508,0.5850,0.0138,0.5850
ROCPOINTS_U,0.0036,0.3508,0.5850,0.0138,0.5850
ROCPOINTS_U,0.0037,0.3507,0.5850,0.0138,0.5850
ROCPOINTS_U,0.0037,0.3507,0.5850,0.0138,0.5850
ROCPOINTS_U,0.0039,0.3506,0.5850,0.0138,0.5850
ROCPOINTS_U,0.0039,0.3490,0.5782,0.0137,0.5782
ROCPOINTS_U,0.0039,0.3489,0.5782,0.0137,0.5782
ROCPOINTS_U,0.0040,0.3488,0.5782,0.0137,0.5782
ROCPOINTS_U,0.0040,0.3487,0.5782,0.0137,0.5782
ROCPOINTS_U,0.0040,0.3487,0.5782,0.0137,0.5782
ROCPOINTS_U,0.0041,0.3486,0.5782,0.0137,0.5782
ROCPOINTS_U,0.0041,0.3486,0.5782,0.0137,0.5782
ROCPOINTS_U,0.0041,0.3485,0.5782,0.0137,0.5782
ROCPOINTS_U,0.0041,0.3485,0.5782,0.0137,0.5782
ROCPOINTS_U,0.0042,0.3484,0.5782,0.0137,0.5782
ROCPOINTS_U,0.0042,0.3471,0.5714,0.0136,0.5714
ROCPOINTS_U,0.0042,0.3470,0.5714,0.0136,0.5714
ROCPOINTS_U,0.0043,0.3470,0.5714,0.0136,0.5714
ROCPOINTS_U,0.0043,0.3469,0.5714,0.0136,0.5714
ROCPOINTS_U,0.0044,0.3469,0.5714,0.0136,0.5714
ROCPOINTS_U,0.0044,0.3467,0.5714,0.0136,0.5714
ROCPOINTS_U,0.0045,0.3466,0.5714,0.0136,0.5714
ROCPOINTS_U,0.0048,0.3466,0.5714,0.0136,0.5714
ROCPOINTS_U,0.0049,0.3465,0.5714,0.0136,0.5714
ROCPOINTS_U,0.0049,0.3465,0.5714,0.0136,0.5714
ROCPOINTS_U,0.0050,0.3464,0.5714,0.0136,0.5714
ROCPOINTS_U,0.0050,0.3463,0.5714,0.0136,0.5714
ROCPOINTS_U,0.0053,0.3460,0.5714,0.0136,0.5714
ROCPOINTS_U,0.0055,0.3460,0.5714,0.0136,0.5714
ROCPOINTS_U,0.0056,0.3459,0.5714,0.0136,0.5714
ROCPOINTS_U,0.0059,0.3458,0.5714,0.0136,0.5714
ROCPOINTS_U,0.0059,0.3452,0.5714,0.0137,0.5714
ROCPOINTS_U,0.0061,0.3452,0.5714,0.0137,0.5714
ROCPOINTS_U,0.0061,0.3442,0.5714,0.0137,0.5714
ROCPOINTS_U,0.0062,0.3429,0.5714,0.0138,0.5714
ROCPOINTS_U,0.0063,0.3428,0.5714,0.0138,0.5714
ROCPOINTS_U,0.0063,0.3423,0.5714,0.0138,0.5714
ROCPOINTS_U,0.0063,0.3414,0.5714,0.0138,0.5714
ROCPOINTS_U,0.0067,0.3413,0.5714,0.0138,0.5714
ROCPOINTS_U,0.0067,0.3412,0.5714,0.0138,0.5714
ROCPOINTS_U,0.0067,0.2524,0.5102,0.0166,0.5102
ROCPOINTS_U,0.0067,0.2522,0.5102,0.0166,0.5102
ROCPOINTS_U,0.0067,0.2521,0.5102,0.0166,0.5102
ROCPOINTS_U,0.0067,0.2521,0.5102,0.0167,0.5102
ROCPOINTS_U,0.0068,0.2520,0.5102,0.0167,0.5102
ROCPOINTS_U,0.0069,0.2520,0.5102,0.0167,0.5102
ROCPOINTS_U,0.0069,0.2519,0.5102,0.0167,0.5102
ROCPOINTS_U,0.0069,0.2519,0.5102,0.0167,0.5102
ROCPOINTS_U,0.0069,0.2518,0.5102,0.0167,0.5102
ROCPOINTS_U,0.0069,0.2518,0.5102,0.0167,0.5102
ROCPOINTS_U,0.0070,0.2517,0.5102,0.0167,0.5102
ROCPOINTS_U,0.0070,0.2516,0.5102,0.0167,0.5102
ROCPOINTS_U,0.0070,0.2505,0.5102,0.0168,0.5102
ROCPOINTS_U,0.0070,0.2504,0.5102,0.0168,0.5102
ROCPOINTS_U,0.0070,0.2503,0.5102,0.0168,0.5102
ROCPOINTS_U,0.0071,0.2492,0.5102,0.0168,0.5102
ROCPOINTS_U,0.0074,0.2486,0.5102,0.0169,0.5102
ROCPOINTS_U,0.0075,0.2472,0.5102,0.0170,0.5102
ROCPOINTS_U,0.0077,0.2470,0.5102,0.0170,0.5102
ROCPOINTS_U,0.0077,0.2452,0.5102,0.0171,0.5102
ROCPOINTS_U,0.0077,0.2435,0.5102,0.0172,0.5102
ROCPOINTS_U,0.0078,0.2434,0.5102,0.0172,0.5102
ROCPOINTS_U,0.0078,0.2434,0.5102,0.0172,0.5102
ROCPOINTS_U,0.0079,0.2424,0.5102,0.0173,0.5102
ROCPOINTS_U,0.0080,0.2405,0.5102,0.0174,0.5102
ROCPOINTS_U,0.0081,0.2404,0.5102,0.0174,0.5102
ROCPOINTS_U,0.0081,0.2404,0.5102,0.0174,0.5102
ROCPOINTS_U,0.0081,0.2403,0.5102,0.0175,0.5102
ROCPOINTS_U,0.0082,0.2393,0.5102,0.0175,0.5102
ROCPOINTS_U,0.0082,0.2373,0.5102,0.0177,0.5102
ROCPOINTS_U,0.0083,0.2362,0.5102,0.0178,0.5102
ROCPOINTS_U,0.0084,0.2361,0.5102,0.0178,0.5102
ROCPOINTS_U,0.0084,0.2343,0.5102,0.0179,0.5102
ROCPOINTS_U,0.0085,0.2343,0.5102,0.0179,0.5102
ROCPOINTS_U,0.0085,0.2342,0.5102,0.0179,0.5102
ROCPOINTS_U,0.0086,0.2342,0.5102,0.0179,0.5102
ROCPOINTS_U,0.0089,0.2341,0.5102,0.0179,0.5102
ROCPOINTS_U,0.0091,0.2340,0.5102,0.0179,0.5102
ROCPOINTS_U,0.0094,0.2339,0.5102,0.0179,0.5102
ROCPOINTS_U,0.0096,0.2339,0.5102,0.0179,0.5102
ROCPOINTS_U,0.0097,0.2338,0.5102,0.0179,0.5102
ROCPOINTS_U,0.0097,0.2338,0.5102,0.0179,0.5102
ROCPOINTS_U,0.0098,0.2337,0.5102,0.0179,0.5102
ROCPOINTS_U,0.0099,0.2337,0.5102,0.0179,0.5102
ROCPOINTS_U,0.0099,0.2336,0.5102,0.0179,0.5102
ROCPOINTS_U,0.0100,0.2335,0.5102,0.0180,0.5102
ROCPOINTS_U,0.0100,0.2334,0.5102,0.0180,0.5102
ROCPOINTS_U,0.0100,0.1803,0.4626,0.0210,0.4626
ROCPOINTS_U,0.0104,0.1801,0.4626,0.0210,0.4626
ROCPOINTS_U,0.0104,0.1800,0.4626,0.0210,0.4626
ROCPOINTS_U,0.0104,0.1800,0.4626,0.0211,0.4626
ROCPOINTS_U,0.0105,0.1799,0.4626,0.0211,0.4626
ROCPOINTS_U,0.0105,0.1799,0.4626,0.0211,0.4626
ROCPOINTS_U,0.0106,0.1798,0.4626,0.0211,0.4626
ROCPOINTS_U,0.0108,0.1797,0.4626,0.0211,0.4626
ROCPOINTS_U,0.0111,0.1796,0.4626,0.0211,0.4626
ROCPOINTS_U,0.0111,0.1796,0.4626,0.0211,0.4626
ROCPOINTS_U,0.0111,0.1793,0.4626,0.0211,0.4626
ROCPOINTS_U,0.0117,0.1792,0.4626,0.0211,0.4626
ROCPOINTS_U,0.0119,0.1792,0.4626,0.0211,0.4626
ROCPOINTS_U,0.0120,0.1791,0.4626,0.0212,0.4626
ROCPOINTS_U,0.0121,0.1791,0.4626,0.0212,0.4626
ROCPOINTS_U,0.0128,0.1790,0.4626,0.0212,0.4626
ROCPOINTS_U,0.0133,0.1790,0.4626,0.0212,0.4626
ROCPOINTS_U,0.0133,0.1789,0.4626,0.0212,0.4626
ROCPOINTS_U,0.0133,0.1403,0.3946,0.0230,0.3946
ROCPOINTS_U,0.0134,0.1402,0.3946,0.0230,0.3946
ROCPOINTS_U,0.0138,0.1401,0.3946,0.0230,0.3946
ROCPOINTS_U,0.0139,0.1401,0.3946,0.0230,0.3946
ROCPOINTS_U,0.0140,0.1400,0.3946,0.0230,0.3946
ROCPOINTS_U,0.0146,0.1400,0.3946,0.0230,0.3946
ROCPOINTS_U,0.0147,0.1399,0.3946,0.0231,0.3946
ROCPOINTS_U,0.0150,0.1398,0.3946,0.0231,0.3946
ROCPOINTS_U,0.0151,0.1397,0.3946,0.0231,0.3946
ROCPOINTS_U,0.0153,0.1397,0.3946,0.0231,0.3946
ROCPOINTS_U,0.0158,0.1396,0.3946,0.0231,0.3946
ROCPOINTS_U,0.0161,0.1396,0.3946,0.0231,0.3946
ROCPOINTS_U,0.0161,0.1395,0.3946,0.0231,0.3946
ROCPOINTS_U,0.0165,0.1395,0.3946,0.0231,0.3946
ROCPOINTS_U,0.0165,0.1394,0.3946,0.0231,0.3946
ROCPOINTS_U,0.0167,0.1391,0.3878,0.0228,0.3878
ROCPOINTS_U,0.0167,0.1141,0.3605,0.0258,0.3605
ROCPOINTS_U,0.0169,0.1140,0.3537,0.0253,0.3537
ROCPOINTS_U,0.0171,0.1139,0.3537,0.0253,0.3537
ROCPOINTS_U,0.0172,0.1138,0.3537,0.0253,0.3537
ROCPOINTS_U,0.0173,0.1138,0.3537,0.0254,0.3537
ROCPOINTS_U,0.0175,0.1137,0.3537,0.0254,0.3537
ROCPOINTS_U,0.0180,0.1136,0.3537,0.0254,0.3537
ROCPOINTS_U,0.0180,0.1136,0.3537,0.0254,0.3537
ROCPOINTS_U,0.0181,0.1129,0.3469,0.0251,0.3469
ROCPOINTS_U,0.0183,0.1129,0.3469,0.0251,0.3469
ROCPOINTS_U,0.0185,0.1128,0.3469,0.0251,0.3469
ROCPOINTS_U,0.0187,0.1127,0.3469,0.0251,0.3469
ROCPOINTS_U,0.0197,0.1126,0.3469,0.0251,0.3469
ROCPOINTS_U,0.0200,0.1126,0.3469,0.0251,0.3469
ROCPOINTS_U,0.0203,0.0943,0.3197,0.0276,0.3197
ROCPOINTS_U,0.0206,0.0942,0.3197,0.0276,0.3197
ROCPOINTS_U,0.0208,0.0941,0.3197,0.0276,0.3197
ROCPOINTS_U,0.0210,0.0941,0.3197,0.0276,0.3197
ROCPOINTS_U,0.0211,0.0940,0.3197,0.0277,0.3197
ROCPOINTS_U,0.0217,0.0939,0.3197,0.0277,0.3197
ROCPOINTS_U,0.0220,0.0938,0.3197,0.0277,0.3197
ROCPOINTS_U,0.0222,0.0937,0.3197,0.0277,0.3197
ROCPOINTS_U,0.0229,0.0936,0.3197,0.0278,0.3197
ROCPOINTS_U,0.0233,0.0936,0.3197,0.0278,0.3197
ROCPOINTS_U,0.0233,0.0935,0.3197,0.0278,0.3197
ROCPOINTS_U,0.0233,0.0787,0.2925,0.0302,0.2925
ROCPOINTS_U,0.0241,0.0787,0.2925,0.0302,0.2925
ROCPOINTS_U,0.0242,0.0786,0.2925,0.0302,0.2925
ROCPOINTS_U,0.0253,0.0785,0.2925,0.0302,0.2925
ROCPOINTS_U,0.0253,0.0785,0.2925,0.0302,0.2925
ROCPOINTS_U,0.0264,0.0784,0.2925,0.0303,0.2925
ROCPOINTS_U,0.0267,0.0784,0.2925,0.0303,0.2925
ROCPOINTS_U,0.0267,0.0783,0.2925,0.0303,0.2925
ROCPOINTS_U,0.0267,0.0664,0.2653,0.0323,0.2653
ROCPOINTS_U,0.0269,0.0664,0.2653,0.0324,0.2653
ROCPOINTS_U,0.0270,0.0663,0.2653,0.0324,0.2653
ROCPOINTS_U,0.0281,0.0663,0.2653,0.0324,0.2653
ROCPOINTS_U,0.0300,0.0662,0.2653,0.0324,0.2653
ROCPOINTS_U,0.0322,0.0574,0.2313,0.0326,0.2313
ROCPOINTS_U,0.0333,0.0572,0.2313,0.0327,0.2313
ROCPOINTS_U,0.0333,0.0571,0.2313,0.0328,0.2313
ROCPOINTS_U,0.0341,0.0497,0.1905,0.0311,0.1905
ROCPOINTS_U,0.0342,0.0494,0.1905,0.0313,0.1905
ROCPOINTS_U,0.0343,0.0491,0.1905,0.0315,0.1905
ROCPOINTS_U,0.0348,0.0488,0.1905,0.0316,0.1905
ROCPOINTS_U,0.0357,0.0485,0.1905,0.0318,0.1905
ROCPOINTS_U,0.0364,0.0484,0.1905,0.0319,0.1905
ROCPOINTS_U,0.0364,0.0483,0.1905,0.0319,0.1905
ROCPOINTS_U,0.0367,0.0480,0.1905,0.0321,0.1905
ROCPOINTS_U,0.0376,0.0421,0.1769,0.0340,0.1769
ROCPOINTS_U,0.0383,0.0417,0.1769,0.0343,0.1769
ROCPOINTS_U,0.0390,0.0417,0.1769,0.0343,0.1769
ROCPOINTS_U,0.0400,0.0412,0.1769,0.0347,0.1769
ROCPOINTS_U,0.0400,0.0364,0.1701,0.0376,0.1701
ROCPOINTS_U,0.0403,0.0364,0.1701,0.0377,0.1701
ROCPOINTS_U,0.0433,0.0363,0.1701,0.0377,0.1701
ROCPOINTS_U,0.0433,0.0320,0.1429,0.0360,0.1429
ROCPOINTS_U,0.0438,0.0319,0.1429,0.0361,0.1429
ROCPOINTS_U,0.0438,0.0319,0.1429,0.0361,0.1429
ROCPOINTS_U,0.0450,0.0318,0.1429,0.0362,0.1429
ROCPOINTS_U,0.0467,0.0318,0.1429,0.0363,0.1429
ROCPOINTS_U,0.0483,0.0288,0.1156,0.0325,0.1156
ROCPOINTS_U,0.0500,0.0288,0.1088,0.0307,0.1088
ROCPOINTS_U,0.0502,0.0267,0.1088,0.0330,0.1088
ROCPOINTS_U,0.0505,0.0267,0.1020,0.0310,0.1020
ROCPOINTS_U,0.0520,0.0266,0.1020,0.0311,0.1020
ROCPOINTS_U,0.0521,0.0265,0.1020,0.0313,0.1020
ROCPOINTS_U,0.0533,0.0264,0.1020,0.0313,0.1020
ROCPOINTS_U,0.0535,0.0239,0.1020,0.0345,0.1020
ROCPOINTS_U,0.0545,0.0237,0.1020,0.0347,0.1020
ROCPOINTS_U,0.0553,0.0235,0.1020,0.0350,0.1020
ROCPOINTS_U,0.0558,0.0233,0.1020,0.0354,0.1020
ROCPOINTS_U,0.0565,0.0232,0.1020,0.0355,0.1020
ROCPOINTS_U,0.0567,0.0232,0.1020,0.0355,0.1020
ROCPOINTS_U,0.0567,0.0231,0.1020,0.0357,0.1020
ROCPOINTS_U,0.0580,0.0213,0.0816,0.0310,0.0816
ROCPOINTS_U,0.0600,0.0213,0.0816,0.0311,0.0816
ROCPOINTS_U,0.0633,0.0194,0.0816,0.0341,0.0816
ROCPOINTS_U,0.0644,0.0179,0.0816,0.0367,0.0816
ROCPOINTS_U,0.0644,0.0179,0.0816,0.0368,0.0816
ROCPOINTS_U,0.0655,0.0178,0.0816,0.0369,0.0816
ROCPOINTS_U,0.0667,0.0175,0.0816,0.0376,0.0816
ROCPOINTS_U,0.0678,0.0163,0.0748,0.0369,0.0748
ROCPOINTS_U,0.0700,0.0163,0.0748,0.0370,0.0748
ROCPOINTS_U,0.0722,0.0150,0.0748,0.0401,0.0748
ROCPOINTS_U,0.0733,0.0149,0.0748,0.0403,0.0748
ROCPOINTS_U,0.0767,0.0138,0.0748,0.0435,0.0748
ROCPOINTS_U,0.0778,0.0129,0.0748,0.0462,0.0748
ROCPOINTS_U,0.0800,0.0129,0.0680,0.0422,0.0680
ROCPOINTS_U,0.0803,0.0123,0.0612,0.0400,0.0612
ROCPOINTS_U,0.0833,0.0122,0.0612,0.0402,0.0612
ROCPOINTS_U,0.0840,0.0113,0.0612,0.0435,0.0612
ROCPOINTS_U,0.0864,0.0112,0.0612,0.0437,0.0612
ROCPOINTS_U,0.0867,0.0112,0.0612,0.0439,0.0612
ROCPOINTS_U,0.0870,0.0105,0.0544,0.0417,0.0544
ROCPOINTS_U,0.0893,0.0104,0.0544,0.0419,0.0544
ROCPOINTS_U,0.0900,0.0103,0.0544,0.0423,0.0544
ROCPOINTS_U,0.0902,0.0097,0.0476,0.0395,0.0476
ROCPOINTS_U,0.0917,0.0096,0.0476,0.0398,0.0476
ROCPOINTS_U,0.0933,0.0096,0.0476,0.0400,0.0476
ROCPOINTS_U,0.0943,0.0091,0.0476,0.0419,0.0476
ROCPOINTS_U,0.0953,0.0090,0.0476,0.0424,0.0476
ROCPOINTS_U,0.0964,0.0089,0.0476,0.0427,0.0476
ROCPOINTS_U,0.0967,0.0089,0.0476,0.0429,0.0476
ROCPOINTS_U,0.0967,0.0088,0.0476,0.0432,0.0476
ROCPOINTS_U,0.1000,0.0083,0.0476,0.0461,0.0476
ROCPOINTS_U,0.1033,0.0080,0.0476,0.0473,0.0476
ROCPOINTS_U,0.1033,0.0080,0.0476,0.0476,0.0476
ROCPOINTS_U,0.1044,0.0076,0.0476,0.0500,0.0476
ROCPOINTS_U,0.1058,0.0075,0.0476,0.0504,0.0476
ROCPOINTS_U,0.1067,0.0074,0.0476,0.0511,0.0476
ROCPOINTS_U,0.1100,0.0069,0.0340,0.0397,0.0340
ROCPOINTS_U,0.1125,0.0066,0.0340,0.0413,0.0340
ROCPOINTS_U,0.1133,0.0065,0.0340,0.0417,0.0340
ROCPOINTS_U,0.1167,0.0064,0.0340,0.0427,0.0340
ROCPOINTS_U,0.1175,0.0062,0.0340,0.0439,0.0340
ROCPOINTS_U,0.1200,0.0061,0.0340,0.0442,0.0340
ROCPOINTS_U,0.1225,0.0059,0.0340,0.0463,0.0340
ROCPOINTS_U,0.1233,0.0057,0.0340,0.0476,0.0340
ROCPOINTS_U,0.1267,0.0052,0.0340,0.0521,0.0340
ROCPOINTS_U,0.1286,0.0051,0.0272,0.0426,0.0272
ROCPOINTS_U,0.1300,0.0051,0.0272,0.0430,0.0272
ROCPOINTS_U,0.1333,0.0050,0.0272,0.0440,0.0272
ROCPOINTS_U,0.1367,0.0047,0.0272,0.0465,0.0272
ROCPOINTS_U,0.1400,0.0044,0.0272,0.0488,0.0272
ROCPOINTS_U,0.1433,0.0043,0.0272,0.0506,0.0272
ROCPOINTS_U,0.1500,0.0040,0.0272,0.0541,0.0272
ROCPOINTS_U,0.1533,0.0037,0.0272,0.0580,0.0272
ROCPOINTS_U,0.1567,0.0035,0.0272,0.0606,0.0272
ROCPOINTS_U,0.1633,0.0034,0.0272,0.0625,0.0272
ROCPOINTS_U,0.1634,0.0032,0.0272,0.0656,0.0272
ROCPOINTS_U,0.1667,0.0032,0.0272,0.0667,0.0272
ROCPOINTS_U,0.1700,0.0030,0.0272,0.0714,0.0272
ROCPOINTS_U,0.1733,0.0028,0.0204,0.0566,0.0204
ROCPOINTS_U,0.1770,0.0027,0.0204,0.0588,0.0204
ROCPOINTS_U,0.1800,0.0027,0.0204,0.0600,0.0204
ROCPOINTS_U,0.1900,0.0026,0.0204,0.0612,0.0204
ROCPOINTS_U,0.1933,0.0026,0.0204,0.0625,0.0204
ROCPOINTS_U,0.2000,0.0025,0.0204,0.0638,0.0204
ROCPOINTS_U,0.2033,0.0024,0.0204,0.0652,0.0204
ROCPOINTS_U,0.2100,0.0023,0.0204,0.0682,0.0204
ROCPOINTS_U,0.2167,0.0023,0.0204,0.0698,0.0204
ROCPOINTS_U,0.2200,0.0022,0.0136,0.0488,0.0136
ROCPOINTS_U,0.2267,0.0022,0.0136,0.0500,0.0136
ROCPOINTS_U,0.2333,0.0020,0.0136,0.0526,0.0136
ROCPOINTS_U,0.2367,0.0020,0.0136,0.0541,0.0136
ROCPOINTS_U,0.2400,0.0019,0.0136,0.0556,0.0136
ROCPOINTS_U,0.2467,0.0018,0.0136,0.0588,0.0136
ROCPOINTS_U,0.2833,0.0018,0.0136,0.0606,0.0136
ROCPOINTS_U,0.2867,0.0017,0.0136,0.0625,0.0136
ROCPOINTS_U,0.3000,0.0017,0.0136,0.0645,0.0136
ROCPOINTS_U,0.3033,0.0017,0.0068,0.0333,0.0068
ROCPOINTS_U,0.3067,0.0015,0.0068,0.0357,0.0068
ROCPOINTS_U,0.3133,0.0015,0.0068,0.0370,0.0068
ROCPOINTS_U,0.3200,0.0014,0.0068,0.0385,0.0068
ROCPOINTS_U,0.3233,0.0014,0.0068,0.0400,0.0068
ROCPOINTS_U,0.3267,0.0013,0.0000,0.0000,0.0000
ROCPOINTS_U,0.3326,0.0013,0.0000,0.0000,0.0000
ROCPOINTS_U,0.3600,0.0012,0.0000,0.0000,0.0000
ROCPOINTS_U,0.3767,0.0011,0.0000,0.0000,0.0000
ROCPOINTS_U,0.3800,0.0011,0.0000,0.0000,0.0000
ROCPOINTS_U,0.4033,0.0010,0.0000,0.0000,0.0000
ROCPOINTS_U,0.4128,0.0010,0.0000,0.0000,0.0000
ROCPOINTS_U,0.4133,0.0009,0.0000,0.0000,0.0000
ROCPOINTS_U,0.4133,0.0009,0.0000,0.0000,0.0000
ROCPOINTS_U,0.4167,0.0008,0.0000,0.0000,0.0000
ROCPOINTS_U,0.4233,0.0007,0.0000,0.0000,0.0000
ROCPOINTS_U,0.4300,0.0007,0.0000,0.0000,0.0000
ROCPOINTS_U,0.4333,0.0006,0.0000,0.0000,0.0000
ROCPOINTS_U,0.4381,0.0005,0.0000,0.0000,0.0000
ROCPOINTS_U,0.4424,0.0005,0.0000,0.0000,0.0000
ROCPOINTS_U,0.4500,0.0004,0.0000,0.0000,0.0000
ROCPOINTS_U,0.4600,0.0003,0.0000,0.0000,0.0000
ROCPOINTS_U,0.5167,0.0003,0.0000,0.0000,0.0000
ROCPOINTS_U,0.5400,0.0002,0.0000,0.0000,0.0000
ROCPOINTS_U,0.5667,0.0002,0.0000,0.0000,0.0000
ROCPOINTS_U,0.6167,0.0001,0.0000,0.0000,0.0000
ROCPOINTS_U,0.7300,0.0001,0.0000,0.0000,0.0000
ROCPOINTS_U,0.7300,0.0000,0.0000,0.0000,0.0000
ROCPOINTS_?,0.0000,1.0000,0.0000,0.0000,0.0000
ROCPOINTS_?,0.0000,0.0000,0.0000,0.0000,0.0000
TIME,Seconds taken for cross-validation,258464.850000.
IMP_SCORE,1,GO:0051152,1.0000e+00,1.0000e+00
IMP_SCORE,2,GO:0018027,1.0000e+00,1.0000e+00
IMP_SCORE,3,GO:2000615,1.0000e+00,1.0000e+00
IMP_SCORE,4,GO:2000316,1.0000e+00,1.0000e+00
IMP_SCORE,5,GO:0008353,1.0000e+00,1.0000e+00
IMP_SCORE,6,GO:0050881,1.0000e+00,1.0000e+00
IMP_SCORE,7,GO:1904896,1.0000e+00,1.0000e+00
IMP_SCORE,8,GO:0016233,1.0000e+00,1.0000e+00
IMP_SCORE,9,GO:0002739,1.0000e+00,1.0000e+00
IMP_SCORE,10,GO:0046112,9.8548e-01,2.0000e+00
IMP_SCORE,11,GO:0051574,9.5915e-01,2.0000e+00
IMP_SCORE,12,GO:0035810,9.5915e-01,2.0000e+00
IMP_SCORE,13,GO:0060732,9.1830e-01,1.0000e+00
IMP_SCORE,14,GO:0048280,9.1830e-01,1.0000e+00
IMP_SCORE,15,GO:0097340,9.1830e-01,1.0000e+00
IMP_SCORE,16,GO:0030673,9.1830e-01,1.0000e+00
IMP_SCORE,17,GO:0006684,9.1830e-01,1.0000e+00
IMP_SCORE,18,GO:0051967,9.1830e-01,1.0000e+00
IMP_SCORE,19,GO:0039535,9.1830e-01,1.0000e+00
IMP_SCORE,20,GO:0060602,9.1830e-01,1.0000e+00
IMP_SCORE,21,GO:0043922,9.1830e-01,1.0000e+00
IMP_SCORE,22,GO:0002053,9.0564e-01,2.0000e+00
IMP_SCORE,23,GO:0060628,8.1128e-01,1.0000e+00
IMP_SCORE,24,GO:0034236,7.4959e-01,9.0000e+00
IMP_SCORE,25,GO:0071242,7.4674e-01,3.0000e+00
IMP_SCORE,26,GO:0004745,7.3585e-01,7.1000e+01
IMP_SCORE,27,GO:0045472,7.3547e-01,6.0000e+00
IMP_SCORE,28,GO:1903672,7.3220e-01,4.0000e+00
IMP_SCORE,29,GO:1903055,7.1397e-01,3.0000e+00
IMP_SCORE,30,GO:0061548,7.0002e-01,6.0000e+00
IMP_SCORE,31,GO:0046606,6.9432e-01,4.0000e+00
IMP_SCORE,32,GO:0017145,6.9097e-01,3.0000e+00
IMP_SCORE,33,GO:0048854,6.6927e-01,3.0000e+00
IMP_SCORE,34,GO:0036120,6.6738e-01,3.0000e+00
IMP_SCORE,35,GO:0006828,6.6717e-01,3.0000e+00
IMP_SCORE,36,GO:0060765,6.6623e-01,3.0000e+00
IMP_SCORE,37,GO:0008631,6.5564e-01,2.0000e+00
IMP_SCORE,38,GO:0001736,6.4895e-01,1.2000e+01
IMP_SCORE,39,GO:0036336,6.4478e-01,5.0000e+00
IMP_SCORE,40,GO:0043278,6.4148e-01,6.0000e+00
IMP_SCORE,41,GO:0010592,6.3062e-01,3.0000e+00
IMP_SCORE,42,GO:1905941,6.1954e-01,5.0000e+00
IMP_SCORE,43,GO:0032107,6.1142e-01,3.0000e+00
IMP_SCORE,44,GO:0032689,6.0364e-01,8.0000e+00
IMP_SCORE,45,GO:0030316,6.0100e-01,5.0000e+00
IMP_SCORE,46,GO:1905209,6.0001e-01,5.0000e+00
IMP_SCORE,47,GO:0001569,5.8553e-01,5.0000e+00
IMP_SCORE,48,GO:1903421,5.8548e-01,2.0000e+00
IMP_SCORE,49,GO:1903504,5.8496e-01,4.0000e+00
IMP_SCORE,50,GO:0035067,5.8381e-01,5.0000e+00
IMP_SCORE,51,GO:0033268,5.7958e-01,3.0000e+00
IMP_SCORE,52,GO:1902001,5.7682e-01,3.0000e+00
IMP_SCORE,53,GO:0060411,5.7409e-01,9.0000e+00
IMP_SCORE,54,GO:0045820,5.7250e-01,4.0000e+00
IMP_SCORE,55,GO:0045987,5.7009e-01,1.1000e+01
IMP_SCORE,56,GO:0030836,5.6710e-01,8.0000e+00
IMP_SCORE,57,GO:0001823,5.6707e-01,3.0000e+00
IMP_SCORE,58,GO:0002031,5.6128e-01,2.0000e+00
IMP_SCORE,59,GO:0060452,5.6110e-01,3.0000e+00
IMP_SCORE,60,GO:1903020,5.5458e-01,5.0000e+00
IMP_SCORE,61,GO:0042178,5.5352e-01,7.0000e+00
IMP_SCORE,62,GO:0051900,5.5058e-01,4.0000e+00
IMP_SCORE,63,GO:0060252,5.3763e-01,2.0000e+00
IMP_SCORE,64,GO:0071875,5.3645e-01,2.0000e+00
IMP_SCORE,65,GO:0010755,5.3590e-01,4.0000e+00
IMP_SCORE,66,GO:0042220,5.3511e-01,7.0000e+00
IMP_SCORE,67,GO:0044298,5.3216e-01,2.1000e+01
IMP_SCORE,68,GO:0044766,5.3149e-01,2.9000e+01
IMP_SCORE,69,GO:0031571,5.2939e-01,2.0000e+00
IMP_SCORE,70,GO:0045740,5.2744e-01,6.0000e+00
IMP_SCORE,71,GO:2000757,5.2421e-01,2.0000e+00
IMP_SCORE,72,GO:1905331,5.2359e-01,4.0000e+00
IMP_SCORE,73,GO:0060644,5.2319e-01,2.0000e+00
IMP_SCORE,74,GO:0004707,5.2286e-01,8.0000e+00
IMP_SCORE,75,GO:0030851,5.2279e-01,3.0000e+00
IMP_SCORE,76,GO:0090266,5.2209e-01,2.0000e+00
IMP_SCORE,77,GO:1903206,5.2047e-01,6.0000e+00
IMP_SCORE,78,GO:0032967,5.2036e-01,4.0000e+00
IMP_SCORE,79,GO:0070365,5.1925e-01,4.0000e+00
IMP_SCORE,80,GO:2000291,5.1919e-01,2.0000e+00
IMP_SCORE,81,GO:0098779,5.1911e-01,2.0000e+00
IMP_SCORE,82,GO:1904251,5.1819e-01,2.0000e+00
IMP_SCORE,83,GO:0031280,5.1610e-01,4.0000e+00
IMP_SCORE,84,GO:1904813,5.1451e-01,1.1500e+02
IMP_SCORE,85,GO:0044030,5.1387e-01,2.0000e+00
IMP_SCORE,86,GO:2001212,5.1296e-01,2.0000e+00
IMP_SCORE,87,GO:0008574,5.1293e-01,2.0000e+00
IMP_SCORE,88,GO:1901020,5.1266e-01,5.0000e+00
IMP_SCORE,89,GO:0002693,5.1261e-01,4.0000e+00
IMP_SCORE,90,GO:0034374,5.1157e-01,4.0000e+00
IMP_SCORE,91,GO:1903580,5.0968e-01,2.0000e+00
IMP_SCORE,92,GO:0055093,5.0968e-01,2.0000e+00
IMP_SCORE,93,GO:0005832,5.0809e-01,4.0000e+00
IMP_SCORE,94,GO:0043551,5.0573e-01,1.1000e+01
IMP_SCORE,95,GO:0035561,5.0547e-01,2.0000e+00
IMP_SCORE,96,GO:0034498,5.0547e-01,2.0000e+00
IMP_SCORE,97,GO:0033604,5.0547e-01,2.0000e+00
IMP_SCORE,98,GO:0045653,5.0509e-01,2.0000e+00
IMP_SCORE,99,GO:0051043,5.0284e-01,1.2000e+01
IMP_SCORE,100,GO:0071295,5.0265e-01,2.0000e+00
IMP_SCORE,101,GO:0051284,5.0246e-01,2.0000e+00
IMP_SCORE,102,GO:0007260,5.0211e-01,2.0000e+00
IMP_SCORE,103,GO:0045686,5.0129e-01,4.0000e+00
IMP_SCORE,104,GO:1900112,5.0116e-01,2.0000e+00
IMP_SCORE,105,GO:0036066,5.0111e-01,2.0000e+00
IMP_SCORE,106,GO:0021542,5.0109e-01,2.0000e+00
IMP_SCORE,107,GO:0008356,5.0076e-01,2.0000e+00
IMP_SCORE,108,GO:1904380,5.0066e-01,2.0000e+00
IMP_SCORE,109,GO:0030889,5.0043e-01,2.0000e+00
IMP_SCORE,110,GO:0032104,5.0000e-01,2.0000e+00
IMP_SCORE,111,GO:0035412,4.9715e-01,2.0000e+00
IMP_SCORE,112,GO:0014898,4.9603e-01,2.0000e+00
IMP_SCORE,113,GO:0045086,4.9410e-01,2.0000e+00
IMP_SCORE,114,GO:0042523,4.8895e-01,2.0000e+00
IMP_SCORE,115,GO:2001053,4.8859e-01,4.0000e+00
IMP_SCORE,116,GO:2000515,4.8825e-01,2.0000e+00
IMP_SCORE,117,GO:0043470,4.8565e-01,9.0000e+00
IMP_SCORE,118,GO:0014032,4.8475e-01,1.4000e+01
IMP_SCORE,119,GO:1903670,4.8429e-01,7.0000e+00
IMP_SCORE,120,GO:0016884,4.8336e-01,2.0000e+00
IMP_SCORE,121,GO:2000810,4.8243e-01,4.0000e+00
IMP_SCORE,122,GO:0060766,4.7931e-01,2.0000e+00
IMP_SCORE,123,GO:0050701,4.7900e-01,4.0000e+00
IMP_SCORE,124,GO:0051198,4.7862e-01,3.0000e+00
IMP_SCORE,125,GO:0051654,4.7794e-01,3.0000e+00
IMP_SCORE,126,GO:0031702,4.7673e-01,3.0000e+00
IMP_SCORE,127,GO:0086080,4.7656e-01,4.0000e+00
IMP_SCORE,128,GO:0051533,4.7640e-01,2.0000e+00
IMP_SCORE,129,GO:0071636,4.7589e-01,7.0000e+00
IMP_SCORE,130,GO:0014743,4.7549e-01,6.0000e+00
IMP_SCORE,131,GO:0090189,4.7472e-01,6.0000e+00
IMP_SCORE,132,GO:2000114,4.7420e-01,6.0000e+00
IMP_SCORE,133,GO:2000780,4.7348e-01,3.0000e+00
IMP_SCORE,134,GO:0097553,4.7252e-01,7.0000e+00
IMP_SCORE,135,GO:2001026,4.7222e-01,9.0000e+00
IMP_SCORE,136,GO:0035613,4.7217e-01,3.0000e+00
IMP_SCORE,137,GO:0051481,4.7207e-01,2.0000e+00
IMP_SCORE,138,GO:0033008,4.7182e-01,8.0000e+00
IMP_SCORE,139,GO:0007194,4.6887e-01,6.0000e+00
IMP_SCORE,140,GO:0010971,4.6883e-01,2.0000e+00
IMP_SCORE,141,GO:0010894,4.6806e-01,4.0000e+00
IMP_SCORE,142,GO:0071425,4.6629e-01,2.0000e+00
IMP_SCORE,143,GO:0072001,4.6627e-01,4.0000e+00
IMP_SCORE,144,GO:0045623,4.6564e-01,8.0000e+00
IMP_SCORE,145,GO:0010225,4.6538e-01,2.0000e+00
IMP_SCORE,146,GO:0090303,4.6481e-01,3.0000e+01
IMP_SCORE,147,GO:0042522,4.6394e-01,5.0000e+00
IMP_SCORE,148,GO:0032892,4.6373e-01,7.0000e+00
IMP_SCORE,149,GO:0014888,4.6358e-01,8.0000e+00
IMP_SCORE,150,GO:0085029,4.6329e-01,3.2000e+01
IMP_SCORE,151,GO:0051428,4.6292e-01,6.0000e+00
IMP_SCORE,152,GO:0001659,4.6284e-01,7.0000e+00
IMP_SCORE,153,GO:0010819,4.6218e-01,2.0000e+00
IMP_SCORE,154,GO:0048643,4.6191e-01,2.0000e+00
IMP_SCORE,155,GO:0046030,4.6171e-01,4.0000e+00
IMP_SCORE,156,GO:1900151,4.6157e-01,6.0000e+00
IMP_SCORE,157,GO:0061117,4.6031e-01,3.0000e+00
IMP_SCORE,158,GO:0070199,4.5995e-01,2.0000e+00
IMP_SCORE,159,GO:0006525,4.5940e-01,2.9000e+01
IMP_SCORE,160,GO:1903894,4.5931e-01,2.0000e+00
IMP_SCORE,161,GO:0090075,4.5929e-01,2.0000e+00
IMP_SCORE,162,GO:0030238,4.5925e-01,2.0000e+00
IMP_SCORE,163,GO:0010390,4.5918e-01,2.0000e+00
IMP_SCORE,164,GO:0046007,4.5918e-01,2.0000e+00
IMP_SCORE,165,GO:0098911,4.5895e-01,4.0000e+00
IMP_SCORE,166,GO:0005605,4.5845e-01,7.0000e+00
IMP_SCORE,167,GO:0044819,4.5806e-01,3.0000e+00
IMP_SCORE,168,GO:0010656,4.5623e-01,5.0000e+00
IMP_SCORE,169,GO:0060999,4.5560e-01,6.0000e+00
IMP_SCORE,170,GO:0098960,4.5478e-01,5.0000e+00
IMP_SCORE,171,GO:2000637,4.5405e-01,8.0000e+00
IMP_SCORE,172,GO:0051117,4.5332e-01,8.9000e+01
IMP_SCORE,173,GO:1904030,4.5124e-01,5.0000e+00
IMP_SCORE,174,GO:2000831,4.5104e-01,7.0000e+00
IMP_SCORE,175,GO:0044146,4.4727e-01,1.3000e+01
IMP_SCORE,176,GO:0061099,4.4700e-01,1.4000e+01
IMP_SCORE,177,GO:0050482,4.4602e-01,9.0000e+00
IMP_SCORE,178,GO:0046931,4.4541e-01,6.0000e+00
IMP_SCORE,179,GO:1902579,4.4521e-01,2.2000e+01
IMP_SCORE,180,GO:0042093,4.4465e-01,5.0000e+00
IMP_SCORE,181,GO:0019054,4.4228e-01,2.0000e+00
IMP_SCORE,182,GO:0040036,4.4196e-01,3.0000e+00
IMP_SCORE,183,GO:0031701,4.4046e-01,6.0000e+00
IMP_SCORE,184,GO:0045646,4.3788e-01,7.0000e+00
IMP_SCORE,185,GO:0032025,4.3755e-01,3.0000e+00
IMP_SCORE,186,GO:0035729,4.3714e-01,1.2000e+01
IMP_SCORE,187,GO:0014889,4.3706e-01,5.0000e+00
IMP_SCORE,188,GO:0045939,4.3658e-01,5.0000e+00
IMP_SCORE,189,GO:0030176,4.3599e-01,1.2600e+02
IMP_SCORE,190,GO:0032720,4.3553e-01,1.4000e+01
IMP_SCORE,191,GO:0032823,4.3410e-01,5.0000e+00
IMP_SCORE,192,GO:0044253,4.3083e-01,3.0000e+00
IMP_SCORE,193,GO:0014048,4.3062e-01,7.0000e+00
IMP_SCORE,194,GO:0046622,4.3045e-01,9.0000e+00
IMP_SCORE,195,GO:0034502,4.3034e-01,1.2000e+01
IMP_SCORE,196,GO:0006379,4.3033e-01,5.9000e+01
IMP_SCORE,197,GO:0048557,4.2985e-01,2.0000e+00
IMP_SCORE,198,GO:0060457,4.2978e-01,1.6000e+01
IMP_SCORE,199,GO:0046640,4.2967e-01,1.1000e+01
IMP_SCORE,200,GO:0045624,4.2745e-01,7.0000e+00
IMP_SCORE,201,GO:2000352,4.2717e-01,2.0000e+00
IMP_SCORE,202,GO:0015872,4.2566e-01,5.0000e+00
IMP_SCORE,203,GO:2000725,4.2551e-01,5.0000e+00
IMP_SCORE,204,GO:0060998,4.2383e-01,2.2000e+01
IMP_SCORE,205,GO:0031018,4.2315e-01,6.0000e+00
IMP_SCORE,206,GO:0060421,4.2230e-01,2.0000e+00
IMP_SCORE,207,GO:0010389,4.2210e-01,2.2000e+01
IMP_SCORE,208,GO:0035497,4.1997e-01,1.0000e+00
IMP_SCORE,209,GO:0045589,4.1956e-01,8.0000e+00
IMP_SCORE,210,GO:0042104,4.1911e-01,7.0000e+00
IMP_SCORE,211,GO:0070849,4.1803e-01,5.0000e+00
IMP_SCORE,212,GO:0048661,4.1800e-01,2.9000e+01
IMP_SCORE,213,GO:0016202,4.1785e-01,2.0000e+01
IMP_SCORE,214,GO:0032794,4.1711e-01,1.7000e+01
IMP_SCORE,215,GO:0045843,4.1629e-01,1.2000e+01
IMP_SCORE,216,GO:0072088,4.1593e-01,3.0000e+00
IMP_SCORE,217,GO:0042535,4.1579e-01,6.0000e+00
IMP_SCORE,218,GO:0001103,4.1531e-01,1.5000e+01
IMP_SCORE,219,GO:0090278,4.1490e-01,1.4000e+01
IMP_SCORE,220,GO:0010882,4.1459e-01,2.0000e+00
IMP_SCORE,221,GO:0032369,4.1401e-01,4.0000e+00
IMP_SCORE,222,GO:0031953,4.1367e-01,2.0000e+00
IMP_SCORE,223,GO:0010820,4.1296e-01,3.0000e+00
IMP_SCORE,224,GO:0045648,4.1295e-01,2.0000e+00
IMP_SCORE,225,GO:0098801,4.1262e-01,1.3000e+01
IMP_SCORE,226,GO:0035458,4.1191e-01,2.0000e+00
IMP_SCORE,227,GO:0001676,4.1124e-01,8.8000e+01
IMP_SCORE,228,GO:0090109,4.1104e-01,1.3000e+01
IMP_SCORE,229,GO:0035112,4.1050e-01,2.0000e+00
IMP_SCORE,230,total,4.0999e-01,7.4490e+03
IMP_SCORE,231,GO:0001965,4.0948e-01,3.9000e+01
IMP_SCORE,232,GO:0090161,4.0940e-01,2.0000e+00
IMP_SCORE,233,GO:0045182,4.0918e-01,3.8000e+01
IMP_SCORE,234,GO:0045622,4.0898e-01,2.0000e+00
IMP_SCORE,235,GO:0090023,4.0862e-01,8.0000e+00
IMP_SCORE,236,GO:0045736,4.0814e-01,6.0000e+00
IMP_SCORE,237,GO:0000152,4.0711e-01,1.0000e+01
IMP_SCORE,238,GO:0043506,4.0659e-01,2.6000e+01
IMP_SCORE,239,GO:0032006,4.0633e-01,5.7000e+01
IMP_SCORE,240,GO:0004143,4.0619e-01,2.0000e+00
IMP_SCORE,241,GO:1902547,4.0613e-01,1.9000e+01
IMP_SCORE,242,GO:0031434,4.0585e-01,1.3000e+01
IMP_SCORE,243,GO:0033033,4.0554e-01,3.0000e+00
IMP_SCORE,244,GO:0033627,4.0477e-01,1.4000e+01
IMP_SCORE,245,GO:0042301,4.0455e-01,7.0000e+00
IMP_SCORE,246,GO:0043691,4.0248e-01,5.0000e+00
IMP_SCORE,247,GO:0060048,4.0228e-01,9.0000e+00
IMP_SCORE,248,GO:0005161,4.0174e-01,3.0000e+00
IMP_SCORE,249,GO:0010464,4.0154e-01,3.0000e+00
IMP_SCORE,250,GO:0008656,4.0121e-01,7.0000e+00
IMP_SCORE,251,GO:0051451,4.0032e-01,7.0000e+00
IMP_SCORE,252,GO:0045060,4.0010e-01,3.0000e+00
IMP_SCORE,253,GO:0002931,3.9971e-01,1.2000e+01
IMP_SCORE,254,GO:1901201,3.9928e-01,5.0000e+00
IMP_SCORE,255,GO:0072124,3.9838e-01,3.0000e+00
IMP_SCORE,256,GO:0071868,3.9765e-01,9.0000e+00
IMP_SCORE,257,GO:0002076,3.9746e-01,6.0000e+00
IMP_SCORE,258,GO:0010458,3.9733e-01,7.0000e+00
IMP_SCORE,259,GO:0032007,3.9730e-01,4.9000e+01
IMP_SCORE,260,GO:0007530,3.9653e-01,5.0000e+00
IMP_SCORE,261,GO:0051926,3.9602e-01,1.1000e+01
IMP_SCORE,262,GO:0018198,3.9564e-01,1.4000e+01
IMP_SCORE,263,GO:1905208,3.9553e-01,3.0000e+00
IMP_SCORE,264,GO:0048675,3.9478e-01,3.9000e+01
IMP_SCORE,265,GO:0001911,3.9464e-01,8.0000e+00
IMP_SCORE,266,GO:0046189,3.9432e-01,1.3000e+01
IMP_SCORE,267,GO:0045638,3.9398e-01,3.9000e+01
IMP_SCORE,268,GO:0045671,3.9394e-01,6.0000e+00
IMP_SCORE,269,GO:0014897,3.9372e-01,7.0000e+00
IMP_SCORE,270,GO:0033144,3.9349e-01,3.0000e+00
IMP_SCORE,271,GO:0002292,3.9296e-01,6.0000e+00
IMP_SCORE,272,GO:0031629,3.9249e-01,9.0000e+00
IMP_SCORE,273,GO:0051349,3.9244e-01,5.0000e+00
IMP_SCORE,274,GO:0009396,3.9142e-01,5.0000e+00
IMP_SCORE,275,GO:0034616,3.9006e-01,5.0000e+00
IMP_SCORE,276,GO:0002701,3.9004e-01,7.0000e+00
IMP_SCORE,277,GO:0015250,3.8867e-01,2.1000e+01
IMP_SCORE,278,GO:0043552,3.8841e-01,3.0000e+00
IMP_SCORE,279,GO:0090200,3.8835e-01,5.0000e+00
IMP_SCORE,280,GO:1905952,3.8786e-01,3.7000e+01
IMP_SCORE,281,GO:0048664,3.8761e-01,1.1000e+01
IMP_SCORE,282,GO:0045684,3.8737e-01,8.0000e+00
IMP_SCORE,283,GO:0031223,3.8612e-01,5.0000e+00
IMP_SCORE,284,GO:0005104,3.8604e-01,5.0000e+00
IMP_SCORE,285,GO:1903793,3.8595e-01,7.0000e+00
IMP_SCORE,286,GO:1905523,3.8564e-01,5.0000e+00
IMP_SCORE,287,GO:0010165,3.8535e-01,1.5000e+01
IMP_SCORE,288,GO:0045581,3.8432e-01,8.0000e+00
IMP_SCORE,289,GO:0043388,3.8384e-01,2.0000e+01
IMP_SCORE,290,GO:0048642,3.8377e-01,7.0000e+00
IMP_SCORE,291,GO:0060997,3.8349e-01,3.0000e+00
IMP_SCORE,292,GO:1901186,3.8281e-01,8.0000e+00
IMP_SCORE,293,GO:1903426,3.8228e-01,1.9000e+01
IMP_SCORE,294,GO:0036508,3.8221e-01,4.0000e+00
IMP_SCORE,295,GO:0043525,3.8217e-01,1.2000e+01
IMP_SCORE,296,GO:0010744,3.8153e-01,1.1000e+01
IMP_SCORE,297,GO:0048566,3.8140e-01,7.0000e+00
IMP_SCORE,298,GO:2000278,3.8126e-01,1.8000e+01
IMP_SCORE,299,GO:0048821,3.8098e-01,3.0000e+00
IMP_SCORE,300,GO:0008277,3.8073e-01,8.6000e+01
IMP_SCORE,301,GO:0010863,3.8043e-01,7.0000e+00
IMP_SCORE,302,GO:0055015,3.8030e-01,5.0000e+00
IMP_SCORE,303,GO:0060413,3.7932e-01,5.0000e+00
IMP_SCORE,304,GO:0055090,3.7906e-01,1.0000e+01
IMP_SCORE,305,GO:0006000,3.7822e-01,2.0000e+00
IMP_SCORE,306,GO:0032715,3.7806e-01,1.4000e+01
IMP_SCORE,307,GO:0031650,3.7774e-01,3.0000e+00
IMP_SCORE,308,GO:1904724,3.7749e-01,7.3000e+01
IMP_SCORE,309,GO:0002323,3.7746e-01,5.0000e+00
IMP_SCORE,310,GO:0072698,3.7550e-01,1.1000e+01
IMP_SCORE,311,GO:0050691,3.7516e-01,8.0000e+00
IMP_SCORE,312,GO:0001682,3.7496e-01,3.0000e+00
IMP_SCORE,313,GO:1990845,3.7475e-01,3.0000e+00
IMP_SCORE,314,GO:0030514,3.7471e-01,1.6000e+01
IMP_SCORE,315,GO:0035173,3.7387e-01,6.0000e+00
IMP_SCORE,316,GO:0050869,3.7368e-01,1.0000e+01
IMP_SCORE,317,GO:0009595,3.7365e-01,1.6000e+01
IMP_SCORE,318,GO:0015669,3.7261e-01,1.2000e+01
IMP_SCORE,319,GO:0032925,3.7251e-01,3.0000e+00
IMP_SCORE,320,GO:0021510,3.7251e-01,1.0000e+01
IMP_SCORE,321,GO:0045822,3.7229e-01,3.0000e+00
IMP_SCORE,322,GO:0070402,3.7145e-01,1.2000e+01
IMP_SCORE,323,GO:0045992,3.7144e-01,8.0000e+00
IMP_SCORE,324,GO:0033005,3.7006e-01,9.0000e+00
IMP_SCORE,325,GO:0060043,3.6994e-01,1.2000e+01
IMP_SCORE,326,GO:0045073,3.6968e-01,3.0000e+00
IMP_SCORE,327,GO:0001956,3.6925e-01,1.0000e+01
IMP_SCORE,328,GO:0009651,3.6924e-01,3.0000e+00
IMP_SCORE,329,GO:0044217,3.6904e-01,1.9000e+01
IMP_SCORE,330,GO:0071481,3.6791e-01,1.6000e+01
IMP_SCORE,331,GO:0043395,3.6790e-01,2.5000e+01
IMP_SCORE,332,GO:0014821,3.6742e-01,1.2000e+01
IMP_SCORE,333,GO:0034375,3.6726e-01,3.0000e+00
IMP_SCORE,334,GO:0045956,3.6714e-01,1.8000e+01
IMP_SCORE,335,GO:0036109,3.6711e-01,3.3000e+01
IMP_SCORE,336,GO:1901998,3.6685e-01,4.5000e+01
IMP_SCORE,337,GO:0030011,3.6638e-01,1.0000e+01
IMP_SCORE,338,GO:0032743,3.6611e-01,3.0000e+00
IMP_SCORE,339,GO:0045953,3.6547e-01,3.0000e+00
IMP_SCORE,340,GO:0048333,3.6526e-01,5.0000e+00
IMP_SCORE,341,GO:0048260,3.6468e-01,1.6000e+01
IMP_SCORE,342,GO:0051023,3.6463e-01,1.2000e+01
IMP_SCORE,343,GO:0030315,3.6441e-01,2.2000e+01
IMP_SCORE,344,GO:0010092,3.6413e-01,6.0000e+00
IMP_SCORE,345,GO:0050926,3.6412e-01,1.1000e+01
IMP_SCORE,346,GO:0009223,3.6393e-01,3.0000e+00
IMP_SCORE,347,GO:0051150,3.6359e-01,1.0000e+01
IMP_SCORE,348,GO:0043394,3.6295e-01,3.3000e+01
IMP_SCORE,349,GO:0030517,3.6290e-01,6.0000e+00
IMP_SCORE,350,GO:0097386,3.6254e-01,6.0000e+00
IMP_SCORE,351,GO:0002576,3.6226e-01,9.2000e+01
IMP_SCORE,352,GO:0051769,3.6221e-01,6.0000e+00
IMP_SCORE,353,GO:0030818,3.6201e-01,9.0000e+00
IMP_SCORE,354,GO:0030301,3.6164e-01,1.7000e+01
IMP_SCORE,355,GO:0032490,3.6147e-01,1.1000e+01
IMP_SCORE,356,GO:0051220,3.6141e-01,1.8000e+01
IMP_SCORE,357,GO:0030546,3.6120e-01,1.1000e+01
IMP_SCORE,358,GO:0033235,3.6106e-01,2.0000e+00
IMP_SCORE,359,GO:0010743,3.6095e-01,1.3000e+01
IMP_SCORE,360,GO:0036296,3.6072e-01,3.0000e+00
IMP_SCORE,361,GO:0046473,3.6056e-01,1.9000e+01
IMP_SCORE,362,GO:0070696,3.6053e-01,5.0000e+00
IMP_SCORE,363,GO:0061213,3.6012e-01,6.0000e+00
IMP_SCORE,364,GO:0046961,3.6010e-01,9.0000e+00
IMP_SCORE,365,GO:0004843,3.6003e-01,6.9000e+01
IMP_SCORE,366,GO:0032873,3.5978e-01,1.5000e+01
IMP_SCORE,367,GO:0046676,3.5939e-01,6.0000e+00
IMP_SCORE,368,GO:0019203,3.5918e-01,3.0000e+00
IMP_SCORE,369,GO:1903523,3.5905e-01,9.0000e+00
IMP_SCORE,370,GO:0040020,3.5903e-01,1.1000e+01
IMP_SCORE,371,GO:2000846,3.5894e-01,6.0000e+00
IMP_SCORE,372,GO:0046716,3.5872e-01,1.3000e+01
IMP_SCORE,373,GO:0002526,3.5845e-01,6.2000e+01
IMP_SCORE,374,GO:0034643,3.5843e-01,3.0000e+00
IMP_SCORE,375,GO:0043542,3.5836e-01,3.0000e+01
IMP_SCORE,376,GO:0070411,3.5822e-01,2.1000e+01
IMP_SCORE,377,GO:0051969,3.5721e-01,6.0000e+00
IMP_SCORE,378,GO:0060397,3.5694e-01,1.2000e+01
IMP_SCORE,379,GO:0071371,3.5687e-01,6.0000e+00
IMP_SCORE,380,GO:0048169,3.5664e-01,2.0000e+01
IMP_SCORE,381,GO:0046934,3.5644e-01,1.0000e+01
IMP_SCORE,382,GO:0042537,3.5641e-01,6.0000e+00
IMP_SCORE,383,GO:0050718,3.5638e-01,6.0000e+00
IMP_SCORE,384,GO:0030014,3.5607e-01,3.0000e+00
IMP_SCORE,385,GO:0017156,3.5575e-01,2.0000e+01
IMP_SCORE,386,GO:0050433,3.5548e-01,1.5000e+01
IMP_SCORE,387,GO:0032801,3.5524e-01,7.0000e+00
IMP_SCORE,388,GO:0010469,3.5524e-01,2.1000e+01
IMP_SCORE,389,GO:0035872,3.5507e-01,7.0000e+00
IMP_SCORE,390,GO:1902932,3.5502e-01,8.0000e+00
IMP_SCORE,391,GO:0033003,3.5468e-01,1.4000e+01
IMP_SCORE,392,GO:0097225,3.5370e-01,3.0000e+00
IMP_SCORE,393,GO:0055022,3.5369e-01,9.0000e+00
IMP_SCORE,394,GO:0042307,3.5355e-01,2.0000e+01
IMP_SCORE,395,GO:0042789,3.5329e-01,1.2000e+01
IMP_SCORE,396,GO:0060055,3.5288e-01,1.2000e+01
IMP_SCORE,397,GO:1900048,3.5182e-01,1.8000e+01
IMP_SCORE,398,GO:0033077,3.5178e-01,5.0000e+00
IMP_SCORE,399,GO:0043489,3.5136e-01,8.0000e+00
IMP_SCORE,400,GO:0042454,3.5121e-01,2.1000e+01
IMP_SCORE,401,GO:0050857,3.5103e-01,9.0000e+00
IMP_SCORE,402,GO:0003151,3.5067e-01,1.5000e+01
IMP_SCORE,403,GO:1901798,3.5040e-01,3.0000e+00
IMP_SCORE,404,GO:1901623,3.5028e-01,8.0000e+00
IMP_SCORE,405,GO:0043651,3.5024e-01,2.6000e+01
IMP_SCORE,406,GO:0070243,3.4957e-01,3.0000e+00
IMP_SCORE,407,GO:1901213,3.4894e-01,3.0000e+00
IMP_SCORE,408,GO:0032727,3.4893e-01,6.0000e+00
IMP_SCORE,409,GO:0006110,3.4880e-01,5.0000e+00
IMP_SCORE,410,GO:0034381,3.4845e-01,3.0000e+00
IMP_SCORE,411,GO:1903036,3.4839e-01,2.9000e+01
IMP_SCORE,412,GO:0048261,3.4773e-01,3.0000e+00
IMP_SCORE,413,GO:0090192,3.4768e-01,4.0000e+00
IMP_SCORE,414,GO:0032753,3.4752e-01,7.0000e+00
IMP_SCORE,415,GO:1905038,3.4730e-01,3.0000e+00
IMP_SCORE,416,GO:0010575,3.4707e-01,9.0000e+00
IMP_SCORE,417,GO:0004129,3.4655e-01,2.0000e+00
IMP_SCORE,418,GO:0038179,3.4651e-01,1.8000e+01
IMP_SCORE,419,GO:0031954,3.4649e-01,7.0000e+00
IMP_SCORE,420,GO:0032292,3.4644e-01,8.0000e+00
IMP_SCORE,421,GO:0055006,3.4577e-01,1.3000e+01
IMP_SCORE,422,GO:0098581,3.4573e-01,1.5000e+01
IMP_SCORE,423,GO:0048712,3.4571e-01,9.0000e+00
IMP_SCORE,424,GO:0050435,3.4509e-01,3.0000e+00
IMP_SCORE,425,GO:0032754,3.4490e-01,4.0000e+00
IMP_SCORE,426,GO:1905332,3.4428e-01,6.0000e+00
IMP_SCORE,427,GO:0048538,3.4411e-01,1.1000e+01
IMP_SCORE,428,GO:1903427,3.4338e-01,9.0000e+00
IMP_SCORE,429,GO:0090128,3.4312e-01,3.0000e+00
IMP_SCORE,430,GO:0030852,3.4312e-01,1.6000e+01
IMP_SCORE,431,GO:1990090,3.4296e-01,1.4000e+01
IMP_SCORE,432,GO:0015991,3.4276e-01,7.0000e+00
IMP_SCORE,433,GO:0010960,3.4267e-01,3.0000e+00
IMP_SCORE,434,GO:0046933,3.4234e-01,3.0000e+00
IMP_SCORE,435,GO:0072215,3.4229e-01,4.0000e+00
IMP_SCORE,436,GO:0032350,3.4216e-01,7.0000e+00
IMP_SCORE,437,GO:0043507,3.4202e-01,2.2000e+01
IMP_SCORE,438,GO:0001959,3.4190e-01,5.1000e+01
IMP_SCORE,439,GO:0070670,3.4126e-01,9.0000e+00
IMP_SCORE,440,GO:0010884,3.4123e-01,1.4000e+01
IMP_SCORE,441,GO:0071276,3.4105e-01,8.9000e+01
IMP_SCORE,442,GO:0046849,3.4101e-01,6.0000e+00
IMP_SCORE,443,GO:0050880,3.4073e-01,3.5000e+01
IMP_SCORE,444,GO:2000379,3.4064e-01,3.2000e+01
IMP_SCORE,445,GO:0030684,3.4051e-01,2.7000e+01
IMP_SCORE,446,GO:0033162,3.4018e-01,3.0000e+00
IMP_SCORE,447,GO:0035198,3.3987e-01,3.0000e+00
IMP_SCORE,448,GO:0032722,3.3981e-01,1.7000e+01
IMP_SCORE,449,GO:0071219,3.3968e-01,4.5000e+01
IMP_SCORE,450,GO:0048710,3.3960e-01,1.9000e+01
IMP_SCORE,451,GO:0050672,3.3893e-01,2.6000e+01
IMP_SCORE,452,GO:1900153,3.3877e-01,3.0000e+00
IMP_SCORE,453,GO:0005234,3.3875e-01,1.0000e+01
IMP_SCORE,454,GO:0071333,3.3806e-01,3.6000e+01
IMP_SCORE,455,GO:0030510,3.3792e-01,4.3000e+01
IMP_SCORE,456,GO:0033137,3.3754e-01,4.0000e+00
IMP_SCORE,457,GO:1901224,3.3748e-01,1.1000e+01
IMP_SCORE,458,GO:2000403,3.3726e-01,6.0000e+00
IMP_SCORE,459,GO:0009125,3.3714e-01,3.0000e+00
IMP_SCORE,460,GO:0006691,3.3709e-01,1.9000e+01
IMP_SCORE,461,GO:0090322,3.3689e-01,1.8000e+01
IMP_SCORE,462,GO:0003081,3.3687e-01,7.0000e+00
IMP_SCORE,463,GO:2000727,3.3672e-01,3.0000e+00
IMP_SCORE,464,GO:0043576,3.3643e-01,1.0000e+01
IMP_SCORE,465,GO:0030277,3.3635e-01,1.7000e+01
IMP_SCORE,466,GO:0046479,3.3589e-01,2.0000e+01
IMP_SCORE,467,GO:0001914,3.3582e-01,1.2000e+01
IMP_SCORE,468,GO:0007076,3.3561e-01,3.0000e+00
IMP_SCORE,469,GO:0060544,3.3541e-01,3.0000e+00
IMP_SCORE,470,GO:0060236,3.3531e-01,3.0000e+00
IMP_SCORE,471,GO:0042990,3.3517e-01,3.3000e+01
IMP_SCORE,472,GO:0016627,3.3482e-01,5.2000e+01
IMP_SCORE,473,GO:0002052,3.3383e-01,3.0000e+01
IMP_SCORE,474,GO:0002643,3.3330e-01,1.7000e+01
IMP_SCORE,475,GO:0030828,3.3310e-01,6.0000e+00
IMP_SCORE,476,GO:0042531,3.3281e-01,1.5000e+01
IMP_SCORE,477,GO:0071548,3.3267e-01,5.0000e+00
IMP_SCORE,478,GO:0010922,3.3261e-01,1.5000e+01
IMP_SCORE,479,GO:0046033,3.3261e-01,6.0000e+00
IMP_SCORE,480,GO:0034694,3.3254e-01,8.0000e+00
IMP_SCORE,481,GO:0044849,3.3235e-01,7.0000e+00
IMP_SCORE,482,GO:1904407,3.3232e-01,1.5000e+01
IMP_SCORE,483,GO:0000783,3.3159e-01,5.0000e+00
IMP_SCORE,484,GO:0060412,3.3155e-01,7.0000e+00
IMP_SCORE,485,GO:0002367,3.3122e-01,1.7000e+01
IMP_SCORE,486,GO:0002823,3.3099e-01,1.4000e+01
IMP_SCORE,487,GO:0008105,3.3089e-01,1.1000e+01
IMP_SCORE,488,GO:0002820,3.3083e-01,1.3000e+01
IMP_SCORE,489,GO:1903708,3.3065e-01,3.9000e+01
IMP_SCORE,490,GO:0046006,3.3041e-01,1.3000e+01
IMP_SCORE,491,GO:0032452,3.3034e-01,9.0000e+00
IMP_SCORE,492,GO:0046320,3.3016e-01,1.2000e+01
IMP_SCORE,493,GO:0072395,3.2985e-01,1.4000e+01
IMP_SCORE,494,GO:1902745,3.2983e-01,7.0000e+00
IMP_SCORE,495,GO:1903140,3.2981e-01,9.0000e+00
IMP_SCORE,496,GO:0046323,3.2968e-01,4.0000e+00
IMP_SCORE,497,GO:0003188,3.2968e-01,1.2000e+01
IMP_SCORE,498,GO:0030865,3.2953e-01,5.9000e+01
IMP_SCORE,499,GO:0051591,3.2947e-01,2.6000e+01
IMP_SCORE,500,GO:0031577,3.2943e-01,2.0000e+00
IMP_SCORE,501,GO:0050856,3.2936e-01,1.5000e+01
IMP_SCORE,502,GO:0006228,3.2894e-01,4.0000e+00
IMP_SCORE,503,GO:0030169,3.2885e-01,8.0000e+00
IMP_SCORE,504,GO:0032462,3.2845e-01,1.0000e+01
IMP_SCORE,505,GO:0019206,3.2826e-01,3.0000e+00
IMP_SCORE,506,GO:0032148,3.2825e-01,9.0000e+00
IMP_SCORE,507,GO:0042771,3.2824e-01,2.0000e+01
IMP_SCORE,508,GO:0010896,3.2803e-01,7.0000e+00
IMP_SCORE,509,GO:0071380,3.2776e-01,7.0000e+00
IMP_SCORE,510,GO:0045616,3.2714e-01,5.0000e+00
IMP_SCORE,511,GO:0060338,3.2706e-01,1.2000e+01
IMP_SCORE,512,GO:0034767,3.2703e-01,3.3000e+01
IMP_SCORE,513,GO:2001275,3.2691e-01,7.0000e+00
IMP_SCORE,514,GO:0002011,3.2680e-01,1.0000e+01
IMP_SCORE,515,GO:0070584,3.2672e-01,7.0000e+00
IMP_SCORE,516,GO:0046058,3.2664e-01,6.0000e+00
IMP_SCORE,517,GO:1990939,3.2661e-01,9.0000e+00
IMP_SCORE,518,GO:1900077,3.2624e-01,2.2000e+01
IMP_SCORE,519,GO:0042994,3.2618e-01,7.0000e+00
IMP_SCORE,520,GO:0001221,3.2611e-01,1.2000e+01
IMP_SCORE,521,GO:0030041,3.2598e-01,1.3000e+01
IMP_SCORE,522,GO:0032663,3.2579e-01,5.0000e+00
IMP_SCORE,523,GO:0006356,3.2545e-01,2.0000e+00
IMP_SCORE,524,GO:0071624,3.2542e-01,1.0000e+01
IMP_SCORE,525,GO:0030544,3.2529e-01,9.0000e+00
IMP_SCORE,526,GO:2000134,3.2524e-01,1.9000e+01
IMP_SCORE,527,GO:0034110,3.2503e-01,7.0000e+00
IMP_SCORE,528,GO:0001741,3.2479e-01,3.0000e+00
IMP_SCORE,529,GO:0071827,3.2430e-01,1.3000e+01
IMP_SCORE,530,GO:0004702,3.2429e-01,5.1000e+01
IMP_SCORE,531,GO:0048844,3.2423e-01,9.0000e+00
IMP_SCORE,532,GO:0050775,3.2421e-01,1.2000e+01
IMP_SCORE,533,GO:1904893,3.2420e-01,2.1000e+01
IMP_SCORE,534,GO:0001947,3.2371e-01,1.5000e+01
IMP_SCORE,535,GO:0010771,3.2349e-01,2.8000e+01
IMP_SCORE,536,GO:0009612,3.2320e-01,5.9000e+01
IMP_SCORE,537,GO:2000273,3.2311e-01,1.4000e+01
IMP_SCORE,538,GO:0002230,3.2309e-01,4.0000e+00
IMP_SCORE,539,GO:0070936,3.2297e-01,1.4000e+01
IMP_SCORE,540,GO:0021954,3.2278e-01,9.0000e+00
IMP_SCORE,541,GO:0043114,3.2264e-01,6.0000e+00
IMP_SCORE,542,GO:0051881,3.2263e-01,2.0000e+01
IMP_SCORE,543,GO:0030859,3.2257e-01,1.2000e+01
IMP_SCORE,544,GO:0043534,3.2238e-01,1.6000e+01
IMP_SCORE,545,GO:0001759,3.2226e-01,3.0000e+00
IMP_SCORE,546,GO:0000900,3.2220e-01,1.2000e+01
IMP_SCORE,547,GO:0031227,3.2219e-01,1.7300e+02
IMP_SCORE,548,GO:0045577,3.2169e-01,7.0000e+00
IMP_SCORE,549,GO:0048762,3.2158e-01,2.2000e+01
IMP_SCORE,550,GO:0070848,3.2084e-01,6.0000e+01
IMP_SCORE,551,GO:0071364,3.2058e-01,8.0000e+00
IMP_SCORE,552,GO:0060547,3.2026e-01,4.0000e+00
IMP_SCORE,553,GO:0043028,3.1991e-01,2.5000e+01
IMP_SCORE,554,GO:0001765,3.1983e-01,8.0000e+00
IMP_SCORE,555,GO:0000132,3.1948e-01,3.0000e+00
IMP_SCORE,556,GO:0042953,3.1942e-01,9.0000e+00
IMP_SCORE,557,GO:0009208,3.1925e-01,3.0000e+00
IMP_SCORE,558,GO:0050660,3.1912e-01,5.9000e+01
IMP_SCORE,559,GO:0006521,3.1895e-01,1.0000e+01
IMP_SCORE,560,GO:0071872,3.1887e-01,7.0000e+00
IMP_SCORE,561,GO:0045621,3.1877e-01,1.8000e+01
IMP_SCORE,562,GO:1902108,3.1876e-01,4.0000e+00
IMP_SCORE,563,GO:0071353,3.1867e-01,8.0000e+00
IMP_SCORE,564,GO:0045120,3.1854e-01,3.0000e+00
IMP_SCORE,565,GO:0048020,3.1851e-01,1.0000e+01
IMP_SCORE,566,GO:0071887,3.1816e-01,6.0000e+00
IMP_SCORE,567,GO:0010862,3.1798e-01,1.0000e+01
IMP_SCORE,568,GO:0000054,3.1796e-01,3.0000e+00
IMP_SCORE,569,GO:0042511,3.1789e-01,3.0000e+00
IMP_SCORE,570,GO:0032945,3.1788e-01,2.7000e+01
IMP_SCORE,571,GO:1901862,3.1787e-01,1.0000e+01
IMP_SCORE,572,GO:0031294,3.1778e-01,2.7000e+01
IMP_SCORE,573,GO:0036315,3.1771e-01,1.8000e+01
IMP_SCORE,574,GO:0016572,3.1758e-01,3.0000e+00
IMP_SCORE,575,GO:0050770,3.1719e-01,5.6000e+01
IMP_SCORE,576,GO:0009065,3.1712e-01,4.6000e+01
IMP_SCORE,577,GO:0010803,3.1707e-01,2.4000e+01
IMP_SCORE,578,GO:0051953,3.1689e-01,1.1000e+01
IMP_SCORE,579,GO:0034391,3.1669e-01,1.0000e+00
IMP_SCORE,580,GO:0060037,3.1663e-01,6.0000e+00
IMP_SCORE,581,GO:1900046,3.1623e-01,3.5000e+01
IMP_SCORE,582,GO:0033178,3.1613e-01,6.0000e+00
IMP_SCORE,583,GO:0035327,3.1602e-01,6.0000e+00
IMP_SCORE,584,GO:0045823,3.1587e-01,7.0000e+00
IMP_SCORE,585,GO:0010155,3.1585e-01,5.0000e+00
IMP_SCORE,586,GO:0009931,3.1552e-01,2.6000e+01
IMP_SCORE,587,GO:0019218,3.1548e-01,2.5000e+01
IMP_SCORE,588,GO:0045453,3.1541e-01,1.7000e+01
IMP_SCORE,589,GO:0046929,3.1533e-01,6.0000e+00
IMP_SCORE,590,GO:0046782,3.1522e-01,1.2000e+01
IMP_SCORE,591,GO:2001021,3.1521e-01,1.3000e+01
IMP_SCORE,592,GO:0097542,3.1498e-01,1.9000e+01
IMP_SCORE,593,GO:0000732,3.1476e-01,3.0000e+00
IMP_SCORE,594,GO:1901890,3.1458e-01,1.1000e+01
IMP_SCORE,595,GO:0042776,3.1452e-01,4.0000e+00
IMP_SCORE,596,GO:0032809,3.1428e-01,3.3000e+01
IMP_SCORE,597,GO:0071230,3.1412e-01,1.9000e+01
IMP_SCORE,598,GO:0043433,3.1389e-01,3.5000e+01
IMP_SCORE,599,GO:0010818,3.1373e-01,1.2000e+01
IMP_SCORE,600,GO:0005041,3.1368e-01,2.3000e+01
IMP_SCORE,601,GO:0012507,3.1358e-01,5.2000e+01
IMP_SCORE,602,GO:0001773,3.1293e-01,1.9000e+01
IMP_SCORE,603,GO:0002431,3.1289e-01,3.2000e+01
IMP_SCORE,604,GO:0072079,3.1260e-01,5.0000e+00
IMP_SCORE,605,GO:0010522,3.1258e-01,2.2000e+01
IMP_SCORE,606,GO:0035815,3.1254e-01,3.0000e+00
IMP_SCORE,607,GO:0043425,3.1214e-01,1.8000e+01
IMP_SCORE,608,GO:0014902,3.1193e-01,7.0000e+00
IMP_SCORE,609,GO:0032700,3.1162e-01,5.0000e+00
IMP_SCORE,610,GO:0030856,3.1159e-01,4.0000e+01
IMP_SCORE,611,GO:0051353,3.1153e-01,5.0000e+00
IMP_SCORE,612,GO:0015605,3.1151e-01,6.0000e+00
IMP_SCORE,613,GO:0002704,3.1143e-01,1.4000e+01
IMP_SCORE,614,GO:0016048,3.1139e-01,1.0000e+01
IMP_SCORE,615,GO:0051798,3.1128e-01,1.0000e+00
IMP_SCORE,616,GO:0060416,3.1128e-01,1.0000e+00
IMP_SCORE,617,GO:0002708,3.1095e-01,1.9000e+01
IMP_SCORE,618,GO:1900274,3.1080e-01,9.0000e+00
IMP_SCORE,619,GO:0071813,3.1076e-01,9.0000e+00
IMP_SCORE,620,GO:0055003,3.1074e-01,3.0000e+00
IMP_SCORE,621,GO:1904293,3.1068e-01,4.0000e+00
IMP_SCORE,622,GO:0050671,3.1064e-01,3.4000e+01
IMP_SCORE,623,GO:0055117,3.1063e-01,1.8000e+01
IMP_SCORE,624,GO:0019852,3.1045e-01,7.0000e+00
IMP_SCORE,625,GO:0051721,3.0963e-01,2.0000e+01
IMP_SCORE,626,GO:0032465,3.0945e-01,3.3000e+01
IMP_SCORE,627,GO:0050921,3.0936e-01,2.2000e+01
IMP_SCORE,628,GO:0009070,3.0919e-01,2.9000e+01
IMP_SCORE,629,GO:0032095,3.0918e-01,3.0000e+00
IMP_SCORE,630,GO:0021846,3.0917e-01,3.0000e+00
IMP_SCORE,631,GO:0033559,3.0888e-01,9.4000e+01
IMP_SCORE,632,GO:0060674,3.0883e-01,1.8000e+01
IMP_SCORE,633,GO:0051973,3.0836e-01,2.9000e+01
IMP_SCORE,634,GO:2000300,3.0832e-01,1.6000e+01
IMP_SCORE,635,GO:0030330,3.0819e-01,2.6000e+01
IMP_SCORE,636,GO:0061077,3.0766e-01,6.3000e+01
IMP_SCORE,637,GO:0003334,3.0763e-01,3.0000e+00
IMP_SCORE,638,GO:2000001,3.0745e-01,3.0000e+00
IMP_SCORE,639,GO:0048745,3.0744e-01,6.0000e+00
IMP_SCORE,640,GO:0006999,3.0735e-01,3.0000e+00
IMP_SCORE,641,GO:0030332,3.0709e-01,3.0000e+00
IMP_SCORE,642,GO:0031112,3.0678e-01,9.0000e+00
IMP_SCORE,643,GO:0010642,3.0624e-01,9.0000e+00
IMP_SCORE,644,GO:0090199,3.0619e-01,3.0000e+00
IMP_SCORE,645,GO:0045662,3.0615e-01,3.0000e+00
IMP_SCORE,646,GO:0006493,3.0602e-01,6.7000e+01
IMP_SCORE,647,GO:0001829,3.0599e-01,4.0000e+00
IMP_SCORE,648,GO:0032922,3.0598e-01,1.0000e+01
IMP_SCORE,649,GO:0071312,3.0594e-01,7.0000e+00
IMP_SCORE,650,GO:0045955,3.0592e-01,2.6000e+01
IMP_SCORE,651,GO:0097756,3.0573e-01,4.0000e+00
IMP_SCORE,652,GO:2000108,3.0572e-01,1.0000e+01
IMP_SCORE,653,GO:0072073,3.0571e-01,2.6000e+01
IMP_SCORE,654,GO:0007613,3.0554e-01,6.0000e+01
IMP_SCORE,655,GO:0050732,3.0537e-01,1.7000e+01
IMP_SCORE,656,GO:1902175,3.0497e-01,1.6000e+01
IMP_SCORE,657,GO:0002686,3.0475e-01,1.4000e+01
IMP_SCORE,658,GO:0050918,3.0455e-01,2.0000e+01
IMP_SCORE,659,GO:0055023,3.0454e-01,2.0000e+00
IMP_SCORE,660,GO:0033004,3.0444e-01,4.0000e+00
IMP_SCORE,661,GO:0000187,3.0438e-01,5.7000e+01
IMP_SCORE,662,GO:0007568,3.0438e-01,8.4000e+01
IMP_SCORE,663,GO:0030371,3.0429e-01,2.8000e+01
IMP_SCORE,664,GO:0008608,3.0411e-01,4.0000e+00
IMP_SCORE,665,GO:0017081,3.0401e-01,1.8000e+01
IMP_SCORE,666,GO:1902230,3.0401e-01,1.0000e+01
IMP_SCORE,667,GO:0016891,3.0391e-01,3.1000e+01
IMP_SCORE,668,GO:1904591,3.0388e-01,1.7000e+01
IMP_SCORE,669,GO:1903393,3.0362e-01,9.0000e+00
IMP_SCORE,670,GO:2000404,3.0358e-01,1.2000e+01
IMP_SCORE,671,GO:0050779,3.0356e-01,4.0000e+00
IMP_SCORE,672,GO:0040034,3.0334e-01,4.0000e+00
IMP_SCORE,673,GO:0042269,3.0302e-01,1.4000e+01
IMP_SCORE,674,GO:0090398,3.0301e-01,1.1000e+01
IMP_SCORE,675,GO:0000737,3.0272e-01,5.0000e+00
IMP_SCORE,676,GO:0031333,3.0252e-01,4.3000e+01
IMP_SCORE,677,GO:1900078,3.0252e-01,1.0000e+01
IMP_SCORE,678,GO:0034764,3.0240e-01,2.9000e+01
IMP_SCORE,679,GO:0010224,3.0222e-01,1.0000e+01
IMP_SCORE,680,GO:0051081,3.0192e-01,1.6000e+01
IMP_SCORE,681,GO:0042026,3.0185e-01,1.9000e+01
IMP_SCORE,682,GO:0030049,3.0163e-01,2.7000e+01
IMP_SCORE,683,GO:0070527,3.0158e-01,4.3000e+01
IMP_SCORE,684,GO:0051403,3.0150e-01,3.7000e+01
IMP_SCORE,685,GO:0045773,3.0141e-01,8.0000e+00
IMP_SCORE,686,GO:0046427,3.0134e-01,2.4000e+01
IMP_SCORE,687,GO:0042108,3.0114e-01,1.6000e+01
IMP_SCORE,688,GO:0071711,3.0106e-01,2.0000e+01
IMP_SCORE,689,GO:0007176,3.0089e-01,1.3000e+01
IMP_SCORE,690,GO:0042403,3.0071e-01,1.5000e+01
IMP_SCORE,691,GO:0010721,3.0068e-01,8.4000e+01
IMP_SCORE,692,GO:0002294,3.0061e-01,6.0000e+00
IMP_SCORE,693,GO:0043406,2.9988e-01,5.1000e+01
IMP_SCORE,694,GO:0042058,2.9980e-01,2.6000e+01
IMP_SCORE,695,GO:0032414,2.9965e-01,2.1000e+01
IMP_SCORE,696,GO:0001707,2.9964e-01,2.0000e+01
IMP_SCORE,697,GO:1902893,2.9945e-01,9.0000e+00
IMP_SCORE,698,GO:1902882,2.9939e-01,3.1000e+01
IMP_SCORE,699,GO:0030866,2.9937e-01,6.3000e+01
IMP_SCORE,700,GO:0042451,2.9921e-01,1.8000e+01
IMP_SCORE,701,GO:2000677,2.9917e-01,1.0000e+01
IMP_SCORE,702,GO:0051897,2.9907e-01,1.8000e+01
IMP_SCORE,703,GO:0046625,2.9879e-01,8.0000e+00
IMP_SCORE,704,GO:0000175,2.9877e-01,7.0000e+00
IMP_SCORE,705,GO:0060218,2.9865e-01,5.0000e+00
IMP_SCORE,706,GO:0034030,2.9860e-01,6.0000e+00
IMP_SCORE,707,GO:0002089,2.9851e-01,9.0000e+00
IMP_SCORE,708,GO:0002793,2.9842e-01,4.8000e+01
IMP_SCORE,709,GO:0030890,2.9836e-01,1.3000e+01
IMP_SCORE,710,GO:1901184,2.9824e-01,2.3000e+01
IMP_SCORE,711,GO:0002285,2.9806e-01,3.9000e+01
IMP_SCORE,712,GO:0090207,2.9766e-01,1.7000e+01
IMP_SCORE,713,GO:0030877,2.9738e-01,3.0000e+00
IMP_SCORE,714,GO:0038034,2.9712e-01,1.4000e+01
IMP_SCORE,715,GO:0042219,2.9711e-01,2.0000e+01
IMP_SCORE,716,GO:1902930,2.9699e-01,9.0000e+00
IMP_SCORE,717,GO:0017134,2.9698e-01,1.7000e+01
IMP_SCORE,718,GO:0042036,2.9652e-01,1.3000e+01
IMP_SCORE,719,GO:0071347,2.9648e-01,1.4000e+01
IMP_SCORE,720,GO:0032024,2.9638e-01,1.7000e+01
IMP_SCORE,721,GO:2001251,2.9597e-01,1.7000e+01
IMP_SCORE,722,GO:0033612,2.9579e-01,4.0000e+00
IMP_SCORE,723,GO:0046847,2.9544e-01,1.3000e+01
IMP_SCORE,724,GO:2000303,2.9513e-01,4.0000e+00
IMP_SCORE,725,GO:0042581,2.9490e-01,3.0000e+01
IMP_SCORE,726,GO:0010467,2.9489e-01,1.1000e+01
IMP_SCORE,727,GO:1904115,2.9483e-01,1.4000e+01
IMP_SCORE,728,GO:1902808,2.9479e-01,4.4000e+01
IMP_SCORE,729,GO:0019955,2.9474e-01,1.1100e+02
IMP_SCORE,730,GO:0045599,2.9467e-01,1.6000e+01
IMP_SCORE,731,GO:0045793,2.9456e-01,3.0000e+01
IMP_SCORE,732,GO:0002221,2.9449e-01,6.2000e+01
IMP_SCORE,733,GO:0070851,2.9445e-01,8.4000e+01
IMP_SCORE,734,GO:0043627,2.9444e-01,5.8000e+01
IMP_SCORE,735,GO:2001022,2.9436e-01,1.3000e+01
IMP_SCORE,736,GO:0044344,2.9417e-01,2.6000e+01
IMP_SCORE,737,GO:0031527,2.9410e-01,1.6000e+01
IMP_SCORE,738,GO:0048485,2.9408e-01,1.3000e+01
IMP_SCORE,739,GO:0048635,2.9404e-01,8.0000e+00
IMP_SCORE,740,GO:0016574,2.9394e-01,8.0000e+00
IMP_SCORE,741,GO:0017136,2.9369e-01,5.0000e+00
IMP_SCORE,742,GO:0042749,2.9364e-01,4.0000e+00
IMP_SCORE,743,GO:2000514,2.9343e-01,1.1000e+01
IMP_SCORE,744,GO:0050771,2.9338e-01,3.3000e+01
IMP_SCORE,745,GO:0045446,2.9337e-01,8.0000e+00
IMP_SCORE,746,GO:0045777,2.9336e-01,1.9000e+01
IMP_SCORE,747,GO:0045911,2.9313e-01,4.0000e+00
IMP_SCORE,748,GO:0042744,2.9295e-01,7.0000e+00
IMP_SCORE,749,GO:0090557,2.9285e-01,7.0000e+00
IMP_SCORE,750,GO:0072111,2.9284e-01,4.0000e+00
IMP_SCORE,751,GO:0060760,2.9283e-01,3.0000e+01
IMP_SCORE,752,GO:0090079,2.9277e-01,1.0000e+01
IMP_SCORE,753,GO:0035306,2.9269e-01,3.3000e+01
IMP_SCORE,754,GO:0035735,2.9261e-01,3.3000e+01
IMP_SCORE,755,GO:0015701,2.9250e-01,4.3000e+01
IMP_SCORE,756,GO:0005172,2.9248e-01,1.1000e+01
IMP_SCORE,757,GO:1903524,2.9198e-01,1.0000e+01
IMP_SCORE,758,GO:0002209,2.9197e-01,2.1000e+01
IMP_SCORE,759,GO:0061326,2.9195e-01,1.7000e+01
IMP_SCORE,760,GO:0033138,2.9193e-01,1.9000e+01
IMP_SCORE,761,GO:0046131,2.9155e-01,7.0000e+00
IMP_SCORE,762,GO:1900025,2.9152e-01,6.0000e+00
IMP_SCORE,763,GO:0071498,2.9129e-01,1.5000e+01
IMP_SCORE,764,GO:0018904,2.9128e-01,3.2000e+01
IMP_SCORE,765,GO:0060359,2.9123e-01,1.9000e+01
IMP_SCORE,766,GO:0032941,2.9122e-01,2.6000e+01
IMP_SCORE,767,GO:1903053,2.9119e-01,1.6000e+01
IMP_SCORE,768,GO:1900087,2.9112e-01,1.6000e+01
IMP_SCORE,769,GO:0032411,2.9110e-01,3.9000e+01
IMP_SCORE,770,GO:0071214,2.9109e-01,9.0000e+01
IMP_SCORE,771,GO:0014041,2.9062e-01,1.2000e+01
IMP_SCORE,772,GO:0061515,2.9058e-01,3.1000e+01
IMP_SCORE,773,GO:0042559,2.9044e-01,7.0000e+00
IMP_SCORE,774,GO:0046930,2.9037e-01,1.2000e+01
IMP_SCORE,775,GO:0003091,2.9022e-01,1.4000e+01
IMP_SCORE,776,GO:0090263,2.9022e-01,2.0000e+01
IMP_SCORE,777,GO:0014904,2.9018e-01,2.0000e+01
IMP_SCORE,778,GO:1902307,2.8967e-01,1.7000e+01
IMP_SCORE,779,GO:0043496,2.8961e-01,1.0000e+01
IMP_SCORE,780,GO:0098631,2.8944e-01,3.5000e+01
IMP_SCORE,781,GO:0031069,2.8921e-01,9.0000e+00
IMP_SCORE,782,GO:0071222,2.8918e-01,3.1000e+01
IMP_SCORE,783,GO:0061013,2.8906e-01,1.8000e+01
IMP_SCORE,784,GO:0038093,2.8891e-01,5.6000e+01
IMP_SCORE,785,GO:0042129,2.8860e-01,4.0000e+01
IMP_SCORE,786,GO:1902186,2.8859e-01,6.0000e+00
IMP_SCORE,787,GO:0030183,2.8835e-01,3.9000e+01
IMP_SCORE,788,GO:0010812,2.8820e-01,3.4000e+01
IMP_SCORE,789,GO:0051154,2.8816e-01,1.0000e+01
IMP_SCORE,790,GO:0045834,2.8807e-01,2.4000e+01
IMP_SCORE,791,GO:0033866,2.8788e-01,7.0000e+00
IMP_SCORE,792,GO:0098813,2.8765e-01,1.6000e+01
IMP_SCORE,793,GO:0001885,2.8732e-01,4.1000e+01
IMP_SCORE,794,GO:0086064,2.8720e-01,7.0000e+00
IMP_SCORE,795,GO:0071467,2.8683e-01,1.2000e+01
IMP_SCORE,796,GO:0071675,2.8680e-01,1.1000e+01
IMP_SCORE,797,GO:0048667,2.8668e-01,6.0000e+00
IMP_SCORE,798,GO:0050764,2.8667e-01,3.2000e+01
IMP_SCORE,799,GO:0010447,2.8664e-01,9.0000e+00
IMP_SCORE,800,GO:1904294,2.8650e-01,6.0000e+00
IMP_SCORE,801,GO:0035051,2.8635e-01,3.0000e+00
IMP_SCORE,802,GO:0021955,2.8631e-01,3.0000e+01
IMP_SCORE,803,GO:0072337,2.8621e-01,2.3000e+01
IMP_SCORE,804,GO:0014857,2.8619e-01,3.0000e+00
IMP_SCORE,805,GO:1902403,2.8602e-01,1.2000e+01
IMP_SCORE,806,GO:0002719,2.8596e-01,4.0000e+00
IMP_SCORE,807,GO:0070304,2.8569e-01,3.4000e+01
IMP_SCORE,808,GO:0032813,2.8565e-01,1.8000e+01
IMP_SCORE,809,GO:0050886,2.8563e-01,8.0000e+00
IMP_SCORE,810,GO:2000142,2.8561e-01,8.0000e+00
IMP_SCORE,811,GO:0014013,2.8539e-01,3.4000e+01
IMP_SCORE,812,GO:0042558,2.8532e-01,1.1000e+01
IMP_SCORE,813,GO:0035641,2.8508e-01,1.4000e+01
IMP_SCORE,814,GO:1902224,2.8505e-01,1.4000e+01
IMP_SCORE,815,GO:0001968,2.8504e-01,1.6000e+01
IMP_SCORE,816,GO:0050679,2.8503e-01,5.5000e+01
IMP_SCORE,817,GO:0030826,2.8499e-01,7.0000e+00
IMP_SCORE,818,GO:0007271,2.8490e-01,1.3000e+01
IMP_SCORE,819,GO:0016538,2.8468e-01,4.0000e+00
IMP_SCORE,820,GO:0045655,2.8458e-01,7.0000e+00
IMP_SCORE,821,GO:0060562,2.8449e-01,2.3000e+01
IMP_SCORE,822,GO:0050716,2.8445e-01,1.1000e+01
IMP_SCORE,823,GO:0010001,2.8436e-01,6.6000e+01
IMP_SCORE,824,GO:0050688,2.8429e-01,2.7000e+01
IMP_SCORE,825,GO:0051055,2.8403e-01,1.2000e+01
IMP_SCORE,826,GO:0071402,2.8399e-01,2.9000e+01
IMP_SCORE,827,GO:0071257,2.8369e-01,4.0000e+00
IMP_SCORE,828,GO:0050715,2.8356e-01,3.2000e+01
IMP_SCORE,829,GO:0033558,2.8351e-01,1.0000e+01
IMP_SCORE,830,GO:0048484,2.8341e-01,1.1000e+01
IMP_SCORE,831,GO:0032757,2.8336e-01,1.5000e+01
IMP_SCORE,832,GO:0002208,2.8333e-01,7.0000e+00
IMP_SCORE,833,GO:1902041,2.8320e-01,3.9000e+01
IMP_SCORE,834,GO:0042753,2.8300e-01,3.0000e+00
IMP_SCORE,835,GO:0055102,2.8291e-01,4.1000e+01
IMP_SCORE,836,GO:0006516,2.8286e-01,8.0000e+00
IMP_SCORE,837,GO:1903313,2.8280e-01,1.5000e+01
IMP_SCORE,838,GO:0006636,2.8275e-01,4.8000e+01
IMP_SCORE,839,GO:1990089,2.8249e-01,2.5000e+01
IMP_SCORE,840,GO:0046426,2.8238e-01,1.1000e+01
IMP_SCORE,841,GO:0048747,2.8231e-01,5.0000e+01
IMP_SCORE,842,GO:0051893,2.8231e-01,2.2000e+01
IMP_SCORE,843,GO:1901863,2.8229e-01,4.0000e+00
IMP_SCORE,844,GO:0030100,2.8225e-01,6.7000e+01
IMP_SCORE,845,GO:0009311,2.8205e-01,6.9000e+01
IMP_SCORE,846,GO:0032355,2.8205e-01,6.4000e+01
IMP_SCORE,847,GO:1905477,2.8191e-01,5.0000e+01
IMP_SCORE,848,GO:0070857,2.8188e-01,3.0000e+00
IMP_SCORE,849,GO:0050867,2.8181e-01,7.5000e+01
IMP_SCORE,850,GO:0048521,2.8177e-01,3.0000e+00
IMP_SCORE,851,GO:0060143,2.8149e-01,1.4000e+01
IMP_SCORE,852,GO:0070920,2.8145e-01,2.0000e+00
IMP_SCORE,853,GO:0031062,2.8109e-01,1.1000e+01
IMP_SCORE,854,GO:0046688,2.8105e-01,1.3000e+01
IMP_SCORE,855,GO:0090162,2.8087e-01,1.9000e+01
IMP_SCORE,856,GO:0071285,2.8087e-01,4.0000e+00
IMP_SCORE,857,GO:0030177,2.8087e-01,3.1000e+01
IMP_SCORE,858,GO:0043558,2.8085e-01,3.0000e+00
IMP_SCORE,859,GO:0044232,2.8078e-01,7.0000e+00
IMP_SCORE,860,GO:0051954,2.8077e-01,8.0000e+00
IMP_SCORE,861,GO:0032872,2.8070e-01,4.9000e+01
IMP_SCORE,862,GO:0034142,2.8068e-01,1.9000e+01
IMP_SCORE,863,GO:0050868,2.8059e-01,3.3000e+01
IMP_SCORE,864,GO:1900744,2.8016e-01,3.1000e+01
IMP_SCORE,865,GO:0046628,2.8008e-01,6.0000e+00
IMP_SCORE,866,GO:0008200,2.7972e-01,3.0000e+01
IMP_SCORE,867,GO:0050704,2.7969e-01,9.0000e+00
IMP_SCORE,868,GO:0045072,2.7966e-01,1.5000e+01
IMP_SCORE,869,GO:0051898,2.7964e-01,2.1000e+01
IMP_SCORE,870,GO:0046332,2.7952e-01,5.3000e+01
IMP_SCORE,871,GO:0050998,2.7947e-01,7.0000e+00
IMP_SCORE,872,GO:0006006,2.7947e-01,5.8000e+01
IMP_SCORE,873,GO:0001975,2.7939e-01,8.0000e+00
IMP_SCORE,874,GO:0051225,2.7937e-01,4.6000e+01
IMP_SCORE,875,GO:0003995,2.7934e-01,2.7000e+01
IMP_SCORE,876,GO:1901216,2.7919e-01,1.3000e+01
IMP_SCORE,877,GO:0002762,2.7910e-01,3.0000e+01
IMP_SCORE,878,GO:0048875,2.7875e-01,2.3000e+01
IMP_SCORE,879,GO:0046218,2.7866e-01,9.0000e+00
IMP_SCORE,880,GO:0006553,2.7865e-01,2.6000e+01
IMP_SCORE,881,GO:0006907,2.7846e-01,2.2000e+01
IMP_SCORE,882,GO:1904357,2.7839e-01,4.0000e+00
IMP_SCORE,883,GO:0034333,2.7812e-01,2.5000e+01
IMP_SCORE,884,GO:0005798,2.7802e-01,2.9000e+01
IMP_SCORE,885,GO:0045670,2.7793e-01,4.7000e+01
IMP_SCORE,886,GO:0097306,2.7786e-01,2.1000e+01
IMP_SCORE,887,GO:0006970,2.7771e-01,3.8000e+01
IMP_SCORE,888,GO:0030397,2.7762e-01,9.0000e+00
IMP_SCORE,889,GO:0035329,2.7755e-01,1.4000e+01
IMP_SCORE,890,GO:0014002,2.7720e-01,1.3000e+01
IMP_SCORE,891,GO:0031669,2.7717e-01,4.6000e+01
IMP_SCORE,892,GO:0048535,2.7705e-01,7.0000e+00
IMP_SCORE,893,GO:1900180,2.7700e-01,6.8000e+01
IMP_SCORE,894,GO:0032303,2.7695e-01,4.0000e+00
IMP_SCORE,895,GO:0007044,2.7688e-01,4.3000e+01
IMP_SCORE,896,GO:0090659,2.7688e-01,1.9000e+01
IMP_SCORE,897,GO:0051197,2.7671e-01,5.0000e+00
IMP_SCORE,898,GO:0010893,2.7670e-01,1.5000e+01
IMP_SCORE,899,GO:0005868,2.7662e-01,8.0000e+00
IMP_SCORE,900,GO:0045923,2.7661e-01,1.2000e+01
IMP_SCORE,901,GO:0051593,2.7660e-01,3.0000e+00
IMP_SCORE,902,GO:0043434,2.7645e-01,8.1000e+01
IMP_SCORE,903,GO:0071383,2.7640e-01,2.6000e+01
IMP_SCORE,904,GO:0002279,2.7631e-01,7.0000e+00
IMP_SCORE,905,GO:0046902,2.7619e-01,3.3000e+01
IMP_SCORE,906,GO:0031348,2.7593e-01,6.3000e+01
IMP_SCORE,907,GO:0071453,2.7590e-01,3.3000e+01
IMP_SCORE,908,GO:2001242,2.7582e-01,3.4000e+01
IMP_SCORE,909,GO:2000463,2.7570e-01,1.6000e+01
IMP_SCORE,910,GO:0051985,2.7565e-01,3.0000e+00
IMP_SCORE,911,GO:0060394,2.7551e-01,1.0000e+01
IMP_SCORE,912,GO:0045744,2.7535e-01,2.9000e+01
IMP_SCORE,913,GO:0046879,2.7535e-01,2.4000e+01
IMP_SCORE,914,GO:0072422,2.7507e-01,1.1000e+01
IMP_SCORE,915,GO:0032874,2.7494e-01,2.6000e+01
IMP_SCORE,916,GO:0016289,2.7487e-01,3.5000e+01
IMP_SCORE,917,GO:0030864,2.7486e-01,3.5000e+01
IMP_SCORE,918,GO:1901617,2.7475e-01,9.4000e+01
IMP_SCORE,919,GO:0003016,2.7473e-01,8.0000e+00
IMP_SCORE,920,GO:0008106,2.7469e-01,1.2000e+01
IMP_SCORE,921,GO:1901992,2.7457e-01,2.1000e+01
IMP_SCORE,922,GO:0004860,2.7428e-01,3.8000e+01
IMP_SCORE,923,GO:0035066,2.7427e-01,1.1000e+01
IMP_SCORE,924,GO:0051569,2.7423e-01,6.0000e+00
IMP_SCORE,925,GO:0014910,2.7412e-01,2.2000e+01
IMP_SCORE,926,GO:2001014,2.7405e-01,1.2000e+01
IMP_SCORE,927,GO:0030431,2.7399e-01,1.0000e+01
IMP_SCORE,928,GO:0035579,2.7394e-01,9.9000e+01
IMP_SCORE,929,GO:0005057,2.7385e-01,1.1900e+02
IMP_SCORE,930,GO:0061097,2.7377e-01,2.2000e+01
IMP_SCORE,931,GO:0042575,2.7375e-01,3.0000e+00
IMP_SCORE,932,GO:0050820,2.7356e-01,1.8000e+01
IMP_SCORE,933,GO:0032651,2.7355e-01,1.6000e+01
IMP_SCORE,934,GO:0032091,2.7355e-01,3.8000e+01
IMP_SCORE,935,GO:0007257,2.7340e-01,1.8000e+01
IMP_SCORE,936,GO:0042762,2.7340e-01,1.5000e+01
IMP_SCORE,937,GO:0046632,2.7325e-01,1.1000e+01
IMP_SCORE,938,GO:0071901,2.7290e-01,4.3000e+01
IMP_SCORE,939,GO:2000171,2.7290e-01,1.7000e+01
IMP_SCORE,940,GO:0014887,2.7288e-01,3.0000e+00
IMP_SCORE,941,GO:0030098,2.7287e-01,5.7000e+01
IMP_SCORE,942,GO:0046875,2.7276e-01,1.1000e+01
IMP_SCORE,943,GO:0006081,2.7270e-01,1.0000e+02
IMP_SCORE,944,GO:0000077,2.7267e-01,2.4000e+01
IMP_SCORE,945,GO:2000482,2.7261e-01,1.3000e+01
IMP_SCORE,946,GO:0002474,2.7257e-01,6.9000e+01
IMP_SCORE,947,GO:0006554,2.7256e-01,1.8000e+01
IMP_SCORE,948,GO:0010633,2.7256e-01,2.1000e+01
IMP_SCORE,949,GO:1901984,2.7253e-01,4.0000e+00
IMP_SCORE,950,GO:0035004,2.7250e-01,1.2000e+01
IMP_SCORE,951,GO:0086091,2.7242e-01,9.0000e+00
IMP_SCORE,952,GO:0052813,2.7232e-01,2.9000e+01
IMP_SCORE,953,GO:0030225,2.7213e-01,7.0000e+00
IMP_SCORE,954,GO:0070482,2.7201e-01,5.2000e+01
IMP_SCORE,955,GO:0045429,2.7200e-01,9.0000e+00
IMP_SCORE,956,GO:0060158,2.7191e-01,3.0000e+00
IMP_SCORE,957,GO:0048188,2.7172e-01,4.0000e+00
IMP_SCORE,958,GO:0007223,2.7166e-01,1.8000e+01
IMP_SCORE,959,GO:0030159,2.7163e-01,3.6000e+01
IMP_SCORE,960,GO:0008209,2.7153e-01,2.8000e+01
IMP_SCORE,961,GO:0032060,2.7152e-01,1.2000e+01
IMP_SCORE,962,GO:0051281,2.7151e-01,1.2000e+01
IMP_SCORE,963,GO:0071902,2.7151e-01,8.4000e+01
IMP_SCORE,964,GO:1903039,2.7111e-01,6.5000e+01
IMP_SCORE,965,GO:0030168,2.7108e-01,6.1000e+01
IMP_SCORE,966,GO:0008076,2.7104e-01,5.8000e+01
IMP_SCORE,967,GO:0043921,2.7102e-01,3.0000e+00
IMP_SCORE,968,GO:0016616,2.7101e-01,1.1100e+02
IMP_SCORE,969,GO:0042490,2.7101e-01,3.0000e+00
IMP_SCORE,970,GO:0043243,2.7095e-01,8.0000e+00
IMP_SCORE,971,GO:0045835,2.7093e-01,3.0000e+00
IMP_SCORE,972,GO:0007584,2.7092e-01,6.4000e+01
IMP_SCORE,973,GO:0030374,2.7085e-01,1.6000e+01
IMP_SCORE,974,GO:1902532,2.7079e-01,1.5600e+02
IMP_SCORE,975,GO:0005513,2.7078e-01,3.0000e+00
IMP_SCORE,976,GO:0060119,2.7069e-01,1.3000e+01
IMP_SCORE,977,GO:1902074,2.7059e-01,2.0000e+01
IMP_SCORE,978,GO:2001237,2.7038e-01,4.1000e+01
IMP_SCORE,979,GO:2000116,2.7033e-01,8.9000e+01
IMP_SCORE,980,GO:0019207,2.7025e-01,6.5000e+01
IMP_SCORE,981,GO:0061045,2.7019e-01,3.8000e+01
IMP_SCORE,982,GO:0010758,2.7018e-01,7.0000e+00
IMP_SCORE,983,GO:0033280,2.7015e-01,6.0000e+00
IMP_SCORE,984,GO:2000811,2.7014e-01,1.2000e+01
IMP_SCORE,985,GO:0033017,2.7004e-01,8.0000e+00
IMP_SCORE,986,GO:1904035,2.7001e-01,2.2000e+01
IMP_SCORE,987,GO:0000226,2.6988e-01,1.3400e+02
IMP_SCORE,988,GO:0061035,2.6983e-01,2.4000e+01
IMP_SCORE,989,GO:0019233,2.6980e-01,2.9000e+01
IMP_SCORE,990,GO:2001233,2.6980e-01,9.0000e+01
IMP_SCORE,991,GO:0006101,2.6979e-01,3.2000e+01
IMP_SCORE,992,GO:0070873,2.6965e-01,1.5000e+01
IMP_SCORE,993,GO:1900024,2.6953e-01,9.0000e+00
IMP_SCORE,994,GO:0007588,2.6952e-01,2.7000e+01
IMP_SCORE,995,GO:0051085,2.6950e-01,9.0000e+00
IMP_SCORE,996,GO:0010310,2.6946e-01,9.0000e+00
IMP_SCORE,997,GO:0009206,2.6944e-01,1.0000e+01
IMP_SCORE,998,GO:0033045,2.6939e-01,1.0000e+01
IMP_SCORE,999,GO:2000484,2.6923e-01,8.0000e+00
IMP_SCORE,1000,GO:0046635,2.6921e-01,2.5000e+01
IMP_SCORE,1001,GO:0045940,2.6906e-01,1.0000e+01
IMP_SCORE,1002,GO:0045766,2.6905e-01,6.5000e+01
IMP_SCORE,1003,GO:0016444,2.6899e-01,7.0000e+00
IMP_SCORE,1004,GO:0046686,2.6881e-01,1.0900e+02
IMP_SCORE,1005,GO:0010919,2.6871e-01,6.0000e+00
IMP_SCORE,1006,GO:0046605,2.6838e-01,8.0000e+00
IMP_SCORE,1007,GO:0005777,2.6838e-01,1.5000e+02
IMP_SCORE,1008,GO:0003206,2.6821e-01,1.1000e+01
IMP_SCORE,1009,GO:0032736,2.6814e-01,1.1000e+01
IMP_SCORE,1010,GO:0003215,2.6808e-01,6.0000e+00
IMP_SCORE,1011,GO:0043030,2.6802e-01,1.1000e+01
IMP_SCORE,1012,GO:0031045,2.6800e-01,6.0000e+00
IMP_SCORE,1013,GO:0002889,2.6774e-01,1.1000e+01
IMP_SCORE,1014,GO:1901160,2.6766e-01,1.0000e+01
IMP_SCORE,1015,GO:0019827,2.6755e-01,3.9000e+01
IMP_SCORE,1016,GO:0060272,2.6751e-01,7.0000e+00
IMP_SCORE,1017,GO:0060251,2.6750e-01,1.4000e+01
IMP_SCORE,1018,GO:0071203,2.6746e-01,7.0000e+00
IMP_SCORE,1019,GO:0045187,2.6739e-01,8.0000e+00
IMP_SCORE,1020,GO:0014072,2.6728e-01,1.3000e+01
IMP_SCORE,1021,GO:0002224,2.6724e-01,4.6000e+01
IMP_SCORE,1022,GO:0032469,2.6722e-01,1.0000e+01
IMP_SCORE,1023,GO:0044724,2.6717e-01,8.7000e+01
IMP_SCORE,1024,GO:0045806,2.6704e-01,8.0000e+00
IMP_SCORE,1025,GO:1903034,2.6697e-01,3.5000e+01
IMP_SCORE,1026,GO:0035136,2.6679e-01,2.7000e+01
IMP_SCORE,1027,GO:0016331,2.6664e-01,4.0000e+00
IMP_SCORE,1028,GO:0097755,2.6663e-01,1.3000e+01
IMP_SCORE,1029,GO:1903555,2.6662e-01,3.7000e+01
IMP_SCORE,1030,GO:0000146,2.6650e-01,2.6000e+01
IMP_SCORE,1031,GO:0046132,2.6644e-01,4.0000e+00
IMP_SCORE,1032,GO:0001948,2.6641e-01,8.6000e+01
IMP_SCORE,1033,GO:0007274,2.6638e-01,2.6000e+01
IMP_SCORE,1034,GO:0032930,2.6637e-01,5.0000e+00
IMP_SCORE,1035,GO:0010613,2.6633e-01,7.0000e+00
IMP_SCORE,1036,GO:0030224,2.6631e-01,2.4000e+01
IMP_SCORE,1037,GO:0032688,2.6626e-01,4.0000e+00
IMP_SCORE,1038,GO:0046330,2.6612e-01,2.4000e+01
IMP_SCORE,1039,GO:0034097,2.6604e-01,1.7400e+02
IMP_SCORE,1040,GO:0044003,2.6595e-01,1.7000e+01
IMP_SCORE,1041,GO:0043405,2.6590e-01,8.1000e+01
IMP_SCORE,1042,GO:0001541,2.6577e-01,1.6000e+01
IMP_SCORE,1043,GO:2000105,2.6577e-01,4.0000e+00
IMP_SCORE,1044,GO:0050000,2.6572e-01,2.8000e+01
IMP_SCORE,1045,GO:0033270,2.6566e-01,2.1000e+01
IMP_SCORE,1046,GO:0036442,2.6564e-01,6.0000e+00
IMP_SCORE,1047,GO:0046641,2.6550e-01,7.0000e+00
IMP_SCORE,1048,GO:1903729,2.6538e-01,3.5000e+01
IMP_SCORE,1049,GO:0010518,2.6536e-01,1.3000e+01
IMP_SCORE,1050,GO:0042288,2.6531e-01,2.3000e+01
IMP_SCORE,1051,GO:0004896,2.6527e-01,1.7300e+02
IMP_SCORE,1052,GO:0006241,2.6525e-01,5.0000e+00
IMP_SCORE,1053,GO:0045579,2.6521e-01,4.0000e+00
IMP_SCORE,1054,GO:0032496,2.6458e-01,1.0300e+02
IMP_SCORE,1055,GO:0045837,2.6440e-01,5.0000e+00
IMP_SCORE,1056,GO:0045746,2.6436e-01,1.5000e+01
IMP_SCORE,1057,GO:0002829,2.6400e-01,9.0000e+00
IMP_SCORE,1058,GO:0051258,2.6390e-01,1.7000e+01
IMP_SCORE,1059,GO:0070830,2.6382e-01,3.1000e+01
IMP_SCORE,1060,GO:1902017,2.6371e-01,4.0000e+01
IMP_SCORE,1061,GO:0009055,2.6369e-01,6.7000e+01
IMP_SCORE,1062,GO:0021772,2.6364e-01,1.3000e+01
IMP_SCORE,1063,GO:0099003,2.6364e-01,2.6000e+01
IMP_SCORE,1064,GO:0009991,2.6357e-01,1.0700e+02
IMP_SCORE,1065,GO:1902749,2.6354e-01,3.1000e+01
IMP_SCORE,1066,GO:0001078,2.6344e-01,6.1000e+01
IMP_SCORE,1067,GO:0031668,2.6328e-01,5.9000e+01
IMP_SCORE,1068,GO:0022600,2.6305e-01,3.0000e+01
IMP_SCORE,1069,GO:0070303,2.6303e-01,6.0000e+00
IMP_SCORE,1070,GO:0009251,2.6293e-01,1.5000e+01
IMP_SCORE,1071,GO:0006656,2.6286e-01,4.0000e+01
IMP_SCORE,1072,GO:1902905,2.6267e-01,5.7000e+01
IMP_SCORE,1073,GO:1901880,2.6265e-01,1.8000e+01
IMP_SCORE,1074,GO:0090317,2.6264e-01,5.1000e+01
IMP_SCORE,1075,GO:0048008,2.6249e-01,3.0000e+01
IMP_SCORE,1076,GO:0033089,2.6246e-01,1.0000e+01
IMP_SCORE,1077,GO:0099094,2.6217e-01,5.3000e+01
IMP_SCORE,1078,GO:0060337,2.6213e-01,9.5000e+01
IMP_SCORE,1079,GO:0098878,2.6207e-01,2.0000e+01
IMP_SCORE,1080,GO:0021537,2.6203e-01,1.0000e+01
IMP_SCORE,1081,GO:2001234,2.6201e-01,5.8000e+01
IMP_SCORE,1082,GO:2001020,2.6199e-01,3.3000e+01
IMP_SCORE,1083,GO:0030665,2.6181e-01,5.8000e+01
IMP_SCORE,1084,GO:0008045,2.6175e-01,2.7000e+01
IMP_SCORE,1085,GO:0048839,2.6170e-01,6.3000e+01
IMP_SCORE,1086,GO:0071774,2.6166e-01,2.3000e+01
IMP_SCORE,1087,GO:0002886,2.6148e-01,2.5000e+01
IMP_SCORE,1088,GO:0051436,2.6145e-01,1.2000e+01
IMP_SCORE,1089,GO:0030814,2.6143e-01,2.1000e+01
IMP_SCORE,1090,GO:0002903,2.6121e-01,6.0000e+00
IMP_SCORE,1091,GO:0045540,2.6113e-01,8.0000e+00
IMP_SCORE,1092,GO:0030858,2.6090e-01,2.9000e+01
IMP_SCORE,1093,GO:0030801,2.6075e-01,2.4000e+01
IMP_SCORE,1094,GO:0032395,2.6074e-01,2.3000e+01
IMP_SCORE,1095,GO:0009190,2.6070e-01,2.0000e+00
IMP_SCORE,1096,GO:0036092,2.6070e-01,1.4000e+01
IMP_SCORE,1097,GO:0071379,2.6053e-01,8.0000e+00
IMP_SCORE,1098,GO:1902667,2.6047e-01,7.0000e+00
IMP_SCORE,1099,GO:0003093,2.6037e-01,1.3000e+01
IMP_SCORE,1100,GO:1904894,2.6034e-01,1.9000e+01
IMP_SCORE,1101,GO:1900739,2.6029e-01,1.1000e+01
IMP_SCORE,1102,GO:0043487,2.6024e-01,4.6000e+01
IMP_SCORE,1103,GO:0090533,2.6020e-01,1.1000e+01
IMP_SCORE,1104,GO:0042629,2.6019e-01,2.7000e+01
IMP_SCORE,1105,GO:0060707,2.6018e-01,1.3000e+01
IMP_SCORE,1106,GO:0008038,2.6013e-01,8.7000e+01
IMP_SCORE,1107,GO:1990841,2.6010e-01,1.0000e+01
IMP_SCORE,1108,GO:0001822,2.6008e-01,4.8000e+01
IMP_SCORE,1109,GO:0050860,2.6005e-01,1.2000e+01
IMP_SCORE,1110,GO:0046129,2.6002e-01,1.7000e+01
IMP_SCORE,1111,GO:0042692,2.5997e-01,2.2000e+01
IMP_SCORE,1112,GO:0042582,2.5995e-01,1.3000e+01
IMP_SCORE,1113,GO:0045765,2.5989e-01,9.8000e+01
IMP_SCORE,1114,GO:2000758,2.5986e-01,1.9000e+01
IMP_SCORE,1115,GO:0046852,2.5978e-01,5.0000e+00
IMP_SCORE,1116,GO:0007413,2.5977e-01,2.5000e+01
IMP_SCORE,1117,GO:0007617,2.5974e-01,8.0000e+00
IMP_SCORE,1118,GO:0002753,2.5974e-01,1.1000e+01
IMP_SCORE,1119,GO:0000159,2.5969e-01,3.3000e+01
IMP_SCORE,1120,GO:0071407,2.5960e-01,7.4000e+01
IMP_SCORE,1121,GO:0035456,2.5959e-01,2.8000e+01
IMP_SCORE,1122,GO:0070536,2.5956e-01,3.8000e+01
IMP_SCORE,1123,GO:0007213,2.5953e-01,2.1000e+01
IMP_SCORE,1124,GO:0019200,2.5953e-01,1.4000e+01
IMP_SCORE,1125,GO:0043330,2.5939e-01,2.7000e+01
IMP_SCORE,1126,GO:0031098,2.5938e-01,2.0000e+01
IMP_SCORE,1127,GO:0016575,2.5932e-01,2.1000e+01
IMP_SCORE,1128,GO:0033962,2.5907e-01,6.0000e+00
IMP_SCORE,1129,GO:0055038,2.5906e-01,5.5000e+01
IMP_SCORE,1130,GO:0035418,2.5891e-01,9.0000e+00
IMP_SCORE,1131,GO:0002200,2.5888e-01,4.0000e+00
IMP_SCORE,1132,GO:0051310,2.5887e-01,1.7000e+01
IMP_SCORE,1133,GO:0002822,2.5884e-01,2.5000e+01
IMP_SCORE,1134,GO:0009743,2.5861e-01,4.8000e+01
IMP_SCORE,1135,GO:0002237,2.5843e-01,1.1000e+02
IMP_SCORE,1136,GO:0098751,2.5836e-01,2.9000e+01
IMP_SCORE,1137,GO:1902107,2.5830e-01,4.0000e+01
IMP_SCORE,1138,GO:0010745,2.5822e-01,8.0000e+00
IMP_SCORE,1139,GO:0007597,2.5816e-01,1.9000e+01
IMP_SCORE,1140,GO:0035871,2.5815e-01,4.0000e+01
IMP_SCORE,1141,GO:0003181,2.5810e-01,4.0000e+00
IMP_SCORE,1142,GO:1903578,2.5790e-01,1.4000e+01
IMP_SCORE,1143,GO:0050853,2.5779e-01,3.6000e+01
IMP_SCORE,1144,GO:0016051,2.5764e-01,8.8000e+01
IMP_SCORE,1145,GO:0045737,2.5762e-01,6.0000e+00
IMP_SCORE,1146,GO:0071397,2.5758e-01,2.6000e+01
IMP_SCORE,1147,GO:0007173,2.5749e-01,3.7000e+01
IMP_SCORE,1148,GO:0003950,2.5746e-01,1.0100e+02
IMP_SCORE,1149,GO:0043266,2.5744e-01,3.5000e+01
IMP_SCORE,1150,GO:0002891,2.5739e-01,1.3000e+01
IMP_SCORE,1151,GO:0034774,2.5737e-01,1.5000e+02
IMP_SCORE,1152,GO:0090022,2.5737e-01,1.1000e+01
IMP_SCORE,1153,GO:0060966,2.5737e-01,6.0000e+00
IMP_SCORE,1154,GO:0038201,2.5714e-01,2.2000e+01
IMP_SCORE,1155,GO:2000516,2.5709e-01,1.3000e+01
IMP_SCORE,1156,GO:0043097,2.5695e-01,1.2000e+01
IMP_SCORE,1157,GO:0001704,2.5692e-01,2.9000e+01
IMP_SCORE,1158,GO:0009110,2.5691e-01,1.4000e+01
IMP_SCORE,1159,GO:0032982,2.5688e-01,1.6000e+01
IMP_SCORE,1160,GO:0042340,2.5675e-01,1.6000e+01
IMP_SCORE,1161,GO:0042035,2.5671e-01,2.0000e+01
IMP_SCORE,1162,GO:0002705,2.5663e-01,2.3000e+01
IMP_SCORE,1163,GO:0018108,2.5661e-01,5.3000e+01
IMP_SCORE,1164,GO:0032435,2.5659e-01,6.0000e+00
IMP_SCORE,1165,GO:0043200,2.5635e-01,3.4000e+01
IMP_SCORE,1166,GO:0016486,2.5629e-01,2.7000e+01
IMP_SCORE,1167,GO:0048636,2.5625e-01,5.0000e+00
IMP_SCORE,1168,GO:0046928,2.5616e-01,1.4000e+01
IMP_SCORE,1169,GO:1901222,2.5613e-01,1.8000e+01
IMP_SCORE,1170,GO:0051287,2.5613e-01,6.4000e+01
IMP_SCORE,1171,GO:0072350,2.5578e-01,4.5000e+01
IMP_SCORE,1172,GO:0006699,2.5577e-01,3.6000e+01
IMP_SCORE,1173,GO:0048514,2.5569e-01,1.3000e+01
IMP_SCORE,1174,GO:0046519,2.5550e-01,1.8000e+01
IMP_SCORE,1175,GO:0042800,2.5546e-01,4.0000e+00
IMP_SCORE,1176,GO:0060349,2.5543e-01,1.2000e+01
IMP_SCORE,1177,GO:0036119,2.5532e-01,3.0000e+00
IMP_SCORE,1178,GO:0048640,2.5503e-01,1.5000e+01
IMP_SCORE,1179,GO:0032868,2.5494e-01,4.8000e+01
IMP_SCORE,1180,GO:0042054,2.5484e-01,2.6000e+01
IMP_SCORE,1181,GO:0050730,2.5473e-01,6.4000e+01
IMP_SCORE,1182,GO:0097529,2.5458e-01,4.5000e+01
IMP_SCORE,1183,GO:0001772,2.5448e-01,9.2000e+01
IMP_SCORE,1184,GO:0031674,2.5446e-01,2.0000e+01
IMP_SCORE,1185,GO:0042593,2.5444e-01,5.1000e+01
IMP_SCORE,1186,GO:0031113,2.5416e-01,1.4000e+01
IMP_SCORE,1187,GO:0031638,2.5402e-01,2.3000e+01
IMP_SCORE,1188,GO:0007127,2.5380e-01,7.0000e+00
IMP_SCORE,1189,GO:1901021,2.5379e-01,1.0000e+01
IMP_SCORE,1190,GO:0099500,2.5373e-01,9.0000e+00
IMP_SCORE,1191,GO:0002639,2.5361e-01,1.6000e+01
IMP_SCORE,1192,GO:0006622,2.5357e-01,6.0000e+00
IMP_SCORE,1193,GO:1902652,2.5336e-01,5.9000e+01
IMP_SCORE,1194,GO:0070266,2.5285e-01,1.6000e+01
IMP_SCORE,1195,GO:0043281,2.5277e-01,4.6000e+01
IMP_SCORE,1196,GO:0060347,2.5263e-01,4.0000e+00
IMP_SCORE,1197,GO:0050707,2.5260e-01,5.8000e+01
IMP_SCORE,1198,GO:0045980,2.5245e-01,1.6000e+01
IMP_SCORE,1199,GO:0002761,2.5243e-01,5.3000e+01
IMP_SCORE,1200,GO:0046135,2.5234e-01,1.5000e+01
IMP_SCORE,1201,GO:0051127,2.5232e-01,1.2000e+01
IMP_SCORE,1202,GO:0043539,2.5221e-01,1.7000e+01
IMP_SCORE,1203,GO:0035025,2.5209e-01,1.6000e+01
IMP_SCORE,1204,GO:0048247,2.5204e-01,1.5000e+01
IMP_SCORE,1205,GO:0010804,2.5203e-01,6.0000e+00
IMP_SCORE,1206,GO:0051955,2.5199e-01,1.3000e+01
IMP_SCORE,1207,GO:0051491,2.5194e-01,2.6000e+01
IMP_SCORE,1208,GO:0035308,2.5191e-01,1.5000e+01
IMP_SCORE,1209,GO:0014014,2.5189e-01,4.0000e+00
IMP_SCORE,1210,GO:0031072,2.5186e-01,5.8000e+01
IMP_SCORE,1211,GO:0043304,2.5181e-01,1.6000e+01
IMP_SCORE,1212,GO:0051917,2.5178e-01,4.0000e+00
IMP_SCORE,1213,GO:0032239,2.5175e-01,7.0000e+00
IMP_SCORE,1214,GO:0070374,2.5174e-01,4.7000e+01
IMP_SCORE,1215,GO:0097617,2.5163e-01,1.0000e+00
IMP_SCORE,1216,GO:0050663,2.5160e-01,1.8000e+01
IMP_SCORE,1217,GO:0008037,2.5155e-01,2.0500e+02
IMP_SCORE,1218,GO:0070821,2.5152e-01,6.9000e+01
IMP_SCORE,1219,GO:0019048,2.5151e-01,1.4000e+01
IMP_SCORE,1220,GO:0030670,2.5144e-01,4.1000e+01
IMP_SCORE,1221,GO:0051271,2.5138e-01,7.5000e+01
IMP_SCORE,1222,GO:0018279,2.5130e-01,4.1000e+01
IMP_SCORE,1223,GO:0034143,2.5126e-01,3.0000e+00
IMP_SCORE,1224,GO:0001836,2.5110e-01,2.4000e+01
IMP_SCORE,1225,GO:0031307,2.5107e-01,1.0000e+01
IMP_SCORE,1226,GO:0030742,2.5106e-01,9.0000e+00
IMP_SCORE,1227,GO:0030506,2.5101e-01,4.9000e+01
IMP_SCORE,1228,GO:0071310,2.5101e-01,3.0700e+02
IMP_SCORE,1229,GO:0071360,2.5100e-01,1.5000e+01
IMP_SCORE,1230,GO:1904062,2.5099e-01,9.6000e+01
IMP_SCORE,1231,GO:0050773,2.5090e-01,4.3000e+01
IMP_SCORE,1232,GO:0071229,2.5090e-01,4.5000e+01
IMP_SCORE,1233,GO:0098533,2.5087e-01,1.5000e+01
IMP_SCORE,1234,GO:0046850,2.5082e-01,2.1000e+01
IMP_SCORE,1235,GO:0032371,2.5081e-01,2.0000e+01
IMP_SCORE,1236,GO:0046460,2.5076e-01,3.8000e+01
IMP_SCORE,1237,GO:0007569,2.5068e-01,1.3000e+01
IMP_SCORE,1238,GO:0045346,2.5063e-01,7.0000e+00
IMP_SCORE,1239,GO:0031491,2.5059e-01,1.6000e+01
IMP_SCORE,1240,GO:0032400,2.5054e-01,9.0000e+00
IMP_SCORE,1241,GO:0050729,2.5037e-01,6.3000e+01
IMP_SCORE,1242,GO:0045944,2.5036e-01,1.5100e+02
IMP_SCORE,1243,GO:0043903,2.5034e-01,8.4000e+01
IMP_SCORE,1244,GO:0030501,2.5014e-01,2.1000e+01
IMP_SCORE,1245,GO:1903037,2.5012e-01,9.3000e+01
IMP_SCORE,1246,GO:0048477,2.5003e-01,7.0000e+00
IMP_SCORE,1247,GO:0051961,2.5001e-01,9.4000e+01
IMP_SCORE,1248,GO:0010712,2.4994e-01,9.0000e+00
IMP_SCORE,1249,GO:0001953,2.4978e-01,2.6000e+01
IMP_SCORE,1250,GO:0072202,2.4976e-01,8.0000e+00
IMP_SCORE,1251,GO:0071560,2.4973e-01,1.0000e+01
IMP_SCORE,1252,GO:0090092,2.4970e-01,5.2000e+01
IMP_SCORE,1253,GO:0050706,2.4970e-01,8.0000e+00
IMP_SCORE,1254,GO:0090307,2.4949e-01,1.8000e+01
IMP_SCORE,1255,GO:0018214,2.4946e-01,1.2000e+01
IMP_SCORE,1256,GO:0043302,2.4945e-01,9.0000e+00
IMP_SCORE,1257,GO:0005178,2.4934e-01,9.3000e+01
IMP_SCORE,1258,GO:0048156,2.4934e-01,1.6000e+01
IMP_SCORE,1259,GO:0034644,2.4923e-01,2.1000e+01
IMP_SCORE,1260,GO:0002460,2.4918e-01,4.3000e+01
IMP_SCORE,1261,GO:0007612,2.4914e-01,5.1000e+01
IMP_SCORE,1262,GO:0035455,2.4914e-01,2.6000e+01
IMP_SCORE,1263,GO:0044306,2.4908e-01,5.3000e+01
IMP_SCORE,1264,GO:0006600,2.4897e-01,2.1000e+01
IMP_SCORE,1265,GO:0042461,2.4888e-01,3.1000e+01
IMP_SCORE,1266,GO:0033198,2.4882e-01,1.5000e+01
IMP_SCORE,1267,GO:0032433,2.4859e-01,4.0000e+00
IMP_SCORE,1268,GO:0045471,2.4858e-01,7.4000e+01
IMP_SCORE,1269,GO:0097539,2.4855e-01,8.0000e+00
IMP_SCORE,1270,GO:0048185,2.4854e-01,1.8000e+01
IMP_SCORE,1271,GO:0010634,2.4852e-01,2.8000e+01
IMP_SCORE,1272,GO:0002712,2.4846e-01,1.8000e+01
IMP_SCORE,1273,GO:0001974,2.4845e-01,2.0000e+01
IMP_SCORE,1274,GO:0035904,2.4832e-01,6.0000e+00
IMP_SCORE,1275,GO:0072207,2.4831e-01,1.4000e+01
IMP_SCORE,1276,GO:0000910,2.4829e-01,7.3000e+01
IMP_SCORE,1277,GO:0031143,2.4817e-01,9.0000e+00
IMP_SCORE,1278,GO:0014070,2.4813e-01,2.3600e+02
IMP_SCORE,1279,GO:0048306,2.4805e-01,9.8000e+01
IMP_SCORE,1280,GO:0042542,2.4790e-01,4.1000e+01
IMP_SCORE,1281,GO:0032793,2.4780e-01,6.0000e+00
IMP_SCORE,1282,GO:0070911,2.4772e-01,4.0000e+00
IMP_SCORE,1283,GO:0005160,2.4753e-01,1.7000e+01
IMP_SCORE,1284,GO:0030118,2.4749e-01,4.2000e+01
IMP_SCORE,1285,GO:0050864,2.4740e-01,2.6000e+01
IMP_SCORE,1286,GO:0017158,2.4732e-01,4.3000e+01
IMP_SCORE,1287,GO:0090090,2.4731e-01,3.3000e+01
IMP_SCORE,1288,GO:0006805,2.4729e-01,1.4900e+02
IMP_SCORE,1289,GO:0009100,2.4728e-01,1.0100e+02
IMP_SCORE,1290,GO:1901800,2.4721e-01,3.3000e+01
IMP_SCORE,1291,GO:0050714,2.4718e-01,5.1000e+01
IMP_SCORE,1292,GO:0005545,2.4717e-01,3.3000e+01
IMP_SCORE,1293,GO:0045913,2.4716e-01,2.3000e+01
IMP_SCORE,1294,GO:0098641,2.4687e-01,1.9000e+01
IMP_SCORE,1295,GO:0005996,2.4667e-01,1.2200e+02
IMP_SCORE,1296,GO:0031128,2.4650e-01,9.0000e+00
IMP_SCORE,1297,GO:0002082,2.4647e-01,4.0000e+00
IMP_SCORE,1298,GO:0010763,2.4634e-01,6.0000e+00
IMP_SCORE,1299,GO:0019838,2.4623e-01,1.9500e+02
IMP_SCORE,1300,GO:0046487,2.4616e-01,4.4000e+01
IMP_SCORE,1301,GO:0052547,2.4615e-01,1.4300e+02
IMP_SCORE,1302,GO:1905515,2.4608e-01,1.4000e+01
IMP_SCORE,1303,GO:1900372,2.4604e-01,1.0000e+01
IMP_SCORE,1304,GO:0060402,2.4602e-01,1.5000e+01
IMP_SCORE,1305,GO:0034399,2.4585e-01,1.8000e+01
IMP_SCORE,1306,GO:0036314,2.4583e-01,2.5000e+01
IMP_SCORE,1307,GO:0001771,2.4576e-01,2.0000e+00
IMP_SCORE,1308,GO:2000377,2.4572e-01,4.8000e+01
IMP_SCORE,1309,GO:1901099,2.4571e-01,3.2000e+01
IMP_SCORE,1310,GO:0050321,2.4559e-01,1.4000e+01
IMP_SCORE,1311,GO:0032653,2.4554e-01,2.0000e+01
IMP_SCORE,1312,GO:1900103,2.4547e-01,2.0000e+00
IMP_SCORE,1313,GO:0045058,2.4542e-01,1.2000e+01
IMP_SCORE,1314,GO:0043536,2.4541e-01,4.0000e+00
IMP_SCORE,1315,GO:0019843,2.4539e-01,9.8000e+01
IMP_SCORE,1316,GO:0071695,2.4537e-01,1.8000e+01
IMP_SCORE,1317,GO:0032373,2.4527e-01,1.6000e+01
IMP_SCORE,1318,GO:0072015,2.4524e-01,8.0000e+00
IMP_SCORE,1319,GO:0001990,2.4524e-01,1.3000e+01
IMP_SCORE,1320,GO:0002825,2.4510e-01,1.0000e+01
IMP_SCORE,1321,GO:0051183,2.4508e-01,1.4000e+01
IMP_SCORE,1322,GO:0006607,2.4503e-01,2.3000e+01
IMP_SCORE,1323,GO:0008630,2.4496e-01,2.3000e+01
IMP_SCORE,1324,GO:0005515,2.4495e-01,3.0660e+03
IMP_SCORE,1325,GO:0071622,2.4486e-01,1.9000e+01
IMP_SCORE,1326,GO:0048146,2.4486e-01,1.8000e+01
IMP_SCORE,1327,GO:0034385,2.4483e-01,8.0000e+00
IMP_SCORE,1328,GO:0046514,2.4480e-01,2.1000e+01
IMP_SCORE,1329,GO:0016601,2.4477e-01,2.4000e+01
IMP_SCORE,1330,GO:0010644,2.4468e-01,9.0000e+00
IMP_SCORE,1331,GO:0042306,2.4454e-01,4.6000e+01
IMP_SCORE,1332,GO:0050872,2.4453e-01,5.0000e+00
IMP_SCORE,1333,GO:0030902,2.4444e-01,1.4000e+01
IMP_SCORE,1334,GO:0019789,2.4425e-01,5.0000e+00
IMP_SCORE,1335,GO:0051290,2.4421e-01,8.0000e+00
IMP_SCORE,1336,GO:0001726,2.4413e-01,6.0000e+01
IMP_SCORE,1337,GO:0045672,2.4388e-01,4.0000e+00
IMP_SCORE,1338,GO:0043270,2.4387e-01,6.2000e+01
IMP_SCORE,1339,GO:0071496,2.4373e-01,7.4000e+01
IMP_SCORE,1340,GO:0014823,2.4372e-01,1.9000e+01
IMP_SCORE,1341,GO:0030863,2.4370e-01,3.2000e+01
IMP_SCORE,1342,GO:0010332,2.4366e-01,1.0000e+01
IMP_SCORE,1343,GO:0000165,2.4360e-01,7.9000e+01
IMP_SCORE,1344,GO:0006734,2.4356e-01,1.9000e+01
IMP_SCORE,1345,GO:0022409,2.4344e-01,7.3000e+01
IMP_SCORE,1346,GO:0008013,2.4342e-01,5.7000e+01
IMP_SCORE,1347,GO:0051091,2.4335e-01,6.1000e+01
IMP_SCORE,1348,GO:0043410,2.4332e-01,9.7000e+01
IMP_SCORE,1349,GO:0046777,2.4324e-01,8.4000e+01
IMP_SCORE,1350,GO:0002446,2.4322e-01,5.0000e+00
IMP_SCORE,1351,GO:0001662,2.4319e-01,2.3000e+01
IMP_SCORE,1352,GO:0033549,2.4309e-01,4.0000e+00
IMP_SCORE,1353,GO:0046854,2.4307e-01,4.6000e+01
IMP_SCORE,1354,GO:0038083,2.4298e-01,5.0000e+00
IMP_SCORE,1355,GO:0001936,2.4293e-01,3.0000e+01
IMP_SCORE,1356,GO:0034446,2.4293e-01,3.9000e+01
IMP_SCORE,1357,GO:0048471,2.4288e-01,5.9200e+02
IMP_SCORE,1358,GO:0050871,2.4286e-01,2.2000e+01
IMP_SCORE,1359,GO:0033273,2.4279e-01,2.3000e+01
IMP_SCORE,1360,GO:0019933,2.4277e-01,9.0000e+00
IMP_SCORE,1361,GO:1902100,2.4273e-01,4.0000e+00
IMP_SCORE,1362,GO:0043153,2.4272e-01,7.0000e+00
IMP_SCORE,1363,GO:0048703,2.4266e-01,8.0000e+00
IMP_SCORE,1364,GO:0042304,2.4253e-01,1.0000e+01
IMP_SCORE,1365,GO:1903532,2.4241e-01,9.2000e+01
IMP_SCORE,1366,GO:1901987,2.4236e-01,9.3000e+01
IMP_SCORE,1367,GO:0016540,2.4236e-01,3.8000e+01
IMP_SCORE,1368,GO:1901214,2.4233e-01,7.6000e+01
IMP_SCORE,1369,GO:0038127,2.4220e-01,4.3000e+01
IMP_SCORE,1370,GO:0051650,2.4214e-01,3.4000e+01
IMP_SCORE,1371,GO:0001071,2.4206e-01,2.7500e+02
IMP_SCORE,1372,GO:1903432,2.4201e-01,9.0000e+00
IMP_SCORE,1373,GO:0035035,2.4196e-01,1.3000e+01
IMP_SCORE,1374,GO:0001568,2.4187e-01,5.1000e+01
IMP_SCORE,1375,GO:0034368,2.4178e-01,7.0000e+00
IMP_SCORE,1376,GO:0032288,2.4177e-01,5.0000e+00
IMP_SCORE,1377,GO:0004550,2.4172e-01,4.0000e+00
IMP_SCORE,1378,GO:0048738,2.4153e-01,8.0000e+00
IMP_SCORE,1379,GO:0097153,2.4140e-01,3.2000e+01
IMP_SCORE,1380,GO:0030838,2.4132e-01,2.1000e+01
IMP_SCORE,1381,GO:0070613,2.4120e-01,6.5000e+01
IMP_SCORE,1382,GO:0007422,2.4118e-01,3.7000e+01
IMP_SCORE,1383,GO:1905268,2.4110e-01,8.0000e+00
IMP_SCORE,1384,GO:0017187,2.4100e-01,6.0000e+00
IMP_SCORE,1385,GO:0009064,2.4095e-01,4.2000e+01
IMP_SCORE,1386,GO:0015081,2.4087e-01,6.0000e+01
IMP_SCORE,1387,GO:1904019,2.4085e-01,5.0000e+00
IMP_SCORE,1388,GO:0006206,2.4081e-01,1.6000e+01
IMP_SCORE,1389,GO:0050850,2.4073e-01,2.1000e+01
IMP_SCORE,1390,GO:0032205,2.4066e-01,4.0000e+00
IMP_SCORE,1391,GO:0044853,2.4064e-01,2.9000e+01
IMP_SCORE,1392,GO:2001243,2.4054e-01,1.6000e+01
IMP_SCORE,1393,GO:1990778,2.4042e-01,7.0000e+01
IMP_SCORE,1394,GO:0030833,2.4039e-01,6.3000e+01
IMP_SCORE,1395,GO:0080135,2.4036e-01,1.3800e+02
IMP_SCORE,1396,GO:0010543,2.4032e-01,1.3000e+01
IMP_SCORE,1397,GO:0006739,2.4024e-01,4.1000e+01
IMP_SCORE,1398,GO:1901385,2.4020e-01,2.0000e+01
IMP_SCORE,1399,GO:1902624,2.4011e-01,1.1000e+01
IMP_SCORE,1400,GO:0044060,2.4007e-01,1.7000e+01
IMP_SCORE,1401,GO:0048147,2.3982e-01,3.6000e+01
IMP_SCORE,1402,GO:0017015,2.3976e-01,4.0000e+01
IMP_SCORE,1403,GO:1902222,2.3976e-01,2.8000e+01
IMP_SCORE,1404,GO:0005765,2.3975e-01,2.4000e+02
IMP_SCORE,1405,GO:0045444,2.3970e-01,8.6000e+01
IMP_SCORE,1406,GO:0071417,2.3966e-01,9.7000e+01
IMP_SCORE,1407,GO:0009295,2.3959e-01,2.4000e+01
IMP_SCORE,1408,GO:0035577,2.3954e-01,9.1000e+01
IMP_SCORE,1409,GO:0045070,2.3952e-01,9.0000e+00
IMP_SCORE,1410,GO:0031952,2.3932e-01,1.7000e+01
IMP_SCORE,1411,GO:1901185,2.3923e-01,1.6000e+01
IMP_SCORE,1412,GO:0043371,2.3917e-01,9.0000e+00
IMP_SCORE,1413,GO:0004713,2.3914e-01,5.8000e+01
IMP_SCORE,1414,GO:0001816,2.3907e-01,2.6000e+01
IMP_SCORE,1415,GO:1900116,2.3906e-01,4.0000e+00
IMP_SCORE,1416,GO:0050818,2.3888e-01,4.4000e+01
IMP_SCORE,1417,GO:0031625,2.3878e-01,1.2100e+02
IMP_SCORE,1418,GO:0048786,2.3875e-01,2.6000e+01
IMP_SCORE,1419,GO:0061333,2.3859e-01,4.0000e+00
IMP_SCORE,1420,GO:0051099,2.3855e-01,2.6000e+01
IMP_SCORE,1421,GO:0001889,2.3843e-01,2.7000e+01
IMP_SCORE,1422,GO:0007026,2.3840e-01,1.4000e+01
IMP_SCORE,1423,GO:0051957,2.3837e-01,5.0000e+00
IMP_SCORE,1424,GO:0016769,2.3836e-01,4.9000e+01
IMP_SCORE,1425,GO:0070328,2.3835e-01,1.4000e+01
IMP_SCORE,1426,GO:0030799,2.3833e-01,3.3000e+01
IMP_SCORE,1427,GO:0101031,2.3828e-01,6.0000e+00
IMP_SCORE,1428,GO:0010508,2.3824e-01,4.6000e+01
IMP_SCORE,1429,GO:0045907,2.3822e-01,4.0000e+00
IMP_SCORE,1430,GO:0090051,2.3807e-01,5.0000e+00
IMP_SCORE,1431,GO:0046513,2.3795e-01,3.4000e+01
IMP_SCORE,1432,GO:0008306,2.3778e-01,2.7000e+01
IMP_SCORE,1433,GO:1900034,2.3757e-01,4.7000e+01
IMP_SCORE,1434,GO:1901607,2.3751e-01,5.7000e+01
IMP_SCORE,1435,GO:0051282,2.3742e-01,2.9000e+01
IMP_SCORE,1436,GO:0090036,2.3740e-01,1.9000e+01
IMP_SCORE,1437,GO:0071870,2.3734e-01,9.0000e+00
IMP_SCORE,1438,GO:1903779,2.3725e-01,4.7000e+01
IMP_SCORE,1439,GO:0007190,2.3722e-01,7.0000e+00
IMP_SCORE,1440,GO:0031983,2.3720e-01,1.3800e+02
IMP_SCORE,1441,GO:0070064,2.3718e-01,1.5000e+01
IMP_SCORE,1442,GO:1990266,2.3710e-01,2.9000e+01
IMP_SCORE,1443,GO:0050852,2.3706e-01,4.2000e+01
IMP_SCORE,1444,GO:0030276,2.3701e-01,4.5000e+01
IMP_SCORE,1445,GO:0046596,2.3690e-01,4.0000e+01
IMP_SCORE,1446,GO:0000323,2.3689e-01,2.5300e+02
IMP_SCORE,1447,GO:0009312,2.3686e-01,2.3000e+01
IMP_SCORE,1448,GO:0043301,2.3678e-01,5.0000e+00
IMP_SCORE,1449,GO:0045582,2.3676e-01,2.7000e+01
IMP_SCORE,1450,GO:0003207,2.3676e-01,1.6000e+01
IMP_SCORE,1451,GO:0032728,2.3675e-01,1.2000e+01
IMP_SCORE,1452,GO:0002102,2.3669e-01,2.8000e+01
IMP_SCORE,1453,GO:1900273,2.3667e-01,2.0000e+01
IMP_SCORE,1454,GO:0000082,2.3665e-01,2.1000e+01
IMP_SCORE,1455,GO:0045601,2.3662e-01,2.8000e+01
IMP_SCORE,1456,GO:0002688,2.3634e-01,2.5000e+01
IMP_SCORE,1457,GO:0040017,2.3631e-01,1.2900e+02
IMP_SCORE,1458,GO:0035690,2.3631e-01,5.5000e+01
IMP_SCORE,1459,GO:0010828,2.3626e-01,3.7000e+01
IMP_SCORE,1460,GO:0031362,2.3616e-01,2.6000e+01
IMP_SCORE,1461,GO:0001916,2.3599e-01,5.0000e+00
IMP_SCORE,1462,GO:0016493,2.3598e-01,1.1000e+01
IMP_SCORE,1463,GO:0006958,2.3591e-01,5.1000e+01
IMP_SCORE,1464,GO:0055083,2.3588e-01,6.0000e+00
IMP_SCORE,1465,GO:0097530,2.3587e-01,4.4000e+01
IMP_SCORE,1466,GO:0032233,2.3578e-01,4.2000e+01
IMP_SCORE,1467,GO:0006469,2.3576e-01,7.1000e+01
IMP_SCORE,1468,GO:0001961,2.3566e-01,2.1000e+01
IMP_SCORE,1469,GO:0031034,2.3566e-01,1.1000e+01
IMP_SCORE,1470,GO:0003705,2.3563e-01,4.0000e+01
IMP_SCORE,1471,GO:0032516,2.3561e-01,5.0000e+00
IMP_SCORE,1472,GO:1901701,2.3561e-01,1.8300e+02
IMP_SCORE,1473,GO:0001938,2.3557e-01,4.2000e+01
IMP_SCORE,1474,GO:0055119,2.3551e-01,4.0000e+00
IMP_SCORE,1475,GO:2000179,2.3526e-01,2.8000e+01
IMP_SCORE,1476,GO:0016894,2.3525e-01,2.4000e+01
IMP_SCORE,1477,GO:1903201,2.3524e-01,2.1000e+01
IMP_SCORE,1478,GO:1902692,2.3524e-01,2.5000e+01
IMP_SCORE,1479,GO:0010181,2.3520e-01,1.4000e+01
IMP_SCORE,1480,GO:0050927,2.3517e-01,1.0000e+01
IMP_SCORE,1481,GO:0006105,2.3517e-01,3.1000e+01
IMP_SCORE,1482,GO:0007077,2.3516e-01,1.7000e+01
IMP_SCORE,1483,GO:0042130,2.3513e-01,3.5000e+01
IMP_SCORE,1484,GO:0035023,2.3510e-01,5.8000e+01
IMP_SCORE,1485,GO:0002275,2.3497e-01,1.2100e+02
IMP_SCORE,1486,GO:0071772,2.3490e-01,1.3000e+01
IMP_SCORE,1487,GO:0070423,2.3490e-01,6.0000e+00
IMP_SCORE,1488,GO:0005887,2.3489e-01,7.5600e+02
IMP_SCORE,1489,GO:0044183,2.3477e-01,2.4000e+01
IMP_SCORE,1490,GO:0034284,2.3474e-01,5.6000e+01
IMP_SCORE,1491,GO:0071559,2.3465e-01,1.0000e+01
IMP_SCORE,1492,GO:0048488,2.3464e-01,8.0000e+00
IMP_SCORE,1493,GO:1902176,2.3456e-01,1.1000e+01
IMP_SCORE,1494,GO:0032780,2.3451e-01,1.1000e+01
IMP_SCORE,1495,GO:0061458,2.3440e-01,9.0000e+00
IMP_SCORE,1496,GO:0061436,2.3435e-01,1.0000e+01
IMP_SCORE,1497,GO:0032461,2.3431e-01,5.0000e+00
IMP_SCORE,1498,GO:0030010,2.3430e-01,4.1000e+01
IMP_SCORE,1499,GO:0043255,2.3426e-01,3.1000e+01
IMP_SCORE,1500,GO:0031346,2.3409e-01,9.8000e+01
IMP_SCORE,1501,GO:0046328,2.3404e-01,5.3000e+01
IMP_SCORE,1502,GO:1990782,2.3401e-01,5.1000e+01
IMP_SCORE,1503,GO:0032965,2.3396e-01,5.0000e+00
IMP_SCORE,1504,GO:0035304,2.3393e-01,2.6000e+01
IMP_SCORE,1505,GO:0034113,2.3390e-01,1.7000e+01
IMP_SCORE,1506,GO:0045779,2.3363e-01,1.3000e+01
IMP_SCORE,1507,GO:0042254,2.3362e-01,2.3000e+01
IMP_SCORE,1508,GO:1904705,2.3356e-01,7.0000e+00
IMP_SCORE,1509,GO:0050678,2.3356e-01,7.5000e+01
IMP_SCORE,1510,GO:0052548,2.3351e-01,1.2200e+02
IMP_SCORE,1511,GO:0031100,2.3340e-01,3.6000e+01
IMP_SCORE,1512,GO:0061036,2.3326e-01,1.4000e+01
IMP_SCORE,1513,GO:0045089,2.3326e-01,6.1000e+01
IMP_SCORE,1514,GO:0010759,2.3300e-01,9.0000e+00
IMP_SCORE,1515,GO:0050731,2.3299e-01,5.3000e+01
IMP_SCORE,1516,GO:0016811,2.3294e-01,1.2100e+02
IMP_SCORE,1517,GO:0051047,2.3282e-01,1.0600e+02
IMP_SCORE,1518,GO:0005546,2.3279e-01,3.8000e+01
IMP_SCORE,1519,GO:0002444,2.3277e-01,1.2000e+01
IMP_SCORE,1520,GO:0031331,2.3277e-01,1.0500e+02
IMP_SCORE,1521,GO:0005634,2.3271e-01,1.3250e+03
IMP_SCORE,1522,GO:0007162,2.3270e-01,8.0000e+01
IMP_SCORE,1523,GO:0071392,2.3266e-01,3.2000e+01
IMP_SCORE,1524,GO:0042401,2.3265e-01,2.6000e+01
IMP_SCORE,1525,GO:1904949,2.3264e-01,1.4000e+01
IMP_SCORE,1526,GO:1903828,2.3262e-01,6.2000e+01
IMP_SCORE,1527,GO:0045652,2.3262e-01,2.0000e+00
IMP_SCORE,1528,GO:0009083,2.3252e-01,4.8000e+01
IMP_SCORE,1529,GO:0061136,2.3249e-01,4.3000e+01
IMP_SCORE,1530,GO:0043112,2.3248e-01,2.1000e+01
IMP_SCORE,1531,GO:0032570,2.3248e-01,2.0000e+01
IMP_SCORE,1532,GO:0090314,2.3240e-01,1.8000e+01
IMP_SCORE,1533,GO:0043229,2.3236e-01,1.7130e+03
IMP_SCORE,1534,GO:0007059,2.3235e-01,5.6000e+01
IMP_SCORE,1535,GO:0014015,2.3235e-01,2.9000e+01
IMP_SCORE,1536,GO:0048489,2.3211e-01,2.3000e+01
IMP_SCORE,1537,GO:0045309,2.3208e-01,1.1000e+01
IMP_SCORE,1538,GO:0045428,2.3206e-01,2.4000e+01
IMP_SCORE,1539,GO:0005978,2.3200e-01,4.0000e+00
IMP_SCORE,1540,GO:0055002,2.3196e-01,5.2000e+01
IMP_SCORE,1541,GO:0032649,2.3187e-01,2.9000e+01
IMP_SCORE,1542,GO:0032270,2.3187e-01,2.4900e+02
IMP_SCORE,1543,GO:1901699,2.3186e-01,1.0400e+02
IMP_SCORE,1544,GO:1905475,2.3172e-01,5.5000e+01
IMP_SCORE,1545,GO:0006779,2.3170e-01,2.0000e+01
IMP_SCORE,1546,GO:0043523,2.3170e-01,6.5000e+01
IMP_SCORE,1547,GO:0002042,2.3169e-01,1.1000e+01
IMP_SCORE,1548,GO:0050821,2.3163e-01,5.6000e+01
IMP_SCORE,1549,GO:0006547,2.3159e-01,1.0000e+01
IMP_SCORE,1550,GO:0071377,2.3155e-01,1.2000e+01
IMP_SCORE,1551,GO:0019433,2.3149e-01,1.3000e+01
IMP_SCORE,1552,GO:0060491,2.3148e-01,9.9000e+01
IMP_SCORE,1553,GO:1901652,2.3141e-01,9.7000e+01
IMP_SCORE,1554,GO:0055010,2.3139e-01,7.0000e+00
IMP_SCORE,1555,GO:0019911,2.3137e-01,5.5000e+01
IMP_SCORE,1556,GO:0006783,2.3129e-01,2.5000e+01
IMP_SCORE,1557,GO:0046638,2.3124e-01,1.2000e+01
IMP_SCORE,1558,GO:0015294,2.3116e-01,5.5000e+01
IMP_SCORE,1559,GO:1902806,2.3111e-01,4.1000e+01
IMP_SCORE,1560,GO:0032094,2.3110e-01,1.6000e+01
IMP_SCORE,1561,GO:0046653,2.3087e-01,9.0000e+00
IMP_SCORE,1562,GO:0030193,2.3084e-01,4.2000e+01
IMP_SCORE,1563,GO:0007270,2.3079e-01,3.7000e+01
IMP_SCORE,1564,GO:0031056,2.3071e-01,3.3000e+01
IMP_SCORE,1565,GO:0048736,2.3063e-01,4.4000e+01
IMP_SCORE,1566,GO:0090066,2.3059e-01,1.1400e+02
IMP_SCORE,1567,GO:0061178,2.3057e-01,2.5000e+01
IMP_SCORE,1568,GO:0097300,2.3056e-01,2.7000e+01
IMP_SCORE,1569,GO:0070169,2.3056e-01,3.7000e+01
IMP_SCORE,1570,GO:0044247,2.3054e-01,1.1000e+01
IMP_SCORE,1571,GO:0015813,2.3053e-01,1.7000e+01
IMP_SCORE,1572,GO:1902105,2.3049e-01,1.0000e+02
IMP_SCORE,1573,GO:0030139,2.3038e-01,5.5000e+01
IMP_SCORE,1574,GO:1902533,2.3033e-01,2.0000e+02
IMP_SCORE,1575,GO:0007611,2.3031e-01,9.3000e+01
IMP_SCORE,1576,GO:1903317,2.3029e-01,6.0000e+01
IMP_SCORE,1577,GO:0098659,2.3018e-01,1.8000e+01
IMP_SCORE,1578,GO:0035094,2.3016e-01,9.0000e+00
IMP_SCORE,1579,GO:0018105,2.3015e-01,3.5000e+01
IMP_SCORE,1580,GO:2001236,2.3015e-01,5.8000e+01
IMP_SCORE,1581,GO:0048864,2.3011e-01,1.7000e+01
IMP_SCORE,1582,GO:0070935,2.3010e-01,5.0000e+00
IMP_SCORE,1583,GO:0035994,2.2999e-01,6.0000e+00
IMP_SCORE,1584,GO:0007179,2.2998e-01,3.0000e+01
IMP_SCORE,1585,GO:0019003,2.2981e-01,4.4000e+01
IMP_SCORE,1586,GO:0034243,2.2980e-01,7.0000e+00
IMP_SCORE,1587,GO:0046597,2.2979e-01,2.6000e+01
IMP_SCORE,1588,GO:0042107,2.2975e-01,8.0000e+00
IMP_SCORE,1589,GO:0060688,2.2974e-01,1.5000e+01
IMP_SCORE,1590,GO:0051494,2.2971e-01,4.1000e+01
IMP_SCORE,1591,GO:0046697,2.2968e-01,1.3000e+01
IMP_SCORE,1592,GO:0090280,2.2953e-01,1.7000e+01
IMP_SCORE,1593,GO:0051602,2.2943e-01,1.7000e+01
IMP_SCORE,1594,GO:0048487,2.2934e-01,1.5000e+01
IMP_SCORE,1595,GO:0032069,2.2932e-01,5.0000e+00
IMP_SCORE,1596,GO:0001505,2.2931e-01,8.1000e+01
IMP_SCORE,1597,GO:0005764,2.2926e-01,2.6800e+02
IMP_SCORE,1598,GO:0042594,2.2918e-01,7.4000e+01
IMP_SCORE,1599,GO:0034104,2.2909e-01,1.6000e+01
IMP_SCORE,1600,GO:0005884,2.2905e-01,4.4000e+01
IMP_SCORE,1601,GO:0060326,2.2878e-01,7.5000e+01
IMP_SCORE,1602,GO:0006570,2.2876e-01,1.7000e+01
IMP_SCORE,1603,GO:0018209,2.2874e-01,6.2000e+01
IMP_SCORE,1604,GO:0003714,2.2871e-01,8.6000e+01
IMP_SCORE,1605,GO:0014066,2.2870e-01,6.3000e+01
IMP_SCORE,1606,GO:0046475,2.2869e-01,1.6000e+01
IMP_SCORE,1607,GO:0005488,2.2865e-01,2.0220e+03
IMP_SCORE,1608,GO:0042346,2.2865e-01,7.0000e+00
IMP_SCORE,1609,GO:0044428,2.2863e-01,1.2670e+03
IMP_SCORE,1610,GO:0070003,2.2842e-01,2.8000e+01
IMP_SCORE,1611,GO:0001952,2.2841e-01,2.8000e+01
IMP_SCORE,1612,GO:0099118,2.2839e-01,2.4000e+01
IMP_SCORE,1613,GO:0061014,2.2838e-01,1.5000e+01
IMP_SCORE,1614,GO:0097067,2.2824e-01,1.7000e+01
IMP_SCORE,1615,GO:0071345,2.2821e-01,1.1000e+02
IMP_SCORE,1616,GO:0035150,2.2814e-01,4.8000e+01
IMP_SCORE,1617,GO:0032273,2.2810e-01,2.5000e+01
IMP_SCORE,1618,GO:0042102,2.2809e-01,3.6000e+01
IMP_SCORE,1619,GO:0044297,2.2806e-01,2.3900e+02
IMP_SCORE,1620,GO:0002764,2.2795e-01,1.4200e+02
IMP_SCORE,1621,GO:0046466,2.2793e-01,2.7000e+01
IMP_SCORE,1622,GO:0070182,2.2792e-01,5.0000e+00
IMP_SCORE,1623,GO:0051899,2.2787e-01,1.8000e+01
IMP_SCORE,1624,GO:0036152,2.2786e-01,6.1000e+01
IMP_SCORE,1625,GO:0042470,2.2782e-01,7.8000e+01
IMP_SCORE,1626,GO:0031344,2.2782e-01,1.6900e+02
IMP_SCORE,1627,GO:0005242,2.2782e-01,3.6000e+01
IMP_SCORE,1628,GO:0034122,2.2781e-01,1.8000e+01
IMP_SCORE,1629,GO:0090311,2.2779e-01,1.2000e+01
IMP_SCORE,1630,GO:0006941,2.2778e-01,3.1000e+01
IMP_SCORE,1631,GO:0048167,2.2777e-01,7.1000e+01
IMP_SCORE,1632,GO:0098732,2.2776e-01,2.1000e+01
IMP_SCORE,1633,GO:0002064,2.2775e-01,6.5000e+01
IMP_SCORE,1634,GO:0032878,2.2771e-01,7.0000e+00
IMP_SCORE,1635,GO:0042834,2.2763e-01,1.5000e+01
IMP_SCORE,1636,GO:0006491,2.2760e-01,2.1000e+01
IMP_SCORE,1637,GO:1904892,2.2753e-01,3.5000e+01
IMP_SCORE,1638,GO:0017144,2.2738e-01,3.2000e+01
IMP_SCORE,1639,GO:0032332,2.2737e-01,6.0000e+00
IMP_SCORE,1640,GO:0043407,2.2736e-01,3.3000e+01
IMP_SCORE,1641,GO:1904031,2.2733e-01,2.1000e+01
IMP_SCORE,1642,GO:0090287,2.2733e-01,6.8000e+01
IMP_SCORE,1643,GO:0002664,2.2728e-01,1.9000e+01
IMP_SCORE,1644,GO:0010039,2.2724e-01,3.6000e+01
IMP_SCORE,1645,GO:0070233,2.2712e-01,2.3000e+01
IMP_SCORE,1646,GO:0030687,2.2711e-01,2.4000e+01
IMP_SCORE,1647,GO:0030705,2.2708e-01,6.4000e+01
IMP_SCORE,1648,GO:0070300,2.2701e-01,3.6000e+01
IMP_SCORE,1649,GO:0031492,2.2701e-01,1.4000e+01
IMP_SCORE,1650,GO:0046037,2.2700e-01,1.7000e+01
IMP_SCORE,1651,GO:1903522,2.2693e-01,1.1000e+02
IMP_SCORE,1652,GO:0032729,2.2688e-01,2.6000e+01
IMP_SCORE,1653,GO:0032944,2.2685e-01,6.0000e+01
IMP_SCORE,1654,GO:0003012,2.2678e-01,1.3000e+02
IMP_SCORE,1655,GO:0045912,2.2670e-01,2.8000e+01
IMP_SCORE,1656,GO:0055024,2.2670e-01,6.0000e+00
IMP_SCORE,1657,GO:0008637,2.2663e-01,3.2000e+01
IMP_SCORE,1658,GO:0006972,2.2654e-01,6.0000e+00
IMP_SCORE,1659,GO:0014059,2.2648e-01,4.0000e+00
IMP_SCORE,1660,GO:0002020,2.2648e-01,5.8000e+01
IMP_SCORE,1661,GO:0060193,2.2644e-01,2.2000e+01
IMP_SCORE,1662,GO:1904590,2.2643e-01,3.6000e+01
IMP_SCORE,1663,GO:1901983,2.2638e-01,1.2000e+01
IMP_SCORE,1664,GO:0098802,2.2630e-01,1.0000e+02
IMP_SCORE,1665,GO:0030449,2.2628e-01,3.5000e+01
IMP_SCORE,1666,GO:0046794,2.2623e-01,1.0000e+01
IMP_SCORE,1667,GO:0021799,2.2621e-01,1.6000e+01
IMP_SCORE,1668,GO:0060076,2.2614e-01,5.0000e+00
IMP_SCORE,1669,GO:0060291,2.2594e-01,2.6000e+01
IMP_SCORE,1670,GO:0005527,2.2593e-01,3.1000e+01
IMP_SCORE,1671,GO:0035578,2.2593e-01,7.7000e+01
IMP_SCORE,1672,GO:0019887,2.2582e-01,7.6000e+01
IMP_SCORE,1673,GO:0030522,2.2564e-01,4.2000e+01
IMP_SCORE,1674,GO:2000311,2.2560e-01,5.0000e+00
IMP_SCORE,1675,GO:0055013,2.2555e-01,1.4000e+01
IMP_SCORE,1676,GO:0099501,2.2554e-01,7.0000e+01
IMP_SCORE,1677,GO:0034329,2.2553e-01,1.1000e+02
IMP_SCORE,1678,GO:1903202,2.2548e-01,2.1000e+01
IMP_SCORE,1679,GO:0098900,2.2545e-01,7.0000e+00
IMP_SCORE,1680,GO:0035640,2.2541e-01,2.4000e+01
IMP_SCORE,1681,GO:0010243,2.2541e-01,1.9200e+02
IMP_SCORE,1682,GO:0032677,2.2537e-01,4.3000e+01
IMP_SCORE,1683,GO:1901032,2.2531e-01,5.0000e+00
IMP_SCORE,1684,GO:0051222,2.2529e-01,1.1900e+02
IMP_SCORE,1685,GO:0048015,2.2529e-01,3.6000e+01
IMP_SCORE,1686,GO:0002687,2.2528e-01,3.0000e+01
IMP_SCORE,1687,GO:0006007,2.2527e-01,1.2000e+01
IMP_SCORE,1688,GO:0060134,2.2524e-01,7.0000e+00
IMP_SCORE,1689,GO:0047496,2.2512e-01,1.0000e+01
IMP_SCORE,1690,GO:0016307,2.2509e-01,3.7000e+01
IMP_SCORE,1691,GO:0045687,2.2506e-01,2.1000e+01
IMP_SCORE,1692,GO:0010942,2.2491e-01,2.1200e+02
IMP_SCORE,1693,GO:1901571,2.2488e-01,1.1000e+01
IMP_SCORE,1694,GO:0051294,2.2485e-01,5.0000e+00
IMP_SCORE,1695,GO:0006577,2.2483e-01,3.0000e+01
IMP_SCORE,1696,GO:0060330,2.2477e-01,7.0000e+00
IMP_SCORE,1697,GO:0071456,2.2464e-01,2.5000e+01
IMP_SCORE,1698,GO:0032839,2.2462e-01,1.1000e+01
IMP_SCORE,1699,GO:1903509,2.2460e-01,9.3000e+01
IMP_SCORE,1700,GO:0016071,2.2458e-01,1.5800e+02
IMP_SCORE,1701,GO:0009127,2.2450e-01,1.1000e+01
IMP_SCORE,1702,GO:0007220,2.2445e-01,4.0000e+00
IMP_SCORE,1703,GO:0016594,2.2443e-01,1.5000e+01
IMP_SCORE,1704,GO:0006639,2.2439e-01,6.8000e+01
IMP_SCORE,1705,GO:0012505,2.2435e-01,1.6300e+02
IMP_SCORE,1706,GO:0000097,2.2422e-01,1.8000e+01
IMP_SCORE,1707,GO:0033630,2.2422e-01,1.4000e+01
IMP_SCORE,1708,GO:0002675,2.2416e-01,2.1000e+01
IMP_SCORE,1709,GO:0060191,2.2413e-01,2.6000e+01
IMP_SCORE,1710,GO:0030803,2.2407e-01,8.0000e+00
IMP_SCORE,1711,GO:0060070,2.2406e-01,2.3000e+01
IMP_SCORE,1712,GO:0070887,2.2402e-01,4.1300e+02
IMP_SCORE,1713,GO:0018107,2.2395e-01,3.9000e+01
IMP_SCORE,1714,GO:0097369,2.2387e-01,4.0000e+00
IMP_SCORE,1715,GO:0042590,2.2386e-01,6.5000e+01
IMP_SCORE,1716,GO:1903131,2.2384e-01,2.4000e+01
IMP_SCORE,1717,GO:0031690,2.2376e-01,6.0000e+00
IMP_SCORE,1718,GO:0001894,2.2363e-01,7.2000e+01
IMP_SCORE,1719,GO:0060122,2.2355e-01,2.2000e+01
IMP_SCORE,1720,GO:0090025,2.2353e-01,7.0000e+00
IMP_SCORE,1721,GO:0010975,2.2342e-01,1.3100e+02
IMP_SCORE,1722,GO:0030837,2.2339e-01,1.4000e+01
IMP_SCORE,1723,GO:0008328,2.2339e-01,1.8000e+01
IMP_SCORE,1724,GO:1903205,2.2328e-01,7.0000e+00
IMP_SCORE,1725,GO:0043370,2.2326e-01,1.4000e+01
IMP_SCORE,1726,GO:0002218,2.2325e-01,6.3000e+01
IMP_SCORE,1727,GO:0006022,2.2324e-01,1.0800e+02
IMP_SCORE,1728,GO:0016701,2.2319e-01,4.3000e+01
IMP_SCORE,1729,GO:0000018,2.2317e-01,1.0000e+01
IMP_SCORE,1730,GO:0051402,2.2317e-01,6.0000e+00
IMP_SCORE,1731,GO:0051590,2.2315e-01,2.0000e+00
IMP_SCORE,1732,GO:0032587,2.2298e-01,1.9000e+01
IMP_SCORE,1733,GO:1904063,2.2279e-01,1.6000e+01
IMP_SCORE,1734,GO:0061217,2.2278e-01,6.0000e+00
IMP_SCORE,1735,GO:0032682,2.2278e-01,1.4000e+01
IMP_SCORE,1736,GO:0097305,2.2277e-01,8.8000e+01
IMP_SCORE,1737,GO:2000146,2.2272e-01,9.4000e+01
IMP_SCORE,1738,GO:0005829,2.2271e-01,1.7660e+03
IMP_SCORE,1739,GO:0043649,2.2269e-01,3.0000e+01
IMP_SCORE,1740,GO:0010977,2.2268e-01,7.8000e+01
IMP_SCORE,1741,GO:0045667,2.2268e-01,5.2000e+01
IMP_SCORE,1742,GO:0005070,2.2260e-01,3.6000e+01
IMP_SCORE,1743,GO:0002702,2.2258e-01,2.9000e+01
IMP_SCORE,1744,GO:0090665,2.2250e-01,3.8000e+01
IMP_SCORE,1745,GO:0033363,2.2244e-01,2.2000e+01
IMP_SCORE,1746,GO:0090276,2.2243e-01,7.3000e+01
IMP_SCORE,1747,GO:0031063,2.2241e-01,8.0000e+00
IMP_SCORE,1748,GO:0048709,2.2232e-01,3.2000e+01
IMP_SCORE,1749,GO:0007163,2.2227e-01,8.0000e+01
IMP_SCORE,1750,GO:0051100,2.2225e-01,4.5000e+01
IMP_SCORE,1751,GO:0009435,2.2224e-01,2.0000e+01
IMP_SCORE,1752,GO:0010827,2.2222e-01,3.7000e+01
IMP_SCORE,1753,GO:0006487,2.2221e-01,6.0000e+01
IMP_SCORE,1754,GO:0051019,2.2221e-01,6.0000e+00
IMP_SCORE,1755,GO:0006879,2.2218e-01,2.5000e+01
IMP_SCORE,1756,GO:0032092,2.2204e-01,2.2000e+01
IMP_SCORE,1757,GO:0009306,2.2202e-01,4.7000e+01
IMP_SCORE,1758,GO:0051607,2.2201e-01,8.9000e+01
IMP_SCORE,1759,GO:0009886,2.2193e-01,1.1000e+01
IMP_SCORE,1760,GO:0045600,2.2193e-01,3.5000e+01
IMP_SCORE,1761,GO:0005769,2.2189e-01,1.6300e+02
IMP_SCORE,1762,GO:1905818,2.2189e-01,1.1000e+01
IMP_SCORE,1763,GO:0099132,2.2185e-01,1.3000e+01
IMP_SCORE,1764,GO:1904064,2.2168e-01,2.7000e+01
IMP_SCORE,1765,GO:0032481,2.2166e-01,3.5000e+01
IMP_SCORE,1766,GO:0031967,2.2153e-01,1.6800e+02
IMP_SCORE,1767,GO:0060192,2.2153e-01,5.0000e+00
IMP_SCORE,1768,GO:0061572,2.2153e-01,3.0000e+01
IMP_SCORE,1769,GO:0097711,2.2150e-01,6.1000e+01
IMP_SCORE,1770,GO:0003700,2.2145e-01,3.1900e+02
IMP_SCORE,1771,GO:0048638,2.2136e-01,6.9000e+01
IMP_SCORE,1772,GO:0034369,2.2135e-01,9.0000e+00
IMP_SCORE,1773,GO:0048863,2.2130e-01,4.2000e+01
IMP_SCORE,1774,GO:0043227,2.2130e-01,1.4720e+03
IMP_SCORE,1775,GO:0031667,2.2128e-01,1.1800e+02
IMP_SCORE,1776,GO:0048857,2.2123e-01,5.8000e+01
IMP_SCORE,1777,GO:0070167,2.2109e-01,3.6000e+01
IMP_SCORE,1778,GO:0001158,2.2108e-01,2.9000e+01
IMP_SCORE,1779,GO:0006611,2.2104e-01,1.9000e+01
IMP_SCORE,1780,GO:0009948,2.2104e-01,2.6000e+01
IMP_SCORE,1781,GO:0071248,2.2103e-01,6.9000e+01
IMP_SCORE,1782,GO:0060401,2.2103e-01,1.2000e+01
IMP_SCORE,1783,GO:0008652,2.2099e-01,7.2000e+01
IMP_SCORE,1784,GO:1990391,2.2093e-01,7.0000e+00
IMP_SCORE,1785,GO:0002479,2.2091e-01,6.8000e+01
IMP_SCORE,1786,GO:0030295,2.2086e-01,3.5000e+01
IMP_SCORE,1787,GO:0042481,2.2085e-01,1.8000e+01
IMP_SCORE,1788,GO:0030048,2.2076e-01,5.4000e+01
IMP_SCORE,1789,GO:0032990,2.2072e-01,1.3300e+02
IMP_SCORE,1790,GO:2000027,2.2071e-01,7.2000e+01
IMP_SCORE,1791,GO:0043231,2.2062e-01,1.7360e+03
IMP_SCORE,1792,GO:0045682,2.2061e-01,1.8000e+01
IMP_SCORE,1793,GO:0010952,2.2058e-01,4.1000e+01
IMP_SCORE,1794,GO:0002819,2.2056e-01,2.8000e+01
IMP_SCORE,1795,GO:0038024,2.2055e-01,9.2000e+01
IMP_SCORE,1796,GO:0002009,2.2053e-01,9.7000e+01
IMP_SCORE,1797,GO:0009161,2.2051e-01,4.6000e+01
IMP_SCORE,1798,GO:0030971,2.2050e-01,5.1000e+01
IMP_SCORE,1799,GO:0048468,2.2045e-01,2.7000e+02
IMP_SCORE,1800,GO:0071156,2.2028e-01,2.0000e+01
IMP_SCORE,1801,GO:0008305,2.2024e-01,4.7000e+01
IMP_SCORE,1802,GO:0010664,2.2023e-01,1.1000e+01
IMP_SCORE,1803,GO:0090101,2.2021e-01,3.1000e+01
IMP_SCORE,1804,GO:0031968,2.2020e-01,1.6800e+02
IMP_SCORE,1805,GO:0030207,2.2016e-01,1.3000e+01
IMP_SCORE,1806,GO:0043548,2.2007e-01,1.5000e+01
IMP_SCORE,1807,GO:0046434,2.1999e-01,5.3000e+01
IMP_SCORE,1808,GO:0043537,2.1996e-01,6.0000e+00
IMP_SCORE,1809,GO:0048148,2.1993e-01,1.5000e+01
IMP_SCORE,1810,GO:0006644,2.1992e-01,1.6700e+02
IMP_SCORE,1811,GO:0003085,2.1987e-01,5.0000e+00
IMP_SCORE,1812,GO:0060590,2.1983e-01,2.9000e+01
IMP_SCORE,1813,GO:0002710,2.1979e-01,7.0000e+00
IMP_SCORE,1814,GO:0010596,2.1974e-01,1.4000e+01
IMP_SCORE,1815,GO:0032869,2.1971e-01,3.7000e+01
IMP_SCORE,1816,GO:0032495,2.1969e-01,1.5000e+01
IMP_SCORE,1817,GO:0061050,2.1968e-01,3.0000e+00
IMP_SCORE,1818,GO:0009713,2.1960e-01,1.2000e+01
IMP_SCORE,1819,GO:0090183,2.1950e-01,5.0000e+00
IMP_SCORE,1820,GO:0019731,2.1944e-01,1.6000e+01
IMP_SCORE,1821,GO:0031982,2.1936e-01,1.0840e+03
IMP_SCORE,1822,GO:0010972,2.1933e-01,1.6000e+01
IMP_SCORE,1823,GO:0009410,2.1932e-01,1.6000e+01
IMP_SCORE,1824,GO:0051090,2.1930e-01,1.0000e+02
IMP_SCORE,1825,GO:0009894,2.1922e-01,2.3200e+02
IMP_SCORE,1826,GO:0007409,2.1915e-01,1.0600e+02
IMP_SCORE,1827,GO:0006468,2.1911e-01,2.1200e+02
IMP_SCORE,1828,GO:1904752,2.1906e-01,1.4000e+01
IMP_SCORE,1829,GO:0042579,2.1906e-01,1.5300e+02
IMP_SCORE,1830,GO:0002718,2.1905e-01,1.7000e+01
IMP_SCORE,1831,GO:0000478,2.1899e-01,9.0000e+00
IMP_SCORE,1832,GO:0050922,2.1896e-01,2.4000e+01
IMP_SCORE,1833,GO:0030278,2.1885e-01,8.8000e+01
IMP_SCORE,1834,GO:0031570,2.1884e-01,3.2000e+01
IMP_SCORE,1835,GO:0070062,2.1875e-01,9.5500e+02
IMP_SCORE,1836,GO:0030036,2.1874e-01,1.4000e+02
IMP_SCORE,1837,GO:2001241,2.1874e-01,6.0000e+00
IMP_SCORE,1838,GO:0050863,2.1873e-01,8.1000e+01
IMP_SCORE,1839,GO:0015467,2.1871e-01,6.3000e+01
IMP_SCORE,1840,GO:0002792,2.1868e-01,3.8000e+01
IMP_SCORE,1841,GO:0004623,2.1868e-01,4.6000e+01
IMP_SCORE,1842,GO:1900182,2.1851e-01,2.0000e+01
IMP_SCORE,1843,GO:0070914,2.1850e-01,1.4000e+01
IMP_SCORE,1844,GO:0030666,2.1847e-01,9.5000e+01
IMP_SCORE,1845,GO:0072164,2.1841e-01,1.8000e+01
IMP_SCORE,1846,GO:1904874,2.1839e-01,1.0000e+00
IMP_SCORE,1847,GO:0051017,2.1833e-01,3.7000e+01
IMP_SCORE,1848,GO:0021766,2.1831e-01,5.1000e+01
IMP_SCORE,1849,GO:2000136,2.1827e-01,1.9000e+01
IMP_SCORE,1850,GO:0021879,2.1826e-01,1.4000e+01
IMP_SCORE,1851,GO:0004435,2.1817e-01,2.9000e+01
IMP_SCORE,1852,GO:0097194,2.1793e-01,4.5000e+01
IMP_SCORE,1853,GO:0043209,2.1792e-01,2.0000e+02
IMP_SCORE,1854,GO:0030218,2.1792e-01,2.0000e+01
IMP_SCORE,1855,GO:0006954,2.1790e-01,2.3800e+02
IMP_SCORE,1856,GO:0019585,2.1778e-01,2.0000e+01
IMP_SCORE,1857,GO:0044213,2.1770e-01,5.0000e+00
IMP_SCORE,1858,GO:0002717,2.1760e-01,9.0000e+00
IMP_SCORE,1859,GO:1904951,2.1754e-01,1.2900e+02
IMP_SCORE,1860,GO:0003735,2.1749e-01,8.2000e+01
IMP_SCORE,1861,GO:1901606,2.1738e-01,9.7000e+01
IMP_SCORE,1862,GO:2000104,2.1737e-01,2.0000e+01
IMP_SCORE,1863,GO:0000070,2.1732e-01,1.2000e+01
IMP_SCORE,1864,GO:0010632,2.1731e-01,3.9000e+01
IMP_SCORE,1865,GO:0016052,2.1724e-01,8.1000e+01
IMP_SCORE,1866,GO:0023026,2.1722e-01,1.8000e+01
IMP_SCORE,1867,GO:0051647,2.1705e-01,1.0000e+01
IMP_SCORE,1868,GO:0043154,2.1703e-01,2.3000e+01
IMP_SCORE,1869,GO:0045920,2.1698e-01,2.6000e+01
IMP_SCORE,1870,GO:0045295,2.1696e-01,5.0000e+00
IMP_SCORE,1871,GO:0001227,2.1692e-01,5.8000e+01
IMP_SCORE,1872,GO:0098930,2.1691e-01,1.0000e+01
IMP_SCORE,1873,GO:0060205,2.1691e-01,1.5400e+02
IMP_SCORE,1874,GO:0016831,2.1690e-01,3.1000e+01
IMP_SCORE,1875,GO:0032376,2.1689e-01,1.7000e+01
IMP_SCORE,1876,GO:1990126,2.1678e-01,4.4000e+01
IMP_SCORE,1877,GO:0046580,2.1676e-01,1.0000e+01
IMP_SCORE,1878,GO:0051155,2.1675e-01,2.0000e+01
IMP_SCORE,1879,GO:0004869,2.1666e-01,4.1000e+01
IMP_SCORE,1880,GO:0006695,2.1659e-01,1.5000e+01
IMP_SCORE,1881,GO:0045995,2.1656e-01,2.5000e+01
IMP_SCORE,1882,GO:0034754,2.1656e-01,7.5000e+01
IMP_SCORE,1883,GO:0060740,2.1655e-01,1.4000e+01
IMP_SCORE,1884,GO:0044273,2.1650e-01,4.0000e+01
IMP_SCORE,1885,GO:0044068,2.1650e-01,4.0000e+00
IMP_SCORE,1886,GO:0010955,2.1640e-01,1.7000e+01
IMP_SCORE,1887,GO:0008361,2.1628e-01,5.3000e+01
IMP_SCORE,1888,GO:0032410,2.1625e-01,9.0000e+00
IMP_SCORE,1889,GO:0032970,2.1622e-01,9.1000e+01
IMP_SCORE,1890,GO:0016248,2.1622e-01,3.7000e+01
IMP_SCORE,1891,GO:0021795,2.1621e-01,2.4000e+01
IMP_SCORE,1892,GO:0002863,2.1621e-01,6.0000e+00
IMP_SCORE,1893,GO:0070206,2.1619e-01,4.2000e+01
IMP_SCORE,1894,GO:0060065,2.1618e-01,5.0000e+00
IMP_SCORE,1895,GO:0009111,2.1616e-01,5.0000e+00
IMP_SCORE,1896,GO:0034162,2.1600e-01,1.9000e+01
IMP_SCORE,1897,GO:0046326,2.1600e-01,3.2000e+01
IMP_SCORE,1898,GO:0050866,2.1599e-01,4.7000e+01
IMP_SCORE,1899,GO:0018196,2.1594e-01,4.9000e+01
IMP_SCORE,1900,GO:0005184,2.1592e-01,1.1000e+01
IMP_SCORE,1901,GO:0009141,2.1582e-01,4.4000e+01
IMP_SCORE,1902,GO:0022407,2.1580e-01,1.1300e+02
IMP_SCORE,1903,GO:0005774,2.1577e-01,2.3900e+02
IMP_SCORE,1904,GO:0031965,2.1571e-01,2.8700e+02
IMP_SCORE,1905,GO:0000794,2.1570e-01,2.0000e+01
IMP_SCORE,1906,GO:0002683,2.1568e-01,1.7600e+02
IMP_SCORE,1907,GO:0006687,2.1568e-01,9.4000e+01
IMP_SCORE,1908,GO:0010720,2.1565e-01,1.1900e+02
IMP_SCORE,1909,GO:0046390,2.1564e-01,2.9000e+01
IMP_SCORE,1910,GO:0090068,2.1564e-01,7.1000e+01
IMP_SCORE,1911,GO:0046341,2.1558e-01,1.1000e+01
IMP_SCORE,1912,GO:0050819,2.1558e-01,2.6000e+01
IMP_SCORE,1913,GO:0043230,2.1553e-01,9.3700e+02
IMP_SCORE,1914,GO:0009199,2.1543e-01,3.3000e+01
IMP_SCORE,1915,GO:0043065,2.1539e-01,1.7200e+02
IMP_SCORE,1916,GO:0007200,2.1539e-01,5.2000e+01
IMP_SCORE,1917,GO:0048018,2.1529e-01,1.2000e+01
IMP_SCORE,1918,GO:0007178,2.1524e-01,5.6000e+01
IMP_SCORE,1919,GO:0046822,2.1522e-01,4.9000e+01
IMP_SCORE,1920,GO:0002429,2.1518e-01,8.8000e+01
IMP_SCORE,1921,GO:0060429,2.1517e-01,6.1000e+01
IMP_SCORE,1922,GO:0046173,2.1513e-01,3.1000e+01
IMP_SCORE,1923,GO:1904950,2.1512e-01,6.6000e+01
IMP_SCORE,1924,GO:0008593,2.1498e-01,2.2000e+01
IMP_SCORE,1925,GO:0050810,2.1494e-01,1.5000e+01
IMP_SCORE,1926,GO:0032691,2.1490e-01,7.0000e+00
IMP_SCORE,1927,GO:1902991,2.1488e-01,7.0000e+00
IMP_SCORE,1928,GO:1903392,2.1485e-01,1.1000e+01
IMP_SCORE,1929,GO:1903305,2.1474e-01,5.0000e+01
IMP_SCORE,1930,GO:0051896,2.1474e-01,4.3000e+01
IMP_SCORE,1931,GO:0009408,2.1472e-01,9.4000e+01
IMP_SCORE,1932,GO:0050900,2.1470e-01,1.5900e+02
IMP_SCORE,1933,GO:0004867,2.1470e-01,6.0000e+01
IMP_SCORE,1934,GO:0043068,2.1467e-01,1.6700e+02
IMP_SCORE,1935,GO:0032652,2.1467e-01,2.0000e+01
IMP_SCORE,1936,GO:0045010,2.1465e-01,1.8000e+01
IMP_SCORE,1937,GO:0070293,2.1463e-01,1.2000e+01
IMP_SCORE,1938,GO:0051489,2.1460e-01,4.7000e+01
IMP_SCORE,1939,GO:0006672,2.1459e-01,9.6000e+01
IMP_SCORE,1940,GO:0051653,2.1457e-01,1.1000e+01
IMP_SCORE,1941,GO:1903146,2.1457e-01,1.5000e+01
IMP_SCORE,1942,GO:0043531,2.1453e-01,3.3000e+01
IMP_SCORE,1943,GO:0030155,2.1445e-01,2.5800e+02
IMP_SCORE,1944,GO:0030676,2.1441e-01,6.0000e+00
IMP_SCORE,1945,GO:0001085,2.1436e-01,5.3000e+01
IMP_SCORE,1946,GO:0045745,2.1435e-01,1.4000e+01
IMP_SCORE,1947,GO:0001763,2.1435e-01,6.4000e+01
IMP_SCORE,1948,GO:0044774,2.1434e-01,1.0000e+01
IMP_SCORE,1949,GO:0014704,2.1425e-01,1.6000e+01
IMP_SCORE,1950,GO:1900740,2.1424e-01,1.3000e+01
IMP_SCORE,1951,GO:0009746,2.1420e-01,4.9000e+01
IMP_SCORE,1952,GO:0016763,2.1412e-01,1.2900e+02
IMP_SCORE,1953,GO:0019377,2.1411e-01,2.2000e+01
IMP_SCORE,1954,GO:0010811,2.1409e-01,7.4000e+01
IMP_SCORE,1955,GO:0032272,2.1406e-01,3.0000e+01
IMP_SCORE,1956,GO:2000345,2.1394e-01,6.0000e+00
IMP_SCORE,1957,GO:0031975,2.1393e-01,1.8900e+02
IMP_SCORE,1958,GO:0097009,2.1386e-01,1.7000e+01
IMP_SCORE,1959,GO:0015248,2.1381e-01,1.2000e+01
IMP_SCORE,1960,GO:0070228,2.1358e-01,2.3000e+01
IMP_SCORE,1961,GO:0042487,2.1356e-01,1.7000e+01
IMP_SCORE,1962,GO:1903561,2.1349e-01,9.7300e+02
IMP_SCORE,1963,GO:0043369,2.1345e-01,1.9000e+01
IMP_SCORE,1964,GO:0044033,2.1344e-01,1.2000e+01
IMP_SCORE,1965,GO:0043244,2.1340e-01,4.8000e+01
IMP_SCORE,1966,GO:0050829,2.1338e-01,2.0000e+01
IMP_SCORE,1967,GO:1903651,2.1337e-01,1.0000e+01
IMP_SCORE,1968,GO:0006959,2.1332e-01,1.1600e+02
IMP_SCORE,1969,GO:0018212,2.1325e-01,6.6000e+01
IMP_SCORE,1970,GO:0048841,2.1320e-01,5.0000e+00
IMP_SCORE,1971,GO:0008344,2.1316e-01,4.9000e+01
IMP_SCORE,1972,GO:0019674,2.1309e-01,3.7000e+01
IMP_SCORE,1973,GO:0032225,2.1309e-01,4.0000e+00
IMP_SCORE,1974,GO:0031347,2.1306e-01,1.6600e+02
IMP_SCORE,1975,GO:0036293,2.1302e-01,6.9000e+01
IMP_SCORE,1976,GO:0046325,2.1293e-01,2.0000e+00
IMP_SCORE,1977,GO:0006984,2.1285e-01,2.4000e+01
IMP_SCORE,1978,GO:0005773,2.1279e-01,2.8600e+02
IMP_SCORE,1979,GO:0004622,2.1277e-01,2.4000e+01
IMP_SCORE,1980,GO:0051693,2.1266e-01,2.4000e+01
IMP_SCORE,1981,GO:0000186,2.1264e-01,1.9000e+01
IMP_SCORE,1982,GO:0010954,2.1263e-01,1.0000e+01
IMP_SCORE,1983,GO:0009953,2.1261e-01,2.4000e+01
IMP_SCORE,1984,GO:0070302,2.1261e-01,4.3000e+01
IMP_SCORE,1985,GO:0007080,2.1245e-01,9.0000e+00
IMP_SCORE,1986,GO:1902555,2.1244e-01,6.0000e+00
IMP_SCORE,1987,GO:0043280,2.1232e-01,3.4000e+01
IMP_SCORE,1988,GO:0016053,2.1231e-01,1.5900e+02
IMP_SCORE,1989,GO:0002697,2.1229e-01,9.9000e+01
IMP_SCORE,1990,GO:0002312,2.1228e-01,1.6000e+01
IMP_SCORE,1991,GO:2000401,2.1228e-01,1.9000e+01
IMP_SCORE,1992,GO:0002449,2.1224e-01,4.5000e+01
IMP_SCORE,1993,GO:0010008,2.1216e-01,2.1500e+02
IMP_SCORE,1994,GO:0016303,2.1215e-01,1.1000e+01
IMP_SCORE,1995,GO:0048732,2.1198e-01,1.0500e+02
IMP_SCORE,1996,GO:0035239,2.1195e-01,6.1000e+01
IMP_SCORE,1997,GO:1902117,2.1188e-01,3.4000e+01
IMP_SCORE,1998,GO:0030150,2.1188e-01,5.0000e+00
IMP_SCORE,1999,GO:0070412,2.1187e-01,5.0000e+00
IMP_SCORE,2000,GO:0051054,2.1179e-01,3.7000e+01
IMP_SCORE,2001,GO:0006978,2.1173e-01,1.0000e+01
IMP_SCORE,2002,GO:0009066,2.1173e-01,6.5000e+01
IMP_SCORE,2003,GO:0097485,2.1162e-01,1.6100e+02
IMP_SCORE,2004,GO:0043372,2.1162e-01,1.0000e+01
IMP_SCORE,2005,GO:1901505,2.1160e-01,7.2000e+01
IMP_SCORE,2006,GO:0032515,2.1154e-01,2.0000e+00
IMP_SCORE,2007,GO:0030027,2.1150e-01,7.5000e+01
IMP_SCORE,2008,GO:0072562,2.1146e-01,1.9700e+02
IMP_SCORE,2009,GO:0032305,2.1144e-01,7.0000e+00
IMP_SCORE,2010,GO:0048011,2.1135e-01,1.7000e+01
IMP_SCORE,2011,GO:0040018,2.1133e-01,9.0000e+00
IMP_SCORE,2012,GO:0031670,2.1129e-01,2.0000e+00
IMP_SCORE,2013,GO:0019209,2.1121e-01,4.0000e+01
IMP_SCORE,2014,GO:0019217,2.1119e-01,2.8000e+01
IMP_SCORE,2015,GO:0072163,2.1118e-01,1.7000e+01
IMP_SCORE,2016,GO:0001709,2.1117e-01,2.5000e+01
IMP_SCORE,2017,GO:0042462,2.1116e-01,2.2000e+01
IMP_SCORE,2018,GO:0046649,2.1115e-01,1.1000e+02
IMP_SCORE,2019,GO:0042136,2.1115e-01,2.3000e+01
IMP_SCORE,2020,GO:0043009,2.1101e-01,6.2000e+01
IMP_SCORE,2021,GO:0045596,2.1098e-01,1.9400e+02
IMP_SCORE,2022,GO:0042493,2.1096e-01,1.1300e+02
IMP_SCORE,2023,GO:0030970,2.1095e-01,2.0000e+00
IMP_SCORE,2024,GO:0045807,2.1094e-01,3.7000e+01
IMP_SCORE,2025,GO:0001618,2.1093e-01,5.7000e+01
IMP_SCORE,2026,GO:0031641,2.1088e-01,1.3000e+01
IMP_SCORE,2027,GO:0070372,2.1086e-01,6.4000e+01
IMP_SCORE,2028,GO:0033135,2.1084e-01,2.2000e+01
IMP_SCORE,2029,GO:0071216,2.1084e-01,6.8000e+01
IMP_SCORE,2030,GO:0055007,2.1082e-01,7.0000e+00
IMP_SCORE,2031,GO:0030540,2.1077e-01,7.0000e+00
IMP_SCORE,2032,GO:0035065,2.1074e-01,1.3000e+01
IMP_SCORE,2033,GO:0045717,2.1069e-01,4.0000e+00
IMP_SCORE,2034,GO:0045619,2.1069e-01,4.0000e+01
IMP_SCORE,2035,GO:2000045,2.1068e-01,3.7000e+01
IMP_SCORE,2036,GO:0031103,2.1061e-01,1.6000e+01
IMP_SCORE,2037,GO:0042599,2.1060e-01,2.3000e+01
IMP_SCORE,2038,GO:0030258,2.1059e-01,1.2300e+02
IMP_SCORE,2039,GO:0003018,2.1059e-01,3.7000e+01
IMP_SCORE,2040,GO:0016254,2.1057e-01,5.0000e+00
IMP_SCORE,2041,GO:0031503,2.1050e-01,4.1000e+01
IMP_SCORE,2042,GO:0002691,2.1034e-01,9.0000e+00
IMP_SCORE,2043,GO:0046068,2.1031e-01,4.0000e+00
IMP_SCORE,2044,GO:0071108,2.1024e-01,3.2000e+01
IMP_SCORE,2045,GO:0007272,2.1022e-01,9.1000e+01
IMP_SCORE,2046,GO:0006836,2.1021e-01,4.9000e+01
IMP_SCORE,2047,GO:0032330,2.1016e-01,2.2000e+01
IMP_SCORE,2048,GO:1902221,2.1013e-01,3.7000e+01
IMP_SCORE,2049,GO:1902106,2.1008e-01,5.1000e+01
IMP_SCORE,2050,GO:0005164,2.1008e-01,1.6000e+01
IMP_SCORE,2051,GO:0043027,2.1007e-01,1.5000e+01
IMP_SCORE,2052,GO:0090559,2.1004e-01,3.6000e+01
IMP_SCORE,2053,GO:0045732,2.1002e-01,5.8000e+01
IMP_SCORE,2054,GO:0051015,2.1002e-01,9.2000e+01
IMP_SCORE,2055,GO:0030307,2.1001e-01,5.4000e+01
IMP_SCORE,2056,GO:0046839,2.0998e-01,3.5000e+01
IMP_SCORE,2057,GO:0071495,2.0995e-01,1.6200e+02
IMP_SCORE,2058,GO:0035303,2.0994e-01,8.3000e+01
IMP_SCORE,2059,GO:0042165,2.0991e-01,1.3000e+01
IMP_SCORE,2060,GO:0030291,2.0991e-01,2.6000e+01
IMP_SCORE,2061,GO:0038187,2.0983e-01,1.3000e+01
IMP_SCORE,2062,GO:0060600,2.0978e-01,7.0000e+00
IMP_SCORE,2063,GO:0032717,2.0972e-01,2.7000e+01
IMP_SCORE,2064,GO:0050670,2.0969e-01,5.1000e+01
IMP_SCORE,2065,GO:0031960,2.0968e-01,6.5000e+01
IMP_SCORE,2066,GO:2000009,2.0963e-01,5.0000e+00
IMP_SCORE,2067,GO:0034605,2.0962e-01,4.2000e+01
IMP_SCORE,2068,GO:0046825,2.0960e-01,1.7000e+01
IMP_SCORE,2069,GO:0032881,2.0957e-01,1.9000e+01
IMP_SCORE,2070,GO:0034361,2.0957e-01,1.1000e+01
IMP_SCORE,2071,GO:0061621,2.0954e-01,5.0000e+00
IMP_SCORE,2072,GO:0043679,2.0953e-01,3.5000e+01
IMP_SCORE,2073,GO:0030659,2.0951e-01,2.8500e+02
IMP_SCORE,2074,GO:0034341,2.0951e-01,8.4000e+01
IMP_SCORE,2075,GO:0010562,2.0950e-01,1.6500e+02
IMP_SCORE,2076,GO:1903203,2.0944e-01,1.9000e+01
IMP_SCORE,2077,GO:0006919,2.0943e-01,3.7000e+01
IMP_SCORE,2078,GO:0012506,2.0942e-01,3.0000e+02
IMP_SCORE,2079,GO:1902850,2.0941e-01,3.6000e+01
IMP_SCORE,2080,GO:0014812,2.0937e-01,1.4000e+01
IMP_SCORE,2081,GO:0031901,2.0935e-01,9.4000e+01
IMP_SCORE,2082,GO:0031116,2.0935e-01,5.0000e+00
IMP_SCORE,2083,GO:0006285,2.0930e-01,6.0000e+00
IMP_SCORE,2084,GO:0001892,2.0926e-01,1.3000e+01
IMP_SCORE,2085,GO:0010033,2.0924e-01,5.8200e+02
IMP_SCORE,2086,GO:0000987,2.0916e-01,8.5000e+01
IMP_SCORE,2087,GO:0002724,2.0911e-01,6.0000e+00
IMP_SCORE,2088,GO:0043020,2.0908e-01,8.0000e+00
IMP_SCORE,2089,GO:1903725,2.0900e-01,1.3000e+01
IMP_SCORE,2090,GO:0045833,2.0897e-01,2.7000e+01
IMP_SCORE,2091,GO:0043122,2.0890e-01,1.2300e+02
IMP_SCORE,2092,GO:0005776,2.0889e-01,4.8000e+01
IMP_SCORE,2093,GO:0090734,2.0884e-01,1.2000e+01
IMP_SCORE,2094,GO:0061640,2.0879e-01,2.7000e+01
IMP_SCORE,2095,GO:0009267,2.0877e-01,4.4000e+01
IMP_SCORE,2096,GO:0040014,2.0876e-01,2.5000e+01
IMP_SCORE,2097,GO:0038128,2.0873e-01,2.1000e+01
IMP_SCORE,2098,GO:0017049,2.0873e-01,5.0000e+00
IMP_SCORE,2099,GO:0006855,2.0872e-01,1.1000e+01
IMP_SCORE,2100,GO:1903706,2.0867e-01,1.1900e+02
IMP_SCORE,2101,GO:0009299,2.0866e-01,1.2000e+01
IMP_SCORE,2102,GO:0004197,2.0866e-01,6.2000e+01
IMP_SCORE,2103,GO:0000266,2.0864e-01,8.0000e+00
IMP_SCORE,2104,GO:0034114,2.0857e-01,8.0000e+00
IMP_SCORE,2105,GO:0016323,2.0856e-01,2.3400e+02
IMP_SCORE,2106,GO:2001044,2.0850e-01,1.6000e+01
IMP_SCORE,2107,GO:0007084,2.0849e-01,1.0000e+01
IMP_SCORE,2108,GO:0043066,2.0845e-01,2.2900e+02
IMP_SCORE,2109,GO:0043025,2.0841e-01,1.7500e+02
IMP_SCORE,2110,GO:0070664,2.0840e-01,3.2000e+01
IMP_SCORE,2111,GO:0009712,2.0837e-01,2.8000e+01
IMP_SCORE,2112,GO:0072091,2.0836e-01,2.1000e+01
IMP_SCORE,2113,GO:0048714,2.0834e-01,1.8000e+01
IMP_SCORE,2114,GO:0035601,2.0824e-01,3.0000e+01
IMP_SCORE,2115,GO:0023061,2.0817e-01,4.2000e+01
IMP_SCORE,2116,GO:0090003,2.0815e-01,2.4000e+01
IMP_SCORE,2117,GO:0045580,2.0814e-01,3.8000e+01
IMP_SCORE,2118,GO:0048208,2.0814e-01,3.6000e+01
IMP_SCORE,2119,GO:0034314,2.0809e-01,6.0000e+00
IMP_SCORE,2120,GO:0002821,2.0805e-01,1.4000e+01
IMP_SCORE,2121,GO:0097286,2.0796e-01,1.7000e+01
IMP_SCORE,2122,GO:1902743,2.0792e-01,1.4000e+01
IMP_SCORE,2123,GO:0050769,2.0788e-01,7.8000e+01
IMP_SCORE,2124,GO:0035821,2.0785e-01,4.7000e+01
IMP_SCORE,2125,GO:0001675,2.0783e-01,5.0000e+00
IMP_SCORE,2126,GO:0090100,2.0782e-01,2.7000e+01
IMP_SCORE,2127,GO:0007252,2.0781e-01,5.0000e+00
IMP_SCORE,2128,GO:0042113,2.0777e-01,6.9000e+01
IMP_SCORE,2129,GO:0035591,2.0776e-01,5.1000e+01
IMP_SCORE,2130,GO:0060390,2.0775e-01,1.7000e+01
IMP_SCORE,2131,GO:0090279,2.0775e-01,4.3000e+01
IMP_SCORE,2132,GO:0001655,2.0772e-01,5.0000e+00
IMP_SCORE,2133,GO:0021983,2.0765e-01,7.0000e+00
IMP_SCORE,2134,GO:0007050,2.0763e-01,5.7000e+01
IMP_SCORE,2135,GO:0060348,2.0761e-01,4.9000e+01
IMP_SCORE,2136,GO:1901019,2.0758e-01,2.6000e+01
IMP_SCORE,2137,GO:0016810,2.0750e-01,1.5000e+02
IMP_SCORE,2138,GO:0002758,2.0746e-01,4.9000e+01
IMP_SCORE,2139,GO:0050727,2.0742e-01,1.0300e+02
IMP_SCORE,2140,GO:0022038,2.0742e-01,6.0000e+00
IMP_SCORE,2141,GO:0048812,2.0741e-01,1.2600e+02
IMP_SCORE,2142,GO:0001649,2.0737e-01,4.5000e+01
IMP_SCORE,2143,GO:2000047,2.0736e-01,6.0000e+00
IMP_SCORE,2144,GO:0035914,2.0731e-01,2.7000e+01
IMP_SCORE,2145,GO:0071326,2.0729e-01,3.1000e+01
IMP_SCORE,2146,GO:0030279,2.0729e-01,2.3000e+01
IMP_SCORE,2147,GO:0019886,2.0727e-01,7.2000e+01
IMP_SCORE,2148,GO:0043409,2.0726e-01,4.4000e+01
IMP_SCORE,2149,GO:0070301,2.0725e-01,1.5000e+01
IMP_SCORE,2150,GO:0048666,2.0722e-01,5.9000e+01
IMP_SCORE,2151,GO:0015791,2.0719e-01,1.0000e+01
IMP_SCORE,2152,GO:0032928,2.0713e-01,1.3000e+01
IMP_SCORE,2153,GO:0099503,2.0712e-01,2.2800e+02
IMP_SCORE,2154,GO:1903052,2.0710e-01,2.4000e+01
IMP_SCORE,2155,GO:0000079,2.0697e-01,2.6000e+01
IMP_SCORE,2156,GO:0001508,2.0691e-01,1.7000e+01
IMP_SCORE,2157,GO:0007043,2.0691e-01,7.0000e+01
IMP_SCORE,2158,GO:0051241,2.0689e-01,2.8400e+02
IMP_SCORE,2159,GO:0046627,2.0685e-01,1.3000e+01
IMP_SCORE,2160,GO:0099024,2.0684e-01,4.9000e+01
IMP_SCORE,2161,GO:0071625,2.0683e-01,1.4000e+01
IMP_SCORE,2162,GO:0045665,2.0681e-01,8.7000e+01
IMP_SCORE,2163,GO:0051302,2.0678e-01,3.4000e+01
IMP_SCORE,2164,GO:0070231,2.0676e-01,3.0000e+00
IMP_SCORE,2165,GO:0008320,2.0674e-01,1.4000e+01
IMP_SCORE,2166,GO:0042423,2.0662e-01,8.0000e+00
IMP_SCORE,2167,GO:0048048,2.0658e-01,1.1000e+01
IMP_SCORE,2168,GO:0048041,2.0656e-01,3.4000e+01
IMP_SCORE,2169,GO:0042475,2.0655e-01,5.1000e+01
IMP_SCORE,2170,GO:0042430,2.0648e-01,2.0000e+01
IMP_SCORE,2171,GO:0009749,2.0645e-01,5.1000e+01
IMP_SCORE,2172,GO:0070201,2.0644e-01,2.0700e+02
IMP_SCORE,2173,GO:0035666,2.0641e-01,1.3000e+01
IMP_SCORE,2174,GO:0031406,2.0626e-01,1.1700e+02
IMP_SCORE,2175,GO:0001190,2.0613e-01,2.2000e+01
IMP_SCORE,2176,GO:0030947,2.0607e-01,1.4000e+01
IMP_SCORE,2177,GO:0072600,2.0605e-01,1.3000e+01
IMP_SCORE,2178,GO:0042516,2.0600e-01,2.0000e+01
IMP_SCORE,2179,GO:1905953,2.0597e-01,9.0000e+00
IMP_SCORE,2180,GO:0033002,2.0592e-01,1.0000e+01
IMP_SCORE,2181,GO:1990380,2.0590e-01,1.7000e+01
IMP_SCORE,2182,GO:0051412,2.0585e-01,6.0000e+00
IMP_SCORE,2183,GO:0035637,2.0581e-01,4.0000e+01
IMP_SCORE,2184,GO:0010883,2.0579e-01,2.5000e+01
IMP_SCORE,2185,GO:0006559,2.0577e-01,2.5000e+01
IMP_SCORE,2186,GO:1901888,2.0577e-01,3.1000e+01
IMP_SCORE,2187,GO:0000122,2.0575e-01,1.4300e+02
IMP_SCORE,2188,GO:0019371,2.0575e-01,2.1000e+01
IMP_SCORE,2189,GO:0034121,2.0574e-01,1.6000e+01
IMP_SCORE,2190,GO:0051259,2.0573e-01,2.4500e+02
IMP_SCORE,2191,GO:0030145,2.0568e-01,5.5000e+01
IMP_SCORE,2192,GO:0048016,2.0567e-01,1.1000e+01
IMP_SCORE,2193,GO:0071478,2.0558e-01,6.8000e+01
IMP_SCORE,2194,GO:0002068,2.0551e-01,6.0000e+00
IMP_SCORE,2195,GO:0005654,2.0547e-01,1.0330e+03
IMP_SCORE,2196,GO:1903727,2.0546e-01,1.0000e+01
IMP_SCORE,2197,GO:0043124,2.0546e-01,1.7000e+01
IMP_SCORE,2198,GO:0040008,2.0541e-01,2.7600e+02
IMP_SCORE,2199,GO:0031226,2.0538e-01,7.6800e+02
IMP_SCORE,2200,GO:0045787,2.0535e-01,7.5000e+01
IMP_SCORE,2201,GO:0019682,2.0535e-01,1.2000e+01
IMP_SCORE,2202,GO:0014003,2.0533e-01,4.2000e+01
IMP_SCORE,2203,GO:0099106,2.0531e-01,6.6000e+01
IMP_SCORE,2204,GO:0001750,2.0528e-01,3.0000e+01
IMP_SCORE,2205,GO:0006692,2.0528e-01,1.8000e+01
IMP_SCORE,2206,GO:0042325,2.0527e-01,2.2800e+02
IMP_SCORE,2207,GO:0009108,2.0524e-01,8.3000e+01
IMP_SCORE,2208,GO:0010506,2.0523e-01,1.4100e+02
IMP_SCORE,2209,GO:0071900,2.0523e-01,1.1700e+02
IMP_SCORE,2210,GO:0051496,2.0522e-01,3.3000e+01
IMP_SCORE,2211,GO:0002715,2.0519e-01,9.0000e+00
IMP_SCORE,2212,GO:0061005,2.0511e-01,1.2000e+01
IMP_SCORE,2213,GO:0061053,2.0510e-01,3.7000e+01
IMP_SCORE,2214,GO:0006887,2.0500e-01,1.7100e+02
IMP_SCORE,2215,GO:0048871,2.0490e-01,4.4000e+01
IMP_SCORE,2216,GO:1901028,2.0481e-01,1.6000e+01
IMP_SCORE,2217,GO:0032947,2.0480e-01,4.3000e+01
IMP_SCORE,2218,GO:0060393,2.0472e-01,1.2000e+01
IMP_SCORE,2219,GO:1903556,2.0471e-01,1.2000e+01
IMP_SCORE,2220,GO:0035358,2.0463e-01,5.0000e+00
IMP_SCORE,2221,GO:0042552,2.0457e-01,9.1000e+01
IMP_SCORE,2222,GO:0038061,2.0455e-01,9.0000e+00
IMP_SCORE,2223,GO:0070932,2.0451e-01,5.0000e+00
IMP_SCORE,2224,GO:0001573,2.0446e-01,4.8000e+01
IMP_SCORE,2225,GO:0000346,2.0443e-01,1.0000e+00
IMP_SCORE,2226,GO:1901654,2.0438e-01,4.2000e+01
IMP_SCORE,2227,GO:0060746,2.0435e-01,2.6000e+01
IMP_SCORE,2228,GO:0002478,2.0425e-01,1.0800e+02
IMP_SCORE,2229,GO:0009719,2.0419e-01,3.0800e+02
IMP_SCORE,2230,GO:0046324,2.0418e-01,3.7000e+01
IMP_SCORE,2231,GO:0019865,2.0407e-01,5.2000e+01
IMP_SCORE,2232,GO:0048634,2.0401e-01,1.7000e+01
IMP_SCORE,2233,GO:0042119,2.0396e-01,1.2200e+02
IMP_SCORE,2234,GO:0002699,2.0395e-01,3.1000e+01
IMP_SCORE,2235,GO:0017075,2.0387e-01,1.3000e+01
IMP_SCORE,2236,GO:0060560,2.0384e-01,3.7000e+01
IMP_SCORE,2237,GO:0006308,2.0382e-01,1.2000e+01
IMP_SCORE,2238,GO:1901342,2.0380e-01,9.3000e+01
IMP_SCORE,2239,GO:1990351,2.0370e-01,1.3900e+02
IMP_SCORE,2240,GO:0032479,2.0369e-01,4.7000e+01
IMP_SCORE,2241,GO:0031102,2.0368e-01,1.3000e+01
IMP_SCORE,2242,GO:0009895,2.0360e-01,5.9000e+01
IMP_SCORE,2243,GO:0005811,2.0358e-01,9.2000e+01
IMP_SCORE,2244,GO:0016241,2.0351e-01,5.4000e+01
IMP_SCORE,2245,GO:0005095,2.0350e-01,5.0000e+00
IMP_SCORE,2246,GO:0042176,2.0340e-01,8.8000e+01
IMP_SCORE,2247,GO:1901653,2.0337e-01,5.1000e+01
IMP_SCORE,2248,GO:2000243,2.0332e-01,1.5000e+01
IMP_SCORE,2249,GO:0050891,2.0332e-01,2.0000e+01
IMP_SCORE,2250,GO:0043567,2.0331e-01,6.0000e+00
IMP_SCORE,2251,GO:0042572,2.0326e-01,3.6000e+01
IMP_SCORE,2252,GO:0033013,2.0323e-01,4.2000e+01
IMP_SCORE,2253,GO:0050870,2.0321e-01,6.9000e+01
IMP_SCORE,2254,GO:0050851,2.0319e-01,5.3000e+01
IMP_SCORE,2255,GO:0016477,2.0317e-01,2.8400e+02
IMP_SCORE,2256,GO:0006513,2.0311e-01,3.2000e+01
IMP_SCORE,2257,GO:1904427,2.0308e-01,1.3000e+01
IMP_SCORE,2258,GO:1901990,2.0306e-01,7.5000e+01
IMP_SCORE,2259,GO:0001654,2.0305e-01,7.0000e+01
IMP_SCORE,2260,GO:0005886,2.0285e-01,1.6550e+03
IMP_SCORE,2261,GO:0042221,2.0284e-01,6.8600e+02
IMP_SCORE,2262,GO:0034612,2.0281e-01,5.7000e+01
IMP_SCORE,2263,GO:0070588,2.0281e-01,5.4000e+01
IMP_SCORE,2264,GO:1903019,2.0278e-01,9.0000e+00
IMP_SCORE,2265,GO:0048678,2.0278e-01,2.9000e+01
IMP_SCORE,2266,GO:0010823,2.0278e-01,2.9000e+01
IMP_SCORE,2267,GO:0001754,2.0277e-01,9.0000e+00
IMP_SCORE,2268,GO:0001101,2.0274e-01,9.0000e+01
IMP_SCORE,2269,GO:0022603,2.0271e-01,3.1300e+02
IMP_SCORE,2270,GO:0035235,2.0270e-01,2.6000e+01
IMP_SCORE,2271,GO:0016614,2.0268e-01,1.2300e+02
IMP_SCORE,2272,GO:0051781,2.0268e-01,3.4000e+01
IMP_SCORE,2273,GO:2000679,2.0261e-01,1.9000e+01
IMP_SCORE,2274,GO:0060840,2.0258e-01,1.1000e+01
IMP_SCORE,2275,GO:0042169,2.0257e-01,3.1000e+01
IMP_SCORE,2276,GO:1900047,2.0254e-01,2.1000e+01
IMP_SCORE,2277,GO:0047617,2.0249e-01,1.1000e+01
IMP_SCORE,2278,GO:0019320,2.0248e-01,3.7000e+01
IMP_SCORE,2279,GO:0002828,2.0247e-01,2.2000e+01
IMP_SCORE,2280,GO:0043202,2.0244e-01,1.1000e+02
IMP_SCORE,2281,GO:0070189,2.0240e-01,1.3000e+01
IMP_SCORE,2282,GO:0010950,2.0236e-01,5.0000e+01
IMP_SCORE,2283,GO:0051493,2.0236e-01,1.5300e+02
IMP_SCORE,2284,GO:0035855,2.0229e-01,2.1000e+01
IMP_SCORE,2285,GO:0034776,2.0226e-01,5.0000e+00
IMP_SCORE,2286,GO:0051339,2.0224e-01,1.2000e+01
IMP_SCORE,2287,GO:2000249,2.0223e-01,2.2000e+01
IMP_SCORE,2288,GO:1903829,2.0220e-01,1.1400e+02
IMP_SCORE,2289,GO:0001159,2.0219e-01,6.4000e+01
IMP_SCORE,2290,GO:0004620,2.0215e-01,1.0800e+02
IMP_SCORE,2291,GO:1905039,2.0215e-01,2.8000e+01
IMP_SCORE,2292,GO:0071398,2.0206e-01,1.6000e+01
IMP_SCORE,2293,GO:2000269,2.0204e-01,1.8000e+01
IMP_SCORE,2294,GO:0006090,2.0203e-01,4.0000e+01
IMP_SCORE,2295,GO:0019956,2.0199e-01,1.7000e+01
IMP_SCORE,2296,GO:0002757,2.0172e-01,1.0600e+02
IMP_SCORE,2297,GO:0001666,2.0172e-01,6.1000e+01
IMP_SCORE,2298,GO:0031334,2.0167e-01,4.5000e+01
IMP_SCORE,2299,GO:0001775,2.0165e-01,2.7700e+02
IMP_SCORE,2300,GO:0061001,2.0161e-01,1.7000e+01
IMP_SCORE,2301,GO:0002220,2.0154e-01,3.3000e+01
IMP_SCORE,2302,GO:0002063,2.0153e-01,5.0000e+00
IMP_SCORE,2303,GO:0032870,2.0151e-01,9.3000e+01
IMP_SCORE,2304,GO:2000369,2.0150e-01,5.0000e+00
IMP_SCORE,2305,GO:0033500,2.0149e-01,4.1000e+01
IMP_SCORE,2306,GO:0072524,2.0148e-01,7.3000e+01
IMP_SCORE,2307,GO:0060253,2.0144e-01,1.3000e+01
IMP_SCORE,2308,GO:0061718,2.0142e-01,5.0000e+00
IMP_SCORE,2309,GO:0006904,2.0139e-01,3.0000e+01
IMP_SCORE,2310,GO:0044437,2.0137e-01,3.3800e+02
IMP_SCORE,2311,GO:1904356,2.0128e-01,3.2000e+01
IMP_SCORE,2312,GO:0002523,2.0126e-01,1.7000e+01
IMP_SCORE,2313,GO:0051651,2.0125e-01,3.6000e+01
IMP_SCORE,2314,GO:0015629,2.0123e-01,1.2700e+02
IMP_SCORE,2315,GO:1900181,2.0122e-01,4.7000e+01
IMP_SCORE,2316,GO:0051251,2.0120e-01,7.5000e+01
IMP_SCORE,2317,GO:0051028,2.0117e-01,4.5000e+01
IMP_SCORE,2318,GO:0032101,2.0115e-01,1.9900e+02
IMP_SCORE,2319,GO:0008284,2.0114e-01,2.8400e+02
IMP_SCORE,2320,GO:0031420,2.0112e-01,1.7000e+01
IMP_SCORE,2321,GO:0010498,2.0111e-01,7.8000e+01
IMP_SCORE,2322,GO:0045177,2.0110e-01,3.4000e+01
IMP_SCORE,2323,GO:0016042,2.0090e-01,1.9800e+02
IMP_SCORE,2324,GO:1903209,2.0088e-01,1.0000e+01
IMP_SCORE,2325,GO:0010837,2.0084e-01,1.9000e+01
IMP_SCORE,2326,GO:0046599,2.0084e-01,7.0000e+00
IMP_SCORE,2327,GO:0051348,2.0080e-01,7.9000e+01
IMP_SCORE,2328,GO:0090545,2.0078e-01,1.1000e+01
IMP_SCORE,2329,GO:0051048,2.0070e-01,6.0000e+01
IMP_SCORE,2330,GO:0005794,2.0070e-01,5.8900e+02
IMP_SCORE,2331,GO:0043123,2.0069e-01,1.0900e+02
IMP_SCORE,2332,GO:0043408,2.0066e-01,1.6600e+02
IMP_SCORE,2333,GO:1904353,2.0063e-01,2.4000e+01
IMP_SCORE,2334,GO:0044723,2.0060e-01,1.8400e+02
IMP_SCORE,2335,GO:0019216,2.0057e-01,1.1700e+02
IMP_SCORE,2336,GO:0097746,2.0055e-01,5.6000e+01
IMP_SCORE,2337,GO:0032768,2.0055e-01,1.9000e+01
IMP_SCORE,2338,GO:2000736,2.0049e-01,1.0000e+01
IMP_SCORE,2339,GO:0010874,2.0042e-01,1.4000e+01
IMP_SCORE,2340,GO:0051716,2.0041e-01,6.1400e+02
IMP_SCORE,2341,GO:0051056,2.0041e-01,1.2100e+02
IMP_SCORE,2342,GO:0003727,2.0041e-01,7.2000e+01
IMP_SCORE,2343,GO:0019318,2.0038e-01,9.5000e+01
IMP_SCORE,2344,GO:0045669,2.0034e-01,4.7000e+01
IMP_SCORE,2345,GO:0010563,2.0024e-01,1.5100e+02
IMP_SCORE,2346,GO:0051031,2.0023e-01,3.0000e+00
IMP_SCORE,2347,GO:0016504,2.0019e-01,2.4000e+01
IMP_SCORE,2348,GO:0098852,2.0010e-01,2.6800e+02
IMP_SCORE,2349,GO:0005759,2.0007e-01,1.6800e+02
IMP_SCORE,2350,GO:0034098,2.0007e-01,5.0000e+00
IMP_SCORE,2351,GO:0010569,1.9999e-01,7.0000e+00
IMP_SCORE,2352,GO:0006297,1.9996e-01,1.1000e+01
IMP_SCORE,2353,GO:0060049,1.9995e-01,1.4000e+01
IMP_SCORE,2354,GO:0015216,1.9994e-01,1.1000e+01
IMP_SCORE,2355,GO:0001843,1.9989e-01,1.6000e+01
IMP_SCORE,2356,GO:0004709,1.9987e-01,2.5000e+01
IMP_SCORE,2357,GO:1902275,1.9979e-01,4.7000e+01
IMP_SCORE,2358,GO:0051196,1.9966e-01,1.5000e+01
IMP_SCORE,2359,GO:0032660,1.9965e-01,1.1000e+01
IMP_SCORE,2360,GO:0046486,1.9964e-01,1.8900e+02
IMP_SCORE,2361,GO:0044444,1.9959e-01,1.6320e+03
IMP_SCORE,2362,GO:0046677,1.9957e-01,1.5000e+01
IMP_SCORE,2363,GO:0030104,1.9954e-01,3.2000e+01
IMP_SCORE,2364,GO:2000649,1.9953e-01,3.8000e+01
IMP_SCORE,2365,GO:0016820,1.9948e-01,4.3000e+01
IMP_SCORE,2366,GO:1905269,1.9934e-01,2.5000e+01
IMP_SCORE,2367,GO:0016525,1.9928e-01,2.5000e+01
IMP_SCORE,2368,GO:0035176,1.9927e-01,5.0000e+01
IMP_SCORE,2369,GO:0021756,1.9925e-01,1.5000e+01
IMP_SCORE,2370,GO:0006665,1.9925e-01,1.0100e+02
IMP_SCORE,2371,GO:0048858,1.9907e-01,1.1500e+02
IMP_SCORE,2372,GO:0033177,1.9901e-01,3.0000e+00
IMP_SCORE,2373,GO:0031089,1.9897e-01,2.8000e+01
IMP_SCORE,2374,GO:0010611,1.9891e-01,8.0000e+00
IMP_SCORE,2375,GO:0042168,1.9890e-01,2.1000e+01
IMP_SCORE,2376,GO:0061659,1.9889e-01,7.5000e+01
IMP_SCORE,2377,GO:0097028,1.9884e-01,1.8000e+01
IMP_SCORE,2378,GO:0051280,1.9879e-01,5.0000e+00
IMP_SCORE,2379,GO:0060325,1.9876e-01,4.4000e+01
IMP_SCORE,2380,GO:0042551,1.9867e-01,1.4000e+01
IMP_SCORE,2381,GO:0048524,1.9857e-01,4.4000e+01
IMP_SCORE,2382,GO:0051988,1.9853e-01,7.0000e+00
IMP_SCORE,2383,GO:0000086,1.9852e-01,6.6000e+01
IMP_SCORE,2384,GO:0031145,1.9847e-01,9.0000e+00
IMP_SCORE,2385,GO:0032655,1.9846e-01,2.3000e+01
IMP_SCORE,2386,GO:0044309,1.9831e-01,5.9000e+01
IMP_SCORE,2387,GO:0046885,1.9826e-01,1.0000e+01
IMP_SCORE,2388,GO:0045055,1.9825e-01,1.7200e+02
IMP_SCORE,2389,GO:0031410,1.9824e-01,5.4700e+02
IMP_SCORE,2390,GO:1903557,1.9821e-01,1.4000e+01
IMP_SCORE,2391,GO:0034204,1.9812e-01,1.2000e+01
IMP_SCORE,2392,GO:0009147,1.9812e-01,2.0000e+00
IMP_SCORE,2393,GO:0061158,1.9812e-01,1.0000e+00
IMP_SCORE,2394,GO:0035861,1.9809e-01,1.4000e+01
IMP_SCORE,2395,GO:0001934,1.9808e-01,1.2200e+02
IMP_SCORE,2396,GO:0042743,1.9807e-01,2.5000e+01
IMP_SCORE,2397,GO:2000117,1.9806e-01,3.0000e+01
IMP_SCORE,2398,GO:0002360,1.9803e-01,1.1000e+01
IMP_SCORE,2399,GO:0010035,1.9799e-01,1.9000e+02
IMP_SCORE,2400,GO:0006900,1.9799e-01,1.4000e+01
IMP_SCORE,2401,GO:0031664,1.9795e-01,1.8000e+01
IMP_SCORE,2402,GO:0044440,1.9786e-01,2.3400e+02
IMP_SCORE,2403,GO:0033127,1.9786e-01,5.0000e+00
IMP_SCORE,2404,GO:0001848,1.9776e-01,3.3000e+01
IMP_SCORE,2405,GO:0019221,1.9774e-01,2.5200e+02
IMP_SCORE,2406,GO:0010662,1.9771e-01,1.2000e+01
IMP_SCORE,2407,GO:0050765,1.9770e-01,6.0000e+00
IMP_SCORE,2408,GO:0043436,1.9768e-01,3.0200e+02
IMP_SCORE,2409,GO:0032536,1.9768e-01,5.0000e+00
IMP_SCORE,2410,GO:0099572,1.9768e-01,1.2300e+02
IMP_SCORE,2411,GO:0061469,1.9768e-01,1.2000e+01
IMP_SCORE,2412,GO:0005737,1.9767e-01,1.8100e+03
IMP_SCORE,2413,GO:0008542,1.9765e-01,1.4000e+01
IMP_SCORE,2414,GO:0005802,1.9762e-01,8.9000e+01
IMP_SCORE,2415,GO:0048713,1.9759e-01,3.0000e+01
IMP_SCORE,2416,GO:0097480,1.9753e-01,2.7000e+01
IMP_SCORE,2417,GO:1900543,1.9744e-01,1.8000e+01
IMP_SCORE,2418,GO:0051130,1.9740e-01,3.0800e+02
IMP_SCORE,2419,GO:1901976,1.9740e-01,9.0000e+00
IMP_SCORE,2420,GO:0002003,1.9740e-01,1.5000e+01
IMP_SCORE,2421,GO:0045121,1.9732e-01,1.3600e+02
IMP_SCORE,2422,GO:0060420,1.9729e-01,7.0000e+00
IMP_SCORE,2423,GO:0050839,1.9727e-01,4.1300e+02
IMP_SCORE,2424,GO:0061387,1.9725e-01,3.8000e+01
IMP_SCORE,2425,GO:0032155,1.9722e-01,5.1000e+01
IMP_SCORE,2426,GO:0010817,1.9720e-01,2.1100e+02
IMP_SCORE,2427,GO:0009968,1.9718e-01,2.7800e+02
IMP_SCORE,2428,GO:0003007,1.9711e-01,1.2000e+01
IMP_SCORE,2429,GO:0016705,1.9710e-01,8.7000e+01
IMP_SCORE,2430,GO:0002092,1.9709e-01,9.0000e+00
IMP_SCORE,2431,GO:0007164,1.9708e-01,1.2000e+01
IMP_SCORE,2432,GO:0051057,1.9704e-01,1.1000e+01
IMP_SCORE,2433,GO:0019751,1.9688e-01,6.2000e+01
IMP_SCORE,2434,GO:0008009,1.9688e-01,1.7000e+01
IMP_SCORE,2435,GO:0042632,1.9686e-01,1.3000e+01
IMP_SCORE,2436,GO:0060571,1.9686e-01,6.0000e+00
IMP_SCORE,2437,GO:0004871,1.9686e-01,5.2900e+02
IMP_SCORE,2438,GO:0042276,1.9680e-01,7.0000e+00
IMP_SCORE,2439,GO:0051051,1.9679e-01,1.3600e+02
IMP_SCORE,2440,GO:0030136,1.9677e-01,6.6000e+01
IMP_SCORE,2441,GO:0016079,1.9676e-01,1.9000e+01
IMP_SCORE,2442,GO:0006909,1.9672e-01,7.0000e+01
IMP_SCORE,2443,GO:1901657,1.9670e-01,7.5000e+01
IMP_SCORE,2444,GO:0070059,1.9670e-01,7.0000e+00
IMP_SCORE,2445,GO:0007632,1.9669e-01,8.0000e+00
IMP_SCORE,2446,GO:0009068,1.9666e-01,4.1000e+01
IMP_SCORE,2447,GO:1903510,1.9661e-01,8.1000e+01
IMP_SCORE,2448,GO:0032838,1.9661e-01,2.6000e+01
IMP_SCORE,2449,GO:0046620,1.9655e-01,1.0000e+01
IMP_SCORE,2450,GO:1903707,1.9652e-01,7.7000e+01
IMP_SCORE,2451,GO:0043062,1.9652e-01,1.9100e+02
IMP_SCORE,2452,GO:0002204,1.9650e-01,7.0000e+00
IMP_SCORE,2453,GO:0005622,1.9640e-01,7.7900e+02
IMP_SCORE,2454,GO:0048562,1.9639e-01,4.7000e+01
IMP_SCORE,2455,GO:0042116,1.9639e-01,2.7000e+01
IMP_SCORE,2456,GO:0030808,1.9639e-01,2.4000e+01
IMP_SCORE,2457,GO:0045860,1.9631e-01,9.3000e+01
IMP_SCORE,2458,GO:0030802,1.9631e-01,2.7000e+01
IMP_SCORE,2459,GO:0000723,1.9630e-01,1.3000e+01
IMP_SCORE,2460,GO:2000107,1.9628e-01,4.3000e+01
IMP_SCORE,2461,GO:0030141,1.9622e-01,1.6500e+02
IMP_SCORE,2462,GO:0044087,1.9615e-01,2.6000e+02
IMP_SCORE,2463,GO:0046501,1.9611e-01,1.3000e+01
IMP_SCORE,2464,GO:0008134,1.9609e-01,1.8100e+02
IMP_SCORE,2465,GO:0051173,1.9606e-01,2.6100e+02
IMP_SCORE,2466,GO:0008066,1.9605e-01,2.4000e+01
IMP_SCORE,2467,GO:0044283,1.9604e-01,1.7500e+02
IMP_SCORE,2468,GO:0070265,1.9600e-01,2.1000e+01
IMP_SCORE,2469,GO:0006517,1.9596e-01,3.7000e+01
IMP_SCORE,2470,GO:0006707,1.9594e-01,8.0000e+00
IMP_SCORE,2471,GO:0031941,1.9590e-01,2.5000e+01
IMP_SCORE,2472,GO:0031252,1.9587e-01,2.0000e+01
IMP_SCORE,2473,GO:0032387,1.9587e-01,4.7000e+01
IMP_SCORE,2474,GO:0033993,1.9587e-01,2.1700e+02
IMP_SCORE,2475,GO:0097730,1.9583e-01,2.2000e+01
IMP_SCORE,2476,GO:0070371,1.9579e-01,1.2000e+01
IMP_SCORE,2477,GO:0051059,1.9578e-01,2.2000e+01
IMP_SCORE,2478,GO:0044295,1.9577e-01,1.7000e+01
IMP_SCORE,2479,GO:0030175,1.9571e-01,1.0500e+02
IMP_SCORE,2480,GO:1901215,1.9570e-01,5.1000e+01
IMP_SCORE,2481,GO:0002637,1.9564e-01,2.3000e+01
IMP_SCORE,2482,GO:0032755,1.9564e-01,1.3000e+01
IMP_SCORE,2483,GO:0098876,1.9563e-01,7.0000e+01
IMP_SCORE,2484,GO:0017048,1.9555e-01,7.5000e+01
IMP_SCORE,2485,GO:0004674,1.9552e-01,1.2900e+02
IMP_SCORE,2486,GO:0044130,1.9548e-01,1.4000e+01
IMP_SCORE,2487,GO:0005775,1.9547e-01,1.0300e+02
IMP_SCORE,2488,GO:0050848,1.9544e-01,2.5000e+01
IMP_SCORE,2489,GO:0016020,1.9541e-01,2.3640e+03
IMP_SCORE,2490,GO:0030334,1.9535e-01,1.9300e+02
IMP_SCORE,2491,GO:0061842,1.9532e-01,1.0000e+01
IMP_SCORE,2492,GO:0005767,1.9530e-01,1.8000e+01
IMP_SCORE,2493,GO:0045921,1.9523e-01,2.8000e+01
IMP_SCORE,2494,GO:1903038,1.9521e-01,4.1000e+01
IMP_SCORE,2495,GO:0001817,1.9517e-01,1.6700e+02
IMP_SCORE,2496,GO:1901879,1.9508e-01,3.5000e+01
IMP_SCORE,2497,GO:0072529,1.9504e-01,1.7000e+01
IMP_SCORE,2498,GO:0022612,1.9503e-01,2.0000e+01
IMP_SCORE,2499,GO:0005080,1.9502e-01,2.9000e+01
IMP_SCORE,2500,GO:0061162,1.9499e-01,1.8000e+01
IMP_SCORE,2501,GO:0035097,1.9497e-01,3.3000e+01
IMP_SCORE,2502,GO:0010717,1.9496e-01,2.6000e+01
IMP_SCORE,2503,GO:0099536,1.9495e-01,1.5200e+02
IMP_SCORE,2504,GO:0006654,1.9492e-01,2.2000e+01
IMP_SCORE,2505,GO:0043279,1.9487e-01,3.7000e+01
IMP_SCORE,2506,GO:1902229,1.9485e-01,1.6000e+01
IMP_SCORE,2507,GO:0030335,1.9481e-01,1.0700e+02
IMP_SCORE,2508,GO:0004298,1.9481e-01,2.1000e+01
IMP_SCORE,2509,GO:0036230,1.9475e-01,1.1800e+02
IMP_SCORE,2510,GO:1903321,1.9475e-01,1.7000e+01
IMP_SCORE,2511,GO:0098562,1.9472e-01,4.1000e+01
IMP_SCORE,2512,GO:0019362,1.9468e-01,5.1000e+01
IMP_SCORE,2513,GO:0000096,1.9468e-01,4.0000e+01
IMP_SCORE,2514,GO:0002027,1.9456e-01,3.4000e+01
IMP_SCORE,2515,GO:0004497,1.9454e-01,7.3000e+01
IMP_SCORE,2516,GO:1901797,1.9449e-01,1.7000e+01
IMP_SCORE,2517,GO:0007417,1.9446e-01,1.4700e+02
IMP_SCORE,2518,GO:0060759,1.9445e-01,4.7000e+01
IMP_SCORE,2519,GO:0051865,1.9438e-01,4.2000e+01
IMP_SCORE,2520,GO:0022604,1.9437e-01,1.7700e+02
IMP_SCORE,2521,GO:0031985,1.9435e-01,6.0000e+00
IMP_SCORE,2522,GO:0010799,1.9430e-01,2.1000e+01
IMP_SCORE,2523,GO:0046425,1.9429e-01,5.0000e+01
IMP_SCORE,2524,GO:0006457,1.9426e-01,2.1400e+02
IMP_SCORE,2525,GO:0009218,1.9425e-01,1.3000e+01
IMP_SCORE,2526,GO:1901293,1.9420e-01,5.7000e+01
IMP_SCORE,2527,GO:0007250,1.9419e-01,1.3000e+01
IMP_SCORE,2528,GO:0006282,1.9417e-01,1.5000e+01
IMP_SCORE,2529,GO:0001678,1.9417e-01,3.6000e+01
IMP_SCORE,2530,GO:0000784,1.9407e-01,3.6000e+01
IMP_SCORE,2531,GO:0099518,1.9398e-01,1.2000e+01
IMP_SCORE,2532,GO:0051093,1.9397e-01,2.6300e+02
IMP_SCORE,2533,GO:0030512,1.9396e-01,2.0000e+01
IMP_SCORE,2534,GO:0008088,1.9389e-01,1.8000e+01
IMP_SCORE,2535,GO:0005903,1.9387e-01,4.5000e+01
IMP_SCORE,2536,GO:0043015,1.9387e-01,1.9000e+01
IMP_SCORE,2537,GO:0033674,1.9385e-01,9.9000e+01
IMP_SCORE,2538,GO:0043149,1.9377e-01,1.3000e+01
IMP_SCORE,2539,GO:0061448,1.9375e-01,2.3000e+01
IMP_SCORE,2540,GO:0005739,1.9368e-01,7.4500e+02
IMP_SCORE,2541,GO:0015215,1.9365e-01,1.2000e+01
IMP_SCORE,2542,GO:0031397,1.9364e-01,1.7000e+01
IMP_SCORE,2543,GO:0031966,1.9356e-01,2.7100e+02
IMP_SCORE,2544,GO:0031902,1.9356e-01,1.0000e+02
IMP_SCORE,2545,GO:0046133,1.9355e-01,1.7000e+01
IMP_SCORE,2546,GO:0043226,1.9352e-01,1.6090e+03
IMP_SCORE,2547,GO:0048259,1.9348e-01,2.7000e+01
IMP_SCORE,2548,GO:0051238,1.9347e-01,4.6000e+01
IMP_SCORE,2549,GO:0044446,1.9347e-01,1.5340e+03
IMP_SCORE,2550,GO:0015932,1.9344e-01,3.4000e+01
IMP_SCORE,2551,GO:0017112,1.9342e-01,7.1000e+01
IMP_SCORE,2552,GO:0071396,1.9337e-01,1.0900e+02
IMP_SCORE,2553,GO:0006953,1.9332e-01,4.4000e+01
IMP_SCORE,2554,GO:2000181,1.9331e-01,3.7000e+01
IMP_SCORE,2555,GO:1902593,1.9331e-01,4.4000e+01
IMP_SCORE,2556,GO:0006935,1.9330e-01,1.3800e+02
IMP_SCORE,2557,GO:0019730,1.9330e-01,5.6000e+01
IMP_SCORE,2558,GO:0045785,1.9318e-01,1.4100e+02
IMP_SCORE,2559,GO:0045666,1.9315e-01,8.5000e+01
IMP_SCORE,2560,GO:0035428,1.9312e-01,1.9000e+01
IMP_SCORE,2561,GO:0007259,1.9311e-01,1.9000e+01
IMP_SCORE,2562,GO:0005771,1.9309e-01,1.1000e+01
IMP_SCORE,2563,GO:0046888,1.9306e-01,9.0000e+00
IMP_SCORE,2564,GO:0050673,1.9295e-01,3.5000e+01
IMP_SCORE,2565,GO:0034123,1.9294e-01,2.1000e+01
IMP_SCORE,2566,GO:0072676,1.9292e-01,2.0000e+01
IMP_SCORE,2567,GO:0010468,1.9291e-01,4.4600e+02
IMP_SCORE,2568,GO:1904018,1.9288e-01,7.5000e+01
IMP_SCORE,2569,GO:0032409,1.9281e-01,8.3000e+01
IMP_SCORE,2570,GO:0006940,1.9277e-01,2.4000e+01
IMP_SCORE,2571,GO:0048168,1.9274e-01,4.1000e+01
IMP_SCORE,2572,GO:0031233,1.9274e-01,2.7000e+01
IMP_SCORE,2573,GO:0043254,1.9274e-01,9.8000e+01
IMP_SCORE,2574,GO:0050768,1.9273e-01,1.0300e+02
IMP_SCORE,2575,GO:0035113,1.9270e-01,2.4000e+01
IMP_SCORE,2576,GO:0045111,1.9268e-01,5.7000e+01
IMP_SCORE,2577,GO:0071241,1.9266e-01,8.1000e+01
IMP_SCORE,2578,GO:0030296,1.9266e-01,7.0000e+00
IMP_SCORE,2579,GO:0010941,1.9259e-01,4.2200e+02
IMP_SCORE,2580,GO:2000147,1.9249e-01,1.1400e+02
IMP_SCORE,2581,GO:1902680,1.9248e-01,1.8700e+02
IMP_SCORE,2582,GO:1902476,1.9248e-01,3.7000e+01
IMP_SCORE,2583,GO:0098857,1.9246e-01,1.6100e+02
IMP_SCORE,2584,GO:1901031,1.9245e-01,1.2000e+01
IMP_SCORE,2585,GO:0032956,1.9242e-01,1.0400e+02
IMP_SCORE,2586,GO:0032413,1.9239e-01,1.3000e+01
IMP_SCORE,2587,GO:0071556,1.9238e-01,3.9000e+01
IMP_SCORE,2588,GO:0016879,1.9238e-01,3.1000e+01
IMP_SCORE,2589,GO:1902531,1.9235e-01,3.6200e+02
IMP_SCORE,2590,GO:2000378,1.9224e-01,1.9000e+01
IMP_SCORE,2591,GO:0006733,1.9221e-01,6.9000e+01
IMP_SCORE,2592,GO:0051702,1.9219e-01,2.0000e+01
IMP_SCORE,2593,GO:0015988,1.9209e-01,6.0000e+00
IMP_SCORE,2594,GO:0005217,1.9209e-01,3.1000e+01
IMP_SCORE,2595,GO:0043524,1.9208e-01,3.6000e+01
IMP_SCORE,2596,GO:0031258,1.9188e-01,1.2000e+01
IMP_SCORE,2597,GO:0010647,1.9181e-01,3.3000e+02
IMP_SCORE,2598,GO:0015865,1.9178e-01,1.6000e+01
IMP_SCORE,2599,GO:0048770,1.9174e-01,7.4000e+01
IMP_SCORE,2600,GO:0030003,1.9171e-01,1.5100e+02
IMP_SCORE,2601,GO:0090184,1.9169e-01,6.0000e+00
IMP_SCORE,2602,GO:1903018,1.9169e-01,1.0000e+01
IMP_SCORE,2603,GO:0070013,1.9168e-01,4.8200e+02
IMP_SCORE,2604,GO:0006821,1.9166e-01,4.1000e+01
IMP_SCORE,2605,GO:0032642,1.9165e-01,3.6000e+01
IMP_SCORE,2606,GO:0048278,1.9162e-01,3.9000e+01
IMP_SCORE,2607,GO:0001774,1.9161e-01,2.5000e+01
IMP_SCORE,2608,GO:0071806,1.9154e-01,2.5000e+01
IMP_SCORE,2609,GO:1902115,1.9153e-01,7.6000e+01
IMP_SCORE,2610,GO:0042982,1.9151e-01,1.3000e+01
IMP_SCORE,2611,GO:0072583,1.9149e-01,1.6000e+01
IMP_SCORE,2612,GO:0046683,1.9147e-01,4.2000e+01
IMP_SCORE,2613,GO:0032844,1.9145e-01,1.3200e+02
IMP_SCORE,2614,GO:0007346,1.9138e-01,1.6000e+02
IMP_SCORE,2615,GO:1904680,1.9128e-01,3.5000e+01
IMP_SCORE,2616,GO:0042177,1.9122e-01,4.0000e+01
IMP_SCORE,2617,GO:0060333,1.9122e-01,9.9000e+01
IMP_SCORE,2618,GO:0016010,1.9119e-01,3.1000e+01
IMP_SCORE,2619,GO:0051149,1.9118e-01,4.9000e+01
IMP_SCORE,2620,GO:1900006,1.9118e-01,1.8000e+01
IMP_SCORE,2621,GO:0001656,1.9116e-01,1.0000e+01
IMP_SCORE,2622,GO:0002790,1.9115e-01,5.5000e+01
IMP_SCORE,2623,GO:0043194,1.9114e-01,6.0000e+00
IMP_SCORE,2624,GO:0007093,1.9114e-01,2.5000e+01
IMP_SCORE,2625,GO:0043901,1.9111e-01,5.7000e+01
IMP_SCORE,2626,GO:0001964,1.9107e-01,1.2000e+01
IMP_SCORE,2627,GO:0006518,1.9104e-01,1.2200e+02
IMP_SCORE,2628,GO:0045844,1.9104e-01,5.0000e+00
IMP_SCORE,2629,GO:0048813,1.9104e-01,2.3000e+01
IMP_SCORE,2630,GO:0098797,1.9098e-01,1.8100e+02
IMP_SCORE,2631,GO:0098687,1.9097e-01,7.0000e+01
IMP_SCORE,2632,GO:0042659,1.9087e-01,1.0000e+00
IMP_SCORE,2633,GO:0032041,1.9087e-01,1.0000e+00
IMP_SCORE,2634,GO:0051668,1.9087e-01,2.5000e+01
IMP_SCORE,2635,GO:0050865,1.9086e-01,1.3700e+02
IMP_SCORE,2636,GO:0007423,1.9079e-01,5.2000e+01
IMP_SCORE,2637,GO:1902903,1.9078e-01,7.8000e+01
IMP_SCORE,2638,GO:0008022,1.9076e-01,8.8000e+01
IMP_SCORE,2639,GO:0003073,1.9075e-01,2.3000e+01
IMP_SCORE,2640,GO:0051592,1.9073e-01,8.7000e+01
IMP_SCORE,2641,GO:0030662,1.9073e-01,8.5000e+01
IMP_SCORE,2642,GO:0032835,1.9070e-01,1.3000e+01
IMP_SCORE,2643,GO:0098794,1.9069e-01,6.9000e+01
IMP_SCORE,2644,GO:0021549,1.9068e-01,4.8000e+01
IMP_SCORE,2645,GO:0006633,1.9066e-01,5.0000e+01
IMP_SCORE,2646,GO:0001756,1.9066e-01,9.0000e+00
IMP_SCORE,2647,GO:0072659,1.9065e-01,8.7000e+01
IMP_SCORE,2648,GO:0044422,1.9062e-01,1.5950e+03
IMP_SCORE,2649,GO:0060045,1.9059e-01,3.0000e+00
IMP_SCORE,2650,GO:0030154,1.9057e-01,6.8800e+02
IMP_SCORE,2651,GO:0030534,1.9053e-01,1.0100e+02
IMP_SCORE,2652,GO:0007605,1.9053e-01,1.3200e+02
IMP_SCORE,2653,GO:2001141,1.9049e-01,3.2000e+02
IMP_SCORE,2654,GO:0021700,1.9048e-01,7.2000e+01
IMP_SCORE,2655,GO:0001819,1.9045e-01,1.0900e+02
IMP_SCORE,2656,GO:0070229,1.9043e-01,1.4000e+01
IMP_SCORE,2657,GO:0051861,1.9042e-01,2.6000e+01
IMP_SCORE,2658,GO:0031032,1.9041e-01,4.6000e+01
IMP_SCORE,2659,GO:0007051,1.9039e-01,4.3000e+01
IMP_SCORE,2660,GO:0007229,1.9038e-01,6.7000e+01
IMP_SCORE,2661,GO:1902936,1.9037e-01,4.2000e+01
IMP_SCORE,2662,GO:0043232,1.9035e-01,1.0100e+03
IMP_SCORE,2663,GO:0017053,1.9032e-01,2.8000e+01
IMP_SCORE,2664,GO:0032535,1.9032e-01,8.3000e+01
IMP_SCORE,2665,GO:0046031,1.9028e-01,1.9000e+01
IMP_SCORE,2666,GO:0010676,1.9027e-01,1.8000e+01
IMP_SCORE,2667,GO:0032368,1.9024e-01,2.9000e+01
IMP_SCORE,2668,GO:0031099,1.9017e-01,7.9000e+01
IMP_SCORE,2669,GO:0045321,1.9013e-01,2.1700e+02
IMP_SCORE,2670,GO:0032231,1.9011e-01,3.0000e+01
IMP_SCORE,2671,GO:2001252,1.9008e-01,5.3000e+01
IMP_SCORE,2672,GO:0002696,1.9008e-01,7.6000e+01
IMP_SCORE,2673,GO:0046164,1.9008e-01,3.6000e+01
IMP_SCORE,2674,GO:0007254,1.9008e-01,2.1000e+01
IMP_SCORE,2675,GO:0046148,1.9004e-01,1.6000e+01
IMP_SCORE,2676,GO:0098655,1.8999e-01,1.3900e+02
IMP_SCORE,2677,GO:0050772,1.8997e-01,1.4000e+01
IMP_SCORE,2678,GO:0016298,1.8996e-01,9.1000e+01
IMP_SCORE,2679,GO:0050885,1.8991e-01,4.0000e+01
IMP_SCORE,2680,GO:0021762,1.8986e-01,6.0000e+01
IMP_SCORE,2681,GO:0051098,1.8984e-01,7.8000e+01
IMP_SCORE,2682,GO:1901989,1.8978e-01,3.7000e+01
IMP_SCORE,2683,GO:0045937,1.8977e-01,1.7600e+02
IMP_SCORE,2684,GO:0016301,1.8972e-01,2.5200e+02
IMP_SCORE,2685,GO:0051129,1.8970e-01,1.7000e+02
IMP_SCORE,2686,GO:0009583,1.8968e-01,3.0000e+01
IMP_SCORE,2687,GO:0009887,1.8966e-01,1.9100e+02
IMP_SCORE,2688,GO:0051250,1.8962e-01,5.8000e+01
IMP_SCORE,2689,GO:0016903,1.8961e-01,6.9000e+01
IMP_SCORE,2690,GO:0043603,1.8957e-01,2.6700e+02
IMP_SCORE,2691,GO:0097503,1.8957e-01,3.8000e+01
IMP_SCORE,2692,GO:0000932,1.8951e-01,9.6000e+01
IMP_SCORE,2693,GO:0032271,1.8951e-01,6.9000e+01
IMP_SCORE,2694,GO:0050806,1.8948e-01,4.3000e+01
IMP_SCORE,2695,GO:1904589,1.8943e-01,4.1000e+01
IMP_SCORE,2696,GO:0036464,1.8943e-01,1.2800e+02
IMP_SCORE,2697,GO:0010038,1.8940e-01,2.2700e+02
IMP_SCORE,2698,GO:0031645,1.8940e-01,8.0000e+00
IMP_SCORE,2699,GO:0016460,1.8934e-01,1.4000e+01
IMP_SCORE,2700,GO:0006586,1.8925e-01,1.3000e+01
IMP_SCORE,2701,GO:0010821,1.8923e-01,9.3000e+01
IMP_SCORE,2702,GO:0015850,1.8923e-01,5.2000e+01
IMP_SCORE,2703,GO:0045637,1.8922e-01,9.2000e+01
IMP_SCORE,2704,GO:0002922,1.8919e-01,1.1000e+01
IMP_SCORE,2705,GO:0016024,1.8913e-01,1.1000e+01
IMP_SCORE,2706,GO:0008655,1.8912e-01,9.0000e+00
IMP_SCORE,2707,GO:0045936,1.8909e-01,1.1800e+02
IMP_SCORE,2708,GO:0060078,1.8907e-01,4.1000e+01
IMP_SCORE,2709,GO:0009145,1.8902e-01,1.6000e+01
IMP_SCORE,2710,GO:0035024,1.8902e-01,7.0000e+00
IMP_SCORE,2711,GO:1901292,1.8897e-01,1.9000e+01
IMP_SCORE,2712,GO:0033598,1.8894e-01,6.0000e+00
IMP_SCORE,2713,GO:0023057,1.8894e-01,3.0000e+02
IMP_SCORE,2714,GO:0007006,1.8888e-01,3.1000e+01
IMP_SCORE,2715,GO:0042472,1.8883e-01,4.1000e+01
IMP_SCORE,2716,GO:0045741,1.8881e-01,8.0000e+00
IMP_SCORE,2717,GO:1901361,1.8880e-01,1.4500e+02
IMP_SCORE,2718,GO:0009605,1.8874e-01,4.3100e+02
IMP_SCORE,2719,GO:0005528,1.8874e-01,2.6000e+01
IMP_SCORE,2720,GO:0090174,1.8872e-01,4.7000e+01
IMP_SCORE,2721,GO:0045859,1.8858e-01,1.4300e+02
IMP_SCORE,2722,GO:0032692,1.8857e-01,8.0000e+00
IMP_SCORE,2723,GO:0022408,1.8857e-01,4.6000e+01
IMP_SCORE,2724,GO:0022625,1.8856e-01,1.7000e+01
IMP_SCORE,2725,GO:1901615,1.8855e-01,2.4900e+02
IMP_SCORE,2726,GO:0032388,1.8854e-01,7.4000e+01
IMP_SCORE,2727,GO:0005547,1.8851e-01,3.0000e+01
IMP_SCORE,2728,GO:0017022,1.8850e-01,2.5000e+01
IMP_SCORE,2729,GO:0031970,1.8847e-01,5.3000e+01
IMP_SCORE,2730,GO:0002831,1.8845e-01,5.4000e+01
IMP_SCORE,2731,GO:0006099,1.8838e-01,4.7000e+01
IMP_SCORE,2732,GO:0032530,1.8837e-01,2.2000e+01
IMP_SCORE,2733,GO:0061081,1.8835e-01,7.0000e+00
IMP_SCORE,2734,GO:1900101,1.8830e-01,7.0000e+00
IMP_SCORE,2735,GO:1901988,1.8822e-01,5.3000e+01
IMP_SCORE,2736,GO:0010494,1.8822e-01,1.6000e+01
IMP_SCORE,2737,GO:0016829,1.8821e-01,1.8800e+02
IMP_SCORE,2738,GO:0046364,1.8820e-01,2.2000e+01
IMP_SCORE,2739,GO:0051966,1.8815e-01,2.0000e+01
IMP_SCORE,2740,GO:0009898,1.8813e-01,3.4000e+01
IMP_SCORE,2741,GO:1901565,1.8812e-01,2.1100e+02
IMP_SCORE,2742,GO:2000779,1.8810e-01,1.3000e+01
IMP_SCORE,2743,GO:1903959,1.8803e-01,1.3000e+01
IMP_SCORE,2744,GO:0051262,1.8801e-01,5.9000e+01
IMP_SCORE,2745,GO:0044106,1.8801e-01,3.9000e+01
IMP_SCORE,2746,GO:1902495,1.8799e-01,1.4900e+02
IMP_SCORE,2747,GO:0006026,1.8799e-01,7.2000e+01
IMP_SCORE,2748,GO:0031114,1.8798e-01,8.0000e+00
IMP_SCORE,2749,GO:0008238,1.8792e-01,1.4000e+02
IMP_SCORE,2750,GO:0048869,1.8791e-01,8.4400e+02
IMP_SCORE,2751,GO:0051457,1.8785e-01,8.0000e+00
IMP_SCORE,2752,GO:0032580,1.8782e-01,7.4000e+01
IMP_SCORE,2753,GO:0040012,1.8779e-01,2.1200e+02
IMP_SCORE,2754,GO:0003924,1.8774e-01,1.1300e+02
IMP_SCORE,2755,GO:0001191,1.8770e-01,5.7000e+01
IMP_SCORE,2756,GO:1901700,1.8770e-01,3.6500e+02
IMP_SCORE,2757,GO:0009925,1.8768e-01,2.3000e+01
IMP_SCORE,2758,GO:0043535,1.8767e-01,1.9000e+01
IMP_SCORE,2759,GO:0005640,1.8764e-01,5.7000e+01
IMP_SCORE,2760,GO:0008015,1.8763e-01,3.8000e+01
IMP_SCORE,2761,GO:0044325,1.8763e-01,4.7000e+01
IMP_SCORE,2762,GO:0071634,1.8762e-01,2.6000e+01
IMP_SCORE,2763,GO:0098869,1.8758e-01,8.1000e+01
IMP_SCORE,2764,GO:0043277,1.8756e-01,1.4000e+01
IMP_SCORE,2765,GO:0033673,1.8750e-01,7.5000e+01
IMP_SCORE,2766,GO:0043900,1.8732e-01,1.6300e+02
IMP_SCORE,2767,GO:1903531,1.8722e-01,5.9000e+01
IMP_SCORE,2768,GO:0048522,1.8720e-01,8.1900e+02
IMP_SCORE,2769,GO:0051253,1.8713e-01,1.9300e+02
IMP_SCORE,2770,GO:0045088,1.8713e-01,1.0300e+02
IMP_SCORE,2771,GO:0099622,1.8708e-01,6.0000e+00
IMP_SCORE,2772,GO:0030516,1.8703e-01,3.3000e+01
IMP_SCORE,2773,GO:0042428,1.8703e-01,1.3000e+01
IMP_SCORE,2774,GO:0015758,1.8693e-01,5.2000e+01
IMP_SCORE,2775,GO:0016226,1.8690e-01,2.9000e+01
IMP_SCORE,2776,GO:0051292,1.8688e-01,4.0000e+00
IMP_SCORE,2777,GO:0051239,1.8688e-01,6.4800e+02
IMP_SCORE,2778,GO:0001556,1.8688e-01,1.3000e+01
IMP_SCORE,2779,GO:0006915,1.8686e-01,3.8900e+02
IMP_SCORE,2780,GO:0030888,1.8683e-01,1.7000e+01
IMP_SCORE,2781,GO:0050657,1.8679e-01,6.9000e+01
IMP_SCORE,2782,GO:0043034,1.8675e-01,4.3000e+01
IMP_SCORE,2783,GO:1903827,1.8673e-01,1.8300e+02
IMP_SCORE,2784,GO:0061024,1.8671e-01,3.4100e+02
IMP_SCORE,2785,GO:0010591,1.8669e-01,1.7000e+01
IMP_SCORE,2786,GO:0046051,1.8667e-01,2.0000e+00
IMP_SCORE,2787,GO:0031175,1.8665e-01,5.8000e+01
IMP_SCORE,2788,GO:0032845,1.8663e-01,3.2000e+01
IMP_SCORE,2789,GO:0023014,1.8661e-01,8.7000e+01
IMP_SCORE,2790,GO:0003013,1.8660e-01,7.4000e+01
IMP_SCORE,2791,GO:0051188,1.8660e-01,1.1100e+02
IMP_SCORE,2792,GO:0008366,1.8658e-01,9.3000e+01
IMP_SCORE,2793,GO:0005123,1.8657e-01,1.5000e+01
IMP_SCORE,2794,GO:1902305,1.8652e-01,4.2000e+01
IMP_SCORE,2795,GO:0075733,1.8646e-01,1.1000e+01
IMP_SCORE,2796,GO:0070723,1.8645e-01,2.2000e+01
IMP_SCORE,2797,GO:0043005,1.8641e-01,4.4400e+02
IMP_SCORE,2798,GO:0045211,1.8637e-01,1.5300e+02
IMP_SCORE,2799,GO:0030148,1.8637e-01,6.4000e+01
IMP_SCORE,2800,GO:0019935,1.8636e-01,1.1000e+01
IMP_SCORE,2801,GO:1901698,1.8636e-01,1.8600e+02
IMP_SCORE,2802,GO:0016337,1.8633e-01,1.7100e+02
IMP_SCORE,2803,GO:0007595,1.8633e-01,1.6000e+01
IMP_SCORE,2804,GO:0021953,1.8632e-01,4.0000e+01
IMP_SCORE,2805,GO:0007268,1.8631e-01,1.5500e+02
IMP_SCORE,2806,GO:0043632,1.8628e-01,9.1000e+01
IMP_SCORE,2807,GO:0050909,1.8617e-01,2.0000e+01
IMP_SCORE,2808,GO:0042711,1.8616e-01,2.8000e+01
IMP_SCORE,2809,GO:0031440,1.8610e-01,9.0000e+00
IMP_SCORE,2810,GO:0072521,1.8609e-01,8.7000e+01
IMP_SCORE,2811,GO:0006662,1.8598e-01,5.5000e+01
IMP_SCORE,2812,GO:0050997,1.8593e-01,1.2000e+01
IMP_SCORE,2813,GO:0045935,1.8589e-01,2.3500e+02
IMP_SCORE,2814,GO:0007030,1.8587e-01,4.3000e+01
IMP_SCORE,2815,GO:0007411,1.8584e-01,1.6000e+02
IMP_SCORE,2816,GO:0072044,1.8581e-01,1.0000e+01
IMP_SCORE,2817,GO:0019932,1.8574e-01,4.0000e+01
IMP_SCORE,2818,GO:0030427,1.8570e-01,8.7000e+01
IMP_SCORE,2819,GO:2000272,1.8570e-01,1.1000e+01
IMP_SCORE,2820,GO:0001944,1.8566e-01,6.0000e+00
IMP_SCORE,2821,GO:0007166,1.8564e-01,7.2500e+02
IMP_SCORE,2822,GO:0005913,1.8564e-01,6.1000e+01
IMP_SCORE,2823,GO:0060441,1.8563e-01,1.1000e+01
IMP_SCORE,2824,GO:0098858,1.8562e-01,1.0600e+02
IMP_SCORE,2825,GO:0051656,1.8560e-01,1.1200e+02
IMP_SCORE,2826,GO:0045595,1.8550e-01,4.3100e+02
IMP_SCORE,2827,GO:0086011,1.8547e-01,6.0000e+00
IMP_SCORE,2828,GO:0071637,1.8545e-01,1.9000e+01
IMP_SCORE,2829,GO:0000904,1.8544e-01,4.7000e+01
IMP_SCORE,2830,GO:0008144,1.8536e-01,9.4000e+01
IMP_SCORE,2831,GO:0004722,1.8534e-01,2.5000e+01
IMP_SCORE,2832,GO:0044708,1.8531e-01,1.7500e+02
IMP_SCORE,2833,GO:0098805,1.8528e-01,4.7300e+02
IMP_SCORE,2834,GO:0038096,1.8527e-01,1.7000e+01
IMP_SCORE,2835,GO:0010800,1.8526e-01,1.2000e+01
IMP_SCORE,2836,GO:0097421,1.8526e-01,1.5000e+01
IMP_SCORE,2837,GO:0045685,1.8525e-01,2.9000e+01
IMP_SCORE,2838,GO:0001946,1.8523e-01,5.0000e+00
IMP_SCORE,2839,GO:0048592,1.8516e-01,2.3000e+01
IMP_SCORE,2840,GO:0032210,1.8516e-01,2.2000e+01
IMP_SCORE,2841,GO:0010605,1.8514e-01,3.6700e+02
IMP_SCORE,2842,GO:0051156,1.8511e-01,9.0000e+00
IMP_SCORE,2843,GO:0031929,1.8508e-01,8.0000e+00
IMP_SCORE,2844,GO:0016569,1.8508e-01,1.1900e+02
IMP_SCORE,2845,GO:0005615,1.8504e-01,1.0300e+03
IMP_SCORE,2846,GO:0043207,1.8497e-01,2.5200e+02
IMP_SCORE,2847,GO:0002921,1.8496e-01,1.4000e+01
IMP_SCORE,2848,GO:0000975,1.8494e-01,2.0500e+02
IMP_SCORE,2849,GO:0051532,1.8490e-01,7.0000e+00
IMP_SCORE,2850,GO:0001917,1.8488e-01,1.2000e+01
IMP_SCORE,2851,GO:0048545,1.8488e-01,6.0000e+01
IMP_SCORE,2852,GO:0009967,1.8485e-01,2.9100e+02
IMP_SCORE,2853,GO:0016878,1.8485e-01,2.2000e+01
IMP_SCORE,2854,GO:0043392,1.8484e-01,4.2000e+01
IMP_SCORE,2855,GO:0010769,1.8483e-01,7.5000e+01
IMP_SCORE,2856,GO:0010718,1.8477e-01,1.2000e+01
IMP_SCORE,2857,GO:0006903,1.8475e-01,1.7000e+01
IMP_SCORE,2858,GO:0046128,1.8473e-01,3.2000e+01
IMP_SCORE,2859,GO:0031519,1.8465e-01,4.2000e+01
IMP_SCORE,2860,GO:0032946,1.8465e-01,2.9000e+01
IMP_SCORE,2861,GO:0031327,1.8463e-01,2.5500e+02
IMP_SCORE,2862,GO:0009628,1.8454e-01,3.8800e+02
IMP_SCORE,2863,GO:1901658,1.8451e-01,4.9000e+01
IMP_SCORE,2864,GO:0030201,1.8444e-01,5.0000e+00
IMP_SCORE,2865,GO:0015693,1.8443e-01,2.3000e+01
IMP_SCORE,2866,GO:0031061,1.8440e-01,1.1000e+01
IMP_SCORE,2867,GO:0032147,1.8438e-01,5.8000e+01
IMP_SCORE,2868,GO:0090313,1.8437e-01,2.6000e+01
IMP_SCORE,2869,GO:0005102,1.8432e-01,8.9300e+02
IMP_SCORE,2870,GO:0050878,1.8431e-01,1.5900e+02
IMP_SCORE,2871,GO:0072657,1.8431e-01,1.4200e+02
IMP_SCORE,2872,GO:0090208,1.8429e-01,1.8000e+01
IMP_SCORE,2873,GO:0016049,1.8428e-01,5.8000e+01
IMP_SCORE,2874,GO:0000280,1.8424e-01,1.3600e+02
IMP_SCORE,2875,GO:0034705,1.8421e-01,4.8000e+01
IMP_SCORE,2876,GO:0002252,1.8421e-01,2.4300e+02
IMP_SCORE,2877,GO:0019867,1.8420e-01,1.4900e+02
IMP_SCORE,2878,GO:0002703,1.8406e-01,4.2000e+01
IMP_SCORE,2879,GO:0030593,1.8405e-01,4.3000e+01
IMP_SCORE,2880,GO:1903364,1.8401e-01,5.0000e+01
IMP_SCORE,2881,GO:0007631,1.8396e-01,3.0000e+01
IMP_SCORE,2882,GO:0006898,1.8392e-01,1.9900e+02
IMP_SCORE,2883,GO:1902581,1.8382e-01,6.0000e+00
IMP_SCORE,2884,GO:0031369,1.8378e-01,3.8000e+01
IMP_SCORE,2885,GO:0050778,1.8374e-01,1.5600e+02
IMP_SCORE,2886,GO:0036041,1.8374e-01,2.5000e+01
IMP_SCORE,2887,GO:0006004,1.8372e-01,3.5000e+01
IMP_SCORE,2888,GO:0043648,1.8367e-01,6.3000e+01
IMP_SCORE,2889,GO:0060306,1.8364e-01,6.0000e+00
IMP_SCORE,2890,GO:1902400,1.8357e-01,6.0000e+00
IMP_SCORE,2891,GO:0032549,1.8355e-01,1.7300e+02
IMP_SCORE,2892,GO:0070925,1.8348e-01,1.6300e+02
IMP_SCORE,2893,GO:0090140,1.8345e-01,9.0000e+00
IMP_SCORE,2894,GO:0008329,1.8344e-01,1.5000e+01
IMP_SCORE,2895,GO:0045185,1.8339e-01,3.6000e+01
IMP_SCORE,2896,GO:0002684,1.8335e-01,1.9900e+02
IMP_SCORE,2897,GO:0043121,1.8333e-01,1.8000e+01
IMP_SCORE,2898,GO:0031338,1.8333e-01,2.5000e+01
IMP_SCORE,2899,GO:0007165,1.8329e-01,1.0960e+03
IMP_SCORE,2900,GO:0043306,1.8327e-01,4.0000e+00
IMP_SCORE,2901,GO:0022406,1.8317e-01,9.9000e+01
IMP_SCORE,2902,GO:0004683,1.8314e-01,2.1000e+01
IMP_SCORE,2903,GO:0048589,1.8312e-01,1.1200e+02
IMP_SCORE,2904,GO:0030029,1.8310e-01,1.4000e+02
IMP_SCORE,2905,GO:0009893,1.8298e-01,4.0800e+02
IMP_SCORE,2906,GO:0016485,1.8297e-01,1.0100e+02
IMP_SCORE,2907,GO:0008190,1.8293e-01,3.0000e+01
IMP_SCORE,2908,GO:0006664,1.8292e-01,1.0200e+02
IMP_SCORE,2909,GO:1903901,1.8287e-01,4.7000e+01
IMP_SCORE,2910,GO:0051289,1.8285e-01,3.1000e+01
IMP_SCORE,2911,GO:0007216,1.8285e-01,1.6000e+01
IMP_SCORE,2912,GO:0006813,1.8284e-01,5.4000e+01
IMP_SCORE,2913,GO:2000351,1.8283e-01,1.5000e+01
IMP_SCORE,2914,GO:0017146,1.8282e-01,1.5000e+01
IMP_SCORE,2915,GO:0051968,1.8277e-01,1.3000e+01
IMP_SCORE,2916,GO:0050766,1.8276e-01,2.9000e+01
IMP_SCORE,2917,GO:0051272,1.8274e-01,9.7000e+01
IMP_SCORE,2918,GO:0099643,1.8270e-01,3.9000e+01
IMP_SCORE,2919,GO:0018193,1.8266e-01,3.1100e+02
IMP_SCORE,2920,GO:0032386,1.8265e-01,1.4300e+02
IMP_SCORE,2921,GO:0101003,1.8264e-01,6.1000e+01
IMP_SCORE,2922,GO:0022829,1.8261e-01,8.0000e+00
IMP_SCORE,2923,GO:0035148,1.8261e-01,3.2000e+01
IMP_SCORE,2924,GO:0002521,1.8257e-01,8.9000e+01
IMP_SCORE,2925,GO:0019899,1.8252e-01,9.2100e+02
IMP_SCORE,2926,GO:0034702,1.8245e-01,1.3400e+02
IMP_SCORE,2927,GO:0044389,1.8233e-01,1.3100e+02
IMP_SCORE,2928,GO:1903599,1.8230e-01,7.0000e+00
IMP_SCORE,2929,GO:0051588,1.8228e-01,1.5000e+01
IMP_SCORE,2930,GO:0016854,1.8227e-01,3.9000e+01
IMP_SCORE,2931,GO:0005902,1.8226e-01,4.9000e+01
IMP_SCORE,2932,GO:2001238,1.8226e-01,1.0000e+01
IMP_SCORE,2933,GO:0016791,1.8226e-01,1.9200e+02
IMP_SCORE,2934,GO:0046950,1.8221e-01,2.0000e+01
IMP_SCORE,2935,GO:1903008,1.8216e-01,1.7000e+01
IMP_SCORE,2936,GO:0045597,1.8215e-01,2.6600e+02
IMP_SCORE,2937,GO:0010608,1.8215e-01,1.1500e+02
IMP_SCORE,2938,GO:0060021,1.8212e-01,3.5000e+01
IMP_SCORE,2939,GO:0001047,1.8211e-01,5.5000e+01
IMP_SCORE,2940,GO:0051726,1.8210e-01,3.5300e+02
IMP_SCORE,2941,GO:1901532,1.8207e-01,6.0000e+00
IMP_SCORE,2942,GO:0009119,1.8201e-01,3.8000e+01
IMP_SCORE,2943,GO:0048870,1.8200e-01,3.4100e+02
IMP_SCORE,2944,GO:0006807,1.8200e-01,5.9900e+02
IMP_SCORE,2945,GO:0048145,1.8194e-01,3.1000e+01
IMP_SCORE,2946,GO:0008374,1.8191e-01,2.4000e+01
IMP_SCORE,2947,GO:0046755,1.8188e-01,5.0000e+00
IMP_SCORE,2948,GO:0001782,1.8185e-01,8.0000e+00
IMP_SCORE,2949,GO:0005921,1.8182e-01,1.5000e+01
IMP_SCORE,2950,GO:0031253,1.8181e-01,1.5200e+02
IMP_SCORE,2951,GO:0072089,1.8180e-01,1.6000e+01
IMP_SCORE,2952,GO:0048729,1.8178e-01,1.0000e+02
IMP_SCORE,2953,GO:0051539,1.8177e-01,3.6000e+01
IMP_SCORE,2954,GO:0016773,1.8173e-01,2.4900e+02
IMP_SCORE,2955,GO:0098589,1.8169e-01,1.9700e+02
IMP_SCORE,2956,GO:1901881,1.8164e-01,1.3000e+01
IMP_SCORE,2957,GO:0006750,1.8157e-01,2.2000e+01
IMP_SCORE,2958,GO:0038094,1.8155e-01,3.2000e+01
IMP_SCORE,2959,GO:0009112,1.8147e-01,2.3000e+01
IMP_SCORE,2960,GO:0016605,1.8138e-01,4.2000e+01
IMP_SCORE,2961,GO:0098636,1.8138e-01,3.4000e+01
IMP_SCORE,2962,GO:0097708,1.8138e-01,5.6900e+02
IMP_SCORE,2963,GO:0071674,1.8129e-01,1.6000e+01
IMP_SCORE,2964,GO:0070491,1.8126e-01,1.9000e+01
IMP_SCORE,2965,GO:0007010,1.8125e-01,3.6700e+02
IMP_SCORE,2966,GO:0055098,1.8117e-01,2.8000e+01
IMP_SCORE,2967,GO:0019198,1.8116e-01,3.7000e+01
IMP_SCORE,2968,GO:0032403,1.8111e-01,4.3700e+02
IMP_SCORE,2969,GO:0043032,1.8110e-01,7.0000e+00
IMP_SCORE,2970,GO:1903078,1.8104e-01,2.6000e+01
IMP_SCORE,2971,GO:0005694,1.8104e-01,9.7000e+01
IMP_SCORE,2972,GO:0030658,1.8097e-01,1.3700e+02
IMP_SCORE,2973,GO:0033238,1.8092e-01,1.8000e+01
IMP_SCORE,2974,GO:0032555,1.8092e-01,4.4100e+02
IMP_SCORE,2975,GO:0009086,1.8081e-01,1.3000e+01
IMP_SCORE,2976,GO:0001776,1.8077e-01,2.5000e+01
IMP_SCORE,2977,GO:0030286,1.8073e-01,2.5000e+01
IMP_SCORE,2978,GO:0043167,1.8070e-01,1.5150e+03
IMP_SCORE,2979,GO:0072527,1.8068e-01,3.5000e+01
IMP_SCORE,2980,GO:0045738,1.8064e-01,4.0000e+00
IMP_SCORE,2981,GO:0007622,1.8061e-01,2.9000e+01
IMP_SCORE,2982,GO:0007405,1.8053e-01,1.8000e+01
IMP_SCORE,2983,GO:0051764,1.8052e-01,1.6000e+01
IMP_SCORE,2984,GO:1904358,1.8047e-01,2.2000e+01
IMP_SCORE,2985,GO:0051347,1.8047e-01,1.1300e+02
IMP_SCORE,2986,GO:1901476,1.8043e-01,3.5000e+01
IMP_SCORE,2987,GO:0051817,1.8037e-01,2.6000e+01
IMP_SCORE,2988,GO:0032656,1.8034e-01,6.0000e+00
IMP_SCORE,2989,GO:0005507,1.8033e-01,5.2000e+01
IMP_SCORE,2990,GO:0002833,1.8032e-01,3.2000e+01
IMP_SCORE,2991,GO:0002791,1.8030e-01,1.1400e+02
IMP_SCORE,2992,GO:0034405,1.8030e-01,1.6000e+01
IMP_SCORE,2993,GO:0045792,1.8026e-01,6.0000e+00
IMP_SCORE,2994,GO:0016638,1.8023e-01,2.5000e+01
IMP_SCORE,2995,GO:0044767,1.8021e-01,1.3340e+03
IMP_SCORE,2996,GO:0050804,1.8008e-01,1.1100e+02
IMP_SCORE,2997,GO:0030817,1.8003e-01,3.1000e+01
IMP_SCORE,2998,GO:0006878,1.8001e-01,1.4000e+01
IMP_SCORE,2999,GO:0046634,1.7999e-01,2.3000e+01
IMP_SCORE,3000,GO:0034248,1.7992e-01,1.2000e+02
IMP_SCORE,3001,GO:0002274,1.7991e-01,1.4400e+02
IMP_SCORE,3002,GO:2000021,1.7991e-01,6.0000e+01
IMP_SCORE,3003,GO:0044763,1.7988e-01,1.4040e+03
IMP_SCORE,3004,GO:0006259,1.7988e-01,1.8500e+02
IMP_SCORE,3005,GO:0043500,1.7982e-01,1.1000e+01
IMP_SCORE,3006,GO:0098657,1.7977e-01,5.2000e+01
IMP_SCORE,3007,GO:0005741,1.7976e-01,1.0100e+02
IMP_SCORE,3008,GO:0021602,1.7976e-01,8.0000e+00
IMP_SCORE,3009,GO:0007049,1.7972e-01,2.0600e+02
IMP_SCORE,3010,GO:0002920,1.7962e-01,3.7000e+01
IMP_SCORE,3011,GO:0048771,1.7962e-01,3.2000e+01
IMP_SCORE,3012,GO:0050974,1.7959e-01,1.7000e+01
IMP_SCORE,3013,GO:1902166,1.7953e-01,6.0000e+00
IMP_SCORE,3014,GO:0048662,1.7948e-01,9.0000e+00
IMP_SCORE,3015,GO:0043010,1.7947e-01,3.6000e+01
IMP_SCORE,3016,GO:0044409,1.7947e-01,4.8000e+01
IMP_SCORE,3017,GO:0070665,1.7946e-01,3.1000e+01
IMP_SCORE,3018,GO:1903363,1.7942e-01,1.6000e+01
IMP_SCORE,3019,GO:0032206,1.7940e-01,1.6000e+01
IMP_SCORE,3020,GO:0030140,1.7940e-01,1.2000e+01
IMP_SCORE,3021,GO:0035902,1.7939e-01,1.2000e+01
IMP_SCORE,3022,GO:0006706,1.7930e-01,2.3000e+01
IMP_SCORE,3023,GO:1901524,1.7927e-01,5.0000e+00
IMP_SCORE,3024,GO:0045104,1.7923e-01,1.9000e+01
IMP_SCORE,3025,GO:0010719,1.7921e-01,7.0000e+00
IMP_SCORE,3026,GO:0022607,1.7901e-01,7.2500e+02
IMP_SCORE,3027,GO:0019825,1.7892e-01,4.5000e+01
IMP_SCORE,3028,GO:0044459,1.7892e-01,9.9300e+02
IMP_SCORE,3029,GO:0002888,1.7891e-01,8.0000e+00
IMP_SCORE,3030,GO:0033157,1.7889e-01,1.0400e+02
IMP_SCORE,3031,GO:0016877,1.7881e-01,3.9000e+01
IMP_SCORE,3032,GO:0046982,1.7879e-01,2.4400e+02
IMP_SCORE,3033,GO:0051452,1.7876e-01,2.0000e+01
IMP_SCORE,3034,GO:0006638,1.7874e-01,6.5000e+01
IMP_SCORE,3035,GO:0051170,1.7874e-01,5.1000e+01
IMP_SCORE,3036,GO:0034330,1.7872e-01,1.5600e+02
IMP_SCORE,3037,GO:0006650,1.7869e-01,1.6000e+02
IMP_SCORE,3038,GO:0030030,1.7868e-01,2.7100e+02
IMP_SCORE,3039,GO:0044249,1.7862e-01,5.0600e+02
IMP_SCORE,3040,GO:0004559,1.7855e-01,2.4000e+01
IMP_SCORE,3041,GO:0008395,1.7848e-01,3.3000e+01
IMP_SCORE,3042,GO:1902580,1.7846e-01,1.8600e+02
IMP_SCORE,3043,GO:0051589,1.7841e-01,5.0000e+00
IMP_SCORE,3044,GO:0071280,1.7841e-01,1.8000e+01
IMP_SCORE,3045,GO:0042149,1.7837e-01,2.2000e+01
IMP_SCORE,3046,GO:2000060,1.7837e-01,8.0000e+00
IMP_SCORE,3047,GO:0034116,1.7834e-01,7.0000e+00
IMP_SCORE,3048,GO:0008154,1.7833e-01,3.2000e+01
IMP_SCORE,3049,GO:1902572,1.7830e-01,5.0000e+00
IMP_SCORE,3050,GO:1903579,1.7826e-01,1.1000e+01
IMP_SCORE,3051,GO:0044699,1.7825e-01,1.5260e+03
IMP_SCORE,3052,GO:0072413,1.7823e-01,1.7000e+01
IMP_SCORE,3053,GO:0099568,1.7820e-01,1.9100e+02
IMP_SCORE,3054,GO:0055092,1.7817e-01,2.3000e+01
IMP_SCORE,3055,GO:0048246,1.7817e-01,7.0000e+00
IMP_SCORE,3056,GO:0000272,1.7815e-01,1.5000e+01
IMP_SCORE,3057,GO:0051561,1.7814e-01,7.0000e+00
IMP_SCORE,3058,GO:0095500,1.7813e-01,2.8000e+01
IMP_SCORE,3059,GO:0061650,1.7813e-01,4.2000e+01
IMP_SCORE,3060,GO:0030496,1.7809e-01,1.1600e+02
IMP_SCORE,3061,GO:0021604,1.7807e-01,1.3000e+01
IMP_SCORE,3062,GO:0072525,1.7799e-01,3.0000e+01
IMP_SCORE,3063,GO:0045893,1.7798e-01,1.8600e+02
IMP_SCORE,3064,GO:0098862,1.7794e-01,5.7000e+01
IMP_SCORE,3065,GO:0032890,1.7792e-01,1.6000e+01
IMP_SCORE,3066,GO:0021702,1.7789e-01,7.0000e+00
IMP_SCORE,3067,GO:0000075,1.7787e-01,4.0000e+01
IMP_SCORE,3068,GO:0071822,1.7787e-01,4.8200e+02
IMP_SCORE,3069,GO:0004712,1.7785e-01,3.3000e+01
IMP_SCORE,3070,GO:2000145,1.7781e-01,2.0300e+02
IMP_SCORE,3071,GO:0007340,1.7778e-01,1.3000e+01
IMP_SCORE,3072,GO:0072503,1.7776e-01,9.6000e+01
IMP_SCORE,3073,GO:0046890,1.7761e-01,4.0000e+01
IMP_SCORE,3074,GO:0044421,1.7756e-01,1.4930e+03
IMP_SCORE,3075,GO:0000302,1.7753e-01,4.6000e+01
IMP_SCORE,3076,GO:0043331,1.7751e-01,3.0000e+01
IMP_SCORE,3077,GO:0036294,1.7750e-01,3.6000e+01
IMP_SCORE,3078,GO:0043620,1.7740e-01,2.7000e+01
IMP_SCORE,3079,GO:0044815,1.7740e-01,2.4000e+01
IMP_SCORE,3080,GO:0072329,1.7739e-01,7.5000e+01
IMP_SCORE,3081,GO:0051248,1.7739e-01,2.2700e+02
IMP_SCORE,3082,GO:0044262,1.7736e-01,6.6000e+01
IMP_SCORE,3083,GO:0007154,1.7736e-01,3.6700e+02
IMP_SCORE,3084,GO:1900026,1.7734e-01,1.3000e+01
IMP_SCORE,3085,GO:0051303,1.7733e-01,2.5000e+01
IMP_SCORE,3086,GO:0070528,1.7730e-01,6.0000e+00
IMP_SCORE,3087,GO:0019882,1.7729e-01,1.1300e+02
IMP_SCORE,3088,GO:0031526,1.7728e-01,2.4000e+01
IMP_SCORE,3089,GO:0031646,1.7727e-01,1.8000e+01
IMP_SCORE,3090,GO:0050728,1.7727e-01,4.1000e+01
IMP_SCORE,3091,GO:0051270,1.7725e-01,1.9800e+02
IMP_SCORE,3092,GO:0008139,1.7718e-01,2.0000e+01
IMP_SCORE,3093,GO:0002676,1.7717e-01,2.0000e+00
IMP_SCORE,3094,GO:0044711,1.7715e-01,3.2600e+02
IMP_SCORE,3095,GO:0031329,1.7710e-01,1.8900e+02
IMP_SCORE,3096,GO:0023023,1.7709e-01,3.4000e+01
IMP_SCORE,3097,GO:0031343,1.7707e-01,1.5000e+01
IMP_SCORE,3098,GO:0051371,1.7698e-01,1.7000e+01
IMP_SCORE,3099,GO:0001098,1.7688e-01,1.9000e+01
IMP_SCORE,3100,GO:0032374,1.7683e-01,1.4000e+01
IMP_SCORE,3101,GO:0050708,1.7676e-01,1.0000e+02
IMP_SCORE,3102,GO:0044070,1.7674e-01,5.6000e+01
IMP_SCORE,3103,GO:0050840,1.7673e-01,4.8000e+01
IMP_SCORE,3104,GO:0007398,1.7673e-01,3.0000e+00
IMP_SCORE,3105,GO:0019213,1.7673e-01,2.6000e+01
IMP_SCORE,3106,GO:0014069,1.7664e-01,1.1000e+02
IMP_SCORE,3107,GO:0030324,1.7662e-01,4.6000e+01
IMP_SCORE,3108,GO:0043204,1.7659e-01,7.2000e+01
IMP_SCORE,3109,GO:0006942,1.7653e-01,1.9000e+01
IMP_SCORE,3110,GO:0033554,1.7653e-01,3.8800e+02
IMP_SCORE,3111,GO:0033628,1.7653e-01,4.4000e+01
IMP_SCORE,3112,GO:0031090,1.7648e-01,9.0500e+02
IMP_SCORE,3113,GO:0046578,1.7647e-01,1.0000e+02
IMP_SCORE,3114,GO:0032102,1.7646e-01,9.6000e+01
IMP_SCORE,3115,GO:0050905,1.7646e-01,6.4000e+01
IMP_SCORE,3116,GO:0002690,1.7645e-01,1.8000e+01
IMP_SCORE,3117,GO:0005875,1.7632e-01,8.6000e+01
IMP_SCORE,3118,GO:0044321,1.7631e-01,8.0000e+00
IMP_SCORE,3119,GO:0071621,1.7626e-01,3.5000e+01
IMP_SCORE,3120,GO:0007017,1.7626e-01,1.7700e+02
IMP_SCORE,3121,GO:1905476,1.7623e-01,1.6000e+01
IMP_SCORE,3122,GO:0007623,1.7623e-01,6.2000e+01
IMP_SCORE,3123,GO:0014074,1.7623e-01,3.6000e+01
IMP_SCORE,3124,GO:0022617,1.7621e-01,6.7000e+01
IMP_SCORE,3125,GO:0031058,1.7612e-01,2.6000e+01
IMP_SCORE,3126,GO:0061631,1.7609e-01,4.5000e+01
IMP_SCORE,3127,GO:0031224,1.7606e-01,1.4690e+03
IMP_SCORE,3128,GO:0032154,1.7606e-01,4.8000e+01
IMP_SCORE,3129,GO:0009897,1.7605e-01,1.9100e+02
IMP_SCORE,3130,GO:1901575,1.7604e-01,4.6800e+02
IMP_SCORE,3131,GO:0034109,1.7595e-01,7.0000e+01
IMP_SCORE,3132,GO:0052689,1.7594e-01,1.7700e+02
IMP_SCORE,3133,GO:0022008,1.7594e-01,3.0000e+01
IMP_SCORE,3134,GO:0015672,1.7593e-01,1.1200e+02
IMP_SCORE,3135,GO:0007507,1.7591e-01,8.4000e+01
IMP_SCORE,3136,GO:0009135,1.7585e-01,2.3000e+01
IMP_SCORE,3137,GO:0045017,1.7584e-01,8.9000e+01
IMP_SCORE,3138,GO:0006520,1.7582e-01,1.4900e+02
IMP_SCORE,3139,GO:0005496,1.7578e-01,7.3000e+01
IMP_SCORE,3140,GO:1902679,1.7573e-01,1.6000e+02
IMP_SCORE,3141,GO:0016830,1.7566e-01,4.9000e+01
IMP_SCORE,3142,GO:2000026,1.7565e-01,4.6300e+02
IMP_SCORE,3143,GO:0072175,1.7564e-01,2.2000e+01
IMP_SCORE,3144,GO:0005977,1.7561e-01,1.5000e+01
IMP_SCORE,3145,GO:2000786,1.7560e-01,1.3000e+01
IMP_SCORE,3146,GO:0032088,1.7555e-01,3.4000e+01
IMP_SCORE,3147,GO:0010810,1.7554e-01,8.7000e+01
IMP_SCORE,3148,GO:0010559,1.7553e-01,1.0000e+01
IMP_SCORE,3149,GO:0042613,1.7546e-01,1.5000e+01
IMP_SCORE,3150,GO:0051707,1.7545e-01,2.0300e+02
IMP_SCORE,3151,GO:0035264,1.7544e-01,2.9000e+01
IMP_SCORE,3152,GO:0003713,1.7541e-01,9.7000e+01
IMP_SCORE,3153,GO:0046903,1.7540e-01,2.7400e+02
IMP_SCORE,3154,GO:0032732,1.7540e-01,1.4000e+01
IMP_SCORE,3155,GO:0031325,1.7538e-01,4.3300e+02
IMP_SCORE,3156,GO:0006809,1.7534e-01,6.0000e+00
IMP_SCORE,3157,GO:0042623,1.7533e-01,1.0300e+02
IMP_SCORE,3158,GO:0009411,1.7531e-01,4.6000e+01
IMP_SCORE,3159,GO:0006534,1.7528e-01,2.4000e+01
IMP_SCORE,3160,GO:1902578,1.7523e-01,5.8700e+02
IMP_SCORE,3161,GO:0010888,1.7523e-01,1.7000e+01
IMP_SCORE,3162,GO:0046700,1.7518e-01,1.1900e+02
IMP_SCORE,3163,GO:0017147,1.7513e-01,2.3000e+01
IMP_SCORE,3164,GO:0046470,1.7512e-01,7.8000e+01
IMP_SCORE,3165,GO:0001779,1.7512e-01,8.0000e+00
IMP_SCORE,3166,GO:0030165,1.7509e-01,1.3200e+02
IMP_SCORE,3167,GO:0031109,1.7508e-01,8.0000e+00
IMP_SCORE,3168,GO:1901687,1.7507e-01,2.4000e+01
IMP_SCORE,3169,GO:0042110,1.7505e-01,5.6000e+01
IMP_SCORE,3170,GO:0051153,1.7501e-01,3.4000e+01
IMP_SCORE,3171,GO:0050849,1.7501e-01,7.0000e+00
IMP_SCORE,3172,GO:0033081,1.7497e-01,1.5000e+01
IMP_SCORE,3173,GO:0034453,1.7489e-01,6.0000e+00
IMP_SCORE,3174,GO:0043069,1.7487e-01,2.0000e+02
IMP_SCORE,3175,GO:0001530,1.7478e-01,3.3000e+01
IMP_SCORE,3176,GO:0034504,1.7475e-01,5.3000e+01
IMP_SCORE,3177,GO:0007610,1.7474e-01,2.7000e+02
IMP_SCORE,3178,GO:0005905,1.7473e-01,6.0000e+01
IMP_SCORE,3179,GO:0051338,1.7472e-01,1.7600e+02
IMP_SCORE,3180,GO:0002694,1.7468e-01,1.3600e+02
IMP_SCORE,3181,GO:0099111,1.7468e-01,4.6000e+01
IMP_SCORE,3182,GO:0019321,1.7467e-01,1.9000e+01
IMP_SCORE,3183,GO:0030832,1.7467e-01,5.7000e+01
IMP_SCORE,3184,GO:0019725,1.7465e-01,2.3500e+02
IMP_SCORE,3185,GO:1901889,1.7458e-01,9.0000e+00
IMP_SCORE,3186,GO:0030212,1.7452e-01,5.2000e+01
IMP_SCORE,3187,GO:0046040,1.7452e-01,6.0000e+00
IMP_SCORE,3188,GO:1904375,1.7451e-01,3.4000e+01
IMP_SCORE,3189,GO:0045739,1.7447e-01,9.0000e+00
IMP_SCORE,3190,GO:0007167,1.7447e-01,2.3600e+02
IMP_SCORE,3191,GO:0035088,1.7443e-01,3.3000e+01
IMP_SCORE,3192,GO:0046915,1.7443e-01,3.0000e+01
IMP_SCORE,3193,GO:0046394,1.7441e-01,1.4500e+02
IMP_SCORE,3194,GO:0007052,1.7440e-01,2.9000e+01
IMP_SCORE,3195,GO:0006568,1.7439e-01,8.0000e+00
IMP_SCORE,3196,GO:0008023,1.7439e-01,1.1000e+01
IMP_SCORE,3197,GO:0031532,1.7438e-01,2.7000e+01
IMP_SCORE,3198,GO:0051604,1.7435e-01,1.2400e+02
IMP_SCORE,3199,GO:0016125,1.7434e-01,6.2000e+01
IMP_SCORE,3200,GO:0004970,1.7433e-01,1.1000e+01
IMP_SCORE,3201,GO:0030331,1.7424e-01,2.5000e+01
IMP_SCORE,3202,GO:0008188,1.7418e-01,4.3000e+01
IMP_SCORE,3203,GO:0005789,1.7407e-01,5.7200e+02
IMP_SCORE,3204,GO:0046856,1.7406e-01,7.0000e+00
IMP_SCORE,3205,GO:0006744,1.7402e-01,5.0000e+00
IMP_SCORE,3206,GO:0051252,1.7400e-01,3.4100e+02
IMP_SCORE,3207,GO:0060487,1.7388e-01,8.0000e+00
IMP_SCORE,3208,GO:0044794,1.7387e-01,1.2000e+01
IMP_SCORE,3209,GO:0006465,1.7387e-01,1.3000e+01
IMP_SCORE,3210,GO:1903409,1.7387e-01,1.2000e+01
IMP_SCORE,3211,GO:0032108,1.7387e-01,2.0000e+00
IMP_SCORE,3212,GO:0055067,1.7384e-01,4.8000e+01
IMP_SCORE,3213,GO:0009129,1.7381e-01,6.0000e+00
IMP_SCORE,3214,GO:0044839,1.7378e-01,6.7000e+01
IMP_SCORE,3215,GO:0030217,1.7374e-01,1.6000e+01
IMP_SCORE,3216,GO:0040001,1.7371e-01,7.0000e+00
IMP_SCORE,3217,GO:0006448,1.7371e-01,2.1000e+01
IMP_SCORE,3218,GO:0046883,1.7370e-01,7.6000e+01
IMP_SCORE,3219,GO:0055082,1.7369e-01,1.7400e+02
IMP_SCORE,3220,GO:1901796,1.7364e-01,4.8000e+01
IMP_SCORE,3221,GO:0051050,1.7363e-01,2.5300e+02
IMP_SCORE,3222,GO:0050427,1.7362e-01,6.0000e+00
IMP_SCORE,3223,GO:0016684,1.7357e-01,5.5000e+01
IMP_SCORE,3224,GO:0048010,1.7354e-01,2.1000e+01
IMP_SCORE,3225,GO:0060263,1.7353e-01,6.0000e+00
IMP_SCORE,3226,GO:0000083,1.7352e-01,6.0000e+00
IMP_SCORE,3227,GO:0009150,1.7345e-01,7.1000e+01
IMP_SCORE,3228,GO:0009987,1.7344e-01,1.1890e+03
IMP_SCORE,3229,GO:0044772,1.7343e-01,1.1300e+02
IMP_SCORE,3230,GO:0050793,1.7334e-01,6.1200e+02
IMP_SCORE,3231,GO:0030134,1.7332e-01,1.5000e+01
IMP_SCORE,3232,GO:0014911,1.7325e-01,2.2000e+01
IMP_SCORE,3233,GO:0032680,1.7307e-01,3.8000e+01
IMP_SCORE,3234,GO:0051145,1.7306e-01,7.0000e+00
IMP_SCORE,3235,GO:0006047,1.7303e-01,4.0000e+01
IMP_SCORE,3236,GO:0009954,1.7301e-01,6.0000e+00
IMP_SCORE,3237,GO:0045778,1.7296e-01,4.1000e+01
IMP_SCORE,3238,GO:0055065,1.7293e-01,1.4700e+02
IMP_SCORE,3239,GO:0003208,1.7292e-01,8.0000e+00
IMP_SCORE,3240,GO:0031281,1.7291e-01,1.9000e+01
IMP_SCORE,3241,GO:0031984,1.7289e-01,1.3100e+02
IMP_SCORE,3242,GO:0044712,1.7284e-01,3.2000e+02
IMP_SCORE,3243,GO:0017148,1.7281e-01,5.1000e+01
IMP_SCORE,3244,GO:0002021,1.7277e-01,6.0000e+00
IMP_SCORE,3245,GO:0031341,1.7276e-01,2.3000e+01
IMP_SCORE,3246,GO:0042455,1.7272e-01,1.9000e+01
IMP_SCORE,3247,GO:0030672,1.7257e-01,6.6000e+01
IMP_SCORE,3248,GO:0072310,1.7255e-01,1.2000e+01
IMP_SCORE,3249,GO:0040033,1.7253e-01,1.5000e+01
IMP_SCORE,3250,GO:0045197,1.7253e-01,3.5000e+01
IMP_SCORE,3251,GO:0070971,1.7242e-01,8.0000e+00
IMP_SCORE,3252,GO:0016021,1.7233e-01,1.4630e+03
IMP_SCORE,3253,GO:0090662,1.7231e-01,2.3000e+01
IMP_SCORE,3254,GO:0021895,1.7222e-01,1.1000e+01
IMP_SCORE,3255,GO:0033613,1.7219e-01,3.0000e+01
IMP_SCORE,3256,GO:0032502,1.7217e-01,1.4570e+03
IMP_SCORE,3257,GO:0050896,1.7216e-01,1.3920e+03
IMP_SCORE,3258,GO:0046348,1.7209e-01,3.3000e+01
IMP_SCORE,3259,GO:0006928,1.7209e-01,5.0300e+02
IMP_SCORE,3260,GO:0042476,1.7209e-01,5.7000e+01
IMP_SCORE,3261,GO:0097223,1.7207e-01,1.0100e+02
IMP_SCORE,3262,GO:0045069,1.7204e-01,4.0000e+01
IMP_SCORE,3263,GO:0002283,1.7201e-01,1.0700e+02
IMP_SCORE,3264,GO:0006641,1.7197e-01,4.5000e+01
IMP_SCORE,3265,GO:1900271,1.7196e-01,2.5000e+01
IMP_SCORE,3266,GO:0099600,1.7196e-01,3.6100e+02
IMP_SCORE,3267,GO:0007269,1.7195e-01,3.3000e+01
IMP_SCORE,3268,GO:0016482,1.7190e-01,5.1000e+01
IMP_SCORE,3269,GO:1902589,1.7189e-01,3.2700e+02
IMP_SCORE,3270,GO:0003203,1.7183e-01,2.0000e+00
IMP_SCORE,3271,GO:0071867,1.7174e-01,9.0000e+00
IMP_SCORE,3272,GO:0016050,1.7164e-01,1.1400e+02
IMP_SCORE,3273,GO:0002223,1.7162e-01,3.5000e+01
IMP_SCORE,3274,GO:0030511,1.7162e-01,1.5000e+01
IMP_SCORE,3275,GO:0004714,1.7162e-01,3.0000e+01
IMP_SCORE,3276,GO:0032787,1.7162e-01,2.2000e+02
IMP_SCORE,3277,GO:0046872,1.7158e-01,1.5420e+03
IMP_SCORE,3278,GO:0045333,1.7154e-01,2.1000e+01
IMP_SCORE,3279,GO:0030149,1.7154e-01,2.8000e+01
IMP_SCORE,3280,GO:0046626,1.7148e-01,2.2000e+01
IMP_SCORE,3281,GO:0000278,1.7148e-01,1.7000e+01
IMP_SCORE,3282,GO:0030203,1.7144e-01,9.9000e+01
IMP_SCORE,3283,GO:0046474,1.7140e-01,7.8000e+01
IMP_SCORE,3284,GO:1902583,1.7132e-01,7.0000e+00
IMP_SCORE,3285,GO:0071704,1.7131e-01,8.1700e+02
IMP_SCORE,3286,GO:0043300,1.7131e-01,2.4000e+01
IMP_SCORE,3287,GO:0070727,1.7129e-01,2.6300e+02
IMP_SCORE,3288,GO:0006261,1.7128e-01,1.6000e+01
IMP_SCORE,3289,GO:0045892,1.7127e-01,1.5900e+02
IMP_SCORE,3290,GO:0001516,1.7126e-01,1.6000e+01
IMP_SCORE,3291,GO:0043488,1.7123e-01,5.6000e+01
IMP_SCORE,3292,GO:0043522,1.7118e-01,7.0000e+00
IMP_SCORE,3293,GO:0009891,1.7117e-01,2.7400e+02
IMP_SCORE,3294,GO:0044057,1.7113e-01,1.8200e+02
IMP_SCORE,3295,GO:0035258,1.7108e-01,3.9000e+01
IMP_SCORE,3296,GO:0034703,1.7107e-01,1.1000e+02
IMP_SCORE,3297,GO:0042730,1.7105e-01,1.5000e+01
IMP_SCORE,3298,GO:0002768,1.7103e-01,1.0500e+02
IMP_SCORE,3299,GO:0002695,1.7102e-01,5.5000e+01
IMP_SCORE,3300,GO:0050431,1.7100e-01,4.8000e+01
IMP_SCORE,3301,GO:0030502,1.7100e-01,1.3000e+01
IMP_SCORE,3302,GO:0005351,1.7100e-01,8.0000e+00
IMP_SCORE,3303,GO:0032886,1.7098e-01,6.9000e+01
IMP_SCORE,3304,GO:0090201,1.7095e-01,1.0000e+00
IMP_SCORE,3305,GO:0000974,1.7095e-01,1.0000e+00
IMP_SCORE,3306,GO:0009200,1.7095e-01,1.0000e+00
IMP_SCORE,3307,GO:0010212,1.7093e-01,6.0000e+01
IMP_SCORE,3308,GO:0051235,1.7086e-01,9.9000e+01
IMP_SCORE,3309,GO:0045926,1.7086e-01,1.2700e+02
IMP_SCORE,3310,GO:0004252,1.7078e-01,2.0900e+02
IMP_SCORE,3311,GO:0004629,1.7077e-01,3.6000e+01
IMP_SCORE,3312,GO:0090383,1.7076e-01,1.0000e+01
IMP_SCORE,3313,GO:0036094,1.7073e-01,8.6200e+02
IMP_SCORE,3314,GO:0009615,1.7071e-01,1.1500e+02
IMP_SCORE,3315,GO:1903362,1.7067e-01,6.5000e+01
IMP_SCORE,3316,GO:0032200,1.7066e-01,2.0000e+01
IMP_SCORE,3317,GO:0046185,1.7066e-01,1.3000e+01
IMP_SCORE,3318,GO:0009058,1.7060e-01,5.5000e+02
IMP_SCORE,3319,GO:0008219,1.7059e-01,4.4700e+02
IMP_SCORE,3320,GO:0080090,1.7054e-01,5.8700e+02
IMP_SCORE,3321,GO:1900746,1.7051e-01,1.0000e+01
IMP_SCORE,3322,GO:0055076,1.7051e-01,4.9000e+01
IMP_SCORE,3323,GO:0014031,1.7048e-01,8.0000e+00
IMP_SCORE,3324,GO:0071363,1.7047e-01,6.8000e+01
IMP_SCORE,3325,GO:0015368,1.7046e-01,1.9000e+01
IMP_SCORE,3326,GO:0015816,1.7046e-01,5.0000e+00
IMP_SCORE,3327,GO:0044281,1.7044e-01,4.6100e+02
IMP_SCORE,3328,GO:2000648,1.7044e-01,2.8000e+01
IMP_SCORE,3329,GO:0006897,1.7042e-01,3.4800e+02
IMP_SCORE,3330,GO:0065005,1.7036e-01,6.0000e+00
IMP_SCORE,3331,GO:0043228,1.7034e-01,9.8700e+02
IMP_SCORE,3332,GO:1902904,1.7032e-01,4.5000e+01
IMP_SCORE,3333,GO:0050858,1.7032e-01,1.6000e+01
IMP_SCORE,3334,GO:0048017,1.7031e-01,3.8000e+01
IMP_SCORE,3335,GO:0000145,1.7028e-01,6.0000e+00
IMP_SCORE,3336,GO:0030282,1.7026e-01,2.6000e+01
IMP_SCORE,3337,GO:0051128,1.7024e-01,6.5400e+02
IMP_SCORE,3338,GO:0033043,1.7024e-01,3.2700e+02
IMP_SCORE,3339,GO:0031345,1.7023e-01,7.9000e+01
IMP_SCORE,3340,GO:0070555,1.7022e-01,2.0000e+01
IMP_SCORE,3341,GO:0048513,1.7022e-01,5.2800e+02
IMP_SCORE,3342,GO:0051960,1.7017e-01,2.0700e+02
IMP_SCORE,3343,GO:0001076,1.7016e-01,7.8000e+01
IMP_SCORE,3344,GO:0005452,1.7013e-01,2.3000e+01
IMP_SCORE,3345,GO:0007596,1.7008e-01,7.9000e+01
IMP_SCORE,3346,GO:0030554,1.7006e-01,3.8700e+02
IMP_SCORE,3347,GO:1903050,1.7005e-01,3.7000e+01
IMP_SCORE,3348,GO:0042347,1.7002e-01,1.6000e+01
IMP_SCORE,3349,GO:0007264,1.7000e-01,1.8900e+02
IMP_SCORE,3350,GO:0044770,1.6997e-01,1.0600e+02
IMP_SCORE,3351,GO:0021782,1.6997e-01,4.9000e+01
IMP_SCORE,3352,GO:0007193,1.6996e-01,5.5000e+01
IMP_SCORE,3353,GO:0008285,1.6993e-01,2.8000e+02
IMP_SCORE,3354,GO:0044432,1.6985e-01,6.1900e+02
IMP_SCORE,3355,GO:0002251,1.6983e-01,2.0000e+01
IMP_SCORE,3356,GO:0001890,1.6982e-01,1.5000e+01
IMP_SCORE,3357,GO:0016836,1.6981e-01,1.4600e+02
IMP_SCORE,3358,GO:0006950,1.6980e-01,9.1800e+02
IMP_SCORE,3359,GO:0016338,1.6978e-01,3.6000e+01
IMP_SCORE,3360,GO:0043303,1.6976e-01,7.0000e+00
IMP_SCORE,3361,GO:0002573,1.6968e-01,4.1000e+01
IMP_SCORE,3362,GO:0042398,1.6962e-01,5.0000e+01
IMP_SCORE,3363,GO:1901741,1.6951e-01,1.3000e+01
IMP_SCORE,3364,GO:0010976,1.6950e-01,6.8000e+01
IMP_SCORE,3365,GO:0003156,1.6950e-01,2.4000e+01
IMP_SCORE,3366,GO:0034103,1.6948e-01,3.3000e+01
IMP_SCORE,3367,GO:0051345,1.6942e-01,3.1400e+02
IMP_SCORE,3368,GO:0010951,1.6941e-01,8.9000e+01
IMP_SCORE,3369,GO:0071480,1.6941e-01,1.5000e+01
IMP_SCORE,3370,GO:0051148,1.6935e-01,2.1000e+01
IMP_SCORE,3371,GO:0000980,1.6933e-01,1.7000e+01
IMP_SCORE,3372,GO:1900371,1.6931e-01,2.8000e+01
IMP_SCORE,3373,GO:0048873,1.6930e-01,1.0000e+01
IMP_SCORE,3374,GO:0040011,1.6929e-01,4.5100e+02
IMP_SCORE,3375,GO:1901981,1.6929e-01,9.4000e+01
IMP_SCORE,3376,GO:0008081,1.6927e-01,7.6000e+01
IMP_SCORE,3377,GO:0090257,1.6925e-01,4.6000e+01
IMP_SCORE,3378,GO:0017157,1.6921e-01,6.7000e+01
IMP_SCORE,3379,GO:0016137,1.6914e-01,3.4000e+01
IMP_SCORE,3380,GO:0019098,1.6914e-01,2.0000e+01
IMP_SCORE,3381,GO:0048584,1.6913e-01,3.9500e+02
IMP_SCORE,3382,GO:0051495,1.6907e-01,6.3000e+01
IMP_SCORE,3383,GO:0021915,1.6906e-01,1.4000e+01
IMP_SCORE,3384,GO:1901605,1.6905e-01,1.2700e+02
IMP_SCORE,3385,GO:0050920,1.6905e-01,4.2000e+01
IMP_SCORE,3386,GO:0060142,1.6904e-01,2.3000e+01
IMP_SCORE,3387,GO:0008360,1.6898e-01,8.5000e+01
IMP_SCORE,3388,GO:0006874,1.6897e-01,9.3000e+01
IMP_SCORE,3389,GO:0031324,1.6897e-01,4.1300e+02
IMP_SCORE,3390,GO:0030198,1.6896e-01,1.6200e+02
IMP_SCORE,3391,GO:0045296,1.6896e-01,3.0200e+02
IMP_SCORE,3392,GO:0046637,1.6892e-01,8.0000e+00
IMP_SCORE,3393,GO:0043462,1.6886e-01,5.1000e+01
IMP_SCORE,3394,GO:0002832,1.6886e-01,1.8000e+01
IMP_SCORE,3395,GO:0001228,1.6876e-01,9.6000e+01
IMP_SCORE,3396,GO:0051298,1.6873e-01,1.3000e+01
IMP_SCORE,3397,GO:0006952,1.6870e-01,4.9600e+02
IMP_SCORE,3398,GO:0000819,1.6869e-01,1.6000e+01
IMP_SCORE,3399,GO:0097192,1.6867e-01,1.2000e+01
IMP_SCORE,3400,GO:0005516,1.6861e-01,4.4900e+02
IMP_SCORE,3401,GO:0016702,1.6858e-01,4.7000e+01
IMP_SCORE,3402,GO:0015696,1.6857e-01,2.0000e+01
IMP_SCORE,3403,GO:0005109,1.6850e-01,1.5000e+01
IMP_SCORE,3404,GO:0048568,1.6849e-01,2.8000e+01
IMP_SCORE,3405,GO:0050681,1.6848e-01,1.2000e+01
IMP_SCORE,3406,GO:0000050,1.6846e-01,9.0000e+00
IMP_SCORE,3407,GO:0000027,1.6844e-01,5.8000e+01
IMP_SCORE,3408,GO:0031300,1.6844e-01,1.2200e+02
IMP_SCORE,3409,GO:0001067,1.6844e-01,1.5300e+02
IMP_SCORE,3410,GO:0043492,1.6843e-01,4.2000e+01
IMP_SCORE,3411,GO:0060548,1.6842e-01,2.8000e+02
IMP_SCORE,3412,GO:0008519,1.6835e-01,3.2000e+01
IMP_SCORE,3413,GO:0099131,1.6833e-01,2.1000e+01
IMP_SCORE,3414,GO:0044765,1.6827e-01,5.5800e+02
IMP_SCORE,3415,GO:0010544,1.6819e-01,7.0000e+00
IMP_SCORE,3416,GO:0015197,1.6812e-01,6.9000e+01
IMP_SCORE,3417,GO:0015909,1.6805e-01,2.0000e+01
IMP_SCORE,3418,GO:0007168,1.6805e-01,2.0000e+00
IMP_SCORE,3419,GO:0004089,1.6802e-01,6.6000e+01
IMP_SCORE,3420,GO:0019079,1.6797e-01,1.3000e+01
IMP_SCORE,3421,GO:0060993,1.6795e-01,1.3000e+01
IMP_SCORE,3422,GO:0007015,1.6788e-01,8.6000e+01
IMP_SCORE,3423,GO:0006700,1.6787e-01,7.0000e+00
IMP_SCORE,3424,GO:2000641,1.6787e-01,8.0000e+00
IMP_SCORE,3425,GO:0031083,1.6785e-01,1.1000e+01
IMP_SCORE,3426,GO:0042446,1.6783e-01,3.8000e+01
IMP_SCORE,3427,GO:0071260,1.6783e-01,3.1000e+01
IMP_SCORE,3428,GO:0035646,1.6782e-01,7.0000e+00
IMP_SCORE,3429,GO:0030667,1.6782e-01,1.2900e+02
IMP_SCORE,3430,GO:0097110,1.6769e-01,1.9000e+01
IMP_SCORE,3431,GO:0090190,1.6764e-01,5.0000e+00
IMP_SCORE,3432,GO:0044827,1.6762e-01,7.0000e+00
IMP_SCORE,3433,GO:0042645,1.6761e-01,3.1000e+01
IMP_SCORE,3434,GO:0043235,1.6759e-01,2.2900e+02
IMP_SCORE,3435,GO:0015405,1.6757e-01,4.7000e+01
IMP_SCORE,3436,GO:0009725,1.6743e-01,1.8600e+02
IMP_SCORE,3437,GO:0016055,1.6743e-01,1.2600e+02
IMP_SCORE,3438,GO:0019787,1.6742e-01,2.0400e+02
IMP_SCORE,3439,GO:0043177,1.6740e-01,1.2500e+02
IMP_SCORE,3440,GO:0044425,1.6739e-01,1.4200e+03
IMP_SCORE,3441,GO:0001891,1.6738e-01,3.2000e+01
IMP_SCORE,3442,GO:0051336,1.6733e-01,4.5000e+02
IMP_SCORE,3443,GO:0030122,1.6733e-01,2.0000e+00
IMP_SCORE,3444,GO:0001764,1.6722e-01,9.8000e+01
IMP_SCORE,3445,GO:0070861,1.6721e-01,6.0000e+00
IMP_SCORE,3446,GO:0006939,1.6720e-01,2.7000e+01
IMP_SCORE,3447,GO:0002433,1.6719e-01,3.0000e+01
IMP_SCORE,3448,GO:0009890,1.6718e-01,2.2600e+02
IMP_SCORE,3449,GO:0098542,1.6717e-01,1.5100e+02
IMP_SCORE,3450,GO:0031401,1.6716e-01,1.8600e+02
IMP_SCORE,3451,GO:0035091,1.6714e-01,2.0300e+02
IMP_SCORE,3452,GO:0060795,1.6713e-01,2.0000e+00
IMP_SCORE,3453,GO:0048663,1.6712e-01,1.2000e+01
IMP_SCORE,3454,GO:0071004,1.6712e-01,6.0000e+00
IMP_SCORE,3455,GO:0008556,1.6709e-01,1.9000e+01
IMP_SCORE,3456,GO:0018210,1.6708e-01,3.5000e+01
IMP_SCORE,3457,GO:0046916,1.6708e-01,5.6000e+01
IMP_SCORE,3458,GO:0006555,1.6707e-01,2.4000e+01
IMP_SCORE,3459,GO:0005730,1.6706e-01,4.4000e+02
IMP_SCORE,3460,GO:0019637,1.6698e-01,2.9400e+02
IMP_SCORE,3461,GO:0006658,1.6694e-01,2.6000e+01
IMP_SCORE,3462,GO:0030099,1.6688e-01,6.9000e+01
IMP_SCORE,3463,GO:0072341,1.6685e-01,7.9000e+01
IMP_SCORE,3464,GO:1904355,1.6679e-01,2.9000e+01
IMP_SCORE,3465,GO:0042803,1.6679e-01,4.5200e+02
IMP_SCORE,3466,GO:0071840,1.6674e-01,1.2370e+03
IMP_SCORE,3467,GO:0010564,1.6670e-01,1.4000e+02
IMP_SCORE,3468,GO:0006355,1.6669e-01,3.1400e+02
IMP_SCORE,3469,GO:0006464,1.6668e-01,6.2000e+02
IMP_SCORE,3470,GO:0009205,1.6666e-01,4.6000e+01
IMP_SCORE,3471,GO:0044282,1.6665e-01,1.5100e+02
IMP_SCORE,3472,GO:0035770,1.6661e-01,1.2200e+02
IMP_SCORE,3473,GO:0035586,1.6659e-01,2.7000e+01
IMP_SCORE,3474,GO:0090197,1.6653e-01,1.7000e+01
IMP_SCORE,3475,GO:0050786,1.6650e-01,3.0000e+01
IMP_SCORE,3476,GO:0006027,1.6643e-01,7.5000e+01
IMP_SCORE,3477,GO:2001244,1.6642e-01,2.3000e+01
IMP_SCORE,3478,GO:0001824,1.6640e-01,1.8000e+01
IMP_SCORE,3479,GO:0010842,1.6640e-01,2.2000e+01
IMP_SCORE,3480,GO:0046658,1.6640e-01,4.8000e+01
IMP_SCORE,3481,GO:0032735,1.6638e-01,1.5000e+01
IMP_SCORE,3482,GO:0016310,1.6636e-01,2.9800e+02
IMP_SCORE,3483,GO:0098552,1.6631e-01,2.1900e+02
IMP_SCORE,3484,GO:0051346,1.6629e-01,1.9100e+02
IMP_SCORE,3485,GO:0007399,1.6628e-01,3.5400e+02
IMP_SCORE,3486,GO:0006397,1.6623e-01,1.2500e+02
IMP_SCORE,3487,GO:0051174,1.6619e-01,3.1400e+02
IMP_SCORE,3488,GO:0061138,1.6614e-01,4.8000e+01
IMP_SCORE,3489,GO:0048641,1.6606e-01,1.7000e+01
IMP_SCORE,3490,GO:0048037,1.6601e-01,2.0600e+02
IMP_SCORE,3491,GO:0005539,1.6599e-01,1.7600e+02
IMP_SCORE,3492,GO:0010628,1.6596e-01,2.8700e+02
IMP_SCORE,3493,GO:0019363,1.6595e-01,1.7000e+01
IMP_SCORE,3494,GO:0005845,1.6586e-01,6.0000e+00
IMP_SCORE,3495,GO:0001882,1.6583e-01,1.8500e+02
IMP_SCORE,3496,GO:0006901,1.6580e-01,3.9000e+01
IMP_SCORE,3497,GO:0042578,1.6580e-01,2.4400e+02
IMP_SCORE,3498,GO:0002263,1.6580e-01,1.4000e+02
IMP_SCORE,3499,GO:0005783,1.6578e-01,6.8000e+02
IMP_SCORE,3500,GO:0043547,1.6578e-01,2.4200e+02
IMP_SCORE,3501,GO:0043067,1.6578e-01,4.0800e+02
IMP_SCORE,3502,GO:0097458,1.6577e-01,6.1300e+02
IMP_SCORE,3503,GO:0045927,1.6569e-01,6.3000e+01
IMP_SCORE,3504,GO:0046823,1.6569e-01,4.7000e+01
IMP_SCORE,3505,GO:0010574,1.6565e-01,1.3000e+01
IMP_SCORE,3506,GO:0051223,1.6562e-01,1.5500e+02
IMP_SCORE,3507,GO:0060284,1.6561e-01,1.9700e+02
IMP_SCORE,3508,GO:0019239,1.6558e-01,1.5000e+01
IMP_SCORE,3509,GO:0009057,1.6552e-01,2.6700e+02
IMP_SCORE,3510,GO:0018958,1.6551e-01,4.3000e+01
IMP_SCORE,3511,GO:0006140,1.6546e-01,5.7000e+01
IMP_SCORE,3512,GO:0001657,1.6546e-01,2.5000e+01
IMP_SCORE,3513,GO:0008307,1.6544e-01,3.3000e+01
IMP_SCORE,3514,GO:0080134,1.6536e-01,3.5000e+02
IMP_SCORE,3515,GO:2001056,1.6534e-01,3.2000e+01
IMP_SCORE,3516,GO:0006955,1.6532e-01,5.2700e+02
IMP_SCORE,3517,GO:0007155,1.6531e-01,6.5100e+02
IMP_SCORE,3518,GO:0051240,1.6527e-01,3.5300e+02
IMP_SCORE,3519,GO:0010524,1.6524e-01,1.2000e+01
IMP_SCORE,3520,GO:0043233,1.6522e-01,4.2900e+02
IMP_SCORE,3521,GO:0006109,1.6519e-01,4.5000e+01
IMP_SCORE,3522,GO:0050667,1.6518e-01,1.8000e+01
IMP_SCORE,3523,GO:0010324,1.6518e-01,4.0000e+01
IMP_SCORE,3524,GO:0030669,1.6517e-01,2.8000e+01
IMP_SCORE,3525,GO:0071949,1.6515e-01,1.3000e+01
IMP_SCORE,3526,GO:0042255,1.6513e-01,5.0000e+00
IMP_SCORE,3527,GO:0050961,1.6512e-01,6.0000e+00
IMP_SCORE,3528,GO:0030072,1.6510e-01,2.0000e+01
IMP_SCORE,3529,GO:0032989,1.6510e-01,1.6200e+02
IMP_SCORE,3530,GO:0009395,1.6509e-01,1.9000e+01
IMP_SCORE,3531,GO:0051480,1.6509e-01,5.9000e+01
IMP_SCORE,3532,GO:0030182,1.6509e-01,7.8000e+01
IMP_SCORE,3533,GO:0010677,1.6504e-01,2.8000e+01
IMP_SCORE,3534,GO:2000353,1.6503e-01,1.2000e+01
IMP_SCORE,3535,GO:0098590,1.6498e-01,4.8900e+02
IMP_SCORE,3536,GO:0031396,1.6495e-01,3.5000e+01
IMP_SCORE,3537,GO:0030816,1.6495e-01,1.6000e+01
IMP_SCORE,3538,GO:0042802,1.6495e-01,1.1750e+03
IMP_SCORE,3539,GO:0010614,1.6493e-01,2.0000e+00
IMP_SCORE,3540,GO:0022610,1.6493e-01,6.4900e+02
IMP_SCORE,3541,GO:0009266,1.6491e-01,1.0500e+02
IMP_SCORE,3542,GO:0005791,1.6482e-01,3.9000e+01
IMP_SCORE,3543,GO:0042416,1.6482e-01,5.0000e+00
IMP_SCORE,3544,GO:0050931,1.6477e-01,1.9000e+01
IMP_SCORE,3545,GO:0044237,1.6477e-01,9.1300e+02
IMP_SCORE,3546,GO:0023056,1.6474e-01,3.2800e+02
IMP_SCORE,3547,GO:0006677,1.6474e-01,2.5000e+01
IMP_SCORE,3548,GO:0035556,1.6469e-01,4.7100e+02
IMP_SCORE,3549,GO:0044144,1.6469e-01,1.6000e+01
IMP_SCORE,3550,GO:0032268,1.6468e-01,3.9400e+02
IMP_SCORE,3551,GO:0032940,1.6467e-01,2.2000e+02
IMP_SCORE,3552,GO:0009056,1.6466e-01,5.4500e+02
IMP_SCORE,3553,GO:0009812,1.6466e-01,6.0000e+00
IMP_SCORE,3554,GO:0046463,1.6460e-01,3.0000e+01
IMP_SCORE,3555,GO:0043299,1.6459e-01,1.2000e+02
IMP_SCORE,3556,GO:1901135,1.6454e-01,2.9000e+02
IMP_SCORE,3557,GO:0006576,1.6453e-01,5.0000e+01
IMP_SCORE,3558,GO:0051249,1.6448e-01,1.0700e+02
IMP_SCORE,3559,GO:0044255,1.6447e-01,3.4700e+02
IMP_SCORE,3560,GO:0010639,1.6445e-01,9.4000e+01
IMP_SCORE,3561,GO:0042981,1.6442e-01,3.8400e+02
IMP_SCORE,3562,GO:0046685,1.6441e-01,2.2000e+01
IMP_SCORE,3563,GO:0002366,1.6441e-01,1.2100e+02
IMP_SCORE,3564,GO:0051785,1.6439e-01,1.8000e+01
IMP_SCORE,3565,GO:0040013,1.6436e-01,1.0500e+02
IMP_SCORE,3566,GO:0043234,1.6436e-01,1.0670e+03
IMP_SCORE,3567,GO:0002253,1.6433e-01,1.4200e+02
IMP_SCORE,3568,GO:0006892,1.6433e-01,5.9000e+01
IMP_SCORE,3569,GO:0007599,1.6427e-01,7.4000e+01
IMP_SCORE,3570,GO:0030017,1.6420e-01,3.1000e+01
IMP_SCORE,3571,GO:0035924,1.6414e-01,2.6000e+01
IMP_SCORE,3572,GO:0015295,1.6412e-01,2.7000e+01
IMP_SCORE,3573,GO:0035295,1.6411e-01,5.1000e+01
IMP_SCORE,3574,GO:0051094,1.6410e-01,3.0800e+02
IMP_SCORE,3575,GO:0038023,1.6402e-01,3.5000e+02
IMP_SCORE,3576,GO:0008083,1.6399e-01,1.3100e+02
IMP_SCORE,3577,GO:0010948,1.6395e-01,5.8000e+01
IMP_SCORE,3578,GO:0055021,1.6393e-01,8.0000e+00
IMP_SCORE,3579,GO:0019538,1.6392e-01,8.6500e+02
IMP_SCORE,3580,GO:0031400,1.6391e-01,1.4100e+02
IMP_SCORE,3581,GO:1990001,1.6391e-01,2.0000e+00
IMP_SCORE,3582,GO:0032212,1.6378e-01,1.3000e+01
IMP_SCORE,3583,GO:0072663,1.6377e-01,1.2000e+01
IMP_SCORE,3584,GO:0006911,1.6376e-01,4.7000e+01
IMP_SCORE,3585,GO:0015931,1.6376e-01,9.4000e+01
IMP_SCORE,3586,GO:0030674,1.6370e-01,9.7000e+01
IMP_SCORE,3587,GO:0004879,1.6367e-01,1.5000e+01
IMP_SCORE,3588,GO:0006401,1.6366e-01,5.0000e+01
IMP_SCORE,3589,GO:0042574,1.6365e-01,1.0000e+01
IMP_SCORE,3590,GO:0019900,1.6363e-01,3.6900e+02
IMP_SCORE,3591,GO:0009167,1.6363e-01,4.6000e+01
IMP_SCORE,3592,GO:0031594,1.6358e-01,5.1000e+01
IMP_SCORE,3593,GO:0043502,1.6354e-01,1.3000e+01
IMP_SCORE,3594,GO:0005068,1.6350e-01,2.1000e+01
IMP_SCORE,3595,GO:0034315,1.6348e-01,1.1000e+01
IMP_SCORE,3596,GO:0045934,1.6345e-01,2.1700e+02
IMP_SCORE,3597,GO:0017124,1.6344e-01,1.0600e+02
IMP_SCORE,3598,GO:0019210,1.6341e-01,5.1000e+01
IMP_SCORE,3599,GO:0060341,1.6339e-01,2.3300e+02
IMP_SCORE,3600,GO:0051952,1.6334e-01,1.4000e+01
IMP_SCORE,3601,GO:0022029,1.6329e-01,2.3000e+01
IMP_SCORE,3602,GO:0043101,1.6326e-01,1.6000e+01
IMP_SCORE,3603,GO:0016229,1.6316e-01,2.8000e+01
IMP_SCORE,3604,GO:0046824,1.6309e-01,2.2000e+01
IMP_SCORE,3605,GO:0043393,1.6307e-01,7.1000e+01
IMP_SCORE,3606,GO:0001912,1.6301e-01,1.4000e+01
IMP_SCORE,3607,GO:0090288,1.6301e-01,3.3000e+01
IMP_SCORE,3608,GO:0016645,1.6299e-01,4.8000e+01
IMP_SCORE,3609,GO:0007169,1.6297e-01,2.1100e+02
IMP_SCORE,3610,GO:0071173,1.6296e-01,3.0000e+00
IMP_SCORE,3611,GO:2000113,1.6296e-01,1.9900e+02
IMP_SCORE,3612,GO:0002698,1.6296e-01,3.5000e+01
IMP_SCORE,3613,GO:0045335,1.6294e-01,2.7000e+01
IMP_SCORE,3614,GO:0048741,1.6293e-01,1.9000e+01
IMP_SCORE,3615,GO:0010857,1.6291e-01,2.3000e+01
IMP_SCORE,3616,GO:0019724,1.6280e-01,1.1000e+01
IMP_SCORE,3617,GO:0044260,1.6277e-01,7.8600e+02
IMP_SCORE,3618,GO:0003006,1.6277e-01,1.9600e+02
IMP_SCORE,3619,GO:0004177,1.6272e-01,6.7000e+01
IMP_SCORE,3620,GO:0051972,1.6269e-01,2.5000e+01
IMP_SCORE,3621,GO:0006139,1.6264e-01,3.9100e+02
IMP_SCORE,3622,GO:0055088,1.6264e-01,3.7000e+01
IMP_SCORE,3623,GO:0048565,1.6259e-01,2.5000e+01
IMP_SCORE,3624,GO:1901739,1.6259e-01,1.8000e+01
IMP_SCORE,3625,GO:1903508,1.6257e-01,1.6500e+02
IMP_SCORE,3626,GO:0051224,1.6255e-01,7.1000e+01
IMP_SCORE,3627,GO:0048002,1.6253e-01,9.9000e+01
IMP_SCORE,3628,GO:0006357,1.6249e-01,3.3900e+02
IMP_SCORE,3629,GO:0015106,1.6248e-01,1.2000e+01
IMP_SCORE,3630,GO:0043902,1.6239e-01,7.8000e+01
IMP_SCORE,3631,GO:0002363,1.6235e-01,1.3000e+01
IMP_SCORE,3632,GO:0042345,1.6234e-01,2.1000e+01
IMP_SCORE,3633,GO:0060255,1.6231e-01,5.9200e+02
IMP_SCORE,3634,GO:0005662,1.6230e-01,8.0000e+00
IMP_SCORE,3635,GO:0051639,1.6228e-01,1.5000e+01
IMP_SCORE,3636,GO:0042127,1.6228e-01,5.8600e+02
IMP_SCORE,3637,GO:0006066,1.6225e-01,1.4700e+02
IMP_SCORE,3638,GO:0044212,1.6225e-01,1.8300e+02
IMP_SCORE,3639,GO:0005669,1.6224e-01,7.0000e+00
IMP_SCORE,3640,GO:0030897,1.6219e-01,2.0000e+00
IMP_SCORE,3641,GO:0042308,1.6219e-01,4.1000e+01
IMP_SCORE,3642,GO:0032994,1.6216e-01,4.3000e+01
IMP_SCORE,3643,GO:0042379,1.6213e-01,2.8000e+01
IMP_SCORE,3644,GO:0016192,1.6211e-01,5.0400e+02
IMP_SCORE,3645,GO:0010832,1.6210e-01,2.6000e+01
IMP_SCORE,3646,GO:0043292,1.6207e-01,4.3000e+01
IMP_SCORE,3647,GO:0051254,1.6207e-01,2.0100e+02
IMP_SCORE,3648,GO:0009144,1.6206e-01,3.2000e+01
IMP_SCORE,3649,GO:0000413,1.6205e-01,3.6000e+01
IMP_SCORE,3650,GO:0042605,1.6199e-01,3.1000e+01
IMP_SCORE,3651,GO:0099623,1.6193e-01,8.0000e+00
IMP_SCORE,3652,GO:0006111,1.6193e-01,2.5000e+01
IMP_SCORE,3653,GO:0031323,1.6188e-01,6.2500e+02
IMP_SCORE,3654,GO:0018146,1.6182e-01,9.0000e+00
IMP_SCORE,3655,GO:0050817,1.6180e-01,8.1000e+01
IMP_SCORE,3656,GO:0034394,1.6178e-01,8.0000e+00
IMP_SCORE,3657,GO:0003014,1.6174e-01,3.1000e+01
IMP_SCORE,3658,GO:0010907,1.6173e-01,1.4000e+01
IMP_SCORE,3659,GO:0030804,1.6172e-01,7.0000e+00
IMP_SCORE,3660,GO:0010765,1.6170e-01,1.9000e+01
IMP_SCORE,3661,GO:0032456,1.6163e-01,1.4000e+01
IMP_SCORE,3662,GO:0061134,1.6161e-01,9.7000e+01
IMP_SCORE,3663,GO:0051247,1.6149e-01,2.4600e+02
IMP_SCORE,3664,GO:0006720,1.6146e-01,7.1000e+01
IMP_SCORE,3665,GO:0042993,1.6145e-01,1.0000e+01
IMP_SCORE,3666,GO:0002228,1.6143e-01,2.0000e+01
IMP_SCORE,3667,GO:0045722,1.6143e-01,4.0000e+00
IMP_SCORE,3668,GO:0019992,1.6143e-01,3.2000e+01
IMP_SCORE,3669,GO:0070997,1.6140e-01,2.7000e+01
IMP_SCORE,3670,GO:0035966,1.6138e-01,6.1000e+01
IMP_SCORE,3671,GO:0030220,1.6136e-01,1.4000e+01
IMP_SCORE,3672,GO:0051895,1.6133e-01,9.0000e+00
IMP_SCORE,3673,GO:1904377,1.6131e-01,3.3000e+01
IMP_SCORE,3674,GO:1900115,1.6129e-01,4.0000e+00
IMP_SCORE,3675,GO:0006796,1.6128e-01,5.1100e+02
IMP_SCORE,3676,GO:0044267,1.6127e-01,7.0300e+02
IMP_SCORE,3677,GO:0006631,1.6125e-01,1.3400e+02
IMP_SCORE,3678,GO:0044271,1.6125e-01,3.1900e+02
IMP_SCORE,3679,GO:0006406,1.6125e-01,2.8000e+01
IMP_SCORE,3680,GO:0055070,1.6123e-01,1.2000e+01
IMP_SCORE,3681,GO:0018216,1.6122e-01,2.0000e+01
IMP_SCORE,3682,GO:0000209,1.6121e-01,8.2000e+01
IMP_SCORE,3683,GO:0099080,1.6120e-01,3.4000e+02
IMP_SCORE,3684,GO:0030336,1.6120e-01,9.9000e+01
IMP_SCORE,3685,GO:0046496,1.6113e-01,5.0000e+01
IMP_SCORE,3686,GO:0030178,1.6113e-01,5.4000e+01
IMP_SCORE,3687,GO:0030018,1.6111e-01,7.0000e+01
IMP_SCORE,3688,GO:0000028,1.6101e-01,2.0000e+00
IMP_SCORE,3689,GO:0030135,1.6101e-01,7.4000e+01
IMP_SCORE,3690,GO:0035102,1.6097e-01,8.0000e+00
IMP_SCORE,3691,GO:0045216,1.6093e-01,1.2900e+02
IMP_SCORE,3692,GO:0045078,1.6093e-01,1.3000e+01
IMP_SCORE,3693,GO:0006596,1.6089e-01,2.3000e+01
IMP_SCORE,3694,GO:0090407,1.6087e-01,1.4100e+02
IMP_SCORE,3695,GO:0045974,1.6083e-01,1.5000e+01
IMP_SCORE,3696,GO:0051172,1.6080e-01,2.0800e+02
IMP_SCORE,3697,GO:0002864,1.6079e-01,8.0000e+00
IMP_SCORE,3698,GO:0048588,1.6076e-01,3.4000e+01
IMP_SCORE,3699,GO:0046887,1.6075e-01,3.6000e+01
IMP_SCORE,3700,GO:0032550,1.6073e-01,1.7300e+02
IMP_SCORE,3701,GO:0034389,1.6070e-01,3.9000e+01
IMP_SCORE,3702,GO:0043549,1.6068e-01,1.5800e+02
IMP_SCORE,3703,GO:0072401,1.6068e-01,1.2000e+01
IMP_SCORE,3704,GO:0032781,1.6066e-01,4.2000e+01
IMP_SCORE,3705,GO:0001919,1.6065e-01,1.7000e+01
IMP_SCORE,3706,GO:0033688,1.6064e-01,2.0000e+01
IMP_SCORE,3707,GO:0042330,1.6061e-01,1.2900e+02
IMP_SCORE,3708,GO:0051427,1.6051e-01,5.7000e+01
IMP_SCORE,3709,GO:0051828,1.6049e-01,6.0000e+01
IMP_SCORE,3710,GO:0043001,1.6047e-01,1.1000e+01
IMP_SCORE,3711,GO:1905897,1.6045e-01,1.7000e+01
IMP_SCORE,3712,GO:0042326,1.6041e-01,1.0100e+02
IMP_SCORE,3713,GO:0043422,1.6041e-01,7.0000e+00
IMP_SCORE,3714,GO:2000737,1.6040e-01,9.0000e+00
IMP_SCORE,3715,GO:0015347,1.6039e-01,4.4000e+01
IMP_SCORE,3716,GO:0042445,1.6039e-01,1.0100e+02
IMP_SCORE,3717,GO:1903792,1.6039e-01,8.0000e+00
IMP_SCORE,3718,GO:0021987,1.6038e-01,2.2000e+01
IMP_SCORE,3719,GO:0001818,1.6035e-01,8.3000e+01
IMP_SCORE,3720,GO:0007088,1.6033e-01,3.3000e+01
IMP_SCORE,3721,GO:1900544,1.6033e-01,2.4000e+01
IMP_SCORE,3722,GO:0042059,1.6033e-01,1.2000e+01
IMP_SCORE,3723,GO:0051179,1.6029e-01,1.0610e+03
IMP_SCORE,3724,GO:0045776,1.6024e-01,2.8000e+01
IMP_SCORE,3725,GO:0051701,1.6024e-01,6.3000e+01
IMP_SCORE,3726,GO:0034762,1.6022e-01,1.3200e+02
IMP_SCORE,3727,GO:0034249,1.6019e-01,4.2000e+01
IMP_SCORE,3728,GO:0016043,1.6015e-01,1.2610e+03
IMP_SCORE,3729,GO:0033176,1.6015e-01,1.2000e+01
IMP_SCORE,3730,GO:0060079,1.6014e-01,2.2000e+01
IMP_SCORE,3731,GO:0004175,1.6013e-01,2.8100e+02
IMP_SCORE,3732,GO:0048285,1.6012e-01,1.5900e+02
IMP_SCORE,3733,GO:0010648,1.6007e-01,2.9000e+02
IMP_SCORE,3734,GO:0019894,1.6007e-01,3.0000e+01
IMP_SCORE,3735,GO:1905710,1.6006e-01,2.0000e+00
IMP_SCORE,3736,GO:0006825,1.6006e-01,3.2000e+01
IMP_SCORE,3737,GO:0010507,1.6005e-01,2.2000e+01
IMP_SCORE,3738,GO:0002682,1.6003e-01,4.5600e+02
IMP_SCORE,3739,GO:0032648,1.6000e-01,1.4000e+01
IMP_SCORE,3740,GO:0016054,1.6000e-01,1.1000e+02
IMP_SCORE,3741,GO:0050776,1.5998e-01,3.1600e+02
IMP_SCORE,3742,GO:0051147,1.5995e-01,6.9000e+01
IMP_SCORE,3743,GO:0061615,1.5993e-01,8.0000e+00
IMP_SCORE,3744,GO:0009235,1.5991e-01,1.5000e+01
IMP_SCORE,3745,GO:0004888,1.5991e-01,3.4400e+02
IMP_SCORE,3746,GO:0050680,1.5988e-01,3.5000e+01
IMP_SCORE,3747,GO:1905030,1.5988e-01,8.0000e+00
IMP_SCORE,3748,GO:0016646,1.5987e-01,3.4000e+01
IMP_SCORE,3749,GO:0006895,1.5973e-01,1.2000e+01
IMP_SCORE,3750,GO:0043169,1.5970e-01,1.4050e+03
IMP_SCORE,3751,GO:0043647,1.5967e-01,5.6000e+01
IMP_SCORE,3752,GO:0006873,1.5965e-01,1.5300e+02
IMP_SCORE,3753,GO:0006735,1.5961e-01,7.0000e+00
IMP_SCORE,3754,GO:0005096,1.5957e-01,1.7400e+02
IMP_SCORE,3755,GO:0098916,1.5947e-01,1.5300e+02
IMP_SCORE,3756,GO:0008217,1.5944e-01,7.4000e+01
IMP_SCORE,3757,GO:0098662,1.5943e-01,1.6000e+02
IMP_SCORE,3758,GO:0098791,1.5943e-01,1.4500e+02
IMP_SCORE,3759,GO:0035337,1.5940e-01,3.9000e+01
IMP_SCORE,3760,GO:0044433,1.5926e-01,4.3000e+02
IMP_SCORE,3761,GO:0090596,1.5925e-01,2.8000e+01
IMP_SCORE,3762,GO:0009185,1.5924e-01,2.3000e+01
IMP_SCORE,3763,GO:0048814,1.5923e-01,2.4000e+01
IMP_SCORE,3764,GO:0001933,1.5920e-01,9.2000e+01
IMP_SCORE,3765,GO:0005198,1.5913e-01,4.8700e+02
IMP_SCORE,3766,GO:0034641,1.5911e-01,5.5900e+02
IMP_SCORE,3767,GO:0021885,1.5909e-01,2.3000e+01
IMP_SCORE,3768,GO:2000406,1.5908e-01,7.0000e+00
IMP_SCORE,3769,GO:0045824,1.5908e-01,2.3000e+01
IMP_SCORE,3770,GO:0002673,1.5908e-01,4.0000e+01
IMP_SCORE,3771,GO:0030901,1.5907e-01,6.0000e+00
IMP_SCORE,3772,GO:1904376,1.5900e-01,1.0000e+01
IMP_SCORE,3773,GO:0032370,1.5899e-01,1.5000e+01
IMP_SCORE,3774,GO:0018130,1.5890e-01,2.7200e+02
IMP_SCORE,3775,GO:0009067,1.5889e-01,1.5000e+01
IMP_SCORE,3776,GO:0021515,1.5888e-01,1.1000e+01
IMP_SCORE,3777,GO:0015929,1.5887e-01,2.3000e+01
IMP_SCORE,3778,GO:0048856,1.5876e-01,1.1950e+03
IMP_SCORE,3779,GO:0045604,1.5874e-01,9.0000e+00
IMP_SCORE,3780,GO:0015844,1.5871e-01,1.5000e+01
IMP_SCORE,3781,GO:0030117,1.5871e-01,3.9000e+01
IMP_SCORE,3782,GO:0034358,1.5868e-01,4.6000e+01
IMP_SCORE,3783,GO:0032879,1.5866e-01,6.4200e+02
IMP_SCORE,3784,GO:0001570,1.5866e-01,1.5000e+01
IMP_SCORE,3785,GO:0051195,1.5862e-01,7.0000e+00
IMP_SCORE,3786,GO:0030057,1.5862e-01,4.5000e+01
IMP_SCORE,3787,GO:0008540,1.5861e-01,3.0000e+00
IMP_SCORE,3788,GO:1901678,1.5860e-01,1.3000e+01
IMP_SCORE,3789,GO:1904181,1.5858e-01,2.0000e+00
IMP_SCORE,3790,GO:0006936,1.5854e-01,1.2100e+02
IMP_SCORE,3791,GO:0035296,1.5851e-01,4.0000e+01
IMP_SCORE,3792,GO:0098531,1.5850e-01,1.4000e+01
IMP_SCORE,3793,GO:0030170,1.5849e-01,5.5000e+01
IMP_SCORE,3794,GO:0071385,1.5848e-01,2.7000e+01
IMP_SCORE,3795,GO:1901265,1.5847e-01,6.6500e+02
IMP_SCORE,3796,GO:0032559,1.5844e-01,3.9800e+02
IMP_SCORE,3797,GO:0043186,1.5841e-01,1.5000e+01
IMP_SCORE,3798,GO:0045620,1.5839e-01,1.5000e+01
IMP_SCORE,3799,GO:1903506,1.5837e-01,3.3600e+02
IMP_SCORE,3800,GO:0050792,1.5836e-01,5.7000e+01
IMP_SCORE,3801,GO:0046718,1.5834e-01,6.1000e+01
IMP_SCORE,3802,GO:0072686,1.5830e-01,3.2000e+01
IMP_SCORE,3803,GO:1903844,1.5826e-01,2.6000e+01
IMP_SCORE,3804,GO:0071168,1.5825e-01,3.0000e+00
IMP_SCORE,3805,GO:0098901,1.5824e-01,1.9000e+01
IMP_SCORE,3806,GO:0003723,1.5823e-01,8.7300e+02
IMP_SCORE,3807,GO:0030426,1.5820e-01,6.9000e+01
IMP_SCORE,3808,GO:2001273,1.5803e-01,9.0000e+00
IMP_SCORE,3809,GO:1903035,1.5802e-01,3.7000e+01
IMP_SCORE,3810,GO:1903318,1.5797e-01,1.3000e+01
IMP_SCORE,3811,GO:0065002,1.5793e-01,2.4000e+01
IMP_SCORE,3812,GO:0043086,1.5791e-01,2.6800e+02
IMP_SCORE,3813,GO:0002456,1.5787e-01,2.1000e+01
IMP_SCORE,3814,GO:0044429,1.5783e-01,4.4600e+02
IMP_SCORE,3815,GO:0086009,1.5783e-01,1.6000e+01
IMP_SCORE,3816,GO:0017154,1.5780e-01,7.0000e+00
IMP_SCORE,3817,GO:0043604,1.5780e-01,1.0300e+02
IMP_SCORE,3818,GO:0071803,1.5779e-01,4.7000e+01
IMP_SCORE,3819,GO:0000792,1.5777e-01,4.7000e+01
IMP_SCORE,3820,GO:0044089,1.5774e-01,1.3700e+02
IMP_SCORE,3821,GO:0048518,1.5774e-01,9.2600e+02
IMP_SCORE,3822,GO:0043197,1.5767e-01,7.8000e+01
IMP_SCORE,3823,GO:0032553,1.5763e-01,4.7300e+02
IMP_SCORE,3824,GO:1903428,1.5762e-01,2.0000e+01
IMP_SCORE,3825,GO:0006349,1.5758e-01,2.0000e+00
IMP_SCORE,3826,GO:0042383,1.5758e-01,9.6000e+01
IMP_SCORE,3827,GO:0043271,1.5755e-01,2.8000e+01
IMP_SCORE,3828,GO:0019915,1.5750e-01,2.4000e+01
IMP_SCORE,3829,GO:0034364,1.5749e-01,3.3000e+01
IMP_SCORE,3830,GO:0045814,1.5747e-01,2.8000e+01
IMP_SCORE,3831,GO:0044463,1.5739e-01,4.3300e+02
IMP_SCORE,3832,GO:0071320,1.5738e-01,1.2000e+01
IMP_SCORE,3833,GO:0050892,1.5738e-01,1.5000e+01
IMP_SCORE,3834,GO:0002440,1.5737e-01,1.9000e+01
IMP_SCORE,3835,GO:0098793,1.5737e-01,8.4000e+01
IMP_SCORE,3836,GO:0046906,1.5734e-01,1.0600e+02
IMP_SCORE,3837,GO:0033116,1.5732e-01,5.2000e+01
IMP_SCORE,3838,GO:0000978,1.5732e-01,6.7000e+01
IMP_SCORE,3839,GO:0016266,1.5724e-01,5.5000e+01
IMP_SCORE,3840,GO:0002066,1.5724e-01,1.1000e+01
IMP_SCORE,3841,GO:0016799,1.5723e-01,8.0000e+00
IMP_SCORE,3842,GO:0016197,1.5722e-01,1.2800e+02
IMP_SCORE,3843,GO:0051385,1.5722e-01,1.2000e+01
IMP_SCORE,3844,GO:1903530,1.5720e-01,1.5800e+02
IMP_SCORE,3845,GO:0019903,1.5718e-01,5.6000e+01
IMP_SCORE,3846,GO:0021680,1.5716e-01,6.0000e+00
IMP_SCORE,3847,GO:0070373,1.5713e-01,2.4000e+01
IMP_SCORE,3848,GO:0032880,1.5712e-01,2.6500e+02
IMP_SCORE,3849,GO:0006998,1.5709e-01,2.8000e+01
IMP_SCORE,3850,GO:0009123,1.5708e-01,4.6000e+01
IMP_SCORE,3851,GO:0045087,1.5705e-01,2.3600e+02
IMP_SCORE,3852,GO:0004857,1.5704e-01,1.8300e+02
IMP_SCORE,3853,GO:0090087,1.5700e-01,1.9000e+02
IMP_SCORE,3854,GO:0006997,1.5698e-01,2.6000e+01
IMP_SCORE,3855,GO:2000647,1.5696e-01,1.3000e+01
IMP_SCORE,3856,GO:0098661,1.5691e-01,6.4000e+01
IMP_SCORE,3857,GO:0046639,1.5686e-01,6.0000e+00
IMP_SCORE,3858,GO:0051386,1.5686e-01,1.0000e+01
IMP_SCORE,3859,GO:0045742,1.5682e-01,1.8000e+01
IMP_SCORE,3860,GO:0018195,1.5681e-01,2.7000e+01
IMP_SCORE,3861,GO:1901379,1.5681e-01,3.4000e+01
IMP_SCORE,3862,GO:0016581,1.5681e-01,1.6000e+01
IMP_SCORE,3863,GO:0030016,1.5679e-01,3.7000e+01
IMP_SCORE,3864,GO:0046983,1.5679e-01,6.1500e+02
IMP_SCORE,3865,GO:0008053,1.5674e-01,8.0000e+00
IMP_SCORE,3866,GO:0010604,1.5673e-01,3.9700e+02
IMP_SCORE,3867,GO:0099537,1.5671e-01,1.4600e+02
IMP_SCORE,3868,GO:0005635,1.5666e-01,1.4900e+02
IMP_SCORE,3869,GO:0071356,1.5662e-01,5.4000e+01
IMP_SCORE,3870,GO:0002706,1.5657e-01,4.7000e+01
IMP_SCORE,3871,GO:0010594,1.5652e-01,2.7000e+01
IMP_SCORE,3872,GO:0051641,1.5652e-01,5.2700e+02
IMP_SCORE,3873,GO:0009855,1.5651e-01,2.1000e+01
IMP_SCORE,3874,GO:0042135,1.5650e-01,1.2000e+01
IMP_SCORE,3875,GO:0008654,1.5646e-01,1.0700e+02
IMP_SCORE,3876,GO:0042056,1.5645e-01,1.9000e+01
IMP_SCORE,3877,GO:0045240,1.5640e-01,1.9000e+01
IMP_SCORE,3878,GO:1903047,1.5640e-01,2.3300e+02
IMP_SCORE,3879,GO:0033209,1.5638e-01,3.8000e+01
IMP_SCORE,3880,GO:0005231,1.5637e-01,2.9000e+01
IMP_SCORE,3881,GO:0005758,1.5636e-01,6.5000e+01
IMP_SCORE,3882,GO:0008610,1.5632e-01,1.9400e+02
IMP_SCORE,3883,GO:0007009,1.5631e-01,1.1600e+02
IMP_SCORE,3884,GO:0009966,1.5628e-01,6.2500e+02
IMP_SCORE,3885,GO:0002504,1.5624e-01,7.9000e+01
IMP_SCORE,3886,GO:0010875,1.5620e-01,7.0000e+00
IMP_SCORE,3887,GO:1901264,1.5617e-01,6.8000e+01
IMP_SCORE,3888,GO:0007586,1.5615e-01,9.3000e+01
IMP_SCORE,3889,GO:0032036,1.5613e-01,1.1000e+01
IMP_SCORE,3890,GO:2001240,1.5609e-01,2.5000e+01
IMP_SCORE,3891,GO:0050767,1.5609e-01,1.7600e+02
IMP_SCORE,3892,GO:0051301,1.5607e-01,1.5800e+02
IMP_SCORE,3893,GO:0048532,1.5605e-01,1.1000e+01
IMP_SCORE,3894,GO:0023052,1.5602e-01,2.5700e+02
IMP_SCORE,3895,GO:0008286,1.5599e-01,5.9000e+01
IMP_SCORE,3896,GO:0044093,1.5598e-01,4.4100e+02
IMP_SCORE,3897,GO:0035615,1.5595e-01,2.0000e+00
IMP_SCORE,3898,GO:0000813,1.5595e-01,8.0000e+00
IMP_SCORE,3899,GO:0010501,1.5591e-01,3.2000e+01
IMP_SCORE,3900,GO:0002250,1.5589e-01,1.7900e+02
IMP_SCORE,3901,GO:0048806,1.5582e-01,1.2000e+01
IMP_SCORE,3902,GO:0050777,1.5581e-01,5.8000e+01
IMP_SCORE,3903,GO:0071346,1.5578e-01,5.2000e+01
IMP_SCORE,3904,GO:0009310,1.5577e-01,4.4000e+01
IMP_SCORE,3905,GO:0034450,1.5573e-01,8.0000e+00
IMP_SCORE,3906,GO:1901566,1.5569e-01,2.7500e+02
IMP_SCORE,3907,GO:0036126,1.5569e-01,1.1000e+01
IMP_SCORE,3908,GO:0031093,1.5564e-01,5.7000e+01
IMP_SCORE,3909,GO:0010638,1.5563e-01,1.7500e+02
IMP_SCORE,3910,GO:0022848,1.5560e-01,5.0000e+00
IMP_SCORE,3911,GO:0022891,1.5558e-01,3.3100e+02
IMP_SCORE,3912,GO:0016818,1.5555e-01,3.1100e+02
IMP_SCORE,3913,GO:0033147,1.5550e-01,7.0000e+00
IMP_SCORE,3914,GO:0009152,1.5549e-01,1.9000e+01
IMP_SCORE,3915,GO:0008527,1.5546e-01,3.3000e+01
IMP_SCORE,3916,GO:0005912,1.5544e-01,2.8000e+02
IMP_SCORE,3917,GO:0001012,1.5542e-01,1.0300e+02
IMP_SCORE,3918,GO:0006968,1.5538e-01,1.3300e+02
IMP_SCORE,3919,GO:0015662,1.5528e-01,2.7000e+01
IMP_SCORE,3920,GO:0050808,1.5525e-01,7.8000e+01
IMP_SCORE,3921,GO:0015075,1.5520e-01,2.6300e+02
IMP_SCORE,3922,GO:0009636,1.5517e-01,7.7000e+01
IMP_SCORE,3923,GO:0009165,1.5507e-01,4.6000e+01
IMP_SCORE,3924,GO:0043491,1.5505e-01,8.0000e+00
IMP_SCORE,3925,GO:0048583,1.5499e-01,8.4900e+02
IMP_SCORE,3926,GO:0016328,1.5497e-01,2.4000e+01
IMP_SCORE,3927,GO:0006913,1.5493e-01,7.4000e+01
IMP_SCORE,3928,GO:0010517,1.5492e-01,1.2000e+01
IMP_SCORE,3929,GO:0032836,1.5492e-01,8.0000e+00
IMP_SCORE,3930,GO:0090277,1.5492e-01,3.5000e+01
IMP_SCORE,3931,GO:0043933,1.5491e-01,5.3700e+02
IMP_SCORE,3932,GO:0050794,1.5486e-01,1.1250e+03
IMP_SCORE,3933,GO:0051233,1.5485e-01,2.4000e+01
IMP_SCORE,3934,GO:0010866,1.5484e-01,1.7000e+01
IMP_SCORE,3935,GO:0033692,1.5482e-01,1.7000e+01
IMP_SCORE,3936,GO:0046710,1.5481e-01,1.0000e+01
IMP_SCORE,3937,GO:0009653,1.5478e-01,5.1600e+02
IMP_SCORE,3938,GO:1900076,1.5477e-01,3.1000e+01
IMP_SCORE,3939,GO:0051171,1.5475e-01,4.4500e+02
IMP_SCORE,3940,GO:0099512,1.5470e-01,3.1300e+02
IMP_SCORE,3941,GO:0048715,1.5468e-01,1.1000e+01
IMP_SCORE,3942,GO:1902807,1.5461e-01,2.2000e+01
IMP_SCORE,3943,GO:0030955,1.5458e-01,1.8000e+01
IMP_SCORE,3944,GO:0031932,1.5450e-01,2.3000e+01
IMP_SCORE,3945,GO:0044764,1.5449e-01,2.5900e+02
IMP_SCORE,3946,GO:0035246,1.5448e-01,2.1000e+01
IMP_SCORE,3947,GO:0098588,1.5446e-01,6.8500e+02
IMP_SCORE,3948,GO:0030507,1.5442e-01,1.1000e+01
IMP_SCORE,3949,GO:0030001,1.5437e-01,2.3000e+02
IMP_SCORE,3950,GO:0048519,1.5435e-01,9.2000e+02
IMP_SCORE,3951,GO:0019627,1.5433e-01,7.0000e+00
IMP_SCORE,3952,GO:0097367,1.5432e-01,7.2700e+02
IMP_SCORE,3953,GO:0002714,1.5432e-01,1.9000e+01
IMP_SCORE,3954,GO:0060589,1.5427e-01,2.1000e+02
IMP_SCORE,3955,GO:0004520,1.5425e-01,1.6000e+01
IMP_SCORE,3956,GO:0072009,1.5418e-01,1.4000e+01
IMP_SCORE,3957,GO:0016746,1.5416e-01,2.6400e+02
IMP_SCORE,3958,GO:0009132,1.5416e-01,3.2000e+01
IMP_SCORE,3959,GO:1901317,1.5413e-01,7.0000e+00
IMP_SCORE,3960,GO:0051962,1.5412e-01,1.4600e+02
IMP_SCORE,3961,GO:1901570,1.5410e-01,2.6000e+01
IMP_SCORE,3962,GO:0030308,1.5409e-01,6.8000e+01
IMP_SCORE,3963,GO:0051052,1.5408e-01,8.7000e+01
IMP_SCORE,3964,GO:0001046,1.5406e-01,4.3000e+01
IMP_SCORE,3965,GO:0031225,1.5405e-01,1.1300e+02
IMP_SCORE,3966,GO:0009156,1.5404e-01,2.5000e+01
IMP_SCORE,3967,GO:0045202,1.5403e-01,2.7300e+02
IMP_SCORE,3968,GO:0019904,1.5398e-01,4.7000e+02
IMP_SCORE,3969,GO:0034356,1.5396e-01,8.0000e+00
IMP_SCORE,3970,GO:0051246,1.5392e-01,4.5600e+02
IMP_SCORE,3971,GO:0006461,1.5388e-01,4.2200e+02
IMP_SCORE,3972,GO:0010770,1.5384e-01,3.7000e+01
IMP_SCORE,3973,GO:0031005,1.5382e-01,2.7000e+01
IMP_SCORE,3974,GO:0001667,1.5381e-01,7.5000e+01
IMP_SCORE,3975,GO:0045576,1.5374e-01,1.9000e+01
IMP_SCORE,3976,GO:0010660,1.5374e-01,1.2000e+01
IMP_SCORE,3977,GO:0051649,1.5373e-01,4.4600e+02
IMP_SCORE,3978,GO:0005537,1.5373e-01,3.0000e+01
IMP_SCORE,3979,GO:0043560,1.5372e-01,5.0000e+00
IMP_SCORE,3980,GO:0006281,1.5371e-01,1.0600e+02
IMP_SCORE,3981,GO:0006906,1.5368e-01,4.2000e+01
IMP_SCORE,3982,GO:0043242,1.5365e-01,3.5000e+01
IMP_SCORE,3983,GO:0000790,1.5361e-01,6.8000e+01
IMP_SCORE,3984,GO:0007215,1.5355e-01,3.9000e+01
IMP_SCORE,3985,GO:0098840,1.5354e-01,2.0000e+01
IMP_SCORE,3986,GO:0030216,1.5351e-01,3.1000e+01
IMP_SCORE,3987,GO:0032760,1.5350e-01,2.2000e+01
IMP_SCORE,3988,GO:0090049,1.5349e-01,7.0000e+00
IMP_SCORE,3989,GO:1901363,1.5349e-01,1.1810e+03
IMP_SCORE,3990,GO:0046851,1.5347e-01,8.0000e+00
IMP_SCORE,3991,GO:0061000,1.5346e-01,8.0000e+00
IMP_SCORE,3992,GO:0035580,1.5344e-01,5.4000e+01
IMP_SCORE,3993,GO:0071391,1.5340e-01,1.2000e+01
IMP_SCORE,3994,GO:0002385,1.5340e-01,1.9000e+01
IMP_SCORE,3995,GO:0007266,1.5339e-01,3.0000e+01
IMP_SCORE,3996,GO:0045649,1.5338e-01,1.8000e+01
IMP_SCORE,3997,GO:0031643,1.5334e-01,1.0000e+01
IMP_SCORE,3998,GO:0010288,1.5334e-01,1.6000e+01
IMP_SCORE,3999,GO:0000139,1.5331e-01,3.5800e+02
IMP_SCORE,4000,GO:0015807,1.5323e-01,2.1000e+01
IMP_SCORE,4001,GO:0070979,1.5323e-01,8.0000e+00
IMP_SCORE,4002,GO:0010557,1.5322e-01,2.1700e+02
IMP_SCORE,4003,GO:0090084,1.5321e-01,1.5000e+01
IMP_SCORE,4004,GO:0022824,1.5321e-01,2.1000e+01
IMP_SCORE,4005,GO:0002544,1.5319e-01,1.4000e+01
IMP_SCORE,4006,GO:0003333,1.5315e-01,2.3000e+01
IMP_SCORE,4007,GO:0008016,1.5313e-01,9.3000e+01
IMP_SCORE,4008,GO:0007265,1.5309e-01,8.1000e+01
IMP_SCORE,4009,GO:0016835,1.5303e-01,1.5900e+02
IMP_SCORE,4010,GO:0048523,1.5300e-01,8.4300e+02
IMP_SCORE,4011,GO:0005924,1.5297e-01,2.8400e+02
IMP_SCORE,4012,GO:2000112,1.5295e-01,3.5100e+02
IMP_SCORE,4013,GO:0030695,1.5294e-01,2.0600e+02
IMP_SCORE,4014,GO:0048731,1.5294e-01,4.9800e+02
IMP_SCORE,4015,GO:1990904,1.5294e-01,2.6000e+02
IMP_SCORE,4016,GO:0030214,1.5292e-01,4.2000e+01
IMP_SCORE,4017,GO:0022613,1.5292e-01,4.0000e+01
IMP_SCORE,4018,GO:0031399,1.5279e-01,3.1200e+02
IMP_SCORE,4019,GO:0043038,1.5279e-01,1.9000e+01
IMP_SCORE,4020,GO:0007033,1.5275e-01,7.5000e+01
IMP_SCORE,4021,GO:1902494,1.5272e-01,4.4700e+02
IMP_SCORE,4022,GO:0032527,1.5271e-01,7.0000e+00
IMP_SCORE,4023,GO:0006693,1.5267e-01,2.1000e+01
IMP_SCORE,4024,GO:0031328,1.5262e-01,2.5200e+02
IMP_SCORE,4025,GO:0097061,1.5259e-01,1.2000e+01
IMP_SCORE,4026,GO:0006163,1.5258e-01,8.3000e+01
IMP_SCORE,4027,GO:0070570,1.5249e-01,9.0000e+00
IMP_SCORE,4028,GO:0008283,1.5247e-01,3.2500e+02
IMP_SCORE,4029,GO:0044448,1.5240e-01,6.6000e+01
IMP_SCORE,4030,GO:1901576,1.5234e-01,5.0500e+02
IMP_SCORE,4031,GO:0016363,1.5225e-01,4.2000e+01
IMP_SCORE,4032,GO:0006275,1.5223e-01,3.6000e+01
IMP_SCORE,4033,GO:0009313,1.5223e-01,4.1000e+01
IMP_SCORE,4034,GO:0034765,1.5217e-01,1.4200e+02
IMP_SCORE,4035,GO:0051209,1.5216e-01,1.0000e+01
IMP_SCORE,4036,GO:0015399,1.5214e-01,3.3000e+01
IMP_SCORE,4037,GO:0005253,1.5214e-01,5.3000e+01
IMP_SCORE,4038,GO:0030855,1.5213e-01,1.1900e+02
IMP_SCORE,4039,GO:0014829,1.5213e-01,3.0000e+00
IMP_SCORE,4040,GO:1904315,1.5209e-01,7.0000e+00
IMP_SCORE,4041,GO:0001558,1.5208e-01,1.9000e+02
IMP_SCORE,4042,GO:0042742,1.5203e-01,1.0000e+02
IMP_SCORE,4043,GO:0019898,1.5202e-01,1.3500e+02
IMP_SCORE,4044,GO:0031201,1.5200e-01,2.6000e+01
IMP_SCORE,4045,GO:0019220,1.5198e-01,3.4000e+02
IMP_SCORE,4046,GO:0005003,1.5197e-01,2.4000e+01
IMP_SCORE,4047,GO:0051279,1.5188e-01,2.2000e+01
IMP_SCORE,4048,GO:0010631,1.5171e-01,5.6000e+01
IMP_SCORE,4049,GO:1902042,1.5170e-01,7.0000e+00
IMP_SCORE,4050,GO:0016445,1.5163e-01,6.0000e+00
IMP_SCORE,4051,GO:0015804,1.5161e-01,1.2000e+01
IMP_SCORE,4052,GO:0002700,1.5161e-01,3.1000e+01
IMP_SCORE,4053,GO:0015491,1.5160e-01,3.1000e+01
IMP_SCORE,4054,GO:0016755,1.5158e-01,5.1000e+01
IMP_SCORE,4055,GO:0019199,1.5157e-01,3.9000e+01
IMP_SCORE,4056,GO:0019901,1.5151e-01,3.4500e+02
IMP_SCORE,4057,GO:0042733,1.5149e-01,3.5000e+01
IMP_SCORE,4058,GO:0003690,1.5149e-01,1.4400e+02
IMP_SCORE,4059,GO:0032991,1.5149e-01,1.4520e+03
IMP_SCORE,4060,GO:0043113,1.5146e-01,2.3000e+01
IMP_SCORE,4061,GO:0019829,1.5144e-01,3.0000e+01
IMP_SCORE,4062,GO:0002495,1.5141e-01,6.4000e+01
IMP_SCORE,4063,GO:0031279,1.5140e-01,2.6000e+01
IMP_SCORE,4064,GO:0071577,1.5136e-01,2.5000e+01
IMP_SCORE,4065,GO:0009617,1.5135e-01,1.0100e+02
IMP_SCORE,4066,GO:1903429,1.5133e-01,8.0000e+00
IMP_SCORE,4067,GO:0044088,1.5131e-01,1.3000e+01
IMP_SCORE,4068,GO:0022405,1.5129e-01,2.3000e+01
IMP_SCORE,4069,GO:0046395,1.5127e-01,1.1400e+02
IMP_SCORE,4070,GO:0050710,1.5126e-01,2.5000e+01
IMP_SCORE,4071,GO:0060159,1.5122e-01,1.0000e+00
IMP_SCORE,4072,GO:0008203,1.5110e-01,5.9000e+01
IMP_SCORE,4073,GO:0005126,1.5110e-01,1.7400e+02
IMP_SCORE,4074,GO:0009892,1.5110e-01,4.4100e+02
IMP_SCORE,4075,GO:0044456,1.5106e-01,3.7600e+02
IMP_SCORE,4076,GO:0072384,1.5106e-01,2.5000e+01
IMP_SCORE,4077,GO:0008201,1.5104e-01,9.2000e+01
IMP_SCORE,4078,GO:0042769,1.5098e-01,1.9000e+01
IMP_SCORE,4079,GO:0097159,1.5096e-01,1.2710e+03
IMP_SCORE,4080,GO:0006595,1.5095e-01,1.6000e+01
IMP_SCORE,4081,GO:0030234,1.5094e-01,4.2100e+02
IMP_SCORE,4082,GO:0005484,1.5087e-01,1.2000e+01
IMP_SCORE,4083,GO:0048469,1.5084e-01,5.2000e+01
IMP_SCORE,4084,GO:0060415,1.5079e-01,1.3000e+01
IMP_SCORE,4085,GO:0006753,1.5075e-01,1.0400e+02
IMP_SCORE,4086,GO:0001942,1.5074e-01,1.8000e+01
IMP_SCORE,4087,GO:0010675,1.5072e-01,3.7000e+01
IMP_SCORE,4088,GO:0005521,1.5067e-01,2.2000e+01
IMP_SCORE,4089,GO:0030425,1.5066e-01,2.0200e+02
IMP_SCORE,4090,GO:0045862,1.5066e-01,8.1000e+01
IMP_SCORE,4091,GO:0016570,1.5065e-01,8.2000e+01
IMP_SCORE,4092,GO:0051704,1.5065e-01,5.4700e+02
IMP_SCORE,4093,GO:0070663,1.5065e-01,4.6000e+01
IMP_SCORE,4094,GO:0006305,1.5064e-01,8.0000e+00
IMP_SCORE,4095,GO:0006417,1.5063e-01,9.4000e+01
IMP_SCORE,4096,GO:0045061,1.5060e-01,5.0000e+00
IMP_SCORE,4097,GO:0002707,1.5057e-01,1.8000e+01
IMP_SCORE,4098,GO:0071773,1.5055e-01,8.0000e+00
IMP_SCORE,4099,GO:0007212,1.5050e-01,3.4000e+01
IMP_SCORE,4100,GO:0005976,1.5046e-01,4.3000e+01
IMP_SCORE,4101,GO:0061630,1.5044e-01,7.4000e+01
IMP_SCORE,4102,GO:0022834,1.5040e-01,7.8000e+01
IMP_SCORE,4103,GO:0001755,1.5037e-01,1.3000e+01
IMP_SCORE,4104,GO:0042327,1.5035e-01,1.4300e+02
IMP_SCORE,4105,GO:0043170,1.5035e-01,8.1200e+02
IMP_SCORE,4106,GO:0006690,1.5032e-01,8.4000e+01
IMP_SCORE,4107,GO:0060334,1.5029e-01,1.3000e+01
IMP_SCORE,4108,GO:0045324,1.5028e-01,1.0000e+01
IMP_SCORE,4109,GO:0006886,1.5028e-01,2.4800e+02
IMP_SCORE,4110,GO:0006996,1.5024e-01,7.4100e+02
IMP_SCORE,4111,GO:0002028,1.5023e-01,6.9000e+01
IMP_SCORE,4112,GO:0043954,1.5022e-01,2.9000e+01
IMP_SCORE,4113,GO:0031342,1.5016e-01,8.0000e+00
IMP_SCORE,4114,GO:0048585,1.5016e-01,3.6600e+02
IMP_SCORE,4115,GO:1903831,1.5016e-01,3.0000e+01
IMP_SCORE,4116,GO:0006949,1.5013e-01,4.2000e+01
IMP_SCORE,4117,GO:0045947,1.5012e-01,3.8000e+01
IMP_SCORE,4118,GO:0003407,1.5011e-01,5.0000e+00
IMP_SCORE,4119,GO:0017076,1.5011e-01,4.5800e+02
IMP_SCORE,4120,GO:0045494,1.5011e-01,1.9000e+01
IMP_SCORE,4121,GO:0003015,1.5010e-01,3.0000e+00
IMP_SCORE,4122,GO:0006629,1.5006e-01,4.2800e+02
IMP_SCORE,4123,GO:0051603,1.5006e-01,1.5600e+02
IMP_SCORE,4124,GO:0042509,1.5004e-01,1.0000e+01
IMP_SCORE,4125,GO:0016788,1.5003e-01,5.0600e+02
IMP_SCORE,4126,GO:0001562,1.5002e-01,1.8000e+01
IMP_SCORE,4127,GO:0061337,1.5001e-01,2.4000e+01
IMP_SCORE,4128,GO:0036075,1.5000e-01,1.2000e+01
IMP_SCORE,4129,GO:0003779,1.4999e-01,3.7200e+02
IMP_SCORE,4130,GO:0050795,1.4999e-01,2.4000e+01
IMP_SCORE,4131,GO:0097431,1.4997e-01,1.1000e+01
IMP_SCORE,4132,GO:0000038,1.4996e-01,3.8000e+01
IMP_SCORE,4133,GO:0048026,1.4994e-01,7.0000e+00
IMP_SCORE,4134,GO:0016505,1.4991e-01,9.0000e+00
IMP_SCORE,4135,GO:0019897,1.4989e-01,6.3000e+01
IMP_SCORE,4136,GO:0006957,1.4982e-01,2.8000e+01
IMP_SCORE,4137,GO:0005876,1.4977e-01,2.4000e+01
IMP_SCORE,4138,GO:0031994,1.4976e-01,1.1000e+01
IMP_SCORE,4139,GO:0002756,1.4971e-01,9.0000e+00
IMP_SCORE,4140,GO:0072330,1.4968e-01,1.0000e+02
IMP_SCORE,4141,GO:0008017,1.4967e-01,1.7300e+02
IMP_SCORE,4142,GO:0031312,1.4961e-01,3.7000e+01
IMP_SCORE,4143,GO:1903533,1.4957e-01,6.4000e+01
IMP_SCORE,4144,GO:1903900,1.4954e-01,6.3000e+01
IMP_SCORE,4145,GO:0019883,1.4950e-01,1.7000e+01
IMP_SCORE,4146,GO:0001960,1.4942e-01,1.6000e+01
IMP_SCORE,4147,GO:0035850,1.4939e-01,1.7000e+01
IMP_SCORE,4148,GO:0045603,1.4938e-01,2.7000e+01
IMP_SCORE,4149,GO:0045663,1.4937e-01,1.6000e+01
IMP_SCORE,4150,GO:0002040,1.4936e-01,2.3000e+01
IMP_SCORE,4151,GO:0004364,1.4931e-01,4.1000e+01
IMP_SCORE,4152,GO:0008483,1.4924e-01,3.5000e+01
IMP_SCORE,4153,GO:0046488,1.4921e-01,9.3000e+01
IMP_SCORE,4154,GO:0031349,1.4920e-01,1.0100e+02
IMP_SCORE,4155,GO:0033146,1.4918e-01,2.2000e+01
IMP_SCORE,4156,GO:0043274,1.4917e-01,1.0000e+01
IMP_SCORE,4157,GO:0097164,1.4917e-01,1.3700e+02
IMP_SCORE,4158,GO:0098602,1.4916e-01,1.7700e+02
IMP_SCORE,4159,GO:0051234,1.4915e-01,9.5000e+02
IMP_SCORE,4160,GO:0055080,1.4913e-01,1.8200e+02
IMP_SCORE,4161,GO:0001937,1.4912e-01,4.0000e+00
IMP_SCORE,4162,GO:0005536,1.4909e-01,1.0000e+01
IMP_SCORE,4163,GO:0032331,1.4908e-01,1.0000e+01
IMP_SCORE,4164,GO:0034976,1.4905e-01,8.2000e+01
IMP_SCORE,4165,GO:0090004,1.4905e-01,2.2000e+01
IMP_SCORE,4166,GO:0044710,1.4899e-01,7.3800e+02
IMP_SCORE,4167,GO:0030513,1.4894e-01,1.1000e+01
IMP_SCORE,4168,GO:1903845,1.4890e-01,3.0000e+01
IMP_SCORE,4169,GO:0044439,1.4890e-01,6.1000e+01
IMP_SCORE,4170,GO:0046483,1.4889e-01,3.9000e+02
IMP_SCORE,4171,GO:0044403,1.4888e-01,3.0400e+02
IMP_SCORE,4172,GO:0051236,1.4888e-01,6.9000e+01
IMP_SCORE,4173,GO:0010669,1.4885e-01,1.9000e+01
IMP_SCORE,4174,GO:0007625,1.4871e-01,2.3000e+01
IMP_SCORE,4175,GO:0044450,1.4868e-01,9.0000e+01
IMP_SCORE,4176,GO:0009260,1.4859e-01,2.6000e+01
IMP_SCORE,4177,GO:0030162,1.4858e-01,1.7900e+02
IMP_SCORE,4178,GO:0005524,1.4857e-01,3.7600e+02
IMP_SCORE,4179,GO:0008152,1.4855e-01,1.0820e+03
IMP_SCORE,4180,GO:0097190,1.4854e-01,1.0300e+02
IMP_SCORE,4181,GO:0032528,1.4853e-01,3.0000e+01
IMP_SCORE,4182,GO:0051297,1.4851e-01,4.9000e+01
IMP_SCORE,4183,GO:0002548,1.4850e-01,1.6000e+01
IMP_SCORE,4184,GO:0043220,1.4838e-01,1.4000e+01
IMP_SCORE,4185,GO:0034260,1.4837e-01,1.9000e+01
IMP_SCORE,4186,GO:0006063,1.4837e-01,1.5000e+01
IMP_SCORE,4187,GO:0033044,1.4836e-01,6.6000e+01
IMP_SCORE,4188,GO:0090312,1.4832e-01,8.0000e+00
IMP_SCORE,4189,GO:0040019,1.4828e-01,8.0000e+00
IMP_SCORE,4190,GO:0015992,1.4825e-01,5.2000e+01
IMP_SCORE,4191,GO:0017016,1.4823e-01,1.8500e+02
IMP_SCORE,4192,GO:0016846,1.4822e-01,1.5000e+01
IMP_SCORE,4193,GO:0001523,1.4816e-01,5.5000e+01
IMP_SCORE,4194,GO:0006767,1.4804e-01,6.1000e+01
IMP_SCORE,4195,GO:0070161,1.4804e-01,3.5000e+02
IMP_SCORE,4196,GO:0005892,1.4795e-01,9.0000e+00
IMP_SCORE,4197,GO:0051923,1.4793e-01,1.2000e+01
IMP_SCORE,4198,GO:0051640,1.4792e-01,1.2200e+02
IMP_SCORE,4199,GO:1901564,1.4788e-01,4.5400e+02
IMP_SCORE,4200,GO:0048255,1.4788e-01,1.1000e+01
IMP_SCORE,4201,GO:0032561,1.4781e-01,1.5500e+02
IMP_SCORE,4202,GO:0032674,1.4772e-01,7.0000e+00
IMP_SCORE,4203,GO:0045117,1.4771e-01,1.9000e+01
IMP_SCORE,4204,GO:0051354,1.4769e-01,1.0000e+01
IMP_SCORE,4205,GO:0000902,1.4762e-01,7.7000e+01
IMP_SCORE,4206,GO:0034614,1.4759e-01,2.0000e+01
IMP_SCORE,4207,GO:0071869,1.4759e-01,8.0000e+00
IMP_SCORE,4208,GO:0032786,1.4758e-01,8.0000e+00
IMP_SCORE,4209,GO:0002824,1.4754e-01,3.2000e+01
IMP_SCORE,4210,GO:0045639,1.4749e-01,1.5000e+01
IMP_SCORE,4211,GO:0044238,1.4748e-01,8.6700e+02
IMP_SCORE,4212,GO:0003674,1.4746e-01,1.3380e+03
IMP_SCORE,4213,GO:0032432,1.4746e-01,4.2000e+01
IMP_SCORE,4214,GO:0023051,1.4742e-01,6.9300e+02
IMP_SCORE,4215,GO:0006098,1.4742e-01,1.5000e+01
IMP_SCORE,4216,GO:0008021,1.4741e-01,7.7000e+01
IMP_SCORE,4217,GO:0048665,1.4739e-01,1.3000e+01
IMP_SCORE,4218,GO:0044788,1.4737e-01,8.0000e+00
IMP_SCORE,4219,GO:0030054,1.4733e-01,7.2400e+02
IMP_SCORE,4220,GO:0051963,1.4732e-01,6.7000e+01
IMP_SCORE,4221,GO:0051020,1.4730e-01,2.1200e+02
IMP_SCORE,4222,GO:0050830,1.4726e-01,3.2000e+01
IMP_SCORE,4223,GO:0042393,1.4726e-01,8.3000e+01
IMP_SCORE,4224,GO:2000785,1.4722e-01,1.6000e+01
IMP_SCORE,4225,GO:0022402,1.4720e-01,3.9000e+02
IMP_SCORE,4226,GO:0072080,1.4720e-01,7.0000e+00
IMP_SCORE,4227,GO:0007626,1.4715e-01,1.0600e+02
IMP_SCORE,4228,GO:0035588,1.4715e-01,2.9000e+01
IMP_SCORE,4229,GO:0031290,1.4713e-01,1.3000e+01
IMP_SCORE,4230,GO:0003712,1.4712e-01,1.5900e+02
IMP_SCORE,4231,GO:0022892,1.4712e-01,4.0200e+02
IMP_SCORE,4232,GO:0051775,1.4711e-01,1.6000e+01
IMP_SCORE,4233,GO:0010629,1.4705e-01,2.6000e+02
IMP_SCORE,4234,GO:0043195,1.4705e-01,3.2000e+01
IMP_SCORE,4235,GO:0030038,1.4698e-01,1.0000e+01
IMP_SCORE,4236,GO:0050790,1.4693e-01,5.4700e+02
IMP_SCORE,4237,GO:0032589,1.4691e-01,1.7000e+01
IMP_SCORE,4238,GO:0004842,1.4690e-01,1.6000e+02
IMP_SCORE,4239,GO:0098811,1.4689e-01,3.6000e+01
IMP_SCORE,4240,GO:0009582,1.4684e-01,5.5000e+01
IMP_SCORE,4241,GO:0060089,1.4684e-01,6.5200e+02
IMP_SCORE,4242,GO:0008376,1.4684e-01,4.5000e+01
IMP_SCORE,4243,GO:0019201,1.4675e-01,1.9000e+01
IMP_SCORE,4244,GO:0015077,1.4674e-01,1.0400e+02
IMP_SCORE,4245,GO:1901030,1.4672e-01,1.3000e+01
IMP_SCORE,4246,GO:2001235,1.4671e-01,4.5000e+01
IMP_SCORE,4247,GO:0031092,1.4670e-01,1.4000e+01
IMP_SCORE,4248,GO:0005719,1.4668e-01,4.0000e+00
IMP_SCORE,4249,GO:0010830,1.4668e-01,3.1000e+01
IMP_SCORE,4250,GO:0050686,1.4665e-01,8.0000e+00
IMP_SCORE,4251,GO:0042359,1.4665e-01,9.0000e+00
IMP_SCORE,4252,GO:0007267,1.4658e-01,2.6400e+02
IMP_SCORE,4253,GO:0050789,1.4658e-01,1.0770e+03
IMP_SCORE,4254,GO:0034622,1.4658e-01,2.5700e+02
IMP_SCORE,4255,GO:0042391,1.4652e-01,1.2600e+02
IMP_SCORE,4256,GO:0047485,1.4648e-01,7.2000e+01
IMP_SCORE,4257,GO:0042995,1.4646e-01,9.0300e+02
IMP_SCORE,4258,GO:0000981,1.4646e-01,1.5900e+02
IMP_SCORE,4259,GO:0051082,1.4643e-01,9.8000e+01
IMP_SCORE,4260,GO:0031234,1.4640e-01,4.1000e+01
IMP_SCORE,4261,GO:0043085,1.4629e-01,3.7900e+02
IMP_SCORE,4262,GO:0022602,1.4629e-01,3.0000e+01
IMP_SCORE,4263,GO:0030878,1.4627e-01,5.0000e+00
IMP_SCORE,4264,GO:0005623,1.4626e-01,3.1000e+01
IMP_SCORE,4265,GO:0005975,1.4626e-01,2.5000e+02
IMP_SCORE,4266,GO:0043949,1.4624e-01,2.0000e+00
IMP_SCORE,4267,GO:0016500,1.4622e-01,1.6000e+01
IMP_SCORE,4268,GO:0006979,1.4622e-01,1.5400e+02
IMP_SCORE,4269,GO:0043543,1.4619e-01,5.3000e+01
IMP_SCORE,4270,GO:0048193,1.4617e-01,1.6500e+02
IMP_SCORE,4271,GO:1900750,1.4600e-01,8.0000e+00
IMP_SCORE,4272,GO:0070098,1.4598e-01,3.8000e+01
IMP_SCORE,4273,GO:0031974,1.4597e-01,4.1600e+02
IMP_SCORE,4274,GO:0043168,1.4593e-01,8.2600e+02
IMP_SCORE,4275,GO:0010665,1.4587e-01,1.2000e+01
IMP_SCORE,4276,GO:0044548,1.4585e-01,5.4000e+01
IMP_SCORE,4277,GO:0008104,1.4581e-01,5.3500e+02
IMP_SCORE,4278,GO:0006937,1.4571e-01,4.8000e+01
IMP_SCORE,4279,GO:0019985,1.4570e-01,1.3000e+01
IMP_SCORE,4280,GO:0010646,1.4569e-01,6.4700e+02
IMP_SCORE,4281,GO:0033293,1.4567e-01,4.2000e+01
IMP_SCORE,4282,GO:0001784,1.4563e-01,1.1000e+01
IMP_SCORE,4283,GO:0044707,1.4558e-01,8.1200e+02
IMP_SCORE,4284,GO:0005856,1.4555e-01,5.2900e+02
IMP_SCORE,4285,GO:0019219,1.4554e-01,3.9500e+02
IMP_SCORE,4286,GO:0022843,1.4552e-01,5.1000e+01
IMP_SCORE,4287,GO:0001671,1.4548e-01,3.6000e+01
IMP_SCORE,4288,GO:0061418,1.4546e-01,1.4000e+01
IMP_SCORE,4289,GO:0055114,1.4545e-01,4.4300e+02
IMP_SCORE,4290,GO:0070403,1.4544e-01,7.0000e+00
IMP_SCORE,4291,GO:0019884,1.4543e-01,1.1500e+02
IMP_SCORE,4292,GO:0003002,1.4542e-01,6.3000e+01
IMP_SCORE,4293,GO:0006366,1.4541e-01,1.6800e+02
IMP_SCORE,4294,GO:0099604,1.4541e-01,1.0000e+00
IMP_SCORE,4295,GO:0086001,1.4539e-01,8.0000e+00
IMP_SCORE,4296,GO:0061702,1.4535e-01,8.0000e+00
IMP_SCORE,4297,GO:0045165,1.4525e-01,4.6000e+01
IMP_SCORE,4298,GO:0007292,1.4524e-01,1.7000e+01
IMP_SCORE,4299,GO:0043171,1.4520e-01,2.1000e+01
IMP_SCORE,4300,GO:0006977,1.4508e-01,1.0000e+01
IMP_SCORE,4301,GO:0005925,1.4508e-01,2.6000e+02
IMP_SCORE,4302,GO:0035019,1.4503e-01,1.6000e+01
IMP_SCORE,4303,GO:0045931,1.4503e-01,3.1000e+01
IMP_SCORE,4304,GO:0008195,1.4499e-01,5.5000e+01
IMP_SCORE,4305,GO:0061061,1.4497e-01,6.1000e+01
IMP_SCORE,4306,GO:0003725,1.4494e-01,5.8000e+01
IMP_SCORE,4307,GO:0043312,1.4494e-01,1.2000e+02
IMP_SCORE,4308,GO:0030120,1.4492e-01,4.2000e+01
IMP_SCORE,4309,GO:0097610,1.4486e-01,4.4000e+01
IMP_SCORE,4310,GO:0050910,1.4477e-01,9.0000e+00
IMP_SCORE,4311,GO:0007020,1.4472e-01,1.1000e+01
IMP_SCORE,4312,GO:1901568,1.4470e-01,5.8000e+01
IMP_SCORE,4313,GO:0035639,1.4469e-01,4.3900e+02
IMP_SCORE,4314,GO:0031214,1.4469e-01,8.6000e+01
IMP_SCORE,4315,GO:0071616,1.4466e-01,5.4000e+01
IMP_SCORE,4316,GO:0016126,1.4462e-01,2.2000e+01
IMP_SCORE,4317,GO:0071539,1.4462e-01,9.0000e+00
IMP_SCORE,4318,GO:0008047,1.4459e-01,2.7100e+02
IMP_SCORE,4319,GO:0005088,1.4457e-01,9.3000e+01
IMP_SCORE,4320,GO:1990837,1.4456e-01,1.2300e+02
IMP_SCORE,4321,GO:0042886,1.4450e-01,3.8700e+02
IMP_SCORE,4322,GO:0042626,1.4449e-01,5.0000e+01
IMP_SCORE,4323,GO:0006584,1.4449e-01,2.9000e+01
IMP_SCORE,4324,GO:0005770,1.4441e-01,1.3500e+02
IMP_SCORE,4325,GO:0051186,1.4441e-01,1.4900e+02
IMP_SCORE,4326,GO:0050805,1.4440e-01,2.1000e+01
IMP_SCORE,4327,GO:0006575,1.4436e-01,1.0100e+02
IMP_SCORE,4328,GO:0050954,1.4428e-01,1.2900e+02
IMP_SCORE,4329,GO:1901616,1.4425e-01,3.8000e+01
IMP_SCORE,4330,GO:0006337,1.4420e-01,1.4000e+01
IMP_SCORE,4331,GO:0032501,1.4412e-01,1.1700e+03
IMP_SCORE,4332,GO:0009308,1.4412e-01,5.3000e+01
IMP_SCORE,4333,GO:0016311,1.4405e-01,1.6200e+02
IMP_SCORE,4334,GO:0048525,1.4402e-01,5.0000e+01
IMP_SCORE,4335,GO:0060632,1.4402e-01,1.3000e+01
IMP_SCORE,4336,GO:0006569,1.4399e-01,9.0000e+00
IMP_SCORE,4337,GO:0044700,1.4372e-01,2.7200e+02
IMP_SCORE,4338,GO:2000008,1.4371e-01,1.1000e+01
IMP_SCORE,4339,GO:0022411,1.4366e-01,1.2000e+02
IMP_SCORE,4340,GO:0032269,1.4360e-01,2.4000e+02
IMP_SCORE,4341,GO:0050962,1.4358e-01,1.1000e+01
IMP_SCORE,4342,GO:0032507,1.4355e-01,3.4000e+01
IMP_SCORE,4343,GO:0040007,1.4355e-01,1.3600e+02
IMP_SCORE,4344,GO:0005667,1.4352e-01,8.4000e+01
IMP_SCORE,4345,GO:0016032,1.4347e-01,2.8600e+02
IMP_SCORE,4346,GO:0006312,1.4342e-01,1.3000e+01
IMP_SCORE,4347,GO:0048536,1.4342e-01,8.0000e+00
IMP_SCORE,4348,GO:0001883,1.4340e-01,1.7400e+02
IMP_SCORE,4349,GO:0006888,1.4338e-01,7.4000e+01
IMP_SCORE,4350,GO:0043618,1.4326e-01,2.0000e+01
IMP_SCORE,4351,GO:0003777,1.4325e-01,3.0000e+01
IMP_SCORE,4352,GO:0080171,1.4321e-01,4.3000e+01
IMP_SCORE,4353,GO:0001837,1.4320e-01,3.2000e+01
IMP_SCORE,4354,GO:0008645,1.4316e-01,3.2000e+01
IMP_SCORE,4355,GO:0065003,1.4316e-01,5.2900e+02
IMP_SCORE,4356,GO:0046835,1.4313e-01,1.7000e+01
IMP_SCORE,4357,GO:0042133,1.4311e-01,4.1000e+01
IMP_SCORE,4358,GO:0061041,1.4307e-01,5.1000e+01
IMP_SCORE,4359,GO:0016740,1.4306e-01,8.9000e+02
IMP_SCORE,4360,GO:1990138,1.4305e-01,3.4000e+01
IMP_SCORE,4361,GO:1901360,1.4305e-01,4.9500e+02
IMP_SCORE,4362,GO:0009084,1.4302e-01,2.3000e+01
IMP_SCORE,4363,GO:0009069,1.4302e-01,4.9000e+01
IMP_SCORE,4364,GO:0052742,1.4297e-01,2.5000e+01
IMP_SCORE,4365,GO:0004725,1.4297e-01,4.8000e+01
IMP_SCORE,4366,GO:0034655,1.4297e-01,7.9000e+01
IMP_SCORE,4367,GO:0006829,1.4288e-01,1.5000e+01
IMP_SCORE,4368,GO:0071801,1.4285e-01,3.5000e+01
IMP_SCORE,4369,GO:0019752,1.4273e-01,2.7900e+02
IMP_SCORE,4370,GO:0032588,1.4272e-01,7.2000e+01
IMP_SCORE,4371,GO:1903010,1.4271e-01,3.9000e+01
IMP_SCORE,4372,GO:0010959,1.4271e-01,1.4800e+02
IMP_SCORE,4373,GO:0042887,1.4269e-01,5.4000e+01
IMP_SCORE,4374,GO:0004467,1.4269e-01,1.1000e+01
IMP_SCORE,4375,GO:0005796,1.4258e-01,4.6000e+01
IMP_SCORE,4376,GO:0000400,1.4256e-01,7.0000e+00
IMP_SCORE,4377,GO:0060828,1.4256e-01,6.6000e+01
IMP_SCORE,4378,GO:0016239,1.4256e-01,2.8000e+01
IMP_SCORE,4379,GO:0006702,1.4253e-01,5.0000e+00
IMP_SCORE,4380,GO:0016462,1.4250e-01,2.9300e+02
IMP_SCORE,4381,GO:0051260,1.4245e-01,1.7100e+02
IMP_SCORE,4382,GO:0007186,1.4240e-01,3.4000e+02
IMP_SCORE,4383,GO:0055074,1.4240e-01,8.7000e+01
IMP_SCORE,4384,GO:0030968,1.4239e-01,5.3000e+01
IMP_SCORE,4385,GO:0006298,1.4234e-01,1.2000e+01
IMP_SCORE,4386,GO:0016247,1.4234e-01,8.9000e+01
IMP_SCORE,4387,GO:0042267,1.4230e-01,2.8000e+01
IMP_SCORE,4388,GO:0009791,1.4229e-01,3.1000e+01
IMP_SCORE,4389,GO:0007160,1.4226e-01,9.1000e+01
IMP_SCORE,4390,GO:0046834,1.4223e-01,5.4000e+01
IMP_SCORE,4391,GO:0050890,1.4219e-01,1.5500e+02
IMP_SCORE,4392,GO:0051894,1.4214e-01,9.0000e+00
IMP_SCORE,4393,GO:0016491,1.4208e-01,4.2700e+02
IMP_SCORE,4394,GO:0035326,1.4205e-01,3.4000e+01
IMP_SCORE,4395,GO:0061384,1.4201e-01,6.0000e+00
IMP_SCORE,4396,GO:0006323,1.4195e-01,8.0000e+00
IMP_SCORE,4397,GO:0010558,1.4184e-01,2.4200e+02
IMP_SCORE,4398,GO:0005125,1.4180e-01,1.9100e+02
IMP_SCORE,4399,GO:0098796,1.4176e-01,3.2200e+02
IMP_SCORE,4400,GO:0071470,1.4176e-01,2.8000e+01
IMP_SCORE,4401,GO:0036211,1.4176e-01,5.8500e+02
IMP_SCORE,4402,GO:0007159,1.4173e-01,4.5000e+01
IMP_SCORE,4403,GO:0001786,1.4171e-01,8.7000e+01
IMP_SCORE,4404,GO:0031461,1.4166e-01,4.3000e+01
IMP_SCORE,4405,GO:1903825,1.4162e-01,5.2000e+01
IMP_SCORE,4406,GO:0046907,1.4159e-01,3.9900e+02
IMP_SCORE,4407,GO:0005509,1.4158e-01,7.5800e+02
IMP_SCORE,4408,GO:0030199,1.4156e-01,1.0000e+01
IMP_SCORE,4409,GO:0009888,1.4151e-01,2.6800e+02
IMP_SCORE,4410,GO:0007040,1.4148e-01,2.9000e+01
IMP_SCORE,4411,GO:0019432,1.4145e-01,3.4000e+01
IMP_SCORE,4412,GO:2000257,1.4144e-01,3.5000e+01
IMP_SCORE,4413,GO:0070252,1.4142e-01,2.5000e+01
IMP_SCORE,4414,GO:0050661,1.4142e-01,3.2000e+01
IMP_SCORE,4415,GO:0072376,1.4140e-01,7.1000e+01
IMP_SCORE,4416,GO:0005768,1.4134e-01,3.1800e+02
IMP_SCORE,4417,GO:0042440,1.4132e-01,2.9000e+01
IMP_SCORE,4418,GO:0044319,1.4131e-01,2.2000e+01
IMP_SCORE,4419,GO:0033014,1.4128e-01,2.6000e+01
IMP_SCORE,4420,GO:0007286,1.4123e-01,4.0000e+01
IMP_SCORE,4421,GO:0005819,1.4119e-01,1.1000e+02
IMP_SCORE,4422,GO:0016853,1.4119e-01,1.8600e+02
IMP_SCORE,4423,GO:0099531,1.4118e-01,5.4000e+01
IMP_SCORE,4424,GO:0000777,1.4115e-01,5.5000e+01
IMP_SCORE,4425,GO:0021522,1.4111e-01,1.1000e+01
IMP_SCORE,4426,GO:1901381,1.4111e-01,8.0000e+00
IMP_SCORE,4427,GO:0019222,1.4110e-01,6.8400e+02
IMP_SCORE,4428,GO:0030033,1.4108e-01,3.6000e+01
IMP_SCORE,4429,GO:0007034,1.4093e-01,4.2000e+01
IMP_SCORE,4430,GO:0004930,1.4082e-01,2.0700e+02
IMP_SCORE,4431,GO:0042734,1.4082e-01,3.2000e+01
IMP_SCORE,4432,GO:0016441,1.4078e-01,1.4000e+01
IMP_SCORE,4433,GO:1903322,1.4076e-01,2.7000e+01
IMP_SCORE,4434,GO:2000178,1.4074e-01,8.0000e+00
IMP_SCORE,4435,GO:0006732,1.4070e-01,1.3500e+02
IMP_SCORE,4436,GO:0000377,1.4068e-01,7.0000e+01
IMP_SCORE,4437,GO:0042813,1.4062e-01,1.1000e+01
IMP_SCORE,4438,GO:0019866,1.4056e-01,2.3600e+02
IMP_SCORE,4439,GO:0005001,1.4053e-01,2.6000e+01
IMP_SCORE,4440,GO:0042577,1.4051e-01,4.2000e+01
IMP_SCORE,4441,GO:0043457,1.4049e-01,2.0000e+01
IMP_SCORE,4442,GO:0009081,1.4049e-01,5.2000e+01
IMP_SCORE,4443,GO:0060071,1.4047e-01,2.9000e+01
IMP_SCORE,4444,GO:0006450,1.4046e-01,2.1000e+01
IMP_SCORE,4445,GO:0009986,1.4046e-01,4.4300e+02
IMP_SCORE,4446,GO:0004672,1.4045e-01,1.9600e+02
IMP_SCORE,4447,GO:1901985,1.4042e-01,1.0000e+01
IMP_SCORE,4448,GO:0015179,1.4029e-01,3.4000e+01
IMP_SCORE,4449,GO:0003143,1.4028e-01,2.3000e+01
IMP_SCORE,4450,GO:0045664,1.4026e-01,1.5900e+02
IMP_SCORE,4451,GO:0048365,1.4025e-01,2.9000e+01
IMP_SCORE,4452,GO:0008242,1.4023e-01,1.3000e+01
IMP_SCORE,4453,GO:0032816,1.4020e-01,1.8000e+01
IMP_SCORE,4454,GO:1904837,1.4017e-01,9.0000e+00
IMP_SCORE,4455,GO:0051123,1.4016e-01,3.0000e+00
IMP_SCORE,4456,GO:0019438,1.4011e-01,2.5700e+02
IMP_SCORE,4457,GO:0015867,1.4011e-01,1.7000e+01
IMP_SCORE,4458,GO:0008157,1.4009e-01,1.1000e+01
IMP_SCORE,4459,GO:0060761,1.4006e-01,1.1000e+01
IMP_SCORE,4460,GO:0000791,1.4004e-01,1.0000e+01
IMP_SCORE,4461,GO:0009896,1.4003e-01,1.0300e+02
IMP_SCORE,4462,GO:0002830,1.4000e-01,2.4000e+01
IMP_SCORE,4463,GO:0017080,1.4000e-01,3.8000e+01
IMP_SCORE,4464,GO:0042060,1.3994e-01,2.5000e+01
IMP_SCORE,4465,GO:0050854,1.3993e-01,2.9000e+01
IMP_SCORE,4466,GO:0072511,1.3989e-01,1.1500e+02
IMP_SCORE,4467,GO:0070534,1.3984e-01,1.8000e+01
IMP_SCORE,4468,GO:0009914,1.3980e-01,4.7000e+01
IMP_SCORE,4469,GO:0043623,1.3979e-01,1.1600e+02
IMP_SCORE,4470,GO:0006082,1.3976e-01,2.8400e+02
IMP_SCORE,4471,GO:0043485,1.3975e-01,1.2000e+01
IMP_SCORE,4472,GO:0050658,1.3974e-01,6.4000e+01
IMP_SCORE,4473,GO:0010561,1.3974e-01,9.0000e+00
IMP_SCORE,4474,GO:0001977,1.3973e-01,9.0000e+00
IMP_SCORE,4475,GO:1901663,1.3972e-01,6.0000e+00
IMP_SCORE,4476,GO:0001525,1.3971e-01,1.2500e+02
IMP_SCORE,4477,GO:0006885,1.3963e-01,4.2000e+01
IMP_SCORE,4478,GO:0000725,1.3953e-01,2.9000e+01
IMP_SCORE,4479,GO:0071322,1.3944e-01,3.4000e+01
IMP_SCORE,4480,GO:2000106,1.3943e-01,4.2000e+01
IMP_SCORE,4481,GO:0032103,1.3936e-01,7.9000e+01
IMP_SCORE,4482,GO:0060173,1.3932e-01,4.2000e+01
IMP_SCORE,4483,GO:0005544,1.3929e-01,5.6000e+01
IMP_SCORE,4484,GO:0072509,1.3928e-01,9.3000e+01
IMP_SCORE,4485,GO:0005938,1.3928e-01,1.5000e+02
IMP_SCORE,4486,GO:0012501,1.3926e-01,4.2000e+02
IMP_SCORE,4487,GO:0030032,1.3918e-01,1.5000e+01
IMP_SCORE,4488,GO:0016709,1.3915e-01,3.8000e+01
IMP_SCORE,4489,GO:0045661,1.3913e-01,2.5000e+01
IMP_SCORE,4490,GO:0048660,1.3912e-01,1.3000e+01
IMP_SCORE,4491,GO:1901071,1.3910e-01,4.9000e+01
IMP_SCORE,4492,GO:0005543,1.3908e-01,2.9000e+02
IMP_SCORE,4493,GO:0055072,1.3901e-01,3.4000e+01
IMP_SCORE,4494,GO:0070875,1.3899e-01,8.0000e+00
IMP_SCORE,4495,GO:0032590,1.3896e-01,2.0000e+01
IMP_SCORE,4496,GO:0044092,1.3889e-01,3.3600e+02
IMP_SCORE,4497,GO:0031326,1.3889e-01,4.4500e+02
IMP_SCORE,4498,GO:0006635,1.3883e-01,3.7000e+01
IMP_SCORE,4499,GO:0009259,1.3883e-01,8.2000e+01
IMP_SCORE,4500,GO:2000573,1.3882e-01,1.0000e+01
IMP_SCORE,4501,GO:0045786,1.3876e-01,1.7900e+02
IMP_SCORE,4502,GO:0051049,1.3875e-01,4.7500e+02
IMP_SCORE,4503,GO:0065007,1.3872e-01,1.1630e+03
IMP_SCORE,4504,GO:0030325,1.3871e-01,1.2000e+01
IMP_SCORE,4505,GO:0035278,1.3869e-01,1.2000e+01
IMP_SCORE,4506,GO:0009219,1.3864e-01,8.0000e+00
IMP_SCORE,4507,GO:0009117,1.3862e-01,9.2000e+01
IMP_SCORE,4508,GO:0042053,1.3861e-01,8.0000e+00
IMP_SCORE,4509,GO:1903204,1.3860e-01,9.0000e+00
IMP_SCORE,4510,GO:0051024,1.3858e-01,1.7000e+01
IMP_SCORE,4511,GO:0070382,1.3857e-01,9.0000e+01
IMP_SCORE,4512,GO:0097200,1.3855e-01,2.0000e+01
IMP_SCORE,4513,GO:0019439,1.3853e-01,1.4200e+02
IMP_SCORE,4514,GO:0050877,1.3853e-01,4.1700e+02
IMP_SCORE,4515,GO:0005044,1.3852e-01,7.9000e+01
IMP_SCORE,4516,GO:0044877,1.3848e-01,4.6700e+02
IMP_SCORE,4517,GO:0043295,1.3847e-01,1.0000e+01
IMP_SCORE,4518,GO:0001886,1.3846e-01,9.0000e+00
IMP_SCORE,4519,GO:0007263,1.3844e-01,8.0000e+00
IMP_SCORE,4520,GO:2000177,1.3844e-01,4.3000e+01
IMP_SCORE,4521,GO:0050812,1.3841e-01,1.4000e+01
IMP_SCORE,4522,GO:0043087,1.3839e-01,2.7900e+02
IMP_SCORE,4523,GO:0090102,1.3834e-01,1.4000e+01
IMP_SCORE,4524,GO:0051193,1.3833e-01,2.0000e+01
IMP_SCORE,4525,GO:0051213,1.3832e-01,8.3000e+01
IMP_SCORE,4526,GO:2000425,1.3831e-01,1.7000e+01
IMP_SCORE,4527,GO:0008092,1.3828e-01,5.2000e+02
IMP_SCORE,4528,GO:0006623,1.3826e-01,8.0000e+00
IMP_SCORE,4529,GO:0044424,1.3825e-01,1.3560e+03
IMP_SCORE,4530,GO:0045026,1.3824e-01,4.1000e+01
IMP_SCORE,4531,GO:0005801,1.3820e-01,3.4000e+01
IMP_SCORE,4532,GO:0030595,1.3813e-01,4.2000e+01
IMP_SCORE,4533,GO:0035282,1.3813e-01,7.0000e+00
IMP_SCORE,4534,GO:0005085,1.3797e-01,1.3500e+02
IMP_SCORE,4535,GO:0050999,1.3797e-01,1.8000e+01
IMP_SCORE,4536,GO:0034695,1.3790e-01,8.0000e+00
IMP_SCORE,4537,GO:0007638,1.3789e-01,8.0000e+00
IMP_SCORE,4538,GO:0044126,1.3787e-01,7.0000e+00
IMP_SCORE,4539,GO:0007585,1.3785e-01,3.4000e+01
IMP_SCORE,4540,GO:1904037,1.3784e-01,2.4000e+01
IMP_SCORE,4541,GO:0044257,1.3782e-01,1.6000e+01
IMP_SCORE,4542,GO:1902475,1.3781e-01,1.3000e+01
IMP_SCORE,4543,GO:0004872,1.3780e-01,5.8500e+02
IMP_SCORE,4544,GO:0042596,1.3779e-01,1.7000e+01
IMP_SCORE,4545,GO:0031402,1.3769e-01,5.0000e+00
IMP_SCORE,4546,GO:0033036,1.3765e-01,5.6300e+02
IMP_SCORE,4547,GO:0009889,1.3758e-01,4.2600e+02
IMP_SCORE,4548,GO:0060259,1.3757e-01,2.0000e+01
IMP_SCORE,4549,GO:0009116,1.3747e-01,4.6000e+01
IMP_SCORE,4550,GO:0050832,1.3745e-01,1.6000e+01
IMP_SCORE,4551,GO:0014075,1.3745e-01,2.1000e+01
IMP_SCORE,4552,GO:0097060,1.3741e-01,1.7000e+02
IMP_SCORE,4553,GO:0071375,1.3738e-01,5.0000e+01
IMP_SCORE,4554,GO:0006865,1.3731e-01,5.1000e+01
IMP_SCORE,4555,GO:0010107,1.3729e-01,3.2000e+01
IMP_SCORE,4556,GO:1903507,1.3729e-01,1.5300e+02
IMP_SCORE,4557,GO:0030520,1.3725e-01,8.0000e+00
IMP_SCORE,4558,GO:0006757,1.3719e-01,1.9000e+01
IMP_SCORE,4559,GO:0070647,1.3719e-01,2.7000e+02
IMP_SCORE,4560,GO:0055001,1.3716e-01,5.1000e+01
IMP_SCORE,4561,GO:0034332,1.3713e-01,5.9000e+01
IMP_SCORE,4562,GO:0070840,1.3708e-01,7.0000e+00
IMP_SCORE,4563,GO:0005814,1.3702e-01,7.5000e+01
IMP_SCORE,4564,GO:0008289,1.3699e-01,5.8100e+02
IMP_SCORE,4565,GO:0001102,1.3694e-01,2.2000e+01
IMP_SCORE,4566,GO:0046530,1.3691e-01,8.0000e+00
IMP_SCORE,4567,GO:1904707,1.3689e-01,5.0000e+00
IMP_SCORE,4568,GO:0030800,1.3688e-01,8.0000e+00
IMP_SCORE,4569,GO:0043269,1.3686e-01,1.6700e+02
IMP_SCORE,4570,GO:0045475,1.3683e-01,1.9000e+01
IMP_SCORE,4571,GO:0031012,1.3681e-01,4.0700e+02
IMP_SCORE,4572,GO:0007204,1.3680e-01,4.5000e+01
IMP_SCORE,4573,GO:0051645,1.3676e-01,1.3000e+01
IMP_SCORE,4574,GO:0045841,1.3673e-01,6.0000e+00
IMP_SCORE,4575,GO:0032281,1.3672e-01,1.8000e+01
IMP_SCORE,4576,GO:0000460,1.3665e-01,6.0000e+00
IMP_SCORE,4577,GO:0070507,1.3650e-01,4.9000e+01
IMP_SCORE,4578,GO:1902254,1.3649e-01,1.2000e+01
IMP_SCORE,4579,GO:0004708,1.3646e-01,1.5000e+01
IMP_SCORE,4580,GO:2001198,1.3643e-01,5.3000e+01
IMP_SCORE,4581,GO:0072593,1.3642e-01,3.3000e+01
IMP_SCORE,4582,GO:0060041,1.3639e-01,3.7000e+01
IMP_SCORE,4583,GO:0030834,1.3629e-01,2.8000e+01
IMP_SCORE,4584,GO:1905114,1.3627e-01,1.1500e+02
IMP_SCORE,4585,GO:0033555,1.3619e-01,1.9000e+01
IMP_SCORE,4586,GO:0005839,1.3617e-01,1.2000e+01
IMP_SCORE,4587,GO:0043368,1.3616e-01,9.0000e+00
IMP_SCORE,4588,GO:0006816,1.3615e-01,9.4000e+01
IMP_SCORE,4589,GO:0005795,1.3611e-01,5.5000e+01
IMP_SCORE,4590,GO:0003009,1.3607e-01,2.1000e+01
IMP_SCORE,4591,GO:0006812,1.3604e-01,2.7400e+02
IMP_SCORE,4592,GO:0065009,1.3601e-01,6.9700e+02
IMP_SCORE,4593,GO:0090218,1.3597e-01,1.1000e+01
IMP_SCORE,4594,GO:0006352,1.3594e-01,4.6000e+01
IMP_SCORE,4595,GO:0008484,1.3584e-01,5.5000e+01
IMP_SCORE,4596,GO:0016787,1.3582e-01,1.2120e+03
IMP_SCORE,4597,GO:0099513,1.3580e-01,2.8300e+02
IMP_SCORE,4598,GO:1900745,1.3580e-01,1.3000e+01
IMP_SCORE,4599,GO:0005215,1.3577e-01,5.2300e+02
IMP_SCORE,4600,GO:0006195,1.3577e-01,7.0000e+00
IMP_SCORE,4601,GO:0016070,1.3566e-01,3.0100e+02
IMP_SCORE,4602,GO:0001932,1.3559e-01,2.1800e+02
IMP_SCORE,4603,GO:0006875,1.3558e-01,1.5500e+02
IMP_SCORE,4604,GO:0060004,1.3557e-01,9.0000e+00
IMP_SCORE,4605,GO:0065008,1.3554e-01,9.9300e+02
IMP_SCORE,4606,GO:0015276,1.3553e-01,7.7000e+01
IMP_SCORE,4607,GO:0050709,1.3546e-01,2.9000e+01
IMP_SCORE,4608,GO:0016274,1.3545e-01,2.0000e+01
IMP_SCORE,4609,GO:0098772,1.3544e-01,5.2600e+02
IMP_SCORE,4610,GO:0048708,1.3543e-01,2.9000e+01
IMP_SCORE,4611,GO:0002443,1.3543e-01,5.4000e+01
IMP_SCORE,4612,GO:0008234,1.3538e-01,1.2900e+02
IMP_SCORE,4613,GO:0098827,1.3530e-01,9.0000e+00
IMP_SCORE,4614,GO:0000166,1.3526e-01,6.6500e+02
IMP_SCORE,4615,GO:0015833,1.3521e-01,3.7600e+02
IMP_SCORE,4616,GO:1903747,1.3519e-01,4.0000e+01
IMP_SCORE,4617,GO:0090083,1.3519e-01,1.6000e+01
IMP_SCORE,4618,GO:0021794,1.3517e-01,9.0000e+00
IMP_SCORE,4619,GO:0001669,1.3516e-01,7.1000e+01
IMP_SCORE,4620,GO:0071941,1.3515e-01,9.0000e+00
IMP_SCORE,4621,GO:0003676,1.3515e-01,9.7300e+02
IMP_SCORE,4622,GO:0019229,1.3514e-01,2.2000e+01
IMP_SCORE,4623,GO:1904886,1.3512e-01,9.0000e+00
IMP_SCORE,4624,GO:0002376,1.3512e-01,7.1000e+02
IMP_SCORE,4625,GO:0003697,1.3510e-01,2.3000e+01
IMP_SCORE,4626,GO:0022618,1.3507e-01,8.6000e+01
IMP_SCORE,4627,GO:1903169,1.3505e-01,3.0000e+01
IMP_SCORE,4628,GO:1903846,1.3500e-01,7.0000e+00
IMP_SCORE,4629,GO:0009415,1.3500e-01,1.3000e+01
IMP_SCORE,4630,GO:0032846,1.3500e-01,6.2000e+01
IMP_SCORE,4631,GO:0016411,1.3496e-01,2.4000e+01
IMP_SCORE,4632,GO:0005747,1.3490e-01,8.0000e+00
IMP_SCORE,4633,GO:0022835,1.3484e-01,1.5000e+01
IMP_SCORE,4634,GO:0009798,1.3482e-01,1.8000e+01
IMP_SCORE,4635,GO:0009416,1.3477e-01,8.4000e+01
IMP_SCORE,4636,GO:0006508,1.3472e-01,4.6800e+02
IMP_SCORE,4637,GO:0008198,1.3445e-01,2.0000e+01
IMP_SCORE,4638,GO:0016801,1.3445e-01,4.9000e+01
IMP_SCORE,4639,GO:0051261,1.3440e-01,1.8000e+01
IMP_SCORE,4640,GO:0043412,1.3437e-01,6.8000e+02
IMP_SCORE,4641,GO:0006869,1.3430e-01,1.2200e+02
IMP_SCORE,4642,GO:0051444,1.3428e-01,1.1000e+01
IMP_SCORE,4643,GO:0035108,1.3427e-01,4.4000e+01
IMP_SCORE,4644,GO:0033365,1.3425e-01,1.3600e+02
IMP_SCORE,4645,GO:0032454,1.3422e-01,2.0000e+00
IMP_SCORE,4646,GO:0009607,1.3420e-01,3.4700e+02
IMP_SCORE,4647,GO:0090544,1.3419e-01,1.6000e+01
IMP_SCORE,4648,GO:1901362,1.3417e-01,2.8700e+02
IMP_SCORE,4649,GO:0006766,1.3414e-01,7.5000e+01
IMP_SCORE,4650,GO:0007187,1.3413e-01,7.5000e+01
IMP_SCORE,4651,GO:0019722,1.3400e-01,3.1000e+01
IMP_SCORE,4652,GO:0048704,1.3395e-01,2.4000e+01
IMP_SCORE,4653,GO:0010927,1.3393e-01,3.2000e+01
IMP_SCORE,4654,GO:0035710,1.3383e-01,8.0000e+00
IMP_SCORE,4655,GO:1902668,1.3382e-01,1.0000e+01
IMP_SCORE,4656,GO:0022898,1.3380e-01,7.7000e+01
IMP_SCORE,4657,GO:0000188,1.3379e-01,1.9000e+01
IMP_SCORE,4658,GO:0006221,1.3374e-01,1.0000e+01
IMP_SCORE,4659,GO:0005578,1.3368e-01,2.6100e+02
IMP_SCORE,4660,GO:0009063,1.3365e-01,8.8000e+01
IMP_SCORE,4661,GO:0016779,1.3363e-01,7.0000e+01
IMP_SCORE,4662,GO:0009452,1.3363e-01,9.0000e+00
IMP_SCORE,4663,GO:0006810,1.3360e-01,8.7900e+02
IMP_SCORE,4664,GO:0044242,1.3357e-01,8.7000e+01
IMP_SCORE,4665,GO:0000470,1.3349e-01,9.0000e+00
IMP_SCORE,4666,GO:0055086,1.3341e-01,1.1600e+02
IMP_SCORE,4667,GO:0045190,1.3336e-01,1.0000e+01
IMP_SCORE,4668,GO:1903320,1.3333e-01,4.0000e+01
IMP_SCORE,4669,GO:0000731,1.3332e-01,2.0000e+01
IMP_SCORE,4670,GO:0015095,1.3317e-01,1.6000e+01
IMP_SCORE,4671,GO:0015464,1.3317e-01,1.6000e+01
IMP_SCORE,4672,GO:0031033,1.3316e-01,1.6000e+01
IMP_SCORE,4673,GO:0005200,1.3313e-01,1.2200e+02
IMP_SCORE,4674,GO:0000785,1.3312e-01,1.0700e+02
IMP_SCORE,4675,GO:0071804,1.3312e-01,4.1000e+01
IMP_SCORE,4676,GO:0051648,1.3310e-01,3.6000e+01
IMP_SCORE,4677,GO:0031295,1.3310e-01,2.8000e+01
IMP_SCORE,4678,GO:0014912,1.3308e-01,1.7000e+01
IMP_SCORE,4679,GO:0010556,1.3307e-01,4.1000e+02
IMP_SCORE,4680,GO:0009261,1.3305e-01,1.0000e+01
IMP_SCORE,4681,GO:0001664,1.3301e-01,1.2300e+02
IMP_SCORE,4682,GO:0003008,1.3298e-01,6.2700e+02
IMP_SCORE,4683,GO:0050750,1.3291e-01,1.6000e+01
IMP_SCORE,4684,GO:0051924,1.3287e-01,6.7000e+01
IMP_SCORE,4685,GO:0050994,1.3275e-01,3.6000e+01
IMP_SCORE,4686,GO:0030414,1.3272e-01,7.2000e+01
IMP_SCORE,4687,GO:0070279,1.3272e-01,5.3000e+01
IMP_SCORE,4688,GO:0046456,1.3271e-01,3.1000e+01
IMP_SCORE,4689,GO:0006558,1.3267e-01,1.9000e+01
IMP_SCORE,4690,GO:0022890,1.3265e-01,1.3700e+02
IMP_SCORE,4691,GO:0030529,1.3259e-01,2.8700e+02
IMP_SCORE,4692,GO:1903391,1.3249e-01,1.6000e+01
IMP_SCORE,4693,GO:0007005,1.3243e-01,1.0500e+02
IMP_SCORE,4694,GO:0042246,1.3243e-01,3.9000e+01
IMP_SCORE,4695,GO:1990748,1.3242e-01,8.4000e+01
IMP_SCORE,4696,GO:2000479,1.3242e-01,1.3000e+01
IMP_SCORE,4697,GO:0005788,1.3236e-01,1.4500e+02
IMP_SCORE,4698,GO:0099529,1.3233e-01,1.4000e+01
IMP_SCORE,4699,GO:0017171,1.3231e-01,2.0700e+02
IMP_SCORE,4700,GO:0044451,1.3227e-01,4.3200e+02
IMP_SCORE,4701,GO:0042592,1.3227e-01,4.2600e+02
IMP_SCORE,4702,GO:0005874,1.3222e-01,2.2500e+02
IMP_SCORE,4703,GO:0005158,1.3205e-01,2.5000e+01
IMP_SCORE,4704,GO:0017127,1.3198e-01,1.2000e+01
IMP_SCORE,4705,GO:0072661,1.3193e-01,1.0000e+01
IMP_SCORE,4706,GO:0030490,1.3193e-01,1.8000e+01
IMP_SCORE,4707,GO:0030641,1.3192e-01,4.1000e+01
IMP_SCORE,4708,GO:0001653,1.3189e-01,6.6000e+01
IMP_SCORE,4709,GO:0007126,1.3186e-01,2.4000e+01
IMP_SCORE,4710,GO:0071354,1.3185e-01,7.0000e+00
IMP_SCORE,4711,GO:0030166,1.3185e-01,9.0000e+00
IMP_SCORE,4712,GO:0036498,1.3180e-01,4.9000e+01
IMP_SCORE,4713,GO:0050995,1.3178e-01,2.8000e+01
IMP_SCORE,4714,GO:0042992,1.3166e-01,2.2000e+01
IMP_SCORE,4715,GO:0045109,1.3165e-01,1.9000e+01
IMP_SCORE,4716,GO:0017111,1.3163e-01,2.5700e+02
IMP_SCORE,4717,GO:0031573,1.3155e-01,4.0000e+00
IMP_SCORE,4718,GO:0051642,1.3152e-01,9.0000e+00
IMP_SCORE,4719,GO:0001708,1.3149e-01,1.6000e+01
IMP_SCORE,4720,GO:0048546,1.3147e-01,1.3000e+01
IMP_SCORE,4721,GO:0009163,1.3143e-01,1.9000e+01
IMP_SCORE,4722,GO:0042611,1.3142e-01,3.2000e+01
IMP_SCORE,4723,GO:0048646,1.3127e-01,2.6000e+02
IMP_SCORE,4724,GO:0003755,1.3124e-01,3.4000e+01
IMP_SCORE,4725,GO:0008202,1.3120e-01,1.0400e+02
IMP_SCORE,4726,GO:0042171,1.3119e-01,3.0000e+00
IMP_SCORE,4727,GO:0051169,1.3115e-01,8.6000e+01
IMP_SCORE,4728,GO:0070646,1.3113e-01,8.6000e+01
IMP_SCORE,4729,GO:0060249,1.3113e-01,1.2100e+02
IMP_SCORE,4730,GO:0032467,1.3109e-01,2.1000e+01
IMP_SCORE,4731,GO:0005251,1.3108e-01,3.2000e+01
IMP_SCORE,4732,GO:0032480,1.3105e-01,1.4000e+01
IMP_SCORE,4733,GO:0010259,1.3103e-01,1.2000e+01
IMP_SCORE,4734,GO:0071526,1.3094e-01,1.0000e+01
IMP_SCORE,4735,GO:1901343,1.3093e-01,3.3000e+01
IMP_SCORE,4736,GO:0005815,1.3086e-01,3.6900e+02
IMP_SCORE,4737,GO:0030246,1.3086e-01,7.9100e+02
IMP_SCORE,4738,GO:0051928,1.3085e-01,4.1000e+01
IMP_SCORE,4739,GO:0005525,1.3084e-01,1.5000e+02
IMP_SCORE,4740,GO:1905950,1.3082e-01,2.4000e+01
IMP_SCORE,4741,GO:0004521,1.3070e-01,6.5000e+01
IMP_SCORE,4742,GO:0035383,1.3061e-01,6.3000e+01
IMP_SCORE,4743,GO:0007520,1.3054e-01,3.2000e+01
IMP_SCORE,4744,GO:0044802,1.3049e-01,2.2500e+02
IMP_SCORE,4745,GO:0030133,1.3047e-01,1.7000e+02
IMP_SCORE,4746,GO:0009404,1.3035e-01,4.0000e+00
IMP_SCORE,4747,GO:0001838,1.3034e-01,1.3000e+01
IMP_SCORE,4748,GO:0042287,1.3031e-01,3.8000e+01
IMP_SCORE,4749,GO:0006085,1.3027e-01,1.6000e+01
IMP_SCORE,4750,GO:0030881,1.3017e-01,1.4000e+01
IMP_SCORE,4751,GO:0070741,1.3017e-01,1.1000e+01
IMP_SCORE,4752,GO:0015085,1.3015e-01,5.8000e+01
IMP_SCORE,4753,GO:0042157,1.3015e-01,7.6000e+01
IMP_SCORE,4754,GO:0031903,1.3012e-01,4.7000e+01
IMP_SCORE,4755,GO:0090026,1.3010e-01,7.0000e+00
IMP_SCORE,4756,GO:0005604,1.3006e-01,1.2800e+02
IMP_SCORE,4757,GO:0008239,1.3001e-01,2.8000e+01
IMP_SCORE,4758,GO:0098660,1.2997e-01,1.6400e+02
IMP_SCORE,4759,GO:1902562,1.2996e-01,1.7000e+01
IMP_SCORE,4760,GO:0015698,1.2989e-01,8.2000e+01
IMP_SCORE,4761,GO:0051125,1.2988e-01,1.5000e+01
IMP_SCORE,4762,GO:0044430,1.2987e-01,6.4200e+02
IMP_SCORE,4763,GO:0006703,1.2983e-01,2.4000e+01
IMP_SCORE,4764,GO:0031228,1.2981e-01,8.5000e+01
IMP_SCORE,4765,GO:0009314,1.2971e-01,1.5900e+02
IMP_SCORE,4766,GO:0060081,1.2968e-01,1.6000e+01
IMP_SCORE,4767,GO:0097435,1.2967e-01,1.6100e+02
IMP_SCORE,4768,GO:0005247,1.2960e-01,1.2000e+01
IMP_SCORE,4769,GO:0045840,1.2959e-01,1.0000e+01
IMP_SCORE,4770,GO:0019226,1.2949e-01,7.0000e+00
IMP_SCORE,4771,GO:0033605,1.2939e-01,7.0000e+00
IMP_SCORE,4772,GO:0005813,1.2936e-01,1.7700e+02
IMP_SCORE,4773,GO:0044248,1.2936e-01,4.4000e+02
IMP_SCORE,4774,GO:2000058,1.2935e-01,1.0000e+01
IMP_SCORE,4775,GO:0016101,1.2930e-01,5.1000e+01
IMP_SCORE,4776,GO:0030055,1.2930e-01,2.8800e+02
IMP_SCORE,4777,GO:0071897,1.2929e-01,1.7000e+01
IMP_SCORE,4778,GO:0045047,1.2927e-01,1.5000e+01
IMP_SCORE,4779,GO:0006793,1.2925e-01,4.9800e+02
IMP_SCORE,4780,GO:0001935,1.2925e-01,1.2000e+01
IMP_SCORE,4781,GO:0070011,1.2922e-01,3.5600e+02
IMP_SCORE,4782,GO:0004527,1.2921e-01,1.8000e+01
IMP_SCORE,4783,GO:0018023,1.2920e-01,4.0000e+00
IMP_SCORE,4784,GO:0046655,1.2919e-01,9.0000e+00
IMP_SCORE,4785,GO:0000375,1.2916e-01,5.6000e+01
IMP_SCORE,4786,GO:0019941,1.2909e-01,9.8000e+01
IMP_SCORE,4787,GO:0007589,1.2899e-01,3.6000e+01
IMP_SCORE,4788,GO:0015031,1.2895e-01,3.8800e+02
IMP_SCORE,4789,GO:0008406,1.2894e-01,3.5000e+01
IMP_SCORE,4790,GO:0015748,1.2892e-01,4.6000e+01
IMP_SCORE,4791,GO:2001222,1.2888e-01,1.0000e+01
IMP_SCORE,4792,GO:0051806,1.2886e-01,6.3000e+01
IMP_SCORE,4793,GO:0009649,1.2884e-01,1.8000e+01
IMP_SCORE,4794,GO:1901386,1.2883e-01,6.0000e+00
IMP_SCORE,4795,GO:0008380,1.2875e-01,1.1200e+02
IMP_SCORE,4796,GO:0060976,1.2875e-01,1.0000e+01
IMP_SCORE,4797,GO:0015749,1.2869e-01,3.8000e+01
IMP_SCORE,4798,GO:0010043,1.2867e-01,7.5000e+01
IMP_SCORE,4799,GO:0008565,1.2858e-01,5.0000e+01
IMP_SCORE,4800,GO:0060536,1.2857e-01,5.0000e+00
IMP_SCORE,4801,GO:0051046,1.2855e-01,1.9200e+02
IMP_SCORE,4802,GO:0072528,1.2853e-01,1.8000e+01
IMP_SCORE,4803,GO:0015645,1.2852e-01,1.8000e+01
IMP_SCORE,4804,GO:0017038,1.2847e-01,6.0000e+01
IMP_SCORE,4805,GO:0044431,1.2846e-01,4.1600e+02
IMP_SCORE,4806,GO:0016405,1.2844e-01,1.8000e+01
IMP_SCORE,4807,GO:0005766,1.2844e-01,1.1000e+01
IMP_SCORE,4808,GO:0042752,1.2842e-01,3.7000e+01
IMP_SCORE,4809,GO:0032675,1.2836e-01,2.4000e+01
IMP_SCORE,4810,GO:0005657,1.2835e-01,7.0000e+00
IMP_SCORE,4811,GO:0090501,1.2824e-01,6.5000e+01
IMP_SCORE,4812,GO:2001257,1.2824e-01,6.2000e+01
IMP_SCORE,4813,GO:0004601,1.2822e-01,4.6000e+01
IMP_SCORE,4814,GO:0042625,1.2820e-01,1.9000e+01
IMP_SCORE,4815,GO:0019372,1.2820e-01,3.1000e+01
IMP_SCORE,4816,GO:0009755,1.2817e-01,6.0000e+01
IMP_SCORE,4817,GO:0044270,1.2817e-01,9.7000e+01
IMP_SCORE,4818,GO:0036149,1.2813e-01,1.5000e+01
IMP_SCORE,4819,GO:0003184,1.2809e-01,1.0000e+00
IMP_SCORE,4820,GO:0006479,1.2808e-01,3.2000e+01
IMP_SCORE,4821,GO:0097094,1.2807e-01,5.0000e+00
IMP_SCORE,4822,GO:1905348,1.2807e-01,8.0000e+00
IMP_SCORE,4823,GO:0051101,1.2804e-01,3.3000e+01
IMP_SCORE,4824,GO:0000782,1.2803e-01,3.0000e+00
IMP_SCORE,4825,GO:0030163,1.2799e-01,1.0700e+02
IMP_SCORE,4826,GO:1903649,1.2798e-01,1.0000e+01
IMP_SCORE,4827,GO:0006643,1.2798e-01,1.2600e+02
IMP_SCORE,4828,GO:1901682,1.2796e-01,1.5000e+01
IMP_SCORE,4829,GO:0070232,1.2789e-01,2.8000e+01
IMP_SCORE,4830,GO:0036065,1.2777e-01,1.2000e+01
IMP_SCORE,4831,GO:0071702,1.2764e-01,5.7200e+02
IMP_SCORE,4832,GO:0045598,1.2763e-01,4.8000e+01
IMP_SCORE,4833,GO:0022884,1.2758e-01,9.0000e+00
IMP_SCORE,4834,GO:0022627,1.2751e-01,1.3000e+01
IMP_SCORE,4835,GO:0097517,1.2747e-01,4.4000e+01
IMP_SCORE,4836,GO:0060706,1.2745e-01,1.4000e+01
IMP_SCORE,4837,GO:0071331,1.2744e-01,3.7000e+01
IMP_SCORE,4838,GO:0090502,1.2744e-01,5.4000e+01
IMP_SCORE,4839,GO:0043555,1.2741e-01,1.4000e+01
IMP_SCORE,4840,GO:0030574,1.2740e-01,4.6000e+01
IMP_SCORE,4841,GO:0048645,1.2736e-01,9.0000e+00
IMP_SCORE,4842,GO:0015301,1.2734e-01,2.6000e+01
IMP_SCORE,4843,GO:0003401,1.2733e-01,3.0000e+00
IMP_SCORE,4844,GO:0035255,1.2733e-01,1.4000e+01
IMP_SCORE,4845,GO:0032434,1.2730e-01,3.2000e+01
IMP_SCORE,4846,GO:0006637,1.2723e-01,7.3000e+01
IMP_SCORE,4847,GO:0015631,1.2721e-01,1.8000e+02
IMP_SCORE,4848,GO:0034613,1.2721e-01,2.4500e+02
IMP_SCORE,4849,GO:0045922,1.2719e-01,5.0000e+00
IMP_SCORE,4850,GO:0009620,1.2716e-01,2.2000e+01
IMP_SCORE,4851,GO:0046651,1.2709e-01,3.6000e+01
IMP_SCORE,4852,GO:0005372,1.2709e-01,3.8000e+01
IMP_SCORE,4853,GO:0043011,1.2707e-01,1.3000e+01
IMP_SCORE,4854,GO:0030097,1.2702e-01,4.6000e+01
IMP_SCORE,4855,GO:0036503,1.2700e-01,1.8000e+01
IMP_SCORE,4856,GO:0034654,1.2700e-01,2.3600e+02
IMP_SCORE,4857,GO:0046503,1.2695e-01,2.5000e+01
IMP_SCORE,4858,GO:0016209,1.2695e-01,9.8000e+01
IMP_SCORE,4859,GO:0051646,1.2693e-01,1.2000e+01
IMP_SCORE,4860,GO:0034593,1.2691e-01,9.0000e+00
IMP_SCORE,4861,GO:0008028,1.2689e-01,2.2000e+01
IMP_SCORE,4862,GO:0030809,1.2687e-01,8.0000e+00
IMP_SCORE,4863,GO:0070542,1.2685e-01,1.4000e+01
IMP_SCORE,4864,GO:0009062,1.2680e-01,5.0000e+01
IMP_SCORE,4865,GO:0010459,1.2679e-01,2.0000e+00
IMP_SCORE,4866,GO:0043516,1.2670e-01,1.5000e+01
IMP_SCORE,4867,GO:0055075,1.2668e-01,2.0000e+00
IMP_SCORE,4868,GO:0050801,1.2666e-01,1.9100e+02
IMP_SCORE,4869,GO:0015103,1.2664e-01,9.6000e+01
IMP_SCORE,4870,GO:0071705,1.2654e-01,5.1200e+02
IMP_SCORE,4871,GO:0046636,1.2649e-01,9.0000e+00
IMP_SCORE,4872,GO:0005885,1.2648e-01,7.0000e+00
IMP_SCORE,4873,GO:0048593,1.2643e-01,6.0000e+00
IMP_SCORE,4874,GO:0048872,1.2642e-01,4.6000e+01
IMP_SCORE,4875,GO:0005504,1.2639e-01,3.9000e+01
IMP_SCORE,4876,GO:0016567,1.2639e-01,1.8100e+02
IMP_SCORE,4877,GO:0007498,1.2638e-01,9.0000e+00
IMP_SCORE,4878,GO:0071805,1.2632e-01,3.9000e+01
IMP_SCORE,4879,GO:0033194,1.2630e-01,9.0000e+00
IMP_SCORE,4880,GO:0048791,1.2628e-01,8.0000e+00
IMP_SCORE,4881,GO:0005790,1.2627e-01,1.1000e+01
IMP_SCORE,4882,GO:0006531,1.2624e-01,1.3000e+01
IMP_SCORE,4883,GO:0006351,1.2623e-01,1.9700e+02
IMP_SCORE,4884,GO:0032446,1.2622e-01,2.1300e+02
IMP_SCORE,4885,GO:0051092,1.2617e-01,5.2000e+01
IMP_SCORE,4886,GO:0015171,1.2616e-01,4.6000e+01
IMP_SCORE,4887,GO:0000922,1.2614e-01,8.9000e+01
IMP_SCORE,4888,GO:0048534,1.2607e-01,6.5000e+01
IMP_SCORE,4889,GO:2000826,1.2601e-01,1.6000e+01
IMP_SCORE,4890,GO:0034707,1.2599e-01,3.1000e+01
IMP_SCORE,4891,GO:1902337,1.2597e-01,5.0000e+00
IMP_SCORE,4892,GO:0008236,1.2596e-01,2.2100e+02
IMP_SCORE,4893,GO:0034250,1.2593e-01,2.0000e+01
IMP_SCORE,4894,GO:0008206,1.2592e-01,3.1000e+01
IMP_SCORE,4895,GO:0032372,1.2590e-01,2.0000e+00
IMP_SCORE,4896,GO:0000788,1.2588e-01,1.1000e+01
IMP_SCORE,4897,GO:0018345,1.2586e-01,2.5000e+01
IMP_SCORE,4898,GO:0030031,1.2577e-01,1.2100e+02
IMP_SCORE,4899,GO:2000241,1.2576e-01,4.0000e+01
IMP_SCORE,4900,GO:0002244,1.2567e-01,1.5800e+02
IMP_SCORE,4901,GO:0019841,1.2564e-01,2.2000e+01
IMP_SCORE,4902,GO:0043090,1.2564e-01,8.0000e+00
IMP_SCORE,4903,GO:2001239,1.2560e-01,2.3000e+01
IMP_SCORE,4904,GO:0044420,1.2551e-01,1.6400e+02
IMP_SCORE,4905,GO:0032891,1.2551e-01,5.0000e+00
IMP_SCORE,4906,GO:0060271,1.2549e-01,6.6000e+01
IMP_SCORE,4907,GO:0061383,1.2542e-01,6.0000e+00
IMP_SCORE,4908,GO:0051168,1.2541e-01,6.4000e+01
IMP_SCORE,4909,GO:0007018,1.2540e-01,8.7000e+01
IMP_SCORE,4910,GO:0072216,1.2530e-01,1.0000e+00
IMP_SCORE,4911,GO:0042641,1.2529e-01,3.2000e+01
IMP_SCORE,4912,GO:0007067,1.2528e-01,1.1400e+02
IMP_SCORE,4913,GO:0044872,1.2523e-01,1.0000e+01
IMP_SCORE,4914,GO:0048070,1.2516e-01,7.0000e+00
IMP_SCORE,4915,GO:0043473,1.2516e-01,2.8000e+01
IMP_SCORE,4916,GO:0022857,1.2505e-01,3.1500e+02
IMP_SCORE,4917,GO:0006296,1.2503e-01,6.0000e+00
IMP_SCORE,4918,GO:0051492,1.2502e-01,2.5000e+01
IMP_SCORE,4919,GO:0030228,1.2499e-01,2.0000e+01
IMP_SCORE,4920,GO:0045103,1.2484e-01,2.3000e+01
IMP_SCORE,4921,GO:0071300,1.2484e-01,2.2000e+01
IMP_SCORE,4922,GO:0009164,1.2483e-01,1.4000e+01
IMP_SCORE,4923,GO:0009268,1.2483e-01,2.5000e+01
IMP_SCORE,4924,GO:0007283,1.2480e-01,1.9100e+02
IMP_SCORE,4925,GO:0044449,1.2476e-01,1.4200e+02
IMP_SCORE,4926,GO:0003707,1.2473e-01,1.7000e+01
IMP_SCORE,4927,GO:0014047,1.2473e-01,1.2000e+01
IMP_SCORE,4928,GO:0032986,1.2469e-01,1.6000e+01
IMP_SCORE,4929,GO:0051703,1.2468e-01,3.9000e+01
IMP_SCORE,4930,GO:0051283,1.2468e-01,9.0000e+00
IMP_SCORE,4931,GO:0033143,1.2465e-01,4.2000e+01
IMP_SCORE,4932,GO:0051058,1.2463e-01,1.0000e+01
IMP_SCORE,4933,GO:0043565,1.2462e-01,2.4900e+02
IMP_SCORE,4934,GO:0031589,1.2456e-01,1.2400e+02
IMP_SCORE,4935,GO:0007616,1.2450e-01,3.4000e+01
IMP_SCORE,4936,GO:0005246,1.2450e-01,3.6000e+01
IMP_SCORE,4937,GO:0055037,1.2450e-01,9.5000e+01
IMP_SCORE,4938,GO:0046914,1.2445e-01,9.3200e+02
IMP_SCORE,4939,GO:0010839,1.2445e-01,1.5000e+01
IMP_SCORE,4940,GO:0008235,1.2443e-01,5.1000e+01
IMP_SCORE,4941,GO:0032412,1.2433e-01,7.0000e+01
IMP_SCORE,4942,GO:0034645,1.2433e-01,2.5300e+02
IMP_SCORE,4943,GO:0000988,1.2432e-01,2.0000e+02
IMP_SCORE,4944,GO:0000989,1.2426e-01,1.5200e+02
IMP_SCORE,4945,GO:0022803,1.2425e-01,1.5300e+02
IMP_SCORE,4946,GO:0009059,1.2422e-01,2.9600e+02
IMP_SCORE,4947,GO:0006446,1.2420e-01,1.9000e+01
IMP_SCORE,4948,GO:2001057,1.2419e-01,5.0000e+00
IMP_SCORE,4949,GO:0098609,1.2418e-01,2.8200e+02
IMP_SCORE,4950,GO:0010466,1.2416e-01,9.9000e+01
IMP_SCORE,4951,GO:0046209,1.2404e-01,8.0000e+00
IMP_SCORE,4952,GO:0008643,1.2404e-01,6.4000e+01
IMP_SCORE,4953,GO:0043650,1.2402e-01,1.0000e+01
IMP_SCORE,4954,GO:0050807,1.2401e-01,7.7000e+01
IMP_SCORE,4955,GO:0045239,1.2393e-01,3.4000e+01
IMP_SCORE,4956,GO:0090316,1.2393e-01,7.1000e+01
IMP_SCORE,4957,GO:0052745,1.2392e-01,1.9000e+01
IMP_SCORE,4958,GO:0031652,1.2389e-01,3.0000e+00
IMP_SCORE,4959,GO:0007420,1.2374e-01,1.2500e+02
IMP_SCORE,4960,GO:0009584,1.2371e-01,1.8000e+01
IMP_SCORE,4961,GO:0009593,1.2370e-01,6.2000e+01
IMP_SCORE,4962,GO:1905954,1.2368e-01,2.4000e+01
IMP_SCORE,4963,GO:0043217,1.2366e-01,2.1000e+01
IMP_SCORE,4964,GO:0031644,1.2364e-01,3.3000e+01
IMP_SCORE,4965,GO:0098815,1.2363e-01,8.0000e+00
IMP_SCORE,4966,GO:0071359,1.2360e-01,1.4000e+01
IMP_SCORE,4967,GO:0045116,1.2358e-01,8.0000e+00
IMP_SCORE,4968,GO:1902402,1.2353e-01,1.1000e+01
IMP_SCORE,4969,GO:0061025,1.2352e-01,7.5000e+01
IMP_SCORE,4970,GO:0032308,1.2348e-01,2.0000e+00
IMP_SCORE,4971,GO:0043174,1.2346e-01,1.5000e+01
IMP_SCORE,4972,GO:0048598,1.2342e-01,1.9200e+02
IMP_SCORE,4973,GO:1904668,1.2341e-01,9.0000e+00
IMP_SCORE,4974,GO:0005244,1.2337e-01,5.8000e+01
IMP_SCORE,4975,GO:0006614,1.2335e-01,1.4000e+01
IMP_SCORE,4976,GO:0097031,1.2333e-01,1.6000e+01
IMP_SCORE,4977,GO:0032774,1.2332e-01,1.7800e+02
IMP_SCORE,4978,GO:0070168,1.2331e-01,1.3000e+01
IMP_SCORE,4979,GO:0001846,1.2327e-01,3.0000e+01
IMP_SCORE,4980,GO:0031267,1.2327e-01,1.9700e+02
IMP_SCORE,4981,GO:0045214,1.2327e-01,1.1000e+01
IMP_SCORE,4982,GO:0061695,1.2324e-01,3.1000e+01
IMP_SCORE,4983,GO:0030424,1.2318e-01,1.4200e+02
IMP_SCORE,4984,GO:0001501,1.2309e-01,1.2600e+02
IMP_SCORE,4985,GO:0071782,1.2305e-01,8.0000e+00
IMP_SCORE,4986,GO:0098771,1.2304e-01,1.5300e+02
IMP_SCORE,4987,GO:0009168,1.2303e-01,1.7000e+01
IMP_SCORE,4988,GO:0000768,1.2299e-01,3.6000e+01
IMP_SCORE,4989,GO:0006306,1.2295e-01,1.1000e+01
IMP_SCORE,4990,GO:0042474,1.2295e-01,1.5000e+01
IMP_SCORE,4991,GO:0015144,1.2283e-01,4.5000e+01
IMP_SCORE,4992,GO:0007095,1.2281e-01,1.3000e+01
IMP_SCORE,4993,GO:0044728,1.2280e-01,1.4000e+01
IMP_SCORE,4994,GO:0007635,1.2275e-01,1.1000e+01
IMP_SCORE,4995,GO:0004532,1.2274e-01,9.0000e+00
IMP_SCORE,4996,GO:0031301,1.2271e-01,1.1000e+02
IMP_SCORE,4997,GO:0015026,1.2269e-01,2.2000e+01
IMP_SCORE,4998,GO:1904292,1.2263e-01,6.0000e+00
IMP_SCORE,4999,GO:0051446,1.2263e-01,3.0000e+00
IMP_SCORE,5000,GO:0050746,1.2258e-01,1.0000e+01
IMP_SCORE,5001,GO:0042180,1.2257e-01,4.0000e+01
IMP_SCORE,5002,GO:0021854,1.2256e-01,1.0000e+00
IMP_SCORE,5003,GO:0090335,1.2256e-01,1.0000e+00
IMP_SCORE,5004,GO:1905939,1.2256e-01,1.0000e+00
IMP_SCORE,5005,GO:1901526,1.2256e-01,1.0000e+00
IMP_SCORE,5006,GO:0043568,1.2256e-01,1.0000e+00
IMP_SCORE,5007,GO:0031996,1.2256e-01,1.0000e+00
IMP_SCORE,5008,GO:0097472,1.2252e-01,1.3000e+01
IMP_SCORE,5009,GO:0043039,1.2248e-01,1.7000e+01
IMP_SCORE,5010,GO:0010970,1.2247e-01,3.3000e+01
IMP_SCORE,5011,GO:0006094,1.2246e-01,1.9000e+01
IMP_SCORE,5012,GO:0005778,1.2243e-01,5.5000e+01
IMP_SCORE,5013,GO:0060038,1.2231e-01,5.0000e+00
IMP_SCORE,5014,GO:0050780,1.2218e-01,8.0000e+00
IMP_SCORE,5015,GO:0006725,1.2218e-01,4.8200e+02
IMP_SCORE,5016,GO:0046949,1.2216e-01,3.3000e+01
IMP_SCORE,5017,GO:0042278,1.2212e-01,4.3000e+01
IMP_SCORE,5018,GO:0005911,1.2212e-01,3.3300e+02
IMP_SCORE,5019,GO:0005743,1.2210e-01,1.6500e+02
IMP_SCORE,5020,GO:0051851,1.2202e-01,2.4000e+01
IMP_SCORE,5021,GO:0004806,1.2200e-01,2.4000e+01
IMP_SCORE,5022,GO:0031430,1.2192e-01,4.0000e+01
IMP_SCORE,5023,GO:0098727,1.2189e-01,3.4000e+01
IMP_SCORE,5024,GO:0051875,1.2187e-01,8.0000e+00
IMP_SCORE,5025,GO:0090568,1.2185e-01,2.2000e+01
IMP_SCORE,5026,GO:0005520,1.2176e-01,2.8000e+01
IMP_SCORE,5027,GO:0048705,1.2172e-01,3.3000e+01
IMP_SCORE,5028,GO:0051536,1.2169e-01,4.4000e+01
IMP_SCORE,5029,GO:0043236,1.2167e-01,3.2000e+01
IMP_SCORE,5030,GO:0007064,1.2165e-01,8.0000e+00
IMP_SCORE,5031,GO:0015924,1.2161e-01,1.0000e+01
IMP_SCORE,5032,GO:0072595,1.2155e-01,2.0000e+01
IMP_SCORE,5033,GO:0097581,1.2154e-01,1.3000e+01
IMP_SCORE,5034,GO:0030317,1.2151e-01,1.7000e+01
IMP_SCORE,5035,GO:0019208,1.2150e-01,9.0000e+01
IMP_SCORE,5036,GO:0046464,1.2149e-01,1.6000e+01
IMP_SCORE,5037,GO:1990234,1.2149e-01,2.2500e+02
IMP_SCORE,5038,GO:0000976,1.2147e-01,1.0900e+02
IMP_SCORE,5039,GO:0019835,1.2145e-01,1.8000e+01
IMP_SCORE,5040,GO:0015267,1.2140e-01,1.6400e+02
IMP_SCORE,5041,GO:0045124,1.2138e-01,9.0000e+00
IMP_SCORE,5042,GO:0032968,1.2137e-01,3.0000e+00
IMP_SCORE,5043,GO:0090305,1.2136e-01,8.3000e+01
IMP_SCORE,5044,GO:0006536,1.2128e-01,2.6000e+01
IMP_SCORE,5045,GO:0009611,1.2126e-01,7.3000e+01
IMP_SCORE,5046,GO:0042044,1.2118e-01,4.7000e+01
IMP_SCORE,5047,GO:0044427,1.2116e-01,2.4100e+02
IMP_SCORE,5048,GO:0030326,1.2115e-01,3.3000e+01
IMP_SCORE,5049,GO:0005637,1.2111e-01,5.3000e+01
IMP_SCORE,5050,GO:0042098,1.2100e-01,8.0000e+00
IMP_SCORE,5051,GO:0031060,1.2090e-01,1.7000e+01
IMP_SCORE,5052,GO:0045861,1.2080e-01,8.3000e+01
IMP_SCORE,5053,GO:0015682,1.2080e-01,2.4000e+01
IMP_SCORE,5054,GO:0043518,1.2079e-01,1.7000e+01
IMP_SCORE,5055,GO:1903307,1.2075e-01,3.4000e+01
IMP_SCORE,5056,GO:0061088,1.2074e-01,1.6000e+01
IMP_SCORE,5057,GO:0048639,1.2071e-01,3.0000e+01
IMP_SCORE,5058,GO:0007129,1.2070e-01,8.0000e+00
IMP_SCORE,5059,GO:0090136,1.2069e-01,1.5000e+01
IMP_SCORE,5060,GO:0004653,1.2056e-01,3.1000e+01
IMP_SCORE,5061,GO:0015849,1.2053e-01,9.5000e+01
IMP_SCORE,5062,GO:0007275,1.2050e-01,3.4300e+02
IMP_SCORE,5063,GO:0015298,1.2047e-01,2.3000e+01
IMP_SCORE,5064,GO:0090002,1.2038e-01,3.1000e+01
IMP_SCORE,5065,GO:0045028,1.2037e-01,2.6000e+01
IMP_SCORE,5066,GO:0001503,1.2033e-01,5.3000e+01
IMP_SCORE,5067,GO:0016607,1.2031e-01,2.1700e+02
IMP_SCORE,5068,GO:0004693,1.2023e-01,9.0000e+00
IMP_SCORE,5069,GO:0000578,1.2018e-01,1.5000e+01
IMP_SCORE,5070,GO:1902883,1.2016e-01,1.1000e+01
IMP_SCORE,5071,GO:0022832,1.2003e-01,8.8000e+01
IMP_SCORE,5072,GO:0005261,1.2000e-01,1.0400e+02
IMP_SCORE,5073,GO:0019001,1.1997e-01,1.8200e+02
IMP_SCORE,5074,GO:1901136,1.1995e-01,1.1200e+02
IMP_SCORE,5075,GO:0005840,1.1994e-01,6.1000e+01
IMP_SCORE,5076,GO:1902003,1.1994e-01,2.1000e+01
IMP_SCORE,5077,GO:0070325,1.1988e-01,1.0000e+01
IMP_SCORE,5078,GO:0006778,1.1987e-01,2.0000e+01
IMP_SCORE,5079,GO:0007224,1.1982e-01,3.1000e+01
IMP_SCORE,5080,GO:0035336,1.1978e-01,3.5000e+01
IMP_SCORE,5081,GO:0044272,1.1975e-01,1.1400e+02
IMP_SCORE,5082,GO:0000041,1.1972e-01,6.5000e+01
IMP_SCORE,5083,GO:0031468,1.1972e-01,8.0000e+00
IMP_SCORE,5084,GO:0070063,1.1971e-01,3.7000e+01
IMP_SCORE,5085,GO:0031167,1.1967e-01,7.0000e+00
IMP_SCORE,5086,GO:0016324,1.1967e-01,2.1100e+02
IMP_SCORE,5087,GO:0050796,1.1961e-01,5.1000e+01
IMP_SCORE,5088,GO:0046500,1.1961e-01,1.5000e+01
IMP_SCORE,5089,GO:1905354,1.1958e-01,2.6000e+01
IMP_SCORE,5090,GO:0099516,1.1952e-01,4.2000e+01
IMP_SCORE,5091,GO:0000060,1.1941e-01,1.6000e+01
IMP_SCORE,5092,GO:0032026,1.1940e-01,2.5000e+01
IMP_SCORE,5093,GO:0060996,1.1936e-01,4.0000e+00
IMP_SCORE,5094,GO:0007096,1.1934e-01,1.8000e+01
IMP_SCORE,5095,GO:0048754,1.1919e-01,2.4000e+01
IMP_SCORE,5096,GO:0004029,1.1916e-01,5.1000e+01
IMP_SCORE,5097,GO:0003254,1.1909e-01,9.0000e+00
IMP_SCORE,5098,GO:0006605,1.1901e-01,8.7000e+01
IMP_SCORE,5099,GO:0099081,1.1898e-01,3.2000e+02
IMP_SCORE,5100,GO:0002080,1.1898e-01,1.0000e+01
IMP_SCORE,5101,GO:0008064,1.1887e-01,6.2000e+01
IMP_SCORE,5102,GO:0003730,1.1879e-01,3.5000e+01
IMP_SCORE,5103,GO:0044803,1.1878e-01,6.0000e+00
IMP_SCORE,5104,GO:0045954,1.1878e-01,9.0000e+00
IMP_SCORE,5105,GO:0016579,1.1875e-01,6.8000e+01
IMP_SCORE,5106,GO:0072594,1.1874e-01,8.9000e+01
IMP_SCORE,5107,GO:0046943,1.1869e-01,6.5000e+01
IMP_SCORE,5108,GO:0048149,1.1869e-01,7.0000e+00
IMP_SCORE,5109,GO:0005031,1.1867e-01,2.5000e+01
IMP_SCORE,5110,GO:0001906,1.1853e-01,3.9000e+01
IMP_SCORE,5111,GO:0008347,1.1850e-01,3.9000e+01
IMP_SCORE,5112,GO:0071482,1.1850e-01,2.4000e+01
IMP_SCORE,5113,GO:2000242,1.1848e-01,2.1000e+01
IMP_SCORE,5114,GO:0044243,1.1846e-01,3.8000e+01
IMP_SCORE,5115,GO:1903306,1.1842e-01,2.4000e+01
IMP_SCORE,5116,GO:0036150,1.1841e-01,1.9000e+01
IMP_SCORE,5117,GO:0030173,1.1840e-01,5.6000e+01
IMP_SCORE,5118,GO:0071236,1.1840e-01,6.0000e+00
IMP_SCORE,5119,GO:0045625,1.1839e-01,7.0000e+00
IMP_SCORE,5120,GO:0016073,1.1837e-01,2.1000e+01
IMP_SCORE,5121,GO:0051084,1.1827e-01,7.0000e+00
IMP_SCORE,5122,GO:0006606,1.1825e-01,4.6000e+01
IMP_SCORE,5123,GO:0061135,1.1820e-01,8.1000e+01
IMP_SCORE,5124,GO:0005581,1.1818e-01,1.6700e+02
IMP_SCORE,5125,GO:0090196,1.1816e-01,1.2000e+01
IMP_SCORE,5126,GO:0033762,1.1814e-01,2.5000e+01
IMP_SCORE,5127,GO:1900015,1.1810e-01,7.0000e+00
IMP_SCORE,5128,GO:0031256,1.1810e-01,6.1000e+01
IMP_SCORE,5129,GO:0006368,1.1809e-01,2.2000e+01
IMP_SCORE,5130,GO:0000979,1.1808e-01,2.3000e+01
IMP_SCORE,5131,GO:1903859,1.1808e-01,1.2000e+01
IMP_SCORE,5132,GO:0086002,1.1805e-01,6.0000e+00
IMP_SCORE,5133,GO:0001614,1.1786e-01,2.7000e+01
IMP_SCORE,5134,GO:0032402,1.1785e-01,9.0000e+00
IMP_SCORE,5135,GO:1901861,1.1783e-01,2.5000e+01
IMP_SCORE,5136,GO:0044464,1.1779e-01,1.2500e+03
IMP_SCORE,5137,GO:0060292,1.1774e-01,1.0000e+00
IMP_SCORE,5138,GO:0034139,1.1774e-01,1.0000e+00
IMP_SCORE,5139,GO:0034308,1.1774e-01,5.2000e+01
IMP_SCORE,5140,GO:0000982,1.1763e-01,7.3000e+01
IMP_SCORE,5141,GO:0050662,1.1761e-01,1.3400e+02
IMP_SCORE,5142,GO:0060612,1.1756e-01,2.7000e+01
IMP_SCORE,5143,GO:0006378,1.1746e-01,1.0000e+01
IMP_SCORE,5144,GO:0045171,1.1737e-01,4.7000e+01
IMP_SCORE,5145,GO:0016893,1.1734e-01,3.3000e+01
IMP_SCORE,5146,GO:0090630,1.1731e-01,3.7000e+01
IMP_SCORE,5147,GO:0032592,1.1731e-01,2.0000e+01
IMP_SCORE,5148,GO:0070006,1.1731e-01,2.1000e+01
IMP_SCORE,5149,GO:0005881,1.1729e-01,6.9000e+01
IMP_SCORE,5150,GO:0007281,1.1723e-01,4.5000e+01
IMP_SCORE,5151,GO:0060627,1.1721e-01,1.3900e+02
IMP_SCORE,5152,GO:0006412,1.1720e-01,5.1000e+01
IMP_SCORE,5153,GO:0086065,1.1718e-01,1.3000e+01
IMP_SCORE,5154,GO:0048608,1.1712e-01,8.4000e+01
IMP_SCORE,5155,GO:0010560,1.1712e-01,3.0000e+00
IMP_SCORE,5156,GO:0050811,1.1708e-01,9.0000e+00
IMP_SCORE,5157,GO:0006820,1.1699e-01,2.3400e+02
IMP_SCORE,5158,GO:0060090,1.1698e-01,1.0600e+02
IMP_SCORE,5159,GO:0030500,1.1692e-01,3.5000e+01
IMP_SCORE,5160,GO:0034032,1.1689e-01,1.0000e+01
IMP_SCORE,5161,GO:0035137,1.1689e-01,8.0000e+00
IMP_SCORE,5162,GO:0055062,1.1687e-01,4.0000e+00
IMP_SCORE,5163,GO:0042339,1.1682e-01,2.2000e+01
IMP_SCORE,5164,GO:0089711,1.1681e-01,9.0000e+00
IMP_SCORE,5165,GO:0016772,1.1673e-01,2.8700e+02
IMP_SCORE,5166,GO:0002709,1.1667e-01,1.2000e+01
IMP_SCORE,5167,GO:0016597,1.1650e-01,5.5000e+01
IMP_SCORE,5168,GO:0006112,1.1647e-01,2.9000e+01
IMP_SCORE,5169,GO:0034440,1.1646e-01,4.9000e+01
IMP_SCORE,5170,GO:0030318,1.1644e-01,2.3000e+01
IMP_SCORE,5171,GO:0005834,1.1643e-01,5.7000e+01
IMP_SCORE,5172,GO:0008324,1.1635e-01,2.0100e+02
IMP_SCORE,5173,GO:0009880,1.1635e-01,2.2000e+01
IMP_SCORE,5174,GO:0006294,1.1634e-01,1.3000e+01
IMP_SCORE,5175,GO:0008233,1.1634e-01,3.6800e+02
IMP_SCORE,5176,GO:0035325,1.1632e-01,1.6000e+01
IMP_SCORE,5177,GO:0021533,1.1626e-01,1.0000e+01
IMP_SCORE,5178,GO:0002711,1.1625e-01,1.2000e+01
IMP_SCORE,5179,GO:0042277,1.1623e-01,2.4800e+02
IMP_SCORE,5180,GO:0071855,1.1616e-01,9.0000e+00
IMP_SCORE,5181,GO:0055085,1.1606e-01,3.7700e+02
IMP_SCORE,5182,GO:0035338,1.1596e-01,4.2000e+01
IMP_SCORE,5183,GO:0035869,1.1595e-01,2.8000e+01
IMP_SCORE,5184,GO:0032981,1.1592e-01,1.8000e+01
IMP_SCORE,5185,GO:0032375,1.1586e-01,4.0000e+00
IMP_SCORE,5186,GO:0097696,1.1582e-01,2.6000e+01
IMP_SCORE,5187,GO:0008156,1.1581e-01,1.1000e+01
IMP_SCORE,5188,GO:0000428,1.1581e-01,9.0000e+00
IMP_SCORE,5189,GO:1901550,1.1577e-01,1.3000e+01
IMP_SCORE,5190,GO:0090005,1.1561e-01,1.1000e+01
IMP_SCORE,5191,GO:0072331,1.1553e-01,4.3000e+01
IMP_SCORE,5192,GO:0002065,1.1551e-01,1.4000e+01
IMP_SCORE,5193,GO:0006661,1.1545e-01,3.8000e+01
IMP_SCORE,5194,GO:0010880,1.1543e-01,9.0000e+00
IMP_SCORE,5195,GO:0007158,1.1543e-01,1.0000e+01
IMP_SCORE,5196,GO:0071013,1.1542e-01,1.8000e+01
IMP_SCORE,5197,GO:0001540,1.1539e-01,7.3000e+01
IMP_SCORE,5198,GO:0043043,1.1534e-01,6.6000e+01
IMP_SCORE,5199,GO:1902582,1.1529e-01,1.3400e+02
IMP_SCORE,5200,GO:0060606,1.1529e-01,1.5000e+01
IMP_SCORE,5201,GO:0051568,1.1528e-01,9.0000e+00
IMP_SCORE,5202,GO:0035510,1.1527e-01,9.0000e+00
IMP_SCORE,5203,GO:0003279,1.1525e-01,2.3000e+01
IMP_SCORE,5204,GO:0099601,1.1517e-01,1.2000e+01
IMP_SCORE,5205,GO:0051606,1.1508e-01,1.2800e+02
IMP_SCORE,5206,GO:0007517,1.1508e-01,5.8000e+01
IMP_SCORE,5207,GO:0070603,1.1504e-01,3.9000e+01
IMP_SCORE,5208,GO:0015459,1.1501e-01,3.8000e+01
IMP_SCORE,5209,GO:0098563,1.1501e-01,9.0000e+00
IMP_SCORE,5210,GO:0035195,1.1499e-01,1.1000e+01
IMP_SCORE,5211,GO:0003774,1.1498e-01,7.6000e+01
IMP_SCORE,5212,GO:0042589,1.1494e-01,8.0000e+00
IMP_SCORE,5213,GO:0070076,1.1485e-01,1.4000e+01
IMP_SCORE,5214,GO:0036151,1.1480e-01,3.0000e+01
IMP_SCORE,5215,GO:0005089,1.1479e-01,3.9000e+01
IMP_SCORE,5216,GO:0071294,1.1478e-01,6.5000e+01
IMP_SCORE,5217,GO:0006754,1.1476e-01,1.0000e+01
IMP_SCORE,5218,GO:0000287,1.1469e-01,2.0900e+02
IMP_SCORE,5219,GO:0008528,1.1468e-01,6.4000e+01
IMP_SCORE,5220,GO:0031593,1.1467e-01,1.5000e+01
IMP_SCORE,5221,GO:0004697,1.1465e-01,5.0000e+00
IMP_SCORE,5222,GO:0061028,1.1462e-01,2.1000e+01
IMP_SCORE,5223,GO:0046467,1.1451e-01,5.9000e+01
IMP_SCORE,5224,GO:0043094,1.1449e-01,2.5000e+01
IMP_SCORE,5225,GO:0009166,1.1448e-01,1.1000e+01
IMP_SCORE,5226,GO:0007416,1.1443e-01,6.7000e+01
IMP_SCORE,5227,GO:0042274,1.1434e-01,7.0000e+00
IMP_SCORE,5228,GO:0070838,1.1421e-01,1.0700e+02
IMP_SCORE,5229,GO:0020037,1.1416e-01,9.3000e+01
IMP_SCORE,5230,GO:0050873,1.1410e-01,2.5000e+01
IMP_SCORE,5231,GO:0032769,1.1404e-01,6.0000e+00
IMP_SCORE,5232,GO:0034470,1.1394e-01,9.3000e+01
IMP_SCORE,5233,GO:0042402,1.1394e-01,5.3000e+01
IMP_SCORE,5234,GO:0016358,1.1393e-01,1.5000e+01
IMP_SCORE,5235,GO:0046873,1.1391e-01,1.2700e+02
IMP_SCORE,5236,GO:0006260,1.1390e-01,6.1000e+01
IMP_SCORE,5237,GO:0031330,1.1388e-01,4.6000e+01
IMP_SCORE,5238,GO:0036499,1.1386e-01,4.0000e+00
IMP_SCORE,5239,GO:0070988,1.1383e-01,2.7000e+01
IMP_SCORE,5240,GO:0015030,1.1378e-01,3.2000e+01
IMP_SCORE,5241,GO:0071889,1.1374e-01,2.1000e+01
IMP_SCORE,5242,GO:1901137,1.1372e-01,1.2900e+02
IMP_SCORE,5243,GO:0000398,1.1365e-01,5.9000e+01
IMP_SCORE,5244,GO:0046329,1.1356e-01,1.2000e+01
IMP_SCORE,5245,GO:1902656,1.1355e-01,6.0000e+00
IMP_SCORE,5246,GO:0006418,1.1352e-01,1.7000e+01
IMP_SCORE,5247,GO:0016114,1.1341e-01,1.1000e+01
IMP_SCORE,5248,GO:0001502,1.1327e-01,1.4000e+01
IMP_SCORE,5249,GO:0051291,1.1319e-01,3.0000e+01
IMP_SCORE,5250,GO:0008373,1.1314e-01,3.9000e+01
IMP_SCORE,5251,GO:1900409,1.1310e-01,9.0000e+00
IMP_SCORE,5252,GO:0016242,1.1308e-01,1.0000e+01
IMP_SCORE,5253,GO:0021952,1.1305e-01,1.8000e+01
IMP_SCORE,5254,GO:0033048,1.1304e-01,2.0000e+00
IMP_SCORE,5255,GO:1901016,1.1303e-01,2.1000e+01
IMP_SCORE,5256,GO:0006721,1.1295e-01,6.1000e+01
IMP_SCORE,5257,GO:0009074,1.1283e-01,3.2000e+01
IMP_SCORE,5258,GO:0061245,1.1268e-01,4.1000e+01
IMP_SCORE,5259,GO:1901991,1.1262e-01,4.0000e+01
IMP_SCORE,5260,GO:0006694,1.1261e-01,8.2000e+01
IMP_SCORE,5261,GO:0044236,1.1260e-01,3.6000e+01
IMP_SCORE,5262,GO:0060174,1.1258e-01,8.0000e+00
IMP_SCORE,5263,GO:0031572,1.1248e-01,1.6000e+01
IMP_SCORE,5264,GO:0035194,1.1248e-01,1.6000e+01
IMP_SCORE,5265,GO:0008270,1.1228e-01,8.6100e+02
IMP_SCORE,5266,GO:0018205,1.1225e-01,8.8000e+01
IMP_SCORE,5267,GO:0036064,1.1224e-01,3.4000e+01
IMP_SCORE,5268,GO:0032436,1.1224e-01,2.9000e+01
IMP_SCORE,5269,GO:0003824,1.1220e-01,1.5060e+03
IMP_SCORE,5270,GO:0019755,1.1216e-01,3.0000e+01
IMP_SCORE,5271,GO:0015711,1.1215e-01,1.5600e+02
IMP_SCORE,5272,GO:0000301,1.1212e-01,1.7000e+01
IMP_SCORE,5273,GO:0002070,1.1205e-01,3.0000e+00
IMP_SCORE,5274,GO:0008179,1.1204e-01,4.0000e+00
IMP_SCORE,5275,GO:1902554,1.1199e-01,2.7000e+01
IMP_SCORE,5276,GO:0034969,1.1194e-01,2.4000e+01
IMP_SCORE,5277,GO:0004303,1.1191e-01,2.9000e+01
IMP_SCORE,5278,GO:0031647,1.1189e-01,8.4000e+01
IMP_SCORE,5279,GO:0006325,1.1189e-01,1.6200e+02
IMP_SCORE,5280,GO:0001954,1.1185e-01,8.0000e+00
IMP_SCORE,5281,GO:0097150,1.1184e-01,3.0000e+00
IMP_SCORE,5282,GO:0055081,1.1177e-01,1.2000e+01
IMP_SCORE,5283,GO:0001895,1.1172e-01,3.1000e+01
IMP_SCORE,5284,GO:0016925,1.1168e-01,2.6000e+01
IMP_SCORE,5285,GO:0097722,1.1167e-01,2.1000e+01
IMP_SCORE,5286,GO:0051937,1.1166e-01,1.2000e+01
IMP_SCORE,5287,GO:0045071,1.1166e-01,3.2000e+01
IMP_SCORE,5288,GO:0016571,1.1163e-01,3.9000e+01
IMP_SCORE,5289,GO:0008544,1.1161e-01,4.2000e+01
IMP_SCORE,5290,GO:0035257,1.1160e-01,4.9000e+01
IMP_SCORE,5291,GO:0005159,1.1160e-01,3.0000e+00
IMP_SCORE,5292,GO:0046365,1.1157e-01,3.4000e+01
IMP_SCORE,5293,GO:0033690,1.1155e-01,2.0000e+01
IMP_SCORE,5294,GO:0005979,1.1155e-01,1.6000e+01
IMP_SCORE,5295,GO:0005548,1.1143e-01,2.5000e+01
IMP_SCORE,5296,GO:0010226,1.1143e-01,3.0000e+00
IMP_SCORE,5297,GO:0006956,1.1138e-01,4.7000e+01
IMP_SCORE,5298,GO:0061098,1.1128e-01,2.3000e+01
IMP_SCORE,5299,GO:0006818,1.1126e-01,5.6000e+01
IMP_SCORE,5300,GO:0051497,1.1123e-01,8.0000e+00
IMP_SCORE,5301,GO:0042181,1.1121e-01,1.1000e+01
IMP_SCORE,5302,GO:0004715,1.1111e-01,1.7000e+01
IMP_SCORE,5303,GO:0033344,1.1105e-01,1.2000e+01
IMP_SCORE,5304,GO:0007219,1.1104e-01,5.1000e+01
IMP_SCORE,5305,GO:0008237,1.1102e-01,1.1100e+02
IMP_SCORE,5306,GO:0071479,1.1099e-01,2.5000e+01
IMP_SCORE,5307,GO:1901681,1.1085e-01,1.8600e+02
IMP_SCORE,5308,GO:0002902,1.1085e-01,4.0000e+00
IMP_SCORE,5309,GO:0044265,1.1072e-01,1.5800e+02
IMP_SCORE,5310,GO:0098927,1.1070e-01,5.0000e+00
IMP_SCORE,5311,GO:0009913,1.1063e-01,2.9000e+01
IMP_SCORE,5312,GO:0004950,1.1062e-01,1.6000e+01
IMP_SCORE,5313,GO:0044085,1.1055e-01,8.4000e+01
IMP_SCORE,5314,GO:0070405,1.1053e-01,2.4000e+01
IMP_SCORE,5315,GO:0006814,1.1042e-01,7.9000e+01
IMP_SCORE,5316,GO:0050982,1.1030e-01,2.3000e+01
IMP_SCORE,5317,GO:0055094,1.1026e-01,3.6000e+01
IMP_SCORE,5318,GO:0003678,1.1024e-01,9.0000e+00
IMP_SCORE,5319,GO:0045184,1.1023e-01,3.7800e+02
IMP_SCORE,5320,GO:0005576,1.1022e-01,1.4280e+03
IMP_SCORE,5321,GO:0031497,1.1007e-01,6.0000e+00
IMP_SCORE,5322,GO:0048878,1.1004e-01,2.5000e+02
IMP_SCORE,5323,GO:0061351,1.1003e-01,2.7000e+01
IMP_SCORE,5324,GO:0006213,1.1001e-01,1.7000e+01
IMP_SCORE,5325,GO:1902803,1.1000e-01,1.8000e+01
IMP_SCORE,5326,GO:0015291,1.0995e-01,1.1800e+02
IMP_SCORE,5327,GO:0071545,1.0989e-01,1.0000e+01
IMP_SCORE,5328,GO:0008543,1.0987e-01,2.3000e+01
IMP_SCORE,5329,GO:0051705,1.0982e-01,5.1000e+01
IMP_SCORE,5330,GO:0000149,1.0975e-01,1.0000e+02
IMP_SCORE,5331,GO:0005225,1.0975e-01,2.3000e+01
IMP_SCORE,5332,GO:0006073,1.0971e-01,2.4000e+01
IMP_SCORE,5333,GO:0060170,1.0963e-01,3.3000e+01
IMP_SCORE,5334,GO:0006405,1.0961e-01,3.7000e+01
IMP_SCORE,5335,GO:0070071,1.0954e-01,6.0000e+00
IMP_SCORE,5336,GO:0043198,1.0951e-01,1.3000e+01
IMP_SCORE,5337,GO:0006910,1.0939e-01,2.5000e+01
IMP_SCORE,5338,GO:0006541,1.0935e-01,2.1000e+01
IMP_SCORE,5339,GO:0001658,1.0934e-01,1.1000e+01
IMP_SCORE,5340,GO:0016722,1.0933e-01,4.6000e+01
IMP_SCORE,5341,GO:0071277,1.0927e-01,3.6000e+01
IMP_SCORE,5342,GO:1902914,1.0917e-01,1.0000e+00
IMP_SCORE,5343,GO:0034199,1.0917e-01,1.0000e+00
IMP_SCORE,5344,GO:0046165,1.0913e-01,3.0000e+01
IMP_SCORE,5345,GO:0043413,1.0902e-01,9.7000e+01
IMP_SCORE,5346,GO:0006497,1.0902e-01,9.0000e+01
IMP_SCORE,5347,GO:0009101,1.0899e-01,1.8000e+01
IMP_SCORE,5348,GO:0033169,1.0894e-01,7.0000e+00
IMP_SCORE,5349,GO:0022414,1.0892e-01,5.8500e+02
IMP_SCORE,5350,GO:0005923,1.0892e-01,1.4100e+02
IMP_SCORE,5351,GO:0048232,1.0885e-01,1.7800e+02
IMP_SCORE,5352,GO:0072599,1.0884e-01,1.5000e+01
IMP_SCORE,5353,GO:0061620,1.0875e-01,1.5000e+01
IMP_SCORE,5354,GO:0009126,1.0867e-01,4.5000e+01
IMP_SCORE,5355,GO:0097066,1.0866e-01,2.1000e+01
IMP_SCORE,5356,GO:0044798,1.0862e-01,3.4000e+01
IMP_SCORE,5357,GO:1902911,1.0860e-01,2.4000e+01
IMP_SCORE,5358,GO:0070016,1.0849e-01,3.0000e+00
IMP_SCORE,5359,GO:0043631,1.0849e-01,1.2000e+01
IMP_SCORE,5360,GO:0006544,1.0846e-01,1.6000e+01
IMP_SCORE,5361,GO:0051016,1.0845e-01,1.3000e+01
IMP_SCORE,5362,GO:0008391,1.0843e-01,6.0000e+00
IMP_SCORE,5363,GO:0099738,1.0826e-01,3.0000e+00
IMP_SCORE,5364,GO:0098754,1.0820e-01,8.9000e+01
IMP_SCORE,5365,GO:1904036,1.0818e-01,9.0000e+00
IMP_SCORE,5366,GO:0035567,1.0818e-01,3.4000e+01
IMP_SCORE,5367,GO:0033572,1.0817e-01,1.8000e+01
IMP_SCORE,5368,GO:0090304,1.0811e-01,3.1500e+02
IMP_SCORE,5369,GO:0071384,1.0806e-01,1.8000e+01
IMP_SCORE,5370,GO:0015908,1.0801e-01,2.9000e+01
IMP_SCORE,5371,GO:0071107,1.0801e-01,6.0000e+00
IMP_SCORE,5372,GO:0048172,1.0794e-01,3.0000e+01
IMP_SCORE,5373,GO:0032943,1.0791e-01,2.2000e+01
IMP_SCORE,5374,GO:0007045,1.0785e-01,1.7000e+01
IMP_SCORE,5375,GO:0015980,1.0783e-01,5.2000e+01
IMP_SCORE,5376,GO:0010822,1.0782e-01,6.0000e+01
IMP_SCORE,5377,GO:1900542,1.0774e-01,3.7000e+01
IMP_SCORE,5378,GO:0070863,1.0771e-01,3.0000e+00
IMP_SCORE,5379,GO:0042832,1.0769e-01,2.7000e+01
IMP_SCORE,5380,GO:0014068,1.0769e-01,2.4000e+01
IMP_SCORE,5381,GO:1905207,1.0766e-01,3.0000e+00
IMP_SCORE,5382,GO:0031663,1.0765e-01,1.7000e+01
IMP_SCORE,5383,GO:0097659,1.0762e-01,1.7500e+02
IMP_SCORE,5384,GO:0006278,1.0761e-01,7.0000e+00
IMP_SCORE,5385,GO:0000776,1.0759e-01,6.9000e+01
IMP_SCORE,5386,GO:0060147,1.0754e-01,1.0000e+00
IMP_SCORE,5387,GO:0048531,1.0752e-01,1.1000e+01
IMP_SCORE,5388,GO:0070633,1.0745e-01,2.2000e+01
IMP_SCORE,5389,GO:0060563,1.0743e-01,1.2000e+01
IMP_SCORE,5390,GO:0071404,1.0742e-01,2.7000e+01
IMP_SCORE,5391,GO:0009581,1.0733e-01,6.2000e+01
IMP_SCORE,5392,GO:1990777,1.0732e-01,3.4000e+01
IMP_SCORE,5393,GO:0006974,1.0724e-01,1.6600e+02
IMP_SCORE,5394,GO:0032418,1.0716e-01,2.4000e+01
IMP_SCORE,5395,GO:0008210,1.0715e-01,2.9000e+01
IMP_SCORE,5396,GO:0090329,1.0714e-01,2.2000e+01
IMP_SCORE,5397,GO:0006811,1.0713e-01,4.7800e+02
IMP_SCORE,5398,GO:0070207,1.0701e-01,3.2000e+01
IMP_SCORE,5399,GO:0044703,1.0700e-01,7.6000e+01
IMP_SCORE,5400,GO:0060099,1.0698e-01,6.0000e+00
IMP_SCORE,5401,GO:0002475,1.0690e-01,1.7000e+01
IMP_SCORE,5402,GO:0090723,1.0686e-01,1.6000e+01
IMP_SCORE,5403,GO:0009792,1.0680e-01,6.2000e+01
IMP_SCORE,5404,GO:1905508,1.0680e-01,1.2000e+01
IMP_SCORE,5405,GO:0061756,1.0677e-01,1.0000e+01
IMP_SCORE,5406,GO:0031579,1.0676e-01,1.3000e+01
IMP_SCORE,5407,GO:0016667,1.0675e-01,4.5000e+01
IMP_SCORE,5408,GO:0033267,1.0673e-01,8.6000e+01
IMP_SCORE,5409,GO:0008585,1.0668e-01,1.1000e+01
IMP_SCORE,5410,GO:1903830,1.0656e-01,2.3000e+01
IMP_SCORE,5411,GO:0031023,1.0651e-01,3.2000e+01
IMP_SCORE,5412,GO:0016502,1.0648e-01,3.6000e+01
IMP_SCORE,5413,GO:0043508,1.0639e-01,9.0000e+00
IMP_SCORE,5414,GO:0044090,1.0637e-01,1.6000e+01
IMP_SCORE,5415,GO:0006890,1.0632e-01,4.8000e+01
IMP_SCORE,5416,GO:0003044,1.0623e-01,1.4000e+01
IMP_SCORE,5417,GO:0004012,1.0616e-01,1.3000e+01
IMP_SCORE,5418,GO:0005451,1.0616e-01,8.0000e+00
IMP_SCORE,5419,GO:0035089,1.0613e-01,1.0000e+01
IMP_SCORE,5420,GO:0016887,1.0612e-01,1.3800e+02
IMP_SCORE,5421,GO:0006295,1.0606e-01,1.1000e+01
IMP_SCORE,5422,GO:0006476,1.0601e-01,2.3000e+01
IMP_SCORE,5423,GO:0072531,1.0598e-01,1.2000e+01
IMP_SCORE,5424,GO:0048681,1.0593e-01,8.0000e+00
IMP_SCORE,5425,GO:0043161,1.0588e-01,7.1000e+01
IMP_SCORE,5426,GO:0007062,1.0586e-01,4.2000e+01
IMP_SCORE,5427,GO:0001077,1.0575e-01,5.2000e+01
IMP_SCORE,5428,GO:0032934,1.0572e-01,3.6000e+01
IMP_SCORE,5429,GO:0007369,1.0571e-01,2.6000e+01
IMP_SCORE,5430,GO:0018208,1.0564e-01,3.6000e+01
IMP_SCORE,5431,GO:0043178,1.0563e-01,4.5000e+01
IMP_SCORE,5432,GO:0006482,1.0562e-01,1.6000e+01
IMP_SCORE,5433,GO:0000295,1.0561e-01,1.0000e+01
IMP_SCORE,5434,GO:0072507,1.0552e-01,8.6000e+01
IMP_SCORE,5435,GO:0006862,1.0546e-01,1.4000e+01
IMP_SCORE,5436,GO:0051384,1.0546e-01,5.0000e+01
IMP_SCORE,5437,GO:0060324,1.0542e-01,3.0000e+00
IMP_SCORE,5438,GO:0055106,1.0536e-01,1.0000e+01
IMP_SCORE,5439,GO:0086013,1.0534e-01,4.0000e+00
IMP_SCORE,5440,GO:0015293,1.0531e-01,7.9000e+01
IMP_SCORE,5441,GO:0001650,1.0529e-01,1.1700e+02
IMP_SCORE,5442,GO:0005540,1.0528e-01,8.2000e+01
IMP_SCORE,5443,GO:0008150,1.0527e-01,1.3380e+03
IMP_SCORE,5444,GO:0015630,1.0527e-01,1.5300e+02
IMP_SCORE,5445,GO:0060395,1.0523e-01,1.1000e+01
IMP_SCORE,5446,GO:0045022,1.0516e-01,8.0000e+00
IMP_SCORE,5447,GO:0004866,1.0514e-01,8.6000e+01
IMP_SCORE,5448,GO:0008074,1.0492e-01,3.0000e+00
IMP_SCORE,5449,GO:2000209,1.0488e-01,1.0000e+01
IMP_SCORE,5450,GO:0007339,1.0488e-01,2.6000e+01
IMP_SCORE,5451,GO:0005639,1.0483e-01,1.7000e+01
IMP_SCORE,5452,GO:0031055,1.0479e-01,1.2000e+01
IMP_SCORE,5453,GO:0000313,1.0479e-01,2.0000e+01
IMP_SCORE,5454,GO:0030260,1.0478e-01,5.1000e+01
IMP_SCORE,5455,GO:0042770,1.0478e-01,2.2000e+01
IMP_SCORE,5456,GO:0090344,1.0477e-01,3.0000e+00
IMP_SCORE,5457,GO:2000310,1.0473e-01,7.0000e+00
IMP_SCORE,5458,GO:0070160,1.0468e-01,1.4900e+02
IMP_SCORE,5459,GO:0030194,1.0454e-01,1.5000e+01
IMP_SCORE,5460,GO:0031231,1.0453e-01,1.5000e+01
IMP_SCORE,5461,GO:0098632,1.0444e-01,4.5000e+01
IMP_SCORE,5462,GO:0007600,1.0428e-01,2.9800e+02
IMP_SCORE,5463,GO:0034220,1.0425e-01,2.6500e+02
IMP_SCORE,5464,GO:0016776,1.0423e-01,3.8000e+01
IMP_SCORE,5465,GO:0003823,1.0419e-01,5.9000e+01
IMP_SCORE,5466,GO:0003746,1.0418e-01,1.1000e+01
IMP_SCORE,5467,GO:0032963,1.0408e-01,4.5000e+01
IMP_SCORE,5468,GO:0006626,1.0404e-01,1.2000e+01
IMP_SCORE,5469,GO:0033619,1.0404e-01,2.6000e+01
IMP_SCORE,5470,GO:0005849,1.0383e-01,3.0000e+00
IMP_SCORE,5471,GO:0004596,1.0381e-01,9.0000e+00
IMP_SCORE,5472,GO:0019888,1.0378e-01,5.4000e+01
IMP_SCORE,5473,GO:0009225,1.0375e-01,3.0000e+01
IMP_SCORE,5474,GO:0007528,1.0374e-01,1.3000e+01
IMP_SCORE,5475,GO:1903214,1.0370e-01,2.5000e+01
IMP_SCORE,5476,GO:0032693,1.0364e-01,1.7000e+01
IMP_SCORE,5477,GO:0032309,1.0361e-01,1.0000e+01
IMP_SCORE,5478,GO:0006511,1.0351e-01,1.1000e+02
IMP_SCORE,5479,GO:0007188,1.0345e-01,6.1000e+01
IMP_SCORE,5480,GO:0001105,1.0334e-01,2.3000e+01
IMP_SCORE,5481,GO:0002837,1.0334e-01,5.0000e+00
IMP_SCORE,5482,GO:0016706,1.0334e-01,2.6000e+01
IMP_SCORE,5483,GO:0007602,1.0319e-01,2.8000e+01
IMP_SCORE,5484,GO:0035590,1.0319e-01,2.5000e+01
IMP_SCORE,5485,GO:0009179,1.0318e-01,2.1000e+01
IMP_SCORE,5486,GO:0044419,1.0316e-01,3.5100e+02
IMP_SCORE,5487,GO:0009437,1.0315e-01,2.8000e+01
IMP_SCORE,5488,GO:0014061,1.0302e-01,9.0000e+00
IMP_SCORE,5489,GO:0098656,1.0294e-01,1.0800e+02
IMP_SCORE,5490,GO:0044042,1.0293e-01,2.3000e+01
IMP_SCORE,5491,GO:0048679,1.0289e-01,9.0000e+00
IMP_SCORE,5492,GO:2000505,1.0287e-01,5.0000e+00
IMP_SCORE,5493,GO:0051770,1.0284e-01,3.0000e+00
IMP_SCORE,5494,GO:0042562,1.0282e-01,5.1000e+01
IMP_SCORE,5495,GO:0016859,1.0281e-01,4.7000e+01
IMP_SCORE,5496,GO:0071814,1.0276e-01,1.0000e+01
IMP_SCORE,5497,GO:0044438,1.0268e-01,7.2000e+01
IMP_SCORE,5498,GO:0045725,1.0261e-01,1.6000e+01
IMP_SCORE,5499,GO:0016917,1.0256e-01,2.1000e+01
IMP_SCORE,5500,GO:0051453,1.0249e-01,4.6000e+01
IMP_SCORE,5501,GO:0060317,1.0218e-01,6.0000e+00
IMP_SCORE,5502,GO:0006790,1.0215e-01,2.0700e+02
IMP_SCORE,5503,GO:0034660,1.0213e-01,1.4300e+02
IMP_SCORE,5504,GO:0045721,1.0207e-01,2.3000e+01
IMP_SCORE,5505,GO:0005684,1.0206e-01,1.0000e+01
IMP_SCORE,5506,GO:0016758,1.0204e-01,1.4500e+02
IMP_SCORE,5507,GO:0022838,1.0204e-01,1.4600e+02
IMP_SCORE,5508,GO:0016459,1.0200e-01,8.0000e+01
IMP_SCORE,5509,GO:0006730,1.0199e-01,5.0000e+01
IMP_SCORE,5510,GO:0000307,1.0196e-01,1.2000e+01
IMP_SCORE,5511,GO:0051187,1.0189e-01,1.6000e+01
IMP_SCORE,5512,GO:0046942,1.0186e-01,9.6000e+01
IMP_SCORE,5513,GO:0015485,1.0184e-01,3.9000e+01
IMP_SCORE,5514,GO:0048753,1.0160e-01,1.2000e+01
IMP_SCORE,5515,GO:0044801,1.0160e-01,5.5000e+01
IMP_SCORE,5516,GO:0060135,1.0155e-01,1.0000e+01
IMP_SCORE,5517,GO:0042787,1.0153e-01,3.6000e+01
IMP_SCORE,5518,GO:0009409,1.0153e-01,2.7000e+01
IMP_SCORE,5519,GO:0045930,1.0150e-01,6.5000e+01
IMP_SCORE,5520,GO:0036297,1.0142e-01,1.7000e+01
IMP_SCORE,5521,GO:0005149,1.0141e-01,4.0000e+00
IMP_SCORE,5522,GO:0045454,1.0134e-01,5.6000e+01
IMP_SCORE,5523,GO:0006067,1.0132e-01,5.5000e+01
IMP_SCORE,5524,GO:0031123,1.0125e-01,2.6000e+01
IMP_SCORE,5525,GO:0005980,1.0117e-01,1.3000e+01
IMP_SCORE,5526,GO:0042069,1.0117e-01,8.0000e+00
IMP_SCORE,5527,GO:0003677,1.0115e-01,5.1400e+02
IMP_SCORE,5528,GO:0051393,1.0108e-01,2.2000e+01
IMP_SCORE,5529,GO:0048670,1.0106e-01,1.2000e+01
IMP_SCORE,5530,GO:0017056,1.0103e-01,3.0000e+00
IMP_SCORE,5531,GO:0030728,1.0096e-01,1.4000e+01
IMP_SCORE,5532,GO:0070585,1.0091e-01,2.0000e+01
IMP_SCORE,5533,GO:0051766,1.0088e-01,3.0000e+01
IMP_SCORE,5534,GO:1903115,1.0082e-01,1.3000e+01
IMP_SCORE,5535,GO:1903076,1.0071e-01,3.1000e+01
IMP_SCORE,5536,GO:0030825,1.0063e-01,6.0000e+00
IMP_SCORE,5537,GO:0016620,1.0060e-01,7.2000e+01
IMP_SCORE,5538,GO:0006120,1.0059e-01,1.2000e+01
IMP_SCORE,5539,GO:0006470,1.0053e-01,9.3000e+01
IMP_SCORE,5540,GO:0090175,1.0050e-01,1.9000e+01
IMP_SCORE,5541,GO:0046540,1.0035e-01,1.1000e+01
IMP_SCORE,5542,GO:0010906,1.0021e-01,4.8000e+01
IMP_SCORE,5543,GO:0006084,1.0016e-01,2.3000e+01
IMP_SCORE,5544,GO:0048511,1.0009e-01,1.5000e+02
IMP_SCORE,5545,GO:0010869,9.9873e-02,4.0000e+00
IMP_SCORE,5546,GO:0033218,9.9854e-02,2.7500e+02
IMP_SCORE,5547,GO:0044275,9.9814e-02,2.6000e+01
IMP_SCORE,5548,GO:0008589,9.9739e-02,1.7000e+01
IMP_SCORE,5549,GO:1905330,9.9515e-02,2.9000e+01
IMP_SCORE,5550,GO:0016273,9.9497e-02,1.4000e+01
IMP_SCORE,5551,GO:0030126,9.9460e-02,1.1000e+01
IMP_SCORE,5552,GO:0017121,9.9369e-02,1.4000e+01
IMP_SCORE,5553,GO:0044769,9.9291e-02,9.0000e+00
IMP_SCORE,5554,GO:0003071,9.9256e-02,9.0000e+00
IMP_SCORE,5555,GO:0044843,9.9220e-02,2.3000e+01
IMP_SCORE,5556,GO:1901618,9.9213e-02,2.2000e+01
IMP_SCORE,5557,GO:0044702,9.9210e-02,4.3300e+02
IMP_SCORE,5558,GO:0044782,9.9201e-02,8.1000e+01
IMP_SCORE,5559,GO:0031110,9.9185e-02,1.7000e+01
IMP_SCORE,5560,GO:0051783,9.9147e-02,3.7000e+01
IMP_SCORE,5561,GO:0000062,9.9075e-02,4.5000e+01
IMP_SCORE,5562,GO:0008308,9.8900e-02,8.0000e+00
IMP_SCORE,5563,GO:0016339,9.8842e-02,1.0500e+02
IMP_SCORE,5564,GO:0022853,9.8839e-02,3.5000e+01
IMP_SCORE,5565,GO:0046337,9.8772e-02,1.6000e+01
IMP_SCORE,5566,GO:0000775,9.8753e-02,2.4000e+01
IMP_SCORE,5567,GO:0032731,9.8724e-02,9.0000e+00
IMP_SCORE,5568,GO:0044390,9.8677e-02,7.0000e+00
IMP_SCORE,5569,GO:0051119,9.8661e-02,2.9000e+01
IMP_SCORE,5570,GO:0071677,9.8600e-02,1.4000e+01
IMP_SCORE,5571,GO:0010921,9.8599e-02,7.2000e+01
IMP_SCORE,5572,GO:0006342,9.8494e-02,1.3000e+01
IMP_SCORE,5573,GO:0048302,9.8448e-02,3.0000e+00
IMP_SCORE,5574,GO:0000959,9.8347e-02,1.1000e+01
IMP_SCORE,5575,GO:1902895,9.8261e-02,5.0000e+00
IMP_SCORE,5576,GO:0045727,9.8193e-02,1.2000e+01
IMP_SCORE,5577,GO:0007218,9.8174e-02,8.9000e+01
IMP_SCORE,5578,GO:0034975,9.8145e-02,1.6000e+01
IMP_SCORE,5579,GO:0043252,9.8106e-02,5.2000e+01
IMP_SCORE,5580,GO:0031163,9.8029e-02,2.1000e+01
IMP_SCORE,5581,GO:0031047,9.8027e-02,3.2000e+01
IMP_SCORE,5582,GO:0016866,9.7999e-02,1.1000e+01
IMP_SCORE,5583,GO:0003684,9.7951e-02,1.7000e+01
IMP_SCORE,5584,GO:0006289,9.7921e-02,2.1000e+01
IMP_SCORE,5585,GO:0019693,9.7913e-02,7.7000e+01
IMP_SCORE,5586,GO:0051540,9.7895e-02,4.6000e+01
IMP_SCORE,5587,GO:0005048,9.7890e-02,1.6000e+01
IMP_SCORE,5588,GO:0016798,9.7882e-02,1.5900e+02
IMP_SCORE,5589,GO:0004222,9.7784e-02,6.6000e+01
IMP_SCORE,5590,GO:0046457,9.7765e-02,1.3000e+01
IMP_SCORE,5591,GO:0010923,9.7730e-02,4.2000e+01
IMP_SCORE,5592,GO:0006284,9.7686e-02,1.4000e+01
IMP_SCORE,5593,GO:0035725,9.7598e-02,4.4000e+01
IMP_SCORE,5594,GO:0006069,9.7560e-02,5.6000e+01
IMP_SCORE,5595,GO:0032259,9.7538e-02,1.8600e+02
IMP_SCORE,5596,GO:0038095,9.7529e-02,2.4000e+01
IMP_SCORE,5597,GO:0005179,9.7480e-02,1.6700e+02
IMP_SCORE,5598,GO:0009790,9.7403e-02,6.3000e+01
IMP_SCORE,5599,GO:1903051,9.7371e-02,8.0000e+00
IMP_SCORE,5600,GO:0008625,9.7360e-02,1.6000e+01
IMP_SCORE,5601,GO:0050774,9.7310e-02,4.0000e+00
IMP_SCORE,5602,GO:0002861,9.7205e-02,1.3000e+01
IMP_SCORE,5603,GO:0005216,9.7170e-02,1.2900e+02
IMP_SCORE,5604,GO:0043401,9.7034e-02,2.8000e+01
IMP_SCORE,5605,GO:0015926,9.7030e-02,1.2000e+01
IMP_SCORE,5606,GO:0043044,9.6989e-02,1.2000e+01
IMP_SCORE,5607,GO:0001104,9.6979e-02,4.0000e+01
IMP_SCORE,5608,GO:0042089,9.6937e-02,4.0000e+00
IMP_SCORE,5609,GO:0005313,9.6918e-02,9.0000e+00
IMP_SCORE,5610,GO:0002685,9.6897e-02,4.5000e+01
IMP_SCORE,5611,GO:0051018,9.6879e-02,5.8000e+01
IMP_SCORE,5612,GO:0050930,9.6863e-02,4.0000e+00
IMP_SCORE,5613,GO:0071617,9.6839e-02,1.3000e+01
IMP_SCORE,5614,GO:0002430,9.6807e-02,1.1000e+01
IMP_SCORE,5615,GO:0007565,9.6624e-02,6.4000e+01
IMP_SCORE,5616,GO:0010831,9.6606e-02,1.5000e+01
IMP_SCORE,5617,GO:0046889,9.6606e-02,1.7000e+01
IMP_SCORE,5618,GO:0031016,9.6556e-02,5.0000e+00
IMP_SCORE,5619,GO:0019902,9.6507e-02,1.7500e+02
IMP_SCORE,5620,GO:0003682,9.6494e-02,1.6200e+02
IMP_SCORE,5621,GO:0097546,9.6487e-02,1.4000e+01
IMP_SCORE,5622,GO:0006986,9.6479e-02,4.6000e+01
IMP_SCORE,5623,GO:0006743,9.6472e-02,1.2000e+01
IMP_SCORE,5624,GO:0000151,9.6445e-02,9.6000e+01
IMP_SCORE,5625,GO:0044445,9.6412e-02,8.1000e+01
IMP_SCORE,5626,GO:0043467,9.6405e-02,3.7000e+01
IMP_SCORE,5627,GO:0033145,9.6391e-02,1.9000e+01
IMP_SCORE,5628,GO:0006302,9.6206e-02,3.4000e+01
IMP_SCORE,5629,GO:0043029,9.6122e-02,1.9000e+01
IMP_SCORE,5630,GO:0035384,9.6088e-02,3.6000e+01
IMP_SCORE,5631,GO:0006826,9.6086e-02,4.1000e+01
IMP_SCORE,5632,GO:0016725,9.5852e-02,5.0000e+00
IMP_SCORE,5633,GO:0016790,9.5833e-02,4.3000e+01
IMP_SCORE,5634,GO:0006370,9.5815e-02,1.7000e+01
IMP_SCORE,5635,GO:0009201,9.5752e-02,1.7000e+01
IMP_SCORE,5636,GO:0060009,9.5715e-02,5.0000e+00
IMP_SCORE,5637,GO:0019783,9.5659e-02,6.2000e+01
IMP_SCORE,5638,GO:0015923,9.5659e-02,2.0000e+01
IMP_SCORE,5639,GO:0033875,9.5554e-02,1.4000e+01
IMP_SCORE,5640,GO:0071825,9.5511e-02,1.2000e+01
IMP_SCORE,5641,GO:0030195,9.5171e-02,1.7000e+01
IMP_SCORE,5642,GO:0004553,9.5098e-02,1.5500e+02
IMP_SCORE,5643,GO:0030004,9.5096e-02,3.4000e+01
IMP_SCORE,5644,GO:1902235,9.4963e-02,4.0000e+00
IMP_SCORE,5645,GO:1902653,9.4880e-02,1.3000e+01
IMP_SCORE,5646,GO:0032048,9.4584e-02,1.3000e+01
IMP_SCORE,5647,GO:0043173,9.4439e-02,6.0000e+00
IMP_SCORE,5648,GO:0014850,9.4422e-02,1.5000e+01
IMP_SCORE,5649,GO:0071826,9.4419e-02,8.3000e+01
IMP_SCORE,5650,GO:0035305,9.4316e-02,6.5000e+01
IMP_SCORE,5651,GO:0009226,9.4312e-02,3.5000e+01
IMP_SCORE,5652,GO:0070306,9.4259e-02,7.0000e+00
IMP_SCORE,5653,GO:0007249,9.4241e-02,4.9000e+01
IMP_SCORE,5654,GO:0030810,9.4183e-02,1.9000e+01
IMP_SCORE,5655,GO:0043687,9.4163e-02,6.4000e+01
IMP_SCORE,5656,GO:0070509,9.4130e-02,1.3000e+01
IMP_SCORE,5657,GO:0010453,9.4038e-02,4.0000e+00
IMP_SCORE,5658,GO:0039706,9.4018e-02,1.0000e+00
IMP_SCORE,5659,GO:0006293,9.3996e-02,1.0000e+01
IMP_SCORE,5660,GO:0007519,9.3939e-02,2.2000e+01
IMP_SCORE,5661,GO:0044455,9.3894e-02,7.9000e+01
IMP_SCORE,5662,GO:0005319,9.3862e-02,8.5000e+01
IMP_SCORE,5663,GO:0005346,9.3823e-02,6.0000e+00
IMP_SCORE,5664,GO:0006220,9.3784e-02,1.1000e+01
IMP_SCORE,5665,GO:0097576,9.3728e-02,2.6000e+01
IMP_SCORE,5666,GO:0005930,9.3700e-02,4.1000e+01
IMP_SCORE,5667,GO:0006165,9.3656e-02,2.4000e+01
IMP_SCORE,5668,GO:0009247,9.3396e-02,3.7000e+01
IMP_SCORE,5669,GO:0070577,9.3364e-02,1.1000e+01
IMP_SCORE,5670,GO:0005230,9.3327e-02,3.1000e+01
IMP_SCORE,5671,GO:0000781,9.3218e-02,4.0000e+01
IMP_SCORE,5672,GO:0060384,9.3214e-02,1.8000e+01
IMP_SCORE,5673,GO:0045628,9.3112e-02,1.2000e+01
IMP_SCORE,5674,GO:0006893,9.3040e-02,2.2000e+01
IMP_SCORE,5675,GO:0014819,9.2889e-02,1.0000e+00
IMP_SCORE,5676,GO:0097191,9.2876e-02,2.7000e+01
IMP_SCORE,5677,GO:0030835,9.2854e-02,1.2000e+01
IMP_SCORE,5678,GO:0042417,9.2794e-02,1.2000e+01
IMP_SCORE,5679,GO:0055025,9.2654e-02,2.0000e+00
IMP_SCORE,5680,GO:0070492,9.2646e-02,8.9000e+01
IMP_SCORE,5681,GO:0019215,9.2614e-02,1.2000e+01
IMP_SCORE,5682,GO:0044291,9.2597e-02,3.9000e+01
IMP_SCORE,5683,GO:0001958,9.2573e-02,2.0000e+01
IMP_SCORE,5684,GO:0072655,9.2517e-02,2.4000e+01
IMP_SCORE,5685,GO:0036260,9.2507e-02,7.0000e+00
IMP_SCORE,5686,GO:0044391,9.2471e-02,4.8000e+01
IMP_SCORE,5687,GO:0070085,9.2424e-02,9.2000e+01
IMP_SCORE,5688,GO:0060391,9.2377e-02,2.0000e+00
IMP_SCORE,5689,GO:0032042,9.2359e-02,1.0000e+00
IMP_SCORE,5690,GO:0040029,9.2258e-02,5.8000e+01
IMP_SCORE,5691,GO:0001608,9.2148e-02,2.7000e+01
IMP_SCORE,5692,GO:0005575,9.1976e-02,7.2400e+02
IMP_SCORE,5693,GO:0007628,9.1960e-02,1.4000e+01
IMP_SCORE,5694,GO:0006044,9.1920e-02,1.6000e+01
IMP_SCORE,5695,GO:0007041,9.1904e-02,3.6000e+01
IMP_SCORE,5696,GO:0022836,9.1884e-02,1.0600e+02
IMP_SCORE,5697,GO:0004518,9.1790e-02,9.1000e+01
IMP_SCORE,5698,GO:0002260,9.1784e-02,2.1000e+01
IMP_SCORE,5699,GO:0030518,9.1729e-02,2.3000e+01
IMP_SCORE,5700,GO:0097381,9.1716e-02,6.0000e+00
IMP_SCORE,5701,GO:0035307,9.1688e-02,1.9000e+01
IMP_SCORE,5702,GO:0016874,9.1626e-02,9.3000e+01
IMP_SCORE,5703,GO:0030073,9.1597e-02,1.4000e+01
IMP_SCORE,5704,GO:0009309,9.1578e-02,2.8000e+01
IMP_SCORE,5705,GO:0071243,9.1575e-02,1.5000e+01
IMP_SCORE,5706,GO:0016577,9.1538e-02,1.7000e+01
IMP_SCORE,5707,GO:0016471,9.1534e-02,1.6000e+01
IMP_SCORE,5708,GO:0006164,9.1514e-02,3.4000e+01
IMP_SCORE,5709,GO:0015108,9.1265e-02,4.0000e+01
IMP_SCORE,5710,GO:0005518,9.1254e-02,5.4000e+01
IMP_SCORE,5711,GO:0007276,9.1115e-02,2.0300e+02
IMP_SCORE,5712,GO:0008093,9.1089e-02,1.1000e+01
IMP_SCORE,5713,GO:1903955,9.0776e-02,2.8000e+01
IMP_SCORE,5714,GO:0019205,9.0767e-02,2.8000e+01
IMP_SCORE,5715,GO:0019864,9.0692e-02,2.4000e+01
IMP_SCORE,5716,GO:0015893,9.0689e-02,1.7000e+01
IMP_SCORE,5717,GO:2000772,9.0673e-02,9.0000e+00
IMP_SCORE,5718,GO:0019370,9.0592e-02,1.2000e+01
IMP_SCORE,5719,GO:0055008,9.0581e-02,1.2000e+01
IMP_SCORE,5720,GO:0042517,9.0548e-02,1.6000e+01
IMP_SCORE,5721,GO:0050919,9.0491e-02,3.0000e+00
IMP_SCORE,5722,GO:0005882,9.0473e-02,1.2200e+02
IMP_SCORE,5723,GO:0000228,9.0431e-02,2.3000e+01
IMP_SCORE,5724,GO:0008301,9.0286e-02,8.0000e+00
IMP_SCORE,5725,GO:0007156,9.0284e-02,1.6100e+02
IMP_SCORE,5726,GO:0022404,9.0283e-02,2.5000e+01
IMP_SCORE,5727,GO:0016712,9.0277e-02,1.0000e+01
IMP_SCORE,5728,GO:0005697,9.0253e-02,4.0000e+00
IMP_SCORE,5729,GO:0061037,9.0250e-02,9.0000e+00
IMP_SCORE,5730,GO:0045668,9.0198e-02,1.4000e+01
IMP_SCORE,5731,GO:0008514,9.0172e-02,9.4000e+01
IMP_SCORE,5732,GO:0022839,9.0076e-02,2.7000e+01
IMP_SCORE,5733,GO:0010640,9.0003e-02,1.6000e+01
IMP_SCORE,5734,GO:1903749,8.9982e-02,3.3000e+01
IMP_SCORE,5735,GO:0034599,8.9976e-02,3.4000e+01
IMP_SCORE,5736,GO:0008509,8.9958e-02,1.5500e+02
IMP_SCORE,5737,GO:0031057,8.9868e-02,1.9000e+01
IMP_SCORE,5738,GO:0098534,8.9825e-02,1.3000e+01
IMP_SCORE,5739,GO:0032984,8.9818e-02,5.9000e+01
IMP_SCORE,5740,GO:0030551,8.9815e-02,2.2000e+01
IMP_SCORE,5741,GO:0035987,8.9811e-02,1.5000e+01
IMP_SCORE,5742,GO:0000380,8.9755e-02,2.0000e+00
IMP_SCORE,5743,GO:0005681,8.9661e-02,4.6000e+01
IMP_SCORE,5744,GO:0031907,8.9644e-02,3.1000e+01
IMP_SCORE,5745,GO:0010565,8.9634e-02,3.8000e+01
IMP_SCORE,5746,GO:1903311,8.9490e-02,3.3000e+01
IMP_SCORE,5747,GO:0009124,8.9464e-02,1.6000e+01
IMP_SCORE,5748,GO:0007606,8.9453e-02,4.7000e+01
IMP_SCORE,5749,GO:0004859,8.9450e-02,4.1000e+01
IMP_SCORE,5750,GO:0010935,8.9449e-02,2.0000e+00
IMP_SCORE,5751,GO:0006338,8.9430e-02,4.7000e+01
IMP_SCORE,5752,GO:0007205,8.9400e-02,2.4000e+01
IMP_SCORE,5753,GO:0035249,8.9392e-02,1.8000e+01
IMP_SCORE,5754,GO:0001205,8.9376e-02,1.4000e+01
IMP_SCORE,5755,GO:0044259,8.9309e-02,3.1000e+01
IMP_SCORE,5756,GO:0016757,8.9306e-02,2.4500e+02
IMP_SCORE,5757,GO:0005201,8.9291e-02,9.2000e+01
IMP_SCORE,5758,GO:0016234,8.9033e-02,4.6000e+01
IMP_SCORE,5759,GO:0048019,8.8937e-02,3.0000e+00
IMP_SCORE,5760,GO:0016604,8.8738e-02,3.2500e+02
IMP_SCORE,5761,GO:0001910,8.8547e-02,1.6000e+01
IMP_SCORE,5762,GO:0051445,8.8540e-02,1.3000e+01
IMP_SCORE,5763,GO:0014706,8.8291e-02,2.4000e+01
IMP_SCORE,5764,GO:0009142,8.8246e-02,1.5000e+01
IMP_SCORE,5765,GO:0046134,8.8233e-02,2.0000e+01
IMP_SCORE,5766,GO:0015868,8.8156e-02,9.0000e+00
IMP_SCORE,5767,GO:1990542,8.8100e-02,2.4000e+01
IMP_SCORE,5768,GO:0010965,8.8060e-02,5.0000e+00
IMP_SCORE,5769,GO:0042273,8.7914e-02,3.5000e+01
IMP_SCORE,5770,GO:0030900,8.7900e-02,2.2000e+01
IMP_SCORE,5771,GO:0044406,8.7891e-02,1.3000e+01
IMP_SCORE,5772,GO:0008287,8.7867e-02,4.7000e+01
IMP_SCORE,5773,GO:0046034,8.7799e-02,3.5000e+01
IMP_SCORE,5774,GO:1901655,8.7790e-02,1.7000e+01
IMP_SCORE,5775,GO:1903543,8.7745e-02,8.0000e+00
IMP_SCORE,5776,GO:0008253,8.7708e-02,1.2000e+01
IMP_SCORE,5777,GO:0032204,8.7614e-02,2.5000e+01
IMP_SCORE,5778,GO:0060969,8.7593e-02,5.0000e+00
IMP_SCORE,5779,GO:0016290,8.7563e-02,1.5000e+01
IMP_SCORE,5780,GO:0006839,8.7535e-02,4.8000e+01
IMP_SCORE,5781,GO:0004602,8.7521e-02,3.3000e+01
IMP_SCORE,5782,GO:0015671,8.7410e-02,1.1000e+01
IMP_SCORE,5783,GO:0006336,8.7325e-02,1.2000e+01
IMP_SCORE,5784,GO:0006040,8.7312e-02,5.5000e+01
IMP_SCORE,5785,GO:0039694,8.7226e-02,4.0000e+00
IMP_SCORE,5786,GO:0031957,8.7075e-02,1.3000e+01
IMP_SCORE,5787,GO:0070271,8.7072e-02,2.7000e+01
IMP_SCORE,5788,GO:0042310,8.7043e-02,5.0000e+00
IMP_SCORE,5789,GO:0031146,8.7012e-02,1.1000e+01
IMP_SCORE,5790,GO:0005227,8.6988e-02,2.4000e+01
IMP_SCORE,5791,GO:0016529,8.6985e-02,2.4000e+01
IMP_SCORE,5792,GO:0019842,8.6862e-02,1.2400e+02
IMP_SCORE,5793,GO:0016817,8.6678e-02,2.8000e+02
IMP_SCORE,5794,GO:0035728,8.6651e-02,5.0000e+00
IMP_SCORE,5795,GO:0001921,8.6602e-02,1.6000e+01
IMP_SCORE,5796,GO:0035371,8.6572e-02,9.0000e+00
IMP_SCORE,5797,GO:0035587,8.6528e-02,2.8000e+01
IMP_SCORE,5798,GO:0051503,8.6484e-02,1.5000e+01
IMP_SCORE,5799,GO:0046471,8.6443e-02,2.8000e+01
IMP_SCORE,5800,GO:0031648,8.6319e-02,2.5000e+01
IMP_SCORE,5801,GO:0001637,8.6314e-02,2.4000e+01
IMP_SCORE,5802,GO:0004016,8.6303e-02,3.0000e+00
IMP_SCORE,5803,GO:0031528,8.6203e-02,4.0000e+01
IMP_SCORE,5804,GO:0019395,8.6197e-02,4.9000e+01
IMP_SCORE,5805,GO:0005229,8.6137e-02,1.5000e+01
IMP_SCORE,5806,GO:0097193,8.5898e-02,4.0000e+01
IMP_SCORE,5807,GO:0042100,8.5876e-02,1.3000e+01
IMP_SCORE,5808,GO:0046621,8.5823e-02,7.0000e+00
IMP_SCORE,5809,GO:0051180,8.5749e-02,2.6000e+01
IMP_SCORE,5810,GO:0033006,8.5749e-02,1.2000e+01
IMP_SCORE,5811,GO:0006353,8.5591e-02,3.4000e+01
IMP_SCORE,5812,GO:0072662,8.5555e-02,2.1000e+01
IMP_SCORE,5813,GO:0018022,8.5490e-02,2.4000e+01
IMP_SCORE,5814,GO:1903671,8.5477e-02,4.0000e+00
IMP_SCORE,5815,GO:0045236,8.5453e-02,4.0000e+00
IMP_SCORE,5816,GO:0006396,8.5435e-02,1.9300e+02
IMP_SCORE,5817,GO:0014894,8.5423e-02,5.0000e+00
IMP_SCORE,5818,GO:0000793,8.5342e-02,2.0000e+01
IMP_SCORE,5819,GO:0021545,8.5299e-02,1.8000e+01
IMP_SCORE,5820,GO:0006362,8.5168e-02,9.0000e+00
IMP_SCORE,5821,GO:0046717,8.5160e-02,2.3000e+01
IMP_SCORE,5822,GO:0002286,8.5157e-02,2.1000e+01
IMP_SCORE,5823,GO:1902358,8.5102e-02,4.0000e+00
IMP_SCORE,5824,GO:0032647,8.5062e-02,1.0000e+01
IMP_SCORE,5825,GO:0005310,8.4844e-02,1.6000e+01
IMP_SCORE,5826,GO:0016675,8.4812e-02,1.3000e+01
IMP_SCORE,5827,GO:0002161,8.4731e-02,2.7000e+01
IMP_SCORE,5828,GO:2000756,8.4676e-02,1.3000e+01
IMP_SCORE,5829,GO:0005254,8.4647e-02,4.9000e+01
IMP_SCORE,5830,GO:0035268,8.4633e-02,1.3000e+01
IMP_SCORE,5831,GO:0048609,8.4621e-02,2.8400e+02
IMP_SCORE,5832,GO:0016072,8.4580e-02,8.2000e+01
IMP_SCORE,5833,GO:0006023,8.4442e-02,4.1000e+01
IMP_SCORE,5834,GO:0003351,8.4418e-02,1.1000e+01
IMP_SCORE,5835,GO:2000778,8.4402e-02,4.0000e+00
IMP_SCORE,5836,GO:0044452,8.4399e-02,1.3000e+02
IMP_SCORE,5837,GO:0002437,8.4342e-02,7.0000e+00
IMP_SCORE,5838,GO:0031529,8.4329e-02,1.8000e+01
IMP_SCORE,5839,GO:0009952,8.4321e-02,3.5000e+01
IMP_SCORE,5840,GO:0016408,8.4313e-02,4.3000e+01
IMP_SCORE,5841,GO:0072677,8.4286e-02,6.0000e+00
IMP_SCORE,5842,GO:0071682,8.4106e-02,9.0000e+00
IMP_SCORE,5843,GO:0048701,8.4085e-02,4.0000e+00
IMP_SCORE,5844,GO:0009451,8.4029e-02,2.8000e+01
IMP_SCORE,5845,GO:0005212,8.4015e-02,4.6000e+01
IMP_SCORE,5846,GO:0070286,8.4013e-02,1.4000e+01
IMP_SCORE,5847,GO:0002763,8.4002e-02,8.0000e+00
IMP_SCORE,5848,GO:0050855,8.3964e-02,1.9000e+01
IMP_SCORE,5849,GO:0090330,8.3848e-02,3.0000e+00
IMP_SCORE,5850,GO:1905360,8.3831e-02,4.2000e+01
IMP_SCORE,5851,GO:0014742,8.3792e-02,4.0000e+00
IMP_SCORE,5852,GO:0004312,8.3568e-02,2.3000e+01
IMP_SCORE,5853,GO:0098742,8.3419e-02,1.3700e+02
IMP_SCORE,5854,GO:0018200,8.3413e-02,2.4000e+01
IMP_SCORE,5855,GO:2001204,8.3367e-02,1.2000e+01
IMP_SCORE,5856,GO:0039703,8.3359e-02,6.0000e+00
IMP_SCORE,5857,GO:1903046,8.3315e-02,6.7000e+01
IMP_SCORE,5858,GO:0060485,8.3240e-02,1.9000e+01
IMP_SCORE,5859,GO:0009072,8.3185e-02,3.6000e+01
IMP_SCORE,5860,GO:0006882,8.3146e-02,4.0000e+00
IMP_SCORE,5861,GO:0005249,8.3144e-02,4.1000e+01
IMP_SCORE,5862,GO:0051879,8.3096e-02,1.3000e+01
IMP_SCORE,5863,GO:0017091,8.3081e-02,2.1000e+01
IMP_SCORE,5864,GO:0072512,8.3021e-02,3.5000e+01
IMP_SCORE,5865,GO:0000184,8.2968e-02,1.8000e+01
IMP_SCORE,5866,GO:0002720,8.2850e-02,1.2000e+01
IMP_SCORE,5867,GO:0097320,8.2695e-02,2.0000e+00
IMP_SCORE,5868,GO:0031293,8.2613e-02,1.9000e+01
IMP_SCORE,5869,GO:0004180,8.2609e-02,5.3000e+01
IMP_SCORE,5870,GO:0016875,8.2508e-02,3.1000e+01
IMP_SCORE,5871,GO:0016892,8.2411e-02,3.9000e+01
IMP_SCORE,5872,GO:0005901,8.2327e-02,2.5000e+01
IMP_SCORE,5873,GO:0072349,8.2244e-02,1.9000e+01
IMP_SCORE,5874,GO:0071361,8.2211e-02,3.0000e+00
IMP_SCORE,5875,GO:0030898,8.2174e-02,4.0000e+00
IMP_SCORE,5876,GO:0005643,8.2036e-02,1.6000e+01
IMP_SCORE,5877,GO:0072332,8.2003e-02,3.0000e+01
IMP_SCORE,5878,GO:0034704,8.1863e-02,3.9000e+01
IMP_SCORE,5879,GO:0051580,8.1814e-02,6.0000e+00
IMP_SCORE,5880,GO:0005342,8.1814e-02,6.1000e+01
IMP_SCORE,5881,GO:1901068,8.1806e-02,2.1000e+01
IMP_SCORE,5882,GO:0043024,8.1737e-02,6.0000e+00
IMP_SCORE,5883,GO:0010523,8.1692e-02,2.0000e+00
IMP_SCORE,5884,GO:0018149,8.1656e-02,2.5000e+01
IMP_SCORE,5885,GO:0004536,8.1655e-02,2.4000e+01
IMP_SCORE,5886,GO:0034698,8.1635e-02,3.0000e+00
IMP_SCORE,5887,GO:0080111,8.1611e-02,4.0000e+00
IMP_SCORE,5888,GO:0045730,8.1545e-02,8.0000e+00
IMP_SCORE,5889,GO:1900407,8.1534e-02,1.6000e+01
IMP_SCORE,5890,GO:0006612,8.1530e-02,4.4000e+01
IMP_SCORE,5891,GO:2000050,8.1171e-02,1.9000e+01
IMP_SCORE,5892,GO:0006266,8.1110e-02,3.0000e+00
IMP_SCORE,5893,GO:0005549,8.0998e-02,2.3000e+01
IMP_SCORE,5894,GO:0042923,8.0996e-02,2.1000e+01
IMP_SCORE,5895,GO:0006835,8.0972e-02,3.4000e+01
IMP_SCORE,5896,GO:0072431,8.0962e-02,1.4000e+01
IMP_SCORE,5897,GO:0018393,8.0929e-02,2.5000e+01
IMP_SCORE,5898,GO:0050884,8.0920e-02,8.0000e+00
IMP_SCORE,5899,GO:0006486,8.0907e-02,9.1000e+01
IMP_SCORE,5900,GO:0005922,8.0874e-02,3.2000e+01
IMP_SCORE,5901,GO:0006625,8.0822e-02,1.5000e+01
IMP_SCORE,5902,GO:0031398,8.0737e-02,3.3000e+01
IMP_SCORE,5903,GO:0032392,8.0572e-02,2.0000e+01
IMP_SCORE,5904,GO:0060261,8.0443e-02,7.0000e+00
IMP_SCORE,5905,GO:0002262,8.0293e-02,2.0000e+01
IMP_SCORE,5906,GO:0008214,8.0109e-02,1.8000e+01
IMP_SCORE,5907,GO:0005984,8.0100e-02,1.7000e+01
IMP_SCORE,5908,GO:0006399,7.9836e-02,5.9000e+01
IMP_SCORE,5909,GO:0000779,7.9807e-02,4.0000e+00
IMP_SCORE,5910,GO:0031418,7.9627e-02,1.9000e+01
IMP_SCORE,5911,GO:0008213,7.9608e-02,4.3000e+01
IMP_SCORE,5912,GO:0006471,7.9500e-02,9.0000e+00
IMP_SCORE,5913,GO:2000738,7.9485e-02,4.0000e+00
IMP_SCORE,5914,GO:1902751,7.9465e-02,2.0000e+00
IMP_SCORE,5915,GO:0045981,7.9441e-02,2.0000e+01
IMP_SCORE,5916,GO:0030204,7.9429e-02,1.7000e+01
IMP_SCORE,5917,GO:0048286,7.9363e-02,9.0000e+00
IMP_SCORE,5918,GO:1903319,7.9300e-02,1.0000e+01
IMP_SCORE,5919,GO:0015914,7.9265e-02,1.7000e+01
IMP_SCORE,5920,GO:0006749,7.9261e-02,3.4000e+01
IMP_SCORE,5921,GO:0044058,7.9178e-02,1.4000e+01
IMP_SCORE,5922,GO:0031091,7.9174e-02,1.9000e+01
IMP_SCORE,5923,GO:0006096,7.9149e-02,1.4000e+01
IMP_SCORE,5924,GO:0051965,7.9090e-02,5.4000e+01
IMP_SCORE,5925,GO:0031111,7.9030e-02,1.1000e+01
IMP_SCORE,5926,GO:0042147,7.8982e-02,3.8000e+01
IMP_SCORE,5927,GO:0009642,7.8953e-02,7.0000e+00
IMP_SCORE,5928,GO:0008276,7.8934e-02,2.3000e+01
IMP_SCORE,5929,GO:1905809,7.8895e-02,7.0000e+00
IMP_SCORE,5930,GO:0030594,7.8858e-02,4.4000e+01
IMP_SCORE,5931,GO:2000678,7.8835e-02,4.0000e+00
IMP_SCORE,5932,GO:0042073,7.8822e-02,1.9000e+01
IMP_SCORE,5933,GO:0090575,7.8683e-02,1.8000e+01
IMP_SCORE,5934,GO:0032784,7.8679e-02,4.1000e+01
IMP_SCORE,5935,GO:0006304,7.8637e-02,2.0000e+01
IMP_SCORE,5936,GO:0050953,7.8448e-02,1.4800e+02
IMP_SCORE,5937,GO:0000502,7.8425e-02,2.8000e+01
IMP_SCORE,5938,GO:0019228,7.8352e-02,7.0000e+00
IMP_SCORE,5939,GO:0033683,7.8349e-02,4.0000e+00
IMP_SCORE,5940,GO:0006501,7.8334e-02,4.7000e+01
IMP_SCORE,5941,GO:0007031,7.8320e-02,2.1000e+01
IMP_SCORE,5942,GO:0031272,7.8298e-02,2.0000e+00
IMP_SCORE,5943,GO:0032526,7.8278e-02,4.6000e+01
IMP_SCORE,5944,GO:0007189,7.8198e-02,2.3000e+01
IMP_SCORE,5945,GO:0005391,7.8139e-02,2.9000e+01
IMP_SCORE,5946,GO:0005793,7.8117e-02,4.6000e+01
IMP_SCORE,5947,GO:0045762,7.8071e-02,1.2000e+01
IMP_SCORE,5948,GO:0044453,7.7992e-02,2.0000e+01
IMP_SCORE,5949,GO:0006012,7.7928e-02,1.3000e+01
IMP_SCORE,5950,GO:0008536,7.7901e-02,4.0000e+01
IMP_SCORE,5951,GO:0017137,7.7890e-02,8.5000e+01
IMP_SCORE,5952,GO:0048240,7.7808e-02,3.0000e+00
IMP_SCORE,5953,GO:0044364,7.7773e-02,3.0000e+00
IMP_SCORE,5954,GO:0008375,7.7756e-02,5.2000e+01
IMP_SCORE,5955,GO:0008499,7.7730e-02,1.4000e+01
IMP_SCORE,5956,GO:0019359,7.7711e-02,2.1000e+01
IMP_SCORE,5957,GO:0006334,7.7687e-02,4.9000e+01
IMP_SCORE,5958,GO:0048268,7.7659e-02,3.0000e+01
IMP_SCORE,5959,GO:0008033,7.7610e-02,3.8000e+01
IMP_SCORE,5960,GO:0007368,7.7577e-02,2.9000e+01
IMP_SCORE,5961,GO:0000786,7.7536e-02,3.7000e+01
IMP_SCORE,5962,GO:0030208,7.7493e-02,6.0000e+00
IMP_SCORE,5963,GO:0015020,7.7463e-02,3.0000e+01
IMP_SCORE,5964,GO:0043248,7.7389e-02,1.4000e+01
IMP_SCORE,5965,GO:0044454,7.7180e-02,1.1700e+02
IMP_SCORE,5966,GO:0031904,7.7122e-02,2.6000e+01
IMP_SCORE,5967,GO:0001725,7.7049e-02,3.6000e+01
IMP_SCORE,5968,GO:0030819,7.6855e-02,9.0000e+00
IMP_SCORE,5969,GO:0008089,7.6825e-02,1.5000e+01
IMP_SCORE,5970,GO:0036148,7.6796e-02,4.0000e+00
IMP_SCORE,5971,GO:0019934,7.6780e-02,7.0000e+00
IMP_SCORE,5972,GO:0097440,7.6662e-02,4.0000e+00
IMP_SCORE,5973,GO:0031365,7.6614e-02,1.3000e+01
IMP_SCORE,5974,GO:0072132,7.6563e-02,3.0000e+00
IMP_SCORE,5975,GO:0016641,7.6491e-02,1.4000e+01
IMP_SCORE,5976,GO:0006091,7.6447e-02,7.8000e+01
IMP_SCORE,5977,GO:0015935,7.6410e-02,2.2000e+01
IMP_SCORE,5978,GO:0007389,7.6348e-02,1.2200e+02
IMP_SCORE,5979,GO:0055069,7.6345e-02,1.0000e+01
IMP_SCORE,5980,GO:1902855,7.6304e-02,5.0000e+00
IMP_SCORE,5981,GO:0032703,7.6285e-02,5.0000e+00
IMP_SCORE,5982,GO:0072666,7.6260e-02,1.2000e+01
IMP_SCORE,5983,GO:0008135,7.6246e-02,9.0000e+01
IMP_SCORE,5984,GO:0071688,7.6234e-02,1.1000e+01
IMP_SCORE,5985,GO:0009988,7.6166e-02,8.5000e+01
IMP_SCORE,5986,GO:0072523,7.6099e-02,2.5000e+01
IMP_SCORE,5987,GO:1904029,7.6052e-02,3.1000e+01
IMP_SCORE,5988,GO:0035635,7.6010e-02,1.0000e+00
IMP_SCORE,5989,GO:0090239,7.6010e-02,1.0000e+00
IMP_SCORE,5990,GO:0002190,7.6010e-02,1.0000e+00
IMP_SCORE,5991,GO:0016236,7.5957e-02,3.3000e+01
IMP_SCORE,5992,GO:0045199,7.5789e-02,1.2000e+01
IMP_SCORE,5993,GO:0034067,7.5777e-02,2.1000e+01
IMP_SCORE,5994,GO:0030111,7.5682e-02,1.1100e+02
IMP_SCORE,5995,GO:0043241,7.5646e-02,4.6000e+01
IMP_SCORE,5996,GO:0033032,7.5556e-02,1.3000e+01
IMP_SCORE,5997,GO:0008026,7.5464e-02,2.5000e+01
IMP_SCORE,5998,GO:0045191,7.5261e-02,1.2000e+01
IMP_SCORE,5999,GO:0072665,7.5229e-02,2.1000e+01
IMP_SCORE,6000,GO:0002377,7.5222e-02,1.4000e+01
IMP_SCORE,6001,GO:0004386,7.5135e-02,4.4000e+01
IMP_SCORE,6002,GO:0006473,7.5120e-02,3.7000e+01
IMP_SCORE,6003,GO:0044441,7.5103e-02,1.9000e+02
IMP_SCORE,6004,GO:0046827,7.5091e-02,5.0000e+00
IMP_SCORE,6005,GO:0008272,7.5067e-02,6.0000e+00
IMP_SCORE,6006,GO:0005092,7.5036e-02,2.2000e+01
IMP_SCORE,6007,GO:0016628,7.5012e-02,2.6000e+01
IMP_SCORE,6008,GO:0070888,7.4905e-02,3.3000e+01
IMP_SCORE,6009,GO:0018394,7.4807e-02,2.6000e+01
IMP_SCORE,6010,GO:0010872,7.4800e-02,7.0000e+00
IMP_SCORE,6011,GO:0051276,7.4769e-02,1.0600e+02
IMP_SCORE,6012,GO:0071837,7.4671e-02,1.4000e+01
IMP_SCORE,6013,GO:1900121,7.4654e-02,9.0000e+00
IMP_SCORE,6014,GO:0001099,7.4648e-02,1.6000e+01
IMP_SCORE,6015,GO:1903170,7.4476e-02,3.0000e+00
IMP_SCORE,6016,GO:0033275,7.4411e-02,2.7000e+01
IMP_SCORE,6017,GO:0006488,7.4359e-02,1.6000e+01
IMP_SCORE,6018,GO:0015695,7.4269e-02,1.8000e+01
IMP_SCORE,6019,GO:0008584,7.4134e-02,3.1000e+01
IMP_SCORE,6020,GO:0010762,7.4103e-02,1.4000e+01
IMP_SCORE,6021,GO:0031229,7.4011e-02,2.0000e+01
IMP_SCORE,6022,GO:0015079,7.3898e-02,6.8000e+01
IMP_SCORE,6023,GO:0010510,7.3825e-02,1.4000e+01
IMP_SCORE,6024,GO:0060047,7.3755e-02,3.0000e+00
IMP_SCORE,6025,GO:0090150,7.3578e-02,8.3000e+01
IMP_SCORE,6026,GO:1902600,7.3480e-02,2.7000e+01
IMP_SCORE,6027,GO:0042101,7.3426e-02,1.6000e+01
IMP_SCORE,6028,GO:0046174,7.3365e-02,1.4000e+01
IMP_SCORE,6029,GO:0006833,7.3318e-02,3.0000e+01
IMP_SCORE,6030,GO:0070661,7.3295e-02,3.1000e+01
IMP_SCORE,6031,GO:0008186,7.3279e-02,2.8000e+01
IMP_SCORE,6032,GO:0043267,7.3126e-02,5.0000e+00
IMP_SCORE,6033,GO:0022900,7.3108e-02,4.3000e+01
IMP_SCORE,6034,GO:0016741,7.3097e-02,2.1800e+02
IMP_SCORE,6035,GO:0019400,7.3074e-02,1.8000e+01
IMP_SCORE,6036,GO:0061647,7.2993e-02,5.0000e+00
IMP_SCORE,6037,GO:0007601,7.2961e-02,1.3100e+02
IMP_SCORE,6038,GO:2000251,7.2906e-02,1.0000e+00
IMP_SCORE,6039,GO:0071157,7.2906e-02,1.0000e+00
IMP_SCORE,6040,GO:1902165,7.2896e-02,6.0000e+00
IMP_SCORE,6041,GO:0021819,7.2892e-02,1.7000e+01
IMP_SCORE,6042,GO:0004519,7.2874e-02,8.4000e+01
IMP_SCORE,6043,GO:0006024,7.2859e-02,5.8000e+01
IMP_SCORE,6044,GO:0072678,7.2844e-02,1.3000e+01
IMP_SCORE,6045,GO:0042761,7.2834e-02,2.5000e+01
IMP_SCORE,6046,GO:0022904,7.2802e-02,2.5000e+01
IMP_SCORE,6047,GO:1900225,7.2683e-02,2.0000e+00
IMP_SCORE,6048,GO:0060343,7.2394e-02,4.0000e+00
IMP_SCORE,6049,GO:0005086,7.2349e-02,1.7000e+01
IMP_SCORE,6050,GO:0031623,7.2305e-02,1.8000e+01
IMP_SCORE,6051,GO:0002090,7.2238e-02,1.4000e+01
IMP_SCORE,6052,GO:0006914,7.2231e-02,1.1400e+02
IMP_SCORE,6053,GO:0016747,7.2192e-02,1.9100e+02
IMP_SCORE,6054,GO:0035589,7.2182e-02,2.4000e+01
IMP_SCORE,6055,GO:0022804,7.2176e-02,1.6000e+02
IMP_SCORE,6056,GO:0032897,7.2129e-02,6.0000e+00
IMP_SCORE,6057,GO:0031935,7.2114e-02,2.0000e+00
IMP_SCORE,6058,GO:0042805,7.2060e-02,3.5000e+01
IMP_SCORE,6059,GO:0002934,7.2054e-02,3.0000e+00
IMP_SCORE,6060,GO:2000036,7.2018e-02,4.0000e+00
IMP_SCORE,6061,GO:0070972,7.1972e-02,2.0000e+01
IMP_SCORE,6062,GO:0016573,7.1802e-02,1.8000e+01
IMP_SCORE,6063,GO:0044706,7.1772e-02,9.2000e+01
IMP_SCORE,6064,GO:0070897,7.1752e-02,6.0000e+00
IMP_SCORE,6065,GO:0045651,7.1735e-02,3.0000e+00
IMP_SCORE,6066,GO:0042756,7.1723e-02,3.0000e+00
IMP_SCORE,6067,GO:0016469,7.1679e-02,1.7000e+01
IMP_SCORE,6068,GO:0005720,7.1667e-02,9.0000e+00
IMP_SCORE,6069,GO:0003785,7.1647e-02,1.6000e+01
IMP_SCORE,6070,GO:0030509,7.1631e-02,2.5000e+01
IMP_SCORE,6071,GO:0022412,7.1626e-02,8.8000e+01
IMP_SCORE,6072,GO:0048284,7.1619e-02,5.1000e+01
IMP_SCORE,6073,GO:0055026,7.1593e-02,2.0000e+00
IMP_SCORE,6074,GO:0003756,7.1377e-02,1.9000e+01
IMP_SCORE,6075,GO:0070126,7.1333e-02,1.9000e+01
IMP_SCORE,6076,GO:0006364,7.1288e-02,5.6000e+01
IMP_SCORE,6077,GO:2000586,7.1271e-02,2.0000e+00
IMP_SCORE,6078,GO:0048013,7.1266e-02,4.2000e+01
IMP_SCORE,6079,GO:0001161,7.1253e-02,3.0000e+00
IMP_SCORE,6080,GO:0006688,7.1194e-02,2.8000e+01
IMP_SCORE,6081,GO:0006310,7.1178e-02,5.5000e+01
IMP_SCORE,6082,GO:0018126,7.1152e-02,9.0000e+00
IMP_SCORE,6083,GO:0031424,7.1024e-02,6.5000e+01
IMP_SCORE,6084,GO:0061733,7.0885e-02,2.5000e+01
IMP_SCORE,6085,GO:0061462,7.0823e-02,1.6000e+01
IMP_SCORE,6086,GO:0051482,7.0805e-02,1.6000e+01
IMP_SCORE,6087,GO:0019905,7.0774e-02,1.0000e+02
IMP_SCORE,6088,GO:0031124,7.0771e-02,2.7000e+01
IMP_SCORE,6089,GO:0031065,7.0703e-02,6.0000e+00
IMP_SCORE,6090,GO:0005243,7.0565e-02,1.0000e+01
IMP_SCORE,6091,GO:0070035,7.0520e-02,3.0000e+01
IMP_SCORE,6092,GO:0032506,7.0518e-02,6.0000e+00
IMP_SCORE,6093,GO:0019212,7.0443e-02,2.7000e+01
IMP_SCORE,6094,GO:0046039,7.0322e-02,6.0000e+00
IMP_SCORE,6095,GO:0004721,7.0284e-02,9.3000e+01
IMP_SCORE,6096,GO:0042772,7.0178e-02,6.0000e+00
IMP_SCORE,6097,GO:0032733,7.0153e-02,7.0000e+00
IMP_SCORE,6098,GO:0034763,7.0139e-02,1.4000e+01
IMP_SCORE,6099,GO:0072522,6.9860e-02,2.0000e+01
IMP_SCORE,6100,GO:0035774,6.9854e-02,1.5000e+01
IMP_SCORE,6101,GO:1902592,6.9785e-02,4.0000e+00
IMP_SCORE,6102,GO:0098803,6.9741e-02,1.4000e+01
IMP_SCORE,6103,GO:0035107,6.9687e-02,3.9000e+01
IMP_SCORE,6104,GO:0005262,6.9656e-02,4.1000e+01
IMP_SCORE,6105,GO:0070001,6.9529e-02,4.7000e+01
IMP_SCORE,6106,GO:0004540,6.9528e-02,7.1000e+01
IMP_SCORE,6107,GO:0043268,6.9420e-02,1.1000e+01
IMP_SCORE,6108,GO:0004576,6.9355e-02,1.5000e+01
IMP_SCORE,6109,GO:0035064,6.9350e-02,3.7000e+01
IMP_SCORE,6110,GO:0098739,6.9332e-02,2.1000e+01
IMP_SCORE,6111,GO:0001909,6.9295e-02,1.8000e+01
IMP_SCORE,6112,GO:1900117,6.9277e-02,3.0000e+00
IMP_SCORE,6113,GO:0048103,6.9232e-02,4.0000e+00
IMP_SCORE,6114,GO:0036459,6.9197e-02,6.7000e+01
IMP_SCORE,6115,GO:0042573,6.9178e-02,1.5000e+01
IMP_SCORE,6116,GO:0048520,6.9128e-02,2.0000e+01
IMP_SCORE,6117,GO:0030553,6.9120e-02,5.0000e+00
IMP_SCORE,6118,GO:0003281,6.9100e-02,2.1000e+01
IMP_SCORE,6119,GO:0016235,6.9054e-02,3.7000e+01
IMP_SCORE,6120,GO:0008194,6.8902e-02,9.4000e+01
IMP_SCORE,6121,GO:0044246,6.8790e-02,8.0000e+00
IMP_SCORE,6122,GO:0009220,6.8722e-02,1.0000e+01
IMP_SCORE,6123,GO:0005132,6.8619e-02,2.0000e+00
IMP_SCORE,6124,GO:0004993,6.8570e-02,1.5000e+01
IMP_SCORE,6125,GO:0070828,6.8543e-02,2.0000e+00
IMP_SCORE,6126,GO:0001578,6.8535e-02,1.9000e+01
IMP_SCORE,6127,GO:0016064,6.8441e-02,1.2000e+01
IMP_SCORE,6128,GO:0031624,6.8375e-02,9.0000e+00
IMP_SCORE,6129,GO:0021675,6.8329e-02,2.8000e+01
IMP_SCORE,6130,GO:0005847,6.8303e-02,7.0000e+00
IMP_SCORE,6131,GO:0072488,6.8284e-02,1.4000e+01
IMP_SCORE,6132,GO:0000002,6.8187e-02,1.3000e+01
IMP_SCORE,6133,GO:0097479,6.8186e-02,2.4000e+01
IMP_SCORE,6134,GO:0000977,6.8154e-02,9.1000e+01
IMP_SCORE,6135,GO:1904667,6.8129e-02,1.6000e+01
IMP_SCORE,6136,GO:0007157,6.8046e-02,3.7000e+01
IMP_SCORE,6137,GO:0005721,6.7843e-02,3.0000e+00
IMP_SCORE,6138,GO:0021884,6.7818e-02,4.0000e+00
IMP_SCORE,6139,GO:0043624,6.7705e-02,4.4000e+01
IMP_SCORE,6140,GO:0033189,6.7626e-02,4.0000e+00
IMP_SCORE,6141,GO:1900424,6.7617e-02,5.0000e+00
IMP_SCORE,6142,GO:0002320,6.7603e-02,4.0000e+00
IMP_SCORE,6143,GO:1905898,6.7533e-02,9.0000e+00
IMP_SCORE,6144,GO:0016896,6.7491e-02,1.0000e+01
IMP_SCORE,6145,GO:0051931,6.7427e-02,1.9000e+01
IMP_SCORE,6146,GO:0009113,6.7390e-02,2.0000e+00
IMP_SCORE,6147,GO:0034766,6.7336e-02,9.0000e+00
IMP_SCORE,6148,GO:0043325,6.7297e-02,1.0000e+01
IMP_SCORE,6149,GO:1901685,6.7265e-02,2.2000e+01
IMP_SCORE,6150,GO:0002293,6.7210e-02,3.0000e+00
IMP_SCORE,6151,GO:0043484,6.7176e-02,4.4000e+01
IMP_SCORE,6152,GO:1900119,6.7154e-02,2.0000e+00
IMP_SCORE,6153,GO:0008180,6.7140e-02,1.3000e+01
IMP_SCORE,6154,GO:0070938,6.7038e-02,1.6000e+01
IMP_SCORE,6155,GO:0030545,6.6900e-02,2.8000e+01
IMP_SCORE,6156,GO:0043092,6.6865e-02,3.0000e+00
IMP_SCORE,6157,GO:0042166,6.6750e-02,1.2000e+01
IMP_SCORE,6158,GO:0019692,6.6676e-02,5.0000e+00
IMP_SCORE,6159,GO:0051537,6.6669e-02,1.8000e+01
IMP_SCORE,6160,GO:0051983,6.6514e-02,1.4000e+01
IMP_SCORE,6161,GO:0004875,6.6436e-02,1.4000e+01
IMP_SCORE,6162,GO:0034708,6.6327e-02,3.5000e+01
IMP_SCORE,6163,GO:0071715,6.6325e-02,1.2000e+01
IMP_SCORE,6164,GO:0031665,6.6244e-02,3.0000e+00
IMP_SCORE,6165,GO:0045761,6.6191e-02,1.2000e+01
IMP_SCORE,6166,GO:0043414,6.6020e-02,7.2000e+01
IMP_SCORE,6167,GO:0050908,6.6008e-02,1.4000e+01
IMP_SCORE,6168,GO:0006775,6.5744e-02,1.8000e+01
IMP_SCORE,6169,GO:0061564,6.5448e-02,3.1000e+01
IMP_SCORE,6170,GO:0030205,6.5355e-02,1.0000e+01
IMP_SCORE,6171,GO:0033139,6.5284e-02,3.0000e+00
IMP_SCORE,6172,GO:0035250,6.5231e-02,2.4000e+01
IMP_SCORE,6173,GO:0071709,6.5186e-02,4.0000e+00
IMP_SCORE,6174,GO:0001706,6.5149e-02,5.0000e+00
IMP_SCORE,6175,GO:0006760,6.5134e-02,1.9000e+01
IMP_SCORE,6176,GO:0061003,6.5112e-02,2.0000e+00
IMP_SCORE,6177,GO:0005859,6.5028e-02,2.0000e+01
IMP_SCORE,6178,GO:1905368,6.4920e-02,3.8000e+01
IMP_SCORE,6179,GO:0071731,6.4881e-02,1.0000e+00
IMP_SCORE,6180,GO:0045986,6.4871e-02,5.0000e+00
IMP_SCORE,6181,GO:0048029,6.4789e-02,6.1000e+01
IMP_SCORE,6182,GO:0010369,6.4719e-02,9.0000e+00
IMP_SCORE,6183,GO:0001967,6.4648e-02,4.0000e+00
IMP_SCORE,6184,GO:0002716,6.4507e-02,6.0000e+00
IMP_SCORE,6185,GO:0003688,6.4479e-02,4.0000e+00
IMP_SCORE,6186,GO:0017046,6.4405e-02,3.3000e+01
IMP_SCORE,6187,GO:0006354,6.4400e-02,2.4000e+01
IMP_SCORE,6188,GO:0032266,6.4275e-02,2.4000e+01
IMP_SCORE,6189,GO:0004198,6.4259e-02,3.3000e+01
IMP_SCORE,6190,GO:0036513,6.4194e-02,4.0000e+00
IMP_SCORE,6191,GO:0098586,6.4165e-02,4.0000e+00
IMP_SCORE,6192,GO:0060850,6.4053e-02,1.0000e+00
IMP_SCORE,6193,GO:0004112,6.3674e-02,1.2000e+01
IMP_SCORE,6194,GO:0101005,6.3493e-02,6.7000e+01
IMP_SCORE,6195,GO:0019184,6.3463e-02,1.7000e+01
IMP_SCORE,6196,GO:0015370,6.3443e-02,1.5000e+01
IMP_SCORE,6197,GO:0035825,6.3367e-02,4.0000e+00
IMP_SCORE,6198,GO:0010595,6.3366e-02,1.6000e+01
IMP_SCORE,6199,GO:0007379,6.3334e-02,3.0000e+00
IMP_SCORE,6200,GO:0042510,6.3321e-02,5.0000e+00
IMP_SCORE,6201,GO:0032460,6.3279e-02,8.0000e+00
IMP_SCORE,6202,GO:0051219,6.3272e-02,2.4000e+01
IMP_SCORE,6203,GO:0043666,6.3093e-02,6.0000e+00
IMP_SCORE,6204,GO:0099589,6.3086e-02,2.1000e+01
IMP_SCORE,6205,GO:0016813,6.2996e-02,1.0000e+01
IMP_SCORE,6206,GO:0031235,6.2978e-02,1.0000e+00
IMP_SCORE,6207,GO:0006458,6.2790e-02,2.6000e+01
IMP_SCORE,6208,GO:0005762,6.2777e-02,2.6000e+01
IMP_SCORE,6209,GO:0005871,6.2767e-02,2.4000e+01
IMP_SCORE,6210,GO:0051350,6.2619e-02,8.0000e+00
IMP_SCORE,6211,GO:0018410,6.2580e-02,6.9000e+01
IMP_SCORE,6212,GO:0008191,6.2535e-02,7.0000e+00
IMP_SCORE,6213,GO:0033700,6.2523e-02,1.2000e+01
IMP_SCORE,6214,GO:1990204,6.2480e-02,5.1000e+01
IMP_SCORE,6215,GO:0051447,6.2458e-02,3.0000e+00
IMP_SCORE,6216,GO:0050684,6.2421e-02,2.9000e+01
IMP_SCORE,6217,GO:0034629,6.2357e-02,2.0000e+01
IMP_SCORE,6218,GO:0090103,6.2231e-02,3.0000e+00
IMP_SCORE,6219,GO:0031304,6.2032e-02,9.0000e+00
IMP_SCORE,6220,GO:1902170,6.2018e-02,1.0000e+01
IMP_SCORE,6221,GO:0042438,6.2000e-02,2.0000e+00
IMP_SCORE,6222,GO:0010889,6.1917e-02,7.0000e+00
IMP_SCORE,6223,GO:0015718,6.1802e-02,3.0000e+01
IMP_SCORE,6224,GO:0031274,6.1653e-02,2.0000e+00
IMP_SCORE,6225,GO:0060260,6.1621e-02,5.0000e+00
IMP_SCORE,6226,GO:0009143,6.1562e-02,4.0000e+00
IMP_SCORE,6227,GO:1902493,6.1507e-02,3.9000e+01
IMP_SCORE,6228,GO:0008343,6.1470e-02,5.0000e+00
IMP_SCORE,6229,GO:0070192,6.1323e-02,2.9000e+01
IMP_SCORE,6230,GO:1903293,6.1305e-02,3.1000e+01
IMP_SCORE,6231,GO:0019369,6.1129e-02,3.3000e+01
IMP_SCORE,6232,GO:0006335,6.1091e-02,1.0000e+00
IMP_SCORE,6233,GO:0050434,6.0703e-02,6.0000e+00
IMP_SCORE,6234,GO:0032543,6.0653e-02,2.9000e+01
IMP_SCORE,6235,GO:0000724,6.0453e-02,1.8000e+01
IMP_SCORE,6236,GO:0015297,6.0347e-02,5.4000e+01
IMP_SCORE,6237,GO:1902884,6.0309e-02,4.0000e+00
IMP_SCORE,6238,GO:0060123,6.0306e-02,1.0000e+01
IMP_SCORE,6239,GO:0071158,6.0227e-02,1.5000e+01
IMP_SCORE,6240,GO:0098780,6.0165e-02,4.0000e+00
IMP_SCORE,6241,GO:0051797,6.0124e-02,3.0000e+00
IMP_SCORE,6242,GO:0031082,5.9957e-02,1.9000e+01
IMP_SCORE,6243,GO:0050685,5.9766e-02,6.0000e+00
IMP_SCORE,6244,GO:0070296,5.9683e-02,3.0000e+00
IMP_SCORE,6245,GO:0070198,5.9450e-02,2.0000e+00
IMP_SCORE,6246,GO:0031463,5.9441e-02,2.2000e+01
IMP_SCORE,6247,GO:0034033,5.9395e-02,4.0000e+00
IMP_SCORE,6248,GO:0035050,5.9370e-02,2.0000e+00
IMP_SCORE,6249,GO:0010996,5.9314e-02,6.0000e+00
IMP_SCORE,6250,GO:0009394,5.9291e-02,1.0000e+01
IMP_SCORE,6251,GO:0035254,5.9210e-02,1.4000e+01
IMP_SCORE,6252,GO:0034728,5.9152e-02,4.7000e+01
IMP_SCORE,6253,GO:0051782,5.9058e-02,8.0000e+00
IMP_SCORE,6254,GO:0008211,5.9049e-02,9.0000e+00
IMP_SCORE,6255,GO:0033158,5.8995e-02,3.0000e+00
IMP_SCORE,6256,GO:0001701,5.8944e-02,4.5000e+01
IMP_SCORE,6257,GO:0015278,5.8901e-02,2.0000e+00
IMP_SCORE,6258,GO:0070273,5.8858e-02,2.2000e+01
IMP_SCORE,6259,GO:0015078,5.8840e-02,3.1000e+01
IMP_SCORE,6260,GO:0005267,5.8760e-02,5.1000e+01
IMP_SCORE,6261,GO:0000242,5.8731e-02,8.0000e+00
IMP_SCORE,6262,GO:0014896,5.8645e-02,9.0000e+00
IMP_SCORE,6263,GO:0006369,5.8618e-02,9.0000e+00
IMP_SCORE,6264,GO:0044773,5.8568e-02,8.0000e+00
IMP_SCORE,6265,GO:1905037,5.8388e-02,1.3000e+01
IMP_SCORE,6266,GO:0060077,5.8349e-02,1.0000e+01
IMP_SCORE,6267,GO:0033151,5.8306e-02,3.0000e+00
IMP_SCORE,6268,GO:0003179,5.8253e-02,5.0000e+00
IMP_SCORE,6269,GO:0005929,5.8252e-02,3.0800e+02
IMP_SCORE,6270,GO:0016868,5.8218e-02,7.0000e+00
IMP_SCORE,6271,GO:0005035,5.8206e-02,2.8000e+01
IMP_SCORE,6272,GO:0071880,5.8201e-02,2.0000e+00
IMP_SCORE,6273,GO:0032924,5.8174e-02,7.0000e+00
IMP_SCORE,6274,GO:1902622,5.8041e-02,1.2000e+01
IMP_SCORE,6275,GO:0009566,5.7569e-02,5.7000e+01
IMP_SCORE,6276,GO:0035098,5.7505e-02,1.1000e+01
IMP_SCORE,6277,GO:0022011,5.7465e-02,2.0000e+01
IMP_SCORE,6278,GO:0098798,5.7272e-02,4.2000e+01
IMP_SCORE,6279,GO:0009154,5.7224e-02,1.1000e+01
IMP_SCORE,6280,GO:0032785,5.7214e-02,3.0000e+00
IMP_SCORE,6281,GO:0043403,5.7084e-02,7.0000e+00
IMP_SCORE,6282,GO:0004812,5.7058e-02,2.8000e+01
IMP_SCORE,6283,GO:0010939,5.6960e-02,7.0000e+00
IMP_SCORE,6284,GO:0016651,5.6949e-02,6.8000e+01
IMP_SCORE,6285,GO:0043014,5.6941e-02,2.0000e+01
IMP_SCORE,6286,GO:0019319,5.6909e-02,2.0000e+01
IMP_SCORE,6287,GO:2001259,5.6874e-02,1.2000e+01
IMP_SCORE,6288,GO:0008333,5.6846e-02,2.2000e+01
IMP_SCORE,6289,GO:0015175,5.6801e-02,2.6000e+01
IMP_SCORE,6290,GO:0006367,5.6800e-02,4.1000e+01
IMP_SCORE,6291,GO:0016327,5.6786e-02,4.3000e+01
IMP_SCORE,6292,GO:0050965,5.6749e-02,5.0000e+00
IMP_SCORE,6293,GO:0045056,5.6741e-02,9.0000e+00
IMP_SCORE,6294,GO:2000765,5.6716e-02,4.0000e+00
IMP_SCORE,6295,GO:0035036,5.6703e-02,3.5000e+01
IMP_SCORE,6296,GO:0000118,5.6668e-02,2.5000e+01
IMP_SCORE,6297,GO:0006089,5.6629e-02,7.0000e+00
IMP_SCORE,6298,GO:0016796,5.6475e-02,2.0000e+01
IMP_SCORE,6299,GO:0030660,5.6326e-02,1.9000e+01
IMP_SCORE,6300,GO:0035265,5.6289e-02,1.0000e+01
IMP_SCORE,6301,GO:0032770,5.6254e-02,2.0000e+00
IMP_SCORE,6302,GO:0000963,5.6175e-02,6.0000e+00
IMP_SCORE,6303,GO:0070230,5.6052e-02,7.0000e+00
IMP_SCORE,6304,GO:2000052,5.6048e-02,1.0000e+00
IMP_SCORE,6305,GO:0042534,5.5948e-02,5.0000e+00
IMP_SCORE,6306,GO:0038084,5.5637e-02,3.0000e+00
IMP_SCORE,6307,GO:0043517,5.5434e-02,2.0000e+00
IMP_SCORE,6308,GO:0001106,5.5408e-02,9.0000e+00
IMP_SCORE,6309,GO:0006103,5.5370e-02,1.8000e+01
IMP_SCORE,6310,GO:0097202,5.5314e-02,9.0000e+00
IMP_SCORE,6311,GO:0015934,5.5293e-02,3.6000e+01
IMP_SCORE,6312,GO:0035090,5.5271e-02,6.0000e+00
IMP_SCORE,6313,GO:0000281,5.5246e-02,9.0000e+00
IMP_SCORE,6314,GO:0034105,5.5121e-02,4.0000e+00
IMP_SCORE,6315,GO:0051087,5.5017e-02,2.2600e+02
IMP_SCORE,6316,GO:0000800,5.4693e-02,6.0000e+00
IMP_SCORE,6317,GO:0051321,5.4514e-02,4.4000e+01
IMP_SCORE,6318,GO:0000178,5.4486e-02,2.1000e+01
IMP_SCORE,6319,GO:0016782,5.4449e-02,7.7000e+01
IMP_SCORE,6320,GO:0000715,5.4409e-02,2.0000e+00
IMP_SCORE,6321,GO:0045933,5.4392e-02,8.0000e+00
IMP_SCORE,6322,GO:0004438,5.4369e-02,5.0000e+00
IMP_SCORE,6323,GO:0043984,5.4277e-02,6.0000e+00
IMP_SCORE,6324,GO:0051341,5.4160e-02,2.4000e+01
IMP_SCORE,6325,GO:0018024,5.4100e-02,1.0000e+01
IMP_SCORE,6326,GO:0097284,5.4026e-02,3.0000e+00
IMP_SCORE,6327,GO:0046349,5.4003e-02,2.3000e+01
IMP_SCORE,6328,GO:0006376,5.3990e-02,2.1000e+01
IMP_SCORE,6329,GO:0046939,5.3895e-02,1.8000e+01
IMP_SCORE,6330,GO:0016889,5.3620e-02,4.0000e+00
IMP_SCORE,6331,GO:0015299,5.3601e-02,1.5000e+01
IMP_SCORE,6332,GO:1902571,5.3369e-02,4.0000e+00
IMP_SCORE,6333,GO:0042698,5.3313e-02,1.0000e+01
IMP_SCORE,6334,GO:0030532,5.3283e-02,2.7000e+01
IMP_SCORE,6335,GO:0004864,5.3253e-02,2.1000e+01
IMP_SCORE,6336,GO:2000144,5.3155e-02,1.2000e+01
IMP_SCORE,6337,GO:0043588,5.3111e-02,1.9000e+01
IMP_SCORE,6338,GO:0042826,5.3066e-02,6.2000e+01
IMP_SCORE,6339,GO:0033108,5.3052e-02,2.8000e+01
IMP_SCORE,6340,GO:0034595,5.2926e-02,2.2000e+01
IMP_SCORE,6341,GO:0005506,5.2858e-02,1.1100e+02
IMP_SCORE,6342,GO:0042555,5.2851e-02,2.0000e+00
IMP_SCORE,6343,GO:0005501,5.2765e-02,2.9000e+01
IMP_SCORE,6344,GO:0001055,5.2684e-02,1.0000e+01
IMP_SCORE,6345,GO:0031683,5.2625e-02,2.1000e+01
IMP_SCORE,6346,GO:0050906,5.2554e-02,7.1000e+01
IMP_SCORE,6347,GO:0045132,5.2531e-02,5.0000e+00
IMP_SCORE,6348,GO:0031435,5.2527e-02,1.5000e+01
IMP_SCORE,6349,GO:0006359,5.2514e-02,3.2000e+01
IMP_SCORE,6350,GO:0003323,5.2295e-02,9.0000e+00
IMP_SCORE,6351,GO:0071944,5.2086e-02,1.0400e+02
IMP_SCORE,6352,GO:0071542,5.2076e-02,7.0000e+00
IMP_SCORE,6353,GO:0030879,5.1957e-02,6.0000e+00
IMP_SCORE,6354,GO:0002689,5.1826e-02,1.3000e+01
IMP_SCORE,6355,GO:0006413,5.1817e-02,6.5000e+01
IMP_SCORE,6356,GO:0000983,5.1793e-02,8.0000e+00
IMP_SCORE,6357,GO:0007094,5.1747e-02,4.0000e+00
IMP_SCORE,6358,GO:0005675,5.1634e-02,3.0000e+00
IMP_SCORE,6359,GO:0009799,5.1562e-02,3.3000e+01
IMP_SCORE,6360,GO:0031490,5.1552e-02,2.0000e+01
IMP_SCORE,6361,GO:0097525,5.1540e-02,2.3000e+01
IMP_SCORE,6362,GO:0002834,5.1441e-02,1.0000e+00
IMP_SCORE,6363,GO:0098847,5.1441e-02,1.0000e+00
IMP_SCORE,6364,GO:1902099,5.1399e-02,6.0000e+00
IMP_SCORE,6365,GO:0050690,5.1375e-02,1.0000e+01
IMP_SCORE,6366,GO:0031284,5.1362e-02,3.0000e+00
IMP_SCORE,6367,GO:0008227,5.1288e-02,2.1000e+01
IMP_SCORE,6368,GO:0033120,5.1163e-02,1.3000e+01
IMP_SCORE,6369,GO:0045815,5.1158e-02,2.5000e+01
IMP_SCORE,6370,GO:0016407,5.1073e-02,8.0000e+01
[truncated: 2,213,285 more chars]
