# Supplementary material for: A new approach for interpreting Random Forest models and its application to the biology of ageing
Source: Bioinformatics. 2018 Feb 16;34(14):2449–56. doi: 10.1093/bioinformatics/bty087 (PMC6041990; doi:10.1093/bioinformatics/bty087)
Supplement: Supplementary Data [file bty087_src_code_and_dataset.zip › src_code_and_dataset/results/6_false.txt]

PARAM, Using dataset: /pi/home/cug/ff79/GCWA/datasets/go.arff
PARAM, Using class: class_expression_brain
PARAM, Number of iterations: 100,200,300,
PARAM, Max. depth: 0
PARAM, Random seed: 6
PARAM, Number of random selected features used in each split: 0.5,1.0,2.0,
PARAM, Do IB undersample: false
PARAM, N. of min. positive values: 10
PARAM, N. bins: -1
STATS_LATEX_DB & go.arff & class_expression_brain & 17716 & 7491 & N:17149 / O:420 / U:147 /  \\ 
CROSSVALID_STATS_BEGIN

Correctly Classified Instances       17136               96.7261 %
Incorrectly Classified Instances       580                3.2739 %
Kappa statistic                          0.0181
Mean absolute error                      0.0294
Root mean squared error                  0.1246
Relative absolute error                 93.9661 %
Root relative squared error             99.8352 %
Total Number of Instances            17716     

=== Detailed Accuracy By Class ===

                 TP Rate  FP Rate  Precision  Recall   F-Measure  MCC      ROC Area  PRC Area  Class
                 0.999    0.989    0.968      0.999    0.983      0.044    0.700     0.983     N
                 0.014    0.001    0.286      0.014    0.027      0.059    0.735     0.093     O
                 0.000    0.000    0.000      0.000    0.000      -0.001   0.633     0.019     U
                 0.000    0.000    0.000      0.000    0.000      0.000    ?         ?         ?
Weighted Avg.    0.967    0.958    0.944      0.967    0.953      0.044    0.700     0.954     

=== Confusion Matrix ===

     a     b     c     d   <-- classified as
 17130    15     4     0 |     a = N
   414     6     0     0 |     b = O
   147     0     0     0 |     c = U
     0     0     0     0 |     d = ?

CROSSVALID_STATS_END
STATS_LATEX_ACC & go.arff & class_expression_brain & 0.944 & 0.967 & 0.953 & 0.700 & 0.954 \\ 
STATS_LATEX_ACC_PER & go.arff & class_expression_brain & 0.968 & 0.999 & 0.983 & 0.700 & 0.983 & N \\ 
STATS_LATEX_ACC_PER & go.arff & class_expression_brain & 0.286 & 0.014 & 0.027 & 0.735 & 0.093 & O \\ 
STATS_LATEX_ACC_PER & go.arff & class_expression_brain & 0.000 & 0.000 & 0.000 & 0.633 & 0.019 & U \\ 
ROCPOINTS_N,0.0600,1.0000,1.0000,0.9680,1.0000
ROCPOINTS_N,0.0633,0.9982,1.0000,0.9680,1.0000
ROCPOINTS_N,0.1333,0.9965,1.0000,0.9681,1.0000
ROCPOINTS_N,0.1600,0.9947,1.0000,0.9682,1.0000
ROCPOINTS_N,0.2133,0.9929,1.0000,0.9682,1.0000
ROCPOINTS_N,0.3233,0.9929,0.9999,0.9682,0.9999
ROCPOINTS_N,0.3267,0.9929,0.9999,0.9682,0.9999
ROCPOINTS_N,0.3467,0.9929,0.9998,0.9682,0.9998
ROCPOINTS_N,0.3500,0.9929,0.9998,0.9682,0.9998
ROCPOINTS_N,0.3583,0.9912,0.9997,0.9683,0.9997
ROCPOINTS_N,0.3693,0.9912,0.9997,0.9683,0.9997
ROCPOINTS_N,0.3746,0.9912,0.9996,0.9683,0.9996
ROCPOINTS_N,0.3800,0.9912,0.9995,0.9683,0.9995
ROCPOINTS_N,0.4033,0.9912,0.9994,0.9683,0.9994
ROCPOINTS_N,0.4167,0.9912,0.9993,0.9682,0.9993
ROCPOINTS_N,0.4367,0.9912,0.9992,0.9682,0.9992
ROCPOINTS_N,0.4392,0.9912,0.9992,0.9682,0.9992
ROCPOINTS_N,0.4700,0.9912,0.9991,0.9682,0.9991
ROCPOINTS_N,0.4733,0.9912,0.9990,0.9682,0.9990
ROCPOINTS_N,0.4867,0.9894,0.9990,0.9683,0.9990
ROCPOINTS_N,0.5067,0.9894,0.9989,0.9683,0.9989
ROCPOINTS_N,0.5073,0.9894,0.9987,0.9683,0.9987
ROCPOINTS_N,0.5100,0.9894,0.9987,0.9683,0.9987
ROCPOINTS_N,0.5167,0.9894,0.9986,0.9683,0.9986
ROCPOINTS_N,0.5400,0.9894,0.9985,0.9683,0.9985
ROCPOINTS_N,0.5467,0.9877,0.9985,0.9683,0.9985
ROCPOINTS_N,0.5500,0.9877,0.9984,0.9683,0.9984
ROCPOINTS_N,0.5582,0.9877,0.9983,0.9683,0.9983
ROCPOINTS_N,0.5600,0.9877,0.9982,0.9683,0.9982
ROCPOINTS_N,0.5633,0.9877,0.9981,0.9683,0.9981
ROCPOINTS_N,0.5700,0.9877,0.9980,0.9683,0.9980
ROCPOINTS_N,0.5711,0.9859,0.9980,0.9684,0.9980
ROCPOINTS_N,0.5767,0.9859,0.9979,0.9684,0.9979
ROCPOINTS_N,0.5774,0.9841,0.9978,0.9684,0.9978
ROCPOINTS_N,0.5833,0.9841,0.9978,0.9684,0.9978
ROCPOINTS_N,0.5900,0.9841,0.9977,0.9684,0.9977
ROCPOINTS_N,0.5929,0.9841,0.9977,0.9684,0.9977
ROCPOINTS_N,0.5933,0.9841,0.9976,0.9684,0.9976
ROCPOINTS_N,0.5967,0.9824,0.9976,0.9685,0.9976
ROCPOINTS_N,0.6000,0.9824,0.9975,0.9685,0.9975
ROCPOINTS_N,0.6033,0.9824,0.9974,0.9685,0.9974
ROCPOINTS_N,0.6100,0.9824,0.9974,0.9685,0.9974
ROCPOINTS_N,0.6167,0.9824,0.9973,0.9685,0.9973
ROCPOINTS_N,0.6200,0.9806,0.9973,0.9685,0.9973
ROCPOINTS_N,0.6233,0.9806,0.9973,0.9685,0.9973
ROCPOINTS_N,0.6333,0.9806,0.9972,0.9685,0.9972
ROCPOINTS_N,0.6367,0.9806,0.9971,0.9685,0.9971
ROCPOINTS_N,0.6400,0.9788,0.9970,0.9686,0.9970
ROCPOINTS_N,0.6433,0.9788,0.9969,0.9686,0.9969
ROCPOINTS_N,0.6467,0.9788,0.9969,0.9686,0.9969
ROCPOINTS_N,0.6486,0.9788,0.9968,0.9686,0.9968
ROCPOINTS_N,0.6500,0.9788,0.9967,0.9686,0.9967
ROCPOINTS_N,0.6533,0.9788,0.9966,0.9685,0.9966
ROCPOINTS_N,0.6542,0.9771,0.9966,0.9686,0.9966
ROCPOINTS_N,0.6567,0.9771,0.9965,0.9686,0.9965
ROCPOINTS_N,0.6600,0.9771,0.9963,0.9686,0.9963
ROCPOINTS_N,0.6633,0.9771,0.9961,0.9686,0.9961
ROCPOINTS_N,0.6667,0.9753,0.9960,0.9686,0.9960
ROCPOINTS_N,0.6700,0.9753,0.9960,0.9686,0.9960
ROCPOINTS_N,0.6733,0.9735,0.9959,0.9687,0.9959
ROCPOINTS_N,0.6767,0.9735,0.9957,0.9687,0.9957
ROCPOINTS_N,0.6800,0.9735,0.9956,0.9687,0.9956
ROCPOINTS_N,0.6813,0.9718,0.9956,0.9687,0.9956
ROCPOINTS_N,0.6833,0.9718,0.9956,0.9687,0.9956
ROCPOINTS_N,0.6867,0.9718,0.9955,0.9687,0.9955
ROCPOINTS_N,0.6882,0.9718,0.9953,0.9687,0.9953
ROCPOINTS_N,0.6883,0.9718,0.9952,0.9687,0.9952
ROCPOINTS_N,0.6900,0.9718,0.9952,0.9687,0.9952
ROCPOINTS_N,0.6933,0.9718,0.9951,0.9687,0.9951
ROCPOINTS_N,0.6967,0.9700,0.9950,0.9688,0.9950
ROCPOINTS_N,0.6992,0.9683,0.9950,0.9688,0.9950
ROCPOINTS_N,0.7000,0.9665,0.9950,0.9689,0.9950
ROCPOINTS_N,0.7033,0.9665,0.9950,0.9689,0.9950
ROCPOINTS_N,0.7067,0.9665,0.9948,0.9689,0.9948
ROCPOINTS_N,0.7079,0.9665,0.9947,0.9689,0.9947
ROCPOINTS_N,0.7100,0.9665,0.9946,0.9689,0.9946
ROCPOINTS_N,0.7167,0.9630,0.9946,0.9690,0.9946
ROCPOINTS_N,0.7200,0.9630,0.9945,0.9690,0.9945
ROCPOINTS_N,0.7233,0.9612,0.9943,0.9690,0.9943
ROCPOINTS_N,0.7267,0.9594,0.9941,0.9691,0.9941
ROCPOINTS_N,0.7292,0.9577,0.9941,0.9691,0.9941
ROCPOINTS_N,0.7300,0.9559,0.9941,0.9692,0.9941
ROCPOINTS_N,0.7301,0.9559,0.9939,0.9692,0.9939
ROCPOINTS_N,0.7333,0.9559,0.9938,0.9692,0.9938
ROCPOINTS_N,0.7348,0.9559,0.9936,0.9692,0.9936
ROCPOINTS_N,0.7359,0.9559,0.9935,0.9692,0.9935
ROCPOINTS_N,0.7367,0.9559,0.9935,0.9692,0.9935
ROCPOINTS_N,0.7400,0.9541,0.9934,0.9692,0.9934
ROCPOINTS_N,0.7433,0.9541,0.9932,0.9692,0.9932
ROCPOINTS_N,0.7458,0.9524,0.9930,0.9693,0.9930
ROCPOINTS_N,0.7467,0.9524,0.9929,0.9693,0.9929
ROCPOINTS_N,0.7500,0.9524,0.9929,0.9693,0.9929
ROCPOINTS_N,0.7533,0.9524,0.9928,0.9693,0.9928
ROCPOINTS_N,0.7567,0.9489,0.9925,0.9694,0.9925
ROCPOINTS_N,0.7600,0.9489,0.9923,0.9694,0.9923
ROCPOINTS_N,0.7633,0.9489,0.9921,0.9693,0.9921
ROCPOINTS_N,0.7667,0.9489,0.9920,0.9693,0.9920
ROCPOINTS_N,0.7700,0.9471,0.9920,0.9694,0.9920
ROCPOINTS_N,0.7731,0.9453,0.9914,0.9694,0.9914
ROCPOINTS_N,0.7732,0.9453,0.9913,0.9694,0.9913
ROCPOINTS_N,0.7733,0.9436,0.9913,0.9695,0.9913
ROCPOINTS_N,0.7767,0.9436,0.9912,0.9695,0.9912
ROCPOINTS_N,0.7772,0.9436,0.9909,0.9695,0.9909
ROCPOINTS_N,0.7799,0.9436,0.9908,0.9695,0.9908
ROCPOINTS_N,0.7800,0.9436,0.9908,0.9695,0.9908
ROCPOINTS_N,0.7812,0.9400,0.9906,0.9696,0.9906
ROCPOINTS_N,0.7833,0.9400,0.9906,0.9696,0.9906
ROCPOINTS_N,0.7867,0.9400,0.9903,0.9696,0.9903
ROCPOINTS_N,0.7896,0.9400,0.9897,0.9696,0.9897
ROCPOINTS_N,0.7900,0.9400,0.9896,0.9695,0.9896
ROCPOINTS_N,0.7933,0.9365,0.9892,0.9696,0.9892
ROCPOINTS_N,0.7967,0.9347,0.9889,0.9697,0.9889
ROCPOINTS_N,0.7976,0.9330,0.9885,0.9697,0.9885
ROCPOINTS_N,0.8000,0.9330,0.9885,0.9697,0.9885
ROCPOINTS_N,0.8033,0.9295,0.9882,0.9698,0.9882
ROCPOINTS_N,0.8067,0.9277,0.9879,0.9699,0.9879
ROCPOINTS_N,0.8100,0.9224,0.9875,0.9700,0.9875
ROCPOINTS_N,0.8133,0.9189,0.9870,0.9701,0.9870
ROCPOINTS_N,0.8167,0.9171,0.9865,0.9702,0.9865
ROCPOINTS_N,0.8200,0.9118,0.9861,0.9703,0.9861
ROCPOINTS_N,0.8217,0.9101,0.9855,0.9704,0.9855
ROCPOINTS_N,0.8233,0.9101,0.9855,0.9704,0.9855
ROCPOINTS_N,0.8267,0.9083,0.9850,0.9704,0.9850
ROCPOINTS_N,0.8300,0.9083,0.9839,0.9704,0.9839
ROCPOINTS_N,0.8302,0.9030,0.9831,0.9705,0.9831
ROCPOINTS_N,0.8319,0.9030,0.9830,0.9705,0.9830
ROCPOINTS_N,0.8333,0.9030,0.9830,0.9705,0.9830
ROCPOINTS_N,0.8335,0.8942,0.9822,0.9708,0.9822
ROCPOINTS_N,0.8367,0.8942,0.9822,0.9708,0.9822
ROCPOINTS_N,0.8400,0.8924,0.9811,0.9708,0.9811
ROCPOINTS_N,0.8433,0.8889,0.9799,0.9709,0.9799
ROCPOINTS_N,0.8467,0.8854,0.9791,0.9710,0.9791
ROCPOINTS_N,0.8487,0.8818,0.9779,0.9710,0.9779
ROCPOINTS_N,0.8497,0.8818,0.9778,0.9710,0.9778
ROCPOINTS_N,0.8500,0.8818,0.9778,0.9710,0.9778
ROCPOINTS_N,0.8533,0.8765,0.9768,0.9712,0.9768
ROCPOINTS_N,0.8550,0.8713,0.9756,0.9713,0.9756
ROCPOINTS_N,0.8567,0.8713,0.9755,0.9713,0.9755
ROCPOINTS_N,0.8589,0.8660,0.9744,0.9715,0.9744
ROCPOINTS_N,0.8591,0.8660,0.9743,0.9715,0.9743
ROCPOINTS_N,0.8600,0.8660,0.9743,0.9715,0.9743
ROCPOINTS_N,0.8633,0.8554,0.9728,0.9717,0.9728
ROCPOINTS_N,0.8667,0.8536,0.9712,0.9718,0.9712
ROCPOINTS_N,0.8700,0.8483,0.9698,0.9719,0.9698
ROCPOINTS_N,0.8706,0.8466,0.9685,0.9719,0.9685
ROCPOINTS_N,0.8726,0.8466,0.9684,0.9719,0.9684
ROCPOINTS_N,0.8733,0.8466,0.9683,0.9719,0.9683
ROCPOINTS_N,0.8767,0.8360,0.9658,0.9722,0.9658
ROCPOINTS_N,0.8791,0.8342,0.9637,0.9722,0.9637
ROCPOINTS_N,0.8800,0.8342,0.9637,0.9722,0.9637
ROCPOINTS_N,0.8810,0.8272,0.9607,0.9723,0.9607
ROCPOINTS_N,0.8812,0.8272,0.9606,0.9723,0.9606
ROCPOINTS_N,0.8822,0.8272,0.9606,0.9723,0.9606
ROCPOINTS_N,0.8823,0.8272,0.9605,0.9723,0.9605
ROCPOINTS_N,0.8833,0.8272,0.9605,0.9723,0.9605
ROCPOINTS_N,0.8836,0.8183,0.9584,0.9725,0.9584
ROCPOINTS_N,0.8845,0.8183,0.9583,0.9725,0.9583
ROCPOINTS_N,0.8851,0.8183,0.9582,0.9725,0.9582
ROCPOINTS_N,0.8854,0.8183,0.9582,0.9725,0.9582
ROCPOINTS_N,0.8861,0.8183,0.9581,0.9725,0.9581
ROCPOINTS_N,0.8867,0.8183,0.9580,0.9725,0.9580
ROCPOINTS_N,0.8883,0.8113,0.9554,0.9727,0.9554
ROCPOINTS_N,0.8900,0.8113,0.9553,0.9727,0.9553
ROCPOINTS_N,0.8911,0.8042,0.9528,0.9728,0.9528
ROCPOINTS_N,0.8917,0.8042,0.9527,0.9728,0.9527
ROCPOINTS_N,0.8918,0.8042,0.9527,0.9728,0.9527
ROCPOINTS_N,0.8928,0.8042,0.9526,0.9728,0.9526
ROCPOINTS_N,0.8933,0.8042,0.9525,0.9728,0.9525
ROCPOINTS_N,0.8946,0.7972,0.9486,0.9730,0.9486
ROCPOINTS_N,0.8950,0.7972,0.9486,0.9730,0.9486
ROCPOINTS_N,0.8950,0.7972,0.9485,0.9730,0.9485
ROCPOINTS_N,0.8961,0.7972,0.9485,0.9730,0.9485
ROCPOINTS_N,0.8962,0.7972,0.9484,0.9730,0.9484
ROCPOINTS_N,0.8963,0.7972,0.9483,0.9730,0.9483
ROCPOINTS_N,0.8967,0.7972,0.9483,0.9730,0.9483
ROCPOINTS_N,0.8983,0.7937,0.9443,0.9730,0.9443
ROCPOINTS_N,0.8992,0.7937,0.9441,0.9730,0.9441
ROCPOINTS_N,0.9000,0.7937,0.9441,0.9730,0.9441
ROCPOINTS_N,0.9016,0.7901,0.9411,0.9730,0.9411
ROCPOINTS_N,0.9033,0.7901,0.9410,0.9730,0.9410
ROCPOINTS_N,0.9039,0.7743,0.9375,0.9734,0.9375
ROCPOINTS_N,0.9039,0.7743,0.9374,0.9734,0.9374
ROCPOINTS_N,0.9044,0.7743,0.9373,0.9734,0.9373
ROCPOINTS_N,0.9045,0.7743,0.9373,0.9734,0.9373
ROCPOINTS_N,0.9046,0.7743,0.9372,0.9734,0.9372
ROCPOINTS_N,0.9050,0.7743,0.9371,0.9734,0.9371
ROCPOINTS_N,0.9052,0.7743,0.9370,0.9734,0.9370
ROCPOINTS_N,0.9067,0.7743,0.9370,0.9734,0.9370
ROCPOINTS_N,0.9087,0.7637,0.9320,0.9736,0.9320
ROCPOINTS_N,0.9088,0.7637,0.9319,0.9736,0.9319
ROCPOINTS_N,0.9089,0.7637,0.9319,0.9736,0.9319
ROCPOINTS_N,0.9092,0.7637,0.9318,0.9736,0.9318
ROCPOINTS_N,0.9100,0.7637,0.9318,0.9736,0.9318
ROCPOINTS_N,0.9104,0.7531,0.9268,0.9738,0.9268
ROCPOINTS_N,0.9106,0.7531,0.9268,0.9738,0.9268
ROCPOINTS_N,0.9111,0.7531,0.9267,0.9738,0.9267
ROCPOINTS_N,0.9133,0.7531,0.9266,0.9738,0.9266
ROCPOINTS_N,0.9139,0.7390,0.9212,0.9742,0.9212
ROCPOINTS_N,0.9144,0.7390,0.9211,0.9742,0.9211
ROCPOINTS_N,0.9145,0.7390,0.9210,0.9742,0.9210
ROCPOINTS_N,0.9158,0.7390,0.9209,0.9742,0.9209
ROCPOINTS_N,0.9165,0.7390,0.9209,0.9742,0.9209
ROCPOINTS_N,0.9167,0.7390,0.9208,0.9742,0.9208
ROCPOINTS_N,0.9178,0.7196,0.9139,0.9746,0.9139
ROCPOINTS_N,0.9187,0.7196,0.9139,0.9746,0.9139
ROCPOINTS_N,0.9189,0.7196,0.9138,0.9746,0.9138
ROCPOINTS_N,0.9199,0.7196,0.9138,0.9746,0.9138
ROCPOINTS_N,0.9200,0.7196,0.9137,0.9746,0.9137
ROCPOINTS_N,0.9211,0.7090,0.9072,0.9748,0.9072
ROCPOINTS_N,0.9217,0.7090,0.9072,0.9748,0.9072
ROCPOINTS_N,0.9222,0.7090,0.9070,0.9748,0.9070
ROCPOINTS_N,0.9229,0.7090,0.9070,0.9748,0.9070
ROCPOINTS_N,0.9233,0.7090,0.9069,0.9748,0.9069
ROCPOINTS_N,0.9240,0.6949,0.9000,0.9751,0.9000
ROCPOINTS_N,0.9247,0.6949,0.8999,0.9751,0.8999
ROCPOINTS_N,0.9248,0.6949,0.8999,0.9751,0.8999
ROCPOINTS_N,0.9250,0.6949,0.8998,0.9751,0.8998
ROCPOINTS_N,0.9253,0.6949,0.8998,0.9751,0.8998
ROCPOINTS_N,0.9254,0.6949,0.8996,0.9751,0.8996
ROCPOINTS_N,0.9255,0.6949,0.8996,0.9751,0.8996
ROCPOINTS_N,0.9256,0.6949,0.8995,0.9751,0.8995
ROCPOINTS_N,0.9261,0.6949,0.8994,0.9751,0.8994
ROCPOINTS_N,0.9264,0.6949,0.8994,0.9751,0.8994
ROCPOINTS_N,0.9265,0.6949,0.8993,0.9751,0.8993
ROCPOINTS_N,0.9267,0.6949,0.8992,0.9751,0.8992
ROCPOINTS_N,0.9271,0.6790,0.8915,0.9754,0.8915
ROCPOINTS_N,0.9276,0.6790,0.8914,0.9754,0.8914
ROCPOINTS_N,0.9278,0.6790,0.8914,0.9754,0.8914
ROCPOINTS_N,0.9280,0.6772,0.8913,0.9755,0.8913
ROCPOINTS_N,0.9283,0.6772,0.8912,0.9755,0.8912
ROCPOINTS_N,0.9295,0.6772,0.8911,0.9755,0.8911
ROCPOINTS_N,0.9296,0.6772,0.8911,0.9755,0.8911
ROCPOINTS_N,0.9300,0.6772,0.8910,0.9755,0.8910
ROCPOINTS_N,0.9307,0.6596,0.8830,0.9759,0.8830
ROCPOINTS_N,0.9311,0.6596,0.8829,0.9759,0.8829
ROCPOINTS_N,0.9314,0.6596,0.8829,0.9759,0.8829
ROCPOINTS_N,0.9317,0.6596,0.8828,0.9759,0.8828
ROCPOINTS_N,0.9326,0.6578,0.8827,0.9760,0.8827
ROCPOINTS_N,0.9332,0.6578,0.8827,0.9760,0.8827
ROCPOINTS_N,0.9333,0.6578,0.8826,0.9759,0.8826
ROCPOINTS_N,0.9344,0.6437,0.8732,0.9762,0.8732
ROCPOINTS_N,0.9350,0.6437,0.8731,0.9762,0.8731
ROCPOINTS_N,0.9353,0.6437,0.8729,0.9762,0.8729
ROCPOINTS_N,0.9353,0.6437,0.8728,0.9762,0.8728
ROCPOINTS_N,0.9355,0.6420,0.8728,0.9763,0.8728
ROCPOINTS_N,0.9356,0.6420,0.8728,0.9763,0.8728
ROCPOINTS_N,0.9361,0.6420,0.8726,0.9763,0.8726
ROCPOINTS_N,0.9364,0.6420,0.8726,0.9763,0.8726
ROCPOINTS_N,0.9364,0.6420,0.8725,0.9763,0.8725
ROCPOINTS_N,0.9367,0.6420,0.8725,0.9762,0.8725
ROCPOINTS_N,0.9369,0.6173,0.8633,0.9769,0.8633
ROCPOINTS_N,0.9369,0.6173,0.8632,0.9769,0.8632
ROCPOINTS_N,0.9377,0.6173,0.8631,0.9769,0.8631
ROCPOINTS_N,0.9378,0.6173,0.8631,0.9769,0.8631
ROCPOINTS_N,0.9378,0.6173,0.8630,0.9769,0.8630
ROCPOINTS_N,0.9380,0.6173,0.8629,0.9769,0.8629
ROCPOINTS_N,0.9383,0.6173,0.8628,0.9769,0.8628
ROCPOINTS_N,0.9384,0.6173,0.8628,0.9769,0.8628
ROCPOINTS_N,0.9387,0.6173,0.8627,0.9769,0.8627
ROCPOINTS_N,0.9389,0.6173,0.8627,0.9769,0.8627
ROCPOINTS_N,0.9392,0.6173,0.8626,0.9769,0.8626
ROCPOINTS_N,0.9397,0.6173,0.8626,0.9769,0.8626
ROCPOINTS_N,0.9398,0.6173,0.8625,0.9769,0.8625
ROCPOINTS_N,0.9398,0.6173,0.8624,0.9769,0.8624
ROCPOINTS_N,0.9400,0.6173,0.8623,0.9769,0.8623
ROCPOINTS_N,0.9405,0.5944,0.8508,0.9774,0.8508
ROCPOINTS_N,0.9411,0.5944,0.8507,0.9774,0.8507
ROCPOINTS_N,0.9414,0.5944,0.8506,0.9774,0.8506
ROCPOINTS_N,0.9416,0.5944,0.8505,0.9774,0.8505
ROCPOINTS_N,0.9417,0.5944,0.8504,0.9774,0.8504
ROCPOINTS_N,0.9420,0.5944,0.8503,0.9774,0.8503
ROCPOINTS_N,0.9429,0.5944,0.8501,0.9774,0.8501
ROCPOINTS_N,0.9433,0.5944,0.8499,0.9774,0.8499
ROCPOINTS_N,0.9433,0.5944,0.8498,0.9774,0.8498
ROCPOINTS_N,0.9441,0.5767,0.8377,0.9777,0.8377
ROCPOINTS_N,0.9448,0.5767,0.8377,0.9777,0.8377
ROCPOINTS_N,0.9449,0.5767,0.8376,0.9777,0.8376
ROCPOINTS_N,0.9450,0.5767,0.8375,0.9777,0.8375
ROCPOINTS_N,0.9452,0.5767,0.8374,0.9777,0.8374
ROCPOINTS_N,0.9453,0.5767,0.8372,0.9777,0.8372
ROCPOINTS_N,0.9455,0.5767,0.8372,0.9777,0.8372
ROCPOINTS_N,0.9456,0.5750,0.8372,0.9778,0.8372
ROCPOINTS_N,0.9457,0.5750,0.8371,0.9778,0.8371
ROCPOINTS_N,0.9458,0.5750,0.8370,0.9778,0.8370
ROCPOINTS_N,0.9459,0.5750,0.8369,0.9778,0.8369
ROCPOINTS_N,0.9460,0.5750,0.8367,0.9778,0.8367
ROCPOINTS_N,0.9462,0.5750,0.8367,0.9778,0.8367
ROCPOINTS_N,0.9465,0.5750,0.8366,0.9778,0.8366
ROCPOINTS_N,0.9466,0.5750,0.8366,0.9778,0.8366
ROCPOINTS_N,0.9467,0.5750,0.8364,0.9778,0.8364
ROCPOINTS_N,0.9467,0.5573,0.8231,0.9781,0.8231
ROCPOINTS_N,0.9475,0.5573,0.8230,0.9781,0.8230
ROCPOINTS_N,0.9478,0.5556,0.8230,0.9782,0.8230
ROCPOINTS_N,0.9479,0.5538,0.8228,0.9782,0.8228
ROCPOINTS_N,0.9480,0.5538,0.8227,0.9782,0.8227
ROCPOINTS_N,0.9483,0.5538,0.8227,0.9782,0.8227
ROCPOINTS_N,0.9488,0.5538,0.8226,0.9782,0.8226
ROCPOINTS_N,0.9490,0.5538,0.8224,0.9782,0.8224
ROCPOINTS_N,0.9496,0.5538,0.8224,0.9782,0.8224
ROCPOINTS_N,0.9498,0.5538,0.8223,0.9782,0.8223
ROCPOINTS_N,0.9499,0.5538,0.8223,0.9782,0.8223
ROCPOINTS_N,0.9500,0.5538,0.8222,0.9782,0.8222
ROCPOINTS_N,0.9503,0.5273,0.8059,0.9788,0.8059
ROCPOINTS_N,0.9503,0.5273,0.8058,0.9788,0.8058
ROCPOINTS_N,0.9507,0.5273,0.8058,0.9788,0.8058
ROCPOINTS_N,0.9508,0.5273,0.8056,0.9788,0.8056
ROCPOINTS_N,0.9511,0.5273,0.8055,0.9788,0.8055
ROCPOINTS_N,0.9517,0.5273,0.8054,0.9788,0.8054
ROCPOINTS_N,0.9517,0.5256,0.8052,0.9789,0.8052
ROCPOINTS_N,0.9517,0.5256,0.8051,0.9789,0.8051
ROCPOINTS_N,0.9521,0.5256,0.8050,0.9789,0.8050
ROCPOINTS_N,0.9522,0.5256,0.8049,0.9789,0.8049
ROCPOINTS_N,0.9522,0.5256,0.8049,0.9789,0.8049
ROCPOINTS_N,0.9525,0.5256,0.8048,0.9789,0.8048
ROCPOINTS_N,0.9526,0.5256,0.8047,0.9789,0.8047
ROCPOINTS_N,0.9526,0.5256,0.8047,0.9789,0.8047
ROCPOINTS_N,0.9527,0.5256,0.8045,0.9789,0.8045
ROCPOINTS_N,0.9528,0.5256,0.8044,0.9789,0.8044
ROCPOINTS_N,0.9532,0.5238,0.8044,0.9789,0.8044
ROCPOINTS_N,0.9533,0.5238,0.8043,0.9789,0.8043
ROCPOINTS_N,0.9536,0.5026,0.7887,0.9794,0.7887
ROCPOINTS_N,0.9537,0.5026,0.7887,0.9794,0.7887
ROCPOINTS_N,0.9546,0.5026,0.7886,0.9794,0.7886
ROCPOINTS_N,0.9547,0.5026,0.7886,0.9794,0.7886
ROCPOINTS_N,0.9548,0.5026,0.7885,0.9794,0.7885
ROCPOINTS_N,0.9552,0.5026,0.7884,0.9794,0.7884
ROCPOINTS_N,0.9553,0.5026,0.7884,0.9794,0.7884
ROCPOINTS_N,0.9556,0.5026,0.7883,0.9794,0.7883
ROCPOINTS_N,0.9558,0.5026,0.7883,0.9794,0.7883
ROCPOINTS_N,0.9560,0.5026,0.7882,0.9793,0.7882
ROCPOINTS_N,0.9562,0.5026,0.7881,0.9793,0.7881
ROCPOINTS_N,0.9563,0.5026,0.7880,0.9793,0.7880
ROCPOINTS_N,0.9564,0.5026,0.7880,0.9793,0.7880
ROCPOINTS_N,0.9567,0.5026,0.7879,0.9793,0.7879
ROCPOINTS_N,0.9568,0.4744,0.7704,0.9800,0.7704
ROCPOINTS_N,0.9570,0.4744,0.7704,0.9800,0.7704
ROCPOINTS_N,0.9571,0.4744,0.7703,0.9800,0.7703
ROCPOINTS_N,0.9572,0.4744,0.7702,0.9800,0.7702
ROCPOINTS_N,0.9573,0.4744,0.7702,0.9800,0.7702
ROCPOINTS_N,0.9575,0.4744,0.7701,0.9800,0.7701
ROCPOINTS_N,0.9577,0.4744,0.7700,0.9800,0.7700
ROCPOINTS_N,0.9581,0.4744,0.7700,0.9800,0.7700
ROCPOINTS_N,0.9582,0.4744,0.7699,0.9800,0.7699
ROCPOINTS_N,0.9582,0.4744,0.7698,0.9800,0.7698
ROCPOINTS_N,0.9583,0.4744,0.7698,0.9800,0.7698
ROCPOINTS_N,0.9589,0.4727,0.7695,0.9801,0.7695
ROCPOINTS_N,0.9590,0.4727,0.7694,0.9801,0.7694
ROCPOINTS_N,0.9592,0.4727,0.7694,0.9801,0.7694
ROCPOINTS_N,0.9593,0.4727,0.7693,0.9801,0.7693
ROCPOINTS_N,0.9599,0.4727,0.7692,0.9801,0.7692
ROCPOINTS_N,0.9600,0.4727,0.7691,0.9801,0.7691
ROCPOINTS_N,0.9602,0.4409,0.7491,0.9809,0.7491
ROCPOINTS_N,0.9605,0.4409,0.7490,0.9809,0.7490
ROCPOINTS_N,0.9607,0.4409,0.7489,0.9809,0.7489
ROCPOINTS_N,0.9608,0.4409,0.7488,0.9809,0.7488
ROCPOINTS_N,0.9610,0.4409,0.7488,0.9809,0.7488
ROCPOINTS_N,0.9611,0.4409,0.7487,0.9809,0.7487
ROCPOINTS_N,0.9613,0.4409,0.7486,0.9809,0.7486
ROCPOINTS_N,0.9614,0.4409,0.7486,0.9809,0.7486
ROCPOINTS_N,0.9615,0.4409,0.7485,0.9809,0.7485
ROCPOINTS_N,0.9617,0.4409,0.7484,0.9809,0.7484
ROCPOINTS_N,0.9622,0.4409,0.7483,0.9809,0.7483
ROCPOINTS_N,0.9625,0.4392,0.7482,0.9810,0.7482
ROCPOINTS_N,0.9626,0.4392,0.7481,0.9810,0.7481
ROCPOINTS_N,0.9628,0.4392,0.7477,0.9810,0.7477
ROCPOINTS_N,0.9629,0.4392,0.7476,0.9809,0.7476
ROCPOINTS_N,0.9632,0.4392,0.7476,0.9809,0.7476
ROCPOINTS_N,0.9633,0.4392,0.7475,0.9809,0.7475
ROCPOINTS_N,0.9633,0.4392,0.7474,0.9809,0.7474
ROCPOINTS_N,0.9637,0.4127,0.7258,0.9815,0.7258
ROCPOINTS_N,0.9641,0.4127,0.7257,0.9815,0.7257
ROCPOINTS_N,0.9642,0.4127,0.7253,0.9815,0.7253
ROCPOINTS_N,0.9642,0.4127,0.7251,0.9815,0.7251
ROCPOINTS_N,0.9644,0.4127,0.7251,0.9815,0.7251
ROCPOINTS_N,0.9644,0.4127,0.7248,0.9815,0.7248
ROCPOINTS_N,0.9647,0.4127,0.7246,0.9815,0.7246
ROCPOINTS_N,0.9647,0.4127,0.7246,0.9815,0.7246
ROCPOINTS_N,0.9650,0.4127,0.7241,0.9815,0.7241
ROCPOINTS_N,0.9652,0.4127,0.7239,0.9815,0.7239
ROCPOINTS_N,0.9653,0.4127,0.7238,0.9815,0.7238
ROCPOINTS_N,0.9654,0.4127,0.7237,0.9815,0.7237
ROCPOINTS_N,0.9656,0.4127,0.7236,0.9815,0.7236
ROCPOINTS_N,0.9658,0.4127,0.7235,0.9815,0.7235
ROCPOINTS_N,0.9660,0.4127,0.7234,0.9815,0.7234
ROCPOINTS_N,0.9661,0.4127,0.7234,0.9815,0.7234
ROCPOINTS_N,0.9662,0.4127,0.7233,0.9815,0.7233
ROCPOINTS_N,0.9663,0.4127,0.7232,0.9815,0.7232
ROCPOINTS_N,0.9665,0.4127,0.7228,0.9815,0.7228
ROCPOINTS_N,0.9665,0.4127,0.7228,0.9815,0.7228
ROCPOINTS_N,0.9665,0.4127,0.7227,0.9815,0.7227
ROCPOINTS_N,0.9667,0.4127,0.7227,0.9815,0.7227
ROCPOINTS_N,0.9670,0.4004,0.6987,0.9814,0.6987
ROCPOINTS_N,0.9672,0.4004,0.6986,0.9814,0.6986
ROCPOINTS_N,0.9672,0.4004,0.6984,0.9814,0.6984
ROCPOINTS_N,0.9675,0.4004,0.6983,0.9814,0.6983
ROCPOINTS_N,0.9677,0.4004,0.6983,0.9814,0.6983
ROCPOINTS_N,0.9677,0.4004,0.6982,0.9814,0.6982
ROCPOINTS_N,0.9678,0.4004,0.6982,0.9814,0.6982
ROCPOINTS_N,0.9679,0.4004,0.6981,0.9814,0.6981
ROCPOINTS_N,0.9681,0.4004,0.6979,0.9814,0.6979
ROCPOINTS_N,0.9683,0.4004,0.6978,0.9814,0.6978
ROCPOINTS_N,0.9683,0.4004,0.6978,0.9814,0.6978
ROCPOINTS_N,0.9684,0.4004,0.6975,0.9814,0.6975
ROCPOINTS_N,0.9685,0.4004,0.6975,0.9814,0.6975
ROCPOINTS_N,0.9686,0.4004,0.6974,0.9814,0.6974
ROCPOINTS_N,0.9686,0.4004,0.6974,0.9814,0.6974
ROCPOINTS_N,0.9689,0.4004,0.6973,0.9814,0.6973
ROCPOINTS_N,0.9692,0.4004,0.6972,0.9814,0.6972
ROCPOINTS_N,0.9692,0.4004,0.6971,0.9814,0.6971
ROCPOINTS_N,0.9694,0.4004,0.6967,0.9814,0.6967
ROCPOINTS_N,0.9695,0.4004,0.6965,0.9814,0.6965
ROCPOINTS_N,0.9699,0.4004,0.6965,0.9813,0.6965
ROCPOINTS_N,0.9699,0.4004,0.6964,0.9813,0.6964
ROCPOINTS_N,0.9700,0.4004,0.6960,0.9813,0.6960
ROCPOINTS_N,0.9700,0.3810,0.6702,0.9816,0.6702
ROCPOINTS_N,0.9701,0.3810,0.6702,0.9816,0.6702
ROCPOINTS_N,0.9701,0.3810,0.6701,0.9816,0.6701
ROCPOINTS_N,0.9703,0.3810,0.6701,0.9815,0.6701
ROCPOINTS_N,0.9705,0.3810,0.6700,0.9815,0.6700
ROCPOINTS_N,0.9706,0.3810,0.6700,0.9815,0.6700
ROCPOINTS_N,0.9708,0.3810,0.6698,0.9815,0.6698
ROCPOINTS_N,0.9710,0.3810,0.6698,0.9815,0.6698
ROCPOINTS_N,0.9710,0.3810,0.6695,0.9815,0.6695
ROCPOINTS_N,0.9711,0.3810,0.6694,0.9815,0.6694
ROCPOINTS_N,0.9713,0.3810,0.6693,0.9815,0.6693
ROCPOINTS_N,0.9713,0.3810,0.6692,0.9815,0.6692
ROCPOINTS_N,0.9714,0.3810,0.6691,0.9815,0.6691
ROCPOINTS_N,0.9716,0.3810,0.6690,0.9815,0.6690
ROCPOINTS_N,0.9717,0.3810,0.6689,0.9815,0.6689
ROCPOINTS_N,0.9719,0.3810,0.6684,0.9815,0.6684
ROCPOINTS_N,0.9720,0.3810,0.6682,0.9815,0.6682
ROCPOINTS_N,0.9721,0.3810,0.6681,0.9815,0.6681
ROCPOINTS_N,0.9722,0.3810,0.6680,0.9815,0.6680
ROCPOINTS_N,0.9725,0.3810,0.6680,0.9815,0.6680
ROCPOINTS_N,0.9726,0.3810,0.6679,0.9815,0.6679
ROCPOINTS_N,0.9726,0.3810,0.6679,0.9815,0.6679
ROCPOINTS_N,0.9727,0.3810,0.6678,0.9815,0.6678
ROCPOINTS_N,0.9727,0.3810,0.6677,0.9815,0.6677
ROCPOINTS_N,0.9728,0.3810,0.6677,0.9815,0.6677
ROCPOINTS_N,0.9729,0.3810,0.6676,0.9815,0.6676
ROCPOINTS_N,0.9731,0.3810,0.6676,0.9815,0.6676
ROCPOINTS_N,0.9733,0.3810,0.6675,0.9815,0.6675
ROCPOINTS_N,0.9733,0.3810,0.6673,0.9815,0.6673
ROCPOINTS_N,0.9733,0.3810,0.6672,0.9815,0.6672
ROCPOINTS_N,0.9737,0.3651,0.6388,0.9815,0.6388
ROCPOINTS_N,0.9739,0.3651,0.6387,0.9815,0.6387
ROCPOINTS_N,0.9741,0.3651,0.6386,0.9814,0.6386
ROCPOINTS_N,0.9744,0.3651,0.6385,0.9814,0.6385
ROCPOINTS_N,0.9747,0.3651,0.6383,0.9814,0.6383
ROCPOINTS_N,0.9748,0.3651,0.6382,0.9814,0.6382
ROCPOINTS_N,0.9750,0.3651,0.6382,0.9814,0.6382
ROCPOINTS_N,0.9752,0.3651,0.6380,0.9814,0.6380
ROCPOINTS_N,0.9752,0.3651,0.6379,0.9814,0.6379
ROCPOINTS_N,0.9754,0.3651,0.6379,0.9814,0.6379
ROCPOINTS_N,0.9755,0.3651,0.6378,0.9814,0.6378
ROCPOINTS_N,0.9758,0.3651,0.6378,0.9814,0.6378
ROCPOINTS_N,0.9760,0.3651,0.6375,0.9814,0.6375
ROCPOINTS_N,0.9761,0.3651,0.6375,0.9814,0.6375
ROCPOINTS_N,0.9762,0.3651,0.6373,0.9814,0.6373
ROCPOINTS_N,0.9763,0.3651,0.6372,0.9814,0.6372
ROCPOINTS_N,0.9763,0.3651,0.6372,0.9814,0.6372
ROCPOINTS_N,0.9764,0.3651,0.6371,0.9814,0.6371
ROCPOINTS_N,0.9765,0.3651,0.6371,0.9814,0.6371
ROCPOINTS_N,0.9765,0.3651,0.6370,0.9814,0.6370
ROCPOINTS_N,0.9767,0.3651,0.6369,0.9814,0.6369
ROCPOINTS_N,0.9768,0.3333,0.6055,0.9821,0.6055
ROCPOINTS_N,0.9769,0.3333,0.6054,0.9821,0.6054
ROCPOINTS_N,0.9772,0.3333,0.6053,0.9821,0.6053
ROCPOINTS_N,0.9774,0.3333,0.6052,0.9821,0.6052
ROCPOINTS_N,0.9776,0.3333,0.6052,0.9821,0.6052
ROCPOINTS_N,0.9778,0.3333,0.6051,0.9821,0.6051
ROCPOINTS_N,0.9781,0.3333,0.6050,0.9821,0.6050
ROCPOINTS_N,0.9783,0.3333,0.6049,0.9821,0.6049
ROCPOINTS_N,0.9789,0.3333,0.6047,0.9821,0.6047
ROCPOINTS_N,0.9790,0.3333,0.6046,0.9821,0.6046
ROCPOINTS_N,0.9792,0.3333,0.6046,0.9821,0.6046
ROCPOINTS_N,0.9794,0.3333,0.6045,0.9821,0.6045
ROCPOINTS_N,0.9795,0.3333,0.6044,0.9821,0.6044
ROCPOINTS_N,0.9795,0.3333,0.6044,0.9821,0.6044
ROCPOINTS_N,0.9796,0.3333,0.6043,0.9821,0.6043
ROCPOINTS_N,0.9798,0.3333,0.6042,0.9821,0.6042
ROCPOINTS_N,0.9799,0.3333,0.6042,0.9821,0.6042
ROCPOINTS_N,0.9800,0.3333,0.6041,0.9821,0.6041
ROCPOINTS_N,0.9806,0.3051,0.5670,0.9825,0.5670
ROCPOINTS_N,0.9807,0.3034,0.5665,0.9826,0.5665
ROCPOINTS_N,0.9807,0.3034,0.5664,0.9826,0.5664
ROCPOINTS_N,0.9809,0.3034,0.5664,0.9826,0.5664
ROCPOINTS_N,0.9809,0.3034,0.5663,0.9826,0.5663
ROCPOINTS_N,0.9811,0.3034,0.5663,0.9826,0.5663
ROCPOINTS_N,0.9813,0.3034,0.5662,0.9826,0.5662
ROCPOINTS_N,0.9814,0.3034,0.5661,0.9826,0.5661
ROCPOINTS_N,0.9815,0.3034,0.5660,0.9826,0.5660
ROCPOINTS_N,0.9816,0.3034,0.5660,0.9826,0.5660
ROCPOINTS_N,0.9817,0.3034,0.5659,0.9826,0.5659
ROCPOINTS_N,0.9817,0.3016,0.5654,0.9827,0.5654
ROCPOINTS_N,0.9818,0.3016,0.5653,0.9827,0.5653
ROCPOINTS_N,0.9820,0.3016,0.5653,0.9827,0.5653
ROCPOINTS_N,0.9822,0.3016,0.5652,0.9827,0.5652
ROCPOINTS_N,0.9825,0.3016,0.5651,0.9827,0.5651
ROCPOINTS_N,0.9825,0.3016,0.5649,0.9827,0.5649
ROCPOINTS_N,0.9826,0.3016,0.5649,0.9827,0.5649
ROCPOINTS_N,0.9829,0.3016,0.5648,0.9827,0.5648
ROCPOINTS_N,0.9829,0.3016,0.5648,0.9827,0.5648
ROCPOINTS_N,0.9829,0.3016,0.5647,0.9826,0.5647
ROCPOINTS_N,0.9831,0.3016,0.5646,0.9826,0.5646
ROCPOINTS_N,0.9831,0.3016,0.5646,0.9826,0.5646
ROCPOINTS_N,0.9832,0.3016,0.5645,0.9826,0.5645
ROCPOINTS_N,0.9833,0.3016,0.5645,0.9826,0.5645
ROCPOINTS_N,0.9833,0.3016,0.5644,0.9826,0.5644
ROCPOINTS_N,0.9833,0.2663,0.5236,0.9835,0.5236
ROCPOINTS_N,0.9836,0.2646,0.5232,0.9836,0.5232
ROCPOINTS_N,0.9838,0.2646,0.5232,0.9836,0.5232
ROCPOINTS_N,0.9839,0.2646,0.5231,0.9836,0.5231
ROCPOINTS_N,0.9840,0.2646,0.5231,0.9836,0.5231
ROCPOINTS_N,0.9840,0.2646,0.5230,0.9836,0.5230
ROCPOINTS_N,0.9841,0.2646,0.5229,0.9835,0.5229
ROCPOINTS_N,0.9842,0.2646,0.5229,0.9835,0.5229
ROCPOINTS_N,0.9843,0.2646,0.5228,0.9835,0.5228
ROCPOINTS_N,0.9844,0.2646,0.5227,0.9835,0.5227
ROCPOINTS_N,0.9850,0.2628,0.5227,0.9836,0.5227
ROCPOINTS_N,0.9856,0.2628,0.5225,0.9836,0.5225
ROCPOINTS_N,0.9856,0.2628,0.5223,0.9836,0.5223
ROCPOINTS_N,0.9857,0.2628,0.5222,0.9836,0.5222
ROCPOINTS_N,0.9858,0.2628,0.5222,0.9836,0.5222
ROCPOINTS_N,0.9858,0.2628,0.5210,0.9836,0.5210
ROCPOINTS_N,0.9860,0.2628,0.5208,0.9836,0.5208
ROCPOINTS_N,0.9861,0.2628,0.5208,0.9836,0.5208
ROCPOINTS_N,0.9862,0.2628,0.5207,0.9836,0.5207
ROCPOINTS_N,0.9862,0.2628,0.5207,0.9836,0.5207
ROCPOINTS_N,0.9862,0.2610,0.5207,0.9837,0.5207
ROCPOINTS_N,0.9863,0.2610,0.5206,0.9837,0.5206
ROCPOINTS_N,0.9863,0.2610,0.5195,0.9837,0.5195
ROCPOINTS_N,0.9863,0.2610,0.5187,0.9836,0.5187
ROCPOINTS_N,0.9864,0.2610,0.5187,0.9836,0.5187
ROCPOINTS_N,0.9864,0.2610,0.5186,0.9836,0.5186
ROCPOINTS_N,0.9864,0.2610,0.5178,0.9836,0.5178
ROCPOINTS_N,0.9865,0.2610,0.5176,0.9836,0.5176
ROCPOINTS_N,0.9866,0.2610,0.5165,0.9836,0.5165
ROCPOINTS_N,0.9866,0.2610,0.5165,0.9836,0.5165
ROCPOINTS_N,0.9867,0.2610,0.5164,0.9836,0.5164
ROCPOINTS_N,0.9868,0.2081,0.4672,0.9855,0.4672
ROCPOINTS_N,0.9868,0.2081,0.4671,0.9855,0.4671
ROCPOINTS_N,0.9869,0.2081,0.4665,0.9855,0.4665
ROCPOINTS_N,0.9871,0.2081,0.4664,0.9855,0.4664
ROCPOINTS_N,0.9872,0.2081,0.4659,0.9854,0.4659
ROCPOINTS_N,0.9873,0.2081,0.4659,0.9854,0.4659
ROCPOINTS_N,0.9874,0.2081,0.4639,0.9854,0.4639
ROCPOINTS_N,0.9874,0.2081,0.4639,0.9854,0.4639
ROCPOINTS_N,0.9875,0.2081,0.4624,0.9853,0.4624
ROCPOINTS_N,0.9875,0.2081,0.4608,0.9853,0.4608
ROCPOINTS_N,0.9875,0.2081,0.4608,0.9853,0.4608
ROCPOINTS_N,0.9876,0.2081,0.4607,0.9853,0.4607
ROCPOINTS_N,0.9876,0.2081,0.4606,0.9853,0.4606
ROCPOINTS_N,0.9876,0.2081,0.4588,0.9852,0.4588
ROCPOINTS_N,0.9877,0.2081,0.4587,0.9852,0.4587
ROCPOINTS_N,0.9877,0.2081,0.4587,0.9852,0.4587
ROCPOINTS_N,0.9878,0.2081,0.4578,0.9852,0.4578
ROCPOINTS_N,0.9878,0.2081,0.4576,0.9852,0.4576
ROCPOINTS_N,0.9880,0.2081,0.4564,0.9851,0.4564
ROCPOINTS_N,0.9881,0.2063,0.4564,0.9853,0.4564
ROCPOINTS_N,0.9881,0.2063,0.4563,0.9853,0.4563
ROCPOINTS_N,0.9881,0.2063,0.4562,0.9853,0.4562
ROCPOINTS_N,0.9882,0.2063,0.4562,0.9853,0.4562
ROCPOINTS_N,0.9883,0.2063,0.4561,0.9853,0.4561
ROCPOINTS_N,0.9883,0.2063,0.4547,0.9852,0.4547
ROCPOINTS_N,0.9883,0.2063,0.4547,0.9852,0.4547
ROCPOINTS_N,0.9885,0.2063,0.4545,0.9852,0.4545
ROCPOINTS_N,0.9885,0.2063,0.4544,0.9852,0.4544
ROCPOINTS_N,0.9885,0.2063,0.4544,0.9852,0.4544
ROCPOINTS_N,0.9887,0.2063,0.4543,0.9852,0.4543
ROCPOINTS_N,0.9889,0.2063,0.4542,0.9852,0.4542
ROCPOINTS_N,0.9889,0.2063,0.4523,0.9851,0.4523
ROCPOINTS_N,0.9890,0.2063,0.4520,0.9851,0.4520
ROCPOINTS_N,0.9892,0.2063,0.4520,0.9851,0.4520
ROCPOINTS_N,0.9892,0.2063,0.4519,0.9851,0.4519
ROCPOINTS_N,0.9893,0.2063,0.4518,0.9851,0.4518
ROCPOINTS_N,0.9894,0.2063,0.4517,0.9851,0.4517
ROCPOINTS_N,0.9896,0.2063,0.4516,0.9851,0.4516
ROCPOINTS_N,0.9896,0.2063,0.4516,0.9851,0.4516
ROCPOINTS_N,0.9896,0.2063,0.4515,0.9851,0.4515
ROCPOINTS_N,0.9897,0.2063,0.4514,0.9851,0.4514
ROCPOINTS_N,0.9899,0.2063,0.4513,0.9851,0.4513
ROCPOINTS_N,0.9899,0.2063,0.4513,0.9851,0.4513
ROCPOINTS_N,0.9900,0.2063,0.4512,0.9851,0.4512
ROCPOINTS_N,0.9900,0.2063,0.4511,0.9851,0.4511
ROCPOINTS_N,0.9900,0.2063,0.4510,0.9851,0.4510
ROCPOINTS_N,0.9900,0.2063,0.4510,0.9851,0.4510
ROCPOINTS_N,0.9900,0.2063,0.4509,0.9851,0.4509
ROCPOINTS_N,0.9901,0.1623,0.3981,0.9867,0.3981
ROCPOINTS_N,0.9902,0.1623,0.3980,0.9867,0.3980
ROCPOINTS_N,0.9904,0.1623,0.3980,0.9867,0.3980
ROCPOINTS_N,0.9904,0.1623,0.3979,0.9867,0.3979
ROCPOINTS_N,0.9904,0.1623,0.3979,0.9867,0.3979
ROCPOINTS_N,0.9904,0.1623,0.3978,0.9867,0.3978
ROCPOINTS_N,0.9906,0.1623,0.3977,0.9867,0.3977
ROCPOINTS_N,0.9907,0.1623,0.3977,0.9867,0.3977
ROCPOINTS_N,0.9908,0.1623,0.3976,0.9867,0.3976
ROCPOINTS_N,0.9909,0.1623,0.3976,0.9867,0.3976
ROCPOINTS_N,0.9909,0.1623,0.3975,0.9867,0.3975
ROCPOINTS_N,0.9910,0.1623,0.3975,0.9867,0.3975
ROCPOINTS_N,0.9911,0.1623,0.3974,0.9867,0.3974
ROCPOINTS_N,0.9912,0.1623,0.3970,0.9867,0.3970
ROCPOINTS_N,0.9914,0.1623,0.3969,0.9867,0.3969
ROCPOINTS_N,0.9914,0.1623,0.3968,0.9867,0.3968
ROCPOINTS_N,0.9915,0.1623,0.3968,0.9867,0.3968
ROCPOINTS_N,0.9917,0.1623,0.3967,0.9867,0.3967
ROCPOINTS_N,0.9917,0.1623,0.3964,0.9866,0.3964
ROCPOINTS_N,0.9917,0.1623,0.3963,0.9866,0.3963
ROCPOINTS_N,0.9919,0.1623,0.3963,0.9866,0.3963
ROCPOINTS_N,0.9919,0.1623,0.3962,0.9866,0.3962
ROCPOINTS_N,0.9919,0.1605,0.3941,0.9867,0.3941
ROCPOINTS_N,0.9920,0.1587,0.3927,0.9868,0.3927
ROCPOINTS_N,0.9920,0.1587,0.3926,0.9868,0.3926
ROCPOINTS_N,0.9921,0.1587,0.3926,0.9868,0.3926
ROCPOINTS_N,0.9922,0.1587,0.3925,0.9868,0.3925
ROCPOINTS_N,0.9922,0.1587,0.3924,0.9868,0.3924
ROCPOINTS_N,0.9922,0.1587,0.3924,0.9868,0.3924
ROCPOINTS_N,0.9922,0.1587,0.3922,0.9868,0.3922
ROCPOINTS_N,0.9924,0.1587,0.3922,0.9868,0.3922
ROCPOINTS_N,0.9925,0.1570,0.3910,0.9869,0.3910
ROCPOINTS_N,0.9926,0.1570,0.3910,0.9869,0.3910
ROCPOINTS_N,0.9926,0.1570,0.3909,0.9869,0.3909
ROCPOINTS_N,0.9927,0.1570,0.3909,0.9869,0.3909
ROCPOINTS_N,0.9927,0.1570,0.3908,0.9869,0.3908
ROCPOINTS_N,0.9927,0.1570,0.3908,0.9869,0.3908
ROCPOINTS_N,0.9927,0.1570,0.3907,0.9869,0.3907
ROCPOINTS_N,0.9927,0.1570,0.3906,0.9869,0.3906
ROCPOINTS_N,0.9927,0.1570,0.3906,0.9869,0.3906
ROCPOINTS_N,0.9927,0.1570,0.3905,0.9869,0.3905
ROCPOINTS_N,0.9928,0.1570,0.3904,0.9869,0.3904
ROCPOINTS_N,0.9929,0.1570,0.3903,0.9869,0.3903
ROCPOINTS_N,0.9929,0.1570,0.3903,0.9869,0.3903
ROCPOINTS_N,0.9929,0.1570,0.3902,0.9869,0.3902
ROCPOINTS_N,0.9929,0.1570,0.3902,0.9869,0.3902
ROCPOINTS_N,0.9930,0.1570,0.3901,0.9869,0.3901
ROCPOINTS_N,0.9930,0.1570,0.3900,0.9869,0.3900
ROCPOINTS_N,0.9930,0.1570,0.3899,0.9869,0.3899
ROCPOINTS_N,0.9930,0.1570,0.3899,0.9869,0.3899
ROCPOINTS_N,0.9930,0.1552,0.3886,0.9870,0.3886
ROCPOINTS_N,0.9931,0.1552,0.3885,0.9870,0.3885
ROCPOINTS_N,0.9931,0.1552,0.3885,0.9870,0.3885
ROCPOINTS_N,0.9931,0.1552,0.3884,0.9870,0.3884
ROCPOINTS_N,0.9932,0.1552,0.3884,0.9870,0.3884
ROCPOINTS_N,0.9932,0.1552,0.3883,0.9870,0.3883
ROCPOINTS_N,0.9933,0.1552,0.3882,0.9870,0.3882
ROCPOINTS_N,0.9933,0.1552,0.3882,0.9870,0.3882
ROCPOINTS_N,0.9933,0.1552,0.3881,0.9870,0.3881
ROCPOINTS_N,0.9933,0.1552,0.3881,0.9869,0.3881
ROCPOINTS_N,0.9933,0.1552,0.3880,0.9869,0.3880
ROCPOINTS_N,0.9933,0.1552,0.3880,0.9869,0.3880
ROCPOINTS_N,0.9933,0.1182,0.3169,0.9878,0.3169
ROCPOINTS_N,0.9934,0.1182,0.3169,0.9878,0.3169
ROCPOINTS_N,0.9934,0.1182,0.3168,0.9878,0.3168
ROCPOINTS_N,0.9934,0.1182,0.3168,0.9878,0.3168
ROCPOINTS_N,0.9935,0.1164,0.3155,0.9879,0.3155
ROCPOINTS_N,0.9936,0.1164,0.3154,0.9879,0.3154
ROCPOINTS_N,0.9936,0.1164,0.3154,0.9879,0.3154
ROCPOINTS_N,0.9937,0.1164,0.3153,0.9879,0.3153
ROCPOINTS_N,0.9938,0.1164,0.3152,0.9879,0.3152
ROCPOINTS_N,0.9938,0.1164,0.3152,0.9879,0.3152
ROCPOINTS_N,0.9939,0.1164,0.3151,0.9879,0.3151
ROCPOINTS_N,0.9939,0.1164,0.3151,0.9879,0.3151
ROCPOINTS_N,0.9940,0.1164,0.3150,0.9879,0.3150
ROCPOINTS_N,0.9940,0.1164,0.3149,0.9879,0.3149
ROCPOINTS_N,0.9940,0.1164,0.3149,0.9879,0.3149
ROCPOINTS_N,0.9941,0.1164,0.3148,0.9879,0.3148
ROCPOINTS_N,0.9942,0.1164,0.3148,0.9879,0.3148
ROCPOINTS_N,0.9943,0.1146,0.3148,0.9881,0.3148
ROCPOINTS_N,0.9944,0.1146,0.3147,0.9881,0.3147
ROCPOINTS_N,0.9945,0.1146,0.3145,0.9881,0.3145
ROCPOINTS_N,0.9945,0.1146,0.3144,0.9881,0.3144
ROCPOINTS_N,0.9945,0.1146,0.3144,0.9881,0.3144
ROCPOINTS_N,0.9945,0.1146,0.3143,0.9881,0.3143
ROCPOINTS_N,0.9946,0.1146,0.3142,0.9881,0.3142
ROCPOINTS_N,0.9947,0.1146,0.3142,0.9881,0.3142
ROCPOINTS_N,0.9948,0.1146,0.3141,0.9881,0.3141
ROCPOINTS_N,0.9948,0.1146,0.3141,0.9881,0.3141
ROCPOINTS_N,0.9949,0.1146,0.3140,0.9881,0.3140
ROCPOINTS_N,0.9949,0.1146,0.3140,0.9881,0.3140
ROCPOINTS_N,0.9949,0.1146,0.3139,0.9881,0.3139
ROCPOINTS_N,0.9950,0.1146,0.3138,0.9881,0.3138
ROCPOINTS_N,0.9950,0.1146,0.3138,0.9881,0.3138
ROCPOINTS_N,0.9951,0.1146,0.3132,0.9880,0.3132
ROCPOINTS_N,0.9953,0.1146,0.3131,0.9880,0.3131
ROCPOINTS_N,0.9953,0.1146,0.3131,0.9880,0.3131
ROCPOINTS_N,0.9954,0.1146,0.3130,0.9880,0.3130
ROCPOINTS_N,0.9956,0.1146,0.3130,0.9880,0.3130
ROCPOINTS_N,0.9956,0.1146,0.3126,0.9880,0.3126
ROCPOINTS_N,0.9957,0.1146,0.3125,0.9880,0.3125
ROCPOINTS_N,0.9958,0.1146,0.3124,0.9880,0.3124
ROCPOINTS_N,0.9959,0.1146,0.3123,0.9880,0.3123
ROCPOINTS_N,0.9959,0.1146,0.3123,0.9880,0.3123
ROCPOINTS_N,0.9959,0.1146,0.3122,0.9880,0.3122
ROCPOINTS_N,0.9959,0.1146,0.3121,0.9880,0.3121
ROCPOINTS_N,0.9959,0.1146,0.3121,0.9880,0.3121
ROCPOINTS_N,0.9959,0.1146,0.3120,0.9880,0.3120
ROCPOINTS_N,0.9960,0.1146,0.3120,0.9880,0.3120
ROCPOINTS_N,0.9960,0.1146,0.3119,0.9880,0.3119
ROCPOINTS_N,0.9960,0.1146,0.3119,0.9880,0.3119
ROCPOINTS_N,0.9960,0.1146,0.3118,0.9880,0.3118
ROCPOINTS_N,0.9961,0.1146,0.3117,0.9880,0.3117
ROCPOINTS_N,0.9961,0.1146,0.3117,0.9880,0.3117
ROCPOINTS_N,0.9961,0.1146,0.3116,0.9880,0.3116
ROCPOINTS_N,0.9961,0.1146,0.3115,0.9880,0.3115
ROCPOINTS_N,0.9961,0.1146,0.3114,0.9880,0.3114
ROCPOINTS_N,0.9962,0.1146,0.3114,0.9880,0.3114
ROCPOINTS_N,0.9962,0.1146,0.3113,0.9880,0.3113
ROCPOINTS_N,0.9963,0.1146,0.3113,0.9880,0.3113
ROCPOINTS_N,0.9963,0.1146,0.3112,0.9880,0.3112
ROCPOINTS_N,0.9963,0.1146,0.3112,0.9880,0.3112
ROCPOINTS_N,0.9963,0.1146,0.3111,0.9880,0.3111
ROCPOINTS_N,0.9963,0.1146,0.3110,0.9880,0.3110
ROCPOINTS_N,0.9963,0.1146,0.3110,0.9880,0.3110
ROCPOINTS_N,0.9963,0.1146,0.3109,0.9880,0.3109
ROCPOINTS_N,0.9963,0.1146,0.3109,0.9880,0.3109
ROCPOINTS_N,0.9963,0.1146,0.3108,0.9880,0.3108
ROCPOINTS_N,0.9964,0.1146,0.3107,0.9879,0.3107
ROCPOINTS_N,0.9964,0.1146,0.3107,0.9879,0.3107
ROCPOINTS_N,0.9964,0.1146,0.3106,0.9879,0.3106
ROCPOINTS_N,0.9964,0.1129,0.3106,0.9881,0.3106
ROCPOINTS_N,0.9964,0.1129,0.3105,0.9881,0.3105
ROCPOINTS_N,0.9964,0.1129,0.3104,0.9881,0.3104
ROCPOINTS_N,0.9965,0.1129,0.3102,0.9881,0.3102
ROCPOINTS_N,0.9965,0.1129,0.3102,0.9881,0.3102
ROCPOINTS_N,0.9965,0.1129,0.3101,0.9881,0.3101
ROCPOINTS_N,0.9965,0.1129,0.3100,0.9881,0.3100
ROCPOINTS_N,0.9965,0.1129,0.3099,0.9881,0.3099
ROCPOINTS_N,0.9965,0.1129,0.3099,0.9881,0.3099
ROCPOINTS_N,0.9965,0.1129,0.3098,0.9881,0.3098
ROCPOINTS_N,0.9965,0.1129,0.3098,0.9881,0.3098
ROCPOINTS_N,0.9965,0.1129,0.3097,0.9881,0.3097
ROCPOINTS_N,0.9966,0.1129,0.3096,0.9881,0.3096
ROCPOINTS_N,0.9966,0.1129,0.3095,0.9881,0.3095
ROCPOINTS_N,0.9966,0.1129,0.3095,0.9881,0.3095
ROCPOINTS_N,0.9966,0.1129,0.3094,0.9881,0.3094
ROCPOINTS_N,0.9966,0.1129,0.3093,0.9881,0.3093
ROCPOINTS_N,0.9966,0.1129,0.3093,0.9881,0.3093
ROCPOINTS_N,0.9966,0.1129,0.3092,0.9881,0.3092
ROCPOINTS_N,0.9967,0.1129,0.3092,0.9881,0.3092
ROCPOINTS_N,0.9967,0.0723,0.2271,0.9896,0.2271
ROCPOINTS_N,0.9969,0.0723,0.2270,0.9896,0.2270
ROCPOINTS_N,0.9970,0.0723,0.2270,0.9896,0.2270
ROCPOINTS_N,0.9970,0.0723,0.2269,0.9896,0.2269
ROCPOINTS_N,0.9971,0.0723,0.2268,0.9896,0.2268
ROCPOINTS_N,0.9971,0.0723,0.2268,0.9896,0.2268
ROCPOINTS_N,0.9972,0.0723,0.2267,0.9896,0.2267
ROCPOINTS_N,0.9972,0.0723,0.2267,0.9896,0.2267
ROCPOINTS_N,0.9972,0.0723,0.2266,0.9896,0.2266
ROCPOINTS_N,0.9973,0.0723,0.2265,0.9896,0.2265
ROCPOINTS_N,0.9973,0.0723,0.2265,0.9896,0.2265
ROCPOINTS_N,0.9974,0.0723,0.2264,0.9895,0.2264
ROCPOINTS_N,0.9974,0.0723,0.2263,0.9895,0.2263
ROCPOINTS_N,0.9974,0.0723,0.2263,0.9895,0.2263
ROCPOINTS_N,0.9974,0.0723,0.2262,0.9895,0.2262
ROCPOINTS_N,0.9975,0.0723,0.2261,0.9895,0.2261
ROCPOINTS_N,0.9975,0.0723,0.2261,0.9895,0.2261
ROCPOINTS_N,0.9975,0.0723,0.2260,0.9895,0.2260
ROCPOINTS_N,0.9976,0.0723,0.2260,0.9895,0.2260
ROCPOINTS_N,0.9978,0.0723,0.2259,0.9895,0.2259
ROCPOINTS_N,0.9978,0.0723,0.2258,0.9895,0.2258
ROCPOINTS_N,0.9978,0.0723,0.2253,0.9895,0.2253
ROCPOINTS_N,0.9978,0.0723,0.2253,0.9895,0.2253
ROCPOINTS_N,0.9979,0.0723,0.2252,0.9895,0.2252
ROCPOINTS_N,0.9979,0.0723,0.2251,0.9895,0.2251
ROCPOINTS_N,0.9980,0.0723,0.2251,0.9895,0.2251
ROCPOINTS_N,0.9981,0.0723,0.2250,0.9895,0.2250
ROCPOINTS_N,0.9981,0.0723,0.2250,0.9895,0.2250
ROCPOINTS_N,0.9982,0.0723,0.2249,0.9895,0.2249
ROCPOINTS_N,0.9982,0.0723,0.2249,0.9895,0.2249
ROCPOINTS_N,0.9982,0.0723,0.2248,0.9895,0.2248
ROCPOINTS_N,0.9983,0.0723,0.2247,0.9895,0.2247
ROCPOINTS_N,0.9983,0.0723,0.2247,0.9895,0.2247
ROCPOINTS_N,0.9983,0.0723,0.2241,0.9894,0.2241
ROCPOINTS_N,0.9984,0.0723,0.2240,0.9894,0.2240
ROCPOINTS_N,0.9984,0.0723,0.2239,0.9894,0.2239
ROCPOINTS_N,0.9984,0.0723,0.2238,0.9894,0.2238
ROCPOINTS_N,0.9985,0.0723,0.2237,0.9894,0.2237
ROCPOINTS_N,0.9985,0.0723,0.2237,0.9894,0.2237
ROCPOINTS_N,0.9985,0.0723,0.2236,0.9894,0.2236
ROCPOINTS_N,0.9986,0.0723,0.2236,0.9894,0.2236
ROCPOINTS_N,0.9986,0.0723,0.2235,0.9894,0.2235
ROCPOINTS_N,0.9986,0.0723,0.2235,0.9894,0.2235
ROCPOINTS_N,0.9986,0.0723,0.2234,0.9894,0.2234
ROCPOINTS_N,0.9986,0.0723,0.2233,0.9894,0.2233
ROCPOINTS_N,0.9987,0.0723,0.2233,0.9894,0.2233
ROCPOINTS_N,0.9987,0.0723,0.2232,0.9894,0.2232
ROCPOINTS_N,0.9987,0.0723,0.2232,0.9894,0.2232
ROCPOINTS_N,0.9987,0.0723,0.2231,0.9894,0.2231
ROCPOINTS_N,0.9987,0.0723,0.2230,0.9894,0.2230
ROCPOINTS_N,0.9988,0.0723,0.2230,0.9894,0.2230
ROCPOINTS_N,0.9988,0.0723,0.2229,0.9894,0.2229
ROCPOINTS_N,0.9989,0.0705,0.2229,0.9896,0.2229
ROCPOINTS_N,0.9989,0.0705,0.2229,0.9896,0.2229
ROCPOINTS_N,0.9989,0.0705,0.2223,0.9896,0.2223
ROCPOINTS_N,0.9990,0.0705,0.2222,0.9896,0.2222
ROCPOINTS_N,0.9990,0.0705,0.2222,0.9896,0.2222
ROCPOINTS_N,0.9990,0.0705,0.2221,0.9896,0.2221
ROCPOINTS_N,0.9990,0.0705,0.2221,0.9896,0.2221
ROCPOINTS_N,0.9990,0.0705,0.2220,0.9896,0.2220
ROCPOINTS_N,0.9990,0.0705,0.2219,0.9896,0.2219
ROCPOINTS_N,0.9990,0.0705,0.2219,0.9896,0.2219
ROCPOINTS_N,0.9990,0.0705,0.2218,0.9896,0.2218
ROCPOINTS_N,0.9991,0.0705,0.2218,0.9896,0.2218
ROCPOINTS_N,0.9991,0.0705,0.2217,0.9896,0.2217
ROCPOINTS_N,0.9991,0.0705,0.2216,0.9896,0.2216
ROCPOINTS_N,0.9991,0.0705,0.2216,0.9896,0.2216
ROCPOINTS_N,0.9991,0.0705,0.2215,0.9896,0.2215
ROCPOINTS_N,0.9992,0.0688,0.2215,0.9898,0.2215
ROCPOINTS_N,0.9992,0.0688,0.2214,0.9898,0.2214
ROCPOINTS_N,0.9992,0.0688,0.2214,0.9898,0.2214
ROCPOINTS_N,0.9992,0.0688,0.2213,0.9898,0.2213
ROCPOINTS_N,0.9992,0.0688,0.2212,0.9898,0.2212
ROCPOINTS_N,0.9992,0.0688,0.2211,0.9898,0.2211
ROCPOINTS_N,0.9993,0.0688,0.2209,0.9898,0.2209
ROCPOINTS_N,0.9993,0.0688,0.2209,0.9898,0.2209
ROCPOINTS_N,0.9993,0.0688,0.2208,0.9898,0.2208
ROCPOINTS_N,0.9993,0.0688,0.2208,0.9898,0.2208
ROCPOINTS_N,0.9993,0.0670,0.2208,0.9901,0.2208
ROCPOINTS_N,0.9993,0.0670,0.2207,0.9901,0.2207
ROCPOINTS_N,0.9993,0.0670,0.2207,0.9901,0.2207
ROCPOINTS_N,0.9993,0.0670,0.2206,0.9901,0.2206
ROCPOINTS_N,0.9994,0.0670,0.2203,0.9900,0.2203
ROCPOINTS_N,0.9994,0.0670,0.2202,0.9900,0.2202
ROCPOINTS_N,0.9994,0.0670,0.2202,0.9900,0.2202
ROCPOINTS_N,0.9994,0.0670,0.2201,0.9900,0.2201
ROCPOINTS_N,0.9994,0.0670,0.2201,0.9900,0.2201
ROCPOINTS_N,0.9994,0.0670,0.2200,0.9900,0.2200
ROCPOINTS_N,0.9995,0.0670,0.2200,0.9900,0.2200
ROCPOINTS_N,0.9995,0.0670,0.2199,0.9900,0.2199
ROCPOINTS_N,0.9995,0.0670,0.2198,0.9900,0.2198
ROCPOINTS_N,0.9995,0.0670,0.2198,0.9900,0.2198
ROCPOINTS_N,0.9996,0.0670,0.2197,0.9900,0.2197
ROCPOINTS_N,0.9996,0.0670,0.2195,0.9900,0.2195
ROCPOINTS_N,0.9996,0.0670,0.2195,0.9900,0.2195
ROCPOINTS_N,0.9996,0.0670,0.2194,0.9900,0.2194
ROCPOINTS_N,0.9996,0.0670,0.2194,0.9900,0.2194
ROCPOINTS_N,0.9996,0.0670,0.2193,0.9900,0.2193
ROCPOINTS_N,0.9996,0.0670,0.2193,0.9900,0.2193
ROCPOINTS_N,0.9997,0.0670,0.2192,0.9900,0.2192
ROCPOINTS_N,0.9997,0.0670,0.2191,0.9900,0.2191
ROCPOINTS_N,0.9997,0.0670,0.2190,0.9900,0.2190
ROCPOINTS_N,0.9997,0.0670,0.2188,0.9900,0.2188
ROCPOINTS_N,0.9997,0.0670,0.2188,0.9900,0.2188
ROCPOINTS_N,0.9997,0.0670,0.2187,0.9900,0.2187
ROCPOINTS_N,0.9997,0.0670,0.2187,0.9900,0.2187
ROCPOINTS_N,0.9997,0.0670,0.2186,0.9900,0.2186
ROCPOINTS_N,0.9997,0.0670,0.2186,0.9900,0.2186
ROCPOINTS_N,0.9997,0.0670,0.2185,0.9900,0.2185
ROCPOINTS_N,0.9997,0.0670,0.2184,0.9900,0.2184
ROCPOINTS_N,0.9997,0.0670,0.2184,0.9900,0.2184
ROCPOINTS_N,0.9998,0.0670,0.2183,0.9900,0.2183
ROCPOINTS_N,0.9998,0.0670,0.2182,0.9899,0.2182
ROCPOINTS_N,0.9998,0.0670,0.2181,0.9899,0.2181
ROCPOINTS_N,0.9998,0.0670,0.2180,0.9899,0.2180
ROCPOINTS_N,0.9998,0.0670,0.2179,0.9899,0.2179
ROCPOINTS_N,0.9998,0.0670,0.2178,0.9899,0.2178
ROCPOINTS_N,0.9998,0.0670,0.2177,0.9899,0.2177
ROCPOINTS_N,0.9998,0.0670,0.2177,0.9899,0.2177
ROCPOINTS_N,0.9998,0.0670,0.2176,0.9899,0.2176
ROCPOINTS_N,0.9998,0.0670,0.2176,0.9899,0.2176
ROCPOINTS_N,0.9998,0.0670,0.2175,0.9899,0.2175
ROCPOINTS_N,0.9998,0.0670,0.2174,0.9899,0.2174
ROCPOINTS_N,0.9998,0.0670,0.2173,0.9899,0.2173
ROCPOINTS_N,0.9998,0.0670,0.2173,0.9899,0.2173
ROCPOINTS_N,0.9999,0.0670,0.2172,0.9899,0.2172
ROCPOINTS_N,0.9999,0.0653,0.2171,0.9902,0.2171
ROCPOINTS_N,0.9999,0.0653,0.2170,0.9902,0.2170
ROCPOINTS_N,0.9999,0.0653,0.2170,0.9902,0.2170
ROCPOINTS_N,0.9999,0.0653,0.2169,0.9902,0.2169
ROCPOINTS_N,0.9999,0.0653,0.2169,0.9901,0.2169
ROCPOINTS_N,0.9999,0.0653,0.2168,0.9901,0.2168
ROCPOINTS_N,0.9999,0.0653,0.2167,0.9901,0.2167
ROCPOINTS_N,0.9999,0.0653,0.2167,0.9901,0.2167
ROCPOINTS_N,1.0000,0.0653,0.2166,0.9901,0.2166
ROCPOINTS_N,1.0000,0.0653,0.2166,0.9901,0.2166
ROCPOINTS_N,1.0000,0.0653,0.2165,0.9901,0.2165
ROCPOINTS_N,1.0000,0.0653,0.2165,0.9901,0.2165
ROCPOINTS_N,1.0000,0.0653,0.2164,0.9901,0.2164
ROCPOINTS_N,1.0000,0.0653,0.2163,0.9901,0.2163
ROCPOINTS_N,1.0000,0.0653,0.2163,0.9901,0.2163
ROCPOINTS_N,1.0000,0.0653,0.2162,0.9901,0.2162
ROCPOINTS_N,1.0000,0.0653,0.2162,0.9901,0.2162
ROCPOINTS_N,1.0000,0.0653,0.2161,0.9901,0.2161
ROCPOINTS_N,1.0000,0.0653,0.2160,0.9901,0.2160
ROCPOINTS_N,1.0000,0.0653,0.2160,0.9901,0.2160
ROCPOINTS_N,1.0000,0.0653,0.2159,0.9901,0.2159
ROCPOINTS_N,1.0000,0.0653,0.2159,0.9901,0.2159
ROCPOINTS_N,1.0000,0.0635,0.2159,0.9904,0.2159
ROCPOINTS_N,1.0000,0.0635,0.2158,0.9904,0.2158
ROCPOINTS_N,1.0000,0.0000,0.0000,0.0000,0.0000
ROCPOINTS_O,0.0000,1.0000,1.0000,0.0237,1.0000
ROCPOINTS_O,0.0000,0.7137,0.9214,0.0304,0.9214
ROCPOINTS_O,0.0000,0.7137,0.9214,0.0304,0.9214
ROCPOINTS_O,0.0000,0.7136,0.9214,0.0304,0.9214
ROCPOINTS_O,0.0000,0.7136,0.9214,0.0304,0.9214
ROCPOINTS_O,0.0000,0.7135,0.9214,0.0304,0.9214
ROCPOINTS_O,0.0000,0.7134,0.9214,0.0304,0.9214
ROCPOINTS_O,0.0000,0.7133,0.9214,0.0304,0.9214
ROCPOINTS_O,0.0000,0.7133,0.9214,0.0304,0.9214
ROCPOINTS_O,0.0000,0.7132,0.9214,0.0304,0.9214
ROCPOINTS_O,0.0000,0.7132,0.9214,0.0304,0.9214
ROCPOINTS_O,0.0000,0.7131,0.9214,0.0304,0.9214
ROCPOINTS_O,0.0000,0.7130,0.9214,0.0304,0.9214
ROCPOINTS_O,0.0000,0.7129,0.9214,0.0304,0.9214
ROCPOINTS_O,0.0000,0.7129,0.9214,0.0304,0.9214
ROCPOINTS_O,0.0000,0.7128,0.9214,0.0304,0.9214
ROCPOINTS_O,0.0000,0.7128,0.9214,0.0304,0.9214
ROCPOINTS_O,0.0000,0.7127,0.9214,0.0304,0.9214
ROCPOINTS_O,0.0000,0.7127,0.9214,0.0304,0.9214
ROCPOINTS_O,0.0000,0.7126,0.9214,0.0304,0.9214
ROCPOINTS_O,0.0000,0.7125,0.9214,0.0304,0.9214
ROCPOINTS_O,0.0000,0.7125,0.9214,0.0304,0.9214
ROCPOINTS_O,0.0000,0.7124,0.9214,0.0305,0.9214
ROCPOINTS_O,0.0001,0.7124,0.9214,0.0305,0.9214
ROCPOINTS_O,0.0001,0.7123,0.9214,0.0305,0.9214
ROCPOINTS_O,0.0001,0.7122,0.9214,0.0305,0.9214
ROCPOINTS_O,0.0001,0.7122,0.9214,0.0305,0.9214
ROCPOINTS_O,0.0001,0.7120,0.9214,0.0305,0.9214
ROCPOINTS_O,0.0001,0.7120,0.9214,0.0305,0.9214
ROCPOINTS_O,0.0001,0.7119,0.9214,0.0305,0.9214
ROCPOINTS_O,0.0001,0.7118,0.9214,0.0305,0.9214
ROCPOINTS_O,0.0001,0.7117,0.9214,0.0305,0.9214
ROCPOINTS_O,0.0001,0.7117,0.9214,0.0305,0.9214
ROCPOINTS_O,0.0001,0.7116,0.9214,0.0305,0.9214
ROCPOINTS_O,0.0001,0.7116,0.9214,0.0305,0.9214
ROCPOINTS_O,0.0001,0.7115,0.9214,0.0305,0.9214
ROCPOINTS_O,0.0002,0.7114,0.9214,0.0305,0.9214
ROCPOINTS_O,0.0002,0.7113,0.9214,0.0305,0.9214
ROCPOINTS_O,0.0002,0.7112,0.9214,0.0305,0.9214
ROCPOINTS_O,0.0002,0.7111,0.9214,0.0305,0.9214
ROCPOINTS_O,0.0002,0.7110,0.9214,0.0305,0.9214
ROCPOINTS_O,0.0002,0.7110,0.9214,0.0305,0.9214
ROCPOINTS_O,0.0002,0.7108,0.9214,0.0305,0.9214
ROCPOINTS_O,0.0002,0.7107,0.9214,0.0305,0.9214
ROCPOINTS_O,0.0002,0.7107,0.9214,0.0305,0.9214
ROCPOINTS_O,0.0002,0.7106,0.9214,0.0305,0.9214
ROCPOINTS_O,0.0002,0.7106,0.9214,0.0305,0.9214
ROCPOINTS_O,0.0003,0.7105,0.9214,0.0305,0.9214
ROCPOINTS_O,0.0003,0.7105,0.9214,0.0305,0.9214
ROCPOINTS_O,0.0003,0.7104,0.9214,0.0305,0.9214
ROCPOINTS_O,0.0003,0.7103,0.9214,0.0305,0.9214
ROCPOINTS_O,0.0003,0.7103,0.9214,0.0305,0.9214
ROCPOINTS_O,0.0003,0.7102,0.9214,0.0305,0.9214
ROCPOINTS_O,0.0003,0.7101,0.9214,0.0305,0.9214
ROCPOINTS_O,0.0003,0.7100,0.9214,0.0305,0.9214
ROCPOINTS_O,0.0003,0.7100,0.9214,0.0306,0.9214
ROCPOINTS_O,0.0003,0.7099,0.9214,0.0306,0.9214
ROCPOINTS_O,0.0004,0.7098,0.9214,0.0306,0.9214
ROCPOINTS_O,0.0004,0.7098,0.9214,0.0306,0.9214
ROCPOINTS_O,0.0004,0.7097,0.9214,0.0306,0.9214
ROCPOINTS_O,0.0004,0.7096,0.9214,0.0306,0.9214
ROCPOINTS_O,0.0004,0.7096,0.9214,0.0306,0.9214
ROCPOINTS_O,0.0004,0.7095,0.9214,0.0306,0.9214
ROCPOINTS_O,0.0004,0.7095,0.9214,0.0306,0.9214
ROCPOINTS_O,0.0005,0.7094,0.9214,0.0306,0.9214
ROCPOINTS_O,0.0005,0.7094,0.9214,0.0306,0.9214
ROCPOINTS_O,0.0005,0.7093,0.9214,0.0306,0.9214
ROCPOINTS_O,0.0006,0.7092,0.9214,0.0306,0.9214
ROCPOINTS_O,0.0006,0.7091,0.9214,0.0306,0.9214
ROCPOINTS_O,0.0006,0.7091,0.9214,0.0306,0.9214
ROCPOINTS_O,0.0006,0.7090,0.9214,0.0306,0.9214
ROCPOINTS_O,0.0006,0.7090,0.9214,0.0306,0.9214
ROCPOINTS_O,0.0007,0.7089,0.9214,0.0306,0.9214
ROCPOINTS_O,0.0007,0.7086,0.9214,0.0306,0.9214
ROCPOINTS_O,0.0007,0.7085,0.9214,0.0306,0.9214
ROCPOINTS_O,0.0007,0.7085,0.9190,0.0305,0.9190
ROCPOINTS_O,0.0008,0.7085,0.9190,0.0305,0.9190
ROCPOINTS_O,0.0008,0.7083,0.9190,0.0305,0.9190
ROCPOINTS_O,0.0008,0.7083,0.9190,0.0305,0.9190
ROCPOINTS_O,0.0008,0.7082,0.9190,0.0306,0.9190
ROCPOINTS_O,0.0009,0.7080,0.9190,0.0306,0.9190
ROCPOINTS_O,0.0010,0.7080,0.9190,0.0306,0.9190
ROCPOINTS_O,0.0010,0.7079,0.9190,0.0306,0.9190
ROCPOINTS_O,0.0010,0.7079,0.9190,0.0306,0.9190
ROCPOINTS_O,0.0010,0.7078,0.9190,0.0306,0.9190
ROCPOINTS_O,0.0010,0.7077,0.9190,0.0306,0.9190
ROCPOINTS_O,0.0011,0.7077,0.9190,0.0306,0.9190
ROCPOINTS_O,0.0011,0.7076,0.9190,0.0306,0.9190
ROCPOINTS_O,0.0011,0.7073,0.9190,0.0306,0.9190
ROCPOINTS_O,0.0011,0.7069,0.9190,0.0306,0.9190
ROCPOINTS_O,0.0012,0.7069,0.9190,0.0306,0.9190
ROCPOINTS_O,0.0013,0.7068,0.9190,0.0306,0.9190
ROCPOINTS_O,0.0013,0.7068,0.9190,0.0306,0.9190
ROCPOINTS_O,0.0014,0.7067,0.9190,0.0306,0.9190
ROCPOINTS_O,0.0014,0.7066,0.9190,0.0306,0.9190
ROCPOINTS_O,0.0014,0.7066,0.9190,0.0306,0.9190
ROCPOINTS_O,0.0014,0.7065,0.9190,0.0306,0.9190
ROCPOINTS_O,0.0014,0.7065,0.9190,0.0306,0.9190
ROCPOINTS_O,0.0015,0.7064,0.9190,0.0306,0.9190
ROCPOINTS_O,0.0015,0.7063,0.9190,0.0306,0.9190
ROCPOINTS_O,0.0015,0.7063,0.9190,0.0306,0.9190
ROCPOINTS_O,0.0016,0.7061,0.9190,0.0306,0.9190
ROCPOINTS_O,0.0016,0.7061,0.9190,0.0306,0.9190
ROCPOINTS_O,0.0016,0.7060,0.9190,0.0306,0.9190
ROCPOINTS_O,0.0017,0.7059,0.9190,0.0306,0.9190
ROCPOINTS_O,0.0019,0.7051,0.9190,0.0307,0.9190
ROCPOINTS_O,0.0019,0.7050,0.9190,0.0307,0.9190
ROCPOINTS_O,0.0019,0.7050,0.9190,0.0307,0.9190
ROCPOINTS_O,0.0020,0.7049,0.9190,0.0307,0.9190
ROCPOINTS_O,0.0021,0.7048,0.9190,0.0307,0.9190
ROCPOINTS_O,0.0021,0.7048,0.9190,0.0307,0.9190
ROCPOINTS_O,0.0022,0.7047,0.9190,0.0307,0.9190
ROCPOINTS_O,0.0022,0.7047,0.9190,0.0307,0.9190
ROCPOINTS_O,0.0022,0.7043,0.9190,0.0307,0.9190
ROCPOINTS_O,0.0022,0.7041,0.9190,0.0307,0.9190
ROCPOINTS_O,0.0023,0.7040,0.9190,0.0307,0.9190
ROCPOINTS_O,0.0024,0.7040,0.9190,0.0307,0.9190
ROCPOINTS_O,0.0025,0.7039,0.9190,0.0307,0.9190
ROCPOINTS_O,0.0026,0.7039,0.9190,0.0307,0.9190
ROCPOINTS_O,0.0026,0.7038,0.9190,0.0307,0.9190
ROCPOINTS_O,0.0027,0.7037,0.9190,0.0307,0.9190
ROCPOINTS_O,0.0027,0.7036,0.9190,0.0307,0.9190
ROCPOINTS_O,0.0028,0.7036,0.9190,0.0307,0.9190
ROCPOINTS_O,0.0029,0.7035,0.9190,0.0307,0.9190
ROCPOINTS_O,0.0029,0.7035,0.9190,0.0307,0.9190
ROCPOINTS_O,0.0030,0.7034,0.9190,0.0308,0.9190
ROCPOINTS_O,0.0031,0.7033,0.9190,0.0308,0.9190
ROCPOINTS_O,0.0032,0.7032,0.9190,0.0308,0.9190
ROCPOINTS_O,0.0033,0.7032,0.9190,0.0308,0.9190
ROCPOINTS_O,0.0033,0.7031,0.9190,0.0308,0.9190
ROCPOINTS_O,0.0033,0.7031,0.9190,0.0308,0.9190
ROCPOINTS_O,0.0033,0.7029,0.9190,0.0308,0.9190
ROCPOINTS_O,0.0033,0.5956,0.8619,0.0339,0.8619
ROCPOINTS_O,0.0034,0.5952,0.8619,0.0340,0.8619
ROCPOINTS_O,0.0034,0.5952,0.8619,0.0340,0.8619
ROCPOINTS_O,0.0034,0.5951,0.8619,0.0340,0.8619
ROCPOINTS_O,0.0034,0.5951,0.8619,0.0340,0.8619
ROCPOINTS_O,0.0034,0.5950,0.8619,0.0340,0.8619
ROCPOINTS_O,0.0035,0.5949,0.8619,0.0340,0.8619
ROCPOINTS_O,0.0035,0.5949,0.8619,0.0340,0.8619
ROCPOINTS_O,0.0035,0.5948,0.8619,0.0340,0.8619
ROCPOINTS_O,0.0035,0.5948,0.8619,0.0340,0.8619
ROCPOINTS_O,0.0035,0.5947,0.8619,0.0340,0.8619
ROCPOINTS_O,0.0036,0.5946,0.8619,0.0340,0.8619
ROCPOINTS_O,0.0036,0.5945,0.8619,0.0340,0.8619
ROCPOINTS_O,0.0036,0.5944,0.8619,0.0340,0.8619
ROCPOINTS_O,0.0037,0.5943,0.8619,0.0340,0.8619
ROCPOINTS_O,0.0037,0.5942,0.8619,0.0340,0.8619
ROCPOINTS_O,0.0037,0.5942,0.8619,0.0340,0.8619
ROCPOINTS_O,0.0037,0.5930,0.8619,0.0341,0.8619
ROCPOINTS_O,0.0037,0.5911,0.8619,0.0342,0.8619
ROCPOINTS_O,0.0037,0.5911,0.8619,0.0342,0.8619
ROCPOINTS_O,0.0038,0.5910,0.8619,0.0342,0.8619
ROCPOINTS_O,0.0038,0.5909,0.8619,0.0342,0.8619
ROCPOINTS_O,0.0039,0.5909,0.8619,0.0342,0.8619
ROCPOINTS_O,0.0039,0.5908,0.8619,0.0342,0.8619
ROCPOINTS_O,0.0039,0.5894,0.8619,0.0343,0.8619
ROCPOINTS_O,0.0039,0.5894,0.8619,0.0343,0.8619
ROCPOINTS_O,0.0040,0.5893,0.8619,0.0343,0.8619
ROCPOINTS_O,0.0040,0.5892,0.8619,0.0343,0.8619
ROCPOINTS_O,0.0040,0.5892,0.8619,0.0343,0.8619
ROCPOINTS_O,0.0040,0.5891,0.8619,0.0343,0.8619
ROCPOINTS_O,0.0041,0.5869,0.8619,0.0344,0.8619
ROCPOINTS_O,0.0041,0.5868,0.8619,0.0344,0.8619
ROCPOINTS_O,0.0041,0.5850,0.8619,0.0345,0.8619
ROCPOINTS_O,0.0041,0.5835,0.8619,0.0346,0.8619
ROCPOINTS_O,0.0041,0.5835,0.8619,0.0346,0.8619
ROCPOINTS_O,0.0041,0.5816,0.8619,0.0347,0.8619
ROCPOINTS_O,0.0042,0.5815,0.8619,0.0347,0.8619
ROCPOINTS_O,0.0043,0.5812,0.8619,0.0348,0.8619
ROCPOINTS_O,0.0043,0.5812,0.8619,0.0348,0.8619
ROCPOINTS_O,0.0044,0.5799,0.8619,0.0348,0.8619
ROCPOINTS_O,0.0044,0.5798,0.8619,0.0348,0.8619
ROCPOINTS_O,0.0044,0.5798,0.8619,0.0348,0.8619
ROCPOINTS_O,0.0044,0.5797,0.8619,0.0348,0.8619
ROCPOINTS_O,0.0045,0.5797,0.8619,0.0348,0.8619
ROCPOINTS_O,0.0046,0.5782,0.8619,0.0349,0.8619
ROCPOINTS_O,0.0047,0.5781,0.8619,0.0349,0.8619
ROCPOINTS_O,0.0050,0.5781,0.8619,0.0349,0.8619
ROCPOINTS_O,0.0050,0.5780,0.8619,0.0349,0.8619
ROCPOINTS_O,0.0050,0.5779,0.8619,0.0349,0.8619
ROCPOINTS_O,0.0051,0.5775,0.8619,0.0350,0.8619
ROCPOINTS_O,0.0051,0.5774,0.8619,0.0350,0.8619
ROCPOINTS_O,0.0052,0.5774,0.8619,0.0350,0.8619
ROCPOINTS_O,0.0052,0.5773,0.8619,0.0350,0.8619
ROCPOINTS_O,0.0052,0.5772,0.8619,0.0350,0.8619
ROCPOINTS_O,0.0055,0.5772,0.8619,0.0350,0.8619
ROCPOINTS_O,0.0056,0.5771,0.8619,0.0350,0.8619
ROCPOINTS_O,0.0056,0.5770,0.8619,0.0350,0.8619
ROCPOINTS_O,0.0058,0.5768,0.8619,0.0350,0.8619
ROCPOINTS_O,0.0058,0.5767,0.8619,0.0350,0.8619
ROCPOINTS_O,0.0058,0.5767,0.8619,0.0350,0.8619
ROCPOINTS_O,0.0059,0.5767,0.8595,0.0349,0.8595
ROCPOINTS_O,0.0060,0.5766,0.8595,0.0349,0.8595
ROCPOINTS_O,0.0061,0.5765,0.8595,0.0349,0.8595
ROCPOINTS_O,0.0062,0.5765,0.8595,0.0349,0.8595
ROCPOINTS_O,0.0062,0.5764,0.8595,0.0349,0.8595
ROCPOINTS_O,0.0063,0.5756,0.8595,0.0350,0.8595
ROCPOINTS_O,0.0065,0.5749,0.8595,0.0350,0.8595
ROCPOINTS_O,0.0066,0.5749,0.8595,0.0350,0.8595
ROCPOINTS_O,0.0066,0.5735,0.8595,0.0351,0.8595
ROCPOINTS_O,0.0066,0.5724,0.8595,0.0352,0.8595
ROCPOINTS_O,0.0067,0.5716,0.8595,0.0352,0.8595
ROCPOINTS_O,0.0067,0.5715,0.8595,0.0352,0.8595
ROCPOINTS_O,0.0067,0.4936,0.8143,0.0385,0.8143
ROCPOINTS_O,0.0067,0.4936,0.8143,0.0385,0.8143
ROCPOINTS_O,0.0067,0.4935,0.8143,0.0385,0.8143
ROCPOINTS_O,0.0067,0.4935,0.8143,0.0385,0.8143
ROCPOINTS_O,0.0068,0.4934,0.8143,0.0385,0.8143
ROCPOINTS_O,0.0068,0.4929,0.8143,0.0386,0.8143
ROCPOINTS_O,0.0069,0.4921,0.8143,0.0386,0.8143
ROCPOINTS_O,0.0069,0.4921,0.8143,0.0386,0.8143
ROCPOINTS_O,0.0070,0.4920,0.8143,0.0386,0.8143
ROCPOINTS_O,0.0070,0.4920,0.8143,0.0386,0.8143
ROCPOINTS_O,0.0070,0.4918,0.8143,0.0386,0.8143
ROCPOINTS_O,0.0073,0.4917,0.8143,0.0387,0.8143
ROCPOINTS_O,0.0073,0.4917,0.8143,0.0387,0.8143
ROCPOINTS_O,0.0074,0.4916,0.8143,0.0387,0.8143
ROCPOINTS_O,0.0074,0.4916,0.8143,0.0387,0.8143
ROCPOINTS_O,0.0075,0.4915,0.8143,0.0387,0.8143
ROCPOINTS_O,0.0075,0.4914,0.8143,0.0387,0.8143
ROCPOINTS_O,0.0076,0.4902,0.8143,0.0388,0.8143
ROCPOINTS_O,0.0076,0.4902,0.8143,0.0388,0.8143
ROCPOINTS_O,0.0076,0.4891,0.8143,0.0389,0.8143
ROCPOINTS_O,0.0077,0.4890,0.8143,0.0389,0.8143
ROCPOINTS_O,0.0078,0.4890,0.8143,0.0389,0.8143
ROCPOINTS_O,0.0078,0.4889,0.8143,0.0389,0.8143
ROCPOINTS_O,0.0079,0.4888,0.8143,0.0389,0.8143
ROCPOINTS_O,0.0080,0.4888,0.8143,0.0389,0.8143
ROCPOINTS_O,0.0080,0.4887,0.8143,0.0389,0.8143
ROCPOINTS_O,0.0081,0.4886,0.8143,0.0389,0.8143
ROCPOINTS_O,0.0082,0.4886,0.8143,0.0389,0.8143
ROCPOINTS_O,0.0083,0.4885,0.8143,0.0389,0.8143
ROCPOINTS_O,0.0084,0.4883,0.8143,0.0389,0.8143
ROCPOINTS_O,0.0084,0.4882,0.8143,0.0389,0.8143
ROCPOINTS_O,0.0086,0.4881,0.8143,0.0389,0.8143
ROCPOINTS_O,0.0086,0.4880,0.8143,0.0389,0.8143
ROCPOINTS_O,0.0089,0.4880,0.8143,0.0389,0.8143
ROCPOINTS_O,0.0089,0.4878,0.8143,0.0390,0.8143
ROCPOINTS_O,0.0094,0.4877,0.8143,0.0390,0.8143
ROCPOINTS_O,0.0095,0.4877,0.8143,0.0390,0.8143
ROCPOINTS_O,0.0096,0.4876,0.8143,0.0390,0.8143
ROCPOINTS_O,0.0096,0.4876,0.8143,0.0390,0.8143
ROCPOINTS_O,0.0096,0.4875,0.8143,0.0390,0.8143
ROCPOINTS_O,0.0097,0.4875,0.8143,0.0390,0.8143
ROCPOINTS_O,0.0098,0.4874,0.8143,0.0390,0.8143
ROCPOINTS_O,0.0100,0.4873,0.8143,0.0390,0.8143
ROCPOINTS_O,0.0100,0.4873,0.8143,0.0390,0.8143
ROCPOINTS_O,0.0100,0.4275,0.7452,0.0406,0.7452
ROCPOINTS_O,0.0100,0.4274,0.7452,0.0406,0.7452
ROCPOINTS_O,0.0100,0.4273,0.7452,0.0406,0.7452
ROCPOINTS_O,0.0100,0.4273,0.7452,0.0406,0.7452
ROCPOINTS_O,0.0101,0.4272,0.7452,0.0406,0.7452
ROCPOINTS_O,0.0103,0.4272,0.7452,0.0406,0.7452
ROCPOINTS_O,0.0104,0.4271,0.7452,0.0406,0.7452
ROCPOINTS_O,0.0105,0.4270,0.7452,0.0407,0.7452
ROCPOINTS_O,0.0105,0.4270,0.7452,0.0407,0.7452
ROCPOINTS_O,0.0105,0.4269,0.7452,0.0407,0.7452
ROCPOINTS_O,0.0106,0.4269,0.7452,0.0407,0.7452
ROCPOINTS_O,0.0106,0.4267,0.7452,0.0407,0.7452
ROCPOINTS_O,0.0107,0.4266,0.7452,0.0407,0.7452
ROCPOINTS_O,0.0107,0.4266,0.7452,0.0407,0.7452
ROCPOINTS_O,0.0108,0.4265,0.7452,0.0407,0.7452
ROCPOINTS_O,0.0111,0.4265,0.7452,0.0407,0.7452
ROCPOINTS_O,0.0112,0.4264,0.7452,0.0407,0.7452
ROCPOINTS_O,0.0113,0.4263,0.7452,0.0407,0.7452
ROCPOINTS_O,0.0115,0.4263,0.7452,0.0407,0.7452
ROCPOINTS_O,0.0117,0.4262,0.7452,0.0407,0.7452
ROCPOINTS_O,0.0117,0.4262,0.7452,0.0407,0.7452
ROCPOINTS_O,0.0119,0.4258,0.7452,0.0408,0.7452
ROCPOINTS_O,0.0119,0.4257,0.7452,0.0408,0.7452
ROCPOINTS_O,0.0124,0.4256,0.7452,0.0408,0.7452
ROCPOINTS_O,0.0125,0.4255,0.7452,0.0408,0.7452
ROCPOINTS_O,0.0125,0.4255,0.7452,0.0408,0.7452
ROCPOINTS_O,0.0127,0.4254,0.7452,0.0408,0.7452
ROCPOINTS_O,0.0128,0.4253,0.7452,0.0408,0.7452
ROCPOINTS_O,0.0129,0.4252,0.7452,0.0408,0.7452
ROCPOINTS_O,0.0131,0.4251,0.7452,0.0408,0.7452
ROCPOINTS_O,0.0133,0.4251,0.7452,0.0408,0.7452
ROCPOINTS_O,0.0133,0.4250,0.7452,0.0408,0.7452
ROCPOINTS_O,0.0134,0.3756,0.6929,0.0429,0.6929
ROCPOINTS_O,0.0134,0.3756,0.6929,0.0429,0.6929
ROCPOINTS_O,0.0135,0.3755,0.6929,0.0429,0.6929
ROCPOINTS_O,0.0136,0.3755,0.6929,0.0429,0.6929
ROCPOINTS_O,0.0136,0.3753,0.6929,0.0429,0.6929
ROCPOINTS_O,0.0137,0.3753,0.6929,0.0429,0.6929
ROCPOINTS_O,0.0138,0.3752,0.6929,0.0429,0.6929
ROCPOINTS_O,0.0138,0.3752,0.6929,0.0429,0.6929
ROCPOINTS_O,0.0138,0.3752,0.6905,0.0428,0.6905
ROCPOINTS_O,0.0140,0.3751,0.6905,0.0428,0.6905
ROCPOINTS_O,0.0142,0.3751,0.6905,0.0428,0.6905
ROCPOINTS_O,0.0144,0.3749,0.6905,0.0428,0.6905
ROCPOINTS_O,0.0144,0.3748,0.6905,0.0428,0.6905
ROCPOINTS_O,0.0144,0.3748,0.6905,0.0428,0.6905
ROCPOINTS_O,0.0147,0.3747,0.6905,0.0428,0.6905
ROCPOINTS_O,0.0149,0.3747,0.6905,0.0428,0.6905
ROCPOINTS_O,0.0150,0.3746,0.6905,0.0428,0.6905
ROCPOINTS_O,0.0152,0.3743,0.6905,0.0429,0.6905
ROCPOINTS_O,0.0153,0.3742,0.6905,0.0429,0.6905
ROCPOINTS_O,0.0153,0.3742,0.6905,0.0429,0.6905
ROCPOINTS_O,0.0156,0.3741,0.6905,0.0429,0.6905
ROCPOINTS_O,0.0156,0.3741,0.6905,0.0429,0.6905
ROCPOINTS_O,0.0158,0.3740,0.6905,0.0429,0.6905
ROCPOINTS_O,0.0162,0.3739,0.6905,0.0429,0.6905
ROCPOINTS_O,0.0164,0.3738,0.6905,0.0429,0.6905
ROCPOINTS_O,0.0167,0.3738,0.6905,0.0429,0.6905
ROCPOINTS_O,0.0167,0.3319,0.6429,0.0449,0.6429
ROCPOINTS_O,0.0167,0.3319,0.6429,0.0449,0.6429
ROCPOINTS_O,0.0167,0.3318,0.6429,0.0449,0.6429
ROCPOINTS_O,0.0168,0.3318,0.6429,0.0449,0.6429
ROCPOINTS_O,0.0170,0.3317,0.6429,0.0449,0.6429
ROCPOINTS_O,0.0171,0.3316,0.6429,0.0450,0.6429
ROCPOINTS_O,0.0172,0.3316,0.6429,0.0450,0.6429
ROCPOINTS_O,0.0173,0.3315,0.6429,0.0450,0.6429
ROCPOINTS_O,0.0174,0.3315,0.6429,0.0450,0.6429
ROCPOINTS_O,0.0175,0.3314,0.6429,0.0450,0.6429
ROCPOINTS_O,0.0176,0.3312,0.6429,0.0450,0.6429
ROCPOINTS_O,0.0180,0.3311,0.6429,0.0450,0.6429
ROCPOINTS_O,0.0183,0.3311,0.6429,0.0450,0.6429
ROCPOINTS_O,0.0185,0.3308,0.6429,0.0451,0.6429
ROCPOINTS_O,0.0186,0.3308,0.6429,0.0451,0.6429
ROCPOINTS_O,0.0189,0.3307,0.6429,0.0451,0.6429
ROCPOINTS_O,0.0189,0.3306,0.6429,0.0451,0.6429
ROCPOINTS_O,0.0193,0.3305,0.6429,0.0451,0.6429
ROCPOINTS_O,0.0194,0.3305,0.6429,0.0451,0.6429
ROCPOINTS_O,0.0200,0.3304,0.6429,0.0451,0.6429
ROCPOINTS_O,0.0200,0.3302,0.6429,0.0451,0.6429
ROCPOINTS_O,0.0200,0.2949,0.6143,0.0482,0.6143
ROCPOINTS_O,0.0203,0.2948,0.6143,0.0482,0.6143
ROCPOINTS_O,0.0204,0.2948,0.6143,0.0482,0.6143
ROCPOINTS_O,0.0205,0.2947,0.6143,0.0482,0.6143
ROCPOINTS_O,0.0206,0.2946,0.6143,0.0482,0.6143
ROCPOINTS_O,0.0208,0.2946,0.6143,0.0482,0.6143
ROCPOINTS_O,0.0212,0.2945,0.6143,0.0482,0.6143
ROCPOINTS_O,0.0214,0.2945,0.6143,0.0482,0.6143
ROCPOINTS_O,0.0217,0.2944,0.6143,0.0482,0.6143
ROCPOINTS_O,0.0217,0.2942,0.6143,0.0483,0.6143
ROCPOINTS_O,0.0220,0.2942,0.6143,0.0483,0.6143
ROCPOINTS_O,0.0222,0.2941,0.6143,0.0483,0.6143
ROCPOINTS_O,0.0226,0.2939,0.6143,0.0483,0.6143
ROCPOINTS_O,0.0228,0.2939,0.6143,0.0483,0.6143
ROCPOINTS_O,0.0230,0.2938,0.6143,0.0483,0.6143
ROCPOINTS_O,0.0231,0.2938,0.6143,0.0483,0.6143
ROCPOINTS_O,0.0232,0.2937,0.6143,0.0483,0.6143
ROCPOINTS_O,0.0233,0.2937,0.6143,0.0483,0.6143
ROCPOINTS_O,0.0236,0.2641,0.5905,0.0515,0.5905
ROCPOINTS_O,0.0238,0.2640,0.5905,0.0515,0.5905
ROCPOINTS_O,0.0239,0.2640,0.5905,0.0515,0.5905
ROCPOINTS_O,0.0244,0.2639,0.5905,0.0515,0.5905
ROCPOINTS_O,0.0244,0.2639,0.5905,0.0515,0.5905
ROCPOINTS_O,0.0245,0.2638,0.5905,0.0515,0.5905
ROCPOINTS_O,0.0247,0.2638,0.5905,0.0516,0.5905
ROCPOINTS_O,0.0250,0.2637,0.5905,0.0516,0.5905
ROCPOINTS_O,0.0252,0.2635,0.5905,0.0516,0.5905
ROCPOINTS_O,0.0256,0.2635,0.5905,0.0516,0.5905
ROCPOINTS_O,0.0256,0.2634,0.5905,0.0516,0.5905
ROCPOINTS_O,0.0259,0.2633,0.5905,0.0516,0.5905
ROCPOINTS_O,0.0261,0.2631,0.5905,0.0517,0.5905
ROCPOINTS_O,0.0267,0.2631,0.5905,0.0517,0.5905
ROCPOINTS_O,0.0267,0.2630,0.5905,0.0517,0.5905
ROCPOINTS_O,0.0267,0.2360,0.5738,0.0557,0.5738
ROCPOINTS_O,0.0267,0.2360,0.5738,0.0558,0.5738
ROCPOINTS_O,0.0267,0.2359,0.5738,0.0558,0.5738
ROCPOINTS_O,0.0267,0.2358,0.5738,0.0558,0.5738
ROCPOINTS_O,0.0272,0.2356,0.5738,0.0558,0.5738
ROCPOINTS_O,0.0273,0.2355,0.5738,0.0559,0.5738
ROCPOINTS_O,0.0273,0.2355,0.5738,0.0559,0.5738
ROCPOINTS_O,0.0275,0.2354,0.5738,0.0559,0.5738
ROCPOINTS_O,0.0279,0.2354,0.5738,0.0559,0.5738
ROCPOINTS_O,0.0279,0.2353,0.5738,0.0559,0.5738
ROCPOINTS_O,0.0280,0.2351,0.5738,0.0559,0.5738
ROCPOINTS_O,0.0281,0.2351,0.5738,0.0560,0.5738
ROCPOINTS_O,0.0283,0.2349,0.5738,0.0560,0.5738
ROCPOINTS_O,0.0284,0.2347,0.5738,0.0560,0.5738
ROCPOINTS_O,0.0284,0.2346,0.5738,0.0561,0.5738
ROCPOINTS_O,0.0285,0.2346,0.5738,0.0561,0.5738
ROCPOINTS_O,0.0286,0.2345,0.5738,0.0561,0.5738
ROCPOINTS_O,0.0289,0.2343,0.5738,0.0561,0.5738
ROCPOINTS_O,0.0290,0.2343,0.5738,0.0561,0.5738
ROCPOINTS_O,0.0297,0.2340,0.5738,0.0562,0.5738
ROCPOINTS_O,0.0299,0.2339,0.5738,0.0562,0.5738
ROCPOINTS_O,0.0300,0.2339,0.5738,0.0562,0.5738
ROCPOINTS_O,0.0300,0.2338,0.5738,0.0562,0.5738
ROCPOINTS_O,0.0301,0.2121,0.5619,0.0604,0.5619
ROCPOINTS_O,0.0305,0.2117,0.5619,0.0605,0.5619
ROCPOINTS_O,0.0306,0.2117,0.5619,0.0606,0.5619
ROCPOINTS_O,0.0306,0.2116,0.5619,0.0606,0.5619
ROCPOINTS_O,0.0308,0.2114,0.5619,0.0606,0.5619
ROCPOINTS_O,0.0308,0.2114,0.5619,0.0606,0.5619
ROCPOINTS_O,0.0311,0.2110,0.5619,0.0607,0.5619
ROCPOINTS_O,0.0311,0.2110,0.5619,0.0607,0.5619
ROCPOINTS_O,0.0313,0.2109,0.5619,0.0608,0.5619
ROCPOINTS_O,0.0317,0.2109,0.5619,0.0608,0.5619
ROCPOINTS_O,0.0319,0.2106,0.5619,0.0608,0.5619
ROCPOINTS_O,0.0322,0.2106,0.5619,0.0609,0.5619
ROCPOINTS_O,0.0323,0.2105,0.5619,0.0609,0.5619
ROCPOINTS_O,0.0323,0.2105,0.5619,0.0609,0.5619
ROCPOINTS_O,0.0325,0.2104,0.5619,0.0609,0.5619
ROCPOINTS_O,0.0326,0.2103,0.5619,0.0609,0.5619
ROCPOINTS_O,0.0328,0.2103,0.5619,0.0609,0.5619
ROCPOINTS_O,0.0333,0.2102,0.5619,0.0610,0.5619
ROCPOINTS_O,0.0333,0.1904,0.5452,0.0650,0.5452
ROCPOINTS_O,0.0335,0.1904,0.5452,0.0650,0.5452
ROCPOINTS_O,0.0336,0.1903,0.5452,0.0650,0.5452
ROCPOINTS_O,0.0346,0.1903,0.5452,0.0651,0.5452
ROCPOINTS_O,0.0348,0.1902,0.5452,0.0651,0.5452
ROCPOINTS_O,0.0350,0.1902,0.5452,0.0651,0.5452
ROCPOINTS_O,0.0356,0.1902,0.5429,0.0648,0.5429
ROCPOINTS_O,0.0356,0.1901,0.5429,0.0648,0.5429
ROCPOINTS_O,0.0358,0.1900,0.5429,0.0649,0.5429
ROCPOINTS_O,0.0360,0.1900,0.5429,0.0649,0.5429
ROCPOINTS_O,0.0363,0.1899,0.5429,0.0649,0.5429
ROCPOINTS_O,0.0367,0.1899,0.5429,0.0649,0.5429
ROCPOINTS_O,0.0369,0.1702,0.5143,0.0684,0.5143
ROCPOINTS_O,0.0371,0.1702,0.5143,0.0684,0.5143
ROCPOINTS_O,0.0375,0.1701,0.5143,0.0684,0.5143
ROCPOINTS_O,0.0378,0.1700,0.5143,0.0684,0.5143
ROCPOINTS_O,0.0378,0.1700,0.5119,0.0681,0.5119
ROCPOINTS_O,0.0380,0.1700,0.5119,0.0681,0.5119
ROCPOINTS_O,0.0383,0.1699,0.5119,0.0682,0.5119
ROCPOINTS_O,0.0387,0.1698,0.5119,0.0682,0.5119
ROCPOINTS_O,0.0389,0.1698,0.5119,0.0682,0.5119
ROCPOINTS_O,0.0390,0.1697,0.5119,0.0683,0.5119
ROCPOINTS_O,0.0392,0.1696,0.5119,0.0683,0.5119
ROCPOINTS_O,0.0395,0.1696,0.5119,0.0683,0.5119
ROCPOINTS_O,0.0400,0.1695,0.5119,0.0683,0.5119
ROCPOINTS_O,0.0408,0.1521,0.4857,0.0720,0.4857
ROCPOINTS_O,0.0413,0.1521,0.4857,0.0720,0.4857
ROCPOINTS_O,0.0417,0.1520,0.4857,0.0720,0.4857
ROCPOINTS_O,0.0419,0.1519,0.4833,0.0717,0.4833
ROCPOINTS_O,0.0432,0.1519,0.4833,0.0717,0.4833
ROCPOINTS_O,0.0433,0.1518,0.4833,0.0718,0.4833
ROCPOINTS_O,0.0433,0.1518,0.4833,0.0718,0.4833
ROCPOINTS_O,0.0433,0.1390,0.4667,0.0754,0.4667
ROCPOINTS_O,0.0436,0.1390,0.4667,0.0754,0.4667
ROCPOINTS_O,0.0439,0.1389,0.4667,0.0754,0.4667
ROCPOINTS_O,0.0440,0.1389,0.4667,0.0754,0.4667
ROCPOINTS_O,0.0444,0.1388,0.4667,0.0755,0.4667
ROCPOINTS_O,0.0450,0.1388,0.4667,0.0755,0.4667
ROCPOINTS_O,0.0456,0.1387,0.4667,0.0755,0.4667
ROCPOINTS_O,0.0463,0.1387,0.4643,0.0752,0.4643
ROCPOINTS_O,0.0467,0.1386,0.4643,0.0752,0.4643
ROCPOINTS_O,0.0469,0.1269,0.4429,0.0781,0.4429
ROCPOINTS_O,0.0472,0.1269,0.4429,0.0782,0.4429
ROCPOINTS_O,0.0474,0.1268,0.4429,0.0782,0.4429
ROCPOINTS_O,0.0474,0.1267,0.4429,0.0782,0.4429
ROCPOINTS_O,0.0479,0.1266,0.4429,0.0783,0.4429
ROCPOINTS_O,0.0480,0.1266,0.4429,0.0783,0.4429
ROCPOINTS_O,0.0481,0.1265,0.4429,0.0783,0.4429
ROCPOINTS_O,0.0483,0.1264,0.4429,0.0784,0.4429
ROCPOINTS_O,0.0489,0.1264,0.4429,0.0784,0.4429
ROCPOINTS_O,0.0489,0.1263,0.4429,0.0784,0.4429
ROCPOINTS_O,0.0495,0.1263,0.4429,0.0785,0.4429
ROCPOINTS_O,0.0497,0.1262,0.4429,0.0785,0.4429
ROCPOINTS_O,0.0500,0.1262,0.4429,0.0785,0.4429
ROCPOINTS_O,0.0500,0.1260,0.4429,0.0786,0.4429
ROCPOINTS_O,0.0506,0.1148,0.4071,0.0793,0.4071
ROCPOINTS_O,0.0510,0.1147,0.4071,0.0794,0.4071
ROCPOINTS_O,0.0517,0.1147,0.4071,0.0794,0.4071
ROCPOINTS_O,0.0520,0.1145,0.4071,0.0795,0.4071
ROCPOINTS_O,0.0521,0.1145,0.4071,0.0795,0.4071
ROCPOINTS_O,0.0522,0.1144,0.4071,0.0795,0.4071
ROCPOINTS_O,0.0522,0.1144,0.4071,0.0796,0.4071
ROCPOINTS_O,0.0533,0.1143,0.4071,0.0796,0.4071
ROCPOINTS_O,0.0533,0.1142,0.4071,0.0797,0.4071
ROCPOINTS_O,0.0534,0.1041,0.3905,0.0835,0.3905
ROCPOINTS_O,0.0538,0.1040,0.3905,0.0835,0.3905
ROCPOINTS_O,0.0540,0.1040,0.3905,0.0836,0.3905
ROCPOINTS_O,0.0544,0.1039,0.3905,0.0836,0.3905
ROCPOINTS_O,0.0548,0.1038,0.3905,0.0837,0.3905
ROCPOINTS_O,0.0551,0.1037,0.3905,0.0838,0.3905
ROCPOINTS_O,0.0556,0.1036,0.3905,0.0838,0.3905
ROCPOINTS_O,0.0559,0.1035,0.3905,0.0839,0.3905
ROCPOINTS_O,0.0567,0.1035,0.3905,0.0839,0.3905
ROCPOINTS_O,0.0567,0.0958,0.3714,0.0860,0.3714
ROCPOINTS_O,0.0571,0.0957,0.3714,0.0861,0.3714
ROCPOINTS_O,0.0580,0.0955,0.3714,0.0863,0.3714
ROCPOINTS_O,0.0583,0.0953,0.3714,0.0864,0.3714
ROCPOINTS_O,0.0584,0.0953,0.3714,0.0865,0.3714
ROCPOINTS_O,0.0590,0.0952,0.3714,0.0866,0.3714
ROCPOINTS_O,0.0600,0.0951,0.3714,0.0866,0.3714
ROCPOINTS_O,0.0602,0.0873,0.3524,0.0893,0.3524
ROCPOINTS_O,0.0611,0.0871,0.3524,0.0894,0.3524
ROCPOINTS_O,0.0617,0.0871,0.3524,0.0895,0.3524
ROCPOINTS_O,0.0622,0.0870,0.3500,0.0890,0.3500
ROCPOINTS_O,0.0631,0.0870,0.3500,0.0890,0.3500
ROCPOINTS_O,0.0631,0.0869,0.3500,0.0891,0.3500
ROCPOINTS_O,0.0633,0.0868,0.3500,0.0891,0.3500
ROCPOINTS_O,0.0635,0.0792,0.3286,0.0915,0.3286
ROCPOINTS_O,0.0639,0.0792,0.3286,0.0916,0.3286
ROCPOINTS_O,0.0645,0.0791,0.3286,0.0916,0.3286
ROCPOINTS_O,0.0646,0.0790,0.3286,0.0917,0.3286
ROCPOINTS_O,0.0650,0.0790,0.3286,0.0918,0.3286
ROCPOINTS_O,0.0667,0.0789,0.3286,0.0919,0.3286
ROCPOINTS_O,0.0667,0.0727,0.3167,0.0956,0.3167
ROCPOINTS_O,0.0674,0.0727,0.3167,0.0957,0.3167
ROCPOINTS_O,0.0688,0.0726,0.3167,0.0958,0.3167
ROCPOINTS_O,0.0693,0.0726,0.3167,0.0958,0.3167
ROCPOINTS_O,0.0700,0.0725,0.3167,0.0959,0.3167
ROCPOINTS_O,0.0717,0.0665,0.3000,0.0987,0.3000
ROCPOINTS_O,0.0720,0.0665,0.3000,0.0987,0.3000
ROCPOINTS_O,0.0729,0.0664,0.3000,0.0988,0.3000
ROCPOINTS_O,0.0733,0.0664,0.3000,0.0989,0.3000
ROCPOINTS_O,0.0735,0.0611,0.2905,0.1035,0.2905
ROCPOINTS_O,0.0739,0.0611,0.2905,0.1036,0.2905
ROCPOINTS_O,0.0744,0.0610,0.2905,0.1037,0.2905
ROCPOINTS_O,0.0745,0.0609,0.2905,0.1037,0.2905
ROCPOINTS_O,0.0747,0.0609,0.2905,0.1038,0.2905
ROCPOINTS_O,0.0747,0.0608,0.2905,0.1039,0.2905
ROCPOINTS_O,0.0750,0.0608,0.2905,0.1040,0.2905
ROCPOINTS_O,0.0753,0.0607,0.2905,0.1041,0.2905
ROCPOINTS_O,0.0767,0.0606,0.2905,0.1042,0.2905
ROCPOINTS_O,0.0771,0.0572,0.2690,0.1024,0.2690
ROCPOINTS_O,0.0775,0.0572,0.2690,0.1025,0.2690
ROCPOINTS_O,0.0778,0.0571,0.2690,0.1026,0.2690
ROCPOINTS_O,0.0783,0.0571,0.2690,0.1027,0.2690
ROCPOINTS_O,0.0789,0.0570,0.2690,0.1028,0.2690
ROCPOINTS_O,0.0800,0.0569,0.2690,0.1029,0.2690
ROCPOINTS_O,0.0801,0.0520,0.2643,0.1098,0.2643
ROCPOINTS_O,0.0833,0.0520,0.2643,0.1099,0.2643
ROCPOINTS_O,0.0835,0.0480,0.2571,0.1151,0.2571
ROCPOINTS_O,0.0842,0.0479,0.2571,0.1153,0.2571
ROCPOINTS_O,0.0855,0.0479,0.2571,0.1154,0.2571
ROCPOINTS_O,0.0861,0.0478,0.2571,0.1156,0.2571
ROCPOINTS_O,0.0867,0.0476,0.2571,0.1159,0.2571
ROCPOINTS_O,0.0889,0.0450,0.2357,0.1128,0.2357
ROCPOINTS_O,0.0900,0.0450,0.2357,0.1129,0.2357
ROCPOINTS_O,0.0900,0.0421,0.2214,0.1131,0.2214
ROCPOINTS_O,0.0913,0.0421,0.2214,0.1133,0.2214
ROCPOINTS_O,0.0933,0.0420,0.2214,0.1134,0.2214
ROCPOINTS_O,0.0950,0.0394,0.2167,0.1179,0.2167
ROCPOINTS_O,0.0956,0.0393,0.2167,0.1180,0.2167
ROCPOINTS_O,0.0961,0.0393,0.2167,0.1182,0.2167
ROCPOINTS_O,0.0967,0.0391,0.2167,0.1186,0.2167
ROCPOINTS_O,0.1000,0.0369,0.2071,0.1198,0.2071
ROCPOINTS_O,0.1017,0.0338,0.2024,0.1271,0.2024
ROCPOINTS_O,0.1033,0.0337,0.2024,0.1272,0.2024
ROCPOINTS_O,0.1039,0.0306,0.1976,0.1354,0.1976
ROCPOINTS_O,0.1049,0.0306,0.1976,0.1356,0.1976
ROCPOINTS_O,0.1050,0.0305,0.1976,0.1358,0.1976
ROCPOINTS_O,0.1067,0.0305,0.1976,0.1361,0.1976
ROCPOINTS_O,0.1100,0.0285,0.1952,0.1426,0.1952
ROCPOINTS_O,0.1106,0.0264,0.1905,0.1493,0.1905
ROCPOINTS_O,0.1121,0.0263,0.1905,0.1495,0.1905
ROCPOINTS_O,0.1133,0.0262,0.1905,0.1498,0.1905
ROCPOINTS_O,0.1157,0.0247,0.1857,0.1542,0.1857
ROCPOINTS_O,0.1167,0.0247,0.1857,0.1545,0.1857
ROCPOINTS_O,0.1200,0.0232,0.1738,0.1537,0.1738
ROCPOINTS_O,0.1233,0.0215,0.1643,0.1565,0.1643
ROCPOINTS_O,0.1267,0.0206,0.1619,0.1604,0.1619
ROCPOINTS_O,0.1300,0.0194,0.1619,0.1687,0.1619
ROCPOINTS_O,0.1333,0.0187,0.1595,0.1718,0.1595
ROCPOINTS_O,0.1367,0.0179,0.1571,0.1760,0.1571
ROCPOINTS_O,0.1400,0.0164,0.1524,0.1839,0.1524
ROCPOINTS_O,0.1409,0.0160,0.1405,0.1761,0.1405
ROCPOINTS_O,0.1433,0.0159,0.1405,0.1766,0.1405
ROCPOINTS_O,0.1467,0.0151,0.1357,0.1787,0.1357
ROCPOINTS_O,0.1500,0.0146,0.1238,0.1711,0.1238
ROCPOINTS_O,0.1503,0.0143,0.1238,0.1739,0.1238
ROCPOINTS_O,0.1533,0.0142,0.1238,0.1745,0.1238
ROCPOINTS_O,0.1567,0.0139,0.1167,0.1690,0.1167
ROCPOINTS_O,0.1600,0.0134,0.1119,0.1691,0.1119
ROCPOINTS_O,0.1633,0.0127,0.1048,0.1667,0.1048
ROCPOINTS_O,0.1665,0.0117,0.1048,0.1789,0.1048
ROCPOINTS_O,0.1667,0.0116,0.1048,0.1796,0.1048
ROCPOINTS_O,0.1681,0.0111,0.1048,0.1864,0.1048
ROCPOINTS_O,0.1698,0.0110,0.1048,0.1872,0.1048
ROCPOINTS_O,0.1700,0.0110,0.1048,0.1880,0.1048
ROCPOINTS_O,0.1733,0.0106,0.1000,0.1858,0.1000
ROCPOINTS_O,0.1767,0.0102,0.0976,0.1889,0.0976
ROCPOINTS_O,0.1783,0.0099,0.0952,0.1896,0.0952
ROCPOINTS_O,0.1800,0.0098,0.0952,0.1905,0.0952
ROCPOINTS_O,0.1833,0.0096,0.0905,0.1863,0.0905
ROCPOINTS_O,0.1867,0.0093,0.0833,0.1786,0.0833
ROCPOINTS_O,0.1900,0.0089,0.0786,0.1765,0.0786
ROCPOINTS_O,0.1933,0.0087,0.0762,0.1749,0.0762
ROCPOINTS_O,0.1967,0.0084,0.0738,0.1751,0.0738
ROCPOINTS_O,0.2000,0.0082,0.0714,0.1754,0.0714
ROCPOINTS_O,0.2024,0.0079,0.0667,0.1697,0.0667
ROCPOINTS_O,0.2033,0.0079,0.0667,0.1707,0.0667
ROCPOINTS_O,0.2067,0.0075,0.0643,0.1720,0.0643
ROCPOINTS_O,0.2100,0.0074,0.0595,0.1634,0.0595
ROCPOINTS_O,0.2133,0.0073,0.0548,0.1533,0.0548
ROCPOINTS_O,0.2134,0.0071,0.0548,0.1586,0.0548
ROCPOINTS_O,0.2167,0.0070,0.0548,0.1597,0.0548
ROCPOINTS_O,0.2188,0.0068,0.0524,0.1571,0.0524
ROCPOINTS_O,0.2200,0.0068,0.0524,0.1583,0.0524
ROCPOINTS_O,0.2228,0.0066,0.0524,0.1618,0.0524
ROCPOINTS_O,0.2233,0.0065,0.0524,0.1630,0.0524
ROCPOINTS_O,0.2235,0.0064,0.0524,0.1654,0.0524
ROCPOINTS_O,0.2267,0.0064,0.0500,0.1591,0.0500
ROCPOINTS_O,0.2269,0.0061,0.0500,0.1667,0.0500
ROCPOINTS_O,0.2300,0.0060,0.0500,0.1680,0.0500
ROCPOINTS_O,0.2367,0.0057,0.0500,0.1765,0.0500
ROCPOINTS_O,0.2400,0.0056,0.0500,0.1780,0.0500
ROCPOINTS_O,0.2433,0.0054,0.0476,0.1770,0.0476
ROCPOINTS_O,0.2467,0.0053,0.0476,0.1786,0.0476
ROCPOINTS_O,0.2533,0.0051,0.0476,0.1852,0.0476
ROCPOINTS_O,0.2567,0.0050,0.0476,0.1887,0.0476
ROCPOINTS_O,0.2600,0.0047,0.0476,0.1961,0.0476
ROCPOINTS_O,0.2633,0.0047,0.0452,0.1900,0.0452
ROCPOINTS_O,0.2641,0.0046,0.0452,0.1919,0.0452
ROCPOINTS_O,0.2652,0.0046,0.0452,0.1939,0.0452
ROCPOINTS_O,0.2667,0.0045,0.0452,0.1979,0.0452
ROCPOINTS_O,0.2699,0.0043,0.0452,0.2021,0.0452
ROCPOINTS_O,0.2700,0.0043,0.0452,0.2043,0.0452
ROCPOINTS_O,0.2733,0.0040,0.0429,0.2045,0.0429
ROCPOINTS_O,0.2767,0.0039,0.0429,0.2093,0.0429
ROCPOINTS_O,0.2833,0.0039,0.0429,0.2118,0.0429
ROCPOINTS_O,0.2867,0.0037,0.0429,0.2195,0.0429
ROCPOINTS_O,0.2900,0.0037,0.0405,0.2099,0.0405
ROCPOINTS_O,0.2921,0.0036,0.0381,0.2025,0.0381
ROCPOINTS_O,0.2933,0.0036,0.0381,0.2051,0.0381
ROCPOINTS_O,0.2967,0.0035,0.0381,0.2078,0.0381
ROCPOINTS_O,0.3008,0.0034,0.0381,0.2162,0.0381
ROCPOINTS_O,0.3033,0.0034,0.0357,0.2055,0.0357
ROCPOINTS_O,0.3067,0.0034,0.0310,0.1831,0.0310
ROCPOINTS_O,0.3100,0.0033,0.0310,0.1857,0.0310
ROCPOINTS_O,0.3117,0.0032,0.0310,0.1884,0.0310
ROCPOINTS_O,0.3118,0.0032,0.0310,0.1912,0.0310
ROCPOINTS_O,0.3133,0.0031,0.0310,0.1940,0.0310
ROCPOINTS_O,0.3167,0.0029,0.0310,0.2031,0.0310
ROCPOINTS_O,0.3188,0.0028,0.0310,0.2097,0.0310
ROCPOINTS_O,0.3200,0.0028,0.0310,0.2131,0.0310
ROCPOINTS_O,0.3233,0.0027,0.0310,0.2203,0.0310
ROCPOINTS_O,0.3267,0.0026,0.0310,0.2241,0.0310
ROCPOINTS_O,0.3300,0.0025,0.0310,0.2281,0.0310
ROCPOINTS_O,0.3333,0.0025,0.0286,0.2182,0.0286
ROCPOINTS_O,0.3367,0.0023,0.0286,0.2308,0.0286
ROCPOINTS_O,0.3400,0.0023,0.0262,0.2200,0.0262
ROCPOINTS_O,0.3433,0.0021,0.0262,0.2292,0.0262
ROCPOINTS_O,0.3458,0.0020,0.0262,0.2391,0.0262
ROCPOINTS_O,0.3467,0.0020,0.0262,0.2444,0.0262
ROCPOINTS_O,0.3500,0.0020,0.0238,0.2273,0.0238
ROCPOINTS_O,0.3600,0.0019,0.0238,0.2326,0.0238
ROCPOINTS_O,0.3633,0.0019,0.0214,0.2195,0.0214
ROCPOINTS_O,0.3667,0.0017,0.0214,0.2308,0.0214
ROCPOINTS_O,0.3800,0.0017,0.0214,0.2368,0.0214
ROCPOINTS_O,0.3900,0.0017,0.0190,0.2162,0.0190
ROCPOINTS_O,0.3967,0.0016,0.0190,0.2222,0.0190
ROCPOINTS_O,0.4000,0.0016,0.0190,0.2286,0.0190
ROCPOINTS_O,0.4033,0.0014,0.0190,0.2424,0.0190
ROCPOINTS_O,0.4071,0.0014,0.0190,0.2500,0.0190
ROCPOINTS_O,0.4167,0.0013,0.0190,0.2581,0.0190
ROCPOINTS_O,0.4289,0.0013,0.0190,0.2667,0.0190
ROCPOINTS_O,0.4300,0.0012,0.0190,0.2759,0.0190
ROCPOINTS_O,0.4333,0.0012,0.0167,0.2593,0.0167
ROCPOINTS_O,0.4533,0.0011,0.0167,0.2692,0.0167
ROCPOINTS_O,0.4600,0.0010,0.0167,0.2800,0.0167
ROCPOINTS_O,0.4900,0.0010,0.0143,0.2500,0.0143
ROCPOINTS_O,0.4927,0.0010,0.0143,0.2609,0.0143
ROCPOINTS_O,0.4933,0.0009,0.0143,0.2727,0.0143
ROCPOINTS_O,0.5100,0.0009,0.0143,0.2857,0.0143
ROCPOINTS_O,0.5200,0.0008,0.0143,0.3000,0.0143
ROCPOINTS_O,0.5267,0.0008,0.0143,0.3158,0.0143
ROCPOINTS_O,0.5300,0.0008,0.0119,0.2778,0.0119
ROCPOINTS_O,0.5600,0.0006,0.0119,0.3125,0.0119
ROCPOINTS_O,0.5608,0.0006,0.0119,0.3333,0.0119
ROCPOINTS_O,0.5833,0.0005,0.0119,0.3571,0.0119
ROCPOINTS_O,0.5967,0.0005,0.0119,0.3846,0.0119
ROCPOINTS_O,0.6253,0.0004,0.0119,0.4167,0.0119
ROCPOINTS_O,0.6307,0.0003,0.0119,0.5000,0.0119
ROCPOINTS_O,0.6417,0.0002,0.0119,0.5556,0.0119
ROCPOINTS_O,0.6500,0.0002,0.0119,0.6250,0.0119
ROCPOINTS_O,0.6533,0.0002,0.0095,0.5714,0.0095
ROCPOINTS_O,0.6700,0.0001,0.0095,0.6667,0.0095
ROCPOINTS_O,0.7867,0.0001,0.0095,0.8000,0.0095
ROCPOINTS_O,0.8367,0.0000,0.0095,1.0000,0.0095
ROCPOINTS_O,0.8667,0.0000,0.0071,1.0000,0.0071
ROCPOINTS_O,0.9367,0.0000,0.0048,1.0000,0.0048
ROCPOINTS_O,0.9400,0.0000,0.0024,1.0000,0.0024
ROCPOINTS_O,0.9400,0.0000,0.0000,0.0000,0.0000
ROCPOINTS_U,0.0000,1.0000,1.0000,0.0083,1.0000
ROCPOINTS_U,0.0000,0.5181,0.6735,0.0108,0.6735
ROCPOINTS_U,0.0000,0.5180,0.6735,0.0108,0.6735
ROCPOINTS_U,0.0000,0.5180,0.6735,0.0108,0.6735
ROCPOINTS_U,0.0000,0.5179,0.6735,0.0108,0.6735
ROCPOINTS_U,0.0000,0.5178,0.6735,0.0108,0.6735
ROCPOINTS_U,0.0000,0.5178,0.6735,0.0108,0.6735
ROCPOINTS_U,0.0000,0.5177,0.6735,0.0108,0.6735
ROCPOINTS_U,0.0000,0.5176,0.6735,0.0108,0.6735
ROCPOINTS_U,0.0000,0.5176,0.6735,0.0108,0.6735
ROCPOINTS_U,0.0000,0.5175,0.6735,0.0108,0.6735
ROCPOINTS_U,0.0000,0.5174,0.6735,0.0108,0.6735
ROCPOINTS_U,0.0000,0.5174,0.6667,0.0107,0.6667
ROCPOINTS_U,0.0000,0.5174,0.6667,0.0107,0.6667
ROCPOINTS_U,0.0000,0.5173,0.6667,0.0107,0.6667
ROCPOINTS_U,0.0000,0.5172,0.6667,0.0107,0.6667
ROCPOINTS_U,0.0000,0.5170,0.6667,0.0107,0.6667
ROCPOINTS_U,0.0001,0.5170,0.6667,0.0107,0.6667
ROCPOINTS_U,0.0001,0.5169,0.6667,0.0107,0.6667
ROCPOINTS_U,0.0001,0.5169,0.6667,0.0107,0.6667
ROCPOINTS_U,0.0001,0.5168,0.6667,0.0107,0.6667
ROCPOINTS_U,0.0001,0.5168,0.6667,0.0107,0.6667
ROCPOINTS_U,0.0001,0.5167,0.6667,0.0107,0.6667
ROCPOINTS_U,0.0001,0.5166,0.6667,0.0107,0.6667
ROCPOINTS_U,0.0001,0.5166,0.6667,0.0107,0.6667
ROCPOINTS_U,0.0001,0.5165,0.6667,0.0107,0.6667
ROCPOINTS_U,0.0001,0.5165,0.6667,0.0107,0.6667
ROCPOINTS_U,0.0001,0.5164,0.6667,0.0107,0.6667
ROCPOINTS_U,0.0001,0.5164,0.6667,0.0107,0.6667
ROCPOINTS_U,0.0001,0.5163,0.6667,0.0107,0.6667
ROCPOINTS_U,0.0001,0.5163,0.6667,0.0107,0.6667
ROCPOINTS_U,0.0001,0.5162,0.6667,0.0107,0.6667
ROCPOINTS_U,0.0001,0.5161,0.6667,0.0107,0.6667
ROCPOINTS_U,0.0001,0.5161,0.6667,0.0107,0.6667
ROCPOINTS_U,0.0001,0.5160,0.6667,0.0107,0.6667
ROCPOINTS_U,0.0001,0.5160,0.6667,0.0107,0.6667
ROCPOINTS_U,0.0001,0.5159,0.6667,0.0107,0.6667
ROCPOINTS_U,0.0001,0.5157,0.6667,0.0107,0.6667
ROCPOINTS_U,0.0001,0.5157,0.6599,0.0106,0.6599
ROCPOINTS_U,0.0002,0.5156,0.6599,0.0106,0.6599
ROCPOINTS_U,0.0002,0.5156,0.6599,0.0106,0.6599
ROCPOINTS_U,0.0002,0.5155,0.6599,0.0106,0.6599
ROCPOINTS_U,0.0002,0.5153,0.6599,0.0106,0.6599
ROCPOINTS_U,0.0002,0.5153,0.6599,0.0106,0.6599
ROCPOINTS_U,0.0002,0.5152,0.6599,0.0106,0.6599
ROCPOINTS_U,0.0002,0.5152,0.6599,0.0106,0.6599
ROCPOINTS_U,0.0002,0.5151,0.6599,0.0106,0.6599
ROCPOINTS_U,0.0002,0.5151,0.6599,0.0106,0.6599
ROCPOINTS_U,0.0002,0.5150,0.6599,0.0106,0.6599
ROCPOINTS_U,0.0002,0.5149,0.6599,0.0106,0.6599
ROCPOINTS_U,0.0002,0.5148,0.6599,0.0106,0.6599
ROCPOINTS_U,0.0002,0.5148,0.6599,0.0106,0.6599
ROCPOINTS_U,0.0002,0.5146,0.6599,0.0106,0.6599
ROCPOINTS_U,0.0002,0.5145,0.6599,0.0106,0.6599
ROCPOINTS_U,0.0002,0.5144,0.6599,0.0106,0.6599
ROCPOINTS_U,0.0002,0.5144,0.6599,0.0106,0.6599
ROCPOINTS_U,0.0003,0.5143,0.6599,0.0106,0.6599
ROCPOINTS_U,0.0003,0.5142,0.6599,0.0106,0.6599
ROCPOINTS_U,0.0003,0.5141,0.6599,0.0106,0.6599
ROCPOINTS_U,0.0003,0.5141,0.6599,0.0106,0.6599
ROCPOINTS_U,0.0003,0.5140,0.6599,0.0106,0.6599
ROCPOINTS_U,0.0003,0.5140,0.6599,0.0106,0.6599
ROCPOINTS_U,0.0003,0.5139,0.6599,0.0106,0.6599
ROCPOINTS_U,0.0003,0.5139,0.6599,0.0106,0.6599
ROCPOINTS_U,0.0003,0.5138,0.6599,0.0106,0.6599
ROCPOINTS_U,0.0003,0.5137,0.6599,0.0106,0.6599
ROCPOINTS_U,0.0003,0.5136,0.6599,0.0106,0.6599
ROCPOINTS_U,0.0003,0.5136,0.6599,0.0106,0.6599
ROCPOINTS_U,0.0003,0.5135,0.6599,0.0106,0.6599
ROCPOINTS_U,0.0004,0.5135,0.6599,0.0106,0.6599
ROCPOINTS_U,0.0004,0.5134,0.6599,0.0106,0.6599
ROCPOINTS_U,0.0004,0.5133,0.6599,0.0106,0.6599
ROCPOINTS_U,0.0004,0.5133,0.6599,0.0106,0.6599
ROCPOINTS_U,0.0004,0.5132,0.6599,0.0106,0.6599
ROCPOINTS_U,0.0004,0.5132,0.6599,0.0106,0.6599
ROCPOINTS_U,0.0004,0.5131,0.6599,0.0106,0.6599
ROCPOINTS_U,0.0004,0.5131,0.6599,0.0106,0.6599
ROCPOINTS_U,0.0004,0.5130,0.6599,0.0106,0.6599
ROCPOINTS_U,0.0004,0.5128,0.6599,0.0107,0.6599
ROCPOINTS_U,0.0004,0.5127,0.6599,0.0107,0.6599
ROCPOINTS_U,0.0005,0.5127,0.6599,0.0107,0.6599
ROCPOINTS_U,0.0005,0.5126,0.6599,0.0107,0.6599
ROCPOINTS_U,0.0005,0.5125,0.6599,0.0107,0.6599
ROCPOINTS_U,0.0005,0.5124,0.6599,0.0107,0.6599
ROCPOINTS_U,0.0006,0.5123,0.6599,0.0107,0.6599
ROCPOINTS_U,0.0006,0.5123,0.6599,0.0107,0.6599
ROCPOINTS_U,0.0006,0.5122,0.6599,0.0107,0.6599
ROCPOINTS_U,0.0006,0.5122,0.6599,0.0107,0.6599
ROCPOINTS_U,0.0006,0.5121,0.6599,0.0107,0.6599
ROCPOINTS_U,0.0007,0.5120,0.6599,0.0107,0.6599
ROCPOINTS_U,0.0007,0.5120,0.6599,0.0107,0.6599
ROCPOINTS_U,0.0007,0.5119,0.6599,0.0107,0.6599
ROCPOINTS_U,0.0007,0.5119,0.6599,0.0107,0.6599
ROCPOINTS_U,0.0007,0.5118,0.6599,0.0107,0.6599
ROCPOINTS_U,0.0007,0.5118,0.6599,0.0107,0.6599
ROCPOINTS_U,0.0007,0.5117,0.6599,0.0107,0.6599
ROCPOINTS_U,0.0007,0.5116,0.6599,0.0107,0.6599
ROCPOINTS_U,0.0008,0.5116,0.6599,0.0107,0.6599
ROCPOINTS_U,0.0008,0.5115,0.6599,0.0107,0.6599
ROCPOINTS_U,0.0008,0.5115,0.6599,0.0107,0.6599
ROCPOINTS_U,0.0008,0.5114,0.6599,0.0107,0.6599
ROCPOINTS_U,0.0008,0.5113,0.6599,0.0107,0.6599
ROCPOINTS_U,0.0008,0.5112,0.6599,0.0107,0.6599
ROCPOINTS_U,0.0009,0.5108,0.6599,0.0107,0.6599
ROCPOINTS_U,0.0009,0.5107,0.6599,0.0107,0.6599
ROCPOINTS_U,0.0009,0.5107,0.6599,0.0107,0.6599
ROCPOINTS_U,0.0009,0.5106,0.6599,0.0107,0.6599
ROCPOINTS_U,0.0009,0.5106,0.6599,0.0107,0.6599
ROCPOINTS_U,0.0009,0.5105,0.6599,0.0107,0.6599
ROCPOINTS_U,0.0010,0.5104,0.6599,0.0107,0.6599
ROCPOINTS_U,0.0010,0.5104,0.6599,0.0107,0.6599
ROCPOINTS_U,0.0010,0.5103,0.6599,0.0107,0.6599
ROCPOINTS_U,0.0010,0.5103,0.6599,0.0107,0.6599
ROCPOINTS_U,0.0011,0.5102,0.6599,0.0107,0.6599
ROCPOINTS_U,0.0011,0.5102,0.6599,0.0107,0.6599
ROCPOINTS_U,0.0011,0.5099,0.6599,0.0107,0.6599
ROCPOINTS_U,0.0011,0.5097,0.6599,0.0107,0.6599
ROCPOINTS_U,0.0012,0.5096,0.6599,0.0107,0.6599
ROCPOINTS_U,0.0013,0.5096,0.6599,0.0107,0.6599
ROCPOINTS_U,0.0013,0.5095,0.6599,0.0107,0.6599
ROCPOINTS_U,0.0013,0.5094,0.6599,0.0107,0.6599
ROCPOINTS_U,0.0014,0.5094,0.6599,0.0107,0.6599
ROCPOINTS_U,0.0014,0.5093,0.6599,0.0107,0.6599
ROCPOINTS_U,0.0015,0.5092,0.6599,0.0107,0.6599
ROCPOINTS_U,0.0017,0.5092,0.6599,0.0107,0.6599
ROCPOINTS_U,0.0017,0.5091,0.6599,0.0107,0.6599
ROCPOINTS_U,0.0017,0.5087,0.6599,0.0107,0.6599
ROCPOINTS_U,0.0017,0.5087,0.6599,0.0107,0.6599
ROCPOINTS_U,0.0017,0.5086,0.6599,0.0107,0.6599
ROCPOINTS_U,0.0018,0.5086,0.6599,0.0107,0.6599
ROCPOINTS_U,0.0018,0.5085,0.6599,0.0107,0.6599
ROCPOINTS_U,0.0019,0.5085,0.6599,0.0107,0.6599
ROCPOINTS_U,0.0020,0.5084,0.6599,0.0107,0.6599
ROCPOINTS_U,0.0021,0.5083,0.6599,0.0107,0.6599
ROCPOINTS_U,0.0021,0.5083,0.6599,0.0107,0.6599
ROCPOINTS_U,0.0022,0.5082,0.6599,0.0107,0.6599
ROCPOINTS_U,0.0022,0.5082,0.6599,0.0107,0.6599
ROCPOINTS_U,0.0022,0.5079,0.6599,0.0108,0.6599
ROCPOINTS_U,0.0022,0.5078,0.6599,0.0108,0.6599
ROCPOINTS_U,0.0023,0.5078,0.6599,0.0108,0.6599
ROCPOINTS_U,0.0024,0.5077,0.6599,0.0108,0.6599
ROCPOINTS_U,0.0024,0.5077,0.6599,0.0108,0.6599
ROCPOINTS_U,0.0025,0.5076,0.6599,0.0108,0.6599
ROCPOINTS_U,0.0026,0.5075,0.6599,0.0108,0.6599
ROCPOINTS_U,0.0027,0.5075,0.6599,0.0108,0.6599
ROCPOINTS_U,0.0028,0.5074,0.6599,0.0108,0.6599
ROCPOINTS_U,0.0028,0.5074,0.6599,0.0108,0.6599
ROCPOINTS_U,0.0029,0.5073,0.6599,0.0108,0.6599
ROCPOINTS_U,0.0030,0.5072,0.6599,0.0108,0.6599
ROCPOINTS_U,0.0033,0.5071,0.6599,0.0108,0.6599
ROCPOINTS_U,0.0033,0.5065,0.6599,0.0108,0.6599
ROCPOINTS_U,0.0033,0.3508,0.5374,0.0127,0.5374
ROCPOINTS_U,0.0033,0.3504,0.5374,0.0127,0.5374
ROCPOINTS_U,0.0034,0.3504,0.5374,0.0127,0.5374
ROCPOINTS_U,0.0034,0.3503,0.5374,0.0127,0.5374
ROCPOINTS_U,0.0034,0.3503,0.5374,0.0127,0.5374
ROCPOINTS_U,0.0034,0.3502,0.5374,0.0127,0.5374
ROCPOINTS_U,0.0034,0.3502,0.5374,0.0127,0.5374
ROCPOINTS_U,0.0034,0.3501,0.5374,0.0127,0.5374
ROCPOINTS_U,0.0034,0.3500,0.5374,0.0127,0.5374
ROCPOINTS_U,0.0034,0.3500,0.5374,0.0127,0.5374
ROCPOINTS_U,0.0034,0.3499,0.5374,0.0127,0.5374
ROCPOINTS_U,0.0034,0.3499,0.5374,0.0127,0.5374
ROCPOINTS_U,0.0036,0.3498,0.5374,0.0127,0.5374
ROCPOINTS_U,0.0036,0.3497,0.5374,0.0127,0.5374
ROCPOINTS_U,0.0036,0.3496,0.5374,0.0127,0.5374
ROCPOINTS_U,0.0037,0.3496,0.5374,0.0127,0.5374
ROCPOINTS_U,0.0037,0.3495,0.5374,0.0127,0.5374
ROCPOINTS_U,0.0037,0.3495,0.5374,0.0127,0.5374
ROCPOINTS_U,0.0037,0.3494,0.5374,0.0127,0.5374
ROCPOINTS_U,0.0037,0.3494,0.5374,0.0127,0.5374
ROCPOINTS_U,0.0038,0.3493,0.5374,0.0127,0.5374
ROCPOINTS_U,0.0038,0.3493,0.5374,0.0127,0.5374
ROCPOINTS_U,0.0039,0.3492,0.5374,0.0127,0.5374
ROCPOINTS_U,0.0040,0.3481,0.5306,0.0126,0.5306
ROCPOINTS_U,0.0040,0.3481,0.5306,0.0126,0.5306
ROCPOINTS_U,0.0040,0.3480,0.5306,0.0126,0.5306
ROCPOINTS_U,0.0041,0.3479,0.5306,0.0126,0.5306
ROCPOINTS_U,0.0041,0.3479,0.5306,0.0126,0.5306
ROCPOINTS_U,0.0041,0.3458,0.5238,0.0125,0.5238
ROCPOINTS_U,0.0042,0.3457,0.5238,0.0125,0.5238
ROCPOINTS_U,0.0044,0.3456,0.5238,0.0125,0.5238
ROCPOINTS_U,0.0044,0.3456,0.5238,0.0125,0.5238
ROCPOINTS_U,0.0044,0.3454,0.5238,0.0125,0.5238
ROCPOINTS_U,0.0045,0.3453,0.5238,0.0125,0.5238
ROCPOINTS_U,0.0047,0.3452,0.5238,0.0125,0.5238
ROCPOINTS_U,0.0049,0.3452,0.5238,0.0125,0.5238
ROCPOINTS_U,0.0049,0.3451,0.5238,0.0125,0.5238
ROCPOINTS_U,0.0050,0.3450,0.5238,0.0125,0.5238
ROCPOINTS_U,0.0051,0.3448,0.5238,0.0126,0.5238
ROCPOINTS_U,0.0053,0.3447,0.5238,0.0126,0.5238
ROCPOINTS_U,0.0054,0.3446,0.5238,0.0126,0.5238
ROCPOINTS_U,0.0055,0.3446,0.5238,0.0126,0.5238
ROCPOINTS_U,0.0055,0.3445,0.5238,0.0126,0.5238
ROCPOINTS_U,0.0056,0.3445,0.5238,0.0126,0.5238
ROCPOINTS_U,0.0056,0.3444,0.5238,0.0126,0.5238
ROCPOINTS_U,0.0057,0.3444,0.5238,0.0126,0.5238
ROCPOINTS_U,0.0059,0.3443,0.5238,0.0126,0.5238
ROCPOINTS_U,0.0060,0.3442,0.5238,0.0126,0.5238
ROCPOINTS_U,0.0061,0.3442,0.5238,0.0126,0.5238
ROCPOINTS_U,0.0061,0.3433,0.5238,0.0126,0.5238
ROCPOINTS_U,0.0062,0.3428,0.5238,0.0126,0.5238
ROCPOINTS_U,0.0062,0.3417,0.5238,0.0127,0.5238
ROCPOINTS_U,0.0064,0.3417,0.5238,0.0127,0.5238
ROCPOINTS_U,0.0064,0.3416,0.5238,0.0127,0.5238
ROCPOINTS_U,0.0066,0.3416,0.5238,0.0127,0.5238
ROCPOINTS_U,0.0067,0.3415,0.5238,0.0127,0.5238
ROCPOINTS_U,0.0067,0.3413,0.5238,0.0127,0.5238
ROCPOINTS_U,0.0067,0.2563,0.4830,0.0155,0.4830
ROCPOINTS_U,0.0067,0.2562,0.4830,0.0155,0.4830
ROCPOINTS_U,0.0067,0.2551,0.4830,0.0156,0.4830
ROCPOINTS_U,0.0067,0.2550,0.4830,0.0156,0.4830
ROCPOINTS_U,0.0067,0.2549,0.4830,0.0156,0.4830
ROCPOINTS_U,0.0068,0.2549,0.4830,0.0156,0.4830
ROCPOINTS_U,0.0068,0.2548,0.4830,0.0156,0.4830
ROCPOINTS_U,0.0068,0.2548,0.4830,0.0156,0.4830
ROCPOINTS_U,0.0068,0.2547,0.4830,0.0156,0.4830
ROCPOINTS_U,0.0068,0.2547,0.4830,0.0156,0.4830
ROCPOINTS_U,0.0069,0.2540,0.4830,0.0157,0.4830
ROCPOINTS_U,0.0069,0.2533,0.4830,0.0157,0.4830
ROCPOINTS_U,0.0069,0.2522,0.4830,0.0158,0.4830
ROCPOINTS_U,0.0069,0.2514,0.4830,0.0158,0.4830
ROCPOINTS_U,0.0070,0.2513,0.4830,0.0158,0.4830
ROCPOINTS_U,0.0072,0.2500,0.4830,0.0159,0.4830
ROCPOINTS_U,0.0073,0.2499,0.4830,0.0159,0.4830
ROCPOINTS_U,0.0074,0.2499,0.4830,0.0159,0.4830
ROCPOINTS_U,0.0075,0.2480,0.4830,0.0160,0.4830
ROCPOINTS_U,0.0077,0.2478,0.4830,0.0160,0.4830
ROCPOINTS_U,0.0079,0.2478,0.4830,0.0160,0.4830
ROCPOINTS_U,0.0079,0.2464,0.4830,0.0161,0.4830
ROCPOINTS_U,0.0079,0.2451,0.4830,0.0162,0.4830
ROCPOINTS_U,0.0080,0.2451,0.4830,0.0162,0.4830
ROCPOINTS_U,0.0081,0.2436,0.4830,0.0163,0.4830
ROCPOINTS_U,0.0083,0.2422,0.4830,0.0164,0.4830
ROCPOINTS_U,0.0084,0.2420,0.4830,0.0164,0.4830
ROCPOINTS_U,0.0085,0.2403,0.4830,0.0165,0.4830
ROCPOINTS_U,0.0086,0.2388,0.4830,0.0166,0.4830
ROCPOINTS_U,0.0086,0.2369,0.4830,0.0168,0.4830
ROCPOINTS_U,0.0087,0.2368,0.4830,0.0168,0.4830
ROCPOINTS_U,0.0089,0.2368,0.4830,0.0168,0.4830
ROCPOINTS_U,0.0089,0.2368,0.4762,0.0165,0.4762
ROCPOINTS_U,0.0091,0.2367,0.4762,0.0166,0.4762
ROCPOINTS_U,0.0091,0.2366,0.4762,0.0166,0.4762
ROCPOINTS_U,0.0093,0.2366,0.4762,0.0166,0.4762
ROCPOINTS_U,0.0094,0.2365,0.4762,0.0166,0.4762
ROCPOINTS_U,0.0094,0.2364,0.4762,0.0166,0.4762
ROCPOINTS_U,0.0096,0.2364,0.4762,0.0166,0.4762
ROCPOINTS_U,0.0097,0.2363,0.4762,0.0166,0.4762
ROCPOINTS_U,0.0099,0.2363,0.4762,0.0166,0.4762
ROCPOINTS_U,0.0099,0.2362,0.4762,0.0166,0.4762
ROCPOINTS_U,0.0100,0.2362,0.4762,0.0166,0.4762
ROCPOINTS_U,0.0100,0.2359,0.4762,0.0166,0.4762
ROCPOINTS_U,0.0100,0.1792,0.4150,0.0190,0.4150
ROCPOINTS_U,0.0100,0.1790,0.4150,0.0190,0.4150
ROCPOINTS_U,0.0100,0.1789,0.4150,0.0190,0.4150
ROCPOINTS_U,0.0104,0.1788,0.4150,0.0190,0.4150
ROCPOINTS_U,0.0106,0.1788,0.4150,0.0191,0.4150
ROCPOINTS_U,0.0107,0.1787,0.4150,0.0191,0.4150
ROCPOINTS_U,0.0111,0.1786,0.4150,0.0191,0.4150
ROCPOINTS_U,0.0111,0.1786,0.4150,0.0191,0.4150
ROCPOINTS_U,0.0113,0.1785,0.4150,0.0191,0.4150
ROCPOINTS_U,0.0114,0.1784,0.4150,0.0191,0.4150
ROCPOINTS_U,0.0115,0.1784,0.4150,0.0191,0.4150
ROCPOINTS_U,0.0117,0.1783,0.4150,0.0191,0.4150
ROCPOINTS_U,0.0119,0.1782,0.4150,0.0191,0.4150
ROCPOINTS_U,0.0119,0.1780,0.4150,0.0191,0.4150
ROCPOINTS_U,0.0123,0.1780,0.4150,0.0191,0.4150
ROCPOINTS_U,0.0125,0.1779,0.4150,0.0191,0.4150
ROCPOINTS_U,0.0131,0.1779,0.4150,0.0191,0.4150
ROCPOINTS_U,0.0133,0.1778,0.4150,0.0192,0.4150
ROCPOINTS_U,0.0133,0.1778,0.4150,0.0192,0.4150
ROCPOINTS_U,0.0133,0.1776,0.4150,0.0192,0.4150
ROCPOINTS_U,0.0133,0.1402,0.3741,0.0218,0.3741
ROCPOINTS_U,0.0137,0.1401,0.3741,0.0219,0.3741
ROCPOINTS_U,0.0138,0.1400,0.3741,0.0219,0.3741
ROCPOINTS_U,0.0141,0.1400,0.3741,0.0219,0.3741
ROCPOINTS_U,0.0150,0.1399,0.3741,0.0219,0.3741
ROCPOINTS_U,0.0156,0.1398,0.3741,0.0219,0.3741
ROCPOINTS_U,0.0157,0.1398,0.3741,0.0219,0.3741
ROCPOINTS_U,0.0160,0.1397,0.3741,0.0219,0.3741
ROCPOINTS_U,0.0167,0.1397,0.3741,0.0219,0.3741
ROCPOINTS_U,0.0167,0.1393,0.3673,0.0216,0.3673
ROCPOINTS_U,0.0167,0.1392,0.3673,0.0216,0.3673
ROCPOINTS_U,0.0169,0.1129,0.3129,0.0227,0.3129
ROCPOINTS_U,0.0169,0.1128,0.3129,0.0227,0.3129
ROCPOINTS_U,0.0169,0.1128,0.3129,0.0227,0.3129
ROCPOINTS_U,0.0171,0.1127,0.3129,0.0227,0.3129
ROCPOINTS_U,0.0175,0.1126,0.3129,0.0227,0.3129
ROCPOINTS_U,0.0175,0.1126,0.3129,0.0227,0.3129
ROCPOINTS_U,0.0183,0.1125,0.3129,0.0227,0.3129
ROCPOINTS_U,0.0187,0.1123,0.3129,0.0228,0.3129
ROCPOINTS_U,0.0191,0.1122,0.3129,0.0228,0.3129
ROCPOINTS_U,0.0191,0.1122,0.3129,0.0228,0.3129
ROCPOINTS_U,0.0194,0.1121,0.3129,0.0228,0.3129
ROCPOINTS_U,0.0200,0.1116,0.3061,0.0224,0.3061
ROCPOINTS_U,0.0200,0.1116,0.2993,0.0219,0.2993
ROCPOINTS_U,0.0201,0.0918,0.2721,0.0242,0.2721
ROCPOINTS_U,0.0202,0.0917,0.2721,0.0242,0.2721
ROCPOINTS_U,0.0202,0.0916,0.2721,0.0242,0.2721
ROCPOINTS_U,0.0228,0.0916,0.2721,0.0243,0.2721
ROCPOINTS_U,0.0233,0.0915,0.2721,0.0243,0.2721
ROCPOINTS_U,0.0233,0.0914,0.2721,0.0243,0.2721
ROCPOINTS_U,0.0244,0.0776,0.2449,0.0257,0.2449
ROCPOINTS_U,0.0247,0.0775,0.2449,0.0258,0.2449
ROCPOINTS_U,0.0248,0.0775,0.2449,0.0258,0.2449
ROCPOINTS_U,0.0251,0.0774,0.2449,0.0258,0.2449
ROCPOINTS_U,0.0252,0.0774,0.2449,0.0258,0.2449
ROCPOINTS_U,0.0256,0.0773,0.2449,0.0258,0.2449
ROCPOINTS_U,0.0267,0.0772,0.2449,0.0258,0.2449
ROCPOINTS_U,0.0267,0.0660,0.2245,0.0277,0.2245
ROCPOINTS_U,0.0274,0.0660,0.2245,0.0277,0.2245
ROCPOINTS_U,0.0289,0.0659,0.2245,0.0277,0.2245
ROCPOINTS_U,0.0290,0.0659,0.2245,0.0277,0.2245
ROCPOINTS_U,0.0291,0.0658,0.2245,0.0278,0.2245
ROCPOINTS_U,0.0299,0.0657,0.2245,0.0278,0.2245
ROCPOINTS_U,0.0300,0.0657,0.2245,0.0278,0.2245
ROCPOINTS_U,0.0306,0.0562,0.2041,0.0295,0.2041
ROCPOINTS_U,0.0314,0.0561,0.2041,0.0295,0.2041
ROCPOINTS_U,0.0318,0.0561,0.2041,0.0296,0.2041
ROCPOINTS_U,0.0321,0.0560,0.2041,0.0296,0.2041
ROCPOINTS_U,0.0322,0.0558,0.2041,0.0297,0.2041
ROCPOINTS_U,0.0328,0.0558,0.2041,0.0297,0.2041
ROCPOINTS_U,0.0333,0.0556,0.2041,0.0298,0.2041
ROCPOINTS_U,0.0335,0.0478,0.1633,0.0278,0.1633
ROCPOINTS_U,0.0337,0.0477,0.1633,0.0278,0.1633
ROCPOINTS_U,0.0352,0.0473,0.1633,0.0281,0.1633
ROCPOINTS_U,0.0353,0.0472,0.1633,0.0281,0.1633
ROCPOINTS_U,0.0356,0.0467,0.1633,0.0284,0.1633
ROCPOINTS_U,0.0356,0.0467,0.1633,0.0284,0.1633
ROCPOINTS_U,0.0358,0.0464,0.1633,0.0286,0.1633
ROCPOINTS_U,0.0359,0.0462,0.1633,0.0287,0.1633
ROCPOINTS_U,0.0364,0.0458,0.1633,0.0290,0.1633
ROCPOINTS_U,0.0367,0.0458,0.1633,0.0290,0.1633
ROCPOINTS_U,0.0374,0.0394,0.1565,0.0321,0.1565
ROCPOINTS_U,0.0378,0.0390,0.1565,0.0325,0.1565
ROCPOINTS_U,0.0386,0.0389,0.1565,0.0325,0.1565
ROCPOINTS_U,0.0400,0.0389,0.1565,0.0326,0.1565
ROCPOINTS_U,0.0417,0.0348,0.1429,0.0332,0.1429
ROCPOINTS_U,0.0418,0.0348,0.1429,0.0332,0.1429
ROCPOINTS_U,0.0418,0.0347,0.1429,0.0333,0.1429
ROCPOINTS_U,0.0429,0.0347,0.1429,0.0333,0.1429
ROCPOINTS_U,0.0433,0.0346,0.1429,0.0334,0.1429
ROCPOINTS_U,0.0433,0.0345,0.1429,0.0334,0.1429
ROCPOINTS_U,0.0433,0.0304,0.1224,0.0326,0.1224
ROCPOINTS_U,0.0448,0.0303,0.1224,0.0327,0.1224
ROCPOINTS_U,0.0467,0.0303,0.1224,0.0327,0.1224
ROCPOINTS_U,0.0470,0.0277,0.1156,0.0338,0.1156
ROCPOINTS_U,0.0475,0.0277,0.1088,0.0319,0.1088
ROCPOINTS_U,0.0477,0.0276,0.1088,0.0319,0.1088
ROCPOINTS_U,0.0478,0.0275,0.1088,0.0321,0.1088
ROCPOINTS_U,0.0478,0.0274,0.1088,0.0321,0.1088
ROCPOINTS_U,0.0483,0.0274,0.1088,0.0322,0.1088
ROCPOINTS_U,0.0492,0.0272,0.1088,0.0324,0.1088
ROCPOINTS_U,0.0493,0.0270,0.1088,0.0326,0.1088
ROCPOINTS_U,0.0497,0.0269,0.1088,0.0327,0.1088
ROCPOINTS_U,0.0500,0.0269,0.1088,0.0328,0.1088
ROCPOINTS_U,0.0504,0.0245,0.1088,0.0359,0.1088
ROCPOINTS_U,0.0512,0.0244,0.1088,0.0360,0.1088
ROCPOINTS_U,0.0522,0.0243,0.1088,0.0361,0.1088
ROCPOINTS_U,0.0533,0.0242,0.1088,0.0362,0.1088
ROCPOINTS_U,0.0541,0.0224,0.1088,0.0390,0.1088
ROCPOINTS_U,0.0543,0.0223,0.1088,0.0393,0.1088
ROCPOINTS_U,0.0544,0.0221,0.1088,0.0396,0.1088
ROCPOINTS_U,0.0567,0.0221,0.1020,0.0372,0.1020
ROCPOINTS_U,0.0570,0.0198,0.0884,0.0361,0.0884
ROCPOINTS_U,0.0589,0.0197,0.0884,0.0362,0.0884
ROCPOINTS_U,0.0600,0.0196,0.0884,0.0363,0.0884
ROCPOINTS_U,0.0602,0.0179,0.0816,0.0367,0.0816
ROCPOINTS_U,0.0613,0.0179,0.0816,0.0368,0.0816
ROCPOINTS_U,0.0633,0.0178,0.0816,0.0369,0.0816
ROCPOINTS_U,0.0636,0.0165,0.0816,0.0397,0.0816
ROCPOINTS_U,0.0644,0.0164,0.0816,0.0399,0.0816
ROCPOINTS_U,0.0664,0.0164,0.0816,0.0400,0.0816
ROCPOINTS_U,0.0665,0.0163,0.0816,0.0401,0.0816
ROCPOINTS_U,0.0667,0.0163,0.0816,0.0403,0.0816
ROCPOINTS_U,0.0686,0.0149,0.0748,0.0403,0.0748
ROCPOINTS_U,0.0700,0.0149,0.0748,0.0404,0.0748
ROCPOINTS_U,0.0722,0.0141,0.0680,0.0389,0.0680
ROCPOINTS_U,0.0733,0.0141,0.0612,0.0352,0.0612
ROCPOINTS_U,0.0767,0.0131,0.0544,0.0336,0.0544
ROCPOINTS_U,0.0767,0.0130,0.0544,0.0338,0.0544
ROCPOINTS_U,0.0774,0.0123,0.0544,0.0357,0.0544
ROCPOINTS_U,0.0800,0.0122,0.0544,0.0359,0.0544
ROCPOINTS_U,0.0833,0.0118,0.0476,0.0327,0.0476
ROCPOINTS_U,0.0867,0.0110,0.0408,0.0300,0.0408
ROCPOINTS_U,0.0894,0.0104,0.0340,0.0267,0.0340
ROCPOINTS_U,0.0900,0.0103,0.0340,0.0269,0.0340
ROCPOINTS_U,0.0922,0.0098,0.0340,0.0282,0.0340
ROCPOINTS_U,0.0928,0.0097,0.0340,0.0284,0.0340
ROCPOINTS_U,0.0933,0.0097,0.0340,0.0286,0.0340
ROCPOINTS_U,0.0948,0.0089,0.0340,0.0309,0.0340
ROCPOINTS_U,0.0954,0.0089,0.0340,0.0311,0.0340
ROCPOINTS_U,0.0967,0.0088,0.0340,0.0313,0.0340
ROCPOINTS_U,0.0984,0.0085,0.0340,0.0325,0.0340
ROCPOINTS_U,0.0987,0.0084,0.0340,0.0327,0.0340
ROCPOINTS_U,0.1000,0.0084,0.0340,0.0329,0.0340
ROCPOINTS_U,0.1017,0.0080,0.0340,0.0345,0.0340
ROCPOINTS_U,0.1027,0.0079,0.0340,0.0350,0.0340
ROCPOINTS_U,0.1033,0.0078,0.0340,0.0352,0.0340
ROCPOINTS_U,0.1033,0.0077,0.0340,0.0355,0.0340
ROCPOINTS_U,0.1038,0.0073,0.0340,0.0373,0.0340
ROCPOINTS_U,0.1041,0.0073,0.0340,0.0376,0.0340
ROCPOINTS_U,0.1067,0.0072,0.0340,0.0379,0.0340
ROCPOINTS_U,0.1072,0.0069,0.0272,0.0317,0.0272
ROCPOINTS_U,0.1100,0.0068,0.0272,0.0323,0.0272
ROCPOINTS_U,0.1100,0.0067,0.0272,0.0328,0.0272
ROCPOINTS_U,0.1133,0.0067,0.0272,0.0331,0.0272
ROCPOINTS_U,0.1143,0.0063,0.0272,0.0348,0.0272
ROCPOINTS_U,0.1146,0.0063,0.0272,0.0351,0.0272
ROCPOINTS_U,0.1149,0.0061,0.0272,0.0357,0.0272
ROCPOINTS_U,0.1167,0.0061,0.0272,0.0360,0.0272
ROCPOINTS_U,0.1177,0.0058,0.0272,0.0377,0.0272
ROCPOINTS_U,0.1178,0.0057,0.0272,0.0381,0.0272
ROCPOINTS_U,0.1200,0.0057,0.0272,0.0385,0.0272
ROCPOINTS_U,0.1233,0.0054,0.0272,0.0408,0.0272
ROCPOINTS_U,0.1267,0.0051,0.0272,0.0430,0.0272
ROCPOINTS_U,0.1300,0.0048,0.0272,0.0455,0.0272
ROCPOINTS_U,0.1333,0.0046,0.0272,0.0476,0.0272
ROCPOINTS_U,0.1367,0.0044,0.0272,0.0494,0.0272
ROCPOINTS_U,0.1400,0.0042,0.0272,0.0519,0.0272
ROCPOINTS_U,0.1433,0.0041,0.0272,0.0526,0.0272
ROCPOINTS_U,0.1467,0.0039,0.0272,0.0556,0.0272
ROCPOINTS_U,0.1500,0.0038,0.0272,0.0571,0.0272
ROCPOINTS_U,0.1513,0.0036,0.0272,0.0597,0.0272
ROCPOINTS_U,0.1533,0.0035,0.0272,0.0606,0.0272
ROCPOINTS_U,0.1600,0.0035,0.0272,0.0615,0.0272
ROCPOINTS_U,0.1667,0.0031,0.0272,0.0678,0.0272
ROCPOINTS_U,0.1733,0.0030,0.0272,0.0714,0.0272
ROCPOINTS_U,0.1767,0.0029,0.0272,0.0727,0.0272
ROCPOINTS_U,0.1800,0.0028,0.0272,0.0741,0.0272
ROCPOINTS_U,0.1867,0.0027,0.0272,0.0769,0.0272
ROCPOINTS_U,0.1900,0.0025,0.0272,0.0833,0.0272
ROCPOINTS_U,0.2100,0.0024,0.0272,0.0851,0.0272
ROCPOINTS_U,0.2103,0.0024,0.0272,0.0870,0.0272
ROCPOINTS_U,0.2133,0.0023,0.0272,0.0909,0.0272
ROCPOINTS_U,0.2267,0.0022,0.0272,0.0930,0.0272
ROCPOINTS_U,0.2300,0.0022,0.0272,0.0952,0.0272
ROCPOINTS_U,0.2333,0.0020,0.0272,0.1000,0.0272
ROCPOINTS_U,0.2400,0.0020,0.0204,0.0789,0.0204
ROCPOINTS_U,0.2433,0.0019,0.0136,0.0556,0.0136
ROCPOINTS_U,0.2500,0.0019,0.0136,0.0571,0.0136
ROCPOINTS_U,0.2633,0.0018,0.0136,0.0588,0.0136
ROCPOINTS_U,0.2667,0.0018,0.0136,0.0606,0.0136
ROCPOINTS_U,0.2700,0.0017,0.0068,0.0323,0.0068
ROCPOINTS_U,0.2800,0.0016,0.0068,0.0345,0.0068
ROCPOINTS_U,0.2833,0.0015,0.0068,0.0357,0.0068
ROCPOINTS_U,0.3033,0.0015,0.0068,0.0370,0.0068
ROCPOINTS_U,0.3067,0.0014,0.0068,0.0385,0.0068
ROCPOINTS_U,0.3167,0.0014,0.0068,0.0400,0.0068
ROCPOINTS_U,0.3233,0.0013,0.0068,0.0417,0.0068
ROCPOINTS_U,0.3300,0.0013,0.0068,0.0435,0.0068
ROCPOINTS_U,0.3514,0.0012,0.0068,0.0455,0.0068
ROCPOINTS_U,0.3533,0.0011,0.0068,0.0476,0.0068
ROCPOINTS_U,0.3567,0.0010,0.0068,0.0526,0.0068
ROCPOINTS_U,0.3733,0.0009,0.0068,0.0588,0.0068
ROCPOINTS_U,0.3833,0.0009,0.0068,0.0625,0.0068
ROCPOINTS_U,0.3933,0.0008,0.0068,0.0667,0.0068
ROCPOINTS_U,0.4000,0.0008,0.0000,0.0000,0.0000
ROCPOINTS_U,0.4100,0.0007,0.0000,0.0000,0.0000
ROCPOINTS_U,0.4200,0.0007,0.0000,0.0000,0.0000
ROCPOINTS_U,0.4226,0.0006,0.0000,0.0000,0.0000
ROCPOINTS_U,0.4300,0.0006,0.0000,0.0000,0.0000
ROCPOINTS_U,0.4367,0.0005,0.0000,0.0000,0.0000
ROCPOINTS_U,0.4400,0.0005,0.0000,0.0000,0.0000
ROCPOINTS_U,0.4418,0.0004,0.0000,0.0000,0.0000
ROCPOINTS_U,0.4800,0.0003,0.0000,0.0000,0.0000
ROCPOINTS_U,0.4933,0.0003,0.0000,0.0000,0.0000
ROCPOINTS_U,0.5600,0.0002,0.0000,0.0000,0.0000
ROCPOINTS_U,0.5800,0.0002,0.0000,0.0000,0.0000
ROCPOINTS_U,0.6033,0.0001,0.0000,0.0000,0.0000
ROCPOINTS_U,0.6500,0.0001,0.0000,0.0000,0.0000
ROCPOINTS_U,0.6500,0.0000,0.0000,0.0000,0.0000
ROCPOINTS_?,0.0000,1.0000,0.0000,0.0000,0.0000
ROCPOINTS_?,0.0000,0.0000,0.0000,0.0000,0.0000
TIME,Seconds taken for cross-validation,257946.447000.
IMP_SCORE,1,GO:0070202,1.0000e+00,1.0000e+00
IMP_SCORE,2,GO:0090153,1.0000e+00,1.0000e+00
IMP_SCORE,3,GO:0035404,1.0000e+00,1.0000e+00
IMP_SCORE,4,GO:0097201,1.0000e+00,1.0000e+00
IMP_SCORE,5,GO:2000615,1.0000e+00,1.0000e+00
IMP_SCORE,6,GO:0061050,1.0000e+00,1.0000e+00
IMP_SCORE,7,GO:0051798,1.0000e+00,1.0000e+00
IMP_SCORE,8,GO:2000816,1.0000e+00,1.0000e+00
IMP_SCORE,9,GO:1900119,1.0000e+00,1.0000e+00
IMP_SCORE,10,GO:0046827,1.0000e+00,2.0000e+00
IMP_SCORE,11,GO:0010458,1.0000e+00,1.0000e+00
IMP_SCORE,12,GO:0002294,1.0000e+00,1.0000e+00
IMP_SCORE,13,GO:0034391,1.0000e+00,1.0000e+00
IMP_SCORE,14,GO:0072215,1.0000e+00,1.0000e+00
IMP_SCORE,15,GO:1903897,1.0000e+00,1.0000e+00
IMP_SCORE,16,GO:0060561,1.0000e+00,1.0000e+00
IMP_SCORE,17,GO:0051152,9.7095e-01,1.0000e+00
IMP_SCORE,18,GO:0042635,9.7095e-01,1.0000e+00
IMP_SCORE,19,GO:0014857,9.7095e-01,1.0000e+00
IMP_SCORE,20,GO:0060456,9.5915e-01,2.0000e+00
IMP_SCORE,21,GO:0010819,9.5915e-01,2.0000e+00
IMP_SCORE,22,GO:0039706,9.5915e-01,2.0000e+00
IMP_SCORE,23,GO:0060026,9.4462e-01,2.0000e+00
IMP_SCORE,24,GO:1902043,9.3709e-01,3.0000e+00
IMP_SCORE,25,GO:0034776,9.3156e-01,2.0000e+00
IMP_SCORE,26,GO:0001759,9.1830e-01,1.0000e+00
IMP_SCORE,27,GO:0032375,9.1830e-01,1.0000e+00
IMP_SCORE,28,GO:0032107,9.1830e-01,1.0000e+00
IMP_SCORE,29,GO:0097296,9.1830e-01,1.0000e+00
IMP_SCORE,30,GO:0097341,9.1830e-01,1.0000e+00
IMP_SCORE,31,GO:0006228,9.1830e-01,1.0000e+00
IMP_SCORE,32,GO:0050308,9.1830e-01,1.0000e+00
IMP_SCORE,33,GO:0045605,9.1830e-01,1.0000e+00
IMP_SCORE,34,GO:0030970,9.1830e-01,1.0000e+00
IMP_SCORE,35,GO:0010766,9.1830e-01,1.0000e+00
IMP_SCORE,36,GO:0048103,9.1830e-01,1.0000e+00
IMP_SCORE,37,GO:0010971,9.1830e-01,1.0000e+00
IMP_SCORE,38,GO:0055119,9.1830e-01,1.0000e+00
IMP_SCORE,39,GO:0035413,9.0564e-01,2.0000e+00
IMP_SCORE,40,GO:0002887,8.8262e-01,3.0000e+00
IMP_SCORE,41,GO:2001212,8.6312e-01,1.0000e+00
IMP_SCORE,42,GO:0033235,8.1128e-01,1.0000e+00
IMP_SCORE,43,GO:0090200,8.1128e-01,1.0000e+00
IMP_SCORE,44,GO:1900103,8.1128e-01,1.0000e+00
IMP_SCORE,45,GO:0002293,8.1128e-01,1.0000e+00
IMP_SCORE,46,GO:0034199,8.1128e-01,1.0000e+00
IMP_SCORE,47,GO:0043383,7.5797e-01,2.0000e+00
IMP_SCORE,48,GO:0004745,7.5459e-01,9.9000e+01
IMP_SCORE,49,GO:0002279,7.3201e-01,4.0000e+00
IMP_SCORE,50,GO:0032075,7.2193e-01,1.0000e+00
IMP_SCORE,51,GO:0060444,7.2193e-01,1.0000e+00
IMP_SCORE,52,GO:1901984,7.1270e-01,4.0000e+00
IMP_SCORE,53,GO:0032725,7.0483e-01,5.0000e+00
IMP_SCORE,54,GO:0060749,7.0306e-01,3.0000e+00
IMP_SCORE,55,GO:0097284,7.0306e-01,3.0000e+00
IMP_SCORE,56,GO:0070920,6.9642e-01,3.0000e+00
IMP_SCORE,57,GO:0061099,6.9619e-01,1.2000e+01
IMP_SCORE,58,GO:0033599,6.8209e-01,3.0000e+00
IMP_SCORE,59,GO:1904705,6.8129e-01,3.0000e+00
IMP_SCORE,60,GO:0071731,6.7582e-01,3.0000e+00
IMP_SCORE,61,GO:0000054,6.7068e-01,3.0000e+00
IMP_SCORE,62,GO:0016056,6.6824e-01,3.0000e+00
IMP_SCORE,63,GO:0043276,6.6732e-01,3.0000e+00
IMP_SCORE,64,GO:0031996,6.6696e-01,3.0000e+00
IMP_SCORE,65,GO:0008385,6.6368e-01,3.0000e+00
IMP_SCORE,66,GO:0090399,6.6269e-01,3.0000e+00
IMP_SCORE,67,GO:0002674,6.6113e-01,2.0000e+00
IMP_SCORE,68,GO:0006278,6.5602e-01,5.0000e+00
IMP_SCORE,69,GO:0070840,6.5557e-01,3.0000e+00
IMP_SCORE,70,GO:0035584,6.5002e-01,1.0000e+00
IMP_SCORE,71,GO:0004115,6.4494e-01,3.0000e+00
IMP_SCORE,72,GO:0043114,6.4461e-01,3.0000e+00
IMP_SCORE,73,GO:0044783,6.4339e-01,4.0000e+00
IMP_SCORE,74,GO:0070365,6.4287e-01,2.0000e+00
IMP_SCORE,75,GO:0003198,6.4178e-01,3.0000e+00
IMP_SCORE,76,GO:0060547,6.3727e-01,4.0000e+00
IMP_SCORE,77,GO:0034236,6.3683e-01,1.0000e+01
IMP_SCORE,78,GO:0010623,6.3351e-01,3.0000e+00
IMP_SCORE,79,GO:0055024,6.3341e-01,4.0000e+00
IMP_SCORE,80,GO:0014741,6.2581e-01,2.0000e+00
IMP_SCORE,81,GO:1900153,6.2417e-01,3.0000e+00
IMP_SCORE,82,GO:0070243,6.1798e-01,3.0000e+00
IMP_SCORE,83,GO:1905209,6.1798e-01,3.0000e+00
IMP_SCORE,84,GO:0045606,6.1366e-01,5.0000e+00
IMP_SCORE,85,GO:1902932,6.1340e-01,3.0000e+00
IMP_SCORE,86,GO:0010649,6.1278e-01,3.0000e+00
IMP_SCORE,87,GO:0007512,6.0941e-01,4.0000e+00
IMP_SCORE,88,GO:0003203,6.0852e-01,3.0000e+00
IMP_SCORE,89,GO:0005942,6.0699e-01,3.0000e+00
IMP_SCORE,90,GO:0031702,6.0351e-01,2.0000e+00
IMP_SCORE,91,GO:0002087,6.0151e-01,5.0000e+00
IMP_SCORE,92,GO:0009642,5.9687e-01,3.0000e+00
IMP_SCORE,93,GO:0060602,5.9359e-01,4.0000e+00
IMP_SCORE,94,GO:0045723,5.9222e-01,2.0000e+00
IMP_SCORE,95,GO:0046639,5.8496e-01,2.0000e+00
IMP_SCORE,96,GO:0006582,5.8406e-01,2.0000e+00
IMP_SCORE,97,GO:0060391,5.8291e-01,8.0000e+00
IMP_SCORE,98,GO:0060997,5.8046e-01,5.0000e+00
IMP_SCORE,99,GO:0044068,5.7933e-01,5.0000e+00
IMP_SCORE,100,GO:1900151,5.7764e-01,6.0000e+00
IMP_SCORE,101,GO:0000900,5.7559e-01,1.0000e+01
IMP_SCORE,102,GO:0048333,5.6906e-01,7.0000e+00
IMP_SCORE,103,GO:0043552,5.6309e-01,4.0000e+00
IMP_SCORE,104,GO:0045844,5.6182e-01,5.0000e+00
IMP_SCORE,105,GO:0048532,5.6004e-01,7.0000e+00
IMP_SCORE,106,GO:1900078,5.5317e-01,5.0000e+00
IMP_SCORE,107,GO:1903579,5.5279e-01,1.1000e+01
IMP_SCORE,108,GO:0042482,5.5220e-01,8.0000e+00
IMP_SCORE,109,GO:0050872,5.4640e-01,6.0000e+00
IMP_SCORE,110,GO:0002082,5.4462e-01,2.0000e+00
IMP_SCORE,111,GO:2000484,5.4277e-01,1.3000e+01
IMP_SCORE,112,GO:0005388,5.4158e-01,6.0000e+00
IMP_SCORE,113,GO:1901213,5.3645e-01,2.0000e+00
IMP_SCORE,114,GO:1902894,5.3566e-01,4.0000e+00
IMP_SCORE,115,GO:0001134,5.3209e-01,4.0000e+00
IMP_SCORE,116,GO:0003401,5.3060e-01,4.0000e+00
IMP_SCORE,117,GO:0072216,5.2811e-01,2.0000e+00
IMP_SCORE,118,GO:0039531,5.2802e-01,2.0000e+00
IMP_SCORE,119,GO:1902042,5.2734e-01,8.0000e+00
IMP_SCORE,120,GO:1905939,5.2421e-01,2.0000e+00
IMP_SCORE,121,GO:0071868,5.2306e-01,2.0000e+00
IMP_SCORE,122,GO:0032305,5.2249e-01,5.0000e+00
IMP_SCORE,123,GO:0038083,5.2089e-01,1.2000e+01
IMP_SCORE,124,GO:0019054,5.1995e-01,5.0000e+00
IMP_SCORE,125,GO:0005104,5.1726e-01,2.0000e+00
IMP_SCORE,126,GO:0045579,5.1670e-01,2.0000e+00
IMP_SCORE,127,GO:1904591,5.1247e-01,9.0000e+00
IMP_SCORE,128,GO:0044062,5.1135e-01,2.0000e+00
IMP_SCORE,129,GO:0098901,5.1128e-01,9.0000e+00
IMP_SCORE,130,GO:2000727,5.1017e-01,6.0000e+00
IMP_SCORE,131,GO:0043922,5.0912e-01,4.0000e+00
IMP_SCORE,132,GO:0048566,5.0707e-01,5.0000e+00
IMP_SCORE,133,GO:0045060,5.0701e-01,2.0000e+00
IMP_SCORE,134,GO:2000142,5.0588e-01,1.3000e+01
IMP_SCORE,135,GO:0060736,5.0434e-01,2.0000e+00
IMP_SCORE,136,GO:0014048,5.0427e-01,5.0000e+00
IMP_SCORE,137,GO:1904813,5.0395e-01,1.0500e+02
IMP_SCORE,138,GO:0050881,5.0353e-01,2.0000e+00
IMP_SCORE,139,GO:0051446,5.0250e-01,2.0000e+00
IMP_SCORE,140,GO:0072506,5.0143e-01,2.0000e+00
IMP_SCORE,141,GO:0010880,5.0051e-01,2.0000e+00
IMP_SCORE,142,GO:0044217,5.0035e-01,1.0000e+01
IMP_SCORE,143,GO:0000940,5.0024e-01,2.0000e+00
IMP_SCORE,144,GO:0044213,5.0008e-01,2.0000e+00
IMP_SCORE,145,GO:0050691,5.0005e-01,5.0000e+00
IMP_SCORE,146,GO:0010896,4.9790e-01,8.0000e+00
IMP_SCORE,147,GO:0042523,4.9728e-01,3.0000e+00
IMP_SCORE,148,GO:0060544,4.9715e-01,2.0000e+00
IMP_SCORE,149,GO:0034501,4.9583e-01,4.0000e+00
IMP_SCORE,150,GO:0002834,4.9566e-01,3.0000e+00
IMP_SCORE,151,GO:1903670,4.9497e-01,7.0000e+00
IMP_SCORE,152,GO:0009223,4.9496e-01,2.0000e+00
IMP_SCORE,153,GO:0034375,4.9463e-01,5.0000e+00
IMP_SCORE,154,GO:0051117,4.9462e-01,9.6000e+01
IMP_SCORE,155,GO:0043303,4.9422e-01,4.0000e+00
IMP_SCORE,156,GO:0043537,4.9313e-01,5.0000e+00
IMP_SCORE,157,GO:0061013,4.8707e-01,1.2000e+01
IMP_SCORE,158,GO:0045540,4.8571e-01,4.0000e+00
IMP_SCORE,159,GO:0060996,4.8440e-01,6.0000e+00
IMP_SCORE,160,GO:0048854,4.8300e-01,4.0000e+00
IMP_SCORE,161,GO:0047497,4.8058e-01,4.0000e+00
IMP_SCORE,162,GO:0045671,4.8056e-01,1.6000e+01
IMP_SCORE,163,GO:0045324,4.8039e-01,4.0000e+00
IMP_SCORE,164,GO:0014902,4.7950e-01,6.0000e+00
IMP_SCORE,165,GO:0032332,4.7912e-01,1.0000e+01
IMP_SCORE,166,GO:0010763,4.7682e-01,7.0000e+00
IMP_SCORE,167,GO:0006768,4.7680e-01,2.0000e+00
IMP_SCORE,168,GO:1902751,4.7640e-01,2.0000e+00
IMP_SCORE,169,GO:1903205,4.7631e-01,4.0000e+00
IMP_SCORE,170,GO:0051654,4.7468e-01,2.0000e+00
IMP_SCORE,171,GO:0033137,4.7447e-01,7.0000e+00
IMP_SCORE,172,GO:0070059,4.7276e-01,4.0000e+00
IMP_SCORE,173,GO:0051280,4.7171e-01,3.0000e+00
IMP_SCORE,174,GO:0061311,4.7034e-01,4.0000e+00
IMP_SCORE,175,GO:0019908,4.6919e-01,2.0000e+00
IMP_SCORE,176,GO:2001026,4.6889e-01,3.0000e+00
IMP_SCORE,177,GO:0033158,4.6741e-01,2.0000e+00
IMP_SCORE,178,GO:1903020,4.6718e-01,2.0000e+00
IMP_SCORE,179,GO:0032148,4.6504e-01,6.0000e+00
IMP_SCORE,180,GO:0035813,4.6312e-01,2.0000e+00
IMP_SCORE,181,GO:2000036,4.6219e-01,2.0000e+00
IMP_SCORE,182,GO:0099095,4.6121e-01,2.0000e+00
IMP_SCORE,183,GO:0044030,4.6109e-01,2.0000e+00
IMP_SCORE,184,GO:0003323,4.6105e-01,2.0000e+00
IMP_SCORE,185,GO:0014733,4.6056e-01,4.0000e+00
IMP_SCORE,186,GO:0051937,4.6026e-01,2.0000e+00
IMP_SCORE,187,GO:0072079,4.6004e-01,2.0000e+00
IMP_SCORE,188,GO:0042659,4.5990e-01,3.0000e+00
IMP_SCORE,189,GO:0002886,4.5979e-01,1.1000e+01
IMP_SCORE,190,GO:0042753,4.5921e-01,2.0000e+00
IMP_SCORE,191,GO:0060324,4.5921e-01,2.0000e+00
IMP_SCORE,192,GO:0018298,4.5920e-01,2.0000e+00
IMP_SCORE,193,GO:0090049,4.5917e-01,2.0000e+00
IMP_SCORE,194,GO:0039694,4.5856e-01,5.0000e+00
IMP_SCORE,195,GO:0046620,4.5816e-01,1.2000e+01
IMP_SCORE,196,GO:0048557,4.5692e-01,6.0000e+00
IMP_SCORE,197,GO:1902579,4.5626e-01,2.9000e+01
IMP_SCORE,198,GO:0046622,4.5296e-01,7.0000e+00
IMP_SCORE,199,GO:0036109,4.5146e-01,3.7000e+01
IMP_SCORE,200,GO:0071305,4.5071e-01,3.0000e+00
IMP_SCORE,201,GO:0071675,4.5063e-01,1.1000e+01
IMP_SCORE,202,GO:0009595,4.4902e-01,2.0000e+01
IMP_SCORE,203,GO:0010885,4.4653e-01,7.0000e+00
IMP_SCORE,204,GO:0010543,4.4228e-01,7.0000e+00
IMP_SCORE,205,GO:0042749,4.4211e-01,5.0000e+00
IMP_SCORE,206,GO:0043301,4.4181e-01,3.0000e+00
IMP_SCORE,207,GO:0014031,4.4141e-01,7.0000e+00
IMP_SCORE,208,GO:0006379,4.3967e-01,4.7000e+01
IMP_SCORE,209,GO:0010470,4.3937e-01,1.1000e+01
IMP_SCORE,210,GO:0046386,4.3892e-01,4.0000e+00
IMP_SCORE,211,GO:0006972,4.3850e-01,3.0000e+00
IMP_SCORE,212,GO:0001946,4.3781e-01,3.0000e+00
IMP_SCORE,213,GO:0071364,4.3630e-01,5.0000e+00
IMP_SCORE,214,GO:2000291,4.3503e-01,2.0000e+00
IMP_SCORE,215,GO:0097440,4.3435e-01,4.0000e+00
IMP_SCORE,216,GO:0043371,4.3322e-01,6.0000e+00
IMP_SCORE,217,GO:0034122,4.3048e-01,1.4000e+01
IMP_SCORE,218,GO:0043536,4.3026e-01,7.0000e+00
IMP_SCORE,219,GO:0002888,4.2989e-01,1.6000e+01
IMP_SCORE,220,GO:2000516,4.2952e-01,6.0000e+00
IMP_SCORE,221,GO:0090181,4.2862e-01,7.0000e+00
IMP_SCORE,222,GO:0043367,4.2714e-01,7.0000e+00
IMP_SCORE,223,GO:0031227,4.2470e-01,1.5100e+02
IMP_SCORE,224,GO:0035735,4.2445e-01,1.8000e+01
IMP_SCORE,225,GO:1990089,4.2374e-01,2.4000e+01
IMP_SCORE,226,GO:0030676,4.2339e-01,5.0000e+00
IMP_SCORE,227,GO:2000647,4.2272e-01,5.0000e+00
IMP_SCORE,228,GO:1905331,4.2134e-01,3.0000e+00
IMP_SCORE,229,GO:0010389,4.2111e-01,2.5000e+01
IMP_SCORE,230,GO:0033005,4.2073e-01,1.0000e+01
IMP_SCORE,231,GO:1904925,4.2008e-01,5.0000e+00
IMP_SCORE,232,GO:2000508,4.1997e-01,1.0000e+00
IMP_SCORE,233,GO:1902914,4.1997e-01,1.0000e+00
IMP_SCORE,234,GO:0002026,4.1964e-01,9.0000e+00
IMP_SCORE,235,GO:0051900,4.1957e-01,6.0000e+00
IMP_SCORE,236,GO:0035518,4.1723e-01,3.0000e+00
IMP_SCORE,237,GO:2000311,4.1706e-01,5.0000e+00
IMP_SCORE,238,GO:2000116,4.1696e-01,8.0000e+01
IMP_SCORE,239,GO:0042304,4.1536e-01,9.0000e+00
IMP_SCORE,240,GO:0015991,4.1488e-01,7.0000e+00
IMP_SCORE,241,GO:0010872,4.1475e-01,7.0000e+00
IMP_SCORE,242,GO:0090128,4.1327e-01,6.0000e+00
IMP_SCORE,243,GO:0032515,4.1278e-01,2.0000e+00
IMP_SCORE,244,GO:0060964,4.1212e-01,5.0000e+00
IMP_SCORE,245,GO:1902622,4.1193e-01,1.3000e+01
IMP_SCORE,246,GO:0031061,4.1093e-01,1.4000e+01
IMP_SCORE,247,GO:0051770,4.1085e-01,5.0000e+00
IMP_SCORE,248,GO:2000463,4.0982e-01,8.0000e+00
IMP_SCORE,249,GO:0061213,4.0964e-01,5.0000e+00
IMP_SCORE,250,GO:0032490,4.0962e-01,1.7000e+01
IMP_SCORE,251,GO:0099517,4.0805e-01,3.0000e+00
IMP_SCORE,252,GO:0032414,4.0732e-01,2.0000e+01
IMP_SCORE,253,GO:0070293,4.0725e-01,8.0000e+00
IMP_SCORE,254,GO:0035635,4.0708e-01,2.0000e+00
IMP_SCORE,255,GO:0045986,4.0664e-01,2.0000e+00
IMP_SCORE,256,GO:0048265,4.0637e-01,2.0000e+00
IMP_SCORE,257,GO:0033033,4.0624e-01,7.0000e+00
IMP_SCORE,258,GO:0005451,4.0581e-01,5.0000e+00
IMP_SCORE,259,total,4.0534e-01,7.4790e+03
IMP_SCORE,260,GO:0098813,4.0459e-01,1.2000e+01
IMP_SCORE,261,GO:0072422,4.0443e-01,9.0000e+00
IMP_SCORE,262,GO:0033598,4.0263e-01,6.0000e+00
IMP_SCORE,263,GO:0010758,4.0242e-01,5.0000e+00
IMP_SCORE,264,GO:0019048,4.0168e-01,1.1000e+01
IMP_SCORE,265,GO:0043278,4.0163e-01,9.0000e+00
IMP_SCORE,266,GO:0016725,4.0074e-01,5.0000e+00
IMP_SCORE,267,GO:0043507,4.0044e-01,1.9000e+01
IMP_SCORE,268,GO:1903393,3.9937e-01,1.0000e+01
IMP_SCORE,269,GO:2000052,3.9841e-01,5.0000e+00
IMP_SCORE,270,GO:1901186,3.9825e-01,1.5000e+01
IMP_SCORE,271,GO:0050663,3.9712e-01,1.4000e+01
IMP_SCORE,272,GO:0042994,3.9694e-01,7.0000e+00
IMP_SCORE,273,GO:0048701,3.9692e-01,5.0000e+00
IMP_SCORE,274,GO:0001964,3.9641e-01,9.0000e+00
IMP_SCORE,275,GO:0051198,3.9570e-01,5.0000e+00
IMP_SCORE,276,GO:0097061,3.9530e-01,8.0000e+00
IMP_SCORE,277,GO:0006851,3.9465e-01,5.0000e+00
IMP_SCORE,278,GO:0002902,3.9296e-01,5.0000e+00
IMP_SCORE,279,GO:0007004,3.9260e-01,3.0000e+00
IMP_SCORE,280,GO:0071774,3.9208e-01,1.2000e+01
IMP_SCORE,281,GO:0045760,3.9172e-01,3.0000e+00
IMP_SCORE,282,GO:0034661,3.9124e-01,8.0000e+00
IMP_SCORE,283,GO:0003206,3.9094e-01,1.1000e+01
IMP_SCORE,284,GO:0061726,3.9081e-01,5.0000e+00
IMP_SCORE,285,GO:1904036,3.8997e-01,8.0000e+00
IMP_SCORE,286,GO:0034698,3.8989e-01,3.0000e+00
IMP_SCORE,287,GO:0048643,3.8980e-01,8.0000e+00
IMP_SCORE,288,GO:1903793,3.8929e-01,1.1000e+01
IMP_SCORE,289,GO:0007193,3.8914e-01,4.7000e+01
IMP_SCORE,290,GO:1905897,3.8894e-01,1.3000e+01
IMP_SCORE,291,GO:0016342,3.8876e-01,5.0000e+00
IMP_SCORE,292,GO:2000779,3.8849e-01,8.0000e+00
IMP_SCORE,293,GO:0046631,3.8843e-01,1.2000e+01
IMP_SCORE,294,GO:0043220,3.8821e-01,9.0000e+00
IMP_SCORE,295,GO:1901201,3.8799e-01,5.0000e+00
IMP_SCORE,296,GO:0010800,3.8798e-01,9.0000e+00
IMP_SCORE,297,GO:1903672,3.8779e-01,3.0000e+00
IMP_SCORE,298,GO:0001967,3.8772e-01,5.0000e+00
IMP_SCORE,299,GO:0010460,3.8655e-01,3.0000e+00
IMP_SCORE,300,GO:0000930,3.8609e-01,8.0000e+00
IMP_SCORE,301,GO:0042310,3.8607e-01,1.0000e+01
IMP_SCORE,302,GO:0032372,3.8598e-01,5.0000e+00
IMP_SCORE,303,GO:0031114,3.8528e-01,1.0000e+01
IMP_SCORE,304,GO:2000136,3.8504e-01,1.5000e+01
IMP_SCORE,305,GO:0035728,3.8478e-01,5.0000e+00
IMP_SCORE,306,GO:0014041,3.8412e-01,9.0000e+00
IMP_SCORE,307,GO:1901998,3.8296e-01,3.4000e+01
IMP_SCORE,308,GO:0031098,3.8273e-01,2.4000e+01
IMP_SCORE,309,GO:2001244,3.8254e-01,1.9000e+01
IMP_SCORE,310,GO:0045821,3.8250e-01,2.0000e+00
IMP_SCORE,311,GO:0045182,3.8229e-01,3.2000e+01
IMP_SCORE,312,GO:0045669,3.8121e-01,3.3000e+01
IMP_SCORE,313,GO:0031652,3.8063e-01,6.0000e+00
IMP_SCORE,314,GO:0030176,3.8046e-01,1.1900e+02
IMP_SCORE,315,GO:0071786,3.8033e-01,8.0000e+00
IMP_SCORE,316,GO:0032480,3.8018e-01,7.0000e+00
IMP_SCORE,317,GO:2001275,3.7996e-01,1.1000e+01
IMP_SCORE,318,GO:0045190,3.7950e-01,6.0000e+00
IMP_SCORE,319,GO:0031670,3.7859e-01,4.0000e+00
IMP_SCORE,320,GO:0032433,3.7831e-01,4.0000e+00
IMP_SCORE,321,GO:0050850,3.7820e-01,1.5000e+01
IMP_SCORE,322,GO:0032770,3.7805e-01,6.0000e+00
IMP_SCORE,323,GO:0031629,3.7739e-01,1.4000e+01
IMP_SCORE,324,GO:0090183,3.7729e-01,8.0000e+00
IMP_SCORE,325,GO:0010561,3.7715e-01,3.0000e+00
IMP_SCORE,326,GO:1903036,3.7671e-01,2.2000e+01
IMP_SCORE,327,GO:0034116,3.7655e-01,2.0000e+00
IMP_SCORE,328,GO:0019206,3.7631e-01,3.0000e+00
IMP_SCORE,329,GO:0050805,3.7626e-01,1.7000e+01
IMP_SCORE,330,GO:0051150,3.7599e-01,1.0000e+01
IMP_SCORE,331,GO:0008179,3.7588e-01,3.0000e+00
IMP_SCORE,332,GO:0046641,3.7580e-01,1.2000e+01
IMP_SCORE,333,GO:0045980,3.7574e-01,1.1000e+01
IMP_SCORE,334,GO:0043491,3.7470e-01,1.2000e+01
IMP_SCORE,335,GO:0032715,3.7459e-01,8.0000e+00
IMP_SCORE,336,GO:0032232,3.7452e-01,3.0000e+00
IMP_SCORE,337,GO:0030546,3.7444e-01,1.3000e+01
IMP_SCORE,338,GO:0015250,3.7433e-01,1.9000e+01
IMP_SCORE,339,GO:0042102,3.7387e-01,2.6000e+01
IMP_SCORE,340,GO:0043395,3.7376e-01,1.2000e+01
IMP_SCORE,341,GO:0006516,3.7376e-01,8.0000e+00
IMP_SCORE,342,GO:0071549,3.7228e-01,6.0000e+00
IMP_SCORE,343,GO:0014912,3.7146e-01,1.1000e+01
IMP_SCORE,344,GO:0010642,3.7136e-01,1.2000e+01
IMP_SCORE,345,GO:0071295,3.7100e-01,4.0000e+00
IMP_SCORE,346,GO:0051403,3.7098e-01,2.3000e+01
IMP_SCORE,347,GO:0002820,3.7077e-01,2.0000e+01
IMP_SCORE,348,GO:0045907,3.7060e-01,6.0000e+00
IMP_SCORE,349,GO:0051457,3.6964e-01,6.0000e+00
IMP_SCORE,350,GO:0050433,3.6945e-01,9.0000e+00
IMP_SCORE,351,GO:0042451,3.6872e-01,8.0000e+00
IMP_SCORE,352,GO:0051353,3.6857e-01,1.4000e+01
IMP_SCORE,353,GO:0010664,3.6845e-01,9.0000e+00
IMP_SCORE,354,GO:2000505,3.6799e-01,4.0000e+00
IMP_SCORE,355,GO:0055089,3.6797e-01,4.0000e+00
IMP_SCORE,356,GO:0002643,3.6788e-01,1.2000e+01
IMP_SCORE,357,GO:0042771,3.6776e-01,1.2000e+01
IMP_SCORE,358,GO:0072350,3.6737e-01,4.6000e+01
IMP_SCORE,359,GO:0045945,3.6727e-01,3.0000e+00
IMP_SCORE,360,GO:0030371,3.6693e-01,4.1000e+01
IMP_SCORE,361,GO:0086065,3.6631e-01,9.0000e+00
IMP_SCORE,362,GO:0032760,3.6524e-01,2.1000e+01
IMP_SCORE,363,GO:0033032,3.6498e-01,1.0000e+01
IMP_SCORE,364,GO:0015988,3.6487e-01,8.0000e+00
IMP_SCORE,365,GO:0000983,3.6487e-01,9.0000e+00
IMP_SCORE,366,GO:0045072,3.6427e-01,6.0000e+00
IMP_SCORE,367,GO:1902895,3.6382e-01,7.0000e+00
IMP_SCORE,368,GO:0002710,3.6274e-01,4.0000e+00
IMP_SCORE,369,GO:0042993,3.6259e-01,1.0000e+01
IMP_SCORE,370,GO:1903311,3.6252e-01,4.0000e+01
IMP_SCORE,371,GO:0010935,3.6222e-01,7.0000e+00
IMP_SCORE,372,GO:0061178,3.6213e-01,2.8000e+01
IMP_SCORE,373,GO:0030123,3.6173e-01,2.0000e+00
IMP_SCORE,374,GO:0005790,3.6144e-01,8.0000e+00
IMP_SCORE,375,GO:0004860,3.6135e-01,5.4000e+01
IMP_SCORE,376,GO:0045836,3.6103e-01,2.0000e+00
IMP_SCORE,377,GO:0048635,3.6067e-01,1.4000e+01
IMP_SCORE,378,GO:0090313,3.6065e-01,1.8000e+01
IMP_SCORE,379,GO:0070979,3.6042e-01,9.0000e+00
IMP_SCORE,380,GO:0005868,3.6038e-01,1.1000e+01
IMP_SCORE,381,GO:0090201,3.6037e-01,3.0000e+00
IMP_SCORE,382,GO:0045616,3.5988e-01,8.0000e+00
IMP_SCORE,383,GO:0032645,3.5984e-01,7.0000e+00
IMP_SCORE,384,GO:1900372,3.5963e-01,1.3000e+01
IMP_SCORE,385,GO:0040019,3.5956e-01,3.0000e+00
IMP_SCORE,386,GO:0001676,3.5887e-01,8.6000e+01
IMP_SCORE,387,GO:0070932,3.5877e-01,6.0000e+00
IMP_SCORE,388,GO:0014068,3.5873e-01,2.8000e+01
IMP_SCORE,389,GO:0018279,3.5867e-01,4.4000e+01
IMP_SCORE,390,GO:0006836,3.5849e-01,6.2000e+01
IMP_SCORE,391,GO:0032928,3.5821e-01,1.0000e+01
IMP_SCORE,392,GO:0004843,3.5818e-01,6.6000e+01
IMP_SCORE,393,GO:0044126,3.5813e-01,9.0000e+00
IMP_SCORE,394,GO:1902400,3.5800e-01,9.0000e+00
IMP_SCORE,395,GO:1901889,3.5744e-01,1.2000e+01
IMP_SCORE,396,GO:1901028,3.5732e-01,1.5000e+01
IMP_SCORE,397,GO:0097150,3.5709e-01,6.0000e+00
IMP_SCORE,398,GO:0035102,3.5649e-01,1.0000e+01
IMP_SCORE,399,GO:0046697,3.5644e-01,6.0000e+00
IMP_SCORE,400,GO:0043551,3.5601e-01,7.0000e+00
IMP_SCORE,401,GO:0030800,3.5598e-01,9.0000e+00
IMP_SCORE,402,GO:2000001,3.5572e-01,6.0000e+00
IMP_SCORE,403,GO:0044766,3.5566e-01,1.6000e+01
IMP_SCORE,404,GO:0046686,3.5501e-01,1.0500e+02
IMP_SCORE,405,GO:1902803,3.5380e-01,1.2000e+01
IMP_SCORE,406,GO:1900273,3.5374e-01,1.5000e+01
IMP_SCORE,407,GO:2000352,3.5342e-01,7.0000e+00
IMP_SCORE,408,GO:0042423,3.5250e-01,1.4000e+01
IMP_SCORE,409,GO:0045582,3.5228e-01,2.4000e+01
IMP_SCORE,410,GO:0002829,3.5167e-01,9.0000e+00
IMP_SCORE,411,GO:0000186,3.5111e-01,2.1000e+01
IMP_SCORE,412,GO:0071276,3.5094e-01,8.1000e+01
IMP_SCORE,413,GO:0002367,3.5058e-01,8.0000e+00
IMP_SCORE,414,GO:0055008,3.5038e-01,1.0000e+01
IMP_SCORE,415,GO:0031579,3.4976e-01,1.4000e+01
IMP_SCORE,416,GO:0002090,3.4958e-01,9.0000e+00
IMP_SCORE,417,GO:0050919,3.4941e-01,7.0000e+00
IMP_SCORE,418,GO:0004622,3.4932e-01,4.0000e+01
IMP_SCORE,419,GO:0060347,3.4896e-01,3.0000e+00
IMP_SCORE,420,GO:0010882,3.4886e-01,4.0000e+00
IMP_SCORE,421,GO:0090224,3.4853e-01,6.0000e+00
IMP_SCORE,422,GO:1900006,3.4846e-01,1.3000e+01
IMP_SCORE,423,GO:0010832,3.4756e-01,1.8000e+01
IMP_SCORE,424,GO:0051145,3.4752e-01,1.1000e+01
IMP_SCORE,425,GO:0006691,3.4719e-01,1.9000e+01
IMP_SCORE,426,GO:0032007,3.4702e-01,7.5000e+01
IMP_SCORE,427,GO:0071384,3.4686e-01,2.0000e+01
IMP_SCORE,428,GO:0044344,3.4677e-01,1.1000e+01
IMP_SCORE,429,GO:0036037,3.4672e-01,9.0000e+00
IMP_SCORE,430,GO:0001774,3.4667e-01,1.7000e+01
IMP_SCORE,431,GO:0071634,3.4659e-01,1.7000e+01
IMP_SCORE,432,GO:0030122,3.4628e-01,6.0000e+00
IMP_SCORE,433,GO:0001706,3.4625e-01,3.0000e+00
IMP_SCORE,434,GO:0098586,3.4600e-01,3.0000e+00
IMP_SCORE,435,GO:0071887,3.4591e-01,7.0000e+00
IMP_SCORE,436,GO:0090559,3.4588e-01,3.5000e+01
IMP_SCORE,437,GO:0055117,3.4576e-01,1.4000e+01
IMP_SCORE,438,GO:1901381,3.4487e-01,4.0000e+00
IMP_SCORE,439,GO:0051281,3.4474e-01,9.0000e+00
IMP_SCORE,440,GO:0042346,3.4455e-01,1.5000e+01
IMP_SCORE,441,GO:0009206,3.4393e-01,1.1000e+01
IMP_SCORE,442,GO:0001755,3.4355e-01,8.0000e+00
IMP_SCORE,443,GO:0060411,3.4348e-01,1.2000e+01
IMP_SCORE,444,GO:0046824,3.4319e-01,2.5000e+01
IMP_SCORE,445,GO:0045744,3.4307e-01,2.7000e+01
IMP_SCORE,446,GO:0045898,3.4270e-01,3.0000e+00
IMP_SCORE,447,GO:0018108,3.4242e-01,6.4000e+01
IMP_SCORE,448,GO:0042770,3.4241e-01,2.0000e+01
IMP_SCORE,449,GO:0008038,3.4237e-01,8.6000e+01
IMP_SCORE,450,GO:0032897,3.4220e-01,5.0000e+00
IMP_SCORE,451,GO:0033612,3.4204e-01,5.0000e+00
IMP_SCORE,452,GO:0051769,3.4178e-01,1.6000e+01
IMP_SCORE,453,GO:0098751,3.4164e-01,2.5000e+01
IMP_SCORE,454,GO:0046487,3.4150e-01,4.4000e+01
IMP_SCORE,455,GO:0009746,3.4137e-01,5.3000e+01
IMP_SCORE,456,GO:1901673,3.4114e-01,3.0000e+00
IMP_SCORE,457,GO:0031045,3.4114e-01,6.0000e+00
IMP_SCORE,458,GO:0010614,3.4098e-01,3.0000e+00
IMP_SCORE,459,GO:0070498,3.4091e-01,3.0000e+00
IMP_SCORE,460,GO:0005161,3.4051e-01,3.0000e+00
IMP_SCORE,461,GO:0019935,3.4045e-01,1.0000e+01
IMP_SCORE,462,GO:0006370,3.4033e-01,3.0000e+00
IMP_SCORE,463,GO:2000696,3.4025e-01,3.0000e+00
IMP_SCORE,464,GO:0002701,3.4024e-01,5.0000e+00
IMP_SCORE,465,GO:0007254,3.4019e-01,1.7000e+01
IMP_SCORE,466,GO:0006261,3.4000e-01,1.6000e+01
IMP_SCORE,467,GO:0051412,3.3975e-01,9.0000e+00
IMP_SCORE,468,GO:0071222,3.3946e-01,5.2000e+01
IMP_SCORE,469,GO:0019852,3.3945e-01,3.0000e+00
IMP_SCORE,470,GO:0042107,3.3929e-01,9.0000e+00
IMP_SCORE,471,GO:0034243,3.3927e-01,3.0000e+00
IMP_SCORE,472,GO:0048016,3.3914e-01,9.0000e+00
IMP_SCORE,473,GO:0032703,3.3909e-01,4.0000e+00
IMP_SCORE,474,GO:0030992,3.3899e-01,9.0000e+00
IMP_SCORE,475,GO:1905898,3.3895e-01,3.0000e+00
IMP_SCORE,476,GO:0031663,3.3895e-01,2.3000e+01
IMP_SCORE,477,GO:0045954,3.3894e-01,9.0000e+00
IMP_SCORE,478,GO:0001773,3.3853e-01,9.0000e+00
IMP_SCORE,479,GO:1904837,3.3809e-01,3.0000e+00
IMP_SCORE,480,GO:0000050,3.3765e-01,8.0000e+00
IMP_SCORE,481,GO:0045176,3.3749e-01,3.0000e+00
IMP_SCORE,482,GO:0034502,3.3736e-01,1.3000e+01
IMP_SCORE,483,GO:0051059,3.3729e-01,1.3000e+01
IMP_SCORE,484,GO:0006942,3.3719e-01,2.3000e+01
IMP_SCORE,485,GO:1902106,3.3695e-01,5.7000e+01
IMP_SCORE,486,GO:0042089,3.3683e-01,6.0000e+00
IMP_SCORE,487,GO:0051785,3.3681e-01,1.6000e+01
IMP_SCORE,488,GO:0050660,3.3659e-01,7.6000e+01
IMP_SCORE,489,GO:0035690,3.3659e-01,4.5000e+01
IMP_SCORE,490,GO:0009086,3.3657e-01,1.6000e+01
IMP_SCORE,491,GO:0015172,3.3641e-01,7.0000e+00
IMP_SCORE,492,GO:0007035,3.3604e-01,1.2000e+01
IMP_SCORE,493,GO:0048645,3.3531e-01,6.0000e+00
IMP_SCORE,494,GO:0000774,3.3476e-01,3.0000e+00
IMP_SCORE,495,GO:0046961,3.3464e-01,4.0000e+00
IMP_SCORE,496,GO:0000164,3.3463e-01,3.0000e+00
IMP_SCORE,497,GO:0035561,3.3460e-01,3.0000e+00
IMP_SCORE,498,GO:0033045,3.3446e-01,8.0000e+00
IMP_SCORE,499,GO:0001919,3.3439e-01,1.6000e+01
IMP_SCORE,500,GO:0072111,3.3431e-01,6.0000e+00
IMP_SCORE,501,GO:1902402,3.3389e-01,1.3000e+01
IMP_SCORE,502,GO:0009881,3.3389e-01,3.0000e+00
IMP_SCORE,503,GO:0032104,3.3371e-01,3.0000e+00
IMP_SCORE,504,GO:0043030,3.3362e-01,1.4000e+01
IMP_SCORE,505,GO:2000678,3.3325e-01,5.0000e+00
IMP_SCORE,506,GO:1990090,3.3306e-01,1.0000e+01
IMP_SCORE,507,GO:0035282,3.3290e-01,1.3000e+01
IMP_SCORE,508,GO:0007096,3.3278e-01,1.6000e+01
IMP_SCORE,509,GO:0002707,3.3276e-01,1.6000e+01
IMP_SCORE,510,GO:0042288,3.3225e-01,1.4000e+01
IMP_SCORE,511,GO:0002755,3.3176e-01,1.1000e+01
IMP_SCORE,512,GO:0031063,3.3162e-01,1.3000e+01
IMP_SCORE,513,GO:1903146,3.3152e-01,1.6000e+01
IMP_SCORE,514,GO:0033605,3.3103e-01,8.0000e+00
IMP_SCORE,515,GO:0071636,3.3100e-01,1.6000e+01
IMP_SCORE,516,GO:0085029,3.3098e-01,2.6000e+01
IMP_SCORE,517,GO:0097028,3.3068e-01,1.4000e+01
IMP_SCORE,518,GO:0010596,3.3062e-01,1.5000e+01
IMP_SCORE,519,GO:0048662,3.3045e-01,1.1000e+01
IMP_SCORE,520,GO:0014074,3.3038e-01,3.5000e+01
IMP_SCORE,521,GO:0099118,3.3029e-01,2.8000e+01
IMP_SCORE,522,GO:0051000,3.3006e-01,3.0000e+00
IMP_SCORE,523,GO:0097755,3.3004e-01,1.5000e+01
IMP_SCORE,524,GO:0071156,3.3002e-01,2.3000e+01
IMP_SCORE,525,GO:0060251,3.2998e-01,1.4000e+01
IMP_SCORE,526,GO:0032878,3.2992e-01,1.0000e+01
IMP_SCORE,527,GO:0060969,3.2978e-01,3.0000e+00
IMP_SCORE,528,GO:0009798,3.2956e-01,2.4000e+01
IMP_SCORE,529,GO:0032809,3.2948e-01,2.8000e+01
IMP_SCORE,530,GO:0002819,3.2934e-01,3.3000e+01
IMP_SCORE,531,GO:0030277,3.2915e-01,1.6000e+01
IMP_SCORE,532,GO:0071107,3.2888e-01,3.0000e+00
IMP_SCORE,533,GO:0002562,3.2886e-01,5.0000e+00
IMP_SCORE,534,GO:0035019,3.2836e-01,1.8000e+01
IMP_SCORE,535,GO:1905953,3.2826e-01,1.0000e+01
IMP_SCORE,536,GO:0071285,3.2775e-01,5.0000e+00
IMP_SCORE,537,GO:0033270,3.2767e-01,2.9000e+01
IMP_SCORE,538,GO:0050868,3.2764e-01,2.2000e+01
IMP_SCORE,539,GO:1901881,3.2744e-01,1.7000e+01
IMP_SCORE,540,GO:0061245,3.2743e-01,3.4000e+01
IMP_SCORE,541,GO:0009166,3.2732e-01,1.2000e+01
IMP_SCORE,542,GO:0010591,3.2715e-01,1.9000e+01
IMP_SCORE,543,GO:0032729,3.2711e-01,2.8000e+01
IMP_SCORE,544,GO:0046112,3.2653e-01,1.0000e+01
IMP_SCORE,545,GO:0051968,3.2611e-01,7.0000e+00
IMP_SCORE,546,GO:0043651,3.2609e-01,3.4000e+01
IMP_SCORE,547,GO:1900048,3.2601e-01,2.0000e+01
IMP_SCORE,548,GO:0002827,3.2593e-01,3.0000e+00
IMP_SCORE,549,GO:0060484,3.2565e-01,6.0000e+00
IMP_SCORE,550,GO:0060452,3.2533e-01,2.0000e+00
IMP_SCORE,551,GO:0016051,3.2490e-01,8.5000e+01
IMP_SCORE,552,GO:0046634,3.2478e-01,2.2000e+01
IMP_SCORE,553,GO:2000380,3.2466e-01,3.0000e+00
IMP_SCORE,554,GO:0032755,3.2404e-01,1.5000e+01
IMP_SCORE,555,GO:0045740,3.2402e-01,7.0000e+00
IMP_SCORE,556,GO:0008053,3.2400e-01,9.0000e+00
IMP_SCORE,557,GO:0019843,3.2392e-01,8.9000e+01
IMP_SCORE,558,GO:0001573,3.2352e-01,4.2000e+01
IMP_SCORE,559,GO:1904377,3.2311e-01,2.5000e+01
IMP_SCORE,560,GO:0070848,3.2307e-01,6.7000e+01
IMP_SCORE,561,GO:0016064,3.2281e-01,9.0000e+00
IMP_SCORE,562,GO:1903543,3.2272e-01,9.0000e+00
IMP_SCORE,563,GO:0014704,3.2269e-01,1.5000e+01
IMP_SCORE,564,GO:0043302,3.2238e-01,1.4000e+01
IMP_SCORE,565,GO:0051580,3.2236e-01,4.0000e+00
IMP_SCORE,566,GO:0000715,3.2232e-01,5.0000e+00
IMP_SCORE,567,GO:0071158,3.2221e-01,1.8000e+01
IMP_SCORE,568,GO:0070821,3.2219e-01,8.4000e+01
IMP_SCORE,569,GO:0042416,3.2216e-01,8.0000e+00
IMP_SCORE,570,GO:1903651,3.2207e-01,1.1000e+01
IMP_SCORE,571,GO:0051151,3.2203e-01,1.1000e+01
IMP_SCORE,572,GO:0051123,3.2193e-01,1.0000e+00
IMP_SCORE,573,GO:0035358,3.2193e-01,1.0000e+00
IMP_SCORE,574,GO:2000810,3.2192e-01,7.0000e+00
IMP_SCORE,575,GO:0051447,3.2163e-01,3.0000e+00
IMP_SCORE,576,GO:1902175,3.2141e-01,1.4000e+01
IMP_SCORE,577,GO:0051955,3.2132e-01,7.0000e+00
IMP_SCORE,578,GO:1990845,3.2118e-01,8.0000e+00
IMP_SCORE,579,GO:0002724,3.2108e-01,4.0000e+00
IMP_SCORE,580,GO:0035116,3.2048e-01,9.0000e+00
IMP_SCORE,581,GO:0048145,3.2047e-01,4.5000e+01
IMP_SCORE,582,GO:0045793,3.2038e-01,2.8000e+01
IMP_SCORE,583,GO:0046606,3.2028e-01,5.0000e+00
IMP_SCORE,584,GO:0060334,3.2015e-01,9.0000e+00
IMP_SCORE,585,GO:0002709,3.1967e-01,1.3000e+01
IMP_SCORE,586,GO:0043116,3.1937e-01,4.0000e+00
IMP_SCORE,587,GO:0051905,3.1891e-01,4.0000e+00
IMP_SCORE,588,GO:1904355,3.1891e-01,2.9000e+01
IMP_SCORE,589,GO:0046173,3.1868e-01,2.7000e+01
IMP_SCORE,590,GO:0042834,3.1850e-01,2.0000e+01
IMP_SCORE,591,GO:0032722,3.1826e-01,2.0000e+01
IMP_SCORE,592,GO:1903432,3.1824e-01,9.0000e+00
IMP_SCORE,593,GO:0035249,3.1818e-01,1.2000e+01
IMP_SCORE,594,GO:0061383,3.1807e-01,7.0000e+00
IMP_SCORE,595,GO:0032536,3.1793e-01,1.1000e+01
IMP_SCORE,596,GO:0045444,3.1791e-01,8.6000e+01
IMP_SCORE,597,GO:0050716,3.1789e-01,8.0000e+00
IMP_SCORE,598,GO:0051092,3.1759e-01,4.8000e+01
IMP_SCORE,599,GO:0038179,3.1747e-01,9.0000e+00
IMP_SCORE,600,GO:0002011,3.1725e-01,8.0000e+00
IMP_SCORE,601,GO:0090184,3.1715e-01,7.0000e+00
IMP_SCORE,602,GO:0032647,3.1712e-01,1.2000e+01
IMP_SCORE,603,GO:0045621,3.1707e-01,2.3000e+01
IMP_SCORE,604,GO:0042053,3.1707e-01,1.1000e+01
IMP_SCORE,605,GO:0034587,3.1693e-01,4.0000e+00
IMP_SCORE,606,GO:1901862,3.1682e-01,1.6000e+01
IMP_SCORE,607,GO:0090208,3.1672e-01,8.0000e+00
IMP_SCORE,608,GO:0014855,3.1664e-01,1.4000e+01
IMP_SCORE,609,GO:0000175,3.1653e-01,7.0000e+00
IMP_SCORE,610,GO:0007202,3.1641e-01,5.0000e+00
IMP_SCORE,611,GO:1903708,3.1599e-01,3.6000e+01
IMP_SCORE,612,GO:0071260,3.1594e-01,3.0000e+01
IMP_SCORE,613,GO:1901741,3.1564e-01,1.6000e+01
IMP_SCORE,614,GO:0050870,3.1557e-01,6.6000e+01
IMP_SCORE,615,GO:0050679,3.1544e-01,4.9000e+01
IMP_SCORE,616,GO:0005527,3.1541e-01,2.7000e+01
IMP_SCORE,617,GO:0045600,3.1539e-01,4.3000e+01
IMP_SCORE,618,GO:0061387,3.1516e-01,3.4000e+01
IMP_SCORE,619,GO:0008277,3.1492e-01,7.9000e+01
IMP_SCORE,620,GO:0014061,3.1490e-01,1.2000e+01
IMP_SCORE,621,GO:0006525,3.1475e-01,4.3000e+01
IMP_SCORE,622,GO:0009220,3.1473e-01,1.2000e+01
IMP_SCORE,623,GO:0045956,3.1446e-01,1.3000e+01
IMP_SCORE,624,GO:0036296,3.1433e-01,4.0000e+00
IMP_SCORE,625,GO:0071470,3.1427e-01,1.9000e+01
IMP_SCORE,626,GO:0023026,3.1378e-01,2.2000e+01
IMP_SCORE,627,GO:0007398,3.1372e-01,3.0000e+00
IMP_SCORE,628,GO:2000047,3.1352e-01,4.0000e+00
IMP_SCORE,629,GO:0036342,3.1323e-01,4.0000e+00
IMP_SCORE,630,GO:0043198,3.1322e-01,1.9000e+01
IMP_SCORE,631,GO:0010039,3.1310e-01,2.5000e+01
IMP_SCORE,632,GO:0032368,3.1292e-01,2.4000e+01
IMP_SCORE,633,GO:0043627,3.1292e-01,3.6000e+01
IMP_SCORE,634,GO:0031089,3.1287e-01,3.6000e+01
IMP_SCORE,635,GO:0030212,3.1283e-01,5.7000e+01
IMP_SCORE,636,GO:1902108,3.1219e-01,3.0000e+00
IMP_SCORE,637,GO:0032652,3.1199e-01,1.8000e+01
IMP_SCORE,638,GO:0030072,3.1172e-01,1.8000e+01
IMP_SCORE,639,GO:1905348,3.1156e-01,3.0000e+00
IMP_SCORE,640,GO:0031072,3.1147e-01,7.6000e+01
IMP_SCORE,641,GO:0090141,3.1144e-01,3.0000e+00
IMP_SCORE,642,GO:0060766,3.1128e-01,1.0000e+00
IMP_SCORE,643,GO:0019203,3.1128e-01,1.0000e+00
IMP_SCORE,644,GO:0045841,3.1128e-01,1.0000e+00
IMP_SCORE,645,GO:1904994,3.1128e-01,1.0000e+00
IMP_SCORE,646,GO:0051984,3.1116e-01,3.0000e+00
IMP_SCORE,647,GO:2001240,3.1105e-01,3.1000e+01
IMP_SCORE,648,GO:0090185,3.1103e-01,4.0000e+00
IMP_SCORE,649,GO:0070555,3.1077e-01,2.7000e+01
IMP_SCORE,650,GO:2000756,3.1060e-01,2.1000e+01
IMP_SCORE,651,GO:0060740,3.1038e-01,1.2000e+01
IMP_SCORE,652,GO:0046332,3.0995e-01,5.1000e+01
IMP_SCORE,653,GO:1900408,3.0985e-01,1.6000e+01
IMP_SCORE,654,GO:0035051,3.0985e-01,9.0000e+00
IMP_SCORE,655,GO:0051894,3.0980e-01,8.0000e+00
IMP_SCORE,656,GO:0032794,3.0947e-01,1.0000e+01
IMP_SCORE,657,GO:0007216,3.0946e-01,1.7000e+01
IMP_SCORE,658,GO:0034979,3.0942e-01,5.0000e+00
IMP_SCORE,659,GO:0032395,3.0934e-01,1.5000e+01
IMP_SCORE,660,GO:0006553,3.0929e-01,3.2000e+01
IMP_SCORE,661,GO:0045061,3.0925e-01,8.0000e+00
IMP_SCORE,662,GO:0010829,3.0909e-01,4.0000e+00
IMP_SCORE,663,GO:1905207,3.0873e-01,4.0000e+00
IMP_SCORE,664,GO:0042149,3.0868e-01,2.1000e+01
IMP_SCORE,665,GO:0036150,3.0863e-01,1.9000e+01
IMP_SCORE,666,GO:0010390,3.0851e-01,4.0000e+00
IMP_SCORE,667,GO:0001937,3.0808e-01,8.0000e+00
IMP_SCORE,668,GO:0006349,3.0794e-01,3.0000e+00
IMP_SCORE,669,GO:0086091,3.0772e-01,1.6000e+01
IMP_SCORE,670,GO:0010922,3.0764e-01,1.8000e+01
IMP_SCORE,671,GO:0032873,3.0760e-01,1.0000e+01
IMP_SCORE,672,GO:0043506,3.0737e-01,2.5000e+01
IMP_SCORE,673,GO:0072078,3.0730e-01,3.0000e+00
IMP_SCORE,674,GO:0045921,3.0713e-01,3.1000e+01
IMP_SCORE,675,GO:0032330,3.0689e-01,1.6000e+01
IMP_SCORE,676,GO:1903391,3.0639e-01,1.4000e+01
IMP_SCORE,677,GO:2000193,3.0632e-01,4.0000e+00
IMP_SCORE,678,GO:0090140,3.0603e-01,1.1000e+01
IMP_SCORE,679,GO:0050718,3.0589e-01,8.0000e+00
IMP_SCORE,680,GO:0055022,3.0572e-01,7.0000e+00
IMP_SCORE,681,GO:0050707,3.0547e-01,5.4000e+01
IMP_SCORE,682,GO:1902991,3.0543e-01,1.4000e+01
IMP_SCORE,683,GO:0050920,3.0536e-01,3.8000e+01
IMP_SCORE,684,GO:0033138,3.0512e-01,2.8000e+01
IMP_SCORE,685,GO:0007044,3.0490e-01,3.7000e+01
IMP_SCORE,686,GO:0000380,3.0488e-01,7.0000e+00
IMP_SCORE,687,GO:0051926,3.0485e-01,9.0000e+00
IMP_SCORE,688,GO:0070997,3.0468e-01,2.2000e+01
IMP_SCORE,689,GO:1900034,3.0460e-01,4.8000e+01
IMP_SCORE,690,GO:2001044,3.0456e-01,1.4000e+01
IMP_SCORE,691,GO:0035861,3.0451e-01,1.4000e+01
IMP_SCORE,692,GO:0007173,3.0439e-01,3.0000e+01
IMP_SCORE,693,GO:0061014,3.0424e-01,7.0000e+00
IMP_SCORE,694,GO:0009065,3.0402e-01,5.1000e+01
IMP_SCORE,695,GO:0002714,3.0376e-01,1.4000e+01
IMP_SCORE,696,GO:0050780,3.0370e-01,1.1000e+01
IMP_SCORE,697,GO:0031128,3.0360e-01,6.0000e+00
IMP_SCORE,698,GO:1905523,3.0342e-01,1.1000e+01
IMP_SCORE,699,GO:0021602,3.0329e-01,9.0000e+00
IMP_SCORE,700,GO:0034452,3.0283e-01,4.0000e+00
IMP_SCORE,701,GO:0003159,3.0253e-01,4.0000e+00
IMP_SCORE,702,GO:0010906,3.0219e-01,3.7000e+01
IMP_SCORE,703,GO:0005057,3.0196e-01,1.1500e+02
IMP_SCORE,704,GO:1902884,3.0195e-01,1.1000e+01
IMP_SCORE,705,GO:0071548,3.0187e-01,6.0000e+00
IMP_SCORE,706,GO:0046329,3.0180e-01,1.1000e+01
IMP_SCORE,707,GO:0015101,3.0175e-01,8.0000e+00
IMP_SCORE,708,GO:0090075,3.0172e-01,4.0000e+00
IMP_SCORE,709,GO:0006555,3.0162e-01,2.3000e+01
IMP_SCORE,710,GO:0016358,3.0155e-01,2.2000e+01
IMP_SCORE,711,GO:0015467,3.0128e-01,5.4000e+01
IMP_SCORE,712,GO:0030516,3.0094e-01,2.5000e+01
IMP_SCORE,713,GO:0002218,3.0093e-01,5.8000e+01
IMP_SCORE,714,GO:0045429,3.0086e-01,9.0000e+00
IMP_SCORE,715,GO:0061001,3.0072e-01,8.0000e+00
IMP_SCORE,716,GO:0004143,3.0062e-01,8.0000e+00
IMP_SCORE,717,GO:0032946,3.0061e-01,2.3000e+01
IMP_SCORE,718,GO:0006882,3.0056e-01,5.0000e+00
IMP_SCORE,719,GO:0031932,3.0046e-01,3.5000e+01
IMP_SCORE,720,GO:0070851,3.0024e-01,7.2000e+01
IMP_SCORE,721,GO:0007250,3.0012e-01,1.5000e+01
IMP_SCORE,722,GO:0044406,3.0004e-01,1.0000e+01
IMP_SCORE,723,GO:0001662,2.9974e-01,2.1000e+01
IMP_SCORE,724,GO:1903861,2.9961e-01,4.0000e+00
IMP_SCORE,725,GO:0046627,2.9958e-01,1.4000e+01
IMP_SCORE,726,GO:1903859,2.9956e-01,1.3000e+01
IMP_SCORE,727,GO:0046930,2.9955e-01,1.4000e+01
IMP_SCORE,728,GO:0033081,2.9951e-01,1.6000e+01
IMP_SCORE,729,GO:0071479,2.9942e-01,2.5000e+01
IMP_SCORE,730,GO:0007063,2.9919e-01,4.0000e+00
IMP_SCORE,731,GO:0045309,2.9859e-01,7.0000e+00
IMP_SCORE,732,GO:0018209,2.9858e-01,7.4000e+01
IMP_SCORE,733,GO:0005160,2.9842e-01,1.3000e+01
IMP_SCORE,734,GO:0061037,2.9838e-01,1.5000e+01
IMP_SCORE,735,GO:0031034,2.9827e-01,7.0000e+00
IMP_SCORE,736,GO:0050435,2.9825e-01,1.0000e+01
IMP_SCORE,737,GO:0014821,2.9822e-01,1.2000e+01
IMP_SCORE,738,GO:1902176,2.9780e-01,7.0000e+00
IMP_SCORE,739,GO:0097542,2.9751e-01,1.6000e+01
IMP_SCORE,740,GO:0042517,2.9738e-01,1.5000e+01
IMP_SCORE,741,GO:0032814,2.9728e-01,5.0000e+00
IMP_SCORE,742,GO:0030279,2.9699e-01,1.8000e+01
IMP_SCORE,743,GO:0099738,2.9692e-01,4.0000e+00
IMP_SCORE,744,GO:0071559,2.9678e-01,1.0000e+01
IMP_SCORE,745,GO:0038201,2.9667e-01,3.5000e+01
IMP_SCORE,746,GO:0010822,2.9659e-01,4.8000e+01
IMP_SCORE,747,GO:0014003,2.9630e-01,3.1000e+01
IMP_SCORE,748,GO:0014829,2.9603e-01,4.0000e+00
IMP_SCORE,749,GO:0031641,2.9570e-01,1.3000e+01
IMP_SCORE,750,GO:0051287,2.9562e-01,4.9000e+01
IMP_SCORE,751,GO:0003151,2.9552e-01,2.4000e+01
IMP_SCORE,752,GO:0061326,2.9547e-01,1.5000e+01
IMP_SCORE,753,GO:0051386,2.9538e-01,4.0000e+00
IMP_SCORE,754,GO:1900076,2.9511e-01,2.9000e+01
IMP_SCORE,755,GO:0071814,2.9510e-01,1.0000e+01
IMP_SCORE,756,GO:0019200,2.9507e-01,1.5000e+01
IMP_SCORE,757,GO:0055002,2.9504e-01,4.0000e+01
IMP_SCORE,758,GO:0019887,2.9485e-01,7.5000e+01
IMP_SCORE,759,GO:0016763,2.9480e-01,1.2400e+02
IMP_SCORE,760,GO:2000191,2.9473e-01,9.0000e+00
IMP_SCORE,761,GO:0035259,2.9417e-01,7.0000e+00
IMP_SCORE,762,GO:0000212,2.9412e-01,8.0000e+00
IMP_SCORE,763,GO:0043154,2.9406e-01,1.7000e+01
IMP_SCORE,764,GO:0044794,2.9401e-01,1.3000e+01
IMP_SCORE,765,GO:0071383,2.9400e-01,1.4000e+01
IMP_SCORE,766,GO:0048762,2.9368e-01,3.1000e+01
IMP_SCORE,767,GO:0090026,2.9356e-01,5.0000e+00
IMP_SCORE,768,GO:0035902,2.9353e-01,1.1000e+01
IMP_SCORE,769,GO:0071353,2.9349e-01,7.0000e+00
IMP_SCORE,770,GO:0032655,2.9335e-01,2.9000e+01
IMP_SCORE,771,GO:2000114,2.9328e-01,1.2000e+01
IMP_SCORE,772,GO:0060348,2.9327e-01,5.9000e+01
IMP_SCORE,773,GO:2000134,2.9322e-01,2.5000e+01
IMP_SCORE,774,GO:0048156,2.9252e-01,1.5000e+01
IMP_SCORE,775,GO:0007584,2.9244e-01,7.6000e+01
IMP_SCORE,776,GO:1901888,2.9244e-01,2.6000e+01
IMP_SCORE,777,GO:0030032,2.9227e-01,1.0000e+01
IMP_SCORE,778,GO:0030449,2.9225e-01,3.8000e+01
IMP_SCORE,779,GO:0046189,2.9207e-01,1.0000e+01
IMP_SCORE,780,GO:0051928,2.9198e-01,3.4000e+01
IMP_SCORE,781,GO:0048477,2.9187e-01,1.1000e+01
IMP_SCORE,782,GO:0051897,2.9172e-01,2.1000e+01
IMP_SCORE,783,GO:0000717,2.9169e-01,1.0000e+00
IMP_SCORE,784,GO:0004383,2.9169e-01,1.0000e+00
IMP_SCORE,785,GO:0001056,2.9169e-01,1.0000e+00
IMP_SCORE,786,GO:2000303,2.9151e-01,3.0000e+00
IMP_SCORE,787,GO:1904724,2.9132e-01,5.0000e+01
IMP_SCORE,788,GO:0071385,2.9122e-01,1.8000e+01
IMP_SCORE,789,GO:0019471,2.9103e-01,1.1000e+01
IMP_SCORE,790,GO:0015464,2.9099e-01,1.4000e+01
IMP_SCORE,791,GO:0051100,2.9098e-01,6.2000e+01
IMP_SCORE,792,GO:0002544,2.9098e-01,1.9000e+01
IMP_SCORE,793,GO:0019911,2.9072e-01,4.7000e+01
IMP_SCORE,794,GO:1905268,2.9052e-01,1.2000e+01
IMP_SCORE,795,GO:0046597,2.9050e-01,3.0000e+01
IMP_SCORE,796,GO:0090068,2.9048e-01,6.8000e+01
IMP_SCORE,797,GO:0046330,2.9040e-01,2.4000e+01
IMP_SCORE,798,GO:0072413,2.9035e-01,1.5000e+01
IMP_SCORE,799,GO:0043370,2.9032e-01,7.0000e+00
IMP_SCORE,800,GO:1904893,2.9004e-01,1.4000e+01
IMP_SCORE,801,GO:0030593,2.8978e-01,2.7000e+01
IMP_SCORE,802,GO:0050974,2.8971e-01,1.5000e+01
IMP_SCORE,803,GO:0002430,2.8932e-01,7.0000e+00
IMP_SCORE,804,GO:0042594,2.8926e-01,4.9000e+01
IMP_SCORE,805,GO:0042035,2.8896e-01,3.3000e+01
IMP_SCORE,806,GO:0034121,2.8893e-01,1.4000e+01
IMP_SCORE,807,GO:0039703,2.8893e-01,4.0000e+00
IMP_SCORE,808,GO:0032733,2.8891e-01,6.0000e+00
IMP_SCORE,809,GO:0097305,2.8885e-01,9.2000e+01
IMP_SCORE,810,GO:0022600,2.8874e-01,3.8000e+01
IMP_SCORE,811,GO:0035004,2.8872e-01,1.0000e+01
IMP_SCORE,812,GO:0045580,2.8849e-01,5.1000e+01
IMP_SCORE,813,GO:0045684,2.8840e-01,8.0000e+00
IMP_SCORE,814,GO:0006569,2.8830e-01,1.2000e+01
IMP_SCORE,815,GO:0009201,2.8826e-01,7.0000e+00
IMP_SCORE,816,GO:0003207,2.8821e-01,2.1000e+01
IMP_SCORE,817,GO:0050927,2.8811e-01,1.3000e+01
IMP_SCORE,818,GO:0000729,2.8783e-01,5.0000e+00
IMP_SCORE,819,GO:0060148,2.8777e-01,4.0000e+00
IMP_SCORE,820,GO:0004697,2.8773e-01,6.0000e+00
IMP_SCORE,821,GO:0042769,2.8756e-01,1.7000e+01
IMP_SCORE,822,GO:0045346,2.8744e-01,3.0000e+00
IMP_SCORE,823,GO:0035094,2.8743e-01,1.1000e+01
IMP_SCORE,824,GO:0009435,2.8730e-01,1.4000e+01
IMP_SCORE,825,GO:0072044,2.8728e-01,1.3000e+01
IMP_SCORE,826,GO:0050880,2.8720e-01,3.3000e+01
IMP_SCORE,827,GO:0031503,2.8686e-01,3.8000e+01
IMP_SCORE,828,GO:0051428,2.8660e-01,6.0000e+00
IMP_SCORE,829,GO:0003995,2.8659e-01,1.7000e+01
IMP_SCORE,830,GO:0031907,2.8656e-01,2.6000e+01
IMP_SCORE,831,GO:0090568,2.8647e-01,1.9000e+01
IMP_SCORE,832,GO:0098581,2.8645e-01,1.5000e+01
IMP_SCORE,833,GO:0006305,2.8637e-01,7.0000e+00
IMP_SCORE,834,GO:0045589,2.8617e-01,4.0000e+00
IMP_SCORE,835,GO:0050715,2.8614e-01,3.5000e+01
IMP_SCORE,836,GO:0048679,2.8594e-01,1.0000e+01
IMP_SCORE,837,GO:0030799,2.8582e-01,3.1000e+01
IMP_SCORE,838,GO:0071174,2.8557e-01,5.0000e+00
IMP_SCORE,839,GO:0002251,2.8540e-01,1.6000e+01
IMP_SCORE,840,GO:1900024,2.8525e-01,1.9000e+01
IMP_SCORE,841,GO:0071277,2.8511e-01,3.3000e+01
IMP_SCORE,842,GO:0055013,2.8507e-01,8.0000e+00
IMP_SCORE,843,GO:0008064,2.8502e-01,5.3000e+01
IMP_SCORE,844,GO:0071300,2.8488e-01,1.9000e+01
IMP_SCORE,845,GO:0070328,2.8472e-01,9.0000e+00
IMP_SCORE,846,GO:1902107,2.8471e-01,3.4000e+01
IMP_SCORE,847,GO:0033561,2.8467e-01,8.0000e+00
IMP_SCORE,848,GO:0010759,2.8461e-01,8.0000e+00
IMP_SCORE,849,GO:0046514,2.8450e-01,2.5000e+01
IMP_SCORE,850,GO:0002548,2.8445e-01,2.0000e+01
IMP_SCORE,851,GO:0019432,2.8433e-01,3.4000e+01
IMP_SCORE,852,GO:0030687,2.8429e-01,2.2000e+01
IMP_SCORE,853,GO:0051961,2.8425e-01,9.3000e+01
IMP_SCORE,854,GO:1902743,2.8420e-01,2.6000e+01
IMP_SCORE,855,GO:0021955,2.8410e-01,1.9000e+01
IMP_SCORE,856,GO:0010611,2.8407e-01,8.0000e+00
IMP_SCORE,857,GO:0032835,2.8407e-01,1.7000e+01
IMP_SCORE,858,GO:0001782,2.8397e-01,1.1000e+01
IMP_SCORE,859,GO:0070265,2.8377e-01,3.0000e+01
IMP_SCORE,860,GO:0005858,2.8364e-01,6.0000e+00
IMP_SCORE,861,GO:0045834,2.8346e-01,3.9000e+01
IMP_SCORE,862,GO:1903510,2.8338e-01,7.6000e+01
IMP_SCORE,863,GO:0032982,2.8318e-01,1.3000e+01
IMP_SCORE,864,GO:0098563,2.8315e-01,1.4000e+01
IMP_SCORE,865,GO:0002726,2.8314e-01,7.0000e+00
IMP_SCORE,866,GO:0019722,2.8301e-01,2.9000e+01
IMP_SCORE,867,GO:0001772,2.8295e-01,7.2000e+01
IMP_SCORE,868,GO:2000846,2.8290e-01,1.6000e+01
IMP_SCORE,869,GO:0060397,2.8273e-01,8.0000e+00
IMP_SCORE,870,GO:0032331,2.8271e-01,1.3000e+01
IMP_SCORE,871,GO:0035578,2.8247e-01,9.1000e+01
IMP_SCORE,872,GO:0045923,2.8239e-01,9.0000e+00
IMP_SCORE,873,GO:1904031,2.8236e-01,1.2000e+01
IMP_SCORE,874,GO:0071827,2.8224e-01,1.0000e+01
IMP_SCORE,875,GO:0001658,2.8210e-01,2.1000e+01
IMP_SCORE,876,GO:1901215,2.8208e-01,5.2000e+01
IMP_SCORE,877,GO:0003081,2.8202e-01,7.0000e+00
IMP_SCORE,878,GO:0002696,2.8196e-01,7.2000e+01
IMP_SCORE,879,GO:2000379,2.8192e-01,1.7000e+01
IMP_SCORE,880,GO:0001890,2.8186e-01,1.8000e+01
IMP_SCORE,881,GO:0090136,2.8185e-01,1.7000e+01
IMP_SCORE,882,GO:0031998,2.8162e-01,4.0000e+00
IMP_SCORE,883,GO:0006919,2.8159e-01,3.8000e+01
IMP_SCORE,884,GO:0051496,2.8151e-01,3.2000e+01
IMP_SCORE,885,GO:0030431,2.8144e-01,8.0000e+00
IMP_SCORE,886,GO:0032994,2.8130e-01,4.1000e+01
IMP_SCORE,887,GO:0045683,2.8129e-01,1.0000e+00
IMP_SCORE,888,GO:0010717,2.8119e-01,3.0000e+01
IMP_SCORE,889,GO:0060612,2.8118e-01,3.2000e+01
IMP_SCORE,890,GO:1905208,2.8104e-01,1.0000e+00
IMP_SCORE,891,GO:0019985,2.8083e-01,7.0000e+00
IMP_SCORE,892,GO:0003950,2.8075e-01,1.2400e+02
IMP_SCORE,893,GO:0030016,2.8066e-01,3.0000e+01
IMP_SCORE,894,GO:0006312,2.8056e-01,8.0000e+00
IMP_SCORE,895,GO:0017017,2.8050e-01,6.0000e+00
IMP_SCORE,896,GO:0016328,2.8048e-01,1.7000e+01
IMP_SCORE,897,GO:0010869,2.8043e-01,3.0000e+00
IMP_SCORE,898,GO:0032757,2.8039e-01,2.0000e+01
IMP_SCORE,899,GO:0031941,2.8035e-01,2.8000e+01
IMP_SCORE,900,GO:0032069,2.8030e-01,9.0000e+00
IMP_SCORE,901,GO:0061036,2.8030e-01,1.2000e+01
IMP_SCORE,902,GO:1901863,2.8029e-01,7.0000e+00
IMP_SCORE,903,GO:0032986,2.8001e-01,1.1000e+01
IMP_SCORE,904,GO:0014075,2.7992e-01,2.4000e+01
IMP_SCORE,905,GO:0045295,2.7992e-01,6.0000e+00
IMP_SCORE,906,GO:0009311,2.7983e-01,6.5000e+01
IMP_SCORE,907,GO:2000117,2.7968e-01,2.9000e+01
IMP_SCORE,908,GO:0042558,2.7933e-01,2.0000e+01
IMP_SCORE,909,GO:0070411,2.7929e-01,1.0000e+01
IMP_SCORE,910,GO:1903051,2.7922e-01,9.0000e+00
IMP_SCORE,911,GO:0045637,2.7902e-01,7.6000e+01
IMP_SCORE,912,GO:0035308,2.7897e-01,2.0000e+01
IMP_SCORE,913,GO:0031440,2.7888e-01,5.0000e+00
IMP_SCORE,914,GO:0071333,2.7880e-01,2.8000e+01
IMP_SCORE,915,GO:0035150,2.7866e-01,3.9000e+01
IMP_SCORE,916,GO:0072384,2.7858e-01,2.7000e+01
IMP_SCORE,917,GO:0031331,2.7857e-01,9.0000e+01
IMP_SCORE,918,GO:0035615,2.7836e-01,3.0000e+00
IMP_SCORE,919,GO:0001508,2.7832e-01,1.9000e+01
IMP_SCORE,920,GO:1900744,2.7822e-01,4.1000e+01
IMP_SCORE,921,GO:0060205,2.7801e-01,1.5300e+02
IMP_SCORE,922,GO:0060009,2.7777e-01,4.0000e+00
IMP_SCORE,923,GO:0008210,2.7769e-01,2.0000e+01
IMP_SCORE,924,GO:0071478,2.7762e-01,5.3000e+01
IMP_SCORE,925,GO:0072202,2.7759e-01,7.0000e+00
IMP_SCORE,926,GO:0006000,2.7746e-01,9.0000e+00
IMP_SCORE,927,GO:0043534,2.7741e-01,1.1000e+01
IMP_SCORE,928,GO:0048821,2.7741e-01,1.0000e+01
IMP_SCORE,929,GO:0070696,2.7734e-01,4.0000e+00
IMP_SCORE,930,GO:0031091,2.7711e-01,1.6000e+01
IMP_SCORE,931,GO:0002762,2.7707e-01,2.6000e+01
IMP_SCORE,932,GO:0045686,2.7684e-01,8.0000e+00
IMP_SCORE,933,GO:0016627,2.7670e-01,6.0000e+01
IMP_SCORE,934,GO:0032922,2.7661e-01,1.7000e+01
IMP_SCORE,935,GO:0000228,2.7653e-01,3.3000e+01
IMP_SCORE,936,GO:0050921,2.7638e-01,2.1000e+01
IMP_SCORE,937,GO:0035579,2.7632e-01,7.8000e+01
IMP_SCORE,938,GO:0015949,2.7621e-01,3.0000e+00
IMP_SCORE,939,GO:0046325,2.7619e-01,4.0000e+00
IMP_SCORE,940,GO:0051024,2.7617e-01,1.1000e+01
IMP_SCORE,941,GO:0030834,2.7607e-01,3.3000e+01
IMP_SCORE,942,GO:0007045,2.7602e-01,2.6000e+01
IMP_SCORE,943,GO:0051043,2.7574e-01,1.0000e+01
IMP_SCORE,944,GO:0050773,2.7574e-01,4.3000e+01
IMP_SCORE,945,GO:1903053,2.7560e-01,8.0000e+00
IMP_SCORE,946,GO:0017146,2.7546e-01,1.5000e+01
IMP_SCORE,947,GO:0098815,2.7522e-01,1.7000e+01
IMP_SCORE,948,GO:0032675,2.7521e-01,2.3000e+01
IMP_SCORE,949,GO:1900182,2.7520e-01,1.5000e+01
IMP_SCORE,950,GO:1903556,2.7501e-01,2.3000e+01
IMP_SCORE,951,GO:2000179,2.7494e-01,3.5000e+01
IMP_SCORE,952,GO:0032648,2.7485e-01,1.8000e+01
IMP_SCORE,953,GO:1903306,2.7480e-01,1.7000e+01
IMP_SCORE,954,GO:0060425,2.7478e-01,8.0000e+00
IMP_SCORE,955,GO:0090287,2.7459e-01,9.5000e+01
IMP_SCORE,956,GO:0001816,2.7455e-01,3.0000e+01
IMP_SCORE,957,GO:0006672,2.7433e-01,9.4000e+01
IMP_SCORE,958,GO:2001258,2.7433e-01,8.0000e+00
IMP_SCORE,959,GO:0019894,2.7425e-01,2.1000e+01
IMP_SCORE,960,GO:0071459,2.7425e-01,6.0000e+00
IMP_SCORE,961,GO:0097696,2.7423e-01,2.2000e+01
IMP_SCORE,962,GO:0016601,2.7398e-01,2.6000e+01
IMP_SCORE,963,GO:0042772,2.7392e-01,9.0000e+00
IMP_SCORE,964,GO:0050922,2.7392e-01,3.0000e+01
IMP_SCORE,965,GO:0030033,2.7380e-01,2.8000e+01
IMP_SCORE,966,GO:0030118,2.7371e-01,3.6000e+01
IMP_SCORE,967,GO:0045777,2.7370e-01,2.6000e+01
IMP_SCORE,968,GO:0042136,2.7346e-01,3.4000e+01
IMP_SCORE,969,GO:2000406,2.7346e-01,5.0000e+00
IMP_SCORE,970,GO:1903729,2.7345e-01,5.8000e+01
IMP_SCORE,971,GO:0061448,2.7316e-01,2.8000e+01
IMP_SCORE,972,GO:0003179,2.7308e-01,9.0000e+00
IMP_SCORE,973,GO:0038096,2.7297e-01,1.9000e+01
IMP_SCORE,974,GO:1904903,2.7286e-01,7.0000e+00
IMP_SCORE,975,GO:0045646,2.7284e-01,1.3000e+01
IMP_SCORE,976,GO:0042108,2.7282e-01,1.6000e+01
IMP_SCORE,977,GO:0017154,2.7275e-01,1.1000e+01
IMP_SCORE,978,GO:0061000,2.7273e-01,1.3000e+01
IMP_SCORE,979,GO:0032754,2.7267e-01,7.0000e+00
IMP_SCORE,980,GO:0010632,2.7264e-01,4.5000e+01
IMP_SCORE,981,GO:1902656,2.7256e-01,8.0000e+00
IMP_SCORE,982,GO:0072529,2.7249e-01,2.8000e+01
IMP_SCORE,983,GO:2000677,2.7247e-01,1.2000e+01
IMP_SCORE,984,GO:0008203,2.7239e-01,5.6000e+01
IMP_SCORE,985,GO:1902230,2.7238e-01,9.0000e+00
IMP_SCORE,986,GO:0006937,2.7237e-01,5.2000e+01
IMP_SCORE,987,GO:0032816,2.7224e-01,6.0000e+00
IMP_SCORE,988,GO:0061640,2.7204e-01,2.2000e+01
IMP_SCORE,989,GO:0051303,2.7165e-01,2.9000e+01
IMP_SCORE,990,GO:0048710,2.7146e-01,9.0000e+00
IMP_SCORE,991,GO:0050690,2.7140e-01,1.4000e+01
IMP_SCORE,992,GO:0071236,2.7121e-01,4.0000e+00
IMP_SCORE,993,GO:0046463,2.7119e-01,3.2000e+01
IMP_SCORE,994,GO:0046755,2.7118e-01,5.0000e+00
IMP_SCORE,995,GO:0051195,2.7117e-01,4.0000e+00
IMP_SCORE,996,GO:0043502,2.7098e-01,1.4000e+01
IMP_SCORE,997,GO:1990939,2.7090e-01,5.0000e+00
IMP_SCORE,998,GO:0050840,2.7081e-01,4.8000e+01
IMP_SCORE,999,GO:0070665,2.7070e-01,4.5000e+01
IMP_SCORE,1000,GO:0009083,2.7047e-01,5.0000e+01
IMP_SCORE,1001,GO:0043539,2.7041e-01,1.6000e+01
IMP_SCORE,1002,GO:0004970,2.7038e-01,1.2000e+01
IMP_SCORE,1003,GO:0010544,2.7038e-01,8.0000e+00
IMP_SCORE,1004,GO:0031122,2.7024e-01,1.4000e+01
IMP_SCORE,1005,GO:0001948,2.7012e-01,6.5000e+01
IMP_SCORE,1006,GO:2000257,2.7011e-01,3.5000e+01
IMP_SCORE,1007,GO:0030595,2.7010e-01,4.3000e+01
IMP_SCORE,1008,GO:0036315,2.7008e-01,1.8000e+01
IMP_SCORE,1009,GO:0045638,2.7003e-01,3.7000e+01
IMP_SCORE,1010,GO:0010919,2.6978e-01,3.0000e+00
IMP_SCORE,1011,GO:1901160,2.6969e-01,1.1000e+01
IMP_SCORE,1012,GO:0061029,2.6961e-01,1.0000e+01
IMP_SCORE,1013,GO:0010875,2.6956e-01,1.0000e+01
IMP_SCORE,1014,GO:0034694,2.6955e-01,9.0000e+00
IMP_SCORE,1015,GO:0002576,2.6943e-01,1.1900e+02
IMP_SCORE,1016,GO:0007616,2.6940e-01,3.8000e+01
IMP_SCORE,1017,GO:0032836,2.6933e-01,5.0000e+00
IMP_SCORE,1018,GO:0016289,2.6930e-01,3.6000e+01
IMP_SCORE,1019,GO:0010644,2.6917e-01,8.0000e+00
IMP_SCORE,1020,GO:0051881,2.6916e-01,2.2000e+01
IMP_SCORE,1021,GO:0009749,2.6913e-01,4.4000e+01
IMP_SCORE,1022,GO:0032740,2.6909e-01,5.0000e+00
IMP_SCORE,1023,GO:0042509,2.6909e-01,1.2000e+01
IMP_SCORE,1024,GO:0002526,2.6896e-01,5.8000e+01
IMP_SCORE,1025,GO:0019318,2.6891e-01,8.4000e+01
IMP_SCORE,1026,GO:0032102,2.6861e-01,9.9000e+01
IMP_SCORE,1027,GO:0061718,2.6833e-01,1.2000e+01
IMP_SCORE,1028,GO:0002639,2.6826e-01,1.9000e+01
IMP_SCORE,1029,GO:0033628,2.6810e-01,4.2000e+01
IMP_SCORE,1030,GO:1905477,2.6802e-01,5.2000e+01
IMP_SCORE,1031,GO:0080111,2.6801e-01,5.0000e+00
IMP_SCORE,1032,GO:0052813,2.6795e-01,2.4000e+01
IMP_SCORE,1033,GO:0045475,2.6781e-01,1.6000e+01
IMP_SCORE,1034,GO:0008409,2.6773e-01,4.0000e+00
IMP_SCORE,1035,GO:0046887,2.6766e-01,3.8000e+01
IMP_SCORE,1036,GO:0009161,2.6762e-01,5.5000e+01
IMP_SCORE,1037,GO:0031904,2.6756e-01,3.2000e+01
IMP_SCORE,1038,GO:1903725,2.6734e-01,7.0000e+00
IMP_SCORE,1039,GO:0050830,2.6733e-01,2.4000e+01
IMP_SCORE,1040,GO:0051589,2.6723e-01,9.0000e+00
IMP_SCORE,1041,GO:0033197,2.6692e-01,4.0000e+00
IMP_SCORE,1042,GO:1904064,2.6665e-01,3.2000e+01
IMP_SCORE,1043,GO:0036314,2.6656e-01,2.3000e+01
IMP_SCORE,1044,GO:0010977,2.6655e-01,6.1000e+01
IMP_SCORE,1045,GO:0016525,2.6645e-01,3.4000e+01
IMP_SCORE,1046,GO:0043279,2.6620e-01,2.6000e+01
IMP_SCORE,1047,GO:2000369,2.6617e-01,8.0000e+00
IMP_SCORE,1048,GO:0071514,2.6610e-01,1.1000e+01
IMP_SCORE,1049,GO:0071560,2.6603e-01,5.0000e+00
IMP_SCORE,1050,GO:0007077,2.6600e-01,1.2000e+01
IMP_SCORE,1051,GO:0030865,2.6588e-01,5.4000e+01
IMP_SCORE,1052,GO:0015026,2.6569e-01,2.5000e+01
IMP_SCORE,1053,GO:0009266,2.6564e-01,1.0300e+02
IMP_SCORE,1054,GO:0002792,2.6563e-01,2.9000e+01
IMP_SCORE,1055,GO:0004702,2.6555e-01,6.2000e+01
IMP_SCORE,1056,GO:0002224,2.6528e-01,5.8000e+01
IMP_SCORE,1057,GO:0097194,2.6523e-01,3.4000e+01
IMP_SCORE,1058,GO:0030010,2.6522e-01,3.8000e+01
IMP_SCORE,1059,GO:0030500,2.6520e-01,3.1000e+01
IMP_SCORE,1060,GO:0070936,2.6510e-01,1.9000e+01
IMP_SCORE,1061,GO:0046823,2.6507e-01,4.5000e+01
IMP_SCORE,1062,GO:0071772,2.6492e-01,8.0000e+00
IMP_SCORE,1063,GO:0015276,2.6487e-01,7.6000e+01
IMP_SCORE,1064,GO:0043101,2.6464e-01,1.4000e+01
IMP_SCORE,1065,GO:0048010,2.6463e-01,1.6000e+01
IMP_SCORE,1066,GO:0006636,2.6460e-01,5.4000e+01
IMP_SCORE,1067,GO:0051385,2.6456e-01,1.7000e+01
IMP_SCORE,1068,GO:0098641,2.6448e-01,1.4000e+01
IMP_SCORE,1069,GO:0090533,2.6435e-01,2.0000e+01
IMP_SCORE,1070,GO:0060333,2.6427e-01,1.0800e+02
IMP_SCORE,1071,GO:0032103,2.6416e-01,7.0000e+01
IMP_SCORE,1072,GO:0046902,2.6409e-01,3.8000e+01
IMP_SCORE,1073,GO:0021953,2.6401e-01,4.7000e+01
IMP_SCORE,1074,GO:1903038,2.6398e-01,3.6000e+01
IMP_SCORE,1075,GO:0006337,2.6398e-01,1.6000e+01
IMP_SCORE,1076,GO:0071379,2.6391e-01,1.0000e+01
IMP_SCORE,1077,GO:0090545,2.6389e-01,1.4000e+01
IMP_SCORE,1078,GO:0001764,2.6386e-01,9.2000e+01
IMP_SCORE,1079,GO:0034774,2.6380e-01,1.1600e+02
IMP_SCORE,1080,GO:0001822,2.6367e-01,4.0000e+01
IMP_SCORE,1081,GO:0051639,2.6365e-01,2.0000e+01
IMP_SCORE,1082,GO:0060123,2.6365e-01,8.0000e+00
IMP_SCORE,1083,GO:0051058,2.6357e-01,1.0000e+01
IMP_SCORE,1084,GO:0042307,2.6356e-01,1.5000e+01
IMP_SCORE,1085,GO:0001823,2.6354e-01,6.0000e+00
IMP_SCORE,1086,GO:1903901,2.6340e-01,4.4000e+01
IMP_SCORE,1087,GO:0021952,2.6333e-01,2.1000e+01
IMP_SCORE,1088,GO:0048568,2.6332e-01,2.6000e+01
IMP_SCORE,1089,GO:0051154,2.6320e-01,1.4000e+01
IMP_SCORE,1090,GO:0006687,2.6314e-01,9.4000e+01
IMP_SCORE,1091,GO:0090307,2.6307e-01,1.5000e+01
IMP_SCORE,1092,GO:0051904,2.6300e-01,8.0000e+00
IMP_SCORE,1093,GO:0032530,2.6295e-01,2.7000e+01
IMP_SCORE,1094,GO:0060070,2.6281e-01,2.2000e+01
IMP_SCORE,1095,GO:0006493,2.6279e-01,7.9000e+01
IMP_SCORE,1096,GO:0071322,2.6272e-01,3.5000e+01
IMP_SCORE,1097,GO:0042113,2.6270e-01,6.1000e+01
IMP_SCORE,1098,GO:0042974,2.6242e-01,5.0000e+00
IMP_SCORE,1099,GO:0030228,2.6229e-01,2.1000e+01
IMP_SCORE,1100,GO:0035914,2.6227e-01,3.6000e+01
IMP_SCORE,1101,GO:0071216,2.6223e-01,5.7000e+01
IMP_SCORE,1102,GO:0030864,2.6206e-01,2.9000e+01
IMP_SCORE,1103,GO:0061097,2.6203e-01,3.2000e+01
IMP_SCORE,1104,GO:0031432,2.6194e-01,8.0000e+00
IMP_SCORE,1105,GO:0036499,2.6185e-01,8.0000e+00
IMP_SCORE,1106,GO:0021879,2.6183e-01,1.9000e+01
IMP_SCORE,1107,GO:0009411,2.6168e-01,4.1000e+01
IMP_SCORE,1108,GO:0006081,2.6159e-01,9.4000e+01
IMP_SCORE,1109,GO:0010803,2.6155e-01,1.9000e+01
IMP_SCORE,1110,GO:0048732,2.6141e-01,1.0600e+02
IMP_SCORE,1111,GO:0043197,2.6131e-01,6.8000e+01
IMP_SCORE,1112,GO:1903076,2.6126e-01,2.2000e+01
IMP_SCORE,1113,GO:0033008,2.6121e-01,7.0000e+00
IMP_SCORE,1114,GO:0042347,2.6104e-01,1.8000e+01
IMP_SCORE,1115,GO:0021756,2.6098e-01,1.6000e+01
IMP_SCORE,1116,GO:0034143,2.6069e-01,6.0000e+00
IMP_SCORE,1117,GO:1905952,2.6054e-01,3.6000e+01
IMP_SCORE,1118,GO:0031005,2.6043e-01,1.7000e+01
IMP_SCORE,1119,GO:0099111,2.6031e-01,3.9000e+01
IMP_SCORE,1120,GO:0003091,2.6030e-01,1.3000e+01
IMP_SCORE,1121,GO:0072089,2.6014e-01,1.6000e+01
IMP_SCORE,1122,GO:0031960,2.6011e-01,6.3000e+01
IMP_SCORE,1123,GO:0004875,2.6005e-01,4.0000e+00
IMP_SCORE,1124,GO:0030207,2.6003e-01,1.2000e+01
IMP_SCORE,1125,GO:0002286,2.6001e-01,1.2000e+01
IMP_SCORE,1126,GO:1901653,2.5999e-01,4.7000e+01
IMP_SCORE,1127,GO:0070536,2.5993e-01,3.7000e+01
IMP_SCORE,1128,GO:0031623,2.5987e-01,2.5000e+01
IMP_SCORE,1129,GO:1903524,2.5974e-01,1.5000e+01
IMP_SCORE,1130,GO:0098960,2.5952e-01,8.0000e+00
IMP_SCORE,1131,GO:0044788,2.5951e-01,1.6000e+01
IMP_SCORE,1132,GO:0045773,2.5946e-01,6.0000e+00
IMP_SCORE,1133,GO:0071219,2.5925e-01,4.7000e+01
IMP_SCORE,1134,GO:0007568,2.5917e-01,6.8000e+01
IMP_SCORE,1135,GO:0046466,2.5895e-01,3.3000e+01
IMP_SCORE,1136,GO:0046849,2.5890e-01,1.1000e+01
IMP_SCORE,1137,GO:0051249,2.5888e-01,1.0100e+02
IMP_SCORE,1138,GO:0045742,2.5867e-01,1.3000e+01
IMP_SCORE,1139,GO:0051384,2.5866e-01,5.6000e+01
IMP_SCORE,1140,GO:0032660,2.5864e-01,7.0000e+00
IMP_SCORE,1141,GO:0099500,2.5863e-01,1.1000e+01
IMP_SCORE,1142,GO:0034315,2.5862e-01,1.1000e+01
IMP_SCORE,1143,GO:0032680,2.5854e-01,3.1000e+01
IMP_SCORE,1144,GO:1900746,2.5846e-01,8.0000e+00
IMP_SCORE,1145,GO:0044773,2.5815e-01,1.5000e+01
IMP_SCORE,1146,GO:0044232,2.5809e-01,4.0000e+00
IMP_SCORE,1147,GO:0019320,2.5806e-01,2.8000e+01
IMP_SCORE,1148,GO:0009791,2.5789e-01,2.1000e+01
IMP_SCORE,1149,GO:1900274,2.5789e-01,9.0000e+00
IMP_SCORE,1150,GO:0010801,2.5786e-01,2.0000e+00
IMP_SCORE,1151,GO:1901989,2.5783e-01,4.4000e+01
IMP_SCORE,1152,GO:0042537,2.5775e-01,1.5000e+01
IMP_SCORE,1153,GO:1990126,2.5769e-01,4.8000e+01
IMP_SCORE,1154,GO:1903039,2.5767e-01,5.4000e+01
IMP_SCORE,1155,GO:0006301,2.5767e-01,1.2000e+01
IMP_SCORE,1156,GO:0055003,2.5766e-01,4.0000e+00
IMP_SCORE,1157,GO:1901992,2.5759e-01,2.1000e+01
IMP_SCORE,1158,GO:0002687,2.5741e-01,2.8000e+01
IMP_SCORE,1159,GO:0034616,2.5738e-01,1.1000e+01
IMP_SCORE,1160,GO:0046851,2.5738e-01,1.3000e+01
IMP_SCORE,1161,GO:0042176,2.5725e-01,1.1500e+02
IMP_SCORE,1162,GO:0051957,2.5724e-01,4.0000e+00
IMP_SCORE,1163,GO:0009713,2.5723e-01,6.0000e+00
IMP_SCORE,1164,GO:0070232,2.5706e-01,3.3000e+01
IMP_SCORE,1165,GO:0009067,2.5705e-01,2.1000e+01
IMP_SCORE,1166,GO:0034097,2.5700e-01,1.9400e+02
IMP_SCORE,1167,GO:0035162,2.5686e-01,4.0000e+00
IMP_SCORE,1168,GO:0097067,2.5679e-01,1.1000e+01
IMP_SCORE,1169,GO:0051924,2.5675e-01,7.1000e+01
IMP_SCORE,1170,GO:0007257,2.5654e-01,2.3000e+01
IMP_SCORE,1171,GO:0006559,2.5651e-01,3.0000e+01
IMP_SCORE,1172,GO:0006006,2.5648e-01,5.1000e+01
IMP_SCORE,1173,GO:0045879,2.5640e-01,3.0000e+00
IMP_SCORE,1174,GO:0006111,2.5620e-01,1.5000e+01
IMP_SCORE,1175,GO:0090303,2.5617e-01,2.1000e+01
IMP_SCORE,1176,GO:0018214,2.5617e-01,9.0000e+00
IMP_SCORE,1177,GO:0006482,2.5615e-01,1.5000e+01
IMP_SCORE,1178,GO:0001666,2.5584e-01,7.0000e+01
IMP_SCORE,1179,GO:0001975,2.5577e-01,9.0000e+00
IMP_SCORE,1180,GO:0072524,2.5574e-01,6.4000e+01
IMP_SCORE,1181,GO:0061702,2.5557e-01,7.0000e+00
IMP_SCORE,1182,GO:0006656,2.5554e-01,3.7000e+01
IMP_SCORE,1183,GO:1904356,2.5552e-01,2.0000e+01
IMP_SCORE,1184,GO:0070325,2.5551e-01,7.0000e+00
IMP_SCORE,1185,GO:0002863,2.5549e-01,8.0000e+00
IMP_SCORE,1186,GO:0031223,2.5548e-01,5.0000e+00
IMP_SCORE,1187,GO:0070571,2.5537e-01,5.0000e+00
IMP_SCORE,1188,GO:0051235,2.5534e-01,8.5000e+01
IMP_SCORE,1189,GO:0001655,2.5530e-01,1.2000e+01
IMP_SCORE,1190,GO:0061458,2.5527e-01,8.0000e+00
IMP_SCORE,1191,GO:2000772,2.5524e-01,9.0000e+00
IMP_SCORE,1192,GO:0071545,2.5504e-01,4.0000e+00
IMP_SCORE,1193,GO:0050918,2.5503e-01,2.1000e+01
IMP_SCORE,1194,GO:0043255,2.5492e-01,2.9000e+01
IMP_SCORE,1195,GO:0090312,2.5490e-01,6.0000e+00
IMP_SCORE,1196,GO:0046324,2.5489e-01,2.4000e+01
IMP_SCORE,1197,GO:0050710,2.5484e-01,1.7000e+01
IMP_SCORE,1198,GO:0019215,2.5481e-01,1.3000e+01
IMP_SCORE,1199,GO:0008138,2.5474e-01,2.0000e+01
IMP_SCORE,1200,GO:0052547,2.5470e-01,1.5700e+02
IMP_SCORE,1201,GO:0045628,2.5466e-01,1.1000e+01
IMP_SCORE,1202,GO:0072073,2.5455e-01,3.5000e+01
IMP_SCORE,1203,GO:2001251,2.5449e-01,1.9000e+01
IMP_SCORE,1204,GO:0046889,2.5449e-01,2.1000e+01
IMP_SCORE,1205,GO:0019218,2.5444e-01,2.3000e+01
IMP_SCORE,1206,GO:0003014,2.5443e-01,4.2000e+01
IMP_SCORE,1207,GO:0060746,2.5442e-01,2.8000e+01
IMP_SCORE,1208,GO:1902893,2.5427e-01,1.1000e+01
IMP_SCORE,1209,GO:0002020,2.5422e-01,6.9000e+01
IMP_SCORE,1210,GO:0006468,2.5415e-01,2.1400e+02
IMP_SCORE,1211,GO:0030506,2.5398e-01,4.5000e+01
IMP_SCORE,1212,GO:1904407,2.5397e-01,1.7000e+01
IMP_SCORE,1213,GO:0033006,2.5393e-01,1.0000e+01
IMP_SCORE,1214,GO:0004629,2.5390e-01,4.2000e+01
IMP_SCORE,1215,GO:0000077,2.5386e-01,2.9000e+01
IMP_SCORE,1216,GO:0045581,2.5386e-01,1.0000e+01
IMP_SCORE,1217,GO:0005149,2.5384e-01,4.0000e+00
IMP_SCORE,1218,GO:1902532,2.5381e-01,1.2700e+02
IMP_SCORE,1219,GO:0043202,2.5373e-01,9.3000e+01
IMP_SCORE,1220,GO:0035456,2.5371e-01,2.6000e+01
IMP_SCORE,1221,GO:0060193,2.5361e-01,2.4000e+01
IMP_SCORE,1222,GO:0048471,2.5349e-01,6.1000e+02
IMP_SCORE,1223,GO:1903902,2.5343e-01,2.9000e+01
IMP_SCORE,1224,GO:0032872,2.5341e-01,5.9000e+01
IMP_SCORE,1225,GO:0060415,2.5323e-01,1.1000e+01
IMP_SCORE,1226,GO:0045776,2.5311e-01,3.2000e+01
IMP_SCORE,1227,GO:0032042,2.5306e-01,4.0000e+00
IMP_SCORE,1228,GO:0010827,2.5302e-01,4.1000e+01
IMP_SCORE,1229,GO:0060291,2.5302e-01,2.4000e+01
IMP_SCORE,1230,GO:0014002,2.5299e-01,1.8000e+01
IMP_SCORE,1231,GO:0045661,2.5286e-01,3.1000e+01
IMP_SCORE,1232,GO:0008356,2.5286e-01,4.0000e+00
IMP_SCORE,1233,GO:0048770,2.5278e-01,9.0000e+01
IMP_SCORE,1234,GO:0001047,2.5270e-01,6.1000e+01
IMP_SCORE,1235,GO:0034707,2.5264e-01,2.7000e+01
IMP_SCORE,1236,GO:1900543,2.5262e-01,1.6000e+01
IMP_SCORE,1237,GO:0045912,2.5256e-01,2.9000e+01
IMP_SCORE,1238,GO:0051101,2.5240e-01,3.4000e+01
IMP_SCORE,1239,GO:0002824,2.5223e-01,2.5000e+01
IMP_SCORE,1240,GO:0051293,2.5220e-01,4.0000e+00
IMP_SCORE,1241,GO:0033233,2.5213e-01,4.0000e+00
IMP_SCORE,1242,GO:0019903,2.5202e-01,5.0000e+01
IMP_SCORE,1243,GO:0018212,2.5191e-01,5.6000e+01
IMP_SCORE,1244,GO:0002021,2.5182e-01,5.0000e+00
IMP_SCORE,1245,GO:0005515,2.5173e-01,3.0120e+03
IMP_SCORE,1246,GO:2000403,2.5170e-01,1.0000e+01
IMP_SCORE,1247,GO:0016581,2.5169e-01,1.8000e+01
IMP_SCORE,1248,GO:0042641,2.5168e-01,3.4000e+01
IMP_SCORE,1249,GO:0031967,2.5165e-01,1.4400e+02
IMP_SCORE,1250,GO:1901524,2.5163e-01,1.0000e+00
IMP_SCORE,1251,GO:1901018,2.5163e-01,1.0000e+00
IMP_SCORE,1252,GO:0030877,2.5163e-01,1.0000e+00
IMP_SCORE,1253,GO:0070986,2.5161e-01,4.0000e+00
IMP_SCORE,1254,GO:0042516,2.5157e-01,2.2000e+01
IMP_SCORE,1255,GO:0006600,2.5154e-01,2.1000e+01
IMP_SCORE,1256,GO:1904427,2.5138e-01,1.6000e+01
IMP_SCORE,1257,GO:0043304,2.5116e-01,1.2000e+01
IMP_SCORE,1258,GO:0036119,2.5108e-01,2.0000e+00
IMP_SCORE,1259,GO:0031529,2.5104e-01,1.4000e+01
IMP_SCORE,1260,GO:2000095,2.5103e-01,3.0000e+00
IMP_SCORE,1261,GO:0012505,2.5098e-01,1.9400e+02
IMP_SCORE,1262,GO:0032717,2.5090e-01,2.2000e+01
IMP_SCORE,1263,GO:0004549,2.5085e-01,1.2000e+01
IMP_SCORE,1264,GO:0008106,2.5078e-01,1.0000e+01
IMP_SCORE,1265,GO:0006101,2.5074e-01,4.0000e+01
IMP_SCORE,1266,GO:0019205,2.5066e-01,2.6000e+01
IMP_SCORE,1267,GO:0048020,2.5060e-01,1.4000e+01
IMP_SCORE,1268,GO:0097320,2.5044e-01,4.0000e+00
IMP_SCORE,1269,GO:0051004,2.5039e-01,5.0000e+00
IMP_SCORE,1270,GO:0071397,2.5036e-01,2.1000e+01
IMP_SCORE,1271,GO:0046580,2.5034e-01,6.0000e+00
IMP_SCORE,1272,GO:0050871,2.5028e-01,1.8000e+01
IMP_SCORE,1273,GO:0016773,2.5026e-01,2.3500e+02
IMP_SCORE,1274,GO:0040014,2.5017e-01,2.9000e+01
IMP_SCORE,1275,GO:0005913,2.5007e-01,6.1000e+01
IMP_SCORE,1276,GO:0048636,2.5003e-01,5.0000e+00
IMP_SCORE,1277,GO:0061564,2.4986e-01,2.9000e+01
IMP_SCORE,1278,GO:2000300,2.4982e-01,8.0000e+00
IMP_SCORE,1279,GO:0009156,2.4982e-01,1.8000e+01
IMP_SCORE,1280,GO:0050771,2.4975e-01,1.6000e+01
IMP_SCORE,1281,GO:0043124,2.4973e-01,3.0000e+01
IMP_SCORE,1282,GO:0090311,2.4972e-01,1.4000e+01
IMP_SCORE,1283,GO:0042428,2.4967e-01,1.4000e+01
IMP_SCORE,1284,GO:0055025,2.4963e-01,5.0000e+00
IMP_SCORE,1285,GO:1902624,2.4961e-01,5.0000e+00
IMP_SCORE,1286,GO:0016922,2.4961e-01,4.0000e+00
IMP_SCORE,1287,GO:0031398,2.4941e-01,2.3000e+01
IMP_SCORE,1288,GO:0014072,2.4928e-01,1.3000e+01
IMP_SCORE,1289,GO:0010660,2.4917e-01,1.4000e+01
IMP_SCORE,1290,GO:0060760,2.4900e-01,3.1000e+01
IMP_SCORE,1291,GO:0090169,2.4884e-01,4.0000e+00
IMP_SCORE,1292,GO:2000377,2.4870e-01,4.0000e+01
IMP_SCORE,1293,GO:0002320,2.4862e-01,4.0000e+00
IMP_SCORE,1294,GO:1901550,2.4856e-01,7.0000e+00
IMP_SCORE,1295,GO:0071622,2.4849e-01,9.0000e+00
IMP_SCORE,1296,GO:0051451,2.4847e-01,6.0000e+00
IMP_SCORE,1297,GO:0006643,2.4842e-01,1.4400e+02
IMP_SCORE,1298,GO:0043425,2.4831e-01,1.8000e+01
IMP_SCORE,1299,GO:0060159,2.4826e-01,6.0000e+00
IMP_SCORE,1300,GO:0071869,2.4814e-01,9.0000e+00
IMP_SCORE,1301,GO:0010862,2.4808e-01,1.0000e+01
IMP_SCORE,1302,GO:0030803,2.4806e-01,1.0000e+01
IMP_SCORE,1303,GO:0001227,2.4787e-01,6.3000e+01
IMP_SCORE,1304,GO:0090278,2.4783e-01,2.1000e+01
IMP_SCORE,1305,GO:0048871,2.4779e-01,4.1000e+01
IMP_SCORE,1306,GO:0098802,2.4778e-01,1.2300e+02
IMP_SCORE,1307,GO:0030307,2.4778e-01,5.1000e+01
IMP_SCORE,1308,GO:0099623,2.4776e-01,4.0000e+00
IMP_SCORE,1309,GO:0035924,2.4771e-01,4.0000e+01
IMP_SCORE,1310,GO:0010812,2.4765e-01,2.9000e+01
IMP_SCORE,1311,GO:0040020,2.4764e-01,1.0000e+01
IMP_SCORE,1312,GO:1900026,2.4762e-01,1.2000e+01
IMP_SCORE,1313,GO:0014888,2.4761e-01,3.0000e+00
IMP_SCORE,1314,GO:0032727,2.4752e-01,2.0000e+00
IMP_SCORE,1315,GO:0001736,2.4736e-01,9.0000e+00
IMP_SCORE,1316,GO:0002042,2.4721e-01,8.0000e+00
IMP_SCORE,1317,GO:0032846,2.4710e-01,5.7000e+01
IMP_SCORE,1318,GO:0005583,2.4710e-01,5.0000e+00
IMP_SCORE,1319,GO:0034080,2.4691e-01,8.0000e+00
IMP_SCORE,1320,GO:0009218,2.4690e-01,1.2000e+01
IMP_SCORE,1321,GO:0008308,2.4676e-01,8.0000e+00
IMP_SCORE,1322,GO:0031667,2.4667e-01,1.0300e+02
IMP_SCORE,1323,GO:1901987,2.4662e-01,7.8000e+01
IMP_SCORE,1324,GO:0036260,2.4662e-01,6.0000e+00
IMP_SCORE,1325,GO:0032587,2.4662e-01,2.9000e+01
IMP_SCORE,1326,GO:0098840,2.4659e-01,2.6000e+01
IMP_SCORE,1327,GO:0006911,2.4645e-01,3.9000e+01
IMP_SCORE,1328,GO:0034249,2.4645e-01,4.2000e+01
IMP_SCORE,1329,GO:0045741,2.4641e-01,8.0000e+00
IMP_SCORE,1330,GO:0051532,2.4639e-01,7.0000e+00
IMP_SCORE,1331,GO:0016811,2.4636e-01,1.1400e+02
IMP_SCORE,1332,GO:0016769,2.4635e-01,4.9000e+01
IMP_SCORE,1333,GO:1901317,2.4627e-01,8.0000e+00
IMP_SCORE,1334,GO:0006110,2.4626e-01,5.0000e+00
IMP_SCORE,1335,GO:0050709,2.4624e-01,3.5000e+01
IMP_SCORE,1336,GO:0070252,2.4606e-01,2.8000e+01
IMP_SCORE,1337,GO:0033559,2.4602e-01,7.5000e+01
IMP_SCORE,1338,GO:2000279,2.4596e-01,7.0000e+00
IMP_SCORE,1339,GO:0061154,2.4596e-01,5.0000e+00
IMP_SCORE,1340,GO:0032844,2.4592e-01,1.1900e+02
IMP_SCORE,1341,GO:0042440,2.4588e-01,2.7000e+01
IMP_SCORE,1342,GO:0050853,2.4587e-01,3.3000e+01
IMP_SCORE,1343,GO:0017144,2.4586e-01,3.0000e+01
IMP_SCORE,1344,GO:0008574,2.4583e-01,6.0000e+00
IMP_SCORE,1345,GO:0005980,2.4572e-01,1.3000e+01
IMP_SCORE,1346,GO:0045624,2.4569e-01,1.1000e+01
IMP_SCORE,1347,GO:0050730,2.4564e-01,5.9000e+01
IMP_SCORE,1348,GO:0071356,2.4561e-01,4.4000e+01
IMP_SCORE,1349,GO:0007205,2.4561e-01,2.7000e+01
IMP_SCORE,1350,GO:2001236,2.4553e-01,5.8000e+01
IMP_SCORE,1351,GO:0071346,2.4550e-01,4.3000e+01
IMP_SCORE,1352,GO:0034341,2.4540e-01,7.4000e+01
IMP_SCORE,1353,GO:0045738,2.4536e-01,8.0000e+00
IMP_SCORE,1354,GO:0099106,2.4526e-01,6.6000e+01
IMP_SCORE,1355,GO:0034599,2.4524e-01,6.2000e+01
IMP_SCORE,1356,GO:0010837,2.4520e-01,1.4000e+01
IMP_SCORE,1357,GO:0071214,2.4516e-01,1.0200e+02
IMP_SCORE,1358,GO:0010972,2.4514e-01,1.9000e+01
IMP_SCORE,1359,GO:0051642,2.4500e-01,1.4000e+01
IMP_SCORE,1360,GO:0045471,2.4500e-01,7.5000e+01
IMP_SCORE,1361,GO:0051973,2.4495e-01,2.6000e+01
IMP_SCORE,1362,GO:0042754,2.4493e-01,4.0000e+00
IMP_SCORE,1363,GO:0034284,2.4490e-01,5.8000e+01
IMP_SCORE,1364,GO:0042990,2.4473e-01,3.9000e+01
IMP_SCORE,1365,GO:0060049,2.4455e-01,8.0000e+00
IMP_SCORE,1366,GO:0050852,2.4449e-01,3.0000e+01
IMP_SCORE,1367,GO:0017158,2.4444e-01,3.7000e+01
IMP_SCORE,1368,GO:0031420,2.4440e-01,1.1000e+01
IMP_SCORE,1369,GO:0045649,2.4432e-01,1.8000e+01
IMP_SCORE,1370,GO:0071363,2.4429e-01,6.1000e+01
IMP_SCORE,1371,GO:0030332,2.4428e-01,4.0000e+00
IMP_SCORE,1372,GO:0019730,2.4408e-01,5.5000e+01
IMP_SCORE,1373,GO:0040013,2.4408e-01,9.6000e+01
IMP_SCORE,1374,GO:0042470,2.4397e-01,8.7000e+01
IMP_SCORE,1375,GO:0099531,2.4397e-01,5.5000e+01
IMP_SCORE,1376,GO:0016892,2.4387e-01,2.8000e+01
IMP_SCORE,1377,GO:0003148,2.4379e-01,5.0000e+00
IMP_SCORE,1378,GO:0042415,2.4378e-01,1.1000e+01
IMP_SCORE,1379,GO:0030168,2.4372e-01,5.5000e+01
IMP_SCORE,1380,GO:0043392,2.4368e-01,3.0000e+01
IMP_SCORE,1381,GO:0046939,2.4367e-01,1.8000e+01
IMP_SCORE,1382,GO:0097386,2.4362e-01,9.0000e+00
IMP_SCORE,1383,GO:0070372,2.4357e-01,7.8000e+01
IMP_SCORE,1384,GO:0048017,2.4355e-01,4.1000e+01
IMP_SCORE,1385,GO:2000514,2.4349e-01,1.1000e+01
IMP_SCORE,1386,GO:0006513,2.4343e-01,2.7000e+01
IMP_SCORE,1387,GO:0032691,2.4340e-01,7.0000e+00
IMP_SCORE,1388,GO:0002675,2.4322e-01,1.7000e+01
IMP_SCORE,1389,GO:0010762,2.4321e-01,2.1000e+01
IMP_SCORE,1390,GO:0043189,2.4308e-01,3.0000e+00
IMP_SCORE,1391,GO:0070527,2.4305e-01,5.6000e+01
IMP_SCORE,1392,GO:2000353,2.4304e-01,2.0000e+01
IMP_SCORE,1393,GO:0090109,2.4300e-01,1.7000e+01
IMP_SCORE,1394,GO:1904018,2.4300e-01,5.9000e+01
IMP_SCORE,1395,GO:0086080,2.4298e-01,1.9000e+01
IMP_SCORE,1396,GO:0050672,2.4293e-01,3.7000e+01
IMP_SCORE,1397,GO:1903649,2.4239e-01,1.2000e+01
IMP_SCORE,1398,GO:0010595,2.4229e-01,2.0000e+01
IMP_SCORE,1399,GO:0000731,2.4225e-01,2.1000e+01
IMP_SCORE,1400,GO:0033198,2.4221e-01,1.4000e+01
IMP_SCORE,1401,GO:0043231,2.4217e-01,1.7620e+03
IMP_SCORE,1402,GO:0050766,2.4209e-01,3.5000e+01
IMP_SCORE,1403,GO:0002825,2.4207e-01,1.0000e+01
IMP_SCORE,1404,GO:0044872,2.4201e-01,5.0000e+00
IMP_SCORE,1405,GO:1903827,2.4197e-01,1.5500e+02
IMP_SCORE,1406,GO:0007051,2.4194e-01,6.2000e+01
IMP_SCORE,1407,GO:0036498,2.4191e-01,2.5000e+01
IMP_SCORE,1408,GO:0043280,2.4179e-01,4.3000e+01
IMP_SCORE,1409,GO:0008366,2.4177e-01,1.0900e+02
IMP_SCORE,1410,GO:1901861,2.4177e-01,2.5000e+01
IMP_SCORE,1411,GO:0045080,2.4169e-01,4.0000e+00
IMP_SCORE,1412,GO:0051781,2.4166e-01,2.8000e+01
IMP_SCORE,1413,GO:0046854,2.4165e-01,4.8000e+01
IMP_SCORE,1414,GO:1904293,2.4158e-01,4.0000e+00
IMP_SCORE,1415,GO:0046929,2.4138e-01,9.0000e+00
IMP_SCORE,1416,GO:0090023,2.4128e-01,9.0000e+00
IMP_SCORE,1417,GO:0010823,2.4127e-01,2.5000e+01
IMP_SCORE,1418,GO:0035809,2.4111e-01,2.0000e+00
IMP_SCORE,1419,GO:0030166,2.4108e-01,5.0000e+00
IMP_SCORE,1420,GO:0048638,2.4096e-01,6.7000e+01
IMP_SCORE,1421,GO:0016575,2.4095e-01,2.2000e+01
IMP_SCORE,1422,GO:0051668,2.4090e-01,3.4000e+01
IMP_SCORE,1423,GO:0031023,2.4087e-01,3.2000e+01
IMP_SCORE,1424,GO:0061035,2.4083e-01,2.2000e+01
IMP_SCORE,1425,GO:0032535,2.4073e-01,1.0800e+02
IMP_SCORE,1426,GO:0030512,2.4056e-01,2.1000e+01
IMP_SCORE,1427,GO:0014014,2.4052e-01,1.5000e+01
IMP_SCORE,1428,GO:0042036,2.4052e-01,1.4000e+01
IMP_SCORE,1429,GO:0032838,2.4041e-01,2.8000e+01
IMP_SCORE,1430,GO:0090316,2.4025e-01,5.4000e+01
IMP_SCORE,1431,GO:0051098,2.4025e-01,9.3000e+01
IMP_SCORE,1432,GO:0051959,2.4022e-01,8.0000e+00
IMP_SCORE,1433,GO:0007043,2.4017e-01,7.5000e+01
IMP_SCORE,1434,GO:0010907,2.4015e-01,1.7000e+01
IMP_SCORE,1435,GO:0034377,2.4013e-01,4.0000e+00
IMP_SCORE,1436,GO:0006903,2.4012e-01,1.8000e+01
IMP_SCORE,1437,GO:0010771,2.4008e-01,3.8000e+01
IMP_SCORE,1438,GO:0071773,2.3983e-01,1.1000e+01
IMP_SCORE,1439,GO:0006893,2.3983e-01,2.2000e+01
IMP_SCORE,1440,GO:0032147,2.3982e-01,5.9000e+01
IMP_SCORE,1441,GO:0030817,2.3971e-01,1.5000e+01
IMP_SCORE,1442,GO:0071345,2.3958e-01,1.0400e+02
IMP_SCORE,1443,GO:0030175,2.3953e-01,7.9000e+01
IMP_SCORE,1444,GO:0050961,2.3948e-01,5.0000e+00
IMP_SCORE,1445,GO:0001190,2.3947e-01,3.1000e+01
IMP_SCORE,1446,GO:0007411,2.3945e-01,1.7100e+02
IMP_SCORE,1447,GO:0019838,2.3936e-01,1.8600e+02
IMP_SCORE,1448,GO:0006862,2.3935e-01,1.9000e+01
IMP_SCORE,1449,GO:0033683,2.3934e-01,1.2000e+01
IMP_SCORE,1450,GO:0009743,2.3929e-01,5.5000e+01
IMP_SCORE,1451,GO:0032656,2.3927e-01,6.0000e+00
IMP_SCORE,1452,GO:0080171,2.3927e-01,4.1000e+01
IMP_SCORE,1453,GO:0090662,2.3921e-01,1.8000e+01
IMP_SCORE,1454,GO:0043274,2.3920e-01,1.6000e+01
IMP_SCORE,1455,GO:0070570,2.3907e-01,1.1000e+01
IMP_SCORE,1456,GO:0010001,2.3897e-01,6.3000e+01
IMP_SCORE,1457,GO:0051048,2.3889e-01,6.9000e+01
IMP_SCORE,1458,GO:0004177,2.3886e-01,8.0000e+01
IMP_SCORE,1459,GO:0002312,2.3875e-01,2.4000e+01
IMP_SCORE,1460,GO:0048546,2.3865e-01,8.0000e+00
IMP_SCORE,1461,GO:0043406,2.3853e-01,6.1000e+01
IMP_SCORE,1462,GO:0097192,2.3853e-01,1.4000e+01
IMP_SCORE,1463,GO:0043405,2.3847e-01,8.1000e+01
IMP_SCORE,1464,GO:0051966,2.3840e-01,1.5000e+01
IMP_SCORE,1465,GO:1903555,2.3838e-01,3.8000e+01
IMP_SCORE,1466,GO:1904115,2.3836e-01,1.9000e+01
IMP_SCORE,1467,GO:0006702,2.3836e-01,9.0000e+00
IMP_SCORE,1468,GO:0031929,2.3826e-01,5.0000e+00
IMP_SCORE,1469,GO:0002753,2.3824e-01,1.0000e+01
IMP_SCORE,1470,GO:1900740,2.3818e-01,1.4000e+01
IMP_SCORE,1471,GO:0045089,2.3818e-01,7.5000e+01
IMP_SCORE,1472,GO:0008630,2.3816e-01,1.7000e+01
IMP_SCORE,1473,GO:0050795,2.3805e-01,2.8000e+01
IMP_SCORE,1474,GO:1903894,2.3793e-01,6.0000e+00
IMP_SCORE,1475,GO:0021542,2.3792e-01,5.0000e+00
IMP_SCORE,1476,GO:0045670,2.3787e-01,5.8000e+01
IMP_SCORE,1477,GO:0050678,2.3768e-01,8.8000e+01
IMP_SCORE,1478,GO:0071682,2.3757e-01,6.0000e+00
IMP_SCORE,1479,GO:1900077,2.3756e-01,1.6000e+01
IMP_SCORE,1480,GO:0046777,2.3752e-01,9.1000e+01
IMP_SCORE,1481,GO:0002688,2.3750e-01,3.0000e+01
IMP_SCORE,1482,GO:1900180,2.3744e-01,7.0000e+01
IMP_SCORE,1483,GO:0090407,2.3744e-01,1.4400e+02
IMP_SCORE,1484,GO:0033147,2.3739e-01,4.0000e+00
IMP_SCORE,1485,GO:0002080,2.3736e-01,1.4000e+01
IMP_SCORE,1486,GO:0048660,2.3715e-01,2.8000e+01
IMP_SCORE,1487,GO:0045625,2.3711e-01,5.0000e+00
IMP_SCORE,1488,GO:0035994,2.3709e-01,7.0000e+00
IMP_SCORE,1489,GO:0045745,2.3696e-01,2.2000e+01
IMP_SCORE,1490,GO:1900087,2.3692e-01,1.5000e+01
IMP_SCORE,1491,GO:0030856,2.3686e-01,3.1000e+01
IMP_SCORE,1492,GO:0061515,2.3686e-01,4.4000e+01
IMP_SCORE,1493,GO:0043034,2.3683e-01,6.6000e+01
IMP_SCORE,1494,GO:0035871,2.3673e-01,3.4000e+01
IMP_SCORE,1495,GO:0098852,2.3667e-01,2.7200e+02
IMP_SCORE,1496,GO:1901699,2.3660e-01,1.1000e+02
IMP_SCORE,1497,GO:0055092,2.3658e-01,2.6000e+01
IMP_SCORE,1498,GO:0060412,2.3655e-01,1.6000e+01
IMP_SCORE,1499,GO:0007265,2.3655e-01,8.7000e+01
IMP_SCORE,1500,GO:0042629,2.3649e-01,2.3000e+01
IMP_SCORE,1501,GO:0012506,2.3644e-01,2.9400e+02
IMP_SCORE,1502,GO:0048642,2.3632e-01,9.0000e+00
IMP_SCORE,1503,GO:1902750,2.3629e-01,1.4000e+01
IMP_SCORE,1504,GO:0002208,2.3620e-01,6.0000e+00
IMP_SCORE,1505,GO:0032674,2.3613e-01,4.0000e+00
IMP_SCORE,1506,GO:0098801,2.3608e-01,1.0000e+01
IMP_SCORE,1507,GO:1901990,2.3607e-01,7.1000e+01
IMP_SCORE,1508,GO:0016273,2.3605e-01,1.1000e+01
IMP_SCORE,1509,GO:0043523,2.3595e-01,4.3000e+01
IMP_SCORE,1510,GO:0005766,2.3590e-01,1.4000e+01
IMP_SCORE,1511,GO:0071901,2.3588e-01,5.6000e+01
IMP_SCORE,1512,GO:0072661,2.3587e-01,1.1000e+01
IMP_SCORE,1513,GO:0071902,2.3572e-01,8.3000e+01
IMP_SCORE,1514,GO:1900745,2.3570e-01,1.0000e+01
IMP_SCORE,1515,GO:0016202,2.3568e-01,2.5000e+01
IMP_SCORE,1516,GO:0007006,2.3568e-01,2.9000e+01
IMP_SCORE,1517,GO:1902307,2.3554e-01,9.0000e+00
IMP_SCORE,1518,GO:0042166,2.3550e-01,8.0000e+00
IMP_SCORE,1519,GO:0002521,2.3536e-01,9.1000e+01
IMP_SCORE,1520,GO:0032454,2.3511e-01,4.0000e+00
IMP_SCORE,1521,GO:0050851,2.3511e-01,5.2000e+01
IMP_SCORE,1522,GO:0097421,2.3509e-01,1.3000e+01
IMP_SCORE,1523,GO:0031333,2.3495e-01,4.2000e+01
IMP_SCORE,1524,GO:0050792,2.3495e-01,6.7000e+01
IMP_SCORE,1525,GO:0050670,2.3494e-01,5.4000e+01
IMP_SCORE,1526,GO:0043372,2.3494e-01,1.1000e+01
IMP_SCORE,1527,GO:0030193,2.3493e-01,3.6000e+01
IMP_SCORE,1528,GO:0051044,2.3486e-01,7.0000e+00
IMP_SCORE,1529,GO:0051224,2.3477e-01,7.3000e+01
IMP_SCORE,1530,GO:0016071,2.3475e-01,1.7000e+02
IMP_SCORE,1531,GO:0008543,2.3464e-01,2.2000e+01
IMP_SCORE,1532,GO:0033189,2.3464e-01,8.0000e+00
IMP_SCORE,1533,GO:0046653,2.3462e-01,8.0000e+00
IMP_SCORE,1534,GO:0043204,2.3459e-01,5.9000e+01
IMP_SCORE,1535,GO:0070528,2.3457e-01,9.0000e+00
IMP_SCORE,1536,GO:0015807,2.3448e-01,3.2000e+01
IMP_SCORE,1537,GO:0045823,2.3441e-01,5.0000e+00
IMP_SCORE,1538,GO:0015867,2.3427e-01,1.7000e+01
IMP_SCORE,1539,GO:0032370,2.3427e-01,1.4000e+01
IMP_SCORE,1540,GO:0005829,2.3424e-01,1.7250e+03
IMP_SCORE,1541,GO:0001936,2.3414e-01,4.2000e+01
IMP_SCORE,1542,GO:0051251,2.3405e-01,5.9000e+01
IMP_SCORE,1543,GO:0039532,2.3405e-01,4.0000e+00
IMP_SCORE,1544,GO:0001569,2.3404e-01,6.0000e+00
IMP_SCORE,1545,GO:0048678,2.3403e-01,2.3000e+01
IMP_SCORE,1546,GO:0002523,2.3400e-01,1.7000e+01
IMP_SCORE,1547,GO:0003073,2.3400e-01,1.9000e+01
IMP_SCORE,1548,GO:0016801,2.3399e-01,5.1000e+01
IMP_SCORE,1549,GO:0045807,2.3386e-01,4.7000e+01
IMP_SCORE,1550,GO:0032870,2.3385e-01,1.0000e+02
IMP_SCORE,1551,GO:1903305,2.3378e-01,5.3000e+01
IMP_SCORE,1552,GO:0042169,2.3377e-01,2.3000e+01
IMP_SCORE,1553,GO:0006020,2.3377e-01,1.0000e+01
IMP_SCORE,1554,GO:0060337,2.3370e-01,1.0800e+02
IMP_SCORE,1555,GO:0002474,2.3370e-01,6.1000e+01
IMP_SCORE,1556,GO:2001233,2.3369e-01,1.1800e+02
IMP_SCORE,1557,GO:0032212,2.3368e-01,2.1000e+01
IMP_SCORE,1558,GO:0070373,2.3367e-01,3.0000e+01
IMP_SCORE,1559,GO:0016701,2.3360e-01,3.5000e+01
IMP_SCORE,1560,GO:1902186,2.3359e-01,9.0000e+00
IMP_SCORE,1561,GO:0033555,2.3355e-01,2.1000e+01
IMP_SCORE,1562,GO:0033162,2.3348e-01,4.0000e+00
IMP_SCORE,1563,GO:0034248,2.3347e-01,1.1100e+02
IMP_SCORE,1564,GO:0051645,2.3346e-01,1.1000e+01
IMP_SCORE,1565,GO:0045071,2.3337e-01,3.8000e+01
IMP_SCORE,1566,GO:0071312,2.3333e-01,1.2000e+01
IMP_SCORE,1567,GO:0002706,2.3332e-01,4.0000e+01
IMP_SCORE,1568,GO:0030672,2.3315e-01,8.6000e+01
IMP_SCORE,1569,GO:1990266,2.3310e-01,4.4000e+01
IMP_SCORE,1570,GO:0002431,2.3308e-01,2.7000e+01
IMP_SCORE,1571,GO:0035264,2.3303e-01,3.9000e+01
IMP_SCORE,1572,GO:0032231,2.3300e-01,4.9000e+01
IMP_SCORE,1573,GO:0019210,2.3297e-01,6.3000e+01
IMP_SCORE,1574,GO:1901616,2.3295e-01,4.1000e+01
IMP_SCORE,1575,GO:0009143,2.3276e-01,3.0000e+00
IMP_SCORE,1576,GO:1905330,2.3268e-01,3.3000e+01
IMP_SCORE,1577,GO:0040034,2.3265e-01,5.0000e+00
IMP_SCORE,1578,GO:0048512,2.3261e-01,2.3000e+01
IMP_SCORE,1579,GO:0046632,2.3260e-01,1.3000e+01
IMP_SCORE,1580,GO:0005528,2.3254e-01,2.9000e+01
IMP_SCORE,1581,GO:0010008,2.3254e-01,2.3000e+02
IMP_SCORE,1582,GO:0045078,2.3244e-01,1.9000e+01
IMP_SCORE,1583,GO:0043229,2.3242e-01,1.7620e+03
IMP_SCORE,1584,GO:0007346,2.3242e-01,1.6300e+02
IMP_SCORE,1585,GO:0051647,2.3235e-01,1.1000e+01
IMP_SCORE,1586,GO:0007213,2.3234e-01,2.1000e+01
IMP_SCORE,1587,GO:0030511,2.3231e-01,7.0000e+00
IMP_SCORE,1588,GO:0001910,2.3227e-01,1.7000e+01
IMP_SCORE,1589,GO:1902533,2.3220e-01,2.1200e+02
IMP_SCORE,1590,GO:0009313,2.3218e-01,4.1000e+01
IMP_SCORE,1591,GO:0032735,2.3213e-01,1.3000e+01
IMP_SCORE,1592,GO:0000188,2.3203e-01,3.0000e+01
IMP_SCORE,1593,GO:0071396,2.3200e-01,1.0000e+02
IMP_SCORE,1594,GO:0030835,2.3197e-01,1.7000e+01
IMP_SCORE,1595,GO:0031234,2.3180e-01,3.1000e+01
IMP_SCORE,1596,GO:0043230,2.3174e-01,9.1200e+02
IMP_SCORE,1597,GO:0097504,2.3172e-01,4.0000e+00
IMP_SCORE,1598,GO:1903052,2.3163e-01,3.3000e+01
IMP_SCORE,1599,GO:0009611,2.3159e-01,7.0000e+01
IMP_SCORE,1600,GO:0035254,2.3156e-01,1.1000e+01
IMP_SCORE,1601,GO:0001961,2.3155e-01,2.3000e+01
IMP_SCORE,1602,GO:0050714,2.3151e-01,6.3000e+01
IMP_SCORE,1603,GO:0001570,2.3131e-01,2.0000e+01
IMP_SCORE,1604,GO:0014070,2.3130e-01,2.1900e+02
IMP_SCORE,1605,GO:0043508,2.3129e-01,8.0000e+00
IMP_SCORE,1606,GO:0005774,2.3124e-01,2.5900e+02
IMP_SCORE,1607,GO:0000788,2.3124e-01,1.7000e+01
IMP_SCORE,1608,GO:0051607,2.3123e-01,8.2000e+01
IMP_SCORE,1609,GO:0006084,2.3122e-01,3.0000e+01
IMP_SCORE,1610,GO:0002828,2.3115e-01,2.2000e+01
IMP_SCORE,1611,GO:0046636,2.3104e-01,8.0000e+00
IMP_SCORE,1612,GO:0001659,2.3097e-01,7.0000e+00
IMP_SCORE,1613,GO:0035855,2.3095e-01,2.2000e+01
IMP_SCORE,1614,GO:0010485,2.3095e-01,4.0000e+00
IMP_SCORE,1615,GO:0048013,2.3085e-01,5.2000e+01
IMP_SCORE,1616,GO:1903362,2.3077e-01,6.6000e+01
IMP_SCORE,1617,GO:0000226,2.3073e-01,1.3800e+02
IMP_SCORE,1618,GO:0097539,2.3070e-01,4.0000e+00
IMP_SCORE,1619,GO:0030136,2.3062e-01,5.9000e+01
IMP_SCORE,1620,GO:0035640,2.3053e-01,2.6000e+01
IMP_SCORE,1621,GO:0009130,2.3052e-01,1.0000e+01
IMP_SCORE,1622,GO:0002718,2.3052e-01,1.2000e+01
IMP_SCORE,1623,GO:0008076,2.3051e-01,5.2000e+01
IMP_SCORE,1624,GO:0006471,2.3048e-01,6.0000e+00
IMP_SCORE,1625,GO:0008209,2.3047e-01,4.4000e+01
IMP_SCORE,1626,GO:0070169,2.3041e-01,2.3000e+01
IMP_SCORE,1627,GO:0002763,2.3040e-01,4.0000e+00
IMP_SCORE,1628,GO:0045665,2.3031e-01,7.3000e+01
IMP_SCORE,1629,GO:0043277,2.3031e-01,2.1000e+01
IMP_SCORE,1630,GO:0001846,2.3029e-01,3.4000e+01
IMP_SCORE,1631,GO:0070302,2.3027e-01,6.2000e+01
IMP_SCORE,1632,GO:0045830,2.3020e-01,6.0000e+00
IMP_SCORE,1633,GO:0006706,2.3016e-01,2.3000e+01
IMP_SCORE,1634,GO:2000045,2.3013e-01,5.2000e+01
IMP_SCORE,1635,GO:0030427,2.3008e-01,8.5000e+01
IMP_SCORE,1636,GO:0010667,2.3006e-01,5.0000e+00
IMP_SCORE,1637,GO:2000401,2.3004e-01,2.1000e+01
IMP_SCORE,1638,GO:0007076,2.3003e-01,4.0000e+00
IMP_SCORE,1639,GO:0070542,2.3002e-01,1.5000e+01
IMP_SCORE,1640,GO:0001763,2.3000e-01,6.2000e+01
IMP_SCORE,1641,GO:0045199,2.2999e-01,1.6000e+01
IMP_SCORE,1642,GO:0007179,2.2997e-01,3.0000e+01
IMP_SCORE,1643,GO:0031669,2.2994e-01,5.7000e+01
IMP_SCORE,1644,GO:1903707,2.2988e-01,7.5000e+01
IMP_SCORE,1645,GO:0001562,2.2975e-01,2.4000e+01
IMP_SCORE,1646,GO:1990778,2.2974e-01,8.8000e+01
IMP_SCORE,1647,GO:0046530,2.2971e-01,5.0000e+00
IMP_SCORE,1648,GO:0009125,2.2964e-01,4.0000e+00
IMP_SCORE,1649,GO:0055090,2.2961e-01,1.2000e+01
IMP_SCORE,1650,GO:0060788,2.2948e-01,5.0000e+00
IMP_SCORE,1651,GO:0001818,2.2945e-01,8.4000e+01
IMP_SCORE,1652,GO:0031369,2.2940e-01,3.9000e+01
IMP_SCORE,1653,GO:0004709,2.2938e-01,2.9000e+01
IMP_SCORE,1654,GO:0009124,2.2935e-01,1.8000e+01
IMP_SCORE,1655,GO:0060326,2.2933e-01,8.8000e+01
IMP_SCORE,1656,GO:0098780,2.2931e-01,7.0000e+00
IMP_SCORE,1657,GO:0010952,2.2929e-01,5.8000e+01
IMP_SCORE,1658,GO:0048839,2.2917e-01,5.8000e+01
IMP_SCORE,1659,GO:1900047,2.2916e-01,3.1000e+01
IMP_SCORE,1660,GO:0051495,2.2912e-01,6.2000e+01
IMP_SCORE,1661,GO:0014910,2.2907e-01,1.8000e+01
IMP_SCORE,1662,GO:0001965,2.2889e-01,2.2000e+01
IMP_SCORE,1663,GO:0070875,2.2882e-01,1.2000e+01
IMP_SCORE,1664,GO:0031281,2.2882e-01,2.0000e+01
IMP_SCORE,1665,GO:0002717,2.2880e-01,1.7000e+01
IMP_SCORE,1666,GO:0043542,2.2879e-01,3.6000e+01
IMP_SCORE,1667,GO:0071380,2.2876e-01,4.0000e+00
IMP_SCORE,1668,GO:0019003,2.2872e-01,5.5000e+01
IMP_SCORE,1669,GO:0010718,2.2868e-01,9.0000e+00
IMP_SCORE,1670,GO:0043535,2.2867e-01,1.4000e+01
IMP_SCORE,1671,GO:0046640,2.2862e-01,1.0000e+01
IMP_SCORE,1672,GO:0022008,2.2857e-01,4.1000e+01
IMP_SCORE,1673,GO:0046888,2.2848e-01,2.1000e+01
IMP_SCORE,1674,GO:0050728,2.2844e-01,4.0000e+01
IMP_SCORE,1675,GO:0043393,2.2842e-01,7.0000e+01
IMP_SCORE,1676,GO:0030665,2.2837e-01,5.3000e+01
IMP_SCORE,1677,GO:0050431,2.2837e-01,5.1000e+01
IMP_SCORE,1678,GO:0005996,2.2836e-01,1.0700e+02
IMP_SCORE,1679,GO:0097346,2.2835e-01,4.0000e+00
IMP_SCORE,1680,GO:0010769,2.2834e-01,8.6000e+01
IMP_SCORE,1681,GO:0001958,2.2830e-01,1.4000e+01
IMP_SCORE,1682,GO:0043200,2.2826e-01,3.2000e+01
IMP_SCORE,1683,GO:2001204,2.2824e-01,1.6000e+01
IMP_SCORE,1684,GO:0043149,2.2820e-01,1.5000e+01
IMP_SCORE,1685,GO:0002009,2.2819e-01,1.0000e+02
IMP_SCORE,1686,GO:2001252,2.2812e-01,2.9000e+01
IMP_SCORE,1687,GO:0052548,2.2807e-01,1.3400e+02
IMP_SCORE,1688,GO:1905809,2.2806e-01,5.0000e+00
IMP_SCORE,1689,GO:0000819,2.2805e-01,1.2000e+01
IMP_SCORE,1690,GO:0007164,2.2800e-01,1.3000e+01
IMP_SCORE,1691,GO:0002790,2.2797e-01,4.8000e+01
IMP_SCORE,1692,GO:0030100,2.2797e-01,6.8000e+01
IMP_SCORE,1693,GO:0048738,2.2796e-01,9.0000e+00
IMP_SCORE,1694,GO:1900424,2.2796e-01,1.4000e+01
IMP_SCORE,1695,GO:0005086,2.2788e-01,8.0000e+00
IMP_SCORE,1696,GO:0048714,2.2782e-01,1.4000e+01
IMP_SCORE,1697,GO:0050731,2.2775e-01,4.7000e+01
IMP_SCORE,1698,GO:0016239,2.2775e-01,1.8000e+01
IMP_SCORE,1699,GO:0031113,2.2772e-01,1.9000e+01
IMP_SCORE,1700,GO:0022617,2.2770e-01,8.4000e+01
IMP_SCORE,1701,GO:0036293,2.2769e-01,7.4000e+01
IMP_SCORE,1702,GO:0042177,2.2760e-01,3.8000e+01
IMP_SCORE,1703,GO:0001221,2.2759e-01,1.3000e+01
IMP_SCORE,1704,GO:0003018,2.2742e-01,4.1000e+01
IMP_SCORE,1705,GO:0099131,2.2731e-01,2.5000e+01
IMP_SCORE,1706,GO:0045622,2.2728e-01,9.0000e+00
IMP_SCORE,1707,GO:0006939,2.2722e-01,3.5000e+01
IMP_SCORE,1708,GO:0090102,2.2713e-01,8.0000e+00
IMP_SCORE,1709,GO:1904029,2.2711e-01,2.2000e+01
IMP_SCORE,1710,GO:0005488,2.2709e-01,2.0480e+03
IMP_SCORE,1711,GO:0045974,2.2706e-01,1.7000e+01
IMP_SCORE,1712,GO:0000082,2.2701e-01,3.6000e+01
IMP_SCORE,1713,GO:0043068,2.2696e-01,1.9300e+02
IMP_SCORE,1714,GO:0019827,2.2692e-01,3.7000e+01
IMP_SCORE,1715,GO:1903580,2.2686e-01,5.0000e+00
IMP_SCORE,1716,GO:0051347,2.2678e-01,1.0800e+02
IMP_SCORE,1717,GO:0005892,2.2669e-01,5.0000e+00
IMP_SCORE,1718,GO:0021549,2.2655e-01,3.5000e+01
IMP_SCORE,1719,GO:0016049,2.2655e-01,7.0000e+01
IMP_SCORE,1720,GO:0034369,2.2654e-01,1.1000e+01
IMP_SCORE,1721,GO:0031527,2.2649e-01,1.4000e+01
IMP_SCORE,1722,GO:0060536,2.2633e-01,3.0000e+00
IMP_SCORE,1723,GO:0032528,2.2631e-01,3.6000e+01
IMP_SCORE,1724,GO:0001078,2.2631e-01,5.6000e+01
IMP_SCORE,1725,GO:0045761,2.2629e-01,1.7000e+01
IMP_SCORE,1726,GO:0005773,2.2627e-01,2.8600e+02
IMP_SCORE,1727,GO:0042330,2.2620e-01,1.4700e+02
IMP_SCORE,1728,GO:0060759,2.2617e-01,6.2000e+01
IMP_SCORE,1729,GO:2000272,2.2605e-01,1.1000e+01
IMP_SCORE,1730,GO:0045987,2.2604e-01,1.3000e+01
IMP_SCORE,1731,GO:0045177,2.2602e-01,4.4000e+01
IMP_SCORE,1732,GO:0000982,2.2593e-01,9.2000e+01
IMP_SCORE,1733,GO:0010948,2.2588e-01,6.2000e+01
IMP_SCORE,1734,GO:0055038,2.2581e-01,7.0000e+01
IMP_SCORE,1735,GO:0030316,2.2576e-01,1.6000e+01
IMP_SCORE,1736,GO:0050764,2.2570e-01,3.4000e+01
IMP_SCORE,1737,GO:0048208,2.2568e-01,3.7000e+01
IMP_SCORE,1738,GO:0060674,2.2560e-01,2.8000e+01
IMP_SCORE,1739,GO:0046883,2.2559e-01,7.3000e+01
IMP_SCORE,1740,GO:0022853,2.2556e-01,4.9000e+01
IMP_SCORE,1741,GO:0031346,2.2549e-01,1.0700e+02
IMP_SCORE,1742,GO:0050746,2.2542e-01,1.1000e+01
IMP_SCORE,1743,GO:1902117,2.2535e-01,4.1000e+01
IMP_SCORE,1744,GO:0050732,2.2529e-01,1.6000e+01
IMP_SCORE,1745,GO:0010745,2.2527e-01,1.4000e+01
IMP_SCORE,1746,GO:0005031,2.2522e-01,2.9000e+01
IMP_SCORE,1747,GO:0048754,2.2519e-01,3.1000e+01
IMP_SCORE,1748,GO:0051371,2.2503e-01,1.8000e+01
IMP_SCORE,1749,GO:0051560,2.2502e-01,9.0000e+00
IMP_SCORE,1750,GO:0032154,2.2502e-01,4.8000e+01
IMP_SCORE,1751,GO:0032206,2.2501e-01,1.9000e+01
IMP_SCORE,1752,GO:0042417,2.2495e-01,1.1000e+01
IMP_SCORE,1753,GO:0048741,2.2493e-01,1.1000e+01
IMP_SCORE,1754,GO:1900117,2.2487e-01,5.0000e+00
IMP_SCORE,1755,GO:2000146,2.2478e-01,8.7000e+01
IMP_SCORE,1756,GO:1903599,2.2477e-01,5.0000e+00
IMP_SCORE,1757,GO:0010828,2.2474e-01,2.7000e+01
IMP_SCORE,1758,GO:0010744,2.2471e-01,1.1000e+01
IMP_SCORE,1759,GO:2001273,2.2471e-01,8.0000e+00
IMP_SCORE,1760,GO:0032769,2.2468e-01,1.0000e+01
IMP_SCORE,1761,GO:0030336,2.2467e-01,8.5000e+01
IMP_SCORE,1762,GO:0033993,2.2461e-01,2.2400e+02
IMP_SCORE,1763,GO:0015301,2.2457e-01,3.7000e+01
IMP_SCORE,1764,GO:0043299,2.2454e-01,1.1600e+02
IMP_SCORE,1765,GO:0010721,2.2452e-01,1.0300e+02
IMP_SCORE,1766,GO:0031970,2.2449e-01,6.6000e+01
IMP_SCORE,1767,GO:0005793,2.2446e-01,3.6000e+01
IMP_SCORE,1768,GO:0010821,2.2441e-01,8.3000e+01
IMP_SCORE,1769,GO:0099587,2.2439e-01,1.5000e+01
IMP_SCORE,1770,GO:0050775,2.2438e-01,1.2000e+01
IMP_SCORE,1771,GO:0015936,2.2437e-01,6.0000e+00
IMP_SCORE,1772,GO:0009260,2.2437e-01,3.2000e+01
IMP_SCORE,1773,GO:0006907,2.2426e-01,2.0000e+01
IMP_SCORE,1774,GO:0071310,2.2424e-01,3.1100e+02
IMP_SCORE,1775,GO:0048545,2.2414e-01,7.9000e+01
IMP_SCORE,1776,GO:0006099,2.2412e-01,3.3000e+01
IMP_SCORE,1777,GO:0043330,2.2405e-01,2.1000e+01
IMP_SCORE,1778,GO:0071417,2.2404e-01,1.0700e+02
IMP_SCORE,1779,GO:0042579,2.2403e-01,1.7000e+02
IMP_SCORE,1780,GO:0071709,2.2402e-01,9.0000e+00
IMP_SCORE,1781,GO:0007612,2.2401e-01,5.6000e+01
IMP_SCORE,1782,GO:0051090,2.2398e-01,1.1100e+02
IMP_SCORE,1783,GO:0008207,2.2398e-01,1.1000e+01
IMP_SCORE,1784,GO:0010634,2.2391e-01,2.0000e+01
IMP_SCORE,1785,GO:0051233,2.2388e-01,1.5000e+01
IMP_SCORE,1786,GO:0042326,2.2385e-01,1.0600e+02
IMP_SCORE,1787,GO:0050727,2.2385e-01,1.1100e+02
IMP_SCORE,1788,GO:0044058,2.2383e-01,1.9000e+01
IMP_SCORE,1789,GO:0071467,2.2374e-01,1.3000e+01
IMP_SCORE,1790,GO:0002791,2.2369e-01,1.0700e+02
IMP_SCORE,1791,GO:0042590,2.2363e-01,7.1000e+01
IMP_SCORE,1792,GO:0042098,2.2360e-01,9.0000e+00
IMP_SCORE,1793,GO:0035239,2.2355e-01,5.7000e+01
IMP_SCORE,1794,GO:0009967,2.2354e-01,3.1200e+02
IMP_SCORE,1795,GO:2000641,2.2348e-01,9.0000e+00
IMP_SCORE,1796,GO:0000079,2.2345e-01,3.4000e+01
IMP_SCORE,1797,GO:0043195,2.2338e-01,1.3000e+01
IMP_SCORE,1798,GO:0043011,2.2335e-01,1.7000e+01
IMP_SCORE,1799,GO:0035455,2.2321e-01,3.0000e+01
IMP_SCORE,1800,GO:0042832,2.2316e-01,2.2000e+01
IMP_SCORE,1801,GO:0043281,2.2307e-01,5.0000e+01
IMP_SCORE,1802,GO:0032369,2.2293e-01,7.0000e+00
IMP_SCORE,1803,GO:1903077,2.2291e-01,1.0000e+01
IMP_SCORE,1804,GO:0051865,2.2291e-01,3.6000e+01
IMP_SCORE,1805,GO:0016616,2.2287e-01,1.3100e+02
IMP_SCORE,1806,GO:0007507,2.2256e-01,8.2000e+01
IMP_SCORE,1807,GO:0042789,2.2244e-01,1.1000e+01
IMP_SCORE,1808,GO:0031057,2.2243e-01,1.4000e+01
IMP_SCORE,1809,GO:0005640,2.2238e-01,5.6000e+01
IMP_SCORE,1810,GO:0005545,2.2224e-01,4.5000e+01
IMP_SCORE,1811,GO:0043173,2.2217e-01,1.0000e+01
IMP_SCORE,1812,GO:0017157,2.2215e-01,6.3000e+01
IMP_SCORE,1813,GO:0030971,2.2213e-01,6.0000e+01
IMP_SCORE,1814,GO:0051091,2.2200e-01,8.4000e+01
IMP_SCORE,1815,GO:1903561,2.2198e-01,9.5000e+02
IMP_SCORE,1816,GO:0046685,2.2198e-01,2.6000e+01
IMP_SCORE,1817,GO:0042599,2.2196e-01,2.6000e+01
IMP_SCORE,1818,GO:0072562,2.2188e-01,1.7600e+02
IMP_SCORE,1819,GO:0010662,2.2186e-01,1.3000e+01
IMP_SCORE,1820,GO:0060491,2.2183e-01,8.9000e+01
IMP_SCORE,1821,GO:0019209,2.2182e-01,5.3000e+01
IMP_SCORE,1822,GO:0008139,2.2180e-01,1.7000e+01
IMP_SCORE,1823,GO:0051254,2.2159e-01,2.1100e+02
IMP_SCORE,1824,GO:0005777,2.2159e-01,1.3800e+02
IMP_SCORE,1825,GO:0045785,2.2158e-01,1.3300e+02
IMP_SCORE,1826,GO:0010181,2.2158e-01,2.8000e+01
IMP_SCORE,1827,GO:0060966,2.2148e-01,6.0000e+00
IMP_SCORE,1828,GO:0030140,2.2147e-01,9.0000e+00
IMP_SCORE,1829,GO:0007595,2.2139e-01,2.4000e+01
IMP_SCORE,1830,GO:0010638,2.2136e-01,1.6200e+02
IMP_SCORE,1831,GO:0006487,2.2134e-01,6.1000e+01
IMP_SCORE,1832,GO:0070935,2.2125e-01,5.0000e+00
IMP_SCORE,1833,GO:0030178,2.2124e-01,6.1000e+01
IMP_SCORE,1834,GO:0048168,2.2121e-01,3.2000e+01
IMP_SCORE,1835,GO:0047485,2.2121e-01,5.9000e+01
IMP_SCORE,1836,GO:0042632,2.2109e-01,1.9000e+01
IMP_SCORE,1837,GO:2000736,2.2102e-01,1.4000e+01
IMP_SCORE,1838,GO:0051568,2.2096e-01,5.0000e+00
IMP_SCORE,1839,GO:0008094,2.2091e-01,1.0000e+01
IMP_SCORE,1840,GO:0010522,2.2089e-01,2.0000e+01
IMP_SCORE,1841,GO:0044743,2.2085e-01,1.6000e+01
IMP_SCORE,1842,GO:0001525,2.2080e-01,1.2500e+02
IMP_SCORE,1843,GO:0042430,2.2077e-01,2.5000e+01
IMP_SCORE,1844,GO:0034612,2.2071e-01,6.6000e+01
IMP_SCORE,1845,GO:0044224,2.2061e-01,4.0000e+00
IMP_SCORE,1846,GO:0003700,2.2051e-01,2.7400e+02
IMP_SCORE,1847,GO:0006875,2.2049e-01,1.3700e+02
IMP_SCORE,1848,GO:0060253,2.2047e-01,8.0000e+00
IMP_SCORE,1849,GO:0030802,2.2043e-01,2.6000e+01
IMP_SCORE,1850,GO:0032793,2.2042e-01,8.0000e+00
IMP_SCORE,1851,GO:0032689,2.2040e-01,7.0000e+00
IMP_SCORE,1852,GO:0036442,2.2038e-01,9.0000e+00
IMP_SCORE,1853,GO:0032947,2.2033e-01,4.5000e+01
IMP_SCORE,1854,GO:0001934,2.2032e-01,1.5100e+02
IMP_SCORE,1855,GO:1901607,2.2031e-01,6.3000e+01
IMP_SCORE,1856,GO:0045765,2.2026e-01,9.9000e+01
IMP_SCORE,1857,GO:0032006,2.2025e-01,7.6000e+01
IMP_SCORE,1858,GO:0000018,2.1999e-01,9.0000e+00
IMP_SCORE,1859,GO:0008190,2.1994e-01,3.1000e+01
IMP_SCORE,1860,GO:0061005,2.1984e-01,1.3000e+01
IMP_SCORE,1861,GO:0045724,2.1983e-01,6.0000e+00
IMP_SCORE,1862,GO:0045766,2.1981e-01,7.4000e+01
IMP_SCORE,1863,GO:0008556,2.1964e-01,1.3000e+01
IMP_SCORE,1864,GO:0001101,2.1961e-01,1.0800e+02
IMP_SCORE,1865,GO:0007052,2.1959e-01,1.7000e+01
IMP_SCORE,1866,GO:0046916,2.1958e-01,4.8000e+01
IMP_SCORE,1867,GO:0086009,2.1954e-01,7.0000e+00
IMP_SCORE,1868,GO:0002703,2.1953e-01,4.5000e+01
IMP_SCORE,1869,GO:0005753,2.1944e-01,5.0000e+00
IMP_SCORE,1870,GO:0003823,2.1942e-01,9.3000e+01
IMP_SCORE,1871,GO:0016323,2.1939e-01,2.0700e+02
IMP_SCORE,1872,GO:0005634,2.1931e-01,1.2900e+03
IMP_SCORE,1873,GO:0033674,2.1926e-01,9.2000e+01
IMP_SCORE,1874,GO:0031968,2.1913e-01,1.6400e+02
IMP_SCORE,1875,GO:0051099,2.1911e-01,3.1000e+01
IMP_SCORE,1876,GO:0010035,2.1908e-01,2.1400e+02
IMP_SCORE,1877,GO:0031532,2.1908e-01,2.5000e+01
IMP_SCORE,1878,GO:0004707,2.1907e-01,1.3000e+01
IMP_SCORE,1879,GO:0006828,2.1904e-01,5.0000e+00
IMP_SCORE,1880,GO:0022011,2.1898e-01,1.4000e+01
IMP_SCORE,1881,GO:0072091,2.1894e-01,2.4000e+01
IMP_SCORE,1882,GO:0031342,2.1887e-01,1.0000e+01
IMP_SCORE,1883,GO:0035580,2.1879e-01,4.6000e+01
IMP_SCORE,1884,GO:1902806,2.1878e-01,4.9000e+01
IMP_SCORE,1885,GO:0018198,2.1876e-01,1.4000e+01
IMP_SCORE,1886,GO:2001022,2.1869e-01,1.7000e+01
IMP_SCORE,1887,GO:0016137,2.1861e-01,3.0000e+01
IMP_SCORE,1888,GO:1904063,2.1861e-01,1.0000e+01
IMP_SCORE,1889,GO:0031468,2.1861e-01,6.0000e+00
IMP_SCORE,1890,GO:0050848,2.1850e-01,2.2000e+01
IMP_SCORE,1891,GO:0002064,2.1846e-01,8.8000e+01
IMP_SCORE,1892,GO:0042982,2.1844e-01,1.8000e+01
IMP_SCORE,1893,GO:0010743,2.1838e-01,1.1000e+01
IMP_SCORE,1894,GO:0043236,2.1837e-01,4.3000e+01
IMP_SCORE,1895,GO:0036513,2.1835e-01,2.0000e+00
IMP_SCORE,1896,GO:0001848,2.1831e-01,2.7000e+01
IMP_SCORE,1897,GO:0031295,2.1828e-01,2.6000e+01
IMP_SCORE,1898,GO:1901216,2.1826e-01,2.3000e+01
IMP_SCORE,1899,GO:0009068,2.1825e-01,3.7000e+01
IMP_SCORE,1900,GO:0060562,2.1820e-01,2.9000e+01
IMP_SCORE,1901,GO:0010927,2.1819e-01,2.7000e+01
IMP_SCORE,1902,GO:0043408,2.1812e-01,1.6300e+02
IMP_SCORE,1903,GO:0001959,2.1800e-01,6.7000e+01
IMP_SCORE,1904,GO:0071674,2.1795e-01,1.9000e+01
IMP_SCORE,1905,GO:1904375,2.1789e-01,3.2000e+01
IMP_SCORE,1906,GO:0007229,2.1781e-01,6.7000e+01
IMP_SCORE,1907,GO:1904357,2.1781e-01,5.0000e+00
IMP_SCORE,1908,GO:0045446,2.1777e-01,6.0000e+00
IMP_SCORE,1909,GO:0072175,2.1775e-01,2.4000e+01
IMP_SCORE,1910,GO:0051452,2.1768e-01,1.7000e+01
IMP_SCORE,1911,GO:0032970,2.1768e-01,1.1900e+02
IMP_SCORE,1912,GO:1903317,2.1765e-01,6.5000e+01
IMP_SCORE,1913,GO:0019955,2.1765e-01,1.1000e+02
IMP_SCORE,1914,GO:0010559,2.1762e-01,1.1000e+01
IMP_SCORE,1915,GO:0046395,2.1761e-01,1.2300e+02
IMP_SCORE,1916,GO:0048534,2.1757e-01,7.2000e+01
IMP_SCORE,1917,GO:0044298,2.1755e-01,3.3000e+01
IMP_SCORE,1918,GO:0042056,2.1740e-01,1.5000e+01
IMP_SCORE,1919,GO:0045124,2.1739e-01,1.4000e+01
IMP_SCORE,1920,GO:1904294,2.1737e-01,1.2000e+01
IMP_SCORE,1921,GO:0023056,2.1736e-01,3.2900e+02
IMP_SCORE,1922,GO:0031902,2.1735e-01,1.0700e+02
IMP_SCORE,1923,GO:0005884,2.1719e-01,4.3000e+01
IMP_SCORE,1924,GO:0031668,2.1696e-01,5.4000e+01
IMP_SCORE,1925,GO:0000323,2.1695e-01,2.5300e+02
IMP_SCORE,1926,GO:2000178,2.1693e-01,1.1000e+01
IMP_SCORE,1927,GO:0019207,2.1690e-01,9.6000e+01
IMP_SCORE,1928,GO:0051782,2.1687e-01,1.2000e+01
IMP_SCORE,1929,GO:0048641,2.1684e-01,1.8000e+01
IMP_SCORE,1930,GO:0042278,2.1683e-01,3.6000e+01
IMP_SCORE,1931,GO:0005741,2.1675e-01,1.0900e+02
IMP_SCORE,1932,GO:0008009,2.1670e-01,1.9000e+01
IMP_SCORE,1933,GO:0019933,2.1667e-01,9.0000e+00
IMP_SCORE,1934,GO:0030159,2.1666e-01,3.8000e+01
IMP_SCORE,1935,GO:0002244,2.1666e-01,1.4800e+02
IMP_SCORE,1936,GO:0002062,2.1663e-01,1.0000e+01
IMP_SCORE,1937,GO:0018210,2.1662e-01,4.2000e+01
IMP_SCORE,1938,GO:0050821,2.1658e-01,5.1000e+01
IMP_SCORE,1939,GO:0071248,2.1654e-01,8.0000e+01
IMP_SCORE,1940,GO:0030968,2.1649e-01,5.6000e+01
IMP_SCORE,1941,GO:0043434,2.1647e-01,7.4000e+01
IMP_SCORE,1942,GO:0044724,2.1639e-01,7.5000e+01
IMP_SCORE,1943,GO:0051130,2.1636e-01,3.4200e+02
IMP_SCORE,1944,GO:0048147,2.1635e-01,3.0000e+01
IMP_SCORE,1945,GO:0009187,2.1626e-01,1.9000e+01
IMP_SCORE,1946,GO:0031594,2.1625e-01,6.2000e+01
IMP_SCORE,1947,GO:0032868,2.1620e-01,4.8000e+01
IMP_SCORE,1948,GO:0051282,2.1615e-01,2.0000e+01
IMP_SCORE,1949,GO:0046427,2.1600e-01,2.0000e+01
IMP_SCORE,1950,GO:0001067,2.1599e-01,1.7400e+02
IMP_SCORE,1951,GO:0071331,2.1596e-01,3.1000e+01
IMP_SCORE,1952,GO:0004029,2.1593e-01,3.9000e+01
IMP_SCORE,1953,GO:0006809,2.1591e-01,6.0000e+00
IMP_SCORE,1954,GO:1901031,2.1591e-01,1.3000e+01
IMP_SCORE,1955,GO:2000679,2.1587e-01,1.6000e+01
IMP_SCORE,1956,GO:0044853,2.1582e-01,3.2000e+01
IMP_SCORE,1957,GO:0043270,2.1571e-01,6.6000e+01
IMP_SCORE,1958,GO:0051533,2.1568e-01,7.0000e+00
IMP_SCORE,1959,GO:0006953,2.1567e-01,4.1000e+01
IMP_SCORE,1960,GO:0003735,2.1567e-01,9.2000e+01
IMP_SCORE,1961,GO:0070062,2.1562e-01,8.8600e+02
IMP_SCORE,1962,GO:0043679,2.1561e-01,4.6000e+01
IMP_SCORE,1963,GO:1904315,2.1559e-01,8.0000e+00
IMP_SCORE,1964,GO:0046321,2.1558e-01,6.0000e+00
IMP_SCORE,1965,GO:1902680,2.1553e-01,1.8900e+02
IMP_SCORE,1966,GO:0048185,2.1552e-01,1.6000e+01
IMP_SCORE,1967,GO:1903428,2.1552e-01,1.7000e+01
IMP_SCORE,1968,GO:0007422,2.1550e-01,4.6000e+01
IMP_SCORE,1969,GO:1902882,2.1536e-01,2.5000e+01
IMP_SCORE,1970,GO:0060401,2.1527e-01,1.1000e+01
IMP_SCORE,1971,GO:0019865,2.1523e-01,4.5000e+01
IMP_SCORE,1972,GO:0055026,2.1523e-01,7.0000e+00
IMP_SCORE,1973,GO:0044428,2.1520e-01,1.3670e+03
IMP_SCORE,1974,GO:0051721,2.1513e-01,1.9000e+01
IMP_SCORE,1975,GO:1905360,2.1513e-01,4.7000e+01
IMP_SCORE,1976,GO:0045619,2.1507e-01,3.9000e+01
IMP_SCORE,1977,GO:0019724,2.1504e-01,1.4000e+01
IMP_SCORE,1978,GO:0044440,2.1500e-01,2.4300e+02
IMP_SCORE,1979,GO:0006625,2.1497e-01,5.0000e+00
IMP_SCORE,1980,GO:1901343,2.1494e-01,3.2000e+01
IMP_SCORE,1981,GO:0045792,2.1493e-01,6.0000e+00
IMP_SCORE,1982,GO:0035591,2.1492e-01,4.5000e+01
IMP_SCORE,1983,GO:0101003,2.1491e-01,6.1000e+01
IMP_SCORE,1984,GO:0046513,2.1482e-01,2.7000e+01
IMP_SCORE,1985,GO:0016052,2.1477e-01,8.2000e+01
IMP_SCORE,1986,GO:0035850,2.1465e-01,1.6000e+01
IMP_SCORE,1987,GO:0019377,2.1464e-01,2.2000e+01
IMP_SCORE,1988,GO:0007166,2.1463e-01,7.1900e+02
IMP_SCORE,1989,GO:0006699,2.1462e-01,2.9000e+01
IMP_SCORE,1990,GO:0001886,2.1456e-01,4.0000e+00
IMP_SCORE,1991,GO:0070914,2.1447e-01,4.0000e+00
IMP_SCORE,1992,GO:0009880,2.1446e-01,2.0000e+01
IMP_SCORE,1993,GO:0001885,2.1443e-01,4.4000e+01
IMP_SCORE,1994,GO:0030155,2.1439e-01,2.2800e+02
IMP_SCORE,1995,GO:0043066,2.1438e-01,2.5500e+02
IMP_SCORE,1996,GO:0031347,2.1431e-01,1.9400e+02
IMP_SCORE,1997,GO:0005979,2.1406e-01,1.1000e+01
IMP_SCORE,1998,GO:0097153,2.1404e-01,1.9000e+01
IMP_SCORE,1999,GO:0031982,2.1395e-01,1.1040e+03
IMP_SCORE,2000,GO:0000979,2.1394e-01,2.3000e+01
IMP_SCORE,2001,GO:0045947,2.1393e-01,2.2000e+01
IMP_SCORE,2002,GO:0046677,2.1388e-01,2.9000e+01
IMP_SCORE,2003,GO:0099024,2.1387e-01,3.5000e+01
IMP_SCORE,2004,GO:0046683,2.1377e-01,4.1000e+01
IMP_SCORE,2005,GO:0050673,2.1370e-01,3.0000e+01
IMP_SCORE,2006,GO:0032944,2.1369e-01,6.4000e+01
IMP_SCORE,2007,GO:0003356,2.1367e-01,5.0000e+00
IMP_SCORE,2008,GO:2001238,2.1366e-01,1.8000e+01
IMP_SCORE,2009,GO:0032801,2.1364e-01,8.0000e+00
IMP_SCORE,2010,GO:0032469,2.1364e-01,5.0000e+00
IMP_SCORE,2011,GO:0051895,2.1358e-01,6.0000e+00
IMP_SCORE,2012,GO:2000104,2.1354e-01,1.7000e+01
IMP_SCORE,2013,GO:0008527,2.1350e-01,2.7000e+01
IMP_SCORE,2014,GO:0060079,2.1347e-01,3.1000e+01
IMP_SCORE,2015,GO:0061077,2.1346e-01,7.6000e+01
IMP_SCORE,2016,GO:0050671,2.1345e-01,3.4000e+01
IMP_SCORE,2017,GO:0009719,2.1330e-01,2.7200e+02
IMP_SCORE,2018,GO:0017075,2.1330e-01,1.0000e+01
IMP_SCORE,2019,GO:0032890,2.1328e-01,1.6000e+01
IMP_SCORE,2020,GO:0048813,2.1327e-01,3.3000e+01
IMP_SCORE,2021,GO:0038093,2.1316e-01,5.1000e+01
IMP_SCORE,2022,GO:0033673,2.1305e-01,8.2000e+01
IMP_SCORE,2023,GO:0060076,2.1304e-01,9.0000e+00
IMP_SCORE,2024,GO:0031349,2.1295e-01,9.9000e+01
IMP_SCORE,2025,GO:0043227,2.1294e-01,1.4570e+03
IMP_SCORE,2026,GO:0055007,2.1286e-01,7.0000e+00
IMP_SCORE,2027,GO:1902105,2.1285e-01,1.1900e+02
IMP_SCORE,2028,GO:0009144,2.1284e-01,2.7000e+01
IMP_SCORE,2029,GO:0072178,2.1280e-01,5.0000e+00
IMP_SCORE,2030,GO:0042589,2.1278e-01,1.7000e+01
IMP_SCORE,2031,GO:0021819,2.1277e-01,1.4000e+01
IMP_SCORE,2032,GO:0061136,2.1275e-01,5.0000e+01
IMP_SCORE,2033,GO:0097200,2.1270e-01,2.9000e+01
IMP_SCORE,2034,GO:0002823,2.1270e-01,2.1000e+01
IMP_SCORE,2035,GO:0045577,2.1266e-01,8.0000e+00
IMP_SCORE,2036,GO:0045981,2.1249e-01,1.1000e+01
IMP_SCORE,2037,GO:2000177,2.1247e-01,4.0000e+01
IMP_SCORE,2038,GO:0070482,2.1245e-01,8.0000e+01
IMP_SCORE,2039,GO:0060359,2.1239e-01,1.4000e+01
IMP_SCORE,2040,GO:0034329,2.1238e-01,1.3400e+02
IMP_SCORE,2041,GO:0006814,2.1236e-01,7.3000e+01
IMP_SCORE,2042,GO:0019233,2.1229e-01,2.8000e+01
IMP_SCORE,2043,GO:0045236,2.1229e-01,5.0000e+00
IMP_SCORE,2044,GO:0004713,2.1225e-01,6.4000e+01
IMP_SCORE,2045,GO:0070849,2.1224e-01,1.1000e+01
IMP_SCORE,2046,GO:0043388,2.1221e-01,6.0000e+00
IMP_SCORE,2047,GO:0002363,2.1221e-01,1.0000e+01
IMP_SCORE,2048,GO:0005123,2.1218e-01,1.8000e+01
IMP_SCORE,2049,GO:0042104,2.1215e-01,1.2000e+01
IMP_SCORE,2050,GO:0005518,2.1212e-01,5.1000e+01
IMP_SCORE,2051,GO:0034405,2.1206e-01,1.2000e+01
IMP_SCORE,2052,GO:0004791,2.1201e-01,8.0000e+00
IMP_SCORE,2053,GO:0016810,2.1194e-01,1.7100e+02
IMP_SCORE,2054,GO:0050849,2.1185e-01,6.0000e+00
IMP_SCORE,2055,GO:0010469,2.1184e-01,3.5000e+01
IMP_SCORE,2056,GO:0032720,2.1181e-01,1.1000e+01
IMP_SCORE,2057,GO:0043177,2.1177e-01,1.1100e+02
IMP_SCORE,2058,GO:0007613,2.1168e-01,6.9000e+01
IMP_SCORE,2059,GO:0044057,2.1165e-01,1.8300e+02
IMP_SCORE,2060,GO:0035641,2.1164e-01,1.2000e+01
IMP_SCORE,2061,GO:0030669,2.1159e-01,2.8000e+01
IMP_SCORE,2062,GO:0005234,2.1147e-01,2.1000e+01
IMP_SCORE,2063,GO:0070233,2.1146e-01,2.1000e+01
IMP_SCORE,2064,GO:0031570,2.1146e-01,3.3000e+01
IMP_SCORE,2065,GO:0002263,2.1140e-01,1.5500e+02
IMP_SCORE,2066,GO:0050867,2.1134e-01,7.7000e+01
IMP_SCORE,2067,GO:0051271,2.1125e-01,8.6000e+01
IMP_SCORE,2068,GO:0042221,2.1118e-01,7.4700e+02
IMP_SCORE,2069,GO:0016780,2.1117e-01,1.2000e+01
IMP_SCORE,2070,GO:0045787,2.1111e-01,9.9000e+01
IMP_SCORE,2071,GO:0072329,2.1107e-01,7.4000e+01
IMP_SCORE,2072,GO:0000272,2.1102e-01,1.6000e+01
IMP_SCORE,2073,GO:0007040,2.1097e-01,4.3000e+01
IMP_SCORE,2074,GO:0043331,2.1094e-01,3.2000e+01
IMP_SCORE,2075,GO:0019400,2.1089e-01,1.0000e+01
IMP_SCORE,2076,GO:0010656,2.1087e-01,6.0000e+00
IMP_SCORE,2077,GO:0045191,2.1086e-01,5.0000e+00
IMP_SCORE,2078,GO:0043516,2.1086e-01,1.5000e+01
IMP_SCORE,2079,GO:0051640,2.1070e-01,1.1800e+02
IMP_SCORE,2080,GO:0002673,2.1067e-01,5.7000e+01
IMP_SCORE,2081,GO:0098632,2.1063e-01,4.1000e+01
IMP_SCORE,2082,GO:0001775,2.1062e-01,3.0300e+02
IMP_SCORE,2083,GO:0043267,2.1062e-01,4.0000e+00
IMP_SCORE,2084,GO:0071695,2.1061e-01,1.5000e+01
IMP_SCORE,2085,GO:0097191,2.1057e-01,3.7000e+01
IMP_SCORE,2086,GO:0051783,2.1056e-01,4.5000e+01
IMP_SCORE,2087,GO:0045597,2.1051e-01,2.5500e+02
IMP_SCORE,2088,GO:1902745,2.1051e-01,1.8000e+01
IMP_SCORE,2089,GO:0045576,2.1044e-01,1.6000e+01
IMP_SCORE,2090,GO:0060548,2.1042e-01,2.4500e+02
IMP_SCORE,2091,GO:0006293,2.1041e-01,7.0000e+00
IMP_SCORE,2092,GO:0080135,2.1038e-01,1.4700e+02
IMP_SCORE,2093,GO:0042327,2.1027e-01,1.4900e+02
IMP_SCORE,2094,GO:0021795,2.1027e-01,2.1000e+01
IMP_SCORE,2095,GO:0000096,2.1023e-01,3.6000e+01
IMP_SCORE,2096,GO:0030670,2.1019e-01,5.1000e+01
IMP_SCORE,2097,GO:0000159,2.1019e-01,2.9000e+01
IMP_SCORE,2098,GO:0036151,2.1018e-01,3.9000e+01
IMP_SCORE,2099,GO:0005887,2.1013e-01,7.5200e+02
IMP_SCORE,2100,GO:0042340,2.1001e-01,1.8000e+01
IMP_SCORE,2101,GO:0016614,2.0997e-01,1.3000e+02
IMP_SCORE,2102,GO:0004435,2.0989e-01,2.9000e+01
IMP_SCORE,2103,GO:0003208,2.0987e-01,5.0000e+00
IMP_SCORE,2104,GO:1903209,2.0986e-01,5.0000e+00
IMP_SCORE,2105,GO:0036230,2.0981e-01,1.0300e+02
IMP_SCORE,2106,GO:0043065,2.0976e-01,1.8600e+02
IMP_SCORE,2107,GO:0032885,2.0974e-01,1.4000e+01
IMP_SCORE,2108,GO:0051236,2.0966e-01,7.5000e+01
IMP_SCORE,2109,GO:0010506,2.0961e-01,1.2000e+02
IMP_SCORE,2110,GO:0032874,2.0953e-01,2.5000e+01
IMP_SCORE,2111,GO:0086011,2.0953e-01,8.0000e+00
IMP_SCORE,2112,GO:0010155,2.0947e-01,3.0000e+00
IMP_SCORE,2113,GO:0031952,2.0942e-01,1.6000e+01
IMP_SCORE,2114,GO:0050779,2.0938e-01,1.2000e+01
IMP_SCORE,2115,GO:0010955,2.0934e-01,1.2000e+01
IMP_SCORE,2116,GO:0097479,2.0929e-01,2.8000e+01
IMP_SCORE,2117,GO:0051241,2.0926e-01,2.6800e+02
IMP_SCORE,2118,GO:1903140,2.0924e-01,1.3000e+01
IMP_SCORE,2119,GO:0038094,2.0922e-01,2.4000e+01
IMP_SCORE,2120,GO:0001709,2.0918e-01,2.9000e+01
IMP_SCORE,2121,GO:0000460,2.0908e-01,5.0000e+00
IMP_SCORE,2122,GO:0043525,2.0908e-01,1.7000e+01
IMP_SCORE,2123,GO:0099501,2.0890e-01,6.0000e+01
IMP_SCORE,2124,GO:0050768,2.0889e-01,1.0300e+02
IMP_SCORE,2125,GO:0005886,2.0879e-01,1.7620e+03
IMP_SCORE,2126,GO:0042698,2.0876e-01,6.0000e+00
IMP_SCORE,2127,GO:0002040,2.0871e-01,2.6000e+01
IMP_SCORE,2128,GO:0002253,2.0868e-01,1.6200e+02
IMP_SCORE,2129,GO:0007271,2.0865e-01,1.3000e+01
IMP_SCORE,2130,GO:0051047,2.0864e-01,8.3000e+01
IMP_SCORE,2131,GO:1903557,2.0860e-01,1.3000e+01
IMP_SCORE,2132,GO:0006004,2.0852e-01,2.6000e+01
IMP_SCORE,2133,GO:0030029,2.0847e-01,1.6100e+02
IMP_SCORE,2134,GO:0048869,2.0847e-01,8.8200e+02
IMP_SCORE,2135,GO:0090036,2.0842e-01,1.9000e+01
IMP_SCORE,2136,GO:0016298,2.0842e-01,1.0100e+02
IMP_SCORE,2137,GO:0002573,2.0840e-01,4.1000e+01
IMP_SCORE,2138,GO:0044437,2.0823e-01,3.6800e+02
IMP_SCORE,2139,GO:0031543,2.0822e-01,5.0000e+00
IMP_SCORE,2140,GO:0090276,2.0809e-01,6.9000e+01
IMP_SCORE,2141,GO:0030225,2.0807e-01,1.6000e+01
IMP_SCORE,2142,GO:0005178,2.0800e-01,9.9000e+01
IMP_SCORE,2143,GO:0031069,2.0797e-01,5.0000e+00
IMP_SCORE,2144,GO:0048015,2.0793e-01,3.4000e+01
IMP_SCORE,2145,GO:0032092,2.0792e-01,1.5000e+01
IMP_SCORE,2146,GO:0031674,2.0791e-01,2.4000e+01
IMP_SCORE,2147,GO:0010810,2.0791e-01,8.1000e+01
IMP_SCORE,2148,GO:2000637,2.0790e-01,9.0000e+00
IMP_SCORE,2149,GO:0016241,2.0790e-01,5.5000e+01
IMP_SCORE,2150,GO:0030117,2.0786e-01,5.1000e+01
IMP_SCORE,2151,GO:1903522,2.0783e-01,9.1000e+01
IMP_SCORE,2152,GO:1902235,2.0782e-01,8.0000e+00
IMP_SCORE,2153,GO:0001649,2.0781e-01,5.2000e+01
IMP_SCORE,2154,GO:0061572,2.0772e-01,3.7000e+01
IMP_SCORE,2155,GO:0019755,2.0772e-01,3.1000e+01
IMP_SCORE,2156,GO:0046425,2.0768e-01,4.0000e+01
IMP_SCORE,2157,GO:0008201,2.0767e-01,9.6000e+01
IMP_SCORE,2158,GO:0016020,2.0766e-01,2.4100e+03
IMP_SCORE,2159,GO:0043069,2.0763e-01,2.4100e+02
IMP_SCORE,2160,GO:0002761,2.0760e-01,7.3000e+01
IMP_SCORE,2161,GO:0032409,2.0757e-01,1.0300e+02
IMP_SCORE,2162,GO:0032839,2.0756e-01,1.0000e+01
IMP_SCORE,2163,GO:0031334,2.0756e-01,5.1000e+01
IMP_SCORE,2164,GO:1903955,2.0750e-01,2.6000e+01
IMP_SCORE,2165,GO:0060590,2.0748e-01,3.2000e+01
IMP_SCORE,2166,GO:0010038,2.0733e-01,1.9800e+02
IMP_SCORE,2167,GO:0071482,2.0732e-01,3.3000e+01
IMP_SCORE,2168,GO:0016504,2.0730e-01,1.7000e+01
IMP_SCORE,2169,GO:0015931,2.0729e-01,9.6000e+01
IMP_SCORE,2170,GO:0051952,2.0728e-01,2.2000e+01
IMP_SCORE,2171,GO:0030501,2.0726e-01,2.3000e+01
IMP_SCORE,2172,GO:0022604,2.0725e-01,1.8100e+02
IMP_SCORE,2173,GO:0071624,2.0724e-01,1.6000e+01
IMP_SCORE,2174,GO:0007274,2.0724e-01,2.1000e+01
IMP_SCORE,2175,GO:0000978,2.0721e-01,8.0000e+01
IMP_SCORE,2176,GO:0031062,2.0713e-01,1.5000e+01
IMP_SCORE,2177,GO:0061650,2.0709e-01,3.1000e+01
IMP_SCORE,2178,GO:0031994,2.0704e-01,7.0000e+00
IMP_SCORE,2179,GO:1901021,2.0704e-01,7.0000e+00
IMP_SCORE,2180,GO:0098659,2.0700e-01,7.0000e+00
IMP_SCORE,2181,GO:0005351,2.0699e-01,1.4000e+01
IMP_SCORE,2182,GO:2000107,2.0684e-01,3.8000e+01
IMP_SCORE,2183,GO:0030522,2.0680e-01,4.6000e+01
IMP_SCORE,2184,GO:0007178,2.0676e-01,5.3000e+01
IMP_SCORE,2185,GO:0090257,2.0674e-01,5.5000e+01
IMP_SCORE,2186,GO:0071496,2.0674e-01,9.2000e+01
IMP_SCORE,2187,GO:0070633,2.0673e-01,1.9000e+01
IMP_SCORE,2188,GO:0030397,2.0673e-01,1.8000e+01
IMP_SCORE,2189,GO:0070663,2.0671e-01,6.3000e+01
IMP_SCORE,2190,GO:0001568,2.0662e-01,5.1000e+01
IMP_SCORE,2191,GO:2001242,2.0658e-01,3.5000e+01
IMP_SCORE,2192,GO:0014015,2.0651e-01,2.3000e+01
IMP_SCORE,2193,GO:0010494,2.0637e-01,2.1000e+01
IMP_SCORE,2194,GO:0043410,2.0623e-01,1.0000e+02
IMP_SCORE,2195,GO:0048639,2.0623e-01,2.8000e+01
IMP_SCORE,2196,GO:1904814,2.0615e-01,5.0000e+00
IMP_SCORE,2197,GO:0016042,2.0614e-01,1.8400e+02
IMP_SCORE,2198,GO:0042044,2.0611e-01,4.4000e+01
IMP_SCORE,2199,GO:0038024,2.0607e-01,1.0100e+02
IMP_SCORE,2200,GO:0032271,2.0607e-01,5.9000e+01
IMP_SCORE,2201,GO:0034123,2.0606e-01,9.0000e+00
IMP_SCORE,2202,GO:0051081,2.0598e-01,1.0000e+01
IMP_SCORE,2203,GO:0071621,2.0596e-01,4.6000e+01
IMP_SCORE,2204,GO:0005769,2.0592e-01,1.6200e+02
IMP_SCORE,2205,GO:0044270,2.0588e-01,9.6000e+01
IMP_SCORE,2206,GO:0015248,2.0581e-01,1.4000e+01
IMP_SCORE,2207,GO:0010524,2.0578e-01,1.6000e+01
IMP_SCORE,2208,GO:0030518,2.0574e-01,2.6000e+01
IMP_SCORE,2209,GO:0070887,2.0563e-01,4.0700e+02
IMP_SCORE,2210,GO:0101031,2.0557e-01,5.0000e+00
IMP_SCORE,2211,GO:0042287,2.0556e-01,3.7000e+01
IMP_SCORE,2212,GO:0043394,2.0556e-01,4.0000e+01
IMP_SCORE,2213,GO:0043025,2.0556e-01,2.2900e+02
IMP_SCORE,2214,GO:0016248,2.0552e-01,2.9000e+01
IMP_SCORE,2215,GO:0046390,2.0540e-01,2.0000e+01
IMP_SCORE,2216,GO:0061630,2.0537e-01,7.3000e+01
IMP_SCORE,2217,GO:0031975,2.0536e-01,1.5400e+02
IMP_SCORE,2218,GO:0019371,2.0535e-01,1.7000e+01
IMP_SCORE,2219,GO:0045125,2.0532e-01,1.3000e+01
IMP_SCORE,2220,GO:0002697,2.0523e-01,9.6000e+01
IMP_SCORE,2221,GO:0006661,2.0520e-01,4.3000e+01
IMP_SCORE,2222,GO:0072015,2.0519e-01,1.2000e+01
IMP_SCORE,2223,GO:0050796,2.0504e-01,6.4000e+01
IMP_SCORE,2224,GO:0031983,2.0494e-01,1.3500e+02
IMP_SCORE,2225,GO:0051050,2.0493e-01,2.2600e+02
IMP_SCORE,2226,GO:0033119,2.0482e-01,4.0000e+00
IMP_SCORE,2227,GO:0002821,2.0481e-01,1.7000e+01
IMP_SCORE,2228,GO:0045663,2.0463e-01,2.1000e+01
IMP_SCORE,2229,GO:0005605,2.0460e-01,8.0000e+00
IMP_SCORE,2230,GO:0001558,2.0459e-01,1.7300e+02
IMP_SCORE,2231,GO:0051146,2.0454e-01,4.0000e+00
IMP_SCORE,2232,GO:0050000,2.0452e-01,2.5000e+01
IMP_SCORE,2233,GO:0048524,2.0448e-01,2.4000e+01
IMP_SCORE,2234,GO:0002479,2.0447e-01,5.2000e+01
IMP_SCORE,2235,GO:1902305,2.0441e-01,5.1000e+01
IMP_SCORE,2236,GO:0002757,2.0438e-01,1.1800e+02
IMP_SCORE,2237,GO:0098900,2.0435e-01,2.1000e+01
IMP_SCORE,2238,GO:0090004,2.0429e-01,2.5000e+01
IMP_SCORE,2239,GO:0072665,2.0428e-01,1.9000e+01
IMP_SCORE,2240,GO:0006639,2.0426e-01,5.4000e+01
IMP_SCORE,2241,GO:2001053,2.0423e-01,5.0000e+00
IMP_SCORE,2242,GO:0016891,2.0423e-01,3.5000e+01
IMP_SCORE,2243,GO:1903532,2.0419e-01,7.8000e+01
IMP_SCORE,2244,GO:0002437,2.0416e-01,5.0000e+00
IMP_SCORE,2245,GO:0009408,2.0413e-01,8.1000e+01
IMP_SCORE,2246,GO:0002831,2.0407e-01,5.4000e+01
IMP_SCORE,2247,GO:0004407,2.0405e-01,1.2000e+01
IMP_SCORE,2248,GO:0035904,2.0405e-01,6.0000e+00
IMP_SCORE,2249,GO:0001954,2.0403e-01,1.9000e+01
IMP_SCORE,2250,GO:1902115,2.0377e-01,8.3000e+01
IMP_SCORE,2251,GO:0031279,2.0376e-01,2.0000e+01
IMP_SCORE,2252,GO:0005765,2.0373e-01,2.7900e+02
IMP_SCORE,2253,GO:0010975,2.0372e-01,1.3200e+02
IMP_SCORE,2254,GO:0001912,2.0371e-01,8.0000e+00
IMP_SCORE,2255,GO:0031253,2.0360e-01,1.3700e+02
IMP_SCORE,2256,GO:0032956,2.0360e-01,9.7000e+01
IMP_SCORE,2257,GO:0031400,2.0358e-01,1.1900e+02
IMP_SCORE,2258,GO:0009081,2.0356e-01,5.7000e+01
IMP_SCORE,2259,GO:0004623,2.0355e-01,3.3000e+01
IMP_SCORE,2260,GO:0042119,2.0347e-01,1.0500e+02
IMP_SCORE,2261,GO:0051155,2.0347e-01,2.2000e+01
IMP_SCORE,2262,GO:0046676,2.0346e-01,1.6000e+01
IMP_SCORE,2263,GO:0070873,2.0344e-01,1.3000e+01
IMP_SCORE,2264,GO:0051248,2.0344e-01,2.5200e+02
IMP_SCORE,2265,GO:0009886,2.0335e-01,1.4000e+01
IMP_SCORE,2266,GO:0033267,2.0334e-01,8.9000e+01
IMP_SCORE,2267,GO:0006531,2.0333e-01,1.8000e+01
IMP_SCORE,2268,GO:0007492,2.0329e-01,5.0000e+00
IMP_SCORE,2269,GO:2000147,2.0326e-01,1.0200e+02
IMP_SCORE,2270,GO:0042887,2.0323e-01,5.0000e+01
IMP_SCORE,2271,GO:0008200,2.0318e-01,2.5000e+01
IMP_SCORE,2272,GO:0071498,2.0317e-01,5.0000e+00
IMP_SCORE,2273,GO:0005654,2.0313e-01,9.7700e+02
IMP_SCORE,2274,GO:0005109,2.0312e-01,1.1000e+01
IMP_SCORE,2275,GO:0043648,2.0310e-01,6.6000e+01
IMP_SCORE,2276,GO:0098805,2.0307e-01,4.9700e+02
IMP_SCORE,2277,GO:1902883,2.0306e-01,1.4000e+01
IMP_SCORE,2278,GO:0051125,2.0306e-01,9.0000e+00
IMP_SCORE,2279,GO:0048640,2.0305e-01,3.5000e+01
IMP_SCORE,2280,GO:1902807,2.0303e-01,3.7000e+01
IMP_SCORE,2281,GO:0051491,2.0300e-01,4.2000e+01
IMP_SCORE,2282,GO:0060173,2.0299e-01,4.8000e+01
IMP_SCORE,2283,GO:0007259,2.0297e-01,1.9000e+01
IMP_SCORE,2284,GO:0000959,2.0294e-01,1.1000e+01
IMP_SCORE,2285,GO:0005764,2.0287e-01,2.6300e+02
IMP_SCORE,2286,GO:0008320,2.0281e-01,6.0000e+00
IMP_SCORE,2287,GO:2000249,2.0280e-01,2.7000e+01
IMP_SCORE,2288,GO:0043292,2.0274e-01,5.4000e+01
IMP_SCORE,2289,GO:0032413,2.0271e-01,1.0000e+01
IMP_SCORE,2290,GO:0031307,2.0267e-01,5.0000e+00
IMP_SCORE,2291,GO:0005721,2.0265e-01,5.0000e+00
IMP_SCORE,2292,GO:1904358,2.0263e-01,2.8000e+01
IMP_SCORE,2293,GO:0048538,2.0262e-01,9.0000e+00
IMP_SCORE,2294,GO:0072395,2.0258e-01,1.4000e+01
IMP_SCORE,2295,GO:0032355,2.0242e-01,6.3000e+01
IMP_SCORE,2296,GO:0031965,2.0241e-01,2.6500e+02
IMP_SCORE,2297,GO:0019825,2.0238e-01,4.1000e+01
IMP_SCORE,2298,GO:0001085,2.0223e-01,4.8000e+01
IMP_SCORE,2299,GO:0033146,2.0210e-01,1.8000e+01
IMP_SCORE,2300,GO:0005200,2.0207e-01,1.2900e+02
IMP_SCORE,2301,GO:2000188,2.0206e-01,1.0000e+01
IMP_SCORE,2302,GO:0070374,2.0200e-01,3.8000e+01
IMP_SCORE,2303,GO:0008037,2.0193e-01,1.9500e+02
IMP_SCORE,2304,GO:0001843,2.0190e-01,1.9000e+01
IMP_SCORE,2305,GO:0021702,2.0189e-01,1.0000e+01
IMP_SCORE,2306,GO:0045944,2.0186e-01,1.6300e+02
IMP_SCORE,2307,GO:0019882,2.0184e-01,1.1700e+02
IMP_SCORE,2308,GO:0002700,2.0160e-01,3.5000e+01
IMP_SCORE,2309,GO:0031344,2.0157e-01,2.2200e+02
IMP_SCORE,2310,GO:0005902,2.0144e-01,5.4000e+01
IMP_SCORE,2311,GO:0097485,2.0144e-01,1.6900e+02
IMP_SCORE,2312,GO:0017121,2.0141e-01,1.2000e+01
IMP_SCORE,2313,GO:0045335,2.0140e-01,3.8000e+01
IMP_SCORE,2314,GO:0005759,2.0140e-01,1.9900e+02
IMP_SCORE,2315,GO:0051147,2.0133e-01,6.8000e+01
IMP_SCORE,2316,GO:0015459,2.0128e-01,4.7000e+01
IMP_SCORE,2317,GO:0051054,2.0122e-01,4.2000e+01
IMP_SCORE,2318,GO:0060688,2.0120e-01,1.3000e+01
IMP_SCORE,2319,GO:1901701,2.0115e-01,1.8700e+02
IMP_SCORE,2320,GO:0032292,2.0113e-01,8.0000e+00
IMP_SCORE,2321,GO:0072678,2.0111e-01,1.8000e+01
IMP_SCORE,2322,GO:0072163,2.0110e-01,1.6000e+01
IMP_SCORE,2323,GO:0005737,2.0109e-01,1.9150e+03
IMP_SCORE,2324,GO:0050864,2.0105e-01,2.6000e+01
IMP_SCORE,2325,GO:0051497,2.0100e-01,8.0000e+00
IMP_SCORE,2326,GO:0045943,2.0083e-01,4.0000e+00
IMP_SCORE,2327,GO:0010107,2.0082e-01,3.3000e+01
IMP_SCORE,2328,GO:0030330,2.0072e-01,2.1000e+01
IMP_SCORE,2329,GO:1901032,2.0070e-01,1.4000e+01
IMP_SCORE,2330,GO:0044243,2.0068e-01,3.5000e+01
IMP_SCORE,2331,GO:0051051,2.0067e-01,1.2300e+02
IMP_SCORE,2332,GO:0030814,2.0066e-01,3.5000e+01
IMP_SCORE,2333,GO:0002690,2.0065e-01,2.7000e+01
IMP_SCORE,2334,GO:0009991,2.0058e-01,1.2900e+02
IMP_SCORE,2335,GO:0051240,2.0058e-01,3.0900e+02
IMP_SCORE,2336,GO:0002275,2.0049e-01,1.0200e+02
IMP_SCORE,2337,GO:0050729,2.0046e-01,6.1000e+01
IMP_SCORE,2338,GO:0010564,2.0042e-01,1.5000e+02
IMP_SCORE,2339,GO:0050996,2.0040e-01,8.0000e+00
IMP_SCORE,2340,GO:0032753,2.0037e-01,9.0000e+00
IMP_SCORE,2341,GO:0002221,2.0036e-01,5.3000e+01
IMP_SCORE,2342,GO:0009954,2.0035e-01,5.0000e+00
IMP_SCORE,2343,GO:0042605,2.0032e-01,3.9000e+01
IMP_SCORE,2344,GO:0019221,2.0024e-01,2.4000e+02
IMP_SCORE,2345,GO:0045185,2.0023e-01,3.7000e+01
IMP_SCORE,2346,GO:0044262,2.0022e-01,7.9000e+01
IMP_SCORE,2347,GO:0051250,2.0017e-01,3.6000e+01
IMP_SCORE,2348,GO:0043618,2.0015e-01,2.4000e+01
IMP_SCORE,2349,GO:0005536,2.0015e-01,2.3000e+01
IMP_SCORE,2350,GO:0098542,2.0013e-01,1.5900e+02
IMP_SCORE,2351,GO:0016620,2.0005e-01,6.8000e+01
IMP_SCORE,2352,GO:0071900,2.0003e-01,1.2200e+02
IMP_SCORE,2353,GO:0010575,1.9998e-01,9.0000e+00
IMP_SCORE,2354,GO:1902475,1.9998e-01,2.0000e+01
IMP_SCORE,2355,GO:0044130,1.9995e-01,9.0000e+00
IMP_SCORE,2356,GO:0014032,1.9994e-01,7.0000e+00
IMP_SCORE,2357,GO:1901342,1.9993e-01,9.1000e+01
IMP_SCORE,2358,GO:0033572,1.9992e-01,1.6000e+01
IMP_SCORE,2359,GO:0031175,1.9991e-01,7.5000e+01
IMP_SCORE,2360,GO:0048708,1.9991e-01,3.2000e+01
IMP_SCORE,2361,GO:0045055,1.9985e-01,1.6200e+02
IMP_SCORE,2362,GO:0044247,1.9977e-01,1.6000e+01
IMP_SCORE,2363,GO:0009581,1.9962e-01,5.3000e+01
IMP_SCORE,2364,GO:0035646,1.9960e-01,1.0000e+01
IMP_SCORE,2365,GO:0097035,1.9957e-01,1.7000e+01
IMP_SCORE,2366,GO:0044297,1.9953e-01,2.3400e+02
IMP_SCORE,2367,GO:0005775,1.9951e-01,1.3800e+02
IMP_SCORE,2368,GO:0015701,1.9950e-01,5.5000e+01
IMP_SCORE,2369,GO:0050866,1.9948e-01,5.8000e+01
IMP_SCORE,2370,GO:0099003,1.9946e-01,4.0000e+01
IMP_SCORE,2371,GO:0009235,1.9946e-01,1.5000e+01
IMP_SCORE,2372,GO:0008214,1.9945e-01,2.3000e+01
IMP_SCORE,2373,GO:0017156,1.9937e-01,3.1000e+01
IMP_SCORE,2374,GO:1903829,1.9933e-01,1.1300e+02
IMP_SCORE,2375,GO:0006448,1.9932e-01,2.3000e+01
IMP_SCORE,2376,GO:0003714,1.9932e-01,9.0000e+01
IMP_SCORE,2377,GO:0000097,1.9929e-01,2.7000e+01
IMP_SCORE,2378,GO:0006954,1.9928e-01,2.6100e+02
IMP_SCORE,2379,GO:0035589,1.9927e-01,2.3000e+01
IMP_SCORE,2380,GO:0043122,1.9926e-01,1.2400e+02
IMP_SCORE,2381,GO:0002065,1.9924e-01,1.5000e+01
IMP_SCORE,2382,GO:0042391,1.9918e-01,1.4100e+02
IMP_SCORE,2383,GO:0072001,1.9911e-01,1.1000e+01
IMP_SCORE,2384,GO:0050997,1.9910e-01,1.3000e+01
IMP_SCORE,2385,GO:1901985,1.9901e-01,1.3000e+01
IMP_SCORE,2386,GO:0021510,1.9900e-01,1.4000e+01
IMP_SCORE,2387,GO:0032386,1.9900e-01,1.6400e+02
IMP_SCORE,2388,GO:0048365,1.9899e-01,3.3000e+01
IMP_SCORE,2389,GO:0014065,1.9892e-01,6.0000e+00
IMP_SCORE,2390,GO:0016477,1.9891e-01,3.2300e+02
IMP_SCORE,2391,GO:0016053,1.9891e-01,1.4400e+02
IMP_SCORE,2392,GO:0042645,1.9890e-01,4.6000e+01
IMP_SCORE,2393,GO:0015491,1.9885e-01,2.4000e+01
IMP_SCORE,2394,GO:0097729,1.9885e-01,1.3000e+01
IMP_SCORE,2395,GO:1903034,1.9884e-01,6.1000e+01
IMP_SCORE,2396,GO:0006955,1.9879e-01,5.3400e+02
IMP_SCORE,2397,GO:1900046,1.9875e-01,4.2000e+01
IMP_SCORE,2398,GO:0030837,1.9854e-01,2.3000e+01
IMP_SCORE,2399,GO:0033144,1.9848e-01,6.0000e+00
IMP_SCORE,2400,GO:0042625,1.9841e-01,3.1000e+01
IMP_SCORE,2401,GO:0016605,1.9837e-01,5.5000e+01
IMP_SCORE,2402,GO:0004896,1.9837e-01,1.3900e+02
IMP_SCORE,2403,GO:0050657,1.9828e-01,6.0000e+01
IMP_SCORE,2404,GO:1904251,1.9825e-01,2.0000e+00
IMP_SCORE,2405,GO:1902749,1.9824e-01,3.2000e+01
IMP_SCORE,2406,GO:1901605,1.9818e-01,1.2600e+02
IMP_SCORE,2407,GO:0045596,1.9816e-01,1.8600e+02
IMP_SCORE,2408,GO:0042276,1.9816e-01,8.0000e+00
IMP_SCORE,2409,GO:0043968,1.9812e-01,1.0000e+00
IMP_SCORE,2410,GO:1902017,1.9811e-01,3.8000e+01
IMP_SCORE,2411,GO:0043271,1.9804e-01,3.4000e+01
IMP_SCORE,2412,GO:0045620,1.9800e-01,1.1000e+01
IMP_SCORE,2413,GO:0045601,1.9798e-01,3.0000e+01
IMP_SCORE,2414,GO:0001704,1.9795e-01,2.1000e+01
IMP_SCORE,2415,GO:0048786,1.9788e-01,2.1000e+01
IMP_SCORE,2416,GO:1903214,1.9786e-01,3.2000e+01
IMP_SCORE,2417,GO:2000242,1.9785e-01,2.4000e+01
IMP_SCORE,2418,GO:0005739,1.9783e-01,7.4900e+02
IMP_SCORE,2419,GO:0000775,1.9775e-01,3.9000e+01
IMP_SCORE,2420,GO:0045685,1.9775e-01,3.4000e+01
IMP_SCORE,2421,GO:0044422,1.9772e-01,1.5790e+03
IMP_SCORE,2422,GO:0008286,1.9760e-01,4.4000e+01
IMP_SCORE,2423,GO:0043020,1.9755e-01,8.0000e+00
IMP_SCORE,2424,GO:0044389,1.9753e-01,1.1700e+02
IMP_SCORE,2425,GO:0042162,1.9751e-01,6.0000e+00
IMP_SCORE,2426,GO:1990841,1.9748e-01,1.1000e+01
IMP_SCORE,2427,GO:0005791,1.9746e-01,4.2000e+01
IMP_SCORE,2428,GO:0010508,1.9741e-01,2.4000e+01
IMP_SCORE,2429,GO:0014896,1.9738e-01,9.0000e+00
IMP_SCORE,2430,GO:1900371,1.9737e-01,3.0000e+01
IMP_SCORE,2431,GO:0006469,1.9733e-01,8.5000e+01
IMP_SCORE,2432,GO:0005903,1.9729e-01,5.6000e+01
IMP_SCORE,2433,GO:0007270,1.9729e-01,1.9000e+01
IMP_SCORE,2434,GO:0016303,1.9718e-01,1.2000e+01
IMP_SCORE,2435,GO:0003012,1.9716e-01,1.4700e+02
IMP_SCORE,2436,GO:0044003,1.9714e-01,1.6000e+01
IMP_SCORE,2437,GO:0044255,1.9707e-01,3.4700e+02
IMP_SCORE,2438,GO:0070207,1.9704e-01,3.4000e+01
IMP_SCORE,2439,GO:1902229,1.9701e-01,9.0000e+00
IMP_SCORE,2440,GO:0033238,1.9700e-01,9.0000e+00
IMP_SCORE,2441,GO:0004672,1.9700e-01,1.9100e+02
IMP_SCORE,2442,GO:1903050,1.9696e-01,4.7000e+01
IMP_SCORE,2443,GO:0055086,1.9689e-01,1.2900e+02
IMP_SCORE,2444,GO:0006805,1.9684e-01,1.2700e+02
IMP_SCORE,2445,GO:0061081,1.9682e-01,9.0000e+00
IMP_SCORE,2446,GO:0000075,1.9680e-01,3.4000e+01
IMP_SCORE,2447,GO:2000786,1.9676e-01,1.0000e+01
IMP_SCORE,2448,GO:0034111,1.9673e-01,6.0000e+00
IMP_SCORE,2449,GO:0030120,1.9671e-01,4.2000e+01
IMP_SCORE,2450,GO:0051093,1.9667e-01,2.5600e+02
IMP_SCORE,2451,GO:0051592,1.9667e-01,9.4000e+01
IMP_SCORE,2452,GO:0098589,1.9662e-01,1.7400e+02
IMP_SCORE,2453,GO:0010942,1.9661e-01,1.9100e+02
IMP_SCORE,2454,GO:0034976,1.9661e-01,9.1000e+01
IMP_SCORE,2455,GO:0033522,1.9658e-01,9.0000e+00
IMP_SCORE,2456,GO:0048484,1.9657e-01,7.0000e+00
IMP_SCORE,2457,GO:0006874,1.9652e-01,9.7000e+01
IMP_SCORE,2458,GO:0010033,1.9646e-01,6.1200e+02
IMP_SCORE,2459,GO:0046638,1.9645e-01,1.7000e+01
IMP_SCORE,2460,GO:0021983,1.9645e-01,6.0000e+00
IMP_SCORE,2461,GO:0042743,1.9632e-01,1.9000e+01
IMP_SCORE,2462,GO:0031300,1.9630e-01,1.1400e+02
IMP_SCORE,2463,GO:0016878,1.9628e-01,2.3000e+01
IMP_SCORE,2464,GO:0030660,1.9617e-01,3.1000e+01
IMP_SCORE,2465,GO:0098878,1.9616e-01,3.3000e+01
IMP_SCORE,2466,GO:1904894,1.9613e-01,1.7000e+01
IMP_SCORE,2467,GO:1902495,1.9611e-01,1.3700e+02
IMP_SCORE,2468,GO:0002237,1.9610e-01,1.1500e+02
IMP_SCORE,2469,GO:0002822,1.9604e-01,2.8000e+01
IMP_SCORE,2470,GO:0006887,1.9602e-01,1.6000e+02
IMP_SCORE,2471,GO:0097300,1.9598e-01,1.9000e+01
IMP_SCORE,2472,GO:2000251,1.9596e-01,6.0000e+00
IMP_SCORE,2473,GO:0008217,1.9590e-01,8.6000e+01
IMP_SCORE,2474,GO:1903828,1.9584e-01,7.1000e+01
IMP_SCORE,2475,GO:0032026,1.9582e-01,1.4000e+01
IMP_SCORE,2476,GO:0099643,1.9580e-01,4.7000e+01
IMP_SCORE,2477,GO:0034361,1.9577e-01,6.0000e+00
IMP_SCORE,2478,GO:0048485,1.9576e-01,9.0000e+00
IMP_SCORE,2479,GO:0070206,1.9574e-01,3.5000e+01
IMP_SCORE,2480,GO:0042383,1.9565e-01,1.0800e+02
IMP_SCORE,2481,GO:0048593,1.9562e-01,7.0000e+00
IMP_SCORE,2482,GO:0002285,1.9562e-01,2.9000e+01
IMP_SCORE,2483,GO:0051216,1.9561e-01,4.2000e+01
IMP_SCORE,2484,GO:0030659,1.9561e-01,3.1400e+02
IMP_SCORE,2485,GO:0044446,1.9560e-01,1.5450e+03
IMP_SCORE,2486,GO:0038127,1.9549e-01,3.6000e+01
IMP_SCORE,2487,GO:0043171,1.9544e-01,2.2000e+01
IMP_SCORE,2488,GO:0046626,1.9543e-01,1.9000e+01
IMP_SCORE,2489,GO:0045321,1.9539e-01,2.0900e+02
IMP_SCORE,2490,GO:0044260,1.9537e-01,6.9000e+02
IMP_SCORE,2491,GO:0048169,1.9534e-01,1.2000e+01
IMP_SCORE,2492,GO:0071229,1.9532e-01,4.3000e+01
IMP_SCORE,2493,GO:0016667,1.9526e-01,4.1000e+01
IMP_SCORE,2494,GO:0045662,1.9524e-01,3.0000e+00
IMP_SCORE,2495,GO:0005546,1.9523e-01,4.1000e+01
IMP_SCORE,2496,GO:0032410,1.9521e-01,1.4000e+01
IMP_SCORE,2497,GO:0045779,1.9518e-01,9.0000e+00
IMP_SCORE,2498,GO:0030888,1.9516e-01,1.7000e+01
IMP_SCORE,2499,GO:0006958,1.9500e-01,4.8000e+01
IMP_SCORE,2500,GO:0000781,1.9497e-01,4.5000e+01
IMP_SCORE,2501,GO:0098930,1.9496e-01,1.4000e+01
IMP_SCORE,2502,GO:0006940,1.9473e-01,3.1000e+01
IMP_SCORE,2503,GO:0016836,1.9472e-01,1.4300e+02
IMP_SCORE,2504,GO:0032373,1.9471e-01,1.5000e+01
IMP_SCORE,2505,GO:0007626,1.9470e-01,1.0800e+02
IMP_SCORE,2506,GO:0009268,1.9467e-01,3.1000e+01
IMP_SCORE,2507,GO:0043407,1.9466e-01,3.2000e+01
IMP_SCORE,2508,GO:0099132,1.9463e-01,1.3000e+01
IMP_SCORE,2509,GO:0051046,1.9462e-01,1.7900e+02
IMP_SCORE,2510,GO:0007093,1.9461e-01,1.9000e+01
IMP_SCORE,2511,GO:0044282,1.9458e-01,1.8700e+02
IMP_SCORE,2512,GO:0098657,1.9455e-01,3.8000e+01
IMP_SCORE,2513,GO:0052742,1.9455e-01,2.4000e+01
IMP_SCORE,2514,GO:0022405,1.9453e-01,2.4000e+01
IMP_SCORE,2515,GO:0070509,1.9449e-01,1.3000e+01
IMP_SCORE,2516,GO:0043485,1.9447e-01,9.0000e+00
IMP_SCORE,2517,GO:0042060,1.9440e-01,2.7000e+01
IMP_SCORE,2518,GO:0010647,1.9436e-01,3.5500e+02
IMP_SCORE,2519,GO:1903426,1.9434e-01,1.6000e+01
IMP_SCORE,2520,GO:0001817,1.9431e-01,1.6400e+02
IMP_SCORE,2521,GO:0034446,1.9428e-01,3.7000e+01
IMP_SCORE,2522,GO:0060260,1.9428e-01,7.0000e+00
IMP_SCORE,2523,GO:0090723,1.9427e-01,1.2000e+01
IMP_SCORE,2524,GO:0044089,1.9425e-01,1.4500e+02
IMP_SCORE,2525,GO:0071339,1.9424e-01,7.0000e+00
IMP_SCORE,2526,GO:0043028,1.9415e-01,1.8000e+01
IMP_SCORE,2527,GO:0030183,1.9413e-01,3.5000e+01
IMP_SCORE,2528,GO:0002495,1.9413e-01,8.1000e+01
IMP_SCORE,2529,GO:0051272,1.9410e-01,1.1000e+02
IMP_SCORE,2530,GO:0030135,1.9408e-01,7.9000e+01
IMP_SCORE,2531,GO:0015937,1.9402e-01,6.0000e+00
IMP_SCORE,2532,GO:0051604,1.9396e-01,1.2900e+02
IMP_SCORE,2533,GO:0042325,1.9395e-01,2.6700e+02
IMP_SCORE,2534,GO:0031102,1.9394e-01,2.1000e+01
IMP_SCORE,2535,GO:0005001,1.9392e-01,2.8000e+01
IMP_SCORE,2536,GO:0060395,1.9392e-01,1.5000e+01
IMP_SCORE,2537,GO:0002443,1.9389e-01,4.8000e+01
IMP_SCORE,2538,GO:0010921,1.9383e-01,7.0000e+01
IMP_SCORE,2539,GO:0045747,1.9383e-01,1.6000e+01
IMP_SCORE,2540,GO:0002429,1.9381e-01,8.6000e+01
IMP_SCORE,2541,GO:0015347,1.9372e-01,4.3000e+01
IMP_SCORE,2542,GO:0003730,1.9371e-01,1.9000e+01
IMP_SCORE,2543,GO:0030553,1.9370e-01,4.0000e+00
IMP_SCORE,2544,GO:0019787,1.9369e-01,1.6700e+02
IMP_SCORE,2545,GO:1901880,1.9368e-01,3.3000e+01
IMP_SCORE,2546,GO:1904037,1.9366e-01,9.0000e+00
IMP_SCORE,2547,GO:0006913,1.9359e-01,8.3000e+01
IMP_SCORE,2548,GO:0035666,1.9358e-01,8.0000e+00
IMP_SCORE,2549,GO:0035306,1.9349e-01,2.9000e+01
IMP_SCORE,2550,GO:0005342,1.9346e-01,6.2000e+01
IMP_SCORE,2551,GO:0048148,1.9346e-01,8.0000e+00
IMP_SCORE,2552,GO:0005819,1.9345e-01,9.7000e+01
IMP_SCORE,2553,GO:0006606,1.9343e-01,4.5000e+01
IMP_SCORE,2554,GO:0006505,1.9342e-01,1.2000e+01
IMP_SCORE,2555,GO:0098794,1.9341e-01,9.8000e+01
IMP_SCORE,2556,GO:0008285,1.9340e-01,2.6100e+02
IMP_SCORE,2557,GO:0055062,1.9338e-01,8.0000e+00
IMP_SCORE,2558,GO:0090314,1.9337e-01,1.4000e+01
IMP_SCORE,2559,GO:0004871,1.9332e-01,4.6500e+02
IMP_SCORE,2560,GO:0014066,1.9326e-01,5.8000e+01
IMP_SCORE,2561,GO:0070613,1.9324e-01,5.5000e+01
IMP_SCORE,2562,GO:0032496,1.9320e-01,1.1100e+02
IMP_SCORE,2563,GO:0044309,1.9303e-01,6.2000e+01
IMP_SCORE,2564,GO:0007009,1.9299e-01,1.2400e+02
IMP_SCORE,2565,GO:0002504,1.9294e-01,6.9000e+01
IMP_SCORE,2566,GO:0015197,1.9288e-01,6.0000e+01
IMP_SCORE,2567,GO:0009267,1.9279e-01,5.1000e+01
IMP_SCORE,2568,GO:0031032,1.9277e-01,5.0000e+01
IMP_SCORE,2569,GO:0000904,1.9274e-01,6.2000e+01
IMP_SCORE,2570,GO:0035246,1.9268e-01,2.8000e+01
IMP_SCORE,2571,GO:0033762,1.9267e-01,2.4000e+01
IMP_SCORE,2572,GO:0019219,1.9267e-01,3.8800e+02
IMP_SCORE,2573,GO:0010677,1.9266e-01,3.8000e+01
IMP_SCORE,2574,GO:0008344,1.9265e-01,5.2000e+01
IMP_SCORE,2575,GO:0001824,1.9263e-01,1.7000e+01
IMP_SCORE,2576,GO:0001819,1.9262e-01,1.0300e+02
IMP_SCORE,2577,GO:0051057,1.9251e-01,1.9000e+01
IMP_SCORE,2578,GO:0030658,1.9244e-01,1.2500e+02
IMP_SCORE,2579,GO:0004252,1.9243e-01,2.0700e+02
IMP_SCORE,2580,GO:0044843,1.9240e-01,3.8000e+01
IMP_SCORE,2581,GO:0001956,1.9240e-01,5.0000e+00
IMP_SCORE,2582,GO:0016010,1.9239e-01,2.5000e+01
IMP_SCORE,2583,GO:0099536,1.9238e-01,1.7000e+02
IMP_SCORE,2584,GO:0009437,1.9235e-01,2.5000e+01
IMP_SCORE,2585,GO:0004521,1.9232e-01,5.6000e+01
IMP_SCORE,2586,GO:0010676,1.9230e-01,2.5000e+01
IMP_SCORE,2587,GO:1904589,1.9228e-01,4.2000e+01
IMP_SCORE,2588,GO:0010830,1.9227e-01,4.5000e+01
IMP_SCORE,2589,GO:0007162,1.9221e-01,1.0300e+02
IMP_SCORE,2590,GO:0042476,1.9219e-01,7.2000e+01
IMP_SCORE,2591,GO:0099503,1.9214e-01,2.2600e+02
IMP_SCORE,2592,GO:0045017,1.9214e-01,1.0800e+02
IMP_SCORE,2593,GO:0045666,1.9212e-01,6.8000e+01
IMP_SCORE,2594,GO:0002274,1.9210e-01,1.5500e+02
IMP_SCORE,2595,GO:0090090,1.9209e-01,2.7000e+01
IMP_SCORE,2596,GO:0009306,1.9205e-01,3.6000e+01
IMP_SCORE,2597,GO:0046605,1.9202e-01,1.7000e+01
IMP_SCORE,2598,GO:0044283,1.9200e-01,2.0100e+02
IMP_SCORE,2599,GO:0003016,1.9197e-01,2.4000e+01
IMP_SCORE,2600,GO:0009064,1.9187e-01,5.3000e+01
IMP_SCORE,2601,GO:0045862,1.9183e-01,7.5000e+01
IMP_SCORE,2602,GO:0008093,1.9178e-01,1.4000e+01
IMP_SCORE,2603,GO:0070664,1.9172e-01,2.9000e+01
IMP_SCORE,2604,GO:0051591,1.9163e-01,2.4000e+01
IMP_SCORE,2605,GO:0045687,1.9160e-01,1.9000e+01
IMP_SCORE,2606,GO:0007611,1.9158e-01,1.0300e+02
IMP_SCORE,2607,GO:0007204,1.9154e-01,5.6000e+01
IMP_SCORE,2608,GO:0030424,1.9154e-01,1.5700e+02
IMP_SCORE,2609,GO:0051960,1.9153e-01,2.1100e+02
IMP_SCORE,2610,GO:0042493,1.9150e-01,1.1200e+02
IMP_SCORE,2611,GO:0090175,1.9146e-01,3.0000e+01
IMP_SCORE,2612,GO:1904951,1.9145e-01,1.3200e+02
IMP_SCORE,2613,GO:0014047,1.9138e-01,1.5000e+01
IMP_SCORE,2614,GO:0043232,1.9137e-01,9.3600e+02
IMP_SCORE,2615,GO:0045639,1.9136e-01,1.1000e+01
IMP_SCORE,2616,GO:0002637,1.9133e-01,2.4000e+01
IMP_SCORE,2617,GO:0008652,1.9132e-01,6.7000e+01
IMP_SCORE,2618,GO:0007266,1.9125e-01,3.3000e+01
IMP_SCORE,2619,GO:0031625,1.9124e-01,1.4500e+02
IMP_SCORE,2620,GO:0080134,1.9117e-01,3.4000e+02
IMP_SCORE,2621,GO:0070723,1.9115e-01,1.4000e+01
IMP_SCORE,2622,GO:0004526,1.9112e-01,7.0000e+00
IMP_SCORE,2623,GO:0046426,1.9108e-01,2.4000e+01
IMP_SCORE,2624,GO:0007088,1.9105e-01,3.6000e+01
IMP_SCORE,2625,GO:0046875,1.9101e-01,1.4000e+01
IMP_SCORE,2626,GO:0046825,1.9101e-01,1.8000e+01
IMP_SCORE,2627,GO:0018904,1.9101e-01,2.6000e+01
IMP_SCORE,2628,GO:0042572,1.9097e-01,2.6000e+01
IMP_SCORE,2629,GO:0072583,1.9094e-01,2.1000e+01
IMP_SCORE,2630,GO:0010631,1.9093e-01,5.9000e+01
IMP_SCORE,2631,GO:0004714,1.9092e-01,3.3000e+01
IMP_SCORE,2632,GO:2000781,1.9087e-01,1.0000e+00
IMP_SCORE,2633,GO:0042438,1.9087e-01,1.0000e+00
IMP_SCORE,2634,GO:0009069,1.9085e-01,4.6000e+01
IMP_SCORE,2635,GO:0032892,1.9084e-01,7.0000e+00
IMP_SCORE,2636,GO:0051453,1.9083e-01,3.7000e+01
IMP_SCORE,2637,GO:0042803,1.9082e-01,3.9700e+02
IMP_SCORE,2638,GO:0046496,1.9080e-01,6.1000e+01
IMP_SCORE,2639,GO:0098916,1.9076e-01,1.4400e+02
IMP_SCORE,2640,GO:0010243,1.9072e-01,2.1500e+02
IMP_SCORE,2641,GO:0051094,1.9071e-01,3.1900e+02
IMP_SCORE,2642,GO:0002664,1.9068e-01,1.7000e+01
IMP_SCORE,2643,GO:0000209,1.9065e-01,7.0000e+01
IMP_SCORE,2644,GO:1901214,1.9064e-01,9.5000e+01
IMP_SCORE,2645,GO:0016301,1.9061e-01,2.6600e+02
IMP_SCORE,2646,GO:0003254,1.9061e-01,1.5000e+01
IMP_SCORE,2647,GO:0043123,1.9049e-01,1.2300e+02
IMP_SCORE,2648,GO:0090092,1.9041e-01,6.1000e+01
IMP_SCORE,2649,GO:0042133,1.9031e-01,3.5000e+01
IMP_SCORE,2650,GO:0001071,1.9029e-01,3.1700e+02
IMP_SCORE,2651,GO:0061384,1.9027e-01,9.0000e+00
IMP_SCORE,2652,GO:0051015,1.9025e-01,8.6000e+01
IMP_SCORE,2653,GO:0070491,1.9024e-01,1.4000e+01
IMP_SCORE,2654,GO:0021794,1.9022e-01,7.0000e+00
IMP_SCORE,2655,GO:0044070,1.9021e-01,4.6000e+01
IMP_SCORE,2656,GO:0007272,1.9019e-01,9.1000e+01
IMP_SCORE,2657,GO:0034593,1.9017e-01,1.1000e+01
IMP_SCORE,2658,GO:0032288,1.9012e-01,6.0000e+00
IMP_SCORE,2659,GO:2000171,1.9011e-01,1.4000e+01
IMP_SCORE,2660,GO:0006040,1.9008e-01,6.7000e+01
IMP_SCORE,2661,GO:0050892,1.9004e-01,1.6000e+01
IMP_SCORE,2662,GO:0046872,1.9002e-01,1.5130e+03
IMP_SCORE,2663,GO:0006744,1.8998e-01,1.0000e+01
IMP_SCORE,2664,GO:0009896,1.8997e-01,7.3000e+01
IMP_SCORE,2665,GO:0072595,1.8996e-01,1.5000e+01
IMP_SCORE,2666,GO:0030098,1.8994e-01,4.0000e+01
IMP_SCORE,2667,GO:0000165,1.8992e-01,9.3000e+01
IMP_SCORE,2668,GO:0006959,1.8988e-01,1.2200e+02
IMP_SCORE,2669,GO:0003009,1.8984e-01,1.8000e+01
IMP_SCORE,2670,GO:0031638,1.8982e-01,3.1000e+01
IMP_SCORE,2671,GO:1903131,1.8977e-01,2.9000e+01
IMP_SCORE,2672,GO:2000811,1.8974e-01,1.4000e+01
IMP_SCORE,2673,GO:0009888,1.8972e-01,3.1700e+02
IMP_SCORE,2674,GO:0007163,1.8971e-01,9.0000e+01
IMP_SCORE,2675,GO:0045992,1.8964e-01,1.1000e+01
IMP_SCORE,2676,GO:0010332,1.8964e-01,1.2000e+01
IMP_SCORE,2677,GO:0034705,1.8961e-01,6.2000e+01
IMP_SCORE,2678,GO:0070168,1.8958e-01,1.3000e+01
IMP_SCORE,2679,GO:0002832,1.8955e-01,1.2000e+01
IMP_SCORE,2680,GO:1904950,1.8946e-01,6.0000e+01
IMP_SCORE,2681,GO:0001726,1.8939e-01,5.8000e+01
IMP_SCORE,2682,GO:0034381,1.8937e-01,8.0000e+00
IMP_SCORE,2683,GO:0071326,1.8934e-01,2.9000e+01
IMP_SCORE,2684,GO:0005251,1.8933e-01,2.3000e+01
IMP_SCORE,2685,GO:0008191,1.8931e-01,1.1000e+01
IMP_SCORE,2686,GO:0002756,1.8929e-01,1.2000e+01
IMP_SCORE,2687,GO:0044444,1.8920e-01,1.6960e+03
IMP_SCORE,2688,GO:0034613,1.8919e-01,2.8200e+02
IMP_SCORE,2689,GO:2000425,1.8917e-01,1.9000e+01
IMP_SCORE,2690,GO:0061436,1.8917e-01,5.0000e+00
IMP_SCORE,2691,GO:0061695,1.8916e-01,4.2000e+01
IMP_SCORE,2692,GO:0017187,1.8911e-01,5.0000e+00
IMP_SCORE,2693,GO:0043243,1.8909e-01,2.0000e+01
IMP_SCORE,2694,GO:0030194,1.8905e-01,1.5000e+01
IMP_SCORE,2695,GO:1901019,1.8902e-01,2.7000e+01
IMP_SCORE,2696,GO:0032731,1.8899e-01,1.6000e+01
IMP_SCORE,2697,GO:0045667,1.8891e-01,6.2000e+01
IMP_SCORE,2698,GO:0004712,1.8890e-01,4.0000e+01
IMP_SCORE,2699,GO:0010863,1.8886e-01,7.0000e+00
IMP_SCORE,2700,GO:0043558,1.8882e-01,3.0000e+00
IMP_SCORE,2701,GO:0006470,1.8882e-01,1.0400e+02
IMP_SCORE,2702,GO:0032787,1.8881e-01,1.8900e+02
IMP_SCORE,2703,GO:0032990,1.8881e-01,1.2200e+02
IMP_SCORE,2704,GO:0070201,1.8880e-01,2.0000e+02
IMP_SCORE,2705,GO:0045165,1.8870e-01,5.2000e+01
IMP_SCORE,2706,GO:0016290,1.8865e-01,1.2000e+01
IMP_SCORE,2707,GO:0001990,1.8861e-01,9.0000e+00
IMP_SCORE,2708,GO:0070303,1.8859e-01,5.0000e+00
IMP_SCORE,2709,GO:0045005,1.8858e-01,5.0000e+00
IMP_SCORE,2710,GO:0050818,1.8854e-01,5.6000e+01
IMP_SCORE,2711,GO:0023014,1.8852e-01,8.7000e+01
IMP_SCORE,2712,GO:0048167,1.8852e-01,6.5000e+01
IMP_SCORE,2713,GO:0030154,1.8850e-01,7.0300e+02
IMP_SCORE,2714,GO:0061138,1.8849e-01,4.5000e+01
IMP_SCORE,2715,GO:0006363,1.8847e-01,5.0000e+00
IMP_SCORE,2716,GO:0034109,1.8841e-01,7.0000e+01
IMP_SCORE,2717,GO:0043268,1.8840e-01,1.0000e+01
IMP_SCORE,2718,GO:1903959,1.8840e-01,1.0000e+01
IMP_SCORE,2719,GO:0099572,1.8836e-01,1.2200e+02
IMP_SCORE,2720,GO:0098531,1.8829e-01,2.1000e+01
IMP_SCORE,2721,GO:0015035,1.8827e-01,1.0000e+01
IMP_SCORE,2722,GO:0009100,1.8825e-01,9.1000e+01
IMP_SCORE,2723,GO:0051261,1.8824e-01,1.1000e+01
IMP_SCORE,2724,GO:0032481,1.8822e-01,4.9000e+01
IMP_SCORE,2725,GO:0006835,1.8821e-01,2.7000e+01
IMP_SCORE,2726,GO:0070507,1.8817e-01,4.2000e+01
IMP_SCORE,2727,GO:0090197,1.8813e-01,2.2000e+01
IMP_SCORE,2728,GO:1903035,1.8808e-01,2.4000e+01
IMP_SCORE,2729,GO:0032155,1.8808e-01,6.1000e+01
IMP_SCORE,2730,GO:0017110,1.8803e-01,6.0000e+00
IMP_SCORE,2731,GO:0007417,1.8797e-01,1.2500e+02
IMP_SCORE,2732,GO:0010633,1.8796e-01,3.3000e+01
IMP_SCORE,2733,GO:0005125,1.8793e-01,2.0500e+02
IMP_SCORE,2734,GO:0006536,1.8793e-01,2.3000e+01
IMP_SCORE,2735,GO:0005789,1.8792e-01,4.8900e+02
IMP_SCORE,2736,GO:0046635,1.8790e-01,2.0000e+01
IMP_SCORE,2737,GO:0044248,1.8786e-01,4.4700e+02
IMP_SCORE,2738,GO:1901505,1.8783e-01,5.4000e+01
IMP_SCORE,2739,GO:0034260,1.8782e-01,1.6000e+01
IMP_SCORE,2740,GO:0043368,1.8779e-01,1.0000e+01
IMP_SCORE,2741,GO:0022884,1.8773e-01,1.0000e+01
IMP_SCORE,2742,GO:0008022,1.8772e-01,9.1000e+01
IMP_SCORE,2743,GO:0008347,1.8758e-01,3.9000e+01
IMP_SCORE,2744,GO:0071241,1.8756e-01,8.0000e+01
IMP_SCORE,2745,GO:0045732,1.8754e-01,6.3000e+01
IMP_SCORE,2746,GO:0030742,1.8749e-01,1.1000e+01
IMP_SCORE,2747,GO:0000793,1.8749e-01,1.5000e+01
IMP_SCORE,2748,GO:0030275,1.8749e-01,7.0000e+00
IMP_SCORE,2749,GO:0014059,1.8744e-01,1.2000e+01
IMP_SCORE,2750,GO:0099094,1.8743e-01,6.1000e+01
IMP_SCORE,2751,GO:0042402,1.8736e-01,5.6000e+01
IMP_SCORE,2752,GO:0061842,1.8736e-01,1.4000e+01
IMP_SCORE,2753,GO:0009312,1.8734e-01,2.4000e+01
IMP_SCORE,2754,GO:0070230,1.8734e-01,5.0000e+00
IMP_SCORE,2755,GO:0046218,1.8731e-01,1.0000e+01
IMP_SCORE,2756,GO:0031410,1.8730e-01,5.6500e+02
IMP_SCORE,2757,GO:1901981,1.8730e-01,8.9000e+01
IMP_SCORE,2758,GO:0030496,1.8728e-01,1.1100e+02
IMP_SCORE,2759,GO:0031434,1.8728e-01,1.0000e+01
IMP_SCORE,2760,GO:0001046,1.8720e-01,3.1000e+01
IMP_SCORE,2761,GO:1901681,1.8720e-01,1.9000e+02
IMP_SCORE,2762,GO:0002577,1.8720e-01,1.8000e+01
IMP_SCORE,2763,GO:0032651,1.8701e-01,1.3000e+01
IMP_SCORE,2764,GO:0007215,1.8701e-01,3.5000e+01
IMP_SCORE,2765,GO:0032516,1.8698e-01,3.0000e+00
IMP_SCORE,2766,GO:0071354,1.8697e-01,7.0000e+00
IMP_SCORE,2767,GO:0044723,1.8682e-01,2.0100e+02
IMP_SCORE,2768,GO:0009895,1.8681e-01,6.7000e+01
IMP_SCORE,2769,GO:0044212,1.8681e-01,1.9000e+02
IMP_SCORE,2770,GO:0008284,1.8680e-01,3.1900e+02
IMP_SCORE,2771,GO:0046983,1.8680e-01,6.2900e+02
IMP_SCORE,2772,GO:0007409,1.8673e-01,8.5000e+01
IMP_SCORE,2773,GO:2000573,1.8668e-01,3.0000e+01
IMP_SCORE,2774,GO:0007269,1.8668e-01,3.9000e+01
IMP_SCORE,2775,GO:0019098,1.8668e-01,2.9000e+01
IMP_SCORE,2776,GO:0000122,1.8666e-01,1.4600e+02
IMP_SCORE,2777,GO:2000106,1.8664e-01,4.6000e+01
IMP_SCORE,2778,GO:0006692,1.8664e-01,1.7000e+01
IMP_SCORE,2779,GO:0042116,1.8662e-01,2.9000e+01
IMP_SCORE,2780,GO:0003093,1.8654e-01,6.0000e+00
IMP_SCORE,2781,GO:0002711,1.8654e-01,7.0000e+00
IMP_SCORE,2782,GO:0007032,1.8654e-01,2.8000e+01
IMP_SCORE,2783,GO:0051222,1.8653e-01,1.1500e+02
IMP_SCORE,2784,GO:0042311,1.8652e-01,7.0000e+00
IMP_SCORE,2785,GO:0046058,1.8650e-01,5.0000e+00
IMP_SCORE,2786,GO:0009725,1.8649e-01,1.7700e+02
IMP_SCORE,2787,GO:0071889,1.8646e-01,1.8000e+01
IMP_SCORE,2788,GO:0060338,1.8641e-01,9.0000e+00
IMP_SCORE,2789,GO:0004576,1.8639e-01,1.2000e+01
IMP_SCORE,2790,GO:0050858,1.8638e-01,9.0000e+00
IMP_SCORE,2791,GO:0032941,1.8635e-01,1.9000e+01
IMP_SCORE,2792,GO:0007623,1.8635e-01,6.3000e+01
IMP_SCORE,2793,GO:0035278,1.8634e-01,1.9000e+01
IMP_SCORE,2794,GO:0007416,1.8631e-01,5.6000e+01
IMP_SCORE,2795,GO:0019752,1.8631e-01,2.7000e+02
IMP_SCORE,2796,GO:0019199,1.8625e-01,5.8000e+01
IMP_SCORE,2797,GO:0098793,1.8623e-01,6.1000e+01
IMP_SCORE,2798,GO:0001518,1.8620e-01,5.0000e+00
IMP_SCORE,2799,GO:0022409,1.8619e-01,7.6000e+01
IMP_SCORE,2800,GO:2001234,1.8611e-01,5.2000e+01
IMP_SCORE,2801,GO:0090066,1.8610e-01,1.2800e+02
IMP_SCORE,2802,GO:1902930,1.8609e-01,1.7000e+01
IMP_SCORE,2803,GO:0060402,1.8609e-01,1.0000e+01
IMP_SCORE,2804,GO:0002262,1.8608e-01,2.2000e+01
IMP_SCORE,2805,GO:0050482,1.8606e-01,1.2000e+01
IMP_SCORE,2806,GO:0007190,1.8605e-01,6.0000e+00
IMP_SCORE,2807,GO:0098858,1.8603e-01,1.0000e+02
IMP_SCORE,2808,GO:0003300,1.8602e-01,3.0000e+00
IMP_SCORE,2809,GO:0007005,1.8597e-01,1.2000e+02
IMP_SCORE,2810,GO:0042130,1.8597e-01,2.6000e+01
IMP_SCORE,2811,GO:0032306,1.8576e-01,2.0000e+00
IMP_SCORE,2812,GO:0031526,1.8571e-01,2.8000e+01
IMP_SCORE,2813,GO:1905521,1.8570e-01,7.0000e+00
IMP_SCORE,2814,GO:0032869,1.8568e-01,4.1000e+01
IMP_SCORE,2815,GO:0090207,1.8565e-01,1.7000e+01
IMP_SCORE,2816,GO:0040001,1.8552e-01,7.0000e+00
IMP_SCORE,2817,GO:0061041,1.8549e-01,5.0000e+01
IMP_SCORE,2818,GO:0035307,1.8547e-01,2.0000e+01
IMP_SCORE,2819,GO:0030838,1.8547e-01,3.1000e+01
IMP_SCORE,2820,GO:2000515,1.8546e-01,7.0000e+00
IMP_SCORE,2821,GO:0042510,1.8544e-01,1.1000e+01
IMP_SCORE,2822,GO:0002698,1.8544e-01,3.4000e+01
IMP_SCORE,2823,GO:0046470,1.8544e-01,8.8000e+01
IMP_SCORE,2824,GO:0001938,1.8537e-01,3.6000e+01
IMP_SCORE,2825,GO:0006357,1.8532e-01,3.6700e+02
IMP_SCORE,2826,GO:0044763,1.8531e-01,1.3980e+03
IMP_SCORE,2827,GO:0043169,1.8528e-01,1.3700e+03
IMP_SCORE,2828,GO:0003143,1.8527e-01,2.0000e+01
IMP_SCORE,2829,GO:0034765,1.8524e-01,1.2100e+02
IMP_SCORE,2830,GO:0006909,1.8522e-01,6.5000e+01
IMP_SCORE,2831,GO:0030881,1.8512e-01,1.5000e+01
IMP_SCORE,2832,GO:0097110,1.8507e-01,2.2000e+01
IMP_SCORE,2833,GO:1903363,1.8506e-01,1.8000e+01
IMP_SCORE,2834,GO:2000648,1.8501e-01,2.7000e+01
IMP_SCORE,2835,GO:1901606,1.8497e-01,9.1000e+01
IMP_SCORE,2836,GO:0010950,1.8495e-01,4.3000e+01
IMP_SCORE,2837,GO:1990351,1.8494e-01,1.3300e+02
IMP_SCORE,2838,GO:0070585,1.8494e-01,2.1000e+01
IMP_SCORE,2839,GO:0051716,1.8492e-01,6.6000e+02
IMP_SCORE,2840,GO:0009251,1.8488e-01,1.6000e+01
IMP_SCORE,2841,GO:0022834,1.8487e-01,8.2000e+01
IMP_SCORE,2842,GO:0043666,1.8478e-01,7.0000e+00
IMP_SCORE,2843,GO:0022400,1.8467e-01,4.0000e+00
IMP_SCORE,2844,GO:0014013,1.8466e-01,3.0000e+01
IMP_SCORE,2845,GO:0010605,1.8463e-01,4.2300e+02
IMP_SCORE,2846,GO:0016574,1.8461e-01,1.0000e+01
IMP_SCORE,2847,GO:0002931,1.8454e-01,2.1000e+01
IMP_SCORE,2848,GO:0045069,1.8450e-01,4.1000e+01
IMP_SCORE,2849,GO:0043226,1.8449e-01,1.5750e+03
IMP_SCORE,2850,GO:0006783,1.8448e-01,2.4000e+01
IMP_SCORE,2851,GO:0008045,1.8444e-01,3.0000e+01
IMP_SCORE,2852,GO:1902652,1.8437e-01,5.3000e+01
IMP_SCORE,2853,GO:0031100,1.8433e-01,3.5000e+01
IMP_SCORE,2854,GO:0045414,1.8432e-01,6.0000e+00
IMP_SCORE,2855,GO:1902742,1.8432e-01,1.1000e+01
IMP_SCORE,2856,GO:0071453,1.8430e-01,3.0000e+01
IMP_SCORE,2857,GO:0030055,1.8428e-01,2.6700e+02
IMP_SCORE,2858,GO:0016831,1.8425e-01,3.2000e+01
IMP_SCORE,2859,GO:0072663,1.8422e-01,1.4000e+01
IMP_SCORE,2860,GO:0001505,1.8413e-01,7.1000e+01
IMP_SCORE,2861,GO:0060249,1.8410e-01,1.0700e+02
IMP_SCORE,2862,GO:0003156,1.8408e-01,1.6000e+01
IMP_SCORE,2863,GO:0008307,1.8406e-01,5.1000e+01
IMP_SCORE,2864,GO:0051252,1.8403e-01,3.6900e+02
IMP_SCORE,2865,GO:0004842,1.8401e-01,1.7100e+02
IMP_SCORE,2866,GO:0051693,1.8397e-01,2.3000e+01
IMP_SCORE,2867,GO:0034644,1.8390e-01,2.2000e+01
IMP_SCORE,2868,GO:0002063,1.8386e-01,5.0000e+00
IMP_SCORE,2869,GO:1901566,1.8380e-01,2.8100e+02
IMP_SCORE,2870,GO:0043005,1.8379e-01,4.5700e+02
IMP_SCORE,2871,GO:0071867,1.8372e-01,1.1000e+01
IMP_SCORE,2872,GO:0090665,1.8368e-01,2.9000e+01
IMP_SCORE,2873,GO:0006044,1.8360e-01,1.7000e+01
IMP_SCORE,2874,GO:0046135,1.8358e-01,1.3000e+01
IMP_SCORE,2875,GO:0006026,1.8357e-01,7.5000e+01
IMP_SCORE,2876,GO:1901615,1.8356e-01,2.2300e+02
IMP_SCORE,2877,GO:0071280,1.8353e-01,8.0000e+00
IMP_SCORE,2878,GO:0098562,1.8352e-01,4.2000e+01
IMP_SCORE,2879,GO:0032088,1.8352e-01,2.0000e+01
IMP_SCORE,2880,GO:0008021,1.8351e-01,6.6000e+01
IMP_SCORE,2881,GO:1903844,1.8350e-01,2.8000e+01
IMP_SCORE,2882,GO:0010811,1.8346e-01,6.3000e+01
IMP_SCORE,2883,GO:0030335,1.8340e-01,9.4000e+01
IMP_SCORE,2884,GO:0030832,1.8339e-01,5.5000e+01
IMP_SCORE,2885,GO:0005802,1.8335e-01,1.0600e+02
IMP_SCORE,2886,GO:0043467,1.8333e-01,2.7000e+01
IMP_SCORE,2887,GO:1902275,1.8332e-01,4.1000e+01
IMP_SCORE,2888,GO:0030667,1.8326e-01,1.3500e+02
IMP_SCORE,2889,GO:0006900,1.8325e-01,1.7000e+01
IMP_SCORE,2890,GO:0098636,1.8322e-01,4.6000e+01
IMP_SCORE,2891,GO:0001836,1.8322e-01,1.6000e+01
IMP_SCORE,2892,GO:0060420,1.8318e-01,1.0000e+01
IMP_SCORE,2893,GO:0042577,1.8315e-01,3.8000e+01
IMP_SCORE,2894,GO:0000780,1.8313e-01,6.0000e+00
IMP_SCORE,2895,GO:0044295,1.8307e-01,1.4000e+01
IMP_SCORE,2896,GO:0032845,1.8304e-01,3.4000e+01
IMP_SCORE,2897,GO:0009648,1.8298e-01,3.0000e+00
IMP_SCORE,2898,GO:1903322,1.8289e-01,3.2000e+01
IMP_SCORE,2899,GO:0008360,1.8287e-01,8.5000e+01
IMP_SCORE,2900,GO:0032502,1.8286e-01,1.4540e+03
IMP_SCORE,2901,GO:0007423,1.8282e-01,5.2000e+01
IMP_SCORE,2902,GO:0098771,1.8281e-01,1.7900e+02
IMP_SCORE,2903,GO:0010224,1.8274e-01,1.2000e+01
IMP_SCORE,2904,GO:0019362,1.8273e-01,5.6000e+01
IMP_SCORE,2905,GO:0070229,1.8262e-01,2.9000e+01
IMP_SCORE,2906,GO:0060563,1.8259e-01,9.0000e+00
IMP_SCORE,2907,GO:0001837,1.8259e-01,4.0000e+01
IMP_SCORE,2908,GO:0030594,1.8251e-01,3.5000e+01
IMP_SCORE,2909,GO:0010755,1.8250e-01,6.0000e+00
IMP_SCORE,2910,GO:0034703,1.8244e-01,1.0700e+02
IMP_SCORE,2911,GO:0005901,1.8240e-01,2.6000e+01
IMP_SCORE,2912,GO:0010518,1.8230e-01,5.0000e+00
IMP_SCORE,2913,GO:0046326,1.8225e-01,2.9000e+01
IMP_SCORE,2914,GO:0032276,1.8225e-01,2.0000e+00
IMP_SCORE,2915,GO:0097009,1.8222e-01,1.3000e+01
IMP_SCORE,2916,GO:0034389,1.8219e-01,2.7000e+01
IMP_SCORE,2917,GO:0051726,1.8218e-01,3.2500e+02
IMP_SCORE,2918,GO:0010574,1.8216e-01,8.0000e+00
IMP_SCORE,2919,GO:0050982,1.8214e-01,6.0000e+00
IMP_SCORE,2920,GO:0015914,1.8206e-01,1.7000e+01
IMP_SCORE,2921,GO:0010976,1.8206e-01,5.9000e+01
IMP_SCORE,2922,GO:0002921,1.8206e-01,9.0000e+00
IMP_SCORE,2923,GO:0045920,1.8206e-01,2.5000e+01
IMP_SCORE,2924,GO:0044767,1.8203e-01,1.2800e+03
IMP_SCORE,2925,GO:0031312,1.8200e-01,4.9000e+01
IMP_SCORE,2926,GO:0044273,1.8199e-01,3.5000e+01
IMP_SCORE,2927,GO:0003188,1.8199e-01,1.2000e+01
IMP_SCORE,2928,GO:0009055,1.8188e-01,8.1000e+01
IMP_SCORE,2929,GO:0050855,1.8186e-01,1.8000e+01
IMP_SCORE,2930,GO:0000910,1.8184e-01,5.3000e+01
IMP_SCORE,2931,GO:0043588,1.8179e-01,2.3000e+01
IMP_SCORE,2932,GO:0044306,1.8173e-01,3.8000e+01
IMP_SCORE,2933,GO:2000113,1.8170e-01,2.0900e+02
IMP_SCORE,2934,GO:0048858,1.8169e-01,1.0700e+02
IMP_SCORE,2935,GO:2000008,1.8157e-01,6.0000e+00
IMP_SCORE,2936,GO:0014069,1.8155e-01,1.3700e+02
IMP_SCORE,2937,GO:0050708,1.8149e-01,1.0700e+02
IMP_SCORE,2938,GO:0002685,1.8147e-01,4.7000e+01
IMP_SCORE,2939,GO:0030529,1.8145e-01,2.3800e+02
IMP_SCORE,2940,GO:0032091,1.8144e-01,3.9000e+01
IMP_SCORE,2941,GO:0031343,1.8142e-01,1.7000e+01
IMP_SCORE,2942,GO:0016645,1.8139e-01,4.0000e+01
IMP_SCORE,2943,GO:0043228,1.8128e-01,1.0450e+03
IMP_SCORE,2944,GO:0019884,1.8128e-01,1.0200e+02
IMP_SCORE,2945,GO:0001701,1.8126e-01,6.5000e+01
IMP_SCORE,2946,GO:0071495,1.8124e-01,1.8000e+02
IMP_SCORE,2947,GO:0030203,1.8118e-01,1.0300e+02
IMP_SCORE,2948,GO:0097553,1.8116e-01,1.2000e+01
IMP_SCORE,2949,GO:0035295,1.8115e-01,3.6000e+01
IMP_SCORE,2950,GO:0005925,1.8114e-01,2.4900e+02
IMP_SCORE,2951,GO:0043312,1.8110e-01,1.2500e+02
IMP_SCORE,2952,GO:0030502,1.8109e-01,9.0000e+00
IMP_SCORE,2953,GO:0010042,1.8109e-01,4.0000e+00
IMP_SCORE,2954,GO:0061028,1.8105e-01,1.6000e+01
IMP_SCORE,2955,GO:0010594,1.8104e-01,2.4000e+01
IMP_SCORE,2956,GO:0005504,1.8101e-01,2.6000e+01
IMP_SCORE,2957,GO:1905030,1.8096e-01,8.0000e+00
IMP_SCORE,2958,GO:0010941,1.8094e-01,4.3200e+02
IMP_SCORE,2959,GO:0046129,1.8092e-01,1.0000e+01
IMP_SCORE,2960,GO:0006296,1.8091e-01,7.0000e+00
IMP_SCORE,2961,GO:0051806,1.8091e-01,6.7000e+01
IMP_SCORE,2962,GO:0048487,1.8090e-01,1.3000e+01
IMP_SCORE,2963,GO:0001657,1.8084e-01,2.1000e+01
IMP_SCORE,2964,GO:0030534,1.8084e-01,8.1000e+01
IMP_SCORE,2965,GO:1903578,1.8079e-01,9.0000e+00
IMP_SCORE,2966,GO:0009894,1.8076e-01,2.4600e+02
IMP_SCORE,2967,GO:0009612,1.8075e-01,5.5000e+01
IMP_SCORE,2968,GO:0038023,1.8070e-01,3.5600e+02
IMP_SCORE,2969,GO:0031226,1.8068e-01,7.4200e+02
IMP_SCORE,2970,GO:0043409,1.8062e-01,6.1000e+01
IMP_SCORE,2971,GO:0072009,1.8059e-01,1.5000e+01
IMP_SCORE,2972,GO:0060600,1.8054e-01,6.0000e+00
IMP_SCORE,2973,GO:0005794,1.8053e-01,6.1800e+02
IMP_SCORE,2974,GO:0043001,1.8048e-01,1.1000e+01
IMP_SCORE,2975,GO:0031435,1.8048e-01,2.2000e+01
IMP_SCORE,2976,GO:0055106,1.8036e-01,1.3000e+01
IMP_SCORE,2977,GO:0045859,1.8033e-01,1.6000e+02
IMP_SCORE,2978,GO:0004620,1.8031e-01,9.9000e+01
IMP_SCORE,2979,GO:0071625,1.8028e-01,1.3000e+01
IMP_SCORE,2980,GO:1903055,1.8025e-01,6.0000e+00
IMP_SCORE,2981,GO:0009165,1.8023e-01,4.3000e+01
IMP_SCORE,2982,GO:0051602,1.8019e-01,3.1000e+01
IMP_SCORE,2983,GO:0022898,1.8019e-01,7.8000e+01
IMP_SCORE,2984,GO:0060043,1.8016e-01,7.0000e+00
IMP_SCORE,2985,GO:0097066,1.8015e-01,6.0000e+00
IMP_SCORE,2986,GO:0030859,1.8012e-01,2.0000e+01
IMP_SCORE,2987,GO:0005720,1.8009e-01,6.0000e+00
IMP_SCORE,2988,GO:0032272,1.8009e-01,3.5000e+01
IMP_SCORE,2989,GO:0032269,1.8001e-01,2.2600e+02
IMP_SCORE,2990,GO:0005871,1.7994e-01,2.2000e+01
IMP_SCORE,2991,GO:0050777,1.7990e-01,6.1000e+01
IMP_SCORE,2992,GO:0009299,1.7985e-01,1.2000e+01
IMP_SCORE,2993,GO:0002708,1.7983e-01,1.8000e+01
IMP_SCORE,2994,GO:0035065,1.7981e-01,1.6000e+01
IMP_SCORE,2995,GO:0002028,1.7980e-01,6.8000e+01
IMP_SCORE,2996,GO:0007141,1.7972e-01,6.0000e+00
IMP_SCORE,2997,GO:0051480,1.7972e-01,6.3000e+01
IMP_SCORE,2998,GO:0022029,1.7972e-01,2.1000e+01
IMP_SCORE,2999,GO:0005003,1.7958e-01,2.3000e+01
IMP_SCORE,3000,GO:0004180,1.7957e-01,5.2000e+01
IMP_SCORE,3001,GO:0044087,1.7956e-01,2.7700e+02
IMP_SCORE,3002,GO:0030141,1.7950e-01,1.7200e+02
IMP_SCORE,3003,GO:0010639,1.7949e-01,8.5000e+01
IMP_SCORE,3004,GO:0031065,1.7942e-01,6.0000e+00
IMP_SCORE,3005,GO:0004089,1.7942e-01,6.3000e+01
IMP_SCORE,3006,GO:0002161,1.7939e-01,2.8000e+01
IMP_SCORE,3007,GO:0030879,1.7931e-01,8.0000e+00
IMP_SCORE,3008,GO:2001020,1.7930e-01,3.5000e+01
IMP_SCORE,3009,GO:0048259,1.7927e-01,2.7000e+01
IMP_SCORE,3010,GO:0072531,1.7927e-01,8.0000e+00
IMP_SCORE,3011,GO:1901071,1.7926e-01,4.0000e+01
IMP_SCORE,3012,GO:0031103,1.7920e-01,1.4000e+01
IMP_SCORE,3013,GO:0009410,1.7919e-01,2.4000e+01
IMP_SCORE,3014,GO:0004385,1.7916e-01,1.5000e+01
IMP_SCORE,3015,GO:0017053,1.7910e-01,3.7000e+01
IMP_SCORE,3016,GO:0031112,1.7902e-01,6.0000e+00
IMP_SCORE,3017,GO:0046950,1.7901e-01,1.6000e+01
IMP_SCORE,3018,GO:0072525,1.7900e-01,3.5000e+01
IMP_SCORE,3019,GO:0098590,1.7895e-01,4.9900e+02
IMP_SCORE,3020,GO:0035556,1.7893e-01,5.0200e+02
IMP_SCORE,3021,GO:0090100,1.7891e-01,2.5000e+01
IMP_SCORE,3022,GO:0019864,1.7891e-01,3.9000e+01
IMP_SCORE,3023,GO:1990138,1.7889e-01,2.7000e+01
IMP_SCORE,3024,GO:0071949,1.7885e-01,1.7000e+01
IMP_SCORE,3025,GO:0008654,1.7881e-01,9.7000e+01
IMP_SCORE,3026,GO:0045936,1.7877e-01,1.3400e+02
IMP_SCORE,3027,GO:0006734,1.7875e-01,1.0000e+01
IMP_SCORE,3028,GO:0019068,1.7874e-01,6.0000e+00
IMP_SCORE,3029,GO:0032270,1.7873e-01,2.3100e+02
IMP_SCORE,3030,GO:0030833,1.7871e-01,4.7000e+01
IMP_SCORE,3031,GO:0042398,1.7870e-01,4.4000e+01
IMP_SCORE,3032,GO:0051172,1.7867e-01,2.2200e+02
IMP_SCORE,3033,GO:2000378,1.7861e-01,1.8000e+01
IMP_SCORE,3034,GO:0009142,1.7857e-01,1.5000e+01
IMP_SCORE,3035,GO:0051056,1.7856e-01,1.3800e+02
IMP_SCORE,3036,GO:0019867,1.7851e-01,1.4000e+02
IMP_SCORE,3037,GO:0030334,1.7848e-01,1.8000e+02
IMP_SCORE,3038,GO:0000146,1.7845e-01,2.6000e+01
IMP_SCORE,3039,GO:0045010,1.7841e-01,1.9000e+01
IMP_SCORE,3040,GO:1903531,1.7836e-01,4.5000e+01
IMP_SCORE,3041,GO:0014823,1.7836e-01,2.5000e+01
IMP_SCORE,3042,GO:0043903,1.7835e-01,9.5000e+01
IMP_SCORE,3043,GO:0019883,1.7833e-01,1.3000e+01
IMP_SCORE,3044,GO:0043487,1.7830e-01,4.1000e+01
IMP_SCORE,3045,GO:0046488,1.7829e-01,8.1000e+01
IMP_SCORE,3046,GO:2001243,1.7828e-01,2.0000e+01
IMP_SCORE,3047,GO:0046133,1.7826e-01,1.3000e+01
IMP_SCORE,3048,GO:2000144,1.7824e-01,7.0000e+00
IMP_SCORE,3049,GO:0006807,1.7824e-01,6.1700e+02
IMP_SCORE,3050,GO:0050680,1.7821e-01,3.6000e+01
IMP_SCORE,3051,GO:0098876,1.7819e-01,5.0000e+01
IMP_SCORE,3052,GO:0008134,1.7815e-01,1.6800e+02
IMP_SCORE,3053,GO:0005921,1.7812e-01,1.3000e+01
IMP_SCORE,3054,GO:1902679,1.7811e-01,1.9100e+02
IMP_SCORE,3055,GO:0055082,1.7809e-01,1.7700e+02
IMP_SCORE,3056,GO:0033688,1.7807e-01,1.5000e+01
IMP_SCORE,3057,GO:0050879,1.7804e-01,2.0000e+00
IMP_SCORE,3058,GO:0001725,1.7801e-01,3.9000e+01
IMP_SCORE,3059,GO:0048870,1.7801e-01,3.9600e+02
IMP_SCORE,3060,GO:0045721,1.7800e-01,2.6000e+01
IMP_SCORE,3061,GO:0018107,1.7798e-01,4.0000e+01
IMP_SCORE,3062,GO:1902593,1.7796e-01,4.1000e+01
IMP_SCORE,3063,GO:0032649,1.7795e-01,3.6000e+01
IMP_SCORE,3064,GO:0006873,1.7794e-01,1.4600e+02
IMP_SCORE,3065,GO:0045778,1.7791e-01,3.9000e+01
IMP_SCORE,3066,GO:0043901,1.7790e-01,7.5000e+01
IMP_SCORE,3067,GO:0010288,1.7786e-01,1.2000e+01
IMP_SCORE,3068,GO:0001883,1.7783e-01,1.7000e+02
IMP_SCORE,3069,GO:0005795,1.7780e-01,6.1000e+01
IMP_SCORE,3070,GO:0097031,1.7776e-01,1.2000e+01
IMP_SCORE,3071,GO:1990782,1.7773e-01,4.2000e+01
IMP_SCORE,3072,GO:0016755,1.7772e-01,4.3000e+01
IMP_SCORE,3073,GO:0015294,1.7767e-01,4.8000e+01
IMP_SCORE,3074,GO:0016114,1.7765e-01,7.0000e+00
IMP_SCORE,3075,GO:0031328,1.7763e-01,2.4800e+02
IMP_SCORE,3076,GO:0007159,1.7762e-01,4.7000e+01
IMP_SCORE,3077,GO:0032945,1.7756e-01,2.7000e+01
IMP_SCORE,3078,GO:0097480,1.7756e-01,2.2000e+01
IMP_SCORE,3079,GO:0046068,1.7756e-01,7.0000e+00
IMP_SCORE,3080,GO:0015278,1.7753e-01,6.0000e+00
IMP_SCORE,3081,GO:0005811,1.7753e-01,1.0800e+02
IMP_SCORE,3082,GO:0006631,1.7750e-01,1.3300e+02
IMP_SCORE,3083,GO:0034330,1.7747e-01,1.2800e+02
IMP_SCORE,3084,GO:1901890,1.7745e-01,1.4000e+01
IMP_SCORE,3085,GO:0048489,1.7744e-01,1.9000e+01
IMP_SCORE,3086,GO:0007264,1.7741e-01,1.8700e+02
IMP_SCORE,3087,GO:0070938,1.7737e-01,1.7000e+01
IMP_SCORE,3088,GO:0010566,1.7734e-01,9.0000e+00
IMP_SCORE,3089,GO:0034030,1.7733e-01,8.0000e+00
IMP_SCORE,3090,GO:1901796,1.7731e-01,5.1000e+01
IMP_SCORE,3091,GO:0044839,1.7729e-01,5.0000e+01
IMP_SCORE,3092,GO:0007049,1.7728e-01,2.3600e+02
IMP_SCORE,3093,GO:1901184,1.7728e-01,2.8000e+01
IMP_SCORE,3094,GO:0048589,1.7725e-01,1.0000e+02
IMP_SCORE,3095,GO:0042535,1.7725e-01,5.0000e+00
IMP_SCORE,3096,GO:0021537,1.7723e-01,1.0000e+01
IMP_SCORE,3097,GO:0075733,1.7721e-01,1.2000e+01
IMP_SCORE,3098,GO:0002758,1.7719e-01,4.8000e+01
IMP_SCORE,3099,GO:0036294,1.7718e-01,3.1000e+01
IMP_SCORE,3100,GO:1901799,1.7717e-01,7.0000e+00
IMP_SCORE,3101,GO:0097708,1.7712e-01,5.9200e+02
IMP_SCORE,3102,GO:0000578,1.7708e-01,1.8000e+01
IMP_SCORE,3103,GO:0010557,1.7704e-01,2.5300e+02
IMP_SCORE,3104,GO:0000291,1.7702e-01,7.0000e+00
IMP_SCORE,3105,GO:0002768,1.7698e-01,1.0200e+02
IMP_SCORE,3106,GO:0019899,1.7689e-01,9.6800e+02
IMP_SCORE,3107,GO:0042593,1.7686e-01,5.4000e+01
IMP_SCORE,3108,GO:0006662,1.7683e-01,3.1000e+01
IMP_SCORE,3109,GO:0051438,1.7682e-01,1.1000e+01
IMP_SCORE,3110,GO:0060998,1.7682e-01,2.9000e+01
IMP_SCORE,3111,GO:0015932,1.7677e-01,4.3000e+01
IMP_SCORE,3112,GO:0048713,1.7672e-01,2.4000e+01
IMP_SCORE,3113,GO:1904949,1.7670e-01,1.3000e+01
IMP_SCORE,3114,GO:0097530,1.7669e-01,5.3000e+01
IMP_SCORE,3115,GO:0007033,1.7669e-01,6.8000e+01
IMP_SCORE,3116,GO:0097306,1.7667e-01,2.1000e+01
IMP_SCORE,3117,GO:0032642,1.7658e-01,3.5000e+01
IMP_SCORE,3118,GO:0030027,1.7653e-01,8.6000e+01
IMP_SCORE,3119,GO:0032881,1.7649e-01,1.8000e+01
IMP_SCORE,3120,GO:0034766,1.7643e-01,1.9000e+01
IMP_SCORE,3121,GO:0048468,1.7641e-01,2.5300e+02
IMP_SCORE,3122,GO:0051153,1.7633e-01,3.3000e+01
IMP_SCORE,3123,GO:0051988,1.7631e-01,1.1000e+01
IMP_SCORE,3124,GO:0070279,1.7631e-01,6.3000e+01
IMP_SCORE,3125,GO:0099600,1.7630e-01,3.5800e+02
IMP_SCORE,3126,GO:0009056,1.7629e-01,5.8800e+02
IMP_SCORE,3127,GO:0018196,1.7627e-01,4.0000e+01
IMP_SCORE,3128,GO:0051156,1.7626e-01,1.3000e+01
IMP_SCORE,3129,GO:0006071,1.7625e-01,5.0000e+00
IMP_SCORE,3130,GO:0015149,1.7624e-01,1.7000e+01
IMP_SCORE,3131,GO:0030038,1.7623e-01,6.0000e+00
IMP_SCORE,3132,GO:0048519,1.7620e-01,9.0000e+02
IMP_SCORE,3133,GO:0009063,1.7618e-01,7.6000e+01
IMP_SCORE,3134,GO:1905475,1.7615e-01,5.7000e+01
IMP_SCORE,3135,GO:0007165,1.7613e-01,1.1290e+03
IMP_SCORE,3136,GO:2000826,1.7613e-01,1.7000e+01
IMP_SCORE,3137,GO:0044459,1.7612e-01,1.0280e+03
IMP_SCORE,3138,GO:2000021,1.7611e-01,4.9000e+01
IMP_SCORE,3139,GO:0002478,1.7608e-01,1.0100e+02
IMP_SCORE,3140,GO:0006402,1.7606e-01,3.2000e+01
IMP_SCORE,3141,GO:0035987,1.7605e-01,2.4000e+01
IMP_SCORE,3142,GO:0044325,1.7599e-01,6.4000e+01
IMP_SCORE,3143,GO:0034250,1.7595e-01,3.2000e+01
IMP_SCORE,3144,GO:0007160,1.7590e-01,8.2000e+01
IMP_SCORE,3145,GO:0016684,1.7588e-01,5.7000e+01
IMP_SCORE,3146,GO:0051239,1.7586e-01,6.7700e+02
IMP_SCORE,3147,GO:0050769,1.7585e-01,9.9000e+01
IMP_SCORE,3148,GO:0032210,1.7581e-01,2.5000e+01
IMP_SCORE,3149,GO:0048583,1.7569e-01,8.0800e+02
IMP_SCORE,3150,GO:0006936,1.7568e-01,1.4800e+02
IMP_SCORE,3151,GO:0016021,1.7568e-01,1.5200e+03
IMP_SCORE,3152,GO:0002864,1.7568e-01,6.0000e+00
IMP_SCORE,3153,GO:0052744,1.7557e-01,4.0000e+00
IMP_SCORE,3154,GO:0021515,1.7556e-01,1.4000e+01
IMP_SCORE,3155,GO:0046578,1.7555e-01,7.9000e+01
IMP_SCORE,3156,GO:0006635,1.7555e-01,4.3000e+01
IMP_SCORE,3157,GO:0005615,1.7551e-01,1.0450e+03
IMP_SCORE,3158,GO:0043207,1.7549e-01,2.8300e+02
IMP_SCORE,3159,GO:0030510,1.7548e-01,3.9000e+01
IMP_SCORE,3160,GO:0050998,1.7539e-01,1.1000e+01
IMP_SCORE,3161,GO:0048875,1.7531e-01,3.4000e+01
IMP_SCORE,3162,GO:0097164,1.7530e-01,1.5000e+02
IMP_SCORE,3163,GO:0051053,1.7529e-01,3.0000e+01
IMP_SCORE,3164,GO:0002861,1.7528e-01,1.5000e+01
IMP_SCORE,3165,GO:0051186,1.7524e-01,1.6700e+02
IMP_SCORE,3166,GO:0045833,1.7517e-01,3.4000e+01
IMP_SCORE,3167,GO:1903507,1.7517e-01,1.8800e+02
IMP_SCORE,3168,GO:0043167,1.7516e-01,1.5490e+03
IMP_SCORE,3169,GO:0002068,1.7511e-01,7.0000e+00
IMP_SCORE,3170,GO:0035025,1.7510e-01,3.0000e+00
IMP_SCORE,3171,GO:0007252,1.7507e-01,1.3000e+01
IMP_SCORE,3172,GO:0050661,1.7499e-01,3.8000e+01
IMP_SCORE,3173,GO:0019370,1.7497e-01,1.6000e+01
IMP_SCORE,3174,GO:0051149,1.7497e-01,5.4000e+01
IMP_SCORE,3175,GO:0098857,1.7494e-01,1.6000e+02
IMP_SCORE,3176,GO:0042059,1.7494e-01,1.2000e+01
IMP_SCORE,3177,GO:0046460,1.7493e-01,4.3000e+01
IMP_SCORE,3178,GO:0030195,1.7492e-01,2.9000e+01
IMP_SCORE,3179,GO:0048863,1.7482e-01,3.4000e+01
IMP_SCORE,3180,GO:0009987,1.7482e-01,1.1760e+03
IMP_SCORE,3181,GO:0046982,1.7481e-01,2.1300e+02
IMP_SCORE,3182,GO:0015672,1.7480e-01,1.3600e+02
IMP_SCORE,3183,GO:0051954,1.7474e-01,1.0000e+01
IMP_SCORE,3184,GO:0051983,1.7473e-01,1.7000e+01
IMP_SCORE,3185,GO:0006793,1.7472e-01,5.4900e+02
IMP_SCORE,3186,GO:0042254,1.7472e-01,1.8000e+01
IMP_SCORE,3187,GO:0034110,1.7470e-01,1.0000e+01
IMP_SCORE,3188,GO:0003727,1.7468e-01,5.8000e+01
IMP_SCORE,3189,GO:0043647,1.7466e-01,5.5000e+01
IMP_SCORE,3190,GO:0008015,1.7465e-01,3.0000e+01
IMP_SCORE,3191,GO:0090025,1.7464e-01,1.2000e+01
IMP_SCORE,3192,GO:0061024,1.7462e-01,3.6100e+02
IMP_SCORE,3193,GO:2001257,1.7457e-01,5.5000e+01
IMP_SCORE,3194,GO:0060993,1.7456e-01,6.0000e+00
IMP_SCORE,3195,GO:0006206,1.7450e-01,1.0000e+01
IMP_SCORE,3196,GO:0047617,1.7443e-01,1.9000e+01
IMP_SCORE,3197,GO:0050854,1.7440e-01,2.0000e+01
IMP_SCORE,3198,GO:0051279,1.7434e-01,1.2000e+01
IMP_SCORE,3199,GO:0031099,1.7433e-01,6.9000e+01
IMP_SCORE,3200,GO:0019216,1.7433e-01,1.0500e+02
IMP_SCORE,3201,GO:0030815,1.7432e-01,6.0000e+00
IMP_SCORE,3202,GO:0015106,1.7427e-01,1.4000e+01
IMP_SCORE,3203,GO:0006007,1.7423e-01,8.0000e+00
IMP_SCORE,3204,GO:0006120,1.7423e-01,1.2000e+01
IMP_SCORE,3205,GO:0048670,1.7422e-01,1.1000e+01
IMP_SCORE,3206,GO:0099601,1.7421e-01,1.3000e+01
IMP_SCORE,3207,GO:0019829,1.7418e-01,2.6000e+01
IMP_SCORE,3208,GO:0006066,1.7417e-01,1.4700e+02
IMP_SCORE,3209,GO:0045652,1.7416e-01,1.0000e+01
IMP_SCORE,3210,GO:2001237,1.7416e-01,4.4000e+01
IMP_SCORE,3211,GO:0032387,1.7416e-01,6.0000e+01
IMP_SCORE,3212,GO:1901652,1.7411e-01,1.0900e+02
IMP_SCORE,3213,GO:0032204,1.7409e-01,2.3000e+01
IMP_SCORE,3214,GO:0051052,1.7406e-01,9.2000e+01
IMP_SCORE,3215,GO:0044712,1.7401e-01,3.1600e+02
IMP_SCORE,3216,GO:0000975,1.7400e-01,1.9400e+02
IMP_SCORE,3217,GO:0051646,1.7399e-01,1.6000e+01
IMP_SCORE,3218,GO:0005092,1.7394e-01,2.2000e+01
IMP_SCORE,3219,GO:0001952,1.7392e-01,4.3000e+01
IMP_SCORE,3220,GO:1903008,1.7390e-01,1.6000e+01
IMP_SCORE,3221,GO:0006733,1.7385e-01,6.8000e+01
IMP_SCORE,3222,GO:0071840,1.7383e-01,1.2390e+03
IMP_SCORE,3223,GO:0046879,1.7382e-01,1.8000e+01
IMP_SCORE,3224,GO:0042054,1.7381e-01,2.8000e+01
IMP_SCORE,3225,GO:0046649,1.7377e-01,1.0700e+02
IMP_SCORE,3226,GO:0019438,1.7376e-01,2.8100e+02
IMP_SCORE,3227,GO:0050856,1.7376e-01,1.6000e+01
IMP_SCORE,3228,GO:0046688,1.7375e-01,2.1000e+01
IMP_SCORE,3229,GO:0004197,1.7373e-01,7.7000e+01
IMP_SCORE,3230,GO:0035148,1.7369e-01,3.5000e+01
IMP_SCORE,3231,GO:0022603,1.7365e-01,2.9000e+02
IMP_SCORE,3232,GO:0019321,1.7365e-01,1.5000e+01
IMP_SCORE,3233,GO:0051270,1.7362e-01,2.4000e+02
IMP_SCORE,3234,GO:0045595,1.7362e-01,4.2600e+02
IMP_SCORE,3235,GO:1903509,1.7361e-01,9.6000e+01
IMP_SCORE,3236,GO:0007030,1.7360e-01,6.5000e+01
IMP_SCORE,3237,GO:0046348,1.7348e-01,4.2000e+01
IMP_SCORE,3238,GO:0005938,1.7347e-01,1.7700e+02
IMP_SCORE,3239,GO:0009584,1.7344e-01,1.3000e+01
IMP_SCORE,3240,GO:0061061,1.7341e-01,7.5000e+01
IMP_SCORE,3241,GO:0048523,1.7334e-01,8.3300e+02
IMP_SCORE,3242,GO:0050806,1.7333e-01,3.2000e+01
IMP_SCORE,3243,GO:1901654,1.7329e-01,5.2000e+01
IMP_SCORE,3244,GO:0032880,1.7323e-01,2.6200e+02
IMP_SCORE,3245,GO:0051539,1.7321e-01,3.9000e+01
IMP_SCORE,3246,GO:0031974,1.7320e-01,4.9900e+02
IMP_SCORE,3247,GO:0010226,1.7311e-01,5.0000e+00
IMP_SCORE,3248,GO:0048284,1.7310e-01,6.0000e+01
IMP_SCORE,3249,GO:1903037,1.7304e-01,7.9000e+01
IMP_SCORE,3250,GO:0006457,1.7303e-01,2.1700e+02
IMP_SCORE,3251,GO:1901800,1.7302e-01,3.1000e+01
IMP_SCORE,3252,GO:0022607,1.7301e-01,7.3800e+02
IMP_SCORE,3253,GO:0050878,1.7299e-01,1.7900e+02
IMP_SCORE,3254,GO:0030414,1.7296e-01,8.2000e+01
IMP_SCORE,3255,GO:0045202,1.7295e-01,2.4200e+02
IMP_SCORE,3256,GO:0033604,1.7289e-01,2.0000e+00
IMP_SCORE,3257,GO:0051238,1.7287e-01,4.5000e+01
IMP_SCORE,3258,GO:0008283,1.7287e-01,3.3900e+02
IMP_SCORE,3259,GO:0060236,1.7282e-01,6.0000e+00
IMP_SCORE,3260,GO:0006650,1.7281e-01,1.4000e+02
IMP_SCORE,3261,GO:0048261,1.7279e-01,6.0000e+00
IMP_SCORE,3262,GO:0000791,1.7278e-01,1.1000e+01
IMP_SCORE,3263,GO:0030509,1.7277e-01,2.6000e+01
IMP_SCORE,3264,GO:1901135,1.7273e-01,2.8500e+02
IMP_SCORE,3265,GO:1901663,1.7267e-01,6.0000e+00
IMP_SCORE,3266,GO:0032412,1.7266e-01,8.6000e+01
IMP_SCORE,3267,GO:2000145,1.7264e-01,1.9400e+02
IMP_SCORE,3268,GO:0032060,1.7262e-01,1.9000e+01
IMP_SCORE,3269,GO:0031252,1.7260e-01,1.5000e+01
IMP_SCORE,3270,GO:0006576,1.7259e-01,4.0000e+01
IMP_SCORE,3271,GO:2000737,1.7258e-01,8.0000e+00
IMP_SCORE,3272,GO:0045216,1.7255e-01,1.2100e+02
IMP_SCORE,3273,GO:0046621,1.7250e-01,6.0000e+00
IMP_SCORE,3274,GO:1901657,1.7250e-01,6.9000e+01
IMP_SCORE,3275,GO:0042742,1.7248e-01,1.1300e+02
IMP_SCORE,3276,GO:0008542,1.7248e-01,1.7000e+01
IMP_SCORE,3277,GO:0005768,1.7246e-01,3.3300e+02
IMP_SCORE,3278,GO:0046651,1.7246e-01,2.7000e+01
IMP_SCORE,3279,GO:0006195,1.7246e-01,1.2000e+01
IMP_SCORE,3280,GO:0032036,1.7245e-01,6.0000e+00
IMP_SCORE,3281,GO:0045843,1.7240e-01,1.0000e+01
IMP_SCORE,3282,GO:0045835,1.7238e-01,2.0000e+00
IMP_SCORE,3283,GO:0072080,1.7237e-01,9.0000e+00
IMP_SCORE,3284,GO:0016628,1.7236e-01,2.1000e+01
IMP_SCORE,3285,GO:0097190,1.7230e-01,1.2100e+02
IMP_SCORE,3286,GO:0003725,1.7228e-01,6.2000e+01
IMP_SCORE,3287,GO:0001932,1.7224e-01,2.1200e+02
IMP_SCORE,3288,GO:0017134,1.7224e-01,1.5000e+01
IMP_SCORE,3289,GO:0006584,1.7221e-01,2.9000e+01
IMP_SCORE,3290,GO:0008637,1.7221e-01,3.3000e+01
IMP_SCORE,3291,GO:1901617,1.7219e-01,8.3000e+01
IMP_SCORE,3292,GO:0008305,1.7212e-01,3.2000e+01
IMP_SCORE,3293,GO:0008154,1.7210e-01,4.0000e+01
IMP_SCORE,3294,GO:0051437,1.7200e-01,6.0000e+00
IMP_SCORE,3295,GO:0006596,1.7200e-01,2.0000e+01
IMP_SCORE,3296,GO:0006520,1.7198e-01,1.4500e+02
IMP_SCORE,3297,GO:0034767,1.7197e-01,2.7000e+01
IMP_SCORE,3298,GO:0070647,1.7193e-01,2.6800e+02
IMP_SCORE,3299,GO:0048771,1.7192e-01,1.7000e+01
IMP_SCORE,3300,GO:0009628,1.7190e-01,3.5600e+02
IMP_SCORE,3301,GO:0051766,1.7188e-01,4.0000e+01
IMP_SCORE,3302,GO:0071556,1.7188e-01,2.3000e+01
IMP_SCORE,3303,GO:0009074,1.7185e-01,3.5000e+01
IMP_SCORE,3304,GO:0045931,1.7185e-01,3.1000e+01
IMP_SCORE,3305,GO:0005783,1.7185e-01,6.4000e+02
IMP_SCORE,3306,GO:0046903,1.7184e-01,2.5200e+02
IMP_SCORE,3307,GO:0048665,1.7181e-01,6.0000e+00
IMP_SCORE,3308,GO:0045926,1.7179e-01,1.1500e+02
IMP_SCORE,3309,GO:0072527,1.7173e-01,2.4000e+01
IMP_SCORE,3310,GO:0044699,1.7169e-01,1.5110e+03
IMP_SCORE,3311,GO:0048588,1.7169e-01,2.8000e+01
IMP_SCORE,3312,GO:0030057,1.7167e-01,4.8000e+01
IMP_SCORE,3313,GO:0042178,1.7163e-01,6.0000e+00
IMP_SCORE,3314,GO:0034113,1.7158e-01,2.4000e+01
IMP_SCORE,3315,GO:0046471,1.7156e-01,2.2000e+01
IMP_SCORE,3316,GO:0010720,1.7152e-01,1.2600e+02
IMP_SCORE,3317,GO:0090277,1.7146e-01,3.0000e+01
IMP_SCORE,3318,GO:0098662,1.7141e-01,1.1900e+02
IMP_SCORE,3319,GO:0070861,1.7140e-01,6.0000e+00
IMP_SCORE,3320,GO:0032024,1.7139e-01,2.5000e+01
IMP_SCORE,3321,GO:0046486,1.7138e-01,1.6800e+02
IMP_SCORE,3322,GO:0002889,1.7136e-01,2.0000e+01
IMP_SCORE,3323,GO:0032550,1.7133e-01,1.9300e+02
IMP_SCORE,3324,GO:1904892,1.7127e-01,4.3000e+01
IMP_SCORE,3325,GO:0030425,1.7126e-01,1.9300e+02
IMP_SCORE,3326,GO:0060828,1.7125e-01,8.0000e+01
IMP_SCORE,3327,GO:0005089,1.7124e-01,3.2000e+01
IMP_SCORE,3328,GO:0032388,1.7120e-01,9.2000e+01
IMP_SCORE,3329,GO:0045861,1.7114e-01,9.8000e+01
IMP_SCORE,3330,GO:0008327,1.7113e-01,1.1000e+01
IMP_SCORE,3331,GO:2001235,1.7113e-01,4.5000e+01
IMP_SCORE,3332,GO:0005044,1.7113e-01,8.4000e+01
IMP_SCORE,3333,GO:0010817,1.7109e-01,1.9900e+02
IMP_SCORE,3334,GO:0005231,1.7108e-01,2.2000e+01
IMP_SCORE,3335,GO:0001935,1.7105e-01,1.3000e+01
IMP_SCORE,3336,GO:1903831,1.7103e-01,2.4000e+01
IMP_SCORE,3337,GO:0042455,1.7102e-01,2.1000e+01
IMP_SCORE,3338,GO:0032436,1.7102e-01,2.5000e+01
IMP_SCORE,3339,GO:0005622,1.7101e-01,7.9000e+02
IMP_SCORE,3340,GO:0048260,1.7098e-01,1.0000e+01
IMP_SCORE,3341,GO:0061157,1.7095e-01,2.0000e+00
IMP_SCORE,3342,GO:0061158,1.7095e-01,1.0000e+00
IMP_SCORE,3343,GO:1902358,1.7095e-01,1.0000e+00
IMP_SCORE,3344,GO:0043949,1.7095e-01,1.0000e+00
IMP_SCORE,3345,GO:0002102,1.7093e-01,3.6000e+01
IMP_SCORE,3346,GO:0044765,1.7093e-01,5.6000e+02
IMP_SCORE,3347,GO:0018105,1.7090e-01,5.0000e+01
IMP_SCORE,3348,GO:0010629,1.7089e-01,2.6800e+02
IMP_SCORE,3349,GO:2000273,1.7082e-01,8.0000e+00
IMP_SCORE,3350,GO:0009891,1.7081e-01,2.8200e+02
IMP_SCORE,3351,GO:0050688,1.7080e-01,2.4000e+01
IMP_SCORE,3352,GO:0031294,1.7079e-01,2.4000e+01
IMP_SCORE,3353,GO:0051148,1.7078e-01,3.4000e+01
IMP_SCORE,3354,GO:0001933,1.7078e-01,7.7000e+01
IMP_SCORE,3355,GO:0016324,1.7078e-01,2.1300e+02
IMP_SCORE,3356,GO:0030308,1.7076e-01,7.5000e+01
IMP_SCORE,3357,GO:0004872,1.7075e-01,6.4300e+02
IMP_SCORE,3358,GO:0043603,1.7073e-01,2.2300e+02
IMP_SCORE,3359,GO:1901797,1.7073e-01,1.5000e+01
IMP_SCORE,3360,GO:0090501,1.7070e-01,7.1000e+01
IMP_SCORE,3361,GO:0043097,1.7068e-01,6.0000e+00
IMP_SCORE,3362,GO:0048584,1.7067e-01,4.0800e+02
IMP_SCORE,3363,GO:0016641,1.7064e-01,1.5000e+01
IMP_SCORE,3364,GO:0031256,1.7063e-01,5.7000e+01
IMP_SCORE,3365,GO:0004602,1.7060e-01,3.1000e+01
IMP_SCORE,3366,GO:0006412,1.7052e-01,5.6000e+01
IMP_SCORE,3367,GO:1903078,1.7049e-01,3.5000e+01
IMP_SCORE,3368,GO:0045893,1.7049e-01,2.1500e+02
IMP_SCORE,3369,GO:0007050,1.7048e-01,6.4000e+01
IMP_SCORE,3370,GO:0032991,1.7047e-01,1.5170e+03
IMP_SCORE,3371,GO:1903429,1.7045e-01,1.0000e+01
IMP_SCORE,3372,GO:0031519,1.7045e-01,4.4000e+01
IMP_SCORE,3373,GO:0005885,1.7044e-01,9.0000e+00
IMP_SCORE,3374,GO:0016405,1.7043e-01,1.1000e+01
IMP_SCORE,3375,GO:0043244,1.7042e-01,4.0000e+01
IMP_SCORE,3376,GO:0042552,1.7041e-01,8.6000e+01
IMP_SCORE,3377,GO:0010562,1.7037e-01,1.8500e+02
IMP_SCORE,3378,GO:0030826,1.7035e-01,6.0000e+00
IMP_SCORE,3379,GO:0031329,1.7034e-01,1.9200e+02
IMP_SCORE,3380,GO:0044242,1.7033e-01,8.8000e+01
IMP_SCORE,3381,GO:0034440,1.7020e-01,4.6000e+01
IMP_SCORE,3382,GO:0048646,1.7019e-01,2.6400e+02
IMP_SCORE,3383,GO:0008643,1.7017e-01,6.4000e+01
IMP_SCORE,3384,GO:0042345,1.7016e-01,2.2000e+01
IMP_SCORE,3385,GO:0022892,1.7015e-01,3.7600e+02
IMP_SCORE,3386,GO:0051482,1.7014e-01,1.4000e+01
IMP_SCORE,3387,GO:0033554,1.7013e-01,4.1100e+02
IMP_SCORE,3388,GO:0007632,1.7013e-01,2.2000e+01
IMP_SCORE,3389,GO:0021772,1.7010e-01,8.0000e+00
IMP_SCORE,3390,GO:0002793,1.7009e-01,4.3000e+01
IMP_SCORE,3391,GO:0009792,1.6993e-01,5.5000e+01
IMP_SCORE,3392,GO:0050994,1.6992e-01,3.9000e+01
IMP_SCORE,3393,GO:0015405,1.6988e-01,4.7000e+01
IMP_SCORE,3394,GO:0071402,1.6987e-01,3.4000e+01
IMP_SCORE,3395,GO:0042542,1.6987e-01,3.4000e+01
IMP_SCORE,3396,GO:0042574,1.6986e-01,1.0000e+01
IMP_SCORE,3397,GO:0034505,1.6980e-01,7.0000e+00
IMP_SCORE,3398,GO:0008608,1.6980e-01,7.0000e+00
IMP_SCORE,3399,GO:0005874,1.6974e-01,2.1800e+02
IMP_SCORE,3400,GO:0032732,1.6973e-01,1.3000e+01
IMP_SCORE,3401,GO:0048562,1.6972e-01,4.3000e+01
IMP_SCORE,3402,GO:0009605,1.6972e-01,4.5500e+02
IMP_SCORE,3403,GO:0072657,1.6970e-01,1.2000e+02
IMP_SCORE,3404,GO:0009636,1.6964e-01,8.5000e+01
IMP_SCORE,3405,GO:0048681,1.6963e-01,1.1000e+01
IMP_SCORE,3406,GO:0051707,1.6962e-01,2.2200e+02
IMP_SCORE,3407,GO:0048661,1.6962e-01,2.0000e+01
IMP_SCORE,3408,GO:0051702,1.6956e-01,2.1000e+01
IMP_SCORE,3409,GO:2001198,1.6952e-01,6.1000e+01
IMP_SCORE,3410,GO:0006461,1.6946e-01,4.3500e+02
IMP_SCORE,3411,GO:1902936,1.6945e-01,4.9000e+01
IMP_SCORE,3412,GO:0046890,1.6939e-01,3.6000e+01
IMP_SCORE,3413,GO:0031401,1.6935e-01,1.8000e+02
IMP_SCORE,3414,GO:0048513,1.6935e-01,5.1300e+02
IMP_SCORE,3415,GO:0051336,1.6933e-01,3.8500e+02
IMP_SCORE,3416,GO:0019835,1.6924e-01,1.4000e+01
IMP_SCORE,3417,GO:0005544,1.6917e-01,5.0000e+01
IMP_SCORE,3418,GO:0046500,1.6914e-01,1.3000e+01
IMP_SCORE,3419,GO:0010884,1.6904e-01,1.2000e+01
IMP_SCORE,3420,GO:0098588,1.6900e-01,6.5500e+02
IMP_SCORE,3421,GO:0051570,1.6891e-01,3.0000e+00
IMP_SCORE,3422,GO:0072330,1.6882e-01,7.3000e+01
IMP_SCORE,3423,GO:0044238,1.6879e-01,9.0600e+02
IMP_SCORE,3424,GO:0003299,1.6877e-01,2.0000e+00
IMP_SCORE,3425,GO:1903706,1.6876e-01,1.2300e+02
IMP_SCORE,3426,GO:0042180,1.6875e-01,5.0000e+01
IMP_SCORE,3427,GO:0042581,1.6868e-01,2.0000e+01
IMP_SCORE,3428,GO:0033013,1.6866e-01,4.3000e+01
IMP_SCORE,3429,GO:0016863,1.6865e-01,1.6000e+01
IMP_SCORE,3430,GO:0045121,1.6865e-01,1.4100e+02
IMP_SCORE,3431,GO:0002891,1.6863e-01,1.3000e+01
IMP_SCORE,3432,GO:0034332,1.6862e-01,5.9000e+01
IMP_SCORE,3433,GO:0030198,1.6859e-01,2.0600e+02
IMP_SCORE,3434,GO:0051489,1.6858e-01,5.1000e+01
IMP_SCORE,3435,GO:0001228,1.6851e-01,6.7000e+01
IMP_SCORE,3436,GO:0001654,1.6843e-01,5.4000e+01
IMP_SCORE,3437,GO:0030514,1.6840e-01,2.0000e+01
IMP_SCORE,3438,GO:1901659,1.6838e-01,2.1000e+01
IMP_SCORE,3439,GO:0002694,1.6836e-01,1.5400e+02
IMP_SCORE,3440,GO:0015721,1.6829e-01,1.4000e+01
IMP_SCORE,3441,GO:0043062,1.6825e-01,2.0200e+02
IMP_SCORE,3442,GO:0032403,1.6822e-01,4.0000e+02
IMP_SCORE,3443,GO:0030666,1.6822e-01,7.2000e+01
IMP_SCORE,3444,GO:0042127,1.6821e-01,5.5600e+02
IMP_SCORE,3445,GO:0009893,1.6819e-01,4.5700e+02
IMP_SCORE,3446,GO:0097711,1.6819e-01,5.9000e+01
IMP_SCORE,3447,GO:0006163,1.6815e-01,6.3000e+01
IMP_SCORE,3448,GO:0006586,1.6813e-01,1.5000e+01
IMP_SCORE,3449,GO:0001750,1.6813e-01,3.7000e+01
IMP_SCORE,3450,GO:0002683,1.6811e-01,1.6400e+02
IMP_SCORE,3451,GO:0060158,1.6806e-01,3.0000e+00
IMP_SCORE,3452,GO:0050890,1.6806e-01,1.5700e+02
IMP_SCORE,3453,GO:0050793,1.6804e-01,5.9000e+02
IMP_SCORE,3454,GO:0043620,1.6803e-01,2.7000e+01
IMP_SCORE,3455,GO:0032526,1.6802e-01,3.7000e+01
IMP_SCORE,3456,GO:0006644,1.6801e-01,1.5700e+02
IMP_SCORE,3457,GO:0051290,1.6801e-01,9.0000e+00
IMP_SCORE,3458,GO:0045860,1.6800e-01,1.0100e+02
IMP_SCORE,3459,GO:0016597,1.6795e-01,5.3000e+01
IMP_SCORE,3460,GO:0032048,1.6795e-01,1.6000e+01
IMP_SCORE,3461,GO:0048729,1.6793e-01,9.4000e+01
IMP_SCORE,3462,GO:0044425,1.6792e-01,1.5290e+03
IMP_SCORE,3463,GO:0039702,1.6791e-01,9.0000e+00
IMP_SCORE,3464,GO:1901136,1.6790e-01,9.8000e+01
IMP_SCORE,3465,GO:0008206,1.6789e-01,2.6000e+01
IMP_SCORE,3466,GO:0006260,1.6787e-01,7.5000e+01
IMP_SCORE,3467,GO:0030662,1.6786e-01,8.3000e+01
IMP_SCORE,3468,GO:0010640,1.6786e-01,1.6000e+01
IMP_SCORE,3469,GO:0002716,1.6785e-01,7.0000e+00
IMP_SCORE,3470,GO:0050901,1.6784e-01,8.0000e+00
IMP_SCORE,3471,GO:0007010,1.6774e-01,2.9700e+02
IMP_SCORE,3472,GO:0021766,1.6767e-01,6.1000e+01
IMP_SCORE,3473,GO:0051170,1.6766e-01,4.6000e+01
IMP_SCORE,3474,GO:0007588,1.6762e-01,2.6000e+01
IMP_SCORE,3475,GO:0030819,1.6761e-01,1.3000e+01
IMP_SCORE,3476,GO:0030295,1.6759e-01,3.8000e+01
IMP_SCORE,3477,GO:1903508,1.6759e-01,1.9400e+02
IMP_SCORE,3478,GO:0007034,1.6758e-01,4.7000e+01
IMP_SCORE,3479,GO:0035577,1.6758e-01,7.4000e+01
IMP_SCORE,3480,GO:1902580,1.6753e-01,1.9000e+02
IMP_SCORE,3481,GO:0060632,1.6750e-01,1.0000e+01
IMP_SCORE,3482,GO:1901222,1.6749e-01,1.6000e+01
IMP_SCORE,3483,GO:0043217,1.6748e-01,2.5000e+01
IMP_SCORE,3484,GO:0016310,1.6748e-01,2.8600e+02
IMP_SCORE,3485,GO:0016884,1.6744e-01,9.0000e+00
IMP_SCORE,3486,GO:0051174,1.6744e-01,3.0200e+02
IMP_SCORE,3487,GO:0070727,1.6743e-01,2.6100e+02
IMP_SCORE,3488,GO:0035113,1.6741e-01,2.0000e+01
IMP_SCORE,3489,GO:0050820,1.6737e-01,1.5000e+01
IMP_SCORE,3490,GO:0043269,1.6736e-01,2.1400e+02
IMP_SCORE,3491,GO:1902531,1.6732e-01,3.8200e+02
IMP_SCORE,3492,GO:0005547,1.6732e-01,2.5000e+01
IMP_SCORE,3493,GO:0032879,1.6731e-01,6.2700e+02
IMP_SCORE,3494,GO:0050789,1.6728e-01,1.1020e+03
IMP_SCORE,3495,GO:0036464,1.6727e-01,1.2700e+02
IMP_SCORE,3496,GO:0006998,1.6724e-01,2.1000e+01
IMP_SCORE,3497,GO:0008483,1.6714e-01,3.2000e+01
IMP_SCORE,3498,GO:0048002,1.6711e-01,1.0400e+02
IMP_SCORE,3499,GO:0021604,1.6710e-01,1.1000e+01
IMP_SCORE,3500,GO:1903364,1.6709e-01,5.0000e+01
IMP_SCORE,3501,GO:0006638,1.6707e-01,6.2000e+01
IMP_SCORE,3502,GO:0050770,1.6704e-01,6.3000e+01
IMP_SCORE,3503,GO:0007589,1.6697e-01,3.9000e+01
IMP_SCORE,3504,GO:0016818,1.6696e-01,2.7600e+02
IMP_SCORE,3505,GO:0009219,1.6693e-01,9.0000e+00
IMP_SCORE,3506,GO:0050873,1.6686e-01,1.8000e+01
IMP_SCORE,3507,GO:0010770,1.6685e-01,3.0000e+01
IMP_SCORE,3508,GO:0050954,1.6684e-01,1.3000e+02
IMP_SCORE,3509,GO:0018130,1.6681e-01,2.6200e+02
IMP_SCORE,3510,GO:0012507,1.6677e-01,4.2000e+01
IMP_SCORE,3511,GO:0001707,1.6670e-01,1.3000e+01
IMP_SCORE,3512,GO:0016209,1.6663e-01,1.1400e+02
IMP_SCORE,3513,GO:0030004,1.6660e-01,3.8000e+01
IMP_SCORE,3514,GO:0002444,1.6656e-01,1.0000e+01
IMP_SCORE,3515,GO:0046394,1.6655e-01,1.4300e+02
IMP_SCORE,3516,GO:0006897,1.6654e-01,3.0700e+02
IMP_SCORE,3517,GO:0032479,1.6647e-01,5.5000e+01
IMP_SCORE,3518,GO:0002366,1.6646e-01,1.5900e+02
IMP_SCORE,3519,GO:0008373,1.6645e-01,4.1000e+01
IMP_SCORE,3520,GO:0006664,1.6644e-01,8.1000e+01
IMP_SCORE,3521,GO:0051494,1.6642e-01,3.6000e+01
IMP_SCORE,3522,GO:0060457,1.6639e-01,8.0000e+00
IMP_SCORE,3523,GO:0097517,1.6638e-01,2.9000e+01
IMP_SCORE,3524,GO:0010646,1.6630e-01,6.9900e+02
IMP_SCORE,3525,GO:0097756,1.6627e-01,6.0000e+00
IMP_SCORE,3526,GO:0034764,1.6618e-01,3.1000e+01
IMP_SCORE,3527,GO:0016043,1.6617e-01,1.2440e+03
IMP_SCORE,3528,GO:0051956,1.6615e-01,7.0000e+00
IMP_SCORE,3529,GO:0015980,1.6613e-01,5.1000e+01
IMP_SCORE,3530,GO:1902589,1.6612e-01,3.3700e+02
IMP_SCORE,3531,GO:0016505,1.6607e-01,1.3000e+01
IMP_SCORE,3532,GO:0070076,1.6604e-01,2.0000e+01
IMP_SCORE,3533,GO:0044772,1.6601e-01,8.4000e+01
IMP_SCORE,3534,GO:0000776,1.6600e-01,6.3000e+01
IMP_SCORE,3535,GO:0005730,1.6598e-01,4.4400e+02
IMP_SCORE,3536,GO:0043015,1.6596e-01,2.3000e+01
IMP_SCORE,3537,GO:0005978,1.6596e-01,9.0000e+00
IMP_SCORE,3538,GO:0070646,1.6587e-01,8.8000e+01
IMP_SCORE,3539,GO:0007155,1.6586e-01,6.8900e+02
IMP_SCORE,3540,GO:1901564,1.6586e-01,4.7900e+02
IMP_SCORE,3541,GO:0072593,1.6585e-01,3.1000e+01
IMP_SCORE,3542,GO:0031124,1.6585e-01,2.6000e+01
IMP_SCORE,3543,GO:1901988,1.6583e-01,3.1000e+01
IMP_SCORE,3544,GO:0010517,1.6583e-01,1.2000e+01
IMP_SCORE,3545,GO:0044439,1.6581e-01,6.4000e+01
IMP_SCORE,3546,GO:0010565,1.6580e-01,4.8000e+01
IMP_SCORE,3547,GO:0046479,1.6579e-01,2.4000e+01
IMP_SCORE,3548,GO:0071347,1.6579e-01,1.5000e+01
IMP_SCORE,3549,GO:0008083,1.6575e-01,1.3800e+02
IMP_SCORE,3550,GO:0002250,1.6557e-01,1.9300e+02
IMP_SCORE,3551,GO:0019213,1.6545e-01,3.0000e+01
IMP_SCORE,3552,GO:0009409,1.6545e-01,3.0000e+01
IMP_SCORE,3553,GO:0009966,1.6544e-01,6.0000e+02
IMP_SCORE,3554,GO:0060627,1.6536e-01,1.1800e+02
IMP_SCORE,3555,GO:0031224,1.6536e-01,1.4570e+03
IMP_SCORE,3556,GO:0017038,1.6533e-01,5.1000e+01
IMP_SCORE,3557,GO:0005770,1.6532e-01,1.0600e+02
IMP_SCORE,3558,GO:0009651,1.6532e-01,2.0000e+00
IMP_SCORE,3559,GO:0048856,1.6531e-01,1.1520e+03
IMP_SCORE,3560,GO:0015399,1.6531e-01,5.0000e+01
IMP_SCORE,3561,GO:0032507,1.6521e-01,2.8000e+01
IMP_SCORE,3562,GO:0032101,1.6520e-01,1.9700e+02
IMP_SCORE,3563,GO:0035770,1.6520e-01,1.1500e+02
IMP_SCORE,3564,GO:0051173,1.6519e-01,2.7300e+02
IMP_SCORE,3565,GO:0046503,1.6519e-01,2.0000e+01
IMP_SCORE,3566,GO:0051705,1.6517e-01,5.2000e+01
IMP_SCORE,3567,GO:0042165,1.6514e-01,1.7000e+01
IMP_SCORE,3568,GO:1901700,1.6511e-01,3.8200e+02
IMP_SCORE,3569,GO:0009247,1.6510e-01,3.4000e+01
IMP_SCORE,3570,GO:0015095,1.6510e-01,2.6000e+01
IMP_SCORE,3571,GO:0031325,1.6509e-01,4.0100e+02
IMP_SCORE,3572,GO:0042802,1.6509e-01,1.2210e+03
IMP_SCORE,3573,GO:0000139,1.6503e-01,3.5200e+02
IMP_SCORE,3574,GO:0005102,1.6502e-01,8.3800e+02
IMP_SCORE,3575,GO:0001656,1.6502e-01,9.0000e+00
IMP_SCORE,3576,GO:0006898,1.6500e-01,1.7600e+02
IMP_SCORE,3577,GO:0008340,1.6500e-01,4.0000e+00
IMP_SCORE,3578,GO:1902254,1.6487e-01,1.5000e+01
IMP_SCORE,3579,GO:0032400,1.6485e-01,8.0000e+00
IMP_SCORE,3580,GO:0006491,1.6483e-01,2.7000e+01
IMP_SCORE,3581,GO:0044281,1.6482e-01,4.2100e+02
IMP_SCORE,3582,GO:0099512,1.6481e-01,3.1100e+02
IMP_SCORE,3583,GO:0070013,1.6480e-01,4.9200e+02
IMP_SCORE,3584,GO:0090329,1.6480e-01,3.6000e+01
IMP_SCORE,3585,GO:0022610,1.6478e-01,7.3600e+02
IMP_SCORE,3586,GO:0033157,1.6478e-01,1.0900e+02
IMP_SCORE,3587,GO:0006629,1.6478e-01,4.1700e+02
IMP_SCORE,3588,GO:0009620,1.6477e-01,3.3000e+01
IMP_SCORE,3589,GO:0061217,1.6477e-01,2.0000e+00
IMP_SCORE,3590,GO:0030036,1.6476e-01,1.2200e+02
IMP_SCORE,3591,GO:0006308,1.6474e-01,1.0000e+01
IMP_SCORE,3592,GO:0022407,1.6467e-01,1.1500e+02
IMP_SCORE,3593,GO:0009615,1.6465e-01,1.0100e+02
IMP_SCORE,3594,GO:0021885,1.6465e-01,2.0000e+01
IMP_SCORE,3595,GO:0044271,1.6460e-01,3.1800e+02
IMP_SCORE,3596,GO:0005912,1.6455e-01,3.3300e+02
IMP_SCORE,3597,GO:0008211,1.6454e-01,7.0000e+00
IMP_SCORE,3598,GO:0043604,1.6453e-01,1.1200e+02
IMP_SCORE,3599,GO:0006607,1.6448e-01,2.1000e+01
IMP_SCORE,3600,GO:0046906,1.6448e-01,1.0000e+02
IMP_SCORE,3601,GO:0016411,1.6448e-01,1.9000e+01
IMP_SCORE,3602,GO:0033280,1.6448e-01,7.0000e+00
IMP_SCORE,3603,GO:0019941,1.6442e-01,1.2100e+02
IMP_SCORE,3604,GO:0043235,1.6442e-01,2.1600e+02
IMP_SCORE,3605,GO:0033558,1.6441e-01,1.7000e+01
IMP_SCORE,3606,GO:0006978,1.6435e-01,8.0000e+00
IMP_SCORE,3607,GO:0055067,1.6433e-01,4.5000e+01
IMP_SCORE,3608,GO:0042992,1.6431e-01,1.3000e+01
IMP_SCORE,3609,GO:0007015,1.6430e-01,8.9000e+01
IMP_SCORE,3610,GO:0043524,1.6426e-01,4.9000e+01
IMP_SCORE,3611,GO:0017148,1.6424e-01,4.1000e+01
IMP_SCORE,3612,GO:0045935,1.6422e-01,2.2400e+02
IMP_SCORE,3613,GO:0002252,1.6417e-01,2.5400e+02
IMP_SCORE,3614,GO:0000732,1.6416e-01,5.0000e+00
IMP_SCORE,3615,GO:0002689,1.6414e-01,7.0000e+00
IMP_SCORE,3616,GO:0050687,1.6413e-01,8.0000e+00
IMP_SCORE,3617,GO:0043254,1.6410e-01,1.2300e+02
IMP_SCORE,3618,GO:0051345,1.6400e-01,2.8100e+02
IMP_SCORE,3619,GO:0000795,1.6396e-01,9.0000e+00
IMP_SCORE,3620,GO:0051128,1.6394e-01,6.3800e+02
IMP_SCORE,3621,GO:1904748,1.6393e-01,2.0000e+00
IMP_SCORE,3622,GO:0031090,1.6390e-01,9.0700e+02
IMP_SCORE,3623,GO:0042475,1.6387e-01,4.8000e+01
IMP_SCORE,3624,GO:0036020,1.6386e-01,7.0000e+00
IMP_SCORE,3625,GO:0032365,1.6382e-01,8.0000e+00
IMP_SCORE,3626,GO:0097367,1.6372e-01,7.2300e+02
IMP_SCORE,3627,GO:0010466,1.6368e-01,7.9000e+01
IMP_SCORE,3628,GO:1990777,1.6367e-01,3.7000e+01
IMP_SCORE,3629,GO:0050832,1.6366e-01,2.1000e+01
IMP_SCORE,3630,GO:0071813,1.6364e-01,1.6000e+01
IMP_SCORE,3631,GO:0019902,1.6362e-01,1.8900e+02
IMP_SCORE,3632,GO:0009968,1.6362e-01,3.2500e+02
IMP_SCORE,3633,GO:0030852,1.6362e-01,1.9000e+01
IMP_SCORE,3634,GO:0042923,1.6354e-01,2.1000e+01
IMP_SCORE,3635,GO:0010558,1.6352e-01,2.0800e+02
IMP_SCORE,3636,GO:0004003,1.6344e-01,8.0000e+00
IMP_SCORE,3637,GO:0007157,1.6343e-01,4.1000e+01
IMP_SCORE,3638,GO:0010563,1.6340e-01,1.5100e+02
IMP_SCORE,3639,GO:1904019,1.6337e-01,5.0000e+00
IMP_SCORE,3640,GO:0030163,1.6336e-01,1.1400e+02
IMP_SCORE,3641,GO:1903320,1.6333e-01,5.3000e+01
IMP_SCORE,3642,GO:0002283,1.6330e-01,1.2000e+02
IMP_SCORE,3643,GO:0044449,1.6330e-01,1.6200e+02
IMP_SCORE,3644,GO:0051972,1.6330e-01,2.3000e+01
IMP_SCORE,3645,GO:0001968,1.6328e-01,1.5000e+01
IMP_SCORE,3646,GO:0045824,1.6325e-01,2.3000e+01
IMP_SCORE,3647,GO:0001917,1.6323e-01,2.2000e+01
IMP_SCORE,3648,GO:0003707,1.6319e-01,1.9000e+01
IMP_SCORE,3649,GO:0043300,1.6318e-01,2.2000e+01
IMP_SCORE,3650,GO:0019395,1.6313e-01,4.5000e+01
IMP_SCORE,3651,GO:0071108,1.6313e-01,3.6000e+01
IMP_SCORE,3652,GO:1903358,1.6310e-01,7.0000e+00
IMP_SCORE,3653,GO:1901379,1.6308e-01,3.4000e+01
IMP_SCORE,3654,GO:0000086,1.6308e-01,6.5000e+01
IMP_SCORE,3655,GO:0031647,1.6303e-01,8.0000e+01
IMP_SCORE,3656,GO:1903427,1.6300e-01,1.1000e+01
IMP_SCORE,3657,GO:0050794,1.6291e-01,1.1070e+03
IMP_SCORE,3658,GO:0016485,1.6289e-01,1.2600e+02
IMP_SCORE,3659,GO:0050685,1.6289e-01,6.0000e+00
IMP_SCORE,3660,GO:0019888,1.6288e-01,6.3000e+01
IMP_SCORE,3661,GO:0051962,1.6287e-01,1.4600e+02
IMP_SCORE,3662,GO:0030858,1.6282e-01,3.0000e+01
IMP_SCORE,3663,GO:0034104,1.6279e-01,1.4000e+01
IMP_SCORE,3664,GO:0042634,1.6277e-01,6.0000e+00
IMP_SCORE,3665,GO:0043087,1.6276e-01,2.5700e+02
IMP_SCORE,3666,GO:0070884,1.6269e-01,2.0000e+00
IMP_SCORE,3667,GO:0071825,1.6263e-01,1.2000e+01
IMP_SCORE,3668,GO:0016877,1.6261e-01,3.0000e+01
IMP_SCORE,3669,GO:0043933,1.6259e-01,5.3000e+02
IMP_SCORE,3670,GO:0016192,1.6256e-01,4.5200e+02
IMP_SCORE,3671,GO:0006047,1.6256e-01,3.6000e+01
IMP_SCORE,3672,GO:0005524,1.6248e-01,3.9900e+02
IMP_SCORE,3673,GO:0010857,1.6239e-01,2.1000e+01
IMP_SCORE,3674,GO:0006641,1.6227e-01,5.5000e+01
IMP_SCORE,3675,GO:0035412,1.6227e-01,2.0000e+00
IMP_SCORE,3676,GO:0002433,1.6226e-01,3.0000e+01
IMP_SCORE,3677,GO:0051651,1.6224e-01,4.2000e+01
IMP_SCORE,3678,GO:0098732,1.6224e-01,3.1000e+01
IMP_SCORE,3679,GO:0045955,1.6222e-01,3.3000e+01
IMP_SCORE,3680,GO:0008610,1.6221e-01,2.2200e+02
IMP_SCORE,3681,GO:0000178,1.6218e-01,1.6000e+01
IMP_SCORE,3682,GO:0065003,1.6212e-01,4.9300e+02
IMP_SCORE,3683,GO:0034399,1.6212e-01,1.5000e+01
IMP_SCORE,3684,GO:0006693,1.6208e-01,2.1000e+01
IMP_SCORE,3685,GO:0031093,1.6208e-01,4.0000e+01
IMP_SCORE,3686,GO:0044711,1.6207e-01,3.1500e+02
IMP_SCORE,3687,GO:0035458,1.6207e-01,3.0000e+00
IMP_SCORE,3688,GO:0061162,1.6203e-01,1.2000e+01
IMP_SCORE,3689,GO:0034614,1.6194e-01,2.4000e+01
IMP_SCORE,3690,GO:0008104,1.6192e-01,4.9500e+02
IMP_SCORE,3691,GO:0036075,1.6190e-01,7.0000e+00
IMP_SCORE,3692,GO:0030182,1.6188e-01,7.6000e+01
IMP_SCORE,3693,GO:0043032,1.6182e-01,1.2000e+01
IMP_SCORE,3694,GO:0043010,1.6181e-01,2.6000e+01
IMP_SCORE,3695,GO:0071407,1.6181e-01,8.6000e+01
IMP_SCORE,3696,GO:2000050,1.6180e-01,1.7000e+01
IMP_SCORE,3697,GO:0009892,1.6180e-01,4.6300e+02
IMP_SCORE,3698,GO:0016491,1.6179e-01,4.6700e+02
IMP_SCORE,3699,GO:0042534,1.6178e-01,3.0000e+00
IMP_SCORE,3700,GO:0072503,1.6177e-01,1.1600e+02
IMP_SCORE,3701,GO:0006970,1.6177e-01,5.4000e+01
IMP_SCORE,3702,GO:0043233,1.6175e-01,4.5400e+02
IMP_SCORE,3703,GO:1901264,1.6175e-01,6.4000e+01
IMP_SCORE,3704,GO:0004879,1.6173e-01,1.7000e+01
IMP_SCORE,3705,GO:0016247,1.6165e-01,8.6000e+01
IMP_SCORE,3706,GO:0034333,1.6165e-01,2.8000e+01
IMP_SCORE,3707,GO:0048306,1.6165e-01,1.0800e+02
IMP_SCORE,3708,GO:0006646,1.6164e-01,1.1000e+01
IMP_SCORE,3709,GO:0005635,1.6163e-01,1.3400e+02
IMP_SCORE,3710,GO:0006388,1.6150e-01,1.3000e+01
IMP_SCORE,3711,GO:0030162,1.6150e-01,1.7200e+02
IMP_SCORE,3712,GO:0022406,1.6149e-01,1.0500e+02
IMP_SCORE,3713,GO:0051879,1.6146e-01,8.0000e+00
IMP_SCORE,3714,GO:0044267,1.6144e-01,6.7400e+02
IMP_SCORE,3715,GO:1902911,1.6141e-01,2.2000e+01
IMP_SCORE,3716,GO:0042981,1.6140e-01,3.8300e+02
IMP_SCORE,3717,GO:0001678,1.6139e-01,2.8000e+01
IMP_SCORE,3718,GO:0043094,1.6138e-01,2.4000e+01
IMP_SCORE,3719,GO:0002682,1.6134e-01,4.1600e+02
IMP_SCORE,3720,GO:0003690,1.6133e-01,1.6300e+02
IMP_SCORE,3721,GO:0016337,1.6133e-01,1.7500e+02
IMP_SCORE,3722,GO:0005798,1.6131e-01,2.3000e+01
IMP_SCORE,3723,GO:0016820,1.6128e-01,5.1000e+01
IMP_SCORE,3724,GO:0043900,1.6124e-01,1.3900e+02
IMP_SCORE,3725,GO:0014854,1.6123e-01,3.0000e+00
IMP_SCORE,3726,GO:0035966,1.6123e-01,5.3000e+01
IMP_SCORE,3727,GO:0016032,1.6114e-01,2.7600e+02
IMP_SCORE,3728,GO:1901575,1.6114e-01,4.4500e+02
IMP_SCORE,3729,GO:0051918,1.6112e-01,2.0000e+00
IMP_SCORE,3730,GO:0042692,1.6111e-01,2.0000e+01
IMP_SCORE,3731,GO:0031348,1.6110e-01,7.9000e+01
IMP_SCORE,3732,GO:0030218,1.6108e-01,1.3000e+01
IMP_SCORE,3733,GO:0008378,1.6108e-01,2.4000e+01
IMP_SCORE,3734,GO:0090279,1.6106e-01,2.8000e+01
IMP_SCORE,3735,GO:0021954,1.6106e-01,7.0000e+00
IMP_SCORE,3736,GO:2001222,1.6105e-01,9.0000e+00
IMP_SCORE,3737,GO:0060644,1.6100e-01,3.0000e+00
IMP_SCORE,3738,GO:0006833,1.6096e-01,3.4000e+01
IMP_SCORE,3739,GO:0031957,1.6091e-01,1.3000e+01
IMP_SCORE,3740,GO:0098727,1.6090e-01,3.1000e+01
IMP_SCORE,3741,GO:0050801,1.6086e-01,1.8800e+02
IMP_SCORE,3742,GO:0006417,1.6086e-01,7.7000e+01
IMP_SCORE,3743,GO:0051348,1.6085e-01,9.1000e+01
IMP_SCORE,3744,GO:0045840,1.6080e-01,1.2000e+01
IMP_SCORE,3745,GO:0002192,1.6076e-01,6.0000e+00
IMP_SCORE,3746,GO:0032989,1.6073e-01,1.7500e+02
IMP_SCORE,3747,GO:0030003,1.6072e-01,1.3600e+02
IMP_SCORE,3748,GO:0017147,1.6069e-01,2.9000e+01
IMP_SCORE,3749,GO:0044455,1.6068e-01,6.7000e+01
IMP_SCORE,3750,GO:0072523,1.6068e-01,1.3000e+01
IMP_SCORE,3751,GO:0006821,1.6058e-01,4.2000e+01
IMP_SCORE,3752,GO:0045922,1.6056e-01,5.0000e+00
IMP_SCORE,3753,GO:1902166,1.6056e-01,7.0000e+00
IMP_SCORE,3754,GO:0033365,1.6055e-01,1.6100e+02
IMP_SCORE,3755,GO:1903533,1.6054e-01,9.1000e+01
IMP_SCORE,3756,GO:0031341,1.6050e-01,2.2000e+01
IMP_SCORE,3757,GO:0035089,1.6048e-01,9.0000e+00
IMP_SCORE,3758,GO:0035195,1.6044e-01,1.7000e+01
IMP_SCORE,3759,GO:0015075,1.6042e-01,2.7900e+02
IMP_SCORE,3760,GO:0055094,1.6041e-01,2.4000e+01
IMP_SCORE,3761,GO:0072659,1.6038e-01,7.8000e+01
IMP_SCORE,3762,GO:0010648,1.6037e-01,3.1000e+02
IMP_SCORE,3763,GO:0050667,1.6035e-01,1.3000e+01
IMP_SCORE,3764,GO:1901068,1.6032e-01,1.9000e+01
IMP_SCORE,3765,GO:0010839,1.6029e-01,1.5000e+01
IMP_SCORE,3766,GO:0050896,1.6029e-01,1.3850e+03
IMP_SCORE,3767,GO:0019220,1.6028e-01,3.0900e+02
IMP_SCORE,3768,GO:0046128,1.6028e-01,4.2000e+01
IMP_SCORE,3769,GO:0046822,1.6021e-01,5.0000e+01
IMP_SCORE,3770,GO:1902222,1.6018e-01,3.0000e+01
IMP_SCORE,3771,GO:0009415,1.6018e-01,1.2000e+01
IMP_SCORE,3772,GO:0040007,1.6013e-01,1.2600e+02
IMP_SCORE,3773,GO:0090084,1.6011e-01,9.0000e+00
IMP_SCORE,3774,GO:0030315,1.6011e-01,2.5000e+01
IMP_SCORE,3775,GO:0050804,1.6008e-01,1.1800e+02
IMP_SCORE,3776,GO:0007602,1.6005e-01,2.8000e+01
IMP_SCORE,3777,GO:0006935,1.6004e-01,1.6700e+02
IMP_SCORE,3778,GO:0002220,1.6001e-01,2.8000e+01
IMP_SCORE,3779,GO:0031233,1.5996e-01,3.7000e+01
IMP_SCORE,3780,GO:0030133,1.5992e-01,1.5500e+02
IMP_SCORE,3781,GO:0050778,1.5990e-01,1.4800e+02
IMP_SCORE,3782,GO:0051246,1.5989e-01,4.5600e+02
IMP_SCORE,3783,GO:0004364,1.5988e-01,5.9000e+01
IMP_SCORE,3784,GO:0043170,1.5988e-01,8.6800e+02
IMP_SCORE,3785,GO:0006355,1.5988e-01,3.2600e+02
IMP_SCORE,3786,GO:0032813,1.5986e-01,2.8000e+01
IMP_SCORE,3787,GO:0031643,1.5984e-01,1.4000e+01
IMP_SCORE,3788,GO:0044390,1.5982e-01,6.0000e+00
IMP_SCORE,3789,GO:0004708,1.5978e-01,1.5000e+01
IMP_SCORE,3790,GO:0016055,1.5976e-01,1.3100e+02
IMP_SCORE,3791,GO:1901576,1.5976e-01,5.2000e+02
IMP_SCORE,3792,GO:0004674,1.5970e-01,1.2800e+02
IMP_SCORE,3793,GO:0031301,1.5969e-01,1.2100e+02
IMP_SCORE,3794,GO:0004859,1.5962e-01,4.9000e+01
IMP_SCORE,3795,GO:0051493,1.5962e-01,1.4500e+02
IMP_SCORE,3796,GO:0003779,1.5961e-01,3.9100e+02
IMP_SCORE,3797,GO:0051129,1.5960e-01,1.6400e+02
IMP_SCORE,3798,GO:0099568,1.5948e-01,1.3700e+02
IMP_SCORE,3799,GO:0006732,1.5946e-01,1.2900e+02
IMP_SCORE,3800,GO:0051338,1.5941e-01,1.7600e+02
IMP_SCORE,3801,GO:0048518,1.5936e-01,9.3200e+02
IMP_SCORE,3802,GO:0040011,1.5931e-01,4.0800e+02
IMP_SCORE,3803,GO:0030041,1.5925e-01,1.3000e+01
IMP_SCORE,3804,GO:0060589,1.5923e-01,2.0800e+02
IMP_SCORE,3805,GO:0044877,1.5921e-01,4.7100e+02
IMP_SCORE,3806,GO:0009066,1.5920e-01,5.6000e+01
IMP_SCORE,3807,GO:0006950,1.5918e-01,9.4400e+02
IMP_SCORE,3808,GO:0030878,1.5908e-01,8.0000e+00
IMP_SCORE,3809,GO:0009109,1.5898e-01,1.0000e+01
IMP_SCORE,3810,GO:0030173,1.5897e-01,5.8000e+01
IMP_SCORE,3811,GO:0000794,1.5896e-01,1.8000e+01
IMP_SCORE,3812,GO:0051171,1.5891e-01,4.3800e+02
IMP_SCORE,3813,GO:0032663,1.5890e-01,1.1000e+01
IMP_SCORE,3814,GO:0045913,1.5889e-01,1.2000e+01
IMP_SCORE,3815,GO:0050662,1.5888e-01,1.1400e+02
IMP_SCORE,3816,GO:0031228,1.5883e-01,7.2000e+01
IMP_SCORE,3817,GO:0015078,1.5880e-01,4.1000e+01
IMP_SCORE,3818,GO:0003013,1.5874e-01,6.7000e+01
IMP_SCORE,3819,GO:0048666,1.5871e-01,6.1000e+01
IMP_SCORE,3820,GO:0010970,1.5871e-01,5.2000e+01
IMP_SCORE,3821,GO:0048585,1.5868e-01,3.5200e+02
IMP_SCORE,3822,GO:0030145,1.5866e-01,4.8000e+01
IMP_SCORE,3823,GO:0044088,1.5861e-01,2.2000e+01
IMP_SCORE,3824,GO:0000777,1.5854e-01,7.1000e+01
IMP_SCORE,3825,GO:0072509,1.5853e-01,8.0000e+01
IMP_SCORE,3826,GO:0051259,1.5853e-01,2.2600e+02
IMP_SCORE,3827,GO:0061117,1.5844e-01,5.0000e+00
IMP_SCORE,3828,GO:0051492,1.5844e-01,2.6000e+01
IMP_SCORE,3829,GO:0006739,1.5842e-01,4.4000e+01
IMP_SCORE,3830,GO:0030890,1.5842e-01,1.5000e+01
IMP_SCORE,3831,GO:0019359,1.5841e-01,2.1000e+01
IMP_SCORE,3832,GO:0004721,1.5838e-01,8.5000e+01
IMP_SCORE,3833,GO:1903202,1.5838e-01,1.2000e+01
IMP_SCORE,3834,GO:0032693,1.5836e-01,2.0000e+01
IMP_SCORE,3835,GO:0055001,1.5833e-01,6.8000e+01
IMP_SCORE,3836,GO:1903506,1.5829e-01,3.6600e+02
IMP_SCORE,3837,GO:0060048,1.5829e-01,1.3000e+01
IMP_SCORE,3838,GO:0031683,1.5827e-01,1.5000e+01
IMP_SCORE,3839,GO:0008528,1.5827e-01,5.4000e+01
IMP_SCORE,3840,GO:0006979,1.5824e-01,1.5500e+02
IMP_SCORE,3841,GO:0046907,1.5821e-01,3.9800e+02
IMP_SCORE,3842,GO:0036148,1.5820e-01,8.0000e+00
IMP_SCORE,3843,GO:0016482,1.5815e-01,6.2000e+01
IMP_SCORE,3844,GO:0051310,1.5814e-01,1.1000e+01
IMP_SCORE,3845,GO:0005198,1.5812e-01,5.4100e+02
IMP_SCORE,3846,GO:0006022,1.5808e-01,1.0200e+02
IMP_SCORE,3847,GO:0098791,1.5804e-01,1.1800e+02
IMP_SCORE,3848,GO:0097435,1.5804e-01,1.3400e+02
IMP_SCORE,3849,GO:0042147,1.5804e-01,4.0000e+01
IMP_SCORE,3850,GO:0006082,1.5801e-01,2.7300e+02
IMP_SCORE,3851,GO:0032459,1.5800e-01,9.0000e+00
IMP_SCORE,3852,GO:0051225,1.5797e-01,5.4000e+01
IMP_SCORE,3853,GO:0031399,1.5795e-01,2.7400e+02
IMP_SCORE,3854,GO:0044433,1.5795e-01,4.5100e+02
IMP_SCORE,3855,GO:0019222,1.5792e-01,6.6700e+02
IMP_SCORE,3856,GO:0045814,1.5790e-01,3.7000e+01
IMP_SCORE,3857,GO:0043531,1.5789e-01,2.0000e+01
IMP_SCORE,3858,GO:0019915,1.5788e-01,2.8000e+01
IMP_SCORE,3859,GO:0045672,1.5779e-01,9.0000e+00
IMP_SCORE,3860,GO:0048864,1.5778e-01,1.3000e+01
IMP_SCORE,3861,GO:0060999,1.5774e-01,7.0000e+00
IMP_SCORE,3862,GO:0046658,1.5766e-01,4.4000e+01
IMP_SCORE,3863,GO:1903010,1.5763e-01,3.7000e+01
IMP_SCORE,3864,GO:0042246,1.5759e-01,3.7000e+01
IMP_SCORE,3865,GO:0016242,1.5759e-01,9.0000e+00
IMP_SCORE,3866,GO:0044421,1.5759e-01,1.4310e+03
IMP_SCORE,3867,GO:0006730,1.5757e-01,4.4000e+01
IMP_SCORE,3868,GO:0010628,1.5756e-01,2.7300e+02
IMP_SCORE,3869,GO:0090659,1.5753e-01,1.5000e+01
IMP_SCORE,3870,GO:0006879,1.5751e-01,2.7000e+01
IMP_SCORE,3871,GO:0003924,1.5747e-01,1.3100e+02
IMP_SCORE,3872,GO:1901565,1.5746e-01,2.1800e+02
IMP_SCORE,3873,GO:0051861,1.5746e-01,4.0000e+01
IMP_SCORE,3874,GO:0060055,1.5746e-01,2.0000e+01
IMP_SCORE,3875,GO:0017076,1.5743e-01,4.5800e+02
IMP_SCORE,3876,GO:0086004,1.5742e-01,9.0000e+00
IMP_SCORE,3877,GO:0032940,1.5737e-01,2.5800e+02
IMP_SCORE,3878,GO:0005085,1.5737e-01,1.5700e+02
IMP_SCORE,3879,GO:0007548,1.5733e-01,1.3000e+01
IMP_SCORE,3880,GO:1990023,1.5732e-01,7.0000e+00
IMP_SCORE,3881,GO:0019898,1.5731e-01,1.0700e+02
IMP_SCORE,3882,GO:2001014,1.5728e-01,1.4000e+01
IMP_SCORE,3883,GO:0019725,1.5724e-01,2.3400e+02
IMP_SCORE,3884,GO:0006928,1.5724e-01,4.8100e+02
IMP_SCORE,3885,GO:0009395,1.5724e-01,2.1000e+01
IMP_SCORE,3886,GO:0042129,1.5721e-01,3.0000e+01
IMP_SCORE,3887,GO:0019226,1.5713e-01,1.2000e+01
IMP_SCORE,3888,GO:0030554,1.5712e-01,4.0000e+02
IMP_SCORE,3889,GO:0045088,1.5709e-01,1.0900e+02
IMP_SCORE,3890,GO:0042613,1.5709e-01,1.8000e+01
IMP_SCORE,3891,GO:0070822,1.5705e-01,2.0000e+00
IMP_SCORE,3892,GO:0045111,1.5705e-01,5.2000e+01
IMP_SCORE,3893,GO:0032041,1.5703e-01,4.0000e+00
IMP_SCORE,3894,GO:0098609,1.5702e-01,2.8300e+02
IMP_SCORE,3895,GO:0071168,1.5699e-01,3.0000e+00
IMP_SCORE,3896,GO:0001191,1.5690e-01,5.0000e+01
IMP_SCORE,3897,GO:0071732,1.5684e-01,2.0000e+00
IMP_SCORE,3898,GO:0005154,1.5683e-01,2.9000e+01
IMP_SCORE,3899,GO:0001076,1.5682e-01,5.9000e+01
IMP_SCORE,3900,GO:0050865,1.5681e-01,1.3700e+02
IMP_SCORE,3901,GO:0070661,1.5680e-01,2.8000e+01
IMP_SCORE,3902,GO:0044237,1.5677e-01,9.7600e+02
IMP_SCORE,3903,GO:0090280,1.5674e-01,1.9000e+01
IMP_SCORE,3904,GO:0009887,1.5673e-01,1.8800e+02
IMP_SCORE,3905,GO:0030705,1.5672e-01,6.0000e+01
IMP_SCORE,3906,GO:0042306,1.5670e-01,4.9000e+01
IMP_SCORE,3907,GO:0030544,1.5669e-01,1.2000e+01
IMP_SCORE,3908,GO:0015179,1.5657e-01,4.4000e+01
IMP_SCORE,3909,GO:0095500,1.5655e-01,3.0000e+01
IMP_SCORE,3910,GO:0030326,1.5654e-01,2.3000e+01
IMP_SCORE,3911,GO:0042472,1.5653e-01,3.8000e+01
IMP_SCORE,3912,GO:1901739,1.5651e-01,2.3000e+01
IMP_SCORE,3913,GO:0018206,1.5649e-01,6.0000e+00
IMP_SCORE,3914,GO:0019538,1.5647e-01,7.9800e+02
IMP_SCORE,3915,GO:0043112,1.5646e-01,2.4000e+01
IMP_SCORE,3916,GO:0001504,1.5645e-01,7.0000e+00
IMP_SCORE,3917,GO:0045937,1.5644e-01,1.7500e+02
IMP_SCORE,3918,GO:0019674,1.5639e-01,3.2000e+01
IMP_SCORE,3919,GO:0002376,1.5637e-01,7.2700e+02
IMP_SCORE,3920,GO:0009855,1.5633e-01,2.6000e+01
IMP_SCORE,3921,GO:0002764,1.5630e-01,1.2000e+02
IMP_SCORE,3922,GO:0035145,1.5629e-01,8.0000e+00
IMP_SCORE,3923,GO:0090502,1.5627e-01,4.6000e+01
IMP_SCORE,3924,GO:1901362,1.5624e-01,3.2700e+02
IMP_SCORE,3925,GO:0036094,1.5621e-01,8.0500e+02
IMP_SCORE,3926,GO:0051593,1.5620e-01,2.0000e+00
IMP_SCORE,3927,GO:0060122,1.5612e-01,1.4000e+01
IMP_SCORE,3928,GO:0044432,1.5608e-01,6.3500e+02
IMP_SCORE,3929,GO:0007167,1.5602e-01,2.5100e+02
IMP_SCORE,3930,GO:0001838,1.5600e-01,1.1000e+01
IMP_SCORE,3931,GO:0051247,1.5598e-01,2.4000e+02
IMP_SCORE,3932,GO:0043518,1.5590e-01,2.6000e+01
IMP_SCORE,3933,GO:0060349,1.5587e-01,7.0000e+00
IMP_SCORE,3934,GO:0051603,1.5582e-01,1.5900e+02
IMP_SCORE,3935,GO:0034641,1.5581e-01,5.1800e+02
IMP_SCORE,3936,GO:0032774,1.5578e-01,1.7700e+02
IMP_SCORE,3937,GO:0051649,1.5571e-01,4.2900e+02
IMP_SCORE,3938,GO:0010608,1.5566e-01,1.2300e+02
IMP_SCORE,3939,GO:1903846,1.5564e-01,7.0000e+00
IMP_SCORE,3940,GO:0051253,1.5563e-01,2.2700e+02
IMP_SCORE,3941,GO:0015711,1.5550e-01,1.6900e+02
IMP_SCORE,3942,GO:1901137,1.5547e-01,1.2300e+02
IMP_SCORE,3943,GO:0005242,1.5544e-01,3.0000e+01
IMP_SCORE,3944,GO:0007340,1.5542e-01,7.0000e+00
IMP_SCORE,3945,GO:0031966,1.5542e-01,2.6500e+02
IMP_SCORE,3946,GO:0010043,1.5538e-01,7.3000e+01
IMP_SCORE,3947,GO:0060761,1.5536e-01,1.5000e+01
IMP_SCORE,3948,GO:0009889,1.5529e-01,4.2000e+02
IMP_SCORE,3949,GO:0042339,1.5524e-01,2.9000e+01
IMP_SCORE,3950,GO:0001501,1.5522e-01,1.2100e+02
IMP_SCORE,3951,GO:0015605,1.5522e-01,7.0000e+00
IMP_SCORE,3952,GO:0009898,1.5522e-01,4.2000e+01
IMP_SCORE,3953,GO:0051828,1.5511e-01,7.4000e+01
IMP_SCORE,3954,GO:0050776,1.5510e-01,3.4800e+02
IMP_SCORE,3955,GO:0042886,1.5510e-01,3.9000e+02
IMP_SCORE,3956,GO:0004861,1.5507e-01,8.0000e+00
IMP_SCORE,3957,GO:0006892,1.5507e-01,3.8000e+01
IMP_SCORE,3958,GO:0030031,1.5505e-01,9.9000e+01
IMP_SCORE,3959,GO:0005614,1.5502e-01,1.3000e+01
IMP_SCORE,3960,GO:0005262,1.5499e-01,5.4000e+01
IMP_SCORE,3961,GO:0045087,1.5496e-01,2.2800e+02
IMP_SCORE,3962,GO:0005112,1.5496e-01,1.0000e+01
IMP_SCORE,3963,GO:0097159,1.5490e-01,1.2830e+03
IMP_SCORE,3964,GO:0051297,1.5486e-01,3.2000e+01
IMP_SCORE,3965,GO:0043631,1.5485e-01,2.2000e+01
IMP_SCORE,3966,GO:0009226,1.5485e-01,4.0000e+01
IMP_SCORE,3967,GO:2001021,1.5483e-01,2.0000e+01
IMP_SCORE,3968,GO:0032673,1.5478e-01,1.3000e+01
IMP_SCORE,3969,GO:0006767,1.5477e-01,5.3000e+01
IMP_SCORE,3970,GO:0051055,1.5477e-01,1.1000e+01
IMP_SCORE,3971,GO:0099516,1.5471e-01,4.6000e+01
IMP_SCORE,3972,GO:0046637,1.5464e-01,2.2000e+01
IMP_SCORE,3973,GO:0060147,1.5463e-01,7.0000e+00
IMP_SCORE,3974,GO:0022624,1.5463e-01,9.0000e+00
IMP_SCORE,3975,GO:0097730,1.5462e-01,1.3000e+01
IMP_SCORE,3976,GO:0045428,1.5462e-01,1.7000e+01
IMP_SCORE,3977,GO:0000723,1.5460e-01,1.9000e+01
IMP_SCORE,3978,GO:1901685,1.5458e-01,2.8000e+01
IMP_SCORE,3979,GO:0090596,1.5453e-01,2.6000e+01
IMP_SCORE,3980,GO:0021782,1.5450e-01,4.6000e+01
IMP_SCORE,3981,GO:0046475,1.5448e-01,1.2000e+01
IMP_SCORE,3982,GO:0044403,1.5446e-01,2.5600e+02
IMP_SCORE,3983,GO:0016894,1.5446e-01,2.7000e+01
IMP_SCORE,3984,GO:0040012,1.5443e-01,2.1900e+02
IMP_SCORE,3985,GO:0000041,1.5442e-01,5.9000e+01
IMP_SCORE,3986,GO:0016125,1.5437e-01,6.5000e+01
IMP_SCORE,3987,GO:0010984,1.5436e-01,8.0000e+00
IMP_SCORE,3988,GO:0050863,1.5436e-01,7.9000e+01
IMP_SCORE,3989,GO:0014742,1.5435e-01,6.0000e+00
IMP_SCORE,3990,GO:0046457,1.5435e-01,1.7000e+01
IMP_SCORE,3991,GO:0051339,1.5430e-01,2.6000e+01
IMP_SCORE,3992,GO:0071391,1.5423e-01,9.0000e+00
IMP_SCORE,3993,GO:0090002,1.5423e-01,3.7000e+01
IMP_SCORE,3994,GO:0035588,1.5423e-01,2.8000e+01
IMP_SCORE,3995,GO:0007154,1.5422e-01,3.2900e+02
IMP_SCORE,3996,GO:0035137,1.5422e-01,8.0000e+00
IMP_SCORE,3997,GO:0072401,1.5419e-01,7.0000e+00
IMP_SCORE,3998,GO:0017081,1.5413e-01,2.3000e+01
IMP_SCORE,3999,GO:0016925,1.5408e-01,2.5000e+01
IMP_SCORE,4000,GO:0022038,1.5404e-01,7.0000e+00
IMP_SCORE,4001,GO:0046850,1.5399e-01,1.6000e+01
IMP_SCORE,4002,GO:0033004,1.5396e-01,6.0000e+00
IMP_SCORE,4003,GO:0051020,1.5387e-01,2.0300e+02
IMP_SCORE,4004,GO:0046467,1.5385e-01,5.5000e+01
IMP_SCORE,4005,GO:0046134,1.5384e-01,1.1000e+01
IMP_SCORE,4006,GO:0044613,1.5384e-01,2.0000e+00
IMP_SCORE,4007,GO:0003008,1.5377e-01,5.7200e+02
IMP_SCORE,4008,GO:1901698,1.5376e-01,2.2000e+02
IMP_SCORE,4009,GO:0007219,1.5374e-01,3.6000e+01
IMP_SCORE,4010,GO:0046700,1.5374e-01,1.1200e+02
IMP_SCORE,4011,GO:0003006,1.5373e-01,2.0700e+02
IMP_SCORE,4012,GO:0060341,1.5371e-01,2.3100e+02
IMP_SCORE,4013,GO:0044090,1.5368e-01,1.2000e+01
IMP_SCORE,4014,GO:0050829,1.5361e-01,2.3000e+01
IMP_SCORE,4015,GO:0098631,1.5360e-01,3.5000e+01
IMP_SCORE,4016,GO:0043234,1.5357e-01,1.0830e+03
IMP_SCORE,4017,GO:0060325,1.5355e-01,3.9000e+01
IMP_SCORE,4018,GO:0042026,1.5354e-01,1.6000e+01
IMP_SCORE,4019,GO:0050909,1.5350e-01,1.6000e+01
IMP_SCORE,4020,GO:1902578,1.5350e-01,5.8200e+02
IMP_SCORE,4021,GO:0051704,1.5349e-01,5.6200e+02
IMP_SCORE,4022,GO:0042596,1.5345e-01,2.3000e+01
IMP_SCORE,4023,GO:0051896,1.5344e-01,5.5000e+01
IMP_SCORE,4024,GO:0044819,1.5344e-01,5.0000e+00
IMP_SCORE,4025,GO:0043436,1.5333e-01,2.9900e+02
IMP_SCORE,4026,GO:0051784,1.5325e-01,9.0000e+00
IMP_SCORE,4027,GO:0002385,1.5320e-01,2.0000e+01
IMP_SCORE,4028,GO:0005525,1.5320e-01,1.6700e+02
IMP_SCORE,4029,GO:1902041,1.5320e-01,2.2000e+01
IMP_SCORE,4030,GO:0019900,1.5318e-01,3.4900e+02
IMP_SCORE,4031,GO:1901224,1.5317e-01,1.7000e+01
IMP_SCORE,4032,GO:0032401,1.5317e-01,7.0000e+00
IMP_SCORE,4033,GO:1901099,1.5317e-01,2.2000e+01
IMP_SCORE,4034,GO:0060041,1.5311e-01,3.1000e+01
IMP_SCORE,4035,GO:1903530,1.5296e-01,1.6600e+02
IMP_SCORE,4036,GO:0045934,1.5289e-01,2.2400e+02
IMP_SCORE,4037,GO:1905954,1.5289e-01,2.4000e+01
IMP_SCORE,4038,GO:0006901,1.5281e-01,3.4000e+01
IMP_SCORE,4039,GO:0031345,1.5280e-01,7.3000e+01
IMP_SCORE,4040,GO:0015629,1.5280e-01,1.4800e+02
IMP_SCORE,4041,GO:0010675,1.5277e-01,4.6000e+01
IMP_SCORE,4042,GO:0002223,1.5277e-01,3.1000e+01
IMP_SCORE,4043,GO:1900015,1.5272e-01,1.2000e+01
IMP_SCORE,4044,GO:0030149,1.5270e-01,3.8000e+01
IMP_SCORE,4045,GO:0008361,1.5266e-01,5.4000e+01
IMP_SCORE,4046,GO:0022821,1.5263e-01,5.0000e+00
IMP_SCORE,4047,GO:1900181,1.5258e-01,4.9000e+01
IMP_SCORE,4048,GO:0042752,1.5256e-01,3.6000e+01
IMP_SCORE,4049,GO:0005776,1.5254e-01,4.9000e+01
IMP_SCORE,4050,GO:0019842,1.5248e-01,1.2200e+02
IMP_SCORE,4051,GO:0009931,1.5243e-01,2.1000e+01
IMP_SCORE,4052,GO:0044249,1.5236e-01,5.1400e+02
IMP_SCORE,4053,GO:0033014,1.5236e-01,1.7000e+01
IMP_SCORE,4054,GO:0007596,1.5234e-01,7.6000e+01
IMP_SCORE,4055,GO:0099080,1.5233e-01,2.9800e+02
IMP_SCORE,4056,GO:0033135,1.5231e-01,2.5000e+01
IMP_SCORE,4057,GO:0051291,1.5229e-01,3.7000e+01
IMP_SCORE,4058,GO:0006703,1.5226e-01,2.2000e+01
IMP_SCORE,4059,GO:0036149,1.5225e-01,1.6000e+01
IMP_SCORE,4060,GO:0004930,1.5225e-01,1.9300e+02
IMP_SCORE,4061,GO:0046037,1.5225e-01,1.8000e+01
IMP_SCORE,4062,GO:0042058,1.5224e-01,3.8000e+01
IMP_SCORE,4063,GO:0007041,1.5218e-01,3.3000e+01
IMP_SCORE,4064,GO:0048712,1.5213e-01,6.0000e+00
IMP_SCORE,4065,GO:1902905,1.5204e-01,6.8000e+01
IMP_SCORE,4066,GO:1903779,1.5204e-01,4.8000e+01
IMP_SCORE,4067,GO:0036041,1.5202e-01,3.2000e+01
IMP_SCORE,4068,GO:0033048,1.5201e-01,1.0000e+00
IMP_SCORE,4069,GO:0043632,1.5197e-01,9.8000e+01
IMP_SCORE,4070,GO:0060284,1.5196e-01,2.1500e+02
IMP_SCORE,4071,GO:1904292,1.5196e-01,8.0000e+00
IMP_SCORE,4072,GO:0065009,1.5187e-01,6.8600e+02
IMP_SCORE,4073,GO:0071822,1.5186e-01,4.8400e+02
IMP_SCORE,4074,GO:0002684,1.5179e-01,2.3100e+02
IMP_SCORE,4075,GO:0046625,1.5179e-01,6.0000e+00
IMP_SCORE,4076,GO:0043209,1.5177e-01,1.7900e+02
IMP_SCORE,4077,GO:0043462,1.5176e-01,6.1000e+01
IMP_SCORE,4078,GO:0005643,1.5171e-01,1.4000e+01
IMP_SCORE,4079,GO:0044463,1.5168e-01,4.8800e+02
IMP_SCORE,4080,GO:0002053,1.5166e-01,3.0000e+00
IMP_SCORE,4081,GO:0051969,1.5164e-01,7.0000e+00
IMP_SCORE,4082,GO:0030099,1.5162e-01,6.5000e+01
IMP_SCORE,4083,GO:0033875,1.5162e-01,1.1000e+01
IMP_SCORE,4084,GO:0005905,1.5157e-01,6.2000e+01
IMP_SCORE,4085,GO:0043242,1.5157e-01,3.0000e+01
IMP_SCORE,4086,GO:0001614,1.5157e-01,3.0000e+01
IMP_SCORE,4087,GO:0043043,1.5153e-01,8.9000e+01
IMP_SCORE,4088,GO:1902808,1.5149e-01,5.4000e+01
IMP_SCORE,4089,GO:0009126,1.5145e-01,4.2000e+01
IMP_SCORE,4090,GO:0071564,1.5138e-01,3.0000e+00
IMP_SCORE,4091,GO:0044802,1.5138e-01,2.1400e+02
IMP_SCORE,4092,GO:0040018,1.5137e-01,1.1000e+01
IMP_SCORE,4093,GO:0031214,1.5136e-01,7.6000e+01
IMP_SCORE,4094,GO:0043496,1.5136e-01,1.1000e+01
IMP_SCORE,4095,GO:0050808,1.5136e-01,8.0000e+01
IMP_SCORE,4096,GO:0031402,1.5128e-01,8.0000e+00
IMP_SCORE,4097,GO:0031593,1.5125e-01,1.2000e+01
IMP_SCORE,4098,GO:0006366,1.5124e-01,1.5700e+02
IMP_SCORE,4099,GO:0043168,1.5123e-01,8.6600e+02
IMP_SCORE,4100,GO:0071404,1.5122e-01,2.3000e+01
IMP_SCORE,4101,GO:0031326,1.5121e-01,4.3200e+02
IMP_SCORE,4102,GO:0042110,1.5116e-01,7.1000e+01
IMP_SCORE,4103,GO:0043549,1.5116e-01,1.5700e+02
IMP_SCORE,4104,GO:0043186,1.5113e-01,1.6000e+01
IMP_SCORE,4105,GO:0008088,1.5113e-01,1.0000e+01
IMP_SCORE,4106,GO:0006401,1.5110e-01,5.2000e+01
IMP_SCORE,4107,GO:2000058,1.5107e-01,1.2000e+01
IMP_SCORE,4108,GO:0022402,1.5097e-01,3.7400e+02
IMP_SCORE,4109,GO:0006303,1.5090e-01,7.0000e+00
IMP_SCORE,4110,GO:0061053,1.5089e-01,3.9000e+01
IMP_SCORE,4111,GO:0034308,1.5088e-01,7.8000e+01
IMP_SCORE,4112,GO:0008395,1.5088e-01,1.8000e+01
IMP_SCORE,4113,GO:0005796,1.5087e-01,4.1000e+01
IMP_SCORE,4114,GO:0003007,1.5086e-01,4.0000e+00
IMP_SCORE,4115,GO:0042611,1.5084e-01,4.0000e+01
IMP_SCORE,4116,GO:0044431,1.5082e-01,4.2500e+02
IMP_SCORE,4117,GO:0007586,1.5079e-01,9.9000e+01
IMP_SCORE,4118,GO:0038061,1.5072e-01,1.2000e+01
IMP_SCORE,4119,GO:0009058,1.5071e-01,5.5200e+02
IMP_SCORE,4120,GO:0004888,1.5064e-01,3.3600e+02
IMP_SCORE,4121,GO:0060135,1.5063e-01,7.0000e+00
IMP_SCORE,4122,GO:0045880,1.5058e-01,1.0000e+01
IMP_SCORE,4123,GO:0016876,1.5056e-01,2.7000e+01
IMP_SCORE,4124,GO:0048747,1.5053e-01,3.7000e+01
IMP_SCORE,4125,GO:0045073,1.5053e-01,4.0000e+00
IMP_SCORE,4126,GO:0097060,1.5051e-01,1.7300e+02
IMP_SCORE,4127,GO:0042436,1.5051e-01,7.0000e+00
IMP_SCORE,4128,GO:0017119,1.5042e-01,7.0000e+00
IMP_SCORE,4129,GO:0010804,1.5042e-01,7.0000e+00
IMP_SCORE,4130,GO:0042481,1.5039e-01,1.2000e+01
IMP_SCORE,4131,GO:0004857,1.5035e-01,1.9200e+02
IMP_SCORE,4132,GO:0001911,1.5035e-01,9.0000e+00
IMP_SCORE,4133,GO:0060606,1.5034e-01,1.6000e+01
IMP_SCORE,4134,GO:0031111,1.5031e-01,1.1000e+01
IMP_SCORE,4135,GO:0019901,1.5030e-01,3.0500e+02
IMP_SCORE,4136,GO:1901363,1.5027e-01,1.2320e+03
IMP_SCORE,4137,GO:0098602,1.5022e-01,1.8300e+02
IMP_SCORE,4138,GO:2001259,1.5020e-01,1.2000e+01
IMP_SCORE,4139,GO:0008188,1.5015e-01,3.4000e+01
IMP_SCORE,4140,GO:0007080,1.5015e-01,9.0000e+00
IMP_SCORE,4141,GO:0007569,1.5013e-01,1.1000e+01
IMP_SCORE,4142,GO:0004175,1.5008e-01,2.8000e+02
IMP_SCORE,4143,GO:0035774,1.5007e-01,2.0000e+01
IMP_SCORE,4144,GO:0072599,1.5001e-01,1.3000e+01
IMP_SCORE,4145,GO:0046856,1.4996e-01,1.0000e+01
IMP_SCORE,4146,GO:0015144,1.4995e-01,4.2000e+01
IMP_SCORE,4147,GO:1902224,1.4994e-01,2.0000e+01
IMP_SCORE,4148,GO:0001105,1.4986e-01,3.2000e+01
IMP_SCORE,4149,GO:0097352,1.4983e-01,1.6000e+01
IMP_SCORE,4150,GO:0005520,1.4980e-01,3.7000e+01
IMP_SCORE,4151,GO:0000920,1.4979e-01,6.0000e+00
IMP_SCORE,4152,GO:0033143,1.4978e-01,3.4000e+01
IMP_SCORE,4153,GO:0023057,1.4978e-01,3.2600e+02
IMP_SCORE,4154,GO:0070273,1.4978e-01,1.5000e+01
IMP_SCORE,4155,GO:0031589,1.4975e-01,1.2800e+02
IMP_SCORE,4156,GO:0003674,1.4974e-01,1.3570e+03
IMP_SCORE,4157,GO:0006464,1.4967e-01,6.1900e+02
IMP_SCORE,4158,GO:0031324,1.4955e-01,4.0200e+02
IMP_SCORE,4159,GO:0048037,1.4953e-01,1.9000e+02
IMP_SCORE,4160,GO:1901658,1.4951e-01,4.5000e+01
IMP_SCORE,4161,GO:1902903,1.4947e-01,9.3000e+01
IMP_SCORE,4162,GO:0070228,1.4943e-01,2.1000e+01
IMP_SCORE,4163,GO:1901655,1.4939e-01,1.8000e+01
IMP_SCORE,4164,GO:0009147,1.4938e-01,6.0000e+00
IMP_SCORE,4165,GO:0048565,1.4936e-01,1.9000e+01
IMP_SCORE,4166,GO:0006665,1.4925e-01,1.1900e+02
IMP_SCORE,4167,GO:0048857,1.4922e-01,5.2000e+01
IMP_SCORE,4168,GO:1901476,1.4922e-01,4.5000e+01
IMP_SCORE,4169,GO:0048146,1.4921e-01,2.4000e+01
IMP_SCORE,4170,GO:0009057,1.4917e-01,2.6800e+02
IMP_SCORE,4171,GO:0090003,1.4914e-01,2.4000e+01
IMP_SCORE,4172,GO:0099081,1.4913e-01,2.9700e+02
IMP_SCORE,4173,GO:0044769,1.4913e-01,6.0000e+00
IMP_SCORE,4174,GO:0051049,1.4912e-01,4.7000e+02
IMP_SCORE,4175,GO:0016887,1.4906e-01,1.5800e+02
IMP_SCORE,4176,GO:0035587,1.4906e-01,2.7000e+01
IMP_SCORE,4177,GO:0017016,1.4905e-01,1.9500e+02
IMP_SCORE,4178,GO:0031201,1.4902e-01,2.3000e+01
IMP_SCORE,4179,GO:0008271,1.4901e-01,3.0000e+00
IMP_SCORE,4180,GO:0005041,1.4897e-01,1.9000e+01
IMP_SCORE,4181,GO:1900739,1.4894e-01,1.4000e+01
IMP_SCORE,4182,GO:0006295,1.4890e-01,1.1000e+01
IMP_SCORE,4183,GO:0060307,1.4888e-01,7.0000e+00
IMP_SCORE,4184,GO:0051427,1.4885e-01,4.5000e+01
IMP_SCORE,4185,GO:0016054,1.4877e-01,1.3800e+02
IMP_SCORE,4186,GO:0045653,1.4876e-01,2.0000e+00
IMP_SCORE,4187,GO:0032555,1.4871e-01,4.4700e+02
IMP_SCORE,4188,GO:0070588,1.4865e-01,4.9000e+01
IMP_SCORE,4189,GO:0006775,1.4864e-01,1.4000e+01
IMP_SCORE,4190,GO:0006890,1.4862e-01,4.9000e+01
IMP_SCORE,4191,GO:0019229,1.4862e-01,2.1000e+01
IMP_SCORE,4192,GO:0044093,1.4855e-01,4.9300e+02
IMP_SCORE,4193,GO:0042171,1.4853e-01,8.0000e+00
IMP_SCORE,4194,GO:0035383,1.4852e-01,6.1000e+01
IMP_SCORE,4195,GO:0046349,1.4852e-01,3.5000e+01
IMP_SCORE,4196,GO:0048812,1.4850e-01,9.6000e+01
IMP_SCORE,4197,GO:0002260,1.4846e-01,1.6000e+01
IMP_SCORE,4198,GO:0043086,1.4845e-01,2.3700e+02
IMP_SCORE,4199,GO:0006949,1.4844e-01,2.6000e+01
IMP_SCORE,4200,GO:0045927,1.4844e-01,6.8000e+01
IMP_SCORE,4201,GO:0044259,1.4841e-01,3.7000e+01
IMP_SCORE,4202,GO:0070371,1.4839e-01,1.6000e+01
IMP_SCORE,4203,GO:0007399,1.4837e-01,3.5900e+02
IMP_SCORE,4204,GO:0030030,1.4833e-01,3.1700e+02
IMP_SCORE,4205,GO:0032588,1.4833e-01,5.5000e+01
IMP_SCORE,4206,GO:0045948,1.4832e-01,7.0000e+00
IMP_SCORE,4207,GO:0032543,1.4830e-01,3.1000e+01
IMP_SCORE,4208,GO:0006091,1.4828e-01,9.1000e+01
IMP_SCORE,4209,GO:0032411,1.4828e-01,3.4000e+01
IMP_SCORE,4210,GO:0005539,1.4828e-01,1.9500e+02
IMP_SCORE,4211,GO:1900271,1.4826e-01,2.4000e+01
IMP_SCORE,4212,GO:0022408,1.4823e-01,4.1000e+01
IMP_SCORE,4213,GO:0009755,1.4822e-01,6.0000e+01
IMP_SCORE,4214,GO:2000785,1.4817e-01,2.7000e+01
IMP_SCORE,4215,GO:0043067,1.4810e-01,4.0000e+02
IMP_SCORE,4216,GO:0030291,1.4804e-01,2.1000e+01
IMP_SCORE,4217,GO:0001889,1.4803e-01,3.4000e+01
IMP_SCORE,4218,GO:0097458,1.4801e-01,6.0300e+02
IMP_SCORE,4219,GO:0090083,1.4800e-01,1.6000e+01
IMP_SCORE,4220,GO:0044430,1.4798e-01,6.0500e+02
IMP_SCORE,4221,GO:0045746,1.4796e-01,1.7000e+01
IMP_SCORE,4222,GO:0040008,1.4796e-01,2.7700e+02
IMP_SCORE,4223,GO:0009314,1.4793e-01,1.5400e+02
IMP_SCORE,4224,GO:0048278,1.4787e-01,4.5000e+01
IMP_SCORE,4225,GO:0006904,1.4784e-01,3.8000e+01
IMP_SCORE,4226,GO:0045739,1.4782e-01,9.0000e+00
IMP_SCORE,4227,GO:1905818,1.4780e-01,1.0000e+01
IMP_SCORE,4228,GO:1905276,1.4779e-01,2.0000e+00
IMP_SCORE,4229,GO:0030808,1.4769e-01,2.9000e+01
IMP_SCORE,4230,GO:0005509,1.4766e-01,7.3900e+02
IMP_SCORE,4231,GO:0015833,1.4764e-01,3.8500e+02
IMP_SCORE,4232,GO:0030904,1.4762e-01,9.0000e+00
IMP_SCORE,4233,GO:0032943,1.4746e-01,2.4000e+01
IMP_SCORE,4234,GO:0032561,1.4745e-01,1.7900e+02
IMP_SCORE,4235,GO:0051127,1.4744e-01,6.0000e+00
IMP_SCORE,4236,GO:0097529,1.4743e-01,4.8000e+01
IMP_SCORE,4237,GO:0048488,1.4741e-01,5.0000e+00
IMP_SCORE,4238,GO:0045296,1.4740e-01,3.0400e+02
IMP_SCORE,4239,GO:0031109,1.4727e-01,1.4000e+01
IMP_SCORE,4240,GO:0005516,1.4726e-01,4.3200e+02
IMP_SCORE,4241,GO:0072676,1.4725e-01,1.7000e+01
IMP_SCORE,4242,GO:0030278,1.4721e-01,7.0000e+01
IMP_SCORE,4243,GO:0055006,1.4719e-01,1.8000e+01
IMP_SCORE,4244,GO:0070382,1.4718e-01,8.2000e+01
IMP_SCORE,4245,GO:0006996,1.4708e-01,7.0500e+02
IMP_SCORE,4246,GO:0098772,1.4706e-01,5.2700e+02
IMP_SCORE,4247,GO:0097581,1.4706e-01,2.2000e+01
IMP_SCORE,4248,GO:0016101,1.4704e-01,5.3000e+01
IMP_SCORE,4249,GO:0043488,1.4700e-01,5.6000e+01
IMP_SCORE,4250,GO:0070530,1.4697e-01,1.6000e+01
IMP_SCORE,4251,GO:0048731,1.4694e-01,4.9400e+02
IMP_SCORE,4252,GO:0000981,1.4690e-01,1.8300e+02
IMP_SCORE,4253,GO:0090101,1.4687e-01,4.0000e+01
IMP_SCORE,4254,GO:0060537,1.4686e-01,3.0000e+01
IMP_SCORE,4255,GO:0072507,1.4684e-01,8.9000e+01
IMP_SCORE,4256,GO:0016197,1.4679e-01,1.5500e+02
IMP_SCORE,4257,GO:0015844,1.4678e-01,1.6000e+01
IMP_SCORE,4258,GO:0072686,1.4678e-01,3.6000e+01
IMP_SCORE,4259,GO:0045239,1.4677e-01,3.2000e+01
IMP_SCORE,4260,GO:0055114,1.4676e-01,4.7500e+02
IMP_SCORE,4261,GO:0044092,1.4674e-01,3.0300e+02
IMP_SCORE,4262,GO:0014874,1.4673e-01,3.0000e+00
IMP_SCORE,4263,GO:0042573,1.4673e-01,1.9000e+01
IMP_SCORE,4264,GO:0040017,1.4654e-01,1.1100e+02
IMP_SCORE,4265,GO:0000398,1.4653e-01,6.4000e+01
IMP_SCORE,4266,GO:0044146,1.4651e-01,1.1000e+01
IMP_SCORE,4267,GO:0044060,1.4650e-01,1.8000e+01
IMP_SCORE,4268,GO:0003002,1.4650e-01,5.6000e+01
IMP_SCORE,4269,GO:0050786,1.4645e-01,3.5000e+01
IMP_SCORE,4270,GO:0006633,1.4644e-01,5.5000e+01
IMP_SCORE,4271,GO:0045184,1.4643e-01,3.7900e+02
IMP_SCORE,4272,GO:0016126,1.4642e-01,2.3000e+01
IMP_SCORE,4273,GO:0022890,1.4641e-01,1.6200e+02
IMP_SCORE,4274,GO:0009070,1.4641e-01,3.3000e+01
IMP_SCORE,4275,GO:1905269,1.4641e-01,2.2000e+01
IMP_SCORE,4276,GO:0010259,1.4641e-01,1.9000e+01
IMP_SCORE,4277,GO:0015081,1.4640e-01,5.3000e+01
IMP_SCORE,4278,GO:0004550,1.4638e-01,5.0000e+00
IMP_SCORE,4279,GO:0003785,1.4635e-01,1.6000e+01
IMP_SCORE,4280,GO:0004683,1.4633e-01,1.6000e+01
IMP_SCORE,4281,GO:0001960,1.4632e-01,2.6000e+01
IMP_SCORE,4282,GO:0046030,1.4628e-01,8.0000e+00
IMP_SCORE,4283,GO:0038187,1.4623e-01,1.0000e+01
IMP_SCORE,4284,GO:0009310,1.4615e-01,4.6000e+01
IMP_SCORE,4285,GO:0030260,1.4613e-01,4.7000e+01
IMP_SCORE,4286,GO:1904181,1.4613e-01,7.0000e+00
IMP_SCORE,4287,GO:0052312,1.4607e-01,2.0000e+00
IMP_SCORE,4288,GO:0043624,1.4603e-01,3.5000e+01
IMP_SCORE,4289,GO:0048525,1.4601e-01,4.5000e+01
IMP_SCORE,4290,GO:0051220,1.4598e-01,1.5000e+01
IMP_SCORE,4291,GO:0043500,1.4597e-01,9.0000e+00
IMP_SCORE,4292,GO:0008250,1.4594e-01,1.7000e+01
IMP_SCORE,4293,GO:0097223,1.4584e-01,8.9000e+01
IMP_SCORE,4294,GO:0030866,1.4583e-01,4.6000e+01
IMP_SCORE,4295,GO:0006073,1.4582e-01,2.4000e+01
IMP_SCORE,4296,GO:0050321,1.4575e-01,1.6000e+01
IMP_SCORE,4297,GO:0030139,1.4572e-01,6.1000e+01
IMP_SCORE,4298,GO:0035303,1.4570e-01,8.0000e+01
IMP_SCORE,4299,GO:0031280,1.4568e-01,1.5000e+01
IMP_SCORE,4300,GO:0006886,1.4568e-01,2.4500e+02
IMP_SCORE,4301,GO:0051213,1.4565e-01,7.3000e+01
IMP_SCORE,4302,GO:0031327,1.4563e-01,2.1200e+02
IMP_SCORE,4303,GO:0008306,1.4560e-01,2.6000e+01
IMP_SCORE,4304,GO:0045851,1.4559e-01,2.3000e+01
IMP_SCORE,4305,GO:1903203,1.4557e-01,1.2000e+01
IMP_SCORE,4306,GO:0006575,1.4545e-01,1.1500e+02
IMP_SCORE,4307,GO:0006310,1.4536e-01,4.6000e+01
IMP_SCORE,4308,GO:0008380,1.4535e-01,1.0500e+02
IMP_SCORE,4309,GO:1904707,1.4535e-01,4.0000e+00
IMP_SCORE,4310,GO:0035136,1.4534e-01,1.4000e+01
IMP_SCORE,4311,GO:0001667,1.4531e-01,7.8000e+01
IMP_SCORE,4312,GO:0035258,1.4527e-01,5.1000e+01
IMP_SCORE,4313,GO:0033613,1.4524e-01,3.1000e+01
IMP_SCORE,4314,GO:0046034,1.4523e-01,3.5000e+01
IMP_SCORE,4315,GO:2000026,1.4521e-01,4.2900e+02
IMP_SCORE,4316,GO:0009890,1.4520e-01,2.4400e+02
IMP_SCORE,4317,GO:0032268,1.4519e-01,4.3400e+02
IMP_SCORE,4318,GO:0021680,1.4516e-01,1.6000e+01
IMP_SCORE,4319,GO:0048736,1.4515e-01,3.5000e+01
IMP_SCORE,4320,GO:0001503,1.4507e-01,4.7000e+01
IMP_SCORE,4321,GO:0007020,1.4507e-01,1.1000e+01
IMP_SCORE,4322,GO:0000166,1.4505e-01,6.5300e+02
IMP_SCORE,4323,GO:0050790,1.4503e-01,5.1900e+02
IMP_SCORE,4324,GO:0051354,1.4500e-01,1.0000e+01
IMP_SCORE,4325,GO:0022891,1.4496e-01,3.0000e+02
IMP_SCORE,4326,GO:0060384,1.4482e-01,2.2000e+01
IMP_SCORE,4327,GO:0031033,1.4481e-01,9.0000e+00
IMP_SCORE,4328,GO:0050839,1.4476e-01,3.9600e+02
IMP_SCORE,4329,GO:0044144,1.4473e-01,7.0000e+00
IMP_SCORE,4330,GO:0060143,1.4468e-01,1.8000e+01
IMP_SCORE,4331,GO:0046164,1.4464e-01,2.2000e+01
IMP_SCORE,4332,GO:2001057,1.4464e-01,1.2000e+01
IMP_SCORE,4333,GO:0016712,1.4464e-01,1.1000e+01
IMP_SCORE,4334,GO:0090192,1.4463e-01,3.0000e+00
IMP_SCORE,4335,GO:0070897,1.4461e-01,7.0000e+00
IMP_SCORE,4336,GO:0019201,1.4456e-01,9.0000e+00
IMP_SCORE,4337,GO:0045599,1.4455e-01,1.3000e+01
IMP_SCORE,4338,GO:0006658,1.4455e-01,2.1000e+01
IMP_SCORE,4339,GO:0048705,1.4453e-01,3.2000e+01
IMP_SCORE,4340,GO:1990904,1.4446e-01,2.6100e+02
IMP_SCORE,4341,GO:0004527,1.4436e-01,1.6000e+01
IMP_SCORE,4342,GO:1901293,1.4433e-01,5.0000e+01
IMP_SCORE,4343,GO:0032350,1.4427e-01,2.0000e+00
IMP_SCORE,4344,GO:0005230,1.4423e-01,2.7000e+01
IMP_SCORE,4345,GO:1903201,1.4422e-01,2.2000e+01
IMP_SCORE,4346,GO:0033500,1.4421e-01,5.9000e+01
IMP_SCORE,4347,GO:1901361,1.4421e-01,1.3000e+02
IMP_SCORE,4348,GO:0000989,1.4420e-01,1.7900e+02
IMP_SCORE,4349,GO:0006760,1.4418e-01,1.6000e+01
IMP_SCORE,4350,GO:0009986,1.4418e-01,4.5000e+02
IMP_SCORE,4351,GO:0098797,1.4413e-01,1.5700e+02
IMP_SCORE,4352,GO:0003676,1.4408e-01,9.6700e+02
IMP_SCORE,4353,GO:0007389,1.4405e-01,1.0500e+02
IMP_SCORE,4354,GO:0030324,1.4405e-01,5.3000e+01
IMP_SCORE,4355,GO:0046579,1.4401e-01,1.1000e+01
IMP_SCORE,4356,GO:0021675,1.4397e-01,1.6000e+01
IMP_SCORE,4357,GO:0030955,1.4394e-01,1.7000e+01
IMP_SCORE,4358,GO:0005743,1.4393e-01,1.7500e+02
IMP_SCORE,4359,GO:0042730,1.4386e-01,1.8000e+01
IMP_SCORE,4360,GO:0032553,1.4385e-01,4.7400e+02
IMP_SCORE,4361,GO:0030177,1.4385e-01,2.1000e+01
IMP_SCORE,4362,GO:0031572,1.4384e-01,6.0000e+00
IMP_SCORE,4363,GO:0007267,1.4380e-01,2.4700e+02
IMP_SCORE,4364,GO:0035194,1.4378e-01,1.7000e+01
IMP_SCORE,4365,GO:0009059,1.4378e-01,2.8700e+02
IMP_SCORE,4366,GO:0007130,1.4376e-01,8.0000e+00
IMP_SCORE,4367,GO:0042308,1.4371e-01,4.9000e+01
IMP_SCORE,4368,GO:0030258,1.4370e-01,1.4700e+02
IMP_SCORE,4369,GO:0070161,1.4365e-01,3.6000e+02
IMP_SCORE,4370,GO:0052743,1.4361e-01,5.0000e+00
IMP_SCORE,4371,GO:0042734,1.4360e-01,3.2000e+01
IMP_SCORE,4372,GO:0010556,1.4359e-01,4.0900e+02
IMP_SCORE,4373,GO:0048041,1.4357e-01,2.5000e+01
IMP_SCORE,4374,GO:0050772,1.4356e-01,1.9000e+01
IMP_SCORE,4375,GO:0051301,1.4354e-01,1.7900e+02
IMP_SCORE,4376,GO:0006012,1.4345e-01,2.2000e+01
IMP_SCORE,4377,GO:0070925,1.4345e-01,1.4400e+02
IMP_SCORE,4378,GO:0010604,1.4342e-01,3.6500e+02
IMP_SCORE,4379,GO:0021884,1.4342e-01,1.1000e+01
IMP_SCORE,4380,GO:0009117,1.4341e-01,1.0100e+02
IMP_SCORE,4381,GO:2000404,1.4339e-01,9.0000e+00
IMP_SCORE,4382,GO:0090087,1.4339e-01,1.8500e+02
IMP_SCORE,4383,GO:0065008,1.4333e-01,9.8000e+02
IMP_SCORE,4384,GO:0016740,1.4333e-01,9.0500e+02
IMP_SCORE,4385,GO:0048704,1.4332e-01,2.7000e+01
IMP_SCORE,4386,GO:0044708,1.4331e-01,1.8300e+02
IMP_SCORE,4387,GO:1901568,1.4328e-01,6.5000e+01
IMP_SCORE,4388,GO:0032228,1.4325e-01,1.7000e+01
IMP_SCORE,4389,GO:0008219,1.4325e-01,4.7100e+02
IMP_SCORE,4390,GO:0051179,1.4322e-01,9.9600e+02
IMP_SCORE,4391,GO:0005095,1.4319e-01,1.0000e+01
IMP_SCORE,4392,GO:0015485,1.4318e-01,3.3000e+01
IMP_SCORE,4393,GO:0071456,1.4315e-01,3.2000e+01
IMP_SCORE,4394,GO:0000280,1.4313e-01,1.1200e+02
IMP_SCORE,4395,GO:0000070,1.4312e-01,1.0000e+01
IMP_SCORE,4396,GO:1900027,1.4311e-01,1.6000e+01
IMP_SCORE,4397,GO:0017022,1.4306e-01,3.4000e+01
IMP_SCORE,4398,GO:0010669,1.4305e-01,2.6000e+01
IMP_SCORE,4399,GO:0080090,1.4304e-01,5.8300e+02
IMP_SCORE,4400,GO:0050819,1.4300e-01,1.8000e+01
IMP_SCORE,4401,GO:0051169,1.4298e-01,7.9000e+01
IMP_SCORE,4402,GO:0090317,1.4297e-01,5.3000e+01
IMP_SCORE,4403,GO:2000351,1.4296e-01,2.0000e+01
IMP_SCORE,4404,GO:2001141,1.4294e-01,2.9700e+02
IMP_SCORE,4405,GO:0072594,1.4292e-01,1.0100e+02
IMP_SCORE,4406,GO:0090630,1.4291e-01,3.7000e+01
IMP_SCORE,4407,GO:0000977,1.4284e-01,1.1200e+02
IMP_SCORE,4408,GO:0006813,1.4281e-01,4.7000e+01
IMP_SCORE,4409,GO:0042454,1.4281e-01,1.9000e+01
IMP_SCORE,4410,GO:0010468,1.4277e-01,4.4500e+02
IMP_SCORE,4411,GO:0070972,1.4277e-01,1.0000e+01
IMP_SCORE,4412,GO:0042255,1.4276e-01,7.0000e+00
IMP_SCORE,4413,GO:0071360,1.4270e-01,1.3000e+01
IMP_SCORE,4414,GO:0050930,1.4269e-01,1.0000e+00
IMP_SCORE,4415,GO:0008016,1.4268e-01,9.4000e+01
IMP_SCORE,4416,GO:0055065,1.4266e-01,1.6400e+02
IMP_SCORE,4417,GO:0019693,1.4259e-01,7.5000e+01
IMP_SCORE,4418,GO:0003281,1.4252e-01,2.0000e+01
IMP_SCORE,4419,GO:0004954,1.4252e-01,9.0000e+00
IMP_SCORE,4420,GO:0035428,1.4251e-01,2.2000e+01
IMP_SCORE,4421,GO:0042733,1.4251e-01,4.3000e+01
IMP_SCORE,4422,GO:0006534,1.4251e-01,2.1000e+01
IMP_SCORE,4423,GO:0007528,1.4249e-01,9.0000e+00
IMP_SCORE,4424,GO:0042448,1.4248e-01,8.0000e+00
IMP_SCORE,4425,GO:0050704,1.4244e-01,1.2000e+01
IMP_SCORE,4426,GO:0012501,1.4238e-01,4.7900e+02
IMP_SCORE,4427,GO:0055074,1.4237e-01,1.1700e+02
IMP_SCORE,4428,GO:0005815,1.4234e-01,3.6100e+02
IMP_SCORE,4429,GO:0042403,1.4234e-01,1.3000e+01
IMP_SCORE,4430,GO:0033003,1.4233e-01,2.2000e+01
IMP_SCORE,4431,GO:0060255,1.4233e-01,5.5300e+02
IMP_SCORE,4432,GO:0097228,1.4231e-01,1.8000e+01
IMP_SCORE,4433,GO:0055080,1.4231e-01,1.8400e+02
IMP_SCORE,4434,GO:0015297,1.4228e-01,6.4000e+01
IMP_SCORE,4435,GO:0003705,1.4225e-01,5.2000e+01
IMP_SCORE,4436,GO:0032559,1.4219e-01,3.8300e+02
IMP_SCORE,4437,GO:0046928,1.4217e-01,2.7000e+01
IMP_SCORE,4438,GO:0048806,1.4214e-01,1.2000e+01
IMP_SCORE,4439,GO:2000027,1.4214e-01,6.4000e+01
IMP_SCORE,4440,GO:0006677,1.4211e-01,2.3000e+01
IMP_SCORE,4441,GO:0045839,1.4202e-01,8.0000e+00
IMP_SCORE,4442,GO:0017111,1.4200e-01,2.7000e+02
IMP_SCORE,4443,GO:0044707,1.4195e-01,8.8200e+02
IMP_SCORE,4444,GO:0098811,1.4192e-01,2.8000e+01
IMP_SCORE,4445,GO:0030165,1.4191e-01,1.3500e+02
IMP_SCORE,4446,GO:0035639,1.4184e-01,4.7700e+02
IMP_SCORE,4447,GO:0023061,1.4183e-01,5.3000e+01
IMP_SCORE,4448,GO:0016830,1.4180e-01,3.5000e+01
IMP_SCORE,4449,GO:0023051,1.4180e-01,7.1500e+02
IMP_SCORE,4450,GO:0030224,1.4178e-01,2.2000e+01
IMP_SCORE,4451,GO:0032446,1.4178e-01,2.2100e+02
IMP_SCORE,4452,GO:0097503,1.4175e-01,3.3000e+01
IMP_SCORE,4453,GO:0009712,1.4166e-01,3.2000e+01
IMP_SCORE,4454,GO:1904680,1.4166e-01,3.6000e+01
IMP_SCORE,4455,GO:0043252,1.4162e-01,3.5000e+01
IMP_SCORE,4456,GO:0030048,1.4162e-01,3.6000e+01
IMP_SCORE,4457,GO:0038095,1.4161e-01,3.3000e+01
IMP_SCORE,4458,GO:0071704,1.4160e-01,8.3700e+02
IMP_SCORE,4459,GO:0030134,1.4159e-01,1.8000e+01
IMP_SCORE,4460,GO:0006910,1.4158e-01,4.0000e+01
IMP_SCORE,4461,GO:0007520,1.4157e-01,3.3000e+01
IMP_SCORE,4462,GO:0035082,1.4156e-01,7.0000e+00
IMP_SCORE,4463,GO:0015992,1.4153e-01,6.5000e+01
IMP_SCORE,4464,GO:0030101,1.4151e-01,3.0000e+01
IMP_SCORE,4465,GO:0019637,1.4147e-01,2.4300e+02
IMP_SCORE,4466,GO:0060560,1.4147e-01,4.6000e+01
IMP_SCORE,4467,GO:0048240,1.4142e-01,7.0000e+00
IMP_SCORE,4468,GO:0010665,1.4141e-01,1.3000e+01
IMP_SCORE,4469,GO:0031362,1.4133e-01,2.6000e+01
IMP_SCORE,4470,GO:0030426,1.4129e-01,8.8000e+01
IMP_SCORE,4471,GO:0019904,1.4127e-01,5.0600e+02
IMP_SCORE,4472,GO:0035097,1.4121e-01,4.0000e+01
IMP_SCORE,4473,GO:0004540,1.4119e-01,6.5000e+01
IMP_SCORE,4474,GO:0002920,1.4113e-01,4.2000e+01
IMP_SCORE,4475,GO:1902494,1.4112e-01,3.9200e+02
IMP_SCORE,4476,GO:0048522,1.4112e-01,8.3600e+02
IMP_SCORE,4477,GO:0046717,1.4098e-01,2.4000e+01
IMP_SCORE,4478,GO:0042761,1.4094e-01,3.7000e+01
IMP_SCORE,4479,GO:0044429,1.4094e-01,4.5700e+02
IMP_SCORE,4480,GO:0048514,1.4092e-01,1.1000e+01
IMP_SCORE,4481,GO:0016702,1.4091e-01,4.9000e+01
IMP_SCORE,4482,GO:0006977,1.4089e-01,1.7000e+01
IMP_SCORE,4483,GO:1902099,1.4087e-01,8.0000e+00
IMP_SCORE,4484,GO:0051653,1.4084e-01,9.0000e+00
IMP_SCORE,4485,GO:0099513,1.4082e-01,3.0100e+02
IMP_SCORE,4486,GO:0035023,1.4079e-01,5.2000e+01
IMP_SCORE,4487,GO:1901030,1.4075e-01,1.7000e+01
IMP_SCORE,4488,GO:0061025,1.4063e-01,7.6000e+01
IMP_SCORE,4489,GO:0051817,1.4061e-01,2.9000e+01
IMP_SCORE,4490,GO:0005543,1.4055e-01,2.9000e+02
IMP_SCORE,4491,GO:0016607,1.4049e-01,2.4700e+02
IMP_SCORE,4492,GO:0051260,1.4045e-01,1.6900e+02
IMP_SCORE,4493,GO:0006450,1.4044e-01,2.9000e+01
IMP_SCORE,4494,GO:0031258,1.4043e-01,1.4000e+01
IMP_SCORE,4495,GO:0071377,1.4036e-01,1.9000e+01
IMP_SCORE,4496,GO:0046834,1.4034e-01,4.5000e+01
IMP_SCORE,4497,GO:0042073,1.4034e-01,1.8000e+01
IMP_SCORE,4498,GO:1905114,1.4034e-01,1.1400e+02
IMP_SCORE,4499,GO:1904062,1.4033e-01,9.7000e+01
IMP_SCORE,4500,GO:0004867,1.4030e-01,6.5000e+01
IMP_SCORE,4501,GO:0005924,1.4028e-01,2.8100e+02
IMP_SCORE,4502,GO:0043325,1.4026e-01,1.5000e+01
IMP_SCORE,4503,GO:0046165,1.4017e-01,4.2000e+01
IMP_SCORE,4504,GO:0016571,1.4014e-01,2.6000e+01
IMP_SCORE,4505,GO:0007625,1.4014e-01,1.8000e+01
IMP_SCORE,4506,GO:0060021,1.4013e-01,3.8000e+01
IMP_SCORE,4507,GO:0009897,1.4011e-01,2.0600e+02
IMP_SCORE,4508,GO:0099518,1.4010e-01,1.4000e+01
IMP_SCORE,4509,GO:0009653,1.4008e-01,4.8000e+02
IMP_SCORE,4510,GO:0009295,1.4006e-01,3.6000e+01
IMP_SCORE,4511,GO:0003723,1.4004e-01,9.1800e+02
IMP_SCORE,4512,GO:0016829,1.3997e-01,2.0500e+02
IMP_SCORE,4513,GO:0006952,1.3989e-01,5.1800e+02
IMP_SCORE,4514,GO:0007605,1.3988e-01,1.2700e+02
IMP_SCORE,4515,GO:0034655,1.3985e-01,8.2000e+01
IMP_SCORE,4516,GO:0009072,1.3980e-01,3.2000e+01
IMP_SCORE,4517,GO:0008013,1.3979e-01,7.6000e+01
IMP_SCORE,4518,GO:0016594,1.3978e-01,1.9000e+01
IMP_SCORE,4519,GO:0005779,1.3973e-01,2.2000e+01
IMP_SCORE,4520,GO:0010310,1.3971e-01,9.0000e+00
IMP_SCORE,4521,GO:0017171,1.3971e-01,2.0000e+02
IMP_SCORE,4522,GO:0010324,1.3971e-01,4.6000e+01
IMP_SCORE,4523,GO:1902855,1.3968e-01,2.0000e+00
IMP_SCORE,4524,GO:0009152,1.3964e-01,2.6000e+01
IMP_SCORE,4525,GO:1903900,1.3958e-01,6.0000e+01
IMP_SCORE,4526,GO:0006521,1.3956e-01,1.3000e+01
IMP_SCORE,4527,GO:0006306,1.3954e-01,1.5000e+01
IMP_SCORE,4528,GO:0043241,1.3953e-01,3.8000e+01
IMP_SCORE,4529,GO:0045786,1.3951e-01,1.5800e+02
IMP_SCORE,4530,GO:0007200,1.3949e-01,4.5000e+01
IMP_SCORE,4531,GO:0005372,1.3936e-01,3.8000e+01
IMP_SCORE,4532,GO:0019439,1.3934e-01,1.4500e+02
IMP_SCORE,4533,GO:1901618,1.3932e-01,1.7000e+01
IMP_SCORE,4534,GO:0001077,1.3931e-01,5.4000e+01
IMP_SCORE,4535,GO:0044419,1.3931e-01,3.1800e+02
IMP_SCORE,4536,GO:1990837,1.3927e-01,1.2800e+02
IMP_SCORE,4537,GO:0042379,1.3925e-01,3.0000e+01
IMP_SCORE,4538,GO:0032785,1.3918e-01,3.0000e+00
IMP_SCORE,4539,GO:0051703,1.3917e-01,5.3000e+01
IMP_SCORE,4540,GO:0031901,1.3917e-01,8.1000e+01
IMP_SCORE,4541,GO:0009582,1.3899e-01,5.3000e+01
IMP_SCORE,4542,GO:0002695,1.3897e-01,5.7000e+01
IMP_SCORE,4543,GO:0000792,1.3897e-01,3.9000e+01
IMP_SCORE,4544,GO:0015368,1.3893e-01,1.6000e+01
IMP_SCORE,4545,GO:0034645,1.3889e-01,3.0900e+02
IMP_SCORE,4546,GO:0046473,1.3878e-01,1.4000e+01
IMP_SCORE,4547,GO:0060429,1.3876e-01,6.7000e+01
IMP_SCORE,4548,GO:0002833,1.3876e-01,2.8000e+01
IMP_SCORE,4549,GO:0043902,1.3866e-01,4.2000e+01
IMP_SCORE,4550,GO:0030217,1.3866e-01,2.1000e+01
IMP_SCORE,4551,GO:0030517,1.3859e-01,1.3000e+01
IMP_SCORE,4552,GO:0010765,1.3854e-01,1.6000e+01
IMP_SCORE,4553,GO:1900542,1.3850e-01,3.5000e+01
IMP_SCORE,4554,GO:0033169,1.3846e-01,1.3000e+01
IMP_SCORE,4555,GO:0031954,1.3845e-01,1.5000e+01
IMP_SCORE,4556,GO:0010831,1.3845e-01,1.6000e+01
IMP_SCORE,4557,GO:0070098,1.3837e-01,3.1000e+01
IMP_SCORE,4558,GO:0009948,1.3836e-01,1.6000e+01
IMP_SCORE,4559,GO:0006915,1.3836e-01,3.6400e+02
IMP_SCORE,4560,GO:1905354,1.3835e-01,1.7000e+01
IMP_SCORE,4561,GO:0043174,1.3834e-01,1.4000e+01
IMP_SCORE,4562,GO:0051262,1.3832e-01,4.2000e+01
IMP_SCORE,4563,GO:0030049,1.3832e-01,2.6000e+01
IMP_SCORE,4564,GO:1903169,1.3825e-01,4.1000e+01
IMP_SCORE,4565,GO:0043457,1.3824e-01,2.9000e+01
IMP_SCORE,4566,GO:0048878,1.3821e-01,2.6400e+02
IMP_SCORE,4567,GO:0033209,1.3819e-01,4.1000e+01
IMP_SCORE,4568,GO:0097659,1.3819e-01,1.9600e+02
IMP_SCORE,4569,GO:0050767,1.3819e-01,1.8100e+02
IMP_SCORE,4570,GO:0006796,1.3818e-01,5.4600e+02
IMP_SCORE,4571,GO:0007292,1.3816e-01,1.5000e+01
IMP_SCORE,4572,GO:0042157,1.3814e-01,5.8000e+01
IMP_SCORE,4573,GO:0051188,1.3811e-01,9.1000e+01
IMP_SCORE,4574,GO:0044710,1.3807e-01,8.0300e+02
IMP_SCORE,4575,GO:0005578,1.3806e-01,2.6900e+02
IMP_SCORE,4576,GO:0098660,1.3805e-01,1.6500e+02
IMP_SCORE,4577,GO:0046328,1.3799e-01,4.0000e+01
IMP_SCORE,4578,GO:0000302,1.3798e-01,5.9000e+01
IMP_SCORE,4579,GO:0031116,1.3793e-01,1.0000e+00
IMP_SCORE,4580,GO:0045664,1.3790e-01,1.4000e+02
IMP_SCORE,4581,GO:0060191,1.3789e-01,3.1000e+01
IMP_SCORE,4582,GO:0061134,1.3785e-01,1.0000e+02
IMP_SCORE,4583,GO:0048247,1.3784e-01,1.5000e+01
IMP_SCORE,4584,GO:0045682,1.3783e-01,2.5000e+01
IMP_SCORE,4585,GO:0035091,1.3775e-01,1.9800e+02
IMP_SCORE,4586,GO:0051641,1.3774e-01,5.0800e+02
IMP_SCORE,4587,GO:0035304,1.3773e-01,3.9000e+01
IMP_SCORE,4588,GO:0009164,1.3771e-01,2.2000e+01
IMP_SCORE,4589,GO:0001953,1.3771e-01,2.2000e+01
IMP_SCORE,4590,GO:0006810,1.3770e-01,9.0700e+02
IMP_SCORE,4591,GO:0035335,1.3766e-01,5.2000e+01
IMP_SCORE,4592,GO:0016787,1.3763e-01,1.2110e+03
IMP_SCORE,4593,GO:0044700,1.3762e-01,3.0900e+02
IMP_SCORE,4594,GO:0008238,1.3759e-01,1.3900e+02
IMP_SCORE,4595,GO:0043113,1.3757e-01,2.0000e+01
IMP_SCORE,4596,GO:0010507,1.3753e-01,3.0000e+01
IMP_SCORE,4597,GO:0046456,1.3753e-01,2.3000e+01
IMP_SCORE,4598,GO:0030674,1.3749e-01,1.0000e+02
IMP_SCORE,4599,GO:0044448,1.3748e-01,6.0000e+01
IMP_SCORE,4600,GO:1901292,1.3747e-01,2.1000e+01
IMP_SCORE,4601,GO:0055085,1.3742e-01,3.9800e+02
IMP_SCORE,4602,GO:0006139,1.3742e-01,3.7700e+02
IMP_SCORE,4603,GO:0001882,1.3741e-01,1.8200e+02
IMP_SCORE,4604,GO:1901570,1.3731e-01,3.2000e+01
IMP_SCORE,4605,GO:0030855,1.3725e-01,1.2700e+02
IMP_SCORE,4606,GO:0006570,1.3724e-01,1.8000e+01
IMP_SCORE,4607,GO:0043085,1.3724e-01,3.5800e+02
IMP_SCORE,4608,GO:0071826,1.3719e-01,8.7000e+01
IMP_SCORE,4609,GO:0033116,1.3718e-01,5.3000e+01
IMP_SCORE,4610,GO:0036452,1.3716e-01,1.0000e+01
IMP_SCORE,4611,GO:0071375,1.3713e-01,5.6000e+01
IMP_SCORE,4612,GO:0017048,1.3712e-01,4.9000e+01
IMP_SCORE,4613,GO:0071705,1.3710e-01,5.1900e+02
IMP_SCORE,4614,GO:0071481,1.3704e-01,1.3000e+01
IMP_SCORE,4615,GO:0022613,1.3703e-01,4.0000e+01
IMP_SCORE,4616,GO:1903749,1.3702e-01,5.1000e+01
IMP_SCORE,4617,GO:0016903,1.3702e-01,8.2000e+01
IMP_SCORE,4618,GO:0001608,1.3693e-01,2.2000e+01
IMP_SCORE,4619,GO:0051349,1.3691e-01,8.0000e+00
IMP_SCORE,4620,GO:0043024,1.3677e-01,6.0000e+00
IMP_SCORE,4621,GO:0048873,1.3670e-01,1.5000e+01
IMP_SCORE,4622,GO:0016570,1.3668e-01,9.2000e+01
IMP_SCORE,4623,GO:0034374,1.3662e-01,1.2000e+01
IMP_SCORE,4624,GO:0006790,1.3661e-01,2.2000e+02
IMP_SCORE,4625,GO:0042531,1.3656e-01,2.6000e+01
IMP_SCORE,4626,GO:0030947,1.3655e-01,1.4000e+01
IMP_SCORE,4627,GO:1990748,1.3653e-01,8.1000e+01
IMP_SCORE,4628,GO:0044454,1.3645e-01,1.3300e+02
IMP_SCORE,4629,GO:0031225,1.3644e-01,1.3300e+02
IMP_SCORE,4630,GO:0061135,1.3643e-01,7.9000e+01
IMP_SCORE,4631,GO:0033002,1.3637e-01,1.7000e+01
IMP_SCORE,4632,GO:0048285,1.3628e-01,1.4500e+02
IMP_SCORE,4633,GO:1904590,1.3626e-01,3.7000e+01
IMP_SCORE,4634,GO:0006112,1.3625e-01,2.6000e+01
IMP_SCORE,4635,GO:0046474,1.3623e-01,8.7000e+01
IMP_SCORE,4636,GO:0000118,1.3620e-01,1.8000e+01
IMP_SCORE,4637,GO:0031267,1.3620e-01,1.8900e+02
IMP_SCORE,4638,GO:0045598,1.3613e-01,5.0000e+01
IMP_SCORE,4639,GO:2001239,1.3612e-01,1.9000e+01
IMP_SCORE,4640,GO:0006302,1.3599e-01,2.8000e+01
IMP_SCORE,4641,GO:0051851,1.3590e-01,2.2000e+01
IMP_SCORE,4642,GO:0015085,1.3589e-01,6.6000e+01
IMP_SCORE,4643,GO:0000976,1.3588e-01,1.1600e+02
IMP_SCORE,4644,GO:0060033,1.3586e-01,2.0000e+00
IMP_SCORE,4645,GO:0005355,1.3583e-01,2.4000e+01
IMP_SCORE,4646,GO:0034762,1.3575e-01,1.2400e+02
IMP_SCORE,4647,GO:0043121,1.3572e-01,1.7000e+01
IMP_SCORE,4648,GO:0071702,1.3571e-01,5.3900e+02
IMP_SCORE,4649,GO:0036211,1.3568e-01,6.2300e+02
IMP_SCORE,4650,GO:0065007,1.3566e-01,1.1290e+03
IMP_SCORE,4651,GO:0072677,1.3564e-01,8.0000e+00
IMP_SCORE,4652,GO:0019932,1.3561e-01,4.0000e+01
IMP_SCORE,4653,GO:0002313,1.3558e-01,8.0000e+00
IMP_SCORE,4654,GO:0015918,1.3555e-01,1.5000e+01
IMP_SCORE,4655,GO:0030818,1.3547e-01,1.1000e+01
IMP_SCORE,4656,GO:0046847,1.3547e-01,1.7000e+01
IMP_SCORE,4657,GO:1902582,1.3547e-01,1.1200e+02
IMP_SCORE,4658,GO:0000038,1.3538e-01,4.2000e+01
IMP_SCORE,4659,GO:0016604,1.3534e-01,3.3000e+02
IMP_SCORE,4660,GO:0048608,1.3532e-01,8.0000e+01
IMP_SCORE,4661,GO:0008144,1.3529e-01,9.2000e+01
IMP_SCORE,4662,GO:0045197,1.3525e-01,2.9000e+01
IMP_SCORE,4663,GO:0034368,1.3514e-01,2.0000e+00
IMP_SCORE,4664,GO:1903727,1.3514e-01,1.1000e+01
IMP_SCORE,4665,GO:0061462,1.3511e-01,1.9000e+01
IMP_SCORE,4666,GO:0016835,1.3508e-01,1.6200e+02
IMP_SCORE,4667,GO:0097493,1.3505e-01,2.2000e+01
IMP_SCORE,4668,GO:0043967,1.3497e-01,8.0000e+00
IMP_SCORE,4669,GO:0006956,1.3494e-01,4.6000e+01
IMP_SCORE,4670,GO:1900750,1.3488e-01,1.2000e+01
IMP_SCORE,4671,GO:0001523,1.3487e-01,6.0000e+01
IMP_SCORE,4672,GO:0043422,1.3479e-01,1.0000e+01
IMP_SCORE,4673,GO:0042511,1.3478e-01,1.0000e+00
IMP_SCORE,4674,GO:0043623,1.3477e-01,1.5000e+02
IMP_SCORE,4675,GO:0006497,1.3475e-01,9.9000e+01
IMP_SCORE,4676,GO:0005523,1.3464e-01,2.3000e+01
IMP_SCORE,4677,GO:1990234,1.3463e-01,2.0900e+02
IMP_SCORE,4678,GO:0033036,1.3460e-01,5.1900e+02
IMP_SCORE,4679,GO:0008081,1.3460e-01,7.4000e+01
IMP_SCORE,4680,GO:0015698,1.3455e-01,9.5000e+01
IMP_SCORE,4681,GO:0008047,1.3454e-01,2.6600e+02
IMP_SCORE,4682,GO:0006554,1.3451e-01,1.3000e+01
IMP_SCORE,4683,GO:0050658,1.3442e-01,5.7000e+01
IMP_SCORE,4684,GO:0044782,1.3438e-01,6.9000e+01
IMP_SCORE,4685,GO:1903293,1.3431e-01,4.0000e+01
IMP_SCORE,4686,GO:0071230,1.3430e-01,3.4000e+01
IMP_SCORE,4687,GO:0007169,1.3426e-01,2.1100e+02
IMP_SCORE,4688,GO:0042592,1.3424e-01,4.3700e+02
IMP_SCORE,4689,GO:0035821,1.3416e-01,3.8000e+01
IMP_SCORE,4690,GO:0061615,1.3406e-01,8.0000e+00
IMP_SCORE,4691,GO:0046131,1.3404e-01,1.4000e+01
IMP_SCORE,4692,GO:0005164,1.3403e-01,8.0000e+00
IMP_SCORE,4693,GO:0000394,1.3401e-01,7.0000e+00
IMP_SCORE,4694,GO:0005096,1.3398e-01,1.8300e+02
IMP_SCORE,4695,GO:0000152,1.3398e-01,8.0000e+00
IMP_SCORE,4696,GO:0035066,1.3393e-01,1.1000e+01
IMP_SCORE,4697,GO:0010820,1.3387e-01,2.0000e+00
IMP_SCORE,4698,GO:0006612,1.3385e-01,4.0000e+01
IMP_SCORE,4699,GO:0032653,1.3379e-01,1.8000e+01
IMP_SCORE,4700,GO:0006213,1.3377e-01,2.2000e+01
IMP_SCORE,4701,GO:0044364,1.3376e-01,1.5000e+01
IMP_SCORE,4702,GO:0051017,1.3374e-01,4.3000e+01
IMP_SCORE,4703,GO:0032682,1.3374e-01,1.4000e+01
IMP_SCORE,4704,GO:0061351,1.3373e-01,2.2000e+01
IMP_SCORE,4705,GO:1990542,1.3370e-01,1.9000e+01
IMP_SCORE,4706,GO:0034198,1.3364e-01,1.0000e+01
IMP_SCORE,4707,GO:0051561,1.3363e-01,9.0000e+00
IMP_SCORE,4708,GO:0060317,1.3359e-01,1.0000e+01
IMP_SCORE,4709,GO:0044291,1.3358e-01,5.0000e+01
IMP_SCORE,4710,GO:0032432,1.3354e-01,3.2000e+01
IMP_SCORE,4711,GO:0072331,1.3349e-01,5.1000e+01
IMP_SCORE,4712,GO:0016569,1.3345e-01,1.1800e+02
IMP_SCORE,4713,GO:0006259,1.3340e-01,2.3300e+02
IMP_SCORE,4714,GO:0031406,1.3336e-01,9.9000e+01
IMP_SCORE,4715,GO:0004866,1.3331e-01,9.7000e+01
IMP_SCORE,4716,GO:0001921,1.3319e-01,1.0000e+01
IMP_SCORE,4717,GO:0014911,1.3316e-01,1.4000e+01
IMP_SCORE,4718,GO:0045453,1.3313e-01,1.7000e+01
IMP_SCORE,4719,GO:0046838,1.3307e-01,9.0000e+00
IMP_SCORE,4720,GO:0008152,1.3300e-01,1.0700e+03
IMP_SCORE,4721,GO:0009154,1.3298e-01,8.0000e+00
IMP_SCORE,4722,GO:0009062,1.3294e-01,3.5000e+01
IMP_SCORE,4723,GO:0008236,1.3290e-01,2.1000e+02
IMP_SCORE,4724,GO:0033176,1.3283e-01,1.0000e+01
IMP_SCORE,4725,GO:0046942,1.3283e-01,8.0000e+01
IMP_SCORE,4726,GO:0046873,1.3274e-01,1.5800e+02
IMP_SCORE,4727,GO:0015031,1.3273e-01,3.7000e+02
IMP_SCORE,4728,GO:0002922,1.3273e-01,1.1000e+01
IMP_SCORE,4729,GO:0001102,1.3272e-01,3.5000e+01
IMP_SCORE,4730,GO:0051893,1.3253e-01,1.3000e+01
IMP_SCORE,4731,GO:0046434,1.3248e-01,4.5000e+01
IMP_SCORE,4732,GO:0001669,1.3246e-01,8.0000e+01
IMP_SCORE,4733,GO:0090383,1.3244e-01,1.3000e+01
IMP_SCORE,4734,GO:0060271,1.3237e-01,5.9000e+01
IMP_SCORE,4735,GO:0044548,1.3235e-01,4.0000e+01
IMP_SCORE,4736,GO:0006508,1.3231e-01,4.1600e+02
IMP_SCORE,4737,GO:0050926,1.3227e-01,6.0000e+00
IMP_SCORE,4738,GO:0098827,1.3225e-01,9.0000e+00
IMP_SCORE,4739,GO:0010569,1.3220e-01,8.0000e+00
IMP_SCORE,4740,GO:1902170,1.3218e-01,5.0000e+00
IMP_SCORE,4741,GO:0006605,1.3215e-01,7.8000e+01
IMP_SCORE,4742,GO:0009132,1.3214e-01,3.7000e+01
IMP_SCORE,4743,GO:0005689,1.3211e-01,1.6000e+01
IMP_SCORE,4744,GO:0044849,1.3209e-01,6.0000e+00
IMP_SCORE,4745,GO:0032963,1.3200e-01,3.3000e+01
IMP_SCORE,4746,GO:0006725,1.3195e-01,4.4300e+02
IMP_SCORE,4747,GO:0016772,1.3195e-01,3.3100e+02
IMP_SCORE,4748,GO:0010824,1.3194e-01,9.0000e+00
IMP_SCORE,4749,GO:0007420,1.3188e-01,1.3600e+02
IMP_SCORE,4750,GO:0004725,1.3187e-01,6.4000e+01
IMP_SCORE,4751,GO:0070304,1.3184e-01,3.2000e+01
IMP_SCORE,4752,GO:0051234,1.3180e-01,9.5100e+02
IMP_SCORE,4753,GO:0005248,1.3176e-01,1.0000e+01
IMP_SCORE,4754,GO:0004312,1.3176e-01,1.3000e+01
IMP_SCORE,4755,GO:0090398,1.3163e-01,9.0000e+00
IMP_SCORE,4756,GO:0043492,1.3162e-01,4.0000e+01
IMP_SCORE,4757,GO:0033043,1.3156e-01,3.1800e+02
IMP_SCORE,4758,GO:0060142,1.3155e-01,1.1000e+01
IMP_SCORE,4759,GO:0030234,1.3151e-01,3.8900e+02
IMP_SCORE,4760,GO:0050900,1.3150e-01,1.2600e+02
IMP_SCORE,4761,GO:0031323,1.3149e-01,6.4000e+02
IMP_SCORE,4762,GO:0000187,1.3149e-01,3.9000e+01
IMP_SCORE,4763,GO:0022625,1.3147e-01,1.7000e+01
IMP_SCORE,4764,GO:1905476,1.3138e-01,1.1000e+01
IMP_SCORE,4765,GO:0043565,1.3131e-01,2.5200e+02
IMP_SCORE,4766,GO:0005126,1.3125e-01,1.9000e+02
IMP_SCORE,4767,GO:0042554,1.3113e-01,7.0000e+00
IMP_SCORE,4768,GO:0000785,1.3111e-01,1.1000e+02
IMP_SCORE,4769,GO:1901722,1.3111e-01,4.0000e+00
IMP_SCORE,4770,GO:0000062,1.3101e-01,4.7000e+01
IMP_SCORE,4771,GO:0044424,1.3090e-01,1.3280e+03
IMP_SCORE,4772,GO:0032780,1.3087e-01,1.3000e+01
IMP_SCORE,4773,GO:0051168,1.3086e-01,5.1000e+01
IMP_SCORE,4774,GO:0070830,1.3085e-01,2.7000e+01
IMP_SCORE,4775,GO:0051018,1.3085e-01,4.7000e+01
IMP_SCORE,4776,GO:0043073,1.3085e-01,1.5000e+01
IMP_SCORE,4777,GO:0050905,1.3083e-01,6.6000e+01
IMP_SCORE,4778,GO:0001776,1.3082e-01,2.4000e+01
IMP_SCORE,4779,GO:0060261,1.3079e-01,9.0000e+00
IMP_SCORE,4780,GO:0022804,1.3076e-01,1.6600e+02
IMP_SCORE,4781,GO:0006753,1.3073e-01,1.0600e+02
IMP_SCORE,4782,GO:0006704,1.3069e-01,5.0000e+00
IMP_SCORE,4783,GO:0032700,1.3064e-01,6.0000e+00
IMP_SCORE,4784,GO:1901265,1.3063e-01,6.4700e+02
IMP_SCORE,4785,GO:0015079,1.3059e-01,6.2000e+01
IMP_SCORE,4786,GO:0022612,1.3057e-01,2.0000e+01
IMP_SCORE,4787,GO:0018193,1.3057e-01,2.8700e+02
IMP_SCORE,4788,GO:0046914,1.3056e-01,9.1500e+02
IMP_SCORE,4789,GO:0045933,1.3053e-01,1.5000e+01
IMP_SCORE,4790,GO:0006812,1.3051e-01,2.6400e+02
IMP_SCORE,4791,GO:0006825,1.3050e-01,2.9000e+01
IMP_SCORE,4792,GO:0006109,1.3046e-01,4.3000e+01
IMP_SCORE,4793,GO:0005179,1.3042e-01,1.5600e+02
IMP_SCORE,4794,GO:0031396,1.3040e-01,4.6000e+01
IMP_SCORE,4795,GO:0042826,1.3035e-01,7.5000e+01
IMP_SCORE,4796,GO:0009168,1.3034e-01,1.5000e+01
IMP_SCORE,4797,GO:0015804,1.3029e-01,1.8000e+01
IMP_SCORE,4798,GO:0016776,1.3028e-01,4.5000e+01
IMP_SCORE,4799,GO:1903046,1.3027e-01,6.1000e+01
IMP_SCORE,4800,GO:0045604,1.3026e-01,9.0000e+00
IMP_SCORE,4801,GO:0015813,1.3023e-01,1.1000e+01
IMP_SCORE,4802,GO:1901879,1.3023e-01,2.9000e+01
IMP_SCORE,4803,GO:0008156,1.3012e-01,2.5000e+01
IMP_SCORE,4804,GO:0060078,1.3011e-01,4.3000e+01
IMP_SCORE,4805,GO:0006140,1.2998e-01,4.3000e+01
IMP_SCORE,4806,GO:0030170,1.2994e-01,5.9000e+01
IMP_SCORE,4807,GO:2001056,1.2989e-01,4.2000e+01
IMP_SCORE,4808,GO:0048025,1.2989e-01,7.0000e+00
IMP_SCORE,4809,GO:0016798,1.2986e-01,1.4900e+02
IMP_SCORE,4810,GO:0019886,1.2986e-01,7.5000e+01
IMP_SCORE,4811,GO:0001161,1.2985e-01,1.0000e+01
IMP_SCORE,4812,GO:1901017,1.2982e-01,5.0000e+00
IMP_SCORE,4813,GO:0044106,1.2981e-01,5.7000e+01
IMP_SCORE,4814,GO:0061659,1.2978e-01,6.3000e+01
IMP_SCORE,4815,GO:0031490,1.2978e-01,3.4000e+01
IMP_SCORE,4816,GO:0046915,1.2976e-01,2.4000e+01
IMP_SCORE,4817,GO:0005035,1.2974e-01,3.0000e+01
IMP_SCORE,4818,GO:0017112,1.2969e-01,6.7000e+01
IMP_SCORE,4819,GO:0009167,1.2966e-01,4.9000e+01
IMP_SCORE,4820,GO:0035418,1.2964e-01,1.3000e+01
IMP_SCORE,4821,GO:0006891,1.2963e-01,1.6000e+01
IMP_SCORE,4822,GO:1905941,1.2958e-01,2.0000e+00
IMP_SCORE,4823,GO:0046036,1.2958e-01,7.0000e+00
IMP_SCORE,4824,GO:0099537,1.2955e-01,1.7600e+02
IMP_SCORE,4825,GO:0005839,1.2954e-01,1.1000e+01
IMP_SCORE,4826,GO:0016236,1.2953e-01,3.0000e+01
IMP_SCORE,4827,GO:0006446,1.2952e-01,1.9000e+01
IMP_SCORE,4828,GO:1900120,1.2938e-01,1.3000e+01
IMP_SCORE,4829,GO:1902668,1.2925e-01,9.0000e+00
IMP_SCORE,4830,GO:0030104,1.2925e-01,2.7000e+01
IMP_SCORE,4831,GO:0000287,1.2921e-01,1.9100e+02
IMP_SCORE,4832,GO:0022857,1.2918e-01,3.2600e+02
IMP_SCORE,4833,GO:0044456,1.2916e-01,4.0000e+02
IMP_SCORE,4834,GO:0042578,1.2916e-01,2.5900e+02
IMP_SCORE,4835,GO:0072341,1.2913e-01,8.6000e+01
IMP_SCORE,4836,GO:0035725,1.2911e-01,5.6000e+01
IMP_SCORE,4837,GO:0044770,1.2906e-01,8.7000e+01
IMP_SCORE,4838,GO:0009119,1.2891e-01,4.6000e+01
IMP_SCORE,4839,GO:0015909,1.2888e-01,2.0000e+01
IMP_SCORE,4840,GO:0051436,1.2887e-01,1.1000e+01
IMP_SCORE,4841,GO:0043574,1.2881e-01,9.0000e+00
IMP_SCORE,4842,GO:0060089,1.2878e-01,6.2300e+02
IMP_SCORE,4843,GO:0045837,1.2875e-01,6.0000e+00
IMP_SCORE,4844,GO:0071526,1.2873e-01,1.4000e+01
IMP_SCORE,4845,GO:0031338,1.2872e-01,3.6000e+01
IMP_SCORE,4846,GO:1905710,1.2871e-01,1.1000e+01
IMP_SCORE,4847,GO:0072666,1.2871e-01,1.0000e+01
IMP_SCORE,4848,GO:0022824,1.2871e-01,1.7000e+01
IMP_SCORE,4849,GO:0006766,1.2870e-01,8.2000e+01
IMP_SCORE,4850,GO:0008289,1.2863e-01,5.7500e+02
IMP_SCORE,4851,GO:0022411,1.2863e-01,1.4900e+02
IMP_SCORE,4852,GO:0046943,1.2858e-01,7.1000e+01
IMP_SCORE,4853,GO:0072698,1.2854e-01,1.3000e+01
IMP_SCORE,4854,GO:0045806,1.2854e-01,1.1000e+01
IMP_SCORE,4855,GO:0006511,1.2851e-01,1.0300e+02
IMP_SCORE,4856,GO:0033630,1.2850e-01,1.3000e+01
IMP_SCORE,4857,GO:0001942,1.2848e-01,1.7000e+01
IMP_SCORE,4858,GO:0070838,1.2847e-01,1.0800e+02
IMP_SCORE,4859,GO:0070603,1.2847e-01,3.4000e+01
IMP_SCORE,4860,GO:0006282,1.2844e-01,9.0000e+00
IMP_SCORE,4861,GO:1900449,1.2843e-01,1.0000e+01
IMP_SCORE,4862,GO:0009617,1.2843e-01,9.8000e+01
IMP_SCORE,4863,GO:0030902,1.2841e-01,1.2000e+01
IMP_SCORE,4864,GO:0007017,1.2841e-01,2.1800e+02
IMP_SCORE,4865,GO:0009123,1.2836e-01,6.7000e+01
IMP_SCORE,4866,GO:0043161,1.2836e-01,8.2000e+01
IMP_SCORE,4867,GO:0032096,1.2834e-01,4.0000e+00
IMP_SCORE,4868,GO:0045028,1.2833e-01,2.7000e+01
IMP_SCORE,4869,GO:0005911,1.2833e-01,2.9700e+02
IMP_SCORE,4870,GO:0016070,1.2833e-01,2.5800e+02
IMP_SCORE,4871,GO:0032508,1.2830e-01,1.4000e+01
IMP_SCORE,4872,GO:0035590,1.2829e-01,3.0000e+01
IMP_SCORE,4873,GO:0005975,1.2826e-01,3.2100e+02
IMP_SCORE,4874,GO:0033268,1.2826e-01,4.0000e+00
IMP_SCORE,4875,GO:0030054,1.2824e-01,7.4000e+02
IMP_SCORE,4876,GO:1902253,1.2823e-01,1.7000e+01
IMP_SCORE,4877,GO:0031293,1.2823e-01,2.3000e+01
IMP_SCORE,4878,GO:0006906,1.2821e-01,3.1000e+01
IMP_SCORE,4879,GO:0031163,1.2812e-01,3.6000e+01
IMP_SCORE,4880,GO:0061631,1.2807e-01,4.1000e+01
IMP_SCORE,4881,GO:0000980,1.2807e-01,2.0000e+01
IMP_SCORE,4882,GO:0004497,1.2805e-01,8.4000e+01
IMP_SCORE,4883,GO:0033764,1.2799e-01,3.0000e+01
IMP_SCORE,4884,GO:0000988,1.2797e-01,1.9500e+02
IMP_SCORE,4885,GO:0004467,1.2794e-01,1.0000e+01
IMP_SCORE,4886,GO:0097193,1.2787e-01,3.8000e+01
IMP_SCORE,4887,GO:0006818,1.2786e-01,6.2000e+01
IMP_SCORE,4888,GO:0007405,1.2776e-01,9.0000e+00
IMP_SCORE,4889,GO:0043412,1.2774e-01,6.4600e+02
IMP_SCORE,4890,GO:0030810,1.2770e-01,2.1000e+01
IMP_SCORE,4891,GO:0035327,1.2767e-01,6.0000e+00
IMP_SCORE,4892,GO:0044236,1.2761e-01,3.6000e+01
IMP_SCORE,4893,GO:0051302,1.2760e-01,4.9000e+01
IMP_SCORE,4894,GO:0007249,1.2757e-01,4.7000e+01
IMP_SCORE,4895,GO:0006458,1.2757e-01,2.8000e+01
IMP_SCORE,4896,GO:0043176,1.2753e-01,2.0000e+00
IMP_SCORE,4897,GO:0001530,1.2750e-01,4.1000e+01
IMP_SCORE,4898,GO:0009790,1.2744e-01,6.5000e+01
IMP_SCORE,4899,GO:0045930,1.2744e-01,6.9000e+01
IMP_SCORE,4900,GO:0070011,1.2740e-01,3.6400e+02
IMP_SCORE,4901,GO:0001158,1.2740e-01,2.9000e+01
IMP_SCORE,4902,GO:0071480,1.2738e-01,1.2000e+01
IMP_SCORE,4903,GO:0071359,1.2737e-01,1.2000e+01
IMP_SCORE,4904,GO:0060090,1.2735e-01,1.0500e+02
IMP_SCORE,4905,GO:0044452,1.2729e-01,1.0600e+02
IMP_SCORE,4906,GO:0044272,1.2727e-01,1.0300e+02
IMP_SCORE,4907,GO:0045472,1.2724e-01,2.0000e+00
IMP_SCORE,4908,GO:0045214,1.2718e-01,1.0000e+01
IMP_SCORE,4909,GO:0009607,1.2711e-01,3.2100e+02
IMP_SCORE,4910,GO:0032781,1.2710e-01,3.4000e+01
IMP_SCORE,4911,GO:1902572,1.2709e-01,9.0000e+00
IMP_SCORE,4912,GO:0090734,1.2703e-01,8.0000e+00
IMP_SCORE,4913,GO:0090304,1.2697e-01,3.0600e+02
IMP_SCORE,4914,GO:0034763,1.2682e-01,1.3000e+01
IMP_SCORE,4915,GO:0032886,1.2680e-01,6.0000e+01
IMP_SCORE,4916,GO:0015267,1.2673e-01,1.6000e+02
IMP_SCORE,4917,GO:0016799,1.2671e-01,8.0000e+00
IMP_SCORE,4918,GO:0010962,1.2665e-01,1.8000e+01
IMP_SCORE,4919,GO:1903047,1.2663e-01,2.4800e+02
IMP_SCORE,4920,GO:0050860,1.2659e-01,1.5000e+01
IMP_SCORE,4921,GO:0007283,1.2658e-01,1.9800e+02
IMP_SCORE,4922,GO:0031092,1.2654e-01,1.4000e+01
IMP_SCORE,4923,GO:0019783,1.2652e-01,5.7000e+01
IMP_SCORE,4924,GO:0006275,1.2647e-01,2.9000e+01
IMP_SCORE,4925,GO:0000790,1.2647e-01,4.4000e+01
IMP_SCORE,4926,GO:0060004,1.2641e-01,2.1000e+01
IMP_SCORE,4927,GO:0003334,1.2639e-01,9.0000e+00
IMP_SCORE,4928,GO:0045892,1.2637e-01,1.8800e+02
IMP_SCORE,4929,GO:0018958,1.2637e-01,4.6000e+01
IMP_SCORE,4930,GO:0002052,1.2627e-01,1.8000e+01
IMP_SCORE,4931,GO:0030111,1.2627e-01,8.5000e+01
IMP_SCORE,4932,GO:0071803,1.2626e-01,4.5000e+01
IMP_SCORE,4933,GO:0050811,1.2625e-01,7.0000e+00
IMP_SCORE,4934,GO:0016460,1.2624e-01,1.9000e+01
IMP_SCORE,4935,GO:0043009,1.2624e-01,3.6000e+01
IMP_SCORE,4936,GO:0048598,1.2624e-01,1.9400e+02
IMP_SCORE,4937,GO:0006069,1.2622e-01,5.2000e+01
IMP_SCORE,4938,GO:0046483,1.2619e-01,4.4200e+02
IMP_SCORE,4939,GO:0044246,1.2617e-01,8.0000e+00
IMP_SCORE,4940,GO:0005576,1.2613e-01,1.4550e+03
IMP_SCORE,4941,GO:0009116,1.2612e-01,5.0000e+01
IMP_SCORE,4942,GO:0034220,1.2608e-01,2.3000e+02
IMP_SCORE,4943,GO:0000387,1.2603e-01,1.0000e+01
IMP_SCORE,4944,GO:0061098,1.2603e-01,1.8000e+01
IMP_SCORE,4945,GO:0005788,1.2599e-01,1.2900e+02
IMP_SCORE,4946,GO:0006811,1.2598e-01,4.2600e+02
IMP_SCORE,4947,GO:0009416,1.2595e-01,9.6000e+01
IMP_SCORE,4948,GO:0008233,1.2593e-01,3.1700e+02
IMP_SCORE,4949,GO:0008324,1.2591e-01,2.2300e+02
IMP_SCORE,4950,GO:0008253,1.2585e-01,1.0000e+01
IMP_SCORE,4951,GO:0002449,1.2583e-01,3.5000e+01
IMP_SCORE,4952,GO:0032501,1.2583e-01,1.1740e+03
IMP_SCORE,4953,GO:0051028,1.2581e-01,5.4000e+01
IMP_SCORE,4954,GO:0032452,1.2575e-01,8.0000e+00
IMP_SCORE,4955,GO:1903845,1.2572e-01,2.5000e+01
IMP_SCORE,4956,GO:0032549,1.2567e-01,1.7200e+02
IMP_SCORE,4957,GO:0005881,1.2567e-01,6.0000e+01
IMP_SCORE,4958,GO:0005088,1.2564e-01,1.4400e+02
IMP_SCORE,4959,GO:0070300,1.2559e-01,3.4000e+01
IMP_SCORE,4960,GO:0016073,1.2558e-01,3.0000e+01
IMP_SCORE,4961,GO:0009108,1.2545e-01,7.1000e+01
IMP_SCORE,4962,GO:0043547,1.2544e-01,2.3200e+02
IMP_SCORE,4963,GO:0032371,1.2538e-01,1.7000e+01
IMP_SCORE,4964,GO:0005856,1.2537e-01,5.2200e+02
IMP_SCORE,4965,GO:0042787,1.2535e-01,3.1000e+01
IMP_SCORE,4966,GO:0007176,1.2520e-01,8.0000e+00
IMP_SCORE,4967,GO:0000932,1.2511e-01,8.2000e+01
IMP_SCORE,4968,GO:0006694,1.2508e-01,7.5000e+01
IMP_SCORE,4969,GO:0060119,1.2508e-01,1.9000e+01
IMP_SCORE,4970,GO:0097094,1.2504e-01,6.0000e+00
IMP_SCORE,4971,GO:0032467,1.2499e-01,2.3000e+01
IMP_SCORE,4972,GO:0070988,1.2498e-01,3.2000e+01
IMP_SCORE,4973,GO:0031146,1.2492e-01,1.0000e+01
IMP_SCORE,4974,GO:0006396,1.2492e-01,1.9400e+02
IMP_SCORE,4975,GO:0035090,1.2489e-01,1.1000e+01
IMP_SCORE,4976,GO:0031664,1.2483e-01,2.9000e+01
IMP_SCORE,4977,GO:0030673,1.2480e-01,6.0000e+00
IMP_SCORE,4978,GO:0042474,1.2479e-01,1.1000e+01
IMP_SCORE,4979,GO:0034605,1.2478e-01,4.3000e+01
IMP_SCORE,4980,GO:0001159,1.2477e-01,1.0400e+02
IMP_SCORE,4981,GO:0001906,1.2476e-01,4.1000e+01
IMP_SCORE,4982,GO:0007610,1.2475e-01,2.6400e+02
IMP_SCORE,4983,GO:0010842,1.2470e-01,2.0000e+01
IMP_SCORE,4984,GO:0015077,1.2465e-01,9.4000e+01
IMP_SCORE,4985,GO:0016567,1.2460e-01,1.9600e+02
IMP_SCORE,4986,GO:0008092,1.2457e-01,5.2700e+02
IMP_SCORE,4987,GO:0005682,1.2456e-01,9.0000e+00
IMP_SCORE,4988,GO:0070911,1.2455e-01,4.0000e+00
IMP_SCORE,4989,GO:0034702,1.2452e-01,1.4400e+02
IMP_SCORE,4990,GO:0015849,1.2448e-01,1.0600e+02
IMP_SCORE,4991,GO:0010959,1.2445e-01,1.2400e+02
IMP_SCORE,4992,GO:0051223,1.2431e-01,1.8400e+02
IMP_SCORE,4993,GO:0051775,1.2426e-01,7.0000e+00
IMP_SCORE,4994,GO:0070534,1.2422e-01,7.0000e+00
IMP_SCORE,4995,GO:0042267,1.2421e-01,1.7000e+01
IMP_SCORE,4996,GO:0098796,1.2408e-01,3.3400e+02
IMP_SCORE,4997,GO:0097610,1.2406e-01,4.5000e+01
IMP_SCORE,4998,GO:0031012,1.2404e-01,3.9700e+02
IMP_SCORE,4999,GO:0031123,1.2395e-01,2.9000e+01
IMP_SCORE,5000,GO:0034185,1.2388e-01,1.5000e+01
IMP_SCORE,5001,GO:0046519,1.2388e-01,1.2000e+01
IMP_SCORE,5002,GO:0006826,1.2386e-01,3.0000e+01
IMP_SCORE,5003,GO:0030949,1.2384e-01,5.0000e+00
IMP_SCORE,5004,GO:0043621,1.2381e-01,5.1000e+01
IMP_SCORE,5005,GO:0035235,1.2381e-01,1.7000e+01
IMP_SCORE,5006,GO:0050999,1.2381e-01,1.4000e+01
IMP_SCORE,5007,GO:0006123,1.2377e-01,8.0000e+00
IMP_SCORE,5008,GO:2000112,1.2376e-01,3.3800e+02
IMP_SCORE,5009,GO:1902403,1.2374e-01,1.2000e+01
IMP_SCORE,5010,GO:0035305,1.2364e-01,5.1000e+01
IMP_SCORE,5011,GO:0040029,1.2364e-01,5.3000e+01
IMP_SCORE,5012,GO:0007286,1.2362e-01,3.0000e+01
IMP_SCORE,5013,GO:0016646,1.2358e-01,2.0000e+01
IMP_SCORE,5014,GO:0048872,1.2358e-01,5.0000e+01
IMP_SCORE,5015,GO:0042562,1.2357e-01,6.3000e+01
IMP_SCORE,5016,GO:0050877,1.2354e-01,4.3600e+02
IMP_SCORE,5017,GO:0051656,1.2354e-01,9.3000e+01
IMP_SCORE,5018,GO:0006869,1.2350e-01,1.3100e+02
IMP_SCORE,5019,GO:0032695,1.2347e-01,3.0000e+00
IMP_SCORE,5020,GO:0051082,1.2345e-01,9.9000e+01
IMP_SCORE,5021,GO:0065002,1.2338e-01,2.0000e+01
IMP_SCORE,5022,GO:0006611,1.2336e-01,1.9000e+01
IMP_SCORE,5023,GO:0032233,1.2334e-01,4.7000e+01
IMP_SCORE,5024,GO:0042711,1.2321e-01,2.4000e+01
IMP_SCORE,5025,GO:0045333,1.2317e-01,2.6000e+01
IMP_SCORE,5026,GO:0030728,1.2314e-01,1.0000e+01
IMP_SCORE,5027,GO:0060441,1.2314e-01,1.5000e+01
IMP_SCORE,5028,GO:0072376,1.2313e-01,7.6000e+01
IMP_SCORE,5029,GO:0016788,1.2307e-01,4.5800e+02
IMP_SCORE,5030,GO:0007268,1.2299e-01,1.5300e+02
IMP_SCORE,5031,GO:0070266,1.2299e-01,2.2000e+01
IMP_SCORE,5032,GO:0005604,1.2295e-01,1.4500e+02
IMP_SCORE,5033,GO:0034654,1.2293e-01,2.2500e+02
IMP_SCORE,5034,GO:0006816,1.2292e-01,8.4000e+01
IMP_SCORE,5035,GO:0070301,1.2288e-01,1.3000e+01
IMP_SCORE,5036,GO:0042995,1.2288e-01,8.4800e+02
IMP_SCORE,5037,GO:0014889,1.2282e-01,4.0000e+00
IMP_SCORE,5038,GO:0010874,1.2279e-01,1.0000e+01
IMP_SCORE,5039,GO:0030097,1.2278e-01,5.3000e+01
IMP_SCORE,5040,GO:0009250,1.2274e-01,9.0000e+00
IMP_SCORE,5041,GO:0015631,1.2272e-01,1.9600e+02
IMP_SCORE,5042,GO:0006351,1.2267e-01,1.5200e+02
IMP_SCORE,5043,GO:0008234,1.2265e-01,1.3600e+02
IMP_SCORE,5044,GO:0021987,1.2265e-01,2.1000e+01
IMP_SCORE,5045,GO:0007018,1.2263e-01,6.7000e+01
IMP_SCORE,5046,GO:0035108,1.2262e-01,4.5000e+01
IMP_SCORE,5047,GO:0008408,1.2261e-01,2.6000e+01
IMP_SCORE,5048,GO:0048709,1.2258e-01,2.9000e+01
IMP_SCORE,5049,GO:0031016,1.2256e-01,1.0000e+00
IMP_SCORE,5050,GO:0044253,1.2256e-01,1.0000e+00
IMP_SCORE,5051,GO:2000345,1.2256e-01,1.0000e+00
IMP_SCORE,5052,GO:0010881,1.2256e-01,1.0000e+00
IMP_SCORE,5053,GO:0060065,1.2256e-01,1.0000e+00
IMP_SCORE,5054,GO:0070085,1.2248e-01,1.0400e+02
IMP_SCORE,5055,GO:0050885,1.2239e-01,4.0000e+01
IMP_SCORE,5056,GO:0030507,1.2238e-01,1.6000e+01
IMP_SCORE,5057,GO:0007597,1.2221e-01,1.6000e+01
IMP_SCORE,5058,GO:0006577,1.2211e-01,3.7000e+01
IMP_SCORE,5059,GO:0006839,1.2208e-01,5.0000e+01
IMP_SCORE,5060,GO:0098533,1.2197e-01,1.7000e+01
IMP_SCORE,5061,GO:0045104,1.2195e-01,1.5000e+01
IMP_SCORE,5062,GO:0009225,1.2195e-01,3.1000e+01
IMP_SCORE,5063,GO:0019001,1.2193e-01,1.7700e+02
IMP_SCORE,5064,GO:0002702,1.2182e-01,1.9000e+01
IMP_SCORE,5065,GO:0042953,1.2182e-01,1.2000e+01
IMP_SCORE,5066,GO:0031058,1.2176e-01,1.8000e+01
IMP_SCORE,5067,GO:0007585,1.2173e-01,3.1000e+01
IMP_SCORE,5068,GO:0030521,1.2171e-01,1.5000e+01
IMP_SCORE,5069,GO:0006338,1.2166e-01,4.1000e+01
IMP_SCORE,5070,GO:0006779,1.2162e-01,2.2000e+01
IMP_SCORE,5071,GO:0007188,1.2160e-01,6.3000e+01
IMP_SCORE,5072,GO:0009205,1.2156e-01,2.4000e+01
IMP_SCORE,5073,GO:0065004,1.2155e-01,6.2000e+01
IMP_SCORE,5074,GO:0090196,1.2148e-01,1.0000e+01
IMP_SCORE,5075,GO:0046794,1.2146e-01,1.0000e+01
IMP_SCORE,5076,GO:0055098,1.2142e-01,2.7000e+01
IMP_SCORE,5077,GO:0033275,1.2134e-01,2.0000e+01
IMP_SCORE,5078,GO:0000377,1.2133e-01,7.7000e+01
IMP_SCORE,5079,GO:0050931,1.2129e-01,2.4000e+01
IMP_SCORE,5080,GO:0030017,1.2126e-01,3.0000e+01
IMP_SCORE,5081,GO:0005070,1.2120e-01,4.4000e+01
IMP_SCORE,5082,GO:1901571,1.2109e-01,1.4000e+01
IMP_SCORE,5083,GO:0005540,1.2103e-01,8.4000e+01
IMP_SCORE,5084,GO:0044764,1.2103e-01,2.8000e+02
IMP_SCORE,5085,GO:0008186,1.2098e-01,2.6000e+01
IMP_SCORE,5086,GO:0010818,1.2097e-01,8.0000e+00
IMP_SCORE,5087,GO:0042219,1.2093e-01,2.6000e+01
IMP_SCORE,5088,GO:0044427,1.2091e-01,2.5000e+02
IMP_SCORE,5089,GO:0007127,1.2084e-01,9.0000e+00
IMP_SCORE,5090,GO:0042626,1.2076e-01,4.2000e+01
IMP_SCORE,5091,GO:0070006,1.2070e-01,1.6000e+01
IMP_SCORE,5092,GO:0051283,1.2067e-01,1.5000e+01
IMP_SCORE,5093,GO:0051193,1.2066e-01,2.4000e+01
IMP_SCORE,5094,GO:0052689,1.2066e-01,1.8700e+02
IMP_SCORE,5095,GO:0044451,1.2065e-01,3.9800e+02
IMP_SCORE,5096,GO:2000310,1.2060e-01,3.0000e+00
IMP_SCORE,5097,GO:0022618,1.2058e-01,9.6000e+01
IMP_SCORE,5098,GO:0008270,1.2055e-01,8.1900e+02
IMP_SCORE,5099,GO:0044464,1.2055e-01,1.1940e+03
IMP_SCORE,5100,GO:0034754,1.2051e-01,6.2000e+01
IMP_SCORE,5101,GO:0002335,1.2050e-01,9.0000e+00
IMP_SCORE,5102,GO:0004715,1.2048e-01,9.0000e+00
IMP_SCORE,5103,GO:0016514,1.2038e-01,3.0000e+00
IMP_SCORE,5104,GO:0006750,1.2033e-01,3.0000e+01
IMP_SCORE,5105,GO:0044728,1.2028e-01,1.9000e+01
IMP_SCORE,5106,GO:0006986,1.2024e-01,4.3000e+01
IMP_SCORE,5107,GO:0060538,1.2021e-01,1.2000e+01
IMP_SCORE,5108,GO:0006281,1.2021e-01,8.8000e+01
IMP_SCORE,5109,GO:1903573,1.2008e-01,8.0000e+00
IMP_SCORE,5110,GO:0003071,1.1994e-01,1.4000e+01
IMP_SCORE,5111,GO:0006888,1.1992e-01,8.0000e+01
IMP_SCORE,5112,GO:0006720,1.1990e-01,7.1000e+01
IMP_SCORE,5113,GO:0009952,1.1985e-01,3.7000e+01
IMP_SCORE,5114,GO:0055037,1.1983e-01,7.0000e+01
IMP_SCORE,5115,GO:0003887,1.1982e-01,4.0000e+00
IMP_SCORE,5116,GO:0015103,1.1982e-01,8.6000e+01
IMP_SCORE,5117,GO:0098552,1.1979e-01,2.2900e+02
IMP_SCORE,5118,GO:0009129,1.1978e-01,9.0000e+00
IMP_SCORE,5119,GO:0005487,1.1964e-01,4.0000e+00
IMP_SCORE,5120,GO:0033363,1.1958e-01,2.3000e+01
IMP_SCORE,5121,GO:0016462,1.1950e-01,3.1000e+02
IMP_SCORE,5122,GO:0035035,1.1950e-01,6.0000e+00
IMP_SCORE,5123,GO:0042168,1.1944e-01,1.8000e+01
IMP_SCORE,5124,GO:1905332,1.1934e-01,5.0000e+00
IMP_SCORE,5125,GO:0005244,1.1927e-01,7.4000e+01
IMP_SCORE,5126,GO:0015868,1.1919e-01,1.2000e+01
IMP_SCORE,5127,GO:0034358,1.1916e-01,3.6000e+01
IMP_SCORE,5128,GO:0036120,1.1913e-01,3.0000e+00
IMP_SCORE,5129,GO:0005977,1.1913e-01,2.6000e+01
IMP_SCORE,5130,GO:0035198,1.1908e-01,5.0000e+00
IMP_SCORE,5131,GO:0005216,1.1901e-01,1.3600e+02
IMP_SCORE,5132,GO:0005217,1.1897e-01,2.9000e+01
IMP_SCORE,5133,GO:0006376,1.1889e-01,7.0000e+00
IMP_SCORE,5134,GO:0060393,1.1888e-01,1.0000e+01
IMP_SCORE,5135,GO:0032677,1.1886e-01,3.5000e+01
IMP_SCORE,5136,GO:0006622,1.1880e-01,5.0000e+00
IMP_SCORE,5137,GO:0030836,1.1873e-01,1.0000e+01
IMP_SCORE,5138,GO:0048469,1.1869e-01,4.5000e+01
IMP_SCORE,5139,GO:0044265,1.1867e-01,1.6300e+02
IMP_SCORE,5140,GO:2000243,1.1858e-01,1.3000e+01
IMP_SCORE,5141,GO:0071243,1.1851e-01,1.7000e+01
IMP_SCORE,5142,GO:0002693,1.1850e-01,4.0000e+00
IMP_SCORE,5143,GO:0016540,1.1843e-01,4.0000e+01
IMP_SCORE,5144,GO:0030001,1.1840e-01,2.2000e+02
IMP_SCORE,5145,GO:2000765,1.1831e-01,9.0000e+00
IMP_SCORE,5146,GO:0017080,1.1828e-01,4.8000e+01
IMP_SCORE,5147,GO:0002066,1.1824e-01,1.2000e+01
IMP_SCORE,5148,GO:0001947,1.1815e-01,2.1000e+01
IMP_SCORE,5149,GO:0008544,1.1814e-01,5.0000e+01
IMP_SCORE,5150,GO:0045058,1.1811e-01,1.3000e+01
IMP_SCORE,5151,GO:0044798,1.1808e-01,3.5000e+01
IMP_SCORE,5152,GO:0002292,1.1807e-01,7.0000e+00
IMP_SCORE,5153,GO:0060707,1.1803e-01,1.0000e+01
IMP_SCORE,5154,GO:0016864,1.1802e-01,1.1000e+01
IMP_SCORE,5155,GO:0018205,1.1799e-01,6.9000e+01
IMP_SCORE,5156,GO:0015758,1.1795e-01,3.6000e+01
IMP_SCORE,5157,GO:0090179,1.1791e-01,3.0000e+00
IMP_SCORE,5158,GO:0005215,1.1780e-01,4.6600e+02
IMP_SCORE,5159,GO:0015748,1.1779e-01,4.2000e+01
IMP_SCORE,5160,GO:0016705,1.1774e-01,7.7000e+01
IMP_SCORE,5161,GO:0030246,1.1774e-01,7.9600e+02
IMP_SCORE,5162,GO:0043401,1.1767e-01,4.1000e+01
IMP_SCORE,5163,GO:0019217,1.1765e-01,2.4000e+01
IMP_SCORE,5164,GO:0005243,1.1761e-01,1.4000e+01
IMP_SCORE,5165,GO:0030148,1.1750e-01,6.1000e+01
IMP_SCORE,5166,GO:0090079,1.1745e-01,9.0000e+00
IMP_SCORE,5167,GO:0032392,1.1740e-01,1.0000e+01
IMP_SCORE,5168,GO:0015791,1.1740e-01,1.1000e+01
IMP_SCORE,5169,GO:0005246,1.1738e-01,3.0000e+01
IMP_SCORE,5170,GO:0022412,1.1737e-01,9.5000e+01
IMP_SCORE,5171,GO:0034723,1.1724e-01,3.0000e+00
IMP_SCORE,5172,GO:0005758,1.1723e-01,5.8000e+01
IMP_SCORE,5173,GO:0016790,1.1719e-01,3.7000e+01
IMP_SCORE,5174,GO:0045730,1.1719e-01,4.0000e+00
IMP_SCORE,5175,GO:0045603,1.1716e-01,3.3000e+01
IMP_SCORE,5176,GO:0055076,1.1714e-01,6.8000e+01
IMP_SCORE,5177,GO:0070192,1.1712e-01,1.8000e+01
IMP_SCORE,5178,GO:0006414,1.1705e-01,3.2000e+01
IMP_SCORE,5179,GO:0042461,1.1704e-01,2.4000e+01
IMP_SCORE,5180,GO:0046933,1.1699e-01,4.0000e+00
IMP_SCORE,5181,GO:0002228,1.1699e-01,2.8000e+01
IMP_SCORE,5182,GO:0072521,1.1697e-01,9.0000e+01
IMP_SCORE,5183,GO:0035567,1.1696e-01,2.9000e+01
IMP_SCORE,5184,GO:0072207,1.1695e-01,1.3000e+01
IMP_SCORE,5185,GO:0005685,1.1694e-01,7.0000e+00
IMP_SCORE,5186,GO:0071870,1.1690e-01,4.0000e+00
IMP_SCORE,5187,GO:0016791,1.1690e-01,1.7600e+02
IMP_SCORE,5188,GO:0016817,1.1685e-01,2.9400e+02
IMP_SCORE,5189,GO:0016758,1.1665e-01,1.3600e+02
IMP_SCORE,5190,GO:0001012,1.1659e-01,9.3000e+01
IMP_SCORE,5191,GO:0032434,1.1658e-01,3.8000e+01
IMP_SCORE,5192,GO:1900373,1.1627e-01,2.2000e+01
IMP_SCORE,5193,GO:0006486,1.1626e-01,9.3000e+01
IMP_SCORE,5194,GO:0008089,1.1620e-01,5.0000e+00
IMP_SCORE,5195,GO:0050891,1.1608e-01,2.1000e+01
IMP_SCORE,5196,GO:0032465,1.1604e-01,2.2000e+01
IMP_SCORE,5197,GO:0071806,1.1602e-01,2.5000e+01
IMP_SCORE,5198,GO:0071804,1.1601e-01,6.0000e+01
IMP_SCORE,5199,GO:0006688,1.1601e-01,3.8000e+01
IMP_SCORE,5200,GO:1902003,1.1599e-01,1.7000e+01
IMP_SCORE,5201,GO:0019212,1.1598e-01,3.0000e+01
IMP_SCORE,5202,GO:0022803,1.1597e-01,1.6200e+02
IMP_SCORE,5203,GO:0032200,1.1590e-01,2.6000e+01
IMP_SCORE,5204,GO:0031272,1.1589e-01,3.0000e+00
IMP_SCORE,5205,GO:0043567,1.1586e-01,2.0000e+00
IMP_SCORE,5206,GO:1903747,1.1586e-01,3.8000e+01
IMP_SCORE,5207,GO:0060231,1.1580e-01,6.0000e+00
IMP_SCORE,5208,GO:0051219,1.1579e-01,3.1000e+01
IMP_SCORE,5209,GO:0030276,1.1579e-01,4.3000e+01
IMP_SCORE,5210,GO:0042269,1.1573e-01,1.4000e+01
IMP_SCORE,5211,GO:0034629,1.1568e-01,1.8000e+01
IMP_SCORE,5212,GO:0050908,1.1563e-01,1.0000e+01
IMP_SCORE,5213,GO:0008237,1.1554e-01,1.2900e+02
IMP_SCORE,5214,GO:0090022,1.1552e-01,1.8000e+01
IMP_SCORE,5215,GO:0006517,1.1550e-01,4.5000e+01
IMP_SCORE,5216,GO:0044319,1.1546e-01,2.3000e+01
IMP_SCORE,5217,GO:0003824,1.1540e-01,1.5220e+03
IMP_SCORE,5218,GO:0001618,1.1540e-01,5.8000e+01
IMP_SCORE,5219,GO:0019866,1.1539e-01,2.1700e+02
IMP_SCORE,5220,GO:0006695,1.1538e-01,2.2000e+01
IMP_SCORE,5221,GO:0051289,1.1536e-01,3.0000e+01
IMP_SCORE,5222,GO:0015238,1.1534e-01,1.1000e+01
IMP_SCORE,5223,GO:2000269,1.1534e-01,1.4000e+01
IMP_SCORE,5224,GO:0020037,1.1521e-01,1.0500e+02
IMP_SCORE,5225,GO:0006509,1.1519e-01,1.3000e+01
IMP_SCORE,5226,GO:0060174,1.1517e-01,1.2000e+01
IMP_SCORE,5227,GO:0030318,1.1505e-01,1.3000e+01
IMP_SCORE,5228,GO:0007631,1.1487e-01,3.9000e+01
IMP_SCORE,5229,GO:0098742,1.1487e-01,1.5600e+02
IMP_SCORE,5230,GO:1903792,1.1486e-01,6.0000e+00
IMP_SCORE,5231,GO:1902221,1.1481e-01,2.4000e+01
IMP_SCORE,5232,GO:0000413,1.1473e-01,4.0000e+01
IMP_SCORE,5233,GO:0042445,1.1471e-01,1.2800e+02
IMP_SCORE,5234,GO:0001784,1.1470e-01,8.0000e+00
IMP_SCORE,5235,GO:0005882,1.1467e-01,1.2300e+02
IMP_SCORE,5236,GO:0032993,1.1465e-01,3.3000e+01
IMP_SCORE,5237,GO:0016779,1.1464e-01,7.2000e+01
IMP_SCORE,5238,GO:0019956,1.1462e-01,1.3000e+01
IMP_SCORE,5239,GO:0006878,1.1460e-01,1.2000e+01
IMP_SCORE,5240,GO:0007095,1.1452e-01,1.0000e+01
IMP_SCORE,5241,GO:0035257,1.1451e-01,5.6000e+01
IMP_SCORE,5242,GO:0008202,1.1445e-01,1.0300e+02
IMP_SCORE,5243,GO:0016853,1.1440e-01,1.8500e+02
IMP_SCORE,5244,GO:0002720,1.1431e-01,9.0000e+00
IMP_SCORE,5245,GO:0051439,1.1430e-01,1.5000e+01
IMP_SCORE,5246,GO:0097617,1.1430e-01,8.0000e+00
IMP_SCORE,5247,GO:0000779,1.1428e-01,9.0000e+00
IMP_SCORE,5248,GO:0016638,1.1423e-01,2.8000e+01
IMP_SCORE,5249,GO:0043038,1.1420e-01,2.0000e+01
IMP_SCORE,5250,GO:0009953,1.1413e-01,1.8000e+01
IMP_SCORE,5251,GO:2000241,1.1413e-01,5.4000e+01
IMP_SCORE,5252,GO:0030686,1.1406e-01,9.0000e+00
IMP_SCORE,5253,GO:0070160,1.1405e-01,1.5200e+02
IMP_SCORE,5254,GO:0046341,1.1403e-01,1.4000e+01
IMP_SCORE,5255,GO:0060421,1.1401e-01,4.0000e+00
IMP_SCORE,5256,GO:0061756,1.1399e-01,1.1000e+01
IMP_SCORE,5257,GO:0009199,1.1395e-01,3.2000e+01
IMP_SCORE,5258,GO:0072511,1.1391e-01,1.1700e+02
IMP_SCORE,5259,GO:0022832,1.1389e-01,7.9000e+01
IMP_SCORE,5260,GO:1900004,1.1388e-01,9.0000e+00
IMP_SCORE,5261,GO:0004806,1.1386e-01,2.0000e+01
IMP_SCORE,5262,GO:0009259,1.1385e-01,6.1000e+01
IMP_SCORE,5263,GO:0045332,1.1384e-01,1.0000e+01
IMP_SCORE,5264,GO:0030018,1.1376e-01,7.0000e+01
IMP_SCORE,5265,GO:0032580,1.1373e-01,6.6000e+01
IMP_SCORE,5266,GO:0000987,1.1373e-01,8.7000e+01
IMP_SCORE,5267,GO:0009110,1.1371e-01,2.5000e+01
IMP_SCORE,5268,GO:0023052,1.1368e-01,3.0200e+02
IMP_SCORE,5269,GO:0060732,1.1367e-01,2.0000e+00
IMP_SCORE,5270,GO:0006637,1.1360e-01,5.6000e+01
IMP_SCORE,5271,GO:0048634,1.1356e-01,3.0000e+01
IMP_SCORE,5272,GO:0044450,1.1352e-01,7.9000e+01
IMP_SCORE,5273,GO:0034708,1.1344e-01,4.1000e+01
IMP_SCORE,5274,GO:0051764,1.1337e-01,1.2000e+01
IMP_SCORE,5275,GO:0019897,1.1329e-01,6.3000e+01
IMP_SCORE,5276,GO:0034622,1.1323e-01,2.6500e+02
IMP_SCORE,5277,GO:0051346,1.1322e-01,1.2900e+02
IMP_SCORE,5278,GO:0038084,1.1319e-01,9.0000e+00
IMP_SCORE,5279,GO:0044550,1.1315e-01,5.0000e+00
IMP_SCORE,5280,GO:0048791,1.1312e-01,9.0000e+00
IMP_SCORE,5281,GO:0036152,1.1298e-01,5.6000e+01
IMP_SCORE,5282,GO:0048193,1.1296e-01,1.4800e+02
IMP_SCORE,5283,GO:0000768,1.1280e-01,2.0000e+01
IMP_SCORE,5284,GO:0030169,1.1278e-01,8.0000e+00
IMP_SCORE,5285,GO:0060134,1.1271e-01,1.1000e+01
IMP_SCORE,5286,GO:1903830,1.1267e-01,1.2000e+01
IMP_SCORE,5287,GO:0002460,1.1264e-01,3.9000e+01
IMP_SCORE,5288,GO:0008374,1.1263e-01,3.0000e+01
IMP_SCORE,5289,GO:0001650,1.1262e-01,1.2000e+02
IMP_SCORE,5290,GO:2000060,1.1261e-01,6.0000e+00
IMP_SCORE,5291,GO:0002830,1.1261e-01,2.2000e+01
IMP_SCORE,5292,GO:1901360,1.1261e-01,5.0500e+02
IMP_SCORE,5293,GO:0030574,1.1256e-01,4.0000e+01
IMP_SCORE,5294,GO:0007212,1.1255e-01,4.5000e+01
IMP_SCORE,5295,GO:0044706,1.1248e-01,8.3000e+01
IMP_SCORE,5296,GO:0060706,1.1247e-01,1.1000e+01
IMP_SCORE,5297,GO:0003712,1.1244e-01,1.5000e+02
IMP_SCORE,5298,GO:0009913,1.1240e-01,4.4000e+01
IMP_SCORE,5299,GO:0003774,1.1229e-01,7.5000e+01
IMP_SCORE,5300,GO:0072528,1.1228e-01,1.4000e+01
IMP_SCORE,5301,GO:0051258,1.1225e-01,2.5000e+01
IMP_SCORE,5302,GO:0043550,1.1221e-01,1.3000e+01
IMP_SCORE,5303,GO:0030695,1.1220e-01,2.0200e+02
IMP_SCORE,5304,GO:1901522,1.1219e-01,1.0000e+01
IMP_SCORE,5305,GO:0046596,1.1212e-01,3.3000e+01
IMP_SCORE,5306,GO:0043266,1.1210e-01,3.3000e+01
IMP_SCORE,5307,GO:0031489,1.1204e-01,6.0000e+00
IMP_SCORE,5308,GO:0007622,1.1196e-01,2.2000e+01
IMP_SCORE,5309,GO:0015645,1.1194e-01,1.6000e+01
IMP_SCORE,5310,GO:0005452,1.1190e-01,3.2000e+01
IMP_SCORE,5311,GO:0090342,1.1185e-01,1.1000e+01
IMP_SCORE,5312,GO:0014819,1.1180e-01,3.0000e+00
IMP_SCORE,5313,GO:0016722,1.1175e-01,3.9000e+01
IMP_SCORE,5314,GO:0050857,1.1173e-01,9.0000e+00
IMP_SCORE,5315,GO:0061339,1.1163e-01,1.8000e+01
IMP_SCORE,5316,GO:0061621,1.1162e-01,1.1000e+01
IMP_SCORE,5317,GO:0015630,1.1156e-01,1.5700e+02
IMP_SCORE,5318,GO:0006368,1.1156e-01,2.1000e+01
IMP_SCORE,5319,GO:0016447,1.1155e-01,4.0000e+00
IMP_SCORE,5320,GO:0089711,1.1154e-01,1.3000e+01
IMP_SCORE,5321,GO:0006122,1.1147e-01,3.0000e+00
IMP_SCORE,5322,GO:0010165,1.1142e-01,1.5000e+01
IMP_SCORE,5323,GO:0051540,1.1135e-01,5.2000e+01
IMP_SCORE,5324,GO:0002507,1.1132e-01,4.0000e+00
IMP_SCORE,5325,GO:0006397,1.1130e-01,1.0600e+02
IMP_SCORE,5326,GO:0051648,1.1126e-01,3.8000e+01
IMP_SCORE,5327,GO:0042446,1.1118e-01,2.9000e+01
IMP_SCORE,5328,GO:0009179,1.1116e-01,3.3000e+01
IMP_SCORE,5329,GO:0015749,1.1114e-01,3.8000e+01
IMP_SCORE,5330,GO:0005328,1.1113e-01,1.0000e+01
IMP_SCORE,5331,GO:0006914,1.1109e-01,1.2200e+02
IMP_SCORE,5332,GO:0009163,1.1104e-01,1.9000e+01
IMP_SCORE,5333,GO:0001786,1.1103e-01,7.5000e+01
IMP_SCORE,5334,GO:0007606,1.1101e-01,5.8000e+01
IMP_SCORE,5335,GO:1900409,1.1095e-01,9.0000e+00
IMP_SCORE,5336,GO:0045995,1.1094e-01,2.5000e+01
IMP_SCORE,5337,GO:2000482,1.1089e-01,1.5000e+01
IMP_SCORE,5338,GO:0022838,1.1067e-01,1.3600e+02
IMP_SCORE,5339,GO:0048814,1.1064e-01,2.0000e+01
IMP_SCORE,5340,GO:0007275,1.1061e-01,3.4900e+02
IMP_SCORE,5341,GO:1902904,1.1054e-01,3.9000e+01
IMP_SCORE,5342,GO:0016363,1.1053e-01,5.1000e+01
IMP_SCORE,5343,GO:0030126,1.1052e-01,1.2000e+01
IMP_SCORE,5344,GO:0009988,1.1039e-01,6.8000e+01
IMP_SCORE,5345,GO:0098754,1.1034e-01,8.7000e+01
IMP_SCORE,5346,GO:0043039,1.1031e-01,1.8000e+01
IMP_SCORE,5347,GO:0009135,1.1026e-01,3.5000e+01
IMP_SCORE,5348,GO:0002705,1.1021e-01,1.8000e+01
IMP_SCORE,5349,GO:0031648,1.1015e-01,2.5000e+01
IMP_SCORE,5350,GO:0030282,1.1012e-01,2.5000e+01
IMP_SCORE,5351,GO:0090161,1.1010e-01,4.0000e+00
IMP_SCORE,5352,GO:0015696,1.1008e-01,3.4000e+01
IMP_SCORE,5353,GO:0098656,1.1008e-01,1.0200e+02
IMP_SCORE,5354,GO:0042805,1.1004e-01,3.8000e+01
IMP_SCORE,5355,GO:1901677,1.1002e-01,9.0000e+00
IMP_SCORE,5356,GO:0051965,1.0997e-01,6.4000e+01
IMP_SCORE,5357,GO:0072164,1.0996e-01,2.2000e+01
IMP_SCORE,5358,GO:0031060,1.0993e-01,1.4000e+01
IMP_SCORE,5359,GO:0015293,1.0990e-01,8.9000e+01
IMP_SCORE,5360,GO:0001580,1.0989e-01,2.8000e+01
IMP_SCORE,5361,GO:0048675,1.0989e-01,3.1000e+01
IMP_SCORE,5362,GO:0034637,1.0981e-01,1.8000e+01
IMP_SCORE,5363,GO:0007067,1.0977e-01,1.2900e+02
IMP_SCORE,5364,GO:0046040,1.0974e-01,4.0000e+00
IMP_SCORE,5365,GO:0031056,1.0972e-01,4.8000e+01
IMP_SCORE,5366,GO:0090575,1.0967e-01,2.6000e+01
IMP_SCORE,5367,GO:0030220,1.0943e-01,1.2000e+01
IMP_SCORE,5368,GO:0019184,1.0932e-01,2.4000e+01
IMP_SCORE,5369,GO:0006721,1.0927e-01,7.5000e+01
IMP_SCORE,5370,GO:0045086,1.0917e-01,1.0000e+00
IMP_SCORE,5371,GO:0051917,1.0917e-01,1.0000e+00
IMP_SCORE,5372,GO:1902692,1.0914e-01,1.6000e+01
IMP_SCORE,5373,GO:0030214,1.0911e-01,3.1000e+01
IMP_SCORE,5374,GO:0090288,1.0909e-01,4.2000e+01
IMP_SCORE,5375,GO:0005834,1.0909e-01,4.1000e+01
IMP_SCORE,5376,GO:0005813,1.0906e-01,2.1900e+02
IMP_SCORE,5377,GO:0021533,1.0903e-01,9.0000e+00
IMP_SCORE,5378,GO:0006378,1.0891e-01,1.0000e+01
IMP_SCORE,5379,GO:0030545,1.0885e-01,2.6000e+01
IMP_SCORE,5380,GO:0010498,1.0877e-01,7.3000e+01
IMP_SCORE,5381,GO:0021762,1.0877e-01,5.5000e+01
IMP_SCORE,5382,GO:0006974,1.0875e-01,1.8700e+02
IMP_SCORE,5383,GO:0035088,1.0871e-01,3.9000e+01
IMP_SCORE,5384,GO:0005694,1.0862e-01,1.0500e+02
IMP_SCORE,5385,GO:0071617,1.0852e-01,1.2000e+01
IMP_SCORE,5386,GO:0014743,1.0851e-01,7.0000e+00
IMP_SCORE,5387,GO:0035326,1.0846e-01,2.7000e+01
IMP_SCORE,5388,GO:0045822,1.0845e-01,2.0000e+00
IMP_SCORE,5389,GO:0006352,1.0828e-01,3.6000e+01
IMP_SCORE,5390,GO:0015266,1.0826e-01,1.2000e+01
IMP_SCORE,5391,GO:0044321,1.0820e-01,4.0000e+00
IMP_SCORE,5392,GO:0071577,1.0819e-01,2.3000e+01
IMP_SCORE,5393,GO:0001104,1.0812e-01,4.1000e+01
IMP_SCORE,5394,GO:2000758,1.0811e-01,1.9000e+01
IMP_SCORE,5395,GO:0005496,1.0808e-01,9.8000e+01
IMP_SCORE,5396,GO:0071616,1.0808e-01,5.2000e+01
IMP_SCORE,5397,GO:0042487,1.0790e-01,1.8000e+01
IMP_SCORE,5398,GO:0006096,1.0787e-01,1.9000e+01
IMP_SCORE,5399,GO:0051180,1.0783e-01,3.1000e+01
IMP_SCORE,5400,GO:0005548,1.0776e-01,2.0000e+01
IMP_SCORE,5401,GO:1900544,1.0775e-01,1.6000e+01
IMP_SCORE,5402,GO:0004438,1.0774e-01,3.0000e+00
IMP_SCORE,5403,GO:0010501,1.0771e-01,3.1000e+01
IMP_SCORE,5404,GO:2001267,1.0768e-01,5.0000e+00
IMP_SCORE,5405,GO:0010592,1.0768e-01,3.0000e+00
IMP_SCORE,5406,GO:0002070,1.0768e-01,3.0000e+00
IMP_SCORE,5407,GO:0004869,1.0766e-01,5.2000e+01
IMP_SCORE,5408,GO:0045211,1.0762e-01,1.3300e+02
IMP_SCORE,5409,GO:0048232,1.0761e-01,1.9600e+02
IMP_SCORE,5410,GO:0008150,1.0747e-01,1.3610e+03
IMP_SCORE,5411,GO:0035255,1.0744e-01,1.5000e+01
IMP_SCORE,5412,GO:0006465,1.0743e-01,1.2000e+01
IMP_SCORE,5413,GO:0071203,1.0739e-01,1.0000e+01
IMP_SCORE,5414,GO:0015718,1.0730e-01,4.5000e+01
IMP_SCORE,5415,GO:0051536,1.0729e-01,4.3000e+01
IMP_SCORE,5416,GO:0033218,1.0727e-01,2.3600e+02
IMP_SCORE,5417,GO:1903018,1.0722e-01,1.6000e+01
IMP_SCORE,5418,GO:1903321,1.0722e-01,2.0000e+01
IMP_SCORE,5419,GO:0008376,1.0721e-01,3.5000e+01
IMP_SCORE,5420,GO:0005254,1.0718e-01,4.9000e+01
IMP_SCORE,5421,GO:0043413,1.0711e-01,1.0700e+02
IMP_SCORE,5422,GO:0044438,1.0708e-01,6.0000e+01
IMP_SCORE,5423,GO:0002440,1.0690e-01,3.3000e+01
IMP_SCORE,5424,GO:0048592,1.0689e-01,1.5000e+01
IMP_SCORE,5425,GO:1903307,1.0681e-01,2.6000e+01
IMP_SCORE,5426,GO:0007186,1.0676e-01,3.0400e+02
IMP_SCORE,5427,GO:0006364,1.0676e-01,6.7000e+01
IMP_SCORE,5428,GO:0006067,1.0668e-01,5.6000e+01
IMP_SCORE,5429,GO:0030684,1.0667e-01,3.2000e+01
IMP_SCORE,5430,GO:0005976,1.0651e-01,3.5000e+01
IMP_SCORE,5431,GO:0000470,1.0650e-01,1.5000e+01
IMP_SCORE,5432,GO:0002691,1.0649e-01,4.0000e+00
IMP_SCORE,5433,GO:0046365,1.0641e-01,3.3000e+01
IMP_SCORE,5434,GO:0031984,1.0634e-01,1.3500e+02
IMP_SCORE,5435,GO:0071801,1.0617e-01,3.6000e+01
IMP_SCORE,5436,GO:1901687,1.0593e-01,3.4000e+01
IMP_SCORE,5437,GO:0005667,1.0592e-01,6.6000e+01
IMP_SCORE,5438,GO:0008565,1.0587e-01,5.3000e+01
IMP_SCORE,5439,GO:1903671,1.0584e-01,8.0000e+00
IMP_SCORE,5440,GO:0070296,1.0569e-01,1.1000e+01
IMP_SCORE,5441,GO:0007517,1.0567e-01,5.9000e+01
IMP_SCORE,5442,GO:0043153,1.0560e-01,3.0000e+00
IMP_SCORE,5443,GO:0030809,1.0546e-01,1.0000e+01
IMP_SCORE,5444,GO:0010799,1.0546e-01,1.3000e+01
IMP_SCORE,5445,GO:0008017,1.0539e-01,1.7600e+02
IMP_SCORE,5446,GO:0017124,1.0538e-01,9.2000e+01
IMP_SCORE,5447,GO:0000295,1.0537e-01,1.0000e+01
IMP_SCORE,5448,GO:0005923,1.0536e-01,1.7300e+02
IMP_SCORE,5449,GO:0050884,1.0535e-01,1.0000e+01
IMP_SCORE,5450,GO:0043306,1.0529e-01,4.0000e+00
IMP_SCORE,5451,GO:0032418,1.0521e-01,2.3000e+01
IMP_SCORE,5452,GO:0035098,1.0511e-01,1.4000e+01
IMP_SCORE,5453,GO:0071392,1.0503e-01,2.0000e+01
IMP_SCORE,5454,GO:2000105,1.0501e-01,8.0000e+00
IMP_SCORE,5455,GO:0031644,1.0492e-01,3.5000e+01
IMP_SCORE,5456,GO:0034142,1.0487e-01,1.3000e+01
IMP_SCORE,5457,GO:0044815,1.0486e-01,3.3000e+01
IMP_SCORE,5458,GO:0045911,1.0466e-01,4.0000e+00
IMP_SCORE,5459,GO:0019198,1.0457e-01,2.8000e+01
IMP_SCORE,5460,GO:0010719,1.0454e-01,1.2000e+01
IMP_SCORE,5461,GO:0002699,1.0447e-01,3.7000e+01
IMP_SCORE,5462,GO:2000725,1.0445e-01,6.0000e+00
IMP_SCORE,5463,GO:0019905,1.0444e-01,1.1500e+02
IMP_SCORE,5464,GO:0004190,1.0444e-01,5.7000e+01
IMP_SCORE,5465,GO:0043555,1.0437e-01,9.0000e+00
IMP_SCORE,5466,GO:0007059,1.0433e-01,4.4000e+01
IMP_SCORE,5467,GO:0036503,1.0418e-01,1.3000e+01
IMP_SCORE,5468,GO:0030374,1.0400e-01,1.5000e+01
IMP_SCORE,5469,GO:0007224,1.0398e-01,2.7000e+01
IMP_SCORE,5470,GO:0032984,1.0394e-01,8.1000e+01
IMP_SCORE,5471,GO:0009593,1.0392e-01,7.8000e+01
IMP_SCORE,5472,GO:0010212,1.0387e-01,3.9000e+01
IMP_SCORE,5473,GO:0021522,1.0378e-01,1.6000e+01
IMP_SCORE,5474,GO:0070268,1.0374e-01,9.2000e+01
IMP_SCORE,5475,GO:0070167,1.0371e-01,4.1000e+01
IMP_SCORE,5476,GO:0097369,1.0370e-01,6.0000e+00
IMP_SCORE,5477,GO:0031047,1.0361e-01,2.4000e+01
IMP_SCORE,5478,GO:0090305,1.0354e-01,7.8000e+01
IMP_SCORE,5479,GO:0034364,1.0343e-01,4.1000e+01
IMP_SCORE,5480,GO:0098655,1.0339e-01,1.5700e+02
IMP_SCORE,5481,GO:0035729,1.0336e-01,3.0000e+00
IMP_SCORE,5482,GO:0004722,1.0335e-01,2.6000e+01
IMP_SCORE,5483,GO:0060413,1.0312e-01,6.0000e+00
IMP_SCORE,5484,GO:0035815,1.0302e-01,3.0000e+00
IMP_SCORE,5485,GO:1902653,1.0299e-01,1.8000e+01
IMP_SCORE,5486,GO:1990204,1.0296e-01,5.1000e+01
IMP_SCORE,5487,GO:0043014,1.0295e-01,1.6000e+01
IMP_SCORE,5488,GO:0016458,1.0293e-01,3.6000e+01
IMP_SCORE,5489,GO:0010951,1.0292e-01,6.7000e+01
IMP_SCORE,5490,GO:0001708,1.0283e-01,1.3000e+01
IMP_SCORE,5491,GO:0008392,1.0277e-01,7.0000e+00
IMP_SCORE,5492,GO:0045940,1.0275e-01,1.3000e+01
IMP_SCORE,5493,GO:0098869,1.0269e-01,7.1000e+01
IMP_SCORE,5494,GO:0008406,1.0266e-01,4.3000e+01
IMP_SCORE,5495,GO:0046461,1.0264e-01,1.7000e+01
IMP_SCORE,5496,GO:0015216,1.0260e-01,1.1000e+01
IMP_SCORE,5497,GO:0001664,1.0254e-01,1.1100e+02
IMP_SCORE,5498,GO:0015695,1.0247e-01,1.6000e+01
IMP_SCORE,5499,GO:0031528,1.0245e-01,3.0000e+01
IMP_SCORE,5500,GO:0034470,1.0240e-01,8.8000e+01
IMP_SCORE,5501,GO:0002715,1.0239e-01,1.3000e+01
IMP_SCORE,5502,GO:0051606,1.0231e-01,1.1800e+02
IMP_SCORE,5503,GO:0014898,1.0231e-01,5.0000e+00
IMP_SCORE,5504,GO:0035176,1.0231e-01,4.1000e+01
IMP_SCORE,5505,GO:0072655,1.0225e-01,1.9000e+01
IMP_SCORE,5506,GO:1905153,1.0217e-01,5.0000e+00
IMP_SCORE,5507,GO:0050812,1.0213e-01,1.2000e+01
IMP_SCORE,5508,GO:0090150,1.0207e-01,7.4000e+01
IMP_SCORE,5509,GO:0070566,1.0206e-01,1.1000e+01
IMP_SCORE,5510,GO:0048505,1.0205e-01,2.0000e+00
IMP_SCORE,5511,GO:0071398,1.0200e-01,1.8000e+01
IMP_SCORE,5512,GO:0003279,1.0188e-01,2.4000e+01
IMP_SCORE,5513,GO:0071805,1.0185e-01,4.4000e+01
IMP_SCORE,5514,GO:0043691,1.0172e-01,1.0000e+01
IMP_SCORE,5515,GO:0033327,1.0162e-01,1.6000e+01
IMP_SCORE,5516,GO:0003677,1.0162e-01,5.6300e+02
IMP_SCORE,5517,GO:0045026,1.0162e-01,2.4000e+01
IMP_SCORE,5518,GO:0031397,1.0157e-01,2.5000e+01
IMP_SCORE,5519,GO:0002475,1.0157e-01,1.8000e+01
IMP_SCORE,5520,GO:0035173,1.0156e-01,1.0000e+01
IMP_SCORE,5521,GO:0070987,1.0155e-01,1.2000e+01
IMP_SCORE,5522,GO:0033617,1.0155e-01,1.0000e+01
IMP_SCORE,5523,GO:0044702,1.0154e-01,4.2100e+02
IMP_SCORE,5524,GO:0001972,1.0153e-01,1.1000e+01
IMP_SCORE,5525,GO:0051321,1.0146e-01,3.3000e+01
IMP_SCORE,5526,GO:1903541,1.0146e-01,5.0000e+00
IMP_SCORE,5527,GO:0006029,1.0143e-01,2.3000e+01
IMP_SCORE,5528,GO:0022836,1.0134e-01,1.0300e+02
IMP_SCORE,5529,GO:0005201,1.0132e-01,9.0000e+01
IMP_SCORE,5530,GO:0042135,1.0131e-01,1.8000e+01
IMP_SCORE,5531,GO:0009309,1.0121e-01,1.6000e+01
IMP_SCORE,5532,GO:0008329,1.0115e-01,1.6000e+01
IMP_SCORE,5533,GO:0005212,1.0112e-01,5.3000e+01
IMP_SCORE,5534,GO:0009084,1.0108e-01,1.3000e+01
IMP_SCORE,5535,GO:0007126,1.0105e-01,3.0000e+01
IMP_SCORE,5536,GO:0048535,1.0100e-01,6.0000e+00
IMP_SCORE,5537,GO:0090162,1.0098e-01,1.9000e+01
IMP_SCORE,5538,GO:0016050,1.0096e-01,1.1500e+02
IMP_SCORE,5539,GO:0006294,1.0095e-01,1.4000e+01
IMP_SCORE,5540,GO:0040023,1.0094e-01,1.1000e+01
IMP_SCORE,5541,GO:0021700,1.0093e-01,6.0000e+01
IMP_SCORE,5542,GO:0070405,1.0089e-01,2.6000e+01
IMP_SCORE,5543,GO:0015693,1.0075e-01,2.2000e+01
IMP_SCORE,5544,GO:0046174,1.0073e-01,9.0000e+00
IMP_SCORE,5545,GO:0000027,1.0069e-01,5.8000e+01
IMP_SCORE,5546,GO:0005875,1.0069e-01,7.0000e+01
IMP_SCORE,5547,GO:0017015,1.0061e-01,3.6000e+01
IMP_SCORE,5548,GO:0031330,1.0046e-01,3.8000e+01
IMP_SCORE,5549,GO:0008328,1.0046e-01,2.4000e+01
IMP_SCORE,5550,GO:0071782,1.0046e-01,7.0000e+00
IMP_SCORE,5551,GO:0005581,1.0045e-01,1.5700e+02
IMP_SCORE,5552,GO:0000002,1.0042e-01,2.3000e+01
IMP_SCORE,5553,GO:0005506,1.0040e-01,1.2000e+02
IMP_SCORE,5554,GO:0042277,1.0031e-01,2.7200e+02
IMP_SCORE,5555,GO:0051569,1.0022e-01,7.0000e+00
IMP_SCORE,5556,GO:0031229,1.0021e-01,1.2000e+01
IMP_SCORE,5557,GO:0001895,1.0018e-01,4.1000e+01
IMP_SCORE,5558,GO:2000278,1.0012e-01,1.6000e+01
IMP_SCORE,5559,GO:0015291,1.0007e-01,1.2600e+02
IMP_SCORE,5560,GO:0038034,1.0002e-01,1.0000e+01
IMP_SCORE,5561,GO:0000149,9.9976e-02,9.3000e+01
IMP_SCORE,5562,GO:0070492,9.9554e-02,9.5000e+01
IMP_SCORE,5563,GO:0086010,9.9373e-02,9.0000e+00
IMP_SCORE,5564,GO:0009799,9.9344e-02,3.1000e+01
IMP_SCORE,5565,GO:0015215,9.9339e-02,1.2000e+01
IMP_SCORE,5566,GO:0005416,9.9303e-02,1.1000e+01
IMP_SCORE,5567,GO:0009185,9.9262e-02,2.6000e+01
IMP_SCORE,5568,GO:0006198,9.9144e-02,7.0000e+00
IMP_SCORE,5569,GO:0046185,9.9133e-02,9.0000e+00
IMP_SCORE,5570,GO:0016579,9.9109e-02,8.0000e+01
IMP_SCORE,5571,GO:1903409,9.9098e-02,1.2000e+01
IMP_SCORE,5572,GO:1904152,9.9092e-02,6.0000e+00
IMP_SCORE,5573,GO:0003697,9.9067e-02,2.9000e+01
IMP_SCORE,5574,GO:0051443,9.9021e-02,1.3000e+01
IMP_SCORE,5575,GO:0043649,9.8970e-02,2.1000e+01
IMP_SCORE,5576,GO:0004601,9.8915e-02,5.4000e+01
IMP_SCORE,5577,GO:0006541,9.8911e-02,1.7000e+01
IMP_SCORE,5578,GO:0035510,9.8877e-02,5.0000e+00
IMP_SCORE,5579,GO:0006885,9.8796e-02,3.9000e+01
IMP_SCORE,5580,GO:0042393,9.8685e-02,1.0200e+02
IMP_SCORE,5581,GO:1903019,9.8652e-02,1.1000e+01
IMP_SCORE,5582,GO:0034103,9.8623e-02,2.4000e+01
IMP_SCORE,5583,GO:0060976,9.8577e-02,7.0000e+00
IMP_SCORE,5584,GO:0006418,9.8460e-02,2.5000e+01
IMP_SCORE,5585,GO:0015298,9.8316e-02,2.1000e+01
IMP_SCORE,5586,GO:1902476,9.8309e-02,5.7000e+01
IMP_SCORE,5587,GO:0009141,9.8280e-02,5.1000e+01
IMP_SCORE,5588,GO:1900101,9.8201e-02,4.0000e+00
IMP_SCORE,5589,GO:0008170,9.8138e-02,3.7000e+01
IMP_SCORE,5590,GO:0001894,9.8112e-02,9.7000e+01
IMP_SCORE,5591,GO:1905039,9.7904e-02,3.0000e+01
IMP_SCORE,5592,GO:0008519,9.7862e-02,4.1000e+01
IMP_SCORE,5593,GO:0001637,9.7693e-02,1.5000e+01
IMP_SCORE,5594,GO:0005225,9.7550e-02,3.5000e+01
IMP_SCORE,5595,GO:0008645,9.7467e-02,3.7000e+01
IMP_SCORE,5596,GO:0006544,9.7417e-02,1.1000e+01
IMP_SCORE,5597,GO:0090199,9.7407e-02,1.0000e+01
IMP_SCORE,5598,GO:0044703,9.7396e-02,9.1000e+01
IMP_SCORE,5599,GO:0010923,9.7392e-02,3.5000e+01
IMP_SCORE,5600,GO:0005346,9.7306e-02,1.4000e+01
IMP_SCORE,5601,GO:0006518,9.7289e-02,1.6500e+02
IMP_SCORE,5602,GO:0046718,9.7277e-02,4.8000e+01
IMP_SCORE,5603,GO:0019079,9.7271e-02,1.3000e+01
IMP_SCORE,5604,GO:0000151,9.7258e-02,8.3000e+01
IMP_SCORE,5605,GO:0030073,9.7249e-02,1.1000e+01
IMP_SCORE,5606,GO:0016311,9.7007e-02,1.5100e+02
IMP_SCORE,5607,GO:0021799,9.6979e-02,1.6000e+01
IMP_SCORE,5608,GO:1902571,9.6911e-02,6.0000e+00
IMP_SCORE,5609,GO:0044801,9.6882e-02,5.3000e+01
IMP_SCORE,5610,GO:0002039,9.6818e-02,3.1000e+01
IMP_SCORE,5611,GO:0061418,9.6744e-02,1.5000e+01
IMP_SCORE,5612,GO:0007599,9.6728e-02,7.7000e+01
IMP_SCORE,5613,GO:0004112,9.6713e-02,1.2000e+01
IMP_SCORE,5614,GO:0006476,9.6647e-02,1.7000e+01
IMP_SCORE,5615,GO:0019692,9.6534e-02,1.4000e+01
IMP_SCORE,5616,GO:0016322,9.6495e-02,5.0000e+00
IMP_SCORE,5617,GO:0090174,9.6430e-02,3.1000e+01
IMP_SCORE,5618,GO:0009451,9.6279e-02,4.7000e+01
IMP_SCORE,5619,GO:0016765,9.6127e-02,1.0200e+02
IMP_SCORE,5620,GO:0003777,9.6109e-02,3.1000e+01
IMP_SCORE,5621,GO:0035036,9.6026e-02,3.2000e+01
IMP_SCORE,5622,GO:0055072,9.5946e-02,5.7000e+01
IMP_SCORE,5623,GO:0005623,9.5769e-02,4.2000e+01
IMP_SCORE,5624,GO:0016757,9.5764e-02,2.2200e+02
IMP_SCORE,5625,GO:0005343,9.5700e-02,1.2000e+01
IMP_SCORE,5626,GO:0006090,9.5585e-02,3.4000e+01
IMP_SCORE,5627,GO:0006405,9.5449e-02,2.7000e+01
IMP_SCORE,5628,GO:0071294,9.5387e-02,5.3000e+01
IMP_SCORE,5629,GO:0033017,9.5373e-02,1.5000e+01
IMP_SCORE,5630,GO:0033692,9.5278e-02,1.7000e+01
IMP_SCORE,5631,GO:0030247,9.5267e-02,3.9000e+01
IMP_SCORE,5632,GO:0044441,9.5103e-02,1.9600e+02
IMP_SCORE,5633,GO:0002360,9.5092e-02,1.1000e+01
IMP_SCORE,5634,GO:0045454,9.5069e-02,4.0000e+01
IMP_SCORE,5635,GO:0002204,9.5057e-02,6.0000e+00
IMP_SCORE,5636,GO:0046501,9.4930e-02,1.8000e+01
IMP_SCORE,5637,GO:0009112,9.4889e-02,2.3000e+01
IMP_SCORE,5638,GO:0016675,9.4859e-02,1.1000e+01
IMP_SCORE,5639,GO:0042462,9.4839e-02,2.0000e+01
IMP_SCORE,5640,GO:0060081,9.4726e-02,1.2000e+01
IMP_SCORE,5641,GO:0060099,9.4709e-02,5.0000e+00
IMP_SCORE,5642,GO:0015296,9.4694e-02,2.5000e+01
IMP_SCORE,5643,GO:0033044,9.4650e-02,6.2000e+01
IMP_SCORE,5644,GO:0033574,9.4615e-02,6.0000e+00
IMP_SCORE,5645,GO:0071637,9.4516e-02,1.7000e+01
IMP_SCORE,5646,GO:0035336,9.4449e-02,4.9000e+01
IMP_SCORE,5647,GO:0098862,9.4429e-02,5.6000e+01
IMP_SCORE,5648,GO:0048018,9.4407e-02,1.3000e+01
IMP_SCORE,5649,GO:0006801,9.4364e-02,1.2000e+01
IMP_SCORE,5650,GO:2000778,9.4359e-02,3.0000e+00
IMP_SCORE,5651,GO:0015865,9.4302e-02,9.0000e+00
IMP_SCORE,5652,GO:0033619,9.4265e-02,2.3000e+01
IMP_SCORE,5653,GO:0000281,9.4251e-02,1.8000e+01
IMP_SCORE,5654,GO:0032374,9.4180e-02,1.4000e+01
IMP_SCORE,5655,GO:0035107,9.4175e-02,4.4000e+01
IMP_SCORE,5656,GO:0007156,9.4076e-02,1.1200e+02
IMP_SCORE,5657,GO:0035325,9.4036e-02,1.4000e+01
IMP_SCORE,5658,GO:0042181,9.4029e-02,1.2000e+01
IMP_SCORE,5659,GO:2000209,9.4028e-02,1.6000e+01
IMP_SCORE,5660,GO:0016709,9.4019e-02,2.4000e+01
IMP_SCORE,5661,GO:0048172,9.3965e-02,9.0000e+00
IMP_SCORE,5662,GO:0015171,9.3870e-02,5.2000e+01
IMP_SCORE,5663,GO:0050817,9.3796e-02,6.9000e+01
IMP_SCORE,5664,GO:0097286,9.3647e-02,1.9000e+01
IMP_SCORE,5665,GO:0010866,9.3581e-02,1.3000e+01
IMP_SCORE,5666,GO:0035384,9.3524e-02,6.2000e+01
IMP_SCORE,5667,GO:0043687,9.3518e-02,6.6000e+01
IMP_SCORE,5668,GO:0006820,9.3498e-02,2.0500e+02
IMP_SCORE,5669,GO:0014706,9.3487e-02,3.2000e+01
IMP_SCORE,5670,GO:0006356,9.3473e-02,5.0000e+00
IMP_SCORE,5671,GO:0060038,9.3455e-02,5.0000e+00
IMP_SCORE,5672,GO:0009150,9.3429e-02,6.0000e+01
IMP_SCORE,5673,GO:0042627,9.3407e-02,9.0000e+00
IMP_SCORE,5674,GO:0006829,9.3372e-02,2.4000e+01
IMP_SCORE,5675,GO:0016279,9.3345e-02,1.2000e+01
IMP_SCORE,5676,GO:0007600,9.3145e-02,3.0900e+02
IMP_SCORE,5677,GO:0005675,9.2880e-02,4.0000e+00
IMP_SCORE,5678,GO:0032784,9.2857e-02,5.6000e+01
IMP_SCORE,5679,GO:0070271,9.2649e-02,2.4000e+01
IMP_SCORE,5680,GO:0044615,9.2616e-02,2.0000e+00
IMP_SCORE,5681,GO:0090178,9.2590e-02,2.0000e+00
IMP_SCORE,5682,GO:0050995,9.2563e-02,2.7000e+01
IMP_SCORE,5683,GO:0060259,9.2534e-02,1.5000e+01
IMP_SCORE,5684,GO:0050684,9.2500e-02,2.7000e+01
IMP_SCORE,5685,GO:0006307,9.2486e-02,5.0000e+00
IMP_SCORE,5686,GO:0009308,9.2424e-02,5.9000e+01
IMP_SCORE,5687,GO:0055081,9.2410e-02,1.2000e+01
IMP_SCORE,5688,GO:0060795,9.2359e-02,1.0000e+00
IMP_SCORE,5689,GO:0051974,9.2359e-02,1.0000e+00
IMP_SCORE,5690,GO:0005253,9.2273e-02,5.1000e+01
IMP_SCORE,5691,GO:0060285,9.2254e-02,1.3000e+01
IMP_SCORE,5692,GO:0016746,9.2196e-02,2.8000e+02
IMP_SCORE,5693,GO:0034219,9.2151e-02,2.1000e+01
IMP_SCORE,5694,GO:0001765,9.2133e-02,4.0000e+00
IMP_SCORE,5695,GO:0005876,9.2117e-02,2.3000e+01
IMP_SCORE,5696,GO:0050807,9.2095e-02,5.7000e+01
IMP_SCORE,5697,GO:0061333,9.2082e-02,7.0000e+00
IMP_SCORE,5698,GO:0042623,9.2007e-02,9.2000e+01
IMP_SCORE,5699,GO:0008484,9.1906e-02,4.7000e+01
IMP_SCORE,5700,GO:0046007,9.1864e-02,4.0000e+00
IMP_SCORE,5701,GO:0032968,9.1825e-02,6.0000e+00
IMP_SCORE,5702,GO:0003724,9.1799e-02,2.9000e+01
IMP_SCORE,5703,GO:0051931,9.1778e-02,1.9000e+01
IMP_SCORE,5704,GO:0044409,9.1717e-02,5.4000e+01
IMP_SCORE,5705,GO:0008589,9.1682e-02,1.6000e+01
IMP_SCORE,5706,GO:0055102,9.1609e-02,4.4000e+01
IMP_SCORE,5707,GO:0032460,9.1605e-02,9.0000e+00
IMP_SCORE,5708,GO:0101005,9.1498e-02,6.8000e+01
IMP_SCORE,5709,GO:0010883,9.1475e-02,1.4000e+01
IMP_SCORE,5710,GO:1904668,9.1468e-02,7.0000e+00
IMP_SCORE,5711,GO:0004559,9.1461e-02,2.1000e+01
IMP_SCORE,5712,GO:0016854,9.1371e-02,4.3000e+01
IMP_SCORE,5713,GO:0008235,9.1360e-02,5.3000e+01
IMP_SCORE,5714,GO:0043548,9.1023e-02,1.2000e+01
IMP_SCORE,5715,GO:0055088,9.1010e-02,3.8000e+01
IMP_SCORE,5716,GO:0051341,9.0965e-02,2.3000e+01
IMP_SCORE,5717,GO:0007379,9.0923e-02,7.0000e+00
IMP_SCORE,5718,GO:0045815,9.0888e-02,2.8000e+01
IMP_SCORE,5719,GO:0033293,9.0885e-02,3.1000e+01
IMP_SCORE,5720,GO:0019319,9.0881e-02,2.1000e+01
IMP_SCORE,5721,GO:0045762,9.0772e-02,6.0000e+00
IMP_SCORE,5722,GO:0030900,9.0686e-02,4.2000e+01
IMP_SCORE,5723,GO:0098803,9.0654e-02,2.5000e+01
IMP_SCORE,5724,GO:0032589,9.0606e-02,2.8000e+01
IMP_SCORE,5725,GO:0016874,9.0587e-02,8.5000e+01
IMP_SCORE,5726,GO:1902581,9.0521e-02,5.0000e+00
IMP_SCORE,5727,GO:0070034,9.0519e-02,4.0000e+00
IMP_SCORE,5728,GO:0046039,9.0422e-02,8.0000e+00
IMP_SCORE,5729,GO:1901976,9.0416e-02,9.0000e+00
IMP_SCORE,5730,GO:0022414,9.0403e-02,5.7200e+02
IMP_SCORE,5731,GO:0035338,9.0391e-02,3.9000e+01
IMP_SCORE,5732,GO:0001891,9.0373e-02,2.0000e+01
IMP_SCORE,5733,GO:0030301,9.0252e-02,1.7000e+01
IMP_SCORE,5734,GO:1902562,9.0242e-02,9.0000e+00
IMP_SCORE,5735,GO:0045070,9.0234e-02,9.0000e+00
IMP_SCORE,5736,GO:2000181,9.0181e-02,2.1000e+01
IMP_SCORE,5737,GO:0016879,9.0162e-02,2.9000e+01
IMP_SCORE,5738,GO:1901016,8.9980e-02,1.2000e+01
IMP_SCORE,5739,GO:0005681,8.9943e-02,6.7000e+01
IMP_SCORE,5740,GO:0004004,8.9877e-02,2.6000e+01
IMP_SCORE,5741,GO:0006558,8.9871e-02,2.0000e+01
IMP_SCORE,5742,GO:0051967,8.9758e-02,6.0000e+00
IMP_SCORE,5743,GO:0016500,8.9748e-02,1.2000e+01
IMP_SCORE,5744,GO:0004518,8.9709e-02,8.6000e+01
IMP_SCORE,5745,GO:0006654,8.9694e-02,1.9000e+01
IMP_SCORE,5746,GO:0060343,8.9688e-02,5.0000e+00
IMP_SCORE,5747,GO:0015893,8.9673e-02,1.4000e+01
IMP_SCORE,5748,GO:0035631,8.9661e-02,5.0000e+00
IMP_SCORE,5749,GO:0031461,8.9631e-02,3.8000e+01
IMP_SCORE,5750,GO:0055029,8.9597e-02,9.0000e+00
IMP_SCORE,5751,GO:0019208,8.9514e-02,6.8000e+01
IMP_SCORE,5752,GO:0005859,8.9446e-02,1.6000e+01
IMP_SCORE,5753,GO:0006941,8.9360e-02,2.5000e+01
IMP_SCORE,5754,GO:0008239,8.9075e-02,2.4000e+01
IMP_SCORE,5755,GO:0005507,8.9050e-02,5.5000e+01
IMP_SCORE,5756,GO:1900407,8.9008e-02,2.9000e+01
IMP_SCORE,5757,GO:0015929,8.8985e-02,2.0000e+01
IMP_SCORE,5758,GO:0032891,8.8828e-02,5.0000e+00
IMP_SCORE,5759,GO:0042582,8.8765e-02,1.3000e+01
IMP_SCORE,5760,GO:0031577,8.8727e-02,4.0000e+00
IMP_SCORE,5761,GO:0016889,8.8705e-02,5.0000e+00
IMP_SCORE,5762,GO:0051963,8.8581e-02,6.0000e+01
IMP_SCORE,5763,GO:0098664,8.8465e-02,8.0000e+00
IMP_SCORE,5764,GO:0007519,8.8464e-02,2.1000e+01
IMP_SCORE,5765,GO:0045161,8.8279e-02,3.0000e+00
IMP_SCORE,5766,GO:0060046,8.8257e-02,1.3000e+01
IMP_SCORE,5767,GO:0045408,8.8250e-02,2.0000e+00
IMP_SCORE,5768,GO:0072522,8.8200e-02,4.5000e+01
IMP_SCORE,5769,GO:0005814,8.8168e-02,8.1000e+01
IMP_SCORE,5770,GO:1904752,8.8019e-02,7.0000e+00
IMP_SCORE,5771,GO:0022627,8.7955e-02,1.5000e+01
IMP_SCORE,5772,GO:0019585,8.7886e-02,1.8000e+01
IMP_SCORE,5773,GO:0072332,8.7869e-02,2.1000e+01
IMP_SCORE,5774,GO:0050765,8.7794e-02,2.0000e+00
IMP_SCORE,5775,GO:0001205,8.7788e-02,8.0000e+00
IMP_SCORE,5776,GO:0007339,8.7699e-02,2.0000e+01
IMP_SCORE,5777,GO:0005575,8.7679e-02,7.2500e+02
IMP_SCORE,5778,GO:0008593,8.7661e-02,3.1000e+01
IMP_SCORE,5779,GO:0046839,8.7622e-02,3.3000e+01
IMP_SCORE,5780,GO:0008180,8.7564e-02,6.0000e+00
IMP_SCORE,5781,GO:0008227,8.7559e-02,2.4000e+01
IMP_SCORE,5782,GO:0009649,8.7481e-02,1.8000e+01
IMP_SCORE,5783,GO:0048841,8.7423e-02,5.0000e+00
IMP_SCORE,5784,GO:0008509,8.7393e-02,1.4700e+02
IMP_SCORE,5785,GO:0006164,8.7381e-02,3.0000e+01
IMP_SCORE,5786,GO:0006626,8.7368e-02,1.4000e+01
IMP_SCORE,5787,GO:0019840,8.7367e-02,3.7000e+01
IMP_SCORE,5788,GO:1904659,8.7295e-02,2.2000e+01
IMP_SCORE,5789,GO:0043543,8.7262e-02,4.4000e+01
IMP_SCORE,5790,GO:0001516,8.7258e-02,1.9000e+01
IMP_SCORE,5791,GO:0016339,8.7223e-02,1.0400e+02
IMP_SCORE,5792,GO:0000278,8.7207e-02,1.7000e+01
IMP_SCORE,5793,GO:0006325,8.7174e-02,1.8400e+02
IMP_SCORE,5794,GO:1903963,8.6998e-02,6.0000e+00
IMP_SCORE,5795,GO:0006085,8.6989e-02,2.1000e+01
IMP_SCORE,5796,GO:0014897,8.6986e-02,4.0000e+00
IMP_SCORE,5797,GO:0007276,8.6982e-02,2.2700e+02
IMP_SCORE,5798,GO:1901991,8.6824e-02,3.8000e+01
IMP_SCORE,5799,GO:0036508,8.6809e-02,7.0000e+00
IMP_SCORE,5800,GO:0014904,8.6719e-02,2.1000e+01
IMP_SCORE,5801,GO:0031000,8.6667e-02,2.0000e+00
IMP_SCORE,5802,GO:0042559,8.6542e-02,8.0000e+00
IMP_SCORE,5803,GO:0097502,8.6539e-02,2.2000e+01
IMP_SCORE,5804,GO:0051084,8.6443e-02,1.5000e+01
IMP_SCORE,5805,GO:0016266,8.6406e-02,5.1000e+01
IMP_SCORE,5806,GO:0006490,8.6379e-02,1.2000e+01
IMP_SCORE,5807,GO:0005484,8.6336e-02,2.2000e+01
IMP_SCORE,5808,GO:0000784,8.6292e-02,2.3000e+01
IMP_SCORE,5809,GO:0032461,8.6219e-02,7.0000e+00
IMP_SCORE,5810,GO:0034504,8.6207e-02,4.0000e+01
IMP_SCORE,5811,GO:0032570,8.6161e-02,3.0000e+01
IMP_SCORE,5812,GO:0032391,8.5965e-02,1.9000e+01
IMP_SCORE,5813,GO:0044774,8.5933e-02,1.5000e+01
IMP_SCORE,5814,GO:0008195,8.5856e-02,4.0000e+01
IMP_SCORE,5815,GO:1903170,8.5777e-02,3.0000e+00
IMP_SCORE,5816,GO:0071944,8.5730e-02,9.9000e+01
IMP_SCORE,5817,GO:0006266,8.5683e-02,4.0000e+00
IMP_SCORE,5818,GO:0000922,8.5680e-02,9.2000e+01
IMP_SCORE,5819,GO:0048096,8.5614e-02,7.0000e+00
IMP_SCORE,5820,GO:0097202,8.5595e-02,5.0000e+00
IMP_SCORE,5821,GO:1900112,8.5509e-02,2.0000e+00
IMP_SCORE,5822,GO:0035909,8.5486e-02,2.0000e+00
IMP_SCORE,5823,GO:0016651,8.5480e-02,1.0100e+02
IMP_SCORE,5824,GO:0034114,8.5318e-02,8.0000e+00
IMP_SCORE,5825,GO:0001974,8.5025e-02,2.0000e+01
IMP_SCORE,5826,GO:0042490,8.4939e-02,1.0000e+00
IMP_SCORE,5827,GO:0003333,8.4937e-02,2.4000e+01
IMP_SCORE,5828,GO:0034969,8.4868e-02,1.9000e+01
IMP_SCORE,5829,GO:0030131,8.4832e-02,1.5000e+01
IMP_SCORE,5830,GO:0016469,8.4811e-02,2.6000e+01
IMP_SCORE,5831,GO:0006895,8.4748e-02,1.2000e+01
IMP_SCORE,5832,GO:0044042,8.4735e-02,2.4000e+01
IMP_SCORE,5833,GO:0052472,8.4637e-02,4.0000e+00
IMP_SCORE,5834,GO:0001914,8.4556e-02,9.0000e+00
IMP_SCORE,5835,GO:0008514,8.4548e-02,1.0000e+02
IMP_SCORE,5836,GO:0035296,8.4511e-02,2.8000e+01
IMP_SCORE,5837,GO:0051701,8.4490e-02,6.7000e+01
IMP_SCORE,5838,GO:0019992,8.4446e-02,2.1000e+01
IMP_SCORE,5839,GO:0016502,8.4390e-02,3.3000e+01
IMP_SCORE,5840,GO:0005778,8.4372e-02,3.9000e+01
IMP_SCORE,5841,GO:0006027,8.4371e-02,5.7000e+01
IMP_SCORE,5842,GO:0030816,8.4356e-02,1.8000e+01
IMP_SCORE,5843,GO:0051923,8.4213e-02,7.0000e+00
IMP_SCORE,5844,GO:0061337,8.4169e-02,2.0000e+01
IMP_SCORE,5845,GO:0032495,8.4137e-02,1.5000e+01
IMP_SCORE,5846,GO:0008252,8.4111e-02,7.0000e+00
IMP_SCORE,5847,GO:0005261,8.3855e-02,9.8000e+01
IMP_SCORE,5848,GO:0051650,8.3588e-02,3.6000e+01
IMP_SCORE,5849,GO:0016538,8.3559e-02,6.0000e+00
IMP_SCORE,5850,GO:0007026,8.3548e-02,7.0000e+00
IMP_SCORE,5851,GO:0002200,8.3547e-02,4.0000e+00
IMP_SCORE,5852,GO:0015908,8.3421e-02,2.8000e+01
IMP_SCORE,5853,GO:0000060,8.3419e-02,1.2000e+01
IMP_SCORE,5854,GO:0048029,8.3402e-02,6.3000e+01
IMP_SCORE,5855,GO:0043433,8.3362e-02,3.1000e+01
IMP_SCORE,5856,GO:1900025,8.3237e-02,4.0000e+00
IMP_SCORE,5857,GO:0071318,8.3052e-02,4.0000e+00
IMP_SCORE,5858,GO:0019369,8.3024e-02,3.0000e+01
IMP_SCORE,5859,GO:0006475,8.2984e-02,2.5000e+01
IMP_SCORE,5860,GO:0001533,8.2960e-02,5.3000e+01
IMP_SCORE,5861,GO:0050810,8.2824e-02,1.3000e+01
IMP_SCORE,5862,GO:0022404,8.2708e-02,1.7000e+01
IMP_SCORE,5863,GO:0036459,8.2657e-02,5.6000e+01
IMP_SCORE,5864,GO:0009914,8.2629e-02,4.9000e+01
IMP_SCORE,5865,GO:0071011,8.2628e-02,1.4000e+01
IMP_SCORE,5866,GO:0015923,8.2617e-02,1.3000e+01
IMP_SCORE,5867,GO:0045445,8.2525e-02,7.0000e+00
IMP_SCORE,5868,GO:0010712,8.2520e-02,9.0000e+00
IMP_SCORE,5869,GO:0071837,8.2511e-02,1.8000e+01
IMP_SCORE,5870,GO:0090322,8.2508e-02,1.6000e+01
IMP_SCORE,5871,GO:0015850,8.2436e-02,5.2000e+01
IMP_SCORE,5872,GO:0000375,8.2404e-02,5.3000e+01
IMP_SCORE,5873,GO:0030216,8.2393e-02,2.7000e+01
IMP_SCORE,5874,GO:1902074,8.2368e-02,9.0000e+00
IMP_SCORE,5875,GO:0007263,8.2350e-02,9.0000e+00
IMP_SCORE,5876,GO:0009404,8.2289e-02,4.0000e+00
IMP_SCORE,5877,GO:0051196,8.2162e-02,1.9000e+01
IMP_SCORE,5878,GO:0048609,8.2051e-02,2.8400e+02
IMP_SCORE,5879,GO:0090218,8.1965e-02,9.0000e+00
IMP_SCORE,5880,GO:0060840,8.1944e-02,1.6000e+01
IMP_SCORE,5881,GO:0006479,8.1862e-02,4.8000e+01
IMP_SCORE,5882,GO:0045953,8.1811e-02,8.0000e+00
IMP_SCORE,5883,GO:0043471,8.1800e-02,5.0000e+00
IMP_SCORE,5884,GO:0033549,8.1731e-02,4.0000e+00
IMP_SCORE,5885,GO:0035265,8.1695e-02,9.0000e+00
IMP_SCORE,5886,GO:0016529,8.1662e-02,2.0000e+01
IMP_SCORE,5887,GO:1902165,8.1651e-02,3.0000e+00
IMP_SCORE,5888,GO:0022835,8.1570e-02,1.6000e+01
IMP_SCORE,5889,GO:0009264,8.1553e-02,3.0000e+00
IMP_SCORE,5890,GO:0045187,8.1488e-02,2.0000e+00
IMP_SCORE,5891,GO:0007498,8.1354e-02,1.4000e+01
IMP_SCORE,5892,GO:0033273,8.1330e-02,2.4000e+01
IMP_SCORE,5893,GO:0046415,8.1176e-02,5.0000e+00
IMP_SCORE,5894,GO:0016655,8.1023e-02,4.3000e+01
IMP_SCORE,5895,GO:0006406,8.0929e-02,1.9000e+01
IMP_SCORE,5896,GO:0098687,8.0837e-02,6.1000e+01
IMP_SCORE,5897,GO:0003376,8.0776e-02,4.0000e+00
IMP_SCORE,5898,GO:0007218,8.0743e-02,8.5000e+01
IMP_SCORE,5899,GO:0007413,8.0733e-02,2.5000e+01
IMP_SCORE,5900,GO:0007566,8.0721e-02,1.3000e+01
IMP_SCORE,5901,GO:0016278,8.0617e-02,1.2000e+01
IMP_SCORE,5902,GO:0019005,8.0521e-02,1.3000e+01
IMP_SCORE,5903,GO:0090263,8.0404e-02,2.2000e+01
IMP_SCORE,5904,GO:0001916,8.0404e-02,8.0000e+00
IMP_SCORE,5905,GO:0034314,8.0385e-02,1.3000e+01
IMP_SCORE,5906,GO:0005080,8.0383e-02,2.3000e+01
IMP_SCORE,5907,GO:0036064,8.0316e-02,3.9000e+01
IMP_SCORE,5908,GO:0007638,8.0151e-02,6.0000e+00
IMP_SCORE,5909,GO:0001671,7.9987e-02,2.9000e+01
IMP_SCORE,5910,GO:0008033,7.9928e-02,3.4000e+01
IMP_SCORE,5911,GO:0018394,7.9887e-02,1.3000e+01
IMP_SCORE,5912,GO:0015682,7.9828e-02,2.3000e+01
IMP_SCORE,5913,GO:0042401,7.9818e-02,2.7000e+01
IMP_SCORE,5914,GO:0004553,7.9662e-02,1.3600e+02
IMP_SCORE,5915,GO:0023023,7.9619e-02,2.1000e+01
IMP_SCORE,5916,GO:0048011,7.9604e-02,2.2000e+01
IMP_SCORE,5917,GO:0006968,7.9554e-02,1.2500e+02
IMP_SCORE,5918,GO:0050681,7.9533e-02,1.4000e+01
IMP_SCORE,5919,GO:0022829,7.9533e-02,1.0000e+01
IMP_SCORE,5920,GO:0048599,7.9501e-02,4.0000e+00
IMP_SCORE,5921,GO:0016208,7.9495e-02,1.3000e+01
IMP_SCORE,5922,GO:0001892,7.9435e-02,1.3000e+01
IMP_SCORE,5923,GO:0033145,7.9381e-02,1.4000e+01
IMP_SCORE,5924,GO:0004519,7.9371e-02,9.2000e+01
IMP_SCORE,5925,GO:0001754,7.9093e-02,1.1000e+01
IMP_SCORE,5926,GO:0000902,7.9060e-02,5.9000e+01
IMP_SCORE,5927,GO:1903318,7.9021e-02,1.4000e+01
IMP_SCORE,5928,GO:0060850,7.9016e-02,3.0000e+00
IMP_SCORE,5929,GO:0044391,7.8886e-02,3.8000e+01
IMP_SCORE,5930,GO:0002686,7.8879e-02,1.3000e+01
IMP_SCORE,5931,GO:0033046,7.8743e-02,5.0000e+00
IMP_SCORE,5932,GO:0016226,7.8630e-02,2.3000e+01
IMP_SCORE,5933,GO:0043296,7.8629e-02,1.7000e+01
IMP_SCORE,5934,GO:0048048,7.8625e-02,1.5000e+01
IMP_SCORE,5935,GO:0051209,7.8603e-02,7.0000e+00
IMP_SCORE,5936,GO:0051298,7.8564e-02,1.7000e+01
IMP_SCORE,5937,GO:0032981,7.8491e-02,1.3000e+01
IMP_SCORE,5938,GO:0006568,7.8458e-02,1.0000e+01
IMP_SCORE,5939,GO:0019372,7.8440e-02,3.0000e+01
IMP_SCORE,5940,GO:0007187,7.8414e-02,7.3000e+01
IMP_SCORE,5941,GO:0033627,7.8312e-02,1.5000e+01
IMP_SCORE,5942,GO:0001653,7.8312e-02,5.2000e+01
IMP_SCORE,5943,GO:0086005,7.8305e-02,3.0000e+00
IMP_SCORE,5944,GO:0032376,7.8299e-02,1.4000e+01
IMP_SCORE,5945,GO:0045240,7.8298e-02,1.3000e+01
IMP_SCORE,5946,GO:0005782,7.8285e-02,3.7000e+01
IMP_SCORE,5947,GO:0005319,7.8167e-02,7.5000e+01
IMP_SCORE,5948,GO:0046364,7.8061e-02,2.1000e+01
IMP_SCORE,5949,GO:0044085,7.7896e-02,6.8000e+01
IMP_SCORE,5950,GO:0048511,7.7823e-02,1.5400e+02
IMP_SCORE,5951,GO:0004222,7.7677e-02,7.3000e+01
IMP_SCORE,5952,GO:0032105,7.7444e-02,5.0000e+00
IMP_SCORE,5953,GO:0051588,7.7254e-02,2.1000e+01
IMP_SCORE,5954,GO:0044420,7.7161e-02,1.5500e+02
IMP_SCORE,5955,GO:0035067,7.7139e-02,4.0000e+00
IMP_SCORE,5956,GO:0010888,7.7125e-02,7.0000e+00
IMP_SCORE,5957,GO:0042069,7.7119e-02,5.0000e+00
IMP_SCORE,5958,GO:1904035,7.6990e-02,2.9000e+01
IMP_SCORE,5959,GO:2000009,7.6872e-02,6.0000e+00
IMP_SCORE,5960,GO:0031953,7.6869e-02,1.0000e+00
IMP_SCORE,5961,GO:1903421,7.6849e-02,4.0000e+00
IMP_SCORE,5962,GO:0032934,7.6783e-02,3.0000e+01
IMP_SCORE,5963,GO:0043486,7.6743e-02,1.7000e+01
IMP_SCORE,5964,GO:0044445,7.6696e-02,8.1000e+01
IMP_SCORE,5965,GO:0032728,7.6663e-02,1.7000e+01
IMP_SCORE,5966,GO:0008375,7.6646e-02,5.2000e+01
IMP_SCORE,5967,GO:0031424,7.6450e-02,8.7000e+01
IMP_SCORE,5968,GO:0016327,7.6435e-02,4.3000e+01
IMP_SCORE,5969,GO:0032456,7.6419e-02,2.0000e+01
IMP_SCORE,5970,GO:0098798,7.6199e-02,5.9000e+01
IMP_SCORE,5971,GO:0046031,7.6175e-02,1.6000e+01
IMP_SCORE,5972,GO:0080025,7.6131e-02,1.4000e+01
IMP_SCORE,5973,GO:0005521,7.6128e-02,1.7000e+01
IMP_SCORE,5974,GO:0010463,7.6114e-02,2.3000e+01
IMP_SCORE,5975,GO:0003729,7.6034e-02,7.5000e+01
IMP_SCORE,5976,GO:0010225,7.6010e-02,1.0000e+00
IMP_SCORE,5977,GO:0060149,7.6010e-02,1.0000e+00
IMP_SCORE,5978,GO:0071173,7.6010e-02,1.0000e+00
IMP_SCORE,5979,GO:0031110,7.5983e-02,1.8000e+01
IMP_SCORE,5980,GO:0032736,7.5867e-02,8.0000e+00
IMP_SCORE,5981,GO:0055021,7.5754e-02,1.1000e+01
IMP_SCORE,5982,GO:0032273,7.5749e-02,2.9000e+01
IMP_SCORE,5983,GO:0010447,7.5671e-02,7.0000e+00
IMP_SCORE,5984,GO:0031231,7.5622e-02,1.4000e+01
IMP_SCORE,5985,GO:0045103,7.5606e-02,3.2000e+01
IMP_SCORE,5986,GO:0005227,7.5595e-02,2.5000e+01
IMP_SCORE,5987,GO:0015816,7.5591e-02,6.0000e+00
IMP_SCORE,5988,GO:0044275,7.5583e-02,2.5000e+01
IMP_SCORE,5989,GO:0060314,7.5566e-02,5.0000e+00
IMP_SCORE,5990,GO:0060330,7.5470e-02,9.0000e+00
IMP_SCORE,5991,GO:0016556,7.5372e-02,8.0000e+00
IMP_SCORE,5992,GO:0009151,7.5322e-02,4.0000e+00
IMP_SCORE,5993,GO:0006105,7.5314e-02,2.4000e+01
IMP_SCORE,5994,GO:0090281,7.5248e-02,1.0000e+01
IMP_SCORE,5995,GO:0005537,7.5164e-02,2.6000e+01
IMP_SCORE,5996,GO:0034356,7.5129e-02,3.0000e+00
IMP_SCORE,5997,GO:0006997,7.4939e-02,3.6000e+01
IMP_SCORE,5998,GO:0030204,7.4795e-02,2.4000e+01
IMP_SCORE,5999,GO:0019748,7.4765e-02,1.3000e+01
IMP_SCORE,6000,GO:0050953,7.4708e-02,1.5100e+02
IMP_SCORE,6001,GO:0044453,7.4685e-02,1.4000e+01
IMP_SCORE,6002,GO:0000724,7.4527e-02,1.6000e+01
IMP_SCORE,6003,GO:0090103,7.4459e-02,4.0000e+00
IMP_SCORE,6004,GO:0016234,7.4364e-02,4.8000e+01
IMP_SCORE,6005,GO:0034660,7.4350e-02,1.4400e+02
IMP_SCORE,6006,GO:0004298,7.4248e-02,2.4000e+01
IMP_SCORE,6007,GO:2000649,7.4244e-02,3.9000e+01
IMP_SCORE,6008,GO:0001099,7.4196e-02,1.6000e+01
IMP_SCORE,6009,GO:0033089,7.4164e-02,1.6000e+01
IMP_SCORE,6010,GO:0030011,7.4155e-02,1.0000e+01
IMP_SCORE,6011,GO:0005249,7.4060e-02,5.1000e+01
IMP_SCORE,6012,GO:0008213,7.4007e-02,4.7000e+01
IMP_SCORE,6013,GO:0030901,7.3947e-02,9.0000e+00
IMP_SCORE,6014,GO:0090129,7.3854e-02,3.0000e+00
IMP_SCORE,6015,GO:0048706,7.3794e-02,2.0000e+01
IMP_SCORE,6016,GO:0001977,7.3718e-02,5.0000e+00
IMP_SCORE,6017,GO:0032590,7.3648e-02,2.9000e+01
IMP_SCORE,6018,GO:0072349,7.3596e-02,2.4000e+01
IMP_SCORE,6019,GO:0031935,7.3476e-02,7.0000e+00
IMP_SCORE,6020,GO:0071871,7.3465e-02,6.0000e+00
IMP_SCORE,6021,GO:0030641,7.3464e-02,3.2000e+01
IMP_SCORE,6022,GO:0036092,7.3415e-02,8.0000e+00
IMP_SCORE,6023,GO:0021545,7.3308e-02,1.7000e+01
IMP_SCORE,6024,GO:0047496,7.3272e-02,1.1000e+01
IMP_SCORE,6025,GO:0071850,7.3255e-02,7.0000e+00
IMP_SCORE,6026,GO:0016747,7.3193e-02,2.1200e+02
IMP_SCORE,6027,GO:0072662,7.3152e-02,1.5000e+01
IMP_SCORE,6028,GO:0009925,7.3097e-02,1.9000e+01
IMP_SCORE,6029,GO:0070063,7.3006e-02,2.8000e+01
IMP_SCORE,6030,GO:0046051,7.2906e-02,1.0000e+00
IMP_SCORE,6031,GO:0018027,7.2906e-02,1.0000e+00
IMP_SCORE,6032,GO:1903798,7.2906e-02,1.0000e+00
IMP_SCORE,6033,GO:0086001,7.2867e-02,9.0000e+00
IMP_SCORE,6034,GO:0040033,7.2785e-02,2.1000e+01
IMP_SCORE,6035,GO:0051119,7.2773e-02,2.7000e+01
IMP_SCORE,6036,GO:0060973,7.2751e-02,5.0000e+00
IMP_SCORE,6037,GO:0045171,7.2728e-02,3.9000e+01
IMP_SCORE,6038,GO:0042756,7.2716e-02,2.0000e+00
IMP_SCORE,6039,GO:0098911,7.2660e-02,3.0000e+00
IMP_SCORE,6040,GO:0035371,7.2642e-02,1.3000e+01
IMP_SCORE,6041,GO:0090051,7.2573e-02,7.0000e+00
IMP_SCORE,6042,GO:0007565,7.2458e-02,5.6000e+01
IMP_SCORE,6043,GO:0050912,7.2389e-02,2.3000e+01
IMP_SCORE,6044,GO:0042043,7.2156e-02,9.0000e+00
IMP_SCORE,6045,GO:0003684,7.2070e-02,1.9000e+01
IMP_SCORE,6046,GO:0016229,7.2039e-02,2.8000e+01
IMP_SCORE,6047,GO:0002704,7.1912e-02,1.7000e+01
IMP_SCORE,6048,GO:0071715,7.1846e-02,9.0000e+00
IMP_SCORE,6049,GO:0007369,7.1846e-02,2.0000e+01
IMP_SCORE,6050,GO:0032205,7.1769e-02,5.0000e+00
IMP_SCORE,6051,GO:0032259,7.1757e-02,2.0200e+02
IMP_SCORE,6052,GO:0050701,7.1555e-02,4.0000e+00
IMP_SCORE,6053,GO:0001540,7.1533e-02,8.2000e+01
IMP_SCORE,6054,GO:1902555,7.1477e-02,5.0000e+00
IMP_SCORE,6055,GO:0031235,7.1438e-02,4.0000e+00
IMP_SCORE,6056,GO:0060229,7.1415e-02,5.0000e+00
IMP_SCORE,6057,GO:0071711,7.1336e-02,1.1000e+01
IMP_SCORE,6058,GO:0008105,7.1318e-02,9.0000e+00
IMP_SCORE,6059,GO:0008625,7.1287e-02,7.0000e+00
IMP_SCORE,6060,GO:0006024,7.1257e-02,3.8000e+01
IMP_SCORE,6061,GO:0031646,7.1193e-02,1.8000e+01
IMP_SCORE,6062,GO:0046209,7.1182e-02,7.0000e+00
IMP_SCORE,6063,GO:1903825,7.1176e-02,5.2000e+01
IMP_SCORE,6064,GO:0060487,7.1151e-02,4.0000e+00
IMP_SCORE,6065,GO:0010613,7.1149e-02,9.0000e+00
IMP_SCORE,6066,GO:1901385,7.1082e-02,2.0000e+01
IMP_SCORE,6067,GO:0010714,7.0999e-02,5.0000e+00
IMP_SCORE,6068,GO:0016875,7.0886e-02,2.3000e+01
IMP_SCORE,6069,GO:0043470,7.0850e-02,5.0000e+00
IMP_SCORE,6070,GO:0031210,7.0707e-02,1.2000e+01
IMP_SCORE,6071,GO:1902547,7.0583e-02,1.3000e+01
IMP_SCORE,6072,GO:0016072,7.0552e-02,6.7000e+01
IMP_SCORE,6073,GO:0021895,7.0395e-02,5.0000e+00
IMP_SCORE,6074,GO:0034067,7.0340e-02,1.9000e+01
IMP_SCORE,6075,GO:2000586,7.0163e-02,4.0000e+00
IMP_SCORE,6076,GO:0009127,6.9989e-02,1.5000e+01
IMP_SCORE,6077,GO:0000271,6.9983e-02,2.1000e+01
IMP_SCORE,6078,GO:0043473,6.9934e-02,2.9000e+01
IMP_SCORE,6079,GO:0034035,6.9893e-02,3.0000e+00
IMP_SCORE,6080,GO:1902850,6.9881e-02,2.7000e+01
IMP_SCORE,6081,GO:0005267,6.9875e-02,4.9000e+01
IMP_SCORE,6082,GO:0005402,6.9859e-02,1.6000e+01
IMP_SCORE,6083,GO:0008568,6.9845e-02,8.0000e+00
IMP_SCORE,6084,GO:0098661,6.9799e-02,5.4000e+01
IMP_SCORE,6085,GO:0007608,6.9796e-02,2.9000e+01
IMP_SCORE,6086,GO:0019751,6.9785e-02,7.2000e+01
IMP_SCORE,6087,GO:0051276,6.9631e-02,1.1500e+02
IMP_SCORE,6088,GO:0030520,6.9574e-02,1.1000e+01
IMP_SCORE,6089,GO:0044264,6.9475e-02,3.3000e+01
IMP_SCORE,6090,GO:0000421,6.9340e-02,2.4000e+01
IMP_SCORE,6091,GO:0005245,6.9340e-02,2.3000e+01
IMP_SCORE,6092,GO:0018208,6.9333e-02,4.3000e+01
IMP_SCORE,6093,GO:0072431,6.9326e-02,5.0000e+00
IMP_SCORE,6094,GO:0045725,6.9224e-02,1.2000e+01
IMP_SCORE,6095,GO:0060390,6.9216e-02,1.4000e+01
IMP_SCORE,6096,GO:1902600,6.9133e-02,3.0000e+01
IMP_SCORE,6097,GO:0043044,6.9046e-02,1.6000e+01
IMP_SCORE,6098,GO:0034162,6.8978e-02,1.1000e+01
IMP_SCORE,6099,GO:0060071,6.8839e-02,1.3000e+01
IMP_SCORE,6100,GO:0090005,6.8820e-02,5.0000e+00
IMP_SCORE,6101,GO:1990380,6.8808e-02,2.0000e+01
IMP_SCORE,6102,GO:0009261,6.8726e-02,5.0000e+00
IMP_SCORE,6103,GO:0048266,6.8669e-02,1.5000e+01
IMP_SCORE,6104,GO:0031430,6.8515e-02,4.1000e+01
IMP_SCORE,6105,GO:0071897,6.8397e-02,2.6000e+01
IMP_SCORE,6106,GO:0016814,6.8287e-02,1.6000e+01
IMP_SCORE,6107,GO:0003841,6.8273e-02,1.4000e+01
IMP_SCORE,6108,GO:0047555,6.8228e-02,5.0000e+00
IMP_SCORE,6109,GO:0090557,6.8213e-02,3.0000e+00
IMP_SCORE,6110,GO:0022602,6.8175e-02,2.1000e+01
IMP_SCORE,6111,GO:0001771,6.8139e-02,4.0000e+00
IMP_SCORE,6112,GO:0000956,6.8086e-02,2.2000e+01
IMP_SCORE,6113,GO:0030490,6.8023e-02,1.8000e+01
IMP_SCORE,6114,GO:0005436,6.7927e-02,6.0000e+00
IMP_SCORE,6115,GO:0006547,6.7918e-02,1.6000e+01
IMP_SCORE,6116,GO:2000831,6.7880e-02,4.0000e+00
IMP_SCORE,6117,GO:0038128,6.7867e-02,1.6000e+01
IMP_SCORE,6118,GO:0043954,6.7841e-02,1.9000e+01
IMP_SCORE,6119,GO:0035064,6.7833e-02,5.6000e+01
IMP_SCORE,6120,GO:0031624,6.7789e-02,5.0000e+00
IMP_SCORE,6121,GO:0003682,6.7788e-02,1.4400e+02
IMP_SCORE,6122,GO:0019363,6.7755e-02,2.2000e+01
IMP_SCORE,6123,GO:0042273,6.7710e-02,2.7000e+01
IMP_SCORE,6124,GO:0046949,6.7675e-02,4.0000e+01
IMP_SCORE,6125,GO:0008146,6.7612e-02,4.1000e+01
IMP_SCORE,6126,GO:0097340,6.7597e-02,2.0000e+00
IMP_SCORE,6127,GO:0005840,6.7571e-02,5.1000e+01
IMP_SCORE,6128,GO:0015269,6.7539e-02,1.4000e+01
IMP_SCORE,6129,GO:0034704,6.7521e-02,3.8000e+01
IMP_SCORE,6130,GO:0006595,6.7493e-02,2.7000e+01
IMP_SCORE,6131,GO:1902259,6.7455e-02,1.5000e+01
IMP_SCORE,6132,GO:0035637,6.7428e-02,2.9000e+01
IMP_SCORE,6133,GO:0072337,6.7423e-02,1.5000e+01
IMP_SCORE,6134,GO:0030331,6.7394e-02,2.5000e+01
IMP_SCORE,6135,GO:0045047,6.7385e-02,2.3000e+01
IMP_SCORE,6136,GO:1902667,6.7336e-02,6.0000e+00
IMP_SCORE,6137,GO:0016338,6.7308e-02,4.7000e+01
IMP_SCORE,6138,GO:1902001,6.7219e-02,4.0000e+00
IMP_SCORE,6139,GO:0005844,6.7189e-02,2.1000e+01
IMP_SCORE,6140,GO:0006957,6.7181e-02,1.4000e+01
IMP_SCORE,6141,GO:0070403,6.7167e-02,4.0000e+00
IMP_SCORE,6142,GO:0032823,6.7148e-02,4.0000e+00
IMP_SCORE,6143,GO:0071677,6.7131e-02,1.0000e+01
IMP_SCORE,6144,GO:0030547,6.7117e-02,7.0000e+00
IMP_SCORE,6145,GO:0015174,6.7093e-02,1.3000e+01
IMP_SCORE,6146,GO:0006103,6.7078e-02,1.8000e+01
IMP_SCORE,6147,GO:1903392,6.7036e-02,7.0000e+00
IMP_SCORE,6148,GO:0046320,6.6701e-02,8.0000e+00
IMP_SCORE,6149,GO:0022843,6.6689e-02,5.6000e+01
IMP_SCORE,6150,GO:0007281,6.6685e-02,5.6000e+01
IMP_SCORE,6151,GO:0006690,6.6598e-02,5.1000e+01
IMP_SCORE,6152,GO:0035586,6.6587e-02,3.3000e+01
IMP_SCORE,6153,GO:0034728,6.6577e-02,5.2000e+01
IMP_SCORE,6154,GO:0015108,6.6570e-02,4.9000e+01
IMP_SCORE,6155,GO:0019682,6.6541e-02,1.4000e+01
IMP_SCORE,6156,GO:0008194,6.6422e-02,1.1200e+02
IMP_SCORE,6157,GO:0030825,6.6272e-02,4.0000e+00
IMP_SCORE,6158,GO:0050750,6.6233e-02,7.0000e+00
IMP_SCORE,6159,GO:0032099,6.6192e-02,3.0000e+00
IMP_SCORE,6160,GO:0051953,6.6157e-02,8.0000e+00
IMP_SCORE,6161,GO:0007601,6.6076e-02,1.4600e+02
IMP_SCORE,6162,GO:0003899,6.6028e-02,1.7000e+01
IMP_SCORE,6163,GO:0060170,6.5964e-02,4.5000e+01
IMP_SCORE,6164,GO:0046148,6.5948e-02,2.4000e+01
IMP_SCORE,6165,GO:0015370,6.5752e-02,2.4000e+01
IMP_SCORE,6166,GO:0048853,6.5695e-02,5.0000e+00
IMP_SCORE,6167,GO:0033700,6.5578e-02,7.0000e+00
IMP_SCORE,6168,GO:0030513,6.5551e-02,1.9000e+01
IMP_SCORE,6169,GO:0001779,6.5270e-02,5.0000e+00
IMP_SCORE,6170,GO:1904353,6.5238e-02,2.7000e+01
IMP_SCORE,6171,GO:0070412,6.5184e-02,6.0000e+00
IMP_SCORE,6172,GO:0016741,6.5162e-02,2.2000e+02
IMP_SCORE,6173,GO:0007628,6.5116e-02,1.3000e+01
IMP_SCORE,6174,GO:0008287,6.5036e-02,3.2000e+01
IMP_SCORE,6175,GO:0018022,6.5005e-02,2.4000e+01
IMP_SCORE,6176,GO:1901526,6.4880e-02,4.0000e+00
IMP_SCORE,6177,GO:0019731,6.4832e-02,7.0000e+00
IMP_SCORE,6178,GO:0001741,6.4674e-02,3.0000e+00
IMP_SCORE,6179,GO:2000108,6.4574e-02,1.4000e+01
IMP_SCORE,6180,GO:0099622,6.4502e-02,3.0000e+00
IMP_SCORE,6181,GO:0004675,6.4442e-02,1.6000e+01
IMP_SCORE,6182,GO:0035250,6.4368e-02,2.2000e+01
IMP_SCORE,6183,GO:0050910,6.4327e-02,8.0000e+00
IMP_SCORE,6184,GO:0006590,6.4237e-02,1.3000e+01
IMP_SCORE,6185,GO:0016860,6.4205e-02,6.5000e+01
IMP_SCORE,6186,GO:0070003,6.4181e-02,1.8000e+01
IMP_SCORE,6187,GO:0050907,6.4151e-02,6.2000e+01
IMP_SCORE,6188,GO:0036297,6.4126e-02,1.0000e+01
IMP_SCORE,6189,GO:0003407,6.4052e-02,2.0000e+00
IMP_SCORE,6190,GO:0033962,6.4040e-02,4.0000e+00
IMP_SCORE,6191,GO:0070989,6.3994e-02,7.0000e+00
IMP_SCORE,6192,GO:0033202,6.3945e-02,4.0000e+00
IMP_SCORE,6193,GO:0040036,6.3881e-02,1.1000e+01
IMP_SCORE,6194,GO:0006342,6.3845e-02,2.9000e+01
IMP_SCORE,6195,GO:0000502,6.3532e-02,3.6000e+01
IMP_SCORE,6196,GO:0050664,6.3445e-02,2.0000e+01
IMP_SCORE,6197,GO:0016896,6.3412e-02,9.0000e+00
IMP_SCORE,6198,GO:0007175,6.3387e-02,7.0000e+00
IMP_SCORE,6199,GO:0007031,6.3370e-02,2.8000e+01
IMP_SCORE,6200,GO:0097472,6.3206e-02,8.0000e+00
IMP_SCORE,6201,GO:0004890,6.3106e-02,6.0000e+00
IMP_SCORE,6202,GO:0002027,6.3052e-02,3.5000e+01
IMP_SCORE,6203,GO:0005385,6.3040e-02,2.3000e+01
IMP_SCORE,6204,GO:0048311,6.2980e-02,1.1000e+01
IMP_SCORE,6205,GO:0008353,6.2978e-02,1.0000e+00
IMP_SCORE,6206,GO:0007171,6.2978e-02,1.0000e+00
IMP_SCORE,6207,GO:0043369,6.2710e-02,1.1000e+01
IMP_SCORE,6208,GO:0006817,6.2680e-02,1.4000e+01
IMP_SCORE,6209,GO:0031290,6.2632e-02,1.4000e+01
IMP_SCORE,6210,GO:0032786,6.2567e-02,2.0000e+00
IMP_SCORE,6211,GO:0030539,6.2558e-02,4.0000e+00
IMP_SCORE,6212,GO:0065005,6.2502e-02,1.2000e+01
IMP_SCORE,6213,GO:0006094,6.2467e-02,1.9000e+01
IMP_SCORE,6214,GO:0015662,6.2434e-02,2.9000e+01
IMP_SCORE,6215,GO:1900116,6.2405e-02,6.0000e+00
IMP_SCORE,6216,GO:0009113,6.2396e-02,3.0000e+00
IMP_SCORE,6217,GO:0003713,6.2320e-02,1.0400e+02
IMP_SCORE,6218,GO:0042800,6.2235e-02,7.0000e+00
IMP_SCORE,6219,GO:0007368,6.2197e-02,2.7000e+01
IMP_SCORE,6220,GO:0009583,6.2170e-02,4.1000e+01
IMP_SCORE,6221,GO:0007064,6.2134e-02,8.0000e+00
IMP_SCORE,6222,GO:0055070,6.2103e-02,1.6000e+01
IMP_SCORE,6223,GO:0030804,6.2089e-02,2.1000e+01
IMP_SCORE,6224,GO:0072182,6.2077e-02,3.0000e+00
IMP_SCORE,6225,GO:0010954,6.2071e-02,1.5000e+01
IMP_SCORE,6226,GO:0046934,6.2065e-02,1.1000e+01
IMP_SCORE,6227,GO:0006473,6.2013e-02,2.2000e+01
IMP_SCORE,6228,GO:1901185,6.2004e-02,1.4000e+01
IMP_SCORE,6229,GO:0042100,6.1923e-02,1.2000e+01
IMP_SCORE,6230,GO:0051899,6.1852e-02,2.1000e+01
IMP_SCORE,6231,GO:0033120,6.1813e-02,1.4000e+01
IMP_SCORE,6232,GO:0038166,6.1739e-02,8.0000e+00
IMP_SCORE,6233,GO:0071824,6.1650e-02,8.6000e+01
IMP_SCORE,6234,GO:0098739,6.1418e-02,1.5000e+01
IMP_SCORE,6235,GO:0061783,6.1401e-02,4.2000e+01
IMP_SCORE,6236,GO:0014850,6.1332e-02,9.0000e+00
IMP_SCORE,6237,GO:0042359,6.1121e-02,7.0000e+00
IMP_SCORE,6238,GO:0043414,6.1105e-02,4.8000e+01
IMP_SCORE,6239,GO:0001909,6.1085e-02,2.0000e+01
IMP_SCORE,6240,GO:0010965,6.0846e-02,6.0000e+00
IMP_SCORE,6241,GO:0072512,6.0744e-02,1.4000e+01
IMP_SCORE,6242,GO:0048664,6.0721e-02,8.0000e+00
IMP_SCORE,6243,GO:0015935,6.0688e-02,3.6000e+01
IMP_SCORE,6244,GO:0006613,6.0655e-02,2.2000e+01
IMP_SCORE,6245,GO:0070857,6.0613e-02,4.0000e+00
IMP_SCORE,6246,GO:0007062,6.0550e-02,4.0000e+01
IMP_SCORE,6247,GO:0071872,6.0388e-02,2.0000e+00
IMP_SCORE,6248,GO:0000045,6.0257e-02,1.3000e+01
IMP_SCORE,6249,GO:0035435,6.0175e-02,1.3000e+01
IMP_SCORE,6250,GO:0008026,6.0160e-02,2.5000e+01
IMP_SCORE,6251,GO:0051930,6.0048e-02,2.8000e+01
IMP_SCORE,6252,GO:0006984,5.9940e-02,1.2000e+01
IMP_SCORE,6253,GO:0016572,5.9921e-02,1.3000e+01
IMP_SCORE,6254,GO:0005891,5.9852e-02,2.8000e+01
IMP_SCORE,6255,GO:0035872,5.9771e-02,9.0000e+00
IMP_SCORE,6256,GO:0034105,5.9740e-02,6.0000e+00
IMP_SCORE,6257,GO:0009301,5.9729e-02,2.7000e+01
IMP_SCORE,6258,GO:0004693,5.9674e-02,8.0000e+00
IMP_SCORE,6259,GO:0016706,5.9509e-02,2.1000e+01
IMP_SCORE,6260,GO:0070423,5.9432e-02,4.0000e+00
IMP_SCORE,6261,GO:0006369,5.9336e-02,2.1000e+01
IMP_SCORE,6262,GO:0006221,5.9202e-02,1.3000e+01
IMP_SCORE,6263,GO:0070199,5.9176e-02,2.0000e+00
IMP_SCORE,6264,GO:0016895,5.9147e-02,6.0000e+00
IMP_SCORE,6265,GO:0017137,5.9074e-02,9.4000e+01
IMP_SCORE,6266,GO:0015145,5.9056e-02,1.5000e+01
IMP_SCORE,6267,GO:0006749,5.9025e-02,3.0000e+01
IMP_SCORE,6268,GO:0032592,5.8982e-02,1.8000e+01
IMP_SCORE,6269,GO:0019934,5.8925e-02,4.0000e+00
IMP_SCORE,6270,GO:0016573,5.8893e-02,1.7000e+01
IMP_SCORE,6271,GO:0071320,5.8832e-02,9.0000e+00
IMP_SCORE,6272,GO:0010893,5.8819e-02,1.0000e+01
IMP_SCORE,6273,GO:0004536,5.8806e-02,2.5000e+01
IMP_SCORE,6274,GO:0006304,5.8709e-02,2.9000e+01
IMP_SCORE,6275,GO:0016471,5.8708e-02,1.4000e+01
IMP_SCORE,6276,GO:1905369,5.8614e-02,2.8000e+01
IMP_SCORE,6277,GO:0002088,5.8601e-02,2.6000e+01
IMP_SCORE,6278,GO:0004520,5.8590e-02,2.6000e+01
IMP_SCORE,6279,GO:1902493,5.8517e-02,2.6000e+01
IMP_SCORE,6280,GO:0043576,5.8491e-02,9.0000e+00
IMP_SCORE,6281,GO:0006107,5.8481e-02,9.0000e+00
IMP_SCORE,6282,GO:0031492,5.8449e-02,1.4000e+01
IMP_SCORE,6283,GO:0004303,5.8423e-02,2.1000e+01
IMP_SCORE,6284,GO:0097576,5.8411e-02,2.7000e+01
IMP_SCORE,6285,GO:0018149,5.8398e-02,2.8000e+01
IMP_SCORE,6286,GO:1902116,5.8333e-02,8.0000e+00
IMP_SCORE,6287,GO:0007530,5.8255e-02,3.0000e+00
IMP_SCORE,6288,GO:0005662,5.8208e-02,8.0000e+00
IMP_SCORE,6289,GO:0034453,5.8182e-02,9.0000e+00
IMP_SCORE,6290,GO:0002456,5.8170e-02,2.1000e+01
IMP_SCORE,6291,GO:0000313,5.8162e-02,2.2000e+01
IMP_SCORE,6292,GO:0005637,5.8133e-02,5.7000e+01
IMP_SCORE,6293,GO:0008143,5.8127e-02,5.0000e+00
IMP_SCORE,6294,GO:0009209,5.8023e-02,2.0000e+00
IMP_SCORE,6295,GO:0005930,5.7984e-02,3.5000e+01
IMP_SCORE,6296,GO:0030261,5.7973e-02,8.0000e+00
IMP_SCORE,6297,GO:0043027,5.7931e-02,1.8000e+01
IMP_SCORE,6298,GO:0019627,5.7827e-02,1.5000e+01
IMP_SCORE,6299,GO:0015385,5.7753e-02,7.0000e+00
IMP_SCORE,6300,GO:0072124,5.7743e-02,2.0000e+00
IMP_SCORE,6301,GO:0016577,5.7442e-02,2.0000e+01
IMP_SCORE,6302,GO:0046885,5.7432e-02,6.0000e+00
IMP_SCORE,6303,GO:0086012,5.7416e-02,4.0000e+00
IMP_SCORE,6304,GO:0031145,5.7297e-02,7.0000e+00
IMP_SCORE,6305,GO:0016578,5.7283e-02,2.0000e+00
IMP_SCORE,6306,GO:0032266,5.7282e-02,2.3000e+01
IMP_SCORE,6307,GO:0015934,5.7260e-02,4.4000e+01
IMP_SCORE,6308,GO:1905368,5.6941e-02,3.5000e+01
IMP_SCORE,6309,GO:0010092,5.6889e-02,4.0000e+00
IMP_SCORE,6310,GO:0005801,5.6715e-02,3.6000e+01
IMP_SCORE,6311,GO:0070402,5.6681e-02,1.3000e+01
IMP_SCORE,6312,GO:1901020,5.6630e-02,8.0000e+00
IMP_SCORE,6313,GO:0050686,5.6597e-02,6.0000e+00
IMP_SCORE,6314,GO:1901983,5.6573e-02,1.7000e+01
IMP_SCORE,6315,GO:0050774,5.6492e-02,6.0000e+00
IMP_SCORE,6316,GO:0035601,5.6422e-02,2.6000e+01
[truncated: 2,209,297 more chars]
