# Supplementary material for: A new approach for interpreting Random Forest models and its application to the biology of ageing
Source: Bioinformatics. 2018 Feb 16;34(14):2449–56. doi: 10.1093/bioinformatics/bty087 (PMC6041990; doi:10.1093/bioinformatics/bty087)
Supplement: Supplementary Data [file bty087_src_code_and_dataset.zip › src_code_and_dataset/results/5_false.txt]

PARAM, Using dataset: /pi/home/cug/ff79/GCWA/datasets/go.arff
PARAM, Using class: class_expression_brain
PARAM, Number of iterations: 100,200,300,
PARAM, Max. depth: 0
PARAM, Random seed: 5
PARAM, Number of random selected features used in each split: 0.5,1.0,2.0,
PARAM, Do IB undersample: false
PARAM, N. of min. positive values: 10
PARAM, N. bins: -1
STATS_LATEX_DB & go.arff & class_expression_brain & 17716 & 7491 & N:17149 / O:420 / U:147 /  \\ 
CROSSVALID_STATS_BEGIN

Correctly Classified Instances       17137               96.7318 %
Incorrectly Classified Instances       579                3.2682 %
Kappa statistic                          0.0182
Mean absolute error                      0.0293
Root mean squared error                  0.1244
Relative absolute error                 93.6516 %
Root relative squared error             99.6642 %
Total Number of Instances            17716     

=== Detailed Accuracy By Class ===

                 TP Rate  FP Rate  Precision  Recall   F-Measure  MCC      ROC Area  PRC Area  Class
                 0.999    0.989    0.968      0.999    0.983      0.046    0.703     0.983     N
                 0.014    0.001    0.300      0.014    0.027      0.061    0.739     0.098     O
                 0.000    0.000    0.000      0.000    0.000      -0.001   0.656     0.020     U
                 0.000    0.000    0.000      0.000    0.000      0.000    ?         ?         ?
Weighted Avg.    0.967    0.958    0.944      0.967    0.953      0.046    0.704     0.954     

=== Confusion Matrix ===

     a     b     c     d   <-- classified as
 17131    14     4     0 |     a = N
   414     6     0     0 |     b = O
   147     0     0     0 |     c = U
     0     0     0     0 |     d = ?

CROSSVALID_STATS_END
STATS_LATEX_ACC & go.arff & class_expression_brain & 0.944 & 0.967 & 0.953 & 0.704 & 0.954 \\ 
STATS_LATEX_ACC_PER & go.arff & class_expression_brain & 0.968 & 0.999 & 0.983 & 0.703 & 0.983 & N \\ 
STATS_LATEX_ACC_PER & go.arff & class_expression_brain & 0.300 & 0.014 & 0.027 & 0.739 & 0.098 & O \\ 
STATS_LATEX_ACC_PER & go.arff & class_expression_brain & 0.000 & 0.000 & 0.000 & 0.656 & 0.020 & U \\ 
ROCPOINTS_N,0.0633,1.0000,1.0000,0.9680,1.0000
ROCPOINTS_N,0.1167,0.9982,1.0000,0.9680,1.0000
ROCPOINTS_N,0.1533,0.9965,1.0000,0.9681,1.0000
ROCPOINTS_N,0.1700,0.9947,1.0000,0.9682,1.0000
ROCPOINTS_N,0.2200,0.9929,1.0000,0.9682,1.0000
ROCPOINTS_N,0.3000,0.9929,0.9999,0.9682,0.9999
ROCPOINTS_N,0.3400,0.9929,0.9999,0.9682,0.9999
ROCPOINTS_N,0.3550,0.9929,0.9998,0.9682,0.9998
ROCPOINTS_N,0.3700,0.9929,0.9998,0.9682,0.9998
ROCPOINTS_N,0.3733,0.9929,0.9997,0.9682,0.9997
ROCPOINTS_N,0.4000,0.9912,0.9997,0.9683,0.9997
ROCPOINTS_N,0.4131,0.9912,0.9995,0.9683,0.9995
ROCPOINTS_N,0.4133,0.9912,0.9994,0.9683,0.9994
ROCPOINTS_N,0.4167,0.9912,0.9994,0.9682,0.9994
ROCPOINTS_N,0.4200,0.9912,0.9993,0.9682,0.9993
ROCPOINTS_N,0.4300,0.9894,0.9993,0.9683,0.9993
ROCPOINTS_N,0.4567,0.9894,0.9992,0.9683,0.9992
ROCPOINTS_N,0.4633,0.9894,0.9992,0.9683,0.9992
ROCPOINTS_N,0.4667,0.9894,0.9991,0.9683,0.9991
ROCPOINTS_N,0.4800,0.9894,0.9991,0.9683,0.9991
ROCPOINTS_N,0.4867,0.9894,0.9990,0.9683,0.9990
ROCPOINTS_N,0.4967,0.9894,0.9990,0.9683,0.9990
ROCPOINTS_N,0.5000,0.9894,0.9989,0.9683,0.9989
ROCPOINTS_N,0.5200,0.9894,0.9988,0.9683,0.9988
ROCPOINTS_N,0.5233,0.9894,0.9988,0.9683,0.9988
ROCPOINTS_N,0.5261,0.9894,0.9987,0.9683,0.9987
ROCPOINTS_N,0.5300,0.9894,0.9987,0.9683,0.9987
ROCPOINTS_N,0.5400,0.9894,0.9985,0.9683,0.9985
ROCPOINTS_N,0.5467,0.9877,0.9985,0.9683,0.9985
ROCPOINTS_N,0.5515,0.9859,0.9985,0.9684,0.9985
ROCPOINTS_N,0.5567,0.9859,0.9984,0.9684,0.9984
ROCPOINTS_N,0.5613,0.9859,0.9983,0.9684,0.9983
ROCPOINTS_N,0.5616,0.9859,0.9983,0.9684,0.9983
ROCPOINTS_N,0.5633,0.9859,0.9982,0.9684,0.9982
ROCPOINTS_N,0.5661,0.9824,0.9982,0.9685,0.9982
ROCPOINTS_N,0.5733,0.9824,0.9981,0.9685,0.9981
ROCPOINTS_N,0.5767,0.9824,0.9980,0.9685,0.9980
ROCPOINTS_N,0.5800,0.9824,0.9979,0.9685,0.9979
ROCPOINTS_N,0.5817,0.9824,0.9978,0.9685,0.9978
ROCPOINTS_N,0.5833,0.9824,0.9977,0.9685,0.9977
ROCPOINTS_N,0.5900,0.9824,0.9976,0.9685,0.9976
ROCPOINTS_N,0.5967,0.9824,0.9975,0.9685,0.9975
ROCPOINTS_N,0.6033,0.9788,0.9975,0.9686,0.9975
ROCPOINTS_N,0.6039,0.9788,0.9974,0.9686,0.9974
ROCPOINTS_N,0.6079,0.9788,0.9974,0.9686,0.9974
ROCPOINTS_N,0.6100,0.9788,0.9973,0.9686,0.9973
ROCPOINTS_N,0.6124,0.9788,0.9972,0.9686,0.9972
ROCPOINTS_N,0.6133,0.9788,0.9971,0.9686,0.9971
ROCPOINTS_N,0.6146,0.9771,0.9971,0.9686,0.9971
ROCPOINTS_N,0.6167,0.9771,0.9970,0.9686,0.9970
ROCPOINTS_N,0.6200,0.9771,0.9970,0.9686,0.9970
ROCPOINTS_N,0.6233,0.9771,0.9967,0.9686,0.9967
ROCPOINTS_N,0.6267,0.9771,0.9967,0.9686,0.9967
ROCPOINTS_N,0.6333,0.9771,0.9965,0.9686,0.9965
ROCPOINTS_N,0.6367,0.9771,0.9964,0.9686,0.9964
ROCPOINTS_N,0.6400,0.9771,0.9964,0.9686,0.9964
ROCPOINTS_N,0.6433,0.9771,0.9963,0.9686,0.9963
ROCPOINTS_N,0.6467,0.9771,0.9963,0.9686,0.9963
ROCPOINTS_N,0.6500,0.9753,0.9962,0.9686,0.9962
ROCPOINTS_N,0.6533,0.9753,0.9962,0.9686,0.9962
ROCPOINTS_N,0.6558,0.9735,0.9962,0.9687,0.9962
ROCPOINTS_N,0.6567,0.9735,0.9961,0.9687,0.9961
ROCPOINTS_N,0.6600,0.9735,0.9959,0.9687,0.9959
ROCPOINTS_N,0.6633,0.9735,0.9958,0.9687,0.9958
ROCPOINTS_N,0.6667,0.9735,0.9957,0.9687,0.9957
ROCPOINTS_N,0.6700,0.9735,0.9957,0.9687,0.9957
ROCPOINTS_N,0.6733,0.9735,0.9955,0.9687,0.9955
ROCPOINTS_N,0.6800,0.9735,0.9955,0.9687,0.9955
ROCPOINTS_N,0.6822,0.9735,0.9954,0.9687,0.9954
ROCPOINTS_N,0.6833,0.9718,0.9954,0.9687,0.9954
ROCPOINTS_N,0.6867,0.9718,0.9953,0.9687,0.9953
ROCPOINTS_N,0.6900,0.9700,0.9953,0.9688,0.9953
ROCPOINTS_N,0.7000,0.9683,0.9952,0.9688,0.9952
ROCPOINTS_N,0.7033,0.9683,0.9949,0.9688,0.9949
ROCPOINTS_N,0.7067,0.9683,0.9948,0.9688,0.9948
ROCPOINTS_N,0.7125,0.9683,0.9946,0.9688,0.9946
ROCPOINTS_N,0.7133,0.9683,0.9945,0.9688,0.9945
ROCPOINTS_N,0.7167,0.9647,0.9943,0.9689,0.9943
ROCPOINTS_N,0.7200,0.9612,0.9942,0.9690,0.9942
ROCPOINTS_N,0.7233,0.9594,0.9942,0.9691,0.9942
ROCPOINTS_N,0.7242,0.9594,0.9939,0.9691,0.9939
ROCPOINTS_N,0.7267,0.9594,0.9939,0.9691,0.9939
ROCPOINTS_N,0.7277,0.9594,0.9938,0.9691,0.9938
ROCPOINTS_N,0.7298,0.9594,0.9937,0.9691,0.9937
ROCPOINTS_N,0.7300,0.9594,0.9936,0.9691,0.9936
ROCPOINTS_N,0.7333,0.9594,0.9936,0.9691,0.9936
ROCPOINTS_N,0.7400,0.9577,0.9934,0.9691,0.9934
ROCPOINTS_N,0.7433,0.9577,0.9933,0.9691,0.9933
ROCPOINTS_N,0.7467,0.9559,0.9932,0.9692,0.9932
ROCPOINTS_N,0.7500,0.9541,0.9929,0.9692,0.9929
ROCPOINTS_N,0.7533,0.9541,0.9927,0.9692,0.9927
ROCPOINTS_N,0.7554,0.9541,0.9927,0.9692,0.9927
ROCPOINTS_N,0.7567,0.9541,0.9926,0.9692,0.9926
ROCPOINTS_N,0.7600,0.9506,0.9925,0.9693,0.9925
ROCPOINTS_N,0.7631,0.9471,0.9921,0.9694,0.9921
ROCPOINTS_N,0.7633,0.9471,0.9921,0.9694,0.9921
ROCPOINTS_N,0.7667,0.9471,0.9918,0.9694,0.9918
ROCPOINTS_N,0.7700,0.9471,0.9917,0.9694,0.9917
ROCPOINTS_N,0.7733,0.9436,0.9915,0.9695,0.9915
ROCPOINTS_N,0.7761,0.9400,0.9912,0.9696,0.9912
ROCPOINTS_N,0.7767,0.9400,0.9911,0.9696,0.9911
ROCPOINTS_N,0.7800,0.9365,0.9910,0.9697,0.9910
ROCPOINTS_N,0.7816,0.9347,0.9908,0.9698,0.9908
ROCPOINTS_N,0.7833,0.9347,0.9907,0.9697,0.9907
ROCPOINTS_N,0.7867,0.9347,0.9903,0.9697,0.9903
ROCPOINTS_N,0.7889,0.9330,0.9900,0.9698,0.9900
ROCPOINTS_N,0.7900,0.9330,0.9900,0.9698,0.9900
ROCPOINTS_N,0.7920,0.9312,0.9898,0.9698,0.9898
ROCPOINTS_N,0.7933,0.9312,0.9897,0.9698,0.9897
ROCPOINTS_N,0.7967,0.9277,0.9894,0.9699,0.9894
ROCPOINTS_N,0.8000,0.9259,0.9891,0.9700,0.9891
ROCPOINTS_N,0.8033,0.9259,0.9885,0.9700,0.9885
ROCPOINTS_N,0.8042,0.9259,0.9882,0.9700,0.9882
ROCPOINTS_N,0.8067,0.9259,0.9881,0.9699,0.9881
ROCPOINTS_N,0.8078,0.9206,0.9877,0.9701,0.9877
ROCPOINTS_N,0.8100,0.9206,0.9876,0.9701,0.9876
ROCPOINTS_N,0.8133,0.9153,0.9871,0.9703,0.9871
ROCPOINTS_N,0.8167,0.9101,0.9866,0.9704,0.9866
ROCPOINTS_N,0.8177,0.9065,0.9862,0.9705,0.9862
ROCPOINTS_N,0.8200,0.9065,0.9862,0.9705,0.9862
ROCPOINTS_N,0.8233,0.8995,0.9855,0.9707,0.9855
ROCPOINTS_N,0.8267,0.8942,0.9847,0.9709,0.9847
ROCPOINTS_N,0.8268,0.8907,0.9838,0.9709,0.9838
ROCPOINTS_N,0.8288,0.8889,0.9838,0.9710,0.9838
ROCPOINTS_N,0.8300,0.8889,0.9837,0.9710,0.9837
ROCPOINTS_N,0.8330,0.8889,0.9829,0.9710,0.9829
ROCPOINTS_N,0.8333,0.8889,0.9829,0.9710,0.9829
ROCPOINTS_N,0.8367,0.8889,0.9816,0.9709,0.9816
ROCPOINTS_N,0.8400,0.8871,0.9809,0.9710,0.9809
ROCPOINTS_N,0.8403,0.8836,0.9798,0.9710,0.9798
ROCPOINTS_N,0.8433,0.8818,0.9798,0.9711,0.9798
ROCPOINTS_N,0.8456,0.8801,0.9790,0.9711,0.9790
ROCPOINTS_N,0.8462,0.8801,0.9789,0.9711,0.9789
ROCPOINTS_N,0.8464,0.8801,0.9789,0.9711,0.9789
ROCPOINTS_N,0.8467,0.8801,0.9788,0.9711,0.9788
ROCPOINTS_N,0.8485,0.8748,0.9775,0.9713,0.9775
ROCPOINTS_N,0.8500,0.8748,0.9775,0.9713,0.9775
ROCPOINTS_N,0.8505,0.8642,0.9763,0.9716,0.9763
ROCPOINTS_N,0.8522,0.8642,0.9763,0.9716,0.9763
ROCPOINTS_N,0.8533,0.8642,0.9762,0.9716,0.9762
ROCPOINTS_N,0.8567,0.8589,0.9748,0.9717,0.9748
ROCPOINTS_N,0.8583,0.8536,0.9733,0.9718,0.9733
ROCPOINTS_N,0.8600,0.8536,0.9732,0.9718,0.9732
ROCPOINTS_N,0.8633,0.8501,0.9713,0.9719,0.9713
ROCPOINTS_N,0.8661,0.8466,0.9697,0.9719,0.9697
ROCPOINTS_N,0.8667,0.8466,0.9697,0.9719,0.9697
ROCPOINTS_N,0.8678,0.8395,0.9680,0.9721,0.9680
ROCPOINTS_N,0.8685,0.8395,0.9679,0.9721,0.9679
ROCPOINTS_N,0.8688,0.8395,0.9679,0.9721,0.9679
ROCPOINTS_N,0.8700,0.8395,0.9678,0.9721,0.9678
ROCPOINTS_N,0.8733,0.8360,0.9660,0.9722,0.9660
ROCPOINTS_N,0.8734,0.8272,0.9642,0.9724,0.9642
ROCPOINTS_N,0.8760,0.8272,0.9641,0.9724,0.9641
ROCPOINTS_N,0.8761,0.8272,0.9641,0.9724,0.9641
ROCPOINTS_N,0.8767,0.8272,0.9640,0.9724,0.9640
ROCPOINTS_N,0.8775,0.8201,0.9613,0.9726,0.9613
ROCPOINTS_N,0.8776,0.8201,0.9612,0.9726,0.9612
ROCPOINTS_N,0.8788,0.8201,0.9612,0.9726,0.9612
ROCPOINTS_N,0.8789,0.8201,0.9611,0.9726,0.9611
ROCPOINTS_N,0.8794,0.8201,0.9610,0.9726,0.9610
ROCPOINTS_N,0.8799,0.8201,0.9609,0.9726,0.9609
ROCPOINTS_N,0.8800,0.8201,0.9608,0.9726,0.9608
ROCPOINTS_N,0.8807,0.8113,0.9584,0.9728,0.9584
ROCPOINTS_N,0.8811,0.8113,0.9583,0.9728,0.9583
ROCPOINTS_N,0.8817,0.8113,0.9582,0.9728,0.9582
ROCPOINTS_N,0.8828,0.8113,0.9582,0.9728,0.9582
ROCPOINTS_N,0.8833,0.8113,0.9581,0.9728,0.9581
ROCPOINTS_N,0.8835,0.8025,0.9558,0.9730,0.9558
ROCPOINTS_N,0.8850,0.8025,0.9557,0.9730,0.9557
ROCPOINTS_N,0.8867,0.8025,0.9557,0.9730,0.9557
ROCPOINTS_N,0.8895,0.7972,0.9530,0.9731,0.9530
ROCPOINTS_N,0.8895,0.7972,0.9529,0.9731,0.9529
ROCPOINTS_N,0.8900,0.7972,0.9528,0.9731,0.9528
ROCPOINTS_N,0.8907,0.7954,0.9501,0.9731,0.9501
ROCPOINTS_N,0.8917,0.7954,0.9501,0.9731,0.9501
ROCPOINTS_N,0.8920,0.7954,0.9500,0.9731,0.9500
ROCPOINTS_N,0.8933,0.7954,0.9499,0.9731,0.9499
ROCPOINTS_N,0.8942,0.7919,0.9469,0.9731,0.9469
ROCPOINTS_N,0.8946,0.7919,0.9468,0.9731,0.9468
ROCPOINTS_N,0.8961,0.7919,0.9468,0.9731,0.9468
ROCPOINTS_N,0.8967,0.7919,0.9467,0.9731,0.9467
ROCPOINTS_N,0.8987,0.7813,0.9436,0.9734,0.9436
ROCPOINTS_N,0.9000,0.7813,0.9436,0.9734,0.9436
ROCPOINTS_N,0.9022,0.7707,0.9401,0.9736,0.9401
ROCPOINTS_N,0.9022,0.7707,0.9400,0.9736,0.9400
ROCPOINTS_N,0.9027,0.7707,0.9399,0.9736,0.9399
ROCPOINTS_N,0.9033,0.7707,0.9399,0.9736,0.9399
ROCPOINTS_N,0.9040,0.7601,0.9360,0.9739,0.9360
ROCPOINTS_N,0.9064,0.7584,0.9360,0.9739,0.9360
ROCPOINTS_N,0.9066,0.7584,0.9360,0.9739,0.9360
ROCPOINTS_N,0.9067,0.7584,0.9359,0.9739,0.9359
ROCPOINTS_N,0.9087,0.7460,0.9308,0.9742,0.9308
ROCPOINTS_N,0.9088,0.7460,0.9308,0.9742,0.9308
ROCPOINTS_N,0.9093,0.7460,0.9305,0.9742,0.9305
ROCPOINTS_N,0.9099,0.7460,0.9305,0.9742,0.9305
ROCPOINTS_N,0.9100,0.7460,0.9304,0.9742,0.9304
ROCPOINTS_N,0.9117,0.7249,0.9253,0.9748,0.9253
ROCPOINTS_N,0.9122,0.7249,0.9252,0.9748,0.9252
ROCPOINTS_N,0.9125,0.7249,0.9252,0.9747,0.9252
ROCPOINTS_N,0.9133,0.7231,0.9252,0.9748,0.9252
ROCPOINTS_N,0.9139,0.7108,0.9197,0.9751,0.9197
ROCPOINTS_N,0.9141,0.7108,0.9196,0.9751,0.9196
ROCPOINTS_N,0.9144,0.7108,0.9195,0.9751,0.9195
ROCPOINTS_N,0.9160,0.7108,0.9194,0.9751,0.9194
ROCPOINTS_N,0.9167,0.7108,0.9194,0.9751,0.9194
ROCPOINTS_N,0.9170,0.7019,0.9137,0.9752,0.9137
ROCPOINTS_N,0.9187,0.7019,0.9136,0.9752,0.9136
ROCPOINTS_N,0.9189,0.7019,0.9136,0.9752,0.9136
ROCPOINTS_N,0.9189,0.7019,0.9135,0.9752,0.9135
ROCPOINTS_N,0.9193,0.7019,0.9135,0.9752,0.9135
ROCPOINTS_N,0.9193,0.7019,0.9134,0.9752,0.9134
ROCPOINTS_N,0.9200,0.7019,0.9133,0.9752,0.9133
ROCPOINTS_N,0.9217,0.6896,0.9065,0.9755,0.9065
ROCPOINTS_N,0.9226,0.6896,0.9064,0.9755,0.9064
ROCPOINTS_N,0.9233,0.6896,0.9064,0.9755,0.9064
ROCPOINTS_N,0.9233,0.6896,0.9062,0.9755,0.9062
ROCPOINTS_N,0.9235,0.6720,0.9002,0.9759,0.9002
ROCPOINTS_N,0.9237,0.6720,0.9001,0.9759,0.9001
ROCPOINTS_N,0.9241,0.6720,0.9001,0.9759,0.9001
ROCPOINTS_N,0.9250,0.6720,0.9000,0.9759,0.9000
ROCPOINTS_N,0.9259,0.6720,0.8999,0.9759,0.8999
ROCPOINTS_N,0.9260,0.6720,0.8999,0.9759,0.8999
ROCPOINTS_N,0.9264,0.6720,0.8998,0.9759,0.8998
ROCPOINTS_N,0.9266,0.6720,0.8998,0.9759,0.8998
ROCPOINTS_N,0.9267,0.6720,0.8997,0.9759,0.8997
ROCPOINTS_N,0.9272,0.6614,0.8920,0.9761,0.8920
ROCPOINTS_N,0.9276,0.6614,0.8919,0.9761,0.8919
ROCPOINTS_N,0.9278,0.6614,0.8919,0.9761,0.8919
ROCPOINTS_N,0.9283,0.6614,0.8918,0.9761,0.8918
ROCPOINTS_N,0.9296,0.6614,0.8918,0.9761,0.8918
ROCPOINTS_N,0.9296,0.6614,0.8917,0.9761,0.8917
ROCPOINTS_N,0.9300,0.6614,0.8917,0.9761,0.8917
ROCPOINTS_N,0.9306,0.6420,0.8843,0.9766,0.8843
ROCPOINTS_N,0.9309,0.6420,0.8842,0.9766,0.8842
ROCPOINTS_N,0.9314,0.6420,0.8842,0.9766,0.8842
ROCPOINTS_N,0.9316,0.6420,0.8841,0.9766,0.8841
ROCPOINTS_N,0.9317,0.6420,0.8841,0.9766,0.8841
ROCPOINTS_N,0.9329,0.6420,0.8840,0.9766,0.8840
ROCPOINTS_N,0.9333,0.6420,0.8840,0.9766,0.8840
ROCPOINTS_N,0.9339,0.6261,0.8757,0.9769,0.8757
ROCPOINTS_N,0.9342,0.6261,0.8756,0.9769,0.8756
ROCPOINTS_N,0.9345,0.6261,0.8756,0.9769,0.8756
ROCPOINTS_N,0.9350,0.6261,0.8755,0.9769,0.8755
ROCPOINTS_N,0.9353,0.6261,0.8754,0.9769,0.8754
ROCPOINTS_N,0.9361,0.6261,0.8753,0.9769,0.8753
ROCPOINTS_N,0.9362,0.6261,0.8753,0.9769,0.8753
ROCPOINTS_N,0.9363,0.6261,0.8752,0.9769,0.8752
ROCPOINTS_N,0.9364,0.6261,0.8752,0.9769,0.8752
ROCPOINTS_N,0.9367,0.6261,0.8751,0.9769,0.8751
ROCPOINTS_N,0.9370,0.6120,0.8649,0.9771,0.8649
ROCPOINTS_N,0.9375,0.6120,0.8648,0.9771,0.8648
ROCPOINTS_N,0.9379,0.6120,0.8648,0.9771,0.8648
ROCPOINTS_N,0.9381,0.6120,0.8647,0.9771,0.8647
ROCPOINTS_N,0.9389,0.6120,0.8647,0.9771,0.8647
ROCPOINTS_N,0.9390,0.6120,0.8646,0.9771,0.8646
ROCPOINTS_N,0.9392,0.6120,0.8645,0.9771,0.8645
ROCPOINTS_N,0.9397,0.6120,0.8644,0.9771,0.8644
ROCPOINTS_N,0.9398,0.6120,0.8644,0.9771,0.8644
ROCPOINTS_N,0.9398,0.6120,0.8643,0.9771,0.8643
ROCPOINTS_N,0.9400,0.6120,0.8642,0.9771,0.8642
ROCPOINTS_N,0.9411,0.5961,0.8536,0.9774,0.8536
ROCPOINTS_N,0.9412,0.5961,0.8536,0.9774,0.8536
ROCPOINTS_N,0.9417,0.5961,0.8535,0.9774,0.8535
ROCPOINTS_N,0.9419,0.5961,0.8533,0.9774,0.8533
ROCPOINTS_N,0.9422,0.5961,0.8532,0.9774,0.8532
ROCPOINTS_N,0.9429,0.5961,0.8532,0.9774,0.8532
ROCPOINTS_N,0.9433,0.5944,0.8531,0.9775,0.8531
ROCPOINTS_N,0.9433,0.5944,0.8529,0.9775,0.8529
ROCPOINTS_N,0.9442,0.5714,0.8406,0.9780,0.8406
ROCPOINTS_N,0.9444,0.5714,0.8406,0.9780,0.8406
ROCPOINTS_N,0.9447,0.5714,0.8404,0.9780,0.8404
ROCPOINTS_N,0.9450,0.5714,0.8402,0.9780,0.8402
ROCPOINTS_N,0.9454,0.5714,0.8401,0.9780,0.8401
ROCPOINTS_N,0.9467,0.5714,0.8400,0.9780,0.8400
ROCPOINTS_N,0.9475,0.5573,0.8269,0.9782,0.8269
ROCPOINTS_N,0.9475,0.5573,0.8268,0.9782,0.8268
ROCPOINTS_N,0.9480,0.5573,0.8267,0.9782,0.8267
ROCPOINTS_N,0.9482,0.5573,0.8265,0.9782,0.8265
ROCPOINTS_N,0.9483,0.5573,0.8265,0.9782,0.8265
ROCPOINTS_N,0.9483,0.5573,0.8263,0.9782,0.8263
ROCPOINTS_N,0.9487,0.5573,0.8263,0.9782,0.8263
ROCPOINTS_N,0.9490,0.5573,0.8262,0.9782,0.8262
ROCPOINTS_N,0.9496,0.5573,0.8261,0.9782,0.8261
ROCPOINTS_N,0.9498,0.5573,0.8260,0.9782,0.8260
ROCPOINTS_N,0.9500,0.5573,0.8259,0.9782,0.8259
ROCPOINTS_N,0.9506,0.5326,0.8107,0.9787,0.8107
ROCPOINTS_N,0.9507,0.5326,0.8106,0.9787,0.8106
ROCPOINTS_N,0.9507,0.5326,0.8105,0.9787,0.8105
ROCPOINTS_N,0.9508,0.5326,0.8104,0.9787,0.8104
ROCPOINTS_N,0.9508,0.5326,0.8103,0.9787,0.8103
ROCPOINTS_N,0.9511,0.5326,0.8103,0.9787,0.8103
ROCPOINTS_N,0.9511,0.5326,0.8101,0.9787,0.8101
ROCPOINTS_N,0.9513,0.5326,0.8100,0.9787,0.8100
ROCPOINTS_N,0.9518,0.5326,0.8099,0.9787,0.8099
ROCPOINTS_N,0.9520,0.5326,0.8098,0.9787,0.8098
ROCPOINTS_N,0.9528,0.5326,0.8097,0.9787,0.8097
ROCPOINTS_N,0.9531,0.5326,0.8096,0.9787,0.8096
ROCPOINTS_N,0.9532,0.5326,0.8096,0.9787,0.8096
ROCPOINTS_N,0.9533,0.5326,0.8095,0.9787,0.8095
ROCPOINTS_N,0.9533,0.5326,0.8094,0.9787,0.8094
ROCPOINTS_N,0.9537,0.5044,0.7943,0.9794,0.7943
ROCPOINTS_N,0.9539,0.5044,0.7942,0.9794,0.7942
ROCPOINTS_N,0.9539,0.5044,0.7942,0.9794,0.7942
ROCPOINTS_N,0.9543,0.5044,0.7941,0.9794,0.7941
ROCPOINTS_N,0.9544,0.5044,0.7940,0.9794,0.7940
ROCPOINTS_N,0.9547,0.5044,0.7940,0.9794,0.7940
ROCPOINTS_N,0.9548,0.5044,0.7939,0.9794,0.7939
ROCPOINTS_N,0.9549,0.5044,0.7938,0.9794,0.7938
ROCPOINTS_N,0.9550,0.5044,0.7937,0.9794,0.7937
ROCPOINTS_N,0.9552,0.5044,0.7936,0.9794,0.7936
ROCPOINTS_N,0.9556,0.5044,0.7935,0.9794,0.7935
ROCPOINTS_N,0.9556,0.5044,0.7933,0.9794,0.7933
ROCPOINTS_N,0.9556,0.5044,0.7933,0.9794,0.7933
ROCPOINTS_N,0.9560,0.5044,0.7932,0.9794,0.7932
ROCPOINTS_N,0.9562,0.5044,0.7932,0.9794,0.7932
ROCPOINTS_N,0.9564,0.5044,0.7931,0.9794,0.7931
ROCPOINTS_N,0.9565,0.5044,0.7930,0.9794,0.7930
ROCPOINTS_N,0.9566,0.5044,0.7930,0.9794,0.7930
ROCPOINTS_N,0.9567,0.5044,0.7929,0.9794,0.7929
ROCPOINTS_N,0.9570,0.4797,0.7738,0.9799,0.7738
ROCPOINTS_N,0.9577,0.4797,0.7737,0.9799,0.7737
ROCPOINTS_N,0.9583,0.4797,0.7737,0.9799,0.7737
ROCPOINTS_N,0.9589,0.4797,0.7736,0.9799,0.7736
ROCPOINTS_N,0.9589,0.4797,0.7734,0.9799,0.7734
ROCPOINTS_N,0.9592,0.4797,0.7733,0.9799,0.7733
ROCPOINTS_N,0.9592,0.4797,0.7733,0.9799,0.7733
ROCPOINTS_N,0.9592,0.4797,0.7732,0.9799,0.7732
ROCPOINTS_N,0.9594,0.4797,0.7730,0.9799,0.7730
ROCPOINTS_N,0.9600,0.4797,0.7730,0.9799,0.7730
ROCPOINTS_N,0.9604,0.4515,0.7536,0.9806,0.7536
ROCPOINTS_N,0.9612,0.4515,0.7530,0.9806,0.7530
ROCPOINTS_N,0.9615,0.4515,0.7529,0.9806,0.7529
ROCPOINTS_N,0.9616,0.4515,0.7528,0.9806,0.7528
ROCPOINTS_N,0.9617,0.4515,0.7528,0.9806,0.7528
ROCPOINTS_N,0.9618,0.4497,0.7527,0.9806,0.7527
ROCPOINTS_N,0.9619,0.4497,0.7526,0.9806,0.7526
ROCPOINTS_N,0.9619,0.4480,0.7526,0.9807,0.7526
ROCPOINTS_N,0.9620,0.4480,0.7519,0.9807,0.7519
ROCPOINTS_N,0.9621,0.4480,0.7519,0.9807,0.7519
ROCPOINTS_N,0.9622,0.4480,0.7518,0.9807,0.7518
ROCPOINTS_N,0.9623,0.4480,0.7517,0.9807,0.7517
ROCPOINTS_N,0.9624,0.4480,0.7514,0.9807,0.7514
ROCPOINTS_N,0.9624,0.4480,0.7513,0.9807,0.7513
ROCPOINTS_N,0.9630,0.4480,0.7512,0.9807,0.7512
ROCPOINTS_N,0.9630,0.4480,0.7508,0.9807,0.7508
ROCPOINTS_N,0.9632,0.4480,0.7508,0.9807,0.7508
ROCPOINTS_N,0.9632,0.4480,0.7507,0.9807,0.7507
ROCPOINTS_N,0.9633,0.4480,0.7507,0.9807,0.7507
ROCPOINTS_N,0.9636,0.4233,0.7280,0.9811,0.7280
ROCPOINTS_N,0.9639,0.4233,0.7279,0.9811,0.7279
ROCPOINTS_N,0.9642,0.4233,0.7279,0.9811,0.7279
ROCPOINTS_N,0.9643,0.4233,0.7277,0.9811,0.7277
ROCPOINTS_N,0.9643,0.4233,0.7277,0.9811,0.7277
ROCPOINTS_N,0.9644,0.4233,0.7273,0.9811,0.7273
ROCPOINTS_N,0.9645,0.4233,0.7272,0.9811,0.7272
ROCPOINTS_N,0.9647,0.4233,0.7272,0.9811,0.7272
ROCPOINTS_N,0.9649,0.4233,0.7271,0.9811,0.7271
ROCPOINTS_N,0.9650,0.4233,0.7270,0.9811,0.7270
ROCPOINTS_N,0.9652,0.4233,0.7268,0.9811,0.7268
ROCPOINTS_N,0.9656,0.4233,0.7267,0.9811,0.7267
ROCPOINTS_N,0.9656,0.4233,0.7267,0.9811,0.7267
ROCPOINTS_N,0.9658,0.4233,0.7266,0.9811,0.7266
ROCPOINTS_N,0.9661,0.4233,0.7265,0.9811,0.7265
ROCPOINTS_N,0.9664,0.4233,0.7265,0.9811,0.7265
ROCPOINTS_N,0.9664,0.4233,0.7264,0.9811,0.7264
ROCPOINTS_N,0.9664,0.4233,0.7263,0.9811,0.7263
ROCPOINTS_N,0.9664,0.4233,0.7259,0.9811,0.7259
ROCPOINTS_N,0.9665,0.4233,0.7257,0.9811,0.7257
ROCPOINTS_N,0.9666,0.4233,0.7256,0.9811,0.7256
ROCPOINTS_N,0.9666,0.4233,0.7256,0.9811,0.7256
ROCPOINTS_N,0.9666,0.4233,0.7255,0.9811,0.7255
ROCPOINTS_N,0.9667,0.4233,0.7253,0.9811,0.7253
ROCPOINTS_N,0.9667,0.3968,0.7026,0.9817,0.7026
ROCPOINTS_N,0.9669,0.3968,0.7023,0.9817,0.7023
ROCPOINTS_N,0.9671,0.3968,0.7022,0.9817,0.7022
ROCPOINTS_N,0.9672,0.3968,0.7021,0.9817,0.7021
ROCPOINTS_N,0.9672,0.3968,0.7021,0.9817,0.7021
ROCPOINTS_N,0.9674,0.3968,0.7020,0.9817,0.7020
ROCPOINTS_N,0.9674,0.3968,0.7020,0.9817,0.7020
ROCPOINTS_N,0.9678,0.3968,0.7019,0.9817,0.7019
ROCPOINTS_N,0.9680,0.3968,0.7018,0.9816,0.7018
ROCPOINTS_N,0.9681,0.3968,0.7017,0.9816,0.7017
ROCPOINTS_N,0.9682,0.3968,0.7017,0.9816,0.7017
ROCPOINTS_N,0.9683,0.3968,0.7016,0.9816,0.7016
ROCPOINTS_N,0.9684,0.3968,0.7015,0.9816,0.7015
ROCPOINTS_N,0.9685,0.3968,0.7014,0.9816,0.7014
ROCPOINTS_N,0.9686,0.3968,0.7014,0.9816,0.7014
ROCPOINTS_N,0.9686,0.3951,0.7014,0.9817,0.7014
ROCPOINTS_N,0.9687,0.3951,0.7013,0.9817,0.7013
ROCPOINTS_N,0.9688,0.3951,0.7011,0.9817,0.7011
ROCPOINTS_N,0.9689,0.3951,0.7009,0.9817,0.7009
ROCPOINTS_N,0.9692,0.3951,0.7009,0.9817,0.7009
ROCPOINTS_N,0.9693,0.3951,0.7008,0.9817,0.7008
ROCPOINTS_N,0.9696,0.3951,0.7007,0.9817,0.7007
ROCPOINTS_N,0.9697,0.3951,0.7007,0.9817,0.7007
ROCPOINTS_N,0.9700,0.3951,0.7006,0.9817,0.7006
ROCPOINTS_N,0.9705,0.3704,0.6746,0.9822,0.6746
ROCPOINTS_N,0.9707,0.3704,0.6745,0.9822,0.6745
ROCPOINTS_N,0.9709,0.3704,0.6743,0.9822,0.6743
ROCPOINTS_N,0.9711,0.3704,0.6742,0.9822,0.6742
ROCPOINTS_N,0.9713,0.3704,0.6742,0.9822,0.6742
ROCPOINTS_N,0.9713,0.3704,0.6741,0.9822,0.6741
ROCPOINTS_N,0.9713,0.3704,0.6740,0.9822,0.6740
ROCPOINTS_N,0.9715,0.3704,0.6740,0.9822,0.6740
ROCPOINTS_N,0.9717,0.3704,0.6737,0.9821,0.6737
ROCPOINTS_N,0.9718,0.3704,0.6734,0.9821,0.6734
ROCPOINTS_N,0.9722,0.3704,0.6733,0.9821,0.6733
ROCPOINTS_N,0.9727,0.3704,0.6733,0.9821,0.6733
ROCPOINTS_N,0.9728,0.3704,0.6732,0.9821,0.6732
ROCPOINTS_N,0.9729,0.3704,0.6732,0.9821,0.6732
ROCPOINTS_N,0.9731,0.3704,0.6731,0.9821,0.6731
ROCPOINTS_N,0.9732,0.3704,0.6730,0.9821,0.6730
ROCPOINTS_N,0.9733,0.3704,0.6729,0.9821,0.6729
ROCPOINTS_N,0.9734,0.3351,0.6439,0.9831,0.6439
ROCPOINTS_N,0.9735,0.3351,0.6438,0.9831,0.6438
ROCPOINTS_N,0.9735,0.3351,0.6438,0.9831,0.6438
ROCPOINTS_N,0.9736,0.3351,0.6437,0.9831,0.6437
ROCPOINTS_N,0.9739,0.3351,0.6436,0.9831,0.6436
ROCPOINTS_N,0.9740,0.3351,0.6435,0.9831,0.6435
ROCPOINTS_N,0.9744,0.3351,0.6432,0.9831,0.6432
ROCPOINTS_N,0.9744,0.3351,0.6432,0.9831,0.6432
ROCPOINTS_N,0.9745,0.3333,0.6431,0.9832,0.6431
ROCPOINTS_N,0.9746,0.3333,0.6430,0.9831,0.6430
ROCPOINTS_N,0.9750,0.3333,0.6430,0.9831,0.6430
ROCPOINTS_N,0.9750,0.3333,0.6429,0.9831,0.6429
ROCPOINTS_N,0.9753,0.3333,0.6425,0.9831,0.6425
ROCPOINTS_N,0.9754,0.3333,0.6424,0.9831,0.6424
ROCPOINTS_N,0.9756,0.3333,0.6423,0.9831,0.6423
ROCPOINTS_N,0.9756,0.3333,0.6423,0.9831,0.6423
ROCPOINTS_N,0.9757,0.3333,0.6422,0.9831,0.6422
ROCPOINTS_N,0.9757,0.3333,0.6421,0.9831,0.6421
ROCPOINTS_N,0.9758,0.3333,0.6421,0.9831,0.6421
ROCPOINTS_N,0.9758,0.3333,0.6420,0.9831,0.6420
ROCPOINTS_N,0.9760,0.3333,0.6420,0.9831,0.6420
ROCPOINTS_N,0.9761,0.3333,0.6419,0.9831,0.6419
ROCPOINTS_N,0.9762,0.3333,0.6418,0.9831,0.6418
ROCPOINTS_N,0.9763,0.3333,0.6418,0.9831,0.6418
ROCPOINTS_N,0.9763,0.3333,0.6417,0.9831,0.6417
ROCPOINTS_N,0.9764,0.3333,0.6417,0.9831,0.6417
ROCPOINTS_N,0.9764,0.3333,0.6416,0.9831,0.6416
ROCPOINTS_N,0.9766,0.3333,0.6416,0.9831,0.6416
ROCPOINTS_N,0.9766,0.3333,0.6415,0.9831,0.6415
ROCPOINTS_N,0.9767,0.3333,0.6414,0.9831,0.6414
ROCPOINTS_N,0.9768,0.3051,0.6098,0.9837,0.6098
ROCPOINTS_N,0.9771,0.3051,0.6097,0.9837,0.6097
ROCPOINTS_N,0.9772,0.3051,0.6097,0.9837,0.6097
ROCPOINTS_N,0.9775,0.3051,0.6096,0.9837,0.6096
ROCPOINTS_N,0.9776,0.3051,0.6095,0.9837,0.6095
ROCPOINTS_N,0.9778,0.3051,0.6094,0.9837,0.6094
ROCPOINTS_N,0.9778,0.3051,0.6094,0.9837,0.6094
ROCPOINTS_N,0.9778,0.3051,0.6092,0.9837,0.6092
ROCPOINTS_N,0.9783,0.3051,0.6091,0.9837,0.6091
ROCPOINTS_N,0.9784,0.3051,0.6088,0.9837,0.6088
ROCPOINTS_N,0.9789,0.3051,0.6088,0.9837,0.6088
ROCPOINTS_N,0.9790,0.3034,0.6084,0.9838,0.6084
ROCPOINTS_N,0.9790,0.3034,0.6084,0.9838,0.6084
ROCPOINTS_N,0.9792,0.3034,0.6083,0.9838,0.6083
ROCPOINTS_N,0.9793,0.3034,0.6083,0.9838,0.6083
ROCPOINTS_N,0.9795,0.3034,0.6081,0.9838,0.6081
ROCPOINTS_N,0.9795,0.3034,0.6081,0.9838,0.6081
ROCPOINTS_N,0.9796,0.3034,0.6080,0.9838,0.6080
ROCPOINTS_N,0.9796,0.3034,0.6080,0.9838,0.6080
ROCPOINTS_N,0.9797,0.3034,0.6079,0.9838,0.6079
ROCPOINTS_N,0.9798,0.3034,0.6078,0.9838,0.6078
ROCPOINTS_N,0.9799,0.3034,0.6078,0.9838,0.6078
ROCPOINTS_N,0.9800,0.3016,0.6078,0.9839,0.6078
ROCPOINTS_N,0.9803,0.2751,0.5712,0.9843,0.5712
ROCPOINTS_N,0.9806,0.2751,0.5712,0.9843,0.5712
ROCPOINTS_N,0.9806,0.2751,0.5711,0.9843,0.5711
ROCPOINTS_N,0.9807,0.2751,0.5711,0.9843,0.5711
ROCPOINTS_N,0.9808,0.2751,0.5710,0.9843,0.5710
ROCPOINTS_N,0.9808,0.2751,0.5709,0.9843,0.5709
ROCPOINTS_N,0.9808,0.2751,0.5709,0.9843,0.5709
ROCPOINTS_N,0.9811,0.2751,0.5708,0.9843,0.5708
ROCPOINTS_N,0.9812,0.2751,0.5708,0.9843,0.5708
ROCPOINTS_N,0.9813,0.2751,0.5707,0.9843,0.5707
ROCPOINTS_N,0.9813,0.2751,0.5706,0.9843,0.5706
ROCPOINTS_N,0.9815,0.2751,0.5706,0.9843,0.5706
ROCPOINTS_N,0.9816,0.2751,0.5705,0.9843,0.5705
ROCPOINTS_N,0.9817,0.2751,0.5705,0.9843,0.5705
ROCPOINTS_N,0.9817,0.2751,0.5703,0.9843,0.5703
ROCPOINTS_N,0.9822,0.2751,0.5702,0.9843,0.5702
ROCPOINTS_N,0.9822,0.2751,0.5702,0.9843,0.5702
ROCPOINTS_N,0.9823,0.2751,0.5701,0.9843,0.5701
ROCPOINTS_N,0.9825,0.2734,0.5698,0.9844,0.5698
ROCPOINTS_N,0.9827,0.2698,0.5697,0.9846,0.5697
ROCPOINTS_N,0.9828,0.2698,0.5697,0.9846,0.5697
ROCPOINTS_N,0.9828,0.2681,0.5695,0.9847,0.5695
ROCPOINTS_N,0.9830,0.2681,0.5695,0.9847,0.5695
ROCPOINTS_N,0.9831,0.2681,0.5694,0.9847,0.5694
ROCPOINTS_N,0.9831,0.2681,0.5694,0.9847,0.5694
ROCPOINTS_N,0.9833,0.2681,0.5693,0.9847,0.5693
ROCPOINTS_N,0.9833,0.2681,0.5692,0.9847,0.5692
ROCPOINTS_N,0.9833,0.2681,0.5691,0.9847,0.5691
ROCPOINTS_N,0.9833,0.2681,0.5691,0.9847,0.5691
ROCPOINTS_N,0.9839,0.2469,0.5262,0.9847,0.5262
ROCPOINTS_N,0.9839,0.2469,0.5262,0.9847,0.5262
ROCPOINTS_N,0.9840,0.2469,0.5261,0.9847,0.5261
ROCPOINTS_N,0.9842,0.2451,0.5260,0.9848,0.5260
ROCPOINTS_N,0.9843,0.2451,0.5260,0.9848,0.5260
ROCPOINTS_N,0.9843,0.2451,0.5259,0.9848,0.5259
ROCPOINTS_N,0.9844,0.2451,0.5259,0.9848,0.5259
ROCPOINTS_N,0.9844,0.2451,0.5258,0.9848,0.5258
ROCPOINTS_N,0.9848,0.2451,0.5257,0.9848,0.5257
ROCPOINTS_N,0.9848,0.2451,0.5257,0.9848,0.5257
ROCPOINTS_N,0.9849,0.2451,0.5256,0.9848,0.5256
ROCPOINTS_N,0.9850,0.2451,0.5256,0.9848,0.5256
ROCPOINTS_N,0.9853,0.2451,0.5253,0.9848,0.5253
ROCPOINTS_N,0.9854,0.2451,0.5252,0.9848,0.5252
ROCPOINTS_N,0.9855,0.2451,0.5252,0.9848,0.5252
ROCPOINTS_N,0.9855,0.2451,0.5242,0.9848,0.5242
ROCPOINTS_N,0.9856,0.2451,0.5241,0.9848,0.5241
ROCPOINTS_N,0.9857,0.2451,0.5241,0.9848,0.5241
ROCPOINTS_N,0.9857,0.2451,0.5239,0.9848,0.5239
ROCPOINTS_N,0.9858,0.2451,0.5239,0.9848,0.5239
ROCPOINTS_N,0.9858,0.2451,0.5238,0.9848,0.5238
ROCPOINTS_N,0.9859,0.2451,0.5237,0.9848,0.5237
ROCPOINTS_N,0.9860,0.2451,0.5236,0.9848,0.5236
ROCPOINTS_N,0.9861,0.2451,0.5235,0.9848,0.5235
ROCPOINTS_N,0.9862,0.2451,0.5235,0.9848,0.5235
ROCPOINTS_N,0.9862,0.2451,0.5234,0.9848,0.5234
ROCPOINTS_N,0.9864,0.2451,0.5224,0.9847,0.5224
ROCPOINTS_N,0.9864,0.2451,0.5223,0.9847,0.5223
ROCPOINTS_N,0.9864,0.2451,0.5222,0.9847,0.5222
ROCPOINTS_N,0.9865,0.2451,0.5215,0.9847,0.5215
ROCPOINTS_N,0.9865,0.2451,0.5214,0.9847,0.5214
ROCPOINTS_N,0.9865,0.2451,0.5214,0.9847,0.5214
ROCPOINTS_N,0.9866,0.2451,0.5213,0.9847,0.5213
ROCPOINTS_N,0.9866,0.2451,0.5213,0.9847,0.5213
ROCPOINTS_N,0.9866,0.2451,0.5189,0.9846,0.5189
ROCPOINTS_N,0.9866,0.2451,0.5176,0.9846,0.5176
ROCPOINTS_N,0.9866,0.2451,0.5176,0.9846,0.5176
ROCPOINTS_N,0.9866,0.2451,0.5175,0.9846,0.5175
ROCPOINTS_N,0.9867,0.2451,0.5175,0.9846,0.5175
ROCPOINTS_N,0.9867,0.2099,0.4692,0.9854,0.4692
ROCPOINTS_N,0.9868,0.2099,0.4691,0.9854,0.4691
ROCPOINTS_N,0.9872,0.2099,0.4682,0.9854,0.4682
ROCPOINTS_N,0.9872,0.2099,0.4682,0.9854,0.4682
ROCPOINTS_N,0.9874,0.2099,0.4660,0.9853,0.4660
ROCPOINTS_N,0.9875,0.2099,0.4653,0.9853,0.4653
ROCPOINTS_N,0.9879,0.2099,0.4652,0.9853,0.4652
ROCPOINTS_N,0.9879,0.2099,0.4652,0.9853,0.4652
ROCPOINTS_N,0.9879,0.2099,0.4636,0.9853,0.4636
ROCPOINTS_N,0.9880,0.2099,0.4628,0.9852,0.4628
ROCPOINTS_N,0.9880,0.2099,0.4617,0.9852,0.4617
ROCPOINTS_N,0.9880,0.2099,0.4608,0.9852,0.4608
ROCPOINTS_N,0.9880,0.2099,0.4608,0.9852,0.4608
ROCPOINTS_N,0.9881,0.2099,0.4607,0.9852,0.4607
ROCPOINTS_N,0.9881,0.2099,0.4607,0.9852,0.4607
ROCPOINTS_N,0.9881,0.2099,0.4606,0.9852,0.4606
ROCPOINTS_N,0.9881,0.2099,0.4606,0.9852,0.4606
ROCPOINTS_N,0.9882,0.2099,0.4594,0.9851,0.4594
ROCPOINTS_N,0.9883,0.2099,0.4593,0.9851,0.4593
ROCPOINTS_N,0.9883,0.2099,0.4592,0.9851,0.4592
ROCPOINTS_N,0.9884,0.2099,0.4589,0.9851,0.4589
ROCPOINTS_N,0.9884,0.2099,0.4588,0.9851,0.4588
ROCPOINTS_N,0.9884,0.2099,0.4577,0.9851,0.4577
ROCPOINTS_N,0.9885,0.2099,0.4576,0.9851,0.4576
ROCPOINTS_N,0.9885,0.2099,0.4576,0.9851,0.4576
ROCPOINTS_N,0.9887,0.2099,0.4575,0.9851,0.4575
ROCPOINTS_N,0.9887,0.2099,0.4574,0.9851,0.4574
ROCPOINTS_N,0.9887,0.2099,0.4573,0.9851,0.4573
ROCPOINTS_N,0.9889,0.2099,0.4573,0.9851,0.4573
ROCPOINTS_N,0.9889,0.2099,0.4561,0.9850,0.4561
ROCPOINTS_N,0.9891,0.2099,0.4558,0.9850,0.4558
ROCPOINTS_N,0.9891,0.2099,0.4558,0.9850,0.4558
ROCPOINTS_N,0.9891,0.2099,0.4557,0.9850,0.4557
ROCPOINTS_N,0.9892,0.2099,0.4557,0.9850,0.4557
ROCPOINTS_N,0.9892,0.2099,0.4554,0.9850,0.4554
ROCPOINTS_N,0.9893,0.2099,0.4554,0.9850,0.4554
ROCPOINTS_N,0.9896,0.2099,0.4552,0.9850,0.4552
ROCPOINTS_N,0.9897,0.2099,0.4552,0.9850,0.4552
ROCPOINTS_N,0.9898,0.2099,0.4551,0.9850,0.4551
ROCPOINTS_N,0.9899,0.2099,0.4551,0.9850,0.4551
ROCPOINTS_N,0.9899,0.2099,0.4550,0.9850,0.4550
ROCPOINTS_N,0.9899,0.2099,0.4550,0.9850,0.4550
ROCPOINTS_N,0.9900,0.2099,0.4549,0.9850,0.4549
ROCPOINTS_N,0.9900,0.2099,0.4548,0.9850,0.4548
ROCPOINTS_N,0.9900,0.2099,0.4548,0.9850,0.4548
ROCPOINTS_N,0.9900,0.1693,0.3996,0.9862,0.3996
ROCPOINTS_N,0.9900,0.1693,0.3996,0.9862,0.3996
ROCPOINTS_N,0.9907,0.1693,0.3995,0.9862,0.3995
ROCPOINTS_N,0.9908,0.1693,0.3994,0.9862,0.3994
ROCPOINTS_N,0.9908,0.1693,0.3994,0.9862,0.3994
ROCPOINTS_N,0.9910,0.1693,0.3992,0.9862,0.3992
ROCPOINTS_N,0.9911,0.1693,0.3991,0.9862,0.3991
ROCPOINTS_N,0.9911,0.1693,0.3991,0.9862,0.3991
ROCPOINTS_N,0.9911,0.1693,0.3990,0.9862,0.3990
ROCPOINTS_N,0.9911,0.1693,0.3990,0.9862,0.3990
ROCPOINTS_N,0.9912,0.1693,0.3987,0.9862,0.3987
ROCPOINTS_N,0.9912,0.1693,0.3986,0.9862,0.3986
ROCPOINTS_N,0.9912,0.1693,0.3986,0.9861,0.3986
ROCPOINTS_N,0.9914,0.1693,0.3985,0.9861,0.3985
ROCPOINTS_N,0.9914,0.1693,0.3984,0.9861,0.3984
ROCPOINTS_N,0.9915,0.1693,0.3984,0.9861,0.3984
ROCPOINTS_N,0.9915,0.1675,0.3971,0.9862,0.3971
ROCPOINTS_N,0.9915,0.1658,0.3950,0.9863,0.3950
ROCPOINTS_N,0.9917,0.1640,0.3930,0.9864,0.3930
ROCPOINTS_N,0.9918,0.1640,0.3926,0.9864,0.3926
ROCPOINTS_N,0.9919,0.1640,0.3926,0.9864,0.3926
ROCPOINTS_N,0.9920,0.1640,0.3924,0.9864,0.3924
ROCPOINTS_N,0.9920,0.1640,0.3923,0.9864,0.3923
ROCPOINTS_N,0.9920,0.1640,0.3922,0.9864,0.3922
ROCPOINTS_N,0.9922,0.1640,0.3922,0.9864,0.3922
ROCPOINTS_N,0.9922,0.1640,0.3921,0.9864,0.3921
ROCPOINTS_N,0.9922,0.1623,0.3919,0.9865,0.3919
ROCPOINTS_N,0.9925,0.1623,0.3918,0.9865,0.3918
ROCPOINTS_N,0.9925,0.1623,0.3917,0.9865,0.3917
ROCPOINTS_N,0.9925,0.1623,0.3917,0.9865,0.3917
ROCPOINTS_N,0.9926,0.1623,0.3916,0.9865,0.3916
ROCPOINTS_N,0.9926,0.1623,0.3916,0.9865,0.3916
ROCPOINTS_N,0.9926,0.1623,0.3915,0.9865,0.3915
ROCPOINTS_N,0.9927,0.1623,0.3915,0.9865,0.3915
ROCPOINTS_N,0.9928,0.1623,0.3914,0.9865,0.3914
ROCPOINTS_N,0.9929,0.1623,0.3913,0.9865,0.3913
ROCPOINTS_N,0.9929,0.1623,0.3913,0.9865,0.3913
ROCPOINTS_N,0.9930,0.1623,0.3912,0.9865,0.3912
ROCPOINTS_N,0.9930,0.1623,0.3912,0.9865,0.3912
ROCPOINTS_N,0.9930,0.1623,0.3911,0.9865,0.3911
ROCPOINTS_N,0.9931,0.1623,0.3910,0.9865,0.3910
ROCPOINTS_N,0.9931,0.1623,0.3910,0.9865,0.3910
ROCPOINTS_N,0.9931,0.1623,0.3909,0.9865,0.3909
ROCPOINTS_N,0.9931,0.1623,0.3909,0.9865,0.3909
ROCPOINTS_N,0.9931,0.1605,0.3897,0.9866,0.3897
ROCPOINTS_N,0.9931,0.1605,0.3896,0.9866,0.3896
ROCPOINTS_N,0.9931,0.1605,0.3896,0.9866,0.3896
ROCPOINTS_N,0.9932,0.1605,0.3895,0.9866,0.3895
ROCPOINTS_N,0.9932,0.1605,0.3895,0.9866,0.3895
ROCPOINTS_N,0.9932,0.1605,0.3894,0.9866,0.3894
ROCPOINTS_N,0.9932,0.1605,0.3894,0.9866,0.3894
ROCPOINTS_N,0.9932,0.1605,0.3893,0.9866,0.3893
ROCPOINTS_N,0.9933,0.1605,0.3892,0.9866,0.3892
ROCPOINTS_N,0.9933,0.1605,0.3892,0.9865,0.3892
ROCPOINTS_N,0.9933,0.1358,0.3243,0.9863,0.3243
ROCPOINTS_N,0.9934,0.1358,0.3242,0.9863,0.3242
ROCPOINTS_N,0.9936,0.1358,0.3242,0.9863,0.3242
ROCPOINTS_N,0.9936,0.1358,0.3240,0.9863,0.3240
ROCPOINTS_N,0.9938,0.1358,0.3240,0.9863,0.3240
ROCPOINTS_N,0.9939,0.1358,0.3239,0.9863,0.3239
ROCPOINTS_N,0.9940,0.1358,0.3239,0.9863,0.3239
ROCPOINTS_N,0.9941,0.1358,0.3238,0.9863,0.3238
ROCPOINTS_N,0.9941,0.1358,0.3238,0.9863,0.3238
ROCPOINTS_N,0.9942,0.1358,0.3237,0.9863,0.3237
ROCPOINTS_N,0.9944,0.1340,0.3225,0.9864,0.3225
ROCPOINTS_N,0.9945,0.1340,0.3224,0.9864,0.3224
ROCPOINTS_N,0.9945,0.1340,0.3223,0.9864,0.3223
ROCPOINTS_N,0.9945,0.1340,0.3222,0.9864,0.3222
ROCPOINTS_N,0.9946,0.1340,0.3222,0.9864,0.3222
ROCPOINTS_N,0.9947,0.1340,0.3221,0.9864,0.3221
ROCPOINTS_N,0.9948,0.1340,0.3221,0.9864,0.3221
ROCPOINTS_N,0.9949,0.1340,0.3220,0.9864,0.3220
ROCPOINTS_N,0.9949,0.1340,0.3219,0.9864,0.3219
ROCPOINTS_N,0.9950,0.1340,0.3219,0.9864,0.3219
ROCPOINTS_N,0.9950,0.1340,0.3212,0.9864,0.3212
ROCPOINTS_N,0.9950,0.1340,0.3211,0.9864,0.3211
ROCPOINTS_N,0.9951,0.1340,0.3211,0.9864,0.3211
ROCPOINTS_N,0.9952,0.1340,0.3210,0.9864,0.3210
ROCPOINTS_N,0.9953,0.1340,0.3209,0.9864,0.3209
ROCPOINTS_N,0.9953,0.1340,0.3208,0.9864,0.3208
ROCPOINTS_N,0.9953,0.1340,0.3208,0.9864,0.3208
ROCPOINTS_N,0.9954,0.1340,0.3207,0.9864,0.3207
ROCPOINTS_N,0.9954,0.1340,0.3207,0.9864,0.3207
ROCPOINTS_N,0.9955,0.1340,0.3206,0.9864,0.3206
ROCPOINTS_N,0.9955,0.1340,0.3205,0.9864,0.3205
ROCPOINTS_N,0.9955,0.1340,0.3205,0.9864,0.3205
ROCPOINTS_N,0.9956,0.1340,0.3204,0.9864,0.3204
ROCPOINTS_N,0.9957,0.1340,0.3200,0.9863,0.3200
ROCPOINTS_N,0.9957,0.1340,0.3200,0.9863,0.3200
ROCPOINTS_N,0.9957,0.1340,0.3199,0.9863,0.3199
ROCPOINTS_N,0.9957,0.1340,0.3198,0.9863,0.3198
ROCPOINTS_N,0.9958,0.1340,0.3198,0.9863,0.3198
ROCPOINTS_N,0.9958,0.1340,0.3197,0.9863,0.3197
ROCPOINTS_N,0.9959,0.1340,0.3196,0.9863,0.3196
ROCPOINTS_N,0.9960,0.1340,0.3196,0.9863,0.3196
ROCPOINTS_N,0.9960,0.1340,0.3195,0.9863,0.3195
ROCPOINTS_N,0.9960,0.1340,0.3194,0.9863,0.3194
ROCPOINTS_N,0.9960,0.1340,0.3192,0.9863,0.3192
ROCPOINTS_N,0.9960,0.1340,0.3191,0.9863,0.3191
ROCPOINTS_N,0.9960,0.1340,0.3191,0.9863,0.3191
ROCPOINTS_N,0.9960,0.1340,0.3190,0.9863,0.3190
ROCPOINTS_N,0.9961,0.1340,0.3190,0.9863,0.3190
ROCPOINTS_N,0.9961,0.1340,0.3189,0.9863,0.3189
ROCPOINTS_N,0.9961,0.1340,0.3189,0.9863,0.3189
ROCPOINTS_N,0.9961,0.1340,0.3188,0.9863,0.3188
ROCPOINTS_N,0.9962,0.1340,0.3187,0.9863,0.3187
ROCPOINTS_N,0.9962,0.1340,0.3187,0.9863,0.3187
ROCPOINTS_N,0.9962,0.1340,0.3186,0.9863,0.3186
ROCPOINTS_N,0.9962,0.1340,0.3186,0.9863,0.3186
ROCPOINTS_N,0.9962,0.1340,0.3185,0.9863,0.3185
ROCPOINTS_N,0.9963,0.1340,0.3184,0.9863,0.3184
ROCPOINTS_N,0.9963,0.1340,0.3184,0.9863,0.3184
ROCPOINTS_N,0.9963,0.1340,0.3183,0.9863,0.3183
ROCPOINTS_N,0.9963,0.1340,0.3183,0.9863,0.3183
ROCPOINTS_N,0.9963,0.1340,0.3182,0.9863,0.3182
ROCPOINTS_N,0.9964,0.1340,0.3182,0.9863,0.3182
ROCPOINTS_N,0.9964,0.1340,0.3181,0.9863,0.3181
ROCPOINTS_N,0.9964,0.1340,0.3180,0.9863,0.3180
ROCPOINTS_N,0.9964,0.1340,0.3180,0.9863,0.3180
ROCPOINTS_N,0.9964,0.1340,0.3179,0.9863,0.3179
ROCPOINTS_N,0.9964,0.1340,0.3179,0.9862,0.3179
ROCPOINTS_N,0.9964,0.1340,0.3178,0.9862,0.3178
ROCPOINTS_N,0.9964,0.1340,0.3177,0.9862,0.3177
ROCPOINTS_N,0.9964,0.1340,0.3177,0.9862,0.3177
ROCPOINTS_N,0.9965,0.1340,0.3176,0.9862,0.3176
ROCPOINTS_N,0.9965,0.1340,0.3176,0.9862,0.3176
ROCPOINTS_N,0.9965,0.1340,0.3175,0.9862,0.3175
ROCPOINTS_N,0.9965,0.1340,0.3175,0.9862,0.3175
ROCPOINTS_N,0.9965,0.1340,0.3174,0.9862,0.3174
ROCPOINTS_N,0.9965,0.1340,0.3173,0.9862,0.3173
ROCPOINTS_N,0.9966,0.1340,0.3173,0.9862,0.3173
ROCPOINTS_N,0.9966,0.1340,0.3172,0.9862,0.3172
ROCPOINTS_N,0.9966,0.1340,0.3172,0.9862,0.3172
ROCPOINTS_N,0.9966,0.1340,0.3171,0.9862,0.3171
ROCPOINTS_N,0.9966,0.1340,0.3170,0.9862,0.3170
ROCPOINTS_N,0.9967,0.1340,0.3170,0.9862,0.3170
ROCPOINTS_N,0.9972,0.0864,0.2310,0.9878,0.2310
ROCPOINTS_N,0.9972,0.0864,0.2310,0.9878,0.2310
ROCPOINTS_N,0.9972,0.0864,0.2309,0.9878,0.2309
ROCPOINTS_N,0.9972,0.0847,0.2309,0.9880,0.2309
ROCPOINTS_N,0.9972,0.0847,0.2308,0.9880,0.2308
ROCPOINTS_N,0.9972,0.0847,0.2307,0.9880,0.2307
ROCPOINTS_N,0.9972,0.0847,0.2306,0.9880,0.2306
ROCPOINTS_N,0.9973,0.0847,0.2306,0.9880,0.2306
ROCPOINTS_N,0.9974,0.0847,0.2305,0.9880,0.2305
ROCPOINTS_N,0.9975,0.0847,0.2305,0.9880,0.2305
ROCPOINTS_N,0.9976,0.0847,0.2301,0.9880,0.2301
ROCPOINTS_N,0.9976,0.0847,0.2300,0.9880,0.2300
ROCPOINTS_N,0.9977,0.0847,0.2300,0.9880,0.2300
ROCPOINTS_N,0.9977,0.0847,0.2299,0.9880,0.2299
ROCPOINTS_N,0.9977,0.0847,0.2299,0.9880,0.2299
ROCPOINTS_N,0.9978,0.0847,0.2298,0.9880,0.2298
ROCPOINTS_N,0.9979,0.0847,0.2295,0.9879,0.2295
ROCPOINTS_N,0.9979,0.0847,0.2294,0.9879,0.2294
ROCPOINTS_N,0.9979,0.0847,0.2293,0.9879,0.2293
ROCPOINTS_N,0.9981,0.0847,0.2293,0.9879,0.2293
ROCPOINTS_N,0.9981,0.0847,0.2292,0.9879,0.2292
ROCPOINTS_N,0.9981,0.0847,0.2292,0.9879,0.2292
ROCPOINTS_N,0.9981,0.0847,0.2291,0.9879,0.2291
ROCPOINTS_N,0.9982,0.0847,0.2291,0.9879,0.2291
ROCPOINTS_N,0.9982,0.0847,0.2290,0.9879,0.2290
ROCPOINTS_N,0.9982,0.0847,0.2289,0.9879,0.2289
ROCPOINTS_N,0.9983,0.0847,0.2289,0.9879,0.2289
ROCPOINTS_N,0.9983,0.0847,0.2288,0.9879,0.2288
ROCPOINTS_N,0.9984,0.0829,0.2284,0.9881,0.2284
ROCPOINTS_N,0.9985,0.0829,0.2283,0.9881,0.2283
ROCPOINTS_N,0.9986,0.0811,0.2283,0.9884,0.2283
ROCPOINTS_N,0.9986,0.0811,0.2282,0.9884,0.2282
ROCPOINTS_N,0.9987,0.0811,0.2282,0.9884,0.2282
ROCPOINTS_N,0.9988,0.0811,0.2281,0.9884,0.2281
ROCPOINTS_N,0.9989,0.0811,0.2281,0.9884,0.2281
ROCPOINTS_N,0.9989,0.0811,0.2274,0.9883,0.2274
ROCPOINTS_N,0.9989,0.0811,0.2273,0.9883,0.2273
ROCPOINTS_N,0.9989,0.0811,0.2272,0.9883,0.2272
ROCPOINTS_N,0.9989,0.0811,0.2272,0.9883,0.2272
ROCPOINTS_N,0.9989,0.0811,0.2271,0.9883,0.2271
ROCPOINTS_N,0.9989,0.0811,0.2271,0.9883,0.2271
ROCPOINTS_N,0.9990,0.0811,0.2270,0.9883,0.2270
ROCPOINTS_N,0.9990,0.0811,0.2270,0.9883,0.2270
ROCPOINTS_N,0.9990,0.0811,0.2269,0.9883,0.2269
ROCPOINTS_N,0.9991,0.0811,0.2268,0.9883,0.2268
ROCPOINTS_N,0.9991,0.0811,0.2268,0.9883,0.2268
ROCPOINTS_N,0.9992,0.0811,0.2267,0.9883,0.2267
ROCPOINTS_N,0.9992,0.0811,0.2267,0.9883,0.2267
ROCPOINTS_N,0.9992,0.0811,0.2263,0.9883,0.2263
ROCPOINTS_N,0.9992,0.0811,0.2263,0.9883,0.2263
ROCPOINTS_N,0.9992,0.0811,0.2262,0.9883,0.2262
ROCPOINTS_N,0.9992,0.0811,0.2261,0.9883,0.2261
ROCPOINTS_N,0.9992,0.0794,0.2261,0.9885,0.2261
ROCPOINTS_N,0.9993,0.0794,0.2261,0.9885,0.2261
ROCPOINTS_N,0.9993,0.0794,0.2259,0.9885,0.2259
ROCPOINTS_N,0.9993,0.0794,0.2258,0.9885,0.2258
ROCPOINTS_N,0.9993,0.0794,0.2258,0.9885,0.2258
ROCPOINTS_N,0.9993,0.0794,0.2257,0.9885,0.2257
ROCPOINTS_N,0.9993,0.0794,0.2257,0.9885,0.2257
ROCPOINTS_N,0.9993,0.0794,0.2256,0.9885,0.2256
ROCPOINTS_N,0.9993,0.0794,0.2256,0.9885,0.2256
ROCPOINTS_N,0.9994,0.0794,0.2255,0.9885,0.2255
ROCPOINTS_N,0.9994,0.0794,0.2254,0.9885,0.2254
ROCPOINTS_N,0.9994,0.0794,0.2254,0.9885,0.2254
ROCPOINTS_N,0.9994,0.0776,0.2254,0.9887,0.2254
ROCPOINTS_N,0.9994,0.0776,0.2253,0.9887,0.2253
ROCPOINTS_N,0.9994,0.0776,0.2253,0.9887,0.2253
ROCPOINTS_N,0.9995,0.0776,0.2250,0.9887,0.2250
ROCPOINTS_N,0.9995,0.0776,0.2249,0.9887,0.2249
ROCPOINTS_N,0.9995,0.0776,0.2249,0.9887,0.2249
ROCPOINTS_N,0.9995,0.0776,0.2248,0.9887,0.2248
ROCPOINTS_N,0.9995,0.0776,0.2247,0.9887,0.2247
ROCPOINTS_N,0.9995,0.0776,0.2247,0.9887,0.2247
ROCPOINTS_N,0.9996,0.0776,0.2246,0.9887,0.2246
ROCPOINTS_N,0.9996,0.0776,0.2246,0.9887,0.2246
ROCPOINTS_N,0.9996,0.0776,0.2244,0.9887,0.2244
ROCPOINTS_N,0.9996,0.0776,0.2244,0.9887,0.2244
ROCPOINTS_N,0.9996,0.0776,0.2243,0.9887,0.2243
ROCPOINTS_N,0.9996,0.0776,0.2243,0.9887,0.2243
ROCPOINTS_N,0.9996,0.0776,0.2242,0.9887,0.2242
ROCPOINTS_N,0.9996,0.0776,0.2242,0.9887,0.2242
ROCPOINTS_N,0.9996,0.0776,0.2241,0.9887,0.2241
ROCPOINTS_N,0.9996,0.0776,0.2239,0.9887,0.2239
ROCPOINTS_N,0.9996,0.0776,0.2238,0.9887,0.2238
ROCPOINTS_N,0.9997,0.0776,0.2237,0.9887,0.2237
ROCPOINTS_N,0.9997,0.0776,0.2237,0.9887,0.2237
ROCPOINTS_N,0.9997,0.0776,0.2236,0.9887,0.2236
ROCPOINTS_N,0.9997,0.0776,0.2236,0.9887,0.2236
ROCPOINTS_N,0.9997,0.0776,0.2235,0.9887,0.2235
ROCPOINTS_N,0.9997,0.0776,0.2234,0.9886,0.2234
ROCPOINTS_N,0.9997,0.0776,0.2233,0.9886,0.2233
ROCPOINTS_N,0.9997,0.0776,0.2233,0.9886,0.2233
ROCPOINTS_N,0.9998,0.0776,0.2232,0.9886,0.2232
ROCPOINTS_N,0.9998,0.0776,0.2231,0.9886,0.2231
ROCPOINTS_N,0.9998,0.0776,0.2230,0.9886,0.2230
ROCPOINTS_N,0.9998,0.0776,0.2230,0.9886,0.2230
ROCPOINTS_N,0.9998,0.0776,0.2229,0.9886,0.2229
ROCPOINTS_N,0.9998,0.0776,0.2229,0.9886,0.2229
ROCPOINTS_N,0.9998,0.0776,0.2228,0.9886,0.2228
ROCPOINTS_N,0.9998,0.0776,0.2228,0.9886,0.2228
ROCPOINTS_N,0.9998,0.0776,0.2227,0.9886,0.2227
ROCPOINTS_N,0.9998,0.0776,0.2226,0.9886,0.2226
ROCPOINTS_N,0.9998,0.0776,0.2226,0.9886,0.2226
ROCPOINTS_N,0.9998,0.0776,0.2225,0.9886,0.2225
ROCPOINTS_N,0.9998,0.0776,0.2223,0.9886,0.2223
ROCPOINTS_N,0.9998,0.0776,0.2223,0.9886,0.2223
ROCPOINTS_N,0.9998,0.0776,0.2222,0.9886,0.2222
ROCPOINTS_N,0.9999,0.0776,0.2221,0.9886,0.2221
ROCPOINTS_N,0.9999,0.0776,0.2220,0.9886,0.2220
ROCPOINTS_N,0.9999,0.0776,0.2219,0.9886,0.2219
ROCPOINTS_N,0.9999,0.0776,0.2218,0.9886,0.2218
ROCPOINTS_N,0.9999,0.0776,0.2218,0.9886,0.2218
ROCPOINTS_N,0.9999,0.0776,0.2217,0.9886,0.2217
ROCPOINTS_N,0.9999,0.0776,0.2216,0.9886,0.2216
ROCPOINTS_N,0.9999,0.0776,0.2216,0.9886,0.2216
ROCPOINTS_N,0.9999,0.0776,0.2215,0.9886,0.2215
ROCPOINTS_N,0.9999,0.0776,0.2215,0.9885,0.2215
ROCPOINTS_N,0.9999,0.0776,0.2214,0.9885,0.2214
ROCPOINTS_N,0.9999,0.0776,0.2214,0.9885,0.2214
ROCPOINTS_N,0.9999,0.0776,0.2213,0.9885,0.2213
ROCPOINTS_N,0.9999,0.0776,0.2212,0.9885,0.2212
ROCPOINTS_N,0.9999,0.0776,0.2212,0.9885,0.2212
ROCPOINTS_N,0.9999,0.0776,0.2211,0.9885,0.2211
ROCPOINTS_N,0.9999,0.0776,0.2211,0.9885,0.2211
ROCPOINTS_N,0.9999,0.0776,0.2210,0.9885,0.2210
ROCPOINTS_N,1.0000,0.0776,0.2209,0.9885,0.2209
ROCPOINTS_N,1.0000,0.0776,0.2209,0.9885,0.2209
ROCPOINTS_N,1.0000,0.0776,0.2208,0.9885,0.2208
ROCPOINTS_N,1.0000,0.0776,0.2207,0.9885,0.2207
ROCPOINTS_N,1.0000,0.0776,0.2206,0.9885,0.2206
ROCPOINTS_N,1.0000,0.0776,0.2205,0.9885,0.2205
ROCPOINTS_N,1.0000,0.0776,0.2205,0.9885,0.2205
ROCPOINTS_N,1.0000,0.0776,0.2204,0.9885,0.2204
ROCPOINTS_N,1.0000,0.0776,0.2204,0.9885,0.2204
ROCPOINTS_N,1.0000,0.0776,0.2203,0.9885,0.2203
ROCPOINTS_N,1.0000,0.0000,0.0000,0.0000,0.0000
ROCPOINTS_O,0.0000,1.0000,1.0000,0.0237,1.0000
ROCPOINTS_O,0.0000,0.7076,0.9190,0.0306,0.9190
ROCPOINTS_O,0.0000,0.7075,0.9190,0.0306,0.9190
ROCPOINTS_O,0.0000,0.7074,0.9190,0.0306,0.9190
ROCPOINTS_O,0.0000,0.7074,0.9190,0.0306,0.9190
ROCPOINTS_O,0.0000,0.7073,0.9190,0.0306,0.9190
ROCPOINTS_O,0.0000,0.7072,0.9190,0.0306,0.9190
ROCPOINTS_O,0.0000,0.7072,0.9190,0.0306,0.9190
ROCPOINTS_O,0.0000,0.7071,0.9190,0.0306,0.9190
ROCPOINTS_O,0.0000,0.7070,0.9190,0.0306,0.9190
ROCPOINTS_O,0.0000,0.7070,0.9190,0.0306,0.9190
ROCPOINTS_O,0.0000,0.7069,0.9190,0.0306,0.9190
ROCPOINTS_O,0.0000,0.7069,0.9190,0.0306,0.9190
ROCPOINTS_O,0.0000,0.7068,0.9190,0.0306,0.9190
ROCPOINTS_O,0.0000,0.7067,0.9190,0.0306,0.9190
ROCPOINTS_O,0.0000,0.7066,0.9190,0.0306,0.9190
ROCPOINTS_O,0.0000,0.7066,0.9190,0.0306,0.9190
ROCPOINTS_O,0.0000,0.7065,0.9190,0.0306,0.9190
ROCPOINTS_O,0.0000,0.7065,0.9190,0.0306,0.9190
ROCPOINTS_O,0.0000,0.7064,0.9190,0.0306,0.9190
ROCPOINTS_O,0.0001,0.7063,0.9190,0.0306,0.9190
ROCPOINTS_O,0.0001,0.7062,0.9190,0.0306,0.9190
ROCPOINTS_O,0.0001,0.7062,0.9190,0.0306,0.9190
ROCPOINTS_O,0.0001,0.7061,0.9190,0.0306,0.9190
ROCPOINTS_O,0.0001,0.7061,0.9190,0.0306,0.9190
ROCPOINTS_O,0.0001,0.7060,0.9190,0.0306,0.9190
ROCPOINTS_O,0.0001,0.7059,0.9190,0.0306,0.9190
ROCPOINTS_O,0.0001,0.7059,0.9190,0.0306,0.9190
ROCPOINTS_O,0.0001,0.7058,0.9190,0.0306,0.9190
ROCPOINTS_O,0.0001,0.7057,0.9190,0.0307,0.9190
ROCPOINTS_O,0.0001,0.7057,0.9190,0.0307,0.9190
ROCPOINTS_O,0.0001,0.7056,0.9190,0.0307,0.9190
ROCPOINTS_O,0.0001,0.7055,0.9190,0.0307,0.9190
ROCPOINTS_O,0.0001,0.7054,0.9190,0.0307,0.9190
ROCPOINTS_O,0.0001,0.7054,0.9190,0.0307,0.9190
ROCPOINTS_O,0.0001,0.7053,0.9190,0.0307,0.9190
ROCPOINTS_O,0.0002,0.7052,0.9190,0.0307,0.9190
ROCPOINTS_O,0.0002,0.7052,0.9190,0.0307,0.9190
ROCPOINTS_O,0.0002,0.7051,0.9190,0.0307,0.9190
ROCPOINTS_O,0.0002,0.7051,0.9190,0.0307,0.9190
ROCPOINTS_O,0.0002,0.7050,0.9190,0.0307,0.9190
ROCPOINTS_O,0.0002,0.7050,0.9190,0.0307,0.9190
ROCPOINTS_O,0.0002,0.7049,0.9190,0.0307,0.9190
ROCPOINTS_O,0.0003,0.7048,0.9190,0.0307,0.9190
ROCPOINTS_O,0.0003,0.7048,0.9190,0.0307,0.9190
ROCPOINTS_O,0.0003,0.7047,0.9190,0.0307,0.9190
ROCPOINTS_O,0.0003,0.7047,0.9190,0.0307,0.9190
ROCPOINTS_O,0.0003,0.7046,0.9190,0.0307,0.9190
ROCPOINTS_O,0.0003,0.7045,0.9190,0.0307,0.9190
ROCPOINTS_O,0.0003,0.7044,0.9190,0.0307,0.9190
ROCPOINTS_O,0.0003,0.7044,0.9190,0.0307,0.9190
ROCPOINTS_O,0.0003,0.7043,0.9190,0.0307,0.9190
ROCPOINTS_O,0.0004,0.7043,0.9190,0.0307,0.9190
ROCPOINTS_O,0.0004,0.7041,0.9190,0.0307,0.9190
ROCPOINTS_O,0.0004,0.7040,0.9190,0.0307,0.9190
ROCPOINTS_O,0.0004,0.7039,0.9190,0.0307,0.9190
ROCPOINTS_O,0.0004,0.7039,0.9190,0.0307,0.9190
ROCPOINTS_O,0.0004,0.7038,0.9190,0.0307,0.9190
ROCPOINTS_O,0.0004,0.7037,0.9190,0.0307,0.9190
ROCPOINTS_O,0.0004,0.7037,0.9190,0.0307,0.9190
ROCPOINTS_O,0.0004,0.7036,0.9190,0.0307,0.9190
ROCPOINTS_O,0.0005,0.7036,0.9190,0.0307,0.9190
ROCPOINTS_O,0.0005,0.7035,0.9190,0.0307,0.9190
ROCPOINTS_O,0.0005,0.7035,0.9190,0.0307,0.9190
ROCPOINTS_O,0.0005,0.7034,0.9190,0.0308,0.9190
ROCPOINTS_O,0.0005,0.7033,0.9190,0.0308,0.9190
ROCPOINTS_O,0.0005,0.7033,0.9190,0.0308,0.9190
ROCPOINTS_O,0.0006,0.7032,0.9190,0.0308,0.9190
ROCPOINTS_O,0.0006,0.7031,0.9190,0.0308,0.9190
ROCPOINTS_O,0.0006,0.7031,0.9190,0.0308,0.9190
ROCPOINTS_O,0.0006,0.7030,0.9190,0.0308,0.9190
ROCPOINTS_O,0.0006,0.7030,0.9167,0.0307,0.9167
ROCPOINTS_O,0.0006,0.7029,0.9167,0.0307,0.9167
ROCPOINTS_O,0.0006,0.7029,0.9167,0.0307,0.9167
ROCPOINTS_O,0.0007,0.7028,0.9167,0.0307,0.9167
ROCPOINTS_O,0.0007,0.7027,0.9167,0.0307,0.9167
ROCPOINTS_O,0.0007,0.7026,0.9167,0.0307,0.9167
ROCPOINTS_O,0.0007,0.7026,0.9167,0.0307,0.9167
ROCPOINTS_O,0.0007,0.7025,0.9167,0.0307,0.9167
ROCPOINTS_O,0.0007,0.7025,0.9167,0.0307,0.9167
ROCPOINTS_O,0.0007,0.7024,0.9167,0.0307,0.9167
ROCPOINTS_O,0.0008,0.7022,0.9167,0.0307,0.9167
ROCPOINTS_O,0.0008,0.7022,0.9143,0.0306,0.9143
ROCPOINTS_O,0.0008,0.7022,0.9143,0.0306,0.9143
ROCPOINTS_O,0.0008,0.7022,0.9119,0.0306,0.9119
ROCPOINTS_O,0.0008,0.7021,0.9119,0.0306,0.9119
ROCPOINTS_O,0.0009,0.7018,0.9119,0.0306,0.9119
ROCPOINTS_O,0.0009,0.7017,0.9119,0.0306,0.9119
ROCPOINTS_O,0.0010,0.7017,0.9119,0.0306,0.9119
ROCPOINTS_O,0.0010,0.7016,0.9119,0.0306,0.9119
ROCPOINTS_O,0.0011,0.7015,0.9119,0.0306,0.9119
ROCPOINTS_O,0.0011,0.7015,0.9119,0.0306,0.9119
ROCPOINTS_O,0.0011,0.7014,0.9119,0.0306,0.9119
ROCPOINTS_O,0.0011,0.7013,0.9119,0.0306,0.9119
ROCPOINTS_O,0.0011,0.7007,0.9119,0.0306,0.9119
ROCPOINTS_O,0.0013,0.7007,0.9119,0.0306,0.9119
ROCPOINTS_O,0.0013,0.7006,0.9119,0.0306,0.9119
ROCPOINTS_O,0.0014,0.7006,0.9119,0.0306,0.9119
ROCPOINTS_O,0.0014,0.7005,0.9119,0.0306,0.9119
ROCPOINTS_O,0.0015,0.7005,0.9119,0.0306,0.9119
ROCPOINTS_O,0.0015,0.7004,0.9119,0.0306,0.9119
ROCPOINTS_O,0.0016,0.7003,0.9119,0.0306,0.9119
ROCPOINTS_O,0.0017,0.7003,0.9119,0.0307,0.9119
ROCPOINTS_O,0.0017,0.6995,0.9095,0.0306,0.9095
ROCPOINTS_O,0.0017,0.6994,0.9095,0.0306,0.9095
ROCPOINTS_O,0.0018,0.6994,0.9095,0.0306,0.9095
ROCPOINTS_O,0.0018,0.6993,0.9095,0.0306,0.9095
ROCPOINTS_O,0.0018,0.6992,0.9095,0.0306,0.9095
ROCPOINTS_O,0.0019,0.6992,0.9095,0.0306,0.9095
ROCPOINTS_O,0.0019,0.6991,0.9095,0.0306,0.9095
ROCPOINTS_O,0.0019,0.6991,0.9095,0.0306,0.9095
ROCPOINTS_O,0.0019,0.6990,0.9095,0.0306,0.9095
ROCPOINTS_O,0.0019,0.6989,0.9095,0.0306,0.9095
ROCPOINTS_O,0.0022,0.6989,0.9095,0.0306,0.9095
ROCPOINTS_O,0.0022,0.6988,0.9095,0.0306,0.9095
ROCPOINTS_O,0.0022,0.6986,0.9095,0.0306,0.9095
ROCPOINTS_O,0.0024,0.6985,0.9095,0.0307,0.9095
ROCPOINTS_O,0.0024,0.6984,0.9095,0.0307,0.9095
ROCPOINTS_O,0.0025,0.6984,0.9095,0.0307,0.9095
ROCPOINTS_O,0.0027,0.6981,0.9095,0.0307,0.9095
ROCPOINTS_O,0.0027,0.6981,0.9095,0.0307,0.9095
ROCPOINTS_O,0.0028,0.6980,0.9095,0.0307,0.9095
ROCPOINTS_O,0.0028,0.6980,0.9095,0.0307,0.9095
ROCPOINTS_O,0.0028,0.6979,0.9095,0.0307,0.9095
ROCPOINTS_O,0.0033,0.6978,0.9095,0.0307,0.9095
ROCPOINTS_O,0.0033,0.6977,0.9095,0.0307,0.9095
ROCPOINTS_O,0.0033,0.5907,0.8571,0.0340,0.8571
ROCPOINTS_O,0.0033,0.5905,0.8571,0.0340,0.8571
ROCPOINTS_O,0.0034,0.5905,0.8571,0.0340,0.8571
ROCPOINTS_O,0.0034,0.5904,0.8571,0.0341,0.8571
ROCPOINTS_O,0.0034,0.5904,0.8571,0.0341,0.8571
ROCPOINTS_O,0.0034,0.5903,0.8571,0.0341,0.8571
ROCPOINTS_O,0.0034,0.5903,0.8571,0.0341,0.8571
ROCPOINTS_O,0.0034,0.5902,0.8571,0.0341,0.8571
ROCPOINTS_O,0.0034,0.5901,0.8571,0.0341,0.8571
ROCPOINTS_O,0.0034,0.5901,0.8571,0.0341,0.8571
ROCPOINTS_O,0.0034,0.5900,0.8571,0.0341,0.8571
ROCPOINTS_O,0.0034,0.5900,0.8571,0.0341,0.8571
ROCPOINTS_O,0.0035,0.5899,0.8571,0.0341,0.8571
ROCPOINTS_O,0.0035,0.5898,0.8571,0.0341,0.8571
ROCPOINTS_O,0.0035,0.5898,0.8571,0.0341,0.8571
ROCPOINTS_O,0.0036,0.5897,0.8571,0.0341,0.8571
ROCPOINTS_O,0.0036,0.5897,0.8571,0.0341,0.8571
ROCPOINTS_O,0.0036,0.5896,0.8571,0.0341,0.8571
ROCPOINTS_O,0.0036,0.5896,0.8571,0.0341,0.8571
ROCPOINTS_O,0.0036,0.5895,0.8571,0.0341,0.8571
ROCPOINTS_O,0.0036,0.5894,0.8571,0.0341,0.8571
ROCPOINTS_O,0.0037,0.5894,0.8571,0.0341,0.8571
ROCPOINTS_O,0.0037,0.5882,0.8571,0.0342,0.8571
ROCPOINTS_O,0.0037,0.5871,0.8571,0.0342,0.8571
ROCPOINTS_O,0.0037,0.5870,0.8571,0.0342,0.8571
ROCPOINTS_O,0.0038,0.5870,0.8571,0.0342,0.8571
ROCPOINTS_O,0.0038,0.5869,0.8571,0.0342,0.8571
ROCPOINTS_O,0.0038,0.5868,0.8571,0.0343,0.8571
ROCPOINTS_O,0.0038,0.5868,0.8571,0.0343,0.8571
ROCPOINTS_O,0.0039,0.5867,0.8571,0.0343,0.8571
ROCPOINTS_O,0.0039,0.5856,0.8571,0.0343,0.8571
ROCPOINTS_O,0.0039,0.5856,0.8571,0.0343,0.8571
ROCPOINTS_O,0.0040,0.5855,0.8571,0.0343,0.8571
ROCPOINTS_O,0.0040,0.5840,0.8571,0.0344,0.8571
ROCPOINTS_O,0.0040,0.5838,0.8571,0.0344,0.8571
ROCPOINTS_O,0.0041,0.5838,0.8571,0.0344,0.8571
ROCPOINTS_O,0.0041,0.5826,0.8571,0.0345,0.8571
ROCPOINTS_O,0.0042,0.5826,0.8571,0.0345,0.8571
ROCPOINTS_O,0.0042,0.5824,0.8571,0.0345,0.8571
ROCPOINTS_O,0.0042,0.5823,0.8571,0.0345,0.8571
ROCPOINTS_O,0.0042,0.5823,0.8571,0.0345,0.8571
ROCPOINTS_O,0.0042,0.5809,0.8571,0.0346,0.8571
ROCPOINTS_O,0.0043,0.5789,0.8571,0.0347,0.8571
ROCPOINTS_O,0.0043,0.5789,0.8571,0.0347,0.8571
ROCPOINTS_O,0.0044,0.5788,0.8571,0.0347,0.8571
ROCPOINTS_O,0.0044,0.5767,0.8571,0.0348,0.8571
ROCPOINTS_O,0.0044,0.5766,0.8571,0.0348,0.8571
ROCPOINTS_O,0.0044,0.5765,0.8571,0.0348,0.8571
ROCPOINTS_O,0.0044,0.5764,0.8571,0.0349,0.8571
ROCPOINTS_O,0.0045,0.5761,0.8571,0.0349,0.8571
ROCPOINTS_O,0.0045,0.5738,0.8571,0.0350,0.8571
ROCPOINTS_O,0.0046,0.5738,0.8571,0.0350,0.8571
ROCPOINTS_O,0.0046,0.5737,0.8571,0.0350,0.8571
ROCPOINTS_O,0.0047,0.5737,0.8571,0.0350,0.8571
ROCPOINTS_O,0.0047,0.5736,0.8571,0.0350,0.8571
ROCPOINTS_O,0.0048,0.5735,0.8571,0.0350,0.8571
ROCPOINTS_O,0.0049,0.5734,0.8571,0.0350,0.8571
ROCPOINTS_O,0.0049,0.5734,0.8571,0.0350,0.8571
ROCPOINTS_O,0.0050,0.5733,0.8571,0.0350,0.8571
ROCPOINTS_O,0.0050,0.5729,0.8571,0.0351,0.8571
ROCPOINTS_O,0.0051,0.5728,0.8571,0.0351,0.8571
ROCPOINTS_O,0.0052,0.5727,0.8571,0.0351,0.8571
ROCPOINTS_O,0.0053,0.5727,0.8571,0.0351,0.8571
ROCPOINTS_O,0.0054,0.5726,0.8571,0.0351,0.8571
ROCPOINTS_O,0.0055,0.5726,0.8571,0.0351,0.8571
ROCPOINTS_O,0.0055,0.5725,0.8571,0.0351,0.8571
ROCPOINTS_O,0.0055,0.5724,0.8571,0.0351,0.8571
ROCPOINTS_O,0.0056,0.5724,0.8571,0.0351,0.8571
ROCPOINTS_O,0.0056,0.5723,0.8571,0.0351,0.8571
ROCPOINTS_O,0.0056,0.5723,0.8571,0.0351,0.8571
ROCPOINTS_O,0.0056,0.5722,0.8571,0.0351,0.8571
ROCPOINTS_O,0.0057,0.5722,0.8571,0.0351,0.8571
ROCPOINTS_O,0.0057,0.5721,0.8571,0.0351,0.8571
ROCPOINTS_O,0.0058,0.5720,0.8571,0.0351,0.8571
ROCPOINTS_O,0.0058,0.5720,0.8571,0.0351,0.8571
ROCPOINTS_O,0.0058,0.5708,0.8571,0.0352,0.8571
ROCPOINTS_O,0.0059,0.5707,0.8571,0.0352,0.8571
ROCPOINTS_O,0.0059,0.5707,0.8571,0.0352,0.8571
ROCPOINTS_O,0.0060,0.5706,0.8571,0.0352,0.8571
ROCPOINTS_O,0.0060,0.5705,0.8571,0.0352,0.8571
ROCPOINTS_O,0.0061,0.5705,0.8571,0.0352,0.8571
ROCPOINTS_O,0.0063,0.5704,0.8571,0.0352,0.8571
ROCPOINTS_O,0.0064,0.5696,0.8571,0.0353,0.8571
ROCPOINTS_O,0.0064,0.5696,0.8571,0.0353,0.8571
ROCPOINTS_O,0.0064,0.5695,0.8571,0.0353,0.8571
ROCPOINTS_O,0.0064,0.5694,0.8571,0.0353,0.8571
ROCPOINTS_O,0.0066,0.5686,0.8571,0.0353,0.8571
ROCPOINTS_O,0.0066,0.5674,0.8571,0.0354,0.8571
ROCPOINTS_O,0.0067,0.5666,0.8571,0.0354,0.8571
ROCPOINTS_O,0.0067,0.5657,0.8571,0.0355,0.8571
ROCPOINTS_O,0.0067,0.5647,0.8571,0.0355,0.8571
ROCPOINTS_O,0.0067,0.5646,0.8571,0.0356,0.8571
ROCPOINTS_O,0.0067,0.5646,0.8571,0.0356,0.8571
ROCPOINTS_O,0.0067,0.4884,0.8119,0.0388,0.8119
ROCPOINTS_O,0.0067,0.4883,0.8119,0.0388,0.8119
ROCPOINTS_O,0.0067,0.4883,0.8119,0.0388,0.8119
ROCPOINTS_O,0.0067,0.4882,0.8119,0.0388,0.8119
ROCPOINTS_O,0.0068,0.4881,0.8119,0.0388,0.8119
ROCPOINTS_O,0.0068,0.4881,0.8119,0.0388,0.8119
ROCPOINTS_O,0.0069,0.4880,0.8119,0.0388,0.8119
ROCPOINTS_O,0.0069,0.4880,0.8119,0.0388,0.8119
ROCPOINTS_O,0.0069,0.4879,0.8119,0.0388,0.8119
ROCPOINTS_O,0.0069,0.4872,0.8119,0.0389,0.8119
ROCPOINTS_O,0.0070,0.4871,0.8119,0.0389,0.8119
ROCPOINTS_O,0.0070,0.4870,0.8119,0.0389,0.8119
ROCPOINTS_O,0.0072,0.4870,0.8119,0.0389,0.8119
ROCPOINTS_O,0.0073,0.4869,0.8119,0.0389,0.8119
ROCPOINTS_O,0.0073,0.4869,0.8119,0.0389,0.8119
ROCPOINTS_O,0.0074,0.4859,0.8119,0.0390,0.8119
ROCPOINTS_O,0.0074,0.4858,0.8119,0.0390,0.8119
ROCPOINTS_O,0.0075,0.4858,0.8119,0.0390,0.8119
ROCPOINTS_O,0.0075,0.4856,0.8119,0.0390,0.8119
ROCPOINTS_O,0.0075,0.4855,0.8119,0.0390,0.8119
ROCPOINTS_O,0.0077,0.4855,0.8119,0.0390,0.8119
ROCPOINTS_O,0.0078,0.4854,0.8119,0.0390,0.8119
ROCPOINTS_O,0.0078,0.4852,0.8119,0.0390,0.8119
ROCPOINTS_O,0.0078,0.4851,0.8095,0.0389,0.8095
ROCPOINTS_O,0.0078,0.4850,0.8095,0.0390,0.8095
ROCPOINTS_O,0.0078,0.4849,0.8095,0.0390,0.8095
ROCPOINTS_O,0.0080,0.4849,0.8095,0.0390,0.8095
ROCPOINTS_O,0.0080,0.4846,0.8095,0.0390,0.8095
ROCPOINTS_O,0.0082,0.4846,0.8095,0.0390,0.8095
ROCPOINTS_O,0.0083,0.4845,0.8095,0.0390,0.8095
ROCPOINTS_O,0.0083,0.4843,0.8095,0.0390,0.8095
ROCPOINTS_O,0.0085,0.4842,0.8095,0.0390,0.8095
ROCPOINTS_O,0.0086,0.4841,0.8095,0.0390,0.8095
ROCPOINTS_O,0.0086,0.4840,0.8095,0.0390,0.8095
ROCPOINTS_O,0.0088,0.4840,0.8095,0.0390,0.8095
ROCPOINTS_O,0.0088,0.4839,0.8095,0.0390,0.8095
ROCPOINTS_O,0.0089,0.4839,0.8095,0.0390,0.8095
ROCPOINTS_O,0.0089,0.4838,0.8095,0.0390,0.8095
ROCPOINTS_O,0.0089,0.4836,0.8095,0.0391,0.8095
ROCPOINTS_O,0.0089,0.4836,0.8095,0.0391,0.8095
ROCPOINTS_O,0.0090,0.4835,0.8095,0.0391,0.8095
ROCPOINTS_O,0.0090,0.4835,0.8095,0.0391,0.8095
ROCPOINTS_O,0.0092,0.4834,0.8095,0.0391,0.8095
ROCPOINTS_O,0.0092,0.4833,0.8095,0.0391,0.8095
ROCPOINTS_O,0.0099,0.4832,0.8095,0.0391,0.8095
ROCPOINTS_O,0.0100,0.4832,0.8095,0.0391,0.8095
ROCPOINTS_O,0.0100,0.4831,0.8095,0.0391,0.8095
ROCPOINTS_O,0.0100,0.4831,0.8095,0.0391,0.8095
ROCPOINTS_O,0.0100,0.4222,0.7500,0.0413,0.7500
ROCPOINTS_O,0.0100,0.4221,0.7500,0.0414,0.7500
ROCPOINTS_O,0.0103,0.4221,0.7500,0.0414,0.7500
ROCPOINTS_O,0.0103,0.4220,0.7500,0.0414,0.7500
ROCPOINTS_O,0.0104,0.4219,0.7500,0.0414,0.7500
ROCPOINTS_O,0.0108,0.4219,0.7500,0.0414,0.7500
ROCPOINTS_O,0.0109,0.4218,0.7476,0.0413,0.7476
ROCPOINTS_O,0.0109,0.4217,0.7476,0.0413,0.7476
ROCPOINTS_O,0.0110,0.4217,0.7476,0.0413,0.7476
ROCPOINTS_O,0.0111,0.4216,0.7476,0.0413,0.7476
ROCPOINTS_O,0.0111,0.4215,0.7476,0.0413,0.7476
ROCPOINTS_O,0.0111,0.4215,0.7476,0.0413,0.7476
ROCPOINTS_O,0.0112,0.4214,0.7476,0.0413,0.7476
ROCPOINTS_O,0.0112,0.4213,0.7476,0.0413,0.7476
ROCPOINTS_O,0.0113,0.4213,0.7476,0.0413,0.7476
ROCPOINTS_O,0.0113,0.4212,0.7476,0.0413,0.7476
ROCPOINTS_O,0.0113,0.4211,0.7476,0.0413,0.7476
ROCPOINTS_O,0.0115,0.4210,0.7476,0.0413,0.7476
ROCPOINTS_O,0.0116,0.4210,0.7476,0.0413,0.7476
ROCPOINTS_O,0.0117,0.4209,0.7476,0.0413,0.7476
ROCPOINTS_O,0.0118,0.4206,0.7476,0.0414,0.7476
ROCPOINTS_O,0.0119,0.4205,0.7476,0.0414,0.7476
ROCPOINTS_O,0.0119,0.4204,0.7476,0.0414,0.7476
ROCPOINTS_O,0.0120,0.4204,0.7476,0.0414,0.7476
ROCPOINTS_O,0.0121,0.4203,0.7476,0.0414,0.7476
ROCPOINTS_O,0.0122,0.4203,0.7476,0.0414,0.7476
ROCPOINTS_O,0.0125,0.4202,0.7476,0.0414,0.7476
ROCPOINTS_O,0.0127,0.4201,0.7476,0.0414,0.7476
ROCPOINTS_O,0.0132,0.4200,0.7452,0.0413,0.7452
ROCPOINTS_O,0.0133,0.4200,0.7452,0.0413,0.7452
ROCPOINTS_O,0.0133,0.4199,0.7452,0.0413,0.7452
ROCPOINTS_O,0.0134,0.3688,0.7048,0.0443,0.7048
ROCPOINTS_O,0.0135,0.3688,0.7048,0.0444,0.7048
ROCPOINTS_O,0.0135,0.3687,0.7048,0.0444,0.7048
ROCPOINTS_O,0.0135,0.3686,0.7048,0.0444,0.7048
ROCPOINTS_O,0.0136,0.3685,0.7048,0.0444,0.7048
ROCPOINTS_O,0.0139,0.3685,0.7048,0.0444,0.7048
ROCPOINTS_O,0.0139,0.3684,0.7048,0.0444,0.7048
ROCPOINTS_O,0.0140,0.3684,0.7048,0.0444,0.7048
ROCPOINTS_O,0.0141,0.3682,0.7048,0.0444,0.7048
ROCPOINTS_O,0.0144,0.3682,0.7048,0.0444,0.7048
ROCPOINTS_O,0.0144,0.3681,0.7048,0.0444,0.7048
ROCPOINTS_O,0.0145,0.3681,0.7048,0.0444,0.7048
ROCPOINTS_O,0.0150,0.3680,0.7048,0.0444,0.7048
ROCPOINTS_O,0.0151,0.3677,0.7048,0.0445,0.7048
ROCPOINTS_O,0.0152,0.3677,0.7048,0.0445,0.7048
ROCPOINTS_O,0.0152,0.3676,0.7048,0.0445,0.7048
ROCPOINTS_O,0.0156,0.3675,0.7048,0.0445,0.7048
ROCPOINTS_O,0.0156,0.3675,0.7048,0.0445,0.7048
ROCPOINTS_O,0.0158,0.3674,0.7048,0.0445,0.7048
ROCPOINTS_O,0.0159,0.3673,0.7048,0.0445,0.7048
ROCPOINTS_O,0.0160,0.3673,0.7048,0.0445,0.7048
ROCPOINTS_O,0.0167,0.3672,0.7048,0.0445,0.7048
ROCPOINTS_O,0.0167,0.3671,0.7048,0.0445,0.7048
ROCPOINTS_O,0.0169,0.3228,0.6738,0.0482,0.6738
ROCPOINTS_O,0.0171,0.3228,0.6738,0.0482,0.6738
ROCPOINTS_O,0.0172,0.3227,0.6738,0.0483,0.6738
ROCPOINTS_O,0.0173,0.3227,0.6738,0.0483,0.6738
ROCPOINTS_O,0.0173,0.3226,0.6738,0.0483,0.6738
ROCPOINTS_O,0.0175,0.3226,0.6738,0.0483,0.6738
ROCPOINTS_O,0.0178,0.3225,0.6738,0.0483,0.6738
ROCPOINTS_O,0.0179,0.3224,0.6738,0.0483,0.6738
ROCPOINTS_O,0.0183,0.3224,0.6738,0.0483,0.6738
ROCPOINTS_O,0.0184,0.3223,0.6738,0.0483,0.6738
ROCPOINTS_O,0.0185,0.3222,0.6738,0.0483,0.6738
ROCPOINTS_O,0.0187,0.3222,0.6738,0.0483,0.6738
ROCPOINTS_O,0.0189,0.3221,0.6738,0.0483,0.6738
ROCPOINTS_O,0.0190,0.3220,0.6738,0.0484,0.6738
ROCPOINTS_O,0.0192,0.3220,0.6738,0.0484,0.6738
ROCPOINTS_O,0.0192,0.3219,0.6738,0.0484,0.6738
ROCPOINTS_O,0.0192,0.3219,0.6738,0.0484,0.6738
ROCPOINTS_O,0.0192,0.3218,0.6738,0.0484,0.6738
ROCPOINTS_O,0.0194,0.3218,0.6738,0.0484,0.6738
ROCPOINTS_O,0.0194,0.3217,0.6738,0.0484,0.6738
ROCPOINTS_O,0.0199,0.3216,0.6738,0.0484,0.6738
ROCPOINTS_O,0.0200,0.3216,0.6738,0.0484,0.6738
ROCPOINTS_O,0.0201,0.2906,0.6333,0.0503,0.6333
ROCPOINTS_O,0.0201,0.2906,0.6333,0.0503,0.6333
ROCPOINTS_O,0.0203,0.2905,0.6333,0.0503,0.6333
ROCPOINTS_O,0.0204,0.2905,0.6333,0.0503,0.6333
ROCPOINTS_O,0.0204,0.2904,0.6333,0.0503,0.6333
ROCPOINTS_O,0.0205,0.2904,0.6333,0.0503,0.6333
ROCPOINTS_O,0.0207,0.2903,0.6333,0.0503,0.6333
ROCPOINTS_O,0.0207,0.2902,0.6333,0.0503,0.6333
ROCPOINTS_O,0.0210,0.2902,0.6333,0.0503,0.6333
ROCPOINTS_O,0.0211,0.2901,0.6333,0.0503,0.6333
ROCPOINTS_O,0.0211,0.2900,0.6333,0.0504,0.6333
ROCPOINTS_O,0.0213,0.2900,0.6333,0.0504,0.6333
ROCPOINTS_O,0.0216,0.2899,0.6333,0.0504,0.6333
ROCPOINTS_O,0.0217,0.2898,0.6333,0.0504,0.6333
ROCPOINTS_O,0.0220,0.2898,0.6333,0.0504,0.6333
ROCPOINTS_O,0.0222,0.2897,0.6333,0.0504,0.6333
ROCPOINTS_O,0.0233,0.2897,0.6333,0.0504,0.6333
ROCPOINTS_O,0.0233,0.2896,0.6333,0.0504,0.6333
ROCPOINTS_O,0.0233,0.2598,0.5976,0.0529,0.5976
ROCPOINTS_O,0.0234,0.2597,0.5976,0.0529,0.5976
ROCPOINTS_O,0.0236,0.2596,0.5976,0.0529,0.5976
ROCPOINTS_O,0.0237,0.2595,0.5976,0.0530,0.5976
ROCPOINTS_O,0.0238,0.2595,0.5976,0.0530,0.5976
ROCPOINTS_O,0.0239,0.2594,0.5976,0.0530,0.5976
ROCPOINTS_O,0.0242,0.2594,0.5976,0.0530,0.5976
ROCPOINTS_O,0.0242,0.2593,0.5976,0.0530,0.5976
ROCPOINTS_O,0.0244,0.2593,0.5976,0.0530,0.5976
ROCPOINTS_O,0.0248,0.2592,0.5976,0.0530,0.5976
ROCPOINTS_O,0.0250,0.2591,0.5976,0.0530,0.5976
ROCPOINTS_O,0.0250,0.2591,0.5976,0.0530,0.5976
ROCPOINTS_O,0.0252,0.2589,0.5976,0.0531,0.5976
ROCPOINTS_O,0.0254,0.2588,0.5976,0.0531,0.5976
ROCPOINTS_O,0.0256,0.2588,0.5976,0.0531,0.5976
ROCPOINTS_O,0.0257,0.2588,0.5952,0.0529,0.5952
ROCPOINTS_O,0.0260,0.2587,0.5952,0.0529,0.5952
ROCPOINTS_O,0.0261,0.2584,0.5952,0.0530,0.5952
ROCPOINTS_O,0.0264,0.2584,0.5952,0.0530,0.5952
ROCPOINTS_O,0.0265,0.2583,0.5952,0.0530,0.5952
ROCPOINTS_O,0.0267,0.2582,0.5952,0.0530,0.5952
ROCPOINTS_O,0.0267,0.2318,0.5690,0.0562,0.5690
ROCPOINTS_O,0.0267,0.2318,0.5690,0.0563,0.5690
ROCPOINTS_O,0.0268,0.2317,0.5690,0.0563,0.5690
ROCPOINTS_O,0.0269,0.2317,0.5690,0.0563,0.5690
ROCPOINTS_O,0.0269,0.2316,0.5690,0.0563,0.5690
ROCPOINTS_O,0.0271,0.2315,0.5690,0.0563,0.5690
ROCPOINTS_O,0.0272,0.2314,0.5667,0.0561,0.5667
ROCPOINTS_O,0.0277,0.2313,0.5667,0.0561,0.5667
ROCPOINTS_O,0.0282,0.2313,0.5667,0.0562,0.5667
ROCPOINTS_O,0.0283,0.2312,0.5667,0.0562,0.5667
ROCPOINTS_O,0.0285,0.2310,0.5667,0.0562,0.5667
ROCPOINTS_O,0.0285,0.2309,0.5667,0.0562,0.5667
ROCPOINTS_O,0.0287,0.2307,0.5667,0.0563,0.5667
ROCPOINTS_O,0.0289,0.2306,0.5667,0.0563,0.5667
ROCPOINTS_O,0.0291,0.2306,0.5667,0.0563,0.5667
ROCPOINTS_O,0.0293,0.2305,0.5667,0.0563,0.5667
ROCPOINTS_O,0.0294,0.2303,0.5667,0.0564,0.5667
ROCPOINTS_O,0.0295,0.2302,0.5667,0.0564,0.5667
ROCPOINTS_O,0.0300,0.2302,0.5667,0.0564,0.5667
ROCPOINTS_O,0.0300,0.2078,0.5524,0.0606,0.5524
ROCPOINTS_O,0.0301,0.2077,0.5524,0.0607,0.5524
ROCPOINTS_O,0.0308,0.2076,0.5524,0.0607,0.5524
ROCPOINTS_O,0.0310,0.2076,0.5524,0.0607,0.5524
ROCPOINTS_O,0.0311,0.2075,0.5524,0.0607,0.5524
ROCPOINTS_O,0.0313,0.2074,0.5524,0.0607,0.5524
ROCPOINTS_O,0.0314,0.2072,0.5524,0.0608,0.5524
ROCPOINTS_O,0.0315,0.2072,0.5524,0.0608,0.5524
ROCPOINTS_O,0.0317,0.2071,0.5524,0.0608,0.5524
ROCPOINTS_O,0.0322,0.2070,0.5524,0.0609,0.5524
ROCPOINTS_O,0.0322,0.2069,0.5524,0.0609,0.5524
ROCPOINTS_O,0.0329,0.2069,0.5524,0.0609,0.5524
ROCPOINTS_O,0.0333,0.2068,0.5524,0.0609,0.5524
ROCPOINTS_O,0.0333,0.2065,0.5524,0.0610,0.5524
ROCPOINTS_O,0.0334,0.1866,0.5333,0.0649,0.5333
ROCPOINTS_O,0.0336,0.1866,0.5333,0.0649,0.5333
ROCPOINTS_O,0.0344,0.1863,0.5333,0.0650,0.5333
ROCPOINTS_O,0.0344,0.1863,0.5333,0.0650,0.5333
ROCPOINTS_O,0.0346,0.1862,0.5333,0.0650,0.5333
ROCPOINTS_O,0.0347,0.1862,0.5333,0.0650,0.5333
ROCPOINTS_O,0.0350,0.1861,0.5333,0.0651,0.5333
ROCPOINTS_O,0.0355,0.1860,0.5333,0.0651,0.5333
ROCPOINTS_O,0.0358,0.1859,0.5333,0.0651,0.5333
ROCPOINTS_O,0.0367,0.1858,0.5333,0.0652,0.5333
ROCPOINTS_O,0.0367,0.1858,0.5333,0.0652,0.5333
ROCPOINTS_O,0.0367,0.1682,0.5000,0.0673,0.5000
ROCPOINTS_O,0.0376,0.1681,0.5000,0.0674,0.5000
ROCPOINTS_O,0.0378,0.1681,0.5000,0.0674,0.5000
ROCPOINTS_O,0.0383,0.1680,0.5000,0.0674,0.5000
ROCPOINTS_O,0.0392,0.1679,0.5000,0.0674,0.5000
ROCPOINTS_O,0.0400,0.1678,0.5000,0.0675,0.5000
ROCPOINTS_O,0.0400,0.1677,0.5000,0.0675,0.5000
ROCPOINTS_O,0.0403,0.1519,0.4714,0.0701,0.4714
ROCPOINTS_O,0.0406,0.1518,0.4714,0.0701,0.4714
ROCPOINTS_O,0.0407,0.1518,0.4714,0.0701,0.4714
ROCPOINTS_O,0.0411,0.1517,0.4714,0.0702,0.4714
ROCPOINTS_O,0.0411,0.1517,0.4714,0.0702,0.4714
ROCPOINTS_O,0.0413,0.1515,0.4714,0.0703,0.4714
ROCPOINTS_O,0.0417,0.1514,0.4714,0.0703,0.4714
ROCPOINTS_O,0.0423,0.1513,0.4714,0.0703,0.4714
ROCPOINTS_O,0.0433,0.1512,0.4714,0.0704,0.4714
ROCPOINTS_O,0.0433,0.1375,0.4500,0.0736,0.4500
ROCPOINTS_O,0.0444,0.1375,0.4500,0.0736,0.4500
ROCPOINTS_O,0.0444,0.1374,0.4500,0.0737,0.4500
ROCPOINTS_O,0.0447,0.1374,0.4500,0.0737,0.4500
ROCPOINTS_O,0.0450,0.1373,0.4500,0.0737,0.4500
ROCPOINTS_O,0.0461,0.1373,0.4500,0.0737,0.4500
ROCPOINTS_O,0.0467,0.1372,0.4500,0.0738,0.4500
ROCPOINTS_O,0.0467,0.1251,0.4357,0.0780,0.4357
ROCPOINTS_O,0.0469,0.1251,0.4357,0.0780,0.4357
ROCPOINTS_O,0.0472,0.1250,0.4357,0.0780,0.4357
ROCPOINTS_O,0.0483,0.1249,0.4357,0.0781,0.4357
ROCPOINTS_O,0.0487,0.1248,0.4357,0.0781,0.4357
ROCPOINTS_O,0.0489,0.1247,0.4357,0.0782,0.4357
ROCPOINTS_O,0.0489,0.1247,0.4357,0.0782,0.4357
ROCPOINTS_O,0.0492,0.1246,0.4357,0.0783,0.4357
ROCPOINTS_O,0.0493,0.1245,0.4357,0.0783,0.4357
ROCPOINTS_O,0.0500,0.1245,0.4357,0.0783,0.4357
ROCPOINTS_O,0.0510,0.1130,0.4190,0.0826,0.4190
ROCPOINTS_O,0.0511,0.1128,0.4190,0.0827,0.4190
ROCPOINTS_O,0.0517,0.1127,0.4190,0.0828,0.4190
ROCPOINTS_O,0.0521,0.1127,0.4190,0.0828,0.4190
ROCPOINTS_O,0.0525,0.1126,0.4190,0.0829,0.4190
ROCPOINTS_O,0.0533,0.1125,0.4190,0.0829,0.4190
ROCPOINTS_O,0.0550,0.1013,0.3929,0.0861,0.3929
ROCPOINTS_O,0.0553,0.1012,0.3929,0.0861,0.3929
ROCPOINTS_O,0.0556,0.1010,0.3929,0.0863,0.3929
ROCPOINTS_O,0.0567,0.1008,0.3929,0.0864,0.3929
ROCPOINTS_O,0.0567,0.0921,0.3762,0.0902,0.3762
ROCPOINTS_O,0.0569,0.0919,0.3762,0.0904,0.3762
ROCPOINTS_O,0.0583,0.0919,0.3762,0.0904,0.3762
ROCPOINTS_O,0.0584,0.0918,0.3762,0.0905,0.3762
ROCPOINTS_O,0.0600,0.0917,0.3762,0.0906,0.3762
ROCPOINTS_O,0.0602,0.0847,0.3548,0.0923,0.3548
ROCPOINTS_O,0.0603,0.0846,0.3548,0.0924,0.3548
ROCPOINTS_O,0.0610,0.0846,0.3548,0.0924,0.3548
ROCPOINTS_O,0.0613,0.0845,0.3548,0.0925,0.3548
ROCPOINTS_O,0.0619,0.0844,0.3548,0.0927,0.3548
ROCPOINTS_O,0.0633,0.0843,0.3548,0.0927,0.3548
ROCPOINTS_O,0.0642,0.0778,0.3357,0.0949,0.3357
ROCPOINTS_O,0.0667,0.0778,0.3333,0.0943,0.3333
ROCPOINTS_O,0.0686,0.0716,0.3262,0.0996,0.3262
ROCPOINTS_O,0.0696,0.0715,0.3262,0.0997,0.3262
ROCPOINTS_O,0.0700,0.0715,0.3262,0.0998,0.3262
ROCPOINTS_O,0.0703,0.0663,0.3119,0.1025,0.3119
ROCPOINTS_O,0.0708,0.0663,0.3119,0.1026,0.3119
ROCPOINTS_O,0.0717,0.0662,0.3119,0.1027,0.3119
ROCPOINTS_O,0.0722,0.0661,0.3119,0.1027,0.3119
ROCPOINTS_O,0.0733,0.0661,0.3119,0.1028,0.3119
ROCPOINTS_O,0.0750,0.0608,0.3048,0.1086,0.3048
ROCPOINTS_O,0.0765,0.0607,0.3048,0.1087,0.3048
ROCPOINTS_O,0.0767,0.0606,0.3048,0.1088,0.3048
ROCPOINTS_O,0.0767,0.0575,0.3000,0.1125,0.3000
ROCPOINTS_O,0.0770,0.0574,0.3000,0.1127,0.3000
ROCPOINTS_O,0.0800,0.0573,0.3000,0.1128,0.3000
ROCPOINTS_O,0.0800,0.0534,0.2881,0.1159,0.2881
ROCPOINTS_O,0.0807,0.0533,0.2881,0.1160,0.2881
ROCPOINTS_O,0.0807,0.0532,0.2881,0.1161,0.2881
ROCPOINTS_O,0.0811,0.0532,0.2881,0.1162,0.2881
ROCPOINTS_O,0.0822,0.0531,0.2881,0.1163,0.2881
ROCPOINTS_O,0.0833,0.0531,0.2881,0.1165,0.2881
ROCPOINTS_O,0.0856,0.0491,0.2810,0.1220,0.2810
ROCPOINTS_O,0.0859,0.0490,0.2810,0.1222,0.2810
ROCPOINTS_O,0.0867,0.0489,0.2810,0.1224,0.2810
ROCPOINTS_O,0.0878,0.0454,0.2690,0.1257,0.2690
ROCPOINTS_O,0.0900,0.0454,0.2690,0.1258,0.2690
ROCPOINTS_O,0.0901,0.0420,0.2476,0.1252,0.2476
ROCPOINTS_O,0.0912,0.0419,0.2476,0.1255,0.2476
ROCPOINTS_O,0.0914,0.0417,0.2476,0.1261,0.2476
ROCPOINTS_O,0.0933,0.0416,0.2476,0.1262,0.2476
ROCPOINTS_O,0.0934,0.0379,0.2381,0.1325,0.2381
ROCPOINTS_O,0.0967,0.0378,0.2381,0.1326,0.2381
ROCPOINTS_O,0.0978,0.0358,0.2286,0.1343,0.2286
ROCPOINTS_O,0.1000,0.0357,0.2286,0.1345,0.2286
ROCPOINTS_O,0.1033,0.0339,0.2286,0.1406,0.2286
ROCPOINTS_O,0.1058,0.0321,0.2214,0.1433,0.2214
ROCPOINTS_O,0.1060,0.0321,0.2214,0.1435,0.2214
ROCPOINTS_O,0.1067,0.0320,0.2214,0.1437,0.2214
ROCPOINTS_O,0.1089,0.0303,0.2143,0.1466,0.2143
ROCPOINTS_O,0.1100,0.0302,0.2143,0.1468,0.2143
ROCPOINTS_O,0.1106,0.0287,0.2119,0.1521,0.2119
ROCPOINTS_O,0.1133,0.0286,0.2119,0.1524,0.2119
ROCPOINTS_O,0.1150,0.0267,0.2095,0.1603,0.2095
ROCPOINTS_O,0.1156,0.0266,0.2095,0.1606,0.2095
ROCPOINTS_O,0.1167,0.0265,0.2095,0.1609,0.2095
ROCPOINTS_O,0.1192,0.0250,0.2000,0.1628,0.2000
ROCPOINTS_O,0.1200,0.0249,0.2000,0.1631,0.2000
ROCPOINTS_O,0.1224,0.0235,0.1786,0.1559,0.1786
ROCPOINTS_O,0.1233,0.0234,0.1786,0.1563,0.1786
ROCPOINTS_O,0.1266,0.0220,0.1714,0.1589,0.1714
ROCPOINTS_O,0.1267,0.0220,0.1714,0.1593,0.1714
ROCPOINTS_O,0.1300,0.0208,0.1667,0.1632,0.1667
ROCPOINTS_O,0.1333,0.0198,0.1595,0.1638,0.1595
ROCPOINTS_O,0.1367,0.0185,0.1595,0.1731,0.1595
ROCPOINTS_O,0.1400,0.0176,0.1548,0.1762,0.1548
ROCPOINTS_O,0.1411,0.0168,0.1476,0.1761,0.1476
ROCPOINTS_O,0.1433,0.0167,0.1476,0.1766,0.1476
ROCPOINTS_O,0.1467,0.0156,0.1452,0.1848,0.1452
ROCPOINTS_O,0.1495,0.0147,0.1357,0.1827,0.1357
ROCPOINTS_O,0.1500,0.0147,0.1357,0.1833,0.1357
ROCPOINTS_O,0.1515,0.0141,0.1333,0.1867,0.1333
ROCPOINTS_O,0.1533,0.0140,0.1333,0.1873,0.1333
ROCPOINTS_O,0.1567,0.0134,0.1286,0.1888,0.1286
ROCPOINTS_O,0.1597,0.0127,0.1262,0.1941,0.1262
ROCPOINTS_O,0.1600,0.0127,0.1238,0.1912,0.1238
ROCPOINTS_O,0.1633,0.0122,0.1214,0.1947,0.1214
ROCPOINTS_O,0.1637,0.0114,0.1143,0.1951,0.1143
ROCPOINTS_O,0.1667,0.0114,0.1143,0.1959,0.1143
ROCPOINTS_O,0.1698,0.0109,0.1095,0.1966,0.1095
ROCPOINTS_O,0.1700,0.0109,0.1071,0.1931,0.1071
ROCPOINTS_O,0.1733,0.0105,0.1071,0.1991,0.1071
ROCPOINTS_O,0.1767,0.0101,0.1000,0.1944,0.1000
ROCPOINTS_O,0.1800,0.0098,0.0976,0.1943,0.0976
ROCPOINTS_O,0.1823,0.0094,0.0952,0.1970,0.0952
ROCPOINTS_O,0.1833,0.0094,0.0952,0.1980,0.0952
ROCPOINTS_O,0.1867,0.0091,0.0905,0.1949,0.0905
ROCPOINTS_O,0.1900,0.0088,0.0857,0.1905,0.0857
ROCPOINTS_O,0.1922,0.0086,0.0810,0.1868,0.0810
ROCPOINTS_O,0.1933,0.0085,0.0810,0.1878,0.0810
ROCPOINTS_O,0.1958,0.0083,0.0786,0.1875,0.0786
ROCPOINTS_O,0.1967,0.0082,0.0786,0.1886,0.0786
ROCPOINTS_O,0.2000,0.0079,0.0786,0.1953,0.0786
ROCPOINTS_O,0.2033,0.0076,0.0762,0.1963,0.0762
ROCPOINTS_O,0.2067,0.0076,0.0738,0.1914,0.0738
ROCPOINTS_O,0.2080,0.0073,0.0738,0.1975,0.0738
ROCPOINTS_O,0.2100,0.0072,0.0738,0.1987,0.0738
ROCPOINTS_O,0.2111,0.0070,0.0738,0.2039,0.0738
ROCPOINTS_O,0.2133,0.0069,0.0738,0.2053,0.0738
ROCPOINTS_O,0.2167,0.0067,0.0714,0.2055,0.0714
ROCPOINTS_O,0.2175,0.0066,0.0714,0.2083,0.0714
ROCPOINTS_O,0.2200,0.0065,0.0714,0.2098,0.0714
ROCPOINTS_O,0.2233,0.0065,0.0690,0.2057,0.0690
ROCPOINTS_O,0.2239,0.0063,0.0619,0.1926,0.0619
ROCPOINTS_O,0.2267,0.0062,0.0619,0.1940,0.0619
ROCPOINTS_O,0.2300,0.0062,0.0595,0.1894,0.0595
ROCPOINTS_O,0.2333,0.0058,0.0571,0.1920,0.0571
ROCPOINTS_O,0.2367,0.0057,0.0571,0.1951,0.0571
ROCPOINTS_O,0.2369,0.0057,0.0571,0.1967,0.0571
ROCPOINTS_O,0.2400,0.0056,0.0571,0.1983,0.0571
ROCPOINTS_O,0.2433,0.0055,0.0548,0.1949,0.0548
ROCPOINTS_O,0.2446,0.0054,0.0500,0.1826,0.0500
ROCPOINTS_O,0.2467,0.0054,0.0500,0.1842,0.0500
ROCPOINTS_O,0.2500,0.0053,0.0476,0.1786,0.0476
ROCPOINTS_O,0.2533,0.0051,0.0452,0.1759,0.0452
ROCPOINTS_O,0.2567,0.0049,0.0429,0.1748,0.0429
ROCPOINTS_O,0.2600,0.0049,0.0429,0.1765,0.0429
ROCPOINTS_O,0.2633,0.0048,0.0429,0.1782,0.0429
ROCPOINTS_O,0.2700,0.0047,0.0429,0.1800,0.0429
ROCPOINTS_O,0.2701,0.0046,0.0429,0.1837,0.0429
ROCPOINTS_O,0.2723,0.0046,0.0429,0.1856,0.0429
ROCPOINTS_O,0.2733,0.0045,0.0429,0.1875,0.0429
ROCPOINTS_O,0.2758,0.0043,0.0405,0.1868,0.0405
ROCPOINTS_O,0.2767,0.0042,0.0405,0.1889,0.0405
ROCPOINTS_O,0.2800,0.0041,0.0405,0.1932,0.0405
ROCPOINTS_O,0.2833,0.0040,0.0405,0.1954,0.0405
ROCPOINTS_O,0.2867,0.0039,0.0381,0.1905,0.0381
ROCPOINTS_O,0.2875,0.0039,0.0357,0.1807,0.0357
ROCPOINTS_O,0.2900,0.0039,0.0357,0.1829,0.0357
ROCPOINTS_O,0.2933,0.0038,0.0357,0.1875,0.0357
ROCPOINTS_O,0.2967,0.0036,0.0357,0.1948,0.0357
ROCPOINTS_O,0.3000,0.0035,0.0357,0.1974,0.0357
ROCPOINTS_O,0.3100,0.0034,0.0357,0.2027,0.0357
ROCPOINTS_O,0.3178,0.0033,0.0333,0.1972,0.0333
ROCPOINTS_O,0.3200,0.0033,0.0310,0.1857,0.0310
ROCPOINTS_O,0.3267,0.0032,0.0310,0.1912,0.0310
ROCPOINTS_O,0.3367,0.0031,0.0310,0.1970,0.0310
ROCPOINTS_O,0.3400,0.0029,0.0310,0.2031,0.0310
ROCPOINTS_O,0.3433,0.0029,0.0310,0.2063,0.0310
ROCPOINTS_O,0.3500,0.0027,0.0310,0.2167,0.0310
ROCPOINTS_O,0.3533,0.0027,0.0310,0.2203,0.0310
ROCPOINTS_O,0.3567,0.0027,0.0286,0.2069,0.0286
ROCPOINTS_O,0.3600,0.0026,0.0286,0.2105,0.0286
ROCPOINTS_O,0.3633,0.0025,0.0286,0.2182,0.0286
ROCPOINTS_O,0.3667,0.0024,0.0286,0.2264,0.0286
ROCPOINTS_O,0.3700,0.0023,0.0286,0.2308,0.0286
ROCPOINTS_O,0.3733,0.0023,0.0286,0.2353,0.0286
ROCPOINTS_O,0.3767,0.0022,0.0286,0.2400,0.0286
ROCPOINTS_O,0.3867,0.0021,0.0286,0.2449,0.0286
ROCPOINTS_O,0.3876,0.0021,0.0286,0.2500,0.0286
ROCPOINTS_O,0.3900,0.0020,0.0286,0.2553,0.0286
ROCPOINTS_O,0.3933,0.0020,0.0286,0.2609,0.0286
ROCPOINTS_O,0.3961,0.0019,0.0286,0.2667,0.0286
ROCPOINTS_O,0.4033,0.0019,0.0286,0.2727,0.0286
ROCPOINTS_O,0.4100,0.0018,0.0238,0.2439,0.0238
ROCPOINTS_O,0.4167,0.0017,0.0238,0.2500,0.0238
ROCPOINTS_O,0.4183,0.0017,0.0238,0.2564,0.0238
ROCPOINTS_O,0.4200,0.0016,0.0238,0.2703,0.0238
ROCPOINTS_O,0.4233,0.0015,0.0238,0.2778,0.0238
ROCPOINTS_O,0.4267,0.0014,0.0238,0.2857,0.0238
ROCPOINTS_O,0.4339,0.0014,0.0238,0.2941,0.0238
ROCPOINTS_O,0.4367,0.0013,0.0238,0.3125,0.0238
ROCPOINTS_O,0.4387,0.0013,0.0190,0.2667,0.0190
ROCPOINTS_O,0.4433,0.0012,0.0190,0.2759,0.0190
ROCPOINTS_O,0.4467,0.0012,0.0190,0.2857,0.0190
ROCPOINTS_O,0.4600,0.0012,0.0167,0.2593,0.0167
ROCPOINTS_O,0.4700,0.0012,0.0143,0.2308,0.0143
ROCPOINTS_O,0.4739,0.0010,0.0143,0.2609,0.0143
ROCPOINTS_O,0.4767,0.0009,0.0143,0.2727,0.0143
ROCPOINTS_O,0.4967,0.0009,0.0143,0.2857,0.0143
ROCPOINTS_O,0.5200,0.0008,0.0143,0.3000,0.0143
ROCPOINTS_O,0.5333,0.0008,0.0143,0.3158,0.0143
ROCPOINTS_O,0.5367,0.0007,0.0143,0.3333,0.0143
ROCPOINTS_O,0.5600,0.0006,0.0143,0.3529,0.0143
ROCPOINTS_O,0.5800,0.0006,0.0143,0.3750,0.0143
ROCPOINTS_O,0.5867,0.0006,0.0119,0.3333,0.0119
ROCPOINTS_O,0.5869,0.0005,0.0119,0.3571,0.0119
ROCPOINTS_O,0.6000,0.0005,0.0119,0.3846,0.0119
ROCPOINTS_O,0.6267,0.0003,0.0119,0.4545,0.0119
ROCPOINTS_O,0.6450,0.0002,0.0095,0.5000,0.0095
ROCPOINTS_O,0.6533,0.0002,0.0095,0.5714,0.0095
ROCPOINTS_O,0.7000,0.0001,0.0095,0.6667,0.0095
ROCPOINTS_O,0.7800,0.0001,0.0095,0.8000,0.0095
ROCPOINTS_O,0.8267,0.0000,0.0095,1.0000,0.0095
ROCPOINTS_O,0.8433,0.0000,0.0071,1.0000,0.0071
ROCPOINTS_O,0.8833,0.0000,0.0048,1.0000,0.0048
ROCPOINTS_O,0.9367,0.0000,0.0024,1.0000,0.0024
ROCPOINTS_O,0.9367,0.0000,0.0000,0.0000,0.0000
ROCPOINTS_U,0.0000,1.0000,1.0000,0.0083,1.0000
ROCPOINTS_U,0.0000,0.5107,0.6939,0.0112,0.6939
ROCPOINTS_U,0.0000,0.5107,0.6939,0.0112,0.6939
ROCPOINTS_U,0.0000,0.5106,0.6939,0.0112,0.6939
ROCPOINTS_U,0.0000,0.5105,0.6939,0.0112,0.6939
ROCPOINTS_U,0.0000,0.5104,0.6939,0.0112,0.6939
ROCPOINTS_U,0.0000,0.5104,0.6939,0.0112,0.6939
ROCPOINTS_U,0.0000,0.5103,0.6939,0.0112,0.6939
ROCPOINTS_U,0.0000,0.5102,0.6939,0.0113,0.6939
ROCPOINTS_U,0.0000,0.5102,0.6939,0.0113,0.6939
ROCPOINTS_U,0.0000,0.5101,0.6939,0.0113,0.6939
ROCPOINTS_U,0.0000,0.5100,0.6939,0.0113,0.6939
ROCPOINTS_U,0.0000,0.5100,0.6939,0.0113,0.6939
ROCPOINTS_U,0.0000,0.5099,0.6939,0.0113,0.6939
ROCPOINTS_U,0.0000,0.5099,0.6939,0.0113,0.6939
ROCPOINTS_U,0.0000,0.5098,0.6939,0.0113,0.6939
ROCPOINTS_U,0.0000,0.5098,0.6939,0.0113,0.6939
ROCPOINTS_U,0.0000,0.5097,0.6939,0.0113,0.6939
ROCPOINTS_U,0.0001,0.5096,0.6939,0.0113,0.6939
ROCPOINTS_U,0.0001,0.5095,0.6939,0.0113,0.6939
ROCPOINTS_U,0.0001,0.5095,0.6939,0.0113,0.6939
ROCPOINTS_U,0.0001,0.5094,0.6939,0.0113,0.6939
ROCPOINTS_U,0.0001,0.5094,0.6939,0.0113,0.6939
ROCPOINTS_U,0.0001,0.5093,0.6939,0.0113,0.6939
ROCPOINTS_U,0.0001,0.5092,0.6939,0.0113,0.6939
ROCPOINTS_U,0.0001,0.5092,0.6939,0.0113,0.6939
ROCPOINTS_U,0.0001,0.5091,0.6939,0.0113,0.6939
ROCPOINTS_U,0.0001,0.5091,0.6939,0.0113,0.6939
ROCPOINTS_U,0.0001,0.5090,0.6939,0.0113,0.6939
ROCPOINTS_U,0.0001,0.5090,0.6939,0.0113,0.6939
ROCPOINTS_U,0.0001,0.5089,0.6939,0.0113,0.6939
ROCPOINTS_U,0.0001,0.5088,0.6939,0.0113,0.6939
ROCPOINTS_U,0.0001,0.5087,0.6939,0.0113,0.6939
ROCPOINTS_U,0.0001,0.5087,0.6939,0.0113,0.6939
ROCPOINTS_U,0.0001,0.5086,0.6939,0.0113,0.6939
ROCPOINTS_U,0.0001,0.5086,0.6939,0.0113,0.6939
ROCPOINTS_U,0.0001,0.5085,0.6939,0.0113,0.6939
ROCPOINTS_U,0.0001,0.5085,0.6939,0.0113,0.6939
ROCPOINTS_U,0.0001,0.5084,0.6939,0.0113,0.6939
ROCPOINTS_U,0.0001,0.5083,0.6939,0.0113,0.6939
ROCPOINTS_U,0.0001,0.5083,0.6939,0.0113,0.6939
ROCPOINTS_U,0.0001,0.5082,0.6939,0.0113,0.6939
ROCPOINTS_U,0.0001,0.5082,0.6939,0.0113,0.6939
ROCPOINTS_U,0.0001,0.5081,0.6939,0.0113,0.6939
ROCPOINTS_U,0.0001,0.5081,0.6939,0.0113,0.6939
ROCPOINTS_U,0.0001,0.5080,0.6939,0.0113,0.6939
ROCPOINTS_U,0.0001,0.5079,0.6939,0.0113,0.6939
ROCPOINTS_U,0.0002,0.5079,0.6939,0.0113,0.6939
ROCPOINTS_U,0.0002,0.5078,0.6939,0.0113,0.6939
ROCPOINTS_U,0.0002,0.5077,0.6939,0.0113,0.6939
ROCPOINTS_U,0.0002,0.5077,0.6939,0.0113,0.6939
ROCPOINTS_U,0.0002,0.5076,0.6939,0.0113,0.6939
ROCPOINTS_U,0.0002,0.5075,0.6939,0.0113,0.6939
ROCPOINTS_U,0.0002,0.5074,0.6939,0.0113,0.6939
ROCPOINTS_U,0.0002,0.5074,0.6939,0.0113,0.6939
ROCPOINTS_U,0.0002,0.5073,0.6939,0.0113,0.6939
ROCPOINTS_U,0.0002,0.5072,0.6939,0.0113,0.6939
ROCPOINTS_U,0.0002,0.5071,0.6939,0.0113,0.6939
ROCPOINTS_U,0.0002,0.5071,0.6939,0.0113,0.6939
ROCPOINTS_U,0.0002,0.5070,0.6939,0.0113,0.6939
ROCPOINTS_U,0.0002,0.5069,0.6939,0.0113,0.6939
ROCPOINTS_U,0.0003,0.5069,0.6939,0.0113,0.6939
ROCPOINTS_U,0.0003,0.5068,0.6939,0.0113,0.6939
ROCPOINTS_U,0.0003,0.5067,0.6939,0.0113,0.6939
ROCPOINTS_U,0.0003,0.5066,0.6939,0.0113,0.6939
ROCPOINTS_U,0.0003,0.5066,0.6939,0.0113,0.6939
ROCPOINTS_U,0.0003,0.5065,0.6939,0.0113,0.6939
ROCPOINTS_U,0.0003,0.5065,0.6939,0.0113,0.6939
ROCPOINTS_U,0.0003,0.5064,0.6939,0.0113,0.6939
ROCPOINTS_U,0.0003,0.5063,0.6939,0.0113,0.6939
ROCPOINTS_U,0.0004,0.5063,0.6939,0.0113,0.6939
ROCPOINTS_U,0.0004,0.5062,0.6939,0.0113,0.6939
ROCPOINTS_U,0.0004,0.5062,0.6939,0.0113,0.6939
ROCPOINTS_U,0.0004,0.5061,0.6939,0.0113,0.6939
ROCPOINTS_U,0.0004,0.5061,0.6939,0.0113,0.6939
ROCPOINTS_U,0.0004,0.5059,0.6939,0.0113,0.6939
ROCPOINTS_U,0.0004,0.5058,0.6939,0.0113,0.6939
ROCPOINTS_U,0.0004,0.5058,0.6939,0.0113,0.6939
ROCPOINTS_U,0.0004,0.5057,0.6939,0.0113,0.6939
ROCPOINTS_U,0.0004,0.5057,0.6939,0.0114,0.6939
ROCPOINTS_U,0.0004,0.5056,0.6939,0.0114,0.6939
ROCPOINTS_U,0.0004,0.5055,0.6939,0.0114,0.6939
ROCPOINTS_U,0.0005,0.5055,0.6939,0.0114,0.6939
ROCPOINTS_U,0.0005,0.5054,0.6939,0.0114,0.6939
ROCPOINTS_U,0.0005,0.5054,0.6939,0.0114,0.6939
ROCPOINTS_U,0.0005,0.5053,0.6939,0.0114,0.6939
ROCPOINTS_U,0.0006,0.5053,0.6939,0.0114,0.6939
ROCPOINTS_U,0.0006,0.5052,0.6939,0.0114,0.6939
ROCPOINTS_U,0.0006,0.5050,0.6939,0.0114,0.6939
ROCPOINTS_U,0.0006,0.5050,0.6939,0.0114,0.6939
ROCPOINTS_U,0.0006,0.5049,0.6939,0.0114,0.6939
ROCPOINTS_U,0.0007,0.5049,0.6939,0.0114,0.6939
ROCPOINTS_U,0.0007,0.5048,0.6939,0.0114,0.6939
ROCPOINTS_U,0.0007,0.5047,0.6939,0.0114,0.6939
ROCPOINTS_U,0.0007,0.5046,0.6939,0.0114,0.6939
ROCPOINTS_U,0.0007,0.5046,0.6939,0.0114,0.6939
ROCPOINTS_U,0.0008,0.5045,0.6939,0.0114,0.6939
ROCPOINTS_U,0.0008,0.5045,0.6939,0.0114,0.6939
ROCPOINTS_U,0.0008,0.5044,0.6939,0.0114,0.6939
ROCPOINTS_U,0.0008,0.5044,0.6939,0.0114,0.6939
ROCPOINTS_U,0.0008,0.5042,0.6939,0.0114,0.6939
ROCPOINTS_U,0.0008,0.5042,0.6939,0.0114,0.6939
ROCPOINTS_U,0.0009,0.5041,0.6939,0.0114,0.6939
ROCPOINTS_U,0.0010,0.5041,0.6939,0.0114,0.6939
ROCPOINTS_U,0.0010,0.5040,0.6939,0.0114,0.6939
ROCPOINTS_U,0.0010,0.5040,0.6939,0.0114,0.6939
ROCPOINTS_U,0.0010,0.5039,0.6939,0.0114,0.6939
ROCPOINTS_U,0.0010,0.5038,0.6939,0.0114,0.6939
ROCPOINTS_U,0.0010,0.5038,0.6939,0.0114,0.6939
ROCPOINTS_U,0.0011,0.5037,0.6939,0.0114,0.6939
ROCPOINTS_U,0.0011,0.5037,0.6939,0.0114,0.6939
ROCPOINTS_U,0.0011,0.5036,0.6939,0.0114,0.6939
ROCPOINTS_U,0.0011,0.5035,0.6939,0.0114,0.6939
ROCPOINTS_U,0.0012,0.5033,0.6939,0.0114,0.6939
ROCPOINTS_U,0.0012,0.5032,0.6939,0.0114,0.6939
ROCPOINTS_U,0.0013,0.5032,0.6939,0.0114,0.6939
ROCPOINTS_U,0.0013,0.5031,0.6939,0.0114,0.6939
ROCPOINTS_U,0.0014,0.5030,0.6939,0.0114,0.6939
ROCPOINTS_U,0.0015,0.5030,0.6939,0.0114,0.6939
ROCPOINTS_U,0.0017,0.5029,0.6939,0.0114,0.6939
ROCPOINTS_U,0.0017,0.5026,0.6939,0.0114,0.6939
ROCPOINTS_U,0.0018,0.5025,0.6939,0.0114,0.6939
ROCPOINTS_U,0.0019,0.5025,0.6939,0.0114,0.6939
ROCPOINTS_U,0.0019,0.5024,0.6939,0.0114,0.6939
ROCPOINTS_U,0.0019,0.5024,0.6939,0.0114,0.6939
ROCPOINTS_U,0.0020,0.5023,0.6939,0.0114,0.6939
ROCPOINTS_U,0.0021,0.5022,0.6939,0.0114,0.6939
ROCPOINTS_U,0.0022,0.5022,0.6939,0.0114,0.6939
ROCPOINTS_U,0.0022,0.5021,0.6939,0.0114,0.6939
ROCPOINTS_U,0.0023,0.5021,0.6939,0.0114,0.6939
ROCPOINTS_U,0.0023,0.5020,0.6939,0.0114,0.6939
ROCPOINTS_U,0.0025,0.5020,0.6939,0.0114,0.6939
ROCPOINTS_U,0.0027,0.5018,0.6939,0.0114,0.6939
ROCPOINTS_U,0.0028,0.5018,0.6939,0.0114,0.6939
ROCPOINTS_U,0.0028,0.5017,0.6939,0.0114,0.6939
ROCPOINTS_U,0.0028,0.5016,0.6939,0.0114,0.6939
ROCPOINTS_U,0.0028,0.5015,0.6939,0.0114,0.6939
ROCPOINTS_U,0.0028,0.5014,0.6939,0.0114,0.6939
ROCPOINTS_U,0.0029,0.5013,0.6939,0.0114,0.6939
ROCPOINTS_U,0.0033,0.5013,0.6939,0.0114,0.6939
ROCPOINTS_U,0.0033,0.5011,0.6939,0.0115,0.6939
ROCPOINTS_U,0.0033,0.3504,0.5850,0.0138,0.5850
ROCPOINTS_U,0.0034,0.3499,0.5850,0.0138,0.5850
ROCPOINTS_U,0.0035,0.3499,0.5850,0.0138,0.5850
ROCPOINTS_U,0.0035,0.3498,0.5850,0.0138,0.5850
ROCPOINTS_U,0.0035,0.3498,0.5850,0.0138,0.5850
ROCPOINTS_U,0.0035,0.3497,0.5850,0.0138,0.5850
ROCPOINTS_U,0.0036,0.3496,0.5850,0.0138,0.5850
ROCPOINTS_U,0.0036,0.3496,0.5850,0.0138,0.5850
ROCPOINTS_U,0.0036,0.3495,0.5850,0.0138,0.5850
ROCPOINTS_U,0.0036,0.3495,0.5850,0.0138,0.5850
ROCPOINTS_U,0.0036,0.3494,0.5850,0.0138,0.5850
ROCPOINTS_U,0.0036,0.3494,0.5850,0.0138,0.5850
ROCPOINTS_U,0.0037,0.3493,0.5850,0.0138,0.5850
ROCPOINTS_U,0.0037,0.3493,0.5850,0.0138,0.5850
ROCPOINTS_U,0.0037,0.3492,0.5850,0.0138,0.5850
ROCPOINTS_U,0.0038,0.3491,0.5850,0.0138,0.5850
ROCPOINTS_U,0.0039,0.3491,0.5850,0.0138,0.5850
ROCPOINTS_U,0.0039,0.3490,0.5850,0.0138,0.5850
ROCPOINTS_U,0.0039,0.3490,0.5850,0.0138,0.5850
ROCPOINTS_U,0.0039,0.3489,0.5850,0.0138,0.5850
ROCPOINTS_U,0.0040,0.3489,0.5850,0.0138,0.5850
ROCPOINTS_U,0.0040,0.3488,0.5850,0.0138,0.5850
ROCPOINTS_U,0.0041,0.3487,0.5850,0.0138,0.5850
ROCPOINTS_U,0.0041,0.3486,0.5850,0.0138,0.5850
ROCPOINTS_U,0.0042,0.3486,0.5850,0.0138,0.5850
ROCPOINTS_U,0.0042,0.3485,0.5850,0.0139,0.5850
ROCPOINTS_U,0.0043,0.3465,0.5782,0.0138,0.5782
ROCPOINTS_U,0.0044,0.3453,0.5714,0.0137,0.5714
ROCPOINTS_U,0.0045,0.3452,0.5714,0.0137,0.5714
ROCPOINTS_U,0.0045,0.3452,0.5714,0.0137,0.5714
ROCPOINTS_U,0.0050,0.3451,0.5714,0.0137,0.5714
ROCPOINTS_U,0.0050,0.3450,0.5714,0.0137,0.5714
ROCPOINTS_U,0.0051,0.3443,0.5714,0.0137,0.5714
ROCPOINTS_U,0.0053,0.3442,0.5714,0.0137,0.5714
ROCPOINTS_U,0.0056,0.3442,0.5714,0.0137,0.5714
ROCPOINTS_U,0.0056,0.3441,0.5714,0.0137,0.5714
ROCPOINTS_U,0.0057,0.3433,0.5714,0.0137,0.5714
ROCPOINTS_U,0.0058,0.3425,0.5714,0.0138,0.5714
ROCPOINTS_U,0.0060,0.3425,0.5714,0.0138,0.5714
ROCPOINTS_U,0.0061,0.3417,0.5714,0.0138,0.5714
ROCPOINTS_U,0.0064,0.3417,0.5714,0.0138,0.5714
ROCPOINTS_U,0.0066,0.3416,0.5714,0.0138,0.5714
ROCPOINTS_U,0.0066,0.3407,0.5714,0.0138,0.5714
ROCPOINTS_U,0.0067,0.3407,0.5714,0.0138,0.5714
ROCPOINTS_U,0.0067,0.3399,0.5714,0.0139,0.5714
ROCPOINTS_U,0.0067,0.3399,0.5714,0.0139,0.5714
ROCPOINTS_U,0.0067,0.3398,0.5714,0.0139,0.5714
ROCPOINTS_U,0.0067,0.2537,0.5034,0.0163,0.5034
ROCPOINTS_U,0.0067,0.2535,0.5034,0.0163,0.5034
ROCPOINTS_U,0.0067,0.2535,0.5034,0.0163,0.5034
ROCPOINTS_U,0.0068,0.2534,0.5034,0.0163,0.5034
ROCPOINTS_U,0.0068,0.2533,0.5034,0.0164,0.5034
ROCPOINTS_U,0.0068,0.2533,0.5034,0.0164,0.5034
ROCPOINTS_U,0.0069,0.2520,0.5034,0.0164,0.5034
ROCPOINTS_U,0.0069,0.2520,0.5034,0.0164,0.5034
ROCPOINTS_U,0.0071,0.2508,0.5034,0.0165,0.5034
ROCPOINTS_U,0.0072,0.2498,0.5034,0.0166,0.5034
ROCPOINTS_U,0.0073,0.2488,0.5034,0.0166,0.5034
ROCPOINTS_U,0.0075,0.2487,0.5034,0.0167,0.5034
ROCPOINTS_U,0.0075,0.2476,0.5034,0.0167,0.5034
ROCPOINTS_U,0.0076,0.2475,0.5034,0.0167,0.5034
ROCPOINTS_U,0.0077,0.2474,0.5034,0.0167,0.5034
ROCPOINTS_U,0.0077,0.2474,0.5034,0.0167,0.5034
ROCPOINTS_U,0.0078,0.2463,0.5034,0.0168,0.5034
ROCPOINTS_U,0.0080,0.2462,0.5034,0.0168,0.5034
ROCPOINTS_U,0.0080,0.2450,0.5034,0.0169,0.5034
ROCPOINTS_U,0.0081,0.2450,0.5034,0.0169,0.5034
ROCPOINTS_U,0.0081,0.2449,0.5034,0.0169,0.5034
ROCPOINTS_U,0.0082,0.2434,0.5034,0.0170,0.5034
ROCPOINTS_U,0.0083,0.2422,0.5034,0.0171,0.5034
ROCPOINTS_U,0.0084,0.2422,0.5034,0.0171,0.5034
ROCPOINTS_U,0.0085,0.2401,0.5034,0.0172,0.5034
ROCPOINTS_U,0.0086,0.2380,0.5034,0.0174,0.5034
ROCPOINTS_U,0.0089,0.2379,0.5034,0.0174,0.5034
ROCPOINTS_U,0.0089,0.2379,0.5034,0.0174,0.5034
ROCPOINTS_U,0.0100,0.2356,0.5034,0.0176,0.5034
ROCPOINTS_U,0.0100,0.2355,0.5034,0.0176,0.5034
ROCPOINTS_U,0.0100,0.1811,0.4490,0.0203,0.4490
ROCPOINTS_U,0.0100,0.1809,0.4490,0.0203,0.4490
ROCPOINTS_U,0.0102,0.1808,0.4490,0.0204,0.4490
ROCPOINTS_U,0.0102,0.1808,0.4490,0.0204,0.4490
ROCPOINTS_U,0.0108,0.1807,0.4490,0.0204,0.4490
ROCPOINTS_U,0.0109,0.1807,0.4422,0.0201,0.4422
ROCPOINTS_U,0.0111,0.1806,0.4422,0.0201,0.4422
ROCPOINTS_U,0.0113,0.1805,0.4422,0.0201,0.4422
ROCPOINTS_U,0.0116,0.1804,0.4422,0.0201,0.4422
ROCPOINTS_U,0.0117,0.1804,0.4422,0.0201,0.4422
ROCPOINTS_U,0.0119,0.1803,0.4422,0.0201,0.4422
ROCPOINTS_U,0.0123,0.1803,0.4422,0.0201,0.4422
ROCPOINTS_U,0.0133,0.1802,0.4422,0.0201,0.4422
ROCPOINTS_U,0.0133,0.1801,0.4422,0.0201,0.4422
ROCPOINTS_U,0.0133,0.1800,0.4422,0.0201,0.4422
ROCPOINTS_U,0.0133,0.1430,0.4218,0.0241,0.4218
ROCPOINTS_U,0.0134,0.1429,0.4218,0.0241,0.4218
ROCPOINTS_U,0.0139,0.1429,0.4218,0.0241,0.4218
ROCPOINTS_U,0.0150,0.1428,0.4218,0.0241,0.4218
ROCPOINTS_U,0.0150,0.1428,0.4218,0.0241,0.4218
ROCPOINTS_U,0.0157,0.1426,0.4218,0.0242,0.4218
ROCPOINTS_U,0.0161,0.1425,0.4218,0.0242,0.4218
ROCPOINTS_U,0.0161,0.1425,0.4218,0.0242,0.4218
ROCPOINTS_U,0.0162,0.1424,0.4218,0.0242,0.4218
ROCPOINTS_U,0.0167,0.1424,0.4218,0.0242,0.4218
ROCPOINTS_U,0.0167,0.1422,0.4218,0.0242,0.4218
ROCPOINTS_U,0.0167,0.1153,0.3878,0.0274,0.3878
ROCPOINTS_U,0.0167,0.1153,0.3878,0.0274,0.3878
ROCPOINTS_U,0.0167,0.1152,0.3878,0.0274,0.3878
ROCPOINTS_U,0.0167,0.1151,0.3878,0.0274,0.3878
ROCPOINTS_U,0.0170,0.1150,0.3878,0.0274,0.3878
ROCPOINTS_U,0.0172,0.1150,0.3878,0.0274,0.3878
ROCPOINTS_U,0.0173,0.1149,0.3810,0.0270,0.3810
ROCPOINTS_U,0.0175,0.1148,0.3810,0.0270,0.3810
ROCPOINTS_U,0.0176,0.1147,0.3810,0.0270,0.3810
ROCPOINTS_U,0.0177,0.1147,0.3810,0.0270,0.3810
ROCPOINTS_U,0.0177,0.1146,0.3810,0.0271,0.3810
ROCPOINTS_U,0.0181,0.1143,0.3741,0.0266,0.3741
ROCPOINTS_U,0.0183,0.1143,0.3741,0.0267,0.3741
ROCPOINTS_U,0.0194,0.1141,0.3741,0.0267,0.3741
ROCPOINTS_U,0.0200,0.1141,0.3741,0.0267,0.3741
ROCPOINTS_U,0.0200,0.1140,0.3741,0.0267,0.3741
ROCPOINTS_U,0.0200,0.0932,0.3401,0.0296,0.3401
ROCPOINTS_U,0.0201,0.0931,0.3401,0.0297,0.3401
ROCPOINTS_U,0.0203,0.0931,0.3333,0.0291,0.3333
ROCPOINTS_U,0.0211,0.0931,0.3333,0.0291,0.3333
ROCPOINTS_U,0.0219,0.0931,0.3265,0.0285,0.3265
ROCPOINTS_U,0.0221,0.0930,0.3265,0.0285,0.3265
ROCPOINTS_U,0.0222,0.0929,0.3265,0.0286,0.3265
ROCPOINTS_U,0.0222,0.0929,0.3265,0.0286,0.3265
ROCPOINTS_U,0.0225,0.0928,0.3265,0.0286,0.3265
ROCPOINTS_U,0.0233,0.0927,0.3265,0.0286,0.3265
ROCPOINTS_U,0.0233,0.0784,0.2857,0.0296,0.2857
ROCPOINTS_U,0.0251,0.0783,0.2857,0.0296,0.2857
ROCPOINTS_U,0.0265,0.0783,0.2857,0.0296,0.2857
ROCPOINTS_U,0.0267,0.0782,0.2857,0.0297,0.2857
ROCPOINTS_U,0.0267,0.0781,0.2857,0.0297,0.2857
ROCPOINTS_U,0.0271,0.0667,0.2177,0.0266,0.2177
ROCPOINTS_U,0.0280,0.0666,0.2177,0.0266,0.2177
ROCPOINTS_U,0.0298,0.0665,0.2177,0.0266,0.2177
ROCPOINTS_U,0.0300,0.0665,0.2177,0.0267,0.2177
ROCPOINTS_U,0.0300,0.0664,0.2177,0.0267,0.2177
ROCPOINTS_U,0.0306,0.0576,0.1973,0.0279,0.1973
ROCPOINTS_U,0.0307,0.0575,0.1973,0.0279,0.1973
ROCPOINTS_U,0.0312,0.0575,0.1973,0.0279,0.1973
ROCPOINTS_U,0.0319,0.0573,0.1973,0.0280,0.1973
ROCPOINTS_U,0.0321,0.0572,0.1973,0.0280,0.1973
ROCPOINTS_U,0.0333,0.0571,0.1973,0.0281,0.1973
ROCPOINTS_U,0.0333,0.0571,0.1973,0.0281,0.1973
ROCPOINTS_U,0.0334,0.0505,0.1565,0.0253,0.1565
ROCPOINTS_U,0.0336,0.0503,0.1565,0.0254,0.1565
ROCPOINTS_U,0.0340,0.0499,0.1565,0.0256,0.1565
ROCPOINTS_U,0.0347,0.0499,0.1565,0.0256,0.1565
ROCPOINTS_U,0.0356,0.0498,0.1565,0.0256,0.1565
ROCPOINTS_U,0.0357,0.0497,0.1565,0.0256,0.1565
ROCPOINTS_U,0.0357,0.0494,0.1565,0.0258,0.1565
ROCPOINTS_U,0.0367,0.0493,0.1565,0.0258,0.1565
ROCPOINTS_U,0.0367,0.0492,0.1565,0.0259,0.1565
ROCPOINTS_U,0.0367,0.0435,0.1293,0.0243,0.1293
ROCPOINTS_U,0.0370,0.0434,0.1293,0.0243,0.1293
ROCPOINTS_U,0.0370,0.0434,0.1293,0.0243,0.1293
ROCPOINTS_U,0.0377,0.0430,0.1293,0.0245,0.1293
ROCPOINTS_U,0.0377,0.0426,0.1293,0.0247,0.1293
ROCPOINTS_U,0.0381,0.0426,0.1293,0.0248,0.1293
ROCPOINTS_U,0.0381,0.0419,0.1293,0.0252,0.1293
ROCPOINTS_U,0.0388,0.0419,0.1224,0.0239,0.1224
ROCPOINTS_U,0.0396,0.0418,0.1224,0.0239,0.1224
ROCPOINTS_U,0.0397,0.0413,0.1224,0.0242,0.1224
ROCPOINTS_U,0.0400,0.0412,0.1224,0.0243,0.1224
ROCPOINTS_U,0.0402,0.0358,0.1224,0.0278,0.1224
ROCPOINTS_U,0.0408,0.0357,0.1224,0.0279,0.1224
ROCPOINTS_U,0.0408,0.0356,0.1224,0.0280,0.1224
ROCPOINTS_U,0.0425,0.0356,0.1224,0.0280,0.1224
ROCPOINTS_U,0.0429,0.0355,0.1224,0.0280,0.1224
ROCPOINTS_U,0.0430,0.0355,0.1224,0.0281,0.1224
ROCPOINTS_U,0.0433,0.0354,0.1224,0.0281,0.1224
ROCPOINTS_U,0.0433,0.0353,0.1224,0.0282,0.1224
ROCPOINTS_U,0.0444,0.0311,0.1020,0.0267,0.1020
ROCPOINTS_U,0.0448,0.0310,0.1020,0.0268,0.1020
ROCPOINTS_U,0.0451,0.0309,0.1020,0.0269,0.1020
ROCPOINTS_U,0.0452,0.0308,0.1020,0.0269,0.1020
ROCPOINTS_U,0.0456,0.0307,0.1020,0.0270,0.1020
ROCPOINTS_U,0.0467,0.0307,0.1020,0.0271,0.1020
ROCPOINTS_U,0.0472,0.0274,0.0952,0.0283,0.0952
ROCPOINTS_U,0.0475,0.0273,0.0952,0.0283,0.0952
ROCPOINTS_U,0.0482,0.0273,0.0952,0.0284,0.0952
ROCPOINTS_U,0.0483,0.0272,0.0952,0.0285,0.0952
ROCPOINTS_U,0.0489,0.0271,0.0952,0.0286,0.0952
ROCPOINTS_U,0.0492,0.0270,0.0952,0.0287,0.0952
ROCPOINTS_U,0.0493,0.0269,0.0952,0.0287,0.0952
ROCPOINTS_U,0.0497,0.0268,0.0952,0.0289,0.0952
ROCPOINTS_U,0.0500,0.0267,0.0952,0.0290,0.0952
ROCPOINTS_U,0.0500,0.0266,0.0952,0.0290,0.0952
ROCPOINTS_U,0.0504,0.0242,0.0884,0.0297,0.0884
ROCPOINTS_U,0.0520,0.0241,0.0884,0.0297,0.0884
ROCPOINTS_U,0.0533,0.0240,0.0884,0.0300,0.0884
ROCPOINTS_U,0.0567,0.0215,0.0816,0.0308,0.0816
ROCPOINTS_U,0.0572,0.0198,0.0816,0.0334,0.0816
ROCPOINTS_U,0.0583,0.0197,0.0816,0.0335,0.0816
ROCPOINTS_U,0.0600,0.0196,0.0816,0.0336,0.0816
ROCPOINTS_U,0.0600,0.0183,0.0816,0.0359,0.0816
ROCPOINTS_U,0.0628,0.0183,0.0816,0.0360,0.0816
ROCPOINTS_U,0.0633,0.0182,0.0816,0.0361,0.0816
ROCPOINTS_U,0.0667,0.0171,0.0816,0.0383,0.0816
ROCPOINTS_U,0.0670,0.0153,0.0816,0.0427,0.0816
ROCPOINTS_U,0.0691,0.0153,0.0816,0.0429,0.0816
ROCPOINTS_U,0.0694,0.0152,0.0816,0.0430,0.0816
ROCPOINTS_U,0.0700,0.0151,0.0816,0.0432,0.0816
ROCPOINTS_U,0.0715,0.0143,0.0748,0.0418,0.0748
ROCPOINTS_U,0.0724,0.0143,0.0748,0.0420,0.0748
ROCPOINTS_U,0.0733,0.0142,0.0748,0.0421,0.0748
ROCPOINTS_U,0.0733,0.0142,0.0748,0.0423,0.0748
ROCPOINTS_U,0.0767,0.0133,0.0748,0.0451,0.0748
ROCPOINTS_U,0.0800,0.0122,0.0544,0.0360,0.0544
ROCPOINTS_U,0.0833,0.0116,0.0544,0.0377,0.0544
ROCPOINTS_U,0.0861,0.0109,0.0544,0.0400,0.0544
ROCPOINTS_U,0.0867,0.0108,0.0544,0.0404,0.0544
ROCPOINTS_U,0.0872,0.0102,0.0476,0.0376,0.0476
ROCPOINTS_U,0.0900,0.0101,0.0476,0.0378,0.0476
ROCPOINTS_U,0.0927,0.0096,0.0476,0.0398,0.0476
ROCPOINTS_U,0.0933,0.0096,0.0408,0.0343,0.0408
ROCPOINTS_U,0.0933,0.0096,0.0408,0.0345,0.0408
ROCPOINTS_U,0.0936,0.0092,0.0408,0.0359,0.0408
ROCPOINTS_U,0.0964,0.0091,0.0408,0.0361,0.0408
ROCPOINTS_U,0.0967,0.0091,0.0408,0.0364,0.0408
ROCPOINTS_U,0.0978,0.0088,0.0340,0.0313,0.0340
ROCPOINTS_U,0.1000,0.0088,0.0340,0.0314,0.0340
ROCPOINTS_U,0.1033,0.0084,0.0340,0.0329,0.0340
ROCPOINTS_U,0.1054,0.0080,0.0272,0.0276,0.0272
ROCPOINTS_U,0.1067,0.0080,0.0272,0.0278,0.0272
ROCPOINTS_U,0.1080,0.0077,0.0272,0.0286,0.0272
ROCPOINTS_U,0.1100,0.0076,0.0272,0.0290,0.0272
ROCPOINTS_U,0.1105,0.0073,0.0272,0.0303,0.0272
ROCPOINTS_U,0.1105,0.0072,0.0272,0.0305,0.0272
ROCPOINTS_U,0.1133,0.0071,0.0272,0.0310,0.0272
ROCPOINTS_U,0.1136,0.0067,0.0272,0.0331,0.0272
ROCPOINTS_U,0.1167,0.0066,0.0272,0.0333,0.0272
ROCPOINTS_U,0.1167,0.0065,0.0272,0.0336,0.0272
ROCPOINTS_U,0.1172,0.0065,0.0272,0.0339,0.0272
ROCPOINTS_U,0.1200,0.0064,0.0272,0.0342,0.0272
ROCPOINTS_U,0.1206,0.0060,0.0272,0.0364,0.0272
ROCPOINTS_U,0.1212,0.0059,0.0272,0.0374,0.0272
ROCPOINTS_U,0.1233,0.0058,0.0272,0.0377,0.0272
ROCPOINTS_U,0.1267,0.0055,0.0272,0.0396,0.0272
ROCPOINTS_U,0.1300,0.0052,0.0272,0.0421,0.0272
ROCPOINTS_U,0.1315,0.0050,0.0272,0.0435,0.0272
ROCPOINTS_U,0.1333,0.0050,0.0272,0.0440,0.0272
ROCPOINTS_U,0.1367,0.0047,0.0272,0.0465,0.0272
ROCPOINTS_U,0.1400,0.0043,0.0272,0.0506,0.0272
ROCPOINTS_U,0.1433,0.0041,0.0272,0.0526,0.0272
ROCPOINTS_U,0.1467,0.0040,0.0204,0.0411,0.0204
ROCPOINTS_U,0.1500,0.0038,0.0136,0.0294,0.0136
ROCPOINTS_U,0.1536,0.0036,0.0136,0.0303,0.0136
ROCPOINTS_U,0.1538,0.0036,0.0136,0.0308,0.0136
ROCPOINTS_U,0.1567,0.0035,0.0136,0.0313,0.0136
ROCPOINTS_U,0.1600,0.0035,0.0136,0.0317,0.0136
ROCPOINTS_U,0.1633,0.0032,0.0136,0.0345,0.0136
ROCPOINTS_U,0.1667,0.0030,0.0136,0.0364,0.0136
ROCPOINTS_U,0.1700,0.0028,0.0136,0.0385,0.0136
ROCPOINTS_U,0.1733,0.0027,0.0136,0.0400,0.0136
ROCPOINTS_U,0.1833,0.0027,0.0136,0.0408,0.0136
ROCPOINTS_U,0.1867,0.0026,0.0136,0.0417,0.0136
ROCPOINTS_U,0.1933,0.0026,0.0136,0.0426,0.0136
ROCPOINTS_U,0.1967,0.0025,0.0136,0.0435,0.0136
ROCPOINTS_U,0.2067,0.0024,0.0136,0.0455,0.0136
ROCPOINTS_U,0.2100,0.0023,0.0136,0.0465,0.0136
ROCPOINTS_U,0.2133,0.0022,0.0136,0.0488,0.0136
ROCPOINTS_U,0.2167,0.0021,0.0136,0.0513,0.0136
ROCPOINTS_U,0.2200,0.0019,0.0136,0.0556,0.0136
ROCPOINTS_U,0.2300,0.0019,0.0136,0.0571,0.0136
ROCPOINTS_U,0.2367,0.0018,0.0136,0.0606,0.0136
ROCPOINTS_U,0.2400,0.0017,0.0136,0.0645,0.0136
ROCPOINTS_U,0.2567,0.0015,0.0136,0.0690,0.0136
ROCPOINTS_U,0.2667,0.0014,0.0136,0.0741,0.0136
ROCPOINTS_U,0.2800,0.0014,0.0136,0.0769,0.0136
ROCPOINTS_U,0.2900,0.0013,0.0068,0.0417,0.0068
ROCPOINTS_U,0.3033,0.0013,0.0068,0.0435,0.0068
ROCPOINTS_U,0.3067,0.0012,0.0068,0.0455,0.0068
ROCPOINTS_U,0.3300,0.0011,0.0000,0.0000,0.0000
ROCPOINTS_U,0.3433,0.0011,0.0000,0.0000,0.0000
ROCPOINTS_U,0.3442,0.0010,0.0000,0.0000,0.0000
ROCPOINTS_U,0.3667,0.0010,0.0000,0.0000,0.0000
ROCPOINTS_U,0.3700,0.0009,0.0000,0.0000,0.0000
ROCPOINTS_U,0.3733,0.0009,0.0000,0.0000,0.0000
ROCPOINTS_U,0.3767,0.0008,0.0000,0.0000,0.0000
ROCPOINTS_U,0.3854,0.0007,0.0000,0.0000,0.0000
ROCPOINTS_U,0.3867,0.0007,0.0000,0.0000,0.0000
ROCPOINTS_U,0.3921,0.0006,0.0000,0.0000,0.0000
ROCPOINTS_U,0.4100,0.0006,0.0000,0.0000,0.0000
ROCPOINTS_U,0.4200,0.0005,0.0000,0.0000,0.0000
ROCPOINTS_U,0.4384,0.0004,0.0000,0.0000,0.0000
ROCPOINTS_U,0.4485,0.0003,0.0000,0.0000,0.0000
ROCPOINTS_U,0.4867,0.0003,0.0000,0.0000,0.0000
ROCPOINTS_U,0.5067,0.0002,0.0000,0.0000,0.0000
ROCPOINTS_U,0.5133,0.0002,0.0000,0.0000,0.0000
ROCPOINTS_U,0.5433,0.0001,0.0000,0.0000,0.0000
ROCPOINTS_U,0.5800,0.0001,0.0000,0.0000,0.0000
ROCPOINTS_U,0.5800,0.0000,0.0000,0.0000,0.0000
ROCPOINTS_?,0.0000,1.0000,0.0000,0.0000,0.0000
ROCPOINTS_?,0.0000,0.0000,0.0000,0.0000,0.0000
TIME,Seconds taken for cross-validation,258692.896000.
IMP_SCORE,1,GO:0060766,1.0000e+00,1.0000e+00
IMP_SCORE,2,GO:0005750,1.0000e+00,1.0000e+00
IMP_SCORE,3,GO:0003203,1.0000e+00,1.0000e+00
IMP_SCORE,4,GO:0042522,9.7095e-01,1.0000e+00
IMP_SCORE,5,GO:0035112,9.5915e-01,2.0000e+00
IMP_SCORE,6,GO:0035240,9.4553e-01,3.0000e+00
IMP_SCORE,7,GO:0070199,9.1830e-01,1.0000e+00
IMP_SCORE,8,GO:0003159,9.1830e-01,1.0000e+00
IMP_SCORE,9,GO:0043116,9.1830e-01,1.0000e+00
IMP_SCORE,10,GO:0004143,9.1830e-01,1.0000e+00
IMP_SCORE,11,GO:0008353,9.1830e-01,1.0000e+00
IMP_SCORE,12,GO:0045780,9.1830e-01,1.0000e+00
IMP_SCORE,13,GO:1902914,9.1830e-01,1.0000e+00
IMP_SCORE,14,GO:1902751,9.1830e-01,1.0000e+00
IMP_SCORE,15,GO:0061333,9.1830e-01,1.0000e+00
IMP_SCORE,16,GO:1903672,9.1830e-01,1.0000e+00
IMP_SCORE,17,GO:0010996,9.1830e-01,1.0000e+00
IMP_SCORE,18,GO:0002676,9.1830e-01,1.0000e+00
IMP_SCORE,19,GO:0072078,9.1830e-01,1.0000e+00
IMP_SCORE,20,GO:0051280,9.0564e-01,2.0000e+00
IMP_SCORE,21,GO:0090344,8.6479e-01,2.0000e+00
IMP_SCORE,22,GO:0060251,8.3031e-01,4.0000e+00
IMP_SCORE,23,GO:0033235,8.1128e-01,1.0000e+00
IMP_SCORE,24,GO:0031953,8.1128e-01,1.0000e+00
IMP_SCORE,25,GO:0014897,7.7785e-01,4.0000e+00
IMP_SCORE,26,GO:1904292,7.5283e-01,5.0000e+00
IMP_SCORE,27,GO:1905208,7.5054e-01,3.0000e+00
IMP_SCORE,28,GO:0001944,7.4363e-01,4.0000e+00
IMP_SCORE,29,GO:0004745,7.3758e-01,8.2000e+01
IMP_SCORE,30,GO:0045060,7.2283e-01,4.0000e+00
IMP_SCORE,31,GO:0001741,7.2193e-01,1.0000e+00
IMP_SCORE,32,GO:0033750,7.2193e-01,1.0000e+00
IMP_SCORE,33,GO:0002902,7.1653e-01,5.0000e+00
IMP_SCORE,34,GO:0010453,6.8860e-01,4.0000e+00
IMP_SCORE,35,GO:0032645,6.8348e-01,4.0000e+00
IMP_SCORE,36,GO:1990440,6.8102e-01,3.0000e+00
IMP_SCORE,37,GO:0034694,6.7582e-01,3.0000e+00
IMP_SCORE,38,GO:0002021,6.6933e-01,3.0000e+00
IMP_SCORE,39,GO:0070227,6.6096e-01,2.0000e+00
IMP_SCORE,40,GO:0055075,6.5674e-01,6.0000e+00
IMP_SCORE,41,GO:0032105,6.5564e-01,2.0000e+00
IMP_SCORE,42,GO:0021535,6.5002e-01,1.0000e+00
IMP_SCORE,43,GO:0060292,6.4961e-01,5.0000e+00
IMP_SCORE,44,GO:0034236,6.4960e-01,1.0000e+01
IMP_SCORE,45,GO:0002053,6.4240e-01,5.0000e+00
IMP_SCORE,46,GO:0046961,6.4025e-01,3.0000e+00
IMP_SCORE,47,GO:0045722,6.3951e-01,3.0000e+00
IMP_SCORE,48,GO:0048385,6.3521e-01,2.0000e+00
IMP_SCORE,49,GO:0032925,6.3088e-01,3.0000e+00
IMP_SCORE,50,GO:0032733,6.2780e-01,3.0000e+00
IMP_SCORE,51,GO:1900151,6.2655e-01,3.0000e+00
IMP_SCORE,52,GO:0060973,6.2655e-01,3.0000e+00
IMP_SCORE,53,GO:2000508,6.2581e-01,2.0000e+00
IMP_SCORE,54,GO:0030673,6.1360e-01,3.0000e+00
IMP_SCORE,55,GO:0006828,6.1265e-01,5.0000e+00
IMP_SCORE,56,GO:0032104,6.1156e-01,4.0000e+00
IMP_SCORE,57,GO:0044783,6.0539e-01,4.0000e+00
IMP_SCORE,58,GO:1900153,6.0071e-01,5.0000e+00
IMP_SCORE,59,GO:0010667,5.9610e-01,2.0000e+00
IMP_SCORE,60,GO:0033004,5.9544e-01,2.0000e+00
IMP_SCORE,61,GO:0035729,5.9487e-01,5.0000e+00
IMP_SCORE,62,GO:0036296,5.9409e-01,6.0000e+00
IMP_SCORE,63,GO:1903055,5.9306e-01,5.0000e+00
IMP_SCORE,64,GO:0048853,5.8548e-01,2.0000e+00
IMP_SCORE,65,GO:0030949,5.7988e-01,3.0000e+00
IMP_SCORE,66,GO:0032075,5.7731e-01,2.0000e+00
IMP_SCORE,67,GO:0043367,5.7705e-01,5.0000e+00
IMP_SCORE,68,GO:0070403,5.7061e-01,4.0000e+00
IMP_SCORE,69,GO:0043508,5.6959e-01,6.0000e+00
IMP_SCORE,70,GO:0042093,5.6896e-01,2.0000e+00
IMP_SCORE,71,GO:0010885,5.6846e-01,3.0000e+00
IMP_SCORE,72,GO:0002026,5.6570e-01,7.0000e+00
IMP_SCORE,73,GO:1900006,5.6215e-01,1.3000e+01
IMP_SCORE,74,GO:0031080,5.6128e-01,2.0000e+00
IMP_SCORE,75,GO:0060411,5.6067e-01,9.0000e+00
IMP_SCORE,76,GO:0030325,5.6000e-01,9.0000e+00
IMP_SCORE,77,GO:0034114,5.5848e-01,7.0000e+00
IMP_SCORE,78,GO:0003300,5.5791e-01,9.0000e+00
IMP_SCORE,79,GO:0040019,5.4944e-01,4.0000e+00
IMP_SCORE,80,GO:0060343,5.4848e-01,8.0000e+00
IMP_SCORE,81,GO:0060561,5.4462e-01,2.0000e+00
IMP_SCORE,82,GO:0045738,5.4078e-01,4.0000e+00
IMP_SCORE,83,GO:0032692,5.4028e-01,2.0000e+00
IMP_SCORE,84,GO:1902579,5.3327e-01,3.0000e+01
IMP_SCORE,85,GO:0071379,5.3153e-01,4.0000e+00
IMP_SCORE,86,GO:0071548,5.3150e-01,5.0000e+00
IMP_SCORE,87,GO:0031571,5.3139e-01,2.0000e+00
IMP_SCORE,88,GO:0009435,5.2982e-01,1.8000e+01
IMP_SCORE,89,GO:0038084,5.2754e-01,5.0000e+00
IMP_SCORE,90,GO:0014898,5.2749e-01,4.0000e+00
IMP_SCORE,91,GO:2000144,5.2619e-01,7.0000e+00
IMP_SCORE,92,GO:0032490,5.2344e-01,2.1000e+01
IMP_SCORE,93,GO:0033178,5.2209e-01,2.0000e+00
IMP_SCORE,94,GO:0048710,5.1913e-01,1.5000e+01
IMP_SCORE,95,GO:0001702,5.1726e-01,2.0000e+00
IMP_SCORE,96,GO:0097341,5.1726e-01,2.0000e+00
IMP_SCORE,97,GO:0042534,5.1629e-01,3.0000e+00
IMP_SCORE,98,GO:0017145,5.1607e-01,5.0000e+00
IMP_SCORE,99,GO:0048505,5.1387e-01,2.0000e+00
IMP_SCORE,100,GO:0031996,5.1373e-01,2.0000e+00
IMP_SCORE,101,GO:0010971,5.1266e-01,2.0000e+00
IMP_SCORE,102,GO:0000132,5.1075e-01,2.0000e+00
IMP_SCORE,103,GO:0060547,5.1000e-01,2.0000e+00
IMP_SCORE,104,GO:0042753,5.0968e-01,2.0000e+00
IMP_SCORE,105,GO:0071305,5.0952e-01,4.0000e+00
IMP_SCORE,106,GO:0051533,5.0623e-01,2.0000e+00
IMP_SCORE,107,GO:0031670,5.0524e-01,3.0000e+00
IMP_SCORE,108,GO:1904813,5.0342e-01,9.3000e+01
IMP_SCORE,109,GO:0036119,5.0306e-01,2.0000e+00
IMP_SCORE,110,GO:0035020,5.0273e-01,4.0000e+00
IMP_SCORE,111,GO:1903393,5.0234e-01,1.5000e+01
IMP_SCORE,112,GO:1900115,5.0190e-01,2.0000e+00
IMP_SCORE,113,GO:0048333,5.0185e-01,5.0000e+00
IMP_SCORE,114,GO:0034587,5.0158e-01,2.0000e+00
IMP_SCORE,115,GO:2001053,5.0128e-01,6.0000e+00
IMP_SCORE,116,GO:0035437,5.0080e-01,2.0000e+00
IMP_SCORE,117,GO:0043027,5.0065e-01,8.0000e+00
IMP_SCORE,118,GO:0051004,5.0010e-01,4.0000e+00
IMP_SCORE,119,GO:0002739,5.0004e-01,4.0000e+00
IMP_SCORE,120,GO:0070857,5.0004e-01,2.0000e+00
IMP_SCORE,121,GO:0030011,4.9868e-01,6.0000e+00
IMP_SCORE,122,GO:0010664,4.9813e-01,8.0000e+00
IMP_SCORE,123,GO:0046849,4.9758e-01,2.0000e+00
IMP_SCORE,124,GO:0036442,4.9344e-01,4.0000e+00
IMP_SCORE,125,GO:0040001,4.9285e-01,6.0000e+00
IMP_SCORE,126,GO:0036109,4.9155e-01,3.1000e+01
IMP_SCORE,127,GO:0033144,4.9093e-01,6.0000e+00
IMP_SCORE,128,GO:0043558,4.9088e-01,2.0000e+00
IMP_SCORE,129,GO:0001765,4.9070e-01,2.0000e+00
IMP_SCORE,130,GO:0040037,4.9034e-01,2.0000e+00
IMP_SCORE,131,GO:0060158,4.8944e-01,2.0000e+00
IMP_SCORE,132,GO:0050879,4.8906e-01,4.0000e+00
IMP_SCORE,133,GO:2000772,4.8826e-01,4.0000e+00
IMP_SCORE,134,GO:0060997,4.8740e-01,2.0000e+00
IMP_SCORE,135,GO:0060850,4.8678e-01,2.0000e+00
IMP_SCORE,136,GO:0070296,4.8651e-01,4.0000e+00
IMP_SCORE,137,GO:0002507,4.8650e-01,2.0000e+00
IMP_SCORE,138,GO:0002837,4.8618e-01,4.0000e+00
IMP_SCORE,139,GO:1904357,4.8259e-01,4.0000e+00
IMP_SCORE,140,GO:0016445,4.8180e-01,5.0000e+00
IMP_SCORE,141,GO:0051350,4.8068e-01,2.0000e+00
IMP_SCORE,142,GO:0010544,4.7983e-01,4.0000e+00
IMP_SCORE,143,GO:0043267,4.7928e-01,4.0000e+00
IMP_SCORE,144,GO:0032743,4.7786e-01,5.0000e+00
IMP_SCORE,145,GO:0002090,4.7752e-01,9.0000e+00
IMP_SCORE,146,GO:0043371,4.7669e-01,5.0000e+00
IMP_SCORE,147,GO:0042171,4.7660e-01,6.0000e+00
IMP_SCORE,148,GO:0070411,4.7309e-01,1.2000e+01
IMP_SCORE,149,GO:0016004,4.7303e-01,2.0000e+00
IMP_SCORE,150,GO:0071872,4.7223e-01,5.0000e+00
IMP_SCORE,151,GO:0019211,4.7198e-01,3.0000e+00
IMP_SCORE,152,GO:0045653,4.6829e-01,2.0000e+00
IMP_SCORE,153,GO:0048712,4.6711e-01,8.0000e+00
IMP_SCORE,154,GO:0050872,4.6687e-01,5.0000e+00
IMP_SCORE,155,GO:0044819,4.6625e-01,2.0000e+00
IMP_SCORE,156,GO:0003995,4.6429e-01,2.1000e+01
IMP_SCORE,157,GO:0051590,4.6219e-01,5.0000e+00
IMP_SCORE,158,GO:1990381,4.6194e-01,4.0000e+00
IMP_SCORE,159,GO:0061029,4.6128e-01,1.0000e+01
IMP_SCORE,160,GO:0004707,4.6117e-01,6.0000e+00
IMP_SCORE,161,GO:0030513,4.6054e-01,1.2000e+01
IMP_SCORE,162,GO:0006285,4.6045e-01,2.0000e+00
IMP_SCORE,163,GO:2000780,4.5985e-01,2.0000e+00
IMP_SCORE,164,GO:0046599,4.5975e-01,2.0000e+00
IMP_SCORE,165,GO:0030194,4.5931e-01,1.9000e+01
IMP_SCORE,166,GO:0072677,4.5922e-01,5.0000e+00
IMP_SCORE,167,GO:0032042,4.5916e-01,2.0000e+00
IMP_SCORE,168,GO:0031076,4.5915e-01,2.0000e+00
IMP_SCORE,169,GO:0009595,4.5895e-01,2.1000e+01
IMP_SCORE,170,GO:0003299,4.5751e-01,4.0000e+00
IMP_SCORE,171,GO:0010875,4.5471e-01,9.0000e+00
IMP_SCORE,172,GO:0014870,4.5321e-01,4.0000e+00
IMP_SCORE,173,GO:0051900,4.5264e-01,7.0000e+00
IMP_SCORE,174,GO:0030878,4.5215e-01,6.0000e+00
IMP_SCORE,175,GO:0051573,4.5182e-01,2.0000e+00
IMP_SCORE,176,GO:0045070,4.5156e-01,7.0000e+00
IMP_SCORE,177,GO:0051117,4.5012e-01,1.0200e+02
IMP_SCORE,178,GO:1903038,4.5005e-01,2.7000e+01
IMP_SCORE,179,GO:0032689,4.4969e-01,6.0000e+00
IMP_SCORE,180,GO:0043627,4.4723e-01,5.1000e+01
IMP_SCORE,181,GO:0006379,4.4573e-01,3.8000e+01
IMP_SCORE,182,GO:0051055,4.4537e-01,8.0000e+00
IMP_SCORE,183,GO:0032769,4.4513e-01,5.0000e+00
IMP_SCORE,184,GO:0043539,4.4357e-01,1.1000e+01
IMP_SCORE,185,GO:0071559,4.4283e-01,1.4000e+01
IMP_SCORE,186,GO:0001916,4.4242e-01,7.0000e+00
IMP_SCORE,187,GO:1903963,4.4236e-01,7.0000e+00
IMP_SCORE,188,GO:0070243,4.4209e-01,2.0000e+00
IMP_SCORE,189,GO:0048010,4.4146e-01,2.6000e+01
IMP_SCORE,190,GO:0019531,4.4004e-01,5.0000e+00
IMP_SCORE,191,GO:0039703,4.3993e-01,7.0000e+00
IMP_SCORE,192,GO:0045730,4.3985e-01,9.0000e+00
IMP_SCORE,193,GO:0031294,4.3978e-01,2.0000e+01
IMP_SCORE,194,GO:0031227,4.3919e-01,1.5000e+02
IMP_SCORE,195,GO:0060628,4.3755e-01,5.0000e+00
IMP_SCORE,196,GO:0032801,4.3697e-01,2.0000e+00
IMP_SCORE,197,GO:1905207,4.3688e-01,3.0000e+00
IMP_SCORE,198,GO:0010874,4.3635e-01,5.0000e+00
IMP_SCORE,199,GO:0032897,4.3629e-01,3.0000e+00
IMP_SCORE,200,GO:0045837,4.3614e-01,5.0000e+00
IMP_SCORE,201,GO:0043525,4.3591e-01,8.0000e+00
IMP_SCORE,202,GO:1902581,4.3349e-01,1.1000e+01
IMP_SCORE,203,GO:0060099,4.3303e-01,4.0000e+00
IMP_SCORE,204,GO:0033197,4.3197e-01,5.0000e+00
IMP_SCORE,205,GO:0051000,4.3156e-01,6.0000e+00
IMP_SCORE,206,GO:0006337,4.3133e-01,1.7000e+01
IMP_SCORE,207,GO:0035094,4.3105e-01,1.2000e+01
IMP_SCORE,208,GO:0030851,4.3094e-01,5.0000e+00
IMP_SCORE,209,GO:1902187,4.3093e-01,1.0000e+01
IMP_SCORE,210,GO:0010665,4.2971e-01,9.0000e+00
IMP_SCORE,211,GO:0051955,4.2771e-01,9.0000e+00
IMP_SCORE,212,GO:0060174,4.2729e-01,1.0000e+01
IMP_SCORE,213,GO:0042304,4.2671e-01,9.0000e+00
IMP_SCORE,214,GO:0051645,4.2664e-01,6.0000e+00
IMP_SCORE,215,GO:0032459,4.2645e-01,1.4000e+01
IMP_SCORE,216,GO:1902893,4.2602e-01,7.0000e+00
IMP_SCORE,217,GO:0001782,4.2405e-01,7.0000e+00
IMP_SCORE,218,GO:0060119,4.2402e-01,1.0000e+01
IMP_SCORE,219,GO:0044766,4.2344e-01,3.1000e+01
IMP_SCORE,220,GO:0070202,4.2289e-01,2.0000e+00
IMP_SCORE,221,GO:0003093,4.2282e-01,1.0000e+01
IMP_SCORE,222,GO:0035815,4.2271e-01,2.0000e+00
IMP_SCORE,223,GO:0034369,4.2234e-01,8.0000e+00
IMP_SCORE,224,GO:0035666,4.2081e-01,7.0000e+00
IMP_SCORE,225,GO:0043496,4.2072e-01,1.0000e+01
IMP_SCORE,226,GO:0031952,4.2068e-01,8.0000e+00
IMP_SCORE,227,GO:0043616,4.2052e-01,5.0000e+00
IMP_SCORE,228,GO:2000380,4.2030e-01,3.0000e+00
IMP_SCORE,229,GO:0045911,4.2013e-01,3.0000e+00
IMP_SCORE,230,GO:0003184,4.1997e-01,1.0000e+00
IMP_SCORE,231,GO:0010662,4.1984e-01,1.0000e+01
IMP_SCORE,232,GO:2000273,4.1971e-01,1.4000e+01
IMP_SCORE,233,GO:0001784,4.1961e-01,1.1000e+01
IMP_SCORE,234,GO:0097284,4.1633e-01,3.0000e+00
IMP_SCORE,235,GO:0070059,4.1631e-01,3.0000e+00
IMP_SCORE,236,GO:0090189,4.1618e-01,5.0000e+00
IMP_SCORE,237,GO:0006525,4.1578e-01,3.2000e+01
IMP_SCORE,238,GO:0002320,4.1560e-01,9.0000e+00
IMP_SCORE,239,GO:0036336,4.1504e-01,3.0000e+00
IMP_SCORE,240,GO:0042107,4.1462e-01,7.0000e+00
IMP_SCORE,241,GO:0060999,4.1455e-01,1.1000e+01
IMP_SCORE,242,GO:0016342,4.1391e-01,1.0000e+01
IMP_SCORE,243,GO:0005165,4.1339e-01,4.0000e+00
IMP_SCORE,244,GO:0033700,4.1292e-01,5.0000e+00
IMP_SCORE,245,GO:0043395,4.1238e-01,2.2000e+01
IMP_SCORE,246,GO:0031306,4.1204e-01,5.0000e+00
IMP_SCORE,247,GO:0050427,4.1164e-01,3.0000e+00
IMP_SCORE,248,GO:0007175,4.1054e-01,3.0000e+00
IMP_SCORE,249,GO:0030014,4.1049e-01,2.0000e+00
IMP_SCORE,250,GO:0016303,4.0992e-01,6.0000e+00
IMP_SCORE,251,GO:0061217,4.0954e-01,2.0000e+00
IMP_SCORE,252,GO:1905332,4.0889e-01,6.0000e+00
IMP_SCORE,253,GO:0010574,4.0799e-01,1.2000e+01
IMP_SCORE,254,GO:0070498,4.0589e-01,7.0000e+00
IMP_SCORE,255,GO:0030877,4.0572e-01,2.0000e+00
IMP_SCORE,256,total,4.0500e-01,7.5140e+03
IMP_SCORE,257,GO:1903427,4.0491e-01,1.1000e+01
IMP_SCORE,258,GO:0015816,4.0357e-01,5.0000e+00
IMP_SCORE,259,GO:0045742,4.0212e-01,6.0000e+00
IMP_SCORE,260,GO:0043535,4.0073e-01,1.6000e+01
IMP_SCORE,261,GO:0072164,4.0063e-01,1.8000e+01
IMP_SCORE,262,GO:0035909,4.0030e-01,3.0000e+00
IMP_SCORE,263,GO:0051081,3.9981e-01,7.0000e+00
IMP_SCORE,264,GO:0045651,3.9893e-01,3.0000e+00
IMP_SCORE,265,GO:0032024,3.9862e-01,2.2000e+01
IMP_SCORE,266,GO:0045191,3.9837e-01,5.0000e+00
IMP_SCORE,267,GO:0001975,3.9781e-01,8.0000e+00
IMP_SCORE,268,GO:0061117,3.9757e-01,4.0000e+00
IMP_SCORE,269,GO:0019933,3.9750e-01,1.4000e+01
IMP_SCORE,270,GO:0043534,3.9744e-01,1.3000e+01
IMP_SCORE,271,GO:1902236,3.9734e-01,6.0000e+00
IMP_SCORE,272,GO:0043121,3.9673e-01,9.0000e+00
IMP_SCORE,273,GO:0043280,3.9665e-01,3.6000e+01
IMP_SCORE,274,GO:0032725,3.9657e-01,7.0000e+00
IMP_SCORE,275,GO:0000152,3.9611e-01,1.4000e+01
IMP_SCORE,276,GO:0033605,3.9576e-01,6.0000e+00
IMP_SCORE,277,GO:0006851,3.9526e-01,3.0000e+00
IMP_SCORE,278,GO:0060334,3.9502e-01,1.1000e+01
IMP_SCORE,279,GO:1905038,3.9470e-01,5.0000e+00
IMP_SCORE,280,GO:0035855,3.9462e-01,2.5000e+01
IMP_SCORE,281,GO:0034374,3.9429e-01,3.0000e+00
IMP_SCORE,282,GO:0030947,3.9418e-01,1.6000e+01
IMP_SCORE,283,GO:0002706,3.9406e-01,3.5000e+01
IMP_SCORE,284,GO:0014854,3.9387e-01,3.0000e+00
IMP_SCORE,285,GO:0072178,3.9319e-01,5.0000e+00
IMP_SCORE,286,GO:0032754,3.9317e-01,3.0000e+00
IMP_SCORE,287,GO:0043651,3.9239e-01,3.3000e+01
IMP_SCORE,288,GO:1900745,3.9233e-01,2.5000e+01
IMP_SCORE,289,GO:0000819,3.9090e-01,9.0000e+00
IMP_SCORE,290,GO:0010819,3.9088e-01,3.0000e+00
IMP_SCORE,291,GO:1901317,3.9008e-01,5.0000e+00
IMP_SCORE,292,GO:0086012,3.8860e-01,3.0000e+00
IMP_SCORE,293,GO:1902803,3.8784e-01,1.6000e+01
IMP_SCORE,294,GO:0072401,3.8747e-01,4.0000e+00
IMP_SCORE,295,GO:0033549,3.8723e-01,3.0000e+00
IMP_SCORE,296,GO:0032400,3.8672e-01,5.0000e+00
IMP_SCORE,297,GO:0071498,3.8652e-01,1.0000e+01
IMP_SCORE,298,GO:0072015,3.8493e-01,1.1000e+01
IMP_SCORE,299,GO:2000114,3.8466e-01,8.0000e+00
IMP_SCORE,300,GO:0005123,3.8423e-01,1.6000e+01
IMP_SCORE,301,GO:0035690,3.8381e-01,4.7000e+01
IMP_SCORE,302,GO:0072678,3.8313e-01,1.2000e+01
IMP_SCORE,303,GO:0045579,3.8283e-01,7.0000e+00
IMP_SCORE,304,GO:1903729,3.8282e-01,2.9000e+01
IMP_SCORE,305,GO:2000765,3.8279e-01,3.0000e+00
IMP_SCORE,306,GO:0045606,3.8275e-01,5.0000e+00
IMP_SCORE,307,GO:0031293,3.8266e-01,1.6000e+01
IMP_SCORE,308,GO:0032728,3.8170e-01,1.3000e+01
IMP_SCORE,309,GO:0032809,3.8047e-01,3.2000e+01
IMP_SCORE,310,GO:0034399,3.8024e-01,1.4000e+01
IMP_SCORE,311,GO:0050433,3.7977e-01,1.2000e+01
IMP_SCORE,312,GO:0032655,3.7949e-01,1.3000e+01
IMP_SCORE,313,GO:0044406,3.7934e-01,9.0000e+00
IMP_SCORE,314,GO:0010389,3.7923e-01,2.0000e+01
IMP_SCORE,315,GO:0048662,3.7919e-01,1.1000e+01
IMP_SCORE,316,GO:0002076,3.7888e-01,1.0000e+00
IMP_SCORE,317,GO:0070304,3.7845e-01,3.1000e+01
IMP_SCORE,318,GO:1903429,3.7776e-01,1.3000e+01
IMP_SCORE,319,GO:0090003,3.7765e-01,2.5000e+01
IMP_SCORE,320,GO:0010518,3.7715e-01,8.0000e+00
IMP_SCORE,321,GO:0061099,3.7666e-01,1.2000e+01
IMP_SCORE,322,GO:0071236,3.7599e-01,5.0000e+00
IMP_SCORE,323,GO:0032414,3.7458e-01,2.5000e+01
IMP_SCORE,324,GO:0006241,3.7236e-01,5.0000e+00
IMP_SCORE,325,GO:1903115,3.7233e-01,8.0000e+00
IMP_SCORE,326,GO:0032946,3.7191e-01,3.8000e+01
IMP_SCORE,327,GO:0030858,3.7184e-01,3.0000e+01
IMP_SCORE,328,GO:1901185,3.7114e-01,1.8000e+01
IMP_SCORE,329,GO:1900273,3.7105e-01,1.6000e+01
IMP_SCORE,330,GO:0050926,3.7020e-01,8.0000e+00
IMP_SCORE,331,GO:0014888,3.7014e-01,4.0000e+00
IMP_SCORE,332,GO:0098911,3.7008e-01,3.0000e+00
IMP_SCORE,333,GO:0016504,3.6990e-01,1.3000e+01
IMP_SCORE,334,GO:0044126,3.6948e-01,1.0000e+01
IMP_SCORE,335,GO:0072080,3.6910e-01,1.2000e+01
IMP_SCORE,336,GO:0002292,3.6859e-01,1.0000e+01
IMP_SCORE,337,GO:0046639,3.6858e-01,9.0000e+00
IMP_SCORE,338,GO:0098586,3.6771e-01,1.1000e+01
IMP_SCORE,339,GO:0045880,3.6756e-01,9.0000e+00
IMP_SCORE,340,GO:0032891,3.6751e-01,1.1000e+01
IMP_SCORE,341,GO:0031701,3.6671e-01,6.0000e+00
IMP_SCORE,342,GO:0048844,3.6625e-01,9.0000e+00
IMP_SCORE,343,GO:0048185,3.6585e-01,1.9000e+01
IMP_SCORE,344,GO:0032695,3.6525e-01,6.0000e+00
IMP_SCORE,345,GO:0036315,3.6468e-01,1.2000e+01
IMP_SCORE,346,GO:0010524,3.6370e-01,2.3000e+01
IMP_SCORE,347,GO:1901861,3.6346e-01,1.7000e+01
IMP_SCORE,348,GO:0021756,3.6303e-01,1.7000e+01
IMP_SCORE,349,GO:0036037,3.6284e-01,9.0000e+00
IMP_SCORE,350,GO:0009128,3.6283e-01,3.0000e+00
IMP_SCORE,351,GO:0039535,3.6276e-01,3.0000e+00
IMP_SCORE,352,GO:0060996,3.6237e-01,3.0000e+00
IMP_SCORE,353,GO:0090079,3.6210e-01,6.0000e+00
IMP_SCORE,354,GO:2000648,3.6188e-01,2.1000e+01
IMP_SCORE,355,GO:0071295,3.6174e-01,6.0000e+00
IMP_SCORE,356,GO:0072202,3.6156e-01,2.0000e+00
IMP_SCORE,357,GO:0051591,3.6136e-01,1.8000e+01
IMP_SCORE,358,GO:0007530,3.6059e-01,6.0000e+00
IMP_SCORE,359,GO:0002279,3.6025e-01,5.0000e+00
IMP_SCORE,360,GO:0051918,3.5997e-01,3.0000e+00
IMP_SCORE,361,GO:0032651,3.5990e-01,1.5000e+01
IMP_SCORE,362,GO:0003254,3.5979e-01,1.6000e+01
IMP_SCORE,363,GO:0009415,3.5941e-01,7.0000e+00
IMP_SCORE,364,GO:0007254,3.5913e-01,1.3000e+01
IMP_SCORE,365,GO:0090183,3.5867e-01,9.0000e+00
IMP_SCORE,366,GO:0008277,3.5863e-01,8.6000e+01
IMP_SCORE,367,GO:1901070,3.5855e-01,3.0000e+00
IMP_SCORE,368,GO:0051044,3.5835e-01,4.0000e+00
IMP_SCORE,369,GO:0051445,3.5767e-01,6.0000e+00
IMP_SCORE,370,GO:0007340,3.5755e-01,7.0000e+00
IMP_SCORE,371,GO:1902041,3.5715e-01,2.2000e+01
IMP_SCORE,372,GO:0033046,3.5709e-01,8.0000e+00
IMP_SCORE,373,GO:0050871,3.5699e-01,2.5000e+01
IMP_SCORE,374,GO:0033158,3.5674e-01,3.0000e+00
IMP_SCORE,375,GO:0046321,3.5653e-01,6.0000e+00
IMP_SCORE,376,GO:0090049,3.5629e-01,9.0000e+00
IMP_SCORE,377,GO:0010962,3.5592e-01,2.1000e+01
IMP_SCORE,378,GO:0045408,3.5589e-01,2.0000e+00
IMP_SCORE,379,GO:0000979,3.5585e-01,2.5000e+01
IMP_SCORE,380,GO:0045989,3.5571e-01,6.0000e+00
IMP_SCORE,381,GO:0010596,3.5554e-01,7.0000e+00
IMP_SCORE,382,GO:0061013,3.5530e-01,1.8000e+01
IMP_SCORE,383,GO:0043506,3.5514e-01,3.4000e+01
IMP_SCORE,384,GO:0045577,3.5502e-01,3.0000e+00
IMP_SCORE,385,GO:0048873,3.5485e-01,1.2000e+01
IMP_SCORE,386,GO:0051787,3.5456e-01,3.0000e+00
IMP_SCORE,387,GO:0032967,3.5431e-01,4.0000e+00
IMP_SCORE,388,GO:0045987,3.5422e-01,8.0000e+00
IMP_SCORE,389,GO:0001573,3.5379e-01,3.8000e+01
IMP_SCORE,390,GO:0016441,3.5366e-01,1.5000e+01
IMP_SCORE,391,GO:0051721,3.5349e-01,1.4000e+01
IMP_SCORE,392,GO:0070936,3.5301e-01,1.6000e+01
IMP_SCORE,393,GO:0042535,3.5298e-01,1.4000e+01
IMP_SCORE,394,GO:0045080,3.5267e-01,3.0000e+00
IMP_SCORE,395,GO:0090184,3.5259e-01,8.0000e+00
IMP_SCORE,396,GO:1904358,3.5231e-01,1.9000e+01
IMP_SCORE,397,GO:1902402,3.5210e-01,1.2000e+01
IMP_SCORE,398,GO:0048839,3.5192e-01,7.1000e+01
IMP_SCORE,399,GO:0070570,3.5186e-01,1.0000e+01
IMP_SCORE,400,GO:0032660,3.5182e-01,1.0000e+01
IMP_SCORE,401,GO:0010644,3.5173e-01,9.0000e+00
IMP_SCORE,402,GO:0043502,3.5159e-01,1.2000e+01
IMP_SCORE,403,GO:0061615,3.5093e-01,1.0000e+01
IMP_SCORE,404,GO:1901998,3.5087e-01,4.0000e+01
IMP_SCORE,405,GO:0061005,3.5063e-01,1.2000e+01
IMP_SCORE,406,GO:0061462,3.5027e-01,1.4000e+01
IMP_SCORE,407,GO:0009064,3.5009e-01,5.4000e+01
IMP_SCORE,408,GO:0018279,3.4975e-01,4.7000e+01
IMP_SCORE,409,GO:0002753,3.4965e-01,6.0000e+00
IMP_SCORE,410,GO:0071732,3.4964e-01,3.0000e+00
IMP_SCORE,411,GO:0035813,3.4960e-01,7.0000e+00
IMP_SCORE,412,GO:0032331,3.4939e-01,1.5000e+01
IMP_SCORE,413,GO:0033005,3.4926e-01,1.0000e+01
IMP_SCORE,414,GO:0042990,3.4909e-01,2.5000e+01
IMP_SCORE,415,GO:0086064,3.4901e-01,3.0000e+00
IMP_SCORE,416,GO:0032092,3.4879e-01,2.3000e+01
IMP_SCORE,417,GO:0030676,3.4869e-01,7.0000e+00
IMP_SCORE,418,GO:0002082,3.4839e-01,4.0000e+00
IMP_SCORE,419,GO:0034391,3.4823e-01,4.0000e+00
IMP_SCORE,420,GO:0034502,3.4777e-01,2.3000e+01
IMP_SCORE,421,GO:1900078,3.4773e-01,1.0000e+01
IMP_SCORE,422,GO:0010955,3.4750e-01,1.1000e+01
IMP_SCORE,423,GO:0045683,3.4704e-01,3.0000e+00
IMP_SCORE,424,GO:0030176,3.4691e-01,1.3200e+02
IMP_SCORE,425,GO:0010762,3.4683e-01,1.2000e+01
IMP_SCORE,426,GO:0051151,3.4671e-01,8.0000e+00
IMP_SCORE,427,GO:0010640,3.4670e-01,1.2000e+01
IMP_SCORE,428,GO:0019532,3.4613e-01,3.0000e+00
IMP_SCORE,429,GO:0072216,3.4586e-01,4.0000e+00
IMP_SCORE,430,GO:0031113,3.4574e-01,1.9000e+01
IMP_SCORE,431,GO:2000482,3.4570e-01,1.8000e+01
IMP_SCORE,432,GO:0031235,3.4543e-01,4.0000e+00
IMP_SCORE,433,GO:0090280,3.4508e-01,1.9000e+01
IMP_SCORE,434,GO:0048566,3.4506e-01,1.5000e+01
IMP_SCORE,435,GO:0048546,3.4492e-01,9.0000e+00
IMP_SCORE,436,GO:1900025,3.4475e-01,9.0000e+00
IMP_SCORE,437,GO:1902571,3.4474e-01,3.0000e+00
IMP_SCORE,438,GO:0097386,3.4456e-01,1.3000e+01
IMP_SCORE,439,GO:0051154,3.4452e-01,2.1000e+01
IMP_SCORE,440,GO:0099738,3.4390e-01,3.0000e+00
IMP_SCORE,441,GO:1904994,3.4372e-01,3.0000e+00
IMP_SCORE,442,GO:0035413,3.4335e-01,3.0000e+00
IMP_SCORE,443,GO:0001952,3.4312e-01,3.4000e+01
IMP_SCORE,444,GO:0090659,3.4305e-01,1.3000e+01
IMP_SCORE,445,GO:0060967,3.4257e-01,3.0000e+00
IMP_SCORE,446,GO:0046852,3.4251e-01,3.0000e+00
IMP_SCORE,447,GO:0043491,3.4247e-01,1.0000e+01
IMP_SCORE,448,GO:0071385,3.4222e-01,2.0000e+01
IMP_SCORE,449,GO:0031941,3.4184e-01,2.5000e+01
IMP_SCORE,450,GO:1904031,3.4167e-01,1.4000e+01
IMP_SCORE,451,GO:0046636,3.4165e-01,8.0000e+00
IMP_SCORE,452,GO:0010634,3.4157e-01,1.9000e+01
IMP_SCORE,453,GO:0061154,3.4101e-01,3.0000e+00
IMP_SCORE,454,GO:0090342,3.4092e-01,6.0000e+00
IMP_SCORE,455,GO:0051281,3.4074e-01,1.0000e+01
IMP_SCORE,456,GO:0001921,3.4072e-01,1.8000e+01
IMP_SCORE,457,GO:0042346,3.4067e-01,1.7000e+01
IMP_SCORE,458,GO:0001773,3.4061e-01,1.1000e+01
IMP_SCORE,459,GO:0045747,3.4034e-01,2.2000e+01
IMP_SCORE,460,GO:2000515,3.4028e-01,3.0000e+00
IMP_SCORE,461,GO:0001056,3.4022e-01,3.0000e+00
IMP_SCORE,462,GO:0042772,3.3978e-01,6.0000e+00
IMP_SCORE,463,GO:2001273,3.3976e-01,8.0000e+00
IMP_SCORE,464,GO:0048634,3.3969e-01,2.1000e+01
IMP_SCORE,465,GO:2001267,3.3966e-01,6.0000e+00
IMP_SCORE,466,GO:0072132,3.3959e-01,5.0000e+00
IMP_SCORE,467,GO:0042953,3.3953e-01,8.0000e+00
IMP_SCORE,468,GO:0000900,3.3953e-01,9.0000e+00
IMP_SCORE,469,GO:0085029,3.3946e-01,4.2000e+01
IMP_SCORE,470,GO:0002864,3.3915e-01,1.0000e+01
IMP_SCORE,471,GO:0031078,3.3886e-01,3.0000e+00
IMP_SCORE,472,GO:0071901,3.3878e-01,4.7000e+01
IMP_SCORE,473,GO:0042177,3.3863e-01,2.7000e+01
IMP_SCORE,474,GO:0046627,3.3855e-01,1.1000e+01
IMP_SCORE,475,GO:1904707,3.3829e-01,3.0000e+00
IMP_SCORE,476,GO:2000406,3.3824e-01,5.0000e+00
IMP_SCORE,477,GO:0002548,3.3796e-01,1.7000e+01
IMP_SCORE,478,GO:0031072,3.3786e-01,5.8000e+01
IMP_SCORE,479,GO:0000983,3.3775e-01,1.0000e+01
IMP_SCORE,480,GO:0002698,3.3749e-01,3.4000e+01
IMP_SCORE,481,GO:2000779,3.3748e-01,1.4000e+01
IMP_SCORE,482,GO:0032107,3.3717e-01,3.0000e+00
IMP_SCORE,483,GO:0002724,3.3690e-01,4.0000e+00
IMP_SCORE,484,GO:0071320,3.3686e-01,9.0000e+00
IMP_SCORE,485,GO:0061718,3.3655e-01,8.0000e+00
IMP_SCORE,486,GO:0001755,3.3635e-01,9.0000e+00
IMP_SCORE,487,GO:0097192,3.3629e-01,1.1000e+01
IMP_SCORE,488,GO:0002446,3.3627e-01,4.0000e+00
IMP_SCORE,489,GO:0051497,3.3615e-01,6.0000e+00
IMP_SCORE,490,GO:0051956,3.3583e-01,6.0000e+00
IMP_SCORE,491,GO:0002709,3.3571e-01,1.0000e+01
IMP_SCORE,492,GO:0001221,3.3558e-01,1.6000e+01
IMP_SCORE,493,GO:0015986,3.3543e-01,3.0000e+00
IMP_SCORE,494,GO:0090179,3.3542e-01,3.0000e+00
IMP_SCORE,495,GO:0032007,3.3520e-01,5.4000e+01
IMP_SCORE,496,GO:0043030,3.3510e-01,1.5000e+01
IMP_SCORE,497,GO:0043295,3.3504e-01,1.3000e+01
IMP_SCORE,498,GO:0030169,3.3485e-01,1.2000e+01
IMP_SCORE,499,GO:0005845,3.3475e-01,3.0000e+00
IMP_SCORE,500,GO:0050685,3.3474e-01,3.0000e+00
IMP_SCORE,501,GO:0043370,3.3450e-01,1.6000e+01
IMP_SCORE,502,GO:0009142,3.3449e-01,1.2000e+01
IMP_SCORE,503,GO:0010765,3.3434e-01,2.7000e+01
IMP_SCORE,504,GO:0048536,3.3402e-01,4.0000e+00
IMP_SCORE,505,GO:0002921,3.3400e-01,1.2000e+01
IMP_SCORE,506,GO:1905898,3.3383e-01,6.0000e+00
IMP_SCORE,507,GO:0043422,3.3375e-01,1.7000e+01
IMP_SCORE,508,GO:0005172,3.3368e-01,1.5000e+01
IMP_SCORE,509,GO:2000725,3.3337e-01,5.0000e+00
IMP_SCORE,510,GO:0032375,3.3313e-01,3.0000e+00
IMP_SCORE,511,GO:0045073,3.3300e-01,4.0000e+00
IMP_SCORE,512,GO:0071361,3.3272e-01,4.0000e+00
IMP_SCORE,513,GO:1901890,3.3253e-01,1.1000e+01
IMP_SCORE,514,GO:0051303,3.3228e-01,2.2000e+01
IMP_SCORE,515,GO:0045182,3.3208e-01,4.1000e+01
IMP_SCORE,516,GO:0043073,3.3207e-01,1.5000e+01
IMP_SCORE,517,GO:0051054,3.3197e-01,3.9000e+01
IMP_SCORE,518,GO:0001965,3.3187e-01,2.1000e+01
IMP_SCORE,519,GO:1902807,3.3151e-01,3.4000e+01
IMP_SCORE,520,GO:0042711,3.3150e-01,2.4000e+01
IMP_SCORE,521,GO:0032069,3.3145e-01,4.0000e+00
IMP_SCORE,522,GO:0035162,3.3088e-01,7.0000e+00
IMP_SCORE,523,GO:0050810,3.3079e-01,1.3000e+01
IMP_SCORE,524,GO:0008417,3.3063e-01,4.0000e+00
IMP_SCORE,525,GO:0021602,3.3031e-01,1.0000e+01
IMP_SCORE,526,GO:0030032,3.3028e-01,1.1000e+01
IMP_SCORE,527,GO:0014877,3.3020e-01,3.0000e+00
IMP_SCORE,528,GO:0033273,3.3019e-01,1.6000e+01
IMP_SCORE,529,GO:0035004,3.3015e-01,9.0000e+00
IMP_SCORE,530,GO:0016242,3.3011e-01,1.0000e+01
IMP_SCORE,531,GO:1904894,3.2970e-01,2.1000e+01
IMP_SCORE,532,GO:1902106,3.2964e-01,5.2000e+01
IMP_SCORE,533,GO:0086004,3.2958e-01,1.0000e+01
IMP_SCORE,534,GO:0001676,3.2928e-01,1.0000e+02
IMP_SCORE,535,GO:0045604,3.2923e-01,6.0000e+00
IMP_SCORE,536,GO:0032674,3.2897e-01,1.3000e+01
IMP_SCORE,537,GO:0019955,3.2889e-01,1.1400e+02
IMP_SCORE,538,GO:0009791,3.2874e-01,2.8000e+01
IMP_SCORE,539,GO:0046036,3.2868e-01,3.0000e+00
IMP_SCORE,540,GO:0007628,3.2852e-01,1.3000e+01
IMP_SCORE,541,GO:0060707,3.2843e-01,9.0000e+00
IMP_SCORE,542,GO:0033627,3.2828e-01,2.0000e+01
IMP_SCORE,543,GO:1901985,3.2793e-01,1.6000e+01
IMP_SCORE,544,GO:0070696,3.2792e-01,8.0000e+00
IMP_SCORE,545,GO:0035871,3.2784e-01,3.3000e+01
IMP_SCORE,546,GO:0090207,3.2765e-01,2.1000e+01
IMP_SCORE,547,GO:1905269,3.2749e-01,2.3000e+01
IMP_SCORE,548,GO:0042108,3.2747e-01,8.0000e+00
IMP_SCORE,549,GO:0072044,3.2746e-01,1.3000e+01
IMP_SCORE,550,GO:0042516,3.2696e-01,1.4000e+01
IMP_SCORE,551,GO:0002200,3.2676e-01,8.0000e+00
IMP_SCORE,552,GO:0071276,3.2647e-01,8.6000e+01
IMP_SCORE,553,GO:0044062,3.2646e-01,6.0000e+00
IMP_SCORE,554,GO:0043516,3.2621e-01,1.9000e+01
IMP_SCORE,555,GO:0002526,3.2620e-01,5.7000e+01
IMP_SCORE,556,GO:0050921,3.2602e-01,3.0000e+01
IMP_SCORE,557,GO:0071371,3.2558e-01,4.0000e+00
IMP_SCORE,558,GO:0001556,3.2515e-01,5.0000e+00
IMP_SCORE,559,GO:0051287,3.2498e-01,5.3000e+01
IMP_SCORE,560,GO:0060359,3.2477e-01,1.8000e+01
IMP_SCORE,561,GO:0045621,3.2465e-01,4.0000e+01
IMP_SCORE,562,GO:0047496,3.2452e-01,1.1000e+01
IMP_SCORE,563,GO:0070374,3.2438e-01,3.7000e+01
IMP_SCORE,564,GO:0044253,3.2369e-01,9.0000e+00
IMP_SCORE,565,GO:0009743,3.2355e-01,6.8000e+01
IMP_SCORE,566,GO:0032873,3.2349e-01,1.4000e+01
IMP_SCORE,567,GO:0003156,3.2338e-01,1.8000e+01
IMP_SCORE,568,GO:0090161,3.2282e-01,6.0000e+00
IMP_SCORE,569,GO:0046068,3.2267e-01,3.0000e+00
IMP_SCORE,570,GO:2000116,3.2239e-01,8.4000e+01
IMP_SCORE,571,GO:0090200,3.2234e-01,7.0000e+00
IMP_SCORE,572,GO:0070935,3.2194e-01,7.0000e+00
IMP_SCORE,573,GO:0035635,3.2193e-01,1.0000e+00
IMP_SCORE,574,GO:0031274,3.2152e-01,3.0000e+00
IMP_SCORE,575,GO:0016505,3.2151e-01,1.8000e+01
IMP_SCORE,576,GO:0016248,3.2140e-01,2.5000e+01
IMP_SCORE,577,GO:0010714,3.2110e-01,7.0000e+00
IMP_SCORE,578,GO:0051973,3.2100e-01,2.7000e+01
IMP_SCORE,579,GO:0000077,3.2096e-01,2.3000e+01
IMP_SCORE,580,GO:0046851,3.2087e-01,3.0000e+00
IMP_SCORE,581,GO:0035150,3.2086e-01,4.0000e+01
IMP_SCORE,582,GO:0009143,3.2083e-01,3.0000e+00
IMP_SCORE,583,GO:0032303,3.2083e-01,3.0000e+00
IMP_SCORE,584,GO:0014742,3.2081e-01,4.0000e+00
IMP_SCORE,585,GO:0030295,3.2055e-01,4.0000e+01
IMP_SCORE,586,GO:0009620,3.2039e-01,1.9000e+01
IMP_SCORE,587,GO:0032462,3.2020e-01,9.0000e+00
IMP_SCORE,588,GO:0051099,3.2006e-01,2.4000e+01
IMP_SCORE,589,GO:0001964,3.2006e-01,7.0000e+00
IMP_SCORE,590,GO:0032675,3.1976e-01,2.5000e+01
IMP_SCORE,591,GO:0071174,3.1974e-01,3.0000e+00
IMP_SCORE,592,GO:0031063,3.1966e-01,1.4000e+01
IMP_SCORE,593,GO:0070003,3.1951e-01,2.4000e+01
IMP_SCORE,594,GO:0002407,3.1948e-01,3.0000e+00
IMP_SCORE,595,GO:0008655,3.1929e-01,1.0000e+01
IMP_SCORE,596,GO:0009125,3.1917e-01,3.0000e+00
IMP_SCORE,597,GO:0032729,3.1906e-01,2.6000e+01
IMP_SCORE,598,GO:0043090,3.1903e-01,4.0000e+00
IMP_SCORE,599,GO:0019903,3.1884e-01,5.4000e+01
IMP_SCORE,600,GO:0002714,3.1881e-01,1.3000e+01
IMP_SCORE,601,GO:0000188,3.1872e-01,2.5000e+01
IMP_SCORE,602,GO:0035088,3.1868e-01,2.8000e+01
IMP_SCORE,603,GO:0006677,3.1862e-01,3.3000e+01
IMP_SCORE,604,GO:1990782,3.1861e-01,5.0000e+01
IMP_SCORE,605,GO:1903053,3.1858e-01,1.3000e+01
IMP_SCORE,606,GO:0034612,3.1839e-01,4.9000e+01
IMP_SCORE,607,GO:0071887,3.1804e-01,9.0000e+00
IMP_SCORE,608,GO:0046622,3.1792e-01,3.0000e+00
IMP_SCORE,609,GO:0051966,3.1789e-01,1.9000e+01
IMP_SCORE,610,GO:0016641,3.1787e-01,1.5000e+01
IMP_SCORE,611,GO:0042510,3.1750e-01,5.0000e+00
IMP_SCORE,612,GO:0034969,3.1741e-01,2.2000e+01
IMP_SCORE,613,GO:0015278,3.1697e-01,5.0000e+00
IMP_SCORE,614,GO:0032204,3.1682e-01,3.1000e+01
IMP_SCORE,615,GO:0035024,3.1672e-01,3.0000e+00
IMP_SCORE,616,GO:0071391,3.1651e-01,1.2000e+01
IMP_SCORE,617,GO:0002102,3.1621e-01,2.3000e+01
IMP_SCORE,618,GO:0030183,3.1613e-01,3.8000e+01
IMP_SCORE,619,GO:0004549,3.1608e-01,8.0000e+00
IMP_SCORE,620,GO:0043292,3.1582e-01,3.9000e+01
IMP_SCORE,621,GO:2000179,3.1564e-01,3.2000e+01
IMP_SCORE,622,GO:0046128,3.1554e-01,3.6000e+01
IMP_SCORE,623,GO:0044273,3.1547e-01,4.2000e+01
IMP_SCORE,624,GO:0033540,3.1546e-01,1.1000e+01
IMP_SCORE,625,GO:0032516,3.1543e-01,3.0000e+00
IMP_SCORE,626,GO:0070979,3.1539e-01,8.0000e+00
IMP_SCORE,627,GO:0042523,3.1534e-01,4.0000e+00
IMP_SCORE,628,GO:0021885,3.1499e-01,2.1000e+01
IMP_SCORE,629,GO:0050868,3.1489e-01,5.1000e+01
IMP_SCORE,630,GO:0006107,3.1474e-01,6.0000e+00
IMP_SCORE,631,GO:0042554,3.1465e-01,9.0000e+00
IMP_SCORE,632,GO:0043303,3.1459e-01,9.0000e+00
IMP_SCORE,633,GO:0003018,3.1452e-01,3.2000e+01
IMP_SCORE,634,GO:0008038,3.1438e-01,1.0000e+02
IMP_SCORE,635,GO:0043383,3.1432e-01,6.0000e+00
IMP_SCORE,636,GO:0000792,3.1424e-01,4.2000e+01
IMP_SCORE,637,GO:0098799,3.1424e-01,3.0000e+00
IMP_SCORE,638,GO:0044344,3.1405e-01,1.2000e+01
IMP_SCORE,639,GO:1900543,3.1399e-01,1.7000e+01
IMP_SCORE,640,GO:0046426,3.1376e-01,1.7000e+01
IMP_SCORE,641,GO:0002792,3.1365e-01,3.0000e+01
IMP_SCORE,642,GO:0045655,3.1360e-01,4.0000e+00
IMP_SCORE,643,GO:0045638,3.1346e-01,3.2000e+01
IMP_SCORE,644,GO:0033194,3.1329e-01,1.0000e+01
IMP_SCORE,645,GO:0030859,3.1310e-01,1.2000e+01
IMP_SCORE,646,GO:0048701,3.1295e-01,4.0000e+00
IMP_SCORE,647,GO:0042398,3.1274e-01,5.2000e+01
IMP_SCORE,648,GO:0032528,3.1258e-01,2.7000e+01
IMP_SCORE,649,GO:0010826,3.1239e-01,3.0000e+00
IMP_SCORE,650,GO:0055117,3.1226e-01,1.2000e+01
IMP_SCORE,651,GO:0001956,3.1169e-01,6.0000e+00
IMP_SCORE,652,GO:0001937,3.1169e-01,9.0000e+00
IMP_SCORE,653,GO:0046651,3.1161e-01,2.0000e+01
IMP_SCORE,654,GO:0031112,3.1157e-01,1.0000e+01
IMP_SCORE,655,GO:0043279,3.1147e-01,3.2000e+01
IMP_SCORE,656,GO:0042789,3.1131e-01,5.0000e+00
IMP_SCORE,657,GO:0048302,3.1128e-01,1.0000e+00
IMP_SCORE,658,GO:0035067,3.1128e-01,1.0000e+00
IMP_SCORE,659,GO:0045672,3.1128e-01,1.0000e+00
IMP_SCORE,660,GO:0060602,3.1128e-01,1.0000e+00
IMP_SCORE,661,GO:0033145,3.1098e-01,1.5000e+01
IMP_SCORE,662,GO:1900119,3.1084e-01,3.0000e+00
IMP_SCORE,663,GO:0010517,3.1055e-01,1.6000e+01
IMP_SCORE,664,GO:1902100,3.1053e-01,4.0000e+00
IMP_SCORE,665,GO:0060048,3.1046e-01,1.3000e+01
IMP_SCORE,666,GO:0010543,3.1035e-01,1.1000e+01
IMP_SCORE,667,GO:0000910,3.1011e-01,6.5000e+01
IMP_SCORE,668,GO:0046887,3.0984e-01,4.0000e+01
IMP_SCORE,669,GO:0040034,3.0976e-01,3.0000e+00
IMP_SCORE,670,GO:0032025,3.0974e-01,4.0000e+00
IMP_SCORE,671,GO:0071346,3.0970e-01,4.5000e+01
IMP_SCORE,672,GO:0009396,3.0945e-01,6.0000e+00
IMP_SCORE,673,GO:0007379,3.0934e-01,3.0000e+00
IMP_SCORE,674,GO:0090279,3.0932e-01,2.5000e+01
IMP_SCORE,675,GO:0000726,3.0927e-01,6.0000e+00
IMP_SCORE,676,GO:0097421,3.0922e-01,1.6000e+01
IMP_SCORE,677,GO:0032461,3.0920e-01,7.0000e+00
IMP_SCORE,678,GO:0034614,3.0914e-01,2.1000e+01
IMP_SCORE,679,GO:0006636,3.0898e-01,4.2000e+01
IMP_SCORE,680,GO:0070302,3.0874e-01,5.4000e+01
IMP_SCORE,681,GO:0005719,3.0859e-01,7.0000e+00
IMP_SCORE,682,GO:0090025,3.0849e-01,9.0000e+00
IMP_SCORE,683,GO:0045619,3.0848e-01,4.4000e+01
IMP_SCORE,684,GO:0032395,3.0842e-01,1.5000e+01
IMP_SCORE,685,GO:0045662,3.0828e-01,9.0000e+00
IMP_SCORE,686,GO:0050687,3.0823e-01,1.3000e+01
IMP_SCORE,687,GO:0055076,3.0818e-01,5.2000e+01
IMP_SCORE,688,GO:0005892,3.0817e-01,7.0000e+00
IMP_SCORE,689,GO:0046850,3.0804e-01,2.8000e+01
IMP_SCORE,690,GO:0046597,3.0784e-01,3.7000e+01
IMP_SCORE,691,GO:0016864,3.0768e-01,1.2000e+01
IMP_SCORE,692,GO:0070884,3.0766e-01,7.0000e+00
IMP_SCORE,693,GO:0051984,3.0763e-01,4.0000e+00
IMP_SCORE,694,GO:0050982,3.0754e-01,2.5000e+01
IMP_SCORE,695,GO:0098581,3.0736e-01,1.3000e+01
IMP_SCORE,696,GO:0048103,3.0736e-01,3.0000e+00
IMP_SCORE,697,GO:0045649,3.0719e-01,8.0000e+00
IMP_SCORE,698,GO:0046185,3.0717e-01,7.0000e+00
IMP_SCORE,699,GO:1990089,3.0709e-01,1.1000e+01
IMP_SCORE,700,GO:0016079,3.0706e-01,2.1000e+01
IMP_SCORE,701,GO:0046129,3.0703e-01,9.0000e+00
IMP_SCORE,702,GO:0015988,3.0686e-01,7.0000e+00
IMP_SCORE,703,GO:2000171,3.0686e-01,2.2000e+01
IMP_SCORE,704,GO:0033137,3.0673e-01,4.0000e+00
IMP_SCORE,705,GO:0048384,3.0661e-01,3.0000e+00
IMP_SCORE,706,GO:1904591,3.0658e-01,1.6000e+01
IMP_SCORE,707,GO:0030539,3.0653e-01,5.0000e+00
IMP_SCORE,708,GO:0002687,3.0645e-01,2.9000e+01
IMP_SCORE,709,GO:1903897,3.0596e-01,1.0000e+00
IMP_SCORE,710,GO:0006261,3.0581e-01,1.3000e+01
IMP_SCORE,711,GO:0051156,3.0578e-01,6.0000e+00
IMP_SCORE,712,GO:0044217,3.0577e-01,8.0000e+00
IMP_SCORE,713,GO:0009069,3.0572e-01,5.2000e+01
IMP_SCORE,714,GO:0007140,3.0530e-01,1.7000e+01
IMP_SCORE,715,GO:0010952,3.0518e-01,5.2000e+01
IMP_SCORE,716,GO:0045687,3.0505e-01,1.9000e+01
IMP_SCORE,717,GO:1902042,3.0496e-01,6.0000e+00
IMP_SCORE,718,GO:1905953,3.0475e-01,1.7000e+01
IMP_SCORE,719,GO:0060272,3.0474e-01,6.0000e+00
IMP_SCORE,720,GO:1901568,3.0463e-01,5.3000e+01
IMP_SCORE,721,GO:0010676,3.0441e-01,1.8000e+01
IMP_SCORE,722,GO:0032757,3.0416e-01,2.3000e+01
IMP_SCORE,723,GO:0048172,3.0393e-01,1.6000e+01
IMP_SCORE,724,GO:1904949,3.0369e-01,1.4000e+01
IMP_SCORE,725,GO:0030159,3.0365e-01,2.5000e+01
IMP_SCORE,726,GO:0050860,3.0365e-01,1.5000e+01
IMP_SCORE,727,GO:0071353,3.0363e-01,5.0000e+00
IMP_SCORE,728,GO:1904294,3.0360e-01,6.0000e+00
IMP_SCORE,729,GO:0032232,3.0355e-01,7.0000e+00
IMP_SCORE,730,GO:2000001,3.0354e-01,4.0000e+00
IMP_SCORE,731,GO:2001222,3.0322e-01,1.1000e+01
IMP_SCORE,732,GO:0055024,3.0300e-01,8.0000e+00
IMP_SCORE,733,GO:0046885,3.0297e-01,5.0000e+00
IMP_SCORE,734,GO:0060076,3.0295e-01,8.0000e+00
IMP_SCORE,735,GO:0043560,3.0270e-01,7.0000e+00
IMP_SCORE,736,GO:0060416,3.0259e-01,3.0000e+00
IMP_SCORE,737,GO:0070665,3.0255e-01,3.0000e+01
IMP_SCORE,738,GO:0055023,3.0242e-01,7.0000e+00
IMP_SCORE,739,GO:0000775,3.0218e-01,2.9000e+01
IMP_SCORE,740,GO:0035102,3.0216e-01,1.1000e+01
IMP_SCORE,741,GO:2000403,3.0215e-01,8.0000e+00
IMP_SCORE,742,GO:0043174,3.0205e-01,1.8000e+01
IMP_SCORE,743,GO:0048786,3.0195e-01,2.4000e+01
IMP_SCORE,744,GO:0045333,3.0159e-01,2.0000e+01
IMP_SCORE,745,GO:0014910,3.0138e-01,2.3000e+01
IMP_SCORE,746,GO:0032663,3.0117e-01,9.0000e+00
IMP_SCORE,747,GO:0097381,3.0114e-01,7.0000e+00
IMP_SCORE,748,GO:0051897,3.0077e-01,1.9000e+01
IMP_SCORE,749,GO:1903579,3.0065e-01,1.0000e+01
IMP_SCORE,750,GO:0043301,3.0060e-01,4.0000e+00
IMP_SCORE,751,GO:0010288,3.0022e-01,1.0000e+01
IMP_SCORE,752,GO:0032652,3.0021e-01,2.2000e+01
IMP_SCORE,753,GO:0045913,3.0015e-01,1.7000e+01
IMP_SCORE,754,GO:0042053,3.0012e-01,1.0000e+01
IMP_SCORE,755,GO:0006836,3.0009e-01,5.0000e+01
IMP_SCORE,756,GO:0030371,3.0006e-01,3.7000e+01
IMP_SCORE,757,GO:0032836,3.0002e-01,8.0000e+00
IMP_SCORE,758,GO:0033280,2.9986e-01,1.1000e+01
IMP_SCORE,759,GO:0002702,2.9984e-01,2.4000e+01
IMP_SCORE,760,GO:0032228,2.9982e-01,9.0000e+00
IMP_SCORE,761,GO:0010369,2.9969e-01,1.1000e+01
IMP_SCORE,762,GO:0021510,2.9956e-01,1.8000e+01
IMP_SCORE,763,GO:0071333,2.9947e-01,2.2000e+01
IMP_SCORE,764,GO:0006953,2.9920e-01,4.2000e+01
IMP_SCORE,765,GO:0010566,2.9907e-01,3.0000e+00
IMP_SCORE,766,GO:0043274,2.9891e-01,1.2000e+01
IMP_SCORE,767,GO:0046934,2.9872e-01,1.2000e+01
IMP_SCORE,768,GO:0060562,2.9866e-01,2.8000e+01
IMP_SCORE,769,GO:0009147,2.9847e-01,5.0000e+00
IMP_SCORE,770,GO:0098533,2.9840e-01,1.2000e+01
IMP_SCORE,771,GO:0016447,2.9829e-01,7.0000e+00
IMP_SCORE,772,GO:1902895,2.9818e-01,6.0000e+00
IMP_SCORE,773,GO:0045429,2.9806e-01,8.0000e+00
IMP_SCORE,774,GO:1900744,2.9800e-01,3.5000e+01
IMP_SCORE,775,GO:0048168,2.9799e-01,3.5000e+01
IMP_SCORE,776,GO:0003151,2.9792e-01,1.5000e+01
IMP_SCORE,777,GO:0043195,2.9786e-01,2.0000e+01
IMP_SCORE,778,GO:2000505,2.9782e-01,7.0000e+00
IMP_SCORE,779,GO:2000142,2.9779e-01,1.3000e+01
IMP_SCORE,780,GO:0071549,2.9774e-01,5.0000e+00
IMP_SCORE,781,GO:0043302,2.9761e-01,1.8000e+01
IMP_SCORE,782,GO:0010224,2.9761e-01,8.0000e+00
IMP_SCORE,783,GO:0042542,2.9756e-01,3.4000e+01
IMP_SCORE,784,GO:0030218,2.9743e-01,1.9000e+01
IMP_SCORE,785,GO:0060964,2.9741e-01,7.0000e+00
IMP_SCORE,786,GO:0051058,2.9728e-01,1.0000e+01
IMP_SCORE,787,GO:0007589,2.9716e-01,4.2000e+01
IMP_SCORE,788,GO:0002793,2.9693e-01,5.5000e+01
IMP_SCORE,789,GO:0042169,2.9675e-01,2.0000e+01
IMP_SCORE,790,GO:1904407,2.9669e-01,1.2000e+01
IMP_SCORE,791,GO:0033033,2.9630e-01,4.0000e+00
IMP_SCORE,792,GO:0030140,2.9591e-01,1.0000e+01
IMP_SCORE,793,GO:1901550,2.9550e-01,2.0000e+01
IMP_SCORE,794,GO:0042698,2.9511e-01,7.0000e+00
IMP_SCORE,795,GO:0042832,2.9478e-01,2.5000e+01
IMP_SCORE,796,GO:0004629,2.9428e-01,4.3000e+01
IMP_SCORE,797,GO:1903846,2.9406e-01,4.0000e+00
IMP_SCORE,798,GO:0009411,2.9399e-01,3.9000e+01
IMP_SCORE,799,GO:0046332,2.9392e-01,4.8000e+01
IMP_SCORE,800,GO:0070373,2.9368e-01,2.7000e+01
IMP_SCORE,801,GO:0072163,2.9361e-01,2.3000e+01
IMP_SCORE,802,GO:0010633,2.9357e-01,2.9000e+01
IMP_SCORE,803,GO:0060394,2.9333e-01,7.0000e+00
IMP_SCORE,804,GO:0046931,2.9332e-01,5.0000e+00
IMP_SCORE,805,GO:0032956,2.9324e-01,1.0100e+02
IMP_SCORE,806,GO:0019320,2.9309e-01,3.3000e+01
IMP_SCORE,807,GO:0018210,2.9308e-01,4.2000e+01
IMP_SCORE,808,GO:0042627,2.9292e-01,8.0000e+00
IMP_SCORE,809,GO:0035850,2.9283e-01,1.5000e+01
IMP_SCORE,810,GO:0033135,2.9205e-01,2.7000e+01
IMP_SCORE,811,GO:0051881,2.9205e-01,2.0000e+01
IMP_SCORE,812,GO:0015868,2.9193e-01,6.0000e+00
IMP_SCORE,813,GO:0045823,2.9189e-01,6.0000e+00
IMP_SCORE,814,GO:1903305,2.9186e-01,3.7000e+01
IMP_SCORE,815,GO:0045717,2.9183e-01,4.0000e+00
IMP_SCORE,816,GO:0032735,2.9179e-01,1.9000e+01
IMP_SCORE,817,GO:0014821,2.9179e-01,1.4000e+01
IMP_SCORE,818,GO:0016925,2.9178e-01,1.8000e+01
IMP_SCORE,819,GO:0036260,2.9177e-01,7.0000e+00
IMP_SCORE,820,GO:0004115,2.9169e-01,1.0000e+00
IMP_SCORE,821,GO:0010523,2.9169e-01,1.0000e+00
IMP_SCORE,822,GO:0045236,2.9169e-01,1.0000e+00
IMP_SCORE,823,GO:0001078,2.9146e-01,4.9000e+01
IMP_SCORE,824,GO:1903202,2.9134e-01,1.6000e+01
IMP_SCORE,825,GO:0051127,2.9104e-01,1.1000e+01
IMP_SCORE,826,GO:0071363,2.9095e-01,5.1000e+01
IMP_SCORE,827,GO:0060998,2.9091e-01,3.0000e+01
IMP_SCORE,828,GO:0045923,2.9088e-01,8.0000e+00
IMP_SCORE,829,GO:1901524,2.9064e-01,3.0000e+00
IMP_SCORE,830,GO:0019229,2.9059e-01,2.5000e+01
IMP_SCORE,831,GO:0042166,2.9051e-01,1.1000e+01
IMP_SCORE,832,GO:0046530,2.9041e-01,1.2000e+01
IMP_SCORE,833,GO:1902230,2.9022e-01,1.1000e+01
IMP_SCORE,834,GO:0031932,2.9016e-01,3.4000e+01
IMP_SCORE,835,GO:0046686,2.9008e-01,9.4000e+01
IMP_SCORE,836,GO:1905354,2.8989e-01,1.3000e+01
IMP_SCORE,837,GO:0046513,2.8977e-01,2.9000e+01
IMP_SCORE,838,GO:0071636,2.8922e-01,1.2000e+01
IMP_SCORE,839,GO:0007077,2.8921e-01,1.2000e+01
IMP_SCORE,840,GO:0002758,2.8878e-01,6.4000e+01
IMP_SCORE,841,GO:0010522,2.8839e-01,2.5000e+01
IMP_SCORE,842,GO:0061621,2.8829e-01,9.0000e+00
IMP_SCORE,843,GO:1901570,2.8808e-01,2.6000e+01
IMP_SCORE,844,GO:0051016,2.8793e-01,1.0000e+01
IMP_SCORE,845,GO:0044068,2.8791e-01,3.0000e+00
IMP_SCORE,846,GO:0061000,2.8790e-01,5.0000e+00
IMP_SCORE,847,GO:0005095,2.8784e-01,5.0000e+00
IMP_SCORE,848,GO:0006309,2.8783e-01,4.0000e+00
IMP_SCORE,849,GO:0046031,2.8781e-01,1.3000e+01
IMP_SCORE,850,GO:0007063,2.8777e-01,3.0000e+00
IMP_SCORE,851,GO:0051150,2.8772e-01,1.1000e+01
IMP_SCORE,852,GO:0030866,2.8765e-01,6.2000e+01
IMP_SCORE,853,GO:0030670,2.8758e-01,4.6000e+01
IMP_SCORE,854,GO:0019054,2.8747e-01,8.0000e+00
IMP_SCORE,855,GO:0005811,2.8738e-01,1.0000e+02
IMP_SCORE,856,GO:0045295,2.8722e-01,6.0000e+00
IMP_SCORE,857,GO:0005154,2.8718e-01,2.9000e+01
IMP_SCORE,858,GO:0005921,2.8708e-01,1.0000e+01
IMP_SCORE,859,GO:0032006,2.8703e-01,6.6000e+01
IMP_SCORE,860,GO:0010823,2.8701e-01,2.9000e+01
IMP_SCORE,861,GO:0002824,2.8698e-01,2.5000e+01
IMP_SCORE,862,GO:0003401,2.8697e-01,3.0000e+00
IMP_SCORE,863,GO:0048640,2.8685e-01,3.2000e+01
IMP_SCORE,864,GO:0016525,2.8670e-01,2.4000e+01
IMP_SCORE,865,GO:0031342,2.8659e-01,1.0000e+01
IMP_SCORE,866,GO:0071242,2.8658e-01,1.4000e+01
IMP_SCORE,867,GO:1900746,2.8630e-01,1.0000e+01
IMP_SCORE,868,GO:0030099,2.8623e-01,5.9000e+01
IMP_SCORE,869,GO:0050431,2.8614e-01,5.1000e+01
IMP_SCORE,870,GO:0000774,2.8579e-01,6.0000e+00
IMP_SCORE,871,GO:0030835,2.8578e-01,2.0000e+01
IMP_SCORE,872,GO:0030238,2.8566e-01,7.0000e+00
IMP_SCORE,873,GO:0007088,2.8553e-01,4.2000e+01
IMP_SCORE,874,GO:0050482,2.8529e-01,8.0000e+00
IMP_SCORE,875,GO:1902307,2.8528e-01,1.7000e+01
IMP_SCORE,876,GO:0010831,2.8517e-01,1.8000e+01
IMP_SCORE,877,GO:0034705,2.8514e-01,5.3000e+01
IMP_SCORE,878,GO:0010632,2.8478e-01,4.2000e+01
IMP_SCORE,879,GO:0043306,2.8461e-01,1.0000e+01
IMP_SCORE,880,GO:0030507,2.8459e-01,1.1000e+01
IMP_SCORE,881,GO:0017147,2.8421e-01,2.7000e+01
IMP_SCORE,882,GO:0031279,2.8418e-01,2.3000e+01
IMP_SCORE,883,GO:0042531,2.8408e-01,1.2000e+01
IMP_SCORE,884,GO:0045639,2.8403e-01,1.6000e+01
IMP_SCORE,885,GO:0032509,2.8397e-01,4.0000e+00
IMP_SCORE,886,GO:0032816,2.8397e-01,7.0000e+00
IMP_SCORE,887,GO:0005527,2.8395e-01,3.9000e+01
IMP_SCORE,888,GO:0051589,2.8379e-01,1.0000e+01
IMP_SCORE,889,GO:0005346,2.8377e-01,7.0000e+00
IMP_SCORE,890,GO:2000514,2.8370e-01,1.1000e+01
IMP_SCORE,891,GO:1903322,2.8365e-01,2.8000e+01
IMP_SCORE,892,GO:0003091,2.8364e-01,1.8000e+01
IMP_SCORE,893,GO:0048593,2.8359e-01,8.0000e+00
IMP_SCORE,894,GO:0002718,2.8349e-01,2.0000e+01
IMP_SCORE,895,GO:0043394,2.8343e-01,4.0000e+01
IMP_SCORE,896,GO:1990090,2.8317e-01,1.6000e+01
IMP_SCORE,897,GO:0002920,2.8311e-01,2.9000e+01
IMP_SCORE,898,GO:0061418,2.8310e-01,1.1000e+01
IMP_SCORE,899,GO:0010042,2.8302e-01,8.0000e+00
IMP_SCORE,900,GO:0044319,2.8300e-01,1.9000e+01
IMP_SCORE,901,GO:1901888,2.8299e-01,2.6000e+01
IMP_SCORE,902,GO:1903170,2.8258e-01,7.0000e+00
IMP_SCORE,903,GO:0034333,2.8245e-01,1.7000e+01
IMP_SCORE,904,GO:0050715,2.8238e-01,2.7000e+01
IMP_SCORE,905,GO:1904752,2.8237e-01,9.0000e+00
IMP_SCORE,906,GO:2001257,2.8231e-01,4.4000e+01
IMP_SCORE,907,GO:0060749,2.8224e-01,3.0000e+00
IMP_SCORE,908,GO:0071331,2.8223e-01,4.0000e+01
IMP_SCORE,909,GO:0051272,2.8201e-01,1.2200e+02
IMP_SCORE,910,GO:0046579,2.8154e-01,1.3000e+01
IMP_SCORE,911,GO:0004033,2.8145e-01,1.9000e+01
IMP_SCORE,912,GO:0002830,2.8144e-01,1.5000e+01
IMP_SCORE,913,GO:0032467,2.8141e-01,2.0000e+01
IMP_SCORE,914,GO:0038094,2.8139e-01,3.2000e+01
IMP_SCORE,915,GO:0050773,2.8126e-01,5.6000e+01
IMP_SCORE,916,GO:0043407,2.8114e-01,2.9000e+01
IMP_SCORE,917,GO:0046621,2.8113e-01,4.0000e+00
IMP_SCORE,918,GO:0008630,2.8066e-01,2.2000e+01
IMP_SCORE,919,GO:0002286,2.8062e-01,1.0000e+01
IMP_SCORE,920,GO:1903036,2.8060e-01,1.9000e+01
IMP_SCORE,921,GO:0002544,2.8040e-01,1.1000e+01
IMP_SCORE,922,GO:0070306,2.8038e-01,3.0000e+00
IMP_SCORE,923,GO:0043507,2.8023e-01,2.0000e+01
IMP_SCORE,924,GO:0061097,2.8018e-01,3.3000e+01
IMP_SCORE,925,GO:0032309,2.7990e-01,1.1000e+01
IMP_SCORE,926,GO:0002711,2.7979e-01,9.0000e+00
IMP_SCORE,927,GO:1902745,2.7976e-01,1.9000e+01
IMP_SCORE,928,GO:0009312,2.7976e-01,2.8000e+01
IMP_SCORE,929,GO:0070076,2.7957e-01,1.7000e+01
IMP_SCORE,930,GO:0045777,2.7947e-01,1.5000e+01
IMP_SCORE,931,GO:0008409,2.7947e-01,5.0000e+00
IMP_SCORE,932,GO:0034405,2.7934e-01,1.4000e+01
IMP_SCORE,933,GO:1900076,2.7921e-01,2.8000e+01
IMP_SCORE,934,GO:0050820,2.7867e-01,1.9000e+01
IMP_SCORE,935,GO:1990138,2.7865e-01,3.9000e+01
IMP_SCORE,936,GO:0032839,2.7865e-01,1.6000e+01
IMP_SCORE,937,GO:0035173,2.7849e-01,6.0000e+00
IMP_SCORE,938,GO:0071867,2.7836e-01,9.0000e+00
IMP_SCORE,939,GO:0002828,2.7833e-01,2.6000e+01
IMP_SCORE,940,GO:0015991,2.7828e-01,1.3000e+01
IMP_SCORE,941,GO:0090140,2.7820e-01,1.0000e+01
IMP_SCORE,942,GO:0034446,2.7807e-01,2.9000e+01
IMP_SCORE,943,GO:0042043,2.7805e-01,1.0000e+01
IMP_SCORE,944,GO:0030687,2.7796e-01,2.3000e+01
IMP_SCORE,945,GO:1901992,2.7794e-01,2.7000e+01
IMP_SCORE,946,GO:0043406,2.7788e-01,5.2000e+01
IMP_SCORE,947,GO:0034367,2.7778e-01,8.0000e+00
IMP_SCORE,948,GO:0071364,2.7729e-01,1.7000e+01
IMP_SCORE,949,GO:0038095,2.7711e-01,2.6000e+01
IMP_SCORE,950,GO:0010771,2.7704e-01,2.6000e+01
IMP_SCORE,951,GO:0055026,2.7698e-01,4.0000e+00
IMP_SCORE,952,GO:0008209,2.7683e-01,3.5000e+01
IMP_SCORE,953,GO:0060765,2.7681e-01,6.0000e+00
IMP_SCORE,954,GO:0071773,2.7667e-01,9.0000e+00
IMP_SCORE,955,GO:0047497,2.7638e-01,3.0000e+00
IMP_SCORE,956,GO:0090109,2.7625e-01,1.8000e+01
IMP_SCORE,957,GO:0023026,2.7616e-01,1.6000e+01
IMP_SCORE,958,GO:0043666,2.7614e-01,1.4000e+01
IMP_SCORE,959,GO:0071345,2.7609e-01,1.0900e+02
IMP_SCORE,960,GO:0019755,2.7604e-01,3.8000e+01
IMP_SCORE,961,GO:0046822,2.7591e-01,4.3000e+01
IMP_SCORE,962,GO:0004623,2.7582e-01,3.3000e+01
IMP_SCORE,963,GO:0032868,2.7581e-01,5.4000e+01
IMP_SCORE,964,GO:0060049,2.7579e-01,1.0000e+01
IMP_SCORE,965,GO:0050775,2.7567e-01,1.4000e+01
IMP_SCORE,966,GO:0016601,2.7565e-01,1.8000e+01
IMP_SCORE,967,GO:0030900,2.7544e-01,2.2000e+01
IMP_SCORE,968,GO:0071396,2.7530e-01,1.0000e+02
IMP_SCORE,969,GO:1903358,2.7528e-01,5.0000e+00
IMP_SCORE,970,GO:0001657,2.7523e-01,3.1000e+01
IMP_SCORE,971,GO:0042611,2.7518e-01,3.4000e+01
IMP_SCORE,972,GO:0005643,2.7509e-01,1.9000e+01
IMP_SCORE,973,GO:0045444,2.7490e-01,7.4000e+01
IMP_SCORE,974,GO:0006493,2.7486e-01,8.2000e+01
IMP_SCORE,975,GO:0017015,2.7476e-01,4.4000e+01
IMP_SCORE,976,GO:0042743,2.7473e-01,2.1000e+01
IMP_SCORE,977,GO:0030660,2.7468e-01,2.4000e+01
IMP_SCORE,978,GO:0001816,2.7451e-01,1.3000e+01
IMP_SCORE,979,GO:0045428,2.7428e-01,2.2000e+01
IMP_SCORE,980,GO:0042165,2.7426e-01,1.7000e+01
IMP_SCORE,981,GO:1903313,2.7420e-01,1.9000e+01
IMP_SCORE,982,GO:0071219,2.7420e-01,5.2000e+01
IMP_SCORE,983,GO:0042058,2.7418e-01,2.0000e+01
IMP_SCORE,984,GO:0061383,2.7417e-01,7.0000e+00
IMP_SCORE,985,GO:0005159,2.7416e-01,5.0000e+00
IMP_SCORE,986,GO:0048538,2.7415e-01,1.4000e+01
IMP_SCORE,987,GO:0042635,2.7410e-01,5.0000e+00
IMP_SCORE,988,GO:0000086,2.7398e-01,5.2000e+01
IMP_SCORE,989,GO:0071470,2.7387e-01,2.3000e+01
IMP_SCORE,990,GO:0043101,2.7384e-01,1.3000e+01
IMP_SCORE,991,GO:0036075,2.7373e-01,1.1000e+01
IMP_SCORE,992,GO:1901889,2.7365e-01,7.0000e+00
IMP_SCORE,993,GO:2000134,2.7363e-01,2.5000e+01
IMP_SCORE,994,GO:0035579,2.7361e-01,8.3000e+01
IMP_SCORE,995,GO:0010863,2.7354e-01,1.2000e+01
IMP_SCORE,996,GO:0032673,2.7353e-01,1.3000e+01
IMP_SCORE,997,GO:0034368,2.7346e-01,5.0000e+00
IMP_SCORE,998,GO:0031210,2.7322e-01,1.1000e+01
IMP_SCORE,999,GO:1901990,2.7315e-01,8.7000e+01
IMP_SCORE,1000,GO:0007569,2.7295e-01,1.0000e+01
IMP_SCORE,1001,GO:0036148,2.7283e-01,1.1000e+01
IMP_SCORE,1002,GO:0040013,2.7278e-01,9.2000e+01
IMP_SCORE,1003,GO:0070229,2.7274e-01,2.4000e+01
IMP_SCORE,1004,GO:1902229,2.7270e-01,1.9000e+01
IMP_SCORE,1005,GO:0051784,2.7234e-01,9.0000e+00
IMP_SCORE,1006,GO:0031663,2.7207e-01,9.0000e+00
IMP_SCORE,1007,GO:0003950,2.7199e-01,1.2400e+02
IMP_SCORE,1008,GO:0060740,2.7197e-01,1.5000e+01
IMP_SCORE,1009,GO:0070840,2.7163e-01,8.0000e+00
IMP_SCORE,1010,GO:1904036,2.7158e-01,1.1000e+01
IMP_SCORE,1011,GO:0098531,2.7138e-01,1.5000e+01
IMP_SCORE,1012,GO:0051769,2.7136e-01,4.0000e+00
IMP_SCORE,1013,GO:0048365,2.7133e-01,3.0000e+01
IMP_SCORE,1014,GO:1901798,2.7132e-01,3.0000e+00
IMP_SCORE,1015,GO:1902850,2.7110e-01,2.6000e+01
IMP_SCORE,1016,GO:0051225,2.7109e-01,4.8000e+01
IMP_SCORE,1017,GO:2000647,2.7108e-01,7.0000e+00
IMP_SCORE,1018,GO:0070169,2.7099e-01,2.9000e+01
IMP_SCORE,1019,GO:1905939,2.7099e-01,4.0000e+00
IMP_SCORE,1020,GO:0050769,2.7090e-01,1.0300e+02
IMP_SCORE,1021,GO:0002762,2.7076e-01,2.8000e+01
IMP_SCORE,1022,GO:0010977,2.7074e-01,7.3000e+01
IMP_SCORE,1023,GO:1901222,2.7071e-01,1.9000e+01
IMP_SCORE,1024,GO:0050731,2.7066e-01,4.3000e+01
IMP_SCORE,1025,GO:0032008,2.7064e-01,1.1000e+01
IMP_SCORE,1026,GO:2000052,2.7062e-01,3.0000e+00
IMP_SCORE,1027,GO:0030118,2.7057e-01,3.5000e+01
IMP_SCORE,1028,GO:0042776,2.7050e-01,3.0000e+00
IMP_SCORE,1029,GO:0034121,2.7050e-01,1.8000e+01
IMP_SCORE,1030,GO:0070571,2.7048e-01,5.0000e+00
IMP_SCORE,1031,GO:0032368,2.7046e-01,2.9000e+01
IMP_SCORE,1032,GO:0001948,2.7028e-01,6.3000e+01
IMP_SCORE,1033,GO:0004860,2.7022e-01,4.8000e+01
IMP_SCORE,1034,GO:0097756,2.7020e-01,1.0000e+01
IMP_SCORE,1035,GO:0045637,2.7019e-01,1.0900e+02
IMP_SCORE,1036,GO:0009636,2.7009e-01,7.3000e+01
IMP_SCORE,1037,GO:0006081,2.7007e-01,9.4000e+01
IMP_SCORE,1038,GO:0003727,2.7006e-01,6.4000e+01
IMP_SCORE,1039,GO:0001763,2.6995e-01,5.7000e+01
IMP_SCORE,1040,GO:0005160,2.6988e-01,1.0000e+01
IMP_SCORE,1041,GO:0045670,2.6978e-01,6.1000e+01
IMP_SCORE,1042,GO:0002052,2.6974e-01,2.2000e+01
IMP_SCORE,1043,GO:1902107,2.6965e-01,3.7000e+01
IMP_SCORE,1044,GO:0045071,2.6957e-01,3.1000e+01
IMP_SCORE,1045,GO:2001241,2.6946e-01,1.0000e+01
IMP_SCORE,1046,GO:0016701,2.6942e-01,4.2000e+01
IMP_SCORE,1047,GO:0030852,2.6925e-01,2.0000e+01
IMP_SCORE,1048,GO:0042625,2.6918e-01,2.5000e+01
IMP_SCORE,1049,GO:0032350,2.6917e-01,7.0000e+00
IMP_SCORE,1050,GO:0000242,2.6887e-01,9.0000e+00
IMP_SCORE,1051,GO:0048738,2.6847e-01,5.0000e+00
IMP_SCORE,1052,GO:0045165,2.6845e-01,4.5000e+01
IMP_SCORE,1053,GO:0032271,2.6826e-01,6.0000e+01
IMP_SCORE,1054,GO:0050707,2.6797e-01,4.7000e+01
IMP_SCORE,1055,GO:0046640,2.6787e-01,9.0000e+00
IMP_SCORE,1056,GO:0051051,2.6786e-01,1.4700e+02
IMP_SCORE,1057,GO:0051384,2.6782e-01,5.9000e+01
IMP_SCORE,1058,GO:0006672,2.6772e-01,7.6000e+01
IMP_SCORE,1059,GO:0032460,2.6750e-01,8.0000e+00
IMP_SCORE,1060,GO:1904377,2.6746e-01,2.8000e+01
IMP_SCORE,1061,GO:2000311,2.6733e-01,6.0000e+00
IMP_SCORE,1062,GO:0010821,2.6723e-01,6.6000e+01
IMP_SCORE,1063,GO:0003015,2.6722e-01,7.0000e+00
IMP_SCORE,1064,GO:0050873,2.6719e-01,3.0000e+01
IMP_SCORE,1065,GO:1905477,2.6714e-01,5.5000e+01
IMP_SCORE,1066,GO:0019884,2.6713e-01,1.0700e+02
IMP_SCORE,1067,GO:0016877,2.6698e-01,3.4000e+01
IMP_SCORE,1068,GO:0038201,2.6688e-01,3.8000e+01
IMP_SCORE,1069,GO:0051650,2.6682e-01,3.5000e+01
IMP_SCORE,1070,GO:0019079,2.6672e-01,1.0000e+01
IMP_SCORE,1071,GO:0070536,2.6667e-01,3.9000e+01
IMP_SCORE,1072,GO:0045580,2.6657e-01,3.6000e+01
IMP_SCORE,1073,GO:0060205,2.6640e-01,1.3400e+02
IMP_SCORE,1074,GO:0006638,2.6629e-01,6.2000e+01
IMP_SCORE,1075,GO:0055093,2.6602e-01,6.0000e+00
IMP_SCORE,1076,GO:0045741,2.6601e-01,5.0000e+00
IMP_SCORE,1077,GO:0005344,2.6582e-01,9.0000e+00
IMP_SCORE,1078,GO:0035458,2.6573e-01,5.0000e+00
IMP_SCORE,1079,GO:0010799,2.6570e-01,1.9000e+01
IMP_SCORE,1080,GO:0045056,2.6557e-01,9.0000e+00
IMP_SCORE,1081,GO:1903706,2.6538e-01,1.1900e+02
IMP_SCORE,1082,GO:0001655,2.6537e-01,7.0000e+00
IMP_SCORE,1083,GO:0001885,2.6536e-01,5.4000e+01
IMP_SCORE,1084,GO:0061564,2.6525e-01,3.0000e+01
IMP_SCORE,1085,GO:0000060,2.6518e-01,2.1000e+01
IMP_SCORE,1086,GO:0051489,2.6512e-01,5.2000e+01
IMP_SCORE,1087,GO:0033572,2.6502e-01,1.6000e+01
IMP_SCORE,1088,GO:0051209,2.6497e-01,4.0000e+00
IMP_SCORE,1089,GO:0097696,2.6492e-01,2.0000e+01
IMP_SCORE,1090,GO:0098659,2.6489e-01,2.0000e+01
IMP_SCORE,1091,GO:1903131,2.6483e-01,3.2000e+01
IMP_SCORE,1092,GO:0001822,2.6478e-01,5.1000e+01
IMP_SCORE,1093,GO:0030260,2.6476e-01,5.2000e+01
IMP_SCORE,1094,GO:0099131,2.6451e-01,2.2000e+01
IMP_SCORE,1095,GO:1904152,2.6445e-01,4.0000e+00
IMP_SCORE,1096,GO:2000147,2.6440e-01,1.3100e+02
IMP_SCORE,1097,GO:0072331,2.6429e-01,4.5000e+01
IMP_SCORE,1098,GO:0001103,2.6428e-01,1.2000e+01
IMP_SCORE,1099,GO:0048525,2.6411e-01,4.6000e+01
IMP_SCORE,1100,GO:0070542,2.6410e-01,2.0000e+01
IMP_SCORE,1101,GO:0006554,2.6406e-01,1.9000e+01
IMP_SCORE,1102,GO:0030193,2.6400e-01,4.8000e+01
IMP_SCORE,1103,GO:0051959,2.6395e-01,5.0000e+00
IMP_SCORE,1104,GO:0060326,2.6393e-01,7.3000e+01
IMP_SCORE,1105,GO:0044264,2.6392e-01,2.5000e+01
IMP_SCORE,1106,GO:0050920,2.6391e-01,3.5000e+01
IMP_SCORE,1107,GO:0002576,2.6391e-01,1.2000e+02
IMP_SCORE,1108,GO:0071786,2.6385e-01,8.0000e+00
IMP_SCORE,1109,GO:0008210,2.6375e-01,2.5000e+01
IMP_SCORE,1110,GO:1904837,2.6372e-01,5.0000e+00
IMP_SCORE,1111,GO:0070527,2.6368e-01,7.0000e+01
IMP_SCORE,1112,GO:0046330,2.6366e-01,2.6000e+01
IMP_SCORE,1113,GO:0005777,2.6362e-01,1.4200e+02
IMP_SCORE,1114,GO:1990126,2.6336e-01,5.3000e+01
IMP_SCORE,1115,GO:0038034,2.6331e-01,1.0000e+01
IMP_SCORE,1116,GO:0032892,2.6318e-01,4.0000e+00
IMP_SCORE,1117,GO:0031667,2.6314e-01,1.0200e+02
IMP_SCORE,1118,GO:0060612,2.6314e-01,2.2000e+01
IMP_SCORE,1119,GO:0050729,2.6311e-01,4.3000e+01
IMP_SCORE,1120,GO:0001772,2.6309e-01,8.7000e+01
IMP_SCORE,1121,GO:0016273,2.6309e-01,1.8000e+01
IMP_SCORE,1122,GO:1903707,2.6297e-01,7.5000e+01
IMP_SCORE,1123,GO:0019003,2.6295e-01,5.2000e+01
IMP_SCORE,1124,GO:0032456,2.6290e-01,1.7000e+01
IMP_SCORE,1125,GO:1901987,2.6289e-01,9.9000e+01
IMP_SCORE,1126,GO:0031229,2.6284e-01,2.3000e+01
IMP_SCORE,1127,GO:0009156,2.6267e-01,2.4000e+01
IMP_SCORE,1128,GO:0006099,2.6260e-01,3.9000e+01
IMP_SCORE,1129,GO:0042454,2.6223e-01,1.7000e+01
IMP_SCORE,1130,GO:0045589,2.6215e-01,7.0000e+00
IMP_SCORE,1131,GO:0071230,2.6215e-01,1.9000e+01
IMP_SCORE,1132,GO:0005782,2.6211e-01,2.8000e+01
IMP_SCORE,1133,GO:0043281,2.6205e-01,5.4000e+01
IMP_SCORE,1134,GO:0051402,2.6202e-01,1.1000e+01
IMP_SCORE,1135,GO:0019098,2.6201e-01,3.4000e+01
IMP_SCORE,1136,GO:0044774,2.6193e-01,1.3000e+01
IMP_SCORE,1137,GO:1905954,2.6165e-01,2.6000e+01
IMP_SCORE,1138,GO:0090311,2.6158e-01,1.8000e+01
IMP_SCORE,1139,GO:1904181,2.6149e-01,5.0000e+00
IMP_SCORE,1140,GO:0018196,2.6142e-01,4.4000e+01
IMP_SCORE,1141,GO:0032225,2.6131e-01,4.0000e+00
IMP_SCORE,1142,GO:0046487,2.6125e-01,4.7000e+01
IMP_SCORE,1143,GO:0045948,2.6112e-01,6.0000e+00
IMP_SCORE,1144,GO:0034774,2.6100e-01,1.1600e+02
IMP_SCORE,1145,GO:0002756,2.6078e-01,1.1000e+01
IMP_SCORE,1146,GO:0014896,2.6070e-01,7.0000e+00
IMP_SCORE,1147,GO:0035735,2.6069e-01,2.0000e+01
IMP_SCORE,1148,GO:0009798,2.6048e-01,2.7000e+01
IMP_SCORE,1149,GO:0030224,2.6032e-01,2.6000e+01
IMP_SCORE,1150,GO:0021879,2.6030e-01,2.2000e+01
IMP_SCORE,1151,GO:0051893,2.6030e-01,9.0000e+00
IMP_SCORE,1152,GO:0042577,2.6028e-01,3.7000e+01
IMP_SCORE,1153,GO:0008542,2.6025e-01,1.3000e+01
IMP_SCORE,1154,GO:0060538,2.6017e-01,1.5000e+01
IMP_SCORE,1155,GO:0034452,2.6017e-01,4.0000e+00
IMP_SCORE,1156,GO:0032272,2.6016e-01,2.5000e+01
IMP_SCORE,1157,GO:2000678,2.6012e-01,6.0000e+00
IMP_SCORE,1158,GO:0032760,2.6012e-01,2.9000e+01
IMP_SCORE,1159,GO:0097067,2.6011e-01,1.3000e+01
IMP_SCORE,1160,GO:0001837,2.5979e-01,2.8000e+01
IMP_SCORE,1161,GO:0031629,2.5978e-01,1.4000e+01
IMP_SCORE,1162,GO:0060348,2.5974e-01,6.0000e+01
IMP_SCORE,1163,GO:0060397,2.5961e-01,1.3000e+01
IMP_SCORE,1164,GO:0070482,2.5958e-01,5.6000e+01
IMP_SCORE,1165,GO:0050909,2.5951e-01,1.5000e+01
IMP_SCORE,1166,GO:2000778,2.5951e-01,7.0000e+00
IMP_SCORE,1167,GO:0042054,2.5938e-01,2.2000e+01
IMP_SCORE,1168,GO:0060457,2.5936e-01,1.5000e+01
IMP_SCORE,1169,GO:0010039,2.5934e-01,3.5000e+01
IMP_SCORE,1170,GO:0042517,2.5929e-01,2.5000e+01
IMP_SCORE,1171,GO:0010743,2.5918e-01,1.5000e+01
IMP_SCORE,1172,GO:1903307,2.5917e-01,3.0000e+01
IMP_SCORE,1173,GO:0050855,2.5914e-01,1.0000e+01
IMP_SCORE,1174,GO:2000463,2.5910e-01,1.0000e+01
IMP_SCORE,1175,GO:0003281,2.5909e-01,1.0000e+01
IMP_SCORE,1176,GO:0034451,2.5906e-01,4.0000e+00
IMP_SCORE,1177,GO:0071417,2.5905e-01,1.0900e+02
IMP_SCORE,1178,GO:1901673,2.5891e-01,4.0000e+00
IMP_SCORE,1179,GO:0006376,2.5887e-01,2.3000e+01
IMP_SCORE,1180,GO:2000272,2.5879e-01,1.1000e+01
IMP_SCORE,1181,GO:0042149,2.5879e-01,2.0000e+01
IMP_SCORE,1182,GO:0043112,2.5875e-01,3.9000e+01
IMP_SCORE,1183,GO:0038179,2.5865e-01,1.8000e+01
IMP_SCORE,1184,GO:0051353,2.5864e-01,1.0000e+01
IMP_SCORE,1185,GO:0048016,2.5863e-01,6.0000e+00
IMP_SCORE,1186,GO:0006754,2.5849e-01,1.2000e+01
IMP_SCORE,1187,GO:0043020,2.5840e-01,8.0000e+00
IMP_SCORE,1188,GO:0018107,2.5826e-01,2.8000e+01
IMP_SCORE,1189,GO:0004970,2.5811e-01,1.9000e+01
IMP_SCORE,1190,GO:0014041,2.5806e-01,8.0000e+00
IMP_SCORE,1191,GO:0060537,2.5798e-01,1.3000e+01
IMP_SCORE,1192,GO:1903599,2.5785e-01,1.1000e+01
IMP_SCORE,1193,GO:0031056,2.5781e-01,2.8000e+01
IMP_SCORE,1194,GO:0030101,2.5771e-01,2.3000e+01
IMP_SCORE,1195,GO:0045124,2.5757e-01,1.8000e+01
IMP_SCORE,1196,GO:0001961,2.5740e-01,2.4000e+01
IMP_SCORE,1197,GO:0014014,2.5730e-01,1.2000e+01
IMP_SCORE,1198,GO:0033612,2.5698e-01,1.1000e+01
IMP_SCORE,1199,GO:0051668,2.5692e-01,2.0000e+01
IMP_SCORE,1200,GO:0042278,2.5669e-01,3.2000e+01
IMP_SCORE,1201,GO:1902808,2.5663e-01,3.7000e+01
IMP_SCORE,1202,GO:0016444,2.5661e-01,8.0000e+00
IMP_SCORE,1203,GO:0019216,2.5657e-01,8.3000e+01
IMP_SCORE,1204,GO:0035578,2.5643e-01,8.7000e+01
IMP_SCORE,1205,GO:0006006,2.5638e-01,4.7000e+01
IMP_SCORE,1206,GO:0044872,2.5632e-01,5.0000e+00
IMP_SCORE,1207,GO:0005689,2.5629e-01,7.0000e+00
IMP_SCORE,1208,GO:0043368,2.5612e-01,1.1000e+01
IMP_SCORE,1209,GO:0070849,2.5600e-01,4.0000e+00
IMP_SCORE,1210,GO:0001568,2.5582e-01,5.2000e+01
IMP_SCORE,1211,GO:0032649,2.5582e-01,4.1000e+01
IMP_SCORE,1212,GO:1904589,2.5572e-01,5.2000e+01
IMP_SCORE,1213,GO:1902175,2.5572e-01,9.0000e+00
IMP_SCORE,1214,GO:0097300,2.5571e-01,2.2000e+01
IMP_SCORE,1215,GO:0006367,2.5567e-01,2.8000e+01
IMP_SCORE,1216,GO:0032845,2.5565e-01,4.9000e+01
IMP_SCORE,1217,GO:1902652,2.5550e-01,5.5000e+01
IMP_SCORE,1218,GO:1901797,2.5540e-01,1.8000e+01
IMP_SCORE,1219,GO:0000794,2.5527e-01,2.4000e+01
IMP_SCORE,1220,GO:0098801,2.5519e-01,1.2000e+01
IMP_SCORE,1221,GO:0001838,2.5512e-01,7.0000e+00
IMP_SCORE,1222,GO:0015844,2.5504e-01,1.1000e+01
IMP_SCORE,1223,GO:0032794,2.5496e-01,1.5000e+01
IMP_SCORE,1224,GO:0030120,2.5489e-01,3.9000e+01
IMP_SCORE,1225,GO:0060688,2.5487e-01,1.6000e+01
IMP_SCORE,1226,GO:0043217,2.5487e-01,2.0000e+01
IMP_SCORE,1227,GO:0002092,2.5484e-01,1.4000e+01
IMP_SCORE,1228,GO:0032720,2.5477e-01,1.6000e+01
IMP_SCORE,1229,GO:0061326,2.5461e-01,1.2000e+01
IMP_SCORE,1230,GO:0070821,2.5455e-01,7.7000e+01
IMP_SCORE,1231,GO:0050716,2.5452e-01,8.0000e+00
IMP_SCORE,1232,GO:1900408,2.5439e-01,1.5000e+01
IMP_SCORE,1233,GO:0061003,2.5438e-01,4.0000e+00
IMP_SCORE,1234,GO:0003382,2.5425e-01,1.2000e+01
IMP_SCORE,1235,GO:0005769,2.5424e-01,1.7800e+02
IMP_SCORE,1236,GO:0032793,2.5418e-01,9.0000e+00
IMP_SCORE,1237,GO:1901989,2.5415e-01,4.7000e+01
IMP_SCORE,1238,GO:0090278,2.5401e-01,1.6000e+01
IMP_SCORE,1239,GO:0060563,2.5399e-01,4.0000e+00
IMP_SCORE,1240,GO:0033522,2.5398e-01,4.0000e+00
IMP_SCORE,1241,GO:0031016,2.5396e-01,5.0000e+00
IMP_SCORE,1242,GO:0036314,2.5395e-01,1.9000e+01
IMP_SCORE,1243,GO:0070851,2.5389e-01,8.9000e+01
IMP_SCORE,1244,GO:1901983,2.5388e-01,1.8000e+01
IMP_SCORE,1245,GO:0001843,2.5379e-01,1.4000e+01
IMP_SCORE,1246,GO:0034593,2.5376e-01,1.1000e+01
IMP_SCORE,1247,GO:0035872,2.5376e-01,8.0000e+00
IMP_SCORE,1248,GO:0098815,2.5363e-01,1.0000e+01
IMP_SCORE,1249,GO:0043949,2.5359e-01,4.0000e+00
IMP_SCORE,1250,GO:1902105,2.5349e-01,1.0300e+02
IMP_SCORE,1251,GO:2000826,2.5348e-01,1.7000e+01
IMP_SCORE,1252,GO:0001518,2.5344e-01,8.0000e+00
IMP_SCORE,1253,GO:0071880,2.5321e-01,4.0000e+00
IMP_SCORE,1254,GO:1903531,2.5319e-01,6.6000e+01
IMP_SCORE,1255,GO:0044306,2.5305e-01,5.3000e+01
IMP_SCORE,1256,GO:0032536,2.5300e-01,1.0000e+01
IMP_SCORE,1257,GO:0035864,2.5291e-01,4.0000e+00
IMP_SCORE,1258,GO:0061014,2.5289e-01,1.2000e+01
IMP_SCORE,1259,GO:0032413,2.5287e-01,1.0000e+01
IMP_SCORE,1260,GO:0010950,2.5284e-01,4.5000e+01
IMP_SCORE,1261,GO:0009749,2.5282e-01,5.3000e+01
IMP_SCORE,1262,GO:0031572,2.5268e-01,8.0000e+00
IMP_SCORE,1263,GO:0043231,2.5267e-01,1.6570e+03
IMP_SCORE,1264,GO:0060043,2.5263e-01,4.0000e+00
IMP_SCORE,1265,GO:0042311,2.5258e-01,6.0000e+00
IMP_SCORE,1266,GO:0021952,2.5250e-01,1.9000e+01
IMP_SCORE,1267,GO:0034394,2.5246e-01,5.0000e+00
IMP_SCORE,1268,GO:0043500,2.5228e-01,7.0000e+00
IMP_SCORE,1269,GO:0000791,2.5222e-01,1.2000e+01
IMP_SCORE,1270,GO:0043244,2.5220e-01,5.0000e+01
IMP_SCORE,1271,GO:0007266,2.5219e-01,3.2000e+01
IMP_SCORE,1272,GO:0019886,2.5210e-01,6.4000e+01
IMP_SCORE,1273,GO:0019935,2.5207e-01,2.3000e+01
IMP_SCORE,1274,GO:0034250,2.5193e-01,3.0000e+01
IMP_SCORE,1275,GO:0010744,2.5193e-01,1.0000e+01
IMP_SCORE,1276,GO:0008206,2.5191e-01,3.7000e+01
IMP_SCORE,1277,GO:0042073,2.5190e-01,2.8000e+01
IMP_SCORE,1278,GO:0043403,2.5176e-01,8.0000e+00
IMP_SCORE,1279,GO:0035810,2.5163e-01,1.0000e+00
IMP_SCORE,1280,GO:0072079,2.5163e-01,1.0000e+00
IMP_SCORE,1281,GO:0043923,2.5163e-01,1.0000e+00
IMP_SCORE,1282,GO:0016597,2.5157e-01,4.9000e+01
IMP_SCORE,1283,GO:0032094,2.5157e-01,1.0000e+01
IMP_SCORE,1284,GO:0031526,2.5148e-01,2.3000e+01
IMP_SCORE,1285,GO:0002822,2.5145e-01,3.2000e+01
IMP_SCORE,1286,GO:0005771,2.5143e-01,1.2000e+01
IMP_SCORE,1287,GO:0031623,2.5120e-01,2.2000e+01
IMP_SCORE,1288,GO:0070301,2.5112e-01,1.5000e+01
IMP_SCORE,1289,GO:0032680,2.5110e-01,4.5000e+01
IMP_SCORE,1290,GO:0010507,2.5101e-01,2.0000e+01
IMP_SCORE,1291,GO:0005487,2.5101e-01,5.0000e+00
IMP_SCORE,1292,GO:0050765,2.5094e-01,4.0000e+00
IMP_SCORE,1293,GO:0014075,2.5085e-01,1.8000e+01
IMP_SCORE,1294,GO:0032703,2.5078e-01,4.0000e+00
IMP_SCORE,1295,GO:0060078,2.5075e-01,3.8000e+01
IMP_SCORE,1296,GO:0002251,2.5061e-01,2.4000e+01
IMP_SCORE,1297,GO:0042558,2.5059e-01,1.7000e+01
IMP_SCORE,1298,GO:0030517,2.5056e-01,7.0000e+00
IMP_SCORE,1299,GO:1903708,2.5047e-01,3.2000e+01
IMP_SCORE,1300,GO:0005942,2.5018e-01,4.0000e+00
IMP_SCORE,1301,GO:0038128,2.5014e-01,3.2000e+01
IMP_SCORE,1302,GO:0034097,2.5003e-01,1.9600e+02
IMP_SCORE,1303,GO:0030100,2.5003e-01,6.6000e+01
IMP_SCORE,1304,GO:0031057,2.4996e-01,1.3000e+01
IMP_SCORE,1305,GO:0042481,2.4995e-01,2.1000e+01
IMP_SCORE,1306,GO:0034767,2.4990e-01,3.7000e+01
IMP_SCORE,1307,GO:0045665,2.4988e-01,7.7000e+01
IMP_SCORE,1308,GO:0035195,2.4981e-01,1.6000e+01
IMP_SCORE,1309,GO:0070848,2.4980e-01,7.8000e+01
IMP_SCORE,1310,GO:0039531,2.4964e-01,4.0000e+00
IMP_SCORE,1311,GO:0050321,2.4958e-01,1.6000e+01
IMP_SCORE,1312,GO:0048588,2.4947e-01,3.7000e+01
IMP_SCORE,1313,GO:0046325,2.4933e-01,4.0000e+00
IMP_SCORE,1314,GO:0007205,2.4918e-01,3.0000e+01
IMP_SCORE,1315,GO:0071695,2.4902e-01,1.4000e+01
IMP_SCORE,1316,GO:0015459,2.4899e-01,4.7000e+01
IMP_SCORE,1317,GO:0048026,2.4891e-01,5.0000e+00
IMP_SCORE,1318,GO:0035641,2.4888e-01,1.4000e+01
IMP_SCORE,1319,GO:0048557,2.4877e-01,1.0000e+01
IMP_SCORE,1320,GO:0045685,2.4875e-01,2.7000e+01
IMP_SCORE,1321,GO:0008344,2.4872e-01,4.1000e+01
IMP_SCORE,1322,GO:0045104,2.4869e-01,2.9000e+01
IMP_SCORE,1323,GO:0001562,2.4857e-01,1.7000e+01
IMP_SCORE,1324,GO:0008589,2.4847e-01,1.4000e+01
IMP_SCORE,1325,GO:0046131,2.4843e-01,5.0000e+00
IMP_SCORE,1326,GO:0017022,2.4843e-01,2.5000e+01
IMP_SCORE,1327,GO:0098751,2.4829e-01,3.2000e+01
IMP_SCORE,1328,GO:0042923,2.4819e-01,2.1000e+01
IMP_SCORE,1329,GO:0002209,2.4806e-01,1.1000e+01
IMP_SCORE,1330,GO:0034356,2.4804e-01,1.2000e+01
IMP_SCORE,1331,GO:0005515,2.4802e-01,3.0930e+03
IMP_SCORE,1332,GO:0006110,2.4795e-01,8.0000e+00
IMP_SCORE,1333,GO:0072562,2.4763e-01,1.8200e+02
IMP_SCORE,1334,GO:0050766,2.4760e-01,3.6000e+01
IMP_SCORE,1335,GO:0051224,2.4760e-01,6.7000e+01
IMP_SCORE,1336,GO:0006633,2.4752e-01,5.5000e+01
IMP_SCORE,1337,GO:0015740,2.4750e-01,1.0000e+01
IMP_SCORE,1338,GO:0046823,2.4746e-01,3.9000e+01
IMP_SCORE,1339,GO:0009251,2.4745e-01,1.7000e+01
IMP_SCORE,1340,GO:0005545,2.4745e-01,3.0000e+01
IMP_SCORE,1341,GO:0030175,2.4740e-01,8.2000e+01
IMP_SCORE,1342,GO:0007252,2.4740e-01,6.0000e+00
IMP_SCORE,1343,GO:0032944,2.4738e-01,5.7000e+01
IMP_SCORE,1344,GO:0045622,2.4737e-01,4.0000e+00
IMP_SCORE,1345,GO:0098802,2.4736e-01,1.2300e+02
IMP_SCORE,1346,GO:0015872,2.4725e-01,1.1000e+01
IMP_SCORE,1347,GO:0032647,2.4725e-01,5.0000e+00
IMP_SCORE,1348,GO:0099118,2.4720e-01,2.4000e+01
IMP_SCORE,1349,GO:0060045,2.4713e-01,5.0000e+00
IMP_SCORE,1350,GO:0051496,2.4702e-01,3.3000e+01
IMP_SCORE,1351,GO:0006418,2.4695e-01,1.4000e+01
IMP_SCORE,1352,GO:0007035,2.4689e-01,1.0000e+01
IMP_SCORE,1353,GO:0043405,2.4681e-01,8.1000e+01
IMP_SCORE,1354,GO:0002833,2.4671e-01,2.4000e+01
IMP_SCORE,1355,GO:0033559,2.4661e-01,6.5000e+01
IMP_SCORE,1356,GO:0015172,2.4657e-01,1.3000e+01
IMP_SCORE,1357,GO:0009070,2.4656e-01,2.2000e+01
IMP_SCORE,1358,GO:0045103,2.4654e-01,3.3000e+01
IMP_SCORE,1359,GO:0002244,2.4654e-01,1.4900e+02
IMP_SCORE,1360,GO:0042594,2.4645e-01,7.4000e+01
IMP_SCORE,1361,GO:1903364,2.4640e-01,4.3000e+01
IMP_SCORE,1362,GO:0014015,2.4630e-01,1.4000e+01
IMP_SCORE,1363,GO:0046514,2.4629e-01,2.3000e+01
IMP_SCORE,1364,GO:0045954,2.4626e-01,6.0000e+00
IMP_SCORE,1365,GO:0030510,2.4624e-01,3.5000e+01
IMP_SCORE,1366,GO:0035259,2.4605e-01,1.2000e+01
IMP_SCORE,1367,GO:0043202,2.4583e-01,1.0500e+02
IMP_SCORE,1368,GO:0048471,2.4576e-01,5.8300e+02
IMP_SCORE,1369,GO:0061458,2.4561e-01,8.0000e+00
IMP_SCORE,1370,GO:0005178,2.4557e-01,8.6000e+01
IMP_SCORE,1371,GO:2000738,2.4543e-01,5.0000e+00
IMP_SCORE,1372,GO:0006476,2.4533e-01,2.5000e+01
IMP_SCORE,1373,GO:0004843,2.4526e-01,6.9000e+01
IMP_SCORE,1374,GO:0043194,2.4521e-01,4.0000e+00
IMP_SCORE,1375,GO:0051023,2.4514e-01,1.1000e+01
IMP_SCORE,1376,GO:0048732,2.4510e-01,9.7000e+01
IMP_SCORE,1377,GO:1901799,2.4494e-01,5.0000e+00
IMP_SCORE,1378,GO:0071677,2.4493e-01,1.3000e+01
IMP_SCORE,1379,GO:0002221,2.4491e-01,5.9000e+01
IMP_SCORE,1380,GO:0070932,2.4491e-01,5.0000e+00
IMP_SCORE,1381,GO:0009914,2.4490e-01,2.5000e+01
IMP_SCORE,1382,GO:0042475,2.4487e-01,4.2000e+01
IMP_SCORE,1383,GO:0042059,2.4482e-01,1.4000e+01
IMP_SCORE,1384,GO:0071312,2.4480e-01,1.1000e+01
IMP_SCORE,1385,GO:0046390,2.4480e-01,2.9000e+01
IMP_SCORE,1386,GO:0043576,2.4474e-01,9.0000e+00
IMP_SCORE,1387,GO:0034362,2.4464e-01,5.0000e+00
IMP_SCORE,1388,GO:0043679,2.4457e-01,4.2000e+01
IMP_SCORE,1389,GO:0045199,2.4456e-01,9.0000e+00
IMP_SCORE,1390,GO:0032814,2.4449e-01,1.0000e+01
IMP_SCORE,1391,GO:2000300,2.4447e-01,1.4000e+01
IMP_SCORE,1392,GO:1902624,2.4442e-01,8.0000e+00
IMP_SCORE,1393,GO:0061650,2.4436e-01,3.9000e+01
IMP_SCORE,1394,GO:0016051,2.4434e-01,7.8000e+01
IMP_SCORE,1395,GO:0043015,2.4430e-01,1.4000e+01
IMP_SCORE,1396,GO:0034341,2.4422e-01,7.9000e+01
IMP_SCORE,1397,GO:0060038,2.4418e-01,4.0000e+00
IMP_SCORE,1398,GO:0035821,2.4410e-01,3.8000e+01
IMP_SCORE,1399,GO:0038083,2.4402e-01,1.2000e+01
IMP_SCORE,1400,GO:0060415,2.4400e-01,9.0000e+00
IMP_SCORE,1401,GO:0042992,2.4400e-01,2.7000e+01
IMP_SCORE,1402,GO:1905521,2.4397e-01,8.0000e+00
IMP_SCORE,1403,GO:1990939,2.4394e-01,6.0000e+00
IMP_SCORE,1404,GO:0097517,2.4393e-01,3.1000e+01
IMP_SCORE,1405,GO:0042340,2.4388e-01,3.5000e+01
IMP_SCORE,1406,GO:1902117,2.4385e-01,4.1000e+01
IMP_SCORE,1407,GO:1901722,2.4381e-01,8.0000e+00
IMP_SCORE,1408,GO:0001934,2.4380e-01,1.3600e+02
IMP_SCORE,1409,GO:0016799,2.4373e-01,8.0000e+00
IMP_SCORE,1410,GO:0016578,2.4373e-01,4.0000e+00
IMP_SCORE,1411,GO:0001848,2.4370e-01,4.6000e+01
IMP_SCORE,1412,GO:0009187,2.4365e-01,1.3000e+01
IMP_SCORE,1413,GO:0061136,2.4354e-01,5.0000e+01
IMP_SCORE,1414,GO:1903037,2.4346e-01,9.7000e+01
IMP_SCORE,1415,GO:1900120,2.4339e-01,1.0000e+01
IMP_SCORE,1416,GO:0045843,2.4332e-01,1.6000e+01
IMP_SCORE,1417,GO:0060402,2.4309e-01,2.1000e+01
IMP_SCORE,1418,GO:0032846,2.4307e-01,5.6000e+01
IMP_SCORE,1419,GO:1901741,2.4302e-01,1.9000e+01
IMP_SCORE,1420,GO:0033006,2.4294e-01,1.2000e+01
IMP_SCORE,1421,GO:0032874,2.4294e-01,3.3000e+01
IMP_SCORE,1422,GO:0043032,2.4289e-01,1.6000e+01
IMP_SCORE,1423,GO:0042438,2.4283e-01,4.0000e+00
IMP_SCORE,1424,GO:0019843,2.4278e-01,8.9000e+01
IMP_SCORE,1425,GO:0045807,2.4267e-01,4.7000e+01
IMP_SCORE,1426,GO:0071814,2.4264e-01,1.0000e+01
IMP_SCORE,1427,GO:0031497,2.4263e-01,9.0000e+00
IMP_SCORE,1428,GO:0051017,2.4263e-01,3.7000e+01
IMP_SCORE,1429,GO:0015467,2.4250e-01,5.9000e+01
IMP_SCORE,1430,GO:0000186,2.4249e-01,2.3000e+01
IMP_SCORE,1431,GO:0033574,2.4243e-01,8.0000e+00
IMP_SCORE,1432,GO:0051928,2.4235e-01,3.5000e+01
IMP_SCORE,1433,GO:0019692,2.4233e-01,1.1000e+01
IMP_SCORE,1434,GO:0050732,2.4233e-01,2.2000e+01
IMP_SCORE,1435,GO:0060122,2.4228e-01,1.9000e+01
IMP_SCORE,1436,GO:0071280,2.4223e-01,2.4000e+01
IMP_SCORE,1437,GO:0019838,2.4221e-01,1.8200e+02
IMP_SCORE,1438,GO:1902743,2.4219e-01,1.7000e+01
IMP_SCORE,1439,GO:0045940,2.4219e-01,1.3000e+01
IMP_SCORE,1440,GO:0018904,2.4218e-01,4.3000e+01
IMP_SCORE,1441,GO:2001237,2.4215e-01,4.0000e+01
IMP_SCORE,1442,GO:2000136,2.4214e-01,1.6000e+01
IMP_SCORE,1443,GO:0043537,2.4209e-01,1.1000e+01
IMP_SCORE,1444,GO:0032869,2.4205e-01,3.1000e+01
IMP_SCORE,1445,GO:0051937,2.4203e-01,4.0000e+00
IMP_SCORE,1446,GO:0000737,2.4203e-01,1.0000e+01
IMP_SCORE,1447,GO:0006558,2.4201e-01,2.5000e+01
IMP_SCORE,1448,GO:0045088,2.4200e-01,1.0700e+02
IMP_SCORE,1449,GO:0090723,2.4193e-01,1.0000e+01
IMP_SCORE,1450,GO:0046676,2.4189e-01,1.4000e+01
IMP_SCORE,1451,GO:0035902,2.4174e-01,9.0000e+00
IMP_SCORE,1452,GO:0006101,2.4165e-01,3.2000e+01
IMP_SCORE,1453,GO:0071674,2.4156e-01,2.0000e+01
IMP_SCORE,1454,GO:0007584,2.4156e-01,6.9000e+01
IMP_SCORE,1455,GO:0007413,2.4148e-01,2.4000e+01
IMP_SCORE,1456,GO:0005057,2.4147e-01,1.0900e+02
IMP_SCORE,1457,GO:1903533,2.4147e-01,9.3000e+01
IMP_SCORE,1458,GO:0016646,2.4136e-01,3.1000e+01
IMP_SCORE,1459,GO:0060261,2.4132e-01,1.0000e+01
IMP_SCORE,1460,GO:2000369,2.4131e-01,4.0000e+00
IMP_SCORE,1461,GO:1900739,2.4126e-01,2.1000e+01
IMP_SCORE,1462,GO:0051985,2.4124e-01,4.0000e+00
IMP_SCORE,1463,GO:0016763,2.4121e-01,1.2500e+02
IMP_SCORE,1464,GO:0002821,2.4121e-01,2.5000e+01
IMP_SCORE,1465,GO:0031344,2.4099e-01,1.8800e+02
IMP_SCORE,1466,GO:0052548,2.4098e-01,1.4600e+02
IMP_SCORE,1467,GO:0003071,2.4098e-01,1.4000e+01
IMP_SCORE,1468,GO:0050730,2.4094e-01,7.8000e+01
IMP_SCORE,1469,GO:0030506,2.4076e-01,5.3000e+01
IMP_SCORE,1470,GO:0060123,2.4073e-01,1.1000e+01
IMP_SCORE,1471,GO:0001502,2.4069e-01,1.3000e+01
IMP_SCORE,1472,GO:0048002,2.4064e-01,1.0000e+02
IMP_SCORE,1473,GO:0022409,2.4049e-01,6.4000e+01
IMP_SCORE,1474,GO:0048545,2.4048e-01,7.9000e+01
IMP_SCORE,1475,GO:0009409,2.4034e-01,1.9000e+01
IMP_SCORE,1476,GO:0051646,2.4029e-01,8.0000e+00
IMP_SCORE,1477,GO:0019372,2.4026e-01,3.0000e+01
IMP_SCORE,1478,GO:0001846,2.4024e-01,3.7000e+01
IMP_SCORE,1479,GO:1904064,2.4021e-01,3.0000e+01
IMP_SCORE,1480,GO:0002285,2.4017e-01,3.2000e+01
IMP_SCORE,1481,GO:0001906,2.4013e-01,3.7000e+01
IMP_SCORE,1482,GO:0030038,2.4012e-01,9.0000e+00
IMP_SCORE,1483,GO:0050857,2.4009e-01,1.2000e+01
IMP_SCORE,1484,GO:1900274,2.3996e-01,1.0000e+01
IMP_SCORE,1485,GO:0030307,2.3994e-01,4.0000e+01
IMP_SCORE,1486,GO:0071384,2.3993e-01,1.6000e+01
IMP_SCORE,1487,GO:0002573,2.3990e-01,3.6000e+01
IMP_SCORE,1488,GO:0030279,2.3975e-01,2.5000e+01
IMP_SCORE,1489,GO:0010660,2.3969e-01,1.7000e+01
IMP_SCORE,1490,GO:0002237,2.3947e-01,1.0800e+02
IMP_SCORE,1491,GO:1905710,2.3938e-01,4.0000e+00
IMP_SCORE,1492,GO:0004712,2.3935e-01,3.6000e+01
IMP_SCORE,1493,GO:0002768,2.3931e-01,9.2000e+01
IMP_SCORE,1494,GO:0000182,2.3928e-01,2.0000e+00
IMP_SCORE,1495,GO:0070405,2.3928e-01,1.7000e+01
IMP_SCORE,1496,GO:0034143,2.3924e-01,5.0000e+00
IMP_SCORE,1497,GO:0004702,2.3917e-01,5.4000e+01
IMP_SCORE,1498,GO:2001233,2.3909e-01,1.1300e+02
IMP_SCORE,1499,GO:0050931,2.3899e-01,2.7000e+01
IMP_SCORE,1500,GO:0016071,2.3882e-01,1.7900e+02
IMP_SCORE,1501,GO:0050710,2.3881e-01,2.0000e+01
IMP_SCORE,1502,GO:0005773,2.3872e-01,2.8900e+02
IMP_SCORE,1503,GO:1901532,2.3866e-01,5.0000e+00
IMP_SCORE,1504,GO:0001817,2.3860e-01,1.8200e+02
IMP_SCORE,1505,GO:0090051,2.3859e-01,6.0000e+00
IMP_SCORE,1506,GO:0051580,2.3854e-01,5.0000e+00
IMP_SCORE,1507,GO:0071902,2.3852e-01,7.8000e+01
IMP_SCORE,1508,GO:0042287,2.3851e-01,3.2000e+01
IMP_SCORE,1509,GO:2000516,2.3849e-01,1.8000e+01
IMP_SCORE,1510,GO:0014074,2.3844e-01,4.5000e+01
IMP_SCORE,1511,GO:0030145,2.3843e-01,6.1000e+01
IMP_SCORE,1512,GO:1904666,2.3842e-01,1.0000e+01
IMP_SCORE,1513,GO:0046847,2.3841e-01,4.0000e+00
IMP_SCORE,1514,GO:0016500,2.3836e-01,6.0000e+00
IMP_SCORE,1515,GO:0002562,2.3830e-01,8.0000e+00
IMP_SCORE,1516,GO:0090023,2.3820e-01,1.1000e+01
IMP_SCORE,1517,GO:0051782,2.3816e-01,1.2000e+01
IMP_SCORE,1518,GO:0000146,2.3816e-01,1.5000e+01
IMP_SCORE,1519,GO:1902003,2.3810e-01,2.4000e+01
IMP_SCORE,1520,GO:0071495,2.3810e-01,1.7700e+02
IMP_SCORE,1521,GO:0045834,2.3805e-01,3.3000e+01
IMP_SCORE,1522,GO:0043229,2.3800e-01,1.6190e+03
IMP_SCORE,1523,GO:0002695,2.3798e-01,3.9000e+01
IMP_SCORE,1524,GO:0030168,2.3795e-01,6.9000e+01
IMP_SCORE,1525,GO:0046950,2.3781e-01,2.4000e+01
IMP_SCORE,1526,GO:0090002,2.3772e-01,2.5000e+01
IMP_SCORE,1527,GO:0006739,2.3763e-01,4.7000e+01
IMP_SCORE,1528,GO:0090036,2.3760e-01,1.5000e+01
IMP_SCORE,1529,GO:0032642,2.3751e-01,2.6000e+01
IMP_SCORE,1530,GO:0042579,2.3749e-01,1.6700e+02
IMP_SCORE,1531,GO:0030904,2.3741e-01,4.0000e+00
IMP_SCORE,1532,GO:0060260,2.3733e-01,1.0000e+01
IMP_SCORE,1533,GO:0014066,2.3732e-01,4.6000e+01
IMP_SCORE,1534,GO:0098852,2.3720e-01,2.4200e+02
IMP_SCORE,1535,GO:1902692,2.3718e-01,2.5000e+01
IMP_SCORE,1536,GO:0015791,2.3706e-01,7.0000e+00
IMP_SCORE,1537,GO:0031032,2.3701e-01,6.0000e+01
IMP_SCORE,1538,GO:0036294,2.3699e-01,3.5000e+01
IMP_SCORE,1539,GO:0021549,2.3693e-01,4.2000e+01
IMP_SCORE,1540,GO:0006356,2.3681e-01,5.0000e+00
IMP_SCORE,1541,GO:0060333,2.3672e-01,9.5000e+01
IMP_SCORE,1542,GO:0032330,2.3667e-01,2.0000e+01
IMP_SCORE,1543,GO:0072583,2.3640e-01,1.7000e+01
IMP_SCORE,1544,GO:0007528,2.3638e-01,4.0000e+00
IMP_SCORE,1545,GO:0006662,2.3637e-01,3.2000e+01
IMP_SCORE,1546,GO:0009065,2.3634e-01,5.9000e+01
IMP_SCORE,1547,GO:0035383,2.3633e-01,5.5000e+01
IMP_SCORE,1548,GO:0032091,2.3624e-01,3.2000e+01
IMP_SCORE,1549,GO:0031624,2.3620e-01,9.0000e+00
IMP_SCORE,1550,GO:0071260,2.3617e-01,3.0000e+01
IMP_SCORE,1551,GO:0032881,2.3616e-01,1.1000e+01
IMP_SCORE,1552,GO:0045069,2.3574e-01,4.1000e+01
IMP_SCORE,1553,GO:0006935,2.3574e-01,1.4700e+02
IMP_SCORE,1554,GO:0034763,2.3567e-01,1.4000e+01
IMP_SCORE,1555,GO:1904251,2.3562e-01,2.0000e+00
IMP_SCORE,1556,GO:0008076,2.3559e-01,6.2000e+01
IMP_SCORE,1557,GO:0072207,2.3552e-01,1.2000e+01
IMP_SCORE,1558,GO:0046580,2.3551e-01,1.0000e+01
IMP_SCORE,1559,GO:0044788,2.3550e-01,1.2000e+01
IMP_SCORE,1560,GO:0006888,2.3548e-01,6.5000e+01
IMP_SCORE,1561,GO:0010008,2.3547e-01,2.4200e+02
IMP_SCORE,1562,GO:0051896,2.3545e-01,3.9000e+01
IMP_SCORE,1563,GO:0005767,2.3544e-01,2.4000e+01
IMP_SCORE,1564,GO:0007004,2.3541e-01,4.0000e+00
IMP_SCORE,1565,GO:0051050,2.3534e-01,2.4100e+02
IMP_SCORE,1566,GO:0032411,2.3532e-01,3.9000e+01
IMP_SCORE,1567,GO:0048306,2.3530e-01,8.6000e+01
IMP_SCORE,1568,GO:2000479,2.3528e-01,1.9000e+01
IMP_SCORE,1569,GO:1902882,2.3528e-01,2.4000e+01
IMP_SCORE,1570,GO:1903306,2.3507e-01,2.4000e+01
IMP_SCORE,1571,GO:0001071,2.3504e-01,3.3400e+02
IMP_SCORE,1572,GO:0016725,2.3498e-01,4.0000e+00
IMP_SCORE,1573,GO:0007270,2.3484e-01,1.5000e+01
IMP_SCORE,1574,GO:0070741,2.3478e-01,7.0000e+00
IMP_SCORE,1575,GO:0097305,2.3477e-01,9.2000e+01
IMP_SCORE,1576,GO:0030799,2.3452e-01,3.2000e+01
IMP_SCORE,1577,GO:0042044,2.3434e-01,3.7000e+01
IMP_SCORE,1578,GO:0045332,2.3427e-01,4.0000e+00
IMP_SCORE,1579,GO:0031594,2.3400e-01,6.8000e+01
IMP_SCORE,1580,GO:1901186,2.3398e-01,1.7000e+01
IMP_SCORE,1581,GO:1903727,2.3397e-01,5.0000e+00
IMP_SCORE,1582,GO:1902622,2.3394e-01,9.0000e+00
IMP_SCORE,1583,GO:0050852,2.3378e-01,5.2000e+01
IMP_SCORE,1584,GO:1901700,2.3377e-01,3.5900e+02
IMP_SCORE,1585,GO:0006586,2.3375e-01,9.0000e+00
IMP_SCORE,1586,GO:0001818,2.3372e-01,8.7000e+01
IMP_SCORE,1587,GO:2000649,2.3367e-01,4.3000e+01
IMP_SCORE,1588,GO:1904680,2.3364e-01,2.7000e+01
IMP_SCORE,1589,GO:0002504,2.3363e-01,7.8000e+01
IMP_SCORE,1590,GO:1990845,2.3363e-01,4.0000e+00
IMP_SCORE,1591,GO:0043186,2.3362e-01,1.4000e+01
IMP_SCORE,1592,GO:0072522,2.3343e-01,3.9000e+01
IMP_SCORE,1593,GO:1901617,2.3338e-01,8.5000e+01
IMP_SCORE,1594,GO:0070585,2.3337e-01,2.4000e+01
IMP_SCORE,1595,GO:2000107,2.3335e-01,3.4000e+01
IMP_SCORE,1596,GO:0060317,2.3329e-01,1.4000e+01
IMP_SCORE,1597,GO:0015908,2.3320e-01,2.1000e+01
IMP_SCORE,1598,GO:0015932,2.3318e-01,4.8000e+01
IMP_SCORE,1599,GO:0002712,2.3316e-01,1.6000e+01
IMP_SCORE,1600,GO:0005675,2.3306e-01,2.0000e+00
IMP_SCORE,1601,GO:2000352,2.3299e-01,5.0000e+00
IMP_SCORE,1602,GO:0002312,2.3292e-01,1.7000e+01
IMP_SCORE,1603,GO:0030330,2.3290e-01,2.2000e+01
IMP_SCORE,1604,GO:0000187,2.3286e-01,3.4000e+01
IMP_SCORE,1605,GO:0070064,2.3286e-01,2.1000e+01
IMP_SCORE,1606,GO:0004029,2.3269e-01,5.1000e+01
IMP_SCORE,1607,GO:0033561,2.3265e-01,1.2000e+01
IMP_SCORE,1608,GO:0046365,2.3257e-01,3.1000e+01
IMP_SCORE,1609,GO:0048771,2.3252e-01,3.0000e+01
IMP_SCORE,1610,GO:0005765,2.3249e-01,2.6900e+02
IMP_SCORE,1611,GO:0033120,2.3243e-01,1.0000e+01
IMP_SCORE,1612,GO:1901699,2.3235e-01,9.1000e+01
IMP_SCORE,1613,GO:1903779,2.3232e-01,4.7000e+01
IMP_SCORE,1614,GO:0045599,2.3227e-01,2.5000e+01
IMP_SCORE,1615,GO:2001243,2.3224e-01,2.5000e+01
IMP_SCORE,1616,GO:1903317,2.3213e-01,7.1000e+01
IMP_SCORE,1617,GO:0090568,2.3213e-01,1.0000e+01
IMP_SCORE,1618,GO:1905348,2.3202e-01,6.0000e+00
IMP_SCORE,1619,GO:0072350,2.3201e-01,4.3000e+01
IMP_SCORE,1620,GO:2000243,2.3200e-01,1.4000e+01
IMP_SCORE,1621,GO:0071496,2.3196e-01,9.8000e+01
IMP_SCORE,1622,GO:1902656,2.3195e-01,1.0000e+01
IMP_SCORE,1623,GO:0071243,2.3191e-01,1.1000e+01
IMP_SCORE,1624,GO:0046058,2.3190e-01,5.0000e+00
IMP_SCORE,1625,GO:0043492,2.3187e-01,4.1000e+01
IMP_SCORE,1626,GO:0007405,2.3182e-01,1.5000e+01
IMP_SCORE,1627,GO:0002262,2.3180e-01,9.0000e+00
IMP_SCORE,1628,GO:2000177,2.3173e-01,4.2000e+01
IMP_SCORE,1629,GO:0021799,2.3170e-01,1.8000e+01
IMP_SCORE,1630,GO:0031258,2.3164e-01,2.0000e+01
IMP_SCORE,1631,GO:0071868,2.3152e-01,8.0000e+00
IMP_SCORE,1632,GO:0042430,2.3145e-01,2.8000e+01
IMP_SCORE,1633,GO:0018216,2.3142e-01,2.0000e+01
IMP_SCORE,1634,GO:0060026,2.3140e-01,2.0000e+00
IMP_SCORE,1635,GO:0022011,2.3137e-01,1.2000e+01
IMP_SCORE,1636,GO:0031669,2.3134e-01,4.8000e+01
IMP_SCORE,1637,GO:0045089,2.3124e-01,6.6000e+01
IMP_SCORE,1638,GO:0032211,2.3124e-01,6.0000e+00
IMP_SCORE,1639,GO:1904063,2.3123e-01,5.0000e+00
IMP_SCORE,1640,GO:0001704,2.3120e-01,2.6000e+01
IMP_SCORE,1641,GO:2001236,2.3119e-01,6.6000e+01
IMP_SCORE,1642,GO:0030027,2.3118e-01,7.2000e+01
IMP_SCORE,1643,GO:0008088,2.3113e-01,2.0000e+01
IMP_SCORE,1644,GO:1903524,2.3111e-01,9.0000e+00
IMP_SCORE,1645,GO:0045931,2.3104e-01,3.3000e+01
IMP_SCORE,1646,GO:0042168,2.3103e-01,1.8000e+01
IMP_SCORE,1647,GO:0019199,2.3102e-01,5.1000e+01
IMP_SCORE,1648,GO:0033143,2.3102e-01,2.7000e+01
IMP_SCORE,1649,GO:0030332,2.3098e-01,5.0000e+00
IMP_SCORE,1650,GO:0000002,2.3094e-01,2.2000e+01
IMP_SCORE,1651,GO:0010165,2.3093e-01,1.4000e+01
IMP_SCORE,1652,GO:0044770,2.3091e-01,8.3000e+01
IMP_SCORE,1653,GO:0007265,2.3077e-01,1.0300e+02
IMP_SCORE,1654,GO:2000737,2.3074e-01,1.1000e+01
IMP_SCORE,1655,GO:0051781,2.3065e-01,3.4000e+01
IMP_SCORE,1656,GO:0004709,2.3065e-01,1.7000e+01
IMP_SCORE,1657,GO:0016289,2.3064e-01,4.4000e+01
IMP_SCORE,1658,GO:0045814,2.3064e-01,2.0000e+01
IMP_SCORE,1659,GO:0071402,2.3059e-01,2.4000e+01
IMP_SCORE,1660,GO:1901160,2.3056e-01,1.7000e+01
IMP_SCORE,1661,GO:0098960,2.3052e-01,7.0000e+00
IMP_SCORE,1662,GO:0035098,2.3050e-01,1.2000e+01
IMP_SCORE,1663,GO:0071774,2.3040e-01,1.8000e+01
IMP_SCORE,1664,GO:0001933,2.3040e-01,8.8000e+01
IMP_SCORE,1665,GO:0031570,2.3036e-01,2.4000e+01
IMP_SCORE,1666,GO:0006531,2.3031e-01,1.3000e+01
IMP_SCORE,1667,GO:0019894,2.3026e-01,2.3000e+01
IMP_SCORE,1668,GO:0046890,2.3025e-01,3.5000e+01
IMP_SCORE,1669,GO:0005634,2.3023e-01,1.2960e+03
IMP_SCORE,1670,GO:0051100,2.3021e-01,4.6000e+01
IMP_SCORE,1671,GO:0035412,2.3020e-01,7.0000e+00
IMP_SCORE,1672,GO:1904315,2.3015e-01,6.0000e+00
IMP_SCORE,1673,GO:0032438,2.3014e-01,4.0000e+00
IMP_SCORE,1674,GO:0008200,2.3004e-01,2.5000e+01
IMP_SCORE,1675,GO:0021700,2.2986e-01,6.2000e+01
IMP_SCORE,1676,GO:0051480,2.2980e-01,7.3000e+01
IMP_SCORE,1677,GO:0043034,2.2980e-01,6.9000e+01
IMP_SCORE,1678,GO:0002720,2.2979e-01,1.1000e+01
IMP_SCORE,1679,GO:0009201,2.2979e-01,9.0000e+00
IMP_SCORE,1680,GO:0051764,2.2978e-01,1.5000e+01
IMP_SCORE,1681,GO:0019318,2.2971e-01,1.0200e+02
IMP_SCORE,1682,GO:0008483,2.2968e-01,3.9000e+01
IMP_SCORE,1683,GO:0035924,2.2947e-01,2.2000e+01
IMP_SCORE,1684,GO:0031902,2.2939e-01,8.3000e+01
IMP_SCORE,1685,GO:0000096,2.2932e-01,3.3000e+01
IMP_SCORE,1686,GO:0009100,2.2931e-01,8.6000e+01
IMP_SCORE,1687,GO:0006639,2.2927e-01,6.2000e+01
IMP_SCORE,1688,GO:0006469,2.2922e-01,9.6000e+01
IMP_SCORE,1689,GO:0031089,2.2918e-01,2.4000e+01
IMP_SCORE,1690,GO:0043524,2.2917e-01,3.9000e+01
IMP_SCORE,1691,GO:0048762,2.2907e-01,3.0000e+01
IMP_SCORE,1692,GO:0051250,2.2905e-01,3.7000e+01
IMP_SCORE,1693,GO:0006665,2.2901e-01,1.0600e+02
IMP_SCORE,1694,GO:0009611,2.2897e-01,8.7000e+01
IMP_SCORE,1695,GO:0008093,2.2893e-01,1.4000e+01
IMP_SCORE,1696,GO:0043065,2.2892e-01,1.7700e+02
IMP_SCORE,1697,GO:0034976,2.2892e-01,8.1000e+01
IMP_SCORE,1698,GO:0071380,2.2892e-01,7.0000e+00
IMP_SCORE,1699,GO:0016236,2.2886e-01,3.4000e+01
IMP_SCORE,1700,GO:0001709,2.2883e-01,1.3000e+01
IMP_SCORE,1701,GO:0009166,2.2882e-01,1.8000e+01
IMP_SCORE,1702,GO:0051059,2.2876e-01,2.6000e+01
IMP_SCORE,1703,GO:0010719,2.2876e-01,9.0000e+00
IMP_SCORE,1704,GO:0002218,2.2873e-01,6.5000e+01
IMP_SCORE,1705,GO:0030282,2.2862e-01,2.4000e+01
IMP_SCORE,1706,GO:0035025,2.2862e-01,6.0000e+00
IMP_SCORE,1707,GO:1901976,2.2860e-01,1.1000e+01
IMP_SCORE,1708,GO:0051297,2.2857e-01,2.4000e+01
IMP_SCORE,1709,GO:0070372,2.2852e-01,6.1000e+01
IMP_SCORE,1710,GO:0070201,2.2844e-01,1.9700e+02
IMP_SCORE,1711,GO:0031519,2.2839e-01,4.9000e+01
IMP_SCORE,1712,GO:0046697,2.2834e-01,1.5000e+01
IMP_SCORE,1713,GO:0032432,2.2834e-01,4.0000e+01
IMP_SCORE,1714,GO:0019210,2.2833e-01,5.2000e+01
IMP_SCORE,1715,GO:0060390,2.2830e-01,1.5000e+01
IMP_SCORE,1716,GO:0045581,2.2829e-01,8.0000e+00
IMP_SCORE,1717,GO:0030662,2.2824e-01,8.9000e+01
IMP_SCORE,1718,GO:0031532,2.2806e-01,3.0000e+01
IMP_SCORE,1719,GO:0046649,2.2804e-01,1.0000e+02
IMP_SCORE,1720,GO:0046777,2.2801e-01,9.3000e+01
IMP_SCORE,1721,GO:0060347,2.2796e-01,5.0000e+00
IMP_SCORE,1722,GO:0051347,2.2793e-01,1.1900e+02
IMP_SCORE,1723,GO:0032147,2.2781e-01,7.1000e+01
IMP_SCORE,1724,GO:0006012,2.2775e-01,1.7000e+01
IMP_SCORE,1725,GO:0002761,2.2772e-01,6.6000e+01
IMP_SCORE,1726,GO:0043312,2.2767e-01,1.1000e+02
IMP_SCORE,1727,GO:0051954,2.2760e-01,1.0000e+01
IMP_SCORE,1728,GO:1904724,2.2742e-01,8.0000e+01
IMP_SCORE,1729,GO:0051437,2.2739e-01,7.0000e+00
IMP_SCORE,1730,GO:0048208,2.2718e-01,4.0000e+01
IMP_SCORE,1731,GO:0005488,2.2712e-01,1.9760e+03
IMP_SCORE,1732,GO:0045806,2.2709e-01,1.4000e+01
IMP_SCORE,1733,GO:0072395,2.2707e-01,1.3000e+01
IMP_SCORE,1734,GO:0017112,2.2705e-01,7.6000e+01
IMP_SCORE,1735,GO:0001523,2.2703e-01,5.5000e+01
IMP_SCORE,1736,GO:0044839,2.2701e-01,5.2000e+01
IMP_SCORE,1737,GO:0001726,2.2698e-01,6.8000e+01
IMP_SCORE,1738,GO:0051653,2.2695e-01,1.1000e+01
IMP_SCORE,1739,GO:1901654,2.2690e-01,4.1000e+01
IMP_SCORE,1740,GO:0043236,2.2685e-01,2.8000e+01
IMP_SCORE,1741,GO:0001047,2.2681e-01,5.3000e+01
IMP_SCORE,1742,GO:1901099,2.2678e-01,3.0000e+01
IMP_SCORE,1743,GO:0051560,2.2669e-01,1.5000e+01
IMP_SCORE,1744,GO:0045620,2.2668e-01,1.4000e+01
IMP_SCORE,1745,GO:0006140,2.2662e-01,4.1000e+01
IMP_SCORE,1746,GO:0043901,2.2661e-01,7.3000e+01
IMP_SCORE,1747,GO:1903725,2.2653e-01,1.1000e+01
IMP_SCORE,1748,GO:0035282,2.2650e-01,1.6000e+01
IMP_SCORE,1749,GO:0031983,2.2648e-01,1.3900e+02
IMP_SCORE,1750,GO:0045076,2.2647e-01,4.0000e+00
IMP_SCORE,1751,GO:0090307,2.2642e-01,1.7000e+01
IMP_SCORE,1752,GO:0060759,2.2641e-01,6.3000e+01
IMP_SCORE,1753,GO:0051282,2.2624e-01,2.1000e+01
IMP_SCORE,1754,GO:0032102,2.2622e-01,8.9000e+01
IMP_SCORE,1755,GO:0030335,2.2621e-01,1.0400e+02
IMP_SCORE,1756,GO:0030546,2.2613e-01,1.5000e+01
IMP_SCORE,1757,GO:1903561,2.2608e-01,8.9700e+02
IMP_SCORE,1758,GO:0050848,2.2603e-01,2.1000e+01
IMP_SCORE,1759,GO:1904037,2.2596e-01,1.6000e+01
IMP_SCORE,1760,GO:0007178,2.2593e-01,5.9000e+01
IMP_SCORE,1761,GO:0030315,2.2585e-01,1.2000e+01
IMP_SCORE,1762,GO:0043467,2.2585e-01,4.2000e+01
IMP_SCORE,1763,GO:0005104,2.2582e-01,5.0000e+00
IMP_SCORE,1764,GO:0043542,2.2577e-01,3.6000e+01
IMP_SCORE,1765,GO:0006907,2.2571e-01,2.3000e+01
IMP_SCORE,1766,GO:0031333,2.2562e-01,3.3000e+01
IMP_SCORE,1767,GO:0038093,2.2551e-01,6.0000e+01
IMP_SCORE,1768,GO:0002705,2.2545e-01,2.7000e+01
IMP_SCORE,1769,GO:0048854,2.2545e-01,5.0000e+00
IMP_SCORE,1770,GO:1903428,2.2538e-01,1.3000e+01
IMP_SCORE,1771,GO:0032515,2.2534e-01,1.2000e+01
IMP_SCORE,1772,GO:0002861,2.2532e-01,1.9000e+01
IMP_SCORE,1773,GO:0042136,2.2520e-01,3.5000e+01
IMP_SCORE,1774,GO:0071827,2.2516e-01,1.1000e+01
IMP_SCORE,1775,GO:0045744,2.2513e-01,2.4000e+01
IMP_SCORE,1776,GO:0071222,2.2501e-01,3.4000e+01
IMP_SCORE,1777,GO:0044298,2.2501e-01,2.0000e+01
IMP_SCORE,1778,GO:0010839,2.2493e-01,1.0000e+01
IMP_SCORE,1779,GO:0006361,2.2490e-01,1.0000e+01
IMP_SCORE,1780,GO:0022038,2.2490e-01,6.0000e+00
IMP_SCORE,1781,GO:0060338,2.2488e-01,1.0000e+01
IMP_SCORE,1782,GO:0052813,2.2486e-01,2.4000e+01
IMP_SCORE,1783,GO:0051865,2.2481e-01,3.6000e+01
IMP_SCORE,1784,GO:0051983,2.2476e-01,1.6000e+01
IMP_SCORE,1785,GO:1902115,2.2471e-01,8.7000e+01
IMP_SCORE,1786,GO:1904376,2.2453e-01,8.0000e+00
IMP_SCORE,1787,GO:0016709,2.2445e-01,3.3000e+01
IMP_SCORE,1788,GO:0003188,2.2436e-01,1.4000e+01
IMP_SCORE,1789,GO:0098657,2.2435e-01,3.6000e+01
IMP_SCORE,1790,GO:0050812,2.2429e-01,1.6000e+01
IMP_SCORE,1791,GO:0050900,2.2408e-01,1.5000e+02
IMP_SCORE,1792,GO:0060548,2.2407e-01,2.8900e+02
IMP_SCORE,1793,GO:0019825,2.2407e-01,3.5000e+01
IMP_SCORE,1794,GO:0099623,2.2403e-01,3.0000e+00
IMP_SCORE,1795,GO:0032101,2.2399e-01,2.0900e+02
IMP_SCORE,1796,GO:0001960,2.2396e-01,1.5000e+01
IMP_SCORE,1797,GO:0016241,2.2393e-01,7.2000e+01
IMP_SCORE,1798,GO:0014013,2.2386e-01,4.2000e+01
IMP_SCORE,1799,GO:0099500,2.2371e-01,1.9000e+01
IMP_SCORE,1800,GO:0009268,2.2370e-01,2.1000e+01
IMP_SCORE,1801,GO:1905523,2.2368e-01,6.0000e+00
IMP_SCORE,1802,GO:0043369,2.2367e-01,1.2000e+01
IMP_SCORE,1803,GO:1903510,2.2362e-01,6.4000e+01
IMP_SCORE,1804,GO:1903076,2.2361e-01,4.0000e+01
IMP_SCORE,1805,GO:0043410,2.2360e-01,7.8000e+01
IMP_SCORE,1806,GO:0005764,2.2360e-01,2.7100e+02
IMP_SCORE,1807,GO:0006778,2.2358e-01,1.4000e+01
IMP_SCORE,1808,GO:0005003,2.2358e-01,2.0000e+01
IMP_SCORE,1809,GO:0008285,2.2356e-01,2.7900e+02
IMP_SCORE,1810,GO:0043270,2.2356e-01,8.2000e+01
IMP_SCORE,1811,GO:0045944,2.2356e-01,1.7100e+02
IMP_SCORE,1812,GO:0044440,2.2352e-01,2.3300e+02
IMP_SCORE,1813,GO:0044325,2.2349e-01,6.0000e+01
IMP_SCORE,1814,GO:0051495,2.2346e-01,7.1000e+01
IMP_SCORE,1815,GO:2000846,2.2336e-01,1.1000e+01
IMP_SCORE,1816,GO:0042632,2.2335e-01,1.9000e+01
IMP_SCORE,1817,GO:1902883,2.2332e-01,1.3000e+01
IMP_SCORE,1818,GO:0060491,2.2315e-01,9.3000e+01
IMP_SCORE,1819,GO:0005829,2.2310e-01,1.7370e+03
IMP_SCORE,1820,GO:0044089,2.2303e-01,1.4700e+02
IMP_SCORE,1821,GO:0007163,2.2297e-01,6.7000e+01
IMP_SCORE,1822,GO:0051085,2.2289e-01,6.0000e+00
IMP_SCORE,1823,GO:0007040,2.2288e-01,4.6000e+01
IMP_SCORE,1824,GO:0006691,2.2285e-01,1.7000e+01
IMP_SCORE,1825,GO:0031528,2.2280e-01,1.9000e+01
IMP_SCORE,1826,GO:0006970,2.2277e-01,5.2000e+01
IMP_SCORE,1827,GO:2000379,2.2273e-01,2.6000e+01
IMP_SCORE,1828,GO:0043296,2.2268e-01,1.4000e+01
IMP_SCORE,1829,GO:0045471,2.2264e-01,7.6000e+01
IMP_SCORE,1830,GO:0097529,2.2259e-01,4.0000e+01
IMP_SCORE,1831,GO:0032233,2.2257e-01,3.7000e+01
IMP_SCORE,1832,GO:0071156,2.2256e-01,2.6000e+01
IMP_SCORE,1833,GO:0043029,2.2254e-01,1.4000e+01
IMP_SCORE,1834,GO:0070528,2.2236e-01,7.0000e+00
IMP_SCORE,1835,GO:0099622,2.2234e-01,6.0000e+00
IMP_SCORE,1836,GO:0045953,2.2233e-01,5.0000e+00
IMP_SCORE,1837,GO:0031290,2.2220e-01,9.0000e+00
IMP_SCORE,1838,GO:0043388,2.2220e-01,1.5000e+01
IMP_SCORE,1839,GO:0030374,2.2203e-01,1.8000e+01
IMP_SCORE,1840,GO:0035326,2.2198e-01,1.8000e+01
IMP_SCORE,1841,GO:0007616,2.2186e-01,3.4000e+01
IMP_SCORE,1842,GO:0051451,2.2177e-01,5.0000e+00
IMP_SCORE,1843,GO:0042752,2.2170e-01,3.5000e+01
IMP_SCORE,1844,GO:0055013,2.2158e-01,1.6000e+01
IMP_SCORE,1845,GO:0019956,2.2156e-01,1.9000e+01
IMP_SCORE,1846,GO:0051453,2.2154e-01,3.2000e+01
IMP_SCORE,1847,GO:0045682,2.2145e-01,1.8000e+01
IMP_SCORE,1848,GO:1903392,2.2144e-01,9.0000e+00
IMP_SCORE,1849,GO:0060193,2.2130e-01,1.7000e+01
IMP_SCORE,1850,GO:0097306,2.2127e-01,2.6000e+01
IMP_SCORE,1851,GO:0010830,2.2125e-01,3.2000e+01
IMP_SCORE,1852,GO:0005001,2.2123e-01,3.1000e+01
IMP_SCORE,1853,GO:0048017,2.2120e-01,4.2000e+01
IMP_SCORE,1854,GO:0048675,2.2120e-01,2.8000e+01
IMP_SCORE,1855,GO:0071870,2.2117e-01,1.1000e+01
IMP_SCORE,1856,GO:0032693,2.2110e-01,1.4000e+01
IMP_SCORE,1857,GO:0017127,2.2109e-01,1.1000e+01
IMP_SCORE,1858,GO:0032941,2.2106e-01,1.5000e+01
IMP_SCORE,1859,GO:0015992,2.2105e-01,5.5000e+01
IMP_SCORE,1860,GO:0034162,2.2098e-01,1.6000e+01
IMP_SCORE,1861,GO:0030814,2.2091e-01,2.8000e+01
IMP_SCORE,1862,GO:0005775,2.2088e-01,1.1200e+02
IMP_SCORE,1863,GO:0033683,2.2087e-01,8.0000e+00
IMP_SCORE,1864,GO:0031100,2.2084e-01,4.4000e+01
IMP_SCORE,1865,GO:0032496,2.2081e-01,1.1200e+02
IMP_SCORE,1866,GO:0033673,2.2077e-01,7.8000e+01
IMP_SCORE,1867,GO:0008139,2.2070e-01,1.4000e+01
IMP_SCORE,1868,GO:0043094,2.2066e-01,1.4000e+01
IMP_SCORE,1869,GO:0071577,2.2064e-01,1.9000e+01
IMP_SCORE,1870,GO:0015696,2.2062e-01,4.0000e+01
IMP_SCORE,1871,GO:0045862,2.2057e-01,9.2000e+01
IMP_SCORE,1872,GO:2001238,2.2051e-01,1.1000e+01
IMP_SCORE,1873,GO:1902176,2.2040e-01,1.1000e+01
IMP_SCORE,1874,GO:0043649,2.2035e-01,2.0000e+01
IMP_SCORE,1875,GO:0045055,2.2034e-01,1.6300e+02
IMP_SCORE,1876,GO:0006643,2.2031e-01,1.3200e+02
IMP_SCORE,1877,GO:0010613,2.2030e-01,7.0000e+00
IMP_SCORE,1878,GO:0032731,2.2030e-01,1.6000e+01
IMP_SCORE,1879,GO:0012505,2.2028e-01,1.5200e+02
IMP_SCORE,1880,GO:0017075,2.2010e-01,1.9000e+01
IMP_SCORE,1881,GO:0051235,2.2002e-01,7.9000e+01
IMP_SCORE,1882,GO:0031960,2.2000e-01,5.9000e+01
IMP_SCORE,1883,GO:0032715,2.1998e-01,7.0000e+00
IMP_SCORE,1884,GO:0016863,2.1989e-01,9.0000e+00
IMP_SCORE,1885,GO:0006513,2.1988e-01,2.4000e+01
IMP_SCORE,1886,GO:0033500,2.1985e-01,5.2000e+01
IMP_SCORE,1887,GO:0014743,2.1982e-01,9.0000e+00
IMP_SCORE,1888,GO:0048266,2.1978e-01,9.0000e+00
IMP_SCORE,1889,GO:0042176,2.1973e-01,1.0400e+02
IMP_SCORE,1890,GO:0009250,2.1969e-01,9.0000e+00
IMP_SCORE,1891,GO:0045955,2.1961e-01,2.4000e+01
IMP_SCORE,1892,GO:1902547,2.1957e-01,1.3000e+01
IMP_SCORE,1893,GO:0007263,2.1957e-01,6.0000e+00
IMP_SCORE,1894,GO:0007045,2.1954e-01,3.0000e+01
IMP_SCORE,1895,GO:0048863,2.1952e-01,3.0000e+01
IMP_SCORE,1896,GO:0045785,2.1952e-01,1.3900e+02
IMP_SCORE,1897,GO:0000323,2.1942e-01,2.5800e+02
IMP_SCORE,1898,GO:0016323,2.1942e-01,2.3800e+02
IMP_SCORE,1899,GO:0051091,2.1940e-01,6.4000e+01
IMP_SCORE,1900,GO:0043200,2.1939e-01,3.6000e+01
IMP_SCORE,1901,GO:1990266,2.1938e-01,3.1000e+01
IMP_SCORE,1902,GO:0005528,2.1927e-01,3.9000e+01
IMP_SCORE,1903,GO:0002764,2.1912e-01,1.2400e+02
IMP_SCORE,1904,GO:0002068,2.1897e-01,6.0000e+00
IMP_SCORE,1905,GO:0030593,2.1897e-01,3.3000e+01
IMP_SCORE,1906,GO:0043011,2.1895e-01,1.3000e+01
IMP_SCORE,1907,GO:0045669,2.1893e-01,3.8000e+01
IMP_SCORE,1908,GO:1901658,2.1891e-01,3.9000e+01
IMP_SCORE,1909,GO:0080135,2.1881e-01,1.4800e+02
IMP_SCORE,1910,GO:0098632,2.1880e-01,4.2000e+01
IMP_SCORE,1911,GO:0072529,2.1880e-01,1.8000e+01
IMP_SCORE,1912,GO:0043603,2.1879e-01,2.2600e+02
IMP_SCORE,1913,GO:2000249,2.1876e-01,2.6000e+01
IMP_SCORE,1914,GO:0070206,2.1871e-01,4.4000e+01
IMP_SCORE,1915,GO:0030397,2.1851e-01,9.0000e+00
IMP_SCORE,1916,GO:0043487,2.1846e-01,5.2000e+01
IMP_SCORE,1917,GO:0046463,2.1845e-01,3.1000e+01
IMP_SCORE,1918,GO:0048814,2.1843e-01,3.0000e+01
IMP_SCORE,1919,GO:0034364,2.1840e-01,3.3000e+01
IMP_SCORE,1920,GO:0034644,2.1837e-01,3.4000e+01
IMP_SCORE,1921,GO:0001889,2.1833e-01,3.1000e+01
IMP_SCORE,1922,GO:0071772,2.1832e-01,1.7000e+01
IMP_SCORE,1923,GO:0002433,2.1829e-01,2.2000e+01
IMP_SCORE,1924,GO:0006165,2.1829e-01,2.0000e+01
IMP_SCORE,1925,GO:0097431,2.1828e-01,6.0000e+00
IMP_SCORE,1926,GO:0015026,2.1824e-01,3.8000e+01
IMP_SCORE,1927,GO:0048870,2.1820e-01,3.3300e+02
IMP_SCORE,1928,GO:0043457,2.1819e-01,1.9000e+01
IMP_SCORE,1929,GO:0042403,2.1808e-01,2.0000e+01
IMP_SCORE,1930,GO:0001669,2.1797e-01,6.4000e+01
IMP_SCORE,1931,GO:0071622,2.1794e-01,1.3000e+01
IMP_SCORE,1932,GO:0045017,2.1787e-01,8.5000e+01
IMP_SCORE,1933,GO:0031228,2.1785e-01,5.0000e+01
IMP_SCORE,1934,GO:0032986,2.1781e-01,1.8000e+01
IMP_SCORE,1935,GO:0042104,2.1775e-01,1.2000e+01
IMP_SCORE,1936,GO:0045762,2.1772e-01,1.2000e+01
IMP_SCORE,1937,GO:0006702,2.1769e-01,1.1000e+01
IMP_SCORE,1938,GO:0046474,2.1766e-01,8.2000e+01
IMP_SCORE,1939,GO:0030641,2.1765e-01,3.8000e+01
IMP_SCORE,1940,GO:1901796,2.1765e-01,5.8000e+01
IMP_SCORE,1941,GO:0070062,2.1760e-01,9.1800e+02
IMP_SCORE,1942,GO:0035710,2.1755e-01,5.0000e+00
IMP_SCORE,1943,GO:0070723,2.1734e-01,1.9000e+01
IMP_SCORE,1944,GO:0046209,2.1732e-01,5.0000e+00
IMP_SCORE,1945,GO:0009309,2.1723e-01,2.6000e+01
IMP_SCORE,1946,GO:0042130,2.1723e-01,2.8000e+01
IMP_SCORE,1947,GO:0006646,2.1722e-01,1.2000e+01
IMP_SCORE,1948,GO:0050806,2.1717e-01,5.1000e+01
IMP_SCORE,1949,GO:0034329,2.1717e-01,1.2100e+02
IMP_SCORE,1950,GO:0043122,2.1712e-01,1.2300e+02
IMP_SCORE,1951,GO:0044437,2.1703e-01,3.4700e+02
IMP_SCORE,1952,GO:1901215,2.1702e-01,5.0000e+01
IMP_SCORE,1953,GO:0030865,2.1697e-01,5.3000e+01
IMP_SCORE,1954,GO:0032507,2.1694e-01,2.7000e+01
IMP_SCORE,1955,GO:0071900,2.1689e-01,1.2900e+02
IMP_SCORE,1956,GO:0003735,2.1689e-01,7.7000e+01
IMP_SCORE,1957,GO:0016471,2.1673e-01,1.5000e+01
IMP_SCORE,1958,GO:0016307,2.1669e-01,4.2000e+01
IMP_SCORE,1959,GO:0044428,2.1667e-01,1.3360e+03
IMP_SCORE,1960,GO:0045922,2.1664e-01,8.0000e+00
IMP_SCORE,1961,GO:1901342,2.1661e-01,8.1000e+01
IMP_SCORE,1962,GO:0030971,2.1660e-01,3.9000e+01
IMP_SCORE,1963,GO:0060479,2.1645e-01,6.0000e+00
IMP_SCORE,1964,GO:0031334,2.1644e-01,6.3000e+01
IMP_SCORE,1965,GO:0002275,2.1643e-01,1.3000e+02
IMP_SCORE,1966,GO:1900077,2.1642e-01,2.2000e+01
IMP_SCORE,1967,GO:0009896,2.1633e-01,1.1400e+02
IMP_SCORE,1968,GO:0050927,2.1631e-01,1.5000e+01
IMP_SCORE,1969,GO:0017144,2.1631e-01,3.0000e+01
IMP_SCORE,1970,GO:0010508,2.1622e-01,4.3000e+01
IMP_SCORE,1971,GO:0030449,2.1617e-01,2.7000e+01
IMP_SCORE,1972,GO:0001504,2.1615e-01,9.0000e+00
IMP_SCORE,1973,GO:0004896,2.1613e-01,1.4100e+02
IMP_SCORE,1974,GO:0033077,2.1602e-01,5.0000e+00
IMP_SCORE,1975,GO:0050867,2.1595e-01,7.9000e+01
IMP_SCORE,1976,GO:0046324,2.1588e-01,3.1000e+01
IMP_SCORE,1977,GO:1901032,2.1587e-01,9.0000e+00
IMP_SCORE,1978,GO:0042306,2.1586e-01,5.1000e+01
IMP_SCORE,1979,GO:0046949,2.1582e-01,3.4000e+01
IMP_SCORE,1980,GO:0035296,2.1568e-01,4.1000e+01
IMP_SCORE,1981,GO:1904029,2.1567e-01,2.8000e+01
IMP_SCORE,1982,GO:0035306,2.1560e-01,3.6000e+01
IMP_SCORE,1983,GO:0032922,2.1547e-01,2.0000e+01
IMP_SCORE,1984,GO:0048592,2.1539e-01,1.5000e+01
IMP_SCORE,1985,GO:0001077,2.1536e-01,4.9000e+01
IMP_SCORE,1986,GO:0010575,2.1536e-01,1.2000e+01
IMP_SCORE,1987,GO:0019207,2.1533e-01,8.6000e+01
IMP_SCORE,1988,GO:0034109,2.1531e-01,5.3000e+01
IMP_SCORE,1989,GO:0015347,2.1524e-01,4.6000e+01
IMP_SCORE,1990,GO:0045582,2.1519e-01,2.7000e+01
IMP_SCORE,1991,GO:0005654,2.1519e-01,1.0230e+03
IMP_SCORE,1992,GO:0031396,2.1512e-01,5.3000e+01
IMP_SCORE,1993,GO:1905030,2.1504e-01,1.1000e+01
IMP_SCORE,1994,GO:0009895,2.1500e-01,7.5000e+01
IMP_SCORE,1995,GO:0030667,2.1486e-01,1.3800e+02
IMP_SCORE,1996,GO:0002700,2.1486e-01,3.1000e+01
IMP_SCORE,1997,GO:0014048,2.1482e-01,9.0000e+00
IMP_SCORE,1998,GO:0000018,2.1480e-01,2.2000e+01
IMP_SCORE,1999,GO:0009081,2.1476e-01,5.4000e+01
IMP_SCORE,2000,GO:0000904,2.1466e-01,4.5000e+01
IMP_SCORE,2001,GO:0016322,2.1465e-01,7.0000e+00
IMP_SCORE,2002,GO:0031329,2.1456e-01,1.6800e+02
IMP_SCORE,2003,GO:0032928,2.1450e-01,1.2000e+01
IMP_SCORE,2004,GO:0071241,2.1444e-01,7.6000e+01
IMP_SCORE,2005,GO:0045239,2.1443e-01,2.6000e+01
IMP_SCORE,2006,GO:0001205,2.1434e-01,1.1000e+01
IMP_SCORE,2007,GO:0052547,2.1431e-01,1.5200e+02
IMP_SCORE,2008,GO:1901028,2.1430e-01,2.5000e+01
IMP_SCORE,2009,GO:0050870,2.1426e-01,5.2000e+01
IMP_SCORE,2010,GO:1903670,2.1423e-01,1.0000e+01
IMP_SCORE,2011,GO:0050680,2.1422e-01,3.5000e+01
IMP_SCORE,2012,GO:0045921,2.1417e-01,3.7000e+01
IMP_SCORE,2013,GO:0044769,2.1413e-01,5.0000e+00
IMP_SCORE,2014,GO:0008201,2.1412e-01,8.3000e+01
IMP_SCORE,2015,GO:0030855,2.1410e-01,1.2400e+02
IMP_SCORE,2016,GO:0042599,2.1409e-01,2.7000e+01
IMP_SCORE,2017,GO:0008013,2.1409e-01,5.2000e+01
IMP_SCORE,2018,GO:0048709,2.1408e-01,2.3000e+01
IMP_SCORE,2019,GO:0007059,2.1396e-01,5.6000e+01
IMP_SCORE,2020,GO:0032813,2.1394e-01,2.1000e+01
IMP_SCORE,2021,GO:0097200,2.1390e-01,3.3000e+01
IMP_SCORE,2022,GO:1902108,2.1390e-01,6.0000e+00
IMP_SCORE,2023,GO:0097194,2.1384e-01,4.2000e+01
IMP_SCORE,2024,GO:2000377,2.1378e-01,4.9000e+01
IMP_SCORE,2025,GO:0010984,2.1376e-01,5.0000e+00
IMP_SCORE,2026,GO:0060070,2.1372e-01,2.0000e+01
IMP_SCORE,2027,GO:0033688,2.1362e-01,2.6000e+01
IMP_SCORE,2028,GO:2001198,2.1358e-01,5.8000e+01
IMP_SCORE,2029,GO:0051220,2.1357e-01,1.7000e+01
IMP_SCORE,2030,GO:0005200,2.1355e-01,1.1900e+02
IMP_SCORE,2031,GO:0009648,2.1352e-01,9.0000e+00
IMP_SCORE,2032,GO:0086013,2.1352e-01,6.0000e+00
IMP_SCORE,2033,GO:0051403,2.1347e-01,2.5000e+01
IMP_SCORE,2034,GO:0042379,2.1338e-01,2.5000e+01
IMP_SCORE,2035,GO:0001667,2.1338e-01,7.4000e+01
IMP_SCORE,2036,GO:0009205,2.1331e-01,3.8000e+01
IMP_SCORE,2037,GO:0030666,2.1331e-01,9.7000e+01
IMP_SCORE,2038,GO:0032479,2.1329e-01,4.0000e+01
IMP_SCORE,2039,GO:0031967,2.1322e-01,1.8100e+02
IMP_SCORE,2040,GO:1902905,2.1320e-01,6.6000e+01
IMP_SCORE,2041,GO:0032370,2.1319e-01,1.3000e+01
IMP_SCORE,2042,GO:0016973,2.1310e-01,5.0000e+00
IMP_SCORE,2043,GO:0090022,2.1305e-01,1.1000e+01
IMP_SCORE,2044,GO:1903391,2.1302e-01,2.1000e+01
IMP_SCORE,2045,GO:0031116,2.1293e-01,5.0000e+00
IMP_SCORE,2046,GO:0018209,2.1288e-01,6.2000e+01
IMP_SCORE,2047,GO:0010464,2.1287e-01,5.0000e+00
IMP_SCORE,2048,GO:0006022,2.1279e-01,1.0000e+02
IMP_SCORE,2049,GO:0045933,2.1276e-01,1.6000e+01
IMP_SCORE,2050,GO:0032239,2.1275e-01,2.0000e+00
IMP_SCORE,2051,GO:0050701,2.1274e-01,8.0000e+00
IMP_SCORE,2052,GO:0048869,2.1273e-01,8.4300e+02
IMP_SCORE,2053,GO:0045778,2.1267e-01,2.8000e+01
IMP_SCORE,2054,GO:0002791,2.1264e-01,1.0700e+02
IMP_SCORE,2055,GO:0009135,2.1262e-01,2.9000e+01
IMP_SCORE,2056,GO:0043227,2.1256e-01,1.6250e+03
IMP_SCORE,2057,GO:0009313,2.1256e-01,3.2000e+01
IMP_SCORE,2058,GO:0005794,2.1253e-01,5.7500e+02
IMP_SCORE,2059,GO:1904018,2.1249e-01,5.6000e+01
IMP_SCORE,2060,GO:0005802,2.1247e-01,9.7000e+01
IMP_SCORE,2061,GO:1902533,2.1246e-01,1.8900e+02
IMP_SCORE,2062,GO:0099516,2.1243e-01,3.6000e+01
IMP_SCORE,2063,GO:0030837,2.1243e-01,2.1000e+01
IMP_SCORE,2064,GO:0042734,2.1242e-01,2.4000e+01
IMP_SCORE,2065,GO:0050851,2.1239e-01,5.1000e+01
IMP_SCORE,2066,GO:0090151,2.1232e-01,5.0000e+00
IMP_SCORE,2067,GO:0043162,2.1230e-01,5.0000e+00
IMP_SCORE,2068,GO:1903900,2.1230e-01,5.5000e+01
IMP_SCORE,2069,GO:0071871,2.1228e-01,6.0000e+00
IMP_SCORE,2070,GO:0055038,2.1227e-01,5.8000e+01
IMP_SCORE,2071,GO:0051642,2.1226e-01,5.0000e+00
IMP_SCORE,2072,GO:0008066,2.1222e-01,2.1000e+01
IMP_SCORE,2073,GO:0016053,2.1218e-01,1.6200e+02
IMP_SCORE,2074,GO:0046173,2.1216e-01,3.5000e+01
IMP_SCORE,2075,GO:0060966,2.1212e-01,6.0000e+00
IMP_SCORE,2076,GO:1900182,2.1212e-01,2.2000e+01
IMP_SCORE,2077,GO:0035456,2.1208e-01,2.9000e+01
IMP_SCORE,2078,GO:0032372,2.1206e-01,6.0000e+00
IMP_SCORE,2079,GO:0014902,2.1202e-01,6.0000e+00
IMP_SCORE,2080,GO:0002263,2.1202e-01,1.3700e+02
IMP_SCORE,2081,GO:0004683,2.1201e-01,2.2000e+01
IMP_SCORE,2082,GO:2001242,2.1201e-01,2.8000e+01
IMP_SCORE,2083,GO:0071356,2.1198e-01,4.6000e+01
IMP_SCORE,2084,GO:0002684,2.1196e-01,2.1400e+02
IMP_SCORE,2085,GO:1901863,2.1192e-01,6.0000e+00
IMP_SCORE,2086,GO:0045684,2.1192e-01,5.0000e+00
IMP_SCORE,2087,GO:1903829,2.1187e-01,9.7000e+01
IMP_SCORE,2088,GO:0031226,2.1181e-01,7.6800e+02
IMP_SCORE,2089,GO:0006874,2.1177e-01,8.1000e+01
IMP_SCORE,2090,GO:0051129,2.1168e-01,1.7700e+02
IMP_SCORE,2091,GO:0045664,2.1168e-01,1.6600e+02
IMP_SCORE,2092,GO:0033555,2.1163e-01,2.3000e+01
IMP_SCORE,2093,GO:0004620,2.1157e-01,8.2000e+01
IMP_SCORE,2094,GO:0050770,2.1150e-01,4.9000e+01
IMP_SCORE,2095,GO:0050671,2.1146e-01,2.4000e+01
IMP_SCORE,2096,GO:1903844,2.1145e-01,3.0000e+01
IMP_SCORE,2097,GO:0097110,2.1144e-01,2.1000e+01
IMP_SCORE,2098,GO:0030834,2.1132e-01,3.5000e+01
IMP_SCORE,2099,GO:0060337,2.1130e-01,8.5000e+01
IMP_SCORE,2100,GO:1901615,2.1127e-01,2.2100e+02
IMP_SCORE,2101,GO:0006487,2.1123e-01,5.9000e+01
IMP_SCORE,2102,GO:0045628,2.1117e-01,1.5000e+01
IMP_SCORE,2103,GO:0003700,2.1111e-01,3.2600e+02
IMP_SCORE,2104,GO:0008392,2.1108e-01,6.0000e+00
IMP_SCORE,2105,GO:0016331,2.1102e-01,8.0000e+00
IMP_SCORE,2106,GO:0030141,2.1102e-01,1.6600e+02
IMP_SCORE,2107,GO:0043408,2.1099e-01,1.5900e+02
IMP_SCORE,2108,GO:0071326,2.1090e-01,3.0000e+01
IMP_SCORE,2109,GO:0034204,2.1087e-01,1.3000e+01
IMP_SCORE,2110,GO:0097581,2.1082e-01,2.8000e+01
IMP_SCORE,2111,GO:0048599,2.1075e-01,5.0000e+00
IMP_SCORE,2112,GO:0002639,2.1070e-01,2.0000e+01
IMP_SCORE,2113,GO:0007165,2.1068e-01,1.1930e+03
IMP_SCORE,2114,GO:0032355,2.1067e-01,5.4000e+01
IMP_SCORE,2115,GO:0003009,2.1061e-01,1.7000e+01
IMP_SCORE,2116,GO:0051093,2.1061e-01,2.4400e+02
IMP_SCORE,2117,GO:1904892,2.1054e-01,3.7000e+01
IMP_SCORE,2118,GO:0009746,2.1043e-01,4.5000e+01
IMP_SCORE,2119,GO:0030815,2.1043e-01,9.0000e+00
IMP_SCORE,2120,GO:0042157,2.1034e-01,6.5000e+01
IMP_SCORE,2121,GO:0006085,2.1033e-01,1.8000e+01
IMP_SCORE,2122,GO:0043567,2.1032e-01,6.0000e+00
IMP_SCORE,2123,GO:0072091,2.1028e-01,3.2000e+01
IMP_SCORE,2124,GO:0045727,2.1019e-01,1.6000e+01
IMP_SCORE,2125,GO:0046134,2.1018e-01,1.6000e+01
IMP_SCORE,2126,GO:1903959,2.1017e-01,8.0000e+00
IMP_SCORE,2127,GO:0006730,2.1015e-01,5.0000e+01
IMP_SCORE,2128,GO:0003143,2.1012e-01,1.1000e+01
IMP_SCORE,2129,GO:0045132,2.1005e-01,5.0000e+00
IMP_SCORE,2130,GO:0033628,2.1003e-01,4.9000e+01
IMP_SCORE,2131,GO:0021782,2.1002e-01,4.3000e+01
IMP_SCORE,2132,GO:1901698,2.1000e-01,2.0800e+02
IMP_SCORE,2133,GO:0007099,2.0998e-01,5.0000e+00
IMP_SCORE,2134,GO:0032872,2.0993e-01,5.7000e+01
IMP_SCORE,2135,GO:0002704,2.0989e-01,9.0000e+00
IMP_SCORE,2136,GO:0006942,2.0986e-01,1.9000e+01
IMP_SCORE,2137,GO:2001020,2.0985e-01,5.5000e+01
IMP_SCORE,2138,GO:0046902,2.0984e-01,3.3000e+01
IMP_SCORE,2139,GO:0032231,2.0982e-01,4.6000e+01
IMP_SCORE,2140,GO:0043968,2.0975e-01,5.0000e+00
IMP_SCORE,2141,GO:0050901,2.0960e-01,5.0000e+00
IMP_SCORE,2142,GO:0010800,2.0960e-01,9.0000e+00
IMP_SCORE,2143,GO:0016575,2.0956e-01,2.9000e+01
IMP_SCORE,2144,GO:0032656,2.0953e-01,8.0000e+00
IMP_SCORE,2145,GO:0045927,2.0939e-01,7.1000e+01
IMP_SCORE,2146,GO:0043025,2.0934e-01,2.0500e+02
IMP_SCORE,2147,GO:0001191,2.0928e-01,6.2000e+01
IMP_SCORE,2148,GO:0045271,2.0923e-01,5.0000e+00
IMP_SCORE,2149,GO:0051046,2.0918e-01,2.0700e+02
IMP_SCORE,2150,GO:0006605,2.0914e-01,8.6000e+01
IMP_SCORE,2151,GO:0018108,2.0911e-01,5.4000e+01
IMP_SCORE,2152,GO:0016773,2.0910e-01,2.5400e+02
IMP_SCORE,2153,GO:0009713,2.0906e-01,1.3000e+01
IMP_SCORE,2154,GO:0000165,2.0903e-01,9.0000e+01
IMP_SCORE,2155,GO:0001836,2.0902e-01,2.5000e+01
IMP_SCORE,2156,GO:0055081,2.0895e-01,1.9000e+01
IMP_SCORE,2157,GO:0031253,2.0887e-01,1.4400e+02
IMP_SCORE,2158,GO:0090257,2.0882e-01,6.0000e+01
IMP_SCORE,2159,GO:0007250,2.0882e-01,1.7000e+01
IMP_SCORE,2160,GO:0034035,2.0881e-01,5.0000e+00
IMP_SCORE,2161,GO:0003044,2.0879e-01,1.4000e+01
IMP_SCORE,2162,GO:0010721,2.0876e-01,9.7000e+01
IMP_SCORE,2163,GO:0098780,2.0864e-01,5.0000e+00
IMP_SCORE,2164,GO:0016010,2.0847e-01,3.4000e+01
IMP_SCORE,2165,GO:0007507,2.0844e-01,7.6000e+01
IMP_SCORE,2166,GO:0071715,2.0844e-01,1.5000e+01
IMP_SCORE,2167,GO:0005635,2.0833e-01,1.4700e+02
IMP_SCORE,2168,GO:0010638,2.0826e-01,1.5800e+02
IMP_SCORE,2169,GO:2001044,2.0823e-01,2.0000e+01
IMP_SCORE,2170,GO:0055072,2.0823e-01,4.5000e+01
IMP_SCORE,2171,GO:0044295,2.0822e-01,3.1000e+01
IMP_SCORE,2172,GO:0045815,2.0814e-01,2.1000e+01
IMP_SCORE,2173,GO:0090136,2.0810e-01,1.9000e+01
IMP_SCORE,2174,GO:0007215,2.0807e-01,2.7000e+01
IMP_SCORE,2175,GO:0032947,2.0807e-01,5.3000e+01
IMP_SCORE,2176,GO:1901214,2.0805e-01,6.2000e+01
IMP_SCORE,2177,GO:0031593,2.0802e-01,1.3000e+01
IMP_SCORE,2178,GO:0044242,2.0801e-01,8.4000e+01
IMP_SCORE,2179,GO:1905268,2.0798e-01,1.7000e+01
IMP_SCORE,2180,GO:0016849,2.0797e-01,2.0000e+00
IMP_SCORE,2181,GO:0032026,2.0795e-01,1.8000e+01
IMP_SCORE,2182,GO:0016616,2.0780e-01,1.2800e+02
IMP_SCORE,2183,GO:0006954,2.0780e-01,2.3000e+02
IMP_SCORE,2184,GO:0045822,2.0774e-01,6.0000e+00
IMP_SCORE,2185,GO:0019932,2.0773e-01,5.2000e+01
IMP_SCORE,2186,GO:0033598,2.0768e-01,6.0000e+00
IMP_SCORE,2187,GO:0055106,2.0767e-01,1.1000e+01
IMP_SCORE,2188,GO:0032465,2.0764e-01,2.9000e+01
IMP_SCORE,2189,GO:0010033,2.0762e-01,5.9300e+02
IMP_SCORE,2190,GO:2001056,2.0759e-01,3.4000e+01
IMP_SCORE,2191,GO:0002431,2.0759e-01,3.3000e+01
IMP_SCORE,2192,GO:0019787,2.0747e-01,1.6800e+02
IMP_SCORE,2193,GO:0030203,2.0744e-01,1.1100e+02
IMP_SCORE,2194,GO:0071310,2.0741e-01,3.4600e+02
IMP_SCORE,2195,GO:1903311,2.0739e-01,3.5000e+01
IMP_SCORE,2196,GO:0003014,2.0737e-01,3.9000e+01
IMP_SCORE,2197,GO:0000980,2.0732e-01,2.2000e+01
IMP_SCORE,2198,GO:0035148,2.0729e-01,4.4000e+01
IMP_SCORE,2199,GO:0072509,2.0726e-01,8.8000e+01
IMP_SCORE,2200,GO:2000242,2.0723e-01,1.8000e+01
IMP_SCORE,2201,GO:0035567,2.0719e-01,3.1000e+01
IMP_SCORE,2202,GO:0048875,2.0719e-01,2.6000e+01
IMP_SCORE,2203,GO:0001824,2.0719e-01,2.2000e+01
IMP_SCORE,2204,GO:0031345,2.0717e-01,9.0000e+01
IMP_SCORE,2205,GO:0043230,2.0715e-01,8.5400e+02
IMP_SCORE,2206,GO:0010758,2.0712e-01,1.4000e+01
IMP_SCORE,2207,GO:0034389,2.0710e-01,3.7000e+01
IMP_SCORE,2208,GO:2000145,2.0704e-01,2.2500e+02
IMP_SCORE,2209,GO:0071383,2.0696e-01,2.1000e+01
IMP_SCORE,2210,GO:0006306,2.0689e-01,1.6000e+01
IMP_SCORE,2211,GO:0031625,2.0684e-01,1.2700e+02
IMP_SCORE,2212,GO:0032060,2.0682e-01,1.3000e+01
IMP_SCORE,2213,GO:0023014,2.0680e-01,7.6000e+01
IMP_SCORE,2214,GO:0055002,2.0677e-01,5.0000e+01
IMP_SCORE,2215,GO:0016881,2.0675e-01,1.0000e+01
IMP_SCORE,2216,GO:0006690,2.0672e-01,5.4000e+01
IMP_SCORE,2217,GO:0043255,2.0669e-01,3.9000e+01
IMP_SCORE,2218,GO:1904035,2.0668e-01,2.0000e+01
IMP_SCORE,2219,GO:0045595,2.0664e-01,4.2800e+02
IMP_SCORE,2220,GO:0090090,2.0657e-01,2.9000e+01
IMP_SCORE,2221,GO:0005876,2.0655e-01,2.5000e+01
IMP_SCORE,2222,GO:0002360,2.0651e-01,8.0000e+00
IMP_SCORE,2223,GO:0010810,2.0643e-01,9.2000e+01
IMP_SCORE,2224,GO:0055010,2.0631e-01,1.4000e+01
IMP_SCORE,2225,GO:0001666,2.0627e-01,7.2000e+01
IMP_SCORE,2226,GO:0014002,2.0623e-01,1.4000e+01
IMP_SCORE,2227,GO:0043555,2.0623e-01,1.3000e+01
IMP_SCORE,2228,GO:0071837,2.0622e-01,1.2000e+01
IMP_SCORE,2229,GO:0044389,2.0615e-01,1.3900e+02
IMP_SCORE,2230,GO:0009074,2.0615e-01,3.5000e+01
IMP_SCORE,2231,GO:0046605,2.0606e-01,1.0000e+01
IMP_SCORE,2232,GO:0016469,2.0591e-01,2.0000e+01
IMP_SCORE,2233,GO:0005737,2.0588e-01,1.8880e+03
IMP_SCORE,2234,GO:0002707,2.0588e-01,1.6000e+01
IMP_SCORE,2235,GO:0006940,2.0587e-01,3.7000e+01
IMP_SCORE,2236,GO:0098900,2.0586e-01,1.5000e+01
IMP_SCORE,2237,GO:0061045,2.0585e-01,2.8000e+01
IMP_SCORE,2238,GO:0004715,2.0583e-01,1.2000e+01
IMP_SCORE,2239,GO:0061053,2.0581e-01,4.6000e+01
IMP_SCORE,2240,GO:0034142,2.0581e-01,1.8000e+01
IMP_SCORE,2241,GO:0030705,2.0576e-01,5.7000e+01
IMP_SCORE,2242,GO:0009226,2.0576e-01,4.2000e+01
IMP_SCORE,2243,GO:0007229,2.0571e-01,7.4000e+01
IMP_SCORE,2244,GO:0071621,2.0569e-01,5.1000e+01
IMP_SCORE,2245,GO:1905952,2.0566e-01,3.5000e+01
IMP_SCORE,2246,GO:0051149,2.0565e-01,4.3000e+01
IMP_SCORE,2247,GO:0005542,2.0559e-01,4.0000e+00
IMP_SCORE,2248,GO:0040036,2.0556e-01,5.0000e+00
IMP_SCORE,2249,GO:0050817,2.0556e-01,7.3000e+01
IMP_SCORE,2250,GO:0070265,2.0545e-01,1.8000e+01
IMP_SCORE,2251,GO:0005886,2.0541e-01,1.6390e+03
IMP_SCORE,2252,GO:0030139,2.0540e-01,5.1000e+01
IMP_SCORE,2253,GO:0010827,2.0532e-01,3.4000e+01
IMP_SCORE,2254,GO:0097190,2.0523e-01,1.1100e+02
IMP_SCORE,2255,GO:0006687,2.0515e-01,9.5000e+01
IMP_SCORE,2256,GO:0006402,2.0514e-01,2.2000e+01
IMP_SCORE,2257,GO:0033169,2.0510e-01,1.0000e+01
IMP_SCORE,2258,GO:0006706,2.0509e-01,3.2000e+01
IMP_SCORE,2259,GO:0051961,2.0506e-01,9.8000e+01
IMP_SCORE,2260,GO:0051588,2.0502e-01,2.0000e+01
IMP_SCORE,2261,GO:0032535,2.0496e-01,1.0000e+02
IMP_SCORE,2262,GO:0002819,2.0495e-01,3.1000e+01
IMP_SCORE,2263,GO:0032988,2.0486e-01,5.0000e+00
IMP_SCORE,2264,GO:0031640,2.0481e-01,1.8000e+01
IMP_SCORE,2265,GO:0048660,2.0479e-01,2.0000e+01
IMP_SCORE,2266,GO:2000026,2.0479e-01,4.1200e+02
IMP_SCORE,2267,GO:0046425,2.0477e-01,3.3000e+01
IMP_SCORE,2268,GO:0001771,2.0468e-01,5.0000e+00
IMP_SCORE,2269,GO:0031369,2.0463e-01,4.5000e+01
IMP_SCORE,2270,GO:0016614,2.0461e-01,1.2800e+02
IMP_SCORE,2271,GO:0050708,2.0439e-01,1.2200e+02
IMP_SCORE,2272,GO:0051271,2.0439e-01,1.0600e+02
IMP_SCORE,2273,GO:0033619,2.0436e-01,2.4000e+01
IMP_SCORE,2274,GO:1903409,2.0432e-01,2.2000e+01
IMP_SCORE,2275,GO:0006692,2.0426e-01,1.5000e+01
IMP_SCORE,2276,GO:0045177,2.0418e-01,3.7000e+01
IMP_SCORE,2277,GO:0046133,2.0411e-01,1.1000e+01
IMP_SCORE,2278,GO:0008366,2.0406e-01,9.8000e+01
IMP_SCORE,2279,GO:0032403,2.0406e-01,4.1800e+02
IMP_SCORE,2280,GO:0030276,2.0405e-01,3.5000e+01
IMP_SCORE,2281,GO:0044144,2.0404e-01,1.1000e+01
IMP_SCORE,2282,GO:0000027,2.0398e-01,4.6000e+01
IMP_SCORE,2283,GO:0016137,2.0397e-01,2.9000e+01
IMP_SCORE,2284,GO:0099024,2.0395e-01,4.4000e+01
IMP_SCORE,2285,GO:0022884,2.0385e-01,1.2000e+01
IMP_SCORE,2286,GO:0099587,2.0379e-01,1.9000e+01
IMP_SCORE,2287,GO:0048145,2.0379e-01,4.6000e+01
IMP_SCORE,2288,GO:0005504,2.0378e-01,3.2000e+01
IMP_SCORE,2289,GO:0036020,2.0377e-01,8.0000e+00
IMP_SCORE,2290,GO:0045667,2.0377e-01,5.3000e+01
IMP_SCORE,2291,GO:0006704,2.0371e-01,5.0000e+00
IMP_SCORE,2292,GO:0016486,2.0365e-01,3.0000e+01
IMP_SCORE,2293,GO:0050661,2.0361e-01,4.6000e+01
IMP_SCORE,2294,GO:0031929,2.0353e-01,5.0000e+00
IMP_SCORE,2295,GO:0044446,2.0348e-01,1.4510e+03
IMP_SCORE,2296,GO:0051090,2.0348e-01,9.7000e+01
IMP_SCORE,2297,GO:0070328,2.0346e-01,1.3000e+01
IMP_SCORE,2298,GO:0006734,2.0346e-01,2.0000e+01
IMP_SCORE,2299,GO:0016477,2.0342e-01,3.3400e+02
IMP_SCORE,2300,GO:0002715,2.0342e-01,1.0000e+01
IMP_SCORE,2301,GO:0070167,2.0341e-01,4.5000e+01
IMP_SCORE,2302,GO:0030010,2.0337e-01,4.3000e+01
IMP_SCORE,2303,GO:1902667,2.0336e-01,6.0000e+00
IMP_SCORE,2304,GO:0016042,2.0335e-01,1.7100e+02
IMP_SCORE,2305,GO:0031233,2.0321e-01,3.8000e+01
IMP_SCORE,2306,GO:0008656,2.0320e-01,1.6000e+01
IMP_SCORE,2307,GO:0005887,2.0320e-01,7.7800e+02
IMP_SCORE,2308,GO:0031638,2.0316e-01,2.6000e+01
IMP_SCORE,2309,GO:0050891,2.0316e-01,2.4000e+01
IMP_SCORE,2310,GO:0045893,2.0312e-01,1.6800e+02
IMP_SCORE,2311,GO:0001707,2.0311e-01,1.8000e+01
IMP_SCORE,2312,GO:0007264,2.0308e-01,1.8900e+02
IMP_SCORE,2313,GO:0031957,2.0302e-01,1.3000e+01
IMP_SCORE,2314,GO:0031033,2.0300e-01,7.0000e+00
IMP_SCORE,2315,GO:0043299,2.0298e-01,1.0300e+02
IMP_SCORE,2316,GO:0019370,2.0295e-01,2.0000e+01
IMP_SCORE,2317,GO:0060560,2.0294e-01,3.9000e+01
IMP_SCORE,2318,GO:0030818,2.0283e-01,1.5000e+01
IMP_SCORE,2319,GO:0045830,2.0280e-01,7.0000e+00
IMP_SCORE,2320,GO:0072175,2.0278e-01,2.5000e+01
IMP_SCORE,2321,GO:0050796,2.0277e-01,5.2000e+01
IMP_SCORE,2322,GO:1900544,2.0275e-01,3.5000e+01
IMP_SCORE,2323,GO:0086001,2.0268e-01,7.0000e+00
IMP_SCORE,2324,GO:0043207,2.0268e-01,2.6700e+02
IMP_SCORE,2325,GO:0098805,2.0263e-01,5.3600e+02
IMP_SCORE,2326,GO:0009130,2.0257e-01,6.0000e+00
IMP_SCORE,2327,GO:1902903,2.0250e-01,9.3000e+01
IMP_SCORE,2328,GO:0015893,2.0240e-01,1.4000e+01
IMP_SCORE,2329,GO:0044723,2.0239e-01,1.8400e+02
IMP_SCORE,2330,GO:0045010,2.0233e-01,1.3000e+01
IMP_SCORE,2331,GO:1902532,2.0226e-01,1.4800e+02
IMP_SCORE,2332,GO:0008608,2.0222e-01,5.0000e+00
IMP_SCORE,2333,GO:0030148,2.0222e-01,5.9000e+01
IMP_SCORE,2334,GO:0017157,2.0217e-01,6.1000e+01
IMP_SCORE,2335,GO:0051048,2.0217e-01,6.1000e+01
IMP_SCORE,2336,GO:0018105,2.0208e-01,4.1000e+01
IMP_SCORE,2337,GO:0070402,2.0206e-01,1.1000e+01
IMP_SCORE,2338,GO:0038127,2.0198e-01,4.2000e+01
IMP_SCORE,2339,GO:0022604,2.0187e-01,1.8400e+02
IMP_SCORE,2340,GO:0043434,2.0186e-01,8.8000e+01
IMP_SCORE,2341,GO:0043123,2.0181e-01,1.3400e+02
IMP_SCORE,2342,GO:0043903,2.0180e-01,9.4000e+01
IMP_SCORE,2343,GO:0007031,2.0175e-01,3.2000e+01
IMP_SCORE,2344,GO:0045725,2.0165e-01,1.1000e+01
IMP_SCORE,2345,GO:0045475,2.0164e-01,2.7000e+01
IMP_SCORE,2346,GO:0030201,2.0164e-01,1.3000e+01
IMP_SCORE,2347,GO:0050922,2.0151e-01,1.9000e+01
IMP_SCORE,2348,GO:0045671,2.0150e-01,1.3000e+01
IMP_SCORE,2349,GO:1901701,2.0143e-01,1.8900e+02
IMP_SCORE,2350,GO:0042493,2.0142e-01,1.1800e+02
IMP_SCORE,2351,GO:0034123,2.0142e-01,7.0000e+00
IMP_SCORE,2352,GO:0051926,2.0141e-01,1.3000e+01
IMP_SCORE,2353,GO:0060135,2.0141e-01,1.5000e+01
IMP_SCORE,2354,GO:0040014,2.0140e-01,3.0000e+01
IMP_SCORE,2355,GO:0009991,2.0135e-01,1.2800e+02
IMP_SCORE,2356,GO:0090066,2.0131e-01,1.2500e+02
IMP_SCORE,2357,GO:0070365,2.0131e-01,4.0000e+00
IMP_SCORE,2358,GO:0071277,2.0128e-01,4.4000e+01
IMP_SCORE,2359,GO:0002064,2.0128e-01,6.0000e+01
IMP_SCORE,2360,GO:0043220,2.0125e-01,9.0000e+00
IMP_SCORE,2361,GO:1903140,2.0123e-01,1.2000e+01
IMP_SCORE,2362,GO:0044422,2.0122e-01,1.5440e+03
IMP_SCORE,2363,GO:0009266,2.0121e-01,1.0200e+02
IMP_SCORE,2364,GO:0036297,2.0115e-01,1.4000e+01
IMP_SCORE,2365,GO:0046606,2.0113e-01,5.0000e+00
IMP_SCORE,2366,GO:0031982,2.0111e-01,1.0240e+03
IMP_SCORE,2367,GO:0050704,2.0106e-01,9.0000e+00
IMP_SCORE,2368,GO:0033238,2.0102e-01,1.7000e+01
IMP_SCORE,2369,GO:0071044,2.0087e-01,5.0000e+00
IMP_SCORE,2370,GO:0042221,2.0086e-01,7.3300e+02
IMP_SCORE,2371,GO:0019911,2.0085e-01,4.1000e+01
IMP_SCORE,2372,GO:0046165,2.0083e-01,4.5000e+01
IMP_SCORE,2373,GO:2000146,2.0083e-01,8.8000e+01
IMP_SCORE,2374,GO:0009063,2.0080e-01,8.3000e+01
IMP_SCORE,2375,GO:0044459,2.0080e-01,1.0090e+03
IMP_SCORE,2376,GO:2000425,2.0072e-01,2.1000e+01
IMP_SCORE,2377,GO:0071407,2.0064e-01,8.1000e+01
IMP_SCORE,2378,GO:0002886,2.0058e-01,2.3000e+01
IMP_SCORE,2379,GO:0008361,2.0058e-01,5.2000e+01
IMP_SCORE,2380,GO:0043066,2.0058e-01,2.5900e+02
IMP_SCORE,2381,GO:0061448,2.0057e-01,2.9000e+01
IMP_SCORE,2382,GO:0010717,2.0053e-01,2.7000e+01
IMP_SCORE,2383,GO:0003013,2.0053e-01,7.3000e+01
IMP_SCORE,2384,GO:0042133,2.0043e-01,4.5000e+01
IMP_SCORE,2385,GO:0009725,2.0035e-01,1.5100e+02
IMP_SCORE,2386,GO:0034103,2.0031e-01,3.0000e+01
IMP_SCORE,2387,GO:0051339,2.0027e-01,2.0000e+01
IMP_SCORE,2388,GO:0010592,2.0024e-01,1.0000e+01
IMP_SCORE,2389,GO:0005539,2.0022e-01,1.7600e+02
IMP_SCORE,2390,GO:0007613,2.0020e-01,7.3000e+01
IMP_SCORE,2391,GO:0002673,2.0019e-01,6.2000e+01
IMP_SCORE,2392,GO:0045824,2.0017e-01,1.9000e+01
IMP_SCORE,2393,GO:0043462,2.0015e-01,5.1000e+01
IMP_SCORE,2394,GO:0051247,1.9999e-01,2.4500e+02
IMP_SCORE,2395,GO:0006910,1.9994e-01,2.7000e+01
IMP_SCORE,2396,GO:0003208,1.9994e-01,6.0000e+00
IMP_SCORE,2397,GO:0035770,1.9991e-01,9.8000e+01
IMP_SCORE,2398,GO:0015385,1.9987e-01,4.0000e+00
IMP_SCORE,2399,GO:0032409,1.9985e-01,8.6000e+01
IMP_SCORE,2400,GO:0002475,1.9985e-01,1.1000e+01
IMP_SCORE,2401,GO:0005774,1.9979e-01,2.5600e+02
IMP_SCORE,2402,GO:0045661,1.9977e-01,1.5000e+01
IMP_SCORE,2403,GO:0008374,1.9976e-01,3.2000e+01
IMP_SCORE,2404,GO:0006109,1.9966e-01,4.4000e+01
IMP_SCORE,2405,GO:0071478,1.9961e-01,6.0000e+01
IMP_SCORE,2406,GO:0031406,1.9954e-01,1.2400e+02
IMP_SCORE,2407,GO:0030285,1.9933e-01,5.0000e+00
IMP_SCORE,2408,GO:2001234,1.9932e-01,6.5000e+01
IMP_SCORE,2409,GO:1903902,1.9932e-01,3.4000e+01
IMP_SCORE,2410,GO:0097440,1.9925e-01,6.0000e+00
IMP_SCORE,2411,GO:0033146,1.9925e-01,2.8000e+01
IMP_SCORE,2412,GO:0001764,1.9925e-01,8.9000e+01
IMP_SCORE,2413,GO:0043549,1.9924e-01,1.7700e+02
IMP_SCORE,2414,GO:0030178,1.9923e-01,5.6000e+01
IMP_SCORE,2415,GO:0006534,1.9922e-01,2.3000e+01
IMP_SCORE,2416,GO:0010837,1.9920e-01,1.8000e+01
IMP_SCORE,2417,GO:0006457,1.9915e-01,2.3800e+02
IMP_SCORE,2418,GO:0021702,1.9903e-01,1.3000e+01
IMP_SCORE,2419,GO:0031281,1.9902e-01,1.1000e+01
IMP_SCORE,2420,GO:0048468,1.9902e-01,2.7600e+02
IMP_SCORE,2421,GO:1904375,1.9901e-01,4.8000e+01
IMP_SCORE,2422,GO:0060760,1.9898e-01,2.1000e+01
IMP_SCORE,2423,GO:0016405,1.9891e-01,2.3000e+01
IMP_SCORE,2424,GO:0007623,1.9890e-01,5.8000e+01
IMP_SCORE,2425,GO:0030659,1.9886e-01,3.0300e+02
IMP_SCORE,2426,GO:0031527,1.9866e-01,1.4000e+01
IMP_SCORE,2427,GO:1904951,1.9863e-01,1.3800e+02
IMP_SCORE,2428,GO:0006338,1.9860e-01,3.1000e+01
IMP_SCORE,2429,GO:0050910,1.9852e-01,7.0000e+00
IMP_SCORE,2430,GO:1903078,1.9850e-01,2.9000e+01
IMP_SCORE,2431,GO:0032200,1.9842e-01,2.5000e+01
IMP_SCORE,2432,GO:1901605,1.9839e-01,1.1600e+02
IMP_SCORE,2433,GO:0045648,1.9839e-01,7.0000e+00
IMP_SCORE,2434,GO:0048636,1.9825e-01,6.0000e+00
IMP_SCORE,2435,GO:0031490,1.9823e-01,2.1000e+01
IMP_SCORE,2436,GO:0016020,1.9817e-01,2.2730e+03
IMP_SCORE,2437,GO:0035051,1.9816e-01,1.2000e+01
IMP_SCORE,2438,GO:0010564,1.9813e-01,1.6300e+02
IMP_SCORE,2439,GO:0043113,1.9806e-01,2.1000e+01
IMP_SCORE,2440,GO:0045934,1.9805e-01,1.9600e+02
IMP_SCORE,2441,GO:0030968,1.9804e-01,6.4000e+01
IMP_SCORE,2442,GO:0000278,1.9801e-01,2.0000e+01
IMP_SCORE,2443,GO:1905517,1.9800e-01,4.0000e+00
IMP_SCORE,2444,GO:0021854,1.9799e-01,3.0000e+00
IMP_SCORE,2445,GO:0050673,1.9798e-01,3.7000e+01
IMP_SCORE,2446,GO:0035295,1.9785e-01,7.1000e+01
IMP_SCORE,2447,GO:0022617,1.9785e-01,5.3000e+01
IMP_SCORE,2448,GO:0048714,1.9781e-01,2.3000e+01
IMP_SCORE,2449,GO:0051806,1.9754e-01,5.2000e+01
IMP_SCORE,2450,GO:0006612,1.9745e-01,4.4000e+01
IMP_SCORE,2451,GO:0007269,1.9737e-01,3.7000e+01
IMP_SCORE,2452,GO:0022408,1.9725e-01,5.4000e+01
IMP_SCORE,2453,GO:0044033,1.9724e-01,1.2000e+01
IMP_SCORE,2454,GO:0030514,1.9718e-01,1.8000e+01
IMP_SCORE,2455,GO:0051492,1.9717e-01,2.9000e+01
IMP_SCORE,2456,GO:0005388,1.9716e-01,5.0000e+00
IMP_SCORE,2457,GO:1903532,1.9715e-01,1.1100e+02
IMP_SCORE,2458,GO:0002335,1.9713e-01,1.7000e+01
IMP_SCORE,2459,GO:0018024,1.9709e-01,9.0000e+00
IMP_SCORE,2460,GO:0050727,1.9708e-01,1.1200e+02
IMP_SCORE,2461,GO:0048770,1.9707e-01,7.9000e+01
IMP_SCORE,2462,GO:0031668,1.9703e-01,6.9000e+01
IMP_SCORE,2463,GO:0060071,1.9701e-01,1.9000e+01
IMP_SCORE,2464,GO:0032269,1.9701e-01,2.0900e+02
IMP_SCORE,2465,GO:0031114,1.9698e-01,7.0000e+00
IMP_SCORE,2466,GO:0090175,1.9697e-01,1.2000e+01
IMP_SCORE,2467,GO:0042110,1.9693e-01,7.1000e+01
IMP_SCORE,2468,GO:0043067,1.9688e-01,4.1000e+02
IMP_SCORE,2469,GO:0051015,1.9684e-01,1.0900e+02
IMP_SCORE,2470,GO:0044275,1.9679e-01,2.2000e+01
IMP_SCORE,2471,GO:0050821,1.9678e-01,5.8000e+01
IMP_SCORE,2472,GO:0098857,1.9673e-01,1.4700e+02
IMP_SCORE,2473,GO:1902554,1.9672e-01,1.6000e+01
IMP_SCORE,2474,GO:0036151,1.9668e-01,4.1000e+01
IMP_SCORE,2475,GO:0009615,1.9668e-01,9.9000e+01
IMP_SCORE,2476,GO:0070911,1.9665e-01,5.0000e+00
IMP_SCORE,2477,GO:0005267,1.9664e-01,3.8000e+01
IMP_SCORE,2478,GO:0003073,1.9662e-01,1.7000e+01
IMP_SCORE,2479,GO:0001658,1.9661e-01,1.3000e+01
IMP_SCORE,2480,GO:1901879,1.9657e-01,3.8000e+01
IMP_SCORE,2481,GO:0030425,1.9657e-01,1.9900e+02
IMP_SCORE,2482,GO:0048821,1.9655e-01,6.0000e+00
IMP_SCORE,2483,GO:0031111,1.9654e-01,1.9000e+01
IMP_SCORE,2484,GO:0048641,1.9645e-01,2.4000e+01
IMP_SCORE,2485,GO:0006901,1.9641e-01,3.7000e+01
IMP_SCORE,2486,GO:0034116,1.9641e-01,7.0000e+00
IMP_SCORE,2487,GO:0036498,1.9640e-01,4.3000e+01
IMP_SCORE,2488,GO:1902930,1.9640e-01,8.0000e+00
IMP_SCORE,2489,GO:0046838,1.9637e-01,7.0000e+00
IMP_SCORE,2490,GO:0051291,1.9635e-01,2.8000e+01
IMP_SCORE,2491,GO:0007212,1.9629e-01,3.1000e+01
IMP_SCORE,2492,GO:0030427,1.9628e-01,1.0300e+02
IMP_SCORE,2493,GO:1901071,1.9613e-01,3.5000e+01
IMP_SCORE,2494,GO:0035035,1.9611e-01,1.8000e+01
IMP_SCORE,2495,GO:0000793,1.9607e-01,2.9000e+01
IMP_SCORE,2496,GO:0030838,1.9606e-01,2.4000e+01
IMP_SCORE,2497,GO:0019377,1.9602e-01,3.3000e+01
IMP_SCORE,2498,GO:0045980,1.9597e-01,1.2000e+01
IMP_SCORE,2499,GO:0090087,1.9597e-01,2.0800e+02
IMP_SCORE,2500,GO:0005720,1.9596e-01,6.0000e+00
IMP_SCORE,2501,GO:0047485,1.9596e-01,6.1000e+01
IMP_SCORE,2502,GO:0003002,1.9588e-01,5.3000e+01
IMP_SCORE,2503,GO:0030424,1.9580e-01,1.4200e+02
IMP_SCORE,2504,GO:1904356,1.9578e-01,2.7000e+01
IMP_SCORE,2505,GO:0010332,1.9575e-01,9.0000e+00
IMP_SCORE,2506,GO:0010656,1.9568e-01,1.0000e+01
IMP_SCORE,2507,GO:0046174,1.9568e-01,7.0000e+00
IMP_SCORE,2508,GO:0032727,1.9565e-01,7.0000e+00
IMP_SCORE,2509,GO:0042330,1.9554e-01,1.4800e+02
IMP_SCORE,2510,GO:0046889,1.9553e-01,2.3000e+01
IMP_SCORE,2511,GO:0030544,1.9547e-01,5.0000e+00
IMP_SCORE,2512,GO:0045666,1.9541e-01,7.7000e+01
IMP_SCORE,2513,GO:0032205,1.9540e-01,9.0000e+00
IMP_SCORE,2514,GO:0061041,1.9539e-01,5.9000e+01
IMP_SCORE,2515,GO:0050660,1.9532e-01,6.5000e+01
IMP_SCORE,2516,GO:0010591,1.9531e-01,1.7000e+01
IMP_SCORE,2517,GO:0043425,1.9529e-01,1.2000e+01
IMP_SCORE,2518,GO:0007015,1.9520e-01,1.0600e+02
IMP_SCORE,2519,GO:0004672,1.9519e-01,1.9000e+02
IMP_SCORE,2520,GO:0006650,1.9518e-01,1.4300e+02
IMP_SCORE,2521,GO:0031297,1.9517e-01,8.0000e+00
IMP_SCORE,2522,GO:0000028,1.9506e-01,6.0000e+00
IMP_SCORE,2523,GO:0043330,1.9503e-01,2.2000e+01
IMP_SCORE,2524,GO:0043242,1.9503e-01,3.4000e+01
IMP_SCORE,2525,GO:0015914,1.9501e-01,1.5000e+01
IMP_SCORE,2526,GO:0000175,1.9500e-01,9.0000e+00
IMP_SCORE,2527,GO:0046339,1.9498e-01,1.8000e+01
IMP_SCORE,2528,GO:0022610,1.9498e-01,6.7300e+02
IMP_SCORE,2529,GO:0007179,1.9498e-01,2.4000e+01
IMP_SCORE,2530,GO:0072001,1.9497e-01,6.0000e+00
IMP_SCORE,2531,GO:0007220,1.9495e-01,4.0000e+00
IMP_SCORE,2532,GO:0051962,1.9493e-01,1.4200e+02
IMP_SCORE,2533,GO:0010562,1.9493e-01,1.9000e+02
IMP_SCORE,2534,GO:0004867,1.9490e-01,6.0000e+01
IMP_SCORE,2535,GO:0070613,1.9480e-01,6.4000e+01
IMP_SCORE,2536,GO:0045860,1.9480e-01,9.1000e+01
IMP_SCORE,2537,GO:0031348,1.9479e-01,5.2000e+01
IMP_SCORE,2538,GO:0031410,1.9468e-01,6.0600e+02
IMP_SCORE,2539,GO:0009295,1.9466e-01,3.2000e+01
IMP_SCORE,2540,GO:0002832,1.9462e-01,1.9000e+01
IMP_SCORE,2541,GO:0031223,1.9460e-01,7.0000e+00
IMP_SCORE,2542,GO:0090276,1.9460e-01,6.4000e+01
IMP_SCORE,2543,GO:0042476,1.9454e-01,6.0000e+01
IMP_SCORE,2544,GO:0050714,1.9443e-01,5.5000e+01
IMP_SCORE,2545,GO:0005868,1.9442e-01,6.0000e+00
IMP_SCORE,2546,GO:0070228,1.9440e-01,2.9000e+01
IMP_SCORE,2547,GO:0050878,1.9439e-01,1.4800e+02
IMP_SCORE,2548,GO:0002460,1.9436e-01,3.9000e+01
IMP_SCORE,2549,GO:1901880,1.9426e-01,2.7000e+01
IMP_SCORE,2550,GO:0004435,1.9424e-01,3.6000e+01
IMP_SCORE,2551,GO:0042326,1.9423e-01,1.1500e+02
IMP_SCORE,2552,GO:0007169,1.9413e-01,2.0800e+02
IMP_SCORE,2553,GO:1902531,1.9412e-01,3.8900e+02
IMP_SCORE,2554,GO:0035264,1.9406e-01,2.7000e+01
IMP_SCORE,2555,GO:0010594,1.9404e-01,3.5000e+01
IMP_SCORE,2556,GO:0030890,1.9395e-01,1.6000e+01
IMP_SCORE,2557,GO:0005791,1.9384e-01,4.5000e+01
IMP_SCORE,2558,GO:0019898,1.9383e-01,1.3100e+02
IMP_SCORE,2559,GO:0001959,1.9379e-01,6.9000e+01
IMP_SCORE,2560,GO:0010558,1.9378e-01,2.3100e+02
IMP_SCORE,2561,GO:0019722,1.9372e-01,2.8000e+01
IMP_SCORE,2562,GO:0042813,1.9372e-01,5.0000e+00
IMP_SCORE,2563,GO:1903828,1.9370e-01,7.0000e+01
IMP_SCORE,2564,GO:0022898,1.9370e-01,6.9000e+01
IMP_SCORE,2565,GO:0031435,1.9364e-01,1.6000e+01
IMP_SCORE,2566,GO:0009083,1.9362e-01,4.8000e+01
IMP_SCORE,2567,GO:1904019,1.9360e-01,7.0000e+00
IMP_SCORE,2568,GO:0015918,1.9353e-01,2.4000e+01
IMP_SCORE,2569,GO:0042982,1.9347e-01,2.0000e+01
IMP_SCORE,2570,GO:0032691,1.9347e-01,7.0000e+00
IMP_SCORE,2571,GO:0032543,1.9343e-01,2.1000e+01
IMP_SCORE,2572,GO:0061028,1.9338e-01,1.9000e+01
IMP_SCORE,2573,GO:0031365,1.9333e-01,1.1000e+01
IMP_SCORE,2574,GO:0070588,1.9324e-01,4.9000e+01
IMP_SCORE,2575,GO:0046824,1.9319e-01,1.8000e+01
IMP_SCORE,2576,GO:0007292,1.9319e-01,1.4000e+01
IMP_SCORE,2577,GO:0030048,1.9318e-01,4.2000e+01
IMP_SCORE,2578,GO:0004385,1.9303e-01,1.2000e+01
IMP_SCORE,2579,GO:0007044,1.9302e-01,4.1000e+01
IMP_SCORE,2580,GO:0008154,1.9295e-01,5.0000e+01
IMP_SCORE,2581,GO:0051348,1.9294e-01,9.7000e+01
IMP_SCORE,2582,GO:0002224,1.9294e-01,4.3000e+01
IMP_SCORE,2583,GO:0004713,1.9293e-01,6.3000e+01
IMP_SCORE,2584,GO:0005977,1.9293e-01,1.8000e+01
IMP_SCORE,2585,GO:0000226,1.9292e-01,1.3900e+02
IMP_SCORE,2586,GO:0002253,1.9287e-01,1.4400e+02
IMP_SCORE,2587,GO:0007612,1.9278e-01,5.1000e+01
IMP_SCORE,2588,GO:0044246,1.9276e-01,1.1000e+01
IMP_SCORE,2589,GO:0021766,1.9274e-01,5.5000e+01
IMP_SCORE,2590,GO:0061024,1.9270e-01,3.7300e+02
IMP_SCORE,2591,GO:0008373,1.9260e-01,3.3000e+01
IMP_SCORE,2592,GO:1903530,1.9260e-01,1.6200e+02
IMP_SCORE,2593,GO:0046596,1.9259e-01,3.2000e+01
IMP_SCORE,2594,GO:0001909,1.9258e-01,2.0000e+01
IMP_SCORE,2595,GO:0016830,1.9257e-01,4.7000e+01
IMP_SCORE,2596,GO:0016064,1.9249e-01,1.5000e+01
IMP_SCORE,2597,GO:0022407,1.9248e-01,1.0500e+02
IMP_SCORE,2598,GO:0043226,1.9248e-01,1.5790e+03
IMP_SCORE,2599,GO:0030308,1.9246e-01,7.7000e+01
IMP_SCORE,2600,GO:0010770,1.9240e-01,4.1000e+01
IMP_SCORE,2601,GO:0014068,1.9234e-01,1.9000e+01
IMP_SCORE,2602,GO:0046620,1.9233e-01,1.4000e+01
IMP_SCORE,2603,GO:0044106,1.9232e-01,4.1000e+01
IMP_SCORE,2604,GO:0010883,1.9232e-01,1.0000e+01
IMP_SCORE,2605,GO:1901681,1.9227e-01,1.9800e+02
IMP_SCORE,2606,GO:0003016,1.9225e-01,1.3000e+01
IMP_SCORE,2607,GO:0044262,1.9224e-01,7.9000e+01
IMP_SCORE,2608,GO:0032682,1.9222e-01,1.8000e+01
IMP_SCORE,2609,GO:0070875,1.9221e-01,1.4000e+01
IMP_SCORE,2610,GO:0046688,1.9220e-01,1.9000e+01
IMP_SCORE,2611,GO:0044087,1.9219e-01,2.6400e+02
IMP_SCORE,2612,GO:0010669,1.9216e-01,2.3000e+01
IMP_SCORE,2613,GO:0098794,1.9216e-01,9.6000e+01
IMP_SCORE,2614,GO:0005112,1.9209e-01,1.1000e+01
IMP_SCORE,2615,GO:0050850,1.9209e-01,1.0000e+01
IMP_SCORE,2616,GO:0097009,1.9208e-01,1.1000e+01
IMP_SCORE,2617,GO:0034655,1.9203e-01,7.0000e+01
IMP_SCORE,2618,GO:0051170,1.9200e-01,5.4000e+01
IMP_SCORE,2619,GO:0008047,1.9196e-01,2.4200e+02
IMP_SCORE,2620,GO:0044291,1.9195e-01,4.4000e+01
IMP_SCORE,2621,GO:0045935,1.9193e-01,2.1200e+02
IMP_SCORE,2622,GO:0032371,1.9191e-01,1.4000e+01
IMP_SCORE,2623,GO:1900034,1.9191e-01,4.6000e+01
IMP_SCORE,2624,GO:0006892,1.9190e-01,5.8000e+01
IMP_SCORE,2625,GO:0016702,1.9189e-01,3.0000e+01
IMP_SCORE,2626,GO:0036293,1.9189e-01,6.7000e+01
IMP_SCORE,2627,GO:0046626,1.9185e-01,3.2000e+01
IMP_SCORE,2628,GO:2001235,1.9175e-01,5.3000e+01
IMP_SCORE,2629,GO:0051656,1.9171e-01,8.8000e+01
IMP_SCORE,2630,GO:0034764,1.9168e-01,3.3000e+01
IMP_SCORE,2631,GO:0005070,1.9167e-01,4.8000e+01
IMP_SCORE,2632,GO:0034695,1.9165e-01,7.0000e+00
IMP_SCORE,2633,GO:0032099,1.9163e-01,1.0000e+00
IMP_SCORE,2634,GO:0032386,1.9162e-01,1.3700e+02
IMP_SCORE,2635,GO:0045185,1.9152e-01,4.1000e+01
IMP_SCORE,2636,GO:0005251,1.9152e-01,3.0000e+01
IMP_SCORE,2637,GO:1902679,1.9147e-01,1.8200e+02
IMP_SCORE,2638,GO:0003924,1.9145e-01,1.1300e+02
IMP_SCORE,2639,GO:0043517,1.9141e-01,5.0000e+00
IMP_SCORE,2640,GO:0007005,1.9132e-01,1.1400e+02
IMP_SCORE,2641,GO:0090026,1.9132e-01,1.1000e+01
IMP_SCORE,2642,GO:0010763,1.9120e-01,1.0000e+01
IMP_SCORE,2643,GO:0044818,1.9118e-01,1.1000e+01
IMP_SCORE,2644,GO:0031434,1.9117e-01,1.6000e+01
IMP_SCORE,2645,GO:0070887,1.9110e-01,3.9800e+02
IMP_SCORE,2646,GO:0023056,1.9110e-01,3.4500e+02
IMP_SCORE,2647,GO:0030036,1.9105e-01,1.1200e+02
IMP_SCORE,2648,GO:0042327,1.9104e-01,1.7100e+02
IMP_SCORE,2649,GO:0042056,1.9102e-01,1.8000e+01
IMP_SCORE,2650,GO:0044444,1.9099e-01,1.6260e+03
IMP_SCORE,2651,GO:0006919,1.9098e-01,3.7000e+01
IMP_SCORE,2652,GO:0031224,1.9098e-01,1.4200e+03
IMP_SCORE,2653,GO:0051240,1.9097e-01,3.4800e+02
IMP_SCORE,2654,GO:0030512,1.9095e-01,2.7000e+01
IMP_SCORE,2655,GO:0005525,1.9094e-01,1.7900e+02
IMP_SCORE,2656,GO:0051028,1.9092e-01,5.5000e+01
IMP_SCORE,2657,GO:0042325,1.9078e-01,2.5600e+02
IMP_SCORE,2658,GO:0005523,1.9078e-01,1.8000e+01
IMP_SCORE,2659,GO:0048812,1.9076e-01,1.0600e+02
IMP_SCORE,2660,GO:0002283,1.9075e-01,1.1800e+02
IMP_SCORE,2661,GO:0032994,1.9074e-01,5.6000e+01
IMP_SCORE,2662,GO:0000977,1.9066e-01,1.1700e+02
IMP_SCORE,2663,GO:0061036,1.9066e-01,8.0000e+00
IMP_SCORE,2664,GO:0031432,1.9061e-01,8.0000e+00
IMP_SCORE,2665,GO:0030658,1.9060e-01,1.0000e+02
IMP_SCORE,2666,GO:0048260,1.9058e-01,1.5000e+01
IMP_SCORE,2667,GO:0001067,1.9058e-01,1.7600e+02
IMP_SCORE,2668,GO:0030672,1.9053e-01,5.9000e+01
IMP_SCORE,2669,GO:0048156,1.9049e-01,1.1000e+01
IMP_SCORE,2670,GO:0014003,1.9048e-01,3.0000e+01
IMP_SCORE,2671,GO:0006491,1.9043e-01,2.0000e+01
IMP_SCORE,2672,GO:0051716,1.9038e-01,6.1000e+02
IMP_SCORE,2673,GO:0008284,1.9032e-01,2.7700e+02
IMP_SCORE,2674,GO:0006750,1.9029e-01,2.7000e+01
IMP_SCORE,2675,GO:0051336,1.9025e-01,4.4800e+02
IMP_SCORE,2676,GO:0022603,1.9023e-01,2.5800e+02
IMP_SCORE,2677,GO:0040017,1.9019e-01,1.1300e+02
IMP_SCORE,2678,GO:1901652,1.9016e-01,9.7000e+01
IMP_SCORE,2679,GO:0039694,1.9015e-01,5.0000e+00
IMP_SCORE,2680,GO:1901687,1.9013e-01,2.1000e+01
IMP_SCORE,2681,GO:0006298,1.9012e-01,6.0000e+00
IMP_SCORE,2682,GO:0034661,1.9011e-01,7.0000e+00
IMP_SCORE,2683,GO:1903010,1.9000e-01,3.1000e+01
IMP_SCORE,2684,GO:0071216,1.8999e-01,6.1000e+01
IMP_SCORE,2685,GO:0010818,1.8993e-01,8.0000e+00
IMP_SCORE,2686,GO:0042887,1.8989e-01,4.9000e+01
IMP_SCORE,2687,GO:0010510,1.8985e-01,1.2000e+01
IMP_SCORE,2688,GO:0016875,1.8983e-01,2.7000e+01
IMP_SCORE,2689,GO:0051018,1.8982e-01,3.8000e+01
IMP_SCORE,2690,GO:1901264,1.8980e-01,7.2000e+01
IMP_SCORE,2691,GO:0036149,1.8976e-01,2.0000e+01
IMP_SCORE,2692,GO:0001914,1.8974e-01,8.0000e+00
IMP_SCORE,2693,GO:2000106,1.8968e-01,4.9000e+01
IMP_SCORE,2694,GO:1905475,1.8965e-01,4.7000e+01
IMP_SCORE,2695,GO:0048484,1.8962e-01,1.5000e+01
IMP_SCORE,2696,GO:0001967,1.8959e-01,5.0000e+00
IMP_SCORE,2697,GO:0031295,1.8956e-01,3.0000e+01
IMP_SCORE,2698,GO:0007625,1.8946e-01,2.2000e+01
IMP_SCORE,2699,GO:0043393,1.8944e-01,6.4000e+01
IMP_SCORE,2700,GO:0006468,1.8941e-01,2.1800e+02
IMP_SCORE,2701,GO:0051173,1.8938e-01,2.3900e+02
IMP_SCORE,2702,GO:0044270,1.8936e-01,1.0300e+02
IMP_SCORE,2703,GO:0005739,1.8935e-01,7.0300e+02
IMP_SCORE,2704,GO:0045161,1.8934e-01,2.0000e+00
IMP_SCORE,2705,GO:0050832,1.8933e-01,1.7000e+01
IMP_SCORE,2706,GO:1904893,1.8931e-01,1.6000e+01
IMP_SCORE,2707,GO:0050767,1.8931e-01,1.7000e+02
IMP_SCORE,2708,GO:1900047,1.8930e-01,1.1000e+01
IMP_SCORE,2709,GO:1900180,1.8925e-01,5.9000e+01
IMP_SCORE,2710,GO:0001954,1.8924e-01,1.8000e+01
IMP_SCORE,2711,GO:0030817,1.8920e-01,2.2000e+01
IMP_SCORE,2712,GO:0031965,1.8918e-01,2.4100e+02
IMP_SCORE,2713,GO:0051290,1.8912e-01,1.5000e+01
IMP_SCORE,2714,GO:0017048,1.8911e-01,6.1000e+01
IMP_SCORE,2715,GO:0002825,1.8907e-01,1.0000e+01
IMP_SCORE,2716,GO:0045787,1.8904e-01,8.8000e+01
IMP_SCORE,2717,GO:0010922,1.8902e-01,1.1000e+01
IMP_SCORE,2718,GO:0005149,1.8901e-01,1.1000e+01
IMP_SCORE,2719,GO:0009119,1.8900e-01,5.3000e+01
IMP_SCORE,2720,GO:0060484,1.8895e-01,5.0000e+00
IMP_SCORE,2721,GO:0044712,1.8893e-01,3.3800e+02
IMP_SCORE,2722,GO:0010565,1.8886e-01,4.4000e+01
IMP_SCORE,2723,GO:0060079,1.8886e-01,3.1000e+01
IMP_SCORE,2724,GO:0046394,1.8882e-01,1.5000e+02
IMP_SCORE,2725,GO:0043062,1.8882e-01,1.9700e+02
IMP_SCORE,2726,GO:0060674,1.8880e-01,1.4000e+01
IMP_SCORE,2727,GO:0031343,1.8880e-01,1.5000e+01
IMP_SCORE,2728,GO:0090317,1.8879e-01,4.5000e+01
IMP_SCORE,2729,GO:0004298,1.8874e-01,1.9000e+01
IMP_SCORE,2730,GO:0099132,1.8873e-01,7.0000e+00
IMP_SCORE,2731,GO:0043900,1.8871e-01,1.3700e+02
IMP_SCORE,2732,GO:0072329,1.8865e-01,7.5000e+01
IMP_SCORE,2733,GO:0035904,1.8863e-01,7.0000e+00
IMP_SCORE,2734,GO:0032940,1.8863e-01,2.1300e+02
IMP_SCORE,2735,GO:0023057,1.8862e-01,3.3000e+02
IMP_SCORE,2736,GO:1902186,1.8859e-01,1.5000e+01
IMP_SCORE,2737,GO:0045596,1.8858e-01,1.9500e+02
IMP_SCORE,2738,GO:0019902,1.8851e-01,2.0400e+02
IMP_SCORE,2739,GO:0042803,1.8849e-01,4.1200e+02
IMP_SCORE,2740,GO:0048638,1.8848e-01,7.6000e+01
IMP_SCORE,2741,GO:0006044,1.8845e-01,2.0000e+01
IMP_SCORE,2742,GO:0032387,1.8842e-01,5.7000e+01
IMP_SCORE,2743,GO:0005622,1.8842e-01,7.8800e+02
IMP_SCORE,2744,GO:0042116,1.8839e-01,2.7000e+01
IMP_SCORE,2745,GO:0007272,1.8836e-01,1.0500e+02
IMP_SCORE,2746,GO:0005662,1.8831e-01,8.0000e+00
IMP_SCORE,2747,GO:0000307,1.8829e-01,1.6000e+01
IMP_SCORE,2748,GO:0005938,1.8828e-01,1.5900e+02
IMP_SCORE,2749,GO:0035249,1.8827e-01,2.1000e+01
IMP_SCORE,2750,GO:0051592,1.8826e-01,8.9000e+01
IMP_SCORE,2751,GO:0043523,1.8824e-01,5.9000e+01
IMP_SCORE,2752,GO:0071322,1.8822e-01,2.5000e+01
IMP_SCORE,2753,GO:0051491,1.8822e-01,4.1000e+01
IMP_SCORE,2754,GO:0042730,1.8818e-01,2.0000e+01
IMP_SCORE,2755,GO:0022029,1.8818e-01,1.7000e+01
IMP_SCORE,2756,GO:0042113,1.8807e-01,6.7000e+01
IMP_SCORE,2757,GO:0006471,1.8806e-01,8.0000e+00
IMP_SCORE,2758,GO:0007166,1.8805e-01,7.4000e+02
IMP_SCORE,2759,GO:0016050,1.8803e-01,1.0400e+02
IMP_SCORE,2760,GO:0043209,1.8803e-01,2.0200e+02
IMP_SCORE,2761,GO:0032589,1.8798e-01,1.5000e+01
IMP_SCORE,2762,GO:0032410,1.8798e-01,1.4000e+01
IMP_SCORE,2763,GO:0015464,1.8790e-01,1.7000e+01
IMP_SCORE,2764,GO:0045061,1.8787e-01,1.5000e+01
IMP_SCORE,2765,GO:0042834,1.8786e-01,1.5000e+01
IMP_SCORE,2766,GO:0019900,1.8784e-01,3.8000e+02
IMP_SCORE,2767,GO:0004000,1.8774e-01,6.0000e+00
IMP_SCORE,2768,GO:0019218,1.8763e-01,1.9000e+01
IMP_SCORE,2769,GO:0007268,1.8762e-01,1.4300e+02
IMP_SCORE,2770,GO:0051346,1.8761e-01,1.6000e+02
IMP_SCORE,2771,GO:0044767,1.8761e-01,1.1960e+03
IMP_SCORE,2772,GO:0031399,1.8757e-01,2.9400e+02
IMP_SCORE,2773,GO:0099536,1.8756e-01,1.5500e+02
IMP_SCORE,2774,GO:0035116,1.8753e-01,8.0000e+00
IMP_SCORE,2775,GO:0033293,1.8750e-01,5.3000e+01
IMP_SCORE,2776,GO:0048565,1.8749e-01,2.4000e+01
IMP_SCORE,2777,GO:0040018,1.8747e-01,6.0000e+00
IMP_SCORE,2778,GO:0051428,1.8743e-01,6.0000e+00
IMP_SCORE,2779,GO:0048015,1.8743e-01,4.5000e+01
IMP_SCORE,2780,GO:0042981,1.8742e-01,4.0800e+02
IMP_SCORE,2781,GO:0060009,1.8739e-01,6.0000e+00
IMP_SCORE,2782,GO:0090100,1.8736e-01,2.9000e+01
IMP_SCORE,2783,GO:0016239,1.8735e-01,2.5000e+01
IMP_SCORE,2784,GO:0070412,1.8731e-01,7.0000e+00
IMP_SCORE,2785,GO:0000940,1.8725e-01,5.0000e+00
IMP_SCORE,2786,GO:0008360,1.8723e-01,6.7000e+01
IMP_SCORE,2787,GO:1902495,1.8723e-01,1.2400e+02
IMP_SCORE,2788,GO:0004871,1.8722e-01,5.2500e+02
IMP_SCORE,2789,GO:0034702,1.8722e-01,1.2300e+02
IMP_SCORE,2790,GO:0097542,1.8722e-01,1.9000e+01
IMP_SCORE,2791,GO:0042383,1.8720e-01,1.0400e+02
IMP_SCORE,2792,GO:0060147,1.8720e-01,6.0000e+00
IMP_SCORE,2793,GO:0021884,1.8719e-01,1.8000e+01
IMP_SCORE,2794,GO:0004866,1.8718e-01,7.0000e+01
IMP_SCORE,2795,GO:0001819,1.8715e-01,1.1000e+02
IMP_SCORE,2796,GO:0061630,1.8715e-01,7.0000e+01
IMP_SCORE,2797,GO:0042345,1.8711e-01,1.7000e+01
IMP_SCORE,2798,GO:0010718,1.8711e-01,1.0000e+01
IMP_SCORE,2799,GO:1902668,1.8710e-01,7.0000e+00
IMP_SCORE,2800,GO:0001890,1.8709e-01,3.1000e+01
IMP_SCORE,2801,GO:0048488,1.8692e-01,1.1000e+01
IMP_SCORE,2802,GO:0002009,1.8692e-01,7.5000e+01
IMP_SCORE,2803,GO:0007346,1.8688e-01,1.2900e+02
IMP_SCORE,2804,GO:0004252,1.8683e-01,1.8900e+02
IMP_SCORE,2805,GO:0044853,1.8680e-01,3.0000e+01
IMP_SCORE,2806,GO:0048584,1.8679e-01,4.0900e+02
IMP_SCORE,2807,GO:0070382,1.8676e-01,6.7000e+01
IMP_SCORE,2808,GO:0048864,1.8675e-01,1.3000e+01
IMP_SCORE,2809,GO:0046037,1.8669e-01,1.5000e+01
IMP_SCORE,2810,GO:0006897,1.8668e-01,3.3700e+02
IMP_SCORE,2811,GO:0046395,1.8666e-01,1.5300e+02
IMP_SCORE,2812,GO:0031968,1.8663e-01,1.3700e+02
IMP_SCORE,2813,GO:0045335,1.8662e-01,3.5000e+01
IMP_SCORE,2814,GO:0021954,1.8655e-01,1.0000e+01
IMP_SCORE,2815,GO:2001251,1.8650e-01,3.0000e+01
IMP_SCORE,2816,GO:0050678,1.8647e-01,8.3000e+01
IMP_SCORE,2817,GO:0010888,1.8642e-01,6.0000e+00
IMP_SCORE,2818,GO:0009408,1.8628e-01,8.1000e+01
IMP_SCORE,2819,GO:0044765,1.8627e-01,5.4300e+02
IMP_SCORE,2820,GO:0030173,1.8624e-01,7.9000e+01
IMP_SCORE,2821,GO:0012506,1.8621e-01,3.0500e+02
IMP_SCORE,2822,GO:0031641,1.8598e-01,1.9000e+01
IMP_SCORE,2823,GO:1900048,1.8598e-01,2.0000e+01
IMP_SCORE,2824,GO:0009612,1.8594e-01,7.2000e+01
IMP_SCORE,2825,GO:2000278,1.8589e-01,2.9000e+01
IMP_SCORE,2826,GO:0098588,1.8588e-01,6.2900e+02
IMP_SCORE,2827,GO:0050880,1.8582e-01,4.0000e+01
IMP_SCORE,2828,GO:0090533,1.8579e-01,1.7000e+01
IMP_SCORE,2829,GO:1903557,1.8577e-01,2.4000e+01
IMP_SCORE,2830,GO:1990778,1.8575e-01,8.8000e+01
IMP_SCORE,2831,GO:0043005,1.8565e-01,3.9200e+02
IMP_SCORE,2832,GO:0006635,1.8559e-01,4.6000e+01
IMP_SCORE,2833,GO:0006349,1.8553e-01,6.0000e+00
IMP_SCORE,2834,GO:0033089,1.8552e-01,1.4000e+01
IMP_SCORE,2835,GO:0034453,1.8550e-01,1.4000e+01
IMP_SCORE,2836,GO:0060401,1.8550e-01,1.4000e+01
IMP_SCORE,2837,GO:0000266,1.8546e-01,1.3000e+01
IMP_SCORE,2838,GO:0031901,1.8541e-01,8.8000e+01
IMP_SCORE,2839,GO:0045833,1.8537e-01,3.9000e+01
IMP_SCORE,2840,GO:0019751,1.8535e-01,7.4000e+01
IMP_SCORE,2841,GO:0002443,1.8535e-01,3.6000e+01
IMP_SCORE,2842,GO:0051024,1.8529e-01,1.9000e+01
IMP_SCORE,2843,GO:0010745,1.8525e-01,1.3000e+01
IMP_SCORE,2844,GO:0051047,1.8523e-01,8.2000e+01
IMP_SCORE,2845,GO:0000079,1.8516e-01,2.9000e+01
IMP_SCORE,2846,GO:0005783,1.8514e-01,6.5500e+02
IMP_SCORE,2847,GO:0046466,1.8511e-01,2.5000e+01
IMP_SCORE,2848,GO:0006707,1.8511e-01,1.2000e+01
IMP_SCORE,2849,GO:0043620,1.8496e-01,2.5000e+01
IMP_SCORE,2850,GO:0051310,1.8491e-01,1.6000e+01
IMP_SCORE,2851,GO:0098748,1.8482e-01,5.0000e+00
IMP_SCORE,2852,GO:0000785,1.8477e-01,1.1400e+02
IMP_SCORE,2853,GO:0009605,1.8477e-01,4.2800e+02
IMP_SCORE,2854,GO:0030098,1.8477e-01,5.9000e+01
IMP_SCORE,2855,GO:0044060,1.8471e-01,1.3000e+01
IMP_SCORE,2856,GO:0009299,1.8468e-01,7.0000e+00
IMP_SCORE,2857,GO:0042036,1.8466e-01,2.1000e+01
IMP_SCORE,2858,GO:0046486,1.8466e-01,1.7200e+02
IMP_SCORE,2859,GO:0044058,1.8463e-01,9.0000e+00
IMP_SCORE,2860,GO:0031970,1.8460e-01,5.4000e+01
IMP_SCORE,2861,GO:0032768,1.8456e-01,1.9000e+01
IMP_SCORE,2862,GO:0098590,1.8452e-01,5.0500e+02
IMP_SCORE,2863,GO:2000113,1.8450e-01,2.0100e+02
IMP_SCORE,2864,GO:0071453,1.8443e-01,3.2000e+01
IMP_SCORE,2865,GO:0043068,1.8442e-01,1.6100e+02
IMP_SCORE,2866,GO:0050804,1.8442e-01,1.0000e+02
IMP_SCORE,2867,GO:0009792,1.8437e-01,5.1000e+01
IMP_SCORE,2868,GO:0072503,1.8435e-01,1.0400e+02
IMP_SCORE,2869,GO:0050672,1.8435e-01,2.5000e+01
IMP_SCORE,2870,GO:0033674,1.8432e-01,9.9000e+01
IMP_SCORE,2871,GO:0004622,1.8429e-01,3.3000e+01
IMP_SCORE,2872,GO:1903792,1.8428e-01,1.4000e+01
IMP_SCORE,2873,GO:0002089,1.8427e-01,9.0000e+00
IMP_SCORE,2874,GO:0030041,1.8424e-01,1.5000e+01
IMP_SCORE,2875,GO:0030217,1.8423e-01,2.1000e+01
IMP_SCORE,2876,GO:0035091,1.8420e-01,1.6200e+02
IMP_SCORE,2877,GO:0048285,1.8413e-01,1.5200e+02
IMP_SCORE,2878,GO:0098798,1.8412e-01,5.3000e+01
IMP_SCORE,2879,GO:0033554,1.8411e-01,3.9500e+02
IMP_SCORE,2880,GO:1903508,1.8406e-01,2.1900e+02
IMP_SCORE,2881,GO:0032787,1.8404e-01,2.1200e+02
IMP_SCORE,2882,GO:0016298,1.8401e-01,1.0200e+02
IMP_SCORE,2883,GO:0016049,1.8398e-01,5.5000e+01
IMP_SCORE,2884,GO:0032945,1.8397e-01,1.9000e+01
IMP_SCORE,2885,GO:0015012,1.8395e-01,5.0000e+00
IMP_SCORE,2886,GO:0030170,1.8394e-01,5.9000e+01
IMP_SCORE,2887,GO:0005730,1.8386e-01,4.1200e+02
IMP_SCORE,2888,GO:0007187,1.8385e-01,8.3000e+01
IMP_SCORE,2889,GO:0090185,1.8381e-01,5.0000e+00
IMP_SCORE,2890,GO:0048708,1.8374e-01,2.4000e+01
IMP_SCORE,2891,GO:0048646,1.8372e-01,2.8900e+02
IMP_SCORE,2892,GO:0006732,1.8363e-01,1.0300e+02
IMP_SCORE,2893,GO:2001275,1.8362e-01,7.0000e+00
IMP_SCORE,2894,GO:0050818,1.8362e-01,5.8000e+01
IMP_SCORE,2895,GO:0035728,1.8358e-01,9.0000e+00
IMP_SCORE,2896,GO:0005310,1.8349e-01,1.2000e+01
IMP_SCORE,2897,GO:0042470,1.8334e-01,8.1000e+01
IMP_SCORE,2898,GO:0001974,1.8334e-01,2.3000e+01
IMP_SCORE,2899,GO:0012507,1.8333e-01,4.7000e+01
IMP_SCORE,2900,GO:0019867,1.8332e-01,1.3000e+02
IMP_SCORE,2901,GO:0006825,1.8331e-01,2.1000e+01
IMP_SCORE,2902,GO:0032452,1.8330e-01,7.0000e+00
IMP_SCORE,2903,GO:0034330,1.8329e-01,1.5200e+02
IMP_SCORE,2904,GO:0070507,1.8325e-01,4.9000e+01
IMP_SCORE,2905,GO:2001240,1.8320e-01,3.4000e+01
IMP_SCORE,2906,GO:0007041,1.8319e-01,2.6000e+01
IMP_SCORE,2907,GO:0015937,1.8317e-01,6.0000e+00
IMP_SCORE,2908,GO:0021772,1.8316e-01,1.0000e+01
IMP_SCORE,2909,GO:0006040,1.8302e-01,7.6000e+01
IMP_SCORE,2910,GO:0097708,1.8298e-01,5.7100e+02
IMP_SCORE,2911,GO:0071480,1.8296e-01,8.0000e+00
IMP_SCORE,2912,GO:1902936,1.8295e-01,4.4000e+01
IMP_SCORE,2913,GO:0009891,1.8293e-01,2.7500e+02
IMP_SCORE,2914,GO:0002683,1.8290e-01,1.5100e+02
IMP_SCORE,2915,GO:0002478,1.8284e-01,9.2000e+01
IMP_SCORE,2916,GO:0042582,1.8278e-01,1.7000e+01
IMP_SCORE,2917,GO:0045937,1.8277e-01,1.6000e+02
IMP_SCORE,2918,GO:0001102,1.8276e-01,2.8000e+01
IMP_SCORE,2919,GO:0006509,1.8274e-01,1.5000e+01
IMP_SCORE,2920,GO:0072659,1.8270e-01,8.7000e+01
IMP_SCORE,2921,GO:0006584,1.8270e-01,3.3000e+01
IMP_SCORE,2922,GO:0050808,1.8268e-01,6.6000e+01
IMP_SCORE,2923,GO:0004089,1.8266e-01,7.4000e+01
IMP_SCORE,2924,GO:1901607,1.8263e-01,5.9000e+01
IMP_SCORE,2925,GO:0101003,1.8263e-01,5.3000e+01
IMP_SCORE,2926,GO:0000122,1.8260e-01,1.5700e+02
IMP_SCORE,2927,GO:0051180,1.8260e-01,2.1000e+01
IMP_SCORE,2928,GO:0001894,1.8259e-01,1.0500e+02
IMP_SCORE,2929,GO:2000269,1.8256e-01,1.4000e+01
IMP_SCORE,2930,GO:0043001,1.8254e-01,1.9000e+01
IMP_SCORE,2931,GO:0005548,1.8253e-01,2.2000e+01
IMP_SCORE,2932,GO:0030049,1.8251e-01,2.4000e+01
IMP_SCORE,2933,GO:0009235,1.8251e-01,2.5000e+01
IMP_SCORE,2934,GO:0030808,1.8250e-01,2.6000e+01
IMP_SCORE,2935,GO:0015865,1.8248e-01,2.0000e+01
IMP_SCORE,2936,GO:2001239,1.8247e-01,2.7000e+01
IMP_SCORE,2937,GO:0006520,1.8241e-01,1.5300e+02
IMP_SCORE,2938,GO:0042733,1.8237e-01,3.0000e+01
IMP_SCORE,2939,GO:0032530,1.8235e-01,2.3000e+01
IMP_SCORE,2940,GO:0010595,1.8234e-01,1.5000e+01
IMP_SCORE,2941,GO:0030212,1.8230e-01,3.8000e+01
IMP_SCORE,2942,GO:0008347,1.8225e-01,3.1000e+01
IMP_SCORE,2943,GO:1901739,1.8223e-01,2.0000e+01
IMP_SCORE,2944,GO:0004714,1.8219e-01,4.0000e+01
IMP_SCORE,2945,GO:0000281,1.8208e-01,3.6000e+01
IMP_SCORE,2946,GO:0090196,1.8205e-01,1.4000e+01
IMP_SCORE,2947,GO:1900740,1.8204e-01,2.2000e+01
IMP_SCORE,2948,GO:0046328,1.8201e-01,3.5000e+01
IMP_SCORE,2949,GO:0042180,1.8196e-01,3.6000e+01
IMP_SCORE,2950,GO:0006890,1.8195e-01,4.5000e+01
IMP_SCORE,2951,GO:0051924,1.8190e-01,6.3000e+01
IMP_SCORE,2952,GO:0014070,1.8182e-01,2.0600e+02
IMP_SCORE,2953,GO:0030864,1.8182e-01,3.0000e+01
IMP_SCORE,2954,GO:0034122,1.8182e-01,8.0000e+00
IMP_SCORE,2955,GO:0048713,1.8176e-01,2.1000e+01
IMP_SCORE,2956,GO:0061037,1.8175e-01,1.6000e+01
IMP_SCORE,2957,GO:0009145,1.8173e-01,1.2000e+01
IMP_SCORE,2958,GO:1904925,1.8170e-01,7.0000e+00
IMP_SCORE,2959,GO:0006458,1.8168e-01,3.2000e+01
IMP_SCORE,2960,GO:0050679,1.8148e-01,3.9000e+01
IMP_SCORE,2961,GO:0050771,1.8144e-01,3.0000e+01
IMP_SCORE,2962,GO:0042119,1.8142e-01,1.2800e+02
IMP_SCORE,2963,GO:0002274,1.8138e-01,1.5200e+02
IMP_SCORE,2964,GO:0071479,1.8138e-01,2.4000e+01
IMP_SCORE,2965,GO:1903831,1.8137e-01,2.0000e+01
IMP_SCORE,2966,GO:0072686,1.8133e-01,3.5000e+01
IMP_SCORE,2967,GO:0017080,1.8129e-01,4.5000e+01
IMP_SCORE,2968,GO:0098631,1.8127e-01,3.8000e+01
IMP_SCORE,2969,GO:0001775,1.8125e-01,2.7800e+02
IMP_SCORE,2970,GO:0006082,1.8121e-01,3.0000e+02
IMP_SCORE,2971,GO:0050863,1.8120e-01,9.0000e+01
IMP_SCORE,2972,GO:0045597,1.8117e-01,2.4000e+02
IMP_SCORE,2973,GO:0055094,1.8116e-01,3.3000e+01
IMP_SCORE,2974,GO:0007216,1.8115e-01,1.8000e+01
IMP_SCORE,2975,GO:0032838,1.8110e-01,2.0000e+01
IMP_SCORE,2976,GO:0090316,1.8107e-01,6.6000e+01
IMP_SCORE,2977,GO:0030595,1.8097e-01,6.3000e+01
IMP_SCORE,2978,GO:0042626,1.8096e-01,4.2000e+01
IMP_SCORE,2979,GO:0009311,1.8094e-01,8.7000e+01
IMP_SCORE,2980,GO:0007417,1.8091e-01,1.4800e+02
IMP_SCORE,2981,GO:0005789,1.8087e-01,5.2100e+02
IMP_SCORE,2982,GO:0051094,1.8080e-01,3.1200e+02
IMP_SCORE,2983,GO:0006957,1.8077e-01,2.3000e+01
IMP_SCORE,2984,GO:0090005,1.8070e-01,1.1000e+01
IMP_SCORE,2985,GO:0006293,1.8069e-01,1.4000e+01
IMP_SCORE,2986,GO:0048858,1.8066e-01,1.1600e+02
IMP_SCORE,2987,GO:0009116,1.8063e-01,5.5000e+01
IMP_SCORE,2988,GO:0051289,1.8062e-01,2.1000e+01
IMP_SCORE,2989,GO:0035577,1.8060e-01,8.6000e+01
IMP_SCORE,2990,GO:0015297,1.8058e-01,5.2000e+01
IMP_SCORE,2991,GO:0035019,1.8051e-01,2.2000e+01
IMP_SCORE,2992,GO:0008391,1.8050e-01,6.0000e+00
IMP_SCORE,2993,GO:0043233,1.8049e-01,4.5300e+02
IMP_SCORE,2994,GO:1902017,1.8047e-01,4.2000e+01
IMP_SCORE,2995,GO:0036230,1.8045e-01,1.0700e+02
IMP_SCORE,2996,GO:0005578,1.8043e-01,2.5300e+02
IMP_SCORE,2997,GO:0006517,1.8042e-01,3.4000e+01
IMP_SCORE,2998,GO:0001228,1.8042e-01,6.9000e+01
IMP_SCORE,2999,GO:0001076,1.8038e-01,5.6000e+01
IMP_SCORE,3000,GO:1990118,1.8034e-01,6.0000e+00
IMP_SCORE,3001,GO:0043069,1.8016e-01,2.4900e+02
IMP_SCORE,3002,GO:0006656,1.8016e-01,2.0000e+01
IMP_SCORE,3003,GO:0090277,1.8013e-01,4.1000e+01
IMP_SCORE,3004,GO:0061387,1.8011e-01,3.8000e+01
IMP_SCORE,3005,GO:0031143,1.8009e-01,9.0000e+00
IMP_SCORE,3006,GO:0030674,1.8008e-01,8.9000e+01
IMP_SCORE,3007,GO:0046637,1.8007e-01,1.7000e+01
IMP_SCORE,3008,GO:0010506,1.7999e-01,1.2200e+02
IMP_SCORE,3009,GO:0019104,1.7997e-01,5.0000e+00
IMP_SCORE,3010,GO:0016485,1.7990e-01,1.3300e+02
IMP_SCORE,3011,GO:0010872,1.7988e-01,8.0000e+00
IMP_SCORE,3012,GO:2000615,1.7985e-01,2.0000e+00
IMP_SCORE,3013,GO:0009583,1.7983e-01,3.7000e+01
IMP_SCORE,3014,GO:1902043,1.7978e-01,8.0000e+00
IMP_SCORE,3015,GO:0031256,1.7976e-01,6.1000e+01
IMP_SCORE,3016,GO:0032870,1.7971e-01,9.3000e+01
IMP_SCORE,3017,GO:0051238,1.7966e-01,3.6000e+01
IMP_SCORE,3018,GO:0005092,1.7966e-01,2.6000e+01
IMP_SCORE,3019,GO:0009968,1.7962e-01,2.8600e+02
IMP_SCORE,3020,GO:0007049,1.7960e-01,2.2300e+02
IMP_SCORE,3021,GO:0051092,1.7955e-01,5.4000e+01
IMP_SCORE,3022,GO:1900181,1.7946e-01,5.6000e+01
IMP_SCORE,3023,GO:0008037,1.7943e-01,1.8400e+02
IMP_SCORE,3024,GO:0002688,1.7942e-01,1.4000e+01
IMP_SCORE,3025,GO:0002757,1.7942e-01,1.0900e+02
IMP_SCORE,3026,GO:0009894,1.7941e-01,2.4100e+02
IMP_SCORE,3027,GO:0018193,1.7940e-01,2.4400e+02
IMP_SCORE,3028,GO:0051249,1.7940e-01,1.1300e+02
IMP_SCORE,3029,GO:0022404,1.7939e-01,1.3000e+01
IMP_SCORE,3030,GO:0051639,1.7938e-01,1.5000e+01
IMP_SCORE,3031,GO:0007568,1.7932e-01,8.1000e+01
IMP_SCORE,3032,GO:0034616,1.7931e-01,1.3000e+01
IMP_SCORE,3033,GO:0048146,1.7926e-01,2.2000e+01
IMP_SCORE,3034,GO:0032412,1.7924e-01,7.8000e+01
IMP_SCORE,3035,GO:0051898,1.7924e-01,1.7000e+01
IMP_SCORE,3036,GO:0046939,1.7922e-01,2.6000e+01
IMP_SCORE,3037,GO:0016192,1.7922e-01,5.3000e+02
IMP_SCORE,3038,GO:0035556,1.7912e-01,5.0100e+02
IMP_SCORE,3039,GO:0009628,1.7904e-01,3.9100e+02
IMP_SCORE,3040,GO:0031402,1.7902e-01,4.0000e+00
IMP_SCORE,3041,GO:0030033,1.7902e-01,3.6000e+01
IMP_SCORE,3042,GO:0043198,1.7902e-01,1.5000e+01
IMP_SCORE,3043,GO:0042461,1.7896e-01,1.9000e+01
IMP_SCORE,3044,GO:1903051,1.7895e-01,5.0000e+00
IMP_SCORE,3045,GO:0009117,1.7894e-01,9.6000e+01
IMP_SCORE,3046,GO:0016755,1.7894e-01,4.4000e+01
IMP_SCORE,3047,GO:0001990,1.7891e-01,1.1000e+01
IMP_SCORE,3048,GO:0001649,1.7891e-01,4.0000e+01
IMP_SCORE,3049,GO:0030030,1.7887e-01,2.8700e+02
IMP_SCORE,3050,GO:0031349,1.7886e-01,1.0200e+02
IMP_SCORE,3051,GO:0070987,1.7885e-01,7.0000e+00
IMP_SCORE,3052,GO:0099003,1.7882e-01,2.2000e+01
IMP_SCORE,3053,GO:0010038,1.7880e-01,1.7300e+02
IMP_SCORE,3054,GO:0042288,1.7879e-01,2.1000e+01
IMP_SCORE,3055,GO:0060231,1.7879e-01,1.4000e+01
IMP_SCORE,3056,GO:0005164,1.7879e-01,1.1000e+01
IMP_SCORE,3057,GO:0005778,1.7863e-01,5.0000e+01
IMP_SCORE,3058,GO:0048487,1.7862e-01,6.0000e+00
IMP_SCORE,3059,GO:0051262,1.7862e-01,4.6000e+01
IMP_SCORE,3060,GO:0045956,1.7851e-01,1.0000e+01
IMP_SCORE,3061,GO:0010677,1.7847e-01,2.4000e+01
IMP_SCORE,3062,GO:0060143,1.7846e-01,2.1000e+01
IMP_SCORE,3063,GO:0090101,1.7842e-01,2.5000e+01
IMP_SCORE,3064,GO:0030431,1.7838e-01,8.0000e+00
IMP_SCORE,3065,GO:0044827,1.7837e-01,1.3000e+01
IMP_SCORE,3066,GO:0090287,1.7837e-01,8.8000e+01
IMP_SCORE,3067,GO:0044432,1.7835e-01,6.9900e+02
IMP_SCORE,3068,GO:0072595,1.7835e-01,2.1000e+01
IMP_SCORE,3069,GO:0021762,1.7828e-01,5.2000e+01
IMP_SCORE,3070,GO:0032717,1.7821e-01,2.2000e+01
IMP_SCORE,3071,GO:0007193,1.7821e-01,4.5000e+01
IMP_SCORE,3072,GO:1902806,1.7819e-01,5.5000e+01
IMP_SCORE,3073,GO:0051298,1.7814e-01,1.4000e+01
IMP_SCORE,3074,GO:0050774,1.7814e-01,9.0000e+00
IMP_SCORE,3075,GO:0030111,1.7814e-01,1.0800e+02
IMP_SCORE,3076,GO:0001936,1.7810e-01,2.7000e+01
IMP_SCORE,3077,GO:0006644,1.7800e-01,1.7700e+02
IMP_SCORE,3078,GO:0045216,1.7796e-01,1.2800e+02
IMP_SCORE,3079,GO:0071375,1.7785e-01,4.9000e+01
IMP_SCORE,3080,GO:0003777,1.7784e-01,2.4000e+01
IMP_SCORE,3081,GO:0051707,1.7783e-01,1.7300e+02
IMP_SCORE,3082,GO:0046040,1.7776e-01,8.0000e+00
IMP_SCORE,3083,GO:0031061,1.7773e-01,1.6000e+01
IMP_SCORE,3084,GO:0009112,1.7766e-01,1.9000e+01
IMP_SCORE,3085,GO:1903362,1.7764e-01,6.9000e+01
IMP_SCORE,3086,GO:1904590,1.7764e-01,2.7000e+01
IMP_SCORE,3087,GO:0061640,1.7761e-01,1.2000e+01
IMP_SCORE,3088,GO:0042089,1.7759e-01,9.0000e+00
IMP_SCORE,3089,GO:0048791,1.7754e-01,1.2000e+01
IMP_SCORE,3090,GO:0006958,1.7753e-01,4.5000e+01
IMP_SCORE,3091,GO:0005758,1.7745e-01,4.9000e+01
IMP_SCORE,3092,GO:0018022,1.7745e-01,2.9000e+01
IMP_SCORE,3093,GO:0046470,1.7741e-01,6.7000e+01
IMP_SCORE,3094,GO:0061162,1.7740e-01,1.5000e+01
IMP_SCORE,3095,GO:0006959,1.7739e-01,1.5200e+02
IMP_SCORE,3096,GO:0044057,1.7737e-01,1.8100e+02
IMP_SCORE,3097,GO:0048193,1.7737e-01,1.5300e+02
IMP_SCORE,3098,GO:0016540,1.7729e-01,4.3000e+01
IMP_SCORE,3099,GO:0022613,1.7726e-01,5.2000e+01
IMP_SCORE,3100,GO:0072330,1.7724e-01,8.8000e+01
IMP_SCORE,3101,GO:0032210,1.7722e-01,2.6000e+01
IMP_SCORE,3102,GO:0007043,1.7715e-01,7.2000e+01
IMP_SCORE,3103,GO:0035584,1.7715e-01,6.0000e+00
IMP_SCORE,3104,GO:1903204,1.7712e-01,5.0000e+00
IMP_SCORE,3105,GO:0030154,1.7711e-01,6.7600e+02
IMP_SCORE,3106,GO:0002252,1.7709e-01,2.5800e+02
IMP_SCORE,3107,GO:0043300,1.7706e-01,1.5000e+01
IMP_SCORE,3108,GO:0048167,1.7706e-01,6.6000e+01
IMP_SCORE,3109,GO:0042770,1.7700e-01,2.5000e+01
IMP_SCORE,3110,GO:0000790,1.7695e-01,5.2000e+01
IMP_SCORE,3111,GO:0000178,1.7694e-01,2.2000e+01
IMP_SCORE,3112,GO:0016577,1.7689e-01,1.7000e+01
IMP_SCORE,3113,GO:0043171,1.7676e-01,2.8000e+01
IMP_SCORE,3114,GO:0033138,1.7675e-01,1.8000e+01
IMP_SCORE,3115,GO:0046883,1.7672e-01,7.9000e+01
IMP_SCORE,3116,GO:1901565,1.7666e-01,2.2200e+02
IMP_SCORE,3117,GO:0051651,1.7665e-01,4.0000e+01
IMP_SCORE,3118,GO:0002208,1.7664e-01,9.0000e+00
IMP_SCORE,3119,GO:0050746,1.7661e-01,1.1000e+01
IMP_SCORE,3120,GO:0030207,1.7653e-01,1.3000e+01
IMP_SCORE,3121,GO:0019220,1.7652e-01,3.1600e+02
IMP_SCORE,3122,GO:0001953,1.7646e-01,2.2000e+01
IMP_SCORE,3123,GO:0004674,1.7643e-01,1.4300e+02
IMP_SCORE,3124,GO:0071248,1.7643e-01,9.1000e+01
IMP_SCORE,3125,GO:0051371,1.7639e-01,1.9000e+01
IMP_SCORE,3126,GO:0048008,1.7638e-01,2.0000e+01
IMP_SCORE,3127,GO:0098793,1.7638e-01,7.8000e+01
IMP_SCORE,3128,GO:0002521,1.7637e-01,9.5000e+01
IMP_SCORE,3129,GO:0045321,1.7634e-01,2.1900e+02
IMP_SCORE,3130,GO:0007409,1.7629e-01,7.3000e+01
IMP_SCORE,3131,GO:0004601,1.7628e-01,4.0000e+01
IMP_SCORE,3132,GO:0000302,1.7625e-01,6.1000e+01
IMP_SCORE,3133,GO:0099518,1.7624e-01,9.0000e+00
IMP_SCORE,3134,GO:0032502,1.7623e-01,1.3920e+03
IMP_SCORE,3135,GO:0009132,1.7620e-01,2.6000e+01
IMP_SCORE,3136,GO:0014069,1.7614e-01,1.3900e+02
IMP_SCORE,3137,GO:0000788,1.7611e-01,1.2000e+01
IMP_SCORE,3138,GO:0035239,1.7610e-01,6.5000e+01
IMP_SCORE,3139,GO:0031005,1.7608e-01,3.0000e+01
IMP_SCORE,3140,GO:0048523,1.7608e-01,8.4500e+02
IMP_SCORE,3141,GO:0046888,1.7606e-01,2.3000e+01
IMP_SCORE,3142,GO:0098641,1.7603e-01,1.9000e+01
IMP_SCORE,3143,GO:0016627,1.7602e-01,7.0000e+01
IMP_SCORE,3144,GO:0002696,1.7596e-01,9.2000e+01
IMP_SCORE,3145,GO:0043436,1.7593e-01,2.9900e+02
IMP_SCORE,3146,GO:0044093,1.7592e-01,4.4700e+02
IMP_SCORE,3147,GO:0090575,1.7591e-01,2.7000e+01
IMP_SCORE,3148,GO:0010828,1.7590e-01,3.1000e+01
IMP_SCORE,3149,GO:0006879,1.7588e-01,4.2000e+01
IMP_SCORE,3150,GO:0051279,1.7587e-01,2.0000e+01
IMP_SCORE,3151,GO:0051241,1.7584e-01,2.8900e+02
IMP_SCORE,3152,GO:0055065,1.7582e-01,1.5000e+02
IMP_SCORE,3153,GO:0007399,1.7582e-01,3.5700e+02
IMP_SCORE,3154,GO:0051103,1.7576e-01,6.0000e+00
IMP_SCORE,3155,GO:0016043,1.7575e-01,1.1810e+03
IMP_SCORE,3156,GO:0008180,1.7564e-01,1.2000e+01
IMP_SCORE,3157,GO:0035023,1.7562e-01,5.3000e+01
IMP_SCORE,3158,GO:0045995,1.7562e-01,2.4000e+01
IMP_SCORE,3159,GO:0010942,1.7561e-01,1.7900e+02
IMP_SCORE,3160,GO:0044763,1.7558e-01,1.4090e+03
IMP_SCORE,3161,GO:0010675,1.7554e-01,3.7000e+01
IMP_SCORE,3162,GO:0055070,1.7549e-01,1.1000e+01
IMP_SCORE,3163,GO:0006071,1.7544e-01,6.0000e+00
IMP_SCORE,3164,GO:0050779,1.7542e-01,6.0000e+00
IMP_SCORE,3165,GO:0097320,1.7541e-01,8.0000e+00
IMP_SCORE,3166,GO:0031045,1.7537e-01,5.0000e+00
IMP_SCORE,3167,GO:0009651,1.7530e-01,4.0000e+00
IMP_SCORE,3168,GO:2000831,1.7529e-01,7.0000e+00
IMP_SCORE,3169,GO:0098858,1.7526e-01,1.0800e+02
IMP_SCORE,3170,GO:0090092,1.7523e-01,5.8000e+01
IMP_SCORE,3171,GO:0010817,1.7523e-01,1.9500e+02
IMP_SCORE,3172,GO:0010631,1.7519e-01,4.1000e+01
IMP_SCORE,3173,GO:0050853,1.7518e-01,3.0000e+01
IMP_SCORE,3174,GO:1902275,1.7515e-01,3.2000e+01
IMP_SCORE,3175,GO:1903749,1.7515e-01,4.2000e+01
IMP_SCORE,3176,GO:0009953,1.7510e-01,2.2000e+01
IMP_SCORE,3177,GO:0006936,1.7505e-01,1.3100e+02
IMP_SCORE,3178,GO:0043177,1.7504e-01,1.2400e+02
IMP_SCORE,3179,GO:0080134,1.7495e-01,3.1100e+02
IMP_SCORE,3180,GO:0044699,1.7489e-01,1.5170e+03
IMP_SCORE,3181,GO:0005385,1.7480e-01,2.4000e+01
IMP_SCORE,3182,GO:0043167,1.7475e-01,1.6050e+03
IMP_SCORE,3183,GO:0019221,1.7475e-01,2.3500e+02
IMP_SCORE,3184,GO:0043618,1.7471e-01,1.0000e+01
IMP_SCORE,3185,GO:0070663,1.7450e-01,4.8000e+01
IMP_SCORE,3186,GO:0030018,1.7446e-01,7.2000e+01
IMP_SCORE,3187,GO:0015629,1.7445e-01,1.4100e+02
IMP_SCORE,3188,GO:0042035,1.7445e-01,2.1000e+01
IMP_SCORE,3189,GO:0006893,1.7443e-01,2.1000e+01
IMP_SCORE,3190,GO:0070664,1.7441e-01,2.6000e+01
IMP_SCORE,3191,GO:0034703,1.7440e-01,1.1200e+02
IMP_SCORE,3192,GO:0045121,1.7440e-01,1.5900e+02
IMP_SCORE,3193,GO:0005770,1.7433e-01,1.2000e+02
IMP_SCORE,3194,GO:0033270,1.7433e-01,2.7000e+01
IMP_SCORE,3195,GO:0061659,1.7431e-01,7.2000e+01
IMP_SCORE,3196,GO:0022832,1.7427e-01,6.2000e+01
IMP_SCORE,3197,GO:0044802,1.7419e-01,2.1600e+02
IMP_SCORE,3198,GO:0031098,1.7410e-01,3.7000e+01
IMP_SCORE,3199,GO:0045740,1.7399e-01,7.0000e+00
IMP_SCORE,3200,GO:0032990,1.7395e-01,1.1800e+02
IMP_SCORE,3201,GO:0015276,1.7394e-01,7.9000e+01
IMP_SCORE,3202,GO:0036150,1.7391e-01,2.5000e+01
IMP_SCORE,3203,GO:0002385,1.7384e-01,2.6000e+01
IMP_SCORE,3204,GO:0042509,1.7383e-01,2.0000e+01
IMP_SCORE,3205,GO:0045779,1.7381e-01,1.0000e+01
IMP_SCORE,3206,GO:0071347,1.7381e-01,2.1000e+01
IMP_SCORE,3207,GO:0005484,1.7379e-01,1.7000e+01
IMP_SCORE,3208,GO:0009893,1.7376e-01,4.4800e+02
IMP_SCORE,3209,GO:0050768,1.7373e-01,9.0000e+01
IMP_SCORE,3210,GO:0070266,1.7373e-01,1.5000e+01
IMP_SCORE,3211,GO:0071560,1.7368e-01,8.0000e+00
IMP_SCORE,3212,GO:0009259,1.7367e-01,7.3000e+01
IMP_SCORE,3213,GO:0008016,1.7367e-01,8.3000e+01
IMP_SCORE,3214,GO:0043902,1.7364e-01,5.4000e+01
IMP_SCORE,3215,GO:0050688,1.7363e-01,2.9000e+01
IMP_SCORE,3216,GO:1903205,1.7363e-01,1.3000e+01
IMP_SCORE,3217,GO:0044065,1.7359e-01,6.0000e+00
IMP_SCORE,3218,GO:2001252,1.7357e-01,3.9000e+01
IMP_SCORE,3219,GO:0061178,1.7356e-01,1.9000e+01
IMP_SCORE,3220,GO:0010629,1.7355e-01,2.4200e+02
IMP_SCORE,3221,GO:0043232,1.7354e-01,9.5300e+02
IMP_SCORE,3222,GO:0032774,1.7353e-01,1.7700e+02
IMP_SCORE,3223,GO:0009144,1.7352e-01,3.5000e+01
IMP_SCORE,3224,GO:0043254,1.7352e-01,1.1300e+02
IMP_SCORE,3225,GO:0010907,1.7347e-01,2.0000e+01
IMP_SCORE,3226,GO:0032570,1.7347e-01,1.9000e+01
IMP_SCORE,3227,GO:0030502,1.7346e-01,7.0000e+00
IMP_SCORE,3228,GO:0005328,1.7346e-01,6.0000e+00
IMP_SCORE,3229,GO:0006366,1.7343e-01,1.5800e+02
IMP_SCORE,3230,GO:0046872,1.7340e-01,1.4910e+03
IMP_SCORE,3231,GO:0051702,1.7339e-01,2.1000e+01
IMP_SCORE,3232,GO:0002223,1.7336e-01,3.0000e+01
IMP_SCORE,3233,GO:0035108,1.7333e-01,3.8000e+01
IMP_SCORE,3234,GO:0007498,1.7328e-01,2.0000e+01
IMP_SCORE,3235,GO:0043234,1.7328e-01,1.0720e+03
IMP_SCORE,3236,GO:0005640,1.7325e-01,5.5000e+01
IMP_SCORE,3237,GO:0006094,1.7322e-01,1.6000e+01
IMP_SCORE,3238,GO:0019883,1.7319e-01,1.0000e+01
IMP_SCORE,3239,GO:0051153,1.7318e-01,3.4000e+01
IMP_SCORE,3240,GO:0019901,1.7315e-01,3.2400e+02
IMP_SCORE,3241,GO:0009719,1.7315e-01,2.7100e+02
IMP_SCORE,3242,GO:0044267,1.7314e-01,6.5300e+02
IMP_SCORE,3243,GO:0045879,1.7309e-01,7.0000e+00
IMP_SCORE,3244,GO:0045926,1.7307e-01,9.3000e+01
IMP_SCORE,3245,GO:0046903,1.7303e-01,2.6600e+02
IMP_SCORE,3246,GO:0010976,1.7299e-01,6.0000e+01
IMP_SCORE,3247,GO:0021537,1.7297e-01,1.6000e+01
IMP_SCORE,3248,GO:0009410,1.7295e-01,1.2000e+01
IMP_SCORE,3249,GO:0019213,1.7293e-01,2.4000e+01
IMP_SCORE,3250,GO:1900271,1.7292e-01,3.1000e+01
IMP_SCORE,3251,GO:1901657,1.7291e-01,8.3000e+01
IMP_SCORE,3252,GO:0051254,1.7289e-01,2.3700e+02
IMP_SCORE,3253,GO:0003779,1.7288e-01,3.7700e+02
IMP_SCORE,3254,GO:0048747,1.7288e-01,4.9000e+01
IMP_SCORE,3255,GO:0072525,1.7287e-01,4.4000e+01
IMP_SCORE,3256,GO:0050819,1.7285e-01,2.5000e+01
IMP_SCORE,3257,GO:1903671,1.7285e-01,5.0000e+00
IMP_SCORE,3258,GO:0006875,1.7279e-01,1.3500e+02
IMP_SCORE,3259,GO:0005996,1.7279e-01,1.1100e+02
IMP_SCORE,3260,GO:0016811,1.7274e-01,1.0000e+02
IMP_SCORE,3261,GO:0042127,1.7270e-01,5.6300e+02
IMP_SCORE,3262,GO:0098589,1.7256e-01,2.0800e+02
IMP_SCORE,3263,GO:1903052,1.7248e-01,4.1000e+01
IMP_SCORE,3264,GO:0051604,1.7245e-01,1.1900e+02
IMP_SCORE,3265,GO:0015291,1.7242e-01,9.5000e+01
IMP_SCORE,3266,GO:0030804,1.7241e-01,1.5000e+01
IMP_SCORE,3267,GO:0090314,1.7240e-01,1.2000e+01
IMP_SCORE,3268,GO:0031664,1.7239e-01,2.7000e+01
IMP_SCORE,3269,GO:0001947,1.7238e-01,1.9000e+01
IMP_SCORE,3270,GO:0035418,1.7237e-01,8.0000e+00
IMP_SCORE,3271,GO:0006446,1.7236e-01,2.6000e+01
IMP_SCORE,3272,GO:1901020,1.7234e-01,1.0000e+01
IMP_SCORE,3273,GO:0022406,1.7232e-01,1.0000e+02
IMP_SCORE,3274,GO:1901135,1.7230e-01,3.5400e+02
IMP_SCORE,3275,GO:0031324,1.7228e-01,3.9100e+02
IMP_SCORE,3276,GO:2000050,1.7228e-01,2.0000e+01
IMP_SCORE,3277,GO:0098916,1.7227e-01,1.4400e+02
IMP_SCORE,3278,GO:0065005,1.7218e-01,8.0000e+00
IMP_SCORE,3279,GO:0070988,1.7218e-01,3.5000e+01
IMP_SCORE,3280,GO:0043623,1.7216e-01,1.4400e+02
IMP_SCORE,3281,GO:0007605,1.7214e-01,1.3900e+02
IMP_SCORE,3282,GO:0045214,1.7214e-01,1.1000e+01
IMP_SCORE,3283,GO:0030117,1.7213e-01,4.5000e+01
IMP_SCORE,3284,GO:0005912,1.7211e-01,3.0800e+02
IMP_SCORE,3285,GO:0035278,1.7210e-01,1.7000e+01
IMP_SCORE,3286,GO:0032154,1.7209e-01,5.2000e+01
IMP_SCORE,3287,GO:0035994,1.7208e-01,1.1000e+01
IMP_SCORE,3288,GO:0071481,1.7207e-01,1.3000e+01
IMP_SCORE,3289,GO:0001912,1.7192e-01,1.6000e+01
IMP_SCORE,3290,GO:0097061,1.7189e-01,7.0000e+00
IMP_SCORE,3291,GO:0006796,1.7188e-01,4.7900e+02
IMP_SCORE,3292,GO:0060993,1.7187e-01,9.0000e+00
IMP_SCORE,3293,GO:0002703,1.7184e-01,4.0000e+01
IMP_SCORE,3294,GO:0043331,1.7182e-01,3.0000e+01
IMP_SCORE,3295,GO:1901381,1.7182e-01,7.0000e+00
IMP_SCORE,3296,GO:0055083,1.7179e-01,5.0000e+00
IMP_SCORE,3297,GO:1903321,1.7174e-01,2.2000e+01
IMP_SCORE,3298,GO:0046132,1.7168e-01,1.0000e+01
IMP_SCORE,3299,GO:0010959,1.7162e-01,1.3200e+02
IMP_SCORE,3300,GO:0098878,1.7159e-01,2.4000e+01
IMP_SCORE,3301,GO:0046929,1.7156e-01,7.0000e+00
IMP_SCORE,3302,GO:0033365,1.7153e-01,1.5600e+02
IMP_SCORE,3303,GO:0019321,1.7152e-01,1.8000e+01
IMP_SCORE,3304,GO:2000036,1.7149e-01,6.0000e+00
IMP_SCORE,3305,GO:1903421,1.7149e-01,3.0000e+00
IMP_SCORE,3306,GO:0070325,1.7148e-01,1.2000e+01
IMP_SCORE,3307,GO:0009416,1.7148e-01,9.1000e+01
IMP_SCORE,3308,GO:0045197,1.7146e-01,3.4000e+01
IMP_SCORE,3309,GO:0045859,1.7145e-01,1.5900e+02
IMP_SCORE,3310,GO:0097530,1.7145e-01,5.0000e+01
IMP_SCORE,3311,GO:0051019,1.7144e-01,9.0000e+00
IMP_SCORE,3312,GO:0072310,1.7137e-01,1.2000e+01
IMP_SCORE,3313,GO:0015931,1.7137e-01,8.9000e+01
IMP_SCORE,3314,GO:0097458,1.7133e-01,6.3400e+02
IMP_SCORE,3315,GO:0016820,1.7132e-01,5.5000e+01
IMP_SCORE,3316,GO:0048535,1.7130e-01,7.0000e+00
IMP_SCORE,3317,GO:0030149,1.7123e-01,3.0000e+01
IMP_SCORE,3318,GO:0006979,1.7123e-01,1.6600e+02
IMP_SCORE,3319,GO:0030135,1.7122e-01,7.7000e+01
IMP_SCORE,3320,GO:0048041,1.7117e-01,2.6000e+01
IMP_SCORE,3321,GO:0044212,1.7116e-01,1.8200e+02
IMP_SCORE,3322,GO:0097711,1.7116e-01,6.0000e+01
IMP_SCORE,3323,GO:0043169,1.7113e-01,1.4210e+03
IMP_SCORE,3324,GO:1903555,1.7105e-01,3.2000e+01
IMP_SCORE,3325,GO:0032469,1.7099e-01,5.0000e+00
IMP_SCORE,3326,GO:0019001,1.7097e-01,1.5500e+02
IMP_SCORE,3327,GO:0097369,1.7095e-01,1.0000e+00
IMP_SCORE,3328,GO:0051194,1.7095e-01,1.0000e+00
IMP_SCORE,3329,GO:1901213,1.7095e-01,1.0000e+00
IMP_SCORE,3330,GO:0003148,1.7095e-01,1.0000e+00
IMP_SCORE,3331,GO:0030496,1.7095e-01,9.9000e+01
IMP_SCORE,3332,GO:0032270,1.7093e-01,2.3000e+02
IMP_SCORE,3333,GO:0016879,1.7092e-01,2.2000e+01
IMP_SCORE,3334,GO:0000082,1.7091e-01,3.2000e+01
IMP_SCORE,3335,GO:0006622,1.7091e-01,7.0000e+00
IMP_SCORE,3336,GO:0007204,1.7090e-01,5.4000e+01
IMP_SCORE,3337,GO:0051904,1.7089e-01,1.0000e+01
IMP_SCORE,3338,GO:0006900,1.7084e-01,2.0000e+01
IMP_SCORE,3339,GO:0008009,1.7083e-01,1.7000e+01
IMP_SCORE,3340,GO:0071803,1.7082e-01,4.4000e+01
IMP_SCORE,3341,GO:0098800,1.7080e-01,2.8000e+01
IMP_SCORE,3342,GO:0010628,1.7080e-01,2.3400e+02
IMP_SCORE,3343,GO:0019184,1.7075e-01,2.1000e+01
IMP_SCORE,3344,GO:0042445,1.7073e-01,1.0600e+02
IMP_SCORE,3345,GO:0019369,1.7072e-01,3.0000e+01
IMP_SCORE,3346,GO:0071840,1.7070e-01,1.2040e+03
IMP_SCORE,3347,GO:0090181,1.7067e-01,1.1000e+01
IMP_SCORE,3348,GO:1900046,1.7065e-01,3.8000e+01
IMP_SCORE,3349,GO:0018212,1.7061e-01,7.2000e+01
IMP_SCORE,3350,GO:0022600,1.7058e-01,3.6000e+01
IMP_SCORE,3351,GO:0009110,1.7058e-01,2.0000e+01
IMP_SCORE,3352,GO:0007267,1.7058e-01,2.5800e+02
IMP_SCORE,3353,GO:0031346,1.7058e-01,8.2000e+01
IMP_SCORE,3354,GO:0042098,1.7057e-01,1.0000e+01
IMP_SCORE,3355,GO:0050793,1.7051e-01,6.2900e+02
IMP_SCORE,3356,GO:0009218,1.7048e-01,5.0000e+00
IMP_SCORE,3357,GO:0044877,1.7046e-01,4.7500e+02
IMP_SCORE,3358,GO:0051607,1.7041e-01,8.3000e+01
IMP_SCORE,3359,GO:0033157,1.7039e-01,1.0200e+02
IMP_SCORE,3360,GO:0015250,1.7029e-01,1.7000e+01
IMP_SCORE,3361,GO:0001525,1.7028e-01,1.2600e+02
IMP_SCORE,3362,GO:0003823,1.7022e-01,7.6000e+01
IMP_SCORE,3363,GO:0046427,1.7019e-01,1.5000e+01
IMP_SCORE,3364,GO:0048037,1.7017e-01,1.6100e+02
IMP_SCORE,3365,GO:0044282,1.7014e-01,1.5900e+02
IMP_SCORE,3366,GO:0051775,1.7013e-01,1.6000e+01
IMP_SCORE,3367,GO:0051493,1.7011e-01,1.4900e+02
IMP_SCORE,3368,GO:0030334,1.7010e-01,1.9500e+02
IMP_SCORE,3369,GO:0034754,1.7008e-01,6.9000e+01
IMP_SCORE,3370,GO:0090083,1.7005e-01,2.0000e+01
IMP_SCORE,3371,GO:0035987,1.7004e-01,1.9000e+01
IMP_SCORE,3372,GO:0043647,1.7004e-01,4.8000e+01
IMP_SCORE,3373,GO:0009261,1.7003e-01,6.0000e+00
IMP_SCORE,3374,GO:0010035,1.6996e-01,1.8100e+02
IMP_SCORE,3375,GO:0043518,1.6995e-01,1.8000e+01
IMP_SCORE,3376,GO:0090288,1.6994e-01,5.1000e+01
IMP_SCORE,3377,GO:0006511,1.6988e-01,1.1000e+02
IMP_SCORE,3378,GO:0071634,1.6985e-01,1.8000e+01
IMP_SCORE,3379,GO:0008134,1.6984e-01,1.7900e+02
IMP_SCORE,3380,GO:0071392,1.6981e-01,1.9000e+01
IMP_SCORE,3381,GO:0034765,1.6980e-01,1.4000e+02
IMP_SCORE,3382,GO:0032155,1.6979e-01,5.3000e+01
IMP_SCORE,3383,GO:0051726,1.6967e-01,3.5500e+02
IMP_SCORE,3384,GO:0014819,1.6958e-01,1.0000e+00
IMP_SCORE,3385,GO:0007214,1.6957e-01,7.0000e+00
IMP_SCORE,3386,GO:0048736,1.6952e-01,4.7000e+01
IMP_SCORE,3387,GO:0018205,1.6952e-01,9.8000e+01
IMP_SCORE,3388,GO:0061572,1.6951e-01,4.2000e+01
IMP_SCORE,3389,GO:0044283,1.6950e-01,1.6800e+02
IMP_SCORE,3390,GO:0072676,1.6950e-01,2.5000e+01
IMP_SCORE,3391,GO:0015294,1.6948e-01,4.7000e+01
IMP_SCORE,3392,GO:0002366,1.6947e-01,1.3600e+02
IMP_SCORE,3393,GO:0032088,1.6940e-01,2.4000e+01
IMP_SCORE,3394,GO:0031589,1.6937e-01,1.3900e+02
IMP_SCORE,3395,GO:0060229,1.6931e-01,5.0000e+00
IMP_SCORE,3396,GO:0001886,1.6931e-01,1.0000e+01
IMP_SCORE,3397,GO:0051246,1.6928e-01,4.2200e+02
IMP_SCORE,3398,GO:0038024,1.6924e-01,8.5000e+01
IMP_SCORE,3399,GO:0022607,1.6924e-01,7.3500e+02
IMP_SCORE,3400,GO:0033202,1.6923e-01,7.0000e+00
IMP_SCORE,3401,GO:0099572,1.6917e-01,1.2400e+02
IMP_SCORE,3402,GO:0030198,1.6910e-01,1.7100e+02
IMP_SCORE,3403,GO:0070603,1.6897e-01,3.4000e+01
IMP_SCORE,3404,GO:0030833,1.6894e-01,5.5000e+01
IMP_SCORE,3405,GO:0006978,1.6893e-01,9.0000e+00
IMP_SCORE,3406,GO:0060485,1.6889e-01,2.2000e+01
IMP_SCORE,3407,GO:0040008,1.6887e-01,2.9000e+02
IMP_SCORE,3408,GO:0014911,1.6886e-01,1.4000e+01
IMP_SCORE,3409,GO:1901988,1.6886e-01,3.9000e+01
IMP_SCORE,3410,GO:0090153,1.6883e-01,6.0000e+00
IMP_SCORE,3411,GO:1900024,1.6873e-01,2.5000e+01
IMP_SCORE,3412,GO:0008610,1.6873e-01,2.0300e+02
IMP_SCORE,3413,GO:0000295,1.6873e-01,1.2000e+01
IMP_SCORE,3414,GO:0016324,1.6870e-01,2.2700e+02
IMP_SCORE,3415,GO:0030155,1.6864e-01,2.4900e+02
IMP_SCORE,3416,GO:0045932,1.6862e-01,7.0000e+00
IMP_SCORE,3417,GO:0050996,1.6859e-01,7.0000e+00
IMP_SCORE,3418,GO:0044548,1.6859e-01,3.7000e+01
IMP_SCORE,3419,GO:0016605,1.6855e-01,3.0000e+01
IMP_SCORE,3420,GO:2000756,1.6854e-01,1.9000e+01
IMP_SCORE,3421,GO:0033993,1.6852e-01,2.2800e+02
IMP_SCORE,3422,GO:0048678,1.6850e-01,2.4000e+01
IMP_SCORE,3423,GO:0009931,1.6850e-01,2.7000e+01
IMP_SCORE,3424,GO:1902680,1.6848e-01,1.7600e+02
IMP_SCORE,3425,GO:0034248,1.6840e-01,1.1700e+02
IMP_SCORE,3426,GO:0010243,1.6838e-01,1.8800e+02
IMP_SCORE,3427,GO:0008234,1.6837e-01,1.2900e+02
IMP_SCORE,3428,GO:0043228,1.6835e-01,9.7400e+02
IMP_SCORE,3429,GO:0050778,1.6826e-01,1.6300e+02
IMP_SCORE,3430,GO:0006939,1.6823e-01,2.8000e+01
IMP_SCORE,3431,GO:0006297,1.6820e-01,6.0000e+00
IMP_SCORE,3432,GO:0051494,1.6815e-01,5.1000e+01
IMP_SCORE,3433,GO:0044433,1.6815e-01,4.4100e+02
IMP_SCORE,3434,GO:0031090,1.6806e-01,7.8500e+02
IMP_SCORE,3435,GO:0030029,1.6804e-01,1.6800e+02
IMP_SCORE,3436,GO:0016358,1.6798e-01,1.5000e+01
IMP_SCORE,3437,GO:0016021,1.6796e-01,1.4290e+03
IMP_SCORE,3438,GO:0002710,1.6793e-01,7.0000e+00
IMP_SCORE,3439,GO:0010975,1.6792e-01,1.1800e+02
IMP_SCORE,3440,GO:0044238,1.6790e-01,8.9900e+02
IMP_SCORE,3441,GO:0034358,1.6790e-01,3.6000e+01
IMP_SCORE,3442,GO:0030516,1.6788e-01,2.9000e+01
IMP_SCORE,3443,GO:0007411,1.6785e-01,1.5000e+02
IMP_SCORE,3444,GO:0043197,1.6782e-01,6.2000e+01
IMP_SCORE,3445,GO:0090313,1.6782e-01,1.8000e+01
IMP_SCORE,3446,GO:0004197,1.6781e-01,7.6000e+01
IMP_SCORE,3447,GO:0046916,1.6779e-01,4.3000e+01
IMP_SCORE,3448,GO:0008376,1.6776e-01,4.3000e+01
IMP_SCORE,3449,GO:0001882,1.6775e-01,1.8900e+02
IMP_SCORE,3450,GO:0001662,1.6774e-01,1.9000e+01
IMP_SCORE,3451,GO:0000139,1.6772e-01,3.5100e+02
IMP_SCORE,3452,GO:0000118,1.6767e-01,2.4000e+01
IMP_SCORE,3453,GO:0051817,1.6766e-01,2.2000e+01
IMP_SCORE,3454,GO:0019748,1.6766e-01,1.8000e+01
IMP_SCORE,3455,GO:0072348,1.6760e-01,1.4000e+01
IMP_SCORE,3456,GO:0007154,1.6759e-01,3.5900e+02
IMP_SCORE,3457,GO:0033558,1.6756e-01,1.9000e+01
IMP_SCORE,3458,GO:0030520,1.6755e-01,8.0000e+00
IMP_SCORE,3459,GO:0032435,1.6754e-01,8.0000e+00
IMP_SCORE,3460,GO:0010970,1.6744e-01,4.2000e+01
IMP_SCORE,3461,GO:0007155,1.6742e-01,6.1400e+02
IMP_SCORE,3462,GO:0008385,1.6741e-01,7.0000e+00
IMP_SCORE,3463,GO:0042451,1.6735e-01,2.0000e+01
IMP_SCORE,3464,GO:0060249,1.6734e-01,1.0100e+02
IMP_SCORE,3465,GO:1900542,1.6731e-01,3.2000e+01
IMP_SCORE,3466,GO:0009108,1.6728e-01,9.5000e+01
IMP_SCORE,3467,GO:0071229,1.6727e-01,5.2000e+01
IMP_SCORE,3468,GO:0016722,1.6721e-01,4.4000e+01
IMP_SCORE,3469,GO:0019222,1.6716e-01,7.5400e+02
IMP_SCORE,3470,GO:0090141,1.6715e-01,4.0000e+00
IMP_SCORE,3471,GO:0015980,1.6712e-01,6.0000e+01
IMP_SCORE,3472,GO:0045309,1.6708e-01,1.3000e+01
IMP_SCORE,3473,GO:0046434,1.6708e-01,4.2000e+01
IMP_SCORE,3474,GO:0071456,1.6702e-01,2.5000e+01
IMP_SCORE,3475,GO:0052742,1.6701e-01,3.1000e+01
IMP_SCORE,3476,GO:0009880,1.6701e-01,2.7000e+01
IMP_SCORE,3477,GO:0099600,1.6701e-01,3.7400e+02
IMP_SCORE,3478,GO:0002697,1.6700e-01,1.2100e+02
IMP_SCORE,3479,GO:0005125,1.6687e-01,1.8700e+02
IMP_SCORE,3480,GO:0023051,1.6682e-01,7.1500e+02
IMP_SCORE,3481,GO:2000108,1.6668e-01,6.0000e+00
IMP_SCORE,3482,GO:1901981,1.6665e-01,8.7000e+01
IMP_SCORE,3483,GO:0060341,1.6665e-01,2.6500e+02
IMP_SCORE,3484,GO:0065008,1.6664e-01,9.8000e+02
IMP_SCORE,3485,GO:0072376,1.6664e-01,5.1000e+01
IMP_SCORE,3486,GO:0002682,1.6663e-01,4.6100e+02
IMP_SCORE,3487,GO:0008083,1.6660e-01,1.3100e+02
IMP_SCORE,3488,GO:0031099,1.6658e-01,7.9000e+01
IMP_SCORE,3489,GO:0043268,1.6656e-01,1.1000e+01
IMP_SCORE,3490,GO:0017049,1.6653e-01,9.0000e+00
IMP_SCORE,3491,GO:0003697,1.6653e-01,2.3000e+01
IMP_SCORE,3492,GO:0050918,1.6648e-01,3.1000e+01
IMP_SCORE,3493,GO:0010563,1.6644e-01,1.4500e+02
IMP_SCORE,3494,GO:1901576,1.6641e-01,5.3400e+02
IMP_SCORE,3495,GO:0005834,1.6639e-01,4.6000e+01
IMP_SCORE,3496,GO:0044425,1.6639e-01,1.5470e+03
IMP_SCORE,3497,GO:0034284,1.6635e-01,4.0000e+01
IMP_SCORE,3498,GO:0046641,1.6628e-01,1.3000e+01
IMP_SCORE,3499,GO:0007611,1.6626e-01,9.4000e+01
IMP_SCORE,3500,GO:0009986,1.6623e-01,4.1700e+02
IMP_SCORE,3501,GO:0098930,1.6622e-01,1.0000e+01
IMP_SCORE,3502,GO:0004888,1.6620e-01,3.6600e+02
IMP_SCORE,3503,GO:0001654,1.6619e-01,5.4000e+01
IMP_SCORE,3504,GO:0032989,1.6617e-01,1.6500e+02
IMP_SCORE,3505,GO:0006516,1.6610e-01,7.0000e+00
IMP_SCORE,3506,GO:0035914,1.6609e-01,4.5000e+01
IMP_SCORE,3507,GO:0070303,1.6607e-01,1.5000e+01
IMP_SCORE,3508,GO:1903363,1.6605e-01,1.2000e+01
IMP_SCORE,3509,GO:0032212,1.6604e-01,2.4000e+01
IMP_SCORE,3510,GO:0048754,1.6603e-01,3.5000e+01
IMP_SCORE,3511,GO:0032580,1.6603e-01,7.0000e+01
IMP_SCORE,3512,GO:0002042,1.6594e-01,1.1000e+01
IMP_SCORE,3513,GO:1902749,1.6593e-01,2.9000e+01
IMP_SCORE,3514,GO:1901385,1.6591e-01,2.0000e+01
IMP_SCORE,3515,GO:0044260,1.6589e-01,7.6300e+02
IMP_SCORE,3516,GO:0000780,1.6589e-01,5.0000e+00
IMP_SCORE,3517,GO:0044309,1.6587e-01,7.1000e+01
IMP_SCORE,3518,GO:0097193,1.6585e-01,4.6000e+01
IMP_SCORE,3519,GO:0051649,1.6584e-01,3.9200e+02
IMP_SCORE,3520,GO:0051253,1.6579e-01,1.8000e+02
IMP_SCORE,3521,GO:0050663,1.6577e-01,1.6000e+01
IMP_SCORE,3522,GO:0051785,1.6575e-01,1.1000e+01
IMP_SCORE,3523,GO:0036464,1.6575e-01,1.0500e+02
IMP_SCORE,3524,GO:0050709,1.6573e-01,3.2000e+01
IMP_SCORE,3525,GO:0008643,1.6570e-01,6.3000e+01
IMP_SCORE,3526,GO:0019439,1.6568e-01,1.3300e+02
IMP_SCORE,3527,GO:0061756,1.6563e-01,1.3000e+01
IMP_SCORE,3528,GO:0042391,1.6560e-01,1.2800e+02
IMP_SCORE,3529,GO:0031312,1.6559e-01,4.1000e+01
IMP_SCORE,3530,GO:0061138,1.6558e-01,4.1000e+01
IMP_SCORE,3531,GO:0009890,1.6555e-01,2.3500e+02
IMP_SCORE,3532,GO:0048661,1.6552e-01,1.9000e+01
IMP_SCORE,3533,GO:1903299,1.6548e-01,5.0000e+00
IMP_SCORE,3534,GO:0019915,1.6545e-01,3.6000e+01
IMP_SCORE,3535,GO:0048169,1.6543e-01,1.0000e+01
IMP_SCORE,3536,GO:0099094,1.6542e-01,5.3000e+01
IMP_SCORE,3537,GO:0005819,1.6536e-01,9.1000e+01
IMP_SCORE,3538,GO:0017148,1.6536e-01,4.3000e+01
IMP_SCORE,3539,GO:0006505,1.6535e-01,1.1000e+01
IMP_SCORE,3540,GO:0010824,1.6535e-01,9.0000e+00
IMP_SCORE,3541,GO:0044271,1.6520e-01,3.4200e+02
IMP_SCORE,3542,GO:0046983,1.6519e-01,6.0500e+02
IMP_SCORE,3543,GO:0002903,1.6517e-01,3.0000e+00
IMP_SCORE,3544,GO:0010557,1.6515e-01,2.3200e+02
IMP_SCORE,3545,GO:0051248,1.6515e-01,2.5700e+02
IMP_SCORE,3546,GO:0006631,1.6510e-01,1.3500e+02
IMP_SCORE,3547,GO:0048585,1.6508e-01,3.3300e+02
IMP_SCORE,3548,GO:0031347,1.6508e-01,1.8900e+02
IMP_SCORE,3549,GO:0006401,1.6507e-01,5.8000e+01
IMP_SCORE,3550,GO:2000404,1.6506e-01,1.1000e+01
IMP_SCORE,3551,GO:0006928,1.6504e-01,5.3100e+02
IMP_SCORE,3552,GO:0051345,1.6500e-01,3.1700e+02
IMP_SCORE,3553,GO:0009967,1.6497e-01,3.0100e+02
IMP_SCORE,3554,GO:0046716,1.6495e-01,9.0000e+00
IMP_SCORE,3555,GO:0044708,1.6495e-01,1.7500e+02
IMP_SCORE,3556,GO:0031282,1.6493e-01,2.0000e+00
IMP_SCORE,3557,GO:0034249,1.6492e-01,4.3000e+01
IMP_SCORE,3558,GO:1903509,1.6491e-01,9.5000e+01
IMP_SCORE,3559,GO:0008652,1.6488e-01,6.8000e+01
IMP_SCORE,3560,GO:0042589,1.6487e-01,1.5000e+01
IMP_SCORE,3561,GO:0032495,1.6485e-01,1.7000e+01
IMP_SCORE,3562,GO:0051321,1.6484e-01,3.1000e+01
IMP_SCORE,3563,GO:2001141,1.6478e-01,3.4100e+02
IMP_SCORE,3564,GO:0051641,1.6478e-01,5.2400e+02
IMP_SCORE,3565,GO:0009897,1.6474e-01,2.1100e+02
IMP_SCORE,3566,GO:0016829,1.6472e-01,2.0000e+02
IMP_SCORE,3567,GO:1990542,1.6471e-01,1.4000e+01
IMP_SCORE,3568,GO:0097485,1.6471e-01,1.3800e+02
IMP_SCORE,3569,GO:0033762,1.6466e-01,3.4000e+01
IMP_SCORE,3570,GO:0060021,1.6464e-01,3.2000e+01
IMP_SCORE,3571,GO:0051196,1.6463e-01,2.7000e+01
IMP_SCORE,3572,GO:1903845,1.6462e-01,2.5000e+01
IMP_SCORE,3573,GO:0017110,1.6460e-01,1.1000e+01
IMP_SCORE,3574,GO:0001958,1.6458e-01,1.4000e+01
IMP_SCORE,3575,GO:0032991,1.6456e-01,1.4540e+03
IMP_SCORE,3576,GO:0044463,1.6455e-01,4.6000e+02
IMP_SCORE,3577,GO:0051270,1.6452e-01,1.8900e+02
IMP_SCORE,3578,GO:0000976,1.6450e-01,1.2500e+02
IMP_SCORE,3579,GO:0050000,1.6441e-01,2.5000e+01
IMP_SCORE,3580,GO:0034308,1.6439e-01,8.4000e+01
IMP_SCORE,3581,GO:0009653,1.6437e-01,5.6800e+02
IMP_SCORE,3582,GO:0038023,1.6437e-01,3.3400e+02
IMP_SCORE,3583,GO:0008190,1.6434e-01,3.0000e+01
IMP_SCORE,3584,GO:0055037,1.6430e-01,6.5000e+01
IMP_SCORE,3585,GO:0043547,1.6429e-01,2.4700e+02
IMP_SCORE,3586,GO:0008203,1.6426e-01,4.9000e+01
IMP_SCORE,3587,GO:0050896,1.6425e-01,1.3510e+03
IMP_SCORE,3588,GO:0009127,1.6425e-01,1.6000e+01
IMP_SCORE,3589,GO:0007189,1.6424e-01,1.8000e+01
IMP_SCORE,3590,GO:0009066,1.6423e-01,5.4000e+01
IMP_SCORE,3591,GO:0022891,1.6422e-01,3.0900e+02
IMP_SCORE,3592,GO:0048729,1.6421e-01,1.1300e+02
IMP_SCORE,3593,GO:0007030,1.6416e-01,5.2000e+01
IMP_SCORE,3594,GO:2001028,1.6412e-01,5.0000e+00
IMP_SCORE,3595,GO:0034377,1.6408e-01,1.1000e+01
IMP_SCORE,3596,GO:0098636,1.6408e-01,3.2000e+01
IMP_SCORE,3597,GO:0005615,1.6407e-01,1.0690e+03
IMP_SCORE,3598,GO:0043168,1.6406e-01,8.5800e+02
IMP_SCORE,3599,GO:1902170,1.6406e-01,8.0000e+00
IMP_SCORE,3600,GO:2000009,1.6402e-01,8.0000e+00
IMP_SCORE,3601,GO:0030803,1.6401e-01,9.0000e+00
IMP_SCORE,3602,GO:0044297,1.6400e-01,2.1700e+02
IMP_SCORE,3603,GO:0045981,1.6397e-01,2.2000e+01
IMP_SCORE,3604,GO:0030336,1.6394e-01,8.7000e+01
IMP_SCORE,3605,GO:0005198,1.6393e-01,4.8900e+02
IMP_SCORE,3606,GO:0044429,1.6393e-01,4.4100e+02
IMP_SCORE,3607,GO:0045454,1.6388e-01,3.6000e+01
IMP_SCORE,3608,GO:0009925,1.6386e-01,2.1000e+01
IMP_SCORE,3609,GO:0032550,1.6385e-01,1.6800e+02
IMP_SCORE,3610,GO:0007158,1.6385e-01,1.6000e+01
IMP_SCORE,3611,GO:0060976,1.6383e-01,1.1000e+01
IMP_SCORE,3612,GO:0048681,1.6381e-01,6.0000e+00
IMP_SCORE,3613,GO:0051148,1.6381e-01,2.3000e+01
IMP_SCORE,3614,GO:0009055,1.6378e-01,8.4000e+01
IMP_SCORE,3615,GO:0000723,1.6377e-01,1.7000e+01
IMP_SCORE,3616,GO:0033047,1.6373e-01,7.0000e+00
IMP_SCORE,3617,GO:0022834,1.6368e-01,7.6000e+01
IMP_SCORE,3618,GO:0045184,1.6366e-01,3.7900e+02
IMP_SCORE,3619,GO:2000117,1.6364e-01,1.9000e+01
IMP_SCORE,3620,GO:0030133,1.6364e-01,1.7200e+02
IMP_SCORE,3621,GO:0007194,1.6357e-01,9.0000e+00
IMP_SCORE,3622,GO:0002429,1.6351e-01,9.1000e+01
IMP_SCORE,3623,GO:0046503,1.6342e-01,2.1000e+01
IMP_SCORE,3624,GO:0030857,1.6341e-01,6.0000e+00
IMP_SCORE,3625,GO:0015924,1.6338e-01,9.0000e+00
IMP_SCORE,3626,GO:0045835,1.6333e-01,3.0000e+00
IMP_SCORE,3627,GO:0051239,1.6332e-01,6.9100e+02
IMP_SCORE,3628,GO:0045930,1.6331e-01,6.3000e+01
IMP_SCORE,3629,GO:0002694,1.6330e-01,1.3500e+02
IMP_SCORE,3630,GO:0043954,1.6328e-01,1.5000e+01
IMP_SCORE,3631,GO:0071801,1.6319e-01,3.2000e+01
IMP_SCORE,3632,GO:1903573,1.6318e-01,8.0000e+00
IMP_SCORE,3633,GO:0006641,1.6316e-01,4.4000e+01
IMP_SCORE,3634,GO:1902403,1.6316e-01,1.4000e+01
IMP_SCORE,3635,GO:0051532,1.6313e-01,1.1000e+01
IMP_SCORE,3636,GO:1902593,1.6310e-01,6.3000e+01
IMP_SCORE,3637,GO:0070344,1.6305e-01,2.0000e+00
IMP_SCORE,3638,GO:0016787,1.6305e-01,1.1470e+03
IMP_SCORE,3639,GO:0009247,1.6303e-01,1.8000e+01
IMP_SCORE,3640,GO:0005856,1.6299e-01,5.2400e+02
IMP_SCORE,3641,GO:0034504,1.6298e-01,4.7000e+01
IMP_SCORE,3642,GO:0051251,1.6297e-01,7.0000e+01
IMP_SCORE,3643,GO:0006596,1.6296e-01,2.4000e+01
IMP_SCORE,3644,GO:0007519,1.6295e-01,1.7000e+01
IMP_SCORE,3645,GO:0036094,1.6292e-01,8.2900e+02
IMP_SCORE,3646,GO:0015718,1.6290e-01,4.4000e+01
IMP_SCORE,3647,GO:2000586,1.6288e-01,3.0000e+00
IMP_SCORE,3648,GO:0032970,1.6286e-01,1.1300e+02
IMP_SCORE,3649,GO:0002479,1.6282e-01,6.4000e+01
IMP_SCORE,3650,GO:0031398,1.6281e-01,2.4000e+01
IMP_SCORE,3651,GO:0032844,1.6281e-01,1.4600e+02
IMP_SCORE,3652,GO:0050839,1.6281e-01,3.9800e+02
IMP_SCORE,3653,GO:0007162,1.6280e-01,8.5000e+01
IMP_SCORE,3654,GO:0070555,1.6276e-01,2.0000e+01
IMP_SCORE,3655,GO:1903578,1.6276e-01,7.0000e+00
IMP_SCORE,3656,GO:0090330,1.6263e-01,4.0000e+00
IMP_SCORE,3657,GO:0019674,1.6261e-01,2.6000e+01
IMP_SCORE,3658,GO:0007213,1.6260e-01,2.5000e+01
IMP_SCORE,3659,GO:0019752,1.6258e-01,2.6000e+02
IMP_SCORE,3660,GO:0051259,1.6258e-01,2.4500e+02
IMP_SCORE,3661,GO:0003725,1.6258e-01,8.1000e+01
IMP_SCORE,3662,GO:0050764,1.6254e-01,3.2000e+01
IMP_SCORE,3663,GO:0006757,1.6251e-01,1.6000e+01
IMP_SCORE,3664,GO:0048519,1.6251e-01,8.9900e+02
IMP_SCORE,3665,GO:0051561,1.6240e-01,1.6000e+01
IMP_SCORE,3666,GO:0001505,1.6239e-01,7.3000e+01
IMP_SCORE,3667,GO:0030002,1.6237e-01,6.0000e+00
IMP_SCORE,3668,GO:0060384,1.6236e-01,2.4000e+01
IMP_SCORE,3669,GO:0002040,1.6234e-01,2.4000e+01
IMP_SCORE,3670,GO:0035725,1.6233e-01,3.6000e+01
IMP_SCORE,3671,GO:0010604,1.6228e-01,4.1200e+02
IMP_SCORE,3672,GO:0046933,1.6227e-01,2.0000e+00
IMP_SCORE,3673,GO:0048813,1.6226e-01,2.1000e+01
IMP_SCORE,3674,GO:0070013,1.6225e-01,4.2800e+02
IMP_SCORE,3675,GO:0030800,1.6224e-01,9.0000e+00
IMP_SCORE,3676,GO:2000058,1.6222e-01,1.0000e+01
IMP_SCORE,3677,GO:0016835,1.6221e-01,1.3300e+02
IMP_SCORE,3678,GO:0038096,1.6221e-01,3.0000e+01
IMP_SCORE,3679,GO:0004842,1.6211e-01,1.7100e+02
IMP_SCORE,3680,GO:2000351,1.6208e-01,2.0000e+01
IMP_SCORE,3681,GO:0051766,1.6207e-01,2.0000e+01
IMP_SCORE,3682,GO:0055001,1.6206e-01,3.5000e+01
IMP_SCORE,3683,GO:0016831,1.6203e-01,3.4000e+01
IMP_SCORE,3684,GO:0002377,1.6199e-01,1.0000e+01
IMP_SCORE,3685,GO:0016891,1.6198e-01,3.0000e+01
IMP_SCORE,3686,GO:0005913,1.6186e-01,8.2000e+01
IMP_SCORE,3687,GO:0010948,1.6180e-01,4.7000e+01
IMP_SCORE,3688,GO:0000988,1.6180e-01,1.5800e+02
IMP_SCORE,3689,GO:0022411,1.6179e-01,1.6100e+02
IMP_SCORE,3690,GO:0099503,1.6178e-01,2.3000e+02
IMP_SCORE,3691,GO:0050794,1.6178e-01,1.0680e+03
IMP_SCORE,3692,GO:0000394,1.6174e-01,8.0000e+00
IMP_SCORE,3693,GO:0043269,1.6171e-01,1.8500e+02
IMP_SCORE,3694,GO:0010155,1.6165e-01,3.0000e+00
IMP_SCORE,3695,GO:1990204,1.6164e-01,5.5000e+01
IMP_SCORE,3696,GO:0046700,1.6162e-01,1.3100e+02
IMP_SCORE,3697,GO:1904705,1.6155e-01,1.1000e+01
IMP_SCORE,3698,GO:0010941,1.6152e-01,4.4400e+02
IMP_SCORE,3699,GO:0035327,1.6151e-01,9.0000e+00
IMP_SCORE,3700,GO:0051146,1.6150e-01,8.0000e+00
IMP_SCORE,3701,GO:0002686,1.6147e-01,2.1000e+01
IMP_SCORE,3702,GO:0098542,1.6144e-01,1.5500e+02
IMP_SCORE,3703,GO:0051960,1.6142e-01,2.2700e+02
IMP_SCORE,3704,GO:0031579,1.6141e-01,1.0000e+01
IMP_SCORE,3705,GO:0070830,1.6139e-01,3.7000e+01
IMP_SCORE,3706,GO:1902572,1.6138e-01,8.0000e+00
IMP_SCORE,3707,GO:0035268,1.6133e-01,1.3000e+01
IMP_SCORE,3708,GO:0051184,1.6128e-01,1.6000e+01
IMP_SCORE,3709,GO:0043252,1.6120e-01,5.1000e+01
IMP_SCORE,3710,GO:0009179,1.6119e-01,3.3000e+01
IMP_SCORE,3711,GO:0007173,1.6118e-01,3.3000e+01
IMP_SCORE,3712,GO:0008527,1.6117e-01,2.7000e+01
IMP_SCORE,3713,GO:0051128,1.6116e-01,6.9600e+02
IMP_SCORE,3714,GO:1901606,1.6115e-01,9.1000e+01
IMP_SCORE,3715,GO:0045793,1.6113e-01,3.0000e+01
IMP_SCORE,3716,GO:0009260,1.6112e-01,1.4000e+01
IMP_SCORE,3717,GO:0002831,1.6110e-01,6.0000e+01
IMP_SCORE,3718,GO:0004872,1.6105e-01,6.1000e+02
IMP_SCORE,3719,GO:1901623,1.6102e-01,1.5000e+01
IMP_SCORE,3720,GO:0072073,1.6099e-01,2.7000e+01
IMP_SCORE,3721,GO:0007029,1.6094e-01,8.0000e+00
IMP_SCORE,3722,GO:0051056,1.6091e-01,1.2100e+02
IMP_SCORE,3723,GO:0040011,1.6084e-01,4.3500e+02
IMP_SCORE,3724,GO:1990777,1.6070e-01,4.0000e+01
IMP_SCORE,3725,GO:0031023,1.6069e-01,3.0000e+01
IMP_SCORE,3726,GO:0005875,1.6064e-01,8.3000e+01
IMP_SCORE,3727,GO:0061135,1.6064e-01,7.7000e+01
IMP_SCORE,3728,GO:0010648,1.6061e-01,3.2800e+02
IMP_SCORE,3729,GO:0031974,1.6055e-01,4.5300e+02
IMP_SCORE,3730,GO:0009948,1.6053e-01,3.1000e+01
IMP_SCORE,3731,GO:0030819,1.6047e-01,1.5000e+01
IMP_SCORE,3732,GO:0044281,1.6045e-01,4.4500e+02
IMP_SCORE,3733,GO:0006984,1.6043e-01,1.6000e+01
IMP_SCORE,3734,GO:0070234,1.6038e-01,1.0000e+01
IMP_SCORE,3735,GO:0019725,1.6038e-01,2.3800e+02
IMP_SCORE,3736,GO:0022892,1.6034e-01,3.5700e+02
IMP_SCORE,3737,GO:0046496,1.6031e-01,5.0000e+01
IMP_SCORE,3738,GO:0044248,1.6028e-01,5.1400e+02
IMP_SCORE,3739,GO:0007094,1.6027e-01,3.0000e+00
IMP_SCORE,3740,GO:0030228,1.6016e-01,3.4000e+01
IMP_SCORE,3741,GO:0006658,1.6014e-01,2.0000e+01
IMP_SCORE,3742,GO:0072182,1.6014e-01,3.0000e+00
IMP_SCORE,3743,GO:0072661,1.6011e-01,8.0000e+00
IMP_SCORE,3744,GO:0008565,1.6009e-01,4.1000e+01
IMP_SCORE,3745,GO:0071617,1.6007e-01,7.0000e+00
IMP_SCORE,3746,GO:0031400,1.6006e-01,1.1600e+02
IMP_SCORE,3747,GO:1903039,1.6002e-01,6.3000e+01
IMP_SCORE,3748,GO:0072698,1.6000e-01,9.0000e+00
IMP_SCORE,3749,GO:0043271,1.5998e-01,2.5000e+01
IMP_SCORE,3750,GO:0048666,1.5991e-01,6.5000e+01
IMP_SCORE,3751,GO:0016790,1.5990e-01,3.6000e+01
IMP_SCORE,3752,GO:1900117,1.5988e-01,7.0000e+00
IMP_SCORE,3753,GO:0040012,1.5987e-01,2.2500e+02
IMP_SCORE,3754,GO:0005874,1.5987e-01,2.4100e+02
IMP_SCORE,3755,GO:0010803,1.5980e-01,3.1000e+01
IMP_SCORE,3756,GO:0032770,1.5977e-01,5.0000e+00
IMP_SCORE,3757,GO:0042219,1.5975e-01,1.8000e+01
IMP_SCORE,3758,GO:0050789,1.5960e-01,1.1260e+03
IMP_SCORE,3759,GO:0045840,1.5956e-01,8.0000e+00
IMP_SCORE,3760,GO:0021795,1.5944e-01,2.0000e+01
IMP_SCORE,3761,GO:0000183,1.5943e-01,5.0000e+00
IMP_SCORE,3762,GO:0071214,1.5934e-01,9.6000e+01
IMP_SCORE,3763,GO:0030529,1.5933e-01,3.0000e+02
IMP_SCORE,3764,GO:0016791,1.5933e-01,1.5500e+02
IMP_SCORE,3765,GO:0090407,1.5932e-01,1.5000e+02
IMP_SCORE,3766,GO:0043087,1.5927e-01,2.6500e+02
IMP_SCORE,3767,GO:0015807,1.5922e-01,2.8000e+01
IMP_SCORE,3768,GO:0042771,1.5921e-01,2.2000e+01
IMP_SCORE,3769,GO:2000045,1.5920e-01,4.2000e+01
IMP_SCORE,3770,GO:0019215,1.5919e-01,1.5000e+01
IMP_SCORE,3771,GO:0051172,1.5918e-01,2.3100e+02
IMP_SCORE,3772,GO:0031325,1.5907e-01,4.2100e+02
IMP_SCORE,3773,GO:0034314,1.5905e-01,1.1000e+01
IMP_SCORE,3774,GO:0097435,1.5904e-01,1.4700e+02
IMP_SCORE,3775,GO:0005102,1.5903e-01,8.7400e+02
IMP_SCORE,3776,GO:0044772,1.5902e-01,8.6000e+01
IMP_SCORE,3777,GO:0010494,1.5901e-01,2.2000e+01
IMP_SCORE,3778,GO:0032732,1.5901e-01,1.5000e+01
IMP_SCORE,3779,GO:0045598,1.5901e-01,4.1000e+01
IMP_SCORE,3780,GO:0030163,1.5893e-01,1.2600e+02
IMP_SCORE,3781,GO:0042593,1.5892e-01,5.8000e+01
IMP_SCORE,3782,GO:0016645,1.5892e-01,5.6000e+01
IMP_SCORE,3783,GO:1903522,1.5887e-01,9.4000e+01
IMP_SCORE,3784,GO:0007006,1.5886e-01,4.3000e+01
IMP_SCORE,3785,GO:0005516,1.5885e-01,4.5500e+02
IMP_SCORE,3786,GO:0060627,1.5884e-01,1.4200e+02
IMP_SCORE,3787,GO:0050670,1.5883e-01,6.8000e+01
IMP_SCORE,3788,GO:0015081,1.5880e-01,5.3000e+01
IMP_SCORE,3789,GO:0051640,1.5877e-01,1.2300e+02
IMP_SCORE,3790,GO:0042574,1.5876e-01,9.0000e+00
IMP_SCORE,3791,GO:0044236,1.5875e-01,3.1000e+01
IMP_SCORE,3792,GO:0048872,1.5873e-01,4.2000e+01
IMP_SCORE,3793,GO:0048518,1.5872e-01,9.1700e+02
IMP_SCORE,3794,GO:0030258,1.5866e-01,1.1900e+02
IMP_SCORE,3795,GO:0060089,1.5864e-01,6.4600e+02
IMP_SCORE,3796,GO:0008380,1.5863e-01,1.0700e+02
IMP_SCORE,3797,GO:0051233,1.5863e-01,2.9000e+01
IMP_SCORE,3798,GO:0006915,1.5861e-01,3.7200e+02
IMP_SCORE,3799,GO:0090197,1.5859e-01,8.0000e+00
IMP_SCORE,3800,GO:0005242,1.5855e-01,4.4000e+01
IMP_SCORE,3801,GO:0032924,1.5854e-01,7.0000e+00
IMP_SCORE,3802,GO:0010324,1.5850e-01,3.7000e+01
IMP_SCORE,3803,GO:0042802,1.5844e-01,1.2080e+03
IMP_SCORE,3804,GO:0007610,1.5843e-01,2.5300e+02
IMP_SCORE,3805,GO:0070925,1.5841e-01,1.8100e+02
IMP_SCORE,3806,GO:0035587,1.5838e-01,2.7000e+01
IMP_SCORE,3807,GO:0042993,1.5836e-01,1.3000e+01
IMP_SCORE,3808,GO:1900424,1.5834e-01,6.0000e+00
IMP_SCORE,3809,GO:0046326,1.5833e-01,2.9000e+01
IMP_SCORE,3810,GO:0019438,1.5830e-01,2.4600e+02
IMP_SCORE,3811,GO:0016581,1.5827e-01,1.4000e+01
IMP_SCORE,3812,GO:0009161,1.5826e-01,4.4000e+01
IMP_SCORE,3813,GO:0008235,1.5822e-01,5.7000e+01
IMP_SCORE,3814,GO:0004930,1.5818e-01,2.0500e+02
IMP_SCORE,3815,GO:0042246,1.5817e-01,4.9000e+01
IMP_SCORE,3816,GO:0051049,1.5814e-01,4.7000e+02
IMP_SCORE,3817,GO:0006275,1.5814e-01,3.7000e+01
IMP_SCORE,3818,GO:0045453,1.5812e-01,1.1000e+01
IMP_SCORE,3819,GO:0044237,1.5810e-01,9.1300e+02
IMP_SCORE,3820,GO:0046519,1.5810e-01,8.0000e+00
IMP_SCORE,3821,GO:0006625,1.5808e-01,7.0000e+00
IMP_SCORE,3822,GO:0045765,1.5801e-01,9.0000e+01
IMP_SCORE,3823,GO:0010832,1.5801e-01,1.5000e+01
IMP_SCORE,3824,GO:0006952,1.5799e-01,5.4200e+02
IMP_SCORE,3825,GO:0060033,1.5798e-01,7.0000e+00
IMP_SCORE,3826,GO:0044724,1.5796e-01,7.8000e+01
IMP_SCORE,3827,GO:0034104,1.5794e-01,1.6000e+01
IMP_SCORE,3828,GO:0042613,1.5789e-01,1.1000e+01
IMP_SCORE,3829,GO:0036211,1.5787e-01,6.6100e+02
IMP_SCORE,3830,GO:0051252,1.5782e-01,3.2200e+02
IMP_SCORE,3831,GO:0019219,1.5775e-01,3.8900e+02
IMP_SCORE,3832,GO:0019899,1.5767e-01,9.0600e+02
IMP_SCORE,3833,GO:0055114,1.5761e-01,4.9200e+02
IMP_SCORE,3834,GO:0016638,1.5760e-01,2.2000e+01
IMP_SCORE,3835,GO:0001105,1.5753e-01,2.4000e+01
IMP_SCORE,3836,GO:1905476,1.5753e-01,1.6000e+01
IMP_SCORE,3837,GO:0005547,1.5750e-01,3.5000e+01
IMP_SCORE,3838,GO:0097028,1.5742e-01,1.8000e+01
IMP_SCORE,3839,GO:0060425,1.5739e-01,6.0000e+00
IMP_SCORE,3840,GO:0001101,1.5732e-01,9.6000e+01
IMP_SCORE,3841,GO:0015106,1.5728e-01,1.6000e+01
IMP_SCORE,3842,GO:0050807,1.5726e-01,6.9000e+01
IMP_SCORE,3843,GO:0021794,1.5724e-01,6.0000e+00
IMP_SCORE,3844,GO:0046578,1.5717e-01,1.0800e+02
IMP_SCORE,3845,GO:0045907,1.5714e-01,7.0000e+00
IMP_SCORE,3846,GO:0005911,1.5714e-01,3.0400e+02
IMP_SCORE,3847,GO:0010107,1.5713e-01,3.9000e+01
IMP_SCORE,3848,GO:0044255,1.5712e-01,3.0900e+02
IMP_SCORE,3849,GO:0048534,1.5702e-01,6.0000e+01
IMP_SCORE,3850,GO:0006790,1.5702e-01,2.0100e+02
IMP_SCORE,3851,GO:0002708,1.5701e-01,2.1000e+01
IMP_SCORE,3852,GO:0043277,1.5700e-01,2.3000e+01
IMP_SCORE,3853,GO:0005507,1.5697e-01,4.5000e+01
IMP_SCORE,3854,GO:0031646,1.5696e-01,1.4000e+01
IMP_SCORE,3855,GO:0042572,1.5696e-01,2.0000e+01
IMP_SCORE,3856,GO:0016836,1.5694e-01,1.5600e+02
IMP_SCORE,3857,GO:0006103,1.5693e-01,1.4000e+01
IMP_SCORE,3858,GO:0051052,1.5692e-01,9.0000e+01
IMP_SCORE,3859,GO:0072332,1.5687e-01,2.5000e+01
IMP_SCORE,3860,GO:0045087,1.5683e-01,2.4000e+02
IMP_SCORE,3861,GO:0046834,1.5682e-01,4.2000e+01
IMP_SCORE,3862,GO:0010460,1.5681e-01,4.0000e+00
IMP_SCORE,3863,GO:0043086,1.5675e-01,2.4600e+02
IMP_SCORE,3864,GO:0002250,1.5673e-01,1.9800e+02
IMP_SCORE,3865,GO:0006721,1.5666e-01,5.2000e+01
IMP_SCORE,3866,GO:0048663,1.5654e-01,1.4000e+01
IMP_SCORE,3867,GO:0000725,1.5654e-01,2.0000e+01
IMP_SCORE,3868,GO:0015078,1.5653e-01,3.1000e+01
IMP_SCORE,3869,GO:0045766,1.5651e-01,5.9000e+01
IMP_SCORE,3870,GO:0036003,1.5650e-01,5.0000e+00
IMP_SCORE,3871,GO:1900449,1.5647e-01,1.9000e+01
IMP_SCORE,3872,GO:0071822,1.5647e-01,4.6500e+02
IMP_SCORE,3873,GO:0044711,1.5646e-01,3.2600e+02
IMP_SCORE,3874,GO:0030331,1.5646e-01,2.9000e+01
IMP_SCORE,3875,GO:0045786,1.5644e-01,1.7200e+02
IMP_SCORE,3876,GO:0089711,1.5635e-01,7.0000e+00
IMP_SCORE,3877,GO:0016337,1.5634e-01,1.5100e+02
IMP_SCORE,3878,GO:0004520,1.5633e-01,1.9000e+01
IMP_SCORE,3879,GO:0007597,1.5629e-01,2.1000e+01
IMP_SCORE,3880,GO:1905331,1.5627e-01,7.0000e+00
IMP_SCORE,3881,GO:0008406,1.5624e-01,2.8000e+01
IMP_SCORE,3882,GO:0050865,1.5623e-01,1.2400e+02
IMP_SCORE,3883,GO:0044773,1.5622e-01,1.8000e+01
IMP_SCORE,3884,GO:0010001,1.5621e-01,6.2000e+01
IMP_SCORE,3885,GO:0035250,1.5621e-01,2.0000e+01
IMP_SCORE,3886,GO:0051875,1.5619e-01,7.0000e+00
IMP_SCORE,3887,GO:0070293,1.5616e-01,8.0000e+00
IMP_SCORE,3888,GO:0009214,1.5616e-01,6.0000e+00
IMP_SCORE,3889,GO:0004527,1.5615e-01,2.9000e+01
IMP_SCORE,3890,GO:0010720,1.5608e-01,1.1600e+02
IMP_SCORE,3891,GO:0048598,1.5605e-01,1.6000e+02
IMP_SCORE,3892,GO:0048583,1.5604e-01,8.1700e+02
IMP_SCORE,3893,GO:0051770,1.5598e-01,2.0000e+00
IMP_SCORE,3894,GO:0043648,1.5596e-01,7.9000e+01
IMP_SCORE,3895,GO:0030522,1.5591e-01,3.7000e+01
IMP_SCORE,3896,GO:0060746,1.5590e-01,3.1000e+01
IMP_SCORE,3897,GO:0006950,1.5589e-01,9.6100e+02
IMP_SCORE,3898,GO:0016208,1.5586e-01,1.5000e+01
IMP_SCORE,3899,GO:0071616,1.5586e-01,6.1000e+01
IMP_SCORE,3900,GO:0040023,1.5584e-01,1.6000e+01
IMP_SCORE,3901,GO:0008395,1.5583e-01,2.0000e+01
IMP_SCORE,3902,GO:1902222,1.5581e-01,2.7000e+01
IMP_SCORE,3903,GO:0009889,1.5572e-01,4.4000e+02
IMP_SCORE,3904,GO:1903432,1.5570e-01,5.0000e+00
IMP_SCORE,3905,GO:0044448,1.5568e-01,5.6000e+01
IMP_SCORE,3906,GO:0086002,1.5565e-01,7.0000e+00
IMP_SCORE,3907,GO:0010647,1.5561e-01,3.2400e+02
IMP_SCORE,3908,GO:0099568,1.5558e-01,1.7100e+02
IMP_SCORE,3909,GO:0005544,1.5557e-01,4.5000e+01
IMP_SCORE,3910,GO:0045117,1.5555e-01,1.9000e+01
IMP_SCORE,3911,GO:0031331,1.5554e-01,8.2000e+01
IMP_SCORE,3912,GO:1901800,1.5553e-01,3.0000e+01
IMP_SCORE,3913,GO:0090630,1.5552e-01,3.9000e+01
IMP_SCORE,3914,GO:0000982,1.5551e-01,9.0000e+01
IMP_SCORE,3915,GO:1900004,1.5547e-01,7.0000e+00
IMP_SCORE,3916,GO:1904353,1.5545e-01,2.2000e+01
IMP_SCORE,3917,GO:1903827,1.5545e-01,1.5800e+02
IMP_SCORE,3918,GO:0006805,1.5538e-01,1.3000e+02
IMP_SCORE,3919,GO:1902578,1.5535e-01,5.3900e+02
IMP_SCORE,3920,GO:0070997,1.5530e-01,2.2000e+01
IMP_SCORE,3921,GO:0045202,1.5529e-01,2.5500e+02
IMP_SCORE,3922,GO:0016894,1.5528e-01,3.6000e+01
IMP_SCORE,3923,GO:0035036,1.5527e-01,4.3000e+01
IMP_SCORE,3924,GO:0051603,1.5525e-01,1.3800e+02
IMP_SCORE,3925,GO:0060325,1.5521e-01,4.1000e+01
IMP_SCORE,3926,GO:0051186,1.5517e-01,1.7800e+02
IMP_SCORE,3927,GO:0032332,1.5515e-01,9.0000e+00
IMP_SCORE,3928,GO:1901575,1.5514e-01,4.7400e+02
IMP_SCORE,3929,GO:0032103,1.5509e-01,8.2000e+01
IMP_SCORE,3930,GO:0019882,1.5501e-01,1.3200e+02
IMP_SCORE,3931,GO:0007167,1.5501e-01,2.3900e+02
IMP_SCORE,3932,GO:0016032,1.5501e-01,2.5900e+02
IMP_SCORE,3933,GO:0001558,1.5499e-01,1.7700e+02
IMP_SCORE,3934,GO:0019433,1.5491e-01,1.3000e+01
IMP_SCORE,3935,GO:0007009,1.5489e-01,1.4200e+02
IMP_SCORE,3936,GO:0031683,1.5488e-01,1.8000e+01
IMP_SCORE,3937,GO:0003676,1.5485e-01,1.0020e+03
IMP_SCORE,3938,GO:0098791,1.5484e-01,1.2200e+02
IMP_SCORE,3939,GO:0097367,1.5481e-01,7.2500e+02
IMP_SCORE,3940,GO:0090329,1.5475e-01,2.5000e+01
IMP_SCORE,3941,GO:1900371,1.5475e-01,2.3000e+01
IMP_SCORE,3942,GO:2000641,1.5470e-01,1.0000e+01
IMP_SCORE,3943,GO:0009892,1.5465e-01,4.6600e+02
IMP_SCORE,3944,GO:0005891,1.5465e-01,3.3000e+01
IMP_SCORE,3945,GO:0098662,1.5461e-01,1.3600e+02
IMP_SCORE,3946,GO:0097191,1.5460e-01,2.8000e+01
IMP_SCORE,3947,GO:0002260,1.5455e-01,2.2000e+01
IMP_SCORE,3948,GO:0032559,1.5451e-01,3.5300e+02
IMP_SCORE,3949,GO:0030134,1.5449e-01,2.1000e+01
IMP_SCORE,3950,GO:0070727,1.5445e-01,2.8900e+02
IMP_SCORE,3951,GO:0016769,1.5443e-01,4.7000e+01
IMP_SCORE,3952,GO:0045861,1.5441e-01,8.8000e+01
IMP_SCORE,3953,GO:0005766,1.5440e-01,1.4000e+01
IMP_SCORE,3954,GO:0009987,1.5433e-01,1.1060e+03
IMP_SCORE,3955,GO:0032481,1.5432e-01,3.5000e+01
IMP_SCORE,3956,GO:0016052,1.5431e-01,8.7000e+01
IMP_SCORE,3957,GO:0006004,1.5428e-01,3.1000e+01
IMP_SCORE,3958,GO:0031463,1.5428e-01,1.4000e+01
IMP_SCORE,3959,GO:0008238,1.5428e-01,1.4200e+02
IMP_SCORE,3960,GO:0005759,1.5427e-01,1.8100e+02
IMP_SCORE,3961,GO:0042826,1.5426e-01,7.7000e+01
IMP_SCORE,3962,GO:0031093,1.5425e-01,5.4000e+01
IMP_SCORE,3963,GO:0006637,1.5425e-01,6.5000e+01
IMP_SCORE,3964,GO:0000228,1.5425e-01,2.3000e+01
IMP_SCORE,3965,GO:0048011,1.5419e-01,1.5000e+01
IMP_SCORE,3966,GO:0010661,1.5418e-01,4.0000e+00
IMP_SCORE,3967,GO:0001516,1.5413e-01,1.6000e+01
IMP_SCORE,3968,GO:0032526,1.5412e-01,5.3000e+01
IMP_SCORE,3969,GO:0007007,1.5411e-01,8.0000e+00
IMP_SCORE,3970,GO:0006163,1.5400e-01,7.7000e+01
IMP_SCORE,3971,GO:0006873,1.5400e-01,1.5400e+02
IMP_SCORE,3972,GO:0043484,1.5399e-01,4.4000e+01
IMP_SCORE,3973,GO:0019724,1.5397e-01,1.2000e+01
IMP_SCORE,3974,GO:0097730,1.5396e-01,1.7000e+01
IMP_SCORE,3975,GO:0048731,1.5393e-01,5.2100e+02
IMP_SCORE,3976,GO:0097223,1.5392e-01,1.0000e+02
IMP_SCORE,3977,GO:0046685,1.5388e-01,2.4000e+01
IMP_SCORE,3978,GO:2001269,1.5388e-01,2.0000e+00
IMP_SCORE,3979,GO:0004540,1.5384e-01,7.0000e+01
IMP_SCORE,3980,GO:0099529,1.5379e-01,9.0000e+00
IMP_SCORE,3981,GO:2000193,1.5378e-01,9.0000e+00
IMP_SCORE,3982,GO:0050728,1.5369e-01,3.3000e+01
IMP_SCORE,3983,GO:0009141,1.5367e-01,4.0000e+01
IMP_SCORE,3984,GO:0045296,1.5366e-01,3.2100e+02
IMP_SCORE,3985,GO:0002227,1.5361e-01,9.0000e+00
IMP_SCORE,3986,GO:0009314,1.5355e-01,1.4800e+02
IMP_SCORE,3987,GO:0010226,1.5350e-01,7.0000e+00
IMP_SCORE,3988,GO:0030162,1.5348e-01,1.8200e+02
IMP_SCORE,3989,GO:1901566,1.5348e-01,2.7400e+02
IMP_SCORE,3990,GO:0016887,1.5347e-01,1.4100e+02
IMP_SCORE,3991,GO:0015215,1.5344e-01,7.0000e+00
IMP_SCORE,3992,GO:0003012,1.5343e-01,1.1400e+02
IMP_SCORE,3993,GO:0023023,1.5341e-01,3.1000e+01
IMP_SCORE,3994,GO:0019637,1.5337e-01,2.8300e+02
IMP_SCORE,3995,GO:0010605,1.5330e-01,3.5400e+02
IMP_SCORE,3996,GO:0030031,1.5325e-01,1.2400e+02
IMP_SCORE,3997,GO:0007051,1.5323e-01,4.9000e+01
IMP_SCORE,3998,GO:0044743,1.5316e-01,2.0000e+01
IMP_SCORE,3999,GO:0044798,1.5312e-01,3.1000e+01
IMP_SCORE,4000,GO:0019058,1.5309e-01,2.0000e+00
IMP_SCORE,4001,GO:0001932,1.5307e-01,2.4800e+02
IMP_SCORE,4002,GO:0031907,1.5297e-01,3.4000e+01
IMP_SCORE,4003,GO:0008637,1.5292e-01,2.6000e+01
IMP_SCORE,4004,GO:0016810,1.5290e-01,1.3700e+02
IMP_SCORE,4005,GO:0050776,1.5289e-01,3.2200e+02
IMP_SCORE,4006,GO:0099081,1.5288e-01,3.2900e+02
IMP_SCORE,4007,GO:0007271,1.5285e-01,1.6000e+01
IMP_SCORE,4008,GO:0071806,1.5282e-01,2.3000e+01
IMP_SCORE,4009,GO:0001085,1.5280e-01,4.4000e+01
IMP_SCORE,4010,GO:1902600,1.5279e-01,2.8000e+01
IMP_SCORE,4011,GO:0048856,1.5278e-01,1.1910e+03
IMP_SCORE,4012,GO:0001678,1.5276e-01,3.9000e+01
IMP_SCORE,4013,GO:0034599,1.5273e-01,4.4000e+01
IMP_SCORE,4014,GO:0000768,1.5272e-01,1.6000e+01
IMP_SCORE,4015,GO:1903169,1.5269e-01,2.7000e+01
IMP_SCORE,4016,GO:0043531,1.5268e-01,2.6000e+01
IMP_SCORE,4017,GO:0016247,1.5265e-01,9.2000e+01
IMP_SCORE,4018,GO:0032373,1.5264e-01,1.3000e+01
IMP_SCORE,4019,GO:1901184,1.5262e-01,3.0000e+01
IMP_SCORE,4020,GO:0010646,1.5261e-01,5.8300e+02
IMP_SCORE,4021,GO:0043550,1.5259e-01,1.5000e+01
IMP_SCORE,4022,GO:0048639,1.5257e-01,3.6000e+01
IMP_SCORE,4023,GO:0051213,1.5255e-01,9.1000e+01
IMP_SCORE,4024,GO:2000188,1.5255e-01,8.0000e+00
IMP_SCORE,4025,GO:0006821,1.5254e-01,5.2000e+01
IMP_SCORE,4026,GO:0007010,1.5250e-01,3.0400e+02
IMP_SCORE,4027,GO:0035591,1.5246e-01,6.5000e+01
IMP_SCORE,4028,GO:2000785,1.5241e-01,7.0000e+00
IMP_SCORE,4029,GO:0004112,1.5239e-01,1.3000e+01
IMP_SCORE,4030,GO:0045820,1.5228e-01,3.0000e+00
IMP_SCORE,4031,GO:0045576,1.5226e-01,2.7000e+01
IMP_SCORE,4032,GO:0006855,1.5225e-01,1.5000e+01
IMP_SCORE,4033,GO:0014904,1.5223e-01,2.0000e+01
IMP_SCORE,4034,GO:0032402,1.5220e-01,1.0000e+01
IMP_SCORE,4035,GO:0044092,1.5213e-01,3.0800e+02
IMP_SCORE,4036,GO:0002699,1.5206e-01,5.3000e+01
IMP_SCORE,4037,GO:0032098,1.5204e-01,7.0000e+00
IMP_SCORE,4038,GO:0050662,1.5203e-01,1.4500e+02
IMP_SCORE,4039,GO:1901564,1.5202e-01,4.9100e+02
IMP_SCORE,4040,GO:0060191,1.5201e-01,3.4000e+01
IMP_SCORE,4041,GO:0061134,1.5198e-01,8.2000e+01
IMP_SCORE,4042,GO:0051130,1.5191e-01,3.2500e+02
IMP_SCORE,4043,GO:0046879,1.5190e-01,2.9000e+01
IMP_SCORE,4044,GO:0001671,1.5184e-01,2.8000e+01
IMP_SCORE,4045,GO:2000112,1.5178e-01,3.2300e+02
IMP_SCORE,4046,GO:0009185,1.5176e-01,3.6000e+01
IMP_SCORE,4047,GO:0000398,1.5172e-01,7.1000e+01
IMP_SCORE,4048,GO:0060571,1.5161e-01,7.0000e+00
IMP_SCORE,4049,GO:2000105,1.5157e-01,1.1000e+01
IMP_SCORE,4050,GO:0036152,1.5157e-01,5.8000e+01
IMP_SCORE,4051,GO:0015711,1.5156e-01,1.7800e+02
IMP_SCORE,4052,GO:0008305,1.5154e-01,4.4000e+01
IMP_SCORE,4053,GO:1901379,1.5153e-01,3.9000e+01
IMP_SCORE,4054,GO:0051338,1.5152e-01,1.7400e+02
IMP_SCORE,4055,GO:0071158,1.5150e-01,1.5000e+01
IMP_SCORE,4056,GO:0019538,1.5147e-01,8.7700e+02
IMP_SCORE,4057,GO:0006026,1.5146e-01,6.5000e+01
IMP_SCORE,4058,GO:0005521,1.5145e-01,1.3000e+01
IMP_SCORE,4059,GO:0060004,1.5145e-01,2.7000e+01
IMP_SCORE,4060,GO:1901363,1.5142e-01,1.2070e+03
IMP_SCORE,4061,GO:0030214,1.5139e-01,2.8000e+01
IMP_SCORE,4062,GO:0005254,1.5138e-01,4.8000e+01
IMP_SCORE,4063,GO:1901653,1.5138e-01,6.1000e+01
IMP_SCORE,4064,GO:0061035,1.5136e-01,2.5000e+01
IMP_SCORE,4065,GO:0022835,1.5134e-01,2.7000e+01
IMP_SCORE,4066,GO:0044265,1.5132e-01,1.4300e+02
IMP_SCORE,4067,GO:0021846,1.5131e-01,4.0000e+00
IMP_SCORE,4068,GO:0071704,1.5128e-01,8.8700e+02
IMP_SCORE,4069,GO:0043235,1.5128e-01,2.1400e+02
IMP_SCORE,4070,GO:0031252,1.5127e-01,1.4000e+01
IMP_SCORE,4071,GO:0016884,1.5127e-01,1.0000e+01
IMP_SCORE,4072,GO:1901136,1.5122e-01,9.4000e+01
IMP_SCORE,4073,GO:0009165,1.5122e-01,5.2000e+01
IMP_SCORE,4074,GO:0005741,1.5120e-01,1.0700e+02
IMP_SCORE,4075,GO:0042417,1.5120e-01,2.0000e+01
IMP_SCORE,4076,GO:1903320,1.5113e-01,4.1000e+01
IMP_SCORE,4077,GO:0008329,1.5112e-01,2.3000e+01
IMP_SCORE,4078,GO:0002376,1.5108e-01,6.5800e+02
IMP_SCORE,4079,GO:0071897,1.5105e-01,1.8000e+01
IMP_SCORE,4080,GO:0045761,1.5102e-01,1.4000e+01
IMP_SCORE,4081,GO:0016684,1.5097e-01,4.1000e+01
IMP_SCORE,4082,GO:0031326,1.5097e-01,4.2700e+02
IMP_SCORE,4083,GO:0044431,1.5094e-01,4.1400e+02
IMP_SCORE,4084,GO:0042359,1.5088e-01,1.0000e+01
IMP_SCORE,4085,GO:0042440,1.5084e-01,2.4000e+01
IMP_SCORE,4086,GO:0010556,1.5082e-01,3.4600e+02
IMP_SCORE,4087,GO:0043170,1.5081e-01,8.4500e+02
IMP_SCORE,4088,GO:0004721,1.5079e-01,9.8000e+01
IMP_SCORE,4089,GO:0015833,1.5079e-01,3.7600e+02
IMP_SCORE,4090,GO:0009148,1.5070e-01,3.0000e+00
IMP_SCORE,4091,GO:0001656,1.5066e-01,9.0000e+00
IMP_SCORE,4092,GO:0006336,1.5065e-01,8.0000e+00
IMP_SCORE,4093,GO:0001736,1.5064e-01,7.0000e+00
IMP_SCORE,4094,GO:0008152,1.5063e-01,1.1030e+03
IMP_SCORE,4095,GO:0055074,1.5063e-01,8.6000e+01
IMP_SCORE,4096,GO:0043039,1.5062e-01,1.3000e+01
IMP_SCORE,4097,GO:1902750,1.5060e-01,1.0000e+01
IMP_SCORE,4098,GO:0001911,1.5060e-01,8.0000e+00
IMP_SCORE,4099,GO:0001190,1.5057e-01,2.7000e+01
IMP_SCORE,4100,GO:0045892,1.5057e-01,1.6600e+02
IMP_SCORE,4101,GO:0031984,1.5057e-01,1.1900e+02
IMP_SCORE,4102,GO:0050772,1.5052e-01,1.5000e+01
IMP_SCORE,4103,GO:0098739,1.5051e-01,2.2000e+01
IMP_SCORE,4104,GO:0030291,1.5045e-01,2.6000e+01
IMP_SCORE,4105,GO:0018410,1.5037e-01,5.6000e+01
IMP_SCORE,4106,GO:0046473,1.5036e-01,1.8000e+01
IMP_SCORE,4107,GO:0051648,1.5031e-01,4.0000e+01
IMP_SCORE,4108,GO:0015669,1.5027e-01,1.1000e+01
IMP_SCORE,4109,GO:0002701,1.5024e-01,9.0000e+00
IMP_SCORE,4110,GO:0043488,1.5024e-01,4.8000e+01
IMP_SCORE,4111,GO:0034613,1.5023e-01,2.6800e+02
IMP_SCORE,4112,GO:1901685,1.5020e-01,2.1000e+01
IMP_SCORE,4113,GO:0006878,1.5007e-01,1.9000e+01
IMP_SCORE,4114,GO:0034766,1.5003e-01,1.1000e+01
IMP_SCORE,4115,GO:0006986,1.4997e-01,4.8000e+01
IMP_SCORE,4116,GO:1901361,1.4995e-01,1.3900e+02
IMP_SCORE,4117,GO:0006654,1.4994e-01,2.9000e+01
IMP_SCORE,4118,GO:0005604,1.4994e-01,1.5400e+02
IMP_SCORE,4119,GO:0015485,1.4990e-01,3.4000e+01
IMP_SCORE,4120,GO:0021819,1.4990e-01,1.3000e+01
IMP_SCORE,4121,GO:0006793,1.4989e-01,5.1000e+02
IMP_SCORE,4122,GO:0019730,1.4987e-01,6.5000e+01
IMP_SCORE,4123,GO:0005903,1.4986e-01,5.2000e+01
IMP_SCORE,4124,GO:0048532,1.4986e-01,2.0000e+01
IMP_SCORE,4125,GO:0090068,1.4980e-01,6.9000e+01
IMP_SCORE,4126,GO:0035580,1.4978e-01,4.7000e+01
IMP_SCORE,4127,GO:0033045,1.4977e-01,1.2000e+01
IMP_SCORE,4128,GO:0031060,1.4973e-01,3.0000e+01
IMP_SCORE,4129,GO:0006725,1.4971e-01,4.4600e+02
IMP_SCORE,4130,GO:0019395,1.4962e-01,4.9000e+01
IMP_SCORE,4131,GO:0005524,1.4957e-01,3.9200e+02
IMP_SCORE,4132,GO:0032268,1.4956e-01,4.2300e+02
IMP_SCORE,4133,GO:0072524,1.4955e-01,7.3000e+01
IMP_SCORE,4134,GO:0042402,1.4955e-01,5.7000e+01
IMP_SCORE,4135,GO:1902253,1.4953e-01,1.0000e+01
IMP_SCORE,4136,GO:0001614,1.4951e-01,3.3000e+01
IMP_SCORE,4137,GO:0051147,1.4951e-01,7.4000e+01
IMP_SCORE,4138,GO:0010468,1.4950e-01,4.6100e+02
IMP_SCORE,4139,GO:1903318,1.4950e-01,2.0000e+01
IMP_SCORE,4140,GO:0006887,1.4949e-01,1.8600e+02
IMP_SCORE,4141,GO:2000257,1.4948e-01,3.5000e+01
IMP_SCORE,4142,GO:0023061,1.4942e-01,6.2000e+01
IMP_SCORE,4143,GO:0035254,1.4941e-01,9.0000e+00
IMP_SCORE,4144,GO:0002523,1.4940e-01,1.7000e+01
IMP_SCORE,4145,GO:0006807,1.4940e-01,6.1100e+02
IMP_SCORE,4146,GO:0031012,1.4935e-01,3.9900e+02
IMP_SCORE,4147,GO:0061245,1.4934e-01,3.8000e+01
IMP_SCORE,4148,GO:1903507,1.4931e-01,1.8900e+02
IMP_SCORE,4149,GO:0044183,1.4930e-01,3.0000e+01
IMP_SCORE,4150,GO:0098862,1.4926e-01,5.6000e+01
IMP_SCORE,4151,GO:0000784,1.4924e-01,3.5000e+01
IMP_SCORE,4152,GO:0015630,1.4920e-01,1.5700e+02
IMP_SCORE,4153,GO:0003723,1.4919e-01,9.5000e+02
IMP_SCORE,4154,GO:1903859,1.4918e-01,2.1000e+01
IMP_SCORE,4155,GO:0051602,1.4917e-01,1.9000e+01
IMP_SCORE,4156,GO:1903047,1.4911e-01,2.3400e+02
IMP_SCORE,4157,GO:0071300,1.4910e-01,1.6000e+01
IMP_SCORE,4158,GO:0031328,1.4900e-01,2.5500e+02
IMP_SCORE,4159,GO:0043204,1.4897e-01,6.2000e+01
IMP_SCORE,4160,GO:0016311,1.4895e-01,1.7000e+02
IMP_SCORE,4161,GO:0000978,1.4894e-01,8.4000e+01
IMP_SCORE,4162,GO:0016055,1.4891e-01,9.6000e+01
IMP_SCORE,4163,GO:0030669,1.4889e-01,3.4000e+01
IMP_SCORE,4164,GO:0048878,1.4885e-01,2.7400e+02
IMP_SCORE,4165,GO:0019864,1.4883e-01,2.4000e+01
IMP_SCORE,4166,GO:0030898,1.4878e-01,7.0000e+00
IMP_SCORE,4167,GO:0042455,1.4878e-01,2.2000e+01
IMP_SCORE,4168,GO:1901216,1.4877e-01,2.6000e+01
IMP_SCORE,4169,GO:0005246,1.4875e-01,3.0000e+01
IMP_SCORE,4170,GO:0050706,1.4874e-01,7.0000e+00
IMP_SCORE,4171,GO:0030540,1.4871e-01,1.3000e+01
IMP_SCORE,4172,GO:0046500,1.4870e-01,2.3000e+01
IMP_SCORE,4173,GO:0040007,1.4865e-01,1.3600e+02
IMP_SCORE,4174,GO:0004175,1.4863e-01,2.6200e+02
IMP_SCORE,4175,GO:0022402,1.4861e-01,3.7600e+02
IMP_SCORE,4176,GO:0044243,1.4854e-01,3.4000e+01
IMP_SCORE,4177,GO:2001022,1.4851e-01,1.7000e+01
IMP_SCORE,4178,GO:0032878,1.4849e-01,6.0000e+00
IMP_SCORE,4179,GO:0097159,1.4849e-01,1.2170e+03
IMP_SCORE,4180,GO:0000050,1.4848e-01,7.0000e+00
IMP_SCORE,4181,GO:0042129,1.4847e-01,5.1000e+01
IMP_SCORE,4182,GO:0019887,1.4839e-01,7.7000e+01
IMP_SCORE,4183,GO:0009086,1.4838e-01,1.7000e+01
IMP_SCORE,4184,GO:0046456,1.4835e-01,3.1000e+01
IMP_SCORE,4185,GO:1990351,1.4834e-01,1.3300e+02
IMP_SCORE,4186,GO:0031644,1.4833e-01,3.1000e+01
IMP_SCORE,4187,GO:0006766,1.4833e-01,8.6000e+01
IMP_SCORE,4188,GO:0000479,1.4831e-01,7.0000e+00
IMP_SCORE,4189,GO:0006909,1.4826e-01,6.9000e+01
IMP_SCORE,4190,GO:0042590,1.4826e-01,7.9000e+01
IMP_SCORE,4191,GO:2001244,1.4823e-01,1.7000e+01
IMP_SCORE,4192,GO:0006541,1.4821e-01,1.6000e+01
IMP_SCORE,4193,GO:0033044,1.4820e-01,7.0000e+01
IMP_SCORE,4194,GO:0016197,1.4820e-01,1.3600e+02
IMP_SCORE,4195,GO:0032446,1.4819e-01,2.2200e+02
IMP_SCORE,4196,GO:0010812,1.4819e-01,2.6000e+01
IMP_SCORE,4197,GO:1901343,1.4818e-01,3.9000e+01
IMP_SCORE,4198,GO:0030832,1.4817e-01,6.3000e+01
IMP_SCORE,4199,GO:2000027,1.4814e-01,4.8000e+01
IMP_SCORE,4200,GO:0004950,1.4814e-01,2.2000e+01
IMP_SCORE,4201,GO:0008289,1.4813e-01,5.7500e+02
IMP_SCORE,4202,GO:0042101,1.4810e-01,8.0000e+00
IMP_SCORE,4203,GO:0044259,1.4809e-01,3.4000e+01
IMP_SCORE,4204,GO:0090303,1.4809e-01,2.8000e+01
IMP_SCORE,4205,GO:0061339,1.4809e-01,1.3000e+01
IMP_SCORE,4206,GO:0051261,1.4805e-01,2.4000e+01
IMP_SCORE,4207,GO:1905114,1.4805e-01,1.1900e+02
IMP_SCORE,4208,GO:0016493,1.4803e-01,8.0000e+00
IMP_SCORE,4209,GO:0000932,1.4799e-01,7.3000e+01
IMP_SCORE,4210,GO:0021675,1.4795e-01,2.5000e+01
IMP_SCORE,4211,GO:0048635,1.4795e-01,1.2000e+01
IMP_SCORE,4212,GO:0008015,1.4792e-01,3.5000e+01
IMP_SCORE,4213,GO:0035065,1.4786e-01,2.3000e+01
IMP_SCORE,4214,GO:0043009,1.4786e-01,5.4000e+01
IMP_SCORE,4215,GO:0003008,1.4784e-01,6.1400e+02
IMP_SCORE,4216,GO:0015298,1.4783e-01,2.0000e+01
IMP_SCORE,4217,GO:0034641,1.4782e-01,5.0000e+02
IMP_SCORE,4218,GO:0045936,1.4779e-01,1.4200e+02
IMP_SCORE,4219,GO:0006862,1.4775e-01,1.6000e+01
IMP_SCORE,4220,GO:0006955,1.4775e-01,5.5000e+02
IMP_SCORE,4221,GO:0015631,1.4775e-01,2.1400e+02
IMP_SCORE,4222,GO:0044728,1.4769e-01,1.1000e+01
IMP_SCORE,4223,GO:0061515,1.4769e-01,3.2000e+01
IMP_SCORE,4224,GO:0005776,1.4767e-01,5.7000e+01
IMP_SCORE,4225,GO:0001891,1.4765e-01,2.2000e+01
IMP_SCORE,4226,GO:0060271,1.4762e-01,7.0000e+01
IMP_SCORE,4227,GO:0008286,1.4755e-01,6.2000e+01
IMP_SCORE,4228,GO:0006464,1.4754e-01,6.2700e+02
IMP_SCORE,4229,GO:0003006,1.4751e-01,2.3200e+02
IMP_SCORE,4230,GO:0014887,1.4751e-01,7.0000e+00
IMP_SCORE,4231,GO:0048522,1.4750e-01,8.6200e+02
IMP_SCORE,4232,GO:0008156,1.4750e-01,2.3000e+01
IMP_SCORE,4233,GO:0030809,1.4746e-01,9.0000e+00
IMP_SCORE,4234,GO:0043650,1.4744e-01,6.0000e+00
IMP_SCORE,4235,GO:0051899,1.4742e-01,2.2000e+01
IMP_SCORE,4236,GO:0070233,1.4742e-01,1.9000e+01
IMP_SCORE,4237,GO:0042787,1.4735e-01,3.8000e+01
IMP_SCORE,4238,GO:0044070,1.4733e-01,3.7000e+01
IMP_SCORE,4239,GO:0044421,1.4732e-01,1.4370e+03
IMP_SCORE,4240,GO:1903426,1.4729e-01,2.2000e+01
IMP_SCORE,4241,GO:0001618,1.4728e-01,5.2000e+01
IMP_SCORE,4242,GO:0019904,1.4724e-01,5.0300e+02
IMP_SCORE,4243,GO:0050830,1.4723e-01,2.7000e+01
IMP_SCORE,4244,GO:0002190,1.4716e-01,7.0000e+00
IMP_SCORE,4245,GO:0017156,1.4715e-01,2.6000e+01
IMP_SCORE,4246,GO:0010939,1.4713e-01,1.3000e+01
IMP_SCORE,4247,GO:0007622,1.4707e-01,1.8000e+01
IMP_SCORE,4248,GO:0043933,1.4706e-01,5.6300e+02
IMP_SCORE,4249,GO:0032880,1.4690e-01,2.4200e+02
IMP_SCORE,4250,GO:0010857,1.4687e-01,3.0000e+01
IMP_SCORE,4251,GO:0002755,1.4686e-01,1.0000e+01
IMP_SCORE,4252,GO:0048513,1.4681e-01,5.1600e+02
IMP_SCORE,4253,GO:0045072,1.4674e-01,4.0000e+00
IMP_SCORE,4254,GO:0019233,1.4671e-01,2.3000e+01
IMP_SCORE,4255,GO:0033036,1.4665e-01,5.0800e+02
IMP_SCORE,4256,GO:0016671,1.4657e-01,1.0000e+01
IMP_SCORE,4257,GO:0051260,1.4650e-01,1.5600e+02
IMP_SCORE,4258,GO:0010881,1.4648e-01,2.0000e+00
IMP_SCORE,4259,GO:0046638,1.4644e-01,1.9000e+01
IMP_SCORE,4260,GO:0006461,1.4640e-01,3.9200e+02
IMP_SCORE,4261,GO:0006812,1.4640e-01,2.4400e+02
IMP_SCORE,4262,GO:0051341,1.4636e-01,2.4000e+01
IMP_SCORE,4263,GO:0099106,1.4636e-01,6.0000e+01
IMP_SCORE,4264,GO:0000902,1.4635e-01,6.1000e+01
IMP_SCORE,4265,GO:0042401,1.4633e-01,2.5000e+01
IMP_SCORE,4266,GO:0042581,1.4630e-01,2.0000e+01
IMP_SCORE,4267,GO:1901031,1.4630e-01,1.2000e+01
IMP_SCORE,4268,GO:0070160,1.4629e-01,1.5600e+02
IMP_SCORE,4269,GO:0031904,1.4628e-01,3.7000e+01
IMP_SCORE,4270,GO:0006310,1.4628e-01,6.5000e+01
IMP_SCORE,4271,GO:0006575,1.4625e-01,1.0800e+02
IMP_SCORE,4272,GO:0046677,1.4625e-01,1.9000e+01
IMP_SCORE,4273,GO:1903206,1.4622e-01,1.8000e+01
IMP_SCORE,4274,GO:0005925,1.4620e-01,2.4500e+02
IMP_SCORE,4275,GO:0002637,1.4620e-01,1.8000e+01
IMP_SCORE,4276,GO:0045746,1.4620e-01,2.4000e+01
IMP_SCORE,4277,GO:1903035,1.4620e-01,3.6000e+01
IMP_SCORE,4278,GO:0043154,1.4618e-01,2.5000e+01
IMP_SCORE,4279,GO:0016903,1.4617e-01,8.5000e+01
IMP_SCORE,4280,GO:0032555,1.4615e-01,4.5400e+02
IMP_SCORE,4281,GO:0046631,1.4613e-01,1.1000e+01
IMP_SCORE,4282,GO:0048664,1.4613e-01,1.0000e+01
IMP_SCORE,4283,GO:0060429,1.4609e-01,6.2000e+01
IMP_SCORE,4284,GO:0035774,1.4607e-01,1.6000e+01
IMP_SCORE,4285,GO:0090208,1.4606e-01,9.0000e+00
IMP_SCORE,4286,GO:0005509,1.4606e-01,7.4200e+02
IMP_SCORE,4287,GO:0046488,1.4606e-01,8.3000e+01
IMP_SCORE,4288,GO:0099513,1.4602e-01,2.7100e+02
IMP_SCORE,4289,GO:0090174,1.4599e-01,4.5000e+01
IMP_SCORE,4290,GO:0048608,1.4595e-01,7.8000e+01
IMP_SCORE,4291,GO:0009267,1.4588e-01,3.8000e+01
IMP_SCORE,4292,GO:0032501,1.4588e-01,1.1770e+03
IMP_SCORE,4293,GO:0005217,1.4585e-01,2.2000e+01
IMP_SCORE,4294,GO:0055003,1.4585e-01,2.0000e+00
IMP_SCORE,4295,GO:0002891,1.4582e-01,1.2000e+01
IMP_SCORE,4296,GO:0051057,1.4571e-01,1.5000e+01
IMP_SCORE,4297,GO:0005088,1.4570e-01,1.2600e+02
IMP_SCORE,4298,GO:0017171,1.4569e-01,2.1000e+02
IMP_SCORE,4299,GO:0014065,1.4563e-01,1.0000e+01
IMP_SCORE,4300,GO:0006063,1.4558e-01,2.0000e+01
IMP_SCORE,4301,GO:0043085,1.4554e-01,4.0100e+02
IMP_SCORE,4302,GO:0030684,1.4552e-01,3.9000e+01
IMP_SCORE,4303,GO:0007202,1.4545e-01,1.2000e+01
IMP_SCORE,4304,GO:0070011,1.4534e-01,3.3700e+02
IMP_SCORE,4305,GO:0030054,1.4533e-01,7.3200e+02
IMP_SCORE,4306,GO:0016538,1.4533e-01,1.1000e+01
IMP_SCORE,4307,GO:1903050,1.4531e-01,5.1000e+01
IMP_SCORE,4308,GO:0060395,1.4528e-01,1.9000e+01
IMP_SCORE,4309,GO:0015031,1.4525e-01,3.9000e+02
IMP_SCORE,4310,GO:0002066,1.4524e-01,1.0000e+01
IMP_SCORE,4311,GO:0010951,1.4522e-01,7.3000e+01
IMP_SCORE,4312,GO:0005234,1.4517e-01,1.7000e+01
IMP_SCORE,4313,GO:0098811,1.4513e-01,3.5000e+01
IMP_SCORE,4314,GO:2000378,1.4510e-01,2.2000e+01
IMP_SCORE,4315,GO:0050954,1.4506e-01,1.2900e+02
IMP_SCORE,4316,GO:0006295,1.4502e-01,6.0000e+00
IMP_SCORE,4317,GO:0006661,1.4502e-01,3.5000e+01
IMP_SCORE,4318,GO:1901362,1.4501e-01,2.9500e+02
IMP_SCORE,4319,GO:0002664,1.4500e-01,1.7000e+01
IMP_SCORE,4320,GO:0002028,1.4499e-01,6.1000e+01
IMP_SCORE,4321,GO:0015267,1.4496e-01,1.4800e+02
IMP_SCORE,4322,GO:0019198,1.4496e-01,2.9000e+01
IMP_SCORE,4323,GO:0004955,1.4490e-01,7.0000e+00
IMP_SCORE,4324,GO:0002863,1.4488e-01,6.0000e+00
IMP_SCORE,4325,GO:0051701,1.4484e-01,6.5000e+01
IMP_SCORE,4326,GO:0006629,1.4482e-01,4.0400e+02
IMP_SCORE,4327,GO:0030554,1.4473e-01,4.3400e+02
IMP_SCORE,4328,GO:0010927,1.4472e-01,2.4000e+01
IMP_SCORE,4329,GO:1902221,1.4468e-01,2.1000e+01
IMP_SCORE,4330,GO:0015698,1.4468e-01,8.0000e+01
IMP_SCORE,4331,GO:0010639,1.4467e-01,1.0400e+02
IMP_SCORE,4332,GO:0002495,1.4466e-01,7.9000e+01
IMP_SCORE,4333,GO:0006096,1.4464e-01,1.9000e+01
IMP_SCORE,4334,GO:0051179,1.4460e-01,1.0580e+03
IMP_SCORE,4335,GO:0005126,1.4457e-01,1.6000e+02
IMP_SCORE,4336,GO:0042147,1.4456e-01,4.3000e+01
IMP_SCORE,4337,GO:0000166,1.4453e-01,6.6100e+02
IMP_SCORE,4338,GO:0006067,1.4451e-01,7.3000e+01
IMP_SCORE,4339,GO:0030902,1.4449e-01,1.6000e+01
IMP_SCORE,4340,GO:0007026,1.4449e-01,1.5000e+01
IMP_SCORE,4341,GO:2000484,1.4448e-01,7.0000e+00
IMP_SCORE,4342,GO:0007188,1.4447e-01,6.6000e+01
IMP_SCORE,4343,GO:0046683,1.4446e-01,4.1000e+01
IMP_SCORE,4344,GO:0031327,1.4445e-01,2.3200e+02
IMP_SCORE,4345,GO:0072665,1.4440e-01,2.0000e+01
IMP_SCORE,4346,GO:0032982,1.4435e-01,1.7000e+01
IMP_SCORE,4347,GO:0006779,1.4435e-01,1.7000e+01
IMP_SCORE,4348,GO:0043536,1.4433e-01,9.0000e+00
IMP_SCORE,4349,GO:0042308,1.4433e-01,3.3000e+01
IMP_SCORE,4350,GO:0043687,1.4429e-01,7.2000e+01
IMP_SCORE,4351,GO:0051174,1.4428e-01,3.2400e+02
IMP_SCORE,4352,GO:0000975,1.4421e-01,1.7900e+02
IMP_SCORE,4353,GO:0019362,1.4421e-01,5.2000e+01
IMP_SCORE,4354,GO:0032722,1.4419e-01,2.4000e+01
IMP_SCORE,4355,GO:0008233,1.4412e-01,3.7400e+02
IMP_SCORE,4356,GO:0042995,1.4408e-01,8.7400e+02
IMP_SCORE,4357,GO:0016126,1.4403e-01,3.0000e+01
IMP_SCORE,4358,GO:0033013,1.4402e-01,3.3000e+01
IMP_SCORE,4359,GO:0010569,1.4400e-01,7.0000e+00
IMP_SCORE,4360,GO:0009123,1.4394e-01,5.4000e+01
IMP_SCORE,4361,GO:1903018,1.4394e-01,7.0000e+00
IMP_SCORE,4362,GO:0044419,1.4390e-01,3.6800e+02
IMP_SCORE,4363,GO:2000181,1.4388e-01,3.2000e+01
IMP_SCORE,4364,GO:0050890,1.4385e-01,1.3300e+02
IMP_SCORE,4365,GO:0098660,1.4381e-01,1.7000e+02
IMP_SCORE,4366,GO:0071637,1.4380e-01,1.3000e+01
IMP_SCORE,4367,GO:0030003,1.4380e-01,1.4400e+02
IMP_SCORE,4368,GO:0098661,1.4375e-01,5.3000e+01
IMP_SCORE,4369,GO:0060732,1.4375e-01,4.0000e+00
IMP_SCORE,4370,GO:0098609,1.4369e-01,2.7700e+02
IMP_SCORE,4371,GO:0000038,1.4364e-01,4.1000e+01
IMP_SCORE,4372,GO:0045851,1.4362e-01,2.7000e+01
IMP_SCORE,4373,GO:0018130,1.4362e-01,2.3600e+02
IMP_SCORE,4374,GO:0006720,1.4361e-01,6.8000e+01
IMP_SCORE,4375,GO:0090239,1.4361e-01,1.0000e+00
IMP_SCORE,4376,GO:0006820,1.4360e-01,2.3800e+02
IMP_SCORE,4377,GO:0032780,1.4359e-01,1.6000e+01
IMP_SCORE,4378,GO:0008236,1.4347e-01,1.9500e+02
IMP_SCORE,4379,GO:0017111,1.4346e-01,2.6100e+02
IMP_SCORE,4380,GO:0012501,1.4341e-01,4.3500e+02
IMP_SCORE,4381,GO:0071985,1.4338e-01,2.0000e+00
IMP_SCORE,4382,GO:0005924,1.4333e-01,2.4500e+02
IMP_SCORE,4383,GO:2000021,1.4330e-01,4.7000e+01
IMP_SCORE,4384,GO:0045211,1.4330e-01,1.3300e+02
IMP_SCORE,4385,GO:0032786,1.4324e-01,8.0000e+00
IMP_SCORE,4386,GO:0072009,1.4322e-01,1.5000e+01
IMP_SCORE,4387,GO:0065007,1.4317e-01,1.2750e+03
IMP_SCORE,4388,GO:0071675,1.4317e-01,1.5000e+01
IMP_SCORE,4389,GO:0071360,1.4306e-01,1.6000e+01
IMP_SCORE,4390,GO:0070914,1.4305e-01,1.5000e+01
IMP_SCORE,4391,GO:0044764,1.4304e-01,2.7000e+02
IMP_SCORE,4392,GO:1901616,1.4304e-01,3.7000e+01
IMP_SCORE,4393,GO:0016125,1.4303e-01,5.2000e+01
IMP_SCORE,4394,GO:1901360,1.4302e-01,4.7900e+02
IMP_SCORE,4395,GO:0048029,1.4302e-01,7.4000e+01
IMP_SCORE,4396,GO:0032835,1.4301e-01,7.0000e+00
IMP_SCORE,4397,GO:0070838,1.4301e-01,1.2200e+02
IMP_SCORE,4398,GO:0051020,1.4298e-01,1.9900e+02
IMP_SCORE,4399,GO:0033613,1.4296e-01,3.3000e+01
IMP_SCORE,4400,GO:0098552,1.4295e-01,2.4000e+02
IMP_SCORE,4401,GO:0050657,1.4294e-01,7.0000e+01
IMP_SCORE,4402,GO:0000097,1.4291e-01,2.3000e+01
IMP_SCORE,4403,GO:1902580,1.4290e-01,1.5900e+02
IMP_SCORE,4404,GO:0015749,1.4288e-01,2.8000e+01
IMP_SCORE,4405,GO:0006733,1.4288e-01,5.6000e+01
IMP_SCORE,4406,GO:1902476,1.4283e-01,5.2000e+01
IMP_SCORE,4407,GO:0006606,1.4282e-01,3.8000e+01
IMP_SCORE,4408,GO:0044430,1.4276e-01,5.9900e+02
IMP_SCORE,4409,GO:2000279,1.4276e-01,1.2000e+01
IMP_SCORE,4410,GO:0030888,1.4272e-01,2.0000e+01
IMP_SCORE,4411,GO:0090004,1.4271e-01,2.1000e+01
IMP_SCORE,4412,GO:0006703,1.4271e-01,2.1000e+01
IMP_SCORE,4413,GO:0016491,1.4269e-01,4.8700e+02
IMP_SCORE,4414,GO:0043922,1.4268e-01,3.0000e+00
IMP_SCORE,4415,GO:0008219,1.4267e-01,4.5400e+02
IMP_SCORE,4416,GO:0016570,1.4266e-01,9.0000e+01
IMP_SCORE,4417,GO:0021953,1.4264e-01,4.1000e+01
IMP_SCORE,4418,GO:0072666,1.4262e-01,8.0000e+00
IMP_SCORE,4419,GO:0005788,1.4261e-01,1.6200e+02
IMP_SCORE,4420,GO:0017076,1.4255e-01,4.6900e+02
IMP_SCORE,4421,GO:0005839,1.4240e-01,1.7000e+01
IMP_SCORE,4422,GO:0035637,1.4240e-01,3.0000e+01
IMP_SCORE,4423,GO:0051098,1.4236e-01,1.0600e+02
IMP_SCORE,4424,GO:0042578,1.4236e-01,2.5000e+02
IMP_SCORE,4425,GO:0016482,1.4233e-01,6.4000e+01
IMP_SCORE,4426,GO:0002440,1.4232e-01,2.0000e+01
IMP_SCORE,4427,GO:0003333,1.4226e-01,3.2000e+01
IMP_SCORE,4428,GO:0006508,1.4220e-01,4.1200e+02
IMP_SCORE,4429,GO:0046658,1.4220e-01,4.0000e+01
IMP_SCORE,4430,GO:0008081,1.4218e-01,4.4000e+01
IMP_SCORE,4431,GO:0033267,1.4218e-01,6.8000e+01
IMP_SCORE,4432,GO:0050885,1.4217e-01,3.9000e+01
IMP_SCORE,4433,GO:0007017,1.4215e-01,1.9900e+02
IMP_SCORE,4434,GO:0070161,1.4214e-01,3.5300e+02
IMP_SCORE,4435,GO:0009058,1.4213e-01,5.0100e+02
IMP_SCORE,4436,GO:0009617,1.4212e-01,1.1800e+02
IMP_SCORE,4437,GO:0099531,1.4208e-01,5.7000e+01
IMP_SCORE,4438,GO:0035455,1.4207e-01,2.5000e+01
IMP_SCORE,4439,GO:0046835,1.4206e-01,2.0000e+01
IMP_SCORE,4440,GO:0051223,1.4203e-01,1.8000e+02
IMP_SCORE,4441,GO:0002685,1.4200e-01,4.4000e+01
IMP_SCORE,4442,GO:0009649,1.4196e-01,2.1000e+01
IMP_SCORE,4443,GO:0045844,1.4191e-01,9.0000e+00
IMP_SCORE,4444,GO:0097164,1.4190e-01,1.5000e+02
IMP_SCORE,4445,GO:0044700,1.4178e-01,2.8700e+02
IMP_SCORE,4446,GO:0072507,1.4178e-01,1.0100e+02
IMP_SCORE,4447,GO:0050877,1.4173e-01,4.1600e+02
IMP_SCORE,4448,GO:0030182,1.4171e-01,8.0000e+01
IMP_SCORE,4449,GO:0017124,1.4168e-01,1.0300e+02
IMP_SCORE,4450,GO:0044815,1.4166e-01,2.7000e+01
IMP_SCORE,4451,GO:0065003,1.4166e-01,5.0300e+02
IMP_SCORE,4452,GO:0001759,1.4162e-01,2.0000e+00
IMP_SCORE,4453,GO:0030278,1.4161e-01,8.0000e+01
IMP_SCORE,4454,GO:0005901,1.4159e-01,2.6000e+01
IMP_SCORE,4455,GO:0008625,1.4158e-01,1.5000e+01
IMP_SCORE,4456,GO:0016817,1.4155e-01,3.2600e+02
IMP_SCORE,4457,GO:0006448,1.4154e-01,2.8000e+01
IMP_SCORE,4458,GO:0005372,1.4152e-01,3.2000e+01
IMP_SCORE,4459,GO:0016054,1.4147e-01,1.2600e+02
IMP_SCORE,4460,GO:0023052,1.4147e-01,3.1400e+02
IMP_SCORE,4461,GO:0032879,1.4146e-01,6.6300e+02
IMP_SCORE,4462,GO:0006956,1.4145e-01,4.3000e+01
IMP_SCORE,4463,GO:0034032,1.4145e-01,1.4000e+01
IMP_SCORE,4464,GO:0010608,1.4144e-01,1.1400e+02
IMP_SCORE,4465,GO:0051171,1.4144e-01,4.3500e+02
IMP_SCORE,4466,GO:0008283,1.4142e-01,3.4000e+02
IMP_SCORE,4467,GO:0035097,1.4140e-01,2.6000e+01
IMP_SCORE,4468,GO:0030509,1.4137e-01,1.8000e+01
IMP_SCORE,4469,GO:0031323,1.4136e-01,6.6600e+02
IMP_SCORE,4470,GO:0046794,1.4135e-01,8.0000e+00
IMP_SCORE,4471,GO:0042462,1.4135e-01,3.1000e+01
IMP_SCORE,4472,GO:0042756,1.4126e-01,3.0000e+00
IMP_SCORE,4473,GO:1902259,1.4122e-01,1.2000e+01
IMP_SCORE,4474,GO:0046907,1.4120e-01,4.0000e+02
IMP_SCORE,4475,GO:0044710,1.4118e-01,7.8300e+02
IMP_SCORE,4476,GO:0035176,1.4112e-01,5.6000e+01
IMP_SCORE,4477,GO:0060284,1.4105e-01,1.9700e+02
IMP_SCORE,4478,GO:0004467,1.4102e-01,1.1000e+01
IMP_SCORE,4479,GO:0006753,1.4097e-01,1.0800e+02
IMP_SCORE,4480,GO:0051895,1.4089e-01,1.0000e+01
IMP_SCORE,4481,GO:0006403,1.4086e-01,1.2000e+01
IMP_SCORE,4482,GO:1904950,1.4078e-01,8.6000e+01
IMP_SCORE,4483,GO:0042339,1.4070e-01,2.7000e+01
IMP_SCORE,4484,GO:0043409,1.4069e-01,4.5000e+01
IMP_SCORE,4485,GO:0002430,1.4066e-01,1.0000e+01
IMP_SCORE,4486,GO:0007520,1.4065e-01,2.8000e+01
IMP_SCORE,4487,GO:0005902,1.4062e-01,3.6000e+01
IMP_SCORE,4488,GO:0033043,1.4061e-01,3.0600e+02
IMP_SCORE,4489,GO:0044707,1.4059e-01,9.3100e+02
IMP_SCORE,4490,GO:0001750,1.4059e-01,3.1000e+01
IMP_SCORE,4491,GO:0016740,1.4058e-01,9.0900e+02
IMP_SCORE,4492,GO:0042102,1.4058e-01,2.2000e+01
IMP_SCORE,4493,GO:0006814,1.4053e-01,7.7000e+01
IMP_SCORE,4494,GO:0007224,1.4053e-01,4.4000e+01
IMP_SCORE,4495,GO:0015800,1.4050e-01,1.3000e+01
IMP_SCORE,4496,GO:0006886,1.4037e-01,2.4400e+02
IMP_SCORE,4497,GO:0046982,1.4035e-01,2.1500e+02
IMP_SCORE,4498,GO:0007034,1.4030e-01,3.8000e+01
IMP_SCORE,4499,GO:0008307,1.4021e-01,3.9000e+01
IMP_SCORE,4500,GO:0019693,1.4015e-01,6.4000e+01
IMP_SCORE,4501,GO:0006281,1.4013e-01,9.9000e+01
IMP_SCORE,4502,GO:0048512,1.4012e-01,2.4000e+01
IMP_SCORE,4503,GO:0038061,1.4012e-01,8.0000e+00
IMP_SCORE,4504,GO:0006693,1.4010e-01,2.7000e+01
IMP_SCORE,4505,GO:0015405,1.4005e-01,4.0000e+01
IMP_SCORE,4506,GO:1990904,1.3998e-01,2.4000e+02
IMP_SCORE,4507,GO:0007257,1.3989e-01,2.9000e+01
IMP_SCORE,4508,GO:0005793,1.3986e-01,5.0000e+01
IMP_SCORE,4509,GO:0098840,1.3977e-01,2.5000e+01
IMP_SCORE,4510,GO:0016801,1.3966e-01,4.7000e+01
IMP_SCORE,4511,GO:0006903,1.3963e-01,1.6000e+01
IMP_SCORE,4512,GO:0072527,1.3963e-01,3.0000e+01
IMP_SCORE,4513,GO:0070633,1.3960e-01,1.5000e+01
IMP_SCORE,4514,GO:0000377,1.3958e-01,7.2000e+01
IMP_SCORE,4515,GO:0006323,1.3941e-01,7.0000e+00
IMP_SCORE,4516,GO:0072663,1.3937e-01,8.0000e+00
IMP_SCORE,4517,GO:0070647,1.3932e-01,2.5600e+02
IMP_SCORE,4518,GO:0001227,1.3932e-01,5.9000e+01
IMP_SCORE,4519,GO:1903506,1.3930e-01,2.9400e+02
IMP_SCORE,4520,GO:0006996,1.3928e-01,7.1300e+02
IMP_SCORE,4521,GO:0006098,1.3923e-01,8.0000e+00
IMP_SCORE,4522,GO:0005158,1.3919e-01,1.8000e+01
IMP_SCORE,4523,GO:0006977,1.3918e-01,8.0000e+00
IMP_SCORE,4524,GO:0031034,1.3914e-01,9.0000e+00
IMP_SCORE,4525,GO:0010642,1.3912e-01,1.2000e+01
IMP_SCORE,4526,GO:0032549,1.3911e-01,1.6100e+02
IMP_SCORE,4527,GO:0051222,1.3906e-01,1.0500e+02
IMP_SCORE,4528,GO:0061512,1.3904e-01,9.0000e+00
IMP_SCORE,4529,GO:0014047,1.3898e-01,1.7000e+01
IMP_SCORE,4530,GO:0072593,1.3896e-01,4.6000e+01
IMP_SCORE,4531,GO:0030695,1.3893e-01,1.9300e+02
IMP_SCORE,4532,GO:0051301,1.3891e-01,1.7000e+02
IMP_SCORE,4533,GO:0002790,1.3890e-01,4.9000e+01
IMP_SCORE,4534,GO:0030594,1.3890e-01,3.7000e+01
IMP_SCORE,4535,GO:0030277,1.3884e-01,1.2000e+01
IMP_SCORE,4536,GO:0000989,1.3883e-01,1.7500e+02
IMP_SCORE,4537,GO:1902116,1.3881e-01,1.4000e+01
IMP_SCORE,4538,GO:0005768,1.3878e-01,3.3500e+02
IMP_SCORE,4539,GO:0097722,1.3878e-01,2.0000e+01
IMP_SCORE,4540,GO:1901265,1.3875e-01,6.4000e+02
IMP_SCORE,4541,GO:0042692,1.3857e-01,1.9000e+01
IMP_SCORE,4542,GO:1903649,1.3855e-01,1.1000e+01
IMP_SCORE,4543,GO:0042559,1.3855e-01,1.3000e+01
IMP_SCORE,4544,GO:0042310,1.3854e-01,8.0000e+00
IMP_SCORE,4545,GO:0031175,1.3850e-01,7.3000e+01
IMP_SCORE,4546,GO:0031124,1.3846e-01,2.6000e+01
IMP_SCORE,4547,GO:0006898,1.3845e-01,1.6700e+02
IMP_SCORE,4548,GO:0030123,1.3842e-01,3.0000e+00
IMP_SCORE,4549,GO:1902932,1.3831e-01,9.0000e+00
IMP_SCORE,4550,GO:0009888,1.3831e-01,2.9600e+02
IMP_SCORE,4551,GO:0044403,1.3823e-01,2.5500e+02
IMP_SCORE,4552,GO:0080090,1.3822e-01,5.5900e+02
IMP_SCORE,4553,GO:0001158,1.3816e-01,2.8000e+01
IMP_SCORE,4554,GO:0051234,1.3814e-01,9.0600e+02
IMP_SCORE,4555,GO:0009306,1.3808e-01,4.4000e+01
IMP_SCORE,4556,GO:0060768,1.3806e-01,3.0000e+00
IMP_SCORE,4557,GO:0042269,1.3805e-01,1.5000e+01
IMP_SCORE,4558,GO:0017016,1.3804e-01,1.8100e+02
IMP_SCORE,4559,GO:0032781,1.3800e-01,4.2000e+01
IMP_SCORE,4560,GO:0009057,1.3798e-01,2.4300e+02
IMP_SCORE,4561,GO:0046475,1.3797e-01,9.0000e+00
IMP_SCORE,4562,GO:0030246,1.3795e-01,7.5300e+02
IMP_SCORE,4563,GO:0001650,1.3795e-01,1.0400e+02
IMP_SCORE,4564,GO:0004177,1.3788e-01,7.2000e+01
IMP_SCORE,4565,GO:0010463,1.3786e-01,2.4000e+01
IMP_SCORE,4566,GO:0016462,1.3786e-01,2.4400e+02
IMP_SCORE,4567,GO:0000041,1.3784e-01,7.1000e+01
IMP_SCORE,4568,GO:0006818,1.3780e-01,4.9000e+01
IMP_SCORE,4569,GO:0051385,1.3778e-01,9.0000e+00
IMP_SCORE,4570,GO:0042436,1.3771e-01,1.1000e+01
IMP_SCORE,4571,GO:0099537,1.3770e-01,1.6900e+02
IMP_SCORE,4572,GO:0018146,1.3769e-01,7.0000e+00
IMP_SCORE,4573,GO:0043604,1.3769e-01,8.5000e+01
IMP_SCORE,4574,GO:0015399,1.3767e-01,5.6000e+01
IMP_SCORE,4575,GO:0004521,1.3761e-01,6.0000e+01
IMP_SCORE,4576,GO:0055082,1.3761e-01,1.7600e+02
IMP_SCORE,4577,GO:0019208,1.3760e-01,8.1000e+01
IMP_SCORE,4578,GO:1902494,1.3758e-01,4.3600e+02
IMP_SCORE,4579,GO:0006091,1.3752e-01,1.1200e+02
IMP_SCORE,4580,GO:0031092,1.3751e-01,1.7000e+01
IMP_SCORE,4581,GO:0005975,1.3746e-01,2.9500e+02
IMP_SCORE,4582,GO:1904062,1.3741e-01,7.8000e+01
IMP_SCORE,4583,GO:0090263,1.3740e-01,2.0000e+01
IMP_SCORE,4584,GO:0031301,1.3740e-01,1.1500e+02
IMP_SCORE,4585,GO:0009966,1.3739e-01,5.9200e+02
IMP_SCORE,4586,GO:0035639,1.3736e-01,4.9400e+02
IMP_SCORE,4587,GO:0032436,1.3736e-01,2.2000e+01
IMP_SCORE,4588,GO:0019835,1.3735e-01,1.4000e+01
IMP_SCORE,4589,GO:0009056,1.3729e-01,5.8800e+02
IMP_SCORE,4590,GO:0005697,1.3725e-01,6.0000e+00
IMP_SCORE,4591,GO:0006066,1.3724e-01,1.5200e+02
IMP_SCORE,4592,GO:0008064,1.3723e-01,5.8000e+01
IMP_SCORE,4593,GO:0005540,1.3722e-01,8.4000e+01
IMP_SCORE,4594,GO:0045058,1.3722e-01,1.2000e+01
IMP_SCORE,4595,GO:0031091,1.3722e-01,2.4000e+01
IMP_SCORE,4596,GO:0016070,1.3720e-01,2.9300e+02
IMP_SCORE,4597,GO:0005086,1.3707e-01,1.7000e+01
IMP_SCORE,4598,GO:0047617,1.3706e-01,1.6000e+01
IMP_SCORE,4599,GO:0031146,1.3704e-01,8.0000e+00
IMP_SCORE,4600,GO:0055067,1.3701e-01,5.1000e+01
IMP_SCORE,4601,GO:0030234,1.3700e-01,4.2600e+02
IMP_SCORE,4602,GO:0010611,1.3700e-01,1.0000e+01
IMP_SCORE,4603,GO:0030004,1.3694e-01,4.2000e+01
IMP_SCORE,4604,GO:0051155,1.3693e-01,1.7000e+01
IMP_SCORE,4605,GO:0001659,1.3690e-01,1.0000e+01
IMP_SCORE,4606,GO:0006577,1.3687e-01,3.5000e+01
IMP_SCORE,4607,GO:0016301,1.3686e-01,2.5500e+02
IMP_SCORE,4608,GO:1900026,1.3676e-01,1.2000e+01
IMP_SCORE,4609,GO:0048589,1.3673e-01,1.1400e+02
IMP_SCORE,4610,GO:0030534,1.3671e-01,6.9000e+01
IMP_SCORE,4611,GO:2000736,1.3668e-01,6.0000e+00
IMP_SCORE,4612,GO:0019400,1.3657e-01,7.0000e+00
IMP_SCORE,4613,GO:0019083,1.3646e-01,1.4000e+01
IMP_SCORE,4614,GO:0030856,1.3641e-01,3.4000e+01
IMP_SCORE,4615,GO:0061061,1.3641e-01,6.9000e+01
IMP_SCORE,4616,GO:0001892,1.3641e-01,1.9000e+01
IMP_SCORE,4617,GO:0031109,1.3628e-01,1.1000e+01
IMP_SCORE,4618,GO:0007050,1.3625e-01,5.0000e+01
IMP_SCORE,4619,GO:0046718,1.3624e-01,6.6000e+01
IMP_SCORE,4620,GO:0022824,1.3614e-01,2.4000e+01
IMP_SCORE,4621,GO:0002456,1.3611e-01,2.3000e+01
IMP_SCORE,4622,GO:0046460,1.3608e-01,4.1000e+01
IMP_SCORE,4623,GO:0006576,1.3605e-01,6.1000e+01
IMP_SCORE,4624,GO:0048469,1.3603e-01,5.0000e+01
IMP_SCORE,4625,GO:0045540,1.3601e-01,8.0000e+00
IMP_SCORE,4626,GO:0046914,1.3601e-01,9.5600e+02
IMP_SCORE,4627,GO:0006357,1.3600e-01,3.5000e+02
IMP_SCORE,4628,GO:0007423,1.3600e-01,5.8000e+01
IMP_SCORE,4629,GO:0006027,1.3589e-01,6.4000e+01
IMP_SCORE,4630,GO:0044424,1.3577e-01,1.2510e+03
IMP_SCORE,4631,GO:0034704,1.3574e-01,3.4000e+01
IMP_SCORE,4632,GO:0031300,1.3572e-01,1.1600e+02
IMP_SCORE,4633,GO:1901991,1.3570e-01,3.9000e+01
IMP_SCORE,4634,GO:1900407,1.3570e-01,1.9000e+01
IMP_SCORE,4635,GO:1902583,1.3562e-01,1.0000e+01
IMP_SCORE,4636,GO:0034385,1.3561e-01,7.0000e+00
IMP_SCORE,4637,GO:0016574,1.3558e-01,8.0000e+00
IMP_SCORE,4638,GO:0006559,1.3557e-01,2.4000e+01
IMP_SCORE,4639,GO:0007052,1.3536e-01,2.8000e+01
IMP_SCORE,4640,GO:0060968,1.3531e-01,8.0000e+00
IMP_SCORE,4641,GO:0030220,1.3530e-01,1.3000e+01
IMP_SCORE,4642,GO:0015758,1.3528e-01,3.2000e+01
IMP_SCORE,4643,GO:0042886,1.3527e-01,3.8400e+02
IMP_SCORE,4644,GO:0032553,1.3523e-01,4.6100e+02
IMP_SCORE,4645,GO:0006270,1.3521e-01,7.0000e+00
IMP_SCORE,4646,GO:0009855,1.3518e-01,2.2000e+01
IMP_SCORE,4647,GO:0031975,1.3514e-01,1.6200e+02
IMP_SCORE,4648,GO:0031503,1.3509e-01,2.9000e+01
IMP_SCORE,4649,GO:0001570,1.3509e-01,1.8000e+01
IMP_SCORE,4650,GO:0030001,1.3509e-01,2.0900e+02
IMP_SCORE,4651,GO:0003334,1.3507e-01,7.0000e+00
IMP_SCORE,4652,GO:0061337,1.3490e-01,2.0000e+01
IMP_SCORE,4653,GO:0071826,1.3488e-01,1.1900e+02
IMP_SCORE,4654,GO:0022803,1.3484e-01,1.5700e+02
IMP_SCORE,4655,GO:1903513,1.3484e-01,5.0000e+00
IMP_SCORE,4656,GO:0006811,1.3484e-01,4.5400e+02
IMP_SCORE,4657,GO:1902237,1.3478e-01,1.0000e+00
IMP_SCORE,4658,GO:0005605,1.3472e-01,1.0000e+01
IMP_SCORE,4659,GO:0030863,1.3471e-01,3.0000e+01
IMP_SCORE,4660,GO:0051444,1.3468e-01,1.0000e+01
IMP_SCORE,4661,GO:0010893,1.3467e-01,6.0000e+00
IMP_SCORE,4662,GO:0030225,1.3465e-01,1.0000e+01
IMP_SCORE,4663,GO:0008306,1.3463e-01,2.2000e+01
IMP_SCORE,4664,GO:0009593,1.3462e-01,6.8000e+01
IMP_SCORE,4665,GO:0030742,1.3458e-01,7.0000e+00
IMP_SCORE,4666,GO:0008328,1.3450e-01,2.4000e+01
IMP_SCORE,4667,GO:0002888,1.3450e-01,1.3000e+01
IMP_SCORE,4668,GO:0000272,1.3446e-01,2.5000e+01
IMP_SCORE,4669,GO:0061695,1.3446e-01,3.6000e+01
IMP_SCORE,4670,GO:0050866,1.3446e-01,4.6000e+01
IMP_SCORE,4671,GO:0005885,1.3446e-01,1.1000e+01
IMP_SCORE,4672,GO:0009068,1.3444e-01,3.1000e+01
IMP_SCORE,4673,GO:0098901,1.3432e-01,1.1000e+01
IMP_SCORE,4674,GO:0051216,1.3432e-01,4.3000e+01
IMP_SCORE,4675,GO:0045920,1.3425e-01,2.6000e+01
IMP_SCORE,4676,GO:0055098,1.3414e-01,3.6000e+01
IMP_SCORE,4677,GO:0046501,1.3414e-01,1.9000e+01
IMP_SCORE,4678,GO:1902305,1.3403e-01,4.7000e+01
IMP_SCORE,4679,GO:0032886,1.3401e-01,6.0000e+01
IMP_SCORE,4680,GO:0031267,1.3401e-01,2.0100e+02
IMP_SCORE,4681,GO:0015197,1.3400e-01,6.9000e+01
IMP_SCORE,4682,GO:0042423,1.3395e-01,1.1000e+01
IMP_SCORE,4683,GO:1902099,1.3395e-01,1.0000e+01
IMP_SCORE,4684,GO:0072655,1.3391e-01,1.9000e+01
IMP_SCORE,4685,GO:1903034,1.3391e-01,5.2000e+01
IMP_SCORE,4686,GO:0003705,1.3390e-01,4.8000e+01
IMP_SCORE,4687,GO:0007626,1.3386e-01,9.1000e+01
IMP_SCORE,4688,GO:2000345,1.3385e-01,2.0000e+00
IMP_SCORE,4689,GO:0030426,1.3381e-01,8.9000e+01
IMP_SCORE,4690,GO:0018198,1.3377e-01,1.0000e+01
IMP_SCORE,4691,GO:0031690,1.3375e-01,1.0000e+01
IMP_SCORE,4692,GO:0044456,1.3374e-01,3.8100e+02
IMP_SCORE,4693,GO:1990391,1.3368e-01,7.0000e+00
IMP_SCORE,4694,GO:0015923,1.3359e-01,2.3000e+01
IMP_SCORE,4695,GO:0051205,1.3354e-01,7.0000e+00
IMP_SCORE,4696,GO:0006553,1.3348e-01,2.7000e+01
IMP_SCORE,4697,GO:0008104,1.3348e-01,5.0100e+02
IMP_SCORE,4698,GO:0042592,1.3343e-01,4.2000e+02
IMP_SCORE,4699,GO:0097503,1.3336e-01,3.4000e+01
IMP_SCORE,4700,GO:0098754,1.3328e-01,9.2000e+01
IMP_SCORE,4701,GO:0033008,1.3324e-01,5.0000e+00
IMP_SCORE,4702,GO:0003674,1.3322e-01,1.3870e+03
IMP_SCORE,4703,GO:0098772,1.3316e-01,5.4300e+02
IMP_SCORE,4704,GO:0022836,1.3315e-01,1.2100e+02
IMP_SCORE,4705,GO:0022612,1.3312e-01,2.3000e+01
IMP_SCORE,4706,GO:0098655,1.3307e-01,1.5600e+02
IMP_SCORE,4707,GO:1903046,1.3299e-01,6.0000e+01
IMP_SCORE,4708,GO:0035257,1.3297e-01,6.1000e+01
IMP_SCORE,4709,GO:0006325,1.3297e-01,1.8800e+02
IMP_SCORE,4710,GO:0097553,1.3291e-01,1.0000e+01
IMP_SCORE,4711,GO:0042178,1.3291e-01,7.0000e+00
IMP_SCORE,4712,GO:0051482,1.3290e-01,1.2000e+01
IMP_SCORE,4713,GO:1903901,1.3283e-01,2.8000e+01
IMP_SCORE,4714,GO:0005815,1.3281e-01,3.3500e+02
IMP_SCORE,4715,GO:0005813,1.3279e-01,2.0300e+02
IMP_SCORE,4716,GO:1905818,1.3278e-01,9.0000e+00
IMP_SCORE,4717,GO:0044247,1.3275e-01,1.2000e+01
IMP_SCORE,4718,GO:0090596,1.3272e-01,2.3000e+01
IMP_SCORE,4719,GO:0034605,1.3269e-01,5.6000e+01
IMP_SCORE,4720,GO:0045646,1.3268e-01,1.0000e+01
IMP_SCORE,4721,GO:0005096,1.3266e-01,1.8000e+02
IMP_SCORE,4722,GO:0021987,1.3259e-01,1.9000e+01
IMP_SCORE,4723,GO:0042738,1.3258e-01,8.0000e+00
IMP_SCORE,4724,GO:0022412,1.3253e-01,1.0100e+02
IMP_SCORE,4725,GO:0045078,1.3252e-01,6.0000e+00
IMP_SCORE,4726,GO:0005518,1.3248e-01,6.5000e+01
IMP_SCORE,4727,GO:0072657,1.3242e-01,1.3100e+02
IMP_SCORE,4728,GO:0044390,1.3241e-01,9.0000e+00
IMP_SCORE,4729,GO:0061025,1.3240e-01,6.5000e+01
IMP_SCORE,4730,GO:1902742,1.3239e-01,1.3000e+01
IMP_SCORE,4731,GO:0007186,1.3239e-01,3.4600e+02
IMP_SCORE,4732,GO:0060589,1.3239e-01,2.0100e+02
IMP_SCORE,4733,GO:0051197,1.3238e-01,2.0000e+00
IMP_SCORE,4734,GO:0006906,1.3237e-01,2.9000e+01
IMP_SCORE,4735,GO:0031214,1.3233e-01,7.6000e+01
IMP_SCORE,4736,GO:0070232,1.3228e-01,2.7000e+01
IMP_SCORE,4737,GO:0008105,1.3226e-01,1.6000e+01
IMP_SCORE,4738,GO:2001258,1.3221e-01,1.0000e+01
IMP_SCORE,4739,GO:0070300,1.3218e-01,2.9000e+01
IMP_SCORE,4740,GO:0048147,1.3218e-01,2.6000e+01
IMP_SCORE,4741,GO:0009163,1.3216e-01,1.7000e+01
IMP_SCORE,4742,GO:0014912,1.3214e-01,9.0000e+00
IMP_SCORE,4743,GO:0007159,1.3214e-01,3.8000e+01
IMP_SCORE,4744,GO:0071398,1.3212e-01,1.1000e+01
IMP_SCORE,4745,GO:0044272,1.3212e-01,1.2000e+02
IMP_SCORE,4746,GO:0010769,1.3211e-01,7.3000e+01
IMP_SCORE,4747,GO:0006600,1.3209e-01,2.3000e+01
IMP_SCORE,4748,GO:0009607,1.3209e-01,3.6700e+02
IMP_SCORE,4749,GO:0050790,1.3206e-01,5.7200e+02
IMP_SCORE,4750,GO:0010842,1.3203e-01,2.4000e+01
IMP_SCORE,4751,GO:0001977,1.3201e-01,1.7000e+01
IMP_SCORE,4752,GO:0061077,1.3201e-01,4.8000e+01
IMP_SCORE,4753,GO:0009898,1.3195e-01,4.0000e+01
IMP_SCORE,4754,GO:0051258,1.3195e-01,1.7000e+01
IMP_SCORE,4755,GO:0070491,1.3195e-01,2.3000e+01
IMP_SCORE,4756,GO:0009799,1.3193e-01,2.2000e+01
IMP_SCORE,4757,GO:0003712,1.3190e-01,1.6600e+02
IMP_SCORE,4758,GO:0098771,1.3188e-01,1.7400e+02
IMP_SCORE,4759,GO:0004364,1.3184e-01,4.9000e+01
IMP_SCORE,4760,GO:0006816,1.3180e-01,8.3000e+01
IMP_SCORE,4761,GO:0048857,1.3180e-01,5.9000e+01
IMP_SCORE,4762,GO:0016310,1.3180e-01,2.8600e+02
IMP_SCORE,4763,GO:0095500,1.3178e-01,2.1000e+01
IMP_SCORE,4764,GO:0006826,1.3177e-01,4.0000e+01
IMP_SCORE,4765,GO:0006084,1.3172e-01,2.5000e+01
IMP_SCORE,4766,GO:0097286,1.3169e-01,1.7000e+01
IMP_SCORE,4767,GO:0016604,1.3167e-01,3.1600e+02
IMP_SCORE,4768,GO:0086065,1.3167e-01,1.0000e+01
IMP_SCORE,4769,GO:1905809,1.3166e-01,4.0000e+00
IMP_SCORE,4770,GO:0046635,1.3166e-01,1.6000e+01
IMP_SCORE,4771,GO:0046329,1.3166e-01,1.1000e+01
IMP_SCORE,4772,GO:0035861,1.3166e-01,1.5000e+01
IMP_SCORE,4773,GO:0002437,1.3165e-01,7.0000e+00
IMP_SCORE,4774,GO:1901137,1.3161e-01,1.4600e+02
IMP_SCORE,4775,GO:0044843,1.3159e-01,2.9000e+01
IMP_SCORE,4776,GO:0007067,1.3157e-01,1.1200e+02
IMP_SCORE,4777,GO:0070509,1.3152e-01,2.2000e+01
IMP_SCORE,4778,GO:0050658,1.3148e-01,6.2000e+01
IMP_SCORE,4779,GO:0005319,1.3146e-01,8.7000e+01
IMP_SCORE,4780,GO:0050905,1.3146e-01,5.3000e+01
IMP_SCORE,4781,GO:0008270,1.3142e-01,8.0400e+02
IMP_SCORE,4782,GO:0019319,1.3139e-01,1.7000e+01
IMP_SCORE,4783,GO:0046906,1.3136e-01,1.1000e+02
IMP_SCORE,4784,GO:0098876,1.3134e-01,5.3000e+01
IMP_SCORE,4785,GO:0021955,1.3133e-01,1.7000e+01
IMP_SCORE,4786,GO:0005179,1.3132e-01,1.7300e+02
IMP_SCORE,4787,GO:1990837,1.3126e-01,1.0600e+02
IMP_SCORE,4788,GO:0035589,1.3122e-01,2.4000e+01
IMP_SCORE,4789,GO:0008195,1.3118e-01,3.3000e+01
IMP_SCORE,4790,GO:0046915,1.3117e-01,2.4000e+01
IMP_SCORE,4791,GO:0019783,1.3108e-01,6.6000e+01
IMP_SCORE,4792,GO:0018958,1.3105e-01,5.1000e+01
IMP_SCORE,4793,GO:0043588,1.3104e-01,3.1000e+01
IMP_SCORE,4794,GO:0035335,1.3104e-01,4.3000e+01
IMP_SCORE,4795,GO:0060170,1.3102e-01,3.9000e+01
IMP_SCORE,4796,GO:0098803,1.3100e-01,1.6000e+01
IMP_SCORE,4797,GO:2000816,1.3099e-01,4.0000e+00
IMP_SCORE,4798,GO:0031362,1.3094e-01,3.1000e+01
IMP_SCORE,4799,GO:0046873,1.3091e-01,1.4300e+02
IMP_SCORE,4800,GO:0097659,1.3088e-01,2.0300e+02
IMP_SCORE,4801,GO:0003714,1.3086e-01,8.7000e+01
IMP_SCORE,4802,GO:0010469,1.3085e-01,4.0000e+01
IMP_SCORE,4803,GO:0007160,1.3085e-01,1.0500e+02
IMP_SCORE,4804,GO:1903556,1.3085e-01,2.1000e+01
IMP_SCORE,4805,GO:0070938,1.3081e-01,2.1000e+01
IMP_SCORE,4806,GO:0003007,1.3080e-01,5.0000e+00
IMP_SCORE,4807,GO:0071705,1.3077e-01,4.8600e+02
IMP_SCORE,4808,GO:0007600,1.3076e-01,2.7600e+02
IMP_SCORE,4809,GO:0051704,1.3073e-01,5.9000e+02
IMP_SCORE,4810,GO:0051198,1.3073e-01,2.0000e+00
IMP_SCORE,4811,GO:0004869,1.3058e-01,5.0000e+01
IMP_SCORE,4812,GO:0060055,1.3054e-01,2.3000e+01
IMP_SCORE,4813,GO:0005261,1.3050e-01,1.0200e+02
IMP_SCORE,4814,GO:0016705,1.3050e-01,8.1000e+01
IMP_SCORE,4815,GO:0030501,1.3049e-01,1.4000e+01
IMP_SCORE,4816,GO:0051188,1.3047e-01,1.0100e+02
IMP_SCORE,4817,GO:0030810,1.3043e-01,2.9000e+01
IMP_SCORE,4818,GO:0065009,1.3037e-01,6.9600e+02
IMP_SCORE,4819,GO:0032588,1.3035e-01,5.8000e+01
IMP_SCORE,4820,GO:0005085,1.3023e-01,1.6000e+02
IMP_SCORE,4821,GO:0005543,1.3022e-01,2.8800e+02
IMP_SCORE,4822,GO:0017146,1.3018e-01,1.1000e+01
IMP_SCORE,4823,GO:0030414,1.3012e-01,7.2000e+01
IMP_SCORE,4824,GO:0099512,1.3011e-01,3.2400e+02
IMP_SCORE,4825,GO:0032561,1.3008e-01,1.8600e+02
IMP_SCORE,4826,GO:0030177,1.3008e-01,3.3000e+01
IMP_SCORE,4827,GO:0046825,1.3007e-01,1.3000e+01
IMP_SCORE,4828,GO:0046218,1.3003e-01,9.0000e+00
IMP_SCORE,4829,GO:0043565,1.2995e-01,2.3700e+02
IMP_SCORE,4830,GO:1900027,1.2993e-01,1.1000e+01
IMP_SCORE,4831,GO:0006869,1.2992e-01,1.1900e+02
IMP_SCORE,4832,GO:0006810,1.2990e-01,9.3400e+02
IMP_SCORE,4833,GO:0042220,1.2989e-01,9.0000e+00
IMP_SCORE,4834,GO:0015030,1.2980e-01,3.6000e+01
IMP_SCORE,4835,GO:0030324,1.2980e-01,4.0000e+01
IMP_SCORE,4836,GO:0040029,1.2980e-01,5.5000e+01
IMP_SCORE,4837,GO:0050780,1.2979e-01,1.0000e+01
IMP_SCORE,4838,GO:2001057,1.2976e-01,1.0000e+01
IMP_SCORE,4839,GO:0030016,1.2975e-01,3.0000e+01
IMP_SCORE,4840,GO:0043433,1.2967e-01,2.8000e+01
IMP_SCORE,4841,GO:0099080,1.2962e-01,2.9800e+02
IMP_SCORE,4842,GO:0051082,1.2962e-01,1.0600e+02
IMP_SCORE,4843,GO:0015929,1.2961e-01,2.2000e+01
IMP_SCORE,4844,GO:1902991,1.2959e-01,1.7000e+01
IMP_SCORE,4845,GO:2001204,1.2955e-01,2.1000e+01
IMP_SCORE,4846,GO:0043028,1.2950e-01,1.8000e+01
IMP_SCORE,4847,GO:0070252,1.2950e-01,1.9000e+01
IMP_SCORE,4848,GO:0019866,1.2948e-01,2.3900e+02
IMP_SCORE,4849,GO:0008324,1.2946e-01,2.2200e+02
IMP_SCORE,4850,GO:0051236,1.2944e-01,6.2000e+01
IMP_SCORE,4851,GO:0005216,1.2940e-01,1.5300e+02
IMP_SCORE,4852,GO:0016572,1.2938e-01,7.0000e+00
IMP_SCORE,4853,GO:0002020,1.2934e-01,6.2000e+01
IMP_SCORE,4854,GO:0042623,1.2931e-01,8.3000e+01
IMP_SCORE,4855,GO:0006611,1.2930e-01,2.3000e+01
IMP_SCORE,4856,GO:0044452,1.2926e-01,1.2100e+02
IMP_SCORE,4857,GO:0006355,1.2924e-01,3.0300e+02
IMP_SCORE,4858,GO:0022829,1.2921e-01,1.9000e+01
IMP_SCORE,4859,GO:0010447,1.2917e-01,9.0000e+00
IMP_SCORE,4860,GO:0016868,1.2910e-01,8.0000e+00
IMP_SCORE,4861,GO:0070972,1.2906e-01,2.5000e+01
IMP_SCORE,4862,GO:0097060,1.2904e-01,1.7400e+02
IMP_SCORE,4863,GO:0016893,1.2896e-01,3.6000e+01
IMP_SCORE,4864,GO:0006047,1.2894e-01,3.9000e+01
IMP_SCORE,4865,GO:0033014,1.2881e-01,1.8000e+01
IMP_SCORE,4866,GO:0055062,1.2881e-01,3.0000e+00
IMP_SCORE,4867,GO:0031225,1.2876e-01,1.3200e+02
IMP_SCORE,4868,GO:0031401,1.2876e-01,2.1100e+02
IMP_SCORE,4869,GO:0035194,1.2872e-01,1.8000e+01
IMP_SCORE,4870,GO:0097746,1.2864e-01,3.4000e+01
IMP_SCORE,4871,GO:0060632,1.2864e-01,8.0000e+00
IMP_SCORE,4872,GO:0002889,1.2862e-01,1.9000e+01
IMP_SCORE,4873,GO:2000679,1.2861e-01,8.0000e+00
IMP_SCORE,4874,GO:0002689,1.2858e-01,9.0000e+00
IMP_SCORE,4875,GO:0006206,1.2857e-01,2.0000e+01
IMP_SCORE,4876,GO:0045773,1.2857e-01,1.1000e+01
IMP_SCORE,4877,GO:0022890,1.2855e-01,1.6400e+02
IMP_SCORE,4878,GO:0050805,1.2854e-01,2.4000e+01
IMP_SCORE,4879,GO:0007339,1.2851e-01,2.6000e+01
IMP_SCORE,4880,GO:0048665,1.2847e-01,1.2000e+01
IMP_SCORE,4881,GO:0051705,1.2843e-01,5.0000e+01
IMP_SCORE,4882,GO:0042596,1.2838e-01,1.4000e+01
IMP_SCORE,4883,GO:0002717,1.2836e-01,1.5000e+01
IMP_SCORE,4884,GO:0072594,1.2827e-01,1.0200e+02
IMP_SCORE,4885,GO:0101005,1.2824e-01,6.0000e+01
IMP_SCORE,4886,GO:0051693,1.2822e-01,1.7000e+01
IMP_SCORE,4887,GO:0097066,1.2818e-01,1.3000e+01
IMP_SCORE,4888,GO:0007599,1.2817e-01,9.2000e+01
IMP_SCORE,4889,GO:0043412,1.2816e-01,6.3500e+02
IMP_SCORE,4890,GO:0046348,1.2806e-01,4.2000e+01
IMP_SCORE,4891,GO:0008092,1.2800e-01,5.2900e+02
IMP_SCORE,4892,GO:0016620,1.2799e-01,6.1000e+01
IMP_SCORE,4893,GO:0032365,1.2788e-01,1.0000e+01
IMP_SCORE,4894,GO:0016101,1.2786e-01,5.2000e+01
IMP_SCORE,4895,GO:0046634,1.2782e-01,2.4000e+01
IMP_SCORE,4896,GO:0055007,1.2781e-01,5.0000e+00
IMP_SCORE,4897,GO:0001883,1.2774e-01,1.6800e+02
IMP_SCORE,4898,GO:0071203,1.2772e-01,8.0000e+00
IMP_SCORE,4899,GO:0070971,1.2770e-01,1.0000e+01
IMP_SCORE,4900,GO:0051930,1.2764e-01,1.7000e+01
IMP_SCORE,4901,GO:0014031,1.2764e-01,8.0000e+00
IMP_SCORE,4902,GO:1902582,1.2764e-01,1.3400e+02
IMP_SCORE,4903,GO:0098796,1.2757e-01,3.2700e+02
IMP_SCORE,4904,GO:0016579,1.2754e-01,8.1000e+01
IMP_SCORE,4905,GO:0006664,1.2753e-01,1.0200e+02
IMP_SCORE,4906,GO:0002675,1.2752e-01,2.9000e+01
IMP_SCORE,4907,GO:0098797,1.2751e-01,1.7400e+02
IMP_SCORE,4908,GO:0007062,1.2739e-01,3.7000e+01
IMP_SCORE,4909,GO:0002003,1.2738e-01,1.4000e+01
IMP_SCORE,4910,GO:0048268,1.2737e-01,2.1000e+01
IMP_SCORE,4911,GO:0002922,1.2732e-01,1.2000e+01
IMP_SCORE,4912,GO:0007018,1.2724e-01,8.4000e+01
IMP_SCORE,4913,GO:0071624,1.2717e-01,1.2000e+01
IMP_SCORE,4914,GO:0005506,1.2708e-01,8.9000e+01
IMP_SCORE,4915,GO:0036126,1.2708e-01,1.8000e+01
IMP_SCORE,4916,GO:0010470,1.2698e-01,3.0000e+00
IMP_SCORE,4917,GO:0007260,1.2691e-01,2.0000e+00
IMP_SCORE,4918,GO:0034185,1.2689e-01,1.6000e+01
IMP_SCORE,4919,GO:0070193,1.2689e-01,8.0000e+00
IMP_SCORE,4920,GO:0061098,1.2687e-01,1.3000e+01
IMP_SCORE,4921,GO:0000045,1.2687e-01,1.5000e+01
IMP_SCORE,4922,GO:0000313,1.2681e-01,2.2000e+01
IMP_SCORE,4923,GO:0051349,1.2676e-01,1.0000e+01
IMP_SCORE,4924,GO:0046034,1.2672e-01,4.1000e+01
IMP_SCORE,4925,GO:0050777,1.2669e-01,5.0000e+01
IMP_SCORE,4926,GO:0004857,1.2664e-01,1.7600e+02
IMP_SCORE,4927,GO:1903019,1.2655e-01,1.0000e+01
IMP_SCORE,4928,GO:0038187,1.2651e-01,2.0000e+01
IMP_SCORE,4929,GO:0010458,1.2650e-01,2.0000e+00
IMP_SCORE,4930,GO:0050801,1.2649e-01,1.7600e+02
IMP_SCORE,4931,GO:0021515,1.2648e-01,2.2000e+01
IMP_SCORE,4932,GO:0048670,1.2645e-01,9.0000e+00
IMP_SCORE,4933,GO:0007548,1.2645e-01,1.1000e+01
IMP_SCORE,4934,GO:0006351,1.2642e-01,1.7800e+02
IMP_SCORE,4935,GO:0001608,1.2640e-01,3.4000e+01
IMP_SCORE,4936,GO:0009167,1.2634e-01,4.7000e+01
IMP_SCORE,4937,GO:0035304,1.2633e-01,3.3000e+01
IMP_SCORE,4938,GO:0016788,1.2632e-01,5.0900e+02
IMP_SCORE,4939,GO:0044249,1.2630e-01,5.2800e+02
IMP_SCORE,4940,GO:0035307,1.2620e-01,2.1000e+01
IMP_SCORE,4941,GO:0001501,1.2620e-01,1.4000e+02
IMP_SCORE,4942,GO:0006694,1.2619e-01,6.6000e+01
IMP_SCORE,4943,GO:0016573,1.2616e-01,1.6000e+01
IMP_SCORE,4944,GO:1903146,1.2615e-01,1.4000e+01
IMP_SCORE,4945,GO:0005576,1.2609e-01,1.4310e+03
IMP_SCORE,4946,GO:0071108,1.2607e-01,4.0000e+01
IMP_SCORE,4947,GO:0048806,1.2602e-01,1.2000e+01
IMP_SCORE,4948,GO:0042347,1.2599e-01,1.4000e+01
IMP_SCORE,4949,GO:0015934,1.2595e-01,4.7000e+01
IMP_SCORE,4950,GO:0015077,1.2593e-01,1.0900e+02
IMP_SCORE,4951,GO:0097493,1.2591e-01,3.1000e+01
IMP_SCORE,4952,GO:0032388,1.2587e-01,8.2000e+01
IMP_SCORE,4953,GO:0072341,1.2581e-01,9.4000e+01
IMP_SCORE,4954,GO:0005215,1.2579e-01,4.9800e+02
IMP_SCORE,4955,GO:0035255,1.2575e-01,9.0000e+00
IMP_SCORE,4956,GO:0055088,1.2573e-01,2.2000e+01
IMP_SCORE,4957,GO:0005044,1.2573e-01,9.2000e+01
IMP_SCORE,4958,GO:0015079,1.2570e-01,6.8000e+01
IMP_SCORE,4959,GO:0006896,1.2568e-01,1.2000e+01
IMP_SCORE,4960,GO:0046483,1.2565e-01,4.2900e+02
IMP_SCORE,4961,GO:0045111,1.2559e-01,6.0000e+01
IMP_SCORE,4962,GO:0003682,1.2558e-01,1.7200e+02
IMP_SCORE,4963,GO:0004129,1.2548e-01,8.0000e+00
IMP_SCORE,4964,GO:0043586,1.2547e-01,8.0000e+00
IMP_SCORE,4965,GO:0016878,1.2547e-01,3.8000e+01
IMP_SCORE,4966,GO:0033630,1.2547e-01,1.9000e+01
IMP_SCORE,4967,GO:0003678,1.2543e-01,1.8000e+01
IMP_SCORE,4968,GO:0019373,1.2542e-01,1.0000e+01
IMP_SCORE,4969,GO:0005080,1.2541e-01,2.9000e+01
IMP_SCORE,4970,GO:0045732,1.2540e-01,5.9000e+01
IMP_SCORE,4971,GO:0006294,1.2534e-01,6.0000e+00
IMP_SCORE,4972,GO:0071702,1.2533e-01,5.7800e+02
IMP_SCORE,4973,GO:0051539,1.2530e-01,3.0000e+01
IMP_SCORE,4974,GO:0017081,1.2527e-01,2.1000e+01
IMP_SCORE,4975,GO:0002820,1.2527e-01,1.1000e+01
IMP_SCORE,4976,GO:0016202,1.2521e-01,1.7000e+01
IMP_SCORE,4977,GO:0050854,1.2521e-01,2.1000e+01
IMP_SCORE,4978,GO:0007033,1.2519e-01,6.3000e+01
IMP_SCORE,4979,GO:0016846,1.2513e-01,1.7000e+01
IMP_SCORE,4980,GO:0006968,1.2513e-01,1.2500e+02
IMP_SCORE,4981,GO:0019226,1.2512e-01,1.4000e+01
IMP_SCORE,4982,GO:0000280,1.2512e-01,1.4400e+02
IMP_SCORE,4983,GO:0071359,1.2511e-01,8.0000e+00
IMP_SCORE,4984,GO:0010755,1.2510e-01,4.0000e+00
IMP_SCORE,4985,GO:0008017,1.2508e-01,1.5000e+02
IMP_SCORE,4986,GO:0002474,1.2507e-01,7.1000e+01
IMP_SCORE,4987,GO:0001774,1.2506e-01,2.1000e+01
IMP_SCORE,4988,GO:0035384,1.2500e-01,5.5000e+01
IMP_SCORE,4989,GO:0005814,1.2496e-01,7.5000e+01
IMP_SCORE,4990,GO:0015909,1.2494e-01,2.2000e+01
IMP_SCORE,4991,GO:0022618,1.2492e-01,7.8000e+01
IMP_SCORE,4992,GO:0051952,1.2483e-01,2.0000e+01
IMP_SCORE,4993,GO:0000956,1.2477e-01,3.9000e+01
IMP_SCORE,4994,GO:0033127,1.2463e-01,4.0000e+00
IMP_SCORE,4995,GO:0030136,1.2462e-01,4.4000e+01
IMP_SCORE,4996,GO:0007422,1.2461e-01,3.8000e+01
IMP_SCORE,4997,GO:0001917,1.2456e-01,1.7000e+01
IMP_SCORE,4998,GO:0030119,1.2454e-01,2.7000e+01
IMP_SCORE,4999,GO:0043124,1.2453e-01,3.2000e+01
IMP_SCORE,5000,GO:0048741,1.2453e-01,1.9000e+01
IMP_SCORE,5001,GO:0003207,1.2453e-01,1.0000e+01
IMP_SCORE,5002,GO:0007416,1.2452e-01,6.1000e+01
IMP_SCORE,5003,GO:0090305,1.2450e-01,7.5000e+01
IMP_SCORE,5004,GO:1901068,1.2444e-01,1.7000e+01
IMP_SCORE,5005,GO:0006397,1.2440e-01,1.1900e+02
IMP_SCORE,5006,GO:0034762,1.2438e-01,1.4400e+02
IMP_SCORE,5007,GO:0005262,1.2432e-01,4.8000e+01
IMP_SCORE,5008,GO:0010092,1.2428e-01,7.0000e+00
IMP_SCORE,5009,GO:0009059,1.2423e-01,2.8000e+02
IMP_SCORE,5010,GO:0043392,1.2413e-01,3.0000e+01
IMP_SCORE,5011,GO:0016594,1.2411e-01,1.1000e+01
IMP_SCORE,5012,GO:0009755,1.2406e-01,6.1000e+01
IMP_SCORE,5013,GO:0051828,1.2403e-01,6.1000e+01
IMP_SCORE,5014,GO:0015075,1.2401e-01,2.7100e+02
IMP_SCORE,5015,GO:0010972,1.2398e-01,1.0000e+01
IMP_SCORE,5016,GO:0045776,1.2396e-01,2.5000e+01
IMP_SCORE,5017,GO:0007566,1.2394e-01,9.0000e+00
IMP_SCORE,5018,GO:0017121,1.2392e-01,1.0000e+01
IMP_SCORE,5019,GO:0050795,1.2391e-01,2.6000e+01
IMP_SCORE,5020,GO:0005230,1.2382e-01,2.8000e+01
IMP_SCORE,5021,GO:0001046,1.2375e-01,3.2000e+01
IMP_SCORE,5022,GO:0005694,1.2369e-01,1.0500e+02
IMP_SCORE,5023,GO:0016628,1.2369e-01,2.1000e+01
IMP_SCORE,5024,GO:0032434,1.2366e-01,4.5000e+01
IMP_SCORE,5025,GO:0061088,1.2359e-01,2.0000e+01
IMP_SCORE,5026,GO:0003690,1.2358e-01,1.4000e+02
IMP_SCORE,5027,GO:0016569,1.2357e-01,1.2300e+02
IMP_SCORE,5028,GO:0020037,1.2351e-01,9.5000e+01
IMP_SCORE,5029,GO:0004596,1.2350e-01,8.0000e+00
IMP_SCORE,5030,GO:0042641,1.2348e-01,3.3000e+01
IMP_SCORE,5031,GO:0005795,1.2345e-01,4.7000e+01
IMP_SCORE,5032,GO:0019432,1.2340e-01,3.3000e+01
IMP_SCORE,5033,GO:0051187,1.2338e-01,1.2000e+01
IMP_SCORE,5034,GO:0015645,1.2337e-01,2.1000e+01
IMP_SCORE,5035,GO:0034654,1.2335e-01,2.4100e+02
IMP_SCORE,5036,GO:0046839,1.2332e-01,5.4000e+01
IMP_SCORE,5037,GO:0030199,1.2327e-01,1.7000e+01
IMP_SCORE,5038,GO:0035107,1.2319e-01,5.0000e+01
IMP_SCORE,5039,GO:0046717,1.2315e-01,2.2000e+01
IMP_SCORE,5040,GO:1903747,1.2314e-01,4.4000e+01
IMP_SCORE,5041,GO:0034315,1.2313e-01,1.8000e+01
IMP_SCORE,5042,GO:0048514,1.2309e-01,1.3000e+01
IMP_SCORE,5043,GO:0098727,1.2303e-01,2.5000e+01
IMP_SCORE,5044,GO:0007420,1.2301e-01,1.3300e+02
IMP_SCORE,5045,GO:0042069,1.2297e-01,1.7000e+01
IMP_SCORE,5046,GO:0001968,1.2295e-01,1.3000e+01
IMP_SCORE,5047,GO:0097153,1.2294e-01,3.1000e+01
IMP_SCORE,5048,GO:0000987,1.2294e-01,7.9000e+01
IMP_SCORE,5049,GO:0006195,1.2280e-01,1.6000e+01
IMP_SCORE,5050,GO:0099501,1.2271e-01,6.7000e+01
IMP_SCORE,5051,GO:0016567,1.2267e-01,2.1900e+02
IMP_SCORE,5052,GO:0001503,1.2266e-01,5.1000e+01
IMP_SCORE,5053,GO:0051439,1.2266e-01,1.1000e+01
IMP_SCORE,5054,GO:0005031,1.2260e-01,2.2000e+01
IMP_SCORE,5055,GO:0007596,1.2257e-01,7.9000e+01
IMP_SCORE,5056,GO:0033327,1.2257e-01,1.7000e+01
IMP_SCORE,5057,GO:0045240,1.2254e-01,1.8000e+01
IMP_SCORE,5058,GO:0005243,1.2242e-01,1.7000e+01
IMP_SCORE,5059,GO:0032374,1.2240e-01,1.4000e+01
IMP_SCORE,5060,GO:0031338,1.2240e-01,3.3000e+01
IMP_SCORE,5061,GO:0050072,1.2237e-01,9.0000e+00
IMP_SCORE,5062,GO:0043241,1.2236e-01,5.3000e+01
IMP_SCORE,5063,GO:0015671,1.2229e-01,8.0000e+00
IMP_SCORE,5064,GO:0050994,1.2224e-01,2.4000e+01
IMP_SCORE,5065,GO:0006949,1.2223e-01,4.2000e+01
IMP_SCORE,5066,GO:0005923,1.2219e-01,1.6400e+02
IMP_SCORE,5067,GO:0046039,1.2219e-01,1.0000e+01
IMP_SCORE,5068,GO:0071688,1.2218e-01,1.5000e+01
IMP_SCORE,5069,GO:0030055,1.2217e-01,2.5200e+02
IMP_SCORE,5070,GO:0003279,1.2217e-01,2.4000e+01
IMP_SCORE,5071,GO:0006536,1.2212e-01,2.3000e+01
IMP_SCORE,5072,GO:0035336,1.2212e-01,5.1000e+01
IMP_SCORE,5073,GO:0031966,1.2202e-01,3.0600e+02
IMP_SCORE,5074,GO:0090383,1.2201e-01,1.5000e+01
IMP_SCORE,5075,GO:0045947,1.2200e-01,2.4000e+01
IMP_SCORE,5076,GO:2000758,1.2197e-01,2.4000e+01
IMP_SCORE,5077,GO:0003824,1.2186e-01,1.4940e+03
IMP_SCORE,5078,GO:0000981,1.2184e-01,1.6400e+02
IMP_SCORE,5079,GO:0060255,1.2182e-01,6.0600e+02
IMP_SCORE,5080,GO:0032376,1.2181e-01,1.5000e+01
IMP_SCORE,5081,GO:0003730,1.2180e-01,3.0000e+01
IMP_SCORE,5082,GO:0017134,1.2178e-01,1.4000e+01
IMP_SCORE,5083,GO:0033198,1.2171e-01,1.7000e+01
IMP_SCORE,5084,GO:0015850,1.2164e-01,4.3000e+01
IMP_SCORE,5085,GO:0044449,1.2158e-01,1.4400e+02
IMP_SCORE,5086,GO:0008021,1.2158e-01,5.9000e+01
IMP_SCORE,5087,GO:0048871,1.2140e-01,3.8000e+01
IMP_SCORE,5088,GO:0008320,1.2139e-01,1.5000e+01
IMP_SCORE,5089,GO:0005201,1.2118e-01,1.1100e+02
IMP_SCORE,5090,GO:0043632,1.2116e-01,9.0000e+01
IMP_SCORE,5091,GO:0006112,1.2114e-01,2.7000e+01
IMP_SCORE,5092,GO:0098602,1.2109e-01,2.0700e+02
IMP_SCORE,5093,GO:0005048,1.2107e-01,3.1000e+01
IMP_SCORE,5094,GO:0000209,1.2107e-01,8.7000e+01
IMP_SCORE,5095,GO:0046148,1.2104e-01,3.1000e+01
IMP_SCORE,5096,GO:0060134,1.2102e-01,9.0000e+00
IMP_SCORE,5097,GO:0043038,1.2101e-01,2.3000e+01
IMP_SCORE,5098,GO:0010498,1.2100e-01,6.3000e+01
IMP_SCORE,5099,GO:0031069,1.2098e-01,7.0000e+00
IMP_SCORE,5100,GO:0015672,1.2098e-01,1.5700e+02
IMP_SCORE,5101,GO:1900015,1.2085e-01,8.0000e+00
IMP_SCORE,5102,GO:0032648,1.2077e-01,1.6000e+01
IMP_SCORE,5103,GO:0048013,1.2076e-01,4.5000e+01
IMP_SCORE,5104,GO:0016529,1.2074e-01,2.7000e+01
IMP_SCORE,5105,GO:0015103,1.2074e-01,8.5000e+01
IMP_SCORE,5106,GO:0044146,1.2071e-01,1.5000e+01
IMP_SCORE,5107,GO:0032273,1.2061e-01,3.0000e+01
IMP_SCORE,5108,GO:0004497,1.2059e-01,6.9000e+01
IMP_SCORE,5109,GO:0000184,1.2044e-01,2.0000e+01
IMP_SCORE,5110,GO:0048643,1.2043e-01,5.0000e+00
IMP_SCORE,5111,GO:0099643,1.2033e-01,3.6000e+01
IMP_SCORE,5112,GO:0043043,1.2032e-01,6.7000e+01
IMP_SCORE,5113,GO:0001910,1.2032e-01,2.1000e+01
IMP_SCORE,5114,GO:0007095,1.2031e-01,8.0000e+00
IMP_SCORE,5115,GO:0001580,1.2028e-01,2.0000e+01
IMP_SCORE,5116,GO:0035137,1.2027e-01,1.3000e+01
IMP_SCORE,5117,GO:0046854,1.2014e-01,5.2000e+01
IMP_SCORE,5118,GO:0036038,1.2010e-01,8.0000e+00
IMP_SCORE,5119,GO:0004722,1.2008e-01,2.9000e+01
IMP_SCORE,5120,GO:0060412,1.2006e-01,9.0000e+00
IMP_SCORE,5121,GO:0061311,1.2003e-01,4.0000e+00
IMP_SCORE,5122,GO:0007164,1.1996e-01,1.0000e+01
IMP_SCORE,5123,GO:0042254,1.1990e-01,1.9000e+01
IMP_SCORE,5124,GO:0010212,1.1985e-01,6.4000e+01
IMP_SCORE,5125,GO:1901571,1.1978e-01,1.0000e+01
IMP_SCORE,5126,GO:0048284,1.1952e-01,6.5000e+01
IMP_SCORE,5127,GO:0005881,1.1950e-01,6.2000e+01
IMP_SCORE,5128,GO:0019842,1.1946e-01,1.4000e+02
IMP_SCORE,5129,GO:0042605,1.1945e-01,2.8000e+01
IMP_SCORE,5130,GO:0055080,1.1943e-01,1.7900e+02
IMP_SCORE,5131,GO:0043178,1.1943e-01,5.5000e+01
IMP_SCORE,5132,GO:0048645,1.1940e-01,4.0000e+00
IMP_SCORE,5133,GO:0043473,1.1935e-01,1.9000e+01
IMP_SCORE,5134,GO:0010862,1.1929e-01,1.1000e+01
IMP_SCORE,5135,GO:0072089,1.1928e-01,1.6000e+01
IMP_SCORE,5136,GO:0051972,1.1927e-01,3.2000e+01
IMP_SCORE,5137,GO:0042277,1.1920e-01,2.4400e+02
IMP_SCORE,5138,GO:0030545,1.1920e-01,2.3000e+01
IMP_SCORE,5139,GO:0080171,1.1916e-01,3.3000e+01
IMP_SCORE,5140,GO:0002313,1.1907e-01,9.0000e+00
IMP_SCORE,5141,GO:0009164,1.1907e-01,1.3000e+01
IMP_SCORE,5142,GO:0034707,1.1905e-01,2.9000e+01
IMP_SCORE,5143,GO:0097094,1.1904e-01,9.0000e+00
IMP_SCORE,5144,GO:0030802,1.1899e-01,2.5000e+01
IMP_SCORE,5145,GO:0035265,1.1898e-01,9.0000e+00
IMP_SCORE,5146,GO:0022843,1.1895e-01,5.6000e+01
IMP_SCORE,5147,GO:0032984,1.1893e-01,5.9000e+01
IMP_SCORE,5148,GO:0071467,1.1890e-01,2.2000e+01
IMP_SCORE,5149,GO:0044464,1.1889e-01,1.2250e+03
IMP_SCORE,5150,GO:0006829,1.1888e-01,2.0000e+01
IMP_SCORE,5151,GO:0060173,1.1885e-01,3.6000e+01
IMP_SCORE,5152,GO:0098562,1.1880e-01,3.3000e+01
IMP_SCORE,5153,GO:0044420,1.1875e-01,1.5500e+02
IMP_SCORE,5154,GO:0034501,1.1874e-01,4.0000e+00
IMP_SCORE,5155,GO:0016772,1.1869e-01,3.0100e+02
IMP_SCORE,5156,GO:0002011,1.1865e-01,1.3000e+01
IMP_SCORE,5157,GO:0032963,1.1863e-01,3.8000e+01
IMP_SCORE,5158,GO:0006353,1.1856e-01,2.4000e+01
IMP_SCORE,5159,GO:0010466,1.1852e-01,8.3000e+01
IMP_SCORE,5160,GO:0052744,1.1849e-01,3.0000e+00
IMP_SCORE,5161,GO:0044801,1.1849e-01,5.2000e+01
IMP_SCORE,5162,GO:0016779,1.1848e-01,6.8000e+01
IMP_SCORE,5163,GO:0006937,1.1847e-01,4.9000e+01
IMP_SCORE,5164,GO:0006767,1.1847e-01,4.6000e+01
IMP_SCORE,5165,GO:2000677,1.1844e-01,1.7000e+01
IMP_SCORE,5166,GO:0043470,1.1842e-01,1.2000e+01
IMP_SCORE,5167,GO:0006474,1.1832e-01,8.0000e+00
IMP_SCORE,5168,GO:0021522,1.1824e-01,1.5000e+01
IMP_SCORE,5169,GO:0060090,1.1806e-01,8.3000e+01
IMP_SCORE,5170,GO:0008484,1.1804e-01,4.2000e+01
IMP_SCORE,5171,GO:0006595,1.1802e-01,2.4000e+01
IMP_SCORE,5172,GO:0010954,1.1801e-01,1.3000e+01
IMP_SCORE,5173,GO:0009199,1.1798e-01,3.2000e+01
IMP_SCORE,5174,GO:0030955,1.1787e-01,1.1000e+01
IMP_SCORE,5175,GO:0032041,1.1774e-01,1.0000e+00
IMP_SCORE,5176,GO:0045760,1.1774e-01,1.0000e+00
IMP_SCORE,5177,GO:0000462,1.1767e-01,1.3000e+01
IMP_SCORE,5178,GO:0005501,1.1766e-01,2.5000e+01
IMP_SCORE,5179,GO:0014823,1.1764e-01,2.2000e+01
IMP_SCORE,5180,GO:0015114,1.1757e-01,1.3000e+01
IMP_SCORE,5181,GO:0010811,1.1753e-01,6.3000e+01
IMP_SCORE,5182,GO:0000287,1.1753e-01,1.9200e+02
IMP_SCORE,5183,GO:0005682,1.1748e-01,8.0000e+00
IMP_SCORE,5184,GO:0016922,1.1733e-01,6.0000e+00
IMP_SCORE,5185,GO:0006139,1.1733e-01,3.8400e+02
IMP_SCORE,5186,GO:0055092,1.1721e-01,2.8000e+01
IMP_SCORE,5187,GO:0016411,1.1717e-01,1.7000e+01
IMP_SCORE,5188,GO:0001779,1.1716e-01,1.2000e+01
IMP_SCORE,5189,GO:0090665,1.1714e-01,3.3000e+01
IMP_SCORE,5190,GO:0005779,1.1708e-01,1.5000e+01
IMP_SCORE,5191,GO:0019359,1.1708e-01,2.6000e+01
IMP_SCORE,5192,GO:0046710,1.1703e-01,9.0000e+00
IMP_SCORE,5193,GO:1900121,1.1701e-01,1.1000e+01
IMP_SCORE,5194,GO:0043266,1.1699e-01,3.9000e+01
IMP_SCORE,5195,GO:0060314,1.1691e-01,5.0000e+00
IMP_SCORE,5196,GO:2000573,1.1689e-01,3.4000e+01
IMP_SCORE,5197,GO:0004675,1.1674e-01,2.6000e+01
IMP_SCORE,5198,GO:0005743,1.1672e-01,1.9800e+02
IMP_SCORE,5199,GO:0030433,1.1668e-01,9.0000e+00
IMP_SCORE,5200,GO:0032934,1.1667e-01,2.8000e+01
IMP_SCORE,5201,GO:1902592,1.1664e-01,1.0000e+01
IMP_SCORE,5202,GO:0006699,1.1661e-01,3.2000e+01
IMP_SCORE,5203,GO:0070168,1.1636e-01,1.1000e+01
IMP_SCORE,5204,GO:0015085,1.1636e-01,6.5000e+01
IMP_SCORE,5205,GO:0004879,1.1627e-01,2.8000e+01
IMP_SCORE,5206,GO:0060706,1.1624e-01,1.7000e+01
IMP_SCORE,5207,GO:0009308,1.1623e-01,6.3000e+01
IMP_SCORE,5208,GO:0014032,1.1614e-01,1.1000e+01
IMP_SCORE,5209,GO:0031103,1.1614e-01,1.4000e+01
IMP_SCORE,5210,GO:0071711,1.1613e-01,1.3000e+01
IMP_SCORE,5211,GO:0035305,1.1609e-01,6.6000e+01
IMP_SCORE,5212,GO:0040033,1.1609e-01,2.7000e+01
IMP_SCORE,5213,GO:0009395,1.1598e-01,2.0000e+01
IMP_SCORE,5214,GO:0030801,1.1593e-01,1.5000e+01
IMP_SCORE,5215,GO:0006607,1.1591e-01,2.4000e+01
IMP_SCORE,5216,GO:0022853,1.1587e-01,3.5000e+01
IMP_SCORE,5217,GO:1904668,1.1568e-01,1.1000e+01
IMP_SCORE,5218,GO:0044451,1.1563e-01,4.0700e+02
IMP_SCORE,5219,GO:0050829,1.1560e-01,2.9000e+01
IMP_SCORE,5220,GO:0050786,1.1557e-01,3.5000e+01
IMP_SCORE,5221,GO:0015248,1.1551e-01,1.8000e+01
IMP_SCORE,5222,GO:0030104,1.1550e-01,2.9000e+01
IMP_SCORE,5223,GO:0061351,1.1549e-01,2.1000e+01
IMP_SCORE,5224,GO:0010921,1.1548e-01,7.0000e+01
IMP_SCORE,5225,GO:0055085,1.1547e-01,3.6400e+02
IMP_SCORE,5226,GO:0005355,1.1547e-01,1.7000e+01
IMP_SCORE,5227,GO:0019840,1.1540e-01,4.3000e+01
IMP_SCORE,5228,GO:0006282,1.1539e-01,2.0000e+01
IMP_SCORE,5229,GO:0034698,1.1537e-01,4.0000e+00
IMP_SCORE,5230,GO:0015036,1.1534e-01,2.3000e+01
IMP_SCORE,5231,GO:1902589,1.1533e-01,3.3900e+02
IMP_SCORE,5232,GO:0090502,1.1529e-01,6.0000e+01
IMP_SCORE,5233,GO:0097035,1.1528e-01,1.3000e+01
IMP_SCORE,5234,GO:0015296,1.1525e-01,2.2000e+01
IMP_SCORE,5235,GO:0002080,1.1525e-01,1.4000e+01
IMP_SCORE,5236,GO:0017158,1.1522e-01,3.8000e+01
IMP_SCORE,5237,GO:0021545,1.1521e-01,1.3000e+01
IMP_SCORE,5238,GO:0035113,1.1509e-01,2.3000e+01
IMP_SCORE,5239,GO:0010869,1.1505e-01,6.0000e+00
IMP_SCORE,5240,GO:0008198,1.1499e-01,1.1000e+01
IMP_SCORE,5241,GO:0006974,1.1494e-01,1.7600e+02
IMP_SCORE,5242,GO:0051606,1.1491e-01,1.1800e+02
IMP_SCORE,5243,GO:0031062,1.1489e-01,9.0000e+00
IMP_SCORE,5244,GO:0070661,1.1488e-01,3.0000e+01
IMP_SCORE,5245,GO:0000185,1.1487e-01,6.0000e+00
IMP_SCORE,5246,GO:0051125,1.1486e-01,9.0000e+00
IMP_SCORE,5247,GO:0006568,1.1485e-01,1.4000e+01
IMP_SCORE,5248,GO:0008045,1.1484e-01,3.4000e+01
IMP_SCORE,5249,GO:1901655,1.1484e-01,1.8000e+01
IMP_SCORE,5250,GO:0051293,1.1483e-01,1.2000e+01
IMP_SCORE,5251,GO:0002039,1.1477e-01,4.0000e+01
IMP_SCORE,5252,GO:0071556,1.1477e-01,3.6000e+01
IMP_SCORE,5253,GO:0016818,1.1466e-01,2.9700e+02
IMP_SCORE,5254,GO:0032048,1.1458e-01,1.4000e+01
IMP_SCORE,5255,GO:1900087,1.1453e-01,2.0000e+01
IMP_SCORE,5256,GO:0008217,1.1448e-01,8.2000e+01
IMP_SCORE,5257,GO:0042472,1.1448e-01,4.4000e+01
IMP_SCORE,5258,GO:0030521,1.1447e-01,9.0000e+00
IMP_SCORE,5259,GO:0043010,1.1446e-01,3.3000e+01
IMP_SCORE,5260,GO:0071889,1.1442e-01,1.3000e+01
IMP_SCORE,5261,GO:0035090,1.1438e-01,1.1000e+01
IMP_SCORE,5262,GO:0051931,1.1438e-01,2.2000e+01
IMP_SCORE,5263,GO:0034645,1.1437e-01,2.5600e+02
IMP_SCORE,5264,GO:0086005,1.1436e-01,4.0000e+00
IMP_SCORE,5265,GO:0045125,1.1431e-01,1.2000e+01
IMP_SCORE,5266,GO:0035646,1.1424e-01,9.0000e+00
IMP_SCORE,5267,GO:0019217,1.1418e-01,2.7000e+01
IMP_SCORE,5268,GO:0098687,1.1418e-01,7.7000e+01
IMP_SCORE,5269,GO:0006882,1.1391e-01,6.0000e+00
IMP_SCORE,5270,GO:0031529,1.1391e-01,1.5000e+01
IMP_SCORE,5271,GO:0015101,1.1387e-01,1.4000e+01
IMP_SCORE,5272,GO:0008202,1.1372e-01,1.0300e+02
IMP_SCORE,5273,GO:1901019,1.1371e-01,1.8000e+01
IMP_SCORE,5274,GO:0046349,1.1371e-01,3.8000e+01
IMP_SCORE,5275,GO:0019827,1.1368e-01,2.5000e+01
IMP_SCORE,5276,GO:0008514,1.1368e-01,1.0400e+02
IMP_SCORE,5277,GO:0042487,1.1360e-01,2.2000e+01
IMP_SCORE,5278,GO:0008654,1.1360e-01,9.6000e+01
IMP_SCORE,5279,GO:0090129,1.1358e-01,3.0000e+00
IMP_SCORE,5280,GO:0033176,1.1355e-01,8.0000e+00
IMP_SCORE,5281,GO:0019865,1.1352e-01,4.6000e+01
IMP_SCORE,5282,GO:0031330,1.1349e-01,3.7000e+01
IMP_SCORE,5283,GO:0072124,1.1347e-01,3.0000e+00
IMP_SCORE,5284,GO:0001701,1.1347e-01,5.1000e+01
IMP_SCORE,5285,GO:0009582,1.1346e-01,5.8000e+01
IMP_SCORE,5286,GO:0006518,1.1344e-01,1.4300e+02
IMP_SCORE,5287,GO:0009988,1.1335e-01,6.7000e+01
IMP_SCORE,5288,GO:0046112,1.1326e-01,6.0000e+00
IMP_SCORE,5289,GO:0006213,1.1318e-01,1.7000e+01
IMP_SCORE,5290,GO:0016607,1.1316e-01,2.6400e+02
IMP_SCORE,5291,GO:0072413,1.1292e-01,1.4000e+01
IMP_SCORE,5292,GO:0048247,1.1274e-01,1.8000e+01
IMP_SCORE,5293,GO:0015179,1.1267e-01,3.3000e+01
IMP_SCORE,5294,GO:0022008,1.1265e-01,3.2000e+01
IMP_SCORE,5295,GO:0042552,1.1257e-01,9.9000e+01
IMP_SCORE,5296,GO:0030500,1.1246e-01,3.6000e+01
IMP_SCORE,5297,GO:0009062,1.1244e-01,5.3000e+01
IMP_SCORE,5298,GO:0007586,1.1237e-01,1.0000e+02
IMP_SCORE,5299,GO:1901476,1.1237e-01,3.0000e+01
IMP_SCORE,5300,GO:0034332,1.1233e-01,4.5000e+01
IMP_SCORE,5301,GO:0006069,1.1231e-01,6.0000e+01
IMP_SCORE,5302,GO:0022838,1.1231e-01,1.6000e+02
IMP_SCORE,5303,GO:0000291,1.1230e-01,9.0000e+00
IMP_SCORE,5304,GO:0006895,1.1223e-01,1.0000e+01
IMP_SCORE,5305,GO:0033116,1.1210e-01,4.9000e+01
IMP_SCORE,5306,GO:0051647,1.1209e-01,1.0000e+01
IMP_SCORE,5307,GO:0009581,1.1201e-01,5.6000e+01
IMP_SCORE,5308,GO:0006105,1.1200e-01,2.8000e+01
IMP_SCORE,5309,GO:0036041,1.1199e-01,2.6000e+01
IMP_SCORE,5310,GO:0035337,1.1195e-01,4.5000e+01
IMP_SCORE,5311,GO:0005832,1.1192e-01,3.0000e+00
IMP_SCORE,5312,GO:0015299,1.1181e-01,1.2000e+01
IMP_SCORE,5313,GO:0061620,1.1175e-01,8.0000e+00
IMP_SCORE,5314,GO:0072521,1.1162e-01,8.6000e+01
IMP_SCORE,5315,GO:0004407,1.1153e-01,1.3000e+01
IMP_SCORE,5316,GO:0007200,1.1149e-01,5.2000e+01
IMP_SCORE,5317,GO:0035640,1.1146e-01,2.1000e+01
IMP_SCORE,5318,GO:0032943,1.1140e-01,2.3000e+01
IMP_SCORE,5319,GO:0050869,1.1135e-01,1.0000e+00
IMP_SCORE,5320,GO:0006465,1.1133e-01,1.3000e+01
IMP_SCORE,5321,GO:0003684,1.1131e-01,1.8000e+01
IMP_SCORE,5322,GO:0006405,1.1125e-01,3.0000e+01
IMP_SCORE,5323,GO:0007275,1.1124e-01,3.4600e+02
IMP_SCORE,5324,GO:0046875,1.1123e-01,1.8000e+01
IMP_SCORE,5325,GO:1902254,1.1122e-01,1.1000e+01
IMP_SCORE,5326,GO:0090304,1.1111e-01,2.7700e+02
IMP_SCORE,5327,GO:0016229,1.1110e-01,2.2000e+01
IMP_SCORE,5328,GO:0043574,1.1098e-01,1.1000e+01
IMP_SCORE,5329,GO:0006312,1.1096e-01,1.1000e+01
IMP_SCORE,5330,GO:0007595,1.1095e-01,1.5000e+01
IMP_SCORE,5331,GO:0030901,1.1094e-01,1.1000e+01
IMP_SCORE,5332,GO:0061702,1.1086e-01,3.0000e+00
IMP_SCORE,5333,GO:0005623,1.1069e-01,2.9000e+01
IMP_SCORE,5334,GO:0001012,1.1068e-01,9.4000e+01
IMP_SCORE,5335,GO:0033275,1.1067e-01,2.6000e+01
IMP_SCORE,5336,GO:0009150,1.1067e-01,7.0000e+01
IMP_SCORE,5337,GO:0006396,1.1062e-01,2.1800e+02
IMP_SCORE,5338,GO:0016854,1.1061e-01,3.6000e+01
IMP_SCORE,5339,GO:0019992,1.1052e-01,2.0000e+01
IMP_SCORE,5340,GO:0048278,1.1051e-01,4.4000e+01
IMP_SCORE,5341,GO:0044550,1.1046e-01,9.0000e+00
IMP_SCORE,5342,GO:0051101,1.1045e-01,3.1000e+01
IMP_SCORE,5343,GO:0008187,1.1042e-01,9.0000e+00
IMP_SCORE,5344,GO:0072384,1.1037e-01,2.4000e+01
IMP_SCORE,5345,GO:0022857,1.1034e-01,2.8700e+02
IMP_SCORE,5346,GO:0002062,1.1032e-01,4.0000e+00
IMP_SCORE,5347,GO:0034219,1.1031e-01,2.5000e+01
IMP_SCORE,5348,GO:0008144,1.1029e-01,7.9000e+01
IMP_SCORE,5349,GO:0006000,1.1025e-01,3.0000e+00
IMP_SCORE,5350,GO:0034220,1.1023e-01,2.3900e+02
IMP_SCORE,5351,GO:0033209,1.1019e-01,4.3000e+01
IMP_SCORE,5352,GO:0005871,1.1014e-01,3.6000e+01
IMP_SCORE,5353,GO:0031102,1.1014e-01,1.2000e+01
IMP_SCORE,5354,GO:1901881,1.1011e-01,1.6000e+01
IMP_SCORE,5355,GO:0032755,1.1009e-01,2.1000e+01
IMP_SCORE,5356,GO:0001972,1.1008e-01,8.0000e+00
IMP_SCORE,5357,GO:0061384,1.0992e-01,9.0000e+00
IMP_SCORE,5358,GO:0008543,1.0991e-01,2.2000e+01
IMP_SCORE,5359,GO:0005637,1.0986e-01,6.0000e+01
IMP_SCORE,5360,GO:0071869,1.0984e-01,6.0000e+00
IMP_SCORE,5361,GO:0042026,1.0979e-01,2.3000e+01
IMP_SCORE,5362,GO:0000776,1.0973e-01,6.2000e+01
IMP_SCORE,5363,GO:0035303,1.0972e-01,7.5000e+01
IMP_SCORE,5364,GO:0016266,1.0968e-01,4.7000e+01
IMP_SCORE,5365,GO:0045190,1.0958e-01,8.0000e+00
IMP_SCORE,5366,GO:0051536,1.0953e-01,3.6000e+01
IMP_SCORE,5367,GO:0043173,1.0952e-01,1.4000e+01
IMP_SCORE,5368,GO:0042742,1.0946e-01,9.0000e+01
IMP_SCORE,5369,GO:0016667,1.0945e-01,4.2000e+01
IMP_SCORE,5370,GO:0008239,1.0945e-01,1.8000e+01
IMP_SCORE,5371,GO:0036120,1.0944e-01,6.0000e+00
IMP_SCORE,5372,GO:0030057,1.0939e-01,3.2000e+01
IMP_SCORE,5373,GO:0044427,1.0938e-01,2.2800e+02
IMP_SCORE,5374,GO:0009084,1.0938e-01,1.3000e+01
IMP_SCORE,5375,GO:0015108,1.0937e-01,5.9000e+01
IMP_SCORE,5376,GO:0045047,1.0936e-01,1.8000e+01
IMP_SCORE,5377,GO:0004653,1.0930e-01,2.7000e+01
IMP_SCORE,5378,GO:0016859,1.0927e-01,3.4000e+01
IMP_SCORE,5379,GO:0016668,1.0923e-01,1.4000e+01
IMP_SCORE,5380,GO:0044615,1.0917e-01,1.0000e+00
IMP_SCORE,5381,GO:0031645,1.0917e-01,1.0000e+00
IMP_SCORE,5382,GO:1900225,1.0917e-01,1.0000e+00
IMP_SCORE,5383,GO:0039532,1.0917e-01,1.0000e+00
IMP_SCORE,5384,GO:0030665,1.0916e-01,5.7000e+01
IMP_SCORE,5385,GO:0014072,1.0913e-01,1.2000e+01
IMP_SCORE,5386,GO:0015293,1.0912e-01,7.4000e+01
IMP_SCORE,5387,GO:0071682,1.0899e-01,1.3000e+01
IMP_SCORE,5388,GO:0007342,1.0899e-01,1.7000e+01
IMP_SCORE,5389,GO:0048562,1.0897e-01,4.0000e+01
IMP_SCORE,5390,GO:0042415,1.0895e-01,9.0000e+00
IMP_SCORE,5391,GO:0003677,1.0882e-01,5.3700e+02
IMP_SCORE,5392,GO:0042762,1.0882e-01,2.6000e+01
IMP_SCORE,5393,GO:0001159,1.0869e-01,8.2000e+01
IMP_SCORE,5394,GO:0060142,1.0862e-01,1.4000e+01
IMP_SCORE,5395,GO:2000353,1.0852e-01,1.7000e+01
IMP_SCORE,5396,GO:0016339,1.0846e-01,9.4000e+01
IMP_SCORE,5397,GO:0005681,1.0840e-01,4.5000e+01
IMP_SCORE,5398,GO:0007093,1.0837e-01,1.5000e+01
IMP_SCORE,5399,GO:0008094,1.0832e-01,1.2000e+01
IMP_SCORE,5400,GO:0042393,1.0832e-01,8.4000e+01
IMP_SCORE,5401,GO:0045721,1.0831e-01,2.0000e+01
IMP_SCORE,5402,GO:0051861,1.0829e-01,2.8000e+01
IMP_SCORE,5403,GO:0098656,1.0821e-01,1.2300e+02
IMP_SCORE,5404,GO:0008150,1.0817e-01,1.3240e+03
IMP_SCORE,5405,GO:0035428,1.0816e-01,1.5000e+01
IMP_SCORE,5406,GO:0048568,1.0807e-01,2.6000e+01
IMP_SCORE,5407,GO:0045723,1.0806e-01,4.0000e+00
IMP_SCORE,5408,GO:0000271,1.0796e-01,2.4000e+01
IMP_SCORE,5409,GO:0048240,1.0789e-01,1.0000e+01
IMP_SCORE,5410,GO:0034518,1.0785e-01,9.0000e+00
IMP_SCORE,5411,GO:0016798,1.0783e-01,1.5100e+02
IMP_SCORE,5412,GO:0034708,1.0781e-01,4.1000e+01
IMP_SCORE,5413,GO:0003756,1.0780e-01,1.5000e+01
IMP_SCORE,5414,GO:0016338,1.0778e-01,3.5000e+01
IMP_SCORE,5415,GO:0048259,1.0777e-01,1.8000e+01
IMP_SCORE,5416,GO:0005035,1.0774e-01,2.3000e+01
IMP_SCORE,5417,GO:0045446,1.0773e-01,9.0000e+00
IMP_SCORE,5418,GO:0009812,1.0772e-01,3.0000e+00
IMP_SCORE,5419,GO:0009887,1.0771e-01,1.8800e+02
IMP_SCORE,5420,GO:0031234,1.0770e-01,2.5000e+01
IMP_SCORE,5421,GO:0043149,1.0769e-01,1.3000e+01
IMP_SCORE,5422,GO:0004303,1.0769e-01,1.6000e+01
IMP_SCORE,5423,GO:0008194,1.0765e-01,9.2000e+01
IMP_SCORE,5424,GO:0098534,1.0764e-01,1.0000e+01
IMP_SCORE,5425,GO:0052689,1.0755e-01,1.9100e+02
IMP_SCORE,5426,GO:0022804,1.0750e-01,1.5900e+02
IMP_SCORE,5427,GO:0004553,1.0746e-01,1.3900e+02
IMP_SCORE,5428,GO:1901016,1.0729e-01,1.6000e+01
IMP_SCORE,5429,GO:0015491,1.0728e-01,2.2000e+01
IMP_SCORE,5430,GO:0006470,1.0726e-01,7.1000e+01
IMP_SCORE,5431,GO:0010906,1.0722e-01,4.0000e+01
IMP_SCORE,5432,GO:0006885,1.0713e-01,4.2000e+01
IMP_SCORE,5433,GO:0004551,1.0699e-01,1.6000e+01
IMP_SCORE,5434,GO:0044438,1.0693e-01,7.0000e+01
IMP_SCORE,5435,GO:0006029,1.0684e-01,1.6000e+01
IMP_SCORE,5436,GO:0044085,1.0675e-01,7.2000e+01
IMP_SCORE,5437,GO:2000810,1.0671e-01,5.0000e+00
IMP_SCORE,5438,GO:0050864,1.0661e-01,2.7000e+01
IMP_SCORE,5439,GO:0032677,1.0640e-01,3.9000e+01
IMP_SCORE,5440,GO:0008191,1.0638e-01,1.1000e+01
IMP_SCORE,5441,GO:0031397,1.0627e-01,1.8000e+01
IMP_SCORE,5442,GO:0016363,1.0626e-01,4.6000e+01
IMP_SCORE,5443,GO:0008106,1.0625e-01,7.0000e+00
IMP_SCORE,5444,GO:0045737,1.0618e-01,1.3000e+01
IMP_SCORE,5445,GO:0006220,1.0612e-01,1.6000e+01
IMP_SCORE,5446,GO:0046467,1.0609e-01,6.2000e+01
IMP_SCORE,5447,GO:0009451,1.0608e-01,5.0000e+01
IMP_SCORE,5448,GO:1903543,1.0607e-01,4.0000e+00
IMP_SCORE,5449,GO:1901505,1.0597e-01,5.2000e+01
IMP_SCORE,5450,GO:0001938,1.0594e-01,3.6000e+01
IMP_SCORE,5451,GO:0005342,1.0594e-01,8.1000e+01
IMP_SCORE,5452,GO:0035325,1.0593e-01,1.0000e+01
IMP_SCORE,5453,GO:0000070,1.0593e-01,1.4000e+01
IMP_SCORE,5454,GO:0046164,1.0589e-01,3.8000e+01
IMP_SCORE,5455,GO:0002367,1.0589e-01,1.1000e+01
IMP_SCORE,5456,GO:0005882,1.0571e-01,1.1300e+02
IMP_SCORE,5457,GO:0007585,1.0558e-01,2.9000e+01
IMP_SCORE,5458,GO:0060452,1.0554e-01,5.0000e+00
IMP_SCORE,5459,GO:2001026,1.0553e-01,3.0000e+00
IMP_SCORE,5460,GO:0006289,1.0545e-01,1.7000e+01
IMP_SCORE,5461,GO:0042301,1.0541e-01,1.1000e+01
IMP_SCORE,5462,GO:0090545,1.0540e-01,1.8000e+01
IMP_SCORE,5463,GO:0050858,1.0539e-01,1.4000e+01
IMP_SCORE,5464,GO:0033048,1.0534e-01,3.0000e+00
IMP_SCORE,5465,GO:0016571,1.0534e-01,3.8000e+01
IMP_SCORE,5466,GO:0097479,1.0525e-01,2.4000e+01
IMP_SCORE,5467,GO:0019829,1.0516e-01,2.5000e+01
IMP_SCORE,5468,GO:0098732,1.0515e-01,2.5000e+01
IMP_SCORE,5469,GO:0098664,1.0503e-01,1.1000e+01
IMP_SCORE,5470,GO:0001653,1.0496e-01,5.5000e+01
IMP_SCORE,5471,GO:0030165,1.0490e-01,1.3600e+02
IMP_SCORE,5472,GO:0071949,1.0482e-01,2.9000e+01
IMP_SCORE,5473,GO:0009225,1.0472e-01,3.1000e+01
IMP_SCORE,5474,GO:0010043,1.0464e-01,7.5000e+01
IMP_SCORE,5475,GO:0001664,1.0451e-01,1.1300e+02
IMP_SCORE,5476,GO:0008584,1.0449e-01,3.3000e+01
IMP_SCORE,5477,GO:0071805,1.0444e-01,4.8000e+01
IMP_SCORE,5478,GO:0042307,1.0442e-01,1.4000e+01
IMP_SCORE,5479,GO:0006688,1.0438e-01,4.0000e+01
IMP_SCORE,5480,GO:0044321,1.0435e-01,9.0000e+00
IMP_SCORE,5481,GO:0007156,1.0433e-01,1.1800e+02
IMP_SCORE,5482,GO:0060606,1.0433e-01,2.4000e+01
IMP_SCORE,5483,GO:0030326,1.0427e-01,3.2000e+01
IMP_SCORE,5484,GO:0016072,1.0409e-01,6.5000e+01
IMP_SCORE,5485,GO:0042448,1.0393e-01,6.0000e+00
IMP_SCORE,5486,GO:0005249,1.0389e-01,4.6000e+01
IMP_SCORE,5487,GO:0006406,1.0386e-01,2.3000e+01
IMP_SCORE,5488,GO:0019005,1.0370e-01,1.0000e+01
IMP_SCORE,5489,GO:0015171,1.0367e-01,4.4000e+01
IMP_SCORE,5490,GO:0016556,1.0366e-01,1.2000e+01
IMP_SCORE,5491,GO:0050792,1.0365e-01,9.0000e+01
IMP_SCORE,5492,GO:0070371,1.0354e-01,1.2000e+01
IMP_SCORE,5493,GO:0006570,1.0351e-01,2.5000e+01
IMP_SCORE,5494,GO:0008287,1.0348e-01,4.2000e+01
IMP_SCORE,5495,GO:0019201,1.0345e-01,1.1000e+01
IMP_SCORE,5496,GO:1900750,1.0338e-01,1.1000e+01
IMP_SCORE,5497,GO:0048705,1.0322e-01,3.8000e+01
IMP_SCORE,5498,GO:0045026,1.0321e-01,3.7000e+01
IMP_SCORE,5499,GO:0005905,1.0319e-01,6.1000e+01
IMP_SCORE,5500,GO:0042276,1.0318e-01,9.0000e+00
IMP_SCORE,5501,GO:0010923,1.0317e-01,5.9000e+01
IMP_SCORE,5502,GO:0006259,1.0310e-01,1.9000e+02
IMP_SCORE,5503,GO:0018023,1.0309e-01,8.0000e+00
IMP_SCORE,5504,GO:0007259,1.0308e-01,2.2000e+01
IMP_SCORE,5505,GO:0071625,1.0308e-01,1.0000e+01
IMP_SCORE,5506,GO:0006221,1.0307e-01,1.2000e+01
IMP_SCORE,5507,GO:0015849,1.0302e-01,8.9000e+01
IMP_SCORE,5508,GO:0098869,1.0291e-01,9.6000e+01
IMP_SCORE,5509,GO:0032391,1.0281e-01,2.3000e+01
IMP_SCORE,5510,GO:0003729,1.0280e-01,7.7000e+01
IMP_SCORE,5511,GO:0051570,1.0269e-01,5.0000e+00
IMP_SCORE,5512,GO:0009072,1.0265e-01,3.6000e+01
IMP_SCORE,5513,GO:0097610,1.0264e-01,3.9000e+01
IMP_SCORE,5514,GO:0007565,1.0261e-01,6.4000e+01
IMP_SCORE,5515,GO:0044441,1.0259e-01,1.7700e+02
IMP_SCORE,5516,GO:0031491,1.0259e-01,2.0000e+01
IMP_SCORE,5517,GO:0006417,1.0258e-01,9.2000e+01
IMP_SCORE,5518,GO:0046930,1.0255e-01,5.0000e+00
IMP_SCORE,5519,GO:0033177,1.0251e-01,3.0000e+00
IMP_SCORE,5520,GO:0051540,1.0248e-01,4.9000e+01
IMP_SCORE,5521,GO:0004859,1.0244e-01,3.8000e+01
IMP_SCORE,5522,GO:0006749,1.0239e-01,3.7000e+01
IMP_SCORE,5523,GO:0016860,1.0238e-01,5.5000e+01
IMP_SCORE,5524,GO:0015149,1.0230e-01,1.5000e+01
IMP_SCORE,5525,GO:0006614,1.0219e-01,1.7000e+01
IMP_SCORE,5526,GO:0071425,1.0219e-01,1.0000e+00
IMP_SCORE,5527,GO:0005253,1.0218e-01,7.3000e+01
IMP_SCORE,5528,GO:0008022,1.0214e-01,9.4000e+01
IMP_SCORE,5529,GO:0006801,1.0191e-01,1.3000e+01
IMP_SCORE,5530,GO:0048524,1.0183e-01,3.3000e+01
IMP_SCORE,5531,GO:0045668,1.0169e-01,1.2000e+01
IMP_SCORE,5532,GO:0099111,1.0168e-01,3.5000e+01
IMP_SCORE,5533,GO:0050849,1.0165e-01,8.0000e+00
IMP_SCORE,5534,GO:0045028,1.0164e-01,2.3000e+01
IMP_SCORE,5535,GO:0007276,1.0157e-01,2.3300e+02
IMP_SCORE,5536,GO:0060413,1.0154e-01,6.0000e+00
IMP_SCORE,5537,GO:0015804,1.0154e-01,2.0000e+01
IMP_SCORE,5538,GO:1901292,1.0136e-01,1.4000e+01
IMP_SCORE,5539,GO:0022602,1.0132e-01,2.2000e+01
IMP_SCORE,5540,GO:0015266,1.0112e-01,8.0000e+00
IMP_SCORE,5541,GO:0055102,1.0103e-01,4.9000e+01
IMP_SCORE,5542,GO:0043621,1.0099e-01,5.0000e+01
IMP_SCORE,5543,GO:0050998,1.0087e-01,3.0000e+00
IMP_SCORE,5544,GO:1901224,1.0086e-01,1.4000e+01
IMP_SCORE,5545,GO:0003785,1.0074e-01,9.0000e+00
IMP_SCORE,5546,GO:0033344,1.0072e-01,1.6000e+01
IMP_SCORE,5547,GO:0071107,1.0071e-01,2.0000e+00
IMP_SCORE,5548,GO:2000104,1.0069e-01,2.4000e+01
IMP_SCORE,5549,GO:0070873,1.0066e-01,1.5000e+01
IMP_SCORE,5550,GO:0033692,1.0051e-01,1.4000e+01
IMP_SCORE,5551,GO:0034361,1.0048e-01,1.0000e+01
IMP_SCORE,5552,GO:1905039,1.0044e-01,3.6000e+01
IMP_SCORE,5553,GO:0070166,1.0039e-01,1.0000e+01
IMP_SCORE,5554,GO:0021895,1.0036e-01,9.0000e+00
IMP_SCORE,5555,GO:1901618,1.0036e-01,2.9000e+01
IMP_SCORE,5556,GO:0070530,1.0031e-01,1.3000e+01
IMP_SCORE,5557,GO:0016274,1.0020e-01,1.6000e+01
IMP_SCORE,5558,GO:0010759,1.0019e-01,6.0000e+00
IMP_SCORE,5559,GO:0006998,1.0015e-01,2.5000e+01
IMP_SCORE,5560,GO:0060253,1.0012e-01,5.0000e+00
IMP_SCORE,5561,GO:0042629,1.0011e-01,1.8000e+01
IMP_SCORE,5562,GO:0035246,1.0003e-01,1.2000e+01
IMP_SCORE,5563,GO:0032885,9.9937e-02,7.0000e+00
IMP_SCORE,5564,GO:0019209,9.9934e-02,2.7000e+01
IMP_SCORE,5565,GO:0004708,9.9663e-02,1.6000e+01
IMP_SCORE,5566,GO:0050840,9.9503e-02,4.3000e+01
IMP_SCORE,5567,GO:0071318,9.9430e-02,3.0000e+00
IMP_SCORE,5568,GO:0034622,9.9303e-02,2.5400e+02
IMP_SCORE,5569,GO:0015144,9.9218e-02,3.8000e+01
IMP_SCORE,5570,GO:0048609,9.9200e-02,2.6800e+02
IMP_SCORE,5571,GO:0042474,9.9035e-02,1.5000e+01
IMP_SCORE,5572,GO:0055086,9.9029e-02,1.2200e+02
IMP_SCORE,5573,GO:0070888,9.8999e-02,3.2000e+01
IMP_SCORE,5574,GO:0043243,9.8960e-02,1.6000e+01
IMP_SCORE,5575,GO:0060441,9.8849e-02,1.5000e+01
IMP_SCORE,5576,GO:0008299,9.8837e-02,1.2000e+01
IMP_SCORE,5577,GO:0031420,9.8836e-02,1.8000e+01
IMP_SCORE,5578,GO:0015035,9.8825e-02,1.1000e+01
IMP_SCORE,5579,GO:0002161,9.8800e-02,2.4000e+01
IMP_SCORE,5580,GO:0006283,9.8784e-02,1.9000e+01
IMP_SCORE,5581,GO:0001725,9.8784e-02,3.1000e+01
IMP_SCORE,5582,GO:0008214,9.8779e-02,2.0000e+01
IMP_SCORE,5583,GO:0016502,9.8777e-02,3.6000e+01
IMP_SCORE,5584,GO:0005227,9.8777e-02,1.8000e+01
IMP_SCORE,5585,GO:0034260,9.8597e-02,2.4000e+01
IMP_SCORE,5586,GO:0051953,9.8577e-02,5.0000e+00
IMP_SCORE,5587,GO:0050886,9.8462e-02,7.0000e+00
IMP_SCORE,5588,GO:0060324,9.8452e-02,3.0000e+00
IMP_SCORE,5589,GO:1903077,9.8444e-02,6.0000e+00
IMP_SCORE,5590,GO:0016226,9.8433e-02,2.8000e+01
IMP_SCORE,5591,GO:0003755,9.8428e-02,3.0000e+01
IMP_SCORE,5592,GO:1902165,9.8385e-02,8.0000e+00
IMP_SCORE,5593,GO:0035258,9.8371e-02,4.3000e+01
IMP_SCORE,5594,GO:1902337,9.8363e-02,2.0000e+00
IMP_SCORE,5595,GO:0006284,9.8270e-02,1.1000e+01
IMP_SCORE,5596,GO:0030574,9.8259e-02,3.2000e+01
IMP_SCORE,5597,GO:0007223,9.8243e-02,1.5000e+01
IMP_SCORE,5598,GO:0034440,9.8233e-02,4.0000e+01
IMP_SCORE,5599,GO:1990748,9.8224e-02,9.0000e+01
IMP_SCORE,5600,GO:0001776,9.8150e-02,2.3000e+01
IMP_SCORE,5601,GO:1901030,9.8111e-02,1.9000e+01
IMP_SCORE,5602,GO:0003724,9.8096e-02,2.9000e+01
IMP_SCORE,5603,GO:0044454,9.8054e-02,1.2200e+02
IMP_SCORE,5604,GO:0032451,9.8043e-02,9.0000e+00
IMP_SCORE,5605,GO:0032890,9.8005e-02,1.1000e+01
IMP_SCORE,5606,GO:0006479,9.7975e-02,4.3000e+01
IMP_SCORE,5607,GO:0043691,9.7969e-02,5.0000e+00
IMP_SCORE,5608,GO:0006760,9.7878e-02,1.3000e+01
IMP_SCORE,5609,GO:0035308,9.7854e-02,1.6000e+01
IMP_SCORE,5610,GO:0019888,9.7745e-02,5.4000e+01
IMP_SCORE,5611,GO:0090231,9.7729e-02,1.2000e+01
IMP_SCORE,5612,GO:0015301,9.7708e-02,3.5000e+01
IMP_SCORE,5613,GO:0010919,9.7706e-02,1.2000e+01
IMP_SCORE,5614,GO:0072523,9.7684e-02,1.7000e+01
IMP_SCORE,5615,GO:0019941,9.7636e-02,1.0700e+02
IMP_SCORE,5616,GO:0006911,9.7634e-02,4.5000e+01
IMP_SCORE,5617,GO:0034470,9.7612e-02,1.0200e+02
IMP_SCORE,5618,GO:1900103,9.7581e-02,3.0000e+00
IMP_SCORE,5619,GO:0045603,9.7556e-02,2.5000e+01
IMP_SCORE,5620,GO:0048261,9.7537e-02,4.0000e+00
IMP_SCORE,5621,GO:0071013,9.7373e-02,2.0000e+01
IMP_SCORE,5622,GO:0051195,9.7312e-02,8.0000e+00
IMP_SCORE,5623,GO:0072511,9.7227e-02,1.0600e+02
IMP_SCORE,5624,GO:0003179,9.7189e-02,8.0000e+00
IMP_SCORE,5625,GO:0045624,9.7182e-02,1.2000e+01
IMP_SCORE,5626,GO:0042994,9.7168e-02,1.1000e+01
IMP_SCORE,5627,GO:0006783,9.7166e-02,2.6000e+01
IMP_SCORE,5628,GO:0009124,9.7138e-02,2.1000e+01
IMP_SCORE,5629,GO:1901663,9.7049e-02,1.0000e+01
IMP_SCORE,5630,GO:0031994,9.7043e-02,1.3000e+01
IMP_SCORE,5631,GO:0015295,9.6994e-02,3.2000e+01
IMP_SCORE,5632,GO:0000578,9.6938e-02,1.2000e+01
IMP_SCORE,5633,GO:0015605,9.6931e-02,1.8000e+01
IMP_SCORE,5634,GO:0031489,9.6833e-02,6.0000e+00
IMP_SCORE,5635,GO:0003707,9.6795e-02,3.3000e+01
IMP_SCORE,5636,GO:0004519,9.6716e-02,8.1000e+01
IMP_SCORE,5637,GO:0051452,9.6701e-02,2.4000e+01
IMP_SCORE,5638,GO:0017056,9.6679e-02,2.0000e+00
IMP_SCORE,5639,GO:0033002,9.6679e-02,1.1000e+01
IMP_SCORE,5640,GO:0032305,9.6639e-02,4.0000e+00
IMP_SCORE,5641,GO:0060487,9.6590e-02,8.0000e+00
IMP_SCORE,5642,GO:0060828,9.6508e-02,5.1000e+01
IMP_SCORE,5643,GO:0016918,9.6342e-02,1.1000e+01
IMP_SCORE,5644,GO:0060081,9.6321e-02,8.0000e+00
IMP_SCORE,5645,GO:0016876,9.6311e-02,3.1000e+01
IMP_SCORE,5646,GO:0034381,9.6091e-02,4.0000e+00
IMP_SCORE,5647,GO:0060307,9.6074e-02,3.0000e+00
IMP_SCORE,5648,GO:0015662,9.6017e-02,2.0000e+01
IMP_SCORE,5649,GO:0006547,9.5996e-02,4.0000e+00
IMP_SCORE,5650,GO:0007631,9.5981e-02,2.9000e+01
IMP_SCORE,5651,GO:1905897,9.5967e-02,1.0000e+01
IMP_SCORE,5652,GO:0009223,9.5919e-02,5.0000e+00
IMP_SCORE,5653,GO:0017038,9.5899e-02,6.1000e+01
IMP_SCORE,5654,GO:0051219,9.5859e-02,3.1000e+01
IMP_SCORE,5655,GO:0051894,9.5818e-02,5.0000e+00
IMP_SCORE,5656,GO:0016408,9.5813e-02,3.6000e+01
IMP_SCORE,5657,GO:0061726,9.5739e-02,1.0000e+01
IMP_SCORE,5658,GO:0046527,9.5679e-02,1.5000e+01
IMP_SCORE,5659,GO:0060546,9.5669e-02,2.0000e+00
IMP_SCORE,5660,GO:0010712,9.5635e-02,6.0000e+00
IMP_SCORE,5661,GO:0003774,9.5610e-02,6.0000e+01
IMP_SCORE,5662,GO:0043485,9.5600e-02,1.1000e+01
IMP_SCORE,5663,GO:0045945,9.5475e-02,2.0000e+00
IMP_SCORE,5664,GO:0016757,9.5419e-02,2.3600e+02
IMP_SCORE,5665,GO:0035066,9.5368e-02,1.3000e+01
IMP_SCORE,5666,GO:0005884,9.5305e-02,4.8000e+01
IMP_SCORE,5667,GO:0030553,9.5276e-02,4.0000e+00
IMP_SCORE,5668,GO:0046942,9.5262e-02,9.1000e+01
IMP_SCORE,5669,GO:0060590,9.5175e-02,3.6000e+01
IMP_SCORE,5670,GO:0030879,9.5156e-02,2.0000e+00
IMP_SCORE,5671,GO:0006260,9.5049e-02,4.3000e+01
IMP_SCORE,5672,GO:0032784,9.5038e-02,5.4000e+01
IMP_SCORE,5673,GO:0030071,9.4937e-02,8.0000e+00
IMP_SCORE,5674,GO:0050856,9.4850e-02,1.3000e+01
IMP_SCORE,5675,GO:0031954,9.4818e-02,9.0000e+00
IMP_SCORE,5676,GO:0002887,9.4802e-02,2.0000e+00
IMP_SCORE,5677,GO:0005980,9.4673e-02,6.0000e+00
IMP_SCORE,5678,GO:0045601,9.4614e-02,3.1000e+01
IMP_SCORE,5679,GO:0032148,9.4601e-02,8.0000e+00
IMP_SCORE,5680,GO:0046827,9.4500e-02,4.0000e+00
IMP_SCORE,5681,GO:0032508,9.4453e-02,8.0000e+00
IMP_SCORE,5682,GO:0022904,9.4396e-02,2.6000e+01
IMP_SCORE,5683,GO:0097755,9.4389e-02,1.9000e+01
IMP_SCORE,5684,GO:0009881,9.4307e-02,8.0000e+00
IMP_SCORE,5685,GO:0035510,9.4278e-02,1.5000e+01
IMP_SCORE,5686,GO:0060420,9.4216e-02,3.0000e+00
IMP_SCORE,5687,GO:0033363,9.4190e-02,1.5000e+01
IMP_SCORE,5688,GO:0030216,9.4101e-02,3.1000e+01
IMP_SCORE,5689,GO:0030296,9.4080e-02,3.0000e+00
IMP_SCORE,5690,GO:0051963,9.4080e-02,5.2000e+01
IMP_SCORE,5691,GO:0005391,9.4023e-02,1.7000e+01
IMP_SCORE,5692,GO:1902074,9.3923e-02,1.2000e+01
IMP_SCORE,5693,GO:0033218,9.3881e-02,2.5500e+02
IMP_SCORE,5694,GO:0006997,9.3852e-02,3.1000e+01
IMP_SCORE,5695,GO:0051703,9.3819e-02,4.2000e+01
IMP_SCORE,5696,GO:0004993,9.3818e-02,1.3000e+01
IMP_SCORE,5697,GO:0009790,9.3809e-02,7.5000e+01
IMP_SCORE,5698,GO:0009067,9.3665e-02,2.2000e+01
IMP_SCORE,5699,GO:0086009,9.3628e-02,9.0000e+00
IMP_SCORE,5700,GO:1902475,9.3592e-02,1.1000e+01
IMP_SCORE,5701,GO:0008308,9.3580e-02,9.0000e+00
IMP_SCORE,5702,GO:0007283,9.3547e-02,2.1900e+02
IMP_SCORE,5703,GO:0007601,9.3490e-02,1.4600e+02
IMP_SCORE,5704,GO:0007064,9.3427e-02,1.1000e+01
IMP_SCORE,5705,GO:0043325,9.3407e-02,1.6000e+01
IMP_SCORE,5706,GO:1901661,9.3357e-02,1.3000e+01
IMP_SCORE,5707,GO:0002931,9.3274e-02,1.2000e+01
IMP_SCORE,5708,GO:0014889,9.3219e-02,5.0000e+00
IMP_SCORE,5709,GO:0032993,9.3044e-02,4.0000e+01
IMP_SCORE,5710,GO:0006023,9.3041e-02,4.1000e+01
IMP_SCORE,5711,GO:0051797,9.3027e-02,5.0000e+00
IMP_SCORE,5712,GO:0007588,9.3026e-02,2.2000e+01
IMP_SCORE,5713,GO:0008170,9.2947e-02,3.4000e+01
IMP_SCORE,5714,GO:0002823,9.2927e-02,1.7000e+01
IMP_SCORE,5715,GO:0000815,9.2889e-02,1.0000e+00
IMP_SCORE,5716,GO:0007076,9.2867e-02,3.0000e+00
IMP_SCORE,5717,GO:0009060,9.2808e-02,1.3000e+01
IMP_SCORE,5718,GO:0090322,9.2711e-02,1.8000e+01
IMP_SCORE,5719,GO:0022625,9.2675e-02,1.3000e+01
IMP_SCORE,5720,GO:0015936,9.2618e-02,1.0000e+01
IMP_SCORE,5721,GO:0043114,9.2616e-02,4.0000e+00
IMP_SCORE,5722,GO:0008509,9.2613e-02,1.3500e+02
IMP_SCORE,5723,GO:0006383,9.2558e-02,1.1000e+01
IMP_SCORE,5724,GO:0009712,9.2540e-02,2.4000e+01
IMP_SCORE,5725,GO:0050718,9.2536e-02,9.0000e+00
IMP_SCORE,5726,GO:0006412,9.2528e-02,5.9000e+01
IMP_SCORE,5727,GO:0009886,9.2379e-02,1.4000e+01
IMP_SCORE,5728,GO:0006941,9.2320e-02,3.3000e+01
IMP_SCORE,5729,GO:0018393,9.2299e-02,1.5000e+01
IMP_SCORE,5730,GO:0051503,9.2273e-02,2.0000e+01
IMP_SCORE,5731,GO:0043044,9.2268e-02,1.9000e+01
IMP_SCORE,5732,GO:0015935,9.2081e-02,3.2000e+01
IMP_SCORE,5733,GO:0034660,9.2075e-02,1.3900e+02
IMP_SCORE,5734,GO:0014706,9.2033e-02,2.9000e+01
IMP_SCORE,5735,GO:0034111,9.1978e-02,3.0000e+00
IMP_SCORE,5736,GO:0015245,9.1957e-02,1.0000e+01
IMP_SCORE,5737,GO:0051169,9.1956e-02,7.3000e+01
IMP_SCORE,5738,GO:0042573,9.1922e-02,2.5000e+01
IMP_SCORE,5739,GO:0030166,9.1687e-02,1.2000e+01
IMP_SCORE,5740,GO:0009310,9.1671e-02,4.0000e+01
IMP_SCORE,5741,GO:1900409,9.1564e-02,1.0000e+01
IMP_SCORE,5742,GO:0044380,9.1535e-02,9.0000e+00
IMP_SCORE,5743,GO:0090199,9.1526e-02,7.0000e+00
IMP_SCORE,5744,GO:0018149,9.1526e-02,3.2000e+01
IMP_SCORE,5745,GO:0042181,9.1506e-02,1.9000e+01
IMP_SCORE,5746,GO:0000715,9.1477e-02,5.0000e+00
IMP_SCORE,5747,GO:0061783,9.1464e-02,3.3000e+01
IMP_SCORE,5748,GO:0006089,9.1399e-02,5.0000e+00
IMP_SCORE,5749,GO:0001530,9.1339e-02,2.5000e+01
IMP_SCORE,5750,GO:0000724,9.1270e-02,2.2000e+01
IMP_SCORE,5751,GO:0050892,9.1161e-02,2.0000e+01
IMP_SCORE,5752,GO:0035586,9.1140e-02,3.1000e+01
IMP_SCORE,5753,GO:0006090,9.1100e-02,3.2000e+01
IMP_SCORE,5754,GO:0032392,9.1059e-02,1.8000e+01
IMP_SCORE,5755,GO:0010894,9.0891e-02,6.0000e+00
IMP_SCORE,5756,GO:0044455,9.0842e-02,6.6000e+01
IMP_SCORE,5757,GO:0072599,9.0820e-02,2.0000e+01
IMP_SCORE,5758,GO:0071459,9.0802e-02,4.0000e+00
IMP_SCORE,5759,GO:0048489,9.0801e-02,2.4000e+01
IMP_SCORE,5760,GO:0048232,9.0674e-02,2.0600e+02
IMP_SCORE,5761,GO:0071377,9.0638e-02,1.6000e+01
IMP_SCORE,5762,GO:0015802,9.0598e-02,9.0000e+00
IMP_SCORE,5763,GO:0051302,9.0584e-02,4.0000e+01
IMP_SCORE,5764,GO:0061631,9.0561e-02,3.3000e+01
IMP_SCORE,5765,GO:0007517,9.0495e-02,4.7000e+01
IMP_SCORE,5766,GO:0060041,9.0488e-02,2.6000e+01
IMP_SCORE,5767,GO:0004725,9.0465e-02,4.2000e+01
IMP_SCORE,5768,GO:0070646,9.0430e-02,8.6000e+01
IMP_SCORE,5769,GO:0006865,9.0388e-02,5.8000e+01
IMP_SCORE,5770,GO:0031201,9.0351e-02,2.5000e+01
IMP_SCORE,5771,GO:0006073,9.0264e-02,2.7000e+01
IMP_SCORE,5772,GO:0031163,9.0079e-02,2.7000e+01
IMP_SCORE,5773,GO:0030728,8.9981e-02,6.0000e+00
IMP_SCORE,5774,GO:0010766,8.9944e-02,2.0000e+00
IMP_SCORE,5775,GO:0043401,8.9933e-02,3.6000e+01
IMP_SCORE,5776,GO:0030317,8.9876e-02,2.0000e+01
IMP_SCORE,5777,GO:0006007,8.9844e-02,1.7000e+01
IMP_SCORE,5778,GO:2000010,8.9820e-02,2.0000e+00
IMP_SCORE,5779,GO:0051168,8.9803e-02,5.3000e+01
IMP_SCORE,5780,GO:0016747,8.9790e-02,1.9300e+02
IMP_SCORE,5781,GO:0046943,8.9762e-02,6.6000e+01
IMP_SCORE,5782,GO:0031341,8.9753e-02,2.6000e+01
IMP_SCORE,5783,GO:0015643,8.9726e-02,5.3000e+01
IMP_SCORE,5784,GO:0006413,8.9668e-02,6.4000e+01
IMP_SCORE,5785,GO:0006569,8.9660e-02,1.3000e+01
IMP_SCORE,5786,GO:1901338,8.9630e-02,4.0000e+00
IMP_SCORE,5787,GO:0019239,8.9623e-02,1.3000e+01
IMP_SCORE,5788,GO:0016651,8.9609e-02,6.6000e+01
IMP_SCORE,5789,GO:0002716,8.9552e-02,5.0000e+00
IMP_SCORE,5790,GO:0016235,8.9522e-02,3.3000e+01
IMP_SCORE,5791,GO:0060393,8.9390e-02,1.1000e+01
IMP_SCORE,5792,GO:0005452,8.9378e-02,2.5000e+01
IMP_SCORE,5793,GO:0055025,8.9188e-02,3.0000e+00
IMP_SCORE,5794,GO:0051294,8.9188e-02,6.0000e+00
IMP_SCORE,5795,GO:0001508,8.9168e-02,2.6000e+01
IMP_SCORE,5796,GO:0044453,8.9002e-02,1.5000e+01
IMP_SCORE,5797,GO:0044445,8.8998e-02,1.0500e+02
IMP_SCORE,5798,GO:0051412,8.8992e-02,7.0000e+00
IMP_SCORE,5799,GO:0005520,8.8943e-02,4.2000e+01
IMP_SCORE,5800,GO:0050684,8.8912e-02,3.8000e+01
IMP_SCORE,5801,GO:0010822,8.8830e-02,4.6000e+01
IMP_SCORE,5802,GO:0000375,8.8804e-02,7.6000e+01
IMP_SCORE,5803,GO:0010259,8.8730e-02,1.2000e+01
IMP_SCORE,5804,GO:0030511,8.8582e-02,6.0000e+00
IMP_SCORE,5805,GO:0033764,8.8542e-02,2.0000e+01
IMP_SCORE,5806,GO:0009151,8.8500e-02,2.0000e+00
IMP_SCORE,5807,GO:0015095,8.8441e-02,2.5000e+01
IMP_SCORE,5808,GO:0097202,8.8389e-02,1.0000e+01
IMP_SCORE,5809,GO:0042575,8.8338e-02,3.0000e+00
IMP_SCORE,5810,GO:0051965,8.8223e-02,4.7000e+01
IMP_SCORE,5811,GO:0006486,8.8212e-02,1.0400e+02
IMP_SCORE,5812,GO:0005496,8.8099e-02,8.0000e+01
IMP_SCORE,5813,GO:0022900,8.8051e-02,4.2000e+01
IMP_SCORE,5814,GO:0048706,8.8033e-02,2.5000e+01
IMP_SCORE,5815,GO:0071825,8.7909e-02,1.6000e+01
IMP_SCORE,5816,GO:0006450,8.7881e-02,2.2000e+01
IMP_SCORE,5817,GO:0035966,8.7786e-02,5.6000e+01
IMP_SCORE,5818,GO:0098742,8.7763e-02,1.6800e+02
IMP_SCORE,5819,GO:0001823,8.7605e-02,2.0000e+00
IMP_SCORE,5820,GO:0061001,8.7546e-02,7.0000e+00
IMP_SCORE,5821,GO:0007141,8.7412e-02,1.2000e+01
IMP_SCORE,5822,GO:0016892,8.7394e-02,3.7000e+01
IMP_SCORE,5823,GO:0045686,8.7391e-02,1.1000e+01
IMP_SCORE,5824,GO:0015693,8.7383e-02,1.3000e+01
IMP_SCORE,5825,GO:0050997,8.7374e-02,1.7000e+01
IMP_SCORE,5826,GO:0086010,8.7314e-02,2.0000e+01
IMP_SCORE,5827,GO:0044782,8.7310e-02,5.8000e+01
IMP_SCORE,5828,GO:2000178,8.7310e-02,9.0000e+00
IMP_SCORE,5829,GO:0090559,8.7259e-02,3.0000e+01
IMP_SCORE,5830,GO:1905360,8.7189e-02,4.8000e+01
IMP_SCORE,5831,GO:0000212,8.7178e-02,5.0000e+00
IMP_SCORE,5832,GO:0055090,8.7159e-02,1.5000e+01
IMP_SCORE,5833,GO:1901293,8.7149e-02,4.9000e+01
IMP_SCORE,5834,GO:0099133,8.7148e-02,3.0000e+00
IMP_SCORE,5835,GO:0016758,8.7093e-02,1.3700e+02
IMP_SCORE,5836,GO:0032281,8.7058e-02,1.6000e+01
IMP_SCORE,5837,GO:0044003,8.7036e-02,2.3000e+01
IMP_SCORE,5838,GO:0004180,8.7001e-02,5.5000e+01
IMP_SCORE,5839,GO:0048521,8.6998e-02,2.0000e+00
IMP_SCORE,5840,GO:0031110,8.6989e-02,3.2000e+01
IMP_SCORE,5841,GO:0009913,8.6981e-02,3.8000e+01
IMP_SCORE,5842,GO:0042769,8.6877e-02,1.7000e+01
IMP_SCORE,5843,GO:0048018,8.6862e-02,8.0000e+00
IMP_SCORE,5844,GO:0034113,8.6716e-02,3.7000e+01
IMP_SCORE,5845,GO:0035089,8.6679e-02,2.0000e+01
IMP_SCORE,5846,GO:0051905,8.6608e-02,5.0000e+00
IMP_SCORE,5847,GO:0022414,8.6577e-02,5.7900e+02
IMP_SCORE,5848,GO:0019897,8.6380e-02,5.1000e+01
IMP_SCORE,5849,GO:0005667,8.6367e-02,7.4000e+01
IMP_SCORE,5850,GO:0045841,8.6360e-02,3.0000e+00
IMP_SCORE,5851,GO:0051537,8.6342e-02,2.4000e+01
IMP_SCORE,5852,GO:0006362,8.6314e-02,8.0000e+00
IMP_SCORE,5853,GO:0030261,8.6216e-02,3.0000e+00
IMP_SCORE,5854,GO:0010559,8.6110e-02,1.4000e+01
IMP_SCORE,5855,GO:0005976,8.6084e-02,3.8000e+01
IMP_SCORE,5856,GO:0051567,8.6059e-02,2.0000e+00
IMP_SCORE,5857,GO:0032592,8.6055e-02,2.4000e+01
IMP_SCORE,5858,GO:0035588,8.6010e-02,2.7000e+01
IMP_SCORE,5859,GO:0030286,8.5958e-02,2.4000e+01
IMP_SCORE,5860,GO:0022839,8.5832e-02,3.7000e+01
IMP_SCORE,5861,GO:0005068,8.5761e-02,2.4000e+01
IMP_SCORE,5862,GO:0032206,8.5716e-02,2.5000e+01
IMP_SCORE,5863,GO:0051053,8.5706e-02,4.7000e+01
IMP_SCORE,5864,GO:0022616,8.5658e-02,3.0000e+00
IMP_SCORE,5865,GO:0031123,8.5574e-02,3.2000e+01
IMP_SCORE,5866,GO:0072088,8.5486e-02,2.0000e+00
IMP_SCORE,5867,GO:0097346,8.5333e-02,5.0000e+00
IMP_SCORE,5868,GO:0044702,8.5291e-02,4.5000e+02
IMP_SCORE,5869,GO:0070129,8.5220e-02,5.0000e+00
IMP_SCORE,5870,GO:1903008,8.5105e-02,1.9000e+01
IMP_SCORE,5871,GO:0070126,8.5099e-02,2.5000e+01
IMP_SCORE,5872,GO:0097120,8.5057e-02,1.0000e+01
IMP_SCORE,5873,GO:0008278,8.4993e-02,4.0000e+00
IMP_SCORE,5874,GO:0008519,8.4953e-02,1.3000e+01
IMP_SCORE,5875,GO:0007130,8.4951e-02,1.2000e+01
IMP_SCORE,5876,GO:0070268,8.4910e-02,7.9000e+01
IMP_SCORE,5877,GO:0042135,8.4897e-02,1.3000e+01
IMP_SCORE,5878,GO:0005546,8.4888e-02,3.1000e+01
IMP_SCORE,5879,GO:0046479,8.4821e-02,2.4000e+01
IMP_SCORE,5880,GO:0016460,8.4693e-02,1.8000e+01
IMP_SCORE,5881,GO:0032259,8.4687e-02,1.9300e+02
IMP_SCORE,5882,GO:0051446,8.4449e-02,2.0000e+00
IMP_SCORE,5883,GO:0006833,8.4448e-02,2.8000e+01
IMP_SCORE,5884,GO:0035869,8.4431e-02,3.8000e+01
IMP_SCORE,5885,GO:0031047,8.4429e-02,2.3000e+01
IMP_SCORE,5886,GO:0002719,8.4391e-02,5.0000e+00
IMP_SCORE,5887,GO:0031122,8.4378e-02,9.0000e+00
IMP_SCORE,5888,GO:0048520,8.4323e-02,1.4000e+01
IMP_SCORE,5889,GO:0036459,8.4292e-02,6.8000e+01
IMP_SCORE,5890,GO:0051783,8.4269e-02,3.8000e+01
IMP_SCORE,5891,GO:0002690,8.4202e-02,2.5000e+01
IMP_SCORE,5892,GO:0060306,8.4186e-02,5.0000e+00
IMP_SCORE,5893,GO:0001569,8.4078e-02,4.0000e+00
IMP_SCORE,5894,GO:0050953,8.4052e-02,1.7100e+02
IMP_SCORE,5895,GO:0015269,8.3782e-02,9.0000e+00
IMP_SCORE,5896,GO:0060600,8.3683e-02,7.0000e+00
IMP_SCORE,5897,GO:0002449,8.3630e-02,6.5000e+01
IMP_SCORE,5898,GO:0016458,8.3619e-02,3.6000e+01
IMP_SCORE,5899,GO:0016874,8.3599e-02,9.3000e+01
IMP_SCORE,5900,GO:0005840,8.3505e-02,5.2000e+01
IMP_SCORE,5901,GO:0008213,8.3483e-02,5.2000e+01
IMP_SCORE,5902,GO:0030316,8.3396e-02,1.8000e+01
IMP_SCORE,5903,GO:0006164,8.3331e-02,1.8000e+01
IMP_SCORE,5904,GO:0009301,8.3323e-02,2.0000e+01
IMP_SCORE,5905,GO:0016746,8.3266e-02,2.2300e+02
IMP_SCORE,5906,GO:0002577,8.3261e-02,1.5000e+01
IMP_SCORE,5907,GO:0042562,8.3219e-02,5.5000e+01
IMP_SCORE,5908,GO:0007608,8.3144e-02,3.1000e+01
IMP_SCORE,5909,GO:0044409,8.3075e-02,5.6000e+01
IMP_SCORE,5910,GO:0002691,8.2965e-02,5.0000e+00
IMP_SCORE,5911,GO:1903825,8.2939e-02,4.5000e+01
IMP_SCORE,5912,GO:0006914,8.2856e-02,9.6000e+01
IMP_SCORE,5913,GO:0004536,8.2854e-02,2.6000e+01
IMP_SCORE,5914,GO:0043278,8.2842e-02,7.0000e+00
IMP_SCORE,5915,GO:0045652,8.2838e-02,2.0000e+00
IMP_SCORE,5916,GO:0017137,8.2714e-02,8.8000e+01
IMP_SCORE,5917,GO:1905330,8.2713e-02,3.0000e+01
IMP_SCORE,5918,GO:0003206,8.2705e-02,8.0000e+00
IMP_SCORE,5919,GO:0006884,8.2702e-02,6.0000e+00
IMP_SCORE,5920,GO:0001786,8.2692e-02,7.5000e+01
IMP_SCORE,5921,GO:0008089,8.2626e-02,1.1000e+01
IMP_SCORE,5922,GO:0050667,8.2558e-02,1.2000e+01
IMP_SCORE,5923,GO:0005089,8.2436e-02,3.9000e+01
IMP_SCORE,5924,GO:0006904,8.2397e-02,3.8000e+01
IMP_SCORE,5925,GO:0008333,8.2335e-02,1.1000e+01
IMP_SCORE,5926,GO:0016328,8.2322e-02,3.0000e+01
IMP_SCORE,5927,GO:0004386,8.2299e-02,4.3000e+01
IMP_SCORE,5928,GO:0097502,8.2288e-02,1.3000e+01
IMP_SCORE,5929,GO:1901380,8.2260e-02,5.0000e+00
IMP_SCORE,5930,GO:0050681,8.2256e-02,1.5000e+01
IMP_SCORE,5931,GO:0090544,8.2239e-02,1.6000e+01
IMP_SCORE,5932,GO:0031424,8.2232e-02,7.6000e+01
IMP_SCORE,5933,GO:1903830,8.2228e-02,2.0000e+01
IMP_SCORE,5934,GO:0016853,8.2186e-02,1.7100e+02
IMP_SCORE,5935,GO:0005685,8.2170e-02,6.0000e+00
IMP_SCORE,5936,GO:0008574,8.2095e-02,7.0000e+00
IMP_SCORE,5937,GO:0070279,8.2082e-02,7.4000e+01
IMP_SCORE,5938,GO:0005575,8.1921e-02,7.3500e+02
IMP_SCORE,5939,GO:0060148,8.1786e-02,6.0000e+00
IMP_SCORE,5940,GO:0005041,8.1765e-02,2.6000e+01
IMP_SCORE,5941,GO:0042100,8.1742e-02,1.1000e+01
IMP_SCORE,5942,GO:0090162,8.1738e-02,2.0000e+01
IMP_SCORE,5943,GO:0004532,8.1727e-02,1.2000e+01
IMP_SCORE,5944,GO:1902904,8.1719e-02,3.4000e+01
IMP_SCORE,5945,GO:1900372,8.1715e-02,1.4000e+01
IMP_SCORE,5946,GO:0001829,8.1692e-02,2.0000e+00
IMP_SCORE,5947,GO:0051119,8.1680e-02,3.2000e+01
IMP_SCORE,5948,GO:0004198,8.1626e-02,2.1000e+01
IMP_SCORE,5949,GO:0006342,8.1623e-02,2.3000e+01
IMP_SCORE,5950,GO:0071526,8.1442e-02,1.6000e+01
IMP_SCORE,5951,GO:0009954,8.1388e-02,7.0000e+00
IMP_SCORE,5952,GO:0005109,8.1366e-02,1.6000e+01
IMP_SCORE,5953,GO:0031145,8.1230e-02,6.0000e+00
IMP_SCORE,5954,GO:0006506,8.1223e-02,8.0000e+00
IMP_SCORE,5955,GO:0072512,8.1189e-02,1.9000e+01
IMP_SCORE,5956,GO:0000413,8.1173e-02,3.5000e+01
IMP_SCORE,5957,GO:0051043,8.1132e-02,1.1000e+01
IMP_SCORE,5958,GO:0044364,8.1130e-02,1.1000e+01
IMP_SCORE,5959,GO:0044090,8.1093e-02,1.2000e+01
IMP_SCORE,5960,GO:0034596,8.1068e-02,1.3000e+01
IMP_SCORE,5961,GO:0007176,8.1054e-02,1.0000e+01
IMP_SCORE,5962,GO:0097546,8.1028e-02,2.2000e+01
IMP_SCORE,5963,GO:0071565,8.0993e-02,5.0000e+00
IMP_SCORE,5964,GO:0008237,8.0992e-02,1.1700e+02
IMP_SCORE,5965,GO:0004518,8.0958e-02,7.9000e+01
IMP_SCORE,5966,GO:0007369,8.0874e-02,2.2000e+01
IMP_SCORE,5967,GO:0006972,8.0794e-02,8.0000e+00
IMP_SCORE,5968,GO:0030097,8.0772e-02,6.1000e+01
IMP_SCORE,5969,GO:0031647,8.0642e-02,8.6000e+01
IMP_SCORE,5970,GO:0031058,8.0594e-02,2.4000e+01
IMP_SCORE,5971,GO:0000731,8.0593e-02,1.3000e+01
IMP_SCORE,5972,GO:0000502,8.0590e-02,3.2000e+01
IMP_SCORE,5973,GO:0002643,8.0537e-02,1.9000e+01
IMP_SCORE,5974,GO:0070989,8.0475e-02,4.0000e+00
IMP_SCORE,5975,GO:0035631,8.0397e-02,4.0000e+00
IMP_SCORE,5976,GO:0015701,8.0290e-02,5.3000e+01
IMP_SCORE,5977,GO:0005796,8.0232e-02,4.9000e+01
IMP_SCORE,5978,GO:0072662,8.0206e-02,1.0000e+01
IMP_SCORE,5979,GO:0071404,8.0169e-02,1.8000e+01
IMP_SCORE,5980,GO:0072528,8.0138e-02,8.0000e+00
IMP_SCORE,5981,GO:0008327,8.0094e-02,9.0000e+00
IMP_SCORE,5982,GO:0007219,8.0010e-02,3.6000e+01
IMP_SCORE,5983,GO:0030490,7.9938e-02,1.9000e+01
IMP_SCORE,5984,GO:0005639,7.9937e-02,1.7000e+01
IMP_SCORE,5985,GO:0010623,7.9934e-02,4.0000e+00
IMP_SCORE,5986,GO:0071482,7.9851e-02,1.4000e+01
IMP_SCORE,5987,GO:0002363,7.9758e-02,1.2000e+01
IMP_SCORE,5988,GO:0019228,7.9750e-02,8.0000e+00
IMP_SCORE,5989,GO:0031010,7.9670e-02,5.0000e+00
IMP_SCORE,5990,GO:0004875,7.9668e-02,6.0000e+00
IMP_SCORE,5991,GO:0030836,7.9660e-02,7.0000e+00
IMP_SCORE,5992,GO:0031648,7.9619e-02,2.2000e+01
IMP_SCORE,5993,GO:0098813,7.9613e-02,9.0000e+00
IMP_SCORE,5994,GO:0007368,7.9545e-02,3.3000e+01
IMP_SCORE,5995,GO:0071397,7.9540e-02,2.2000e+01
IMP_SCORE,5996,GO:0001104,7.9455e-02,3.0000e+01
IMP_SCORE,5997,GO:0016459,7.9439e-02,6.4000e+01
IMP_SCORE,5998,GO:0016917,7.9412e-02,2.3000e+01
IMP_SCORE,5999,GO:0070085,7.9410e-02,9.7000e+01
IMP_SCORE,6000,GO:0045839,7.9333e-02,5.0000e+00
IMP_SCORE,6001,GO:0046966,7.9329e-02,5.0000e+00
IMP_SCORE,6002,GO:0000062,7.9105e-02,5.1000e+01
IMP_SCORE,6003,GO:0097576,7.9048e-02,3.1000e+01
IMP_SCORE,6004,GO:0018214,7.8982e-02,8.0000e+00
IMP_SCORE,6005,GO:0008250,7.8890e-02,1.4000e+01
IMP_SCORE,6006,GO:0046461,7.8713e-02,1.8000e+01
IMP_SCORE,6007,GO:0048511,7.8647e-02,1.4500e+02
IMP_SCORE,6008,GO:2000251,7.8640e-02,3.0000e+00
IMP_SCORE,6009,GO:0070207,7.8467e-02,3.8000e+01
IMP_SCORE,6010,GO:1901522,7.8348e-02,7.0000e+00
IMP_SCORE,6011,GO:0045445,7.8223e-02,5.0000e+00
IMP_SCORE,6012,GO:0019934,7.8204e-02,5.0000e+00
IMP_SCORE,6013,GO:0006302,7.8189e-02,4.2000e+01
IMP_SCORE,6014,GO:0010884,7.8090e-02,1.1000e+01
IMP_SCORE,6015,GO:0009404,7.8075e-02,6.0000e+00
IMP_SCORE,6016,GO:0048009,7.8042e-02,1.5000e+01
IMP_SCORE,6017,GO:0006544,7.7937e-02,1.2000e+01
IMP_SCORE,6018,GO:0006817,7.7872e-02,1.3000e+01
IMP_SCORE,6019,GO:0030551,7.7809e-02,1.8000e+01
IMP_SCORE,6020,GO:0043097,7.7799e-02,5.0000e+00
IMP_SCORE,6021,GO:0008227,7.7785e-02,3.9000e+01
IMP_SCORE,6022,GO:0030826,7.7757e-02,5.0000e+00
IMP_SCORE,6023,GO:0006913,7.7692e-02,9.4000e+01
IMP_SCORE,6024,GO:2000811,7.7634e-02,1.3000e+01
IMP_SCORE,6025,GO:0033141,7.7535e-02,5.0000e+00
IMP_SCORE,6026,GO:0061548,7.7533e-02,3.0000e+00
IMP_SCORE,6027,GO:0044706,7.7466e-02,6.9000e+01
IMP_SCORE,6028,GO:0034637,7.7304e-02,1.9000e+01
IMP_SCORE,6029,GO:0003713,7.7290e-02,9.3000e+01
IMP_SCORE,6030,GO:0007286,7.7250e-02,4.8000e+01
IMP_SCORE,6031,GO:0048703,7.7238e-02,5.0000e+00
IMP_SCORE,6032,GO:0032506,7.7225e-02,1.2000e+01
IMP_SCORE,6033,GO:0002829,7.7222e-02,8.0000e+00
IMP_SCORE,6034,GO:0060291,7.7105e-02,2.6000e+01
IMP_SCORE,6035,GO:0048048,7.7105e-02,2.2000e+01
IMP_SCORE,6036,GO:0046364,7.7083e-02,2.8000e+01
IMP_SCORE,6037,GO:0072337,7.6980e-02,1.5000e+01
IMP_SCORE,6038,GO:0035590,7.6935e-02,2.7000e+01
IMP_SCORE,6039,GO:0070231,7.6869e-02,1.0000e+00
IMP_SCORE,6040,GO:0007512,7.6869e-02,1.0000e+00
IMP_SCORE,6041,GO:0001895,7.6849e-02,3.1000e+01
IMP_SCORE,6042,GO:0008593,7.6847e-02,3.5000e+01
IMP_SCORE,6043,GO:0005402,7.6730e-02,1.5000e+01
IMP_SCORE,6044,GO:1902710,7.6688e-02,3.0000e+00
IMP_SCORE,6045,GO:0000075,7.6665e-02,3.3000e+01
IMP_SCORE,6046,GO:0046625,7.6624e-02,2.0000e+00
IMP_SCORE,6047,GO:0035601,7.6594e-02,2.3000e+01
IMP_SCORE,6048,GO:0034629,7.6543e-02,1.9000e+01
IMP_SCORE,6049,GO:1902400,7.6495e-02,8.0000e+00
IMP_SCORE,6050,GO:0007157,7.6490e-02,3.0000e+01
IMP_SCORE,6051,GO:0033003,7.6486e-02,2.3000e+01
IMP_SCORE,6052,GO:0019048,7.6471e-02,8.0000e+00
IMP_SCORE,6053,GO:1902911,7.6456e-02,2.2000e+01
IMP_SCORE,6054,GO:0017187,7.6219e-02,1.2000e+01
IMP_SCORE,6055,GO:0050995,7.6215e-02,3.5000e+01
IMP_SCORE,6056,GO:0071804,7.6177e-02,3.6000e+01
IMP_SCORE,6057,GO:1904923,7.6072e-02,3.0000e+00
IMP_SCORE,6058,GO:0035615,7.6010e-02,1.0000e+00
IMP_SCORE,6059,GO:0060065,7.6010e-02,2.0000e+00
IMP_SCORE,6060,GO:0000151,7.5989e-02,7.4000e+01
IMP_SCORE,6061,GO:0007602,7.5943e-02,2.7000e+01
IMP_SCORE,6062,GO:0044042,7.5932e-02,1.9000e+01
IMP_SCORE,6063,GO:0001540,7.5828e-02,8.8000e+01
IMP_SCORE,6064,GO:0090503,7.5817e-02,1.6000e+01
IMP_SCORE,6065,GO:0032418,7.5632e-02,1.6000e+01
IMP_SCORE,6066,GO:0030318,7.5613e-02,1.4000e+01
IMP_SCORE,6067,GO:0002220,7.5601e-02,3.1000e+01
IMP_SCORE,6068,GO:0002228,7.5493e-02,2.1000e+01
IMP_SCORE,6069,GO:0097472,7.5453e-02,7.0000e+00
IMP_SCORE,6070,GO:0018345,7.5289e-02,2.8000e+01
IMP_SCORE,6071,GO:0061365,7.5202e-02,3.0000e+00
IMP_SCORE,6072,GO:0000387,7.4959e-02,1.6000e+01
IMP_SCORE,6073,GO:0050930,7.4875e-02,6.0000e+00
IMP_SCORE,6074,GO:0046464,7.4740e-02,1.6000e+01
IMP_SCORE,6075,GO:0060969,7.4734e-02,3.0000e+00
IMP_SCORE,6076,GO:0042974,7.4733e-02,5.0000e+00
IMP_SCORE,6077,GO:0097480,7.4694e-02,2.4000e+01
IMP_SCORE,6078,GO:0009126,7.4625e-02,5.1000e+01
IMP_SCORE,6079,GO:0022400,7.4575e-02,4.0000e+00
IMP_SCORE,6080,GO:0071514,7.4506e-02,1.1000e+01
IMP_SCORE,6081,GO:0034724,7.4410e-02,1.3000e+01
IMP_SCORE,6082,GO:0004222,7.4360e-02,6.2000e+01
IMP_SCORE,6083,GO:0043161,7.4329e-02,5.4000e+01
IMP_SCORE,6084,GO:0006364,7.4294e-02,5.3000e+01
IMP_SCORE,6085,GO:0005245,7.4256e-02,1.6000e+01
IMP_SCORE,6086,GO:0070016,7.4201e-02,9.0000e+00
IMP_SCORE,6087,GO:0098827,7.4002e-02,1.8000e+01
IMP_SCORE,6088,GO:0021591,7.3836e-02,8.0000e+00
IMP_SCORE,6089,GO:0032653,7.3731e-02,2.1000e+01
IMP_SCORE,6090,GO:1990752,7.3722e-02,1.6000e+01
IMP_SCORE,6091,GO:0002763,7.3698e-02,1.5000e+01
IMP_SCORE,6092,GO:1903214,7.3682e-02,4.0000e+01
IMP_SCORE,6093,GO:1902224,7.3642e-02,1.8000e+01
IMP_SCORE,6094,GO:0017154,7.3625e-02,6.0000e+00
IMP_SCORE,6095,GO:0003376,7.3589e-02,5.0000e+00
IMP_SCORE,6096,GO:0046856,7.3531e-02,1.4000e+01
IMP_SCORE,6097,GO:0031985,7.3350e-02,1.0000e+01
IMP_SCORE,6098,GO:0046135,7.3267e-02,1.4000e+01
IMP_SCORE,6099,GO:0008276,7.3202e-02,4.3000e+01
IMP_SCORE,6100,GO:0005978,7.3085e-02,7.0000e+00
IMP_SCORE,6101,GO:0006775,7.3059e-02,2.4000e+01
IMP_SCORE,6102,GO:0034237,7.2998e-02,3.2000e+01
IMP_SCORE,6103,GO:0008186,7.2971e-02,1.9000e+01
IMP_SCORE,6104,GO:0000083,7.2910e-02,7.0000e+00
IMP_SCORE,6105,GO:0000783,7.2906e-02,1.0000e+00
IMP_SCORE,6106,GO:0048387,7.2906e-02,1.0000e+00
IMP_SCORE,6107,GO:2000241,7.2881e-02,4.5000e+01
IMP_SCORE,6108,GO:0031440,7.2749e-02,8.0000e+00
IMP_SCORE,6109,GO:0030992,7.2684e-02,6.0000e+00
IMP_SCORE,6110,GO:0005537,7.2595e-02,3.0000e+01
IMP_SCORE,6111,GO:1990234,7.2318e-02,1.9600e+02
IMP_SCORE,6112,GO:0004576,7.2305e-02,1.2000e+01
IMP_SCORE,6113,GO:0043552,7.2264e-02,4.0000e+00
IMP_SCORE,6114,GO:0042645,7.2252e-02,2.6000e+01
IMP_SCORE,6115,GO:0005272,7.2208e-02,2.1000e+01
IMP_SCORE,6116,GO:0019371,7.2147e-02,1.3000e+01
IMP_SCORE,6117,GO:0006399,7.2099e-02,7.6000e+01
IMP_SCORE,6118,GO:0008631,7.2074e-02,2.0000e+00
IMP_SCORE,6119,GO:0097525,7.2056e-02,3.1000e+01
IMP_SCORE,6120,GO:0010804,7.2030e-02,6.0000e+00
IMP_SCORE,6121,GO:0000722,7.2017e-02,7.0000e+00
IMP_SCORE,6122,GO:0004559,7.1966e-02,1.8000e+01
IMP_SCORE,6123,GO:0070035,7.1950e-02,2.8000e+01
IMP_SCORE,6124,GO:0046457,7.1925e-02,2.5000e+01
IMP_SCORE,6125,GO:0019905,7.1620e-02,8.8000e+01
IMP_SCORE,6126,GO:1903201,7.1508e-02,2.1000e+01
IMP_SCORE,6127,GO:0060330,7.1366e-02,1.6000e+01
IMP_SCORE,6128,GO:0001541,7.1194e-02,8.0000e+00
IMP_SCORE,6129,GO:0006473,7.1063e-02,3.9000e+01
IMP_SCORE,6130,GO:1905950,7.0962e-02,1.8000e+01
IMP_SCORE,6131,GO:0042755,7.0901e-02,1.2000e+01
IMP_SCORE,6132,GO:0046189,7.0681e-02,1.7000e+01
IMP_SCORE,6133,GO:0006684,7.0672e-02,7.0000e+00
IMP_SCORE,6134,GO:0000149,7.0590e-02,1.1000e+02
IMP_SCORE,6135,GO:0006271,7.0543e-02,4.0000e+00
IMP_SCORE,6136,GO:0007126,7.0525e-02,3.0000e+01
IMP_SCORE,6137,GO:0005536,7.0451e-02,1.8000e+01
IMP_SCORE,6138,GO:0061158,7.0437e-02,3.0000e+00
IMP_SCORE,6139,GO:0007249,7.0419e-02,4.6000e+01
IMP_SCORE,6140,GO:0044450,7.0402e-02,1.0300e+02
IMP_SCORE,6141,GO:0048704,7.0396e-02,2.3000e+01
IMP_SCORE,6142,GO:0090662,7.0129e-02,1.8000e+01
IMP_SCORE,6143,GO:0008053,7.0092e-02,3.0000e+00
IMP_SCORE,6144,GO:0071294,6.9982e-02,5.0000e+01
IMP_SCORE,6145,GO:0002323,6.9973e-02,1.0000e+01
IMP_SCORE,6146,GO:0006999,6.9910e-02,1.0000e+00
IMP_SCORE,6147,GO:0032587,6.9889e-02,2.9000e+01
IMP_SCORE,6148,GO:0006835,6.9858e-02,3.6000e+01
IMP_SCORE,6149,GO:0006482,6.9850e-02,1.2000e+01
IMP_SCORE,6150,GO:0035235,6.9765e-02,1.8000e+01
IMP_SCORE,6151,GO:0051457,6.9759e-02,9.0000e+00
IMP_SCORE,6152,GO:0006111,6.9742e-02,1.6000e+01
IMP_SCORE,6153,GO:0044391,6.9738e-02,4.7000e+01
IMP_SCORE,6154,GO:0043413,6.9654e-02,1.0700e+02
IMP_SCORE,6155,GO:1903319,6.9630e-02,1.5000e+01
IMP_SCORE,6156,GO:0016234,6.9500e-02,4.2000e+01
IMP_SCORE,6157,GO:0048679,6.9495e-02,8.0000e+00
IMP_SCORE,6158,GO:1904427,6.9348e-02,1.2000e+01
IMP_SCORE,6159,GO:0003222,6.9291e-02,4.0000e+00
IMP_SCORE,6160,GO:0042761,6.9269e-02,2.2000e+01
IMP_SCORE,6161,GO:0034243,6.9121e-02,3.0000e+00
IMP_SCORE,6162,GO:0002230,6.8990e-02,2.0000e+00
IMP_SCORE,6163,GO:0045109,6.8875e-02,1.9000e+01
IMP_SCORE,6164,GO:0005184,6.8687e-02,1.5000e+01
IMP_SCORE,6165,GO:0019627,6.8588e-02,9.0000e+00
IMP_SCORE,6166,GO:0016655,6.8554e-02,5.0000e+01
IMP_SCORE,6167,GO:0051276,6.8552e-02,1.1700e+02
IMP_SCORE,6168,GO:0042446,6.8418e-02,2.5000e+01
IMP_SCORE,6169,GO:0065002,6.8370e-02,2.5000e+01
IMP_SCORE,6170,GO:0035338,6.8282e-02,3.2000e+01
IMP_SCORE,6171,GO:0007218,6.8251e-02,8.2000e+01
IMP_SCORE,6172,GO:0048715,6.8141e-02,7.0000e+00
IMP_SCORE,6173,GO:0000301,6.7891e-02,9.0000e+00
IMP_SCORE,6174,GO:0005922,6.7856e-02,3.6000e+01
IMP_SCORE,6175,GO:0071782,6.7852e-02,1.1000e+01
IMP_SCORE,6176,GO:0005244,6.7774e-02,6.2000e+01
IMP_SCORE,6177,GO:0090335,6.7537e-02,5.0000e+00
IMP_SCORE,6178,GO:0016805,6.7423e-02,1.3000e+01
IMP_SCORE,6179,GO:0046655,6.7407e-02,1.1000e+01
IMP_SCORE,6180,GO:0032700,6.7370e-02,5.0000e+00
IMP_SCORE,6181,GO:0050919,6.7283e-02,7.0000e+00
IMP_SCORE,6182,GO:0007281,6.7281e-02,5.2000e+01
IMP_SCORE,6183,GO:0065004,6.7268e-02,5.2000e+01
IMP_SCORE,6184,GO:0006368,6.7262e-02,3.0000e+01
IMP_SCORE,6185,GO:0004065,6.7251e-02,2.1000e+01
IMP_SCORE,6186,GO:0045414,6.7206e-02,5.0000e+00
IMP_SCORE,6187,GO:0090501,6.7201e-02,5.4000e+01
IMP_SCORE,6188,GO:0008188,6.7164e-02,3.4000e+01
IMP_SCORE,6189,GO:0006813,6.7150e-02,4.2000e+01
IMP_SCORE,6190,GO:0046337,6.7095e-02,2.0000e+01
IMP_SCORE,6191,GO:0003743,6.6983e-02,6.2000e+01
IMP_SCORE,6192,GO:2000008,6.6973e-02,1.1000e+01
IMP_SCORE,6193,GO:0031082,6.6871e-02,2.0000e+01
IMP_SCORE,6194,GO:0002674,6.6865e-02,6.0000e+00
IMP_SCORE,6195,GO:1901659,6.6691e-02,1.5000e+01
IMP_SCORE,6196,GO:0051354,6.6679e-02,9.0000e+00
IMP_SCORE,6197,GO:0042428,6.6639e-02,5.0000e+00
IMP_SCORE,6198,GO:0015813,6.6601e-02,1.4000e+01
IMP_SCORE,6199,GO:0005929,6.6583e-02,2.7800e+02
IMP_SCORE,6200,GO:1901021,6.6517e-02,1.1000e+01
IMP_SCORE,6201,GO:0051438,6.6406e-02,1.5000e+01
IMP_SCORE,6202,GO:0090150,6.6189e-02,5.5000e+01
IMP_SCORE,6203,GO:0045912,6.6164e-02,2.8000e+01
IMP_SCORE,6204,GO:0015697,6.6100e-02,4.0000e+00
IMP_SCORE,6205,GO:0006695,6.6072e-02,1.1000e+01
IMP_SCORE,6206,GO:1902166,6.6056e-02,6.0000e+00
IMP_SCORE,6207,GO:0031903,6.6037e-02,3.6000e+01
IMP_SCORE,6208,GO:0032590,6.6036e-02,1.0000e+01
IMP_SCORE,6209,GO:0005852,6.6024e-02,1.3000e+01
IMP_SCORE,6210,GO:0033268,6.6001e-02,9.0000e+00
IMP_SCORE,6211,GO:0000217,6.5811e-02,8.0000e+00
IMP_SCORE,6212,GO:0044849,6.5769e-02,2.0000e+00
IMP_SCORE,6213,GO:0015145,6.5564e-02,2.3000e+01
IMP_SCORE,6214,GO:1990841,6.5458e-02,1.5000e+01
IMP_SCORE,6215,GO:0070492,6.5351e-02,1.0000e+02
IMP_SCORE,6216,GO:0080154,6.5277e-02,1.7000e+01
IMP_SCORE,6217,GO:0006839,6.5207e-02,4.5000e+01
IMP_SCORE,6218,GO:0055119,6.5040e-02,6.0000e+00
IMP_SCORE,6219,GO:0042805,6.4969e-02,2.4000e+01
IMP_SCORE,6220,GO:0021604,6.4943e-02,1.0000e+01
IMP_SCORE,6221,GO:0005581,6.4850e-02,1.5700e+02
IMP_SCORE,6222,GO:2000637,6.4840e-02,9.0000e+00
IMP_SCORE,6223,GO:0006352,6.4817e-02,3.7000e+01
IMP_SCORE,6224,GO:0004312,6.4809e-02,2.5000e+01
IMP_SCORE,6225,GO:0005436,6.4805e-02,3.0000e+00
IMP_SCORE,6226,GO:0008757,6.4797e-02,8.7000e+01
IMP_SCORE,6227,GO:0060037,6.4749e-02,7.0000e+00
IMP_SCORE,6228,GO:0033032,6.4690e-02,1.5000e+01
IMP_SCORE,6229,GO:0034198,6.4690e-02,1.0000e+01
IMP_SCORE,6230,GO:0032420,6.4593e-02,1.9000e+01
IMP_SCORE,6231,GO:0010880,6.4527e-02,5.0000e+00
IMP_SCORE,6232,GO:0008375,6.4290e-02,5.5000e+01
IMP_SCORE,6233,GO:1905369,6.4236e-02,3.1000e+01
IMP_SCORE,6234,GO:0009129,6.4196e-02,5.0000e+00
IMP_SCORE,6235,GO:0003993,6.4026e-02,1.3000e+01
IMP_SCORE,6236,GO:0010889,6.3832e-02,5.0000e+00
IMP_SCORE,6237,GO:0005212,6.3793e-02,4.5000e+01
IMP_SCORE,6238,GO:0034776,6.3711e-02,7.0000e+00
IMP_SCORE,6239,GO:0070071,6.3543e-02,9.0000e+00
IMP_SCORE,6240,GO:1903861,6.3396e-02,4.0000e+00
IMP_SCORE,6241,GO:0034375,6.3329e-02,9.0000e+00
IMP_SCORE,6242,GO:0001510,6.3266e-02,2.1000e+01
IMP_SCORE,6243,GO:0022624,6.3212e-02,8.0000e+00
IMP_SCORE,6244,GO:0016896,6.3198e-02,8.0000e+00
IMP_SCORE,6245,GO:0002070,6.3197e-02,6.0000e+00
IMP_SCORE,6246,GO:0050908,6.3192e-02,1.3000e+01
IMP_SCORE,6247,GO:0035064,6.3092e-02,4.7000e+01
IMP_SCORE,6248,GO:1904264,6.2991e-02,1.0000e+00
IMP_SCORE,6249,GO:0016327,6.2979e-02,4.4000e+01
IMP_SCORE,6250,GO:0060456,6.2977e-02,5.0000e+00
IMP_SCORE,6251,GO:0006400,6.2863e-02,3.0000e+01
IMP_SCORE,6252,GO:0006024,6.2847e-02,3.2000e+01
IMP_SCORE,6253,GO:2000191,6.2828e-02,6.0000e+00
IMP_SCORE,6254,GO:0032288,6.2797e-02,9.0000e+00
IMP_SCORE,6255,GO:0070192,6.2705e-02,2.0000e+01
IMP_SCORE,6256,GO:0048485,6.2580e-02,1.6000e+01
IMP_SCORE,6257,GO:0051193,6.2553e-02,2.2000e+01
IMP_SCORE,6258,GO:0070423,6.2456e-02,8.0000e+00
IMP_SCORE,6259,GO:0000123,6.2356e-02,2.8000e+01
IMP_SCORE,6260,GO:0006183,6.2328e-02,4.0000e+00
IMP_SCORE,6261,GO:0051969,6.2136e-02,2.0000e+00
IMP_SCORE,6262,GO:0010257,6.2127e-02,1.8000e+01
IMP_SCORE,6263,GO:0006626,6.2010e-02,1.2000e+01
IMP_SCORE,6264,GO:0050435,6.1981e-02,3.0000e+00
IMP_SCORE,6265,GO:0015748,6.1526e-02,2.6000e+01
IMP_SCORE,6266,GO:0071426,6.1521e-02,2.0000e+00
IMP_SCORE,6267,GO:0007638,6.1493e-02,3.0000e+00
IMP_SCORE,6268,GO:0010935,6.1444e-02,7.0000e+00
IMP_SCORE,6269,GO:0005790,6.1433e-02,5.0000e+00
IMP_SCORE,6270,GO:0050906,6.1431e-02,6.8000e+01
IMP_SCORE,6271,GO:0042405,6.1404e-02,2.0000e+00
IMP_SCORE,6272,GO:0034061,6.1350e-02,9.0000e+00
IMP_SCORE,6273,GO:0090103,6.1290e-02,2.0000e+00
IMP_SCORE,6274,GO:0006497,6.1289e-02,1.0700e+02
IMP_SCORE,6275,GO:0032736,6.1239e-02,1.0000e+01
IMP_SCORE,6276,GO:0043304,6.1218e-02,1.3000e+01
IMP_SCORE,6277,GO:0001919,6.1168e-02,9.0000e+00
IMP_SCORE,6278,GO:1903504,6.1155e-02,3.0000e+00
IMP_SCORE,6279,GO:0003081,6.1155e-02,9.0000e+00
IMP_SCORE,6280,GO:0000781,6.0966e-02,3.3000e+01
IMP_SCORE,6281,GO:0022405,6.0942e-02,3.2000e+01
IMP_SCORE,6282,GO:0071354,6.0893e-02,1.0000e+00
IMP_SCORE,6283,GO:0031305,6.0834e-02,1.2000e+01
IMP_SCORE,6284,GO:0005801,6.0802e-02,3.4000e+01
IMP_SCORE,6285,GO:1903523,6.0636e-02,5.0000e+00
IMP_SCORE,6286,GO:0070534,6.0574e-02,6.0000e+00
IMP_SCORE,6287,GO:0071944,6.0491e-02,1.0700e+02
IMP_SCORE,6288,GO:0080111,6.0433e-02,9.0000e+00
IMP_SCORE,6289,GO:0043543,6.0397e-02,5.1000e+01
IMP_SCORE,6290,GO:0043414,6.0389e-02,6.1000e+01
IMP_SCORE,6291,GO:0052745,6.0304e-02,1.7000e+01
IMP_SCORE,6292,GO:0008135,6.0217e-02,8.4000e+01
IMP_SCORE,6293,GO:0070098,6.0139e-02,2.3000e+01
IMP_SCORE,6294,GO:0036503,6.0138e-02,1.6000e+01
IMP_SCORE,6295,GO:0003323,6.0033e-02,5.0000e+00
IMP_SCORE,6296,GO:0060046,5.9752e-02,1.3000e+01
IMP_SCORE,6297,GO:0051851,5.9704e-02,2.2000e+01
IMP_SCORE,6298,GO:0086011,5.9497e-02,1.1000e+01
IMP_SCORE,6299,GO:0060349,5.9227e-02,9.0000e+00
IMP_SCORE,6300,GO:0071103,5.9086e-02,3.0000e+01
IMP_SCORE,6301,GO:0032930,5.9074e-02,1.3000e+01
IMP_SCORE,6302,GO:0031674,5.9071e-02,2.2000e+01
IMP_SCORE,6303,GO:1901678,5.8845e-02,7.0000e+00
IMP_SCORE,6304,GO:0016741,5.8844e-02,2.2100e+02
IMP_SCORE,6305,GO:0060149,5.8778e-02,2.0000e+00
IMP_SCORE,6306,GO:0097504,5.8729e-02,3.0000e+00
IMP_SCORE,6307,GO:0006304,5.8626e-02,2.8000e+01
IMP_SCORE,6308,GO:1901677,5.8529e-02,7.0000e+00
IMP_SCORE,6309,GO:1900373,5.8488e-02,1.8000e+01
IMP_SCORE,6310,GO:0090312,5.8135e-02,4.0000e+00
IMP_SCORE,6311,GO:0031461,5.8040e-02,3.9000e+01
IMP_SCORE,6312,GO:0034110,5.8034e-02,6.0000e+00
IMP_SCORE,6313,GO:0043372,5.7982e-02,8.0000e+00
IMP_SCORE,6314,GO:0017053,5.7969e-02,3.5000e+01
IMP_SCORE,6315,GO:0004383,5.7946e-02,5.0000e+00
IMP_SCORE,6316,GO:0005798,5.7936e-02,3.5000e+01
IMP_SCORE,6317,GO:0002726,5.7904e-02,2.0000e+00
IMP_SCORE,6318,GO:0050999,5.7816e-02,7.0000e+00
IMP_SCORE,6319,GO:0005930,5.7771e-02,4.6000e+01
IMP_SCORE,6320,GO:0005747,5.7594e-02,6.0000e+00
IMP_SCORE,6321,GO:0042659,5.7554e-02,3.0000e+00
IMP_SCORE,6322,GO:0034105,5.7518e-02,9.0000e+00
IMP_SCORE,6323,GO:0015985,5.7469e-02,5.0000e+00
IMP_SCORE,6324,GO:0007190,5.7350e-02,8.0000e+00
IMP_SCORE,6325,GO:0035371,5.7322e-02,8.0000e+00
IMP_SCORE,6326,GO:0004602,5.7239e-02,2.9000e+01
IMP_SCORE,6327,GO:0010649,5.7161e-02,1.0000e+00
IMP_SCORE,6328,GO:0005979,5.6872e-02,1.2000e+01
IMP_SCORE,6329,GO:0008528,5.6855e-02,6.8000e+01
IMP_SCORE,6330,GO:0045974,5.6756e-02,2.4000e+01
IMP_SCORE,6331,GO:0004003,5.6690e-02,6.0000e+00
IMP_SCORE,6332,GO:0009152,5.6689e-02,2.2000e+01
IMP_SCORE,6333,GO:0050690,5.6683e-02,8.0000e+00
IMP_SCORE,6334,GO:0000049,5.6589e-02,2.0000e+01
IMP_SCORE,6335,GO:2000781,5.6489e-02,2.0000e+00
IMP_SCORE,6336,GO:0046471,5.6346e-02,2.4000e+01
IMP_SCORE,6337,GO:0007032,5.6339e-02,2.7000e+01
IMP_SCORE,6338,GO:2001021,5.6232e-02,1.5000e+01
IMP_SCORE,6339,GO:0046782,5.6211e-02,1.3000e+01
IMP_SCORE,6340,GO:0010501,5.6173e-02,2.7000e+01
IMP_SCORE,6341,GO:0071468,5.6164e-02,2.0000e+00
IMP_SCORE,6342,GO:0034498,5.6104e-02,4.0000e+00
IMP_SCORE,6343,GO:0021680,5.6088e-02,2.7000e+01
IMP_SCORE,6344,GO:0086080,5.6081e-02,6.0000e+00
IMP_SCORE,6345,GO:0033276,5.6048e-02,1.0000e+00
IMP_SCORE,6346,GO:0016048,5.6035e-02,9.0000e+00
IMP_SCORE,6347,GO:0098573,5.6015e-02,2.1000e+01
IMP_SCORE,6348,GO:0061157,5.5781e-02,5.0000e+00
IMP_SCORE,6349,GO:0000339,5.5775e-02,3.6000e+01
IMP_SCORE,6350,GO:0045943,5.5718e-02,3.0000e+00
IMP_SCORE,6351,GO:0031128,5.5678e-02,1.1000e+01
IMP_SCORE,6352,GO:0016209,5.5531e-02,7.7000e+01
IMP_SCORE,6353,GO:0000422,5.5383e-02,1.0000e+01
IMP_SCORE,6354,GO:0034643,5.5308e-02,3.0000e+00
IMP_SCORE,6355,GO:0004697,5.5295e-02,5.0000e+00
IMP_SCORE,6356,GO:0046928,5.5161e-02,1.9000e+01
IMP_SCORE,6357,GO:0070584,5.5091e-02,7.0000e+00
IMP_SCORE,6358,GO:0000922,5.5078e-02,9.4000e+01
IMP_SCORE,6359,GO:0007492,5.5070e-02,7.0000e+00
IMP_SCORE,6360,GO:0005859,5.4987e-02,1.9000e+01
IMP_SCORE,6361,GO:0000315,5.4897e-02,3.0000e+01
IMP_SCORE,6362,GO:0051569,5.4825e-02,1.0000e+00
IMP_SCORE,6363,GO:0051571,5.4825e-02,1.0000e+00
IMP_SCORE,6364,GO:0045472,5.4825e-02,1.0000e+00
IMP_SCORE,6365,GO:0002192,5.4817e-02,7.0000e+00
IMP_SCORE,6366,GO:0008171,5.4813e-02,2.8000e+01
IMP_SCORE,6367,GO:0009168,5.4799e-02,1.5000e+01
IMP_SCORE,6368,GO:0060544,5.4788e-02,2.0000e+00
IMP_SCORE,6369,GO:0030205,5.4762e-02,7.0000e+00
IMP_SCORE,6370,GO:0033262,5.4758e-02,3.0000e+00
IMP_SCORE,6371,GO:0043548,5.4715e-02,9.0000e+00
IMP_SCORE,6372,GO:0035404,5.4694e-02,2.0000e+00
IMP_SCORE,6373,GO:0098847,5.4596e-02,2.0000e+00
IMP_SCORE,6374,GO:0010820,5.4412e-02,3.0000e+00
IMP_SCORE,6375,GO:0043471,5.4375e-02,4.0000e+00
IMP_SCORE,6376,GO:0000786,5.4204e-02,3.0000e+01
IMP_SCORE,6377,GO:0050884,5.4204e-02,6.0000e+00
IMP_SCORE,6378,GO:0008266,5.4154e-02,3.0000e+00
IMP_SCORE,6379,GO:0071824,5.4136e-02,5.7000e+01
IMP_SCORE,6380,GO:0005666,5.3949e-02,3.0000e+00
IMP_SCORE,6381,GO:0048096,5.3928e-02,9.0000e+00
IMP_SCORE,6382,GO:0006308,5.3810e-02,1.4000e+01
IMP_SCORE,6383,GO:0016776,5.3702e-02,3.6000e+01
IMP_SCORE,6384,GO:0044130,5.3599e-02,9.0000e+00
IMP_SCORE,6385,GO:0006020,5.3599e-02,5.0000e+00
IMP_SCORE,6386,GO:0046030,5.3580e-02,6.0000e+00
IMP_SCORE,6387,GO:0017004,5.3436e-02,1.7000e+01
IMP_SCORE,6388,GO:0030072,5.3414e-02,1.5000e+01
IMP_SCORE,6389,GO:0006700,5.3262e-02,9.0000e+00
IMP_SCORE,6390,GO:0009452,5.3187e-02,1.4000e+01
IMP_SCORE,6391,GO:0044703,5.3182e-02,8.7000e+01
IMP_SCORE,6392,GO:0097352,5.3082e-02,3.3000e+01
IMP_SCORE,6393,GO:0005225,5.3077e-02,2.0000e+01
IMP_SCORE,6394,GO:0016407,5.3038e-02,7.8000e+01
IMP_SCORE,6395,GO:0044439,5.3037e-02,7.1000e+01
IMP_SCORE,6396,GO:0030206,5.3016e-02,6.0000e+00
IMP_SCORE,6397,GO:0042273,5.2964e-02,2.5000e+01
IMP_SCORE,6398,GO:0032036,5.2942e-02,7.0000e+00
IMP_SCORE,6399,GO:0071539,5.2936e-02,4.0000e+00
IMP_SCORE,6400,GO:0019682,5.2807e-02,8.0000e+00
IMP_SCORE,6401,GO:0003407,5.2772e-02,9.0000e+00
IMP_SCORE,6402,GO:0006501,5.2754e-02,5.9000e+01
IMP_SCORE,6403,GO:0006475,5.2745e-02,2.9000e+01
[truncated: 2,207,117 more chars]
