# Supplementary material for: A new approach for interpreting Random Forest models and its application to the biology of ageing
Source: Bioinformatics. 2018 Feb 16;34(14):2449–56. doi: 10.1093/bioinformatics/bty087 (PMC6041990; doi:10.1093/bioinformatics/bty087)
Supplement: Supplementary Data [file bty087_src_code_and_dataset.zip › src_code_and_dataset/results/23_false.txt]

PARAM, Using dataset: /pi/home/cug/ff79/GCWA/datasets/go.arff
PARAM, Using class: class_expression_brain
PARAM, Number of iterations: 100,200,300,
PARAM, Max. depth: 0
PARAM, Random seed: 23
PARAM, Number of random selected features used in each split: 0.5,1.0,2.0,
PARAM, Do IB undersample: false
PARAM, N. of min. positive values: 10
PARAM, N. bins: -1
STATS_LATEX_DB & go.arff & class_expression_brain & 17716 & 7491 & N:17149 / O:420 / U:147 /  \\ 
CROSSVALID_STATS_BEGIN

Correctly Classified Instances       17136               96.7261 %
Incorrectly Classified Instances       580                3.2739 %
Kappa statistic                          0.0181
Mean absolute error                      0.0294
Root mean squared error                  0.1246
Relative absolute error                 94.1009 %
Root relative squared error             99.803  %
Total Number of Instances            17716     

=== Detailed Accuracy By Class ===

                 TP Rate  FP Rate  Precision  Recall   F-Measure  MCC      ROC Area  PRC Area  Class
                 0.999    0.989    0.968      0.999    0.983      0.044    0.690     0.982     N
                 0.014    0.001    0.333      0.014    0.027      0.065    0.719     0.093     O
                 0.000    0.000    0.000      0.000    0.000      -0.002   0.657     0.021     U
                 0.000    0.000    0.000      0.000    0.000      0.000    ?         ?         ?
Weighted Avg.    0.967    0.958    0.945      0.967    0.953      0.045    0.691     0.953     

=== Confusion Matrix ===

     a     b     c     d   <-- classified as
 17130    12     7     0 |     a = N
   414     6     0     0 |     b = O
   147     0     0     0 |     c = U
     0     0     0     0 |     d = ?

CROSSVALID_STATS_END
STATS_LATEX_ACC & go.arff & class_expression_brain & 0.945 & 0.967 & 0.953 & 0.691 & 0.953 \\ 
STATS_LATEX_ACC_PER & go.arff & class_expression_brain & 0.968 & 0.999 & 0.983 & 0.690 & 0.982 & N \\ 
STATS_LATEX_ACC_PER & go.arff & class_expression_brain & 0.333 & 0.014 & 0.027 & 0.719 & 0.093 & O \\ 
STATS_LATEX_ACC_PER & go.arff & class_expression_brain & 0.000 & 0.000 & 0.000 & 0.657 & 0.021 & U \\ 
ROCPOINTS_N,0.0500,1.0000,1.0000,0.9680,1.0000
ROCPOINTS_N,0.0633,0.9982,1.0000,0.9680,1.0000
ROCPOINTS_N,0.0833,0.9965,1.0000,0.9681,1.0000
ROCPOINTS_N,0.2000,0.9947,1.0000,0.9682,1.0000
ROCPOINTS_N,0.3067,0.9929,1.0000,0.9682,1.0000
ROCPOINTS_N,0.3333,0.9929,0.9999,0.9682,0.9999
ROCPOINTS_N,0.3467,0.9929,0.9998,0.9682,0.9998
ROCPOINTS_N,0.3500,0.9929,0.9998,0.9682,0.9998
ROCPOINTS_N,0.3611,0.9912,0.9998,0.9683,0.9998
ROCPOINTS_N,0.3667,0.9912,0.9997,0.9683,0.9997
ROCPOINTS_N,0.3667,0.9912,0.9997,0.9683,0.9997
ROCPOINTS_N,0.3700,0.9912,0.9996,0.9683,0.9996
ROCPOINTS_N,0.3967,0.9912,0.9995,0.9683,0.9995
ROCPOINTS_N,0.4167,0.9912,0.9995,0.9683,0.9995
ROCPOINTS_N,0.4400,0.9912,0.9994,0.9683,0.9994
ROCPOINTS_N,0.4433,0.9912,0.9994,0.9682,0.9994
ROCPOINTS_N,0.4533,0.9912,0.9993,0.9682,0.9993
ROCPOINTS_N,0.4600,0.9894,0.9993,0.9683,0.9993
ROCPOINTS_N,0.4633,0.9894,0.9992,0.9683,0.9992
ROCPOINTS_N,0.4667,0.9894,0.9992,0.9683,0.9992
ROCPOINTS_N,0.4733,0.9894,0.9991,0.9683,0.9991
ROCPOINTS_N,0.4767,0.9894,0.9991,0.9683,0.9991
ROCPOINTS_N,0.4833,0.9894,0.9990,0.9683,0.9990
ROCPOINTS_N,0.4976,0.9894,0.9990,0.9683,0.9990
ROCPOINTS_N,0.5033,0.9894,0.9989,0.9683,0.9989
ROCPOINTS_N,0.5067,0.9894,0.9988,0.9683,0.9988
ROCPOINTS_N,0.5133,0.9894,0.9988,0.9683,0.9988
ROCPOINTS_N,0.5333,0.9894,0.9987,0.9683,0.9987
ROCPOINTS_N,0.5400,0.9894,0.9986,0.9683,0.9986
ROCPOINTS_N,0.5467,0.9877,0.9986,0.9683,0.9986
ROCPOINTS_N,0.5533,0.9859,0.9986,0.9684,0.9986
ROCPOINTS_N,0.5558,0.9841,0.9985,0.9684,0.9985
ROCPOINTS_N,0.5600,0.9841,0.9985,0.9684,0.9985
ROCPOINTS_N,0.5646,0.9824,0.9984,0.9685,0.9984
ROCPOINTS_N,0.5667,0.9824,0.9984,0.9685,0.9984
ROCPOINTS_N,0.5700,0.9806,0.9982,0.9685,0.9982
ROCPOINTS_N,0.5717,0.9806,0.9981,0.9685,0.9981
ROCPOINTS_N,0.5822,0.9806,0.9981,0.9685,0.9981
ROCPOINTS_N,0.5858,0.9806,0.9980,0.9685,0.9980
ROCPOINTS_N,0.5900,0.9788,0.9980,0.9686,0.9980
ROCPOINTS_N,0.5901,0.9788,0.9978,0.9686,0.9978
ROCPOINTS_N,0.5933,0.9788,0.9978,0.9686,0.9978
ROCPOINTS_N,0.5956,0.9788,0.9977,0.9686,0.9977
ROCPOINTS_N,0.6000,0.9788,0.9977,0.9686,0.9977
ROCPOINTS_N,0.6100,0.9771,0.9976,0.9686,0.9976
ROCPOINTS_N,0.6133,0.9771,0.9976,0.9686,0.9976
ROCPOINTS_N,0.6167,0.9753,0.9975,0.9687,0.9975
ROCPOINTS_N,0.6200,0.9753,0.9973,0.9687,0.9973
ROCPOINTS_N,0.6222,0.9753,0.9973,0.9687,0.9973
ROCPOINTS_N,0.6233,0.9753,0.9972,0.9687,0.9972
ROCPOINTS_N,0.6267,0.9753,0.9971,0.9687,0.9971
ROCPOINTS_N,0.6300,0.9753,0.9970,0.9687,0.9970
ROCPOINTS_N,0.6333,0.9753,0.9969,0.9687,0.9969
ROCPOINTS_N,0.6367,0.9753,0.9967,0.9687,0.9967
ROCPOINTS_N,0.6389,0.9753,0.9966,0.9687,0.9966
ROCPOINTS_N,0.6433,0.9735,0.9966,0.9687,0.9966
ROCPOINTS_N,0.6467,0.9735,0.9964,0.9687,0.9964
ROCPOINTS_N,0.6493,0.9735,0.9964,0.9687,0.9964
ROCPOINTS_N,0.6500,0.9735,0.9963,0.9687,0.9963
ROCPOINTS_N,0.6567,0.9735,0.9962,0.9687,0.9962
ROCPOINTS_N,0.6600,0.9700,0.9962,0.9688,0.9962
ROCPOINTS_N,0.6633,0.9700,0.9962,0.9688,0.9962
ROCPOINTS_N,0.6667,0.9700,0.9960,0.9688,0.9960
ROCPOINTS_N,0.6700,0.9683,0.9960,0.9689,0.9960
ROCPOINTS_N,0.6733,0.9683,0.9960,0.9689,0.9960
ROCPOINTS_N,0.6792,0.9683,0.9959,0.9689,0.9959
ROCPOINTS_N,0.6800,0.9683,0.9958,0.9689,0.9958
ROCPOINTS_N,0.6852,0.9683,0.9957,0.9688,0.9957
ROCPOINTS_N,0.6867,0.9683,0.9956,0.9688,0.9956
ROCPOINTS_N,0.6900,0.9665,0.9956,0.9689,0.9956
ROCPOINTS_N,0.6933,0.9647,0.9955,0.9690,0.9955
ROCPOINTS_N,0.6935,0.9647,0.9953,0.9689,0.9953
ROCPOINTS_N,0.6967,0.9647,0.9953,0.9689,0.9953
ROCPOINTS_N,0.6999,0.9647,0.9952,0.9689,0.9952
ROCPOINTS_N,0.7000,0.9647,0.9952,0.9689,0.9952
ROCPOINTS_N,0.7004,0.9647,0.9950,0.9689,0.9950
ROCPOINTS_N,0.7009,0.9647,0.9950,0.9689,0.9950
ROCPOINTS_N,0.7033,0.9647,0.9949,0.9689,0.9949
ROCPOINTS_N,0.7067,0.9630,0.9946,0.9690,0.9946
ROCPOINTS_N,0.7100,0.9630,0.9945,0.9690,0.9945
ROCPOINTS_N,0.7133,0.9612,0.9945,0.9690,0.9945
ROCPOINTS_N,0.7167,0.9612,0.9944,0.9690,0.9944
ROCPOINTS_N,0.7200,0.9594,0.9944,0.9691,0.9944
ROCPOINTS_N,0.7210,0.9594,0.9942,0.9691,0.9942
ROCPOINTS_N,0.7233,0.9594,0.9942,0.9691,0.9942
ROCPOINTS_N,0.7267,0.9577,0.9940,0.9691,0.9940
ROCPOINTS_N,0.7300,0.9577,0.9938,0.9691,0.9938
ROCPOINTS_N,0.7333,0.9541,0.9936,0.9692,0.9936
ROCPOINTS_N,0.7367,0.9506,0.9936,0.9693,0.9936
ROCPOINTS_N,0.7392,0.9506,0.9932,0.9693,0.9932
ROCPOINTS_N,0.7400,0.9489,0.9932,0.9694,0.9932
ROCPOINTS_N,0.7433,0.9471,0.9929,0.9694,0.9929
ROCPOINTS_N,0.7439,0.9471,0.9926,0.9694,0.9926
ROCPOINTS_N,0.7467,0.9471,0.9925,0.9694,0.9925
ROCPOINTS_N,0.7500,0.9453,0.9921,0.9695,0.9921
ROCPOINTS_N,0.7508,0.9453,0.9919,0.9695,0.9919
ROCPOINTS_N,0.7533,0.9453,0.9918,0.9694,0.9918
ROCPOINTS_N,0.7567,0.9418,0.9917,0.9696,0.9917
ROCPOINTS_N,0.7572,0.9383,0.9916,0.9697,0.9916
ROCPOINTS_N,0.7600,0.9383,0.9915,0.9697,0.9915
ROCPOINTS_N,0.7614,0.9383,0.9914,0.9697,0.9914
ROCPOINTS_N,0.7633,0.9383,0.9914,0.9697,0.9914
ROCPOINTS_N,0.7666,0.9365,0.9912,0.9697,0.9912
ROCPOINTS_N,0.7667,0.9365,0.9911,0.9697,0.9911
ROCPOINTS_N,0.7700,0.9347,0.9910,0.9698,0.9910
ROCPOINTS_N,0.7733,0.9347,0.9907,0.9697,0.9907
ROCPOINTS_N,0.7765,0.9347,0.9904,0.9697,0.9904
ROCPOINTS_N,0.7767,0.9347,0.9904,0.9697,0.9904
ROCPOINTS_N,0.7800,0.9312,0.9900,0.9698,0.9900
ROCPOINTS_N,0.7833,0.9312,0.9897,0.9698,0.9897
ROCPOINTS_N,0.7867,0.9312,0.9895,0.9698,0.9895
ROCPOINTS_N,0.7878,0.9295,0.9892,0.9699,0.9892
ROCPOINTS_N,0.7900,0.9277,0.9892,0.9699,0.9892
ROCPOINTS_N,0.7933,0.9224,0.9890,0.9701,0.9890
ROCPOINTS_N,0.7967,0.9206,0.9888,0.9701,0.9888
ROCPOINTS_N,0.8000,0.9206,0.9885,0.9701,0.9885
ROCPOINTS_N,0.8028,0.9206,0.9883,0.9701,0.9883
ROCPOINTS_N,0.8033,0.9206,0.9882,0.9701,0.9882
ROCPOINTS_N,0.8067,0.9189,0.9879,0.9702,0.9879
ROCPOINTS_N,0.8100,0.9189,0.9873,0.9701,0.9873
ROCPOINTS_N,0.8133,0.9153,0.9868,0.9702,0.9868
ROCPOINTS_N,0.8153,0.9136,0.9864,0.9703,0.9864
ROCPOINTS_N,0.8167,0.9136,0.9863,0.9703,0.9863
ROCPOINTS_N,0.8169,0.9118,0.9859,0.9703,0.9859
ROCPOINTS_N,0.8173,0.9118,0.9858,0.9703,0.9858
ROCPOINTS_N,0.8200,0.9101,0.9858,0.9704,0.9858
ROCPOINTS_N,0.8223,0.9101,0.9852,0.9704,0.9852
ROCPOINTS_N,0.8228,0.9101,0.9852,0.9704,0.9852
ROCPOINTS_N,0.8233,0.9101,0.9851,0.9704,0.9851
ROCPOINTS_N,0.8233,0.9101,0.9850,0.9704,0.9850
ROCPOINTS_N,0.8267,0.9101,0.9845,0.9703,0.9845
ROCPOINTS_N,0.8300,0.9030,0.9836,0.9705,0.9836
ROCPOINTS_N,0.8311,0.8977,0.9829,0.9707,0.9829
ROCPOINTS_N,0.8333,0.8977,0.9828,0.9707,0.9828
ROCPOINTS_N,0.8364,0.8942,0.9817,0.9708,0.9817
ROCPOINTS_N,0.8366,0.8942,0.9816,0.9708,0.9816
ROCPOINTS_N,0.8367,0.8942,0.9816,0.9708,0.9816
ROCPOINTS_N,0.8400,0.8924,0.9807,0.9708,0.9807
ROCPOINTS_N,0.8433,0.8871,0.9795,0.9709,0.9795
ROCPOINTS_N,0.8467,0.8871,0.9784,0.9709,0.9784
ROCPOINTS_N,0.8500,0.8836,0.9771,0.9710,0.9771
ROCPOINTS_N,0.8511,0.8801,0.9766,0.9711,0.9766
ROCPOINTS_N,0.8517,0.8783,0.9766,0.9711,0.9766
ROCPOINTS_N,0.8533,0.8783,0.9765,0.9711,0.9765
ROCPOINTS_N,0.8567,0.8765,0.9750,0.9711,0.9750
ROCPOINTS_N,0.8600,0.8713,0.9735,0.9713,0.9735
ROCPOINTS_N,0.8633,0.8571,0.9717,0.9717,0.9717
ROCPOINTS_N,0.8650,0.8501,0.9697,0.9718,0.9697
ROCPOINTS_N,0.8667,0.8501,0.9696,0.9718,0.9696
ROCPOINTS_N,0.8687,0.8466,0.9674,0.9719,0.9674
ROCPOINTS_N,0.8700,0.8466,0.9673,0.9719,0.9673
ROCPOINTS_N,0.8711,0.8430,0.9655,0.9719,0.9655
ROCPOINTS_N,0.8713,0.8430,0.9654,0.9719,0.9654
ROCPOINTS_N,0.8722,0.8430,0.9654,0.9719,0.9654
ROCPOINTS_N,0.8731,0.8430,0.9653,0.9719,0.9653
ROCPOINTS_N,0.8733,0.8430,0.9652,0.9719,0.9652
ROCPOINTS_N,0.8747,0.8360,0.9627,0.9721,0.9627
ROCPOINTS_N,0.8749,0.8360,0.9626,0.9721,0.9626
ROCPOINTS_N,0.8753,0.8360,0.9626,0.9721,0.9626
ROCPOINTS_N,0.8767,0.8360,0.9625,0.9721,0.9625
ROCPOINTS_N,0.8770,0.8342,0.9598,0.9721,0.9598
ROCPOINTS_N,0.8778,0.8342,0.9597,0.9721,0.9597
ROCPOINTS_N,0.8783,0.8342,0.9596,0.9721,0.9596
ROCPOINTS_N,0.8799,0.8342,0.9596,0.9721,0.9596
ROCPOINTS_N,0.8800,0.8342,0.9595,0.9721,0.9595
ROCPOINTS_N,0.8808,0.8236,0.9574,0.9723,0.9574
ROCPOINTS_N,0.8809,0.8236,0.9573,0.9723,0.9573
ROCPOINTS_N,0.8817,0.8236,0.9573,0.9723,0.9573
ROCPOINTS_N,0.8833,0.8236,0.9572,0.9723,0.9572
ROCPOINTS_N,0.8836,0.8148,0.9547,0.9726,0.9547
ROCPOINTS_N,0.8853,0.8148,0.9547,0.9726,0.9547
ROCPOINTS_N,0.8867,0.8148,0.9546,0.9726,0.9546
ROCPOINTS_N,0.8867,0.7989,0.9522,0.9730,0.9522
ROCPOINTS_N,0.8883,0.7989,0.9521,0.9730,0.9521
ROCPOINTS_N,0.8888,0.7989,0.9521,0.9730,0.9521
ROCPOINTS_N,0.8900,0.7989,0.9520,0.9730,0.9520
ROCPOINTS_N,0.8902,0.7954,0.9491,0.9730,0.9491
ROCPOINTS_N,0.8905,0.7954,0.9490,0.9730,0.9490
ROCPOINTS_N,0.8921,0.7954,0.9489,0.9730,0.9489
ROCPOINTS_N,0.8932,0.7954,0.9486,0.9730,0.9486
ROCPOINTS_N,0.8933,0.7954,0.9486,0.9730,0.9486
ROCPOINTS_N,0.8956,0.7884,0.9458,0.9732,0.9458
ROCPOINTS_N,0.8967,0.7884,0.9458,0.9732,0.9458
ROCPOINTS_N,0.8980,0.7778,0.9426,0.9734,0.9426
ROCPOINTS_N,0.8983,0.7778,0.9425,0.9734,0.9425
ROCPOINTS_N,0.8997,0.7778,0.9424,0.9734,0.9424
ROCPOINTS_N,0.9000,0.7778,0.9424,0.9734,0.9424
ROCPOINTS_N,0.9011,0.7725,0.9378,0.9735,0.9378
ROCPOINTS_N,0.9033,0.7725,0.9378,0.9735,0.9378
ROCPOINTS_N,0.9045,0.7549,0.9343,0.9740,0.9343
ROCPOINTS_N,0.9056,0.7549,0.9342,0.9740,0.9342
ROCPOINTS_N,0.9056,0.7549,0.9342,0.9740,0.9342
ROCPOINTS_N,0.9057,0.7549,0.9341,0.9740,0.9341
ROCPOINTS_N,0.9067,0.7549,0.9340,0.9740,0.9340
ROCPOINTS_N,0.9090,0.7460,0.9299,0.9742,0.9299
ROCPOINTS_N,0.9092,0.7460,0.9298,0.9742,0.9298
ROCPOINTS_N,0.9096,0.7460,0.9297,0.9742,0.9297
ROCPOINTS_N,0.9100,0.7460,0.9297,0.9742,0.9297
ROCPOINTS_N,0.9105,0.7390,0.9247,0.9743,0.9247
ROCPOINTS_N,0.9110,0.7390,0.9246,0.9743,0.9246
ROCPOINTS_N,0.9115,0.7390,0.9245,0.9743,0.9245
ROCPOINTS_N,0.9117,0.7390,0.9244,0.9743,0.9244
ROCPOINTS_N,0.9122,0.7390,0.9244,0.9742,0.9244
ROCPOINTS_N,0.9124,0.7390,0.9242,0.9742,0.9242
ROCPOINTS_N,0.9128,0.7390,0.9241,0.9742,0.9241
ROCPOINTS_N,0.9133,0.7390,0.9240,0.9742,0.9240
ROCPOINTS_N,0.9135,0.7266,0.9184,0.9745,0.9184
ROCPOINTS_N,0.9142,0.7266,0.9183,0.9745,0.9183
ROCPOINTS_N,0.9144,0.7266,0.9182,0.9745,0.9182
ROCPOINTS_N,0.9145,0.7266,0.9182,0.9745,0.9182
ROCPOINTS_N,0.9150,0.7266,0.9181,0.9745,0.9181
ROCPOINTS_N,0.9156,0.7266,0.9180,0.9745,0.9180
ROCPOINTS_N,0.9162,0.7266,0.9180,0.9745,0.9180
ROCPOINTS_N,0.9165,0.7266,0.9179,0.9745,0.9179
ROCPOINTS_N,0.9167,0.7266,0.9178,0.9745,0.9178
ROCPOINTS_N,0.9175,0.7125,0.9117,0.9748,0.9117
ROCPOINTS_N,0.9178,0.7125,0.9117,0.9748,0.9117
ROCPOINTS_N,0.9183,0.7125,0.9116,0.9748,0.9116
ROCPOINTS_N,0.9183,0.7125,0.9115,0.9748,0.9115
ROCPOINTS_N,0.9200,0.7125,0.9114,0.9748,0.9114
ROCPOINTS_N,0.9208,0.7002,0.9058,0.9751,0.9058
ROCPOINTS_N,0.9211,0.6984,0.9058,0.9751,0.9058
ROCPOINTS_N,0.9217,0.6984,0.9057,0.9751,0.9057
ROCPOINTS_N,0.9217,0.6984,0.9057,0.9751,0.9057
ROCPOINTS_N,0.9225,0.6984,0.9056,0.9751,0.9056
ROCPOINTS_N,0.9227,0.6984,0.9055,0.9751,0.9055
ROCPOINTS_N,0.9233,0.6984,0.9055,0.9751,0.9055
ROCPOINTS_N,0.9236,0.6843,0.8984,0.9754,0.8984
ROCPOINTS_N,0.9247,0.6843,0.8983,0.9754,0.8983
ROCPOINTS_N,0.9250,0.6843,0.8982,0.9754,0.8982
ROCPOINTS_N,0.9250,0.6843,0.8982,0.9754,0.8982
ROCPOINTS_N,0.9256,0.6843,0.8981,0.9754,0.8981
ROCPOINTS_N,0.9258,0.6843,0.8981,0.9754,0.8981
ROCPOINTS_N,0.9259,0.6843,0.8980,0.9754,0.8980
ROCPOINTS_N,0.9260,0.6843,0.8980,0.9754,0.8980
ROCPOINTS_N,0.9267,0.6843,0.8979,0.9754,0.8979
ROCPOINTS_N,0.9268,0.6720,0.8907,0.9757,0.8907
ROCPOINTS_N,0.9273,0.6720,0.8907,0.9757,0.8907
ROCPOINTS_N,0.9280,0.6720,0.8906,0.9757,0.8906
ROCPOINTS_N,0.9291,0.6720,0.8905,0.9757,0.8905
ROCPOINTS_N,0.9300,0.6720,0.8905,0.9757,0.8905
ROCPOINTS_N,0.9311,0.6490,0.8818,0.9762,0.8818
ROCPOINTS_N,0.9312,0.6490,0.8817,0.9762,0.8817
ROCPOINTS_N,0.9317,0.6490,0.8816,0.9762,0.8816
ROCPOINTS_N,0.9319,0.6455,0.8816,0.9764,0.8816
ROCPOINTS_N,0.9319,0.6455,0.8816,0.9764,0.8816
ROCPOINTS_N,0.9320,0.6455,0.8815,0.9764,0.8815
ROCPOINTS_N,0.9320,0.6455,0.8814,0.9764,0.8814
ROCPOINTS_N,0.9327,0.6455,0.8813,0.9764,0.8813
ROCPOINTS_N,0.9333,0.6455,0.8813,0.9764,0.8813
ROCPOINTS_N,0.9338,0.6332,0.8720,0.9766,0.8720
ROCPOINTS_N,0.9340,0.6332,0.8719,0.9766,0.8719
ROCPOINTS_N,0.9342,0.6332,0.8719,0.9766,0.8719
ROCPOINTS_N,0.9348,0.6332,0.8718,0.9766,0.8718
ROCPOINTS_N,0.9350,0.6332,0.8718,0.9765,0.8718
ROCPOINTS_N,0.9352,0.6332,0.8717,0.9765,0.8717
ROCPOINTS_N,0.9356,0.6314,0.8717,0.9766,0.8717
ROCPOINTS_N,0.9367,0.6314,0.8716,0.9766,0.8716
ROCPOINTS_N,0.9377,0.6279,0.8623,0.9765,0.8623
ROCPOINTS_N,0.9378,0.6279,0.8623,0.9765,0.8623
ROCPOINTS_N,0.9378,0.6279,0.8622,0.9765,0.8622
ROCPOINTS_N,0.9380,0.6279,0.8621,0.9765,0.8621
ROCPOINTS_N,0.9382,0.6279,0.8620,0.9765,0.8620
ROCPOINTS_N,0.9383,0.6279,0.8620,0.9765,0.8620
ROCPOINTS_N,0.9389,0.6279,0.8619,0.9765,0.8619
ROCPOINTS_N,0.9392,0.6279,0.8617,0.9765,0.8617
ROCPOINTS_N,0.9394,0.6279,0.8617,0.9765,0.8617
ROCPOINTS_N,0.9400,0.6279,0.8616,0.9765,0.8616
ROCPOINTS_N,0.9403,0.6085,0.8505,0.9769,0.8505
ROCPOINTS_N,0.9406,0.6085,0.8503,0.9769,0.8503
ROCPOINTS_N,0.9406,0.6085,0.8500,0.9769,0.8500
ROCPOINTS_N,0.9411,0.6085,0.8499,0.9769,0.8499
ROCPOINTS_N,0.9417,0.6085,0.8498,0.9769,0.8498
ROCPOINTS_N,0.9421,0.6085,0.8498,0.9769,0.8498
ROCPOINTS_N,0.9422,0.6085,0.8496,0.9769,0.8496
ROCPOINTS_N,0.9427,0.6085,0.8495,0.9769,0.8495
ROCPOINTS_N,0.9428,0.6085,0.8494,0.9769,0.8494
ROCPOINTS_N,0.9430,0.6085,0.8494,0.9769,0.8494
ROCPOINTS_N,0.9431,0.6085,0.8492,0.9769,0.8492
ROCPOINTS_N,0.9433,0.6085,0.8491,0.9769,0.8491
ROCPOINTS_N,0.9433,0.6085,0.8491,0.9769,0.8491
ROCPOINTS_N,0.9437,0.5926,0.8377,0.9771,0.8377
ROCPOINTS_N,0.9439,0.5926,0.8375,0.9771,0.8375
ROCPOINTS_N,0.9443,0.5926,0.8374,0.9771,0.8374
ROCPOINTS_N,0.9444,0.5926,0.8374,0.9771,0.8374
ROCPOINTS_N,0.9450,0.5926,0.8373,0.9771,0.8373
ROCPOINTS_N,0.9454,0.5926,0.8372,0.9771,0.8372
ROCPOINTS_N,0.9456,0.5926,0.8370,0.9771,0.8370
ROCPOINTS_N,0.9458,0.5926,0.8368,0.9771,0.8368
ROCPOINTS_N,0.9464,0.5926,0.8368,0.9771,0.8368
ROCPOINTS_N,0.9465,0.5926,0.8367,0.9771,0.8367
ROCPOINTS_N,0.9467,0.5926,0.8367,0.9771,0.8367
ROCPOINTS_N,0.9469,0.5644,0.8237,0.9778,0.8237
ROCPOINTS_N,0.9478,0.5644,0.8237,0.9778,0.8237
ROCPOINTS_N,0.9479,0.5644,0.8236,0.9778,0.8236
ROCPOINTS_N,0.9483,0.5644,0.8234,0.9778,0.8234
ROCPOINTS_N,0.9486,0.5644,0.8234,0.9778,0.8234
ROCPOINTS_N,0.9488,0.5644,0.8233,0.9778,0.8233
ROCPOINTS_N,0.9488,0.5644,0.8233,0.9778,0.8233
ROCPOINTS_N,0.9488,0.5644,0.8232,0.9778,0.8232
ROCPOINTS_N,0.9492,0.5644,0.8231,0.9778,0.8231
ROCPOINTS_N,0.9493,0.5644,0.8230,0.9778,0.8230
ROCPOINTS_N,0.9494,0.5644,0.8230,0.9778,0.8230
ROCPOINTS_N,0.9494,0.5644,0.8228,0.9778,0.8228
ROCPOINTS_N,0.9496,0.5644,0.8227,0.9778,0.8227
ROCPOINTS_N,0.9497,0.5644,0.8227,0.9778,0.8227
ROCPOINTS_N,0.9499,0.5644,0.8226,0.9778,0.8226
ROCPOINTS_N,0.9500,0.5644,0.8226,0.9778,0.8226
ROCPOINTS_N,0.9506,0.5538,0.8087,0.9779,0.8087
ROCPOINTS_N,0.9507,0.5538,0.8086,0.9779,0.8086
ROCPOINTS_N,0.9509,0.5538,0.8085,0.9779,0.8085
ROCPOINTS_N,0.9511,0.5538,0.8084,0.9779,0.8084
ROCPOINTS_N,0.9512,0.5538,0.8083,0.9778,0.8083
ROCPOINTS_N,0.9517,0.5538,0.8083,0.9778,0.8083
ROCPOINTS_N,0.9520,0.5538,0.8082,0.9778,0.8082
ROCPOINTS_N,0.9521,0.5538,0.8081,0.9778,0.8081
ROCPOINTS_N,0.9521,0.5538,0.8080,0.9778,0.8080
ROCPOINTS_N,0.9522,0.5538,0.8080,0.9778,0.8080
ROCPOINTS_N,0.9522,0.5538,0.8078,0.9778,0.8078
ROCPOINTS_N,0.9523,0.5538,0.8077,0.9778,0.8077
ROCPOINTS_N,0.9524,0.5538,0.8077,0.9778,0.8077
ROCPOINTS_N,0.9525,0.5538,0.8076,0.9778,0.8076
ROCPOINTS_N,0.9528,0.5538,0.8075,0.9778,0.8075
ROCPOINTS_N,0.9529,0.5538,0.8075,0.9778,0.8075
ROCPOINTS_N,0.9529,0.5538,0.8074,0.9778,0.8074
ROCPOINTS_N,0.9530,0.5538,0.8073,0.9778,0.8073
ROCPOINTS_N,0.9533,0.5538,0.8073,0.9778,0.8073
ROCPOINTS_N,0.9533,0.5538,0.8072,0.9778,0.8072
ROCPOINTS_N,0.9534,0.5362,0.7906,0.9781,0.7906
ROCPOINTS_N,0.9540,0.5362,0.7905,0.9781,0.7905
ROCPOINTS_N,0.9542,0.5362,0.7905,0.9781,0.7905
ROCPOINTS_N,0.9543,0.5362,0.7904,0.9781,0.7904
ROCPOINTS_N,0.9544,0.5362,0.7904,0.9781,0.7904
ROCPOINTS_N,0.9547,0.5362,0.7903,0.9781,0.7903
ROCPOINTS_N,0.9548,0.5362,0.7902,0.9781,0.7902
ROCPOINTS_N,0.9549,0.5362,0.7901,0.9781,0.7901
ROCPOINTS_N,0.9550,0.5362,0.7901,0.9781,0.7901
ROCPOINTS_N,0.9551,0.5362,0.7900,0.9781,0.7900
ROCPOINTS_N,0.9553,0.5362,0.7900,0.9781,0.7900
ROCPOINTS_N,0.9555,0.5362,0.7898,0.9780,0.7898
ROCPOINTS_N,0.9556,0.5362,0.7898,0.9780,0.7898
ROCPOINTS_N,0.9561,0.5362,0.7895,0.9780,0.7895
ROCPOINTS_N,0.9563,0.5362,0.7894,0.9780,0.7894
ROCPOINTS_N,0.9564,0.5362,0.7894,0.9780,0.7894
ROCPOINTS_N,0.9566,0.5362,0.7893,0.9780,0.7893
ROCPOINTS_N,0.9567,0.5362,0.7893,0.9780,0.7893
ROCPOINTS_N,0.9574,0.5097,0.7698,0.9786,0.7698
ROCPOINTS_N,0.9576,0.5097,0.7697,0.9786,0.7697
ROCPOINTS_N,0.9577,0.5097,0.7697,0.9786,0.7697
ROCPOINTS_N,0.9578,0.5097,0.7696,0.9786,0.7696
ROCPOINTS_N,0.9580,0.5097,0.7695,0.9786,0.7695
ROCPOINTS_N,0.9580,0.5097,0.7695,0.9786,0.7695
ROCPOINTS_N,0.9582,0.5097,0.7694,0.9786,0.7694
ROCPOINTS_N,0.9583,0.5097,0.7694,0.9786,0.7694
ROCPOINTS_N,0.9586,0.5097,0.7690,0.9786,0.7690
ROCPOINTS_N,0.9589,0.5097,0.7690,0.9786,0.7690
ROCPOINTS_N,0.9592,0.5097,0.7689,0.9786,0.7689
ROCPOINTS_N,0.9597,0.5097,0.7688,0.9785,0.7688
ROCPOINTS_N,0.9600,0.5097,0.7687,0.9785,0.7687
ROCPOINTS_N,0.9600,0.5097,0.7687,0.9785,0.7687
ROCPOINTS_N,0.9611,0.4850,0.7514,0.9791,0.7514
ROCPOINTS_N,0.9611,0.4850,0.7508,0.9791,0.7508
ROCPOINTS_N,0.9617,0.4850,0.7507,0.9791,0.7507
ROCPOINTS_N,0.9622,0.4850,0.7504,0.9791,0.7504
ROCPOINTS_N,0.9625,0.4832,0.7502,0.9791,0.7502
ROCPOINTS_N,0.9625,0.4832,0.7502,0.9791,0.7502
ROCPOINTS_N,0.9630,0.4832,0.7501,0.9791,0.7501
ROCPOINTS_N,0.9631,0.4832,0.7501,0.9791,0.7501
ROCPOINTS_N,0.9631,0.4832,0.7495,0.9791,0.7495
ROCPOINTS_N,0.9632,0.4832,0.7494,0.9791,0.7494
ROCPOINTS_N,0.9633,0.4832,0.7494,0.9791,0.7494
ROCPOINTS_N,0.9636,0.4586,0.7283,0.9796,0.7283
ROCPOINTS_N,0.9639,0.4586,0.7283,0.9796,0.7283
ROCPOINTS_N,0.9642,0.4586,0.7281,0.9796,0.7281
ROCPOINTS_N,0.9643,0.4586,0.7281,0.9796,0.7281
ROCPOINTS_N,0.9644,0.4586,0.7280,0.9796,0.7280
ROCPOINTS_N,0.9644,0.4586,0.7280,0.9796,0.7280
ROCPOINTS_N,0.9644,0.4586,0.7279,0.9796,0.7279
ROCPOINTS_N,0.9650,0.4586,0.7277,0.9796,0.7277
ROCPOINTS_N,0.9650,0.4586,0.7277,0.9796,0.7277
ROCPOINTS_N,0.9650,0.4586,0.7276,0.9796,0.7276
ROCPOINTS_N,0.9653,0.4586,0.7272,0.9796,0.7272
ROCPOINTS_N,0.9654,0.4586,0.7266,0.9796,0.7266
ROCPOINTS_N,0.9655,0.4586,0.7263,0.9796,0.7263
ROCPOINTS_N,0.9656,0.4586,0.7261,0.9795,0.7261
ROCPOINTS_N,0.9656,0.4586,0.7259,0.9795,0.7259
ROCPOINTS_N,0.9656,0.4586,0.7257,0.9795,0.7257
ROCPOINTS_N,0.9657,0.4586,0.7256,0.9795,0.7256
ROCPOINTS_N,0.9659,0.4586,0.7254,0.9795,0.7254
ROCPOINTS_N,0.9663,0.4586,0.7251,0.9795,0.7251
ROCPOINTS_N,0.9663,0.4586,0.7251,0.9795,0.7251
ROCPOINTS_N,0.9663,0.4586,0.7250,0.9795,0.7250
ROCPOINTS_N,0.9664,0.4586,0.7249,0.9795,0.7249
ROCPOINTS_N,0.9664,0.4586,0.7249,0.9795,0.7249
ROCPOINTS_N,0.9665,0.4586,0.7248,0.9795,0.7248
ROCPOINTS_N,0.9666,0.4586,0.7248,0.9795,0.7248
ROCPOINTS_N,0.9667,0.4586,0.7247,0.9795,0.7247
ROCPOINTS_N,0.9669,0.4268,0.7009,0.9803,0.7009
ROCPOINTS_N,0.9669,0.4268,0.7009,0.9803,0.7009
ROCPOINTS_N,0.9672,0.4268,0.7008,0.9803,0.7008
ROCPOINTS_N,0.9673,0.4268,0.7007,0.9803,0.7007
ROCPOINTS_N,0.9674,0.4268,0.7007,0.9803,0.7007
ROCPOINTS_N,0.9679,0.4268,0.7004,0.9802,0.7004
ROCPOINTS_N,0.9683,0.4268,0.7001,0.9802,0.7001
ROCPOINTS_N,0.9685,0.4268,0.6999,0.9802,0.6999
ROCPOINTS_N,0.9685,0.4268,0.6998,0.9802,0.6998
ROCPOINTS_N,0.9686,0.4268,0.6997,0.9802,0.6997
ROCPOINTS_N,0.9686,0.4268,0.6997,0.9802,0.6997
ROCPOINTS_N,0.9686,0.4268,0.6996,0.9802,0.6996
ROCPOINTS_N,0.9686,0.4268,0.6996,0.9802,0.6996
ROCPOINTS_N,0.9687,0.4268,0.6992,0.9802,0.6992
ROCPOINTS_N,0.9689,0.4268,0.6992,0.9802,0.6992
ROCPOINTS_N,0.9691,0.4268,0.6990,0.9802,0.6990
ROCPOINTS_N,0.9693,0.4268,0.6990,0.9802,0.6990
ROCPOINTS_N,0.9694,0.4268,0.6989,0.9802,0.6989
ROCPOINTS_N,0.9697,0.4268,0.6989,0.9802,0.6989
ROCPOINTS_N,0.9698,0.4268,0.6988,0.9802,0.6988
ROCPOINTS_N,0.9699,0.4268,0.6988,0.9802,0.6988
ROCPOINTS_N,0.9700,0.4268,0.6987,0.9802,0.6987
ROCPOINTS_N,0.9703,0.3845,0.6715,0.9814,0.6715
ROCPOINTS_N,0.9708,0.3845,0.6715,0.9814,0.6715
ROCPOINTS_N,0.9711,0.3845,0.6713,0.9814,0.6713
ROCPOINTS_N,0.9717,0.3845,0.6710,0.9814,0.6710
ROCPOINTS_N,0.9717,0.3845,0.6707,0.9814,0.6707
ROCPOINTS_N,0.9717,0.3845,0.6706,0.9814,0.6706
ROCPOINTS_N,0.9718,0.3845,0.6705,0.9814,0.6705
ROCPOINTS_N,0.9721,0.3845,0.6705,0.9814,0.6705
ROCPOINTS_N,0.9722,0.3845,0.6703,0.9814,0.6703
ROCPOINTS_N,0.9722,0.3827,0.6702,0.9815,0.6702
ROCPOINTS_N,0.9725,0.3827,0.6701,0.9815,0.6701
ROCPOINTS_N,0.9727,0.3827,0.6700,0.9815,0.6700
ROCPOINTS_N,0.9727,0.3827,0.6700,0.9815,0.6700
ROCPOINTS_N,0.9727,0.3827,0.6699,0.9815,0.6699
ROCPOINTS_N,0.9728,0.3827,0.6698,0.9815,0.6698
ROCPOINTS_N,0.9729,0.3827,0.6697,0.9815,0.6697
ROCPOINTS_N,0.9729,0.3827,0.6697,0.9815,0.6697
ROCPOINTS_N,0.9731,0.3827,0.6696,0.9815,0.6696
ROCPOINTS_N,0.9732,0.3827,0.6695,0.9815,0.6695
ROCPOINTS_N,0.9733,0.3827,0.6695,0.9814,0.6695
ROCPOINTS_N,0.9736,0.3492,0.6405,0.9823,0.6405
ROCPOINTS_N,0.9736,0.3492,0.6404,0.9823,0.6404
ROCPOINTS_N,0.9737,0.3492,0.6402,0.9823,0.6402
ROCPOINTS_N,0.9739,0.3492,0.6402,0.9823,0.6402
ROCPOINTS_N,0.9740,0.3474,0.6400,0.9824,0.6400
ROCPOINTS_N,0.9741,0.3474,0.6399,0.9824,0.6399
ROCPOINTS_N,0.9741,0.3474,0.6399,0.9824,0.6399
ROCPOINTS_N,0.9742,0.3474,0.6398,0.9824,0.6398
ROCPOINTS_N,0.9746,0.3474,0.6397,0.9824,0.6397
ROCPOINTS_N,0.9747,0.3474,0.6396,0.9824,0.6396
ROCPOINTS_N,0.9749,0.3474,0.6396,0.9824,0.6396
ROCPOINTS_N,0.9749,0.3474,0.6395,0.9824,0.6395
ROCPOINTS_N,0.9750,0.3474,0.6395,0.9824,0.6395
ROCPOINTS_N,0.9751,0.3474,0.6392,0.9823,0.6392
ROCPOINTS_N,0.9756,0.3474,0.6392,0.9823,0.6392
ROCPOINTS_N,0.9756,0.3474,0.6391,0.9823,0.6391
ROCPOINTS_N,0.9757,0.3474,0.6390,0.9823,0.6390
ROCPOINTS_N,0.9761,0.3474,0.6390,0.9823,0.6390
ROCPOINTS_N,0.9761,0.3474,0.6389,0.9823,0.6389
ROCPOINTS_N,0.9761,0.3474,0.6388,0.9823,0.6388
ROCPOINTS_N,0.9762,0.3474,0.6387,0.9823,0.6387
ROCPOINTS_N,0.9763,0.3474,0.6386,0.9823,0.6386
ROCPOINTS_N,0.9764,0.3474,0.6386,0.9823,0.6386
ROCPOINTS_N,0.9765,0.3474,0.6385,0.9823,0.6385
ROCPOINTS_N,0.9767,0.3474,0.6385,0.9823,0.6385
ROCPOINTS_N,0.9772,0.3104,0.6069,0.9834,0.6069
ROCPOINTS_N,0.9772,0.3104,0.6069,0.9834,0.6069
ROCPOINTS_N,0.9776,0.3086,0.6069,0.9835,0.6069
ROCPOINTS_N,0.9778,0.3086,0.6068,0.9835,0.6068
ROCPOINTS_N,0.9783,0.3086,0.6067,0.9835,0.6067
ROCPOINTS_N,0.9783,0.3086,0.6067,0.9835,0.6067
ROCPOINTS_N,0.9783,0.3086,0.6066,0.9835,0.6066
ROCPOINTS_N,0.9785,0.3069,0.6065,0.9835,0.6065
ROCPOINTS_N,0.9786,0.3069,0.6064,0.9835,0.6064
ROCPOINTS_N,0.9786,0.3069,0.6064,0.9835,0.6064
ROCPOINTS_N,0.9787,0.3069,0.6063,0.9835,0.6063
ROCPOINTS_N,0.9789,0.3069,0.6063,0.9835,0.6063
ROCPOINTS_N,0.9792,0.3069,0.6062,0.9835,0.6062
ROCPOINTS_N,0.9792,0.3069,0.6060,0.9835,0.6060
ROCPOINTS_N,0.9792,0.3069,0.6060,0.9835,0.6060
ROCPOINTS_N,0.9793,0.3069,0.6059,0.9835,0.6059
ROCPOINTS_N,0.9794,0.3069,0.6059,0.9835,0.6059
ROCPOINTS_N,0.9795,0.3069,0.6058,0.9835,0.6058
ROCPOINTS_N,0.9795,0.3069,0.6057,0.9835,0.6057
ROCPOINTS_N,0.9797,0.3069,0.6056,0.9835,0.6056
ROCPOINTS_N,0.9798,0.3069,0.6056,0.9835,0.6056
ROCPOINTS_N,0.9798,0.3069,0.6055,0.9835,0.6055
ROCPOINTS_N,0.9799,0.3069,0.6055,0.9835,0.6055
ROCPOINTS_N,0.9799,0.3069,0.6054,0.9835,0.6054
ROCPOINTS_N,0.9800,0.3069,0.6053,0.9835,0.6053
ROCPOINTS_N,0.9800,0.3069,0.6052,0.9835,0.6052
ROCPOINTS_N,0.9801,0.2892,0.5678,0.9834,0.5678
ROCPOINTS_N,0.9801,0.2892,0.5677,0.9834,0.5677
ROCPOINTS_N,0.9804,0.2875,0.5671,0.9835,0.5671
ROCPOINTS_N,0.9806,0.2875,0.5671,0.9835,0.5671
ROCPOINTS_N,0.9811,0.2857,0.5668,0.9836,0.5668
ROCPOINTS_N,0.9812,0.2857,0.5666,0.9836,0.5666
ROCPOINTS_N,0.9815,0.2857,0.5666,0.9836,0.5666
ROCPOINTS_N,0.9817,0.2857,0.5665,0.9836,0.5665
ROCPOINTS_N,0.9819,0.2857,0.5662,0.9836,0.5662
ROCPOINTS_N,0.9819,0.2857,0.5662,0.9836,0.5662
ROCPOINTS_N,0.9821,0.2857,0.5661,0.9836,0.5661
ROCPOINTS_N,0.9822,0.2857,0.5660,0.9836,0.5660
ROCPOINTS_N,0.9822,0.2857,0.5659,0.9836,0.5659
ROCPOINTS_N,0.9823,0.2857,0.5658,0.9836,0.5658
ROCPOINTS_N,0.9827,0.2857,0.5657,0.9836,0.5657
ROCPOINTS_N,0.9829,0.2857,0.5657,0.9836,0.5657
ROCPOINTS_N,0.9829,0.2857,0.5656,0.9836,0.5656
ROCPOINTS_N,0.9830,0.2857,0.5656,0.9836,0.5656
ROCPOINTS_N,0.9832,0.2857,0.5655,0.9836,0.5655
ROCPOINTS_N,0.9833,0.2857,0.5655,0.9836,0.5655
ROCPOINTS_N,0.9833,0.2857,0.5654,0.9836,0.5654
ROCPOINTS_N,0.9836,0.2575,0.5226,0.9840,0.5226
ROCPOINTS_N,0.9837,0.2575,0.5225,0.9840,0.5225
ROCPOINTS_N,0.9837,0.2575,0.5225,0.9840,0.5225
ROCPOINTS_N,0.9837,0.2575,0.5224,0.9840,0.5224
ROCPOINTS_N,0.9838,0.2575,0.5224,0.9840,0.5224
ROCPOINTS_N,0.9839,0.2575,0.5223,0.9840,0.5223
ROCPOINTS_N,0.9840,0.2575,0.5222,0.9840,0.5222
ROCPOINTS_N,0.9842,0.2575,0.5222,0.9840,0.5222
ROCPOINTS_N,0.9843,0.2575,0.5221,0.9840,0.5221
ROCPOINTS_N,0.9844,0.2575,0.5220,0.9840,0.5220
ROCPOINTS_N,0.9847,0.2575,0.5220,0.9840,0.5220
ROCPOINTS_N,0.9847,0.2575,0.5219,0.9839,0.5219
ROCPOINTS_N,0.9848,0.2575,0.5218,0.9839,0.5218
ROCPOINTS_N,0.9849,0.2575,0.5204,0.9839,0.5204
ROCPOINTS_N,0.9849,0.2575,0.5204,0.9839,0.5204
ROCPOINTS_N,0.9850,0.2575,0.5203,0.9839,0.5203
ROCPOINTS_N,0.9852,0.2575,0.5200,0.9839,0.5200
ROCPOINTS_N,0.9853,0.2575,0.5199,0.9839,0.5199
ROCPOINTS_N,0.9854,0.2575,0.5199,0.9839,0.5199
ROCPOINTS_N,0.9855,0.2575,0.5198,0.9839,0.5198
ROCPOINTS_N,0.9856,0.2575,0.5197,0.9839,0.5197
ROCPOINTS_N,0.9856,0.2575,0.5194,0.9839,0.5194
ROCPOINTS_N,0.9856,0.2575,0.5193,0.9839,0.5193
ROCPOINTS_N,0.9857,0.2575,0.5193,0.9839,0.5193
ROCPOINTS_N,0.9857,0.2575,0.5192,0.9839,0.5192
ROCPOINTS_N,0.9857,0.2575,0.5192,0.9839,0.5192
ROCPOINTS_N,0.9858,0.2575,0.5191,0.9839,0.5191
ROCPOINTS_N,0.9859,0.2575,0.5190,0.9839,0.5190
ROCPOINTS_N,0.9860,0.2575,0.5190,0.9839,0.5190
ROCPOINTS_N,0.9860,0.2575,0.5189,0.9839,0.5189
ROCPOINTS_N,0.9860,0.2557,0.5189,0.9840,0.5189
ROCPOINTS_N,0.9862,0.2557,0.5188,0.9840,0.5188
ROCPOINTS_N,0.9862,0.2557,0.5187,0.9840,0.5187
ROCPOINTS_N,0.9862,0.2557,0.5187,0.9840,0.5187
ROCPOINTS_N,0.9863,0.2557,0.5186,0.9840,0.5186
ROCPOINTS_N,0.9863,0.2557,0.5186,0.9840,0.5186
ROCPOINTS_N,0.9863,0.2557,0.5172,0.9839,0.5172
ROCPOINTS_N,0.9864,0.2557,0.5172,0.9839,0.5172
ROCPOINTS_N,0.9864,0.2557,0.5171,0.9839,0.5171
ROCPOINTS_N,0.9864,0.2557,0.5171,0.9839,0.5171
ROCPOINTS_N,0.9865,0.2557,0.5161,0.9839,0.5161
ROCPOINTS_N,0.9865,0.2557,0.5160,0.9839,0.5160
ROCPOINTS_N,0.9865,0.2557,0.5159,0.9839,0.5159
ROCPOINTS_N,0.9865,0.2557,0.5159,0.9839,0.5159
ROCPOINTS_N,0.9866,0.2557,0.5158,0.9839,0.5158
ROCPOINTS_N,0.9867,0.2557,0.5158,0.9839,0.5158
ROCPOINTS_N,0.9867,0.2240,0.4678,0.9844,0.4678
ROCPOINTS_N,0.9869,0.2240,0.4670,0.9844,0.4670
ROCPOINTS_N,0.9870,0.2240,0.4669,0.9844,0.4669
ROCPOINTS_N,0.9870,0.2240,0.4668,0.9844,0.4668
ROCPOINTS_N,0.9871,0.2240,0.4657,0.9843,0.4657
ROCPOINTS_N,0.9871,0.2240,0.4647,0.9843,0.4647
ROCPOINTS_N,0.9872,0.2240,0.4646,0.9843,0.4646
ROCPOINTS_N,0.9872,0.2240,0.4629,0.9843,0.4629
ROCPOINTS_N,0.9872,0.2240,0.4621,0.9842,0.4621
ROCPOINTS_N,0.9872,0.2222,0.4621,0.9843,0.4621
ROCPOINTS_N,0.9873,0.2222,0.4620,0.9843,0.4620
ROCPOINTS_N,0.9873,0.2222,0.4614,0.9843,0.4614
ROCPOINTS_N,0.9874,0.2222,0.4614,0.9843,0.4614
ROCPOINTS_N,0.9875,0.2222,0.4613,0.9843,0.4613
ROCPOINTS_N,0.9876,0.2222,0.4613,0.9843,0.4613
ROCPOINTS_N,0.9876,0.2222,0.4612,0.9843,0.4612
ROCPOINTS_N,0.9876,0.2222,0.4596,0.9843,0.4596
ROCPOINTS_N,0.9876,0.2222,0.4580,0.9842,0.4580
ROCPOINTS_N,0.9877,0.2222,0.4579,0.9842,0.4579
ROCPOINTS_N,0.9877,0.2222,0.4579,0.9842,0.4579
ROCPOINTS_N,0.9877,0.2222,0.4572,0.9842,0.4572
ROCPOINTS_N,0.9878,0.2222,0.4556,0.9841,0.4556
ROCPOINTS_N,0.9879,0.2222,0.4555,0.9841,0.4555
ROCPOINTS_N,0.9881,0.2222,0.4539,0.9841,0.4539
ROCPOINTS_N,0.9881,0.2222,0.4538,0.9841,0.4538
ROCPOINTS_N,0.9883,0.2222,0.4522,0.9840,0.4522
ROCPOINTS_N,0.9883,0.2222,0.4510,0.9840,0.4510
ROCPOINTS_N,0.9884,0.2205,0.4508,0.9841,0.4508
ROCPOINTS_N,0.9885,0.2205,0.4507,0.9841,0.4507
ROCPOINTS_N,0.9886,0.2205,0.4506,0.9841,0.4506
ROCPOINTS_N,0.9886,0.2205,0.4506,0.9841,0.4506
ROCPOINTS_N,0.9886,0.2205,0.4491,0.9840,0.4491
ROCPOINTS_N,0.9887,0.2205,0.4491,0.9840,0.4491
ROCPOINTS_N,0.9887,0.2205,0.4490,0.9840,0.4490
ROCPOINTS_N,0.9888,0.2205,0.4489,0.9840,0.4489
ROCPOINTS_N,0.9889,0.2205,0.4489,0.9840,0.4489
ROCPOINTS_N,0.9890,0.2205,0.4487,0.9840,0.4487
ROCPOINTS_N,0.9891,0.2205,0.4486,0.9840,0.4486
ROCPOINTS_N,0.9892,0.2205,0.4485,0.9840,0.4485
ROCPOINTS_N,0.9892,0.2205,0.4484,0.9840,0.4484
ROCPOINTS_N,0.9893,0.2205,0.4483,0.9840,0.4483
ROCPOINTS_N,0.9893,0.2205,0.4482,0.9840,0.4482
ROCPOINTS_N,0.9893,0.2205,0.4482,0.9840,0.4482
ROCPOINTS_N,0.9894,0.2205,0.4481,0.9840,0.4481
ROCPOINTS_N,0.9894,0.2205,0.4481,0.9840,0.4481
ROCPOINTS_N,0.9896,0.2205,0.4480,0.9840,0.4480
ROCPOINTS_N,0.9897,0.2205,0.4480,0.9840,0.4480
ROCPOINTS_N,0.9897,0.2205,0.4479,0.9840,0.4479
ROCPOINTS_N,0.9898,0.2205,0.4478,0.9840,0.4478
ROCPOINTS_N,0.9898,0.2205,0.4478,0.9840,0.4478
ROCPOINTS_N,0.9898,0.2205,0.4477,0.9840,0.4477
ROCPOINTS_N,0.9898,0.2205,0.4477,0.9840,0.4477
ROCPOINTS_N,0.9898,0.2205,0.4476,0.9840,0.4476
ROCPOINTS_N,0.9898,0.2205,0.4475,0.9840,0.4475
ROCPOINTS_N,0.9899,0.2205,0.4475,0.9840,0.4475
ROCPOINTS_N,0.9900,0.2205,0.4474,0.9840,0.4474
ROCPOINTS_N,0.9900,0.2205,0.4474,0.9840,0.4474
ROCPOINTS_N,0.9900,0.2205,0.4473,0.9840,0.4473
ROCPOINTS_N,0.9901,0.1905,0.3950,0.9843,0.3950
ROCPOINTS_N,0.9902,0.1905,0.3949,0.9843,0.3949
ROCPOINTS_N,0.9903,0.1905,0.3948,0.9843,0.3948
ROCPOINTS_N,0.9904,0.1905,0.3948,0.9843,0.3948
ROCPOINTS_N,0.9904,0.1905,0.3947,0.9843,0.3947
ROCPOINTS_N,0.9904,0.1905,0.3947,0.9843,0.3947
ROCPOINTS_N,0.9905,0.1905,0.3946,0.9843,0.3946
ROCPOINTS_N,0.9906,0.1905,0.3945,0.9843,0.3945
ROCPOINTS_N,0.9906,0.1905,0.3944,0.9843,0.3944
ROCPOINTS_N,0.9907,0.1905,0.3943,0.9843,0.3943
ROCPOINTS_N,0.9908,0.1905,0.3943,0.9843,0.3943
ROCPOINTS_N,0.9910,0.1905,0.3941,0.9843,0.3941
ROCPOINTS_N,0.9911,0.1905,0.3940,0.9843,0.3940
ROCPOINTS_N,0.9914,0.1905,0.3940,0.9843,0.3940
ROCPOINTS_N,0.9914,0.1905,0.3939,0.9843,0.3939
ROCPOINTS_N,0.9915,0.1905,0.3938,0.9843,0.3938
ROCPOINTS_N,0.9915,0.1905,0.3938,0.9843,0.3938
ROCPOINTS_N,0.9916,0.1905,0.3937,0.9843,0.3937
ROCPOINTS_N,0.9917,0.1905,0.3936,0.9843,0.3936
ROCPOINTS_N,0.9917,0.1905,0.3933,0.9842,0.3933
ROCPOINTS_N,0.9918,0.1905,0.3932,0.9842,0.3932
ROCPOINTS_N,0.9919,0.1905,0.3931,0.9842,0.3931
ROCPOINTS_N,0.9919,0.1905,0.3931,0.9842,0.3931
ROCPOINTS_N,0.9920,0.1905,0.3929,0.9842,0.3929
ROCPOINTS_N,0.9921,0.1887,0.3927,0.9844,0.3927
ROCPOINTS_N,0.9922,0.1887,0.3927,0.9844,0.3927
ROCPOINTS_N,0.9923,0.1887,0.3926,0.9844,0.3926
ROCPOINTS_N,0.9923,0.1887,0.3926,0.9844,0.3926
ROCPOINTS_N,0.9924,0.1887,0.3925,0.9844,0.3925
ROCPOINTS_N,0.9924,0.1887,0.3924,0.9843,0.3924
ROCPOINTS_N,0.9924,0.1887,0.3924,0.9843,0.3924
ROCPOINTS_N,0.9924,0.1869,0.3906,0.9844,0.3906
ROCPOINTS_N,0.9924,0.1869,0.3906,0.9844,0.3906
ROCPOINTS_N,0.9924,0.1869,0.3905,0.9844,0.3905
ROCPOINTS_N,0.9925,0.1869,0.3905,0.9844,0.3905
ROCPOINTS_N,0.9925,0.1869,0.3904,0.9844,0.3904
ROCPOINTS_N,0.9925,0.1869,0.3903,0.9844,0.3903
ROCPOINTS_N,0.9925,0.1869,0.3902,0.9844,0.3902
ROCPOINTS_N,0.9926,0.1869,0.3901,0.9844,0.3901
ROCPOINTS_N,0.9926,0.1869,0.3901,0.9844,0.3901
ROCPOINTS_N,0.9926,0.1869,0.3900,0.9844,0.3900
ROCPOINTS_N,0.9927,0.1869,0.3899,0.9844,0.3899
ROCPOINTS_N,0.9927,0.1869,0.3899,0.9844,0.3899
ROCPOINTS_N,0.9927,0.1869,0.3898,0.9844,0.3898
ROCPOINTS_N,0.9928,0.1869,0.3898,0.9844,0.3898
ROCPOINTS_N,0.9929,0.1869,0.3897,0.9844,0.3897
ROCPOINTS_N,0.9929,0.1869,0.3896,0.9844,0.3896
ROCPOINTS_N,0.9929,0.1869,0.3896,0.9844,0.3896
ROCPOINTS_N,0.9930,0.1852,0.3896,0.9845,0.3896
ROCPOINTS_N,0.9930,0.1852,0.3895,0.9845,0.3895
ROCPOINTS_N,0.9930,0.1852,0.3895,0.9845,0.3895
ROCPOINTS_N,0.9930,0.1852,0.3894,0.9845,0.3894
ROCPOINTS_N,0.9930,0.1852,0.3894,0.9845,0.3894
ROCPOINTS_N,0.9930,0.1852,0.3893,0.9845,0.3893
ROCPOINTS_N,0.9931,0.1852,0.3892,0.9845,0.3892
ROCPOINTS_N,0.9931,0.1852,0.3892,0.9845,0.3892
ROCPOINTS_N,0.9931,0.1852,0.3891,0.9845,0.3891
ROCPOINTS_N,0.9932,0.1852,0.3891,0.9845,0.3891
ROCPOINTS_N,0.9932,0.1852,0.3890,0.9845,0.3890
ROCPOINTS_N,0.9932,0.1852,0.3889,0.9845,0.3889
ROCPOINTS_N,0.9933,0.1852,0.3889,0.9845,0.3889
ROCPOINTS_N,0.9933,0.1852,0.3888,0.9845,0.3888
ROCPOINTS_N,0.9933,0.1852,0.3888,0.9845,0.3888
ROCPOINTS_N,0.9933,0.1852,0.3887,0.9845,0.3887
ROCPOINTS_N,0.9933,0.1852,0.3887,0.9845,0.3887
ROCPOINTS_N,0.9935,0.1429,0.3258,0.9857,0.3258
ROCPOINTS_N,0.9938,0.1429,0.3258,0.9857,0.3258
ROCPOINTS_N,0.9938,0.1429,0.3257,0.9857,0.3257
ROCPOINTS_N,0.9939,0.1429,0.3257,0.9857,0.3257
ROCPOINTS_N,0.9939,0.1429,0.3256,0.9857,0.3256
ROCPOINTS_N,0.9939,0.1429,0.3256,0.9857,0.3256
ROCPOINTS_N,0.9939,0.1429,0.3254,0.9857,0.3254
ROCPOINTS_N,0.9940,0.1429,0.3254,0.9857,0.3254
ROCPOINTS_N,0.9940,0.1429,0.3253,0.9857,0.3253
ROCPOINTS_N,0.9941,0.1429,0.3253,0.9857,0.3253
ROCPOINTS_N,0.9942,0.1429,0.3252,0.9857,0.3252
ROCPOINTS_N,0.9943,0.1429,0.3250,0.9857,0.3250
ROCPOINTS_N,0.9944,0.1429,0.3249,0.9857,0.3249
ROCPOINTS_N,0.9944,0.1429,0.3249,0.9857,0.3249
ROCPOINTS_N,0.9947,0.1429,0.3247,0.9857,0.3247
ROCPOINTS_N,0.9949,0.1429,0.3246,0.9857,0.3246
ROCPOINTS_N,0.9950,0.1429,0.3245,0.9857,0.3245
ROCPOINTS_N,0.9951,0.1429,0.3241,0.9856,0.3241
ROCPOINTS_N,0.9951,0.1429,0.3240,0.9856,0.3240
ROCPOINTS_N,0.9951,0.1429,0.3240,0.9856,0.3240
ROCPOINTS_N,0.9951,0.1429,0.3239,0.9856,0.3239
ROCPOINTS_N,0.9951,0.1429,0.3239,0.9856,0.3239
ROCPOINTS_N,0.9952,0.1429,0.3238,0.9856,0.3238
ROCPOINTS_N,0.9953,0.1429,0.3238,0.9856,0.3238
ROCPOINTS_N,0.9954,0.1429,0.3237,0.9856,0.3237
ROCPOINTS_N,0.9954,0.1429,0.3236,0.9856,0.3236
ROCPOINTS_N,0.9954,0.1429,0.3236,0.9856,0.3236
ROCPOINTS_N,0.9954,0.1429,0.3235,0.9856,0.3235
ROCPOINTS_N,0.9954,0.1429,0.3235,0.9856,0.3235
ROCPOINTS_N,0.9955,0.1429,0.3234,0.9856,0.3234
ROCPOINTS_N,0.9956,0.1429,0.3233,0.9856,0.3233
ROCPOINTS_N,0.9956,0.1429,0.3231,0.9856,0.3231
ROCPOINTS_N,0.9956,0.1429,0.3231,0.9856,0.3231
ROCPOINTS_N,0.9957,0.1429,0.3230,0.9856,0.3230
ROCPOINTS_N,0.9957,0.1429,0.3229,0.9856,0.3229
ROCPOINTS_N,0.9957,0.1429,0.3229,0.9856,0.3229
ROCPOINTS_N,0.9958,0.1429,0.3228,0.9856,0.3228
ROCPOINTS_N,0.9958,0.1429,0.3228,0.9856,0.3228
ROCPOINTS_N,0.9958,0.1429,0.3227,0.9856,0.3227
ROCPOINTS_N,0.9958,0.1429,0.3226,0.9856,0.3226
ROCPOINTS_N,0.9959,0.1429,0.3225,0.9856,0.3225
ROCPOINTS_N,0.9959,0.1429,0.3225,0.9856,0.3225
ROCPOINTS_N,0.9959,0.1429,0.3224,0.9856,0.3224
ROCPOINTS_N,0.9959,0.1429,0.3224,0.9856,0.3224
ROCPOINTS_N,0.9959,0.1393,0.3205,0.9858,0.3205
ROCPOINTS_N,0.9959,0.1393,0.3205,0.9858,0.3205
ROCPOINTS_N,0.9960,0.1393,0.3204,0.9858,0.3204
ROCPOINTS_N,0.9960,0.1393,0.3204,0.9858,0.3204
ROCPOINTS_N,0.9961,0.1393,0.3203,0.9858,0.3203
ROCPOINTS_N,0.9961,0.1393,0.3202,0.9858,0.3202
ROCPOINTS_N,0.9961,0.1393,0.3201,0.9858,0.3201
ROCPOINTS_N,0.9961,0.1393,0.3200,0.9858,0.3200
ROCPOINTS_N,0.9961,0.1393,0.3200,0.9858,0.3200
ROCPOINTS_N,0.9962,0.1393,0.3199,0.9858,0.3199
ROCPOINTS_N,0.9962,0.1393,0.3198,0.9858,0.3198
ROCPOINTS_N,0.9963,0.1393,0.3198,0.9858,0.3198
ROCPOINTS_N,0.9963,0.1393,0.3197,0.9858,0.3197
ROCPOINTS_N,0.9963,0.1393,0.3197,0.9858,0.3197
ROCPOINTS_N,0.9963,0.1393,0.3196,0.9858,0.3196
ROCPOINTS_N,0.9963,0.1393,0.3196,0.9858,0.3196
ROCPOINTS_N,0.9963,0.1393,0.3195,0.9858,0.3195
ROCPOINTS_N,0.9964,0.1393,0.3194,0.9858,0.3194
ROCPOINTS_N,0.9964,0.1393,0.3194,0.9858,0.3194
ROCPOINTS_N,0.9964,0.1393,0.3193,0.9858,0.3193
ROCPOINTS_N,0.9964,0.1393,0.3193,0.9858,0.3193
ROCPOINTS_N,0.9964,0.1393,0.3191,0.9858,0.3191
ROCPOINTS_N,0.9964,0.1393,0.3191,0.9858,0.3191
ROCPOINTS_N,0.9964,0.1393,0.3190,0.9858,0.3190
ROCPOINTS_N,0.9964,0.1393,0.3190,0.9858,0.3190
ROCPOINTS_N,0.9964,0.1393,0.3189,0.9858,0.3189
ROCPOINTS_N,0.9964,0.1393,0.3189,0.9858,0.3189
ROCPOINTS_N,0.9965,0.1393,0.3188,0.9858,0.3188
ROCPOINTS_N,0.9965,0.1393,0.3187,0.9858,0.3187
ROCPOINTS_N,0.9965,0.1393,0.3187,0.9858,0.3187
ROCPOINTS_N,0.9965,0.1393,0.3186,0.9857,0.3186
ROCPOINTS_N,0.9966,0.1393,0.3186,0.9857,0.3186
ROCPOINTS_N,0.9966,0.1393,0.3185,0.9857,0.3185
ROCPOINTS_N,0.9966,0.1393,0.3184,0.9857,0.3184
ROCPOINTS_N,0.9966,0.1393,0.3184,0.9857,0.3184
ROCPOINTS_N,0.9966,0.1393,0.3183,0.9857,0.3183
ROCPOINTS_N,0.9966,0.1393,0.3183,0.9857,0.3183
ROCPOINTS_N,0.9966,0.1393,0.3182,0.9857,0.3182
ROCPOINTS_N,0.9966,0.1393,0.3182,0.9857,0.3182
ROCPOINTS_N,0.9966,0.1393,0.3181,0.9857,0.3181
ROCPOINTS_N,0.9967,0.1393,0.3180,0.9857,0.3180
ROCPOINTS_N,0.9967,0.0952,0.2339,0.9867,0.2339
ROCPOINTS_N,0.9969,0.0952,0.2339,0.9867,0.2339
ROCPOINTS_N,0.9971,0.0952,0.2338,0.9867,0.2338
ROCPOINTS_N,0.9971,0.0952,0.2338,0.9867,0.2338
ROCPOINTS_N,0.9972,0.0952,0.2337,0.9867,0.2337
ROCPOINTS_N,0.9973,0.0952,0.2337,0.9867,0.2337
ROCPOINTS_N,0.9973,0.0952,0.2336,0.9867,0.2336
ROCPOINTS_N,0.9973,0.0952,0.2335,0.9867,0.2335
ROCPOINTS_N,0.9974,0.0952,0.2335,0.9867,0.2335
ROCPOINTS_N,0.9974,0.0952,0.2334,0.9867,0.2334
ROCPOINTS_N,0.9975,0.0952,0.2334,0.9867,0.2334
ROCPOINTS_N,0.9975,0.0952,0.2333,0.9867,0.2333
ROCPOINTS_N,0.9975,0.0952,0.2332,0.9867,0.2332
ROCPOINTS_N,0.9976,0.0952,0.2331,0.9867,0.2331
ROCPOINTS_N,0.9977,0.0935,0.2331,0.9869,0.2331
ROCPOINTS_N,0.9978,0.0935,0.2330,0.9869,0.2330
ROCPOINTS_N,0.9978,0.0935,0.2330,0.9869,0.2330
ROCPOINTS_N,0.9980,0.0917,0.2328,0.9871,0.2328
ROCPOINTS_N,0.9980,0.0917,0.2327,0.9871,0.2327
ROCPOINTS_N,0.9980,0.0917,0.2327,0.9871,0.2327
ROCPOINTS_N,0.9981,0.0917,0.2326,0.9871,0.2326
ROCPOINTS_N,0.9981,0.0917,0.2326,0.9871,0.2326
ROCPOINTS_N,0.9981,0.0917,0.2325,0.9871,0.2325
ROCPOINTS_N,0.9981,0.0917,0.2324,0.9871,0.2324
ROCPOINTS_N,0.9981,0.0917,0.2323,0.9871,0.2323
ROCPOINTS_N,0.9982,0.0917,0.2321,0.9871,0.2321
ROCPOINTS_N,0.9983,0.0917,0.2321,0.9871,0.2321
ROCPOINTS_N,0.9983,0.0917,0.2320,0.9871,0.2320
ROCPOINTS_N,0.9983,0.0917,0.2320,0.9871,0.2320
ROCPOINTS_N,0.9984,0.0917,0.2316,0.9871,0.2316
ROCPOINTS_N,0.9984,0.0917,0.2315,0.9871,0.2315
ROCPOINTS_N,0.9985,0.0917,0.2314,0.9871,0.2314
ROCPOINTS_N,0.9985,0.0917,0.2314,0.9871,0.2314
ROCPOINTS_N,0.9985,0.0899,0.2314,0.9873,0.2314
ROCPOINTS_N,0.9985,0.0899,0.2313,0.9873,0.2313
ROCPOINTS_N,0.9985,0.0899,0.2312,0.9873,0.2312
ROCPOINTS_N,0.9985,0.0899,0.2312,0.9873,0.2312
ROCPOINTS_N,0.9986,0.0899,0.2311,0.9873,0.2311
ROCPOINTS_N,0.9986,0.0899,0.2310,0.9873,0.2310
ROCPOINTS_N,0.9986,0.0899,0.2310,0.9873,0.2310
ROCPOINTS_N,0.9986,0.0899,0.2309,0.9873,0.2309
ROCPOINTS_N,0.9986,0.0899,0.2309,0.9873,0.2309
ROCPOINTS_N,0.9987,0.0899,0.2308,0.9873,0.2308
ROCPOINTS_N,0.9987,0.0899,0.2307,0.9873,0.2307
ROCPOINTS_N,0.9988,0.0899,0.2306,0.9873,0.2306
ROCPOINTS_N,0.9988,0.0899,0.2306,0.9873,0.2306
ROCPOINTS_N,0.9988,0.0899,0.2305,0.9873,0.2305
ROCPOINTS_N,0.9989,0.0899,0.2305,0.9873,0.2305
ROCPOINTS_N,0.9989,0.0899,0.2304,0.9873,0.2304
ROCPOINTS_N,0.9989,0.0899,0.2300,0.9872,0.2300
ROCPOINTS_N,0.9989,0.0899,0.2300,0.9872,0.2300
ROCPOINTS_N,0.9989,0.0899,0.2299,0.9872,0.2299
ROCPOINTS_N,0.9990,0.0899,0.2299,0.9872,0.2299
ROCPOINTS_N,0.9990,0.0899,0.2298,0.9872,0.2298
ROCPOINTS_N,0.9990,0.0899,0.2298,0.9872,0.2298
ROCPOINTS_N,0.9990,0.0899,0.2297,0.9872,0.2297
ROCPOINTS_N,0.9991,0.0899,0.2296,0.9872,0.2296
ROCPOINTS_N,0.9991,0.0899,0.2296,0.9872,0.2296
ROCPOINTS_N,0.9991,0.0882,0.2296,0.9875,0.2296
ROCPOINTS_N,0.9991,0.0882,0.2295,0.9875,0.2295
ROCPOINTS_N,0.9992,0.0882,0.2295,0.9875,0.2295
ROCPOINTS_N,0.9992,0.0882,0.2290,0.9874,0.2290
ROCPOINTS_N,0.9992,0.0882,0.2289,0.9874,0.2289
ROCPOINTS_N,0.9993,0.0882,0.2289,0.9874,0.2289
ROCPOINTS_N,0.9993,0.0882,0.2288,0.9874,0.2288
ROCPOINTS_N,0.9993,0.0882,0.2288,0.9874,0.2288
ROCPOINTS_N,0.9993,0.0882,0.2286,0.9874,0.2286
ROCPOINTS_N,0.9993,0.0882,0.2285,0.9874,0.2285
ROCPOINTS_N,0.9993,0.0882,0.2284,0.9874,0.2284
ROCPOINTS_N,0.9994,0.0882,0.2282,0.9874,0.2282
ROCPOINTS_N,0.9994,0.0882,0.2282,0.9874,0.2282
ROCPOINTS_N,0.9994,0.0882,0.2281,0.9874,0.2281
ROCPOINTS_N,0.9994,0.0882,0.2281,0.9874,0.2281
ROCPOINTS_N,0.9995,0.0882,0.2279,0.9874,0.2279
ROCPOINTS_N,0.9995,0.0882,0.2278,0.9874,0.2278
ROCPOINTS_N,0.9995,0.0882,0.2278,0.9874,0.2278
ROCPOINTS_N,0.9995,0.0882,0.2277,0.9874,0.2277
ROCPOINTS_N,0.9995,0.0882,0.2277,0.9874,0.2277
ROCPOINTS_N,0.9995,0.0882,0.2276,0.9874,0.2276
ROCPOINTS_N,0.9995,0.0882,0.2275,0.9873,0.2275
ROCPOINTS_N,0.9995,0.0882,0.2275,0.9873,0.2275
ROCPOINTS_N,0.9996,0.0882,0.2274,0.9873,0.2274
ROCPOINTS_N,0.9996,0.0882,0.2273,0.9873,0.2273
ROCPOINTS_N,0.9996,0.0882,0.2272,0.9873,0.2272
ROCPOINTS_N,0.9996,0.0864,0.2272,0.9876,0.2272
ROCPOINTS_N,0.9996,0.0864,0.2271,0.9876,0.2271
ROCPOINTS_N,0.9996,0.0864,0.2271,0.9876,0.2271
ROCPOINTS_N,0.9996,0.0864,0.2270,0.9876,0.2270
ROCPOINTS_N,0.9996,0.0864,0.2270,0.9876,0.2270
ROCPOINTS_N,0.9997,0.0864,0.2269,0.9876,0.2269
ROCPOINTS_N,0.9997,0.0864,0.2268,0.9876,0.2268
ROCPOINTS_N,0.9997,0.0864,0.2268,0.9876,0.2268
ROCPOINTS_N,0.9997,0.0864,0.2267,0.9876,0.2267
ROCPOINTS_N,0.9997,0.0864,0.2266,0.9875,0.2266
ROCPOINTS_N,0.9997,0.0864,0.2265,0.9875,0.2265
ROCPOINTS_N,0.9997,0.0864,0.2265,0.9875,0.2265
ROCPOINTS_N,0.9997,0.0864,0.2264,0.9875,0.2264
ROCPOINTS_N,0.9998,0.0864,0.2262,0.9875,0.2262
ROCPOINTS_N,0.9998,0.0864,0.2261,0.9875,0.2261
ROCPOINTS_N,0.9998,0.0864,0.2261,0.9875,0.2261
ROCPOINTS_N,0.9998,0.0864,0.2260,0.9875,0.2260
ROCPOINTS_N,0.9998,0.0864,0.2260,0.9875,0.2260
ROCPOINTS_N,0.9998,0.0864,0.2259,0.9875,0.2259
ROCPOINTS_N,0.9998,0.0864,0.2258,0.9875,0.2258
ROCPOINTS_N,0.9998,0.0864,0.2257,0.9875,0.2257
ROCPOINTS_N,0.9998,0.0864,0.2256,0.9875,0.2256
ROCPOINTS_N,0.9998,0.0864,0.2255,0.9875,0.2255
ROCPOINTS_N,0.9998,0.0864,0.2254,0.9875,0.2254
ROCPOINTS_N,0.9998,0.0864,0.2254,0.9875,0.2254
ROCPOINTS_N,0.9999,0.0864,0.2253,0.9875,0.2253
ROCPOINTS_N,0.9999,0.0864,0.2253,0.9875,0.2253
ROCPOINTS_N,0.9999,0.0864,0.2252,0.9875,0.2252
ROCPOINTS_N,0.9999,0.0864,0.2251,0.9875,0.2251
ROCPOINTS_N,0.9999,0.0864,0.2251,0.9875,0.2251
ROCPOINTS_N,0.9999,0.0864,0.2250,0.9875,0.2250
ROCPOINTS_N,0.9999,0.0864,0.2250,0.9875,0.2250
ROCPOINTS_N,0.9999,0.0864,0.2249,0.9875,0.2249
ROCPOINTS_N,0.9999,0.0864,0.2249,0.9875,0.2249
ROCPOINTS_N,0.9999,0.0864,0.2248,0.9874,0.2248
ROCPOINTS_N,0.9999,0.0864,0.2247,0.9874,0.2247
ROCPOINTS_N,0.9999,0.0864,0.2247,0.9874,0.2247
ROCPOINTS_N,0.9999,0.0864,0.2246,0.9874,0.2246
ROCPOINTS_N,0.9999,0.0847,0.2246,0.9877,0.2246
ROCPOINTS_N,0.9999,0.0847,0.2246,0.9877,0.2246
ROCPOINTS_N,1.0000,0.0847,0.2245,0.9877,0.2245
ROCPOINTS_N,1.0000,0.0829,0.2245,0.9879,0.2245
ROCPOINTS_N,1.0000,0.0829,0.2244,0.9879,0.2244
ROCPOINTS_N,1.0000,0.0829,0.2243,0.9879,0.2243
ROCPOINTS_N,1.0000,0.0829,0.2243,0.9879,0.2243
ROCPOINTS_N,1.0000,0.0829,0.2242,0.9879,0.2242
ROCPOINTS_N,1.0000,0.0829,0.2242,0.9879,0.2242
ROCPOINTS_N,1.0000,0.0829,0.2241,0.9879,0.2241
ROCPOINTS_N,1.0000,0.0000,0.0000,0.0000,0.0000
ROCPOINTS_O,0.0000,1.0000,1.0000,0.0237,1.0000
ROCPOINTS_O,0.0000,0.7039,0.8905,0.0298,0.8905
ROCPOINTS_O,0.0000,0.7038,0.8905,0.0298,0.8905
ROCPOINTS_O,0.0000,0.7037,0.8905,0.0298,0.8905
ROCPOINTS_O,0.0000,0.7037,0.8905,0.0298,0.8905
ROCPOINTS_O,0.0000,0.7036,0.8905,0.0298,0.8905
ROCPOINTS_O,0.0000,0.7036,0.8905,0.0298,0.8905
ROCPOINTS_O,0.0000,0.7035,0.8905,0.0298,0.8905
ROCPOINTS_O,0.0000,0.7035,0.8905,0.0298,0.8905
ROCPOINTS_O,0.0000,0.7034,0.8905,0.0298,0.8905
ROCPOINTS_O,0.0000,0.7033,0.8905,0.0298,0.8905
ROCPOINTS_O,0.0000,0.7033,0.8905,0.0298,0.8905
ROCPOINTS_O,0.0000,0.7032,0.8905,0.0298,0.8905
ROCPOINTS_O,0.0000,0.7031,0.8905,0.0298,0.8905
ROCPOINTS_O,0.0000,0.7031,0.8905,0.0298,0.8905
ROCPOINTS_O,0.0001,0.7030,0.8905,0.0298,0.8905
ROCPOINTS_O,0.0001,0.7029,0.8905,0.0298,0.8905
ROCPOINTS_O,0.0001,0.7029,0.8905,0.0298,0.8905
ROCPOINTS_O,0.0001,0.7028,0.8905,0.0298,0.8905
ROCPOINTS_O,0.0001,0.7028,0.8905,0.0299,0.8905
ROCPOINTS_O,0.0001,0.7027,0.8905,0.0299,0.8905
ROCPOINTS_O,0.0001,0.7026,0.8905,0.0299,0.8905
ROCPOINTS_O,0.0001,0.7026,0.8905,0.0299,0.8905
ROCPOINTS_O,0.0001,0.7025,0.8905,0.0299,0.8905
ROCPOINTS_O,0.0001,0.7025,0.8905,0.0299,0.8905
ROCPOINTS_O,0.0001,0.7024,0.8905,0.0299,0.8905
ROCPOINTS_O,0.0001,0.7024,0.8905,0.0299,0.8905
ROCPOINTS_O,0.0001,0.7023,0.8905,0.0299,0.8905
ROCPOINTS_O,0.0001,0.7022,0.8905,0.0299,0.8905
ROCPOINTS_O,0.0001,0.7022,0.8905,0.0299,0.8905
ROCPOINTS_O,0.0001,0.7021,0.8905,0.0299,0.8905
ROCPOINTS_O,0.0001,0.7021,0.8905,0.0299,0.8905
ROCPOINTS_O,0.0001,0.7020,0.8905,0.0299,0.8905
ROCPOINTS_O,0.0001,0.7020,0.8905,0.0299,0.8905
ROCPOINTS_O,0.0002,0.7019,0.8905,0.0299,0.8905
ROCPOINTS_O,0.0002,0.7018,0.8905,0.0299,0.8905
ROCPOINTS_O,0.0002,0.7018,0.8905,0.0299,0.8905
ROCPOINTS_O,0.0002,0.7017,0.8905,0.0299,0.8905
ROCPOINTS_O,0.0002,0.7017,0.8905,0.0299,0.8905
ROCPOINTS_O,0.0002,0.7016,0.8905,0.0299,0.8905
ROCPOINTS_O,0.0002,0.7015,0.8905,0.0299,0.8905
ROCPOINTS_O,0.0002,0.7015,0.8905,0.0299,0.8905
ROCPOINTS_O,0.0002,0.7014,0.8905,0.0299,0.8905
ROCPOINTS_O,0.0002,0.7014,0.8905,0.0299,0.8905
ROCPOINTS_O,0.0002,0.7013,0.8905,0.0299,0.8905
ROCPOINTS_O,0.0003,0.7013,0.8905,0.0299,0.8905
ROCPOINTS_O,0.0003,0.7012,0.8905,0.0299,0.8905
ROCPOINTS_O,0.0003,0.7011,0.8905,0.0299,0.8905
ROCPOINTS_O,0.0003,0.7010,0.8905,0.0299,0.8905
ROCPOINTS_O,0.0003,0.7009,0.8905,0.0299,0.8905
ROCPOINTS_O,0.0003,0.7009,0.8905,0.0299,0.8905
ROCPOINTS_O,0.0004,0.7008,0.8905,0.0299,0.8905
ROCPOINTS_O,0.0004,0.7007,0.8905,0.0299,0.8905
ROCPOINTS_O,0.0004,0.7007,0.8905,0.0299,0.8905
ROCPOINTS_O,0.0004,0.7006,0.8905,0.0299,0.8905
ROCPOINTS_O,0.0004,0.7006,0.8881,0.0299,0.8881
ROCPOINTS_O,0.0005,0.7005,0.8881,0.0299,0.8881
ROCPOINTS_O,0.0005,0.7005,0.8881,0.0299,0.8881
ROCPOINTS_O,0.0005,0.7004,0.8881,0.0299,0.8881
ROCPOINTS_O,0.0005,0.7003,0.8881,0.0299,0.8881
ROCPOINTS_O,0.0005,0.7003,0.8881,0.0299,0.8881
ROCPOINTS_O,0.0006,0.7002,0.8881,0.0299,0.8881
ROCPOINTS_O,0.0006,0.7001,0.8881,0.0299,0.8881
ROCPOINTS_O,0.0006,0.7000,0.8881,0.0299,0.8881
ROCPOINTS_O,0.0006,0.7000,0.8881,0.0299,0.8881
ROCPOINTS_O,0.0006,0.6999,0.8881,0.0299,0.8881
ROCPOINTS_O,0.0006,0.6999,0.8881,0.0299,0.8881
ROCPOINTS_O,0.0006,0.6998,0.8881,0.0299,0.8881
ROCPOINTS_O,0.0007,0.6998,0.8881,0.0299,0.8881
ROCPOINTS_O,0.0007,0.6996,0.8881,0.0299,0.8881
ROCPOINTS_O,0.0007,0.6995,0.8881,0.0299,0.8881
ROCPOINTS_O,0.0007,0.6995,0.8881,0.0299,0.8881
ROCPOINTS_O,0.0007,0.6994,0.8881,0.0299,0.8881
ROCPOINTS_O,0.0007,0.6993,0.8881,0.0299,0.8881
ROCPOINTS_O,0.0008,0.6992,0.8881,0.0299,0.8881
ROCPOINTS_O,0.0008,0.6992,0.8881,0.0299,0.8881
ROCPOINTS_O,0.0008,0.6992,0.8857,0.0298,0.8857
ROCPOINTS_O,0.0008,0.6991,0.8857,0.0298,0.8857
ROCPOINTS_O,0.0008,0.6985,0.8833,0.0298,0.8833
ROCPOINTS_O,0.0009,0.6985,0.8833,0.0298,0.8833
ROCPOINTS_O,0.0010,0.6984,0.8833,0.0298,0.8833
ROCPOINTS_O,0.0010,0.6984,0.8833,0.0298,0.8833
ROCPOINTS_O,0.0010,0.6983,0.8833,0.0298,0.8833
ROCPOINTS_O,0.0011,0.6982,0.8833,0.0298,0.8833
ROCPOINTS_O,0.0011,0.6981,0.8833,0.0298,0.8833
ROCPOINTS_O,0.0011,0.6979,0.8833,0.0298,0.8833
ROCPOINTS_O,0.0013,0.6978,0.8833,0.0298,0.8833
ROCPOINTS_O,0.0013,0.6978,0.8833,0.0298,0.8833
ROCPOINTS_O,0.0013,0.6977,0.8833,0.0298,0.8833
ROCPOINTS_O,0.0014,0.6977,0.8833,0.0298,0.8833
ROCPOINTS_O,0.0015,0.6976,0.8833,0.0298,0.8833
ROCPOINTS_O,0.0015,0.6976,0.8833,0.0298,0.8833
ROCPOINTS_O,0.0015,0.6975,0.8833,0.0298,0.8833
ROCPOINTS_O,0.0015,0.6974,0.8833,0.0298,0.8833
ROCPOINTS_O,0.0016,0.6973,0.8833,0.0298,0.8833
ROCPOINTS_O,0.0017,0.6972,0.8833,0.0298,0.8833
ROCPOINTS_O,0.0017,0.6965,0.8833,0.0299,0.8833
ROCPOINTS_O,0.0018,0.6965,0.8833,0.0299,0.8833
ROCPOINTS_O,0.0019,0.6964,0.8833,0.0299,0.8833
ROCPOINTS_O,0.0019,0.6963,0.8833,0.0299,0.8833
ROCPOINTS_O,0.0019,0.6962,0.8833,0.0299,0.8833
ROCPOINTS_O,0.0019,0.6962,0.8833,0.0299,0.8833
ROCPOINTS_O,0.0020,0.6961,0.8833,0.0299,0.8833
ROCPOINTS_O,0.0020,0.6961,0.8833,0.0299,0.8833
ROCPOINTS_O,0.0020,0.6960,0.8833,0.0299,0.8833
ROCPOINTS_O,0.0020,0.6959,0.8833,0.0299,0.8833
ROCPOINTS_O,0.0022,0.6959,0.8833,0.0299,0.8833
ROCPOINTS_O,0.0022,0.6958,0.8810,0.0298,0.8810
ROCPOINTS_O,0.0023,0.6957,0.8810,0.0298,0.8810
ROCPOINTS_O,0.0023,0.6956,0.8810,0.0298,0.8810
ROCPOINTS_O,0.0024,0.6955,0.8810,0.0298,0.8810
ROCPOINTS_O,0.0025,0.6955,0.8786,0.0298,0.8786
ROCPOINTS_O,0.0026,0.6954,0.8786,0.0298,0.8786
ROCPOINTS_O,0.0027,0.6953,0.8786,0.0298,0.8786
ROCPOINTS_O,0.0027,0.6952,0.8786,0.0298,0.8786
ROCPOINTS_O,0.0028,0.6952,0.8786,0.0298,0.8786
ROCPOINTS_O,0.0028,0.6951,0.8786,0.0298,0.8786
ROCPOINTS_O,0.0029,0.6951,0.8786,0.0298,0.8786
ROCPOINTS_O,0.0029,0.6950,0.8786,0.0298,0.8786
ROCPOINTS_O,0.0029,0.6950,0.8786,0.0298,0.8786
ROCPOINTS_O,0.0032,0.6949,0.8786,0.0298,0.8786
ROCPOINTS_O,0.0033,0.6948,0.8786,0.0298,0.8786
ROCPOINTS_O,0.0033,0.6948,0.8786,0.0298,0.8786
ROCPOINTS_O,0.0033,0.6933,0.8786,0.0299,0.8786
ROCPOINTS_O,0.0033,0.6932,0.8786,0.0299,0.8786
ROCPOINTS_O,0.0033,0.5887,0.8214,0.0328,0.8214
ROCPOINTS_O,0.0033,0.5885,0.8214,0.0328,0.8214
ROCPOINTS_O,0.0034,0.5885,0.8214,0.0328,0.8214
ROCPOINTS_O,0.0034,0.5884,0.8214,0.0328,0.8214
ROCPOINTS_O,0.0034,0.5883,0.8214,0.0328,0.8214
ROCPOINTS_O,0.0034,0.5883,0.8214,0.0328,0.8214
ROCPOINTS_O,0.0035,0.5882,0.8214,0.0328,0.8214
ROCPOINTS_O,0.0035,0.5882,0.8214,0.0328,0.8214
ROCPOINTS_O,0.0035,0.5881,0.8214,0.0328,0.8214
ROCPOINTS_O,0.0036,0.5881,0.8214,0.0328,0.8214
ROCPOINTS_O,0.0036,0.5880,0.8214,0.0328,0.8214
ROCPOINTS_O,0.0036,0.5879,0.8214,0.0328,0.8214
ROCPOINTS_O,0.0036,0.5879,0.8214,0.0328,0.8214
ROCPOINTS_O,0.0036,0.5878,0.8214,0.0328,0.8214
ROCPOINTS_O,0.0036,0.5877,0.8214,0.0328,0.8214
ROCPOINTS_O,0.0037,0.5876,0.8214,0.0328,0.8214
ROCPOINTS_O,0.0037,0.5875,0.8214,0.0328,0.8214
ROCPOINTS_O,0.0037,0.5875,0.8214,0.0328,0.8214
ROCPOINTS_O,0.0037,0.5874,0.8214,0.0328,0.8214
ROCPOINTS_O,0.0037,0.5874,0.8214,0.0328,0.8214
ROCPOINTS_O,0.0037,0.5856,0.8214,0.0329,0.8214
ROCPOINTS_O,0.0037,0.5855,0.8214,0.0329,0.8214
ROCPOINTS_O,0.0037,0.5855,0.8214,0.0329,0.8214
ROCPOINTS_O,0.0037,0.5854,0.8214,0.0330,0.8214
ROCPOINTS_O,0.0038,0.5853,0.8214,0.0330,0.8214
ROCPOINTS_O,0.0038,0.5853,0.8214,0.0330,0.8214
ROCPOINTS_O,0.0039,0.5852,0.8214,0.0330,0.8214
ROCPOINTS_O,0.0039,0.5851,0.8214,0.0330,0.8214
ROCPOINTS_O,0.0040,0.5839,0.8214,0.0330,0.8214
ROCPOINTS_O,0.0040,0.5823,0.8214,0.0331,0.8214
ROCPOINTS_O,0.0041,0.5822,0.8214,0.0331,0.8214
ROCPOINTS_O,0.0041,0.5822,0.8214,0.0331,0.8214
ROCPOINTS_O,0.0041,0.5821,0.8214,0.0331,0.8214
ROCPOINTS_O,0.0042,0.5820,0.8214,0.0331,0.8214
ROCPOINTS_O,0.0042,0.5819,0.8214,0.0331,0.8214
ROCPOINTS_O,0.0042,0.5819,0.8214,0.0331,0.8214
ROCPOINTS_O,0.0042,0.5802,0.8214,0.0332,0.8214
ROCPOINTS_O,0.0043,0.5786,0.8214,0.0333,0.8214
ROCPOINTS_O,0.0043,0.5785,0.8214,0.0333,0.8214
ROCPOINTS_O,0.0043,0.5769,0.8214,0.0334,0.8214
ROCPOINTS_O,0.0043,0.5768,0.8214,0.0334,0.8214
ROCPOINTS_O,0.0044,0.5753,0.8214,0.0335,0.8214
ROCPOINTS_O,0.0044,0.5752,0.8214,0.0335,0.8214
ROCPOINTS_O,0.0044,0.5736,0.8214,0.0336,0.8214
ROCPOINTS_O,0.0044,0.5735,0.8214,0.0336,0.8214
ROCPOINTS_O,0.0045,0.5734,0.8214,0.0336,0.8214
ROCPOINTS_O,0.0046,0.5734,0.8214,0.0336,0.8214
ROCPOINTS_O,0.0047,0.5733,0.8214,0.0336,0.8214
ROCPOINTS_O,0.0048,0.5733,0.8214,0.0336,0.8214
ROCPOINTS_O,0.0048,0.5732,0.8214,0.0336,0.8214
ROCPOINTS_O,0.0050,0.5731,0.8214,0.0336,0.8214
ROCPOINTS_O,0.0052,0.5728,0.8214,0.0336,0.8214
ROCPOINTS_O,0.0052,0.5728,0.8214,0.0337,0.8214
ROCPOINTS_O,0.0053,0.5727,0.8214,0.0337,0.8214
ROCPOINTS_O,0.0055,0.5727,0.8214,0.0337,0.8214
ROCPOINTS_O,0.0056,0.5726,0.8214,0.0337,0.8214
ROCPOINTS_O,0.0056,0.5725,0.8214,0.0337,0.8214
ROCPOINTS_O,0.0057,0.5724,0.8214,0.0337,0.8214
ROCPOINTS_O,0.0057,0.5724,0.8214,0.0337,0.8214
ROCPOINTS_O,0.0059,0.5723,0.8214,0.0337,0.8214
ROCPOINTS_O,0.0059,0.5713,0.8214,0.0337,0.8214
ROCPOINTS_O,0.0059,0.5707,0.8214,0.0338,0.8214
ROCPOINTS_O,0.0061,0.5706,0.8214,0.0338,0.8214
ROCPOINTS_O,0.0061,0.5705,0.8214,0.0338,0.8214
ROCPOINTS_O,0.0061,0.5704,0.8214,0.0338,0.8214
ROCPOINTS_O,0.0061,0.5704,0.8214,0.0338,0.8214
ROCPOINTS_O,0.0062,0.5702,0.8214,0.0338,0.8214
ROCPOINTS_O,0.0062,0.5702,0.8214,0.0338,0.8214
ROCPOINTS_O,0.0062,0.5696,0.8214,0.0338,0.8214
ROCPOINTS_O,0.0063,0.5696,0.8214,0.0338,0.8214
ROCPOINTS_O,0.0063,0.5695,0.8214,0.0338,0.8214
ROCPOINTS_O,0.0065,0.5686,0.8214,0.0339,0.8214
ROCPOINTS_O,0.0065,0.5686,0.8214,0.0339,0.8214
ROCPOINTS_O,0.0067,0.5677,0.8214,0.0339,0.8214
ROCPOINTS_O,0.0067,0.5675,0.8214,0.0340,0.8214
ROCPOINTS_O,0.0067,0.4961,0.7857,0.0370,0.7857
ROCPOINTS_O,0.0067,0.4960,0.7857,0.0370,0.7857
ROCPOINTS_O,0.0067,0.4960,0.7857,0.0370,0.7857
ROCPOINTS_O,0.0067,0.4959,0.7857,0.0370,0.7857
ROCPOINTS_O,0.0067,0.4958,0.7857,0.0371,0.7857
ROCPOINTS_O,0.0067,0.4958,0.7857,0.0371,0.7857
ROCPOINTS_O,0.0068,0.4948,0.7857,0.0371,0.7857
ROCPOINTS_O,0.0068,0.4947,0.7857,0.0371,0.7857
ROCPOINTS_O,0.0068,0.4947,0.7857,0.0371,0.7857
ROCPOINTS_O,0.0068,0.4934,0.7857,0.0372,0.7857
ROCPOINTS_O,0.0068,0.4933,0.7857,0.0372,0.7857
ROCPOINTS_O,0.0069,0.4932,0.7857,0.0372,0.7857
ROCPOINTS_O,0.0069,0.4931,0.7857,0.0373,0.7857
ROCPOINTS_O,0.0069,0.4931,0.7857,0.0373,0.7857
ROCPOINTS_O,0.0069,0.4930,0.7857,0.0373,0.7857
ROCPOINTS_O,0.0069,0.4929,0.7857,0.0373,0.7857
ROCPOINTS_O,0.0069,0.4918,0.7857,0.0373,0.7857
ROCPOINTS_O,0.0070,0.4918,0.7857,0.0373,0.7857
ROCPOINTS_O,0.0070,0.4917,0.7857,0.0374,0.7857
ROCPOINTS_O,0.0071,0.4917,0.7857,0.0374,0.7857
ROCPOINTS_O,0.0071,0.4916,0.7857,0.0374,0.7857
ROCPOINTS_O,0.0072,0.4915,0.7857,0.0374,0.7857
ROCPOINTS_O,0.0072,0.4914,0.7857,0.0374,0.7857
ROCPOINTS_O,0.0073,0.4914,0.7857,0.0374,0.7857
ROCPOINTS_O,0.0074,0.4913,0.7857,0.0374,0.7857
ROCPOINTS_O,0.0075,0.4913,0.7857,0.0374,0.7857
ROCPOINTS_O,0.0075,0.4912,0.7857,0.0374,0.7857
ROCPOINTS_O,0.0075,0.4912,0.7857,0.0374,0.7857
ROCPOINTS_O,0.0075,0.4910,0.7857,0.0374,0.7857
ROCPOINTS_O,0.0076,0.4910,0.7857,0.0374,0.7857
ROCPOINTS_O,0.0076,0.4909,0.7857,0.0374,0.7857
ROCPOINTS_O,0.0076,0.4909,0.7857,0.0374,0.7857
ROCPOINTS_O,0.0076,0.4908,0.7857,0.0374,0.7857
ROCPOINTS_O,0.0077,0.4907,0.7857,0.0374,0.7857
ROCPOINTS_O,0.0077,0.4907,0.7857,0.0374,0.7857
ROCPOINTS_O,0.0078,0.4893,0.7857,0.0375,0.7857
ROCPOINTS_O,0.0078,0.4892,0.7857,0.0375,0.7857
ROCPOINTS_O,0.0078,0.4891,0.7857,0.0375,0.7857
ROCPOINTS_O,0.0079,0.4890,0.7857,0.0376,0.7857
ROCPOINTS_O,0.0080,0.4890,0.7857,0.0376,0.7857
ROCPOINTS_O,0.0081,0.4888,0.7857,0.0376,0.7857
ROCPOINTS_O,0.0081,0.4887,0.7857,0.0376,0.7857
ROCPOINTS_O,0.0082,0.4887,0.7857,0.0376,0.7857
ROCPOINTS_O,0.0082,0.4886,0.7857,0.0376,0.7857
ROCPOINTS_O,0.0083,0.4886,0.7857,0.0376,0.7857
ROCPOINTS_O,0.0084,0.4881,0.7857,0.0376,0.7857
ROCPOINTS_O,0.0085,0.4880,0.7857,0.0376,0.7857
ROCPOINTS_O,0.0086,0.4880,0.7857,0.0376,0.7857
ROCPOINTS_O,0.0089,0.4879,0.7857,0.0376,0.7857
ROCPOINTS_O,0.0089,0.4878,0.7857,0.0376,0.7857
ROCPOINTS_O,0.0090,0.4877,0.7857,0.0376,0.7857
ROCPOINTS_O,0.0091,0.4877,0.7857,0.0376,0.7857
ROCPOINTS_O,0.0092,0.4876,0.7857,0.0377,0.7857
ROCPOINTS_O,0.0093,0.4875,0.7857,0.0377,0.7857
ROCPOINTS_O,0.0093,0.4874,0.7857,0.0377,0.7857
ROCPOINTS_O,0.0094,0.4873,0.7857,0.0377,0.7857
ROCPOINTS_O,0.0095,0.4873,0.7833,0.0376,0.7833
ROCPOINTS_O,0.0097,0.4873,0.7833,0.0376,0.7833
ROCPOINTS_O,0.0098,0.4872,0.7833,0.0376,0.7833
ROCPOINTS_O,0.0099,0.4872,0.7833,0.0376,0.7833
ROCPOINTS_O,0.0100,0.4870,0.7833,0.0376,0.7833
ROCPOINTS_O,0.0100,0.4869,0.7833,0.0376,0.7833
ROCPOINTS_O,0.0100,0.4295,0.7476,0.0406,0.7476
ROCPOINTS_O,0.0102,0.4295,0.7476,0.0406,0.7476
ROCPOINTS_O,0.0102,0.4294,0.7476,0.0406,0.7476
ROCPOINTS_O,0.0103,0.4293,0.7476,0.0406,0.7476
ROCPOINTS_O,0.0104,0.4293,0.7476,0.0406,0.7476
ROCPOINTS_O,0.0105,0.4292,0.7476,0.0406,0.7476
ROCPOINTS_O,0.0105,0.4292,0.7476,0.0406,0.7476
ROCPOINTS_O,0.0107,0.4291,0.7476,0.0406,0.7476
ROCPOINTS_O,0.0108,0.4291,0.7476,0.0406,0.7476
ROCPOINTS_O,0.0108,0.4290,0.7476,0.0406,0.7476
ROCPOINTS_O,0.0110,0.4289,0.7476,0.0406,0.7476
ROCPOINTS_O,0.0111,0.4289,0.7476,0.0406,0.7476
ROCPOINTS_O,0.0111,0.4288,0.7476,0.0406,0.7476
ROCPOINTS_O,0.0111,0.4288,0.7476,0.0406,0.7476
ROCPOINTS_O,0.0111,0.4287,0.7476,0.0406,0.7476
ROCPOINTS_O,0.0113,0.4287,0.7476,0.0406,0.7476
ROCPOINTS_O,0.0113,0.4286,0.7476,0.0406,0.7476
ROCPOINTS_O,0.0114,0.4285,0.7476,0.0406,0.7476
ROCPOINTS_O,0.0114,0.4284,0.7476,0.0407,0.7476
ROCPOINTS_O,0.0116,0.4284,0.7476,0.0407,0.7476
ROCPOINTS_O,0.0117,0.4283,0.7476,0.0407,0.7476
ROCPOINTS_O,0.0120,0.4280,0.7452,0.0406,0.7452
ROCPOINTS_O,0.0120,0.4279,0.7452,0.0406,0.7452
ROCPOINTS_O,0.0121,0.4278,0.7452,0.0406,0.7452
ROCPOINTS_O,0.0122,0.4278,0.7452,0.0406,0.7452
ROCPOINTS_O,0.0128,0.4276,0.7452,0.0406,0.7452
ROCPOINTS_O,0.0128,0.4276,0.7452,0.0406,0.7452
ROCPOINTS_O,0.0130,0.4275,0.7452,0.0406,0.7452
ROCPOINTS_O,0.0131,0.4274,0.7452,0.0406,0.7452
ROCPOINTS_O,0.0131,0.4274,0.7452,0.0406,0.7452
ROCPOINTS_O,0.0132,0.4273,0.7452,0.0406,0.7452
ROCPOINTS_O,0.0133,0.4273,0.7452,0.0406,0.7452
ROCPOINTS_O,0.0133,0.4272,0.7452,0.0406,0.7452
ROCPOINTS_O,0.0133,0.3779,0.7071,0.0435,0.7071
ROCPOINTS_O,0.0135,0.3779,0.7071,0.0435,0.7071
ROCPOINTS_O,0.0135,0.3778,0.7071,0.0435,0.7071
ROCPOINTS_O,0.0136,0.3777,0.7071,0.0435,0.7071
ROCPOINTS_O,0.0136,0.3777,0.7071,0.0435,0.7071
ROCPOINTS_O,0.0137,0.3776,0.7071,0.0435,0.7071
ROCPOINTS_O,0.0138,0.3775,0.7071,0.0435,0.7071
ROCPOINTS_O,0.0138,0.3775,0.7071,0.0435,0.7071
ROCPOINTS_O,0.0138,0.3774,0.7071,0.0435,0.7071
ROCPOINTS_O,0.0138,0.3774,0.7071,0.0435,0.7071
ROCPOINTS_O,0.0138,0.3773,0.7071,0.0435,0.7071
ROCPOINTS_O,0.0139,0.3773,0.7071,0.0435,0.7071
ROCPOINTS_O,0.0140,0.3772,0.7071,0.0435,0.7071
ROCPOINTS_O,0.0140,0.3771,0.7048,0.0434,0.7048
ROCPOINTS_O,0.0141,0.3771,0.7048,0.0434,0.7048
ROCPOINTS_O,0.0142,0.3770,0.7048,0.0434,0.7048
ROCPOINTS_O,0.0143,0.3770,0.7048,0.0434,0.7048
ROCPOINTS_O,0.0144,0.3769,0.7048,0.0434,0.7048
ROCPOINTS_O,0.0144,0.3769,0.7048,0.0434,0.7048
ROCPOINTS_O,0.0144,0.3768,0.7048,0.0434,0.7048
ROCPOINTS_O,0.0144,0.3767,0.7048,0.0435,0.7048
ROCPOINTS_O,0.0146,0.3767,0.7048,0.0435,0.7048
ROCPOINTS_O,0.0150,0.3766,0.7048,0.0435,0.7048
ROCPOINTS_O,0.0151,0.3764,0.7048,0.0435,0.7048
ROCPOINTS_O,0.0156,0.3763,0.7048,0.0435,0.7048
ROCPOINTS_O,0.0158,0.3763,0.7048,0.0435,0.7048
ROCPOINTS_O,0.0158,0.3762,0.7048,0.0435,0.7048
ROCPOINTS_O,0.0161,0.3760,0.7048,0.0435,0.7048
ROCPOINTS_O,0.0161,0.3760,0.7048,0.0435,0.7048
ROCPOINTS_O,0.0162,0.3759,0.7048,0.0435,0.7048
ROCPOINTS_O,0.0163,0.3759,0.7048,0.0435,0.7048
ROCPOINTS_O,0.0163,0.3758,0.7048,0.0436,0.7048
ROCPOINTS_O,0.0167,0.3758,0.7048,0.0436,0.7048
ROCPOINTS_O,0.0167,0.3313,0.6714,0.0469,0.6714
ROCPOINTS_O,0.0167,0.3312,0.6714,0.0469,0.6714
ROCPOINTS_O,0.0168,0.3311,0.6714,0.0469,0.6714
ROCPOINTS_O,0.0169,0.3311,0.6714,0.0469,0.6714
ROCPOINTS_O,0.0172,0.3310,0.6714,0.0469,0.6714
ROCPOINTS_O,0.0176,0.3309,0.6714,0.0470,0.6714
ROCPOINTS_O,0.0177,0.3309,0.6714,0.0470,0.6714
ROCPOINTS_O,0.0178,0.3308,0.6714,0.0470,0.6714
ROCPOINTS_O,0.0178,0.3307,0.6714,0.0470,0.6714
ROCPOINTS_O,0.0178,0.3306,0.6714,0.0470,0.6714
ROCPOINTS_O,0.0179,0.3305,0.6714,0.0470,0.6714
ROCPOINTS_O,0.0181,0.3305,0.6714,0.0470,0.6714
ROCPOINTS_O,0.0181,0.3304,0.6714,0.0470,0.6714
ROCPOINTS_O,0.0183,0.3304,0.6714,0.0470,0.6714
ROCPOINTS_O,0.0184,0.3302,0.6714,0.0471,0.6714
ROCPOINTS_O,0.0189,0.3301,0.6714,0.0471,0.6714
ROCPOINTS_O,0.0189,0.3301,0.6714,0.0471,0.6714
ROCPOINTS_O,0.0192,0.3300,0.6714,0.0471,0.6714
ROCPOINTS_O,0.0194,0.3300,0.6714,0.0471,0.6714
ROCPOINTS_O,0.0196,0.3300,0.6690,0.0469,0.6690
ROCPOINTS_O,0.0200,0.3299,0.6690,0.0469,0.6690
ROCPOINTS_O,0.0200,0.3298,0.6690,0.0469,0.6690
ROCPOINTS_O,0.0200,0.2923,0.6310,0.0498,0.6310
ROCPOINTS_O,0.0202,0.2923,0.6310,0.0498,0.6310
ROCPOINTS_O,0.0203,0.2922,0.6310,0.0498,0.6310
ROCPOINTS_O,0.0205,0.2921,0.6310,0.0498,0.6310
ROCPOINTS_O,0.0206,0.2921,0.6310,0.0498,0.6310
ROCPOINTS_O,0.0207,0.2920,0.6310,0.0498,0.6310
ROCPOINTS_O,0.0207,0.2920,0.6310,0.0499,0.6310
ROCPOINTS_O,0.0208,0.2919,0.6310,0.0499,0.6310
ROCPOINTS_O,0.0211,0.2918,0.6310,0.0499,0.6310
ROCPOINTS_O,0.0213,0.2917,0.6310,0.0499,0.6310
ROCPOINTS_O,0.0214,0.2916,0.6310,0.0499,0.6310
ROCPOINTS_O,0.0215,0.2916,0.6310,0.0499,0.6310
ROCPOINTS_O,0.0217,0.2915,0.6310,0.0499,0.6310
ROCPOINTS_O,0.0217,0.2913,0.6310,0.0500,0.6310
ROCPOINTS_O,0.0220,0.2913,0.6310,0.0500,0.6310
ROCPOINTS_O,0.0222,0.2912,0.6310,0.0500,0.6310
ROCPOINTS_O,0.0222,0.2912,0.6310,0.0500,0.6310
ROCPOINTS_O,0.0228,0.2911,0.6310,0.0500,0.6310
ROCPOINTS_O,0.0228,0.2910,0.6310,0.0500,0.6310
ROCPOINTS_O,0.0233,0.2910,0.6310,0.0500,0.6310
ROCPOINTS_O,0.0233,0.2909,0.6310,0.0500,0.6310
ROCPOINTS_O,0.0234,0.2626,0.5833,0.0512,0.5833
ROCPOINTS_O,0.0237,0.2625,0.5833,0.0512,0.5833
ROCPOINTS_O,0.0238,0.2625,0.5833,0.0512,0.5833
ROCPOINTS_O,0.0239,0.2624,0.5833,0.0512,0.5833
ROCPOINTS_O,0.0244,0.2623,0.5833,0.0512,0.5833
ROCPOINTS_O,0.0244,0.2623,0.5810,0.0510,0.5810
ROCPOINTS_O,0.0247,0.2623,0.5810,0.0510,0.5810
ROCPOINTS_O,0.0248,0.2622,0.5810,0.0511,0.5810
ROCPOINTS_O,0.0250,0.2621,0.5810,0.0511,0.5810
ROCPOINTS_O,0.0251,0.2621,0.5810,0.0511,0.5810
ROCPOINTS_O,0.0254,0.2620,0.5810,0.0511,0.5810
ROCPOINTS_O,0.0256,0.2620,0.5810,0.0511,0.5810
ROCPOINTS_O,0.0259,0.2619,0.5810,0.0511,0.5810
ROCPOINTS_O,0.0261,0.2619,0.5810,0.0511,0.5810
ROCPOINTS_O,0.0264,0.2618,0.5810,0.0511,0.5810
ROCPOINTS_O,0.0267,0.2616,0.5810,0.0512,0.5810
ROCPOINTS_O,0.0267,0.2614,0.5810,0.0512,0.5810
ROCPOINTS_O,0.0267,0.2359,0.5524,0.0538,0.5524
ROCPOINTS_O,0.0267,0.2358,0.5524,0.0538,0.5524
ROCPOINTS_O,0.0270,0.2357,0.5524,0.0538,0.5524
ROCPOINTS_O,0.0270,0.2357,0.5524,0.0539,0.5524
ROCPOINTS_O,0.0272,0.2356,0.5524,0.0539,0.5524
ROCPOINTS_O,0.0272,0.2355,0.5524,0.0539,0.5524
ROCPOINTS_O,0.0275,0.2355,0.5524,0.0539,0.5524
ROCPOINTS_O,0.0278,0.2354,0.5524,0.0539,0.5524
ROCPOINTS_O,0.0279,0.2352,0.5524,0.0540,0.5524
ROCPOINTS_O,0.0280,0.2350,0.5524,0.0540,0.5524
ROCPOINTS_O,0.0283,0.2350,0.5524,0.0540,0.5524
ROCPOINTS_O,0.0283,0.2349,0.5524,0.0540,0.5524
ROCPOINTS_O,0.0283,0.2348,0.5524,0.0540,0.5524
ROCPOINTS_O,0.0289,0.2345,0.5524,0.0541,0.5524
ROCPOINTS_O,0.0290,0.2344,0.5524,0.0541,0.5524
ROCPOINTS_O,0.0292,0.2343,0.5524,0.0541,0.5524
ROCPOINTS_O,0.0292,0.2343,0.5524,0.0542,0.5524
ROCPOINTS_O,0.0294,0.2341,0.5524,0.0542,0.5524
ROCPOINTS_O,0.0300,0.2340,0.5524,0.0542,0.5524
ROCPOINTS_O,0.0300,0.2339,0.5524,0.0542,0.5524
ROCPOINTS_O,0.0300,0.2093,0.5167,0.0566,0.5167
ROCPOINTS_O,0.0300,0.2092,0.5167,0.0566,0.5167
ROCPOINTS_O,0.0302,0.2092,0.5167,0.0566,0.5167
ROCPOINTS_O,0.0306,0.2091,0.5167,0.0566,0.5167
ROCPOINTS_O,0.0308,0.2091,0.5167,0.0566,0.5167
ROCPOINTS_O,0.0311,0.2090,0.5167,0.0566,0.5167
ROCPOINTS_O,0.0314,0.2090,0.5167,0.0566,0.5167
ROCPOINTS_O,0.0314,0.2086,0.5167,0.0567,0.5167
ROCPOINTS_O,0.0317,0.2085,0.5167,0.0567,0.5167
ROCPOINTS_O,0.0322,0.2085,0.5167,0.0568,0.5167
ROCPOINTS_O,0.0322,0.2084,0.5167,0.0568,0.5167
ROCPOINTS_O,0.0326,0.2084,0.5167,0.0568,0.5167
ROCPOINTS_O,0.0328,0.2081,0.5167,0.0569,0.5167
ROCPOINTS_O,0.0331,0.2080,0.5167,0.0569,0.5167
ROCPOINTS_O,0.0333,0.2080,0.5167,0.0569,0.5167
ROCPOINTS_O,0.0333,0.1875,0.4929,0.0600,0.4929
ROCPOINTS_O,0.0334,0.1874,0.4929,0.0600,0.4929
ROCPOINTS_O,0.0334,0.1874,0.4929,0.0600,0.4929
ROCPOINTS_O,0.0336,0.1873,0.4929,0.0601,0.4929
ROCPOINTS_O,0.0344,0.1873,0.4929,0.0601,0.4929
ROCPOINTS_O,0.0347,0.1872,0.4929,0.0601,0.4929
ROCPOINTS_O,0.0350,0.1866,0.4929,0.0603,0.4929
ROCPOINTS_O,0.0356,0.1866,0.4929,0.0603,0.4929
ROCPOINTS_O,0.0361,0.1865,0.4929,0.0603,0.4929
ROCPOINTS_O,0.0362,0.1865,0.4929,0.0603,0.4929
ROCPOINTS_O,0.0367,0.1864,0.4929,0.0603,0.4929
ROCPOINTS_O,0.0367,0.1671,0.4595,0.0626,0.4595
ROCPOINTS_O,0.0367,0.1670,0.4595,0.0626,0.4595
ROCPOINTS_O,0.0375,0.1670,0.4595,0.0626,0.4595
ROCPOINTS_O,0.0378,0.1669,0.4595,0.0627,0.4595
ROCPOINTS_O,0.0382,0.1669,0.4595,0.0627,0.4595
ROCPOINTS_O,0.0383,0.1668,0.4595,0.0627,0.4595
ROCPOINTS_O,0.0387,0.1666,0.4595,0.0628,0.4595
ROCPOINTS_O,0.0389,0.1666,0.4595,0.0628,0.4595
ROCPOINTS_O,0.0400,0.1665,0.4595,0.0628,0.4595
ROCPOINTS_O,0.0403,0.1534,0.4333,0.0642,0.4333
ROCPOINTS_O,0.0403,0.1534,0.4333,0.0642,0.4333
ROCPOINTS_O,0.0408,0.1533,0.4333,0.0642,0.4333
ROCPOINTS_O,0.0420,0.1533,0.4333,0.0642,0.4333
ROCPOINTS_O,0.0420,0.1532,0.4333,0.0643,0.4333
ROCPOINTS_O,0.0423,0.1532,0.4333,0.0643,0.4333
ROCPOINTS_O,0.0431,0.1531,0.4333,0.0643,0.4333
ROCPOINTS_O,0.0433,0.1530,0.4333,0.0643,0.4333
ROCPOINTS_O,0.0434,0.1393,0.4214,0.0684,0.4214
ROCPOINTS_O,0.0436,0.1392,0.4214,0.0685,0.4214
ROCPOINTS_O,0.0443,0.1392,0.4214,0.0685,0.4214
ROCPOINTS_O,0.0444,0.1391,0.4214,0.0685,0.4214
ROCPOINTS_O,0.0445,0.1390,0.4214,0.0686,0.4214
ROCPOINTS_O,0.0449,0.1390,0.4214,0.0686,0.4214
ROCPOINTS_O,0.0450,0.1389,0.4214,0.0686,0.4214
ROCPOINTS_O,0.0457,0.1389,0.4214,0.0686,0.4214
ROCPOINTS_O,0.0457,0.1388,0.4214,0.0687,0.4214
ROCPOINTS_O,0.0460,0.1388,0.4214,0.0687,0.4214
ROCPOINTS_O,0.0460,0.1387,0.4214,0.0687,0.4214
ROCPOINTS_O,0.0466,0.1386,0.4214,0.0687,0.4214
ROCPOINTS_O,0.0467,0.1386,0.4214,0.0688,0.4214
ROCPOINTS_O,0.0468,0.1264,0.4071,0.0725,0.4071
ROCPOINTS_O,0.0475,0.1263,0.4071,0.0726,0.4071
ROCPOINTS_O,0.0476,0.1263,0.4071,0.0726,0.4071
ROCPOINTS_O,0.0478,0.1262,0.4071,0.0726,0.4071
ROCPOINTS_O,0.0479,0.1260,0.4071,0.0727,0.4071
ROCPOINTS_O,0.0487,0.1260,0.4071,0.0728,0.4071
ROCPOINTS_O,0.0488,0.1259,0.4071,0.0728,0.4071
ROCPOINTS_O,0.0489,0.1259,0.4071,0.0728,0.4071
ROCPOINTS_O,0.0494,0.1258,0.4071,0.0729,0.4071
ROCPOINTS_O,0.0497,0.1258,0.4071,0.0729,0.4071
ROCPOINTS_O,0.0500,0.1257,0.4071,0.0729,0.4071
ROCPOINTS_O,0.0500,0.1256,0.4071,0.0730,0.4071
ROCPOINTS_O,0.0502,0.1149,0.3881,0.0758,0.3881
ROCPOINTS_O,0.0503,0.1148,0.3881,0.0758,0.3881
ROCPOINTS_O,0.0506,0.1148,0.3881,0.0759,0.3881
ROCPOINTS_O,0.0508,0.1146,0.3881,0.0760,0.3881
ROCPOINTS_O,0.0512,0.1145,0.3881,0.0760,0.3881
ROCPOINTS_O,0.0521,0.1145,0.3881,0.0761,0.3881
ROCPOINTS_O,0.0522,0.1143,0.3881,0.0762,0.3881
ROCPOINTS_O,0.0531,0.1142,0.3881,0.0762,0.3881
ROCPOINTS_O,0.0533,0.1142,0.3881,0.0762,0.3881
ROCPOINTS_O,0.0534,0.1052,0.3810,0.0808,0.3810
ROCPOINTS_O,0.0539,0.1051,0.3810,0.0809,0.3810
ROCPOINTS_O,0.0544,0.1051,0.3810,0.0809,0.3810
ROCPOINTS_O,0.0546,0.1050,0.3810,0.0810,0.3810
ROCPOINTS_O,0.0550,0.1048,0.3810,0.0811,0.3810
ROCPOINTS_O,0.0556,0.1047,0.3810,0.0812,0.3810
ROCPOINTS_O,0.0567,0.1046,0.3810,0.0812,0.3810
ROCPOINTS_O,0.0570,0.0954,0.3690,0.0859,0.3690
ROCPOINTS_O,0.0571,0.0952,0.3690,0.0860,0.3690
ROCPOINTS_O,0.0575,0.0952,0.3690,0.0861,0.3690
ROCPOINTS_O,0.0578,0.0951,0.3690,0.0861,0.3690
ROCPOINTS_O,0.0578,0.0951,0.3690,0.0862,0.3690
ROCPOINTS_O,0.0580,0.0949,0.3690,0.0863,0.3690
ROCPOINTS_O,0.0583,0.0949,0.3690,0.0863,0.3690
ROCPOINTS_O,0.0589,0.0948,0.3690,0.0864,0.3690
ROCPOINTS_O,0.0597,0.0948,0.3690,0.0864,0.3690
ROCPOINTS_O,0.0600,0.0945,0.3690,0.0866,0.3690
ROCPOINTS_O,0.0607,0.0858,0.3548,0.0912,0.3548
ROCPOINTS_O,0.0617,0.0857,0.3548,0.0913,0.3548
ROCPOINTS_O,0.0622,0.0857,0.3548,0.0914,0.3548
ROCPOINTS_O,0.0622,0.0856,0.3548,0.0914,0.3548
ROCPOINTS_O,0.0633,0.0856,0.3548,0.0915,0.3548
ROCPOINTS_O,0.0647,0.0780,0.3476,0.0977,0.3476
ROCPOINTS_O,0.0650,0.0779,0.3476,0.0977,0.3476
ROCPOINTS_O,0.0667,0.0779,0.3429,0.0966,0.3429
ROCPOINTS_O,0.0681,0.0725,0.3238,0.0978,0.3238
ROCPOINTS_O,0.0688,0.0724,0.3238,0.0979,0.3238
ROCPOINTS_O,0.0700,0.0724,0.3238,0.0980,0.3238
ROCPOINTS_O,0.0733,0.0671,0.3119,0.1014,0.3119
ROCPOINTS_O,0.0741,0.0625,0.3024,0.1051,0.3024
ROCPOINTS_O,0.0742,0.0624,0.3024,0.1052,0.3024
ROCPOINTS_O,0.0750,0.0624,0.3024,0.1053,0.3024
ROCPOINTS_O,0.0750,0.0623,0.3024,0.1054,0.3024
ROCPOINTS_O,0.0767,0.0623,0.3024,0.1055,0.3024
ROCPOINTS_O,0.0773,0.0577,0.2738,0.1033,0.2738
ROCPOINTS_O,0.0800,0.0576,0.2738,0.1034,0.2738
ROCPOINTS_O,0.0817,0.0541,0.2738,0.1094,0.2738
ROCPOINTS_O,0.0817,0.0540,0.2738,0.1096,0.2738
ROCPOINTS_O,0.0822,0.0539,0.2738,0.1097,0.2738
ROCPOINTS_O,0.0833,0.0539,0.2738,0.1098,0.2738
ROCPOINTS_O,0.0834,0.0502,0.2690,0.1152,0.2690
ROCPOINTS_O,0.0838,0.0501,0.2690,0.1153,0.2690
ROCPOINTS_O,0.0844,0.0501,0.2690,0.1154,0.2690
ROCPOINTS_O,0.0858,0.0500,0.2690,0.1155,0.2690
ROCPOINTS_O,0.0865,0.0500,0.2690,0.1157,0.2690
ROCPOINTS_O,0.0867,0.0499,0.2690,0.1158,0.2690
ROCPOINTS_O,0.0885,0.0468,0.2571,0.1178,0.2571
ROCPOINTS_O,0.0895,0.0467,0.2571,0.1180,0.2571
ROCPOINTS_O,0.0900,0.0465,0.2571,0.1183,0.2571
ROCPOINTS_O,0.0933,0.0439,0.2452,0.1194,0.2452
ROCPOINTS_O,0.0944,0.0411,0.2357,0.1222,0.2357
ROCPOINTS_O,0.0956,0.0410,0.2357,0.1224,0.2357
ROCPOINTS_O,0.0967,0.0410,0.2357,0.1225,0.2357
ROCPOINTS_O,0.0983,0.0384,0.2190,0.1215,0.2190
ROCPOINTS_O,0.1000,0.0384,0.2190,0.1217,0.2190
ROCPOINTS_O,0.1017,0.0365,0.2095,0.1224,0.2095
ROCPOINTS_O,0.1033,0.0364,0.2095,0.1226,0.2095
ROCPOINTS_O,0.1044,0.0341,0.2024,0.1261,0.2024
ROCPOINTS_O,0.1067,0.0340,0.2024,0.1263,0.2024
ROCPOINTS_O,0.1079,0.0319,0.1929,0.1280,0.1929
ROCPOINTS_O,0.1100,0.0317,0.1929,0.1288,0.1929
ROCPOINTS_O,0.1131,0.0299,0.1881,0.1323,0.1881
ROCPOINTS_O,0.1133,0.0299,0.1881,0.1326,0.1881
ROCPOINTS_O,0.1167,0.0284,0.1786,0.1325,0.1786
ROCPOINTS_O,0.1191,0.0264,0.1667,0.1331,0.1667
ROCPOINTS_O,0.1200,0.0263,0.1667,0.1333,0.1667
ROCPOINTS_O,0.1217,0.0245,0.1571,0.1347,0.1571
ROCPOINTS_O,0.1233,0.0245,0.1571,0.1350,0.1571
ROCPOINTS_O,0.1253,0.0231,0.1524,0.1382,0.1524
ROCPOINTS_O,0.1267,0.0230,0.1524,0.1385,0.1524
ROCPOINTS_O,0.1268,0.0213,0.1500,0.1462,0.1500
ROCPOINTS_O,0.1278,0.0212,0.1500,0.1465,0.1500
ROCPOINTS_O,0.1287,0.0212,0.1500,0.1469,0.1500
ROCPOINTS_O,0.1300,0.0211,0.1500,0.1472,0.1500
ROCPOINTS_O,0.1313,0.0205,0.1429,0.1449,0.1429
ROCPOINTS_O,0.1333,0.0204,0.1429,0.1453,0.1429
ROCPOINTS_O,0.1367,0.0193,0.1429,0.1523,0.1429
ROCPOINTS_O,0.1389,0.0180,0.1381,0.1572,0.1381
ROCPOINTS_O,0.1400,0.0180,0.1357,0.1549,0.1357
ROCPOINTS_O,0.1433,0.0171,0.1310,0.1571,0.1310
ROCPOINTS_O,0.1467,0.0162,0.1286,0.1617,0.1286
ROCPOINTS_O,0.1500,0.0154,0.1238,0.1630,0.1238
ROCPOINTS_O,0.1533,0.0146,0.1238,0.1705,0.1238
ROCPOINTS_O,0.1567,0.0142,0.1214,0.1723,0.1214
ROCPOINTS_O,0.1600,0.0135,0.1143,0.1708,0.1143
ROCPOINTS_O,0.1601,0.0130,0.1095,0.1704,0.1095
ROCPOINTS_O,0.1633,0.0129,0.1095,0.1710,0.1095
ROCPOINTS_O,0.1636,0.0121,0.1048,0.1739,0.1048
ROCPOINTS_O,0.1667,0.0120,0.1048,0.1746,0.1048
ROCPOINTS_O,0.1700,0.0113,0.1024,0.1807,0.1024
ROCPOINTS_O,0.1733,0.0109,0.1000,0.1818,0.1000
ROCPOINTS_O,0.1767,0.0104,0.0929,0.1781,0.0929
ROCPOINTS_O,0.1770,0.0100,0.0905,0.1801,0.0905
ROCPOINTS_O,0.1800,0.0099,0.0905,0.1818,0.0905
ROCPOINTS_O,0.1827,0.0095,0.0905,0.1872,0.0905
ROCPOINTS_O,0.1831,0.0095,0.0881,0.1832,0.0881
ROCPOINTS_O,0.1833,0.0095,0.0881,0.1841,0.0881
ROCPOINTS_O,0.1847,0.0092,0.0881,0.1888,0.0881
ROCPOINTS_O,0.1867,0.0091,0.0881,0.1897,0.0881
ROCPOINTS_O,0.1900,0.0090,0.0881,0.1927,0.0881
ROCPOINTS_O,0.1933,0.0087,0.0881,0.1968,0.0881
ROCPOINTS_O,0.1967,0.0085,0.0857,0.1967,0.0857
ROCPOINTS_O,0.1972,0.0083,0.0857,0.2011,0.0857
ROCPOINTS_O,0.2000,0.0082,0.0857,0.2022,0.0857
ROCPOINTS_O,0.2033,0.0080,0.0857,0.2057,0.0857
ROCPOINTS_O,0.2067,0.0076,0.0810,0.2048,0.0810
ROCPOINTS_O,0.2100,0.0075,0.0714,0.1875,0.0714
ROCPOINTS_O,0.2133,0.0072,0.0667,0.1842,0.0667
ROCPOINTS_O,0.2167,0.0069,0.0667,0.1892,0.0667
ROCPOINTS_O,0.2168,0.0068,0.0667,0.1918,0.0667
ROCPOINTS_O,0.2200,0.0068,0.0667,0.1931,0.0667
ROCPOINTS_O,0.2233,0.0066,0.0667,0.1958,0.0667
ROCPOINTS_O,0.2267,0.0066,0.0643,0.1915,0.0643
ROCPOINTS_O,0.2300,0.0065,0.0643,0.1942,0.0643
ROCPOINTS_O,0.2308,0.0063,0.0643,0.1985,0.0643
ROCPOINTS_O,0.2333,0.0062,0.0643,0.2000,0.0643
ROCPOINTS_O,0.2367,0.0062,0.0619,0.1955,0.0619
ROCPOINTS_O,0.2386,0.0061,0.0571,0.1846,0.0571
ROCPOINTS_O,0.2400,0.0061,0.0571,0.1860,0.0571
ROCPOINTS_O,0.2428,0.0060,0.0548,0.1825,0.0548
ROCPOINTS_O,0.2433,0.0059,0.0548,0.1840,0.0548
ROCPOINTS_O,0.2467,0.0058,0.0548,0.1855,0.0548
ROCPOINTS_O,0.2492,0.0056,0.0524,0.1849,0.0524
ROCPOINTS_O,0.2500,0.0056,0.0524,0.1864,0.0524
ROCPOINTS_O,0.2533,0.0051,0.0524,0.1982,0.0524
ROCPOINTS_O,0.2561,0.0049,0.0524,0.2075,0.0524
ROCPOINTS_O,0.2567,0.0047,0.0524,0.2115,0.0524
ROCPOINTS_O,0.2600,0.0047,0.0500,0.2059,0.0500
ROCPOINTS_O,0.2633,0.0045,0.0476,0.2041,0.0476
ROCPOINTS_O,0.2667,0.0043,0.0476,0.2128,0.0476
ROCPOINTS_O,0.2700,0.0042,0.0429,0.1978,0.0429
ROCPOINTS_O,0.2733,0.0041,0.0429,0.2022,0.0429
ROCPOINTS_O,0.2767,0.0040,0.0405,0.1954,0.0405
ROCPOINTS_O,0.2790,0.0040,0.0405,0.1977,0.0405
ROCPOINTS_O,0.2867,0.0039,0.0405,0.2000,0.0405
ROCPOINTS_O,0.2933,0.0039,0.0405,0.2024,0.0405
ROCPOINTS_O,0.2967,0.0038,0.0405,0.2073,0.0405
ROCPOINTS_O,0.2991,0.0035,0.0405,0.2179,0.0405
ROCPOINTS_O,0.2996,0.0035,0.0405,0.2208,0.0405
ROCPOINTS_O,0.3000,0.0034,0.0405,0.2237,0.0405
ROCPOINTS_O,0.3000,0.0034,0.0405,0.2267,0.0405
ROCPOINTS_O,0.3033,0.0033,0.0405,0.2297,0.0405
ROCPOINTS_O,0.3065,0.0032,0.0405,0.2329,0.0405
ROCPOINTS_O,0.3067,0.0032,0.0405,0.2361,0.0405
ROCPOINTS_O,0.3100,0.0031,0.0381,0.2319,0.0381
ROCPOINTS_O,0.3133,0.0029,0.0381,0.2388,0.0381
ROCPOINTS_O,0.3148,0.0029,0.0357,0.2273,0.0357
ROCPOINTS_O,0.3200,0.0029,0.0357,0.2308,0.0357
ROCPOINTS_O,0.3208,0.0028,0.0357,0.2381,0.0357
ROCPOINTS_O,0.3233,0.0027,0.0357,0.2419,0.0357
ROCPOINTS_O,0.3267,0.0027,0.0333,0.2333,0.0333
ROCPOINTS_O,0.3300,0.0026,0.0333,0.2373,0.0333
ROCPOINTS_O,0.3333,0.0025,0.0333,0.2414,0.0333
ROCPOINTS_O,0.3367,0.0024,0.0333,0.2500,0.0333
ROCPOINTS_O,0.3400,0.0024,0.0333,0.2545,0.0333
ROCPOINTS_O,0.3433,0.0024,0.0310,0.2407,0.0310
ROCPOINTS_O,0.3500,0.0024,0.0286,0.2264,0.0286
ROCPOINTS_O,0.3507,0.0023,0.0286,0.2353,0.0286
ROCPOINTS_O,0.3533,0.0022,0.0286,0.2400,0.0286
ROCPOINTS_O,0.3567,0.0021,0.0286,0.2449,0.0286
ROCPOINTS_O,0.3667,0.0021,0.0286,0.2500,0.0286
ROCPOINTS_O,0.3700,0.0020,0.0286,0.2609,0.0286
ROCPOINTS_O,0.3733,0.0019,0.0286,0.2667,0.0286
ROCPOINTS_O,0.3767,0.0019,0.0286,0.2727,0.0286
ROCPOINTS_O,0.3778,0.0018,0.0286,0.2791,0.0286
ROCPOINTS_O,0.3800,0.0017,0.0286,0.2857,0.0286
ROCPOINTS_O,0.3833,0.0017,0.0286,0.2927,0.0286
ROCPOINTS_O,0.3867,0.0016,0.0286,0.3000,0.0286
ROCPOINTS_O,0.3900,0.0016,0.0262,0.2895,0.0262
ROCPOINTS_O,0.3933,0.0015,0.0262,0.2973,0.0262
ROCPOINTS_O,0.4000,0.0014,0.0262,0.3056,0.0262
ROCPOINTS_O,0.4067,0.0014,0.0262,0.3143,0.0262
ROCPOINTS_O,0.4099,0.0013,0.0262,0.3235,0.0262
ROCPOINTS_O,0.4178,0.0013,0.0262,0.3333,0.0262
ROCPOINTS_O,0.4233,0.0012,0.0262,0.3438,0.0262
ROCPOINTS_O,0.4283,0.0012,0.0262,0.3548,0.0262
ROCPOINTS_O,0.4300,0.0011,0.0262,0.3667,0.0262
ROCPOINTS_O,0.4333,0.0010,0.0262,0.3793,0.0262
ROCPOINTS_O,0.4400,0.0010,0.0238,0.3704,0.0238
ROCPOINTS_O,0.4442,0.0010,0.0214,0.3462,0.0214
ROCPOINTS_O,0.4467,0.0009,0.0214,0.3600,0.0214
ROCPOINTS_O,0.4533,0.0009,0.0190,0.3333,0.0190
ROCPOINTS_O,0.4600,0.0009,0.0167,0.3043,0.0167
ROCPOINTS_O,0.4833,0.0009,0.0143,0.2857,0.0143
ROCPOINTS_O,0.4867,0.0008,0.0143,0.3158,0.0143
ROCPOINTS_O,0.5024,0.0007,0.0143,0.3333,0.0143
ROCPOINTS_O,0.5200,0.0006,0.0143,0.3529,0.0143
ROCPOINTS_O,0.5267,0.0006,0.0143,0.3750,0.0143
ROCPOINTS_O,0.5333,0.0005,0.0143,0.4000,0.0143
ROCPOINTS_O,0.5400,0.0005,0.0143,0.4286,0.0143
ROCPOINTS_O,0.5467,0.0004,0.0143,0.4615,0.0143
ROCPOINTS_O,0.5567,0.0004,0.0119,0.4167,0.0119
ROCPOINTS_O,0.6033,0.0003,0.0119,0.4545,0.0119
ROCPOINTS_O,0.6300,0.0003,0.0119,0.5000,0.0119
ROCPOINTS_O,0.6333,0.0002,0.0119,0.5556,0.0119
ROCPOINTS_O,0.6389,0.0002,0.0119,0.6250,0.0119
ROCPOINTS_O,0.6500,0.0001,0.0119,0.7143,0.0119
ROCPOINTS_O,0.6533,0.0001,0.0095,0.6667,0.0095
ROCPOINTS_O,0.6867,0.0001,0.0095,0.8000,0.0095
ROCPOINTS_O,0.8000,0.0000,0.0095,1.0000,0.0095
ROCPOINTS_O,0.9167,0.0000,0.0071,1.0000,0.0071
ROCPOINTS_O,0.9367,0.0000,0.0048,1.0000,0.0048
ROCPOINTS_O,0.9500,0.0000,0.0024,1.0000,0.0024
ROCPOINTS_O,0.9500,0.0000,0.0000,0.0000,0.0000
ROCPOINTS_U,0.0000,1.0000,1.0000,0.0083,1.0000
ROCPOINTS_U,0.0000,0.5100,0.7279,0.0118,0.7279
ROCPOINTS_U,0.0000,0.5100,0.7279,0.0118,0.7279
ROCPOINTS_U,0.0000,0.5100,0.7211,0.0117,0.7211
ROCPOINTS_U,0.0000,0.5099,0.7211,0.0117,0.7211
ROCPOINTS_U,0.0000,0.5099,0.7211,0.0117,0.7211
ROCPOINTS_U,0.0000,0.5098,0.7211,0.0117,0.7211
ROCPOINTS_U,0.0000,0.5097,0.7211,0.0117,0.7211
ROCPOINTS_U,0.0000,0.5096,0.7211,0.0117,0.7211
ROCPOINTS_U,0.0000,0.5096,0.7211,0.0117,0.7211
ROCPOINTS_U,0.0000,0.5095,0.7211,0.0117,0.7211
ROCPOINTS_U,0.0000,0.5095,0.7211,0.0117,0.7211
ROCPOINTS_U,0.0000,0.5095,0.7143,0.0116,0.7143
ROCPOINTS_U,0.0000,0.5094,0.7143,0.0116,0.7143
ROCPOINTS_U,0.0000,0.5093,0.7143,0.0116,0.7143
ROCPOINTS_U,0.0000,0.5092,0.7143,0.0116,0.7143
ROCPOINTS_U,0.0000,0.5092,0.7143,0.0116,0.7143
ROCPOINTS_U,0.0000,0.5091,0.7143,0.0116,0.7143
ROCPOINTS_U,0.0000,0.5091,0.7143,0.0116,0.7143
ROCPOINTS_U,0.0000,0.5090,0.7143,0.0116,0.7143
ROCPOINTS_U,0.0000,0.5090,0.7143,0.0116,0.7143
ROCPOINTS_U,0.0000,0.5089,0.7143,0.0116,0.7143
ROCPOINTS_U,0.0001,0.5089,0.7143,0.0116,0.7143
ROCPOINTS_U,0.0001,0.5088,0.7143,0.0116,0.7143
ROCPOINTS_U,0.0001,0.5086,0.7143,0.0116,0.7143
ROCPOINTS_U,0.0001,0.5085,0.7143,0.0116,0.7143
ROCPOINTS_U,0.0001,0.5084,0.7143,0.0116,0.7143
ROCPOINTS_U,0.0001,0.5083,0.7143,0.0116,0.7143
ROCPOINTS_U,0.0001,0.5083,0.7143,0.0116,0.7143
ROCPOINTS_U,0.0001,0.5082,0.7143,0.0116,0.7143
ROCPOINTS_U,0.0001,0.5082,0.7143,0.0116,0.7143
ROCPOINTS_U,0.0001,0.5081,0.7143,0.0116,0.7143
ROCPOINTS_U,0.0001,0.5081,0.7143,0.0116,0.7143
ROCPOINTS_U,0.0001,0.5080,0.7143,0.0116,0.7143
ROCPOINTS_U,0.0001,0.5079,0.7143,0.0116,0.7143
ROCPOINTS_U,0.0001,0.5079,0.7143,0.0116,0.7143
ROCPOINTS_U,0.0001,0.5078,0.7143,0.0116,0.7143
ROCPOINTS_U,0.0001,0.5078,0.7143,0.0116,0.7143
ROCPOINTS_U,0.0001,0.5077,0.7143,0.0116,0.7143
ROCPOINTS_U,0.0001,0.5077,0.7143,0.0116,0.7143
ROCPOINTS_U,0.0001,0.5076,0.7143,0.0116,0.7143
ROCPOINTS_U,0.0002,0.5075,0.7143,0.0116,0.7143
ROCPOINTS_U,0.0002,0.5075,0.7143,0.0116,0.7143
ROCPOINTS_U,0.0002,0.5074,0.7143,0.0116,0.7143
ROCPOINTS_U,0.0002,0.5074,0.7143,0.0116,0.7143
ROCPOINTS_U,0.0002,0.5073,0.7143,0.0116,0.7143
ROCPOINTS_U,0.0002,0.5073,0.7143,0.0116,0.7143
ROCPOINTS_U,0.0002,0.5072,0.7143,0.0116,0.7143
ROCPOINTS_U,0.0002,0.5070,0.7143,0.0116,0.7143
ROCPOINTS_U,0.0002,0.5070,0.7143,0.0117,0.7143
ROCPOINTS_U,0.0002,0.5069,0.7143,0.0117,0.7143
ROCPOINTS_U,0.0002,0.5068,0.7143,0.0117,0.7143
ROCPOINTS_U,0.0002,0.5067,0.7143,0.0117,0.7143
ROCPOINTS_U,0.0002,0.5067,0.7143,0.0117,0.7143
ROCPOINTS_U,0.0002,0.5066,0.7143,0.0117,0.7143
ROCPOINTS_U,0.0002,0.5066,0.7143,0.0117,0.7143
ROCPOINTS_U,0.0002,0.5065,0.7143,0.0117,0.7143
ROCPOINTS_U,0.0003,0.5065,0.7143,0.0117,0.7143
ROCPOINTS_U,0.0003,0.5064,0.7143,0.0117,0.7143
ROCPOINTS_U,0.0003,0.5063,0.7143,0.0117,0.7143
ROCPOINTS_U,0.0003,0.5063,0.7143,0.0117,0.7143
ROCPOINTS_U,0.0003,0.5062,0.7143,0.0117,0.7143
ROCPOINTS_U,0.0003,0.5061,0.7143,0.0117,0.7143
ROCPOINTS_U,0.0003,0.5059,0.7143,0.0117,0.7143
ROCPOINTS_U,0.0003,0.5059,0.7143,0.0117,0.7143
ROCPOINTS_U,0.0003,0.5058,0.7143,0.0117,0.7143
ROCPOINTS_U,0.0003,0.5058,0.7143,0.0117,0.7143
ROCPOINTS_U,0.0003,0.5057,0.7143,0.0117,0.7143
ROCPOINTS_U,0.0003,0.5056,0.7143,0.0117,0.7143
ROCPOINTS_U,0.0004,0.5055,0.7143,0.0117,0.7143
ROCPOINTS_U,0.0004,0.5054,0.7143,0.0117,0.7143
ROCPOINTS_U,0.0004,0.5054,0.7143,0.0117,0.7143
ROCPOINTS_U,0.0004,0.5053,0.7143,0.0117,0.7143
ROCPOINTS_U,0.0004,0.5053,0.7143,0.0117,0.7143
ROCPOINTS_U,0.0005,0.5052,0.7143,0.0117,0.7143
ROCPOINTS_U,0.0005,0.5052,0.7143,0.0117,0.7143
ROCPOINTS_U,0.0005,0.5051,0.7143,0.0117,0.7143
ROCPOINTS_U,0.0005,0.5050,0.7143,0.0117,0.7143
ROCPOINTS_U,0.0005,0.5050,0.7143,0.0117,0.7143
ROCPOINTS_U,0.0006,0.5049,0.7143,0.0117,0.7143
ROCPOINTS_U,0.0006,0.5049,0.7143,0.0117,0.7143
ROCPOINTS_U,0.0006,0.5048,0.7143,0.0117,0.7143
ROCPOINTS_U,0.0006,0.5048,0.7143,0.0117,0.7143
ROCPOINTS_U,0.0006,0.5047,0.7143,0.0117,0.7143
ROCPOINTS_U,0.0006,0.5046,0.7143,0.0117,0.7143
ROCPOINTS_U,0.0007,0.5046,0.7143,0.0117,0.7143
ROCPOINTS_U,0.0007,0.5044,0.7143,0.0117,0.7143
ROCPOINTS_U,0.0007,0.5044,0.7143,0.0117,0.7143
ROCPOINTS_U,0.0007,0.5043,0.7143,0.0117,0.7143
ROCPOINTS_U,0.0007,0.5041,0.7143,0.0117,0.7143
ROCPOINTS_U,0.0008,0.5041,0.7143,0.0117,0.7143
ROCPOINTS_U,0.0008,0.5040,0.7143,0.0117,0.7143
ROCPOINTS_U,0.0008,0.5040,0.7143,0.0117,0.7143
ROCPOINTS_U,0.0008,0.5039,0.7143,0.0117,0.7143
ROCPOINTS_U,0.0008,0.5038,0.7143,0.0117,0.7143
ROCPOINTS_U,0.0009,0.5037,0.7143,0.0117,0.7143
ROCPOINTS_U,0.0009,0.5037,0.7143,0.0117,0.7143
ROCPOINTS_U,0.0009,0.5036,0.7143,0.0117,0.7143
ROCPOINTS_U,0.0009,0.5035,0.7143,0.0117,0.7143
ROCPOINTS_U,0.0009,0.5034,0.7143,0.0117,0.7143
ROCPOINTS_U,0.0010,0.5034,0.7143,0.0117,0.7143
ROCPOINTS_U,0.0010,0.5033,0.7143,0.0117,0.7143
ROCPOINTS_U,0.0010,0.5033,0.7143,0.0117,0.7143
ROCPOINTS_U,0.0010,0.5032,0.7143,0.0117,0.7143
ROCPOINTS_U,0.0011,0.5032,0.7143,0.0117,0.7143
ROCPOINTS_U,0.0011,0.5031,0.7143,0.0117,0.7143
ROCPOINTS_U,0.0011,0.5028,0.7143,0.0117,0.7143
ROCPOINTS_U,0.0012,0.5028,0.7143,0.0117,0.7143
ROCPOINTS_U,0.0012,0.5027,0.7143,0.0117,0.7143
ROCPOINTS_U,0.0013,0.5026,0.7143,0.0118,0.7143
ROCPOINTS_U,0.0013,0.5026,0.7143,0.0118,0.7143
ROCPOINTS_U,0.0013,0.5025,0.7143,0.0118,0.7143
ROCPOINTS_U,0.0013,0.5025,0.7143,0.0118,0.7143
ROCPOINTS_U,0.0014,0.5024,0.7143,0.0118,0.7143
ROCPOINTS_U,0.0014,0.5023,0.7143,0.0118,0.7143
ROCPOINTS_U,0.0014,0.5022,0.7143,0.0118,0.7143
ROCPOINTS_U,0.0014,0.5022,0.7143,0.0118,0.7143
ROCPOINTS_U,0.0015,0.5021,0.7143,0.0118,0.7143
ROCPOINTS_U,0.0016,0.5021,0.7143,0.0118,0.7143
ROCPOINTS_U,0.0017,0.5020,0.7143,0.0118,0.7143
ROCPOINTS_U,0.0017,0.5020,0.7143,0.0118,0.7143
ROCPOINTS_U,0.0017,0.5017,0.7143,0.0118,0.7143
ROCPOINTS_U,0.0017,0.5017,0.7143,0.0118,0.7143
ROCPOINTS_U,0.0018,0.5016,0.7143,0.0118,0.7143
ROCPOINTS_U,0.0019,0.5016,0.7143,0.0118,0.7143
ROCPOINTS_U,0.0019,0.5015,0.7143,0.0118,0.7143
ROCPOINTS_U,0.0020,0.5014,0.7143,0.0118,0.7143
ROCPOINTS_U,0.0020,0.5013,0.7143,0.0118,0.7143
ROCPOINTS_U,0.0022,0.5013,0.7143,0.0118,0.7143
ROCPOINTS_U,0.0023,0.5012,0.7143,0.0118,0.7143
ROCPOINTS_U,0.0024,0.5012,0.7143,0.0118,0.7143
ROCPOINTS_U,0.0025,0.5011,0.7143,0.0118,0.7143
ROCPOINTS_U,0.0025,0.5010,0.7143,0.0118,0.7143
ROCPOINTS_U,0.0025,0.5009,0.7143,0.0118,0.7143
ROCPOINTS_U,0.0025,0.5008,0.7143,0.0118,0.7143
ROCPOINTS_U,0.0027,0.5008,0.7143,0.0118,0.7143
ROCPOINTS_U,0.0027,0.5007,0.7143,0.0118,0.7143
ROCPOINTS_U,0.0031,0.5007,0.7143,0.0118,0.7143
ROCPOINTS_U,0.0033,0.5005,0.7143,0.0118,0.7143
ROCPOINTS_U,0.0033,0.4997,0.7143,0.0118,0.7143
ROCPOINTS_U,0.0033,0.3528,0.5714,0.0134,0.5714
ROCPOINTS_U,0.0033,0.3521,0.5714,0.0134,0.5714
ROCPOINTS_U,0.0034,0.3520,0.5714,0.0134,0.5714
ROCPOINTS_U,0.0034,0.3520,0.5714,0.0134,0.5714
ROCPOINTS_U,0.0034,0.3519,0.5714,0.0134,0.5714
ROCPOINTS_U,0.0034,0.3519,0.5714,0.0134,0.5714
ROCPOINTS_U,0.0034,0.3518,0.5714,0.0134,0.5714
ROCPOINTS_U,0.0034,0.3518,0.5714,0.0134,0.5714
ROCPOINTS_U,0.0035,0.3517,0.5714,0.0134,0.5714
ROCPOINTS_U,0.0035,0.3516,0.5714,0.0134,0.5714
ROCPOINTS_U,0.0036,0.3516,0.5714,0.0134,0.5714
ROCPOINTS_U,0.0037,0.3515,0.5714,0.0134,0.5714
ROCPOINTS_U,0.0037,0.3515,0.5714,0.0134,0.5714
ROCPOINTS_U,0.0038,0.3514,0.5714,0.0134,0.5714
ROCPOINTS_U,0.0038,0.3514,0.5714,0.0134,0.5714
ROCPOINTS_U,0.0038,0.3513,0.5714,0.0134,0.5714
ROCPOINTS_U,0.0039,0.3512,0.5714,0.0134,0.5714
ROCPOINTS_U,0.0039,0.3512,0.5714,0.0134,0.5714
ROCPOINTS_U,0.0039,0.3495,0.5646,0.0133,0.5646
ROCPOINTS_U,0.0040,0.3494,0.5646,0.0133,0.5646
ROCPOINTS_U,0.0040,0.3494,0.5646,0.0133,0.5646
ROCPOINTS_U,0.0041,0.3493,0.5646,0.0133,0.5646
ROCPOINTS_U,0.0041,0.3493,0.5646,0.0133,0.5646
ROCPOINTS_U,0.0041,0.3474,0.5578,0.0133,0.5578
ROCPOINTS_U,0.0042,0.3474,0.5578,0.0133,0.5578
ROCPOINTS_U,0.0042,0.3473,0.5578,0.0133,0.5578
ROCPOINTS_U,0.0042,0.3473,0.5578,0.0133,0.5578
ROCPOINTS_U,0.0042,0.3472,0.5578,0.0133,0.5578
ROCPOINTS_U,0.0043,0.3471,0.5578,0.0133,0.5578
ROCPOINTS_U,0.0043,0.3471,0.5578,0.0133,0.5578
ROCPOINTS_U,0.0044,0.3470,0.5578,0.0133,0.5578
ROCPOINTS_U,0.0044,0.3470,0.5578,0.0133,0.5578
ROCPOINTS_U,0.0045,0.3468,0.5578,0.0133,0.5578
ROCPOINTS_U,0.0046,0.3467,0.5578,0.0133,0.5578
ROCPOINTS_U,0.0048,0.3467,0.5578,0.0133,0.5578
ROCPOINTS_U,0.0048,0.3466,0.5578,0.0133,0.5578
ROCPOINTS_U,0.0049,0.3466,0.5578,0.0133,0.5578
ROCPOINTS_U,0.0049,0.3465,0.5578,0.0133,0.5578
ROCPOINTS_U,0.0049,0.3465,0.5578,0.0133,0.5578
ROCPOINTS_U,0.0050,0.3464,0.5578,0.0133,0.5578
ROCPOINTS_U,0.0053,0.3461,0.5578,0.0133,0.5578
ROCPOINTS_U,0.0055,0.3461,0.5578,0.0133,0.5578
ROCPOINTS_U,0.0056,0.3460,0.5578,0.0133,0.5578
ROCPOINTS_U,0.0056,0.3459,0.5578,0.0133,0.5578
ROCPOINTS_U,0.0058,0.3457,0.5578,0.0133,0.5578
ROCPOINTS_U,0.0060,0.3455,0.5578,0.0133,0.5578
ROCPOINTS_U,0.0060,0.3454,0.5578,0.0133,0.5578
ROCPOINTS_U,0.0061,0.3454,0.5578,0.0133,0.5578
ROCPOINTS_U,0.0063,0.3443,0.5578,0.0134,0.5578
ROCPOINTS_U,0.0064,0.3442,0.5578,0.0134,0.5578
ROCPOINTS_U,0.0065,0.3436,0.5578,0.0134,0.5578
ROCPOINTS_U,0.0065,0.3428,0.5578,0.0134,0.5578
ROCPOINTS_U,0.0067,0.3422,0.5578,0.0135,0.5578
ROCPOINTS_U,0.0067,0.3419,0.5578,0.0135,0.5578
ROCPOINTS_U,0.0067,0.2549,0.4830,0.0156,0.4830
ROCPOINTS_U,0.0067,0.2545,0.4830,0.0156,0.4830
ROCPOINTS_U,0.0067,0.2544,0.4830,0.0156,0.4830
ROCPOINTS_U,0.0067,0.2544,0.4830,0.0156,0.4830
ROCPOINTS_U,0.0067,0.2543,0.4830,0.0156,0.4830
ROCPOINTS_U,0.0068,0.2535,0.4830,0.0157,0.4830
ROCPOINTS_U,0.0068,0.2534,0.4830,0.0157,0.4830
ROCPOINTS_U,0.0068,0.2533,0.4830,0.0157,0.4830
ROCPOINTS_U,0.0068,0.2524,0.4830,0.0158,0.4830
ROCPOINTS_U,0.0069,0.2523,0.4830,0.0158,0.4830
ROCPOINTS_U,0.0069,0.2523,0.4830,0.0158,0.4830
ROCPOINTS_U,0.0069,0.2522,0.4830,0.0158,0.4830
ROCPOINTS_U,0.0069,0.2521,0.4830,0.0158,0.4830
ROCPOINTS_U,0.0070,0.2508,0.4830,0.0159,0.4830
ROCPOINTS_U,0.0072,0.2498,0.4830,0.0159,0.4830
ROCPOINTS_U,0.0073,0.2498,0.4830,0.0159,0.4830
ROCPOINTS_U,0.0073,0.2497,0.4830,0.0159,0.4830
ROCPOINTS_U,0.0074,0.2496,0.4830,0.0159,0.4830
ROCPOINTS_U,0.0075,0.2496,0.4830,0.0159,0.4830
ROCPOINTS_U,0.0075,0.2495,0.4830,0.0159,0.4830
ROCPOINTS_U,0.0075,0.2494,0.4830,0.0159,0.4830
ROCPOINTS_U,0.0078,0.2481,0.4830,0.0160,0.4830
ROCPOINTS_U,0.0078,0.2465,0.4830,0.0161,0.4830
ROCPOINTS_U,0.0078,0.2465,0.4762,0.0159,0.4762
ROCPOINTS_U,0.0078,0.2463,0.4762,0.0159,0.4762
ROCPOINTS_U,0.0078,0.2463,0.4762,0.0159,0.4762
ROCPOINTS_U,0.0078,0.2447,0.4762,0.0160,0.4762
ROCPOINTS_U,0.0080,0.2435,0.4762,0.0161,0.4762
ROCPOINTS_U,0.0080,0.2420,0.4762,0.0162,0.4762
ROCPOINTS_U,0.0081,0.2419,0.4762,0.0162,0.4762
ROCPOINTS_U,0.0081,0.2405,0.4762,0.0163,0.4762
ROCPOINTS_U,0.0081,0.2404,0.4762,0.0163,0.4762
ROCPOINTS_U,0.0082,0.2404,0.4762,0.0163,0.4762
ROCPOINTS_U,0.0082,0.2388,0.4762,0.0164,0.4762
ROCPOINTS_U,0.0082,0.2387,0.4762,0.0164,0.4762
ROCPOINTS_U,0.0083,0.2372,0.4762,0.0165,0.4762
ROCPOINTS_U,0.0083,0.2371,0.4762,0.0165,0.4762
ROCPOINTS_U,0.0084,0.2370,0.4762,0.0165,0.4762
ROCPOINTS_U,0.0086,0.2369,0.4762,0.0165,0.4762
ROCPOINTS_U,0.0089,0.2352,0.4762,0.0167,0.4762
ROCPOINTS_U,0.0092,0.2352,0.4762,0.0167,0.4762
ROCPOINTS_U,0.0093,0.2351,0.4762,0.0167,0.4762
ROCPOINTS_U,0.0094,0.2351,0.4762,0.0167,0.4762
ROCPOINTS_U,0.0095,0.2350,0.4762,0.0167,0.4762
ROCPOINTS_U,0.0096,0.2350,0.4762,0.0167,0.4762
ROCPOINTS_U,0.0100,0.2349,0.4762,0.0167,0.4762
ROCPOINTS_U,0.0100,0.2346,0.4762,0.0167,0.4762
ROCPOINTS_U,0.0100,0.1800,0.4150,0.0189,0.4150
ROCPOINTS_U,0.0100,0.1798,0.4150,0.0189,0.4150
ROCPOINTS_U,0.0101,0.1797,0.4150,0.0189,0.4150
ROCPOINTS_U,0.0102,0.1797,0.4150,0.0190,0.4150
ROCPOINTS_U,0.0102,0.1796,0.4150,0.0190,0.4150
ROCPOINTS_U,0.0108,0.1796,0.4150,0.0190,0.4150
ROCPOINTS_U,0.0111,0.1795,0.4150,0.0190,0.4150
ROCPOINTS_U,0.0114,0.1794,0.4150,0.0190,0.4150
ROCPOINTS_U,0.0115,0.1793,0.4150,0.0190,0.4150
ROCPOINTS_U,0.0117,0.1793,0.4150,0.0190,0.4150
ROCPOINTS_U,0.0133,0.1792,0.4150,0.0190,0.4150
ROCPOINTS_U,0.0133,0.1791,0.4150,0.0190,0.4150
ROCPOINTS_U,0.0133,0.1428,0.3741,0.0215,0.3741
ROCPOINTS_U,0.0134,0.1426,0.3741,0.0215,0.3741
ROCPOINTS_U,0.0134,0.1426,0.3741,0.0215,0.3741
ROCPOINTS_U,0.0134,0.1425,0.3741,0.0215,0.3741
ROCPOINTS_U,0.0135,0.1425,0.3741,0.0215,0.3741
ROCPOINTS_U,0.0135,0.1424,0.3741,0.0215,0.3741
ROCPOINTS_U,0.0137,0.1424,0.3741,0.0215,0.3741
ROCPOINTS_U,0.0137,0.1423,0.3741,0.0215,0.3741
ROCPOINTS_U,0.0140,0.1422,0.3741,0.0215,0.3741
ROCPOINTS_U,0.0141,0.1422,0.3741,0.0215,0.3741
ROCPOINTS_U,0.0142,0.1421,0.3741,0.0216,0.3741
ROCPOINTS_U,0.0142,0.1421,0.3741,0.0216,0.3741
ROCPOINTS_U,0.0143,0.1420,0.3741,0.0216,0.3741
ROCPOINTS_U,0.0144,0.1420,0.3741,0.0216,0.3741
ROCPOINTS_U,0.0144,0.1418,0.3741,0.0216,0.3741
ROCPOINTS_U,0.0150,0.1418,0.3741,0.0216,0.3741
ROCPOINTS_U,0.0156,0.1416,0.3741,0.0216,0.3741
ROCPOINTS_U,0.0163,0.1414,0.3741,0.0217,0.3741
ROCPOINTS_U,0.0167,0.1414,0.3741,0.0217,0.3741
ROCPOINTS_U,0.0167,0.1413,0.3741,0.0217,0.3741
ROCPOINTS_U,0.0167,0.1143,0.3333,0.0238,0.3333
ROCPOINTS_U,0.0169,0.1142,0.3333,0.0238,0.3333
ROCPOINTS_U,0.0169,0.1142,0.3333,0.0238,0.3333
ROCPOINTS_U,0.0172,0.1141,0.3333,0.0239,0.3333
ROCPOINTS_U,0.0176,0.1140,0.3333,0.0239,0.3333
ROCPOINTS_U,0.0178,0.1140,0.3333,0.0239,0.3333
ROCPOINTS_U,0.0178,0.1139,0.3333,0.0239,0.3333
ROCPOINTS_U,0.0180,0.1138,0.3333,0.0239,0.3333
ROCPOINTS_U,0.0183,0.1137,0.3333,0.0239,0.3333
ROCPOINTS_U,0.0192,0.1137,0.3265,0.0235,0.3265
ROCPOINTS_U,0.0194,0.1137,0.3265,0.0235,0.3265
ROCPOINTS_U,0.0199,0.1134,0.3197,0.0231,0.3197
ROCPOINTS_U,0.0200,0.1128,0.3129,0.0227,0.3129
ROCPOINTS_U,0.0200,0.1128,0.3129,0.0227,0.3129
ROCPOINTS_U,0.0200,0.0938,0.2721,0.0237,0.2721
ROCPOINTS_U,0.0202,0.0937,0.2721,0.0237,0.2721
ROCPOINTS_U,0.0204,0.0936,0.2721,0.0237,0.2721
ROCPOINTS_U,0.0207,0.0936,0.2721,0.0238,0.2721
ROCPOINTS_U,0.0208,0.0935,0.2721,0.0238,0.2721
ROCPOINTS_U,0.0211,0.0935,0.2721,0.0238,0.2721
ROCPOINTS_U,0.0212,0.0933,0.2721,0.0238,0.2721
ROCPOINTS_U,0.0213,0.0933,0.2721,0.0238,0.2721
ROCPOINTS_U,0.0215,0.0932,0.2721,0.0238,0.2721
ROCPOINTS_U,0.0217,0.0932,0.2721,0.0239,0.2721
ROCPOINTS_U,0.0222,0.0931,0.2721,0.0239,0.2721
ROCPOINTS_U,0.0224,0.0930,0.2721,0.0239,0.2721
ROCPOINTS_U,0.0225,0.0929,0.2721,0.0239,0.2721
ROCPOINTS_U,0.0230,0.0929,0.2721,0.0239,0.2721
ROCPOINTS_U,0.0233,0.0928,0.2721,0.0239,0.2721
ROCPOINTS_U,0.0233,0.0774,0.2517,0.0265,0.2517
ROCPOINTS_U,0.0234,0.0773,0.2517,0.0265,0.2517
ROCPOINTS_U,0.0247,0.0772,0.2517,0.0265,0.2517
ROCPOINTS_U,0.0248,0.0772,0.2517,0.0266,0.2517
ROCPOINTS_U,0.0248,0.0771,0.2517,0.0266,0.2517
ROCPOINTS_U,0.0250,0.0771,0.2517,0.0266,0.2517
ROCPOINTS_U,0.0267,0.0770,0.2517,0.0266,0.2517
ROCPOINTS_U,0.0273,0.0652,0.2177,0.0272,0.2177
ROCPOINTS_U,0.0275,0.0652,0.2177,0.0272,0.2177
ROCPOINTS_U,0.0277,0.0651,0.2177,0.0272,0.2177
ROCPOINTS_U,0.0278,0.0651,0.2177,0.0272,0.2177
ROCPOINTS_U,0.0279,0.0650,0.2177,0.0273,0.2177
ROCPOINTS_U,0.0281,0.0649,0.2177,0.0273,0.2177
ROCPOINTS_U,0.0283,0.0649,0.2177,0.0273,0.2177
ROCPOINTS_U,0.0297,0.0647,0.2177,0.0274,0.2177
ROCPOINTS_U,0.0300,0.0646,0.2177,0.0274,0.2177
ROCPOINTS_U,0.0317,0.0566,0.2109,0.0302,0.2109
ROCPOINTS_U,0.0321,0.0565,0.2109,0.0303,0.2109
ROCPOINTS_U,0.0327,0.0562,0.2109,0.0304,0.2109
ROCPOINTS_U,0.0333,0.0562,0.2109,0.0305,0.2109
ROCPOINTS_U,0.0333,0.0561,0.2109,0.0305,0.2109
ROCPOINTS_U,0.0333,0.0500,0.1837,0.0298,0.1837
ROCPOINTS_U,0.0341,0.0499,0.1837,0.0299,0.1837
ROCPOINTS_U,0.0343,0.0496,0.1837,0.0300,0.1837
ROCPOINTS_U,0.0344,0.0494,0.1837,0.0302,0.1837
ROCPOINTS_U,0.0345,0.0492,0.1837,0.0303,0.1837
ROCPOINTS_U,0.0346,0.0489,0.1837,0.0304,0.1837
ROCPOINTS_U,0.0350,0.0487,0.1837,0.0306,0.1837
ROCPOINTS_U,0.0350,0.0486,0.1837,0.0306,0.1837
ROCPOINTS_U,0.0350,0.0486,0.1837,0.0307,0.1837
ROCPOINTS_U,0.0356,0.0485,0.1837,0.0307,0.1837
ROCPOINTS_U,0.0364,0.0484,0.1837,0.0308,0.1837
ROCPOINTS_U,0.0367,0.0484,0.1837,0.0308,0.1837
ROCPOINTS_U,0.0367,0.0483,0.1837,0.0308,0.1837
ROCPOINTS_U,0.0367,0.0420,0.1633,0.0315,0.1633
ROCPOINTS_U,0.0369,0.0419,0.1633,0.0315,0.1633
ROCPOINTS_U,0.0369,0.0419,0.1633,0.0316,0.1633
ROCPOINTS_U,0.0372,0.0413,0.1633,0.0320,0.1633
ROCPOINTS_U,0.0373,0.0413,0.1633,0.0320,0.1633
ROCPOINTS_U,0.0375,0.0412,0.1633,0.0321,0.1633
ROCPOINTS_U,0.0378,0.0412,0.1633,0.0321,0.1633
ROCPOINTS_U,0.0389,0.0411,0.1633,0.0322,0.1633
ROCPOINTS_U,0.0400,0.0406,0.1633,0.0326,0.1633
ROCPOINTS_U,0.0400,0.0361,0.1429,0.0321,0.1429
ROCPOINTS_U,0.0419,0.0360,0.1429,0.0322,0.1429
ROCPOINTS_U,0.0429,0.0359,0.1429,0.0322,0.1429
ROCPOINTS_U,0.0433,0.0359,0.1429,0.0323,0.1429
ROCPOINTS_U,0.0437,0.0316,0.1156,0.0297,0.1156
ROCPOINTS_U,0.0456,0.0316,0.1156,0.0297,0.1156
ROCPOINTS_U,0.0467,0.0315,0.1156,0.0298,0.1156
ROCPOINTS_U,0.0467,0.0283,0.1020,0.0292,0.1020
ROCPOINTS_U,0.0470,0.0283,0.1020,0.0293,0.1020
ROCPOINTS_U,0.0477,0.0282,0.1020,0.0294,0.1020
ROCPOINTS_U,0.0479,0.0282,0.1020,0.0294,0.1020
ROCPOINTS_U,0.0479,0.0281,0.1020,0.0295,0.1020
ROCPOINTS_U,0.0483,0.0281,0.1020,0.0295,0.1020
ROCPOINTS_U,0.0485,0.0280,0.1020,0.0296,0.1020
ROCPOINTS_U,0.0493,0.0279,0.1020,0.0296,0.1020
ROCPOINTS_U,0.0500,0.0278,0.1020,0.0298,0.1020
ROCPOINTS_U,0.0500,0.0250,0.1020,0.0330,0.1020
ROCPOINTS_U,0.0522,0.0250,0.1020,0.0330,0.1020
ROCPOINTS_U,0.0533,0.0249,0.1020,0.0331,0.1020
ROCPOINTS_U,0.0546,0.0233,0.0952,0.0331,0.0952
ROCPOINTS_U,0.0556,0.0232,0.0952,0.0332,0.0952
ROCPOINTS_U,0.0563,0.0232,0.0952,0.0333,0.0952
ROCPOINTS_U,0.0567,0.0229,0.0952,0.0336,0.0952
ROCPOINTS_U,0.0567,0.0228,0.0952,0.0337,0.0952
ROCPOINTS_U,0.0579,0.0214,0.0952,0.0359,0.0952
ROCPOINTS_U,0.0589,0.0212,0.0952,0.0363,0.0952
ROCPOINTS_U,0.0592,0.0211,0.0952,0.0364,0.0952
ROCPOINTS_U,0.0594,0.0211,0.0952,0.0365,0.0952
ROCPOINTS_U,0.0594,0.0210,0.0952,0.0366,0.0952
ROCPOINTS_U,0.0600,0.0207,0.0952,0.0371,0.0952
ROCPOINTS_U,0.0600,0.0206,0.0952,0.0372,0.0952
ROCPOINTS_U,0.0600,0.0185,0.0952,0.0413,0.0952
ROCPOINTS_U,0.0608,0.0184,0.0952,0.0415,0.0952
ROCPOINTS_U,0.0622,0.0183,0.0952,0.0417,0.0952
ROCPOINTS_U,0.0625,0.0182,0.0952,0.0419,0.0952
ROCPOINTS_U,0.0633,0.0182,0.0952,0.0420,0.0952
ROCPOINTS_U,0.0639,0.0167,0.0884,0.0425,0.0884
ROCPOINTS_U,0.0667,0.0166,0.0884,0.0426,0.0884
ROCPOINTS_U,0.0676,0.0155,0.0884,0.0455,0.0884
ROCPOINTS_U,0.0700,0.0155,0.0884,0.0456,0.0884
ROCPOINTS_U,0.0733,0.0149,0.0816,0.0438,0.0816
ROCPOINTS_U,0.0741,0.0139,0.0816,0.0467,0.0816
ROCPOINTS_U,0.0743,0.0139,0.0816,0.0469,0.0816
ROCPOINTS_U,0.0767,0.0138,0.0816,0.0471,0.0816
ROCPOINTS_U,0.0783,0.0131,0.0748,0.0456,0.0748
ROCPOINTS_U,0.0800,0.0130,0.0748,0.0458,0.0748
ROCPOINTS_U,0.0800,0.0120,0.0748,0.0495,0.0748
ROCPOINTS_U,0.0815,0.0120,0.0748,0.0498,0.0748
ROCPOINTS_U,0.0833,0.0119,0.0748,0.0500,0.0748
ROCPOINTS_U,0.0834,0.0109,0.0748,0.0545,0.0748
ROCPOINTS_U,0.0843,0.0108,0.0748,0.0547,0.0748
ROCPOINTS_U,0.0867,0.0108,0.0748,0.0550,0.0748
ROCPOINTS_U,0.0900,0.0104,0.0612,0.0471,0.0612
ROCPOINTS_U,0.0904,0.0099,0.0612,0.0492,0.0612
ROCPOINTS_U,0.0910,0.0098,0.0612,0.0495,0.0612
ROCPOINTS_U,0.0933,0.0098,0.0612,0.0497,0.0612
ROCPOINTS_U,0.0943,0.0092,0.0612,0.0529,0.0612
ROCPOINTS_U,0.0955,0.0091,0.0612,0.0533,0.0612
ROCPOINTS_U,0.0967,0.0091,0.0612,0.0536,0.0612
ROCPOINTS_U,0.1000,0.0087,0.0612,0.0559,0.0612
ROCPOINTS_U,0.1003,0.0080,0.0612,0.0604,0.0612
ROCPOINTS_U,0.1033,0.0079,0.0612,0.0608,0.0612
ROCPOINTS_U,0.1067,0.0074,0.0612,0.0647,0.0612
ROCPOINTS_U,0.1068,0.0073,0.0476,0.0519,0.0476
ROCPOINTS_U,0.1095,0.0072,0.0476,0.0522,0.0476
ROCPOINTS_U,0.1098,0.0071,0.0476,0.0530,0.0476
ROCPOINTS_U,0.1100,0.0070,0.0476,0.0538,0.0476
ROCPOINTS_U,0.1112,0.0068,0.0476,0.0551,0.0476
ROCPOINTS_U,0.1133,0.0067,0.0476,0.0560,0.0476
ROCPOINTS_U,0.1133,0.0066,0.0476,0.0569,0.0476
ROCPOINTS_U,0.1147,0.0062,0.0408,0.0522,0.0408
ROCPOINTS_U,0.1167,0.0061,0.0408,0.0526,0.0408
ROCPOINTS_U,0.1193,0.0055,0.0340,0.0490,0.0340
ROCPOINTS_U,0.1200,0.0055,0.0340,0.0495,0.0340
ROCPOINTS_U,0.1230,0.0052,0.0340,0.0521,0.0340
ROCPOINTS_U,0.1233,0.0051,0.0340,0.0526,0.0340
ROCPOINTS_U,0.1249,0.0048,0.0340,0.0556,0.0340
ROCPOINTS_U,0.1267,0.0048,0.0340,0.0562,0.0340
ROCPOINTS_U,0.1300,0.0046,0.0340,0.0581,0.0340
ROCPOINTS_U,0.1333,0.0044,0.0272,0.0488,0.0272
ROCPOINTS_U,0.1367,0.0043,0.0272,0.0500,0.0272
ROCPOINTS_U,0.1400,0.0042,0.0272,0.0519,0.0272
ROCPOINTS_U,0.1433,0.0041,0.0272,0.0526,0.0272
ROCPOINTS_U,0.1467,0.0040,0.0272,0.0541,0.0272
ROCPOINTS_U,0.1500,0.0039,0.0272,0.0548,0.0272
ROCPOINTS_U,0.1533,0.0039,0.0272,0.0556,0.0272
ROCPOINTS_U,0.1567,0.0038,0.0272,0.0571,0.0272
ROCPOINTS_U,0.1600,0.0035,0.0272,0.0606,0.0272
ROCPOINTS_U,0.1633,0.0032,0.0272,0.0656,0.0272
ROCPOINTS_U,0.1700,0.0030,0.0272,0.0702,0.0272
ROCPOINTS_U,0.1733,0.0029,0.0272,0.0727,0.0272
ROCPOINTS_U,0.1767,0.0028,0.0272,0.0741,0.0272
ROCPOINTS_U,0.1767,0.0028,0.0272,0.0755,0.0272
ROCPOINTS_U,0.1777,0.0027,0.0272,0.0784,0.0272
ROCPOINTS_U,0.1800,0.0026,0.0272,0.0800,0.0272
ROCPOINTS_U,0.1900,0.0026,0.0272,0.0816,0.0272
ROCPOINTS_U,0.1933,0.0025,0.0272,0.0833,0.0272
ROCPOINTS_U,0.1967,0.0024,0.0272,0.0851,0.0272
ROCPOINTS_U,0.2067,0.0024,0.0272,0.0870,0.0272
ROCPOINTS_U,0.2167,0.0023,0.0272,0.0889,0.0272
ROCPOINTS_U,0.2200,0.0023,0.0272,0.0909,0.0272
ROCPOINTS_U,0.2233,0.0022,0.0272,0.0930,0.0272
ROCPOINTS_U,0.2267,0.0022,0.0272,0.0952,0.0272
ROCPOINTS_U,0.2333,0.0021,0.0272,0.0976,0.0272
ROCPOINTS_U,0.2433,0.0020,0.0204,0.0769,0.0204
ROCPOINTS_U,0.2467,0.0020,0.0204,0.0789,0.0204
ROCPOINTS_U,0.2500,0.0019,0.0204,0.0811,0.0204
ROCPOINTS_U,0.2600,0.0018,0.0204,0.0857,0.0204
ROCPOINTS_U,0.2667,0.0018,0.0204,0.0882,0.0204
ROCPOINTS_U,0.2700,0.0015,0.0204,0.1000,0.0204
ROCPOINTS_U,0.2767,0.0015,0.0204,0.1034,0.0204
ROCPOINTS_U,0.2867,0.0014,0.0068,0.0385,0.0068
ROCPOINTS_U,0.2900,0.0014,0.0068,0.0400,0.0068
ROCPOINTS_U,0.3233,0.0013,0.0068,0.0417,0.0068
ROCPOINTS_U,0.3333,0.0013,0.0068,0.0435,0.0068
ROCPOINTS_U,0.3433,0.0012,0.0068,0.0455,0.0068
ROCPOINTS_U,0.3533,0.0012,0.0000,0.0000,0.0000
ROCPOINTS_U,0.3633,0.0011,0.0000,0.0000,0.0000
ROCPOINTS_U,0.3800,0.0010,0.0000,0.0000,0.0000
ROCPOINTS_U,0.3933,0.0009,0.0000,0.0000,0.0000
ROCPOINTS_U,0.4000,0.0009,0.0000,0.0000,0.0000
ROCPOINTS_U,0.4044,0.0008,0.0000,0.0000,0.0000
ROCPOINTS_U,0.4133,0.0007,0.0000,0.0000,0.0000
ROCPOINTS_U,0.4267,0.0007,0.0000,0.0000,0.0000
ROCPOINTS_U,0.4333,0.0006,0.0000,0.0000,0.0000
ROCPOINTS_U,0.4354,0.0006,0.0000,0.0000,0.0000
ROCPOINTS_U,0.4367,0.0005,0.0000,0.0000,0.0000
ROCPOINTS_U,0.4467,0.0005,0.0000,0.0000,0.0000
ROCPOINTS_U,0.5033,0.0004,0.0000,0.0000,0.0000
ROCPOINTS_U,0.5067,0.0003,0.0000,0.0000,0.0000
ROCPOINTS_U,0.5200,0.0003,0.0000,0.0000,0.0000
ROCPOINTS_U,0.5367,0.0002,0.0000,0.0000,0.0000
ROCPOINTS_U,0.6333,0.0002,0.0000,0.0000,0.0000
ROCPOINTS_U,0.6667,0.0001,0.0000,0.0000,0.0000
ROCPOINTS_U,0.6667,0.0000,0.0000,0.0000,0.0000
ROCPOINTS_?,0.0000,1.0000,0.0000,0.0000,0.0000
ROCPOINTS_?,0.0000,0.0000,0.0000,0.0000,0.0000
TIME,Seconds taken for cross-validation,242757.432000.
IMP_SCORE,1,GO:0060768,1.0000e+00,1.0000e+00
IMP_SCORE,2,GO:0051284,1.0000e+00,3.0000e+00
IMP_SCORE,3,GO:0001967,1.0000e+00,2.0000e+00
IMP_SCORE,4,GO:0045837,1.0000e+00,1.0000e+00
IMP_SCORE,5,GO:0042074,1.0000e+00,1.0000e+00
IMP_SCORE,6,GO:0046607,1.0000e+00,1.0000e+00
IMP_SCORE,7,GO:0034139,1.0000e+00,1.0000e+00
IMP_SCORE,8,GO:0060547,1.0000e+00,1.0000e+00
IMP_SCORE,9,GO:0003159,9.8548e-01,2.0000e+00
IMP_SCORE,10,GO:0002446,9.7095e-01,1.0000e+00
IMP_SCORE,11,GO:0036120,9.6784e-01,3.0000e+00
IMP_SCORE,12,GO:0002903,9.5915e-01,2.0000e+00
IMP_SCORE,13,GO:0010623,9.1830e-01,1.0000e+00
IMP_SCORE,14,GO:0000380,9.1830e-01,1.0000e+00
IMP_SCORE,15,GO:0099095,9.1830e-01,1.0000e+00
IMP_SCORE,16,GO:0047555,9.1830e-01,1.0000e+00
IMP_SCORE,17,GO:0097201,9.1830e-01,1.0000e+00
IMP_SCORE,18,GO:0048745,9.1830e-01,2.0000e+00
IMP_SCORE,19,GO:0051446,9.1830e-01,1.0000e+00
IMP_SCORE,20,GO:0010225,9.1830e-01,1.0000e+00
IMP_SCORE,21,GO:0000920,9.1830e-01,2.0000e+00
IMP_SCORE,22,GO:0046628,9.1830e-01,1.0000e+00
IMP_SCORE,23,GO:0035864,9.1830e-01,1.0000e+00
IMP_SCORE,24,GO:0060149,8.9111e-01,2.0000e+00
IMP_SCORE,25,GO:0071498,8.8656e-01,5.0000e+00
IMP_SCORE,26,GO:0045086,8.5611e-01,3.0000e+00
IMP_SCORE,27,GO:0042522,8.4223e-01,5.0000e+00
IMP_SCORE,28,GO:0050774,8.4055e-01,3.0000e+00
IMP_SCORE,29,GO:1902100,8.1128e-01,1.0000e+00
IMP_SCORE,30,GO:1901526,8.1128e-01,1.0000e+00
IMP_SCORE,31,GO:0060967,7.8416e-01,2.0000e+00
IMP_SCORE,32,GO:0034236,7.7839e-01,9.0000e+00
IMP_SCORE,33,GO:0030673,7.5054e-01,3.0000e+00
IMP_SCORE,34,GO:0002294,7.4273e-01,5.0000e+00
IMP_SCORE,35,GO:0034111,7.3094e-01,4.0000e+00
IMP_SCORE,36,GO:0032823,7.2905e-01,2.0000e+00
IMP_SCORE,37,GO:0005165,7.2338e-01,3.0000e+00
IMP_SCORE,38,GO:0002507,7.2331e-01,3.0000e+00
IMP_SCORE,39,GO:0019908,7.0999e-01,2.0000e+00
IMP_SCORE,40,GO:2000727,7.0860e-01,3.0000e+00
IMP_SCORE,41,GO:0004745,6.9408e-01,8.9000e+01
IMP_SCORE,42,GO:0035112,6.7817e-01,3.0000e+00
IMP_SCORE,43,GO:0060850,6.7376e-01,3.0000e+00
IMP_SCORE,44,GO:1900153,6.6903e-01,5.0000e+00
IMP_SCORE,45,GO:1900151,6.6679e-01,3.0000e+00
IMP_SCORE,46,GO:0010800,6.6230e-01,7.0000e+00
IMP_SCORE,47,GO:0061213,6.5379e-01,3.0000e+00
IMP_SCORE,48,GO:0043138,6.5370e-01,3.0000e+00
IMP_SCORE,49,GO:0003184,6.5002e-01,1.0000e+00
IMP_SCORE,50,GO:0046639,6.4953e-01,5.0000e+00
IMP_SCORE,51,GO:2000345,6.4864e-01,3.0000e+00
IMP_SCORE,52,GO:1905332,6.4589e-01,3.0000e+00
IMP_SCORE,53,GO:1901984,6.4268e-01,3.0000e+00
IMP_SCORE,54,GO:0004438,6.3650e-01,3.0000e+00
IMP_SCORE,55,GO:0071712,6.3086e-01,3.0000e+00
IMP_SCORE,56,GO:0097284,6.2011e-01,2.0000e+00
IMP_SCORE,57,GO:0048505,6.1479e-01,2.0000e+00
IMP_SCORE,58,GO:0071371,6.1479e-01,2.0000e+00
IMP_SCORE,59,GO:0060732,5.9675e-01,2.0000e+00
IMP_SCORE,60,GO:0030511,5.9528e-01,1.1000e+01
IMP_SCORE,61,GO:0051770,5.9244e-01,5.0000e+00
IMP_SCORE,62,GO:0042093,5.9184e-01,5.0000e+00
IMP_SCORE,63,GO:0006851,5.8496e-01,2.0000e+00
IMP_SCORE,64,GO:0043470,5.8439e-01,7.0000e+00
IMP_SCORE,65,GO:0046794,5.7657e-01,3.0000e+00
IMP_SCORE,66,GO:0070570,5.7528e-01,3.0000e+00
IMP_SCORE,67,GO:0050872,5.7434e-01,3.0000e+00
IMP_SCORE,68,GO:0080111,5.6929e-01,7.0000e+00
IMP_SCORE,69,GO:0032506,5.6710e-01,6.0000e+00
IMP_SCORE,70,GO:0042523,5.6660e-01,2.0000e+00
IMP_SCORE,71,GO:0008625,5.6428e-01,5.0000e+00
IMP_SCORE,72,GO:0010714,5.6142e-01,4.0000e+00
IMP_SCORE,73,GO:0032891,5.6031e-01,3.0000e+00
IMP_SCORE,74,GO:0045986,5.5561e-01,4.0000e+00
IMP_SCORE,75,GO:0035327,5.5403e-01,7.0000e+00
IMP_SCORE,76,GO:1900740,5.5013e-01,9.0000e+00
IMP_SCORE,77,GO:0060393,5.4937e-01,8.0000e+00
IMP_SCORE,78,GO:1902895,5.3817e-01,9.0000e+00
IMP_SCORE,79,GO:0014048,5.3804e-01,1.1000e+01
IMP_SCORE,80,GO:0071880,5.3145e-01,2.0000e+00
IMP_SCORE,81,GO:0000983,5.3095e-01,3.0000e+00
IMP_SCORE,82,GO:0033158,5.2925e-01,4.0000e+00
IMP_SCORE,83,GO:0045760,5.2796e-01,2.0000e+00
IMP_SCORE,84,GO:0006379,5.2591e-01,3.9000e+01
IMP_SCORE,85,GO:1904813,5.2590e-01,9.0000e+01
IMP_SCORE,86,GO:0006122,5.2385e-01,2.0000e+00
IMP_SCORE,87,GO:2000142,5.2366e-01,6.0000e+00
IMP_SCORE,88,GO:0007260,5.2153e-01,2.0000e+00
IMP_SCORE,89,GO:0032736,5.1729e-01,7.0000e+00
IMP_SCORE,90,GO:0034979,5.1707e-01,2.0000e+00
IMP_SCORE,91,GO:0007569,5.1446e-01,6.0000e+00
IMP_SCORE,92,GO:0060148,5.1381e-01,2.0000e+00
IMP_SCORE,93,GO:0043508,5.1283e-01,7.0000e+00
IMP_SCORE,94,GO:0045717,5.1239e-01,2.0000e+00
IMP_SCORE,95,GO:0070016,5.1132e-01,4.0000e+00
IMP_SCORE,96,GO:0051117,5.1011e-01,9.7000e+01
IMP_SCORE,97,GO:0043922,5.0533e-01,2.0000e+00
IMP_SCORE,98,GO:0030320,5.0406e-01,4.0000e+00
IMP_SCORE,99,GO:0003352,5.0311e-01,2.0000e+00
IMP_SCORE,100,GO:0004952,5.0297e-01,4.0000e+00
IMP_SCORE,101,GO:0010332,5.0287e-01,8.0000e+00
IMP_SCORE,102,GO:0070243,5.0177e-01,2.0000e+00
IMP_SCORE,103,GO:0070034,5.0136e-01,2.0000e+00
IMP_SCORE,104,GO:0045822,5.0065e-01,2.0000e+00
IMP_SCORE,105,GO:1900225,5.0020e-01,2.0000e+00
IMP_SCORE,106,GO:0071887,5.0012e-01,7.0000e+00
IMP_SCORE,107,GO:2000052,5.0001e-01,2.0000e+00
IMP_SCORE,108,GO:0097480,4.9828e-01,1.2000e+01
IMP_SCORE,109,GO:0042104,4.9735e-01,7.0000e+00
IMP_SCORE,110,GO:0031342,4.9642e-01,7.0000e+00
IMP_SCORE,111,GO:0051654,4.9577e-01,4.0000e+00
IMP_SCORE,112,GO:0072215,4.9560e-01,2.0000e+00
IMP_SCORE,113,GO:0042347,4.9459e-01,1.6000e+01
IMP_SCORE,114,GO:1901798,4.9409e-01,2.0000e+00
IMP_SCORE,115,GO:0070231,4.9374e-01,2.0000e+00
IMP_SCORE,116,GO:0090179,4.9321e-01,6.0000e+00
IMP_SCORE,117,GO:0030041,4.9108e-01,1.5000e+01
IMP_SCORE,118,GO:1900078,4.9105e-01,1.0000e+01
IMP_SCORE,119,GO:0015988,4.9022e-01,7.0000e+00
IMP_SCORE,120,GO:0070410,4.8900e-01,2.0000e+00
IMP_SCORE,121,GO:0045187,4.8814e-01,5.0000e+00
IMP_SCORE,122,GO:0031952,4.8663e-01,1.0000e+01
IMP_SCORE,123,GO:0010649,4.8656e-01,2.0000e+00
IMP_SCORE,124,GO:0051589,4.8607e-01,8.0000e+00
IMP_SCORE,125,GO:0030879,4.8567e-01,5.0000e+00
IMP_SCORE,126,GO:1902751,4.8455e-01,4.0000e+00
IMP_SCORE,127,GO:2001273,4.8278e-01,6.0000e+00
IMP_SCORE,128,GO:0044217,4.8256e-01,1.3000e+01
IMP_SCORE,129,GO:0050716,4.8102e-01,1.1000e+01
IMP_SCORE,130,GO:0039532,4.8068e-01,2.0000e+00
IMP_SCORE,131,GO:0001956,4.7778e-01,8.0000e+00
IMP_SCORE,132,GO:0051280,4.7752e-01,2.0000e+00
IMP_SCORE,133,GO:0010971,4.7740e-01,7.0000e+00
IMP_SCORE,134,GO:2000273,4.7535e-01,9.0000e+00
IMP_SCORE,135,GO:0045672,4.7441e-01,4.0000e+00
IMP_SCORE,136,GO:0097296,4.7301e-01,2.0000e+00
IMP_SCORE,137,GO:0070365,4.7279e-01,3.0000e+00
IMP_SCORE,138,GO:0045945,4.7245e-01,4.0000e+00
IMP_SCORE,139,GO:0009404,4.7179e-01,9.0000e+00
IMP_SCORE,140,GO:0045408,4.7144e-01,4.0000e+00
IMP_SCORE,141,GO:0004707,4.6969e-01,9.0000e+00
IMP_SCORE,142,GO:0014854,4.6955e-01,2.0000e+00
IMP_SCORE,143,GO:0035067,4.6907e-01,5.0000e+00
IMP_SCORE,144,GO:0010893,4.6805e-01,1.3000e+01
IMP_SCORE,145,GO:1902165,4.6755e-01,4.0000e+00
IMP_SCORE,146,GO:0002739,4.6744e-01,4.0000e+00
IMP_SCORE,147,GO:0004708,4.6738e-01,1.6000e+01
IMP_SCORE,148,GO:0045346,4.6632e-01,4.0000e+00
IMP_SCORE,149,GO:0031571,4.6577e-01,5.0000e+00
IMP_SCORE,150,GO:0010799,4.6433e-01,5.0000e+00
IMP_SCORE,151,GO:1904315,4.6376e-01,6.0000e+00
IMP_SCORE,152,GO:0003299,4.6141e-01,4.0000e+00
IMP_SCORE,153,GO:0043116,4.5957e-01,2.0000e+00
IMP_SCORE,154,GO:0030014,4.5947e-01,2.0000e+00
IMP_SCORE,155,GO:0032375,4.5915e-01,1.0000e+00
IMP_SCORE,156,GO:0048536,4.5757e-01,8.0000e+00
IMP_SCORE,157,GO:1903894,4.5606e-01,4.0000e+00
IMP_SCORE,158,GO:0002887,4.5553e-01,4.0000e+00
IMP_SCORE,159,GO:0030517,4.5484e-01,1.2000e+01
IMP_SCORE,160,GO:0071871,4.5459e-01,8.0000e+00
IMP_SCORE,161,GO:0045182,4.5398e-01,2.8000e+01
IMP_SCORE,162,GO:1904292,4.5292e-01,7.0000e+00
IMP_SCORE,163,GO:0036119,4.5283e-01,7.0000e+00
IMP_SCORE,164,GO:0016303,4.5168e-01,9.0000e+00
IMP_SCORE,165,GO:0003206,4.5164e-01,1.2000e+01
IMP_SCORE,166,GO:0051195,4.4765e-01,9.0000e+00
IMP_SCORE,167,GO:0032892,4.4695e-01,8.0000e+00
IMP_SCORE,168,GO:0035861,4.4633e-01,7.0000e+00
IMP_SCORE,169,GO:0040034,4.4457e-01,7.0000e+00
IMP_SCORE,170,GO:0002691,4.4271e-01,5.0000e+00
IMP_SCORE,171,GO:0046782,4.4051e-01,1.0000e+01
IMP_SCORE,172,GO:0045686,4.3981e-01,1.1000e+01
IMP_SCORE,173,GO:0048019,4.3956e-01,4.0000e+00
IMP_SCORE,174,GO:0051937,4.3936e-01,8.0000e+00
IMP_SCORE,175,GO:1902668,4.3908e-01,7.0000e+00
IMP_SCORE,176,GO:0046934,4.3838e-01,1.0000e+01
IMP_SCORE,177,GO:0097094,4.3752e-01,3.0000e+00
IMP_SCORE,178,GO:0032925,4.3368e-01,5.0000e+00
IMP_SCORE,179,GO:1902043,4.3344e-01,5.0000e+00
IMP_SCORE,180,GO:0060425,4.3307e-01,1.0000e+01
IMP_SCORE,181,GO:0000900,4.3279e-01,7.0000e+00
IMP_SCORE,182,GO:0051580,4.3162e-01,2.0000e+00
IMP_SCORE,183,GO:0032104,4.2926e-01,8.0000e+00
IMP_SCORE,184,GO:0001656,4.2924e-01,1.1000e+01
IMP_SCORE,185,GO:0048660,4.2864e-01,1.9000e+01
IMP_SCORE,186,GO:0036109,4.2795e-01,3.5000e+01
IMP_SCORE,187,GO:1905207,4.2792e-01,8.0000e+00
IMP_SCORE,188,GO:0032674,4.2728e-01,6.0000e+00
IMP_SCORE,189,GO:0090161,4.2493e-01,5.0000e+00
IMP_SCORE,190,GO:0045670,4.2325e-01,5.2000e+01
IMP_SCORE,191,GO:0086080,4.2271e-01,8.0000e+00
IMP_SCORE,192,GO:1903672,4.2126e-01,3.0000e+00
IMP_SCORE,193,GO:0034776,4.2096e-01,2.0000e+00
IMP_SCORE,194,GO:0097202,4.2025e-01,9.0000e+00
IMP_SCORE,195,GO:0009975,4.1997e-01,1.0000e+00
IMP_SCORE,196,GO:0101031,4.1950e-01,3.0000e+00
IMP_SCORE,197,GO:0032743,4.1938e-01,8.0000e+00
IMP_SCORE,198,GO:0010544,4.1786e-01,5.0000e+00
IMP_SCORE,199,GO:0035259,4.1716e-01,3.0000e+00
IMP_SCORE,200,GO:0090079,4.1716e-01,1.8000e+01
IMP_SCORE,201,GO:0032515,4.1633e-01,7.0000e+00
IMP_SCORE,202,GO:0006942,4.1543e-01,1.8000e+01
IMP_SCORE,203,GO:0090140,4.1367e-01,1.3000e+01
IMP_SCORE,204,GO:0002320,4.1292e-01,6.0000e+00
IMP_SCORE,205,GO:0034767,4.1289e-01,3.4000e+01
IMP_SCORE,206,GO:0061647,4.0995e-01,3.0000e+00
IMP_SCORE,207,GO:1901522,4.0985e-01,7.0000e+00
IMP_SCORE,208,GO:0048635,4.0838e-01,7.0000e+00
IMP_SCORE,209,GO:0045933,4.0814e-01,1.0000e+01
IMP_SCORE,210,GO:0006525,4.0809e-01,2.0000e+01
IMP_SCORE,211,GO:0010611,4.0799e-01,1.3000e+01
IMP_SCORE,212,GO:0042220,4.0767e-01,1.1000e+01
IMP_SCORE,213,GO:0021952,4.0733e-01,2.3000e+01
IMP_SCORE,214,GO:0019104,4.0724e-01,7.0000e+00
IMP_SCORE,215,GO:0032660,4.0715e-01,7.0000e+00
IMP_SCORE,216,GO:0006754,4.0667e-01,5.0000e+00
IMP_SCORE,217,GO:0044065,4.0666e-01,2.0000e+00
IMP_SCORE,218,GO:0030819,4.0654e-01,7.0000e+00
IMP_SCORE,219,GO:0044766,4.0654e-01,3.1000e+01
IMP_SCORE,220,GO:0048255,4.0609e-01,4.0000e+00
IMP_SCORE,221,GO:0071107,4.0602e-01,2.0000e+00
IMP_SCORE,222,GO:0007635,4.0576e-01,2.0000e+00
IMP_SCORE,223,GO:0002068,4.0575e-01,3.0000e+00
IMP_SCORE,224,GO:0043369,4.0500e-01,1.0000e+01
IMP_SCORE,225,GO:0006809,4.0393e-01,3.0000e+00
IMP_SCORE,226,GO:0032682,4.0308e-01,1.4000e+01
IMP_SCORE,227,GO:0061842,4.0193e-01,1.4000e+01
IMP_SCORE,228,GO:2000479,4.0146e-01,1.1000e+01
IMP_SCORE,229,GO:0071870,4.0115e-01,9.0000e+00
IMP_SCORE,230,GO:0031227,4.0092e-01,1.5100e+02
IMP_SCORE,231,GO:0070849,4.0086e-01,9.0000e+00
IMP_SCORE,232,GO:0050701,4.0079e-01,1.0000e+01
IMP_SCORE,233,total,4.0064e-01,7.3810e+03
IMP_SCORE,234,GO:0006099,3.9939e-01,3.4000e+01
IMP_SCORE,235,GO:0033750,3.9893e-01,3.0000e+00
IMP_SCORE,236,GO:0098739,3.9721e-01,1.4000e+01
IMP_SCORE,237,GO:0060411,3.9691e-01,1.2000e+01
IMP_SCORE,238,GO:0002714,3.9610e-01,1.0000e+01
IMP_SCORE,239,GO:0010642,3.9573e-01,6.0000e+00
IMP_SCORE,240,GO:0061620,3.9544e-01,7.0000e+00
IMP_SCORE,241,GO:0046849,3.9541e-01,8.0000e+00
IMP_SCORE,242,GO:0045922,3.9526e-01,5.0000e+00
IMP_SCORE,243,GO:0042098,3.9508e-01,7.0000e+00
IMP_SCORE,244,GO:0042749,3.9414e-01,5.0000e+00
IMP_SCORE,245,GO:2001241,3.9399e-01,6.0000e+00
IMP_SCORE,246,GO:0045671,3.9347e-01,1.4000e+01
IMP_SCORE,247,GO:0090004,3.9341e-01,1.6000e+01
IMP_SCORE,248,GO:1904591,3.9336e-01,7.0000e+00
IMP_SCORE,249,GO:0031572,3.9321e-01,6.0000e+00
IMP_SCORE,250,GO:0014014,3.9274e-01,1.3000e+01
IMP_SCORE,251,GO:0042534,3.9198e-01,5.0000e+00
IMP_SCORE,252,GO:0033137,3.9126e-01,3.0000e+00
IMP_SCORE,253,GO:0006171,3.9092e-01,3.0000e+00
IMP_SCORE,254,GO:0090303,3.9082e-01,2.3000e+01
IMP_SCORE,255,GO:0060561,3.9016e-01,3.0000e+00
IMP_SCORE,256,GO:0090200,3.8994e-01,5.0000e+00
IMP_SCORE,257,GO:0045624,3.8934e-01,1.1000e+01
IMP_SCORE,258,GO:0032655,3.8830e-01,2.3000e+01
IMP_SCORE,259,GO:0014061,3.8820e-01,1.1000e+01
IMP_SCORE,260,GO:0032874,3.8752e-01,3.5000e+01
IMP_SCORE,261,GO:0045638,3.8690e-01,3.6000e+01
IMP_SCORE,262,GO:0034385,3.8688e-01,6.0000e+00
IMP_SCORE,263,GO:0060134,3.8680e-01,1.3000e+01
IMP_SCORE,264,GO:0003071,3.8620e-01,1.2000e+01
IMP_SCORE,265,GO:0042423,3.8565e-01,1.0000e+01
IMP_SCORE,266,GO:0017056,3.8562e-01,5.0000e+00
IMP_SCORE,267,GO:0071361,3.8538e-01,5.0000e+00
IMP_SCORE,268,GO:0070528,3.8433e-01,1.0000e+01
IMP_SCORE,269,GO:0051131,3.8383e-01,5.0000e+00
IMP_SCORE,270,GO:0002720,3.8354e-01,1.4000e+01
IMP_SCORE,271,GO:0060968,3.8268e-01,1.1000e+01
IMP_SCORE,272,GO:0052312,3.8252e-01,5.0000e+00
IMP_SCORE,273,GO:0042535,3.8241e-01,1.0000e+01
IMP_SCORE,274,GO:0046676,3.8210e-01,3.0000e+00
IMP_SCORE,275,GO:0035666,3.8182e-01,1.5000e+01
IMP_SCORE,276,GO:0090533,3.8152e-01,1.1000e+01
IMP_SCORE,277,GO:0055026,3.8146e-01,5.0000e+00
IMP_SCORE,278,GO:0050855,3.8031e-01,1.3000e+01
IMP_SCORE,279,GO:0001885,3.8014e-01,4.9000e+01
IMP_SCORE,280,GO:0019934,3.8007e-01,4.0000e+00
IMP_SCORE,281,GO:0061001,3.7993e-01,1.2000e+01
IMP_SCORE,282,GO:0001756,3.7978e-01,8.0000e+00
IMP_SCORE,283,GO:0010660,3.7964e-01,1.0000e+01
IMP_SCORE,284,GO:0045780,3.7937e-01,4.0000e+00
IMP_SCORE,285,GO:1900047,3.7903e-01,1.5000e+01
IMP_SCORE,286,GO:0002756,3.7885e-01,1.5000e+01
IMP_SCORE,287,GO:0032332,3.7878e-01,8.0000e+00
IMP_SCORE,288,GO:0043020,3.7623e-01,7.0000e+00
IMP_SCORE,289,GO:0001965,3.7595e-01,2.6000e+01
IMP_SCORE,290,GO:0050780,3.7586e-01,1.3000e+01
IMP_SCORE,291,GO:0034105,3.7581e-01,8.0000e+00
IMP_SCORE,292,GO:0060191,3.7538e-01,3.0000e+01
IMP_SCORE,293,GO:0051353,3.7525e-01,1.4000e+01
IMP_SCORE,294,GO:0003995,3.7472e-01,2.8000e+01
IMP_SCORE,295,GO:0060788,3.7388e-01,6.0000e+00
IMP_SCORE,296,GO:0005161,3.7384e-01,4.0000e+00
IMP_SCORE,297,GO:0035198,3.7360e-01,6.0000e+00
IMP_SCORE,298,GO:0016127,3.7334e-01,9.0000e+00
IMP_SCORE,299,GO:0051287,3.7318e-01,6.3000e+01
IMP_SCORE,300,GO:0014857,3.7303e-01,3.0000e+00
IMP_SCORE,301,GO:0035090,3.7271e-01,6.0000e+00
IMP_SCORE,302,GO:0035855,3.7206e-01,2.5000e+01
IMP_SCORE,303,GO:0007398,3.7177e-01,5.0000e+00
IMP_SCORE,304,GO:0010092,3.7133e-01,3.0000e+00
IMP_SCORE,305,GO:0051283,3.7118e-01,6.0000e+00
IMP_SCORE,306,GO:0051952,3.7095e-01,2.1000e+01
IMP_SCORE,307,GO:0004843,3.7056e-01,5.3000e+01
IMP_SCORE,308,GO:0007094,3.7012e-01,3.0000e+00
IMP_SCORE,309,GO:0036257,3.6973e-01,3.0000e+00
IMP_SCORE,310,GO:0060229,3.6907e-01,5.0000e+00
IMP_SCORE,311,GO:1902166,3.6907e-01,5.0000e+00
IMP_SCORE,312,GO:0045191,3.6901e-01,1.1000e+01
IMP_SCORE,313,GO:1901722,3.6877e-01,9.0000e+00
IMP_SCORE,314,GO:0051428,3.6843e-01,5.0000e+00
IMP_SCORE,315,GO:0035735,3.6775e-01,2.1000e+01
IMP_SCORE,316,GO:0003143,3.6727e-01,1.8000e+01
IMP_SCORE,317,GO:0046688,3.6695e-01,1.6000e+01
IMP_SCORE,318,GO:0048490,3.6625e-01,3.0000e+00
IMP_SCORE,319,GO:2000116,3.6596e-01,1.0000e+02
IMP_SCORE,320,GO:0046655,3.6527e-01,6.0000e+00
IMP_SCORE,321,GO:0032881,3.6524e-01,1.4000e+01
IMP_SCORE,322,GO:0002433,3.6516e-01,2.6000e+01
IMP_SCORE,323,GO:0001765,3.6514e-01,3.0000e+00
IMP_SCORE,324,GO:0045806,3.6473e-01,6.0000e+00
IMP_SCORE,325,GO:0001676,3.6471e-01,9.3000e+01
IMP_SCORE,326,GO:0032075,3.6446e-01,3.0000e+00
IMP_SCORE,327,GO:0032816,3.6414e-01,1.1000e+01
IMP_SCORE,328,GO:0042698,3.6305e-01,8.0000e+00
IMP_SCORE,329,GO:0071560,3.6264e-01,7.0000e+00
IMP_SCORE,330,GO:0032374,3.6205e-01,1.1000e+01
IMP_SCORE,331,GO:0050927,3.6161e-01,1.1000e+01
IMP_SCORE,332,GO:0035813,3.6146e-01,2.0000e+00
IMP_SCORE,333,GO:2000505,3.6118e-01,4.0000e+00
IMP_SCORE,334,GO:2000482,3.6103e-01,1.7000e+01
IMP_SCORE,335,GO:0030150,3.6055e-01,3.0000e+00
IMP_SCORE,336,GO:0030949,3.6042e-01,5.0000e+00
IMP_SCORE,337,GO:0032303,3.6037e-01,4.0000e+00
IMP_SCORE,338,GO:0002823,3.6033e-01,1.4000e+01
IMP_SCORE,339,GO:0045639,3.6010e-01,1.5000e+01
IMP_SCORE,340,GO:0071634,3.5979e-01,1.5000e+01
IMP_SCORE,341,GO:2000178,3.5964e-01,1.2000e+01
IMP_SCORE,342,GO:1903427,3.5959e-01,1.2000e+01
IMP_SCORE,343,GO:0046640,3.5934e-01,1.1000e+01
IMP_SCORE,344,GO:0033558,3.5890e-01,2.0000e+01
IMP_SCORE,345,GO:0070344,3.5846e-01,3.0000e+00
IMP_SCORE,346,GO:0071383,3.5843e-01,1.4000e+01
IMP_SCORE,347,GO:0045078,3.5797e-01,1.1000e+01
IMP_SCORE,348,GO:1904358,3.5789e-01,1.5000e+01
IMP_SCORE,349,GO:0048661,3.5780e-01,2.0000e+01
IMP_SCORE,350,GO:0042551,3.5764e-01,6.0000e+00
IMP_SCORE,351,GO:0044819,3.5759e-01,8.0000e+00
IMP_SCORE,352,GO:0048864,3.5704e-01,1.5000e+01
IMP_SCORE,353,GO:0002562,3.5665e-01,1.0000e+01
IMP_SCORE,354,GO:1901017,3.5635e-01,4.0000e+00
IMP_SCORE,355,GO:0052742,3.5586e-01,2.7000e+01
IMP_SCORE,356,GO:0090100,3.5516e-01,3.1000e+01
IMP_SCORE,357,GO:0050765,3.5498e-01,6.0000e+00
IMP_SCORE,358,GO:0060412,3.5489e-01,4.0000e+00
IMP_SCORE,359,GO:0052743,3.5468e-01,3.0000e+00
IMP_SCORE,360,GO:0031629,3.5452e-01,1.8000e+01
IMP_SCORE,361,GO:1902692,3.5428e-01,2.4000e+01
IMP_SCORE,362,GO:0046626,3.5427e-01,1.6000e+01
IMP_SCORE,363,GO:2000846,3.5420e-01,8.0000e+00
IMP_SCORE,364,GO:0032007,3.5411e-01,6.2000e+01
IMP_SCORE,365,GO:0015813,3.5376e-01,1.0000e+01
IMP_SCORE,366,GO:0002830,3.5340e-01,1.3000e+01
IMP_SCORE,367,GO:0048168,3.5318e-01,4.2000e+01
IMP_SCORE,368,GO:0048678,3.5317e-01,1.9000e+01
IMP_SCORE,369,GO:0019079,3.5216e-01,8.0000e+00
IMP_SCORE,370,GO:0098815,3.5211e-01,9.0000e+00
IMP_SCORE,371,GO:0021766,3.5158e-01,5.3000e+01
IMP_SCORE,372,GO:0010560,3.5156e-01,3.0000e+00
IMP_SCORE,373,GO:0030296,3.5122e-01,4.0000e+00
IMP_SCORE,374,GO:0008038,3.5111e-01,1.0000e+02
IMP_SCORE,375,GO:0045446,3.5065e-01,8.0000e+00
IMP_SCORE,376,GO:0048185,3.5046e-01,1.7000e+01
IMP_SCORE,377,GO:0060343,3.5028e-01,5.0000e+00
IMP_SCORE,378,GO:0010042,3.4989e-01,7.0000e+00
IMP_SCORE,379,GO:0001936,3.4909e-01,3.2000e+01
IMP_SCORE,380,GO:0005892,3.4872e-01,7.0000e+00
IMP_SCORE,381,GO:0043537,3.4855e-01,1.2000e+01
IMP_SCORE,382,GO:1903428,3.4834e-01,9.0000e+00
IMP_SCORE,383,GO:0001707,3.4770e-01,1.4000e+01
IMP_SCORE,384,GO:0002042,3.4760e-01,9.0000e+00
IMP_SCORE,385,GO:0090192,3.4744e-01,3.0000e+00
IMP_SCORE,386,GO:0048148,3.4703e-01,7.0000e+00
IMP_SCORE,387,GO:0071331,3.4621e-01,4.9000e+01
IMP_SCORE,388,GO:0051403,3.4613e-01,1.8000e+01
IMP_SCORE,389,GO:0060401,3.4575e-01,1.3000e+01
IMP_SCORE,390,GO:0060998,3.4561e-01,1.9000e+01
IMP_SCORE,391,GO:0048010,3.4560e-01,3.5000e+01
IMP_SCORE,392,GO:1901213,3.4553e-01,3.0000e+00
IMP_SCORE,393,GO:0050706,3.4545e-01,1.2000e+01
IMP_SCORE,394,GO:0048636,3.4509e-01,4.0000e+00
IMP_SCORE,395,GO:0097499,3.4493e-01,5.0000e+00
IMP_SCORE,396,GO:0005283,3.4483e-01,3.0000e+00
IMP_SCORE,397,GO:0042301,3.4482e-01,6.0000e+00
IMP_SCORE,398,GO:0046427,3.4426e-01,1.4000e+01
IMP_SCORE,399,GO:0045663,3.4409e-01,1.9000e+01
IMP_SCORE,400,GO:1904294,3.4373e-01,6.0000e+00
IMP_SCORE,401,GO:1990089,3.4320e-01,9.0000e+00
IMP_SCORE,402,GO:1902170,3.4291e-01,1.1000e+01
IMP_SCORE,403,GO:0031210,3.4272e-01,9.0000e+00
IMP_SCORE,404,GO:1902579,3.4267e-01,2.6000e+01
IMP_SCORE,405,GO:0001916,3.4231e-01,6.0000e+00
IMP_SCORE,406,GO:2000045,3.4227e-01,3.7000e+01
IMP_SCORE,407,GO:0046321,3.4225e-01,5.0000e+00
IMP_SCORE,408,GO:0042089,3.4185e-01,7.0000e+00
IMP_SCORE,409,GO:0060076,3.4162e-01,9.0000e+00
IMP_SCORE,410,GO:0046929,3.4108e-01,7.0000e+00
IMP_SCORE,411,GO:0045655,3.4099e-01,6.0000e+00
IMP_SCORE,412,GO:0007270,3.4090e-01,2.0000e+01
IMP_SCORE,413,GO:1903599,3.4054e-01,8.0000e+00
IMP_SCORE,414,GO:0003148,3.4047e-01,3.0000e+00
IMP_SCORE,415,GO:1905331,3.4028e-01,3.0000e+00
IMP_SCORE,416,GO:0051647,3.4018e-01,1.0000e+01
IMP_SCORE,417,GO:0014821,3.4012e-01,1.5000e+01
IMP_SCORE,418,GO:0060391,3.4000e-01,3.0000e+00
IMP_SCORE,419,GO:0002062,3.3972e-01,1.3000e+01
IMP_SCORE,420,GO:0090196,3.3917e-01,1.9000e+01
IMP_SCORE,421,GO:0002724,3.3892e-01,9.0000e+00
IMP_SCORE,422,GO:0000791,3.3887e-01,6.0000e+00
IMP_SCORE,423,GO:0044068,3.3882e-01,8.0000e+00
IMP_SCORE,424,GO:0071868,3.3878e-01,7.0000e+00
IMP_SCORE,425,GO:0008391,3.3856e-01,1.0000e+01
IMP_SCORE,426,GO:2000050,3.3851e-01,2.6000e+01
IMP_SCORE,427,GO:1902893,3.3820e-01,7.0000e+00
IMP_SCORE,428,GO:0045080,3.3813e-01,7.0000e+00
IMP_SCORE,429,GO:0030149,3.3810e-01,2.5000e+01
IMP_SCORE,430,GO:0031362,3.3809e-01,2.7000e+01
IMP_SCORE,431,GO:2000765,3.3803e-01,5.0000e+00
IMP_SCORE,432,GO:0070821,3.3774e-01,6.0000e+01
IMP_SCORE,433,GO:0042311,3.3747e-01,3.0000e+00
IMP_SCORE,434,GO:0044253,3.3738e-01,4.0000e+00
IMP_SCORE,435,GO:0031290,3.3718e-01,1.0000e+01
IMP_SCORE,436,GO:0071478,3.3714e-01,4.7000e+01
IMP_SCORE,437,GO:0017136,3.3711e-01,3.0000e+00
IMP_SCORE,438,GO:0051642,3.3694e-01,1.7000e+01
IMP_SCORE,439,GO:0014898,3.3687e-01,6.0000e+00
IMP_SCORE,440,GO:0060004,3.3662e-01,1.6000e+01
IMP_SCORE,441,GO:0005160,3.3625e-01,1.2000e+01
IMP_SCORE,442,GO:0022008,3.3604e-01,3.6000e+01
IMP_SCORE,443,GO:0019852,3.3603e-01,5.0000e+00
IMP_SCORE,444,GO:0045844,3.3556e-01,5.0000e+00
IMP_SCORE,445,GO:0090189,3.3537e-01,8.0000e+00
IMP_SCORE,446,GO:0002065,3.3490e-01,9.0000e+00
IMP_SCORE,447,GO:0009125,3.3487e-01,7.0000e+00
IMP_SCORE,448,GO:2000001,3.3462e-01,3.0000e+00
IMP_SCORE,449,GO:0042274,3.3438e-01,3.0000e+00
IMP_SCORE,450,GO:0045625,3.3433e-01,3.0000e+00
IMP_SCORE,451,GO:2000826,3.3429e-01,1.7000e+01
IMP_SCORE,452,GO:0050730,3.3419e-01,6.6000e+01
IMP_SCORE,453,GO:1900077,3.3417e-01,2.3000e+01
IMP_SCORE,454,GO:0034116,3.3416e-01,6.0000e+00
IMP_SCORE,455,GO:1902803,3.3402e-01,1.4000e+01
IMP_SCORE,456,GO:0000803,3.3393e-01,3.0000e+00
IMP_SCORE,457,GO:0008209,3.3370e-01,3.5000e+01
IMP_SCORE,458,GO:0003887,3.3354e-01,6.0000e+00
IMP_SCORE,459,GO:0001682,3.3345e-01,3.0000e+00
IMP_SCORE,460,GO:0061384,3.3344e-01,3.0000e+00
IMP_SCORE,461,GO:0030071,3.3306e-01,3.0000e+00
IMP_SCORE,462,GO:0015464,3.3290e-01,1.1000e+01
IMP_SCORE,463,GO:0060413,3.3284e-01,5.0000e+00
IMP_SCORE,464,GO:0007584,3.3213e-01,5.6000e+01
IMP_SCORE,465,GO:0001977,3.3187e-01,6.0000e+00
IMP_SCORE,466,GO:0023019,3.3185e-01,3.0000e+00
IMP_SCORE,467,GO:0046036,3.3167e-01,3.0000e+00
IMP_SCORE,468,GO:0051385,3.3152e-01,1.0000e+01
IMP_SCORE,469,GO:0070884,3.3126e-01,4.0000e+00
IMP_SCORE,470,GO:2000380,3.3097e-01,3.0000e+00
IMP_SCORE,471,GO:0035315,3.3092e-01,4.0000e+00
IMP_SCORE,472,GO:0032210,3.3077e-01,3.4000e+01
IMP_SCORE,473,GO:1902807,3.3069e-01,2.7000e+01
IMP_SCORE,474,GO:0032885,3.3042e-01,2.1000e+01
IMP_SCORE,475,GO:0043627,3.2949e-01,3.0000e+01
IMP_SCORE,476,GO:1903859,3.2938e-01,1.3000e+01
IMP_SCORE,477,GO:0000726,3.2894e-01,9.0000e+00
IMP_SCORE,478,GO:0090208,3.2875e-01,1.4000e+01
IMP_SCORE,479,GO:0003300,3.2874e-01,5.0000e+00
IMP_SCORE,480,GO:0045980,3.2855e-01,1.8000e+01
IMP_SCORE,481,GO:0030032,3.2842e-01,1.1000e+01
IMP_SCORE,482,GO:0090312,3.2825e-01,6.0000e+00
IMP_SCORE,483,GO:0032809,3.2807e-01,3.8000e+01
IMP_SCORE,484,GO:0045649,3.2803e-01,1.7000e+01
IMP_SCORE,485,GO:0030176,3.2778e-01,1.3500e+02
IMP_SCORE,486,GO:0004683,3.2745e-01,2.0000e+01
IMP_SCORE,487,GO:0042993,3.2721e-01,1.6000e+01
IMP_SCORE,488,GO:0032653,3.2717e-01,1.9000e+01
IMP_SCORE,489,GO:0045652,3.2708e-01,6.0000e+00
IMP_SCORE,490,GO:0003208,3.2694e-01,8.0000e+00
IMP_SCORE,491,GO:0000910,3.2677e-01,6.5000e+01
IMP_SCORE,492,GO:0006261,3.2671e-01,2.4000e+01
IMP_SCORE,493,GO:0035729,3.2657e-01,4.0000e+00
IMP_SCORE,494,GO:0001838,3.2649e-01,1.4000e+01
IMP_SCORE,495,GO:0098533,3.2640e-01,1.5000e+01
IMP_SCORE,496,GO:1901890,3.2633e-01,1.0000e+01
IMP_SCORE,497,GO:0010543,3.2616e-01,5.0000e+00
IMP_SCORE,498,GO:0017158,3.2611e-01,3.5000e+01
IMP_SCORE,499,GO:2000515,3.2607e-01,9.0000e+00
IMP_SCORE,500,GO:1902547,3.2576e-01,1.1000e+01
IMP_SCORE,501,GO:0031089,3.2530e-01,3.6000e+01
IMP_SCORE,502,GO:0050856,3.2524e-01,1.3000e+01
IMP_SCORE,503,GO:0048786,3.2499e-01,1.5000e+01
IMP_SCORE,504,GO:0045911,3.2496e-01,6.0000e+00
IMP_SCORE,505,GO:0005901,3.2495e-01,3.6000e+01
IMP_SCORE,506,GO:0021537,3.2466e-01,1.4000e+01
IMP_SCORE,507,GO:1902042,3.2429e-01,4.0000e+00
IMP_SCORE,508,GO:0042108,3.2372e-01,2.6000e+01
IMP_SCORE,509,GO:0045429,3.2327e-01,1.2000e+01
IMP_SCORE,510,GO:0010661,3.2322e-01,8.0000e+00
IMP_SCORE,511,GO:0042107,3.2291e-01,8.0000e+00
IMP_SCORE,512,GO:0033555,3.2279e-01,1.8000e+01
IMP_SCORE,513,GO:0044224,3.2277e-01,6.0000e+00
IMP_SCORE,514,GO:1903076,3.2275e-01,2.7000e+01
IMP_SCORE,515,GO:0030118,3.2264e-01,4.2000e+01
IMP_SCORE,516,GO:0055024,3.2259e-01,9.0000e+00
IMP_SCORE,517,GO:0033048,3.2232e-01,3.0000e+00
IMP_SCORE,518,GO:0003323,3.2222e-01,6.0000e+00
IMP_SCORE,519,GO:0016064,3.2215e-01,1.1000e+01
IMP_SCORE,520,GO:0002821,3.2214e-01,2.2000e+01
IMP_SCORE,521,GO:0010614,3.2193e-01,1.0000e+00
IMP_SCORE,522,GO:0045618,3.2193e-01,1.0000e+00
IMP_SCORE,523,GO:0060260,3.2191e-01,8.0000e+00
IMP_SCORE,524,GO:1904680,3.2170e-01,3.4000e+01
IMP_SCORE,525,GO:2001234,3.2120e-01,7.4000e+01
IMP_SCORE,526,GO:0043548,3.2051e-01,1.7000e+01
IMP_SCORE,527,GO:0043394,3.2044e-01,4.4000e+01
IMP_SCORE,528,GO:0043506,3.2033e-01,2.7000e+01
IMP_SCORE,529,GO:1900046,3.2032e-01,4.7000e+01
IMP_SCORE,530,GO:0033549,3.2017e-01,4.0000e+00
IMP_SCORE,531,GO:0045628,3.1986e-01,1.2000e+01
IMP_SCORE,532,GO:1904019,3.1931e-01,3.0000e+00
IMP_SCORE,533,GO:1905477,3.1902e-01,5.5000e+01
IMP_SCORE,534,GO:1903426,3.1896e-01,1.7000e+01
IMP_SCORE,535,GO:0072089,3.1873e-01,1.1000e+01
IMP_SCORE,536,GO:0032703,3.1867e-01,7.0000e+00
IMP_SCORE,537,GO:0019843,3.1859e-01,7.1000e+01
IMP_SCORE,538,GO:0051436,3.1762e-01,4.0000e+00
IMP_SCORE,539,GO:0097542,3.1743e-01,2.9000e+01
IMP_SCORE,540,GO:0031112,3.1727e-01,1.5000e+01
IMP_SCORE,541,GO:0034341,3.1720e-01,5.9000e+01
IMP_SCORE,542,GO:0060444,3.1695e-01,4.0000e+00
IMP_SCORE,543,GO:1990126,3.1693e-01,4.6000e+01
IMP_SCORE,544,GO:0002474,3.1693e-01,6.7000e+01
IMP_SCORE,545,GO:1903035,3.1688e-01,4.0000e+01
IMP_SCORE,546,GO:1990138,3.1677e-01,2.9000e+01
IMP_SCORE,547,GO:0000783,3.1669e-01,1.0000e+00
IMP_SCORE,548,GO:0046487,3.1667e-01,4.6000e+01
IMP_SCORE,549,GO:0016445,3.1658e-01,7.0000e+00
IMP_SCORE,550,GO:0043331,3.1622e-01,2.5000e+01
IMP_SCORE,551,GO:1904707,3.1608e-01,4.0000e+00
IMP_SCORE,552,GO:0032008,3.1606e-01,1.0000e+01
IMP_SCORE,553,GO:0031650,3.1598e-01,3.0000e+00
IMP_SCORE,554,GO:1904949,3.1594e-01,1.9000e+01
IMP_SCORE,555,GO:0043406,3.1593e-01,3.2000e+01
IMP_SCORE,556,GO:0002292,3.1552e-01,7.0000e+00
IMP_SCORE,557,GO:0050772,3.1538e-01,2.1000e+01
IMP_SCORE,558,GO:0051197,3.1507e-01,4.0000e+00
IMP_SCORE,559,GO:0070851,3.1497e-01,8.0000e+01
IMP_SCORE,560,GO:0010447,3.1456e-01,8.0000e+00
IMP_SCORE,561,GO:0016242,3.1418e-01,7.0000e+00
IMP_SCORE,562,GO:0050920,3.1407e-01,4.2000e+01
IMP_SCORE,563,GO:0045621,3.1404e-01,2.7000e+01
IMP_SCORE,564,GO:0086064,3.1397e-01,1.3000e+01
IMP_SCORE,565,GO:0046887,3.1393e-01,4.7000e+01
IMP_SCORE,566,GO:0050690,3.1349e-01,1.4000e+01
IMP_SCORE,567,GO:0032869,3.1328e-01,4.0000e+01
IMP_SCORE,568,GO:0033683,3.1314e-01,8.0000e+00
IMP_SCORE,569,GO:0033046,3.1287e-01,3.0000e+00
IMP_SCORE,570,GO:0060420,3.1273e-01,1.0000e+01
IMP_SCORE,571,GO:0035265,3.1267e-01,7.0000e+00
IMP_SCORE,572,GO:0072431,3.1265e-01,8.0000e+00
IMP_SCORE,573,GO:1903861,3.1253e-01,7.0000e+00
IMP_SCORE,574,GO:1901800,3.1248e-01,3.8000e+01
IMP_SCORE,575,GO:0032727,3.1247e-01,4.0000e+00
IMP_SCORE,576,GO:0070717,3.1214e-01,7.0000e+00
IMP_SCORE,577,GO:0021756,3.1209e-01,1.4000e+01
IMP_SCORE,578,GO:0050433,3.1186e-01,1.2000e+01
IMP_SCORE,579,GO:0042169,3.1186e-01,2.7000e+01
IMP_SCORE,580,GO:0048538,3.1160e-01,9.0000e+00
IMP_SCORE,581,GO:2001014,3.1153e-01,1.3000e+01
IMP_SCORE,582,GO:0046686,3.1149e-01,9.6000e+01
IMP_SCORE,583,GO:0031932,3.1147e-01,1.9000e+01
IMP_SCORE,584,GO:0010820,3.1146e-01,4.0000e+00
IMP_SCORE,585,GO:1902581,3.1133e-01,7.0000e+00
IMP_SCORE,586,GO:0019883,3.1131e-01,1.0000e+01
IMP_SCORE,587,GO:0046961,3.1128e-01,1.0000e+00
IMP_SCORE,588,GO:0045132,3.1128e-01,1.0000e+00
IMP_SCORE,589,GO:0090025,3.1094e-01,8.0000e+00
IMP_SCORE,590,GO:2000291,3.1070e-01,3.0000e+00
IMP_SCORE,591,GO:1903580,3.1049e-01,4.0000e+00
IMP_SCORE,592,GO:0030890,3.1042e-01,1.4000e+01
IMP_SCORE,593,GO:2000778,3.1039e-01,6.0000e+00
IMP_SCORE,594,GO:0038166,3.1029e-01,3.0000e+00
IMP_SCORE,595,GO:0042730,3.1016e-01,1.4000e+01
IMP_SCORE,596,GO:0009410,3.1010e-01,1.6000e+01
IMP_SCORE,597,GO:0016056,3.1001e-01,3.0000e+00
IMP_SCORE,598,GO:0044130,3.0967e-01,9.0000e+00
IMP_SCORE,599,GO:0014068,3.0938e-01,2.7000e+01
IMP_SCORE,600,GO:0042574,3.0916e-01,8.0000e+00
IMP_SCORE,601,GO:0001974,3.0912e-01,1.8000e+01
IMP_SCORE,602,GO:0072384,3.0898e-01,2.4000e+01
IMP_SCORE,603,GO:0002262,3.0887e-01,1.6000e+01
IMP_SCORE,604,GO:0097440,3.0862e-01,3.0000e+00
IMP_SCORE,605,GO:0009931,3.0850e-01,2.1000e+01
IMP_SCORE,606,GO:0015467,3.0848e-01,4.8000e+01
IMP_SCORE,607,GO:0031282,3.0843e-01,3.0000e+00
IMP_SCORE,608,GO:0040036,3.0802e-01,7.0000e+00
IMP_SCORE,609,GO:0071364,3.0797e-01,1.3000e+01
IMP_SCORE,610,GO:0016447,3.0781e-01,4.0000e+00
IMP_SCORE,611,GO:0007259,3.0766e-01,1.9000e+01
IMP_SCORE,612,GO:0004693,3.0762e-01,3.0000e+00
IMP_SCORE,613,GO:0051956,3.0740e-01,1.2000e+01
IMP_SCORE,614,GO:0035579,3.0729e-01,8.4000e+01
IMP_SCORE,615,GO:0050866,3.0712e-01,5.1000e+01
IMP_SCORE,616,GO:2001057,3.0693e-01,8.0000e+00
IMP_SCORE,617,GO:0018206,3.0682e-01,6.0000e+00
IMP_SCORE,618,GO:0061117,3.0677e-01,1.0000e+01
IMP_SCORE,619,GO:1905268,3.0671e-01,1.7000e+01
IMP_SCORE,620,GO:0061157,3.0658e-01,3.0000e+00
IMP_SCORE,621,GO:0006833,3.0651e-01,2.8000e+01
IMP_SCORE,622,GO:0032402,3.0641e-01,7.0000e+00
IMP_SCORE,623,GO:0036442,3.0633e-01,9.0000e+00
IMP_SCORE,624,GO:0051092,3.0603e-01,4.8000e+01
IMP_SCORE,625,GO:0045295,3.0602e-01,1.0000e+01
IMP_SCORE,626,GO:0010632,3.0593e-01,5.3000e+01
IMP_SCORE,627,GO:0061217,3.0542e-01,2.0000e+00
IMP_SCORE,628,GO:0009313,3.0541e-01,3.3000e+01
IMP_SCORE,629,GO:0042428,3.0536e-01,1.1000e+01
IMP_SCORE,630,GO:0010656,3.0519e-01,1.2000e+01
IMP_SCORE,631,GO:0032148,3.0500e-01,1.0000e+01
IMP_SCORE,632,GO:0009223,3.0480e-01,4.0000e+00
IMP_SCORE,633,GO:0048821,3.0468e-01,9.0000e+00
IMP_SCORE,634,GO:0045577,3.0453e-01,7.0000e+00
IMP_SCORE,635,GO:0060348,3.0444e-01,5.8000e+01
IMP_SCORE,636,GO:0032695,3.0411e-01,4.0000e+00
IMP_SCORE,637,GO:0016358,3.0378e-01,2.2000e+01
IMP_SCORE,638,GO:1900739,3.0352e-01,1.6000e+01
IMP_SCORE,639,GO:0070304,3.0350e-01,3.3000e+01
IMP_SCORE,640,GO:0032760,3.0339e-01,1.7000e+01
IMP_SCORE,641,GO:0033014,3.0329e-01,2.2000e+01
IMP_SCORE,642,GO:0061037,3.0298e-01,1.7000e+01
IMP_SCORE,643,GO:0006706,3.0291e-01,2.2000e+01
IMP_SCORE,644,GO:0034502,3.0287e-01,1.3000e+01
IMP_SCORE,645,GO:0034705,3.0268e-01,6.7000e+01
IMP_SCORE,646,GO:0061028,3.0265e-01,8.0000e+00
IMP_SCORE,647,GO:0002526,3.0246e-01,4.9000e+01
IMP_SCORE,648,GO:0046330,3.0216e-01,2.6000e+01
IMP_SCORE,649,GO:0018196,3.0213e-01,3.6000e+01
IMP_SCORE,650,GO:0006282,3.0206e-01,2.1000e+01
IMP_SCORE,651,GO:0045177,3.0201e-01,4.1000e+01
IMP_SCORE,652,GO:0051281,3.0194e-01,5.0000e+00
IMP_SCORE,653,GO:0014829,3.0178e-01,4.0000e+00
IMP_SCORE,654,GO:0090207,3.0174e-01,2.0000e+01
IMP_SCORE,655,GO:0050775,3.0153e-01,1.0000e+01
IMP_SCORE,656,GO:0006939,3.0152e-01,2.6000e+01
IMP_SCORE,657,GO:0000187,3.0143e-01,4.6000e+01
IMP_SCORE,658,GO:0043367,3.0089e-01,7.0000e+00
IMP_SCORE,659,GO:0006702,3.0070e-01,4.0000e+00
IMP_SCORE,660,GO:0032373,3.0069e-01,1.4000e+01
IMP_SCORE,661,GO:0002886,3.0033e-01,1.1000e+01
IMP_SCORE,662,GO:0051591,3.0008e-01,1.9000e+01
IMP_SCORE,663,GO:1902254,2.9974e-01,1.8000e+01
IMP_SCORE,664,GO:0014047,2.9970e-01,8.0000e+00
IMP_SCORE,665,GO:0042752,2.9962e-01,2.4000e+01
IMP_SCORE,666,GO:0002711,2.9941e-01,8.0000e+00
IMP_SCORE,667,GO:0048806,2.9937e-01,1.5000e+01
IMP_SCORE,668,GO:0010559,2.9912e-01,1.3000e+01
IMP_SCORE,669,GO:0048557,2.9908e-01,7.0000e+00
IMP_SCORE,670,GO:0090005,2.9898e-01,9.0000e+00
IMP_SCORE,671,GO:0010676,2.9890e-01,1.6000e+01
IMP_SCORE,672,GO:0046931,2.9890e-01,5.0000e+00
IMP_SCORE,673,GO:0031527,2.9843e-01,1.3000e+01
IMP_SCORE,674,GO:1903555,2.9810e-01,2.5000e+01
IMP_SCORE,675,GO:0002687,2.9808e-01,3.5000e+01
IMP_SCORE,676,GO:1903393,2.9794e-01,1.2000e+01
IMP_SCORE,677,GO:0016444,2.9791e-01,7.0000e+00
IMP_SCORE,678,GO:0098632,2.9790e-01,4.6000e+01
IMP_SCORE,679,GO:0030325,2.9787e-01,1.4000e+01
IMP_SCORE,680,GO:0001963,2.9781e-01,3.0000e+00
IMP_SCORE,681,GO:0043666,2.9737e-01,1.3000e+01
IMP_SCORE,682,GO:0030878,2.9726e-01,7.0000e+00
IMP_SCORE,683,GO:0002824,2.9722e-01,1.7000e+01
IMP_SCORE,684,GO:0006636,2.9715e-01,3.7000e+01
IMP_SCORE,685,GO:1901653,2.9701e-01,5.3000e+01
IMP_SCORE,686,GO:1900273,2.9693e-01,1.5000e+01
IMP_SCORE,687,GO:0045921,2.9671e-01,2.3000e+01
IMP_SCORE,688,GO:0071353,2.9650e-01,1.3000e+01
IMP_SCORE,689,GO:0044033,2.9649e-01,1.5000e+01
IMP_SCORE,690,GO:0031638,2.9649e-01,2.5000e+01
IMP_SCORE,691,GO:0070584,2.9635e-01,5.0000e+00
IMP_SCORE,692,GO:0032490,2.9616e-01,1.4000e+01
IMP_SCORE,693,GO:1900006,2.9612e-01,2.3000e+01
IMP_SCORE,694,GO:0008277,2.9605e-01,1.0100e+02
IMP_SCORE,695,GO:0000281,2.9556e-01,1.5000e+01
IMP_SCORE,696,GO:0010524,2.9505e-01,1.3000e+01
IMP_SCORE,697,GO:0043651,2.9494e-01,3.3000e+01
IMP_SCORE,698,GO:0008395,2.9488e-01,1.9000e+01
IMP_SCORE,699,GO:0000980,2.9481e-01,2.4000e+01
IMP_SCORE,700,GO:0090185,2.9447e-01,5.0000e+00
IMP_SCORE,701,GO:0032868,2.9444e-01,6.5000e+01
IMP_SCORE,702,GO:0097340,2.9443e-01,5.0000e+00
IMP_SCORE,703,GO:0048839,2.9431e-01,5.1000e+01
IMP_SCORE,704,GO:0003151,2.9413e-01,1.5000e+01
IMP_SCORE,705,GO:0043028,2.9403e-01,2.2000e+01
IMP_SCORE,706,GO:0003073,2.9386e-01,2.1000e+01
IMP_SCORE,707,GO:0032006,2.9372e-01,5.4000e+01
IMP_SCORE,708,GO:0071850,2.9372e-01,4.0000e+00
IMP_SCORE,709,GO:1903725,2.9368e-01,2.2000e+01
IMP_SCORE,710,GO:0050848,2.9358e-01,2.3000e+01
IMP_SCORE,711,GO:0016075,2.9304e-01,4.0000e+00
IMP_SCORE,712,GO:0046697,2.9244e-01,1.1000e+01
IMP_SCORE,713,GO:0046597,2.9244e-01,3.0000e+01
IMP_SCORE,714,GO:0032835,2.9233e-01,1.8000e+01
IMP_SCORE,715,GO:0032930,2.9231e-01,9.0000e+00
IMP_SCORE,716,GO:2000114,2.9200e-01,1.0000e+01
IMP_SCORE,717,GO:1902400,2.9198e-01,1.3000e+01
IMP_SCORE,718,GO:0001205,2.9185e-01,1.0000e+01
IMP_SCORE,719,GO:0035601,2.9166e-01,3.4000e+01
IMP_SCORE,720,GO:0032769,2.9166e-01,7.0000e+00
IMP_SCORE,721,GO:1900115,2.9114e-01,8.0000e+00
IMP_SCORE,722,GO:0014015,2.9098e-01,3.4000e+01
IMP_SCORE,723,GO:0051668,2.9079e-01,3.2000e+01
IMP_SCORE,724,GO:0072395,2.9028e-01,1.4000e+01
IMP_SCORE,725,GO:0015197,2.9027e-01,7.0000e+01
IMP_SCORE,726,GO:0032680,2.8992e-01,5.1000e+01
IMP_SCORE,727,GO:0031111,2.8979e-01,1.5000e+01
IMP_SCORE,728,GO:0030902,2.8968e-01,1.4000e+01
IMP_SCORE,729,GO:0061097,2.8960e-01,3.0000e+01
IMP_SCORE,730,GO:0008329,2.8955e-01,2.1000e+01
IMP_SCORE,731,GO:0045907,2.8940e-01,1.1000e+01
IMP_SCORE,732,GO:0086005,2.8938e-01,6.0000e+00
IMP_SCORE,733,GO:0033178,2.8925e-01,3.0000e+00
IMP_SCORE,734,GO:0070665,2.8902e-01,3.7000e+01
IMP_SCORE,735,GO:0046326,2.8902e-01,2.3000e+01
IMP_SCORE,736,GO:0010665,2.8896e-01,7.0000e+00
IMP_SCORE,737,GO:1904356,2.8891e-01,1.3000e+01
IMP_SCORE,738,GO:0071276,2.8880e-01,9.4000e+01
IMP_SCORE,739,GO:0016616,2.8875e-01,1.1800e+02
IMP_SCORE,740,GO:0051224,2.8866e-01,5.9000e+01
IMP_SCORE,741,GO:0071157,2.8865e-01,5.0000e+00
IMP_SCORE,742,GO:0032994,2.8865e-01,4.4000e+01
IMP_SCORE,743,GO:1904031,2.8842e-01,1.3000e+01
IMP_SCORE,744,GO:0060099,2.8832e-01,7.0000e+00
IMP_SCORE,745,GO:0010837,2.8826e-01,9.0000e+00
IMP_SCORE,746,GO:0035150,2.8804e-01,4.1000e+01
IMP_SCORE,747,GO:0048017,2.8797e-01,3.7000e+01
IMP_SCORE,748,GO:0046677,2.8791e-01,2.4000e+01
IMP_SCORE,749,GO:0043409,2.8775e-01,4.4000e+01
IMP_SCORE,750,GO:0030431,2.8771e-01,1.6000e+01
IMP_SCORE,751,GO:0010592,2.8762e-01,6.0000e+00
IMP_SCORE,752,GO:1901881,2.8758e-01,1.0000e+01
IMP_SCORE,753,GO:2000310,2.8758e-01,5.0000e+00
IMP_SCORE,754,GO:1900543,2.8757e-01,9.0000e+00
IMP_SCORE,755,GO:0045995,2.8756e-01,1.7000e+01
IMP_SCORE,756,GO:0045762,2.8736e-01,7.0000e+00
IMP_SCORE,757,GO:0010828,2.8727e-01,2.9000e+01
IMP_SCORE,758,GO:0007202,2.8725e-01,1.3000e+01
IMP_SCORE,759,GO:0045740,2.8719e-01,1.2000e+01
IMP_SCORE,760,GO:0036092,2.8678e-01,8.0000e+00
IMP_SCORE,761,GO:0071773,2.8670e-01,9.0000e+00
IMP_SCORE,762,GO:0002716,2.8669e-01,4.0000e+00
IMP_SCORE,763,GO:0033089,2.8668e-01,7.0000e+00
IMP_SCORE,764,GO:0086002,2.8663e-01,1.3000e+01
IMP_SCORE,765,GO:0008483,2.8654e-01,2.9000e+01
IMP_SCORE,766,GO:0006476,2.8653e-01,2.1000e+01
IMP_SCORE,767,GO:0044295,2.8652e-01,1.7000e+01
IMP_SCORE,768,GO:0031929,2.8652e-01,6.0000e+00
IMP_SCORE,769,GO:0060536,2.8625e-01,5.0000e+00
IMP_SCORE,770,GO:0055010,2.8608e-01,6.0000e+00
IMP_SCORE,771,GO:0071375,2.8602e-01,4.8000e+01
IMP_SCORE,772,GO:0002717,2.8557e-01,1.3000e+01
IMP_SCORE,773,GO:0009953,2.8554e-01,2.1000e+01
IMP_SCORE,774,GO:0060397,2.8540e-01,7.0000e+00
IMP_SCORE,775,GO:0042130,2.8533e-01,2.7000e+01
IMP_SCORE,776,GO:0009142,2.8529e-01,1.1000e+01
IMP_SCORE,777,GO:0051953,2.8517e-01,6.0000e+00
IMP_SCORE,778,GO:0001837,2.8510e-01,2.7000e+01
IMP_SCORE,779,GO:0085029,2.8509e-01,3.9000e+01
IMP_SCORE,780,GO:0019054,2.8507e-01,4.0000e+00
IMP_SCORE,781,GO:0006515,2.8499e-01,5.0000e+00
IMP_SCORE,782,GO:0009311,2.8497e-01,7.0000e+01
IMP_SCORE,783,GO:1990090,2.8489e-01,1.5000e+01
IMP_SCORE,784,GO:0072009,2.8478e-01,1.0000e+01
IMP_SCORE,785,GO:0016638,2.8474e-01,3.1000e+01
IMP_SCORE,786,GO:0006081,2.8474e-01,8.6000e+01
IMP_SCORE,787,GO:0033002,2.8473e-01,1.2000e+01
IMP_SCORE,788,GO:0035035,2.8441e-01,2.2000e+01
IMP_SCORE,789,GO:1903510,2.8439e-01,7.4000e+01
IMP_SCORE,790,GO:1900409,2.8417e-01,8.0000e+00
IMP_SCORE,791,GO:0061621,2.8413e-01,7.0000e+00
IMP_SCORE,792,GO:0009435,2.8410e-01,1.1000e+01
IMP_SCORE,793,GO:0030159,2.8380e-01,3.2000e+01
IMP_SCORE,794,GO:0031231,2.8378e-01,1.4000e+01
IMP_SCORE,795,GO:0015035,2.8376e-01,9.0000e+00
IMP_SCORE,796,GO:1902253,2.8373e-01,1.4000e+01
IMP_SCORE,797,GO:0009642,2.8367e-01,5.0000e+00
IMP_SCORE,798,GO:0017075,2.8351e-01,1.5000e+01
IMP_SCORE,799,GO:0004875,2.8348e-01,9.0000e+00
IMP_SCORE,800,GO:0022408,2.8339e-01,4.5000e+01
IMP_SCORE,801,GO:0070566,2.8329e-01,9.0000e+00
IMP_SCORE,802,GO:0032663,2.8318e-01,7.0000e+00
IMP_SCORE,803,GO:0002705,2.8312e-01,2.3000e+01
IMP_SCORE,804,GO:0043197,2.8307e-01,7.3000e+01
IMP_SCORE,805,GO:0035821,2.8306e-01,4.9000e+01
IMP_SCORE,806,GO:0042102,2.8301e-01,3.0000e+01
IMP_SCORE,807,GO:0002521,2.8297e-01,9.7000e+01
IMP_SCORE,808,GO:0009218,2.8290e-01,8.0000e+00
IMP_SCORE,809,GO:0045334,2.8285e-01,3.0000e+00
IMP_SCORE,810,GO:0031072,2.8284e-01,6.7000e+01
IMP_SCORE,811,GO:0044298,2.8263e-01,4.3000e+01
IMP_SCORE,812,GO:0032728,2.8261e-01,1.4000e+01
IMP_SCORE,813,GO:0071222,2.8249e-01,4.4000e+01
IMP_SCORE,814,GO:0006491,2.8244e-01,2.9000e+01
IMP_SCORE,815,GO:0045765,2.8232e-01,1.0700e+02
IMP_SCORE,816,GO:0048873,2.8211e-01,8.0000e+00
IMP_SCORE,817,GO:0030804,2.8189e-01,1.5000e+01
IMP_SCORE,818,GO:0002753,2.8175e-01,9.0000e+00
IMP_SCORE,819,GO:2000249,2.8159e-01,2.1000e+01
IMP_SCORE,820,GO:0097194,2.8155e-01,3.3000e+01
IMP_SCORE,821,GO:0035019,2.8151e-01,2.5000e+01
IMP_SCORE,822,GO:0038128,2.8129e-01,3.1000e+01
IMP_SCORE,823,GO:0043306,2.8129e-01,7.0000e+00
IMP_SCORE,824,GO:0042053,2.8126e-01,1.2000e+01
IMP_SCORE,825,GO:0048771,2.8117e-01,2.8000e+01
IMP_SCORE,826,GO:0048025,2.8108e-01,4.0000e+00
IMP_SCORE,827,GO:0090313,2.8089e-01,1.8000e+01
IMP_SCORE,828,GO:1902743,2.8079e-01,2.3000e+01
IMP_SCORE,829,GO:0031526,2.8077e-01,2.0000e+01
IMP_SCORE,830,GO:0099514,2.8077e-01,5.0000e+00
IMP_SCORE,831,GO:0032770,2.8073e-01,3.0000e+00
IMP_SCORE,832,GO:0006953,2.8063e-01,5.3000e+01
IMP_SCORE,833,GO:0051339,2.8046e-01,1.6000e+01
IMP_SCORE,834,GO:0046902,2.8044e-01,3.2000e+01
IMP_SCORE,835,GO:0032330,2.8034e-01,2.2000e+01
IMP_SCORE,836,GO:0060395,2.8030e-01,1.7000e+01
IMP_SCORE,837,GO:0008630,2.8029e-01,2.7000e+01
IMP_SCORE,838,GO:0040018,2.8021e-01,7.0000e+00
IMP_SCORE,839,GO:0051560,2.8001e-01,1.3000e+01
IMP_SCORE,840,GO:0070371,2.7990e-01,9.0000e+00
IMP_SCORE,841,GO:0045736,2.7987e-01,8.0000e+00
IMP_SCORE,842,GO:2000831,2.7983e-01,6.0000e+00
IMP_SCORE,843,GO:0007595,2.7981e-01,1.7000e+01
IMP_SCORE,844,GO:0043618,2.7940e-01,2.5000e+01
IMP_SCORE,845,GO:0006836,2.7938e-01,6.5000e+01
IMP_SCORE,846,GO:0040014,2.7907e-01,2.4000e+01
IMP_SCORE,847,GO:0071322,2.7901e-01,3.8000e+01
IMP_SCORE,848,GO:0030318,2.7889e-01,1.3000e+01
IMP_SCORE,849,GO:0033077,2.7880e-01,5.0000e+00
IMP_SCORE,850,GO:0051693,2.7876e-01,1.4000e+01
IMP_SCORE,851,GO:0034595,2.7874e-01,7.0000e+00
IMP_SCORE,852,GO:0014896,2.7861e-01,4.0000e+00
IMP_SCORE,853,GO:0048048,2.7837e-01,1.9000e+01
IMP_SCORE,854,GO:0050998,2.7822e-01,4.0000e+00
IMP_SCORE,855,GO:0043278,2.7818e-01,1.0000e+01
IMP_SCORE,856,GO:0032395,2.7793e-01,2.5000e+01
IMP_SCORE,857,GO:0032411,2.7786e-01,3.9000e+01
IMP_SCORE,858,GO:0072661,2.7784e-01,1.3000e+01
IMP_SCORE,859,GO:0055119,2.7766e-01,4.0000e+00
IMP_SCORE,860,GO:0036508,2.7749e-01,5.0000e+00
IMP_SCORE,861,GO:0019731,2.7731e-01,2.5000e+01
IMP_SCORE,862,GO:0014013,2.7722e-01,3.2000e+01
IMP_SCORE,863,GO:0007194,2.7716e-01,8.0000e+00
IMP_SCORE,864,GO:0048813,2.7715e-01,2.4000e+01
IMP_SCORE,865,GO:1903844,2.7688e-01,4.1000e+01
IMP_SCORE,866,GO:0034724,2.7683e-01,7.0000e+00
IMP_SCORE,867,GO:0032944,2.7674e-01,5.4000e+01
IMP_SCORE,868,GO:0030823,2.7656e-01,7.0000e+00
IMP_SCORE,869,GO:0043491,2.7644e-01,1.0000e+01
IMP_SCORE,870,GO:0071384,2.7644e-01,1.3000e+01
IMP_SCORE,871,GO:0033574,2.7641e-01,2.4000e+01
IMP_SCORE,872,GO:0006825,2.7627e-01,1.8000e+01
IMP_SCORE,873,GO:0042346,2.7626e-01,1.3000e+01
IMP_SCORE,874,GO:1901990,2.7623e-01,7.7000e+01
IMP_SCORE,875,GO:1901505,2.7611e-01,6.3000e+01
IMP_SCORE,876,GO:0009064,2.7594e-01,7.3000e+01
IMP_SCORE,877,GO:0038179,2.7592e-01,1.2000e+01
IMP_SCORE,878,GO:0009886,2.7571e-01,1.1000e+01
IMP_SCORE,879,GO:0009743,2.7567e-01,5.2000e+01
IMP_SCORE,880,GO:0090218,2.7564e-01,1.0000e+01
IMP_SCORE,881,GO:0031434,2.7556e-01,1.0000e+01
IMP_SCORE,882,GO:1900076,2.7544e-01,2.2000e+01
IMP_SCORE,883,GO:0032982,2.7540e-01,1.4000e+01
IMP_SCORE,884,GO:0060078,2.7536e-01,3.1000e+01
IMP_SCORE,885,GO:0019210,2.7518e-01,6.2000e+01
IMP_SCORE,886,GO:0002367,2.7490e-01,7.0000e+00
IMP_SCORE,887,GO:0055023,2.7480e-01,4.0000e+00
IMP_SCORE,888,GO:0044090,2.7474e-01,1.2000e+01
IMP_SCORE,889,GO:0061387,2.7473e-01,3.2000e+01
IMP_SCORE,890,GO:0007044,2.7471e-01,4.6000e+01
IMP_SCORE,891,GO:1901998,2.7465e-01,5.0000e+01
IMP_SCORE,892,GO:0001914,2.7460e-01,9.0000e+00
IMP_SCORE,893,GO:0010039,2.7456e-01,2.7000e+01
IMP_SCORE,894,GO:1902402,2.7452e-01,8.0000e+00
IMP_SCORE,895,GO:0022612,2.7450e-01,1.5000e+01
IMP_SCORE,896,GO:0050930,2.7448e-01,4.0000e+00
IMP_SCORE,897,GO:0035871,2.7447e-01,3.4000e+01
IMP_SCORE,898,GO:0046329,2.7446e-01,6.0000e+00
IMP_SCORE,899,GO:0010669,2.7425e-01,2.6000e+01
IMP_SCORE,900,GO:0043425,2.7413e-01,1.5000e+01
IMP_SCORE,901,GO:0043928,2.7413e-01,1.0000e+01
IMP_SCORE,902,GO:0004623,2.7411e-01,3.9000e+01
IMP_SCORE,903,GO:0050704,2.7395e-01,4.0000e+00
IMP_SCORE,904,GO:1902003,2.7364e-01,1.8000e+01
IMP_SCORE,905,GO:0006110,2.7351e-01,4.0000e+00
IMP_SCORE,906,GO:0000018,2.7348e-01,1.7000e+01
IMP_SCORE,907,GO:1903729,2.7334e-01,2.6000e+01
IMP_SCORE,908,GO:0048545,2.7323e-01,6.5000e+01
IMP_SCORE,909,GO:0061099,2.7298e-01,1.4000e+01
IMP_SCORE,910,GO:1901020,2.7282e-01,3.0000e+00
IMP_SCORE,911,GO:0033004,2.7261e-01,3.0000e+00
IMP_SCORE,912,GO:0060218,2.7254e-01,5.0000e+00
IMP_SCORE,913,GO:0045912,2.7245e-01,2.5000e+01
IMP_SCORE,914,GO:0045428,2.7237e-01,1.3000e+01
IMP_SCORE,915,GO:0034110,2.7213e-01,1.3000e+01
IMP_SCORE,916,GO:0032934,2.7211e-01,2.5000e+01
IMP_SCORE,917,GO:0019206,2.7203e-01,7.0000e+00
IMP_SCORE,918,GO:0032794,2.7201e-01,1.9000e+01
IMP_SCORE,919,GO:1904357,2.7186e-01,3.0000e+00
IMP_SCORE,920,GO:0005528,2.7182e-01,3.6000e+01
IMP_SCORE,921,GO:0030175,2.7180e-01,7.6000e+01
IMP_SCORE,922,GO:0050768,2.7167e-01,1.1800e+02
IMP_SCORE,923,GO:0031664,2.7154e-01,2.3000e+01
IMP_SCORE,924,GO:0032570,2.7148e-01,2.7000e+01
IMP_SCORE,925,GO:0050918,2.7143e-01,2.8000e+01
IMP_SCORE,926,GO:1903901,2.7131e-01,3.6000e+01
IMP_SCORE,927,GO:0051896,2.7129e-01,4.4000e+01
IMP_SCORE,928,GO:2000300,2.7124e-01,1.7000e+01
IMP_SCORE,929,GO:0005159,2.7124e-01,7.0000e+00
IMP_SCORE,930,GO:0071277,2.7113e-01,3.0000e+01
IMP_SCORE,931,GO:1901862,2.7095e-01,1.1000e+01
IMP_SCORE,932,GO:0045923,2.7092e-01,8.0000e+00
IMP_SCORE,933,GO:0034695,2.7085e-01,4.0000e+00
IMP_SCORE,934,GO:0090734,2.7068e-01,1.3000e+01
IMP_SCORE,935,GO:0001741,2.7048e-01,3.0000e+00
IMP_SCORE,936,GO:0005766,2.7035e-01,1.3000e+01
IMP_SCORE,937,GO:0048260,2.7030e-01,1.5000e+01
IMP_SCORE,938,GO:0070423,2.7025e-01,8.0000e+00
IMP_SCORE,939,GO:2001235,2.6986e-01,3.3000e+01
IMP_SCORE,940,GO:0072676,2.6984e-01,2.7000e+01
IMP_SCORE,941,GO:0019207,2.6980e-01,7.4000e+01
IMP_SCORE,942,GO:0032642,2.6976e-01,2.6000e+01
IMP_SCORE,943,GO:0032768,2.6972e-01,7.0000e+00
IMP_SCORE,944,GO:0014002,2.6967e-01,1.8000e+01
IMP_SCORE,945,GO:0005057,2.6959e-01,1.1200e+02
IMP_SCORE,946,GO:0000186,2.6955e-01,2.6000e+01
IMP_SCORE,947,GO:0051607,2.6946e-01,6.5000e+01
IMP_SCORE,948,GO:0034612,2.6937e-01,7.0000e+01
IMP_SCORE,949,GO:1902337,2.6929e-01,5.0000e+00
IMP_SCORE,950,GO:0008286,2.6915e-01,5.0000e+01
IMP_SCORE,951,GO:0034123,2.6906e-01,6.0000e+00
IMP_SCORE,952,GO:0010259,2.6894e-01,1.5000e+01
IMP_SCORE,953,GO:0006493,2.6844e-01,9.1000e+01
IMP_SCORE,954,GO:0002703,2.6841e-01,4.0000e+01
IMP_SCORE,955,GO:0045109,2.6821e-01,1.6000e+01
IMP_SCORE,956,GO:0034333,2.6821e-01,2.4000e+01
IMP_SCORE,957,GO:0000381,2.6816e-01,8.0000e+00
IMP_SCORE,958,GO:0006107,2.6813e-01,5.0000e+00
IMP_SCORE,959,GO:0009100,2.6798e-01,9.2000e+01
IMP_SCORE,960,GO:0007140,2.6796e-01,1.3000e+01
IMP_SCORE,961,GO:0015682,2.6795e-01,1.2000e+01
IMP_SCORE,962,GO:0010715,2.6779e-01,5.0000e+00
IMP_SCORE,963,GO:0001708,2.6778e-01,1.4000e+01
IMP_SCORE,964,GO:0032967,2.6767e-01,5.0000e+00
IMP_SCORE,965,GO:0002089,2.6764e-01,8.0000e+00
IMP_SCORE,966,GO:0031128,2.6757e-01,1.1000e+01
IMP_SCORE,967,GO:0033189,2.6756e-01,4.0000e+00
IMP_SCORE,968,GO:0046135,2.6751e-01,1.8000e+01
IMP_SCORE,969,GO:0043025,2.6728e-01,1.7300e+02
IMP_SCORE,970,GO:0034097,2.6725e-01,1.9100e+02
IMP_SCORE,971,GO:0046888,2.6722e-01,1.3000e+01
IMP_SCORE,972,GO:0045682,2.6718e-01,1.3000e+01
IMP_SCORE,973,GO:0016051,2.6709e-01,8.0000e+01
IMP_SCORE,974,GO:0071456,2.6703e-01,3.6000e+01
IMP_SCORE,975,GO:0045582,2.6702e-01,2.8000e+01
IMP_SCORE,976,GO:0000060,2.6693e-01,1.5000e+01
IMP_SCORE,977,GO:0031532,2.6691e-01,3.0000e+01
IMP_SCORE,978,GO:0002223,2.6689e-01,3.2000e+01
IMP_SCORE,979,GO:0000346,2.6687e-01,3.0000e+00
IMP_SCORE,980,GO:0042345,2.6685e-01,2.4000e+01
IMP_SCORE,981,GO:0060253,2.6684e-01,1.0000e+01
IMP_SCORE,982,GO:0030809,2.6678e-01,1.1000e+01
IMP_SCORE,983,GO:0031258,2.6657e-01,1.6000e+01
IMP_SCORE,984,GO:0016627,2.6650e-01,6.8000e+01
IMP_SCORE,985,GO:0043122,2.6629e-01,1.3200e+02
IMP_SCORE,986,GO:0050728,2.6626e-01,3.5000e+01
IMP_SCORE,987,GO:2001236,2.6625e-01,6.5000e+01
IMP_SCORE,988,GO:0036258,2.6615e-01,8.0000e+00
IMP_SCORE,989,GO:0032292,2.6606e-01,2.1000e+01
IMP_SCORE,990,GO:0050771,2.6594e-01,2.0000e+01
IMP_SCORE,991,GO:0031223,2.6593e-01,7.0000e+00
IMP_SCORE,992,GO:0007212,2.6576e-01,2.7000e+01
IMP_SCORE,993,GO:1900026,2.6564e-01,5.0000e+00
IMP_SCORE,994,GO:0072111,2.6559e-01,6.0000e+00
IMP_SCORE,995,GO:0097191,2.6558e-01,2.9000e+01
IMP_SCORE,996,GO:2000725,2.6555e-01,5.0000e+00
IMP_SCORE,997,GO:0033559,2.6548e-01,7.7000e+01
IMP_SCORE,998,GO:0003181,2.6524e-01,5.0000e+00
IMP_SCORE,999,GO:0043410,2.6507e-01,9.1000e+01
IMP_SCORE,1000,GO:0006308,2.6501e-01,1.2000e+01
IMP_SCORE,1001,GO:0048565,2.6492e-01,2.4000e+01
IMP_SCORE,1002,GO:1900744,2.6482e-01,2.9000e+01
IMP_SCORE,1003,GO:0031369,2.6478e-01,4.7000e+01
IMP_SCORE,1004,GO:0018279,2.6451e-01,4.4000e+01
IMP_SCORE,1005,GO:0000793,2.6449e-01,2.7000e+01
IMP_SCORE,1006,GO:0039703,2.6448e-01,5.0000e+00
IMP_SCORE,1007,GO:0060123,2.6417e-01,9.0000e+00
IMP_SCORE,1008,GO:0051347,2.6410e-01,1.0600e+02
IMP_SCORE,1009,GO:0046133,2.6410e-01,7.0000e+00
IMP_SCORE,1010,GO:0071949,2.6408e-01,1.7000e+01
IMP_SCORE,1011,GO:0010884,2.6404e-01,5.0000e+00
IMP_SCORE,1012,GO:0086004,2.6386e-01,6.0000e+00
IMP_SCORE,1013,GO:0006356,2.6375e-01,4.0000e+00
IMP_SCORE,1014,GO:0007613,2.6371e-01,6.0000e+01
IMP_SCORE,1015,GO:0071636,2.6366e-01,8.0000e+00
IMP_SCORE,1016,GO:0019048,2.6336e-01,1.0000e+01
IMP_SCORE,1017,GO:0004935,2.6332e-01,5.0000e+00
IMP_SCORE,1018,GO:2000786,2.6331e-01,1.1000e+01
IMP_SCORE,1019,GO:0033268,2.6323e-01,6.0000e+00
IMP_SCORE,1020,GO:0035102,2.6312e-01,1.0000e+01
IMP_SCORE,1021,GO:0030687,2.6308e-01,2.0000e+01
IMP_SCORE,1022,GO:0009299,2.6308e-01,9.0000e+00
IMP_SCORE,1023,GO:0007379,2.6305e-01,5.0000e+00
IMP_SCORE,1024,GO:0007096,2.6295e-01,2.1000e+01
IMP_SCORE,1025,GO:0051954,2.6289e-01,1.3000e+01
IMP_SCORE,1026,GO:0001937,2.6287e-01,1.1000e+01
IMP_SCORE,1027,GO:0097009,2.6287e-01,8.0000e+00
IMP_SCORE,1028,GO:0097529,2.6283e-01,4.9000e+01
IMP_SCORE,1029,GO:1990841,2.6283e-01,1.6000e+01
IMP_SCORE,1030,GO:0002313,2.6282e-01,1.1000e+01
IMP_SCORE,1031,GO:0006611,2.6281e-01,1.9000e+01
IMP_SCORE,1032,GO:0009749,2.6279e-01,5.2000e+01
IMP_SCORE,1033,GO:0000272,2.6261e-01,1.5000e+01
IMP_SCORE,1034,GO:1904724,2.6253e-01,7.8000e+01
IMP_SCORE,1035,GO:0050922,2.6249e-01,1.8000e+01
IMP_SCORE,1036,GO:0055069,2.6241e-01,1.2000e+01
IMP_SCORE,1037,GO:0010528,2.6229e-01,4.0000e+00
IMP_SCORE,1038,GO:0007205,2.6229e-01,2.4000e+01
IMP_SCORE,1039,GO:0035577,2.6223e-01,7.6000e+01
IMP_SCORE,1040,GO:0034098,2.6218e-01,1.1000e+01
IMP_SCORE,1041,GO:0021819,2.6216e-01,1.1000e+01
IMP_SCORE,1042,GO:0060291,2.6175e-01,3.3000e+01
IMP_SCORE,1043,GO:0070525,2.6170e-01,5.0000e+00
IMP_SCORE,1044,GO:0031907,2.6165e-01,3.3000e+01
IMP_SCORE,1045,GO:0061462,2.6139e-01,1.0000e+01
IMP_SCORE,1046,GO:0048732,2.6133e-01,1.0900e+02
IMP_SCORE,1047,GO:0043198,2.6129e-01,1.3000e+01
IMP_SCORE,1048,GO:0030514,2.6100e-01,1.4000e+01
IMP_SCORE,1049,GO:0042625,2.6085e-01,2.9000e+01
IMP_SCORE,1050,GO:0010935,2.6084e-01,3.0000e+00
IMP_SCORE,1051,GO:0034698,2.6081e-01,4.0000e+00
IMP_SCORE,1052,GO:0032092,2.6081e-01,2.9000e+01
IMP_SCORE,1053,GO:0048487,2.6077e-01,8.0000e+00
IMP_SCORE,1054,GO:0060359,2.6056e-01,1.2000e+01
IMP_SCORE,1055,GO:0030195,2.6037e-01,2.3000e+01
IMP_SCORE,1056,GO:1903055,2.6032e-01,4.0000e+00
IMP_SCORE,1057,GO:0021680,2.6028e-01,1.5000e+01
IMP_SCORE,1058,GO:0051926,2.5986e-01,1.3000e+01
IMP_SCORE,1059,GO:0000278,2.5984e-01,1.4000e+01
IMP_SCORE,1060,GO:0036294,2.5978e-01,2.6000e+01
IMP_SCORE,1061,GO:0043901,2.5977e-01,6.8000e+01
IMP_SCORE,1062,GO:1904018,2.5963e-01,5.8000e+01
IMP_SCORE,1063,GO:0010001,2.5951e-01,5.2000e+01
IMP_SCORE,1064,GO:0050873,2.5950e-01,2.7000e+01
IMP_SCORE,1065,GO:0007616,2.5947e-01,3.3000e+01
IMP_SCORE,1066,GO:0051250,2.5935e-01,3.4000e+01
IMP_SCORE,1067,GO:0046930,2.5934e-01,1.4000e+01
IMP_SCORE,1068,GO:0051653,2.5931e-01,7.0000e+00
IMP_SCORE,1069,GO:0032271,2.5929e-01,4.8000e+01
IMP_SCORE,1070,GO:0051235,2.5928e-01,9.2000e+01
IMP_SCORE,1071,GO:2000757,2.5928e-01,3.0000e+00
IMP_SCORE,1072,GO:0010718,2.5924e-01,9.0000e+00
IMP_SCORE,1073,GO:0050709,2.5908e-01,2.7000e+01
IMP_SCORE,1074,GO:0043174,2.5904e-01,2.0000e+01
IMP_SCORE,1075,GO:0004407,2.5903e-01,2.2000e+01
IMP_SCORE,1076,GO:0097305,2.5877e-01,8.3000e+01
IMP_SCORE,1077,GO:0030277,2.5858e-01,1.7000e+01
IMP_SCORE,1078,GO:0002696,2.5854e-01,7.7000e+01
IMP_SCORE,1079,GO:0006958,2.5850e-01,4.6000e+01
IMP_SCORE,1080,GO:0016884,2.5846e-01,9.0000e+00
IMP_SCORE,1081,GO:0030595,2.5826e-01,6.1000e+01
IMP_SCORE,1082,GO:0046460,2.5826e-01,4.0000e+01
IMP_SCORE,1083,GO:0002274,2.5824e-01,1.4900e+02
IMP_SCORE,1084,GO:0048710,2.5821e-01,1.0000e+01
IMP_SCORE,1085,GO:0071280,2.5817e-01,1.6000e+01
IMP_SCORE,1086,GO:0005765,2.5805e-01,2.7400e+02
IMP_SCORE,1087,GO:0043065,2.5805e-01,1.4700e+02
IMP_SCORE,1088,GO:0032780,2.5804e-01,2.0000e+01
IMP_SCORE,1089,GO:0072659,2.5795e-01,8.4000e+01
IMP_SCORE,1090,GO:0016202,2.5788e-01,2.8000e+01
IMP_SCORE,1091,GO:0070227,2.5786e-01,4.0000e+00
IMP_SCORE,1092,GO:0090003,2.5778e-01,2.0000e+01
IMP_SCORE,1093,GO:0031432,2.5775e-01,1.1000e+01
IMP_SCORE,1094,GO:0001573,2.5769e-01,4.6000e+01
IMP_SCORE,1095,GO:0046596,2.5761e-01,3.4000e+01
IMP_SCORE,1096,GO:0042974,2.5756e-01,5.0000e+00
IMP_SCORE,1097,GO:0008340,2.5752e-01,5.0000e+00
IMP_SCORE,1098,GO:0048703,2.5747e-01,8.0000e+00
IMP_SCORE,1099,GO:0031078,2.5730e-01,4.0000e+00
IMP_SCORE,1100,GO:0052548,2.5708e-01,1.4600e+02
IMP_SCORE,1101,GO:0032147,2.5707e-01,6.7000e+01
IMP_SCORE,1102,GO:0045453,2.5707e-01,1.1000e+01
IMP_SCORE,1103,GO:0048484,2.5704e-01,1.0000e+01
IMP_SCORE,1104,GO:0018210,2.5695e-01,4.0000e+01
IMP_SCORE,1105,GO:0001952,2.5690e-01,3.3000e+01
IMP_SCORE,1106,GO:0009187,2.5688e-01,2.1000e+01
IMP_SCORE,1107,GO:0005164,2.5672e-01,1.1000e+01
IMP_SCORE,1108,GO:0032946,2.5660e-01,3.0000e+01
IMP_SCORE,1109,GO:0045910,2.5659e-01,4.0000e+00
IMP_SCORE,1110,GO:0033293,2.5658e-01,5.0000e+01
IMP_SCORE,1111,GO:0005686,2.5654e-01,8.0000e+00
IMP_SCORE,1112,GO:0006919,2.5648e-01,3.0000e+01
IMP_SCORE,1113,GO:2000279,2.5630e-01,4.0000e+00
IMP_SCORE,1114,GO:0070482,2.5625e-01,6.4000e+01
IMP_SCORE,1115,GO:0044321,2.5623e-01,7.0000e+00
IMP_SCORE,1116,GO:0030865,2.5614e-01,5.1000e+01
IMP_SCORE,1117,GO:0051781,2.5613e-01,3.4000e+01
IMP_SCORE,1118,GO:2001233,2.5610e-01,9.9000e+01
IMP_SCORE,1119,GO:1902905,2.5607e-01,6.3000e+01
IMP_SCORE,1120,GO:0016702,2.5602e-01,3.8000e+01
IMP_SCORE,1121,GO:0022029,2.5601e-01,2.0000e+01
IMP_SCORE,1122,GO:0050687,2.5598e-01,1.4000e+01
IMP_SCORE,1123,GO:0048814,2.5592e-01,2.7000e+01
IMP_SCORE,1124,GO:2001020,2.5587e-01,3.0000e+01
IMP_SCORE,1125,GO:0043114,2.5586e-01,9.0000e+00
IMP_SCORE,1126,GO:0051233,2.5575e-01,2.7000e+01
IMP_SCORE,1127,GO:0014075,2.5565e-01,1.9000e+01
IMP_SCORE,1128,GO:0042113,2.5563e-01,6.8000e+01
IMP_SCORE,1129,GO:0032273,2.5558e-01,2.5000e+01
IMP_SCORE,1130,GO:0061326,2.5550e-01,1.3000e+01
IMP_SCORE,1131,GO:0060491,2.5547e-01,9.3000e+01
IMP_SCORE,1132,GO:0045725,2.5546e-01,1.0000e+01
IMP_SCORE,1133,GO:0051966,2.5536e-01,1.8000e+01
IMP_SCORE,1134,GO:1901796,2.5536e-01,3.3000e+01
IMP_SCORE,1135,GO:0046777,2.5529e-01,7.8000e+01
IMP_SCORE,1136,GO:0043230,2.5523e-01,8.6400e+02
IMP_SCORE,1137,GO:0090201,2.5520e-01,2.0000e+00
IMP_SCORE,1138,GO:0035116,2.5519e-01,8.0000e+00
IMP_SCORE,1139,GO:0010561,2.5516e-01,4.0000e+00
IMP_SCORE,1140,GO:0001959,2.5510e-01,5.2000e+01
IMP_SCORE,1141,GO:0042462,2.5510e-01,2.6000e+01
IMP_SCORE,1142,GO:0002702,2.5509e-01,2.9000e+01
IMP_SCORE,1143,GO:0021879,2.5502e-01,1.1000e+01
IMP_SCORE,1144,GO:0010972,2.5495e-01,1.6000e+01
IMP_SCORE,1145,GO:0021846,2.5485e-01,4.0000e+00
IMP_SCORE,1146,GO:0010717,2.5483e-01,2.5000e+01
IMP_SCORE,1147,GO:0009161,2.5458e-01,5.9000e+01
IMP_SCORE,1148,GO:0001666,2.5456e-01,6.0000e+01
IMP_SCORE,1149,GO:0035578,2.5455e-01,7.1000e+01
IMP_SCORE,1150,GO:0001077,2.5452e-01,3.8000e+01
IMP_SCORE,1151,GO:0006907,2.5452e-01,2.1000e+01
IMP_SCORE,1152,GO:0016605,2.5443e-01,3.3000e+01
IMP_SCORE,1153,GO:0002699,2.5436e-01,4.6000e+01
IMP_SCORE,1154,GO:0006672,2.5411e-01,8.2000e+01
IMP_SCORE,1155,GO:0045665,2.5411e-01,7.9000e+01
IMP_SCORE,1156,GO:1901185,2.5407e-01,1.7000e+01
IMP_SCORE,1157,GO:0035249,2.5383e-01,1.7000e+01
IMP_SCORE,1158,GO:1904375,2.5375e-01,2.8000e+01
IMP_SCORE,1159,GO:0072376,2.5375e-01,5.8000e+01
IMP_SCORE,1160,GO:0070661,2.5369e-01,2.3000e+01
IMP_SCORE,1161,GO:0090279,2.5367e-01,2.5000e+01
IMP_SCORE,1162,GO:0071354,2.5365e-01,8.0000e+00
IMP_SCORE,1163,GO:0003950,2.5350e-01,1.1200e+02
IMP_SCORE,1164,GO:1901215,2.5349e-01,4.2000e+01
IMP_SCORE,1165,GO:0071229,2.5348e-01,7.2000e+01
IMP_SCORE,1166,GO:0031998,2.5344e-01,4.0000e+00
IMP_SCORE,1167,GO:0005547,2.5336e-01,4.1000e+01
IMP_SCORE,1168,GO:0016701,2.5333e-01,4.9000e+01
IMP_SCORE,1169,GO:0060384,2.5320e-01,1.9000e+01
IMP_SCORE,1170,GO:0005719,2.5300e-01,6.0000e+00
IMP_SCORE,1171,GO:0050818,2.5286e-01,4.5000e+01
IMP_SCORE,1172,GO:0061081,2.5283e-01,1.5000e+01
IMP_SCORE,1173,GO:1901655,2.5263e-01,2.1000e+01
IMP_SCORE,1174,GO:1902224,2.5262e-01,1.5000e+01
IMP_SCORE,1175,GO:0060644,2.5249e-01,3.0000e+00
IMP_SCORE,1176,GO:1900373,2.5246e-01,1.6000e+01
IMP_SCORE,1177,GO:0000307,2.5243e-01,1.3000e+01
IMP_SCORE,1178,GO:0010569,2.5241e-01,6.0000e+00
IMP_SCORE,1179,GO:0050812,2.5240e-01,1.8000e+01
IMP_SCORE,1180,GO:0048471,2.5237e-01,5.4200e+02
IMP_SCORE,1181,GO:0090184,2.5236e-01,7.0000e+00
IMP_SCORE,1182,GO:0090314,2.5233e-01,1.2000e+01
IMP_SCORE,1183,GO:0061088,2.5207e-01,1.4000e+01
IMP_SCORE,1184,GO:0051291,2.5197e-01,4.2000e+01
IMP_SCORE,1185,GO:0003014,2.5196e-01,3.7000e+01
IMP_SCORE,1186,GO:0051000,2.5195e-01,5.0000e+00
IMP_SCORE,1187,GO:0042589,2.5190e-01,8.0000e+00
IMP_SCORE,1188,GO:0043010,2.5180e-01,3.6000e+01
IMP_SCORE,1189,GO:0071565,2.5168e-01,4.0000e+00
IMP_SCORE,1190,GO:0097028,2.5167e-01,2.2000e+01
IMP_SCORE,1191,GO:1990845,2.5163e-01,1.0000e+00
IMP_SCORE,1192,GO:0016646,2.5157e-01,3.6000e+01
IMP_SCORE,1193,GO:0002366,2.5153e-01,1.3500e+02
IMP_SCORE,1194,GO:0055038,2.5142e-01,6.1000e+01
IMP_SCORE,1195,GO:0007254,2.5139e-01,2.0000e+01
IMP_SCORE,1196,GO:0010107,2.5129e-01,3.3000e+01
IMP_SCORE,1197,GO:0043244,2.5121e-01,4.5000e+01
IMP_SCORE,1198,GO:0001889,2.5120e-01,2.9000e+01
IMP_SCORE,1199,GO:0023026,2.5117e-01,1.4000e+01
IMP_SCORE,1200,GO:0061333,2.5115e-01,7.0000e+00
IMP_SCORE,1201,GO:0048015,2.5109e-01,3.0000e+01
IMP_SCORE,1202,GO:0071900,2.5098e-01,1.0900e+02
IMP_SCORE,1203,GO:0030802,2.5094e-01,3.4000e+01
IMP_SCORE,1204,GO:0033047,2.5093e-01,7.0000e+00
IMP_SCORE,1205,GO:0045596,2.5091e-01,1.9000e+02
IMP_SCORE,1206,GO:0071801,2.5086e-01,3.6000e+01
IMP_SCORE,1207,GO:0002902,2.5084e-01,5.0000e+00
IMP_SCORE,1208,GO:0005515,2.5083e-01,2.9620e+03
IMP_SCORE,1209,GO:0060338,2.5082e-01,1.3000e+01
IMP_SCORE,1210,GO:0030371,2.5076e-01,4.2000e+01
IMP_SCORE,1211,GO:0001964,2.5074e-01,1.1000e+01
IMP_SCORE,1212,GO:1902307,2.5054e-01,1.0000e+01
IMP_SCORE,1213,GO:0001948,2.5049e-01,6.6000e+01
IMP_SCORE,1214,GO:0048747,2.5048e-01,5.1000e+01
IMP_SCORE,1215,GO:0070633,2.5040e-01,2.5000e+01
IMP_SCORE,1216,GO:0032872,2.5024e-01,5.9000e+01
IMP_SCORE,1217,GO:0006935,2.5024e-01,1.4800e+02
IMP_SCORE,1218,GO:0032755,2.5023e-01,1.9000e+01
IMP_SCORE,1219,GO:1903037,2.5021e-01,1.0600e+02
IMP_SCORE,1220,GO:0007026,2.5008e-01,7.0000e+00
IMP_SCORE,1221,GO:0042288,2.5007e-01,1.6000e+01
IMP_SCORE,1222,GO:0046850,2.5003e-01,2.3000e+01
IMP_SCORE,1223,GO:1903010,2.4999e-01,3.6000e+01
IMP_SCORE,1224,GO:0046426,2.4995e-01,2.0000e+01
IMP_SCORE,1225,GO:0010744,2.4991e-01,1.4000e+01
IMP_SCORE,1226,GO:0033238,2.4983e-01,2.5000e+01
IMP_SCORE,1227,GO:0030836,2.4981e-01,1.2000e+01
IMP_SCORE,1228,GO:1905954,2.4970e-01,1.6000e+01
IMP_SCORE,1229,GO:0051897,2.4952e-01,1.5000e+01
IMP_SCORE,1230,GO:2000179,2.4951e-01,3.1000e+01
IMP_SCORE,1231,GO:0051895,2.4949e-01,1.2000e+01
IMP_SCORE,1232,GO:0046058,2.4929e-01,8.0000e+00
IMP_SCORE,1233,GO:0048645,2.4926e-01,9.0000e+00
IMP_SCORE,1234,GO:0005811,2.4926e-01,1.0200e+02
IMP_SCORE,1235,GO:0045687,2.4921e-01,1.1000e+01
IMP_SCORE,1236,GO:2001258,2.4918e-01,1.4000e+01
IMP_SCORE,1237,GO:0030291,2.4916e-01,2.6000e+01
IMP_SCORE,1238,GO:0070302,2.4912e-01,4.3000e+01
IMP_SCORE,1239,GO:0043015,2.4907e-01,1.8000e+01
IMP_SCORE,1240,GO:1901652,2.4906e-01,9.5000e+01
IMP_SCORE,1241,GO:0048593,2.4894e-01,5.0000e+00
IMP_SCORE,1242,GO:0016831,2.4888e-01,3.4000e+01
IMP_SCORE,1243,GO:0016866,2.4877e-01,1.9000e+01
IMP_SCORE,1244,GO:0007051,2.4869e-01,6.6000e+01
IMP_SCORE,1245,GO:0070571,2.4867e-01,6.0000e+00
IMP_SCORE,1246,GO:0042832,2.4867e-01,2.3000e+01
IMP_SCORE,1247,GO:0005605,2.4862e-01,8.0000e+00
IMP_SCORE,1248,GO:0036499,2.4861e-01,6.0000e+00
IMP_SCORE,1249,GO:0021549,2.4856e-01,3.6000e+01
IMP_SCORE,1250,GO:0043496,2.4852e-01,3.0000e+00
IMP_SCORE,1251,GO:0005635,2.4849e-01,1.4600e+02
IMP_SCORE,1252,GO:1903707,2.4842e-01,7.3000e+01
IMP_SCORE,1253,GO:0097369,2.4838e-01,9.0000e+00
IMP_SCORE,1254,GO:0004712,2.4831e-01,4.2000e+01
IMP_SCORE,1255,GO:0006098,2.4829e-01,1.0000e+01
IMP_SCORE,1256,GO:0099572,2.4829e-01,1.3600e+02
IMP_SCORE,1257,GO:0010804,2.4825e-01,6.0000e+00
IMP_SCORE,1258,GO:0009266,2.4822e-01,8.7000e+01
IMP_SCORE,1259,GO:0030261,2.4817e-01,8.0000e+00
IMP_SCORE,1260,GO:0097472,2.4812e-01,5.0000e+00
IMP_SCORE,1261,GO:0035872,2.4810e-01,9.0000e+00
IMP_SCORE,1262,GO:0005123,2.4809e-01,1.3000e+01
IMP_SCORE,1263,GO:0072091,2.4807e-01,3.7000e+01
IMP_SCORE,1264,GO:0016601,2.4806e-01,2.8000e+01
IMP_SCORE,1265,GO:0002709,2.4806e-01,1.2000e+01
IMP_SCORE,1266,GO:0071347,2.4800e-01,1.4000e+01
IMP_SCORE,1267,GO:0060429,2.4798e-01,6.8000e+01
IMP_SCORE,1268,GO:0010743,2.4769e-01,1.6000e+01
IMP_SCORE,1269,GO:0099601,2.4767e-01,9.0000e+00
IMP_SCORE,1270,GO:0001947,2.4763e-01,1.5000e+01
IMP_SCORE,1271,GO:0048514,2.4754e-01,8.0000e+00
IMP_SCORE,1272,GO:0032231,2.4736e-01,4.4000e+01
IMP_SCORE,1273,GO:0071827,2.4736e-01,1.5000e+01
IMP_SCORE,1274,GO:0033144,2.4734e-01,9.0000e+00
IMP_SCORE,1275,GO:0044437,2.4718e-01,3.8100e+02
IMP_SCORE,1276,GO:0042511,2.4715e-01,6.0000e+00
IMP_SCORE,1277,GO:0071496,2.4709e-01,8.6000e+01
IMP_SCORE,1278,GO:0043523,2.4707e-01,5.9000e+01
IMP_SCORE,1279,GO:1901186,2.4707e-01,9.0000e+00
IMP_SCORE,1280,GO:1901861,2.4700e-01,1.9000e+01
IMP_SCORE,1281,GO:0019992,2.4700e-01,2.3000e+01
IMP_SCORE,1282,GO:0015101,2.4698e-01,1.2000e+01
IMP_SCORE,1283,GO:0050729,2.4688e-01,4.2000e+01
IMP_SCORE,1284,GO:1901343,2.4684e-01,4.5000e+01
IMP_SCORE,1285,GO:0001975,2.4684e-01,5.0000e+00
IMP_SCORE,1286,GO:1903749,2.4683e-01,3.7000e+01
IMP_SCORE,1287,GO:0030814,2.4662e-01,2.3000e+01
IMP_SCORE,1288,GO:1990266,2.4640e-01,2.5000e+01
IMP_SCORE,1289,GO:0008656,2.4638e-01,9.0000e+00
IMP_SCORE,1290,GO:0045589,2.4627e-01,7.0000e+00
IMP_SCORE,1291,GO:0072677,2.4627e-01,6.0000e+00
IMP_SCORE,1292,GO:0050663,2.4609e-01,2.2000e+01
IMP_SCORE,1293,GO:0002791,2.4607e-01,1.3200e+02
IMP_SCORE,1294,GO:0051100,2.4606e-01,5.0000e+01
IMP_SCORE,1295,GO:0086010,2.4605e-01,1.5000e+01
IMP_SCORE,1296,GO:0050880,2.4604e-01,3.6000e+01
IMP_SCORE,1297,GO:0071902,2.4598e-01,6.9000e+01
IMP_SCORE,1298,GO:0043011,2.4594e-01,1.6000e+01
IMP_SCORE,1299,GO:0071682,2.4569e-01,1.4000e+01
IMP_SCORE,1300,GO:0031100,2.4545e-01,3.2000e+01
IMP_SCORE,1301,GO:0044774,2.4535e-01,1.3000e+01
IMP_SCORE,1302,GO:0034764,2.4534e-01,3.1000e+01
IMP_SCORE,1303,GO:0050678,2.4534e-01,7.9000e+01
IMP_SCORE,1304,GO:1901606,2.4528e-01,9.0000e+01
IMP_SCORE,1305,GO:0044297,2.4525e-01,2.1600e+02
IMP_SCORE,1306,GO:0034329,2.4523e-01,1.0400e+02
IMP_SCORE,1307,GO:0005095,2.4512e-01,9.0000e+00
IMP_SCORE,1308,GO:0070412,2.4508e-01,1.4000e+01
IMP_SCORE,1309,GO:0016323,2.4489e-01,2.4200e+02
IMP_SCORE,1310,GO:1903209,2.4485e-01,5.0000e+00
IMP_SCORE,1311,GO:1904407,2.4484e-01,2.1000e+01
IMP_SCORE,1312,GO:0032813,2.4469e-01,2.3000e+01
IMP_SCORE,1313,GO:1905475,2.4468e-01,7.0000e+01
IMP_SCORE,1314,GO:0072413,2.4446e-01,8.0000e+00
IMP_SCORE,1315,GO:0043330,2.4441e-01,3.5000e+01
IMP_SCORE,1316,GO:0032735,2.4436e-01,1.9000e+01
IMP_SCORE,1317,GO:0038095,2.4433e-01,2.7000e+01
IMP_SCORE,1318,GO:0000165,2.4416e-01,8.4000e+01
IMP_SCORE,1319,GO:1903052,2.4409e-01,2.9000e+01
IMP_SCORE,1320,GO:0009896,2.4397e-01,1.1700e+02
IMP_SCORE,1321,GO:0031005,2.4396e-01,1.9000e+01
IMP_SCORE,1322,GO:0001763,2.4394e-01,7.0000e+01
IMP_SCORE,1323,GO:1902107,2.4393e-01,3.5000e+01
IMP_SCORE,1324,GO:0006342,2.4385e-01,1.2000e+01
IMP_SCORE,1325,GO:0071774,2.4380e-01,1.9000e+01
IMP_SCORE,1326,GO:0002237,2.4379e-01,1.1800e+02
IMP_SCORE,1327,GO:1903201,2.4379e-01,1.7000e+01
IMP_SCORE,1328,GO:0014743,2.4377e-01,1.3000e+01
IMP_SCORE,1329,GO:0008574,2.4371e-01,8.0000e+00
IMP_SCORE,1330,GO:0007632,2.4366e-01,2.2000e+01
IMP_SCORE,1331,GO:0002224,2.4363e-01,4.6000e+01
IMP_SCORE,1332,GO:0042593,2.4360e-01,4.4000e+01
IMP_SCORE,1333,GO:0009065,2.4359e-01,5.0000e+01
IMP_SCORE,1334,GO:0070663,2.4354e-01,5.0000e+01
IMP_SCORE,1335,GO:0030799,2.4348e-01,2.4000e+01
IMP_SCORE,1336,GO:0042834,2.4346e-01,1.1000e+01
IMP_SCORE,1337,GO:0071310,2.4343e-01,3.1500e+02
IMP_SCORE,1338,GO:0010762,2.4325e-01,1.6000e+01
IMP_SCORE,1339,GO:0032729,2.4323e-01,2.6000e+01
IMP_SCORE,1340,GO:0032890,2.4323e-01,1.4000e+01
IMP_SCORE,1341,GO:0045668,2.4322e-01,1.5000e+01
IMP_SCORE,1342,GO:0002639,2.4314e-01,1.4000e+01
IMP_SCORE,1343,GO:2000146,2.4308e-01,8.2000e+01
IMP_SCORE,1344,GO:0071216,2.4307e-01,5.9000e+01
IMP_SCORE,1345,GO:0046425,2.4302e-01,2.4000e+01
IMP_SCORE,1346,GO:0001846,2.4283e-01,5.0000e+01
IMP_SCORE,1347,GO:0004497,2.4281e-01,7.3000e+01
IMP_SCORE,1348,GO:0045017,2.4279e-01,1.0800e+02
IMP_SCORE,1349,GO:1903708,2.4267e-01,4.5000e+01
IMP_SCORE,1350,GO:0060307,2.4266e-01,9.0000e+00
IMP_SCORE,1351,GO:0051384,2.4259e-01,4.3000e+01
IMP_SCORE,1352,GO:0031983,2.4239e-01,1.3100e+02
IMP_SCORE,1353,GO:0071392,2.4234e-01,2.6000e+01
IMP_SCORE,1354,GO:0046479,2.4227e-01,2.8000e+01
IMP_SCORE,1355,GO:0015250,2.4220e-01,1.9000e+01
IMP_SCORE,1356,GO:0006977,2.4214e-01,1.3000e+01
IMP_SCORE,1357,GO:0030575,2.4213e-01,3.0000e+00
IMP_SCORE,1358,GO:0075733,2.4209e-01,1.2000e+01
IMP_SCORE,1359,GO:0016493,2.4196e-01,7.0000e+00
IMP_SCORE,1360,GO:0000146,2.4195e-01,3.1000e+01
IMP_SCORE,1361,GO:0051928,2.4182e-01,5.1000e+01
IMP_SCORE,1362,GO:0098858,2.4175e-01,1.0400e+02
IMP_SCORE,1363,GO:0045240,2.4171e-01,1.4000e+01
IMP_SCORE,1364,GO:0050921,2.4157e-01,2.2000e+01
IMP_SCORE,1365,GO:2000514,2.4147e-01,1.2000e+01
IMP_SCORE,1366,GO:2000403,2.4144e-01,9.0000e+00
IMP_SCORE,1367,GO:0050871,2.4143e-01,2.2000e+01
IMP_SCORE,1368,GO:0007077,2.4135e-01,1.5000e+01
IMP_SCORE,1369,GO:1904705,2.4129e-01,9.0000e+00
IMP_SCORE,1370,GO:0051645,2.4124e-01,1.3000e+01
IMP_SCORE,1371,GO:0071363,2.4124e-01,7.1000e+01
IMP_SCORE,1372,GO:0009261,2.4120e-01,7.0000e+00
IMP_SCORE,1373,GO:0005774,2.4118e-01,2.8000e+02
IMP_SCORE,1374,GO:0030507,2.4116e-01,1.2000e+01
IMP_SCORE,1375,GO:1903307,2.4105e-01,4.0000e+01
IMP_SCORE,1376,GO:1902600,2.4101e-01,2.2000e+01
IMP_SCORE,1377,GO:1903792,2.4085e-01,6.0000e+00
IMP_SCORE,1378,GO:0014066,2.4078e-01,5.4000e+01
IMP_SCORE,1379,GO:2000209,2.4069e-01,1.3000e+01
IMP_SCORE,1380,GO:1904380,2.4068e-01,5.0000e+00
IMP_SCORE,1381,GO:0008652,2.4062e-01,6.5000e+01
IMP_SCORE,1382,GO:0070300,2.4046e-01,2.4000e+01
IMP_SCORE,1383,GO:0072595,2.4036e-01,1.5000e+01
IMP_SCORE,1384,GO:0010634,2.4035e-01,2.6000e+01
IMP_SCORE,1385,GO:0002827,2.4032e-01,4.0000e+00
IMP_SCORE,1386,GO:0002864,2.4029e-01,1.4000e+01
IMP_SCORE,1387,GO:0071360,2.4026e-01,1.5000e+01
IMP_SCORE,1388,GO:0032206,2.4026e-01,1.9000e+01
IMP_SCORE,1389,GO:0030049,2.4024e-01,2.7000e+01
IMP_SCORE,1390,GO:0055075,2.4021e-01,4.0000e+00
IMP_SCORE,1391,GO:0009068,2.4020e-01,4.2000e+01
IMP_SCORE,1392,GO:0032652,2.4014e-01,1.8000e+01
IMP_SCORE,1393,GO:0034394,2.4014e-01,7.0000e+00
IMP_SCORE,1394,GO:2000679,2.4007e-01,7.0000e+00
IMP_SCORE,1395,GO:0016042,2.4006e-01,1.7300e+02
IMP_SCORE,1396,GO:0051310,2.4003e-01,2.7000e+01
IMP_SCORE,1397,GO:0036037,2.3999e-01,4.0000e+00
IMP_SCORE,1398,GO:0098840,2.3989e-01,2.8000e+01
IMP_SCORE,1399,GO:2000516,2.3986e-01,1.1000e+01
IMP_SCORE,1400,GO:0044282,2.3986e-01,1.6800e+02
IMP_SCORE,1401,GO:0044126,2.3985e-01,6.0000e+00
IMP_SCORE,1402,GO:0050671,2.3977e-01,4.5000e+01
IMP_SCORE,1403,GO:0032088,2.3972e-01,1.8000e+01
IMP_SCORE,1404,GO:0002822,2.3961e-01,2.6000e+01
IMP_SCORE,1405,GO:0071526,2.3947e-01,8.0000e+00
IMP_SCORE,1406,GO:1901021,2.3936e-01,1.1000e+01
IMP_SCORE,1407,GO:0031665,2.3935e-01,9.0000e+00
IMP_SCORE,1408,GO:0007052,2.3924e-01,3.7000e+01
IMP_SCORE,1409,GO:0002712,2.3924e-01,2.4000e+01
IMP_SCORE,1410,GO:0046634,2.3922e-01,2.0000e+01
IMP_SCORE,1411,GO:2001238,2.3922e-01,1.7000e+01
IMP_SCORE,1412,GO:0015867,2.3909e-01,1.4000e+01
IMP_SCORE,1413,GO:0010591,2.3909e-01,2.5000e+01
IMP_SCORE,1414,GO:0032945,2.3896e-01,2.1000e+01
IMP_SCORE,1415,GO:0033135,2.3891e-01,2.3000e+01
IMP_SCORE,1416,GO:0019903,2.3882e-01,6.6000e+01
IMP_SCORE,1417,GO:0097421,2.3879e-01,1.8000e+01
IMP_SCORE,1418,GO:0060337,2.3876e-01,8.3000e+01
IMP_SCORE,1419,GO:0071356,2.3875e-01,4.2000e+01
IMP_SCORE,1420,GO:0001568,2.3869e-01,4.2000e+01
IMP_SCORE,1421,GO:0032350,2.3860e-01,5.0000e+00
IMP_SCORE,1422,GO:0055001,2.3859e-01,4.3000e+01
IMP_SCORE,1423,GO:0030667,2.3858e-01,1.0800e+02
IMP_SCORE,1424,GO:0046605,2.3854e-01,1.2000e+01
IMP_SCORE,1425,GO:0048681,2.3851e-01,1.1000e+01
IMP_SCORE,1426,GO:0009725,2.3847e-01,1.6100e+02
IMP_SCORE,1427,GO:0071480,2.3843e-01,1.0000e+01
IMP_SCORE,1428,GO:0002020,2.3842e-01,7.5000e+01
IMP_SCORE,1429,GO:0002931,2.3838e-01,8.0000e+00
IMP_SCORE,1430,GO:0009154,2.3837e-01,1.4000e+01
IMP_SCORE,1431,GO:0071214,2.3834e-01,1.0400e+02
IMP_SCORE,1432,GO:0009584,2.3832e-01,1.3000e+01
IMP_SCORE,1433,GO:0008076,2.3830e-01,5.8000e+01
IMP_SCORE,1434,GO:0032433,2.3827e-01,5.0000e+00
IMP_SCORE,1435,GO:0042383,2.3827e-01,1.0900e+02
IMP_SCORE,1436,GO:0071869,2.3826e-01,9.0000e+00
IMP_SCORE,1437,GO:0043271,2.3806e-01,2.4000e+01
IMP_SCORE,1438,GO:0045683,2.3806e-01,4.0000e+00
IMP_SCORE,1439,GO:0045666,2.3802e-01,9.4000e+01
IMP_SCORE,1440,GO:0032528,2.3795e-01,2.7000e+01
IMP_SCORE,1441,GO:0098664,2.3794e-01,1.4000e+01
IMP_SCORE,1442,GO:0050660,2.3781e-01,4.5000e+01
IMP_SCORE,1443,GO:0071514,2.3774e-01,1.5000e+01
IMP_SCORE,1444,GO:0006534,2.3766e-01,1.4000e+01
IMP_SCORE,1445,GO:0030947,2.3766e-01,2.0000e+01
IMP_SCORE,1446,GO:0003188,2.3765e-01,1.9000e+01
IMP_SCORE,1447,GO:0008307,2.3760e-01,3.2000e+01
IMP_SCORE,1448,GO:0090723,2.3757e-01,1.5000e+01
IMP_SCORE,1449,GO:0045661,2.3755e-01,2.7000e+01
IMP_SCORE,1450,GO:0000226,2.3748e-01,1.5200e+02
IMP_SCORE,1451,GO:0045471,2.3747e-01,7.8000e+01
IMP_SCORE,1452,GO:0033673,2.3745e-01,7.2000e+01
IMP_SCORE,1453,GO:1903727,2.3742e-01,1.4000e+01
IMP_SCORE,1454,GO:0010950,2.3737e-01,4.8000e+01
IMP_SCORE,1455,GO:0098563,2.3736e-01,1.4000e+01
IMP_SCORE,1456,GO:0002011,2.3736e-01,9.0000e+00
IMP_SCORE,1457,GO:0050770,2.3727e-01,5.2000e+01
IMP_SCORE,1458,GO:0001725,2.3715e-01,2.3000e+01
IMP_SCORE,1459,GO:1901214,2.3711e-01,7.1000e+01
IMP_SCORE,1460,GO:0098751,2.3710e-01,2.0000e+01
IMP_SCORE,1461,GO:0032691,2.3699e-01,7.0000e+00
IMP_SCORE,1462,GO:0031061,2.3697e-01,1.1000e+01
IMP_SCORE,1463,GO:0010035,2.3685e-01,1.9400e+02
IMP_SCORE,1464,GO:0048643,2.3671e-01,6.0000e+00
IMP_SCORE,1465,GO:0031670,2.3653e-01,5.0000e+00
IMP_SCORE,1466,GO:0099003,2.3653e-01,2.8000e+01
IMP_SCORE,1467,GO:0014706,2.3647e-01,2.2000e+01
IMP_SCORE,1468,GO:0019068,2.3647e-01,5.0000e+00
IMP_SCORE,1469,GO:0035137,2.3645e-01,7.0000e+00
IMP_SCORE,1470,GO:0048208,2.3638e-01,4.3000e+01
IMP_SCORE,1471,GO:0036230,2.3618e-01,1.1500e+02
IMP_SCORE,1472,GO:0050482,2.3613e-01,1.0000e+01
IMP_SCORE,1473,GO:1903533,2.3610e-01,8.6000e+01
IMP_SCORE,1474,GO:0044724,2.3605e-01,8.8000e+01
IMP_SCORE,1475,GO:0032753,2.3600e-01,1.0000e+01
IMP_SCORE,1476,GO:0002479,2.3595e-01,5.6000e+01
IMP_SCORE,1477,GO:0001772,2.3595e-01,7.0000e+01
IMP_SCORE,1478,GO:0030863,2.3590e-01,3.0000e+01
IMP_SCORE,1479,GO:0043679,2.3578e-01,3.1000e+01
IMP_SCORE,1480,GO:0014910,2.3575e-01,1.1000e+01
IMP_SCORE,1481,GO:0000118,2.3575e-01,2.4000e+01
IMP_SCORE,1482,GO:2000191,2.3562e-01,2.0000e+00
IMP_SCORE,1483,GO:2001239,2.3556e-01,2.8000e+01
IMP_SCORE,1484,GO:0048041,2.3548e-01,3.4000e+01
IMP_SCORE,1485,GO:0046636,2.3518e-01,1.1000e+01
IMP_SCORE,1486,GO:0001823,2.3517e-01,6.0000e+00
IMP_SCORE,1487,GO:0071901,2.3514e-01,4.6000e+01
IMP_SCORE,1488,GO:1903053,2.3500e-01,1.3000e+01
IMP_SCORE,1489,GO:1904894,2.3499e-01,3.3000e+01
IMP_SCORE,1490,GO:0007568,2.3495e-01,1.1700e+02
IMP_SCORE,1491,GO:0046466,2.3493e-01,2.9000e+01
IMP_SCORE,1492,GO:0006904,2.3480e-01,3.1000e+01
IMP_SCORE,1493,GO:0071545,2.3469e-01,4.0000e+00
IMP_SCORE,1494,GO:0016863,2.3463e-01,1.5000e+01
IMP_SCORE,1495,GO:0007159,2.3454e-01,4.6000e+01
IMP_SCORE,1496,GO:0001818,2.3453e-01,7.5000e+01
IMP_SCORE,1497,GO:0001775,2.3450e-01,2.6300e+02
IMP_SCORE,1498,GO:0060292,2.3448e-01,8.0000e+00
IMP_SCORE,1499,GO:0044794,2.3442e-01,1.4000e+01
IMP_SCORE,1500,GO:2000758,2.3435e-01,1.4000e+01
IMP_SCORE,1501,GO:2001198,2.3426e-01,5.2000e+01
IMP_SCORE,1502,GO:1903078,2.3425e-01,2.0000e+01
IMP_SCORE,1503,GO:0030593,2.3423e-01,3.1000e+01
IMP_SCORE,1504,GO:0005003,2.3421e-01,2.6000e+01
IMP_SCORE,1505,GO:0034122,2.3414e-01,1.5000e+01
IMP_SCORE,1506,GO:0005634,2.3409e-01,1.2580e+03
IMP_SCORE,1507,GO:2000377,2.3407e-01,4.6000e+01
IMP_SCORE,1508,GO:0048736,2.3406e-01,3.9000e+01
IMP_SCORE,1509,GO:0006978,2.3405e-01,6.0000e+00
IMP_SCORE,1510,GO:0043388,2.3402e-01,1.4000e+01
IMP_SCORE,1511,GO:0043312,2.3398e-01,1.2200e+02
IMP_SCORE,1512,GO:0007067,2.3395e-01,1.1200e+02
IMP_SCORE,1513,GO:0042552,2.3391e-01,9.4000e+01
IMP_SCORE,1514,GO:0005902,2.3379e-01,5.1000e+01
IMP_SCORE,1515,GO:0031623,2.3375e-01,1.8000e+01
IMP_SCORE,1516,GO:0009063,2.3373e-01,8.9000e+01
IMP_SCORE,1517,GO:0045120,2.3354e-01,2.0000e+00
IMP_SCORE,1518,GO:0060674,2.3349e-01,1.7000e+01
IMP_SCORE,1519,GO:0002064,2.3337e-01,7.7000e+01
IMP_SCORE,1520,GO:0038096,2.3337e-01,2.7000e+01
IMP_SCORE,1521,GO:0010324,2.3325e-01,4.5000e+01
IMP_SCORE,1522,GO:0043524,2.3300e-01,3.3000e+01
IMP_SCORE,1523,GO:0005794,2.3288e-01,5.6500e+02
IMP_SCORE,1524,GO:0048791,2.3287e-01,1.5000e+01
IMP_SCORE,1525,GO:0051764,2.3286e-01,1.7000e+01
IMP_SCORE,1526,GO:0004602,2.3282e-01,3.1000e+01
IMP_SCORE,1527,GO:0007215,2.3271e-01,4.9000e+01
IMP_SCORE,1528,GO:0031967,2.3265e-01,1.4800e+02
IMP_SCORE,1529,GO:0031229,2.3264e-01,1.5000e+01
IMP_SCORE,1530,GO:0071711,2.3259e-01,8.0000e+00
IMP_SCORE,1531,GO:0043586,2.3253e-01,9.0000e+00
IMP_SCORE,1532,GO:0009612,2.3250e-01,6.0000e+01
IMP_SCORE,1533,GO:0046456,2.3239e-01,2.4000e+01
IMP_SCORE,1534,GO:0051593,2.3238e-01,4.0000e+00
IMP_SCORE,1535,GO:0071695,2.3224e-01,1.9000e+01
IMP_SCORE,1536,GO:0000077,2.3216e-01,3.6000e+01
IMP_SCORE,1537,GO:0010984,2.3216e-01,1.0000e+01
IMP_SCORE,1538,GO:0006614,2.3210e-01,1.3000e+01
IMP_SCORE,1539,GO:0097061,2.3207e-01,1.1000e+01
IMP_SCORE,1540,GO:0006006,2.3200e-01,4.9000e+01
IMP_SCORE,1541,GO:1902749,2.3193e-01,3.3000e+01
IMP_SCORE,1542,GO:0032651,2.3192e-01,1.5000e+01
IMP_SCORE,1543,GO:0045444,2.3187e-01,9.1000e+01
IMP_SCORE,1544,GO:0051168,2.3173e-01,5.3000e+01
IMP_SCORE,1545,GO:0034121,2.3167e-01,1.1000e+01
IMP_SCORE,1546,GO:0032091,2.3165e-01,3.0000e+01
IMP_SCORE,1547,GO:0001102,2.3160e-01,2.7000e+01
IMP_SCORE,1548,GO:0009267,2.3147e-01,4.4000e+01
IMP_SCORE,1549,GO:0034381,2.3141e-01,5.0000e+00
IMP_SCORE,1550,GO:0032990,2.3133e-01,1.2600e+02
IMP_SCORE,1551,GO:0032846,2.3128e-01,7.1000e+01
IMP_SCORE,1552,GO:0090568,2.3115e-01,2.0000e+01
IMP_SCORE,1553,GO:0071417,2.3112e-01,1.1200e+02
IMP_SCORE,1554,GO:0045111,2.3110e-01,6.0000e+01
IMP_SCORE,1555,GO:0000096,2.3092e-01,2.7000e+01
IMP_SCORE,1556,GO:0042327,2.3089e-01,1.6900e+02
IMP_SCORE,1557,GO:0046916,2.3079e-01,4.0000e+01
IMP_SCORE,1558,GO:0032369,2.3071e-01,1.1000e+01
IMP_SCORE,1559,GO:0032272,2.3068e-01,3.2000e+01
IMP_SCORE,1560,GO:0045840,2.3061e-01,1.0000e+01
IMP_SCORE,1561,GO:0006828,2.3056e-01,5.0000e+00
IMP_SCORE,1562,GO:0006999,2.3055e-01,4.0000e+00
IMP_SCORE,1563,GO:0042579,2.3051e-01,1.6600e+02
IMP_SCORE,1564,GO:0042339,2.3042e-01,2.5000e+01
IMP_SCORE,1565,GO:0046632,2.3039e-01,6.0000e+00
IMP_SCORE,1566,GO:0044283,2.3038e-01,1.5900e+02
IMP_SCORE,1567,GO:0042307,2.3032e-01,1.4000e+01
IMP_SCORE,1568,GO:0046068,2.3029e-01,7.0000e+00
IMP_SCORE,1569,GO:0055006,2.3023e-01,1.5000e+01
IMP_SCORE,1570,GO:0006558,2.3023e-01,2.0000e+01
IMP_SCORE,1571,GO:0035173,2.3002e-01,1.0000e+01
IMP_SCORE,1572,GO:1902679,2.3001e-01,1.7500e+02
IMP_SCORE,1573,GO:0031143,2.3000e-01,8.0000e+00
IMP_SCORE,1574,GO:0036315,2.2999e-01,1.8000e+01
IMP_SCORE,1575,GO:0095500,2.2975e-01,2.1000e+01
IMP_SCORE,1576,GO:0003735,2.2973e-01,8.8000e+01
IMP_SCORE,1577,GO:1905209,2.2972e-01,9.0000e+00
IMP_SCORE,1578,GO:0016071,2.2956e-01,1.7300e+02
IMP_SCORE,1579,GO:0010803,2.2947e-01,2.1000e+01
IMP_SCORE,1580,GO:0043094,2.2946e-01,2.6000e+01
IMP_SCORE,1581,GO:0031294,2.2942e-01,3.2000e+01
IMP_SCORE,1582,GO:0035326,2.2938e-01,2.4000e+01
IMP_SCORE,1583,GO:1902041,2.2934e-01,2.8000e+01
IMP_SCORE,1584,GO:0070848,2.2928e-01,8.1000e+01
IMP_SCORE,1585,GO:0051055,2.2921e-01,8.0000e+00
IMP_SCORE,1586,GO:0050764,2.2909e-01,3.1000e+01
IMP_SCORE,1587,GO:0006750,2.2907e-01,2.4000e+01
IMP_SCORE,1588,GO:1902882,2.2899e-01,2.7000e+01
IMP_SCORE,1589,GO:0048875,2.2896e-01,2.5000e+01
IMP_SCORE,1590,GO:0031343,2.2891e-01,1.9000e+01
IMP_SCORE,1591,GO:0045121,2.2888e-01,1.2600e+02
IMP_SCORE,1592,GO:0001816,2.2887e-01,2.8000e+01
IMP_SCORE,1593,GO:0042953,2.2877e-01,1.1000e+01
IMP_SCORE,1594,GO:0010640,2.2875e-01,1.0000e+01
IMP_SCORE,1595,GO:1903363,2.2873e-01,1.3000e+01
IMP_SCORE,1596,GO:0045414,2.2872e-01,7.0000e+00
IMP_SCORE,1597,GO:0051153,2.2871e-01,4.7000e+01
IMP_SCORE,1598,GO:0035303,2.2871e-01,8.6000e+01
IMP_SCORE,1599,GO:0006892,2.2869e-01,5.1000e+01
IMP_SCORE,1600,GO:0050850,2.2867e-01,1.6000e+01
IMP_SCORE,1601,GO:0051101,2.2861e-01,3.6000e+01
IMP_SCORE,1602,GO:0043243,2.2854e-01,2.5000e+01
IMP_SCORE,1603,GO:1901201,2.2838e-01,1.0000e+00
IMP_SCORE,1604,GO:2001267,2.2838e-01,1.0000e+00
IMP_SCORE,1605,GO:0033194,2.2823e-01,1.0000e+01
IMP_SCORE,1606,GO:0002244,2.2822e-01,1.1900e+02
IMP_SCORE,1607,GO:0031994,2.2816e-01,6.0000e+00
IMP_SCORE,1608,GO:0031435,2.2815e-01,2.2000e+01
IMP_SCORE,1609,GO:0043393,2.2813e-01,6.6000e+01
IMP_SCORE,1610,GO:0072350,2.2807e-01,3.9000e+01
IMP_SCORE,1611,GO:0042330,2.2807e-01,1.4500e+02
IMP_SCORE,1612,GO:0048642,2.2806e-01,8.0000e+00
IMP_SCORE,1613,GO:0030276,2.2799e-01,3.7000e+01
IMP_SCORE,1614,GO:0002768,2.2797e-01,9.9000e+01
IMP_SCORE,1615,GO:1901673,2.2792e-01,5.0000e+00
IMP_SCORE,1616,GO:0006600,2.2790e-01,2.7000e+01
IMP_SCORE,1617,GO:0043231,2.2789e-01,1.6690e+03
IMP_SCORE,1618,GO:0016010,2.2785e-01,3.6000e+01
IMP_SCORE,1619,GO:0043949,2.2782e-01,5.0000e+00
IMP_SCORE,1620,GO:0051592,2.2782e-01,8.3000e+01
IMP_SCORE,1621,GO:0048546,2.2778e-01,6.0000e+00
IMP_SCORE,1622,GO:0008238,2.2770e-01,1.4000e+02
IMP_SCORE,1623,GO:0006643,2.2752e-01,1.1100e+02
IMP_SCORE,1624,GO:0072073,2.2751e-01,2.5000e+01
IMP_SCORE,1625,GO:0010288,2.2723e-01,1.2000e+01
IMP_SCORE,1626,GO:1902105,2.2722e-01,1.1600e+02
IMP_SCORE,1627,GO:0042771,2.2718e-01,1.8000e+01
IMP_SCORE,1628,GO:2001244,2.2716e-01,2.4000e+01
IMP_SCORE,1629,GO:0045935,2.2712e-01,2.3700e+02
IMP_SCORE,1630,GO:0043124,2.2699e-01,3.1000e+01
IMP_SCORE,1631,GO:0030971,2.2697e-01,5.6000e+01
IMP_SCORE,1632,GO:0090066,2.2696e-01,1.1400e+02
IMP_SCORE,1633,GO:0050679,2.2694e-01,5.1000e+01
IMP_SCORE,1634,GO:0015266,2.2689e-01,1.0000e+01
IMP_SCORE,1635,GO:1901701,2.2689e-01,1.9200e+02
IMP_SCORE,1636,GO:0043027,2.2685e-01,1.1000e+01
IMP_SCORE,1637,GO:0071622,2.2681e-01,1.4000e+01
IMP_SCORE,1638,GO:1902187,2.2672e-01,6.0000e+00
IMP_SCORE,1639,GO:0044389,2.2666e-01,1.3700e+02
IMP_SCORE,1640,GO:0034703,2.2664e-01,1.0400e+02
IMP_SCORE,1641,GO:1903205,2.2662e-01,9.0000e+00
IMP_SCORE,1642,GO:0046824,2.2653e-01,2.5000e+01
IMP_SCORE,1643,GO:1903077,2.2642e-01,4.0000e+00
IMP_SCORE,1644,GO:0043649,2.2639e-01,1.9000e+01
IMP_SCORE,1645,GO:0044003,2.2636e-01,1.6000e+01
IMP_SCORE,1646,GO:0048741,2.2633e-01,2.3000e+01
IMP_SCORE,1647,GO:0004842,2.2626e-01,1.8100e+02
IMP_SCORE,1648,GO:0097755,2.2624e-01,3.6000e+01
IMP_SCORE,1649,GO:0051881,2.2621e-01,2.3000e+01
IMP_SCORE,1650,GO:0008360,2.2621e-01,7.6000e+01
IMP_SCORE,1651,GO:0009855,2.2614e-01,2.6000e+01
IMP_SCORE,1652,GO:0005178,2.2612e-01,9.2000e+01
IMP_SCORE,1653,GO:0046822,2.2605e-01,6.0000e+01
IMP_SCORE,1654,GO:0043535,2.2599e-01,1.5000e+01
IMP_SCORE,1655,GO:0044380,2.2595e-01,1.1000e+01
IMP_SCORE,1656,GO:0010517,2.2592e-01,9.0000e+00
IMP_SCORE,1657,GO:0002009,2.2590e-01,9.0000e+01
IMP_SCORE,1658,GO:0005847,2.2589e-01,5.0000e+00
IMP_SCORE,1659,GO:0017134,2.2574e-01,2.0000e+01
IMP_SCORE,1660,GO:0055089,2.2568e-01,4.0000e+00
IMP_SCORE,1661,GO:0051099,2.2558e-01,3.1000e+01
IMP_SCORE,1662,GO:0002548,2.2554e-01,1.1000e+01
IMP_SCORE,1663,GO:0048070,2.2552e-01,2.0000e+00
IMP_SCORE,1664,GO:1904035,2.2550e-01,2.4000e+01
IMP_SCORE,1665,GO:0031529,2.2547e-01,1.1000e+01
IMP_SCORE,1666,GO:0019211,2.2546e-01,7.0000e+00
IMP_SCORE,1667,GO:0009129,2.2541e-01,1.1000e+01
IMP_SCORE,1668,GO:0043405,2.2538e-01,8.3000e+01
IMP_SCORE,1669,GO:0008320,2.2536e-01,1.1000e+01
IMP_SCORE,1670,GO:0007093,2.2519e-01,1.3000e+01
IMP_SCORE,1671,GO:0042379,2.2519e-01,2.5000e+01
IMP_SCORE,1672,GO:2000401,2.2519e-01,1.7000e+01
IMP_SCORE,1673,GO:0031284,2.2514e-01,5.0000e+00
IMP_SCORE,1674,GO:0030509,2.2510e-01,2.1000e+01
IMP_SCORE,1675,GO:0030968,2.2506e-01,6.4000e+01
IMP_SCORE,1676,GO:0051766,2.2506e-01,3.3000e+01
IMP_SCORE,1677,GO:0016811,2.2505e-01,9.9000e+01
IMP_SCORE,1678,GO:0031295,2.2503e-01,3.4000e+01
IMP_SCORE,1679,GO:1900180,2.2501e-01,6.3000e+01
IMP_SCORE,1680,GO:0017127,2.2497e-01,6.0000e+00
IMP_SCORE,1681,GO:0009712,2.2492e-01,2.8000e+01
IMP_SCORE,1682,GO:2000241,2.2486e-01,3.4000e+01
IMP_SCORE,1683,GO:0006638,2.2485e-01,6.0000e+01
IMP_SCORE,1684,GO:0033500,2.2481e-01,5.2000e+01
IMP_SCORE,1685,GO:0060627,2.2479e-01,1.3800e+02
IMP_SCORE,1686,GO:0035148,2.2478e-01,3.1000e+01
IMP_SCORE,1687,GO:0097200,2.2474e-01,1.9000e+01
IMP_SCORE,1688,GO:0030194,2.2451e-01,2.1000e+01
IMP_SCORE,1689,GO:0050900,2.2450e-01,1.5600e+02
IMP_SCORE,1690,GO:0015844,2.2447e-01,1.6000e+01
IMP_SCORE,1691,GO:0045603,2.2439e-01,2.7000e+01
IMP_SCORE,1692,GO:0005773,2.2434e-01,2.8500e+02
IMP_SCORE,1693,GO:0001134,2.2427e-01,6.0000e+00
IMP_SCORE,1694,GO:0019827,2.2426e-01,3.2000e+01
IMP_SCORE,1695,GO:0060390,2.2424e-01,1.0000e+01
IMP_SCORE,1696,GO:0002825,2.2421e-01,1.1000e+01
IMP_SCORE,1697,GO:0032309,2.2412e-01,1.5000e+01
IMP_SCORE,1698,GO:0044440,2.2411e-01,2.7300e+02
IMP_SCORE,1699,GO:0045637,2.2410e-01,9.7000e+01
IMP_SCORE,1700,GO:0051972,2.2407e-01,1.4000e+01
IMP_SCORE,1701,GO:0005996,2.2406e-01,1.1600e+02
IMP_SCORE,1702,GO:0030198,2.2405e-01,1.8700e+02
IMP_SCORE,1703,GO:0070062,2.2397e-01,8.9600e+02
IMP_SCORE,1704,GO:0044146,2.2397e-01,1.0000e+01
IMP_SCORE,1705,GO:0042493,2.2388e-01,1.1200e+02
IMP_SCORE,1706,GO:0043395,2.2382e-01,2.0000e+01
IMP_SCORE,1707,GO:0033605,2.2377e-01,6.0000e+00
IMP_SCORE,1708,GO:0002208,2.2363e-01,6.0000e+00
IMP_SCORE,1709,GO:0010639,2.2361e-01,1.1600e+02
IMP_SCORE,1710,GO:0042306,2.2360e-01,5.3000e+01
IMP_SCORE,1711,GO:0048266,2.2359e-01,1.1000e+01
IMP_SCORE,1712,GO:0019585,2.2355e-01,2.9000e+01
IMP_SCORE,1713,GO:0033169,2.2346e-01,1.3000e+01
IMP_SCORE,1714,GO:0001972,2.2344e-01,8.0000e+00
IMP_SCORE,1715,GO:0042994,2.2343e-01,5.0000e+00
IMP_SCORE,1716,GO:0045862,2.2339e-01,8.3000e+01
IMP_SCORE,1717,GO:0043173,2.2333e-01,1.1000e+01
IMP_SCORE,1718,GO:0002715,2.2332e-01,1.8000e+01
IMP_SCORE,1719,GO:0030010,2.2311e-01,3.4000e+01
IMP_SCORE,1720,GO:0090278,2.2308e-01,1.3000e+01
IMP_SCORE,1721,GO:0010613,2.2307e-01,9.0000e+00
IMP_SCORE,1722,GO:0042059,2.2306e-01,2.2000e+01
IMP_SCORE,1723,GO:0045597,2.2301e-01,2.2200e+02
IMP_SCORE,1724,GO:0046635,2.2288e-01,2.1000e+01
IMP_SCORE,1725,GO:0042554,2.2286e-01,5.0000e+00
IMP_SCORE,1726,GO:0008305,2.2285e-01,4.0000e+01
IMP_SCORE,1727,GO:0036314,2.2284e-01,2.2000e+01
IMP_SCORE,1728,GO:0051604,2.2283e-01,1.4600e+02
IMP_SCORE,1729,GO:0043434,2.2283e-01,8.4000e+01
IMP_SCORE,1730,GO:1901136,2.2281e-01,9.6000e+01
IMP_SCORE,1731,GO:0033157,2.2276e-01,1.1500e+02
IMP_SCORE,1732,GO:0008105,2.2270e-01,1.0000e+01
IMP_SCORE,1733,GO:0043068,2.2264e-01,1.8200e+02
IMP_SCORE,1734,GO:1903706,2.2255e-01,1.1800e+02
IMP_SCORE,1735,GO:0044818,2.2254e-01,1.2000e+01
IMP_SCORE,1736,GO:0045744,2.2249e-01,3.4000e+01
IMP_SCORE,1737,GO:0032870,2.2238e-01,8.9000e+01
IMP_SCORE,1738,GO:0090559,2.2232e-01,4.0000e+01
IMP_SCORE,1739,GO:0006366,2.2228e-01,1.6800e+02
IMP_SCORE,1740,GO:0004467,2.2227e-01,1.2000e+01
IMP_SCORE,1741,GO:0046883,2.2223e-01,6.7000e+01
IMP_SCORE,1742,GO:0060688,2.2222e-01,1.3000e+01
IMP_SCORE,1743,GO:0002052,2.2222e-01,2.1000e+01
IMP_SCORE,1744,GO:0007250,2.2220e-01,2.3000e+01
IMP_SCORE,1745,GO:0030048,2.2210e-01,3.9000e+01
IMP_SCORE,1746,GO:0040013,2.2201e-01,8.9000e+01
IMP_SCORE,1747,GO:0045722,2.2185e-01,2.0000e+00
IMP_SCORE,1748,GO:0045824,2.2185e-01,1.6000e+01
IMP_SCORE,1749,GO:0071236,2.2173e-01,3.0000e+00
IMP_SCORE,1750,GO:0042981,2.2171e-01,4.0400e+02
IMP_SCORE,1751,GO:0006047,2.2169e-01,2.5000e+01
IMP_SCORE,1752,GO:0070411,2.2169e-01,2.1000e+01
IMP_SCORE,1753,GO:0042581,2.2165e-01,2.7000e+01
IMP_SCORE,1754,GO:0033273,2.2150e-01,2.3000e+01
IMP_SCORE,1755,GO:1903522,2.2150e-01,1.0900e+02
IMP_SCORE,1756,GO:0006906,2.2149e-01,4.3000e+01
IMP_SCORE,1757,GO:0009081,2.2149e-01,4.0000e+01
IMP_SCORE,1758,GO:0001836,2.2147e-01,2.4000e+01
IMP_SCORE,1759,GO:0016570,2.2147e-01,8.0000e+01
IMP_SCORE,1760,GO:0043229,2.2147e-01,1.6220e+03
IMP_SCORE,1761,GO:0060193,2.2143e-01,1.2000e+01
IMP_SCORE,1762,GO:0070534,2.2133e-01,1.7000e+01
IMP_SCORE,1763,GO:0005488,2.2133e-01,2.0210e+03
IMP_SCORE,1764,GO:0090068,2.2121e-01,6.6000e+01
IMP_SCORE,1765,GO:1901976,2.2121e-01,1.2000e+01
IMP_SCORE,1766,GO:1901028,2.2108e-01,1.9000e+01
IMP_SCORE,1767,GO:0007004,2.2095e-01,4.0000e+00
IMP_SCORE,1768,GO:0031098,2.2089e-01,2.2000e+01
IMP_SCORE,1769,GO:1901889,2.2088e-01,1.0000e+01
IMP_SCORE,1770,GO:0033630,2.2084e-01,1.8000e+01
IMP_SCORE,1771,GO:0005887,2.2083e-01,7.5400e+02
IMP_SCORE,1772,GO:0007088,2.2076e-01,5.0000e+01
IMP_SCORE,1773,GO:1901700,2.2074e-01,3.2800e+02
IMP_SCORE,1774,GO:0005200,2.2067e-01,1.2400e+02
IMP_SCORE,1775,GO:1900027,2.2063e-01,8.0000e+00
IMP_SCORE,1776,GO:0014823,2.2061e-01,2.0000e+01
IMP_SCORE,1777,GO:1904752,2.2059e-01,7.0000e+00
IMP_SCORE,1778,GO:1902622,2.2058e-01,1.4000e+01
IMP_SCORE,1779,GO:0051293,2.2054e-01,1.4000e+01
IMP_SCORE,1780,GO:0044773,2.2050e-01,9.0000e+00
IMP_SCORE,1781,GO:0042100,2.2041e-01,1.1000e+01
IMP_SCORE,1782,GO:0005777,2.2034e-01,1.6700e+02
IMP_SCORE,1783,GO:0008037,2.2032e-01,1.7600e+02
IMP_SCORE,1784,GO:0009408,2.2025e-01,8.3000e+01
IMP_SCORE,1785,GO:1900746,2.2024e-01,9.0000e+00
IMP_SCORE,1786,GO:1990777,2.2019e-01,3.7000e+01
IMP_SCORE,1787,GO:0005031,2.2015e-01,1.9000e+01
IMP_SCORE,1788,GO:0002253,2.2010e-01,1.3000e+02
IMP_SCORE,1789,GO:0015850,2.1999e-01,4.5000e+01
IMP_SCORE,1790,GO:0046519,2.1995e-01,1.6000e+01
IMP_SCORE,1791,GO:0051048,2.1994e-01,6.7000e+01
IMP_SCORE,1792,GO:0019213,2.1988e-01,2.2000e+01
IMP_SCORE,1793,GO:0009746,2.1986e-01,5.2000e+01
IMP_SCORE,1794,GO:0070265,2.1985e-01,1.7000e+01
IMP_SCORE,1795,GO:0032725,2.1983e-01,9.0000e+00
IMP_SCORE,1796,GO:2000147,2.1975e-01,1.0400e+02
IMP_SCORE,1797,GO:0042542,2.1973e-01,3.8000e+01
IMP_SCORE,1798,GO:0005771,2.1968e-01,1.4000e+01
IMP_SCORE,1799,GO:1902175,2.1968e-01,9.0000e+00
IMP_SCORE,1800,GO:0051059,2.1967e-01,2.6000e+01
IMP_SCORE,1801,GO:0035304,2.1967e-01,3.1000e+01
IMP_SCORE,1802,GO:0010638,2.1965e-01,1.8600e+02
IMP_SCORE,1803,GO:0071025,2.1955e-01,5.0000e+00
IMP_SCORE,1804,GO:2000352,2.1953e-01,6.0000e+00
IMP_SCORE,1805,GO:0032024,2.1953e-01,2.5000e+01
IMP_SCORE,1806,GO:0003013,2.1945e-01,6.1000e+01
IMP_SCORE,1807,GO:0000228,2.1943e-01,2.2000e+01
IMP_SCORE,1808,GO:0061005,2.1932e-01,1.8000e+01
IMP_SCORE,1809,GO:0007163,2.1924e-01,8.4000e+01
IMP_SCORE,1810,GO:0045069,2.1924e-01,3.4000e+01
IMP_SCORE,1811,GO:1902991,2.1917e-01,2.4000e+01
IMP_SCORE,1812,GO:0005793,2.1914e-01,4.9000e+01
IMP_SCORE,1813,GO:0032212,2.1900e-01,1.8000e+01
IMP_SCORE,1814,GO:0051271,2.1898e-01,1.0100e+02
IMP_SCORE,1815,GO:0043467,2.1878e-01,4.5000e+01
IMP_SCORE,1816,GO:0001525,2.1868e-01,1.3000e+02
IMP_SCORE,1817,GO:0051251,2.1852e-01,6.6000e+01
IMP_SCORE,1818,GO:0002831,2.1846e-01,6.1000e+01
IMP_SCORE,1819,GO:0010888,2.1844e-01,1.2000e+01
IMP_SCORE,1820,GO:0010008,2.1836e-01,2.5000e+02
IMP_SCORE,1821,GO:0044242,2.1835e-01,8.5000e+01
IMP_SCORE,1822,GO:0019955,2.1835e-01,1.1700e+02
IMP_SCORE,1823,GO:1900182,2.1832e-01,3.2000e+01
IMP_SCORE,1824,GO:0040012,2.1830e-01,2.1500e+02
IMP_SCORE,1825,GO:0042221,2.1827e-01,7.0100e+02
IMP_SCORE,1826,GO:0071108,2.1825e-01,4.3000e+01
IMP_SCORE,1827,GO:0061640,2.1821e-01,2.0000e+01
IMP_SCORE,1828,GO:0043542,2.1817e-01,3.5000e+01
IMP_SCORE,1829,GO:0050865,2.1815e-01,1.1700e+02
IMP_SCORE,1830,GO:0005829,2.1814e-01,1.6900e+03
IMP_SCORE,1831,GO:0045309,2.1814e-01,1.0000e+01
IMP_SCORE,1832,GO:0097153,2.1808e-01,2.7000e+01
IMP_SCORE,1833,GO:0031306,2.1806e-01,9.0000e+00
IMP_SCORE,1834,GO:0055025,2.1801e-01,5.0000e+00
IMP_SCORE,1835,GO:0009117,2.1797e-01,8.9000e+01
IMP_SCORE,1836,GO:0050778,2.1796e-01,1.6600e+02
IMP_SCORE,1837,GO:0030832,2.1792e-01,5.4000e+01
IMP_SCORE,1838,GO:0048592,2.1791e-01,1.3000e+01
IMP_SCORE,1839,GO:0002544,2.1784e-01,1.2000e+01
IMP_SCORE,1840,GO:0036152,2.1782e-01,5.2000e+01
IMP_SCORE,1841,GO:0010977,2.1776e-01,8.5000e+01
IMP_SCORE,1842,GO:0002755,2.1774e-01,8.0000e+00
IMP_SCORE,1843,GO:0090026,2.1773e-01,8.0000e+00
IMP_SCORE,1844,GO:0035065,2.1772e-01,1.3000e+01
IMP_SCORE,1845,GO:0032677,2.1770e-01,5.5000e+01
IMP_SCORE,1846,GO:0042762,2.1770e-01,2.1000e+01
IMP_SCORE,1847,GO:0030858,2.1766e-01,3.0000e+01
IMP_SCORE,1848,GO:1901068,2.1764e-01,2.2000e+01
IMP_SCORE,1849,GO:0071709,2.1763e-01,9.0000e+00
IMP_SCORE,1850,GO:0009083,2.1762e-01,5.2000e+01
IMP_SCORE,1851,GO:0005521,2.1762e-01,1.5000e+01
IMP_SCORE,1852,GO:0072562,2.1761e-01,1.9200e+02
IMP_SCORE,1853,GO:0005769,2.1759e-01,1.7000e+02
IMP_SCORE,1854,GO:0043549,2.1754e-01,1.4500e+02
IMP_SCORE,1855,GO:0031625,2.1750e-01,1.3900e+02
IMP_SCORE,1856,GO:0046885,2.1748e-01,1.2000e+01
IMP_SCORE,1857,GO:0051492,2.1746e-01,3.8000e+01
IMP_SCORE,1858,GO:0051900,2.1732e-01,6.0000e+00
IMP_SCORE,1859,GO:0005388,2.1725e-01,9.0000e+00
IMP_SCORE,1860,GO:0010464,2.1724e-01,3.0000e+00
IMP_SCORE,1861,GO:0045124,2.1724e-01,1.5000e+01
IMP_SCORE,1862,GO:0032103,2.1724e-01,7.5000e+01
IMP_SCORE,1863,GO:0004896,2.1710e-01,1.6700e+02
IMP_SCORE,1864,GO:0030665,2.1709e-01,6.5000e+01
IMP_SCORE,1865,GO:0008306,2.1708e-01,2.4000e+01
IMP_SCORE,1866,GO:0001782,2.1704e-01,1.0000e+01
IMP_SCORE,1867,GO:0002693,2.1701e-01,6.0000e+00
IMP_SCORE,1868,GO:0048664,2.1697e-01,1.5000e+01
IMP_SCORE,1869,GO:0023023,2.1685e-01,3.6000e+01
IMP_SCORE,1870,GO:0071453,2.1683e-01,3.0000e+01
IMP_SCORE,1871,GO:0030506,2.1682e-01,5.9000e+01
IMP_SCORE,1872,GO:0080171,2.1677e-01,3.6000e+01
IMP_SCORE,1873,GO:0033688,2.1676e-01,3.1000e+01
IMP_SCORE,1874,GO:0071867,2.1675e-01,1.2000e+01
IMP_SCORE,1875,GO:0003705,2.1664e-01,5.6000e+01
IMP_SCORE,1876,GO:0070588,2.1663e-01,6.2000e+01
IMP_SCORE,1877,GO:1902936,2.1661e-01,6.1000e+01
IMP_SCORE,1878,GO:1903432,2.1659e-01,6.0000e+00
IMP_SCORE,1879,GO:0051098,2.1650e-01,1.0400e+02
IMP_SCORE,1880,GO:0097530,2.1647e-01,3.2000e+01
IMP_SCORE,1881,GO:2001251,2.1643e-01,2.4000e+01
IMP_SCORE,1882,GO:0007271,2.1641e-01,2.5000e+01
IMP_SCORE,1883,GO:0010712,2.1640e-01,9.0000e+00
IMP_SCORE,1884,GO:0031648,2.1640e-01,2.0000e+01
IMP_SCORE,1885,GO:0101003,2.1637e-01,5.1000e+01
IMP_SCORE,1886,GO:0051147,2.1637e-01,7.1000e+01
IMP_SCORE,1887,GO:0006206,2.1636e-01,1.8000e+01
IMP_SCORE,1888,GO:0004089,2.1624e-01,7.2000e+01
IMP_SCORE,1889,GO:0010883,2.1623e-01,2.2000e+01
IMP_SCORE,1890,GO:0016917,2.1623e-01,2.8000e+01
IMP_SCORE,1891,GO:0048167,2.1621e-01,6.3000e+01
IMP_SCORE,1892,GO:0050777,2.1617e-01,6.6000e+01
IMP_SCORE,1893,GO:0070405,2.1617e-01,2.5000e+01
IMP_SCORE,1894,GO:0001910,2.1613e-01,1.8000e+01
IMP_SCORE,1895,GO:0007200,2.1613e-01,5.4000e+01
IMP_SCORE,1896,GO:0006692,2.1605e-01,8.0000e+00
IMP_SCORE,1897,GO:0034109,2.1589e-01,6.2000e+01
IMP_SCORE,1898,GO:1903671,2.1584e-01,9.0000e+00
IMP_SCORE,1899,GO:0048641,2.1576e-01,1.8000e+01
IMP_SCORE,1900,GO:0006972,2.1569e-01,1.2000e+01
IMP_SCORE,1901,GO:0042517,2.1569e-01,2.0000e+01
IMP_SCORE,1902,GO:0023014,2.1567e-01,1.2000e+02
IMP_SCORE,1903,GO:0036507,2.1566e-01,6.0000e+00
IMP_SCORE,1904,GO:0051023,2.1565e-01,1.3000e+01
IMP_SCORE,1905,GO:0010721,2.1561e-01,9.5000e+01
IMP_SCORE,1906,GO:0042035,2.1560e-01,2.5000e+01
IMP_SCORE,1907,GO:0008200,2.1560e-01,2.8000e+01
IMP_SCORE,1908,GO:0060070,2.1559e-01,2.0000e+01
IMP_SCORE,1909,GO:0002431,2.1558e-01,2.5000e+01
IMP_SCORE,1910,GO:0035640,2.1556e-01,2.2000e+01
IMP_SCORE,1911,GO:1905953,2.1546e-01,1.4000e+01
IMP_SCORE,1912,GO:0006089,2.1538e-01,5.0000e+00
IMP_SCORE,1913,GO:0019887,2.1538e-01,7.1000e+01
IMP_SCORE,1914,GO:0021522,2.1537e-01,1.0000e+01
IMP_SCORE,1915,GO:0036020,2.1534e-01,1.0000e+01
IMP_SCORE,1916,GO:0005035,2.1532e-01,2.1000e+01
IMP_SCORE,1917,GO:0042168,2.1529e-01,2.3000e+01
IMP_SCORE,1918,GO:0045787,2.1529e-01,9.5000e+01
IMP_SCORE,1919,GO:0030833,2.1528e-01,5.1000e+01
IMP_SCORE,1920,GO:0042594,2.1527e-01,6.8000e+01
IMP_SCORE,1921,GO:0030866,2.1523e-01,4.1000e+01
IMP_SCORE,1922,GO:1900024,2.1523e-01,2.0000e+01
IMP_SCORE,1923,GO:0010975,2.1520e-01,1.0400e+02
IMP_SCORE,1924,GO:0035987,2.1519e-01,2.2000e+01
IMP_SCORE,1925,GO:0048534,2.1516e-01,5.5000e+01
IMP_SCORE,1926,GO:0034248,2.1516e-01,1.3500e+02
IMP_SCORE,1927,GO:0005048,2.1514e-01,2.4000e+01
IMP_SCORE,1928,GO:0031226,2.1510e-01,8.0000e+02
IMP_SCORE,1929,GO:0001736,2.1507e-01,1.3000e+01
IMP_SCORE,1930,GO:0060394,2.1502e-01,1.1000e+01
IMP_SCORE,1931,GO:0072337,2.1501e-01,2.4000e+01
IMP_SCORE,1932,GO:0043204,2.1497e-01,4.9000e+01
IMP_SCORE,1933,GO:0009179,2.1492e-01,3.0000e+01
IMP_SCORE,1934,GO:0097553,2.1484e-01,1.2000e+01
IMP_SCORE,1935,GO:0098805,2.1484e-01,5.4300e+02
IMP_SCORE,1936,GO:0046513,2.1482e-01,3.1000e+01
IMP_SCORE,1937,GO:0031345,2.1467e-01,6.4000e+01
IMP_SCORE,1938,GO:0009110,2.1464e-01,2.6000e+01
IMP_SCORE,1939,GO:0010812,2.1459e-01,4.0000e+01
IMP_SCORE,1940,GO:0007179,2.1457e-01,3.6000e+01
IMP_SCORE,1941,GO:0010942,2.1450e-01,1.5600e+02
IMP_SCORE,1942,GO:0005070,2.1449e-01,4.3000e+01
IMP_SCORE,1943,GO:0002576,2.1447e-01,1.1000e+02
IMP_SCORE,1944,GO:0015662,2.1446e-01,2.2000e+01
IMP_SCORE,1945,GO:0046637,2.1443e-01,1.4000e+01
IMP_SCORE,1946,GO:1902667,2.1440e-01,7.0000e+00
IMP_SCORE,1947,GO:0009199,2.1438e-01,3.3000e+01
IMP_SCORE,1948,GO:0072657,2.1430e-01,1.5300e+02
IMP_SCORE,1949,GO:0045071,2.1430e-01,3.2000e+01
IMP_SCORE,1950,GO:0043539,2.1428e-01,2.3000e+01
IMP_SCORE,1951,GO:0030100,2.1424e-01,6.7000e+01
IMP_SCORE,1952,GO:1904950,2.1422e-01,6.4000e+01
IMP_SCORE,1953,GO:0016903,2.1418e-01,7.1000e+01
IMP_SCORE,1954,GO:0071402,2.1413e-01,2.5000e+01
IMP_SCORE,1955,GO:0010921,2.1413e-01,7.4000e+01
IMP_SCORE,1956,GO:0071813,2.1402e-01,1.0000e+01
IMP_SCORE,1957,GO:0045648,2.1402e-01,5.0000e+00
IMP_SCORE,1958,GO:0042509,2.1399e-01,2.5000e+01
IMP_SCORE,1959,GO:0043536,2.1396e-01,9.0000e+00
IMP_SCORE,1960,GO:0009452,2.1383e-01,6.0000e+00
IMP_SCORE,1961,GO:0042340,2.1383e-01,1.8000e+01
IMP_SCORE,1962,GO:0050667,2.1383e-01,1.7000e+01
IMP_SCORE,1963,GO:0070936,2.1380e-01,2.3000e+01
IMP_SCORE,1964,GO:0071398,2.1379e-01,5.0000e+00
IMP_SCORE,1965,GO:0048869,2.1369e-01,9.2200e+02
IMP_SCORE,1966,GO:2000181,2.1361e-01,3.2000e+01
IMP_SCORE,1967,GO:0043588,2.1350e-01,2.4000e+01
IMP_SCORE,1968,GO:0010823,2.1345e-01,2.0000e+01
IMP_SCORE,1969,GO:0070670,2.1332e-01,1.0000e+01
IMP_SCORE,1970,GO:0010818,2.1327e-01,6.0000e+00
IMP_SCORE,1971,GO:0051272,2.1325e-01,1.2200e+02
IMP_SCORE,1972,GO:1902532,2.1320e-01,1.3200e+02
IMP_SCORE,1973,GO:1903364,2.1299e-01,4.2000e+01
IMP_SCORE,1974,GO:0099531,2.1296e-01,4.8000e+01
IMP_SCORE,1975,GO:0010644,2.1288e-01,5.0000e+00
IMP_SCORE,1976,GO:0055102,2.1286e-01,4.3000e+01
IMP_SCORE,1977,GO:0060415,2.1281e-01,1.7000e+01
IMP_SCORE,1978,GO:0043227,2.1277e-01,1.4520e+03
IMP_SCORE,1979,GO:0061053,2.1272e-01,4.1000e+01
IMP_SCORE,1980,GO:0006801,2.1269e-01,1.7000e+01
IMP_SCORE,1981,GO:0007229,2.1267e-01,7.0000e+01
IMP_SCORE,1982,GO:0071230,2.1265e-01,2.3000e+01
IMP_SCORE,1983,GO:0048278,2.1264e-01,2.9000e+01
IMP_SCORE,1984,GO:0061138,2.1259e-01,4.0000e+01
IMP_SCORE,1985,GO:0010633,2.1256e-01,3.4000e+01
IMP_SCORE,1986,GO:0030659,2.1253e-01,2.6900e+02
IMP_SCORE,1987,GO:0004622,2.1253e-01,3.9000e+01
IMP_SCORE,1988,GO:0031667,2.1248e-01,1.1800e+02
IMP_SCORE,1989,GO:0016645,2.1247e-01,5.0000e+01
IMP_SCORE,1990,GO:0034440,2.1246e-01,5.0000e+01
IMP_SCORE,1991,GO:0042590,2.1244e-01,6.3000e+01
IMP_SCORE,1992,GO:1903392,2.1242e-01,1.1000e+01
IMP_SCORE,1993,GO:0032155,2.1239e-01,5.4000e+01
IMP_SCORE,1994,GO:0043903,2.1234e-01,8.6000e+01
IMP_SCORE,1995,GO:0043069,2.1230e-01,2.3800e+02
IMP_SCORE,1996,GO:0033598,2.1228e-01,6.0000e+00
IMP_SCORE,1997,GO:0002921,2.1226e-01,1.4000e+01
IMP_SCORE,1998,GO:0008655,2.1212e-01,1.1000e+01
IMP_SCORE,1999,GO:0008654,2.1209e-01,1.0500e+02
IMP_SCORE,2000,GO:0030036,2.1205e-01,1.2800e+02
IMP_SCORE,2001,GO:0043281,2.1203e-01,5.5000e+01
IMP_SCORE,2002,GO:0019218,2.1202e-01,1.9000e+01
IMP_SCORE,2003,GO:0045778,2.1200e-01,4.1000e+01
IMP_SCORE,2004,GO:0046463,2.1195e-01,3.5000e+01
IMP_SCORE,2005,GO:0045987,2.1193e-01,2.2000e+01
IMP_SCORE,2006,GO:0050707,2.1189e-01,6.0000e+01
IMP_SCORE,2007,GO:2000404,2.1189e-01,1.1000e+01
IMP_SCORE,2008,GO:0050995,2.1187e-01,2.7000e+01
IMP_SCORE,2009,GO:0090257,2.1182e-01,5.9000e+01
IMP_SCORE,2010,GO:1901184,2.1179e-01,3.4000e+01
IMP_SCORE,2011,GO:0030141,2.1172e-01,1.8000e+02
IMP_SCORE,2012,GO:0006575,2.1169e-01,1.0800e+02
IMP_SCORE,2013,GO:0003091,2.1155e-01,1.9000e+01
IMP_SCORE,2014,GO:0042136,2.1149e-01,2.8000e+01
IMP_SCORE,2015,GO:2000026,2.1142e-01,4.4500e+02
IMP_SCORE,2016,GO:0072522,2.1140e-01,3.6000e+01
IMP_SCORE,2017,GO:1901987,2.1132e-01,9.1000e+01
IMP_SCORE,2018,GO:0001227,2.1130e-01,5.7000e+01
IMP_SCORE,2019,GO:0015929,2.1120e-01,2.1000e+01
IMP_SCORE,2020,GO:0036498,2.1117e-01,4.5000e+01
IMP_SCORE,2021,GO:0031062,2.1115e-01,1.3000e+01
IMP_SCORE,2022,GO:0022600,2.1112e-01,3.4000e+01
IMP_SCORE,2023,GO:0005885,2.1112e-01,1.3000e+01
IMP_SCORE,2024,GO:0004675,2.1082e-01,2.1000e+01
IMP_SCORE,2025,GO:0003012,2.1078e-01,1.0700e+02
IMP_SCORE,2026,GO:1902656,2.1077e-01,5.0000e+00
IMP_SCORE,2027,GO:1903391,2.1071e-01,1.4000e+01
IMP_SCORE,2028,GO:0050708,2.1064e-01,8.6000e+01
IMP_SCORE,2029,GO:1903146,2.1058e-01,2.3000e+01
IMP_SCORE,2030,GO:1903034,2.1054e-01,5.8000e+01
IMP_SCORE,2031,GO:1903039,2.1052e-01,5.7000e+01
IMP_SCORE,2032,GO:0001968,2.1042e-01,2.0000e+01
IMP_SCORE,2033,GO:0005875,2.1025e-01,7.8000e+01
IMP_SCORE,2034,GO:1903959,2.1023e-01,1.4000e+01
IMP_SCORE,2035,GO:0030877,2.1022e-01,2.0000e+00
IMP_SCORE,2036,GO:0046879,2.1022e-01,2.9000e+01
IMP_SCORE,2037,GO:0061013,2.1017e-01,2.1000e+01
IMP_SCORE,2038,GO:0003730,2.1008e-01,2.4000e+01
IMP_SCORE,2039,GO:0090174,2.1003e-01,5.7000e+01
IMP_SCORE,2040,GO:0036342,2.1003e-01,2.0000e+00
IMP_SCORE,2041,GO:0015740,2.1001e-01,9.0000e+00
IMP_SCORE,2042,GO:0030658,2.1001e-01,1.4500e+02
IMP_SCORE,2043,GO:0006677,2.0994e-01,2.6000e+01
IMP_SCORE,2044,GO:0042219,2.0981e-01,2.0000e+01
IMP_SCORE,2045,GO:0043062,2.0977e-01,1.9300e+02
IMP_SCORE,2046,GO:0044798,2.0977e-01,2.1000e+01
IMP_SCORE,2047,GO:0044428,2.0972e-01,1.3560e+03
IMP_SCORE,2048,GO:0099536,2.0968e-01,1.3600e+02
IMP_SCORE,2049,GO:0050858,2.0964e-01,1.0000e+01
IMP_SCORE,2050,GO:0019787,2.0961e-01,1.6900e+02
IMP_SCORE,2051,GO:0070293,2.0957e-01,1.1000e+01
IMP_SCORE,2052,GO:0071333,2.0949e-01,2.4000e+01
IMP_SCORE,2053,GO:0030330,2.0942e-01,1.9000e+01
IMP_SCORE,2054,GO:0070372,2.0931e-01,7.4000e+01
IMP_SCORE,2055,GO:0061041,2.0930e-01,4.8000e+01
IMP_SCORE,2056,GO:0098732,2.0930e-01,2.7000e+01
IMP_SCORE,2057,GO:0002080,2.0928e-01,5.0000e+00
IMP_SCORE,2058,GO:0061515,2.0927e-01,3.6000e+01
IMP_SCORE,2059,GO:0006568,2.0925e-01,9.0000e+00
IMP_SCORE,2060,GO:0030308,2.0922e-01,8.0000e+01
IMP_SCORE,2061,GO:0000097,2.0912e-01,2.8000e+01
IMP_SCORE,2062,GO:0001944,2.0911e-01,7.0000e+00
IMP_SCORE,2063,GO:0016197,2.0898e-01,1.3600e+02
IMP_SCORE,2064,GO:1900015,2.0892e-01,1.6000e+01
IMP_SCORE,2065,GO:0099132,2.0891e-01,1.3000e+01
IMP_SCORE,2066,GO:1902106,2.0884e-01,5.1000e+01
IMP_SCORE,2067,GO:0052813,2.0878e-01,3.3000e+01
IMP_SCORE,2068,GO:0034198,2.0878e-01,9.0000e+00
IMP_SCORE,2069,GO:0032496,2.0872e-01,1.1600e+02
IMP_SCORE,2070,GO:0006536,2.0869e-01,2.2000e+01
IMP_SCORE,2071,GO:0006140,2.0868e-01,3.9000e+01
IMP_SCORE,2072,GO:1903556,2.0866e-01,1.9000e+01
IMP_SCORE,2073,GO:0000790,2.0865e-01,5.3000e+01
IMP_SCORE,2074,GO:0033119,2.0864e-01,6.0000e+00
IMP_SCORE,2075,GO:0051222,2.0864e-01,1.1400e+02
IMP_SCORE,2076,GO:0002758,2.0857e-01,5.8000e+01
IMP_SCORE,2077,GO:0048002,2.0857e-01,1.1000e+02
IMP_SCORE,2078,GO:0002263,2.0853e-01,1.4100e+02
IMP_SCORE,2079,GO:0032101,2.0851e-01,2.2700e+02
IMP_SCORE,2080,GO:0006986,2.0849e-01,4.7000e+01
IMP_SCORE,2081,GO:0072044,2.0840e-01,1.1000e+01
IMP_SCORE,2082,GO:0048858,2.0835e-01,8.3000e+01
IMP_SCORE,2083,GO:0070875,2.0829e-01,1.2000e+01
IMP_SCORE,2084,GO:0032970,2.0825e-01,1.0800e+02
IMP_SCORE,2085,GO:0038083,2.0821e-01,7.0000e+00
IMP_SCORE,2086,GO:0019894,2.0811e-01,2.4000e+01
IMP_SCORE,2087,GO:0048704,2.0805e-01,2.7000e+01
IMP_SCORE,2088,GO:0016441,2.0800e-01,9.0000e+00
IMP_SCORE,2089,GO:0046889,2.0796e-01,1.9000e+01
IMP_SCORE,2090,GO:0060997,2.0796e-01,8.0000e+00
IMP_SCORE,2091,GO:0033267,2.0787e-01,9.0000e+01
IMP_SCORE,2092,GO:0045540,2.0784e-01,1.1000e+01
IMP_SCORE,2093,GO:0033003,2.0783e-01,2.3000e+01
IMP_SCORE,2094,GO:0006085,2.0783e-01,8.0000e+00
IMP_SCORE,2095,GO:0031982,2.0782e-01,1.0840e+03
IMP_SCORE,2096,GO:0045807,2.0780e-01,4.6000e+01
IMP_SCORE,2097,GO:0002429,2.0762e-01,7.4000e+01
IMP_SCORE,2098,GO:0030546,2.0761e-01,7.0000e+00
IMP_SCORE,2099,GO:0071559,2.0760e-01,9.0000e+00
IMP_SCORE,2100,GO:0031256,2.0759e-01,5.9000e+01
IMP_SCORE,2101,GO:0023061,2.0759e-01,4.8000e+01
IMP_SCORE,2102,GO:0042887,2.0755e-01,5.2000e+01
IMP_SCORE,2103,GO:0002697,2.0752e-01,1.0500e+02
IMP_SCORE,2104,GO:0050851,2.0752e-01,5.2000e+01
IMP_SCORE,2105,GO:0043217,2.0730e-01,2.4000e+01
IMP_SCORE,2106,GO:0042157,2.0730e-01,5.0000e+01
IMP_SCORE,2107,GO:2000678,2.0725e-01,5.0000e+00
IMP_SCORE,2108,GO:0007158,2.0725e-01,9.0000e+00
IMP_SCORE,2109,GO:1903779,2.0722e-01,4.0000e+01
IMP_SCORE,2110,GO:0035690,2.0718e-01,4.4000e+01
IMP_SCORE,2111,GO:1901532,2.0715e-01,7.0000e+00
IMP_SCORE,2112,GO:0031058,2.0714e-01,3.4000e+01
IMP_SCORE,2113,GO:0097431,2.0711e-01,5.0000e+00
IMP_SCORE,2114,GO:0004702,2.0711e-01,6.2000e+01
IMP_SCORE,2115,GO:0033138,2.0707e-01,2.0000e+01
IMP_SCORE,2116,GO:0007417,2.0705e-01,1.6300e+02
IMP_SCORE,2117,GO:0070914,2.0705e-01,1.6000e+01
IMP_SCORE,2118,GO:0048588,2.0701e-01,4.3000e+01
IMP_SCORE,2119,GO:0044788,2.0699e-01,1.2000e+01
IMP_SCORE,2120,GO:0031228,2.0696e-01,6.4000e+01
IMP_SCORE,2121,GO:0002495,2.0686e-01,7.7000e+01
IMP_SCORE,2122,GO:0007265,2.0678e-01,7.6000e+01
IMP_SCORE,2123,GO:0070374,2.0676e-01,4.9000e+01
IMP_SCORE,2124,GO:0071481,2.0676e-01,1.5000e+01
IMP_SCORE,2125,GO:0043001,2.0676e-01,9.0000e+00
IMP_SCORE,2126,GO:0051480,2.0674e-01,8.9000e+01
IMP_SCORE,2127,GO:0051043,2.0669e-01,7.0000e+00
IMP_SCORE,2128,GO:0021782,2.0659e-01,3.5000e+01
IMP_SCORE,2129,GO:0005310,2.0650e-01,1.7000e+01
IMP_SCORE,2130,GO:0031644,2.0649e-01,2.9000e+01
IMP_SCORE,2131,GO:0042743,2.0648e-01,1.3000e+01
IMP_SCORE,2132,GO:0003018,2.0644e-01,4.7000e+01
IMP_SCORE,2133,GO:0044309,2.0638e-01,7.4000e+01
IMP_SCORE,2134,GO:0060749,2.0634e-01,5.0000e+00
IMP_SCORE,2135,GO:0048871,2.0631e-01,4.5000e+01
IMP_SCORE,2136,GO:0032388,2.0630e-01,8.3000e+01
IMP_SCORE,2137,GO:0051656,2.0629e-01,8.4000e+01
IMP_SCORE,2138,GO:0098631,2.0628e-01,3.7000e+01
IMP_SCORE,2139,GO:0030307,2.0622e-01,4.1000e+01
IMP_SCORE,2140,GO:0032844,2.0622e-01,1.1500e+02
IMP_SCORE,2141,GO:0005640,2.0618e-01,5.8000e+01
IMP_SCORE,2142,GO:0007264,2.0614e-01,1.7300e+02
IMP_SCORE,2143,GO:0043153,2.0612e-01,5.0000e+00
IMP_SCORE,2144,GO:0072124,2.0612e-01,5.0000e+00
IMP_SCORE,2145,GO:0031334,2.0608e-01,7.6000e+01
IMP_SCORE,2146,GO:0072080,2.0604e-01,7.0000e+00
IMP_SCORE,2147,GO:0016830,2.0599e-01,5.8000e+01
IMP_SCORE,2148,GO:0036151,2.0598e-01,4.3000e+01
IMP_SCORE,2149,GO:0030857,2.0591e-01,1.1000e+01
IMP_SCORE,2150,GO:0016004,2.0591e-01,3.0000e+00
IMP_SCORE,2151,GO:0014070,2.0590e-01,2.2200e+02
IMP_SCORE,2152,GO:0048675,2.0590e-01,3.8000e+01
IMP_SCORE,2153,GO:0098534,2.0583e-01,5.0000e+00
IMP_SCORE,2154,GO:0035296,2.0582e-01,3.4000e+01
IMP_SCORE,2155,GO:0000209,2.0581e-01,6.4000e+01
IMP_SCORE,2156,GO:0060548,2.0581e-01,2.5100e+02
IMP_SCORE,2157,GO:0090316,2.0575e-01,6.3000e+01
IMP_SCORE,2158,GO:0046928,2.0566e-01,1.5000e+01
IMP_SCORE,2159,GO:1904590,2.0566e-01,3.2000e+01
IMP_SCORE,2160,GO:2000463,2.0565e-01,1.2000e+01
IMP_SCORE,2161,GO:0030098,2.0560e-01,5.3000e+01
IMP_SCORE,2162,GO:0042165,2.0559e-01,1.2000e+01
IMP_SCORE,2163,GO:1904925,2.0557e-01,3.0000e+00
IMP_SCORE,2164,GO:0019511,2.0552e-01,5.0000e+00
IMP_SCORE,2165,GO:0031102,2.0551e-01,2.0000e+01
IMP_SCORE,2166,GO:2000379,2.0547e-01,1.5000e+01
IMP_SCORE,2167,GO:0003215,2.0546e-01,5.0000e+00
IMP_SCORE,2168,GO:1990351,2.0542e-01,1.5500e+02
IMP_SCORE,2169,GO:0012505,2.0541e-01,1.7700e+02
IMP_SCORE,2170,GO:0035136,2.0539e-01,2.7000e+01
IMP_SCORE,2171,GO:0006937,2.0533e-01,5.5000e+01
IMP_SCORE,2172,GO:0071624,2.0531e-01,1.0000e+01
IMP_SCORE,2173,GO:0022834,2.0531e-01,8.4000e+01
IMP_SCORE,2174,GO:0043207,2.0530e-01,2.6400e+02
IMP_SCORE,2175,GO:0009755,2.0526e-01,7.2000e+01
IMP_SCORE,2176,GO:0005886,2.0526e-01,1.7650e+03
IMP_SCORE,2177,GO:0042060,2.0523e-01,3.2000e+01
IMP_SCORE,2178,GO:1904589,2.0515e-01,5.2000e+01
IMP_SCORE,2179,GO:0060009,2.0513e-01,6.0000e+00
IMP_SCORE,2180,GO:0000976,2.0504e-01,1.0600e+02
IMP_SCORE,2181,GO:0008203,2.0503e-01,4.6000e+01
IMP_SCORE,2182,GO:0061418,2.0502e-01,1.6000e+01
IMP_SCORE,2183,GO:0002449,2.0500e-01,4.5000e+01
IMP_SCORE,2184,GO:0017144,2.0493e-01,2.6000e+01
IMP_SCORE,2185,GO:0008527,2.0482e-01,3.1000e+01
IMP_SCORE,2186,GO:0010038,2.0477e-01,1.8900e+02
IMP_SCORE,2187,GO:0001958,2.0475e-01,1.1000e+01
IMP_SCORE,2188,GO:0002220,2.0474e-01,2.4000e+01
IMP_SCORE,2189,GO:0042147,2.0469e-01,3.0000e+01
IMP_SCORE,2190,GO:0042129,2.0462e-01,4.2000e+01
IMP_SCORE,2191,GO:0051259,2.0461e-01,2.1000e+02
IMP_SCORE,2192,GO:0042276,2.0446e-01,1.3000e+01
IMP_SCORE,2193,GO:0035239,2.0445e-01,6.0000e+01
IMP_SCORE,2194,GO:0010811,2.0445e-01,6.8000e+01
IMP_SCORE,2195,GO:0050804,2.0444e-01,1.2400e+02
IMP_SCORE,2196,GO:0038093,2.0440e-01,6.0000e+01
IMP_SCORE,2197,GO:0005739,2.0431e-01,7.0600e+02
IMP_SCORE,2198,GO:0051924,2.0428e-01,5.6000e+01
IMP_SCORE,2199,GO:0050974,2.0427e-01,1.4000e+01
IMP_SCORE,2200,GO:0032897,2.0423e-01,4.0000e+00
IMP_SCORE,2201,GO:0097346,2.0423e-01,4.0000e+00
IMP_SCORE,2202,GO:0016020,2.0419e-01,2.4020e+03
IMP_SCORE,2203,GO:0060996,2.0419e-01,9.0000e+00
IMP_SCORE,2204,GO:2000177,2.0416e-01,3.9000e+01
IMP_SCORE,2205,GO:0043200,2.0409e-01,2.9000e+01
IMP_SCORE,2206,GO:0002221,2.0406e-01,5.5000e+01
IMP_SCORE,2207,GO:0044444,2.0401e-01,1.6830e+03
IMP_SCORE,2208,GO:0030177,2.0401e-01,3.1000e+01
IMP_SCORE,2209,GO:0006213,2.0398e-01,1.1000e+01
IMP_SCORE,2210,GO:0030169,2.0394e-01,7.0000e+00
IMP_SCORE,2211,GO:0071479,2.0394e-01,2.5000e+01
IMP_SCORE,2212,GO:0042287,2.0392e-01,2.6000e+01
IMP_SCORE,2213,GO:0099537,2.0386e-01,1.4700e+02
IMP_SCORE,2214,GO:0031646,2.0386e-01,2.1000e+01
IMP_SCORE,2215,GO:0030672,2.0381e-01,7.8000e+01
IMP_SCORE,2216,GO:0042470,2.0381e-01,9.1000e+01
IMP_SCORE,2217,GO:0042472,2.0377e-01,3.0000e+01
IMP_SCORE,2218,GO:0004714,2.0372e-01,4.6000e+01
IMP_SCORE,2219,GO:0090075,2.0371e-01,6.0000e+00
IMP_SCORE,2220,GO:0019886,2.0368e-01,6.7000e+01
IMP_SCORE,2221,GO:0030810,2.0368e-01,1.9000e+01
IMP_SCORE,2222,GO:0021954,2.0362e-01,1.1000e+01
IMP_SCORE,2223,GO:2001243,2.0362e-01,2.9000e+01
IMP_SCORE,2224,GO:0009719,2.0353e-01,2.7400e+02
IMP_SCORE,2225,GO:1901699,2.0351e-01,1.2600e+02
IMP_SCORE,2226,GO:0031032,2.0351e-01,4.4000e+01
IMP_SCORE,2227,GO:0031401,2.0347e-01,1.6100e+02
IMP_SCORE,2228,GO:0035728,2.0341e-01,6.0000e+00
IMP_SCORE,2229,GO:0010875,2.0341e-01,1.1000e+01
IMP_SCORE,2230,GO:0099024,2.0340e-01,4.7000e+01
IMP_SCORE,2231,GO:0008331,2.0337e-01,5.0000e+00
IMP_SCORE,2232,GO:0070006,2.0336e-01,1.7000e+01
IMP_SCORE,2233,GO:0071346,2.0333e-01,4.4000e+01
IMP_SCORE,2234,GO:0008284,2.0332e-01,2.7100e+02
IMP_SCORE,2235,GO:0046173,2.0330e-01,3.6000e+01
IMP_SCORE,2236,GO:0018904,2.0330e-01,2.9000e+01
IMP_SCORE,2237,GO:1902593,2.0325e-01,4.1000e+01
IMP_SCORE,2238,GO:0035307,2.0321e-01,3.0000e+01
IMP_SCORE,2239,GO:0035850,2.0306e-01,1.4000e+01
IMP_SCORE,2240,GO:0045745,2.0303e-01,1.3000e+01
IMP_SCORE,2241,GO:0045777,2.0299e-01,1.5000e+01
IMP_SCORE,2242,GO:0050710,2.0297e-01,2.9000e+01
IMP_SCORE,2243,GO:0044723,2.0294e-01,2.2000e+02
IMP_SCORE,2244,GO:0051851,2.0293e-01,2.0000e+01
IMP_SCORE,2245,GO:1901698,2.0292e-01,1.9200e+02
IMP_SCORE,2246,GO:0031312,2.0292e-01,3.1000e+01
IMP_SCORE,2247,GO:0010463,2.0291e-01,1.5000e+01
IMP_SCORE,2248,GO:0006957,2.0286e-01,1.5000e+01
IMP_SCORE,2249,GO:0016053,2.0279e-01,1.4700e+02
IMP_SCORE,2250,GO:0051129,2.0277e-01,1.7300e+02
IMP_SCORE,2251,GO:1903561,2.0274e-01,8.7400e+02
IMP_SCORE,2252,GO:0005737,2.0265e-01,1.9010e+03
IMP_SCORE,2253,GO:0045070,2.0265e-01,6.0000e+00
IMP_SCORE,2254,GO:0044092,2.0260e-01,2.9100e+02
IMP_SCORE,2255,GO:0051260,2.0260e-01,1.8400e+02
IMP_SCORE,2256,GO:0032387,2.0255e-01,5.7000e+01
IMP_SCORE,2257,GO:0042481,2.0255e-01,1.1000e+01
IMP_SCORE,2258,GO:0006531,2.0251e-01,1.5000e+01
IMP_SCORE,2259,GO:0002685,2.0249e-01,4.8000e+01
IMP_SCORE,2260,GO:0051196,2.0247e-01,2.4000e+01
IMP_SCORE,2261,GO:0001105,2.0247e-01,2.2000e+01
IMP_SCORE,2262,GO:0046903,2.0247e-01,2.5600e+02
IMP_SCORE,2263,GO:0051489,2.0243e-01,4.4000e+01
IMP_SCORE,2264,GO:0030397,2.0230e-01,1.3000e+01
IMP_SCORE,2265,GO:0071482,2.0230e-01,2.7000e+01
IMP_SCORE,2266,GO:1903830,2.0230e-01,2.6000e+01
IMP_SCORE,2267,GO:0002360,2.0227e-01,1.5000e+01
IMP_SCORE,2268,GO:1900745,2.0224e-01,1.7000e+01
IMP_SCORE,2269,GO:0030331,2.0219e-01,3.1000e+01
IMP_SCORE,2270,GO:0005545,2.0212e-01,2.8000e+01
IMP_SCORE,2271,GO:0001667,2.0209e-01,8.7000e+01
IMP_SCORE,2272,GO:0070857,2.0208e-01,7.0000e+00
IMP_SCORE,2273,GO:0002684,2.0198e-01,2.0100e+02
IMP_SCORE,2274,GO:0072512,2.0194e-01,1.4000e+01
IMP_SCORE,2275,GO:0031594,2.0190e-01,6.9000e+01
IMP_SCORE,2276,GO:0044422,2.0189e-01,1.5650e+03
IMP_SCORE,2277,GO:0005088,2.0188e-01,1.2700e+02
IMP_SCORE,2278,GO:2000027,2.0180e-01,4.7000e+01
IMP_SCORE,2279,GO:0005622,2.0180e-01,7.5600e+02
IMP_SCORE,2280,GO:0005523,2.0179e-01,1.4000e+01
IMP_SCORE,2281,GO:0051495,2.0179e-01,5.8000e+01
IMP_SCORE,2282,GO:0050769,2.0177e-01,1.0700e+02
IMP_SCORE,2283,GO:0050792,2.0161e-01,7.4000e+01
IMP_SCORE,2284,GO:0006044,2.0159e-01,1.9000e+01
IMP_SCORE,2285,GO:0042440,2.0159e-01,2.2000e+01
IMP_SCORE,2286,GO:0031057,2.0158e-01,1.4000e+01
IMP_SCORE,2287,GO:0050806,2.0154e-01,3.7000e+01
IMP_SCORE,2288,GO:0032648,2.0154e-01,1.4000e+01
IMP_SCORE,2289,GO:1902850,2.0153e-01,3.3000e+01
IMP_SCORE,2290,GO:0002204,2.0148e-01,5.0000e+00
IMP_SCORE,2291,GO:1903036,2.0146e-01,1.9000e+01
IMP_SCORE,2292,GO:0034644,2.0141e-01,1.8000e+01
IMP_SCORE,2293,GO:0045620,2.0140e-01,1.7000e+01
IMP_SCORE,2294,GO:1901570,2.0140e-01,2.6000e+01
IMP_SCORE,2295,GO:0048103,2.0138e-01,5.0000e+00
IMP_SCORE,2296,GO:0016810,2.0126e-01,1.3200e+02
IMP_SCORE,2297,GO:0043525,2.0124e-01,1.4000e+01
IMP_SCORE,2298,GO:0015081,2.0123e-01,6.0000e+01
IMP_SCORE,2299,GO:0051044,2.0123e-01,7.0000e+00
IMP_SCORE,2300,GO:0019439,2.0122e-01,1.4500e+02
IMP_SCORE,2301,GO:0048729,2.0120e-01,1.1700e+02
IMP_SCORE,2302,GO:0032355,2.0111e-01,6.2000e+01
IMP_SCORE,2303,GO:0035358,2.0108e-01,3.0000e+00
IMP_SCORE,2304,GO:0040029,2.0105e-01,8.5000e+01
IMP_SCORE,2305,GO:2000696,2.0101e-01,5.0000e+00
IMP_SCORE,2306,GO:0051093,2.0099e-01,2.3800e+02
IMP_SCORE,2307,GO:0045954,2.0092e-01,1.0000e+01
IMP_SCORE,2308,GO:0034605,2.0088e-01,5.4000e+01
IMP_SCORE,2309,GO:0032370,2.0083e-01,1.1000e+01
IMP_SCORE,2310,GO:0032715,2.0079e-01,7.0000e+00
IMP_SCORE,2311,GO:0033690,2.0078e-01,1.3000e+01
IMP_SCORE,2312,GO:0042119,2.0078e-01,1.1000e+02
IMP_SCORE,2313,GO:0000387,2.0071e-01,1.2000e+01
IMP_SCORE,2314,GO:0071548,2.0052e-01,7.0000e+00
IMP_SCORE,2315,GO:1990939,2.0044e-01,1.3000e+01
IMP_SCORE,2316,GO:0098802,2.0044e-01,1.1000e+02
IMP_SCORE,2317,GO:0019838,2.0044e-01,1.9100e+02
IMP_SCORE,2318,GO:0035088,2.0041e-01,3.3000e+01
IMP_SCORE,2319,GO:0060740,2.0041e-01,1.3000e+01
IMP_SCORE,2320,GO:0014742,2.0037e-01,5.0000e+00
IMP_SCORE,2321,GO:0031663,2.0033e-01,1.1000e+01
IMP_SCORE,2322,GO:0030855,2.0033e-01,1.1000e+02
IMP_SCORE,2323,GO:0018193,2.0029e-01,3.0800e+02
IMP_SCORE,2324,GO:0002637,2.0028e-01,2.4000e+01
IMP_SCORE,2325,GO:0003156,2.0026e-01,2.1000e+01
IMP_SCORE,2326,GO:0046856,2.0023e-01,1.0000e+01
IMP_SCORE,2327,GO:0071345,2.0021e-01,1.1000e+02
IMP_SCORE,2328,GO:2001022,2.0019e-01,2.1000e+01
IMP_SCORE,2329,GO:0061035,2.0014e-01,2.7000e+01
IMP_SCORE,2330,GO:0033993,2.0014e-01,2.6000e+02
IMP_SCORE,2331,GO:0050731,2.0008e-01,3.6000e+01
IMP_SCORE,2332,GO:0046470,2.0007e-01,8.7000e+01
IMP_SCORE,2333,GO:0032839,2.0005e-01,1.8000e+01
IMP_SCORE,2334,GO:0030425,2.0000e-01,1.9000e+02
IMP_SCORE,2335,GO:0031701,1.9990e-01,8.0000e+00
IMP_SCORE,2336,GO:0006887,1.9983e-01,2.0200e+02
IMP_SCORE,2337,GO:0060457,1.9982e-01,8.0000e+00
IMP_SCORE,2338,GO:0072175,1.9972e-01,1.3000e+01
IMP_SCORE,2339,GO:0046627,1.9968e-01,1.7000e+01
IMP_SCORE,2340,GO:0019933,1.9966e-01,1.7000e+01
IMP_SCORE,2341,GO:0046031,1.9961e-01,1.9000e+01
IMP_SCORE,2342,GO:2000756,1.9961e-01,2.3000e+01
IMP_SCORE,2343,GO:1901264,1.9959e-01,6.9000e+01
IMP_SCORE,2344,GO:2000117,1.9958e-01,2.9000e+01
IMP_SCORE,2345,GO:0051241,1.9958e-01,2.9900e+02
IMP_SCORE,2346,GO:0030817,1.9952e-01,2.7000e+01
IMP_SCORE,2347,GO:0007628,1.9947e-01,1.5000e+01
IMP_SCORE,2348,GO:0014911,1.9947e-01,1.3000e+01
IMP_SCORE,2349,GO:0009074,1.9943e-01,2.4000e+01
IMP_SCORE,2350,GO:0031902,1.9942e-01,8.7000e+01
IMP_SCORE,2351,GO:0036293,1.9939e-01,5.7000e+01
IMP_SCORE,2352,GO:0044446,1.9937e-01,1.5170e+03
IMP_SCORE,2353,GO:0042772,1.9936e-01,6.0000e+00
IMP_SCORE,2354,GO:0002793,1.9934e-01,6.0000e+01
IMP_SCORE,2355,GO:0035282,1.9933e-01,1.5000e+01
IMP_SCORE,2356,GO:0090665,1.9933e-01,2.8000e+01
IMP_SCORE,2357,GO:0052547,1.9928e-01,1.4700e+02
IMP_SCORE,2358,GO:0030279,1.9923e-01,2.2000e+01
IMP_SCORE,2359,GO:0030670,1.9922e-01,5.7000e+01
IMP_SCORE,2360,GO:0003016,1.9918e-01,1.9000e+01
IMP_SCORE,2361,GO:0030134,1.9914e-01,1.7000e+01
IMP_SCORE,2362,GO:0019867,1.9914e-01,1.3900e+02
IMP_SCORE,2363,GO:0060205,1.9912e-01,1.3800e+02
IMP_SCORE,2364,GO:1902806,1.9907e-01,5.2000e+01
IMP_SCORE,2365,GO:0031124,1.9901e-01,2.9000e+01
IMP_SCORE,2366,GO:0051046,1.9898e-01,1.8800e+02
IMP_SCORE,2367,GO:0000323,1.9882e-01,2.3200e+02
IMP_SCORE,2368,GO:0051955,1.9879e-01,1.2000e+01
IMP_SCORE,2369,GO:0042770,1.9876e-01,2.1000e+01
IMP_SCORE,2370,GO:0014041,1.9873e-01,1.3000e+01
IMP_SCORE,2371,GO:0070382,1.9872e-01,7.4000e+01
IMP_SCORE,2372,GO:0002761,1.9869e-01,5.9000e+01
IMP_SCORE,2373,GO:0006468,1.9866e-01,1.9600e+02
IMP_SCORE,2374,GO:1902680,1.9861e-01,1.9400e+02
IMP_SCORE,2375,GO:0051050,1.9861e-01,2.5300e+02
IMP_SCORE,2376,GO:0042101,1.9858e-01,9.0000e+00
IMP_SCORE,2377,GO:0046128,1.9855e-01,3.8000e+01
IMP_SCORE,2378,GO:0000723,1.9853e-01,1.8000e+01
IMP_SCORE,2379,GO:0009595,1.9846e-01,1.8000e+01
IMP_SCORE,2380,GO:0046464,1.9844e-01,1.9000e+01
IMP_SCORE,2381,GO:0031333,1.9840e-01,3.7000e+01
IMP_SCORE,2382,GO:0044839,1.9840e-01,8.5000e+01
IMP_SCORE,2383,GO:0042127,1.9831e-01,5.4900e+02
IMP_SCORE,2384,GO:1990782,1.9830e-01,5.5000e+01
IMP_SCORE,2385,GO:0048709,1.9824e-01,3.0000e+01
IMP_SCORE,2386,GO:0042803,1.9824e-01,4.3900e+02
IMP_SCORE,2387,GO:0033612,1.9823e-01,6.0000e+00
IMP_SCORE,2388,GO:0070664,1.9814e-01,3.2000e+01
IMP_SCORE,2389,GO:0044843,1.9811e-01,3.8000e+01
IMP_SCORE,2390,GO:0045814,1.9805e-01,2.9000e+01
IMP_SCORE,2391,GO:0012507,1.9804e-01,4.5000e+01
IMP_SCORE,2392,GO:0031331,1.9800e-01,1.1100e+02
IMP_SCORE,2393,GO:0006040,1.9792e-01,7.2000e+01
IMP_SCORE,2394,GO:0035264,1.9786e-01,3.2000e+01
IMP_SCORE,2395,GO:0009055,1.9781e-01,6.5000e+01
IMP_SCORE,2396,GO:0051198,1.9767e-01,3.0000e+00
IMP_SCORE,2397,GO:1903507,1.9766e-01,1.8900e+02
IMP_SCORE,2398,GO:0045747,1.9757e-01,1.4000e+01
IMP_SCORE,2399,GO:0032451,1.9750e-01,9.0000e+00
IMP_SCORE,2400,GO:0051496,1.9749e-01,2.8000e+01
IMP_SCORE,2401,GO:0005770,1.9742e-01,1.0500e+02
IMP_SCORE,2402,GO:2000257,1.9739e-01,3.3000e+01
IMP_SCORE,2403,GO:0018105,1.9739e-01,5.1000e+01
IMP_SCORE,2404,GO:0051051,1.9739e-01,1.2400e+02
IMP_SCORE,2405,GO:0006101,1.9736e-01,3.9000e+01
IMP_SCORE,2406,GO:0030520,1.9734e-01,1.7000e+01
IMP_SCORE,2407,GO:0007268,1.9731e-01,1.6800e+02
IMP_SCORE,2408,GO:0009069,1.9727e-01,4.4000e+01
IMP_SCORE,2409,GO:0048169,1.9727e-01,1.6000e+01
IMP_SCORE,2410,GO:0050715,1.9725e-01,4.4000e+01
IMP_SCORE,2411,GO:0090277,1.9725e-01,2.6000e+01
IMP_SCORE,2412,GO:0046578,1.9718e-01,8.5000e+01
IMP_SCORE,2413,GO:0022898,1.9717e-01,8.2000e+01
IMP_SCORE,2414,GO:0001819,1.9712e-01,1.2300e+02
IMP_SCORE,2415,GO:0035051,1.9707e-01,5.0000e+00
IMP_SCORE,2416,GO:0005775,1.9704e-01,1.1800e+02
IMP_SCORE,2417,GO:0090596,1.9701e-01,2.9000e+01
IMP_SCORE,2418,GO:0071677,1.9701e-01,8.0000e+00
IMP_SCORE,2419,GO:1903829,1.9698e-01,9.9000e+01
IMP_SCORE,2420,GO:0016769,1.9689e-01,4.3000e+01
IMP_SCORE,2421,GO:0018216,1.9688e-01,2.4000e+01
IMP_SCORE,2422,GO:0032481,1.9688e-01,4.3000e+01
IMP_SCORE,2423,GO:1903557,1.9681e-01,1.8000e+01
IMP_SCORE,2424,GO:0012506,1.9672e-01,3.2000e+02
IMP_SCORE,2425,GO:0090317,1.9668e-01,4.6000e+01
IMP_SCORE,2426,GO:0035458,1.9667e-01,5.0000e+00
IMP_SCORE,2427,GO:0071359,1.9662e-01,1.2000e+01
IMP_SCORE,2428,GO:0006954,1.9661e-01,2.1300e+02
IMP_SCORE,2429,GO:1904893,1.9660e-01,1.1000e+01
IMP_SCORE,2430,GO:0021762,1.9657e-01,5.3000e+01
IMP_SCORE,2431,GO:0046834,1.9655e-01,4.6000e+01
IMP_SCORE,2432,GO:0051057,1.9654e-01,1.2000e+01
IMP_SCORE,2433,GO:0006553,1.9654e-01,2.1000e+01
IMP_SCORE,2434,GO:0018212,1.9653e-01,6.7000e+01
IMP_SCORE,2435,GO:0032732,1.9653e-01,1.3000e+01
IMP_SCORE,2436,GO:0050867,1.9651e-01,7.7000e+01
IMP_SCORE,2437,GO:0008242,1.9650e-01,1.0000e+01
IMP_SCORE,2438,GO:0005741,1.9647e-01,1.1700e+02
IMP_SCORE,2439,GO:0016773,1.9639e-01,2.2000e+02
IMP_SCORE,2440,GO:0060333,1.9637e-01,9.5000e+01
IMP_SCORE,2441,GO:0090190,1.9636e-01,5.0000e+00
IMP_SCORE,2442,GO:0098857,1.9633e-01,1.4800e+02
IMP_SCORE,2443,GO:0004871,1.9630e-01,4.9100e+02
IMP_SCORE,2444,GO:0002700,1.9628e-01,3.1000e+01
IMP_SCORE,2445,GO:0030816,1.9627e-01,1.2000e+01
IMP_SCORE,2446,GO:0043226,1.9624e-01,1.5330e+03
IMP_SCORE,2447,GO:1902229,1.9615e-01,1.3000e+01
IMP_SCORE,2448,GO:0035257,1.9615e-01,4.5000e+01
IMP_SCORE,2449,GO:0070887,1.9610e-01,3.9300e+02
IMP_SCORE,2450,GO:0042711,1.9599e-01,2.3000e+01
IMP_SCORE,2451,GO:0030099,1.9591e-01,6.2000e+01
IMP_SCORE,2452,GO:0070741,1.9591e-01,1.2000e+01
IMP_SCORE,2453,GO:2001240,1.9586e-01,3.3000e+01
IMP_SCORE,2454,GO:0006658,1.9579e-01,2.4000e+01
IMP_SCORE,2455,GO:0006691,1.9579e-01,1.0000e+01
IMP_SCORE,2456,GO:0009991,1.9578e-01,1.3900e+02
IMP_SCORE,2457,GO:0005085,1.9576e-01,1.4500e+02
IMP_SCORE,2458,GO:0086065,1.9571e-01,1.5000e+01
IMP_SCORE,2459,GO:0043154,1.9567e-01,1.7000e+01
IMP_SCORE,2460,GO:0005819,1.9566e-01,9.2000e+01
IMP_SCORE,2461,GO:0016310,1.9565e-01,2.7700e+02
IMP_SCORE,2462,GO:0044849,1.9555e-01,1.0000e+00
IMP_SCORE,2463,GO:0051047,1.9555e-01,1.1300e+02
IMP_SCORE,2464,GO:0022407,1.9543e-01,1.4000e+02
IMP_SCORE,2465,GO:0033141,1.9542e-01,3.0000e+00
IMP_SCORE,2466,GO:0046328,1.9537e-01,5.5000e+01
IMP_SCORE,2467,GO:0002070,1.9533e-01,6.0000e+00
IMP_SCORE,2468,GO:0030212,1.9531e-01,5.0000e+01
IMP_SCORE,2469,GO:0046685,1.9530e-01,2.1000e+01
IMP_SCORE,2470,GO:0016620,1.9529e-01,8.2000e+01
IMP_SCORE,2471,GO:0009967,1.9519e-01,3.1800e+02
IMP_SCORE,2472,GO:0001047,1.9518e-01,6.7000e+01
IMP_SCORE,2473,GO:0034250,1.9506e-01,2.7000e+01
IMP_SCORE,2474,GO:0004890,1.9502e-01,6.0000e+00
IMP_SCORE,2475,GO:1902533,1.9500e-01,2.0900e+02
IMP_SCORE,2476,GO:0002275,1.9499e-01,1.1300e+02
IMP_SCORE,2477,GO:0099600,1.9498e-01,3.5300e+02
IMP_SCORE,2478,GO:0005231,1.9495e-01,1.8000e+01
IMP_SCORE,2479,GO:0045599,1.9493e-01,2.0000e+01
IMP_SCORE,2480,GO:0004312,1.9492e-01,1.8000e+01
IMP_SCORE,2481,GO:0005654,1.9491e-01,1.0560e+03
IMP_SCORE,2482,GO:0005540,1.9490e-01,7.7000e+01
IMP_SCORE,2483,GO:0061572,1.9489e-01,3.8000e+01
IMP_SCORE,2484,GO:0007346,1.9488e-01,1.5300e+02
IMP_SCORE,2485,GO:1903305,1.9487e-01,5.8000e+01
IMP_SCORE,2486,GO:0001678,1.9480e-01,3.7000e+01
IMP_SCORE,2487,GO:0099501,1.9475e-01,6.7000e+01
IMP_SCORE,2488,GO:0097696,1.9471e-01,1.9000e+01
IMP_SCORE,2489,GO:0043648,1.9467e-01,7.2000e+01
IMP_SCORE,2490,GO:0032956,1.9462e-01,1.0800e+02
IMP_SCORE,2491,GO:0030662,1.9461e-01,8.5000e+01
IMP_SCORE,2492,GO:0044060,1.9461e-01,1.9000e+01
IMP_SCORE,2493,GO:0030072,1.9455e-01,1.7000e+01
IMP_SCORE,2494,GO:0060261,1.9450e-01,6.0000e+00
IMP_SCORE,2495,GO:0031406,1.9449e-01,1.1300e+02
IMP_SCORE,2496,GO:0030278,1.9447e-01,7.3000e+01
IMP_SCORE,2497,GO:0006487,1.9445e-01,5.6000e+01
IMP_SCORE,2498,GO:0007059,1.9442e-01,4.5000e+01
IMP_SCORE,2499,GO:0006520,1.9438e-01,1.2900e+02
IMP_SCORE,2500,GO:0042455,1.9437e-01,1.9000e+01
IMP_SCORE,2501,GO:0051590,1.9433e-01,7.0000e+00
IMP_SCORE,2502,GO:0032673,1.9433e-01,7.0000e+00
IMP_SCORE,2503,GO:0001892,1.9430e-01,1.6000e+01
IMP_SCORE,2504,GO:0046486,1.9419e-01,1.6100e+02
IMP_SCORE,2505,GO:0006955,1.9419e-01,5.3300e+02
IMP_SCORE,2506,GO:0050965,1.9418e-01,6.0000e+00
IMP_SCORE,2507,GO:0090398,1.9412e-01,7.0000e+00
IMP_SCORE,2508,GO:1902099,1.9409e-01,8.0000e+00
IMP_SCORE,2509,GO:0000122,1.9403e-01,1.5600e+02
IMP_SCORE,2510,GO:0002252,1.9392e-01,2.2400e+02
IMP_SCORE,2511,GO:0060612,1.9375e-01,2.2000e+01
IMP_SCORE,2512,GO:0015248,1.9375e-01,1.2000e+01
IMP_SCORE,2513,GO:0030295,1.9375e-01,3.9000e+01
IMP_SCORE,2514,GO:0001934,1.9365e-01,1.5900e+02
IMP_SCORE,2515,GO:0019363,1.9359e-01,3.2000e+01
IMP_SCORE,2516,GO:0034587,1.9358e-01,4.0000e+00
IMP_SCORE,2517,GO:0051345,1.9355e-01,3.2000e+02
IMP_SCORE,2518,GO:0010165,1.9352e-01,1.9000e+01
IMP_SCORE,2519,GO:0032413,1.9344e-01,6.0000e+00
IMP_SCORE,2520,GO:0046129,1.9344e-01,1.7000e+01
IMP_SCORE,2521,GO:0050891,1.9327e-01,3.3000e+01
IMP_SCORE,2522,GO:0006105,1.9321e-01,3.3000e+01
IMP_SCORE,2523,GO:0016801,1.9319e-01,5.4000e+01
IMP_SCORE,2524,GO:2000145,1.9310e-01,2.2400e+02
IMP_SCORE,2525,GO:0045197,1.9310e-01,3.3000e+01
IMP_SCORE,2526,GO:0043167,1.9298e-01,1.5440e+03
IMP_SCORE,2527,GO:0030496,1.9297e-01,1.3400e+02
IMP_SCORE,2528,GO:0030815,1.9291e-01,1.2000e+01
IMP_SCORE,2529,GO:0051173,1.9286e-01,2.5600e+02
IMP_SCORE,2530,GO:0050321,1.9283e-01,1.4000e+01
IMP_SCORE,2531,GO:2001242,1.9282e-01,2.9000e+01
IMP_SCORE,2532,GO:0007530,1.9280e-01,1.2000e+01
IMP_SCORE,2533,GO:0010866,1.9279e-01,1.3000e+01
IMP_SCORE,2534,GO:0016725,1.9278e-01,5.0000e+00
IMP_SCORE,2535,GO:2001204,1.9275e-01,1.8000e+01
IMP_SCORE,2536,GO:0034504,1.9268e-01,5.4000e+01
IMP_SCORE,2537,GO:0006805,1.9268e-01,1.1500e+02
IMP_SCORE,2538,GO:0009395,1.9266e-01,2.0000e+01
IMP_SCORE,2539,GO:1904377,1.9260e-01,2.3000e+01
IMP_SCORE,2540,GO:0019209,1.9258e-01,4.0000e+01
IMP_SCORE,2541,GO:0051225,1.9258e-01,4.9000e+01
IMP_SCORE,2542,GO:0090023,1.9257e-01,1.1000e+01
IMP_SCORE,2543,GO:0030674,1.9251e-01,7.4000e+01
IMP_SCORE,2544,GO:0097066,1.9250e-01,1.5000e+01
IMP_SCORE,2545,GO:0051240,1.9244e-01,3.5800e+02
IMP_SCORE,2546,GO:0008047,1.9236e-01,2.5500e+02
IMP_SCORE,2547,GO:0043517,1.9232e-01,3.0000e+00
IMP_SCORE,2548,GO:0035094,1.9221e-01,1.4000e+01
IMP_SCORE,2549,GO:0045595,1.9207e-01,4.7700e+02
IMP_SCORE,2550,GO:1901797,1.9205e-01,1.8000e+01
IMP_SCORE,2551,GO:0051817,1.9183e-01,3.0000e+01
IMP_SCORE,2552,GO:0003727,1.9182e-01,5.9000e+01
IMP_SCORE,2553,GO:0008643,1.9181e-01,5.6000e+01
IMP_SCORE,2554,GO:0090383,1.9180e-01,9.0000e+00
IMP_SCORE,2555,GO:0000394,1.9180e-01,1.0000e+01
IMP_SCORE,2556,GO:0010243,1.9177e-01,1.7400e+02
IMP_SCORE,2557,GO:0022607,1.9164e-01,7.4900e+02
IMP_SCORE,2558,GO:0005789,1.9163e-01,4.9400e+02
IMP_SCORE,2559,GO:0001882,1.9163e-01,1.8000e+02
IMP_SCORE,2560,GO:0009649,1.9161e-01,1.2000e+01
IMP_SCORE,2561,GO:0009166,1.9160e-01,2.4000e+01
IMP_SCORE,2562,GO:0043516,1.9158e-01,1.5000e+01
IMP_SCORE,2563,GO:0010948,1.9150e-01,5.5000e+01
IMP_SCORE,2564,GO:0019370,1.9145e-01,1.8000e+01
IMP_SCORE,2565,GO:0030097,1.9144e-01,4.7000e+01
IMP_SCORE,2566,GO:0006450,1.9142e-01,1.5000e+01
IMP_SCORE,2567,GO:0006469,1.9141e-01,7.7000e+01
IMP_SCORE,2568,GO:0043300,1.9136e-01,1.5000e+01
IMP_SCORE,2569,GO:0070509,1.9131e-01,2.1000e+01
IMP_SCORE,2570,GO:0097120,1.9129e-01,1.1000e+01
IMP_SCORE,2571,GO:0003725,1.9128e-01,7.3000e+01
IMP_SCORE,2572,GO:0051961,1.9128e-01,8.0000e+01
IMP_SCORE,2573,GO:0042611,1.9126e-01,3.1000e+01
IMP_SCORE,2574,GO:0006644,1.9126e-01,1.7300e+02
IMP_SCORE,2575,GO:1900120,1.9122e-01,1.2000e+01
IMP_SCORE,2576,GO:0052652,1.9119e-01,5.0000e+00
IMP_SCORE,2577,GO:0006875,1.9115e-01,1.5300e+02
IMP_SCORE,2578,GO:0006022,1.9105e-01,1.2600e+02
IMP_SCORE,2579,GO:0007064,1.9101e-01,7.0000e+00
IMP_SCORE,2580,GO:0042149,1.9096e-01,1.9000e+01
IMP_SCORE,2581,GO:0051338,1.9096e-01,1.6900e+02
IMP_SCORE,2582,GO:0031252,1.9094e-01,1.6000e+01
IMP_SCORE,2583,GO:0044144,1.9092e-01,1.8000e+01
IMP_SCORE,2584,GO:0006260,1.9092e-01,6.2000e+01
IMP_SCORE,2585,GO:0060159,1.9087e-01,1.0000e+00
IMP_SCORE,2586,GO:0002762,1.9078e-01,1.8000e+01
IMP_SCORE,2587,GO:2000021,1.9072e-01,5.2000e+01
IMP_SCORE,2588,GO:0045920,1.9065e-01,2.6000e+01
IMP_SCORE,2589,GO:0009084,1.9058e-01,1.3000e+01
IMP_SCORE,2590,GO:0031233,1.9057e-01,2.3000e+01
IMP_SCORE,2591,GO:0033762,1.9049e-01,2.5000e+01
IMP_SCORE,2592,GO:0005764,1.9047e-01,2.4800e+02
IMP_SCORE,2593,GO:0099623,1.9045e-01,6.0000e+00
IMP_SCORE,2594,GO:0051445,1.9044e-01,1.8000e+01
IMP_SCORE,2595,GO:0002764,1.9043e-01,1.2900e+02
IMP_SCORE,2596,GO:0030324,1.9039e-01,4.1000e+01
IMP_SCORE,2597,GO:0030228,1.9030e-01,2.2000e+01
IMP_SCORE,2598,GO:0034162,1.9023e-01,1.7000e+01
IMP_SCORE,2599,GO:0000086,1.9021e-01,5.6000e+01
IMP_SCORE,2600,GO:0030666,1.9015e-01,9.3000e+01
IMP_SCORE,2601,GO:0016074,1.8993e-01,5.0000e+00
IMP_SCORE,2602,GO:0035641,1.8987e-01,1.7000e+01
IMP_SCORE,2603,GO:2000508,1.8986e-01,2.0000e+00
IMP_SCORE,2604,GO:0051701,1.8982e-01,7.3000e+01
IMP_SCORE,2605,GO:0002698,1.8978e-01,4.1000e+01
IMP_SCORE,2606,GO:0051127,1.8975e-01,1.1000e+01
IMP_SCORE,2607,GO:0030193,1.8974e-01,4.4000e+01
IMP_SCORE,2608,GO:0098876,1.8972e-01,4.5000e+01
IMP_SCORE,2609,GO:0006909,1.8966e-01,7.0000e+01
IMP_SCORE,2610,GO:0097485,1.8963e-01,1.7200e+02
IMP_SCORE,2611,GO:0002701,1.8962e-01,8.0000e+00
IMP_SCORE,2612,GO:2000171,1.8957e-01,2.0000e+01
IMP_SCORE,2613,GO:0042599,1.8955e-01,4.1000e+01
IMP_SCORE,2614,GO:0030178,1.8955e-01,6.4000e+01
IMP_SCORE,2615,GO:0045841,1.8955e-01,6.0000e+00
IMP_SCORE,2616,GO:0007162,1.8954e-01,7.6000e+01
IMP_SCORE,2617,GO:0060045,1.8946e-01,2.0000e+00
IMP_SCORE,2618,GO:0006970,1.8945e-01,5.4000e+01
IMP_SCORE,2619,GO:0019215,1.8944e-01,1.7000e+01
IMP_SCORE,2620,GO:0006979,1.8944e-01,1.4500e+02
IMP_SCORE,2621,GO:0035591,1.8943e-01,5.5000e+01
IMP_SCORE,2622,GO:0035195,1.8942e-01,2.7000e+01
IMP_SCORE,2623,GO:0006913,1.8940e-01,6.8000e+01
IMP_SCORE,2624,GO:0009887,1.8935e-01,1.9200e+02
IMP_SCORE,2625,GO:0045061,1.8927e-01,1.4000e+01
IMP_SCORE,2626,GO:0090288,1.8922e-01,5.4000e+01
IMP_SCORE,2627,GO:0031570,1.8918e-01,2.7000e+01
IMP_SCORE,2628,GO:0048608,1.8912e-01,7.4000e+01
IMP_SCORE,2629,GO:0004303,1.8911e-01,2.1000e+01
IMP_SCORE,2630,GO:0009208,1.8909e-01,6.0000e+00
IMP_SCORE,2631,GO:0034113,1.8906e-01,3.0000e+01
IMP_SCORE,2632,GO:0051015,1.8901e-01,9.0000e+01
IMP_SCORE,2633,GO:0030154,1.8900e-01,7.0400e+02
IMP_SCORE,2634,GO:0070536,1.8891e-01,2.9000e+01
IMP_SCORE,2635,GO:1902531,1.8890e-01,4.2100e+02
IMP_SCORE,2636,GO:0060173,1.8889e-01,4.7000e+01
IMP_SCORE,2637,GO:0051348,1.8888e-01,1.0000e+02
IMP_SCORE,2638,GO:0048525,1.8886e-01,4.4000e+01
IMP_SCORE,2639,GO:0007528,1.8885e-01,1.1000e+01
IMP_SCORE,2640,GO:0030521,1.8876e-01,1.4000e+01
IMP_SCORE,2641,GO:0009268,1.8875e-01,2.0000e+01
IMP_SCORE,2642,GO:0006612,1.8870e-01,3.8000e+01
IMP_SCORE,2643,GO:0030203,1.8866e-01,1.0200e+02
IMP_SCORE,2644,GO:0006577,1.8862e-01,3.4000e+01
IMP_SCORE,2645,GO:0034774,1.8862e-01,1.0600e+02
IMP_SCORE,2646,GO:0007611,1.8861e-01,1.1100e+02
IMP_SCORE,2647,GO:0031330,1.8857e-01,4.7000e+01
IMP_SCORE,2648,GO:1901293,1.8857e-01,5.3000e+01
IMP_SCORE,2649,GO:0031344,1.8855e-01,2.0000e+02
IMP_SCORE,2650,GO:0006897,1.8854e-01,3.3300e+02
IMP_SCORE,2651,GO:0048638,1.8854e-01,8.1000e+01
IMP_SCORE,2652,GO:0051290,1.8852e-01,8.0000e+00
IMP_SCORE,2653,GO:0006739,1.8851e-01,3.2000e+01
IMP_SCORE,2654,GO:0042325,1.8844e-01,2.4600e+02
IMP_SCORE,2655,GO:0070402,1.8841e-01,1.4000e+01
IMP_SCORE,2656,GO:0045940,1.8839e-01,1.7000e+01
IMP_SCORE,2657,GO:0007626,1.8837e-01,9.0000e+01
IMP_SCORE,2658,GO:0090280,1.8837e-01,1.0000e+01
IMP_SCORE,2659,GO:0043270,1.8834e-01,6.2000e+01
IMP_SCORE,2660,GO:0090199,1.8830e-01,8.0000e+00
IMP_SCORE,2661,GO:0098581,1.8828e-01,2.0000e+01
IMP_SCORE,2662,GO:0006882,1.8825e-01,5.0000e+00
IMP_SCORE,2663,GO:0045055,1.8821e-01,1.5900e+02
IMP_SCORE,2664,GO:0060560,1.8820e-01,4.5000e+01
IMP_SCORE,2665,GO:0098641,1.8812e-01,2.4000e+01
IMP_SCORE,2666,GO:0009086,1.8800e-01,1.4000e+01
IMP_SCORE,2667,GO:0007176,1.8800e-01,1.0000e+01
IMP_SCORE,2668,GO:0071377,1.8797e-01,2.0000e+01
IMP_SCORE,2669,GO:0044550,1.8794e-01,6.0000e+00
IMP_SCORE,2670,GO:0000792,1.8791e-01,4.2000e+01
IMP_SCORE,2671,GO:0061702,1.8783e-01,1.1000e+01
IMP_SCORE,2672,GO:0005217,1.8782e-01,2.7000e+01
IMP_SCORE,2673,GO:0010604,1.8781e-01,4.2800e+02
IMP_SCORE,2674,GO:0015758,1.8776e-01,3.0000e+01
IMP_SCORE,2675,GO:0043500,1.8773e-01,5.0000e+00
IMP_SCORE,2676,GO:0050853,1.8769e-01,2.2000e+01
IMP_SCORE,2677,GO:0045930,1.8769e-01,6.6000e+01
IMP_SCORE,2678,GO:0019229,1.8759e-01,1.4000e+01
IMP_SCORE,2679,GO:0005346,1.8756e-01,7.0000e+00
IMP_SCORE,2680,GO:0034643,1.8738e-01,6.0000e+00
IMP_SCORE,2681,GO:0046134,1.8733e-01,1.4000e+01
IMP_SCORE,2682,GO:1901016,1.8731e-01,1.6000e+01
IMP_SCORE,2683,GO:0016247,1.8724e-01,8.6000e+01
IMP_SCORE,2684,GO:1902904,1.8722e-01,3.3000e+01
IMP_SCORE,2685,GO:0050819,1.8716e-01,2.6000e+01
IMP_SCORE,2686,GO:1902115,1.8715e-01,7.7000e+01
IMP_SCORE,2687,GO:0042558,1.8714e-01,1.6000e+01
IMP_SCORE,2688,GO:0030027,1.8713e-01,7.0000e+01
IMP_SCORE,2689,GO:0030545,1.8710e-01,2.4000e+01
IMP_SCORE,2690,GO:0030135,1.8704e-01,8.1000e+01
IMP_SCORE,2691,GO:0007166,1.8702e-01,7.0400e+02
IMP_SCORE,2692,GO:0016763,1.8700e-01,1.3800e+02
IMP_SCORE,2693,GO:1903827,1.8700e-01,1.5800e+02
IMP_SCORE,2694,GO:0097386,1.8699e-01,1.6000e+01
IMP_SCORE,2695,GO:0032645,1.8698e-01,4.0000e+00
IMP_SCORE,2696,GO:0017038,1.8697e-01,5.3000e+01
IMP_SCORE,2697,GO:0048646,1.8691e-01,2.6200e+02
IMP_SCORE,2698,GO:0006936,1.8691e-01,1.2900e+02
IMP_SCORE,2699,GO:0070207,1.8686e-01,3.4000e+01
IMP_SCORE,2700,GO:0048584,1.8685e-01,4.2700e+02
IMP_SCORE,2701,GO:0045056,1.8683e-01,7.0000e+00
IMP_SCORE,2702,GO:0006898,1.8683e-01,1.8800e+02
IMP_SCORE,2703,GO:0098590,1.8680e-01,5.2400e+02
IMP_SCORE,2704,GO:0048854,1.8672e-01,7.0000e+00
IMP_SCORE,2705,GO:0008064,1.8670e-01,6.1000e+01
IMP_SCORE,2706,GO:0051172,1.8665e-01,2.5500e+02
IMP_SCORE,2707,GO:0009615,1.8665e-01,1.1400e+02
IMP_SCORE,2708,GO:0070997,1.8662e-01,2.8000e+01
IMP_SCORE,2709,GO:0044767,1.8659e-01,1.2610e+03
IMP_SCORE,2710,GO:0046649,1.8653e-01,1.1700e+02
IMP_SCORE,2711,GO:0007520,1.8650e-01,2.8000e+01
IMP_SCORE,2712,GO:0031960,1.8646e-01,5.2000e+01
IMP_SCORE,2713,GO:0043408,1.8637e-01,1.4800e+02
IMP_SCORE,2714,GO:0071840,1.8635e-01,1.2340e+03
IMP_SCORE,2715,GO:0008344,1.8634e-01,4.2000e+01
IMP_SCORE,2716,GO:0042923,1.8634e-01,1.8000e+01
IMP_SCORE,2717,GO:0008017,1.8628e-01,1.8200e+02
IMP_SCORE,2718,GO:0045667,1.8627e-01,7.0000e+01
IMP_SCORE,2719,GO:0016337,1.8619e-01,1.6700e+02
IMP_SCORE,2720,GO:0035455,1.8615e-01,2.7000e+01
IMP_SCORE,2721,GO:0038024,1.8614e-01,1.0200e+02
IMP_SCORE,2722,GO:0030145,1.8601e-01,6.1000e+01
IMP_SCORE,2723,GO:0050868,1.8598e-01,2.7000e+01
IMP_SCORE,2724,GO:0061630,1.8598e-01,7.7000e+01
IMP_SCORE,2725,GO:0001953,1.8591e-01,2.6000e+01
IMP_SCORE,2726,GO:0032649,1.8589e-01,5.0000e+01
IMP_SCORE,2727,GO:0015696,1.8587e-01,4.4000e+01
IMP_SCORE,2728,GO:0071407,1.8585e-01,7.7000e+01
IMP_SCORE,2729,GO:0007165,1.8584e-01,1.1100e+03
IMP_SCORE,2730,GO:0008156,1.8583e-01,2.2000e+01
IMP_SCORE,2731,GO:0006457,1.8583e-01,2.0200e+02
IMP_SCORE,2732,GO:0007043,1.8577e-01,7.3000e+01
IMP_SCORE,2733,GO:0014032,1.8577e-01,1.1000e+01
IMP_SCORE,2734,GO:0098852,1.8572e-01,2.5700e+02
IMP_SCORE,2735,GO:0055002,1.8570e-01,5.2000e+01
IMP_SCORE,2736,GO:0032036,1.8566e-01,1.4000e+01
IMP_SCORE,2737,GO:0004364,1.8561e-01,4.6000e+01
IMP_SCORE,2738,GO:0045321,1.8554e-01,2.0500e+02
IMP_SCORE,2739,GO:0030335,1.8550e-01,1.0100e+02
IMP_SCORE,2740,GO:0071889,1.8549e-01,2.1000e+01
IMP_SCORE,2741,GO:0046501,1.8548e-01,1.3000e+01
IMP_SCORE,2742,GO:0032102,1.8548e-01,7.8000e+01
IMP_SCORE,2743,GO:0042326,1.8545e-01,1.0600e+02
IMP_SCORE,2744,GO:0045060,1.8534e-01,5.0000e+00
IMP_SCORE,2745,GO:0071380,1.8527e-01,6.0000e+00
IMP_SCORE,2746,GO:0032507,1.8526e-01,2.5000e+01
IMP_SCORE,2747,GO:0006357,1.8524e-01,3.6200e+02
IMP_SCORE,2748,GO:0006886,1.8522e-01,2.2900e+02
IMP_SCORE,2749,GO:0030073,1.8518e-01,1.1000e+01
IMP_SCORE,2750,GO:0051146,1.8517e-01,1.0000e+01
IMP_SCORE,2751,GO:0030512,1.8515e-01,2.2000e+01
IMP_SCORE,2752,GO:0042116,1.8512e-01,2.9000e+01
IMP_SCORE,2753,GO:0046683,1.8510e-01,3.5000e+01
IMP_SCORE,2754,GO:0045746,1.8505e-01,1.8000e+01
IMP_SCORE,2755,GO:0042171,1.8494e-01,1.5000e+01
IMP_SCORE,2756,GO:0010033,1.8494e-01,5.8900e+02
IMP_SCORE,2757,GO:0030101,1.8491e-01,2.7000e+01
IMP_SCORE,2758,GO:0043242,1.8490e-01,3.3000e+01
IMP_SCORE,2759,GO:0046641,1.8488e-01,1.3000e+01
IMP_SCORE,2760,GO:0021515,1.8483e-01,1.9000e+01
IMP_SCORE,2761,GO:0016776,1.8481e-01,4.7000e+01
IMP_SCORE,2762,GO:1901019,1.8476e-01,3.0000e+01
IMP_SCORE,2763,GO:0016594,1.8472e-01,1.6000e+01
IMP_SCORE,2764,GO:0015868,1.8454e-01,1.2000e+01
IMP_SCORE,2765,GO:0050732,1.8454e-01,1.1000e+01
IMP_SCORE,2766,GO:0048714,1.8452e-01,1.2000e+01
IMP_SCORE,2767,GO:0031214,1.8451e-01,8.4000e+01
IMP_SCORE,2768,GO:0072164,1.8443e-01,1.1000e+01
IMP_SCORE,2769,GO:0043534,1.8442e-01,1.4000e+01
IMP_SCORE,2770,GO:0044712,1.8437e-01,3.0700e+02
IMP_SCORE,2771,GO:0016881,1.8436e-01,4.0000e+00
IMP_SCORE,2772,GO:0035456,1.8420e-01,2.0000e+01
IMP_SCORE,2773,GO:0030139,1.8419e-01,5.0000e+01
IMP_SCORE,2774,GO:0031047,1.8413e-01,2.6000e+01
IMP_SCORE,2775,GO:0003254,1.8408e-01,1.6000e+01
IMP_SCORE,2776,GO:0002026,1.8408e-01,4.0000e+00
IMP_SCORE,2777,GO:0016289,1.8405e-01,3.4000e+01
IMP_SCORE,2778,GO:0051438,1.8403e-01,1.2000e+01
IMP_SCORE,2779,GO:0002090,1.8397e-01,1.2000e+01
IMP_SCORE,2780,GO:0035774,1.8395e-01,1.5000e+01
IMP_SCORE,2781,GO:0001843,1.8394e-01,2.0000e+01
IMP_SCORE,2782,GO:0043177,1.8391e-01,1.2400e+02
IMP_SCORE,2783,GO:0030852,1.8384e-01,2.0000e+01
IMP_SCORE,2784,GO:0038094,1.8382e-01,2.1000e+01
IMP_SCORE,2785,GO:0031965,1.8379e-01,2.8300e+02
IMP_SCORE,2786,GO:0009948,1.8372e-01,1.2000e+01
IMP_SCORE,2787,GO:1903320,1.8369e-01,5.7000e+01
IMP_SCORE,2788,GO:1902176,1.8367e-01,6.0000e+00
IMP_SCORE,2789,GO:0014912,1.8360e-01,1.9000e+01
IMP_SCORE,2790,GO:0044853,1.8354e-01,4.7000e+01
IMP_SCORE,2791,GO:0002673,1.8353e-01,4.8000e+01
IMP_SCORE,2792,GO:0044425,1.8351e-01,1.4810e+03
IMP_SCORE,2793,GO:0016125,1.8333e-01,5.8000e+01
IMP_SCORE,2794,GO:0032409,1.8328e-01,1.0100e+02
IMP_SCORE,2795,GO:0051130,1.8318e-01,3.1000e+02
IMP_SCORE,2796,GO:0032204,1.8318e-01,2.0000e+01
IMP_SCORE,2797,GO:0015026,1.8316e-01,3.0000e+01
IMP_SCORE,2798,GO:0007175,1.8315e-01,1.0000e+00
IMP_SCORE,2799,GO:0043066,1.8314e-01,2.3700e+02
IMP_SCORE,2800,GO:0042398,1.8313e-01,4.1000e+01
IMP_SCORE,2801,GO:0001891,1.8313e-01,3.0000e+01
IMP_SCORE,2802,GO:0032386,1.8311e-01,1.4700e+02
IMP_SCORE,2803,GO:0006783,1.8306e-01,1.6000e+01
IMP_SCORE,2804,GO:0034364,1.8304e-01,4.9000e+01
IMP_SCORE,2805,GO:0042135,1.8299e-01,1.9000e+01
IMP_SCORE,2806,GO:0032845,1.8299e-01,4.7000e+01
IMP_SCORE,2807,GO:0097193,1.8294e-01,3.4000e+01
IMP_SCORE,2808,GO:0051187,1.8291e-01,1.1000e+01
IMP_SCORE,2809,GO:0051213,1.8291e-01,8.1000e+01
IMP_SCORE,2810,GO:0051149,1.8291e-01,4.4000e+01
IMP_SCORE,2811,GO:0033143,1.8281e-01,3.7000e+01
IMP_SCORE,2812,GO:1903140,1.8279e-01,1.8000e+01
IMP_SCORE,2813,GO:0021542,1.8275e-01,7.0000e+00
IMP_SCORE,2814,GO:0030018,1.8273e-01,7.6000e+01
IMP_SCORE,2815,GO:0042990,1.8271e-01,4.2000e+01
IMP_SCORE,2816,GO:1902742,1.8270e-01,1.1000e+01
IMP_SCORE,2817,GO:0007422,1.8270e-01,3.4000e+01
IMP_SCORE,2818,GO:0061061,1.8265e-01,7.0000e+01
IMP_SCORE,2819,GO:0035278,1.8261e-01,2.0000e+01
IMP_SCORE,2820,GO:0034613,1.8258e-01,2.8400e+02
IMP_SCORE,2821,GO:1903508,1.8251e-01,1.7800e+02
IMP_SCORE,2822,GO:0043280,1.8249e-01,3.2000e+01
IMP_SCORE,2823,GO:0032233,1.8248e-01,3.7000e+01
IMP_SCORE,2824,GO:0016878,1.8247e-01,2.7000e+01
IMP_SCORE,2825,GO:0048870,1.8243e-01,3.6100e+02
IMP_SCORE,2826,GO:0046394,1.8237e-01,1.3800e+02
IMP_SCORE,2827,GO:0051602,1.8235e-01,2.5000e+01
IMP_SCORE,2828,GO:0009893,1.8232e-01,4.5100e+02
IMP_SCORE,2829,GO:0043299,1.8230e-01,1.2200e+02
IMP_SCORE,2830,GO:0010564,1.8224e-01,1.8300e+02
IMP_SCORE,2831,GO:0097730,1.8223e-01,1.1000e+01
IMP_SCORE,2832,GO:0019221,1.8219e-01,2.5200e+02
IMP_SCORE,2833,GO:0009070,1.8219e-01,2.7000e+01
IMP_SCORE,2834,GO:0014069,1.8218e-01,1.1600e+02
IMP_SCORE,2835,GO:0006928,1.8217e-01,5.2600e+02
IMP_SCORE,2836,GO:0009611,1.8215e-01,8.1000e+01
IMP_SCORE,2837,GO:0008366,1.8214e-01,8.7000e+01
IMP_SCORE,2838,GO:0042744,1.8211e-01,1.1000e+01
IMP_SCORE,2839,GO:0018108,1.8200e-01,5.3000e+01
IMP_SCORE,2840,GO:0048285,1.8199e-01,1.5100e+02
IMP_SCORE,2841,GO:0007178,1.8190e-01,5.5000e+01
IMP_SCORE,2842,GO:1902930,1.8185e-01,9.0000e+00
IMP_SCORE,2843,GO:0008347,1.8185e-01,2.6000e+01
IMP_SCORE,2844,GO:0010763,1.8185e-01,8.0000e+00
IMP_SCORE,2845,GO:0023056,1.8181e-01,3.5200e+02
IMP_SCORE,2846,GO:0090329,1.8177e-01,2.3000e+01
IMP_SCORE,2847,GO:0045202,1.8176e-01,2.4700e+02
IMP_SCORE,2848,GO:0007612,1.8172e-01,4.6000e+01
IMP_SCORE,2849,GO:0098862,1.8169e-01,5.7000e+01
IMP_SCORE,2850,GO:0048147,1.8158e-01,2.3000e+01
IMP_SCORE,2851,GO:0005768,1.8151e-01,3.3900e+02
IMP_SCORE,2852,GO:0015106,1.8148e-01,6.0000e+00
IMP_SCORE,2853,GO:0001071,1.8147e-01,2.6800e+02
IMP_SCORE,2854,GO:0051181,1.8146e-01,1.4000e+01
IMP_SCORE,2855,GO:0005778,1.8144e-01,4.3000e+01
IMP_SCORE,2856,GO:1902221,1.8140e-01,2.8000e+01
IMP_SCORE,2857,GO:0022610,1.8136e-01,6.5600e+02
IMP_SCORE,2858,GO:0055013,1.8131e-01,1.6000e+01
IMP_SCORE,2859,GO:0007623,1.8129e-01,5.6000e+01
IMP_SCORE,2860,GO:0019899,1.8127e-01,9.3500e+02
IMP_SCORE,2861,GO:1901031,1.8124e-01,1.2000e+01
IMP_SCORE,2862,GO:0032943,1.8124e-01,2.4000e+01
IMP_SCORE,2863,GO:0072341,1.8119e-01,9.1000e+01
IMP_SCORE,2864,GO:0010831,1.8116e-01,2.6000e+01
IMP_SCORE,2865,GO:0046337,1.8114e-01,9.0000e+00
IMP_SCORE,2866,GO:0030166,1.8107e-01,9.0000e+00
IMP_SCORE,2867,GO:0031163,1.8105e-01,2.2000e+01
IMP_SCORE,2868,GO:1902275,1.8103e-01,4.3000e+01
IMP_SCORE,2869,GO:1900371,1.8103e-01,2.8000e+01
IMP_SCORE,2870,GO:0000977,1.8097e-01,1.2300e+02
IMP_SCORE,2871,GO:0050885,1.8095e-01,3.6000e+01
IMP_SCORE,2872,GO:0032434,1.8079e-01,2.2000e+01
IMP_SCORE,2873,GO:0033032,1.8076e-01,1.0000e+01
IMP_SCORE,2874,GO:1903900,1.8071e-01,5.6000e+01
IMP_SCORE,2875,GO:1990778,1.8071e-01,8.9000e+01
IMP_SCORE,2876,GO:0015749,1.8067e-01,4.4000e+01
IMP_SCORE,2877,GO:0097708,1.8055e-01,5.5900e+02
IMP_SCORE,2878,GO:0006590,1.8054e-01,1.1000e+01
IMP_SCORE,2879,GO:0043169,1.8053e-01,1.4280e+03
IMP_SCORE,2880,GO:0030168,1.8050e-01,6.1000e+01
IMP_SCORE,2881,GO:0006650,1.8047e-01,1.4600e+02
IMP_SCORE,2882,GO:0040020,1.8046e-01,6.0000e+00
IMP_SCORE,2883,GO:0008134,1.8045e-01,1.5200e+02
IMP_SCORE,2884,GO:0072401,1.8044e-01,6.0000e+00
IMP_SCORE,2885,GO:0006275,1.8037e-01,2.7000e+01
IMP_SCORE,2886,GO:0090109,1.8030e-01,1.8000e+01
IMP_SCORE,2887,GO:0001817,1.8026e-01,1.9000e+02
IMP_SCORE,2888,GO:0016254,1.8024e-01,7.0000e+00
IMP_SCORE,2889,GO:1901687,1.8024e-01,2.4000e+01
IMP_SCORE,2890,GO:0006639,1.8024e-01,6.3000e+01
IMP_SCORE,2891,GO:1900274,1.8021e-01,1.1000e+01
IMP_SCORE,2892,GO:0005671,1.8011e-01,7.0000e+00
IMP_SCORE,2893,GO:0042415,1.8007e-01,1.1000e+01
IMP_SCORE,2894,GO:0010608,1.8006e-01,1.1300e+02
IMP_SCORE,2895,GO:0072329,1.8002e-01,7.9000e+01
IMP_SCORE,2896,GO:0044264,1.8001e-01,3.1000e+01
IMP_SCORE,2897,GO:0002478,1.8001e-01,9.4000e+01
IMP_SCORE,2898,GO:0030162,1.7997e-01,1.9900e+02
IMP_SCORE,2899,GO:0004620,1.7995e-01,9.4000e+01
IMP_SCORE,2900,GO:0031674,1.7993e-01,1.9000e+01
IMP_SCORE,2901,GO:0034616,1.7992e-01,9.0000e+00
IMP_SCORE,2902,GO:0051148,1.7991e-01,3.0000e+01
IMP_SCORE,2903,GO:1904748,1.7990e-01,5.0000e+00
IMP_SCORE,2904,GO:0051302,1.7986e-01,4.5000e+01
IMP_SCORE,2905,GO:0044406,1.7984e-01,5.0000e+00
IMP_SCORE,2906,GO:0030529,1.7981e-01,2.5200e+02
IMP_SCORE,2907,GO:0050820,1.7976e-01,1.9000e+01
IMP_SCORE,2908,GO:0018107,1.7975e-01,3.8000e+01
IMP_SCORE,2909,GO:0035580,1.7974e-01,5.5000e+01
IMP_SCORE,2910,GO:0051223,1.7973e-01,1.7300e+02
IMP_SCORE,2911,GO:0030207,1.7971e-01,1.3000e+01
IMP_SCORE,2912,GO:0004004,1.7967e-01,2.6000e+01
IMP_SCORE,2913,GO:0031968,1.7965e-01,1.4200e+02
IMP_SCORE,2914,GO:0007045,1.7963e-01,3.2000e+01
IMP_SCORE,2915,GO:0051261,1.7962e-01,1.4000e+01
IMP_SCORE,2916,GO:0022038,1.7961e-01,5.0000e+00
IMP_SCORE,2917,GO:0022604,1.7961e-01,1.6300e+02
IMP_SCORE,2918,GO:0034368,1.7960e-01,8.0000e+00
IMP_SCORE,2919,GO:0051707,1.7959e-01,1.9600e+02
IMP_SCORE,2920,GO:0051052,1.7958e-01,6.5000e+01
IMP_SCORE,2921,GO:0010927,1.7957e-01,3.5000e+01
IMP_SCORE,2922,GO:1901222,1.7957e-01,1.1000e+01
IMP_SCORE,2923,GO:0090287,1.7957e-01,9.0000e+01
IMP_SCORE,2924,GO:0051962,1.7948e-01,1.5600e+02
IMP_SCORE,2925,GO:0030214,1.7948e-01,2.1000e+01
IMP_SCORE,2926,GO:0010827,1.7947e-01,3.5000e+01
IMP_SCORE,2927,GO:1901661,1.7938e-01,2.3000e+01
IMP_SCORE,2928,GO:0019755,1.7936e-01,1.6000e+01
IMP_SCORE,2929,GO:0060122,1.7934e-01,1.8000e+01
IMP_SCORE,2930,GO:1901342,1.7931e-01,1.0000e+02
IMP_SCORE,2931,GO:0032432,1.7929e-01,3.8000e+01
IMP_SCORE,2932,GO:0019901,1.7925e-01,3.4000e+02
IMP_SCORE,2933,GO:1990204,1.7912e-01,5.5000e+01
IMP_SCORE,2934,GO:0050864,1.7910e-01,2.1000e+01
IMP_SCORE,2935,GO:0071243,1.7907e-01,1.8000e+01
IMP_SCORE,2936,GO:0097286,1.7907e-01,1.6000e+01
IMP_SCORE,2937,GO:0055083,1.7904e-01,8.0000e+00
IMP_SCORE,2938,GO:0007589,1.7903e-01,2.9000e+01
IMP_SCORE,2939,GO:1903047,1.7900e-01,2.4300e+02
IMP_SCORE,2940,GO:0009295,1.7900e-01,3.7000e+01
IMP_SCORE,2941,GO:0045785,1.7897e-01,1.1500e+02
IMP_SCORE,2942,GO:2000278,1.7896e-01,3.2000e+01
IMP_SCORE,2943,GO:0005615,1.7894e-01,1.0100e+03
IMP_SCORE,2944,GO:0007164,1.7892e-01,1.2000e+01
IMP_SCORE,2945,GO:0006111,1.7890e-01,3.1000e+01
IMP_SCORE,2946,GO:0031346,1.7890e-01,8.7000e+01
IMP_SCORE,2947,GO:0099568,1.7890e-01,1.7000e+02
IMP_SCORE,2948,GO:0051651,1.7885e-01,3.9000e+01
IMP_SCORE,2949,GO:0005102,1.7872e-01,8.4400e+02
IMP_SCORE,2950,GO:0009156,1.7870e-01,2.0000e+01
IMP_SCORE,2951,GO:0019371,1.7864e-01,1.3000e+01
IMP_SCORE,2952,GO:0010880,1.7864e-01,7.0000e+00
IMP_SCORE,2953,GO:0005251,1.7862e-01,4.1000e+01
IMP_SCORE,2954,GO:1903955,1.7861e-01,4.0000e+01
IMP_SCORE,2955,GO:0030055,1.7858e-01,2.6600e+02
IMP_SCORE,2956,GO:0044699,1.7855e-01,1.5500e+03
IMP_SCORE,2957,GO:0031985,1.7854e-01,1.0000e+01
IMP_SCORE,2958,GO:0002934,1.7848e-01,6.0000e+00
IMP_SCORE,2959,GO:0009167,1.7848e-01,4.8000e+01
IMP_SCORE,2960,GO:0015125,1.7840e-01,1.1000e+01
IMP_SCORE,2961,GO:0045861,1.7839e-01,9.2000e+01
IMP_SCORE,2962,GO:0071320,1.7838e-01,1.0000e+01
IMP_SCORE,2963,GO:0043171,1.7829e-01,2.9000e+01
IMP_SCORE,2964,GO:0046471,1.7824e-01,2.6000e+01
IMP_SCORE,2965,GO:0006631,1.7819e-01,1.2400e+02
IMP_SCORE,2966,GO:1902903,1.7816e-01,1.0600e+02
IMP_SCORE,2967,GO:0006940,1.7808e-01,2.0000e+01
IMP_SCORE,2968,GO:0030155,1.7806e-01,2.1800e+02
IMP_SCORE,2969,GO:0045117,1.7806e-01,9.0000e+00
IMP_SCORE,2970,GO:0016021,1.7803e-01,1.4190e+03
IMP_SCORE,2971,GO:0019216,1.7800e-01,8.4000e+01
IMP_SCORE,2972,GO:0055008,1.7794e-01,1.5000e+01
IMP_SCORE,2973,GO:0045892,1.7792e-01,2.0000e+02
IMP_SCORE,2974,GO:0034284,1.7788e-01,5.0000e+01
IMP_SCORE,2975,GO:0072330,1.7780e-01,8.5000e+01
IMP_SCORE,2976,GO:0007252,1.7776e-01,1.2000e+01
IMP_SCORE,2977,GO:0032502,1.7773e-01,1.5170e+03
IMP_SCORE,2978,GO:0089711,1.7759e-01,1.0000e+01
IMP_SCORE,2979,GO:0060761,1.7749e-01,1.6000e+01
IMP_SCORE,2980,GO:0001824,1.7747e-01,2.1000e+01
IMP_SCORE,2981,GO:0005876,1.7736e-01,2.3000e+01
IMP_SCORE,2982,GO:0022617,1.7736e-01,5.9000e+01
IMP_SCORE,2983,GO:0031974,1.7734e-01,4.7900e+02
IMP_SCORE,2984,GO:0090087,1.7732e-01,1.6200e+02
IMP_SCORE,2985,GO:0048713,1.7731e-01,1.9000e+01
IMP_SCORE,2986,GO:0044459,1.7728e-01,1.0160e+03
IMP_SCORE,2987,GO:0050830,1.7728e-01,2.2000e+01
IMP_SCORE,2988,GO:0044432,1.7726e-01,6.5400e+02
IMP_SCORE,2989,GO:1901615,1.7715e-01,1.8600e+02
IMP_SCORE,2990,GO:0002889,1.7712e-01,1.3000e+01
IMP_SCORE,2991,GO:0045598,1.7708e-01,5.8000e+01
IMP_SCORE,2992,GO:0048013,1.7706e-01,5.9000e+01
IMP_SCORE,2993,GO:0048469,1.7693e-01,5.1000e+01
IMP_SCORE,2994,GO:0046395,1.7693e-01,1.4900e+02
IMP_SCORE,2995,GO:0019882,1.7692e-01,1.2600e+02
IMP_SCORE,2996,GO:0050821,1.7688e-01,5.2000e+01
IMP_SCORE,2997,GO:0042632,1.7682e-01,2.6000e+01
IMP_SCORE,2998,GO:2000107,1.7681e-01,3.9000e+01
IMP_SCORE,2999,GO:0003700,1.7679e-01,3.0100e+02
IMP_SCORE,3000,GO:0030173,1.7678e-01,4.7000e+01
IMP_SCORE,3001,GO:0019005,1.7675e-01,1.9000e+01
IMP_SCORE,3002,GO:0047496,1.7672e-01,1.2000e+01
IMP_SCORE,3003,GO:0051248,1.7672e-01,2.4100e+02
IMP_SCORE,3004,GO:0002888,1.7671e-01,8.0000e+00
IMP_SCORE,3005,GO:0009895,1.7668e-01,6.2000e+01
IMP_SCORE,3006,GO:0045860,1.7667e-01,8.1000e+01
IMP_SCORE,3007,GO:0034332,1.7665e-01,5.6000e+01
IMP_SCORE,3008,GO:0006295,1.7660e-01,9.0000e+00
IMP_SCORE,3009,GO:0002695,1.7655e-01,3.8000e+01
IMP_SCORE,3010,GO:0045834,1.7653e-01,2.1000e+01
IMP_SCORE,3011,GO:0044271,1.7648e-01,3.6100e+02
IMP_SCORE,3012,GO:0010557,1.7648e-01,2.3100e+02
IMP_SCORE,3013,GO:0006027,1.7634e-01,5.2000e+01
IMP_SCORE,3014,GO:0061024,1.7631e-01,3.2400e+02
IMP_SCORE,3015,GO:0031034,1.7623e-01,1.5000e+01
IMP_SCORE,3016,GO:0044438,1.7622e-01,7.0000e+01
IMP_SCORE,3017,GO:0019239,1.7619e-01,1.5000e+01
IMP_SCORE,3018,GO:0097576,1.7617e-01,2.7000e+01
IMP_SCORE,3019,GO:0019003,1.7617e-01,5.1000e+01
IMP_SCORE,3020,GO:0045859,1.7614e-01,1.6200e+02
IMP_SCORE,3021,GO:1900034,1.7597e-01,4.8000e+01
IMP_SCORE,3022,GO:0010605,1.7596e-01,3.5900e+02
IMP_SCORE,3023,GO:0006733,1.7594e-01,5.0000e+01
IMP_SCORE,3024,GO:0032731,1.7592e-01,1.5000e+01
IMP_SCORE,3025,GO:0001669,1.7592e-01,7.8000e+01
IMP_SCORE,3026,GO:0021953,1.7589e-01,3.7000e+01
IMP_SCORE,3027,GO:1900544,1.7585e-01,1.9000e+01
IMP_SCORE,3028,GO:0003007,1.7584e-01,8.0000e+00
IMP_SCORE,3029,GO:0042402,1.7582e-01,4.4000e+01
IMP_SCORE,3030,GO:0048754,1.7576e-01,4.0000e+01
IMP_SCORE,3031,GO:0005234,1.7572e-01,1.7000e+01
IMP_SCORE,3032,GO:0005242,1.7566e-01,3.1000e+01
IMP_SCORE,3033,GO:0070723,1.7557e-01,2.5000e+01
IMP_SCORE,3034,GO:0010881,1.7556e-01,4.0000e+00
IMP_SCORE,3035,GO:0001505,1.7556e-01,9.1000e+01
IMP_SCORE,3036,GO:1904064,1.7556e-01,3.4000e+01
IMP_SCORE,3037,GO:0006221,1.7547e-01,1.1000e+01
IMP_SCORE,3038,GO:0010648,1.7547e-01,3.2100e+02
IMP_SCORE,3039,GO:0042982,1.7538e-01,1.3000e+01
IMP_SCORE,3040,GO:0030881,1.7538e-01,2.1000e+01
IMP_SCORE,3041,GO:0061178,1.7538e-01,2.5000e+01
IMP_SCORE,3042,GO:0051289,1.7537e-01,2.8000e+01
IMP_SCORE,3043,GO:0031093,1.7534e-01,4.7000e+01
IMP_SCORE,3044,GO:0050890,1.7532e-01,1.5000e+02
IMP_SCORE,3045,GO:0010976,1.7531e-01,6.3000e+01
IMP_SCORE,3046,GO:1901564,1.7528e-01,4.5300e+02
IMP_SCORE,3047,GO:0032580,1.7525e-01,7.3000e+01
IMP_SCORE,3048,GO:0022409,1.7525e-01,8.4000e+01
IMP_SCORE,3049,GO:0009628,1.7523e-01,3.9300e+02
IMP_SCORE,3050,GO:0044255,1.7522e-01,3.4300e+02
IMP_SCORE,3051,GO:0005109,1.7521e-01,6.0000e+00
IMP_SCORE,3052,GO:0002689,1.7517e-01,8.0000e+00
IMP_SCORE,3053,GO:0001773,1.7500e-01,1.5000e+01
IMP_SCORE,3054,GO:0010631,1.7498e-01,6.3000e+01
IMP_SCORE,3055,GO:0015893,1.7494e-01,1.4000e+01
IMP_SCORE,3056,GO:0033006,1.7492e-01,1.1000e+01
IMP_SCORE,3057,GO:0031669,1.7490e-01,4.0000e+01
IMP_SCORE,3058,GO:0044770,1.7484e-01,8.6000e+01
IMP_SCORE,3059,GO:1903532,1.7479e-01,7.7000e+01
IMP_SCORE,3060,GO:0010558,1.7477e-01,2.0900e+02
IMP_SCORE,3061,GO:0010833,1.7476e-01,6.0000e+00
IMP_SCORE,3062,GO:1901981,1.7476e-01,8.5000e+01
IMP_SCORE,3063,GO:0015721,1.7475e-01,1.4000e+01
IMP_SCORE,3064,GO:0050793,1.7464e-01,5.7300e+02
IMP_SCORE,3065,GO:0006082,1.7452e-01,3.0100e+02
IMP_SCORE,3066,GO:0043112,1.7450e-01,2.2000e+01
IMP_SCORE,3067,GO:0030258,1.7449e-01,1.2300e+02
IMP_SCORE,3068,GO:0070301,1.7447e-01,1.8000e+01
IMP_SCORE,3069,GO:0010501,1.7446e-01,2.9000e+01
IMP_SCORE,3070,GO:0009056,1.7444e-01,6.1400e+02
IMP_SCORE,3071,GO:0016477,1.7442e-01,3.4900e+02
IMP_SCORE,3072,GO:0030510,1.7434e-01,3.6000e+01
IMP_SCORE,3073,GO:0043005,1.7427e-01,4.0400e+02
IMP_SCORE,3074,GO:0097190,1.7424e-01,1.0500e+02
IMP_SCORE,3075,GO:0060143,1.7418e-01,1.7000e+01
IMP_SCORE,3076,GO:0004709,1.7417e-01,1.6000e+01
IMP_SCORE,3077,GO:0050817,1.7417e-01,8.2000e+01
IMP_SCORE,3078,GO:0032371,1.7415e-01,1.6000e+01
IMP_SCORE,3079,GO:0070228,1.7414e-01,3.6000e+01
IMP_SCORE,3080,GO:0051539,1.7411e-01,2.4000e+01
IMP_SCORE,3081,GO:0010369,1.7408e-01,1.3000e+01
IMP_SCORE,3082,GO:0033627,1.7407e-01,1.4000e+01
IMP_SCORE,3083,GO:0071219,1.7406e-01,4.0000e+01
IMP_SCORE,3084,GO:0006896,1.7402e-01,9.0000e+00
IMP_SCORE,3085,GO:0046131,1.7395e-01,6.0000e+00
IMP_SCORE,3086,GO:0006656,1.7395e-01,3.7000e+01
IMP_SCORE,3087,GO:0002708,1.7393e-01,2.6000e+01
IMP_SCORE,3088,GO:0050773,1.7390e-01,4.1000e+01
IMP_SCORE,3089,GO:0044448,1.7384e-01,7.8000e+01
IMP_SCORE,3090,GO:0032880,1.7382e-01,2.4400e+02
IMP_SCORE,3091,GO:0097746,1.7380e-01,4.3000e+01
IMP_SCORE,3092,GO:0035306,1.7379e-01,3.4000e+01
IMP_SCORE,3093,GO:0016208,1.7379e-01,1.5000e+01
IMP_SCORE,3094,GO:0098791,1.7375e-01,1.1800e+02
IMP_SCORE,3095,GO:0002664,1.7373e-01,1.7000e+01
IMP_SCORE,3096,GO:0010810,1.7371e-01,1.0100e+02
IMP_SCORE,3097,GO:0001932,1.7370e-01,2.2600e+02
IMP_SCORE,3098,GO:0070925,1.7370e-01,1.6600e+02
IMP_SCORE,3099,GO:0032469,1.7366e-01,8.0000e+00
IMP_SCORE,3100,GO:0006629,1.7366e-01,4.4900e+02
IMP_SCORE,3101,GO:0045089,1.7365e-01,8.8000e+01
IMP_SCORE,3102,GO:1901379,1.7363e-01,3.0000e+01
IMP_SCORE,3103,GO:0070064,1.7362e-01,1.3000e+01
IMP_SCORE,3104,GO:0004872,1.7358e-01,6.6000e+02
IMP_SCORE,3105,GO:0043550,1.7353e-01,1.8000e+01
IMP_SCORE,3106,GO:0050794,1.7350e-01,1.1360e+03
IMP_SCORE,3107,GO:0047485,1.7350e-01,6.5000e+01
IMP_SCORE,3108,GO:0050661,1.7349e-01,2.3000e+01
IMP_SCORE,3109,GO:0045088,1.7344e-01,1.0800e+02
IMP_SCORE,3110,GO:0051058,1.7340e-01,7.0000e+00
IMP_SCORE,3111,GO:0043292,1.7339e-01,4.1000e+01
IMP_SCORE,3112,GO:0002250,1.7336e-01,1.5900e+02
IMP_SCORE,3113,GO:0050805,1.7333e-01,1.6000e+01
IMP_SCORE,3114,GO:0019730,1.7332e-01,6.3000e+01
IMP_SCORE,3115,GO:0035584,1.7332e-01,5.0000e+00
IMP_SCORE,3116,GO:0010562,1.7330e-01,1.7900e+02
IMP_SCORE,3117,GO:2000649,1.7329e-01,4.3000e+01
IMP_SCORE,3118,GO:0035586,1.7329e-01,2.9000e+01
IMP_SCORE,3119,GO:0006586,1.7326e-01,1.9000e+01
IMP_SCORE,3120,GO:0098801,1.7326e-01,8.0000e+00
IMP_SCORE,3121,GO:0008021,1.7326e-01,7.3000e+01
IMP_SCORE,3122,GO:0006734,1.7321e-01,1.4000e+01
IMP_SCORE,3123,GO:0008066,1.7319e-01,1.5000e+01
IMP_SCORE,3124,GO:0016052,1.7319e-01,8.0000e+01
IMP_SCORE,3125,GO:0046872,1.7317e-01,1.4020e+03
IMP_SCORE,3126,GO:0007586,1.7314e-01,8.4000e+01
IMP_SCORE,3127,GO:0051090,1.7311e-01,1.1600e+02
IMP_SCORE,3128,GO:0006516,1.7308e-01,1.3000e+01
IMP_SCORE,3129,GO:0006517,1.7307e-01,4.7000e+01
IMP_SCORE,3130,GO:0090281,1.7300e-01,9.0000e+00
IMP_SCORE,3131,GO:0033044,1.7299e-01,7.0000e+01
IMP_SCORE,3132,GO:0050896,1.7290e-01,1.3920e+03
IMP_SCORE,3133,GO:2000316,1.7289e-01,2.0000e+00
IMP_SCORE,3134,GO:0045944,1.7289e-01,1.5000e+02
IMP_SCORE,3135,GO:0043900,1.7282e-01,1.3500e+02
IMP_SCORE,3136,GO:0002682,1.7268e-01,4.5900e+02
IMP_SCORE,3137,GO:0030334,1.7267e-01,2.0700e+02
IMP_SCORE,3138,GO:0030574,1.7263e-01,3.4000e+01
IMP_SCORE,3139,GO:0017154,1.7261e-01,1.4000e+01
IMP_SCORE,3140,GO:0043473,1.7253e-01,2.4000e+01
IMP_SCORE,3141,GO:0019693,1.7252e-01,7.4000e+01
IMP_SCORE,3142,GO:0050657,1.7250e-01,6.5000e+01
IMP_SCORE,3143,GO:0032403,1.7249e-01,4.0500e+02
IMP_SCORE,3144,GO:0016614,1.7246e-01,1.1200e+02
IMP_SCORE,3145,GO:0008083,1.7244e-01,1.5100e+02
IMP_SCORE,3146,GO:0005783,1.7241e-01,6.3200e+02
IMP_SCORE,3147,GO:0016043,1.7240e-01,1.2820e+03
IMP_SCORE,3148,GO:0004866,1.7238e-01,7.4000e+01
IMP_SCORE,3149,GO:0070373,1.7235e-01,2.2000e+01
IMP_SCORE,3150,GO:0044325,1.7235e-01,6.2000e+01
IMP_SCORE,3151,GO:1905114,1.7235e-01,1.0800e+02
IMP_SCORE,3152,GO:0030011,1.7226e-01,1.2000e+01
IMP_SCORE,3153,GO:0010817,1.7224e-01,1.9000e+02
IMP_SCORE,3154,GO:0001938,1.7219e-01,3.7000e+01
IMP_SCORE,3155,GO:0045664,1.7218e-01,1.4300e+02
IMP_SCORE,3156,GO:0043302,1.7218e-01,1.3000e+01
IMP_SCORE,3157,GO:0035383,1.7218e-01,7.4000e+01
IMP_SCORE,3158,GO:0001655,1.7216e-01,8.0000e+00
IMP_SCORE,3159,GO:0060999,1.7215e-01,7.0000e+00
IMP_SCORE,3160,GO:0044700,1.7215e-01,3.0800e+02
IMP_SCORE,3161,GO:1901605,1.7210e-01,1.3100e+02
IMP_SCORE,3162,GO:0010565,1.7207e-01,4.6000e+01
IMP_SCORE,3163,GO:0007204,1.7204e-01,5.5000e+01
IMP_SCORE,3164,GO:0021955,1.7204e-01,2.6000e+01
IMP_SCORE,3165,GO:0030031,1.7202e-01,1.3800e+02
IMP_SCORE,3166,GO:0034374,1.7198e-01,1.1000e+01
IMP_SCORE,3167,GO:0070252,1.7191e-01,2.4000e+01
IMP_SCORE,3168,GO:0048365,1.7191e-01,1.4000e+01
IMP_SCORE,3169,GO:0010466,1.7188e-01,7.9000e+01
IMP_SCORE,3170,GO:0044827,1.7179e-01,8.0000e+00
IMP_SCORE,3171,GO:0050727,1.7179e-01,1.2500e+02
IMP_SCORE,3172,GO:0007010,1.7172e-01,3.2700e+02
IMP_SCORE,3173,GO:0072528,1.7168e-01,1.6000e+01
IMP_SCORE,3174,GO:0044765,1.7167e-01,5.4600e+02
IMP_SCORE,3175,GO:0030826,1.7166e-01,6.0000e+00
IMP_SCORE,3176,GO:0006778,1.7155e-01,3.2000e+01
IMP_SCORE,3177,GO:0015918,1.7153e-01,2.4000e+01
IMP_SCORE,3178,GO:0046503,1.7150e-01,1.5000e+01
IMP_SCORE,3179,GO:1904427,1.7150e-01,2.1000e+01
IMP_SCORE,3180,GO:1904951,1.7135e-01,1.3200e+02
IMP_SCORE,3181,GO:0002861,1.7131e-01,1.7000e+01
IMP_SCORE,3182,GO:0004713,1.7129e-01,5.5000e+01
IMP_SCORE,3183,GO:0031410,1.7122e-01,5.8000e+02
IMP_SCORE,3184,GO:0010720,1.7119e-01,1.1200e+02
IMP_SCORE,3185,GO:0019098,1.7113e-01,2.4000e+01
IMP_SCORE,3186,GO:0046638,1.7109e-01,2.3000e+01
IMP_SCORE,3187,GO:0045239,1.7107e-01,3.6000e+01
IMP_SCORE,3188,GO:0007599,1.7106e-01,8.7000e+01
IMP_SCORE,3189,GO:0005976,1.7103e-01,2.4000e+01
IMP_SCORE,3190,GO:1902583,1.7102e-01,1.4000e+01
IMP_SCORE,3191,GO:0034766,1.7102e-01,1.0000e+01
IMP_SCORE,3192,GO:0050796,1.7101e-01,4.3000e+01
IMP_SCORE,3193,GO:0010863,1.7101e-01,9.0000e+00
IMP_SCORE,3194,GO:0034375,1.7098e-01,5.0000e+00
IMP_SCORE,3195,GO:0032306,1.7095e-01,1.0000e+00
IMP_SCORE,3196,GO:0001161,1.7095e-01,1.0000e+00
IMP_SCORE,3197,GO:0045851,1.7095e-01,1.6000e+01
IMP_SCORE,3198,GO:0030163,1.7083e-01,1.2900e+02
IMP_SCORE,3199,GO:0005543,1.7081e-01,3.1100e+02
IMP_SCORE,3200,GO:0007167,1.7073e-01,2.3100e+02
IMP_SCORE,3201,GO:0043233,1.7072e-01,4.7500e+02
IMP_SCORE,3202,GO:0071260,1.7060e-01,4.1000e+01
IMP_SCORE,3203,GO:0061695,1.7059e-01,3.7000e+01
IMP_SCORE,3204,GO:0043488,1.7057e-01,5.5000e+01
IMP_SCORE,3205,GO:0005516,1.7053e-01,4.3900e+02
IMP_SCORE,3206,GO:0007269,1.7051e-01,3.0000e+01
IMP_SCORE,3207,GO:0051262,1.7035e-01,4.9000e+01
IMP_SCORE,3208,GO:1903429,1.7035e-01,1.3000e+01
IMP_SCORE,3209,GO:0000819,1.7028e-01,1.2000e+01
IMP_SCORE,3210,GO:0030424,1.7028e-01,1.4900e+02
IMP_SCORE,3211,GO:0032787,1.7024e-01,2.0400e+02
IMP_SCORE,3212,GO:0035325,1.7022e-01,1.5000e+01
IMP_SCORE,3213,GO:0019377,1.7016e-01,2.5000e+01
IMP_SCORE,3214,GO:0009062,1.7013e-01,5.1000e+01
IMP_SCORE,3215,GO:0010647,1.7004e-01,3.4800e+02
IMP_SCORE,3216,GO:0000774,1.7001e-01,6.0000e+00
IMP_SCORE,3217,GO:0006521,1.7000e-01,5.0000e+00
IMP_SCORE,3218,GO:0043436,1.6998e-01,2.8800e+02
IMP_SCORE,3219,GO:0001654,1.6984e-01,5.4000e+01
IMP_SCORE,3220,GO:0038084,1.6980e-01,6.0000e+00
IMP_SCORE,3221,GO:0004721,1.6980e-01,7.6000e+01
IMP_SCORE,3222,GO:0002694,1.6979e-01,1.3500e+02
IMP_SCORE,3223,GO:0031090,1.6978e-01,9.0300e+02
IMP_SCORE,3224,GO:0048518,1.6977e-01,8.9600e+02
IMP_SCORE,3225,GO:1902475,1.6976e-01,1.7000e+01
IMP_SCORE,3226,GO:0051193,1.6976e-01,1.9000e+01
IMP_SCORE,3227,GO:0032814,1.6975e-01,1.0000e+01
IMP_SCORE,3228,GO:0060284,1.6973e-01,2.0900e+02
IMP_SCORE,3229,GO:0034641,1.6973e-01,5.3600e+02
IMP_SCORE,3230,GO:0001961,1.6967e-01,1.9000e+01
IMP_SCORE,3231,GO:0045576,1.6962e-01,2.1000e+01
IMP_SCORE,3232,GO:0006888,1.6960e-01,7.0000e+01
IMP_SCORE,3233,GO:0043621,1.6960e-01,6.0000e+01
IMP_SCORE,3234,GO:0045821,1.6958e-01,1.0000e+00
IMP_SCORE,3235,GO:1901135,1.6958e-01,3.0400e+02
IMP_SCORE,3236,GO:1904036,1.6956e-01,7.0000e+00
IMP_SCORE,3237,GO:1990380,1.6946e-01,2.6000e+01
IMP_SCORE,3238,GO:0002283,1.6945e-01,1.2900e+02
IMP_SCORE,3239,GO:0043254,1.6944e-01,9.6000e+01
IMP_SCORE,3240,GO:0032693,1.6943e-01,1.6000e+01
IMP_SCORE,3241,GO:0043086,1.6942e-01,2.5100e+02
IMP_SCORE,3242,GO:0031400,1.6939e-01,1.1600e+02
IMP_SCORE,3243,GO:0030834,1.6937e-01,3.1000e+01
IMP_SCORE,3244,GO:0003777,1.6935e-01,2.8000e+01
IMP_SCORE,3245,GO:0006635,1.6933e-01,3.6000e+01
IMP_SCORE,3246,GO:0097223,1.6926e-01,1.0800e+02
IMP_SCORE,3247,GO:0006884,1.6925e-01,8.0000e+00
IMP_SCORE,3248,GO:0044802,1.6924e-01,2.2300e+02
IMP_SCORE,3249,GO:0044772,1.6923e-01,9.2000e+01
IMP_SCORE,3250,GO:2001237,1.6921e-01,3.7000e+01
IMP_SCORE,3251,GO:0044089,1.6917e-01,1.7000e+02
IMP_SCORE,3252,GO:0008013,1.6915e-01,6.2000e+01
IMP_SCORE,3253,GO:0071621,1.6914e-01,4.1000e+01
IMP_SCORE,3254,GO:0044548,1.6912e-01,4.7000e+01
IMP_SCORE,3255,GO:0019751,1.6906e-01,6.7000e+01
IMP_SCORE,3256,GO:0006084,1.6905e-01,2.6000e+01
IMP_SCORE,3257,GO:0005319,1.6905e-01,9.3000e+01
IMP_SCORE,3258,GO:0080134,1.6904e-01,3.3500e+02
IMP_SCORE,3259,GO:0051775,1.6904e-01,1.5000e+01
IMP_SCORE,3260,GO:0035556,1.6900e-01,5.6500e+02
IMP_SCORE,3261,GO:0018209,1.6896e-01,6.1000e+01
IMP_SCORE,3262,GO:0031324,1.6895e-01,3.7100e+02
IMP_SCORE,3263,GO:0001101,1.6894e-01,8.6000e+01
IMP_SCORE,3264,GO:0098602,1.6894e-01,1.8900e+02
IMP_SCORE,3265,GO:0031641,1.6893e-01,1.7000e+01
IMP_SCORE,3266,GO:0005796,1.6888e-01,3.9000e+01
IMP_SCORE,3267,GO:0032592,1.6885e-01,2.1000e+01
IMP_SCORE,3268,GO:1903531,1.6883e-01,6.4000e+01
IMP_SCORE,3269,GO:0051491,1.6883e-01,3.1000e+01
IMP_SCORE,3270,GO:0016894,1.6883e-01,3.8000e+01
IMP_SCORE,3271,GO:0031329,1.6883e-01,1.8600e+02
IMP_SCORE,3272,GO:0001935,1.6877e-01,7.0000e+00
IMP_SCORE,3273,GO:0090022,1.6870e-01,7.0000e+00
IMP_SCORE,3274,GO:0032757,1.6868e-01,1.6000e+01
IMP_SCORE,3275,GO:0015697,1.6866e-01,8.0000e+00
IMP_SCORE,3276,GO:0001894,1.6865e-01,8.4000e+01
IMP_SCORE,3277,GO:0036149,1.6861e-01,1.9000e+01
IMP_SCORE,3278,GO:0070202,1.6860e-01,5.0000e+00
IMP_SCORE,3279,GO:0017081,1.6860e-01,2.6000e+01
IMP_SCORE,3280,GO:0030534,1.6855e-01,1.2700e+02
IMP_SCORE,3281,GO:0010952,1.6854e-01,4.6000e+01
IMP_SCORE,3282,GO:1901989,1.6852e-01,3.9000e+01
IMP_SCORE,3283,GO:0044319,1.6852e-01,2.2000e+01
IMP_SCORE,3284,GO:0050801,1.6851e-01,1.9900e+02
IMP_SCORE,3285,GO:0072521,1.6848e-01,1.0300e+02
IMP_SCORE,3286,GO:0043170,1.6848e-01,8.9700e+02
IMP_SCORE,3287,GO:0045839,1.6847e-01,6.0000e+00
IMP_SCORE,3288,GO:0031589,1.6844e-01,1.1600e+02
IMP_SCORE,3289,GO:0008327,1.6843e-01,1.1000e+01
IMP_SCORE,3290,GO:0050672,1.6842e-01,2.7000e+01
IMP_SCORE,3291,GO:0040001,1.6839e-01,2.0000e+00
IMP_SCORE,3292,GO:0031643,1.6839e-01,1.5000e+01
IMP_SCORE,3293,GO:1902017,1.6838e-01,4.5000e+01
IMP_SCORE,3294,GO:0070527,1.6837e-01,3.6000e+01
IMP_SCORE,3295,GO:0072527,1.6836e-01,2.9000e+01
IMP_SCORE,3296,GO:0070727,1.6836e-01,2.4800e+02
IMP_SCORE,3297,GO:0051973,1.6835e-01,2.4000e+01
IMP_SCORE,3298,GO:2000112,1.6831e-01,4.0000e+02
IMP_SCORE,3299,GO:0060081,1.6830e-01,8.0000e+00
IMP_SCORE,3300,GO:0051028,1.6829e-01,6.9000e+01
IMP_SCORE,3301,GO:0019001,1.6816e-01,1.5900e+02
IMP_SCORE,3302,GO:1903018,1.6814e-01,1.3000e+01
IMP_SCORE,3303,GO:0098588,1.6813e-01,6.7800e+02
IMP_SCORE,3304,GO:0006465,1.6812e-01,8.0000e+00
IMP_SCORE,3305,GO:0008285,1.6812e-01,3.0500e+02
IMP_SCORE,3306,GO:0061436,1.6806e-01,6.0000e+00
IMP_SCORE,3307,GO:0002573,1.6806e-01,4.8000e+01
IMP_SCORE,3308,GO:0032365,1.6805e-01,7.0000e+00
IMP_SCORE,3309,GO:0008542,1.6804e-01,1.2000e+01
IMP_SCORE,3310,GO:1900408,1.6803e-01,1.6000e+01
IMP_SCORE,3311,GO:0051247,1.6803e-01,2.4100e+02
IMP_SCORE,3312,GO:0000781,1.6802e-01,3.1000e+01
IMP_SCORE,3313,GO:0004879,1.6798e-01,1.7000e+01
IMP_SCORE,3314,GO:0080135,1.6794e-01,1.5200e+02
IMP_SCORE,3315,GO:0043507,1.6792e-01,2.0000e+01
IMP_SCORE,3316,GO:0006482,1.6790e-01,1.0000e+01
IMP_SCORE,3317,GO:0051239,1.6789e-01,6.8100e+02
IMP_SCORE,3318,GO:0006790,1.6784e-01,2.1300e+02
IMP_SCORE,3319,GO:0005313,1.6784e-01,1.9000e+01
IMP_SCORE,3320,GO:0032465,1.6780e-01,2.7000e+01
IMP_SCORE,3321,GO:0001822,1.6779e-01,4.4000e+01
IMP_SCORE,3322,GO:0032535,1.6778e-01,1.1200e+02
IMP_SCORE,3323,GO:0016274,1.6775e-01,2.0000e+01
IMP_SCORE,3324,GO:0016973,1.6773e-01,6.0000e+00
IMP_SCORE,3325,GO:0032230,1.6772e-01,5.0000e+00
IMP_SCORE,3326,GO:0046037,1.6765e-01,1.5000e+01
IMP_SCORE,3327,GO:0072524,1.6765e-01,7.5000e+01
IMP_SCORE,3328,GO:0010821,1.6763e-01,7.0000e+01
IMP_SCORE,3329,GO:0009898,1.6757e-01,3.1000e+01
IMP_SCORE,3330,GO:0001662,1.6757e-01,1.4000e+01
IMP_SCORE,3331,GO:0042417,1.6755e-01,1.4000e+01
IMP_SCORE,3332,GO:0000152,1.6753e-01,7.0000e+00
IMP_SCORE,3333,GO:0032530,1.6752e-01,1.7000e+01
IMP_SCORE,3334,GO:0051282,1.6751e-01,3.1000e+01
IMP_SCORE,3335,GO:0010667,1.6747e-01,7.0000e+00
IMP_SCORE,3336,GO:0031901,1.6745e-01,8.8000e+01
IMP_SCORE,3337,GO:0009437,1.6743e-01,2.5000e+01
IMP_SCORE,3338,GO:0001104,1.6738e-01,3.1000e+01
IMP_SCORE,3339,GO:0034446,1.6737e-01,3.3000e+01
IMP_SCORE,3340,GO:0042110,1.6728e-01,5.5000e+01
IMP_SCORE,3341,GO:0005244,1.6726e-01,7.6000e+01
IMP_SCORE,3342,GO:0060135,1.6723e-01,1.2000e+01
IMP_SCORE,3343,GO:0014059,1.6723e-01,6.0000e+00
IMP_SCORE,3344,GO:0010575,1.6723e-01,1.9000e+01
IMP_SCORE,3345,GO:0019318,1.6722e-01,8.4000e+01
IMP_SCORE,3346,GO:0060090,1.6718e-01,8.8000e+01
IMP_SCORE,3347,GO:1905348,1.6716e-01,7.0000e+00
IMP_SCORE,3348,GO:0019362,1.6716e-01,5.9000e+01
IMP_SCORE,3349,GO:1904874,1.6714e-01,4.0000e+00
IMP_SCORE,3350,GO:0051574,1.6713e-01,2.0000e+00
IMP_SCORE,3351,GO:0043492,1.6708e-01,6.4000e+01
IMP_SCORE,3352,GO:0006570,1.6702e-01,1.2000e+01
IMP_SCORE,3353,GO:0016540,1.6697e-01,4.5000e+01
IMP_SCORE,3354,GO:0051094,1.6695e-01,3.1700e+02
IMP_SCORE,3355,GO:0043067,1.6694e-01,3.8800e+02
IMP_SCORE,3356,GO:0032940,1.6692e-01,2.2000e+02
IMP_SCORE,3357,GO:0031347,1.6692e-01,2.0000e+02
IMP_SCORE,3358,GO:0019864,1.6691e-01,3.0000e+01
IMP_SCORE,3359,GO:0031091,1.6675e-01,1.6000e+01
IMP_SCORE,3360,GO:0031253,1.6674e-01,1.2900e+02
IMP_SCORE,3361,GO:0010629,1.6671e-01,2.2700e+02
IMP_SCORE,3362,GO:0060484,1.6670e-01,7.0000e+00
IMP_SCORE,3363,GO:2000736,1.6670e-01,6.0000e+00
IMP_SCORE,3364,GO:0009605,1.6665e-01,4.0800e+02
IMP_SCORE,3365,GO:0016829,1.6664e-01,1.7600e+02
IMP_SCORE,3366,GO:0044429,1.6662e-01,4.7800e+02
IMP_SCORE,3367,GO:0000785,1.6661e-01,1.2200e+02
IMP_SCORE,3368,GO:1903506,1.6661e-01,3.1300e+02
IMP_SCORE,3369,GO:1990837,1.6658e-01,1.1600e+02
IMP_SCORE,3370,GO:1903362,1.6655e-01,5.7000e+01
IMP_SCORE,3371,GO:0000166,1.6655e-01,5.9300e+02
IMP_SCORE,3372,GO:0071872,1.6655e-01,1.0000e+00
IMP_SCORE,3373,GO:0009891,1.6654e-01,2.4300e+02
IMP_SCORE,3374,GO:0019222,1.6653e-01,6.5800e+02
IMP_SCORE,3375,GO:0005496,1.6648e-01,8.5000e+01
IMP_SCORE,3376,GO:0035770,1.6642e-01,1.2300e+02
IMP_SCORE,3377,GO:0072529,1.6642e-01,1.7000e+01
IMP_SCORE,3378,GO:0051145,1.6641e-01,1.2000e+01
IMP_SCORE,3379,GO:0031012,1.6641e-01,4.3300e+02
IMP_SCORE,3380,GO:0008519,1.6640e-01,2.2000e+01
IMP_SCORE,3381,GO:0072132,1.6637e-01,4.0000e+00
IMP_SCORE,3382,GO:0001558,1.6636e-01,1.9400e+02
IMP_SCORE,3383,GO:0035567,1.6634e-01,4.1000e+01
IMP_SCORE,3384,GO:0044344,1.6632e-01,1.6000e+01
IMP_SCORE,3385,GO:0003085,1.6631e-01,7.0000e+00
IMP_SCORE,3386,GO:0048523,1.6630e-01,8.6600e+02
IMP_SCORE,3387,GO:0045742,1.6629e-01,1.0000e+01
IMP_SCORE,3388,GO:0017080,1.6627e-01,5.6000e+01
IMP_SCORE,3389,GO:0019725,1.6624e-01,2.4400e+02
IMP_SCORE,3390,GO:0031325,1.6620e-01,4.1000e+02
IMP_SCORE,3391,GO:1905523,1.6619e-01,9.0000e+00
IMP_SCORE,3392,GO:0045779,1.6618e-01,1.4000e+01
IMP_SCORE,3393,GO:0016575,1.6615e-01,2.2000e+01
IMP_SCORE,3394,GO:0090002,1.6610e-01,2.8000e+01
IMP_SCORE,3395,GO:0021915,1.6607e-01,1.3000e+01
IMP_SCORE,3396,GO:0023057,1.6605e-01,3.0100e+02
IMP_SCORE,3397,GO:0045937,1.6603e-01,2.0300e+02
IMP_SCORE,3398,GO:0009124,1.6599e-01,2.3000e+01
IMP_SCORE,3399,GO:0002460,1.6599e-01,2.9000e+01
IMP_SCORE,3400,GO:0051128,1.6597e-01,6.5300e+02
IMP_SCORE,3401,GO:0043604,1.6595e-01,1.2600e+02
IMP_SCORE,3402,GO:1902932,1.6591e-01,9.0000e+00
IMP_SCORE,3403,GO:0050807,1.6590e-01,8.4000e+01
IMP_SCORE,3404,GO:0045934,1.6587e-01,1.8200e+02
IMP_SCORE,3405,GO:1904886,1.6581e-01,7.0000e+00
IMP_SCORE,3406,GO:0043552,1.6578e-01,6.0000e+00
IMP_SCORE,3407,GO:0006026,1.6578e-01,7.9000e+01
IMP_SCORE,3408,GO:0002430,1.6570e-01,1.4000e+01
IMP_SCORE,3409,GO:0009312,1.6569e-01,1.6000e+01
IMP_SCORE,3410,GO:0030705,1.6568e-01,5.9000e+01
IMP_SCORE,3411,GO:0006814,1.6567e-01,7.5000e+01
IMP_SCORE,3412,GO:0043603,1.6565e-01,2.5200e+02
IMP_SCORE,3413,GO:0051349,1.6561e-01,7.0000e+00
IMP_SCORE,3414,GO:0022884,1.6561e-01,2.3000e+01
IMP_SCORE,3415,GO:0004601,1.6559e-01,4.3000e+01
IMP_SCORE,3416,GO:0031579,1.6557e-01,1.3000e+01
IMP_SCORE,3417,GO:0015932,1.6557e-01,3.7000e+01
IMP_SCORE,3418,GO:0045843,1.6551e-01,1.2000e+01
IMP_SCORE,3419,GO:0072655,1.6550e-01,2.8000e+01
IMP_SCORE,3420,GO:0008484,1.6546e-01,5.2000e+01
IMP_SCORE,3421,GO:1901888,1.6544e-01,1.6000e+01
IMP_SCORE,3422,GO:0030285,1.6544e-01,8.0000e+00
IMP_SCORE,3423,GO:0061383,1.6542e-01,9.0000e+00
IMP_SCORE,3424,GO:0048812,1.6541e-01,1.0300e+02
IMP_SCORE,3425,GO:0002102,1.6540e-01,3.8000e+01
IMP_SCORE,3426,GO:0044708,1.6534e-01,1.6300e+02
IMP_SCORE,3427,GO:1901571,1.6529e-01,1.4000e+01
IMP_SCORE,3428,GO:0042992,1.6526e-01,2.0000e+01
IMP_SCORE,3429,GO:0098813,1.6525e-01,1.2000e+01
IMP_SCORE,3430,GO:0043433,1.6518e-01,3.4000e+01
IMP_SCORE,3431,GO:0070988,1.6517e-01,3.1000e+01
IMP_SCORE,3432,GO:0045072,1.6517e-01,7.0000e+00
IMP_SCORE,3433,GO:0009057,1.6515e-01,2.5100e+02
IMP_SCORE,3434,GO:0051648,1.6515e-01,2.8000e+01
IMP_SCORE,3435,GO:0001159,1.6514e-01,7.9000e+01
IMP_SCORE,3436,GO:0048662,1.6512e-01,9.0000e+00
IMP_SCORE,3437,GO:0006879,1.6510e-01,3.7000e+01
IMP_SCORE,3438,GO:0071467,1.6506e-01,1.4000e+01
IMP_SCORE,3439,GO:0001671,1.6503e-01,2.1000e+01
IMP_SCORE,3440,GO:0016049,1.6501e-01,7.2000e+01
IMP_SCORE,3441,GO:0033198,1.6501e-01,1.7000e+01
IMP_SCORE,3442,GO:0070013,1.6496e-01,4.7500e+02
IMP_SCORE,3443,GO:0008106,1.6493e-01,8.0000e+00
IMP_SCORE,3444,GO:0005795,1.6489e-01,3.9000e+01
IMP_SCORE,3445,GO:0009415,1.6489e-01,9.0000e+00
IMP_SCORE,3446,GO:0007411,1.6486e-01,1.4400e+02
IMP_SCORE,3447,GO:0005391,1.6481e-01,1.5000e+01
IMP_SCORE,3448,GO:0060021,1.6476e-01,2.7000e+01
IMP_SCORE,3449,GO:0004860,1.6473e-01,6.3000e+01
IMP_SCORE,3450,GO:0048522,1.6467e-01,8.4600e+02
IMP_SCORE,3451,GO:0044237,1.6466e-01,8.9700e+02
IMP_SCORE,3452,GO:0023052,1.6464e-01,2.9300e+02
IMP_SCORE,3453,GO:0005924,1.6464e-01,2.4900e+02
IMP_SCORE,3454,GO:0010842,1.6462e-01,2.2000e+01
IMP_SCORE,3455,GO:0032722,1.6461e-01,1.7000e+01
IMP_SCORE,3456,GO:0061014,1.6458e-01,6.0000e+00
IMP_SCORE,3457,GO:0006293,1.6457e-01,6.0000e+00
IMP_SCORE,3458,GO:1901575,1.6455e-01,4.5700e+02
IMP_SCORE,3459,GO:0042176,1.6452e-01,1.0200e+02
IMP_SCORE,3460,GO:0031349,1.6450e-01,1.0300e+02
IMP_SCORE,3461,GO:0030669,1.6448e-01,3.9000e+01
IMP_SCORE,3462,GO:0002706,1.6443e-01,3.8000e+01
IMP_SCORE,3463,GO:0051297,1.6442e-01,2.9000e+01
IMP_SCORE,3464,GO:0044248,1.6442e-01,4.8100e+02
IMP_SCORE,3465,GO:0016055,1.6437e-01,1.2100e+02
IMP_SCORE,3466,GO:0061135,1.6435e-01,7.9000e+01
IMP_SCORE,3467,GO:0050670,1.6432e-01,7.1000e+01
IMP_SCORE,3468,GO:0007155,1.6431e-01,7.1900e+02
IMP_SCORE,3469,GO:0008565,1.6426e-01,5.3000e+01
IMP_SCORE,3470,GO:0021794,1.6425e-01,8.0000e+00
IMP_SCORE,3471,GO:0016772,1.6424e-01,3.1400e+02
IMP_SCORE,3472,GO:0097479,1.6420e-01,3.4000e+01
IMP_SCORE,3473,GO:0000287,1.6417e-01,1.9100e+02
IMP_SCORE,3474,GO:0046579,1.6414e-01,1.9000e+01
IMP_SCORE,3475,GO:0090502,1.6410e-01,6.7000e+01
IMP_SCORE,3476,GO:0015485,1.6404e-01,3.1000e+01
IMP_SCORE,3477,GO:0031348,1.6404e-01,5.2000e+01
IMP_SCORE,3478,GO:0045830,1.6401e-01,6.0000e+00
IMP_SCORE,3479,GO:0021772,1.6397e-01,6.0000e+00
IMP_SCORE,3480,GO:0006576,1.6392e-01,5.1000e+01
IMP_SCORE,3481,GO:0010922,1.6391e-01,2.1000e+01
IMP_SCORE,3482,GO:0045616,1.6390e-01,6.0000e+00
IMP_SCORE,3483,GO:0009636,1.6388e-01,9.1000e+01
IMP_SCORE,3484,GO:0010596,1.6387e-01,1.0000e+01
IMP_SCORE,3485,GO:0070003,1.6387e-01,2.2000e+01
IMP_SCORE,3486,GO:0050680,1.6386e-01,4.1000e+01
IMP_SCORE,3487,GO:0010839,1.6385e-01,8.0000e+00
IMP_SCORE,3488,GO:0051493,1.6382e-01,1.5500e+02
IMP_SCORE,3489,GO:1902554,1.6379e-01,1.2000e+01
IMP_SCORE,3490,GO:0002376,1.6374e-01,7.1600e+02
IMP_SCORE,3491,GO:0043392,1.6371e-01,3.2000e+01
IMP_SCORE,3492,GO:0044306,1.6369e-01,5.0000e+01
IMP_SCORE,3493,GO:0006664,1.6365e-01,9.6000e+01
IMP_SCORE,3494,GO:0019825,1.6362e-01,3.4000e+01
IMP_SCORE,3495,GO:0007009,1.6360e-01,1.2300e+02
IMP_SCORE,3496,GO:2000810,1.6351e-01,7.0000e+00
IMP_SCORE,3497,GO:0004888,1.6345e-01,3.1600e+02
IMP_SCORE,3498,GO:2001259,1.6342e-01,2.4000e+01
IMP_SCORE,3499,GO:0052803,1.6340e-01,1.4000e+01
IMP_SCORE,3500,GO:0098878,1.6336e-01,2.9000e+01
IMP_SCORE,3501,GO:0060271,1.6335e-01,5.7000e+01
IMP_SCORE,3502,GO:0050878,1.6330e-01,1.3500e+02
IMP_SCORE,3503,GO:0072678,1.6328e-01,1.3000e+01
IMP_SCORE,3504,GO:0016192,1.6323e-01,5.4700e+02
IMP_SCORE,3505,GO:0015949,1.6322e-01,6.0000e+00
IMP_SCORE,3506,GO:0005416,1.6321e-01,9.0000e+00
IMP_SCORE,3507,GO:0010959,1.6319e-01,1.3100e+02
IMP_SCORE,3508,GO:0008201,1.6316e-01,1.2100e+02
IMP_SCORE,3509,GO:0005385,1.6309e-01,2.6000e+01
IMP_SCORE,3510,GO:0044093,1.6303e-01,5.0200e+02
IMP_SCORE,3511,GO:0001848,1.6300e-01,3.0000e+01
IMP_SCORE,3512,GO:0099516,1.6294e-01,3.5000e+01
IMP_SCORE,3513,GO:0016279,1.6292e-01,1.9000e+01
IMP_SCORE,3514,GO:1901617,1.6288e-01,8.3000e+01
IMP_SCORE,3515,GO:0031103,1.6287e-01,1.8000e+01
IMP_SCORE,3516,GO:1990542,1.6287e-01,1.5000e+01
IMP_SCORE,3517,GO:1901879,1.6281e-01,4.0000e+01
IMP_SCORE,3518,GO:0080154,1.6279e-01,2.3000e+01
IMP_SCORE,3519,GO:0009987,1.6275e-01,1.1770e+03
IMP_SCORE,3520,GO:0030104,1.6270e-01,3.0000e+01
IMP_SCORE,3521,GO:0006984,1.6269e-01,1.6000e+01
IMP_SCORE,3522,GO:0051091,1.6265e-01,6.8000e+01
IMP_SCORE,3523,GO:0002833,1.6264e-01,3.0000e+01
IMP_SCORE,3524,GO:0045601,1.6264e-01,3.0000e+01
IMP_SCORE,3525,GO:1904892,1.6264e-01,3.3000e+01
IMP_SCORE,3526,GO:0032536,1.6260e-01,1.7000e+01
IMP_SCORE,3527,GO:0030111,1.6258e-01,9.6000e+01
IMP_SCORE,3528,GO:0015924,1.6257e-01,6.0000e+00
IMP_SCORE,3529,GO:0030336,1.6257e-01,8.0000e+01
IMP_SCORE,3530,GO:0021885,1.6256e-01,2.8000e+01
IMP_SCORE,3531,GO:0044421,1.6255e-01,1.4490e+03
IMP_SCORE,3532,GO:0005001,1.6254e-01,2.0000e+01
IMP_SCORE,3533,GO:0051783,1.6253e-01,4.9000e+01
IMP_SCORE,3534,GO:0006950,1.6251e-01,1.0290e+03
IMP_SCORE,3535,GO:0051437,1.6250e-01,3.0000e+00
IMP_SCORE,3536,GO:0009147,1.6248e-01,9.0000e+00
IMP_SCORE,3537,GO:0006259,1.6246e-01,2.0900e+02
IMP_SCORE,3538,GO:1900116,1.6246e-01,1.0000e+01
IMP_SCORE,3539,GO:0001504,1.6242e-01,1.2000e+01
IMP_SCORE,3540,GO:0043234,1.6242e-01,1.1230e+03
IMP_SCORE,3541,GO:0022405,1.6238e-01,3.0000e+01
IMP_SCORE,3542,GO:0044087,1.6235e-01,3.0500e+02
IMP_SCORE,3543,GO:0043235,1.6231e-01,2.4200e+02
IMP_SCORE,3544,GO:0032733,1.6230e-01,1.1000e+01
IMP_SCORE,3545,GO:0007168,1.6227e-01,2.0000e+00
IMP_SCORE,3546,GO:0045893,1.6226e-01,1.9300e+02
IMP_SCORE,3547,GO:0010894,1.6219e-01,1.0000e+01
IMP_SCORE,3548,GO:0008380,1.6217e-01,1.0500e+02
IMP_SCORE,3549,GO:0019637,1.6215e-01,2.3900e+02
IMP_SCORE,3550,GO:0035023,1.6209e-01,6.4000e+01
IMP_SCORE,3551,GO:0031018,1.6204e-01,1.4000e+01
IMP_SCORE,3552,GO:0044088,1.6201e-01,1.9000e+01
IMP_SCORE,3553,GO:0035725,1.6199e-01,4.2000e+01
IMP_SCORE,3554,GO:0019935,1.6197e-01,1.1000e+01
IMP_SCORE,3555,GO:0045087,1.6196e-01,2.4100e+02
IMP_SCORE,3556,GO:0019627,1.6190e-01,7.0000e+00
IMP_SCORE,3557,GO:0032401,1.6184e-01,6.0000e+00
IMP_SCORE,3558,GO:0007154,1.6183e-01,3.7600e+02
IMP_SCORE,3559,GO:1904063,1.6181e-01,1.1000e+01
IMP_SCORE,3560,GO:0006725,1.6178e-01,4.5800e+02
IMP_SCORE,3561,GO:0040007,1.6177e-01,1.4600e+02
IMP_SCORE,3562,GO:1902884,1.6175e-01,9.0000e+00
IMP_SCORE,3563,GO:0033146,1.6173e-01,3.5000e+01
IMP_SCORE,3564,GO:0009144,1.6170e-01,5.1000e+01
IMP_SCORE,3565,GO:0002230,1.6166e-01,2.0000e+00
IMP_SCORE,3566,GO:0016836,1.6164e-01,1.4100e+02
IMP_SCORE,3567,GO:0031224,1.6163e-01,1.3540e+03
IMP_SCORE,3568,GO:0006470,1.6162e-01,9.6000e+01
IMP_SCORE,3569,GO:0005198,1.6161e-01,5.1400e+02
IMP_SCORE,3570,GO:0001909,1.6155e-01,3.3000e+01
IMP_SCORE,3571,GO:0007169,1.6153e-01,2.0400e+02
IMP_SCORE,3572,GO:0043168,1.6151e-01,8.7900e+02
IMP_SCORE,3573,GO:0001774,1.6151e-01,3.0000e+01
IMP_SCORE,3574,GO:0009066,1.6150e-01,6.3000e+01
IMP_SCORE,3575,GO:0006766,1.6150e-01,7.4000e+01
IMP_SCORE,3576,GO:0045815,1.6149e-01,2.8000e+01
IMP_SCORE,3577,GO:0004672,1.6149e-01,1.8100e+02
IMP_SCORE,3578,GO:0045833,1.6148e-01,4.4000e+01
IMP_SCORE,3579,GO:0030539,1.6147e-01,1.0000e+01
IMP_SCORE,3580,GO:0031338,1.6144e-01,3.7000e+01
IMP_SCORE,3581,GO:0009897,1.6142e-01,1.9000e+02
IMP_SCORE,3582,GO:0002683,1.6141e-01,1.7600e+02
IMP_SCORE,3583,GO:0001883,1.6139e-01,2.0300e+02
IMP_SCORE,3584,GO:0046320,1.6138e-01,1.2000e+01
IMP_SCORE,3585,GO:0071637,1.6138e-01,1.4000e+01
IMP_SCORE,3586,GO:2000737,1.6137e-01,1.0000e+01
IMP_SCORE,3587,GO:0001954,1.6135e-01,2.0000e+01
IMP_SCORE,3588,GO:0042886,1.6130e-01,4.0700e+02
IMP_SCORE,3589,GO:0010566,1.6127e-01,6.0000e+00
IMP_SCORE,3590,GO:0007049,1.6126e-01,2.4300e+02
IMP_SCORE,3591,GO:0032225,1.6125e-01,1.0000e+01
IMP_SCORE,3592,GO:0010508,1.6124e-01,4.0000e+01
IMP_SCORE,3593,GO:0050766,1.6120e-01,1.9000e+01
IMP_SCORE,3594,GO:0008093,1.6117e-01,7.0000e+00
IMP_SCORE,3595,GO:0098930,1.6114e-01,1.4000e+01
IMP_SCORE,3596,GO:0008308,1.6113e-01,5.0000e+00
IMP_SCORE,3597,GO:0046332,1.6110e-01,4.1000e+01
IMP_SCORE,3598,GO:0038187,1.6105e-01,1.8000e+01
IMP_SCORE,3599,GO:0016411,1.6103e-01,2.1000e+01
IMP_SCORE,3600,GO:0034330,1.6102e-01,1.4500e+02
IMP_SCORE,3601,GO:0071772,1.6101e-01,6.0000e+00
IMP_SCORE,3602,GO:0008283,1.6099e-01,3.1300e+02
IMP_SCORE,3603,GO:0000291,1.6097e-01,7.0000e+00
IMP_SCORE,3604,GO:0060334,1.6095e-01,1.7000e+01
IMP_SCORE,3605,GO:0010962,1.6094e-01,1.4000e+01
IMP_SCORE,3606,GO:0071326,1.6094e-01,3.6000e+01
IMP_SCORE,3607,GO:0005044,1.6093e-01,8.8000e+01
IMP_SCORE,3608,GO:0019369,1.6088e-01,4.8000e+01
IMP_SCORE,3609,GO:0006646,1.6087e-01,1.1000e+01
IMP_SCORE,3610,GO:0098960,1.6084e-01,7.0000e+00
IMP_SCORE,3611,GO:0048666,1.6084e-01,5.0000e+01
IMP_SCORE,3612,GO:0051704,1.6082e-01,5.6300e+02
IMP_SCORE,3613,GO:0040008,1.6081e-01,2.9200e+02
IMP_SCORE,3614,GO:0007266,1.6079e-01,3.8000e+01
IMP_SCORE,3615,GO:0001726,1.6076e-01,5.0000e+01
IMP_SCORE,3616,GO:0042516,1.6071e-01,2.2000e+01
IMP_SCORE,3617,GO:0099081,1.6064e-01,3.0500e+02
IMP_SCORE,3618,GO:0050718,1.6059e-01,5.0000e+00
IMP_SCORE,3619,GO:1901880,1.6057e-01,3.9000e+01
IMP_SCORE,3620,GO:0002828,1.6056e-01,2.0000e+01
IMP_SCORE,3621,GO:0009135,1.6048e-01,3.6000e+01
IMP_SCORE,3622,GO:0070888,1.6041e-01,3.6000e+01
IMP_SCORE,3623,GO:0016298,1.6040e-01,1.1500e+02
IMP_SCORE,3624,GO:0051769,1.6036e-01,9.0000e+00
IMP_SCORE,3625,GO:0005578,1.6036e-01,2.6700e+02
IMP_SCORE,3626,GO:0034702,1.6035e-01,1.2700e+02
IMP_SCORE,3627,GO:0061077,1.6029e-01,6.5000e+01
IMP_SCORE,3628,GO:0010468,1.6025e-01,4.4800e+02
IMP_SCORE,3629,GO:1903798,1.6023e-01,2.0000e+00
IMP_SCORE,3630,GO:0032991,1.6022e-01,1.4920e+03
IMP_SCORE,3631,GO:0090276,1.6018e-01,6.1000e+01
IMP_SCORE,3632,GO:1901657,1.6018e-01,6.9000e+01
IMP_SCORE,3633,GO:0007190,1.6015e-01,7.0000e+00
IMP_SCORE,3634,GO:0043228,1.6009e-01,1.0010e+03
IMP_SCORE,3635,GO:0050688,1.6009e-01,3.5000e+01
IMP_SCORE,3636,GO:0060760,1.6007e-01,2.7000e+01
IMP_SCORE,3637,GO:0070555,1.6007e-01,2.5000e+01
IMP_SCORE,3638,GO:0010043,1.6002e-01,6.2000e+01
IMP_SCORE,3639,GO:0051726,1.6002e-01,3.2300e+02
IMP_SCORE,3640,GO:0010518,1.6000e-01,8.0000e+00
IMP_SCORE,3641,GO:0098900,1.5995e-01,1.5000e+01
IMP_SCORE,3642,GO:0019471,1.5994e-01,8.0000e+00
IMP_SCORE,3643,GO:0070603,1.5994e-01,3.1000e+01
IMP_SCORE,3644,GO:0042133,1.5993e-01,4.8000e+01
IMP_SCORE,3645,GO:0006569,1.5992e-01,1.6000e+01
IMP_SCORE,3646,GO:0071396,1.5989e-01,9.7000e+01
IMP_SCORE,3647,GO:0035902,1.5988e-01,1.4000e+01
IMP_SCORE,3648,GO:0051246,1.5985e-01,4.4000e+02
IMP_SCORE,3649,GO:0009892,1.5984e-01,4.3500e+02
IMP_SCORE,3650,GO:1902578,1.5980e-01,5.9800e+02
IMP_SCORE,3651,GO:0017015,1.5980e-01,3.1000e+01
IMP_SCORE,3652,GO:0007257,1.5979e-01,2.3000e+01
IMP_SCORE,3653,GO:0019902,1.5979e-01,2.1100e+02
IMP_SCORE,3654,GO:1901739,1.5978e-01,2.0000e+01
IMP_SCORE,3655,GO:0072593,1.5972e-01,3.1000e+01
IMP_SCORE,3656,GO:1901137,1.5972e-01,1.3700e+02
IMP_SCORE,3657,GO:0016050,1.5972e-01,1.0100e+02
IMP_SCORE,3658,GO:0030695,1.5960e-01,1.8800e+02
IMP_SCORE,3659,GO:0043902,1.5955e-01,5.8000e+01
IMP_SCORE,3660,GO:0001755,1.5954e-01,9.0000e+00
IMP_SCORE,3661,GO:0016791,1.5953e-01,1.9400e+02
IMP_SCORE,3662,GO:0030684,1.5951e-01,3.6000e+01
IMP_SCORE,3663,GO:0099131,1.5949e-01,2.3000e+01
IMP_SCORE,3664,GO:0097367,1.5947e-01,7.1500e+02
IMP_SCORE,3665,GO:0006405,1.5947e-01,2.6000e+01
IMP_SCORE,3666,GO:0034498,1.5947e-01,2.0000e+00
IMP_SCORE,3667,GO:0048302,1.5934e-01,4.0000e+00
IMP_SCORE,3668,GO:0006401,1.5933e-01,4.1000e+01
IMP_SCORE,3669,GO:1900025,1.5931e-01,6.0000e+00
IMP_SCORE,3670,GO:0042454,1.5927e-01,1.7000e+01
IMP_SCORE,3671,GO:0050954,1.5925e-01,1.2300e+02
IMP_SCORE,3672,GO:0005527,1.5924e-01,3.2000e+01
IMP_SCORE,3673,GO:0001078,1.5923e-01,4.8000e+01
IMP_SCORE,3674,GO:0005813,1.5920e-01,2.0000e+02
IMP_SCORE,3675,GO:0043372,1.5919e-01,1.2000e+01
IMP_SCORE,3676,GO:0045662,1.5917e-01,7.0000e+00
IMP_SCORE,3677,GO:1901565,1.5910e-01,2.2600e+02
IMP_SCORE,3678,GO:0051056,1.5907e-01,1.3000e+02
IMP_SCORE,3679,GO:0030057,1.5905e-01,4.3000e+01
IMP_SCORE,3680,GO:0031146,1.5899e-01,1.1000e+01
IMP_SCORE,3681,GO:0019900,1.5898e-01,3.8000e+02
IMP_SCORE,3682,GO:0032587,1.5895e-01,3.6000e+01
IMP_SCORE,3683,GO:1902911,1.5893e-01,1.9000e+01
IMP_SCORE,3684,GO:0042058,1.5891e-01,1.7000e+01
IMP_SCORE,3685,GO:0033013,1.5890e-01,4.9000e+01
IMP_SCORE,3686,GO:0000027,1.5888e-01,5.6000e+01
IMP_SCORE,3687,GO:0006688,1.5888e-01,3.3000e+01
IMP_SCORE,3688,GO:0031328,1.5885e-01,2.6000e+02
IMP_SCORE,3689,GO:0098552,1.5883e-01,2.2400e+02
IMP_SCORE,3690,GO:0050840,1.5882e-01,4.4000e+01
IMP_SCORE,3691,GO:0006665,1.5882e-01,1.1600e+02
IMP_SCORE,3692,GO:0001912,1.5878e-01,5.0000e+00
IMP_SCORE,3693,GO:0007015,1.5876e-01,1.0400e+02
IMP_SCORE,3694,GO:1901658,1.5874e-01,4.7000e+01
IMP_SCORE,3695,GO:0031519,1.5873e-01,5.2000e+01
IMP_SCORE,3696,GO:0031399,1.5871e-01,2.7200e+02
IMP_SCORE,3697,GO:0099118,1.5869e-01,3.2000e+01
IMP_SCORE,3698,GO:0042044,1.5869e-01,4.2000e+01
IMP_SCORE,3699,GO:0048513,1.5867e-01,5.0400e+02
IMP_SCORE,3700,GO:0048856,1.5867e-01,1.1700e+03
IMP_SCORE,3701,GO:0070507,1.5864e-01,6.3000e+01
IMP_SCORE,3702,GO:0060589,1.5863e-01,2.0600e+02
IMP_SCORE,3703,GO:0046467,1.5862e-01,7.1000e+01
IMP_SCORE,3704,GO:0050852,1.5860e-01,3.7000e+01
IMP_SCORE,3705,GO:0098797,1.5853e-01,1.8100e+02
IMP_SCORE,3706,GO:0055076,1.5853e-01,5.8000e+01
IMP_SCORE,3707,GO:0055114,1.5845e-01,4.4400e+02
IMP_SCORE,3708,GO:0035024,1.5843e-01,6.0000e+00
IMP_SCORE,3709,GO:0031234,1.5837e-01,3.4000e+01
IMP_SCORE,3710,GO:0044743,1.5828e-01,1.1000e+01
IMP_SCORE,3711,GO:0060326,1.5827e-01,6.3000e+01
IMP_SCORE,3712,GO:0010594,1.5827e-01,4.0000e+01
IMP_SCORE,3713,GO:0033280,1.5825e-01,9.0000e+00
IMP_SCORE,3714,GO:0098562,1.5825e-01,3.8000e+01
IMP_SCORE,3715,GO:0031420,1.5823e-01,8.0000e+00
IMP_SCORE,3716,GO:0006915,1.5821e-01,3.6300e+02
IMP_SCORE,3717,GO:0031056,1.5820e-01,4.2000e+01
IMP_SCORE,3718,GO:1902222,1.5820e-01,2.9000e+01
IMP_SCORE,3719,GO:0046165,1.5820e-01,3.7000e+01
IMP_SCORE,3720,GO:0033043,1.5819e-01,3.3000e+02
IMP_SCORE,3721,GO:0010224,1.5818e-01,7.0000e+00
IMP_SCORE,3722,GO:0042476,1.5811e-01,6.1000e+01
IMP_SCORE,3723,GO:0042475,1.5810e-01,5.5000e+01
IMP_SCORE,3724,GO:0002920,1.5807e-01,4.4000e+01
IMP_SCORE,3725,GO:0051279,1.5806e-01,1.6000e+01
IMP_SCORE,3726,GO:0045974,1.5805e-01,2.0000e+01
IMP_SCORE,3727,GO:2000144,1.5805e-01,1.1000e+01
IMP_SCORE,3728,GO:0043269,1.5796e-01,1.7800e+02
IMP_SCORE,3729,GO:0043933,1.5794e-01,5.3600e+02
IMP_SCORE,3730,GO:0019205,1.5791e-01,2.0000e+01
IMP_SCORE,3731,GO:1902589,1.5790e-01,3.6700e+02
IMP_SCORE,3732,GO:0006807,1.5790e-01,6.3600e+02
IMP_SCORE,3733,GO:0006826,1.5788e-01,3.6000e+01
IMP_SCORE,3734,GO:0007274,1.5784e-01,2.3000e+01
IMP_SCORE,3735,GO:0016239,1.5784e-01,2.3000e+01
IMP_SCORE,3736,GO:0003207,1.5781e-01,1.3000e+01
IMP_SCORE,3737,GO:0006555,1.5780e-01,2.0000e+01
IMP_SCORE,3738,GO:0051806,1.5779e-01,6.3000e+01
IMP_SCORE,3739,GO:0045211,1.5775e-01,1.3300e+02
IMP_SCORE,3740,GO:0010563,1.5771e-01,1.4900e+02
IMP_SCORE,3741,GO:0098661,1.5769e-01,5.7000e+01
IMP_SCORE,3742,GO:0000302,1.5768e-01,5.6000e+01
IMP_SCORE,3743,GO:0030225,1.5767e-01,1.4000e+01
IMP_SCORE,3744,GO:0010389,1.5765e-01,2.6000e+01
IMP_SCORE,3745,GO:0072594,1.5764e-01,9.3000e+01
IMP_SCORE,3746,GO:0008022,1.5762e-01,9.3000e+01
IMP_SCORE,3747,GO:0005125,1.5762e-01,2.0500e+02
IMP_SCORE,3748,GO:0005372,1.5754e-01,3.1000e+01
IMP_SCORE,3749,GO:0034599,1.5753e-01,4.7000e+01
IMP_SCORE,3750,GO:0001228,1.5751e-01,6.7000e+01
IMP_SCORE,3751,GO:0090175,1.5750e-01,2.1000e+01
IMP_SCORE,3752,GO:0005743,1.5749e-01,2.0800e+02
IMP_SCORE,3753,GO:0043085,1.5748e-01,4.1500e+02
IMP_SCORE,3754,GO:0006353,1.5744e-01,2.0000e+01
IMP_SCORE,3755,GO:0008154,1.5743e-01,3.3000e+01
IMP_SCORE,3756,GO:0044262,1.5741e-01,8.0000e+01
IMP_SCORE,3757,GO:0050776,1.5739e-01,3.2200e+02
IMP_SCORE,3758,GO:0030030,1.5738e-01,3.0200e+02
IMP_SCORE,3759,GO:0032879,1.5733e-01,5.7700e+02
IMP_SCORE,3760,GO:0006952,1.5726e-01,5.0500e+02
IMP_SCORE,3761,GO:0044711,1.5725e-01,3.2100e+02
IMP_SCORE,3762,GO:0065007,1.5725e-01,1.1940e+03
IMP_SCORE,3763,GO:0007272,1.5721e-01,9.3000e+01
IMP_SCORE,3764,GO:0006461,1.5719e-01,4.4700e+02
IMP_SCORE,3765,GO:0060255,1.5718e-01,5.6300e+02
IMP_SCORE,3766,GO:0050863,1.5715e-01,9.4000e+01
IMP_SCORE,3767,GO:0031904,1.5713e-01,3.6000e+01
IMP_SCORE,3768,GO:0016874,1.5710e-01,9.6000e+01
IMP_SCORE,3769,GO:0051968,1.5707e-01,7.0000e+00
IMP_SCORE,3770,GO:1901099,1.5707e-01,2.9000e+01
IMP_SCORE,3771,GO:0051216,1.5704e-01,2.8000e+01
IMP_SCORE,3772,GO:0090662,1.5703e-01,2.4000e+01
IMP_SCORE,3773,GO:0090407,1.5700e-01,1.4500e+02
IMP_SCORE,3774,GO:0030513,1.5699e-01,1.7000e+01
IMP_SCORE,3775,GO:0044763,1.5699e-01,1.3760e+03
IMP_SCORE,3776,GO:0045604,1.5698e-01,8.0000e+00
IMP_SCORE,3777,GO:0017171,1.5698e-01,2.2000e+02
IMP_SCORE,3778,GO:0051716,1.5692e-01,6.4900e+02
IMP_SCORE,3779,GO:0040017,1.5691e-01,1.0700e+02
IMP_SCORE,3780,GO:0042802,1.5690e-01,1.2150e+03
IMP_SCORE,3781,GO:0051336,1.5689e-01,4.3900e+02
IMP_SCORE,3782,GO:0042734,1.5689e-01,3.0000e+01
IMP_SCORE,3783,GO:0051119,1.5688e-01,3.6000e+01
IMP_SCORE,3784,GO:0044057,1.5687e-01,1.7900e+02
IMP_SCORE,3785,GO:0019884,1.5681e-01,1.0100e+02
IMP_SCORE,3786,GO:0001657,1.5679e-01,2.4000e+01
IMP_SCORE,3787,GO:0000794,1.5678e-01,1.4000e+01
IMP_SCORE,3788,GO:0010628,1.5677e-01,2.5700e+02
IMP_SCORE,3789,GO:0002076,1.5677e-01,3.0000e+00
IMP_SCORE,3790,GO:0034199,1.5670e-01,4.0000e+00
IMP_SCORE,3791,GO:0030426,1.5667e-01,7.3000e+01
IMP_SCORE,3792,GO:2001257,1.5666e-01,5.4000e+01
IMP_SCORE,3793,GO:0061458,1.5663e-01,1.1000e+01
IMP_SCORE,3794,GO:0022892,1.5663e-01,3.9600e+02
IMP_SCORE,3795,GO:0048468,1.5661e-01,2.7800e+02
IMP_SCORE,3796,GO:0060341,1.5655e-01,2.4100e+02
IMP_SCORE,3797,GO:0001085,1.5653e-01,4.9000e+01
IMP_SCORE,3798,GO:0034661,1.5649e-01,2.0000e+00
IMP_SCORE,3799,GO:0038023,1.5645e-01,3.5300e+02
IMP_SCORE,3800,GO:1903509,1.5630e-01,1.1100e+02
IMP_SCORE,3801,GO:0003779,1.5627e-01,3.4900e+02
IMP_SCORE,3802,GO:0007399,1.5624e-01,3.4800e+02
IMP_SCORE,3803,GO:0003714,1.5622e-01,9.9000e+01
IMP_SCORE,3804,GO:1901361,1.5619e-01,1.4200e+02
IMP_SCORE,3805,GO:0051984,1.5618e-01,7.0000e+00
IMP_SCORE,3806,GO:0060759,1.5618e-01,5.5000e+01
IMP_SCORE,3807,GO:0006775,1.5609e-01,1.5000e+01
IMP_SCORE,3808,GO:0008016,1.5605e-01,9.7000e+01
IMP_SCORE,3809,GO:1903651,1.5603e-01,9.0000e+00
IMP_SCORE,3810,GO:1904115,1.5601e-01,1.0000e+01
IMP_SCORE,3811,GO:0034728,1.5596e-01,4.5000e+01
IMP_SCORE,3812,GO:0016849,1.5596e-01,2.0000e+00
IMP_SCORE,3813,GO:0051171,1.5593e-01,4.7800e+02
IMP_SCORE,3814,GO:0032436,1.5592e-01,2.5000e+01
IMP_SCORE,3815,GO:0010770,1.5592e-01,3.9000e+01
IMP_SCORE,3816,GO:0045955,1.5589e-01,2.0000e+01
IMP_SCORE,3817,GO:0005834,1.5582e-01,6.5000e+01
IMP_SCORE,3818,GO:0000975,1.5581e-01,1.9900e+02
IMP_SCORE,3819,GO:0051254,1.5581e-01,2.4100e+02
IMP_SCORE,3820,GO:0005874,1.5576e-01,2.2600e+02
IMP_SCORE,3821,GO:0010941,1.5574e-01,4.2700e+02
IMP_SCORE,3822,GO:0050994,1.5572e-01,3.3000e+01
IMP_SCORE,3823,GO:1905269,1.5571e-01,1.9000e+01
IMP_SCORE,3824,GO:0009209,1.5567e-01,2.0000e+00
IMP_SCORE,3825,GO:0032270,1.5567e-01,2.5000e+02
IMP_SCORE,3826,GO:0021535,1.5566e-01,8.0000e+00
IMP_SCORE,3827,GO:0032479,1.5565e-01,4.6000e+01
IMP_SCORE,3828,GO:0007041,1.5564e-01,3.3000e+01
IMP_SCORE,3829,GO:0033628,1.5557e-01,4.3000e+01
IMP_SCORE,3830,GO:0035590,1.5557e-01,3.1000e+01
IMP_SCORE,3831,GO:0005504,1.5557e-01,3.7000e+01
IMP_SCORE,3832,GO:0005539,1.5554e-01,1.6600e+02
IMP_SCORE,3833,GO:0070233,1.5552e-01,1.6000e+01
IMP_SCORE,3834,GO:0034765,1.5550e-01,1.3300e+02
IMP_SCORE,3835,GO:0009925,1.5550e-01,2.0000e+01
IMP_SCORE,3836,GO:0006641,1.5547e-01,4.5000e+01
IMP_SCORE,3837,GO:0001067,1.5543e-01,1.7700e+02
IMP_SCORE,3838,GO:0016684,1.5537e-01,4.5000e+01
IMP_SCORE,3839,GO:1905354,1.5536e-01,2.6000e+01
IMP_SCORE,3840,GO:0005525,1.5536e-01,1.6100e+02
IMP_SCORE,3841,GO:0019220,1.5526e-01,3.1300e+02
IMP_SCORE,3842,GO:1902495,1.5526e-01,1.2800e+02
IMP_SCORE,3843,GO:0044212,1.5524e-01,1.7500e+02
IMP_SCORE,3844,GO:0042304,1.5524e-01,1.0000e+01
IMP_SCORE,3845,GO:0015791,1.5522e-01,7.0000e+00
IMP_SCORE,3846,GO:0015936,1.5521e-01,8.0000e+00
IMP_SCORE,3847,GO:0048639,1.5520e-01,2.4000e+01
IMP_SCORE,3848,GO:0019865,1.5518e-01,4.5000e+01
IMP_SCORE,3849,GO:0000242,1.5509e-01,1.1000e+01
IMP_SCORE,3850,GO:0015276,1.5507e-01,6.8000e+01
IMP_SCORE,3851,GO:0033120,1.5504e-01,9.0000e+00
IMP_SCORE,3852,GO:0051494,1.5493e-01,3.9000e+01
IMP_SCORE,3853,GO:0001890,1.5493e-01,2.3000e+01
IMP_SCORE,3854,GO:0006559,1.5490e-01,2.3000e+01
IMP_SCORE,3855,GO:0016525,1.5490e-01,4.2000e+01
IMP_SCORE,3856,GO:0048562,1.5482e-01,4.2000e+01
IMP_SCORE,3857,GO:2000484,1.5481e-01,6.0000e+00
IMP_SCORE,3858,GO:0043043,1.5480e-01,7.8000e+01
IMP_SCORE,3859,GO:0019219,1.5478e-01,3.7800e+02
IMP_SCORE,3860,GO:0036150,1.5478e-01,1.8000e+01
IMP_SCORE,3861,GO:0090090,1.5477e-01,2.5000e+01
IMP_SCORE,3862,GO:0055086,1.5476e-01,1.1900e+02
IMP_SCORE,3863,GO:0009968,1.5476e-01,2.4900e+02
IMP_SCORE,3864,GO:0007622,1.5469e-01,2.8000e+01
IMP_SCORE,3865,GO:0031975,1.5466e-01,1.7300e+02
IMP_SCORE,3866,GO:0003823,1.5464e-01,7.9000e+01
IMP_SCORE,3867,GO:0099094,1.5464e-01,4.9000e+01
IMP_SCORE,3868,GO:0042995,1.5464e-01,8.2700e+02
IMP_SCORE,3869,GO:1904029,1.5458e-01,2.4000e+01
IMP_SCORE,3870,GO:0055082,1.5455e-01,1.9000e+02
IMP_SCORE,3871,GO:0009205,1.5452e-01,3.9000e+01
IMP_SCORE,3872,GO:0010646,1.5451e-01,6.3100e+02
IMP_SCORE,3873,GO:0002832,1.5447e-01,1.9000e+01
IMP_SCORE,3874,GO:0043161,1.5445e-01,6.7000e+01
IMP_SCORE,3875,GO:0032331,1.5445e-01,1.7000e+01
IMP_SCORE,3876,GO:0000922,1.5444e-01,1.0400e+02
IMP_SCORE,3877,GO:0030148,1.5443e-01,5.6000e+01
IMP_SCORE,3878,GO:0043277,1.5443e-01,2.3000e+01
IMP_SCORE,3879,GO:0031984,1.5441e-01,1.2800e+02
IMP_SCORE,3880,GO:0043202,1.5429e-01,1.0000e+02
IMP_SCORE,3881,GO:0016054,1.5428e-01,1.1200e+02
IMP_SCORE,3882,GO:0006974,1.5427e-01,1.9900e+02
IMP_SCORE,3883,GO:0042073,1.5425e-01,2.1000e+01
IMP_SCORE,3884,GO:0032559,1.5424e-01,3.7300e+02
IMP_SCORE,3885,GO:0050808,1.5419e-01,8.3000e+01
IMP_SCORE,3886,GO:0060251,1.5417e-01,7.0000e+00
IMP_SCORE,3887,GO:0070206,1.5415e-01,4.5000e+01
IMP_SCORE,3888,GO:0042054,1.5409e-01,1.9000e+01
IMP_SCORE,3889,GO:0018214,1.5408e-01,9.0000e+00
IMP_SCORE,3890,GO:0051649,1.5407e-01,3.8400e+02
IMP_SCORE,3891,GO:0048731,1.5407e-01,5.1800e+02
IMP_SCORE,3892,GO:0035588,1.5406e-01,2.2000e+01
IMP_SCORE,3893,GO:0032968,1.5406e-01,4.0000e+00
IMP_SCORE,3894,GO:0009119,1.5403e-01,4.7000e+01
IMP_SCORE,3895,GO:0065003,1.5397e-01,5.1200e+02
IMP_SCORE,3896,GO:0031491,1.5397e-01,1.8000e+01
IMP_SCORE,3897,GO:0031396,1.5389e-01,4.2000e+01
IMP_SCORE,3898,GO:0005506,1.5383e-01,1.0500e+02
IMP_SCORE,3899,GO:0051082,1.5381e-01,1.0200e+02
IMP_SCORE,3900,GO:0009150,1.5380e-01,6.0000e+01
IMP_SCORE,3901,GO:1901363,1.5379e-01,1.2610e+03
IMP_SCORE,3902,GO:0045216,1.5369e-01,1.2800e+02
IMP_SCORE,3903,GO:0072686,1.5368e-01,2.9000e+01
IMP_SCORE,3904,GO:0030217,1.5366e-01,2.5000e+01
IMP_SCORE,3905,GO:0045296,1.5363e-01,3.1100e+02
IMP_SCORE,3906,GO:0016486,1.5359e-01,3.6000e+01
IMP_SCORE,3907,GO:0071616,1.5350e-01,4.2000e+01
IMP_SCORE,3908,GO:0002335,1.5348e-01,6.0000e+00
IMP_SCORE,3909,GO:0031954,1.5345e-01,2.0000e+01
IMP_SCORE,3910,GO:0004177,1.5343e-01,7.0000e+01
IMP_SCORE,3911,GO:0005342,1.5341e-01,7.2000e+01
IMP_SCORE,3912,GO:0001523,1.5339e-01,6.6000e+01
IMP_SCORE,3913,GO:0005882,1.5337e-01,9.8000e+01
IMP_SCORE,3914,GO:0061448,1.5336e-01,3.5000e+01
IMP_SCORE,3915,GO:0006793,1.5334e-01,4.9500e+02
IMP_SCORE,3916,GO:0043325,1.5328e-01,9.0000e+00
IMP_SCORE,3917,GO:0036297,1.5322e-01,1.8000e+01
IMP_SCORE,3918,GO:0015085,1.5316e-01,5.6000e+01
IMP_SCORE,3919,GO:0043518,1.5312e-01,1.7000e+01
IMP_SCORE,3920,GO:0035587,1.5311e-01,4.1000e+01
IMP_SCORE,3921,GO:0034762,1.5310e-01,1.2500e+02
IMP_SCORE,3922,GO:0022011,1.5309e-01,1.7000e+01
IMP_SCORE,3923,GO:2001021,1.5308e-01,2.1000e+01
IMP_SCORE,3924,GO:0045445,1.5307e-01,1.3000e+01
IMP_SCORE,3925,GO:0043232,1.5306e-01,9.4900e+02
IMP_SCORE,3926,GO:0030120,1.5305e-01,3.5000e+01
IMP_SCORE,3927,GO:0016491,1.5298e-01,4.7500e+02
IMP_SCORE,3928,GO:0006518,1.5297e-01,1.3800e+02
IMP_SCORE,3929,GO:0043487,1.5290e-01,5.8000e+01
IMP_SCORE,3930,GO:0031323,1.5284e-01,6.5200e+02
IMP_SCORE,3931,GO:2000648,1.5283e-01,2.6000e+01
IMP_SCORE,3932,GO:1901566,1.5275e-01,2.8400e+02
IMP_SCORE,3933,GO:0033209,1.5275e-01,5.6000e+01
IMP_SCORE,3934,GO:0005938,1.5274e-01,1.3700e+02
IMP_SCORE,3935,GO:0017076,1.5271e-01,5.0700e+02
IMP_SCORE,3936,GO:0004950,1.5265e-01,2.4000e+01
IMP_SCORE,3937,GO:0033692,1.5262e-01,1.1000e+01
IMP_SCORE,3938,GO:0007018,1.5257e-01,7.2000e+01
IMP_SCORE,3939,GO:0002363,1.5255e-01,1.7000e+01
IMP_SCORE,3940,GO:0031033,1.5254e-01,6.0000e+00
IMP_SCORE,3941,GO:0045190,1.5253e-01,7.0000e+00
IMP_SCORE,3942,GO:0051049,1.5251e-01,4.3200e+02
IMP_SCORE,3943,GO:0019438,1.5249e-01,2.6400e+02
IMP_SCORE,3944,GO:0045685,1.5244e-01,2.2000e+01
IMP_SCORE,3945,GO:0042445,1.5243e-01,1.2300e+02
IMP_SCORE,3946,GO:0043255,1.5240e-01,2.9000e+01
IMP_SCORE,3947,GO:0099503,1.5240e-01,2.0300e+02
IMP_SCORE,3948,GO:0032838,1.5238e-01,3.1000e+01
IMP_SCORE,3949,GO:0050839,1.5235e-01,4.1500e+02
IMP_SCORE,3950,GO:0060231,1.5233e-01,1.1000e+01
IMP_SCORE,3951,GO:0019898,1.5232e-01,1.0000e+02
IMP_SCORE,3952,GO:0031175,1.5232e-01,6.7000e+01
IMP_SCORE,3953,GO:0044431,1.5231e-01,4.5300e+02
IMP_SCORE,3954,GO:0051174,1.5229e-01,3.0100e+02
IMP_SCORE,3955,GO:2000242,1.5221e-01,2.3000e+01
IMP_SCORE,3956,GO:0006625,1.5219e-01,1.6000e+01
IMP_SCORE,3957,GO:0005507,1.5215e-01,3.8000e+01
IMP_SCORE,3958,GO:0097159,1.5212e-01,1.2560e+03
IMP_SCORE,3959,GO:0022603,1.5212e-01,2.6300e+02
IMP_SCORE,3960,GO:0030119,1.5211e-01,2.5000e+01
IMP_SCORE,3961,GO:0005544,1.5211e-01,5.6000e+01
IMP_SCORE,3962,GO:0019915,1.5206e-01,2.3000e+01
IMP_SCORE,3963,GO:0048566,1.5206e-01,8.0000e+00
IMP_SCORE,3964,GO:0003712,1.5204e-01,1.5000e+02
IMP_SCORE,3965,GO:0008343,1.5201e-01,1.0000e+00
IMP_SCORE,3966,GO:0010155,1.5201e-01,1.0000e+00
IMP_SCORE,3967,GO:0060606,1.5196e-01,1.3000e+01
IMP_SCORE,3968,GO:1901985,1.5194e-01,1.7000e+01
IMP_SCORE,3969,GO:0031326,1.5192e-01,4.2500e+02
IMP_SCORE,3970,GO:0043236,1.5191e-01,3.9000e+01
IMP_SCORE,3971,GO:0048008,1.5190e-01,3.1000e+01
IMP_SCORE,3972,GO:0000982,1.5179e-01,7.3000e+01
IMP_SCORE,3973,GO:0098662,1.5174e-01,1.5000e+02
IMP_SCORE,3974,GO:0002027,1.5174e-01,3.6000e+01
IMP_SCORE,3975,GO:0016577,1.5170e-01,1.6000e+01
IMP_SCORE,3976,GO:0043422,1.5169e-01,1.5000e+01
IMP_SCORE,3977,GO:0016875,1.5168e-01,2.6000e+01
IMP_SCORE,3978,GO:0020037,1.5167e-01,9.8000e+01
IMP_SCORE,3979,GO:0032947,1.5166e-01,5.4000e+01
IMP_SCORE,3980,GO:0008202,1.5164e-01,1.0500e+02
IMP_SCORE,3981,GO:1901991,1.5163e-01,4.3000e+01
IMP_SCORE,3982,GO:0007005,1.5161e-01,1.1000e+02
IMP_SCORE,3983,GO:0007193,1.5158e-01,3.3000e+01
IMP_SCORE,3984,GO:2000811,1.5157e-01,8.0000e+00
IMP_SCORE,3985,GO:0097711,1.5154e-01,5.3000e+01
IMP_SCORE,3986,GO:0033674,1.5150e-01,8.5000e+01
IMP_SCORE,3987,GO:0004298,1.5149e-01,2.5000e+01
IMP_SCORE,3988,GO:0098780,1.5148e-01,8.0000e+00
IMP_SCORE,3989,GO:1902582,1.5148e-01,1.3000e+02
IMP_SCORE,3990,GO:0043412,1.5144e-01,6.8300e+02
IMP_SCORE,3991,GO:0046890,1.5142e-01,3.8000e+01
IMP_SCORE,3992,GO:0006768,1.5140e-01,6.0000e+00
IMP_SCORE,3993,GO:0032550,1.5134e-01,1.7600e+02
IMP_SCORE,3994,GO:0044409,1.5133e-01,4.6000e+01
IMP_SCORE,3995,GO:0071822,1.5129e-01,4.5300e+02
IMP_SCORE,3996,GO:0051960,1.5128e-01,2.1200e+02
IMP_SCORE,3997,GO:0051703,1.5126e-01,6.3000e+01
IMP_SCORE,3998,GO:0038127,1.5122e-01,4.7000e+01
IMP_SCORE,3999,GO:0005790,1.5122e-01,9.0000e+00
IMP_SCORE,4000,GO:0072503,1.5121e-01,1.0400e+02
IMP_SCORE,4001,GO:0006753,1.5119e-01,1.1000e+02
IMP_SCORE,4002,GO:0046907,1.5118e-01,4.0300e+02
IMP_SCORE,4003,GO:0016301,1.5115e-01,2.4200e+02
IMP_SCORE,4004,GO:0016571,1.5106e-01,2.6000e+01
IMP_SCORE,4005,GO:0035246,1.5106e-01,1.6000e+01
IMP_SCORE,4006,GO:0032412,1.5105e-01,5.5000e+01
IMP_SCORE,4007,GO:0004175,1.5104e-01,3.1100e+02
IMP_SCORE,4008,GO:0009890,1.5103e-01,2.4300e+02
IMP_SCORE,4009,GO:0048193,1.5092e-01,1.6100e+02
IMP_SCORE,4010,GO:0099512,1.5091e-01,3.2700e+02
IMP_SCORE,4011,GO:0042178,1.5091e-01,5.0000e+00
IMP_SCORE,4012,GO:0030001,1.5088e-01,1.8900e+02
IMP_SCORE,4013,GO:0043279,1.5081e-01,3.1000e+01
IMP_SCORE,4014,GO:0036211,1.5080e-01,5.9000e+02
IMP_SCORE,4015,GO:0042559,1.5074e-01,1.1000e+01
IMP_SCORE,4016,GO:0098771,1.5074e-01,1.5500e+02
IMP_SCORE,4017,GO:0006874,1.5073e-01,9.0000e+01
IMP_SCORE,4018,GO:0071241,1.5071e-01,6.8000e+01
IMP_SCORE,4019,GO:0000988,1.5071e-01,1.7200e+02
IMP_SCORE,4020,GO:0001764,1.5067e-01,1.0600e+02
IMP_SCORE,4021,GO:0003674,1.5066e-01,1.4060e+03
IMP_SCORE,4022,GO:0097031,1.5065e-01,2.0000e+01
IMP_SCORE,4023,GO:0006448,1.5063e-01,2.9000e+01
IMP_SCORE,4024,GO:0071577,1.5049e-01,2.5000e+01
IMP_SCORE,4025,GO:0000902,1.5045e-01,7.1000e+01
IMP_SCORE,4026,GO:0002444,1.5043e-01,1.3000e+01
IMP_SCORE,4027,GO:0071803,1.5041e-01,4.1000e+01
IMP_SCORE,4028,GO:0045669,1.5039e-01,4.4000e+01
IMP_SCORE,4029,GO:0033554,1.5036e-01,3.9100e+02
IMP_SCORE,4030,GO:0008104,1.5035e-01,5.1600e+02
IMP_SCORE,4031,GO:0030864,1.5032e-01,2.8000e+01
IMP_SCORE,4032,GO:0016892,1.5030e-01,4.0000e+01
IMP_SCORE,4033,GO:0006956,1.5020e-01,4.3000e+01
IMP_SCORE,4034,GO:0050431,1.5020e-01,3.8000e+01
IMP_SCORE,4035,GO:0005925,1.5017e-01,2.2400e+02
IMP_SCORE,4036,GO:0030551,1.5006e-01,1.5000e+01
IMP_SCORE,4037,GO:0008266,1.4994e-01,7.0000e+00
IMP_SCORE,4038,GO:0036464,1.4992e-01,1.0700e+02
IMP_SCORE,4039,GO:0098916,1.4989e-01,1.4100e+02
IMP_SCORE,4040,GO:1900181,1.4977e-01,5.8000e+01
IMP_SCORE,4041,GO:0010469,1.4976e-01,2.5000e+01
IMP_SCORE,4042,GO:0006885,1.4970e-01,4.7000e+01
IMP_SCORE,4043,GO:0071004,1.4970e-01,1.0000e+01
IMP_SCORE,4044,GO:1900449,1.4968e-01,2.0000e+01
IMP_SCORE,4045,GO:0060330,1.4962e-01,1.3000e+01
IMP_SCORE,4046,GO:0031327,1.4962e-01,2.3800e+02
IMP_SCORE,4047,GO:0051252,1.4962e-01,3.8500e+02
IMP_SCORE,4048,GO:0007413,1.4954e-01,2.6000e+01
IMP_SCORE,4049,GO:0032107,1.4953e-01,2.0000e+00
IMP_SCORE,4050,GO:1905517,1.4950e-01,8.0000e+00
IMP_SCORE,4051,GO:0002718,1.4950e-01,3.1000e+01
IMP_SCORE,4052,GO:0009310,1.4947e-01,3.5000e+01
IMP_SCORE,4053,GO:0045335,1.4946e-01,3.1000e+01
IMP_SCORE,4054,GO:0007249,1.4946e-01,4.4000e+01
IMP_SCORE,4055,GO:0019956,1.4945e-01,1.6000e+01
IMP_SCORE,4056,GO:0033275,1.4944e-01,3.2000e+01
IMP_SCORE,4057,GO:0032922,1.4941e-01,1.8000e+01
IMP_SCORE,4058,GO:0032154,1.4938e-01,5.3000e+01
IMP_SCORE,4059,GO:0006873,1.4937e-01,1.4100e+02
IMP_SCORE,4060,GO:0051154,1.4935e-01,2.3000e+01
IMP_SCORE,4061,GO:0015078,1.4932e-01,2.8000e+01
IMP_SCORE,4062,GO:0005546,1.4928e-01,4.3000e+01
IMP_SCORE,4063,GO:0000989,1.4927e-01,1.7400e+02
IMP_SCORE,4064,GO:0046950,1.4927e-01,1.5000e+01
IMP_SCORE,4065,GO:0031225,1.4926e-01,1.4000e+02
IMP_SCORE,4066,GO:0009607,1.4925e-01,3.5800e+02
IMP_SCORE,4067,GO:0010506,1.4920e-01,1.1100e+02
IMP_SCORE,4068,GO:0004000,1.4919e-01,1.0000e+01
IMP_SCORE,4069,GO:0044249,1.4916e-01,5.4500e+02
IMP_SCORE,4070,GO:0009112,1.4915e-01,2.1000e+01
IMP_SCORE,4071,GO:0051641,1.4912e-01,5.4400e+02
IMP_SCORE,4072,GO:0048247,1.4907e-01,1.9000e+01
IMP_SCORE,4073,GO:0045927,1.4907e-01,5.7000e+01
IMP_SCORE,4074,GO:0031970,1.4903e-01,5.6000e+01
IMP_SCORE,4075,GO:0010830,1.4899e-01,2.2000e+01
IMP_SCORE,4076,GO:0098589,1.4896e-01,1.8200e+02
IMP_SCORE,4077,GO:0015631,1.4895e-01,2.0100e+02
IMP_SCORE,4078,GO:1903306,1.4895e-01,2.2000e+01
IMP_SCORE,4079,GO:0007405,1.4893e-01,1.6000e+01
IMP_SCORE,4080,GO:0016817,1.4890e-01,3.0500e+02
IMP_SCORE,4081,GO:0048670,1.4884e-01,9.0000e+00
IMP_SCORE,4082,GO:0015833,1.4881e-01,3.5800e+02
IMP_SCORE,4083,GO:0050789,1.4880e-01,1.2000e+03
IMP_SCORE,4084,GO:0010970,1.4880e-01,3.7000e+01
IMP_SCORE,4085,GO:0016579,1.4876e-01,7.2000e+01
IMP_SCORE,4086,GO:0006283,1.4875e-01,1.6000e+01
IMP_SCORE,4087,GO:0032501,1.4861e-01,1.1000e+03
IMP_SCORE,4088,GO:0033365,1.4860e-01,1.3900e+02
IMP_SCORE,4089,GO:0044710,1.4856e-01,8.1100e+02
IMP_SCORE,4090,GO:2001141,1.4854e-01,3.1800e+02
IMP_SCORE,4091,GO:1903202,1.4849e-01,8.0000e+00
IMP_SCORE,4092,GO:0048519,1.4844e-01,9.1100e+02
IMP_SCORE,4093,GO:0071385,1.4841e-01,1.1000e+01
IMP_SCORE,4094,GO:0003774,1.4840e-01,9.9000e+01
IMP_SCORE,4095,GO:0004629,1.4832e-01,3.4000e+01
IMP_SCORE,4096,GO:0045275,1.4830e-01,4.0000e+00
IMP_SCORE,4097,GO:0051402,1.4824e-01,1.5000e+01
IMP_SCORE,4098,GO:0046983,1.4823e-01,5.7900e+02
IMP_SCORE,4099,GO:0043547,1.4815e-01,2.4800e+02
IMP_SCORE,4100,GO:0097320,1.4815e-01,5.0000e+00
IMP_SCORE,4101,GO:0050908,1.4811e-01,1.6000e+01
IMP_SCORE,4102,GO:1903131,1.4805e-01,2.5000e+01
IMP_SCORE,4103,GO:0004867,1.4805e-01,6.8000e+01
IMP_SCORE,4104,GO:0051865,1.4805e-01,4.9000e+01
IMP_SCORE,4105,GO:0019829,1.4801e-01,2.7000e+01
IMP_SCORE,4106,GO:0043623,1.4795e-01,1.2800e+02
IMP_SCORE,4107,GO:0008236,1.4794e-01,2.1500e+02
IMP_SCORE,4108,GO:0072511,1.4792e-01,1.1500e+02
IMP_SCORE,4109,GO:0097504,1.4789e-01,7.0000e+00
IMP_SCORE,4110,GO:0034622,1.4788e-01,2.4800e+02
IMP_SCORE,4111,GO:0051234,1.4787e-01,9.4300e+02
IMP_SCORE,4112,GO:0010522,1.4786e-01,1.8000e+01
IMP_SCORE,4113,GO:0016820,1.4785e-01,4.4000e+01
IMP_SCORE,4114,GO:0090136,1.4784e-01,1.3000e+01
IMP_SCORE,4115,GO:0031941,1.4784e-01,2.6000e+01
IMP_SCORE,4116,GO:0021799,1.4784e-01,1.8000e+01
IMP_SCORE,4117,GO:0042403,1.4770e-01,2.4000e+01
IMP_SCORE,4118,GO:0000188,1.4769e-01,2.4000e+01
IMP_SCORE,4119,GO:0044403,1.4768e-01,2.7800e+02
IMP_SCORE,4120,GO:0044433,1.4765e-01,4.1200e+02
IMP_SCORE,4121,GO:0071470,1.4762e-01,1.9000e+01
IMP_SCORE,4122,GO:0008373,1.4753e-01,3.0000e+01
IMP_SCORE,4123,GO:0006796,1.4751e-01,4.6700e+02
IMP_SCORE,4124,GO:0017111,1.4744e-01,2.1500e+02
IMP_SCORE,4125,GO:0005623,1.4743e-01,3.0000e+01
IMP_SCORE,4126,GO:0030183,1.4741e-01,2.5000e+01
IMP_SCORE,4127,GO:0001649,1.4733e-01,4.0000e+01
IMP_SCORE,4128,GO:0051785,1.4733e-01,1.0000e+01
IMP_SCORE,4129,GO:0021675,1.4731e-01,1.8000e+01
IMP_SCORE,4130,GO:0044447,1.4728e-01,7.0000e+00
IMP_SCORE,4131,GO:0005881,1.4728e-01,7.0000e+01
IMP_SCORE,4132,GO:0002819,1.4723e-01,2.9000e+01
IMP_SCORE,4133,GO:0010675,1.4718e-01,5.2000e+01
IMP_SCORE,4134,GO:0002643,1.4716e-01,2.5000e+01
IMP_SCORE,4135,GO:0019532,1.4708e-01,7.0000e+00
IMP_SCORE,4136,GO:0051219,1.4706e-01,2.5000e+01
IMP_SCORE,4137,GO:0090101,1.4705e-01,3.1000e+01
IMP_SCORE,4138,GO:0015909,1.4704e-01,1.7000e+01
IMP_SCORE,4139,GO:0022602,1.4704e-01,2.3000e+01
IMP_SCORE,4140,GO:0050767,1.4702e-01,1.9600e+02
IMP_SCORE,4141,GO:0060119,1.4702e-01,1.6000e+01
IMP_SCORE,4142,GO:0031279,1.4698e-01,2.3000e+01
IMP_SCORE,4143,GO:0016485,1.4695e-01,1.0300e+02
IMP_SCORE,4144,GO:0044449,1.4692e-01,1.4600e+02
IMP_SCORE,4145,GO:0006511,1.4689e-01,1.1500e+02
IMP_SCORE,4146,GO:0034067,1.4687e-01,9.0000e+00
IMP_SCORE,4147,GO:0061337,1.4686e-01,2.1000e+01
IMP_SCORE,4148,GO:0031490,1.4685e-01,2.7000e+01
IMP_SCORE,4149,GO:0071704,1.4675e-01,9.0300e+02
IMP_SCORE,4150,GO:0043620,1.4672e-01,2.5000e+01
IMP_SCORE,4151,GO:0009653,1.4669e-01,5.2100e+02
IMP_SCORE,4152,GO:0050857,1.4668e-01,1.0000e+01
IMP_SCORE,4153,GO:0030038,1.4668e-01,1.8000e+01
IMP_SCORE,4154,GO:0040011,1.4664e-01,4.6300e+02
IMP_SCORE,4155,GO:0008190,1.4664e-01,2.7000e+01
IMP_SCORE,4156,GO:0032689,1.4663e-01,1.0000e+01
IMP_SCORE,4157,GO:0017112,1.4660e-01,6.6000e+01
IMP_SCORE,4158,GO:0044456,1.4659e-01,3.5800e+02
IMP_SCORE,4159,GO:0006584,1.4659e-01,2.4000e+01
IMP_SCORE,4160,GO:0007507,1.4657e-01,7.0000e+01
IMP_SCORE,4161,GO:0052689,1.4652e-01,1.9100e+02
IMP_SCORE,4162,GO:0060706,1.4650e-01,9.0000e+00
IMP_SCORE,4163,GO:0006112,1.4648e-01,2.5000e+01
IMP_SCORE,4164,GO:1904062,1.4643e-01,9.3000e+01
IMP_SCORE,4165,GO:0097458,1.4642e-01,6.1400e+02
IMP_SCORE,4166,GO:0008214,1.4640e-01,1.6000e+01
IMP_SCORE,4167,GO:0032269,1.4639e-01,2.0600e+02
IMP_SCORE,4168,GO:0006890,1.4625e-01,4.1000e+01
IMP_SCORE,4169,GO:0051702,1.4620e-01,2.7000e+01
IMP_SCORE,4170,GO:1900407,1.4620e-01,3.0000e+01
IMP_SCORE,4171,GO:0048172,1.4619e-01,2.0000e+01
IMP_SCORE,4172,GO:0032555,1.4614e-01,4.8600e+02
IMP_SCORE,4173,GO:0061245,1.4605e-01,3.7000e+01
IMP_SCORE,4174,GO:0000978,1.4601e-01,8.7000e+01
IMP_SCORE,4175,GO:0032516,1.4599e-01,3.0000e+00
IMP_SCORE,4176,GO:0043123,1.4594e-01,9.7000e+01
IMP_SCORE,4177,GO:0032268,1.4594e-01,4.3200e+02
IMP_SCORE,4178,GO:0051875,1.4593e-01,1.3000e+01
IMP_SCORE,4179,GO:0016137,1.4592e-01,4.0000e+01
IMP_SCORE,4180,GO:0048589,1.4592e-01,1.1100e+02
IMP_SCORE,4181,GO:0070201,1.4587e-01,1.9100e+02
IMP_SCORE,4182,GO:0048333,1.4586e-01,2.0000e+00
IMP_SCORE,4183,GO:0031668,1.4582e-01,5.0000e+01
IMP_SCORE,4184,GO:0008239,1.4572e-01,3.3000e+01
IMP_SCORE,4185,GO:0005509,1.4571e-01,7.6400e+02
IMP_SCORE,4186,GO:0016853,1.4570e-01,1.8800e+02
IMP_SCORE,4187,GO:0009889,1.4569e-01,3.8500e+02
IMP_SCORE,4188,GO:0000779,1.4569e-01,7.0000e+00
IMP_SCORE,4189,GO:0042277,1.4568e-01,2.4500e+02
IMP_SCORE,4190,GO:0098811,1.4566e-01,3.6000e+01
IMP_SCORE,4191,GO:0007213,1.4565e-01,1.3000e+01
IMP_SCORE,4192,GO:0045600,1.4563e-01,4.2000e+01
IMP_SCORE,4193,GO:0008217,1.4561e-01,9.3000e+01
IMP_SCORE,4194,GO:0050673,1.4561e-01,2.7000e+01
IMP_SCORE,4195,GO:0016342,1.4560e-01,8.0000e+00
IMP_SCORE,4196,GO:0060249,1.4559e-01,1.0200e+02
IMP_SCORE,4197,GO:0009648,1.4557e-01,3.0000e+00
IMP_SCORE,4198,GO:0060089,1.4549e-01,6.1000e+02
IMP_SCORE,4199,GO:0022838,1.4547e-01,1.5400e+02
IMP_SCORE,4200,GO:0005856,1.4546e-01,4.8900e+02
IMP_SCORE,4201,GO:0046324,1.4542e-01,2.6000e+01
IMP_SCORE,4202,GO:2000134,1.4542e-01,2.2000e+01
IMP_SCORE,4203,GO:0015701,1.4541e-01,5.3000e+01
IMP_SCORE,4204,GO:0036041,1.4539e-01,2.9000e+01
IMP_SCORE,4205,GO:0030224,1.4536e-01,3.4000e+01
IMP_SCORE,4206,GO:0060079,1.4533e-01,3.1000e+01
IMP_SCORE,4207,GO:0001076,1.4533e-01,6.6000e+01
IMP_SCORE,4208,GO:0010470,1.4532e-01,3.0000e+00
IMP_SCORE,4209,GO:0044450,1.4529e-01,9.2000e+01
IMP_SCORE,4210,GO:0036094,1.4527e-01,8.5200e+02
IMP_SCORE,4211,GO:0030901,1.4525e-01,1.5000e+01
IMP_SCORE,4212,GO:0009058,1.4523e-01,5.0800e+02
IMP_SCORE,4213,GO:0005092,1.4523e-01,2.0000e+01
IMP_SCORE,4214,GO:0022821,1.4521e-01,7.0000e+00
IMP_SCORE,4215,GO:0035097,1.4519e-01,2.7000e+01
IMP_SCORE,4216,GO:0009308,1.4518e-01,6.1000e+01
IMP_SCORE,4217,GO:0044458,1.4516e-01,7.0000e+00
IMP_SCORE,4218,GO:0016032,1.4515e-01,3.0900e+02
IMP_SCORE,4219,GO:0098636,1.4513e-01,4.6000e+01
IMP_SCORE,4220,GO:0071248,1.4511e-01,8.5000e+01
IMP_SCORE,4221,GO:0035904,1.4511e-01,4.0000e+00
IMP_SCORE,4222,GO:0046457,1.4505e-01,1.4000e+01
IMP_SCORE,4223,GO:2000113,1.4504e-01,1.8000e+02
IMP_SCORE,4224,GO:0060077,1.4504e-01,1.8000e+01
IMP_SCORE,4225,GO:1903169,1.4497e-01,4.3000e+01
IMP_SCORE,4226,GO:0002792,1.4496e-01,3.0000e+01
IMP_SCORE,4227,GO:0016709,1.4491e-01,2.3000e+01
IMP_SCORE,4228,GO:0099604,1.4487e-01,4.0000e+00
IMP_SCORE,4229,GO:0023051,1.4486e-01,6.3400e+02
IMP_SCORE,4230,GO:1901362,1.4485e-01,3.2300e+02
IMP_SCORE,4231,GO:0003924,1.4480e-01,1.3700e+02
IMP_SCORE,4232,GO:0019228,1.4479e-01,9.0000e+00
IMP_SCORE,4233,GO:0016569,1.4479e-01,1.2100e+02
IMP_SCORE,4234,GO:0045727,1.4478e-01,1.6000e+01
IMP_SCORE,4235,GO:0003008,1.4478e-01,6.1300e+02
IMP_SCORE,4236,GO:0019538,1.4478e-01,8.0900e+02
IMP_SCORE,4237,GO:0051974,1.4474e-01,3.0000e+00
IMP_SCORE,4238,GO:1903530,1.4465e-01,1.7200e+02
IMP_SCORE,4239,GO:0035924,1.4464e-01,3.0000e+01
IMP_SCORE,4240,GO:0099080,1.4463e-01,3.3000e+02
IMP_SCORE,4241,GO:0033033,1.4463e-01,1.6000e+01
IMP_SCORE,4242,GO:0006730,1.4459e-01,5.7000e+01
IMP_SCORE,4243,GO:0051270,1.4458e-01,2.0700e+02
IMP_SCORE,4244,GO:0046434,1.4457e-01,3.7000e+01
IMP_SCORE,4245,GO:0030374,1.4456e-01,2.1000e+01
IMP_SCORE,4246,GO:0007631,1.4452e-01,4.0000e+01
IMP_SCORE,4247,GO:0008610,1.4450e-01,1.9900e+02
IMP_SCORE,4248,GO:0043370,1.4449e-01,1.6000e+01
IMP_SCORE,4249,GO:0044281,1.4447e-01,4.4200e+02
IMP_SCORE,4250,GO:0019904,1.4445e-01,4.8000e+02
IMP_SCORE,4251,GO:0046488,1.4444e-01,9.8000e+01
IMP_SCORE,4252,GO:0010954,1.4441e-01,1.2000e+01
IMP_SCORE,4253,GO:0002688,1.4434e-01,2.5000e+01
IMP_SCORE,4254,GO:0043121,1.4432e-01,1.5000e+01
IMP_SCORE,4255,GO:0045793,1.4431e-01,3.0000e+01
IMP_SCORE,4256,GO:0009314,1.4428e-01,1.6400e+02
IMP_SCORE,4257,GO:0015923,1.4428e-01,2.7000e+01
IMP_SCORE,4258,GO:0090659,1.4423e-01,1.8000e+01
IMP_SCORE,4259,GO:0000139,1.4422e-01,3.5500e+02
IMP_SCORE,4260,GO:0007017,1.4421e-01,2.1000e+02
IMP_SCORE,4261,GO:0005604,1.4417e-01,1.3200e+02
IMP_SCORE,4262,GO:0043266,1.4414e-01,3.3000e+01
IMP_SCORE,4263,GO:0098793,1.4411e-01,7.2000e+01
IMP_SCORE,4264,GO:0007588,1.4405e-01,3.5000e+01
IMP_SCORE,4265,GO:0043531,1.4404e-01,2.5000e+01
IMP_SCORE,4266,GO:0000070,1.4403e-01,9.0000e+00
IMP_SCORE,4267,GO:0060600,1.4396e-01,1.0000e+01
IMP_SCORE,4268,GO:0009116,1.4391e-01,5.6000e+01
IMP_SCORE,4269,GO:0042742,1.4388e-01,9.5000e+01
IMP_SCORE,4270,GO:1901381,1.4387e-01,5.0000e+00
IMP_SCORE,4271,GO:0009141,1.4386e-01,3.4000e+01
IMP_SCORE,4272,GO:0051782,1.4382e-01,1.2000e+01
IMP_SCORE,4273,GO:0005730,1.4380e-01,4.1800e+02
IMP_SCORE,4274,GO:0072665,1.4371e-01,2.1000e+01
IMP_SCORE,4275,GO:0001942,1.4371e-01,1.7000e+01
IMP_SCORE,4276,GO:0005328,1.4365e-01,3.0000e+00
IMP_SCORE,4277,GO:0016788,1.4361e-01,4.6000e+02
IMP_SCORE,4278,GO:0001933,1.4360e-01,1.0600e+02
IMP_SCORE,4279,GO:0044243,1.4360e-01,3.7000e+01
IMP_SCORE,4280,GO:0051570,1.4358e-01,7.0000e+00
IMP_SCORE,4281,GO:0071495,1.4357e-01,1.4400e+02
IMP_SCORE,4282,GO:0030516,1.4352e-01,3.8000e+01
IMP_SCORE,4283,GO:0019217,1.4346e-01,2.7000e+01
IMP_SCORE,4284,GO:0055074,1.4341e-01,1.0300e+02
IMP_SCORE,4285,GO:0014031,1.4338e-01,1.4000e+01
IMP_SCORE,4286,GO:0032456,1.4335e-01,1.8000e+01
IMP_SCORE,4287,GO:0000178,1.4334e-01,2.1000e+01
IMP_SCORE,4288,GO:0060562,1.4333e-01,2.6000e+01
IMP_SCORE,4289,GO:0071156,1.4331e-01,2.4000e+01
IMP_SCORE,4290,GO:0009148,1.4321e-01,1.2000e+01
IMP_SCORE,4291,GO:0007188,1.4320e-01,6.3000e+01
IMP_SCORE,4292,GO:0035250,1.4312e-01,2.9000e+01
IMP_SCORE,4293,GO:0035518,1.4308e-01,3.0000e+00
IMP_SCORE,4294,GO:0030676,1.4307e-01,1.0000e+01
IMP_SCORE,4295,GO:0002891,1.4306e-01,9.0000e+00
IMP_SCORE,4296,GO:0032526,1.4306e-01,5.6000e+01
IMP_SCORE,4297,GO:0042177,1.4306e-01,3.9000e+01
IMP_SCORE,4298,GO:0006297,1.4306e-01,1.2000e+01
IMP_SCORE,4299,GO:0030427,1.4302e-01,6.8000e+01
IMP_SCORE,4300,GO:0007416,1.4298e-01,6.3000e+01
IMP_SCORE,4301,GO:0042278,1.4298e-01,3.9000e+01
IMP_SCORE,4302,GO:0045936,1.4298e-01,1.3100e+02
IMP_SCORE,4303,GO:0051650,1.4290e-01,4.1000e+01
IMP_SCORE,4304,GO:0050810,1.4288e-01,1.7000e+01
IMP_SCORE,4305,GO:0005089,1.4284e-01,3.3000e+01
IMP_SCORE,4306,GO:0032410,1.4279e-01,1.3000e+01
IMP_SCORE,4307,GO:0051321,1.4278e-01,4.9000e+01
IMP_SCORE,4308,GO:0006004,1.4270e-01,3.5000e+01
IMP_SCORE,4309,GO:0009894,1.4267e-01,2.1300e+02
IMP_SCORE,4310,GO:0030136,1.4264e-01,5.6000e+01
IMP_SCORE,4311,GO:0017048,1.4263e-01,5.3000e+01
IMP_SCORE,4312,GO:0030054,1.4261e-01,7.4300e+02
IMP_SCORE,4313,GO:0010212,1.4258e-01,5.6000e+01
IMP_SCORE,4314,GO:0000784,1.4255e-01,4.3000e+01
IMP_SCORE,4315,GO:0010771,1.4253e-01,2.9000e+01
IMP_SCORE,4316,GO:1901616,1.4248e-01,4.3000e+01
IMP_SCORE,4317,GO:0030029,1.4247e-01,1.6100e+02
IMP_SCORE,4318,GO:0006397,1.4243e-01,1.1800e+02
IMP_SCORE,4319,GO:0045913,1.4243e-01,2.6000e+01
IMP_SCORE,4320,GO:0004653,1.4237e-01,4.0000e+01
IMP_SCORE,4321,GO:0048878,1.4237e-01,2.7700e+02
IMP_SCORE,4322,GO:0010181,1.4233e-01,1.7000e+01
IMP_SCORE,4323,GO:0005759,1.4232e-01,1.8400e+02
IMP_SCORE,4324,GO:0033619,1.4228e-01,3.1000e+01
IMP_SCORE,4325,GO:0030449,1.4225e-01,3.7000e+01
IMP_SCORE,4326,GO:0009416,1.4219e-01,9.1000e+01
IMP_SCORE,4327,GO:0019674,1.4214e-01,2.2000e+01
IMP_SCORE,4328,GO:0016405,1.4211e-01,2.4000e+01
IMP_SCORE,4329,GO:0000295,1.4209e-01,1.4000e+01
IMP_SCORE,4330,GO:0048583,1.4209e-01,8.4500e+02
IMP_SCORE,4331,GO:0007596,1.4207e-01,8.5000e+01
IMP_SCORE,4332,GO:1900121,1.4200e-01,2.0000e+00
IMP_SCORE,4333,GO:0042531,1.4200e-01,2.2000e+01
IMP_SCORE,4334,GO:0034655,1.4199e-01,8.6000e+01
IMP_SCORE,4335,GO:0009411,1.4191e-01,3.9000e+01
IMP_SCORE,4336,GO:0006911,1.4188e-01,4.8000e+01
IMP_SCORE,4337,GO:1901576,1.4188e-01,4.8500e+02
IMP_SCORE,4338,GO:0072662,1.4184e-01,1.5000e+01
IMP_SCORE,4339,GO:0019752,1.4183e-01,2.6100e+02
IMP_SCORE,4340,GO:0001501,1.4179e-01,1.2800e+02
IMP_SCORE,4341,GO:0042056,1.4175e-01,1.4000e+01
IMP_SCORE,4342,GO:0031063,1.4170e-01,8.0000e+00
IMP_SCORE,4343,GO:0001919,1.4169e-01,1.1000e+01
IMP_SCORE,4344,GO:0001562,1.4168e-01,1.4000e+01
IMP_SCORE,4345,GO:0030818,1.4165e-01,7.0000e+00
IMP_SCORE,4346,GO:1903963,1.4164e-01,1.3000e+01
IMP_SCORE,4347,GO:0051179,1.4161e-01,1.0710e+03
IMP_SCORE,4348,GO:0035025,1.4158e-01,8.0000e+00
IMP_SCORE,4349,GO:0060973,1.4157e-01,3.0000e+00
IMP_SCORE,4350,GO:0048585,1.4156e-01,3.7400e+02
IMP_SCORE,4351,GO:0051963,1.4155e-01,5.6000e+01
IMP_SCORE,4352,GO:0045926,1.4154e-01,1.0200e+02
IMP_SCORE,4353,GO:0044267,1.4152e-01,6.9800e+02
IMP_SCORE,4354,GO:0007597,1.4152e-01,2.0000e+01
IMP_SCORE,4355,GO:0071404,1.4150e-01,3.4000e+01
IMP_SCORE,4356,GO:0072698,1.4146e-01,1.1000e+01
IMP_SCORE,4357,GO:0044764,1.4145e-01,2.7300e+02
IMP_SCORE,4358,GO:0015672,1.4144e-01,1.6100e+02
IMP_SCORE,4359,GO:0046875,1.4143e-01,2.0000e+01
IMP_SCORE,4360,GO:0018205,1.4143e-01,7.8000e+01
IMP_SCORE,4361,GO:0051350,1.4141e-01,8.0000e+00
IMP_SCORE,4362,GO:0043304,1.4140e-01,1.4000e+01
IMP_SCORE,4363,GO:0065008,1.4135e-01,1.0120e+03
IMP_SCORE,4364,GO:0043009,1.4130e-01,5.0000e+01
IMP_SCORE,4365,GO:0006811,1.4130e-01,4.2800e+02
IMP_SCORE,4366,GO:0035646,1.4128e-01,1.0000e+01
IMP_SCORE,4367,GO:0060590,1.4127e-01,3.2000e+01
IMP_SCORE,4368,GO:0021545,1.4124e-01,1.4000e+01
IMP_SCORE,4369,GO:0002690,1.4123e-01,1.8000e+01
IMP_SCORE,4370,GO:0009880,1.4122e-01,2.0000e+01
IMP_SCORE,4371,GO:0070098,1.4122e-01,2.9000e+01
IMP_SCORE,4372,GO:0033045,1.4118e-01,1.2000e+01
IMP_SCORE,4373,GO:0035295,1.4115e-01,5.9000e+01
IMP_SCORE,4374,GO:0005942,1.4113e-01,7.0000e+00
IMP_SCORE,4375,GO:0018195,1.4096e-01,3.0000e+01
IMP_SCORE,4376,GO:0008589,1.4095e-01,1.2000e+01
IMP_SCORE,4377,GO:0002790,1.4094e-01,4.7000e+01
IMP_SCORE,4378,GO:0008219,1.4091e-01,4.8000e+02
IMP_SCORE,4379,GO:0008195,1.4086e-01,4.1000e+01
IMP_SCORE,4380,GO:0060421,1.4083e-01,3.0000e+00
IMP_SCORE,4381,GO:0045732,1.4075e-01,5.4000e+01
IMP_SCORE,4382,GO:0046854,1.4073e-01,4.3000e+01
IMP_SCORE,4383,GO:0004252,1.4070e-01,1.9700e+02
IMP_SCORE,4384,GO:0009259,1.4068e-01,5.3000e+01
IMP_SCORE,4385,GO:0030275,1.4065e-01,8.0000e+00
IMP_SCORE,4386,GO:0097164,1.4064e-01,1.5700e+02
IMP_SCORE,4387,GO:0002385,1.4061e-01,1.5000e+01
IMP_SCORE,4388,GO:0001503,1.4061e-01,4.2000e+01
IMP_SCORE,4389,GO:0001960,1.4054e-01,2.0000e+01
IMP_SCORE,4390,GO:0002504,1.4052e-01,9.3000e+01
IMP_SCORE,4391,GO:0051253,1.4045e-01,1.9800e+02
IMP_SCORE,4392,GO:0001223,1.4044e-01,7.0000e+00
IMP_SCORE,4393,GO:0035091,1.4044e-01,1.9500e+02
IMP_SCORE,4394,GO:0046982,1.4043e-01,2.2200e+02
IMP_SCORE,4395,GO:0016779,1.4039e-01,5.7000e+01
IMP_SCORE,4396,GO:1902580,1.4033e-01,1.8300e+02
IMP_SCORE,4397,GO:0048018,1.4030e-01,1.0000e+01
IMP_SCORE,4398,GO:0033327,1.4027e-01,1.3000e+01
IMP_SCORE,4399,GO:0002704,1.4025e-01,1.3000e+01
IMP_SCORE,4400,GO:0048863,1.4024e-01,2.1000e+01
IMP_SCORE,4401,GO:1900542,1.4020e-01,3.6000e+01
IMP_SCORE,4402,GO:0055090,1.4015e-01,1.1000e+01
IMP_SCORE,4403,GO:0006066,1.4014e-01,1.7100e+02
IMP_SCORE,4404,GO:0065009,1.4013e-01,6.6300e+02
IMP_SCORE,4405,GO:2000637,1.4011e-01,1.4000e+01
IMP_SCORE,4406,GO:0032989,1.4010e-01,1.5600e+02
IMP_SCORE,4407,GO:0031440,1.4004e-01,4.0000e+00
IMP_SCORE,4408,GO:0019897,1.4002e-01,6.0000e+01
IMP_SCORE,4409,GO:0039531,1.3995e-01,6.0000e+00
IMP_SCORE,4410,GO:0030033,1.3984e-01,3.2000e+01
IMP_SCORE,4411,GO:0030133,1.3982e-01,1.7900e+02
IMP_SCORE,4412,GO:0006406,1.3973e-01,2.4000e+01
IMP_SCORE,4413,GO:0034356,1.3972e-01,9.0000e+00
IMP_SCORE,4414,GO:0046348,1.3972e-01,3.4000e+01
IMP_SCORE,4415,GO:0007050,1.3971e-01,5.7000e+01
IMP_SCORE,4416,GO:0006662,1.3966e-01,3.4000e+01
IMP_SCORE,4417,GO:0090092,1.3965e-01,4.9000e+01
IMP_SCORE,4418,GO:0016324,1.3964e-01,2.1200e+02
IMP_SCORE,4419,GO:0002443,1.3955e-01,6.0000e+01
IMP_SCORE,4420,GO:0016273,1.3953e-01,2.3000e+01
IMP_SCORE,4421,GO:0009914,1.3953e-01,2.8000e+01
IMP_SCORE,4422,GO:0045580,1.3946e-01,3.2000e+01
IMP_SCORE,4423,GO:0005788,1.3945e-01,1.4100e+02
IMP_SCORE,4424,GO:0006355,1.3942e-01,2.8800e+02
IMP_SCORE,4425,GO:0051053,1.3939e-01,3.4000e+01
IMP_SCORE,4426,GO:0007267,1.3933e-01,2.5200e+02
IMP_SCORE,4427,GO:0005637,1.3933e-01,5.6000e+01
IMP_SCORE,4428,GO:0051249,1.3930e-01,1.2100e+02
IMP_SCORE,4429,GO:0005682,1.3929e-01,7.0000e+00
IMP_SCORE,4430,GO:0060746,1.3929e-01,3.0000e+01
IMP_SCORE,4431,GO:1903747,1.3926e-01,5.0000e+01
IMP_SCORE,4432,GO:0051603,1.3921e-01,1.5600e+02
IMP_SCORE,4433,GO:0048770,1.3921e-01,7.7000e+01
IMP_SCORE,4434,GO:0086009,1.3917e-01,8.0000e+00
IMP_SCORE,4435,GO:0003746,1.3915e-01,1.3000e+01
IMP_SCORE,4436,GO:0035235,1.3914e-01,2.3000e+01
IMP_SCORE,4437,GO:0000082,1.3907e-01,3.5000e+01
IMP_SCORE,4438,GO:0030260,1.3905e-01,5.6000e+01
IMP_SCORE,4439,GO:0044238,1.3905e-01,9.1800e+02
IMP_SCORE,4440,GO:0044463,1.3901e-01,4.6500e+02
IMP_SCORE,4441,GO:1903311,1.3896e-01,4.7000e+01
IMP_SCORE,4442,GO:0044419,1.3893e-01,3.5600e+02
IMP_SCORE,4443,GO:0010869,1.3893e-01,3.0000e+00
IMP_SCORE,4444,GO:0002523,1.3891e-01,1.2000e+01
IMP_SCORE,4445,GO:0060964,1.3891e-01,3.0000e+00
IMP_SCORE,4446,GO:1900271,1.3890e-01,2.5000e+01
IMP_SCORE,4447,GO:0044260,1.3889e-01,7.8000e+02
IMP_SCORE,4448,GO:0045581,1.3888e-01,7.0000e+00
IMP_SCORE,4449,GO:0044877,1.3886e-01,4.7100e+02
IMP_SCORE,4450,GO:0009583,1.3883e-01,3.7000e+01
IMP_SCORE,4451,GO:0042573,1.3875e-01,2.1000e+01
IMP_SCORE,4452,GO:0010595,1.3873e-01,2.4000e+01
IMP_SCORE,4453,GO:0097060,1.3869e-01,1.6900e+02
IMP_SCORE,4454,GO:1901265,1.3863e-01,6.3600e+02
IMP_SCORE,4455,GO:0000280,1.3862e-01,1.3400e+02
IMP_SCORE,4456,GO:0007062,1.3860e-01,3.9000e+01
IMP_SCORE,4457,GO:0032446,1.3859e-01,2.2500e+02
IMP_SCORE,4458,GO:0098542,1.3857e-01,1.5100e+02
IMP_SCORE,4459,GO:0098794,1.3851e-01,8.4000e+01
IMP_SCORE,4460,GO:0018958,1.3841e-01,4.5000e+01
IMP_SCORE,4461,GO:0004857,1.3831e-01,1.5500e+02
IMP_SCORE,4462,GO:0097435,1.3831e-01,1.2900e+02
IMP_SCORE,4463,GO:0097503,1.3829e-01,3.3000e+01
IMP_SCORE,4464,GO:0048738,1.3827e-01,1.0000e+01
IMP_SCORE,4465,GO:0005254,1.3824e-01,5.3000e+01
IMP_SCORE,4466,GO:0012501,1.3823e-01,4.3400e+02
IMP_SCORE,4467,GO:0043038,1.3821e-01,2.0000e+01
IMP_SCORE,4468,GO:0001618,1.3820e-01,5.3000e+01
IMP_SCORE,4469,GO:0046873,1.3818e-01,1.5000e+02
IMP_SCORE,4470,GO:0003002,1.3818e-01,6.5000e+01
IMP_SCORE,4471,GO:0010769,1.3818e-01,8.5000e+01
IMP_SCORE,4472,GO:0046365,1.3817e-01,4.5000e+01
IMP_SCORE,4473,GO:0071805,1.3813e-01,4.3000e+01
IMP_SCORE,4474,GO:0051452,1.3806e-01,2.4000e+01
IMP_SCORE,4475,GO:0008361,1.3804e-01,5.8000e+01
IMP_SCORE,4476,GO:1901071,1.3801e-01,4.4000e+01
IMP_SCORE,4477,GO:0051019,1.3796e-01,9.0000e+00
IMP_SCORE,4478,GO:0009913,1.3795e-01,4.6000e+01
IMP_SCORE,4479,GO:0071300,1.3794e-01,1.8000e+01
IMP_SCORE,4480,GO:0006760,1.3793e-01,1.3000e+01
IMP_SCORE,4481,GO:0016604,1.3789e-01,3.4200e+02
IMP_SCORE,4482,GO:0009792,1.3788e-01,5.0000e+01
IMP_SCORE,4483,GO:0030955,1.3786e-01,7.0000e+00
IMP_SCORE,4484,GO:0016705,1.3784e-01,8.5000e+01
IMP_SCORE,4485,GO:0016877,1.3783e-01,3.4000e+01
IMP_SCORE,4486,GO:0030540,1.3782e-01,9.0000e+00
IMP_SCORE,4487,GO:0008144,1.3777e-01,7.1000e+01
IMP_SCORE,4488,GO:0002837,1.3769e-01,4.0000e+00
IMP_SCORE,4489,GO:0050877,1.3754e-01,4.4400e+02
IMP_SCORE,4490,GO:0044058,1.3749e-01,1.4000e+01
IMP_SCORE,4491,GO:0099106,1.3745e-01,7.1000e+01
IMP_SCORE,4492,GO:0007006,1.3744e-01,4.3000e+01
IMP_SCORE,4493,GO:0019724,1.3743e-01,1.0000e+01
IMP_SCORE,4494,GO:1903573,1.3737e-01,1.0000e+01
IMP_SCORE,4495,GO:1904152,1.3735e-01,3.0000e+00
IMP_SCORE,4496,GO:0008287,1.3735e-01,3.5000e+01
IMP_SCORE,4497,GO:0019320,1.3734e-01,2.6000e+01
IMP_SCORE,4498,GO:0050658,1.3730e-01,5.3000e+01
IMP_SCORE,4499,GO:0030170,1.3728e-01,7.1000e+01
IMP_SCORE,4500,GO:0005975,1.3726e-01,3.0500e+02
IMP_SCORE,4501,GO:0050790,1.3723e-01,5.5800e+02
IMP_SCORE,4502,GO:0030547,1.3722e-01,1.0000e+01
IMP_SCORE,4503,GO:0021884,1.3722e-01,8.0000e+00
IMP_SCORE,4504,GO:0006818,1.3722e-01,5.5000e+01
IMP_SCORE,4505,GO:0097659,1.3719e-01,1.8100e+02
IMP_SCORE,4506,GO:0019835,1.3718e-01,1.2000e+01
IMP_SCORE,4507,GO:0010765,1.3717e-01,1.9000e+01
IMP_SCORE,4508,GO:0007605,1.3713e-01,1.1400e+02
IMP_SCORE,4509,GO:0086091,1.3713e-01,1.4000e+01
IMP_SCORE,4510,GO:0032553,1.3711e-01,4.7500e+02
IMP_SCORE,4511,GO:0005721,1.3710e-01,6.0000e+00
IMP_SCORE,4512,GO:0005747,1.3710e-01,1.2000e+01
IMP_SCORE,4513,GO:0031109,1.3700e-01,1.6000e+01
IMP_SCORE,4514,GO:1901988,1.3700e-01,4.4000e+01
IMP_SCORE,4515,GO:0044769,1.3693e-01,3.0000e+00
IMP_SCORE,4516,GO:0060049,1.3693e-01,1.1000e+01
IMP_SCORE,4517,GO:0003824,1.3693e-01,1.4860e+03
IMP_SCORE,4518,GO:0055092,1.3692e-01,2.5000e+01
IMP_SCORE,4519,GO:1905330,1.3692e-01,3.2000e+01
IMP_SCORE,4520,GO:0005402,1.3691e-01,1.1000e+01
IMP_SCORE,4521,GO:2000251,1.3682e-01,3.0000e+00
IMP_SCORE,4522,GO:0006996,1.3677e-01,6.9000e+02
IMP_SCORE,4523,GO:0008015,1.3676e-01,3.6000e+01
IMP_SCORE,4524,GO:0050909,1.3675e-01,1.8000e+01
IMP_SCORE,4525,GO:0006220,1.3675e-01,1.6000e+01
IMP_SCORE,4526,GO:0072523,1.3673e-01,2.2000e+01
IMP_SCORE,4527,GO:0045622,1.3663e-01,1.1000e+01
IMP_SCORE,4528,GO:0035639,1.3654e-01,4.1600e+02
IMP_SCORE,4529,GO:0032984,1.3645e-01,7.5000e+01
IMP_SCORE,4530,GO:0017148,1.3644e-01,3.4000e+01
IMP_SCORE,4531,GO:2000779,1.3642e-01,1.2000e+01
IMP_SCORE,4532,GO:0061136,1.3640e-01,4.0000e+01
IMP_SCORE,4533,GO:0009790,1.3638e-01,5.0000e+01
IMP_SCORE,4534,GO:0033875,1.3626e-01,1.7000e+01
IMP_SCORE,4535,GO:0031957,1.3626e-01,2.5000e+01
IMP_SCORE,4536,GO:0072331,1.3623e-01,4.8000e+01
IMP_SCORE,4537,GO:0008406,1.3617e-01,2.9000e+01
IMP_SCORE,4538,GO:0001658,1.3612e-01,1.1000e+01
IMP_SCORE,4539,GO:0097581,1.3609e-01,1.8000e+01
IMP_SCORE,4540,GO:0003723,1.3608e-01,9.1500e+02
IMP_SCORE,4541,GO:0006508,1.3607e-01,4.2800e+02
IMP_SCORE,4542,GO:0048145,1.3604e-01,4.9000e+01
IMP_SCORE,4543,GO:1902745,1.3604e-01,1.3000e+01
IMP_SCORE,4544,GO:0070979,1.3600e-01,9.0000e+00
IMP_SCORE,4545,GO:0021895,1.3599e-01,1.3000e+01
IMP_SCORE,4546,GO:0006464,1.3596e-01,6.0100e+02
IMP_SCORE,4547,GO:1902117,1.3593e-01,4.6000e+01
IMP_SCORE,4548,GO:0042308,1.3590e-01,4.4000e+01
IMP_SCORE,4549,GO:0032495,1.3587e-01,1.8000e+01
IMP_SCORE,4550,GO:0030165,1.3584e-01,1.3800e+02
IMP_SCORE,4551,GO:0050849,1.3581e-01,1.4000e+01
IMP_SCORE,4552,GO:0008233,1.3580e-01,3.7400e+02
IMP_SCORE,4553,GO:0032993,1.3575e-01,3.2000e+01
IMP_SCORE,4554,GO:0046496,1.3574e-01,6.8000e+01
IMP_SCORE,4555,GO:0061339,1.3574e-01,1.1000e+01
IMP_SCORE,4556,GO:0009620,1.3571e-01,2.1000e+01
IMP_SCORE,4557,GO:0042578,1.3569e-01,2.4300e+02
IMP_SCORE,4558,GO:0072207,1.3562e-01,1.1000e+01
IMP_SCORE,4559,GO:0044424,1.3557e-01,1.3210e+03
IMP_SCORE,4560,GO:0000768,1.3557e-01,2.6000e+01
IMP_SCORE,4561,GO:0098727,1.3557e-01,3.8000e+01
IMP_SCORE,4562,GO:1904903,1.3550e-01,4.0000e+00
IMP_SCORE,4563,GO:0051341,1.3548e-01,2.6000e+01
IMP_SCORE,4564,GO:0051194,1.3547e-01,4.0000e+00
IMP_SCORE,4565,GO:0090630,1.3545e-01,5.2000e+01
IMP_SCORE,4566,GO:0005272,1.3544e-01,2.2000e+01
IMP_SCORE,4567,GO:0015347,1.3542e-01,5.7000e+01
IMP_SCORE,4568,GO:0005639,1.3541e-01,1.2000e+01
IMP_SCORE,4569,GO:0016887,1.3538e-01,1.2600e+02
IMP_SCORE,4570,GO:0061564,1.3536e-01,2.0000e+01
IMP_SCORE,4571,GO:0048715,1.3524e-01,1.2000e+01
IMP_SCORE,4572,GO:0008328,1.3524e-01,3.6000e+01
IMP_SCORE,4573,GO:0043087,1.3519e-01,2.7000e+02
IMP_SCORE,4574,GO:0016755,1.3518e-01,4.5000e+01
IMP_SCORE,4575,GO:0015267,1.3515e-01,1.6900e+02
IMP_SCORE,4576,GO:0006821,1.3514e-01,3.9000e+01
IMP_SCORE,4577,GO:0010498,1.3513e-01,7.5000e+01
IMP_SCORE,4578,GO:0060033,1.3513e-01,8.0000e+00
IMP_SCORE,4579,GO:0005905,1.3510e-01,5.4000e+01
IMP_SCORE,4580,GO:0015405,1.3509e-01,4.8000e+01
IMP_SCORE,4581,GO:0043407,1.3499e-01,3.0000e+01
IMP_SCORE,4582,GO:1900372,1.3485e-01,1.3000e+01
IMP_SCORE,4583,GO:0050910,1.3484e-01,9.0000e+00
IMP_SCORE,4584,GO:0045184,1.3479e-01,4.0800e+02
IMP_SCORE,4585,GO:0014887,1.3478e-01,4.0000e+00
IMP_SCORE,4586,GO:0006810,1.3477e-01,9.1700e+02
IMP_SCORE,4587,GO:0006486,1.3474e-01,9.5000e+01
IMP_SCORE,4588,GO:0033116,1.3470e-01,6.4000e+01
IMP_SCORE,4589,GO:0035994,1.3465e-01,6.0000e+00
IMP_SCORE,4590,GO:0003676,1.3465e-01,9.7100e+02
IMP_SCORE,4591,GO:0016641,1.3459e-01,2.1000e+01
IMP_SCORE,4592,GO:0030501,1.3452e-01,1.9000e+01
IMP_SCORE,4593,GO:0060602,1.3445e-01,7.0000e+00
IMP_SCORE,4594,GO:1901681,1.3445e-01,1.9500e+02
IMP_SCORE,4595,GO:0046914,1.3439e-01,9.5300e+02
IMP_SCORE,4596,GO:0061158,1.3433e-01,2.0000e+00
IMP_SCORE,4597,GO:0070168,1.3430e-01,1.4000e+01
IMP_SCORE,4598,GO:0030316,1.3429e-01,1.0000e+01
IMP_SCORE,4599,GO:0008152,1.3426e-01,1.0760e+03
IMP_SCORE,4600,GO:0045992,1.3424e-01,8.0000e+00
IMP_SCORE,4601,GO:0099587,1.3417e-01,1.9000e+01
IMP_SCORE,4602,GO:0042166,1.3417e-01,1.1000e+01
IMP_SCORE,4603,GO:0098772,1.3415e-01,5.6700e+02
IMP_SCORE,4604,GO:0003203,1.3412e-01,1.0000e+00
IMP_SCORE,4605,GO:0006959,1.3412e-01,1.4300e+02
IMP_SCORE,4606,GO:0022891,1.3407e-01,3.2400e+02
IMP_SCORE,4607,GO:0050860,1.3401e-01,1.3000e+01
IMP_SCORE,4608,GO:0017146,1.3390e-01,1.2000e+01
IMP_SCORE,4609,GO:0010857,1.3383e-01,3.0000e+01
IMP_SCORE,4610,GO:0048708,1.3383e-01,2.1000e+01
IMP_SCORE,4611,GO:1900048,1.3376e-01,1.9000e+01
IMP_SCORE,4612,GO:0071675,1.3367e-01,1.4000e+01
IMP_SCORE,4613,GO:0051893,1.3365e-01,8.0000e+00
IMP_SCORE,4614,GO:0051497,1.3361e-01,8.0000e+00
IMP_SCORE,4615,GO:0050000,1.3359e-01,2.1000e+01
IMP_SCORE,4616,GO:0006835,1.3354e-01,3.5000e+01
IMP_SCORE,4617,GO:0044707,1.3351e-01,8.4400e+02
IMP_SCORE,4618,GO:0001221,1.3346e-01,1.2000e+01
IMP_SCORE,4619,GO:0006606,1.3336e-01,5.6000e+01
IMP_SCORE,4620,GO:0006910,1.3336e-01,3.2000e+01
IMP_SCORE,4621,GO:0009306,1.3330e-01,3.7000e+01
IMP_SCORE,4622,GO:0006767,1.3330e-01,6.1000e+01
IMP_SCORE,4623,GO:0048857,1.3330e-01,5.0000e+01
IMP_SCORE,4624,GO:0051639,1.3325e-01,1.6000e+01
IMP_SCORE,4625,GO:0009260,1.3323e-01,2.0000e+01
IMP_SCORE,4626,GO:0070491,1.3323e-01,2.2000e+01
IMP_SCORE,4627,GO:0016363,1.3320e-01,3.7000e+01
IMP_SCORE,4628,GO:0050795,1.3315e-01,3.2000e+01
IMP_SCORE,4629,GO:0046164,1.3314e-01,4.4000e+01
IMP_SCORE,4630,GO:0010556,1.3308e-01,4.2200e+02
IMP_SCORE,4631,GO:0036148,1.3307e-01,1.0000e+01
IMP_SCORE,4632,GO:0014874,1.3306e-01,4.0000e+00
IMP_SCORE,4633,GO:0044439,1.3305e-01,5.8000e+01
IMP_SCORE,4634,GO:0006351,1.3301e-01,1.7700e+02
IMP_SCORE,4635,GO:0032288,1.3299e-01,1.1000e+01
IMP_SCORE,4636,GO:0010919,1.3294e-01,1.1000e+01
IMP_SCORE,4637,GO:1905952,1.3294e-01,3.5000e+01
IMP_SCORE,4638,GO:0004180,1.3294e-01,5.3000e+01
IMP_SCORE,4639,GO:1901224,1.3294e-01,1.7000e+01
IMP_SCORE,4640,GO:0031272,1.3288e-01,2.0000e+00
IMP_SCORE,4641,GO:0015297,1.3284e-01,5.5000e+01
IMP_SCORE,4642,GO:0046483,1.3284e-01,4.6700e+02
IMP_SCORE,4643,GO:0043034,1.3284e-01,5.5000e+01
IMP_SCORE,4644,GO:0015301,1.3280e-01,3.7000e+01
IMP_SCORE,4645,GO:0022402,1.3270e-01,3.4100e+02
IMP_SCORE,4646,GO:0097300,1.3266e-01,2.0000e+01
IMP_SCORE,4647,GO:0009798,1.3262e-01,2.2000e+01
IMP_SCORE,4648,GO:0070076,1.3255e-01,2.1000e+01
IMP_SCORE,4649,GO:0032048,1.3254e-01,2.1000e+01
IMP_SCORE,4650,GO:0046625,1.3244e-01,7.0000e+00
IMP_SCORE,4651,GO:0032060,1.3242e-01,1.2000e+01
IMP_SCORE,4652,GO:0019198,1.3240e-01,2.8000e+01
IMP_SCORE,4653,GO:0006541,1.3233e-01,1.7000e+01
IMP_SCORE,4654,GO:0007035,1.3232e-01,1.3000e+01
IMP_SCORE,4655,GO:0008270,1.3227e-01,7.5000e+02
IMP_SCORE,4656,GO:0044272,1.3226e-01,1.1000e+02
IMP_SCORE,4657,GO:0002757,1.3225e-01,1.2300e+02
IMP_SCORE,4658,GO:0031652,1.3222e-01,3.0000e+00
IMP_SCORE,4659,GO:0048037,1.3218e-01,2.0400e+02
IMP_SCORE,4660,GO:0090084,1.3217e-01,1.7000e+01
IMP_SCORE,4661,GO:0019866,1.3216e-01,2.2600e+02
IMP_SCORE,4662,GO:0022835,1.3213e-01,2.2000e+01
IMP_SCORE,4663,GO:0032873,1.3211e-01,1.0000e+01
IMP_SCORE,4664,GO:0019208,1.3211e-01,6.4000e+01
IMP_SCORE,4665,GO:0005758,1.3211e-01,5.6000e+01
IMP_SCORE,4666,GO:0031966,1.3210e-01,3.2100e+02
IMP_SCORE,4667,GO:0006109,1.3208e-01,4.4000e+01
IMP_SCORE,4668,GO:0099513,1.3206e-01,2.9700e+02
IMP_SCORE,4669,GO:0070160,1.3206e-01,1.7100e+02
IMP_SCORE,4670,GO:0016070,1.3202e-01,2.8900e+02
IMP_SCORE,4671,GO:1902590,1.3198e-01,8.0000e+00
IMP_SCORE,4672,GO:0034377,1.3193e-01,1.0000e+01
IMP_SCORE,4673,GO:0036075,1.3192e-01,1.6000e+01
IMP_SCORE,4674,GO:0004674,1.3190e-01,1.2800e+02
IMP_SCORE,4675,GO:0030889,1.3177e-01,8.0000e+00
IMP_SCORE,4676,GO:0044430,1.3172e-01,6.1500e+02
IMP_SCORE,4677,GO:0055065,1.3162e-01,1.5800e+02
IMP_SCORE,4678,GO:0006284,1.3159e-01,1.1000e+01
IMP_SCORE,4679,GO:2000425,1.3152e-01,1.4000e+01
IMP_SCORE,4680,GO:1903524,1.3149e-01,1.8000e+01
IMP_SCORE,4681,GO:0042069,1.3142e-01,1.6000e+01
IMP_SCORE,4682,GO:0015992,1.3126e-01,6.3000e+01
IMP_SCORE,4683,GO:0052745,1.3121e-01,2.1000e+01
IMP_SCORE,4684,GO:0050870,1.3120e-01,5.0000e+01
IMP_SCORE,4685,GO:0006417,1.3119e-01,8.8000e+01
IMP_SCORE,4686,GO:0000981,1.3113e-01,1.6200e+02
IMP_SCORE,4687,GO:1990904,1.3111e-01,2.6200e+02
IMP_SCORE,4688,GO:0061098,1.3109e-01,2.3000e+01
IMP_SCORE,4689,GO:2000378,1.3105e-01,1.5000e+01
IMP_SCORE,4690,GO:1901385,1.3097e-01,2.2000e+01
IMP_SCORE,4691,GO:0051301,1.3096e-01,1.7500e+02
IMP_SCORE,4692,GO:0002003,1.3089e-01,1.9000e+01
IMP_SCORE,4693,GO:0033005,1.3089e-01,8.0000e+00
IMP_SCORE,4694,GO:0032392,1.3088e-01,1.5000e+01
IMP_SCORE,4695,GO:0097617,1.3087e-01,7.0000e+00
IMP_SCORE,4696,GO:0015103,1.3085e-01,9.0000e+01
IMP_SCORE,4697,GO:0022857,1.3076e-01,3.5700e+02
IMP_SCORE,4698,GO:0043030,1.3072e-01,1.0000e+01
IMP_SCORE,4699,GO:0008234,1.3072e-01,1.2600e+02
IMP_SCORE,4700,GO:0051209,1.3070e-01,1.1000e+01
IMP_SCORE,4701,GO:0050892,1.3069e-01,1.2000e+01
IMP_SCORE,4702,GO:0031122,1.3067e-01,1.0000e+01
IMP_SCORE,4703,GO:0007610,1.3067e-01,2.9400e+02
IMP_SCORE,4704,GO:0009966,1.3062e-01,6.0900e+02
IMP_SCORE,4705,GO:0060563,1.3061e-01,1.0000e+01
IMP_SCORE,4706,GO:0006720,1.3058e-01,5.6000e+01
IMP_SCORE,4707,GO:0030433,1.3050e-01,1.4000e+01
IMP_SCORE,4708,GO:0098687,1.3049e-01,8.0000e+01
IMP_SCORE,4709,GO:0000932,1.3047e-01,8.2000e+01
IMP_SCORE,4710,GO:0002251,1.3045e-01,2.0000e+01
IMP_SCORE,4711,GO:0071705,1.3040e-01,5.0100e+02
IMP_SCORE,4712,GO:0072583,1.3038e-01,1.8000e+01
IMP_SCORE,4713,GO:0032836,1.3035e-01,5.0000e+00
IMP_SCORE,4714,GO:0007187,1.3025e-01,6.6000e+01
IMP_SCORE,4715,GO:0070646,1.3019e-01,7.8000e+01
IMP_SCORE,4716,GO:0008585,1.3015e-01,1.2000e+01
IMP_SCORE,4717,GO:0033081,1.3012e-01,2.2000e+01
IMP_SCORE,4718,GO:0046474,1.3011e-01,5.9000e+01
IMP_SCORE,4719,GO:0004033,1.3011e-01,1.5000e+01
IMP_SCORE,4720,GO:0050786,1.3002e-01,4.3000e+01
IMP_SCORE,4721,GO:0016462,1.2999e-01,3.0000e+02
IMP_SCORE,4722,GO:0034976,1.2996e-01,1.0000e+02
IMP_SCORE,4723,GO:0045723,1.2992e-01,2.0000e+00
IMP_SCORE,4724,GO:0055078,1.2991e-01,6.0000e+00
IMP_SCORE,4725,GO:0034361,1.2990e-01,1.2000e+01
IMP_SCORE,4726,GO:2001252,1.2990e-01,4.5000e+01
IMP_SCORE,4727,GO:0005524,1.2989e-01,3.7800e+02
IMP_SCORE,4728,GO:0050881,1.2986e-01,2.0000e+00
IMP_SCORE,4729,GO:0015605,1.2983e-01,8.0000e+00
IMP_SCORE,4730,GO:0042451,1.2981e-01,9.0000e+00
IMP_SCORE,4731,GO:0060306,1.2979e-01,9.0000e+00
IMP_SCORE,4732,GO:1901032,1.2971e-01,9.0000e+00
IMP_SCORE,4733,GO:0019985,1.2971e-01,2.2000e+01
IMP_SCORE,4734,GO:0007157,1.2971e-01,4.3000e+01
IMP_SCORE,4735,GO:1902116,1.2969e-01,2.1000e+01
IMP_SCORE,4736,GO:0090239,1.2962e-01,3.0000e+00
IMP_SCORE,4737,GO:0008324,1.2952e-01,2.2400e+02
IMP_SCORE,4738,GO:1904896,1.2950e-01,2.0000e+00
IMP_SCORE,4739,GO:0010822,1.2948e-01,5.1000e+01
IMP_SCORE,4740,GO:1901863,1.2948e-01,7.0000e+00
IMP_SCORE,4741,GO:1904353,1.2947e-01,2.4000e+01
IMP_SCORE,4742,GO:0015075,1.2938e-01,2.5300e+02
IMP_SCORE,4743,GO:0005779,1.2934e-01,1.0000e+01
IMP_SCORE,4744,GO:0032965,1.2934e-01,1.1000e+01
IMP_SCORE,4745,GO:0030522,1.2934e-01,5.4000e+01
IMP_SCORE,4746,GO:0072422,1.2925e-01,2.1000e+01
IMP_SCORE,4747,GO:0045646,1.2922e-01,1.2000e+01
IMP_SCORE,4748,GO:0016790,1.2918e-01,3.6000e+01
IMP_SCORE,4749,GO:0033561,1.2917e-01,1.5000e+01
IMP_SCORE,4750,GO:0006637,1.2916e-01,6.0000e+01
IMP_SCORE,4751,GO:0001570,1.2915e-01,1.6000e+01
IMP_SCORE,4752,GO:0048568,1.2903e-01,2.8000e+01
IMP_SCORE,4753,GO:0044455,1.2899e-01,8.4000e+01
IMP_SCORE,4754,GO:0006090,1.2899e-01,4.1000e+01
IMP_SCORE,4755,GO:0065005,1.2898e-01,1.7000e+01
IMP_SCORE,4756,GO:0036065,1.2896e-01,2.1000e+01
IMP_SCORE,4757,GO:0034399,1.2894e-01,1.5000e+01
IMP_SCORE,4758,GO:0080090,1.2891e-01,5.5400e+02
IMP_SCORE,4759,GO:0004435,1.2890e-01,4.2000e+01
IMP_SCORE,4760,GO:0015077,1.2888e-01,1.0000e+02
IMP_SCORE,4761,GO:0009152,1.2886e-01,3.0000e+01
IMP_SCORE,4762,GO:0003697,1.2881e-01,2.3000e+01
IMP_SCORE,4763,GO:0046006,1.2879e-01,1.7000e+01
IMP_SCORE,4764,GO:0019911,1.2879e-01,4.8000e+01
IMP_SCORE,4765,GO:0051705,1.2866e-01,4.8000e+01
IMP_SCORE,4766,GO:0030234,1.2861e-01,4.2300e+02
IMP_SCORE,4767,GO:0061134,1.2850e-01,9.2000e+01
IMP_SCORE,4768,GO:0043186,1.2847e-01,1.7000e+01
IMP_SCORE,4769,GO:0006337,1.2846e-01,1.7000e+01
IMP_SCORE,4770,GO:0098796,1.2844e-01,2.9500e+02
IMP_SCORE,4771,GO:0030838,1.2828e-01,3.9000e+01
IMP_SCORE,4772,GO:0090322,1.2828e-01,1.4000e+01
IMP_SCORE,4773,GO:1901659,1.2823e-01,2.5000e+01
IMP_SCORE,4774,GO:0016328,1.2820e-01,3.0000e+01
IMP_SCORE,4775,GO:0008631,1.2818e-01,4.0000e+00
IMP_SCORE,4776,GO:0035255,1.2812e-01,1.1000e+01
IMP_SCORE,4777,GO:0016233,1.2809e-01,1.0000e+00
IMP_SCORE,4778,GO:0017124,1.2806e-01,9.7000e+01
IMP_SCORE,4779,GO:0033613,1.2806e-01,3.2000e+01
IMP_SCORE,4780,GO:0072666,1.2797e-01,1.0000e+01
IMP_SCORE,4781,GO:0045185,1.2793e-01,3.1000e+01
IMP_SCORE,4782,GO:0006901,1.2792e-01,3.4000e+01
IMP_SCORE,4783,GO:1902476,1.2791e-01,4.4000e+01
IMP_SCORE,4784,GO:0002285,1.2782e-01,3.3000e+01
IMP_SCORE,4785,GO:0051861,1.2781e-01,3.2000e+01
IMP_SCORE,4786,GO:0005643,1.2781e-01,1.5000e+01
IMP_SCORE,4787,GO:1903902,1.2780e-01,3.1000e+01
IMP_SCORE,4788,GO:0005581,1.2777e-01,1.4400e+02
IMP_SCORE,4789,GO:0016469,1.2768e-01,1.9000e+01
IMP_SCORE,4790,GO:0007173,1.2760e-01,4.1000e+01
IMP_SCORE,4791,GO:0034708,1.2757e-01,2.9000e+01
IMP_SCORE,4792,GO:0038201,1.2755e-01,2.1000e+01
IMP_SCORE,4793,GO:0051017,1.2754e-01,4.0000e+01
IMP_SCORE,4794,GO:0055037,1.2753e-01,7.9000e+01
IMP_SCORE,4795,GO:0001541,1.2753e-01,1.3000e+01
IMP_SCORE,4796,GO:0035066,1.2752e-01,1.2000e+01
IMP_SCORE,4797,GO:0005911,1.2746e-01,3.2900e+02
IMP_SCORE,4798,GO:0007423,1.2744e-01,6.4000e+01
IMP_SCORE,4799,GO:0032781,1.2737e-01,2.9000e+01
IMP_SCORE,4800,GO:2000785,1.2737e-01,1.4000e+01
IMP_SCORE,4801,GO:0051969,1.2732e-01,2.0000e+00
IMP_SCORE,4802,GO:1903050,1.2728e-01,5.2000e+01
IMP_SCORE,4803,GO:1901360,1.2725e-01,5.0200e+02
IMP_SCORE,4804,GO:0017016,1.2715e-01,1.7900e+02
IMP_SCORE,4805,GO:0055080,1.2713e-01,1.9700e+02
IMP_SCORE,4806,GO:0006687,1.2712e-01,8.9000e+01
IMP_SCORE,4807,GO:0006446,1.2711e-01,2.8000e+01
IMP_SCORE,4808,GO:0006139,1.2710e-01,4.0800e+02
IMP_SCORE,4809,GO:0003333,1.2708e-01,3.0000e+01
IMP_SCORE,4810,GO:0016248,1.2707e-01,3.5000e+01
IMP_SCORE,4811,GO:0098655,1.2705e-01,1.6000e+02
IMP_SCORE,4812,GO:0031113,1.2701e-01,1.8000e+01
IMP_SCORE,4813,GO:0002710,1.2700e-01,5.0000e+00
IMP_SCORE,4814,GO:0071855,1.2700e-01,8.0000e+00
IMP_SCORE,4815,GO:1903317,1.2697e-01,5.0000e+01
IMP_SCORE,4816,GO:0019199,1.2695e-01,4.7000e+01
IMP_SCORE,4817,GO:0032543,1.2694e-01,2.8000e+01
IMP_SCORE,4818,GO:0097225,1.2687e-01,8.0000e+00
IMP_SCORE,4819,GO:2000641,1.2687e-01,1.1000e+01
IMP_SCORE,4820,GO:0000217,1.2686e-01,1.0000e+01
IMP_SCORE,4821,GO:0007031,1.2679e-01,2.2000e+01
IMP_SCORE,4822,GO:0031110,1.2678e-01,2.7000e+01
IMP_SCORE,4823,GO:0051503,1.2674e-01,2.0000e+01
IMP_SCORE,4824,GO:0006554,1.2668e-01,2.2000e+01
IMP_SCORE,4825,GO:0016266,1.2667e-01,6.6000e+01
IMP_SCORE,4826,GO:0098660,1.2665e-01,1.6000e+02
IMP_SCORE,4827,GO:0016572,1.2664e-01,1.1000e+01
IMP_SCORE,4828,GO:0070035,1.2661e-01,3.3000e+01
IMP_SCORE,4829,GO:0016787,1.2653e-01,1.1860e+03
IMP_SCORE,4830,GO:0060544,1.2652e-01,2.0000e+00
IMP_SCORE,4831,GO:0035050,1.2648e-01,4.0000e+00
IMP_SCORE,4832,GO:0090193,1.2646e-01,2.0000e+00
IMP_SCORE,4833,GO:0003407,1.2645e-01,6.0000e+00
IMP_SCORE,4834,GO:0005782,1.2644e-01,3.7000e+01
IMP_SCORE,4835,GO:0007034,1.2643e-01,4.5000e+01
IMP_SCORE,4836,GO:0090304,1.2642e-01,3.1100e+02
IMP_SCORE,4837,GO:0008139,1.2642e-01,1.8000e+01
IMP_SCORE,4838,GO:0098927,1.2641e-01,9.0000e+00
IMP_SCORE,4839,GO:0070266,1.2637e-01,2.1000e+01
IMP_SCORE,4840,GO:0043029,1.2636e-01,9.0000e+00
IMP_SCORE,4841,GO:1901160,1.2635e-01,1.3000e+01
IMP_SCORE,4842,GO:0090102,1.2629e-01,1.1000e+01
IMP_SCORE,4843,GO:0016307,1.2628e-01,4.5000e+01
IMP_SCORE,4844,GO:0051169,1.2627e-01,7.5000e+01
IMP_SCORE,4845,GO:0030003,1.2623e-01,1.4700e+02
IMP_SCORE,4846,GO:0099518,1.2622e-01,9.0000e+00
IMP_SCORE,4847,GO:0004869,1.2622e-01,4.1000e+01
IMP_SCORE,4848,GO:0010824,1.2612e-01,1.0000e+01
IMP_SCORE,4849,GO:0051561,1.2610e-01,1.2000e+01
IMP_SCORE,4850,GO:0006699,1.2609e-01,3.0000e+01
IMP_SCORE,4851,GO:1903038,1.2604e-01,2.3000e+01
IMP_SCORE,4852,GO:0051186,1.2604e-01,1.5800e+02
IMP_SCORE,4853,GO:1905818,1.2602e-01,4.0000e+00
IMP_SCORE,4854,GO:0006820,1.2597e-01,2.1200e+02
IMP_SCORE,4855,GO:0022613,1.2597e-01,6.6000e+01
IMP_SCORE,4856,GO:0006998,1.2592e-01,3.1000e+01
IMP_SCORE,4857,GO:0010832,1.2590e-01,2.0000e+01
IMP_SCORE,4858,GO:0043032,1.2585e-01,1.5000e+01
IMP_SCORE,4859,GO:0042461,1.2585e-01,2.0000e+01
IMP_SCORE,4860,GO:0033176,1.2581e-01,1.6000e+01
IMP_SCORE,4861,GO:0007517,1.2578e-01,6.3000e+01
IMP_SCORE,4862,GO:0010955,1.2578e-01,1.4000e+01
IMP_SCORE,4863,GO:0033363,1.2577e-01,1.7000e+01
IMP_SCORE,4864,GO:0006605,1.2576e-01,9.0000e+01
IMP_SCORE,4865,GO:2000136,1.2571e-01,1.9000e+01
IMP_SCORE,4866,GO:0006071,1.2567e-01,1.2000e+01
IMP_SCORE,4867,GO:0007263,1.2567e-01,8.0000e+00
IMP_SCORE,4868,GO:0071294,1.2564e-01,6.5000e+01
IMP_SCORE,4869,GO:0001012,1.2561e-01,1.0100e+02
IMP_SCORE,4870,GO:0000377,1.2550e-01,6.0000e+01
IMP_SCORE,4871,GO:0046718,1.2548e-01,5.1000e+01
IMP_SCORE,4872,GO:0015399,1.2541e-01,5.1000e+01
IMP_SCORE,4873,GO:0003281,1.2538e-01,1.2000e+01
IMP_SCORE,4874,GO:0043209,1.2536e-01,1.7800e+02
IMP_SCORE,4875,GO:0001190,1.2533e-01,4.0000e+01
IMP_SCORE,4876,GO:0006732,1.2533e-01,1.2800e+02
IMP_SCORE,4877,GO:0030220,1.2530e-01,1.7000e+01
IMP_SCORE,4878,GO:0034969,1.2523e-01,1.7000e+01
IMP_SCORE,4879,GO:0006816,1.2516e-01,8.1000e+01
IMP_SCORE,4880,GO:0050662,1.2508e-01,1.3200e+02
IMP_SCORE,4881,GO:0033036,1.2504e-01,5.0600e+02
IMP_SCORE,4882,GO:0051238,1.2502e-01,3.4000e+01
IMP_SCORE,4883,GO:0009617,1.2502e-01,1.0500e+02
IMP_SCORE,4884,GO:0002218,1.2495e-01,5.8000e+01
IMP_SCORE,4885,GO:0032717,1.2492e-01,2.8000e+01
IMP_SCORE,4886,GO:0042592,1.2489e-01,4.2800e+02
IMP_SCORE,4887,GO:0016740,1.2486e-01,9.5000e+02
IMP_SCORE,4888,GO:0006869,1.2486e-01,1.3600e+02
IMP_SCORE,4889,GO:0005871,1.2484e-01,2.0000e+01
IMP_SCORE,4890,GO:0006949,1.2483e-01,3.5000e+01
IMP_SCORE,4891,GO:0004697,1.2482e-01,2.0000e+00
IMP_SCORE,4892,GO:0071702,1.2481e-01,5.9500e+02
IMP_SCORE,4893,GO:0050681,1.2477e-01,1.9000e+01
IMP_SCORE,4894,GO:0043149,1.2475e-01,6.0000e+00
IMP_SCORE,4895,GO:0033866,1.2475e-01,6.0000e+00
IMP_SCORE,4896,GO:0022618,1.2473e-01,8.4000e+01
IMP_SCORE,4897,GO:0007030,1.2472e-01,3.7000e+01
IMP_SCORE,4898,GO:0003006,1.2470e-01,1.8400e+02
IMP_SCORE,4899,GO:0016504,1.2466e-01,1.7000e+01
IMP_SCORE,4900,GO:0030246,1.2461e-01,8.0600e+02
IMP_SCORE,4901,GO:0002028,1.2453e-01,6.2000e+01
IMP_SCORE,4902,GO:0046209,1.2451e-01,1.0000e+01
IMP_SCORE,4903,GO:1902494,1.2450e-01,4.1300e+02
IMP_SCORE,4904,GO:0016471,1.2445e-01,1.7000e+01
IMP_SCORE,4905,GO:0046132,1.2445e-01,6.0000e+00
IMP_SCORE,4906,GO:0042430,1.2444e-01,1.5000e+01
IMP_SCORE,4907,GO:0043691,1.2443e-01,1.2000e+01
IMP_SCORE,4908,GO:0010507,1.2440e-01,2.2000e+01
IMP_SCORE,4909,GO:0000038,1.2440e-01,3.6000e+01
IMP_SCORE,4910,GO:0007080,1.2435e-01,1.0000e+01
IMP_SCORE,4911,GO:0050714,1.2434e-01,5.6000e+01
IMP_SCORE,4912,GO:0019748,1.2432e-01,1.5000e+01
IMP_SCORE,4913,GO:0015079,1.2431e-01,6.0000e+01
IMP_SCORE,4914,GO:0022853,1.2428e-01,4.6000e+01
IMP_SCORE,4915,GO:0010951,1.2428e-01,7.6000e+01
IMP_SCORE,4916,GO:0043296,1.2426e-01,1.4000e+01
IMP_SCORE,4917,GO:0045931,1.2418e-01,2.6000e+01
IMP_SCORE,4918,GO:0048259,1.2418e-01,2.2000e+01
IMP_SCORE,4919,GO:0035258,1.2416e-01,3.7000e+01
IMP_SCORE,4920,GO:0097517,1.2416e-01,2.9000e+01
IMP_SCORE,4921,GO:0044275,1.2415e-01,1.9000e+01
IMP_SCORE,4922,GO:0019432,1.2402e-01,3.3000e+01
IMP_SCORE,4923,GO:0071549,1.2391e-01,6.0000e+00
IMP_SCORE,4924,GO:0045104,1.2387e-01,2.3000e+01
IMP_SCORE,4925,GO:0048489,1.2386e-01,2.3000e+01
IMP_SCORE,4926,GO:0046710,1.2385e-01,1.0000e+01
IMP_SCORE,4927,GO:0031065,1.2383e-01,3.0000e+00
IMP_SCORE,4928,GO:0051532,1.2383e-01,7.0000e+00
IMP_SCORE,4929,GO:0070189,1.2381e-01,1.1000e+01
IMP_SCORE,4930,GO:0051258,1.2370e-01,2.1000e+01
IMP_SCORE,4931,GO:0007033,1.2369e-01,6.7000e+01
IMP_SCORE,4932,GO:0017022,1.2367e-01,3.4000e+01
IMP_SCORE,4933,GO:0045271,1.2363e-01,9.0000e+00
IMP_SCORE,4934,GO:0016722,1.2355e-01,3.9000e+01
IMP_SCORE,4935,GO:0004197,1.2354e-01,7.7000e+01
IMP_SCORE,4936,GO:0006812,1.2349e-01,2.5300e+02
IMP_SCORE,4937,GO:0003690,1.2345e-01,1.6800e+02
IMP_SCORE,4938,GO:1902235,1.2345e-01,9.0000e+00
IMP_SCORE,4939,GO:0019200,1.2343e-01,1.6000e+01
IMP_SCORE,4940,GO:0043457,1.2337e-01,2.8000e+01
IMP_SCORE,4941,GO:0015931,1.2331e-01,1.0200e+02
IMP_SCORE,4942,GO:0090484,1.2330e-01,2.3000e+01
IMP_SCORE,4943,GO:0005884,1.2327e-01,4.8000e+01
IMP_SCORE,4944,GO:0051188,1.2326e-01,1.0800e+02
IMP_SCORE,4945,GO:0016597,1.2321e-01,3.9000e+01
IMP_SCORE,4946,GO:0010458,1.2318e-01,1.0000e+01
IMP_SCORE,4947,GO:0045766,1.2307e-01,5.7000e+01
IMP_SCORE,4948,GO:0016835,1.2304e-01,1.5400e+02
IMP_SCORE,4949,GO:0004520,1.2304e-01,1.8000e+01
IMP_SCORE,4950,GO:0034707,1.2298e-01,2.9000e+01
IMP_SCORE,4951,GO:0030301,1.2296e-01,1.8000e+01
IMP_SCORE,4952,GO:2000269,1.2295e-01,1.9000e+01
IMP_SCORE,4953,GO:0015216,1.2295e-01,1.0000e+01
IMP_SCORE,4954,GO:0032480,1.2293e-01,1.2000e+01
IMP_SCORE,4955,GO:0009185,1.2289e-01,2.8000e+01
IMP_SCORE,4956,GO:0005912,1.2285e-01,3.3600e+02
IMP_SCORE,4957,GO:0005548,1.2284e-01,2.4000e+01
IMP_SCORE,4958,GO:0005977,1.2283e-01,2.3000e+01
IMP_SCORE,4959,GO:0098573,1.2274e-01,2.3000e+01
IMP_SCORE,4960,GO:0010662,1.2273e-01,1.4000e+01
IMP_SCORE,4961,GO:0006509,1.2273e-01,8.0000e+00
IMP_SCORE,4962,GO:0022832,1.2271e-01,7.7000e+01
IMP_SCORE,4963,GO:0008235,1.2267e-01,5.5000e+01
IMP_SCORE,4964,GO:0022803,1.2266e-01,1.6000e+02
IMP_SCORE,4965,GO:0051957,1.2256e-01,1.0000e+00
IMP_SCORE,4966,GO:0033391,1.2256e-01,1.0000e+00
IMP_SCORE,4967,GO:0060969,1.2256e-01,1.0000e+00
IMP_SCORE,4968,GO:0001191,1.2255e-01,3.9000e+01
IMP_SCORE,4969,GO:0030554,1.2255e-01,3.7700e+02
IMP_SCORE,4970,GO:0018130,1.2250e-01,3.0200e+02
IMP_SCORE,4971,GO:0035335,1.2249e-01,4.7000e+01
IMP_SCORE,4972,GO:1903579,1.2245e-01,1.2000e+01
IMP_SCORE,4973,GO:0070647,1.2242e-01,2.5700e+02
IMP_SCORE,4974,GO:0051054,1.2238e-01,4.5000e+01
IMP_SCORE,4975,GO:0051298,1.2236e-01,7.0000e+00
IMP_SCORE,4976,GO:0005518,1.2234e-01,6.2000e+01
IMP_SCORE,4977,GO:0016573,1.2229e-01,1.8000e+01
IMP_SCORE,4978,GO:0010574,1.2228e-01,1.1000e+01
IMP_SCORE,4979,GO:0009986,1.2221e-01,4.7000e+02
IMP_SCORE,4980,GO:0006595,1.2217e-01,3.1000e+01
IMP_SCORE,4981,GO:0044265,1.2214e-01,1.8800e+02
IMP_SCORE,4982,GO:0006412,1.2214e-01,5.5000e+01
IMP_SCORE,4983,GO:0070161,1.2213e-01,3.3900e+02
IMP_SCORE,4984,GO:0090162,1.2212e-01,2.9000e+01
IMP_SCORE,4985,GO:0033604,1.2208e-01,4.0000e+00
IMP_SCORE,4986,GO:0048311,1.2205e-01,8.0000e+00
IMP_SCORE,4987,GO:0042769,1.2201e-01,2.0000e+01
IMP_SCORE,4988,GO:0015031,1.2200e-01,3.7200e+02
IMP_SCORE,4989,GO:0009123,1.2193e-01,4.4000e+01
IMP_SCORE,4990,GO:0042438,1.2187e-01,3.0000e+00
IMP_SCORE,4991,GO:0008081,1.2185e-01,6.7000e+01
IMP_SCORE,4992,GO:0030808,1.2184e-01,2.3000e+01
IMP_SCORE,4993,GO:0004521,1.2183e-01,5.7000e+01
IMP_SCORE,4994,GO:0030286,1.2181e-01,2.5000e+01
IMP_SCORE,4995,GO:0099111,1.2168e-01,3.7000e+01
IMP_SCORE,4996,GO:0005815,1.2168e-01,3.4200e+02
IMP_SCORE,4997,GO:0009206,1.2161e-01,1.9000e+01
IMP_SCORE,4998,GO:0034308,1.2161e-01,6.8000e+01
IMP_SCORE,4999,GO:0035437,1.2160e-01,1.0000e+01
IMP_SCORE,5000,GO:0003044,1.2150e-01,1.2000e+01
IMP_SCORE,5001,GO:0015698,1.2142e-01,8.7000e+01
IMP_SCORE,5002,GO:0097035,1.2137e-01,2.7000e+01
IMP_SCORE,5003,GO:0001886,1.2129e-01,1.2000e+01
IMP_SCORE,5004,GO:0046148,1.2123e-01,2.5000e+01
IMP_SCORE,5005,GO:0004930,1.2111e-01,2.0800e+02
IMP_SCORE,5006,GO:0055117,1.2104e-01,1.2000e+01
IMP_SCORE,5007,GO:0016126,1.2103e-01,3.2000e+01
IMP_SCORE,5008,GO:0010453,1.2095e-01,3.0000e+00
IMP_SCORE,5009,GO:0006865,1.2092e-01,4.7000e+01
IMP_SCORE,5010,GO:0001637,1.2085e-01,1.5000e+01
IMP_SCORE,5011,GO:0015491,1.2079e-01,1.4000e+01
IMP_SCORE,5012,GO:0050854,1.2077e-01,2.5000e+01
IMP_SCORE,5013,GO:0051183,1.2075e-01,1.1000e+01
IMP_SCORE,5014,GO:0032941,1.2068e-01,2.1000e+01
IMP_SCORE,5015,GO:0005179,1.2068e-01,1.8600e+02
IMP_SCORE,5016,GO:0002192,1.2066e-01,4.0000e+00
IMP_SCORE,5017,GO:0008645,1.2061e-01,3.5000e+01
IMP_SCORE,5018,GO:0048286,1.2060e-01,1.0000e+01
IMP_SCORE,5019,GO:0044804,1.2058e-01,8.0000e+00
IMP_SCORE,5020,GO:0098742,1.2055e-01,1.5000e+02
IMP_SCORE,5021,GO:0016567,1.2044e-01,2.2900e+02
IMP_SCORE,5022,GO:0097110,1.2043e-01,1.8000e+01
IMP_SCORE,5023,GO:0051427,1.2039e-01,5.1000e+01
IMP_SCORE,5024,GO:0009799,1.2035e-01,3.4000e+01
IMP_SCORE,5025,GO:0045619,1.2031e-01,4.3000e+01
IMP_SCORE,5026,GO:0019932,1.2028e-01,4.4000e+01
IMP_SCORE,5027,GO:0060349,1.2025e-01,9.0000e+00
IMP_SCORE,5028,GO:0009954,1.2024e-01,1.0000e+01
IMP_SCORE,5029,GO:0016459,1.2024e-01,7.3000e+01
IMP_SCORE,5030,GO:0007126,1.2016e-01,2.3000e+01
IMP_SCORE,5031,GO:0035869,1.2007e-01,2.9000e+01
IMP_SCORE,5032,GO:0022406,1.2000e-01,8.8000e+01
IMP_SCORE,5033,GO:0048029,1.1998e-01,6.3000e+01
IMP_SCORE,5034,GO:2000353,1.1995e-01,1.2000e+01
IMP_SCORE,5035,GO:0060441,1.1995e-01,1.4000e+01
IMP_SCORE,5036,GO:2000243,1.1982e-01,1.1000e+01
IMP_SCORE,5037,GO:0015215,1.1976e-01,1.4000e+01
IMP_SCORE,5038,GO:0000041,1.1968e-01,6.3000e+01
IMP_SCORE,5039,GO:0009072,1.1967e-01,4.3000e+01
IMP_SCORE,5040,GO:0034754,1.1965e-01,6.6000e+01
IMP_SCORE,5041,GO:0097729,1.1965e-01,1.8000e+01
IMP_SCORE,5042,GO:0090520,1.1959e-01,1.5000e+01
IMP_SCORE,5043,GO:0035308,1.1954e-01,1.0000e+01
IMP_SCORE,5044,GO:0016607,1.1953e-01,2.2000e+02
IMP_SCORE,5045,GO:0046390,1.1953e-01,3.4000e+01
IMP_SCORE,5046,GO:0044070,1.1953e-01,5.0000e+01
IMP_SCORE,5047,GO:0032228,1.1947e-01,1.0000e+01
IMP_SCORE,5048,GO:0006073,1.1943e-01,2.7000e+01
IMP_SCORE,5049,GO:0005576,1.1943e-01,1.4580e+03
IMP_SCORE,5050,GO:0043484,1.1941e-01,3.1000e+01
IMP_SCORE,5051,GO:0070542,1.1939e-01,1.8000e+01
IMP_SCORE,5052,GO:0001906,1.1937e-01,3.3000e+01
IMP_SCORE,5053,GO:0071397,1.1937e-01,1.8000e+01
IMP_SCORE,5054,GO:0005801,1.1936e-01,3.7000e+01
IMP_SCORE,5055,GO:0032561,1.1925e-01,1.7000e+02
IMP_SCORE,5056,GO:0000578,1.1923e-01,1.2000e+01
IMP_SCORE,5057,GO:1904181,1.1914e-01,4.0000e+00
IMP_SCORE,5058,GO:0044454,1.1909e-01,1.2900e+02
IMP_SCORE,5059,GO:0071782,1.1905e-01,1.1000e+01
IMP_SCORE,5060,GO:0036064,1.1901e-01,3.1000e+01
IMP_SCORE,5061,GO:0002286,1.1900e-01,1.4000e+01
IMP_SCORE,5062,GO:0004029,1.1897e-01,5.5000e+01
IMP_SCORE,5063,GO:0002097,1.1895e-01,8.0000e+00
IMP_SCORE,5064,GO:0006513,1.1881e-01,2.0000e+01
IMP_SCORE,5065,GO:0019531,1.1880e-01,5.0000e+00
IMP_SCORE,5066,GO:0045058,1.1874e-01,1.3000e+01
IMP_SCORE,5067,GO:0002312,1.1872e-01,1.8000e+01
IMP_SCORE,5068,GO:0050999,1.1869e-01,8.0000e+00
IMP_SCORE,5069,GO:0050905,1.1865e-01,5.0000e+01
IMP_SCORE,5070,GO:0014812,1.1854e-01,1.1000e+01
IMP_SCORE,5071,GO:0034243,1.1847e-01,5.0000e+00
IMP_SCORE,5072,GO:0045475,1.1846e-01,1.3000e+01
IMP_SCORE,5073,GO:0051453,1.1844e-01,4.9000e+01
IMP_SCORE,5074,GO:0070279,1.1839e-01,5.1000e+01
IMP_SCORE,5075,GO:0051985,1.1828e-01,4.0000e+00
IMP_SCORE,5076,GO:0008289,1.1826e-01,5.4200e+02
IMP_SCORE,5077,GO:0071010,1.1824e-01,1.0000e+01
IMP_SCORE,5078,GO:0034645,1.1820e-01,2.5000e+02
IMP_SCORE,5079,GO:0022890,1.1805e-01,1.5900e+02
IMP_SCORE,5080,GO:0002209,1.1804e-01,1.4000e+01
IMP_SCORE,5081,GO:0007275,1.1801e-01,3.8800e+02
IMP_SCORE,5082,GO:0042391,1.1798e-01,1.4600e+02
IMP_SCORE,5083,GO:0046039,1.1792e-01,1.2000e+01
IMP_SCORE,5084,GO:0098609,1.1788e-01,2.6200e+02
IMP_SCORE,5085,GO:0101005,1.1786e-01,6.5000e+01
IMP_SCORE,5086,GO:0042733,1.1782e-01,3.1000e+01
IMP_SCORE,5087,GO:0061045,1.1775e-01,2.9000e+01
IMP_SCORE,5088,GO:0001614,1.1775e-01,3.7000e+01
IMP_SCORE,5089,GO:0060966,1.1774e-01,7.0000e+00
IMP_SCORE,5090,GO:0015179,1.1770e-01,3.0000e+01
IMP_SCORE,5091,GO:0015718,1.1765e-01,4.1000e+01
IMP_SCORE,5092,GO:0050435,1.1755e-01,9.0000e+00
IMP_SCORE,5093,GO:0034654,1.1754e-01,2.5200e+02
IMP_SCORE,5094,GO:0070530,1.1753e-01,1.0000e+01
IMP_SCORE,5095,GO:0009888,1.1749e-01,3.0200e+02
IMP_SCORE,5096,GO:0048512,1.1744e-01,2.8000e+01
IMP_SCORE,5097,GO:0005694,1.1743e-01,9.2000e+01
IMP_SCORE,5098,GO:1903409,1.1739e-01,1.1000e+01
IMP_SCORE,5099,GO:0005215,1.1738e-01,4.3500e+02
IMP_SCORE,5100,GO:2001056,1.1731e-01,3.0000e+01
IMP_SCORE,5101,GO:0006298,1.1720e-01,9.0000e+00
IMP_SCORE,5102,GO:0032549,1.1720e-01,1.8000e+02
IMP_SCORE,5103,GO:0044872,1.1717e-01,5.0000e+00
IMP_SCORE,5104,GO:0071013,1.1715e-01,2.0000e+01
IMP_SCORE,5105,GO:0005776,1.1711e-01,5.7000e+01
IMP_SCORE,5106,GO:0006829,1.1705e-01,2.7000e+01
IMP_SCORE,5107,GO:0098901,1.1701e-01,1.1000e+01
IMP_SCORE,5108,GO:0010906,1.1697e-01,4.6000e+01
IMP_SCORE,5109,GO:0015298,1.1674e-01,2.6000e+01
IMP_SCORE,5110,GO:0015872,1.1669e-01,4.0000e+00
IMP_SCORE,5111,GO:0008092,1.1668e-01,4.6300e+02
IMP_SCORE,5112,GO:0097546,1.1665e-01,8.0000e+00
IMP_SCORE,5113,GO:0099589,1.1661e-01,8.0000e+00
IMP_SCORE,5114,GO:0034142,1.1659e-01,9.0000e+00
IMP_SCORE,5115,GO:0005922,1.1657e-01,3.1000e+01
IMP_SCORE,5116,GO:0043565,1.1656e-01,2.3600e+02
IMP_SCORE,5117,GO:0072163,1.1655e-01,1.4000e+01
IMP_SCORE,5118,GO:0045953,1.1654e-01,6.0000e+00
IMP_SCORE,5119,GO:0031301,1.1653e-01,1.1900e+02
IMP_SCORE,5120,GO:0015711,1.1653e-01,1.9000e+02
IMP_SCORE,5121,GO:0034249,1.1651e-01,3.6000e+01
IMP_SCORE,5122,GO:0021604,1.1649e-01,1.3000e+01
IMP_SCORE,5123,GO:1901983,1.1646e-01,1.8000e+01
IMP_SCORE,5124,GO:0015800,1.1630e-01,1.1000e+01
IMP_SCORE,5125,GO:0044803,1.1630e-01,1.1000e+01
IMP_SCORE,5126,GO:0071542,1.1628e-01,9.0000e+00
IMP_SCORE,5127,GO:0046530,1.1622e-01,1.4000e+01
IMP_SCORE,5128,GO:0035108,1.1621e-01,4.1000e+01
IMP_SCORE,5129,GO:0044291,1.1616e-01,4.1000e+01
IMP_SCORE,5130,GO:0048640,1.1611e-01,2.7000e+01
IMP_SCORE,5131,GO:1903845,1.1611e-01,2.5000e+01
IMP_SCORE,5132,GO:0072507,1.1602e-01,1.2400e+02
IMP_SCORE,5133,GO:0042246,1.1598e-01,4.5000e+01
IMP_SCORE,5134,GO:0015630,1.1586e-01,1.6300e+02
IMP_SCORE,5135,GO:0045786,1.1580e-01,1.6300e+02
IMP_SCORE,5136,GO:0009059,1.1580e-01,3.0100e+02
IMP_SCORE,5137,GO:0035036,1.1577e-01,4.1000e+01
IMP_SCORE,5138,GO:0042474,1.1576e-01,1.1000e+01
IMP_SCORE,5139,GO:0017157,1.1568e-01,6.5000e+01
IMP_SCORE,5140,GO:0006661,1.1566e-01,4.7000e+01
IMP_SCORE,5141,GO:0035336,1.1559e-01,4.1000e+01
IMP_SCORE,5142,GO:0036452,1.1557e-01,9.0000e+00
IMP_SCORE,5143,GO:0051898,1.1556e-01,1.8000e+01
IMP_SCORE,5144,GO:0045454,1.1553e-01,4.7000e+01
IMP_SCORE,5145,GO:0044703,1.1551e-01,9.4000e+01
IMP_SCORE,5146,GO:0071203,1.1547e-01,1.2000e+01
IMP_SCORE,5147,GO:1990234,1.1546e-01,1.7700e+02
IMP_SCORE,5148,GO:0008089,1.1540e-01,1.5000e+01
IMP_SCORE,5149,GO:0043097,1.1540e-01,1.2000e+01
IMP_SCORE,5150,GO:0042629,1.1536e-01,2.1000e+01
IMP_SCORE,5151,GO:0033344,1.1533e-01,1.2000e+01
IMP_SCORE,5152,GO:0042613,1.1533e-01,1.5000e+01
IMP_SCORE,5153,GO:0015629,1.1526e-01,1.4700e+02
IMP_SCORE,5154,GO:0005096,1.1524e-01,1.7600e+02
IMP_SCORE,5155,GO:0042645,1.1523e-01,4.1000e+01
IMP_SCORE,5156,GO:0034030,1.1523e-01,7.0000e+00
IMP_SCORE,5157,GO:0016079,1.1522e-01,2.3000e+01
IMP_SCORE,5158,GO:0044232,1.1522e-01,8.0000e+00
IMP_SCORE,5159,GO:1905360,1.1517e-01,5.3000e+01
IMP_SCORE,5160,GO:0035710,1.1506e-01,4.0000e+00
IMP_SCORE,5161,GO:0051346,1.1505e-01,1.5600e+02
IMP_SCORE,5162,GO:0070169,1.1505e-01,1.6000e+01
IMP_SCORE,5163,GO:0031076,1.1501e-01,3.0000e+00
IMP_SCORE,5164,GO:0032590,1.1501e-01,1.4000e+01
IMP_SCORE,5165,GO:0016818,1.1500e-01,3.1300e+02
IMP_SCORE,5166,GO:0009235,1.1491e-01,2.6000e+01
IMP_SCORE,5167,GO:0010664,1.1486e-01,8.0000e+00
IMP_SCORE,5168,GO:0030856,1.1483e-01,3.0000e+01
IMP_SCORE,5169,GO:0048306,1.1483e-01,9.6000e+01
IMP_SCORE,5170,GO:0030900,1.1480e-01,3.2000e+01
IMP_SCORE,5171,GO:0048634,1.1479e-01,1.9000e+01
IMP_SCORE,5172,GO:0046700,1.1473e-01,1.1900e+02
IMP_SCORE,5173,GO:0051155,1.1466e-01,2.5000e+01
IMP_SCORE,5174,GO:0031402,1.1448e-01,6.0000e+00
IMP_SCORE,5175,GO:0044042,1.1442e-01,2.5000e+01
IMP_SCORE,5176,GO:1905037,1.1438e-01,1.7000e+01
IMP_SCORE,5177,GO:0001650,1.1434e-01,1.1200e+02
IMP_SCORE,5178,GO:0010923,1.1428e-01,4.9000e+01
IMP_SCORE,5179,GO:0000398,1.1428e-01,6.6000e+01
IMP_SCORE,5180,GO:0017137,1.1426e-01,8.8000e+01
IMP_SCORE,5181,GO:0030131,1.1422e-01,1.3000e+01
IMP_SCORE,5182,GO:0030282,1.1418e-01,2.8000e+01
IMP_SCORE,5183,GO:0007186,1.1415e-01,3.5100e+02
IMP_SCORE,5184,GO:0044464,1.1409e-01,1.2410e+03
IMP_SCORE,5185,GO:2000772,1.1402e-01,9.0000e+00
IMP_SCORE,5186,GO:0070838,1.1394e-01,1.2700e+02
IMP_SCORE,5187,GO:1903319,1.1389e-01,9.0000e+00
IMP_SCORE,5188,GO:0046939,1.1379e-01,1.9000e+01
IMP_SCORE,5189,GO:0071814,1.1360e-01,1.1000e+01
IMP_SCORE,5190,GO:0010885,1.1357e-01,2.0000e+00
IMP_SCORE,5191,GO:0048511,1.1354e-01,1.4600e+02
IMP_SCORE,5192,GO:1901992,1.1351e-01,2.0000e+01
IMP_SCORE,5193,GO:0016482,1.1349e-01,5.0000e+01
IMP_SCORE,5194,GO:0060071,1.1348e-01,2.2000e+01
IMP_SCORE,5195,GO:0006023,1.1347e-01,3.3000e+01
IMP_SCORE,5196,GO:0033572,1.1345e-01,1.9000e+01
IMP_SCORE,5197,GO:0048598,1.1344e-01,1.6500e+02
IMP_SCORE,5198,GO:0031397,1.1339e-01,2.0000e+01
IMP_SCORE,5199,GO:0014074,1.1327e-01,4.5000e+01
IMP_SCORE,5200,GO:0014704,1.1326e-01,1.6000e+01
IMP_SCORE,5201,GO:1901568,1.1320e-01,6.3000e+01
IMP_SCORE,5202,GO:0009791,1.1319e-01,2.8000e+01
IMP_SCORE,5203,GO:0044702,1.1317e-01,4.3900e+02
IMP_SCORE,5204,GO:0001103,1.1311e-01,1.4000e+01
IMP_SCORE,5205,GO:0098754,1.1310e-01,9.3000e+01
IMP_SCORE,5206,GO:0046823,1.1306e-01,5.3000e+01
IMP_SCORE,5207,GO:0001540,1.1302e-01,9.1000e+01
IMP_SCORE,5208,GO:0021987,1.1298e-01,2.0000e+01
IMP_SCORE,5209,GO:0098656,1.1291e-01,1.2800e+02
IMP_SCORE,5210,GO:0048609,1.1290e-01,2.9300e+02
IMP_SCORE,5211,GO:0060263,1.1285e-01,3.0000e+00
IMP_SCORE,5212,GO:0010939,1.1281e-01,9.0000e+00
IMP_SCORE,5213,GO:0042605,1.1281e-01,3.2000e+01
IMP_SCORE,5214,GO:0030500,1.1278e-01,3.3000e+01
IMP_SCORE,5215,GO:0016209,1.1278e-01,9.3000e+01
IMP_SCORE,5216,GO:0034593,1.1275e-01,1.0000e+01
IMP_SCORE,5217,GO:0045022,1.1273e-01,4.0000e+00
IMP_SCORE,5218,GO:0070613,1.1273e-01,4.9000e+01
IMP_SCORE,5219,GO:0033197,1.1272e-01,5.0000e+00
IMP_SCORE,5220,GO:1902653,1.1271e-01,1.7000e+01
IMP_SCORE,5221,GO:0006914,1.1271e-01,1.1500e+02
IMP_SCORE,5222,GO:0001701,1.1268e-01,4.5000e+01
IMP_SCORE,5223,GO:0006633,1.1266e-01,6.7000e+01
IMP_SCORE,5224,GO:0001921,1.1265e-01,1.1000e+01
IMP_SCORE,5225,GO:0061659,1.1264e-01,7.6000e+01
IMP_SCORE,5226,GO:0005216,1.1261e-01,1.2100e+02
IMP_SCORE,5227,GO:1903321,1.1260e-01,3.0000e+01
IMP_SCORE,5228,GO:1903214,1.1257e-01,4.1000e+01
IMP_SCORE,5229,GO:0055085,1.1234e-01,3.6800e+02
IMP_SCORE,5230,GO:0070011,1.1231e-01,3.5600e+02
IMP_SCORE,5231,GO:0061351,1.1230e-01,2.7000e+01
IMP_SCORE,5232,GO:0048521,1.1220e-01,2.0000e+00
IMP_SCORE,5233,GO:0002763,1.1218e-01,1.4000e+01
IMP_SCORE,5234,GO:0043462,1.1212e-01,4.3000e+01
IMP_SCORE,5235,GO:0008374,1.1207e-01,2.7000e+01
IMP_SCORE,5236,GO:0031069,1.1202e-01,1.0000e+01
IMP_SCORE,5237,GO:0031045,1.1201e-01,3.0000e+00
IMP_SCORE,5238,GO:0009132,1.1200e-01,2.0000e+01
IMP_SCORE,5239,GO:0005798,1.1197e-01,2.6000e+01
IMP_SCORE,5240,GO:0046915,1.1196e-01,2.9000e+01
IMP_SCORE,5241,GO:0006694,1.1191e-01,5.1000e+01
IMP_SCORE,5242,GO:0046189,1.1190e-01,1.9000e+01
IMP_SCORE,5243,GO:0008207,1.1187e-01,1.2000e+01
IMP_SCORE,5244,GO:0090503,1.1184e-01,1.1000e+01
IMP_SCORE,5245,GO:0016241,1.1181e-01,5.6000e+01
IMP_SCORE,5246,GO:0043624,1.1179e-01,5.0000e+01
IMP_SCORE,5247,GO:1904666,1.1172e-01,1.5000e+01
IMP_SCORE,5248,GO:0044106,1.1169e-01,5.8000e+01
IMP_SCORE,5249,GO:0043195,1.1163e-01,2.7000e+01
IMP_SCORE,5250,GO:0046473,1.1158e-01,1.4000e+01
IMP_SCORE,5251,GO:0031430,1.1158e-01,4.8000e+01
IMP_SCORE,5252,GO:0005126,1.1156e-01,2.0100e+02
IMP_SCORE,5253,GO:0042036,1.1152e-01,1.7000e+01
IMP_SCORE,5254,GO:0008514,1.1149e-01,1.2400e+02
IMP_SCORE,5255,GO:0044183,1.1144e-01,2.3000e+01
IMP_SCORE,5256,GO:0071715,1.1144e-01,9.0000e+00
IMP_SCORE,5257,GO:0090311,1.1129e-01,1.5000e+01
IMP_SCORE,5258,GO:0032675,1.1129e-01,4.0000e+01
IMP_SCORE,5259,GO:0015291,1.1127e-01,1.2100e+02
IMP_SCORE,5260,GO:0006195,1.1124e-01,1.5000e+01
IMP_SCORE,5261,GO:0051354,1.1116e-01,1.4000e+01
IMP_SCORE,5262,GO:1901386,1.1116e-01,6.0000e+00
IMP_SCORE,5263,GO:1903051,1.1112e-01,1.6000e+01
IMP_SCORE,5264,GO:0006067,1.1100e-01,5.6000e+01
IMP_SCORE,5265,GO:0060840,1.1094e-01,1.0000e+01
IMP_SCORE,5266,GO:0051540,1.1082e-01,4.6000e+01
IMP_SCORE,5267,GO:0042026,1.1073e-01,1.1000e+01
IMP_SCORE,5268,GO:0070585,1.1071e-01,2.3000e+01
IMP_SCORE,5269,GO:0070230,1.1069e-01,1.0000e+01
IMP_SCORE,5270,GO:0051020,1.1066e-01,2.0900e+02
IMP_SCORE,5271,GO:0006338,1.1065e-01,4.1000e+01
IMP_SCORE,5272,GO:0042577,1.1064e-01,3.7000e+01
IMP_SCORE,5273,GO:0009247,1.1059e-01,2.4000e+01
IMP_SCORE,5274,GO:0008408,1.1052e-01,2.0000e+01
IMP_SCORE,5275,GO:0006703,1.1032e-01,2.2000e+01
IMP_SCORE,5276,GO:1901216,1.1028e-01,1.3000e+01
IMP_SCORE,5277,GO:0031281,1.1027e-01,1.9000e+01
IMP_SCORE,5278,GO:0000956,1.1022e-01,2.8000e+01
IMP_SCORE,5279,GO:0016765,1.1001e-01,1.0600e+02
IMP_SCORE,5280,GO:0001533,1.0995e-01,5.2000e+01
IMP_SCORE,5281,GO:0043502,1.0994e-01,1.2000e+01
IMP_SCORE,5282,GO:0060317,1.0994e-01,1.5000e+01
IMP_SCORE,5283,GO:0055072,1.0975e-01,4.1000e+01
IMP_SCORE,5284,GO:0016592,1.0967e-01,1.0000e+01
IMP_SCORE,5285,GO:0030641,1.0965e-01,5.0000e+01
IMP_SCORE,5286,GO:0000974,1.0964e-01,5.0000e+00
IMP_SCORE,5287,GO:0006813,1.0963e-01,5.7000e+01
IMP_SCORE,5288,GO:0005802,1.0963e-01,9.6000e+01
IMP_SCORE,5289,GO:0019373,1.0962e-01,1.0000e+01
IMP_SCORE,5290,GO:0033700,1.0959e-01,4.0000e+00
IMP_SCORE,5291,GO:0032963,1.0957e-01,4.2000e+01
IMP_SCORE,5292,GO:0043295,1.0955e-01,1.5000e+01
IMP_SCORE,5293,GO:0045606,1.0950e-01,5.0000e+00
IMP_SCORE,5294,GO:0051784,1.0950e-01,8.0000e+00
IMP_SCORE,5295,GO:0045737,1.0943e-01,1.1000e+01
IMP_SCORE,5296,GO:0030326,1.0933e-01,1.9000e+01
IMP_SCORE,5297,GO:0044783,1.0931e-01,2.0000e+00
IMP_SCORE,5298,GO:0046475,1.0928e-01,1.2000e+01
IMP_SCORE,5299,GO:1902652,1.0925e-01,4.8000e+01
IMP_SCORE,5300,GO:0098869,1.0924e-01,9.1000e+01
IMP_SCORE,5301,GO:0044728,1.0924e-01,9.0000e+00
IMP_SCORE,5302,GO:0045010,1.0922e-01,1.3000e+01
IMP_SCORE,5303,GO:1901663,1.0919e-01,9.0000e+00
IMP_SCORE,5304,GO:0046325,1.0917e-01,1.0000e+00
IMP_SCORE,5305,GO:0010523,1.0917e-01,1.0000e+00
IMP_SCORE,5306,GO:0043632,1.0903e-01,1.1400e+02
IMP_SCORE,5307,GO:0019233,1.0900e-01,2.0000e+01
IMP_SCORE,5308,GO:1903293,1.0883e-01,3.2000e+01
IMP_SCORE,5309,GO:0043551,1.0878e-01,6.0000e+00
IMP_SCORE,5310,GO:0031341,1.0871e-01,2.0000e+01
IMP_SCORE,5311,GO:0045332,1.0871e-01,1.1000e+01
IMP_SCORE,5312,GO:0008608,1.0870e-01,5.0000e+00
IMP_SCORE,5313,GO:0006968,1.0870e-01,1.1700e+02
IMP_SCORE,5314,GO:0099738,1.0866e-01,3.0000e+00
IMP_SCORE,5315,GO:0008375,1.0864e-01,4.6000e+01
IMP_SCORE,5316,GO:0044452,1.0860e-01,1.4100e+02
IMP_SCORE,5317,GO:0051640,1.0848e-01,1.2300e+02
IMP_SCORE,5318,GO:0016925,1.0845e-01,2.7000e+01
IMP_SCORE,5319,GO:0030117,1.0840e-01,5.5000e+01
IMP_SCORE,5320,GO:0010907,1.0810e-01,1.5000e+01
IMP_SCORE,5321,GO:0048477,1.0808e-01,1.2000e+01
IMP_SCORE,5322,GO:0046658,1.0804e-01,3.4000e+01
IMP_SCORE,5323,GO:0015144,1.0801e-01,3.4000e+01
IMP_SCORE,5324,GO:0016460,1.0800e-01,1.9000e+01
IMP_SCORE,5325,GO:0006281,1.0798e-01,9.2000e+01
IMP_SCORE,5326,GO:0034629,1.0794e-01,2.3000e+01
IMP_SCORE,5327,GO:0031267,1.0794e-01,2.0600e+02
IMP_SCORE,5328,GO:0006069,1.0791e-01,5.2000e+01
IMP_SCORE,5329,GO:0032368,1.0786e-01,1.2000e+01
IMP_SCORE,5330,GO:0045776,1.0783e-01,1.3000e+01
IMP_SCORE,5331,GO:0042641,1.0782e-01,3.8000e+01
IMP_SCORE,5332,GO:0008150,1.0782e-01,1.3190e+03
IMP_SCORE,5333,GO:0007420,1.0782e-01,1.2600e+02
IMP_SCORE,5334,GO:0010829,1.0778e-01,1.2000e+01
IMP_SCORE,5335,GO:0050961,1.0773e-01,5.0000e+00
IMP_SCORE,5336,GO:0016101,1.0764e-01,5.4000e+01
IMP_SCORE,5337,GO:0043413,1.0755e-01,9.5000e+01
IMP_SCORE,5338,GO:0005501,1.0747e-01,2.1000e+01
IMP_SCORE,5339,GO:0050746,1.0746e-01,6.0000e+00
IMP_SCORE,5340,GO:0001750,1.0744e-01,3.6000e+01
IMP_SCORE,5341,GO:0033962,1.0741e-01,4.0000e+00
IMP_SCORE,5342,GO:0070071,1.0740e-01,1.5000e+01
IMP_SCORE,5343,GO:0002063,1.0736e-01,4.0000e+00
IMP_SCORE,5344,GO:0042555,1.0734e-01,2.0000e+00
IMP_SCORE,5345,GO:0007160,1.0734e-01,8.9000e+01
IMP_SCORE,5346,GO:0035176,1.0728e-01,5.0000e+01
IMP_SCORE,5347,GO:0009593,1.0713e-01,5.9000e+01
IMP_SCORE,5348,GO:0015695,1.0703e-01,2.1000e+01
IMP_SCORE,5349,GO:0016746,1.0693e-01,2.4300e+02
IMP_SCORE,5350,GO:0031023,1.0684e-01,3.2000e+01
IMP_SCORE,5351,GO:0036459,1.0682e-01,6.5000e+01
IMP_SCORE,5352,GO:0072509,1.0671e-01,8.6000e+01
IMP_SCORE,5353,GO:0031114,1.0669e-01,1.3000e+01
IMP_SCORE,5354,GO:0051018,1.0669e-01,6.0000e+01
IMP_SCORE,5355,GO:0031489,1.0668e-01,7.0000e+00
IMP_SCORE,5356,GO:2001275,1.0664e-01,5.0000e+00
IMP_SCORE,5357,GO:0032647,1.0661e-01,6.0000e+00
IMP_SCORE,5358,GO:0000159,1.0650e-01,3.0000e+01
IMP_SCORE,5359,GO:0055067,1.0649e-01,3.5000e+01
IMP_SCORE,5360,GO:0005267,1.0648e-01,4.8000e+01
IMP_SCORE,5361,GO:0030594,1.0645e-01,4.9000e+01
IMP_SCORE,5362,GO:0035107,1.0643e-01,5.7000e+01
IMP_SCORE,5363,GO:0070830,1.0638e-01,3.7000e+01
IMP_SCORE,5364,GO:0070192,1.0636e-01,2.2000e+01
IMP_SCORE,5365,GO:0006091,1.0635e-01,1.1700e+02
IMP_SCORE,5366,GO:0002829,1.0633e-01,1.1000e+01
IMP_SCORE,5367,GO:0001786,1.0624e-01,6.8000e+01
IMP_SCORE,5368,GO:0042487,1.0622e-01,2.2000e+01
IMP_SCORE,5369,GO:0070232,1.0617e-01,2.7000e+01
IMP_SCORE,5370,GO:1901685,1.0617e-01,2.6000e+01
IMP_SCORE,5371,GO:0021510,1.0614e-01,1.9000e+01
IMP_SCORE,5372,GO:0033017,1.0607e-01,1.1000e+01
IMP_SCORE,5373,GO:0006501,1.0606e-01,6.3000e+01
IMP_SCORE,5374,GO:0030218,1.0599e-01,2.0000e+01
IMP_SCORE,5375,GO:0030859,1.0596e-01,1.4000e+01
IMP_SCORE,5376,GO:0016798,1.0594e-01,1.5100e+02
IMP_SCORE,5377,GO:0048020,1.0589e-01,2.2000e+01
IMP_SCORE,5378,GO:0071806,1.0589e-01,2.8000e+01
IMP_SCORE,5379,GO:0042623,1.0586e-01,8.3000e+01
IMP_SCORE,5380,GO:0009409,1.0583e-01,1.8000e+01
IMP_SCORE,5381,GO:1904030,1.0579e-01,7.0000e+00
IMP_SCORE,5382,GO:0006310,1.0578e-01,4.8000e+01
IMP_SCORE,5383,GO:0030414,1.0577e-01,7.6000e+01
IMP_SCORE,5384,GO:2000586,1.0577e-01,2.0000e+00
IMP_SCORE,5385,GO:0071688,1.0575e-01,9.0000e+00
IMP_SCORE,5386,GO:0051930,1.0572e-01,2.5000e+01
IMP_SCORE,5387,GO:0003678,1.0571e-01,9.0000e+00
IMP_SCORE,5388,GO:0009145,1.0566e-01,7.0000e+00
IMP_SCORE,5389,GO:1903828,1.0566e-01,6.8000e+01
IMP_SCORE,5390,GO:0097610,1.0559e-01,4.2000e+01
IMP_SCORE,5391,GO:0072525,1.0536e-01,3.2000e+01
IMP_SCORE,5392,GO:0015807,1.0525e-01,3.2000e+01
IMP_SCORE,5393,GO:0050869,1.0515e-01,3.0000e+00
IMP_SCORE,5394,GO:0072531,1.0514e-01,1.3000e+01
IMP_SCORE,5395,GO:0009109,1.0512e-01,5.0000e+00
IMP_SCORE,5396,GO:0017156,1.0512e-01,2.6000e+01
IMP_SCORE,5397,GO:0060142,1.0509e-01,1.2000e+01
IMP_SCORE,5398,GO:0018298,1.0508e-01,4.0000e+00
IMP_SCORE,5399,GO:0030182,1.0505e-01,9.0000e+01
IMP_SCORE,5400,GO:0055094,1.0497e-01,4.3000e+01
IMP_SCORE,5401,GO:0007218,1.0496e-01,8.0000e+01
IMP_SCORE,5402,GO:0002039,1.0490e-01,4.1000e+01
IMP_SCORE,5403,GO:0006367,1.0487e-01,4.1000e+01
IMP_SCORE,5404,GO:0007223,1.0485e-01,1.0000e+01
IMP_SCORE,5405,GO:0008543,1.0484e-01,2.1000e+01
IMP_SCORE,5406,GO:0035637,1.0479e-01,3.8000e+01
IMP_SCORE,5407,GO:0007617,1.0478e-01,1.0000e+01
IMP_SCORE,5408,GO:0008088,1.0477e-01,1.3000e+01
IMP_SCORE,5409,GO:0043401,1.0475e-01,4.5000e+01
IMP_SCORE,5410,GO:0033764,1.0469e-01,1.8000e+01
IMP_SCORE,5411,GO:0035589,1.0468e-01,3.0000e+01
IMP_SCORE,5412,GO:0019395,1.0467e-01,5.4000e+01
IMP_SCORE,5413,GO:0045761,1.0465e-01,1.0000e+01
IMP_SCORE,5414,GO:0005791,1.0461e-01,3.8000e+01
IMP_SCORE,5415,GO:0004725,1.0460e-01,4.1000e+01
IMP_SCORE,5416,GO:0090557,1.0460e-01,7.0000e+00
IMP_SCORE,5417,GO:0051170,1.0459e-01,4.4000e+01
IMP_SCORE,5418,GO:1903322,1.0458e-01,3.3000e+01
IMP_SCORE,5419,GO:1903825,1.0454e-01,4.6000e+01
IMP_SCORE,5420,GO:0030140,1.0453e-01,1.5000e+01
IMP_SCORE,5421,GO:0006402,1.0451e-01,2.8000e+01
IMP_SCORE,5422,GO:0045333,1.0451e-01,2.5000e+01
IMP_SCORE,5423,GO:0006294,1.0440e-01,7.0000e+00
IMP_SCORE,5424,GO:0043220,1.0431e-01,9.0000e+00
IMP_SCORE,5425,GO:0006735,1.0423e-01,1.1000e+01
IMP_SCORE,5426,GO:0044451,1.0416e-01,4.1300e+02
IMP_SCORE,5427,GO:0051482,1.0410e-01,1.3000e+01
IMP_SCORE,5428,GO:1901682,1.0410e-01,2.1000e+01
IMP_SCORE,5429,GO:0061726,1.0407e-01,1.1000e+01
IMP_SCORE,5430,GO:0021527,1.0405e-01,4.0000e+00
IMP_SCORE,5431,GO:0006103,1.0403e-01,7.0000e+00
IMP_SCORE,5432,GO:0031624,1.0402e-01,1.0000e+01
IMP_SCORE,5433,GO:0097067,1.0397e-01,1.0000e+01
IMP_SCORE,5434,GO:0017053,1.0396e-01,3.6000e+01
IMP_SCORE,5435,GO:0071242,1.0396e-01,9.0000e+00
IMP_SCORE,5436,GO:0022804,1.0394e-01,1.5700e+02
IMP_SCORE,5437,GO:1901030,1.0388e-01,1.3000e+01
IMP_SCORE,5438,GO:0000002,1.0384e-01,1.5000e+01
IMP_SCORE,5439,GO:0045026,1.0381e-01,3.1000e+01
IMP_SCORE,5440,GO:0016114,1.0373e-01,5.0000e+00
IMP_SCORE,5441,GO:0022411,1.0373e-01,1.1800e+02
IMP_SCORE,5442,GO:0009126,1.0368e-01,5.7000e+01
IMP_SCORE,5443,GO:0031300,1.0367e-01,1.0900e+02
IMP_SCORE,5444,GO:0005172,1.0365e-01,1.3000e+01
IMP_SCORE,5445,GO:0000987,1.0364e-01,7.2000e+01
IMP_SCORE,5446,GO:1900112,1.0358e-01,3.0000e+00
IMP_SCORE,5447,GO:0048011,1.0357e-01,1.5000e+01
IMP_SCORE,5448,GO:0001516,1.0356e-01,2.0000e+01
IMP_SCORE,5449,GO:0002820,1.0356e-01,1.5000e+01
IMP_SCORE,5450,GO:0098719,1.0350e-01,3.0000e+00
IMP_SCORE,5451,GO:0060046,1.0349e-01,1.3000e+01
IMP_SCORE,5452,GO:0022414,1.0345e-01,5.8100e+02
IMP_SCORE,5453,GO:0005484,1.0335e-01,1.4000e+01
IMP_SCORE,5454,GO:1903206,1.0334e-01,9.0000e+00
IMP_SCORE,5455,GO:0043631,1.0329e-01,1.6000e+01
IMP_SCORE,5456,GO:1904355,1.0328e-01,2.3000e+01
IMP_SCORE,5457,GO:0005859,1.0327e-01,2.3000e+01
IMP_SCORE,5458,GO:1901654,1.0327e-01,4.7000e+01
IMP_SCORE,5459,GO:0000149,1.0318e-01,1.0500e+02
IMP_SCORE,5460,GO:0051828,1.0311e-01,5.7000e+01
IMP_SCORE,5461,GO:0002686,1.0307e-01,1.5000e+01
IMP_SCORE,5462,GO:0045880,1.0304e-01,1.3000e+01
IMP_SCORE,5463,GO:0004722,1.0301e-01,3.5000e+01
IMP_SCORE,5464,GO:0044259,1.0298e-01,4.3000e+01
IMP_SCORE,5465,GO:0070085,1.0295e-01,9.6000e+01
IMP_SCORE,5466,GO:0032418,1.0292e-01,2.1000e+01
IMP_SCORE,5467,GO:0044453,1.0285e-01,2.0000e+01
IMP_SCORE,5468,GO:0061718,1.0283e-01,9.0000e+00
IMP_SCORE,5469,GO:0051606,1.0279e-01,1.3400e+02
IMP_SCORE,5470,GO:0046218,1.0278e-01,1.5000e+01
IMP_SCORE,5471,GO:0070229,1.0267e-01,3.0000e+01
IMP_SCORE,5472,GO:0035966,1.0267e-01,4.9000e+01
IMP_SCORE,5473,GO:0060485,1.0263e-01,1.3000e+01
IMP_SCORE,5474,GO:0003713,1.0263e-01,8.5000e+01
IMP_SCORE,5475,GO:0006721,1.0261e-01,5.0000e+01
IMP_SCORE,5476,GO:1990748,1.0260e-01,8.9000e+01
IMP_SCORE,5477,GO:0032414,1.0250e-01,2.0000e+01
IMP_SCORE,5478,GO:0031503,1.0249e-01,3.4000e+01
IMP_SCORE,5479,GO:0030201,1.0233e-01,1.3000e+01
IMP_SCORE,5480,GO:0008509,1.0233e-01,1.3900e+02
IMP_SCORE,5481,GO:0048705,1.0232e-01,3.7000e+01
IMP_SCORE,5482,GO:0035098,1.0228e-01,1.6000e+01
IMP_SCORE,5483,GO:0042800,1.0222e-01,2.0000e+00
IMP_SCORE,5484,GO:0031293,1.0221e-01,2.4000e+01
IMP_SCORE,5485,GO:0051184,1.0215e-01,1.3000e+01
IMP_SCORE,5486,GO:0005814,1.0215e-01,7.3000e+01
IMP_SCORE,5487,GO:0005520,1.0212e-01,3.9000e+01
IMP_SCORE,5488,GO:0098803,1.0211e-01,2.1000e+01
IMP_SCORE,5489,GO:0006690,1.0208e-01,5.3000e+01
IMP_SCORE,5490,GO:0060055,1.0198e-01,2.2000e+01
IMP_SCORE,5491,GO:0035825,1.0194e-01,1.3000e+01
IMP_SCORE,5492,GO:0007389,1.0184e-01,9.9000e+01
IMP_SCORE,5493,GO:0006779,1.0183e-01,2.4000e+01
IMP_SCORE,5494,GO:0009108,1.0177e-01,8.1000e+01
IMP_SCORE,5495,GO:0060828,1.0172e-01,5.3000e+01
IMP_SCORE,5496,GO:0003179,1.0172e-01,8.0000e+00
IMP_SCORE,5497,GO:0007519,1.0166e-01,1.4000e+01
IMP_SCORE,5498,GO:0015849,1.0158e-01,1.0000e+02
IMP_SCORE,5499,GO:0030004,1.0157e-01,3.8000e+01
IMP_SCORE,5500,GO:0030837,1.0144e-01,1.8000e+01
IMP_SCORE,5501,GO:0071804,1.0135e-01,4.7000e+01
IMP_SCORE,5502,GO:0090501,1.0125e-01,6.8000e+01
IMP_SCORE,5503,GO:0000050,1.0122e-01,1.0000e+01
IMP_SCORE,5504,GO:0045579,1.0120e-01,4.0000e+00
IMP_SCORE,5505,GO:0002066,1.0109e-01,8.0000e+00
IMP_SCORE,5506,GO:0019842,1.0107e-01,1.2700e+02
IMP_SCORE,5507,GO:0001099,1.0104e-01,1.0000e+01
IMP_SCORE,5508,GO:0032460,1.0099e-01,7.0000e+00
IMP_SCORE,5509,GO:0006900,1.0096e-01,1.4000e+01
IMP_SCORE,5510,GO:0010467,1.0094e-01,1.2000e+01
IMP_SCORE,5511,GO:0043628,1.0089e-01,6.0000e+00
IMP_SCORE,5512,GO:0048872,1.0087e-01,4.1000e+01
IMP_SCORE,5513,GO:0070273,1.0085e-01,1.3000e+01
IMP_SCORE,5514,GO:0090197,1.0081e-01,1.3000e+01
IMP_SCORE,5515,GO:0000993,1.0079e-01,1.1000e+01
IMP_SCORE,5516,GO:0035305,1.0068e-01,5.1000e+01
IMP_SCORE,5517,GO:0045103,1.0067e-01,2.9000e+01
IMP_SCORE,5518,GO:0016502,1.0065e-01,2.8000e+01
IMP_SCORE,5519,GO:0032774,1.0063e-01,1.8400e+02
IMP_SCORE,5520,GO:0007286,1.0062e-01,4.5000e+01
IMP_SCORE,5521,GO:0016339,1.0058e-01,1.0300e+02
IMP_SCORE,5522,GO:0017121,1.0058e-01,1.0000e+01
IMP_SCORE,5523,GO:0046514,1.0058e-01,1.5000e+01
IMP_SCORE,5524,GO:0007585,1.0052e-01,3.4000e+01
IMP_SCORE,5525,GO:0031528,1.0049e-01,2.3000e+01
IMP_SCORE,5526,GO:0004859,1.0048e-01,4.3000e+01
IMP_SCORE,5527,GO:1902808,1.0047e-01,3.2000e+01
IMP_SCORE,5528,GO:0003279,1.0035e-01,2.6000e+01
IMP_SCORE,5529,GO:0004559,1.0035e-01,2.7000e+01
IMP_SCORE,5530,GO:0008637,1.0033e-01,2.9000e+01
IMP_SCORE,5531,GO:0090305,1.0027e-01,8.2000e+01
IMP_SCORE,5532,GO:1902624,1.0023e-01,1.7000e+01
IMP_SCORE,5533,GO:0021533,1.0023e-01,1.6000e+01
IMP_SCORE,5534,GO:0006094,1.0018e-01,1.4000e+01
IMP_SCORE,5535,GO:0009130,1.0014e-01,1.4000e+01
IMP_SCORE,5536,GO:0060065,1.0012e-01,3.0000e+00
IMP_SCORE,5537,GO:0051894,1.0012e-01,9.0000e+00
IMP_SCORE,5538,GO:0008237,1.0004e-01,1.2200e+02
IMP_SCORE,5539,GO:0000049,9.9993e-02,2.5000e+01
IMP_SCORE,5540,GO:0047617,9.9987e-02,1.7000e+01
IMP_SCORE,5541,GO:0009226,9.9950e-02,3.3000e+01
IMP_SCORE,5542,GO:0005261,9.9924e-02,1.0600e+02
IMP_SCORE,5543,GO:1904667,9.9913e-02,1.1000e+01
IMP_SCORE,5544,GO:0005767,9.9912e-02,2.5000e+01
IMP_SCORE,5545,GO:0007409,9.9903e-02,9.2000e+01
IMP_SCORE,5546,GO:0034260,9.9750e-02,1.6000e+01
IMP_SCORE,5547,GO:0035329,9.9676e-02,6.0000e+00
IMP_SCORE,5548,GO:0046349,9.9651e-02,4.7000e+01
IMP_SCORE,5549,GO:0006607,9.9617e-02,2.9000e+01
IMP_SCORE,5550,GO:0016458,9.9609e-02,4.5000e+01
IMP_SCORE,5551,GO:0002161,9.9564e-02,2.0000e+01
IMP_SCORE,5552,GO:0044427,9.9545e-02,2.6900e+02
IMP_SCORE,5553,GO:0060766,9.9529e-02,3.0000e+00
IMP_SCORE,5554,GO:0008210,9.9474e-02,2.6000e+01
IMP_SCORE,5555,GO:0004198,9.9451e-02,3.3000e+01
IMP_SCORE,5556,GO:0071826,9.9420e-02,8.1000e+01
IMP_SCORE,5557,GO:0070696,9.9416e-02,9.0000e+00
IMP_SCORE,5558,GO:0005262,9.9384e-02,4.1000e+01
IMP_SCORE,5559,GO:0008206,9.9339e-02,2.7000e+01
IMP_SCORE,5560,GO:0034614,9.9303e-02,1.9000e+01
IMP_SCORE,5561,GO:0022900,9.9254e-02,3.7000e+01
IMP_SCORE,5562,GO:0015172,9.9182e-02,1.2000e+01
IMP_SCORE,5563,GO:0019783,9.9162e-02,4.9000e+01
IMP_SCORE,5564,GO:0016529,9.9109e-02,2.8000e+01
IMP_SCORE,5565,GO:0015293,9.9035e-02,9.7000e+01
IMP_SCORE,5566,GO:0050886,9.8988e-02,7.0000e+00
IMP_SCORE,5567,GO:0007602,9.8977e-02,2.1000e+01
IMP_SCORE,5568,GO:0030552,9.8869e-02,1.5000e+01
IMP_SCORE,5569,GO:0061650,9.8857e-02,3.4000e+01
IMP_SCORE,5570,GO:0018208,9.8803e-02,3.5000e+01
IMP_SCORE,5571,GO:0051125,9.8783e-02,1.1000e+01
IMP_SCORE,5572,GO:0015036,9.8686e-02,2.1000e+01
IMP_SCORE,5573,GO:0031903,9.8650e-02,3.7000e+01
IMP_SCORE,5574,GO:0022625,9.8591e-02,1.8000e+01
IMP_SCORE,5575,GO:1901678,9.8574e-02,1.3000e+01
IMP_SCORE,5576,GO:0006376,9.8533e-02,2.0000e+01
IMP_SCORE,5577,GO:0003682,9.8510e-02,1.7300e+02
IMP_SCORE,5578,GO:0044390,9.8452e-02,1.1000e+01
IMP_SCORE,5579,GO:0043489,9.8441e-02,7.0000e+00
IMP_SCORE,5580,GO:0000075,9.8436e-02,4.5000e+01
IMP_SCORE,5581,GO:0044270,9.8270e-02,1.1000e+02
IMP_SCORE,5582,GO:0042755,9.8146e-02,1.2000e+01
IMP_SCORE,5583,GO:0009988,9.8113e-02,8.8000e+01
IMP_SCORE,5584,GO:0000045,9.8033e-02,1.4000e+01
IMP_SCORE,5585,GO:0007219,9.7992e-02,5.0000e+01
IMP_SCORE,5586,GO:0032700,9.7940e-02,3.0000e+00
IMP_SCORE,5587,GO:0071731,9.7870e-02,5.0000e+00
IMP_SCORE,5588,GO:0045684,9.7818e-02,7.0000e+00
IMP_SCORE,5589,GO:0045165,9.7812e-02,5.5000e+01
IMP_SCORE,5590,GO:0038034,9.7735e-02,1.2000e+01
IMP_SCORE,5591,GO:0005245,9.7708e-02,1.4000e+01
IMP_SCORE,5592,GO:0060537,9.7584e-02,2.8000e+01
IMP_SCORE,5593,GO:0030204,9.7517e-02,2.4000e+01
IMP_SCORE,5594,GO:0033270,9.7495e-02,2.1000e+01
IMP_SCORE,5595,GO:0016236,9.7486e-02,2.2000e+01
IMP_SCORE,5596,GO:0034389,9.7427e-02,2.9000e+01
IMP_SCORE,5597,GO:0034185,9.7363e-02,2.1000e+01
IMP_SCORE,5598,GO:0004540,9.7352e-02,6.3000e+01
IMP_SCORE,5599,GO:0000775,9.7295e-02,3.6000e+01
IMP_SCORE,5600,GO:0099643,9.7151e-02,4.6000e+01
IMP_SCORE,5601,GO:1901607,9.7134e-02,5.3000e+01
IMP_SCORE,5602,GO:0051536,9.7009e-02,5.5000e+01
IMP_SCORE,5603,GO:1904037,9.6990e-02,1.7000e+01
IMP_SCORE,5604,GO:0002577,9.6851e-02,1.5000e+01
IMP_SCORE,5605,GO:0003382,9.6739e-02,1.0000e+01
IMP_SCORE,5606,GO:0043650,9.6737e-02,1.7000e+01
IMP_SCORE,5607,GO:0034315,9.6655e-02,9.0000e+00
IMP_SCORE,5608,GO:0048663,9.6647e-02,2.5000e+01
IMP_SCORE,5609,GO:0015174,9.6557e-02,1.5000e+01
IMP_SCORE,5610,GO:0071174,9.6495e-02,4.0000e+00
IMP_SCORE,5611,GO:0016671,9.6261e-02,4.0000e+00
IMP_SCORE,5612,GO:0070972,9.6201e-02,2.5000e+01
IMP_SCORE,5613,GO:0090150,9.6179e-02,6.8000e+01
IMP_SCORE,5614,GO:0032692,9.6148e-02,3.0000e+00
IMP_SCORE,5615,GO:0033235,9.6112e-02,2.0000e+00
IMP_SCORE,5616,GO:0021700,9.6087e-02,7.1000e+01
IMP_SCORE,5617,GO:0051983,9.6033e-02,1.7000e+01
IMP_SCORE,5618,GO:0000375,9.5997e-02,7.9000e+01
IMP_SCORE,5619,GO:0000777,9.5992e-02,5.5000e+01
IMP_SCORE,5620,GO:0000083,9.5986e-02,4.0000e+00
IMP_SCORE,5621,GO:0031099,9.5942e-02,7.8000e+01
IMP_SCORE,5622,GO:0005487,9.5835e-02,1.2000e+01
IMP_SCORE,5623,GO:0006163,9.5818e-02,6.2000e+01
IMP_SCORE,5624,GO:0006198,9.5810e-02,2.0000e+00
IMP_SCORE,5625,GO:0044085,9.5769e-02,8.0000e+01
IMP_SCORE,5626,GO:0007224,9.5667e-02,4.0000e+01
IMP_SCORE,5627,GO:2001212,9.5583e-02,2.0000e+00
IMP_SCORE,5628,GO:0043101,9.5553e-02,1.5000e+01
IMP_SCORE,5629,GO:0045943,9.5520e-02,2.0000e+00
IMP_SCORE,5630,GO:0008213,9.5417e-02,4.2000e+01
IMP_SCORE,5631,GO:0044613,9.5370e-02,6.0000e+00
IMP_SCORE,5632,GO:0007214,9.5325e-02,9.0000e+00
IMP_SCORE,5633,GO:0031016,9.5195e-02,3.0000e+00
IMP_SCORE,5634,GO:0035338,9.5138e-02,3.4000e+01
IMP_SCORE,5635,GO:0048524,9.5073e-02,2.4000e+01
IMP_SCORE,5636,GO:0032986,9.5064e-02,1.5000e+01
IMP_SCORE,5637,GO:0042826,9.4988e-02,5.2000e+01
IMP_SCORE,5638,GO:2000036,9.4916e-02,6.0000e+00
IMP_SCORE,5639,GO:0030728,9.4851e-02,1.3000e+01
IMP_SCORE,5640,GO:0031640,9.4811e-02,1.1000e+01
IMP_SCORE,5641,GO:0019321,9.4794e-02,1.3000e+01
IMP_SCORE,5642,GO:0048532,9.4748e-02,1.0000e+01
IMP_SCORE,5643,GO:0051205,9.4600e-02,1.2000e+01
IMP_SCORE,5644,GO:0018022,9.4570e-02,1.6000e+01
IMP_SCORE,5645,GO:0016706,9.4369e-02,1.4000e+01
IMP_SCORE,5646,GO:0061036,9.4349e-02,6.0000e+00
IMP_SCORE,5647,GO:0022824,9.4332e-02,1.8000e+01
IMP_SCORE,5648,GO:0000421,9.4245e-02,1.7000e+01
IMP_SCORE,5649,GO:0032784,9.4192e-02,5.2000e+01
IMP_SCORE,5650,GO:0000776,9.4188e-02,6.3000e+01
IMP_SCORE,5651,GO:0045028,9.4032e-02,2.3000e+01
IMP_SCORE,5652,GO:0002726,9.4031e-02,5.0000e+00
IMP_SCORE,5653,GO:0005080,9.3997e-02,2.3000e+01
IMP_SCORE,5654,GO:0005903,9.3973e-02,4.2000e+01
IMP_SCORE,5655,GO:0009214,9.3869e-02,4.0000e+00
IMP_SCORE,5656,GO:0006749,9.3819e-02,4.6000e+01
IMP_SCORE,5657,GO:0015114,9.3695e-02,1.1000e+01
IMP_SCORE,5658,GO:0001608,9.3633e-02,3.7000e+01
IMP_SCORE,5659,GO:0006364,9.3512e-02,5.1000e+01
IMP_SCORE,5660,GO:0055088,9.3443e-02,2.3000e+01
IMP_SCORE,5661,GO:0006893,9.3440e-02,3.1000e+01
IMP_SCORE,5662,GO:1902883,9.3309e-02,1.6000e+01
IMP_SCORE,5663,GO:0005246,9.3302e-02,3.4000e+01
IMP_SCORE,5664,GO:0003677,9.3294e-02,5.6700e+02
IMP_SCORE,5665,GO:0008376,9.3291e-02,5.0000e+01
IMP_SCORE,5666,GO:0050926,9.3200e-02,9.0000e+00
IMP_SCORE,5667,GO:0000182,9.3200e-02,2.0000e+00
IMP_SCORE,5668,GO:0016072,9.3106e-02,7.4000e+01
IMP_SCORE,5669,GO:0007156,9.3049e-02,1.2700e+02
IMP_SCORE,5670,GO:0045623,9.3032e-02,7.0000e+00
IMP_SCORE,5671,GO:0009582,9.2952e-02,6.0000e+01
IMP_SCORE,5672,GO:0031424,9.2837e-02,8.7000e+01
IMP_SCORE,5673,GO:0060048,9.2727e-02,7.0000e+00
IMP_SCORE,5674,GO:0016311,9.2624e-02,1.9000e+02
IMP_SCORE,5675,GO:0022848,9.2609e-02,9.0000e+00
IMP_SCORE,5676,GO:0043039,9.2540e-02,2.1000e+01
IMP_SCORE,5677,GO:0006396,9.2435e-02,1.8300e+02
IMP_SCORE,5678,GO:0044246,9.2433e-02,3.0000e+00
IMP_SCORE,5679,GO:1904376,9.2428e-02,1.3000e+01
IMP_SCORE,5680,GO:0005913,9.2398e-02,7.7000e+01
IMP_SCORE,5681,GO:0036003,9.2366e-02,5.0000e+00
IMP_SCORE,5682,GO:0010766,9.2359e-02,1.0000e+00
IMP_SCORE,5683,GO:0005762,9.2351e-02,2.9000e+01
IMP_SCORE,5684,GO:0050684,9.2344e-02,3.6000e+01
IMP_SCORE,5685,GO:0046827,9.2272e-02,4.0000e+00
IMP_SCORE,5686,GO:0045741,9.2227e-02,1.0000e+01
IMP_SCORE,5687,GO:0048679,9.2224e-02,8.0000e+00
IMP_SCORE,5688,GO:0098657,9.2131e-02,3.0000e+01
IMP_SCORE,5689,GO:0006325,9.2125e-02,1.6600e+02
IMP_SCORE,5690,GO:0015980,9.1995e-02,5.4000e+01
IMP_SCORE,5691,GO:0001530,9.1738e-02,2.8000e+01
IMP_SCORE,5692,GO:0032467,9.1735e-02,2.5000e+01
IMP_SCORE,5693,GO:1903318,9.1712e-02,9.0000e+00
IMP_SCORE,5694,GO:1903019,9.1570e-02,8.0000e+00
IMP_SCORE,5695,GO:0003015,9.1455e-02,2.0000e+00
IMP_SCORE,5696,GO:0055098,9.1452e-02,2.2000e+01
IMP_SCORE,5697,GO:0072349,9.1247e-02,2.1000e+01
IMP_SCORE,5698,GO:0007600,9.1187e-02,2.8300e+02
IMP_SCORE,5699,GO:0001046,9.1141e-02,4.0000e+01
IMP_SCORE,5700,GO:0070001,9.1072e-02,4.9000e+01
IMP_SCORE,5701,GO:0090266,9.1070e-02,5.0000e+00
IMP_SCORE,5702,GO:0071379,9.1053e-02,1.0000e+01
IMP_SCORE,5703,GO:0098779,9.1045e-02,3.0000e+00
IMP_SCORE,5704,GO:0010896,9.1024e-02,1.0000e+01
IMP_SCORE,5705,GO:0042436,9.0995e-02,1.4000e+01
IMP_SCORE,5706,GO:0019682,9.0935e-02,1.4000e+01
IMP_SCORE,5707,GO:1902305,9.0926e-02,3.2000e+01
IMP_SCORE,5708,GO:0032878,9.0877e-02,6.0000e+00
IMP_SCORE,5709,GO:0006757,9.0822e-02,1.8000e+01
IMP_SCORE,5710,GO:1903020,9.0810e-02,3.0000e+00
IMP_SCORE,5711,GO:0004553,9.0804e-02,1.4500e+02
IMP_SCORE,5712,GO:0018200,9.0801e-02,1.9000e+01
IMP_SCORE,5713,GO:0034220,9.0651e-02,2.2200e+02
IMP_SCORE,5714,GO:0043162,9.0642e-02,3.0000e+00
IMP_SCORE,5715,GO:0031647,9.0545e-02,9.5000e+01
IMP_SCORE,5716,GO:0006596,9.0473e-02,3.0000e+01
IMP_SCORE,5717,GO:0010738,9.0455e-02,1.3000e+01
IMP_SCORE,5718,GO:0003841,9.0431e-02,1.5000e+01
IMP_SCORE,5719,GO:0006012,9.0421e-02,9.0000e+00
IMP_SCORE,5720,GO:1901476,9.0415e-02,2.8000e+01
IMP_SCORE,5721,GO:0046825,9.0348e-02,1.5000e+01
IMP_SCORE,5722,GO:0043014,9.0334e-02,2.6000e+01
IMP_SCORE,5723,GO:0006941,9.0321e-02,2.7000e+01
IMP_SCORE,5724,GO:0042446,9.0236e-02,2.9000e+01
IMP_SCORE,5725,GO:0015095,9.0233e-02,2.2000e+01
IMP_SCORE,5726,GO:2000106,9.0221e-02,3.3000e+01
IMP_SCORE,5727,GO:0032785,9.0174e-02,5.0000e+00
IMP_SCORE,5728,GO:0008188,9.0162e-02,4.3000e+01
IMP_SCORE,5729,GO:0048667,9.0058e-02,5.0000e+00
IMP_SCORE,5730,GO:0002440,8.9906e-02,3.0000e+01
IMP_SCORE,5731,GO:0034114,8.9893e-02,7.0000e+00
IMP_SCORE,5732,GO:0009566,8.9845e-02,5.1000e+01
IMP_SCORE,5733,GO:0043485,8.9765e-02,1.4000e+01
IMP_SCORE,5734,GO:0008168,8.9761e-02,2.0800e+02
IMP_SCORE,5735,GO:0031092,8.9715e-02,1.4000e+01
IMP_SCORE,5736,GO:0015914,8.9711e-02,2.1000e+01
IMP_SCORE,5737,GO:0007342,8.9708e-02,1.8000e+01
IMP_SCORE,5738,GO:0016775,8.9677e-02,1.3000e+01
IMP_SCORE,5739,GO:0019372,8.9657e-02,3.3000e+01
IMP_SCORE,5740,GO:0061631,8.9646e-02,4.3000e+01
IMP_SCORE,5741,GO:0034518,8.9499e-02,3.0000e+00
IMP_SCORE,5742,GO:0005575,8.9473e-02,7.1800e+02
IMP_SCORE,5743,GO:0046339,8.9447e-02,9.0000e+00
IMP_SCORE,5744,GO:0006352,8.9367e-02,4.8000e+01
IMP_SCORE,5745,GO:0044706,8.9360e-02,8.0000e+01
IMP_SCORE,5746,GO:0086013,8.9249e-02,7.0000e+00
IMP_SCORE,5747,GO:0098799,8.9206e-02,6.0000e+00
IMP_SCORE,5748,GO:0000271,8.9180e-02,1.4000e+01
IMP_SCORE,5749,GO:0006029,8.9159e-02,2.9000e+01
IMP_SCORE,5750,GO:0001990,8.9098e-02,1.1000e+01
IMP_SCORE,5751,GO:0097306,8.9089e-02,1.7000e+01
IMP_SCORE,5752,GO:0005840,8.8937e-02,4.8000e+01
IMP_SCORE,5753,GO:0000151,8.8898e-02,9.3000e+01
IMP_SCORE,5754,GO:0005921,8.8894e-02,1.4000e+01
IMP_SCORE,5755,GO:0008170,8.8831e-02,2.8000e+01
IMP_SCORE,5756,GO:0034704,8.8801e-02,3.1000e+01
IMP_SCORE,5757,GO:0045125,8.8769e-02,1.1000e+01
IMP_SCORE,5758,GO:0004549,8.8640e-02,9.0000e+00
IMP_SCORE,5759,GO:0001664,8.8625e-02,1.1400e+02
IMP_SCORE,5760,GO:0008138,8.8444e-02,2.4000e+01
IMP_SCORE,5761,GO:0060976,8.8415e-02,1.1000e+01
IMP_SCORE,5762,GO:0030660,8.8394e-02,2.5000e+01
IMP_SCORE,5763,GO:0016893,8.8388e-02,3.5000e+01
IMP_SCORE,5764,GO:0061154,8.8333e-02,2.0000e+00
IMP_SCORE,5765,GO:0019201,8.8265e-02,2.7000e+01
IMP_SCORE,5766,GO:0007189,8.8260e-02,1.5000e+01
IMP_SCORE,5767,GO:0010862,8.8241e-02,8.0000e+00
IMP_SCORE,5768,GO:0051904,8.8227e-02,7.0000e+00
IMP_SCORE,5769,GO:0016758,8.8204e-02,1.5600e+02
IMP_SCORE,5770,GO:0035412,8.8173e-02,2.0000e+00
IMP_SCORE,5771,GO:0042572,8.8148e-02,2.4000e+01
IMP_SCORE,5772,GO:0002293,8.8140e-02,6.0000e+00
IMP_SCORE,5773,GO:0035970,8.7977e-02,4.0000e+00
IMP_SCORE,5774,GO:0008009,8.7859e-02,1.3000e+01
IMP_SCORE,5775,GO:0016859,8.7789e-02,3.5000e+01
IMP_SCORE,5776,GO:0042254,8.7777e-02,1.6000e+01
IMP_SCORE,5777,GO:0072332,8.7760e-02,3.1000e+01
IMP_SCORE,5778,GO:0005844,8.7681e-02,1.7000e+01
IMP_SCORE,5779,GO:1903046,8.7650e-02,4.4000e+01
IMP_SCORE,5780,GO:1902074,8.7647e-02,1.3000e+01
IMP_SCORE,5781,GO:0070492,8.7558e-02,1.0400e+02
IMP_SCORE,5782,GO:0005720,8.7520e-02,1.4000e+01
IMP_SCORE,5783,GO:0000724,8.7510e-02,3.1000e+01
IMP_SCORE,5784,GO:0002456,8.7494e-02,1.6000e+01
IMP_SCORE,5785,GO:0046943,8.7459e-02,6.1000e+01
IMP_SCORE,5786,GO:0015108,8.7425e-02,4.8000e+01
IMP_SCORE,5787,GO:0043368,8.7396e-02,6.0000e+00
IMP_SCORE,5788,GO:0045073,8.7377e-02,1.0000e+00
IMP_SCORE,5789,GO:0007283,8.7319e-02,1.9300e+02
IMP_SCORE,5790,GO:0006063,8.7234e-02,2.4000e+01
IMP_SCORE,5791,GO:0005667,8.7229e-02,8.3000e+01
IMP_SCORE,5792,GO:0044441,8.7157e-02,1.8600e+02
IMP_SCORE,5793,GO:1900087,8.7133e-02,1.7000e+01
IMP_SCORE,5794,GO:0008194,8.7069e-02,1.1700e+02
IMP_SCORE,5795,GO:0061029,8.7001e-02,1.0000e+01
IMP_SCORE,5796,GO:0031398,8.6995e-02,2.0000e+01
IMP_SCORE,5797,GO:0060487,8.6981e-02,5.0000e+00
IMP_SCORE,5798,GO:0006312,8.6981e-02,1.4000e+01
IMP_SCORE,5799,GO:0000062,8.6914e-02,4.1000e+01
IMP_SCORE,5800,GO:0045939,8.6895e-02,3.0000e+00
IMP_SCORE,5801,GO:0090575,8.6685e-02,1.9000e+01
IMP_SCORE,5802,GO:0050832,8.6662e-02,1.5000e+01
IMP_SCORE,5803,GO:0070861,8.6621e-02,1.0000e+01
IMP_SCORE,5804,GO:0007292,8.6571e-02,9.0000e+00
IMP_SCORE,5805,GO:0006368,8.6518e-02,2.1000e+01
IMP_SCORE,5806,GO:0044273,8.6389e-02,3.1000e+01
IMP_SCORE,5807,GO:0019359,8.6274e-02,1.8000e+01
IMP_SCORE,5808,GO:0046906,8.6215e-02,9.4000e+01
IMP_SCORE,5809,GO:0030017,8.6187e-02,2.8000e+01
IMP_SCORE,5810,GO:0008157,8.6181e-02,9.0000e+00
IMP_SCORE,5811,GO:0009952,8.6178e-02,3.1000e+01
IMP_SCORE,5812,GO:0000715,8.6056e-02,4.0000e+00
IMP_SCORE,5813,GO:0055021,8.5971e-02,5.0000e+00
IMP_SCORE,5814,GO:0004812,8.5927e-02,2.8000e+01
IMP_SCORE,5815,GO:0048753,8.5752e-02,9.0000e+00
IMP_SCORE,5816,GO:0018198,8.5706e-02,1.2000e+01
IMP_SCORE,5817,GO:0032740,8.5641e-02,5.0000e+00
IMP_SCORE,5818,GO:0042809,8.5629e-02,2.0000e+00
IMP_SCORE,5819,GO:0006623,8.5611e-02,8.0000e+00
IMP_SCORE,5820,GO:0031280,8.5587e-02,5.0000e+00
IMP_SCORE,5821,GO:1904659,8.5550e-02,2.4000e+01
IMP_SCORE,5822,GO:0014877,8.5491e-02,5.0000e+00
IMP_SCORE,5823,GO:0005355,8.5440e-02,2.2000e+01
IMP_SCORE,5824,GO:0042626,8.5430e-02,3.2000e+01
IMP_SCORE,5825,GO:0010677,8.5399e-02,2.0000e+01
IMP_SCORE,5826,GO:0070303,8.5323e-02,9.0000e+00
IMP_SCORE,5827,GO:0006582,8.5250e-02,3.0000e+00
IMP_SCORE,5828,GO:0051573,8.5239e-02,3.0000e+00
IMP_SCORE,5829,GO:0005201,8.5125e-02,8.8000e+01
IMP_SCORE,5830,GO:2000047,8.5113e-02,4.0000e+00
IMP_SCORE,5831,GO:1903170,8.5061e-02,5.0000e+00
IMP_SCORE,5832,GO:0090307,8.5041e-02,1.8000e+01
IMP_SCORE,5833,GO:0009067,8.4822e-02,1.7000e+01
IMP_SCORE,5834,GO:0006302,8.4653e-02,3.9000e+01
IMP_SCORE,5835,GO:0000079,8.4506e-02,3.3000e+01
IMP_SCORE,5836,GO:0060325,8.4503e-02,3.3000e+01
IMP_SCORE,5837,GO:0001158,8.4449e-02,1.9000e+01
IMP_SCORE,5838,GO:0043954,8.4437e-02,1.8000e+01
IMP_SCORE,5839,GO:0032589,8.4432e-02,2.3000e+01
IMP_SCORE,5840,GO:0016667,8.4416e-02,4.5000e+01
IMP_SCORE,5841,GO:0030964,8.4408e-02,1.4000e+01
IMP_SCORE,5842,GO:0045947,8.4371e-02,2.5000e+01
IMP_SCORE,5843,GO:0001704,8.4363e-02,1.2000e+01
IMP_SCORE,5844,GO:0016896,8.4314e-02,1.1000e+01
IMP_SCORE,5845,GO:0048268,8.4285e-02,2.5000e+01
IMP_SCORE,5846,GO:2001044,8.4279e-02,2.7000e+01
IMP_SCORE,5847,GO:0043471,8.4108e-02,3.0000e+00
IMP_SCORE,5848,GO:2001026,8.4044e-02,1.0000e+00
IMP_SCORE,5849,GO:0044782,8.3997e-02,7.1000e+01
IMP_SCORE,5850,GO:0008253,8.3993e-02,1.5000e+01
IMP_SCORE,5851,GO:0007638,8.3963e-02,7.0000e+00
IMP_SCORE,5852,GO:0007216,8.3823e-02,1.6000e+01
IMP_SCORE,5853,GO:0060324,8.3731e-02,7.0000e+00
IMP_SCORE,5854,GO:0051451,8.3730e-02,1.1000e+01
IMP_SCORE,5855,GO:0043178,8.3679e-02,5.8000e+01
IMP_SCORE,5856,GO:0061162,8.3626e-02,2.0000e+01
IMP_SCORE,5857,GO:0005839,8.3611e-02,1.7000e+01
IMP_SCORE,5858,GO:0017160,8.3540e-02,2.6000e+01
IMP_SCORE,5859,GO:0032886,8.3528e-02,5.2000e+01
IMP_SCORE,5860,GO:0015171,8.3353e-02,3.7000e+01
IMP_SCORE,5861,GO:0044801,8.3135e-02,6.5000e+01
IMP_SCORE,5862,GO:0033218,8.3092e-02,2.6400e+02
IMP_SCORE,5863,GO:1903846,8.3016e-02,8.0000e+00
IMP_SCORE,5864,GO:0015459,8.2986e-02,4.0000e+01
IMP_SCORE,5865,GO:0022843,8.2970e-02,5.4000e+01
IMP_SCORE,5866,GO:0001098,8.2913e-02,1.6000e+01
IMP_SCORE,5867,GO:1902750,8.2888e-02,1.6000e+01
IMP_SCORE,5868,GO:0015295,8.2835e-02,2.7000e+01
IMP_SCORE,5869,GO:0046839,8.2758e-02,3.5000e+01
IMP_SCORE,5870,GO:0016741,8.2694e-02,2.4100e+02
IMP_SCORE,5871,GO:0004536,8.2576e-02,1.3000e+01
IMP_SCORE,5872,GO:0006613,8.2568e-02,1.6000e+01
IMP_SCORE,5873,GO:0004386,8.2542e-02,4.4000e+01
IMP_SCORE,5874,GO:0016338,8.2511e-02,4.0000e+01
IMP_SCORE,5875,GO:0004190,8.2468e-02,5.3000e+01
IMP_SCORE,5876,GO:0007625,8.2452e-02,2.0000e+01
IMP_SCORE,5877,GO:0051156,8.2435e-02,1.2000e+01
IMP_SCORE,5878,GO:0048149,8.2356e-02,4.0000e+00
IMP_SCORE,5879,GO:0043044,8.2346e-02,1.2000e+01
IMP_SCORE,5880,GO:0006497,8.2276e-02,8.2000e+01
IMP_SCORE,5881,GO:0005068,8.2103e-02,1.7000e+01
IMP_SCORE,5882,GO:2000738,8.1909e-02,6.0000e+00
IMP_SCORE,5883,GO:0034103,8.1844e-02,3.1000e+01
IMP_SCORE,5884,GO:0051294,8.1775e-02,5.0000e+00
IMP_SCORE,5885,GO:0043252,8.1755e-02,5.2000e+01
IMP_SCORE,5886,GO:0043647,8.1721e-02,5.8000e+01
IMP_SCORE,5887,GO:0042596,8.1709e-02,7.0000e+00
IMP_SCORE,5888,GO:0086011,8.1708e-02,4.0000e+00
IMP_SCORE,5889,GO:0060538,8.1697e-02,9.0000e+00
IMP_SCORE,5890,GO:0008528,8.1574e-02,6.6000e+01
IMP_SCORE,5891,GO:0019400,8.1492e-02,1.1000e+01
IMP_SCORE,5892,GO:0048232,8.1492e-02,1.9400e+02
IMP_SCORE,5893,GO:0001508,8.1402e-02,2.4000e+01
IMP_SCORE,5894,GO:0048284,8.1371e-02,5.9000e+01
IMP_SCORE,5895,GO:0015926,8.1363e-02,1.5000e+01
IMP_SCORE,5896,GO:0005253,8.1318e-02,5.0000e+01
IMP_SCORE,5897,GO:0070268,8.1267e-02,8.7000e+01
IMP_SCORE,5898,GO:0000904,8.1019e-02,5.4000e+01
IMP_SCORE,5899,GO:0010872,8.0931e-02,7.0000e+00
IMP_SCORE,5900,GO:0007566,8.0888e-02,1.5000e+01
IMP_SCORE,5901,GO:1902493,8.0817e-02,2.8000e+01
IMP_SCORE,5902,GO:0016747,8.0797e-02,1.7800e+02
IMP_SCORE,5903,GO:0032720,8.0697e-02,2.3000e+01
IMP_SCORE,5904,GO:0018149,8.0685e-02,2.6000e+01
IMP_SCORE,5905,GO:0098531,8.0679e-02,2.0000e+01
IMP_SCORE,5906,GO:2000105,8.0546e-02,3.0000e+00
IMP_SCORE,5907,GO:0098798,8.0376e-02,6.0000e+01
IMP_SCORE,5908,GO:0006458,8.0243e-02,2.4000e+01
IMP_SCORE,5909,GO:0035337,8.0166e-02,4.8000e+01
IMP_SCORE,5910,GO:2001028,8.0155e-02,5.0000e+00
IMP_SCORE,5911,GO:0021795,8.0061e-02,1.4000e+01
IMP_SCORE,5912,GO:0003009,8.0052e-02,2.1000e+01
IMP_SCORE,5913,GO:0000428,7.9987e-02,1.5000e+01
IMP_SCORE,5914,GO:0001653,7.9953e-02,6.1000e+01
IMP_SCORE,5915,GO:0034219,7.9802e-02,2.6000e+01
IMP_SCORE,5916,GO:2000104,7.9773e-02,1.8000e+01
IMP_SCORE,5917,GO:0034968,7.9592e-02,1.6000e+01
IMP_SCORE,5918,GO:0046461,7.9533e-02,2.1000e+01
IMP_SCORE,5919,GO:0019888,7.9437e-02,6.0000e+01
IMP_SCORE,5920,GO:1903203,7.9259e-02,7.0000e+00
IMP_SCORE,5921,GO:0001911,7.9244e-02,1.1000e+01
IMP_SCORE,5922,GO:0006165,7.9230e-02,2.5000e+01
IMP_SCORE,5923,GO:0042180,7.9063e-02,4.1000e+01
IMP_SCORE,5924,GO:0070938,7.8853e-02,1.3000e+01
IMP_SCORE,5925,GO:0008135,7.8669e-02,7.3000e+01
IMP_SCORE,5926,GO:0071944,7.8633e-02,9.6000e+01
IMP_SCORE,5927,GO:0008392,7.8613e-02,1.4000e+01
IMP_SCORE,5928,GO:0034763,7.8608e-02,1.5000e+01
IMP_SCORE,5929,GO:0043241,7.8452e-02,4.6000e+01
IMP_SCORE,5930,GO:0046620,7.8451e-02,8.0000e+00
IMP_SCORE,5931,GO:0043414,7.8320e-02,7.5000e+01
IMP_SCORE,5932,GO:2000311,7.8263e-02,6.0000e+00
IMP_SCORE,5933,GO:0008045,7.8192e-02,1.8000e+01
IMP_SCORE,5934,GO:0015908,7.8164e-02,1.8000e+01
IMP_SCORE,5935,GO:0042692,7.8162e-02,9.0000e+00
IMP_SCORE,5936,GO:0008180,7.8016e-02,1.4000e+01
IMP_SCORE,5937,GO:0019083,7.7983e-02,1.1000e+01
IMP_SCORE,5938,GO:0060736,7.7576e-02,2.0000e+00
IMP_SCORE,5939,GO:0042181,7.7461e-02,1.6000e+01
IMP_SCORE,5940,GO:1903831,7.7434e-02,2.5000e+01
IMP_SCORE,5941,GO:0050906,7.7387e-02,8.4000e+01
IMP_SCORE,5942,GO:0002228,7.7383e-02,2.0000e+01
IMP_SCORE,5943,GO:0003081,7.7353e-02,8.0000e+00
IMP_SCORE,5944,GO:0071824,7.7321e-02,5.8000e+01
IMP_SCORE,5945,GO:0008536,7.7304e-02,2.7000e+01
IMP_SCORE,5946,GO:0072310,7.7180e-02,1.6000e+01
IMP_SCORE,5947,GO:0034637,7.7158e-02,1.6000e+01
IMP_SCORE,5948,GO:0032793,7.7103e-02,7.0000e+00
IMP_SCORE,5949,GO:0022412,7.7083e-02,7.9000e+01
IMP_SCORE,5950,GO:0015645,7.6976e-02,1.4000e+01
IMP_SCORE,5951,GO:0034660,7.6802e-02,1.6100e+02
IMP_SCORE,5952,GO:0046622,7.6751e-02,4.0000e+00
IMP_SCORE,5953,GO:0034104,7.6728e-02,1.3000e+01
IMP_SCORE,5954,GO:0035004,7.6685e-02,1.3000e+01
IMP_SCORE,5955,GO:0045277,7.6612e-02,5.0000e+00
IMP_SCORE,5956,GO:0044391,7.6601e-02,4.0000e+01
IMP_SCORE,5957,GO:0022836,7.6586e-02,1.2000e+02
IMP_SCORE,5958,GO:0019905,7.6499e-02,9.1000e+01
IMP_SCORE,5959,GO:0015294,7.6462e-02,4.9000e+01
IMP_SCORE,5960,GO:0006359,7.6357e-02,4.8000e+01
IMP_SCORE,5961,GO:1902358,7.6174e-02,2.0000e+00
IMP_SCORE,5962,GO:1905897,7.6152e-02,1.1000e+01
IMP_SCORE,5963,GO:0016805,7.6120e-02,3.4000e+01
IMP_SCORE,5964,GO:0006333,7.6089e-02,1.9000e+01
IMP_SCORE,5965,GO:0032462,7.6083e-02,5.0000e+00
IMP_SCORE,5966,GO:0030502,7.5924e-02,1.8000e+01
IMP_SCORE,5967,GO:0030888,7.5896e-02,1.3000e+01
IMP_SCORE,5968,GO:0001754,7.5872e-02,9.0000e+00
IMP_SCORE,5969,GO:0009263,7.5836e-02,6.0000e+00
IMP_SCORE,5970,GO:2000573,7.5804e-02,1.7000e+01
IMP_SCORE,5971,GO:0015370,7.5701e-02,1.7000e+01
IMP_SCORE,5972,GO:0007565,7.5601e-02,5.8000e+01
IMP_SCORE,5973,GO:0007040,7.5600e-02,3.0000e+01
IMP_SCORE,5974,GO:0019789,7.5593e-02,4.0000e+00
IMP_SCORE,5975,GO:0046949,7.5256e-02,4.4000e+01
IMP_SCORE,5976,GO:0006399,7.5099e-02,5.7000e+01
IMP_SCORE,5977,GO:0019941,7.4913e-02,1.0600e+02
IMP_SCORE,5978,GO:0004529,7.4866e-02,4.0000e+00
IMP_SCORE,5979,GO:0019430,7.4850e-02,6.0000e+00
IMP_SCORE,5980,GO:0052629,7.4742e-02,2.0000e+00
IMP_SCORE,5981,GO:0044322,7.4736e-02,6.0000e+00
IMP_SCORE,5982,GO:0010719,7.4591e-02,6.0000e+00
IMP_SCORE,5983,GO:0051443,7.4567e-02,1.8000e+01
IMP_SCORE,5984,GO:0008593,7.4552e-02,2.9000e+01
IMP_SCORE,5985,GO:0003785,7.4543e-02,1.8000e+01
IMP_SCORE,5986,GO:0006997,7.4542e-02,2.4000e+01
IMP_SCORE,5987,GO:0090545,7.4466e-02,9.0000e+00
IMP_SCORE,5988,GO:0000725,7.4260e-02,2.4000e+01
IMP_SCORE,5989,GO:1901292,7.4258e-02,2.5000e+01
IMP_SCORE,5990,GO:0006878,7.4254e-02,1.1000e+01
IMP_SCORE,5991,GO:0005666,7.4227e-02,3.0000e+00
IMP_SCORE,5992,GO:0030315,7.4149e-02,2.2000e+01
IMP_SCORE,5993,GO:0050829,7.4111e-02,2.8000e+01
IMP_SCORE,5994,GO:0007084,7.4040e-02,5.0000e+00
IMP_SCORE,5995,GO:0003756,7.4029e-02,1.5000e+01
IMP_SCORE,5996,GO:0003729,7.4018e-02,7.3000e+01
IMP_SCORE,5997,GO:0055062,7.3982e-02,3.0000e+00
IMP_SCORE,5998,GO:0051180,7.3959e-02,2.6000e+01
IMP_SCORE,5999,GO:0003684,7.3767e-02,2.2000e+01
IMP_SCORE,6000,GO:0046716,7.3660e-02,1.1000e+01
IMP_SCORE,6001,GO:0034975,7.3579e-02,1.5000e+01
IMP_SCORE,6002,GO:0060632,7.3504e-02,1.9000e+01
IMP_SCORE,6003,GO:0045823,7.3440e-02,3.0000e+00
IMP_SCORE,6004,GO:0030122,7.3402e-02,4.0000e+00
IMP_SCORE,6005,GO:0051303,7.3370e-02,1.7000e+01
IMP_SCORE,6006,GO:0005979,7.3214e-02,2.2000e+01
IMP_SCORE,6007,GO:0005923,7.2948e-02,1.3600e+02
IMP_SCORE,6008,GO:0002674,7.2906e-02,1.0000e+00
IMP_SCORE,6009,GO:0008211,7.2886e-02,8.0000e+00
IMP_SCORE,6010,GO:1903115,7.2813e-02,7.0000e+00
IMP_SCORE,6011,GO:0051393,7.2809e-02,3.7000e+01
IMP_SCORE,6012,GO:0071318,7.2791e-02,3.0000e+00
IMP_SCORE,6013,GO:0017187,7.2667e-02,1.3000e+01
IMP_SCORE,6014,GO:0021602,7.2660e-02,4.0000e+00
IMP_SCORE,6015,GO:0000290,7.2595e-02,2.0000e+00
IMP_SCORE,6016,GO:0008250,7.2587e-02,1.5000e+01
IMP_SCORE,6017,GO:0042273,7.2550e-02,3.5000e+01
IMP_SCORE,6018,GO:0017017,7.2548e-02,7.0000e+00
IMP_SCORE,6019,GO:0090263,7.2515e-02,2.0000e+01
IMP_SCORE,6020,GO:0071312,7.2403e-02,8.0000e+00
IMP_SCORE,6021,GO:0090049,7.2336e-02,8.0000e+00
IMP_SCORE,6022,GO:1902001,7.2193e-02,4.0000e+00
IMP_SCORE,6023,GO:0071674,7.2133e-02,1.4000e+01
IMP_SCORE,6024,GO:0006296,7.2106e-02,8.0000e+00
IMP_SCORE,6025,GO:0032281,7.2104e-02,1.9000e+01
IMP_SCORE,6026,GO:0016879,7.2018e-02,2.4000e+01
IMP_SCORE,6027,GO:0008227,7.1965e-02,2.5000e+01
IMP_SCORE,6028,GO:0030332,7.1929e-02,5.0000e+00
IMP_SCORE,6029,GO:0007281,7.1921e-02,5.5000e+01
IMP_SCORE,6030,GO:0015643,7.1907e-02,3.9000e+01
IMP_SCORE,6031,GO:0040023,7.1766e-02,1.0000e+01
IMP_SCORE,6032,GO:0003093,7.1625e-02,7.0000e+00
IMP_SCORE,6033,GO:0019840,7.1552e-02,3.5000e+01
IMP_SCORE,6034,GO:1905368,7.1544e-02,3.8000e+01
IMP_SCORE,6035,GO:0055007,7.1514e-02,8.0000e+00
IMP_SCORE,6036,GO:0032459,7.1485e-02,1.2000e+01
IMP_SCORE,6037,GO:0008026,7.1477e-02,2.2000e+01
IMP_SCORE,6038,GO:0051371,7.1200e-02,1.5000e+01
IMP_SCORE,6039,GO:0051276,7.1192e-02,1.0000e+02
IMP_SCORE,6040,GO:0070828,7.1136e-02,4.0000e+00
IMP_SCORE,6041,GO:0050686,7.0960e-02,3.0000e+00
IMP_SCORE,6042,GO:0051016,7.0918e-02,1.4000e+01
IMP_SCORE,6043,GO:0034358,7.0874e-02,3.8000e+01
IMP_SCORE,6044,GO:0005858,7.0867e-02,5.0000e+00
IMP_SCORE,6045,GO:0050308,7.0808e-02,3.0000e+00
IMP_SCORE,6046,GO:0051024,7.0797e-02,1.1000e+01
IMP_SCORE,6047,GO:0060170,7.0791e-02,4.1000e+01
IMP_SCORE,6048,GO:0070063,7.0776e-02,2.0000e+01
IMP_SCORE,6049,GO:0006414,7.0708e-02,3.6000e+01
IMP_SCORE,6050,GO:0051085,7.0654e-02,8.0000e+00
IMP_SCORE,6051,GO:0022404,7.0628e-02,2.2000e+01
IMP_SCORE,6052,GO:0031201,7.0608e-02,2.9000e+01
IMP_SCORE,6053,GO:0050931,7.0548e-02,1.4000e+01
IMP_SCORE,6054,GO:0006891,7.0444e-02,2.2000e+01
IMP_SCORE,6055,GO:0000413,7.0444e-02,2.2000e+01
IMP_SCORE,6056,GO:0060043,7.0325e-02,7.0000e+00
IMP_SCORE,6057,GO:0001709,7.0256e-02,2.9000e+01
IMP_SCORE,6058,GO:0002407,7.0248e-02,3.0000e+00
IMP_SCORE,6059,GO:0032042,7.0169e-02,2.0000e+00
IMP_SCORE,6060,GO:0018410,7.0138e-02,5.5000e+01
IMP_SCORE,6061,GO:0016814,7.0071e-02,1.7000e+01
IMP_SCORE,6062,GO:0050953,6.9994e-02,1.3500e+02
IMP_SCORE,6063,GO:0042582,6.9988e-02,1.2000e+01
IMP_SCORE,6064,GO:0009101,6.9972e-02,2.5000e+01
IMP_SCORE,6065,GO:0006479,6.9965e-02,4.5000e+01
IMP_SCORE,6066,GO:0040037,6.9885e-02,6.0000e+00
IMP_SCORE,6067,GO:0006378,6.9853e-02,1.7000e+01
IMP_SCORE,6068,GO:0005868,6.9800e-02,8.0000e+00
IMP_SCORE,6069,GO:0046835,6.9779e-02,1.1000e+01
IMP_SCORE,6070,GO:0060259,6.9724e-02,2.0000e+01
IMP_SCORE,6071,GO:0048156,6.9641e-02,1.2000e+01
IMP_SCORE,6072,GO:0072663,6.9589e-02,1.6000e+01
IMP_SCORE,6073,GO:0070932,6.9507e-02,2.0000e+00
IMP_SCORE,6074,GO:0035384,6.9445e-02,5.6000e+01
IMP_SCORE,6075,GO:0015669,6.9445e-02,1.5000e+01
IMP_SCORE,6076,GO:0002675,6.9435e-02,2.1000e+01
IMP_SCORE,6077,GO:0016581,6.9424e-02,1.1000e+01
IMP_SCORE,6078,GO:0097341,6.9407e-02,1.0000e+00
IMP_SCORE,6079,GO:0031463,6.9261e-02,1.7000e+01
IMP_SCORE,6080,GO:0005225,6.9148e-02,2.3000e+01
IMP_SCORE,6081,GO:0098586,6.9143e-02,5.0000e+00
IMP_SCORE,6082,GO:0000313,6.9114e-02,2.0000e+01
IMP_SCORE,6083,GO:0005680,6.9052e-02,2.0000e+00
IMP_SCORE,6084,GO:0002040,6.8894e-02,1.8000e+01
IMP_SCORE,6085,GO:0043090,6.8891e-02,1.3000e+01
IMP_SCORE,6086,GO:0044445,6.8868e-02,8.2000e+01
IMP_SCORE,6087,GO:0016757,6.8807e-02,2.3100e+02
IMP_SCORE,6088,GO:0030532,6.8683e-02,3.0000e+01
IMP_SCORE,6089,GO:0008198,6.8681e-02,1.1000e+01
IMP_SCORE,6090,GO:0000786,6.8652e-02,1.7000e+01
IMP_SCORE,6091,GO:0005247,6.8645e-02,7.0000e+00
IMP_SCORE,6092,GO:0045730,6.8626e-02,4.0000e+00
IMP_SCORE,6093,GO:0051917,6.8510e-02,4.0000e+00
IMP_SCORE,6094,GO:0031593,6.8488e-02,1.8000e+01
IMP_SCORE,6095,GO:0005230,6.8464e-02,3.2000e+01
IMP_SCORE,6096,GO:0070461,6.8453e-02,5.0000e+00
IMP_SCORE,6097,GO:0099500,6.8394e-02,1.3000e+01
IMP_SCORE,6098,GO:0014065,6.8379e-02,9.0000e+00
IMP_SCORE,6099,GO:0004532,6.8255e-02,6.0000e+00
IMP_SCORE,6100,GO:0071426,6.8231e-02,9.0000e+00
IMP_SCORE,6101,GO:0042738,6.8227e-02,7.0000e+00
IMP_SCORE,6102,GO:0006547,6.8187e-02,1.0000e+01
IMP_SCORE,6103,GO:0070167,6.8168e-02,3.4000e+01
IMP_SCORE,6104,GO:0016410,6.8157e-02,8.3000e+01
IMP_SCORE,6105,GO:0005344,6.8115e-02,7.0000e+00
IMP_SCORE,6106,GO:0019707,6.8076e-02,3.0000e+01
IMP_SCORE,6107,GO:0031305,6.8063e-02,1.0000e+01
IMP_SCORE,6108,GO:0046459,6.7994e-02,5.0000e+00
IMP_SCORE,6109,GO:0032266,6.7934e-02,1.6000e+01
IMP_SCORE,6110,GO:0001779,6.7918e-02,6.0000e+00
IMP_SCORE,6111,GO:0071837,6.7753e-02,1.0000e+01
IMP_SCORE,6112,GO:0090335,6.7663e-02,5.0000e+00
IMP_SCORE,6113,GO:0005675,6.7542e-02,2.0000e+00
IMP_SCORE,6114,GO:0032801,6.7515e-02,5.0000e+00
IMP_SCORE,6115,GO:0004970,6.7398e-02,1.1000e+01
IMP_SCORE,6116,GO:0004527,6.7253e-02,2.6000e+01
IMP_SCORE,6117,GO:0018394,6.7252e-02,2.7000e+01
IMP_SCORE,6118,GO:0097150,6.7240e-02,5.0000e+00
IMP_SCORE,6119,GO:0046034,6.7225e-02,3.8000e+01
IMP_SCORE,6120,GO:0042393,6.7224e-02,8.3000e+01
IMP_SCORE,6121,GO:0009164,6.7215e-02,1.2000e+01
IMP_SCORE,6122,GO:0008173,6.6894e-02,3.4000e+01
IMP_SCORE,6123,GO:0022400,6.6859e-02,1.2000e+01
IMP_SCORE,6124,GO:0042761,6.6722e-02,1.3000e+01
IMP_SCORE,6125,GO:1901799,6.6693e-02,8.0000e+00
IMP_SCORE,6126,GO:0070234,6.6562e-02,1.0000e+01
IMP_SCORE,6127,GO:0097747,6.6560e-02,2.1000e+01
IMP_SCORE,6128,GO:0034470,6.6436e-02,1.1700e+02
IMP_SCORE,6129,GO:0036336,6.6435e-02,8.0000e+00
IMP_SCORE,6130,GO:0055081,6.6416e-02,2.3000e+01
IMP_SCORE,6131,GO:0001784,6.6361e-02,1.1000e+01
IMP_SCORE,6132,GO:0042267,6.6335e-02,2.5000e+01
IMP_SCORE,6133,GO:0031145,6.6257e-02,1.2000e+01
IMP_SCORE,6134,GO:0045721,6.6241e-02,2.2000e+01
IMP_SCORE,6135,GO:0043021,6.6107e-02,4.0000e+01
IMP_SCORE,6136,GO:0051081,6.6001e-02,5.0000e+00
IMP_SCORE,6137,GO:0006000,6.5834e-02,1.1000e+01
IMP_SCORE,6138,GO:0045792,6.5819e-02,3.0000e+00
IMP_SCORE,6139,GO:0007032,6.5668e-02,2.0000e+01
IMP_SCORE,6140,GO:0048261,6.5629e-02,5.0000e+00
IMP_SCORE,6141,GO:0014855,6.5326e-02,1.5000e+01
IMP_SCORE,6142,GO:0006693,6.5309e-02,2.0000e+01
IMP_SCORE,6143,GO:0034723,6.5309e-02,6.0000e+00
IMP_SCORE,6144,GO:0071786,6.5282e-02,5.0000e+00
IMP_SCORE,6145,GO:0031010,6.5176e-02,6.0000e+00
IMP_SCORE,6146,GO:0000407,6.5169e-02,9.0000e+00
IMP_SCORE,6147,GO:0010459,6.5048e-02,2.0000e+00
IMP_SCORE,6148,GO:0051588,6.4968e-02,1.6000e+01
IMP_SCORE,6149,GO:0007276,6.4833e-02,2.4100e+02
IMP_SCORE,6150,GO:2000677,6.4823e-02,6.0000e+00
IMP_SCORE,6151,GO:0019841,6.4811e-02,1.8000e+01
IMP_SCORE,6152,GO:0001106,6.4779e-02,8.0000e+00
IMP_SCORE,6153,GO:0032376,6.4718e-02,1.3000e+01
IMP_SCORE,6154,GO:0051220,6.4703e-02,1.8000e+01
IMP_SCORE,6155,GO:0050664,6.4683e-02,3.5000e+01
IMP_SCORE,6156,GO:0048146,6.4679e-02,2.0000e+01
IMP_SCORE,6157,GO:1904923,6.4671e-02,7.0000e+00
IMP_SCORE,6158,GO:0071295,6.4666e-02,3.0000e+00
IMP_SCORE,6159,GO:0032588,6.4642e-02,4.0000e+01
IMP_SCORE,6160,GO:0035089,6.4617e-02,1.2000e+01
IMP_SCORE,6161,GO:0044420,6.4499e-02,1.7400e+02
IMP_SCORE,6162,GO:0008544,6.4475e-02,4.7000e+01
IMP_SCORE,6163,GO:0009581,6.4338e-02,5.8000e+01
IMP_SCORE,6164,GO:0009251,6.4311e-02,1.6000e+01
IMP_SCORE,6165,GO:0042401,6.4275e-02,2.3000e+01
IMP_SCORE,6166,GO:0052472,6.4248e-02,6.0000e+00
IMP_SCORE,6167,GO:0018345,6.4233e-02,3.2000e+01
IMP_SCORE,6168,GO:0003993,6.4212e-02,1.9000e+01
IMP_SCORE,6169,GO:0019184,6.4164e-02,1.3000e+01
IMP_SCORE,6170,GO:1903670,6.4138e-02,1.1000e+01
IMP_SCORE,6171,GO:0007601,6.4078e-02,1.6600e+02
IMP_SCORE,6172,GO:0071617,6.4078e-02,9.0000e+00
IMP_SCORE,6173,GO:0009165,6.4049e-02,5.6000e+01
IMP_SCORE,6174,GO:0015296,6.4016e-02,2.6000e+01
IMP_SCORE,6175,GO:0031935,6.4007e-02,4.0000e+00
IMP_SCORE,6176,GO:0005984,6.3898e-02,1.9000e+01
IMP_SCORE,6177,GO:0014003,6.3883e-02,2.6000e+01
IMP_SCORE,6178,GO:2000351,6.3845e-02,1.7000e+01
IMP_SCORE,6179,GO:0006304,6.3782e-02,2.1000e+01
IMP_SCORE,6180,GO:0019692,6.3767e-02,7.0000e+00
IMP_SCORE,6181,GO:0030742,6.3686e-02,8.0000e+00
IMP_SCORE,6182,GO:0097756,6.3626e-02,8.0000e+00
IMP_SCORE,6183,GO:0004864,6.3368e-02,2.3000e+01
IMP_SCORE,6184,GO:0004576,6.3265e-02,1.3000e+01
IMP_SCORE,6185,GO:0006707,6.3218e-02,7.0000e+00
IMP_SCORE,6186,GO:0015368,6.3210e-02,1.2000e+01
IMP_SCORE,6187,GO:0010759,6.3010e-02,6.0000e+00
IMP_SCORE,6188,GO:0000732,6.2991e-02,1.0000e+00
IMP_SCORE,6189,GO:0051967,6.2938e-02,3.0000e+00
IMP_SCORE,6190,GO:0070126,6.2880e-02,2.4000e+01
IMP_SCORE,6191,GO:0002475,6.2773e-02,1.4000e+01
IMP_SCORE,6192,GO:0071539,6.2746e-02,8.0000e+00
IMP_SCORE,6193,GO:0050997,6.2740e-02,1.3000e+01
IMP_SCORE,6194,GO:0007368,6.2689e-02,2.3000e+01
IMP_SCORE,6195,GO:0048844,6.2661e-02,8.0000e+00
IMP_SCORE,6196,GO:2000193,6.2604e-02,3.0000e+00
IMP_SCORE,6197,GO:0031011,6.2445e-02,3.0000e+00
IMP_SCORE,6198,GO:0001518,6.2389e-02,5.0000e+00
IMP_SCORE,6199,GO:0006505,6.2383e-02,1.1000e+01
IMP_SCORE,6200,GO:0022624,6.2270e-02,4.0000e+00
IMP_SCORE,6201,GO:0010801,6.2157e-02,2.0000e+00
IMP_SCORE,6202,GO:1905898,6.2118e-02,8.0000e+00
IMP_SCORE,6203,GO:0043073,6.1894e-02,2.5000e+01
IMP_SCORE,6204,GO:0009301,6.1875e-02,1.1000e+01
IMP_SCORE,6205,GO:0009163,6.1859e-02,2.3000e+01
IMP_SCORE,6206,GO:0032754,6.1618e-02,9.0000e+00
IMP_SCORE,6207,GO:0048841,6.1597e-02,5.0000e+00
IMP_SCORE,6208,GO:0009127,6.1557e-02,1.3000e+01
IMP_SCORE,6209,GO:0099133,6.1509e-02,3.0000e+00
IMP_SCORE,6210,GO:0050685,6.1495e-02,8.0000e+00
IMP_SCORE,6211,GO:0048535,6.1357e-02,5.0000e+00
IMP_SCORE,6212,GO:0046527,6.1333e-02,1.3000e+01
IMP_SCORE,6213,GO:0031274,6.1251e-02,8.0000e+00
IMP_SCORE,6214,GO:0036002,6.1249e-02,1.7000e+01
IMP_SCORE,6215,GO:1905039,6.1199e-02,3.1000e+01
IMP_SCORE,6216,GO:1902894,6.1140e-02,2.0000e+00
IMP_SCORE,6217,GO:0014741,6.1023e-02,3.0000e+00
IMP_SCORE,6218,GO:0060402,6.0939e-02,1.3000e+01
IMP_SCORE,6219,GO:0002834,6.0867e-02,3.0000e+00
IMP_SCORE,6220,GO:2000651,6.0624e-02,1.0000e+00
IMP_SCORE,6221,GO:0051236,6.0598e-02,6.0000e+01
IMP_SCORE,6222,GO:0006695,6.0505e-02,1.4000e+01
IMP_SCORE,6223,GO:0032438,6.0467e-02,4.0000e+00
IMP_SCORE,6224,GO:0048246,6.0409e-02,5.0000e+00
IMP_SCORE,6225,GO:0006544,6.0363e-02,7.0000e+00
IMP_SCORE,6226,GO:0046847,6.0320e-02,7.0000e+00
IMP_SCORE,6227,GO:0045835,6.0192e-02,5.0000e+00
IMP_SCORE,6228,GO:0006164,6.0190e-02,1.9000e+01
IMP_SCORE,6229,GO:0001578,6.0008e-02,2.2000e+01
IMP_SCORE,6230,GO:0048024,5.9916e-02,1.7000e+01
IMP_SCORE,6231,GO:0061025,5.9891e-02,8.6000e+01
IMP_SCORE,6232,GO:0001556,5.9823e-02,9.0000e+00
IMP_SCORE,6233,GO:0090231,5.9794e-02,1.2000e+01
IMP_SCORE,6234,GO:0090183,5.9786e-02,9.0000e+00
IMP_SCORE,6235,GO:0015991,5.9760e-02,3.0000e+00
IMP_SCORE,6236,GO:0015934,5.9633e-02,4.7000e+01
IMP_SCORE,6237,GO:0031514,5.9521e-02,8.7000e+01
IMP_SCORE,6238,GO:0005452,5.9504e-02,2.6000e+01
IMP_SCORE,6239,GO:0044062,5.9464e-02,2.0000e+00
IMP_SCORE,6240,GO:0001871,5.9439e-02,4.5000e+01
IMP_SCORE,6241,GO:0007220,5.9430e-02,3.0000e+00
IMP_SCORE,6242,GO:0007606,5.9387e-02,4.7000e+01
IMP_SCORE,6243,GO:0004861,5.9300e-02,3.0000e+00
IMP_SCORE,6244,GO:1903543,5.9244e-02,8.0000e+00
IMP_SCORE,6245,GO:0042416,5.9214e-02,4.0000e+00
IMP_SCORE,6246,GO:0048531,5.9109e-02,1.5000e+01
IMP_SCORE,6247,GO:1905276,5.9043e-02,3.0000e+00
IMP_SCORE,6248,GO:0006622,5.9017e-02,9.0000e+00
IMP_SCORE,6249,GO:0016407,5.8977e-02,7.5000e+01
IMP_SCORE,6250,GO:0008499,5.8960e-02,1.2000e+01
IMP_SCORE,6251,GO:0043383,5.8917e-02,7.0000e+00
IMP_SCORE,6252,GO:0005536,5.8826e-02,1.4000e+01
IMP_SCORE,6253,GO:1903204,5.8718e-02,6.0000e+00
IMP_SCORE,6254,GO:0032928,5.8689e-02,8.0000e+00
IMP_SCORE,6255,GO:0016860,5.8665e-02,6.7000e+01
IMP_SCORE,6256,GO:0051439,5.8615e-02,1.3000e+01
IMP_SCORE,6257,GO:0090128,5.8612e-02,4.0000e+00
IMP_SCORE,6258,GO:0071825,5.8498e-02,1.4000e+01
IMP_SCORE,6259,GO:0003341,5.8430e-02,2.2000e+01
IMP_SCORE,6260,GO:1903421,5.8340e-02,7.0000e+00
IMP_SCORE,6261,GO:0016846,5.8214e-02,1.9000e+01
IMP_SCORE,6262,GO:0045820,5.8212e-02,3.0000e+00
IMP_SCORE,6263,GO:0004519,5.8190e-02,7.5000e+01
IMP_SCORE,6264,GO:0032354,5.7961e-02,2.0000e+00
IMP_SCORE,6265,GO:0009225,5.7824e-02,3.3000e+01
IMP_SCORE,6266,GO:0002863,5.7559e-02,1.5000e+01
IMP_SCORE,6267,GO:0005112,5.7549e-02,9.0000e+00
IMP_SCORE,6268,GO:0006418,5.7500e-02,2.2000e+01
IMP_SCORE,6269,GO:0031683,5.7494e-02,1.1000e+01
IMP_SCORE,6270,GO:0016234,5.7446e-02,4.6000e+01
IMP_SCORE,6271,GO:0035113,5.7427e-02,3.2000e+01
IMP_SCORE,6272,GO:1902259,5.7398e-02,1.0000e+01
IMP_SCORE,6273,GO:0070328,5.7396e-02,9.0000e+00
IMP_SCORE,6274,GO:0004518,5.7394e-02,9.6000e+01
IMP_SCORE,6275,GO:0035064,5.7370e-02,5.5000e+01
IMP_SCORE,6276,GO:1905369,5.7248e-02,3.5000e+01
IMP_SCORE,6277,GO:0045199,5.7242e-02,8.0000e+00
IMP_SCORE,6278,GO:0022904,5.7236e-02,3.8000e+01
IMP_SCORE,6279,GO:0050907,5.6982e-02,6.2000e+01
IMP_SCORE,6280,GO:1901741,5.6921e-02,1.3000e+01
IMP_SCORE,6281,GO:0042622,5.6897e-02,4.0000e+00
IMP_SCORE,6282,GO:0010314,5.6562e-02,1.9000e+01
IMP_SCORE,6283,GO:0043248,5.6405e-02,8.0000e+00
IMP_SCORE,6284,GO:0071158,5.6402e-02,9.0000e+00
[truncated: 2,216,907 more chars]
