# Supplementary material for: A new approach for interpreting Random Forest models and its application to the biology of ageing
Source: Bioinformatics. 2018 Feb 16;34(14):2449–56. doi: 10.1093/bioinformatics/bty087 (PMC6041990; doi:10.1093/bioinformatics/bty087)
Supplement: Supplementary Data [file bty087_src_code_and_dataset.zip › src_code_and_dataset/results/11_true.txt]

PARAM, Using dataset: /pi/home/cug/ff79/GCWA/datasets/go.arff
PARAM, Using class: class_expression_brain
PARAM, Number of iterations: 100,200,300,
PARAM, Max. depth: 0
PARAM, Random seed: 11
PARAM, Number of random selected features used in each split: 0.5,1.0,2.0,
PARAM, Do IB undersample: true
PARAM, N. of min. positive values: 10
PARAM, N. bins: -1
STATS_LATEX_DB & go.arff & class_expression_brain & 17716 & 7491 & N:17149 / O:420 / U:147 /  \\ 
CROSSVALID_STATS_BEGIN

Correctly Classified Instances       12478               70.4335 %
Incorrectly Classified Instances      5238               29.5665 %
Kappa statistic                          0.0641
Mean absolute error                      0.2507
Root mean squared error                  0.3358
Relative absolute error                801.9169 %
Root relative squared error            268.9362 %
Total Number of Instances            17716     

=== Detailed Accuracy By Class ===

                 TP Rate  FP Rate  Precision  Recall   F-Measure  MCC      ROC Area  PRC Area  Class
                 0.711    0.400    0.982      0.711    0.825      0.119    0.706     0.985     N
                 0.560    0.195    0.065      0.560    0.117      0.138    0.753     0.093     O
                 0.361    0.093    0.031      0.361    0.058      0.083    0.680     0.023     U
                 0.000    0.000    0.000      0.000    0.000      0.000    ?         ?         ?
Weighted Avg.    0.704    0.393    0.952      0.704    0.801      0.119    0.707     0.955     

=== Confusion Matrix ===

     a     b     c     d   <-- classified as
 12190  3352  1607     0 |     a = N
   157   235    28     0 |     b = O
    70    24    53     0 |     c = U
     0     0     0     0 |     d = ?

CROSSVALID_STATS_END
STATS_LATEX_ACC & go.arff & class_expression_brain & 0.952 & 0.704 & 0.801 & 0.707 & 0.955 \\ 
STATS_LATEX_ACC_PER & go.arff & class_expression_brain & 0.982 & 0.711 & 0.825 & 0.706 & 0.985 & N \\ 
STATS_LATEX_ACC_PER & go.arff & class_expression_brain & 0.065 & 0.560 & 0.117 & 0.753 & 0.093 & O \\ 
STATS_LATEX_ACC_PER & go.arff & class_expression_brain & 0.031 & 0.361 & 0.058 & 0.680 & 0.023 & U \\ 
ROCPOINTS_N,0.0633,1.0000,1.0000,0.9680,1.0000
ROCPOINTS_N,0.0667,0.9982,1.0000,0.9680,1.0000
ROCPOINTS_N,0.0733,0.9982,0.9999,0.9680,0.9999
ROCPOINTS_N,0.0800,0.9982,0.9998,0.9680,0.9998
ROCPOINTS_N,0.0833,0.9982,0.9997,0.9680,0.9997
ROCPOINTS_N,0.0900,0.9982,0.9997,0.9680,0.9997
ROCPOINTS_N,0.0933,0.9947,0.9996,0.9681,0.9996
ROCPOINTS_N,0.1000,0.9929,0.9995,0.9682,0.9995
ROCPOINTS_N,0.1033,0.9929,0.9993,0.9682,0.9993
ROCPOINTS_N,0.1100,0.9894,0.9991,0.9683,0.9991
ROCPOINTS_N,0.1133,0.9877,0.9988,0.9683,0.9988
ROCPOINTS_N,0.1167,0.9859,0.9983,0.9684,0.9983
ROCPOINTS_N,0.1200,0.9841,0.9981,0.9684,0.9981
ROCPOINTS_N,0.1233,0.9788,0.9977,0.9686,0.9977
ROCPOINTS_N,0.1267,0.9788,0.9971,0.9686,0.9971
ROCPOINTS_N,0.1300,0.9788,0.9969,0.9686,0.9969
ROCPOINTS_N,0.1333,0.9771,0.9963,0.9686,0.9963
ROCPOINTS_N,0.1367,0.9735,0.9959,0.9687,0.9959
ROCPOINTS_N,0.1375,0.9718,0.9955,0.9687,0.9955
ROCPOINTS_N,0.1383,0.9718,0.9954,0.9687,0.9954
ROCPOINTS_N,0.1400,0.9718,0.9953,0.9687,0.9953
ROCPOINTS_N,0.1413,0.9665,0.9945,0.9689,0.9945
ROCPOINTS_N,0.1433,0.9665,0.9945,0.9689,0.9945
ROCPOINTS_N,0.1467,0.9559,0.9941,0.9692,0.9941
ROCPOINTS_N,0.1492,0.9506,0.9934,0.9693,0.9934
ROCPOINTS_N,0.1500,0.9506,0.9934,0.9693,0.9934
ROCPOINTS_N,0.1511,0.9400,0.9926,0.9696,0.9926
ROCPOINTS_N,0.1533,0.9400,0.9925,0.9696,0.9925
ROCPOINTS_N,0.1567,0.9312,0.9919,0.9699,0.9919
ROCPOINTS_N,0.1600,0.9206,0.9913,0.9702,0.9913
ROCPOINTS_N,0.1633,0.9189,0.9903,0.9702,0.9903
ROCPOINTS_N,0.1667,0.9171,0.9891,0.9703,0.9891
ROCPOINTS_N,0.1683,0.9136,0.9879,0.9703,0.9879
ROCPOINTS_N,0.1700,0.9136,0.9878,0.9703,0.9878
ROCPOINTS_N,0.1733,0.9065,0.9865,0.9705,0.9865
ROCPOINTS_N,0.1763,0.8995,0.9852,0.9707,0.9852
ROCPOINTS_N,0.1767,0.8995,0.9851,0.9707,0.9851
ROCPOINTS_N,0.1778,0.8942,0.9835,0.9708,0.9835
ROCPOINTS_N,0.1780,0.8942,0.9834,0.9708,0.9834
ROCPOINTS_N,0.1800,0.8942,0.9834,0.9708,0.9834
ROCPOINTS_N,0.1814,0.8907,0.9815,0.9709,0.9815
ROCPOINTS_N,0.1831,0.8907,0.9814,0.9709,0.9814
ROCPOINTS_N,0.1833,0.8907,0.9813,0.9709,0.9813
ROCPOINTS_N,0.1856,0.8889,0.9801,0.9709,0.9801
ROCPOINTS_N,0.1867,0.8889,0.9801,0.9709,0.9801
ROCPOINTS_N,0.1889,0.8765,0.9788,0.9712,0.9788
ROCPOINTS_N,0.1900,0.8765,0.9787,0.9712,0.9787
ROCPOINTS_N,0.1911,0.8748,0.9775,0.9713,0.9775
ROCPOINTS_N,0.1933,0.8748,0.9774,0.9713,0.9774
ROCPOINTS_N,0.1967,0.8695,0.9754,0.9714,0.9754
ROCPOINTS_N,0.1992,0.8660,0.9737,0.9714,0.9737
ROCPOINTS_N,0.2000,0.8660,0.9736,0.9714,0.9736
ROCPOINTS_N,0.2007,0.8571,0.9713,0.9716,0.9713
ROCPOINTS_N,0.2013,0.8571,0.9712,0.9716,0.9712
ROCPOINTS_N,0.2017,0.8571,0.9711,0.9716,0.9711
ROCPOINTS_N,0.2027,0.8554,0.9711,0.9717,0.9711
ROCPOINTS_N,0.2033,0.8554,0.9706,0.9717,0.9706
ROCPOINTS_N,0.2064,0.8519,0.9680,0.9717,0.9680
ROCPOINTS_N,0.2067,0.8519,0.9675,0.9717,0.9675
ROCPOINTS_N,0.2080,0.8466,0.9652,0.9718,0.9652
ROCPOINTS_N,0.2089,0.8466,0.9651,0.9718,0.9651
ROCPOINTS_N,0.2090,0.8466,0.9651,0.9718,0.9651
ROCPOINTS_N,0.2100,0.8466,0.9650,0.9718,0.9650
ROCPOINTS_N,0.2133,0.8413,0.9622,0.9719,0.9622
ROCPOINTS_N,0.2167,0.8307,0.9598,0.9722,0.9598
ROCPOINTS_N,0.2171,0.8289,0.9574,0.9722,0.9574
ROCPOINTS_N,0.2173,0.8289,0.9571,0.9722,0.9571
ROCPOINTS_N,0.2190,0.8272,0.9571,0.9722,0.9571
ROCPOINTS_N,0.2200,0.8272,0.9570,0.9722,0.9570
ROCPOINTS_N,0.2207,0.8219,0.9537,0.9723,0.9537
ROCPOINTS_N,0.2208,0.8219,0.9536,0.9723,0.9536
ROCPOINTS_N,0.2217,0.8219,0.9536,0.9723,0.9536
ROCPOINTS_N,0.2233,0.8219,0.9535,0.9723,0.9535
ROCPOINTS_N,0.2263,0.8148,0.9514,0.9725,0.9514
ROCPOINTS_N,0.2267,0.8148,0.9513,0.9725,0.9513
ROCPOINTS_N,0.2267,0.8131,0.9487,0.9724,0.9487
ROCPOINTS_N,0.2286,0.8131,0.9487,0.9724,0.9487
ROCPOINTS_N,0.2300,0.8131,0.9486,0.9724,0.9486
ROCPOINTS_N,0.2302,0.8007,0.9461,0.9728,0.9461
ROCPOINTS_N,0.2303,0.8007,0.9459,0.9728,0.9459
ROCPOINTS_N,0.2310,0.8007,0.9458,0.9728,0.9458
ROCPOINTS_N,0.2317,0.8007,0.9458,0.9728,0.9458
ROCPOINTS_N,0.2321,0.8007,0.9457,0.9728,0.9457
ROCPOINTS_N,0.2333,0.7989,0.9457,0.9728,0.9457
ROCPOINTS_N,0.2348,0.7919,0.9429,0.9730,0.9429
ROCPOINTS_N,0.2350,0.7919,0.9428,0.9730,0.9428
ROCPOINTS_N,0.2351,0.7919,0.9427,0.9730,0.9427
ROCPOINTS_N,0.2355,0.7919,0.9426,0.9730,0.9426
ROCPOINTS_N,0.2356,0.7919,0.9425,0.9730,0.9425
ROCPOINTS_N,0.2360,0.7919,0.9424,0.9730,0.9424
ROCPOINTS_N,0.2367,0.7919,0.9424,0.9730,0.9424
ROCPOINTS_N,0.2375,0.7848,0.9392,0.9731,0.9392
ROCPOINTS_N,0.2400,0.7848,0.9391,0.9731,0.9391
ROCPOINTS_N,0.2401,0.7707,0.9355,0.9735,0.9355
ROCPOINTS_N,0.2403,0.7707,0.9354,0.9735,0.9354
ROCPOINTS_N,0.2409,0.7707,0.9353,0.9735,0.9353
ROCPOINTS_N,0.2411,0.7707,0.9352,0.9735,0.9352
ROCPOINTS_N,0.2416,0.7690,0.9351,0.9735,0.9351
ROCPOINTS_N,0.2417,0.7690,0.9350,0.9735,0.9350
ROCPOINTS_N,0.2425,0.7690,0.9350,0.9735,0.9350
ROCPOINTS_N,0.2433,0.7690,0.9349,0.9735,0.9349
ROCPOINTS_N,0.2437,0.7601,0.9326,0.9738,0.9326
ROCPOINTS_N,0.2439,0.7601,0.9326,0.9738,0.9326
ROCPOINTS_N,0.2447,0.7584,0.9326,0.9738,0.9326
ROCPOINTS_N,0.2448,0.7584,0.9325,0.9738,0.9325
ROCPOINTS_N,0.2450,0.7584,0.9319,0.9738,0.9319
ROCPOINTS_N,0.2451,0.7584,0.9319,0.9738,0.9319
ROCPOINTS_N,0.2454,0.7584,0.9315,0.9738,0.9315
ROCPOINTS_N,0.2467,0.7584,0.9314,0.9738,0.9314
ROCPOINTS_N,0.2477,0.7549,0.9280,0.9738,0.9280
ROCPOINTS_N,0.2483,0.7549,0.9280,0.9738,0.9280
ROCPOINTS_N,0.2489,0.7549,0.9278,0.9738,0.9278
ROCPOINTS_N,0.2489,0.7549,0.9278,0.9738,0.9278
ROCPOINTS_N,0.2500,0.7549,0.9277,0.9738,0.9277
ROCPOINTS_N,0.2517,0.7460,0.9233,0.9740,0.9233
ROCPOINTS_N,0.2533,0.7460,0.9233,0.9740,0.9233
ROCPOINTS_N,0.2542,0.7407,0.9205,0.9741,0.9205
ROCPOINTS_N,0.2546,0.7407,0.9205,0.9741,0.9205
ROCPOINTS_N,0.2554,0.7407,0.9201,0.9741,0.9201
ROCPOINTS_N,0.2556,0.7407,0.9199,0.9741,0.9199
ROCPOINTS_N,0.2561,0.7407,0.9199,0.9741,0.9199
ROCPOINTS_N,0.2567,0.7407,0.9198,0.9741,0.9198
ROCPOINTS_N,0.2573,0.7372,0.9166,0.9741,0.9166
ROCPOINTS_N,0.2575,0.7372,0.9164,0.9741,0.9164
ROCPOINTS_N,0.2581,0.7372,0.9164,0.9741,0.9164
ROCPOINTS_N,0.2583,0.7372,0.9163,0.9741,0.9163
ROCPOINTS_N,0.2597,0.7372,0.9163,0.9741,0.9163
ROCPOINTS_N,0.2600,0.7372,0.9162,0.9741,0.9162
ROCPOINTS_N,0.2613,0.7337,0.9128,0.9741,0.9128
ROCPOINTS_N,0.2614,0.7337,0.9127,0.9741,0.9127
ROCPOINTS_N,0.2622,0.7337,0.9126,0.9741,0.9126
ROCPOINTS_N,0.2627,0.7337,0.9125,0.9741,0.9125
ROCPOINTS_N,0.2633,0.7337,0.9125,0.9741,0.9125
ROCPOINTS_N,0.2648,0.7196,0.9098,0.9745,0.9098
ROCPOINTS_N,0.2650,0.7196,0.9097,0.9745,0.9097
ROCPOINTS_N,0.2667,0.7196,0.9096,0.9745,0.9096
ROCPOINTS_N,0.2668,0.7072,0.9071,0.9749,0.9071
ROCPOINTS_N,0.2672,0.7072,0.9070,0.9749,0.9070
ROCPOINTS_N,0.2676,0.7072,0.9070,0.9749,0.9070
ROCPOINTS_N,0.2677,0.7072,0.9069,0.9749,0.9069
ROCPOINTS_N,0.2700,0.7055,0.9069,0.9749,0.9069
ROCPOINTS_N,0.2713,0.6966,0.9023,0.9751,0.9023
ROCPOINTS_N,0.2713,0.6966,0.9022,0.9751,0.9022
ROCPOINTS_N,0.2713,0.6966,0.9022,0.9751,0.9022
ROCPOINTS_N,0.2714,0.6966,0.9021,0.9751,0.9021
ROCPOINTS_N,0.2716,0.6966,0.9020,0.9751,0.9020
ROCPOINTS_N,0.2725,0.6966,0.9018,0.9751,0.9018
ROCPOINTS_N,0.2729,0.6949,0.9018,0.9752,0.9018
ROCPOINTS_N,0.2733,0.6949,0.9017,0.9752,0.9017
ROCPOINTS_N,0.2734,0.6772,0.8985,0.9757,0.8985
ROCPOINTS_N,0.2742,0.6772,0.8984,0.9757,0.8984
ROCPOINTS_N,0.2744,0.6772,0.8984,0.9757,0.8984
ROCPOINTS_N,0.2756,0.6772,0.8983,0.9757,0.8983
ROCPOINTS_N,0.2767,0.6772,0.8982,0.9757,0.8982
ROCPOINTS_N,0.2773,0.6720,0.8949,0.9758,0.8949
ROCPOINTS_N,0.2789,0.6720,0.8949,0.9758,0.8949
ROCPOINTS_N,0.2800,0.6720,0.8947,0.9758,0.8947
ROCPOINTS_N,0.2807,0.6614,0.8900,0.9760,0.8900
ROCPOINTS_N,0.2814,0.6614,0.8899,0.9760,0.8899
ROCPOINTS_N,0.2817,0.6614,0.8898,0.9760,0.8898
ROCPOINTS_N,0.2822,0.6614,0.8898,0.9760,0.8898
ROCPOINTS_N,0.2822,0.6596,0.8898,0.9761,0.8898
ROCPOINTS_N,0.2824,0.6596,0.8897,0.9761,0.8897
ROCPOINTS_N,0.2827,0.6596,0.8897,0.9761,0.8897
ROCPOINTS_N,0.2833,0.6596,0.8896,0.9761,0.8896
ROCPOINTS_N,0.2838,0.6508,0.8862,0.9763,0.8862
ROCPOINTS_N,0.2846,0.6508,0.8861,0.9763,0.8861
ROCPOINTS_N,0.2850,0.6508,0.8861,0.9763,0.8861
ROCPOINTS_N,0.2853,0.6508,0.8859,0.9763,0.8859
ROCPOINTS_N,0.2853,0.6508,0.8859,0.9763,0.8859
ROCPOINTS_N,0.2867,0.6508,0.8858,0.9763,0.8858
ROCPOINTS_N,0.2873,0.6420,0.8826,0.9765,0.8826
ROCPOINTS_N,0.2880,0.6420,0.8826,0.9765,0.8826
ROCPOINTS_N,0.2881,0.6420,0.8825,0.9765,0.8825
ROCPOINTS_N,0.2900,0.6420,0.8824,0.9765,0.8824
ROCPOINTS_N,0.2908,0.6332,0.8773,0.9767,0.8773
ROCPOINTS_N,0.2910,0.6332,0.8773,0.9767,0.8773
ROCPOINTS_N,0.2917,0.6332,0.8772,0.9767,0.8772
ROCPOINTS_N,0.2922,0.6332,0.8770,0.9767,0.8770
ROCPOINTS_N,0.2927,0.6332,0.8770,0.9767,0.8770
ROCPOINTS_N,0.2927,0.6332,0.8769,0.9767,0.8769
ROCPOINTS_N,0.2933,0.6332,0.8768,0.9767,0.8768
ROCPOINTS_N,0.2942,0.6190,0.8730,0.9771,0.8730
ROCPOINTS_N,0.2943,0.6190,0.8729,0.9771,0.8729
ROCPOINTS_N,0.2947,0.6190,0.8729,0.9771,0.8729
ROCPOINTS_N,0.2950,0.6190,0.8728,0.9771,0.8728
ROCPOINTS_N,0.2965,0.6190,0.8727,0.9771,0.8727
ROCPOINTS_N,0.2965,0.6190,0.8726,0.9771,0.8726
ROCPOINTS_N,0.2967,0.6190,0.8726,0.9771,0.8726
ROCPOINTS_N,0.2971,0.6120,0.8688,0.9772,0.8688
ROCPOINTS_N,0.2973,0.6120,0.8687,0.9772,0.8687
ROCPOINTS_N,0.2973,0.6120,0.8687,0.9772,0.8687
ROCPOINTS_N,0.2975,0.6120,0.8686,0.9772,0.8686
ROCPOINTS_N,0.2978,0.6120,0.8686,0.9772,0.8686
ROCPOINTS_N,0.2983,0.6120,0.8685,0.9772,0.8685
ROCPOINTS_N,0.2989,0.6120,0.8684,0.9772,0.8684
ROCPOINTS_N,0.2992,0.6120,0.8683,0.9772,0.8683
ROCPOINTS_N,0.2993,0.6120,0.8683,0.9772,0.8683
ROCPOINTS_N,0.2996,0.6120,0.8682,0.9772,0.8682
ROCPOINTS_N,0.3000,0.6120,0.8682,0.9772,0.8682
ROCPOINTS_N,0.3003,0.6014,0.8628,0.9775,0.8628
ROCPOINTS_N,0.3007,0.5996,0.8628,0.9775,0.8628
ROCPOINTS_N,0.3008,0.5979,0.8628,0.9776,0.8628
ROCPOINTS_N,0.3010,0.5979,0.8627,0.9776,0.8627
ROCPOINTS_N,0.3013,0.5979,0.8627,0.9776,0.8627
ROCPOINTS_N,0.3014,0.5979,0.8626,0.9776,0.8626
ROCPOINTS_N,0.3017,0.5979,0.8626,0.9776,0.8626
ROCPOINTS_N,0.3022,0.5979,0.8624,0.9776,0.8624
ROCPOINTS_N,0.3022,0.5979,0.8622,0.9776,0.8622
ROCPOINTS_N,0.3033,0.5979,0.8621,0.9776,0.8621
ROCPOINTS_N,0.3037,0.5908,0.8582,0.9777,0.8582
ROCPOINTS_N,0.3039,0.5908,0.8582,0.9777,0.8582
ROCPOINTS_N,0.3040,0.5908,0.8581,0.9777,0.8581
ROCPOINTS_N,0.3056,0.5908,0.8580,0.9777,0.8580
ROCPOINTS_N,0.3058,0.5908,0.8580,0.9777,0.8580
ROCPOINTS_N,0.3067,0.5908,0.8579,0.9777,0.8579
ROCPOINTS_N,0.3070,0.5802,0.8541,0.9780,0.8541
ROCPOINTS_N,0.3071,0.5802,0.8540,0.9780,0.8540
ROCPOINTS_N,0.3071,0.5802,0.8540,0.9780,0.8540
ROCPOINTS_N,0.3073,0.5802,0.8539,0.9780,0.8539
ROCPOINTS_N,0.3078,0.5802,0.8539,0.9780,0.8539
ROCPOINTS_N,0.3079,0.5802,0.8538,0.9780,0.8538
ROCPOINTS_N,0.3089,0.5802,0.8538,0.9780,0.8538
ROCPOINTS_N,0.3094,0.5802,0.8537,0.9780,0.8537
ROCPOINTS_N,0.3095,0.5802,0.8536,0.9780,0.8536
ROCPOINTS_N,0.3095,0.5802,0.8536,0.9780,0.8536
ROCPOINTS_N,0.3100,0.5802,0.8535,0.9780,0.8535
ROCPOINTS_N,0.3104,0.5679,0.8481,0.9783,0.8481
ROCPOINTS_N,0.3107,0.5679,0.8479,0.9783,0.8479
ROCPOINTS_N,0.3108,0.5679,0.8477,0.9783,0.8477
ROCPOINTS_N,0.3111,0.5679,0.8476,0.9783,0.8476
ROCPOINTS_N,0.3116,0.5679,0.8476,0.9783,0.8476
ROCPOINTS_N,0.3117,0.5679,0.8475,0.9783,0.8475
ROCPOINTS_N,0.3120,0.5679,0.8474,0.9783,0.8474
ROCPOINTS_N,0.3122,0.5679,0.8473,0.9783,0.8473
ROCPOINTS_N,0.3122,0.5679,0.8472,0.9783,0.8472
ROCPOINTS_N,0.3125,0.5679,0.8472,0.9783,0.8472
ROCPOINTS_N,0.3126,0.5679,0.8471,0.9783,0.8471
ROCPOINTS_N,0.3133,0.5679,0.8470,0.9783,0.8470
ROCPOINTS_N,0.3139,0.5626,0.8431,0.9784,0.8431
ROCPOINTS_N,0.3148,0.5626,0.8431,0.9784,0.8431
ROCPOINTS_N,0.3150,0.5626,0.8430,0.9784,0.8430
ROCPOINTS_N,0.3153,0.5626,0.8429,0.9784,0.8429
ROCPOINTS_N,0.3156,0.5626,0.8428,0.9784,0.8428
ROCPOINTS_N,0.3156,0.5626,0.8428,0.9784,0.8428
ROCPOINTS_N,0.3158,0.5626,0.8427,0.9784,0.8427
ROCPOINTS_N,0.3167,0.5626,0.8426,0.9784,0.8426
ROCPOINTS_N,0.3170,0.5556,0.8388,0.9786,0.8388
ROCPOINTS_N,0.3175,0.5556,0.8387,0.9786,0.8387
ROCPOINTS_N,0.3177,0.5520,0.8387,0.9787,0.8387
ROCPOINTS_N,0.3183,0.5520,0.8386,0.9787,0.8386
ROCPOINTS_N,0.3188,0.5520,0.8385,0.9787,0.8385
ROCPOINTS_N,0.3189,0.5520,0.8385,0.9787,0.8385
ROCPOINTS_N,0.3200,0.5520,0.8384,0.9787,0.8384
ROCPOINTS_N,0.3205,0.5450,0.8322,0.9788,0.8322
ROCPOINTS_N,0.3206,0.5450,0.8321,0.9788,0.8321
ROCPOINTS_N,0.3208,0.5450,0.8321,0.9788,0.8321
ROCPOINTS_N,0.3209,0.5450,0.8319,0.9788,0.8319
ROCPOINTS_N,0.3214,0.5450,0.8318,0.9788,0.8318
ROCPOINTS_N,0.3233,0.5450,0.8318,0.9788,0.8318
ROCPOINTS_N,0.3236,0.5397,0.8280,0.9789,0.8280
ROCPOINTS_N,0.3237,0.5397,0.8279,0.9789,0.8279
ROCPOINTS_N,0.3238,0.5397,0.8278,0.9789,0.8278
ROCPOINTS_N,0.3239,0.5397,0.8277,0.9789,0.8277
ROCPOINTS_N,0.3239,0.5397,0.8277,0.9789,0.8277
ROCPOINTS_N,0.3240,0.5397,0.8276,0.9789,0.8276
ROCPOINTS_N,0.3242,0.5397,0.8276,0.9789,0.8276
ROCPOINTS_N,0.3244,0.5397,0.8275,0.9789,0.8275
ROCPOINTS_N,0.3246,0.5379,0.8275,0.9790,0.8275
ROCPOINTS_N,0.3250,0.5379,0.8274,0.9790,0.8274
ROCPOINTS_N,0.3250,0.5379,0.8273,0.9790,0.8273
ROCPOINTS_N,0.3256,0.5379,0.8270,0.9789,0.8270
ROCPOINTS_N,0.3260,0.5379,0.8270,0.9789,0.8270
ROCPOINTS_N,0.3261,0.5379,0.8269,0.9789,0.8269
ROCPOINTS_N,0.3265,0.5379,0.8269,0.9789,0.8269
ROCPOINTS_N,0.3267,0.5379,0.8268,0.9789,0.8268
ROCPOINTS_N,0.3278,0.5309,0.8231,0.9791,0.8231
ROCPOINTS_N,0.3283,0.5309,0.8230,0.9791,0.8230
ROCPOINTS_N,0.3288,0.5291,0.8228,0.9792,0.8228
ROCPOINTS_N,0.3289,0.5291,0.8228,0.9792,0.8228
ROCPOINTS_N,0.3297,0.5291,0.8227,0.9792,0.8227
ROCPOINTS_N,0.3300,0.5291,0.8227,0.9792,0.8227
ROCPOINTS_N,0.3302,0.5238,0.8175,0.9793,0.8175
ROCPOINTS_N,0.3305,0.5238,0.8174,0.9793,0.8174
ROCPOINTS_N,0.3307,0.5238,0.8174,0.9793,0.8174
ROCPOINTS_N,0.3311,0.5220,0.8173,0.9793,0.8173
ROCPOINTS_N,0.3312,0.5220,0.8172,0.9793,0.8172
ROCPOINTS_N,0.3322,0.5220,0.8171,0.9793,0.8171
ROCPOINTS_N,0.3322,0.5220,0.8171,0.9793,0.8171
ROCPOINTS_N,0.3327,0.5220,0.8170,0.9793,0.8170
ROCPOINTS_N,0.3332,0.5220,0.8170,0.9793,0.8170
ROCPOINTS_N,0.3332,0.5220,0.8169,0.9793,0.8169
ROCPOINTS_N,0.3333,0.5220,0.8168,0.9793,0.8168
ROCPOINTS_N,0.3333,0.5220,0.8168,0.9793,0.8168
ROCPOINTS_N,0.3337,0.5150,0.8125,0.9795,0.8125
ROCPOINTS_N,0.3339,0.5150,0.8125,0.9795,0.8125
ROCPOINTS_N,0.3339,0.5150,0.8124,0.9795,0.8124
ROCPOINTS_N,0.3340,0.5150,0.8124,0.9795,0.8124
ROCPOINTS_N,0.3340,0.5150,0.8123,0.9795,0.8123
ROCPOINTS_N,0.3342,0.5150,0.8122,0.9795,0.8122
ROCPOINTS_N,0.3347,0.5150,0.8122,0.9795,0.8122
ROCPOINTS_N,0.3348,0.5150,0.8121,0.9795,0.8121
ROCPOINTS_N,0.3348,0.5150,0.8121,0.9795,0.8121
ROCPOINTS_N,0.3350,0.5132,0.8117,0.9795,0.8117
ROCPOINTS_N,0.3352,0.5132,0.8117,0.9795,0.8117
ROCPOINTS_N,0.3356,0.5132,0.8115,0.9795,0.8115
ROCPOINTS_N,0.3358,0.5132,0.8114,0.9795,0.8114
ROCPOINTS_N,0.3361,0.5132,0.8114,0.9795,0.8114
ROCPOINTS_N,0.3362,0.5132,0.8113,0.9795,0.8113
ROCPOINTS_N,0.3367,0.5132,0.8112,0.9795,0.8112
ROCPOINTS_N,0.3370,0.5079,0.8067,0.9796,0.8067
ROCPOINTS_N,0.3370,0.5079,0.8066,0.9796,0.8066
ROCPOINTS_N,0.3375,0.5062,0.8066,0.9797,0.8066
ROCPOINTS_N,0.3378,0.5062,0.8065,0.9797,0.8065
ROCPOINTS_N,0.3380,0.5062,0.8065,0.9797,0.8065
ROCPOINTS_N,0.3383,0.5062,0.8064,0.9797,0.8064
ROCPOINTS_N,0.3385,0.5062,0.8063,0.9797,0.8063
ROCPOINTS_N,0.3389,0.5062,0.8063,0.9797,0.8063
ROCPOINTS_N,0.3391,0.5062,0.8061,0.9797,0.8061
ROCPOINTS_N,0.3394,0.5062,0.8061,0.9797,0.8061
ROCPOINTS_N,0.3397,0.5062,0.8060,0.9797,0.8060
ROCPOINTS_N,0.3397,0.5062,0.8059,0.9797,0.8059
ROCPOINTS_N,0.3398,0.5062,0.8059,0.9797,0.8059
ROCPOINTS_N,0.3400,0.5062,0.8058,0.9797,0.8058
ROCPOINTS_N,0.3406,0.4974,0.8012,0.9799,0.8012
ROCPOINTS_N,0.3410,0.4974,0.8011,0.9799,0.8011
ROCPOINTS_N,0.3411,0.4974,0.8010,0.9799,0.8010
ROCPOINTS_N,0.3411,0.4974,0.8010,0.9799,0.8010
ROCPOINTS_N,0.3413,0.4974,0.8009,0.9799,0.8009
ROCPOINTS_N,0.3417,0.4974,0.8009,0.9799,0.8009
ROCPOINTS_N,0.3418,0.4974,0.8007,0.9799,0.8007
ROCPOINTS_N,0.3421,0.4974,0.8007,0.9799,0.8007
ROCPOINTS_N,0.3422,0.4974,0.8006,0.9799,0.8006
ROCPOINTS_N,0.3423,0.4974,0.8006,0.9799,0.8006
ROCPOINTS_N,0.3424,0.4974,0.8005,0.9799,0.8005
ROCPOINTS_N,0.3425,0.4974,0.8005,0.9799,0.8005
ROCPOINTS_N,0.3427,0.4974,0.8003,0.9799,0.8003
ROCPOINTS_N,0.3429,0.4974,0.8002,0.9799,0.8002
ROCPOINTS_N,0.3433,0.4974,0.8001,0.9799,0.8001
ROCPOINTS_N,0.3438,0.4903,0.7954,0.9800,0.7954
ROCPOINTS_N,0.3439,0.4903,0.7953,0.9800,0.7953
ROCPOINTS_N,0.3440,0.4903,0.7953,0.9800,0.7953
ROCPOINTS_N,0.3450,0.4903,0.7952,0.9800,0.7952
ROCPOINTS_N,0.3453,0.4903,0.7951,0.9800,0.7951
ROCPOINTS_N,0.3456,0.4903,0.7950,0.9800,0.7950
ROCPOINTS_N,0.3456,0.4903,0.7950,0.9800,0.7950
ROCPOINTS_N,0.3458,0.4903,0.7949,0.9800,0.7949
ROCPOINTS_N,0.3460,0.4903,0.7948,0.9800,0.7948
ROCPOINTS_N,0.3464,0.4903,0.7947,0.9800,0.7947
ROCPOINTS_N,0.3465,0.4903,0.7947,0.9800,0.7947
ROCPOINTS_N,0.3467,0.4885,0.7947,0.9801,0.7947
ROCPOINTS_N,0.3473,0.4850,0.7903,0.9801,0.7903
ROCPOINTS_N,0.3473,0.4850,0.7903,0.9801,0.7903
ROCPOINTS_N,0.3478,0.4850,0.7902,0.9801,0.7902
ROCPOINTS_N,0.3481,0.4850,0.7901,0.9801,0.7901
ROCPOINTS_N,0.3482,0.4850,0.7901,0.9801,0.7901
ROCPOINTS_N,0.3482,0.4850,0.7900,0.9801,0.7900
ROCPOINTS_N,0.3488,0.4850,0.7900,0.9801,0.7900
ROCPOINTS_N,0.3492,0.4850,0.7899,0.9801,0.7899
ROCPOINTS_N,0.3493,0.4832,0.7899,0.9802,0.7899
ROCPOINTS_N,0.3496,0.4832,0.7898,0.9802,0.7898
ROCPOINTS_N,0.3498,0.4832,0.7898,0.9802,0.7898
ROCPOINTS_N,0.3500,0.4832,0.7897,0.9802,0.7897
ROCPOINTS_N,0.3503,0.4762,0.7852,0.9803,0.7852
ROCPOINTS_N,0.3506,0.4762,0.7851,0.9803,0.7851
ROCPOINTS_N,0.3506,0.4762,0.7851,0.9803,0.7851
ROCPOINTS_N,0.3507,0.4762,0.7850,0.9803,0.7850
ROCPOINTS_N,0.3509,0.4762,0.7849,0.9803,0.7849
ROCPOINTS_N,0.3514,0.4762,0.7849,0.9803,0.7849
ROCPOINTS_N,0.3516,0.4762,0.7848,0.9803,0.7848
ROCPOINTS_N,0.3518,0.4762,0.7847,0.9803,0.7847
ROCPOINTS_N,0.3519,0.4762,0.7847,0.9803,0.7847
ROCPOINTS_N,0.3522,0.4762,0.7846,0.9803,0.7846
ROCPOINTS_N,0.3525,0.4744,0.7845,0.9804,0.7845
ROCPOINTS_N,0.3527,0.4744,0.7845,0.9804,0.7845
ROCPOINTS_N,0.3529,0.4744,0.7844,0.9804,0.7844
ROCPOINTS_N,0.3532,0.4744,0.7844,0.9804,0.7844
ROCPOINTS_N,0.3533,0.4744,0.7843,0.9804,0.7843
ROCPOINTS_N,0.3539,0.4744,0.7800,0.9803,0.7800
ROCPOINTS_N,0.3539,0.4744,0.7800,0.9803,0.7800
ROCPOINTS_N,0.3540,0.4744,0.7799,0.9803,0.7799
ROCPOINTS_N,0.3545,0.4727,0.7799,0.9804,0.7799
ROCPOINTS_N,0.3548,0.4727,0.7798,0.9804,0.7798
ROCPOINTS_N,0.3549,0.4727,0.7798,0.9804,0.7798
ROCPOINTS_N,0.3550,0.4727,0.7797,0.9804,0.7797
ROCPOINTS_N,0.3556,0.4727,0.7796,0.9803,0.7796
ROCPOINTS_N,0.3561,0.4727,0.7795,0.9803,0.7795
ROCPOINTS_N,0.3561,0.4727,0.7794,0.9803,0.7794
ROCPOINTS_N,0.3565,0.4727,0.7793,0.9803,0.7793
ROCPOINTS_N,0.3565,0.4727,0.7793,0.9803,0.7793
ROCPOINTS_N,0.3567,0.4727,0.7792,0.9803,0.7792
ROCPOINTS_N,0.3573,0.4691,0.7756,0.9804,0.7756
ROCPOINTS_N,0.3577,0.4691,0.7755,0.9804,0.7755
ROCPOINTS_N,0.3578,0.4691,0.7754,0.9804,0.7754
ROCPOINTS_N,0.3578,0.4691,0.7754,0.9804,0.7754
ROCPOINTS_N,0.3581,0.4674,0.7754,0.9805,0.7754
ROCPOINTS_N,0.3583,0.4674,0.7753,0.9805,0.7753
ROCPOINTS_N,0.3589,0.4674,0.7753,0.9805,0.7753
ROCPOINTS_N,0.3592,0.4674,0.7752,0.9805,0.7752
ROCPOINTS_N,0.3595,0.4674,0.7751,0.9805,0.7751
ROCPOINTS_N,0.3597,0.4674,0.7751,0.9805,0.7751
ROCPOINTS_N,0.3598,0.4674,0.7750,0.9805,0.7750
ROCPOINTS_N,0.3599,0.4674,0.7750,0.9805,0.7750
ROCPOINTS_N,0.3600,0.4674,0.7749,0.9804,0.7749
ROCPOINTS_N,0.3602,0.4568,0.7692,0.9807,0.7692
ROCPOINTS_N,0.3609,0.4568,0.7691,0.9807,0.7691
ROCPOINTS_N,0.3611,0.4568,0.7691,0.9807,0.7691
ROCPOINTS_N,0.3612,0.4568,0.7690,0.9807,0.7690
ROCPOINTS_N,0.3617,0.4568,0.7690,0.9807,0.7690
ROCPOINTS_N,0.3620,0.4568,0.7689,0.9807,0.7689
ROCPOINTS_N,0.3622,0.4568,0.7688,0.9807,0.7688
ROCPOINTS_N,0.3625,0.4568,0.7687,0.9807,0.7687
ROCPOINTS_N,0.3627,0.4568,0.7687,0.9807,0.7687
ROCPOINTS_N,0.3627,0.4568,0.7686,0.9807,0.7686
ROCPOINTS_N,0.3633,0.4568,0.7686,0.9807,0.7686
ROCPOINTS_N,0.3633,0.4533,0.7654,0.9808,0.7654
ROCPOINTS_N,0.3639,0.4533,0.7653,0.9808,0.7653
ROCPOINTS_N,0.3644,0.4533,0.7652,0.9808,0.7652
ROCPOINTS_N,0.3645,0.4533,0.7651,0.9808,0.7651
ROCPOINTS_N,0.3649,0.4533,0.7651,0.9808,0.7651
ROCPOINTS_N,0.3650,0.4533,0.7650,0.9808,0.7650
ROCPOINTS_N,0.3650,0.4533,0.7649,0.9808,0.7649
ROCPOINTS_N,0.3650,0.4533,0.7648,0.9808,0.7648
ROCPOINTS_N,0.3651,0.4533,0.7648,0.9808,0.7648
ROCPOINTS_N,0.3654,0.4533,0.7647,0.9808,0.7647
ROCPOINTS_N,0.3656,0.4533,0.7647,0.9808,0.7647
ROCPOINTS_N,0.3658,0.4533,0.7646,0.9808,0.7646
ROCPOINTS_N,0.3659,0.4533,0.7645,0.9808,0.7645
ROCPOINTS_N,0.3660,0.4533,0.7644,0.9808,0.7644
ROCPOINTS_N,0.3665,0.4533,0.7644,0.9808,0.7644
ROCPOINTS_N,0.3666,0.4533,0.7643,0.9808,0.7643
ROCPOINTS_N,0.3667,0.4533,0.7642,0.9808,0.7642
ROCPOINTS_N,0.3669,0.4497,0.7603,0.9808,0.7603
ROCPOINTS_N,0.3673,0.4497,0.7602,0.9808,0.7602
ROCPOINTS_N,0.3675,0.4497,0.7602,0.9808,0.7602
ROCPOINTS_N,0.3680,0.4497,0.7601,0.9808,0.7601
ROCPOINTS_N,0.3681,0.4497,0.7600,0.9808,0.7600
ROCPOINTS_N,0.3683,0.4497,0.7599,0.9808,0.7599
ROCPOINTS_N,0.3689,0.4497,0.7598,0.9808,0.7598
ROCPOINTS_N,0.3691,0.4480,0.7597,0.9809,0.7597
ROCPOINTS_N,0.3693,0.4480,0.7596,0.9809,0.7596
ROCPOINTS_N,0.3696,0.4462,0.7596,0.9809,0.7596
ROCPOINTS_N,0.3699,0.4462,0.7596,0.9809,0.7596
ROCPOINTS_N,0.3700,0.4462,0.7595,0.9809,0.7595
ROCPOINTS_N,0.3703,0.4409,0.7544,0.9810,0.7544
ROCPOINTS_N,0.3708,0.4392,0.7542,0.9811,0.7542
ROCPOINTS_N,0.3708,0.4392,0.7542,0.9811,0.7542
ROCPOINTS_N,0.3711,0.4392,0.7541,0.9811,0.7541
ROCPOINTS_N,0.3711,0.4392,0.7540,0.9811,0.7540
ROCPOINTS_N,0.3713,0.4392,0.7540,0.9811,0.7540
ROCPOINTS_N,0.3716,0.4392,0.7539,0.9811,0.7539
ROCPOINTS_N,0.3717,0.4392,0.7539,0.9811,0.7539
ROCPOINTS_N,0.3717,0.4392,0.7537,0.9811,0.7537
ROCPOINTS_N,0.3722,0.4392,0.7537,0.9811,0.7537
ROCPOINTS_N,0.3725,0.4392,0.7536,0.9811,0.7536
ROCPOINTS_N,0.3726,0.4392,0.7535,0.9811,0.7535
ROCPOINTS_N,0.3727,0.4392,0.7534,0.9811,0.7534
ROCPOINTS_N,0.3731,0.4392,0.7533,0.9811,0.7533
ROCPOINTS_N,0.3733,0.4392,0.7533,0.9811,0.7533
ROCPOINTS_N,0.3734,0.4392,0.7484,0.9810,0.7484
ROCPOINTS_N,0.3735,0.4392,0.7484,0.9810,0.7484
ROCPOINTS_N,0.3737,0.4392,0.7483,0.9810,0.7483
ROCPOINTS_N,0.3737,0.4392,0.7483,0.9810,0.7483
ROCPOINTS_N,0.3738,0.4392,0.7482,0.9810,0.7482
ROCPOINTS_N,0.3739,0.4392,0.7481,0.9810,0.7481
ROCPOINTS_N,0.3740,0.4392,0.7481,0.9810,0.7481
ROCPOINTS_N,0.3740,0.4392,0.7480,0.9810,0.7480
ROCPOINTS_N,0.3740,0.4392,0.7480,0.9810,0.7480
ROCPOINTS_N,0.3742,0.4392,0.7479,0.9810,0.7479
ROCPOINTS_N,0.3745,0.4392,0.7479,0.9810,0.7479
ROCPOINTS_N,0.3747,0.4392,0.7478,0.9810,0.7478
ROCPOINTS_N,0.3748,0.4392,0.7477,0.9810,0.7477
ROCPOINTS_N,0.3748,0.4392,0.7477,0.9810,0.7477
ROCPOINTS_N,0.3750,0.4392,0.7476,0.9809,0.7476
ROCPOINTS_N,0.3752,0.4392,0.7474,0.9809,0.7474
ROCPOINTS_N,0.3756,0.4392,0.7473,0.9809,0.7473
ROCPOINTS_N,0.3756,0.4392,0.7473,0.9809,0.7473
ROCPOINTS_N,0.3758,0.4392,0.7472,0.9809,0.7472
ROCPOINTS_N,0.3759,0.4392,0.7472,0.9809,0.7472
ROCPOINTS_N,0.3764,0.4392,0.7471,0.9809,0.7471
ROCPOINTS_N,0.3767,0.4392,0.7470,0.9809,0.7470
ROCPOINTS_N,0.3769,0.4356,0.7420,0.9810,0.7420
ROCPOINTS_N,0.3771,0.4356,0.7420,0.9810,0.7420
ROCPOINTS_N,0.3773,0.4356,0.7419,0.9810,0.7419
ROCPOINTS_N,0.3773,0.4356,0.7419,0.9810,0.7419
ROCPOINTS_N,0.3776,0.4356,0.7417,0.9810,0.7417
ROCPOINTS_N,0.3777,0.4356,0.7417,0.9810,0.7417
ROCPOINTS_N,0.3778,0.4356,0.7416,0.9809,0.7416
ROCPOINTS_N,0.3781,0.4356,0.7416,0.9809,0.7416
ROCPOINTS_N,0.3783,0.4356,0.7415,0.9809,0.7415
ROCPOINTS_N,0.3783,0.4356,0.7414,0.9809,0.7414
ROCPOINTS_N,0.3787,0.4356,0.7412,0.9809,0.7412
ROCPOINTS_N,0.3788,0.4356,0.7412,0.9809,0.7412
ROCPOINTS_N,0.3788,0.4356,0.7411,0.9809,0.7411
ROCPOINTS_N,0.3789,0.4356,0.7410,0.9809,0.7410
ROCPOINTS_N,0.3790,0.4356,0.7410,0.9809,0.7410
ROCPOINTS_N,0.3793,0.4356,0.7409,0.9809,0.7409
ROCPOINTS_N,0.3797,0.4356,0.7408,0.9809,0.7408
ROCPOINTS_N,0.3800,0.4356,0.7407,0.9809,0.7407
ROCPOINTS_N,0.3802,0.4268,0.7346,0.9812,0.7346
ROCPOINTS_N,0.3804,0.4268,0.7346,0.9812,0.7346
ROCPOINTS_N,0.3804,0.4268,0.7345,0.9811,0.7345
ROCPOINTS_N,0.3804,0.4268,0.7344,0.9811,0.7344
ROCPOINTS_N,0.3805,0.4268,0.7344,0.9811,0.7344
ROCPOINTS_N,0.3806,0.4268,0.7343,0.9811,0.7343
ROCPOINTS_N,0.3807,0.4268,0.7343,0.9811,0.7343
ROCPOINTS_N,0.3807,0.4268,0.7342,0.9811,0.7342
ROCPOINTS_N,0.3811,0.4268,0.7342,0.9811,0.7342
ROCPOINTS_N,0.3813,0.4268,0.7341,0.9811,0.7341
ROCPOINTS_N,0.3814,0.4268,0.7340,0.9811,0.7340
ROCPOINTS_N,0.3814,0.4268,0.7340,0.9811,0.7340
ROCPOINTS_N,0.3815,0.4250,0.7340,0.9812,0.7340
ROCPOINTS_N,0.3818,0.4250,0.7339,0.9812,0.7339
ROCPOINTS_N,0.3818,0.4250,0.7339,0.9812,0.7339
ROCPOINTS_N,0.3819,0.4250,0.7338,0.9812,0.7338
ROCPOINTS_N,0.3820,0.4250,0.7337,0.9812,0.7337
ROCPOINTS_N,0.3820,0.4250,0.7337,0.9812,0.7337
ROCPOINTS_N,0.3821,0.4250,0.7336,0.9812,0.7336
ROCPOINTS_N,0.3821,0.4233,0.7336,0.9813,0.7336
ROCPOINTS_N,0.3822,0.4233,0.7336,0.9813,0.7336
ROCPOINTS_N,0.3823,0.4233,0.7333,0.9813,0.7333
ROCPOINTS_N,0.3825,0.4233,0.7333,0.9813,0.7333
ROCPOINTS_N,0.3827,0.4233,0.7332,0.9813,0.7332
ROCPOINTS_N,0.3828,0.4233,0.7332,0.9813,0.7332
ROCPOINTS_N,0.3829,0.4233,0.7331,0.9813,0.7331
ROCPOINTS_N,0.3831,0.4233,0.7330,0.9813,0.7330
ROCPOINTS_N,0.3831,0.4233,0.7330,0.9813,0.7330
ROCPOINTS_N,0.3832,0.4233,0.7329,0.9813,0.7329
ROCPOINTS_N,0.3833,0.4233,0.7329,0.9813,0.7329
ROCPOINTS_N,0.3833,0.4215,0.7288,0.9812,0.7288
ROCPOINTS_N,0.3835,0.4215,0.7287,0.9812,0.7287
ROCPOINTS_N,0.3836,0.4215,0.7286,0.9812,0.7286
ROCPOINTS_N,0.3839,0.4215,0.7286,0.9812,0.7286
ROCPOINTS_N,0.3840,0.4215,0.7285,0.9812,0.7285
ROCPOINTS_N,0.3841,0.4198,0.7285,0.9813,0.7285
ROCPOINTS_N,0.3842,0.4198,0.7284,0.9813,0.7284
ROCPOINTS_N,0.3843,0.4198,0.7283,0.9813,0.7283
ROCPOINTS_N,0.3844,0.4198,0.7283,0.9813,0.7283
ROCPOINTS_N,0.3847,0.4198,0.7280,0.9813,0.7280
ROCPOINTS_N,0.3849,0.4198,0.7280,0.9813,0.7280
ROCPOINTS_N,0.3849,0.4198,0.7279,0.9813,0.7279
ROCPOINTS_N,0.3850,0.4198,0.7279,0.9813,0.7279
ROCPOINTS_N,0.3855,0.4198,0.7275,0.9813,0.7275
ROCPOINTS_N,0.3856,0.4198,0.7274,0.9813,0.7274
ROCPOINTS_N,0.3856,0.4198,0.7274,0.9813,0.7274
ROCPOINTS_N,0.3858,0.4198,0.7273,0.9813,0.7273
ROCPOINTS_N,0.3864,0.4198,0.7273,0.9813,0.7273
ROCPOINTS_N,0.3867,0.4198,0.7272,0.9813,0.7272
ROCPOINTS_N,0.3867,0.4180,0.7229,0.9812,0.7229
ROCPOINTS_N,0.3868,0.4180,0.7228,0.9812,0.7228
ROCPOINTS_N,0.3872,0.4180,0.7228,0.9812,0.7228
ROCPOINTS_N,0.3873,0.4180,0.7227,0.9812,0.7227
ROCPOINTS_N,0.3873,0.4180,0.7227,0.9812,0.7227
ROCPOINTS_N,0.3875,0.4180,0.7226,0.9812,0.7226
ROCPOINTS_N,0.3878,0.4180,0.7225,0.9812,0.7225
ROCPOINTS_N,0.3881,0.4180,0.7225,0.9812,0.7225
ROCPOINTS_N,0.3881,0.4180,0.7224,0.9812,0.7224
ROCPOINTS_N,0.3883,0.4162,0.7224,0.9813,0.7224
ROCPOINTS_N,0.3885,0.4162,0.7221,0.9813,0.7221
ROCPOINTS_N,0.3885,0.4162,0.7221,0.9813,0.7221
ROCPOINTS_N,0.3891,0.4162,0.7220,0.9813,0.7220
ROCPOINTS_N,0.3892,0.4162,0.7220,0.9813,0.7220
ROCPOINTS_N,0.3893,0.4162,0.7219,0.9813,0.7219
ROCPOINTS_N,0.3894,0.4162,0.7218,0.9813,0.7218
ROCPOINTS_N,0.3894,0.4162,0.7218,0.9813,0.7218
ROCPOINTS_N,0.3900,0.4162,0.7217,0.9813,0.7217
ROCPOINTS_N,0.3906,0.4109,0.7166,0.9814,0.7166
ROCPOINTS_N,0.3908,0.4092,0.7166,0.9815,0.7166
ROCPOINTS_N,0.3911,0.4092,0.7165,0.9815,0.7165
ROCPOINTS_N,0.3911,0.4092,0.7164,0.9815,0.7164
ROCPOINTS_N,0.3911,0.4092,0.7163,0.9815,0.7163
ROCPOINTS_N,0.3914,0.4092,0.7163,0.9815,0.7163
ROCPOINTS_N,0.3917,0.4092,0.7161,0.9815,0.7161
ROCPOINTS_N,0.3922,0.4092,0.7160,0.9815,0.7160
ROCPOINTS_N,0.3922,0.4092,0.7160,0.9815,0.7160
ROCPOINTS_N,0.3925,0.4092,0.7159,0.9815,0.7159
ROCPOINTS_N,0.3927,0.4092,0.7158,0.9815,0.7158
ROCPOINTS_N,0.3933,0.4092,0.7158,0.9815,0.7158
ROCPOINTS_N,0.3936,0.3951,0.7114,0.9820,0.7114
ROCPOINTS_N,0.3938,0.3951,0.7113,0.9820,0.7113
ROCPOINTS_N,0.3940,0.3951,0.7112,0.9820,0.7112
ROCPOINTS_N,0.3942,0.3951,0.7111,0.9820,0.7111
ROCPOINTS_N,0.3944,0.3951,0.7111,0.9820,0.7111
ROCPOINTS_N,0.3947,0.3951,0.7110,0.9820,0.7110
ROCPOINTS_N,0.3947,0.3951,0.7109,0.9820,0.7109
ROCPOINTS_N,0.3949,0.3951,0.7109,0.9820,0.7109
ROCPOINTS_N,0.3949,0.3951,0.7108,0.9820,0.7108
ROCPOINTS_N,0.3950,0.3951,0.7108,0.9820,0.7108
ROCPOINTS_N,0.3952,0.3951,0.7104,0.9819,0.7104
ROCPOINTS_N,0.3955,0.3951,0.7104,0.9819,0.7104
ROCPOINTS_N,0.3956,0.3951,0.7103,0.9819,0.7103
ROCPOINTS_N,0.3957,0.3951,0.7102,0.9819,0.7102
ROCPOINTS_N,0.3958,0.3951,0.7101,0.9819,0.7101
ROCPOINTS_N,0.3960,0.3951,0.7101,0.9819,0.7101
ROCPOINTS_N,0.3961,0.3951,0.7100,0.9819,0.7100
ROCPOINTS_N,0.3963,0.3951,0.7099,0.9819,0.7099
ROCPOINTS_N,0.3967,0.3951,0.7098,0.9819,0.7098
ROCPOINTS_N,0.3967,0.3951,0.7098,0.9819,0.7098
ROCPOINTS_N,0.3967,0.3933,0.7058,0.9819,0.7058
ROCPOINTS_N,0.3969,0.3933,0.7058,0.9819,0.7058
ROCPOINTS_N,0.3970,0.3933,0.7057,0.9819,0.7057
ROCPOINTS_N,0.3970,0.3933,0.7056,0.9819,0.7056
ROCPOINTS_N,0.3973,0.3933,0.7056,0.9819,0.7056
ROCPOINTS_N,0.3973,0.3933,0.7055,0.9819,0.7055
ROCPOINTS_N,0.3976,0.3933,0.7055,0.9819,0.7055
ROCPOINTS_N,0.3976,0.3933,0.7054,0.9819,0.7054
ROCPOINTS_N,0.3978,0.3933,0.7053,0.9819,0.7053
ROCPOINTS_N,0.3980,0.3933,0.7053,0.9819,0.7053
ROCPOINTS_N,0.3983,0.3933,0.7052,0.9819,0.7052
ROCPOINTS_N,0.3985,0.3933,0.7051,0.9819,0.7051
ROCPOINTS_N,0.3986,0.3933,0.7051,0.9819,0.7051
ROCPOINTS_N,0.3987,0.3933,0.7050,0.9819,0.7050
ROCPOINTS_N,0.3989,0.3933,0.7049,0.9819,0.7049
ROCPOINTS_N,0.3989,0.3933,0.7048,0.9819,0.7048
ROCPOINTS_N,0.3991,0.3933,0.7046,0.9819,0.7046
ROCPOINTS_N,0.3992,0.3933,0.7046,0.9819,0.7046
ROCPOINTS_N,0.3995,0.3933,0.7045,0.9819,0.7045
ROCPOINTS_N,0.3995,0.3933,0.7042,0.9819,0.7042
ROCPOINTS_N,0.3999,0.3933,0.7041,0.9819,0.7041
ROCPOINTS_N,0.4000,0.3915,0.7041,0.9819,0.7041
ROCPOINTS_N,0.4004,0.3880,0.6979,0.9820,0.6979
ROCPOINTS_N,0.4004,0.3880,0.6979,0.9819,0.6979
ROCPOINTS_N,0.4005,0.3880,0.6978,0.9819,0.6978
ROCPOINTS_N,0.4005,0.3880,0.6978,0.9819,0.6978
ROCPOINTS_N,0.4007,0.3880,0.6975,0.9819,0.6975
ROCPOINTS_N,0.4011,0.3880,0.6975,0.9819,0.6975
ROCPOINTS_N,0.4017,0.3880,0.6974,0.9819,0.6974
ROCPOINTS_N,0.4017,0.3880,0.6974,0.9819,0.6974
ROCPOINTS_N,0.4022,0.3880,0.6973,0.9819,0.6973
ROCPOINTS_N,0.4022,0.3880,0.6972,0.9819,0.6972
ROCPOINTS_N,0.4023,0.3880,0.6971,0.9819,0.6971
ROCPOINTS_N,0.4025,0.3880,0.6971,0.9819,0.6971
ROCPOINTS_N,0.4026,0.3880,0.6970,0.9819,0.6970
ROCPOINTS_N,0.4026,0.3880,0.6970,0.9819,0.6970
ROCPOINTS_N,0.4027,0.3880,0.6969,0.9819,0.6969
ROCPOINTS_N,0.4029,0.3880,0.6968,0.9819,0.6968
ROCPOINTS_N,0.4031,0.3880,0.6968,0.9819,0.6968
ROCPOINTS_N,0.4033,0.3880,0.6967,0.9819,0.6967
ROCPOINTS_N,0.4033,0.3827,0.6926,0.9821,0.6926
ROCPOINTS_N,0.4035,0.3827,0.6925,0.9821,0.6925
ROCPOINTS_N,0.4037,0.3827,0.6924,0.9821,0.6924
ROCPOINTS_N,0.4040,0.3827,0.6923,0.9821,0.6923
ROCPOINTS_N,0.4043,0.3827,0.6923,0.9820,0.6923
ROCPOINTS_N,0.4046,0.3827,0.6922,0.9820,0.6922
ROCPOINTS_N,0.4047,0.3827,0.6922,0.9820,0.6922
ROCPOINTS_N,0.4048,0.3827,0.6921,0.9820,0.6921
ROCPOINTS_N,0.4050,0.3827,0.6921,0.9820,0.6921
ROCPOINTS_N,0.4053,0.3827,0.6920,0.9820,0.6920
ROCPOINTS_N,0.4054,0.3827,0.6919,0.9820,0.6919
ROCPOINTS_N,0.4056,0.3827,0.6919,0.9820,0.6919
ROCPOINTS_N,0.4056,0.3827,0.6918,0.9820,0.6918
ROCPOINTS_N,0.4058,0.3827,0.6916,0.9820,0.6916
ROCPOINTS_N,0.4060,0.3827,0.6916,0.9820,0.6916
ROCPOINTS_N,0.4060,0.3827,0.6915,0.9820,0.6915
ROCPOINTS_N,0.4060,0.3810,0.6915,0.9821,0.6915
ROCPOINTS_N,0.4064,0.3810,0.6914,0.9821,0.6914
ROCPOINTS_N,0.4064,0.3810,0.6914,0.9821,0.6914
ROCPOINTS_N,0.4067,0.3810,0.6913,0.9821,0.6913
ROCPOINTS_N,0.4070,0.3810,0.6873,0.9820,0.6873
ROCPOINTS_N,0.4072,0.3810,0.6872,0.9820,0.6872
ROCPOINTS_N,0.4073,0.3810,0.6872,0.9820,0.6872
ROCPOINTS_N,0.4074,0.3810,0.6871,0.9820,0.6871
ROCPOINTS_N,0.4075,0.3810,0.6870,0.9820,0.6870
ROCPOINTS_N,0.4078,0.3810,0.6870,0.9820,0.6870
ROCPOINTS_N,0.4079,0.3810,0.6869,0.9820,0.6869
ROCPOINTS_N,0.4079,0.3810,0.6869,0.9820,0.6869
ROCPOINTS_N,0.4081,0.3810,0.6868,0.9820,0.6868
ROCPOINTS_N,0.4081,0.3810,0.6867,0.9820,0.6867
ROCPOINTS_N,0.4083,0.3810,0.6866,0.9820,0.6866
ROCPOINTS_N,0.4086,0.3810,0.6865,0.9820,0.6865
ROCPOINTS_N,0.4087,0.3810,0.6864,0.9820,0.6864
ROCPOINTS_N,0.4089,0.3792,0.6863,0.9821,0.6863
ROCPOINTS_N,0.4089,0.3792,0.6863,0.9821,0.6863
ROCPOINTS_N,0.4089,0.3792,0.6862,0.9821,0.6862
ROCPOINTS_N,0.4092,0.3774,0.6862,0.9821,0.6862
ROCPOINTS_N,0.4093,0.3774,0.6861,0.9821,0.6861
ROCPOINTS_N,0.4096,0.3774,0.6860,0.9821,0.6860
ROCPOINTS_N,0.4100,0.3774,0.6860,0.9821,0.6860
ROCPOINTS_N,0.4102,0.3704,0.6793,0.9823,0.6793
ROCPOINTS_N,0.4103,0.3704,0.6792,0.9823,0.6792
ROCPOINTS_N,0.4104,0.3704,0.6792,0.9823,0.6792
ROCPOINTS_N,0.4105,0.3704,0.6791,0.9823,0.6791
ROCPOINTS_N,0.4105,0.3704,0.6790,0.9823,0.6790
ROCPOINTS_N,0.4106,0.3704,0.6789,0.9823,0.6789
ROCPOINTS_N,0.4108,0.3704,0.6788,0.9823,0.6788
ROCPOINTS_N,0.4114,0.3704,0.6786,0.9823,0.6786
ROCPOINTS_N,0.4114,0.3704,0.6786,0.9823,0.6786
ROCPOINTS_N,0.4115,0.3704,0.6785,0.9823,0.6785
ROCPOINTS_N,0.4116,0.3704,0.6785,0.9823,0.6785
ROCPOINTS_N,0.4117,0.3704,0.6784,0.9823,0.6784
ROCPOINTS_N,0.4119,0.3704,0.6783,0.9823,0.6783
ROCPOINTS_N,0.4122,0.3704,0.6782,0.9823,0.6782
ROCPOINTS_N,0.4125,0.3704,0.6782,0.9823,0.6782
ROCPOINTS_N,0.4127,0.3704,0.6781,0.9823,0.6781
ROCPOINTS_N,0.4127,0.3704,0.6780,0.9823,0.6780
ROCPOINTS_N,0.4128,0.3704,0.6779,0.9823,0.6779
ROCPOINTS_N,0.4129,0.3704,0.6779,0.9823,0.6779
ROCPOINTS_N,0.4131,0.3704,0.6778,0.9823,0.6778
ROCPOINTS_N,0.4131,0.3686,0.6778,0.9823,0.6778
ROCPOINTS_N,0.4133,0.3686,0.6778,0.9823,0.6778
ROCPOINTS_N,0.4135,0.3598,0.6738,0.9827,0.6738
ROCPOINTS_N,0.4135,0.3598,0.6737,0.9827,0.6737
ROCPOINTS_N,0.4138,0.3598,0.6737,0.9826,0.6737
ROCPOINTS_N,0.4139,0.3598,0.6736,0.9826,0.6736
ROCPOINTS_N,0.4139,0.3598,0.6736,0.9826,0.6736
ROCPOINTS_N,0.4140,0.3580,0.6735,0.9827,0.6735
ROCPOINTS_N,0.4140,0.3580,0.6735,0.9827,0.6735
ROCPOINTS_N,0.4143,0.3580,0.6733,0.9827,0.6733
ROCPOINTS_N,0.4143,0.3580,0.6732,0.9827,0.6732
ROCPOINTS_N,0.4144,0.3580,0.6732,0.9827,0.6732
ROCPOINTS_N,0.4145,0.3580,0.6731,0.9827,0.6731
ROCPOINTS_N,0.4149,0.3580,0.6730,0.9827,0.6730
ROCPOINTS_N,0.4150,0.3580,0.6730,0.9827,0.6730
ROCPOINTS_N,0.4152,0.3580,0.6729,0.9827,0.6729
ROCPOINTS_N,0.4153,0.3580,0.6728,0.9827,0.6728
ROCPOINTS_N,0.4155,0.3580,0.6727,0.9827,0.6727
ROCPOINTS_N,0.4157,0.3580,0.6726,0.9827,0.6726
ROCPOINTS_N,0.4159,0.3580,0.6726,0.9827,0.6726
ROCPOINTS_N,0.4160,0.3580,0.6725,0.9827,0.6725
ROCPOINTS_N,0.4161,0.3580,0.6724,0.9827,0.6724
ROCPOINTS_N,0.4162,0.3580,0.6723,0.9827,0.6723
ROCPOINTS_N,0.4164,0.3580,0.6723,0.9827,0.6723
ROCPOINTS_N,0.4165,0.3580,0.6722,0.9827,0.6722
ROCPOINTS_N,0.4167,0.3580,0.6722,0.9827,0.6722
ROCPOINTS_N,0.4167,0.3580,0.6721,0.9827,0.6721
ROCPOINTS_N,0.4167,0.3545,0.6678,0.9828,0.6678
ROCPOINTS_N,0.4168,0.3545,0.6677,0.9827,0.6677
ROCPOINTS_N,0.4170,0.3545,0.6677,0.9827,0.6677
ROCPOINTS_N,0.4171,0.3545,0.6676,0.9827,0.6676
ROCPOINTS_N,0.4172,0.3545,0.6676,0.9827,0.6676
ROCPOINTS_N,0.4175,0.3545,0.6674,0.9827,0.6674
ROCPOINTS_N,0.4176,0.3545,0.6674,0.9827,0.6674
ROCPOINTS_N,0.4177,0.3545,0.6673,0.9827,0.6673
ROCPOINTS_N,0.4178,0.3545,0.6673,0.9827,0.6673
ROCPOINTS_N,0.4180,0.3545,0.6672,0.9827,0.6672
ROCPOINTS_N,0.4181,0.3545,0.6672,0.9827,0.6672
ROCPOINTS_N,0.4183,0.3545,0.6670,0.9827,0.6670
ROCPOINTS_N,0.4183,0.3545,0.6670,0.9827,0.6670
ROCPOINTS_N,0.4189,0.3545,0.6669,0.9827,0.6669
ROCPOINTS_N,0.4189,0.3545,0.6667,0.9827,0.6667
ROCPOINTS_N,0.4191,0.3545,0.6666,0.9827,0.6666
ROCPOINTS_N,0.4192,0.3545,0.6666,0.9827,0.6666
ROCPOINTS_N,0.4192,0.3545,0.6665,0.9827,0.6665
ROCPOINTS_N,0.4194,0.3545,0.6664,0.9827,0.6664
ROCPOINTS_N,0.4195,0.3545,0.6663,0.9827,0.6663
ROCPOINTS_N,0.4196,0.3545,0.6662,0.9827,0.6662
ROCPOINTS_N,0.4196,0.3545,0.6662,0.9827,0.6662
ROCPOINTS_N,0.4198,0.3545,0.6661,0.9827,0.6661
ROCPOINTS_N,0.4200,0.3545,0.6660,0.9827,0.6660
ROCPOINTS_N,0.4204,0.3474,0.6597,0.9829,0.6597
ROCPOINTS_N,0.4206,0.3474,0.6596,0.9829,0.6596
ROCPOINTS_N,0.4206,0.3474,0.6596,0.9829,0.6596
ROCPOINTS_N,0.4206,0.3474,0.6595,0.9829,0.6595
ROCPOINTS_N,0.4207,0.3474,0.6595,0.9829,0.6595
ROCPOINTS_N,0.4207,0.3474,0.6594,0.9829,0.6594
ROCPOINTS_N,0.4208,0.3474,0.6593,0.9829,0.6593
ROCPOINTS_N,0.4211,0.3474,0.6593,0.9829,0.6593
ROCPOINTS_N,0.4217,0.3474,0.6592,0.9829,0.6592
ROCPOINTS_N,0.4219,0.3474,0.6591,0.9829,0.6591
ROCPOINTS_N,0.4220,0.3474,0.6590,0.9829,0.6590
ROCPOINTS_N,0.4222,0.3474,0.6590,0.9829,0.6590
ROCPOINTS_N,0.4223,0.3457,0.6589,0.9829,0.6589
ROCPOINTS_N,0.4225,0.3457,0.6588,0.9829,0.6588
ROCPOINTS_N,0.4226,0.3457,0.6588,0.9829,0.6588
ROCPOINTS_N,0.4227,0.3457,0.6587,0.9829,0.6587
ROCPOINTS_N,0.4228,0.3457,0.6586,0.9829,0.6586
ROCPOINTS_N,0.4231,0.3457,0.6585,0.9829,0.6585
ROCPOINTS_N,0.4231,0.3457,0.6585,0.9829,0.6585
ROCPOINTS_N,0.4231,0.3457,0.6584,0.9829,0.6584
ROCPOINTS_N,0.4233,0.3457,0.6583,0.9829,0.6583
ROCPOINTS_N,0.4233,0.3457,0.6583,0.9829,0.6583
ROCPOINTS_N,0.4235,0.3439,0.6545,0.9829,0.6545
ROCPOINTS_N,0.4236,0.3439,0.6544,0.9829,0.6544
ROCPOINTS_N,0.4240,0.3439,0.6544,0.9829,0.6544
ROCPOINTS_N,0.4241,0.3439,0.6543,0.9829,0.6543
ROCPOINTS_N,0.4242,0.3439,0.6542,0.9829,0.6542
ROCPOINTS_N,0.4244,0.3439,0.6540,0.9829,0.6540
ROCPOINTS_N,0.4244,0.3439,0.6540,0.9829,0.6540
ROCPOINTS_N,0.4244,0.3439,0.6539,0.9829,0.6539
ROCPOINTS_N,0.4245,0.3439,0.6538,0.9829,0.6538
ROCPOINTS_N,0.4245,0.3439,0.6537,0.9829,0.6537
ROCPOINTS_N,0.4249,0.3439,0.6537,0.9829,0.6537
ROCPOINTS_N,0.4249,0.3439,0.6536,0.9829,0.6536
ROCPOINTS_N,0.4250,0.3439,0.6536,0.9829,0.6536
ROCPOINTS_N,0.4253,0.3439,0.6534,0.9829,0.6534
ROCPOINTS_N,0.4254,0.3439,0.6533,0.9829,0.6533
ROCPOINTS_N,0.4256,0.3439,0.6533,0.9829,0.6533
ROCPOINTS_N,0.4256,0.3439,0.6532,0.9829,0.6532
ROCPOINTS_N,0.4258,0.3439,0.6530,0.9829,0.6530
ROCPOINTS_N,0.4258,0.3439,0.6529,0.9829,0.6529
ROCPOINTS_N,0.4260,0.3439,0.6529,0.9829,0.6529
ROCPOINTS_N,0.4262,0.3439,0.6528,0.9829,0.6528
ROCPOINTS_N,0.4263,0.3439,0.6527,0.9829,0.6527
ROCPOINTS_N,0.4265,0.3439,0.6527,0.9829,0.6527
ROCPOINTS_N,0.4266,0.3439,0.6526,0.9829,0.6526
ROCPOINTS_N,0.4267,0.3439,0.6526,0.9829,0.6526
ROCPOINTS_N,0.4269,0.3422,0.6486,0.9829,0.6486
ROCPOINTS_N,0.4269,0.3422,0.6485,0.9829,0.6485
ROCPOINTS_N,0.4271,0.3422,0.6484,0.9829,0.6484
ROCPOINTS_N,0.4273,0.3422,0.6483,0.9829,0.6483
ROCPOINTS_N,0.4275,0.3422,0.6483,0.9828,0.6483
ROCPOINTS_N,0.4278,0.3422,0.6481,0.9828,0.6481
ROCPOINTS_N,0.4279,0.3422,0.6481,0.9828,0.6481
ROCPOINTS_N,0.4279,0.3422,0.6480,0.9828,0.6480
ROCPOINTS_N,0.4279,0.3422,0.6480,0.9828,0.6480
ROCPOINTS_N,0.4280,0.3422,0.6479,0.9828,0.6479
ROCPOINTS_N,0.4280,0.3422,0.6479,0.9828,0.6479
ROCPOINTS_N,0.4281,0.3422,0.6478,0.9828,0.6478
ROCPOINTS_N,0.4283,0.3422,0.6477,0.9828,0.6477
ROCPOINTS_N,0.4283,0.3422,0.6477,0.9828,0.6477
ROCPOINTS_N,0.4287,0.3422,0.6475,0.9828,0.6475
ROCPOINTS_N,0.4289,0.3422,0.6473,0.9828,0.6473
ROCPOINTS_N,0.4291,0.3422,0.6473,0.9828,0.6473
ROCPOINTS_N,0.4292,0.3422,0.6472,0.9828,0.6472
ROCPOINTS_N,0.4293,0.3422,0.6472,0.9828,0.6472
ROCPOINTS_N,0.4293,0.3422,0.6471,0.9828,0.6471
ROCPOINTS_N,0.4293,0.3422,0.6470,0.9828,0.6470
ROCPOINTS_N,0.4294,0.3422,0.6470,0.9828,0.6470
ROCPOINTS_N,0.4295,0.3422,0.6469,0.9828,0.6469
ROCPOINTS_N,0.4295,0.3422,0.6469,0.9828,0.6469
ROCPOINTS_N,0.4296,0.3422,0.6468,0.9828,0.6468
ROCPOINTS_N,0.4297,0.3422,0.6467,0.9828,0.6467
ROCPOINTS_N,0.4298,0.3422,0.6467,0.9828,0.6467
ROCPOINTS_N,0.4298,0.3422,0.6466,0.9828,0.6466
ROCPOINTS_N,0.4300,0.3422,0.6466,0.9828,0.6466
ROCPOINTS_N,0.4302,0.3333,0.6405,0.9831,0.6405
ROCPOINTS_N,0.4303,0.3333,0.6404,0.9831,0.6404
ROCPOINTS_N,0.4304,0.3333,0.6404,0.9831,0.6404
ROCPOINTS_N,0.4304,0.3333,0.6403,0.9831,0.6403
ROCPOINTS_N,0.4304,0.3333,0.6403,0.9831,0.6403
ROCPOINTS_N,0.4305,0.3333,0.6402,0.9831,0.6402
ROCPOINTS_N,0.4307,0.3333,0.6402,0.9831,0.6402
ROCPOINTS_N,0.4310,0.3333,0.6401,0.9831,0.6401
ROCPOINTS_N,0.4311,0.3333,0.6400,0.9831,0.6400
ROCPOINTS_N,0.4311,0.3333,0.6399,0.9831,0.6399
ROCPOINTS_N,0.4314,0.3333,0.6399,0.9831,0.6399
ROCPOINTS_N,0.4314,0.3333,0.6398,0.9831,0.6398
ROCPOINTS_N,0.4314,0.3333,0.6397,0.9831,0.6397
ROCPOINTS_N,0.4317,0.3333,0.6397,0.9831,0.6397
ROCPOINTS_N,0.4317,0.3333,0.6396,0.9831,0.6396
ROCPOINTS_N,0.4318,0.3333,0.6396,0.9831,0.6396
ROCPOINTS_N,0.4318,0.3333,0.6395,0.9831,0.6395
ROCPOINTS_N,0.4322,0.3333,0.6395,0.9831,0.6395
ROCPOINTS_N,0.4325,0.3333,0.6393,0.9831,0.6393
ROCPOINTS_N,0.4325,0.3333,0.6392,0.9831,0.6392
ROCPOINTS_N,0.4327,0.3333,0.6391,0.9830,0.6391
ROCPOINTS_N,0.4328,0.3333,0.6390,0.9830,0.6390
ROCPOINTS_N,0.4333,0.3333,0.6390,0.9830,0.6390
ROCPOINTS_N,0.4335,0.3263,0.6353,0.9833,0.6353
ROCPOINTS_N,0.4335,0.3263,0.6352,0.9833,0.6352
ROCPOINTS_N,0.4337,0.3263,0.6351,0.9833,0.6351
ROCPOINTS_N,0.4338,0.3263,0.6351,0.9833,0.6351
ROCPOINTS_N,0.4339,0.3263,0.6350,0.9833,0.6350
ROCPOINTS_N,0.4339,0.3263,0.6350,0.9833,0.6350
ROCPOINTS_N,0.4339,0.3263,0.6349,0.9833,0.6349
ROCPOINTS_N,0.4339,0.3263,0.6348,0.9833,0.6348
ROCPOINTS_N,0.4339,0.3263,0.6348,0.9833,0.6348
ROCPOINTS_N,0.4340,0.3263,0.6347,0.9833,0.6347
ROCPOINTS_N,0.4341,0.3263,0.6347,0.9833,0.6347
ROCPOINTS_N,0.4342,0.3263,0.6346,0.9833,0.6346
ROCPOINTS_N,0.4342,0.3263,0.6346,0.9833,0.6346
ROCPOINTS_N,0.4344,0.3263,0.6345,0.9833,0.6345
ROCPOINTS_N,0.4345,0.3263,0.6344,0.9833,0.6344
ROCPOINTS_N,0.4345,0.3263,0.6344,0.9833,0.6344
ROCPOINTS_N,0.4348,0.3263,0.6343,0.9833,0.6343
ROCPOINTS_N,0.4348,0.3263,0.6343,0.9833,0.6343
ROCPOINTS_N,0.4348,0.3263,0.6342,0.9833,0.6342
ROCPOINTS_N,0.4350,0.3263,0.6341,0.9833,0.6341
ROCPOINTS_N,0.4353,0.3263,0.6340,0.9833,0.6340
ROCPOINTS_N,0.4356,0.3263,0.6340,0.9833,0.6340
ROCPOINTS_N,0.4357,0.3263,0.6337,0.9833,0.6337
ROCPOINTS_N,0.4357,0.3263,0.6337,0.9833,0.6337
ROCPOINTS_N,0.4359,0.3263,0.6336,0.9833,0.6336
ROCPOINTS_N,0.4360,0.3263,0.6336,0.9833,0.6336
ROCPOINTS_N,0.4362,0.3263,0.6334,0.9833,0.6334
ROCPOINTS_N,0.4364,0.3263,0.6334,0.9833,0.6334
ROCPOINTS_N,0.4365,0.3263,0.6333,0.9833,0.6333
ROCPOINTS_N,0.4366,0.3263,0.6333,0.9833,0.6333
ROCPOINTS_N,0.4367,0.3263,0.6332,0.9832,0.6332
ROCPOINTS_N,0.4370,0.3228,0.6284,0.9833,0.6284
ROCPOINTS_N,0.4372,0.3228,0.6284,0.9833,0.6284
ROCPOINTS_N,0.4372,0.3228,0.6283,0.9833,0.6283
ROCPOINTS_N,0.4372,0.3228,0.6283,0.9833,0.6283
ROCPOINTS_N,0.4373,0.3228,0.6282,0.9833,0.6282
ROCPOINTS_N,0.4373,0.3228,0.6281,0.9833,0.6281
ROCPOINTS_N,0.4375,0.3228,0.6280,0.9833,0.6280
ROCPOINTS_N,0.4375,0.3228,0.6280,0.9833,0.6280
ROCPOINTS_N,0.4378,0.3228,0.6279,0.9833,0.6279
ROCPOINTS_N,0.4379,0.3228,0.6279,0.9833,0.6279
ROCPOINTS_N,0.4379,0.3228,0.6278,0.9833,0.6278
ROCPOINTS_N,0.4381,0.3228,0.6277,0.9833,0.6277
ROCPOINTS_N,0.4383,0.3228,0.6276,0.9833,0.6276
ROCPOINTS_N,0.4383,0.3228,0.6274,0.9833,0.6274
ROCPOINTS_N,0.4385,0.3228,0.6273,0.9833,0.6273
ROCPOINTS_N,0.4387,0.3228,0.6272,0.9833,0.6272
ROCPOINTS_N,0.4388,0.3228,0.6272,0.9833,0.6272
ROCPOINTS_N,0.4389,0.3228,0.6270,0.9833,0.6270
ROCPOINTS_N,0.4393,0.3228,0.6270,0.9833,0.6270
ROCPOINTS_N,0.4395,0.3228,0.6269,0.9833,0.6269
ROCPOINTS_N,0.4398,0.3228,0.6269,0.9833,0.6269
ROCPOINTS_N,0.4398,0.3228,0.6268,0.9833,0.6268
ROCPOINTS_N,0.4400,0.3228,0.6267,0.9833,0.6267
ROCPOINTS_N,0.4402,0.3157,0.6206,0.9835,0.6206
ROCPOINTS_N,0.4402,0.3157,0.6206,0.9835,0.6206
ROCPOINTS_N,0.4402,0.3157,0.6205,0.9835,0.6205
ROCPOINTS_N,0.4403,0.3157,0.6204,0.9835,0.6204
ROCPOINTS_N,0.4404,0.3157,0.6204,0.9835,0.6204
ROCPOINTS_N,0.4404,0.3157,0.6203,0.9835,0.6203
ROCPOINTS_N,0.4404,0.3157,0.6202,0.9834,0.6202
ROCPOINTS_N,0.4404,0.3157,0.6202,0.9834,0.6202
ROCPOINTS_N,0.4406,0.3157,0.6201,0.9834,0.6201
ROCPOINTS_N,0.4406,0.3157,0.6200,0.9834,0.6200
ROCPOINTS_N,0.4407,0.3157,0.6200,0.9834,0.6200
ROCPOINTS_N,0.4408,0.3157,0.6199,0.9834,0.6199
ROCPOINTS_N,0.4408,0.3157,0.6199,0.9834,0.6199
ROCPOINTS_N,0.4411,0.3157,0.6198,0.9834,0.6198
ROCPOINTS_N,0.4411,0.3157,0.6197,0.9834,0.6197
ROCPOINTS_N,0.4412,0.3157,0.6197,0.9834,0.6197
ROCPOINTS_N,0.4413,0.3157,0.6196,0.9834,0.6196
ROCPOINTS_N,0.4413,0.3139,0.6196,0.9835,0.6196
ROCPOINTS_N,0.4414,0.3139,0.6196,0.9835,0.6196
ROCPOINTS_N,0.4414,0.3139,0.6195,0.9835,0.6195
ROCPOINTS_N,0.4417,0.3139,0.6193,0.9835,0.6193
ROCPOINTS_N,0.4418,0.3139,0.6191,0.9835,0.6191
ROCPOINTS_N,0.4420,0.3139,0.6190,0.9835,0.6190
ROCPOINTS_N,0.4421,0.3139,0.6189,0.9835,0.6189
ROCPOINTS_N,0.4421,0.3139,0.6189,0.9835,0.6189
ROCPOINTS_N,0.4421,0.3139,0.6188,0.9835,0.6188
ROCPOINTS_N,0.4422,0.3139,0.6188,0.9835,0.6188
ROCPOINTS_N,0.4425,0.3139,0.6187,0.9835,0.6187
ROCPOINTS_N,0.4427,0.3139,0.6186,0.9835,0.6186
ROCPOINTS_N,0.4429,0.3139,0.6185,0.9835,0.6185
ROCPOINTS_N,0.4429,0.3139,0.6184,0.9835,0.6184
ROCPOINTS_N,0.4429,0.3139,0.6183,0.9835,0.6183
ROCPOINTS_N,0.4431,0.3139,0.6183,0.9835,0.6183
ROCPOINTS_N,0.4433,0.3139,0.6182,0.9835,0.6182
ROCPOINTS_N,0.4435,0.3104,0.6143,0.9836,0.6143
ROCPOINTS_N,0.4437,0.3104,0.6143,0.9836,0.6143
ROCPOINTS_N,0.4437,0.3104,0.6142,0.9836,0.6142
ROCPOINTS_N,0.4440,0.3104,0.6141,0.9836,0.6141
ROCPOINTS_N,0.4441,0.3104,0.6141,0.9836,0.6141
ROCPOINTS_N,0.4442,0.3104,0.6140,0.9836,0.6140
ROCPOINTS_N,0.4443,0.3104,0.6140,0.9836,0.6140
ROCPOINTS_N,0.4444,0.3104,0.6139,0.9836,0.6139
ROCPOINTS_N,0.4445,0.3104,0.6139,0.9836,0.6139
ROCPOINTS_N,0.4445,0.3104,0.6136,0.9835,0.6136
ROCPOINTS_N,0.4447,0.3104,0.6135,0.9835,0.6135
ROCPOINTS_N,0.4449,0.3104,0.6134,0.9835,0.6134
ROCPOINTS_N,0.4450,0.3104,0.6134,0.9835,0.6134
ROCPOINTS_N,0.4452,0.3104,0.6132,0.9835,0.6132
ROCPOINTS_N,0.4455,0.3104,0.6132,0.9835,0.6132
ROCPOINTS_N,0.4456,0.3104,0.6131,0.9835,0.6131
ROCPOINTS_N,0.4456,0.3104,0.6130,0.9835,0.6130
ROCPOINTS_N,0.4458,0.3104,0.6130,0.9835,0.6130
ROCPOINTS_N,0.4460,0.3104,0.6128,0.9835,0.6128
ROCPOINTS_N,0.4460,0.3104,0.6127,0.9835,0.6127
ROCPOINTS_N,0.4461,0.3104,0.6126,0.9835,0.6126
ROCPOINTS_N,0.4463,0.3104,0.6126,0.9835,0.6126
ROCPOINTS_N,0.4464,0.3104,0.6125,0.9835,0.6125
ROCPOINTS_N,0.4467,0.3086,0.6125,0.9836,0.6125
ROCPOINTS_N,0.4467,0.3034,0.6085,0.9838,0.6085
ROCPOINTS_N,0.4470,0.3034,0.6084,0.9838,0.6084
ROCPOINTS_N,0.4470,0.3034,0.6084,0.9838,0.6084
ROCPOINTS_N,0.4471,0.3034,0.6082,0.9838,0.6082
ROCPOINTS_N,0.4472,0.3034,0.6081,0.9838,0.6081
ROCPOINTS_N,0.4475,0.3034,0.6080,0.9838,0.6080
ROCPOINTS_N,0.4477,0.3034,0.6080,0.9838,0.6080
ROCPOINTS_N,0.4478,0.3034,0.6079,0.9838,0.6079
ROCPOINTS_N,0.4481,0.3034,0.6078,0.9838,0.6078
ROCPOINTS_N,0.4481,0.3034,0.6078,0.9838,0.6078
ROCPOINTS_N,0.4483,0.3034,0.6076,0.9838,0.6076
ROCPOINTS_N,0.4484,0.3034,0.6074,0.9838,0.6074
ROCPOINTS_N,0.4486,0.3034,0.6074,0.9838,0.6074
ROCPOINTS_N,0.4489,0.3034,0.6073,0.9838,0.6073
ROCPOINTS_N,0.4491,0.3034,0.6071,0.9837,0.6071
ROCPOINTS_N,0.4492,0.3034,0.6070,0.9837,0.6070
ROCPOINTS_N,0.4492,0.3034,0.6069,0.9837,0.6069
ROCPOINTS_N,0.4493,0.3034,0.6069,0.9837,0.6069
ROCPOINTS_N,0.4494,0.3034,0.6068,0.9837,0.6068
ROCPOINTS_N,0.4494,0.3034,0.6067,0.9837,0.6067
ROCPOINTS_N,0.4494,0.3034,0.6067,0.9837,0.6067
ROCPOINTS_N,0.4495,0.3034,0.6066,0.9837,0.6066
ROCPOINTS_N,0.4496,0.3034,0.6066,0.9837,0.6066
ROCPOINTS_N,0.4498,0.3034,0.6065,0.9837,0.6065
ROCPOINTS_N,0.4500,0.3034,0.6064,0.9837,0.6064
ROCPOINTS_N,0.4504,0.2998,0.6008,0.9838,0.6008
ROCPOINTS_N,0.4504,0.2998,0.6007,0.9838,0.6007
ROCPOINTS_N,0.4505,0.2998,0.6007,0.9838,0.6007
ROCPOINTS_N,0.4507,0.2998,0.6006,0.9838,0.6006
ROCPOINTS_N,0.4508,0.2981,0.6006,0.9839,0.6006
ROCPOINTS_N,0.4509,0.2981,0.6006,0.9839,0.6006
ROCPOINTS_N,0.4512,0.2981,0.6005,0.9839,0.6005
ROCPOINTS_N,0.4513,0.2981,0.6004,0.9839,0.6004
ROCPOINTS_N,0.4514,0.2981,0.6004,0.9839,0.6004
ROCPOINTS_N,0.4514,0.2981,0.6003,0.9838,0.6003
ROCPOINTS_N,0.4515,0.2981,0.6003,0.9838,0.6003
ROCPOINTS_N,0.4516,0.2981,0.6001,0.9838,0.6001
ROCPOINTS_N,0.4517,0.2981,0.6000,0.9838,0.6000
ROCPOINTS_N,0.4518,0.2981,0.5999,0.9838,0.5999
ROCPOINTS_N,0.4519,0.2981,0.5998,0.9838,0.5998
ROCPOINTS_N,0.4519,0.2981,0.5997,0.9838,0.5997
ROCPOINTS_N,0.4523,0.2981,0.5997,0.9838,0.5997
ROCPOINTS_N,0.4526,0.2981,0.5996,0.9838,0.5996
ROCPOINTS_N,0.4527,0.2981,0.5996,0.9838,0.5996
ROCPOINTS_N,0.4527,0.2981,0.5995,0.9838,0.5995
ROCPOINTS_N,0.4528,0.2981,0.5995,0.9838,0.5995
ROCPOINTS_N,0.4528,0.2963,0.5995,0.9839,0.5995
ROCPOINTS_N,0.4531,0.2963,0.5994,0.9839,0.5994
ROCPOINTS_N,0.4533,0.2963,0.5993,0.9839,0.5993
ROCPOINTS_N,0.4534,0.2928,0.5955,0.9840,0.5955
ROCPOINTS_N,0.4534,0.2928,0.5954,0.9840,0.5954
ROCPOINTS_N,0.4537,0.2928,0.5954,0.9840,0.5954
ROCPOINTS_N,0.4538,0.2928,0.5953,0.9840,0.5953
ROCPOINTS_N,0.4538,0.2928,0.5953,0.9840,0.5953
ROCPOINTS_N,0.4540,0.2928,0.5952,0.9840,0.5952
ROCPOINTS_N,0.4540,0.2928,0.5951,0.9840,0.5951
ROCPOINTS_N,0.4540,0.2928,0.5951,0.9840,0.5951
ROCPOINTS_N,0.4542,0.2910,0.5951,0.9841,0.5951
ROCPOINTS_N,0.4542,0.2910,0.5949,0.9841,0.5949
ROCPOINTS_N,0.4543,0.2910,0.5948,0.9841,0.5948
ROCPOINTS_N,0.4544,0.2910,0.5948,0.9841,0.5948
ROCPOINTS_N,0.4544,0.2910,0.5947,0.9841,0.5947
ROCPOINTS_N,0.4546,0.2910,0.5946,0.9841,0.5946
ROCPOINTS_N,0.4548,0.2910,0.5946,0.9841,0.5946
ROCPOINTS_N,0.4548,0.2910,0.5944,0.9841,0.5944
ROCPOINTS_N,0.4548,0.2910,0.5944,0.9841,0.5944
ROCPOINTS_N,0.4550,0.2910,0.5943,0.9841,0.5943
ROCPOINTS_N,0.4550,0.2910,0.5943,0.9841,0.5943
ROCPOINTS_N,0.4553,0.2910,0.5942,0.9841,0.5942
ROCPOINTS_N,0.4553,0.2910,0.5941,0.9841,0.5941
ROCPOINTS_N,0.4554,0.2910,0.5941,0.9841,0.5941
ROCPOINTS_N,0.4554,0.2910,0.5940,0.9841,0.5940
ROCPOINTS_N,0.4556,0.2910,0.5939,0.9841,0.5939
ROCPOINTS_N,0.4557,0.2910,0.5939,0.9841,0.5939
ROCPOINTS_N,0.4557,0.2910,0.5938,0.9841,0.5938
ROCPOINTS_N,0.4558,0.2910,0.5937,0.9841,0.5937
ROCPOINTS_N,0.4558,0.2910,0.5937,0.9841,0.5937
ROCPOINTS_N,0.4559,0.2910,0.5936,0.9840,0.5936
ROCPOINTS_N,0.4560,0.2910,0.5935,0.9840,0.5935
ROCPOINTS_N,0.4562,0.2910,0.5934,0.9840,0.5934
ROCPOINTS_N,0.4565,0.2910,0.5934,0.9840,0.5934
ROCPOINTS_N,0.4565,0.2910,0.5933,0.9840,0.5933
ROCPOINTS_N,0.4567,0.2910,0.5933,0.9840,0.5933
ROCPOINTS_N,0.4567,0.2840,0.5895,0.9843,0.5895
ROCPOINTS_N,0.4567,0.2840,0.5894,0.9843,0.5894
ROCPOINTS_N,0.4567,0.2840,0.5894,0.9843,0.5894
ROCPOINTS_N,0.4568,0.2840,0.5893,0.9843,0.5893
ROCPOINTS_N,0.4572,0.2840,0.5892,0.9843,0.5892
ROCPOINTS_N,0.4573,0.2840,0.5891,0.9843,0.5891
ROCPOINTS_N,0.4573,0.2840,0.5891,0.9843,0.5891
ROCPOINTS_N,0.4573,0.2840,0.5890,0.9843,0.5890
ROCPOINTS_N,0.4573,0.2840,0.5890,0.9843,0.5890
ROCPOINTS_N,0.4574,0.2840,0.5889,0.9843,0.5889
ROCPOINTS_N,0.4579,0.2840,0.5888,0.9843,0.5888
ROCPOINTS_N,0.4579,0.2840,0.5888,0.9843,0.5888
ROCPOINTS_N,0.4580,0.2840,0.5886,0.9843,0.5886
ROCPOINTS_N,0.4580,0.2840,0.5885,0.9843,0.5885
ROCPOINTS_N,0.4581,0.2840,0.5885,0.9843,0.5885
ROCPOINTS_N,0.4581,0.2840,0.5884,0.9843,0.5884
ROCPOINTS_N,0.4581,0.2840,0.5884,0.9843,0.5884
ROCPOINTS_N,0.4582,0.2840,0.5883,0.9843,0.5883
ROCPOINTS_N,0.4583,0.2840,0.5882,0.9843,0.5882
ROCPOINTS_N,0.4585,0.2840,0.5880,0.9843,0.5880
ROCPOINTS_N,0.4586,0.2840,0.5880,0.9843,0.5880
ROCPOINTS_N,0.4587,0.2840,0.5879,0.9843,0.5879
ROCPOINTS_N,0.4587,0.2840,0.5878,0.9843,0.5878
ROCPOINTS_N,0.4588,0.2840,0.5878,0.9843,0.5878
ROCPOINTS_N,0.4589,0.2840,0.5876,0.9843,0.5876
ROCPOINTS_N,0.4589,0.2840,0.5874,0.9843,0.5874
ROCPOINTS_N,0.4589,0.2840,0.5873,0.9843,0.5873
ROCPOINTS_N,0.4593,0.2840,0.5872,0.9843,0.5872
ROCPOINTS_N,0.4593,0.2840,0.5871,0.9843,0.5871
ROCPOINTS_N,0.4593,0.2840,0.5871,0.9843,0.5871
ROCPOINTS_N,0.4594,0.2840,0.5869,0.9843,0.5869
ROCPOINTS_N,0.4595,0.2840,0.5869,0.9843,0.5869
ROCPOINTS_N,0.4596,0.2840,0.5868,0.9843,0.5868
ROCPOINTS_N,0.4597,0.2840,0.5867,0.9843,0.5867
ROCPOINTS_N,0.4598,0.2840,0.5867,0.9842,0.5867
ROCPOINTS_N,0.4599,0.2840,0.5866,0.9842,0.5866
ROCPOINTS_N,0.4599,0.2840,0.5855,0.9842,0.5855
ROCPOINTS_N,0.4600,0.2840,0.5853,0.9842,0.5853
ROCPOINTS_N,0.4600,0.2840,0.5853,0.9842,0.5853
ROCPOINTS_N,0.4601,0.2840,0.5799,0.9841,0.5799
ROCPOINTS_N,0.4603,0.2840,0.5798,0.9841,0.5798
ROCPOINTS_N,0.4603,0.2840,0.5797,0.9841,0.5797
ROCPOINTS_N,0.4605,0.2840,0.5797,0.9841,0.5797
ROCPOINTS_N,0.4605,0.2840,0.5794,0.9841,0.5794
ROCPOINTS_N,0.4606,0.2840,0.5793,0.9841,0.5793
ROCPOINTS_N,0.4606,0.2840,0.5793,0.9841,0.5793
ROCPOINTS_N,0.4606,0.2840,0.5792,0.9840,0.5792
ROCPOINTS_N,0.4607,0.2840,0.5792,0.9840,0.5792
ROCPOINTS_N,0.4609,0.2840,0.5791,0.9840,0.5791
ROCPOINTS_N,0.4609,0.2840,0.5790,0.9840,0.5790
ROCPOINTS_N,0.4609,0.2840,0.5789,0.9840,0.5789
ROCPOINTS_N,0.4610,0.2840,0.5789,0.9840,0.5789
ROCPOINTS_N,0.4613,0.2840,0.5788,0.9840,0.5788
ROCPOINTS_N,0.4613,0.2840,0.5787,0.9840,0.5787
ROCPOINTS_N,0.4613,0.2840,0.5786,0.9840,0.5786
ROCPOINTS_N,0.4613,0.2840,0.5786,0.9840,0.5786
ROCPOINTS_N,0.4613,0.2840,0.5785,0.9840,0.5785
ROCPOINTS_N,0.4613,0.2840,0.5785,0.9840,0.5785
ROCPOINTS_N,0.4614,0.2840,0.5784,0.9840,0.5784
ROCPOINTS_N,0.4617,0.2840,0.5783,0.9840,0.5783
ROCPOINTS_N,0.4617,0.2840,0.5780,0.9840,0.5780
ROCPOINTS_N,0.4618,0.2840,0.5779,0.9840,0.5779
ROCPOINTS_N,0.4620,0.2840,0.5779,0.9840,0.5779
ROCPOINTS_N,0.4620,0.2840,0.5778,0.9840,0.5778
ROCPOINTS_N,0.4621,0.2840,0.5778,0.9840,0.5778
ROCPOINTS_N,0.4621,0.2840,0.5777,0.9840,0.5777
ROCPOINTS_N,0.4622,0.2840,0.5776,0.9840,0.5776
ROCPOINTS_N,0.4622,0.2840,0.5776,0.9840,0.5776
ROCPOINTS_N,0.4623,0.2840,0.5775,0.9840,0.5775
ROCPOINTS_N,0.4625,0.2840,0.5775,0.9840,0.5775
ROCPOINTS_N,0.4628,0.2840,0.5774,0.9840,0.5774
ROCPOINTS_N,0.4628,0.2840,0.5773,0.9840,0.5773
ROCPOINTS_N,0.4632,0.2840,0.5772,0.9840,0.5772
ROCPOINTS_N,0.4633,0.2840,0.5754,0.9839,0.5754
ROCPOINTS_N,0.4638,0.2769,0.5717,0.9842,0.5717
ROCPOINTS_N,0.4639,0.2769,0.5716,0.9842,0.5716
ROCPOINTS_N,0.4640,0.2769,0.5716,0.9842,0.5716
ROCPOINTS_N,0.4640,0.2769,0.5711,0.9842,0.5711
ROCPOINTS_N,0.4641,0.2769,0.5711,0.9842,0.5711
ROCPOINTS_N,0.4641,0.2769,0.5697,0.9842,0.5697
ROCPOINTS_N,0.4643,0.2769,0.5697,0.9842,0.5697
ROCPOINTS_N,0.4644,0.2769,0.5696,0.9842,0.5696
ROCPOINTS_N,0.4644,0.2769,0.5695,0.9842,0.5695
ROCPOINTS_N,0.4644,0.2769,0.5695,0.9842,0.5695
ROCPOINTS_N,0.4647,0.2769,0.5694,0.9842,0.5694
ROCPOINTS_N,0.4647,0.2769,0.5694,0.9842,0.5694
ROCPOINTS_N,0.4648,0.2769,0.5693,0.9842,0.5693
ROCPOINTS_N,0.4649,0.2769,0.5692,0.9842,0.5692
ROCPOINTS_N,0.4650,0.2769,0.5692,0.9842,0.5692
ROCPOINTS_N,0.4650,0.2769,0.5691,0.9842,0.5691
ROCPOINTS_N,0.4653,0.2769,0.5688,0.9842,0.5688
ROCPOINTS_N,0.4654,0.2769,0.5687,0.9842,0.5687
ROCPOINTS_N,0.4655,0.2769,0.5686,0.9842,0.5686
ROCPOINTS_N,0.4656,0.2769,0.5685,0.9842,0.5685
ROCPOINTS_N,0.4656,0.2769,0.5685,0.9842,0.5685
ROCPOINTS_N,0.4656,0.2769,0.5684,0.9841,0.5684
ROCPOINTS_N,0.4657,0.2769,0.5683,0.9841,0.5683
ROCPOINTS_N,0.4658,0.2769,0.5683,0.9841,0.5683
ROCPOINTS_N,0.4658,0.2769,0.5682,0.9841,0.5682
ROCPOINTS_N,0.4658,0.2769,0.5681,0.9841,0.5681
ROCPOINTS_N,0.4660,0.2769,0.5680,0.9841,0.5680
ROCPOINTS_N,0.4660,0.2769,0.5679,0.9841,0.5679
ROCPOINTS_N,0.4660,0.2769,0.5678,0.9841,0.5678
ROCPOINTS_N,0.4660,0.2769,0.5678,0.9841,0.5678
ROCPOINTS_N,0.4662,0.2769,0.5676,0.9841,0.5676
ROCPOINTS_N,0.4662,0.2769,0.5675,0.9841,0.5675
ROCPOINTS_N,0.4663,0.2769,0.5674,0.9841,0.5674
ROCPOINTS_N,0.4664,0.2769,0.5674,0.9841,0.5674
ROCPOINTS_N,0.4664,0.2769,0.5673,0.9841,0.5673
ROCPOINTS_N,0.4665,0.2769,0.5672,0.9841,0.5672
ROCPOINTS_N,0.4666,0.2769,0.5671,0.9841,0.5671
ROCPOINTS_N,0.4666,0.2769,0.5671,0.9841,0.5671
ROCPOINTS_N,0.4667,0.2769,0.5670,0.9841,0.5670
ROCPOINTS_N,0.4667,0.2769,0.5670,0.9841,0.5670
ROCPOINTS_N,0.4667,0.2716,0.5630,0.9843,0.5630
ROCPOINTS_N,0.4667,0.2716,0.5629,0.9843,0.5629
ROCPOINTS_N,0.4667,0.2716,0.5629,0.9843,0.5629
ROCPOINTS_N,0.4668,0.2716,0.5628,0.9843,0.5628
ROCPOINTS_N,0.4668,0.2716,0.5628,0.9843,0.5628
ROCPOINTS_N,0.4669,0.2716,0.5627,0.9843,0.5627
ROCPOINTS_N,0.4669,0.2716,0.5626,0.9843,0.5626
ROCPOINTS_N,0.4670,0.2716,0.5625,0.9843,0.5625
ROCPOINTS_N,0.4670,0.2716,0.5623,0.9843,0.5623
ROCPOINTS_N,0.4670,0.2716,0.5622,0.9843,0.5622
ROCPOINTS_N,0.4671,0.2716,0.5622,0.9843,0.5622
ROCPOINTS_N,0.4673,0.2716,0.5621,0.9843,0.5621
ROCPOINTS_N,0.4673,0.2716,0.5621,0.9843,0.5621
ROCPOINTS_N,0.4674,0.2716,0.5620,0.9843,0.5620
ROCPOINTS_N,0.4675,0.2716,0.5620,0.9843,0.5620
ROCPOINTS_N,0.4675,0.2716,0.5619,0.9843,0.5619
ROCPOINTS_N,0.4676,0.2716,0.5618,0.9843,0.5618
ROCPOINTS_N,0.4677,0.2716,0.5618,0.9843,0.5618
ROCPOINTS_N,0.4678,0.2716,0.5617,0.9843,0.5617
ROCPOINTS_N,0.4680,0.2716,0.5617,0.9843,0.5617
ROCPOINTS_N,0.4680,0.2716,0.5616,0.9843,0.5616
ROCPOINTS_N,0.4681,0.2716,0.5615,0.9843,0.5615
ROCPOINTS_N,0.4686,0.2716,0.5615,0.9843,0.5615
ROCPOINTS_N,0.4687,0.2716,0.5614,0.9843,0.5614
ROCPOINTS_N,0.4689,0.2716,0.5614,0.9843,0.5614
ROCPOINTS_N,0.4691,0.2716,0.5612,0.9843,0.5612
ROCPOINTS_N,0.4692,0.2716,0.5611,0.9842,0.5611
ROCPOINTS_N,0.4693,0.2716,0.5611,0.9842,0.5611
ROCPOINTS_N,0.4693,0.2716,0.5610,0.9842,0.5610
ROCPOINTS_N,0.4693,0.2716,0.5610,0.9842,0.5610
ROCPOINTS_N,0.4694,0.2716,0.5608,0.9842,0.5608
ROCPOINTS_N,0.4694,0.2716,0.5608,0.9842,0.5608
ROCPOINTS_N,0.4695,0.2716,0.5607,0.9842,0.5607
ROCPOINTS_N,0.4700,0.2716,0.5607,0.9842,0.5607
ROCPOINTS_N,0.4700,0.2698,0.5548,0.9842,0.5548
ROCPOINTS_N,0.4701,0.2698,0.5547,0.9842,0.5547
ROCPOINTS_N,0.4702,0.2698,0.5547,0.9842,0.5547
ROCPOINTS_N,0.4702,0.2698,0.5546,0.9842,0.5546
ROCPOINTS_N,0.4703,0.2698,0.5546,0.9842,0.5546
ROCPOINTS_N,0.4703,0.2698,0.5545,0.9842,0.5545
ROCPOINTS_N,0.4703,0.2698,0.5544,0.9842,0.5544
ROCPOINTS_N,0.4707,0.2698,0.5543,0.9842,0.5543
ROCPOINTS_N,0.4707,0.2698,0.5543,0.9842,0.5543
ROCPOINTS_N,0.4709,0.2698,0.5542,0.9842,0.5542
ROCPOINTS_N,0.4710,0.2698,0.5541,0.9842,0.5541
ROCPOINTS_N,0.4711,0.2698,0.5540,0.9842,0.5540
ROCPOINTS_N,0.4713,0.2698,0.5539,0.9841,0.5539
ROCPOINTS_N,0.4713,0.2698,0.5539,0.9841,0.5539
ROCPOINTS_N,0.4714,0.2698,0.5538,0.9841,0.5538
ROCPOINTS_N,0.4714,0.2698,0.5537,0.9841,0.5537
ROCPOINTS_N,0.4714,0.2698,0.5537,0.9841,0.5537
ROCPOINTS_N,0.4717,0.2698,0.5536,0.9841,0.5536
ROCPOINTS_N,0.4717,0.2698,0.5536,0.9841,0.5536
ROCPOINTS_N,0.4717,0.2698,0.5535,0.9841,0.5535
ROCPOINTS_N,0.4720,0.2698,0.5534,0.9841,0.5534
ROCPOINTS_N,0.4722,0.2698,0.5534,0.9841,0.5534
ROCPOINTS_N,0.4722,0.2698,0.5533,0.9841,0.5533
ROCPOINTS_N,0.4723,0.2698,0.5532,0.9841,0.5532
ROCPOINTS_N,0.4723,0.2698,0.5530,0.9841,0.5530
ROCPOINTS_N,0.4723,0.2698,0.5529,0.9841,0.5529
ROCPOINTS_N,0.4725,0.2698,0.5529,0.9841,0.5529
ROCPOINTS_N,0.4725,0.2698,0.5528,0.9841,0.5528
ROCPOINTS_N,0.4725,0.2698,0.5527,0.9841,0.5527
ROCPOINTS_N,0.4727,0.2698,0.5526,0.9841,0.5526
ROCPOINTS_N,0.4730,0.2698,0.5525,0.9841,0.5525
ROCPOINTS_N,0.4733,0.2698,0.5524,0.9841,0.5524
ROCPOINTS_N,0.4733,0.2698,0.5523,0.9841,0.5523
ROCPOINTS_N,0.4734,0.2698,0.5478,0.9840,0.5478
ROCPOINTS_N,0.4735,0.2698,0.5477,0.9840,0.5477
ROCPOINTS_N,0.4737,0.2698,0.5477,0.9840,0.5477
ROCPOINTS_N,0.4739,0.2698,0.5476,0.9840,0.5476
ROCPOINTS_N,0.4739,0.2698,0.5476,0.9840,0.5476
ROCPOINTS_N,0.4739,0.2698,0.5475,0.9840,0.5475
ROCPOINTS_N,0.4739,0.2698,0.5474,0.9840,0.5474
ROCPOINTS_N,0.4740,0.2698,0.5474,0.9840,0.5474
ROCPOINTS_N,0.4740,0.2698,0.5473,0.9840,0.5473
ROCPOINTS_N,0.4740,0.2698,0.5471,0.9840,0.5471
ROCPOINTS_N,0.4742,0.2698,0.5471,0.9840,0.5471
ROCPOINTS_N,0.4744,0.2698,0.5470,0.9840,0.5470
ROCPOINTS_N,0.4745,0.2698,0.5470,0.9840,0.5470
ROCPOINTS_N,0.4746,0.2698,0.5469,0.9839,0.5469
ROCPOINTS_N,0.4750,0.2698,0.5469,0.9839,0.5469
ROCPOINTS_N,0.4750,0.2698,0.5467,0.9839,0.5467
ROCPOINTS_N,0.4750,0.2698,0.5464,0.9839,0.5464
ROCPOINTS_N,0.4751,0.2698,0.5464,0.9839,0.5464
ROCPOINTS_N,0.4752,0.2698,0.5463,0.9839,0.5463
ROCPOINTS_N,0.4753,0.2698,0.5463,0.9839,0.5463
ROCPOINTS_N,0.4755,0.2698,0.5462,0.9839,0.5462
ROCPOINTS_N,0.4756,0.2698,0.5462,0.9839,0.5462
ROCPOINTS_N,0.4756,0.2698,0.5461,0.9839,0.5461
ROCPOINTS_N,0.4756,0.2698,0.5459,0.9839,0.5459
ROCPOINTS_N,0.4757,0.2698,0.5459,0.9839,0.5459
ROCPOINTS_N,0.4757,0.2698,0.5458,0.9839,0.5458
ROCPOINTS_N,0.4758,0.2698,0.5457,0.9839,0.5457
ROCPOINTS_N,0.4758,0.2698,0.5457,0.9839,0.5457
ROCPOINTS_N,0.4758,0.2698,0.5456,0.9839,0.5456
ROCPOINTS_N,0.4759,0.2698,0.5455,0.9839,0.5455
ROCPOINTS_N,0.4760,0.2698,0.5455,0.9839,0.5455
ROCPOINTS_N,0.4760,0.2698,0.5454,0.9839,0.5454
ROCPOINTS_N,0.4761,0.2698,0.5453,0.9839,0.5453
ROCPOINTS_N,0.4763,0.2698,0.5453,0.9839,0.5453
ROCPOINTS_N,0.4763,0.2698,0.5452,0.9839,0.5452
ROCPOINTS_N,0.4763,0.2698,0.5451,0.9839,0.5451
ROCPOINTS_N,0.4763,0.2698,0.5450,0.9839,0.5450
ROCPOINTS_N,0.4765,0.2698,0.5449,0.9839,0.5449
ROCPOINTS_N,0.4767,0.2698,0.5449,0.9839,0.5449
ROCPOINTS_N,0.4768,0.2663,0.5408,0.9840,0.5408
ROCPOINTS_N,0.4771,0.2663,0.5408,0.9840,0.5408
ROCPOINTS_N,0.4771,0.2663,0.5407,0.9840,0.5407
ROCPOINTS_N,0.4771,0.2663,0.5407,0.9840,0.5407
ROCPOINTS_N,0.4772,0.2663,0.5406,0.9840,0.5406
ROCPOINTS_N,0.4772,0.2663,0.5406,0.9840,0.5406
ROCPOINTS_N,0.4773,0.2663,0.5405,0.9840,0.5405
ROCPOINTS_N,0.4773,0.2646,0.5405,0.9841,0.5405
ROCPOINTS_N,0.4773,0.2646,0.5404,0.9841,0.5404
ROCPOINTS_N,0.4776,0.2646,0.5403,0.9841,0.5403
ROCPOINTS_N,0.4777,0.2646,0.5387,0.9840,0.5387
ROCPOINTS_N,0.4777,0.2646,0.5386,0.9840,0.5386
ROCPOINTS_N,0.4779,0.2646,0.5386,0.9840,0.5386
ROCPOINTS_N,0.4780,0.2646,0.5385,0.9840,0.5385
ROCPOINTS_N,0.4781,0.2646,0.5385,0.9840,0.5385
ROCPOINTS_N,0.4782,0.2646,0.5384,0.9840,0.5384
ROCPOINTS_N,0.4783,0.2646,0.5383,0.9840,0.5383
ROCPOINTS_N,0.4785,0.2646,0.5380,0.9840,0.5380
ROCPOINTS_N,0.4785,0.2646,0.5379,0.9840,0.5379
ROCPOINTS_N,0.4787,0.2646,0.5379,0.9840,0.5379
ROCPOINTS_N,0.4788,0.2646,0.5378,0.9840,0.5378
ROCPOINTS_N,0.4789,0.2646,0.5378,0.9840,0.5378
ROCPOINTS_N,0.4789,0.2646,0.5376,0.9840,0.5376
ROCPOINTS_N,0.4789,0.2646,0.5375,0.9840,0.5375
ROCPOINTS_N,0.4790,0.2646,0.5375,0.9840,0.5375
ROCPOINTS_N,0.4792,0.2646,0.5374,0.9840,0.5374
ROCPOINTS_N,0.4794,0.2646,0.5373,0.9840,0.5373
ROCPOINTS_N,0.4795,0.2646,0.5372,0.9840,0.5372
ROCPOINTS_N,0.4796,0.2646,0.5372,0.9840,0.5372
ROCPOINTS_N,0.4797,0.2646,0.5371,0.9840,0.5371
ROCPOINTS_N,0.4797,0.2646,0.5371,0.9840,0.5371
ROCPOINTS_N,0.4797,0.2646,0.5370,0.9840,0.5370
ROCPOINTS_N,0.4799,0.2646,0.5369,0.9840,0.5369
ROCPOINTS_N,0.4800,0.2646,0.5369,0.9840,0.5369
ROCPOINTS_N,0.4802,0.2610,0.5309,0.9840,0.5309
ROCPOINTS_N,0.4803,0.2610,0.5308,0.9840,0.5308
ROCPOINTS_N,0.4805,0.2610,0.5308,0.9840,0.5308
ROCPOINTS_N,0.4805,0.2610,0.5307,0.9840,0.5307
ROCPOINTS_N,0.4806,0.2610,0.5306,0.9840,0.5306
ROCPOINTS_N,0.4806,0.2610,0.5306,0.9840,0.5306
ROCPOINTS_N,0.4807,0.2610,0.5305,0.9840,0.5305
ROCPOINTS_N,0.4808,0.2610,0.5305,0.9840,0.5305
ROCPOINTS_N,0.4809,0.2610,0.5304,0.9840,0.5304
ROCPOINTS_N,0.4811,0.2610,0.5304,0.9840,0.5304
ROCPOINTS_N,0.4811,0.2593,0.5304,0.9841,0.5304
ROCPOINTS_N,0.4812,0.2593,0.5302,0.9841,0.5302
ROCPOINTS_N,0.4812,0.2593,0.5302,0.9841,0.5302
ROCPOINTS_N,0.4813,0.2593,0.5301,0.9841,0.5301
ROCPOINTS_N,0.4814,0.2593,0.5301,0.9841,0.5301
ROCPOINTS_N,0.4816,0.2593,0.5300,0.9841,0.5300
ROCPOINTS_N,0.4817,0.2593,0.5299,0.9841,0.5299
ROCPOINTS_N,0.4820,0.2593,0.5298,0.9841,0.5298
ROCPOINTS_N,0.4821,0.2593,0.5298,0.9841,0.5298
ROCPOINTS_N,0.4821,0.2593,0.5297,0.9841,0.5297
ROCPOINTS_N,0.4822,0.2593,0.5297,0.9841,0.5297
ROCPOINTS_N,0.4822,0.2593,0.5296,0.9841,0.5296
ROCPOINTS_N,0.4822,0.2593,0.5295,0.9841,0.5295
ROCPOINTS_N,0.4822,0.2593,0.5295,0.9841,0.5295
ROCPOINTS_N,0.4823,0.2593,0.5294,0.9841,0.5294
ROCPOINTS_N,0.4824,0.2593,0.5294,0.9841,0.5294
ROCPOINTS_N,0.4825,0.2593,0.5293,0.9841,0.5293
ROCPOINTS_N,0.4826,0.2593,0.5292,0.9841,0.5292
ROCPOINTS_N,0.4826,0.2593,0.5291,0.9841,0.5291
ROCPOINTS_N,0.4826,0.2593,0.5291,0.9841,0.5291
ROCPOINTS_N,0.4827,0.2593,0.5290,0.9841,0.5290
ROCPOINTS_N,0.4827,0.2593,0.5290,0.9841,0.5290
ROCPOINTS_N,0.4828,0.2593,0.5288,0.9840,0.5288
ROCPOINTS_N,0.4829,0.2593,0.5288,0.9840,0.5288
ROCPOINTS_N,0.4829,0.2593,0.5287,0.9840,0.5287
ROCPOINTS_N,0.4829,0.2575,0.5287,0.9842,0.5287
ROCPOINTS_N,0.4832,0.2575,0.5287,0.9842,0.5287
ROCPOINTS_N,0.4832,0.2575,0.5286,0.9841,0.5286
ROCPOINTS_N,0.4833,0.2575,0.5285,0.9841,0.5285
ROCPOINTS_N,0.4833,0.2575,0.5285,0.9841,0.5285
ROCPOINTS_N,0.4834,0.2522,0.5252,0.9844,0.5252
ROCPOINTS_N,0.4835,0.2522,0.5252,0.9844,0.5252
ROCPOINTS_N,0.4836,0.2522,0.5251,0.9844,0.5251
ROCPOINTS_N,0.4837,0.2522,0.5250,0.9844,0.5250
ROCPOINTS_N,0.4837,0.2522,0.5250,0.9844,0.5250
ROCPOINTS_N,0.4837,0.2522,0.5249,0.9844,0.5249
ROCPOINTS_N,0.4837,0.2522,0.5247,0.9844,0.5247
ROCPOINTS_N,0.4838,0.2522,0.5246,0.9844,0.5246
ROCPOINTS_N,0.4838,0.2522,0.5245,0.9843,0.5245
ROCPOINTS_N,0.4839,0.2522,0.5229,0.9843,0.5229
ROCPOINTS_N,0.4839,0.2522,0.5228,0.9843,0.5228
ROCPOINTS_N,0.4839,0.2522,0.5228,0.9843,0.5228
ROCPOINTS_N,0.4840,0.2522,0.5227,0.9843,0.5227
ROCPOINTS_N,0.4842,0.2522,0.5226,0.9843,0.5226
ROCPOINTS_N,0.4842,0.2522,0.5225,0.9843,0.5225
ROCPOINTS_N,0.4843,0.2522,0.5225,0.9843,0.5225
ROCPOINTS_N,0.4843,0.2522,0.5224,0.9843,0.5224
ROCPOINTS_N,0.4844,0.2522,0.5224,0.9843,0.5224
ROCPOINTS_N,0.4844,0.2522,0.5208,0.9842,0.5208
ROCPOINTS_N,0.4845,0.2522,0.5208,0.9842,0.5208
ROCPOINTS_N,0.4845,0.2522,0.5206,0.9842,0.5206
ROCPOINTS_N,0.4847,0.2522,0.5206,0.9842,0.5206
ROCPOINTS_N,0.4847,0.2522,0.5205,0.9842,0.5205
ROCPOINTS_N,0.4848,0.2522,0.5204,0.9842,0.5204
ROCPOINTS_N,0.4848,0.2522,0.5204,0.9842,0.5204
ROCPOINTS_N,0.4849,0.2522,0.5203,0.9842,0.5203
ROCPOINTS_N,0.4850,0.2522,0.5203,0.9842,0.5203
ROCPOINTS_N,0.4850,0.2522,0.5202,0.9842,0.5202
ROCPOINTS_N,0.4851,0.2522,0.5200,0.9842,0.5200
ROCPOINTS_N,0.4853,0.2522,0.5200,0.9842,0.5200
ROCPOINTS_N,0.4853,0.2522,0.5199,0.9842,0.5199
ROCPOINTS_N,0.4854,0.2522,0.5198,0.9842,0.5198
ROCPOINTS_N,0.4854,0.2522,0.5197,0.9842,0.5197
ROCPOINTS_N,0.4855,0.2522,0.5197,0.9842,0.5197
ROCPOINTS_N,0.4855,0.2522,0.5196,0.9842,0.5196
ROCPOINTS_N,0.4856,0.2522,0.5196,0.9842,0.5196
ROCPOINTS_N,0.4856,0.2522,0.5195,0.9842,0.5195
ROCPOINTS_N,0.4856,0.2522,0.5194,0.9842,0.5194
ROCPOINTS_N,0.4857,0.2522,0.5193,0.9842,0.5193
ROCPOINTS_N,0.4857,0.2522,0.5193,0.9842,0.5193
ROCPOINTS_N,0.4858,0.2522,0.5192,0.9842,0.5192
ROCPOINTS_N,0.4858,0.2522,0.5192,0.9842,0.5192
ROCPOINTS_N,0.4860,0.2522,0.5191,0.9842,0.5191
ROCPOINTS_N,0.4860,0.2522,0.5190,0.9842,0.5190
ROCPOINTS_N,0.4862,0.2522,0.5190,0.9842,0.5190
ROCPOINTS_N,0.4863,0.2522,0.5189,0.9842,0.5189
ROCPOINTS_N,0.4864,0.2522,0.5189,0.9842,0.5189
ROCPOINTS_N,0.4864,0.2522,0.5188,0.9842,0.5188
ROCPOINTS_N,0.4864,0.2522,0.5187,0.9842,0.5187
ROCPOINTS_N,0.4864,0.2522,0.5187,0.9842,0.5187
ROCPOINTS_N,0.4864,0.2522,0.5186,0.9842,0.5186
ROCPOINTS_N,0.4866,0.2522,0.5185,0.9842,0.5185
ROCPOINTS_N,0.4866,0.2522,0.5185,0.9842,0.5185
ROCPOINTS_N,0.4867,0.2522,0.5184,0.9842,0.5184
ROCPOINTS_N,0.4867,0.2522,0.5183,0.9842,0.5183
ROCPOINTS_N,0.4868,0.2522,0.5151,0.9841,0.5151
ROCPOINTS_N,0.4870,0.2522,0.5151,0.9841,0.5151
ROCPOINTS_N,0.4870,0.2522,0.5149,0.9841,0.5149
ROCPOINTS_N,0.4870,0.2522,0.5148,0.9841,0.5148
ROCPOINTS_N,0.4871,0.2522,0.5148,0.9841,0.5148
ROCPOINTS_N,0.4872,0.2522,0.5147,0.9841,0.5147
ROCPOINTS_N,0.4873,0.2522,0.5147,0.9841,0.5147
ROCPOINTS_N,0.4874,0.2522,0.5146,0.9841,0.5146
ROCPOINTS_N,0.4874,0.2522,0.5145,0.9841,0.5145
ROCPOINTS_N,0.4875,0.2522,0.5145,0.9841,0.5145
ROCPOINTS_N,0.4876,0.2522,0.5144,0.9840,0.5144
ROCPOINTS_N,0.4878,0.2522,0.5144,0.9840,0.5144
ROCPOINTS_N,0.4878,0.2522,0.5143,0.9840,0.5143
ROCPOINTS_N,0.4879,0.2522,0.5143,0.9840,0.5143
ROCPOINTS_N,0.4880,0.2522,0.5142,0.9840,0.5142
ROCPOINTS_N,0.4880,0.2522,0.5141,0.9840,0.5141
ROCPOINTS_N,0.4881,0.2522,0.5140,0.9840,0.5140
ROCPOINTS_N,0.4881,0.2522,0.5140,0.9840,0.5140
ROCPOINTS_N,0.4883,0.2522,0.5139,0.9840,0.5139
ROCPOINTS_N,0.4884,0.2522,0.5138,0.9840,0.5138
ROCPOINTS_N,0.4885,0.2522,0.5138,0.9840,0.5138
ROCPOINTS_N,0.4887,0.2522,0.5137,0.9840,0.5137
ROCPOINTS_N,0.4889,0.2522,0.5137,0.9840,0.5137
ROCPOINTS_N,0.4889,0.2522,0.5136,0.9840,0.5136
ROCPOINTS_N,0.4890,0.2522,0.5136,0.9840,0.5136
ROCPOINTS_N,0.4892,0.2522,0.5135,0.9840,0.5135
ROCPOINTS_N,0.4893,0.2522,0.5134,0.9840,0.5134
ROCPOINTS_N,0.4895,0.2522,0.5134,0.9840,0.5134
ROCPOINTS_N,0.4895,0.2522,0.5133,0.9840,0.5133
ROCPOINTS_N,0.4895,0.2522,0.5133,0.9840,0.5133
ROCPOINTS_N,0.4895,0.2522,0.5132,0.9840,0.5132
ROCPOINTS_N,0.4895,0.2522,0.5131,0.9840,0.5131
ROCPOINTS_N,0.4895,0.2522,0.5130,0.9840,0.5130
ROCPOINTS_N,0.4896,0.2522,0.5130,0.9840,0.5130
ROCPOINTS_N,0.4896,0.2522,0.5129,0.9840,0.5129
ROCPOINTS_N,0.4897,0.2522,0.5129,0.9840,0.5129
ROCPOINTS_N,0.4897,0.2522,0.5128,0.9840,0.5128
ROCPOINTS_N,0.4898,0.2522,0.5127,0.9840,0.5127
ROCPOINTS_N,0.4899,0.2522,0.5127,0.9840,0.5127
ROCPOINTS_N,0.4900,0.2522,0.5126,0.9840,0.5126
ROCPOINTS_N,0.4901,0.2487,0.5078,0.9841,0.5078
ROCPOINTS_N,0.4902,0.2487,0.5078,0.9841,0.5078
ROCPOINTS_N,0.4903,0.2487,0.5077,0.9841,0.5077
ROCPOINTS_N,0.4903,0.2487,0.5077,0.9841,0.5077
ROCPOINTS_N,0.4904,0.2487,0.5076,0.9841,0.5076
ROCPOINTS_N,0.4906,0.2487,0.5076,0.9841,0.5076
ROCPOINTS_N,0.4907,0.2487,0.5075,0.9841,0.5075
ROCPOINTS_N,0.4907,0.2487,0.5074,0.9841,0.5074
ROCPOINTS_N,0.4907,0.2487,0.5073,0.9841,0.5073
ROCPOINTS_N,0.4908,0.2487,0.5066,0.9840,0.5066
ROCPOINTS_N,0.4908,0.2487,0.5065,0.9840,0.5065
ROCPOINTS_N,0.4909,0.2487,0.5064,0.9840,0.5064
ROCPOINTS_N,0.4909,0.2487,0.5064,0.9840,0.5064
ROCPOINTS_N,0.4909,0.2487,0.5063,0.9840,0.5063
ROCPOINTS_N,0.4909,0.2487,0.5063,0.9840,0.5063
ROCPOINTS_N,0.4910,0.2487,0.5062,0.9840,0.5062
ROCPOINTS_N,0.4910,0.2487,0.5062,0.9840,0.5062
ROCPOINTS_N,0.4910,0.2487,0.5061,0.9840,0.5061
ROCPOINTS_N,0.4911,0.2487,0.5060,0.9840,0.5060
ROCPOINTS_N,0.4913,0.2487,0.5060,0.9840,0.5060
ROCPOINTS_N,0.4915,0.2487,0.5059,0.9840,0.5059
ROCPOINTS_N,0.4916,0.2487,0.5059,0.9840,0.5059
ROCPOINTS_N,0.4917,0.2487,0.5058,0.9840,0.5058
ROCPOINTS_N,0.4918,0.2487,0.5056,0.9840,0.5056
ROCPOINTS_N,0.4920,0.2487,0.5055,0.9840,0.5055
ROCPOINTS_N,0.4920,0.2487,0.5055,0.9840,0.5055
ROCPOINTS_N,0.4923,0.2487,0.5054,0.9840,0.5054
ROCPOINTS_N,0.4925,0.2487,0.5053,0.9840,0.5053
ROCPOINTS_N,0.4927,0.2487,0.5052,0.9840,0.5052
ROCPOINTS_N,0.4927,0.2487,0.5052,0.9840,0.5052
ROCPOINTS_N,0.4928,0.2487,0.5051,0.9840,0.5051
ROCPOINTS_N,0.4930,0.2487,0.5050,0.9840,0.5050
ROCPOINTS_N,0.4930,0.2487,0.5049,0.9840,0.5049
ROCPOINTS_N,0.4931,0.2487,0.5049,0.9840,0.5049
ROCPOINTS_N,0.4933,0.2487,0.5048,0.9840,0.5048
ROCPOINTS_N,0.4933,0.2487,0.5048,0.9840,0.5048
ROCPOINTS_N,0.4936,0.2469,0.5011,0.9840,0.5011
ROCPOINTS_N,0.4937,0.2469,0.5010,0.9840,0.5010
ROCPOINTS_N,0.4938,0.2469,0.5010,0.9840,0.5010
ROCPOINTS_N,0.4940,0.2469,0.5009,0.9840,0.5009
ROCPOINTS_N,0.4940,0.2469,0.5008,0.9840,0.5008
ROCPOINTS_N,0.4941,0.2469,0.5008,0.9840,0.5008
ROCPOINTS_N,0.4941,0.2469,0.5007,0.9840,0.5007
ROCPOINTS_N,0.4942,0.2469,0.5007,0.9840,0.5007
ROCPOINTS_N,0.4943,0.2469,0.5006,0.9840,0.5006
ROCPOINTS_N,0.4944,0.2469,0.5006,0.9840,0.5006
ROCPOINTS_N,0.4944,0.2469,0.5005,0.9840,0.5005
ROCPOINTS_N,0.4944,0.2469,0.5004,0.9839,0.5004
ROCPOINTS_N,0.4945,0.2469,0.5003,0.9839,0.5003
ROCPOINTS_N,0.4946,0.2469,0.5003,0.9839,0.5003
ROCPOINTS_N,0.4947,0.2469,0.5002,0.9839,0.5002
ROCPOINTS_N,0.4947,0.2469,0.5001,0.9839,0.5001
ROCPOINTS_N,0.4947,0.2469,0.5000,0.9839,0.5000
ROCPOINTS_N,0.4948,0.2469,0.5000,0.9839,0.5000
ROCPOINTS_N,0.4948,0.2469,0.4999,0.9839,0.4999
ROCPOINTS_N,0.4948,0.2469,0.4998,0.9839,0.4998
ROCPOINTS_N,0.4950,0.2469,0.4997,0.9839,0.4997
ROCPOINTS_N,0.4950,0.2469,0.4997,0.9839,0.4997
ROCPOINTS_N,0.4950,0.2469,0.4995,0.9839,0.4995
ROCPOINTS_N,0.4951,0.2469,0.4994,0.9839,0.4994
ROCPOINTS_N,0.4952,0.2451,0.4994,0.9840,0.4994
ROCPOINTS_N,0.4952,0.2451,0.4994,0.9840,0.4994
ROCPOINTS_N,0.4954,0.2451,0.4993,0.9840,0.4993
ROCPOINTS_N,0.4954,0.2451,0.4992,0.9840,0.4992
ROCPOINTS_N,0.4955,0.2451,0.4991,0.9840,0.4991
ROCPOINTS_N,0.4955,0.2451,0.4990,0.9840,0.4990
ROCPOINTS_N,0.4956,0.2451,0.4990,0.9840,0.4990
ROCPOINTS_N,0.4956,0.2451,0.4989,0.9840,0.4989
ROCPOINTS_N,0.4957,0.2451,0.4989,0.9840,0.4989
ROCPOINTS_N,0.4958,0.2451,0.4977,0.9840,0.4977
ROCPOINTS_N,0.4958,0.2451,0.4976,0.9840,0.4976
ROCPOINTS_N,0.4958,0.2451,0.4976,0.9840,0.4976
ROCPOINTS_N,0.4959,0.2451,0.4975,0.9840,0.4975
ROCPOINTS_N,0.4959,0.2451,0.4975,0.9840,0.4975
ROCPOINTS_N,0.4960,0.2451,0.4974,0.9840,0.4974
ROCPOINTS_N,0.4960,0.2451,0.4973,0.9840,0.4973
ROCPOINTS_N,0.4963,0.2451,0.4972,0.9840,0.4972
ROCPOINTS_N,0.4963,0.2451,0.4972,0.9840,0.4972
ROCPOINTS_N,0.4963,0.2451,0.4971,0.9840,0.4971
ROCPOINTS_N,0.4963,0.2451,0.4971,0.9840,0.4971
ROCPOINTS_N,0.4965,0.2451,0.4970,0.9840,0.4970
ROCPOINTS_N,0.4965,0.2451,0.4969,0.9840,0.4969
ROCPOINTS_N,0.4967,0.2451,0.4969,0.9839,0.4969
ROCPOINTS_N,0.4967,0.2434,0.4920,0.9839,0.4920
ROCPOINTS_N,0.4967,0.2434,0.4920,0.9839,0.4920
ROCPOINTS_N,0.4970,0.2434,0.4919,0.9839,0.4919
ROCPOINTS_N,0.4971,0.2434,0.4919,0.9839,0.4919
ROCPOINTS_N,0.4971,0.2434,0.4918,0.9839,0.4918
ROCPOINTS_N,0.4972,0.2434,0.4917,0.9839,0.4917
ROCPOINTS_N,0.4972,0.2434,0.4917,0.9839,0.4917
ROCPOINTS_N,0.4973,0.2434,0.4916,0.9839,0.4916
ROCPOINTS_N,0.4974,0.2434,0.4915,0.9839,0.4915
ROCPOINTS_N,0.4975,0.2434,0.4915,0.9839,0.4915
ROCPOINTS_N,0.4976,0.2434,0.4913,0.9839,0.4913
ROCPOINTS_N,0.4977,0.2434,0.4913,0.9839,0.4913
ROCPOINTS_N,0.4979,0.2434,0.4912,0.9839,0.4912
ROCPOINTS_N,0.4981,0.2434,0.4912,0.9839,0.4912
ROCPOINTS_N,0.4981,0.2434,0.4911,0.9839,0.4911
ROCPOINTS_N,0.4982,0.2434,0.4910,0.9839,0.4910
ROCPOINTS_N,0.4983,0.2434,0.4910,0.9839,0.4910
ROCPOINTS_N,0.4984,0.2434,0.4908,0.9839,0.4908
ROCPOINTS_N,0.4986,0.2416,0.4908,0.9840,0.4908
ROCPOINTS_N,0.4986,0.2416,0.4908,0.9840,0.4908
ROCPOINTS_N,0.4986,0.2416,0.4906,0.9840,0.4906
ROCPOINTS_N,0.4987,0.2416,0.4905,0.9840,0.4905
ROCPOINTS_N,0.4989,0.2416,0.4904,0.9840,0.4904
ROCPOINTS_N,0.4992,0.2416,0.4903,0.9840,0.4903
ROCPOINTS_N,0.4992,0.2416,0.4902,0.9840,0.4902
ROCPOINTS_N,0.4993,0.2416,0.4902,0.9840,0.4902
ROCPOINTS_N,0.4993,0.2416,0.4901,0.9840,0.4901
ROCPOINTS_N,0.4993,0.2416,0.4901,0.9840,0.4901
ROCPOINTS_N,0.4994,0.2416,0.4900,0.9840,0.4900
ROCPOINTS_N,0.4994,0.2416,0.4899,0.9840,0.4899
ROCPOINTS_N,0.4994,0.2416,0.4899,0.9840,0.4899
ROCPOINTS_N,0.4996,0.2416,0.4898,0.9840,0.4898
ROCPOINTS_N,0.4996,0.2416,0.4896,0.9839,0.4896
ROCPOINTS_N,0.4997,0.2416,0.4896,0.9839,0.4896
ROCPOINTS_N,0.4997,0.2416,0.4895,0.9839,0.4895
ROCPOINTS_N,0.4999,0.2416,0.4895,0.9839,0.4895
ROCPOINTS_N,0.5000,0.2416,0.4894,0.9839,0.4894
ROCPOINTS_N,0.5000,0.2363,0.4845,0.9841,0.4845
ROCPOINTS_N,0.5002,0.2363,0.4845,0.9841,0.4845
ROCPOINTS_N,0.5002,0.2363,0.4844,0.9841,0.4844
ROCPOINTS_N,0.5003,0.2363,0.4843,0.9841,0.4843
ROCPOINTS_N,0.5003,0.2346,0.4843,0.9842,0.4843
ROCPOINTS_N,0.5004,0.2346,0.4843,0.9842,0.4843
ROCPOINTS_N,0.5004,0.2346,0.4842,0.9842,0.4842
ROCPOINTS_N,0.5006,0.2346,0.4842,0.9842,0.4842
ROCPOINTS_N,0.5006,0.2346,0.4841,0.9842,0.4841
ROCPOINTS_N,0.5006,0.2346,0.4841,0.9842,0.4841
ROCPOINTS_N,0.5007,0.2346,0.4840,0.9842,0.4840
ROCPOINTS_N,0.5008,0.2346,0.4839,0.9842,0.4839
ROCPOINTS_N,0.5008,0.2346,0.4838,0.9842,0.4838
ROCPOINTS_N,0.5010,0.2346,0.4838,0.9842,0.4838
ROCPOINTS_N,0.5013,0.2346,0.4836,0.9842,0.4836
ROCPOINTS_N,0.5013,0.2346,0.4836,0.9842,0.4836
ROCPOINTS_N,0.5014,0.2346,0.4835,0.9842,0.4835
ROCPOINTS_N,0.5014,0.2346,0.4835,0.9842,0.4835
ROCPOINTS_N,0.5015,0.2346,0.4834,0.9842,0.4834
ROCPOINTS_N,0.5017,0.2346,0.4834,0.9842,0.4834
ROCPOINTS_N,0.5017,0.2346,0.4832,0.9842,0.4832
ROCPOINTS_N,0.5018,0.2346,0.4831,0.9842,0.4831
ROCPOINTS_N,0.5018,0.2346,0.4831,0.9842,0.4831
ROCPOINTS_N,0.5018,0.2346,0.4830,0.9842,0.4830
ROCPOINTS_N,0.5019,0.2346,0.4829,0.9842,0.4829
ROCPOINTS_N,0.5019,0.2346,0.4829,0.9842,0.4829
ROCPOINTS_N,0.5020,0.2346,0.4828,0.9842,0.4828
ROCPOINTS_N,0.5020,0.2346,0.4827,0.9842,0.4827
ROCPOINTS_N,0.5022,0.2346,0.4827,0.9842,0.4827
ROCPOINTS_N,0.5022,0.2346,0.4826,0.9842,0.4826
ROCPOINTS_N,0.5025,0.2346,0.4824,0.9842,0.4824
ROCPOINTS_N,0.5027,0.2346,0.4821,0.9842,0.4821
ROCPOINTS_N,0.5027,0.2346,0.4821,0.9842,0.4821
ROCPOINTS_N,0.5029,0.2346,0.4820,0.9842,0.4820
ROCPOINTS_N,0.5029,0.2346,0.4820,0.9842,0.4820
ROCPOINTS_N,0.5030,0.2346,0.4819,0.9842,0.4819
ROCPOINTS_N,0.5031,0.2346,0.4818,0.9842,0.4818
ROCPOINTS_N,0.5032,0.2346,0.4818,0.9842,0.4818
ROCPOINTS_N,0.5033,0.2346,0.4817,0.9842,0.4817
ROCPOINTS_N,0.5033,0.2346,0.4817,0.9842,0.4817
ROCPOINTS_N,0.5033,0.2346,0.4816,0.9842,0.4816
ROCPOINTS_N,0.5034,0.2328,0.4779,0.9841,0.4779
ROCPOINTS_N,0.5036,0.2328,0.4778,0.9841,0.4778
ROCPOINTS_N,0.5036,0.2328,0.4778,0.9841,0.4778
ROCPOINTS_N,0.5037,0.2328,0.4777,0.9841,0.4777
ROCPOINTS_N,0.5037,0.2328,0.4776,0.9841,0.4776
ROCPOINTS_N,0.5039,0.2328,0.4776,0.9841,0.4776
ROCPOINTS_N,0.5040,0.2328,0.4775,0.9841,0.4775
ROCPOINTS_N,0.5040,0.2328,0.4775,0.9841,0.4775
ROCPOINTS_N,0.5041,0.2328,0.4774,0.9841,0.4774
ROCPOINTS_N,0.5042,0.2328,0.4773,0.9841,0.4773
ROCPOINTS_N,0.5042,0.2310,0.4773,0.9842,0.4773
ROCPOINTS_N,0.5043,0.2310,0.4773,0.9842,0.4773
ROCPOINTS_N,0.5043,0.2310,0.4772,0.9842,0.4772
ROCPOINTS_N,0.5048,0.2310,0.4772,0.9842,0.4772
ROCPOINTS_N,0.5050,0.2310,0.4771,0.9842,0.4771
ROCPOINTS_N,0.5051,0.2310,0.4768,0.9842,0.4768
ROCPOINTS_N,0.5051,0.2310,0.4767,0.9842,0.4767
ROCPOINTS_N,0.5052,0.2310,0.4766,0.9842,0.4766
ROCPOINTS_N,0.5052,0.2310,0.4766,0.9842,0.4766
ROCPOINTS_N,0.5054,0.2310,0.4765,0.9842,0.4765
ROCPOINTS_N,0.5054,0.2310,0.4765,0.9842,0.4765
ROCPOINTS_N,0.5055,0.2310,0.4764,0.9842,0.4764
ROCPOINTS_N,0.5056,0.2310,0.4763,0.9842,0.4763
ROCPOINTS_N,0.5057,0.2310,0.4762,0.9842,0.4762
ROCPOINTS_N,0.5057,0.2310,0.4762,0.9842,0.4762
ROCPOINTS_N,0.5058,0.2310,0.4761,0.9842,0.4761
ROCPOINTS_N,0.5058,0.2310,0.4761,0.9842,0.4761
ROCPOINTS_N,0.5060,0.2310,0.4760,0.9842,0.4760
ROCPOINTS_N,0.5061,0.2310,0.4759,0.9842,0.4759
ROCPOINTS_N,0.5061,0.2310,0.4759,0.9842,0.4759
ROCPOINTS_N,0.5061,0.2310,0.4758,0.9842,0.4758
ROCPOINTS_N,0.5062,0.2310,0.4758,0.9842,0.4758
ROCPOINTS_N,0.5064,0.2310,0.4757,0.9842,0.4757
ROCPOINTS_N,0.5064,0.2310,0.4757,0.9842,0.4757
ROCPOINTS_N,0.5066,0.2310,0.4756,0.9842,0.4756
ROCPOINTS_N,0.5067,0.2310,0.4755,0.9842,0.4755
ROCPOINTS_N,0.5067,0.2275,0.4720,0.9843,0.4720
ROCPOINTS_N,0.5067,0.2275,0.4720,0.9843,0.4720
ROCPOINTS_N,0.5069,0.2275,0.4719,0.9843,0.4719
ROCPOINTS_N,0.5069,0.2275,0.4718,0.9843,0.4718
ROCPOINTS_N,0.5070,0.2275,0.4717,0.9843,0.4717
ROCPOINTS_N,0.5070,0.2275,0.4716,0.9843,0.4716
ROCPOINTS_N,0.5071,0.2275,0.4716,0.9843,0.4716
ROCPOINTS_N,0.5071,0.2275,0.4715,0.9843,0.4715
ROCPOINTS_N,0.5072,0.2275,0.4715,0.9843,0.4715
ROCPOINTS_N,0.5072,0.2275,0.4714,0.9843,0.4714
ROCPOINTS_N,0.5072,0.2275,0.4712,0.9843,0.4712
ROCPOINTS_N,0.5072,0.2275,0.4712,0.9843,0.4712
ROCPOINTS_N,0.5072,0.2275,0.4711,0.9843,0.4711
ROCPOINTS_N,0.5073,0.2275,0.4710,0.9843,0.4710
ROCPOINTS_N,0.5075,0.2275,0.4709,0.9843,0.4709
ROCPOINTS_N,0.5075,0.2275,0.4709,0.9843,0.4709
ROCPOINTS_N,0.5075,0.2275,0.4708,0.9843,0.4708
ROCPOINTS_N,0.5076,0.2257,0.4708,0.9844,0.4708
ROCPOINTS_N,0.5076,0.2257,0.4706,0.9844,0.4706
ROCPOINTS_N,0.5076,0.2257,0.4705,0.9844,0.4705
ROCPOINTS_N,0.5078,0.2257,0.4705,0.9844,0.4705
ROCPOINTS_N,0.5078,0.2257,0.4704,0.9844,0.4704
ROCPOINTS_N,0.5078,0.2257,0.4703,0.9844,0.4703
ROCPOINTS_N,0.5078,0.2257,0.4702,0.9844,0.4702
ROCPOINTS_N,0.5079,0.2257,0.4702,0.9844,0.4702
ROCPOINTS_N,0.5079,0.2257,0.4701,0.9844,0.4701
ROCPOINTS_N,0.5079,0.2257,0.4701,0.9844,0.4701
ROCPOINTS_N,0.5080,0.2257,0.4700,0.9844,0.4700
ROCPOINTS_N,0.5081,0.2257,0.4699,0.9844,0.4699
ROCPOINTS_N,0.5082,0.2257,0.4698,0.9844,0.4698
ROCPOINTS_N,0.5083,0.2257,0.4697,0.9844,0.4697
ROCPOINTS_N,0.5084,0.2257,0.4695,0.9844,0.4695
ROCPOINTS_N,0.5086,0.2257,0.4695,0.9844,0.4695
ROCPOINTS_N,0.5087,0.2257,0.4694,0.9843,0.4694
ROCPOINTS_N,0.5087,0.2257,0.4694,0.9843,0.4694
ROCPOINTS_N,0.5087,0.2257,0.4693,0.9843,0.4693
ROCPOINTS_N,0.5089,0.2257,0.4692,0.9843,0.4692
ROCPOINTS_N,0.5089,0.2257,0.4692,0.9843,0.4692
ROCPOINTS_N,0.5089,0.2257,0.4691,0.9843,0.4691
ROCPOINTS_N,0.5089,0.2240,0.4690,0.9845,0.4690
ROCPOINTS_N,0.5092,0.2240,0.4689,0.9845,0.4689
ROCPOINTS_N,0.5092,0.2222,0.4688,0.9846,0.4688
ROCPOINTS_N,0.5093,0.2222,0.4688,0.9846,0.4688
ROCPOINTS_N,0.5093,0.2222,0.4687,0.9846,0.4687
ROCPOINTS_N,0.5093,0.2222,0.4687,0.9846,0.4687
ROCPOINTS_N,0.5094,0.2222,0.4686,0.9846,0.4686
ROCPOINTS_N,0.5094,0.2222,0.4685,0.9846,0.4685
ROCPOINTS_N,0.5094,0.2222,0.4676,0.9845,0.4676
ROCPOINTS_N,0.5095,0.2222,0.4675,0.9845,0.4675
ROCPOINTS_N,0.5095,0.2222,0.4675,0.9845,0.4675
ROCPOINTS_N,0.5095,0.2222,0.4674,0.9845,0.4674
ROCPOINTS_N,0.5096,0.2222,0.4674,0.9845,0.4674
ROCPOINTS_N,0.5096,0.2222,0.4673,0.9845,0.4673
ROCPOINTS_N,0.5096,0.2222,0.4673,0.9845,0.4673
ROCPOINTS_N,0.5097,0.2222,0.4672,0.9845,0.4672
ROCPOINTS_N,0.5097,0.2222,0.4671,0.9845,0.4671
ROCPOINTS_N,0.5098,0.2222,0.4670,0.9845,0.4670
ROCPOINTS_N,0.5100,0.2222,0.4670,0.9845,0.4670
ROCPOINTS_N,0.5101,0.2205,0.4603,0.9844,0.4603
ROCPOINTS_N,0.5101,0.2205,0.4602,0.9844,0.4602
ROCPOINTS_N,0.5101,0.2205,0.4601,0.9844,0.4601
ROCPOINTS_N,0.5102,0.2205,0.4601,0.9844,0.4601
ROCPOINTS_N,0.5103,0.2205,0.4600,0.9844,0.4600
ROCPOINTS_N,0.5103,0.2205,0.4599,0.9844,0.4599
ROCPOINTS_N,0.5106,0.2187,0.4599,0.9845,0.4599
ROCPOINTS_N,0.5106,0.2187,0.4599,0.9845,0.4599
ROCPOINTS_N,0.5106,0.2187,0.4582,0.9845,0.4582
ROCPOINTS_N,0.5106,0.2187,0.4581,0.9845,0.4581
ROCPOINTS_N,0.5107,0.2187,0.4580,0.9845,0.4580
ROCPOINTS_N,0.5108,0.2187,0.4579,0.9845,0.4579
ROCPOINTS_N,0.5108,0.2187,0.4579,0.9845,0.4579
ROCPOINTS_N,0.5109,0.2187,0.4578,0.9845,0.4578
ROCPOINTS_N,0.5109,0.2187,0.4578,0.9844,0.4578
ROCPOINTS_N,0.5109,0.2187,0.4577,0.9844,0.4577
ROCPOINTS_N,0.5110,0.2187,0.4576,0.9844,0.4576
ROCPOINTS_N,0.5110,0.2187,0.4576,0.9844,0.4576
ROCPOINTS_N,0.5111,0.2187,0.4575,0.9844,0.4575
ROCPOINTS_N,0.5111,0.2187,0.4575,0.9844,0.4575
ROCPOINTS_N,0.5111,0.2187,0.4574,0.9844,0.4574
ROCPOINTS_N,0.5114,0.2187,0.4573,0.9844,0.4573
ROCPOINTS_N,0.5114,0.2187,0.4573,0.9844,0.4573
ROCPOINTS_N,0.5114,0.2187,0.4572,0.9844,0.4572
ROCPOINTS_N,0.5116,0.2187,0.4571,0.9844,0.4571
ROCPOINTS_N,0.5117,0.2187,0.4571,0.9844,0.4571
ROCPOINTS_N,0.5118,0.2169,0.4570,0.9845,0.4570
ROCPOINTS_N,0.5119,0.2169,0.4569,0.9845,0.4569
ROCPOINTS_N,0.5119,0.2169,0.4569,0.9845,0.4569
ROCPOINTS_N,0.5119,0.2169,0.4568,0.9845,0.4568
ROCPOINTS_N,0.5120,0.2169,0.4568,0.9845,0.4568
ROCPOINTS_N,0.5120,0.2169,0.4565,0.9845,0.4565
ROCPOINTS_N,0.5121,0.2169,0.4565,0.9845,0.4565
ROCPOINTS_N,0.5121,0.2169,0.4564,0.9845,0.4564
ROCPOINTS_N,0.5121,0.2169,0.4564,0.9845,0.4564
ROCPOINTS_N,0.5122,0.2169,0.4563,0.9845,0.4563
ROCPOINTS_N,0.5122,0.2169,0.4562,0.9845,0.4562
ROCPOINTS_N,0.5122,0.2169,0.4562,0.9845,0.4562
ROCPOINTS_N,0.5124,0.2169,0.4559,0.9845,0.4559
ROCPOINTS_N,0.5125,0.2169,0.4558,0.9845,0.4558
ROCPOINTS_N,0.5126,0.2169,0.4558,0.9845,0.4558
ROCPOINTS_N,0.5127,0.2169,0.4557,0.9845,0.4557
ROCPOINTS_N,0.5128,0.2169,0.4557,0.9845,0.4557
ROCPOINTS_N,0.5128,0.2169,0.4556,0.9845,0.4556
ROCPOINTS_N,0.5129,0.2169,0.4555,0.9845,0.4555
ROCPOINTS_N,0.5129,0.2169,0.4555,0.9845,0.4555
ROCPOINTS_N,0.5130,0.2169,0.4554,0.9845,0.4554
ROCPOINTS_N,0.5131,0.2169,0.4554,0.9845,0.4554
ROCPOINTS_N,0.5133,0.2152,0.4554,0.9846,0.4554
ROCPOINTS_N,0.5134,0.2116,0.4517,0.9847,0.4517
ROCPOINTS_N,0.5136,0.2116,0.4516,0.9847,0.4516
ROCPOINTS_N,0.5137,0.2116,0.4516,0.9847,0.4516
ROCPOINTS_N,0.5137,0.2116,0.4515,0.9847,0.4515
ROCPOINTS_N,0.5137,0.2116,0.4515,0.9847,0.4515
ROCPOINTS_N,0.5137,0.2116,0.4514,0.9847,0.4514
ROCPOINTS_N,0.5138,0.2116,0.4513,0.9847,0.4513
ROCPOINTS_N,0.5139,0.2116,0.4513,0.9847,0.4513
ROCPOINTS_N,0.5141,0.2116,0.4512,0.9847,0.4512
ROCPOINTS_N,0.5141,0.2116,0.4511,0.9847,0.4511
ROCPOINTS_N,0.5142,0.2116,0.4510,0.9847,0.4510
ROCPOINTS_N,0.5143,0.2099,0.4510,0.9848,0.4510
ROCPOINTS_N,0.5144,0.2099,0.4510,0.9848,0.4510
ROCPOINTS_N,0.5144,0.2099,0.4509,0.9848,0.4509
ROCPOINTS_N,0.5146,0.2099,0.4508,0.9848,0.4508
ROCPOINTS_N,0.5147,0.2099,0.4508,0.9848,0.4508
ROCPOINTS_N,0.5147,0.2099,0.4507,0.9848,0.4507
ROCPOINTS_N,0.5147,0.2099,0.4506,0.9848,0.4506
ROCPOINTS_N,0.5147,0.2099,0.4506,0.9848,0.4506
ROCPOINTS_N,0.5150,0.2099,0.4505,0.9848,0.4505
ROCPOINTS_N,0.5151,0.2099,0.4503,0.9848,0.4503
ROCPOINTS_N,0.5151,0.2099,0.4502,0.9848,0.4502
ROCPOINTS_N,0.5152,0.2099,0.4501,0.9848,0.4501
ROCPOINTS_N,0.5153,0.2099,0.4501,0.9848,0.4501
ROCPOINTS_N,0.5153,0.2099,0.4498,0.9848,0.4498
ROCPOINTS_N,0.5154,0.2099,0.4484,0.9848,0.4484
ROCPOINTS_N,0.5156,0.2099,0.4480,0.9847,0.4480
ROCPOINTS_N,0.5156,0.2099,0.4478,0.9847,0.4478
ROCPOINTS_N,0.5157,0.2099,0.4478,0.9847,0.4478
ROCPOINTS_N,0.5157,0.2099,0.4477,0.9847,0.4477
ROCPOINTS_N,0.5158,0.2099,0.4477,0.9847,0.4477
ROCPOINTS_N,0.5158,0.2099,0.4476,0.9847,0.4476
ROCPOINTS_N,0.5161,0.2099,0.4475,0.9847,0.4475
ROCPOINTS_N,0.5161,0.2099,0.4475,0.9847,0.4475
ROCPOINTS_N,0.5162,0.2099,0.4474,0.9847,0.4474
ROCPOINTS_N,0.5163,0.2099,0.4474,0.9847,0.4474
ROCPOINTS_N,0.5164,0.2099,0.4473,0.9847,0.4473
ROCPOINTS_N,0.5164,0.2099,0.4473,0.9847,0.4473
ROCPOINTS_N,0.5165,0.2099,0.4472,0.9847,0.4472
ROCPOINTS_N,0.5165,0.2099,0.4471,0.9847,0.4471
ROCPOINTS_N,0.5166,0.2099,0.4471,0.9847,0.4471
ROCPOINTS_N,0.5167,0.2099,0.4470,0.9847,0.4470
ROCPOINTS_N,0.5168,0.2063,0.4442,0.9849,0.4442
ROCPOINTS_N,0.5169,0.2063,0.4442,0.9849,0.4442
ROCPOINTS_N,0.5169,0.2063,0.4441,0.9849,0.4441
ROCPOINTS_N,0.5170,0.2063,0.4440,0.9849,0.4440
ROCPOINTS_N,0.5172,0.2063,0.4440,0.9849,0.4440
ROCPOINTS_N,0.5173,0.2063,0.4439,0.9849,0.4439
ROCPOINTS_N,0.5174,0.2063,0.4437,0.9849,0.4437
ROCPOINTS_N,0.5174,0.2063,0.4436,0.9849,0.4436
ROCPOINTS_N,0.5174,0.2063,0.4436,0.9849,0.4436
ROCPOINTS_N,0.5175,0.2063,0.4435,0.9849,0.4435
ROCPOINTS_N,0.5176,0.2063,0.4435,0.9848,0.4435
ROCPOINTS_N,0.5176,0.2063,0.4434,0.9848,0.4434
ROCPOINTS_N,0.5178,0.2063,0.4431,0.9848,0.4431
ROCPOINTS_N,0.5178,0.2063,0.4430,0.9848,0.4430
ROCPOINTS_N,0.5179,0.2063,0.4429,0.9848,0.4429
ROCPOINTS_N,0.5180,0.2063,0.4429,0.9848,0.4429
ROCPOINTS_N,0.5180,0.2063,0.4428,0.9848,0.4428
ROCPOINTS_N,0.5181,0.2063,0.4428,0.9848,0.4428
ROCPOINTS_N,0.5181,0.2063,0.4427,0.9848,0.4427
ROCPOINTS_N,0.5182,0.2063,0.4426,0.9848,0.4426
ROCPOINTS_N,0.5183,0.2063,0.4426,0.9848,0.4426
ROCPOINTS_N,0.5183,0.2063,0.4425,0.9848,0.4425
ROCPOINTS_N,0.5183,0.2063,0.4423,0.9848,0.4423
ROCPOINTS_N,0.5184,0.2063,0.4422,0.9848,0.4422
ROCPOINTS_N,0.5184,0.2063,0.4419,0.9848,0.4419
ROCPOINTS_N,0.5185,0.2063,0.4419,0.9848,0.4419
ROCPOINTS_N,0.5186,0.2046,0.4419,0.9849,0.4419
ROCPOINTS_N,0.5186,0.2046,0.4418,0.9849,0.4418
ROCPOINTS_N,0.5186,0.2046,0.4418,0.9849,0.4418
ROCPOINTS_N,0.5186,0.2046,0.4407,0.9849,0.4407
ROCPOINTS_N,0.5187,0.2046,0.4407,0.9849,0.4407
ROCPOINTS_N,0.5188,0.2046,0.4406,0.9849,0.4406
ROCPOINTS_N,0.5189,0.2046,0.4406,0.9849,0.4406
ROCPOINTS_N,0.5189,0.2046,0.4405,0.9849,0.4405
ROCPOINTS_N,0.5189,0.2046,0.4403,0.9849,0.4403
ROCPOINTS_N,0.5190,0.2046,0.4403,0.9849,0.4403
ROCPOINTS_N,0.5191,0.2046,0.4396,0.9848,0.4396
ROCPOINTS_N,0.5192,0.2046,0.4396,0.9848,0.4396
ROCPOINTS_N,0.5192,0.2046,0.4395,0.9848,0.4395
ROCPOINTS_N,0.5192,0.2046,0.4393,0.9848,0.4393
ROCPOINTS_N,0.5193,0.2046,0.4393,0.9848,0.4393
ROCPOINTS_N,0.5195,0.2046,0.4392,0.9848,0.4392
ROCPOINTS_N,0.5195,0.2046,0.4392,0.9848,0.4392
ROCPOINTS_N,0.5197,0.2046,0.4391,0.9848,0.4391
ROCPOINTS_N,0.5197,0.2046,0.4390,0.9848,0.4390
ROCPOINTS_N,0.5197,0.2046,0.4390,0.9848,0.4390
ROCPOINTS_N,0.5198,0.2046,0.4389,0.9848,0.4389
ROCPOINTS_N,0.5198,0.2046,0.4389,0.9848,0.4389
ROCPOINTS_N,0.5200,0.2046,0.4388,0.9848,0.4388
ROCPOINTS_N,0.5202,0.1958,0.4344,0.9853,0.4344
ROCPOINTS_N,0.5202,0.1958,0.4343,0.9853,0.4343
ROCPOINTS_N,0.5203,0.1958,0.4343,0.9853,0.4343
ROCPOINTS_N,0.5203,0.1958,0.4342,0.9853,0.4342
ROCPOINTS_N,0.5203,0.1958,0.4341,0.9853,0.4341
ROCPOINTS_N,0.5204,0.1958,0.4341,0.9853,0.4341
ROCPOINTS_N,0.5206,0.1958,0.4340,0.9853,0.4340
ROCPOINTS_N,0.5206,0.1958,0.4339,0.9853,0.4339
ROCPOINTS_N,0.5207,0.1958,0.4338,0.9853,0.4338
ROCPOINTS_N,0.5207,0.1958,0.4337,0.9853,0.4337
ROCPOINTS_N,0.5209,0.1958,0.4337,0.9853,0.4337
ROCPOINTS_N,0.5209,0.1958,0.4336,0.9853,0.4336
ROCPOINTS_N,0.5209,0.1958,0.4336,0.9853,0.4336
ROCPOINTS_N,0.5210,0.1958,0.4335,0.9853,0.4335
ROCPOINTS_N,0.5211,0.1958,0.4334,0.9853,0.4334
ROCPOINTS_N,0.5211,0.1958,0.4333,0.9853,0.4333
ROCPOINTS_N,0.5212,0.1958,0.4333,0.9853,0.4333
ROCPOINTS_N,0.5212,0.1958,0.4332,0.9853,0.4332
ROCPOINTS_N,0.5214,0.1958,0.4331,0.9853,0.4331
ROCPOINTS_N,0.5215,0.1958,0.4331,0.9853,0.4331
ROCPOINTS_N,0.5215,0.1958,0.4330,0.9853,0.4330
ROCPOINTS_N,0.5215,0.1958,0.4330,0.9853,0.4330
ROCPOINTS_N,0.5216,0.1958,0.4329,0.9853,0.4329
ROCPOINTS_N,0.5216,0.1958,0.4329,0.9853,0.4329
ROCPOINTS_N,0.5217,0.1958,0.4328,0.9853,0.4328
ROCPOINTS_N,0.5217,0.1958,0.4323,0.9852,0.4323
ROCPOINTS_N,0.5219,0.1958,0.4323,0.9852,0.4323
ROCPOINTS_N,0.5219,0.1958,0.4322,0.9852,0.4322
ROCPOINTS_N,0.5219,0.1958,0.4322,0.9852,0.4322
ROCPOINTS_N,0.5220,0.1958,0.4321,0.9852,0.4321
ROCPOINTS_N,0.5220,0.1958,0.4320,0.9852,0.4320
ROCPOINTS_N,0.5222,0.1958,0.4320,0.9852,0.4320
ROCPOINTS_N,0.5222,0.1958,0.4319,0.9852,0.4319
ROCPOINTS_N,0.5222,0.1958,0.4319,0.9852,0.4319
ROCPOINTS_N,0.5224,0.1958,0.4318,0.9852,0.4318
ROCPOINTS_N,0.5224,0.1958,0.4317,0.9852,0.4317
ROCPOINTS_N,0.5224,0.1958,0.4317,0.9852,0.4317
ROCPOINTS_N,0.5224,0.1958,0.4316,0.9852,0.4316
ROCPOINTS_N,0.5225,0.1958,0.4316,0.9852,0.4316
ROCPOINTS_N,0.5225,0.1958,0.4315,0.9852,0.4315
ROCPOINTS_N,0.5227,0.1958,0.4314,0.9852,0.4314
ROCPOINTS_N,0.5227,0.1958,0.4313,0.9852,0.4313
ROCPOINTS_N,0.5227,0.1958,0.4313,0.9852,0.4313
ROCPOINTS_N,0.5227,0.1958,0.4312,0.9852,0.4312
ROCPOINTS_N,0.5228,0.1958,0.4312,0.9852,0.4312
ROCPOINTS_N,0.5229,0.1958,0.4311,0.9852,0.4311
ROCPOINTS_N,0.5229,0.1958,0.4310,0.9852,0.4310
ROCPOINTS_N,0.5231,0.1958,0.4310,0.9852,0.4310
ROCPOINTS_N,0.5233,0.1958,0.4309,0.9852,0.4309
ROCPOINTS_N,0.5234,0.1905,0.4279,0.9855,0.4279
ROCPOINTS_N,0.5234,0.1905,0.4278,0.9855,0.4278
ROCPOINTS_N,0.5234,0.1905,0.4278,0.9855,0.4278
ROCPOINTS_N,0.5234,0.1905,0.4277,0.9855,0.4277
ROCPOINTS_N,0.5235,0.1905,0.4277,0.9855,0.4277
ROCPOINTS_N,0.5236,0.1905,0.4275,0.9855,0.4275
ROCPOINTS_N,0.5237,0.1905,0.4275,0.9855,0.4275
ROCPOINTS_N,0.5238,0.1905,0.4274,0.9855,0.4274
ROCPOINTS_N,0.5239,0.1905,0.4274,0.9855,0.4274
ROCPOINTS_N,0.5239,0.1905,0.4273,0.9855,0.4273
ROCPOINTS_N,0.5239,0.1905,0.4273,0.9855,0.4273
ROCPOINTS_N,0.5239,0.1905,0.4272,0.9855,0.4272
ROCPOINTS_N,0.5239,0.1905,0.4271,0.9855,0.4271
ROCPOINTS_N,0.5239,0.1905,0.4270,0.9855,0.4270
ROCPOINTS_N,0.5240,0.1887,0.4270,0.9856,0.4270
ROCPOINTS_N,0.5242,0.1887,0.4270,0.9856,0.4270
ROCPOINTS_N,0.5243,0.1887,0.4268,0.9856,0.4268
ROCPOINTS_N,0.5243,0.1887,0.4267,0.9856,0.4267
ROCPOINTS_N,0.5244,0.1887,0.4267,0.9856,0.4267
ROCPOINTS_N,0.5244,0.1887,0.4266,0.9856,0.4266
ROCPOINTS_N,0.5244,0.1887,0.4266,0.9856,0.4266
ROCPOINTS_N,0.5245,0.1887,0.4264,0.9856,0.4264
ROCPOINTS_N,0.5245,0.1887,0.4264,0.9856,0.4264
ROCPOINTS_N,0.5246,0.1887,0.4263,0.9856,0.4263
ROCPOINTS_N,0.5246,0.1887,0.4263,0.9856,0.4263
ROCPOINTS_N,0.5246,0.1887,0.4261,0.9856,0.4261
ROCPOINTS_N,0.5247,0.1887,0.4261,0.9856,0.4261
ROCPOINTS_N,0.5248,0.1887,0.4260,0.9856,0.4260
ROCPOINTS_N,0.5248,0.1887,0.4260,0.9856,0.4260
ROCPOINTS_N,0.5249,0.1887,0.4259,0.9856,0.4259
ROCPOINTS_N,0.5250,0.1887,0.4259,0.9856,0.4259
ROCPOINTS_N,0.5250,0.1887,0.4258,0.9856,0.4258
ROCPOINTS_N,0.5250,0.1887,0.4256,0.9856,0.4256
ROCPOINTS_N,0.5251,0.1887,0.4255,0.9855,0.4255
ROCPOINTS_N,0.5251,0.1887,0.4254,0.9855,0.4254
ROCPOINTS_N,0.5253,0.1887,0.4254,0.9855,0.4254
ROCPOINTS_N,0.5253,0.1869,0.4254,0.9857,0.4254
ROCPOINTS_N,0.5253,0.1869,0.4253,0.9857,0.4253
ROCPOINTS_N,0.5255,0.1869,0.4253,0.9857,0.4253
ROCPOINTS_N,0.5256,0.1869,0.4252,0.9857,0.4252
ROCPOINTS_N,0.5256,0.1869,0.4252,0.9857,0.4252
ROCPOINTS_N,0.5256,0.1869,0.4251,0.9857,0.4251
ROCPOINTS_N,0.5256,0.1869,0.4250,0.9857,0.4250
ROCPOINTS_N,0.5257,0.1869,0.4250,0.9857,0.4250
ROCPOINTS_N,0.5258,0.1869,0.4249,0.9857,0.4249
ROCPOINTS_N,0.5259,0.1869,0.4249,0.9857,0.4249
ROCPOINTS_N,0.5261,0.1869,0.4248,0.9857,0.4248
ROCPOINTS_N,0.5261,0.1869,0.4247,0.9857,0.4247
ROCPOINTS_N,0.5261,0.1869,0.4247,0.9857,0.4247
ROCPOINTS_N,0.5262,0.1869,0.4246,0.9857,0.4246
ROCPOINTS_N,0.5262,0.1869,0.4246,0.9857,0.4246
ROCPOINTS_N,0.5262,0.1869,0.4245,0.9856,0.4245
ROCPOINTS_N,0.5263,0.1869,0.4245,0.9856,0.4245
ROCPOINTS_N,0.5263,0.1869,0.4244,0.9856,0.4244
ROCPOINTS_N,0.5265,0.1869,0.4243,0.9856,0.4243
ROCPOINTS_N,0.5267,0.1869,0.4243,0.9856,0.4243
ROCPOINTS_N,0.5267,0.1852,0.4212,0.9857,0.4212
ROCPOINTS_N,0.5268,0.1852,0.4211,0.9857,0.4211
ROCPOINTS_N,0.5270,0.1852,0.4211,0.9857,0.4211
ROCPOINTS_N,0.5270,0.1852,0.4210,0.9857,0.4210
ROCPOINTS_N,0.5270,0.1852,0.4210,0.9857,0.4210
ROCPOINTS_N,0.5271,0.1852,0.4209,0.9857,0.4209
ROCPOINTS_N,0.5273,0.1852,0.4199,0.9856,0.4199
ROCPOINTS_N,0.5273,0.1852,0.4198,0.9856,0.4198
ROCPOINTS_N,0.5274,0.1852,0.4198,0.9856,0.4198
ROCPOINTS_N,0.5275,0.1852,0.4197,0.9856,0.4197
ROCPOINTS_N,0.5276,0.1852,0.4196,0.9856,0.4196
ROCPOINTS_N,0.5277,0.1852,0.4196,0.9856,0.4196
ROCPOINTS_N,0.5277,0.1852,0.4195,0.9856,0.4195
ROCPOINTS_N,0.5278,0.1852,0.4194,0.9856,0.4194
ROCPOINTS_N,0.5278,0.1852,0.4193,0.9856,0.4193
ROCPOINTS_N,0.5279,0.1852,0.4193,0.9856,0.4193
ROCPOINTS_N,0.5280,0.1852,0.4192,0.9856,0.4192
ROCPOINTS_N,0.5281,0.1852,0.4191,0.9856,0.4191
ROCPOINTS_N,0.5282,0.1852,0.4191,0.9856,0.4191
ROCPOINTS_N,0.5283,0.1852,0.4190,0.9856,0.4190
ROCPOINTS_N,0.5284,0.1852,0.4189,0.9856,0.4189
ROCPOINTS_N,0.5284,0.1852,0.4188,0.9856,0.4188
ROCPOINTS_N,0.5284,0.1852,0.4187,0.9856,0.4187
ROCPOINTS_N,0.5285,0.1852,0.4187,0.9856,0.4187
ROCPOINTS_N,0.5285,0.1852,0.4186,0.9856,0.4186
ROCPOINTS_N,0.5287,0.1852,0.4186,0.9856,0.4186
ROCPOINTS_N,0.5287,0.1852,0.4185,0.9856,0.4185
ROCPOINTS_N,0.5287,0.1852,0.4185,0.9856,0.4185
ROCPOINTS_N,0.5287,0.1852,0.4184,0.9856,0.4184
ROCPOINTS_N,0.5288,0.1852,0.4183,0.9856,0.4183
ROCPOINTS_N,0.5288,0.1852,0.4183,0.9856,0.4183
ROCPOINTS_N,0.5288,0.1852,0.4182,0.9856,0.4182
ROCPOINTS_N,0.5289,0.1852,0.4182,0.9856,0.4182
ROCPOINTS_N,0.5289,0.1852,0.4180,0.9856,0.4180
ROCPOINTS_N,0.5290,0.1852,0.4179,0.9856,0.4179
ROCPOINTS_N,0.5291,0.1834,0.4179,0.9857,0.4179
ROCPOINTS_N,0.5292,0.1834,0.4178,0.9857,0.4178
ROCPOINTS_N,0.5292,0.1834,0.4177,0.9857,0.4177
ROCPOINTS_N,0.5292,0.1834,0.4176,0.9857,0.4176
ROCPOINTS_N,0.5292,0.1834,0.4176,0.9857,0.4176
ROCPOINTS_N,0.5292,0.1834,0.4175,0.9857,0.4175
ROCPOINTS_N,0.5296,0.1834,0.4175,0.9857,0.4175
ROCPOINTS_N,0.5297,0.1834,0.4174,0.9857,0.4174
ROCPOINTS_N,0.5298,0.1834,0.4173,0.9857,0.4173
ROCPOINTS_N,0.5299,0.1834,0.4173,0.9857,0.4173
ROCPOINTS_N,0.5299,0.1834,0.4172,0.9857,0.4172
ROCPOINTS_N,0.5300,0.1834,0.4172,0.9857,0.4172
ROCPOINTS_N,0.5300,0.1764,0.4118,0.9860,0.4118
ROCPOINTS_N,0.5301,0.1764,0.4117,0.9860,0.4117
ROCPOINTS_N,0.5302,0.1764,0.4117,0.9860,0.4117
ROCPOINTS_N,0.5303,0.1764,0.4116,0.9860,0.4116
ROCPOINTS_N,0.5303,0.1764,0.4115,0.9860,0.4115
ROCPOINTS_N,0.5303,0.1764,0.4115,0.9860,0.4115
ROCPOINTS_N,0.5303,0.1764,0.4114,0.9860,0.4114
ROCPOINTS_N,0.5305,0.1764,0.4113,0.9860,0.4113
ROCPOINTS_N,0.5306,0.1764,0.4113,0.9860,0.4113
ROCPOINTS_N,0.5306,0.1764,0.4112,0.9860,0.4112
ROCPOINTS_N,0.5306,0.1764,0.4112,0.9860,0.4112
ROCPOINTS_N,0.5306,0.1764,0.4111,0.9860,0.4111
ROCPOINTS_N,0.5306,0.1764,0.4110,0.9860,0.4110
ROCPOINTS_N,0.5306,0.1764,0.4110,0.9860,0.4110
ROCPOINTS_N,0.5307,0.1764,0.4109,0.9860,0.4109
ROCPOINTS_N,0.5307,0.1764,0.4109,0.9860,0.4109
ROCPOINTS_N,0.5307,0.1764,0.4108,0.9860,0.4108
ROCPOINTS_N,0.5308,0.1764,0.4108,0.9860,0.4108
ROCPOINTS_N,0.5308,0.1764,0.4107,0.9860,0.4107
ROCPOINTS_N,0.5310,0.1764,0.4104,0.9860,0.4104
ROCPOINTS_N,0.5310,0.1764,0.4103,0.9860,0.4103
ROCPOINTS_N,0.5311,0.1764,0.4103,0.9860,0.4103
ROCPOINTS_N,0.5311,0.1764,0.4102,0.9860,0.4102
ROCPOINTS_N,0.5312,0.1764,0.4102,0.9860,0.4102
ROCPOINTS_N,0.5313,0.1764,0.4101,0.9860,0.4101
ROCPOINTS_N,0.5313,0.1764,0.4101,0.9860,0.4101
ROCPOINTS_N,0.5314,0.1764,0.4100,0.9860,0.4100
ROCPOINTS_N,0.5315,0.1764,0.4099,0.9860,0.4099
ROCPOINTS_N,0.5315,0.1764,0.4099,0.9860,0.4099
ROCPOINTS_N,0.5316,0.1764,0.4098,0.9860,0.4098
ROCPOINTS_N,0.5316,0.1764,0.4098,0.9860,0.4098
ROCPOINTS_N,0.5317,0.1764,0.4097,0.9860,0.4097
ROCPOINTS_N,0.5318,0.1764,0.4096,0.9860,0.4096
ROCPOINTS_N,0.5318,0.1764,0.4095,0.9860,0.4095
ROCPOINTS_N,0.5318,0.1764,0.4095,0.9860,0.4095
ROCPOINTS_N,0.5319,0.1764,0.4094,0.9860,0.4094
ROCPOINTS_N,0.5320,0.1764,0.4094,0.9860,0.4094
ROCPOINTS_N,0.5320,0.1764,0.4092,0.9860,0.4092
ROCPOINTS_N,0.5322,0.1764,0.4092,0.9859,0.4092
ROCPOINTS_N,0.5322,0.1764,0.4089,0.9859,0.4089
ROCPOINTS_N,0.5322,0.1764,0.4088,0.9859,0.4088
ROCPOINTS_N,0.5324,0.1764,0.4087,0.9859,0.4087
ROCPOINTS_N,0.5325,0.1764,0.4087,0.9859,0.4087
ROCPOINTS_N,0.5325,0.1764,0.4085,0.9859,0.4085
ROCPOINTS_N,0.5325,0.1764,0.4085,0.9859,0.4085
ROCPOINTS_N,0.5326,0.1764,0.4084,0.9859,0.4084
ROCPOINTS_N,0.5327,0.1764,0.4084,0.9859,0.4084
ROCPOINTS_N,0.5327,0.1764,0.4083,0.9859,0.4083
ROCPOINTS_N,0.5328,0.1764,0.4082,0.9859,0.4082
ROCPOINTS_N,0.5328,0.1764,0.4082,0.9859,0.4082
ROCPOINTS_N,0.5329,0.1746,0.4082,0.9861,0.4082
ROCPOINTS_N,0.5330,0.1746,0.4081,0.9861,0.4081
ROCPOINTS_N,0.5330,0.1746,0.4081,0.9861,0.4081
ROCPOINTS_N,0.5333,0.1746,0.4080,0.9860,0.4080
ROCPOINTS_N,0.5334,0.1746,0.4041,0.9859,0.4041
ROCPOINTS_N,0.5335,0.1746,0.4040,0.9859,0.4040
ROCPOINTS_N,0.5335,0.1746,0.4040,0.9859,0.4040
ROCPOINTS_N,0.5336,0.1746,0.4038,0.9859,0.4038
ROCPOINTS_N,0.5336,0.1746,0.4038,0.9859,0.4038
ROCPOINTS_N,0.5337,0.1746,0.4037,0.9859,0.4037
ROCPOINTS_N,0.5337,0.1746,0.4036,0.9859,0.4036
ROCPOINTS_N,0.5338,0.1746,0.4036,0.9859,0.4036
ROCPOINTS_N,0.5338,0.1746,0.4035,0.9859,0.4035
ROCPOINTS_N,0.5339,0.1746,0.4035,0.9859,0.4035
ROCPOINTS_N,0.5340,0.1746,0.4034,0.9859,0.4034
ROCPOINTS_N,0.5340,0.1746,0.4033,0.9859,0.4033
ROCPOINTS_N,0.5341,0.1746,0.4033,0.9859,0.4033
ROCPOINTS_N,0.5341,0.1746,0.4032,0.9859,0.4032
ROCPOINTS_N,0.5342,0.1746,0.4032,0.9859,0.4032
ROCPOINTS_N,0.5342,0.1746,0.4031,0.9859,0.4031
ROCPOINTS_N,0.5344,0.1746,0.4031,0.9859,0.4031
ROCPOINTS_N,0.5344,0.1746,0.4030,0.9859,0.4030
ROCPOINTS_N,0.5345,0.1746,0.4029,0.9859,0.4029
ROCPOINTS_N,0.5347,0.1728,0.4008,0.9859,0.4008
ROCPOINTS_N,0.5347,0.1728,0.4007,0.9859,0.4007
ROCPOINTS_N,0.5348,0.1728,0.4007,0.9859,0.4007
ROCPOINTS_N,0.5348,0.1728,0.4006,0.9859,0.4006
ROCPOINTS_N,0.5349,0.1728,0.4005,0.9859,0.4005
ROCPOINTS_N,0.5349,0.1728,0.4005,0.9859,0.4005
ROCPOINTS_N,0.5349,0.1728,0.4004,0.9859,0.4004
ROCPOINTS_N,0.5350,0.1728,0.4004,0.9859,0.4004
ROCPOINTS_N,0.5351,0.1728,0.4002,0.9859,0.4002
ROCPOINTS_N,0.5351,0.1728,0.4001,0.9859,0.4001
ROCPOINTS_N,0.5352,0.1728,0.4001,0.9859,0.4001
ROCPOINTS_N,0.5353,0.1728,0.4000,0.9859,0.4000
ROCPOINTS_N,0.5353,0.1728,0.4000,0.9859,0.4000
ROCPOINTS_N,0.5354,0.1728,0.3999,0.9859,0.3999
ROCPOINTS_N,0.5355,0.1728,0.3998,0.9859,0.3998
ROCPOINTS_N,0.5356,0.1728,0.3998,0.9859,0.3998
ROCPOINTS_N,0.5356,0.1728,0.3997,0.9859,0.3997
ROCPOINTS_N,0.5357,0.1728,0.3996,0.9859,0.3996
ROCPOINTS_N,0.5357,0.1728,0.3996,0.9859,0.3996
ROCPOINTS_N,0.5358,0.1728,0.3995,0.9859,0.3995
ROCPOINTS_N,0.5358,0.1728,0.3994,0.9859,0.3994
ROCPOINTS_N,0.5360,0.1728,0.3994,0.9859,0.3994
ROCPOINTS_N,0.5360,0.1728,0.3993,0.9859,0.3993
ROCPOINTS_N,0.5362,0.1728,0.3993,0.9859,0.3993
ROCPOINTS_N,0.5362,0.1728,0.3992,0.9859,0.3992
ROCPOINTS_N,0.5364,0.1728,0.3991,0.9859,0.3991
ROCPOINTS_N,0.5367,0.1728,0.3990,0.9859,0.3990
ROCPOINTS_N,0.5367,0.1675,0.3959,0.9862,0.3959
ROCPOINTS_N,0.5367,0.1675,0.3958,0.9862,0.3958
ROCPOINTS_N,0.5369,0.1675,0.3958,0.9862,0.3958
ROCPOINTS_N,0.5370,0.1675,0.3957,0.9862,0.3957
ROCPOINTS_N,0.5371,0.1675,0.3956,0.9862,0.3956
ROCPOINTS_N,0.5371,0.1675,0.3956,0.9862,0.3956
ROCPOINTS_N,0.5373,0.1675,0.3955,0.9862,0.3955
ROCPOINTS_N,0.5373,0.1675,0.3943,0.9861,0.3943
ROCPOINTS_N,0.5373,0.1675,0.3943,0.9861,0.3943
ROCPOINTS_N,0.5376,0.1675,0.3942,0.9861,0.3942
ROCPOINTS_N,0.5376,0.1675,0.3941,0.9861,0.3941
ROCPOINTS_N,0.5377,0.1675,0.3941,0.9861,0.3941
ROCPOINTS_N,0.5377,0.1675,0.3940,0.9861,0.3940
ROCPOINTS_N,0.5378,0.1675,0.3940,0.9861,0.3940
ROCPOINTS_N,0.5378,0.1675,0.3939,0.9861,0.3939
ROCPOINTS_N,0.5379,0.1675,0.3938,0.9861,0.3938
ROCPOINTS_N,0.5380,0.1675,0.3938,0.9861,0.3938
ROCPOINTS_N,0.5380,0.1675,0.3937,0.9861,0.3937
ROCPOINTS_N,0.5381,0.1675,0.3937,0.9861,0.3937
ROCPOINTS_N,0.5381,0.1675,0.3936,0.9861,0.3936
ROCPOINTS_N,0.5381,0.1675,0.3936,0.9861,0.3936
ROCPOINTS_N,0.5382,0.1675,0.3935,0.9861,0.3935
ROCPOINTS_N,0.5383,0.1658,0.3935,0.9863,0.3935
ROCPOINTS_N,0.5383,0.1658,0.3934,0.9863,0.3934
ROCPOINTS_N,0.5384,0.1658,0.3933,0.9863,0.3933
ROCPOINTS_N,0.5385,0.1658,0.3931,0.9862,0.3931
ROCPOINTS_N,0.5385,0.1658,0.3931,0.9862,0.3931
ROCPOINTS_N,0.5386,0.1658,0.3930,0.9862,0.3930
ROCPOINTS_N,0.5387,0.1658,0.3930,0.9862,0.3930
ROCPOINTS_N,0.5388,0.1658,0.3929,0.9862,0.3929
ROCPOINTS_N,0.5389,0.1658,0.3929,0.9862,0.3929
ROCPOINTS_N,0.5389,0.1658,0.3928,0.9862,0.3928
ROCPOINTS_N,0.5391,0.1658,0.3927,0.9862,0.3927
ROCPOINTS_N,0.5391,0.1658,0.3927,0.9862,0.3927
ROCPOINTS_N,0.5391,0.1658,0.3926,0.9862,0.3926
ROCPOINTS_N,0.5392,0.1658,0.3926,0.9862,0.3926
ROCPOINTS_N,0.5393,0.1658,0.3925,0.9862,0.3925
ROCPOINTS_N,0.5394,0.1658,0.3924,0.9862,0.3924
ROCPOINTS_N,0.5395,0.1658,0.3924,0.9862,0.3924
ROCPOINTS_N,0.5396,0.1658,0.3923,0.9862,0.3923
ROCPOINTS_N,0.5396,0.1658,0.3923,0.9862,0.3923
ROCPOINTS_N,0.5397,0.1658,0.3922,0.9862,0.3922
ROCPOINTS_N,0.5397,0.1658,0.3922,0.9862,0.3922
ROCPOINTS_N,0.5397,0.1658,0.3921,0.9862,0.3921
ROCPOINTS_N,0.5397,0.1658,0.3920,0.9862,0.3920
ROCPOINTS_N,0.5399,0.1658,0.3920,0.9862,0.3920
ROCPOINTS_N,0.5399,0.1658,0.3919,0.9862,0.3919
ROCPOINTS_N,0.5400,0.1658,0.3919,0.9862,0.3919
ROCPOINTS_N,0.5400,0.1658,0.3918,0.9862,0.3918
ROCPOINTS_N,0.5400,0.1623,0.3880,0.9864,0.3880
ROCPOINTS_N,0.5401,0.1623,0.3879,0.9864,0.3879
ROCPOINTS_N,0.5401,0.1623,0.3878,0.9864,0.3878
ROCPOINTS_N,0.5402,0.1623,0.3878,0.9864,0.3878
ROCPOINTS_N,0.5403,0.1623,0.3877,0.9864,0.3877
ROCPOINTS_N,0.5403,0.1623,0.3877,0.9864,0.3877
ROCPOINTS_N,0.5404,0.1623,0.3876,0.9863,0.3876
ROCPOINTS_N,0.5405,0.1623,0.3875,0.9863,0.3875
ROCPOINTS_N,0.5405,0.1623,0.3875,0.9863,0.3875
ROCPOINTS_N,0.5405,0.1623,0.3874,0.9863,0.3874
ROCPOINTS_N,0.5405,0.1623,0.3874,0.9863,0.3874
ROCPOINTS_N,0.5405,0.1623,0.3873,0.9863,0.3873
ROCPOINTS_N,0.5405,0.1623,0.3873,0.9863,0.3873
ROCPOINTS_N,0.5406,0.1623,0.3872,0.9863,0.3872
ROCPOINTS_N,0.5407,0.1605,0.3872,0.9865,0.3872
ROCPOINTS_N,0.5407,0.1605,0.3870,0.9865,0.3870
ROCPOINTS_N,0.5408,0.1605,0.3870,0.9865,0.3870
ROCPOINTS_N,0.5408,0.1605,0.3869,0.9865,0.3869
ROCPOINTS_N,0.5408,0.1605,0.3868,0.9865,0.3868
ROCPOINTS_N,0.5408,0.1605,0.3868,0.9865,0.3868
ROCPOINTS_N,0.5409,0.1605,0.3867,0.9865,0.3867
ROCPOINTS_N,0.5409,0.1605,0.3866,0.9865,0.3866
ROCPOINTS_N,0.5410,0.1605,0.3865,0.9865,0.3865
ROCPOINTS_N,0.5410,0.1605,0.3864,0.9865,0.3864
ROCPOINTS_N,0.5410,0.1587,0.3864,0.9866,0.3864
ROCPOINTS_N,0.5411,0.1570,0.3864,0.9867,0.3864
ROCPOINTS_N,0.5411,0.1570,0.3864,0.9867,0.3864
ROCPOINTS_N,0.5412,0.1570,0.3863,0.9867,0.3863
ROCPOINTS_N,0.5412,0.1570,0.3863,0.9867,0.3863
ROCPOINTS_N,0.5416,0.1570,0.3862,0.9867,0.3862
ROCPOINTS_N,0.5416,0.1570,0.3861,0.9867,0.3861
ROCPOINTS_N,0.5416,0.1570,0.3860,0.9867,0.3860
ROCPOINTS_N,0.5416,0.1570,0.3860,0.9867,0.3860
ROCPOINTS_N,0.5417,0.1570,0.3859,0.9867,0.3859
ROCPOINTS_N,0.5417,0.1570,0.3859,0.9867,0.3859
ROCPOINTS_N,0.5417,0.1570,0.3857,0.9867,0.3857
ROCPOINTS_N,0.5419,0.1570,0.3856,0.9867,0.3856
ROCPOINTS_N,0.5420,0.1570,0.3856,0.9867,0.3856
ROCPOINTS_N,0.5422,0.1570,0.3855,0.9867,0.3855
ROCPOINTS_N,0.5423,0.1570,0.3853,0.9867,0.3853
ROCPOINTS_N,0.5423,0.1570,0.3853,0.9867,0.3853
ROCPOINTS_N,0.5424,0.1570,0.3852,0.9867,0.3852
ROCPOINTS_N,0.5424,0.1570,0.3852,0.9867,0.3852
ROCPOINTS_N,0.5425,0.1570,0.3851,0.9867,0.3851
ROCPOINTS_N,0.5425,0.1570,0.3850,0.9867,0.3850
ROCPOINTS_N,0.5426,0.1570,0.3849,0.9867,0.3849
ROCPOINTS_N,0.5426,0.1570,0.3849,0.9867,0.3849
ROCPOINTS_N,0.5427,0.1570,0.3848,0.9867,0.3848
ROCPOINTS_N,0.5428,0.1570,0.3847,0.9867,0.3847
ROCPOINTS_N,0.5428,0.1570,0.3847,0.9867,0.3847
ROCPOINTS_N,0.5429,0.1570,0.3846,0.9867,0.3846
ROCPOINTS_N,0.5429,0.1570,0.3846,0.9867,0.3846
ROCPOINTS_N,0.5429,0.1570,0.3845,0.9867,0.3845
ROCPOINTS_N,0.5430,0.1570,0.3845,0.9867,0.3845
ROCPOINTS_N,0.5430,0.1570,0.3844,0.9867,0.3844
ROCPOINTS_N,0.5430,0.1570,0.3843,0.9867,0.3843
ROCPOINTS_N,0.5431,0.1570,0.3843,0.9867,0.3843
ROCPOINTS_N,0.5432,0.1570,0.3842,0.9867,0.3842
ROCPOINTS_N,0.5432,0.1570,0.3842,0.9867,0.3842
ROCPOINTS_N,0.5433,0.1570,0.3841,0.9867,0.3841
ROCPOINTS_N,0.5433,0.1570,0.3840,0.9867,0.3840
ROCPOINTS_N,0.5434,0.1570,0.3803,0.9865,0.3803
ROCPOINTS_N,0.5434,0.1570,0.3802,0.9865,0.3802
ROCPOINTS_N,0.5434,0.1570,0.3801,0.9865,0.3801
ROCPOINTS_N,0.5435,0.1570,0.3801,0.9865,0.3801
ROCPOINTS_N,0.5435,0.1570,0.3800,0.9865,0.3800
ROCPOINTS_N,0.5436,0.1570,0.3800,0.9865,0.3800
ROCPOINTS_N,0.5437,0.1570,0.3799,0.9865,0.3799
ROCPOINTS_N,0.5437,0.1570,0.3798,0.9865,0.3798
ROCPOINTS_N,0.5437,0.1570,0.3798,0.9865,0.3798
ROCPOINTS_N,0.5437,0.1570,0.3797,0.9865,0.3797
ROCPOINTS_N,0.5437,0.1570,0.3797,0.9865,0.3797
ROCPOINTS_N,0.5438,0.1570,0.3796,0.9865,0.3796
ROCPOINTS_N,0.5439,0.1570,0.3796,0.9865,0.3796
ROCPOINTS_N,0.5439,0.1570,0.3795,0.9865,0.3795
ROCPOINTS_N,0.5440,0.1570,0.3794,0.9865,0.3794
ROCPOINTS_N,0.5440,0.1570,0.3794,0.9865,0.3794
ROCPOINTS_N,0.5440,0.1570,0.3793,0.9865,0.3793
ROCPOINTS_N,0.5442,0.1570,0.3793,0.9865,0.3793
ROCPOINTS_N,0.5442,0.1570,0.3792,0.9865,0.3792
ROCPOINTS_N,0.5443,0.1570,0.3791,0.9865,0.3791
ROCPOINTS_N,0.5443,0.1570,0.3791,0.9865,0.3791
ROCPOINTS_N,0.5444,0.1570,0.3790,0.9865,0.3790
ROCPOINTS_N,0.5447,0.1570,0.3789,0.9865,0.3789
ROCPOINTS_N,0.5447,0.1570,0.3788,0.9865,0.3788
ROCPOINTS_N,0.5448,0.1570,0.3787,0.9865,0.3787
ROCPOINTS_N,0.5448,0.1552,0.3787,0.9866,0.3787
ROCPOINTS_N,0.5449,0.1534,0.3787,0.9868,0.3787
ROCPOINTS_N,0.5449,0.1534,0.3786,0.9868,0.3786
ROCPOINTS_N,0.5450,0.1534,0.3786,0.9868,0.3786
ROCPOINTS_N,0.5451,0.1534,0.3783,0.9868,0.3783
ROCPOINTS_N,0.5453,0.1534,0.3782,0.9868,0.3782
ROCPOINTS_N,0.5454,0.1534,0.3781,0.9868,0.3781
ROCPOINTS_N,0.5455,0.1534,0.3780,0.9868,0.3780
ROCPOINTS_N,0.5456,0.1534,0.3780,0.9868,0.3780
ROCPOINTS_N,0.5456,0.1534,0.3777,0.9867,0.3777
ROCPOINTS_N,0.5458,0.1534,0.3777,0.9867,0.3777
ROCPOINTS_N,0.5458,0.1534,0.3776,0.9867,0.3776
ROCPOINTS_N,0.5461,0.1534,0.3775,0.9867,0.3775
ROCPOINTS_N,0.5461,0.1534,0.3773,0.9867,0.3773
ROCPOINTS_N,0.5462,0.1534,0.3772,0.9867,0.3772
ROCPOINTS_N,0.5463,0.1534,0.3772,0.9867,0.3772
ROCPOINTS_N,0.5465,0.1534,0.3770,0.9867,0.3770
ROCPOINTS_N,0.5466,0.1534,0.3770,0.9867,0.3770
ROCPOINTS_N,0.5467,0.1534,0.3769,0.9867,0.3769
ROCPOINTS_N,0.5467,0.1499,0.3742,0.9869,0.3742
ROCPOINTS_N,0.5467,0.1499,0.3741,0.9869,0.3741
ROCPOINTS_N,0.5468,0.1499,0.3741,0.9869,0.3741
ROCPOINTS_N,0.5468,0.1499,0.3740,0.9869,0.3740
ROCPOINTS_N,0.5468,0.1499,0.3740,0.9869,0.3740
ROCPOINTS_N,0.5468,0.1499,0.3738,0.9869,0.3738
ROCPOINTS_N,0.5469,0.1499,0.3738,0.9869,0.3738
ROCPOINTS_N,0.5470,0.1499,0.3737,0.9869,0.3737
ROCPOINTS_N,0.5470,0.1499,0.3737,0.9869,0.3737
ROCPOINTS_N,0.5470,0.1499,0.3736,0.9869,0.3736
ROCPOINTS_N,0.5470,0.1499,0.3735,0.9869,0.3735
ROCPOINTS_N,0.5470,0.1499,0.3735,0.9869,0.3735
ROCPOINTS_N,0.5470,0.1499,0.3734,0.9869,0.3734
ROCPOINTS_N,0.5471,0.1499,0.3733,0.9869,0.3733
ROCPOINTS_N,0.5472,0.1499,0.3733,0.9869,0.3733
ROCPOINTS_N,0.5472,0.1499,0.3732,0.9869,0.3732
ROCPOINTS_N,0.5472,0.1499,0.3731,0.9869,0.3731
ROCPOINTS_N,0.5473,0.1499,0.3731,0.9869,0.3731
ROCPOINTS_N,0.5473,0.1499,0.3730,0.9869,0.3730
ROCPOINTS_N,0.5473,0.1499,0.3729,0.9869,0.3729
ROCPOINTS_N,0.5475,0.1499,0.3728,0.9869,0.3728
ROCPOINTS_N,0.5476,0.1499,0.3728,0.9869,0.3728
ROCPOINTS_N,0.5477,0.1499,0.3727,0.9869,0.3727
ROCPOINTS_N,0.5477,0.1499,0.3727,0.9869,0.3727
ROCPOINTS_N,0.5478,0.1499,0.3726,0.9869,0.3726
ROCPOINTS_N,0.5478,0.1499,0.3726,0.9869,0.3726
ROCPOINTS_N,0.5478,0.1499,0.3725,0.9869,0.3725
ROCPOINTS_N,0.5479,0.1499,0.3724,0.9869,0.3724
ROCPOINTS_N,0.5479,0.1499,0.3724,0.9869,0.3724
ROCPOINTS_N,0.5480,0.1499,0.3723,0.9869,0.3723
ROCPOINTS_N,0.5480,0.1499,0.3723,0.9869,0.3723
ROCPOINTS_N,0.5481,0.1499,0.3722,0.9869,0.3722
ROCPOINTS_N,0.5483,0.1499,0.3721,0.9869,0.3721
ROCPOINTS_N,0.5483,0.1499,0.3720,0.9869,0.3720
ROCPOINTS_N,0.5484,0.1499,0.3719,0.9868,0.3719
ROCPOINTS_N,0.5486,0.1499,0.3718,0.9868,0.3718
ROCPOINTS_N,0.5487,0.1499,0.3717,0.9868,0.3717
ROCPOINTS_N,0.5487,0.1499,0.3717,0.9868,0.3717
ROCPOINTS_N,0.5488,0.1499,0.3716,0.9868,0.3716
ROCPOINTS_N,0.5488,0.1499,0.3716,0.9868,0.3716
ROCPOINTS_N,0.5489,0.1499,0.3715,0.9868,0.3715
ROCPOINTS_N,0.5489,0.1499,0.3714,0.9868,0.3714
ROCPOINTS_N,0.5490,0.1499,0.3713,0.9868,0.3713
ROCPOINTS_N,0.5491,0.1499,0.3712,0.9868,0.3712
ROCPOINTS_N,0.5492,0.1499,0.3712,0.9868,0.3712
ROCPOINTS_N,0.5493,0.1499,0.3710,0.9868,0.3710
ROCPOINTS_N,0.5493,0.1499,0.3710,0.9868,0.3710
ROCPOINTS_N,0.5493,0.1499,0.3709,0.9868,0.3709
ROCPOINTS_N,0.5494,0.1499,0.3709,0.9868,0.3709
ROCPOINTS_N,0.5494,0.1499,0.3708,0.9868,0.3708
ROCPOINTS_N,0.5498,0.1499,0.3708,0.9868,0.3708
ROCPOINTS_N,0.5498,0.1499,0.3707,0.9868,0.3707
ROCPOINTS_N,0.5498,0.1499,0.3706,0.9868,0.3706
ROCPOINTS_N,0.5499,0.1499,0.3706,0.9868,0.3706
ROCPOINTS_N,0.5500,0.1481,0.3706,0.9870,0.3706
ROCPOINTS_N,0.5500,0.1481,0.3705,0.9870,0.3705
ROCPOINTS_N,0.5501,0.1429,0.3663,0.9873,0.3663
ROCPOINTS_N,0.5501,0.1429,0.3662,0.9873,0.3662
ROCPOINTS_N,0.5501,0.1429,0.3661,0.9873,0.3661
ROCPOINTS_N,0.5503,0.1429,0.3661,0.9873,0.3661
ROCPOINTS_N,0.5503,0.1429,0.3660,0.9873,0.3660
ROCPOINTS_N,0.5505,0.1429,0.3660,0.9873,0.3660
ROCPOINTS_N,0.5506,0.1429,0.3659,0.9873,0.3659
ROCPOINTS_N,0.5506,0.1429,0.3659,0.9873,0.3659
ROCPOINTS_N,0.5507,0.1429,0.3658,0.9873,0.3658
ROCPOINTS_N,0.5507,0.1429,0.3657,0.9873,0.3657
ROCPOINTS_N,0.5509,0.1429,0.3657,0.9872,0.3657
ROCPOINTS_N,0.5509,0.1429,0.3656,0.9872,0.3656
ROCPOINTS_N,0.5510,0.1429,0.3656,0.9872,0.3656
ROCPOINTS_N,0.5510,0.1429,0.3655,0.9872,0.3655
ROCPOINTS_N,0.5511,0.1429,0.3654,0.9872,0.3654
ROCPOINTS_N,0.5511,0.1429,0.3654,0.9872,0.3654
ROCPOINTS_N,0.5511,0.1429,0.3653,0.9872,0.3653
ROCPOINTS_N,0.5511,0.1429,0.3653,0.9872,0.3653
ROCPOINTS_N,0.5512,0.1429,0.3652,0.9872,0.3652
ROCPOINTS_N,0.5512,0.1429,0.3651,0.9872,0.3651
ROCPOINTS_N,0.5512,0.1429,0.3650,0.9872,0.3650
ROCPOINTS_N,0.5515,0.1429,0.3650,0.9872,0.3650
ROCPOINTS_N,0.5516,0.1429,0.3649,0.9872,0.3649
ROCPOINTS_N,0.5517,0.1429,0.3649,0.9872,0.3649
ROCPOINTS_N,0.5518,0.1429,0.3647,0.9872,0.3647
ROCPOINTS_N,0.5518,0.1429,0.3646,0.9872,0.3646
ROCPOINTS_N,0.5519,0.1429,0.3646,0.9872,0.3646
ROCPOINTS_N,0.5519,0.1429,0.3645,0.9872,0.3645
ROCPOINTS_N,0.5519,0.1429,0.3645,0.9872,0.3645
ROCPOINTS_N,0.5520,0.1429,0.3644,0.9872,0.3644
ROCPOINTS_N,0.5520,0.1429,0.3643,0.9872,0.3643
ROCPOINTS_N,0.5520,0.1429,0.3643,0.9872,0.3643
ROCPOINTS_N,0.5521,0.1429,0.3642,0.9872,0.3642
ROCPOINTS_N,0.5521,0.1429,0.3639,0.9872,0.3639
ROCPOINTS_N,0.5522,0.1411,0.3639,0.9873,0.3639
ROCPOINTS_N,0.5522,0.1411,0.3639,0.9873,0.3639
ROCPOINTS_N,0.5522,0.1411,0.3638,0.9873,0.3638
ROCPOINTS_N,0.5524,0.1411,0.3636,0.9873,0.3636
ROCPOINTS_N,0.5525,0.1411,0.3636,0.9873,0.3636
ROCPOINTS_N,0.5525,0.1411,0.3635,0.9873,0.3635
ROCPOINTS_N,0.5526,0.1411,0.3633,0.9873,0.3633
ROCPOINTS_N,0.5526,0.1411,0.3633,0.9873,0.3633
ROCPOINTS_N,0.5527,0.1411,0.3632,0.9873,0.3632
ROCPOINTS_N,0.5528,0.1411,0.3631,0.9873,0.3631
ROCPOINTS_N,0.5528,0.1411,0.3631,0.9873,0.3631
ROCPOINTS_N,0.5528,0.1411,0.3630,0.9873,0.3630
ROCPOINTS_N,0.5528,0.1411,0.3629,0.9873,0.3629
ROCPOINTS_N,0.5529,0.1411,0.3629,0.9873,0.3629
ROCPOINTS_N,0.5530,0.1411,0.3628,0.9873,0.3628
ROCPOINTS_N,0.5532,0.1411,0.3628,0.9873,0.3628
ROCPOINTS_N,0.5533,0.1411,0.3627,0.9873,0.3627
ROCPOINTS_N,0.5534,0.1376,0.3590,0.9875,0.3590
ROCPOINTS_N,0.5535,0.1376,0.3589,0.9875,0.3589
ROCPOINTS_N,0.5536,0.1376,0.3589,0.9875,0.3589
ROCPOINTS_N,0.5537,0.1376,0.3588,0.9875,0.3588
ROCPOINTS_N,0.5537,0.1376,0.3587,0.9875,0.3587
ROCPOINTS_N,0.5538,0.1376,0.3587,0.9875,0.3587
ROCPOINTS_N,0.5538,0.1376,0.3586,0.9875,0.3586
ROCPOINTS_N,0.5539,0.1376,0.3586,0.9875,0.3586
ROCPOINTS_N,0.5539,0.1376,0.3585,0.9875,0.3585
ROCPOINTS_N,0.5539,0.1376,0.3584,0.9875,0.3584
ROCPOINTS_N,0.5539,0.1376,0.3584,0.9875,0.3584
ROCPOINTS_N,0.5541,0.1376,0.3583,0.9875,0.3583
ROCPOINTS_N,0.5542,0.1376,0.3583,0.9875,0.3583
ROCPOINTS_N,0.5542,0.1376,0.3582,0.9875,0.3582
ROCPOINTS_N,0.5542,0.1376,0.3582,0.9875,0.3582
ROCPOINTS_N,0.5544,0.1376,0.3581,0.9875,0.3581
ROCPOINTS_N,0.5546,0.1376,0.3579,0.9875,0.3579
ROCPOINTS_N,0.5546,0.1376,0.3579,0.9874,0.3579
ROCPOINTS_N,0.5547,0.1376,0.3578,0.9874,0.3578
ROCPOINTS_N,0.5548,0.1376,0.3577,0.9874,0.3577
ROCPOINTS_N,0.5548,0.1376,0.3577,0.9874,0.3577
ROCPOINTS_N,0.5549,0.1376,0.3576,0.9874,0.3576
ROCPOINTS_N,0.5549,0.1376,0.3576,0.9874,0.3576
ROCPOINTS_N,0.5550,0.1376,0.3575,0.9874,0.3575
ROCPOINTS_N,0.5550,0.1376,0.3575,0.9874,0.3575
ROCPOINTS_N,0.5552,0.1376,0.3574,0.9874,0.3574
ROCPOINTS_N,0.5552,0.1376,0.3573,0.9874,0.3573
ROCPOINTS_N,0.5552,0.1376,0.3573,0.9874,0.3573
ROCPOINTS_N,0.5552,0.1376,0.3572,0.9874,0.3572
ROCPOINTS_N,0.5553,0.1376,0.3572,0.9874,0.3572
ROCPOINTS_N,0.5553,0.1376,0.3571,0.9874,0.3571
ROCPOINTS_N,0.5553,0.1376,0.3570,0.9874,0.3570
ROCPOINTS_N,0.5554,0.1376,0.3570,0.9874,0.3570
ROCPOINTS_N,0.5555,0.1376,0.3569,0.9874,0.3569
ROCPOINTS_N,0.5556,0.1376,0.3569,0.9874,0.3569
ROCPOINTS_N,0.5556,0.1376,0.3568,0.9874,0.3568
ROCPOINTS_N,0.5556,0.1376,0.3567,0.9874,0.3567
ROCPOINTS_N,0.5557,0.1376,0.3566,0.9874,0.3566
ROCPOINTS_N,0.5557,0.1376,0.3566,0.9874,0.3566
ROCPOINTS_N,0.5557,0.1376,0.3565,0.9874,0.3565
ROCPOINTS_N,0.5557,0.1376,0.3565,0.9874,0.3565
ROCPOINTS_N,0.5558,0.1376,0.3563,0.9874,0.3563
ROCPOINTS_N,0.5558,0.1376,0.3563,0.9874,0.3563
ROCPOINTS_N,0.5560,0.1376,0.3562,0.9874,0.3562
ROCPOINTS_N,0.5561,0.1376,0.3562,0.9874,0.3562
ROCPOINTS_N,0.5561,0.1376,0.3561,0.9874,0.3561
ROCPOINTS_N,0.5561,0.1376,0.3560,0.9874,0.3560
ROCPOINTS_N,0.5561,0.1376,0.3559,0.9874,0.3559
ROCPOINTS_N,0.5562,0.1376,0.3559,0.9874,0.3559
ROCPOINTS_N,0.5563,0.1376,0.3558,0.9874,0.3558
ROCPOINTS_N,0.5563,0.1376,0.3558,0.9874,0.3558
ROCPOINTS_N,0.5563,0.1376,0.3557,0.9874,0.3557
ROCPOINTS_N,0.5564,0.1376,0.3556,0.9874,0.3556
ROCPOINTS_N,0.5565,0.1376,0.3556,0.9874,0.3556
ROCPOINTS_N,0.5567,0.1376,0.3555,0.9874,0.3555
ROCPOINTS_N,0.5567,0.1376,0.3519,0.9872,0.3519
ROCPOINTS_N,0.5567,0.1376,0.3519,0.9872,0.3519
ROCPOINTS_N,0.5568,0.1376,0.3518,0.9872,0.3518
ROCPOINTS_N,0.5568,0.1376,0.3517,0.9872,0.3517
ROCPOINTS_N,0.5568,0.1376,0.3517,0.9872,0.3517
ROCPOINTS_N,0.5569,0.1376,0.3515,0.9872,0.3515
ROCPOINTS_N,0.5570,0.1376,0.3514,0.9872,0.3514
ROCPOINTS_N,0.5570,0.1376,0.3514,0.9872,0.3514
ROCPOINTS_N,0.5571,0.1376,0.3513,0.9872,0.3513
ROCPOINTS_N,0.5571,0.1376,0.3513,0.9872,0.3513
ROCPOINTS_N,0.5571,0.1376,0.3512,0.9872,0.3512
ROCPOINTS_N,0.5572,0.1376,0.3512,0.9872,0.3512
ROCPOINTS_N,0.5572,0.1376,0.3511,0.9872,0.3511
ROCPOINTS_N,0.5575,0.1376,0.3510,0.9872,0.3510
ROCPOINTS_N,0.5576,0.1376,0.3510,0.9872,0.3510
ROCPOINTS_N,0.5576,0.1376,0.3509,0.9872,0.3509
ROCPOINTS_N,0.5576,0.1376,0.3509,0.9872,0.3509
ROCPOINTS_N,0.5578,0.1376,0.3508,0.9872,0.3508
ROCPOINTS_N,0.5579,0.1376,0.3507,0.9872,0.3507
ROCPOINTS_N,0.5580,0.1376,0.3506,0.9872,0.3506
ROCPOINTS_N,0.5581,0.1376,0.3505,0.9872,0.3505
ROCPOINTS_N,0.5581,0.1358,0.3505,0.9874,0.3505
ROCPOINTS_N,0.5582,0.1358,0.3504,0.9873,0.3504
ROCPOINTS_N,0.5582,0.1358,0.3503,0.9873,0.3503
ROCPOINTS_N,0.5583,0.1358,0.3503,0.9873,0.3503
ROCPOINTS_N,0.5583,0.1358,0.3502,0.9873,0.3502
ROCPOINTS_N,0.5584,0.1358,0.3499,0.9873,0.3499
ROCPOINTS_N,0.5585,0.1358,0.3499,0.9873,0.3499
ROCPOINTS_N,0.5587,0.1358,0.3498,0.9873,0.3498
ROCPOINTS_N,0.5587,0.1358,0.3498,0.9873,0.3498
ROCPOINTS_N,0.5587,0.1358,0.3497,0.9873,0.3497
ROCPOINTS_N,0.5587,0.1358,0.3496,0.9873,0.3496
ROCPOINTS_N,0.5588,0.1358,0.3496,0.9873,0.3496
ROCPOINTS_N,0.5589,0.1358,0.3495,0.9873,0.3495
ROCPOINTS_N,0.5589,0.1358,0.3495,0.9873,0.3495
ROCPOINTS_N,0.5589,0.1358,0.3494,0.9873,0.3494
ROCPOINTS_N,0.5589,0.1358,0.3492,0.9873,0.3492
ROCPOINTS_N,0.5593,0.1340,0.3492,0.9875,0.3492
ROCPOINTS_N,0.5595,0.1340,0.3492,0.9875,0.3492
ROCPOINTS_N,0.5597,0.1340,0.3491,0.9875,0.3491
ROCPOINTS_N,0.5597,0.1340,0.3491,0.9875,0.3491
ROCPOINTS_N,0.5599,0.1340,0.3490,0.9875,0.3490
ROCPOINTS_N,0.5599,0.1340,0.3489,0.9875,0.3489
ROCPOINTS_N,0.5599,0.1340,0.3489,0.9875,0.3489
ROCPOINTS_N,0.5600,0.1340,0.3488,0.9875,0.3488
ROCPOINTS_N,0.5602,0.1323,0.3438,0.9874,0.3438
ROCPOINTS_N,0.5602,0.1323,0.3437,0.9874,0.3437
ROCPOINTS_N,0.5602,0.1323,0.3436,0.9874,0.3436
ROCPOINTS_N,0.5602,0.1323,0.3436,0.9874,0.3436
ROCPOINTS_N,0.5603,0.1323,0.3435,0.9874,0.3435
ROCPOINTS_N,0.5604,0.1323,0.3435,0.9874,0.3435
ROCPOINTS_N,0.5604,0.1323,0.3433,0.9874,0.3433
ROCPOINTS_N,0.5606,0.1323,0.3433,0.9874,0.3433
ROCPOINTS_N,0.5606,0.1323,0.3432,0.9874,0.3432
ROCPOINTS_N,0.5606,0.1323,0.3432,0.9874,0.3432
ROCPOINTS_N,0.5606,0.1323,0.3431,0.9874,0.3431
ROCPOINTS_N,0.5607,0.1323,0.3431,0.9874,0.3431
ROCPOINTS_N,0.5608,0.1323,0.3430,0.9874,0.3430
ROCPOINTS_N,0.5608,0.1323,0.3429,0.9874,0.3429
ROCPOINTS_N,0.5609,0.1323,0.3429,0.9874,0.3429
ROCPOINTS_N,0.5610,0.1323,0.3428,0.9874,0.3428
ROCPOINTS_N,0.5610,0.1323,0.3427,0.9874,0.3427
ROCPOINTS_N,0.5611,0.1323,0.3426,0.9874,0.3426
ROCPOINTS_N,0.5611,0.1323,0.3426,0.9874,0.3426
ROCPOINTS_N,0.5613,0.1323,0.3425,0.9874,0.3425
ROCPOINTS_N,0.5613,0.1323,0.3425,0.9874,0.3425
ROCPOINTS_N,0.5614,0.1323,0.3424,0.9874,0.3424
ROCPOINTS_N,0.5615,0.1323,0.3424,0.9874,0.3424
ROCPOINTS_N,0.5616,0.1323,0.3423,0.9874,0.3423
ROCPOINTS_N,0.5617,0.1323,0.3422,0.9874,0.3422
ROCPOINTS_N,0.5618,0.1323,0.3422,0.9874,0.3422
ROCPOINTS_N,0.5618,0.1305,0.3421,0.9875,0.3421
ROCPOINTS_N,0.5619,0.1305,0.3421,0.9875,0.3421
ROCPOINTS_N,0.5619,0.1305,0.3420,0.9875,0.3420
ROCPOINTS_N,0.5620,0.1305,0.3419,0.9875,0.3419
ROCPOINTS_N,0.5622,0.1305,0.3419,0.9875,0.3419
ROCPOINTS_N,0.5622,0.1305,0.3418,0.9875,0.3418
ROCPOINTS_N,0.5623,0.1305,0.3417,0.9875,0.3417
ROCPOINTS_N,0.5624,0.1305,0.3416,0.9875,0.3416
ROCPOINTS_N,0.5625,0.1305,0.3415,0.9875,0.3415
ROCPOINTS_N,0.5625,0.1305,0.3415,0.9875,0.3415
ROCPOINTS_N,0.5627,0.1305,0.3414,0.9875,0.3414
ROCPOINTS_N,0.5628,0.1305,0.3414,0.9875,0.3414
ROCPOINTS_N,0.5628,0.1305,0.3413,0.9875,0.3413
ROCPOINTS_N,0.5629,0.1305,0.3412,0.9875,0.3412
ROCPOINTS_N,0.5630,0.1305,0.3412,0.9875,0.3412
ROCPOINTS_N,0.5630,0.1305,0.3411,0.9875,0.3411
ROCPOINTS_N,0.5630,0.1305,0.3411,0.9875,0.3411
ROCPOINTS_N,0.5631,0.1305,0.3410,0.9875,0.3410
ROCPOINTS_N,0.5632,0.1305,0.3410,0.9875,0.3410
ROCPOINTS_N,0.5632,0.1305,0.3409,0.9875,0.3409
ROCPOINTS_N,0.5632,0.1305,0.3408,0.9875,0.3408
ROCPOINTS_N,0.5633,0.1305,0.3408,0.9875,0.3408
ROCPOINTS_N,0.5633,0.1305,0.3407,0.9875,0.3407
ROCPOINTS_N,0.5633,0.1305,0.3407,0.9875,0.3407
ROCPOINTS_N,0.5633,0.1305,0.3406,0.9875,0.3406
ROCPOINTS_N,0.5633,0.1305,0.3405,0.9875,0.3405
ROCPOINTS_N,0.5634,0.1305,0.3368,0.9874,0.3368
ROCPOINTS_N,0.5634,0.1305,0.3368,0.9873,0.3368
ROCPOINTS_N,0.5635,0.1305,0.3367,0.9873,0.3367
ROCPOINTS_N,0.5636,0.1305,0.3366,0.9873,0.3366
ROCPOINTS_N,0.5636,0.1305,0.3366,0.9873,0.3366
ROCPOINTS_N,0.5636,0.1305,0.3365,0.9873,0.3365
ROCPOINTS_N,0.5636,0.1305,0.3365,0.9873,0.3365
ROCPOINTS_N,0.5637,0.1305,0.3364,0.9873,0.3364
ROCPOINTS_N,0.5637,0.1305,0.3363,0.9873,0.3363
ROCPOINTS_N,0.5637,0.1305,0.3362,0.9873,0.3362
ROCPOINTS_N,0.5637,0.1305,0.3362,0.9873,0.3362
ROCPOINTS_N,0.5639,0.1305,0.3361,0.9873,0.3361
ROCPOINTS_N,0.5640,0.1305,0.3361,0.9873,0.3361
ROCPOINTS_N,0.5640,0.1305,0.3360,0.9873,0.3360
ROCPOINTS_N,0.5642,0.1305,0.3359,0.9873,0.3359
ROCPOINTS_N,0.5642,0.1305,0.3358,0.9873,0.3358
ROCPOINTS_N,0.5643,0.1305,0.3357,0.9873,0.3357
ROCPOINTS_N,0.5645,0.1305,0.3356,0.9873,0.3356
ROCPOINTS_N,0.5645,0.1305,0.3356,0.9873,0.3356
ROCPOINTS_N,0.5646,0.1305,0.3355,0.9873,0.3355
ROCPOINTS_N,0.5647,0.1305,0.3355,0.9873,0.3355
ROCPOINTS_N,0.5647,0.1305,0.3354,0.9873,0.3354
ROCPOINTS_N,0.5648,0.1305,0.3354,0.9873,0.3354
ROCPOINTS_N,0.5648,0.1305,0.3353,0.9873,0.3353
ROCPOINTS_N,0.5649,0.1305,0.3352,0.9873,0.3352
ROCPOINTS_N,0.5650,0.1305,0.3352,0.9873,0.3352
ROCPOINTS_N,0.5651,0.1305,0.3351,0.9873,0.3351
ROCPOINTS_N,0.5651,0.1305,0.3351,0.9873,0.3351
ROCPOINTS_N,0.5652,0.1305,0.3350,0.9873,0.3350
ROCPOINTS_N,0.5652,0.1305,0.3348,0.9873,0.3348
ROCPOINTS_N,0.5653,0.1305,0.3348,0.9873,0.3348
ROCPOINTS_N,0.5656,0.1305,0.3347,0.9873,0.3347
ROCPOINTS_N,0.5656,0.1305,0.3345,0.9873,0.3345
ROCPOINTS_N,0.5656,0.1305,0.3345,0.9873,0.3345
ROCPOINTS_N,0.5657,0.1305,0.3344,0.9873,0.3344
ROCPOINTS_N,0.5658,0.1305,0.3344,0.9873,0.3344
ROCPOINTS_N,0.5658,0.1305,0.3343,0.9873,0.3343
ROCPOINTS_N,0.5658,0.1305,0.3342,0.9873,0.3342
ROCPOINTS_N,0.5658,0.1305,0.3342,0.9873,0.3342
ROCPOINTS_N,0.5660,0.1305,0.3341,0.9872,0.3341
ROCPOINTS_N,0.5660,0.1305,0.3340,0.9872,0.3340
ROCPOINTS_N,0.5660,0.1305,0.3340,0.9872,0.3340
ROCPOINTS_N,0.5660,0.1305,0.3339,0.9872,0.3339
ROCPOINTS_N,0.5661,0.1305,0.3338,0.9872,0.3338
ROCPOINTS_N,0.5661,0.1305,0.3338,0.9872,0.3338
ROCPOINTS_N,0.5662,0.1305,0.3337,0.9872,0.3337
ROCPOINTS_N,0.5662,0.1305,0.3337,0.9872,0.3337
ROCPOINTS_N,0.5663,0.1305,0.3336,0.9872,0.3336
ROCPOINTS_N,0.5664,0.1305,0.3335,0.9872,0.3335
ROCPOINTS_N,0.5664,0.1305,0.3335,0.9872,0.3335
ROCPOINTS_N,0.5666,0.1305,0.3334,0.9872,0.3334
ROCPOINTS_N,0.5666,0.1305,0.3334,0.9872,0.3334
ROCPOINTS_N,0.5666,0.1305,0.3333,0.9872,0.3333
ROCPOINTS_N,0.5666,0.1305,0.3333,0.9872,0.3333
ROCPOINTS_N,0.5667,0.1305,0.3332,0.9872,0.3332
ROCPOINTS_N,0.5667,0.1305,0.3331,0.9872,0.3331
ROCPOINTS_N,0.5667,0.1287,0.3300,0.9873,0.3300
ROCPOINTS_N,0.5667,0.1287,0.3299,0.9873,0.3299
ROCPOINTS_N,0.5668,0.1287,0.3299,0.9873,0.3299
ROCPOINTS_N,0.5669,0.1287,0.3298,0.9873,0.3298
ROCPOINTS_N,0.5669,0.1287,0.3298,0.9873,0.3298
ROCPOINTS_N,0.5670,0.1287,0.3297,0.9873,0.3297
ROCPOINTS_N,0.5670,0.1287,0.3296,0.9873,0.3296
ROCPOINTS_N,0.5671,0.1287,0.3296,0.9872,0.3296
ROCPOINTS_N,0.5672,0.1287,0.3295,0.9872,0.3295
ROCPOINTS_N,0.5673,0.1287,0.3295,0.9872,0.3295
ROCPOINTS_N,0.5674,0.1287,0.3294,0.9872,0.3294
ROCPOINTS_N,0.5674,0.1287,0.3293,0.9872,0.3293
ROCPOINTS_N,0.5675,0.1287,0.3293,0.9872,0.3293
ROCPOINTS_N,0.5675,0.1287,0.3292,0.9872,0.3292
ROCPOINTS_N,0.5675,0.1287,0.3291,0.9872,0.3291
ROCPOINTS_N,0.5677,0.1287,0.3290,0.9872,0.3290
ROCPOINTS_N,0.5678,0.1287,0.3289,0.9872,0.3289
ROCPOINTS_N,0.5680,0.1287,0.3289,0.9872,0.3289
ROCPOINTS_N,0.5681,0.1287,0.3288,0.9872,0.3288
ROCPOINTS_N,0.5683,0.1287,0.3287,0.9872,0.3287
ROCPOINTS_N,0.5683,0.1287,0.3286,0.9872,0.3286
ROCPOINTS_N,0.5684,0.1287,0.3285,0.9872,0.3285
ROCPOINTS_N,0.5685,0.1287,0.3285,0.9872,0.3285
ROCPOINTS_N,0.5685,0.1287,0.3284,0.9872,0.3284
ROCPOINTS_N,0.5687,0.1287,0.3284,0.9872,0.3284
ROCPOINTS_N,0.5687,0.1287,0.3282,0.9872,0.3282
ROCPOINTS_N,0.5688,0.1287,0.3282,0.9872,0.3282
ROCPOINTS_N,0.5689,0.1287,0.3281,0.9872,0.3281
ROCPOINTS_N,0.5689,0.1287,0.3281,0.9872,0.3281
ROCPOINTS_N,0.5691,0.1287,0.3279,0.9872,0.3279
ROCPOINTS_N,0.5691,0.1287,0.3279,0.9872,0.3279
ROCPOINTS_N,0.5692,0.1287,0.3278,0.9872,0.3278
ROCPOINTS_N,0.5692,0.1287,0.3278,0.9872,0.3278
ROCPOINTS_N,0.5693,0.1287,0.3277,0.9872,0.3277
ROCPOINTS_N,0.5694,0.1287,0.3277,0.9872,0.3277
ROCPOINTS_N,0.5695,0.1287,0.3276,0.9872,0.3276
ROCPOINTS_N,0.5695,0.1287,0.3275,0.9872,0.3275
ROCPOINTS_N,0.5696,0.1287,0.3275,0.9872,0.3275
ROCPOINTS_N,0.5696,0.1287,0.3274,0.9872,0.3274
ROCPOINTS_N,0.5696,0.1287,0.3274,0.9872,0.3274
ROCPOINTS_N,0.5698,0.1287,0.3273,0.9872,0.3273
ROCPOINTS_N,0.5699,0.1287,0.3272,0.9872,0.3272
ROCPOINTS_N,0.5699,0.1287,0.3272,0.9872,0.3272
ROCPOINTS_N,0.5700,0.1287,0.3271,0.9872,0.3271
ROCPOINTS_N,0.5700,0.1287,0.3271,0.9872,0.3271
ROCPOINTS_N,0.5700,0.1287,0.3270,0.9872,0.3270
ROCPOINTS_N,0.5701,0.1252,0.3231,0.9873,0.3231
ROCPOINTS_N,0.5704,0.1252,0.3230,0.9873,0.3230
ROCPOINTS_N,0.5705,0.1252,0.3229,0.9873,0.3229
ROCPOINTS_N,0.5705,0.1252,0.3229,0.9873,0.3229
ROCPOINTS_N,0.5706,0.1252,0.3228,0.9873,0.3228
ROCPOINTS_N,0.5706,0.1252,0.3228,0.9873,0.3228
ROCPOINTS_N,0.5706,0.1252,0.3227,0.9873,0.3227
ROCPOINTS_N,0.5707,0.1252,0.3226,0.9873,0.3226
ROCPOINTS_N,0.5708,0.1252,0.3226,0.9873,0.3226
ROCPOINTS_N,0.5708,0.1252,0.3225,0.9873,0.3225
ROCPOINTS_N,0.5709,0.1252,0.3224,0.9873,0.3224
ROCPOINTS_N,0.5709,0.1252,0.3224,0.9873,0.3224
ROCPOINTS_N,0.5710,0.1252,0.3223,0.9873,0.3223
ROCPOINTS_N,0.5711,0.1252,0.3222,0.9873,0.3222
ROCPOINTS_N,0.5711,0.1252,0.3222,0.9873,0.3222
ROCPOINTS_N,0.5712,0.1252,0.3221,0.9873,0.3221
ROCPOINTS_N,0.5712,0.1252,0.3220,0.9873,0.3220
ROCPOINTS_N,0.5714,0.1252,0.3219,0.9873,0.3219
ROCPOINTS_N,0.5715,0.1252,0.3219,0.9873,0.3219
ROCPOINTS_N,0.5715,0.1252,0.3218,0.9873,0.3218
ROCPOINTS_N,0.5717,0.1252,0.3218,0.9873,0.3218
ROCPOINTS_N,0.5717,0.1252,0.3215,0.9873,0.3215
ROCPOINTS_N,0.5717,0.1252,0.3215,0.9873,0.3215
ROCPOINTS_N,0.5718,0.1252,0.3214,0.9873,0.3214
ROCPOINTS_N,0.5719,0.1252,0.3214,0.9873,0.3214
ROCPOINTS_N,0.5720,0.1252,0.3213,0.9873,0.3213
ROCPOINTS_N,0.5720,0.1252,0.3212,0.9873,0.3212
ROCPOINTS_N,0.5720,0.1252,0.3212,0.9873,0.3212
ROCPOINTS_N,0.5721,0.1252,0.3211,0.9873,0.3211
ROCPOINTS_N,0.5721,0.1252,0.3211,0.9873,0.3211
ROCPOINTS_N,0.5721,0.1252,0.3210,0.9873,0.3210
ROCPOINTS_N,0.5722,0.1252,0.3210,0.9873,0.3210
ROCPOINTS_N,0.5722,0.1252,0.3209,0.9873,0.3209
ROCPOINTS_N,0.5723,0.1252,0.3208,0.9873,0.3208
ROCPOINTS_N,0.5723,0.1252,0.3208,0.9873,0.3208
ROCPOINTS_N,0.5724,0.1252,0.3207,0.9873,0.3207
ROCPOINTS_N,0.5724,0.1252,0.3207,0.9873,0.3207
ROCPOINTS_N,0.5725,0.1252,0.3206,0.9873,0.3206
ROCPOINTS_N,0.5725,0.1252,0.3205,0.9872,0.3205
ROCPOINTS_N,0.5727,0.1252,0.3205,0.9872,0.3205
ROCPOINTS_N,0.5729,0.1252,0.3204,0.9872,0.3204
ROCPOINTS_N,0.5729,0.1252,0.3204,0.9872,0.3204
ROCPOINTS_N,0.5730,0.1252,0.3203,0.9872,0.3203
ROCPOINTS_N,0.5730,0.1252,0.3203,0.9872,0.3203
ROCPOINTS_N,0.5730,0.1252,0.3202,0.9872,0.3202
ROCPOINTS_N,0.5731,0.1235,0.3202,0.9874,0.3202
ROCPOINTS_N,0.5733,0.1235,0.3201,0.9874,0.3201
ROCPOINTS_N,0.5733,0.1235,0.3200,0.9874,0.3200
ROCPOINTS_N,0.5733,0.1235,0.3199,0.9874,0.3199
ROCPOINTS_N,0.5734,0.1235,0.3169,0.9873,0.3169
ROCPOINTS_N,0.5734,0.1235,0.3169,0.9873,0.3169
ROCPOINTS_N,0.5737,0.1235,0.3168,0.9873,0.3168
ROCPOINTS_N,0.5738,0.1235,0.3168,0.9873,0.3168
ROCPOINTS_N,0.5738,0.1235,0.3167,0.9873,0.3167
ROCPOINTS_N,0.5739,0.1235,0.3166,0.9873,0.3166
ROCPOINTS_N,0.5740,0.1235,0.3166,0.9873,0.3166
ROCPOINTS_N,0.5740,0.1235,0.3165,0.9873,0.3165
ROCPOINTS_N,0.5740,0.1235,0.3164,0.9873,0.3164
ROCPOINTS_N,0.5740,0.1235,0.3163,0.9873,0.3163
ROCPOINTS_N,0.5740,0.1235,0.3163,0.9873,0.3163
ROCPOINTS_N,0.5741,0.1235,0.3162,0.9873,0.3162
ROCPOINTS_N,0.5741,0.1235,0.3162,0.9873,0.3162
ROCPOINTS_N,0.5741,0.1235,0.3161,0.9873,0.3161
ROCPOINTS_N,0.5742,0.1235,0.3161,0.9872,0.3161
ROCPOINTS_N,0.5744,0.1235,0.3160,0.9872,0.3160
ROCPOINTS_N,0.5744,0.1235,0.3159,0.9872,0.3159
ROCPOINTS_N,0.5744,0.1235,0.3158,0.9872,0.3158
ROCPOINTS_N,0.5745,0.1235,0.3158,0.9872,0.3158
ROCPOINTS_N,0.5746,0.1235,0.3157,0.9872,0.3157
ROCPOINTS_N,0.5746,0.1235,0.3156,0.9872,0.3156
ROCPOINTS_N,0.5746,0.1235,0.3156,0.9872,0.3156
ROCPOINTS_N,0.5747,0.1235,0.3155,0.9872,0.3155
ROCPOINTS_N,0.5748,0.1235,0.3155,0.9872,0.3155
ROCPOINTS_N,0.5748,0.1235,0.3154,0.9872,0.3154
ROCPOINTS_N,0.5750,0.1235,0.3154,0.9872,0.3154
ROCPOINTS_N,0.5750,0.1217,0.3152,0.9874,0.3152
ROCPOINTS_N,0.5751,0.1217,0.3152,0.9874,0.3152
ROCPOINTS_N,0.5751,0.1217,0.3151,0.9874,0.3151
ROCPOINTS_N,0.5751,0.1217,0.3151,0.9874,0.3151
ROCPOINTS_N,0.5751,0.1217,0.3150,0.9874,0.3150
ROCPOINTS_N,0.5751,0.1217,0.3149,0.9874,0.3149
ROCPOINTS_N,0.5753,0.1217,0.3149,0.9874,0.3149
ROCPOINTS_N,0.5753,0.1217,0.3148,0.9874,0.3148
ROCPOINTS_N,0.5755,0.1217,0.3147,0.9874,0.3147
ROCPOINTS_N,0.5755,0.1217,0.3147,0.9874,0.3147
ROCPOINTS_N,0.5755,0.1217,0.3146,0.9874,0.3146
ROCPOINTS_N,0.5755,0.1217,0.3145,0.9874,0.3145
ROCPOINTS_N,0.5755,0.1217,0.3145,0.9874,0.3145
ROCPOINTS_N,0.5756,0.1217,0.3144,0.9874,0.3144
ROCPOINTS_N,0.5756,0.1217,0.3144,0.9874,0.3144
ROCPOINTS_N,0.5757,0.1217,0.3143,0.9874,0.3143
ROCPOINTS_N,0.5758,0.1217,0.3142,0.9874,0.3142
ROCPOINTS_N,0.5758,0.1217,0.3142,0.9874,0.3142
ROCPOINTS_N,0.5761,0.1217,0.3141,0.9874,0.3141
ROCPOINTS_N,0.5761,0.1199,0.3141,0.9875,0.3141
ROCPOINTS_N,0.5762,0.1199,0.3140,0.9875,0.3140
ROCPOINTS_N,0.5762,0.1199,0.3140,0.9875,0.3140
ROCPOINTS_N,0.5763,0.1199,0.3139,0.9875,0.3139
ROCPOINTS_N,0.5764,0.1199,0.3138,0.9875,0.3138
ROCPOINTS_N,0.5767,0.1199,0.3138,0.9875,0.3138
ROCPOINTS_N,0.5769,0.1199,0.3107,0.9874,0.3107
ROCPOINTS_N,0.5769,0.1199,0.3106,0.9874,0.3106
ROCPOINTS_N,0.5770,0.1199,0.3106,0.9874,0.3106
ROCPOINTS_N,0.5770,0.1199,0.3105,0.9874,0.3105
ROCPOINTS_N,0.5770,0.1199,0.3105,0.9874,0.3105
ROCPOINTS_N,0.5771,0.1199,0.3104,0.9874,0.3104
ROCPOINTS_N,0.5772,0.1199,0.3103,0.9874,0.3103
ROCPOINTS_N,0.5772,0.1199,0.3103,0.9874,0.3103
ROCPOINTS_N,0.5773,0.1199,0.3102,0.9874,0.3102
ROCPOINTS_N,0.5773,0.1199,0.3102,0.9874,0.3102
ROCPOINTS_N,0.5773,0.1199,0.3100,0.9874,0.3100
ROCPOINTS_N,0.5773,0.1182,0.3100,0.9876,0.3100
ROCPOINTS_N,0.5776,0.1182,0.3099,0.9876,0.3099
ROCPOINTS_N,0.5776,0.1182,0.3098,0.9875,0.3098
ROCPOINTS_N,0.5776,0.1182,0.3098,0.9875,0.3098
ROCPOINTS_N,0.5776,0.1182,0.3097,0.9875,0.3097
ROCPOINTS_N,0.5777,0.1182,0.3096,0.9875,0.3096
ROCPOINTS_N,0.5778,0.1182,0.3096,0.9875,0.3096
ROCPOINTS_N,0.5778,0.1182,0.3095,0.9875,0.3095
ROCPOINTS_N,0.5780,0.1182,0.3095,0.9875,0.3095
ROCPOINTS_N,0.5780,0.1182,0.3094,0.9875,0.3094
ROCPOINTS_N,0.5780,0.1182,0.3093,0.9875,0.3093
ROCPOINTS_N,0.5781,0.1182,0.3093,0.9875,0.3093
ROCPOINTS_N,0.5782,0.1164,0.3092,0.9877,0.3092
ROCPOINTS_N,0.5782,0.1164,0.3092,0.9877,0.3092
ROCPOINTS_N,0.5783,0.1164,0.3091,0.9877,0.3091
ROCPOINTS_N,0.5784,0.1164,0.3088,0.9877,0.3088
ROCPOINTS_N,0.5785,0.1146,0.3088,0.9879,0.3088
ROCPOINTS_N,0.5785,0.1146,0.3088,0.9879,0.3088
ROCPOINTS_N,0.5786,0.1146,0.3087,0.9879,0.3087
ROCPOINTS_N,0.5787,0.1146,0.3086,0.9879,0.3086
ROCPOINTS_N,0.5787,0.1146,0.3086,0.9879,0.3086
ROCPOINTS_N,0.5787,0.1146,0.3084,0.9879,0.3084
ROCPOINTS_N,0.5787,0.1146,0.3084,0.9879,0.3084
ROCPOINTS_N,0.5788,0.1146,0.3083,0.9879,0.3083
ROCPOINTS_N,0.5789,0.1146,0.3082,0.9879,0.3082
ROCPOINTS_N,0.5790,0.1146,0.3081,0.9878,0.3081
ROCPOINTS_N,0.5791,0.1146,0.3081,0.9878,0.3081
ROCPOINTS_N,0.5792,0.1146,0.3080,0.9878,0.3080
ROCPOINTS_N,0.5792,0.1146,0.3078,0.9878,0.3078
ROCPOINTS_N,0.5794,0.1146,0.3077,0.9878,0.3077
ROCPOINTS_N,0.5795,0.1146,0.3077,0.9878,0.3077
ROCPOINTS_N,0.5796,0.1146,0.3076,0.9878,0.3076
ROCPOINTS_N,0.5797,0.1146,0.3075,0.9878,0.3075
ROCPOINTS_N,0.5797,0.1146,0.3075,0.9878,0.3075
ROCPOINTS_N,0.5797,0.1146,0.3074,0.9878,0.3074
ROCPOINTS_N,0.5798,0.1146,0.3074,0.9878,0.3074
ROCPOINTS_N,0.5799,0.1146,0.3073,0.9878,0.3073
ROCPOINTS_N,0.5799,0.1146,0.3072,0.9878,0.3072
ROCPOINTS_N,0.5800,0.1146,0.3072,0.9878,0.3072
ROCPOINTS_N,0.5801,0.1146,0.3033,0.9877,0.3033
ROCPOINTS_N,0.5801,0.1146,0.3033,0.9877,0.3033
ROCPOINTS_N,0.5802,0.1146,0.3032,0.9877,0.3032
ROCPOINTS_N,0.5802,0.1146,0.3032,0.9877,0.3032
ROCPOINTS_N,0.5803,0.1129,0.3023,0.9878,0.3023
ROCPOINTS_N,0.5803,0.1129,0.3023,0.9878,0.3023
ROCPOINTS_N,0.5805,0.1129,0.3022,0.9878,0.3022
ROCPOINTS_N,0.5806,0.1129,0.3022,0.9878,0.3022
ROCPOINTS_N,0.5806,0.1129,0.3021,0.9878,0.3021
ROCPOINTS_N,0.5806,0.1129,0.3021,0.9878,0.3021
ROCPOINTS_N,0.5806,0.1129,0.3020,0.9878,0.3020
ROCPOINTS_N,0.5807,0.1129,0.3019,0.9878,0.3019
ROCPOINTS_N,0.5807,0.1129,0.3019,0.9878,0.3019
ROCPOINTS_N,0.5808,0.1129,0.3018,0.9878,0.3018
ROCPOINTS_N,0.5808,0.1129,0.3018,0.9878,0.3018
ROCPOINTS_N,0.5809,0.1129,0.3017,0.9878,0.3017
ROCPOINTS_N,0.5809,0.1129,0.3017,0.9878,0.3017
ROCPOINTS_N,0.5810,0.1129,0.3016,0.9878,0.3016
ROCPOINTS_N,0.5810,0.1129,0.3015,0.9878,0.3015
ROCPOINTS_N,0.5811,0.1129,0.3015,0.9878,0.3015
ROCPOINTS_N,0.5812,0.1129,0.3014,0.9878,0.3014
ROCPOINTS_N,0.5813,0.1129,0.3013,0.9878,0.3013
ROCPOINTS_N,0.5813,0.1129,0.3012,0.9878,0.3012
ROCPOINTS_N,0.5813,0.1129,0.3012,0.9878,0.3012
ROCPOINTS_N,0.5814,0.1129,0.3011,0.9878,0.3011
ROCPOINTS_N,0.5816,0.1129,0.3011,0.9878,0.3011
ROCPOINTS_N,0.5816,0.1129,0.3010,0.9878,0.3010
ROCPOINTS_N,0.5817,0.1129,0.3010,0.9878,0.3010
ROCPOINTS_N,0.5817,0.1129,0.3009,0.9877,0.3009
ROCPOINTS_N,0.5819,0.1129,0.3008,0.9877,0.3008
ROCPOINTS_N,0.5819,0.1129,0.3007,0.9877,0.3007
ROCPOINTS_N,0.5819,0.1129,0.3007,0.9877,0.3007
ROCPOINTS_N,0.5819,0.1129,0.3006,0.9877,0.3006
ROCPOINTS_N,0.5820,0.1129,0.3005,0.9877,0.3005
ROCPOINTS_N,0.5820,0.1129,0.3005,0.9877,0.3005
ROCPOINTS_N,0.5821,0.1129,0.3004,0.9877,0.3004
ROCPOINTS_N,0.5822,0.1129,0.3004,0.9877,0.3004
ROCPOINTS_N,0.5822,0.1129,0.3003,0.9877,0.3003
ROCPOINTS_N,0.5823,0.1129,0.3001,0.9877,0.3001
ROCPOINTS_N,0.5823,0.1129,0.3001,0.9877,0.3001
ROCPOINTS_N,0.5824,0.1129,0.3000,0.9877,0.3000
ROCPOINTS_N,0.5825,0.1129,0.2999,0.9877,0.2999
ROCPOINTS_N,0.5825,0.1129,0.2998,0.9877,0.2998
ROCPOINTS_N,0.5827,0.1129,0.2998,0.9877,0.2998
ROCPOINTS_N,0.5829,0.1129,0.2997,0.9877,0.2997
ROCPOINTS_N,0.5829,0.1129,0.2997,0.9877,0.2997
ROCPOINTS_N,0.5830,0.1129,0.2996,0.9877,0.2996
ROCPOINTS_N,0.5831,0.1129,0.2996,0.9877,0.2996
ROCPOINTS_N,0.5832,0.1129,0.2995,0.9877,0.2995
ROCPOINTS_N,0.5832,0.1129,0.2994,0.9877,0.2994
ROCPOINTS_N,0.5833,0.1129,0.2994,0.9877,0.2994
ROCPOINTS_N,0.5833,0.1129,0.2993,0.9877,0.2993
ROCPOINTS_N,0.5833,0.1111,0.2951,0.9877,0.2951
ROCPOINTS_N,0.5835,0.1111,0.2951,0.9877,0.2951
ROCPOINTS_N,0.5835,0.1111,0.2950,0.9877,0.2950
ROCPOINTS_N,0.5836,0.1111,0.2949,0.9877,0.2949
ROCPOINTS_N,0.5837,0.1111,0.2949,0.9877,0.2949
ROCPOINTS_N,0.5837,0.1111,0.2948,0.9877,0.2948
ROCPOINTS_N,0.5838,0.1111,0.2948,0.9877,0.2948
ROCPOINTS_N,0.5839,0.1111,0.2947,0.9877,0.2947
ROCPOINTS_N,0.5839,0.1111,0.2946,0.9877,0.2946
ROCPOINTS_N,0.5840,0.1111,0.2945,0.9877,0.2945
ROCPOINTS_N,0.5840,0.1111,0.2945,0.9877,0.2945
ROCPOINTS_N,0.5840,0.1111,0.2944,0.9877,0.2944
ROCPOINTS_N,0.5841,0.1111,0.2943,0.9877,0.2943
ROCPOINTS_N,0.5841,0.1111,0.2942,0.9877,0.2942
ROCPOINTS_N,0.5842,0.1111,0.2942,0.9877,0.2942
ROCPOINTS_N,0.5842,0.1111,0.2941,0.9877,0.2941
ROCPOINTS_N,0.5843,0.1111,0.2941,0.9877,0.2941
ROCPOINTS_N,0.5844,0.1111,0.2940,0.9877,0.2940
ROCPOINTS_N,0.5845,0.1111,0.2940,0.9877,0.2940
ROCPOINTS_N,0.5846,0.1111,0.2939,0.9877,0.2939
ROCPOINTS_N,0.5847,0.1111,0.2938,0.9877,0.2938
ROCPOINTS_N,0.5848,0.1093,0.2938,0.9878,0.2938
ROCPOINTS_N,0.5848,0.1093,0.2937,0.9878,0.2937
ROCPOINTS_N,0.5849,0.1093,0.2937,0.9878,0.2937
ROCPOINTS_N,0.5850,0.1093,0.2936,0.9878,0.2936
ROCPOINTS_N,0.5850,0.1093,0.2934,0.9878,0.2934
ROCPOINTS_N,0.5851,0.1093,0.2934,0.9878,0.2934
ROCPOINTS_N,0.5851,0.1093,0.2933,0.9878,0.2933
ROCPOINTS_N,0.5851,0.1093,0.2933,0.9878,0.2933
ROCPOINTS_N,0.5852,0.1093,0.2932,0.9878,0.2932
ROCPOINTS_N,0.5852,0.1093,0.2931,0.9878,0.2931
ROCPOINTS_N,0.5852,0.1093,0.2931,0.9878,0.2931
ROCPOINTS_N,0.5853,0.1093,0.2930,0.9878,0.2930
ROCPOINTS_N,0.5853,0.1093,0.2930,0.9878,0.2930
ROCPOINTS_N,0.5854,0.1093,0.2929,0.9878,0.2929
ROCPOINTS_N,0.5855,0.1093,0.2928,0.9878,0.2928
ROCPOINTS_N,0.5856,0.1093,0.2928,0.9878,0.2928
ROCPOINTS_N,0.5856,0.1093,0.2927,0.9878,0.2927
ROCPOINTS_N,0.5856,0.1093,0.2926,0.9878,0.2926
ROCPOINTS_N,0.5858,0.1093,0.2925,0.9878,0.2925
ROCPOINTS_N,0.5858,0.1093,0.2924,0.9878,0.2924
ROCPOINTS_N,0.5859,0.1093,0.2923,0.9878,0.2923
ROCPOINTS_N,0.5860,0.1093,0.2923,0.9878,0.2923
ROCPOINTS_N,0.5861,0.1093,0.2922,0.9878,0.2922
ROCPOINTS_N,0.5861,0.1093,0.2920,0.9878,0.2920
ROCPOINTS_N,0.5862,0.1093,0.2920,0.9878,0.2920
ROCPOINTS_N,0.5864,0.1093,0.2919,0.9878,0.2919
ROCPOINTS_N,0.5864,0.1093,0.2919,0.9878,0.2919
ROCPOINTS_N,0.5865,0.1093,0.2918,0.9878,0.2918
ROCPOINTS_N,0.5865,0.1093,0.2917,0.9878,0.2917
ROCPOINTS_N,0.5866,0.1093,0.2917,0.9878,0.2917
ROCPOINTS_N,0.5867,0.1093,0.2916,0.9878,0.2916
ROCPOINTS_N,0.5867,0.1093,0.2889,0.9876,0.2889
ROCPOINTS_N,0.5867,0.1093,0.2889,0.9876,0.2889
ROCPOINTS_N,0.5868,0.1093,0.2888,0.9876,0.2888
ROCPOINTS_N,0.5869,0.1093,0.2888,0.9876,0.2888
ROCPOINTS_N,0.5869,0.1093,0.2887,0.9876,0.2887
ROCPOINTS_N,0.5870,0.1093,0.2886,0.9876,0.2886
ROCPOINTS_N,0.5871,0.1093,0.2886,0.9876,0.2886
ROCPOINTS_N,0.5871,0.1093,0.2885,0.9876,0.2885
ROCPOINTS_N,0.5873,0.1093,0.2885,0.9876,0.2885
ROCPOINTS_N,0.5873,0.1093,0.2884,0.9876,0.2884
ROCPOINTS_N,0.5873,0.1093,0.2884,0.9876,0.2884
ROCPOINTS_N,0.5875,0.1093,0.2883,0.9876,0.2883
ROCPOINTS_N,0.5876,0.1093,0.2882,0.9876,0.2882
ROCPOINTS_N,0.5876,0.1093,0.2882,0.9876,0.2882
ROCPOINTS_N,0.5877,0.1093,0.2881,0.9876,0.2881
ROCPOINTS_N,0.5878,0.1093,0.2881,0.9876,0.2881
ROCPOINTS_N,0.5878,0.1093,0.2880,0.9876,0.2880
ROCPOINTS_N,0.5879,0.1093,0.2879,0.9876,0.2879
ROCPOINTS_N,0.5880,0.1093,0.2878,0.9876,0.2878
ROCPOINTS_N,0.5881,0.1093,0.2878,0.9876,0.2878
ROCPOINTS_N,0.5882,0.1093,0.2877,0.9876,0.2877
ROCPOINTS_N,0.5882,0.1093,0.2877,0.9876,0.2877
ROCPOINTS_N,0.5882,0.1093,0.2875,0.9876,0.2875
ROCPOINTS_N,0.5882,0.1093,0.2875,0.9876,0.2875
ROCPOINTS_N,0.5883,0.1093,0.2874,0.9876,0.2874
ROCPOINTS_N,0.5884,0.1093,0.2874,0.9876,0.2874
ROCPOINTS_N,0.5885,0.1093,0.2873,0.9876,0.2873
ROCPOINTS_N,0.5885,0.1093,0.2872,0.9876,0.2872
ROCPOINTS_N,0.5886,0.1093,0.2872,0.9876,0.2872
ROCPOINTS_N,0.5888,0.1093,0.2871,0.9876,0.2871
ROCPOINTS_N,0.5888,0.1093,0.2871,0.9876,0.2871
ROCPOINTS_N,0.5889,0.1093,0.2870,0.9876,0.2870
ROCPOINTS_N,0.5890,0.1076,0.2870,0.9878,0.2870
ROCPOINTS_N,0.5891,0.1076,0.2870,0.9878,0.2870
ROCPOINTS_N,0.5892,0.1076,0.2869,0.9878,0.2869
ROCPOINTS_N,0.5893,0.1076,0.2868,0.9878,0.2868
ROCPOINTS_N,0.5893,0.1076,0.2867,0.9877,0.2867
ROCPOINTS_N,0.5894,0.1076,0.2866,0.9877,0.2866
ROCPOINTS_N,0.5895,0.1076,0.2865,0.9877,0.2865
ROCPOINTS_N,0.5895,0.1076,0.2865,0.9877,0.2865
ROCPOINTS_N,0.5898,0.1076,0.2864,0.9877,0.2864
ROCPOINTS_N,0.5899,0.1076,0.2864,0.9877,0.2864
ROCPOINTS_N,0.5900,0.1076,0.2863,0.9877,0.2863
ROCPOINTS_N,0.5901,0.1058,0.2826,0.9878,0.2826
ROCPOINTS_N,0.5904,0.1058,0.2825,0.9878,0.2825
ROCPOINTS_N,0.5904,0.1041,0.2810,0.9879,0.2810
ROCPOINTS_N,0.5905,0.1041,0.2809,0.9879,0.2809
ROCPOINTS_N,0.5906,0.1041,0.2809,0.9879,0.2809
ROCPOINTS_N,0.5906,0.1041,0.2808,0.9879,0.2808
ROCPOINTS_N,0.5906,0.1041,0.2808,0.9879,0.2808
ROCPOINTS_N,0.5908,0.1041,0.2807,0.9879,0.2807
ROCPOINTS_N,0.5909,0.1041,0.2807,0.9879,0.2807
ROCPOINTS_N,0.5910,0.1041,0.2806,0.9879,0.2806
ROCPOINTS_N,0.5911,0.1041,0.2805,0.9879,0.2805
ROCPOINTS_N,0.5913,0.1041,0.2805,0.9879,0.2805
ROCPOINTS_N,0.5914,0.1041,0.2804,0.9879,0.2804
ROCPOINTS_N,0.5914,0.1041,0.2804,0.9879,0.2804
ROCPOINTS_N,0.5915,0.1041,0.2803,0.9879,0.2803
ROCPOINTS_N,0.5915,0.1041,0.2802,0.9879,0.2802
ROCPOINTS_N,0.5915,0.1041,0.2802,0.9879,0.2802
ROCPOINTS_N,0.5915,0.1041,0.2801,0.9879,0.2801
ROCPOINTS_N,0.5916,0.1041,0.2800,0.9879,0.2800
ROCPOINTS_N,0.5917,0.1041,0.2800,0.9879,0.2800
ROCPOINTS_N,0.5917,0.1041,0.2798,0.9879,0.2798
ROCPOINTS_N,0.5918,0.1041,0.2797,0.9879,0.2797
ROCPOINTS_N,0.5918,0.1041,0.2797,0.9878,0.2797
ROCPOINTS_N,0.5920,0.1041,0.2796,0.9878,0.2796
ROCPOINTS_N,0.5920,0.1041,0.2795,0.9878,0.2795
ROCPOINTS_N,0.5920,0.1041,0.2795,0.9878,0.2795
ROCPOINTS_N,0.5920,0.1041,0.2794,0.9878,0.2794
ROCPOINTS_N,0.5921,0.1041,0.2794,0.9878,0.2794
ROCPOINTS_N,0.5922,0.1041,0.2793,0.9878,0.2793
ROCPOINTS_N,0.5924,0.1041,0.2791,0.9878,0.2791
ROCPOINTS_N,0.5924,0.1041,0.2790,0.9878,0.2790
ROCPOINTS_N,0.5925,0.1041,0.2789,0.9878,0.2789
ROCPOINTS_N,0.5925,0.1041,0.2788,0.9878,0.2788
ROCPOINTS_N,0.5925,0.1041,0.2787,0.9878,0.2787
ROCPOINTS_N,0.5930,0.1041,0.2787,0.9878,0.2787
ROCPOINTS_N,0.5931,0.1041,0.2786,0.9878,0.2786
ROCPOINTS_N,0.5933,0.1041,0.2786,0.9878,0.2786
ROCPOINTS_N,0.5935,0.1041,0.2757,0.9877,0.2757
ROCPOINTS_N,0.5935,0.1041,0.2756,0.9877,0.2756
ROCPOINTS_N,0.5936,0.1041,0.2756,0.9877,0.2756
ROCPOINTS_N,0.5937,0.1041,0.2755,0.9877,0.2755
ROCPOINTS_N,0.5938,0.1041,0.2755,0.9877,0.2755
ROCPOINTS_N,0.5940,0.1041,0.2754,0.9877,0.2754
ROCPOINTS_N,0.5940,0.1041,0.2754,0.9877,0.2754
ROCPOINTS_N,0.5942,0.1041,0.2753,0.9877,0.2753
ROCPOINTS_N,0.5942,0.1041,0.2752,0.9877,0.2752
ROCPOINTS_N,0.5942,0.1041,0.2752,0.9877,0.2752
ROCPOINTS_N,0.5942,0.1041,0.2751,0.9876,0.2751
ROCPOINTS_N,0.5943,0.1041,0.2751,0.9876,0.2751
ROCPOINTS_N,0.5943,0.1041,0.2750,0.9876,0.2750
ROCPOINTS_N,0.5944,0.1041,0.2749,0.9876,0.2749
ROCPOINTS_N,0.5944,0.1041,0.2749,0.9876,0.2749
ROCPOINTS_N,0.5944,0.1041,0.2748,0.9876,0.2748
ROCPOINTS_N,0.5945,0.1041,0.2747,0.9876,0.2747
ROCPOINTS_N,0.5945,0.1041,0.2747,0.9876,0.2747
ROCPOINTS_N,0.5948,0.1041,0.2746,0.9876,0.2746
ROCPOINTS_N,0.5948,0.1041,0.2745,0.9876,0.2745
ROCPOINTS_N,0.5948,0.1041,0.2745,0.9876,0.2745
ROCPOINTS_N,0.5949,0.1041,0.2744,0.9876,0.2744
ROCPOINTS_N,0.5949,0.1041,0.2744,0.9876,0.2744
ROCPOINTS_N,0.5950,0.1041,0.2743,0.9876,0.2743
ROCPOINTS_N,0.5950,0.1041,0.2742,0.9876,0.2742
ROCPOINTS_N,0.5953,0.1041,0.2741,0.9876,0.2741
ROCPOINTS_N,0.5953,0.1041,0.2741,0.9876,0.2741
ROCPOINTS_N,0.5955,0.1041,0.2740,0.9876,0.2740
ROCPOINTS_N,0.5955,0.1041,0.2740,0.9876,0.2740
ROCPOINTS_N,0.5956,0.1041,0.2739,0.9876,0.2739
ROCPOINTS_N,0.5956,0.1041,0.2738,0.9876,0.2738
ROCPOINTS_N,0.5958,0.1023,0.2737,0.9878,0.2737
ROCPOINTS_N,0.5959,0.1023,0.2736,0.9878,0.2736
ROCPOINTS_N,0.5959,0.1023,0.2735,0.9878,0.2735
ROCPOINTS_N,0.5959,0.1023,0.2735,0.9878,0.2735
ROCPOINTS_N,0.5959,0.1023,0.2734,0.9878,0.2734
ROCPOINTS_N,0.5960,0.1023,0.2733,0.9878,0.2733
ROCPOINTS_N,0.5960,0.1023,0.2733,0.9878,0.2733
ROCPOINTS_N,0.5960,0.1023,0.2732,0.9878,0.2732
ROCPOINTS_N,0.5961,0.1023,0.2731,0.9878,0.2731
ROCPOINTS_N,0.5961,0.1023,0.2730,0.9878,0.2730
ROCPOINTS_N,0.5963,0.1023,0.2730,0.9878,0.2730
ROCPOINTS_N,0.5964,0.1023,0.2729,0.9878,0.2729
ROCPOINTS_N,0.5966,0.1005,0.2728,0.9880,0.2728
ROCPOINTS_N,0.5967,0.1005,0.2727,0.9880,0.2727
ROCPOINTS_N,0.5968,0.0988,0.2700,0.9880,0.2700
ROCPOINTS_N,0.5970,0.0988,0.2699,0.9880,0.2699
ROCPOINTS_N,0.5971,0.0988,0.2699,0.9880,0.2699
ROCPOINTS_N,0.5973,0.0988,0.2698,0.9880,0.2698
ROCPOINTS_N,0.5974,0.0988,0.2698,0.9880,0.2698
ROCPOINTS_N,0.5975,0.0988,0.2697,0.9880,0.2697
ROCPOINTS_N,0.5975,0.0988,0.2696,0.9880,0.2696
ROCPOINTS_N,0.5975,0.0988,0.2696,0.9880,0.2696
ROCPOINTS_N,0.5977,0.0988,0.2695,0.9880,0.2695
ROCPOINTS_N,0.5978,0.0988,0.2695,0.9880,0.2695
ROCPOINTS_N,0.5978,0.0988,0.2694,0.9880,0.2694
ROCPOINTS_N,0.5978,0.0988,0.2693,0.9880,0.2693
ROCPOINTS_N,0.5980,0.0988,0.2693,0.9880,0.2693
ROCPOINTS_N,0.5981,0.0988,0.2692,0.9880,0.2692
ROCPOINTS_N,0.5981,0.0988,0.2691,0.9880,0.2691
ROCPOINTS_N,0.5981,0.0988,0.2691,0.9880,0.2691
ROCPOINTS_N,0.5981,0.0988,0.2690,0.9880,0.2690
ROCPOINTS_N,0.5982,0.0988,0.2689,0.9880,0.2689
ROCPOINTS_N,0.5982,0.0988,0.2689,0.9880,0.2689
ROCPOINTS_N,0.5983,0.0988,0.2688,0.9880,0.2688
ROCPOINTS_N,0.5983,0.0988,0.2688,0.9880,0.2688
ROCPOINTS_N,0.5984,0.0988,0.2687,0.9880,0.2687
ROCPOINTS_N,0.5984,0.0988,0.2686,0.9880,0.2686
ROCPOINTS_N,0.5984,0.0988,0.2685,0.9880,0.2685
ROCPOINTS_N,0.5985,0.0988,0.2685,0.9880,0.2685
ROCPOINTS_N,0.5985,0.0988,0.2684,0.9880,0.2684
ROCPOINTS_N,0.5985,0.0988,0.2684,0.9880,0.2684
ROCPOINTS_N,0.5987,0.0988,0.2683,0.9880,0.2683
ROCPOINTS_N,0.5987,0.0988,0.2682,0.9880,0.2682
ROCPOINTS_N,0.5988,0.0988,0.2682,0.9880,0.2682
ROCPOINTS_N,0.5989,0.0988,0.2681,0.9880,0.2681
ROCPOINTS_N,0.5990,0.0988,0.2679,0.9880,0.2679
ROCPOINTS_N,0.5990,0.0988,0.2679,0.9880,0.2679
ROCPOINTS_N,0.5991,0.0988,0.2678,0.9880,0.2678
ROCPOINTS_N,0.5992,0.0988,0.2678,0.9880,0.2678
ROCPOINTS_N,0.5993,0.0988,0.2677,0.9879,0.2677
ROCPOINTS_N,0.5994,0.0988,0.2677,0.9879,0.2677
ROCPOINTS_N,0.5994,0.0988,0.2676,0.9879,0.2676
ROCPOINTS_N,0.5995,0.0988,0.2675,0.9879,0.2675
ROCPOINTS_N,0.5997,0.0988,0.2675,0.9879,0.2675
ROCPOINTS_N,0.5998,0.0988,0.2674,0.9879,0.2674
ROCPOINTS_N,0.5998,0.0988,0.2674,0.9879,0.2674
ROCPOINTS_N,0.6000,0.0988,0.2673,0.9879,0.2673
ROCPOINTS_N,0.6001,0.0952,0.2637,0.9882,0.2637
ROCPOINTS_N,0.6001,0.0952,0.2636,0.9882,0.2636
ROCPOINTS_N,0.6002,0.0952,0.2636,0.9882,0.2636
ROCPOINTS_N,0.6002,0.0952,0.2635,0.9882,0.2635
ROCPOINTS_N,0.6002,0.0952,0.2635,0.9882,0.2635
ROCPOINTS_N,0.6003,0.0952,0.2634,0.9882,0.2634
ROCPOINTS_N,0.6003,0.0952,0.2633,0.9882,0.2633
ROCPOINTS_N,0.6004,0.0952,0.2633,0.9882,0.2633
ROCPOINTS_N,0.6004,0.0952,0.2632,0.9882,0.2632
ROCPOINTS_N,0.6004,0.0952,0.2632,0.9882,0.2632
ROCPOINTS_N,0.6004,0.0952,0.2631,0.9882,0.2631
ROCPOINTS_N,0.6007,0.0952,0.2630,0.9882,0.2630
ROCPOINTS_N,0.6008,0.0952,0.2630,0.9882,0.2630
ROCPOINTS_N,0.6008,0.0952,0.2629,0.9882,0.2629
ROCPOINTS_N,0.6009,0.0952,0.2629,0.9882,0.2629
ROCPOINTS_N,0.6011,0.0952,0.2627,0.9882,0.2627
ROCPOINTS_N,0.6011,0.0935,0.2627,0.9884,0.2627
ROCPOINTS_N,0.6013,0.0935,0.2626,0.9884,0.2626
ROCPOINTS_N,0.6013,0.0935,0.2625,0.9884,0.2625
ROCPOINTS_N,0.6014,0.0935,0.2625,0.9884,0.2625
ROCPOINTS_N,0.6014,0.0935,0.2624,0.9884,0.2624
ROCPOINTS_N,0.6015,0.0935,0.2623,0.9884,0.2623
ROCPOINTS_N,0.6015,0.0935,0.2623,0.9884,0.2623
ROCPOINTS_N,0.6015,0.0935,0.2622,0.9884,0.2622
ROCPOINTS_N,0.6016,0.0935,0.2622,0.9883,0.2622
ROCPOINTS_N,0.6016,0.0935,0.2621,0.9883,0.2621
ROCPOINTS_N,0.6017,0.0935,0.2621,0.9883,0.2621
ROCPOINTS_N,0.6018,0.0935,0.2619,0.9883,0.2619
ROCPOINTS_N,0.6018,0.0935,0.2619,0.9883,0.2619
ROCPOINTS_N,0.6019,0.0935,0.2618,0.9883,0.2618
ROCPOINTS_N,0.6020,0.0935,0.2618,0.9883,0.2618
ROCPOINTS_N,0.6020,0.0935,0.2617,0.9883,0.2617
ROCPOINTS_N,0.6021,0.0935,0.2616,0.9883,0.2616
ROCPOINTS_N,0.6022,0.0935,0.2616,0.9883,0.2616
ROCPOINTS_N,0.6022,0.0935,0.2615,0.9883,0.2615
ROCPOINTS_N,0.6022,0.0935,0.2614,0.9883,0.2614
ROCPOINTS_N,0.6023,0.0935,0.2614,0.9883,0.2614
ROCPOINTS_N,0.6024,0.0935,0.2613,0.9883,0.2613
ROCPOINTS_N,0.6024,0.0935,0.2612,0.9883,0.2612
ROCPOINTS_N,0.6025,0.0935,0.2612,0.9883,0.2612
ROCPOINTS_N,0.6025,0.0935,0.2611,0.9883,0.2611
ROCPOINTS_N,0.6028,0.0935,0.2611,0.9883,0.2611
ROCPOINTS_N,0.6029,0.0935,0.2610,0.9883,0.2610
ROCPOINTS_N,0.6032,0.0935,0.2609,0.9883,0.2609
ROCPOINTS_N,0.6032,0.0935,0.2609,0.9883,0.2609
ROCPOINTS_N,0.6033,0.0935,0.2608,0.9883,0.2608
ROCPOINTS_N,0.6033,0.0935,0.2608,0.9883,0.2608
ROCPOINTS_N,0.6036,0.0899,0.2580,0.9886,0.2580
ROCPOINTS_N,0.6036,0.0899,0.2579,0.9886,0.2579
ROCPOINTS_N,0.6036,0.0899,0.2579,0.9886,0.2579
ROCPOINTS_N,0.6037,0.0899,0.2578,0.9886,0.2578
ROCPOINTS_N,0.6037,0.0899,0.2577,0.9886,0.2577
ROCPOINTS_N,0.6037,0.0899,0.2577,0.9886,0.2577
ROCPOINTS_N,0.6038,0.0899,0.2576,0.9886,0.2576
ROCPOINTS_N,0.6040,0.0899,0.2576,0.9886,0.2576
ROCPOINTS_N,0.6042,0.0899,0.2575,0.9886,0.2575
ROCPOINTS_N,0.6043,0.0899,0.2574,0.9886,0.2574
ROCPOINTS_N,0.6043,0.0899,0.2574,0.9886,0.2574
ROCPOINTS_N,0.6044,0.0899,0.2573,0.9886,0.2573
ROCPOINTS_N,0.6044,0.0899,0.2573,0.9886,0.2573
ROCPOINTS_N,0.6044,0.0899,0.2572,0.9886,0.2572
ROCPOINTS_N,0.6047,0.0899,0.2572,0.9886,0.2572
ROCPOINTS_N,0.6048,0.0899,0.2571,0.9886,0.2571
ROCPOINTS_N,0.6049,0.0899,0.2570,0.9886,0.2570
ROCPOINTS_N,0.6050,0.0899,0.2570,0.9886,0.2570
ROCPOINTS_N,0.6054,0.0899,0.2569,0.9886,0.2569
ROCPOINTS_N,0.6055,0.0899,0.2569,0.9886,0.2569
ROCPOINTS_N,0.6056,0.0899,0.2568,0.9886,0.2568
ROCPOINTS_N,0.6056,0.0899,0.2566,0.9885,0.2566
ROCPOINTS_N,0.6057,0.0899,0.2566,0.9885,0.2566
ROCPOINTS_N,0.6057,0.0899,0.2565,0.9885,0.2565
ROCPOINTS_N,0.6058,0.0899,0.2565,0.9885,0.2565
ROCPOINTS_N,0.6058,0.0899,0.2563,0.9885,0.2563
ROCPOINTS_N,0.6058,0.0899,0.2563,0.9885,0.2563
ROCPOINTS_N,0.6058,0.0899,0.2562,0.9885,0.2562
ROCPOINTS_N,0.6058,0.0899,0.2562,0.9885,0.2562
ROCPOINTS_N,0.6058,0.0899,0.2560,0.9885,0.2560
ROCPOINTS_N,0.6061,0.0899,0.2560,0.9885,0.2560
ROCPOINTS_N,0.6061,0.0899,0.2559,0.9885,0.2559
ROCPOINTS_N,0.6062,0.0899,0.2559,0.9885,0.2559
ROCPOINTS_N,0.6062,0.0899,0.2558,0.9885,0.2558
ROCPOINTS_N,0.6063,0.0899,0.2558,0.9885,0.2558
ROCPOINTS_N,0.6064,0.0899,0.2557,0.9885,0.2557
ROCPOINTS_N,0.6067,0.0899,0.2556,0.9885,0.2556
ROCPOINTS_N,0.6067,0.0882,0.2535,0.9886,0.2535
ROCPOINTS_N,0.6067,0.0882,0.2534,0.9886,0.2534
ROCPOINTS_N,0.6068,0.0882,0.2534,0.9886,0.2534
ROCPOINTS_N,0.6068,0.0882,0.2533,0.9886,0.2533
ROCPOINTS_N,0.6068,0.0882,0.2533,0.9886,0.2533
ROCPOINTS_N,0.6069,0.0882,0.2532,0.9886,0.2532
ROCPOINTS_N,0.6069,0.0882,0.2531,0.9886,0.2531
ROCPOINTS_N,0.6069,0.0882,0.2531,0.9886,0.2531
ROCPOINTS_N,0.6070,0.0882,0.2530,0.9886,0.2530
ROCPOINTS_N,0.6071,0.0882,0.2530,0.9886,0.2530
ROCPOINTS_N,0.6071,0.0882,0.2529,0.9886,0.2529
ROCPOINTS_N,0.6072,0.0882,0.2528,0.9886,0.2528
ROCPOINTS_N,0.6073,0.0882,0.2528,0.9886,0.2528
ROCPOINTS_N,0.6076,0.0882,0.2527,0.9886,0.2527
ROCPOINTS_N,0.6076,0.0882,0.2527,0.9886,0.2527
ROCPOINTS_N,0.6076,0.0882,0.2526,0.9886,0.2526
ROCPOINTS_N,0.6077,0.0882,0.2525,0.9886,0.2525
ROCPOINTS_N,0.6077,0.0882,0.2524,0.9886,0.2524
ROCPOINTS_N,0.6077,0.0882,0.2524,0.9886,0.2524
ROCPOINTS_N,0.6078,0.0882,0.2523,0.9886,0.2523
ROCPOINTS_N,0.6078,0.0882,0.2523,0.9886,0.2523
ROCPOINTS_N,0.6078,0.0882,0.2522,0.9886,0.2522
ROCPOINTS_N,0.6080,0.0882,0.2521,0.9886,0.2521
ROCPOINTS_N,0.6080,0.0882,0.2521,0.9886,0.2521
ROCPOINTS_N,0.6081,0.0882,0.2520,0.9886,0.2520
ROCPOINTS_N,0.6081,0.0882,0.2519,0.9886,0.2519
ROCPOINTS_N,0.6081,0.0882,0.2518,0.9886,0.2518
ROCPOINTS_N,0.6082,0.0882,0.2517,0.9886,0.2517
ROCPOINTS_N,0.6083,0.0882,0.2517,0.9885,0.2517
ROCPOINTS_N,0.6084,0.0882,0.2516,0.9885,0.2516
ROCPOINTS_N,0.6084,0.0882,0.2516,0.9885,0.2516
ROCPOINTS_N,0.6084,0.0882,0.2515,0.9885,0.2515
ROCPOINTS_N,0.6084,0.0882,0.2514,0.9885,0.2514
ROCPOINTS_N,0.6085,0.0882,0.2513,0.9885,0.2513
ROCPOINTS_N,0.6087,0.0882,0.2513,0.9885,0.2513
ROCPOINTS_N,0.6087,0.0882,0.2512,0.9885,0.2512
ROCPOINTS_N,0.6087,0.0864,0.2512,0.9888,0.2512
ROCPOINTS_N,0.6087,0.0864,0.2511,0.9887,0.2511
ROCPOINTS_N,0.6088,0.0864,0.2510,0.9887,0.2510
ROCPOINTS_N,0.6089,0.0864,0.2510,0.9887,0.2510
ROCPOINTS_N,0.6089,0.0864,0.2509,0.9887,0.2509
ROCPOINTS_N,0.6089,0.0864,0.2509,0.9887,0.2509
ROCPOINTS_N,0.6089,0.0864,0.2506,0.9887,0.2506
ROCPOINTS_N,0.6089,0.0864,0.2506,0.9887,0.2506
ROCPOINTS_N,0.6090,0.0864,0.2505,0.9887,0.2505
ROCPOINTS_N,0.6090,0.0864,0.2505,0.9887,0.2505
ROCPOINTS_N,0.6091,0.0864,0.2504,0.9887,0.2504
ROCPOINTS_N,0.6091,0.0864,0.2503,0.9887,0.2503
ROCPOINTS_N,0.6091,0.0864,0.2503,0.9887,0.2503
ROCPOINTS_N,0.6092,0.0864,0.2502,0.9887,0.2502
ROCPOINTS_N,0.6095,0.0864,0.2501,0.9887,0.2501
ROCPOINTS_N,0.6095,0.0864,0.2500,0.9887,0.2500
ROCPOINTS_N,0.6095,0.0864,0.2499,0.9887,0.2499
ROCPOINTS_N,0.6096,0.0864,0.2499,0.9887,0.2499
ROCPOINTS_N,0.6096,0.0864,0.2498,0.9887,0.2498
ROCPOINTS_N,0.6097,0.0864,0.2498,0.9887,0.2498
ROCPOINTS_N,0.6099,0.0864,0.2497,0.9887,0.2497
ROCPOINTS_N,0.6100,0.0864,0.2496,0.9887,0.2496
ROCPOINTS_N,0.6100,0.0864,0.2464,0.9885,0.2464
ROCPOINTS_N,0.6102,0.0864,0.2464,0.9885,0.2464
ROCPOINTS_N,0.6103,0.0864,0.2463,0.9885,0.2463
ROCPOINTS_N,0.6103,0.0864,0.2462,0.9885,0.2462
ROCPOINTS_N,0.6104,0.0864,0.2461,0.9885,0.2461
ROCPOINTS_N,0.6104,0.0864,0.2461,0.9885,0.2461
ROCPOINTS_N,0.6105,0.0864,0.2460,0.9885,0.2460
ROCPOINTS_N,0.6108,0.0864,0.2460,0.9885,0.2460
ROCPOINTS_N,0.6109,0.0864,0.2459,0.9885,0.2459
ROCPOINTS_N,0.6110,0.0864,0.2458,0.9885,0.2458
ROCPOINTS_N,0.6111,0.0864,0.2458,0.9885,0.2458
ROCPOINTS_N,0.6113,0.0864,0.2457,0.9885,0.2457
ROCPOINTS_N,0.6115,0.0864,0.2457,0.9885,0.2457
ROCPOINTS_N,0.6116,0.0864,0.2456,0.9885,0.2456
ROCPOINTS_N,0.6116,0.0864,0.2456,0.9885,0.2456
ROCPOINTS_N,0.6117,0.0864,0.2455,0.9885,0.2455
ROCPOINTS_N,0.6117,0.0864,0.2454,0.9885,0.2454
ROCPOINTS_N,0.6120,0.0864,0.2454,0.9885,0.2454
ROCPOINTS_N,0.6121,0.0864,0.2453,0.9885,0.2453
ROCPOINTS_N,0.6122,0.0864,0.2453,0.9885,0.2453
ROCPOINTS_N,0.6122,0.0864,0.2452,0.9885,0.2452
ROCPOINTS_N,0.6122,0.0864,0.2450,0.9885,0.2450
ROCPOINTS_N,0.6122,0.0864,0.2450,0.9885,0.2450
ROCPOINTS_N,0.6125,0.0864,0.2449,0.9885,0.2449
ROCPOINTS_N,0.6126,0.0864,0.2448,0.9885,0.2448
ROCPOINTS_N,0.6126,0.0864,0.2447,0.9885,0.2447
ROCPOINTS_N,0.6127,0.0864,0.2447,0.9885,0.2447
ROCPOINTS_N,0.6128,0.0864,0.2446,0.9885,0.2446
ROCPOINTS_N,0.6128,0.0864,0.2446,0.9885,0.2446
ROCPOINTS_N,0.6129,0.0847,0.2446,0.9887,0.2446
ROCPOINTS_N,0.6130,0.0847,0.2445,0.9887,0.2445
ROCPOINTS_N,0.6130,0.0847,0.2444,0.9887,0.2444
ROCPOINTS_N,0.6131,0.0829,0.2444,0.9889,0.2444
ROCPOINTS_N,0.6133,0.0829,0.2444,0.9889,0.2444
ROCPOINTS_N,0.6134,0.0829,0.2421,0.9888,0.2421
ROCPOINTS_N,0.6137,0.0829,0.2421,0.9888,0.2421
ROCPOINTS_N,0.6137,0.0829,0.2420,0.9888,0.2420
ROCPOINTS_N,0.6137,0.0829,0.2419,0.9888,0.2419
ROCPOINTS_N,0.6138,0.0829,0.2419,0.9888,0.2419
ROCPOINTS_N,0.6138,0.0829,0.2418,0.9888,0.2418
ROCPOINTS_N,0.6140,0.0829,0.2418,0.9888,0.2418
ROCPOINTS_N,0.6140,0.0829,0.2417,0.9888,0.2417
ROCPOINTS_N,0.6143,0.0829,0.2416,0.9888,0.2416
ROCPOINTS_N,0.6144,0.0829,0.2416,0.9888,0.2416
ROCPOINTS_N,0.6144,0.0829,0.2415,0.9888,0.2415
ROCPOINTS_N,0.6144,0.0829,0.2414,0.9888,0.2414
ROCPOINTS_N,0.6148,0.0829,0.2413,0.9888,0.2413
ROCPOINTS_N,0.6148,0.0829,0.2412,0.9888,0.2412
ROCPOINTS_N,0.6148,0.0829,0.2412,0.9888,0.2412
ROCPOINTS_N,0.6149,0.0829,0.2411,0.9888,0.2411
ROCPOINTS_N,0.6150,0.0829,0.2411,0.9888,0.2411
ROCPOINTS_N,0.6150,0.0811,0.2410,0.9890,0.2410
ROCPOINTS_N,0.6150,0.0811,0.2409,0.9890,0.2409
ROCPOINTS_N,0.6154,0.0811,0.2407,0.9890,0.2407
ROCPOINTS_N,0.6154,0.0811,0.2407,0.9890,0.2407
ROCPOINTS_N,0.6155,0.0811,0.2406,0.9890,0.2406
ROCPOINTS_N,0.6155,0.0811,0.2405,0.9890,0.2405
ROCPOINTS_N,0.6156,0.0811,0.2405,0.9890,0.2405
ROCPOINTS_N,0.6156,0.0811,0.2404,0.9890,0.2404
ROCPOINTS_N,0.6157,0.0811,0.2403,0.9890,0.2403
ROCPOINTS_N,0.6157,0.0811,0.2402,0.9890,0.2402
ROCPOINTS_N,0.6158,0.0811,0.2402,0.9890,0.2402
ROCPOINTS_N,0.6160,0.0811,0.2401,0.9890,0.2401
ROCPOINTS_N,0.6160,0.0811,0.2401,0.9890,0.2401
ROCPOINTS_N,0.6160,0.0811,0.2400,0.9889,0.2400
ROCPOINTS_N,0.6160,0.0811,0.2400,0.9889,0.2400
ROCPOINTS_N,0.6160,0.0811,0.2399,0.9889,0.2399
ROCPOINTS_N,0.6161,0.0811,0.2398,0.9889,0.2398
ROCPOINTS_N,0.6161,0.0811,0.2398,0.9889,0.2398
ROCPOINTS_N,0.6161,0.0811,0.2397,0.9889,0.2397
ROCPOINTS_N,0.6163,0.0811,0.2397,0.9889,0.2397
ROCPOINTS_N,0.6166,0.0811,0.2396,0.9889,0.2396
ROCPOINTS_N,0.6167,0.0811,0.2395,0.9889,0.2395
ROCPOINTS_N,0.6167,0.0794,0.2374,0.9891,0.2374
ROCPOINTS_N,0.6168,0.0794,0.2374,0.9891,0.2374
ROCPOINTS_N,0.6169,0.0794,0.2373,0.9891,0.2373
ROCPOINTS_N,0.6169,0.0794,0.2373,0.9891,0.2373
ROCPOINTS_N,0.6169,0.0794,0.2372,0.9891,0.2372
ROCPOINTS_N,0.6170,0.0794,0.2372,0.9891,0.2372
ROCPOINTS_N,0.6170,0.0794,0.2370,0.9891,0.2370
ROCPOINTS_N,0.6172,0.0794,0.2370,0.9890,0.2370
ROCPOINTS_N,0.6172,0.0794,0.2369,0.9890,0.2369
ROCPOINTS_N,0.6173,0.0794,0.2369,0.9890,0.2369
ROCPOINTS_N,0.6175,0.0794,0.2368,0.9890,0.2368
ROCPOINTS_N,0.6177,0.0794,0.2367,0.9890,0.2367
ROCPOINTS_N,0.6177,0.0794,0.2367,0.9890,0.2367
ROCPOINTS_N,0.6179,0.0794,0.2366,0.9890,0.2366
ROCPOINTS_N,0.6179,0.0794,0.2366,0.9890,0.2366
ROCPOINTS_N,0.6180,0.0794,0.2365,0.9890,0.2365
ROCPOINTS_N,0.6180,0.0794,0.2365,0.9890,0.2365
ROCPOINTS_N,0.6180,0.0794,0.2364,0.9890,0.2364
ROCPOINTS_N,0.6181,0.0794,0.2363,0.9890,0.2363
ROCPOINTS_N,0.6185,0.0794,0.2363,0.9890,0.2363
ROCPOINTS_N,0.6187,0.0794,0.2362,0.9890,0.2362
ROCPOINTS_N,0.6187,0.0794,0.2362,0.9890,0.2362
ROCPOINTS_N,0.6188,0.0794,0.2361,0.9890,0.2361
ROCPOINTS_N,0.6188,0.0794,0.2360,0.9890,0.2360
ROCPOINTS_N,0.6188,0.0794,0.2360,0.9890,0.2360
ROCPOINTS_N,0.6189,0.0794,0.2359,0.9890,0.2359
ROCPOINTS_N,0.6189,0.0794,0.2358,0.9890,0.2358
ROCPOINTS_N,0.6189,0.0794,0.2358,0.9890,0.2358
ROCPOINTS_N,0.6189,0.0794,0.2357,0.9890,0.2357
ROCPOINTS_N,0.6190,0.0794,0.2356,0.9890,0.2356
ROCPOINTS_N,0.6190,0.0794,0.2356,0.9890,0.2356
ROCPOINTS_N,0.6192,0.0794,0.2355,0.9890,0.2355
ROCPOINTS_N,0.6192,0.0794,0.2355,0.9890,0.2355
ROCPOINTS_N,0.6195,0.0776,0.2354,0.9892,0.2354
ROCPOINTS_N,0.6196,0.0776,0.2353,0.9892,0.2353
ROCPOINTS_N,0.6197,0.0776,0.2353,0.9892,0.2353
ROCPOINTS_N,0.6198,0.0776,0.2352,0.9892,0.2352
ROCPOINTS_N,0.6198,0.0776,0.2352,0.9892,0.2352
ROCPOINTS_N,0.6200,0.0776,0.2351,0.9892,0.2351
ROCPOINTS_N,0.6201,0.0776,0.2317,0.9890,0.2317
ROCPOINTS_N,0.6201,0.0776,0.2317,0.9890,0.2317
ROCPOINTS_N,0.6202,0.0776,0.2316,0.9890,0.2316
ROCPOINTS_N,0.6203,0.0776,0.2316,0.9890,0.2316
ROCPOINTS_N,0.6203,0.0776,0.2315,0.9890,0.2315
ROCPOINTS_N,0.6205,0.0776,0.2314,0.9890,0.2314
ROCPOINTS_N,0.6206,0.0776,0.2314,0.9890,0.2314
ROCPOINTS_N,0.6206,0.0776,0.2313,0.9890,0.2313
ROCPOINTS_N,0.6206,0.0776,0.2313,0.9890,0.2313
ROCPOINTS_N,0.6208,0.0776,0.2312,0.9890,0.2312
ROCPOINTS_N,0.6208,0.0776,0.2312,0.9890,0.2312
ROCPOINTS_N,0.6208,0.0776,0.2311,0.9890,0.2311
ROCPOINTS_N,0.6209,0.0776,0.2310,0.9890,0.2310
ROCPOINTS_N,0.6210,0.0776,0.2310,0.9890,0.2310
ROCPOINTS_N,0.6210,0.0758,0.2310,0.9893,0.2310
ROCPOINTS_N,0.6211,0.0758,0.2309,0.9893,0.2309
ROCPOINTS_N,0.6212,0.0758,0.2309,0.9893,0.2309
ROCPOINTS_N,0.6212,0.0758,0.2308,0.9893,0.2308
ROCPOINTS_N,0.6213,0.0758,0.2307,0.9893,0.2307
ROCPOINTS_N,0.6213,0.0758,0.2307,0.9892,0.2307
ROCPOINTS_N,0.6215,0.0758,0.2306,0.9892,0.2306
ROCPOINTS_N,0.6217,0.0758,0.2306,0.9892,0.2306
ROCPOINTS_N,0.6218,0.0758,0.2305,0.9892,0.2305
ROCPOINTS_N,0.6219,0.0758,0.2305,0.9892,0.2305
ROCPOINTS_N,0.6219,0.0758,0.2304,0.9892,0.2304
ROCPOINTS_N,0.6222,0.0758,0.2303,0.9892,0.2303
ROCPOINTS_N,0.6222,0.0758,0.2302,0.9892,0.2302
ROCPOINTS_N,0.6222,0.0758,0.2301,0.9892,0.2301
ROCPOINTS_N,0.6225,0.0758,0.2300,0.9892,0.2300
ROCPOINTS_N,0.6229,0.0758,0.2299,0.9892,0.2299
ROCPOINTS_N,0.6230,0.0758,0.2299,0.9892,0.2299
ROCPOINTS_N,0.6230,0.0758,0.2298,0.9892,0.2298
ROCPOINTS_N,0.6230,0.0758,0.2298,0.9892,0.2298
ROCPOINTS_N,0.6232,0.0758,0.2297,0.9892,0.2297
ROCPOINTS_N,0.6233,0.0758,0.2296,0.9892,0.2296
ROCPOINTS_N,0.6233,0.0758,0.2296,0.9892,0.2296
ROCPOINTS_N,0.6233,0.0758,0.2295,0.9892,0.2295
ROCPOINTS_N,0.6233,0.0758,0.2295,0.9892,0.2295
ROCPOINTS_N,0.6233,0.0758,0.2272,0.9891,0.2272
ROCPOINTS_N,0.6234,0.0758,0.2271,0.9891,0.2271
ROCPOINTS_N,0.6235,0.0758,0.2271,0.9891,0.2271
ROCPOINTS_N,0.6235,0.0758,0.2270,0.9891,0.2270
ROCPOINTS_N,0.6238,0.0758,0.2270,0.9891,0.2270
ROCPOINTS_N,0.6238,0.0758,0.2269,0.9891,0.2269
ROCPOINTS_N,0.6238,0.0758,0.2268,0.9891,0.2268
ROCPOINTS_N,0.6239,0.0758,0.2268,0.9891,0.2268
ROCPOINTS_N,0.6239,0.0758,0.2267,0.9891,0.2267
ROCPOINTS_N,0.6240,0.0758,0.2267,0.9891,0.2267
ROCPOINTS_N,0.6242,0.0758,0.2266,0.9891,0.2266
ROCPOINTS_N,0.6242,0.0758,0.2265,0.9891,0.2265
ROCPOINTS_N,0.6242,0.0758,0.2265,0.9891,0.2265
ROCPOINTS_N,0.6243,0.0758,0.2264,0.9890,0.2264
ROCPOINTS_N,0.6243,0.0741,0.2264,0.9893,0.2264
ROCPOINTS_N,0.6243,0.0741,0.2264,0.9893,0.2264
ROCPOINTS_N,0.6244,0.0741,0.2263,0.9893,0.2263
ROCPOINTS_N,0.6244,0.0741,0.2263,0.9893,0.2263
ROCPOINTS_N,0.6245,0.0723,0.2263,0.9895,0.2263
ROCPOINTS_N,0.6246,0.0723,0.2262,0.9895,0.2262
ROCPOINTS_N,0.6246,0.0723,0.2261,0.9895,0.2261
ROCPOINTS_N,0.6247,0.0723,0.2261,0.9895,0.2261
ROCPOINTS_N,0.6248,0.0723,0.2260,0.9895,0.2260
ROCPOINTS_N,0.6249,0.0723,0.2260,0.9895,0.2260
ROCPOINTS_N,0.6250,0.0723,0.2259,0.9895,0.2259
ROCPOINTS_N,0.6250,0.0723,0.2258,0.9895,0.2258
ROCPOINTS_N,0.6251,0.0723,0.2258,0.9895,0.2258
ROCPOINTS_N,0.6252,0.0723,0.2257,0.9895,0.2257
ROCPOINTS_N,0.6252,0.0723,0.2257,0.9895,0.2257
ROCPOINTS_N,0.6252,0.0723,0.2256,0.9895,0.2256
ROCPOINTS_N,0.6255,0.0723,0.2256,0.9895,0.2256
ROCPOINTS_N,0.6258,0.0723,0.2255,0.9895,0.2255
ROCPOINTS_N,0.6261,0.0723,0.2254,0.9895,0.2254
ROCPOINTS_N,0.6264,0.0705,0.2254,0.9898,0.2254
ROCPOINTS_N,0.6265,0.0705,0.2254,0.9898,0.2254
ROCPOINTS_N,0.6267,0.0705,0.2253,0.9898,0.2253
ROCPOINTS_N,0.6268,0.0705,0.2235,0.9897,0.2235
ROCPOINTS_N,0.6269,0.0705,0.2235,0.9897,0.2235
ROCPOINTS_N,0.6269,0.0705,0.2234,0.9897,0.2234
ROCPOINTS_N,0.6270,0.0705,0.2233,0.9897,0.2233
ROCPOINTS_N,0.6270,0.0705,0.2233,0.9897,0.2233
ROCPOINTS_N,0.6270,0.0705,0.2232,0.9897,0.2232
ROCPOINTS_N,0.6270,0.0705,0.2231,0.9897,0.2231
ROCPOINTS_N,0.6271,0.0705,0.2230,0.9897,0.2230
ROCPOINTS_N,0.6272,0.0705,0.2230,0.9896,0.2230
ROCPOINTS_N,0.6273,0.0705,0.2229,0.9896,0.2229
ROCPOINTS_N,0.6275,0.0705,0.2229,0.9896,0.2229
ROCPOINTS_N,0.6276,0.0705,0.2228,0.9896,0.2228
ROCPOINTS_N,0.6280,0.0705,0.2228,0.9896,0.2228
ROCPOINTS_N,0.6280,0.0705,0.2227,0.9896,0.2227
ROCPOINTS_N,0.6282,0.0705,0.2226,0.9896,0.2226
ROCPOINTS_N,0.6283,0.0705,0.2226,0.9896,0.2226
ROCPOINTS_N,0.6283,0.0705,0.2225,0.9896,0.2225
ROCPOINTS_N,0.6284,0.0705,0.2225,0.9896,0.2225
ROCPOINTS_N,0.6287,0.0705,0.2224,0.9896,0.2224
ROCPOINTS_N,0.6287,0.0705,0.2223,0.9896,0.2223
ROCPOINTS_N,0.6288,0.0705,0.2223,0.9896,0.2223
ROCPOINTS_N,0.6289,0.0705,0.2222,0.9896,0.2222
ROCPOINTS_N,0.6289,0.0705,0.2222,0.9896,0.2222
ROCPOINTS_N,0.6289,0.0705,0.2221,0.9896,0.2221
ROCPOINTS_N,0.6290,0.0705,0.2221,0.9896,0.2221
ROCPOINTS_N,0.6290,0.0705,0.2220,0.9896,0.2220
ROCPOINTS_N,0.6290,0.0705,0.2219,0.9896,0.2219
ROCPOINTS_N,0.6290,0.0705,0.2219,0.9896,0.2219
ROCPOINTS_N,0.6292,0.0705,0.2218,0.9896,0.2218
ROCPOINTS_N,0.6294,0.0705,0.2218,0.9896,0.2218
ROCPOINTS_N,0.6295,0.0705,0.2216,0.9896,0.2216
ROCPOINTS_N,0.6296,0.0705,0.2216,0.9896,0.2216
ROCPOINTS_N,0.6300,0.0705,0.2215,0.9896,0.2215
ROCPOINTS_N,0.6300,0.0705,0.2215,0.9896,0.2215
ROCPOINTS_N,0.6301,0.0705,0.2187,0.9894,0.2187
ROCPOINTS_N,0.6303,0.0705,0.2187,0.9894,0.2187
ROCPOINTS_N,0.6303,0.0705,0.2186,0.9894,0.2186
ROCPOINTS_N,0.6303,0.0705,0.2186,0.9894,0.2186
ROCPOINTS_N,0.6303,0.0705,0.2185,0.9894,0.2185
ROCPOINTS_N,0.6306,0.0705,0.2184,0.9894,0.2184
ROCPOINTS_N,0.6306,0.0705,0.2184,0.9894,0.2184
ROCPOINTS_N,0.6306,0.0705,0.2183,0.9894,0.2183
ROCPOINTS_N,0.6307,0.0705,0.2183,0.9894,0.2183
ROCPOINTS_N,0.6310,0.0705,0.2182,0.9894,0.2182
ROCPOINTS_N,0.6311,0.0705,0.2181,0.9894,0.2181
ROCPOINTS_N,0.6312,0.0705,0.2181,0.9894,0.2181
ROCPOINTS_N,0.6312,0.0705,0.2180,0.9894,0.2180
ROCPOINTS_N,0.6312,0.0705,0.2180,0.9894,0.2180
ROCPOINTS_N,0.6315,0.0705,0.2179,0.9894,0.2179
ROCPOINTS_N,0.6315,0.0705,0.2179,0.9894,0.2179
ROCPOINTS_N,0.6316,0.0705,0.2178,0.9894,0.2178
ROCPOINTS_N,0.6317,0.0705,0.2177,0.9894,0.2177
ROCPOINTS_N,0.6317,0.0705,0.2176,0.9894,0.2176
ROCPOINTS_N,0.6318,0.0705,0.2176,0.9894,0.2176
ROCPOINTS_N,0.6318,0.0705,0.2175,0.9894,0.2175
ROCPOINTS_N,0.6319,0.0705,0.2174,0.9894,0.2174
ROCPOINTS_N,0.6319,0.0705,0.2174,0.9894,0.2174
ROCPOINTS_N,0.6320,0.0705,0.2173,0.9894,0.2173
ROCPOINTS_N,0.6322,0.0705,0.2173,0.9894,0.2173
ROCPOINTS_N,0.6322,0.0705,0.2172,0.9894,0.2172
ROCPOINTS_N,0.6322,0.0688,0.2155,0.9896,0.2155
ROCPOINTS_N,0.6322,0.0688,0.2155,0.9896,0.2155
ROCPOINTS_N,0.6322,0.0688,0.2154,0.9896,0.2154
ROCPOINTS_N,0.6323,0.0688,0.2153,0.9895,0.2153
ROCPOINTS_N,0.6326,0.0688,0.2153,0.9895,0.2153
ROCPOINTS_N,0.6326,0.0688,0.2152,0.9895,0.2152
ROCPOINTS_N,0.6327,0.0688,0.2152,0.9895,0.2152
ROCPOINTS_N,0.6327,0.0688,0.2151,0.9895,0.2151
ROCPOINTS_N,0.6328,0.0688,0.2151,0.9895,0.2151
ROCPOINTS_N,0.6328,0.0688,0.2150,0.9895,0.2150
ROCPOINTS_N,0.6330,0.0688,0.2149,0.9895,0.2149
ROCPOINTS_N,0.6331,0.0688,0.2149,0.9895,0.2149
ROCPOINTS_N,0.6333,0.0688,0.2148,0.9895,0.2148
ROCPOINTS_N,0.6333,0.0688,0.2148,0.9895,0.2148
ROCPOINTS_N,0.6334,0.0688,0.2122,0.9894,0.2122
ROCPOINTS_N,0.6335,0.0688,0.2121,0.9894,0.2121
ROCPOINTS_N,0.6336,0.0688,0.2121,0.9894,0.2121
ROCPOINTS_N,0.6336,0.0688,0.2120,0.9894,0.2120
ROCPOINTS_N,0.6338,0.0688,0.2120,0.9894,0.2120
ROCPOINTS_N,0.6338,0.0688,0.2119,0.9894,0.2119
ROCPOINTS_N,0.6338,0.0688,0.2118,0.9894,0.2118
ROCPOINTS_N,0.6338,0.0688,0.2118,0.9894,0.2118
ROCPOINTS_N,0.6339,0.0688,0.2117,0.9894,0.2117
ROCPOINTS_N,0.6339,0.0688,0.2117,0.9894,0.2117
ROCPOINTS_N,0.6340,0.0688,0.2116,0.9894,0.2116
ROCPOINTS_N,0.6340,0.0688,0.2116,0.9894,0.2116
ROCPOINTS_N,0.6341,0.0688,0.2115,0.9894,0.2115
ROCPOINTS_N,0.6341,0.0688,0.2114,0.9894,0.2114
ROCPOINTS_N,0.6342,0.0688,0.2113,0.9894,0.2113
ROCPOINTS_N,0.6343,0.0688,0.2113,0.9894,0.2113
ROCPOINTS_N,0.6343,0.0688,0.2112,0.9893,0.2112
ROCPOINTS_N,0.6343,0.0688,0.2111,0.9893,0.2111
ROCPOINTS_N,0.6344,0.0688,0.2111,0.9893,0.2111
ROCPOINTS_N,0.6344,0.0688,0.2110,0.9893,0.2110
ROCPOINTS_N,0.6344,0.0688,0.2110,0.9893,0.2110
ROCPOINTS_N,0.6345,0.0688,0.2109,0.9893,0.2109
ROCPOINTS_N,0.6346,0.0688,0.2109,0.9893,0.2109
ROCPOINTS_N,0.6347,0.0688,0.2108,0.9893,0.2108
ROCPOINTS_N,0.6347,0.0688,0.2107,0.9893,0.2107
ROCPOINTS_N,0.6347,0.0688,0.2107,0.9893,0.2107
ROCPOINTS_N,0.6350,0.0688,0.2106,0.9893,0.2106
ROCPOINTS_N,0.6351,0.0688,0.2106,0.9893,0.2106
ROCPOINTS_N,0.6353,0.0670,0.2103,0.9896,0.2103
ROCPOINTS_N,0.6353,0.0670,0.2103,0.9896,0.2103
ROCPOINTS_N,0.6354,0.0670,0.2102,0.9896,0.2102
ROCPOINTS_N,0.6355,0.0670,0.2102,0.9896,0.2102
ROCPOINTS_N,0.6356,0.0670,0.2100,0.9896,0.2100
ROCPOINTS_N,0.6356,0.0670,0.2099,0.9896,0.2099
ROCPOINTS_N,0.6356,0.0670,0.2099,0.9896,0.2099
ROCPOINTS_N,0.6356,0.0670,0.2098,0.9895,0.2098
ROCPOINTS_N,0.6359,0.0670,0.2097,0.9895,0.2097
ROCPOINTS_N,0.6360,0.0670,0.2097,0.9895,0.2097
ROCPOINTS_N,0.6362,0.0670,0.2096,0.9895,0.2096
ROCPOINTS_N,0.6362,0.0670,0.2096,0.9895,0.2096
ROCPOINTS_N,0.6364,0.0670,0.2095,0.9895,0.2095
ROCPOINTS_N,0.6366,0.0670,0.2095,0.9895,0.2095
ROCPOINTS_N,0.6367,0.0670,0.2094,0.9895,0.2094
ROCPOINTS_N,0.6370,0.0670,0.2072,0.9894,0.2072
ROCPOINTS_N,0.6371,0.0670,0.2071,0.9894,0.2071
ROCPOINTS_N,0.6372,0.0670,0.2071,0.9894,0.2071
ROCPOINTS_N,0.6372,0.0670,0.2070,0.9894,0.2070
ROCPOINTS_N,0.6372,0.0670,0.2070,0.9894,0.2070
ROCPOINTS_N,0.6374,0.0670,0.2069,0.9894,0.2069
ROCPOINTS_N,0.6375,0.0670,0.2068,0.9894,0.2068
ROCPOINTS_N,0.6375,0.0670,0.2068,0.9894,0.2068
ROCPOINTS_N,0.6375,0.0670,0.2067,0.9894,0.2067
ROCPOINTS_N,0.6376,0.0670,0.2067,0.9894,0.2067
ROCPOINTS_N,0.6382,0.0670,0.2066,0.9894,0.2066
ROCPOINTS_N,0.6383,0.0670,0.2065,0.9894,0.2065
ROCPOINTS_N,0.6383,0.0670,0.2065,0.9894,0.2065
ROCPOINTS_N,0.6384,0.0670,0.2064,0.9894,0.2064
ROCPOINTS_N,0.6386,0.0670,0.2064,0.9894,0.2064
ROCPOINTS_N,0.6387,0.0670,0.2063,0.9894,0.2063
ROCPOINTS_N,0.6387,0.0670,0.2063,0.9894,0.2063
ROCPOINTS_N,0.6387,0.0670,0.2062,0.9894,0.2062
ROCPOINTS_N,0.6387,0.0670,0.2061,0.9894,0.2061
ROCPOINTS_N,0.6388,0.0670,0.2061,0.9894,0.2061
ROCPOINTS_N,0.6389,0.0670,0.2060,0.9894,0.2060
ROCPOINTS_N,0.6390,0.0670,0.2060,0.9894,0.2060
ROCPOINTS_N,0.6390,0.0670,0.2058,0.9893,0.2058
ROCPOINTS_N,0.6390,0.0670,0.2058,0.9893,0.2058
ROCPOINTS_N,0.6390,0.0670,0.2057,0.9893,0.2057
ROCPOINTS_N,0.6391,0.0670,0.2056,0.9893,0.2056
ROCPOINTS_N,0.6392,0.0670,0.2055,0.9893,0.2055
ROCPOINTS_N,0.6393,0.0670,0.2054,0.9893,0.2054
ROCPOINTS_N,0.6393,0.0670,0.2054,0.9893,0.2054
ROCPOINTS_N,0.6395,0.0670,0.2053,0.9893,0.2053
ROCPOINTS_N,0.6395,0.0670,0.2053,0.9893,0.2053
ROCPOINTS_N,0.6396,0.0670,0.2052,0.9893,0.2052
ROCPOINTS_N,0.6398,0.0670,0.2051,0.9893,0.2051
ROCPOINTS_N,0.6398,0.0670,0.2051,0.9893,0.2051
ROCPOINTS_N,0.6399,0.0670,0.2050,0.9893,0.2050
ROCPOINTS_N,0.6400,0.0670,0.2050,0.9893,0.2050
ROCPOINTS_N,0.6400,0.0670,0.2049,0.9893,0.2049
ROCPOINTS_N,0.6401,0.0670,0.2023,0.9892,0.2023
ROCPOINTS_N,0.6402,0.0670,0.2022,0.9892,0.2022
ROCPOINTS_N,0.6404,0.0670,0.2022,0.9892,0.2022
ROCPOINTS_N,0.6405,0.0670,0.2021,0.9892,0.2021
ROCPOINTS_N,0.6405,0.0670,0.2021,0.9892,0.2021
ROCPOINTS_N,0.6406,0.0670,0.2020,0.9891,0.2020
ROCPOINTS_N,0.6407,0.0670,0.2019,0.9891,0.2019
ROCPOINTS_N,0.6408,0.0670,0.2019,0.9891,0.2019
ROCPOINTS_N,0.6409,0.0670,0.2018,0.9891,0.2018
ROCPOINTS_N,0.6410,0.0670,0.2018,0.9891,0.2018
ROCPOINTS_N,0.6411,0.0670,0.2017,0.9891,0.2017
ROCPOINTS_N,0.6411,0.0670,0.2016,0.9891,0.2016
ROCPOINTS_N,0.6413,0.0670,0.2016,0.9891,0.2016
ROCPOINTS_N,0.6413,0.0670,0.2015,0.9891,0.2015
ROCPOINTS_N,0.6414,0.0670,0.2015,0.9891,0.2015
ROCPOINTS_N,0.6414,0.0670,0.2014,0.9891,0.2014
ROCPOINTS_N,0.6415,0.0670,0.2013,0.9891,0.2013
ROCPOINTS_N,0.6415,0.0670,0.2012,0.9891,0.2012
ROCPOINTS_N,0.6416,0.0670,0.2012,0.9891,0.2012
ROCPOINTS_N,0.6417,0.0670,0.2011,0.9891,0.2011
ROCPOINTS_N,0.6417,0.0670,0.2009,0.9891,0.2009
ROCPOINTS_N,0.6418,0.0670,0.2008,0.9891,0.2008
ROCPOINTS_N,0.6419,0.0670,0.2008,0.9891,0.2008
ROCPOINTS_N,0.6420,0.0670,0.2007,0.9891,0.2007
ROCPOINTS_N,0.6420,0.0670,0.2007,0.9891,0.2007
ROCPOINTS_N,0.6421,0.0670,0.2006,0.9891,0.2006
ROCPOINTS_N,0.6421,0.0670,0.2005,0.9891,0.2005
ROCPOINTS_N,0.6422,0.0670,0.2005,0.9891,0.2005
ROCPOINTS_N,0.6422,0.0670,0.2004,0.9891,0.2004
ROCPOINTS_N,0.6422,0.0670,0.2004,0.9891,0.2004
ROCPOINTS_N,0.6422,0.0670,0.2003,0.9891,0.2003
ROCPOINTS_N,0.6422,0.0670,0.2002,0.9891,0.2002
ROCPOINTS_N,0.6425,0.0670,0.2001,0.9890,0.2001
ROCPOINTS_N,0.6425,0.0670,0.2001,0.9890,0.2001
ROCPOINTS_N,0.6426,0.0670,0.2000,0.9890,0.2000
ROCPOINTS_N,0.6427,0.0670,0.2000,0.9890,0.2000
ROCPOINTS_N,0.6427,0.0670,0.1999,0.9890,0.1999
ROCPOINTS_N,0.6428,0.0670,0.1998,0.9890,0.1998
ROCPOINTS_N,0.6428,0.0670,0.1998,0.9890,0.1998
ROCPOINTS_N,0.6428,0.0670,0.1997,0.9890,0.1997
ROCPOINTS_N,0.6429,0.0670,0.1997,0.9890,0.1997
ROCPOINTS_N,0.6430,0.0670,0.1996,0.9890,0.1996
ROCPOINTS_N,0.6431,0.0670,0.1995,0.9890,0.1995
ROCPOINTS_N,0.6431,0.0670,0.1995,0.9890,0.1995
ROCPOINTS_N,0.6431,0.0670,0.1994,0.9890,0.1994
ROCPOINTS_N,0.6433,0.0670,0.1993,0.9890,0.1993
ROCPOINTS_N,0.6433,0.0670,0.1992,0.9890,0.1992
ROCPOINTS_N,0.6434,0.0670,0.1970,0.9889,0.1970
ROCPOINTS_N,0.6434,0.0670,0.1969,0.9889,0.1969
ROCPOINTS_N,0.6435,0.0670,0.1969,0.9889,0.1969
ROCPOINTS_N,0.6437,0.0670,0.1968,0.9889,0.1968
ROCPOINTS_N,0.6437,0.0670,0.1967,0.9889,0.1967
ROCPOINTS_N,0.6438,0.0670,0.1967,0.9889,0.1967
ROCPOINTS_N,0.6439,0.0670,0.1966,0.9889,0.1966
ROCPOINTS_N,0.6439,0.0670,0.1966,0.9889,0.1966
ROCPOINTS_N,0.6440,0.0670,0.1965,0.9888,0.1965
ROCPOINTS_N,0.6441,0.0670,0.1965,0.9888,0.1965
ROCPOINTS_N,0.6441,0.0670,0.1964,0.9888,0.1964
ROCPOINTS_N,0.6442,0.0670,0.1963,0.9888,0.1963
ROCPOINTS_N,0.6442,0.0670,0.1963,0.9888,0.1963
ROCPOINTS_N,0.6443,0.0670,0.1962,0.9888,0.1962
ROCPOINTS_N,0.6443,0.0670,0.1962,0.9888,0.1962
ROCPOINTS_N,0.6444,0.0670,0.1961,0.9888,0.1961
ROCPOINTS_N,0.6444,0.0670,0.1960,0.9888,0.1960
ROCPOINTS_N,0.6445,0.0670,0.1960,0.9888,0.1960
ROCPOINTS_N,0.6446,0.0670,0.1959,0.9888,0.1959
ROCPOINTS_N,0.6448,0.0670,0.1959,0.9888,0.1959
ROCPOINTS_N,0.6448,0.0670,0.1958,0.9888,0.1958
ROCPOINTS_N,0.6450,0.0670,0.1958,0.9888,0.1958
ROCPOINTS_N,0.6451,0.0670,0.1957,0.9888,0.1957
ROCPOINTS_N,0.6453,0.0670,0.1956,0.9888,0.1956
ROCPOINTS_N,0.6454,0.0670,0.1956,0.9888,0.1956
ROCPOINTS_N,0.6454,0.0670,0.1955,0.9888,0.1955
ROCPOINTS_N,0.6454,0.0670,0.1955,0.9888,0.1955
ROCPOINTS_N,0.6457,0.0670,0.1954,0.9888,0.1954
ROCPOINTS_N,0.6458,0.0670,0.1953,0.9888,0.1953
ROCPOINTS_N,0.6460,0.0670,0.1952,0.9888,0.1952
ROCPOINTS_N,0.6460,0.0670,0.1951,0.9888,0.1951
ROCPOINTS_N,0.6462,0.0670,0.1951,0.9888,0.1951
ROCPOINTS_N,0.6463,0.0670,0.1950,0.9888,0.1950
ROCPOINTS_N,0.6463,0.0670,0.1949,0.9888,0.1949
ROCPOINTS_N,0.6465,0.0670,0.1949,0.9888,0.1949
ROCPOINTS_N,0.6466,0.0670,0.1948,0.9888,0.1948
ROCPOINTS_N,0.6466,0.0670,0.1948,0.9888,0.1948
ROCPOINTS_N,0.6466,0.0670,0.1947,0.9887,0.1947
ROCPOINTS_N,0.6467,0.0653,0.1947,0.9890,0.1947
ROCPOINTS_N,0.6467,0.0617,0.1920,0.9895,0.1920
ROCPOINTS_N,0.6468,0.0617,0.1920,0.9895,0.1920
ROCPOINTS_N,0.6468,0.0617,0.1919,0.9895,0.1919
ROCPOINTS_N,0.6469,0.0617,0.1918,0.9895,0.1918
ROCPOINTS_N,0.6469,0.0600,0.1918,0.9898,0.1918
ROCPOINTS_N,0.6470,0.0600,0.1917,0.9898,0.1917
ROCPOINTS_N,0.6471,0.0600,0.1916,0.9898,0.1916
ROCPOINTS_N,0.6473,0.0600,0.1916,0.9898,0.1916
ROCPOINTS_N,0.6475,0.0600,0.1915,0.9898,0.1915
ROCPOINTS_N,0.6476,0.0600,0.1914,0.9897,0.1914
ROCPOINTS_N,0.6476,0.0600,0.1914,0.9897,0.1914
ROCPOINTS_N,0.6477,0.0600,0.1913,0.9897,0.1913
ROCPOINTS_N,0.6478,0.0600,0.1913,0.9897,0.1913
ROCPOINTS_N,0.6478,0.0600,0.1912,0.9897,0.1912
ROCPOINTS_N,0.6481,0.0600,0.1911,0.9897,0.1911
ROCPOINTS_N,0.6483,0.0600,0.1911,0.9897,0.1911
ROCPOINTS_N,0.6483,0.0600,0.1910,0.9897,0.1910
ROCPOINTS_N,0.6483,0.0600,0.1910,0.9897,0.1910
ROCPOINTS_N,0.6483,0.0600,0.1909,0.9897,0.1909
ROCPOINTS_N,0.6484,0.0600,0.1908,0.9897,0.1908
ROCPOINTS_N,0.6485,0.0600,0.1907,0.9897,0.1907
ROCPOINTS_N,0.6486,0.0600,0.1907,0.9897,0.1907
ROCPOINTS_N,0.6486,0.0600,0.1906,0.9897,0.1906
ROCPOINTS_N,0.6486,0.0600,0.1906,0.9897,0.1906
ROCPOINTS_N,0.6487,0.0600,0.1905,0.9897,0.1905
ROCPOINTS_N,0.6487,0.0600,0.1904,0.9897,0.1904
ROCPOINTS_N,0.6487,0.0600,0.1903,0.9897,0.1903
ROCPOINTS_N,0.6489,0.0600,0.1903,0.9897,0.1903
ROCPOINTS_N,0.6489,0.0600,0.1902,0.9897,0.1902
ROCPOINTS_N,0.6490,0.0600,0.1902,0.9897,0.1902
ROCPOINTS_N,0.6490,0.0600,0.1901,0.9897,0.1901
ROCPOINTS_N,0.6491,0.0600,0.1900,0.9897,0.1900
ROCPOINTS_N,0.6491,0.0600,0.1900,0.9897,0.1900
ROCPOINTS_N,0.6493,0.0600,0.1899,0.9897,0.1899
ROCPOINTS_N,0.6494,0.0600,0.1899,0.9897,0.1899
ROCPOINTS_N,0.6495,0.0600,0.1898,0.9897,0.1898
ROCPOINTS_N,0.6496,0.0600,0.1897,0.9897,0.1897
ROCPOINTS_N,0.6496,0.0600,0.1897,0.9897,0.1897
ROCPOINTS_N,0.6500,0.0600,0.1896,0.9897,0.1896
ROCPOINTS_N,0.6500,0.0600,0.1896,0.9896,0.1896
ROCPOINTS_N,0.6501,0.0582,0.1871,0.9898,0.1871
ROCPOINTS_N,0.6502,0.0582,0.1870,0.9898,0.1870
ROCPOINTS_N,0.6505,0.0582,0.1869,0.9898,0.1869
ROCPOINTS_N,0.6507,0.0582,0.1869,0.9898,0.1869
ROCPOINTS_N,0.6508,0.0582,0.1868,0.9898,0.1868
ROCPOINTS_N,0.6508,0.0582,0.1868,0.9898,0.1868
ROCPOINTS_N,0.6508,0.0582,0.1867,0.9898,0.1867
ROCPOINTS_N,0.6509,0.0582,0.1867,0.9898,0.1867
ROCPOINTS_N,0.6509,0.0582,0.1866,0.9898,0.1866
ROCPOINTS_N,0.6510,0.0582,0.1865,0.9898,0.1865
ROCPOINTS_N,0.6510,0.0582,0.1865,0.9898,0.1865
ROCPOINTS_N,0.6510,0.0582,0.1864,0.9898,0.1864
ROCPOINTS_N,0.6510,0.0582,0.1864,0.9898,0.1864
ROCPOINTS_N,0.6510,0.0582,0.1863,0.9898,0.1863
ROCPOINTS_N,0.6512,0.0582,0.1862,0.9898,0.1862
ROCPOINTS_N,0.6512,0.0582,0.1862,0.9898,0.1862
ROCPOINTS_N,0.6513,0.0582,0.1861,0.9898,0.1861
ROCPOINTS_N,0.6513,0.0582,0.1861,0.9898,0.1861
ROCPOINTS_N,0.6514,0.0582,0.1860,0.9898,0.1860
ROCPOINTS_N,0.6515,0.0582,0.1860,0.9898,0.1860
ROCPOINTS_N,0.6515,0.0582,0.1859,0.9898,0.1859
ROCPOINTS_N,0.6517,0.0582,0.1858,0.9898,0.1858
ROCPOINTS_N,0.6519,0.0582,0.1857,0.9897,0.1857
ROCPOINTS_N,0.6521,0.0582,0.1857,0.9897,0.1857
ROCPOINTS_N,0.6521,0.0582,0.1856,0.9897,0.1856
ROCPOINTS_N,0.6522,0.0582,0.1856,0.9897,0.1856
ROCPOINTS_N,0.6522,0.0582,0.1855,0.9897,0.1855
ROCPOINTS_N,0.6522,0.0582,0.1854,0.9897,0.1854
ROCPOINTS_N,0.6525,0.0582,0.1854,0.9897,0.1854
ROCPOINTS_N,0.6526,0.0582,0.1853,0.9897,0.1853
ROCPOINTS_N,0.6528,0.0564,0.1853,0.9900,0.1853
ROCPOINTS_N,0.6529,0.0564,0.1852,0.9900,0.1852
ROCPOINTS_N,0.6529,0.0547,0.1852,0.9903,0.1852
ROCPOINTS_N,0.6532,0.0547,0.1851,0.9903,0.1851
ROCPOINTS_N,0.6533,0.0547,0.1851,0.9903,0.1851
ROCPOINTS_N,0.6535,0.0547,0.1825,0.9902,0.1825
ROCPOINTS_N,0.6537,0.0547,0.1824,0.9902,0.1824
ROCPOINTS_N,0.6538,0.0547,0.1823,0.9902,0.1823
ROCPOINTS_N,0.6540,0.0547,0.1823,0.9902,0.1823
ROCPOINTS_N,0.6540,0.0547,0.1822,0.9902,0.1822
ROCPOINTS_N,0.6540,0.0547,0.1822,0.9902,0.1822
ROCPOINTS_N,0.6541,0.0547,0.1821,0.9902,0.1821
ROCPOINTS_N,0.6542,0.0547,0.1821,0.9902,0.1821
ROCPOINTS_N,0.6542,0.0547,0.1820,0.9902,0.1820
ROCPOINTS_N,0.6543,0.0547,0.1819,0.9902,0.1819
ROCPOINTS_N,0.6544,0.0547,0.1819,0.9902,0.1819
ROCPOINTS_N,0.6545,0.0547,0.1817,0.9901,0.1817
ROCPOINTS_N,0.6545,0.0547,0.1816,0.9901,0.1816
ROCPOINTS_N,0.6546,0.0547,0.1816,0.9901,0.1816
ROCPOINTS_N,0.6547,0.0547,0.1815,0.9901,0.1815
ROCPOINTS_N,0.6549,0.0547,0.1815,0.9901,0.1815
ROCPOINTS_N,0.6549,0.0547,0.1814,0.9901,0.1814
ROCPOINTS_N,0.6552,0.0547,0.1814,0.9901,0.1814
ROCPOINTS_N,0.6552,0.0547,0.1813,0.9901,0.1813
ROCPOINTS_N,0.6553,0.0547,0.1812,0.9901,0.1812
ROCPOINTS_N,0.6553,0.0547,0.1812,0.9901,0.1812
ROCPOINTS_N,0.6555,0.0547,0.1811,0.9901,0.1811
ROCPOINTS_N,0.6555,0.0547,0.1810,0.9901,0.1810
ROCPOINTS_N,0.6556,0.0547,0.1809,0.9901,0.1809
ROCPOINTS_N,0.6558,0.0547,0.1809,0.9901,0.1809
ROCPOINTS_N,0.6558,0.0547,0.1808,0.9901,0.1808
ROCPOINTS_N,0.6559,0.0547,0.1808,0.9901,0.1808
ROCPOINTS_N,0.6560,0.0547,0.1807,0.9901,0.1807
ROCPOINTS_N,0.6560,0.0547,0.1807,0.9901,0.1807
ROCPOINTS_N,0.6561,0.0547,0.1806,0.9901,0.1806
ROCPOINTS_N,0.6562,0.0547,0.1805,0.9901,0.1805
ROCPOINTS_N,0.6562,0.0547,0.1805,0.9901,0.1805
ROCPOINTS_N,0.6562,0.0547,0.1804,0.9901,0.1804
ROCPOINTS_N,0.6563,0.0547,0.1804,0.9901,0.1804
ROCPOINTS_N,0.6563,0.0547,0.1803,0.9901,0.1803
ROCPOINTS_N,0.6567,0.0547,0.1802,0.9901,0.1802
ROCPOINTS_N,0.6567,0.0547,0.1782,0.9900,0.1782
ROCPOINTS_N,0.6570,0.0547,0.1781,0.9900,0.1781
ROCPOINTS_N,0.6573,0.0547,0.1781,0.9900,0.1781
ROCPOINTS_N,0.6573,0.0547,0.1780,0.9899,0.1780
ROCPOINTS_N,0.6574,0.0547,0.1780,0.9899,0.1780
ROCPOINTS_N,0.6575,0.0547,0.1779,0.9899,0.1779
ROCPOINTS_N,0.6575,0.0547,0.1779,0.9899,0.1779
ROCPOINTS_N,0.6576,0.0547,0.1778,0.9899,0.1778
ROCPOINTS_N,0.6578,0.0529,0.1778,0.9903,0.1778
ROCPOINTS_N,0.6578,0.0529,0.1777,0.9903,0.1777
ROCPOINTS_N,0.6579,0.0529,0.1777,0.9903,0.1777
ROCPOINTS_N,0.6581,0.0529,0.1776,0.9902,0.1776
ROCPOINTS_N,0.6582,0.0529,0.1776,0.9902,0.1776
ROCPOINTS_N,0.6583,0.0529,0.1775,0.9902,0.1775
ROCPOINTS_N,0.6583,0.0529,0.1774,0.9902,0.1774
ROCPOINTS_N,0.6584,0.0529,0.1773,0.9902,0.1773
ROCPOINTS_N,0.6587,0.0529,0.1773,0.9902,0.1773
ROCPOINTS_N,0.6592,0.0529,0.1772,0.9902,0.1772
ROCPOINTS_N,0.6593,0.0529,0.1771,0.9902,0.1771
ROCPOINTS_N,0.6595,0.0529,0.1770,0.9902,0.1770
ROCPOINTS_N,0.6598,0.0529,0.1770,0.9902,0.1770
ROCPOINTS_N,0.6599,0.0529,0.1769,0.9902,0.1769
ROCPOINTS_N,0.6600,0.0529,0.1769,0.9902,0.1769
ROCPOINTS_N,0.6600,0.0511,0.1740,0.9904,0.1740
ROCPOINTS_N,0.6603,0.0511,0.1739,0.9904,0.1739
ROCPOINTS_N,0.6603,0.0511,0.1739,0.9904,0.1739
ROCPOINTS_N,0.6604,0.0511,0.1738,0.9904,0.1738
ROCPOINTS_N,0.6604,0.0511,0.1737,0.9904,0.1737
ROCPOINTS_N,0.6604,0.0511,0.1737,0.9904,0.1737
ROCPOINTS_N,0.6606,0.0511,0.1736,0.9904,0.1736
ROCPOINTS_N,0.6606,0.0511,0.1735,0.9903,0.1735
ROCPOINTS_N,0.6607,0.0511,0.1735,0.9903,0.1735
ROCPOINTS_N,0.6608,0.0511,0.1734,0.9903,0.1734
ROCPOINTS_N,0.6609,0.0511,0.1733,0.9903,0.1733
ROCPOINTS_N,0.6609,0.0511,0.1732,0.9903,0.1732
ROCPOINTS_N,0.6609,0.0511,0.1732,0.9903,0.1732
ROCPOINTS_N,0.6611,0.0511,0.1731,0.9903,0.1731
ROCPOINTS_N,0.6611,0.0511,0.1731,0.9903,0.1731
ROCPOINTS_N,0.6611,0.0511,0.1730,0.9903,0.1730
ROCPOINTS_N,0.6613,0.0511,0.1730,0.9903,0.1730
ROCPOINTS_N,0.6614,0.0511,0.1729,0.9903,0.1729
ROCPOINTS_N,0.6614,0.0511,0.1728,0.9903,0.1728
ROCPOINTS_N,0.6616,0.0511,0.1728,0.9903,0.1728
ROCPOINTS_N,0.6617,0.0511,0.1727,0.9903,0.1727
ROCPOINTS_N,0.6618,0.0511,0.1725,0.9903,0.1725
ROCPOINTS_N,0.6620,0.0511,0.1725,0.9903,0.1725
ROCPOINTS_N,0.6621,0.0511,0.1724,0.9903,0.1724
ROCPOINTS_N,0.6622,0.0511,0.1723,0.9903,0.1723
ROCPOINTS_N,0.6622,0.0511,0.1723,0.9903,0.1723
ROCPOINTS_N,0.6623,0.0511,0.1722,0.9903,0.1722
ROCPOINTS_N,0.6624,0.0511,0.1721,0.9903,0.1721
ROCPOINTS_N,0.6625,0.0511,0.1720,0.9903,0.1720
ROCPOINTS_N,0.6627,0.0511,0.1720,0.9903,0.1720
ROCPOINTS_N,0.6628,0.0511,0.1719,0.9903,0.1719
ROCPOINTS_N,0.6629,0.0511,0.1718,0.9903,0.1718
ROCPOINTS_N,0.6630,0.0511,0.1718,0.9903,0.1718
ROCPOINTS_N,0.6631,0.0511,0.1717,0.9902,0.1717
ROCPOINTS_N,0.6631,0.0511,0.1716,0.9902,0.1716
ROCPOINTS_N,0.6633,0.0511,0.1716,0.9902,0.1716
ROCPOINTS_N,0.6633,0.0511,0.1715,0.9902,0.1715
ROCPOINTS_N,0.6633,0.0511,0.1714,0.9902,0.1714
ROCPOINTS_N,0.6633,0.0511,0.1714,0.9902,0.1714
ROCPOINTS_N,0.6635,0.0511,0.1695,0.9901,0.1695
ROCPOINTS_N,0.6639,0.0511,0.1694,0.9901,0.1694
ROCPOINTS_N,0.6639,0.0511,0.1693,0.9901,0.1693
ROCPOINTS_N,0.6642,0.0511,0.1693,0.9901,0.1693
ROCPOINTS_N,0.6644,0.0511,0.1692,0.9901,0.1692
ROCPOINTS_N,0.6648,0.0511,0.1692,0.9901,0.1692
ROCPOINTS_N,0.6649,0.0511,0.1691,0.9901,0.1691
ROCPOINTS_N,0.6650,0.0511,0.1690,0.9901,0.1690
ROCPOINTS_N,0.6650,0.0511,0.1690,0.9901,0.1690
ROCPOINTS_N,0.6651,0.0511,0.1689,0.9901,0.1689
ROCPOINTS_N,0.6653,0.0511,0.1689,0.9901,0.1689
ROCPOINTS_N,0.6654,0.0511,0.1688,0.9901,0.1688
ROCPOINTS_N,0.6654,0.0511,0.1687,0.9901,0.1687
ROCPOINTS_N,0.6656,0.0494,0.1687,0.9904,0.1687
ROCPOINTS_N,0.6657,0.0494,0.1686,0.9904,0.1686
ROCPOINTS_N,0.6658,0.0494,0.1685,0.9904,0.1685
ROCPOINTS_N,0.6661,0.0494,0.1685,0.9904,0.1685
ROCPOINTS_N,0.6661,0.0494,0.1684,0.9904,0.1684
ROCPOINTS_N,0.6663,0.0494,0.1683,0.9904,0.1683
ROCPOINTS_N,0.6663,0.0494,0.1683,0.9904,0.1683
ROCPOINTS_N,0.6665,0.0494,0.1682,0.9904,0.1682
ROCPOINTS_N,0.6667,0.0494,0.1682,0.9904,0.1682
ROCPOINTS_N,0.6668,0.0476,0.1664,0.9906,0.1664
ROCPOINTS_N,0.6670,0.0476,0.1664,0.9906,0.1664
ROCPOINTS_N,0.6671,0.0476,0.1663,0.9906,0.1663
ROCPOINTS_N,0.6671,0.0476,0.1662,0.9906,0.1662
ROCPOINTS_N,0.6673,0.0476,0.1662,0.9906,0.1662
ROCPOINTS_N,0.6676,0.0476,0.1661,0.9906,0.1661
ROCPOINTS_N,0.6678,0.0476,0.1660,0.9906,0.1660
ROCPOINTS_N,0.6680,0.0476,0.1660,0.9906,0.1660
ROCPOINTS_N,0.6681,0.0476,0.1659,0.9906,0.1659
ROCPOINTS_N,0.6681,0.0476,0.1658,0.9906,0.1658
ROCPOINTS_N,0.6681,0.0476,0.1658,0.9906,0.1658
ROCPOINTS_N,0.6681,0.0476,0.1657,0.9906,0.1657
ROCPOINTS_N,0.6683,0.0476,0.1657,0.9906,0.1657
ROCPOINTS_N,0.6688,0.0476,0.1655,0.9906,0.1655
ROCPOINTS_N,0.6689,0.0476,0.1654,0.9906,0.1654
ROCPOINTS_N,0.6692,0.0476,0.1654,0.9906,0.1654
ROCPOINTS_N,0.6692,0.0476,0.1653,0.9906,0.1653
ROCPOINTS_N,0.6692,0.0476,0.1653,0.9906,0.1653
ROCPOINTS_N,0.6693,0.0476,0.1652,0.9906,0.1652
ROCPOINTS_N,0.6694,0.0476,0.1651,0.9906,0.1651
ROCPOINTS_N,0.6694,0.0476,0.1651,0.9906,0.1651
ROCPOINTS_N,0.6695,0.0476,0.1650,0.9905,0.1650
ROCPOINTS_N,0.6696,0.0476,0.1650,0.9905,0.1650
ROCPOINTS_N,0.6696,0.0476,0.1649,0.9905,0.1649
ROCPOINTS_N,0.6696,0.0476,0.1648,0.9905,0.1648
ROCPOINTS_N,0.6696,0.0476,0.1648,0.9905,0.1648
ROCPOINTS_N,0.6696,0.0476,0.1647,0.9905,0.1647
ROCPOINTS_N,0.6697,0.0476,0.1647,0.9905,0.1647
ROCPOINTS_N,0.6698,0.0476,0.1646,0.9905,0.1646
ROCPOINTS_N,0.6698,0.0476,0.1645,0.9905,0.1645
ROCPOINTS_N,0.6699,0.0459,0.1644,0.9909,0.1644
ROCPOINTS_N,0.6699,0.0459,0.1643,0.9909,0.1643
ROCPOINTS_N,0.6699,0.0459,0.1643,0.9909,0.1643
ROCPOINTS_N,0.6700,0.0459,0.1642,0.9909,0.1642
ROCPOINTS_N,0.6704,0.0441,0.1608,0.9910,0.1608
ROCPOINTS_N,0.6706,0.0441,0.1608,0.9910,0.1608
ROCPOINTS_N,0.6707,0.0441,0.1607,0.9910,0.1607
ROCPOINTS_N,0.6709,0.0441,0.1606,0.9910,0.1606
ROCPOINTS_N,0.6709,0.0441,0.1605,0.9910,0.1605
ROCPOINTS_N,0.6710,0.0441,0.1605,0.9910,0.1605
ROCPOINTS_N,0.6711,0.0441,0.1604,0.9910,0.1604
ROCPOINTS_N,0.6713,0.0441,0.1604,0.9910,0.1604
ROCPOINTS_N,0.6714,0.0441,0.1603,0.9910,0.1603
ROCPOINTS_N,0.6715,0.0441,0.1602,0.9910,0.1602
ROCPOINTS_N,0.6717,0.0441,0.1602,0.9910,0.1602
ROCPOINTS_N,0.6717,0.0441,0.1601,0.9910,0.1601
ROCPOINTS_N,0.6718,0.0441,0.1600,0.9910,0.1600
ROCPOINTS_N,0.6719,0.0441,0.1600,0.9910,0.1600
ROCPOINTS_N,0.6719,0.0441,0.1599,0.9910,0.1599
ROCPOINTS_N,0.6722,0.0441,0.1598,0.9910,0.1598
ROCPOINTS_N,0.6722,0.0441,0.1598,0.9910,0.1598
ROCPOINTS_N,0.6724,0.0441,0.1597,0.9910,0.1597
ROCPOINTS_N,0.6726,0.0441,0.1596,0.9909,0.1596
ROCPOINTS_N,0.6727,0.0441,0.1595,0.9909,0.1595
ROCPOINTS_N,0.6729,0.0441,0.1594,0.9909,0.1594
ROCPOINTS_N,0.6730,0.0441,0.1594,0.9909,0.1594
ROCPOINTS_N,0.6730,0.0441,0.1593,0.9909,0.1593
ROCPOINTS_N,0.6731,0.0441,0.1593,0.9909,0.1593
ROCPOINTS_N,0.6731,0.0441,0.1592,0.9909,0.1592
ROCPOINTS_N,0.6733,0.0441,0.1591,0.9909,0.1591
ROCPOINTS_N,0.6733,0.0441,0.1590,0.9909,0.1590
ROCPOINTS_N,0.6734,0.0441,0.1573,0.9908,0.1573
ROCPOINTS_N,0.6736,0.0441,0.1572,0.9908,0.1572
ROCPOINTS_N,0.6736,0.0441,0.1571,0.9908,0.1571
ROCPOINTS_N,0.6736,0.0441,0.1570,0.9908,0.1570
ROCPOINTS_N,0.6737,0.0441,0.1570,0.9908,0.1570
ROCPOINTS_N,0.6739,0.0441,0.1569,0.9908,0.1569
ROCPOINTS_N,0.6739,0.0441,0.1569,0.9908,0.1569
ROCPOINTS_N,0.6739,0.0441,0.1567,0.9908,0.1567
ROCPOINTS_N,0.6740,0.0441,0.1566,0.9908,0.1566
ROCPOINTS_N,0.6741,0.0441,0.1566,0.9908,0.1566
ROCPOINTS_N,0.6741,0.0441,0.1565,0.9908,0.1565
ROCPOINTS_N,0.6742,0.0441,0.1564,0.9908,0.1564
ROCPOINTS_N,0.6743,0.0441,0.1563,0.9908,0.1563
ROCPOINTS_N,0.6748,0.0441,0.1563,0.9908,0.1563
ROCPOINTS_N,0.6749,0.0441,0.1562,0.9908,0.1562
ROCPOINTS_N,0.6749,0.0441,0.1562,0.9908,0.1562
ROCPOINTS_N,0.6750,0.0441,0.1561,0.9907,0.1561
ROCPOINTS_N,0.6750,0.0441,0.1559,0.9907,0.1559
ROCPOINTS_N,0.6750,0.0441,0.1559,0.9907,0.1559
ROCPOINTS_N,0.6753,0.0441,0.1558,0.9907,0.1558
ROCPOINTS_N,0.6755,0.0441,0.1558,0.9907,0.1558
ROCPOINTS_N,0.6755,0.0441,0.1557,0.9907,0.1557
ROCPOINTS_N,0.6756,0.0441,0.1556,0.9907,0.1556
ROCPOINTS_N,0.6758,0.0441,0.1556,0.9907,0.1556
ROCPOINTS_N,0.6758,0.0441,0.1555,0.9907,0.1555
ROCPOINTS_N,0.6758,0.0441,0.1555,0.9907,0.1555
ROCPOINTS_N,0.6759,0.0441,0.1554,0.9907,0.1554
ROCPOINTS_N,0.6761,0.0441,0.1553,0.9907,0.1553
ROCPOINTS_N,0.6764,0.0441,0.1553,0.9907,0.1553
ROCPOINTS_N,0.6765,0.0441,0.1552,0.9907,0.1552
ROCPOINTS_N,0.6767,0.0423,0.1552,0.9911,0.1552
ROCPOINTS_N,0.6767,0.0423,0.1530,0.9909,0.1530
ROCPOINTS_N,0.6768,0.0423,0.1529,0.9909,0.1529
ROCPOINTS_N,0.6768,0.0423,0.1528,0.9909,0.1528
ROCPOINTS_N,0.6769,0.0423,0.1528,0.9909,0.1528
ROCPOINTS_N,0.6771,0.0423,0.1527,0.9909,0.1527
ROCPOINTS_N,0.6772,0.0423,0.1527,0.9909,0.1527
ROCPOINTS_N,0.6772,0.0423,0.1526,0.9909,0.1526
ROCPOINTS_N,0.6775,0.0423,0.1525,0.9909,0.1525
ROCPOINTS_N,0.6776,0.0423,0.1525,0.9909,0.1525
ROCPOINTS_N,0.6776,0.0423,0.1524,0.9909,0.1524
ROCPOINTS_N,0.6778,0.0423,0.1524,0.9909,0.1524
ROCPOINTS_N,0.6778,0.0423,0.1523,0.9909,0.1523
ROCPOINTS_N,0.6779,0.0423,0.1523,0.9909,0.1523
ROCPOINTS_N,0.6779,0.0423,0.1522,0.9909,0.1522
ROCPOINTS_N,0.6781,0.0423,0.1521,0.9909,0.1521
ROCPOINTS_N,0.6781,0.0423,0.1521,0.9909,0.1521
ROCPOINTS_N,0.6782,0.0423,0.1520,0.9909,0.1520
ROCPOINTS_N,0.6783,0.0423,0.1520,0.9909,0.1520
ROCPOINTS_N,0.6783,0.0423,0.1519,0.9909,0.1519
ROCPOINTS_N,0.6784,0.0423,0.1517,0.9909,0.1517
ROCPOINTS_N,0.6785,0.0423,0.1517,0.9909,0.1517
ROCPOINTS_N,0.6785,0.0423,0.1516,0.9909,0.1516
ROCPOINTS_N,0.6787,0.0423,0.1516,0.9909,0.1516
ROCPOINTS_N,0.6789,0.0423,0.1515,0.9908,0.1515
ROCPOINTS_N,0.6789,0.0423,0.1514,0.9908,0.1514
ROCPOINTS_N,0.6790,0.0423,0.1514,0.9908,0.1514
ROCPOINTS_N,0.6791,0.0423,0.1513,0.9908,0.1513
ROCPOINTS_N,0.6792,0.0423,0.1513,0.9908,0.1513
ROCPOINTS_N,0.6794,0.0423,0.1512,0.9908,0.1512
ROCPOINTS_N,0.6795,0.0423,0.1511,0.9908,0.1511
ROCPOINTS_N,0.6798,0.0423,0.1511,0.9908,0.1511
ROCPOINTS_N,0.6800,0.0423,0.1510,0.9908,0.1510
ROCPOINTS_N,0.6801,0.0406,0.1483,0.9910,0.1483
ROCPOINTS_N,0.6801,0.0406,0.1482,0.9910,0.1482
ROCPOINTS_N,0.6804,0.0406,0.1482,0.9910,0.1482
ROCPOINTS_N,0.6805,0.0406,0.1481,0.9910,0.1481
ROCPOINTS_N,0.6805,0.0406,0.1481,0.9910,0.1481
ROCPOINTS_N,0.6806,0.0406,0.1480,0.9910,0.1480
ROCPOINTS_N,0.6807,0.0406,0.1479,0.9910,0.1479
ROCPOINTS_N,0.6807,0.0406,0.1479,0.9910,0.1479
ROCPOINTS_N,0.6807,0.0406,0.1478,0.9910,0.1478
ROCPOINTS_N,0.6807,0.0406,0.1478,0.9910,0.1478
ROCPOINTS_N,0.6808,0.0406,0.1477,0.9910,0.1477
ROCPOINTS_N,0.6808,0.0406,0.1476,0.9910,0.1476
ROCPOINTS_N,0.6809,0.0406,0.1476,0.9910,0.1476
ROCPOINTS_N,0.6809,0.0406,0.1475,0.9910,0.1475
ROCPOINTS_N,0.6812,0.0406,0.1475,0.9910,0.1475
ROCPOINTS_N,0.6814,0.0406,0.1474,0.9910,0.1474
ROCPOINTS_N,0.6816,0.0406,0.1474,0.9910,0.1474
ROCPOINTS_N,0.6817,0.0406,0.1473,0.9910,0.1473
ROCPOINTS_N,0.6819,0.0406,0.1472,0.9910,0.1472
ROCPOINTS_N,0.6820,0.0406,0.1472,0.9910,0.1472
ROCPOINTS_N,0.6822,0.0406,0.1471,0.9910,0.1471
ROCPOINTS_N,0.6822,0.0406,0.1471,0.9910,0.1471
ROCPOINTS_N,0.6828,0.0406,0.1470,0.9910,0.1470
ROCPOINTS_N,0.6828,0.0406,0.1469,0.9910,0.1469
ROCPOINTS_N,0.6830,0.0406,0.1469,0.9910,0.1469
ROCPOINTS_N,0.6831,0.0406,0.1468,0.9909,0.1468
ROCPOINTS_N,0.6831,0.0406,0.1467,0.9909,0.1467
ROCPOINTS_N,0.6832,0.0406,0.1467,0.9909,0.1467
ROCPOINTS_N,0.6833,0.0406,0.1466,0.9909,0.1466
ROCPOINTS_N,0.6833,0.0406,0.1465,0.9909,0.1465
ROCPOINTS_N,0.6834,0.0388,0.1452,0.9912,0.1452
ROCPOINTS_N,0.6835,0.0388,0.1451,0.9912,0.1451
ROCPOINTS_N,0.6839,0.0388,0.1451,0.9912,0.1451
ROCPOINTS_N,0.6839,0.0388,0.1450,0.9912,0.1450
ROCPOINTS_N,0.6840,0.0388,0.1450,0.9912,0.1450
ROCPOINTS_N,0.6840,0.0388,0.1449,0.9912,0.1449
ROCPOINTS_N,0.6842,0.0388,0.1448,0.9912,0.1448
ROCPOINTS_N,0.6843,0.0388,0.1448,0.9912,0.1448
ROCPOINTS_N,0.6844,0.0388,0.1447,0.9912,0.1447
ROCPOINTS_N,0.6845,0.0388,0.1447,0.9912,0.1447
ROCPOINTS_N,0.6845,0.0388,0.1446,0.9912,0.1446
ROCPOINTS_N,0.6847,0.0388,0.1446,0.9912,0.1446
ROCPOINTS_N,0.6848,0.0388,0.1445,0.9912,0.1445
ROCPOINTS_N,0.6849,0.0388,0.1444,0.9912,0.1444
ROCPOINTS_N,0.6849,0.0388,0.1444,0.9912,0.1444
ROCPOINTS_N,0.6850,0.0388,0.1443,0.9912,0.1443
ROCPOINTS_N,0.6850,0.0388,0.1443,0.9912,0.1443
ROCPOINTS_N,0.6853,0.0388,0.1442,0.9912,0.1442
ROCPOINTS_N,0.6854,0.0388,0.1441,0.9912,0.1441
ROCPOINTS_N,0.6856,0.0388,0.1441,0.9912,0.1441
ROCPOINTS_N,0.6856,0.0388,0.1440,0.9912,0.1440
ROCPOINTS_N,0.6856,0.0388,0.1440,0.9912,0.1440
ROCPOINTS_N,0.6858,0.0388,0.1439,0.9912,0.1439
ROCPOINTS_N,0.6862,0.0388,0.1439,0.9912,0.1439
ROCPOINTS_N,0.6863,0.0388,0.1438,0.9912,0.1438
ROCPOINTS_N,0.6865,0.0388,0.1437,0.9912,0.1437
ROCPOINTS_N,0.6866,0.0388,0.1436,0.9911,0.1436
ROCPOINTS_N,0.6867,0.0388,0.1436,0.9911,0.1436
ROCPOINTS_N,0.6868,0.0370,0.1417,0.9914,0.1417
ROCPOINTS_N,0.6869,0.0370,0.1416,0.9914,0.1416
ROCPOINTS_N,0.6870,0.0370,0.1415,0.9914,0.1415
ROCPOINTS_N,0.6871,0.0370,0.1415,0.9914,0.1415
ROCPOINTS_N,0.6872,0.0370,0.1414,0.9914,0.1414
ROCPOINTS_N,0.6873,0.0370,0.1413,0.9914,0.1413
ROCPOINTS_N,0.6878,0.0370,0.1412,0.9914,0.1412
ROCPOINTS_N,0.6878,0.0370,0.1412,0.9914,0.1412
ROCPOINTS_N,0.6879,0.0370,0.1411,0.9914,0.1411
ROCPOINTS_N,0.6880,0.0370,0.1409,0.9914,0.1409
ROCPOINTS_N,0.6883,0.0370,0.1409,0.9914,0.1409
ROCPOINTS_N,0.6883,0.0370,0.1408,0.9914,0.1408
ROCPOINTS_N,0.6883,0.0370,0.1408,0.9914,0.1408
ROCPOINTS_N,0.6884,0.0370,0.1407,0.9914,0.1407
ROCPOINTS_N,0.6885,0.0370,0.1406,0.9914,0.1406
ROCPOINTS_N,0.6887,0.0370,0.1406,0.9914,0.1406
ROCPOINTS_N,0.6888,0.0370,0.1405,0.9914,0.1405
ROCPOINTS_N,0.6889,0.0370,0.1405,0.9914,0.1405
ROCPOINTS_N,0.6889,0.0370,0.1404,0.9914,0.1404
ROCPOINTS_N,0.6889,0.0370,0.1404,0.9914,0.1404
ROCPOINTS_N,0.6889,0.0370,0.1403,0.9913,0.1403
ROCPOINTS_N,0.6889,0.0370,0.1402,0.9913,0.1402
ROCPOINTS_N,0.6890,0.0370,0.1402,0.9913,0.1402
ROCPOINTS_N,0.6891,0.0370,0.1401,0.9913,0.1401
ROCPOINTS_N,0.6894,0.0370,0.1401,0.9913,0.1401
ROCPOINTS_N,0.6894,0.0370,0.1400,0.9913,0.1400
ROCPOINTS_N,0.6894,0.0370,0.1399,0.9913,0.1399
ROCPOINTS_N,0.6895,0.0370,0.1399,0.9913,0.1399
ROCPOINTS_N,0.6895,0.0370,0.1398,0.9913,0.1398
ROCPOINTS_N,0.6895,0.0370,0.1398,0.9913,0.1398
ROCPOINTS_N,0.6896,0.0370,0.1397,0.9913,0.1397
ROCPOINTS_N,0.6900,0.0370,0.1397,0.9913,0.1397
ROCPOINTS_N,0.6900,0.0370,0.1374,0.9912,0.1374
ROCPOINTS_N,0.6901,0.0370,0.1374,0.9912,0.1374
ROCPOINTS_N,0.6901,0.0370,0.1373,0.9912,0.1373
ROCPOINTS_N,0.6902,0.0370,0.1373,0.9912,0.1373
ROCPOINTS_N,0.6903,0.0370,0.1372,0.9912,0.1372
ROCPOINTS_N,0.6910,0.0370,0.1372,0.9912,0.1372
ROCPOINTS_N,0.6912,0.0370,0.1371,0.9911,0.1371
ROCPOINTS_N,0.6912,0.0370,0.1370,0.9911,0.1370
ROCPOINTS_N,0.6914,0.0370,0.1369,0.9911,0.1369
ROCPOINTS_N,0.6914,0.0370,0.1369,0.9911,0.1369
ROCPOINTS_N,0.6916,0.0370,0.1368,0.9911,0.1368
ROCPOINTS_N,0.6917,0.0370,0.1367,0.9911,0.1367
ROCPOINTS_N,0.6917,0.0370,0.1367,0.9911,0.1367
ROCPOINTS_N,0.6918,0.0370,0.1366,0.9911,0.1366
ROCPOINTS_N,0.6920,0.0370,0.1366,0.9911,0.1366
ROCPOINTS_N,0.6921,0.0370,0.1365,0.9911,0.1365
ROCPOINTS_N,0.6921,0.0370,0.1365,0.9911,0.1365
ROCPOINTS_N,0.6922,0.0370,0.1364,0.9911,0.1364
ROCPOINTS_N,0.6922,0.0370,0.1363,0.9911,0.1363
ROCPOINTS_N,0.6923,0.0370,0.1363,0.9911,0.1363
ROCPOINTS_N,0.6923,0.0370,0.1362,0.9911,0.1362
ROCPOINTS_N,0.6925,0.0370,0.1362,0.9911,0.1362
ROCPOINTS_N,0.6925,0.0370,0.1361,0.9911,0.1361
ROCPOINTS_N,0.6926,0.0370,0.1360,0.9911,0.1360
ROCPOINTS_N,0.6927,0.0370,0.1359,0.9911,0.1359
ROCPOINTS_N,0.6928,0.0370,0.1359,0.9911,0.1359
ROCPOINTS_N,0.6930,0.0370,0.1358,0.9911,0.1358
ROCPOINTS_N,0.6931,0.0370,0.1358,0.9911,0.1358
ROCPOINTS_N,0.6933,0.0370,0.1357,0.9911,0.1357
ROCPOINTS_N,0.6933,0.0370,0.1356,0.9911,0.1356
ROCPOINTS_N,0.6933,0.0370,0.1356,0.9910,0.1356
ROCPOINTS_N,0.6933,0.0370,0.1339,0.9909,0.1339
ROCPOINTS_N,0.6937,0.0370,0.1339,0.9909,0.1339
ROCPOINTS_N,0.6940,0.0370,0.1338,0.9909,0.1338
ROCPOINTS_N,0.6940,0.0370,0.1338,0.9909,0.1338
ROCPOINTS_N,0.6942,0.0370,0.1337,0.9909,0.1337
ROCPOINTS_N,0.6942,0.0370,0.1335,0.9909,0.1335
ROCPOINTS_N,0.6944,0.0370,0.1335,0.9909,0.1335
ROCPOINTS_N,0.6944,0.0370,0.1334,0.9909,0.1334
ROCPOINTS_N,0.6947,0.0370,0.1334,0.9909,0.1334
ROCPOINTS_N,0.6950,0.0370,0.1333,0.9909,0.1333
ROCPOINTS_N,0.6952,0.0370,0.1331,0.9909,0.1331
ROCPOINTS_N,0.6953,0.0370,0.1331,0.9909,0.1331
ROCPOINTS_N,0.6955,0.0370,0.1330,0.9909,0.1330
ROCPOINTS_N,0.6956,0.0370,0.1328,0.9909,0.1328
ROCPOINTS_N,0.6956,0.0370,0.1327,0.9909,0.1327
ROCPOINTS_N,0.6956,0.0370,0.1327,0.9909,0.1327
ROCPOINTS_N,0.6960,0.0370,0.1326,0.9908,0.1326
ROCPOINTS_N,0.6964,0.0370,0.1325,0.9908,0.1325
ROCPOINTS_N,0.6965,0.0370,0.1325,0.9908,0.1325
ROCPOINTS_N,0.6967,0.0370,0.1324,0.9908,0.1324
ROCPOINTS_N,0.6967,0.0370,0.1309,0.9907,0.1309
ROCPOINTS_N,0.6968,0.0370,0.1309,0.9907,0.1309
ROCPOINTS_N,0.6970,0.0370,0.1308,0.9907,0.1308
ROCPOINTS_N,0.6972,0.0370,0.1307,0.9907,0.1307
ROCPOINTS_N,0.6973,0.0370,0.1307,0.9907,0.1307
ROCPOINTS_N,0.6973,0.0370,0.1306,0.9907,0.1306
ROCPOINTS_N,0.6975,0.0370,0.1306,0.9907,0.1306
ROCPOINTS_N,0.6976,0.0370,0.1304,0.9907,0.1304
ROCPOINTS_N,0.6976,0.0370,0.1304,0.9907,0.1304
ROCPOINTS_N,0.6977,0.0370,0.1303,0.9907,0.1303
ROCPOINTS_N,0.6977,0.0370,0.1303,0.9907,0.1303
ROCPOINTS_N,0.6978,0.0370,0.1302,0.9907,0.1302
ROCPOINTS_N,0.6980,0.0370,0.1301,0.9907,0.1301
ROCPOINTS_N,0.6980,0.0370,0.1300,0.9907,0.1300
ROCPOINTS_N,0.6980,0.0370,0.1300,0.9907,0.1300
ROCPOINTS_N,0.6981,0.0370,0.1297,0.9907,0.1297
ROCPOINTS_N,0.6981,0.0370,0.1296,0.9906,0.1296
ROCPOINTS_N,0.6981,0.0370,0.1296,0.9906,0.1296
ROCPOINTS_N,0.6981,0.0370,0.1295,0.9906,0.1295
ROCPOINTS_N,0.6982,0.0370,0.1295,0.9906,0.1295
ROCPOINTS_N,0.6982,0.0370,0.1294,0.9906,0.1294
ROCPOINTS_N,0.6983,0.0370,0.1293,0.9906,0.1293
ROCPOINTS_N,0.6986,0.0370,0.1293,0.9906,0.1293
ROCPOINTS_N,0.6986,0.0370,0.1291,0.9906,0.1291
ROCPOINTS_N,0.6987,0.0370,0.1290,0.9906,0.1290
ROCPOINTS_N,0.6989,0.0370,0.1290,0.9906,0.1290
ROCPOINTS_N,0.6989,0.0370,0.1289,0.9906,0.1289
ROCPOINTS_N,0.6992,0.0370,0.1288,0.9906,0.1288
ROCPOINTS_N,0.6993,0.0370,0.1288,0.9906,0.1288
ROCPOINTS_N,0.6995,0.0370,0.1287,0.9906,0.1287
ROCPOINTS_N,0.6995,0.0370,0.1286,0.9906,0.1286
ROCPOINTS_N,0.6998,0.0370,0.1286,0.9906,0.1286
ROCPOINTS_N,0.7000,0.0370,0.1285,0.9906,0.1285
ROCPOINTS_N,0.7002,0.0353,0.1261,0.9908,0.1261
ROCPOINTS_N,0.7003,0.0353,0.1260,0.9908,0.1260
ROCPOINTS_N,0.7004,0.0353,0.1260,0.9908,0.1260
ROCPOINTS_N,0.7006,0.0353,0.1259,0.9908,0.1259
ROCPOINTS_N,0.7007,0.0353,0.1258,0.9908,0.1258
ROCPOINTS_N,0.7008,0.0353,0.1258,0.9908,0.1258
ROCPOINTS_N,0.7008,0.0353,0.1257,0.9908,0.1257
ROCPOINTS_N,0.7008,0.0353,0.1257,0.9908,0.1257
ROCPOINTS_N,0.7009,0.0353,0.1255,0.9908,0.1255
ROCPOINTS_N,0.7010,0.0353,0.1254,0.9908,0.1254
ROCPOINTS_N,0.7012,0.0353,0.1254,0.9908,0.1254
ROCPOINTS_N,0.7012,0.0353,0.1253,0.9908,0.1253
ROCPOINTS_N,0.7014,0.0353,0.1253,0.9908,0.1253
ROCPOINTS_N,0.7014,0.0353,0.1252,0.9908,0.1252
ROCPOINTS_N,0.7014,0.0353,0.1251,0.9908,0.1251
ROCPOINTS_N,0.7015,0.0353,0.1251,0.9908,0.1251
ROCPOINTS_N,0.7017,0.0353,0.1250,0.9908,0.1250
ROCPOINTS_N,0.7020,0.0353,0.1248,0.9907,0.1248
ROCPOINTS_N,0.7022,0.0353,0.1247,0.9907,0.1247
ROCPOINTS_N,0.7027,0.0353,0.1246,0.9907,0.1246
ROCPOINTS_N,0.7030,0.0353,0.1246,0.9907,0.1246
ROCPOINTS_N,0.7032,0.0353,0.1245,0.9907,0.1245
ROCPOINTS_N,0.7033,0.0353,0.1244,0.9907,0.1244
ROCPOINTS_N,0.7036,0.0353,0.1232,0.9906,0.1232
ROCPOINTS_N,0.7037,0.0353,0.1231,0.9906,0.1231
ROCPOINTS_N,0.7037,0.0353,0.1230,0.9906,0.1230
ROCPOINTS_N,0.7038,0.0353,0.1230,0.9906,0.1230
ROCPOINTS_N,0.7040,0.0353,0.1229,0.9906,0.1229
ROCPOINTS_N,0.7041,0.0353,0.1228,0.9906,0.1228
ROCPOINTS_N,0.7042,0.0353,0.1227,0.9906,0.1227
ROCPOINTS_N,0.7050,0.0353,0.1227,0.9906,0.1227
ROCPOINTS_N,0.7051,0.0353,0.1226,0.9906,0.1226
ROCPOINTS_N,0.7052,0.0335,0.1226,0.9910,0.1226
ROCPOINTS_N,0.7053,0.0335,0.1225,0.9910,0.1225
ROCPOINTS_N,0.7053,0.0335,0.1225,0.9910,0.1225
ROCPOINTS_N,0.7055,0.0335,0.1224,0.9910,0.1224
ROCPOINTS_N,0.7056,0.0335,0.1223,0.9910,0.1223
ROCPOINTS_N,0.7057,0.0335,0.1222,0.9910,0.1222
ROCPOINTS_N,0.7057,0.0335,0.1222,0.9910,0.1222
ROCPOINTS_N,0.7058,0.0335,0.1221,0.9910,0.1221
ROCPOINTS_N,0.7061,0.0335,0.1220,0.9910,0.1220
ROCPOINTS_N,0.7062,0.0335,0.1220,0.9910,0.1220
ROCPOINTS_N,0.7063,0.0335,0.1219,0.9910,0.1219
ROCPOINTS_N,0.7064,0.0335,0.1219,0.9910,0.1219
ROCPOINTS_N,0.7065,0.0335,0.1218,0.9910,0.1218
ROCPOINTS_N,0.7065,0.0335,0.1218,0.9910,0.1218
ROCPOINTS_N,0.7067,0.0335,0.1217,0.9910,0.1217
ROCPOINTS_N,0.7068,0.0335,0.1199,0.9908,0.1199
ROCPOINTS_N,0.7070,0.0335,0.1198,0.9908,0.1198
ROCPOINTS_N,0.7071,0.0335,0.1198,0.9908,0.1198
ROCPOINTS_N,0.7072,0.0335,0.1197,0.9908,0.1197
ROCPOINTS_N,0.7073,0.0335,0.1197,0.9908,0.1197
ROCPOINTS_N,0.7073,0.0335,0.1196,0.9908,0.1196
ROCPOINTS_N,0.7075,0.0335,0.1195,0.9908,0.1195
ROCPOINTS_N,0.7076,0.0335,0.1195,0.9908,0.1195
ROCPOINTS_N,0.7076,0.0335,0.1194,0.9908,0.1194
ROCPOINTS_N,0.7078,0.0335,0.1194,0.9908,0.1194
ROCPOINTS_N,0.7080,0.0335,0.1193,0.9908,0.1193
ROCPOINTS_N,0.7080,0.0335,0.1192,0.9908,0.1192
ROCPOINTS_N,0.7080,0.0335,0.1192,0.9908,0.1192
ROCPOINTS_N,0.7081,0.0335,0.1190,0.9908,0.1190
ROCPOINTS_N,0.7081,0.0335,0.1189,0.9908,0.1189
ROCPOINTS_N,0.7081,0.0335,0.1188,0.9908,0.1188
ROCPOINTS_N,0.7085,0.0335,0.1188,0.9908,0.1188
ROCPOINTS_N,0.7085,0.0335,0.1187,0.9908,0.1187
ROCPOINTS_N,0.7085,0.0335,0.1187,0.9907,0.1187
ROCPOINTS_N,0.7085,0.0335,0.1186,0.9907,0.1186
ROCPOINTS_N,0.7089,0.0335,0.1185,0.9907,0.1185
ROCPOINTS_N,0.7089,0.0335,0.1184,0.9907,0.1184
ROCPOINTS_N,0.7089,0.0335,0.1184,0.9907,0.1184
ROCPOINTS_N,0.7089,0.0335,0.1183,0.9907,0.1183
ROCPOINTS_N,0.7091,0.0335,0.1183,0.9907,0.1183
ROCPOINTS_N,0.7093,0.0335,0.1182,0.9907,0.1182
ROCPOINTS_N,0.7094,0.0335,0.1181,0.9907,0.1181
ROCPOINTS_N,0.7095,0.0335,0.1181,0.9907,0.1181
ROCPOINTS_N,0.7096,0.0335,0.1180,0.9907,0.1180
ROCPOINTS_N,0.7096,0.0335,0.1180,0.9907,0.1180
ROCPOINTS_N,0.7098,0.0335,0.1179,0.9907,0.1179
ROCPOINTS_N,0.7099,0.0335,0.1178,0.9907,0.1178
ROCPOINTS_N,0.7100,0.0335,0.1178,0.9907,0.1178
ROCPOINTS_N,0.7101,0.0335,0.1155,0.9905,0.1155
ROCPOINTS_N,0.7101,0.0335,0.1154,0.9905,0.1154
ROCPOINTS_N,0.7103,0.0335,0.1153,0.9905,0.1153
ROCPOINTS_N,0.7107,0.0335,0.1153,0.9905,0.1153
ROCPOINTS_N,0.7108,0.0335,0.1152,0.9905,0.1152
ROCPOINTS_N,0.7113,0.0335,0.1152,0.9905,0.1152
ROCPOINTS_N,0.7114,0.0335,0.1151,0.9905,0.1151
ROCPOINTS_N,0.7114,0.0335,0.1151,0.9905,0.1151
ROCPOINTS_N,0.7115,0.0335,0.1148,0.9904,0.1148
ROCPOINTS_N,0.7117,0.0335,0.1148,0.9904,0.1148
ROCPOINTS_N,0.7120,0.0335,0.1146,0.9904,0.1146
ROCPOINTS_N,0.7121,0.0335,0.1146,0.9904,0.1146
ROCPOINTS_N,0.7121,0.0335,0.1145,0.9904,0.1145
ROCPOINTS_N,0.7122,0.0335,0.1145,0.9904,0.1145
ROCPOINTS_N,0.7124,0.0335,0.1144,0.9904,0.1144
ROCPOINTS_N,0.7124,0.0335,0.1144,0.9904,0.1144
ROCPOINTS_N,0.7125,0.0335,0.1143,0.9904,0.1143
ROCPOINTS_N,0.7125,0.0335,0.1142,0.9904,0.1142
ROCPOINTS_N,0.7127,0.0335,0.1142,0.9904,0.1142
ROCPOINTS_N,0.7128,0.0335,0.1141,0.9904,0.1141
ROCPOINTS_N,0.7128,0.0335,0.1141,0.9904,0.1141
ROCPOINTS_N,0.7130,0.0335,0.1140,0.9904,0.1140
ROCPOINTS_N,0.7131,0.0335,0.1139,0.9904,0.1139
ROCPOINTS_N,0.7133,0.0335,0.1139,0.9904,0.1139
ROCPOINTS_N,0.7133,0.0335,0.1138,0.9904,0.1138
ROCPOINTS_N,0.7140,0.0335,0.1121,0.9902,0.1121
ROCPOINTS_N,0.7140,0.0335,0.1120,0.9902,0.1120
ROCPOINTS_N,0.7142,0.0335,0.1120,0.9902,0.1120
ROCPOINTS_N,0.7143,0.0335,0.1119,0.9902,0.1119
ROCPOINTS_N,0.7144,0.0335,0.1118,0.9902,0.1118
ROCPOINTS_N,0.7147,0.0335,0.1116,0.9902,0.1116
ROCPOINTS_N,0.7147,0.0335,0.1116,0.9902,0.1116
ROCPOINTS_N,0.7150,0.0335,0.1115,0.9902,0.1115
ROCPOINTS_N,0.7150,0.0335,0.1114,0.9902,0.1114
ROCPOINTS_N,0.7150,0.0335,0.1114,0.9902,0.1114
ROCPOINTS_N,0.7153,0.0335,0.1113,0.9901,0.1113
ROCPOINTS_N,0.7156,0.0335,0.1113,0.9901,0.1113
ROCPOINTS_N,0.7156,0.0335,0.1112,0.9901,0.1112
ROCPOINTS_N,0.7156,0.0335,0.1110,0.9901,0.1110
ROCPOINTS_N,0.7157,0.0335,0.1108,0.9901,0.1108
ROCPOINTS_N,0.7157,0.0335,0.1107,0.9901,0.1107
ROCPOINTS_N,0.7162,0.0335,0.1107,0.9901,0.1107
ROCPOINTS_N,0.7162,0.0335,0.1106,0.9901,0.1106
ROCPOINTS_N,0.7163,0.0335,0.1106,0.9901,0.1106
ROCPOINTS_N,0.7166,0.0335,0.1105,0.9901,0.1105
ROCPOINTS_N,0.7167,0.0335,0.1104,0.9901,0.1104
ROCPOINTS_N,0.7167,0.0317,0.1090,0.9905,0.1090
ROCPOINTS_N,0.7168,0.0317,0.1090,0.9905,0.1090
ROCPOINTS_N,0.7170,0.0317,0.1089,0.9905,0.1089
ROCPOINTS_N,0.7170,0.0300,0.1089,0.9910,0.1089
ROCPOINTS_N,0.7171,0.0300,0.1089,0.9910,0.1089
ROCPOINTS_N,0.7171,0.0300,0.1088,0.9910,0.1088
ROCPOINTS_N,0.7173,0.0300,0.1088,0.9910,0.1088
ROCPOINTS_N,0.7173,0.0300,0.1087,0.9910,0.1087
ROCPOINTS_N,0.7175,0.0300,0.1086,0.9910,0.1086
ROCPOINTS_N,0.7178,0.0300,0.1086,0.9910,0.1086
ROCPOINTS_N,0.7179,0.0300,0.1085,0.9909,0.1085
ROCPOINTS_N,0.7179,0.0300,0.1085,0.9909,0.1085
ROCPOINTS_N,0.7179,0.0300,0.1084,0.9909,0.1084
ROCPOINTS_N,0.7181,0.0300,0.1083,0.9909,0.1083
ROCPOINTS_N,0.7181,0.0300,0.1083,0.9909,0.1083
ROCPOINTS_N,0.7182,0.0300,0.1082,0.9909,0.1082
ROCPOINTS_N,0.7183,0.0300,0.1082,0.9909,0.1082
ROCPOINTS_N,0.7183,0.0300,0.1081,0.9909,0.1081
ROCPOINTS_N,0.7185,0.0300,0.1081,0.9909,0.1081
ROCPOINTS_N,0.7186,0.0300,0.1080,0.9909,0.1080
ROCPOINTS_N,0.7186,0.0300,0.1079,0.9909,0.1079
ROCPOINTS_N,0.7188,0.0300,0.1079,0.9909,0.1079
ROCPOINTS_N,0.7189,0.0300,0.1078,0.9909,0.1078
ROCPOINTS_N,0.7189,0.0300,0.1078,0.9909,0.1078
ROCPOINTS_N,0.7191,0.0300,0.1076,0.9909,0.1076
ROCPOINTS_N,0.7192,0.0300,0.1076,0.9909,0.1076
ROCPOINTS_N,0.7192,0.0300,0.1075,0.9909,0.1075
ROCPOINTS_N,0.7194,0.0300,0.1075,0.9909,0.1075
ROCPOINTS_N,0.7195,0.0300,0.1074,0.9909,0.1074
ROCPOINTS_N,0.7196,0.0300,0.1074,0.9909,0.1074
ROCPOINTS_N,0.7197,0.0300,0.1073,0.9908,0.1073
ROCPOINTS_N,0.7199,0.0300,0.1072,0.9908,0.1072
ROCPOINTS_N,0.7200,0.0300,0.1072,0.9908,0.1072
ROCPOINTS_N,0.7201,0.0265,0.1053,0.9918,0.1053
ROCPOINTS_N,0.7201,0.0265,0.1053,0.9918,0.1053
ROCPOINTS_N,0.7202,0.0265,0.1052,0.9918,0.1052
ROCPOINTS_N,0.7207,0.0265,0.1051,0.9917,0.1051
ROCPOINTS_N,0.7208,0.0265,0.1051,0.9917,0.1051
ROCPOINTS_N,0.7209,0.0265,0.1050,0.9917,0.1050
ROCPOINTS_N,0.7212,0.0265,0.1050,0.9917,0.1050
ROCPOINTS_N,0.7216,0.0265,0.1049,0.9917,0.1049
ROCPOINTS_N,0.7217,0.0265,0.1048,0.9917,0.1048
ROCPOINTS_N,0.7219,0.0265,0.1047,0.9917,0.1047
ROCPOINTS_N,0.7219,0.0265,0.1047,0.9917,0.1047
ROCPOINTS_N,0.7220,0.0265,0.1046,0.9917,0.1046
ROCPOINTS_N,0.7224,0.0265,0.1046,0.9917,0.1046
ROCPOINTS_N,0.7226,0.0265,0.1045,0.9917,0.1045
ROCPOINTS_N,0.7233,0.0265,0.1044,0.9917,0.1044
ROCPOINTS_N,0.7238,0.0265,0.1032,0.9916,0.1032
ROCPOINTS_N,0.7240,0.0265,0.1031,0.9916,0.1031
ROCPOINTS_N,0.7244,0.0265,0.1030,0.9916,0.1030
ROCPOINTS_N,0.7247,0.0265,0.1030,0.9916,0.1030
ROCPOINTS_N,0.7250,0.0265,0.1029,0.9916,0.1029
ROCPOINTS_N,0.7252,0.0265,0.1028,0.9916,0.1028
ROCPOINTS_N,0.7253,0.0265,0.1027,0.9916,0.1027
ROCPOINTS_N,0.7256,0.0265,0.1027,0.9916,0.1027
ROCPOINTS_N,0.7258,0.0265,0.1026,0.9915,0.1026
ROCPOINTS_N,0.7260,0.0265,0.1026,0.9915,0.1026
ROCPOINTS_N,0.7261,0.0265,0.1025,0.9915,0.1025
ROCPOINTS_N,0.7263,0.0265,0.1025,0.9915,0.1025
ROCPOINTS_N,0.7267,0.0265,0.1024,0.9915,0.1024
ROCPOINTS_N,0.7272,0.0265,0.1011,0.9914,0.1011
ROCPOINTS_N,0.7273,0.0265,0.1010,0.9914,0.1010
ROCPOINTS_N,0.7273,0.0265,0.1009,0.9914,0.1009
ROCPOINTS_N,0.7274,0.0265,0.1009,0.9914,0.1009
ROCPOINTS_N,0.7275,0.0265,0.1008,0.9914,0.1008
ROCPOINTS_N,0.7275,0.0265,0.1008,0.9914,0.1008
ROCPOINTS_N,0.7279,0.0265,0.1007,0.9914,0.1007
ROCPOINTS_N,0.7280,0.0265,0.1006,0.9914,0.1006
ROCPOINTS_N,0.7281,0.0265,0.1006,0.9914,0.1006
ROCPOINTS_N,0.7281,0.0265,0.1005,0.9914,0.1005
ROCPOINTS_N,0.7282,0.0265,0.1005,0.9914,0.1005
ROCPOINTS_N,0.7283,0.0265,0.1004,0.9914,0.1004
ROCPOINTS_N,0.7283,0.0265,0.1004,0.9914,0.1004
ROCPOINTS_N,0.7283,0.0265,0.1003,0.9914,0.1003
ROCPOINTS_N,0.7287,0.0265,0.1001,0.9913,0.1001
ROCPOINTS_N,0.7288,0.0265,0.1001,0.9913,0.1001
ROCPOINTS_N,0.7288,0.0265,0.1000,0.9913,0.1000
ROCPOINTS_N,0.7289,0.0265,0.0999,0.9913,0.0999
ROCPOINTS_N,0.7289,0.0265,0.0998,0.9913,0.0998
ROCPOINTS_N,0.7293,0.0265,0.0998,0.9913,0.0998
ROCPOINTS_N,0.7296,0.0265,0.0997,0.9913,0.0997
ROCPOINTS_N,0.7298,0.0265,0.0997,0.9913,0.0997
ROCPOINTS_N,0.7300,0.0265,0.0995,0.9913,0.0995
ROCPOINTS_N,0.7300,0.0265,0.0977,0.9911,0.0977
ROCPOINTS_N,0.7304,0.0265,0.0977,0.9911,0.0977
ROCPOINTS_N,0.7304,0.0265,0.0976,0.9911,0.0976
ROCPOINTS_N,0.7307,0.0265,0.0976,0.9911,0.0976
ROCPOINTS_N,0.7308,0.0265,0.0975,0.9911,0.0975
ROCPOINTS_N,0.7308,0.0265,0.0974,0.9911,0.0974
ROCPOINTS_N,0.7308,0.0265,0.0974,0.9911,0.0974
ROCPOINTS_N,0.7309,0.0265,0.0973,0.9911,0.0973
ROCPOINTS_N,0.7313,0.0265,0.0972,0.9911,0.0972
ROCPOINTS_N,0.7314,0.0247,0.0972,0.9917,0.0972
ROCPOINTS_N,0.7315,0.0247,0.0971,0.9917,0.0971
ROCPOINTS_N,0.7319,0.0247,0.0971,0.9917,0.0971
ROCPOINTS_N,0.7320,0.0247,0.0970,0.9917,0.0970
ROCPOINTS_N,0.7320,0.0247,0.0970,0.9917,0.0970
ROCPOINTS_N,0.7324,0.0247,0.0969,0.9916,0.0969
ROCPOINTS_N,0.7324,0.0229,0.0963,0.9922,0.0963
ROCPOINTS_N,0.7324,0.0229,0.0962,0.9922,0.0962
ROCPOINTS_N,0.7326,0.0229,0.0962,0.9922,0.0962
ROCPOINTS_N,0.7329,0.0229,0.0961,0.9922,0.0961
ROCPOINTS_N,0.7333,0.0229,0.0960,0.9922,0.0960
ROCPOINTS_N,0.7338,0.0229,0.0951,0.9921,0.0951
ROCPOINTS_N,0.7338,0.0229,0.0950,0.9921,0.0950
ROCPOINTS_N,0.7339,0.0229,0.0950,0.9921,0.0950
ROCPOINTS_N,0.7340,0.0229,0.0949,0.9921,0.0949
ROCPOINTS_N,0.7343,0.0229,0.0949,0.9921,0.0949
ROCPOINTS_N,0.7344,0.0229,0.0948,0.9921,0.0948
ROCPOINTS_N,0.7344,0.0229,0.0948,0.9921,0.0948
ROCPOINTS_N,0.7346,0.0229,0.0947,0.9921,0.0947
ROCPOINTS_N,0.7347,0.0229,0.0946,0.9921,0.0946
ROCPOINTS_N,0.7348,0.0229,0.0946,0.9920,0.0946
ROCPOINTS_N,0.7348,0.0229,0.0945,0.9920,0.0945
ROCPOINTS_N,0.7350,0.0229,0.0942,0.9920,0.0942
ROCPOINTS_N,0.7352,0.0229,0.0942,0.9920,0.0942
ROCPOINTS_N,0.7353,0.0229,0.0941,0.9920,0.0941
ROCPOINTS_N,0.7354,0.0229,0.0940,0.9920,0.0940
ROCPOINTS_N,0.7357,0.0229,0.0939,0.9920,0.0939
ROCPOINTS_N,0.7357,0.0229,0.0938,0.9920,0.0938
ROCPOINTS_N,0.7358,0.0229,0.0938,0.9920,0.0938
ROCPOINTS_N,0.7361,0.0229,0.0937,0.9920,0.0937
ROCPOINTS_N,0.7362,0.0229,0.0936,0.9920,0.0936
ROCPOINTS_N,0.7363,0.0229,0.0936,0.9920,0.0936
ROCPOINTS_N,0.7364,0.0229,0.0935,0.9920,0.0935
ROCPOINTS_N,0.7367,0.0229,0.0935,0.9920,0.0935
ROCPOINTS_N,0.7367,0.0229,0.0934,0.9919,0.0934
ROCPOINTS_N,0.7368,0.0229,0.0920,0.9918,0.0920
ROCPOINTS_N,0.7372,0.0229,0.0918,0.9918,0.0918
ROCPOINTS_N,0.7373,0.0229,0.0917,0.9918,0.0917
ROCPOINTS_N,0.7375,0.0229,0.0916,0.9918,0.0916
ROCPOINTS_N,0.7377,0.0229,0.0915,0.9918,0.0915
ROCPOINTS_N,0.7377,0.0229,0.0914,0.9918,0.0914
ROCPOINTS_N,0.7379,0.0229,0.0914,0.9918,0.0914
ROCPOINTS_N,0.7381,0.0229,0.0913,0.9918,0.0913
ROCPOINTS_N,0.7381,0.0229,0.0912,0.9918,0.0912
ROCPOINTS_N,0.7381,0.0229,0.0911,0.9917,0.0911
ROCPOINTS_N,0.7382,0.0229,0.0910,0.9917,0.0910
ROCPOINTS_N,0.7387,0.0229,0.0909,0.9917,0.0909
ROCPOINTS_N,0.7389,0.0229,0.0908,0.9917,0.0908
ROCPOINTS_N,0.7389,0.0229,0.0907,0.9917,0.0907
ROCPOINTS_N,0.7389,0.0229,0.0907,0.9917,0.0907
ROCPOINTS_N,0.7393,0.0229,0.0906,0.9917,0.0906
ROCPOINTS_N,0.7396,0.0229,0.0906,0.9917,0.0906
ROCPOINTS_N,0.7400,0.0229,0.0905,0.9917,0.0905
ROCPOINTS_N,0.7401,0.0229,0.0889,0.9915,0.0889
ROCPOINTS_N,0.7404,0.0212,0.0889,0.9922,0.0889
ROCPOINTS_N,0.7414,0.0212,0.0889,0.9922,0.0889
ROCPOINTS_N,0.7414,0.0212,0.0888,0.9922,0.0888
ROCPOINTS_N,0.7416,0.0212,0.0887,0.9922,0.0887
ROCPOINTS_N,0.7416,0.0212,0.0886,0.9922,0.0886
ROCPOINTS_N,0.7421,0.0212,0.0886,0.9922,0.0886
ROCPOINTS_N,0.7422,0.0212,0.0885,0.9922,0.0885
ROCPOINTS_N,0.7423,0.0212,0.0885,0.9922,0.0885
ROCPOINTS_N,0.7423,0.0212,0.0884,0.9921,0.0884
ROCPOINTS_N,0.7424,0.0212,0.0883,0.9921,0.0883
ROCPOINTS_N,0.7428,0.0212,0.0883,0.9921,0.0883
ROCPOINTS_N,0.7432,0.0212,0.0881,0.9921,0.0881
ROCPOINTS_N,0.7433,0.0212,0.0881,0.9921,0.0881
ROCPOINTS_N,0.7433,0.0212,0.0880,0.9921,0.0880
ROCPOINTS_N,0.7434,0.0194,0.0865,0.9926,0.0865
ROCPOINTS_N,0.7437,0.0194,0.0865,0.9926,0.0865
ROCPOINTS_N,0.7438,0.0194,0.0864,0.9926,0.0864
ROCPOINTS_N,0.7438,0.0194,0.0864,0.9926,0.0864
ROCPOINTS_N,0.7440,0.0194,0.0863,0.9926,0.0863
ROCPOINTS_N,0.7440,0.0194,0.0862,0.9926,0.0862
ROCPOINTS_N,0.7442,0.0194,0.0861,0.9926,0.0861
ROCPOINTS_N,0.7447,0.0194,0.0861,0.9926,0.0861
ROCPOINTS_N,0.7450,0.0194,0.0860,0.9926,0.0860
ROCPOINTS_N,0.7452,0.0194,0.0860,0.9926,0.0860
ROCPOINTS_N,0.7453,0.0194,0.0859,0.9926,0.0859
ROCPOINTS_N,0.7453,0.0194,0.0858,0.9926,0.0858
ROCPOINTS_N,0.7454,0.0194,0.0857,0.9926,0.0857
ROCPOINTS_N,0.7455,0.0194,0.0857,0.9926,0.0857
ROCPOINTS_N,0.7455,0.0194,0.0856,0.9926,0.0856
ROCPOINTS_N,0.7456,0.0194,0.0855,0.9926,0.0855
ROCPOINTS_N,0.7467,0.0194,0.0855,0.9926,0.0855
ROCPOINTS_N,0.7468,0.0194,0.0847,0.9925,0.0847
ROCPOINTS_N,0.7470,0.0194,0.0846,0.9925,0.0846
ROCPOINTS_N,0.7475,0.0194,0.0845,0.9925,0.0845
ROCPOINTS_N,0.7475,0.0194,0.0844,0.9925,0.0844
ROCPOINTS_N,0.7476,0.0194,0.0844,0.9925,0.0844
ROCPOINTS_N,0.7477,0.0194,0.0843,0.9925,0.0843
ROCPOINTS_N,0.7479,0.0194,0.0843,0.9924,0.0843
ROCPOINTS_N,0.7481,0.0194,0.0840,0.9924,0.0840
ROCPOINTS_N,0.7483,0.0194,0.0840,0.9924,0.0840
ROCPOINTS_N,0.7484,0.0194,0.0839,0.9924,0.0839
ROCPOINTS_N,0.7487,0.0194,0.0837,0.9924,0.0837
ROCPOINTS_N,0.7489,0.0194,0.0837,0.9924,0.0837
ROCPOINTS_N,0.7489,0.0194,0.0836,0.9924,0.0836
ROCPOINTS_N,0.7491,0.0194,0.0836,0.9924,0.0836
ROCPOINTS_N,0.7492,0.0194,0.0835,0.9924,0.0835
ROCPOINTS_N,0.7500,0.0194,0.0834,0.9924,0.0834
ROCPOINTS_N,0.7500,0.0194,0.0823,0.9923,0.0823
ROCPOINTS_N,0.7501,0.0194,0.0823,0.9923,0.0823
ROCPOINTS_N,0.7501,0.0194,0.0822,0.9923,0.0822
ROCPOINTS_N,0.7502,0.0194,0.0822,0.9923,0.0822
ROCPOINTS_N,0.7502,0.0194,0.0821,0.9922,0.0821
ROCPOINTS_N,0.7513,0.0194,0.0820,0.9922,0.0820
ROCPOINTS_N,0.7514,0.0194,0.0820,0.9922,0.0820
ROCPOINTS_N,0.7519,0.0194,0.0819,0.9922,0.0819
ROCPOINTS_N,0.7520,0.0194,0.0819,0.9922,0.0819
ROCPOINTS_N,0.7522,0.0194,0.0818,0.9922,0.0818
ROCPOINTS_N,0.7527,0.0194,0.0818,0.9922,0.0818
ROCPOINTS_N,0.7528,0.0194,0.0817,0.9922,0.0817
ROCPOINTS_N,0.7529,0.0194,0.0816,0.9922,0.0816
ROCPOINTS_N,0.7533,0.0194,0.0816,0.9922,0.0816
ROCPOINTS_N,0.7534,0.0176,0.0799,0.9928,0.0799
ROCPOINTS_N,0.7538,0.0176,0.0798,0.9927,0.0798
ROCPOINTS_N,0.7539,0.0176,0.0798,0.9927,0.0798
ROCPOINTS_N,0.7540,0.0176,0.0797,0.9927,0.0797
ROCPOINTS_N,0.7541,0.0176,0.0796,0.9927,0.0796
ROCPOINTS_N,0.7543,0.0176,0.0795,0.9927,0.0795
ROCPOINTS_N,0.7546,0.0176,0.0795,0.9927,0.0795
ROCPOINTS_N,0.7546,0.0176,0.0794,0.9927,0.0794
ROCPOINTS_N,0.7550,0.0176,0.0794,0.9927,0.0794
ROCPOINTS_N,0.7555,0.0176,0.0792,0.9927,0.0792
ROCPOINTS_N,0.7557,0.0176,0.0791,0.9927,0.0791
ROCPOINTS_N,0.7562,0.0176,0.0790,0.9927,0.0790
ROCPOINTS_N,0.7567,0.0176,0.0790,0.9927,0.0790
ROCPOINTS_N,0.7568,0.0176,0.0777,0.9926,0.0777
ROCPOINTS_N,0.7570,0.0176,0.0777,0.9925,0.0777
ROCPOINTS_N,0.7571,0.0176,0.0776,0.9925,0.0776
ROCPOINTS_N,0.7573,0.0176,0.0776,0.9925,0.0776
ROCPOINTS_N,0.7574,0.0176,0.0774,0.9925,0.0774
ROCPOINTS_N,0.7578,0.0176,0.0774,0.9925,0.0774
ROCPOINTS_N,0.7579,0.0176,0.0773,0.9925,0.0773
ROCPOINTS_N,0.7581,0.0176,0.0773,0.9925,0.0773
ROCPOINTS_N,0.7582,0.0176,0.0772,0.9925,0.0772
ROCPOINTS_N,0.7583,0.0176,0.0771,0.9925,0.0771
ROCPOINTS_N,0.7589,0.0176,0.0771,0.9925,0.0771
ROCPOINTS_N,0.7589,0.0176,0.0770,0.9925,0.0770
ROCPOINTS_N,0.7596,0.0176,0.0770,0.9925,0.0770
ROCPOINTS_N,0.7598,0.0176,0.0769,0.9925,0.0769
ROCPOINTS_N,0.7600,0.0176,0.0768,0.9925,0.0768
ROCPOINTS_N,0.7607,0.0176,0.0748,0.9923,0.0748
ROCPOINTS_N,0.7608,0.0176,0.0748,0.9923,0.0748
ROCPOINTS_N,0.7610,0.0176,0.0747,0.9923,0.0747
ROCPOINTS_N,0.7614,0.0176,0.0746,0.9922,0.0746
ROCPOINTS_N,0.7614,0.0176,0.0746,0.9922,0.0746
ROCPOINTS_N,0.7617,0.0176,0.0745,0.9922,0.0745
ROCPOINTS_N,0.7618,0.0176,0.0745,0.9922,0.0745
ROCPOINTS_N,0.7622,0.0176,0.0744,0.9922,0.0744
ROCPOINTS_N,0.7627,0.0176,0.0743,0.9922,0.0743
ROCPOINTS_N,0.7633,0.0176,0.0743,0.9922,0.0743
ROCPOINTS_N,0.7634,0.0176,0.0734,0.9921,0.0734
ROCPOINTS_N,0.7637,0.0176,0.0733,0.9921,0.0733
ROCPOINTS_N,0.7642,0.0176,0.0732,0.9921,0.0732
ROCPOINTS_N,0.7648,0.0176,0.0731,0.9921,0.0731
ROCPOINTS_N,0.7650,0.0176,0.0731,0.9921,0.0731
ROCPOINTS_N,0.7657,0.0176,0.0730,0.9921,0.0730
ROCPOINTS_N,0.7658,0.0176,0.0729,0.9921,0.0729
ROCPOINTS_N,0.7663,0.0176,0.0729,0.9921,0.0729
ROCPOINTS_N,0.7667,0.0176,0.0728,0.9921,0.0728
ROCPOINTS_N,0.7668,0.0141,0.0721,0.9936,0.0721
ROCPOINTS_N,0.7668,0.0141,0.0720,0.9936,0.0720
ROCPOINTS_N,0.7669,0.0141,0.0720,0.9936,0.0720
ROCPOINTS_N,0.7669,0.0141,0.0719,0.9936,0.0719
ROCPOINTS_N,0.7670,0.0141,0.0718,0.9935,0.0718
ROCPOINTS_N,0.7673,0.0141,0.0718,0.9935,0.0718
ROCPOINTS_N,0.7678,0.0141,0.0717,0.9935,0.0717
ROCPOINTS_N,0.7679,0.0141,0.0717,0.9935,0.0717
ROCPOINTS_N,0.7680,0.0141,0.0715,0.9935,0.0715
ROCPOINTS_N,0.7681,0.0141,0.0715,0.9935,0.0715
ROCPOINTS_N,0.7681,0.0141,0.0713,0.9935,0.0713
ROCPOINTS_N,0.7688,0.0141,0.0713,0.9935,0.0713
ROCPOINTS_N,0.7700,0.0141,0.0712,0.9935,0.0712
ROCPOINTS_N,0.7701,0.0141,0.0696,0.9933,0.0696
ROCPOINTS_N,0.7703,0.0141,0.0695,0.9933,0.0695
ROCPOINTS_N,0.7714,0.0123,0.0695,0.9942,0.0695
ROCPOINTS_N,0.7720,0.0123,0.0695,0.9942,0.0695
ROCPOINTS_N,0.7721,0.0123,0.0694,0.9942,0.0694
ROCPOINTS_N,0.7722,0.0123,0.0692,0.9941,0.0692
ROCPOINTS_N,0.7723,0.0123,0.0692,0.9941,0.0692
ROCPOINTS_N,0.7725,0.0123,0.0691,0.9941,0.0691
ROCPOINTS_N,0.7727,0.0123,0.0690,0.9941,0.0690
ROCPOINTS_N,0.7731,0.0123,0.0690,0.9941,0.0690
ROCPOINTS_N,0.7732,0.0123,0.0689,0.9941,0.0689
ROCPOINTS_N,0.7733,0.0123,0.0689,0.9941,0.0689
ROCPOINTS_N,0.7734,0.0123,0.0676,0.9940,0.0676
ROCPOINTS_N,0.7735,0.0123,0.0675,0.9940,0.0675
ROCPOINTS_N,0.7740,0.0123,0.0675,0.9940,0.0675
ROCPOINTS_N,0.7742,0.0123,0.0674,0.9940,0.0674
ROCPOINTS_N,0.7747,0.0123,0.0674,0.9940,0.0674
ROCPOINTS_N,0.7750,0.0123,0.0673,0.9940,0.0673
ROCPOINTS_N,0.7753,0.0123,0.0672,0.9940,0.0672
ROCPOINTS_N,0.7754,0.0123,0.0670,0.9939,0.0670
ROCPOINTS_N,0.7754,0.0123,0.0669,0.9939,0.0669
ROCPOINTS_N,0.7759,0.0123,0.0669,0.9939,0.0669
ROCPOINTS_N,0.7764,0.0123,0.0668,0.9939,0.0668
ROCPOINTS_N,0.7767,0.0123,0.0668,0.9939,0.0668
ROCPOINTS_N,0.7767,0.0123,0.0660,0.9939,0.0660
ROCPOINTS_N,0.7771,0.0123,0.0660,0.9938,0.0660
ROCPOINTS_N,0.7778,0.0123,0.0658,0.9938,0.0658
ROCPOINTS_N,0.7779,0.0123,0.0658,0.9938,0.0658
ROCPOINTS_N,0.7780,0.0123,0.0657,0.9938,0.0657
ROCPOINTS_N,0.7781,0.0123,0.0657,0.9938,0.0657
ROCPOINTS_N,0.7781,0.0123,0.0655,0.9938,0.0655
ROCPOINTS_N,0.7783,0.0123,0.0654,0.9938,0.0654
ROCPOINTS_N,0.7784,0.0123,0.0653,0.9938,0.0653
ROCPOINTS_N,0.7785,0.0123,0.0653,0.9938,0.0653
ROCPOINTS_N,0.7789,0.0123,0.0652,0.9938,0.0652
ROCPOINTS_N,0.7789,0.0123,0.0650,0.9938,0.0650
ROCPOINTS_N,0.7794,0.0123,0.0648,0.9937,0.0648
ROCPOINTS_N,0.7796,0.0123,0.0648,0.9937,0.0648
ROCPOINTS_N,0.7799,0.0123,0.0647,0.9937,0.0647
ROCPOINTS_N,0.7800,0.0123,0.0647,0.9937,0.0647
ROCPOINTS_N,0.7810,0.0123,0.0634,0.9936,0.0634
ROCPOINTS_N,0.7819,0.0123,0.0634,0.9936,0.0634
ROCPOINTS_N,0.7820,0.0123,0.0633,0.9936,0.0633
ROCPOINTS_N,0.7820,0.0123,0.0633,0.9936,0.0633
ROCPOINTS_N,0.7821,0.0123,0.0632,0.9936,0.0632
ROCPOINTS_N,0.7822,0.0123,0.0632,0.9936,0.0632
ROCPOINTS_N,0.7823,0.0123,0.0631,0.9936,0.0631
ROCPOINTS_N,0.7827,0.0123,0.0630,0.9936,0.0630
ROCPOINTS_N,0.7833,0.0123,0.0630,0.9936,0.0630
ROCPOINTS_N,0.7838,0.0123,0.0620,0.9935,0.0620
ROCPOINTS_N,0.7843,0.0123,0.0619,0.9935,0.0619
ROCPOINTS_N,0.7850,0.0123,0.0619,0.9934,0.0619
ROCPOINTS_N,0.7855,0.0123,0.0618,0.9934,0.0618
ROCPOINTS_N,0.7856,0.0123,0.0618,0.9934,0.0618
ROCPOINTS_N,0.7856,0.0106,0.0618,0.9944,0.0618
ROCPOINTS_N,0.7856,0.0106,0.0617,0.9944,0.0617
ROCPOINTS_N,0.7867,0.0106,0.0616,0.9944,0.0616
ROCPOINTS_N,0.7869,0.0106,0.0609,0.9943,0.0609
ROCPOINTS_N,0.7870,0.0106,0.0608,0.9943,0.0608
ROCPOINTS_N,0.7880,0.0106,0.0608,0.9943,0.0608
ROCPOINTS_N,0.7881,0.0106,0.0606,0.9943,0.0606
ROCPOINTS_N,0.7883,0.0106,0.0604,0.9942,0.0604
ROCPOINTS_N,0.7891,0.0106,0.0604,0.9942,0.0604
ROCPOINTS_N,0.7900,0.0106,0.0603,0.9942,0.0603
ROCPOINTS_N,0.7902,0.0106,0.0592,0.9941,0.0592
ROCPOINTS_N,0.7904,0.0106,0.0592,0.9941,0.0592
ROCPOINTS_N,0.7910,0.0106,0.0591,0.9941,0.0591
ROCPOINTS_N,0.7919,0.0106,0.0589,0.9941,0.0589
ROCPOINTS_N,0.7921,0.0106,0.0588,0.9941,0.0588
ROCPOINTS_N,0.7924,0.0106,0.0588,0.9941,0.0588
ROCPOINTS_N,0.7931,0.0106,0.0586,0.9941,0.0586
ROCPOINTS_N,0.7932,0.0106,0.0585,0.9941,0.0585
ROCPOINTS_N,0.7933,0.0106,0.0585,0.9941,0.0585
ROCPOINTS_N,0.7946,0.0088,0.0576,0.9950,0.0576
ROCPOINTS_N,0.7953,0.0088,0.0574,0.9949,0.0574
ROCPOINTS_N,0.7954,0.0088,0.0574,0.9949,0.0574
ROCPOINTS_N,0.7960,0.0088,0.0573,0.9949,0.0573
ROCPOINTS_N,0.7967,0.0088,0.0572,0.9949,0.0572
ROCPOINTS_N,0.7969,0.0088,0.0567,0.9949,0.0567
ROCPOINTS_N,0.7973,0.0088,0.0566,0.9949,0.0566
ROCPOINTS_N,0.7974,0.0088,0.0566,0.9949,0.0566
ROCPOINTS_N,0.7996,0.0088,0.0563,0.9949,0.0563
ROCPOINTS_N,0.7999,0.0088,0.0563,0.9948,0.0563
ROCPOINTS_N,0.8000,0.0088,0.0562,0.9948,0.0562
ROCPOINTS_N,0.8001,0.0053,0.0555,0.9969,0.0555
ROCPOINTS_N,0.8007,0.0053,0.0555,0.9969,0.0555
ROCPOINTS_N,0.8008,0.0053,0.0554,0.9969,0.0554
ROCPOINTS_N,0.8017,0.0053,0.0553,0.9968,0.0553
ROCPOINTS_N,0.8022,0.0053,0.0553,0.9968,0.0553
ROCPOINTS_N,0.8023,0.0053,0.0552,0.9968,0.0552
ROCPOINTS_N,0.8027,0.0053,0.0552,0.9968,0.0552
ROCPOINTS_N,0.8033,0.0053,0.0551,0.9968,0.0551
ROCPOINTS_N,0.8033,0.0053,0.0550,0.9968,0.0550
ROCPOINTS_N,0.8050,0.0053,0.0545,0.9968,0.0545
ROCPOINTS_N,0.8051,0.0053,0.0544,0.9968,0.0544
ROCPOINTS_N,0.8067,0.0053,0.0543,0.9968,0.0543
ROCPOINTS_N,0.8069,0.0053,0.0539,0.9968,0.0539
ROCPOINTS_N,0.8080,0.0053,0.0538,0.9968,0.0538
ROCPOINTS_N,0.8086,0.0053,0.0538,0.9968,0.0538
ROCPOINTS_N,0.8100,0.0053,0.0537,0.9968,0.0537
ROCPOINTS_N,0.8108,0.0053,0.0527,0.9967,0.0527
ROCPOINTS_N,0.8122,0.0053,0.0525,0.9967,0.0525
ROCPOINTS_N,0.8133,0.0053,0.0524,0.9967,0.0524
ROCPOINTS_N,0.8148,0.0053,0.0520,0.9966,0.0520
ROCPOINTS_N,0.8153,0.0053,0.0520,0.9966,0.0520
ROCPOINTS_N,0.8157,0.0053,0.0519,0.9966,0.0519
ROCPOINTS_N,0.8167,0.0053,0.0518,0.9966,0.0518
ROCPOINTS_N,0.8175,0.0053,0.0516,0.9966,0.0516
ROCPOINTS_N,0.8189,0.0053,0.0515,0.9966,0.0515
ROCPOINTS_N,0.8191,0.0053,0.0515,0.9966,0.0515
ROCPOINTS_N,0.8192,0.0053,0.0514,0.9966,0.0514
ROCPOINTS_N,0.8200,0.0053,0.0513,0.9966,0.0513
ROCPOINTS_N,0.8201,0.0053,0.0507,0.9966,0.0507
ROCPOINTS_N,0.8214,0.0053,0.0506,0.9966,0.0506
ROCPOINTS_N,0.8224,0.0053,0.0506,0.9966,0.0506
ROCPOINTS_N,0.8231,0.0053,0.0505,0.9965,0.0505
ROCPOINTS_N,0.8233,0.0053,0.0504,0.9965,0.0504
ROCPOINTS_N,0.8238,0.0035,0.0500,0.9977,0.0500
ROCPOINTS_N,0.8250,0.0035,0.0499,0.9977,0.0499
ROCPOINTS_N,0.8267,0.0035,0.0496,0.9977,0.0496
ROCPOINTS_N,0.8289,0.0035,0.0493,0.9976,0.0493
ROCPOINTS_N,0.8297,0.0035,0.0491,0.9976,0.0491
ROCPOINTS_N,0.8300,0.0035,0.0490,0.9976,0.0490
ROCPOINTS_N,0.8316,0.0035,0.0485,0.9976,0.0485
ROCPOINTS_N,0.8333,0.0035,0.0485,0.9976,0.0485
ROCPOINTS_N,0.8341,0.0035,0.0481,0.9976,0.0481
ROCPOINTS_N,0.8350,0.0035,0.0480,0.9976,0.0480
ROCPOINTS_N,0.8364,0.0035,0.0479,0.9976,0.0479
ROCPOINTS_N,0.8367,0.0035,0.0479,0.9976,0.0479
ROCPOINTS_N,0.8400,0.0035,0.0475,0.9976,0.0475
ROCPOINTS_N,0.8433,0.0035,0.0472,0.9975,0.0472
ROCPOINTS_N,0.8453,0.0035,0.0468,0.9975,0.0468
ROCPOINTS_N,0.8467,0.0035,0.0468,0.9975,0.0468
ROCPOINTS_N,0.8483,0.0035,0.0465,0.9975,0.0465
ROCPOINTS_N,0.8491,0.0035,0.0465,0.9975,0.0465
ROCPOINTS_N,0.8500,0.0035,0.0464,0.9975,0.0464
ROCPOINTS_N,0.8533,0.0035,0.0458,0.9975,0.0458
ROCPOINTS_N,0.8543,0.0035,0.0453,0.9974,0.0453
ROCPOINTS_N,0.8567,0.0035,0.0452,0.9974,0.0452
ROCPOINTS_N,0.8600,0.0035,0.0450,0.9974,0.0450
ROCPOINTS_N,0.8633,0.0018,0.0447,0.9987,0.0447
ROCPOINTS_N,0.8700,0.0018,0.0444,0.9987,0.0444
ROCPOINTS_N,0.8723,0.0018,0.0442,0.9987,0.0442
ROCPOINTS_N,0.8733,0.0018,0.0441,0.9987,0.0441
ROCPOINTS_N,0.8753,0.0018,0.0439,0.9987,0.0439
ROCPOINTS_N,0.8767,0.0018,0.0438,0.9987,0.0438
ROCPOINTS_N,0.8786,0.0018,0.0436,0.9987,0.0436
ROCPOINTS_N,0.8800,0.0018,0.0435,0.9987,0.0435
ROCPOINTS_N,0.8833,0.0018,0.0433,0.9987,0.0433
ROCPOINTS_N,0.8867,0.0018,0.0429,0.9986,0.0429
ROCPOINTS_N,0.8900,0.0018,0.0424,0.9986,0.0424
ROCPOINTS_N,0.8914,0.0018,0.0410,0.9986,0.0410
ROCPOINTS_N,0.8933,0.0000,0.0410,1.0000,0.0410
ROCPOINTS_N,0.8967,0.0000,0.0404,1.0000,0.0404
ROCPOINTS_N,0.8989,0.0000,0.0399,1.0000,0.0399
ROCPOINTS_N,0.9000,0.0000,0.0398,1.0000,0.0398
ROCPOINTS_N,0.9033,0.0000,0.0391,1.0000,0.0391
ROCPOINTS_N,0.9047,0.0000,0.0391,1.0000,0.0391
ROCPOINTS_N,0.9067,0.0000,0.0390,1.0000,0.0390
ROCPOINTS_N,0.9100,0.0000,0.0385,1.0000,0.0385
ROCPOINTS_N,0.9133,0.0000,0.0381,1.0000,0.0381
ROCPOINTS_N,0.9167,0.0000,0.0373,1.0000,0.0373
ROCPOINTS_N,0.9200,0.0000,0.0355,1.0000,0.0355
ROCPOINTS_N,0.9233,0.0000,0.0349,1.0000,0.0349
ROCPOINTS_N,0.9267,0.0000,0.0336,1.0000,0.0336
ROCPOINTS_N,0.9300,0.0000,0.0334,1.0000,0.0334
ROCPOINTS_N,0.9308,0.0000,0.0329,1.0000,0.0329
ROCPOINTS_N,0.9333,0.0000,0.0328,1.0000,0.0328
ROCPOINTS_N,0.9367,0.0000,0.0327,1.0000,0.0327
ROCPOINTS_N,0.9400,0.0000,0.0293,1.0000,0.0293
ROCPOINTS_N,0.9422,0.0000,0.0287,1.0000,0.0287
ROCPOINTS_N,0.9433,0.0000,0.0278,1.0000,0.0278
ROCPOINTS_N,0.9467,0.0000,0.0254,1.0000,0.0254
ROCPOINTS_N,0.9500,0.0000,0.0233,1.0000,0.0233
ROCPOINTS_N,0.9533,0.0000,0.0208,1.0000,0.0208
ROCPOINTS_N,0.9567,0.0000,0.0183,1.0000,0.0183
ROCPOINTS_N,0.9589,0.0000,0.0134,1.0000,0.0134
ROCPOINTS_N,0.9600,0.0000,0.0129,1.0000,0.0129
ROCPOINTS_N,0.9622,0.0000,0.0103,1.0000,0.0103
ROCPOINTS_N,0.9633,0.0000,0.0103,1.0000,0.0103
ROCPOINTS_N,0.9656,0.0000,0.0080,1.0000,0.0080
ROCPOINTS_N,0.9667,0.0000,0.0075,1.0000,0.0075
ROCPOINTS_N,0.9689,0.0000,0.0065,1.0000,0.0065
ROCPOINTS_N,0.9700,0.0000,0.0064,1.0000,0.0064
ROCPOINTS_N,0.9722,0.0000,0.0040,1.0000,0.0040
ROCPOINTS_N,0.9733,0.0000,0.0038,1.0000,0.0038
ROCPOINTS_N,0.9767,0.0000,0.0027,1.0000,0.0027
ROCPOINTS_N,0.9789,0.0000,0.0018,1.0000,0.0018
ROCPOINTS_N,0.9800,0.0000,0.0016,1.0000,0.0016
ROCPOINTS_N,0.9822,0.0000,0.0009,1.0000,0.0009
ROCPOINTS_N,0.9822,0.0000,0.0000,0.0000,0.0000
ROCPOINTS_O,0.0000,1.0000,1.0000,0.0237,1.0000
ROCPOINTS_O,0.0011,0.9992,1.0000,0.0237,1.0000
ROCPOINTS_O,0.0017,0.9987,1.0000,0.0237,1.0000
ROCPOINTS_O,0.0028,0.9985,1.0000,0.0237,1.0000
ROCPOINTS_O,0.0035,0.9982,1.0000,0.0237,1.0000
ROCPOINTS_O,0.0037,0.9981,1.0000,0.0238,1.0000
ROCPOINTS_O,0.0042,0.9975,1.0000,0.0238,1.0000
ROCPOINTS_O,0.0043,0.9971,1.0000,0.0238,1.0000
ROCPOINTS_O,0.0056,0.9967,1.0000,0.0238,1.0000
ROCPOINTS_O,0.0059,0.9965,1.0000,0.0238,1.0000
ROCPOINTS_O,0.0067,0.9961,1.0000,0.0238,1.0000
ROCPOINTS_O,0.0067,0.9940,0.9976,0.0238,0.9976
ROCPOINTS_O,0.0068,0.9934,0.9976,0.0238,0.9976
ROCPOINTS_O,0.0084,0.9933,0.9976,0.0238,0.9976
ROCPOINTS_O,0.0092,0.9932,0.9976,0.0238,0.9976
ROCPOINTS_O,0.0100,0.9930,0.9976,0.0238,0.9976
ROCPOINTS_O,0.0100,0.9888,0.9976,0.0239,0.9976
ROCPOINTS_O,0.0120,0.9883,0.9976,0.0239,0.9976
ROCPOINTS_O,0.0133,0.9881,0.9976,0.0239,0.9976
ROCPOINTS_O,0.0133,0.9879,0.9976,0.0239,0.9976
ROCPOINTS_O,0.0150,0.9875,0.9976,0.0239,0.9976
ROCPOINTS_O,0.0154,0.9874,0.9976,0.0239,0.9976
ROCPOINTS_O,0.0162,0.9873,0.9976,0.0239,0.9976
ROCPOINTS_O,0.0167,0.9873,0.9976,0.0239,0.9976
ROCPOINTS_O,0.0169,0.9860,0.9976,0.0240,0.9976
ROCPOINTS_O,0.0173,0.9859,0.9976,0.0240,0.9976
ROCPOINTS_O,0.0177,0.9858,0.9976,0.0240,0.9976
ROCPOINTS_O,0.0181,0.9858,0.9976,0.0240,0.9976
ROCPOINTS_O,0.0191,0.9857,0.9976,0.0240,0.9976
ROCPOINTS_O,0.0194,0.9857,0.9976,0.0240,0.9976
ROCPOINTS_O,0.0198,0.9856,0.9976,0.0240,0.9976
ROCPOINTS_O,0.0200,0.9854,0.9976,0.0240,0.9976
ROCPOINTS_O,0.0201,0.9851,0.9976,0.0240,0.9976
ROCPOINTS_O,0.0217,0.9850,0.9976,0.0240,0.9976
ROCPOINTS_O,0.0220,0.9849,0.9976,0.0240,0.9976
ROCPOINTS_O,0.0226,0.9848,0.9976,0.0240,0.9976
ROCPOINTS_O,0.0231,0.9847,0.9976,0.0240,0.9976
ROCPOINTS_O,0.0233,0.9847,0.9976,0.0240,0.9976
ROCPOINTS_O,0.0242,0.9827,0.9976,0.0241,0.9976
ROCPOINTS_O,0.0254,0.9826,0.9976,0.0241,0.9976
ROCPOINTS_O,0.0259,0.9825,0.9976,0.0241,0.9976
ROCPOINTS_O,0.0264,0.9824,0.9976,0.0241,0.9976
ROCPOINTS_O,0.0267,0.9823,0.9976,0.0241,0.9976
ROCPOINTS_O,0.0271,0.9779,0.9976,0.0242,0.9976
ROCPOINTS_O,0.0290,0.9777,0.9976,0.0242,0.9976
ROCPOINTS_O,0.0293,0.9777,0.9976,0.0242,0.9976
ROCPOINTS_O,0.0300,0.9776,0.9976,0.0242,0.9976
ROCPOINTS_O,0.0300,0.9776,0.9976,0.0242,0.9976
ROCPOINTS_O,0.0317,0.9740,0.9976,0.0243,0.9976
ROCPOINTS_O,0.0322,0.9739,0.9976,0.0243,0.9976
ROCPOINTS_O,0.0333,0.9738,0.9976,0.0243,0.9976
ROCPOINTS_O,0.0338,0.9703,0.9976,0.0244,0.9976
ROCPOINTS_O,0.0343,0.9702,0.9976,0.0244,0.9976
ROCPOINTS_O,0.0348,0.9702,0.9976,0.0244,0.9976
ROCPOINTS_O,0.0350,0.9701,0.9976,0.0244,0.9976
ROCPOINTS_O,0.0356,0.9699,0.9976,0.0244,0.9976
ROCPOINTS_O,0.0356,0.9698,0.9976,0.0244,0.9976
ROCPOINTS_O,0.0359,0.9698,0.9976,0.0244,0.9976
ROCPOINTS_O,0.0362,0.9697,0.9976,0.0244,0.9976
ROCPOINTS_O,0.0365,0.9696,0.9976,0.0244,0.9976
ROCPOINTS_O,0.0367,0.9694,0.9976,0.0244,0.9976
ROCPOINTS_O,0.0367,0.9694,0.9976,0.0244,0.9976
ROCPOINTS_O,0.0378,0.9672,0.9976,0.0244,0.9976
ROCPOINTS_O,0.0381,0.9672,0.9976,0.0244,0.9976
ROCPOINTS_O,0.0383,0.9671,0.9976,0.0244,0.9976
ROCPOINTS_O,0.0388,0.9670,0.9976,0.0244,0.9976
ROCPOINTS_O,0.0389,0.9670,0.9976,0.0244,0.9976
ROCPOINTS_O,0.0390,0.9668,0.9976,0.0244,0.9976
ROCPOINTS_O,0.0396,0.9668,0.9976,0.0244,0.9976
ROCPOINTS_O,0.0398,0.9667,0.9976,0.0244,0.9976
ROCPOINTS_O,0.0400,0.9666,0.9976,0.0244,0.9976
ROCPOINTS_O,0.0400,0.9624,0.9929,0.0244,0.9929
ROCPOINTS_O,0.0405,0.9616,0.9905,0.0244,0.9905
ROCPOINTS_O,0.0405,0.9615,0.9905,0.0244,0.9905
ROCPOINTS_O,0.0422,0.9614,0.9905,0.0244,0.9905
ROCPOINTS_O,0.0422,0.9614,0.9905,0.0244,0.9905
ROCPOINTS_O,0.0423,0.9613,0.9905,0.0244,0.9905
ROCPOINTS_O,0.0423,0.9613,0.9905,0.0244,0.9905
ROCPOINTS_O,0.0427,0.9612,0.9905,0.0244,0.9905
ROCPOINTS_O,0.0430,0.9611,0.9905,0.0244,0.9905
ROCPOINTS_O,0.0430,0.9611,0.9905,0.0244,0.9905
ROCPOINTS_O,0.0431,0.9610,0.9905,0.0244,0.9905
ROCPOINTS_O,0.0433,0.9610,0.9905,0.0244,0.9905
ROCPOINTS_O,0.0434,0.9584,0.9905,0.0245,0.9905
ROCPOINTS_O,0.0436,0.9583,0.9905,0.0245,0.9905
ROCPOINTS_O,0.0438,0.9583,0.9905,0.0245,0.9905
ROCPOINTS_O,0.0441,0.9582,0.9905,0.0245,0.9905
ROCPOINTS_O,0.0442,0.9581,0.9905,0.0245,0.9905
ROCPOINTS_O,0.0456,0.9580,0.9905,0.0245,0.9905
ROCPOINTS_O,0.0458,0.9579,0.9905,0.0245,0.9905
ROCPOINTS_O,0.0458,0.9579,0.9905,0.0245,0.9905
ROCPOINTS_O,0.0461,0.9578,0.9905,0.0245,0.9905
ROCPOINTS_O,0.0464,0.9577,0.9905,0.0245,0.9905
ROCPOINTS_O,0.0467,0.9577,0.9905,0.0245,0.9905
ROCPOINTS_O,0.0470,0.9561,0.9905,0.0245,0.9905
ROCPOINTS_O,0.0473,0.9559,0.9905,0.0245,0.9905
ROCPOINTS_O,0.0475,0.9558,0.9905,0.0245,0.9905
ROCPOINTS_O,0.0475,0.9558,0.9905,0.0245,0.9905
ROCPOINTS_O,0.0481,0.9555,0.9905,0.0246,0.9905
ROCPOINTS_O,0.0482,0.9555,0.9905,0.0246,0.9905
ROCPOINTS_O,0.0482,0.9553,0.9905,0.0246,0.9905
ROCPOINTS_O,0.0482,0.9552,0.9905,0.0246,0.9905
ROCPOINTS_O,0.0485,0.9552,0.9905,0.0246,0.9905
ROCPOINTS_O,0.0496,0.9548,0.9905,0.0246,0.9905
ROCPOINTS_O,0.0499,0.9548,0.9905,0.0246,0.9905
ROCPOINTS_O,0.0500,0.9547,0.9905,0.0246,0.9905
ROCPOINTS_O,0.0501,0.9527,0.9905,0.0246,0.9905
ROCPOINTS_O,0.0501,0.9526,0.9905,0.0246,0.9905
ROCPOINTS_O,0.0502,0.9526,0.9905,0.0246,0.9905
ROCPOINTS_O,0.0503,0.9525,0.9905,0.0246,0.9905
ROCPOINTS_O,0.0513,0.9525,0.9905,0.0246,0.9905
ROCPOINTS_O,0.0514,0.9524,0.9905,0.0246,0.9905
ROCPOINTS_O,0.0520,0.9524,0.9905,0.0246,0.9905
ROCPOINTS_O,0.0525,0.9523,0.9905,0.0246,0.9905
ROCPOINTS_O,0.0528,0.9522,0.9905,0.0246,0.9905
ROCPOINTS_O,0.0529,0.9522,0.9905,0.0246,0.9905
ROCPOINTS_O,0.0533,0.9521,0.9905,0.0246,0.9905
ROCPOINTS_O,0.0533,0.9498,0.9905,0.0247,0.9905
ROCPOINTS_O,0.0536,0.9488,0.9905,0.0247,0.9905
ROCPOINTS_O,0.0536,0.9487,0.9905,0.0247,0.9905
ROCPOINTS_O,0.0544,0.9487,0.9905,0.0247,0.9905
ROCPOINTS_O,0.0546,0.9486,0.9905,0.0247,0.9905
ROCPOINTS_O,0.0548,0.9484,0.9905,0.0247,0.9905
ROCPOINTS_O,0.0550,0.9483,0.9905,0.0247,0.9905
ROCPOINTS_O,0.0556,0.9483,0.9905,0.0247,0.9905
ROCPOINTS_O,0.0556,0.9482,0.9905,0.0247,0.9905
ROCPOINTS_O,0.0558,0.9480,0.9905,0.0247,0.9905
ROCPOINTS_O,0.0562,0.9480,0.9905,0.0247,0.9905
ROCPOINTS_O,0.0563,0.9479,0.9905,0.0247,0.9905
ROCPOINTS_O,0.0567,0.9478,0.9905,0.0247,0.9905
ROCPOINTS_O,0.0569,0.9462,0.9905,0.0248,0.9905
ROCPOINTS_O,0.0570,0.9462,0.9905,0.0248,0.9905
ROCPOINTS_O,0.0572,0.9461,0.9905,0.0248,0.9905
ROCPOINTS_O,0.0572,0.9461,0.9905,0.0248,0.9905
ROCPOINTS_O,0.0573,0.9460,0.9905,0.0248,0.9905
ROCPOINTS_O,0.0574,0.9459,0.9905,0.0248,0.9905
ROCPOINTS_O,0.0575,0.9459,0.9905,0.0248,0.9905
ROCPOINTS_O,0.0581,0.9458,0.9905,0.0248,0.9905
ROCPOINTS_O,0.0584,0.9457,0.9905,0.0248,0.9905
ROCPOINTS_O,0.0585,0.9457,0.9905,0.0248,0.9905
ROCPOINTS_O,0.0589,0.9456,0.9905,0.0248,0.9905
ROCPOINTS_O,0.0589,0.9454,0.9905,0.0248,0.9905
ROCPOINTS_O,0.0593,0.9452,0.9905,0.0248,0.9905
ROCPOINTS_O,0.0597,0.9452,0.9905,0.0248,0.9905
ROCPOINTS_O,0.0599,0.9451,0.9905,0.0248,0.9905
ROCPOINTS_O,0.0600,0.9451,0.9905,0.0248,0.9905
ROCPOINTS_O,0.0600,0.9432,0.9905,0.0249,0.9905
ROCPOINTS_O,0.0601,0.9430,0.9905,0.0249,0.9905
ROCPOINTS_O,0.0602,0.9429,0.9905,0.0249,0.9905
ROCPOINTS_O,0.0602,0.9429,0.9905,0.0249,0.9905
ROCPOINTS_O,0.0603,0.9428,0.9905,0.0249,0.9905
ROCPOINTS_O,0.0603,0.9428,0.9905,0.0249,0.9905
ROCPOINTS_O,0.0604,0.9427,0.9905,0.0249,0.9905
ROCPOINTS_O,0.0605,0.9426,0.9905,0.0249,0.9905
ROCPOINTS_O,0.0610,0.9426,0.9905,0.0249,0.9905
ROCPOINTS_O,0.0610,0.9425,0.9905,0.0249,0.9905
ROCPOINTS_O,0.0610,0.9424,0.9905,0.0249,0.9905
ROCPOINTS_O,0.0611,0.9424,0.9905,0.0249,0.9905
ROCPOINTS_O,0.0614,0.9423,0.9905,0.0249,0.9905
ROCPOINTS_O,0.0614,0.9422,0.9905,0.0249,0.9905
ROCPOINTS_O,0.0615,0.9422,0.9905,0.0249,0.9905
ROCPOINTS_O,0.0620,0.9421,0.9905,0.0249,0.9905
ROCPOINTS_O,0.0621,0.9421,0.9905,0.0249,0.9905
ROCPOINTS_O,0.0622,0.9406,0.9905,0.0249,0.9905
ROCPOINTS_O,0.0622,0.9405,0.9905,0.0249,0.9905
ROCPOINTS_O,0.0625,0.9404,0.9905,0.0249,0.9905
ROCPOINTS_O,0.0627,0.9403,0.9905,0.0249,0.9905
ROCPOINTS_O,0.0628,0.9402,0.9905,0.0249,0.9905
ROCPOINTS_O,0.0630,0.9400,0.9905,0.0249,0.9905
ROCPOINTS_O,0.0630,0.9400,0.9905,0.0249,0.9905
ROCPOINTS_O,0.0631,0.9399,0.9905,0.0250,0.9905
ROCPOINTS_O,0.0633,0.9399,0.9905,0.0250,0.9905
ROCPOINTS_O,0.0633,0.9398,0.9905,0.0250,0.9905
ROCPOINTS_O,0.0633,0.9388,0.9905,0.0250,0.9905
ROCPOINTS_O,0.0635,0.9385,0.9905,0.0250,0.9905
ROCPOINTS_O,0.0636,0.9385,0.9905,0.0250,0.9905
ROCPOINTS_O,0.0639,0.9384,0.9905,0.0250,0.9905
ROCPOINTS_O,0.0640,0.9384,0.9905,0.0250,0.9905
ROCPOINTS_O,0.0642,0.9383,0.9905,0.0250,0.9905
ROCPOINTS_O,0.0644,0.9383,0.9905,0.0250,0.9905
ROCPOINTS_O,0.0645,0.9382,0.9905,0.0250,0.9905
ROCPOINTS_O,0.0647,0.9381,0.9905,0.0250,0.9905
ROCPOINTS_O,0.0653,0.9380,0.9905,0.0250,0.9905
ROCPOINTS_O,0.0653,0.9380,0.9905,0.0250,0.9905
ROCPOINTS_O,0.0653,0.9379,0.9905,0.0250,0.9905
ROCPOINTS_O,0.0654,0.9378,0.9905,0.0250,0.9905
ROCPOINTS_O,0.0656,0.9378,0.9905,0.0250,0.9905
ROCPOINTS_O,0.0659,0.9377,0.9905,0.0250,0.9905
ROCPOINTS_O,0.0660,0.9377,0.9905,0.0250,0.9905
ROCPOINTS_O,0.0661,0.9376,0.9905,0.0250,0.9905
ROCPOINTS_O,0.0666,0.9376,0.9905,0.0250,0.9905
ROCPOINTS_O,0.0667,0.9375,0.9905,0.0250,0.9905
ROCPOINTS_O,0.0667,0.9363,0.9905,0.0250,0.9905
ROCPOINTS_O,0.0668,0.9362,0.9905,0.0250,0.9905
ROCPOINTS_O,0.0670,0.9361,0.9905,0.0250,0.9905
ROCPOINTS_O,0.0671,0.9361,0.9905,0.0251,0.9905
ROCPOINTS_O,0.0672,0.9360,0.9905,0.0251,0.9905
ROCPOINTS_O,0.0673,0.9359,0.9905,0.0251,0.9905
ROCPOINTS_O,0.0675,0.9359,0.9905,0.0251,0.9905
ROCPOINTS_O,0.0675,0.9358,0.9905,0.0251,0.9905
ROCPOINTS_O,0.0677,0.9358,0.9905,0.0251,0.9905
ROCPOINTS_O,0.0678,0.9357,0.9905,0.0251,0.9905
ROCPOINTS_O,0.0678,0.9356,0.9905,0.0251,0.9905
ROCPOINTS_O,0.0679,0.9356,0.9905,0.0251,0.9905
ROCPOINTS_O,0.0681,0.9355,0.9905,0.0251,0.9905
ROCPOINTS_O,0.0681,0.9353,0.9905,0.0251,0.9905
ROCPOINTS_O,0.0682,0.9352,0.9905,0.0251,0.9905
ROCPOINTS_O,0.0683,0.9352,0.9905,0.0251,0.9905
ROCPOINTS_O,0.0687,0.9350,0.9905,0.0251,0.9905
ROCPOINTS_O,0.0689,0.9333,0.9905,0.0251,0.9905
ROCPOINTS_O,0.0689,0.9333,0.9905,0.0251,0.9905
ROCPOINTS_O,0.0691,0.9332,0.9905,0.0251,0.9905
ROCPOINTS_O,0.0694,0.9331,0.9905,0.0251,0.9905
ROCPOINTS_O,0.0697,0.9330,0.9905,0.0251,0.9905
ROCPOINTS_O,0.0699,0.9330,0.9881,0.0251,0.9881
ROCPOINTS_O,0.0700,0.9330,0.9881,0.0251,0.9881
ROCPOINTS_O,0.0703,0.9298,0.9881,0.0252,0.9881
ROCPOINTS_O,0.0704,0.9298,0.9881,0.0252,0.9881
ROCPOINTS_O,0.0705,0.9297,0.9881,0.0252,0.9881
ROCPOINTS_O,0.0706,0.9296,0.9881,0.0252,0.9881
ROCPOINTS_O,0.0706,0.9295,0.9881,0.0252,0.9881
ROCPOINTS_O,0.0707,0.9295,0.9881,0.0252,0.9881
ROCPOINTS_O,0.0709,0.9294,0.9881,0.0252,0.9881
ROCPOINTS_O,0.0709,0.9293,0.9881,0.0252,0.9881
ROCPOINTS_O,0.0711,0.9293,0.9881,0.0252,0.9881
ROCPOINTS_O,0.0712,0.9292,0.9881,0.0252,0.9881
ROCPOINTS_O,0.0712,0.9291,0.9881,0.0252,0.9881
ROCPOINTS_O,0.0714,0.9291,0.9881,0.0252,0.9881
ROCPOINTS_O,0.0714,0.9290,0.9881,0.0252,0.9881
ROCPOINTS_O,0.0715,0.9289,0.9881,0.0252,0.9881
ROCPOINTS_O,0.0717,0.9279,0.9881,0.0252,0.9881
ROCPOINTS_O,0.0717,0.9278,0.9881,0.0252,0.9881
ROCPOINTS_O,0.0718,0.9278,0.9881,0.0252,0.9881
ROCPOINTS_O,0.0718,0.9277,0.9881,0.0252,0.9881
ROCPOINTS_O,0.0719,0.9276,0.9881,0.0252,0.9881
ROCPOINTS_O,0.0723,0.9276,0.9881,0.0252,0.9881
ROCPOINTS_O,0.0724,0.9275,0.9881,0.0252,0.9881
ROCPOINTS_O,0.0724,0.9274,0.9881,0.0252,0.9881
ROCPOINTS_O,0.0725,0.9273,0.9881,0.0252,0.9881
ROCPOINTS_O,0.0727,0.9272,0.9881,0.0252,0.9881
ROCPOINTS_O,0.0728,0.9272,0.9881,0.0252,0.9881
ROCPOINTS_O,0.0730,0.9271,0.9881,0.0252,0.9881
ROCPOINTS_O,0.0730,0.9270,0.9881,0.0252,0.9881
ROCPOINTS_O,0.0731,0.9270,0.9881,0.0252,0.9881
ROCPOINTS_O,0.0733,0.9269,0.9881,0.0252,0.9881
ROCPOINTS_O,0.0733,0.9269,0.9881,0.0252,0.9881
ROCPOINTS_O,0.0733,0.9244,0.9881,0.0253,0.9881
ROCPOINTS_O,0.0734,0.9243,0.9881,0.0253,0.9881
ROCPOINTS_O,0.0736,0.9243,0.9881,0.0253,0.9881
ROCPOINTS_O,0.0737,0.9242,0.9881,0.0253,0.9881
ROCPOINTS_O,0.0737,0.9241,0.9881,0.0253,0.9881
ROCPOINTS_O,0.0739,0.9240,0.9881,0.0253,0.9881
ROCPOINTS_O,0.0739,0.9240,0.9881,0.0253,0.9881
ROCPOINTS_O,0.0741,0.9239,0.9881,0.0253,0.9881
ROCPOINTS_O,0.0742,0.9239,0.9881,0.0253,0.9881
ROCPOINTS_O,0.0744,0.9237,0.9881,0.0253,0.9881
ROCPOINTS_O,0.0746,0.9237,0.9881,0.0253,0.9881
ROCPOINTS_O,0.0750,0.9236,0.9881,0.0253,0.9881
ROCPOINTS_O,0.0750,0.9236,0.9881,0.0253,0.9881
ROCPOINTS_O,0.0751,0.9235,0.9881,0.0253,0.9881
ROCPOINTS_O,0.0756,0.9235,0.9881,0.0253,0.9881
ROCPOINTS_O,0.0762,0.9234,0.9881,0.0253,0.9881
ROCPOINTS_O,0.0763,0.9233,0.9881,0.0253,0.9881
ROCPOINTS_O,0.0765,0.9232,0.9881,0.0253,0.9881
ROCPOINTS_O,0.0767,0.9231,0.9881,0.0253,0.9881
ROCPOINTS_O,0.0767,0.9206,0.9881,0.0254,0.9881
ROCPOINTS_O,0.0769,0.9206,0.9881,0.0254,0.9881
ROCPOINTS_O,0.0769,0.9205,0.9881,0.0254,0.9881
ROCPOINTS_O,0.0771,0.9204,0.9881,0.0254,0.9881
ROCPOINTS_O,0.0772,0.9204,0.9881,0.0254,0.9881
ROCPOINTS_O,0.0773,0.9203,0.9881,0.0254,0.9881
ROCPOINTS_O,0.0779,0.9203,0.9881,0.0254,0.9881
ROCPOINTS_O,0.0779,0.9202,0.9881,0.0254,0.9881
ROCPOINTS_O,0.0780,0.9202,0.9881,0.0254,0.9881
ROCPOINTS_O,0.0784,0.9201,0.9881,0.0254,0.9881
ROCPOINTS_O,0.0787,0.9200,0.9881,0.0254,0.9881
ROCPOINTS_O,0.0791,0.9200,0.9881,0.0254,0.9881
ROCPOINTS_O,0.0794,0.9199,0.9881,0.0254,0.9881
ROCPOINTS_O,0.0795,0.9199,0.9881,0.0254,0.9881
ROCPOINTS_O,0.0796,0.9197,0.9881,0.0254,0.9881
ROCPOINTS_O,0.0796,0.9196,0.9881,0.0254,0.9881
ROCPOINTS_O,0.0800,0.9181,0.9881,0.0255,0.9881
ROCPOINTS_O,0.0802,0.9153,0.9833,0.0254,0.9833
ROCPOINTS_O,0.0802,0.9139,0.9833,0.0255,0.9833
ROCPOINTS_O,0.0803,0.9137,0.9833,0.0255,0.9833
ROCPOINTS_O,0.0803,0.9136,0.9833,0.0255,0.9833
ROCPOINTS_O,0.0804,0.9136,0.9833,0.0255,0.9833
ROCPOINTS_O,0.0804,0.9135,0.9833,0.0255,0.9833
ROCPOINTS_O,0.0808,0.9134,0.9833,0.0255,0.9833
ROCPOINTS_O,0.0809,0.9134,0.9833,0.0255,0.9833
ROCPOINTS_O,0.0810,0.9133,0.9833,0.0255,0.9833
ROCPOINTS_O,0.0811,0.9133,0.9833,0.0255,0.9833
ROCPOINTS_O,0.0813,0.9132,0.9833,0.0255,0.9833
ROCPOINTS_O,0.0814,0.9132,0.9833,0.0255,0.9833
ROCPOINTS_O,0.0815,0.9131,0.9833,0.0255,0.9833
ROCPOINTS_O,0.0818,0.9130,0.9833,0.0255,0.9833
ROCPOINTS_O,0.0820,0.9130,0.9833,0.0255,0.9833
ROCPOINTS_O,0.0822,0.9111,0.9833,0.0255,0.9833
ROCPOINTS_O,0.0823,0.9110,0.9833,0.0255,0.9833
ROCPOINTS_O,0.0825,0.9110,0.9833,0.0255,0.9833
ROCPOINTS_O,0.0826,0.9109,0.9833,0.0255,0.9833
ROCPOINTS_O,0.0826,0.9108,0.9833,0.0255,0.9833
ROCPOINTS_O,0.0829,0.9108,0.9833,0.0255,0.9833
ROCPOINTS_O,0.0831,0.9107,0.9833,0.0255,0.9833
ROCPOINTS_O,0.0831,0.9107,0.9833,0.0256,0.9833
ROCPOINTS_O,0.0832,0.9106,0.9833,0.0256,0.9833
ROCPOINTS_O,0.0833,0.9106,0.9833,0.0256,0.9833
ROCPOINTS_O,0.0833,0.9105,0.9833,0.0256,0.9833
ROCPOINTS_O,0.0833,0.9084,0.9833,0.0256,0.9833
ROCPOINTS_O,0.0833,0.9084,0.9833,0.0256,0.9833
ROCPOINTS_O,0.0836,0.9083,0.9833,0.0256,0.9833
ROCPOINTS_O,0.0837,0.9082,0.9833,0.0256,0.9833
ROCPOINTS_O,0.0838,0.9082,0.9833,0.0256,0.9833
ROCPOINTS_O,0.0838,0.9081,0.9833,0.0256,0.9833
ROCPOINTS_O,0.0844,0.9081,0.9833,0.0256,0.9833
ROCPOINTS_O,0.0845,0.9080,0.9833,0.0256,0.9833
ROCPOINTS_O,0.0847,0.9079,0.9833,0.0256,0.9833
ROCPOINTS_O,0.0849,0.9078,0.9833,0.0256,0.9833
ROCPOINTS_O,0.0850,0.9078,0.9833,0.0256,0.9833
ROCPOINTS_O,0.0850,0.9077,0.9833,0.0256,0.9833
ROCPOINTS_O,0.0852,0.9077,0.9833,0.0256,0.9833
ROCPOINTS_O,0.0852,0.9076,0.9833,0.0256,0.9833
ROCPOINTS_O,0.0853,0.9076,0.9833,0.0256,0.9833
ROCPOINTS_O,0.0856,0.9075,0.9833,0.0256,0.9833
ROCPOINTS_O,0.0858,0.9074,0.9833,0.0256,0.9833
ROCPOINTS_O,0.0861,0.9073,0.9833,0.0256,0.9833
ROCPOINTS_O,0.0863,0.9073,0.9833,0.0256,0.9833
ROCPOINTS_O,0.0863,0.9072,0.9833,0.0256,0.9833
ROCPOINTS_O,0.0867,0.9071,0.9833,0.0256,0.9833
ROCPOINTS_O,0.0867,0.9058,0.9833,0.0257,0.9833
ROCPOINTS_O,0.0868,0.9057,0.9833,0.0257,0.9833
ROCPOINTS_O,0.0869,0.9040,0.9833,0.0257,0.9833
ROCPOINTS_O,0.0871,0.9039,0.9833,0.0257,0.9833
ROCPOINTS_O,0.0872,0.9038,0.9833,0.0257,0.9833
ROCPOINTS_O,0.0873,0.9037,0.9833,0.0257,0.9833
ROCPOINTS_O,0.0877,0.9037,0.9833,0.0257,0.9833
ROCPOINTS_O,0.0877,0.9036,0.9833,0.0257,0.9833
ROCPOINTS_O,0.0878,0.9035,0.9833,0.0257,0.9833
ROCPOINTS_O,0.0879,0.9034,0.9833,0.0257,0.9833
ROCPOINTS_O,0.0879,0.9034,0.9833,0.0258,0.9833
ROCPOINTS_O,0.0879,0.9033,0.9833,0.0258,0.9833
ROCPOINTS_O,0.0882,0.9033,0.9833,0.0258,0.9833
ROCPOINTS_O,0.0882,0.9032,0.9833,0.0258,0.9833
ROCPOINTS_O,0.0886,0.9032,0.9833,0.0258,0.9833
ROCPOINTS_O,0.0886,0.9031,0.9833,0.0258,0.9833
ROCPOINTS_O,0.0887,0.9030,0.9833,0.0258,0.9833
ROCPOINTS_O,0.0889,0.9030,0.9833,0.0258,0.9833
ROCPOINTS_O,0.0891,0.9029,0.9833,0.0258,0.9833
ROCPOINTS_O,0.0891,0.9029,0.9833,0.0258,0.9833
ROCPOINTS_O,0.0893,0.9028,0.9833,0.0258,0.9833
ROCPOINTS_O,0.0897,0.9028,0.9833,0.0258,0.9833
ROCPOINTS_O,0.0900,0.9027,0.9833,0.0258,0.9833
ROCPOINTS_O,0.0900,0.9026,0.9833,0.0258,0.9833
ROCPOINTS_O,0.0900,0.8993,0.9833,0.0259,0.9833
ROCPOINTS_O,0.0905,0.8992,0.9833,0.0259,0.9833
ROCPOINTS_O,0.0906,0.8991,0.9833,0.0259,0.9833
ROCPOINTS_O,0.0907,0.8991,0.9833,0.0259,0.9833
ROCPOINTS_O,0.0909,0.8990,0.9833,0.0259,0.9833
ROCPOINTS_O,0.0910,0.8989,0.9833,0.0259,0.9833
ROCPOINTS_O,0.0910,0.8989,0.9833,0.0259,0.9833
ROCPOINTS_O,0.0911,0.8988,0.9833,0.0259,0.9833
ROCPOINTS_O,0.0912,0.8988,0.9833,0.0259,0.9833
ROCPOINTS_O,0.0914,0.8987,0.9833,0.0259,0.9833
ROCPOINTS_O,0.0914,0.8986,0.9833,0.0259,0.9833
ROCPOINTS_O,0.0916,0.8985,0.9833,0.0259,0.9833
ROCPOINTS_O,0.0917,0.8985,0.9833,0.0259,0.9833
ROCPOINTS_O,0.0917,0.8984,0.9833,0.0259,0.9833
ROCPOINTS_O,0.0918,0.8983,0.9833,0.0259,0.9833
ROCPOINTS_O,0.0919,0.8982,0.9833,0.0259,0.9833
ROCPOINTS_O,0.0920,0.8982,0.9833,0.0259,0.9833
ROCPOINTS_O,0.0922,0.8981,0.9833,0.0259,0.9833
ROCPOINTS_O,0.0922,0.8980,0.9833,0.0259,0.9833
ROCPOINTS_O,0.0924,0.8980,0.9833,0.0259,0.9833
ROCPOINTS_O,0.0924,0.8979,0.9833,0.0259,0.9833
ROCPOINTS_O,0.0925,0.8978,0.9833,0.0259,0.9833
ROCPOINTS_O,0.0926,0.8978,0.9833,0.0259,0.9833
ROCPOINTS_O,0.0928,0.8977,0.9833,0.0259,0.9833
ROCPOINTS_O,0.0929,0.8977,0.9833,0.0259,0.9833
ROCPOINTS_O,0.0930,0.8976,0.9833,0.0259,0.9833
ROCPOINTS_O,0.0932,0.8974,0.9833,0.0259,0.9833
ROCPOINTS_O,0.0933,0.8974,0.9833,0.0259,0.9833
ROCPOINTS_O,0.0933,0.8944,0.9810,0.0259,0.9810
ROCPOINTS_O,0.0934,0.8943,0.9810,0.0259,0.9810
ROCPOINTS_O,0.0938,0.8941,0.9810,0.0259,0.9810
ROCPOINTS_O,0.0939,0.8941,0.9810,0.0260,0.9810
ROCPOINTS_O,0.0940,0.8940,0.9810,0.0260,0.9810
ROCPOINTS_O,0.0942,0.8939,0.9810,0.0260,0.9810
ROCPOINTS_O,0.0942,0.8938,0.9810,0.0260,0.9810
ROCPOINTS_O,0.0944,0.8938,0.9810,0.0260,0.9810
ROCPOINTS_O,0.0944,0.8937,0.9810,0.0260,0.9810
ROCPOINTS_O,0.0945,0.8937,0.9810,0.0260,0.9810
ROCPOINTS_O,0.0946,0.8936,0.9810,0.0260,0.9810
ROCPOINTS_O,0.0947,0.8936,0.9810,0.0260,0.9810
ROCPOINTS_O,0.0948,0.8935,0.9810,0.0260,0.9810
ROCPOINTS_O,0.0949,0.8934,0.9810,0.0260,0.9810
ROCPOINTS_O,0.0949,0.8934,0.9810,0.0260,0.9810
ROCPOINTS_O,0.0950,0.8933,0.9810,0.0260,0.9810
ROCPOINTS_O,0.0952,0.8932,0.9810,0.0260,0.9810
ROCPOINTS_O,0.0953,0.8931,0.9810,0.0260,0.9810
ROCPOINTS_O,0.0958,0.8930,0.9810,0.0260,0.9810
ROCPOINTS_O,0.0960,0.8930,0.9810,0.0260,0.9810
ROCPOINTS_O,0.0962,0.8929,0.9810,0.0260,0.9810
ROCPOINTS_O,0.0967,0.8928,0.9810,0.0260,0.9810
ROCPOINTS_O,0.0969,0.8899,0.9810,0.0261,0.9810
ROCPOINTS_O,0.0970,0.8899,0.9810,0.0261,0.9810
ROCPOINTS_O,0.0970,0.8898,0.9810,0.0261,0.9810
ROCPOINTS_O,0.0971,0.8897,0.9810,0.0261,0.9810
ROCPOINTS_O,0.0971,0.8897,0.9810,0.0261,0.9810
ROCPOINTS_O,0.0974,0.8896,0.9810,0.0261,0.9810
ROCPOINTS_O,0.0976,0.8896,0.9810,0.0261,0.9810
ROCPOINTS_O,0.0978,0.8895,0.9810,0.0261,0.9810
ROCPOINTS_O,0.0979,0.8895,0.9810,0.0261,0.9810
ROCPOINTS_O,0.0980,0.8894,0.9810,0.0261,0.9810
ROCPOINTS_O,0.0981,0.8892,0.9810,0.0261,0.9810
ROCPOINTS_O,0.0981,0.8892,0.9810,0.0261,0.9810
ROCPOINTS_O,0.0982,0.8891,0.9810,0.0261,0.9810
ROCPOINTS_O,0.0982,0.8890,0.9810,0.0261,0.9810
ROCPOINTS_O,0.0983,0.8889,0.9810,0.0261,0.9810
ROCPOINTS_O,0.0983,0.8888,0.9810,0.0261,0.9810
ROCPOINTS_O,0.0986,0.8888,0.9810,0.0261,0.9810
ROCPOINTS_O,0.0988,0.8887,0.9810,0.0261,0.9810
ROCPOINTS_O,0.0990,0.8886,0.9810,0.0261,0.9810
ROCPOINTS_O,0.0992,0.8886,0.9810,0.0261,0.9810
ROCPOINTS_O,0.0992,0.8885,0.9810,0.0261,0.9810
ROCPOINTS_O,0.0994,0.8885,0.9810,0.0261,0.9810
ROCPOINTS_O,0.0995,0.8884,0.9810,0.0261,0.9810
ROCPOINTS_O,0.0995,0.8884,0.9810,0.0261,0.9810
ROCPOINTS_O,0.0996,0.8883,0.9810,0.0261,0.9810
ROCPOINTS_O,0.0997,0.8882,0.9810,0.0261,0.9810
ROCPOINTS_O,0.0998,0.8882,0.9810,0.0261,0.9810
ROCPOINTS_O,0.0999,0.8881,0.9810,0.0261,0.9810
ROCPOINTS_O,0.1000,0.8880,0.9810,0.0261,0.9810
ROCPOINTS_O,0.1000,0.8841,0.9786,0.0262,0.9786
ROCPOINTS_O,0.1002,0.8841,0.9786,0.0262,0.9786
ROCPOINTS_O,0.1003,0.8840,0.9786,0.0262,0.9786
ROCPOINTS_O,0.1003,0.8840,0.9786,0.0262,0.9786
ROCPOINTS_O,0.1005,0.8839,0.9786,0.0262,0.9786
ROCPOINTS_O,0.1006,0.8838,0.9786,0.0262,0.9786
ROCPOINTS_O,0.1007,0.8837,0.9786,0.0262,0.9786
ROCPOINTS_O,0.1008,0.8836,0.9786,0.0262,0.9786
ROCPOINTS_O,0.1009,0.8835,0.9786,0.0262,0.9786
ROCPOINTS_O,0.1011,0.8834,0.9786,0.0262,0.9786
ROCPOINTS_O,0.1015,0.8834,0.9786,0.0262,0.9786
ROCPOINTS_O,0.1019,0.8833,0.9786,0.0262,0.9786
ROCPOINTS_O,0.1022,0.8833,0.9786,0.0262,0.9786
ROCPOINTS_O,0.1022,0.8832,0.9786,0.0262,0.9786
ROCPOINTS_O,0.1027,0.8832,0.9786,0.0262,0.9786
ROCPOINTS_O,0.1029,0.8831,0.9786,0.0262,0.9786
ROCPOINTS_O,0.1031,0.8830,0.9786,0.0262,0.9786
ROCPOINTS_O,0.1032,0.8830,0.9786,0.0262,0.9786
ROCPOINTS_O,0.1033,0.8829,0.9786,0.0262,0.9786
ROCPOINTS_O,0.1033,0.8827,0.9786,0.0262,0.9786
ROCPOINTS_O,0.1033,0.8799,0.9786,0.0263,0.9786
ROCPOINTS_O,0.1036,0.8798,0.9786,0.0263,0.9786
ROCPOINTS_O,0.1036,0.8797,0.9786,0.0263,0.9786
ROCPOINTS_O,0.1038,0.8796,0.9786,0.0263,0.9786
ROCPOINTS_O,0.1039,0.8796,0.9786,0.0263,0.9786
ROCPOINTS_O,0.1040,0.8795,0.9786,0.0263,0.9786
ROCPOINTS_O,0.1042,0.8795,0.9786,0.0263,0.9786
ROCPOINTS_O,0.1044,0.8794,0.9786,0.0263,0.9786
ROCPOINTS_O,0.1044,0.8782,0.9786,0.0263,0.9786
ROCPOINTS_O,0.1045,0.8781,0.9786,0.0263,0.9786
ROCPOINTS_O,0.1046,0.8781,0.9786,0.0263,0.9786
ROCPOINTS_O,0.1046,0.8780,0.9786,0.0264,0.9786
ROCPOINTS_O,0.1046,0.8779,0.9786,0.0264,0.9786
ROCPOINTS_O,0.1047,0.8779,0.9786,0.0264,0.9786
ROCPOINTS_O,0.1047,0.8778,0.9786,0.0264,0.9786
ROCPOINTS_O,0.1048,0.8778,0.9786,0.0264,0.9786
ROCPOINTS_O,0.1049,0.8777,0.9786,0.0264,0.9786
ROCPOINTS_O,0.1049,0.8777,0.9786,0.0264,0.9786
ROCPOINTS_O,0.1050,0.8776,0.9786,0.0264,0.9786
ROCPOINTS_O,0.1050,0.8775,0.9786,0.0264,0.9786
ROCPOINTS_O,0.1051,0.8775,0.9786,0.0264,0.9786
ROCPOINTS_O,0.1054,0.8774,0.9786,0.0264,0.9786
ROCPOINTS_O,0.1055,0.8774,0.9786,0.0264,0.9786
ROCPOINTS_O,0.1056,0.8773,0.9786,0.0264,0.9786
ROCPOINTS_O,0.1056,0.8773,0.9786,0.0264,0.9786
ROCPOINTS_O,0.1056,0.8772,0.9786,0.0264,0.9786
ROCPOINTS_O,0.1057,0.8771,0.9786,0.0264,0.9786
ROCPOINTS_O,0.1057,0.8771,0.9786,0.0264,0.9786
ROCPOINTS_O,0.1058,0.8770,0.9786,0.0264,0.9786
ROCPOINTS_O,0.1058,0.8754,0.9786,0.0264,0.9786
ROCPOINTS_O,0.1058,0.8753,0.9786,0.0264,0.9786
ROCPOINTS_O,0.1059,0.8753,0.9786,0.0264,0.9786
ROCPOINTS_O,0.1062,0.8752,0.9786,0.0264,0.9786
ROCPOINTS_O,0.1064,0.8752,0.9786,0.0264,0.9786
ROCPOINTS_O,0.1065,0.8751,0.9786,0.0264,0.9786
ROCPOINTS_O,0.1066,0.8751,0.9786,0.0264,0.9786
ROCPOINTS_O,0.1067,0.8750,0.9786,0.0264,0.9786
ROCPOINTS_O,0.1067,0.8714,0.9738,0.0264,0.9738
ROCPOINTS_O,0.1068,0.8714,0.9738,0.0264,0.9738
ROCPOINTS_O,0.1070,0.8713,0.9738,0.0264,0.9738
ROCPOINTS_O,0.1071,0.8712,0.9738,0.0264,0.9738
ROCPOINTS_O,0.1071,0.8712,0.9738,0.0264,0.9738
ROCPOINTS_O,0.1075,0.8711,0.9738,0.0264,0.9738
ROCPOINTS_O,0.1075,0.8711,0.9738,0.0264,0.9738
ROCPOINTS_O,0.1078,0.8710,0.9738,0.0264,0.9738
ROCPOINTS_O,0.1078,0.8709,0.9738,0.0264,0.9738
ROCPOINTS_O,0.1080,0.8708,0.9738,0.0264,0.9738
ROCPOINTS_O,0.1080,0.8708,0.9738,0.0264,0.9738
ROCPOINTS_O,0.1081,0.8707,0.9738,0.0264,0.9738
ROCPOINTS_O,0.1082,0.8707,0.9738,0.0264,0.9738
ROCPOINTS_O,0.1082,0.8706,0.9738,0.0264,0.9738
ROCPOINTS_O,0.1082,0.8705,0.9738,0.0264,0.9738
ROCPOINTS_O,0.1086,0.8705,0.9738,0.0264,0.9738
ROCPOINTS_O,0.1087,0.8704,0.9738,0.0264,0.9738
ROCPOINTS_O,0.1089,0.8704,0.9738,0.0265,0.9738
ROCPOINTS_O,0.1089,0.8703,0.9738,0.0265,0.9738
ROCPOINTS_O,0.1090,0.8703,0.9738,0.0265,0.9738
ROCPOINTS_O,0.1093,0.8702,0.9738,0.0265,0.9738
ROCPOINTS_O,0.1093,0.8701,0.9738,0.0265,0.9738
ROCPOINTS_O,0.1094,0.8701,0.9738,0.0265,0.9738
ROCPOINTS_O,0.1095,0.8700,0.9738,0.0265,0.9738
ROCPOINTS_O,0.1095,0.8700,0.9738,0.0265,0.9738
ROCPOINTS_O,0.1100,0.8699,0.9738,0.0265,0.9738
ROCPOINTS_O,0.1100,0.8667,0.9738,0.0266,0.9738
ROCPOINTS_O,0.1102,0.8666,0.9738,0.0266,0.9738
ROCPOINTS_O,0.1103,0.8665,0.9738,0.0266,0.9738
ROCPOINTS_O,0.1104,0.8664,0.9738,0.0266,0.9738
ROCPOINTS_O,0.1105,0.8663,0.9738,0.0266,0.9738
ROCPOINTS_O,0.1105,0.8663,0.9738,0.0266,0.9738
ROCPOINTS_O,0.1106,0.8662,0.9738,0.0266,0.9738
ROCPOINTS_O,0.1107,0.8662,0.9738,0.0266,0.9738
ROCPOINTS_O,0.1108,0.8661,0.9738,0.0266,0.9738
ROCPOINTS_O,0.1111,0.8660,0.9738,0.0266,0.9738
ROCPOINTS_O,0.1111,0.8660,0.9738,0.0266,0.9738
ROCPOINTS_O,0.1112,0.8659,0.9738,0.0266,0.9738
ROCPOINTS_O,0.1117,0.8659,0.9738,0.0266,0.9738
ROCPOINTS_O,0.1120,0.8658,0.9738,0.0266,0.9738
ROCPOINTS_O,0.1121,0.8657,0.9738,0.0266,0.9738
ROCPOINTS_O,0.1122,0.8656,0.9738,0.0266,0.9738
ROCPOINTS_O,0.1122,0.8656,0.9738,0.0266,0.9738
ROCPOINTS_O,0.1122,0.8655,0.9738,0.0266,0.9738
ROCPOINTS_O,0.1124,0.8654,0.9738,0.0266,0.9738
ROCPOINTS_O,0.1130,0.8653,0.9738,0.0266,0.9738
ROCPOINTS_O,0.1131,0.8653,0.9738,0.0266,0.9738
ROCPOINTS_O,0.1133,0.8652,0.9738,0.0266,0.9738
ROCPOINTS_O,0.1138,0.8630,0.9738,0.0267,0.9738
ROCPOINTS_O,0.1139,0.8630,0.9738,0.0267,0.9738
ROCPOINTS_O,0.1140,0.8629,0.9738,0.0267,0.9738
ROCPOINTS_O,0.1140,0.8629,0.9738,0.0267,0.9738
ROCPOINTS_O,0.1140,0.8628,0.9738,0.0267,0.9738
ROCPOINTS_O,0.1141,0.8627,0.9738,0.0267,0.9738
ROCPOINTS_O,0.1144,0.8627,0.9738,0.0267,0.9738
ROCPOINTS_O,0.1146,0.8626,0.9738,0.0267,0.9738
ROCPOINTS_O,0.1147,0.8626,0.9738,0.0267,0.9738
ROCPOINTS_O,0.1148,0.8625,0.9738,0.0267,0.9738
ROCPOINTS_O,0.1150,0.8625,0.9738,0.0267,0.9738
ROCPOINTS_O,0.1151,0.8620,0.9738,0.0267,0.9738
ROCPOINTS_O,0.1152,0.8619,0.9738,0.0267,0.9738
ROCPOINTS_O,0.1153,0.8618,0.9738,0.0267,0.9738
ROCPOINTS_O,0.1158,0.8618,0.9738,0.0267,0.9738
ROCPOINTS_O,0.1159,0.8617,0.9738,0.0267,0.9738
ROCPOINTS_O,0.1161,0.8616,0.9738,0.0267,0.9738
ROCPOINTS_O,0.1162,0.8616,0.9738,0.0267,0.9738
ROCPOINTS_O,0.1162,0.8613,0.9738,0.0267,0.9738
ROCPOINTS_O,0.1163,0.8612,0.9738,0.0267,0.9738
ROCPOINTS_O,0.1164,0.8611,0.9738,0.0267,0.9738
ROCPOINTS_O,0.1166,0.8611,0.9738,0.0267,0.9738
ROCPOINTS_O,0.1167,0.8610,0.9738,0.0267,0.9738
ROCPOINTS_O,0.1170,0.8578,0.9738,0.0268,0.9738
ROCPOINTS_O,0.1171,0.8577,0.9738,0.0268,0.9738
ROCPOINTS_O,0.1175,0.8577,0.9738,0.0268,0.9738
ROCPOINTS_O,0.1176,0.8575,0.9738,0.0268,0.9738
ROCPOINTS_O,0.1177,0.8575,0.9738,0.0268,0.9738
ROCPOINTS_O,0.1178,0.8574,0.9738,0.0268,0.9738
ROCPOINTS_O,0.1178,0.8574,0.9738,0.0268,0.9738
ROCPOINTS_O,0.1178,0.8571,0.9738,0.0268,0.9738
ROCPOINTS_O,0.1181,0.8571,0.9738,0.0268,0.9738
ROCPOINTS_O,0.1183,0.8570,0.9738,0.0269,0.9738
ROCPOINTS_O,0.1187,0.8559,0.9738,0.0269,0.9738
ROCPOINTS_O,0.1189,0.8558,0.9738,0.0269,0.9738
ROCPOINTS_O,0.1189,0.8557,0.9738,0.0269,0.9738
ROCPOINTS_O,0.1189,0.8556,0.9738,0.0269,0.9738
ROCPOINTS_O,0.1191,0.8555,0.9738,0.0269,0.9738
ROCPOINTS_O,0.1191,0.8555,0.9738,0.0269,0.9738
ROCPOINTS_O,0.1194,0.8554,0.9738,0.0269,0.9738
ROCPOINTS_O,0.1195,0.8553,0.9738,0.0269,0.9738
ROCPOINTS_O,0.1195,0.8553,0.9738,0.0269,0.9738
ROCPOINTS_O,0.1195,0.8552,0.9738,0.0269,0.9738
ROCPOINTS_O,0.1195,0.8551,0.9738,0.0269,0.9738
ROCPOINTS_O,0.1198,0.8551,0.9738,0.0269,0.9738
ROCPOINTS_O,0.1200,0.8549,0.9738,0.0269,0.9738
ROCPOINTS_O,0.1200,0.8549,0.9738,0.0269,0.9738
ROCPOINTS_O,0.1200,0.8498,0.9714,0.0270,0.9714
ROCPOINTS_O,0.1203,0.8497,0.9714,0.0270,0.9714
ROCPOINTS_O,0.1206,0.8497,0.9714,0.0270,0.9714
ROCPOINTS_O,0.1206,0.8496,0.9714,0.0270,0.9714
ROCPOINTS_O,0.1207,0.8496,0.9714,0.0270,0.9714
ROCPOINTS_O,0.1208,0.8495,0.9714,0.0270,0.9714
ROCPOINTS_O,0.1212,0.8492,0.9714,0.0270,0.9714
ROCPOINTS_O,0.1212,0.8492,0.9714,0.0270,0.9714
ROCPOINTS_O,0.1213,0.8491,0.9714,0.0270,0.9714
ROCPOINTS_O,0.1214,0.8490,0.9714,0.0270,0.9714
ROCPOINTS_O,0.1215,0.8490,0.9714,0.0270,0.9714
ROCPOINTS_O,0.1215,0.8489,0.9714,0.0270,0.9714
ROCPOINTS_O,0.1217,0.8488,0.9714,0.0270,0.9714
ROCPOINTS_O,0.1217,0.8486,0.9714,0.0270,0.9714
ROCPOINTS_O,0.1218,0.8486,0.9714,0.0270,0.9714
ROCPOINTS_O,0.1220,0.8485,0.9714,0.0270,0.9714
ROCPOINTS_O,0.1220,0.8485,0.9714,0.0271,0.9714
ROCPOINTS_O,0.1220,0.8482,0.9714,0.0271,0.9714
ROCPOINTS_O,0.1221,0.8482,0.9714,0.0271,0.9714
ROCPOINTS_O,0.1223,0.8481,0.9714,0.0271,0.9714
ROCPOINTS_O,0.1223,0.8481,0.9714,0.0271,0.9714
ROCPOINTS_O,0.1224,0.8480,0.9714,0.0271,0.9714
ROCPOINTS_O,0.1228,0.8479,0.9714,0.0271,0.9714
ROCPOINTS_O,0.1229,0.8479,0.9714,0.0271,0.9714
ROCPOINTS_O,0.1230,0.8478,0.9714,0.0271,0.9714
ROCPOINTS_O,0.1231,0.8477,0.9714,0.0271,0.9714
ROCPOINTS_O,0.1233,0.8477,0.9714,0.0271,0.9714
ROCPOINTS_O,0.1233,0.8435,0.9690,0.0271,0.9690
ROCPOINTS_O,0.1234,0.8434,0.9690,0.0271,0.9690
ROCPOINTS_O,0.1234,0.8434,0.9690,0.0271,0.9690
ROCPOINTS_O,0.1239,0.8433,0.9690,0.0271,0.9690
ROCPOINTS_O,0.1239,0.8433,0.9690,0.0271,0.9690
ROCPOINTS_O,0.1239,0.8432,0.9690,0.0271,0.9690
ROCPOINTS_O,0.1241,0.8431,0.9690,0.0272,0.9690
ROCPOINTS_O,0.1242,0.8431,0.9690,0.0272,0.9690
ROCPOINTS_O,0.1243,0.8431,0.9667,0.0271,0.9667
ROCPOINTS_O,0.1244,0.8424,0.9667,0.0271,0.9667
ROCPOINTS_O,0.1247,0.8424,0.9667,0.0271,0.9667
ROCPOINTS_O,0.1247,0.8423,0.9667,0.0271,0.9667
ROCPOINTS_O,0.1248,0.8422,0.9667,0.0271,0.9667
ROCPOINTS_O,0.1248,0.8422,0.9667,0.0271,0.9667
ROCPOINTS_O,0.1249,0.8421,0.9667,0.0271,0.9667
ROCPOINTS_O,0.1249,0.8420,0.9667,0.0271,0.9667
ROCPOINTS_O,0.1250,0.8420,0.9667,0.0271,0.9667
ROCPOINTS_O,0.1251,0.8418,0.9667,0.0271,0.9667
ROCPOINTS_O,0.1252,0.8418,0.9667,0.0271,0.9667
ROCPOINTS_O,0.1252,0.8417,0.9667,0.0271,0.9667
ROCPOINTS_O,0.1259,0.8416,0.9667,0.0271,0.9667
ROCPOINTS_O,0.1260,0.8416,0.9667,0.0271,0.9667
ROCPOINTS_O,0.1261,0.8415,0.9667,0.0271,0.9667
ROCPOINTS_O,0.1261,0.8415,0.9667,0.0271,0.9667
ROCPOINTS_O,0.1262,0.8414,0.9667,0.0271,0.9667
ROCPOINTS_O,0.1262,0.8414,0.9667,0.0271,0.9667
ROCPOINTS_O,0.1265,0.8413,0.9667,0.0271,0.9667
ROCPOINTS_O,0.1266,0.8412,0.9667,0.0271,0.9667
ROCPOINTS_O,0.1266,0.8412,0.9667,0.0271,0.9667
ROCPOINTS_O,0.1267,0.8411,0.9667,0.0271,0.9667
ROCPOINTS_O,0.1267,0.8411,0.9667,0.0272,0.9667
ROCPOINTS_O,0.1270,0.8359,0.9667,0.0273,0.9667
ROCPOINTS_O,0.1271,0.8359,0.9667,0.0273,0.9667
ROCPOINTS_O,0.1271,0.8358,0.9667,0.0273,0.9667
ROCPOINTS_O,0.1273,0.8357,0.9667,0.0273,0.9667
ROCPOINTS_O,0.1273,0.8357,0.9667,0.0273,0.9667
ROCPOINTS_O,0.1273,0.8356,0.9667,0.0273,0.9667
ROCPOINTS_O,0.1274,0.8355,0.9667,0.0273,0.9667
ROCPOINTS_O,0.1275,0.8355,0.9667,0.0273,0.9667
ROCPOINTS_O,0.1277,0.8354,0.9667,0.0273,0.9667
ROCPOINTS_O,0.1278,0.8353,0.9667,0.0273,0.9667
ROCPOINTS_O,0.1280,0.8353,0.9667,0.0273,0.9667
ROCPOINTS_O,0.1282,0.8352,0.9667,0.0273,0.9667
ROCPOINTS_O,0.1284,0.8351,0.9667,0.0273,0.9667
ROCPOINTS_O,0.1289,0.8350,0.9667,0.0273,0.9667
ROCPOINTS_O,0.1291,0.8350,0.9667,0.0273,0.9667
ROCPOINTS_O,0.1292,0.8349,0.9667,0.0273,0.9667
ROCPOINTS_O,0.1292,0.8349,0.9667,0.0273,0.9667
ROCPOINTS_O,0.1292,0.8348,0.9667,0.0273,0.9667
ROCPOINTS_O,0.1293,0.8348,0.9667,0.0274,0.9667
ROCPOINTS_O,0.1294,0.8347,0.9667,0.0274,0.9667
ROCPOINTS_O,0.1294,0.8346,0.9667,0.0274,0.9667
ROCPOINTS_O,0.1295,0.8346,0.9667,0.0274,0.9667
ROCPOINTS_O,0.1295,0.8345,0.9667,0.0274,0.9667
ROCPOINTS_O,0.1296,0.8345,0.9667,0.0274,0.9667
ROCPOINTS_O,0.1297,0.8344,0.9667,0.0274,0.9667
ROCPOINTS_O,0.1300,0.8344,0.9667,0.0274,0.9667
ROCPOINTS_O,0.1300,0.8343,0.9667,0.0274,0.9667
ROCPOINTS_O,0.1302,0.8298,0.9643,0.0274,0.9643
ROCPOINTS_O,0.1305,0.8298,0.9643,0.0274,0.9643
ROCPOINTS_O,0.1306,0.8297,0.9643,0.0274,0.9643
ROCPOINTS_O,0.1307,0.8297,0.9643,0.0274,0.9643
ROCPOINTS_O,0.1307,0.8296,0.9643,0.0275,0.9643
ROCPOINTS_O,0.1308,0.8296,0.9643,0.0275,0.9643
ROCPOINTS_O,0.1309,0.8294,0.9643,0.0275,0.9643
ROCPOINTS_O,0.1310,0.8294,0.9643,0.0275,0.9643
ROCPOINTS_O,0.1310,0.8293,0.9643,0.0275,0.9643
ROCPOINTS_O,0.1311,0.8293,0.9643,0.0275,0.9643
ROCPOINTS_O,0.1312,0.8292,0.9643,0.0275,0.9643
ROCPOINTS_O,0.1313,0.8292,0.9643,0.0275,0.9643
ROCPOINTS_O,0.1313,0.8291,0.9643,0.0275,0.9643
ROCPOINTS_O,0.1313,0.8290,0.9643,0.0275,0.9643
ROCPOINTS_O,0.1313,0.8289,0.9643,0.0275,0.9643
ROCPOINTS_O,0.1314,0.8289,0.9643,0.0275,0.9643
ROCPOINTS_O,0.1316,0.8287,0.9643,0.0275,0.9643
ROCPOINTS_O,0.1317,0.8287,0.9643,0.0275,0.9643
ROCPOINTS_O,0.1319,0.8286,0.9643,0.0275,0.9643
ROCPOINTS_O,0.1319,0.8285,0.9643,0.0275,0.9643
ROCPOINTS_O,0.1320,0.8285,0.9643,0.0275,0.9643
ROCPOINTS_O,0.1320,0.8284,0.9643,0.0275,0.9643
ROCPOINTS_O,0.1322,0.8283,0.9643,0.0275,0.9643
ROCPOINTS_O,0.1322,0.8282,0.9643,0.0275,0.9643
ROCPOINTS_O,0.1322,0.8281,0.9643,0.0275,0.9643
ROCPOINTS_O,0.1326,0.8281,0.9643,0.0275,0.9643
ROCPOINTS_O,0.1326,0.8280,0.9643,0.0275,0.9643
ROCPOINTS_O,0.1327,0.8271,0.9643,0.0275,0.9643
ROCPOINTS_O,0.1327,0.8270,0.9643,0.0275,0.9643
ROCPOINTS_O,0.1328,0.8268,0.9643,0.0275,0.9643
ROCPOINTS_O,0.1328,0.8268,0.9643,0.0275,0.9643
ROCPOINTS_O,0.1331,0.8267,0.9643,0.0275,0.9643
ROCPOINTS_O,0.1333,0.8266,0.9643,0.0275,0.9643
ROCPOINTS_O,0.1336,0.8223,0.9643,0.0277,0.9643
ROCPOINTS_O,0.1337,0.8222,0.9643,0.0277,0.9643
ROCPOINTS_O,0.1338,0.8222,0.9643,0.0277,0.9643
ROCPOINTS_O,0.1338,0.8221,0.9643,0.0277,0.9643
ROCPOINTS_O,0.1339,0.8220,0.9643,0.0277,0.9643
ROCPOINTS_O,0.1339,0.8220,0.9643,0.0277,0.9643
ROCPOINTS_O,0.1339,0.8219,0.9643,0.0277,0.9643
ROCPOINTS_O,0.1340,0.8218,0.9643,0.0277,0.9643
ROCPOINTS_O,0.1341,0.8217,0.9643,0.0277,0.9643
ROCPOINTS_O,0.1343,0.8216,0.9643,0.0277,0.9643
ROCPOINTS_O,0.1344,0.8216,0.9643,0.0277,0.9643
ROCPOINTS_O,0.1345,0.8215,0.9643,0.0277,0.9643
ROCPOINTS_O,0.1345,0.8215,0.9643,0.0277,0.9643
ROCPOINTS_O,0.1346,0.8213,0.9643,0.0277,0.9643
ROCPOINTS_O,0.1346,0.8213,0.9643,0.0277,0.9643
ROCPOINTS_O,0.1347,0.8212,0.9643,0.0277,0.9643
ROCPOINTS_O,0.1350,0.8212,0.9643,0.0277,0.9643
ROCPOINTS_O,0.1351,0.8211,0.9643,0.0277,0.9643
ROCPOINTS_O,0.1351,0.8211,0.9643,0.0277,0.9643
ROCPOINTS_O,0.1352,0.8210,0.9643,0.0277,0.9643
ROCPOINTS_O,0.1354,0.8194,0.9643,0.0278,0.9643
ROCPOINTS_O,0.1356,0.8194,0.9619,0.0277,0.9619
ROCPOINTS_O,0.1356,0.8194,0.9619,0.0277,0.9619
ROCPOINTS_O,0.1357,0.8193,0.9619,0.0277,0.9619
ROCPOINTS_O,0.1357,0.8193,0.9619,0.0277,0.9619
ROCPOINTS_O,0.1358,0.8192,0.9619,0.0277,0.9619
ROCPOINTS_O,0.1360,0.8191,0.9619,0.0277,0.9619
ROCPOINTS_O,0.1361,0.8190,0.9619,0.0277,0.9619
ROCPOINTS_O,0.1362,0.8190,0.9619,0.0277,0.9619
ROCPOINTS_O,0.1363,0.8180,0.9619,0.0278,0.9619
ROCPOINTS_O,0.1365,0.8179,0.9619,0.0278,0.9619
ROCPOINTS_O,0.1366,0.8178,0.9619,0.0278,0.9619
ROCPOINTS_O,0.1367,0.8178,0.9619,0.0278,0.9619
ROCPOINTS_O,0.1367,0.8134,0.9619,0.0279,0.9619
ROCPOINTS_O,0.1368,0.8133,0.9619,0.0279,0.9619
ROCPOINTS_O,0.1371,0.8132,0.9619,0.0279,0.9619
ROCPOINTS_O,0.1371,0.8131,0.9619,0.0279,0.9619
ROCPOINTS_O,0.1373,0.8130,0.9619,0.0279,0.9619
ROCPOINTS_O,0.1373,0.8130,0.9619,0.0279,0.9619
ROCPOINTS_O,0.1375,0.8128,0.9619,0.0279,0.9619
ROCPOINTS_O,0.1376,0.8128,0.9619,0.0279,0.9619
ROCPOINTS_O,0.1376,0.8127,0.9619,0.0279,0.9619
ROCPOINTS_O,0.1378,0.8127,0.9619,0.0279,0.9619
ROCPOINTS_O,0.1380,0.8126,0.9619,0.0279,0.9619
ROCPOINTS_O,0.1380,0.8126,0.9619,0.0279,0.9619
ROCPOINTS_O,0.1382,0.8125,0.9619,0.0279,0.9619
ROCPOINTS_O,0.1383,0.8123,0.9619,0.0280,0.9619
ROCPOINTS_O,0.1384,0.8123,0.9619,0.0280,0.9619
ROCPOINTS_O,0.1385,0.8122,0.9619,0.0280,0.9619
ROCPOINTS_O,0.1386,0.8122,0.9619,0.0280,0.9619
ROCPOINTS_O,0.1387,0.8121,0.9619,0.0280,0.9619
ROCPOINTS_O,0.1389,0.8120,0.9619,0.0280,0.9619
ROCPOINTS_O,0.1389,0.8120,0.9619,0.0280,0.9619
ROCPOINTS_O,0.1389,0.8119,0.9619,0.0280,0.9619
ROCPOINTS_O,0.1391,0.8119,0.9619,0.0280,0.9619
ROCPOINTS_O,0.1391,0.8118,0.9619,0.0280,0.9619
ROCPOINTS_O,0.1392,0.8117,0.9619,0.0280,0.9619
ROCPOINTS_O,0.1392,0.8117,0.9619,0.0280,0.9619
ROCPOINTS_O,0.1393,0.8116,0.9619,0.0280,0.9619
ROCPOINTS_O,0.1394,0.8116,0.9619,0.0280,0.9619
ROCPOINTS_O,0.1394,0.8115,0.9619,0.0280,0.9619
ROCPOINTS_O,0.1396,0.8115,0.9619,0.0280,0.9619
ROCPOINTS_O,0.1397,0.8114,0.9619,0.0280,0.9619
ROCPOINTS_O,0.1398,0.8113,0.9619,0.0280,0.9619
ROCPOINTS_O,0.1400,0.8113,0.9619,0.0280,0.9619
ROCPOINTS_O,0.1400,0.8112,0.9619,0.0280,0.9619
ROCPOINTS_O,0.1401,0.8051,0.9619,0.0282,0.9619
ROCPOINTS_O,0.1402,0.8050,0.9619,0.0282,0.9619
ROCPOINTS_O,0.1403,0.8050,0.9619,0.0282,0.9619
ROCPOINTS_O,0.1407,0.8049,0.9619,0.0282,0.9619
ROCPOINTS_O,0.1407,0.8049,0.9619,0.0282,0.9619
ROCPOINTS_O,0.1408,0.8048,0.9619,0.0282,0.9619
ROCPOINTS_O,0.1410,0.8047,0.9619,0.0282,0.9619
ROCPOINTS_O,0.1411,0.8046,0.9619,0.0282,0.9619
ROCPOINTS_O,0.1411,0.8045,0.9619,0.0282,0.9619
ROCPOINTS_O,0.1413,0.8045,0.9619,0.0282,0.9619
ROCPOINTS_O,0.1414,0.8044,0.9619,0.0282,0.9619
ROCPOINTS_O,0.1415,0.8043,0.9619,0.0282,0.9619
ROCPOINTS_O,0.1415,0.8043,0.9619,0.0282,0.9619
ROCPOINTS_O,0.1415,0.8042,0.9619,0.0282,0.9619
ROCPOINTS_O,0.1417,0.8042,0.9619,0.0282,0.9619
ROCPOINTS_O,0.1419,0.8039,0.9619,0.0282,0.9619
ROCPOINTS_O,0.1420,0.8039,0.9619,0.0282,0.9619
ROCPOINTS_O,0.1422,0.8038,0.9619,0.0282,0.9619
ROCPOINTS_O,0.1423,0.8037,0.9619,0.0282,0.9619
ROCPOINTS_O,0.1424,0.8024,0.9619,0.0283,0.9619
ROCPOINTS_O,0.1424,0.8023,0.9619,0.0283,0.9619
ROCPOINTS_O,0.1424,0.8023,0.9619,0.0283,0.9619
ROCPOINTS_O,0.1425,0.8022,0.9619,0.0283,0.9619
ROCPOINTS_O,0.1425,0.8022,0.9619,0.0283,0.9619
ROCPOINTS_O,0.1425,0.8021,0.9619,0.0283,0.9619
ROCPOINTS_O,0.1425,0.8020,0.9619,0.0283,0.9619
ROCPOINTS_O,0.1426,0.8019,0.9619,0.0283,0.9619
ROCPOINTS_O,0.1427,0.8019,0.9619,0.0283,0.9619
ROCPOINTS_O,0.1427,0.8018,0.9619,0.0283,0.9619
ROCPOINTS_O,0.1427,0.8017,0.9619,0.0283,0.9619
ROCPOINTS_O,0.1429,0.8017,0.9619,0.0283,0.9619
ROCPOINTS_O,0.1429,0.8016,0.9619,0.0283,0.9619
ROCPOINTS_O,0.1431,0.8016,0.9619,0.0283,0.9619
ROCPOINTS_O,0.1433,0.8015,0.9619,0.0283,0.9619
ROCPOINTS_O,0.1433,0.8015,0.9619,0.0283,0.9619
ROCPOINTS_O,0.1433,0.8014,0.9619,0.0283,0.9619
ROCPOINTS_O,0.1435,0.7964,0.9619,0.0285,0.9619
ROCPOINTS_O,0.1435,0.7963,0.9619,0.0285,0.9619
ROCPOINTS_O,0.1436,0.7963,0.9619,0.0285,0.9619
ROCPOINTS_O,0.1437,0.7962,0.9619,0.0285,0.9619
ROCPOINTS_O,0.1438,0.7961,0.9619,0.0285,0.9619
ROCPOINTS_O,0.1439,0.7961,0.9619,0.0285,0.9619
ROCPOINTS_O,0.1439,0.7960,0.9619,0.0285,0.9619
ROCPOINTS_O,0.1440,0.7960,0.9619,0.0285,0.9619
ROCPOINTS_O,0.1441,0.7958,0.9619,0.0285,0.9619
ROCPOINTS_O,0.1443,0.7958,0.9619,0.0285,0.9619
ROCPOINTS_O,0.1444,0.7957,0.9619,0.0285,0.9619
ROCPOINTS_O,0.1444,0.7957,0.9619,0.0285,0.9619
ROCPOINTS_O,0.1446,0.7956,0.9619,0.0285,0.9619
ROCPOINTS_O,0.1447,0.7956,0.9619,0.0285,0.9619
ROCPOINTS_O,0.1448,0.7954,0.9619,0.0285,0.9619
ROCPOINTS_O,0.1450,0.7954,0.9619,0.0285,0.9619
ROCPOINTS_O,0.1450,0.7953,0.9619,0.0285,0.9619
ROCPOINTS_O,0.1451,0.7950,0.9619,0.0285,0.9619
ROCPOINTS_O,0.1451,0.7949,0.9619,0.0285,0.9619
ROCPOINTS_O,0.1451,0.7949,0.9619,0.0285,0.9619
ROCPOINTS_O,0.1452,0.7948,0.9619,0.0285,0.9619
ROCPOINTS_O,0.1452,0.7948,0.9619,0.0286,0.9619
ROCPOINTS_O,0.1454,0.7947,0.9619,0.0286,0.9619
ROCPOINTS_O,0.1456,0.7946,0.9619,0.0286,0.9619
ROCPOINTS_O,0.1456,0.7946,0.9619,0.0286,0.9619
ROCPOINTS_O,0.1464,0.7945,0.9619,0.0286,0.9619
ROCPOINTS_O,0.1465,0.7945,0.9595,0.0285,0.9595
ROCPOINTS_O,0.1465,0.7945,0.9595,0.0285,0.9595
ROCPOINTS_O,0.1467,0.7944,0.9595,0.0285,0.9595
ROCPOINTS_O,0.1467,0.7902,0.9571,0.0286,0.9571
ROCPOINTS_O,0.1467,0.7901,0.9571,0.0286,0.9571
ROCPOINTS_O,0.1468,0.7901,0.9571,0.0286,0.9571
ROCPOINTS_O,0.1469,0.7900,0.9571,0.0286,0.9571
ROCPOINTS_O,0.1469,0.7900,0.9571,0.0286,0.9571
ROCPOINTS_O,0.1469,0.7899,0.9571,0.0286,0.9571
ROCPOINTS_O,0.1470,0.7898,0.9571,0.0286,0.9571
ROCPOINTS_O,0.1471,0.7898,0.9571,0.0286,0.9571
ROCPOINTS_O,0.1471,0.7897,0.9571,0.0286,0.9571
ROCPOINTS_O,0.1471,0.7897,0.9571,0.0286,0.9571
ROCPOINTS_O,0.1471,0.7896,0.9571,0.0286,0.9571
ROCPOINTS_O,0.1471,0.7895,0.9571,0.0286,0.9571
ROCPOINTS_O,0.1472,0.7884,0.9571,0.0286,0.9571
ROCPOINTS_O,0.1473,0.7883,0.9571,0.0286,0.9571
ROCPOINTS_O,0.1473,0.7883,0.9571,0.0286,0.9571
ROCPOINTS_O,0.1473,0.7882,0.9571,0.0286,0.9571
ROCPOINTS_O,0.1476,0.7882,0.9571,0.0286,0.9571
ROCPOINTS_O,0.1476,0.7881,0.9571,0.0286,0.9571
ROCPOINTS_O,0.1480,0.7880,0.9571,0.0286,0.9571
ROCPOINTS_O,0.1480,0.7880,0.9571,0.0287,0.9571
ROCPOINTS_O,0.1481,0.7879,0.9571,0.0287,0.9571
ROCPOINTS_O,0.1481,0.7879,0.9548,0.0286,0.9548
ROCPOINTS_O,0.1483,0.7879,0.9548,0.0286,0.9548
ROCPOINTS_O,0.1483,0.7878,0.9548,0.0286,0.9548
ROCPOINTS_O,0.1483,0.7878,0.9548,0.0286,0.9548
ROCPOINTS_O,0.1486,0.7876,0.9548,0.0286,0.9548
ROCPOINTS_O,0.1487,0.7875,0.9548,0.0286,0.9548
ROCPOINTS_O,0.1489,0.7874,0.9548,0.0286,0.9548
ROCPOINTS_O,0.1490,0.7873,0.9548,0.0286,0.9548
ROCPOINTS_O,0.1491,0.7872,0.9548,0.0286,0.9548
ROCPOINTS_O,0.1492,0.7872,0.9548,0.0286,0.9548
ROCPOINTS_O,0.1493,0.7871,0.9548,0.0286,0.9548
ROCPOINTS_O,0.1495,0.7871,0.9548,0.0286,0.9548
ROCPOINTS_O,0.1497,0.7870,0.9548,0.0286,0.9548
ROCPOINTS_O,0.1499,0.7869,0.9548,0.0286,0.9548
ROCPOINTS_O,0.1500,0.7869,0.9548,0.0286,0.9548
ROCPOINTS_O,0.1500,0.7868,0.9548,0.0286,0.9548
ROCPOINTS_O,0.1500,0.7807,0.9548,0.0288,0.9548
ROCPOINTS_O,0.1500,0.7805,0.9548,0.0288,0.9548
ROCPOINTS_O,0.1503,0.7805,0.9548,0.0288,0.9548
ROCPOINTS_O,0.1504,0.7804,0.9548,0.0289,0.9548
ROCPOINTS_O,0.1505,0.7804,0.9548,0.0289,0.9548
ROCPOINTS_O,0.1505,0.7803,0.9548,0.0289,0.9548
ROCPOINTS_O,0.1506,0.7802,0.9548,0.0289,0.9548
ROCPOINTS_O,0.1507,0.7802,0.9548,0.0289,0.9548
ROCPOINTS_O,0.1508,0.7801,0.9548,0.0289,0.9548
ROCPOINTS_O,0.1509,0.7801,0.9548,0.0289,0.9548
ROCPOINTS_O,0.1510,0.7800,0.9548,0.0289,0.9548
ROCPOINTS_O,0.1510,0.7799,0.9548,0.0289,0.9548
ROCPOINTS_O,0.1510,0.7799,0.9548,0.0289,0.9548
ROCPOINTS_O,0.1511,0.7798,0.9548,0.0289,0.9548
ROCPOINTS_O,0.1511,0.7798,0.9548,0.0289,0.9548
ROCPOINTS_O,0.1511,0.7797,0.9548,0.0289,0.9548
ROCPOINTS_O,0.1512,0.7797,0.9548,0.0289,0.9548
ROCPOINTS_O,0.1512,0.7796,0.9548,0.0289,0.9548
ROCPOINTS_O,0.1513,0.7795,0.9548,0.0289,0.9548
ROCPOINTS_O,0.1513,0.7795,0.9548,0.0289,0.9548
ROCPOINTS_O,0.1513,0.7794,0.9548,0.0289,0.9548
ROCPOINTS_O,0.1514,0.7794,0.9524,0.0288,0.9524
ROCPOINTS_O,0.1514,0.7793,0.9524,0.0288,0.9524
ROCPOINTS_O,0.1516,0.7793,0.9524,0.0288,0.9524
ROCPOINTS_O,0.1516,0.7792,0.9524,0.0288,0.9524
ROCPOINTS_O,0.1517,0.7791,0.9524,0.0288,0.9524
ROCPOINTS_O,0.1517,0.7790,0.9524,0.0288,0.9524
ROCPOINTS_O,0.1519,0.7790,0.9524,0.0288,0.9524
ROCPOINTS_O,0.1520,0.7789,0.9524,0.0288,0.9524
ROCPOINTS_O,0.1521,0.7788,0.9524,0.0288,0.9524
ROCPOINTS_O,0.1521,0.7787,0.9524,0.0288,0.9524
ROCPOINTS_O,0.1522,0.7787,0.9524,0.0288,0.9524
ROCPOINTS_O,0.1522,0.7786,0.9524,0.0288,0.9524
ROCPOINTS_O,0.1525,0.7786,0.9524,0.0288,0.9524
ROCPOINTS_O,0.1525,0.7785,0.9524,0.0288,0.9524
ROCPOINTS_O,0.1527,0.7784,0.9524,0.0289,0.9524
ROCPOINTS_O,0.1527,0.7784,0.9524,0.0289,0.9524
ROCPOINTS_O,0.1531,0.7783,0.9524,0.0289,0.9524
ROCPOINTS_O,0.1532,0.7782,0.9524,0.0289,0.9524
ROCPOINTS_O,0.1533,0.7781,0.9524,0.0289,0.9524
ROCPOINTS_O,0.1533,0.7780,0.9524,0.0289,0.9524
ROCPOINTS_O,0.1533,0.7720,0.9524,0.0291,0.9524
ROCPOINTS_O,0.1535,0.7719,0.9524,0.0291,0.9524
ROCPOINTS_O,0.1536,0.7718,0.9524,0.0291,0.9524
ROCPOINTS_O,0.1536,0.7717,0.9524,0.0291,0.9524
ROCPOINTS_O,0.1537,0.7717,0.9524,0.0291,0.9524
ROCPOINTS_O,0.1537,0.7716,0.9524,0.0291,0.9524
ROCPOINTS_O,0.1539,0.7716,0.9524,0.0291,0.9524
ROCPOINTS_O,0.1539,0.7715,0.9524,0.0291,0.9524
ROCPOINTS_O,0.1540,0.7715,0.9524,0.0291,0.9524
ROCPOINTS_O,0.1541,0.7714,0.9524,0.0291,0.9524
ROCPOINTS_O,0.1541,0.7713,0.9524,0.0291,0.9524
ROCPOINTS_O,0.1542,0.7713,0.9524,0.0291,0.9524
ROCPOINTS_O,0.1543,0.7712,0.9524,0.0291,0.9524
ROCPOINTS_O,0.1543,0.7711,0.9524,0.0291,0.9524
ROCPOINTS_O,0.1544,0.7710,0.9524,0.0291,0.9524
ROCPOINTS_O,0.1544,0.7709,0.9524,0.0291,0.9524
ROCPOINTS_O,0.1544,0.7709,0.9500,0.0291,0.9500
ROCPOINTS_O,0.1544,0.7709,0.9500,0.0291,0.9500
ROCPOINTS_O,0.1545,0.7708,0.9500,0.0291,0.9500
ROCPOINTS_O,0.1546,0.7707,0.9500,0.0291,0.9500
ROCPOINTS_O,0.1547,0.7706,0.9500,0.0291,0.9500
ROCPOINTS_O,0.1548,0.7705,0.9500,0.0291,0.9500
ROCPOINTS_O,0.1550,0.7705,0.9500,0.0291,0.9500
ROCPOINTS_O,0.1550,0.7704,0.9500,0.0291,0.9500
ROCPOINTS_O,0.1550,0.7703,0.9500,0.0291,0.9500
ROCPOINTS_O,0.1552,0.7702,0.9500,0.0291,0.9500
ROCPOINTS_O,0.1552,0.7702,0.9500,0.0291,0.9500
ROCPOINTS_O,0.1553,0.7701,0.9500,0.0291,0.9500
ROCPOINTS_O,0.1553,0.7701,0.9500,0.0291,0.9500
ROCPOINTS_O,0.1554,0.7699,0.9500,0.0291,0.9500
ROCPOINTS_O,0.1554,0.7699,0.9500,0.0291,0.9500
ROCPOINTS_O,0.1555,0.7699,0.9476,0.0290,0.9476
ROCPOINTS_O,0.1557,0.7698,0.9476,0.0290,0.9476
ROCPOINTS_O,0.1558,0.7697,0.9476,0.0290,0.9476
ROCPOINTS_O,0.1559,0.7697,0.9476,0.0290,0.9476
ROCPOINTS_O,0.1562,0.7696,0.9476,0.0290,0.9476
ROCPOINTS_O,0.1562,0.7695,0.9476,0.0290,0.9476
ROCPOINTS_O,0.1562,0.7695,0.9476,0.0290,0.9476
ROCPOINTS_O,0.1565,0.7694,0.9476,0.0290,0.9476
ROCPOINTS_O,0.1566,0.7694,0.9476,0.0290,0.9476
ROCPOINTS_O,0.1566,0.7693,0.9476,0.0290,0.9476
ROCPOINTS_O,0.1567,0.7693,0.9476,0.0290,0.9476
ROCPOINTS_O,0.1568,0.7640,0.9429,0.0291,0.9429
ROCPOINTS_O,0.1569,0.7639,0.9429,0.0291,0.9429
ROCPOINTS_O,0.1569,0.7639,0.9429,0.0291,0.9429
ROCPOINTS_O,0.1570,0.7638,0.9429,0.0291,0.9429
ROCPOINTS_O,0.1570,0.7638,0.9429,0.0291,0.9429
ROCPOINTS_O,0.1571,0.7637,0.9429,0.0291,0.9429
ROCPOINTS_O,0.1572,0.7636,0.9429,0.0291,0.9429
ROCPOINTS_O,0.1573,0.7636,0.9429,0.0291,0.9429
ROCPOINTS_O,0.1573,0.7635,0.9429,0.0291,0.9429
ROCPOINTS_O,0.1574,0.7635,0.9429,0.0291,0.9429
ROCPOINTS_O,0.1574,0.7634,0.9429,0.0291,0.9429
ROCPOINTS_O,0.1575,0.7634,0.9429,0.0291,0.9429
ROCPOINTS_O,0.1575,0.7633,0.9429,0.0291,0.9429
ROCPOINTS_O,0.1578,0.7632,0.9429,0.0291,0.9429
ROCPOINTS_O,0.1579,0.7632,0.9429,0.0291,0.9429
ROCPOINTS_O,0.1580,0.7631,0.9429,0.0291,0.9429
ROCPOINTS_O,0.1580,0.7631,0.9429,0.0291,0.9429
ROCPOINTS_O,0.1583,0.7629,0.9429,0.0291,0.9429
ROCPOINTS_O,0.1583,0.7628,0.9429,0.0291,0.9429
ROCPOINTS_O,0.1583,0.7627,0.9429,0.0291,0.9429
ROCPOINTS_O,0.1584,0.7626,0.9429,0.0291,0.9429
ROCPOINTS_O,0.1584,0.7625,0.9429,0.0291,0.9429
ROCPOINTS_O,0.1586,0.7625,0.9429,0.0292,0.9429
ROCPOINTS_O,0.1588,0.7624,0.9429,0.0292,0.9429
ROCPOINTS_O,0.1589,0.7624,0.9429,0.0292,0.9429
ROCPOINTS_O,0.1590,0.7622,0.9429,0.0292,0.9429
ROCPOINTS_O,0.1592,0.7621,0.9429,0.0292,0.9429
ROCPOINTS_O,0.1592,0.7621,0.9429,0.0292,0.9429
ROCPOINTS_O,0.1595,0.7620,0.9429,0.0292,0.9429
ROCPOINTS_O,0.1597,0.7620,0.9429,0.0292,0.9429
ROCPOINTS_O,0.1597,0.7619,0.9429,0.0292,0.9429
ROCPOINTS_O,0.1600,0.7619,0.9429,0.0292,0.9429
ROCPOINTS_O,0.1600,0.7617,0.9429,0.0292,0.9429
ROCPOINTS_O,0.1600,0.7549,0.9429,0.0294,0.9429
ROCPOINTS_O,0.1600,0.7547,0.9429,0.0294,0.9429
ROCPOINTS_O,0.1601,0.7547,0.9429,0.0294,0.9429
ROCPOINTS_O,0.1603,0.7546,0.9429,0.0294,0.9429
ROCPOINTS_O,0.1603,0.7546,0.9429,0.0294,0.9429
ROCPOINTS_O,0.1605,0.7545,0.9429,0.0295,0.9429
ROCPOINTS_O,0.1607,0.7545,0.9429,0.0295,0.9429
ROCPOINTS_O,0.1607,0.7544,0.9429,0.0295,0.9429
ROCPOINTS_O,0.1607,0.7536,0.9429,0.0295,0.9429
ROCPOINTS_O,0.1607,0.7535,0.9429,0.0295,0.9429
ROCPOINTS_O,0.1607,0.7534,0.9429,0.0295,0.9429
ROCPOINTS_O,0.1608,0.7534,0.9429,0.0295,0.9429
ROCPOINTS_O,0.1611,0.7532,0.9429,0.0295,0.9429
ROCPOINTS_O,0.1611,0.7532,0.9429,0.0295,0.9429
ROCPOINTS_O,0.1612,0.7531,0.9429,0.0295,0.9429
ROCPOINTS_O,0.1612,0.7531,0.9429,0.0295,0.9429
ROCPOINTS_O,0.1613,0.7530,0.9429,0.0295,0.9429
ROCPOINTS_O,0.1613,0.7528,0.9429,0.0295,0.9429
ROCPOINTS_O,0.1614,0.7527,0.9429,0.0295,0.9429
ROCPOINTS_O,0.1614,0.7527,0.9429,0.0295,0.9429
ROCPOINTS_O,0.1617,0.7526,0.9429,0.0295,0.9429
ROCPOINTS_O,0.1617,0.7524,0.9429,0.0295,0.9429
ROCPOINTS_O,0.1620,0.7524,0.9429,0.0295,0.9429
ROCPOINTS_O,0.1620,0.7523,0.9429,0.0295,0.9429
ROCPOINTS_O,0.1622,0.7522,0.9429,0.0295,0.9429
ROCPOINTS_O,0.1622,0.7521,0.9429,0.0295,0.9429
ROCPOINTS_O,0.1623,0.7521,0.9429,0.0295,0.9429
ROCPOINTS_O,0.1624,0.7520,0.9429,0.0295,0.9429
ROCPOINTS_O,0.1624,0.7520,0.9429,0.0295,0.9429
ROCPOINTS_O,0.1624,0.7519,0.9429,0.0296,0.9429
ROCPOINTS_O,0.1625,0.7518,0.9429,0.0296,0.9429
ROCPOINTS_O,0.1626,0.7517,0.9429,0.0296,0.9429
ROCPOINTS_O,0.1628,0.7517,0.9429,0.0296,0.9429
ROCPOINTS_O,0.1629,0.7516,0.9429,0.0296,0.9429
ROCPOINTS_O,0.1629,0.7516,0.9429,0.0296,0.9429
ROCPOINTS_O,0.1631,0.7515,0.9429,0.0296,0.9429
ROCPOINTS_O,0.1631,0.7514,0.9429,0.0296,0.9429
ROCPOINTS_O,0.1631,0.7514,0.9429,0.0296,0.9429
ROCPOINTS_O,0.1633,0.7513,0.9429,0.0296,0.9429
ROCPOINTS_O,0.1633,0.7513,0.9429,0.0296,0.9429
ROCPOINTS_O,0.1633,0.7512,0.9429,0.0296,0.9429
ROCPOINTS_O,0.1633,0.7461,0.9405,0.0297,0.9405
ROCPOINTS_O,0.1634,0.7460,0.9405,0.0297,0.9405
ROCPOINTS_O,0.1636,0.7460,0.9405,0.0297,0.9405
ROCPOINTS_O,0.1642,0.7459,0.9405,0.0297,0.9405
ROCPOINTS_O,0.1644,0.7458,0.9405,0.0297,0.9405
ROCPOINTS_O,0.1644,0.7458,0.9405,0.0297,0.9405
ROCPOINTS_O,0.1644,0.7457,0.9405,0.0297,0.9405
ROCPOINTS_O,0.1644,0.7457,0.9405,0.0297,0.9405
ROCPOINTS_O,0.1646,0.7455,0.9405,0.0297,0.9405
ROCPOINTS_O,0.1649,0.7455,0.9405,0.0297,0.9405
ROCPOINTS_O,0.1649,0.7454,0.9405,0.0297,0.9405
ROCPOINTS_O,0.1650,0.7453,0.9405,0.0297,0.9405
ROCPOINTS_O,0.1650,0.7453,0.9405,0.0297,0.9405
ROCPOINTS_O,0.1653,0.7452,0.9405,0.0297,0.9405
ROCPOINTS_O,0.1653,0.7451,0.9405,0.0297,0.9405
ROCPOINTS_O,0.1655,0.7451,0.9405,0.0297,0.9405
ROCPOINTS_O,0.1657,0.7450,0.9405,0.0297,0.9405
ROCPOINTS_O,0.1657,0.7450,0.9405,0.0297,0.9405
ROCPOINTS_O,0.1657,0.7447,0.9381,0.0297,0.9381
ROCPOINTS_O,0.1658,0.7447,0.9381,0.0297,0.9381
ROCPOINTS_O,0.1659,0.7445,0.9381,0.0297,0.9381
ROCPOINTS_O,0.1659,0.7444,0.9381,0.0297,0.9381
ROCPOINTS_O,0.1659,0.7443,0.9381,0.0297,0.9381
ROCPOINTS_O,0.1660,0.7443,0.9381,0.0297,0.9381
ROCPOINTS_O,0.1660,0.7442,0.9381,0.0297,0.9381
ROCPOINTS_O,0.1661,0.7441,0.9381,0.0297,0.9381
ROCPOINTS_O,0.1662,0.7440,0.9381,0.0297,0.9381
ROCPOINTS_O,0.1664,0.7440,0.9381,0.0297,0.9381
ROCPOINTS_O,0.1665,0.7439,0.9381,0.0297,0.9381
ROCPOINTS_O,0.1665,0.7439,0.9381,0.0297,0.9381
ROCPOINTS_O,0.1667,0.7438,0.9381,0.0297,0.9381
ROCPOINTS_O,0.1667,0.7438,0.9381,0.0297,0.9381
ROCPOINTS_O,0.1669,0.7389,0.9357,0.0298,0.9357
ROCPOINTS_O,0.1670,0.7388,0.9357,0.0298,0.9357
ROCPOINTS_O,0.1671,0.7388,0.9357,0.0298,0.9357
ROCPOINTS_O,0.1671,0.7387,0.9357,0.0298,0.9357
ROCPOINTS_O,0.1672,0.7387,0.9357,0.0298,0.9357
ROCPOINTS_O,0.1672,0.7386,0.9357,0.0298,0.9357
ROCPOINTS_O,0.1673,0.7386,0.9357,0.0298,0.9357
ROCPOINTS_O,0.1673,0.7385,0.9357,0.0298,0.9357
ROCPOINTS_O,0.1674,0.7384,0.9357,0.0299,0.9357
ROCPOINTS_O,0.1675,0.7384,0.9357,0.0299,0.9357
ROCPOINTS_O,0.1675,0.7383,0.9357,0.0299,0.9357
ROCPOINTS_O,0.1677,0.7383,0.9357,0.0299,0.9357
ROCPOINTS_O,0.1679,0.7382,0.9357,0.0299,0.9357
ROCPOINTS_O,0.1680,0.7381,0.9357,0.0299,0.9357
ROCPOINTS_O,0.1680,0.7381,0.9357,0.0299,0.9357
ROCPOINTS_O,0.1681,0.7380,0.9357,0.0299,0.9357
ROCPOINTS_O,0.1681,0.7380,0.9357,0.0299,0.9357
ROCPOINTS_O,0.1683,0.7379,0.9357,0.0299,0.9357
ROCPOINTS_O,0.1683,0.7379,0.9357,0.0299,0.9357
ROCPOINTS_O,0.1686,0.7378,0.9357,0.0299,0.9357
ROCPOINTS_O,0.1688,0.7377,0.9357,0.0299,0.9357
ROCPOINTS_O,0.1688,0.7377,0.9357,0.0299,0.9357
ROCPOINTS_O,0.1690,0.7376,0.9357,0.0299,0.9357
ROCPOINTS_O,0.1690,0.7376,0.9357,0.0299,0.9357
ROCPOINTS_O,0.1692,0.7375,0.9357,0.0299,0.9357
ROCPOINTS_O,0.1695,0.7374,0.9357,0.0299,0.9357
ROCPOINTS_O,0.1695,0.7373,0.9357,0.0299,0.9357
ROCPOINTS_O,0.1695,0.7373,0.9357,0.0299,0.9357
ROCPOINTS_O,0.1697,0.7372,0.9357,0.0299,0.9357
ROCPOINTS_O,0.1700,0.7372,0.9357,0.0299,0.9357
ROCPOINTS_O,0.1700,0.7298,0.9333,0.0301,0.9333
ROCPOINTS_O,0.1701,0.7296,0.9333,0.0301,0.9333
ROCPOINTS_O,0.1704,0.7296,0.9333,0.0301,0.9333
ROCPOINTS_O,0.1704,0.7295,0.9333,0.0301,0.9333
ROCPOINTS_O,0.1704,0.7295,0.9333,0.0301,0.9333
ROCPOINTS_O,0.1705,0.7293,0.9333,0.0301,0.9333
ROCPOINTS_O,0.1706,0.7292,0.9333,0.0301,0.9333
ROCPOINTS_O,0.1706,0.7291,0.9333,0.0301,0.9333
ROCPOINTS_O,0.1707,0.7291,0.9333,0.0301,0.9333
ROCPOINTS_O,0.1708,0.7290,0.9333,0.0302,0.9333
ROCPOINTS_O,0.1711,0.7288,0.9333,0.0302,0.9333
ROCPOINTS_O,0.1713,0.7288,0.9333,0.0302,0.9333
ROCPOINTS_O,0.1714,0.7287,0.9333,0.0302,0.9333
ROCPOINTS_O,0.1717,0.7285,0.9333,0.0302,0.9333
ROCPOINTS_O,0.1718,0.7284,0.9333,0.0302,0.9333
ROCPOINTS_O,0.1719,0.7284,0.9333,0.0302,0.9333
ROCPOINTS_O,0.1719,0.7283,0.9333,0.0302,0.9333
ROCPOINTS_O,0.1719,0.7283,0.9333,0.0302,0.9333
ROCPOINTS_O,0.1720,0.7281,0.9333,0.0302,0.9333
ROCPOINTS_O,0.1720,0.7280,0.9333,0.0302,0.9333
ROCPOINTS_O,0.1720,0.7280,0.9333,0.0302,0.9333
ROCPOINTS_O,0.1720,0.7279,0.9333,0.0302,0.9333
ROCPOINTS_O,0.1722,0.7277,0.9333,0.0302,0.9333
ROCPOINTS_O,0.1723,0.7277,0.9333,0.0302,0.9333
ROCPOINTS_O,0.1724,0.7276,0.9333,0.0302,0.9333
ROCPOINTS_O,0.1725,0.7276,0.9333,0.0302,0.9333
ROCPOINTS_O,0.1725,0.7275,0.9333,0.0302,0.9333
ROCPOINTS_O,0.1726,0.7275,0.9333,0.0302,0.9333
ROCPOINTS_O,0.1727,0.7274,0.9333,0.0302,0.9333
ROCPOINTS_O,0.1727,0.7273,0.9333,0.0302,0.9333
ROCPOINTS_O,0.1728,0.7273,0.9333,0.0302,0.9333
ROCPOINTS_O,0.1729,0.7272,0.9333,0.0302,0.9333
ROCPOINTS_O,0.1730,0.7272,0.9333,0.0302,0.9333
ROCPOINTS_O,0.1730,0.7271,0.9333,0.0302,0.9333
ROCPOINTS_O,0.1731,0.7270,0.9333,0.0302,0.9333
ROCPOINTS_O,0.1733,0.7270,0.9333,0.0302,0.9333
ROCPOINTS_O,0.1733,0.7269,0.9333,0.0302,0.9333
ROCPOINTS_O,0.1733,0.7268,0.9333,0.0302,0.9333
ROCPOINTS_O,0.1733,0.7211,0.9333,0.0305,0.9333
ROCPOINTS_O,0.1735,0.7210,0.9333,0.0305,0.9333
ROCPOINTS_O,0.1735,0.7210,0.9333,0.0305,0.9333
ROCPOINTS_O,0.1735,0.7209,0.9333,0.0305,0.9333
ROCPOINTS_O,0.1736,0.7209,0.9333,0.0305,0.9333
ROCPOINTS_O,0.1736,0.7208,0.9333,0.0305,0.9333
ROCPOINTS_O,0.1738,0.7207,0.9333,0.0305,0.9333
ROCPOINTS_O,0.1739,0.7206,0.9333,0.0305,0.9333
ROCPOINTS_O,0.1739,0.7206,0.9333,0.0305,0.9333
ROCPOINTS_O,0.1739,0.7205,0.9333,0.0305,0.9333
ROCPOINTS_O,0.1739,0.7205,0.9333,0.0305,0.9333
ROCPOINTS_O,0.1740,0.7204,0.9333,0.0305,0.9333
ROCPOINTS_O,0.1740,0.7203,0.9333,0.0305,0.9333
ROCPOINTS_O,0.1741,0.7203,0.9333,0.0305,0.9333
ROCPOINTS_O,0.1742,0.7202,0.9333,0.0305,0.9333
ROCPOINTS_O,0.1743,0.7202,0.9333,0.0305,0.9333
ROCPOINTS_O,0.1744,0.7201,0.9333,0.0305,0.9333
ROCPOINTS_O,0.1747,0.7201,0.9333,0.0305,0.9333
ROCPOINTS_O,0.1747,0.7200,0.9333,0.0305,0.9333
ROCPOINTS_O,0.1749,0.7199,0.9333,0.0305,0.9333
ROCPOINTS_O,0.1749,0.7199,0.9333,0.0305,0.9333
ROCPOINTS_O,0.1749,0.7198,0.9333,0.0305,0.9333
ROCPOINTS_O,0.1750,0.7197,0.9333,0.0305,0.9333
ROCPOINTS_O,0.1752,0.7195,0.9333,0.0305,0.9333
ROCPOINTS_O,0.1752,0.7194,0.9333,0.0305,0.9333
ROCPOINTS_O,0.1753,0.7192,0.9333,0.0306,0.9333
ROCPOINTS_O,0.1755,0.7190,0.9333,0.0306,0.9333
ROCPOINTS_O,0.1756,0.7190,0.9333,0.0306,0.9333
ROCPOINTS_O,0.1756,0.7189,0.9333,0.0306,0.9333
ROCPOINTS_O,0.1756,0.7188,0.9333,0.0306,0.9333
ROCPOINTS_O,0.1758,0.7188,0.9333,0.0306,0.9333
ROCPOINTS_O,0.1759,0.7187,0.9333,0.0306,0.9333
ROCPOINTS_O,0.1760,0.7186,0.9333,0.0306,0.9333
ROCPOINTS_O,0.1760,0.7185,0.9333,0.0306,0.9333
ROCPOINTS_O,0.1764,0.7185,0.9333,0.0306,0.9333
ROCPOINTS_O,0.1764,0.7184,0.9333,0.0306,0.9333
ROCPOINTS_O,0.1766,0.7184,0.9333,0.0306,0.9333
ROCPOINTS_O,0.1766,0.7183,0.9333,0.0306,0.9333
ROCPOINTS_O,0.1767,0.7183,0.9333,0.0306,0.9333
ROCPOINTS_O,0.1767,0.7182,0.9333,0.0306,0.9333
ROCPOINTS_O,0.1767,0.7122,0.9286,0.0307,0.9286
ROCPOINTS_O,0.1767,0.7121,0.9286,0.0307,0.9286
ROCPOINTS_O,0.1767,0.7121,0.9286,0.0307,0.9286
ROCPOINTS_O,0.1770,0.7120,0.9286,0.0307,0.9286
ROCPOINTS_O,0.1770,0.7120,0.9286,0.0307,0.9286
ROCPOINTS_O,0.1772,0.7119,0.9286,0.0307,0.9286
ROCPOINTS_O,0.1773,0.7118,0.9286,0.0307,0.9286
ROCPOINTS_O,0.1774,0.7117,0.9286,0.0307,0.9286
ROCPOINTS_O,0.1774,0.7116,0.9286,0.0307,0.9286
ROCPOINTS_O,0.1775,0.7116,0.9286,0.0307,0.9286
ROCPOINTS_O,0.1775,0.7115,0.9286,0.0307,0.9286
ROCPOINTS_O,0.1775,0.7114,0.9286,0.0307,0.9286
ROCPOINTS_O,0.1778,0.7114,0.9286,0.0307,0.9286
ROCPOINTS_O,0.1779,0.7113,0.9286,0.0307,0.9286
ROCPOINTS_O,0.1780,0.7113,0.9286,0.0307,0.9286
ROCPOINTS_O,0.1780,0.7112,0.9286,0.0307,0.9286
ROCPOINTS_O,0.1783,0.7111,0.9286,0.0307,0.9286
ROCPOINTS_O,0.1785,0.7110,0.9286,0.0307,0.9286
ROCPOINTS_O,0.1786,0.7109,0.9286,0.0307,0.9286
ROCPOINTS_O,0.1787,0.7109,0.9286,0.0307,0.9286
ROCPOINTS_O,0.1789,0.7107,0.9286,0.0307,0.9286
ROCPOINTS_O,0.1791,0.7107,0.9286,0.0308,0.9286
ROCPOINTS_O,0.1792,0.7106,0.9286,0.0308,0.9286
ROCPOINTS_O,0.1793,0.7106,0.9286,0.0308,0.9286
ROCPOINTS_O,0.1794,0.7105,0.9286,0.0308,0.9286
ROCPOINTS_O,0.1794,0.7105,0.9286,0.0308,0.9286
ROCPOINTS_O,0.1797,0.7104,0.9286,0.0308,0.9286
ROCPOINTS_O,0.1798,0.7103,0.9286,0.0308,0.9286
ROCPOINTS_O,0.1798,0.7103,0.9286,0.0308,0.9286
ROCPOINTS_O,0.1800,0.7102,0.9286,0.0308,0.9286
ROCPOINTS_O,0.1800,0.7102,0.9286,0.0308,0.9286
ROCPOINTS_O,0.1800,0.7026,0.9238,0.0309,0.9238
ROCPOINTS_O,0.1800,0.7026,0.9238,0.0309,0.9238
ROCPOINTS_O,0.1801,0.7025,0.9238,0.0309,0.9238
ROCPOINTS_O,0.1803,0.7025,0.9238,0.0309,0.9238
ROCPOINTS_O,0.1804,0.7024,0.9238,0.0310,0.9238
ROCPOINTS_O,0.1805,0.7023,0.9238,0.0310,0.9238
ROCPOINTS_O,0.1805,0.7022,0.9238,0.0310,0.9238
ROCPOINTS_O,0.1806,0.7022,0.9238,0.0310,0.9238
ROCPOINTS_O,0.1806,0.7021,0.9238,0.0310,0.9238
ROCPOINTS_O,0.1806,0.7021,0.9238,0.0310,0.9238
ROCPOINTS_O,0.1807,0.7020,0.9238,0.0310,0.9238
ROCPOINTS_O,0.1807,0.7020,0.9238,0.0310,0.9238
ROCPOINTS_O,0.1808,0.7019,0.9238,0.0310,0.9238
ROCPOINTS_O,0.1808,0.7018,0.9238,0.0310,0.9238
ROCPOINTS_O,0.1808,0.7018,0.9238,0.0310,0.9238
ROCPOINTS_O,0.1810,0.7017,0.9238,0.0310,0.9238
ROCPOINTS_O,0.1810,0.7017,0.9238,0.0310,0.9238
ROCPOINTS_O,0.1811,0.7016,0.9238,0.0310,0.9238
ROCPOINTS_O,0.1811,0.7015,0.9238,0.0310,0.9238
ROCPOINTS_O,0.1813,0.7015,0.9238,0.0310,0.9238
ROCPOINTS_O,0.1816,0.7014,0.9238,0.0310,0.9238
ROCPOINTS_O,0.1817,0.7013,0.9238,0.0310,0.9238
ROCPOINTS_O,0.1817,0.7013,0.9238,0.0310,0.9238
ROCPOINTS_O,0.1818,0.7012,0.9238,0.0310,0.9238
ROCPOINTS_O,0.1819,0.7011,0.9214,0.0309,0.9214
ROCPOINTS_O,0.1819,0.7010,0.9214,0.0309,0.9214
ROCPOINTS_O,0.1820,0.7010,0.9214,0.0309,0.9214
ROCPOINTS_O,0.1821,0.7009,0.9214,0.0309,0.9214
ROCPOINTS_O,0.1822,0.7009,0.9214,0.0309,0.9214
ROCPOINTS_O,0.1823,0.7008,0.9214,0.0309,0.9214
ROCPOINTS_O,0.1823,0.7007,0.9214,0.0309,0.9214
ROCPOINTS_O,0.1824,0.7007,0.9214,0.0309,0.9214
ROCPOINTS_O,0.1824,0.7006,0.9214,0.0309,0.9214
ROCPOINTS_O,0.1825,0.7006,0.9214,0.0310,0.9214
ROCPOINTS_O,0.1826,0.7005,0.9214,0.0310,0.9214
ROCPOINTS_O,0.1827,0.7005,0.9214,0.0310,0.9214
ROCPOINTS_O,0.1829,0.7003,0.9214,0.0310,0.9214
ROCPOINTS_O,0.1829,0.7002,0.9214,0.0310,0.9214
ROCPOINTS_O,0.1830,0.7002,0.9214,0.0310,0.9214
ROCPOINTS_O,0.1830,0.7001,0.9214,0.0310,0.9214
ROCPOINTS_O,0.1831,0.6994,0.9214,0.0310,0.9214
ROCPOINTS_O,0.1833,0.6994,0.9214,0.0310,0.9214
ROCPOINTS_O,0.1835,0.6940,0.9167,0.0311,0.9167
ROCPOINTS_O,0.1836,0.6940,0.9167,0.0311,0.9167
ROCPOINTS_O,0.1836,0.6939,0.9167,0.0311,0.9167
ROCPOINTS_O,0.1838,0.6939,0.9167,0.0311,0.9167
ROCPOINTS_O,0.1839,0.6938,0.9167,0.0311,0.9167
ROCPOINTS_O,0.1839,0.6937,0.9167,0.0311,0.9167
ROCPOINTS_O,0.1841,0.6937,0.9167,0.0311,0.9167
ROCPOINTS_O,0.1841,0.6936,0.9167,0.0311,0.9167
ROCPOINTS_O,0.1841,0.6936,0.9167,0.0311,0.9167
ROCPOINTS_O,0.1842,0.6936,0.9143,0.0310,0.9143
ROCPOINTS_O,0.1842,0.6935,0.9143,0.0310,0.9143
ROCPOINTS_O,0.1844,0.6934,0.9143,0.0310,0.9143
ROCPOINTS_O,0.1847,0.6933,0.9143,0.0310,0.9143
ROCPOINTS_O,0.1847,0.6932,0.9143,0.0310,0.9143
ROCPOINTS_O,0.1848,0.6932,0.9143,0.0310,0.9143
ROCPOINTS_O,0.1850,0.6931,0.9143,0.0310,0.9143
ROCPOINTS_O,0.1852,0.6928,0.9143,0.0311,0.9143
ROCPOINTS_O,0.1853,0.6927,0.9143,0.0311,0.9143
ROCPOINTS_O,0.1853,0.6926,0.9143,0.0311,0.9143
ROCPOINTS_O,0.1854,0.6926,0.9143,0.0311,0.9143
ROCPOINTS_O,0.1856,0.6925,0.9143,0.0311,0.9143
ROCPOINTS_O,0.1856,0.6925,0.9143,0.0311,0.9143
ROCPOINTS_O,0.1856,0.6924,0.9143,0.0311,0.9143
ROCPOINTS_O,0.1857,0.6923,0.9143,0.0311,0.9143
ROCPOINTS_O,0.1859,0.6922,0.9143,0.0311,0.9143
ROCPOINTS_O,0.1860,0.6922,0.9143,0.0311,0.9143
ROCPOINTS_O,0.1860,0.6921,0.9143,0.0311,0.9143
ROCPOINTS_O,0.1862,0.6920,0.9143,0.0311,0.9143
ROCPOINTS_O,0.1864,0.6920,0.9143,0.0311,0.9143
ROCPOINTS_O,0.1864,0.6919,0.9143,0.0311,0.9143
ROCPOINTS_O,0.1866,0.6918,0.9143,0.0311,0.9143
ROCPOINTS_O,0.1866,0.6918,0.9143,0.0311,0.9143
ROCPOINTS_O,0.1867,0.6917,0.9143,0.0311,0.9143
ROCPOINTS_O,0.1867,0.6862,0.9119,0.0313,0.9119
ROCPOINTS_O,0.1868,0.6862,0.9119,0.0313,0.9119
ROCPOINTS_O,0.1869,0.6861,0.9119,0.0313,0.9119
ROCPOINTS_O,0.1869,0.6861,0.9119,0.0313,0.9119
ROCPOINTS_O,0.1870,0.6860,0.9119,0.0313,0.9119
ROCPOINTS_O,0.1871,0.6859,0.9119,0.0313,0.9119
ROCPOINTS_O,0.1871,0.6859,0.9119,0.0313,0.9119
ROCPOINTS_O,0.1871,0.6858,0.9119,0.0313,0.9119
ROCPOINTS_O,0.1872,0.6858,0.9119,0.0313,0.9119
ROCPOINTS_O,0.1872,0.6857,0.9119,0.0313,0.9119
ROCPOINTS_O,0.1873,0.6856,0.9119,0.0313,0.9119
ROCPOINTS_O,0.1873,0.6855,0.9119,0.0313,0.9119
ROCPOINTS_O,0.1873,0.6855,0.9119,0.0313,0.9119
ROCPOINTS_O,0.1873,0.6854,0.9119,0.0313,0.9119
ROCPOINTS_O,0.1873,0.6854,0.9119,0.0313,0.9119
ROCPOINTS_O,0.1873,0.6853,0.9119,0.0313,0.9119
ROCPOINTS_O,0.1874,0.6852,0.9119,0.0313,0.9119
ROCPOINTS_O,0.1875,0.6852,0.9119,0.0313,0.9119
ROCPOINTS_O,0.1876,0.6851,0.9119,0.0313,0.9119
ROCPOINTS_O,0.1878,0.6851,0.9119,0.0313,0.9119
ROCPOINTS_O,0.1880,0.6850,0.9119,0.0313,0.9119
ROCPOINTS_O,0.1883,0.6848,0.9119,0.0313,0.9119
ROCPOINTS_O,0.1884,0.6847,0.9119,0.0313,0.9119
ROCPOINTS_O,0.1886,0.6847,0.9119,0.0313,0.9119
ROCPOINTS_O,0.1887,0.6846,0.9119,0.0313,0.9119
ROCPOINTS_O,0.1889,0.6846,0.9119,0.0313,0.9119
ROCPOINTS_O,0.1889,0.6845,0.9119,0.0313,0.9119
ROCPOINTS_O,0.1891,0.6844,0.9119,0.0313,0.9119
ROCPOINTS_O,0.1892,0.6844,0.9119,0.0313,0.9119
ROCPOINTS_O,0.1892,0.6843,0.9119,0.0313,0.9119
ROCPOINTS_O,0.1894,0.6842,0.9119,0.0313,0.9119
ROCPOINTS_O,0.1900,0.6841,0.9119,0.0314,0.9119
ROCPOINTS_O,0.1900,0.6840,0.9119,0.0314,0.9119
ROCPOINTS_O,0.1900,0.6760,0.9071,0.0316,0.9071
ROCPOINTS_O,0.1901,0.6759,0.9071,0.0316,0.9071
ROCPOINTS_O,0.1902,0.6759,0.9071,0.0316,0.9071
ROCPOINTS_O,0.1902,0.6758,0.9071,0.0316,0.9071
ROCPOINTS_O,0.1904,0.6758,0.9071,0.0316,0.9071
ROCPOINTS_O,0.1906,0.6756,0.9071,0.0316,0.9071
ROCPOINTS_O,0.1906,0.6756,0.9071,0.0316,0.9071
ROCPOINTS_O,0.1907,0.6755,0.9071,0.0316,0.9071
ROCPOINTS_O,0.1908,0.6754,0.9071,0.0316,0.9071
ROCPOINTS_O,0.1908,0.6754,0.9071,0.0316,0.9071
ROCPOINTS_O,0.1908,0.6752,0.9071,0.0316,0.9071
ROCPOINTS_O,0.1909,0.6752,0.9071,0.0316,0.9071
ROCPOINTS_O,0.1910,0.6751,0.9071,0.0316,0.9071
ROCPOINTS_O,0.1911,0.6751,0.9071,0.0316,0.9071
ROCPOINTS_O,0.1911,0.6750,0.9071,0.0316,0.9071
ROCPOINTS_O,0.1911,0.6748,0.9071,0.0316,0.9071
ROCPOINTS_O,0.1912,0.6748,0.9071,0.0316,0.9071
ROCPOINTS_O,0.1913,0.6747,0.9071,0.0316,0.9071
ROCPOINTS_O,0.1915,0.6745,0.9071,0.0316,0.9071
ROCPOINTS_O,0.1916,0.6744,0.9071,0.0316,0.9071
ROCPOINTS_O,0.1917,0.6744,0.9071,0.0316,0.9071
ROCPOINTS_O,0.1920,0.6742,0.9071,0.0316,0.9071
ROCPOINTS_O,0.1920,0.6741,0.9071,0.0316,0.9071
ROCPOINTS_O,0.1920,0.6741,0.9071,0.0316,0.9071
ROCPOINTS_O,0.1920,0.6740,0.9071,0.0316,0.9071
ROCPOINTS_O,0.1922,0.6740,0.9071,0.0316,0.9071
ROCPOINTS_O,0.1922,0.6739,0.9071,0.0317,0.9071
ROCPOINTS_O,0.1923,0.6739,0.9071,0.0317,0.9071
ROCPOINTS_O,0.1924,0.6738,0.9071,0.0317,0.9071
ROCPOINTS_O,0.1925,0.6737,0.9071,0.0317,0.9071
ROCPOINTS_O,0.1927,0.6737,0.9071,0.0317,0.9071
ROCPOINTS_O,0.1928,0.6736,0.9071,0.0317,0.9071
ROCPOINTS_O,0.1929,0.6736,0.9071,0.0317,0.9071
ROCPOINTS_O,0.1930,0.6735,0.9071,0.0317,0.9071
ROCPOINTS_O,0.1932,0.6733,0.9071,0.0317,0.9071
ROCPOINTS_O,0.1933,0.6733,0.9071,0.0317,0.9071
ROCPOINTS_O,0.1938,0.6676,0.9048,0.0319,0.9048
ROCPOINTS_O,0.1940,0.6676,0.9048,0.0319,0.9048
ROCPOINTS_O,0.1941,0.6675,0.9048,0.0319,0.9048
ROCPOINTS_O,0.1942,0.6674,0.9048,0.0319,0.9048
ROCPOINTS_O,0.1942,0.6674,0.9048,0.0319,0.9048
ROCPOINTS_O,0.1943,0.6673,0.9048,0.0319,0.9048
ROCPOINTS_O,0.1944,0.6673,0.9048,0.0319,0.9048
ROCPOINTS_O,0.1944,0.6672,0.9048,0.0319,0.9048
ROCPOINTS_O,0.1945,0.6670,0.9048,0.0319,0.9048
ROCPOINTS_O,0.1945,0.6670,0.9048,0.0319,0.9048
ROCPOINTS_O,0.1947,0.6669,0.9048,0.0319,0.9048
ROCPOINTS_O,0.1948,0.6669,0.9048,0.0319,0.9048
ROCPOINTS_O,0.1950,0.6668,0.9048,0.0319,0.9048
ROCPOINTS_O,0.1954,0.6665,0.9048,0.0319,0.9048
ROCPOINTS_O,0.1955,0.6664,0.9048,0.0319,0.9048
ROCPOINTS_O,0.1956,0.6663,0.9048,0.0319,0.9048
ROCPOINTS_O,0.1956,0.6663,0.9048,0.0319,0.9048
ROCPOINTS_O,0.1958,0.6662,0.9048,0.0319,0.9048
ROCPOINTS_O,0.1958,0.6662,0.9048,0.0319,0.9048
ROCPOINTS_O,0.1958,0.6661,0.9048,0.0319,0.9048
ROCPOINTS_O,0.1958,0.6661,0.9024,0.0318,0.9024
ROCPOINTS_O,0.1959,0.6660,0.9024,0.0319,0.9024
ROCPOINTS_O,0.1960,0.6660,0.9024,0.0319,0.9024
ROCPOINTS_O,0.1960,0.6659,0.9024,0.0319,0.9024
ROCPOINTS_O,0.1960,0.6659,0.9024,0.0319,0.9024
ROCPOINTS_O,0.1963,0.6658,0.9024,0.0319,0.9024
ROCPOINTS_O,0.1964,0.6658,0.9024,0.0319,0.9024
ROCPOINTS_O,0.1967,0.6656,0.9024,0.0319,0.9024
ROCPOINTS_O,0.1967,0.6656,0.9024,0.0319,0.9024
ROCPOINTS_O,0.1967,0.6655,0.9024,0.0319,0.9024
ROCPOINTS_O,0.1971,0.6594,0.9000,0.0321,0.9000
ROCPOINTS_O,0.1971,0.6593,0.9000,0.0321,0.9000
ROCPOINTS_O,0.1972,0.6593,0.9000,0.0321,0.9000
ROCPOINTS_O,0.1974,0.6592,0.9000,0.0321,0.9000
ROCPOINTS_O,0.1975,0.6591,0.9000,0.0321,0.9000
ROCPOINTS_O,0.1976,0.6590,0.9000,0.0321,0.9000
ROCPOINTS_O,0.1977,0.6589,0.9000,0.0321,0.9000
ROCPOINTS_O,0.1977,0.6589,0.9000,0.0321,0.9000
ROCPOINTS_O,0.1978,0.6588,0.9000,0.0321,0.9000
ROCPOINTS_O,0.1978,0.6587,0.9000,0.0321,0.9000
ROCPOINTS_O,0.1979,0.6586,0.9000,0.0321,0.9000
ROCPOINTS_O,0.1981,0.6586,0.9000,0.0321,0.9000
ROCPOINTS_O,0.1981,0.6585,0.9000,0.0321,0.9000
ROCPOINTS_O,0.1981,0.6585,0.9000,0.0321,0.9000
ROCPOINTS_O,0.1983,0.6584,0.9000,0.0321,0.9000
ROCPOINTS_O,0.1983,0.6584,0.9000,0.0321,0.9000
ROCPOINTS_O,0.1984,0.6581,0.9000,0.0321,0.9000
ROCPOINTS_O,0.1984,0.6581,0.9000,0.0321,0.9000
ROCPOINTS_O,0.1986,0.6580,0.9000,0.0321,0.9000
ROCPOINTS_O,0.1989,0.6579,0.9000,0.0322,0.9000
ROCPOINTS_O,0.1989,0.6578,0.9000,0.0322,0.9000
ROCPOINTS_O,0.1991,0.6578,0.9000,0.0322,0.9000
ROCPOINTS_O,0.1992,0.6577,0.9000,0.0322,0.9000
ROCPOINTS_O,0.1992,0.6577,0.9000,0.0322,0.9000
ROCPOINTS_O,0.1993,0.6576,0.9000,0.0322,0.9000
ROCPOINTS_O,0.1994,0.6576,0.9000,0.0322,0.9000
ROCPOINTS_O,0.1994,0.6575,0.9000,0.0322,0.9000
ROCPOINTS_O,0.1995,0.6574,0.9000,0.0322,0.9000
ROCPOINTS_O,0.1995,0.6573,0.9000,0.0322,0.9000
ROCPOINTS_O,0.1995,0.6572,0.9000,0.0322,0.9000
ROCPOINTS_O,0.1995,0.6571,0.9000,0.0322,0.9000
ROCPOINTS_O,0.1995,0.6571,0.9000,0.0322,0.9000
ROCPOINTS_O,0.1997,0.6570,0.9000,0.0322,0.9000
ROCPOINTS_O,0.1998,0.6570,0.9000,0.0322,0.9000
ROCPOINTS_O,0.1999,0.6569,0.9000,0.0322,0.9000
ROCPOINTS_O,0.2000,0.6569,0.9000,0.0322,0.9000
ROCPOINTS_O,0.2000,0.6481,0.9000,0.0326,0.9000
ROCPOINTS_O,0.2000,0.6478,0.9000,0.0326,0.9000
ROCPOINTS_O,0.2001,0.6478,0.9000,0.0326,0.9000
ROCPOINTS_O,0.2002,0.6477,0.9000,0.0326,0.9000
ROCPOINTS_O,0.2005,0.6477,0.9000,0.0326,0.9000
ROCPOINTS_O,0.2005,0.6476,0.9000,0.0326,0.9000
ROCPOINTS_O,0.2006,0.6475,0.9000,0.0326,0.9000
ROCPOINTS_O,0.2007,0.6475,0.9000,0.0327,0.9000
ROCPOINTS_O,0.2007,0.6474,0.9000,0.0327,0.9000
ROCPOINTS_O,0.2008,0.6474,0.9000,0.0327,0.9000
ROCPOINTS_O,0.2009,0.6473,0.9000,0.0327,0.9000
ROCPOINTS_O,0.2011,0.6471,0.9000,0.0327,0.9000
ROCPOINTS_O,0.2011,0.6471,0.8976,0.0326,0.8976
ROCPOINTS_O,0.2011,0.6471,0.8976,0.0326,0.8976
ROCPOINTS_O,0.2013,0.6470,0.8976,0.0326,0.8976
ROCPOINTS_O,0.2013,0.6469,0.8976,0.0326,0.8976
ROCPOINTS_O,0.2013,0.6469,0.8976,0.0326,0.8976
ROCPOINTS_O,0.2013,0.6467,0.8976,0.0326,0.8976
ROCPOINTS_O,0.2015,0.6467,0.8976,0.0326,0.8976
ROCPOINTS_O,0.2016,0.6466,0.8976,0.0326,0.8976
ROCPOINTS_O,0.2017,0.6466,0.8976,0.0326,0.8976
ROCPOINTS_O,0.2017,0.6462,0.8976,0.0326,0.8976
ROCPOINTS_O,0.2018,0.6462,0.8976,0.0326,0.8976
ROCPOINTS_O,0.2018,0.6461,0.8976,0.0326,0.8976
ROCPOINTS_O,0.2019,0.6460,0.8976,0.0326,0.8976
ROCPOINTS_O,0.2022,0.6460,0.8976,0.0326,0.8976
ROCPOINTS_O,0.2027,0.6459,0.8976,0.0326,0.8976
ROCPOINTS_O,0.2027,0.6458,0.8976,0.0326,0.8976
ROCPOINTS_O,0.2030,0.6458,0.8976,0.0327,0.8976
ROCPOINTS_O,0.2030,0.6457,0.8976,0.0327,0.8976
ROCPOINTS_O,0.2031,0.6456,0.8976,0.0327,0.8976
ROCPOINTS_O,0.2033,0.6455,0.8976,0.0327,0.8976
ROCPOINTS_O,0.2033,0.6455,0.8976,0.0327,0.8976
ROCPOINTS_O,0.2033,0.6454,0.8976,0.0327,0.8976
ROCPOINTS_O,0.2033,0.6409,0.8929,0.0327,0.8929
ROCPOINTS_O,0.2036,0.6408,0.8929,0.0327,0.8929
ROCPOINTS_O,0.2036,0.6408,0.8929,0.0327,0.8929
ROCPOINTS_O,0.2037,0.6406,0.8929,0.0327,0.8929
ROCPOINTS_O,0.2038,0.6406,0.8929,0.0327,0.8929
ROCPOINTS_O,0.2039,0.6404,0.8929,0.0327,0.8929
ROCPOINTS_O,0.2039,0.6403,0.8929,0.0328,0.8929
ROCPOINTS_O,0.2040,0.6403,0.8929,0.0328,0.8929
ROCPOINTS_O,0.2040,0.6402,0.8929,0.0328,0.8929
ROCPOINTS_O,0.2040,0.6401,0.8929,0.0328,0.8929
ROCPOINTS_O,0.2041,0.6401,0.8929,0.0328,0.8929
ROCPOINTS_O,0.2041,0.6400,0.8929,0.0328,0.8929
ROCPOINTS_O,0.2041,0.6399,0.8929,0.0328,0.8929
ROCPOINTS_O,0.2042,0.6399,0.8929,0.0328,0.8929
ROCPOINTS_O,0.2044,0.6398,0.8929,0.0328,0.8929
ROCPOINTS_O,0.2046,0.6396,0.8929,0.0328,0.8929
ROCPOINTS_O,0.2047,0.6396,0.8929,0.0328,0.8929
ROCPOINTS_O,0.2047,0.6395,0.8929,0.0328,0.8929
ROCPOINTS_O,0.2047,0.6395,0.8929,0.0328,0.8929
ROCPOINTS_O,0.2048,0.6394,0.8929,0.0328,0.8929
ROCPOINTS_O,0.2048,0.6393,0.8929,0.0328,0.8929
ROCPOINTS_O,0.2050,0.6393,0.8929,0.0328,0.8929
ROCPOINTS_O,0.2053,0.6392,0.8929,0.0328,0.8929
ROCPOINTS_O,0.2055,0.6392,0.8929,0.0328,0.8929
ROCPOINTS_O,0.2056,0.6391,0.8929,0.0328,0.8929
ROCPOINTS_O,0.2056,0.6390,0.8929,0.0328,0.8929
ROCPOINTS_O,0.2056,0.6390,0.8929,0.0328,0.8929
ROCPOINTS_O,0.2057,0.6389,0.8929,0.0328,0.8929
ROCPOINTS_O,0.2058,0.6389,0.8929,0.0328,0.8929
ROCPOINTS_O,0.2058,0.6388,0.8929,0.0328,0.8929
ROCPOINTS_O,0.2060,0.6388,0.8929,0.0328,0.8929
ROCPOINTS_O,0.2062,0.6386,0.8929,0.0328,0.8929
ROCPOINTS_O,0.2062,0.6386,0.8929,0.0328,0.8929
ROCPOINTS_O,0.2064,0.6385,0.8929,0.0328,0.8929
ROCPOINTS_O,0.2065,0.6385,0.8929,0.0328,0.8929
ROCPOINTS_O,0.2067,0.6384,0.8929,0.0328,0.8929
ROCPOINTS_O,0.2067,0.6334,0.8905,0.0330,0.8905
ROCPOINTS_O,0.2070,0.6333,0.8905,0.0330,0.8905
ROCPOINTS_O,0.2070,0.6332,0.8905,0.0330,0.8905
ROCPOINTS_O,0.2071,0.6331,0.8905,0.0330,0.8905
ROCPOINTS_O,0.2071,0.6330,0.8905,0.0330,0.8905
ROCPOINTS_O,0.2072,0.6330,0.8905,0.0330,0.8905
ROCPOINTS_O,0.2073,0.6329,0.8905,0.0330,0.8905
ROCPOINTS_O,0.2076,0.6329,0.8905,0.0330,0.8905
ROCPOINTS_O,0.2076,0.6328,0.8905,0.0330,0.8905
ROCPOINTS_O,0.2077,0.6327,0.8905,0.0330,0.8905
ROCPOINTS_O,0.2077,0.6327,0.8881,0.0330,0.8881
ROCPOINTS_O,0.2078,0.6327,0.8881,0.0330,0.8881
ROCPOINTS_O,0.2078,0.6326,0.8881,0.0330,0.8881
ROCPOINTS_O,0.2079,0.6325,0.8881,0.0330,0.8881
ROCPOINTS_O,0.2079,0.6325,0.8881,0.0330,0.8881
ROCPOINTS_O,0.2080,0.6324,0.8881,0.0330,0.8881
ROCPOINTS_O,0.2080,0.6323,0.8881,0.0330,0.8881
ROCPOINTS_O,0.2081,0.6323,0.8881,0.0330,0.8881
ROCPOINTS_O,0.2081,0.6322,0.8881,0.0330,0.8881
ROCPOINTS_O,0.2082,0.6321,0.8881,0.0330,0.8881
ROCPOINTS_O,0.2082,0.6320,0.8881,0.0330,0.8881
ROCPOINTS_O,0.2083,0.6319,0.8881,0.0330,0.8881
ROCPOINTS_O,0.2083,0.6319,0.8881,0.0330,0.8881
ROCPOINTS_O,0.2083,0.6316,0.8881,0.0330,0.8881
ROCPOINTS_O,0.2087,0.6315,0.8881,0.0330,0.8881
ROCPOINTS_O,0.2089,0.6315,0.8881,0.0330,0.8881
ROCPOINTS_O,0.2089,0.6314,0.8881,0.0330,0.8881
ROCPOINTS_O,0.2092,0.6314,0.8881,0.0330,0.8881
ROCPOINTS_O,0.2092,0.6313,0.8881,0.0330,0.8881
ROCPOINTS_O,0.2093,0.6312,0.8881,0.0330,0.8881
ROCPOINTS_O,0.2095,0.6312,0.8881,0.0330,0.8881
ROCPOINTS_O,0.2097,0.6311,0.8881,0.0330,0.8881
ROCPOINTS_O,0.2098,0.6311,0.8881,0.0330,0.8881
ROCPOINTS_O,0.2100,0.6310,0.8881,0.0330,0.8881
ROCPOINTS_O,0.2100,0.6310,0.8881,0.0330,0.8881
ROCPOINTS_O,0.2100,0.6215,0.8833,0.0334,0.8833
ROCPOINTS_O,0.2100,0.6214,0.8833,0.0334,0.8833
ROCPOINTS_O,0.2100,0.6213,0.8833,0.0334,0.8833
ROCPOINTS_O,0.2102,0.6212,0.8833,0.0334,0.8833
ROCPOINTS_O,0.2104,0.6212,0.8833,0.0334,0.8833
ROCPOINTS_O,0.2104,0.6211,0.8833,0.0334,0.8833
ROCPOINTS_O,0.2106,0.6211,0.8833,0.0334,0.8833
ROCPOINTS_O,0.2106,0.6210,0.8833,0.0334,0.8833
ROCPOINTS_O,0.2107,0.6210,0.8833,0.0334,0.8833
ROCPOINTS_O,0.2108,0.6209,0.8833,0.0334,0.8833
ROCPOINTS_O,0.2111,0.6208,0.8833,0.0334,0.8833
ROCPOINTS_O,0.2111,0.6208,0.8833,0.0334,0.8833
ROCPOINTS_O,0.2113,0.6207,0.8833,0.0334,0.8833
ROCPOINTS_O,0.2113,0.6207,0.8833,0.0334,0.8833
ROCPOINTS_O,0.2116,0.6206,0.8833,0.0334,0.8833
ROCPOINTS_O,0.2117,0.6205,0.8833,0.0334,0.8833
ROCPOINTS_O,0.2120,0.6203,0.8833,0.0334,0.8833
ROCPOINTS_O,0.2121,0.6202,0.8833,0.0334,0.8833
ROCPOINTS_O,0.2122,0.6201,0.8833,0.0334,0.8833
ROCPOINTS_O,0.2122,0.6201,0.8833,0.0334,0.8833
ROCPOINTS_O,0.2122,0.6199,0.8833,0.0334,0.8833
ROCPOINTS_O,0.2123,0.6198,0.8833,0.0335,0.8833
ROCPOINTS_O,0.2123,0.6197,0.8833,0.0335,0.8833
ROCPOINTS_O,0.2124,0.6197,0.8833,0.0335,0.8833
ROCPOINTS_O,0.2124,0.6196,0.8833,0.0335,0.8833
ROCPOINTS_O,0.2125,0.6196,0.8833,0.0335,0.8833
ROCPOINTS_O,0.2127,0.6195,0.8833,0.0335,0.8833
ROCPOINTS_O,0.2128,0.6193,0.8833,0.0335,0.8833
ROCPOINTS_O,0.2129,0.6193,0.8833,0.0335,0.8833
ROCPOINTS_O,0.2129,0.6192,0.8833,0.0335,0.8833
ROCPOINTS_O,0.2130,0.6192,0.8833,0.0335,0.8833
ROCPOINTS_O,0.2133,0.6191,0.8833,0.0335,0.8833
ROCPOINTS_O,0.2133,0.6190,0.8833,0.0335,0.8833
ROCPOINTS_O,0.2136,0.6134,0.8833,0.0338,0.8833
ROCPOINTS_O,0.2137,0.6133,0.8833,0.0338,0.8833
ROCPOINTS_O,0.2139,0.6133,0.8833,0.0338,0.8833
ROCPOINTS_O,0.2141,0.6132,0.8833,0.0338,0.8833
ROCPOINTS_O,0.2141,0.6131,0.8833,0.0338,0.8833
ROCPOINTS_O,0.2142,0.6131,0.8833,0.0338,0.8833
ROCPOINTS_O,0.2142,0.6129,0.8833,0.0338,0.8833
ROCPOINTS_O,0.2143,0.6129,0.8833,0.0338,0.8833
ROCPOINTS_O,0.2144,0.6128,0.8833,0.0338,0.8833
ROCPOINTS_O,0.2144,0.6127,0.8833,0.0338,0.8833
ROCPOINTS_O,0.2147,0.6126,0.8833,0.0338,0.8833
ROCPOINTS_O,0.2147,0.6125,0.8833,0.0338,0.8833
ROCPOINTS_O,0.2149,0.6125,0.8833,0.0338,0.8833
ROCPOINTS_O,0.2149,0.6124,0.8833,0.0338,0.8833
ROCPOINTS_O,0.2150,0.6123,0.8833,0.0338,0.8833
ROCPOINTS_O,0.2152,0.6123,0.8833,0.0338,0.8833
ROCPOINTS_O,0.2152,0.6122,0.8833,0.0339,0.8833
ROCPOINTS_O,0.2153,0.6122,0.8833,0.0339,0.8833
ROCPOINTS_O,0.2154,0.6121,0.8833,0.0339,0.8833
ROCPOINTS_O,0.2155,0.6120,0.8833,0.0339,0.8833
ROCPOINTS_O,0.2156,0.6120,0.8833,0.0339,0.8833
ROCPOINTS_O,0.2156,0.6119,0.8833,0.0339,0.8833
ROCPOINTS_O,0.2157,0.6118,0.8833,0.0339,0.8833
ROCPOINTS_O,0.2158,0.6118,0.8833,0.0339,0.8833
ROCPOINTS_O,0.2160,0.6117,0.8833,0.0339,0.8833
ROCPOINTS_O,0.2160,0.6116,0.8833,0.0339,0.8833
ROCPOINTS_O,0.2162,0.6116,0.8833,0.0339,0.8833
ROCPOINTS_O,0.2163,0.6115,0.8833,0.0339,0.8833
ROCPOINTS_O,0.2167,0.6115,0.8833,0.0339,0.8833
ROCPOINTS_O,0.2170,0.6059,0.8762,0.0339,0.8762
ROCPOINTS_O,0.2170,0.6058,0.8762,0.0339,0.8762
ROCPOINTS_O,0.2170,0.6057,0.8762,0.0339,0.8762
ROCPOINTS_O,0.2173,0.6057,0.8762,0.0339,0.8762
ROCPOINTS_O,0.2174,0.6055,0.8762,0.0339,0.8762
ROCPOINTS_O,0.2175,0.6055,0.8762,0.0339,0.8762
ROCPOINTS_O,0.2176,0.6054,0.8762,0.0340,0.8762
ROCPOINTS_O,0.2178,0.6053,0.8762,0.0340,0.8762
ROCPOINTS_O,0.2178,0.6053,0.8762,0.0340,0.8762
ROCPOINTS_O,0.2179,0.6052,0.8762,0.0340,0.8762
ROCPOINTS_O,0.2180,0.6051,0.8762,0.0340,0.8762
ROCPOINTS_O,0.2181,0.6049,0.8762,0.0340,0.8762
ROCPOINTS_O,0.2183,0.6049,0.8762,0.0340,0.8762
ROCPOINTS_O,0.2183,0.6048,0.8762,0.0340,0.8762
ROCPOINTS_O,0.2184,0.6045,0.8762,0.0340,0.8762
ROCPOINTS_O,0.2186,0.6045,0.8762,0.0340,0.8762
ROCPOINTS_O,0.2187,0.6044,0.8762,0.0340,0.8762
ROCPOINTS_O,0.2187,0.6044,0.8762,0.0340,0.8762
ROCPOINTS_O,0.2188,0.6043,0.8762,0.0340,0.8762
ROCPOINTS_O,0.2189,0.6042,0.8762,0.0340,0.8762
ROCPOINTS_O,0.2191,0.6042,0.8762,0.0340,0.8762
ROCPOINTS_O,0.2191,0.6040,0.8762,0.0340,0.8762
ROCPOINTS_O,0.2192,0.6040,0.8762,0.0340,0.8762
ROCPOINTS_O,0.2193,0.6039,0.8762,0.0340,0.8762
ROCPOINTS_O,0.2195,0.6038,0.8762,0.0340,0.8762
ROCPOINTS_O,0.2195,0.6038,0.8762,0.0340,0.8762
ROCPOINTS_O,0.2197,0.6037,0.8762,0.0340,0.8762
ROCPOINTS_O,0.2197,0.6037,0.8762,0.0340,0.8762
ROCPOINTS_O,0.2199,0.6036,0.8762,0.0340,0.8762
ROCPOINTS_O,0.2200,0.6035,0.8762,0.0341,0.8762
ROCPOINTS_O,0.2202,0.5944,0.8714,0.0344,0.8714
ROCPOINTS_O,0.2203,0.5944,0.8714,0.0344,0.8714
ROCPOINTS_O,0.2203,0.5943,0.8714,0.0344,0.8714
ROCPOINTS_O,0.2203,0.5942,0.8714,0.0344,0.8714
ROCPOINTS_O,0.2205,0.5941,0.8714,0.0344,0.8714
ROCPOINTS_O,0.2206,0.5940,0.8714,0.0344,0.8714
ROCPOINTS_O,0.2207,0.5940,0.8714,0.0344,0.8714
ROCPOINTS_O,0.2207,0.5939,0.8714,0.0344,0.8714
ROCPOINTS_O,0.2208,0.5938,0.8714,0.0344,0.8714
ROCPOINTS_O,0.2209,0.5938,0.8714,0.0344,0.8714
ROCPOINTS_O,0.2209,0.5937,0.8714,0.0344,0.8714
ROCPOINTS_O,0.2211,0.5937,0.8714,0.0344,0.8714
ROCPOINTS_O,0.2211,0.5936,0.8714,0.0344,0.8714
ROCPOINTS_O,0.2212,0.5935,0.8714,0.0344,0.8714
ROCPOINTS_O,0.2212,0.5934,0.8714,0.0344,0.8714
ROCPOINTS_O,0.2213,0.5934,0.8714,0.0344,0.8714
ROCPOINTS_O,0.2214,0.5933,0.8714,0.0344,0.8714
ROCPOINTS_O,0.2215,0.5933,0.8714,0.0344,0.8714
ROCPOINTS_O,0.2216,0.5932,0.8714,0.0344,0.8714
ROCPOINTS_O,0.2217,0.5931,0.8714,0.0344,0.8714
ROCPOINTS_O,0.2217,0.5931,0.8714,0.0345,0.8714
ROCPOINTS_O,0.2217,0.5930,0.8714,0.0345,0.8714
ROCPOINTS_O,0.2217,0.5930,0.8714,0.0345,0.8714
ROCPOINTS_O,0.2220,0.5929,0.8714,0.0345,0.8714
ROCPOINTS_O,0.2221,0.5929,0.8714,0.0345,0.8714
ROCPOINTS_O,0.2222,0.5928,0.8714,0.0345,0.8714
ROCPOINTS_O,0.2222,0.5927,0.8714,0.0345,0.8714
ROCPOINTS_O,0.2223,0.5927,0.8714,0.0345,0.8714
ROCPOINTS_O,0.2223,0.5926,0.8714,0.0345,0.8714
ROCPOINTS_O,0.2224,0.5926,0.8714,0.0345,0.8714
ROCPOINTS_O,0.2226,0.5925,0.8714,0.0345,0.8714
ROCPOINTS_O,0.2227,0.5924,0.8714,0.0345,0.8714
ROCPOINTS_O,0.2228,0.5924,0.8714,0.0345,0.8714
ROCPOINTS_O,0.2228,0.5923,0.8714,0.0345,0.8714
ROCPOINTS_O,0.2229,0.5923,0.8714,0.0345,0.8714
ROCPOINTS_O,0.2231,0.5922,0.8714,0.0345,0.8714
ROCPOINTS_O,0.2233,0.5921,0.8714,0.0345,0.8714
ROCPOINTS_O,0.2233,0.5920,0.8714,0.0345,0.8714
ROCPOINTS_O,0.2233,0.5863,0.8690,0.0347,0.8690
ROCPOINTS_O,0.2235,0.5862,0.8690,0.0347,0.8690
ROCPOINTS_O,0.2237,0.5861,0.8690,0.0348,0.8690
ROCPOINTS_O,0.2238,0.5860,0.8690,0.0348,0.8690
ROCPOINTS_O,0.2238,0.5860,0.8690,0.0348,0.8690
ROCPOINTS_O,0.2238,0.5859,0.8690,0.0348,0.8690
ROCPOINTS_O,0.2239,0.5859,0.8690,0.0348,0.8690
ROCPOINTS_O,0.2239,0.5858,0.8690,0.0348,0.8690
ROCPOINTS_O,0.2240,0.5857,0.8690,0.0348,0.8690
ROCPOINTS_O,0.2240,0.5856,0.8690,0.0348,0.8690
ROCPOINTS_O,0.2241,0.5855,0.8667,0.0347,0.8667
ROCPOINTS_O,0.2244,0.5855,0.8667,0.0347,0.8667
ROCPOINTS_O,0.2244,0.5854,0.8667,0.0347,0.8667
ROCPOINTS_O,0.2247,0.5852,0.8667,0.0347,0.8667
ROCPOINTS_O,0.2248,0.5851,0.8667,0.0347,0.8667
ROCPOINTS_O,0.2248,0.5850,0.8667,0.0347,0.8667
ROCPOINTS_O,0.2250,0.5850,0.8667,0.0347,0.8667
ROCPOINTS_O,0.2250,0.5848,0.8667,0.0347,0.8667
ROCPOINTS_O,0.2252,0.5847,0.8667,0.0347,0.8667
ROCPOINTS_O,0.2253,0.5846,0.8667,0.0347,0.8667
ROCPOINTS_O,0.2256,0.5846,0.8667,0.0347,0.8667
ROCPOINTS_O,0.2257,0.5845,0.8667,0.0348,0.8667
ROCPOINTS_O,0.2257,0.5845,0.8667,0.0348,0.8667
ROCPOINTS_O,0.2260,0.5844,0.8667,0.0348,0.8667
ROCPOINTS_O,0.2260,0.5843,0.8667,0.0348,0.8667
ROCPOINTS_O,0.2261,0.5842,0.8667,0.0348,0.8667
ROCPOINTS_O,0.2261,0.5842,0.8667,0.0348,0.8667
ROCPOINTS_O,0.2262,0.5841,0.8667,0.0348,0.8667
ROCPOINTS_O,0.2262,0.5841,0.8667,0.0348,0.8667
ROCPOINTS_O,0.2263,0.5840,0.8667,0.0348,0.8667
ROCPOINTS_O,0.2263,0.5840,0.8667,0.0348,0.8667
ROCPOINTS_O,0.2263,0.5839,0.8667,0.0348,0.8667
ROCPOINTS_O,0.2267,0.5838,0.8667,0.0348,0.8667
ROCPOINTS_O,0.2267,0.5837,0.8667,0.0348,0.8667
ROCPOINTS_O,0.2267,0.5779,0.8643,0.0350,0.8643
ROCPOINTS_O,0.2267,0.5778,0.8643,0.0350,0.8643
ROCPOINTS_O,0.2268,0.5777,0.8643,0.0351,0.8643
ROCPOINTS_O,0.2268,0.5776,0.8643,0.0351,0.8643
ROCPOINTS_O,0.2269,0.5776,0.8643,0.0351,0.8643
ROCPOINTS_O,0.2270,0.5775,0.8643,0.0351,0.8643
ROCPOINTS_O,0.2272,0.5775,0.8643,0.0351,0.8643
ROCPOINTS_O,0.2272,0.5774,0.8643,0.0351,0.8643
ROCPOINTS_O,0.2272,0.5774,0.8643,0.0351,0.8643
ROCPOINTS_O,0.2273,0.5773,0.8643,0.0351,0.8643
ROCPOINTS_O,0.2273,0.5772,0.8643,0.0351,0.8643
ROCPOINTS_O,0.2273,0.5772,0.8643,0.0351,0.8643
ROCPOINTS_O,0.2273,0.5771,0.8643,0.0351,0.8643
ROCPOINTS_O,0.2274,0.5771,0.8643,0.0351,0.8643
ROCPOINTS_O,0.2275,0.5770,0.8643,0.0351,0.8643
ROCPOINTS_O,0.2275,0.5770,0.8643,0.0351,0.8643
ROCPOINTS_O,0.2276,0.5768,0.8643,0.0351,0.8643
ROCPOINTS_O,0.2277,0.5768,0.8643,0.0351,0.8643
ROCPOINTS_O,0.2278,0.5768,0.8619,0.0350,0.8619
ROCPOINTS_O,0.2278,0.5767,0.8619,0.0350,0.8619
ROCPOINTS_O,0.2279,0.5766,0.8619,0.0350,0.8619
ROCPOINTS_O,0.2281,0.5765,0.8619,0.0350,0.8619
ROCPOINTS_O,0.2283,0.5765,0.8619,0.0350,0.8619
ROCPOINTS_O,0.2284,0.5763,0.8619,0.0350,0.8619
ROCPOINTS_O,0.2286,0.5763,0.8619,0.0350,0.8619
ROCPOINTS_O,0.2287,0.5762,0.8619,0.0351,0.8619
ROCPOINTS_O,0.2287,0.5761,0.8619,0.0351,0.8619
ROCPOINTS_O,0.2287,0.5761,0.8619,0.0351,0.8619
ROCPOINTS_O,0.2289,0.5760,0.8619,0.0351,0.8619
ROCPOINTS_O,0.2290,0.5760,0.8619,0.0351,0.8619
ROCPOINTS_O,0.2291,0.5759,0.8619,0.0351,0.8619
ROCPOINTS_O,0.2292,0.5758,0.8619,0.0351,0.8619
ROCPOINTS_O,0.2292,0.5757,0.8619,0.0351,0.8619
ROCPOINTS_O,0.2295,0.5757,0.8619,0.0351,0.8619
ROCPOINTS_O,0.2295,0.5756,0.8619,0.0351,0.8619
ROCPOINTS_O,0.2295,0.5755,0.8619,0.0351,0.8619
ROCPOINTS_O,0.2295,0.5754,0.8619,0.0351,0.8619
ROCPOINTS_O,0.2296,0.5753,0.8619,0.0351,0.8619
ROCPOINTS_O,0.2300,0.5753,0.8619,0.0351,0.8619
ROCPOINTS_O,0.2300,0.5752,0.8619,0.0351,0.8619
ROCPOINTS_O,0.2302,0.5672,0.8595,0.0355,0.8595
ROCPOINTS_O,0.2303,0.5672,0.8595,0.0355,0.8595
ROCPOINTS_O,0.2304,0.5671,0.8595,0.0355,0.8595
ROCPOINTS_O,0.2305,0.5671,0.8595,0.0355,0.8595
ROCPOINTS_O,0.2305,0.5670,0.8595,0.0355,0.8595
ROCPOINTS_O,0.2307,0.5670,0.8595,0.0355,0.8595
ROCPOINTS_O,0.2307,0.5668,0.8595,0.0355,0.8595
ROCPOINTS_O,0.2308,0.5668,0.8595,0.0355,0.8595
ROCPOINTS_O,0.2309,0.5667,0.8595,0.0355,0.8595
ROCPOINTS_O,0.2309,0.5667,0.8595,0.0355,0.8595
ROCPOINTS_O,0.2311,0.5666,0.8595,0.0355,0.8595
ROCPOINTS_O,0.2311,0.5665,0.8595,0.0355,0.8595
ROCPOINTS_O,0.2313,0.5664,0.8595,0.0355,0.8595
ROCPOINTS_O,0.2314,0.5664,0.8595,0.0355,0.8595
ROCPOINTS_O,0.2315,0.5663,0.8595,0.0355,0.8595
ROCPOINTS_O,0.2317,0.5663,0.8595,0.0355,0.8595
ROCPOINTS_O,0.2318,0.5659,0.8595,0.0356,0.8595
ROCPOINTS_O,0.2319,0.5658,0.8595,0.0356,0.8595
ROCPOINTS_O,0.2319,0.5657,0.8595,0.0356,0.8595
ROCPOINTS_O,0.2320,0.5657,0.8595,0.0356,0.8595
ROCPOINTS_O,0.2320,0.5656,0.8595,0.0356,0.8595
ROCPOINTS_O,0.2320,0.5656,0.8595,0.0356,0.8595
ROCPOINTS_O,0.2320,0.5655,0.8595,0.0356,0.8595
ROCPOINTS_O,0.2320,0.5654,0.8595,0.0356,0.8595
ROCPOINTS_O,0.2321,0.5654,0.8595,0.0356,0.8595
ROCPOINTS_O,0.2323,0.5653,0.8595,0.0356,0.8595
ROCPOINTS_O,0.2324,0.5653,0.8595,0.0356,0.8595
ROCPOINTS_O,0.2325,0.5652,0.8595,0.0356,0.8595
ROCPOINTS_O,0.2325,0.5652,0.8595,0.0356,0.8595
ROCPOINTS_O,0.2325,0.5651,0.8595,0.0356,0.8595
ROCPOINTS_O,0.2327,0.5650,0.8595,0.0356,0.8595
ROCPOINTS_O,0.2327,0.5650,0.8595,0.0356,0.8595
ROCPOINTS_O,0.2330,0.5649,0.8595,0.0356,0.8595
ROCPOINTS_O,0.2330,0.5648,0.8595,0.0356,0.8595
ROCPOINTS_O,0.2330,0.5648,0.8595,0.0356,0.8595
ROCPOINTS_O,0.2333,0.5647,0.8595,0.0356,0.8595
ROCPOINTS_O,0.2336,0.5595,0.8571,0.0359,0.8571
ROCPOINTS_O,0.2336,0.5594,0.8571,0.0359,0.8571
ROCPOINTS_O,0.2336,0.5594,0.8571,0.0359,0.8571
ROCPOINTS_O,0.2338,0.5593,0.8571,0.0359,0.8571
ROCPOINTS_O,0.2339,0.5593,0.8571,0.0359,0.8571
ROCPOINTS_O,0.2340,0.5591,0.8571,0.0359,0.8571
ROCPOINTS_O,0.2340,0.5591,0.8571,0.0359,0.8571
ROCPOINTS_O,0.2341,0.5590,0.8571,0.0359,0.8571
ROCPOINTS_O,0.2342,0.5589,0.8571,0.0359,0.8571
ROCPOINTS_O,0.2342,0.5589,0.8571,0.0359,0.8571
ROCPOINTS_O,0.2344,0.5588,0.8571,0.0359,0.8571
ROCPOINTS_O,0.2346,0.5587,0.8571,0.0359,0.8571
ROCPOINTS_O,0.2348,0.5587,0.8571,0.0359,0.8571
ROCPOINTS_O,0.2349,0.5586,0.8571,0.0359,0.8571
ROCPOINTS_O,0.2349,0.5586,0.8571,0.0359,0.8571
ROCPOINTS_O,0.2350,0.5585,0.8571,0.0359,0.8571
ROCPOINTS_O,0.2352,0.5585,0.8571,0.0359,0.8571
ROCPOINTS_O,0.2352,0.5584,0.8571,0.0359,0.8571
ROCPOINTS_O,0.2353,0.5582,0.8571,0.0359,0.8571
ROCPOINTS_O,0.2353,0.5581,0.8571,0.0360,0.8571
ROCPOINTS_O,0.2354,0.5579,0.8571,0.0360,0.8571
ROCPOINTS_O,0.2355,0.5579,0.8571,0.0360,0.8571
ROCPOINTS_O,0.2356,0.5578,0.8571,0.0360,0.8571
ROCPOINTS_O,0.2356,0.5578,0.8571,0.0360,0.8571
ROCPOINTS_O,0.2358,0.5577,0.8571,0.0360,0.8571
ROCPOINTS_O,0.2358,0.5576,0.8571,0.0360,0.8571
ROCPOINTS_O,0.2359,0.5576,0.8571,0.0360,0.8571
ROCPOINTS_O,0.2363,0.5575,0.8571,0.0360,0.8571
ROCPOINTS_O,0.2363,0.5575,0.8571,0.0360,0.8571
ROCPOINTS_O,0.2367,0.5574,0.8571,0.0360,0.8571
ROCPOINTS_O,0.2367,0.5574,0.8571,0.0360,0.8571
ROCPOINTS_O,0.2367,0.5511,0.8571,0.0364,0.8571
ROCPOINTS_O,0.2368,0.5510,0.8571,0.0364,0.8571
ROCPOINTS_O,0.2368,0.5509,0.8571,0.0364,0.8571
ROCPOINTS_O,0.2368,0.5509,0.8571,0.0364,0.8571
ROCPOINTS_O,0.2369,0.5508,0.8571,0.0364,0.8571
ROCPOINTS_O,0.2370,0.5508,0.8571,0.0364,0.8571
ROCPOINTS_O,0.2370,0.5507,0.8571,0.0364,0.8571
ROCPOINTS_O,0.2371,0.5506,0.8548,0.0363,0.8548
ROCPOINTS_O,0.2373,0.5506,0.8548,0.0363,0.8548
ROCPOINTS_O,0.2373,0.5505,0.8548,0.0363,0.8548
ROCPOINTS_O,0.2373,0.5505,0.8548,0.0363,0.8548
ROCPOINTS_O,0.2375,0.5504,0.8548,0.0363,0.8548
ROCPOINTS_O,0.2375,0.5504,0.8548,0.0363,0.8548
ROCPOINTS_O,0.2375,0.5503,0.8548,0.0363,0.8548
ROCPOINTS_O,0.2377,0.5502,0.8548,0.0364,0.8548
ROCPOINTS_O,0.2378,0.5501,0.8524,0.0363,0.8524
ROCPOINTS_O,0.2381,0.5501,0.8524,0.0363,0.8524
ROCPOINTS_O,0.2383,0.5500,0.8524,0.0363,0.8524
ROCPOINTS_O,0.2384,0.5498,0.8524,0.0363,0.8524
ROCPOINTS_O,0.2386,0.5498,0.8524,0.0363,0.8524
ROCPOINTS_O,0.2386,0.5497,0.8524,0.0363,0.8524
ROCPOINTS_O,0.2387,0.5497,0.8524,0.0363,0.8524
ROCPOINTS_O,0.2387,0.5495,0.8524,0.0363,0.8524
ROCPOINTS_O,0.2387,0.5495,0.8500,0.0362,0.8500
ROCPOINTS_O,0.2388,0.5494,0.8500,0.0362,0.8500
ROCPOINTS_O,0.2389,0.5494,0.8500,0.0362,0.8500
ROCPOINTS_O,0.2391,0.5493,0.8500,0.0362,0.8500
ROCPOINTS_O,0.2392,0.5493,0.8500,0.0362,0.8500
ROCPOINTS_O,0.2392,0.5492,0.8500,0.0362,0.8500
ROCPOINTS_O,0.2394,0.5491,0.8500,0.0362,0.8500
ROCPOINTS_O,0.2395,0.5491,0.8500,0.0362,0.8500
ROCPOINTS_O,0.2399,0.5490,0.8500,0.0362,0.8500
ROCPOINTS_O,0.2400,0.5490,0.8500,0.0362,0.8500
ROCPOINTS_O,0.2400,0.5489,0.8500,0.0362,0.8500
ROCPOINTS_O,0.2400,0.5407,0.8500,0.0368,0.8500
ROCPOINTS_O,0.2400,0.5406,0.8500,0.0368,0.8500
ROCPOINTS_O,0.2403,0.5406,0.8500,0.0368,0.8500
ROCPOINTS_O,0.2403,0.5405,0.8500,0.0368,0.8500
ROCPOINTS_O,0.2404,0.5405,0.8500,0.0368,0.8500
ROCPOINTS_O,0.2404,0.5404,0.8500,0.0368,0.8500
ROCPOINTS_O,0.2407,0.5404,0.8500,0.0368,0.8500
ROCPOINTS_O,0.2407,0.5403,0.8500,0.0368,0.8500
ROCPOINTS_O,0.2408,0.5402,0.8500,0.0368,0.8500
ROCPOINTS_O,0.2409,0.5402,0.8500,0.0368,0.8500
ROCPOINTS_O,0.2411,0.5401,0.8500,0.0368,0.8500
ROCPOINTS_O,0.2411,0.5401,0.8500,0.0368,0.8500
ROCPOINTS_O,0.2412,0.5400,0.8500,0.0368,0.8500
ROCPOINTS_O,0.2413,0.5400,0.8500,0.0368,0.8500
ROCPOINTS_O,0.2414,0.5399,0.8500,0.0368,0.8500
ROCPOINTS_O,0.2416,0.5398,0.8500,0.0368,0.8500
ROCPOINTS_O,0.2419,0.5398,0.8500,0.0368,0.8500
ROCPOINTS_O,0.2419,0.5397,0.8500,0.0368,0.8500
ROCPOINTS_O,0.2419,0.5397,0.8500,0.0368,0.8500
ROCPOINTS_O,0.2420,0.5396,0.8500,0.0368,0.8500
ROCPOINTS_O,0.2420,0.5395,0.8500,0.0368,0.8500
ROCPOINTS_O,0.2420,0.5395,0.8500,0.0368,0.8500
ROCPOINTS_O,0.2420,0.5394,0.8500,0.0369,0.8500
ROCPOINTS_O,0.2422,0.5394,0.8500,0.0369,0.8500
ROCPOINTS_O,0.2423,0.5393,0.8500,0.0369,0.8500
ROCPOINTS_O,0.2429,0.5393,0.8500,0.0369,0.8500
ROCPOINTS_O,0.2430,0.5392,0.8500,0.0369,0.8500
ROCPOINTS_O,0.2431,0.5391,0.8500,0.0369,0.8500
ROCPOINTS_O,0.2432,0.5391,0.8500,0.0369,0.8500
ROCPOINTS_O,0.2433,0.5390,0.8500,0.0369,0.8500
ROCPOINTS_O,0.2434,0.5333,0.8476,0.0372,0.8476
ROCPOINTS_O,0.2435,0.5332,0.8476,0.0372,0.8476
ROCPOINTS_O,0.2438,0.5332,0.8476,0.0372,0.8476
ROCPOINTS_O,0.2438,0.5331,0.8476,0.0372,0.8476
ROCPOINTS_O,0.2439,0.5330,0.8476,0.0372,0.8476
ROCPOINTS_O,0.2440,0.5330,0.8476,0.0372,0.8476
ROCPOINTS_O,0.2440,0.5329,0.8476,0.0372,0.8476
ROCPOINTS_O,0.2441,0.5328,0.8476,0.0372,0.8476
ROCPOINTS_O,0.2442,0.5328,0.8476,0.0372,0.8476
ROCPOINTS_O,0.2442,0.5327,0.8476,0.0372,0.8476
ROCPOINTS_O,0.2444,0.5327,0.8476,0.0372,0.8476
ROCPOINTS_O,0.2446,0.5326,0.8476,0.0372,0.8476
ROCPOINTS_O,0.2447,0.5326,0.8476,0.0372,0.8476
ROCPOINTS_O,0.2447,0.5325,0.8476,0.0372,0.8476
ROCPOINTS_O,0.2448,0.5324,0.8476,0.0372,0.8476
ROCPOINTS_O,0.2450,0.5324,0.8476,0.0372,0.8476
ROCPOINTS_O,0.2451,0.5323,0.8476,0.0372,0.8476
ROCPOINTS_O,0.2452,0.5323,0.8476,0.0372,0.8476
ROCPOINTS_O,0.2455,0.5322,0.8476,0.0372,0.8476
ROCPOINTS_O,0.2456,0.5321,0.8476,0.0372,0.8476
ROCPOINTS_O,0.2456,0.5320,0.8476,0.0372,0.8476
ROCPOINTS_O,0.2457,0.5320,0.8476,0.0373,0.8476
ROCPOINTS_O,0.2458,0.5319,0.8476,0.0373,0.8476
ROCPOINTS_O,0.2459,0.5318,0.8452,0.0372,0.8452
ROCPOINTS_O,0.2460,0.5317,0.8452,0.0372,0.8452
ROCPOINTS_O,0.2464,0.5316,0.8452,0.0372,0.8452
ROCPOINTS_O,0.2464,0.5316,0.8452,0.0372,0.8452
ROCPOINTS_O,0.2467,0.5315,0.8452,0.0372,0.8452
ROCPOINTS_O,0.2471,0.5250,0.8452,0.0376,0.8452
ROCPOINTS_O,0.2471,0.5249,0.8452,0.0376,0.8452
ROCPOINTS_O,0.2472,0.5248,0.8452,0.0376,0.8452
ROCPOINTS_O,0.2472,0.5247,0.8452,0.0376,0.8452
ROCPOINTS_O,0.2473,0.5247,0.8452,0.0376,0.8452
ROCPOINTS_O,0.2473,0.5246,0.8452,0.0376,0.8452
ROCPOINTS_O,0.2473,0.5246,0.8452,0.0377,0.8452
ROCPOINTS_O,0.2473,0.5245,0.8452,0.0377,0.8452
ROCPOINTS_O,0.2475,0.5245,0.8452,0.0377,0.8452
ROCPOINTS_O,0.2475,0.5244,0.8452,0.0377,0.8452
ROCPOINTS_O,0.2475,0.5243,0.8452,0.0377,0.8452
ROCPOINTS_O,0.2477,0.5242,0.8452,0.0377,0.8452
ROCPOINTS_O,0.2478,0.5242,0.8429,0.0376,0.8429
ROCPOINTS_O,0.2478,0.5242,0.8429,0.0376,0.8429
ROCPOINTS_O,0.2479,0.5240,0.8429,0.0376,0.8429
ROCPOINTS_O,0.2479,0.5239,0.8429,0.0376,0.8429
ROCPOINTS_O,0.2483,0.5239,0.8429,0.0376,0.8429
ROCPOINTS_O,0.2483,0.5238,0.8429,0.0376,0.8429
ROCPOINTS_O,0.2484,0.5236,0.8429,0.0376,0.8429
ROCPOINTS_O,0.2484,0.5236,0.8429,0.0376,0.8429
ROCPOINTS_O,0.2489,0.5235,0.8429,0.0376,0.8429
ROCPOINTS_O,0.2489,0.5234,0.8429,0.0376,0.8429
ROCPOINTS_O,0.2490,0.5234,0.8429,0.0376,0.8429
ROCPOINTS_O,0.2493,0.5233,0.8429,0.0376,0.8429
ROCPOINTS_O,0.2494,0.5232,0.8429,0.0376,0.8429
ROCPOINTS_O,0.2498,0.5232,0.8429,0.0376,0.8429
ROCPOINTS_O,0.2500,0.5231,0.8429,0.0377,0.8429
ROCPOINTS_O,0.2500,0.5231,0.8429,0.0377,0.8429
ROCPOINTS_O,0.2500,0.5143,0.8405,0.0382,0.8405
ROCPOINTS_O,0.2501,0.5142,0.8405,0.0382,0.8405
ROCPOINTS_O,0.2503,0.5142,0.8405,0.0382,0.8405
ROCPOINTS_O,0.2506,0.5141,0.8405,0.0382,0.8405
ROCPOINTS_O,0.2506,0.5140,0.8405,0.0382,0.8405
ROCPOINTS_O,0.2508,0.5140,0.8405,0.0382,0.8405
ROCPOINTS_O,0.2508,0.5139,0.8405,0.0382,0.8405
ROCPOINTS_O,0.2510,0.5139,0.8381,0.0381,0.8381
ROCPOINTS_O,0.2510,0.5139,0.8381,0.0381,0.8381
ROCPOINTS_O,0.2511,0.5138,0.8381,0.0381,0.8381
ROCPOINTS_O,0.2513,0.5135,0.8381,0.0381,0.8381
ROCPOINTS_O,0.2514,0.5135,0.8381,0.0381,0.8381
ROCPOINTS_O,0.2516,0.5134,0.8381,0.0381,0.8381
ROCPOINTS_O,0.2517,0.5133,0.8381,0.0381,0.8381
ROCPOINTS_O,0.2520,0.5132,0.8381,0.0381,0.8381
ROCPOINTS_O,0.2520,0.5131,0.8381,0.0381,0.8381
ROCPOINTS_O,0.2520,0.5131,0.8381,0.0382,0.8381
ROCPOINTS_O,0.2520,0.5130,0.8381,0.0382,0.8381
ROCPOINTS_O,0.2523,0.5130,0.8381,0.0382,0.8381
ROCPOINTS_O,0.2525,0.5129,0.8381,0.0382,0.8381
ROCPOINTS_O,0.2526,0.5126,0.8381,0.0382,0.8381
ROCPOINTS_O,0.2526,0.5125,0.8381,0.0382,0.8381
ROCPOINTS_O,0.2527,0.5125,0.8381,0.0382,0.8381
ROCPOINTS_O,0.2528,0.5124,0.8381,0.0382,0.8381
ROCPOINTS_O,0.2533,0.5124,0.8381,0.0382,0.8381
ROCPOINTS_O,0.2536,0.5050,0.8310,0.0384,0.8310
ROCPOINTS_O,0.2537,0.5049,0.8310,0.0384,0.8310
ROCPOINTS_O,0.2538,0.5049,0.8310,0.0384,0.8310
ROCPOINTS_O,0.2539,0.5048,0.8310,0.0384,0.8310
ROCPOINTS_O,0.2539,0.5047,0.8310,0.0384,0.8310
ROCPOINTS_O,0.2542,0.5047,0.8310,0.0384,0.8310
ROCPOINTS_O,0.2544,0.5046,0.8310,0.0385,0.8310
ROCPOINTS_O,0.2544,0.5045,0.8310,0.0385,0.8310
ROCPOINTS_O,0.2546,0.5044,0.8310,0.0385,0.8310
ROCPOINTS_O,0.2550,0.5043,0.8310,0.0385,0.8310
ROCPOINTS_O,0.2550,0.5042,0.8310,0.0385,0.8310
ROCPOINTS_O,0.2550,0.5042,0.8310,0.0385,0.8310
ROCPOINTS_O,0.2551,0.5041,0.8310,0.0385,0.8310
ROCPOINTS_O,0.2552,0.5040,0.8310,0.0385,0.8310
ROCPOINTS_O,0.2553,0.5040,0.8310,0.0385,0.8310
ROCPOINTS_O,0.2558,0.5039,0.8310,0.0385,0.8310
ROCPOINTS_O,0.2558,0.5039,0.8310,0.0385,0.8310
ROCPOINTS_O,0.2562,0.5038,0.8310,0.0385,0.8310
ROCPOINTS_O,0.2564,0.5038,0.8310,0.0385,0.8310
ROCPOINTS_O,0.2564,0.5037,0.8310,0.0385,0.8310
ROCPOINTS_O,0.2567,0.5036,0.8310,0.0385,0.8310
ROCPOINTS_O,0.2567,0.5036,0.8310,0.0385,0.8310
ROCPOINTS_O,0.2567,0.4977,0.8286,0.0389,0.8286
ROCPOINTS_O,0.2567,0.4977,0.8286,0.0389,0.8286
ROCPOINTS_O,0.2568,0.4976,0.8286,0.0389,0.8286
ROCPOINTS_O,0.2570,0.4976,0.8286,0.0389,0.8286
ROCPOINTS_O,0.2570,0.4975,0.8286,0.0389,0.8286
ROCPOINTS_O,0.2571,0.4975,0.8286,0.0389,0.8286
ROCPOINTS_O,0.2573,0.4974,0.8286,0.0389,0.8286
ROCPOINTS_O,0.2574,0.4973,0.8286,0.0389,0.8286
ROCPOINTS_O,0.2575,0.4972,0.8286,0.0389,0.8286
ROCPOINTS_O,0.2575,0.4972,0.8286,0.0389,0.8286
ROCPOINTS_O,0.2576,0.4971,0.8286,0.0389,0.8286
ROCPOINTS_O,0.2576,0.4971,0.8286,0.0389,0.8286
ROCPOINTS_O,0.2577,0.4970,0.8286,0.0389,0.8286
ROCPOINTS_O,0.2578,0.4969,0.8286,0.0389,0.8286
ROCPOINTS_O,0.2578,0.4969,0.8286,0.0389,0.8286
ROCPOINTS_O,0.2579,0.4968,0.8286,0.0389,0.8286
ROCPOINTS_O,0.2579,0.4968,0.8286,0.0389,0.8286
ROCPOINTS_O,0.2580,0.4967,0.8286,0.0389,0.8286
ROCPOINTS_O,0.2580,0.4966,0.8286,0.0389,0.8286
ROCPOINTS_O,0.2581,0.4965,0.8286,0.0389,0.8286
ROCPOINTS_O,0.2583,0.4965,0.8286,0.0389,0.8286
ROCPOINTS_O,0.2583,0.4964,0.8286,0.0390,0.8286
ROCPOINTS_O,0.2584,0.4964,0.8286,0.0390,0.8286
ROCPOINTS_O,0.2584,0.4963,0.8286,0.0390,0.8286
ROCPOINTS_O,0.2584,0.4962,0.8286,0.0390,0.8286
ROCPOINTS_O,0.2586,0.4962,0.8286,0.0390,0.8286
ROCPOINTS_O,0.2586,0.4961,0.8286,0.0390,0.8286
ROCPOINTS_O,0.2586,0.4961,0.8286,0.0390,0.8286
ROCPOINTS_O,0.2587,0.4960,0.8286,0.0390,0.8286
ROCPOINTS_O,0.2588,0.4960,0.8286,0.0390,0.8286
ROCPOINTS_O,0.2588,0.4959,0.8286,0.0390,0.8286
ROCPOINTS_O,0.2589,0.4958,0.8286,0.0390,0.8286
ROCPOINTS_O,0.2589,0.4958,0.8286,0.0390,0.8286
ROCPOINTS_O,0.2591,0.4957,0.8286,0.0390,0.8286
ROCPOINTS_O,0.2591,0.4957,0.8286,0.0390,0.8286
ROCPOINTS_O,0.2592,0.4956,0.8286,0.0390,0.8286
ROCPOINTS_O,0.2592,0.4955,0.8286,0.0390,0.8286
ROCPOINTS_O,0.2593,0.4954,0.8286,0.0390,0.8286
ROCPOINTS_O,0.2594,0.4954,0.8286,0.0390,0.8286
ROCPOINTS_O,0.2595,0.4953,0.8286,0.0390,0.8286
ROCPOINTS_O,0.2596,0.4953,0.8286,0.0390,0.8286
ROCPOINTS_O,0.2597,0.4952,0.8286,0.0390,0.8286
ROCPOINTS_O,0.2600,0.4951,0.8286,0.0390,0.8286
ROCPOINTS_O,0.2600,0.4951,0.8286,0.0391,0.8286
ROCPOINTS_O,0.2600,0.4875,0.8238,0.0394,0.8238
ROCPOINTS_O,0.2601,0.4874,0.8238,0.0394,0.8238
ROCPOINTS_O,0.2601,0.4873,0.8238,0.0394,0.8238
ROCPOINTS_O,0.2602,0.4873,0.8238,0.0394,0.8238
ROCPOINTS_O,0.2603,0.4873,0.8214,0.0393,0.8214
ROCPOINTS_O,0.2603,0.4872,0.8214,0.0393,0.8214
ROCPOINTS_O,0.2607,0.4872,0.8214,0.0393,0.8214
ROCPOINTS_O,0.2608,0.4871,0.8214,0.0393,0.8214
ROCPOINTS_O,0.2608,0.4870,0.8214,0.0393,0.8214
ROCPOINTS_O,0.2611,0.4870,0.8214,0.0393,0.8214
ROCPOINTS_O,0.2611,0.4869,0.8214,0.0394,0.8214
ROCPOINTS_O,0.2611,0.4869,0.8214,0.0394,0.8214
ROCPOINTS_O,0.2612,0.4868,0.8214,0.0394,0.8214
ROCPOINTS_O,0.2613,0.4868,0.8214,0.0394,0.8214
ROCPOINTS_O,0.2613,0.4866,0.8214,0.0394,0.8214
ROCPOINTS_O,0.2616,0.4865,0.8214,0.0394,0.8214
ROCPOINTS_O,0.2617,0.4865,0.8214,0.0394,0.8214
ROCPOINTS_O,0.2620,0.4863,0.8214,0.0394,0.8214
ROCPOINTS_O,0.2622,0.4862,0.8214,0.0394,0.8214
ROCPOINTS_O,0.2622,0.4862,0.8214,0.0394,0.8214
ROCPOINTS_O,0.2623,0.4861,0.8214,0.0394,0.8214
ROCPOINTS_O,0.2624,0.4861,0.8214,0.0394,0.8214
ROCPOINTS_O,0.2624,0.4860,0.8214,0.0394,0.8214
ROCPOINTS_O,0.2624,0.4860,0.8214,0.0394,0.8214
ROCPOINTS_O,0.2627,0.4859,0.8214,0.0394,0.8214
ROCPOINTS_O,0.2628,0.4858,0.8214,0.0394,0.8214
ROCPOINTS_O,0.2629,0.4858,0.8214,0.0394,0.8214
ROCPOINTS_O,0.2630,0.4857,0.8214,0.0394,0.8214
ROCPOINTS_O,0.2633,0.4857,0.8214,0.0395,0.8214
ROCPOINTS_O,0.2634,0.4798,0.8190,0.0398,0.8190
ROCPOINTS_O,0.2634,0.4798,0.8190,0.0398,0.8190
ROCPOINTS_O,0.2636,0.4797,0.8190,0.0398,0.8190
ROCPOINTS_O,0.2636,0.4796,0.8190,0.0398,0.8190
ROCPOINTS_O,0.2637,0.4796,0.8190,0.0398,0.8190
ROCPOINTS_O,0.2638,0.4795,0.8190,0.0398,0.8190
ROCPOINTS_O,0.2638,0.4795,0.8190,0.0398,0.8190
ROCPOINTS_O,0.2641,0.4794,0.8190,0.0398,0.8190
ROCPOINTS_O,0.2643,0.4793,0.8190,0.0398,0.8190
ROCPOINTS_O,0.2643,0.4792,0.8190,0.0398,0.8190
ROCPOINTS_O,0.2644,0.4792,0.8190,0.0399,0.8190
ROCPOINTS_O,0.2645,0.4791,0.8190,0.0399,0.8190
ROCPOINTS_O,0.2646,0.4790,0.8190,0.0399,0.8190
ROCPOINTS_O,0.2647,0.4790,0.8190,0.0399,0.8190
ROCPOINTS_O,0.2650,0.4789,0.8190,0.0399,0.8190
ROCPOINTS_O,0.2652,0.4787,0.8190,0.0399,0.8190
ROCPOINTS_O,0.2652,0.4786,0.8190,0.0399,0.8190
ROCPOINTS_O,0.2653,0.4785,0.8190,0.0399,0.8190
ROCPOINTS_O,0.2653,0.4785,0.8190,0.0399,0.8190
ROCPOINTS_O,0.2654,0.4784,0.8190,0.0399,0.8190
ROCPOINTS_O,0.2655,0.4784,0.8190,0.0399,0.8190
ROCPOINTS_O,0.2657,0.4783,0.8190,0.0399,0.8190
ROCPOINTS_O,0.2658,0.4783,0.8190,0.0399,0.8190
ROCPOINTS_O,0.2659,0.4782,0.8190,0.0399,0.8190
ROCPOINTS_O,0.2660,0.4781,0.8190,0.0399,0.8190
ROCPOINTS_O,0.2662,0.4781,0.8190,0.0399,0.8190
ROCPOINTS_O,0.2663,0.4780,0.8190,0.0399,0.8190
ROCPOINTS_O,0.2664,0.4780,0.8190,0.0399,0.8190
ROCPOINTS_O,0.2664,0.4779,0.8190,0.0400,0.8190
ROCPOINTS_O,0.2665,0.4779,0.8190,0.0400,0.8190
ROCPOINTS_O,0.2665,0.4778,0.8190,0.0400,0.8190
ROCPOINTS_O,0.2667,0.4777,0.8190,0.0400,0.8190
ROCPOINTS_O,0.2670,0.4726,0.8143,0.0402,0.8143
ROCPOINTS_O,0.2670,0.4725,0.8143,0.0402,0.8143
ROCPOINTS_O,0.2670,0.4725,0.8143,0.0402,0.8143
ROCPOINTS_O,0.2671,0.4724,0.8143,0.0402,0.8143
ROCPOINTS_O,0.2674,0.4724,0.8143,0.0402,0.8143
ROCPOINTS_O,0.2674,0.4723,0.8143,0.0402,0.8143
ROCPOINTS_O,0.2675,0.4722,0.8143,0.0402,0.8143
ROCPOINTS_O,0.2676,0.4722,0.8143,0.0402,0.8143
ROCPOINTS_O,0.2680,0.4721,0.8143,0.0402,0.8143
ROCPOINTS_O,0.2680,0.4721,0.8143,0.0402,0.8143
ROCPOINTS_O,0.2681,0.4720,0.8143,0.0402,0.8143
ROCPOINTS_O,0.2683,0.4720,0.8143,0.0402,0.8143
ROCPOINTS_O,0.2692,0.4718,0.8143,0.0402,0.8143
ROCPOINTS_O,0.2692,0.4717,0.8143,0.0402,0.8143
ROCPOINTS_O,0.2693,0.4717,0.8143,0.0402,0.8143
ROCPOINTS_O,0.2694,0.4716,0.8143,0.0402,0.8143
ROCPOINTS_O,0.2695,0.4716,0.8143,0.0402,0.8143
ROCPOINTS_O,0.2700,0.4715,0.8143,0.0402,0.8143
ROCPOINTS_O,0.2700,0.4714,0.8143,0.0403,0.8143
ROCPOINTS_O,0.2700,0.4714,0.8143,0.0403,0.8143
ROCPOINTS_O,0.2709,0.4637,0.8071,0.0406,0.8071
ROCPOINTS_O,0.2711,0.4636,0.8071,0.0406,0.8071
ROCPOINTS_O,0.2711,0.4635,0.8071,0.0406,0.8071
ROCPOINTS_O,0.2712,0.4635,0.8071,0.0406,0.8071
ROCPOINTS_O,0.2712,0.4633,0.8071,0.0406,0.8071
ROCPOINTS_O,0.2716,0.4633,0.8071,0.0406,0.8071
ROCPOINTS_O,0.2717,0.4632,0.8071,0.0406,0.8071
ROCPOINTS_O,0.2717,0.4629,0.8071,0.0406,0.8071
ROCPOINTS_O,0.2719,0.4629,0.8071,0.0406,0.8071
ROCPOINTS_O,0.2720,0.4628,0.8071,0.0406,0.8071
ROCPOINTS_O,0.2721,0.4628,0.8048,0.0405,0.8048
ROCPOINTS_O,0.2722,0.4627,0.8048,0.0405,0.8048
ROCPOINTS_O,0.2722,0.4627,0.8048,0.0405,0.8048
ROCPOINTS_O,0.2724,0.4626,0.8048,0.0405,0.8048
ROCPOINTS_O,0.2724,0.4625,0.8048,0.0405,0.8048
ROCPOINTS_O,0.2725,0.4625,0.8048,0.0405,0.8048
ROCPOINTS_O,0.2725,0.4624,0.8048,0.0405,0.8048
ROCPOINTS_O,0.2725,0.4624,0.8048,0.0406,0.8048
ROCPOINTS_O,0.2728,0.4622,0.8048,0.0406,0.8048
ROCPOINTS_O,0.2729,0.4622,0.8048,0.0406,0.8048
ROCPOINTS_O,0.2731,0.4621,0.8048,0.0406,0.8048
ROCPOINTS_O,0.2733,0.4621,0.8048,0.0406,0.8048
ROCPOINTS_O,0.2734,0.4559,0.7952,0.0406,0.7952
ROCPOINTS_O,0.2736,0.4558,0.7952,0.0406,0.7952
ROCPOINTS_O,0.2738,0.4558,0.7952,0.0406,0.7952
ROCPOINTS_O,0.2739,0.4557,0.7952,0.0407,0.7952
ROCPOINTS_O,0.2739,0.4557,0.7952,0.0407,0.7952
ROCPOINTS_O,0.2740,0.4556,0.7952,0.0407,0.7952
ROCPOINTS_O,0.2740,0.4555,0.7952,0.0407,0.7952
ROCPOINTS_O,0.2740,0.4555,0.7952,0.0407,0.7952
ROCPOINTS_O,0.2743,0.4554,0.7952,0.0407,0.7952
ROCPOINTS_O,0.2744,0.4554,0.7952,0.0407,0.7952
ROCPOINTS_O,0.2745,0.4553,0.7952,0.0407,0.7952
ROCPOINTS_O,0.2745,0.4552,0.7952,0.0407,0.7952
ROCPOINTS_O,0.2746,0.4552,0.7952,0.0407,0.7952
ROCPOINTS_O,0.2746,0.4551,0.7952,0.0407,0.7952
ROCPOINTS_O,0.2750,0.4551,0.7952,0.0407,0.7952
ROCPOINTS_O,0.2752,0.4549,0.7952,0.0407,0.7952
ROCPOINTS_O,0.2753,0.4548,0.7952,0.0407,0.7952
ROCPOINTS_O,0.2756,0.4548,0.7952,0.0407,0.7952
ROCPOINTS_O,0.2758,0.4547,0.7952,0.0407,0.7952
ROCPOINTS_O,0.2758,0.4547,0.7952,0.0407,0.7952
ROCPOINTS_O,0.2759,0.4546,0.7952,0.0407,0.7952
ROCPOINTS_O,0.2759,0.4546,0.7952,0.0408,0.7952
ROCPOINTS_O,0.2760,0.4545,0.7952,0.0408,0.7952
ROCPOINTS_O,0.2761,0.4544,0.7952,0.0408,0.7952
ROCPOINTS_O,0.2762,0.4543,0.7952,0.0408,0.7952
ROCPOINTS_O,0.2763,0.4543,0.7952,0.0408,0.7952
ROCPOINTS_O,0.2764,0.4542,0.7952,0.0408,0.7952
ROCPOINTS_O,0.2765,0.4542,0.7952,0.0408,0.7952
ROCPOINTS_O,0.2767,0.4541,0.7952,0.0408,0.7952
ROCPOINTS_O,0.2767,0.4540,0.7952,0.0408,0.7952
ROCPOINTS_O,0.2767,0.4487,0.7905,0.0410,0.7905
ROCPOINTS_O,0.2767,0.4486,0.7905,0.0410,0.7905
ROCPOINTS_O,0.2768,0.4485,0.7905,0.0410,0.7905
ROCPOINTS_O,0.2769,0.4485,0.7905,0.0410,0.7905
ROCPOINTS_O,0.2772,0.4484,0.7905,0.0410,0.7905
ROCPOINTS_O,0.2772,0.4483,0.7905,0.0411,0.7905
ROCPOINTS_O,0.2772,0.4483,0.7905,0.0411,0.7905
ROCPOINTS_O,0.2773,0.4482,0.7905,0.0411,0.7905
ROCPOINTS_O,0.2773,0.4481,0.7905,0.0411,0.7905
ROCPOINTS_O,0.2775,0.4481,0.7905,0.0411,0.7905
ROCPOINTS_O,0.2775,0.4480,0.7905,0.0411,0.7905
ROCPOINTS_O,0.2777,0.4479,0.7905,0.0411,0.7905
ROCPOINTS_O,0.2778,0.4478,0.7905,0.0411,0.7905
ROCPOINTS_O,0.2778,0.4478,0.7905,0.0411,0.7905
ROCPOINTS_O,0.2779,0.4476,0.7905,0.0411,0.7905
ROCPOINTS_O,0.2779,0.4476,0.7905,0.0411,0.7905
ROCPOINTS_O,0.2780,0.4475,0.7905,0.0411,0.7905
ROCPOINTS_O,0.2781,0.4474,0.7905,0.0411,0.7905
ROCPOINTS_O,0.2781,0.4474,0.7905,0.0411,0.7905
ROCPOINTS_O,0.2782,0.4472,0.7905,0.0412,0.7905
ROCPOINTS_O,0.2783,0.4472,0.7905,0.0412,0.7905
ROCPOINTS_O,0.2785,0.4470,0.7905,0.0412,0.7905
ROCPOINTS_O,0.2789,0.4470,0.7905,0.0412,0.7905
ROCPOINTS_O,0.2789,0.4469,0.7905,0.0412,0.7905
ROCPOINTS_O,0.2789,0.4469,0.7905,0.0412,0.7905
ROCPOINTS_O,0.2792,0.4468,0.7905,0.0412,0.7905
ROCPOINTS_O,0.2793,0.4468,0.7905,0.0412,0.7905
ROCPOINTS_O,0.2793,0.4467,0.7905,0.0412,0.7905
ROCPOINTS_O,0.2794,0.4466,0.7905,0.0412,0.7905
ROCPOINTS_O,0.2794,0.4466,0.7905,0.0412,0.7905
ROCPOINTS_O,0.2798,0.4465,0.7905,0.0412,0.7905
ROCPOINTS_O,0.2800,0.4465,0.7905,0.0412,0.7905
ROCPOINTS_O,0.2800,0.4464,0.7905,0.0412,0.7905
ROCPOINTS_O,0.2805,0.4365,0.7905,0.0421,0.7905
ROCPOINTS_O,0.2806,0.4364,0.7905,0.0421,0.7905
ROCPOINTS_O,0.2807,0.4363,0.7905,0.0421,0.7905
ROCPOINTS_O,0.2807,0.4363,0.7905,0.0421,0.7905
ROCPOINTS_O,0.2807,0.4362,0.7905,0.0421,0.7905
ROCPOINTS_O,0.2811,0.4362,0.7881,0.0420,0.7881
ROCPOINTS_O,0.2812,0.4362,0.7881,0.0420,0.7881
ROCPOINTS_O,0.2817,0.4361,0.7881,0.0420,0.7881
ROCPOINTS_O,0.2818,0.4360,0.7881,0.0420,0.7881
ROCPOINTS_O,0.2819,0.4359,0.7881,0.0421,0.7881
ROCPOINTS_O,0.2820,0.4359,0.7881,0.0421,0.7881
ROCPOINTS_O,0.2820,0.4358,0.7881,0.0421,0.7881
ROCPOINTS_O,0.2825,0.4357,0.7881,0.0421,0.7881
ROCPOINTS_O,0.2825,0.4356,0.7881,0.0421,0.7881
ROCPOINTS_O,0.2826,0.4356,0.7881,0.0421,0.7881
ROCPOINTS_O,0.2828,0.4355,0.7881,0.0421,0.7881
ROCPOINTS_O,0.2829,0.4355,0.7881,0.0421,0.7881
ROCPOINTS_O,0.2833,0.4354,0.7881,0.0421,0.7881
ROCPOINTS_O,0.2833,0.4353,0.7881,0.0421,0.7881
ROCPOINTS_O,0.2833,0.4303,0.7881,0.0426,0.7881
ROCPOINTS_O,0.2834,0.4302,0.7881,0.0426,0.7881
ROCPOINTS_O,0.2836,0.4302,0.7881,0.0426,0.7881
ROCPOINTS_O,0.2839,0.4300,0.7881,0.0426,0.7881
ROCPOINTS_O,0.2839,0.4300,0.7881,0.0426,0.7881
ROCPOINTS_O,0.2840,0.4299,0.7881,0.0426,0.7881
ROCPOINTS_O,0.2840,0.4298,0.7881,0.0426,0.7881
ROCPOINTS_O,0.2841,0.4297,0.7881,0.0426,0.7881
ROCPOINTS_O,0.2842,0.4296,0.7881,0.0426,0.7881
ROCPOINTS_O,0.2843,0.4296,0.7881,0.0426,0.7881
ROCPOINTS_O,0.2844,0.4295,0.7881,0.0427,0.7881
ROCPOINTS_O,0.2846,0.4294,0.7881,0.0427,0.7881
ROCPOINTS_O,0.2846,0.4293,0.7881,0.0427,0.7881
ROCPOINTS_O,0.2847,0.4293,0.7881,0.0427,0.7881
ROCPOINTS_O,0.2848,0.4292,0.7881,0.0427,0.7881
ROCPOINTS_O,0.2849,0.4291,0.7881,0.0427,0.7881
ROCPOINTS_O,0.2850,0.4291,0.7881,0.0427,0.7881
ROCPOINTS_O,0.2850,0.4288,0.7881,0.0427,0.7881
ROCPOINTS_O,0.2852,0.4288,0.7857,0.0426,0.7857
ROCPOINTS_O,0.2854,0.4287,0.7857,0.0426,0.7857
ROCPOINTS_O,0.2855,0.4287,0.7857,0.0426,0.7857
ROCPOINTS_O,0.2856,0.4286,0.7857,0.0426,0.7857
ROCPOINTS_O,0.2856,0.4285,0.7833,0.0425,0.7833
ROCPOINTS_O,0.2862,0.4285,0.7833,0.0425,0.7833
ROCPOINTS_O,0.2863,0.4284,0.7833,0.0425,0.7833
ROCPOINTS_O,0.2864,0.4284,0.7833,0.0425,0.7833
ROCPOINTS_O,0.2865,0.4283,0.7833,0.0425,0.7833
ROCPOINTS_O,0.2865,0.4282,0.7833,0.0425,0.7833
ROCPOINTS_O,0.2867,0.4281,0.7833,0.0425,0.7833
ROCPOINTS_O,0.2869,0.4219,0.7738,0.0426,0.7738
ROCPOINTS_O,0.2872,0.4219,0.7738,0.0426,0.7738
ROCPOINTS_O,0.2872,0.4218,0.7738,0.0426,0.7738
ROCPOINTS_O,0.2873,0.4218,0.7738,0.0427,0.7738
ROCPOINTS_O,0.2875,0.4217,0.7738,0.0427,0.7738
ROCPOINTS_O,0.2876,0.4217,0.7738,0.0427,0.7738
ROCPOINTS_O,0.2876,0.4216,0.7738,0.0427,0.7738
ROCPOINTS_O,0.2878,0.4215,0.7738,0.0427,0.7738
ROCPOINTS_O,0.2878,0.4215,0.7738,0.0427,0.7738
ROCPOINTS_O,0.2878,0.4214,0.7738,0.0427,0.7738
ROCPOINTS_O,0.2879,0.4214,0.7738,0.0427,0.7738
ROCPOINTS_O,0.2880,0.4213,0.7738,0.0427,0.7738
ROCPOINTS_O,0.2881,0.4213,0.7738,0.0427,0.7738
ROCPOINTS_O,0.2883,0.4212,0.7738,0.0427,0.7738
ROCPOINTS_O,0.2885,0.4211,0.7738,0.0427,0.7738
ROCPOINTS_O,0.2886,0.4210,0.7738,0.0427,0.7738
ROCPOINTS_O,0.2887,0.4210,0.7738,0.0427,0.7738
ROCPOINTS_O,0.2888,0.4209,0.7738,0.0427,0.7738
ROCPOINTS_O,0.2889,0.4208,0.7738,0.0427,0.7738
ROCPOINTS_O,0.2890,0.4208,0.7738,0.0427,0.7738
ROCPOINTS_O,0.2891,0.4207,0.7738,0.0428,0.7738
ROCPOINTS_O,0.2898,0.4207,0.7738,0.0428,0.7738
ROCPOINTS_O,0.2899,0.4206,0.7738,0.0428,0.7738
ROCPOINTS_O,0.2899,0.4206,0.7738,0.0428,0.7738
ROCPOINTS_O,0.2900,0.4205,0.7738,0.0428,0.7738
ROCPOINTS_O,0.2900,0.4204,0.7738,0.0428,0.7738
ROCPOINTS_O,0.2901,0.4125,0.7643,0.0431,0.7643
ROCPOINTS_O,0.2902,0.4124,0.7643,0.0431,0.7643
ROCPOINTS_O,0.2903,0.4123,0.7643,0.0431,0.7643
ROCPOINTS_O,0.2906,0.4123,0.7643,0.0431,0.7643
ROCPOINTS_O,0.2906,0.4122,0.7643,0.0431,0.7643
ROCPOINTS_O,0.2906,0.4121,0.7643,0.0431,0.7643
ROCPOINTS_O,0.2908,0.4121,0.7643,0.0431,0.7643
ROCPOINTS_O,0.2908,0.4120,0.7643,0.0431,0.7643
ROCPOINTS_O,0.2909,0.4119,0.7643,0.0431,0.7643
ROCPOINTS_O,0.2910,0.4117,0.7643,0.0431,0.7643
ROCPOINTS_O,0.2910,0.4117,0.7643,0.0431,0.7643
ROCPOINTS_O,0.2911,0.4116,0.7643,0.0431,0.7643
ROCPOINTS_O,0.2913,0.4115,0.7643,0.0432,0.7643
ROCPOINTS_O,0.2913,0.4114,0.7643,0.0432,0.7643
ROCPOINTS_O,0.2915,0.4113,0.7643,0.0432,0.7643
ROCPOINTS_O,0.2915,0.4113,0.7643,0.0432,0.7643
ROCPOINTS_O,0.2915,0.4112,0.7643,0.0432,0.7643
ROCPOINTS_O,0.2917,0.4111,0.7643,0.0432,0.7643
ROCPOINTS_O,0.2920,0.4109,0.7643,0.0432,0.7643
ROCPOINTS_O,0.2921,0.4108,0.7643,0.0432,0.7643
ROCPOINTS_O,0.2922,0.4108,0.7643,0.0432,0.7643
ROCPOINTS_O,0.2923,0.4107,0.7643,0.0432,0.7643
ROCPOINTS_O,0.2924,0.4107,0.7643,0.0432,0.7643
ROCPOINTS_O,0.2925,0.4106,0.7643,0.0432,0.7643
ROCPOINTS_O,0.2928,0.4106,0.7643,0.0432,0.7643
ROCPOINTS_O,0.2930,0.4105,0.7643,0.0433,0.7643
ROCPOINTS_O,0.2932,0.4104,0.7643,0.0433,0.7643
ROCPOINTS_O,0.2933,0.4104,0.7643,0.0433,0.7643
ROCPOINTS_O,0.2934,0.4051,0.7548,0.0433,0.7548
ROCPOINTS_O,0.2941,0.4051,0.7548,0.0433,0.7548
ROCPOINTS_O,0.2942,0.4050,0.7548,0.0433,0.7548
ROCPOINTS_O,0.2942,0.4049,0.7548,0.0433,0.7548
ROCPOINTS_O,0.2943,0.4049,0.7548,0.0433,0.7548
ROCPOINTS_O,0.2947,0.4048,0.7548,0.0433,0.7548
ROCPOINTS_O,0.2949,0.4048,0.7548,0.0433,0.7548
ROCPOINTS_O,0.2949,0.4047,0.7548,0.0433,0.7548
ROCPOINTS_O,0.2950,0.4047,0.7524,0.0432,0.7524
ROCPOINTS_O,0.2954,0.4045,0.7500,0.0431,0.7500
ROCPOINTS_O,0.2958,0.4044,0.7500,0.0431,0.7500
ROCPOINTS_O,0.2963,0.4043,0.7500,0.0431,0.7500
ROCPOINTS_O,0.2963,0.4043,0.7500,0.0431,0.7500
ROCPOINTS_O,0.2965,0.4042,0.7500,0.0431,0.7500
ROCPOINTS_O,0.2967,0.4041,0.7500,0.0431,0.7500
ROCPOINTS_O,0.2970,0.3983,0.7476,0.0436,0.7476
ROCPOINTS_O,0.2971,0.3982,0.7476,0.0436,0.7476
ROCPOINTS_O,0.2971,0.3982,0.7476,0.0436,0.7476
ROCPOINTS_O,0.2972,0.3981,0.7476,0.0436,0.7476
ROCPOINTS_O,0.2972,0.3981,0.7476,0.0436,0.7476
ROCPOINTS_O,0.2975,0.3980,0.7476,0.0436,0.7476
ROCPOINTS_O,0.2975,0.3980,0.7476,0.0436,0.7476
ROCPOINTS_O,0.2976,0.3979,0.7476,0.0436,0.7476
ROCPOINTS_O,0.2978,0.3978,0.7476,0.0436,0.7476
ROCPOINTS_O,0.2978,0.3977,0.7476,0.0437,0.7476
ROCPOINTS_O,0.2980,0.3976,0.7476,0.0437,0.7476
ROCPOINTS_O,0.2981,0.3975,0.7476,0.0437,0.7476
ROCPOINTS_O,0.2981,0.3975,0.7476,0.0437,0.7476
ROCPOINTS_O,0.2981,0.3974,0.7476,0.0437,0.7476
ROCPOINTS_O,0.2983,0.3974,0.7476,0.0437,0.7476
ROCPOINTS_O,0.2986,0.3972,0.7476,0.0437,0.7476
ROCPOINTS_O,0.2987,0.3971,0.7476,0.0437,0.7476
ROCPOINTS_O,0.2992,0.3970,0.7476,0.0437,0.7476
ROCPOINTS_O,0.2995,0.3969,0.7476,0.0437,0.7476
ROCPOINTS_O,0.2995,0.3969,0.7476,0.0437,0.7476
ROCPOINTS_O,0.2995,0.3968,0.7476,0.0438,0.7476
ROCPOINTS_O,0.3000,0.3967,0.7476,0.0438,0.7476
ROCPOINTS_O,0.3002,0.3894,0.7405,0.0441,0.7405
ROCPOINTS_O,0.3003,0.3893,0.7405,0.0441,0.7405
ROCPOINTS_O,0.3003,0.3893,0.7405,0.0442,0.7405
ROCPOINTS_O,0.3003,0.3892,0.7405,0.0442,0.7405
ROCPOINTS_O,0.3004,0.3892,0.7405,0.0442,0.7405
ROCPOINTS_O,0.3004,0.3891,0.7405,0.0442,0.7405
ROCPOINTS_O,0.3005,0.3890,0.7405,0.0442,0.7405
ROCPOINTS_O,0.3006,0.3890,0.7405,0.0442,0.7405
ROCPOINTS_O,0.3009,0.3889,0.7405,0.0442,0.7405
ROCPOINTS_O,0.3009,0.3889,0.7405,0.0442,0.7405
ROCPOINTS_O,0.3011,0.3888,0.7405,0.0442,0.7405
ROCPOINTS_O,0.3011,0.3888,0.7405,0.0442,0.7405
ROCPOINTS_O,0.3011,0.3887,0.7405,0.0442,0.7405
ROCPOINTS_O,0.3012,0.3886,0.7405,0.0442,0.7405
ROCPOINTS_O,0.3014,0.3886,0.7405,0.0442,0.7405
ROCPOINTS_O,0.3016,0.3885,0.7405,0.0442,0.7405
ROCPOINTS_O,0.3017,0.3884,0.7405,0.0442,0.7405
ROCPOINTS_O,0.3018,0.3881,0.7405,0.0443,0.7405
ROCPOINTS_O,0.3019,0.3881,0.7405,0.0443,0.7405
ROCPOINTS_O,0.3019,0.3880,0.7405,0.0443,0.7405
ROCPOINTS_O,0.3019,0.3880,0.7405,0.0443,0.7405
ROCPOINTS_O,0.3019,0.3879,0.7405,0.0443,0.7405
ROCPOINTS_O,0.3020,0.3878,0.7405,0.0443,0.7405
ROCPOINTS_O,0.3021,0.3878,0.7405,0.0443,0.7405
ROCPOINTS_O,0.3023,0.3877,0.7405,0.0443,0.7405
ROCPOINTS_O,0.3025,0.3877,0.7405,0.0443,0.7405
ROCPOINTS_O,0.3027,0.3876,0.7405,0.0443,0.7405
ROCPOINTS_O,0.3029,0.3875,0.7405,0.0443,0.7405
ROCPOINTS_O,0.3030,0.3875,0.7405,0.0443,0.7405
ROCPOINTS_O,0.3033,0.3874,0.7405,0.0444,0.7405
ROCPOINTS_O,0.3035,0.3811,0.7357,0.0448,0.7357
ROCPOINTS_O,0.3037,0.3810,0.7357,0.0448,0.7357
ROCPOINTS_O,0.3037,0.3810,0.7357,0.0448,0.7357
ROCPOINTS_O,0.3040,0.3809,0.7357,0.0448,0.7357
ROCPOINTS_O,0.3044,0.3808,0.7357,0.0448,0.7357
ROCPOINTS_O,0.3048,0.3807,0.7357,0.0448,0.7357
ROCPOINTS_O,0.3049,0.3807,0.7357,0.0448,0.7357
ROCPOINTS_O,0.3050,0.3806,0.7357,0.0448,0.7357
ROCPOINTS_O,0.3056,0.3806,0.7357,0.0448,0.7357
ROCPOINTS_O,0.3056,0.3805,0.7357,0.0448,0.7357
ROCPOINTS_O,0.3056,0.3804,0.7357,0.0449,0.7357
ROCPOINTS_O,0.3057,0.3804,0.7357,0.0449,0.7357
ROCPOINTS_O,0.3060,0.3802,0.7357,0.0449,0.7357
ROCPOINTS_O,0.3061,0.3801,0.7357,0.0449,0.7357
ROCPOINTS_O,0.3062,0.3801,0.7357,0.0449,0.7357
ROCPOINTS_O,0.3063,0.3799,0.7357,0.0449,0.7357
ROCPOINTS_O,0.3067,0.3799,0.7357,0.0449,0.7357
ROCPOINTS_O,0.3067,0.3750,0.7357,0.0455,0.7357
ROCPOINTS_O,0.3067,0.3749,0.7357,0.0455,0.7357
ROCPOINTS_O,0.3068,0.3749,0.7357,0.0455,0.7357
ROCPOINTS_O,0.3068,0.3748,0.7357,0.0455,0.7357
ROCPOINTS_O,0.3070,0.3745,0.7357,0.0455,0.7357
ROCPOINTS_O,0.3070,0.3744,0.7357,0.0455,0.7357
ROCPOINTS_O,0.3073,0.3744,0.7357,0.0455,0.7357
ROCPOINTS_O,0.3073,0.3743,0.7357,0.0456,0.7357
ROCPOINTS_O,0.3073,0.3742,0.7357,0.0456,0.7357
ROCPOINTS_O,0.3074,0.3742,0.7357,0.0456,0.7357
ROCPOINTS_O,0.3075,0.3740,0.7357,0.0456,0.7357
ROCPOINTS_O,0.3075,0.3740,0.7357,0.0456,0.7357
ROCPOINTS_O,0.3076,0.3739,0.7357,0.0456,0.7357
ROCPOINTS_O,0.3078,0.3738,0.7357,0.0456,0.7357
ROCPOINTS_O,0.3079,0.3738,0.7357,0.0456,0.7357
ROCPOINTS_O,0.3080,0.3737,0.7357,0.0456,0.7357
ROCPOINTS_O,0.3081,0.3736,0.7357,0.0456,0.7357
ROCPOINTS_O,0.3082,0.3736,0.7357,0.0456,0.7357
ROCPOINTS_O,0.3083,0.3735,0.7357,0.0456,0.7357
ROCPOINTS_O,0.3083,0.3734,0.7357,0.0457,0.7357
ROCPOINTS_O,0.3084,0.3733,0.7357,0.0457,0.7357
ROCPOINTS_O,0.3086,0.3733,0.7357,0.0457,0.7357
ROCPOINTS_O,0.3087,0.3732,0.7357,0.0457,0.7357
ROCPOINTS_O,0.3091,0.3731,0.7357,0.0457,0.7357
ROCPOINTS_O,0.3092,0.3730,0.7357,0.0457,0.7357
ROCPOINTS_O,0.3092,0.3730,0.7357,0.0457,0.7357
ROCPOINTS_O,0.3093,0.3729,0.7357,0.0457,0.7357
ROCPOINTS_O,0.3094,0.3729,0.7357,0.0457,0.7357
ROCPOINTS_O,0.3095,0.3728,0.7357,0.0457,0.7357
ROCPOINTS_O,0.3095,0.3727,0.7357,0.0457,0.7357
ROCPOINTS_O,0.3095,0.3727,0.7357,0.0457,0.7357
ROCPOINTS_O,0.3097,0.3726,0.7357,0.0458,0.7357
ROCPOINTS_O,0.3098,0.3726,0.7357,0.0458,0.7357
ROCPOINTS_O,0.3100,0.3725,0.7357,0.0458,0.7357
ROCPOINTS_O,0.3100,0.3645,0.7310,0.0464,0.7310
ROCPOINTS_O,0.3103,0.3644,0.7310,0.0464,0.7310
ROCPOINTS_O,0.3110,0.3644,0.7310,0.0465,0.7310
ROCPOINTS_O,0.3111,0.3643,0.7310,0.0465,0.7310
ROCPOINTS_O,0.3111,0.3642,0.7310,0.0465,0.7310
ROCPOINTS_O,0.3112,0.3641,0.7310,0.0465,0.7310
ROCPOINTS_O,0.3113,0.3640,0.7310,0.0465,0.7310
ROCPOINTS_O,0.3114,0.3640,0.7310,0.0465,0.7310
ROCPOINTS_O,0.3115,0.3639,0.7310,0.0465,0.7310
ROCPOINTS_O,0.3117,0.3638,0.7310,0.0465,0.7310
ROCPOINTS_O,0.3117,0.3638,0.7310,0.0465,0.7310
ROCPOINTS_O,0.3120,0.3637,0.7310,0.0465,0.7310
ROCPOINTS_O,0.3122,0.3636,0.7310,0.0465,0.7310
ROCPOINTS_O,0.3125,0.3636,0.7310,0.0466,0.7310
ROCPOINTS_O,0.3127,0.3635,0.7310,0.0466,0.7310
ROCPOINTS_O,0.3130,0.3634,0.7310,0.0466,0.7310
ROCPOINTS_O,0.3131,0.3634,0.7310,0.0466,0.7310
ROCPOINTS_O,0.3133,0.3633,0.7310,0.0466,0.7310
ROCPOINTS_O,0.3136,0.3573,0.7214,0.0467,0.7214
ROCPOINTS_O,0.3136,0.3573,0.7214,0.0467,0.7214
ROCPOINTS_O,0.3137,0.3572,0.7214,0.0468,0.7214
ROCPOINTS_O,0.3138,0.3571,0.7214,0.0468,0.7214
ROCPOINTS_O,0.3140,0.3571,0.7214,0.0468,0.7214
ROCPOINTS_O,0.3140,0.3570,0.7214,0.0468,0.7214
ROCPOINTS_O,0.3142,0.3570,0.7214,0.0468,0.7214
ROCPOINTS_O,0.3142,0.3568,0.7214,0.0468,0.7214
ROCPOINTS_O,0.3150,0.3568,0.7214,0.0468,0.7214
ROCPOINTS_O,0.3152,0.3566,0.7214,0.0468,0.7214
ROCPOINTS_O,0.3153,0.3565,0.7214,0.0468,0.7214
ROCPOINTS_O,0.3155,0.3564,0.7214,0.0468,0.7214
ROCPOINTS_O,0.3156,0.3564,0.7214,0.0469,0.7214
ROCPOINTS_O,0.3158,0.3563,0.7214,0.0469,0.7214
ROCPOINTS_O,0.3164,0.3562,0.7214,0.0469,0.7214
ROCPOINTS_O,0.3167,0.3562,0.7214,0.0469,0.7214
ROCPOINTS_O,0.3167,0.3520,0.7167,0.0471,0.7167
ROCPOINTS_O,0.3169,0.3519,0.7167,0.0471,0.7167
ROCPOINTS_O,0.3170,0.3519,0.7167,0.0471,0.7167
ROCPOINTS_O,0.3170,0.3518,0.7167,0.0471,0.7167
ROCPOINTS_O,0.3173,0.3518,0.7167,0.0471,0.7167
ROCPOINTS_O,0.3173,0.3517,0.7167,0.0471,0.7167
ROCPOINTS_O,0.3175,0.3516,0.7167,0.0472,0.7167
ROCPOINTS_O,0.3178,0.3516,0.7167,0.0472,0.7167
ROCPOINTS_O,0.3180,0.3515,0.7167,0.0472,0.7167
ROCPOINTS_O,0.3183,0.3514,0.7167,0.0472,0.7167
ROCPOINTS_O,0.3184,0.3513,0.7167,0.0472,0.7167
ROCPOINTS_O,0.3187,0.3512,0.7167,0.0472,0.7167
ROCPOINTS_O,0.3190,0.3511,0.7167,0.0472,0.7167
ROCPOINTS_O,0.3192,0.3509,0.7167,0.0472,0.7167
ROCPOINTS_O,0.3192,0.3508,0.7167,0.0473,0.7167
ROCPOINTS_O,0.3192,0.3507,0.7167,0.0473,0.7167
ROCPOINTS_O,0.3193,0.3506,0.7167,0.0473,0.7167
ROCPOINTS_O,0.3194,0.3505,0.7167,0.0473,0.7167
ROCPOINTS_O,0.3196,0.3505,0.7167,0.0473,0.7167
ROCPOINTS_O,0.3199,0.3504,0.7167,0.0473,0.7167
ROCPOINTS_O,0.3200,0.3504,0.7167,0.0473,0.7167
ROCPOINTS_O,0.3200,0.3503,0.7167,0.0473,0.7167
ROCPOINTS_O,0.3200,0.3503,0.7167,0.0473,0.7167
ROCPOINTS_O,0.3202,0.3419,0.7095,0.0480,0.7095
ROCPOINTS_O,0.3202,0.3418,0.7095,0.0480,0.7095
ROCPOINTS_O,0.3205,0.3418,0.7095,0.0480,0.7095
ROCPOINTS_O,0.3206,0.3417,0.7095,0.0480,0.7095
ROCPOINTS_O,0.3208,0.3416,0.7095,0.0480,0.7095
ROCPOINTS_O,0.3209,0.3416,0.7095,0.0480,0.7095
ROCPOINTS_O,0.3209,0.3415,0.7095,0.0480,0.7095
ROCPOINTS_O,0.3211,0.3415,0.7095,0.0480,0.7095
ROCPOINTS_O,0.3211,0.3413,0.7095,0.0481,0.7095
ROCPOINTS_O,0.3213,0.3412,0.7095,0.0481,0.7095
ROCPOINTS_O,0.3217,0.3411,0.7095,0.0481,0.7095
ROCPOINTS_O,0.3218,0.3410,0.7095,0.0481,0.7095
ROCPOINTS_O,0.3220,0.3409,0.7095,0.0481,0.7095
ROCPOINTS_O,0.3220,0.3409,0.7095,0.0481,0.7095
ROCPOINTS_O,0.3221,0.3408,0.7095,0.0481,0.7095
ROCPOINTS_O,0.3221,0.3407,0.7095,0.0481,0.7095
ROCPOINTS_O,0.3222,0.3407,0.7095,0.0481,0.7095
ROCPOINTS_O,0.3224,0.3406,0.7095,0.0481,0.7095
ROCPOINTS_O,0.3225,0.3405,0.7095,0.0482,0.7095
ROCPOINTS_O,0.3225,0.3405,0.7095,0.0482,0.7095
ROCPOINTS_O,0.3226,0.3404,0.7095,0.0482,0.7095
ROCPOINTS_O,0.3227,0.3403,0.7095,0.0482,0.7095
ROCPOINTS_O,0.3228,0.3403,0.7095,0.0482,0.7095
ROCPOINTS_O,0.3233,0.3402,0.7095,0.0482,0.7095
ROCPOINTS_O,0.3233,0.3354,0.7048,0.0485,0.7048
ROCPOINTS_O,0.3237,0.3353,0.7048,0.0486,0.7048
ROCPOINTS_O,0.3238,0.3352,0.7048,0.0486,0.7048
ROCPOINTS_O,0.3240,0.3351,0.7048,0.0486,0.7048
ROCPOINTS_O,0.3244,0.3350,0.7048,0.0486,0.7048
ROCPOINTS_O,0.3244,0.3350,0.7048,0.0486,0.7048
ROCPOINTS_O,0.3245,0.3349,0.7048,0.0486,0.7048
ROCPOINTS_O,0.3245,0.3348,0.7048,0.0486,0.7048
ROCPOINTS_O,0.3246,0.3348,0.7048,0.0486,0.7048
ROCPOINTS_O,0.3248,0.3347,0.7048,0.0486,0.7048
ROCPOINTS_O,0.3249,0.3346,0.7048,0.0487,0.7048
ROCPOINTS_O,0.3250,0.3346,0.7048,0.0487,0.7048
ROCPOINTS_O,0.3250,0.3345,0.7048,0.0487,0.7048
ROCPOINTS_O,0.3252,0.3344,0.7048,0.0487,0.7048
ROCPOINTS_O,0.3252,0.3343,0.7048,0.0487,0.7048
ROCPOINTS_O,0.3256,0.3342,0.7048,0.0487,0.7048
ROCPOINTS_O,0.3256,0.3342,0.7024,0.0486,0.7024
ROCPOINTS_O,0.3259,0.3342,0.7024,0.0486,0.7024
ROCPOINTS_O,0.3260,0.3341,0.7024,0.0486,0.7024
ROCPOINTS_O,0.3262,0.3341,0.7024,0.0486,0.7024
ROCPOINTS_O,0.3263,0.3340,0.7024,0.0486,0.7024
ROCPOINTS_O,0.3263,0.3340,0.7024,0.0486,0.7024
ROCPOINTS_O,0.3264,0.3339,0.7024,0.0486,0.7024
ROCPOINTS_O,0.3266,0.3338,0.7024,0.0486,0.7024
ROCPOINTS_O,0.3267,0.3338,0.7024,0.0486,0.7024
ROCPOINTS_O,0.3271,0.3275,0.6976,0.0492,0.6976
ROCPOINTS_O,0.3273,0.3275,0.6976,0.0492,0.6976
ROCPOINTS_O,0.3275,0.3274,0.6976,0.0492,0.6976
ROCPOINTS_O,0.3276,0.3274,0.6952,0.0490,0.6952
ROCPOINTS_O,0.3278,0.3274,0.6952,0.0490,0.6952
ROCPOINTS_O,0.3279,0.3273,0.6952,0.0491,0.6952
ROCPOINTS_O,0.3283,0.3272,0.6952,0.0491,0.6952
ROCPOINTS_O,0.3285,0.3272,0.6952,0.0491,0.6952
ROCPOINTS_O,0.3286,0.3271,0.6952,0.0491,0.6952
ROCPOINTS_O,0.3286,0.3271,0.6952,0.0491,0.6952
ROCPOINTS_O,0.3287,0.3270,0.6952,0.0491,0.6952
ROCPOINTS_O,0.3289,0.3270,0.6952,0.0491,0.6952
ROCPOINTS_O,0.3289,0.3268,0.6952,0.0491,0.6952
ROCPOINTS_O,0.3291,0.3268,0.6952,0.0491,0.6952
ROCPOINTS_O,0.3292,0.3267,0.6952,0.0491,0.6952
ROCPOINTS_O,0.3292,0.3265,0.6952,0.0492,0.6952
ROCPOINTS_O,0.3292,0.3264,0.6952,0.0492,0.6952
ROCPOINTS_O,0.3294,0.3264,0.6952,0.0492,0.6952
ROCPOINTS_O,0.3295,0.3263,0.6952,0.0492,0.6952
ROCPOINTS_O,0.3297,0.3263,0.6952,0.0492,0.6952
ROCPOINTS_O,0.3300,0.3262,0.6952,0.0492,0.6952
ROCPOINTS_O,0.3300,0.3185,0.6881,0.0499,0.6881
ROCPOINTS_O,0.3302,0.3184,0.6881,0.0499,0.6881
ROCPOINTS_O,0.3305,0.3183,0.6881,0.0499,0.6881
ROCPOINTS_O,0.3308,0.3182,0.6881,0.0499,0.6881
ROCPOINTS_O,0.3309,0.3182,0.6881,0.0499,0.6881
ROCPOINTS_O,0.3311,0.3181,0.6881,0.0499,0.6881
ROCPOINTS_O,0.3312,0.3181,0.6881,0.0499,0.6881
ROCPOINTS_O,0.3314,0.3180,0.6881,0.0499,0.6881
ROCPOINTS_O,0.3314,0.3179,0.6881,0.0499,0.6881
ROCPOINTS_O,0.3315,0.3179,0.6881,0.0499,0.6881
ROCPOINTS_O,0.3316,0.3177,0.6881,0.0500,0.6881
ROCPOINTS_O,0.3317,0.3176,0.6881,0.0500,0.6881
ROCPOINTS_O,0.3320,0.3176,0.6881,0.0500,0.6881
ROCPOINTS_O,0.3325,0.3175,0.6881,0.0500,0.6881
ROCPOINTS_O,0.3330,0.3175,0.6881,0.0500,0.6881
ROCPOINTS_O,0.3333,0.3174,0.6881,0.0500,0.6881
ROCPOINTS_O,0.3335,0.3126,0.6857,0.0506,0.6857
ROCPOINTS_O,0.3337,0.3126,0.6857,0.0506,0.6857
ROCPOINTS_O,0.3339,0.3125,0.6857,0.0506,0.6857
ROCPOINTS_O,0.3340,0.3124,0.6857,0.0506,0.6857
ROCPOINTS_O,0.3344,0.3123,0.6857,0.0506,0.6857
ROCPOINTS_O,0.3345,0.3123,0.6857,0.0506,0.6857
ROCPOINTS_O,0.3349,0.3122,0.6857,0.0506,0.6857
ROCPOINTS_O,0.3349,0.3122,0.6857,0.0506,0.6857
ROCPOINTS_O,0.3350,0.3121,0.6857,0.0507,0.6857
ROCPOINTS_O,0.3352,0.3119,0.6857,0.0507,0.6857
ROCPOINTS_O,0.3353,0.3117,0.6857,0.0507,0.6857
ROCPOINTS_O,0.3356,0.3117,0.6857,0.0507,0.6857
ROCPOINTS_O,0.3358,0.3116,0.6857,0.0507,0.6857
ROCPOINTS_O,0.3360,0.3115,0.6857,0.0507,0.6857
ROCPOINTS_O,0.3361,0.3114,0.6857,0.0508,0.6857
ROCPOINTS_O,0.3362,0.3111,0.6857,0.0508,0.6857
ROCPOINTS_O,0.3363,0.3111,0.6857,0.0508,0.6857
ROCPOINTS_O,0.3367,0.3110,0.6857,0.0508,0.6857
ROCPOINTS_O,0.3367,0.3109,0.6857,0.0508,0.6857
ROCPOINTS_O,0.3369,0.3065,0.6810,0.0512,0.6810
ROCPOINTS_O,0.3370,0.3065,0.6810,0.0512,0.6810
ROCPOINTS_O,0.3371,0.3064,0.6810,0.0512,0.6810
ROCPOINTS_O,0.3375,0.3064,0.6810,0.0512,0.6810
ROCPOINTS_O,0.3375,0.3063,0.6810,0.0512,0.6810
ROCPOINTS_O,0.3378,0.3063,0.6810,0.0512,0.6810
ROCPOINTS_O,0.3381,0.3060,0.6810,0.0513,0.6810
ROCPOINTS_O,0.3381,0.3060,0.6810,0.0513,0.6810
ROCPOINTS_O,0.3383,0.3059,0.6810,0.0513,0.6810
ROCPOINTS_O,0.3387,0.3058,0.6810,0.0513,0.6810
ROCPOINTS_O,0.3389,0.3057,0.6810,0.0513,0.6810
ROCPOINTS_O,0.3392,0.3057,0.6810,0.0513,0.6810
ROCPOINTS_O,0.3393,0.3056,0.6810,0.0513,0.6810
ROCPOINTS_O,0.3394,0.3056,0.6810,0.0513,0.6810
ROCPOINTS_O,0.3395,0.3055,0.6810,0.0513,0.6810
ROCPOINTS_O,0.3397,0.3054,0.6810,0.0514,0.6810
ROCPOINTS_O,0.3399,0.3054,0.6810,0.0514,0.6810
ROCPOINTS_O,0.3400,0.3053,0.6810,0.0514,0.6810
ROCPOINTS_O,0.3400,0.3052,0.6810,0.0514,0.6810
ROCPOINTS_O,0.3403,0.2983,0.6786,0.0523,0.6786
ROCPOINTS_O,0.3403,0.2983,0.6786,0.0524,0.6786
ROCPOINTS_O,0.3406,0.2982,0.6786,0.0524,0.6786
ROCPOINTS_O,0.3407,0.2981,0.6786,0.0524,0.6786
ROCPOINTS_O,0.3408,0.2980,0.6786,0.0524,0.6786
ROCPOINTS_O,0.3408,0.2980,0.6786,0.0524,0.6786
ROCPOINTS_O,0.3408,0.2979,0.6786,0.0524,0.6786
ROCPOINTS_O,0.3411,0.2978,0.6786,0.0524,0.6786
ROCPOINTS_O,0.3411,0.2978,0.6786,0.0524,0.6786
ROCPOINTS_O,0.3412,0.2977,0.6786,0.0524,0.6786
ROCPOINTS_O,0.3412,0.2976,0.6786,0.0525,0.6786
ROCPOINTS_O,0.3413,0.2975,0.6786,0.0525,0.6786
ROCPOINTS_O,0.3414,0.2975,0.6786,0.0525,0.6786
ROCPOINTS_O,0.3415,0.2974,0.6786,0.0525,0.6786
ROCPOINTS_O,0.3416,0.2974,0.6786,0.0525,0.6786
ROCPOINTS_O,0.3417,0.2974,0.6762,0.0523,0.6762
ROCPOINTS_O,0.3419,0.2972,0.6762,0.0524,0.6762
ROCPOINTS_O,0.3420,0.2971,0.6762,0.0524,0.6762
ROCPOINTS_O,0.3422,0.2971,0.6762,0.0524,0.6762
ROCPOINTS_O,0.3424,0.2969,0.6762,0.0524,0.6762
ROCPOINTS_O,0.3425,0.2969,0.6762,0.0524,0.6762
ROCPOINTS_O,0.3425,0.2967,0.6762,0.0524,0.6762
ROCPOINTS_O,0.3425,0.2967,0.6762,0.0524,0.6762
ROCPOINTS_O,0.3427,0.2966,0.6762,0.0525,0.6762
ROCPOINTS_O,0.3428,0.2965,0.6762,0.0525,0.6762
ROCPOINTS_O,0.3431,0.2964,0.6762,0.0525,0.6762
ROCPOINTS_O,0.3433,0.2964,0.6762,0.0525,0.6762
ROCPOINTS_O,0.3433,0.2906,0.6690,0.0529,0.6690
ROCPOINTS_O,0.3434,0.2905,0.6690,0.0530,0.6690
ROCPOINTS_O,0.3435,0.2905,0.6690,0.0530,0.6690
ROCPOINTS_O,0.3437,0.2905,0.6667,0.0528,0.6667
ROCPOINTS_O,0.3439,0.2904,0.6667,0.0528,0.6667
ROCPOINTS_O,0.3440,0.2904,0.6667,0.0528,0.6667
ROCPOINTS_O,0.3440,0.2903,0.6667,0.0528,0.6667
ROCPOINTS_O,0.3442,0.2902,0.6667,0.0528,0.6667
ROCPOINTS_O,0.3442,0.2902,0.6667,0.0528,0.6667
ROCPOINTS_O,0.3443,0.2901,0.6667,0.0529,0.6667
ROCPOINTS_O,0.3444,0.2901,0.6667,0.0529,0.6667
ROCPOINTS_O,0.3448,0.2900,0.6667,0.0529,0.6667
ROCPOINTS_O,0.3450,0.2900,0.6667,0.0529,0.6667
ROCPOINTS_O,0.3452,0.2898,0.6667,0.0529,0.6667
ROCPOINTS_O,0.3457,0.2897,0.6667,0.0529,0.6667
ROCPOINTS_O,0.3458,0.2897,0.6667,0.0529,0.6667
ROCPOINTS_O,0.3461,0.2894,0.6667,0.0530,0.6667
ROCPOINTS_O,0.3466,0.2893,0.6667,0.0530,0.6667
ROCPOINTS_O,0.3467,0.2891,0.6667,0.0530,0.6667
ROCPOINTS_O,0.3467,0.2843,0.6619,0.0535,0.6619
ROCPOINTS_O,0.3467,0.2842,0.6619,0.0535,0.6619
ROCPOINTS_O,0.3470,0.2842,0.6619,0.0535,0.6619
ROCPOINTS_O,0.3472,0.2841,0.6619,0.0535,0.6619
ROCPOINTS_O,0.3473,0.2841,0.6619,0.0536,0.6619
ROCPOINTS_O,0.3474,0.2840,0.6619,0.0536,0.6619
ROCPOINTS_O,0.3475,0.2839,0.6619,0.0536,0.6619
ROCPOINTS_O,0.3475,0.2839,0.6619,0.0536,0.6619
ROCPOINTS_O,0.3475,0.2838,0.6619,0.0536,0.6619
ROCPOINTS_O,0.3476,0.2838,0.6619,0.0536,0.6619
ROCPOINTS_O,0.3478,0.2837,0.6619,0.0536,0.6619
ROCPOINTS_O,0.3478,0.2836,0.6619,0.0536,0.6619
ROCPOINTS_O,0.3480,0.2836,0.6619,0.0536,0.6619
ROCPOINTS_O,0.3480,0.2835,0.6619,0.0536,0.6619
ROCPOINTS_O,0.3483,0.2835,0.6619,0.0537,0.6619
ROCPOINTS_O,0.3486,0.2832,0.6619,0.0537,0.6619
ROCPOINTS_O,0.3487,0.2831,0.6619,0.0537,0.6619
ROCPOINTS_O,0.3489,0.2831,0.6619,0.0537,0.6619
ROCPOINTS_O,0.3495,0.2830,0.6619,0.0537,0.6619
ROCPOINTS_O,0.3499,0.2830,0.6619,0.0538,0.6619
ROCPOINTS_O,0.3500,0.2829,0.6619,0.0538,0.6619
ROCPOINTS_O,0.3500,0.2770,0.6571,0.0545,0.6571
ROCPOINTS_O,0.3504,0.2769,0.6571,0.0545,0.6571
ROCPOINTS_O,0.3505,0.2769,0.6571,0.0545,0.6571
ROCPOINTS_O,0.3506,0.2768,0.6571,0.0545,0.6571
ROCPOINTS_O,0.3507,0.2768,0.6571,0.0545,0.6571
ROCPOINTS_O,0.3512,0.2767,0.6571,0.0545,0.6571
ROCPOINTS_O,0.3515,0.2766,0.6571,0.0545,0.6571
ROCPOINTS_O,0.3521,0.2765,0.6571,0.0546,0.6571
ROCPOINTS_O,0.3524,0.2765,0.6571,0.0546,0.6571
ROCPOINTS_O,0.3526,0.2764,0.6571,0.0546,0.6571
ROCPOINTS_O,0.3530,0.2764,0.6571,0.0546,0.6571
ROCPOINTS_O,0.3532,0.2763,0.6571,0.0546,0.6571
ROCPOINTS_O,0.3533,0.2762,0.6571,0.0546,0.6571
ROCPOINTS_O,0.3533,0.2762,0.6571,0.0546,0.6571
ROCPOINTS_O,0.3534,0.2719,0.6524,0.0551,0.6524
ROCPOINTS_O,0.3536,0.2719,0.6524,0.0551,0.6524
ROCPOINTS_O,0.3537,0.2718,0.6524,0.0551,0.6524
ROCPOINTS_O,0.3539,0.2717,0.6524,0.0551,0.6524
ROCPOINTS_O,0.3540,0.2717,0.6524,0.0551,0.6524
ROCPOINTS_O,0.3547,0.2716,0.6524,0.0551,0.6524
ROCPOINTS_O,0.3548,0.2716,0.6524,0.0551,0.6524
ROCPOINTS_O,0.3550,0.2715,0.6524,0.0551,0.6524
ROCPOINTS_O,0.3550,0.2713,0.6524,0.0552,0.6524
ROCPOINTS_O,0.3554,0.2713,0.6524,0.0552,0.6524
ROCPOINTS_O,0.3556,0.2712,0.6524,0.0552,0.6524
ROCPOINTS_O,0.3559,0.2711,0.6524,0.0552,0.6524
ROCPOINTS_O,0.3561,0.2710,0.6524,0.0552,0.6524
ROCPOINTS_O,0.3563,0.2710,0.6524,0.0552,0.6524
ROCPOINTS_O,0.3565,0.2709,0.6524,0.0552,0.6524
ROCPOINTS_O,0.3565,0.2709,0.6524,0.0553,0.6524
ROCPOINTS_O,0.3567,0.2708,0.6524,0.0553,0.6524
ROCPOINTS_O,0.3567,0.2661,0.6476,0.0558,0.6476
ROCPOINTS_O,0.3568,0.2660,0.6476,0.0558,0.6476
ROCPOINTS_O,0.3570,0.2659,0.6476,0.0558,0.6476
ROCPOINTS_O,0.3572,0.2658,0.6476,0.0559,0.6476
ROCPOINTS_O,0.3576,0.2658,0.6476,0.0559,0.6476
ROCPOINTS_O,0.3578,0.2657,0.6476,0.0559,0.6476
ROCPOINTS_O,0.3580,0.2657,0.6476,0.0559,0.6476
ROCPOINTS_O,0.3583,0.2656,0.6476,0.0559,0.6476
ROCPOINTS_O,0.3585,0.2655,0.6476,0.0559,0.6476
ROCPOINTS_O,0.3587,0.2654,0.6476,0.0559,0.6476
ROCPOINTS_O,0.3592,0.2654,0.6476,0.0559,0.6476
ROCPOINTS_O,0.3595,0.2653,0.6476,0.0560,0.6476
ROCPOINTS_O,0.3595,0.2653,0.6476,0.0560,0.6476
ROCPOINTS_O,0.3597,0.2651,0.6476,0.0560,0.6476
ROCPOINTS_O,0.3600,0.2651,0.6476,0.0560,0.6476
ROCPOINTS_O,0.3600,0.2582,0.6405,0.0568,0.6405
ROCPOINTS_O,0.3602,0.2580,0.6405,0.0568,0.6405
ROCPOINTS_O,0.3606,0.2580,0.6381,0.0566,0.6381
ROCPOINTS_O,0.3607,0.2580,0.6381,0.0567,0.6381
ROCPOINTS_O,0.3607,0.2579,0.6381,0.0567,0.6381
ROCPOINTS_O,0.3607,0.2579,0.6381,0.0567,0.6381
ROCPOINTS_O,0.3608,0.2578,0.6381,0.0567,0.6381
ROCPOINTS_O,0.3608,0.2577,0.6381,0.0567,0.6381
ROCPOINTS_O,0.3608,0.2577,0.6381,0.0567,0.6381
ROCPOINTS_O,0.3611,0.2576,0.6381,0.0567,0.6381
ROCPOINTS_O,0.3612,0.2576,0.6381,0.0567,0.6381
ROCPOINTS_O,0.3612,0.2575,0.6381,0.0568,0.6381
ROCPOINTS_O,0.3614,0.2575,0.6381,0.0568,0.6381
ROCPOINTS_O,0.3617,0.2574,0.6381,0.0568,0.6381
ROCPOINTS_O,0.3617,0.2573,0.6381,0.0568,0.6381
ROCPOINTS_O,0.3619,0.2572,0.6381,0.0568,0.6381
ROCPOINTS_O,0.3623,0.2572,0.6381,0.0568,0.6381
ROCPOINTS_O,0.3625,0.2571,0.6381,0.0568,0.6381
ROCPOINTS_O,0.3626,0.2571,0.6357,0.0566,0.6357
ROCPOINTS_O,0.3629,0.2571,0.6357,0.0567,0.6357
ROCPOINTS_O,0.3633,0.2570,0.6357,0.0567,0.6357
ROCPOINTS_O,0.3634,0.2531,0.6286,0.0569,0.6286
ROCPOINTS_O,0.3636,0.2530,0.6286,0.0569,0.6286
ROCPOINTS_O,0.3638,0.2528,0.6286,0.0569,0.6286
ROCPOINTS_O,0.3638,0.2528,0.6286,0.0569,0.6286
ROCPOINTS_O,0.3638,0.2527,0.6286,0.0570,0.6286
ROCPOINTS_O,0.3639,0.2527,0.6286,0.0570,0.6286
ROCPOINTS_O,0.3640,0.2526,0.6286,0.0570,0.6286
ROCPOINTS_O,0.3644,0.2525,0.6286,0.0570,0.6286
ROCPOINTS_O,0.3645,0.2525,0.6286,0.0570,0.6286
ROCPOINTS_O,0.3646,0.2524,0.6286,0.0570,0.6286
ROCPOINTS_O,0.3650,0.2524,0.6286,0.0570,0.6286
ROCPOINTS_O,0.3651,0.2523,0.6286,0.0571,0.6286
ROCPOINTS_O,0.3653,0.2520,0.6286,0.0571,0.6286
ROCPOINTS_O,0.3654,0.2519,0.6286,0.0571,0.6286
ROCPOINTS_O,0.3656,0.2518,0.6286,0.0572,0.6286
ROCPOINTS_O,0.3656,0.2517,0.6286,0.0572,0.6286
ROCPOINTS_O,0.3658,0.2517,0.6286,0.0572,0.6286
ROCPOINTS_O,0.3661,0.2516,0.6286,0.0572,0.6286
ROCPOINTS_O,0.3662,0.2516,0.6286,0.0572,0.6286
ROCPOINTS_O,0.3664,0.2514,0.6286,0.0572,0.6286
ROCPOINTS_O,0.3667,0.2514,0.6286,0.0572,0.6286
ROCPOINTS_O,0.3669,0.2473,0.6214,0.0575,0.6214
ROCPOINTS_O,0.3675,0.2473,0.6214,0.0575,0.6214
ROCPOINTS_O,0.3675,0.2472,0.6214,0.0575,0.6214
ROCPOINTS_O,0.3678,0.2472,0.6214,0.0575,0.6214
ROCPOINTS_O,0.3678,0.2471,0.6214,0.0576,0.6214
ROCPOINTS_O,0.3679,0.2470,0.6214,0.0576,0.6214
ROCPOINTS_O,0.3680,0.2470,0.6190,0.0574,0.6190
ROCPOINTS_O,0.3681,0.2469,0.6190,0.0574,0.6190
ROCPOINTS_O,0.3683,0.2468,0.6190,0.0574,0.6190
ROCPOINTS_O,0.3692,0.2467,0.6190,0.0574,0.6190
ROCPOINTS_O,0.3692,0.2466,0.6190,0.0575,0.6190
ROCPOINTS_O,0.3693,0.2465,0.6190,0.0575,0.6190
ROCPOINTS_O,0.3694,0.2465,0.6190,0.0575,0.6190
ROCPOINTS_O,0.3697,0.2464,0.6190,0.0575,0.6190
ROCPOINTS_O,0.3700,0.2464,0.6190,0.0575,0.6190
ROCPOINTS_O,0.3704,0.2405,0.6071,0.0578,0.6071
ROCPOINTS_O,0.3706,0.2403,0.6071,0.0578,0.6071
ROCPOINTS_O,0.3708,0.2402,0.6071,0.0578,0.6071
ROCPOINTS_O,0.3709,0.2402,0.6071,0.0578,0.6071
ROCPOINTS_O,0.3711,0.2401,0.6071,0.0578,0.6071
ROCPOINTS_O,0.3711,0.2401,0.6071,0.0579,0.6071
ROCPOINTS_O,0.3713,0.2400,0.6071,0.0579,0.6071
ROCPOINTS_O,0.3717,0.2399,0.6071,0.0579,0.6071
ROCPOINTS_O,0.3722,0.2398,0.6071,0.0579,0.6071
ROCPOINTS_O,0.3723,0.2398,0.6071,0.0579,0.6071
ROCPOINTS_O,0.3725,0.2397,0.6071,0.0579,0.6071
ROCPOINTS_O,0.3727,0.2397,0.6071,0.0580,0.6071
ROCPOINTS_O,0.3733,0.2397,0.6048,0.0577,0.6048
ROCPOINTS_O,0.3733,0.2395,0.6048,0.0578,0.6048
ROCPOINTS_O,0.3733,0.2394,0.6048,0.0578,0.6048
ROCPOINTS_O,0.3739,0.2348,0.5976,0.0582,0.5976
ROCPOINTS_O,0.3740,0.2347,0.5976,0.0582,0.5976
ROCPOINTS_O,0.3740,0.2347,0.5976,0.0582,0.5976
ROCPOINTS_O,0.3742,0.2346,0.5976,0.0583,0.5976
ROCPOINTS_O,0.3744,0.2346,0.5976,0.0583,0.5976
ROCPOINTS_O,0.3744,0.2345,0.5976,0.0583,0.5976
ROCPOINTS_O,0.3749,0.2344,0.5976,0.0583,0.5976
ROCPOINTS_O,0.3750,0.2342,0.5976,0.0584,0.5976
ROCPOINTS_O,0.3751,0.2340,0.5976,0.0584,0.5976
ROCPOINTS_O,0.3753,0.2340,0.5976,0.0584,0.5976
ROCPOINTS_O,0.3756,0.2339,0.5976,0.0584,0.5976
ROCPOINTS_O,0.3767,0.2338,0.5976,0.0584,0.5976
ROCPOINTS_O,0.3774,0.2292,0.5952,0.0593,0.5952
ROCPOINTS_O,0.3777,0.2292,0.5952,0.0593,0.5952
ROCPOINTS_O,0.3778,0.2291,0.5952,0.0593,0.5952
ROCPOINTS_O,0.3778,0.2291,0.5952,0.0594,0.5952
ROCPOINTS_O,0.3781,0.2290,0.5952,0.0594,0.5952
ROCPOINTS_O,0.3789,0.2290,0.5952,0.0594,0.5952
ROCPOINTS_O,0.3792,0.2289,0.5952,0.0594,0.5952
ROCPOINTS_O,0.3792,0.2288,0.5952,0.0594,0.5952
ROCPOINTS_O,0.3798,0.2288,0.5952,0.0594,0.5952
ROCPOINTS_O,0.3800,0.2286,0.5952,0.0595,0.5952
ROCPOINTS_O,0.3803,0.2224,0.5905,0.0606,0.5905
ROCPOINTS_O,0.3806,0.2224,0.5905,0.0606,0.5905
ROCPOINTS_O,0.3806,0.2223,0.5905,0.0606,0.5905
ROCPOINTS_O,0.3810,0.2222,0.5905,0.0606,0.5905
ROCPOINTS_O,0.3811,0.2222,0.5905,0.0606,0.5905
ROCPOINTS_O,0.3817,0.2221,0.5905,0.0606,0.5905
ROCPOINTS_O,0.3824,0.2220,0.5905,0.0607,0.5905
ROCPOINTS_O,0.3825,0.2218,0.5905,0.0607,0.5905
ROCPOINTS_O,0.3827,0.2218,0.5905,0.0607,0.5905
ROCPOINTS_O,0.3827,0.2216,0.5905,0.0608,0.5905
ROCPOINTS_O,0.3828,0.2216,0.5905,0.0608,0.5905
ROCPOINTS_O,0.3830,0.2215,0.5905,0.0608,0.5905
ROCPOINTS_O,0.3833,0.2214,0.5905,0.0608,0.5905
ROCPOINTS_O,0.3834,0.2181,0.5857,0.0612,0.5857
ROCPOINTS_O,0.3837,0.2181,0.5857,0.0612,0.5857
ROCPOINTS_O,0.3838,0.2180,0.5857,0.0612,0.5857
ROCPOINTS_O,0.3844,0.2180,0.5857,0.0613,0.5857
ROCPOINTS_O,0.3850,0.2179,0.5857,0.0613,0.5857
ROCPOINTS_O,0.3850,0.2178,0.5857,0.0613,0.5857
ROCPOINTS_O,0.3853,0.2177,0.5857,0.0613,0.5857
ROCPOINTS_O,0.3856,0.2177,0.5857,0.0613,0.5857
ROCPOINTS_O,0.3858,0.2176,0.5857,0.0613,0.5857
ROCPOINTS_O,0.3858,0.2176,0.5857,0.0614,0.5857
ROCPOINTS_O,0.3861,0.2175,0.5857,0.0614,0.5857
ROCPOINTS_O,0.3864,0.2174,0.5857,0.0614,0.5857
ROCPOINTS_O,0.3867,0.2174,0.5857,0.0614,0.5857
ROCPOINTS_O,0.3872,0.2133,0.5810,0.0620,0.5810
ROCPOINTS_O,0.3873,0.2132,0.5810,0.0621,0.5810
ROCPOINTS_O,0.3876,0.2131,0.5810,0.0621,0.5810
ROCPOINTS_O,0.3877,0.2131,0.5810,0.0621,0.5810
ROCPOINTS_O,0.3882,0.2130,0.5810,0.0621,0.5810
ROCPOINTS_O,0.3883,0.2129,0.5810,0.0621,0.5810
ROCPOINTS_O,0.3884,0.2129,0.5786,0.0619,0.5786
ROCPOINTS_O,0.3884,0.2128,0.5786,0.0619,0.5786
ROCPOINTS_O,0.3886,0.2128,0.5786,0.0619,0.5786
ROCPOINTS_O,0.3892,0.2127,0.5786,0.0620,0.5786
ROCPOINTS_O,0.3893,0.2127,0.5762,0.0617,0.5762
ROCPOINTS_O,0.3894,0.2126,0.5762,0.0618,0.5762
ROCPOINTS_O,0.3894,0.2125,0.5762,0.0618,0.5762
ROCPOINTS_O,0.3896,0.2125,0.5762,0.0618,0.5762
ROCPOINTS_O,0.3897,0.2124,0.5762,0.0618,0.5762
ROCPOINTS_O,0.3900,0.2124,0.5762,0.0618,0.5762
ROCPOINTS_O,0.3901,0.2071,0.5690,0.0625,0.5690
ROCPOINTS_O,0.3906,0.2070,0.5690,0.0626,0.5690
ROCPOINTS_O,0.3908,0.2070,0.5690,0.0626,0.5690
ROCPOINTS_O,0.3909,0.2069,0.5690,0.0626,0.5690
ROCPOINTS_O,0.3911,0.2069,0.5690,0.0626,0.5690
ROCPOINTS_O,0.3917,0.2068,0.5690,0.0626,0.5690
ROCPOINTS_O,0.3917,0.2068,0.5690,0.0626,0.5690
ROCPOINTS_O,0.3919,0.2067,0.5690,0.0627,0.5690
ROCPOINTS_O,0.3929,0.2066,0.5690,0.0627,0.5690
ROCPOINTS_O,0.3933,0.2066,0.5690,0.0627,0.5690
ROCPOINTS_O,0.3936,0.2031,0.5595,0.0627,0.5595
ROCPOINTS_O,0.3937,0.2030,0.5595,0.0627,0.5595
ROCPOINTS_O,0.3938,0.2029,0.5595,0.0628,0.5595
ROCPOINTS_O,0.3940,0.2029,0.5595,0.0628,0.5595
ROCPOINTS_O,0.3944,0.2029,0.5571,0.0625,0.5571
ROCPOINTS_O,0.3948,0.2028,0.5571,0.0625,0.5571
ROCPOINTS_O,0.3949,0.2028,0.5571,0.0626,0.5571
ROCPOINTS_O,0.3950,0.2027,0.5571,0.0626,0.5571
ROCPOINTS_O,0.3953,0.2025,0.5571,0.0626,0.5571
ROCPOINTS_O,0.3953,0.2025,0.5571,0.0626,0.5571
ROCPOINTS_O,0.3956,0.2024,0.5571,0.0627,0.5571
ROCPOINTS_O,0.3956,0.2024,0.5571,0.0627,0.5571
ROCPOINTS_O,0.3958,0.2023,0.5571,0.0627,0.5571
ROCPOINTS_O,0.3960,0.2021,0.5571,0.0627,0.5571
ROCPOINTS_O,0.3963,0.2021,0.5571,0.0628,0.5571
ROCPOINTS_O,0.3964,0.2020,0.5571,0.0628,0.5571
ROCPOINTS_O,0.3966,0.2020,0.5571,0.0628,0.5571
ROCPOINTS_O,0.3967,0.2019,0.5571,0.0628,0.5571
ROCPOINTS_O,0.3977,0.1977,0.5548,0.0638,0.5548
ROCPOINTS_O,0.3978,0.1977,0.5548,0.0638,0.5548
ROCPOINTS_O,0.3980,0.1976,0.5548,0.0638,0.5548
ROCPOINTS_O,0.3983,0.1976,0.5548,0.0638,0.5548
ROCPOINTS_O,0.3986,0.1971,0.5548,0.0640,0.5548
ROCPOINTS_O,0.3989,0.1970,0.5548,0.0640,0.5548
ROCPOINTS_O,0.3992,0.1970,0.5548,0.0640,0.5548
ROCPOINTS_O,0.3992,0.1969,0.5548,0.0640,0.5548
ROCPOINTS_O,0.3996,0.1969,0.5548,0.0640,0.5548
ROCPOINTS_O,0.3997,0.1968,0.5548,0.0641,0.5548
ROCPOINTS_O,0.4000,0.1968,0.5548,0.0641,0.5548
ROCPOINTS_O,0.4000,0.1909,0.5524,0.0656,0.5524
ROCPOINTS_O,0.4003,0.1909,0.5524,0.0657,0.5524
ROCPOINTS_O,0.4003,0.1908,0.5524,0.0657,0.5524
ROCPOINTS_O,0.4006,0.1907,0.5524,0.0657,0.5524
ROCPOINTS_O,0.4007,0.1907,0.5524,0.0657,0.5524
ROCPOINTS_O,0.4008,0.1906,0.5524,0.0657,0.5524
ROCPOINTS_O,0.4008,0.1906,0.5524,0.0658,0.5524
ROCPOINTS_O,0.4011,0.1905,0.5524,0.0658,0.5524
ROCPOINTS_O,0.4013,0.1904,0.5524,0.0658,0.5524
ROCPOINTS_O,0.4017,0.1904,0.5524,0.0658,0.5524
ROCPOINTS_O,0.4022,0.1903,0.5524,0.0659,0.5524
ROCPOINTS_O,0.4024,0.1902,0.5524,0.0659,0.5524
ROCPOINTS_O,0.4025,0.1902,0.5524,0.0659,0.5524
ROCPOINTS_O,0.4033,0.1900,0.5524,0.0659,0.5524
ROCPOINTS_O,0.4040,0.1866,0.5524,0.0671,0.5524
ROCPOINTS_O,0.4040,0.1865,0.5524,0.0671,0.5524
ROCPOINTS_O,0.4041,0.1864,0.5524,0.0671,0.5524
ROCPOINTS_O,0.4044,0.1864,0.5500,0.0669,0.5500
ROCPOINTS_O,0.4046,0.1863,0.5500,0.0669,0.5500
ROCPOINTS_O,0.4047,0.1863,0.5500,0.0669,0.5500
ROCPOINTS_O,0.4050,0.1862,0.5500,0.0669,0.5500
ROCPOINTS_O,0.4052,0.1861,0.5500,0.0670,0.5500
ROCPOINTS_O,0.4057,0.1861,0.5500,0.0670,0.5500
ROCPOINTS_O,0.4060,0.1860,0.5500,0.0670,0.5500
ROCPOINTS_O,0.4061,0.1859,0.5500,0.0670,0.5500
ROCPOINTS_O,0.4061,0.1859,0.5500,0.0670,0.5500
ROCPOINTS_O,0.4067,0.1858,0.5500,0.0671,0.5500
ROCPOINTS_O,0.4071,0.1822,0.5405,0.0672,0.5405
ROCPOINTS_O,0.4074,0.1821,0.5405,0.0672,0.5405
ROCPOINTS_O,0.4075,0.1821,0.5405,0.0672,0.5405
ROCPOINTS_O,0.4078,0.1820,0.5405,0.0673,0.5405
ROCPOINTS_O,0.4078,0.1819,0.5405,0.0673,0.5405
ROCPOINTS_O,0.4080,0.1818,0.5405,0.0673,0.5405
ROCPOINTS_O,0.4082,0.1818,0.5405,0.0673,0.5405
ROCPOINTS_O,0.4083,0.1817,0.5405,0.0674,0.5405
ROCPOINTS_O,0.4088,0.1815,0.5405,0.0674,0.5405
ROCPOINTS_O,0.4089,0.1814,0.5405,0.0675,0.5405
ROCPOINTS_O,0.4092,0.1814,0.5405,0.0675,0.5405
ROCPOINTS_O,0.4093,0.1813,0.5405,0.0675,0.5405
ROCPOINTS_O,0.4099,0.1813,0.5405,0.0675,0.5405
ROCPOINTS_O,0.4099,0.1811,0.5405,0.0676,0.5405
ROCPOINTS_O,0.4100,0.1809,0.5405,0.0677,0.5405
ROCPOINTS_O,0.4100,0.1807,0.5405,0.0677,0.5405
ROCPOINTS_O,0.4108,0.1751,0.5310,0.0686,0.5310
ROCPOINTS_O,0.4108,0.1751,0.5310,0.0686,0.5310
ROCPOINTS_O,0.4109,0.1750,0.5310,0.0686,0.5310
ROCPOINTS_O,0.4111,0.1750,0.5310,0.0686,0.5310
ROCPOINTS_O,0.4111,0.1749,0.5310,0.0687,0.5310
ROCPOINTS_O,0.4113,0.1748,0.5310,0.0687,0.5310
ROCPOINTS_O,0.4117,0.1748,0.5310,0.0687,0.5310
ROCPOINTS_O,0.4133,0.1747,0.5310,0.0687,0.5310
ROCPOINTS_O,0.4139,0.1710,0.5262,0.0695,0.5262
ROCPOINTS_O,0.4140,0.1709,0.5262,0.0696,0.5262
ROCPOINTS_O,0.4141,0.1708,0.5262,0.0696,0.5262
ROCPOINTS_O,0.4142,0.1708,0.5262,0.0696,0.5262
ROCPOINTS_O,0.4144,0.1707,0.5262,0.0696,0.5262
ROCPOINTS_O,0.4144,0.1707,0.5262,0.0697,0.5262
ROCPOINTS_O,0.4150,0.1706,0.5262,0.0697,0.5262
ROCPOINTS_O,0.4150,0.1706,0.5262,0.0697,0.5262
ROCPOINTS_O,0.4157,0.1704,0.5262,0.0698,0.5262
ROCPOINTS_O,0.4158,0.1703,0.5262,0.0698,0.5262
ROCPOINTS_O,0.4165,0.1702,0.5262,0.0698,0.5262
ROCPOINTS_O,0.4167,0.1702,0.5262,0.0698,0.5262
ROCPOINTS_O,0.4172,0.1674,0.5190,0.0700,0.5190
ROCPOINTS_O,0.4173,0.1673,0.5190,0.0701,0.5190
ROCPOINTS_O,0.4175,0.1673,0.5190,0.0701,0.5190
ROCPOINTS_O,0.4180,0.1672,0.5190,0.0701,0.5190
ROCPOINTS_O,0.4181,0.1671,0.5190,0.0701,0.5190
ROCPOINTS_O,0.4183,0.1671,0.5190,0.0701,0.5190
ROCPOINTS_O,0.4192,0.1670,0.5190,0.0702,0.5190
ROCPOINTS_O,0.4199,0.1669,0.5190,0.0702,0.5190
ROCPOINTS_O,0.4200,0.1669,0.5190,0.0702,0.5190
ROCPOINTS_O,0.4200,0.1615,0.5095,0.0711,0.5095
ROCPOINTS_O,0.4200,0.1615,0.5095,0.0712,0.5095
ROCPOINTS_O,0.4205,0.1615,0.5071,0.0709,0.5071
ROCPOINTS_O,0.4206,0.1614,0.5071,0.0709,0.5071
ROCPOINTS_O,0.4214,0.1614,0.5071,0.0709,0.5071
ROCPOINTS_O,0.4217,0.1613,0.5071,0.0709,0.5071
ROCPOINTS_O,0.4220,0.1613,0.5071,0.0710,0.5071
ROCPOINTS_O,0.4223,0.1612,0.5071,0.0710,0.5071
ROCPOINTS_O,0.4227,0.1611,0.5071,0.0710,0.5071
ROCPOINTS_O,0.4227,0.1611,0.5071,0.0710,0.5071
ROCPOINTS_O,0.4227,0.1610,0.5071,0.0710,0.5071
ROCPOINTS_O,0.4233,0.1610,0.5071,0.0711,0.5071
ROCPOINTS_O,0.4242,0.1577,0.5024,0.0718,0.5024
ROCPOINTS_O,0.4244,0.1576,0.5024,0.0719,0.5024
ROCPOINTS_O,0.4249,0.1575,0.5024,0.0719,0.5024
ROCPOINTS_O,0.4250,0.1574,0.5024,0.0719,0.5024
ROCPOINTS_O,0.4252,0.1573,0.5024,0.0720,0.5024
ROCPOINTS_O,0.4258,0.1573,0.5024,0.0720,0.5024
ROCPOINTS_O,0.4267,0.1573,0.5000,0.0717,0.5000
ROCPOINTS_O,0.4272,0.1541,0.4952,0.0724,0.4952
ROCPOINTS_O,0.4279,0.1540,0.4952,0.0724,0.4952
ROCPOINTS_O,0.4283,0.1540,0.4952,0.0724,0.4952
ROCPOINTS_O,0.4289,0.1539,0.4952,0.0725,0.4952
ROCPOINTS_O,0.4290,0.1536,0.4952,0.0726,0.4952
ROCPOINTS_O,0.4292,0.1536,0.4952,0.0726,0.4952
ROCPOINTS_O,0.4293,0.1534,0.4952,0.0727,0.4952
ROCPOINTS_O,0.4294,0.1534,0.4952,0.0727,0.4952
ROCPOINTS_O,0.4298,0.1531,0.4952,0.0728,0.4952
ROCPOINTS_O,0.4298,0.1530,0.4952,0.0729,0.4952
ROCPOINTS_O,0.4300,0.1530,0.4952,0.0729,0.4952
ROCPOINTS_O,0.4302,0.1478,0.4833,0.0736,0.4833
ROCPOINTS_O,0.4303,0.1478,0.4833,0.0736,0.4833
ROCPOINTS_O,0.4306,0.1477,0.4833,0.0736,0.4833
ROCPOINTS_O,0.4306,0.1477,0.4833,0.0736,0.4833
ROCPOINTS_O,0.4308,0.1475,0.4833,0.0737,0.4833
ROCPOINTS_O,0.4309,0.1475,0.4833,0.0737,0.4833
ROCPOINTS_O,0.4311,0.1474,0.4833,0.0737,0.4833
ROCPOINTS_O,0.4312,0.1473,0.4833,0.0738,0.4833
ROCPOINTS_O,0.4312,0.1472,0.4833,0.0738,0.4833
ROCPOINTS_O,0.4313,0.1471,0.4833,0.0739,0.4833
ROCPOINTS_O,0.4317,0.1471,0.4833,0.0739,0.4833
ROCPOINTS_O,0.4331,0.1470,0.4833,0.0740,0.4833
ROCPOINTS_O,0.4332,0.1469,0.4833,0.0740,0.4833
ROCPOINTS_O,0.4333,0.1469,0.4833,0.0740,0.4833
ROCPOINTS_O,0.4336,0.1442,0.4714,0.0736,0.4714
ROCPOINTS_O,0.4336,0.1441,0.4714,0.0736,0.4714
ROCPOINTS_O,0.4337,0.1441,0.4714,0.0736,0.4714
ROCPOINTS_O,0.4339,0.1440,0.4714,0.0736,0.4714
ROCPOINTS_O,0.4342,0.1440,0.4714,0.0737,0.4714
ROCPOINTS_O,0.4342,0.1439,0.4714,0.0737,0.4714
ROCPOINTS_O,0.4347,0.1438,0.4714,0.0737,0.4714
ROCPOINTS_O,0.4350,0.1438,0.4714,0.0737,0.4714
ROCPOINTS_O,0.4353,0.1437,0.4714,0.0738,0.4714
ROCPOINTS_O,0.4354,0.1436,0.4714,0.0738,0.4714
ROCPOINTS_O,0.4358,0.1433,0.4714,0.0740,0.4714
ROCPOINTS_O,0.4358,0.1433,0.4714,0.0740,0.4714
ROCPOINTS_O,0.4358,0.1432,0.4714,0.0740,0.4714
ROCPOINTS_O,0.4362,0.1432,0.4714,0.0740,0.4714
ROCPOINTS_O,0.4367,0.1431,0.4714,0.0741,0.4714
ROCPOINTS_O,0.4381,0.1398,0.4595,0.0739,0.4595
ROCPOINTS_O,0.4382,0.1397,0.4595,0.0740,0.4595
ROCPOINTS_O,0.4383,0.1396,0.4595,0.0740,0.4595
ROCPOINTS_O,0.4391,0.1395,0.4595,0.0741,0.4595
ROCPOINTS_O,0.4394,0.1393,0.4595,0.0741,0.4595
ROCPOINTS_O,0.4399,0.1393,0.4595,0.0742,0.4595
ROCPOINTS_O,0.4400,0.1392,0.4595,0.0742,0.4595
ROCPOINTS_O,0.4400,0.1351,0.4548,0.0756,0.4548
ROCPOINTS_O,0.4403,0.1351,0.4548,0.0756,0.4548
ROCPOINTS_O,0.4407,0.1350,0.4548,0.0756,0.4548
ROCPOINTS_O,0.4408,0.1349,0.4548,0.0756,0.4548
ROCPOINTS_O,0.4411,0.1349,0.4548,0.0757,0.4548
ROCPOINTS_O,0.4417,0.1348,0.4548,0.0757,0.4548
ROCPOINTS_O,0.4421,0.1348,0.4548,0.0757,0.4548
ROCPOINTS_O,0.4421,0.1347,0.4548,0.0758,0.4548
ROCPOINTS_O,0.4426,0.1347,0.4548,0.0758,0.4548
ROCPOINTS_O,0.4427,0.1346,0.4548,0.0758,0.4548
ROCPOINTS_O,0.4428,0.1345,0.4548,0.0759,0.4548
ROCPOINTS_O,0.4430,0.1345,0.4548,0.0759,0.4548
ROCPOINTS_O,0.4433,0.1344,0.4548,0.0759,0.4548
ROCPOINTS_O,0.4438,0.1316,0.4524,0.0770,0.4524
ROCPOINTS_O,0.4441,0.1315,0.4524,0.0771,0.4524
ROCPOINTS_O,0.4442,0.1315,0.4524,0.0771,0.4524
ROCPOINTS_O,0.4448,0.1314,0.4524,0.0771,0.4524
ROCPOINTS_O,0.4450,0.1314,0.4524,0.0772,0.4524
ROCPOINTS_O,0.4452,0.1312,0.4524,0.0773,0.4524
ROCPOINTS_O,0.4462,0.1311,0.4524,0.0773,0.4524
ROCPOINTS_O,0.4467,0.1311,0.4524,0.0773,0.4524
ROCPOINTS_O,0.4472,0.1275,0.4500,0.0789,0.4500
ROCPOINTS_O,0.4475,0.1275,0.4500,0.0789,0.4500
ROCPOINTS_O,0.4483,0.1274,0.4500,0.0790,0.4500
ROCPOINTS_O,0.4486,0.1274,0.4500,0.0790,0.4500
ROCPOINTS_O,0.4487,0.1273,0.4500,0.0790,0.4500
ROCPOINTS_O,0.4489,0.1273,0.4500,0.0791,0.4500
ROCPOINTS_O,0.4489,0.1272,0.4500,0.0791,0.4500
ROCPOINTS_O,0.4494,0.1271,0.4500,0.0791,0.4500
ROCPOINTS_O,0.4500,0.1271,0.4500,0.0792,0.4500
ROCPOINTS_O,0.4508,0.1230,0.4429,0.0804,0.4429
ROCPOINTS_O,0.4517,0.1229,0.4429,0.0804,0.4429
ROCPOINTS_O,0.4521,0.1229,0.4429,0.0805,0.4429
ROCPOINTS_O,0.4533,0.1228,0.4429,0.0805,0.4429
ROCPOINTS_O,0.4538,0.1199,0.4429,0.0823,0.4429
ROCPOINTS_O,0.4540,0.1198,0.4429,0.0824,0.4429
ROCPOINTS_O,0.4541,0.1197,0.4429,0.0824,0.4429
ROCPOINTS_O,0.4544,0.1197,0.4429,0.0824,0.4429
ROCPOINTS_O,0.4550,0.1196,0.4429,0.0825,0.4429
ROCPOINTS_O,0.4560,0.1196,0.4429,0.0825,0.4429
ROCPOINTS_O,0.4567,0.1195,0.4429,0.0826,0.4429
ROCPOINTS_O,0.4572,0.1164,0.4405,0.0841,0.4405
ROCPOINTS_O,0.4578,0.1164,0.4405,0.0842,0.4405
ROCPOINTS_O,0.4583,0.1163,0.4405,0.0842,0.4405
ROCPOINTS_O,0.4585,0.1163,0.4381,0.0838,0.4381
ROCPOINTS_O,0.4592,0.1162,0.4381,0.0839,0.4381
ROCPOINTS_O,0.4600,0.1162,0.4381,0.0839,0.4381
ROCPOINTS_O,0.4604,0.1119,0.4238,0.0842,0.4238
ROCPOINTS_O,0.4611,0.1118,0.4238,0.0843,0.4238
ROCPOINTS_O,0.4617,0.1118,0.4238,0.0843,0.4238
ROCPOINTS_O,0.4628,0.1117,0.4238,0.0844,0.4238
ROCPOINTS_O,0.4633,0.1116,0.4238,0.0844,0.4238
ROCPOINTS_O,0.4633,0.1115,0.4238,0.0845,0.4238
ROCPOINTS_O,0.4633,0.1094,0.4190,0.0851,0.4190
ROCPOINTS_O,0.4637,0.1094,0.4190,0.0851,0.4190
ROCPOINTS_O,0.4639,0.1093,0.4190,0.0851,0.4190
ROCPOINTS_O,0.4644,0.1093,0.4190,0.0852,0.4190
ROCPOINTS_O,0.4654,0.1092,0.4190,0.0852,0.4190
ROCPOINTS_O,0.4656,0.1092,0.4190,0.0853,0.4190
ROCPOINTS_O,0.4656,0.1091,0.4190,0.0853,0.4190
ROCPOINTS_O,0.4667,0.1090,0.4190,0.0854,0.4190
ROCPOINTS_O,0.4672,0.1070,0.4167,0.0864,0.4167
ROCPOINTS_O,0.4680,0.1069,0.4167,0.0865,0.4167
ROCPOINTS_O,0.4683,0.1069,0.4143,0.0860,0.4143
ROCPOINTS_O,0.4686,0.1068,0.4143,0.0861,0.4143
ROCPOINTS_O,0.4688,0.1067,0.4143,0.0861,0.4143
ROCPOINTS_O,0.4700,0.1067,0.4143,0.0862,0.4143
ROCPOINTS_O,0.4700,0.1042,0.4119,0.0876,0.4119
ROCPOINTS_O,0.4703,0.1041,0.4119,0.0876,0.4119
ROCPOINTS_O,0.4717,0.1041,0.4119,0.0877,0.4119
ROCPOINTS_O,0.4733,0.1040,0.4119,0.0877,0.4119
ROCPOINTS_O,0.4740,0.1014,0.4071,0.0889,0.4071
ROCPOINTS_O,0.4750,0.1013,0.4071,0.0889,0.4071
ROCPOINTS_O,0.4756,0.1012,0.4071,0.0890,0.4071
ROCPOINTS_O,0.4758,0.1012,0.4071,0.0890,0.4071
ROCPOINTS_O,0.4767,0.1011,0.4071,0.0891,0.4071
ROCPOINTS_O,0.4780,0.0990,0.4071,0.0908,0.4071
ROCPOINTS_O,0.4783,0.0989,0.4071,0.0909,0.4071
ROCPOINTS_O,0.4790,0.0989,0.4071,0.0909,0.4071
ROCPOINTS_O,0.4800,0.0988,0.4071,0.0910,0.4071
ROCPOINTS_O,0.4811,0.0959,0.4000,0.0920,0.4000
ROCPOINTS_O,0.4825,0.0959,0.4000,0.0920,0.4000
ROCPOINTS_O,0.4832,0.0958,0.4000,0.0921,0.4000
ROCPOINTS_O,0.4833,0.0957,0.4000,0.0921,0.4000
ROCPOINTS_O,0.4836,0.0940,0.3929,0.0922,0.3929
ROCPOINTS_O,0.4867,0.0939,0.3929,0.0922,0.3929
ROCPOINTS_O,0.4872,0.0919,0.3881,0.0930,0.3881
ROCPOINTS_O,0.4878,0.0919,0.3881,0.0930,0.3881
ROCPOINTS_O,0.4883,0.0918,0.3857,0.0926,0.3857
ROCPOINTS_O,0.4892,0.0918,0.3857,0.0926,0.3857
ROCPOINTS_O,0.4900,0.0917,0.3857,0.0927,0.3857
ROCPOINTS_O,0.4911,0.0889,0.3786,0.0937,0.3786
ROCPOINTS_O,0.4922,0.0889,0.3786,0.0938,0.3786
ROCPOINTS_O,0.4925,0.0888,0.3786,0.0938,0.3786
ROCPOINTS_O,0.4931,0.0887,0.3786,0.0939,0.3786
ROCPOINTS_O,0.4933,0.0887,0.3786,0.0939,0.3786
ROCPOINTS_O,0.4939,0.0862,0.3738,0.0953,0.3738
ROCPOINTS_O,0.4942,0.0861,0.3738,0.0954,0.3738
ROCPOINTS_O,0.4944,0.0860,0.3738,0.0954,0.3738
ROCPOINTS_O,0.4958,0.0860,0.3738,0.0955,0.3738
ROCPOINTS_O,0.4967,0.0859,0.3738,0.0956,0.3738
ROCPOINTS_O,0.4971,0.0834,0.3690,0.0971,0.3690
ROCPOINTS_O,0.4978,0.0833,0.3690,0.0971,0.3690
ROCPOINTS_O,0.4980,0.0832,0.3690,0.0972,0.3690
ROCPOINTS_O,0.4983,0.0831,0.3690,0.0973,0.3690
ROCPOINTS_O,0.4992,0.0829,0.3690,0.0975,0.3690
ROCPOINTS_O,0.4995,0.0829,0.3690,0.0976,0.3690
ROCPOINTS_O,0.4997,0.0828,0.3690,0.0977,0.3690
ROCPOINTS_O,0.5000,0.0827,0.3690,0.0977,0.3690
ROCPOINTS_O,0.5006,0.0805,0.3667,0.0996,0.3667
ROCPOINTS_O,0.5017,0.0805,0.3643,0.0990,0.3643
ROCPOINTS_O,0.5025,0.0803,0.3643,0.0992,0.3643
ROCPOINTS_O,0.5033,0.0802,0.3643,0.0993,0.3643
ROCPOINTS_O,0.5046,0.0785,0.3595,0.1001,0.3595
ROCPOINTS_O,0.5050,0.0785,0.3595,0.1001,0.3595
ROCPOINTS_O,0.5062,0.0784,0.3595,0.1002,0.3595
ROCPOINTS_O,0.5067,0.0783,0.3595,0.1003,0.3595
ROCPOINTS_O,0.5067,0.0783,0.3595,0.1003,0.3595
ROCPOINTS_O,0.5069,0.0764,0.3571,0.1019,0.3571
ROCPOINTS_O,0.5100,0.0764,0.3571,0.1020,0.3571
ROCPOINTS_O,0.5111,0.0735,0.3452,0.1024,0.3452
ROCPOINTS_O,0.5111,0.0734,0.3452,0.1025,0.3452
ROCPOINTS_O,0.5125,0.0733,0.3452,0.1026,0.3452
ROCPOINTS_O,0.5133,0.0733,0.3452,0.1027,0.3452
ROCPOINTS_O,0.5150,0.0717,0.3452,0.1047,0.3452
ROCPOINTS_O,0.5152,0.0716,0.3452,0.1048,0.3452
ROCPOINTS_O,0.5158,0.0716,0.3452,0.1048,0.3452
ROCPOINTS_O,0.5167,0.0715,0.3452,0.1050,0.3452
ROCPOINTS_O,0.5194,0.0696,0.3357,0.1049,0.3357
ROCPOINTS_O,0.5196,0.0695,0.3357,0.1050,0.3357
ROCPOINTS_O,0.5200,0.0694,0.3357,0.1051,0.3357
ROCPOINTS_O,0.5217,0.0673,0.3310,0.1067,0.3310
ROCPOINTS_O,0.5220,0.0672,0.3310,0.1068,0.3310
ROCPOINTS_O,0.5233,0.0671,0.3310,0.1069,0.3310
ROCPOINTS_O,0.5234,0.0659,0.3286,0.1081,0.3286
ROCPOINTS_O,0.5237,0.0658,0.3286,0.1082,0.3286
ROCPOINTS_O,0.5267,0.0657,0.3286,0.1082,0.3286
ROCPOINTS_O,0.5275,0.0642,0.3262,0.1099,0.3262
ROCPOINTS_O,0.5286,0.0641,0.3262,0.1100,0.3262
ROCPOINTS_O,0.5289,0.0641,0.3262,0.1100,0.3262
ROCPOINTS_O,0.5300,0.0640,0.3262,0.1101,0.3262
ROCPOINTS_O,0.5316,0.0617,0.3167,0.1108,0.3167
ROCPOINTS_O,0.5325,0.0616,0.3167,0.1109,0.3167
ROCPOINTS_O,0.5325,0.0616,0.3167,0.1110,0.3167
ROCPOINTS_O,0.5333,0.0615,0.3167,0.1111,0.3167
ROCPOINTS_O,0.5363,0.0600,0.3143,0.1129,0.3143
ROCPOINTS_O,0.5367,0.0599,0.3143,0.1130,0.3143
ROCPOINTS_O,0.5370,0.0586,0.3071,0.1130,0.3071
ROCPOINTS_O,0.5387,0.0585,0.3071,0.1131,0.3071
ROCPOINTS_O,0.5400,0.0585,0.3071,0.1132,0.3071
ROCPOINTS_O,0.5433,0.0567,0.3048,0.1155,0.3048
ROCPOINTS_O,0.5447,0.0549,0.3048,0.1188,0.3048
ROCPOINTS_O,0.5467,0.0548,0.3048,0.1190,0.3048
ROCPOINTS_O,0.5500,0.0530,0.2976,0.1200,0.2976
ROCPOINTS_O,0.5519,0.0508,0.2929,0.1228,0.2929
ROCPOINTS_O,0.5524,0.0508,0.2929,0.1229,0.2929
ROCPOINTS_O,0.5533,0.0507,0.2929,0.1230,0.2929
ROCPOINTS_O,0.5544,0.0492,0.2929,0.1263,0.2929
ROCPOINTS_O,0.5544,0.0491,0.2929,0.1264,0.2929
ROCPOINTS_O,0.5567,0.0491,0.2929,0.1265,0.2929
ROCPOINTS_O,0.5575,0.0479,0.2857,0.1266,0.2857
ROCPOINTS_O,0.5576,0.0478,0.2857,0.1267,0.2857
ROCPOINTS_O,0.5589,0.0478,0.2857,0.1268,0.2857
ROCPOINTS_O,0.5599,0.0477,0.2857,0.1270,0.2857
ROCPOINTS_O,0.5600,0.0476,0.2857,0.1271,0.2857
ROCPOINTS_O,0.5622,0.0462,0.2786,0.1277,0.2786
ROCPOINTS_O,0.5629,0.0461,0.2786,0.1279,0.2786
ROCPOINTS_O,0.5633,0.0461,0.2786,0.1280,0.2786
ROCPOINTS_O,0.5633,0.0461,0.2762,0.1271,0.2762
ROCPOINTS_O,0.5650,0.0449,0.2714,0.1279,0.2714
ROCPOINTS_O,0.5658,0.0449,0.2714,0.1281,0.2714
ROCPOINTS_O,0.5667,0.0448,0.2714,0.1282,0.2714
ROCPOINTS_O,0.5700,0.0434,0.2643,0.1288,0.2643
ROCPOINTS_O,0.5727,0.0416,0.2595,0.1315,0.2595
ROCPOINTS_O,0.5733,0.0416,0.2571,0.1304,0.2571
ROCPOINTS_O,0.5746,0.0405,0.2524,0.1315,0.2524
ROCPOINTS_O,0.5758,0.0404,0.2524,0.1317,0.2524
ROCPOINTS_O,0.5767,0.0403,0.2524,0.1320,0.2524
ROCPOINTS_O,0.5800,0.0390,0.2476,0.1335,0.2476
ROCPOINTS_O,0.5817,0.0372,0.2405,0.1358,0.2405
ROCPOINTS_O,0.5825,0.0371,0.2405,0.1359,0.2405
ROCPOINTS_O,0.5833,0.0371,0.2405,0.1361,0.2405
ROCPOINTS_O,0.5836,0.0362,0.2357,0.1366,0.2357
ROCPOINTS_O,0.5867,0.0361,0.2357,0.1367,0.2357
ROCPOINTS_O,0.5900,0.0350,0.2310,0.1380,0.2310
ROCPOINTS_O,0.5933,0.0340,0.2262,0.1391,0.2262
ROCPOINTS_O,0.5967,0.0328,0.2190,0.1394,0.2190
ROCPOINTS_O,0.6000,0.0316,0.2119,0.1399,0.2119
ROCPOINTS_O,0.6033,0.0305,0.2071,0.1415,0.2071
ROCPOINTS_O,0.6058,0.0299,0.2048,0.1424,0.2048
ROCPOINTS_O,0.6067,0.0299,0.2048,0.1426,0.2048
ROCPOINTS_O,0.6083,0.0294,0.2048,0.1445,0.2048
ROCPOINTS_O,0.6100,0.0294,0.2048,0.1448,0.2048
ROCPOINTS_O,0.6108,0.0281,0.1929,0.1429,0.1929
ROCPOINTS_O,0.6125,0.0280,0.1929,0.1431,0.1929
ROCPOINTS_O,0.6133,0.0280,0.1929,0.1434,0.1929
ROCPOINTS_O,0.6150,0.0274,0.1929,0.1459,0.1929
ROCPOINTS_O,0.6167,0.0273,0.1929,0.1462,0.1929
ROCPOINTS_O,0.6167,0.0264,0.1905,0.1490,0.1905
ROCPOINTS_O,0.6178,0.0264,0.1905,0.1493,0.1905
ROCPOINTS_O,0.6192,0.0263,0.1905,0.1495,0.1905
ROCPOINTS_O,0.6200,0.0262,0.1905,0.1501,0.1905
ROCPOINTS_O,0.6220,0.0254,0.1833,0.1489,0.1833
ROCPOINTS_O,0.6233,0.0254,0.1833,0.1492,0.1833
ROCPOINTS_O,0.6267,0.0247,0.1786,0.1494,0.1786
ROCPOINTS_O,0.6292,0.0242,0.1690,0.1452,0.1690
ROCPOINTS_O,0.6300,0.0242,0.1667,0.1434,0.1667
ROCPOINTS_O,0.6317,0.0234,0.1643,0.1459,0.1643
ROCPOINTS_O,0.6325,0.0233,0.1643,0.1462,0.1643
ROCPOINTS_O,0.6333,0.0232,0.1643,0.1465,0.1643
ROCPOINTS_O,0.6350,0.0224,0.1643,0.1510,0.1643
ROCPOINTS_O,0.6358,0.0224,0.1643,0.1513,0.1643
ROCPOINTS_O,0.6367,0.0223,0.1643,0.1516,0.1643
ROCPOINTS_O,0.6400,0.0217,0.1595,0.1516,0.1595
ROCPOINTS_O,0.6433,0.0206,0.1476,0.1480,0.1476
ROCPOINTS_O,0.6440,0.0200,0.1476,0.1520,0.1476
ROCPOINTS_O,0.6446,0.0199,0.1476,0.1523,0.1476
ROCPOINTS_O,0.6467,0.0199,0.1476,0.1527,0.1476
ROCPOINTS_O,0.6467,0.0198,0.1476,0.1531,0.1476
ROCPOINTS_O,0.6500,0.0191,0.1429,0.1535,0.1429
ROCPOINTS_O,0.6533,0.0184,0.1405,0.1561,0.1405
ROCPOINTS_O,0.6567,0.0176,0.1381,0.1602,0.1381
ROCPOINTS_O,0.6583,0.0174,0.1381,0.1616,0.1381
ROCPOINTS_O,0.6600,0.0173,0.1381,0.1620,0.1381
ROCPOINTS_O,0.6633,0.0167,0.1333,0.1623,0.1333
ROCPOINTS_O,0.6667,0.0164,0.1333,0.1652,0.1333
ROCPOINTS_O,0.6683,0.0158,0.1310,0.1677,0.1310
ROCPOINTS_O,0.6700,0.0157,0.1310,0.1682,0.1310
ROCPOINTS_O,0.6733,0.0151,0.1286,0.1714,0.1286
ROCPOINTS_O,0.6767,0.0148,0.1238,0.1688,0.1238
ROCPOINTS_O,0.6800,0.0143,0.1238,0.1739,0.1238
ROCPOINTS_O,0.6833,0.0136,0.1190,0.1748,0.1190
ROCPOINTS_O,0.6867,0.0133,0.1167,0.1756,0.1167
ROCPOINTS_O,0.6900,0.0131,0.1119,0.1715,0.1119
ROCPOINTS_O,0.6933,0.0125,0.1071,0.1718,0.1071
ROCPOINTS_O,0.6958,0.0117,0.1048,0.1781,0.1048
ROCPOINTS_O,0.6967,0.0117,0.1048,0.1789,0.1048
ROCPOINTS_O,0.7000,0.0113,0.1000,0.1772,0.1000
ROCPOINTS_O,0.7033,0.0106,0.0976,0.1822,0.0976
ROCPOINTS_O,0.7067,0.0104,0.0976,0.1855,0.0976
ROCPOINTS_O,0.7100,0.0100,0.0952,0.1878,0.0952
ROCPOINTS_O,0.7133,0.0095,0.0929,0.1912,0.0929
ROCPOINTS_O,0.7158,0.0091,0.0905,0.1949,0.0905
ROCPOINTS_O,0.7167,0.0090,0.0905,0.1959,0.0905
ROCPOINTS_O,0.7200,0.0088,0.0857,0.1915,0.0857
ROCPOINTS_O,0.7233,0.0083,0.0857,0.2011,0.0857
ROCPOINTS_O,0.7267,0.0082,0.0833,0.1989,0.0833
ROCPOINTS_O,0.7300,0.0078,0.0762,0.1916,0.0762
ROCPOINTS_O,0.7333,0.0075,0.0738,0.1925,0.0738
ROCPOINTS_O,0.7367,0.0072,0.0738,0.2000,0.0738
ROCPOINTS_O,0.7400,0.0069,0.0738,0.2053,0.0738
ROCPOINTS_O,0.7433,0.0066,0.0690,0.2028,0.0690
ROCPOINTS_O,0.7467,0.0064,0.0667,0.2029,0.0667
ROCPOINTS_O,0.7500,0.0061,0.0619,0.1985,0.0619
ROCPOINTS_O,0.7533,0.0060,0.0595,0.1953,0.0595
ROCPOINTS_O,0.7567,0.0058,0.0571,0.1920,0.0571
ROCPOINTS_O,0.7600,0.0054,0.0571,0.2051,0.0571
ROCPOINTS_O,0.7633,0.0051,0.0500,0.1927,0.0500
ROCPOINTS_O,0.7660,0.0049,0.0429,0.1748,0.0429
ROCPOINTS_O,0.7667,0.0049,0.0429,0.1765,0.0429
ROCPOINTS_O,0.7700,0.0044,0.0429,0.1915,0.0429
ROCPOINTS_O,0.7733,0.0042,0.0405,0.1910,0.0405
ROCPOINTS_O,0.7767,0.0040,0.0405,0.1977,0.0405
ROCPOINTS_O,0.7800,0.0035,0.0381,0.2078,0.0381
ROCPOINTS_O,0.7833,0.0032,0.0381,0.2254,0.0381
ROCPOINTS_O,0.7867,0.0031,0.0357,0.2174,0.0357
ROCPOINTS_O,0.7900,0.0028,0.0357,0.2344,0.0357
ROCPOINTS_O,0.7933,0.0028,0.0310,0.2097,0.0310
ROCPOINTS_O,0.7967,0.0027,0.0310,0.2203,0.0310
ROCPOINTS_O,0.8000,0.0024,0.0286,0.2264,0.0286
ROCPOINTS_O,0.8033,0.0020,0.0286,0.2553,0.0286
ROCPOINTS_O,0.8067,0.0020,0.0262,0.2391,0.0262
ROCPOINTS_O,0.8100,0.0018,0.0238,0.2439,0.0238
ROCPOINTS_O,0.8133,0.0016,0.0238,0.2703,0.0238
ROCPOINTS_O,0.8167,0.0014,0.0238,0.2941,0.0238
ROCPOINTS_O,0.8200,0.0012,0.0214,0.3000,0.0214
ROCPOINTS_O,0.8233,0.0011,0.0214,0.3214,0.0214
ROCPOINTS_O,0.8267,0.0011,0.0190,0.2963,0.0190
ROCPOINTS_O,0.8300,0.0010,0.0190,0.3077,0.0190
ROCPOINTS_O,0.8333,0.0008,0.0167,0.3333,0.0167
ROCPOINTS_O,0.8367,0.0008,0.0143,0.3000,0.0143
ROCPOINTS_O,0.8400,0.0007,0.0095,0.2500,0.0095
ROCPOINTS_O,0.8433,0.0006,0.0095,0.2667,0.0095
ROCPOINTS_O,0.8467,0.0006,0.0071,0.2308,0.0071
ROCPOINTS_O,0.8500,0.0005,0.0071,0.2500,0.0071
ROCPOINTS_O,0.8533,0.0005,0.0071,0.2727,0.0071
ROCPOINTS_O,0.8567,0.0004,0.0024,0.1250,0.0024
ROCPOINTS_O,0.8667,0.0003,0.0024,0.1667,0.0024
ROCPOINTS_O,0.8733,0.0002,0.0024,0.2000,0.0024
ROCPOINTS_O,0.8767,0.0002,0.0000,0.0000,0.0000
ROCPOINTS_O,0.8900,0.0002,0.0000,0.0000,0.0000
ROCPOINTS_O,0.9000,0.0001,0.0000,0.0000,0.0000
ROCPOINTS_O,0.9000,0.0000,0.0000,0.0000,0.0000
ROCPOINTS_U,0.0000,1.0000,1.0000,0.0083,1.0000
ROCPOINTS_U,0.0033,0.9999,1.0000,0.0083,1.0000
ROCPOINTS_U,0.0044,0.9916,1.0000,0.0084,1.0000
ROCPOINTS_U,0.0067,0.9905,1.0000,0.0084,1.0000
ROCPOINTS_U,0.0078,0.9874,1.0000,0.0084,1.0000
ROCPOINTS_U,0.0078,0.9865,1.0000,0.0084,1.0000
ROCPOINTS_U,0.0100,0.9859,1.0000,0.0084,1.0000
ROCPOINTS_U,0.0111,0.9787,1.0000,0.0085,1.0000
ROCPOINTS_U,0.0111,0.9781,1.0000,0.0085,1.0000
ROCPOINTS_U,0.0111,0.9780,1.0000,0.0085,1.0000
ROCPOINTS_U,0.0133,0.9779,1.0000,0.0085,1.0000
ROCPOINTS_U,0.0167,0.9726,1.0000,0.0085,1.0000
ROCPOINTS_U,0.0200,0.9696,1.0000,0.0086,1.0000
ROCPOINTS_U,0.0228,0.9668,1.0000,0.0086,1.0000
ROCPOINTS_U,0.0233,0.9667,1.0000,0.0086,1.0000
ROCPOINTS_U,0.0267,0.9635,1.0000,0.0086,1.0000
ROCPOINTS_U,0.0295,0.9620,1.0000,0.0086,1.0000
ROCPOINTS_U,0.0300,0.9620,1.0000,0.0086,1.0000
ROCPOINTS_U,0.0308,0.9577,0.9932,0.0086,0.9932
ROCPOINTS_U,0.0333,0.9576,0.9932,0.0086,0.9932
ROCPOINTS_U,0.0340,0.9550,0.9932,0.0086,0.9932
ROCPOINTS_U,0.0367,0.9550,0.9932,0.0086,0.9932
ROCPOINTS_U,0.0375,0.9534,0.9932,0.0086,0.9932
ROCPOINTS_U,0.0378,0.9533,0.9932,0.0086,0.9932
ROCPOINTS_U,0.0381,0.9532,0.9932,0.0086,0.9932
ROCPOINTS_U,0.0400,0.9532,0.9932,0.0086,0.9932
ROCPOINTS_U,0.0407,0.9511,0.9932,0.0087,0.9932
ROCPOINTS_U,0.0429,0.9510,0.9932,0.0087,0.9932
ROCPOINTS_U,0.0433,0.9509,0.9932,0.0087,0.9932
ROCPOINTS_U,0.0440,0.9495,0.9932,0.0087,0.9932
ROCPOINTS_U,0.0446,0.9495,0.9932,0.0087,0.9932
ROCPOINTS_U,0.0448,0.9494,0.9932,0.0087,0.9932
ROCPOINTS_U,0.0455,0.9493,0.9932,0.0087,0.9932
ROCPOINTS_U,0.0458,0.9493,0.9932,0.0087,0.9932
ROCPOINTS_U,0.0458,0.9492,0.9932,0.0087,0.9932
ROCPOINTS_U,0.0467,0.9492,0.9932,0.0087,0.9932
ROCPOINTS_U,0.0478,0.9478,0.9932,0.0087,0.9932
ROCPOINTS_U,0.0486,0.9478,0.9864,0.0086,0.9864
ROCPOINTS_U,0.0488,0.9477,0.9864,0.0086,0.9864
ROCPOINTS_U,0.0497,0.9477,0.9864,0.0086,0.9864
ROCPOINTS_U,0.0500,0.9476,0.9864,0.0086,0.9864
ROCPOINTS_U,0.0516,0.9456,0.9864,0.0087,0.9864
ROCPOINTS_U,0.0522,0.9456,0.9864,0.0087,0.9864
ROCPOINTS_U,0.0533,0.9455,0.9864,0.0087,0.9864
ROCPOINTS_U,0.0534,0.9437,0.9796,0.0086,0.9796
ROCPOINTS_U,0.0540,0.9437,0.9796,0.0086,0.9796
ROCPOINTS_U,0.0544,0.9435,0.9796,0.0086,0.9796
ROCPOINTS_U,0.0544,0.9435,0.9796,0.0086,0.9796
ROCPOINTS_U,0.0558,0.9434,0.9796,0.0086,0.9796
ROCPOINTS_U,0.0560,0.9434,0.9796,0.0086,0.9796
ROCPOINTS_U,0.0562,0.9433,0.9796,0.0086,0.9796
ROCPOINTS_U,0.0563,0.9433,0.9796,0.0086,0.9796
ROCPOINTS_U,0.0567,0.9432,0.9796,0.0086,0.9796
ROCPOINTS_U,0.0567,0.9412,0.9796,0.0086,0.9796
ROCPOINTS_U,0.0576,0.9411,0.9796,0.0086,0.9796
ROCPOINTS_U,0.0578,0.9411,0.9796,0.0086,0.9796
ROCPOINTS_U,0.0582,0.9410,0.9796,0.0086,0.9796
ROCPOINTS_U,0.0583,0.9410,0.9796,0.0086,0.9796
ROCPOINTS_U,0.0592,0.9409,0.9796,0.0086,0.9796
ROCPOINTS_U,0.0596,0.9409,0.9796,0.0086,0.9796
ROCPOINTS_U,0.0600,0.9408,0.9796,0.0086,0.9796
ROCPOINTS_U,0.0600,0.9366,0.9796,0.0087,0.9796
ROCPOINTS_U,0.0601,0.9366,0.9796,0.0087,0.9796
ROCPOINTS_U,0.0603,0.9365,0.9796,0.0087,0.9796
ROCPOINTS_U,0.0606,0.9365,0.9796,0.0087,0.9796
ROCPOINTS_U,0.0607,0.9364,0.9796,0.0087,0.9796
ROCPOINTS_U,0.0607,0.9363,0.9796,0.0087,0.9796
ROCPOINTS_U,0.0608,0.9363,0.9796,0.0087,0.9796
ROCPOINTS_U,0.0609,0.9362,0.9796,0.0087,0.9796
ROCPOINTS_U,0.0613,0.9361,0.9796,0.0087,0.9796
ROCPOINTS_U,0.0617,0.9361,0.9796,0.0087,0.9796
ROCPOINTS_U,0.0619,0.9360,0.9796,0.0087,0.9796
ROCPOINTS_U,0.0626,0.9359,0.9796,0.0087,0.9796
ROCPOINTS_U,0.0626,0.9359,0.9796,0.0087,0.9796
ROCPOINTS_U,0.0629,0.9358,0.9796,0.0087,0.9796
ROCPOINTS_U,0.0633,0.9357,0.9796,0.0087,0.9796
ROCPOINTS_U,0.0633,0.9357,0.9796,0.0087,0.9796
ROCPOINTS_U,0.0634,0.9330,0.9796,0.0087,0.9796
ROCPOINTS_U,0.0642,0.9329,0.9796,0.0087,0.9796
ROCPOINTS_U,0.0642,0.9328,0.9796,0.0087,0.9796
ROCPOINTS_U,0.0643,0.9328,0.9796,0.0087,0.9796
ROCPOINTS_U,0.0644,0.9327,0.9796,0.0087,0.9796
ROCPOINTS_U,0.0648,0.9327,0.9796,0.0087,0.9796
ROCPOINTS_U,0.0650,0.9326,0.9796,0.0087,0.9796
ROCPOINTS_U,0.0650,0.9326,0.9796,0.0087,0.9796
ROCPOINTS_U,0.0656,0.9325,0.9796,0.0087,0.9796
ROCPOINTS_U,0.0660,0.9324,0.9796,0.0087,0.9796
ROCPOINTS_U,0.0662,0.9324,0.9796,0.0087,0.9796
ROCPOINTS_U,0.0662,0.9323,0.9796,0.0087,0.9796
ROCPOINTS_U,0.0667,0.9323,0.9796,0.0087,0.9796
ROCPOINTS_U,0.0672,0.9298,0.9796,0.0087,0.9796
ROCPOINTS_U,0.0673,0.9298,0.9796,0.0087,0.9796
ROCPOINTS_U,0.0675,0.9297,0.9796,0.0087,0.9796
ROCPOINTS_U,0.0678,0.9296,0.9796,0.0087,0.9796
ROCPOINTS_U,0.0679,0.9296,0.9796,0.0087,0.9796
ROCPOINTS_U,0.0681,0.9295,0.9796,0.0087,0.9796
ROCPOINTS_U,0.0683,0.9294,0.9796,0.0087,0.9796
ROCPOINTS_U,0.0686,0.9293,0.9796,0.0087,0.9796
ROCPOINTS_U,0.0686,0.9293,0.9796,0.0087,0.9796
ROCPOINTS_U,0.0689,0.9292,0.9796,0.0087,0.9796
ROCPOINTS_U,0.0692,0.9291,0.9796,0.0087,0.9796
ROCPOINTS_U,0.0696,0.9291,0.9796,0.0087,0.9796
ROCPOINTS_U,0.0699,0.9290,0.9796,0.0087,0.9796
ROCPOINTS_U,0.0700,0.9290,0.9796,0.0087,0.9796
ROCPOINTS_U,0.0704,0.9253,0.9796,0.0088,0.9796
ROCPOINTS_U,0.0704,0.9252,0.9796,0.0088,0.9796
ROCPOINTS_U,0.0705,0.9252,0.9796,0.0088,0.9796
ROCPOINTS_U,0.0705,0.9251,0.9796,0.0088,0.9796
ROCPOINTS_U,0.0706,0.9250,0.9796,0.0088,0.9796
ROCPOINTS_U,0.0708,0.9250,0.9796,0.0088,0.9796
ROCPOINTS_U,0.0710,0.9249,0.9796,0.0088,0.9796
ROCPOINTS_U,0.0711,0.9249,0.9796,0.0088,0.9796
ROCPOINTS_U,0.0711,0.9248,0.9796,0.0088,0.9796
ROCPOINTS_U,0.0713,0.9246,0.9796,0.0088,0.9796
ROCPOINTS_U,0.0714,0.9246,0.9796,0.0088,0.9796
ROCPOINTS_U,0.0715,0.9245,0.9796,0.0088,0.9796
ROCPOINTS_U,0.0715,0.9245,0.9728,0.0087,0.9728
ROCPOINTS_U,0.0717,0.9245,0.9728,0.0087,0.9728
ROCPOINTS_U,0.0717,0.9244,0.9728,0.0087,0.9728
ROCPOINTS_U,0.0720,0.9243,0.9728,0.0087,0.9728
ROCPOINTS_U,0.0722,0.9242,0.9728,0.0087,0.9728
ROCPOINTS_U,0.0722,0.9242,0.9728,0.0087,0.9728
ROCPOINTS_U,0.0722,0.9241,0.9728,0.0087,0.9728
ROCPOINTS_U,0.0727,0.9241,0.9728,0.0087,0.9728
ROCPOINTS_U,0.0733,0.9240,0.9728,0.0087,0.9728
ROCPOINTS_U,0.0735,0.9211,0.9728,0.0088,0.9728
ROCPOINTS_U,0.0735,0.9209,0.9728,0.0088,0.9728
ROCPOINTS_U,0.0739,0.9209,0.9728,0.0088,0.9728
ROCPOINTS_U,0.0740,0.9208,0.9728,0.0088,0.9728
ROCPOINTS_U,0.0740,0.9208,0.9728,0.0088,0.9728
ROCPOINTS_U,0.0741,0.9207,0.9728,0.0088,0.9728
ROCPOINTS_U,0.0742,0.9207,0.9728,0.0088,0.9728
ROCPOINTS_U,0.0742,0.9206,0.9728,0.0088,0.9728
ROCPOINTS_U,0.0744,0.9205,0.9728,0.0088,0.9728
ROCPOINTS_U,0.0745,0.9204,0.9728,0.0088,0.9728
ROCPOINTS_U,0.0745,0.9203,0.9728,0.0088,0.9728
ROCPOINTS_U,0.0747,0.9203,0.9728,0.0088,0.9728
ROCPOINTS_U,0.0747,0.9202,0.9728,0.0088,0.9728
ROCPOINTS_U,0.0751,0.9201,0.9728,0.0088,0.9728
ROCPOINTS_U,0.0753,0.9201,0.9728,0.0088,0.9728
ROCPOINTS_U,0.0754,0.9200,0.9728,0.0088,0.9728
ROCPOINTS_U,0.0756,0.9200,0.9728,0.0088,0.9728
ROCPOINTS_U,0.0757,0.9199,0.9728,0.0088,0.9728
ROCPOINTS_U,0.0758,0.9199,0.9728,0.0088,0.9728
ROCPOINTS_U,0.0761,0.9198,0.9728,0.0088,0.9728
ROCPOINTS_U,0.0761,0.9197,0.9728,0.0088,0.9728
ROCPOINTS_U,0.0761,0.9197,0.9728,0.0088,0.9728
ROCPOINTS_U,0.0767,0.9196,0.9728,0.0088,0.9728
ROCPOINTS_U,0.0769,0.9162,0.9524,0.0086,0.9524
ROCPOINTS_U,0.0769,0.9161,0.9524,0.0086,0.9524
ROCPOINTS_U,0.0769,0.9160,0.9524,0.0086,0.9524
ROCPOINTS_U,0.0770,0.9160,0.9524,0.0086,0.9524
ROCPOINTS_U,0.0770,0.9159,0.9524,0.0086,0.9524
ROCPOINTS_U,0.0772,0.9159,0.9524,0.0086,0.9524
ROCPOINTS_U,0.0773,0.9158,0.9524,0.0086,0.9524
ROCPOINTS_U,0.0774,0.9158,0.9524,0.0086,0.9524
ROCPOINTS_U,0.0775,0.9157,0.9524,0.0086,0.9524
ROCPOINTS_U,0.0778,0.9155,0.9524,0.0086,0.9524
ROCPOINTS_U,0.0779,0.9154,0.9524,0.0086,0.9524
ROCPOINTS_U,0.0782,0.9153,0.9524,0.0086,0.9524
ROCPOINTS_U,0.0783,0.9152,0.9524,0.0086,0.9524
ROCPOINTS_U,0.0785,0.9152,0.9524,0.0086,0.9524
ROCPOINTS_U,0.0787,0.9151,0.9524,0.0086,0.9524
ROCPOINTS_U,0.0794,0.9151,0.9524,0.0086,0.9524
ROCPOINTS_U,0.0794,0.9150,0.9524,0.0086,0.9524
ROCPOINTS_U,0.0794,0.9150,0.9524,0.0086,0.9524
ROCPOINTS_U,0.0796,0.9149,0.9524,0.0086,0.9524
ROCPOINTS_U,0.0800,0.9149,0.9524,0.0086,0.9524
ROCPOINTS_U,0.0803,0.9090,0.9456,0.0086,0.9456
ROCPOINTS_U,0.0803,0.9090,0.9456,0.0086,0.9456
ROCPOINTS_U,0.0803,0.9089,0.9456,0.0086,0.9456
ROCPOINTS_U,0.0806,0.9089,0.9456,0.0086,0.9456
ROCPOINTS_U,0.0806,0.9088,0.9456,0.0086,0.9456
ROCPOINTS_U,0.0807,0.9088,0.9456,0.0086,0.9456
ROCPOINTS_U,0.0808,0.9087,0.9456,0.0086,0.9456
ROCPOINTS_U,0.0812,0.9086,0.9456,0.0086,0.9456
ROCPOINTS_U,0.0815,0.9086,0.9456,0.0086,0.9456
ROCPOINTS_U,0.0817,0.9085,0.9456,0.0086,0.9456
ROCPOINTS_U,0.0817,0.9085,0.9456,0.0086,0.9456
ROCPOINTS_U,0.0817,0.9084,0.9456,0.0086,0.9456
ROCPOINTS_U,0.0818,0.9084,0.9456,0.0086,0.9456
ROCPOINTS_U,0.0818,0.9081,0.9456,0.0086,0.9456
ROCPOINTS_U,0.0819,0.9081,0.9456,0.0086,0.9456
ROCPOINTS_U,0.0819,0.9080,0.9456,0.0086,0.9456
ROCPOINTS_U,0.0819,0.9080,0.9456,0.0086,0.9456
ROCPOINTS_U,0.0820,0.9079,0.9456,0.0086,0.9456
ROCPOINTS_U,0.0821,0.9077,0.9456,0.0086,0.9456
ROCPOINTS_U,0.0821,0.9077,0.9456,0.0086,0.9456
ROCPOINTS_U,0.0823,0.9076,0.9456,0.0086,0.9456
ROCPOINTS_U,0.0823,0.9076,0.9456,0.0086,0.9456
ROCPOINTS_U,0.0824,0.9075,0.9456,0.0086,0.9456
ROCPOINTS_U,0.0824,0.9075,0.9456,0.0086,0.9456
ROCPOINTS_U,0.0825,0.9074,0.9456,0.0086,0.9456
ROCPOINTS_U,0.0826,0.9073,0.9456,0.0086,0.9456
ROCPOINTS_U,0.0827,0.9073,0.9456,0.0086,0.9456
ROCPOINTS_U,0.0828,0.9072,0.9456,0.0086,0.9456
ROCPOINTS_U,0.0833,0.9072,0.9456,0.0086,0.9456
ROCPOINTS_U,0.0839,0.9018,0.9456,0.0087,0.9456
ROCPOINTS_U,0.0840,0.9018,0.9456,0.0087,0.9456
ROCPOINTS_U,0.0840,0.9017,0.9456,0.0087,0.9456
ROCPOINTS_U,0.0844,0.9016,0.9456,0.0087,0.9456
ROCPOINTS_U,0.0844,0.9015,0.9456,0.0087,0.9456
ROCPOINTS_U,0.0844,0.9015,0.9456,0.0087,0.9456
ROCPOINTS_U,0.0846,0.9012,0.9456,0.0087,0.9456
ROCPOINTS_U,0.0847,0.9006,0.9388,0.0086,0.9388
ROCPOINTS_U,0.0848,0.9006,0.9388,0.0086,0.9388
ROCPOINTS_U,0.0848,0.9005,0.9388,0.0086,0.9388
ROCPOINTS_U,0.0850,0.9004,0.9388,0.0086,0.9388
ROCPOINTS_U,0.0851,0.9003,0.9388,0.0086,0.9388
ROCPOINTS_U,0.0855,0.9002,0.9388,0.0087,0.9388
ROCPOINTS_U,0.0856,0.9001,0.9388,0.0087,0.9388
ROCPOINTS_U,0.0860,0.9001,0.9388,0.0087,0.9388
ROCPOINTS_U,0.0862,0.8999,0.9388,0.0087,0.9388
ROCPOINTS_U,0.0863,0.8999,0.9388,0.0087,0.9388
ROCPOINTS_U,0.0864,0.8998,0.9388,0.0087,0.9388
ROCPOINTS_U,0.0865,0.8997,0.9388,0.0087,0.9388
ROCPOINTS_U,0.0865,0.8997,0.9388,0.0087,0.9388
ROCPOINTS_U,0.0867,0.8996,0.9388,0.0087,0.9388
ROCPOINTS_U,0.0870,0.8959,0.9388,0.0087,0.9388
ROCPOINTS_U,0.0871,0.8958,0.9388,0.0087,0.9388
ROCPOINTS_U,0.0871,0.8958,0.9388,0.0087,0.9388
ROCPOINTS_U,0.0872,0.8957,0.9388,0.0087,0.9388
ROCPOINTS_U,0.0873,0.8957,0.9388,0.0087,0.9388
ROCPOINTS_U,0.0875,0.8956,0.9388,0.0087,0.9388
ROCPOINTS_U,0.0876,0.8956,0.9388,0.0087,0.9388
ROCPOINTS_U,0.0878,0.8955,0.9388,0.0087,0.9388
ROCPOINTS_U,0.0878,0.8954,0.9388,0.0087,0.9388
ROCPOINTS_U,0.0882,0.8954,0.9388,0.0087,0.9388
ROCPOINTS_U,0.0883,0.8953,0.9388,0.0087,0.9388
ROCPOINTS_U,0.0884,0.8952,0.9388,0.0087,0.9388
ROCPOINTS_U,0.0884,0.8952,0.9388,0.0087,0.9388
ROCPOINTS_U,0.0885,0.8950,0.9388,0.0087,0.9388
ROCPOINTS_U,0.0886,0.8950,0.9388,0.0087,0.9388
ROCPOINTS_U,0.0887,0.8949,0.9388,0.0087,0.9388
ROCPOINTS_U,0.0888,0.8948,0.9388,0.0087,0.9388
ROCPOINTS_U,0.0889,0.8948,0.9388,0.0087,0.9388
ROCPOINTS_U,0.0890,0.8947,0.9388,0.0087,0.9388
ROCPOINTS_U,0.0892,0.8946,0.9388,0.0087,0.9388
ROCPOINTS_U,0.0892,0.8946,0.9388,0.0087,0.9388
ROCPOINTS_U,0.0893,0.8945,0.9388,0.0087,0.9388
ROCPOINTS_U,0.0894,0.8944,0.9388,0.0087,0.9388
ROCPOINTS_U,0.0894,0.8944,0.9388,0.0087,0.9388
ROCPOINTS_U,0.0894,0.8942,0.9388,0.0087,0.9388
ROCPOINTS_U,0.0896,0.8942,0.9388,0.0087,0.9388
ROCPOINTS_U,0.0896,0.8941,0.9388,0.0087,0.9388
ROCPOINTS_U,0.0898,0.8940,0.9388,0.0087,0.9388
ROCPOINTS_U,0.0900,0.8940,0.9388,0.0087,0.9388
ROCPOINTS_U,0.0900,0.8939,0.9388,0.0087,0.9388
ROCPOINTS_U,0.0901,0.8871,0.9252,0.0087,0.9252
ROCPOINTS_U,0.0902,0.8870,0.9252,0.0087,0.9252
ROCPOINTS_U,0.0902,0.8870,0.9252,0.0087,0.9252
ROCPOINTS_U,0.0903,0.8869,0.9252,0.0087,0.9252
ROCPOINTS_U,0.0903,0.8868,0.9252,0.0087,0.9252
ROCPOINTS_U,0.0904,0.8868,0.9252,0.0087,0.9252
ROCPOINTS_U,0.0904,0.8867,0.9252,0.0087,0.9252
ROCPOINTS_U,0.0905,0.8866,0.9252,0.0087,0.9252
ROCPOINTS_U,0.0906,0.8866,0.9252,0.0087,0.9252
ROCPOINTS_U,0.0909,0.8865,0.9252,0.0087,0.9252
ROCPOINTS_U,0.0910,0.8863,0.9252,0.0087,0.9252
ROCPOINTS_U,0.0910,0.8863,0.9252,0.0087,0.9252
ROCPOINTS_U,0.0911,0.8862,0.9252,0.0087,0.9252
ROCPOINTS_U,0.0911,0.8862,0.9252,0.0087,0.9252
ROCPOINTS_U,0.0912,0.8861,0.9252,0.0087,0.9252
ROCPOINTS_U,0.0912,0.8860,0.9252,0.0087,0.9252
ROCPOINTS_U,0.0913,0.8860,0.9252,0.0087,0.9252
ROCPOINTS_U,0.0913,0.8858,0.9252,0.0087,0.9252
ROCPOINTS_U,0.0914,0.8857,0.9252,0.0087,0.9252
ROCPOINTS_U,0.0915,0.8856,0.9252,0.0087,0.9252
ROCPOINTS_U,0.0916,0.8855,0.9252,0.0087,0.9252
ROCPOINTS_U,0.0916,0.8855,0.9252,0.0087,0.9252
ROCPOINTS_U,0.0916,0.8854,0.9252,0.0087,0.9252
ROCPOINTS_U,0.0917,0.8853,0.9252,0.0087,0.9252
ROCPOINTS_U,0.0919,0.8853,0.9252,0.0087,0.9252
ROCPOINTS_U,0.0921,0.8852,0.9252,0.0087,0.9252
ROCPOINTS_U,0.0922,0.8851,0.9252,0.0087,0.9252
ROCPOINTS_U,0.0922,0.8850,0.9252,0.0087,0.9252
ROCPOINTS_U,0.0925,0.8850,0.9252,0.0087,0.9252
ROCPOINTS_U,0.0925,0.8849,0.9252,0.0087,0.9252
ROCPOINTS_U,0.0927,0.8847,0.9252,0.0087,0.9252
ROCPOINTS_U,0.0927,0.8847,0.9252,0.0087,0.9252
ROCPOINTS_U,0.0928,0.8846,0.9252,0.0087,0.9252
ROCPOINTS_U,0.0928,0.8846,0.9252,0.0087,0.9252
ROCPOINTS_U,0.0931,0.8845,0.9252,0.0087,0.9252
ROCPOINTS_U,0.0931,0.8845,0.9252,0.0087,0.9252
ROCPOINTS_U,0.0933,0.8844,0.9252,0.0087,0.9252
ROCPOINTS_U,0.0933,0.8801,0.9252,0.0087,0.9252
ROCPOINTS_U,0.0934,0.8800,0.9252,0.0087,0.9252
ROCPOINTS_U,0.0934,0.8800,0.9252,0.0087,0.9252
ROCPOINTS_U,0.0934,0.8798,0.9252,0.0087,0.9252
ROCPOINTS_U,0.0935,0.8798,0.9252,0.0087,0.9252
ROCPOINTS_U,0.0936,0.8797,0.9252,0.0087,0.9252
ROCPOINTS_U,0.0936,0.8797,0.9252,0.0087,0.9252
ROCPOINTS_U,0.0936,0.8796,0.9252,0.0087,0.9252
ROCPOINTS_U,0.0942,0.8796,0.9252,0.0087,0.9252
ROCPOINTS_U,0.0942,0.8795,0.9252,0.0087,0.9252
ROCPOINTS_U,0.0944,0.8794,0.9252,0.0087,0.9252
ROCPOINTS_U,0.0944,0.8794,0.9252,0.0087,0.9252
ROCPOINTS_U,0.0945,0.8792,0.9252,0.0087,0.9252
ROCPOINTS_U,0.0947,0.8792,0.9252,0.0087,0.9252
ROCPOINTS_U,0.0947,0.8791,0.9252,0.0087,0.9252
ROCPOINTS_U,0.0947,0.8790,0.9252,0.0087,0.9252
ROCPOINTS_U,0.0949,0.8790,0.9252,0.0087,0.9252
ROCPOINTS_U,0.0950,0.8789,0.9252,0.0087,0.9252
ROCPOINTS_U,0.0951,0.8787,0.9252,0.0087,0.9252
ROCPOINTS_U,0.0951,0.8786,0.9252,0.0087,0.9252
ROCPOINTS_U,0.0952,0.8785,0.9252,0.0087,0.9252
ROCPOINTS_U,0.0952,0.8785,0.9252,0.0087,0.9252
ROCPOINTS_U,0.0954,0.8784,0.9252,0.0087,0.9252
ROCPOINTS_U,0.0954,0.8784,0.9252,0.0087,0.9252
ROCPOINTS_U,0.0956,0.8783,0.9252,0.0087,0.9252
ROCPOINTS_U,0.0957,0.8782,0.9252,0.0087,0.9252
ROCPOINTS_U,0.0958,0.8781,0.9252,0.0087,0.9252
ROCPOINTS_U,0.0958,0.8781,0.9252,0.0087,0.9252
ROCPOINTS_U,0.0958,0.8779,0.9252,0.0087,0.9252
ROCPOINTS_U,0.0960,0.8777,0.9252,0.0087,0.9252
ROCPOINTS_U,0.0961,0.8777,0.9252,0.0087,0.9252
ROCPOINTS_U,0.0961,0.8776,0.9252,0.0087,0.9252
ROCPOINTS_U,0.0962,0.8776,0.9252,0.0087,0.9252
ROCPOINTS_U,0.0963,0.8775,0.9252,0.0087,0.9252
ROCPOINTS_U,0.0963,0.8775,0.9252,0.0087,0.9252
ROCPOINTS_U,0.0965,0.8774,0.9252,0.0087,0.9252
ROCPOINTS_U,0.0966,0.8773,0.9252,0.0087,0.9252
ROCPOINTS_U,0.0967,0.8773,0.9252,0.0087,0.9252
ROCPOINTS_U,0.0968,0.8722,0.9116,0.0087,0.9116
ROCPOINTS_U,0.0969,0.8721,0.9116,0.0087,0.9116
ROCPOINTS_U,0.0969,0.8720,0.9116,0.0087,0.9116
ROCPOINTS_U,0.0970,0.8720,0.9116,0.0087,0.9116
ROCPOINTS_U,0.0971,0.8719,0.9116,0.0087,0.9116
ROCPOINTS_U,0.0971,0.8718,0.9116,0.0087,0.9116
ROCPOINTS_U,0.0975,0.8718,0.9116,0.0087,0.9116
ROCPOINTS_U,0.0976,0.8716,0.9116,0.0087,0.9116
ROCPOINTS_U,0.0978,0.8716,0.9116,0.0087,0.9116
ROCPOINTS_U,0.0978,0.8716,0.9048,0.0086,0.9048
ROCPOINTS_U,0.0978,0.8714,0.9048,0.0086,0.9048
ROCPOINTS_U,0.0979,0.8714,0.9048,0.0086,0.9048
ROCPOINTS_U,0.0981,0.8713,0.9048,0.0086,0.9048
ROCPOINTS_U,0.0981,0.8713,0.9048,0.0086,0.9048
ROCPOINTS_U,0.0981,0.8711,0.9048,0.0086,0.9048
ROCPOINTS_U,0.0983,0.8711,0.9048,0.0086,0.9048
ROCPOINTS_U,0.0984,0.8710,0.9048,0.0086,0.9048
ROCPOINTS_U,0.0984,0.8710,0.9048,0.0086,0.9048
ROCPOINTS_U,0.0987,0.8709,0.9048,0.0086,0.9048
ROCPOINTS_U,0.0988,0.8708,0.9048,0.0086,0.9048
ROCPOINTS_U,0.0989,0.8707,0.9048,0.0086,0.9048
ROCPOINTS_U,0.0991,0.8707,0.9048,0.0086,0.9048
ROCPOINTS_U,0.0992,0.8706,0.9048,0.0086,0.9048
ROCPOINTS_U,0.0993,0.8706,0.9048,0.0086,0.9048
ROCPOINTS_U,0.0993,0.8705,0.9048,0.0086,0.9048
ROCPOINTS_U,0.0994,0.8704,0.9048,0.0086,0.9048
ROCPOINTS_U,0.0994,0.8703,0.9048,0.0086,0.9048
ROCPOINTS_U,0.0994,0.8703,0.9048,0.0086,0.9048
ROCPOINTS_U,0.0994,0.8702,0.9048,0.0086,0.9048
ROCPOINTS_U,0.0995,0.8702,0.9048,0.0086,0.9048
ROCPOINTS_U,0.0996,0.8701,0.9048,0.0086,0.9048
ROCPOINTS_U,0.0997,0.8701,0.9048,0.0086,0.9048
ROCPOINTS_U,0.0998,0.8700,0.9048,0.0086,0.9048
ROCPOINTS_U,0.0998,0.8699,0.9048,0.0086,0.9048
ROCPOINTS_U,0.0998,0.8699,0.9048,0.0086,0.9048
ROCPOINTS_U,0.1000,0.8698,0.9048,0.0086,0.9048
ROCPOINTS_U,0.1002,0.8628,0.9048,0.0087,0.9048
ROCPOINTS_U,0.1004,0.8628,0.9048,0.0087,0.9048
ROCPOINTS_U,0.1004,0.8627,0.9048,0.0087,0.9048
ROCPOINTS_U,0.1005,0.8627,0.9048,0.0087,0.9048
ROCPOINTS_U,0.1007,0.8626,0.9048,0.0087,0.9048
ROCPOINTS_U,0.1010,0.8625,0.9048,0.0087,0.9048
ROCPOINTS_U,0.1010,0.8625,0.9048,0.0087,0.9048
ROCPOINTS_U,0.1011,0.8624,0.9048,0.0087,0.9048
ROCPOINTS_U,0.1011,0.8623,0.9048,0.0087,0.9048
ROCPOINTS_U,0.1012,0.8622,0.9048,0.0087,0.9048
ROCPOINTS_U,0.1013,0.8621,0.9048,0.0087,0.9048
ROCPOINTS_U,0.1013,0.8621,0.9048,0.0087,0.9048
ROCPOINTS_U,0.1014,0.8620,0.9048,0.0087,0.9048
ROCPOINTS_U,0.1014,0.8620,0.9048,0.0087,0.9048
ROCPOINTS_U,0.1015,0.8619,0.9048,0.0087,0.9048
ROCPOINTS_U,0.1015,0.8619,0.9048,0.0087,0.9048
ROCPOINTS_U,0.1016,0.8618,0.9048,0.0087,0.9048
ROCPOINTS_U,0.1017,0.8617,0.9048,0.0087,0.9048
ROCPOINTS_U,0.1018,0.8616,0.9048,0.0087,0.9048
ROCPOINTS_U,0.1018,0.8615,0.9048,0.0087,0.9048
ROCPOINTS_U,0.1018,0.8615,0.9048,0.0087,0.9048
ROCPOINTS_U,0.1019,0.8614,0.9048,0.0087,0.9048
ROCPOINTS_U,0.1019,0.8613,0.9048,0.0087,0.9048
ROCPOINTS_U,0.1021,0.8613,0.9048,0.0087,0.9048
ROCPOINTS_U,0.1021,0.8612,0.9048,0.0087,0.9048
ROCPOINTS_U,0.1022,0.8612,0.9048,0.0087,0.9048
ROCPOINTS_U,0.1022,0.8611,0.9048,0.0087,0.9048
ROCPOINTS_U,0.1023,0.8611,0.9048,0.0087,0.9048
ROCPOINTS_U,0.1023,0.8610,0.9048,0.0087,0.9048
ROCPOINTS_U,0.1023,0.8609,0.9048,0.0087,0.9048
ROCPOINTS_U,0.1024,0.8609,0.9048,0.0087,0.9048
ROCPOINTS_U,0.1025,0.8608,0.9048,0.0087,0.9048
ROCPOINTS_U,0.1027,0.8607,0.9048,0.0087,0.9048
ROCPOINTS_U,0.1029,0.8607,0.9048,0.0087,0.9048
ROCPOINTS_U,0.1029,0.8606,0.9048,0.0087,0.9048
ROCPOINTS_U,0.1030,0.8605,0.9048,0.0087,0.9048
ROCPOINTS_U,0.1033,0.8605,0.9048,0.0087,0.9048
ROCPOINTS_U,0.1033,0.8554,0.8980,0.0087,0.8980
ROCPOINTS_U,0.1034,0.8553,0.8980,0.0087,0.8980
ROCPOINTS_U,0.1037,0.8553,0.8980,0.0087,0.8980
ROCPOINTS_U,0.1038,0.8552,0.8980,0.0087,0.8980
ROCPOINTS_U,0.1040,0.8551,0.8980,0.0087,0.8980
ROCPOINTS_U,0.1041,0.8551,0.8980,0.0087,0.8980
ROCPOINTS_U,0.1041,0.8548,0.8980,0.0087,0.8980
ROCPOINTS_U,0.1042,0.8547,0.8980,0.0087,0.8980
ROCPOINTS_U,0.1043,0.8546,0.8980,0.0087,0.8980
ROCPOINTS_U,0.1043,0.8546,0.8980,0.0087,0.8980
ROCPOINTS_U,0.1044,0.8545,0.8980,0.0087,0.8980
ROCPOINTS_U,0.1044,0.8544,0.8980,0.0087,0.8980
ROCPOINTS_U,0.1046,0.8543,0.8980,0.0087,0.8980
ROCPOINTS_U,0.1046,0.8542,0.8980,0.0087,0.8980
ROCPOINTS_U,0.1047,0.8542,0.8980,0.0087,0.8980
ROCPOINTS_U,0.1048,0.8541,0.8980,0.0087,0.8980
ROCPOINTS_U,0.1048,0.8541,0.8980,0.0087,0.8980
ROCPOINTS_U,0.1049,0.8540,0.8980,0.0087,0.8980
ROCPOINTS_U,0.1050,0.8539,0.8980,0.0087,0.8980
ROCPOINTS_U,0.1050,0.8538,0.8980,0.0087,0.8980
ROCPOINTS_U,0.1051,0.8537,0.8980,0.0087,0.8980
ROCPOINTS_U,0.1053,0.8537,0.8980,0.0087,0.8980
ROCPOINTS_U,0.1054,0.8536,0.8980,0.0087,0.8980
ROCPOINTS_U,0.1054,0.8535,0.8980,0.0087,0.8980
ROCPOINTS_U,0.1054,0.8535,0.8980,0.0087,0.8980
ROCPOINTS_U,0.1055,0.8534,0.8980,0.0087,0.8980
ROCPOINTS_U,0.1056,0.8534,0.8980,0.0087,0.8980
ROCPOINTS_U,0.1057,0.8533,0.8980,0.0087,0.8980
ROCPOINTS_U,0.1057,0.8533,0.8980,0.0087,0.8980
ROCPOINTS_U,0.1057,0.8532,0.8980,0.0087,0.8980
ROCPOINTS_U,0.1058,0.8532,0.8980,0.0087,0.8980
ROCPOINTS_U,0.1058,0.8531,0.8980,0.0087,0.8980
ROCPOINTS_U,0.1060,0.8530,0.8980,0.0087,0.8980
ROCPOINTS_U,0.1060,0.8530,0.8980,0.0087,0.8980
ROCPOINTS_U,0.1061,0.8529,0.8980,0.0087,0.8980
ROCPOINTS_U,0.1062,0.8528,0.8980,0.0087,0.8980
ROCPOINTS_U,0.1062,0.8528,0.8980,0.0087,0.8980
ROCPOINTS_U,0.1064,0.8527,0.8980,0.0087,0.8980
ROCPOINTS_U,0.1064,0.8526,0.8980,0.0087,0.8980
ROCPOINTS_U,0.1064,0.8526,0.8980,0.0087,0.8980
ROCPOINTS_U,0.1064,0.8525,0.8980,0.0087,0.8980
ROCPOINTS_U,0.1065,0.8525,0.8980,0.0087,0.8980
ROCPOINTS_U,0.1067,0.8524,0.8980,0.0087,0.8980
ROCPOINTS_U,0.1068,0.8468,0.8980,0.0088,0.8980
ROCPOINTS_U,0.1068,0.8468,0.8980,0.0088,0.8980
ROCPOINTS_U,0.1071,0.8467,0.8980,0.0088,0.8980
ROCPOINTS_U,0.1071,0.8466,0.8980,0.0088,0.8980
ROCPOINTS_U,0.1072,0.8465,0.8980,0.0088,0.8980
ROCPOINTS_U,0.1072,0.8465,0.8980,0.0088,0.8980
ROCPOINTS_U,0.1073,0.8464,0.8980,0.0088,0.8980
ROCPOINTS_U,0.1074,0.8463,0.8980,0.0088,0.8980
ROCPOINTS_U,0.1075,0.8463,0.8980,0.0088,0.8980
ROCPOINTS_U,0.1075,0.8461,0.8980,0.0088,0.8980
ROCPOINTS_U,0.1077,0.8461,0.8980,0.0088,0.8980
ROCPOINTS_U,0.1077,0.8460,0.8980,0.0088,0.8980
ROCPOINTS_U,0.1077,0.8460,0.8980,0.0088,0.8980
ROCPOINTS_U,0.1078,0.8459,0.8980,0.0088,0.8980
ROCPOINTS_U,0.1078,0.8459,0.8980,0.0088,0.8980
ROCPOINTS_U,0.1078,0.8458,0.8980,0.0088,0.8980
ROCPOINTS_U,0.1079,0.8458,0.8980,0.0088,0.8980
ROCPOINTS_U,0.1079,0.8457,0.8980,0.0088,0.8980
ROCPOINTS_U,0.1079,0.8456,0.8980,0.0088,0.8980
ROCPOINTS_U,0.1080,0.8456,0.8980,0.0088,0.8980
ROCPOINTS_U,0.1080,0.8455,0.8980,0.0088,0.8980
ROCPOINTS_U,0.1081,0.8454,0.8980,0.0088,0.8980
ROCPOINTS_U,0.1083,0.8453,0.8980,0.0088,0.8980
ROCPOINTS_U,0.1083,0.8452,0.8980,0.0088,0.8980
ROCPOINTS_U,0.1083,0.8452,0.8980,0.0088,0.8980
ROCPOINTS_U,0.1084,0.8450,0.8980,0.0088,0.8980
ROCPOINTS_U,0.1085,0.8450,0.8980,0.0088,0.8980
ROCPOINTS_U,0.1086,0.8449,0.8980,0.0088,0.8980
ROCPOINTS_U,0.1088,0.8448,0.8980,0.0088,0.8980
ROCPOINTS_U,0.1089,0.8448,0.8980,0.0088,0.8980
ROCPOINTS_U,0.1089,0.8447,0.8980,0.0088,0.8980
ROCPOINTS_U,0.1090,0.8445,0.8980,0.0088,0.8980
ROCPOINTS_U,0.1092,0.8444,0.8980,0.0088,0.8980
ROCPOINTS_U,0.1093,0.8444,0.8980,0.0088,0.8980
ROCPOINTS_U,0.1093,0.8443,0.8980,0.0088,0.8980
ROCPOINTS_U,0.1093,0.8443,0.8980,0.0088,0.8980
ROCPOINTS_U,0.1094,0.8442,0.8980,0.0088,0.8980
ROCPOINTS_U,0.1095,0.8441,0.8980,0.0088,0.8980
ROCPOINTS_U,0.1095,0.8440,0.8980,0.0088,0.8980
ROCPOINTS_U,0.1095,0.8440,0.8980,0.0088,0.8980
ROCPOINTS_U,0.1095,0.8439,0.8980,0.0088,0.8980
ROCPOINTS_U,0.1096,0.8439,0.8980,0.0088,0.8980
ROCPOINTS_U,0.1096,0.8438,0.8980,0.0088,0.8980
ROCPOINTS_U,0.1097,0.8438,0.8980,0.0088,0.8980
ROCPOINTS_U,0.1098,0.8437,0.8980,0.0088,0.8980
ROCPOINTS_U,0.1100,0.8436,0.8980,0.0088,0.8980
ROCPOINTS_U,0.1102,0.8340,0.8980,0.0089,0.8980
ROCPOINTS_U,0.1103,0.8339,0.8980,0.0089,0.8980
ROCPOINTS_U,0.1103,0.8339,0.8980,0.0089,0.8980
ROCPOINTS_U,0.1104,0.8338,0.8980,0.0089,0.8980
ROCPOINTS_U,0.1105,0.8337,0.8980,0.0089,0.8980
ROCPOINTS_U,0.1106,0.8337,0.8980,0.0089,0.8980
ROCPOINTS_U,0.1107,0.8336,0.8980,0.0089,0.8980
ROCPOINTS_U,0.1107,0.8336,0.8980,0.0089,0.8980
ROCPOINTS_U,0.1108,0.8335,0.8980,0.0089,0.8980
ROCPOINTS_U,0.1109,0.8335,0.8980,0.0089,0.8980
ROCPOINTS_U,0.1111,0.8334,0.8980,0.0089,0.8980
ROCPOINTS_U,0.1112,0.8333,0.8980,0.0089,0.8980
ROCPOINTS_U,0.1112,0.8333,0.8980,0.0089,0.8980
ROCPOINTS_U,0.1113,0.8332,0.8980,0.0089,0.8980
ROCPOINTS_U,0.1115,0.8332,0.8980,0.0089,0.8980
ROCPOINTS_U,0.1117,0.8331,0.8980,0.0089,0.8980
ROCPOINTS_U,0.1117,0.8330,0.8980,0.0089,0.8980
ROCPOINTS_U,0.1118,0.8329,0.8980,0.0089,0.8980
ROCPOINTS_U,0.1119,0.8329,0.8980,0.0089,0.8980
ROCPOINTS_U,0.1121,0.8328,0.8980,0.0089,0.8980
ROCPOINTS_U,0.1122,0.8328,0.8980,0.0089,0.8980
ROCPOINTS_U,0.1122,0.8327,0.8980,0.0089,0.8980
ROCPOINTS_U,0.1123,0.8327,0.8980,0.0089,0.8980
ROCPOINTS_U,0.1125,0.8326,0.8980,0.0089,0.8980
ROCPOINTS_U,0.1125,0.8323,0.8980,0.0089,0.8980
ROCPOINTS_U,0.1127,0.8323,0.8980,0.0089,0.8980
ROCPOINTS_U,0.1128,0.8322,0.8980,0.0089,0.8980
ROCPOINTS_U,0.1129,0.8321,0.8980,0.0089,0.8980
ROCPOINTS_U,0.1129,0.8321,0.8980,0.0089,0.8980
ROCPOINTS_U,0.1129,0.8320,0.8980,0.0089,0.8980
ROCPOINTS_U,0.1130,0.8320,0.8980,0.0089,0.8980
ROCPOINTS_U,0.1130,0.8319,0.8980,0.0090,0.8980
ROCPOINTS_U,0.1132,0.8319,0.8980,0.0090,0.8980
ROCPOINTS_U,0.1133,0.8318,0.8980,0.0090,0.8980
ROCPOINTS_U,0.1134,0.8252,0.8912,0.0090,0.8912
ROCPOINTS_U,0.1137,0.8251,0.8912,0.0090,0.8912
[truncated: 2,028,323 more chars]
