# Supplementary material for: A new approach for interpreting Random Forest models and its application to the biology of ageing
Source: Bioinformatics. 2018 Feb 16;34(14):2449–56. doi: 10.1093/bioinformatics/bty087 (PMC6041990; doi:10.1093/bioinformatics/bty087)
Supplement: Supplementary Data [file bty087_src_code_and_dataset.zip › src_code_and_dataset/results/28_false.txt]

PARAM, Using dataset: /pi/home/cug/ff79/GCWA/datasets/go.arff
PARAM, Using class: class_expression_brain
PARAM, Number of iterations: 100,200,300,
PARAM, Max. depth: 0
PARAM, Random seed: 28
PARAM, Number of random selected features used in each split: 0.5,1.0,2.0,
PARAM, Do IB undersample: false
PARAM, N. of min. positive values: 10
PARAM, N. bins: -1
STATS_LATEX_DB & go.arff & class_expression_brain & 17716 & 7491 & N:17149 / O:420 / U:147 /  \\ 
CROSSVALID_STATS_BEGIN

Correctly Classified Instances       17136               96.7261 %
Incorrectly Classified Instances       580                3.2739 %
Kappa statistic                          0.0181
Mean absolute error                      0.0294
Root mean squared error                  0.1244
Relative absolute error                 94.1083 %
Root relative squared error             99.6023 %
Total Number of Instances            17716     

=== Detailed Accuracy By Class ===

                 TP Rate  FP Rate  Precision  Recall   F-Measure  MCC      ROC Area  PRC Area  Class
                 0.999    0.989    0.968      0.999    0.983      0.044    0.700     0.984     N
                 0.014    0.001    0.286      0.014    0.027      0.059    0.736     0.096     O
                 0.000    0.000    0.000      0.000    0.000      -0.001   0.649     0.021     U
                 0.000    0.000    0.000      0.000    0.000      0.000    ?         ?         ?
Weighted Avg.    0.967    0.958    0.944      0.967    0.953      0.044    0.701     0.955     

=== Confusion Matrix ===

     a     b     c     d   <-- classified as
 17130    15     4     0 |     a = N
   414     6     0     0 |     b = O
   147     0     0     0 |     c = U
     0     0     0     0 |     d = ?

CROSSVALID_STATS_END
STATS_LATEX_ACC & go.arff & class_expression_brain & 0.944 & 0.967 & 0.953 & 0.701 & 0.955 \\ 
STATS_LATEX_ACC_PER & go.arff & class_expression_brain & 0.968 & 0.999 & 0.983 & 0.700 & 0.984 & N \\ 
STATS_LATEX_ACC_PER & go.arff & class_expression_brain & 0.286 & 0.014 & 0.027 & 0.736 & 0.096 & O \\ 
STATS_LATEX_ACC_PER & go.arff & class_expression_brain & 0.000 & 0.000 & 0.000 & 0.649 & 0.021 & U \\ 
ROCPOINTS_N,0.0600,1.0000,1.0000,0.9680,1.0000
ROCPOINTS_N,0.0767,0.9982,1.0000,0.9680,1.0000
ROCPOINTS_N,0.0800,0.9965,1.0000,0.9681,1.0000
ROCPOINTS_N,0.1900,0.9947,1.0000,0.9682,1.0000
ROCPOINTS_N,0.2600,0.9947,0.9999,0.9682,0.9999
ROCPOINTS_N,0.2800,0.9929,0.9999,0.9682,0.9999
ROCPOINTS_N,0.3433,0.9929,0.9999,0.9682,0.9999
ROCPOINTS_N,0.3567,0.9929,0.9998,0.9682,0.9998
ROCPOINTS_N,0.3667,0.9929,0.9997,0.9682,0.9997
ROCPOINTS_N,0.3693,0.9929,0.9997,0.9682,0.9997
ROCPOINTS_N,0.3733,0.9929,0.9996,0.9682,0.9996
ROCPOINTS_N,0.3767,0.9929,0.9995,0.9682,0.9995
ROCPOINTS_N,0.3833,0.9929,0.9995,0.9682,0.9995
ROCPOINTS_N,0.3900,0.9912,0.9995,0.9683,0.9995
ROCPOINTS_N,0.4500,0.9912,0.9994,0.9683,0.9994
ROCPOINTS_N,0.4567,0.9912,0.9993,0.9682,0.9993
ROCPOINTS_N,0.4667,0.9894,0.9992,0.9683,0.9992
ROCPOINTS_N,0.4700,0.9894,0.9992,0.9683,0.9992
ROCPOINTS_N,0.4767,0.9894,0.9991,0.9683,0.9991
ROCPOINTS_N,0.4833,0.9894,0.9991,0.9683,0.9991
ROCPOINTS_N,0.4967,0.9894,0.9990,0.9683,0.9990
ROCPOINTS_N,0.5087,0.9894,0.9989,0.9683,0.9989
ROCPOINTS_N,0.5133,0.9894,0.9988,0.9683,0.9988
ROCPOINTS_N,0.5233,0.9894,0.9988,0.9683,0.9988
ROCPOINTS_N,0.5235,0.9894,0.9987,0.9683,0.9987
ROCPOINTS_N,0.5333,0.9894,0.9987,0.9683,0.9987
ROCPOINTS_N,0.5400,0.9894,0.9986,0.9683,0.9986
ROCPOINTS_N,0.5404,0.9877,0.9986,0.9683,0.9986
ROCPOINTS_N,0.5433,0.9877,0.9985,0.9683,0.9985
ROCPOINTS_N,0.5500,0.9877,0.9985,0.9683,0.9985
ROCPOINTS_N,0.5540,0.9877,0.9984,0.9683,0.9984
ROCPOINTS_N,0.5567,0.9877,0.9984,0.9683,0.9984
ROCPOINTS_N,0.5597,0.9877,0.9983,0.9683,0.9983
ROCPOINTS_N,0.5600,0.9877,0.9983,0.9683,0.9983
ROCPOINTS_N,0.5633,0.9877,0.9982,0.9683,0.9982
ROCPOINTS_N,0.5639,0.9877,0.9981,0.9683,0.9981
ROCPOINTS_N,0.5733,0.9877,0.9981,0.9683,0.9981
ROCPOINTS_N,0.5792,0.9877,0.9980,0.9683,0.9980
ROCPOINTS_N,0.5800,0.9877,0.9980,0.9683,0.9980
ROCPOINTS_N,0.5833,0.9877,0.9979,0.9683,0.9979
ROCPOINTS_N,0.5933,0.9859,0.9978,0.9684,0.9978
ROCPOINTS_N,0.6000,0.9841,0.9978,0.9684,0.9978
ROCPOINTS_N,0.6033,0.9824,0.9977,0.9685,0.9977
ROCPOINTS_N,0.6067,0.9806,0.9977,0.9685,0.9977
ROCPOINTS_N,0.6133,0.9806,0.9976,0.9685,0.9976
ROCPOINTS_N,0.6167,0.9806,0.9975,0.9685,0.9975
ROCPOINTS_N,0.6233,0.9806,0.9974,0.9685,0.9974
ROCPOINTS_N,0.6267,0.9806,0.9974,0.9685,0.9974
ROCPOINTS_N,0.6328,0.9771,0.9973,0.9686,0.9973
ROCPOINTS_N,0.6333,0.9771,0.9972,0.9686,0.9972
ROCPOINTS_N,0.6367,0.9771,0.9971,0.9686,0.9971
ROCPOINTS_N,0.6400,0.9771,0.9971,0.9686,0.9971
ROCPOINTS_N,0.6464,0.9771,0.9970,0.9686,0.9970
ROCPOINTS_N,0.6467,0.9771,0.9969,0.9686,0.9969
ROCPOINTS_N,0.6499,0.9753,0.9968,0.9687,0.9968
ROCPOINTS_N,0.6500,0.9735,0.9968,0.9687,0.9968
ROCPOINTS_N,0.6533,0.9735,0.9967,0.9687,0.9967
ROCPOINTS_N,0.6633,0.9718,0.9967,0.9688,0.9967
ROCPOINTS_N,0.6680,0.9683,0.9967,0.9689,0.9967
ROCPOINTS_N,0.6700,0.9683,0.9966,0.9689,0.9966
ROCPOINTS_N,0.6733,0.9683,0.9966,0.9689,0.9966
ROCPOINTS_N,0.6767,0.9683,0.9964,0.9689,0.9964
ROCPOINTS_N,0.6800,0.9683,0.9963,0.9689,0.9963
ROCPOINTS_N,0.6833,0.9683,0.9961,0.9689,0.9961
ROCPOINTS_N,0.6867,0.9683,0.9959,0.9689,0.9959
ROCPOINTS_N,0.6877,0.9665,0.9957,0.9689,0.9957
ROCPOINTS_N,0.6900,0.9665,0.9956,0.9689,0.9956
ROCPOINTS_N,0.6933,0.9665,0.9956,0.9689,0.9956
ROCPOINTS_N,0.6967,0.9665,0.9955,0.9689,0.9955
ROCPOINTS_N,0.6973,0.9665,0.9954,0.9689,0.9954
ROCPOINTS_N,0.7000,0.9665,0.9953,0.9689,0.9953
ROCPOINTS_N,0.7033,0.9630,0.9952,0.9690,0.9952
ROCPOINTS_N,0.7036,0.9612,0.9951,0.9691,0.9951
ROCPOINTS_N,0.7064,0.9612,0.9950,0.9690,0.9950
ROCPOINTS_N,0.7067,0.9612,0.9950,0.9690,0.9950
ROCPOINTS_N,0.7081,0.9577,0.9949,0.9692,0.9949
ROCPOINTS_N,0.7100,0.9577,0.9948,0.9692,0.9948
ROCPOINTS_N,0.7133,0.9577,0.9948,0.9692,0.9948
ROCPOINTS_N,0.7161,0.9559,0.9947,0.9692,0.9947
ROCPOINTS_N,0.7167,0.9559,0.9946,0.9692,0.9946
ROCPOINTS_N,0.7200,0.9559,0.9946,0.9692,0.9946
ROCPOINTS_N,0.7233,0.9541,0.9945,0.9693,0.9945
ROCPOINTS_N,0.7267,0.9541,0.9945,0.9693,0.9945
ROCPOINTS_N,0.7284,0.9524,0.9943,0.9693,0.9943
ROCPOINTS_N,0.7300,0.9524,0.9942,0.9693,0.9942
ROCPOINTS_N,0.7333,0.9489,0.9939,0.9694,0.9939
ROCPOINTS_N,0.7358,0.9489,0.9936,0.9694,0.9936
ROCPOINTS_N,0.7367,0.9489,0.9936,0.9694,0.9936
ROCPOINTS_N,0.7400,0.9471,0.9935,0.9694,0.9935
ROCPOINTS_N,0.7407,0.9453,0.9934,0.9695,0.9934
ROCPOINTS_N,0.7433,0.9453,0.9932,0.9695,0.9932
ROCPOINTS_N,0.7437,0.9453,0.9930,0.9695,0.9930
ROCPOINTS_N,0.7467,0.9453,0.9929,0.9695,0.9929
ROCPOINTS_N,0.7500,0.9436,0.9928,0.9695,0.9928
ROCPOINTS_N,0.7522,0.9436,0.9927,0.9695,0.9927
ROCPOINTS_N,0.7533,0.9436,0.9926,0.9695,0.9926
ROCPOINTS_N,0.7567,0.9418,0.9925,0.9696,0.9925
ROCPOINTS_N,0.7600,0.9400,0.9924,0.9696,0.9924
ROCPOINTS_N,0.7633,0.9400,0.9921,0.9696,0.9921
ROCPOINTS_N,0.7667,0.9400,0.9920,0.9696,0.9920
ROCPOINTS_N,0.7700,0.9400,0.9915,0.9696,0.9915
ROCPOINTS_N,0.7732,0.9400,0.9914,0.9696,0.9914
ROCPOINTS_N,0.7733,0.9400,0.9914,0.9696,0.9914
ROCPOINTS_N,0.7767,0.9400,0.9910,0.9696,0.9910
ROCPOINTS_N,0.7800,0.9400,0.9908,0.9696,0.9908
ROCPOINTS_N,0.7833,0.9400,0.9906,0.9696,0.9906
ROCPOINTS_N,0.7867,0.9400,0.9901,0.9696,0.9901
ROCPOINTS_N,0.7900,0.9400,0.9900,0.9696,0.9900
ROCPOINTS_N,0.7930,0.9365,0.9895,0.9697,0.9895
ROCPOINTS_N,0.7933,0.9365,0.9894,0.9697,0.9894
ROCPOINTS_N,0.7967,0.9330,0.9893,0.9698,0.9893
ROCPOINTS_N,0.7972,0.9295,0.9889,0.9699,0.9889
ROCPOINTS_N,0.8000,0.9295,0.9889,0.9699,0.9889
ROCPOINTS_N,0.8033,0.9277,0.9886,0.9699,0.9886
ROCPOINTS_N,0.8067,0.9242,0.9884,0.9700,0.9884
ROCPOINTS_N,0.8097,0.9189,0.9881,0.9702,0.9881
ROCPOINTS_N,0.8100,0.9189,0.9880,0.9702,0.9880
ROCPOINTS_N,0.8117,0.9153,0.9878,0.9703,0.9878
ROCPOINTS_N,0.8133,0.9153,0.9878,0.9703,0.9878
ROCPOINTS_N,0.8167,0.9136,0.9874,0.9703,0.9874
ROCPOINTS_N,0.8189,0.9136,0.9868,0.9703,0.9868
ROCPOINTS_N,0.8200,0.9118,0.9868,0.9704,0.9868
ROCPOINTS_N,0.8213,0.9083,0.9858,0.9704,0.9858
ROCPOINTS_N,0.8233,0.9083,0.9857,0.9704,0.9857
ROCPOINTS_N,0.8250,0.9065,0.9852,0.9705,0.9852
ROCPOINTS_N,0.8267,0.9065,0.9851,0.9705,0.9851
ROCPOINTS_N,0.8268,0.8959,0.9843,0.9708,0.9843
ROCPOINTS_N,0.8279,0.8959,0.9843,0.9708,0.9843
ROCPOINTS_N,0.8300,0.8959,0.9842,0.9708,0.9842
ROCPOINTS_N,0.8333,0.8924,0.9834,0.9709,0.9834
ROCPOINTS_N,0.8350,0.8836,0.9829,0.9711,0.9829
ROCPOINTS_N,0.8367,0.8818,0.9829,0.9712,0.9829
ROCPOINTS_N,0.8400,0.8748,0.9823,0.9714,0.9823
ROCPOINTS_N,0.8433,0.8713,0.9809,0.9715,0.9809
ROCPOINTS_N,0.8452,0.8695,0.9798,0.9715,0.9798
ROCPOINTS_N,0.8467,0.8695,0.9798,0.9715,0.9798
ROCPOINTS_N,0.8500,0.8677,0.9784,0.9715,0.9784
ROCPOINTS_N,0.8516,0.8642,0.9773,0.9716,0.9773
ROCPOINTS_N,0.8528,0.8642,0.9772,0.9716,0.9772
ROCPOINTS_N,0.8533,0.8624,0.9772,0.9716,0.9772
ROCPOINTS_N,0.8555,0.8519,0.9760,0.9720,0.9760
ROCPOINTS_N,0.8560,0.8519,0.9760,0.9720,0.9760
ROCPOINTS_N,0.8567,0.8519,0.9759,0.9719,0.9759
ROCPOINTS_N,0.8592,0.8501,0.9741,0.9720,0.9741
ROCPOINTS_N,0.8600,0.8501,0.9741,0.9720,0.9741
ROCPOINTS_N,0.8626,0.8448,0.9726,0.9721,0.9726
ROCPOINTS_N,0.8633,0.8448,0.9725,0.9721,0.9725
ROCPOINTS_N,0.8633,0.8448,0.9725,0.9721,0.9725
ROCPOINTS_N,0.8644,0.8395,0.9706,0.9722,0.9706
ROCPOINTS_N,0.8665,0.8395,0.9705,0.9722,0.9705
ROCPOINTS_N,0.8667,0.8395,0.9704,0.9722,0.9704
ROCPOINTS_N,0.8689,0.8360,0.9689,0.9723,0.9689
ROCPOINTS_N,0.8700,0.8360,0.9689,0.9723,0.9689
ROCPOINTS_N,0.8717,0.8342,0.9671,0.9723,0.9671
ROCPOINTS_N,0.8733,0.8342,0.9670,0.9723,0.9670
ROCPOINTS_N,0.8749,0.8342,0.9645,0.9722,0.9645
ROCPOINTS_N,0.8761,0.8342,0.9644,0.9722,0.9644
ROCPOINTS_N,0.8767,0.8342,0.9644,0.9722,0.9644
ROCPOINTS_N,0.8785,0.8307,0.9624,0.9723,0.9624
ROCPOINTS_N,0.8800,0.8307,0.9623,0.9723,0.9623
ROCPOINTS_N,0.8829,0.8272,0.9594,0.9723,0.9594
ROCPOINTS_N,0.8833,0.8272,0.9594,0.9723,0.9594
ROCPOINTS_N,0.8835,0.8219,0.9568,0.9724,0.9568
ROCPOINTS_N,0.8850,0.8219,0.9568,0.9724,0.9568
ROCPOINTS_N,0.8867,0.8219,0.9567,0.9724,0.9567
ROCPOINTS_N,0.8869,0.8131,0.9546,0.9726,0.9546
ROCPOINTS_N,0.8880,0.8131,0.9545,0.9726,0.9545
ROCPOINTS_N,0.8881,0.8131,0.9545,0.9726,0.9545
ROCPOINTS_N,0.8881,0.8131,0.9544,0.9726,0.9544
ROCPOINTS_N,0.8900,0.8131,0.9543,0.9726,0.9543
ROCPOINTS_N,0.8914,0.8007,0.9518,0.9729,0.9518
ROCPOINTS_N,0.8929,0.8007,0.9517,0.9729,0.9517
ROCPOINTS_N,0.8930,0.8007,0.9517,0.9729,0.9517
ROCPOINTS_N,0.8933,0.8007,0.9516,0.9729,0.9516
ROCPOINTS_N,0.8939,0.7901,0.9483,0.9732,0.9483
ROCPOINTS_N,0.8941,0.7901,0.9482,0.9732,0.9482
ROCPOINTS_N,0.8952,0.7901,0.9482,0.9732,0.9482
ROCPOINTS_N,0.8956,0.7901,0.9481,0.9732,0.9481
ROCPOINTS_N,0.8962,0.7901,0.9480,0.9732,0.9480
ROCPOINTS_N,0.8966,0.7901,0.9480,0.9732,0.9480
ROCPOINTS_N,0.8967,0.7901,0.9479,0.9732,0.9479
ROCPOINTS_N,0.8971,0.7778,0.9442,0.9735,0.9442
ROCPOINTS_N,0.8986,0.7778,0.9441,0.9735,0.9441
ROCPOINTS_N,0.8994,0.7778,0.9441,0.9735,0.9441
ROCPOINTS_N,0.8996,0.7778,0.9440,0.9735,0.9440
ROCPOINTS_N,0.8997,0.7778,0.9440,0.9735,0.9440
ROCPOINTS_N,0.8999,0.7778,0.9439,0.9735,0.9439
ROCPOINTS_N,0.9000,0.7778,0.9438,0.9735,0.9438
ROCPOINTS_N,0.9003,0.7690,0.9409,0.9737,0.9409
ROCPOINTS_N,0.9012,0.7690,0.9409,0.9737,0.9409
ROCPOINTS_N,0.9025,0.7690,0.9408,0.9737,0.9408
ROCPOINTS_N,0.9026,0.7690,0.9408,0.9737,0.9408
ROCPOINTS_N,0.9033,0.7690,0.9407,0.9737,0.9407
ROCPOINTS_N,0.9039,0.7601,0.9361,0.9739,0.9361
ROCPOINTS_N,0.9040,0.7601,0.9361,0.9739,0.9361
ROCPOINTS_N,0.9041,0.7601,0.9359,0.9738,0.9359
ROCPOINTS_N,0.9050,0.7601,0.9359,0.9738,0.9359
ROCPOINTS_N,0.9051,0.7601,0.9358,0.9738,0.9358
ROCPOINTS_N,0.9056,0.7601,0.9357,0.9738,0.9357
ROCPOINTS_N,0.9067,0.7601,0.9357,0.9738,0.9357
ROCPOINTS_N,0.9100,0.7460,0.9315,0.9742,0.9315
ROCPOINTS_N,0.9111,0.7354,0.9264,0.9744,0.9264
ROCPOINTS_N,0.9111,0.7354,0.9263,0.9744,0.9263
ROCPOINTS_N,0.9116,0.7354,0.9262,0.9744,0.9262
ROCPOINTS_N,0.9126,0.7354,0.9262,0.9744,0.9262
ROCPOINTS_N,0.9128,0.7354,0.9261,0.9744,0.9261
ROCPOINTS_N,0.9131,0.7354,0.9261,0.9744,0.9261
ROCPOINTS_N,0.9133,0.7354,0.9260,0.9744,0.9260
ROCPOINTS_N,0.9144,0.7266,0.9205,0.9746,0.9205
ROCPOINTS_N,0.9158,0.7266,0.9204,0.9746,0.9204
ROCPOINTS_N,0.9164,0.7266,0.9203,0.9746,0.9203
ROCPOINTS_N,0.9165,0.7266,0.9203,0.9746,0.9203
ROCPOINTS_N,0.9167,0.7266,0.9202,0.9746,0.9202
ROCPOINTS_N,0.9175,0.7178,0.9157,0.9747,0.9157
ROCPOINTS_N,0.9183,0.7178,0.9157,0.9747,0.9157
ROCPOINTS_N,0.9190,0.7178,0.9156,0.9747,0.9156
ROCPOINTS_N,0.9197,0.7178,0.9156,0.9747,0.9156
ROCPOINTS_N,0.9199,0.7178,0.9155,0.9747,0.9155
ROCPOINTS_N,0.9200,0.7178,0.9154,0.9747,0.9154
ROCPOINTS_N,0.9204,0.7037,0.9079,0.9750,0.9079
ROCPOINTS_N,0.9206,0.7037,0.9077,0.9750,0.9077
ROCPOINTS_N,0.9207,0.7037,0.9077,0.9750,0.9077
ROCPOINTS_N,0.9208,0.7037,0.9076,0.9750,0.9076
ROCPOINTS_N,0.9213,0.7019,0.9076,0.9751,0.9076
ROCPOINTS_N,0.9217,0.7019,0.9076,0.9751,0.9076
ROCPOINTS_N,0.9233,0.7019,0.9075,0.9751,0.9075
ROCPOINTS_N,0.9237,0.6914,0.8998,0.9752,0.8998
ROCPOINTS_N,0.9239,0.6914,0.8997,0.9752,0.8997
ROCPOINTS_N,0.9244,0.6914,0.8996,0.9752,0.8996
ROCPOINTS_N,0.9245,0.6914,0.8996,0.9752,0.8996
ROCPOINTS_N,0.9250,0.6914,0.8995,0.9752,0.8995
ROCPOINTS_N,0.9256,0.6914,0.8994,0.9752,0.8994
ROCPOINTS_N,0.9256,0.6914,0.8994,0.9752,0.8994
ROCPOINTS_N,0.9257,0.6896,0.8994,0.9753,0.8994
ROCPOINTS_N,0.9260,0.6896,0.8993,0.9753,0.8993
ROCPOINTS_N,0.9265,0.6896,0.8992,0.9753,0.8992
ROCPOINTS_N,0.9267,0.6896,0.8992,0.9753,0.8992
ROCPOINTS_N,0.9269,0.6790,0.8913,0.9754,0.8913
ROCPOINTS_N,0.9278,0.6790,0.8912,0.9754,0.8912
ROCPOINTS_N,0.9283,0.6790,0.8911,0.9754,0.8911
ROCPOINTS_N,0.9284,0.6790,0.8910,0.9754,0.8910
ROCPOINTS_N,0.9287,0.6790,0.8909,0.9754,0.8909
ROCPOINTS_N,0.9289,0.6790,0.8908,0.9754,0.8908
ROCPOINTS_N,0.9289,0.6790,0.8908,0.9754,0.8908
ROCPOINTS_N,0.9293,0.6790,0.8907,0.9754,0.8907
ROCPOINTS_N,0.9298,0.6790,0.8907,0.9754,0.8907
ROCPOINTS_N,0.9299,0.6790,0.8906,0.9754,0.8906
ROCPOINTS_N,0.9300,0.6790,0.8905,0.9754,0.8905
ROCPOINTS_N,0.9303,0.6649,0.8824,0.9757,0.8824
ROCPOINTS_N,0.9310,0.6649,0.8823,0.9757,0.8823
ROCPOINTS_N,0.9317,0.6649,0.8823,0.9757,0.8823
ROCPOINTS_N,0.9328,0.6649,0.8822,0.9757,0.8822
ROCPOINTS_N,0.9333,0.6649,0.8821,0.9757,0.8821
ROCPOINTS_N,0.9337,0.6473,0.8712,0.9760,0.8712
ROCPOINTS_N,0.9344,0.6473,0.8712,0.9760,0.8712
ROCPOINTS_N,0.9356,0.6473,0.8711,0.9760,0.8711
ROCPOINTS_N,0.9358,0.6473,0.8711,0.9760,0.8711
ROCPOINTS_N,0.9360,0.6473,0.8710,0.9760,0.8710
ROCPOINTS_N,0.9367,0.6473,0.8710,0.9760,0.8710
ROCPOINTS_N,0.9367,0.6261,0.8613,0.9765,0.8613
ROCPOINTS_N,0.9373,0.6261,0.8612,0.9765,0.8612
ROCPOINTS_N,0.9378,0.6261,0.8612,0.9765,0.8612
ROCPOINTS_N,0.9379,0.6261,0.8610,0.9765,0.8610
ROCPOINTS_N,0.9383,0.6261,0.8610,0.9765,0.8610
ROCPOINTS_N,0.9389,0.6261,0.8609,0.9765,0.8609
ROCPOINTS_N,0.9392,0.6261,0.8607,0.9765,0.8607
ROCPOINTS_N,0.9393,0.6261,0.8606,0.9765,0.8606
ROCPOINTS_N,0.9394,0.6261,0.8606,0.9765,0.8606
ROCPOINTS_N,0.9398,0.6261,0.8605,0.9765,0.8605
ROCPOINTS_N,0.9400,0.6261,0.8605,0.9765,0.8605
ROCPOINTS_N,0.9402,0.6085,0.8489,0.9769,0.8489
ROCPOINTS_N,0.9407,0.6085,0.8489,0.9768,0.8489
ROCPOINTS_N,0.9409,0.6085,0.8486,0.9768,0.8486
ROCPOINTS_N,0.9411,0.6085,0.8485,0.9768,0.8485
ROCPOINTS_N,0.9414,0.6085,0.8484,0.9768,0.8484
ROCPOINTS_N,0.9417,0.6085,0.8484,0.9768,0.8484
ROCPOINTS_N,0.9422,0.6085,0.8482,0.9768,0.8482
ROCPOINTS_N,0.9432,0.6085,0.8480,0.9768,0.8480
ROCPOINTS_N,0.9433,0.6085,0.8480,0.9768,0.8480
ROCPOINTS_N,0.9436,0.5855,0.8348,0.9773,0.8348
ROCPOINTS_N,0.9442,0.5855,0.8347,0.9773,0.8347
ROCPOINTS_N,0.9443,0.5855,0.8347,0.9773,0.8347
ROCPOINTS_N,0.9444,0.5855,0.8345,0.9773,0.8345
ROCPOINTS_N,0.9446,0.5855,0.8344,0.9773,0.8344
ROCPOINTS_N,0.9448,0.5855,0.8341,0.9773,0.8341
ROCPOINTS_N,0.9450,0.5855,0.8340,0.9773,0.8340
ROCPOINTS_N,0.9454,0.5855,0.8339,0.9773,0.8339
ROCPOINTS_N,0.9456,0.5855,0.8339,0.9773,0.8339
ROCPOINTS_N,0.9457,0.5855,0.8338,0.9773,0.8338
ROCPOINTS_N,0.9460,0.5855,0.8337,0.9773,0.8337
ROCPOINTS_N,0.9460,0.5855,0.8336,0.9773,0.8336
ROCPOINTS_N,0.9462,0.5855,0.8334,0.9773,0.8334
ROCPOINTS_N,0.9463,0.5855,0.8332,0.9773,0.8332
ROCPOINTS_N,0.9464,0.5855,0.8331,0.9773,0.8331
ROCPOINTS_N,0.9465,0.5855,0.8330,0.9773,0.8330
ROCPOINTS_N,0.9465,0.5855,0.8329,0.9773,0.8329
ROCPOINTS_N,0.9465,0.5855,0.8329,0.9773,0.8329
ROCPOINTS_N,0.9467,0.5855,0.8328,0.9773,0.8328
ROCPOINTS_N,0.9475,0.5644,0.8181,0.9777,0.8181
ROCPOINTS_N,0.9483,0.5626,0.8181,0.9778,0.8181
ROCPOINTS_N,0.9483,0.5626,0.8179,0.9778,0.8179
ROCPOINTS_N,0.9483,0.5626,0.8178,0.9778,0.8178
ROCPOINTS_N,0.9484,0.5626,0.8177,0.9778,0.8177
ROCPOINTS_N,0.9489,0.5626,0.8176,0.9778,0.8176
ROCPOINTS_N,0.9491,0.5626,0.8175,0.9778,0.8175
ROCPOINTS_N,0.9492,0.5626,0.8174,0.9777,0.8174
ROCPOINTS_N,0.9493,0.5626,0.8172,0.9777,0.8172
ROCPOINTS_N,0.9494,0.5626,0.8171,0.9777,0.8171
ROCPOINTS_N,0.9500,0.5626,0.8170,0.9777,0.8170
ROCPOINTS_N,0.9500,0.5626,0.8170,0.9777,0.8170
ROCPOINTS_N,0.9507,0.5238,0.8024,0.9789,0.8024
ROCPOINTS_N,0.9510,0.5238,0.8023,0.9789,0.8023
ROCPOINTS_N,0.9511,0.5238,0.8022,0.9789,0.8022
ROCPOINTS_N,0.9515,0.5238,0.8020,0.9789,0.8020
ROCPOINTS_N,0.9516,0.5238,0.8019,0.9789,0.8019
ROCPOINTS_N,0.9517,0.5238,0.8018,0.9789,0.8018
ROCPOINTS_N,0.9520,0.5238,0.8017,0.9789,0.8017
ROCPOINTS_N,0.9522,0.5238,0.8017,0.9789,0.8017
ROCPOINTS_N,0.9525,0.5238,0.8014,0.9788,0.8014
ROCPOINTS_N,0.9527,0.5238,0.8014,0.9788,0.8014
ROCPOINTS_N,0.9533,0.5238,0.8013,0.9788,0.8013
ROCPOINTS_N,0.9533,0.5238,0.8013,0.9788,0.8013
ROCPOINTS_N,0.9534,0.4991,0.7847,0.9794,0.7847
ROCPOINTS_N,0.9539,0.4991,0.7846,0.9794,0.7846
ROCPOINTS_N,0.9542,0.4991,0.7845,0.9794,0.7845
ROCPOINTS_N,0.9544,0.4991,0.7845,0.9794,0.7845
ROCPOINTS_N,0.9548,0.4974,0.7844,0.9795,0.7844
ROCPOINTS_N,0.9550,0.4974,0.7844,0.9795,0.7844
ROCPOINTS_N,0.9553,0.4974,0.7841,0.9795,0.7841
ROCPOINTS_N,0.9553,0.4974,0.7840,0.9795,0.7840
ROCPOINTS_N,0.9554,0.4974,0.7840,0.9795,0.7840
ROCPOINTS_N,0.9555,0.4974,0.7839,0.9795,0.7839
ROCPOINTS_N,0.9556,0.4974,0.7838,0.9795,0.7838
ROCPOINTS_N,0.9558,0.4974,0.7837,0.9794,0.7837
ROCPOINTS_N,0.9558,0.4974,0.7837,0.9794,0.7837
ROCPOINTS_N,0.9561,0.4974,0.7836,0.9794,0.7836
ROCPOINTS_N,0.9567,0.4974,0.7835,0.9794,0.7835
ROCPOINTS_N,0.9571,0.4727,0.7663,0.9800,0.7663
ROCPOINTS_N,0.9578,0.4727,0.7662,0.9800,0.7662
ROCPOINTS_N,0.9581,0.4727,0.7661,0.9800,0.7661
ROCPOINTS_N,0.9583,0.4727,0.7660,0.9800,0.7660
ROCPOINTS_N,0.9589,0.4727,0.7658,0.9800,0.7658
ROCPOINTS_N,0.9590,0.4727,0.7657,0.9800,0.7657
ROCPOINTS_N,0.9591,0.4727,0.7656,0.9800,0.7656
ROCPOINTS_N,0.9592,0.4727,0.7656,0.9800,0.7656
ROCPOINTS_N,0.9595,0.4727,0.7655,0.9800,0.7655
ROCPOINTS_N,0.9595,0.4709,0.7655,0.9801,0.7655
ROCPOINTS_N,0.9600,0.4709,0.7654,0.9801,0.7654
ROCPOINTS_N,0.9603,0.4497,0.7465,0.9805,0.7465
ROCPOINTS_N,0.9604,0.4497,0.7464,0.9805,0.7464
ROCPOINTS_N,0.9608,0.4497,0.7458,0.9805,0.7458
ROCPOINTS_N,0.9611,0.4497,0.7458,0.9805,0.7458
ROCPOINTS_N,0.9617,0.4497,0.7457,0.9804,0.7457
ROCPOINTS_N,0.9623,0.4480,0.7456,0.9805,0.7456
ROCPOINTS_N,0.9624,0.4480,0.7453,0.9805,0.7453
ROCPOINTS_N,0.9626,0.4462,0.7453,0.9806,0.7453
ROCPOINTS_N,0.9628,0.4462,0.7453,0.9806,0.7453
ROCPOINTS_N,0.9629,0.4462,0.7452,0.9806,0.7452
ROCPOINTS_N,0.9629,0.4462,0.7452,0.9806,0.7452
ROCPOINTS_N,0.9629,0.4462,0.7451,0.9806,0.7451
ROCPOINTS_N,0.9632,0.4462,0.7448,0.9806,0.7448
ROCPOINTS_N,0.9632,0.4462,0.7447,0.9806,0.7447
ROCPOINTS_N,0.9633,0.4462,0.7446,0.9806,0.7446
ROCPOINTS_N,0.9633,0.4462,0.7446,0.9806,0.7446
ROCPOINTS_N,0.9636,0.4250,0.7206,0.9809,0.7206
ROCPOINTS_N,0.9637,0.4250,0.7200,0.9809,0.7200
ROCPOINTS_N,0.9639,0.4250,0.7200,0.9809,0.7200
ROCPOINTS_N,0.9640,0.4250,0.7199,0.9809,0.7199
ROCPOINTS_N,0.9642,0.4250,0.7198,0.9809,0.7198
ROCPOINTS_N,0.9644,0.4250,0.7197,0.9808,0.7197
ROCPOINTS_N,0.9644,0.4250,0.7196,0.9808,0.7196
ROCPOINTS_N,0.9647,0.4250,0.7196,0.9808,0.7196
ROCPOINTS_N,0.9648,0.4250,0.7195,0.9808,0.7195
ROCPOINTS_N,0.9648,0.4250,0.7195,0.9808,0.7195
ROCPOINTS_N,0.9650,0.4250,0.7194,0.9808,0.7194
ROCPOINTS_N,0.9650,0.4250,0.7192,0.9808,0.7192
ROCPOINTS_N,0.9651,0.4250,0.7191,0.9808,0.7191
ROCPOINTS_N,0.9652,0.4250,0.7188,0.9808,0.7188
ROCPOINTS_N,0.9653,0.4250,0.7188,0.9808,0.7188
ROCPOINTS_N,0.9656,0.4250,0.7187,0.9808,0.7187
ROCPOINTS_N,0.9656,0.4250,0.7185,0.9808,0.7185
ROCPOINTS_N,0.9658,0.4250,0.7183,0.9808,0.7183
ROCPOINTS_N,0.9660,0.4250,0.7182,0.9808,0.7182
ROCPOINTS_N,0.9661,0.4250,0.7181,0.9808,0.7181
ROCPOINTS_N,0.9662,0.4250,0.7181,0.9808,0.7181
ROCPOINTS_N,0.9663,0.4250,0.7180,0.9808,0.7180
ROCPOINTS_N,0.9663,0.4250,0.7179,0.9808,0.7179
ROCPOINTS_N,0.9664,0.4250,0.7179,0.9808,0.7179
ROCPOINTS_N,0.9664,0.4250,0.7178,0.9808,0.7178
ROCPOINTS_N,0.9666,0.4250,0.7177,0.9808,0.7177
ROCPOINTS_N,0.9667,0.4250,0.7177,0.9808,0.7177
ROCPOINTS_N,0.9672,0.3951,0.6933,0.9815,0.6933
ROCPOINTS_N,0.9673,0.3951,0.6931,0.9815,0.6931
ROCPOINTS_N,0.9674,0.3951,0.6930,0.9815,0.6930
ROCPOINTS_N,0.9675,0.3951,0.6930,0.9815,0.6930
ROCPOINTS_N,0.9678,0.3951,0.6929,0.9815,0.6929
ROCPOINTS_N,0.9678,0.3951,0.6928,0.9815,0.6928
ROCPOINTS_N,0.9681,0.3951,0.6928,0.9815,0.6928
ROCPOINTS_N,0.9683,0.3951,0.6926,0.9815,0.6926
ROCPOINTS_N,0.9685,0.3951,0.6926,0.9815,0.6926
ROCPOINTS_N,0.9687,0.3951,0.6925,0.9815,0.6925
ROCPOINTS_N,0.9689,0.3951,0.6922,0.9815,0.6922
ROCPOINTS_N,0.9692,0.3951,0.6921,0.9815,0.6921
ROCPOINTS_N,0.9694,0.3951,0.6920,0.9815,0.6920
ROCPOINTS_N,0.9697,0.3951,0.6919,0.9815,0.6919
ROCPOINTS_N,0.9698,0.3951,0.6915,0.9815,0.6915
ROCPOINTS_N,0.9699,0.3951,0.6914,0.9815,0.6914
ROCPOINTS_N,0.9700,0.3951,0.6914,0.9815,0.6914
ROCPOINTS_N,0.9702,0.3668,0.6642,0.9821,0.6642
ROCPOINTS_N,0.9707,0.3668,0.6642,0.9821,0.6642
ROCPOINTS_N,0.9708,0.3668,0.6641,0.9821,0.6641
ROCPOINTS_N,0.9711,0.3668,0.6641,0.9821,0.6641
ROCPOINTS_N,0.9711,0.3668,0.6640,0.9821,0.6640
ROCPOINTS_N,0.9712,0.3668,0.6639,0.9821,0.6639
ROCPOINTS_N,0.9713,0.3668,0.6638,0.9821,0.6638
ROCPOINTS_N,0.9713,0.3668,0.6638,0.9821,0.6638
ROCPOINTS_N,0.9716,0.3668,0.6637,0.9821,0.6637
ROCPOINTS_N,0.9717,0.3668,0.6635,0.9820,0.6635
ROCPOINTS_N,0.9717,0.3668,0.6635,0.9820,0.6635
ROCPOINTS_N,0.9717,0.3668,0.6634,0.9820,0.6634
ROCPOINTS_N,0.9718,0.3668,0.6633,0.9820,0.6633
ROCPOINTS_N,0.9722,0.3668,0.6631,0.9820,0.6631
ROCPOINTS_N,0.9723,0.3668,0.6628,0.9820,0.6628
ROCPOINTS_N,0.9725,0.3668,0.6628,0.9820,0.6628
ROCPOINTS_N,0.9726,0.3668,0.6626,0.9820,0.6626
ROCPOINTS_N,0.9728,0.3668,0.6625,0.9820,0.6625
ROCPOINTS_N,0.9729,0.3668,0.6625,0.9820,0.6625
ROCPOINTS_N,0.9730,0.3668,0.6624,0.9820,0.6624
ROCPOINTS_N,0.9733,0.3668,0.6623,0.9820,0.6623
ROCPOINTS_N,0.9733,0.3668,0.6621,0.9820,0.6621
ROCPOINTS_N,0.9733,0.3668,0.6620,0.9820,0.6620
ROCPOINTS_N,0.9735,0.3386,0.6358,0.9827,0.6358
ROCPOINTS_N,0.9736,0.3386,0.6358,0.9827,0.6358
ROCPOINTS_N,0.9736,0.3386,0.6357,0.9827,0.6357
ROCPOINTS_N,0.9736,0.3386,0.6357,0.9827,0.6357
ROCPOINTS_N,0.9741,0.3386,0.6356,0.9827,0.6356
ROCPOINTS_N,0.9743,0.3386,0.6355,0.9827,0.6355
ROCPOINTS_N,0.9744,0.3386,0.6353,0.9827,0.6353
ROCPOINTS_N,0.9749,0.3386,0.6352,0.9827,0.6352
ROCPOINTS_N,0.9750,0.3386,0.6351,0.9827,0.6351
ROCPOINTS_N,0.9753,0.3386,0.6350,0.9827,0.6350
ROCPOINTS_N,0.9756,0.3386,0.6349,0.9827,0.6349
ROCPOINTS_N,0.9756,0.3386,0.6348,0.9827,0.6348
ROCPOINTS_N,0.9756,0.3386,0.6347,0.9827,0.6347
ROCPOINTS_N,0.9757,0.3386,0.6347,0.9827,0.6347
ROCPOINTS_N,0.9757,0.3386,0.6346,0.9827,0.6346
ROCPOINTS_N,0.9758,0.3386,0.6346,0.9827,0.6346
ROCPOINTS_N,0.9759,0.3386,0.6344,0.9827,0.6344
ROCPOINTS_N,0.9760,0.3386,0.6344,0.9827,0.6344
ROCPOINTS_N,0.9761,0.3386,0.6343,0.9827,0.6343
ROCPOINTS_N,0.9762,0.3386,0.6342,0.9827,0.6342
ROCPOINTS_N,0.9762,0.3386,0.6341,0.9827,0.6341
ROCPOINTS_N,0.9763,0.3386,0.6341,0.9826,0.6341
ROCPOINTS_N,0.9763,0.3386,0.6340,0.9826,0.6340
ROCPOINTS_N,0.9763,0.3386,0.6340,0.9826,0.6340
ROCPOINTS_N,0.9765,0.3386,0.6339,0.9826,0.6339
ROCPOINTS_N,0.9767,0.3386,0.6339,0.9826,0.6339
ROCPOINTS_N,0.9769,0.3122,0.6023,0.9832,0.6023
ROCPOINTS_N,0.9773,0.3122,0.6022,0.9831,0.6022
ROCPOINTS_N,0.9774,0.3122,0.6021,0.9831,0.6021
ROCPOINTS_N,0.9776,0.3122,0.6021,0.9831,0.6021
ROCPOINTS_N,0.9781,0.3122,0.6020,0.9831,0.6020
ROCPOINTS_N,0.9783,0.3122,0.6020,0.9831,0.6020
ROCPOINTS_N,0.9784,0.3122,0.6018,0.9831,0.6018
ROCPOINTS_N,0.9787,0.3122,0.6018,0.9831,0.6018
ROCPOINTS_N,0.9788,0.3122,0.6017,0.9831,0.6017
ROCPOINTS_N,0.9788,0.3122,0.6016,0.9831,0.6016
ROCPOINTS_N,0.9789,0.3122,0.6016,0.9831,0.6016
ROCPOINTS_N,0.9790,0.3122,0.6011,0.9831,0.6011
ROCPOINTS_N,0.9792,0.3122,0.6011,0.9831,0.6011
ROCPOINTS_N,0.9792,0.3122,0.6010,0.9831,0.6010
ROCPOINTS_N,0.9793,0.3122,0.6010,0.9831,0.6010
ROCPOINTS_N,0.9796,0.3122,0.6009,0.9831,0.6009
ROCPOINTS_N,0.9797,0.3122,0.6008,0.9831,0.6008
ROCPOINTS_N,0.9799,0.3122,0.6007,0.9831,0.6007
ROCPOINTS_N,0.9800,0.3122,0.6007,0.9831,0.6007
ROCPOINTS_N,0.9801,0.2822,0.5634,0.9837,0.5634
ROCPOINTS_N,0.9801,0.2822,0.5634,0.9837,0.5634
ROCPOINTS_N,0.9801,0.2822,0.5633,0.9837,0.5633
ROCPOINTS_N,0.9801,0.2804,0.5628,0.9838,0.5628
ROCPOINTS_N,0.9803,0.2804,0.5628,0.9838,0.5628
ROCPOINTS_N,0.9804,0.2804,0.5627,0.9838,0.5627
ROCPOINTS_N,0.9805,0.2804,0.5627,0.9838,0.5627
ROCPOINTS_N,0.9806,0.2804,0.5626,0.9838,0.5626
ROCPOINTS_N,0.9806,0.2804,0.5625,0.9838,0.5625
ROCPOINTS_N,0.9807,0.2804,0.5625,0.9838,0.5625
ROCPOINTS_N,0.9808,0.2804,0.5624,0.9838,0.5624
ROCPOINTS_N,0.9808,0.2804,0.5624,0.9838,0.5624
ROCPOINTS_N,0.9811,0.2804,0.5621,0.9838,0.5621
ROCPOINTS_N,0.9813,0.2804,0.5620,0.9838,0.5620
ROCPOINTS_N,0.9813,0.2804,0.5620,0.9838,0.5620
ROCPOINTS_N,0.9815,0.2787,0.5615,0.9839,0.5615
ROCPOINTS_N,0.9817,0.2787,0.5614,0.9839,0.5614
ROCPOINTS_N,0.9818,0.2787,0.5612,0.9838,0.5612
ROCPOINTS_N,0.9819,0.2787,0.5611,0.9838,0.5611
ROCPOINTS_N,0.9820,0.2787,0.5611,0.9838,0.5611
ROCPOINTS_N,0.9822,0.2787,0.5610,0.9838,0.5610
ROCPOINTS_N,0.9822,0.2787,0.5609,0.9838,0.5609
ROCPOINTS_N,0.9822,0.2787,0.5608,0.9838,0.5608
ROCPOINTS_N,0.9824,0.2787,0.5608,0.9838,0.5608
ROCPOINTS_N,0.9824,0.2787,0.5607,0.9838,0.5607
ROCPOINTS_N,0.9825,0.2787,0.5607,0.9838,0.5607
ROCPOINTS_N,0.9825,0.2787,0.5606,0.9838,0.5606
ROCPOINTS_N,0.9826,0.2787,0.5606,0.9838,0.5606
ROCPOINTS_N,0.9827,0.2787,0.5605,0.9838,0.5605
ROCPOINTS_N,0.9827,0.2787,0.5604,0.9838,0.5604
ROCPOINTS_N,0.9827,0.2787,0.5604,0.9838,0.5604
ROCPOINTS_N,0.9827,0.2787,0.5603,0.9838,0.5603
ROCPOINTS_N,0.9828,0.2787,0.5603,0.9838,0.5603
ROCPOINTS_N,0.9828,0.2787,0.5601,0.9838,0.5601
ROCPOINTS_N,0.9829,0.2787,0.5601,0.9838,0.5601
ROCPOINTS_N,0.9829,0.2787,0.5600,0.9838,0.5600
ROCPOINTS_N,0.9830,0.2787,0.5599,0.9838,0.5599
ROCPOINTS_N,0.9830,0.2787,0.5598,0.9838,0.5598
ROCPOINTS_N,0.9830,0.2787,0.5597,0.9838,0.5597
ROCPOINTS_N,0.9831,0.2787,0.5597,0.9838,0.5597
ROCPOINTS_N,0.9832,0.2787,0.5596,0.9838,0.5596
ROCPOINTS_N,0.9832,0.2787,0.5596,0.9838,0.5596
ROCPOINTS_N,0.9833,0.2787,0.5595,0.9838,0.5595
ROCPOINTS_N,0.9834,0.2504,0.5180,0.9843,0.5180
ROCPOINTS_N,0.9835,0.2504,0.5179,0.9843,0.5179
ROCPOINTS_N,0.9835,0.2504,0.5179,0.9843,0.5179
ROCPOINTS_N,0.9835,0.2504,0.5178,0.9843,0.5178
ROCPOINTS_N,0.9836,0.2504,0.5178,0.9843,0.5178
ROCPOINTS_N,0.9838,0.2504,0.5177,0.9843,0.5177
ROCPOINTS_N,0.9842,0.2504,0.5176,0.9843,0.5176
ROCPOINTS_N,0.9844,0.2504,0.5176,0.9843,0.5176
ROCPOINTS_N,0.9844,0.2504,0.5175,0.9843,0.5175
ROCPOINTS_N,0.9844,0.2504,0.5175,0.9843,0.5175
ROCPOINTS_N,0.9844,0.2504,0.5174,0.9842,0.5174
ROCPOINTS_N,0.9847,0.2504,0.5173,0.9842,0.5173
ROCPOINTS_N,0.9847,0.2504,0.5173,0.9842,0.5173
ROCPOINTS_N,0.9848,0.2504,0.5172,0.9842,0.5172
ROCPOINTS_N,0.9850,0.2504,0.5171,0.9842,0.5171
ROCPOINTS_N,0.9851,0.2504,0.5167,0.9842,0.5167
ROCPOINTS_N,0.9852,0.2504,0.5166,0.9842,0.5166
ROCPOINTS_N,0.9853,0.2504,0.5166,0.9842,0.5166
ROCPOINTS_N,0.9853,0.2504,0.5165,0.9842,0.5165
ROCPOINTS_N,0.9854,0.2504,0.5165,0.9842,0.5165
ROCPOINTS_N,0.9854,0.2504,0.5164,0.9842,0.5164
ROCPOINTS_N,0.9855,0.2504,0.5164,0.9842,0.5164
ROCPOINTS_N,0.9856,0.2504,0.5163,0.9842,0.5163
ROCPOINTS_N,0.9856,0.2504,0.5162,0.9842,0.5162
ROCPOINTS_N,0.9858,0.2504,0.5162,0.9842,0.5162
ROCPOINTS_N,0.9858,0.2504,0.5161,0.9842,0.5161
ROCPOINTS_N,0.9861,0.2504,0.5160,0.9842,0.5160
ROCPOINTS_N,0.9861,0.2504,0.5159,0.9842,0.5159
ROCPOINTS_N,0.9862,0.2504,0.5159,0.9842,0.5159
ROCPOINTS_N,0.9863,0.2504,0.5158,0.9842,0.5158
ROCPOINTS_N,0.9864,0.2504,0.5158,0.9842,0.5158
ROCPOINTS_N,0.9864,0.2504,0.5148,0.9842,0.5148
ROCPOINTS_N,0.9864,0.2504,0.5147,0.9842,0.5147
ROCPOINTS_N,0.9864,0.2504,0.5147,0.9842,0.5147
ROCPOINTS_N,0.9865,0.2504,0.5146,0.9842,0.5146
ROCPOINTS_N,0.9866,0.2504,0.5145,0.9842,0.5145
ROCPOINTS_N,0.9866,0.2504,0.5133,0.9841,0.5133
ROCPOINTS_N,0.9866,0.2504,0.5132,0.9841,0.5132
ROCPOINTS_N,0.9866,0.2504,0.5131,0.9841,0.5131
ROCPOINTS_N,0.9867,0.2504,0.5125,0.9841,0.5125
ROCPOINTS_N,0.9867,0.2011,0.4667,0.9860,0.4667
ROCPOINTS_N,0.9867,0.2011,0.4645,0.9859,0.4645
ROCPOINTS_N,0.9868,0.2011,0.4645,0.9859,0.4645
ROCPOINTS_N,0.9868,0.2011,0.4638,0.9859,0.4638
ROCPOINTS_N,0.9869,0.2011,0.4626,0.9858,0.4626
ROCPOINTS_N,0.9869,0.2011,0.4613,0.9858,0.4613
ROCPOINTS_N,0.9869,0.2011,0.4612,0.9858,0.4612
ROCPOINTS_N,0.9870,0.2011,0.4611,0.9858,0.4611
ROCPOINTS_N,0.9870,0.2011,0.4601,0.9858,0.4601
ROCPOINTS_N,0.9871,0.2011,0.4601,0.9858,0.4601
ROCPOINTS_N,0.9871,0.2011,0.4600,0.9858,0.4600
ROCPOINTS_N,0.9872,0.2011,0.4600,0.9858,0.4600
ROCPOINTS_N,0.9874,0.2011,0.4599,0.9858,0.4599
ROCPOINTS_N,0.9875,0.2011,0.4581,0.9857,0.4581
ROCPOINTS_N,0.9875,0.2011,0.4564,0.9856,0.4564
ROCPOINTS_N,0.9877,0.2011,0.4562,0.9856,0.4562
ROCPOINTS_N,0.9878,0.2011,0.4561,0.9856,0.4561
ROCPOINTS_N,0.9878,0.2011,0.4560,0.9856,0.4560
ROCPOINTS_N,0.9878,0.2011,0.4559,0.9856,0.4559
ROCPOINTS_N,0.9879,0.2011,0.4543,0.9856,0.4543
ROCPOINTS_N,0.9880,0.2011,0.4536,0.9856,0.4536
ROCPOINTS_N,0.9880,0.2011,0.4523,0.9855,0.4523
ROCPOINTS_N,0.9883,0.2011,0.4523,0.9855,0.4523
ROCPOINTS_N,0.9883,0.2011,0.4509,0.9855,0.4509
ROCPOINTS_N,0.9883,0.2011,0.4508,0.9855,0.4508
ROCPOINTS_N,0.9884,0.2011,0.4504,0.9855,0.4504
ROCPOINTS_N,0.9885,0.2011,0.4492,0.9854,0.4492
ROCPOINTS_N,0.9886,0.2011,0.4491,0.9854,0.4491
ROCPOINTS_N,0.9887,0.2011,0.4475,0.9854,0.4475
ROCPOINTS_N,0.9887,0.2011,0.4475,0.9854,0.4475
ROCPOINTS_N,0.9888,0.2011,0.4474,0.9854,0.4474
ROCPOINTS_N,0.9889,0.2011,0.4474,0.9854,0.4474
ROCPOINTS_N,0.9892,0.2011,0.4471,0.9854,0.4471
ROCPOINTS_N,0.9893,0.2011,0.4470,0.9853,0.4470
ROCPOINTS_N,0.9893,0.2011,0.4470,0.9853,0.4470
ROCPOINTS_N,0.9893,0.2011,0.4469,0.9853,0.4469
ROCPOINTS_N,0.9894,0.2011,0.4467,0.9853,0.4467
ROCPOINTS_N,0.9895,0.2011,0.4467,0.9853,0.4467
ROCPOINTS_N,0.9896,0.2011,0.4466,0.9853,0.4466
ROCPOINTS_N,0.9896,0.2011,0.4466,0.9853,0.4466
ROCPOINTS_N,0.9897,0.2011,0.4465,0.9853,0.4465
ROCPOINTS_N,0.9897,0.2011,0.4464,0.9853,0.4464
ROCPOINTS_N,0.9897,0.2011,0.4464,0.9853,0.4464
ROCPOINTS_N,0.9898,0.2011,0.4463,0.9853,0.4463
ROCPOINTS_N,0.9898,0.2011,0.4463,0.9853,0.4463
ROCPOINTS_N,0.9898,0.2011,0.4462,0.9853,0.4462
ROCPOINTS_N,0.9899,0.2011,0.4461,0.9853,0.4461
ROCPOINTS_N,0.9900,0.2011,0.4460,0.9853,0.4460
ROCPOINTS_N,0.9900,0.2011,0.4460,0.9853,0.4460
ROCPOINTS_N,0.9900,0.1781,0.3910,0.9852,0.3910
ROCPOINTS_N,0.9901,0.1781,0.3910,0.9852,0.3910
ROCPOINTS_N,0.9902,0.1781,0.3909,0.9852,0.3909
ROCPOINTS_N,0.9903,0.1781,0.3909,0.9852,0.3909
ROCPOINTS_N,0.9905,0.1781,0.3908,0.9852,0.3908
ROCPOINTS_N,0.9906,0.1781,0.3908,0.9852,0.3908
ROCPOINTS_N,0.9906,0.1781,0.3906,0.9851,0.3906
ROCPOINTS_N,0.9906,0.1781,0.3906,0.9851,0.3906
ROCPOINTS_N,0.9907,0.1781,0.3905,0.9851,0.3905
ROCPOINTS_N,0.9907,0.1781,0.3905,0.9851,0.3905
ROCPOINTS_N,0.9908,0.1781,0.3904,0.9851,0.3904
ROCPOINTS_N,0.9909,0.1781,0.3903,0.9851,0.3903
ROCPOINTS_N,0.9911,0.1781,0.3902,0.9851,0.3902
ROCPOINTS_N,0.9913,0.1746,0.3900,0.9854,0.3900
ROCPOINTS_N,0.9914,0.1746,0.3899,0.9854,0.3899
ROCPOINTS_N,0.9915,0.1746,0.3899,0.9854,0.3899
ROCPOINTS_N,0.9916,0.1746,0.3898,0.9854,0.3898
ROCPOINTS_N,0.9917,0.1746,0.3898,0.9854,0.3898
ROCPOINTS_N,0.9917,0.1728,0.3895,0.9855,0.3895
ROCPOINTS_N,0.9918,0.1711,0.3878,0.9856,0.3878
ROCPOINTS_N,0.9918,0.1711,0.3878,0.9856,0.3878
ROCPOINTS_N,0.9918,0.1711,0.3877,0.9856,0.3877
ROCPOINTS_N,0.9920,0.1711,0.3877,0.9856,0.3877
ROCPOINTS_N,0.9921,0.1711,0.3876,0.9856,0.3876
ROCPOINTS_N,0.9921,0.1711,0.3875,0.9856,0.3875
ROCPOINTS_N,0.9922,0.1711,0.3875,0.9856,0.3875
ROCPOINTS_N,0.9922,0.1711,0.3874,0.9856,0.3874
ROCPOINTS_N,0.9922,0.1711,0.3874,0.9856,0.3874
ROCPOINTS_N,0.9924,0.1711,0.3872,0.9856,0.3872
ROCPOINTS_N,0.9925,0.1711,0.3871,0.9856,0.3871
ROCPOINTS_N,0.9925,0.1711,0.3870,0.9856,0.3870
ROCPOINTS_N,0.9926,0.1711,0.3870,0.9856,0.3870
ROCPOINTS_N,0.9926,0.1711,0.3869,0.9856,0.3869
ROCPOINTS_N,0.9927,0.1711,0.3868,0.9856,0.3868
ROCPOINTS_N,0.9928,0.1711,0.3868,0.9856,0.3868
ROCPOINTS_N,0.9928,0.1711,0.3867,0.9856,0.3867
ROCPOINTS_N,0.9929,0.1711,0.3867,0.9856,0.3867
ROCPOINTS_N,0.9929,0.1711,0.3866,0.9856,0.3866
ROCPOINTS_N,0.9929,0.1711,0.3866,0.9856,0.3866
ROCPOINTS_N,0.9930,0.1711,0.3865,0.9856,0.3865
ROCPOINTS_N,0.9930,0.1711,0.3864,0.9856,0.3864
ROCPOINTS_N,0.9930,0.1711,0.3864,0.9856,0.3864
ROCPOINTS_N,0.9930,0.1711,0.3863,0.9856,0.3863
ROCPOINTS_N,0.9930,0.1711,0.3863,0.9856,0.3863
ROCPOINTS_N,0.9930,0.1711,0.3862,0.9856,0.3862
ROCPOINTS_N,0.9930,0.1711,0.3861,0.9856,0.3861
ROCPOINTS_N,0.9930,0.1693,0.3853,0.9857,0.3853
ROCPOINTS_N,0.9931,0.1693,0.3852,0.9857,0.3852
ROCPOINTS_N,0.9931,0.1693,0.3852,0.9857,0.3852
ROCPOINTS_N,0.9932,0.1693,0.3851,0.9857,0.3851
ROCPOINTS_N,0.9933,0.1693,0.3850,0.9857,0.3850
ROCPOINTS_N,0.9933,0.1693,0.3850,0.9857,0.3850
ROCPOINTS_N,0.9933,0.1693,0.3849,0.9857,0.3849
ROCPOINTS_N,0.9933,0.1693,0.3849,0.9857,0.3849
ROCPOINTS_N,0.9933,0.1693,0.3848,0.9857,0.3848
ROCPOINTS_N,0.9933,0.1693,0.3847,0.9857,0.3847
ROCPOINTS_N,0.9933,0.1675,0.3838,0.9858,0.3838
ROCPOINTS_N,0.9937,0.1340,0.3196,0.9863,0.3196
ROCPOINTS_N,0.9938,0.1340,0.3195,0.9863,0.3195
ROCPOINTS_N,0.9939,0.1340,0.3194,0.9863,0.3194
ROCPOINTS_N,0.9940,0.1340,0.3194,0.9863,0.3194
ROCPOINTS_N,0.9941,0.1340,0.3193,0.9863,0.3193
ROCPOINTS_N,0.9942,0.1340,0.3193,0.9863,0.3193
ROCPOINTS_N,0.9942,0.1340,0.3192,0.9863,0.3192
ROCPOINTS_N,0.9942,0.1340,0.3191,0.9863,0.3191
ROCPOINTS_N,0.9942,0.1340,0.3191,0.9863,0.3191
ROCPOINTS_N,0.9942,0.1340,0.3190,0.9863,0.3190
ROCPOINTS_N,0.9942,0.1340,0.3190,0.9863,0.3190
ROCPOINTS_N,0.9943,0.1340,0.3189,0.9863,0.3189
ROCPOINTS_N,0.9944,0.1340,0.3189,0.9863,0.3189
ROCPOINTS_N,0.9945,0.1340,0.3187,0.9863,0.3187
ROCPOINTS_N,0.9945,0.1323,0.3187,0.9865,0.3187
ROCPOINTS_N,0.9945,0.1323,0.3187,0.9865,0.3187
ROCPOINTS_N,0.9947,0.1323,0.3186,0.9865,0.3186
ROCPOINTS_N,0.9947,0.1323,0.3185,0.9865,0.3185
ROCPOINTS_N,0.9947,0.1323,0.3184,0.9865,0.3184
ROCPOINTS_N,0.9947,0.1323,0.3184,0.9864,0.3184
ROCPOINTS_N,0.9948,0.1323,0.3183,0.9864,0.3183
ROCPOINTS_N,0.9948,0.1323,0.3183,0.9864,0.3183
ROCPOINTS_N,0.9949,0.1323,0.3182,0.9864,0.3182
ROCPOINTS_N,0.9949,0.1323,0.3182,0.9864,0.3182
ROCPOINTS_N,0.9949,0.1323,0.3181,0.9864,0.3181
ROCPOINTS_N,0.9950,0.1323,0.3180,0.9864,0.3180
ROCPOINTS_N,0.9950,0.1323,0.3180,0.9864,0.3180
ROCPOINTS_N,0.9952,0.1323,0.3177,0.9864,0.3177
ROCPOINTS_N,0.9952,0.1323,0.3177,0.9864,0.3177
ROCPOINTS_N,0.9952,0.1323,0.3176,0.9864,0.3176
ROCPOINTS_N,0.9952,0.1323,0.3176,0.9864,0.3176
ROCPOINTS_N,0.9953,0.1323,0.3175,0.9864,0.3175
ROCPOINTS_N,0.9953,0.1323,0.3175,0.9864,0.3175
ROCPOINTS_N,0.9954,0.1323,0.3174,0.9864,0.3174
ROCPOINTS_N,0.9954,0.1323,0.3173,0.9864,0.3173
ROCPOINTS_N,0.9955,0.1323,0.3173,0.9864,0.3173
ROCPOINTS_N,0.9955,0.1323,0.3172,0.9864,0.3172
ROCPOINTS_N,0.9955,0.1323,0.3172,0.9864,0.3172
ROCPOINTS_N,0.9956,0.1323,0.3170,0.9864,0.3170
ROCPOINTS_N,0.9956,0.1323,0.3166,0.9864,0.3166
ROCPOINTS_N,0.9956,0.1323,0.3165,0.9864,0.3165
ROCPOINTS_N,0.9957,0.1323,0.3165,0.9864,0.3165
ROCPOINTS_N,0.9957,0.1323,0.3164,0.9864,0.3164
ROCPOINTS_N,0.9957,0.1323,0.3163,0.9864,0.3163
ROCPOINTS_N,0.9958,0.1323,0.3163,0.9864,0.3163
ROCPOINTS_N,0.9958,0.1323,0.3162,0.9864,0.3162
ROCPOINTS_N,0.9958,0.1323,0.3161,0.9864,0.3161
ROCPOINTS_N,0.9959,0.1323,0.3161,0.9864,0.3161
ROCPOINTS_N,0.9959,0.1323,0.3160,0.9863,0.3160
ROCPOINTS_N,0.9960,0.1323,0.3159,0.9863,0.3159
ROCPOINTS_N,0.9960,0.1323,0.3159,0.9863,0.3159
ROCPOINTS_N,0.9960,0.1323,0.3158,0.9863,0.3158
ROCPOINTS_N,0.9960,0.1323,0.3157,0.9863,0.3157
ROCPOINTS_N,0.9961,0.1323,0.3156,0.9863,0.3156
ROCPOINTS_N,0.9961,0.1323,0.3156,0.9863,0.3156
ROCPOINTS_N,0.9963,0.1323,0.3155,0.9863,0.3155
ROCPOINTS_N,0.9963,0.1323,0.3154,0.9863,0.3154
ROCPOINTS_N,0.9963,0.1323,0.3153,0.9863,0.3153
ROCPOINTS_N,0.9963,0.1323,0.3152,0.9863,0.3152
ROCPOINTS_N,0.9963,0.1323,0.3152,0.9863,0.3152
ROCPOINTS_N,0.9963,0.1323,0.3151,0.9863,0.3151
ROCPOINTS_N,0.9963,0.1323,0.3151,0.9863,0.3151
ROCPOINTS_N,0.9963,0.1323,0.3150,0.9863,0.3150
ROCPOINTS_N,0.9963,0.1323,0.3149,0.9863,0.3149
ROCPOINTS_N,0.9963,0.1323,0.3149,0.9863,0.3149
ROCPOINTS_N,0.9964,0.1323,0.3148,0.9863,0.3148
ROCPOINTS_N,0.9964,0.1323,0.3148,0.9863,0.3148
ROCPOINTS_N,0.9964,0.1323,0.3147,0.9863,0.3147
ROCPOINTS_N,0.9964,0.1323,0.3147,0.9863,0.3147
ROCPOINTS_N,0.9964,0.1287,0.3132,0.9866,0.3132
ROCPOINTS_N,0.9964,0.1287,0.3131,0.9866,0.3131
ROCPOINTS_N,0.9964,0.1287,0.3131,0.9866,0.3131
ROCPOINTS_N,0.9965,0.1287,0.3130,0.9866,0.3130
ROCPOINTS_N,0.9965,0.1287,0.3130,0.9866,0.3130
ROCPOINTS_N,0.9965,0.1287,0.3129,0.9866,0.3129
ROCPOINTS_N,0.9965,0.1287,0.3128,0.9866,0.3128
ROCPOINTS_N,0.9965,0.1287,0.3128,0.9866,0.3128
ROCPOINTS_N,0.9965,0.1287,0.3127,0.9866,0.3127
ROCPOINTS_N,0.9966,0.1287,0.3127,0.9866,0.3127
ROCPOINTS_N,0.9966,0.1287,0.3126,0.9866,0.3126
ROCPOINTS_N,0.9966,0.1287,0.3126,0.9866,0.3126
ROCPOINTS_N,0.9966,0.1287,0.3125,0.9866,0.3125
ROCPOINTS_N,0.9966,0.1287,0.3124,0.9866,0.3124
ROCPOINTS_N,0.9966,0.1270,0.3124,0.9867,0.3124
ROCPOINTS_N,0.9966,0.1270,0.3124,0.9867,0.3124
ROCPOINTS_N,0.9966,0.1270,0.3123,0.9867,0.3123
ROCPOINTS_N,0.9966,0.1270,0.3123,0.9867,0.3123
ROCPOINTS_N,0.9966,0.1270,0.3122,0.9867,0.3122
ROCPOINTS_N,0.9967,0.1270,0.3121,0.9867,0.3121
ROCPOINTS_N,0.9968,0.0705,0.2278,0.9899,0.2278
ROCPOINTS_N,0.9969,0.0705,0.2278,0.9899,0.2278
ROCPOINTS_N,0.9970,0.0705,0.2277,0.9899,0.2277
ROCPOINTS_N,0.9971,0.0705,0.2277,0.9899,0.2277
ROCPOINTS_N,0.9972,0.0705,0.2276,0.9899,0.2276
ROCPOINTS_N,0.9972,0.0705,0.2275,0.9899,0.2275
ROCPOINTS_N,0.9973,0.0705,0.2274,0.9898,0.2274
ROCPOINTS_N,0.9973,0.0705,0.2273,0.9898,0.2273
ROCPOINTS_N,0.9974,0.0705,0.2272,0.9898,0.2272
ROCPOINTS_N,0.9976,0.0705,0.2272,0.9898,0.2272
ROCPOINTS_N,0.9977,0.0705,0.2271,0.9898,0.2271
ROCPOINTS_N,0.9978,0.0705,0.2271,0.9898,0.2271
ROCPOINTS_N,0.9978,0.0705,0.2270,0.9898,0.2270
ROCPOINTS_N,0.9979,0.0705,0.2265,0.9898,0.2265
ROCPOINTS_N,0.9979,0.0705,0.2265,0.9898,0.2265
ROCPOINTS_N,0.9979,0.0705,0.2264,0.9898,0.2264
ROCPOINTS_N,0.9980,0.0705,0.2264,0.9898,0.2264
ROCPOINTS_N,0.9981,0.0705,0.2263,0.9898,0.2263
ROCPOINTS_N,0.9981,0.0705,0.2263,0.9898,0.2263
ROCPOINTS_N,0.9981,0.0705,0.2262,0.9898,0.2262
ROCPOINTS_N,0.9982,0.0705,0.2261,0.9898,0.2261
ROCPOINTS_N,0.9982,0.0705,0.2261,0.9898,0.2261
ROCPOINTS_N,0.9982,0.0705,0.2260,0.9898,0.2260
ROCPOINTS_N,0.9982,0.0705,0.2260,0.9898,0.2260
ROCPOINTS_N,0.9983,0.0705,0.2259,0.9898,0.2259
ROCPOINTS_N,0.9984,0.0705,0.2251,0.9897,0.2251
ROCPOINTS_N,0.9984,0.0705,0.2251,0.9897,0.2251
ROCPOINTS_N,0.9985,0.0705,0.2250,0.9897,0.2250
ROCPOINTS_N,0.9986,0.0705,0.2250,0.9897,0.2250
ROCPOINTS_N,0.9986,0.0705,0.2249,0.9897,0.2249
ROCPOINTS_N,0.9986,0.0705,0.2249,0.9897,0.2249
ROCPOINTS_N,0.9987,0.0705,0.2248,0.9897,0.2248
ROCPOINTS_N,0.9987,0.0705,0.2247,0.9897,0.2247
ROCPOINTS_N,0.9987,0.0705,0.2247,0.9897,0.2247
ROCPOINTS_N,0.9987,0.0705,0.2246,0.9897,0.2246
ROCPOINTS_N,0.9988,0.0705,0.2246,0.9897,0.2246
ROCPOINTS_N,0.9989,0.0705,0.2245,0.9897,0.2245
ROCPOINTS_N,0.9989,0.0688,0.2244,0.9900,0.2244
ROCPOINTS_N,0.9989,0.0670,0.2240,0.9902,0.2240
ROCPOINTS_N,0.9989,0.0670,0.2239,0.9902,0.2239
ROCPOINTS_N,0.9989,0.0670,0.2239,0.9902,0.2239
ROCPOINTS_N,0.9989,0.0670,0.2238,0.9902,0.2238
ROCPOINTS_N,0.9990,0.0670,0.2237,0.9902,0.2237
ROCPOINTS_N,0.9990,0.0670,0.2237,0.9902,0.2237
ROCPOINTS_N,0.9990,0.0670,0.2236,0.9902,0.2236
ROCPOINTS_N,0.9991,0.0670,0.2236,0.9902,0.2236
ROCPOINTS_N,0.9991,0.0670,0.2235,0.9902,0.2235
ROCPOINTS_N,0.9991,0.0670,0.2235,0.9902,0.2235
ROCPOINTS_N,0.9991,0.0670,0.2234,0.9902,0.2234
ROCPOINTS_N,0.9992,0.0670,0.2233,0.9902,0.2233
ROCPOINTS_N,0.9992,0.0670,0.2233,0.9902,0.2233
ROCPOINTS_N,0.9992,0.0670,0.2232,0.9902,0.2232
ROCPOINTS_N,0.9992,0.0670,0.2229,0.9902,0.2229
ROCPOINTS_N,0.9992,0.0670,0.2228,0.9902,0.2228
ROCPOINTS_N,0.9992,0.0670,0.2227,0.9901,0.2227
ROCPOINTS_N,0.9992,0.0670,0.2226,0.9901,0.2226
ROCPOINTS_N,0.9993,0.0670,0.2226,0.9901,0.2226
ROCPOINTS_N,0.9993,0.0670,0.2225,0.9901,0.2225
ROCPOINTS_N,0.9993,0.0670,0.2225,0.9901,0.2225
ROCPOINTS_N,0.9993,0.0670,0.2224,0.9901,0.2224
ROCPOINTS_N,0.9993,0.0670,0.2223,0.9901,0.2223
ROCPOINTS_N,0.9993,0.0670,0.2222,0.9901,0.2222
ROCPOINTS_N,0.9993,0.0670,0.2221,0.9901,0.2221
ROCPOINTS_N,0.9993,0.0670,0.2221,0.9901,0.2221
ROCPOINTS_N,0.9993,0.0670,0.2220,0.9901,0.2220
ROCPOINTS_N,0.9993,0.0670,0.2219,0.9901,0.2219
ROCPOINTS_N,0.9994,0.0670,0.2219,0.9901,0.2219
ROCPOINTS_N,0.9994,0.0670,0.2218,0.9901,0.2218
ROCPOINTS_N,0.9994,0.0670,0.2218,0.9901,0.2218
ROCPOINTS_N,0.9994,0.0670,0.2217,0.9901,0.2217
ROCPOINTS_N,0.9995,0.0670,0.2215,0.9901,0.2215
ROCPOINTS_N,0.9995,0.0670,0.2215,0.9901,0.2215
ROCPOINTS_N,0.9995,0.0670,0.2214,0.9901,0.2214
ROCPOINTS_N,0.9995,0.0670,0.2214,0.9901,0.2214
ROCPOINTS_N,0.9996,0.0670,0.2211,0.9901,0.2211
ROCPOINTS_N,0.9996,0.0670,0.2211,0.9901,0.2211
ROCPOINTS_N,0.9996,0.0670,0.2210,0.9901,0.2210
ROCPOINTS_N,0.9996,0.0670,0.2209,0.9901,0.2209
ROCPOINTS_N,0.9996,0.0670,0.2208,0.9901,0.2208
ROCPOINTS_N,0.9996,0.0653,0.2208,0.9903,0.2208
ROCPOINTS_N,0.9996,0.0653,0.2207,0.9903,0.2207
ROCPOINTS_N,0.9996,0.0653,0.2207,0.9903,0.2207
ROCPOINTS_N,0.9997,0.0653,0.2206,0.9903,0.2206
ROCPOINTS_N,0.9997,0.0653,0.2205,0.9903,0.2205
ROCPOINTS_N,0.9997,0.0653,0.2204,0.9903,0.2204
ROCPOINTS_N,0.9997,0.0653,0.2203,0.9903,0.2203
ROCPOINTS_N,0.9997,0.0653,0.2202,0.9903,0.2202
ROCPOINTS_N,0.9997,0.0653,0.2202,0.9903,0.2202
ROCPOINTS_N,0.9997,0.0653,0.2201,0.9903,0.2201
ROCPOINTS_N,0.9997,0.0653,0.2201,0.9903,0.2201
ROCPOINTS_N,0.9997,0.0653,0.2200,0.9903,0.2200
ROCPOINTS_N,0.9998,0.0653,0.2200,0.9903,0.2200
ROCPOINTS_N,0.9998,0.0653,0.2199,0.9903,0.2199
ROCPOINTS_N,0.9998,0.0653,0.2198,0.9903,0.2198
ROCPOINTS_N,0.9998,0.0653,0.2198,0.9903,0.2198
ROCPOINTS_N,0.9998,0.0653,0.2197,0.9903,0.2197
ROCPOINTS_N,0.9998,0.0653,0.2196,0.9903,0.2196
ROCPOINTS_N,0.9998,0.0653,0.2195,0.9903,0.2195
ROCPOINTS_N,0.9999,0.0653,0.2194,0.9903,0.2194
ROCPOINTS_N,0.9999,0.0653,0.2193,0.9903,0.2193
ROCPOINTS_N,0.9999,0.0653,0.2193,0.9903,0.2193
ROCPOINTS_N,0.9999,0.0653,0.2192,0.9903,0.2192
ROCPOINTS_N,0.9999,0.0653,0.2191,0.9903,0.2191
ROCPOINTS_N,0.9999,0.0653,0.2191,0.9902,0.2191
ROCPOINTS_N,0.9999,0.0653,0.2190,0.9902,0.2190
ROCPOINTS_N,0.9999,0.0635,0.2190,0.9905,0.2190
ROCPOINTS_N,0.9999,0.0635,0.2190,0.9905,0.2190
ROCPOINTS_N,0.9999,0.0635,0.2189,0.9905,0.2189
ROCPOINTS_N,0.9999,0.0635,0.2188,0.9905,0.2188
ROCPOINTS_N,0.9999,0.0635,0.2188,0.9905,0.2188
ROCPOINTS_N,0.9999,0.0635,0.2187,0.9905,0.2187
ROCPOINTS_N,0.9999,0.0635,0.2186,0.9905,0.2186
ROCPOINTS_N,0.9999,0.0635,0.2186,0.9905,0.2186
ROCPOINTS_N,0.9999,0.0635,0.2185,0.9905,0.2185
ROCPOINTS_N,0.9999,0.0635,0.2184,0.9905,0.2184
ROCPOINTS_N,0.9999,0.0635,0.2184,0.9905,0.2184
ROCPOINTS_N,0.9999,0.0635,0.2183,0.9905,0.2183
ROCPOINTS_N,0.9999,0.0635,0.2182,0.9905,0.2182
ROCPOINTS_N,0.9999,0.0617,0.2182,0.9907,0.2182
ROCPOINTS_N,0.9999,0.0617,0.2181,0.9907,0.2181
ROCPOINTS_N,1.0000,0.0617,0.2181,0.9907,0.2181
ROCPOINTS_N,1.0000,0.0617,0.2180,0.9907,0.2180
ROCPOINTS_N,1.0000,0.0617,0.2180,0.9907,0.2180
ROCPOINTS_N,1.0000,0.0617,0.2179,0.9907,0.2179
ROCPOINTS_N,1.0000,0.0617,0.2179,0.9907,0.2179
ROCPOINTS_N,1.0000,0.0617,0.2178,0.9907,0.2178
ROCPOINTS_N,1.0000,0.0617,0.2177,0.9907,0.2177
ROCPOINTS_N,1.0000,0.0617,0.2177,0.9907,0.2177
ROCPOINTS_N,1.0000,0.0617,0.2176,0.9907,0.2176
ROCPOINTS_N,1.0000,0.0617,0.2176,0.9907,0.2176
ROCPOINTS_N,1.0000,0.0600,0.2176,0.9910,0.2176
ROCPOINTS_N,1.0000,0.0000,0.0000,0.0000,0.0000
ROCPOINTS_O,0.0000,1.0000,1.0000,0.0237,1.0000
ROCPOINTS_O,0.0000,0.7111,0.9262,0.0307,0.9262
ROCPOINTS_O,0.0000,0.7111,0.9262,0.0307,0.9262
ROCPOINTS_O,0.0000,0.7110,0.9262,0.0307,0.9262
ROCPOINTS_O,0.0000,0.7109,0.9262,0.0307,0.9262
ROCPOINTS_O,0.0000,0.7109,0.9262,0.0307,0.9262
ROCPOINTS_O,0.0000,0.7108,0.9262,0.0307,0.9262
ROCPOINTS_O,0.0000,0.7107,0.9262,0.0307,0.9262
ROCPOINTS_O,0.0000,0.7107,0.9262,0.0307,0.9262
ROCPOINTS_O,0.0000,0.7106,0.9262,0.0307,0.9262
ROCPOINTS_O,0.0000,0.7106,0.9262,0.0307,0.9262
ROCPOINTS_O,0.0000,0.7105,0.9262,0.0307,0.9262
ROCPOINTS_O,0.0000,0.7105,0.9262,0.0307,0.9262
ROCPOINTS_O,0.0000,0.7104,0.9262,0.0307,0.9262
ROCPOINTS_O,0.0000,0.7103,0.9262,0.0307,0.9262
ROCPOINTS_O,0.0000,0.7103,0.9262,0.0307,0.9262
ROCPOINTS_O,0.0000,0.7102,0.9262,0.0307,0.9262
ROCPOINTS_O,0.0000,0.7102,0.9262,0.0307,0.9262
ROCPOINTS_O,0.0000,0.7101,0.9262,0.0307,0.9262
ROCPOINTS_O,0.0000,0.7100,0.9262,0.0307,0.9262
ROCPOINTS_O,0.0000,0.7100,0.9262,0.0307,0.9262
ROCPOINTS_O,0.0000,0.7100,0.9238,0.0306,0.9238
ROCPOINTS_O,0.0000,0.7099,0.9238,0.0306,0.9238
ROCPOINTS_O,0.0000,0.7099,0.9238,0.0306,0.9238
ROCPOINTS_O,0.0000,0.7098,0.9238,0.0306,0.9238
ROCPOINTS_O,0.0000,0.7098,0.9238,0.0306,0.9238
ROCPOINTS_O,0.0001,0.7097,0.9238,0.0306,0.9238
ROCPOINTS_O,0.0001,0.7096,0.9238,0.0306,0.9238
ROCPOINTS_O,0.0001,0.7095,0.9238,0.0306,0.9238
ROCPOINTS_O,0.0001,0.7095,0.9238,0.0307,0.9238
ROCPOINTS_O,0.0001,0.7094,0.9238,0.0307,0.9238
ROCPOINTS_O,0.0001,0.7094,0.9238,0.0307,0.9238
ROCPOINTS_O,0.0001,0.7093,0.9238,0.0307,0.9238
ROCPOINTS_O,0.0001,0.7092,0.9238,0.0307,0.9238
ROCPOINTS_O,0.0001,0.7091,0.9238,0.0307,0.9238
ROCPOINTS_O,0.0001,0.7091,0.9238,0.0307,0.9238
ROCPOINTS_O,0.0002,0.7090,0.9238,0.0307,0.9238
ROCPOINTS_O,0.0002,0.7090,0.9238,0.0307,0.9238
ROCPOINTS_O,0.0002,0.7089,0.9238,0.0307,0.9238
ROCPOINTS_O,0.0002,0.7087,0.9238,0.0307,0.9238
ROCPOINTS_O,0.0002,0.7087,0.9238,0.0307,0.9238
ROCPOINTS_O,0.0002,0.7086,0.9238,0.0307,0.9238
ROCPOINTS_O,0.0002,0.7085,0.9238,0.0307,0.9238
ROCPOINTS_O,0.0002,0.7085,0.9238,0.0307,0.9238
ROCPOINTS_O,0.0002,0.7084,0.9238,0.0307,0.9238
ROCPOINTS_O,0.0002,0.7084,0.9238,0.0307,0.9238
ROCPOINTS_O,0.0002,0.7083,0.9238,0.0307,0.9238
ROCPOINTS_O,0.0002,0.7083,0.9238,0.0307,0.9238
ROCPOINTS_O,0.0002,0.7082,0.9238,0.0307,0.9238
ROCPOINTS_O,0.0003,0.7081,0.9238,0.0307,0.9238
ROCPOINTS_O,0.0003,0.7080,0.9238,0.0307,0.9238
ROCPOINTS_O,0.0003,0.7080,0.9238,0.0307,0.9238
ROCPOINTS_O,0.0003,0.7079,0.9238,0.0307,0.9238
ROCPOINTS_O,0.0003,0.7079,0.9238,0.0307,0.9238
ROCPOINTS_O,0.0003,0.7078,0.9238,0.0307,0.9238
ROCPOINTS_O,0.0003,0.7077,0.9238,0.0307,0.9238
ROCPOINTS_O,0.0003,0.7077,0.9238,0.0307,0.9238
ROCPOINTS_O,0.0003,0.7076,0.9238,0.0307,0.9238
ROCPOINTS_O,0.0003,0.7075,0.9238,0.0307,0.9238
ROCPOINTS_O,0.0004,0.7074,0.9238,0.0307,0.9238
ROCPOINTS_O,0.0004,0.7074,0.9238,0.0307,0.9238
ROCPOINTS_O,0.0004,0.7073,0.9214,0.0307,0.9214
ROCPOINTS_O,0.0004,0.7073,0.9214,0.0307,0.9214
ROCPOINTS_O,0.0004,0.7072,0.9214,0.0307,0.9214
ROCPOINTS_O,0.0005,0.7071,0.9214,0.0307,0.9214
ROCPOINTS_O,0.0005,0.7070,0.9214,0.0307,0.9214
ROCPOINTS_O,0.0005,0.7069,0.9214,0.0307,0.9214
ROCPOINTS_O,0.0005,0.7068,0.9214,0.0307,0.9214
ROCPOINTS_O,0.0005,0.7068,0.9214,0.0307,0.9214
ROCPOINTS_O,0.0005,0.7067,0.9214,0.0307,0.9214
ROCPOINTS_O,0.0005,0.7066,0.9214,0.0307,0.9214
ROCPOINTS_O,0.0005,0.7066,0.9214,0.0307,0.9214
ROCPOINTS_O,0.0005,0.7065,0.9214,0.0307,0.9214
ROCPOINTS_O,0.0006,0.7065,0.9214,0.0307,0.9214
ROCPOINTS_O,0.0006,0.7063,0.9214,0.0307,0.9214
ROCPOINTS_O,0.0006,0.7063,0.9214,0.0307,0.9214
ROCPOINTS_O,0.0006,0.7062,0.9214,0.0307,0.9214
ROCPOINTS_O,0.0007,0.7062,0.9214,0.0307,0.9214
ROCPOINTS_O,0.0007,0.7061,0.9214,0.0307,0.9214
ROCPOINTS_O,0.0007,0.7061,0.9214,0.0307,0.9214
ROCPOINTS_O,0.0007,0.7059,0.9214,0.0307,0.9214
ROCPOINTS_O,0.0007,0.7058,0.9214,0.0307,0.9214
ROCPOINTS_O,0.0007,0.7058,0.9214,0.0307,0.9214
ROCPOINTS_O,0.0007,0.7057,0.9214,0.0307,0.9214
ROCPOINTS_O,0.0008,0.7057,0.9214,0.0307,0.9214
ROCPOINTS_O,0.0008,0.7056,0.9214,0.0307,0.9214
ROCPOINTS_O,0.0009,0.7052,0.9214,0.0308,0.9214
ROCPOINTS_O,0.0009,0.7051,0.9214,0.0308,0.9214
ROCPOINTS_O,0.0010,0.7051,0.9214,0.0308,0.9214
ROCPOINTS_O,0.0010,0.7050,0.9214,0.0308,0.9214
ROCPOINTS_O,0.0011,0.7050,0.9190,0.0307,0.9190
ROCPOINTS_O,0.0011,0.7050,0.9190,0.0307,0.9190
ROCPOINTS_O,0.0011,0.7049,0.9190,0.0307,0.9190
ROCPOINTS_O,0.0011,0.7046,0.9167,0.0306,0.9167
ROCPOINTS_O,0.0011,0.7043,0.9167,0.0306,0.9167
ROCPOINTS_O,0.0011,0.7043,0.9143,0.0306,0.9143
ROCPOINTS_O,0.0012,0.7042,0.9143,0.0306,0.9143
ROCPOINTS_O,0.0012,0.7042,0.9143,0.0306,0.9143
ROCPOINTS_O,0.0013,0.7041,0.9143,0.0306,0.9143
ROCPOINTS_O,0.0013,0.7040,0.9143,0.0306,0.9143
ROCPOINTS_O,0.0014,0.7040,0.9143,0.0306,0.9143
ROCPOINTS_O,0.0015,0.7039,0.9143,0.0306,0.9143
ROCPOINTS_O,0.0016,0.7039,0.9143,0.0306,0.9143
ROCPOINTS_O,0.0017,0.7038,0.9143,0.0306,0.9143
ROCPOINTS_O,0.0017,0.7037,0.9143,0.0306,0.9143
ROCPOINTS_O,0.0018,0.7028,0.9143,0.0306,0.9143
ROCPOINTS_O,0.0018,0.7027,0.9143,0.0306,0.9143
ROCPOINTS_O,0.0019,0.7026,0.9143,0.0306,0.9143
ROCPOINTS_O,0.0019,0.7026,0.9143,0.0306,0.9143
ROCPOINTS_O,0.0019,0.7025,0.9143,0.0306,0.9143
ROCPOINTS_O,0.0020,0.7025,0.9143,0.0306,0.9143
ROCPOINTS_O,0.0020,0.7024,0.9143,0.0306,0.9143
ROCPOINTS_O,0.0021,0.7024,0.9143,0.0306,0.9143
ROCPOINTS_O,0.0022,0.7023,0.9143,0.0306,0.9143
ROCPOINTS_O,0.0022,0.7022,0.9143,0.0306,0.9143
ROCPOINTS_O,0.0022,0.7020,0.9143,0.0307,0.9143
ROCPOINTS_O,0.0023,0.7019,0.9143,0.0307,0.9143
ROCPOINTS_O,0.0024,0.7018,0.9143,0.0307,0.9143
ROCPOINTS_O,0.0026,0.7018,0.9143,0.0307,0.9143
ROCPOINTS_O,0.0027,0.7017,0.9143,0.0307,0.9143
ROCPOINTS_O,0.0027,0.7017,0.9143,0.0307,0.9143
ROCPOINTS_O,0.0028,0.7016,0.9143,0.0307,0.9143
ROCPOINTS_O,0.0028,0.7015,0.9143,0.0307,0.9143
ROCPOINTS_O,0.0029,0.7014,0.9143,0.0307,0.9143
ROCPOINTS_O,0.0029,0.7013,0.9143,0.0307,0.9143
ROCPOINTS_O,0.0031,0.7013,0.9143,0.0307,0.9143
ROCPOINTS_O,0.0032,0.7012,0.9143,0.0307,0.9143
ROCPOINTS_O,0.0033,0.7011,0.9143,0.0307,0.9143
ROCPOINTS_O,0.0033,0.7010,0.9143,0.0307,0.9143
ROCPOINTS_O,0.0033,0.5966,0.8476,0.0333,0.8476
ROCPOINTS_O,0.0034,0.5965,0.8476,0.0334,0.8476
ROCPOINTS_O,0.0034,0.5964,0.8476,0.0334,0.8476
ROCPOINTS_O,0.0034,0.5964,0.8476,0.0334,0.8476
ROCPOINTS_O,0.0034,0.5963,0.8476,0.0334,0.8476
ROCPOINTS_O,0.0034,0.5963,0.8476,0.0334,0.8476
ROCPOINTS_O,0.0034,0.5961,0.8476,0.0334,0.8476
ROCPOINTS_O,0.0034,0.5961,0.8476,0.0334,0.8476
ROCPOINTS_O,0.0034,0.5960,0.8476,0.0334,0.8476
ROCPOINTS_O,0.0034,0.5960,0.8476,0.0334,0.8476
ROCPOINTS_O,0.0034,0.5959,0.8476,0.0334,0.8476
ROCPOINTS_O,0.0035,0.5959,0.8476,0.0334,0.8476
ROCPOINTS_O,0.0035,0.5958,0.8476,0.0334,0.8476
ROCPOINTS_O,0.0036,0.5957,0.8476,0.0334,0.8476
ROCPOINTS_O,0.0036,0.5945,0.8476,0.0335,0.8476
ROCPOINTS_O,0.0036,0.5945,0.8476,0.0335,0.8476
ROCPOINTS_O,0.0036,0.5944,0.8476,0.0335,0.8476
ROCPOINTS_O,0.0037,0.5944,0.8476,0.0335,0.8476
ROCPOINTS_O,0.0037,0.5943,0.8476,0.0335,0.8476
ROCPOINTS_O,0.0037,0.5942,0.8476,0.0335,0.8476
ROCPOINTS_O,0.0037,0.5942,0.8476,0.0335,0.8476
ROCPOINTS_O,0.0037,0.5941,0.8476,0.0335,0.8476
ROCPOINTS_O,0.0037,0.5941,0.8476,0.0335,0.8476
ROCPOINTS_O,0.0037,0.5940,0.8476,0.0335,0.8476
ROCPOINTS_O,0.0038,0.5940,0.8476,0.0335,0.8476
ROCPOINTS_O,0.0038,0.5939,0.8476,0.0335,0.8476
ROCPOINTS_O,0.0039,0.5938,0.8476,0.0335,0.8476
ROCPOINTS_O,0.0039,0.5937,0.8476,0.0335,0.8476
ROCPOINTS_O,0.0040,0.5922,0.8476,0.0336,0.8476
ROCPOINTS_O,0.0040,0.5920,0.8476,0.0336,0.8476
ROCPOINTS_O,0.0040,0.5920,0.8476,0.0336,0.8476
ROCPOINTS_O,0.0041,0.5908,0.8476,0.0337,0.8476
ROCPOINTS_O,0.0041,0.5890,0.8476,0.0338,0.8476
ROCPOINTS_O,0.0041,0.5890,0.8476,0.0338,0.8476
ROCPOINTS_O,0.0042,0.5872,0.8476,0.0339,0.8476
ROCPOINTS_O,0.0042,0.5871,0.8476,0.0339,0.8476
ROCPOINTS_O,0.0042,0.5871,0.8476,0.0339,0.8476
ROCPOINTS_O,0.0042,0.5853,0.8476,0.0340,0.8476
ROCPOINTS_O,0.0042,0.5853,0.8476,0.0340,0.8476
ROCPOINTS_O,0.0042,0.5839,0.8476,0.0341,0.8476
ROCPOINTS_O,0.0043,0.5822,0.8476,0.0341,0.8476
ROCPOINTS_O,0.0043,0.5821,0.8476,0.0342,0.8476
ROCPOINTS_O,0.0044,0.5820,0.8476,0.0342,0.8476
ROCPOINTS_O,0.0044,0.5820,0.8476,0.0342,0.8476
ROCPOINTS_O,0.0044,0.5819,0.8476,0.0342,0.8476
ROCPOINTS_O,0.0044,0.5819,0.8476,0.0342,0.8476
ROCPOINTS_O,0.0044,0.5817,0.8476,0.0342,0.8476
ROCPOINTS_O,0.0045,0.5813,0.8476,0.0342,0.8476
ROCPOINTS_O,0.0045,0.5812,0.8476,0.0342,0.8476
ROCPOINTS_O,0.0046,0.5811,0.8476,0.0342,0.8476
ROCPOINTS_O,0.0046,0.5790,0.8476,0.0343,0.8476
ROCPOINTS_O,0.0047,0.5789,0.8476,0.0343,0.8476
ROCPOINTS_O,0.0048,0.5789,0.8476,0.0343,0.8476
ROCPOINTS_O,0.0048,0.5788,0.8476,0.0343,0.8476
ROCPOINTS_O,0.0048,0.5787,0.8476,0.0343,0.8476
ROCPOINTS_O,0.0050,0.5787,0.8476,0.0343,0.8476
ROCPOINTS_O,0.0050,0.5786,0.8476,0.0343,0.8476
ROCPOINTS_O,0.0051,0.5784,0.8476,0.0344,0.8476
ROCPOINTS_O,0.0051,0.5783,0.8476,0.0344,0.8476
ROCPOINTS_O,0.0051,0.5783,0.8476,0.0344,0.8476
ROCPOINTS_O,0.0053,0.5782,0.8476,0.0344,0.8476
ROCPOINTS_O,0.0053,0.5782,0.8476,0.0344,0.8476
ROCPOINTS_O,0.0053,0.5781,0.8476,0.0344,0.8476
ROCPOINTS_O,0.0056,0.5781,0.8476,0.0344,0.8476
ROCPOINTS_O,0.0056,0.5779,0.8476,0.0344,0.8476
ROCPOINTS_O,0.0056,0.5779,0.8476,0.0344,0.8476
ROCPOINTS_O,0.0058,0.5778,0.8476,0.0344,0.8476
ROCPOINTS_O,0.0058,0.5778,0.8476,0.0344,0.8476
ROCPOINTS_O,0.0058,0.5777,0.8476,0.0344,0.8476
ROCPOINTS_O,0.0058,0.5775,0.8476,0.0344,0.8476
ROCPOINTS_O,0.0061,0.5774,0.8476,0.0344,0.8476
ROCPOINTS_O,0.0061,0.5774,0.8476,0.0344,0.8476
ROCPOINTS_O,0.0061,0.5773,0.8476,0.0344,0.8476
ROCPOINTS_O,0.0062,0.5772,0.8476,0.0344,0.8476
ROCPOINTS_O,0.0062,0.5772,0.8476,0.0344,0.8476
ROCPOINTS_O,0.0063,0.5765,0.8476,0.0345,0.8476
ROCPOINTS_O,0.0063,0.5764,0.8476,0.0345,0.8476
ROCPOINTS_O,0.0064,0.5752,0.8476,0.0345,0.8476
ROCPOINTS_O,0.0064,0.5751,0.8476,0.0346,0.8476
ROCPOINTS_O,0.0065,0.5745,0.8476,0.0346,0.8476
ROCPOINTS_O,0.0066,0.5744,0.8476,0.0346,0.8476
ROCPOINTS_O,0.0066,0.5731,0.8476,0.0347,0.8476
ROCPOINTS_O,0.0067,0.5722,0.8476,0.0347,0.8476
ROCPOINTS_O,0.0067,0.5721,0.8476,0.0347,0.8476
ROCPOINTS_O,0.0067,0.4951,0.8024,0.0379,0.8024
ROCPOINTS_O,0.0067,0.4950,0.8024,0.0379,0.8024
ROCPOINTS_O,0.0067,0.4937,0.8024,0.0380,0.8024
ROCPOINTS_O,0.0067,0.4936,0.8024,0.0380,0.8024
ROCPOINTS_O,0.0067,0.4936,0.8024,0.0380,0.8024
ROCPOINTS_O,0.0068,0.4935,0.8024,0.0380,0.8024
ROCPOINTS_O,0.0070,0.4935,0.8024,0.0380,0.8024
ROCPOINTS_O,0.0070,0.4925,0.8024,0.0381,0.8024
ROCPOINTS_O,0.0071,0.4916,0.8024,0.0381,0.8024
ROCPOINTS_O,0.0071,0.4909,0.8024,0.0382,0.8024
ROCPOINTS_O,0.0072,0.4909,0.8024,0.0382,0.8024
ROCPOINTS_O,0.0072,0.4908,0.8024,0.0382,0.8024
ROCPOINTS_O,0.0075,0.4907,0.8024,0.0382,0.8024
ROCPOINTS_O,0.0075,0.4906,0.8024,0.0382,0.8024
ROCPOINTS_O,0.0078,0.4906,0.8024,0.0382,0.8024
ROCPOINTS_O,0.0078,0.4905,0.8024,0.0382,0.8024
ROCPOINTS_O,0.0080,0.4904,0.8024,0.0382,0.8024
ROCPOINTS_O,0.0080,0.4903,0.8024,0.0382,0.8024
ROCPOINTS_O,0.0082,0.4902,0.8024,0.0382,0.8024
ROCPOINTS_O,0.0083,0.4902,0.8024,0.0382,0.8024
ROCPOINTS_O,0.0083,0.4901,0.8024,0.0382,0.8024
ROCPOINTS_O,0.0085,0.4897,0.8024,0.0383,0.8024
ROCPOINTS_O,0.0086,0.4897,0.8024,0.0383,0.8024
ROCPOINTS_O,0.0089,0.4896,0.8024,0.0383,0.8024
ROCPOINTS_O,0.0091,0.4894,0.8000,0.0382,0.8000
ROCPOINTS_O,0.0092,0.4893,0.8000,0.0382,0.8000
ROCPOINTS_O,0.0093,0.4892,0.8000,0.0382,0.8000
ROCPOINTS_O,0.0093,0.4891,0.8000,0.0382,0.8000
ROCPOINTS_O,0.0094,0.4891,0.8000,0.0382,0.8000
ROCPOINTS_O,0.0094,0.4890,0.8000,0.0382,0.8000
ROCPOINTS_O,0.0097,0.4890,0.8000,0.0382,0.8000
ROCPOINTS_O,0.0097,0.4889,0.8000,0.0382,0.8000
ROCPOINTS_O,0.0098,0.4888,0.8000,0.0382,0.8000
ROCPOINTS_O,0.0099,0.4888,0.8000,0.0382,0.8000
ROCPOINTS_O,0.0100,0.4887,0.8000,0.0382,0.8000
ROCPOINTS_O,0.0100,0.4887,0.8000,0.0382,0.8000
ROCPOINTS_O,0.0100,0.4886,0.8000,0.0382,0.8000
ROCPOINTS_O,0.0100,0.4294,0.7595,0.0412,0.7595
ROCPOINTS_O,0.0100,0.4291,0.7595,0.0412,0.7595
ROCPOINTS_O,0.0102,0.4291,0.7595,0.0412,0.7595
ROCPOINTS_O,0.0103,0.4289,0.7595,0.0412,0.7595
ROCPOINTS_O,0.0103,0.4288,0.7595,0.0412,0.7595
ROCPOINTS_O,0.0103,0.4288,0.7595,0.0412,0.7595
ROCPOINTS_O,0.0103,0.4287,0.7595,0.0412,0.7595
ROCPOINTS_O,0.0103,0.4287,0.7595,0.0413,0.7595
ROCPOINTS_O,0.0104,0.4286,0.7595,0.0413,0.7595
ROCPOINTS_O,0.0104,0.4285,0.7595,0.0413,0.7595
ROCPOINTS_O,0.0104,0.4285,0.7595,0.0413,0.7595
ROCPOINTS_O,0.0105,0.4284,0.7595,0.0413,0.7595
ROCPOINTS_O,0.0105,0.4283,0.7595,0.0413,0.7595
ROCPOINTS_O,0.0106,0.4282,0.7595,0.0413,0.7595
ROCPOINTS_O,0.0106,0.4282,0.7595,0.0413,0.7595
ROCPOINTS_O,0.0106,0.4281,0.7595,0.0413,0.7595
ROCPOINTS_O,0.0107,0.4281,0.7595,0.0413,0.7595
ROCPOINTS_O,0.0107,0.4280,0.7595,0.0413,0.7595
ROCPOINTS_O,0.0107,0.4280,0.7595,0.0413,0.7595
ROCPOINTS_O,0.0107,0.4279,0.7595,0.0413,0.7595
ROCPOINTS_O,0.0108,0.4278,0.7595,0.0413,0.7595
ROCPOINTS_O,0.0111,0.4278,0.7595,0.0413,0.7595
ROCPOINTS_O,0.0111,0.4277,0.7595,0.0413,0.7595
ROCPOINTS_O,0.0112,0.4276,0.7595,0.0413,0.7595
ROCPOINTS_O,0.0113,0.4275,0.7595,0.0414,0.7595
ROCPOINTS_O,0.0113,0.4274,0.7595,0.0414,0.7595
ROCPOINTS_O,0.0117,0.4274,0.7595,0.0414,0.7595
ROCPOINTS_O,0.0117,0.4271,0.7595,0.0414,0.7595
ROCPOINTS_O,0.0119,0.4270,0.7595,0.0414,0.7595
ROCPOINTS_O,0.0122,0.4270,0.7595,0.0414,0.7595
ROCPOINTS_O,0.0125,0.4269,0.7595,0.0414,0.7595
ROCPOINTS_O,0.0128,0.4269,0.7595,0.0414,0.7595
ROCPOINTS_O,0.0129,0.4268,0.7595,0.0414,0.7595
ROCPOINTS_O,0.0131,0.4267,0.7595,0.0414,0.7595
ROCPOINTS_O,0.0133,0.4267,0.7595,0.0414,0.7595
ROCPOINTS_O,0.0133,0.4266,0.7595,0.0414,0.7595
ROCPOINTS_O,0.0133,0.4266,0.7595,0.0414,0.7595
ROCPOINTS_O,0.0133,0.4265,0.7595,0.0415,0.7595
ROCPOINTS_O,0.0133,0.3774,0.7071,0.0435,0.7071
ROCPOINTS_O,0.0135,0.3771,0.7071,0.0435,0.7071
ROCPOINTS_O,0.0136,0.3771,0.7071,0.0436,0.7071
ROCPOINTS_O,0.0138,0.3770,0.7071,0.0436,0.7071
ROCPOINTS_O,0.0139,0.3770,0.7071,0.0436,0.7071
ROCPOINTS_O,0.0140,0.3769,0.7071,0.0436,0.7071
ROCPOINTS_O,0.0140,0.3769,0.7071,0.0436,0.7071
ROCPOINTS_O,0.0141,0.3768,0.7071,0.0436,0.7071
ROCPOINTS_O,0.0141,0.3767,0.7071,0.0436,0.7071
ROCPOINTS_O,0.0142,0.3767,0.7071,0.0436,0.7071
ROCPOINTS_O,0.0142,0.3766,0.7071,0.0436,0.7071
ROCPOINTS_O,0.0143,0.3766,0.7071,0.0436,0.7071
ROCPOINTS_O,0.0145,0.3765,0.7071,0.0436,0.7071
ROCPOINTS_O,0.0147,0.3764,0.7071,0.0436,0.7071
ROCPOINTS_O,0.0149,0.3764,0.7071,0.0436,0.7071
ROCPOINTS_O,0.0149,0.3763,0.7071,0.0436,0.7071
ROCPOINTS_O,0.0149,0.3763,0.7071,0.0436,0.7071
ROCPOINTS_O,0.0150,0.3762,0.7071,0.0437,0.7071
ROCPOINTS_O,0.0155,0.3759,0.7071,0.0437,0.7071
ROCPOINTS_O,0.0156,0.3758,0.7071,0.0437,0.7071
ROCPOINTS_O,0.0156,0.3757,0.7071,0.0437,0.7071
ROCPOINTS_O,0.0157,0.3756,0.7071,0.0437,0.7071
ROCPOINTS_O,0.0158,0.3756,0.7071,0.0437,0.7071
ROCPOINTS_O,0.0162,0.3755,0.7071,0.0437,0.7071
ROCPOINTS_O,0.0164,0.3754,0.7071,0.0437,0.7071
ROCPOINTS_O,0.0165,0.3753,0.7071,0.0437,0.7071
ROCPOINTS_O,0.0166,0.3753,0.7071,0.0438,0.7071
ROCPOINTS_O,0.0166,0.3752,0.7071,0.0438,0.7071
ROCPOINTS_O,0.0167,0.3752,0.7071,0.0438,0.7071
ROCPOINTS_O,0.0167,0.3751,0.7071,0.0438,0.7071
ROCPOINTS_O,0.0167,0.3344,0.6786,0.0470,0.6786
ROCPOINTS_O,0.0168,0.3344,0.6786,0.0470,0.6786
ROCPOINTS_O,0.0170,0.3343,0.6786,0.0470,0.6786
ROCPOINTS_O,0.0171,0.3342,0.6786,0.0470,0.6786
ROCPOINTS_O,0.0172,0.3342,0.6786,0.0470,0.6786
ROCPOINTS_O,0.0172,0.3341,0.6786,0.0470,0.6786
ROCPOINTS_O,0.0172,0.3341,0.6786,0.0470,0.6786
ROCPOINTS_O,0.0175,0.3340,0.6786,0.0470,0.6786
ROCPOINTS_O,0.0175,0.3338,0.6786,0.0470,0.6786
ROCPOINTS_O,0.0176,0.3338,0.6786,0.0470,0.6786
ROCPOINTS_O,0.0177,0.3337,0.6786,0.0471,0.6786
ROCPOINTS_O,0.0178,0.3337,0.6786,0.0471,0.6786
ROCPOINTS_O,0.0182,0.3336,0.6786,0.0471,0.6786
ROCPOINTS_O,0.0183,0.3335,0.6786,0.0471,0.6786
ROCPOINTS_O,0.0185,0.3333,0.6786,0.0471,0.6786
ROCPOINTS_O,0.0189,0.3333,0.6786,0.0471,0.6786
ROCPOINTS_O,0.0192,0.3331,0.6786,0.0471,0.6786
ROCPOINTS_O,0.0192,0.3331,0.6786,0.0471,0.6786
ROCPOINTS_O,0.0192,0.3330,0.6786,0.0471,0.6786
ROCPOINTS_O,0.0193,0.3330,0.6786,0.0472,0.6786
ROCPOINTS_O,0.0194,0.3329,0.6786,0.0472,0.6786
ROCPOINTS_O,0.0198,0.3329,0.6786,0.0472,0.6786
ROCPOINTS_O,0.0199,0.3328,0.6786,0.0472,0.6786
ROCPOINTS_O,0.0200,0.3327,0.6786,0.0472,0.6786
ROCPOINTS_O,0.0200,0.3327,0.6786,0.0472,0.6786
ROCPOINTS_O,0.0200,0.2971,0.6452,0.0501,0.6452
ROCPOINTS_O,0.0200,0.2971,0.6452,0.0501,0.6452
ROCPOINTS_O,0.0200,0.2970,0.6452,0.0501,0.6452
ROCPOINTS_O,0.0202,0.2969,0.6452,0.0501,0.6452
ROCPOINTS_O,0.0205,0.2969,0.6452,0.0501,0.6452
ROCPOINTS_O,0.0206,0.2968,0.6452,0.0501,0.6452
ROCPOINTS_O,0.0207,0.2968,0.6452,0.0501,0.6452
ROCPOINTS_O,0.0208,0.2967,0.6452,0.0502,0.6452
ROCPOINTS_O,0.0211,0.2966,0.6452,0.0502,0.6452
ROCPOINTS_O,0.0211,0.2965,0.6452,0.0502,0.6452
ROCPOINTS_O,0.0211,0.2964,0.6452,0.0502,0.6452
ROCPOINTS_O,0.0213,0.2963,0.6452,0.0502,0.6452
ROCPOINTS_O,0.0214,0.2962,0.6452,0.0502,0.6452
ROCPOINTS_O,0.0217,0.2961,0.6452,0.0503,0.6452
ROCPOINTS_O,0.0219,0.2961,0.6452,0.0503,0.6452
ROCPOINTS_O,0.0225,0.2960,0.6452,0.0503,0.6452
ROCPOINTS_O,0.0226,0.2960,0.6452,0.0503,0.6452
ROCPOINTS_O,0.0227,0.2959,0.6452,0.0503,0.6452
ROCPOINTS_O,0.0231,0.2958,0.6452,0.0503,0.6452
ROCPOINTS_O,0.0233,0.2958,0.6452,0.0503,0.6452
ROCPOINTS_O,0.0233,0.2957,0.6452,0.0503,0.6452
ROCPOINTS_O,0.0233,0.2649,0.6190,0.0537,0.6190
ROCPOINTS_O,0.0234,0.2648,0.6190,0.0537,0.6190
ROCPOINTS_O,0.0237,0.2647,0.6190,0.0537,0.6190
ROCPOINTS_O,0.0241,0.2647,0.6190,0.0537,0.6190
ROCPOINTS_O,0.0241,0.2646,0.6190,0.0538,0.6190
ROCPOINTS_O,0.0242,0.2646,0.6190,0.0538,0.6190
ROCPOINTS_O,0.0244,0.2645,0.6190,0.0538,0.6190
ROCPOINTS_O,0.0244,0.2645,0.6190,0.0538,0.6190
ROCPOINTS_O,0.0250,0.2644,0.6190,0.0538,0.6190
ROCPOINTS_O,0.0252,0.2643,0.6190,0.0538,0.6190
ROCPOINTS_O,0.0256,0.2643,0.6190,0.0538,0.6190
ROCPOINTS_O,0.0256,0.2642,0.6190,0.0538,0.6190
ROCPOINTS_O,0.0257,0.2641,0.6190,0.0539,0.6190
ROCPOINTS_O,0.0260,0.2639,0.6190,0.0539,0.6190
ROCPOINTS_O,0.0264,0.2638,0.6190,0.0539,0.6190
ROCPOINTS_O,0.0264,0.2638,0.6190,0.0539,0.6190
ROCPOINTS_O,0.0267,0.2637,0.6190,0.0539,0.6190
ROCPOINTS_O,0.0267,0.2636,0.6190,0.0539,0.6190
ROCPOINTS_O,0.0267,0.2388,0.5881,0.0564,0.5881
ROCPOINTS_O,0.0267,0.2387,0.5881,0.0565,0.5881
ROCPOINTS_O,0.0269,0.2385,0.5881,0.0565,0.5881
ROCPOINTS_O,0.0270,0.2384,0.5881,0.0565,0.5881
ROCPOINTS_O,0.0270,0.2383,0.5881,0.0565,0.5881
ROCPOINTS_O,0.0271,0.2381,0.5881,0.0566,0.5881
ROCPOINTS_O,0.0272,0.2381,0.5881,0.0566,0.5881
ROCPOINTS_O,0.0275,0.2380,0.5881,0.0566,0.5881
ROCPOINTS_O,0.0276,0.2380,0.5881,0.0566,0.5881
ROCPOINTS_O,0.0278,0.2380,0.5857,0.0564,0.5857
ROCPOINTS_O,0.0280,0.2379,0.5857,0.0564,0.5857
ROCPOINTS_O,0.0281,0.2378,0.5857,0.0564,0.5857
ROCPOINTS_O,0.0282,0.2377,0.5857,0.0564,0.5857
ROCPOINTS_O,0.0283,0.2376,0.5857,0.0565,0.5857
ROCPOINTS_O,0.0283,0.2375,0.5857,0.0565,0.5857
ROCPOINTS_O,0.0284,0.2374,0.5857,0.0565,0.5857
ROCPOINTS_O,0.0285,0.2372,0.5857,0.0566,0.5857
ROCPOINTS_O,0.0287,0.2372,0.5857,0.0566,0.5857
ROCPOINTS_O,0.0288,0.2371,0.5857,0.0566,0.5857
ROCPOINTS_O,0.0289,0.2370,0.5857,0.0566,0.5857
ROCPOINTS_O,0.0300,0.2369,0.5857,0.0566,0.5857
ROCPOINTS_O,0.0301,0.2128,0.5548,0.0595,0.5548
ROCPOINTS_O,0.0301,0.2128,0.5548,0.0595,0.5548
ROCPOINTS_O,0.0303,0.2127,0.5548,0.0596,0.5548
ROCPOINTS_O,0.0305,0.2122,0.5548,0.0597,0.5548
ROCPOINTS_O,0.0307,0.2122,0.5548,0.0597,0.5548
ROCPOINTS_O,0.0308,0.2121,0.5548,0.0597,0.5548
ROCPOINTS_O,0.0311,0.2120,0.5548,0.0597,0.5548
ROCPOINTS_O,0.0311,0.2120,0.5548,0.0598,0.5548
ROCPOINTS_O,0.0313,0.2119,0.5548,0.0598,0.5548
ROCPOINTS_O,0.0317,0.2116,0.5548,0.0599,0.5548
ROCPOINTS_O,0.0328,0.2114,0.5548,0.0599,0.5548
ROCPOINTS_O,0.0333,0.2114,0.5548,0.0599,0.5548
ROCPOINTS_O,0.0335,0.1903,0.5262,0.0629,0.5262
ROCPOINTS_O,0.0335,0.1903,0.5262,0.0629,0.5262
ROCPOINTS_O,0.0336,0.1902,0.5262,0.0629,0.5262
ROCPOINTS_O,0.0344,0.1902,0.5262,0.0630,0.5262
ROCPOINTS_O,0.0344,0.1901,0.5262,0.0630,0.5262
ROCPOINTS_O,0.0347,0.1900,0.5262,0.0630,0.5262
ROCPOINTS_O,0.0348,0.1900,0.5262,0.0630,0.5262
ROCPOINTS_O,0.0350,0.1899,0.5262,0.0630,0.5262
ROCPOINTS_O,0.0352,0.1898,0.5262,0.0631,0.5262
ROCPOINTS_O,0.0352,0.1897,0.5262,0.0631,0.5262
ROCPOINTS_O,0.0359,0.1896,0.5262,0.0631,0.5262
ROCPOINTS_O,0.0363,0.1896,0.5262,0.0631,0.5262
ROCPOINTS_O,0.0367,0.1895,0.5262,0.0632,0.5262
ROCPOINTS_O,0.0367,0.1895,0.5262,0.0632,0.5262
ROCPOINTS_O,0.0374,0.1713,0.4929,0.0653,0.4929
ROCPOINTS_O,0.0378,0.1712,0.4929,0.0653,0.4929
ROCPOINTS_O,0.0383,0.1711,0.4929,0.0654,0.4929
ROCPOINTS_O,0.0389,0.1710,0.4929,0.0654,0.4929
ROCPOINTS_O,0.0400,0.1710,0.4929,0.0654,0.4929
ROCPOINTS_O,0.0400,0.1709,0.4929,0.0654,0.4929
ROCPOINTS_O,0.0417,0.1556,0.4667,0.0679,0.4667
ROCPOINTS_O,0.0422,0.1556,0.4667,0.0679,0.4667
ROCPOINTS_O,0.0422,0.1555,0.4667,0.0679,0.4667
ROCPOINTS_O,0.0422,0.1554,0.4667,0.0680,0.4667
ROCPOINTS_O,0.0428,0.1554,0.4667,0.0680,0.4667
ROCPOINTS_O,0.0429,0.1553,0.4667,0.0680,0.4667
ROCPOINTS_O,0.0429,0.1552,0.4667,0.0680,0.4667
ROCPOINTS_O,0.0433,0.1552,0.4667,0.0681,0.4667
ROCPOINTS_O,0.0433,0.1551,0.4667,0.0681,0.4667
ROCPOINTS_O,0.0433,0.1410,0.4405,0.0705,0.4405
ROCPOINTS_O,0.0438,0.1409,0.4405,0.0706,0.4405
ROCPOINTS_O,0.0440,0.1408,0.4405,0.0706,0.4405
ROCPOINTS_O,0.0444,0.1408,0.4405,0.0706,0.4405
ROCPOINTS_O,0.0444,0.1407,0.4405,0.0706,0.4405
ROCPOINTS_O,0.0450,0.1406,0.4405,0.0707,0.4405
ROCPOINTS_O,0.0452,0.1404,0.4405,0.0708,0.4405
ROCPOINTS_O,0.0456,0.1404,0.4405,0.0708,0.4405
ROCPOINTS_O,0.0467,0.1404,0.4381,0.0704,0.4381
ROCPOINTS_O,0.0467,0.1278,0.4214,0.0741,0.4214
ROCPOINTS_O,0.0475,0.1277,0.4214,0.0742,0.4214
ROCPOINTS_O,0.0478,0.1277,0.4214,0.0742,0.4214
ROCPOINTS_O,0.0484,0.1275,0.4214,0.0743,0.4214
ROCPOINTS_O,0.0485,0.1275,0.4214,0.0743,0.4214
ROCPOINTS_O,0.0486,0.1274,0.4214,0.0744,0.4214
ROCPOINTS_O,0.0489,0.1273,0.4214,0.0744,0.4214
ROCPOINTS_O,0.0489,0.1273,0.4214,0.0744,0.4214
ROCPOINTS_O,0.0493,0.1272,0.4214,0.0745,0.4214
ROCPOINTS_O,0.0497,0.1270,0.4214,0.0746,0.4214
ROCPOINTS_O,0.0500,0.1270,0.4214,0.0746,0.4214
ROCPOINTS_O,0.0500,0.1152,0.4000,0.0777,0.4000
ROCPOINTS_O,0.0507,0.1152,0.4000,0.0778,0.4000
ROCPOINTS_O,0.0507,0.1151,0.4000,0.0778,0.4000
ROCPOINTS_O,0.0508,0.1150,0.4000,0.0779,0.4000
ROCPOINTS_O,0.0509,0.1149,0.4000,0.0779,0.4000
ROCPOINTS_O,0.0509,0.1149,0.4000,0.0780,0.4000
ROCPOINTS_O,0.0511,0.1148,0.4000,0.0780,0.4000
ROCPOINTS_O,0.0516,0.1147,0.4000,0.0781,0.4000
ROCPOINTS_O,0.0517,0.1146,0.4000,0.0781,0.4000
ROCPOINTS_O,0.0517,0.1145,0.4000,0.0782,0.4000
ROCPOINTS_O,0.0525,0.1144,0.4000,0.0783,0.4000
ROCPOINTS_O,0.0533,0.1144,0.3976,0.0779,0.3976
ROCPOINTS_O,0.0533,0.1143,0.3976,0.0779,0.3976
ROCPOINTS_O,0.0535,0.1049,0.3881,0.0824,0.3881
ROCPOINTS_O,0.0536,0.1049,0.3881,0.0824,0.3881
ROCPOINTS_O,0.0538,0.1048,0.3881,0.0825,0.3881
ROCPOINTS_O,0.0540,0.1046,0.3881,0.0827,0.3881
ROCPOINTS_O,0.0541,0.1044,0.3881,0.0828,0.3881
ROCPOINTS_O,0.0543,0.1043,0.3881,0.0829,0.3881
ROCPOINTS_O,0.0544,0.1042,0.3881,0.0829,0.3881
ROCPOINTS_O,0.0550,0.1042,0.3881,0.0830,0.3881
ROCPOINTS_O,0.0564,0.1041,0.3881,0.0830,0.3881
ROCPOINTS_O,0.0567,0.1041,0.3881,0.0830,0.3881
ROCPOINTS_O,0.0567,0.1040,0.3881,0.0831,0.3881
ROCPOINTS_O,0.0567,0.0952,0.3595,0.0840,0.3595
ROCPOINTS_O,0.0575,0.0952,0.3595,0.0840,0.3595
ROCPOINTS_O,0.0586,0.0951,0.3595,0.0841,0.3595
ROCPOINTS_O,0.0593,0.0951,0.3595,0.0841,0.3595
ROCPOINTS_O,0.0598,0.0949,0.3595,0.0842,0.3595
ROCPOINTS_O,0.0600,0.0949,0.3595,0.0843,0.3595
ROCPOINTS_O,0.0606,0.0873,0.3429,0.0871,0.3429
ROCPOINTS_O,0.0607,0.0872,0.3429,0.0871,0.3429
ROCPOINTS_O,0.0617,0.0872,0.3429,0.0872,0.3429
ROCPOINTS_O,0.0622,0.0871,0.3429,0.0872,0.3429
ROCPOINTS_O,0.0633,0.0871,0.3429,0.0873,0.3429
ROCPOINTS_O,0.0650,0.0797,0.3310,0.0916,0.3310
ROCPOINTS_O,0.0656,0.0797,0.3310,0.0916,0.3310
ROCPOINTS_O,0.0656,0.0796,0.3310,0.0917,0.3310
ROCPOINTS_O,0.0663,0.0796,0.3310,0.0917,0.3310
ROCPOINTS_O,0.0667,0.0795,0.3310,0.0918,0.3310
ROCPOINTS_O,0.0667,0.0734,0.3214,0.0961,0.3214
ROCPOINTS_O,0.0680,0.0734,0.3214,0.0962,0.3214
ROCPOINTS_O,0.0683,0.0733,0.3214,0.0962,0.3214
ROCPOINTS_O,0.0690,0.0733,0.3214,0.0963,0.3214
ROCPOINTS_O,0.0700,0.0732,0.3214,0.0964,0.3214
ROCPOINTS_O,0.0700,0.0670,0.3048,0.0995,0.3048
ROCPOINTS_O,0.0709,0.0670,0.3048,0.0995,0.3048
ROCPOINTS_O,0.0711,0.0669,0.3048,0.0996,0.3048
ROCPOINTS_O,0.0711,0.0668,0.3048,0.0997,0.3048
ROCPOINTS_O,0.0716,0.0668,0.3048,0.0998,0.3048
ROCPOINTS_O,0.0717,0.0667,0.3048,0.0998,0.3048
ROCPOINTS_O,0.0720,0.0667,0.3048,0.0999,0.3048
ROCPOINTS_O,0.0731,0.0666,0.3048,0.1000,0.3048
ROCPOINTS_O,0.0733,0.0665,0.3048,0.1001,0.3048
ROCPOINTS_O,0.0750,0.0613,0.2857,0.1017,0.2857
ROCPOINTS_O,0.0755,0.0612,0.2857,0.1018,0.2857
ROCPOINTS_O,0.0761,0.0611,0.2857,0.1020,0.2857
ROCPOINTS_O,0.0767,0.0611,0.2857,0.1020,0.2857
ROCPOINTS_O,0.0794,0.0567,0.2786,0.1066,0.2786
ROCPOINTS_O,0.0796,0.0567,0.2786,0.1067,0.2786
ROCPOINTS_O,0.0800,0.0565,0.2786,0.1068,0.2786
ROCPOINTS_O,0.0800,0.0520,0.2643,0.1099,0.2643
ROCPOINTS_O,0.0803,0.0519,0.2643,0.1100,0.2643
ROCPOINTS_O,0.0822,0.0519,0.2643,0.1101,0.2643
ROCPOINTS_O,0.0833,0.0518,0.2643,0.1102,0.2643
ROCPOINTS_O,0.0844,0.0483,0.2548,0.1136,0.2548
ROCPOINTS_O,0.0851,0.0482,0.2548,0.1137,0.2548
ROCPOINTS_O,0.0855,0.0482,0.2548,0.1138,0.2548
ROCPOINTS_O,0.0867,0.0481,0.2548,0.1140,0.2548
ROCPOINTS_O,0.0878,0.0450,0.2452,0.1169,0.2452
ROCPOINTS_O,0.0889,0.0449,0.2452,0.1170,0.2452
ROCPOINTS_O,0.0900,0.0448,0.2452,0.1173,0.2452
ROCPOINTS_O,0.0933,0.0419,0.2357,0.1201,0.2357
ROCPOINTS_O,0.0960,0.0394,0.2262,0.1223,0.2262
ROCPOINTS_O,0.0967,0.0393,0.2262,0.1227,0.2262
ROCPOINTS_O,0.0975,0.0364,0.2167,0.1262,0.2167
ROCPOINTS_O,0.1000,0.0364,0.2167,0.1264,0.2167
ROCPOINTS_O,0.1003,0.0342,0.2071,0.1283,0.2071
ROCPOINTS_O,0.1006,0.0341,0.2071,0.1285,0.2071
ROCPOINTS_O,0.1028,0.0341,0.2071,0.1287,0.2071
ROCPOINTS_O,0.1033,0.0340,0.2071,0.1289,0.2071
ROCPOINTS_O,0.1034,0.0318,0.2000,0.1325,0.2000
ROCPOINTS_O,0.1037,0.0317,0.2000,0.1327,0.2000
ROCPOINTS_O,0.1056,0.0317,0.2000,0.1329,0.2000
ROCPOINTS_O,0.1067,0.0316,0.2000,0.1331,0.2000
ROCPOINTS_O,0.1100,0.0297,0.1905,0.1349,0.1905
ROCPOINTS_O,0.1117,0.0280,0.1857,0.1388,0.1857
ROCPOINTS_O,0.1119,0.0279,0.1857,0.1390,0.1857
ROCPOINTS_O,0.1133,0.0279,0.1857,0.1393,0.1857
ROCPOINTS_O,0.1167,0.0263,0.1833,0.1447,0.1833
ROCPOINTS_O,0.1200,0.0246,0.1810,0.1517,0.1810
ROCPOINTS_O,0.1233,0.0229,0.1786,0.1592,0.1786
ROCPOINTS_O,0.1244,0.0215,0.1786,0.1678,0.1786
ROCPOINTS_O,0.1267,0.0215,0.1786,0.1682,0.1786
ROCPOINTS_O,0.1300,0.0202,0.1786,0.1765,0.1786
ROCPOINTS_O,0.1333,0.0197,0.1714,0.1743,0.1714
ROCPOINTS_O,0.1335,0.0188,0.1643,0.1751,0.1643
ROCPOINTS_O,0.1367,0.0187,0.1643,0.1756,0.1643
ROCPOINTS_O,0.1367,0.0178,0.1595,0.1787,0.1595
ROCPOINTS_O,0.1374,0.0177,0.1595,0.1791,0.1595
ROCPOINTS_O,0.1400,0.0177,0.1595,0.1796,0.1595
ROCPOINTS_O,0.1408,0.0167,0.1548,0.1836,0.1548
ROCPOINTS_O,0.1433,0.0167,0.1548,0.1841,0.1548
ROCPOINTS_O,0.1445,0.0153,0.1500,0.1921,0.1500
ROCPOINTS_O,0.1467,0.0153,0.1500,0.1927,0.1500
ROCPOINTS_O,0.1472,0.0145,0.1452,0.1955,0.1452
ROCPOINTS_O,0.1484,0.0145,0.1429,0.1929,0.1429
ROCPOINTS_O,0.1500,0.0145,0.1429,0.1935,0.1429
ROCPOINTS_O,0.1533,0.0136,0.1381,0.1973,0.1381
ROCPOINTS_O,0.1535,0.0130,0.1333,0.2000,0.1333
ROCPOINTS_O,0.1567,0.0129,0.1333,0.2007,0.1333
ROCPOINTS_O,0.1600,0.0123,0.1310,0.2060,0.1310
ROCPOINTS_O,0.1633,0.0116,0.1214,0.2032,0.1214
ROCPOINTS_O,0.1650,0.0112,0.1167,0.2025,0.1167
ROCPOINTS_O,0.1667,0.0111,0.1143,0.2000,0.1143
ROCPOINTS_O,0.1700,0.0105,0.1071,0.1991,0.1071
ROCPOINTS_O,0.1721,0.0102,0.1048,0.2000,0.1048
ROCPOINTS_O,0.1733,0.0101,0.1048,0.2009,0.1048
ROCPOINTS_O,0.1767,0.0097,0.1024,0.2048,0.1024
ROCPOINTS_O,0.1777,0.0091,0.1000,0.2100,0.1000
ROCPOINTS_O,0.1800,0.0091,0.0976,0.2060,0.0976
ROCPOINTS_O,0.1833,0.0088,0.0881,0.1958,0.0881
ROCPOINTS_O,0.1867,0.0088,0.0857,0.1915,0.0857
ROCPOINTS_O,0.1867,0.0083,0.0810,0.1910,0.0810
ROCPOINTS_O,0.1883,0.0083,0.0810,0.1921,0.0810
ROCPOINTS_O,0.1900,0.0082,0.0810,0.1932,0.0810
ROCPOINTS_O,0.1933,0.0078,0.0738,0.1867,0.0738
ROCPOINTS_O,0.1967,0.0076,0.0738,0.1914,0.0738
ROCPOINTS_O,0.2000,0.0075,0.0738,0.1938,0.0738
ROCPOINTS_O,0.2028,0.0072,0.0738,0.1987,0.0738
ROCPOINTS_O,0.2033,0.0072,0.0738,0.2000,0.0738
ROCPOINTS_O,0.2067,0.0071,0.0714,0.1974,0.0714
ROCPOINTS_O,0.2100,0.0069,0.0643,0.1849,0.0643
ROCPOINTS_O,0.2133,0.0066,0.0619,0.1857,0.0619
ROCPOINTS_O,0.2167,0.0065,0.0619,0.1871,0.0619
ROCPOINTS_O,0.2200,0.0062,0.0619,0.1940,0.0619
ROCPOINTS_O,0.2233,0.0062,0.0619,0.1955,0.0619
ROCPOINTS_O,0.2267,0.0061,0.0619,0.1970,0.0619
ROCPOINTS_O,0.2300,0.0061,0.0619,0.1985,0.0619
ROCPOINTS_O,0.2333,0.0060,0.0619,0.2000,0.0619
ROCPOINTS_O,0.2367,0.0058,0.0619,0.2047,0.0619
ROCPOINTS_O,0.2400,0.0058,0.0619,0.2063,0.0619
ROCPOINTS_O,0.2433,0.0056,0.0619,0.2131,0.0619
ROCPOINTS_O,0.2467,0.0055,0.0619,0.2149,0.0619
ROCPOINTS_O,0.2500,0.0054,0.0619,0.2185,0.0619
ROCPOINTS_O,0.2533,0.0052,0.0619,0.2241,0.0619
ROCPOINTS_O,0.2563,0.0050,0.0595,0.2232,0.0595
ROCPOINTS_O,0.2593,0.0049,0.0595,0.2273,0.0595
ROCPOINTS_O,0.2600,0.0048,0.0595,0.2315,0.0595
ROCPOINTS_O,0.2607,0.0047,0.0548,0.2190,0.0548
ROCPOINTS_O,0.2633,0.0047,0.0548,0.2212,0.0548
ROCPOINTS_O,0.2667,0.0045,0.0524,0.2200,0.0524
ROCPOINTS_O,0.2700,0.0043,0.0524,0.2292,0.0524
ROCPOINTS_O,0.2716,0.0042,0.0500,0.2234,0.0500
ROCPOINTS_O,0.2733,0.0042,0.0500,0.2258,0.0500
ROCPOINTS_O,0.2767,0.0040,0.0500,0.2333,0.0500
ROCPOINTS_O,0.2800,0.0039,0.0476,0.2273,0.0476
ROCPOINTS_O,0.2833,0.0037,0.0452,0.2289,0.0452
ROCPOINTS_O,0.2839,0.0036,0.0452,0.2317,0.0452
ROCPOINTS_O,0.2900,0.0036,0.0452,0.2346,0.0452
ROCPOINTS_O,0.2919,0.0035,0.0429,0.2278,0.0429
ROCPOINTS_O,0.2933,0.0035,0.0429,0.2308,0.0429
ROCPOINTS_O,0.2936,0.0034,0.0405,0.2237,0.0405
ROCPOINTS_O,0.2964,0.0034,0.0405,0.2267,0.0405
ROCPOINTS_O,0.2967,0.0033,0.0405,0.2297,0.0405
ROCPOINTS_O,0.3027,0.0032,0.0381,0.2222,0.0381
ROCPOINTS_O,0.3033,0.0032,0.0381,0.2254,0.0381
ROCPOINTS_O,0.3067,0.0030,0.0381,0.2353,0.0381
ROCPOINTS_O,0.3100,0.0029,0.0381,0.2388,0.0381
ROCPOINTS_O,0.3123,0.0029,0.0381,0.2424,0.0381
ROCPOINTS_O,0.3133,0.0028,0.0381,0.2462,0.0381
ROCPOINTS_O,0.3167,0.0028,0.0357,0.2381,0.0357
ROCPOINTS_O,0.3200,0.0027,0.0357,0.2419,0.0357
ROCPOINTS_O,0.3267,0.0026,0.0357,0.2500,0.0357
ROCPOINTS_O,0.3300,0.0025,0.0357,0.2586,0.0357
ROCPOINTS_O,0.3320,0.0024,0.0357,0.2632,0.0357
ROCPOINTS_O,0.3367,0.0024,0.0357,0.2679,0.0357
ROCPOINTS_O,0.3433,0.0024,0.0333,0.2545,0.0333
ROCPOINTS_O,0.3467,0.0023,0.0333,0.2593,0.0333
ROCPOINTS_O,0.3501,0.0023,0.0310,0.2500,0.0310
ROCPOINTS_O,0.3533,0.0023,0.0286,0.2353,0.0286
ROCPOINTS_O,0.3536,0.0021,0.0286,0.2449,0.0286
ROCPOINTS_O,0.3600,0.0021,0.0286,0.2500,0.0286
ROCPOINTS_O,0.3633,0.0020,0.0286,0.2609,0.0286
ROCPOINTS_O,0.3667,0.0019,0.0286,0.2667,0.0286
ROCPOINTS_O,0.3700,0.0019,0.0286,0.2727,0.0286
ROCPOINTS_O,0.3733,0.0018,0.0286,0.2791,0.0286
ROCPOINTS_O,0.3767,0.0018,0.0262,0.2619,0.0262
ROCPOINTS_O,0.3867,0.0017,0.0262,0.2683,0.0262
ROCPOINTS_O,0.3933,0.0016,0.0262,0.2895,0.0262
ROCPOINTS_O,0.3967,0.0015,0.0262,0.2973,0.0262
ROCPOINTS_O,0.4000,0.0015,0.0238,0.2778,0.0238
ROCPOINTS_O,0.4033,0.0014,0.0214,0.2647,0.0214
ROCPOINTS_O,0.4067,0.0014,0.0190,0.2424,0.0190
ROCPOINTS_O,0.4167,0.0014,0.0190,0.2500,0.0190
ROCPOINTS_O,0.4267,0.0013,0.0167,0.2333,0.0167
ROCPOINTS_O,0.4367,0.0013,0.0167,0.2414,0.0167
ROCPOINTS_O,0.4400,0.0012,0.0167,0.2500,0.0167
ROCPOINTS_O,0.4433,0.0012,0.0167,0.2593,0.0167
ROCPOINTS_O,0.4467,0.0011,0.0167,0.2692,0.0167
ROCPOINTS_O,0.4596,0.0010,0.0167,0.2800,0.0167
ROCPOINTS_O,0.4600,0.0010,0.0167,0.2917,0.0167
ROCPOINTS_O,0.4765,0.0010,0.0143,0.2609,0.0143
ROCPOINTS_O,0.4913,0.0009,0.0143,0.2727,0.0143
ROCPOINTS_O,0.5033,0.0009,0.0143,0.2857,0.0143
ROCPOINTS_O,0.5167,0.0008,0.0143,0.3158,0.0143
ROCPOINTS_O,0.5267,0.0007,0.0143,0.3333,0.0143
ROCPOINTS_O,0.5333,0.0006,0.0143,0.3529,0.0143
ROCPOINTS_O,0.5433,0.0006,0.0143,0.3750,0.0143
ROCPOINTS_O,0.5467,0.0005,0.0119,0.3846,0.0119
ROCPOINTS_O,0.6100,0.0004,0.0119,0.4167,0.0119
ROCPOINTS_O,0.6167,0.0003,0.0119,0.4545,0.0119
ROCPOINTS_O,0.6200,0.0003,0.0095,0.4000,0.0095
ROCPOINTS_O,0.6267,0.0003,0.0095,0.4444,0.0095
ROCPOINTS_O,0.6306,0.0002,0.0095,0.5000,0.0095
ROCPOINTS_O,0.6433,0.0002,0.0095,0.5714,0.0095
ROCPOINTS_O,0.7400,0.0001,0.0095,0.8000,0.0095
ROCPOINTS_O,0.8100,0.0001,0.0071,0.7500,0.0071
ROCPOINTS_O,0.9200,0.0000,0.0071,1.0000,0.0071
ROCPOINTS_O,0.9233,0.0000,0.0048,1.0000,0.0048
ROCPOINTS_O,0.9400,0.0000,0.0024,1.0000,0.0024
ROCPOINTS_O,0.9400,0.0000,0.0000,0.0000,0.0000
ROCPOINTS_U,0.0000,1.0000,1.0000,0.0083,1.0000
ROCPOINTS_U,0.0000,0.5152,0.6939,0.0111,0.6939
ROCPOINTS_U,0.0000,0.5151,0.6939,0.0111,0.6939
ROCPOINTS_U,0.0000,0.5151,0.6939,0.0111,0.6939
ROCPOINTS_U,0.0000,0.5150,0.6939,0.0111,0.6939
ROCPOINTS_U,0.0000,0.5149,0.6939,0.0111,0.6939
ROCPOINTS_U,0.0000,0.5149,0.6939,0.0111,0.6939
ROCPOINTS_U,0.0000,0.5148,0.6939,0.0112,0.6939
ROCPOINTS_U,0.0000,0.5147,0.6939,0.0112,0.6939
ROCPOINTS_U,0.0000,0.5147,0.6939,0.0112,0.6939
ROCPOINTS_U,0.0000,0.5146,0.6939,0.0112,0.6939
ROCPOINTS_U,0.0000,0.5145,0.6939,0.0112,0.6939
ROCPOINTS_U,0.0000,0.5145,0.6939,0.0112,0.6939
ROCPOINTS_U,0.0000,0.5144,0.6939,0.0112,0.6939
ROCPOINTS_U,0.0000,0.5144,0.6939,0.0112,0.6939
ROCPOINTS_U,0.0000,0.5143,0.6939,0.0112,0.6939
ROCPOINTS_U,0.0000,0.5143,0.6939,0.0112,0.6939
ROCPOINTS_U,0.0000,0.5142,0.6939,0.0112,0.6939
ROCPOINTS_U,0.0000,0.5141,0.6939,0.0112,0.6939
ROCPOINTS_U,0.0000,0.5140,0.6939,0.0112,0.6939
ROCPOINTS_U,0.0000,0.5140,0.6939,0.0112,0.6939
ROCPOINTS_U,0.0001,0.5139,0.6939,0.0112,0.6939
ROCPOINTS_U,0.0001,0.5139,0.6939,0.0112,0.6939
ROCPOINTS_U,0.0001,0.5138,0.6939,0.0112,0.6939
ROCPOINTS_U,0.0001,0.5137,0.6939,0.0112,0.6939
ROCPOINTS_U,0.0001,0.5137,0.6939,0.0112,0.6939
ROCPOINTS_U,0.0001,0.5136,0.6939,0.0112,0.6939
ROCPOINTS_U,0.0001,0.5136,0.6939,0.0112,0.6939
ROCPOINTS_U,0.0001,0.5135,0.6939,0.0112,0.6939
ROCPOINTS_U,0.0001,0.5135,0.6939,0.0112,0.6939
ROCPOINTS_U,0.0001,0.5134,0.6939,0.0112,0.6939
ROCPOINTS_U,0.0001,0.5133,0.6939,0.0112,0.6939
ROCPOINTS_U,0.0001,0.5133,0.6939,0.0112,0.6939
ROCPOINTS_U,0.0001,0.5132,0.6939,0.0112,0.6939
ROCPOINTS_U,0.0001,0.5132,0.6939,0.0112,0.6939
ROCPOINTS_U,0.0001,0.5131,0.6939,0.0112,0.6939
ROCPOINTS_U,0.0001,0.5131,0.6939,0.0112,0.6939
ROCPOINTS_U,0.0001,0.5130,0.6939,0.0112,0.6939
ROCPOINTS_U,0.0001,0.5129,0.6939,0.0112,0.6939
ROCPOINTS_U,0.0001,0.5129,0.6939,0.0112,0.6939
ROCPOINTS_U,0.0001,0.5128,0.6939,0.0112,0.6939
ROCPOINTS_U,0.0001,0.5128,0.6939,0.0112,0.6939
ROCPOINTS_U,0.0001,0.5127,0.6939,0.0112,0.6939
ROCPOINTS_U,0.0001,0.5127,0.6939,0.0112,0.6939
ROCPOINTS_U,0.0001,0.5126,0.6939,0.0112,0.6939
ROCPOINTS_U,0.0001,0.5126,0.6871,0.0111,0.6871
ROCPOINTS_U,0.0001,0.5126,0.6871,0.0111,0.6871
ROCPOINTS_U,0.0001,0.5125,0.6871,0.0111,0.6871
ROCPOINTS_U,0.0002,0.5124,0.6871,0.0111,0.6871
ROCPOINTS_U,0.0002,0.5124,0.6871,0.0111,0.6871
ROCPOINTS_U,0.0002,0.5123,0.6871,0.0111,0.6871
ROCPOINTS_U,0.0002,0.5122,0.6871,0.0111,0.6871
ROCPOINTS_U,0.0002,0.5122,0.6871,0.0111,0.6871
ROCPOINTS_U,0.0002,0.5121,0.6871,0.0111,0.6871
ROCPOINTS_U,0.0002,0.5120,0.6871,0.0111,0.6871
ROCPOINTS_U,0.0002,0.5120,0.6871,0.0111,0.6871
ROCPOINTS_U,0.0002,0.5119,0.6871,0.0111,0.6871
ROCPOINTS_U,0.0002,0.5119,0.6871,0.0111,0.6871
ROCPOINTS_U,0.0003,0.5118,0.6871,0.0111,0.6871
ROCPOINTS_U,0.0003,0.5118,0.6871,0.0111,0.6871
ROCPOINTS_U,0.0003,0.5117,0.6871,0.0111,0.6871
ROCPOINTS_U,0.0003,0.5116,0.6871,0.0111,0.6871
ROCPOINTS_U,0.0003,0.5115,0.6871,0.0111,0.6871
ROCPOINTS_U,0.0003,0.5115,0.6871,0.0111,0.6871
ROCPOINTS_U,0.0003,0.5114,0.6871,0.0111,0.6871
ROCPOINTS_U,0.0003,0.5114,0.6871,0.0111,0.6871
ROCPOINTS_U,0.0003,0.5113,0.6871,0.0111,0.6871
ROCPOINTS_U,0.0003,0.5112,0.6871,0.0111,0.6871
ROCPOINTS_U,0.0003,0.5112,0.6871,0.0111,0.6871
ROCPOINTS_U,0.0003,0.5111,0.6871,0.0111,0.6871
ROCPOINTS_U,0.0003,0.5111,0.6871,0.0111,0.6871
ROCPOINTS_U,0.0004,0.5110,0.6871,0.0111,0.6871
ROCPOINTS_U,0.0004,0.5110,0.6871,0.0111,0.6871
ROCPOINTS_U,0.0004,0.5109,0.6871,0.0111,0.6871
ROCPOINTS_U,0.0004,0.5108,0.6871,0.0111,0.6871
ROCPOINTS_U,0.0004,0.5107,0.6871,0.0111,0.6871
ROCPOINTS_U,0.0004,0.5106,0.6871,0.0111,0.6871
ROCPOINTS_U,0.0004,0.5106,0.6871,0.0111,0.6871
ROCPOINTS_U,0.0004,0.5105,0.6871,0.0111,0.6871
ROCPOINTS_U,0.0004,0.5104,0.6871,0.0111,0.6871
ROCPOINTS_U,0.0004,0.5104,0.6871,0.0111,0.6871
ROCPOINTS_U,0.0005,0.5103,0.6871,0.0111,0.6871
ROCPOINTS_U,0.0005,0.5103,0.6871,0.0111,0.6871
ROCPOINTS_U,0.0005,0.5102,0.6871,0.0111,0.6871
ROCPOINTS_U,0.0005,0.5100,0.6871,0.0111,0.6871
ROCPOINTS_U,0.0006,0.5100,0.6871,0.0111,0.6871
ROCPOINTS_U,0.0006,0.5099,0.6871,0.0111,0.6871
ROCPOINTS_U,0.0006,0.5099,0.6871,0.0111,0.6871
ROCPOINTS_U,0.0006,0.5098,0.6871,0.0112,0.6871
ROCPOINTS_U,0.0007,0.5098,0.6871,0.0112,0.6871
ROCPOINTS_U,0.0007,0.5097,0.6871,0.0112,0.6871
ROCPOINTS_U,0.0007,0.5096,0.6871,0.0112,0.6871
ROCPOINTS_U,0.0007,0.5095,0.6871,0.0112,0.6871
ROCPOINTS_U,0.0007,0.5095,0.6871,0.0112,0.6871
ROCPOINTS_U,0.0007,0.5094,0.6871,0.0112,0.6871
ROCPOINTS_U,0.0008,0.5094,0.6871,0.0112,0.6871
ROCPOINTS_U,0.0008,0.5092,0.6871,0.0112,0.6871
ROCPOINTS_U,0.0008,0.5092,0.6871,0.0112,0.6871
ROCPOINTS_U,0.0008,0.5091,0.6871,0.0112,0.6871
ROCPOINTS_U,0.0009,0.5090,0.6871,0.0112,0.6871
ROCPOINTS_U,0.0009,0.5090,0.6871,0.0112,0.6871
ROCPOINTS_U,0.0010,0.5089,0.6871,0.0112,0.6871
ROCPOINTS_U,0.0010,0.5089,0.6871,0.0112,0.6871
ROCPOINTS_U,0.0010,0.5088,0.6871,0.0112,0.6871
ROCPOINTS_U,0.0010,0.5087,0.6871,0.0112,0.6871
ROCPOINTS_U,0.0011,0.5087,0.6871,0.0112,0.6871
ROCPOINTS_U,0.0011,0.5086,0.6871,0.0112,0.6871
ROCPOINTS_U,0.0011,0.5086,0.6871,0.0112,0.6871
ROCPOINTS_U,0.0013,0.5083,0.6871,0.0112,0.6871
ROCPOINTS_U,0.0013,0.5082,0.6871,0.0112,0.6871
ROCPOINTS_U,0.0013,0.5082,0.6871,0.0112,0.6871
ROCPOINTS_U,0.0013,0.5081,0.6871,0.0112,0.6871
ROCPOINTS_U,0.0013,0.5081,0.6871,0.0112,0.6871
ROCPOINTS_U,0.0013,0.5079,0.6871,0.0112,0.6871
ROCPOINTS_U,0.0013,0.5079,0.6871,0.0112,0.6871
ROCPOINTS_U,0.0014,0.5078,0.6871,0.0112,0.6871
ROCPOINTS_U,0.0014,0.5078,0.6871,0.0112,0.6871
ROCPOINTS_U,0.0015,0.5077,0.6871,0.0112,0.6871
ROCPOINTS_U,0.0015,0.5077,0.6871,0.0112,0.6871
ROCPOINTS_U,0.0016,0.5076,0.6871,0.0112,0.6871
ROCPOINTS_U,0.0016,0.5075,0.6871,0.0112,0.6871
ROCPOINTS_U,0.0017,0.5075,0.6871,0.0112,0.6871
ROCPOINTS_U,0.0018,0.5073,0.6871,0.0112,0.6871
ROCPOINTS_U,0.0018,0.5072,0.6871,0.0112,0.6871
ROCPOINTS_U,0.0019,0.5071,0.6871,0.0112,0.6871
ROCPOINTS_U,0.0019,0.5071,0.6871,0.0112,0.6871
ROCPOINTS_U,0.0020,0.5070,0.6871,0.0112,0.6871
ROCPOINTS_U,0.0020,0.5070,0.6871,0.0112,0.6871
ROCPOINTS_U,0.0020,0.5069,0.6871,0.0112,0.6871
ROCPOINTS_U,0.0021,0.5069,0.6871,0.0112,0.6871
ROCPOINTS_U,0.0021,0.5068,0.6871,0.0112,0.6871
ROCPOINTS_U,0.0021,0.5067,0.6871,0.0112,0.6871
ROCPOINTS_U,0.0022,0.5067,0.6871,0.0112,0.6871
ROCPOINTS_U,0.0022,0.5066,0.6871,0.0112,0.6871
ROCPOINTS_U,0.0023,0.5065,0.6871,0.0112,0.6871
ROCPOINTS_U,0.0024,0.5065,0.6871,0.0112,0.6871
ROCPOINTS_U,0.0027,0.5064,0.6871,0.0112,0.6871
ROCPOINTS_U,0.0028,0.5063,0.6871,0.0112,0.6871
ROCPOINTS_U,0.0033,0.5063,0.6871,0.0112,0.6871
ROCPOINTS_U,0.0033,0.5062,0.6871,0.0112,0.6871
ROCPOINTS_U,0.0033,0.5058,0.6871,0.0112,0.6871
ROCPOINTS_U,0.0033,0.3583,0.5782,0.0133,0.5782
ROCPOINTS_U,0.0033,0.3577,0.5782,0.0133,0.5782
ROCPOINTS_U,0.0034,0.3576,0.5782,0.0133,0.5782
ROCPOINTS_U,0.0034,0.3576,0.5782,0.0134,0.5782
ROCPOINTS_U,0.0034,0.3575,0.5782,0.0134,0.5782
ROCPOINTS_U,0.0034,0.3574,0.5782,0.0134,0.5782
ROCPOINTS_U,0.0034,0.3573,0.5782,0.0134,0.5782
ROCPOINTS_U,0.0034,0.3573,0.5782,0.0134,0.5782
ROCPOINTS_U,0.0034,0.3572,0.5782,0.0134,0.5782
ROCPOINTS_U,0.0035,0.3572,0.5782,0.0134,0.5782
ROCPOINTS_U,0.0035,0.3571,0.5782,0.0134,0.5782
ROCPOINTS_U,0.0035,0.3570,0.5782,0.0134,0.5782
ROCPOINTS_U,0.0035,0.3570,0.5782,0.0134,0.5782
ROCPOINTS_U,0.0035,0.3569,0.5782,0.0134,0.5782
ROCPOINTS_U,0.0035,0.3568,0.5782,0.0134,0.5782
ROCPOINTS_U,0.0035,0.3568,0.5782,0.0134,0.5782
ROCPOINTS_U,0.0035,0.3567,0.5782,0.0134,0.5782
ROCPOINTS_U,0.0036,0.3567,0.5782,0.0134,0.5782
ROCPOINTS_U,0.0036,0.3566,0.5782,0.0134,0.5782
ROCPOINTS_U,0.0036,0.3565,0.5782,0.0134,0.5782
ROCPOINTS_U,0.0036,0.3565,0.5782,0.0134,0.5782
ROCPOINTS_U,0.0036,0.3550,0.5714,0.0133,0.5714
ROCPOINTS_U,0.0036,0.3549,0.5714,0.0133,0.5714
ROCPOINTS_U,0.0037,0.3549,0.5714,0.0133,0.5714
ROCPOINTS_U,0.0037,0.3548,0.5714,0.0133,0.5714
ROCPOINTS_U,0.0037,0.3547,0.5714,0.0133,0.5714
ROCPOINTS_U,0.0038,0.3547,0.5714,0.0133,0.5714
ROCPOINTS_U,0.0038,0.3546,0.5714,0.0133,0.5714
ROCPOINTS_U,0.0038,0.3545,0.5714,0.0133,0.5714
ROCPOINTS_U,0.0039,0.3545,0.5714,0.0133,0.5714
ROCPOINTS_U,0.0039,0.3544,0.5714,0.0133,0.5714
ROCPOINTS_U,0.0039,0.3544,0.5714,0.0133,0.5714
ROCPOINTS_U,0.0040,0.3543,0.5714,0.0133,0.5714
ROCPOINTS_U,0.0040,0.3543,0.5714,0.0133,0.5714
ROCPOINTS_U,0.0041,0.3542,0.5714,0.0133,0.5714
ROCPOINTS_U,0.0042,0.3541,0.5714,0.0133,0.5714
ROCPOINTS_U,0.0042,0.3540,0.5714,0.0133,0.5714
ROCPOINTS_U,0.0042,0.3539,0.5714,0.0133,0.5714
ROCPOINTS_U,0.0043,0.3523,0.5646,0.0132,0.5646
ROCPOINTS_U,0.0044,0.3522,0.5646,0.0132,0.5646
ROCPOINTS_U,0.0044,0.3521,0.5646,0.0132,0.5646
ROCPOINTS_U,0.0045,0.3519,0.5646,0.0132,0.5646
ROCPOINTS_U,0.0046,0.3518,0.5646,0.0133,0.5646
ROCPOINTS_U,0.0046,0.3518,0.5646,0.0133,0.5646
ROCPOINTS_U,0.0048,0.3517,0.5646,0.0133,0.5646
ROCPOINTS_U,0.0050,0.3516,0.5646,0.0133,0.5646
ROCPOINTS_U,0.0050,0.3516,0.5646,0.0133,0.5646
ROCPOINTS_U,0.0051,0.3515,0.5646,0.0133,0.5646
ROCPOINTS_U,0.0051,0.3515,0.5646,0.0133,0.5646
ROCPOINTS_U,0.0052,0.3514,0.5646,0.0133,0.5646
ROCPOINTS_U,0.0053,0.3513,0.5646,0.0133,0.5646
ROCPOINTS_U,0.0056,0.3512,0.5646,0.0133,0.5646
ROCPOINTS_U,0.0056,0.3512,0.5646,0.0133,0.5646
ROCPOINTS_U,0.0058,0.3511,0.5646,0.0133,0.5646
ROCPOINTS_U,0.0058,0.3511,0.5646,0.0133,0.5646
ROCPOINTS_U,0.0060,0.3504,0.5646,0.0133,0.5646
ROCPOINTS_U,0.0063,0.3503,0.5646,0.0133,0.5646
ROCPOINTS_U,0.0063,0.3503,0.5646,0.0133,0.5646
ROCPOINTS_U,0.0064,0.3496,0.5646,0.0133,0.5646
ROCPOINTS_U,0.0064,0.3487,0.5646,0.0134,0.5646
ROCPOINTS_U,0.0066,0.3474,0.5646,0.0134,0.5646
ROCPOINTS_U,0.0067,0.3464,0.5646,0.0135,0.5646
ROCPOINTS_U,0.0067,0.3460,0.5646,0.0135,0.5646
ROCPOINTS_U,0.0067,0.2600,0.5102,0.0162,0.5102
ROCPOINTS_U,0.0067,0.2595,0.5102,0.0162,0.5102
ROCPOINTS_U,0.0067,0.2585,0.5102,0.0162,0.5102
ROCPOINTS_U,0.0067,0.2584,0.5102,0.0163,0.5102
ROCPOINTS_U,0.0068,0.2578,0.5102,0.0163,0.5102
ROCPOINTS_U,0.0068,0.2565,0.5102,0.0164,0.5102
ROCPOINTS_U,0.0068,0.2553,0.5102,0.0164,0.5102
ROCPOINTS_U,0.0070,0.2553,0.5102,0.0164,0.5102
ROCPOINTS_U,0.0073,0.2552,0.5102,0.0165,0.5102
ROCPOINTS_U,0.0074,0.2552,0.5102,0.0165,0.5102
ROCPOINTS_U,0.0074,0.2551,0.5102,0.0165,0.5102
ROCPOINTS_U,0.0075,0.2551,0.5102,0.0165,0.5102
ROCPOINTS_U,0.0075,0.2535,0.5102,0.0166,0.5102
ROCPOINTS_U,0.0075,0.2535,0.5102,0.0166,0.5102
ROCPOINTS_U,0.0076,0.2534,0.5102,0.0166,0.5102
ROCPOINTS_U,0.0076,0.2533,0.5102,0.0166,0.5102
ROCPOINTS_U,0.0078,0.2520,0.5102,0.0167,0.5102
ROCPOINTS_U,0.0079,0.2519,0.5102,0.0167,0.5102
ROCPOINTS_U,0.0080,0.2507,0.5102,0.0167,0.5102
ROCPOINTS_U,0.0080,0.2491,0.5102,0.0169,0.5102
ROCPOINTS_U,0.0080,0.2490,0.5102,0.0169,0.5102
ROCPOINTS_U,0.0083,0.2478,0.5102,0.0169,0.5102
ROCPOINTS_U,0.0084,0.2477,0.5102,0.0169,0.5102
ROCPOINTS_U,0.0085,0.2460,0.5102,0.0171,0.5102
ROCPOINTS_U,0.0086,0.2442,0.5102,0.0172,0.5102
ROCPOINTS_U,0.0087,0.2442,0.5102,0.0172,0.5102
ROCPOINTS_U,0.0087,0.2441,0.5102,0.0172,0.5102
ROCPOINTS_U,0.0089,0.2420,0.5102,0.0173,0.5102
ROCPOINTS_U,0.0089,0.2418,0.5102,0.0173,0.5102
ROCPOINTS_U,0.0092,0.2417,0.5102,0.0174,0.5102
ROCPOINTS_U,0.0095,0.2417,0.5102,0.0174,0.5102
ROCPOINTS_U,0.0097,0.2416,0.5102,0.0174,0.5102
ROCPOINTS_U,0.0100,0.2416,0.5102,0.0174,0.5102
ROCPOINTS_U,0.0100,0.2414,0.5102,0.0174,0.5102
ROCPOINTS_U,0.0100,0.1865,0.4286,0.0189,0.4286
ROCPOINTS_U,0.0102,0.1864,0.4286,0.0189,0.4286
ROCPOINTS_U,0.0103,0.1863,0.4286,0.0189,0.4286
ROCPOINTS_U,0.0104,0.1862,0.4286,0.0189,0.4286
ROCPOINTS_U,0.0105,0.1862,0.4286,0.0189,0.4286
ROCPOINTS_U,0.0106,0.1861,0.4286,0.0189,0.4286
ROCPOINTS_U,0.0108,0.1861,0.4286,0.0189,0.4286
ROCPOINTS_U,0.0111,0.1860,0.4286,0.0189,0.4286
ROCPOINTS_U,0.0111,0.1860,0.4286,0.0189,0.4286
ROCPOINTS_U,0.0112,0.1858,0.4286,0.0189,0.4286
ROCPOINTS_U,0.0117,0.1858,0.4286,0.0189,0.4286
ROCPOINTS_U,0.0119,0.1857,0.4218,0.0187,0.4218
ROCPOINTS_U,0.0122,0.1856,0.4218,0.0187,0.4218
ROCPOINTS_U,0.0125,0.1856,0.4218,0.0187,0.4218
ROCPOINTS_U,0.0125,0.1855,0.4218,0.0187,0.4218
ROCPOINTS_U,0.0129,0.1854,0.4218,0.0187,0.4218
ROCPOINTS_U,0.0131,0.1854,0.4218,0.0187,0.4218
ROCPOINTS_U,0.0131,0.1853,0.4218,0.0187,0.4218
ROCPOINTS_U,0.0133,0.1853,0.4218,0.0187,0.4218
ROCPOINTS_U,0.0133,0.1852,0.4218,0.0187,0.4218
ROCPOINTS_U,0.0133,0.1466,0.3810,0.0213,0.3810
ROCPOINTS_U,0.0134,0.1465,0.3810,0.0213,0.3810
ROCPOINTS_U,0.0135,0.1465,0.3810,0.0213,0.3810
ROCPOINTS_U,0.0135,0.1464,0.3810,0.0213,0.3810
ROCPOINTS_U,0.0136,0.1463,0.3810,0.0213,0.3810
ROCPOINTS_U,0.0136,0.1463,0.3810,0.0213,0.3810
ROCPOINTS_U,0.0137,0.1462,0.3810,0.0213,0.3810
ROCPOINTS_U,0.0137,0.1462,0.3810,0.0213,0.3810
ROCPOINTS_U,0.0138,0.1461,0.3810,0.0213,0.3810
ROCPOINTS_U,0.0139,0.1461,0.3810,0.0214,0.3810
ROCPOINTS_U,0.0139,0.1460,0.3810,0.0214,0.3810
ROCPOINTS_U,0.0144,0.1459,0.3810,0.0214,0.3810
ROCPOINTS_U,0.0144,0.1459,0.3810,0.0214,0.3810
ROCPOINTS_U,0.0144,0.1458,0.3810,0.0214,0.3810
ROCPOINTS_U,0.0150,0.1457,0.3810,0.0214,0.3810
ROCPOINTS_U,0.0158,0.1456,0.3810,0.0214,0.3810
ROCPOINTS_U,0.0161,0.1455,0.3810,0.0214,0.3810
ROCPOINTS_U,0.0164,0.1455,0.3810,0.0214,0.3810
ROCPOINTS_U,0.0167,0.1454,0.3810,0.0214,0.3810
ROCPOINTS_U,0.0167,0.1453,0.3810,0.0215,0.3810
ROCPOINTS_U,0.0167,0.1178,0.3605,0.0250,0.3605
ROCPOINTS_U,0.0169,0.1176,0.3605,0.0250,0.3605
ROCPOINTS_U,0.0169,0.1175,0.3605,0.0250,0.3605
ROCPOINTS_U,0.0171,0.1175,0.3605,0.0250,0.3605
ROCPOINTS_U,0.0172,0.1174,0.3605,0.0250,0.3605
ROCPOINTS_U,0.0173,0.1174,0.3605,0.0251,0.3605
ROCPOINTS_U,0.0175,0.1173,0.3605,0.0251,0.3605
ROCPOINTS_U,0.0179,0.1172,0.3605,0.0251,0.3605
ROCPOINTS_U,0.0181,0.1171,0.3605,0.0251,0.3605
ROCPOINTS_U,0.0183,0.1171,0.3605,0.0251,0.3605
ROCPOINTS_U,0.0187,0.1170,0.3605,0.0251,0.3605
ROCPOINTS_U,0.0192,0.1166,0.3537,0.0248,0.3537
ROCPOINTS_U,0.0196,0.1165,0.3537,0.0248,0.3537
ROCPOINTS_U,0.0199,0.1165,0.3537,0.0248,0.3537
ROCPOINTS_U,0.0200,0.1160,0.3469,0.0244,0.3469
ROCPOINTS_U,0.0200,0.0951,0.2925,0.0251,0.2925
ROCPOINTS_U,0.0201,0.0949,0.2925,0.0251,0.2925
ROCPOINTS_U,0.0201,0.0948,0.2925,0.0252,0.2925
ROCPOINTS_U,0.0203,0.0948,0.2925,0.0252,0.2925
ROCPOINTS_U,0.0203,0.0947,0.2925,0.0252,0.2925
ROCPOINTS_U,0.0204,0.0947,0.2925,0.0252,0.2925
ROCPOINTS_U,0.0204,0.0946,0.2925,0.0252,0.2925
ROCPOINTS_U,0.0207,0.0945,0.2925,0.0252,0.2925
ROCPOINTS_U,0.0211,0.0945,0.2925,0.0252,0.2925
ROCPOINTS_U,0.0215,0.0944,0.2925,0.0253,0.2925
ROCPOINTS_U,0.0217,0.0944,0.2925,0.0253,0.2925
ROCPOINTS_U,0.0220,0.0943,0.2925,0.0253,0.2925
ROCPOINTS_U,0.0223,0.0943,0.2925,0.0253,0.2925
ROCPOINTS_U,0.0233,0.0941,0.2925,0.0253,0.2925
ROCPOINTS_U,0.0233,0.0940,0.2925,0.0254,0.2925
ROCPOINTS_U,0.0233,0.0800,0.2653,0.0270,0.2653
ROCPOINTS_U,0.0244,0.0799,0.2653,0.0270,0.2653
ROCPOINTS_U,0.0251,0.0798,0.2653,0.0271,0.2653
ROCPOINTS_U,0.0258,0.0797,0.2653,0.0271,0.2653
ROCPOINTS_U,0.0267,0.0797,0.2653,0.0271,0.2653
ROCPOINTS_U,0.0267,0.0682,0.2381,0.0284,0.2381
ROCPOINTS_U,0.0277,0.0681,0.2381,0.0284,0.2381
ROCPOINTS_U,0.0283,0.0681,0.2381,0.0284,0.2381
ROCPOINTS_U,0.0283,0.0680,0.2381,0.0285,0.2381
ROCPOINTS_U,0.0292,0.0679,0.2381,0.0285,0.2381
ROCPOINTS_U,0.0293,0.0678,0.2381,0.0285,0.2381
ROCPOINTS_U,0.0300,0.0678,0.2381,0.0285,0.2381
ROCPOINTS_U,0.0300,0.0677,0.2381,0.0286,0.2381
ROCPOINTS_U,0.0300,0.0582,0.1905,0.0267,0.1905
ROCPOINTS_U,0.0313,0.0581,0.1905,0.0267,0.1905
ROCPOINTS_U,0.0317,0.0581,0.1905,0.0267,0.1905
ROCPOINTS_U,0.0319,0.0580,0.1905,0.0267,0.1905
ROCPOINTS_U,0.0322,0.0579,0.1905,0.0268,0.1905
ROCPOINTS_U,0.0326,0.0578,0.1905,0.0268,0.1905
ROCPOINTS_U,0.0328,0.0578,0.1905,0.0268,0.1905
ROCPOINTS_U,0.0333,0.0576,0.1905,0.0269,0.1905
ROCPOINTS_U,0.0333,0.0491,0.1769,0.0292,0.1769
ROCPOINTS_U,0.0342,0.0491,0.1769,0.0293,0.1769
ROCPOINTS_U,0.0344,0.0489,0.1769,0.0293,0.1769
ROCPOINTS_U,0.0349,0.0487,0.1769,0.0295,0.1769
ROCPOINTS_U,0.0349,0.0484,0.1769,0.0296,0.1769
ROCPOINTS_U,0.0350,0.0484,0.1769,0.0297,0.1769
ROCPOINTS_U,0.0364,0.0483,0.1769,0.0297,0.1769
ROCPOINTS_U,0.0367,0.0478,0.1769,0.0301,0.1769
ROCPOINTS_U,0.0367,0.0417,0.1633,0.0317,0.1633
ROCPOINTS_U,0.0368,0.0416,0.1633,0.0318,0.1633
ROCPOINTS_U,0.0371,0.0416,0.1633,0.0318,0.1633
ROCPOINTS_U,0.0376,0.0412,0.1633,0.0321,0.1633
ROCPOINTS_U,0.0377,0.0412,0.1633,0.0321,0.1633
ROCPOINTS_U,0.0378,0.0409,0.1633,0.0323,0.1633
ROCPOINTS_U,0.0396,0.0408,0.1633,0.0324,0.1633
ROCPOINTS_U,0.0400,0.0402,0.1633,0.0328,0.1633
ROCPOINTS_U,0.0405,0.0348,0.1361,0.0316,0.1361
ROCPOINTS_U,0.0417,0.0348,0.1293,0.0301,0.1293
ROCPOINTS_U,0.0433,0.0348,0.1293,0.0302,0.1293
ROCPOINTS_U,0.0446,0.0305,0.1224,0.0325,0.1224
ROCPOINTS_U,0.0461,0.0305,0.1224,0.0325,0.1224
ROCPOINTS_U,0.0466,0.0304,0.1224,0.0326,0.1224
ROCPOINTS_U,0.0467,0.0303,0.1224,0.0327,0.1224
ROCPOINTS_U,0.0467,0.0275,0.1224,0.0359,0.1224
ROCPOINTS_U,0.0467,0.0275,0.1224,0.0359,0.1224
ROCPOINTS_U,0.0483,0.0274,0.1224,0.0360,0.1224
ROCPOINTS_U,0.0490,0.0274,0.1224,0.0361,0.1224
ROCPOINTS_U,0.0500,0.0273,0.1224,0.0361,0.1224
ROCPOINTS_U,0.0533,0.0256,0.1088,0.0343,0.1088
ROCPOINTS_U,0.0537,0.0231,0.1088,0.0380,0.1088
ROCPOINTS_U,0.0553,0.0229,0.1088,0.0382,0.1088
ROCPOINTS_U,0.0554,0.0229,0.1088,0.0383,0.1088
ROCPOINTS_U,0.0555,0.0226,0.1088,0.0387,0.1088
ROCPOINTS_U,0.0557,0.0225,0.1088,0.0388,0.1088
ROCPOINTS_U,0.0567,0.0223,0.1088,0.0392,0.1088
ROCPOINTS_U,0.0568,0.0202,0.0952,0.0379,0.0952
ROCPOINTS_U,0.0569,0.0201,0.0952,0.0380,0.0952
ROCPOINTS_U,0.0583,0.0201,0.0884,0.0354,0.0884
ROCPOINTS_U,0.0593,0.0201,0.0884,0.0355,0.0884
ROCPOINTS_U,0.0600,0.0198,0.0884,0.0360,0.0884
ROCPOINTS_U,0.0600,0.0198,0.0884,0.0361,0.0884
ROCPOINTS_U,0.0602,0.0182,0.0884,0.0390,0.0884
ROCPOINTS_U,0.0607,0.0182,0.0884,0.0392,0.0884
ROCPOINTS_U,0.0614,0.0181,0.0884,0.0393,0.0884
ROCPOINTS_U,0.0633,0.0180,0.0884,0.0394,0.0884
ROCPOINTS_U,0.0640,0.0165,0.0816,0.0397,0.0816
ROCPOINTS_U,0.0667,0.0164,0.0816,0.0399,0.0816
ROCPOINTS_U,0.0689,0.0156,0.0816,0.0420,0.0816
ROCPOINTS_U,0.0700,0.0155,0.0816,0.0421,0.0816
ROCPOINTS_U,0.0702,0.0146,0.0748,0.0412,0.0748
ROCPOINTS_U,0.0733,0.0145,0.0748,0.0414,0.0748
ROCPOINTS_U,0.0758,0.0132,0.0748,0.0453,0.0748
ROCPOINTS_U,0.0767,0.0131,0.0748,0.0455,0.0748
ROCPOINTS_U,0.0771,0.0124,0.0612,0.0398,0.0612
ROCPOINTS_U,0.0772,0.0123,0.0612,0.0400,0.0612
ROCPOINTS_U,0.0783,0.0122,0.0612,0.0402,0.0612
ROCPOINTS_U,0.0800,0.0122,0.0612,0.0404,0.0612
ROCPOINTS_U,0.0833,0.0115,0.0612,0.0427,0.0612
ROCPOINTS_U,0.0836,0.0110,0.0544,0.0396,0.0544
ROCPOINTS_U,0.0840,0.0110,0.0544,0.0398,0.0544
ROCPOINTS_U,0.0867,0.0109,0.0544,0.0400,0.0544
ROCPOINTS_U,0.0871,0.0100,0.0476,0.0383,0.0476
ROCPOINTS_U,0.0874,0.0100,0.0476,0.0385,0.0476
ROCPOINTS_U,0.0900,0.0099,0.0476,0.0387,0.0476
ROCPOINTS_U,0.0933,0.0092,0.0476,0.0414,0.0476
ROCPOINTS_U,0.0949,0.0090,0.0476,0.0424,0.0476
ROCPOINTS_U,0.0959,0.0089,0.0476,0.0427,0.0476
ROCPOINTS_U,0.0965,0.0089,0.0476,0.0429,0.0476
ROCPOINTS_U,0.0967,0.0088,0.0476,0.0432,0.0476
ROCPOINTS_U,0.0988,0.0081,0.0476,0.0470,0.0476
ROCPOINTS_U,0.0997,0.0080,0.0476,0.0473,0.0476
ROCPOINTS_U,0.1000,0.0080,0.0476,0.0476,0.0476
ROCPOINTS_U,0.1001,0.0075,0.0476,0.0504,0.0476
ROCPOINTS_U,0.1029,0.0075,0.0476,0.0507,0.0476
ROCPOINTS_U,0.1033,0.0074,0.0476,0.0511,0.0476
ROCPOINTS_U,0.1033,0.0073,0.0476,0.0515,0.0476
ROCPOINTS_U,0.1033,0.0071,0.0476,0.0534,0.0476
ROCPOINTS_U,0.1034,0.0070,0.0476,0.0538,0.0476
ROCPOINTS_U,0.1059,0.0069,0.0476,0.0543,0.0476
ROCPOINTS_U,0.1067,0.0069,0.0476,0.0547,0.0476
ROCPOINTS_U,0.1070,0.0064,0.0476,0.0583,0.0476
ROCPOINTS_U,0.1086,0.0064,0.0476,0.0588,0.0476
ROCPOINTS_U,0.1100,0.0063,0.0476,0.0593,0.0476
ROCPOINTS_U,0.1119,0.0060,0.0476,0.0625,0.0476
ROCPOINTS_U,0.1133,0.0059,0.0476,0.0631,0.0476
ROCPOINTS_U,0.1148,0.0056,0.0476,0.0667,0.0476
ROCPOINTS_U,0.1167,0.0055,0.0476,0.0673,0.0476
ROCPOINTS_U,0.1171,0.0053,0.0408,0.0606,0.0408
ROCPOINTS_U,0.1200,0.0052,0.0408,0.0612,0.0408
ROCPOINTS_U,0.1233,0.0050,0.0408,0.0638,0.0408
ROCPOINTS_U,0.1250,0.0049,0.0408,0.0652,0.0408
ROCPOINTS_U,0.1267,0.0048,0.0408,0.0659,0.0408
ROCPOINTS_U,0.1300,0.0046,0.0408,0.0690,0.0408
ROCPOINTS_U,0.1333,0.0045,0.0408,0.0706,0.0408
ROCPOINTS_U,0.1367,0.0045,0.0340,0.0595,0.0340
ROCPOINTS_U,0.1400,0.0044,0.0340,0.0602,0.0340
ROCPOINTS_U,0.1433,0.0044,0.0340,0.0610,0.0340
ROCPOINTS_U,0.1467,0.0040,0.0340,0.0667,0.0340
ROCPOINTS_U,0.1500,0.0038,0.0340,0.0704,0.0340
ROCPOINTS_U,0.1533,0.0036,0.0340,0.0725,0.0340
ROCPOINTS_U,0.1548,0.0035,0.0340,0.0746,0.0340
ROCPOINTS_U,0.1600,0.0035,0.0340,0.0758,0.0340
ROCPOINTS_U,0.1633,0.0034,0.0340,0.0781,0.0340
ROCPOINTS_U,0.1653,0.0032,0.0340,0.0806,0.0340
ROCPOINTS_U,0.1667,0.0032,0.0340,0.0820,0.0340
ROCPOINTS_U,0.1700,0.0031,0.0340,0.0833,0.0340
ROCPOINTS_U,0.1732,0.0031,0.0340,0.0847,0.0340
ROCPOINTS_U,0.1733,0.0030,0.0340,0.0862,0.0340
ROCPOINTS_U,0.1767,0.0030,0.0272,0.0714,0.0272
ROCPOINTS_U,0.1800,0.0029,0.0272,0.0727,0.0272
ROCPOINTS_U,0.1833,0.0028,0.0272,0.0755,0.0272
ROCPOINTS_U,0.1867,0.0027,0.0272,0.0769,0.0272
ROCPOINTS_U,0.1933,0.0026,0.0272,0.0800,0.0272
ROCPOINTS_U,0.1967,0.0026,0.0272,0.0816,0.0272
ROCPOINTS_U,0.2033,0.0025,0.0272,0.0833,0.0272
ROCPOINTS_U,0.2067,0.0024,0.0272,0.0851,0.0272
ROCPOINTS_U,0.2070,0.0024,0.0272,0.0870,0.0272
ROCPOINTS_U,0.2167,0.0023,0.0272,0.0889,0.0272
ROCPOINTS_U,0.2267,0.0023,0.0272,0.0909,0.0272
ROCPOINTS_U,0.2300,0.0022,0.0272,0.0952,0.0272
ROCPOINTS_U,0.2333,0.0020,0.0272,0.1026,0.0272
ROCPOINTS_U,0.2367,0.0019,0.0272,0.1081,0.0272
ROCPOINTS_U,0.2433,0.0019,0.0204,0.0833,0.0204
ROCPOINTS_U,0.2478,0.0018,0.0136,0.0606,0.0136
ROCPOINTS_U,0.2500,0.0017,0.0136,0.0645,0.0136
ROCPOINTS_U,0.2600,0.0015,0.0136,0.0690,0.0136
ROCPOINTS_U,0.2700,0.0015,0.0136,0.0714,0.0136
ROCPOINTS_U,0.2733,0.0014,0.0136,0.0769,0.0136
ROCPOINTS_U,0.2767,0.0013,0.0136,0.0800,0.0136
ROCPOINTS_U,0.3067,0.0013,0.0136,0.0833,0.0136
ROCPOINTS_U,0.3100,0.0011,0.0136,0.0909,0.0136
ROCPOINTS_U,0.3233,0.0011,0.0136,0.0952,0.0136
ROCPOINTS_U,0.3267,0.0010,0.0136,0.1000,0.0136
ROCPOINTS_U,0.3333,0.0010,0.0136,0.1053,0.0136
ROCPOINTS_U,0.3400,0.0010,0.0068,0.0556,0.0068
ROCPOINTS_U,0.3467,0.0010,0.0000,0.0000,0.0000
ROCPOINTS_U,0.3667,0.0009,0.0000,0.0000,0.0000
ROCPOINTS_U,0.3672,0.0008,0.0000,0.0000,0.0000
ROCPOINTS_U,0.3733,0.0007,0.0000,0.0000,0.0000
ROCPOINTS_U,0.3767,0.0007,0.0000,0.0000,0.0000
ROCPOINTS_U,0.3833,0.0006,0.0000,0.0000,0.0000
ROCPOINTS_U,0.4067,0.0006,0.0000,0.0000,0.0000
ROCPOINTS_U,0.4207,0.0005,0.0000,0.0000,0.0000
ROCPOINTS_U,0.4361,0.0005,0.0000,0.0000,0.0000
ROCPOINTS_U,0.4403,0.0004,0.0000,0.0000,0.0000
ROCPOINTS_U,0.4460,0.0003,0.0000,0.0000,0.0000
ROCPOINTS_U,0.4700,0.0003,0.0000,0.0000,0.0000
ROCPOINTS_U,0.5000,0.0002,0.0000,0.0000,0.0000
ROCPOINTS_U,0.5333,0.0002,0.0000,0.0000,0.0000
ROCPOINTS_U,0.6467,0.0001,0.0000,0.0000,0.0000
ROCPOINTS_U,0.6567,0.0001,0.0000,0.0000,0.0000
ROCPOINTS_U,0.6567,0.0000,0.0000,0.0000,0.0000
ROCPOINTS_?,0.0000,1.0000,0.0000,0.0000,0.0000
ROCPOINTS_?,0.0000,0.0000,0.0000,0.0000,0.0000
TIME,Seconds taken for cross-validation,255631.833000.
IMP_SCORE,1,GO:0048265,1.0000e+00,1.0000e+00
IMP_SCORE,2,GO:0071426,1.0000e+00,1.0000e+00
IMP_SCORE,3,GO:0033599,1.0000e+00,1.0000e+00
IMP_SCORE,4,GO:2000194,1.0000e+00,1.0000e+00
IMP_SCORE,5,GO:0061213,1.0000e+00,1.0000e+00
IMP_SCORE,6,GO:0042093,1.0000e+00,1.0000e+00
IMP_SCORE,7,GO:0060314,1.0000e+00,1.0000e+00
IMP_SCORE,8,GO:0043568,9.7095e-01,1.0000e+00
IMP_SCORE,9,GO:0051197,9.6308e-01,3.0000e+00
IMP_SCORE,10,GO:0030851,9.5915e-01,2.0000e+00
IMP_SCORE,11,GO:0050872,9.4553e-01,3.0000e+00
IMP_SCORE,12,GO:2000352,9.3239e-01,4.0000e+00
IMP_SCORE,13,GO:0045821,9.1830e-01,1.0000e+00
IMP_SCORE,14,GO:0090129,9.1830e-01,1.0000e+00
IMP_SCORE,15,GO:1902100,9.1830e-01,2.0000e+00
IMP_SCORE,16,GO:1900153,9.1830e-01,1.0000e+00
IMP_SCORE,17,GO:0014889,9.1830e-01,1.0000e+00
IMP_SCORE,18,GO:0002053,9.1830e-01,1.0000e+00
IMP_SCORE,19,GO:0033046,9.1830e-01,1.0000e+00
IMP_SCORE,20,GO:0031652,9.1830e-01,1.0000e+00
IMP_SCORE,21,GO:0072079,8.6479e-01,2.0000e+00
IMP_SCORE,22,GO:1905207,8.6479e-01,2.0000e+00
IMP_SCORE,23,GO:1901018,8.1128e-01,1.0000e+00
IMP_SCORE,24,GO:0097150,8.1128e-01,1.0000e+00
IMP_SCORE,25,GO:0010155,8.1128e-01,1.0000e+00
IMP_SCORE,26,GO:0033604,8.1128e-01,1.0000e+00
IMP_SCORE,27,GO:0008353,8.1128e-01,1.0000e+00
IMP_SCORE,28,GO:0016004,8.1128e-01,1.0000e+00
IMP_SCORE,29,GO:0035315,7.8340e-01,6.0000e+00
IMP_SCORE,30,GO:0004745,7.6819e-01,9.1000e+01
IMP_SCORE,31,GO:1900151,7.6219e-01,5.0000e+00
IMP_SCORE,32,GO:0099623,7.4759e-01,4.0000e+00
IMP_SCORE,33,GO:0040018,7.4348e-01,7.0000e+00
IMP_SCORE,34,GO:0060413,7.4319e-01,3.0000e+00
IMP_SCORE,35,GO:0060749,7.2193e-01,1.0000e+00
IMP_SCORE,36,GO:1902235,7.0999e-01,2.0000e+00
IMP_SCORE,37,GO:1903671,7.0801e-01,4.0000e+00
IMP_SCORE,38,GO:0046621,6.7100e-01,3.0000e+00
IMP_SCORE,39,GO:0042522,6.6274e-01,3.0000e+00
IMP_SCORE,40,GO:0034391,6.5564e-01,2.0000e+00
IMP_SCORE,41,GO:0071107,6.5564e-01,2.0000e+00
IMP_SCORE,42,GO:0035497,6.5542e-01,3.0000e+00
IMP_SCORE,43,GO:0051974,6.5002e-01,1.0000e+00
IMP_SCORE,44,GO:0060425,6.4697e-01,7.0000e+00
IMP_SCORE,45,GO:0044217,6.4298e-01,1.0000e+01
IMP_SCORE,46,GO:0031573,6.4271e-01,3.0000e+00
IMP_SCORE,47,GO:0007168,6.4094e-01,3.0000e+00
IMP_SCORE,48,GO:0021794,6.4070e-01,3.0000e+00
IMP_SCORE,49,GO:0043552,6.3390e-01,3.0000e+00
IMP_SCORE,50,GO:0060292,6.2655e-01,3.0000e+00
IMP_SCORE,51,GO:0034236,6.2582e-01,1.4000e+01
IMP_SCORE,52,GO:0033158,6.2581e-01,2.0000e+00
IMP_SCORE,53,GO:0060788,6.2581e-01,2.0000e+00
IMP_SCORE,54,GO:0001975,6.2494e-01,2.0000e+00
IMP_SCORE,55,GO:0061548,6.2416e-01,3.0000e+00
IMP_SCORE,56,GO:0010042,6.1889e-01,3.0000e+00
IMP_SCORE,57,GO:0001946,6.1479e-01,2.0000e+00
IMP_SCORE,58,GO:0086012,6.1479e-01,2.0000e+00
IMP_SCORE,59,GO:0060768,6.1296e-01,3.0000e+00
IMP_SCORE,60,GO:0033178,6.0890e-01,6.0000e+00
IMP_SCORE,61,GO:1902624,6.0862e-01,7.0000e+00
IMP_SCORE,62,GO:2000403,6.0484e-01,8.0000e+00
IMP_SCORE,63,GO:0060192,5.9431e-01,4.0000e+00
IMP_SCORE,64,GO:0042756,5.9371e-01,5.0000e+00
IMP_SCORE,65,GO:0090239,5.9205e-01,3.0000e+00
IMP_SCORE,66,GO:0060216,5.9167e-01,1.0000e+00
IMP_SCORE,67,GO:0050849,5.8642e-01,7.0000e+00
IMP_SCORE,68,GO:0051590,5.7923e-01,4.0000e+00
IMP_SCORE,69,GO:0010759,5.7458e-01,5.0000e+00
IMP_SCORE,70,GO:0048643,5.7456e-01,7.0000e+00
IMP_SCORE,71,GO:0043114,5.7423e-01,4.0000e+00
IMP_SCORE,72,GO:0090192,5.7154e-01,5.0000e+00
IMP_SCORE,73,GO:0030539,5.7066e-01,4.0000e+00
IMP_SCORE,74,GO:0051900,5.6378e-01,5.0000e+00
IMP_SCORE,75,GO:0045623,5.6223e-01,5.0000e+00
IMP_SCORE,76,GO:1903523,5.6148e-01,4.0000e+00
IMP_SCORE,77,GO:0051284,5.6128e-01,2.0000e+00
IMP_SCORE,78,GO:0098748,5.5875e-01,2.0000e+00
IMP_SCORE,79,GO:0061099,5.5763e-01,6.0000e+00
IMP_SCORE,80,GO:0090189,5.5382e-01,8.0000e+00
IMP_SCORE,81,GO:0071560,5.5125e-01,7.0000e+00
IMP_SCORE,82,GO:0032041,5.4879e-01,1.0000e+00
IMP_SCORE,83,GO:0016447,5.4825e-01,5.0000e+00
IMP_SCORE,84,GO:0002021,5.4792e-01,3.0000e+00
IMP_SCORE,85,GO:0030889,5.4303e-01,4.0000e+00
IMP_SCORE,86,GO:0070034,5.4226e-01,5.0000e+00
IMP_SCORE,87,GO:0044766,5.3939e-01,3.1000e+01
IMP_SCORE,88,GO:0016884,5.3641e-01,6.0000e+00
IMP_SCORE,89,GO:1900101,5.3185e-01,2.0000e+00
IMP_SCORE,90,GO:0000722,5.3084e-01,2.0000e+00
IMP_SCORE,91,GO:0048535,5.2631e-01,7.0000e+00
IMP_SCORE,92,GO:0007530,5.2502e-01,6.0000e+00
IMP_SCORE,93,GO:0032928,5.2343e-01,7.0000e+00
IMP_SCORE,94,GO:0008272,5.2326e-01,4.0000e+00
IMP_SCORE,95,GO:0036120,5.1774e-01,4.0000e+00
IMP_SCORE,96,GO:0021846,5.1603e-01,4.0000e+00
IMP_SCORE,97,GO:0055023,5.1563e-01,6.0000e+00
IMP_SCORE,98,GO:2001241,5.1414e-01,5.0000e+00
IMP_SCORE,99,GO:0090218,5.1327e-01,9.0000e+00
IMP_SCORE,100,GO:0046847,5.1317e-01,9.0000e+00
IMP_SCORE,101,GO:0060045,5.1207e-01,5.0000e+00
IMP_SCORE,102,GO:0099604,5.0997e-01,4.0000e+00
IMP_SCORE,103,GO:0030877,5.0968e-01,2.0000e+00
IMP_SCORE,104,GO:0017025,5.0882e-01,4.0000e+00
IMP_SCORE,105,GO:0032527,5.0666e-01,2.0000e+00
IMP_SCORE,106,GO:0042627,5.0564e-01,4.0000e+00
IMP_SCORE,107,GO:0045080,5.0485e-01,2.0000e+00
IMP_SCORE,108,GO:0045717,5.0442e-01,4.0000e+00
IMP_SCORE,109,GO:1901532,5.0407e-01,5.0000e+00
IMP_SCORE,110,GO:0016889,5.0353e-01,2.0000e+00
IMP_SCORE,111,GO:0032515,5.0346e-01,4.0000e+00
IMP_SCORE,112,GO:0048844,5.0314e-01,4.0000e+00
IMP_SCORE,113,GO:0003334,5.0288e-01,5.0000e+00
IMP_SCORE,114,GO:0055119,5.0246e-01,2.0000e+00
IMP_SCORE,115,GO:2000316,5.0190e-01,2.0000e+00
IMP_SCORE,116,GO:0031650,5.0189e-01,5.0000e+00
IMP_SCORE,117,GO:0035413,5.0095e-01,2.0000e+00
IMP_SCORE,118,GO:0044783,5.0004e-01,2.0000e+00
IMP_SCORE,119,GO:0019430,4.9950e-01,4.0000e+00
IMP_SCORE,120,GO:0010661,4.9809e-01,6.0000e+00
IMP_SCORE,121,GO:0001824,4.9539e-01,1.3000e+01
IMP_SCORE,122,GO:1902855,4.9068e-01,2.0000e+00
IMP_SCORE,123,GO:0051412,4.8954e-01,8.0000e+00
IMP_SCORE,124,GO:1903670,4.8902e-01,7.0000e+00
IMP_SCORE,125,GO:1904152,4.8878e-01,4.0000e+00
IMP_SCORE,126,GO:0042346,4.8682e-01,8.0000e+00
IMP_SCORE,127,GO:0002676,4.8628e-01,2.0000e+00
IMP_SCORE,128,GO:0032373,4.8507e-01,5.0000e+00
IMP_SCORE,129,GO:0090049,4.8393e-01,7.0000e+00
IMP_SCORE,130,GO:0030511,4.8310e-01,6.0000e+00
IMP_SCORE,131,GO:0061029,4.8194e-01,4.0000e+00
IMP_SCORE,132,GO:0032401,4.8166e-01,4.0000e+00
IMP_SCORE,133,GO:0071364,4.8152e-01,4.0000e+00
IMP_SCORE,134,GO:0030890,4.7957e-01,1.1000e+01
IMP_SCORE,135,GO:0035850,4.7897e-01,1.0000e+01
IMP_SCORE,136,GO:1902579,4.7858e-01,3.1000e+01
IMP_SCORE,137,GO:0035173,4.7559e-01,7.0000e+00
IMP_SCORE,138,GO:0048261,4.7297e-01,4.0000e+00
IMP_SCORE,139,GO:0048532,4.7277e-01,1.5000e+01
IMP_SCORE,140,GO:0016303,4.7211e-01,6.0000e+00
IMP_SCORE,141,GO:0046325,4.7210e-01,2.0000e+00
IMP_SCORE,142,GO:0071380,4.7207e-01,2.0000e+00
IMP_SCORE,143,GO:0045651,4.6875e-01,3.0000e+00
IMP_SCORE,144,GO:0043372,4.6620e-01,1.3000e+01
IMP_SCORE,145,GO:0050998,4.6425e-01,5.0000e+00
IMP_SCORE,146,GO:0046321,4.6411e-01,9.0000e+00
IMP_SCORE,147,GO:0032075,4.6401e-01,2.0000e+00
IMP_SCORE,148,GO:0070064,4.6334e-01,6.0000e+00
IMP_SCORE,149,GO:0001937,4.6331e-01,8.0000e+00
IMP_SCORE,150,GO:0032733,4.6318e-01,1.0000e+01
IMP_SCORE,151,GO:0055075,4.6147e-01,2.0000e+00
IMP_SCORE,152,GO:0045408,4.6124e-01,2.0000e+00
IMP_SCORE,153,GO:0031116,4.6114e-01,2.0000e+00
IMP_SCORE,154,GO:0071071,4.6090e-01,5.0000e+00
IMP_SCORE,155,GO:0003300,4.6006e-01,4.0000e+00
IMP_SCORE,156,GO:0032276,4.5950e-01,2.0000e+00
IMP_SCORE,157,GO:0060547,4.5935e-01,2.0000e+00
IMP_SCORE,158,GO:0006700,4.5934e-01,2.0000e+00
IMP_SCORE,159,GO:0032823,4.5919e-01,2.0000e+00
IMP_SCORE,160,GO:0006999,4.5918e-01,2.0000e+00
IMP_SCORE,161,GO:0036336,4.5820e-01,7.0000e+00
IMP_SCORE,162,GO:1904813,4.5710e-01,1.0100e+02
IMP_SCORE,163,GO:0060546,4.5679e-01,4.0000e+00
IMP_SCORE,164,GO:1904923,4.5578e-01,1.0000e+01
IMP_SCORE,165,GO:1905209,4.5507e-01,3.0000e+00
IMP_SCORE,166,GO:0043567,4.5009e-01,4.0000e+00
IMP_SCORE,167,GO:0006107,4.4965e-01,5.0000e+00
IMP_SCORE,168,GO:0032230,4.4855e-01,5.0000e+00
IMP_SCORE,169,GO:0043537,4.4680e-01,7.0000e+00
IMP_SCORE,170,GO:0035728,4.4626e-01,4.0000e+00
IMP_SCORE,171,GO:1903204,4.4543e-01,7.0000e+00
IMP_SCORE,172,GO:0051004,4.4417e-01,3.0000e+00
IMP_SCORE,173,GO:0031018,4.4265e-01,7.0000e+00
IMP_SCORE,174,GO:1904427,4.4254e-01,9.0000e+00
IMP_SCORE,175,GO:0002934,4.4130e-01,4.0000e+00
IMP_SCORE,176,GO:0006379,4.4128e-01,4.8000e+01
IMP_SCORE,177,GO:0034381,4.3998e-01,5.0000e+00
IMP_SCORE,178,GO:0034706,4.3759e-01,5.0000e+00
IMP_SCORE,179,GO:0071549,4.3694e-01,8.0000e+00
IMP_SCORE,180,GO:0099095,4.3619e-01,3.0000e+00
IMP_SCORE,181,GO:0048566,4.3461e-01,9.0000e+00
IMP_SCORE,182,GO:0034333,4.3434e-01,2.0000e+01
IMP_SCORE,183,GO:0051150,4.3401e-01,1.3000e+01
IMP_SCORE,184,GO:0046427,4.3396e-01,2.0000e+01
IMP_SCORE,185,GO:0072124,4.3392e-01,3.0000e+00
IMP_SCORE,186,GO:0070325,4.3328e-01,8.0000e+00
IMP_SCORE,187,GO:0009190,4.3293e-01,4.0000e+00
IMP_SCORE,188,GO:0060043,4.3262e-01,7.0000e+00
IMP_SCORE,189,GO:1903580,4.3241e-01,3.0000e+00
IMP_SCORE,190,GO:0010955,4.3239e-01,1.3000e+01
IMP_SCORE,191,GO:0043383,4.3157e-01,3.0000e+00
IMP_SCORE,192,GO:0070059,4.2598e-01,4.0000e+00
IMP_SCORE,193,GO:0032835,4.2584e-01,1.3000e+01
IMP_SCORE,194,GO:0014743,4.2458e-01,6.0000e+00
IMP_SCORE,195,GO:0010896,4.2450e-01,9.0000e+00
IMP_SCORE,196,GO:0035855,4.2438e-01,2.1000e+01
IMP_SCORE,197,GO:0034110,4.2291e-01,9.0000e+00
IMP_SCORE,198,GO:0002820,4.2243e-01,1.7000e+01
IMP_SCORE,199,GO:0097296,4.2233e-01,3.0000e+00
IMP_SCORE,200,GO:0035255,4.2189e-01,1.1000e+01
IMP_SCORE,201,GO:0070498,4.2175e-01,7.0000e+00
IMP_SCORE,202,GO:0050706,4.2057e-01,7.0000e+00
IMP_SCORE,203,GO:0051117,4.2034e-01,7.8000e+01
IMP_SCORE,204,GO:0035613,4.1997e-01,1.0000e+00
IMP_SCORE,205,GO:0060026,4.1997e-01,1.0000e+00
IMP_SCORE,206,GO:0017056,4.1997e-01,1.0000e+00
IMP_SCORE,207,GO:0031571,4.1967e-01,5.0000e+00
IMP_SCORE,208,GO:0002320,4.1943e-01,7.0000e+00
IMP_SCORE,209,GO:0015991,4.1855e-01,7.0000e+00
IMP_SCORE,210,GO:0035050,4.1829e-01,3.0000e+00
IMP_SCORE,211,GO:0034361,4.1786e-01,1.0000e+01
IMP_SCORE,212,GO:0071384,4.1701e-01,1.6000e+01
IMP_SCORE,213,GO:0072431,4.1683e-01,1.5000e+01
IMP_SCORE,214,GO:0050871,4.1618e-01,2.0000e+01
IMP_SCORE,215,GO:0048745,4.1556e-01,7.0000e+00
IMP_SCORE,216,GO:2000778,4.1428e-01,3.0000e+00
IMP_SCORE,217,GO:0042834,4.1414e-01,1.9000e+01
IMP_SCORE,218,GO:0031016,4.1402e-01,5.0000e+00
IMP_SCORE,219,GO:0072422,4.1326e-01,9.0000e+00
IMP_SCORE,220,GO:0009209,4.1278e-01,2.0000e+00
IMP_SCORE,221,GO:0060231,4.1246e-01,6.0000e+00
IMP_SCORE,222,GO:0002067,4.1221e-01,3.0000e+00
IMP_SCORE,223,GO:0032715,4.1136e-01,8.0000e+00
IMP_SCORE,224,GO:0032069,4.1133e-01,7.0000e+00
IMP_SCORE,225,GO:0006900,4.1109e-01,1.7000e+01
IMP_SCORE,226,GO:0032516,4.1037e-01,2.0000e+00
IMP_SCORE,227,GO:0031577,4.0958e-01,4.0000e+00
IMP_SCORE,228,GO:0061339,4.0896e-01,1.6000e+01
IMP_SCORE,229,GO:0000152,4.0804e-01,1.4000e+01
IMP_SCORE,230,GO:0044033,4.0775e-01,1.2000e+01
IMP_SCORE,231,total,4.0765e-01,7.3710e+03
IMP_SCORE,232,GO:0032536,4.0734e-01,1.2000e+01
IMP_SCORE,233,GO:0008089,4.0689e-01,1.2000e+01
IMP_SCORE,234,GO:0008296,4.0668e-01,2.0000e+00
IMP_SCORE,235,GO:0045058,4.0660e-01,1.1000e+01
IMP_SCORE,236,GO:0043921,4.0660e-01,2.0000e+00
IMP_SCORE,237,GO:0006977,4.0602e-01,6.0000e+00
IMP_SCORE,238,GO:0002931,4.0601e-01,2.0000e+01
IMP_SCORE,239,GO:1904019,4.0593e-01,2.0000e+00
IMP_SCORE,240,GO:0042523,4.0593e-01,2.0000e+00
IMP_SCORE,241,GO:0043198,4.0591e-01,1.9000e+01
IMP_SCORE,242,GO:0000054,4.0573e-01,2.0000e+00
IMP_SCORE,243,GO:0098815,4.0534e-01,1.5000e+01
IMP_SCORE,244,GO:0071425,4.0497e-01,3.0000e+00
IMP_SCORE,245,GO:0030217,4.0473e-01,2.7000e+01
IMP_SCORE,246,GO:0014068,4.0459e-01,1.9000e+01
IMP_SCORE,247,GO:0043268,4.0430e-01,5.0000e+00
IMP_SCORE,248,GO:0045120,4.0379e-01,3.0000e+00
IMP_SCORE,249,GO:0032375,4.0354e-01,6.0000e+00
IMP_SCORE,250,GO:0070304,4.0265e-01,2.9000e+01
IMP_SCORE,251,GO:0002200,4.0242e-01,7.0000e+00
IMP_SCORE,252,GO:0002090,4.0221e-01,1.0000e+01
IMP_SCORE,253,GO:0035024,4.0159e-01,5.0000e+00
IMP_SCORE,254,GO:0032308,4.0021e-01,2.0000e+00
IMP_SCORE,255,GO:0060291,3.9940e-01,2.9000e+01
IMP_SCORE,256,GO:1903429,3.9927e-01,8.0000e+00
IMP_SCORE,257,GO:0034612,3.9876e-01,3.8000e+01
IMP_SCORE,258,GO:0030676,3.9849e-01,3.0000e+00
IMP_SCORE,259,GO:1902099,3.9789e-01,5.0000e+00
IMP_SCORE,260,GO:0055117,3.9742e-01,1.1000e+01
IMP_SCORE,261,GO:0071872,3.9708e-01,5.0000e+00
IMP_SCORE,262,GO:0032095,3.9694e-01,6.0000e+00
IMP_SCORE,263,GO:0042511,3.9676e-01,3.0000e+00
IMP_SCORE,264,GO:0043491,3.9605e-01,7.0000e+00
IMP_SCORE,265,GO:0060966,3.9545e-01,6.0000e+00
IMP_SCORE,266,GO:0050926,3.9526e-01,1.1000e+01
IMP_SCORE,267,GO:0051897,3.9510e-01,2.2000e+01
IMP_SCORE,268,GO:2000036,3.9494e-01,5.0000e+00
IMP_SCORE,269,GO:0050780,3.9477e-01,4.0000e+00
IMP_SCORE,270,GO:0034616,3.9448e-01,3.0000e+00
IMP_SCORE,271,GO:0003081,3.9362e-01,8.0000e+00
IMP_SCORE,272,GO:1900745,3.9287e-01,1.8000e+01
IMP_SCORE,273,GO:0051784,3.9233e-01,6.0000e+00
IMP_SCORE,274,GO:0002701,3.9207e-01,5.0000e+00
IMP_SCORE,275,GO:0060158,3.9194e-01,5.0000e+00
IMP_SCORE,276,GO:0002902,3.9190e-01,4.0000e+00
IMP_SCORE,277,GO:0009409,3.9120e-01,2.1000e+01
IMP_SCORE,278,GO:2000278,3.8870e-01,2.1000e+01
IMP_SCORE,279,GO:0051446,3.8844e-01,6.0000e+00
IMP_SCORE,280,GO:0050832,3.8822e-01,1.6000e+01
IMP_SCORE,281,GO:0003208,3.8774e-01,1.1000e+01
IMP_SCORE,282,GO:0016471,3.8711e-01,1.5000e+01
IMP_SCORE,283,GO:0032809,3.8701e-01,3.3000e+01
IMP_SCORE,284,GO:0045730,3.8701e-01,3.0000e+00
IMP_SCORE,285,GO:0032692,3.8624e-01,4.0000e+00
IMP_SCORE,286,GO:0061117,3.8616e-01,3.0000e+00
IMP_SCORE,287,GO:0002837,3.8604e-01,5.0000e+00
IMP_SCORE,288,GO:0055024,3.8603e-01,5.0000e+00
IMP_SCORE,289,GO:0001676,3.8582e-01,9.0000e+01
IMP_SCORE,290,GO:0071339,3.8580e-01,6.0000e+00
IMP_SCORE,291,GO:0043369,3.8487e-01,1.2000e+01
IMP_SCORE,292,GO:0003181,3.8445e-01,5.0000e+00
IMP_SCORE,293,GO:0045182,3.8441e-01,4.0000e+01
IMP_SCORE,294,GO:0048169,3.8424e-01,1.7000e+01
IMP_SCORE,295,GO:0048557,3.8404e-01,9.0000e+00
IMP_SCORE,296,GO:0031290,3.8398e-01,1.0000e+01
IMP_SCORE,297,GO:0051385,3.8326e-01,1.1000e+01
IMP_SCORE,298,GO:0051957,3.8311e-01,5.0000e+00
IMP_SCORE,299,GO:0043507,3.8268e-01,2.4000e+01
IMP_SCORE,300,GO:0006984,3.8203e-01,8.0000e+00
IMP_SCORE,301,GO:0000900,3.8176e-01,1.2000e+01
IMP_SCORE,302,GO:0042531,3.8168e-01,1.5000e+01
IMP_SCORE,303,GO:1903556,3.8056e-01,1.5000e+01
IMP_SCORE,304,GO:0050999,3.8007e-01,9.0000e+00
IMP_SCORE,305,GO:1902400,3.8004e-01,1.6000e+01
IMP_SCORE,306,GO:0048814,3.7973e-01,2.4000e+01
IMP_SCORE,307,GO:0051437,3.7959e-01,8.0000e+00
IMP_SCORE,308,GO:0001914,3.7899e-01,1.2000e+01
IMP_SCORE,309,GO:1900103,3.7842e-01,4.0000e+00
IMP_SCORE,310,GO:0044130,3.7778e-01,1.5000e+01
IMP_SCORE,311,GO:2000647,3.7757e-01,6.0000e+00
IMP_SCORE,312,GO:0051044,3.7739e-01,5.0000e+00
IMP_SCORE,313,GO:0010613,3.7704e-01,3.0000e+00
IMP_SCORE,314,GO:0009396,3.7647e-01,6.0000e+00
IMP_SCORE,315,GO:2001044,3.7646e-01,2.1000e+01
IMP_SCORE,316,GO:0046605,3.7642e-01,1.5000e+01
IMP_SCORE,317,GO:0072413,3.7602e-01,6.0000e+00
IMP_SCORE,318,GO:0035635,3.7599e-01,3.0000e+00
IMP_SCORE,319,GO:0042423,3.7566e-01,5.0000e+00
IMP_SCORE,320,GO:0001736,3.7518e-01,1.2000e+01
IMP_SCORE,321,GO:0004715,3.7483e-01,7.0000e+00
IMP_SCORE,322,GO:0002726,3.7475e-01,3.0000e+00
IMP_SCORE,323,GO:0045187,3.7464e-01,6.0000e+00
IMP_SCORE,324,GO:0036109,3.7457e-01,3.4000e+01
IMP_SCORE,325,GO:0030816,3.7447e-01,1.1000e+01
IMP_SCORE,326,GO:0003159,3.7407e-01,3.0000e+00
IMP_SCORE,327,GO:0035249,3.7388e-01,1.2000e+01
IMP_SCORE,328,GO:0045429,3.7358e-01,9.0000e+00
IMP_SCORE,329,GO:0019934,3.7341e-01,4.0000e+00
IMP_SCORE,330,GO:0010669,3.7339e-01,2.1000e+01
IMP_SCORE,331,GO:0007612,3.7284e-01,5.0000e+01
IMP_SCORE,332,GO:0007250,3.7257e-01,1.0000e+01
IMP_SCORE,333,GO:0098751,3.7197e-01,3.0000e+01
IMP_SCORE,334,GO:0090079,3.7142e-01,1.0000e+01
IMP_SCORE,335,GO:0032753,3.7106e-01,1.6000e+01
IMP_SCORE,336,GO:0010954,3.7105e-01,8.0000e+00
IMP_SCORE,337,GO:0032945,3.7005e-01,1.6000e+01
IMP_SCORE,338,GO:0048259,3.6988e-01,2.0000e+01
IMP_SCORE,339,GO:0007220,3.6986e-01,6.0000e+00
IMP_SCORE,340,GO:0071480,3.6896e-01,6.0000e+00
IMP_SCORE,341,GO:0005104,3.6832e-01,6.0000e+00
IMP_SCORE,342,GO:0015813,3.6784e-01,9.0000e+00
IMP_SCORE,343,GO:0030176,3.6612e-01,1.3900e+02
IMP_SCORE,344,GO:0045589,3.6498e-01,2.0000e+00
IMP_SCORE,345,GO:1903299,3.6474e-01,3.0000e+00
IMP_SCORE,346,GO:0008198,3.6471e-01,8.0000e+00
IMP_SCORE,347,GO:0008277,3.6464e-01,8.8000e+01
IMP_SCORE,348,GO:0048645,3.6431e-01,5.0000e+00
IMP_SCORE,349,GO:0046487,3.6416e-01,4.9000e+01
IMP_SCORE,350,GO:0003906,3.6355e-01,3.0000e+00
IMP_SCORE,351,GO:0048185,3.6347e-01,1.8000e+01
IMP_SCORE,352,GO:2000191,3.6321e-01,3.0000e+00
IMP_SCORE,353,GO:0072182,3.6273e-01,4.0000e+00
IMP_SCORE,354,GO:0036294,3.6227e-01,2.6000e+01
IMP_SCORE,355,GO:0046329,3.6199e-01,1.3000e+01
IMP_SCORE,356,GO:0043496,3.6173e-01,6.0000e+00
IMP_SCORE,357,GO:0042220,3.6167e-01,8.0000e+00
IMP_SCORE,358,GO:2000369,3.6166e-01,3.0000e+00
IMP_SCORE,359,GO:0036452,3.6148e-01,6.0000e+00
IMP_SCORE,360,GO:0031227,3.6122e-01,1.5000e+02
IMP_SCORE,361,GO:0071397,3.6110e-01,1.6000e+01
IMP_SCORE,362,GO:0010454,3.6098e-01,3.0000e+00
IMP_SCORE,363,GO:1900740,3.6087e-01,1.4000e+01
IMP_SCORE,364,GO:0031996,3.6078e-01,3.0000e+00
IMP_SCORE,365,GO:0003179,3.6070e-01,1.1000e+01
IMP_SCORE,366,GO:0045624,3.6027e-01,1.4000e+01
IMP_SCORE,367,GO:0042416,3.6016e-01,3.0000e+00
IMP_SCORE,368,GO:1905952,3.5998e-01,3.2000e+01
IMP_SCORE,369,GO:0048660,3.5976e-01,2.0000e+01
IMP_SCORE,370,GO:0010872,3.5955e-01,6.0000e+00
IMP_SCORE,371,GO:2000514,3.5932e-01,1.2000e+01
IMP_SCORE,372,GO:0001755,3.5902e-01,8.0000e+00
IMP_SCORE,373,GO:0001964,3.5866e-01,1.1000e+01
IMP_SCORE,374,GO:0039702,3.5839e-01,3.0000e+00
IMP_SCORE,375,GO:0002444,3.5826e-01,1.0000e+01
IMP_SCORE,376,GO:0033197,3.5817e-01,7.0000e+00
IMP_SCORE,377,GO:0018196,3.5739e-01,3.8000e+01
IMP_SCORE,378,GO:0060612,3.5693e-01,2.4000e+01
IMP_SCORE,379,GO:0060421,3.5689e-01,3.0000e+00
IMP_SCORE,380,GO:2000727,3.5677e-01,5.0000e+00
IMP_SCORE,381,GO:0008093,3.5658e-01,1.2000e+01
IMP_SCORE,382,GO:0031343,3.5650e-01,1.1000e+01
IMP_SCORE,383,GO:0046580,3.5635e-01,7.0000e+00
IMP_SCORE,384,GO:0045843,3.5616e-01,1.1000e+01
IMP_SCORE,385,GO:0042992,3.5577e-01,2.2000e+01
IMP_SCORE,386,GO:0002691,3.5544e-01,6.0000e+00
IMP_SCORE,387,GO:0033762,3.5502e-01,2.0000e+01
IMP_SCORE,388,GO:0009595,3.5495e-01,2.1000e+01
IMP_SCORE,389,GO:0009065,3.5494e-01,5.4000e+01
IMP_SCORE,390,GO:1990089,3.5456e-01,2.3000e+01
IMP_SCORE,391,GO:0055010,3.5410e-01,7.0000e+00
IMP_SCORE,392,GO:0051985,3.5395e-01,3.0000e+00
IMP_SCORE,393,GO:0045744,3.5305e-01,3.5000e+01
IMP_SCORE,394,GO:0072202,3.5207e-01,8.0000e+00
IMP_SCORE,395,GO:0009435,3.5178e-01,1.6000e+01
IMP_SCORE,396,GO:2000136,3.5153e-01,1.9000e+01
IMP_SCORE,397,GO:0002294,3.5125e-01,3.0000e+00
IMP_SCORE,398,GO:0060394,3.5122e-01,9.0000e+00
IMP_SCORE,399,GO:0009311,3.5034e-01,9.0000e+01
IMP_SCORE,400,GO:0030330,3.5016e-01,3.2000e+01
IMP_SCORE,401,GO:0006828,3.5007e-01,6.0000e+00
IMP_SCORE,402,GO:0006349,3.5005e-01,5.0000e+00
IMP_SCORE,403,GO:0061036,3.4974e-01,7.0000e+00
IMP_SCORE,404,GO:0014047,3.4922e-01,1.0000e+01
IMP_SCORE,405,GO:0043422,3.4835e-01,2.1000e+01
IMP_SCORE,406,GO:0032869,3.4830e-01,2.9000e+01
IMP_SCORE,407,GO:0010758,3.4827e-01,1.0000e+01
IMP_SCORE,408,GO:0072178,3.4815e-01,6.0000e+00
IMP_SCORE,409,GO:1901099,3.4806e-01,3.4000e+01
IMP_SCORE,410,GO:0072091,3.4753e-01,2.6000e+01
IMP_SCORE,411,GO:0004708,3.4737e-01,2.0000e+01
IMP_SCORE,412,GO:0001223,3.4732e-01,5.0000e+00
IMP_SCORE,413,GO:0042306,3.4728e-01,4.5000e+01
IMP_SCORE,414,GO:1903363,3.4722e-01,1.5000e+01
IMP_SCORE,415,GO:0090026,3.4717e-01,5.0000e+00
IMP_SCORE,416,GO:0032108,3.4707e-01,3.0000e+00
IMP_SCORE,417,GO:0014061,3.4698e-01,9.0000e+00
IMP_SCORE,418,GO:1904752,3.4690e-01,1.2000e+01
IMP_SCORE,419,GO:0045742,3.4676e-01,1.0000e+01
IMP_SCORE,420,GO:0010763,3.4623e-01,7.0000e+00
IMP_SCORE,421,GO:2000811,3.4615e-01,8.0000e+00
IMP_SCORE,422,GO:0071222,3.4595e-01,3.3000e+01
IMP_SCORE,423,GO:0097386,3.4594e-01,8.0000e+00
IMP_SCORE,424,GO:0015250,3.4566e-01,2.0000e+01
IMP_SCORE,425,GO:0035102,3.4501e-01,8.0000e+00
IMP_SCORE,426,GO:0045933,3.4492e-01,8.0000e+00
IMP_SCORE,427,GO:1901889,3.4467e-01,1.2000e+01
IMP_SCORE,428,GO:0032461,3.4458e-01,3.0000e+00
IMP_SCORE,429,GO:0060037,3.4405e-01,6.0000e+00
IMP_SCORE,430,GO:0044224,3.4398e-01,1.0000e+01
IMP_SCORE,431,GO:1901890,3.4396e-01,1.5000e+01
IMP_SCORE,432,GO:0010332,3.4360e-01,1.1000e+01
IMP_SCORE,433,GO:0051893,3.4338e-01,1.0000e+01
IMP_SCORE,434,GO:0010885,3.4326e-01,4.0000e+00
IMP_SCORE,435,GO:0043388,3.4283e-01,1.0000e+01
IMP_SCORE,436,GO:1903146,3.4250e-01,1.4000e+01
IMP_SCORE,437,GO:0051287,3.4239e-01,5.1000e+01
IMP_SCORE,438,GO:2000677,3.4219e-01,1.0000e+01
IMP_SCORE,439,GO:0003995,3.4195e-01,2.6000e+01
IMP_SCORE,440,GO:0035561,3.4187e-01,3.0000e+00
IMP_SCORE,441,GO:0030296,3.4128e-01,9.0000e+00
IMP_SCORE,442,GO:0015279,3.4107e-01,6.0000e+00
IMP_SCORE,443,GO:1904338,3.4104e-01,3.0000e+00
IMP_SCORE,444,GO:0098847,3.4101e-01,3.0000e+00
IMP_SCORE,445,GO:0071363,3.4080e-01,7.7000e+01
IMP_SCORE,446,GO:0098636,3.4075e-01,3.1000e+01
IMP_SCORE,447,GO:0048156,3.4038e-01,1.2000e+01
IMP_SCORE,448,GO:0050881,3.4031e-01,3.0000e+00
IMP_SCORE,449,GO:0045954,3.4028e-01,1.4000e+01
IMP_SCORE,450,GO:0071157,3.4024e-01,3.0000e+00
IMP_SCORE,451,GO:0002092,3.4009e-01,5.0000e+00
IMP_SCORE,452,GO:1905710,3.4008e-01,3.0000e+00
IMP_SCORE,453,GO:0035794,3.3962e-01,6.0000e+00
IMP_SCORE,454,GO:0060099,3.3941e-01,4.0000e+00
IMP_SCORE,455,GO:0051298,3.3885e-01,1.4000e+01
IMP_SCORE,456,GO:0051057,3.3881e-01,2.0000e+01
IMP_SCORE,457,GO:0030041,3.3818e-01,1.3000e+01
IMP_SCORE,458,GO:0032836,3.3814e-01,3.0000e+00
IMP_SCORE,459,GO:0033138,3.3801e-01,1.6000e+01
IMP_SCORE,460,GO:0098900,3.3796e-01,1.2000e+01
IMP_SCORE,461,GO:0044322,3.3791e-01,7.0000e+00
IMP_SCORE,462,GO:0008568,3.3750e-01,3.0000e+00
IMP_SCORE,463,GO:0017075,3.3710e-01,1.7000e+01
IMP_SCORE,464,GO:0002204,3.3702e-01,3.0000e+00
IMP_SCORE,465,GO:0060193,3.3650e-01,2.2000e+01
IMP_SCORE,466,GO:0043278,3.3637e-01,1.3000e+01
IMP_SCORE,467,GO:0048520,3.3635e-01,2.0000e+01
IMP_SCORE,468,GO:0098779,3.3581e-01,4.0000e+00
IMP_SCORE,469,GO:0010569,3.3568e-01,6.0000e+00
IMP_SCORE,470,GO:0051953,3.3551e-01,4.0000e+00
IMP_SCORE,471,GO:0046134,3.3485e-01,1.3000e+01
IMP_SCORE,472,GO:1902745,3.3458e-01,1.7000e+01
IMP_SCORE,473,GO:0032722,3.3450e-01,1.8000e+01
IMP_SCORE,474,GO:1905276,3.3417e-01,4.0000e+00
IMP_SCORE,475,GO:1900024,3.3377e-01,1.9000e+01
IMP_SCORE,476,GO:1901863,3.3348e-01,8.0000e+00
IMP_SCORE,477,GO:0032872,3.3337e-01,5.3000e+01
IMP_SCORE,478,GO:0001779,3.3305e-01,6.0000e+00
IMP_SCORE,479,GO:0046620,3.3302e-01,1.3000e+01
IMP_SCORE,480,GO:0014041,3.3235e-01,1.3000e+01
IMP_SCORE,481,GO:1903201,3.3225e-01,1.6000e+01
IMP_SCORE,482,GO:0010766,3.3222e-01,4.0000e+00
IMP_SCORE,483,GO:0006513,3.3211e-01,2.3000e+01
IMP_SCORE,484,GO:0008209,3.3197e-01,4.0000e+01
IMP_SCORE,485,GO:0004549,3.3141e-01,1.0000e+01
IMP_SCORE,486,GO:0031100,3.3097e-01,3.7000e+01
IMP_SCORE,487,GO:0071276,3.3070e-01,1.0000e+02
IMP_SCORE,488,GO:0019843,3.3068e-01,9.0000e+01
IMP_SCORE,489,GO:0031252,3.3036e-01,1.1000e+01
IMP_SCORE,490,GO:0042516,3.3033e-01,1.8000e+01
IMP_SCORE,491,GO:0060048,3.2979e-01,1.1000e+01
IMP_SCORE,492,GO:0031664,3.2935e-01,2.9000e+01
IMP_SCORE,493,GO:1900119,3.2885e-01,4.0000e+00
IMP_SCORE,494,GO:0014821,3.2884e-01,1.4000e+01
IMP_SCORE,495,GO:0035240,3.2881e-01,4.0000e+00
IMP_SCORE,496,GO:1904994,3.2865e-01,6.0000e+00
IMP_SCORE,497,GO:0071174,3.2850e-01,4.0000e+00
IMP_SCORE,498,GO:0001967,3.2829e-01,6.0000e+00
IMP_SCORE,499,GO:0071354,3.2821e-01,7.0000e+00
IMP_SCORE,500,GO:0090303,3.2816e-01,2.9000e+01
IMP_SCORE,501,GO:0002003,3.2810e-01,7.0000e+00
IMP_SCORE,502,GO:0061326,3.2808e-01,9.0000e+00
IMP_SCORE,503,GO:0045980,3.2771e-01,1.4000e+01
IMP_SCORE,504,GO:0010560,3.2766e-01,4.0000e+00
IMP_SCORE,505,GO:0015872,3.2752e-01,6.0000e+00
IMP_SCORE,506,GO:0006636,3.2733e-01,4.8000e+01
IMP_SCORE,507,GO:0002861,3.2725e-01,1.8000e+01
IMP_SCORE,508,GO:0017154,3.2717e-01,6.0000e+00
IMP_SCORE,509,GO:0033555,3.2714e-01,2.2000e+01
IMP_SCORE,510,GO:0044298,3.2697e-01,2.4000e+01
IMP_SCORE,511,GO:0034643,3.2669e-01,6.0000e+00
IMP_SCORE,512,GO:0030177,3.2658e-01,3.3000e+01
IMP_SCORE,513,GO:0070296,3.2652e-01,3.0000e+00
IMP_SCORE,514,GO:0072132,3.2552e-01,3.0000e+00
IMP_SCORE,515,GO:0006491,3.2551e-01,2.0000e+01
IMP_SCORE,516,GO:0046676,3.2522e-01,1.7000e+01
IMP_SCORE,517,GO:1900116,3.2505e-01,1.1000e+01
IMP_SCORE,518,GO:0101003,3.2505e-01,6.0000e+01
IMP_SCORE,519,GO:2000615,3.2491e-01,3.0000e+00
IMP_SCORE,520,GO:0032007,3.2406e-01,5.6000e+01
IMP_SCORE,521,GO:2000047,3.2393e-01,5.0000e+00
IMP_SCORE,522,GO:0046887,3.2370e-01,4.8000e+01
IMP_SCORE,523,GO:0035735,3.2362e-01,3.5000e+01
IMP_SCORE,524,GO:2000345,3.2353e-01,4.0000e+00
IMP_SCORE,525,GO:0035456,3.2346e-01,3.5000e+01
IMP_SCORE,526,GO:0042089,3.2333e-01,9.0000e+00
IMP_SCORE,527,GO:0035510,3.2327e-01,7.0000e+00
IMP_SCORE,528,GO:1900274,3.2326e-01,7.0000e+00
IMP_SCORE,529,GO:0001965,3.2325e-01,1.9000e+01
IMP_SCORE,530,GO:0035116,3.2294e-01,4.0000e+00
IMP_SCORE,531,GO:0045931,3.2276e-01,3.3000e+01
IMP_SCORE,532,GO:0042953,3.2260e-01,1.1000e+01
IMP_SCORE,533,GO:0010559,3.2247e-01,1.3000e+01
IMP_SCORE,534,GO:0045605,3.2215e-01,3.0000e+00
IMP_SCORE,535,GO:0071242,3.2211e-01,3.0000e+00
IMP_SCORE,536,GO:2000050,3.2198e-01,1.3000e+01
IMP_SCORE,537,GO:0003203,3.2193e-01,1.0000e+00
IMP_SCORE,538,GO:0045837,3.2171e-01,4.0000e+00
IMP_SCORE,539,GO:0090568,3.2171e-01,1.6000e+01
IMP_SCORE,540,GO:0043274,3.2170e-01,6.0000e+00
IMP_SCORE,541,GO:0060412,3.2085e-01,9.0000e+00
IMP_SCORE,542,GO:0052742,3.2062e-01,2.5000e+01
IMP_SCORE,543,GO:0010996,3.2022e-01,6.0000e+00
IMP_SCORE,544,GO:2000651,3.2003e-01,6.0000e+00
IMP_SCORE,545,GO:0042107,3.1996e-01,8.0000e+00
IMP_SCORE,546,GO:0030809,3.1994e-01,1.0000e+01
IMP_SCORE,547,GO:0004707,3.1988e-01,1.1000e+01
IMP_SCORE,548,GO:0009312,3.1978e-01,2.5000e+01
IMP_SCORE,549,GO:1903076,3.1969e-01,3.7000e+01
IMP_SCORE,550,GO:0042059,3.1957e-01,2.3000e+01
IMP_SCORE,551,GO:0060479,3.1941e-01,4.0000e+00
IMP_SCORE,552,GO:0071404,3.1923e-01,2.0000e+01
IMP_SCORE,553,GO:0006261,3.1921e-01,1.9000e+01
IMP_SCORE,554,GO:0032770,3.1874e-01,4.0000e+00
IMP_SCORE,555,GO:0031341,3.1865e-01,1.7000e+01
IMP_SCORE,556,GO:0032205,3.1854e-01,3.0000e+00
IMP_SCORE,557,GO:0010574,3.1851e-01,1.1000e+01
IMP_SCORE,558,GO:0030332,3.1831e-01,3.0000e+00
IMP_SCORE,559,GO:0005766,3.1809e-01,1.2000e+01
IMP_SCORE,560,GO:0019321,3.1797e-01,1.4000e+01
IMP_SCORE,561,GO:0010818,3.1795e-01,8.0000e+00
IMP_SCORE,562,GO:0048593,3.1765e-01,9.0000e+00
IMP_SCORE,563,GO:0010765,3.1760e-01,2.3000e+01
IMP_SCORE,564,GO:1901998,3.1751e-01,4.3000e+01
IMP_SCORE,565,GO:0010717,3.1746e-01,1.8000e+01
IMP_SCORE,566,GO:1902751,3.1746e-01,6.0000e+00
IMP_SCORE,567,GO:0044769,3.1731e-01,7.0000e+00
IMP_SCORE,568,GO:0097730,3.1674e-01,1.3000e+01
IMP_SCORE,569,GO:2001243,3.1671e-01,2.3000e+01
IMP_SCORE,570,GO:0042559,3.1639e-01,1.8000e+01
IMP_SCORE,571,GO:0070371,3.1628e-01,7.0000e+00
IMP_SCORE,572,GO:0016358,3.1612e-01,2.0000e+01
IMP_SCORE,573,GO:0046686,3.1607e-01,9.0000e+01
IMP_SCORE,574,GO:0021955,3.1592e-01,1.4000e+01
IMP_SCORE,575,GO:0006623,3.1591e-01,1.0000e+01
IMP_SCORE,576,GO:0090196,3.1582e-01,2.3000e+01
IMP_SCORE,577,GO:0032092,3.1532e-01,1.3000e+01
IMP_SCORE,578,GO:0010566,3.1524e-01,3.0000e+00
IMP_SCORE,579,GO:0048715,3.1508e-01,9.0000e+00
IMP_SCORE,580,GO:0098581,3.1503e-01,2.3000e+01
IMP_SCORE,581,GO:2000353,3.1490e-01,2.0000e+01
IMP_SCORE,582,GO:0032703,3.1480e-01,6.0000e+00
IMP_SCORE,583,GO:0019933,3.1471e-01,1.1000e+01
IMP_SCORE,584,GO:0071526,3.1463e-01,1.2000e+01
IMP_SCORE,585,GO:0019915,3.1457e-01,2.8000e+01
IMP_SCORE,586,GO:0048280,3.1453e-01,3.0000e+00
IMP_SCORE,587,GO:0050918,3.1441e-01,2.7000e+01
IMP_SCORE,588,GO:0040036,3.1427e-01,9.0000e+00
IMP_SCORE,589,GO:0051955,3.1407e-01,1.3000e+01
IMP_SCORE,590,GO:0009084,3.1385e-01,1.1000e+01
IMP_SCORE,591,GO:0038083,3.1353e-01,1.2000e+01
IMP_SCORE,592,GO:0032755,3.1350e-01,2.9000e+01
IMP_SCORE,593,GO:0046129,3.1294e-01,1.2000e+01
IMP_SCORE,594,GO:0071383,3.1293e-01,2.2000e+01
IMP_SCORE,595,GO:0032946,3.1216e-01,2.7000e+01
IMP_SCORE,596,GO:1902622,3.1215e-01,1.4000e+01
IMP_SCORE,597,GO:0045773,3.1214e-01,1.1000e+01
IMP_SCORE,598,GO:0051125,3.1212e-01,1.2000e+01
IMP_SCORE,599,GO:1904031,3.1203e-01,8.0000e+00
IMP_SCORE,600,GO:0006525,3.1190e-01,2.8000e+01
IMP_SCORE,601,GO:0051127,3.1155e-01,5.0000e+00
IMP_SCORE,602,GO:0032757,3.1150e-01,2.5000e+01
IMP_SCORE,603,GO:0014829,3.1141e-01,3.0000e+00
IMP_SCORE,604,GO:0005832,3.1134e-01,4.0000e+00
IMP_SCORE,605,GO:0034369,3.1132e-01,1.0000e+01
IMP_SCORE,606,GO:0045724,3.1128e-01,1.0000e+00
IMP_SCORE,607,GO:0009200,3.1098e-01,3.0000e+00
IMP_SCORE,608,GO:0016675,3.1094e-01,3.0000e+00
IMP_SCORE,609,GO:0032354,3.1091e-01,4.0000e+00
IMP_SCORE,610,GO:0009219,3.1085e-01,5.0000e+00
IMP_SCORE,611,GO:0001102,3.1027e-01,2.0000e+01
IMP_SCORE,612,GO:0043394,3.1011e-01,3.5000e+01
IMP_SCORE,613,GO:0050919,3.0998e-01,1.1000e+01
IMP_SCORE,614,GO:1900087,3.0978e-01,1.5000e+01
IMP_SCORE,615,GO:0009650,3.0973e-01,4.0000e+00
IMP_SCORE,616,GO:0051984,3.0921e-01,3.0000e+00
IMP_SCORE,617,GO:0006081,3.0915e-01,6.6000e+01
IMP_SCORE,618,GO:0017156,3.0894e-01,2.4000e+01
IMP_SCORE,619,GO:0042490,3.0876e-01,3.0000e+00
IMP_SCORE,620,GO:1900015,3.0845e-01,1.3000e+01
IMP_SCORE,621,GO:1905268,3.0823e-01,1.8000e+01
IMP_SCORE,622,GO:0010467,3.0786e-01,1.0000e+01
IMP_SCORE,623,GO:0035580,3.0784e-01,6.7000e+01
IMP_SCORE,624,GO:0018107,3.0775e-01,3.0000e+01
IMP_SCORE,625,GO:0016500,3.0723e-01,1.4000e+01
IMP_SCORE,626,GO:0048839,3.0710e-01,5.6000e+01
IMP_SCORE,627,GO:2000116,3.0709e-01,9.4000e+01
IMP_SCORE,628,GO:0051894,3.0701e-01,8.0000e+00
IMP_SCORE,629,GO:1900117,3.0693e-01,3.0000e+00
IMP_SCORE,630,GO:0009948,3.0693e-01,1.6000e+01
IMP_SCORE,631,GO:0070665,3.0677e-01,4.4000e+01
IMP_SCORE,632,GO:0006611,3.0664e-01,1.4000e+01
IMP_SCORE,633,GO:0090003,3.0661e-01,2.1000e+01
IMP_SCORE,634,GO:0003352,3.0659e-01,3.0000e+00
IMP_SCORE,635,GO:0043032,3.0656e-01,3.0000e+00
IMP_SCORE,636,GO:0048635,3.0632e-01,1.2000e+01
IMP_SCORE,637,GO:2000249,3.0619e-01,2.4000e+01
IMP_SCORE,638,GO:1900182,3.0616e-01,1.7000e+01
IMP_SCORE,639,GO:0098901,3.0612e-01,1.1000e+01
IMP_SCORE,640,GO:0014910,3.0601e-01,3.1000e+01
IMP_SCORE,641,GO:0050765,3.0596e-01,1.0000e+00
IMP_SCORE,642,GO:0009313,3.0555e-01,4.8000e+01
IMP_SCORE,643,GO:1902224,3.0553e-01,2.2000e+01
IMP_SCORE,644,GO:0050922,3.0547e-01,1.8000e+01
IMP_SCORE,645,GO:0001938,3.0544e-01,3.5000e+01
IMP_SCORE,646,GO:0010633,3.0540e-01,3.2000e+01
IMP_SCORE,647,GO:0010634,3.0526e-01,3.2000e+01
IMP_SCORE,648,GO:0002718,3.0523e-01,1.8000e+01
IMP_SCORE,649,GO:0010829,3.0510e-01,7.0000e+00
IMP_SCORE,650,GO:0070169,3.0496e-01,2.7000e+01
IMP_SCORE,651,GO:0050857,3.0493e-01,1.5000e+01
IMP_SCORE,652,GO:0032813,3.0464e-01,2.1000e+01
IMP_SCORE,653,GO:0039535,3.0447e-01,4.0000e+00
IMP_SCORE,654,GO:0002064,3.0417e-01,5.8000e+01
IMP_SCORE,655,GO:0071624,3.0414e-01,1.1000e+01
IMP_SCORE,656,GO:0050873,3.0370e-01,2.4000e+01
IMP_SCORE,657,GO:0031333,3.0363e-01,3.8000e+01
IMP_SCORE,658,GO:0046006,3.0306e-01,8.0000e+00
IMP_SCORE,659,GO:0048678,3.0291e-01,2.6000e+01
IMP_SCORE,660,GO:0090207,3.0269e-01,1.7000e+01
IMP_SCORE,661,GO:1990939,3.0239e-01,1.5000e+01
IMP_SCORE,662,GO:0030878,3.0232e-01,6.0000e+00
IMP_SCORE,663,GO:0043455,3.0232e-01,5.0000e+00
IMP_SCORE,664,GO:0045671,3.0216e-01,1.6000e+01
IMP_SCORE,665,GO:0006978,3.0213e-01,5.0000e+00
IMP_SCORE,666,GO:0031701,3.0207e-01,5.0000e+00
IMP_SCORE,667,GO:0032760,3.0201e-01,2.2000e+01
IMP_SCORE,668,GO:0033127,3.0198e-01,4.0000e+00
IMP_SCORE,669,GO:0045628,3.0190e-01,1.4000e+01
IMP_SCORE,670,GO:0002695,3.0179e-01,4.4000e+01
IMP_SCORE,671,GO:0046513,3.0178e-01,3.0000e+01
IMP_SCORE,672,GO:1905038,3.0175e-01,7.0000e+00
IMP_SCORE,673,GO:0055069,3.0170e-01,9.0000e+00
IMP_SCORE,674,GO:0002702,3.0157e-01,2.9000e+01
IMP_SCORE,675,GO:1901031,3.0144e-01,1.6000e+01
IMP_SCORE,676,GO:0045185,3.0132e-01,4.2000e+01
IMP_SCORE,677,GO:0055007,3.0124e-01,7.0000e+00
IMP_SCORE,678,GO:0045606,3.0106e-01,4.0000e+00
IMP_SCORE,679,GO:0003071,3.0071e-01,7.0000e+00
IMP_SCORE,680,GO:1902187,3.0056e-01,4.0000e+00
IMP_SCORE,681,GO:0002756,3.0034e-01,1.3000e+01
IMP_SCORE,682,GO:1902003,3.0028e-01,1.0000e+01
IMP_SCORE,683,GO:0050820,3.0022e-01,2.0000e+01
IMP_SCORE,684,GO:0071353,3.0022e-01,9.0000e+00
IMP_SCORE,685,GO:0023019,2.9993e-01,4.0000e+00
IMP_SCORE,686,GO:0070206,2.9988e-01,4.0000e+01
IMP_SCORE,687,GO:0002576,2.9976e-01,1.1300e+02
IMP_SCORE,688,GO:0035412,2.9958e-01,4.0000e+00
IMP_SCORE,689,GO:0032794,2.9958e-01,1.5000e+01
IMP_SCORE,690,GO:0022848,2.9957e-01,3.0000e+00
IMP_SCORE,691,GO:0043195,2.9941e-01,2.2000e+01
IMP_SCORE,692,GO:0042542,2.9940e-01,3.3000e+01
IMP_SCORE,693,GO:0007216,2.9891e-01,8.0000e+00
IMP_SCORE,694,GO:0038201,2.9880e-01,2.2000e+01
IMP_SCORE,695,GO:0045061,2.9869e-01,9.0000e+00
IMP_SCORE,696,GO:0032663,2.9844e-01,1.1000e+01
IMP_SCORE,697,GO:0061001,2.9821e-01,1.2000e+01
IMP_SCORE,698,GO:0045618,2.9812e-01,5.0000e+00
IMP_SCORE,699,GO:0009749,2.9809e-01,5.5000e+01
IMP_SCORE,700,GO:0051353,2.9809e-01,1.3000e+01
IMP_SCORE,701,GO:0048018,2.9778e-01,9.0000e+00
IMP_SCORE,702,GO:0090181,2.9772e-01,6.0000e+00
IMP_SCORE,703,GO:0032725,2.9760e-01,1.1000e+01
IMP_SCORE,704,GO:0043620,2.9743e-01,2.0000e+01
IMP_SCORE,705,GO:0021545,2.9694e-01,1.9000e+01
IMP_SCORE,706,GO:0016051,2.9688e-01,7.5000e+01
IMP_SCORE,707,GO:0044774,2.9677e-01,1.3000e+01
IMP_SCORE,708,GO:0003678,2.9669e-01,1.1000e+01
IMP_SCORE,709,GO:0009931,2.9665e-01,1.8000e+01
IMP_SCORE,710,GO:0002758,2.9645e-01,6.0000e+01
IMP_SCORE,711,GO:1905517,2.9632e-01,4.0000e+00
IMP_SCORE,712,GO:0034767,2.9620e-01,3.1000e+01
IMP_SCORE,713,GO:1901184,2.9613e-01,3.7000e+01
IMP_SCORE,714,GO:1901070,2.9593e-01,4.0000e+00
IMP_SCORE,715,GO:0071617,2.9591e-01,1.0000e+01
IMP_SCORE,716,GO:0001773,2.9542e-01,1.8000e+01
IMP_SCORE,717,GO:0072350,2.9519e-01,4.0000e+01
IMP_SCORE,718,GO:0015844,2.9496e-01,9.0000e+00
IMP_SCORE,719,GO:0021549,2.9490e-01,3.2000e+01
IMP_SCORE,720,GO:0032370,2.9482e-01,1.5000e+01
IMP_SCORE,721,GO:0018904,2.9480e-01,4.3000e+01
IMP_SCORE,722,GO:0046628,2.9478e-01,2.0000e+00
IMP_SCORE,723,GO:0015298,2.9455e-01,1.5000e+01
IMP_SCORE,724,GO:0016572,2.9437e-01,8.0000e+00
IMP_SCORE,725,GO:1903900,2.9433e-01,6.8000e+01
IMP_SCORE,726,GO:0008190,2.9428e-01,3.4000e+01
IMP_SCORE,727,GO:0032355,2.9418e-01,6.0000e+01
IMP_SCORE,728,GO:0070207,2.9411e-01,3.9000e+01
IMP_SCORE,729,GO:0008038,2.9410e-01,9.0000e+01
IMP_SCORE,730,GO:0050691,2.9405e-01,7.0000e+00
IMP_SCORE,731,GO:0097228,2.9388e-01,1.0000e+01
IMP_SCORE,732,GO:0043666,2.9356e-01,1.0000e+01
IMP_SCORE,733,GO:0031527,2.9321e-01,1.9000e+01
IMP_SCORE,734,GO:0008631,2.9307e-01,4.0000e+00
IMP_SCORE,735,GO:2000641,2.9292e-01,1.0000e+01
IMP_SCORE,736,GO:0002221,2.9277e-01,4.3000e+01
IMP_SCORE,737,GO:0046822,2.9269e-01,6.5000e+01
IMP_SCORE,738,GO:0051482,2.9266e-01,1.5000e+01
IMP_SCORE,739,GO:0004843,2.9261e-01,6.3000e+01
IMP_SCORE,740,GO:0006101,2.9257e-01,4.5000e+01
IMP_SCORE,741,GO:0046640,2.9241e-01,1.1000e+01
IMP_SCORE,742,GO:0048664,2.9234e-01,1.1000e+01
IMP_SCORE,743,GO:0019209,2.9232e-01,2.8000e+01
IMP_SCORE,744,GO:0045076,2.9214e-01,4.0000e+00
IMP_SCORE,745,GO:0034260,2.9214e-01,2.2000e+01
IMP_SCORE,746,GO:0008066,2.9157e-01,1.6000e+01
IMP_SCORE,747,GO:0042058,2.9135e-01,2.4000e+01
IMP_SCORE,748,GO:2000117,2.9125e-01,2.1000e+01
IMP_SCORE,749,GO:0070528,2.9124e-01,9.0000e+00
IMP_SCORE,750,GO:0051769,2.9105e-01,1.0000e+01
IMP_SCORE,751,GO:0030397,2.9097e-01,1.8000e+01
IMP_SCORE,752,GO:0045582,2.9097e-01,2.4000e+01
IMP_SCORE,753,GO:0046885,2.9085e-01,9.0000e+00
IMP_SCORE,754,GO:0010447,2.9080e-01,6.0000e+00
IMP_SCORE,755,GO:0045666,2.9065e-01,9.7000e+01
IMP_SCORE,756,GO:0007194,2.9061e-01,6.0000e+00
IMP_SCORE,757,GO:0071156,2.9054e-01,2.9000e+01
IMP_SCORE,758,GO:0044321,2.9048e-01,5.0000e+00
IMP_SCORE,759,GO:0042149,2.9026e-01,1.7000e+01
IMP_SCORE,760,GO:0009268,2.9006e-01,2.7000e+01
IMP_SCORE,761,GO:0050848,2.8995e-01,1.8000e+01
IMP_SCORE,762,GO:1901880,2.8991e-01,3.8000e+01
IMP_SCORE,763,GO:0043651,2.8975e-01,3.9000e+01
IMP_SCORE,764,GO:0033169,2.8972e-01,1.8000e+01
IMP_SCORE,765,GO:2000516,2.8971e-01,8.0000e+00
IMP_SCORE,766,GO:0034315,2.8971e-01,7.0000e+00
IMP_SCORE,767,GO:0042551,2.8958e-01,4.0000e+00
IMP_SCORE,768,GO:0099518,2.8955e-01,1.0000e+01
IMP_SCORE,769,GO:0010884,2.8931e-01,1.9000e+01
IMP_SCORE,770,GO:2001204,2.8899e-01,1.6000e+01
IMP_SCORE,771,GO:1900542,2.8898e-01,4.5000e+01
IMP_SCORE,772,GO:0071542,2.8896e-01,4.0000e+00
IMP_SCORE,773,GO:0098801,2.8890e-01,1.5000e+01
IMP_SCORE,774,GO:0045956,2.8879e-01,1.3000e+01
IMP_SCORE,775,GO:0072395,2.8874e-01,1.6000e+01
IMP_SCORE,776,GO:0033280,2.8853e-01,5.0000e+00
IMP_SCORE,777,GO:0010889,2.8847e-01,4.0000e+00
IMP_SCORE,778,GO:0010823,2.8816e-01,2.8000e+01
IMP_SCORE,779,GO:0060760,2.8810e-01,2.1000e+01
IMP_SCORE,780,GO:0030513,2.8806e-01,2.1000e+01
IMP_SCORE,781,GO:0010595,2.8805e-01,1.8000e+01
IMP_SCORE,782,GO:0070230,2.8803e-01,5.0000e+00
IMP_SCORE,783,GO:0032891,2.8769e-01,6.0000e+00
IMP_SCORE,784,GO:0002052,2.8736e-01,1.5000e+01
IMP_SCORE,785,GO:0001886,2.8731e-01,8.0000e+00
IMP_SCORE,786,GO:1905332,2.8724e-01,4.0000e+00
IMP_SCORE,787,GO:0044247,2.8703e-01,1.7000e+01
IMP_SCORE,788,GO:0061383,2.8698e-01,4.0000e+00
IMP_SCORE,789,GO:0021510,2.8686e-01,1.2000e+01
IMP_SCORE,790,GO:0051131,2.8671e-01,5.0000e+00
IMP_SCORE,791,GO:0032874,2.8657e-01,3.5000e+01
IMP_SCORE,792,GO:0016064,2.8632e-01,1.9000e+01
IMP_SCORE,793,GO:0042169,2.8618e-01,3.4000e+01
IMP_SCORE,794,GO:0035094,2.8521e-01,8.0000e+00
IMP_SCORE,795,GO:0019370,2.8521e-01,8.0000e+00
IMP_SCORE,796,GO:0050856,2.8521e-01,1.3000e+01
IMP_SCORE,797,GO:0005057,2.8515e-01,1.0400e+02
IMP_SCORE,798,GO:0016763,2.8506e-01,1.3100e+02
IMP_SCORE,799,GO:2001235,2.8488e-01,4.3000e+01
IMP_SCORE,800,GO:0031645,2.8482e-01,3.0000e+00
IMP_SCORE,801,GO:0045445,2.8476e-01,7.0000e+00
IMP_SCORE,802,GO:0043954,2.8464e-01,1.7000e+01
IMP_SCORE,803,GO:0060397,2.8464e-01,1.1000e+01
IMP_SCORE,804,GO:0051496,2.8455e-01,3.2000e+01
IMP_SCORE,805,GO:0048148,2.8452e-01,1.1000e+01
IMP_SCORE,806,GO:0007044,2.8430e-01,4.8000e+01
IMP_SCORE,807,GO:0008139,2.8396e-01,1.8000e+01
IMP_SCORE,808,GO:0046128,2.8395e-01,3.6000e+01
IMP_SCORE,809,GO:1904064,2.8381e-01,3.7000e+01
IMP_SCORE,810,GO:0048521,2.8373e-01,4.0000e+00
IMP_SCORE,811,GO:0001707,2.8369e-01,1.5000e+01
IMP_SCORE,812,GO:0009266,2.8367e-01,7.3000e+01
IMP_SCORE,813,GO:1903426,2.8367e-01,2.2000e+01
IMP_SCORE,814,GO:0045987,2.8363e-01,1.4000e+01
IMP_SCORE,815,GO:0010458,2.8350e-01,7.0000e+00
IMP_SCORE,816,GO:0032306,2.8339e-01,4.0000e+00
IMP_SCORE,817,GO:0003950,2.8315e-01,1.1500e+02
IMP_SCORE,818,GO:0002686,2.8315e-01,2.2000e+01
IMP_SCORE,819,GO:0048754,2.8298e-01,3.4000e+01
IMP_SCORE,820,GO:0051055,2.8292e-01,1.1000e+01
IMP_SCORE,821,GO:0030139,2.8269e-01,4.9000e+01
IMP_SCORE,822,GO:0000187,2.8261e-01,4.3000e+01
IMP_SCORE,823,GO:0045621,2.8258e-01,2.7000e+01
IMP_SCORE,824,GO:0060606,2.8231e-01,2.1000e+01
IMP_SCORE,825,GO:0071636,2.8229e-01,1.1000e+01
IMP_SCORE,826,GO:0030836,2.8226e-01,1.1000e+01
IMP_SCORE,827,GO:0030593,2.8220e-01,4.0000e+01
IMP_SCORE,828,GO:0004861,2.8218e-01,4.0000e+00
IMP_SCORE,829,GO:0007035,2.8203e-01,1.5000e+01
IMP_SCORE,830,GO:2000573,2.8179e-01,1.9000e+01
IMP_SCORE,831,GO:1903513,2.8172e-01,3.0000e+00
IMP_SCORE,832,GO:0007223,2.8158e-01,2.4000e+01
IMP_SCORE,833,GO:0003093,2.8122e-01,7.0000e+00
IMP_SCORE,834,GO:0044060,2.8115e-01,1.1000e+01
IMP_SCORE,835,GO:0046639,2.8089e-01,3.0000e+00
IMP_SCORE,836,GO:0032890,2.8088e-01,1.4000e+01
IMP_SCORE,837,GO:0021537,2.8064e-01,1.3000e+01
IMP_SCORE,838,GO:0006707,2.8060e-01,1.3000e+01
IMP_SCORE,839,GO:0044550,2.8045e-01,7.0000e+00
IMP_SCORE,840,GO:0030371,2.8043e-01,2.5000e+01
IMP_SCORE,841,GO:0005521,2.8043e-01,7.0000e+00
IMP_SCORE,842,GO:0051896,2.8027e-01,4.5000e+01
IMP_SCORE,843,GO:0050910,2.8017e-01,5.0000e+00
IMP_SCORE,844,GO:0030553,2.8002e-01,4.0000e+00
IMP_SCORE,845,GO:0005640,2.7997e-01,7.2000e+01
IMP_SCORE,846,GO:1903707,2.7993e-01,8.4000e+01
IMP_SCORE,847,GO:0071675,2.7975e-01,1.4000e+01
IMP_SCORE,848,GO:0055106,2.7967e-01,1.0000e+01
IMP_SCORE,849,GO:0070821,2.7932e-01,7.9000e+01
IMP_SCORE,850,GO:0006140,2.7931e-01,4.2000e+01
IMP_SCORE,851,GO:0071453,2.7902e-01,2.9000e+01
IMP_SCORE,852,GO:0042455,2.7888e-01,1.8000e+01
IMP_SCORE,853,GO:0006937,2.7865e-01,4.4000e+01
IMP_SCORE,854,GO:0046622,2.7853e-01,7.0000e+00
IMP_SCORE,855,GO:0048565,2.7853e-01,1.4000e+01
IMP_SCORE,856,GO:0048487,2.7828e-01,1.1000e+01
IMP_SCORE,857,GO:0051151,2.7821e-01,6.0000e+00
IMP_SCORE,858,GO:0010922,2.7811e-01,1.6000e+01
IMP_SCORE,859,GO:0060253,2.7805e-01,1.1000e+01
IMP_SCORE,860,GO:0051000,2.7803e-01,7.0000e+00
IMP_SCORE,861,GO:0071712,2.7789e-01,4.0000e+00
IMP_SCORE,862,GO:0046883,2.7787e-01,7.6000e+01
IMP_SCORE,863,GO:0002715,2.7784e-01,1.2000e+01
IMP_SCORE,864,GO:0071219,2.7749e-01,4.9000e+01
IMP_SCORE,865,GO:0035246,2.7731e-01,1.8000e+01
IMP_SCORE,866,GO:0014015,2.7730e-01,3.4000e+01
IMP_SCORE,867,GO:0005547,2.7727e-01,3.7000e+01
IMP_SCORE,868,GO:0097440,2.7706e-01,6.0000e+00
IMP_SCORE,869,GO:0030826,2.7705e-01,1.1000e+01
IMP_SCORE,870,GO:0043949,2.7698e-01,9.0000e+00
IMP_SCORE,871,GO:2001222,2.7683e-01,1.0000e+01
IMP_SCORE,872,GO:0032098,2.7653e-01,4.0000e+00
IMP_SCORE,873,GO:0051220,2.7640e-01,1.6000e+01
IMP_SCORE,874,GO:0006939,2.7624e-01,1.6000e+01
IMP_SCORE,875,GO:1902337,2.7622e-01,5.0000e+00
IMP_SCORE,876,GO:0006600,2.7608e-01,2.4000e+01
IMP_SCORE,877,GO:0001158,2.7595e-01,1.6000e+01
IMP_SCORE,878,GO:0045637,2.7581e-01,8.5000e+01
IMP_SCORE,879,GO:0033561,2.7577e-01,1.0000e+01
IMP_SCORE,880,GO:0019935,2.7576e-01,2.4000e+01
IMP_SCORE,881,GO:0016445,2.7575e-01,6.0000e+00
IMP_SCORE,882,GO:1902554,2.7574e-01,1.9000e+01
IMP_SCORE,883,GO:0045471,2.7573e-01,5.8000e+01
IMP_SCORE,884,GO:0000018,2.7571e-01,1.6000e+01
IMP_SCORE,885,GO:0098641,2.7556e-01,1.3000e+01
IMP_SCORE,886,GO:0048661,2.7542e-01,2.7000e+01
IMP_SCORE,887,GO:0032452,2.7502e-01,7.0000e+00
IMP_SCORE,888,GO:0034358,2.7500e-01,3.4000e+01
IMP_SCORE,889,GO:0002792,2.7499e-01,3.5000e+01
IMP_SCORE,890,GO:0021884,2.7498e-01,9.0000e+00
IMP_SCORE,891,GO:1901385,2.7486e-01,1.6000e+01
IMP_SCORE,892,GO:0070849,2.7472e-01,6.0000e+00
IMP_SCORE,893,GO:0003188,2.7455e-01,1.4000e+01
IMP_SCORE,894,GO:0042035,2.7449e-01,3.4000e+01
IMP_SCORE,895,GO:0042036,2.7429e-01,1.2000e+01
IMP_SCORE,896,GO:0043090,2.7428e-01,4.0000e+00
IMP_SCORE,897,GO:0032147,2.7423e-01,6.2000e+01
IMP_SCORE,898,GO:0070374,2.7402e-01,4.6000e+01
IMP_SCORE,899,GO:1905954,2.7370e-01,3.3000e+01
IMP_SCORE,900,GO:0043270,2.7355e-01,5.8000e+01
IMP_SCORE,901,GO:0002764,2.7348e-01,1.1900e+02
IMP_SCORE,902,GO:0060047,2.7343e-01,8.0000e+00
IMP_SCORE,903,GO:0042454,2.7339e-01,1.5000e+01
IMP_SCORE,904,GO:0070344,2.7332e-01,3.0000e+00
IMP_SCORE,905,GO:0006516,2.7328e-01,7.0000e+00
IMP_SCORE,906,GO:0019955,2.7327e-01,1.0700e+02
IMP_SCORE,907,GO:0006734,2.7321e-01,1.7000e+01
IMP_SCORE,908,GO:0043302,2.7295e-01,8.0000e+00
IMP_SCORE,909,GO:0042417,2.7287e-01,1.1000e+01
IMP_SCORE,910,GO:0050673,2.7281e-01,3.4000e+01
IMP_SCORE,911,GO:0045073,2.7250e-01,7.0000e+00
IMP_SCORE,912,GO:0002863,2.7246e-01,1.2000e+01
IMP_SCORE,913,GO:0021879,2.7222e-01,1.8000e+01
IMP_SCORE,914,GO:0071479,2.7219e-01,3.2000e+01
IMP_SCORE,915,GO:0090090,2.7211e-01,3.4000e+01
IMP_SCORE,916,GO:0004298,2.7189e-01,2.0000e+01
IMP_SCORE,917,GO:0006851,2.7184e-01,5.0000e+00
IMP_SCORE,918,GO:0007528,2.7169e-01,1.0000e+01
IMP_SCORE,919,GO:0033005,2.7159e-01,1.7000e+01
IMP_SCORE,920,GO:0032965,2.7154e-01,4.0000e+00
IMP_SCORE,921,GO:0001784,2.7151e-01,6.0000e+00
IMP_SCORE,922,GO:0032873,2.7145e-01,8.0000e+00
IMP_SCORE,923,GO:1902930,2.7134e-01,1.3000e+01
IMP_SCORE,924,GO:1903036,2.7134e-01,2.0000e+01
IMP_SCORE,925,GO:1990266,2.7133e-01,4.5000e+01
IMP_SCORE,926,GO:2000831,2.7122e-01,1.0000e+01
IMP_SCORE,927,GO:0030168,2.7115e-01,5.2000e+01
IMP_SCORE,928,GO:0032376,2.7099e-01,1.5000e+01
IMP_SCORE,929,GO:0071674,2.7074e-01,2.3000e+01
IMP_SCORE,930,GO:0045992,2.7069e-01,3.0000e+00
IMP_SCORE,931,GO:0030193,2.7063e-01,4.3000e+01
IMP_SCORE,932,GO:0060021,2.7062e-01,3.6000e+01
IMP_SCORE,933,GO:0050805,2.7058e-01,2.3000e+01
IMP_SCORE,934,GO:0001750,2.7048e-01,2.9000e+01
IMP_SCORE,935,GO:0051645,2.7043e-01,1.5000e+01
IMP_SCORE,936,GO:0006907,2.7039e-01,2.4000e+01
IMP_SCORE,937,GO:0042990,2.7039e-01,3.3000e+01
IMP_SCORE,938,GO:0042634,2.7030e-01,9.0000e+00
IMP_SCORE,939,GO:0051495,2.7026e-01,6.7000e+01
IMP_SCORE,940,GO:0006296,2.7014e-01,1.0000e+01
IMP_SCORE,941,GO:0055102,2.7010e-01,4.3000e+01
IMP_SCORE,942,GO:0045619,2.7000e-01,3.4000e+01
IMP_SCORE,943,GO:0032649,2.6982e-01,3.0000e+01
IMP_SCORE,944,GO:0009295,2.6976e-01,4.3000e+01
IMP_SCORE,945,GO:0048771,2.6965e-01,2.6000e+01
IMP_SCORE,946,GO:0033143,2.6964e-01,3.6000e+01
IMP_SCORE,947,GO:0030838,2.6955e-01,2.2000e+01
IMP_SCORE,948,GO:1903312,2.6954e-01,7.0000e+00
IMP_SCORE,949,GO:0005527,2.6946e-01,3.9000e+01
IMP_SCORE,950,GO:0045655,2.6941e-01,6.0000e+00
IMP_SCORE,951,GO:0031998,2.6935e-01,4.0000e+00
IMP_SCORE,952,GO:0046653,2.6927e-01,8.0000e+00
IMP_SCORE,953,GO:0043518,2.6920e-01,1.5000e+01
IMP_SCORE,954,GO:0070848,2.6916e-01,9.8000e+01
IMP_SCORE,955,GO:0032925,2.6903e-01,4.0000e+00
IMP_SCORE,956,GO:1903578,2.6902e-01,1.2000e+01
IMP_SCORE,957,GO:0048712,2.6900e-01,1.1000e+01
IMP_SCORE,958,GO:1901550,2.6877e-01,1.2000e+01
IMP_SCORE,959,GO:1902895,2.6874e-01,8.0000e+00
IMP_SCORE,960,GO:0038093,2.6846e-01,5.5000e+01
IMP_SCORE,961,GO:0005769,2.6817e-01,1.6700e+02
IMP_SCORE,962,GO:0051881,2.6804e-01,2.3000e+01
IMP_SCORE,963,GO:0045745,2.6795e-01,1.0000e+01
IMP_SCORE,964,GO:0022612,2.6770e-01,2.5000e+01
IMP_SCORE,965,GO:0034114,2.6750e-01,1.0000e+01
IMP_SCORE,966,GO:0051403,2.6736e-01,2.3000e+01
IMP_SCORE,967,GO:0007088,2.6728e-01,4.1000e+01
IMP_SCORE,968,GO:0034399,2.6717e-01,1.5000e+01
IMP_SCORE,969,GO:0002888,2.6704e-01,2.3000e+01
IMP_SCORE,970,GO:0048471,2.6701e-01,5.9300e+02
IMP_SCORE,971,GO:0010464,2.6691e-01,4.0000e+00
IMP_SCORE,972,GO:1903055,2.6671e-01,4.0000e+00
IMP_SCORE,973,GO:0008076,2.6666e-01,4.9000e+01
IMP_SCORE,974,GO:1904315,2.6665e-01,6.0000e+00
IMP_SCORE,975,GO:0071468,2.6657e-01,4.0000e+00
IMP_SCORE,976,GO:0014823,2.6656e-01,1.6000e+01
IMP_SCORE,977,GO:0051952,2.6654e-01,2.1000e+01
IMP_SCORE,978,GO:0051194,2.6652e-01,3.0000e+00
IMP_SCORE,979,GO:1905953,2.6652e-01,1.2000e+01
IMP_SCORE,980,GO:0005635,2.6647e-01,1.3200e+02
IMP_SCORE,981,GO:0032647,2.6643e-01,1.1000e+01
IMP_SCORE,982,GO:1903209,2.6628e-01,9.0000e+00
IMP_SCORE,983,GO:0072009,2.6620e-01,1.9000e+01
IMP_SCORE,984,GO:0050732,2.6612e-01,1.7000e+01
IMP_SCORE,985,GO:0070914,2.6602e-01,1.2000e+01
IMP_SCORE,986,GO:0047496,2.6592e-01,1.2000e+01
IMP_SCORE,987,GO:1903844,2.6591e-01,3.3000e+01
IMP_SCORE,988,GO:0045953,2.6591e-01,4.0000e+00
IMP_SCORE,989,GO:0032642,2.6591e-01,2.2000e+01
IMP_SCORE,990,GO:0007422,2.6576e-01,5.0000e+01
IMP_SCORE,991,GO:0055006,2.6567e-01,1.9000e+01
IMP_SCORE,992,GO:0050433,2.6555e-01,1.1000e+01
IMP_SCORE,993,GO:0010518,2.6547e-01,1.0000e+01
IMP_SCORE,994,GO:0009152,2.6547e-01,2.2000e+01
IMP_SCORE,995,GO:0071786,2.6537e-01,6.0000e+00
IMP_SCORE,996,GO:0045913,2.6511e-01,1.7000e+01
IMP_SCORE,997,GO:0061013,2.6511e-01,1.3000e+01
IMP_SCORE,998,GO:0032735,2.6494e-01,2.2000e+01
IMP_SCORE,999,GO:0097431,2.6491e-01,5.0000e+00
IMP_SCORE,1000,GO:0002437,2.6477e-01,4.0000e+00
IMP_SCORE,1001,GO:0006471,2.6473e-01,6.0000e+00
IMP_SCORE,1002,GO:0048679,2.6471e-01,8.0000e+00
IMP_SCORE,1003,GO:0050858,2.6453e-01,1.6000e+01
IMP_SCORE,1004,GO:0017049,2.6443e-01,9.0000e+00
IMP_SCORE,1005,GO:0007164,2.6404e-01,7.0000e+00
IMP_SCORE,1006,GO:0010907,2.6396e-01,1.7000e+01
IMP_SCORE,1007,GO:0043200,2.6388e-01,3.2000e+01
IMP_SCORE,1008,GO:1903531,2.6380e-01,6.1000e+01
IMP_SCORE,1009,GO:1901990,2.6370e-01,9.2000e+01
IMP_SCORE,1010,GO:0010470,2.6367e-01,9.0000e+00
IMP_SCORE,1011,GO:0097581,2.6352e-01,1.9000e+01
IMP_SCORE,1012,GO:2000380,2.6350e-01,5.0000e+00
IMP_SCORE,1013,GO:0045670,2.6318e-01,6.1000e+01
IMP_SCORE,1014,GO:0042436,2.6315e-01,1.2000e+01
IMP_SCORE,1015,GO:0001836,2.6315e-01,1.8000e+01
IMP_SCORE,1016,GO:0033008,2.6314e-01,6.0000e+00
IMP_SCORE,1017,GO:0001848,2.6313e-01,2.6000e+01
IMP_SCORE,1018,GO:0016540,2.6303e-01,4.5000e+01
IMP_SCORE,1019,GO:1990752,2.6298e-01,1.1000e+01
IMP_SCORE,1020,GO:0045981,2.6298e-01,1.9000e+01
IMP_SCORE,1021,GO:0071837,2.6295e-01,1.6000e+01
IMP_SCORE,1022,GO:0001822,2.6281e-01,4.8000e+01
IMP_SCORE,1023,GO:0071331,2.6280e-01,3.5000e+01
IMP_SCORE,1024,GO:0045453,2.6278e-01,1.2000e+01
IMP_SCORE,1025,GO:2000404,2.6277e-01,9.0000e+00
IMP_SCORE,1026,GO:0003841,2.6275e-01,1.1000e+01
IMP_SCORE,1027,GO:1902592,2.6264e-01,8.0000e+00
IMP_SCORE,1028,GO:0061659,2.6262e-01,7.5000e+01
IMP_SCORE,1029,GO:0050766,2.6259e-01,3.2000e+01
IMP_SCORE,1030,GO:0019674,2.6258e-01,4.8000e+01
IMP_SCORE,1031,GO:0042307,2.6250e-01,1.8000e+01
IMP_SCORE,1032,GO:0043406,2.6247e-01,5.0000e+01
IMP_SCORE,1033,GO:0010801,2.6246e-01,4.0000e+00
IMP_SCORE,1034,GO:0043679,2.6238e-01,2.7000e+01
IMP_SCORE,1035,GO:0050730,2.6237e-01,6.1000e+01
IMP_SCORE,1036,GO:0033559,2.6236e-01,6.1000e+01
IMP_SCORE,1037,GO:0051017,2.6235e-01,4.5000e+01
IMP_SCORE,1038,GO:0046930,2.6232e-01,8.0000e+00
IMP_SCORE,1039,GO:0060429,2.6231e-01,7.3000e+01
IMP_SCORE,1040,GO:0031570,2.6217e-01,3.7000e+01
IMP_SCORE,1041,GO:0010712,2.6201e-01,7.0000e+00
IMP_SCORE,1042,GO:0034121,2.6197e-01,1.6000e+01
IMP_SCORE,1043,GO:0035774,2.6197e-01,1.9000e+01
IMP_SCORE,1044,GO:0002526,2.6196e-01,5.9000e+01
IMP_SCORE,1045,GO:0034122,2.6189e-01,1.0000e+01
IMP_SCORE,1046,GO:0050431,2.6181e-01,5.7000e+01
IMP_SCORE,1047,GO:0007602,2.6176e-01,2.7000e+01
IMP_SCORE,1048,GO:0032689,2.6175e-01,1.1000e+01
IMP_SCORE,1049,GO:0060487,2.6175e-01,7.0000e+00
IMP_SCORE,1050,GO:0051966,2.6167e-01,1.6000e+01
IMP_SCORE,1051,GO:0002753,2.6163e-01,5.0000e+00
IMP_SCORE,1052,GO:0009975,2.6160e-01,7.0000e+00
IMP_SCORE,1053,GO:1903541,2.6160e-01,1.1000e+01
IMP_SCORE,1054,GO:0072089,2.6157e-01,1.6000e+01
IMP_SCORE,1055,GO:0010812,2.6156e-01,4.5000e+01
IMP_SCORE,1056,GO:1900026,2.6155e-01,1.2000e+01
IMP_SCORE,1057,GO:0042110,2.6150e-01,6.1000e+01
IMP_SCORE,1058,GO:1901881,2.6150e-01,8.0000e+00
IMP_SCORE,1059,GO:0010575,2.6147e-01,8.0000e+00
IMP_SCORE,1060,GO:1900046,2.6143e-01,5.0000e+01
IMP_SCORE,1061,GO:0034599,2.6142e-01,5.1000e+01
IMP_SCORE,1062,GO:0042177,2.6141e-01,3.7000e+01
IMP_SCORE,1063,GO:0071774,2.6139e-01,1.8000e+01
IMP_SCORE,1064,GO:0010522,2.6138e-01,2.0000e+01
IMP_SCORE,1065,GO:0000578,2.6133e-01,1.6000e+01
IMP_SCORE,1066,GO:0071481,2.6118e-01,1.2000e+01
IMP_SCORE,1067,GO:0001763,2.6112e-01,5.5000e+01
IMP_SCORE,1068,GO:2001028,2.6103e-01,3.0000e+00
IMP_SCORE,1069,GO:0006836,2.6091e-01,5.8000e+01
IMP_SCORE,1070,GO:0019471,2.6084e-01,4.0000e+00
IMP_SCORE,1071,GO:0034708,2.6079e-01,4.9000e+01
IMP_SCORE,1072,GO:0022408,2.6077e-01,4.3000e+01
IMP_SCORE,1073,GO:0040001,2.6067e-01,6.0000e+00
IMP_SCORE,1074,GO:0060544,2.6057e-01,4.0000e+00
IMP_SCORE,1075,GO:0031669,2.6056e-01,4.9000e+01
IMP_SCORE,1076,GO:0005172,2.6050e-01,9.0000e+00
IMP_SCORE,1077,GO:0045577,2.6044e-01,1.2000e+01
IMP_SCORE,1078,GO:0032892,2.6040e-01,4.0000e+00
IMP_SCORE,1079,GO:0006493,2.6039e-01,8.4000e+01
IMP_SCORE,1080,GO:0030825,2.6036e-01,8.0000e+00
IMP_SCORE,1081,GO:0043409,2.6033e-01,4.7000e+01
IMP_SCORE,1082,GO:0021756,2.6003e-01,1.9000e+01
IMP_SCORE,1083,GO:2001212,2.6003e-01,5.0000e+00
IMP_SCORE,1084,GO:0046324,2.6001e-01,2.9000e+01
IMP_SCORE,1085,GO:0046823,2.5990e-01,4.2000e+01
IMP_SCORE,1086,GO:0006639,2.5983e-01,7.0000e+01
IMP_SCORE,1087,GO:0050927,2.5982e-01,1.0000e+01
IMP_SCORE,1088,GO:0017015,2.5978e-01,3.8000e+01
IMP_SCORE,1089,GO:0043467,2.5965e-01,4.1000e+01
IMP_SCORE,1090,GO:1901700,2.5960e-01,3.6100e+02
IMP_SCORE,1091,GO:0048041,2.5958e-01,2.2000e+01
IMP_SCORE,1092,GO:0070696,2.5937e-01,1.0000e+01
IMP_SCORE,1093,GO:0090279,2.5929e-01,3.0000e+01
IMP_SCORE,1094,GO:0040014,2.5926e-01,2.7000e+01
IMP_SCORE,1095,GO:0031396,2.5915e-01,5.1000e+01
IMP_SCORE,1096,GO:0051402,2.5913e-01,1.7000e+01
IMP_SCORE,1097,GO:0032206,2.5907e-01,2.1000e+01
IMP_SCORE,1098,GO:0016405,2.5902e-01,1.1000e+01
IMP_SCORE,1099,GO:0050806,2.5900e-01,5.1000e+01
IMP_SCORE,1100,GO:0032994,2.5898e-01,3.1000e+01
IMP_SCORE,1101,GO:0023014,2.5898e-01,9.0000e+01
IMP_SCORE,1102,GO:0097696,2.5897e-01,1.6000e+01
IMP_SCORE,1103,GO:0032677,2.5895e-01,3.9000e+01
IMP_SCORE,1104,GO:0032413,2.5878e-01,1.1000e+01
IMP_SCORE,1105,GO:0030866,2.5855e-01,4.9000e+01
IMP_SCORE,1106,GO:0044144,2.5854e-01,9.0000e+00
IMP_SCORE,1107,GO:0045766,2.5852e-01,5.5000e+01
IMP_SCORE,1108,GO:0030029,2.5850e-01,1.6300e+02
IMP_SCORE,1109,GO:0016239,2.5837e-01,1.6000e+01
IMP_SCORE,1110,GO:0051281,2.5827e-01,1.0000e+01
IMP_SCORE,1111,GO:0002065,2.5824e-01,1.0000e+01
IMP_SCORE,1112,GO:0098840,2.5820e-01,1.9000e+01
IMP_SCORE,1113,GO:0072401,2.5816e-01,1.8000e+01
IMP_SCORE,1114,GO:0046473,2.5811e-01,1.3000e+01
IMP_SCORE,1115,GO:0043153,2.5806e-01,8.0000e+00
IMP_SCORE,1116,GO:0000940,2.5798e-01,4.0000e+00
IMP_SCORE,1117,GO:0046330,2.5796e-01,3.1000e+01
IMP_SCORE,1118,GO:2000758,2.5794e-01,1.3000e+01
IMP_SCORE,1119,GO:0009068,2.5793e-01,4.0000e+01
IMP_SCORE,1120,GO:0046710,2.5787e-01,1.4000e+01
IMP_SCORE,1121,GO:1902667,2.5784e-01,1.1000e+01
IMP_SCORE,1122,GO:1900034,2.5773e-01,4.8000e+01
IMP_SCORE,1123,GO:0071214,2.5773e-01,9.5000e+01
IMP_SCORE,1124,GO:0031440,2.5772e-01,8.0000e+00
IMP_SCORE,1125,GO:0031901,2.5768e-01,8.2000e+01
IMP_SCORE,1126,GO:0034614,2.5765e-01,3.0000e+01
IMP_SCORE,1127,GO:0045667,2.5757e-01,7.4000e+01
IMP_SCORE,1128,GO:0005777,2.5755e-01,1.7000e+02
IMP_SCORE,1129,GO:0051209,2.5747e-01,9.0000e+00
IMP_SCORE,1130,GO:0002385,2.5747e-01,1.6000e+01
IMP_SCORE,1131,GO:0070168,2.5746e-01,1.6000e+01
IMP_SCORE,1132,GO:1903555,2.5735e-01,3.5000e+01
IMP_SCORE,1133,GO:2001257,2.5730e-01,4.4000e+01
IMP_SCORE,1134,GO:0006739,2.5718e-01,3.6000e+01
IMP_SCORE,1135,GO:0015807,2.5710e-01,2.2000e+01
IMP_SCORE,1136,GO:0070233,2.5707e-01,2.3000e+01
IMP_SCORE,1137,GO:0034341,2.5707e-01,8.1000e+01
IMP_SCORE,1138,GO:0017146,2.5707e-01,1.3000e+01
IMP_SCORE,1139,GO:0080135,2.5700e-01,1.4600e+02
IMP_SCORE,1140,GO:0048762,2.5700e-01,4.0000e+01
IMP_SCORE,1141,GO:0010824,2.5692e-01,1.2000e+01
IMP_SCORE,1142,GO:0017017,2.5689e-01,5.0000e+00
IMP_SCORE,1143,GO:0009156,2.5684e-01,1.5000e+01
IMP_SCORE,1144,GO:0061178,2.5680e-01,3.0000e+01
IMP_SCORE,1145,GO:0008009,2.5663e-01,1.9000e+01
IMP_SCORE,1146,GO:0031281,2.5661e-01,1.9000e+01
IMP_SCORE,1147,GO:0071248,2.5655e-01,7.8000e+01
IMP_SCORE,1148,GO:0060236,2.5653e-01,4.0000e+00
IMP_SCORE,1149,GO:0010875,2.5640e-01,1.0000e+01
IMP_SCORE,1150,GO:0002717,2.5632e-01,1.4000e+01
IMP_SCORE,1151,GO:0016868,2.5631e-01,4.0000e+00
IMP_SCORE,1152,GO:0048488,2.5628e-01,1.2000e+01
IMP_SCORE,1153,GO:0001948,2.5615e-01,7.5000e+01
IMP_SCORE,1154,GO:0051781,2.5612e-01,4.0000e+01
IMP_SCORE,1155,GO:0000460,2.5607e-01,8.0000e+00
IMP_SCORE,1156,GO:0031272,2.5601e-01,4.0000e+00
IMP_SCORE,1157,GO:0010883,2.5596e-01,1.2000e+01
IMP_SCORE,1158,GO:0042752,2.5582e-01,3.2000e+01
IMP_SCORE,1159,GO:0009112,2.5579e-01,2.1000e+01
IMP_SCORE,1160,GO:0032651,2.5573e-01,1.3000e+01
IMP_SCORE,1161,GO:0015172,2.5572e-01,1.5000e+01
IMP_SCORE,1162,GO:0015081,2.5568e-01,7.3000e+01
IMP_SCORE,1163,GO:0035198,2.5561e-01,8.0000e+00
IMP_SCORE,1164,GO:0008637,2.5558e-01,3.8000e+01
IMP_SCORE,1165,GO:0043535,2.5554e-01,1.2000e+01
IMP_SCORE,1166,GO:0071496,2.5520e-01,9.2000e+01
IMP_SCORE,1167,GO:0045737,2.5515e-01,1.3000e+01
IMP_SCORE,1168,GO:0089711,2.5494e-01,1.5000e+01
IMP_SCORE,1169,GO:0035455,2.5492e-01,2.1000e+01
IMP_SCORE,1170,GO:0042730,2.5485e-01,1.8000e+01
IMP_SCORE,1171,GO:1903115,2.5484e-01,9.0000e+00
IMP_SCORE,1172,GO:0052547,2.5477e-01,1.5800e+02
IMP_SCORE,1173,GO:0046328,2.5475e-01,4.5000e+01
IMP_SCORE,1174,GO:0006809,2.5471e-01,7.0000e+00
IMP_SCORE,1175,GO:0046479,2.5454e-01,2.3000e+01
IMP_SCORE,1176,GO:0032814,2.5452e-01,6.0000e+00
IMP_SCORE,1177,GO:0047485,2.5452e-01,6.5000e+01
IMP_SCORE,1178,GO:0051588,2.5436e-01,2.0000e+01
IMP_SCORE,1179,GO:0090140,2.5433e-01,1.4000e+01
IMP_SCORE,1180,GO:0042060,2.5431e-01,2.4000e+01
IMP_SCORE,1181,GO:0001819,2.5417e-01,9.9000e+01
IMP_SCORE,1182,GO:0006622,2.5409e-01,8.0000e+00
IMP_SCORE,1183,GO:0010039,2.5402e-01,2.5000e+01
IMP_SCORE,1184,GO:0071417,2.5402e-01,7.6000e+01
IMP_SCORE,1185,GO:2001244,2.5380e-01,2.2000e+01
IMP_SCORE,1186,GO:0060560,2.5375e-01,4.0000e+01
IMP_SCORE,1187,GO:0036003,2.5374e-01,4.0000e+00
IMP_SCORE,1188,GO:0046037,2.5363e-01,1.3000e+01
IMP_SCORE,1189,GO:0030955,2.5360e-01,1.0000e+01
IMP_SCORE,1190,GO:1901991,2.5348e-01,3.5000e+01
IMP_SCORE,1191,GO:0050660,2.5345e-01,5.6000e+01
IMP_SCORE,1192,GO:0090278,2.5341e-01,1.6000e+01
IMP_SCORE,1193,GO:0043176,2.5339e-01,7.0000e+00
IMP_SCORE,1194,GO:0051384,2.5326e-01,5.8000e+01
IMP_SCORE,1195,GO:0009214,2.5316e-01,6.0000e+00
IMP_SCORE,1196,GO:1901796,2.5315e-01,4.4000e+01
IMP_SCORE,1197,GO:2000021,2.5315e-01,6.5000e+01
IMP_SCORE,1198,GO:0003085,2.5309e-01,4.0000e+00
IMP_SCORE,1199,GO:0010770,2.5307e-01,2.8000e+01
IMP_SCORE,1200,GO:0001885,2.5303e-01,4.9000e+01
IMP_SCORE,1201,GO:0009072,2.5303e-01,3.5000e+01
IMP_SCORE,1202,GO:2000679,2.5292e-01,1.3000e+01
IMP_SCORE,1203,GO:0002821,2.5288e-01,1.3000e+01
IMP_SCORE,1204,GO:0006677,2.5280e-01,3.0000e+01
IMP_SCORE,1205,GO:0009086,2.5277e-01,1.4000e+01
IMP_SCORE,1206,GO:0035578,2.5267e-01,7.6000e+01
IMP_SCORE,1207,GO:0031103,2.5262e-01,1.7000e+01
IMP_SCORE,1208,GO:0015035,2.5259e-01,6.0000e+00
IMP_SCORE,1209,GO:0045072,2.5251e-01,6.0000e+00
IMP_SCORE,1210,GO:0021983,2.5241e-01,4.0000e+00
IMP_SCORE,1211,GO:0032846,2.5237e-01,5.3000e+01
IMP_SCORE,1212,GO:0006959,2.5233e-01,1.3700e+02
IMP_SCORE,1213,GO:0051721,2.5230e-01,1.4000e+01
IMP_SCORE,1214,GO:0051081,2.5223e-01,1.4000e+01
IMP_SCORE,1215,GO:2000045,2.5219e-01,4.0000e+01
IMP_SCORE,1216,GO:0022038,2.5212e-01,5.0000e+00
IMP_SCORE,1217,GO:1990090,2.5205e-01,1.0000e+01
IMP_SCORE,1218,GO:0042770,2.5200e-01,2.1000e+01
IMP_SCORE,1219,GO:0005041,2.5195e-01,2.8000e+01
IMP_SCORE,1220,GO:2001269,2.5191e-01,6.0000e+00
IMP_SCORE,1221,GO:0032103,2.5189e-01,8.4000e+01
IMP_SCORE,1222,GO:0031953,2.5174e-01,5.0000e+00
IMP_SCORE,1223,GO:0032728,2.5173e-01,9.0000e+00
IMP_SCORE,1224,GO:0045472,2.5163e-01,1.0000e+00
IMP_SCORE,1225,GO:0060766,2.5163e-01,1.0000e+00
IMP_SCORE,1226,GO:0032372,2.5163e-01,1.0000e+00
IMP_SCORE,1227,GO:0042974,2.5163e-01,1.0000e+00
IMP_SCORE,1228,GO:1903020,2.5163e-01,1.0000e+00
IMP_SCORE,1229,GO:0014819,2.5163e-01,1.0000e+00
IMP_SCORE,1230,GO:0070822,2.5146e-01,5.0000e+00
IMP_SCORE,1231,GO:0050867,2.5129e-01,7.5000e+01
IMP_SCORE,1232,GO:1900407,2.5128e-01,2.1000e+01
IMP_SCORE,1233,GO:0032026,2.5127e-01,2.2000e+01
IMP_SCORE,1234,GO:0031362,2.5108e-01,2.8000e+01
IMP_SCORE,1235,GO:0003401,2.5108e-01,2.0000e+00
IMP_SCORE,1236,GO:0051481,2.5104e-01,4.0000e+00
IMP_SCORE,1237,GO:0001190,2.5101e-01,2.6000e+01
IMP_SCORE,1238,GO:0043331,2.5101e-01,2.9000e+01
IMP_SCORE,1239,GO:0032091,2.5101e-01,4.2000e+01
IMP_SCORE,1240,GO:0005515,2.5079e-01,3.0770e+03
IMP_SCORE,1241,GO:0002313,2.5077e-01,9.0000e+00
IMP_SCORE,1242,GO:0072665,2.5075e-01,2.1000e+01
IMP_SCORE,1243,GO:0045820,2.5067e-01,8.0000e+00
IMP_SCORE,1244,GO:0000715,2.5054e-01,5.0000e+00
IMP_SCORE,1245,GO:0043627,2.5053e-01,5.1000e+01
IMP_SCORE,1246,GO:1904376,2.5047e-01,1.4000e+01
IMP_SCORE,1247,GO:0006570,2.5046e-01,1.3000e+01
IMP_SCORE,1248,GO:0032535,2.5044e-01,9.5000e+01
IMP_SCORE,1249,GO:0045444,2.5043e-01,9.2000e+01
IMP_SCORE,1250,GO:0046133,2.5036e-01,2.0000e+01
IMP_SCORE,1251,GO:0032460,2.5035e-01,5.0000e+00
IMP_SCORE,1252,GO:0003323,2.5032e-01,5.0000e+00
IMP_SCORE,1253,GO:1902175,2.5026e-01,1.6000e+01
IMP_SCORE,1254,GO:0050482,2.5017e-01,1.2000e+01
IMP_SCORE,1255,GO:0099601,2.5016e-01,1.0000e+01
IMP_SCORE,1256,GO:0042136,2.4998e-01,2.6000e+01
IMP_SCORE,1257,GO:0060349,2.4994e-01,8.0000e+00
IMP_SCORE,1258,GO:0071203,2.4994e-01,1.0000e+01
IMP_SCORE,1259,GO:0030120,2.4977e-01,3.6000e+01
IMP_SCORE,1260,GO:0030800,2.4967e-01,2.0000e+01
IMP_SCORE,1261,GO:0007162,2.4965e-01,9.5000e+01
IMP_SCORE,1262,GO:1901030,2.4956e-01,1.3000e+01
IMP_SCORE,1263,GO:0030705,2.4950e-01,6.9000e+01
IMP_SCORE,1264,GO:0035579,2.4940e-01,8.3000e+01
IMP_SCORE,1265,GO:0042582,2.4927e-01,1.6000e+01
IMP_SCORE,1266,GO:0050900,2.4915e-01,1.3100e+02
IMP_SCORE,1267,GO:0051170,2.4904e-01,4.4000e+01
IMP_SCORE,1268,GO:0007095,2.4902e-01,9.0000e+00
IMP_SCORE,1269,GO:0032456,2.4889e-01,1.6000e+01
IMP_SCORE,1270,GO:0034764,2.4882e-01,3.3000e+01
IMP_SCORE,1271,GO:0071229,2.4877e-01,4.2000e+01
IMP_SCORE,1272,GO:0015467,2.4877e-01,5.2000e+01
IMP_SCORE,1273,GO:0045295,2.4871e-01,7.0000e+00
IMP_SCORE,1274,GO:0042743,2.4869e-01,2.4000e+01
IMP_SCORE,1275,GO:0010866,2.4859e-01,1.2000e+01
IMP_SCORE,1276,GO:0030295,2.4845e-01,3.9000e+01
IMP_SCORE,1277,GO:0072677,2.4844e-01,1.3000e+01
IMP_SCORE,1278,GO:0006919,2.4841e-01,3.4000e+01
IMP_SCORE,1279,GO:0043122,2.4834e-01,1.1900e+02
IMP_SCORE,1280,GO:0000165,2.4828e-01,7.9000e+01
IMP_SCORE,1281,GO:0070482,2.4810e-01,7.9000e+01
IMP_SCORE,1282,GO:0034143,2.4807e-01,1.1000e+01
IMP_SCORE,1283,GO:0002283,2.4805e-01,1.3900e+02
IMP_SCORE,1284,GO:0001765,2.4803e-01,5.0000e+00
IMP_SCORE,1285,GO:1900006,2.4801e-01,1.0000e+01
IMP_SCORE,1286,GO:0038094,2.4798e-01,2.5000e+01
IMP_SCORE,1287,GO:0031572,2.4788e-01,1.4000e+01
IMP_SCORE,1288,GO:0019217,2.4777e-01,3.9000e+01
IMP_SCORE,1289,GO:0043116,2.4767e-01,2.0000e+00
IMP_SCORE,1290,GO:1905153,2.4765e-01,4.0000e+00
IMP_SCORE,1291,GO:0048710,2.4752e-01,1.2000e+01
IMP_SCORE,1292,GO:0002244,2.4751e-01,1.2700e+02
IMP_SCORE,1293,GO:0031641,2.4747e-01,2.0000e+01
IMP_SCORE,1294,GO:0070227,2.4742e-01,4.0000e+00
IMP_SCORE,1295,GO:0006936,2.4739e-01,1.3400e+02
IMP_SCORE,1296,GO:0016525,2.4738e-01,4.0000e+01
IMP_SCORE,1297,GO:0043231,2.4736e-01,1.7390e+03
IMP_SCORE,1298,GO:0044770,2.4732e-01,8.5000e+01
IMP_SCORE,1299,GO:0009064,2.4731e-01,6.1000e+01
IMP_SCORE,1300,GO:0031983,2.4725e-01,1.1500e+02
IMP_SCORE,1301,GO:0004629,2.4723e-01,5.0000e+01
IMP_SCORE,1302,GO:0070664,2.4722e-01,3.0000e+01
IMP_SCORE,1303,GO:0003206,2.4721e-01,1.8000e+01
IMP_SCORE,1304,GO:0003700,2.4720e-01,3.1900e+02
IMP_SCORE,1305,GO:0086004,2.4711e-01,8.0000e+00
IMP_SCORE,1306,GO:0070302,2.4691e-01,3.7000e+01
IMP_SCORE,1307,GO:0035239,2.4691e-01,4.6000e+01
IMP_SCORE,1308,GO:0000086,2.4667e-01,6.4000e+01
IMP_SCORE,1309,GO:0042510,2.4662e-01,8.0000e+00
IMP_SCORE,1310,GO:0045807,2.4661e-01,4.9000e+01
IMP_SCORE,1311,GO:0010594,2.4660e-01,3.2000e+01
IMP_SCORE,1312,GO:0033267,2.4636e-01,6.7000e+01
IMP_SCORE,1313,GO:1903524,2.4635e-01,1.1000e+01
IMP_SCORE,1314,GO:1902307,2.4633e-01,2.0000e+01
IMP_SCORE,1315,GO:0048732,2.4628e-01,1.1500e+02
IMP_SCORE,1316,GO:0002704,2.4613e-01,2.6000e+01
IMP_SCORE,1317,GO:0050678,2.4604e-01,8.6000e+01
IMP_SCORE,1318,GO:0007568,2.4604e-01,9.6000e+01
IMP_SCORE,1319,GO:0051494,2.4603e-01,5.7000e+01
IMP_SCORE,1320,GO:0099094,2.4595e-01,5.6000e+01
IMP_SCORE,1321,GO:0035326,2.4594e-01,2.5000e+01
IMP_SCORE,1322,GO:0032006,2.4588e-01,6.0000e+01
IMP_SCORE,1323,GO:0090103,2.4584e-01,8.0000e+00
IMP_SCORE,1324,GO:0043277,2.4566e-01,2.7000e+01
IMP_SCORE,1325,GO:0048873,2.4539e-01,1.0000e+01
IMP_SCORE,1326,GO:0001523,2.4524e-01,5.9000e+01
IMP_SCORE,1327,GO:0097529,2.4523e-01,4.6000e+01
IMP_SCORE,1328,GO:0051183,2.4522e-01,9.0000e+00
IMP_SCORE,1329,GO:1901985,2.4521e-01,1.7000e+01
IMP_SCORE,1330,GO:0097009,2.4499e-01,1.0000e+01
IMP_SCORE,1331,GO:0060004,2.4498e-01,1.2000e+01
IMP_SCORE,1332,GO:0085029,2.4496e-01,3.5000e+01
IMP_SCORE,1333,GO:0016605,2.4484e-01,4.8000e+01
IMP_SCORE,1334,GO:1990126,2.4478e-01,3.5000e+01
IMP_SCORE,1335,GO:0034097,2.4463e-01,1.5900e+02
IMP_SCORE,1336,GO:0006641,2.4463e-01,5.7000e+01
IMP_SCORE,1337,GO:0032371,2.4451e-01,1.9000e+01
IMP_SCORE,1338,GO:0021854,2.4428e-01,4.0000e+00
IMP_SCORE,1339,GO:0007585,2.4387e-01,2.2000e+01
IMP_SCORE,1340,GO:0090036,2.4384e-01,1.5000e+01
IMP_SCORE,1341,GO:0031334,2.4382e-01,5.7000e+01
IMP_SCORE,1342,GO:0071345,2.4371e-01,1.2000e+02
IMP_SCORE,1343,GO:0060411,2.4359e-01,1.3000e+01
IMP_SCORE,1344,GO:0042345,2.4358e-01,2.4000e+01
IMP_SCORE,1345,GO:0050796,2.4352e-01,5.9000e+01
IMP_SCORE,1346,GO:1901654,2.4346e-01,4.0000e+01
IMP_SCORE,1347,GO:0071216,2.4345e-01,5.9000e+01
IMP_SCORE,1348,GO:0051091,2.4341e-01,5.0000e+01
IMP_SCORE,1349,GO:0016505,2.4340e-01,1.1000e+01
IMP_SCORE,1350,GO:0071310,2.4339e-01,2.8800e+02
IMP_SCORE,1351,GO:1904407,2.4339e-01,1.7000e+01
IMP_SCORE,1352,GO:0031345,2.4326e-01,8.4000e+01
IMP_SCORE,1353,GO:0050909,2.4325e-01,1.4000e+01
IMP_SCORE,1354,GO:0010676,2.4301e-01,2.0000e+01
IMP_SCORE,1355,GO:0033344,2.4297e-01,1.5000e+01
IMP_SCORE,1356,GO:0031952,2.4292e-01,1.8000e+01
IMP_SCORE,1357,GO:0042596,2.4276e-01,1.5000e+01
IMP_SCORE,1358,GO:0050921,2.4272e-01,3.3000e+01
IMP_SCORE,1359,GO:0051092,2.4268e-01,5.7000e+01
IMP_SCORE,1360,GO:0071470,2.4258e-01,1.7000e+01
IMP_SCORE,1361,GO:0034123,2.4255e-01,1.1000e+01
IMP_SCORE,1362,GO:0052548,2.4251e-01,1.4900e+02
IMP_SCORE,1363,GO:0032388,2.4250e-01,8.6000e+01
IMP_SCORE,1364,GO:0035065,2.4250e-01,1.3000e+01
IMP_SCORE,1365,GO:0021915,2.4243e-01,9.0000e+00
IMP_SCORE,1366,GO:0090307,2.4224e-01,3.3000e+01
IMP_SCORE,1367,GO:0033235,2.4217e-01,3.0000e+00
IMP_SCORE,1368,GO:0003016,2.4215e-01,1.1000e+01
IMP_SCORE,1369,GO:2000178,2.4208e-01,4.0000e+00
IMP_SCORE,1370,GO:1902532,2.4199e-01,1.3500e+02
IMP_SCORE,1371,GO:0007093,2.4196e-01,2.6000e+01
IMP_SCORE,1372,GO:0000272,2.4175e-01,1.6000e+01
IMP_SCORE,1373,GO:0032816,2.4173e-01,5.0000e+00
IMP_SCORE,1374,GO:1904724,2.4154e-01,6.3000e+01
IMP_SCORE,1375,GO:0046488,2.4131e-01,8.5000e+01
IMP_SCORE,1376,GO:0071333,2.4131e-01,3.0000e+01
IMP_SCORE,1377,GO:0002828,2.4126e-01,2.3000e+01
IMP_SCORE,1378,GO:0050870,2.4124e-01,4.8000e+01
IMP_SCORE,1379,GO:0031128,2.4119e-01,1.1000e+01
IMP_SCORE,1380,GO:1905475,2.4109e-01,5.7000e+01
IMP_SCORE,1381,GO:0045665,2.4107e-01,8.2000e+01
IMP_SCORE,1382,GO:0042535,2.4106e-01,9.0000e+00
IMP_SCORE,1383,GO:0033177,2.4106e-01,5.0000e+00
IMP_SCORE,1384,GO:0004177,2.4104e-01,7.4000e+01
IMP_SCORE,1385,GO:0030510,2.4083e-01,4.3000e+01
IMP_SCORE,1386,GO:0032200,2.4083e-01,2.3000e+01
IMP_SCORE,1387,GO:0002474,2.4080e-01,6.2000e+01
IMP_SCORE,1388,GO:0042104,2.4078e-01,7.0000e+00
IMP_SCORE,1389,GO:0022600,2.4078e-01,3.6000e+01
IMP_SCORE,1390,GO:0009991,2.4074e-01,1.1900e+02
IMP_SCORE,1391,GO:0046777,2.4071e-01,8.6000e+01
IMP_SCORE,1392,GO:0019985,2.4070e-01,1.2000e+01
IMP_SCORE,1393,GO:0010389,2.4066e-01,2.8000e+01
IMP_SCORE,1394,GO:0051294,2.4056e-01,5.0000e+00
IMP_SCORE,1395,GO:0043154,2.4044e-01,2.0000e+01
IMP_SCORE,1396,GO:0061615,2.4039e-01,9.0000e+00
IMP_SCORE,1397,GO:0031330,2.4039e-01,3.8000e+01
IMP_SCORE,1398,GO:0070830,2.4038e-01,2.2000e+01
IMP_SCORE,1399,GO:0097756,2.4035e-01,9.0000e+00
IMP_SCORE,1400,GO:0014070,2.4029e-01,2.0600e+02
IMP_SCORE,1401,GO:0050864,2.4029e-01,2.5000e+01
IMP_SCORE,1402,GO:0051154,2.4026e-01,2.3000e+01
IMP_SCORE,1403,GO:0002685,2.4021e-01,3.5000e+01
IMP_SCORE,1404,GO:0043112,2.4015e-01,2.1000e+01
IMP_SCORE,1405,GO:0045638,2.4010e-01,2.8000e+01
IMP_SCORE,1406,GO:1903729,2.3996e-01,4.2000e+01
IMP_SCORE,1407,GO:0048384,2.3991e-01,5.0000e+00
IMP_SCORE,1408,GO:1904748,2.3988e-01,6.0000e+00
IMP_SCORE,1409,GO:0033574,2.3983e-01,1.0000e+01
IMP_SCORE,1410,GO:0090184,2.3980e-01,6.0000e+00
IMP_SCORE,1411,GO:0044297,2.3974e-01,2.2100e+02
IMP_SCORE,1412,GO:0072164,2.3974e-01,2.5000e+01
IMP_SCORE,1413,GO:0016242,2.3973e-01,7.0000e+00
IMP_SCORE,1414,GO:0051148,2.3964e-01,2.8000e+01
IMP_SCORE,1415,GO:0031629,2.3939e-01,1.0000e+01
IMP_SCORE,1416,GO:0017144,2.3936e-01,2.9000e+01
IMP_SCORE,1417,GO:1900273,2.3933e-01,2.0000e+01
IMP_SCORE,1418,GO:1902808,2.3924e-01,4.4000e+01
IMP_SCORE,1419,GO:0061028,2.3922e-01,2.1000e+01
IMP_SCORE,1420,GO:1901888,2.3917e-01,1.8000e+01
IMP_SCORE,1421,GO:0005537,2.3917e-01,2.7000e+01
IMP_SCORE,1422,GO:0031312,2.3914e-01,3.2000e+01
IMP_SCORE,1423,GO:0014013,2.3913e-01,3.7000e+01
IMP_SCORE,1424,GO:0055098,2.3904e-01,3.2000e+01
IMP_SCORE,1425,GO:0071396,2.3901e-01,1.0700e+02
IMP_SCORE,1426,GO:0009896,2.3895e-01,1.0100e+02
IMP_SCORE,1427,GO:0071312,2.3893e-01,1.0000e+01
IMP_SCORE,1428,GO:0032970,2.3888e-01,9.7000e+01
IMP_SCORE,1429,GO:0030027,2.3861e-01,8.5000e+01
IMP_SCORE,1430,GO:0030212,2.3849e-01,4.9000e+01
IMP_SCORE,1431,GO:0060123,2.3845e-01,1.3000e+01
IMP_SCORE,1432,GO:0044062,2.3843e-01,4.0000e+00
IMP_SCORE,1433,GO:0010092,2.3842e-01,6.0000e+00
IMP_SCORE,1434,GO:2000146,2.3838e-01,8.7000e+01
IMP_SCORE,1435,GO:0006569,2.3833e-01,1.5000e+01
IMP_SCORE,1436,GO:0031365,2.3831e-01,1.5000e+01
IMP_SCORE,1437,GO:0034109,2.3830e-01,6.8000e+01
IMP_SCORE,1438,GO:1903561,2.3826e-01,9.2500e+02
IMP_SCORE,1439,GO:0007212,2.3824e-01,4.1000e+01
IMP_SCORE,1440,GO:1902932,2.3802e-01,4.0000e+00
IMP_SCORE,1441,GO:0015701,2.3800e-01,5.6000e+01
IMP_SCORE,1442,GO:0031954,2.3790e-01,1.5000e+01
IMP_SCORE,1443,GO:1901653,2.3789e-01,5.3000e+01
IMP_SCORE,1444,GO:0045089,2.3787e-01,7.3000e+01
IMP_SCORE,1445,GO:0016830,2.3783e-01,4.9000e+01
IMP_SCORE,1446,GO:0002790,2.3780e-01,5.2000e+01
IMP_SCORE,1447,GO:0035304,2.3778e-01,3.9000e+01
IMP_SCORE,1448,GO:0045414,2.3776e-01,3.0000e+00
IMP_SCORE,1449,GO:0072529,2.3770e-01,2.5000e+01
IMP_SCORE,1450,GO:0043267,2.3767e-01,5.0000e+00
IMP_SCORE,1451,GO:0046596,2.3766e-01,2.7000e+01
IMP_SCORE,1452,GO:0007566,2.3763e-01,1.4000e+01
IMP_SCORE,1453,GO:0004712,2.3756e-01,3.7000e+01
IMP_SCORE,1454,GO:0002832,2.3756e-01,1.8000e+01
IMP_SCORE,1455,GO:0030183,2.3753e-01,4.2000e+01
IMP_SCORE,1456,GO:0006833,2.3751e-01,3.5000e+01
IMP_SCORE,1457,GO:0046850,2.3736e-01,2.2000e+01
IMP_SCORE,1458,GO:0031005,2.3735e-01,2.6000e+01
IMP_SCORE,1459,GO:0006356,2.3732e-01,9.0000e+00
IMP_SCORE,1460,GO:0010243,2.3732e-01,1.6800e+02
IMP_SCORE,1461,GO:2001237,2.3727e-01,4.0000e+01
IMP_SCORE,1462,GO:0051817,2.3724e-01,2.8000e+01
IMP_SCORE,1463,GO:0051924,2.3712e-01,6.0000e+01
IMP_SCORE,1464,GO:0097755,2.3706e-01,2.6000e+01
IMP_SCORE,1465,GO:0031594,2.3705e-01,5.7000e+01
IMP_SCORE,1466,GO:0010226,2.3704e-01,4.0000e+00
IMP_SCORE,1467,GO:0043197,2.3700e-01,6.0000e+01
IMP_SCORE,1468,GO:0048667,2.3692e-01,5.0000e+00
IMP_SCORE,1469,GO:0002227,2.3691e-01,1.0000e+01
IMP_SCORE,1470,GO:0007379,2.3675e-01,4.0000e+00
IMP_SCORE,1471,GO:0002237,2.3667e-01,1.0500e+02
IMP_SCORE,1472,GO:0006910,2.3666e-01,3.2000e+01
IMP_SCORE,1473,GO:0004722,2.3662e-01,3.2000e+01
IMP_SCORE,1474,GO:0005634,2.3660e-01,1.2980e+03
IMP_SCORE,1475,GO:0001843,2.3657e-01,2.1000e+01
IMP_SCORE,1476,GO:0016137,2.3654e-01,3.5000e+01
IMP_SCORE,1477,GO:0043647,2.3652e-01,5.8000e+01
IMP_SCORE,1478,GO:0005829,2.3651e-01,1.6750e+03
IMP_SCORE,1479,GO:0045581,2.3646e-01,1.2000e+01
IMP_SCORE,1480,GO:1900078,2.3643e-01,1.5000e+01
IMP_SCORE,1481,GO:0050731,2.3631e-01,5.5000e+01
IMP_SCORE,1482,GO:0044803,2.3626e-01,1.3000e+01
IMP_SCORE,1483,GO:0000097,2.3626e-01,2.4000e+01
IMP_SCORE,1484,GO:0060326,2.3623e-01,8.2000e+01
IMP_SCORE,1485,GO:1900543,2.3621e-01,1.7000e+01
IMP_SCORE,1486,GO:0042451,2.3620e-01,1.0000e+01
IMP_SCORE,1487,GO:0051905,2.3611e-01,5.0000e+00
IMP_SCORE,1488,GO:0016323,2.3609e-01,2.1500e+02
IMP_SCORE,1489,GO:0030118,2.3601e-01,3.7000e+01
IMP_SCORE,1490,GO:0001568,2.3597e-01,5.5000e+01
IMP_SCORE,1491,GO:0016601,2.3589e-01,1.2000e+01
IMP_SCORE,1492,GO:2001056,2.3587e-01,4.3000e+01
IMP_SCORE,1493,GO:0071495,2.3586e-01,1.5100e+02
IMP_SCORE,1494,GO:0051048,2.3583e-01,6.2000e+01
IMP_SCORE,1495,GO:0043392,2.3581e-01,3.6000e+01
IMP_SCORE,1496,GO:1905898,2.3578e-01,5.0000e+00
IMP_SCORE,1497,GO:0007080,2.3569e-01,4.0000e+00
IMP_SCORE,1498,GO:0016290,2.3563e-01,1.4000e+01
IMP_SCORE,1499,GO:0006699,2.3560e-01,2.8000e+01
IMP_SCORE,1500,GO:0090174,2.3550e-01,3.5000e+01
IMP_SCORE,1501,GO:0007179,2.3549e-01,3.6000e+01
IMP_SCORE,1502,GO:0051592,2.3548e-01,7.5000e+01
IMP_SCORE,1503,GO:1902230,2.3546e-01,9.0000e+00
IMP_SCORE,1504,GO:0051349,2.3544e-01,1.5000e+01
IMP_SCORE,1505,GO:0035264,2.3541e-01,3.0000e+01
IMP_SCORE,1506,GO:0050679,2.3533e-01,5.0000e+01
IMP_SCORE,1507,GO:0015867,2.3533e-01,1.5000e+01
IMP_SCORE,1508,GO:0050715,2.3530e-01,1.9000e+01
IMP_SCORE,1509,GO:0014742,2.3523e-01,1.0000e+01
IMP_SCORE,1510,GO:0044772,2.3519e-01,8.8000e+01
IMP_SCORE,1511,GO:1903202,2.3518e-01,1.7000e+01
IMP_SCORE,1512,GO:0021602,2.3515e-01,7.0000e+00
IMP_SCORE,1513,GO:0042383,2.3512e-01,1.0900e+02
IMP_SCORE,1514,GO:0048853,2.3505e-01,5.0000e+00
IMP_SCORE,1515,GO:0001191,2.3499e-01,4.3000e+01
IMP_SCORE,1516,GO:0005488,2.3498e-01,2.0730e+03
IMP_SCORE,1517,GO:0014066,2.3492e-01,4.4000e+01
IMP_SCORE,1518,GO:0019902,2.3490e-01,1.8400e+02
IMP_SCORE,1519,GO:0001947,2.3489e-01,2.0000e+01
IMP_SCORE,1520,GO:0010939,2.3473e-01,4.0000e+00
IMP_SCORE,1521,GO:0043502,2.3465e-01,1.6000e+01
IMP_SCORE,1522,GO:0006020,2.3460e-01,6.0000e+00
IMP_SCORE,1523,GO:1902749,2.3447e-01,2.2000e+01
IMP_SCORE,1524,GO:0046496,2.3446e-01,5.1000e+01
IMP_SCORE,1525,GO:0046949,2.3439e-01,4.0000e+01
IMP_SCORE,1526,GO:0060333,2.3439e-01,1.1300e+02
IMP_SCORE,1527,GO:1902883,2.3436e-01,1.8000e+01
IMP_SCORE,1528,GO:0043068,2.3436e-01,1.7300e+02
IMP_SCORE,1529,GO:1903432,2.3430e-01,7.0000e+00
IMP_SCORE,1530,GO:0009218,2.3427e-01,7.0000e+00
IMP_SCORE,1531,GO:0010543,2.3422e-01,1.1000e+01
IMP_SCORE,1532,GO:1904115,2.3421e-01,1.5000e+01
IMP_SCORE,1533,GO:0061311,2.3419e-01,4.0000e+00
IMP_SCORE,1534,GO:0050690,2.3416e-01,9.0000e+00
IMP_SCORE,1535,GO:0010642,2.3388e-01,9.0000e+00
IMP_SCORE,1536,GO:0000075,2.3379e-01,3.1000e+01
IMP_SCORE,1537,GO:0009636,2.3372e-01,9.3000e+01
IMP_SCORE,1538,GO:0009895,2.3365e-01,5.8000e+01
IMP_SCORE,1539,GO:0034705,2.3363e-01,6.1000e+01
IMP_SCORE,1540,GO:0006735,2.3362e-01,1.5000e+01
IMP_SCORE,1541,GO:0033270,2.3361e-01,2.2000e+01
IMP_SCORE,1542,GO:0090197,2.3355e-01,1.8000e+01
IMP_SCORE,1543,GO:0032885,2.3353e-01,1.1000e+01
IMP_SCORE,1544,GO:1904590,2.3351e-01,3.4000e+01
IMP_SCORE,1545,GO:0050851,2.3350e-01,6.5000e+01
IMP_SCORE,1546,GO:0031057,2.3348e-01,1.3000e+01
IMP_SCORE,1547,GO:0051090,2.3335e-01,1.0700e+02
IMP_SCORE,1548,GO:0071230,2.3334e-01,2.4000e+01
IMP_SCORE,1549,GO:0010506,2.3329e-01,1.3300e+02
IMP_SCORE,1550,GO:0000323,2.3326e-01,2.5800e+02
IMP_SCORE,1551,GO:0009743,2.3325e-01,5.1000e+01
IMP_SCORE,1552,GO:0045599,2.3316e-01,2.4000e+01
IMP_SCORE,1553,GO:0072073,2.3303e-01,2.6000e+01
IMP_SCORE,1554,GO:0051785,2.3289e-01,1.0000e+01
IMP_SCORE,1555,GO:0001909,2.3288e-01,2.8000e+01
IMP_SCORE,1556,GO:0097305,2.3276e-01,7.3000e+01
IMP_SCORE,1557,GO:0006006,2.3270e-01,4.2000e+01
IMP_SCORE,1558,GO:0044259,2.3270e-01,4.0000e+01
IMP_SCORE,1559,GO:1902893,2.3270e-01,7.0000e+00
IMP_SCORE,1560,GO:0043065,2.3267e-01,1.4500e+02
IMP_SCORE,1561,GO:0022604,2.3266e-01,1.9100e+02
IMP_SCORE,1562,GO:0034405,2.3260e-01,1.7000e+01
IMP_SCORE,1563,GO:0043407,2.3258e-01,3.4000e+01
IMP_SCORE,1564,GO:0005528,2.3250e-01,4.1000e+01
IMP_SCORE,1565,GO:0061718,2.3245e-01,7.0000e+00
IMP_SCORE,1566,GO:0045191,2.3233e-01,1.0000e+01
IMP_SCORE,1567,GO:0030863,2.3207e-01,4.2000e+01
IMP_SCORE,1568,GO:1900180,2.3206e-01,6.3000e+01
IMP_SCORE,1569,GO:0055026,2.3204e-01,5.0000e+00
IMP_SCORE,1570,GO:0032740,2.3197e-01,3.0000e+00
IMP_SCORE,1571,GO:0002762,2.3193e-01,2.1000e+01
IMP_SCORE,1572,GO:0071880,2.3193e-01,5.0000e+00
IMP_SCORE,1573,GO:1903078,2.3190e-01,2.7000e+01
IMP_SCORE,1574,GO:0051480,2.3188e-01,6.7000e+01
IMP_SCORE,1575,GO:0035019,2.3173e-01,2.6000e+01
IMP_SCORE,1576,GO:0010827,2.3161e-01,4.6000e+01
IMP_SCORE,1577,GO:0030658,2.3149e-01,1.2400e+02
IMP_SCORE,1578,GO:0030672,2.3143e-01,6.1000e+01
IMP_SCORE,1579,GO:0005200,2.3139e-01,1.2000e+02
IMP_SCORE,1580,GO:0071371,2.3138e-01,6.0000e+00
IMP_SCORE,1581,GO:2000273,2.3125e-01,9.0000e+00
IMP_SCORE,1582,GO:0048268,2.3118e-01,2.0000e+01
IMP_SCORE,1583,GO:0051782,2.3116e-01,1.7000e+01
IMP_SCORE,1584,GO:0031543,2.3111e-01,9.0000e+00
IMP_SCORE,1585,GO:0060765,2.3106e-01,4.0000e+00
IMP_SCORE,1586,GO:0005109,2.3102e-01,7.0000e+00
IMP_SCORE,1587,GO:1904358,2.3096e-01,3.2000e+01
IMP_SCORE,1588,GO:0032365,2.3093e-01,7.0000e+00
IMP_SCORE,1589,GO:0046824,2.3084e-01,1.5000e+01
IMP_SCORE,1590,GO:0044839,2.3084e-01,6.6000e+01
IMP_SCORE,1591,GO:0000380,2.3083e-01,4.0000e+00
IMP_SCORE,1592,GO:0090263,2.3081e-01,1.6000e+01
IMP_SCORE,1593,GO:0043650,2.3077e-01,1.0000e+01
IMP_SCORE,1594,GO:0036041,2.3072e-01,2.1000e+01
IMP_SCORE,1595,GO:0001569,2.3062e-01,2.0000e+00
IMP_SCORE,1596,GO:0007259,2.3060e-01,1.8000e+01
IMP_SCORE,1597,GO:1902275,2.3056e-01,4.2000e+01
IMP_SCORE,1598,GO:0000987,2.3052e-01,7.5000e+01
IMP_SCORE,1599,GO:0048525,2.3050e-01,4.3000e+01
IMP_SCORE,1600,GO:0001709,2.3046e-01,2.5000e+01
IMP_SCORE,1601,GO:0035871,2.3040e-01,3.3000e+01
IMP_SCORE,1602,GO:1904029,2.3037e-01,3.1000e+01
IMP_SCORE,1603,GO:0001562,2.3034e-01,2.6000e+01
IMP_SCORE,1604,GO:0001816,2.3031e-01,3.1000e+01
IMP_SCORE,1605,GO:0086065,2.3026e-01,9.0000e+00
IMP_SCORE,1606,GO:0022824,2.3017e-01,1.2000e+01
IMP_SCORE,1607,GO:0002824,2.3012e-01,2.4000e+01
IMP_SCORE,1608,GO:0060491,2.3010e-01,1.0700e+02
IMP_SCORE,1609,GO:0046879,2.3009e-01,1.4000e+01
IMP_SCORE,1610,GO:0007635,2.3008e-01,5.0000e+00
IMP_SCORE,1611,GO:0045124,2.3007e-01,1.5000e+01
IMP_SCORE,1612,GO:0042407,2.3005e-01,7.0000e+00
IMP_SCORE,1613,GO:0002706,2.3005e-01,5.1000e+01
IMP_SCORE,1614,GO:0048640,2.3002e-01,2.2000e+01
IMP_SCORE,1615,GO:0060761,2.3000e-01,1.4000e+01
IMP_SCORE,1616,GO:0014898,2.2999e-01,1.0000e+01
IMP_SCORE,1617,GO:0032878,2.2999e-01,1.2000e+01
IMP_SCORE,1618,GO:0042044,2.2998e-01,3.2000e+01
IMP_SCORE,1619,GO:0030336,2.2992e-01,9.8000e+01
IMP_SCORE,1620,GO:0098794,2.2988e-01,8.2000e+01
IMP_SCORE,1621,GO:0012505,2.2988e-01,1.6100e+02
IMP_SCORE,1622,GO:0034703,2.2975e-01,1.0400e+02
IMP_SCORE,1623,GO:0007052,2.2972e-01,3.4000e+01
IMP_SCORE,1624,GO:0030817,2.2972e-01,2.4000e+01
IMP_SCORE,1625,GO:0002833,2.2972e-01,2.7000e+01
IMP_SCORE,1626,GO:0002700,2.2960e-01,2.7000e+01
IMP_SCORE,1627,GO:0005775,2.2952e-01,1.0900e+02
IMP_SCORE,1628,GO:0007611,2.2946e-01,9.2000e+01
IMP_SCORE,1629,GO:0035637,2.2944e-01,4.0000e+01
IMP_SCORE,1630,GO:0016645,2.2939e-01,4.9000e+01
IMP_SCORE,1631,GO:0046323,2.2937e-01,5.0000e+00
IMP_SCORE,1632,GO:0036293,2.2936e-01,7.3000e+01
IMP_SCORE,1633,GO:0032434,2.2926e-01,3.7000e+01
IMP_SCORE,1634,GO:0009168,2.2923e-01,1.6000e+01
IMP_SCORE,1635,GO:0051249,2.2906e-01,9.8000e+01
IMP_SCORE,1636,GO:0021675,2.2904e-01,1.5000e+01
IMP_SCORE,1637,GO:0007595,2.2897e-01,1.6000e+01
IMP_SCORE,1638,GO:0097746,2.2893e-01,4.4000e+01
IMP_SCORE,1639,GO:0006892,2.2886e-01,5.0000e+01
IMP_SCORE,1640,GO:0002102,2.2882e-01,3.4000e+01
IMP_SCORE,1641,GO:0004683,2.2874e-01,1.9000e+01
IMP_SCORE,1642,GO:0045190,2.2870e-01,6.0000e+00
IMP_SCORE,1643,GO:0061035,2.2867e-01,1.5000e+01
IMP_SCORE,1644,GO:0036230,2.2865e-01,1.4100e+02
IMP_SCORE,1645,GO:2001259,2.2857e-01,1.6000e+01
IMP_SCORE,1646,GO:0034774,2.2850e-01,1.4500e+02
IMP_SCORE,1647,GO:0048747,2.2844e-01,4.0000e+01
IMP_SCORE,1648,GO:0032204,2.2840e-01,2.7000e+01
IMP_SCORE,1649,GO:0060077,2.2837e-01,1.0000e+01
IMP_SCORE,1650,GO:0046641,2.2829e-01,1.0000e+01
IMP_SCORE,1651,GO:0033522,2.2822e-01,5.0000e+00
IMP_SCORE,1652,GO:0031349,2.2817e-01,1.1800e+02
IMP_SCORE,1653,GO:0097067,2.2813e-01,9.0000e+00
IMP_SCORE,1654,GO:0008285,2.2813e-01,2.8700e+02
IMP_SCORE,1655,GO:0070571,2.2809e-01,6.0000e+00
IMP_SCORE,1656,GO:0007178,2.2797e-01,5.5000e+01
IMP_SCORE,1657,GO:0002768,2.2795e-01,1.1900e+02
IMP_SCORE,1658,GO:0003014,2.2792e-01,3.6000e+01
IMP_SCORE,1659,GO:0035306,2.2788e-01,2.5000e+01
IMP_SCORE,1660,GO:0071901,2.2787e-01,4.9000e+01
IMP_SCORE,1661,GO:0021766,2.2779e-01,5.0000e+01
IMP_SCORE,1662,GO:0071356,2.2776e-01,3.3000e+01
IMP_SCORE,1663,GO:0060993,2.2776e-01,4.0000e+00
IMP_SCORE,1664,GO:0045814,2.2771e-01,2.7000e+01
IMP_SCORE,1665,GO:0007398,2.2767e-01,6.0000e+00
IMP_SCORE,1666,GO:0042472,2.2754e-01,3.4000e+01
IMP_SCORE,1667,GO:0014850,2.2752e-01,9.0000e+00
IMP_SCORE,1668,GO:0051235,2.2743e-01,1.0000e+02
IMP_SCORE,1669,GO:0050962,2.2741e-01,1.0000e+01
IMP_SCORE,1670,GO:2000736,2.2740e-01,1.2000e+01
IMP_SCORE,1671,GO:0008652,2.2739e-01,8.4000e+01
IMP_SCORE,1672,GO:0051099,2.2737e-01,2.1000e+01
IMP_SCORE,1673,GO:0044853,2.2737e-01,3.8000e+01
IMP_SCORE,1674,GO:0098586,2.2736e-01,9.0000e+00
IMP_SCORE,1675,GO:0042641,2.2733e-01,4.3000e+01
IMP_SCORE,1676,GO:0072593,2.2730e-01,2.5000e+01
IMP_SCORE,1677,GO:0045880,2.2728e-01,6.0000e+00
IMP_SCORE,1678,GO:0032780,2.2727e-01,1.1000e+01
IMP_SCORE,1679,GO:0032104,2.2712e-01,6.0000e+00
IMP_SCORE,1680,GO:0071711,2.2706e-01,1.9000e+01
IMP_SCORE,1681,GO:0036037,2.2702e-01,5.0000e+00
IMP_SCORE,1682,GO:1901292,2.2697e-01,1.7000e+01
IMP_SCORE,1683,GO:0098727,2.2695e-01,1.9000e+01
IMP_SCORE,1684,GO:0090533,2.2683e-01,1.2000e+01
IMP_SCORE,1685,GO:1903779,2.2683e-01,6.3000e+01
IMP_SCORE,1686,GO:0002710,2.2682e-01,5.0000e+00
IMP_SCORE,1687,GO:0000725,2.2670e-01,2.0000e+01
IMP_SCORE,1688,GO:0071634,2.2668e-01,1.8000e+01
IMP_SCORE,1689,GO:0050819,2.2666e-01,3.7000e+01
IMP_SCORE,1690,GO:0070062,2.2661e-01,9.2100e+02
IMP_SCORE,1691,GO:0046185,2.2660e-01,1.0000e+01
IMP_SCORE,1692,GO:0036315,2.2657e-01,2.5000e+01
IMP_SCORE,1693,GO:1903708,2.2654e-01,3.9000e+01
IMP_SCORE,1694,GO:0009250,2.2654e-01,6.0000e+00
IMP_SCORE,1695,GO:1901989,2.2651e-01,4.4000e+01
IMP_SCORE,1696,GO:0043229,2.2650e-01,1.7400e+03
IMP_SCORE,1697,GO:0008286,2.2645e-01,4.1000e+01
IMP_SCORE,1698,GO:0003013,2.2643e-01,8.2000e+01
IMP_SCORE,1699,GO:0038179,2.2643e-01,1.9000e+01
IMP_SCORE,1700,GO:1904950,2.2643e-01,6.9000e+01
IMP_SCORE,1701,GO:0002279,2.2638e-01,5.0000e+00
IMP_SCORE,1702,GO:1903364,2.2605e-01,4.4000e+01
IMP_SCORE,1703,GO:0070527,2.2603e-01,5.2000e+01
IMP_SCORE,1704,GO:0007270,2.2599e-01,2.0000e+01
IMP_SCORE,1705,GO:0008519,2.2590e-01,2.0000e+01
IMP_SCORE,1706,GO:0060147,2.2567e-01,1.0000e+01
IMP_SCORE,1707,GO:0000792,2.2567e-01,3.9000e+01
IMP_SCORE,1708,GO:0002920,2.2567e-01,3.7000e+01
IMP_SCORE,1709,GO:0051193,2.2558e-01,2.9000e+01
IMP_SCORE,1710,GO:0001774,2.2557e-01,2.9000e+01
IMP_SCORE,1711,GO:0030799,2.2552e-01,3.6000e+01
IMP_SCORE,1712,GO:0005765,2.2539e-01,2.5300e+02
IMP_SCORE,1713,GO:0090313,2.2538e-01,1.4000e+01
IMP_SCORE,1714,GO:0051973,2.2533e-01,3.3000e+01
IMP_SCORE,1715,GO:0007632,2.2524e-01,1.1000e+01
IMP_SCORE,1716,GO:0051983,2.2520e-01,1.5000e+01
IMP_SCORE,1717,GO:0070851,2.2520e-01,9.7000e+01
IMP_SCORE,1718,GO:0042475,2.2516e-01,4.6000e+01
IMP_SCORE,1719,GO:0043457,2.2515e-01,3.8000e+01
IMP_SCORE,1720,GO:0006958,2.2514e-01,4.3000e+01
IMP_SCORE,1721,GO:0031902,2.2508e-01,1.0400e+02
IMP_SCORE,1722,GO:0033033,2.2507e-01,1.0000e+01
IMP_SCORE,1723,GO:0061053,2.2506e-01,4.3000e+01
IMP_SCORE,1724,GO:0042276,2.2503e-01,1.3000e+01
IMP_SCORE,1725,GO:1900408,2.2499e-01,1.3000e+01
IMP_SCORE,1726,GO:0072662,2.2481e-01,1.8000e+01
IMP_SCORE,1727,GO:0051152,2.2479e-01,1.0000e+00
IMP_SCORE,1728,GO:0016773,2.2475e-01,2.2500e+02
IMP_SCORE,1729,GO:0070861,2.2472e-01,5.0000e+00
IMP_SCORE,1730,GO:2000379,2.2470e-01,1.1000e+01
IMP_SCORE,1731,GO:0032570,2.2466e-01,1.9000e+01
IMP_SCORE,1732,GO:0031226,2.2463e-01,8.2600e+02
IMP_SCORE,1733,GO:0060644,2.2460e-01,2.0000e+00
IMP_SCORE,1734,GO:0019205,2.2448e-01,2.5000e+01
IMP_SCORE,1735,GO:0038128,2.2443e-01,2.5000e+01
IMP_SCORE,1736,GO:0051028,2.2443e-01,4.3000e+01
IMP_SCORE,1737,GO:0072655,2.2440e-01,1.3000e+01
IMP_SCORE,1738,GO:0019003,2.2439e-01,5.7000e+01
IMP_SCORE,1739,GO:0002694,2.2436e-01,1.2500e+02
IMP_SCORE,1740,GO:0007498,2.2428e-01,1.9000e+01
IMP_SCORE,1741,GO:0045920,2.2427e-01,2.3000e+01
IMP_SCORE,1742,GO:0021952,2.2423e-01,1.9000e+01
IMP_SCORE,1743,GO:0006644,2.2423e-01,1.7300e+02
IMP_SCORE,1744,GO:0044070,2.2419e-01,3.9000e+01
IMP_SCORE,1745,GO:0016575,2.2416e-01,2.0000e+01
IMP_SCORE,1746,GO:0098632,2.2405e-01,4.1000e+01
IMP_SCORE,1747,GO:0002504,2.2404e-01,7.1000e+01
IMP_SCORE,1748,GO:2000058,2.2400e-01,1.5000e+01
IMP_SCORE,1749,GO:0051271,2.2398e-01,9.1000e+01
IMP_SCORE,1750,GO:0035176,2.2390e-01,4.8000e+01
IMP_SCORE,1751,GO:0045540,2.2386e-01,6.0000e+00
IMP_SCORE,1752,GO:0042993,2.2383e-01,1.3000e+01
IMP_SCORE,1753,GO:0001221,2.2371e-01,6.0000e+00
IMP_SCORE,1754,GO:0098657,2.2371e-01,3.0000e+01
IMP_SCORE,1755,GO:1904355,2.2369e-01,3.1000e+01
IMP_SCORE,1756,GO:1903311,2.2369e-01,4.1000e+01
IMP_SCORE,1757,GO:0009070,2.2363e-01,3.2000e+01
IMP_SCORE,1758,GO:0042629,2.2355e-01,2.3000e+01
IMP_SCORE,1759,GO:0042476,2.2344e-01,5.9000e+01
IMP_SCORE,1760,GO:0032754,2.2343e-01,5.0000e+00
IMP_SCORE,1761,GO:0030291,2.2333e-01,2.3000e+01
IMP_SCORE,1762,GO:0030214,2.2327e-01,2.3000e+01
IMP_SCORE,1763,GO:0002761,2.2318e-01,5.8000e+01
IMP_SCORE,1764,GO:0070373,2.2318e-01,2.5000e+01
IMP_SCORE,1765,GO:0032653,2.2313e-01,3.1000e+01
IMP_SCORE,1766,GO:0004970,2.2312e-01,1.3000e+01
IMP_SCORE,1767,GO:0090311,2.2308e-01,1.9000e+01
IMP_SCORE,1768,GO:0045779,2.2307e-01,9.0000e+00
IMP_SCORE,1769,GO:0001968,2.2300e-01,2.0000e+01
IMP_SCORE,1770,GO:0071772,2.2296e-01,8.0000e+00
IMP_SCORE,1771,GO:0034969,2.2295e-01,2.5000e+01
IMP_SCORE,1772,GO:0008013,2.2293e-01,6.2000e+01
IMP_SCORE,1773,GO:0035902,2.2287e-01,1.0000e+01
IMP_SCORE,1774,GO:0070509,2.2282e-01,2.0000e+01
IMP_SCORE,1775,GO:0043516,2.2281e-01,2.4000e+01
IMP_SCORE,1776,GO:0002712,2.2273e-01,2.1000e+01
IMP_SCORE,1777,GO:1901699,2.2267e-01,9.1000e+01
IMP_SCORE,1778,GO:0005839,2.2260e-01,1.0000e+01
IMP_SCORE,1779,GO:0046677,2.2246e-01,2.1000e+01
IMP_SCORE,1780,GO:0044380,2.2236e-01,6.0000e+00
IMP_SCORE,1781,GO:0031468,2.2234e-01,5.0000e+00
IMP_SCORE,1782,GO:0014072,2.2233e-01,1.4000e+01
IMP_SCORE,1783,GO:1901342,2.2216e-01,1.0400e+02
IMP_SCORE,1784,GO:0031061,2.2216e-01,1.3000e+01
IMP_SCORE,1785,GO:0007272,2.2215e-01,8.2000e+01
IMP_SCORE,1786,GO:0030173,2.2207e-01,5.8000e+01
IMP_SCORE,1787,GO:1904375,2.2196e-01,4.0000e+01
IMP_SCORE,1788,GO:0014075,2.2194e-01,2.3000e+01
IMP_SCORE,1789,GO:0010771,2.2193e-01,2.6000e+01
IMP_SCORE,1790,GO:1900746,2.2192e-01,6.0000e+00
IMP_SCORE,1791,GO:0016514,2.2186e-01,4.0000e+00
IMP_SCORE,1792,GO:0031114,2.2176e-01,1.3000e+01
IMP_SCORE,1793,GO:0019903,2.2169e-01,5.9000e+01
IMP_SCORE,1794,GO:0014855,2.2168e-01,1.1000e+01
IMP_SCORE,1795,GO:0003735,2.2165e-01,9.1000e+01
IMP_SCORE,1796,GO:0050994,2.2165e-01,3.4000e+01
IMP_SCORE,1797,GO:0002791,2.2163e-01,1.0200e+02
IMP_SCORE,1798,GO:0033363,2.2162e-01,1.0000e+01
IMP_SCORE,1799,GO:1902850,2.2162e-01,2.7000e+01
IMP_SCORE,1800,GO:0090276,2.2160e-01,6.8000e+01
IMP_SCORE,1801,GO:0043539,2.2151e-01,1.6000e+01
IMP_SCORE,1802,GO:0048864,2.2150e-01,1.1000e+01
IMP_SCORE,1803,GO:0071688,2.2149e-01,1.0000e+01
IMP_SCORE,1804,GO:0043534,2.2148e-01,1.2000e+01
IMP_SCORE,1805,GO:0031233,2.2144e-01,3.0000e+01
IMP_SCORE,1806,GO:0001942,2.2141e-01,1.7000e+01
IMP_SCORE,1807,GO:0045787,2.2141e-01,8.8000e+01
IMP_SCORE,1808,GO:0071322,2.2139e-01,3.3000e+01
IMP_SCORE,1809,GO:0000038,2.2138e-01,3.4000e+01
IMP_SCORE,1810,GO:0048146,2.2127e-01,2.0000e+01
IMP_SCORE,1811,GO:0052813,2.2122e-01,2.3000e+01
IMP_SCORE,1812,GO:0042168,2.2119e-01,3.1000e+01
IMP_SCORE,1813,GO:0018210,2.2118e-01,5.1000e+01
IMP_SCORE,1814,GO:0090004,2.2112e-01,1.8000e+01
IMP_SCORE,1815,GO:1903392,2.2109e-01,1.5000e+01
IMP_SCORE,1816,GO:0080171,2.2109e-01,3.7000e+01
IMP_SCORE,1817,GO:0032793,2.2104e-01,1.4000e+01
IMP_SCORE,1818,GO:0005811,2.2095e-01,8.5000e+01
IMP_SCORE,1819,GO:0031941,2.2093e-01,2.3000e+01
IMP_SCORE,1820,GO:0033273,2.2093e-01,1.8000e+01
IMP_SCORE,1821,GO:0030500,2.2083e-01,3.6000e+01
IMP_SCORE,1822,GO:0043230,2.2078e-01,8.9700e+02
IMP_SCORE,1823,GO:0006099,2.2075e-01,4.1000e+01
IMP_SCORE,1824,GO:0032731,2.2073e-01,1.3000e+01
IMP_SCORE,1825,GO:2000377,2.2072e-01,5.4000e+01
IMP_SCORE,1826,GO:0060119,2.2069e-01,1.0000e+01
IMP_SCORE,1827,GO:0005773,2.2067e-01,2.8500e+02
IMP_SCORE,1828,GO:0043603,2.2059e-01,2.2700e+02
IMP_SCORE,1829,GO:0009081,2.2045e-01,5.3000e+01
IMP_SCORE,1830,GO:0008106,2.2044e-01,1.4000e+01
IMP_SCORE,1831,GO:0031625,2.2040e-01,1.2900e+02
IMP_SCORE,1832,GO:0002720,2.2038e-01,1.1000e+01
IMP_SCORE,1833,GO:0007254,2.2038e-01,1.9000e+01
IMP_SCORE,1834,GO:0071902,2.2030e-01,7.8000e+01
IMP_SCORE,1835,GO:0006766,2.2027e-01,8.6000e+01
IMP_SCORE,1836,GO:0071320,2.2026e-01,1.5000e+01
IMP_SCORE,1837,GO:0060317,2.2018e-01,1.3000e+01
IMP_SCORE,1838,GO:0032648,2.2015e-01,1.9000e+01
IMP_SCORE,1839,GO:0005774,2.2012e-01,2.5300e+02
IMP_SCORE,1840,GO:0004866,2.2011e-01,8.8000e+01
IMP_SCORE,1841,GO:0031434,2.2010e-01,1.7000e+01
IMP_SCORE,1842,GO:0007405,2.2005e-01,9.0000e+00
IMP_SCORE,1843,GO:0099501,2.2003e-01,7.6000e+01
IMP_SCORE,1844,GO:0001889,2.1996e-01,3.3000e+01
IMP_SCORE,1845,GO:0044283,2.1995e-01,1.7200e+02
IMP_SCORE,1846,GO:0002274,2.1993e-01,1.6500e+02
IMP_SCORE,1847,GO:0021895,2.1989e-01,1.1000e+01
IMP_SCORE,1848,GO:0090287,2.1984e-01,9.0000e+01
IMP_SCORE,1849,GO:0070382,2.1982e-01,8.5000e+01
IMP_SCORE,1850,GO:0030858,2.1977e-01,2.7000e+01
IMP_SCORE,1851,GO:1903793,2.1962e-01,1.1000e+01
IMP_SCORE,1852,GO:0072657,2.1948e-01,1.3800e+02
IMP_SCORE,1853,GO:1904707,2.1946e-01,3.0000e+00
IMP_SCORE,1854,GO:0019210,2.1943e-01,6.0000e+01
IMP_SCORE,1855,GO:0060337,2.1930e-01,1.0300e+02
IMP_SCORE,1856,GO:0060348,2.1926e-01,5.4000e+01
IMP_SCORE,1857,GO:0097381,2.1926e-01,5.0000e+00
IMP_SCORE,1858,GO:0042470,2.1926e-01,6.6000e+01
IMP_SCORE,1859,GO:0006469,2.1923e-01,8.0000e+01
IMP_SCORE,1860,GO:0015085,2.1920e-01,6.4000e+01
IMP_SCORE,1861,GO:0045822,2.1910e-01,4.0000e+00
IMP_SCORE,1862,GO:0030198,2.1902e-01,1.9200e+02
IMP_SCORE,1863,GO:0060395,2.1902e-01,1.7000e+01
IMP_SCORE,1864,GO:0097194,2.1900e-01,3.1000e+01
IMP_SCORE,1865,GO:0010830,2.1900e-01,3.2000e+01
IMP_SCORE,1866,GO:0001953,2.1892e-01,2.6000e+01
IMP_SCORE,1867,GO:2000757,2.1881e-01,4.0000e+00
IMP_SCORE,1868,GO:0002366,2.1877e-01,1.3500e+02
IMP_SCORE,1869,GO:0017187,2.1875e-01,8.0000e+00
IMP_SCORE,1870,GO:2000310,2.1871e-01,7.0000e+00
IMP_SCORE,1871,GO:2000105,2.1868e-01,4.0000e+00
IMP_SCORE,1872,GO:0051560,2.1868e-01,1.0000e+01
IMP_SCORE,1873,GO:0072331,2.1862e-01,5.3000e+01
IMP_SCORE,1874,GO:1903509,2.1858e-01,1.0700e+02
IMP_SCORE,1875,GO:0002478,2.1858e-01,1.0200e+02
IMP_SCORE,1876,GO:0032292,2.1857e-01,1.6000e+01
IMP_SCORE,1877,GO:0006596,2.1856e-01,2.8000e+01
IMP_SCORE,1878,GO:0005771,2.1846e-01,1.4000e+01
IMP_SCORE,1879,GO:0090224,2.1837e-01,1.0000e+01
IMP_SCORE,1880,GO:0032768,2.1829e-01,1.1000e+01
IMP_SCORE,1881,GO:0002433,2.1815e-01,3.6000e+01
IMP_SCORE,1882,GO:0046486,2.1807e-01,1.5300e+02
IMP_SCORE,1883,GO:0042754,2.1807e-01,5.0000e+00
IMP_SCORE,1884,GO:1901987,2.1804e-01,8.2000e+01
IMP_SCORE,1885,GO:0044428,2.1800e-01,1.3070e+03
IMP_SCORE,1886,GO:0042119,2.1793e-01,1.1300e+02
IMP_SCORE,1887,GO:0072522,2.1786e-01,2.8000e+01
IMP_SCORE,1888,GO:1903706,2.1784e-01,1.1700e+02
IMP_SCORE,1889,GO:0051961,2.1783e-01,8.8000e+01
IMP_SCORE,1890,GO:0043691,2.1782e-01,5.0000e+00
IMP_SCORE,1891,GO:0043001,2.1767e-01,1.4000e+01
IMP_SCORE,1892,GO:0045017,2.1765e-01,1.1400e+02
IMP_SCORE,1893,GO:0060173,2.1765e-01,4.0000e+01
IMP_SCORE,1894,GO:0004623,2.1763e-01,4.0000e+01
IMP_SCORE,1895,GO:0060359,2.1756e-01,2.1000e+01
IMP_SCORE,1896,GO:0002831,2.1755e-01,5.1000e+01
IMP_SCORE,1897,GO:0032844,2.1754e-01,1.1900e+02
IMP_SCORE,1898,GO:0071695,2.1752e-01,1.5000e+01
IMP_SCORE,1899,GO:0060732,2.1750e-01,4.0000e+00
IMP_SCORE,1900,GO:0050961,2.1743e-01,5.0000e+00
IMP_SCORE,1901,GO:0009651,2.1736e-01,6.0000e+00
IMP_SCORE,1902,GO:0016814,2.1732e-01,1.5000e+01
IMP_SCORE,1903,GO:0009123,2.1709e-01,4.1000e+01
IMP_SCORE,1904,GO:0045646,2.1709e-01,1.0000e+01
IMP_SCORE,1905,GO:0032941,2.1707e-01,2.2000e+01
IMP_SCORE,1906,GO:0006063,2.1699e-01,1.9000e+01
IMP_SCORE,1907,GO:0090128,2.1692e-01,2.0000e+00
IMP_SCORE,1908,GO:0019054,2.1689e-01,7.0000e+00
IMP_SCORE,1909,GO:0043393,2.1677e-01,5.8000e+01
IMP_SCORE,1910,GO:0031032,2.1676e-01,4.6000e+01
IMP_SCORE,1911,GO:0006577,2.1666e-01,2.8000e+01
IMP_SCORE,1912,GO:0042430,2.1664e-01,3.4000e+01
IMP_SCORE,1913,GO:0016274,2.1658e-01,1.4000e+01
IMP_SCORE,1914,GO:0000338,2.1656e-01,2.0000e+00
IMP_SCORE,1915,GO:0035278,2.1646e-01,2.5000e+01
IMP_SCORE,1916,GO:0002066,2.1644e-01,1.5000e+01
IMP_SCORE,1917,GO:1901160,2.1643e-01,1.6000e+01
IMP_SCORE,1918,GO:0035307,2.1640e-01,2.8000e+01
IMP_SCORE,1919,GO:0060134,2.1628e-01,3.0000e+00
IMP_SCORE,1920,GO:0061138,2.1620e-01,6.0000e+01
IMP_SCORE,1921,GO:0070372,2.1601e-01,6.6000e+01
IMP_SCORE,1922,GO:0045598,2.1598e-01,5.4000e+01
IMP_SCORE,1923,GO:0015459,2.1598e-01,4.1000e+01
IMP_SCORE,1924,GO:0012507,2.1595e-01,5.5000e+01
IMP_SCORE,1925,GO:0046320,2.1589e-01,8.0000e+00
IMP_SCORE,1926,GO:2001233,2.1577e-01,9.3000e+01
IMP_SCORE,1927,GO:0050770,2.1576e-01,5.1000e+01
IMP_SCORE,1928,GO:0032387,2.1576e-01,5.0000e+01
IMP_SCORE,1929,GO:0016709,2.1570e-01,2.9000e+01
IMP_SCORE,1930,GO:0034389,2.1564e-01,3.7000e+01
IMP_SCORE,1931,GO:1901659,2.1556e-01,1.9000e+01
IMP_SCORE,1932,GO:0043020,2.1553e-01,1.3000e+01
IMP_SCORE,1933,GO:0032496,2.1552e-01,1.0700e+02
IMP_SCORE,1934,GO:0006304,2.1552e-01,2.3000e+01
IMP_SCORE,1935,GO:0007096,2.1545e-01,1.4000e+01
IMP_SCORE,1936,GO:0048010,2.1544e-01,2.6000e+01
IMP_SCORE,1937,GO:0010677,2.1543e-01,2.7000e+01
IMP_SCORE,1938,GO:0045907,2.1537e-01,1.0000e+01
IMP_SCORE,1939,GO:0009725,2.1536e-01,1.6300e+02
IMP_SCORE,1940,GO:0072175,2.1526e-01,1.6000e+01
IMP_SCORE,1941,GO:0030131,2.1523e-01,1.7000e+01
IMP_SCORE,1942,GO:1902803,2.1510e-01,1.6000e+01
IMP_SCORE,1943,GO:0055092,2.1502e-01,1.8000e+01
IMP_SCORE,1944,GO:0045668,2.1502e-01,6.0000e+00
IMP_SCORE,1945,GO:0004467,2.1499e-01,1.3000e+01
IMP_SCORE,1946,GO:0008306,2.1485e-01,2.7000e+01
IMP_SCORE,1947,GO:0022834,2.1484e-01,7.6000e+01
IMP_SCORE,1948,GO:0020037,2.1483e-01,9.7000e+01
IMP_SCORE,1949,GO:0005080,2.1480e-01,3.5000e+01
IMP_SCORE,1950,GO:0035088,2.1477e-01,3.3000e+01
IMP_SCORE,1951,GO:0009605,2.1475e-01,4.8400e+02
IMP_SCORE,1952,GO:0001573,2.1475e-01,4.4000e+01
IMP_SCORE,1953,GO:0043506,2.1475e-01,3.9000e+01
IMP_SCORE,1954,GO:0032148,2.1467e-01,6.0000e+00
IMP_SCORE,1955,GO:0070306,2.1467e-01,5.0000e+00
IMP_SCORE,1956,GO:0016769,2.1461e-01,5.7000e+01
IMP_SCORE,1957,GO:0014904,2.1461e-01,2.7000e+01
IMP_SCORE,1958,GO:0045740,2.1459e-01,6.0000e+00
IMP_SCORE,1959,GO:0032922,2.1454e-01,2.3000e+01
IMP_SCORE,1960,GO:0022603,2.1450e-01,2.7700e+02
IMP_SCORE,1961,GO:0044309,2.1450e-01,6.4000e+01
IMP_SCORE,1962,GO:0031223,2.1446e-01,5.0000e+00
IMP_SCORE,1963,GO:0051059,2.1445e-01,1.8000e+01
IMP_SCORE,1964,GO:0050840,2.1442e-01,6.3000e+01
IMP_SCORE,1965,GO:0032506,2.1438e-01,1.0000e+01
IMP_SCORE,1966,GO:0030832,2.1436e-01,6.0000e+01
IMP_SCORE,1967,GO:0042613,2.1429e-01,1.3000e+01
IMP_SCORE,1968,GO:0038187,2.1427e-01,1.2000e+01
IMP_SCORE,1969,GO:0051100,2.1422e-01,6.7000e+01
IMP_SCORE,1970,GO:1990778,2.1419e-01,8.3000e+01
IMP_SCORE,1971,GO:0008305,2.1411e-01,3.7000e+01
IMP_SCORE,1972,GO:0042579,2.1409e-01,1.6700e+02
IMP_SCORE,1973,GO:0090066,2.1403e-01,1.3300e+02
IMP_SCORE,1974,GO:0031045,2.1397e-01,3.0000e+00
IMP_SCORE,1975,GO:0090659,2.1397e-01,1.8000e+01
IMP_SCORE,1976,GO:1902106,2.1396e-01,7.5000e+01
IMP_SCORE,1977,GO:0007274,2.1393e-01,1.6000e+01
IMP_SCORE,1978,GO:2001275,2.1392e-01,1.1000e+01
IMP_SCORE,1979,GO:0043408,2.1391e-01,1.5200e+02
IMP_SCORE,1980,GO:0043024,2.1388e-01,7.0000e+00
IMP_SCORE,1981,GO:0005791,2.1385e-01,5.4000e+01
IMP_SCORE,1982,GO:0042481,2.1379e-01,2.0000e+01
IMP_SCORE,1983,GO:0000777,2.1379e-01,4.5000e+01
IMP_SCORE,1984,GO:0044437,2.1377e-01,3.6000e+02
IMP_SCORE,1985,GO:0019229,2.1370e-01,2.3000e+01
IMP_SCORE,1986,GO:0070588,2.1359e-01,5.4000e+01
IMP_SCORE,1987,GO:1990380,2.1359e-01,3.0000e+01
IMP_SCORE,1988,GO:0007520,2.1357e-01,3.1000e+01
IMP_SCORE,1989,GO:2000147,2.1356e-01,1.2100e+02
IMP_SCORE,1990,GO:0048536,2.1351e-01,5.0000e+00
IMP_SCORE,1991,GO:0048546,2.1347e-01,1.5000e+01
IMP_SCORE,1992,GO:0051236,2.1341e-01,5.5000e+01
IMP_SCORE,1993,GO:0002446,2.1334e-01,6.0000e+00
IMP_SCORE,1994,GO:1901214,2.1330e-01,7.2000e+01
IMP_SCORE,1995,GO:0042493,2.1321e-01,1.1800e+02
IMP_SCORE,1996,GO:0046341,2.1314e-01,5.0000e+00
IMP_SCORE,1997,GO:0051497,2.1311e-01,1.0000e+01
IMP_SCORE,1998,GO:0097028,2.1306e-01,2.3000e+01
IMP_SCORE,1999,GO:0035861,2.1306e-01,1.3000e+01
IMP_SCORE,2000,GO:0002864,2.1298e-01,1.1000e+01
IMP_SCORE,2001,GO:1903038,2.1297e-01,3.1000e+01
IMP_SCORE,2002,GO:0051251,2.1296e-01,7.0000e+01
IMP_SCORE,2003,GO:0048311,2.1292e-01,7.0000e+00
IMP_SCORE,2004,GO:0051428,2.1292e-01,6.0000e+00
IMP_SCORE,2005,GO:0003015,2.1292e-01,5.0000e+00
IMP_SCORE,2006,GO:0008266,2.1286e-01,5.0000e+00
IMP_SCORE,2007,GO:0070301,2.1284e-01,2.5000e+01
IMP_SCORE,2008,GO:0055015,2.1272e-01,5.0000e+00
IMP_SCORE,2009,GO:2001251,2.1270e-01,2.4000e+01
IMP_SCORE,2010,GO:0019058,2.1265e-01,5.0000e+00
IMP_SCORE,2011,GO:0002521,2.1263e-01,8.9000e+01
IMP_SCORE,2012,GO:0048638,2.1260e-01,8.6000e+01
IMP_SCORE,2013,GO:0009129,2.1258e-01,1.0000e+01
IMP_SCORE,2014,GO:0030049,2.1256e-01,2.6000e+01
IMP_SCORE,2015,GO:0035577,2.1251e-01,8.9000e+01
IMP_SCORE,2016,GO:0002921,2.1247e-01,6.0000e+00
IMP_SCORE,2017,GO:0022407,2.1244e-01,1.0200e+02
IMP_SCORE,2018,GO:0035150,2.1240e-01,4.4000e+01
IMP_SCORE,2019,GO:0046849,2.1239e-01,1.0000e+01
IMP_SCORE,2020,GO:0015026,2.1236e-01,2.8000e+01
IMP_SCORE,2021,GO:0007257,2.1231e-01,1.2000e+01
IMP_SCORE,2022,GO:0007202,2.1231e-01,6.0000e+00
IMP_SCORE,2023,GO:0098857,2.1229e-01,1.2400e+02
IMP_SCORE,2024,GO:0002819,2.1228e-01,3.6000e+01
IMP_SCORE,2025,GO:0021604,2.1228e-01,1.3000e+01
IMP_SCORE,2026,GO:0051347,2.1225e-01,1.1200e+02
IMP_SCORE,2027,GO:0006706,2.1222e-01,2.6000e+01
IMP_SCORE,2028,GO:0099503,2.1221e-01,2.1900e+02
IMP_SCORE,2029,GO:0048639,2.1221e-01,2.9000e+01
IMP_SCORE,2030,GO:0050891,2.1219e-01,3.0000e+01
IMP_SCORE,2031,GO:0006027,2.1219e-01,5.7000e+01
IMP_SCORE,2032,GO:0031435,2.1217e-01,1.9000e+01
IMP_SCORE,2033,GO:0046597,2.1211e-01,2.7000e+01
IMP_SCORE,2034,GO:0009612,2.1204e-01,5.0000e+01
IMP_SCORE,2035,GO:0004702,2.1198e-01,5.4000e+01
IMP_SCORE,2036,GO:0032102,2.1189e-01,9.7000e+01
IMP_SCORE,2037,GO:0030277,2.1189e-01,1.6000e+01
IMP_SCORE,2038,GO:0016125,2.1187e-01,7.3000e+01
IMP_SCORE,2039,GO:0010035,2.1182e-01,2.2000e+02
IMP_SCORE,2040,GO:2000177,2.1178e-01,4.5000e+01
IMP_SCORE,2041,GO:0099572,2.1177e-01,1.3900e+02
IMP_SCORE,2042,GO:0045649,2.1170e-01,2.0000e+01
IMP_SCORE,2043,GO:0031258,2.1169e-01,1.7000e+01
IMP_SCORE,2044,GO:2000001,2.1159e-01,6.0000e+00
IMP_SCORE,2045,GO:0008045,2.1155e-01,4.0000e+01
IMP_SCORE,2046,GO:0005003,2.1145e-01,2.1000e+01
IMP_SCORE,2047,GO:1902117,2.1144e-01,5.3000e+01
IMP_SCORE,2048,GO:0010869,2.1136e-01,6.0000e+00
IMP_SCORE,2049,GO:0072525,2.1133e-01,3.2000e+01
IMP_SCORE,2050,GO:0051153,2.1131e-01,3.9000e+01
IMP_SCORE,2051,GO:0007006,2.1128e-01,3.5000e+01
IMP_SCORE,2052,GO:0010510,2.1126e-01,1.6000e+01
IMP_SCORE,2053,GO:0060759,2.1118e-01,4.4000e+01
IMP_SCORE,2054,GO:0072337,2.1117e-01,3.3000e+01
IMP_SCORE,2055,GO:0097200,2.1117e-01,2.1000e+01
IMP_SCORE,2056,GO:0050727,2.1116e-01,1.3100e+02
IMP_SCORE,2057,GO:0005903,2.1109e-01,4.5000e+01
IMP_SCORE,2058,GO:0043405,2.1108e-01,6.9000e+01
IMP_SCORE,2059,GO:0009791,2.1107e-01,2.9000e+01
IMP_SCORE,2060,GO:0001516,2.1101e-01,1.7000e+01
IMP_SCORE,2061,GO:0045580,2.1098e-01,4.0000e+01
IMP_SCORE,2062,GO:0010984,2.1096e-01,4.0000e+00
IMP_SCORE,2063,GO:0008593,2.1091e-01,2.6000e+01
IMP_SCORE,2064,GO:0071346,2.1083e-01,4.6000e+01
IMP_SCORE,2065,GO:1902652,2.1079e-01,6.1000e+01
IMP_SCORE,2066,GO:0034198,2.1072e-01,1.5000e+01
IMP_SCORE,2067,GO:0018126,2.1070e-01,5.0000e+00
IMP_SCORE,2068,GO:0072583,2.1070e-01,1.7000e+01
IMP_SCORE,2069,GO:0046685,2.1070e-01,1.8000e+01
IMP_SCORE,2070,GO:0051607,2.1069e-01,8.4000e+01
IMP_SCORE,2071,GO:0047617,2.1063e-01,1.6000e+01
IMP_SCORE,2072,GO:0061024,2.1063e-01,3.2200e+02
IMP_SCORE,2073,GO:0008144,2.1059e-01,7.4000e+01
IMP_SCORE,2074,GO:0048167,2.1056e-01,5.7000e+01
IMP_SCORE,2075,GO:0031967,2.1052e-01,1.4800e+02
IMP_SCORE,2076,GO:0005001,2.1052e-01,1.8000e+01
IMP_SCORE,2077,GO:0006898,2.1048e-01,1.8000e+02
IMP_SCORE,2078,GO:0002705,2.1047e-01,2.0000e+01
IMP_SCORE,2079,GO:0008543,2.1043e-01,2.4000e+01
IMP_SCORE,2080,GO:0045921,2.1042e-01,3.3000e+01
IMP_SCORE,2081,GO:0009746,2.1041e-01,4.6000e+01
IMP_SCORE,2082,GO:0060070,2.1039e-01,1.7000e+01
IMP_SCORE,2083,GO:0070875,2.1037e-01,1.1000e+01
IMP_SCORE,2084,GO:0034593,2.1036e-01,5.0000e+00
IMP_SCORE,2085,GO:0002699,2.1033e-01,4.3000e+01
IMP_SCORE,2086,GO:0043618,2.1019e-01,1.5000e+01
IMP_SCORE,2087,GO:0034162,2.1017e-01,1.7000e+01
IMP_SCORE,2088,GO:0001817,2.1016e-01,1.7000e+02
IMP_SCORE,2089,GO:1903510,2.1011e-01,8.7000e+01
IMP_SCORE,2090,GO:0043303,2.1006e-01,7.0000e+00
IMP_SCORE,2091,GO:0001704,2.0993e-01,1.0000e+01
IMP_SCORE,2092,GO:0070936,2.0991e-01,1.9000e+01
IMP_SCORE,2093,GO:0051931,2.0989e-01,1.7000e+01
IMP_SCORE,2094,GO:0030506,2.0987e-01,5.0000e+01
IMP_SCORE,2095,GO:0046068,2.0983e-01,1.0000e+01
IMP_SCORE,2096,GO:0042590,2.0973e-01,8.0000e+01
IMP_SCORE,2097,GO:0033017,2.0970e-01,1.5000e+01
IMP_SCORE,2098,GO:0044042,2.0969e-01,2.4000e+01
IMP_SCORE,2099,GO:0046961,2.0969e-01,7.0000e+00
IMP_SCORE,2100,GO:0007638,2.0967e-01,6.0000e+00
IMP_SCORE,2101,GO:0010927,2.0966e-01,3.5000e+01
IMP_SCORE,2102,GO:0046332,2.0961e-01,5.0000e+01
IMP_SCORE,2103,GO:1902531,2.0960e-01,4.3700e+02
IMP_SCORE,2104,GO:0008238,2.0959e-01,1.4800e+02
IMP_SCORE,2105,GO:1901071,2.0955e-01,4.5000e+01
IMP_SCORE,2106,GO:0019216,2.0951e-01,9.4000e+01
IMP_SCORE,2107,GO:0008307,2.0951e-01,4.2000e+01
IMP_SCORE,2108,GO:0045862,2.0948e-01,7.7000e+01
IMP_SCORE,2109,GO:0030684,2.0946e-01,4.1000e+01
IMP_SCORE,2110,GO:0051783,2.0944e-01,4.8000e+01
IMP_SCORE,2111,GO:0045830,2.0942e-01,7.0000e+00
IMP_SCORE,2112,GO:2000508,2.0935e-01,3.0000e+00
IMP_SCORE,2113,GO:0032225,2.0933e-01,7.0000e+00
IMP_SCORE,2114,GO:0031346,2.0929e-01,9.8000e+01
IMP_SCORE,2115,GO:2000479,2.0923e-01,1.2000e+01
IMP_SCORE,2116,GO:0048306,2.0923e-01,9.8000e+01
IMP_SCORE,2117,GO:0051225,2.0917e-01,5.9000e+01
IMP_SCORE,2118,GO:0008210,2.0917e-01,3.1000e+01
IMP_SCORE,2119,GO:0044440,2.0916e-01,2.3900e+02
IMP_SCORE,2120,GO:0006635,2.0916e-01,4.3000e+01
IMP_SCORE,2121,GO:0016705,2.0914e-01,8.4000e+01
IMP_SCORE,2122,GO:0043901,2.0912e-01,4.9000e+01
IMP_SCORE,2123,GO:0005764,2.0908e-01,2.4400e+02
IMP_SCORE,2124,GO:0008022,2.0907e-01,8.2000e+01
IMP_SCORE,2125,GO:0032490,2.0903e-01,1.0000e+01
IMP_SCORE,2126,GO:0030301,2.0899e-01,2.1000e+01
IMP_SCORE,2127,GO:0099132,2.0898e-01,2.4000e+01
IMP_SCORE,2128,GO:0030667,2.0896e-01,1.1900e+02
IMP_SCORE,2129,GO:1902904,2.0895e-01,3.5000e+01
IMP_SCORE,2130,GO:0042176,2.0894e-01,1.0900e+02
IMP_SCORE,2131,GO:0005979,2.0894e-01,1.7000e+01
IMP_SCORE,2132,GO:0033628,2.0881e-01,5.0000e+01
IMP_SCORE,2133,GO:0010857,2.0880e-01,2.1000e+01
IMP_SCORE,2134,GO:0030900,2.0869e-01,3.7000e+01
IMP_SCORE,2135,GO:1903557,2.0865e-01,1.8000e+01
IMP_SCORE,2136,GO:0045669,2.0863e-01,3.6000e+01
IMP_SCORE,2137,GO:0050886,2.0861e-01,1.0000e+01
IMP_SCORE,2138,GO:0006584,2.0858e-01,2.5000e+01
IMP_SCORE,2139,GO:0016701,2.0854e-01,3.5000e+01
IMP_SCORE,2140,GO:1902017,2.0851e-01,3.4000e+01
IMP_SCORE,2141,GO:0006638,2.0843e-01,7.4000e+01
IMP_SCORE,2142,GO:0051303,2.0843e-01,3.6000e+01
IMP_SCORE,2143,GO:0010837,2.0842e-01,1.1000e+01
IMP_SCORE,2144,GO:0035107,2.0840e-01,3.5000e+01
IMP_SCORE,2145,GO:0045596,2.0840e-01,1.9500e+02
IMP_SCORE,2146,GO:1903169,2.0831e-01,3.4000e+01
IMP_SCORE,2147,GO:0045684,2.0817e-01,7.0000e+00
IMP_SCORE,2148,GO:0008037,2.0812e-01,1.9400e+02
IMP_SCORE,2149,GO:0019838,2.0812e-01,1.7500e+02
IMP_SCORE,2150,GO:0021795,2.0809e-01,1.9000e+01
IMP_SCORE,2151,GO:1903039,2.0807e-01,6.3000e+01
IMP_SCORE,2152,GO:0030426,2.0807e-01,8.9000e+01
IMP_SCORE,2153,GO:0048675,2.0805e-01,3.1000e+01
IMP_SCORE,2154,GO:0030818,2.0805e-01,2.0000e+01
IMP_SCORE,2155,GO:0032956,2.0796e-01,8.7000e+01
IMP_SCORE,2156,GO:0016811,2.0793e-01,1.1500e+02
IMP_SCORE,2157,GO:0016903,2.0792e-01,7.4000e+01
IMP_SCORE,2158,GO:0043171,2.0792e-01,2.9000e+01
IMP_SCORE,2159,GO:0030159,2.0791e-01,3.3000e+01
IMP_SCORE,2160,GO:0032870,2.0790e-01,1.0100e+02
IMP_SCORE,2161,GO:0035303,2.0782e-01,8.5000e+01
IMP_SCORE,2162,GO:0060078,2.0782e-01,3.5000e+01
IMP_SCORE,2163,GO:0035282,2.0780e-01,1.1000e+01
IMP_SCORE,2164,GO:0050661,2.0779e-01,3.0000e+01
IMP_SCORE,2165,GO:2000648,2.0774e-01,2.3000e+01
IMP_SCORE,2166,GO:0050775,2.0769e-01,8.0000e+00
IMP_SCORE,2167,GO:0002688,2.0767e-01,2.7000e+01
IMP_SCORE,2168,GO:0042593,2.0763e-01,4.4000e+01
IMP_SCORE,2169,GO:0051969,2.0755e-01,7.0000e+00
IMP_SCORE,2170,GO:0030814,2.0752e-01,2.5000e+01
IMP_SCORE,2171,GO:0030815,2.0751e-01,6.0000e+00
IMP_SCORE,2172,GO:0031400,2.0745e-01,1.3200e+02
IMP_SCORE,2173,GO:2001273,2.0741e-01,8.0000e+00
IMP_SCORE,2174,GO:0035136,2.0737e-01,2.7000e+01
IMP_SCORE,2175,GO:0014812,2.0735e-01,1.0000e+01
IMP_SCORE,2176,GO:0071677,2.0731e-01,1.1000e+01
IMP_SCORE,2177,GO:0090051,2.0730e-01,4.0000e+00
IMP_SCORE,2178,GO:0070661,2.0730e-01,2.8000e+01
IMP_SCORE,2179,GO:0016790,2.0727e-01,3.8000e+01
IMP_SCORE,2180,GO:0043280,2.0725e-01,3.9000e+01
IMP_SCORE,2181,GO:0010822,2.0717e-01,5.8000e+01
IMP_SCORE,2182,GO:0031975,2.0708e-01,1.6500e+02
IMP_SCORE,2183,GO:0030865,2.0701e-01,6.1000e+01
IMP_SCORE,2184,GO:0018209,2.0700e-01,8.3000e+01
IMP_SCORE,2185,GO:0060976,2.0694e-01,5.0000e+00
IMP_SCORE,2186,GO:0050804,2.0694e-01,1.0400e+02
IMP_SCORE,2187,GO:0050777,2.0692e-01,4.6000e+01
IMP_SCORE,2188,GO:1900373,2.0692e-01,2.5000e+01
IMP_SCORE,2189,GO:0072503,2.0689e-01,9.9000e+01
IMP_SCORE,2190,GO:0022406,2.0683e-01,1.0300e+02
IMP_SCORE,2191,GO:0090316,2.0682e-01,6.1000e+01
IMP_SCORE,2192,GO:0000188,2.0675e-01,3.5000e+01
IMP_SCORE,2193,GO:0002829,2.0670e-01,1.1000e+01
IMP_SCORE,2194,GO:0005794,2.0669e-01,5.7900e+02
IMP_SCORE,2195,GO:2000765,2.0666e-01,5.0000e+00
IMP_SCORE,2196,GO:0035004,2.0662e-01,1.8000e+01
IMP_SCORE,2197,GO:0006814,2.0662e-01,8.3000e+01
IMP_SCORE,2198,GO:0019207,2.0660e-01,7.1000e+01
IMP_SCORE,2199,GO:1904892,2.0653e-01,3.8000e+01
IMP_SCORE,2200,GO:0032479,2.0652e-01,5.7000e+01
IMP_SCORE,2201,GO:0044325,2.0647e-01,5.5000e+01
IMP_SCORE,2202,GO:0010524,2.0646e-01,1.7000e+01
IMP_SCORE,2203,GO:0005125,2.0641e-01,2.0200e+02
IMP_SCORE,2204,GO:0048008,2.0637e-01,1.6000e+01
IMP_SCORE,2205,GO:0050890,2.0629e-01,1.3500e+02
IMP_SCORE,2206,GO:0032645,2.0629e-01,4.0000e+00
IMP_SCORE,2207,GO:0030666,2.0621e-01,8.3000e+01
IMP_SCORE,2208,GO:0055038,2.0618e-01,5.8000e+01
IMP_SCORE,2209,GO:0061515,2.0609e-01,2.9000e+01
IMP_SCORE,2210,GO:0007599,2.0607e-01,8.0000e+01
IMP_SCORE,2211,GO:0048786,2.0600e-01,2.5000e+01
IMP_SCORE,2212,GO:0060325,2.0598e-01,3.6000e+01
IMP_SCORE,2213,GO:0006672,2.0598e-01,1.0400e+02
IMP_SCORE,2214,GO:0051668,2.0591e-01,2.8000e+01
IMP_SCORE,2215,GO:0016810,2.0586e-01,1.5900e+02
IMP_SCORE,2216,GO:0090068,2.0586e-01,5.1000e+01
IMP_SCORE,2217,GO:1903792,2.0582e-01,1.1000e+01
IMP_SCORE,2218,GO:0033688,2.0578e-01,1.5000e+01
IMP_SCORE,2219,GO:1900004,2.0569e-01,5.0000e+00
IMP_SCORE,2220,GO:0097480,2.0559e-01,2.4000e+01
IMP_SCORE,2221,GO:0016254,2.0559e-01,1.5000e+01
IMP_SCORE,2222,GO:0005739,2.0557e-01,7.3600e+02
IMP_SCORE,2223,GO:0051250,2.0555e-01,4.8000e+01
IMP_SCORE,2224,GO:0000060,2.0549e-01,2.4000e+01
IMP_SCORE,2225,GO:0099568,2.0541e-01,1.7900e+02
IMP_SCORE,2226,GO:0030099,2.0537e-01,6.5000e+01
IMP_SCORE,2227,GO:0034446,2.0535e-01,3.3000e+01
IMP_SCORE,2228,GO:0033993,2.0533e-01,2.2300e+02
IMP_SCORE,2229,GO:0002643,2.0529e-01,2.0000e+01
IMP_SCORE,2230,GO:0060284,2.0529e-01,2.2200e+02
IMP_SCORE,2231,GO:0004197,2.0525e-01,6.5000e+01
IMP_SCORE,2232,GO:0016864,2.0524e-01,1.0000e+01
IMP_SCORE,2233,GO:0051283,2.0524e-01,5.0000e+00
IMP_SCORE,2234,GO:0006997,2.0523e-01,2.7000e+01
IMP_SCORE,2235,GO:0001205,2.0522e-01,9.0000e+00
IMP_SCORE,2236,GO:0032395,2.0518e-01,2.5000e+01
IMP_SCORE,2237,GO:0044295,2.0517e-01,2.0000e+01
IMP_SCORE,2238,GO:0071827,2.0516e-01,1.2000e+01
IMP_SCORE,2239,GO:0030134,2.0509e-01,1.7000e+01
IMP_SCORE,2240,GO:0038024,2.0504e-01,1.1800e+02
IMP_SCORE,2241,GO:0061337,2.0499e-01,2.6000e+01
IMP_SCORE,2242,GO:0090559,2.0495e-01,3.1000e+01
IMP_SCORE,2243,GO:0051147,2.0492e-01,6.9000e+01
IMP_SCORE,2244,GO:0030194,2.0487e-01,2.1000e+01
IMP_SCORE,2245,GO:0048634,2.0486e-01,2.4000e+01
IMP_SCORE,2246,GO:0016241,2.0481e-01,5.5000e+01
IMP_SCORE,2247,GO:0001952,2.0474e-01,3.1000e+01
IMP_SCORE,2248,GO:1902581,2.0470e-01,9.0000e+00
IMP_SCORE,2249,GO:0071514,2.0465e-01,3.0000e+00
IMP_SCORE,2250,GO:0090022,2.0453e-01,1.2000e+01
IMP_SCORE,2251,GO:0051707,2.0452e-01,1.6500e+02
IMP_SCORE,2252,GO:0021819,2.0447e-01,2.2000e+01
IMP_SCORE,2253,GO:0050996,2.0442e-01,6.0000e+00
IMP_SCORE,2254,GO:0006878,2.0435e-01,1.1000e+01
IMP_SCORE,2255,GO:0050771,2.0435e-01,1.9000e+01
IMP_SCORE,2256,GO:0015174,2.0434e-01,7.0000e+00
IMP_SCORE,2257,GO:0010950,2.0426e-01,3.7000e+01
IMP_SCORE,2258,GO:0016485,2.0420e-01,1.1700e+02
IMP_SCORE,2259,GO:0007166,2.0418e-01,6.7700e+02
IMP_SCORE,2260,GO:0030810,2.0415e-01,2.8000e+01
IMP_SCORE,2261,GO:0002793,2.0412e-01,7.0000e+01
IMP_SCORE,2262,GO:0043101,2.0409e-01,1.0000e+01
IMP_SCORE,2263,GO:0038096,2.0406e-01,2.6000e+01
IMP_SCORE,2264,GO:0035265,2.0398e-01,8.0000e+00
IMP_SCORE,2265,GO:0006606,2.0391e-01,3.5000e+01
IMP_SCORE,2266,GO:0051492,2.0388e-01,3.6000e+01
IMP_SCORE,2267,GO:0001012,2.0385e-01,1.0700e+02
IMP_SCORE,2268,GO:0044065,2.0383e-01,5.0000e+00
IMP_SCORE,2269,GO:0015464,2.0383e-01,1.5000e+01
IMP_SCORE,2270,GO:0002429,2.0380e-01,8.9000e+01
IMP_SCORE,2271,GO:0034766,2.0376e-01,1.3000e+01
IMP_SCORE,2272,GO:0019864,2.0375e-01,3.1000e+01
IMP_SCORE,2273,GO:0050672,2.0374e-01,2.0000e+01
IMP_SCORE,2274,GO:0071900,2.0370e-01,1.2100e+02
IMP_SCORE,2275,GO:0000910,2.0361e-01,5.9000e+01
IMP_SCORE,2276,GO:0035336,2.0359e-01,3.8000e+01
IMP_SCORE,2277,GO:0002161,2.0354e-01,2.5000e+01
IMP_SCORE,2278,GO:0014074,2.0352e-01,3.1000e+01
IMP_SCORE,2279,GO:0060632,2.0345e-01,1.3000e+01
IMP_SCORE,2280,GO:0061448,2.0344e-01,3.5000e+01
IMP_SCORE,2281,GO:0008630,2.0338e-01,1.6000e+01
IMP_SCORE,2282,GO:0043312,2.0337e-01,1.3000e+02
IMP_SCORE,2283,GO:0033674,2.0330e-01,9.1000e+01
IMP_SCORE,2284,GO:0061564,2.0326e-01,2.8000e+01
IMP_SCORE,2285,GO:0071280,2.0325e-01,1.5000e+01
IMP_SCORE,2286,GO:0050880,2.0323e-01,4.0000e+01
IMP_SCORE,2287,GO:0016891,2.0315e-01,2.8000e+01
IMP_SCORE,2288,GO:0009206,2.0315e-01,1.2000e+01
IMP_SCORE,2289,GO:0060143,2.0306e-01,2.3000e+01
IMP_SCORE,2290,GO:0050892,2.0304e-01,1.4000e+01
IMP_SCORE,2291,GO:0006953,2.0303e-01,5.0000e+01
IMP_SCORE,2292,GO:0017127,2.0301e-01,9.0000e+00
IMP_SCORE,2293,GO:0045721,2.0295e-01,2.0000e+01
IMP_SCORE,2294,GO:0019373,2.0288e-01,1.2000e+01
IMP_SCORE,2295,GO:0035148,2.0287e-01,3.5000e+01
IMP_SCORE,2296,GO:1903318,2.0285e-01,1.0000e+01
IMP_SCORE,2297,GO:0006275,2.0283e-01,3.0000e+01
IMP_SCORE,2298,GO:0005887,2.0271e-01,7.4800e+02
IMP_SCORE,2299,GO:0071407,2.0266e-01,9.0000e+01
IMP_SCORE,2300,GO:2001236,2.0257e-01,5.9000e+01
IMP_SCORE,2301,GO:0006109,2.0253e-01,4.9000e+01
IMP_SCORE,2302,GO:0032682,2.0251e-01,1.2000e+01
IMP_SCORE,2303,GO:0005123,2.0245e-01,1.5000e+01
IMP_SCORE,2304,GO:0000079,2.0241e-01,2.9000e+01
IMP_SCORE,2305,GO:0005802,2.0240e-01,1.0100e+02
IMP_SCORE,2306,GO:0015036,2.0236e-01,2.3000e+01
IMP_SCORE,2307,GO:0010952,2.0234e-01,5.6000e+01
IMP_SCORE,2308,GO:0043202,2.0232e-01,9.1000e+01
IMP_SCORE,2309,GO:0030949,2.0226e-01,1.1000e+01
IMP_SCORE,2310,GO:0001772,2.0225e-01,6.8000e+01
IMP_SCORE,2311,GO:0030141,2.0223e-01,1.7800e+02
IMP_SCORE,2312,GO:0048863,2.0217e-01,3.5000e+01
IMP_SCORE,2313,GO:1900181,2.0217e-01,5.1000e+01
IMP_SCORE,2314,GO:0001501,2.0206e-01,1.2600e+02
IMP_SCORE,2315,GO:0009898,2.0203e-01,3.6000e+01
IMP_SCORE,2316,GO:0045923,2.0194e-01,1.1000e+01
IMP_SCORE,2317,GO:2000243,2.0193e-01,9.0000e+00
IMP_SCORE,2318,GO:0043030,2.0193e-01,1.2000e+01
IMP_SCORE,2319,GO:0007584,2.0188e-01,5.8000e+01
IMP_SCORE,2320,GO:0015932,2.0181e-01,3.6000e+01
IMP_SCORE,2321,GO:0006517,2.0181e-01,3.8000e+01
IMP_SCORE,2322,GO:0044087,2.0172e-01,3.0000e+02
IMP_SCORE,2323,GO:0043903,2.0166e-01,9.0000e+01
IMP_SCORE,2324,GO:0071359,2.0166e-01,1.2000e+01
IMP_SCORE,2325,GO:0002825,2.0165e-01,1.6000e+01
IMP_SCORE,2326,GO:0030374,2.0164e-01,1.3000e+01
IMP_SCORE,2327,GO:0045778,2.0163e-01,4.7000e+01
IMP_SCORE,2328,GO:0006457,2.0163e-01,2.3100e+02
IMP_SCORE,2329,GO:0090100,2.0159e-01,2.6000e+01
IMP_SCORE,2330,GO:0010033,2.0153e-01,5.7100e+02
IMP_SCORE,2331,GO:0045663,2.0152e-01,2.3000e+01
IMP_SCORE,2332,GO:1901606,2.0148e-01,8.7000e+01
IMP_SCORE,2333,GO:0071709,2.0139e-01,8.0000e+00
IMP_SCORE,2334,GO:0007163,2.0138e-01,8.0000e+01
IMP_SCORE,2335,GO:0021533,2.0138e-01,1.0000e+01
IMP_SCORE,2336,GO:0031397,2.0126e-01,2.0000e+01
IMP_SCORE,2337,GO:0030670,2.0126e-01,3.3000e+01
IMP_SCORE,2338,GO:0050750,2.0122e-01,5.0000e+00
IMP_SCORE,2339,GO:0007628,2.0114e-01,1.0000e+01
IMP_SCORE,2340,GO:0030111,2.0113e-01,8.5000e+01
IMP_SCORE,2341,GO:0042129,2.0105e-01,5.1000e+01
IMP_SCORE,2342,GO:2001198,2.0103e-01,6.8000e+01
IMP_SCORE,2343,GO:0016278,2.0097e-01,1.9000e+01
IMP_SCORE,2344,GO:0090734,2.0094e-01,1.4000e+01
IMP_SCORE,2345,GO:0000979,2.0087e-01,2.9000e+01
IMP_SCORE,2346,GO:0006476,2.0082e-01,3.1000e+01
IMP_SCORE,2347,GO:0034374,2.0077e-01,7.0000e+00
IMP_SCORE,2348,GO:0045859,2.0076e-01,1.4500e+02
IMP_SCORE,2349,GO:1903508,2.0075e-01,1.7900e+02
IMP_SCORE,2350,GO:0046627,2.0061e-01,2.1000e+01
IMP_SCORE,2351,GO:0009452,2.0059e-01,5.0000e+00
IMP_SCORE,2352,GO:0000226,2.0055e-01,1.3500e+02
IMP_SCORE,2353,GO:0032481,2.0054e-01,5.0000e+01
IMP_SCORE,2354,GO:0003018,2.0048e-01,4.0000e+01
IMP_SCORE,2355,GO:1903010,2.0048e-01,3.5000e+01
IMP_SCORE,2356,GO:0050920,2.0046e-01,3.9000e+01
IMP_SCORE,2357,GO:0016627,2.0041e-01,6.1000e+01
IMP_SCORE,2358,GO:0050704,2.0041e-01,1.2000e+01
IMP_SCORE,2359,GO:0016298,2.0040e-01,1.1100e+02
IMP_SCORE,2360,GO:0071889,2.0028e-01,1.2000e+01
IMP_SCORE,2361,GO:0035690,2.0027e-01,4.7000e+01
IMP_SCORE,2362,GO:0007129,2.0022e-01,5.0000e+00
IMP_SCORE,2363,GO:0023056,2.0017e-01,2.8100e+02
IMP_SCORE,2364,GO:0016877,2.0017e-01,3.3000e+01
IMP_SCORE,2365,GO:0042446,2.0012e-01,3.1000e+01
IMP_SCORE,2366,GO:0007043,2.0011e-01,7.6000e+01
IMP_SCORE,2367,GO:1903533,2.0005e-01,8.8000e+01
IMP_SCORE,2368,GO:0019199,1.9998e-01,5.3000e+01
IMP_SCORE,2369,GO:0016208,1.9996e-01,1.2000e+01
IMP_SCORE,2370,GO:2000188,1.9991e-01,6.0000e+00
IMP_SCORE,2371,GO:0044444,1.9984e-01,1.6300e+03
IMP_SCORE,2372,GO:0090109,1.9977e-01,1.7000e+01
IMP_SCORE,2373,GO:0043124,1.9974e-01,1.8000e+01
IMP_SCORE,2374,GO:0045834,1.9972e-01,3.0000e+01
IMP_SCORE,2375,GO:0001666,1.9970e-01,6.9000e+01
IMP_SCORE,2376,GO:0036149,1.9969e-01,1.6000e+01
IMP_SCORE,2377,GO:0051241,1.9964e-01,2.9000e+02
IMP_SCORE,2378,GO:0016071,1.9949e-01,1.7800e+02
IMP_SCORE,2379,GO:0072330,1.9940e-01,8.2000e+01
IMP_SCORE,2380,GO:0010656,1.9932e-01,1.4000e+01
IMP_SCORE,2381,GO:1901861,1.9926e-01,2.6000e+01
IMP_SCORE,2382,GO:0051253,1.9925e-01,1.8000e+02
IMP_SCORE,2383,GO:0042288,1.9925e-01,2.9000e+01
IMP_SCORE,2384,GO:0072507,1.9922e-01,9.9000e+01
IMP_SCORE,2385,GO:0009055,1.9921e-01,7.8000e+01
IMP_SCORE,2386,GO:0016020,1.9917e-01,2.3310e+03
IMP_SCORE,2387,GO:0010038,1.9916e-01,1.8100e+02
IMP_SCORE,2388,GO:0043487,1.9915e-01,4.2000e+01
IMP_SCORE,2389,GO:0009127,1.9909e-01,1.5000e+01
IMP_SCORE,2390,GO:0031234,1.9905e-01,3.6000e+01
IMP_SCORE,2391,GO:0019377,1.9904e-01,1.7000e+01
IMP_SCORE,2392,GO:0045687,1.9903e-01,2.3000e+01
IMP_SCORE,2393,GO:0010888,1.9900e-01,1.4000e+01
IMP_SCORE,2394,GO:1900047,1.9894e-01,2.1000e+01
IMP_SCORE,2395,GO:0042116,1.9891e-01,2.9000e+01
IMP_SCORE,2396,GO:0000978,1.9889e-01,7.8000e+01
IMP_SCORE,2397,GO:0043204,1.9885e-01,6.5000e+01
IMP_SCORE,2398,GO:0007193,1.9877e-01,3.5000e+01
IMP_SCORE,2399,GO:0050863,1.9877e-01,8.7000e+01
IMP_SCORE,2400,GO:0051532,1.9876e-01,1.3000e+01
IMP_SCORE,2401,GO:0006767,1.9876e-01,7.2000e+01
IMP_SCORE,2402,GO:0046514,1.9874e-01,1.6000e+01
IMP_SCORE,2403,GO:0070663,1.9873e-01,5.3000e+01
IMP_SCORE,2404,GO:0034644,1.9869e-01,1.8000e+01
IMP_SCORE,2405,GO:0002443,1.9867e-01,4.8000e+01
IMP_SCORE,2406,GO:0006515,1.9866e-01,9.0000e+00
IMP_SCORE,2407,GO:0051346,1.9856e-01,1.5200e+02
IMP_SCORE,2408,GO:1902107,1.9856e-01,3.7000e+01
IMP_SCORE,2409,GO:0043549,1.9851e-01,1.5100e+02
IMP_SCORE,2410,GO:0072488,1.9850e-01,6.0000e+00
IMP_SCORE,2411,GO:0005070,1.9848e-01,4.8000e+01
IMP_SCORE,2412,GO:1901020,1.9845e-01,7.0000e+00
IMP_SCORE,2413,GO:0019098,1.9843e-01,2.0000e+01
IMP_SCORE,2414,GO:0002263,1.9842e-01,1.3700e+02
IMP_SCORE,2415,GO:1904018,1.9840e-01,5.9000e+01
IMP_SCORE,2416,GO:0008021,1.9837e-01,6.5000e+01
IMP_SCORE,2417,GO:1903428,1.9837e-01,9.0000e+00
IMP_SCORE,2418,GO:0030100,1.9837e-01,6.6000e+01
IMP_SCORE,2419,GO:0031092,1.9836e-01,1.3000e+01
IMP_SCORE,2420,GO:0030852,1.9829e-01,1.9000e+01
IMP_SCORE,2421,GO:0002363,1.9824e-01,1.9000e+01
IMP_SCORE,2422,GO:0009408,1.9824e-01,7.3000e+01
IMP_SCORE,2423,GO:0032409,1.9822e-01,8.9000e+01
IMP_SCORE,2424,GO:0051591,1.9819e-01,2.6000e+01
IMP_SCORE,2425,GO:0044291,1.9818e-01,4.4000e+01
IMP_SCORE,2426,GO:1901652,1.9809e-01,9.4000e+01
IMP_SCORE,2427,GO:0005605,1.9807e-01,6.0000e+00
IMP_SCORE,2428,GO:0033081,1.9806e-01,2.8000e+01
IMP_SCORE,2429,GO:1903829,1.9802e-01,1.1000e+02
IMP_SCORE,2430,GO:0010614,1.9800e-01,4.0000e+00
IMP_SCORE,2431,GO:0005885,1.9789e-01,9.0000e+00
IMP_SCORE,2432,GO:0051716,1.9789e-01,6.2900e+02
IMP_SCORE,2433,GO:0001910,1.9788e-01,1.5000e+01
IMP_SCORE,2434,GO:0070542,1.9786e-01,1.4000e+01
IMP_SCORE,2435,GO:0016056,1.9782e-01,5.0000e+00
IMP_SCORE,2436,GO:0030859,1.9779e-01,2.1000e+01
IMP_SCORE,2437,GO:0005261,1.9774e-01,9.0000e+01
IMP_SCORE,2438,GO:0050710,1.9769e-01,1.9000e+01
IMP_SCORE,2439,GO:0010453,1.9763e-01,1.0000e+01
IMP_SCORE,2440,GO:0048588,1.9741e-01,3.5000e+01
IMP_SCORE,2441,GO:0019852,1.9740e-01,1.0000e+01
IMP_SCORE,2442,GO:0034330,1.9729e-01,1.6500e+02
IMP_SCORE,2443,GO:0005886,1.9727e-01,1.7440e+03
IMP_SCORE,2444,GO:0042626,1.9721e-01,3.4000e+01
IMP_SCORE,2445,GO:0017038,1.9711e-01,6.4000e+01
IMP_SCORE,2446,GO:0010942,1.9709e-01,1.9200e+02
IMP_SCORE,2447,GO:0042445,1.9708e-01,1.0900e+02
IMP_SCORE,2448,GO:0018108,1.9708e-01,5.8000e+01
IMP_SCORE,2449,GO:0008214,1.9708e-01,2.2000e+01
IMP_SCORE,2450,GO:0043066,1.9701e-01,2.2100e+02
IMP_SCORE,2451,GO:0004875,1.9700e-01,1.2000e+01
IMP_SCORE,2452,GO:0005545,1.9699e-01,4.7000e+01
IMP_SCORE,2453,GO:1901605,1.9698e-01,1.4000e+02
IMP_SCORE,2454,GO:0051447,1.9695e-01,5.0000e+00
IMP_SCORE,2455,GO:0070670,1.9695e-01,8.0000e+00
IMP_SCORE,2456,GO:0034142,1.9691e-01,1.1000e+01
IMP_SCORE,2457,GO:0006954,1.9683e-01,2.3800e+02
IMP_SCORE,2458,GO:0050688,1.9680e-01,2.8000e+01
IMP_SCORE,2459,GO:0002479,1.9679e-01,5.3000e+01
IMP_SCORE,2460,GO:0048812,1.9678e-01,1.0300e+02
IMP_SCORE,2461,GO:0051589,1.9678e-01,1.2000e+01
IMP_SCORE,2462,GO:0045725,1.9678e-01,2.0000e+01
IMP_SCORE,2463,GO:0031093,1.9676e-01,5.1000e+01
IMP_SCORE,2464,GO:0051094,1.9673e-01,3.2600e+02
IMP_SCORE,2465,GO:0043227,1.9667e-01,1.4810e+03
IMP_SCORE,2466,GO:0002312,1.9663e-01,1.5000e+01
IMP_SCORE,2467,GO:0045893,1.9663e-01,1.7000e+02
IMP_SCORE,2468,GO:0031076,1.9658e-01,5.0000e+00
IMP_SCORE,2469,GO:0046579,1.9653e-01,1.2000e+01
IMP_SCORE,2470,GO:0042135,1.9652e-01,9.0000e+00
IMP_SCORE,2471,GO:0007411,1.9651e-01,1.5400e+02
IMP_SCORE,2472,GO:0031091,1.9634e-01,1.5000e+01
IMP_SCORE,2473,GO:0044273,1.9622e-01,6.2000e+01
IMP_SCORE,2474,GO:0046030,1.9621e-01,7.0000e+00
IMP_SCORE,2475,GO:0051181,1.9615e-01,1.8000e+01
IMP_SCORE,2476,GO:0051129,1.9612e-01,1.7400e+02
IMP_SCORE,2477,GO:0038166,1.9607e-01,1.0000e+01
IMP_SCORE,2478,GO:0030834,1.9607e-01,2.9000e+01
IMP_SCORE,2479,GO:0051015,1.9605e-01,1.0600e+02
IMP_SCORE,2480,GO:0008584,1.9600e-01,2.9000e+01
IMP_SCORE,2481,GO:0042327,1.9594e-01,1.2700e+02
IMP_SCORE,2482,GO:0071318,1.9585e-01,2.0000e+00
IMP_SCORE,2483,GO:0034243,1.9585e-01,5.0000e+00
IMP_SCORE,2484,GO:0030126,1.9584e-01,7.0000e+00
IMP_SCORE,2485,GO:0071813,1.9582e-01,1.1000e+01
IMP_SCORE,2486,GO:0070300,1.9582e-01,4.5000e+01
IMP_SCORE,2487,GO:0019319,1.9582e-01,2.0000e+01
IMP_SCORE,2488,GO:0008195,1.9575e-01,3.9000e+01
IMP_SCORE,2489,GO:0051188,1.9572e-01,1.0800e+02
IMP_SCORE,2490,GO:0045765,1.9572e-01,1.0800e+02
IMP_SCORE,2491,GO:1901293,1.9572e-01,4.6000e+01
IMP_SCORE,2492,GO:0045792,1.9565e-01,8.0000e+00
IMP_SCORE,2493,GO:0032736,1.9558e-01,1.0000e+01
IMP_SCORE,2494,GO:0016202,1.9558e-01,1.9000e+01
IMP_SCORE,2495,GO:0002275,1.9557e-01,1.2100e+02
IMP_SCORE,2496,GO:0005737,1.9555e-01,1.9200e+03
IMP_SCORE,2497,GO:0044446,1.9555e-01,1.4690e+03
IMP_SCORE,2498,GO:0045860,1.9552e-01,1.1200e+02
IMP_SCORE,2499,GO:0005770,1.9551e-01,1.2600e+02
IMP_SCORE,2500,GO:0046632,1.9548e-01,1.0000e+01
IMP_SCORE,2501,GO:0010008,1.9544e-01,2.3400e+02
IMP_SCORE,2502,GO:0007548,1.9536e-01,6.0000e+00
IMP_SCORE,2503,GO:0032467,1.9535e-01,2.5000e+01
IMP_SCORE,2504,GO:0043034,1.9523e-01,4.8000e+01
IMP_SCORE,2505,GO:0055021,1.9520e-01,7.0000e+00
IMP_SCORE,2506,GO:0044212,1.9518e-01,2.0000e+02
IMP_SCORE,2507,GO:0042127,1.9516e-01,5.6600e+02
IMP_SCORE,2508,GO:1901988,1.9513e-01,5.7000e+01
IMP_SCORE,2509,GO:0023057,1.9509e-01,2.8500e+02
IMP_SCORE,2510,GO:0003073,1.9502e-01,2.8000e+01
IMP_SCORE,2511,GO:0072384,1.9500e-01,3.4000e+01
IMP_SCORE,2512,GO:0043062,1.9494e-01,1.9300e+02
IMP_SCORE,2513,GO:0060384,1.9493e-01,2.1000e+01
IMP_SCORE,2514,GO:0006626,1.9489e-01,1.4000e+01
IMP_SCORE,2515,GO:0097479,1.9483e-01,3.4000e+01
IMP_SCORE,2516,GO:0050855,1.9481e-01,1.4000e+01
IMP_SCORE,2517,GO:0044088,1.9476e-01,1.8000e+01
IMP_SCORE,2518,GO:0061387,1.9475e-01,4.0000e+01
IMP_SCORE,2519,GO:0051491,1.9468e-01,2.6000e+01
IMP_SCORE,2520,GO:0051651,1.9468e-01,5.2000e+01
IMP_SCORE,2521,GO:0046394,1.9464e-01,1.3300e+02
IMP_SCORE,2522,GO:0032411,1.9463e-01,3.8000e+01
IMP_SCORE,2523,GO:0010629,1.9460e-01,2.7000e+02
IMP_SCORE,2524,GO:0005504,1.9451e-01,3.9000e+01
IMP_SCORE,2525,GO:0000982,1.9448e-01,6.9000e+01
IMP_SCORE,2526,GO:0043604,1.9441e-01,1.0700e+02
IMP_SCORE,2527,GO:0015696,1.9439e-01,3.7000e+01
IMP_SCORE,2528,GO:0051851,1.9434e-01,1.9000e+01
IMP_SCORE,2529,GO:0002495,1.9427e-01,6.5000e+01
IMP_SCORE,2530,GO:0006221,1.9426e-01,9.0000e+00
IMP_SCORE,2531,GO:0010469,1.9422e-01,3.8000e+01
IMP_SCORE,2532,GO:0006957,1.9419e-01,2.8000e+01
IMP_SCORE,2533,GO:0060674,1.9413e-01,2.6000e+01
IMP_SCORE,2534,GO:0034707,1.9411e-01,3.4000e+01
IMP_SCORE,2535,GO:1990777,1.9410e-01,5.1000e+01
IMP_SCORE,2536,GO:1903955,1.9410e-01,3.3000e+01
IMP_SCORE,2537,GO:0044262,1.9409e-01,6.9000e+01
IMP_SCORE,2538,GO:0001775,1.9399e-01,2.8500e+02
IMP_SCORE,2539,GO:0048646,1.9398e-01,2.7400e+02
IMP_SCORE,2540,GO:0002708,1.9396e-01,1.9000e+01
IMP_SCORE,2541,GO:0030098,1.9393e-01,5.7000e+01
IMP_SCORE,2542,GO:0008156,1.9389e-01,2.8000e+01
IMP_SCORE,2543,GO:0043167,1.9387e-01,1.6060e+03
IMP_SCORE,2544,GO:0040017,1.9382e-01,1.3600e+02
IMP_SCORE,2545,GO:0031401,1.9380e-01,1.7000e+02
IMP_SCORE,2546,GO:0051972,1.9377e-01,1.6000e+01
IMP_SCORE,2547,GO:0032786,1.9373e-01,5.0000e+00
IMP_SCORE,2548,GO:0019899,1.9369e-01,9.5800e+02
IMP_SCORE,2549,GO:0019206,1.9368e-01,6.0000e+00
IMP_SCORE,2550,GO:0031982,1.9361e-01,1.0660e+03
IMP_SCORE,2551,GO:0043330,1.9353e-01,2.6000e+01
IMP_SCORE,2552,GO:2000505,1.9352e-01,5.0000e+00
IMP_SCORE,2553,GO:0046466,1.9352e-01,2.7000e+01
IMP_SCORE,2554,GO:0007264,1.9352e-01,1.8600e+02
IMP_SCORE,2555,GO:0002707,1.9345e-01,1.4000e+01
IMP_SCORE,2556,GO:0043281,1.9345e-01,4.6000e+01
IMP_SCORE,2557,GO:0097711,1.9342e-01,4.7000e+01
IMP_SCORE,2558,GO:0048770,1.9333e-01,8.7000e+01
IMP_SCORE,2559,GO:0006692,1.9330e-01,1.7000e+01
IMP_SCORE,2560,GO:0008023,1.9329e-01,1.6000e+01
IMP_SCORE,2561,GO:0051341,1.9326e-01,2.7000e+01
IMP_SCORE,2562,GO:0060334,1.9322e-01,1.1000e+01
IMP_SCORE,2563,GO:0051047,1.9317e-01,9.9000e+01
IMP_SCORE,2564,GO:0035725,1.9317e-01,4.0000e+01
IMP_SCORE,2565,GO:0005487,1.9316e-01,7.0000e+00
IMP_SCORE,2566,GO:0035035,1.9313e-01,1.9000e+01
IMP_SCORE,2567,GO:0032675,1.9311e-01,3.2000e+01
IMP_SCORE,2568,GO:0098590,1.9299e-01,5.2800e+02
IMP_SCORE,2569,GO:0001071,1.9299e-01,3.0400e+02
IMP_SCORE,2570,GO:0006690,1.9292e-01,4.8000e+01
IMP_SCORE,2571,GO:0010181,1.9292e-01,1.2000e+01
IMP_SCORE,2572,GO:0060330,1.9291e-01,1.5000e+01
IMP_SCORE,2573,GO:0048489,1.9290e-01,2.1000e+01
IMP_SCORE,2574,GO:0043524,1.9286e-01,3.4000e+01
IMP_SCORE,2575,GO:0051252,1.9284e-01,3.4500e+02
IMP_SCORE,2576,GO:0014888,1.9283e-01,5.0000e+00
IMP_SCORE,2577,GO:0048485,1.9272e-01,9.0000e+00
IMP_SCORE,2578,GO:0060548,1.9266e-01,2.5300e+02
IMP_SCORE,2579,GO:1904037,1.9259e-01,1.5000e+01
IMP_SCORE,2580,GO:0070536,1.9258e-01,4.2000e+01
IMP_SCORE,2581,GO:0022029,1.9255e-01,2.4000e+01
IMP_SCORE,2582,GO:0030659,1.9254e-01,3.0900e+02
IMP_SCORE,2583,GO:0034103,1.9244e-01,3.0000e+01
IMP_SCORE,2584,GO:0006163,1.9244e-01,7.3000e+01
IMP_SCORE,2585,GO:0006885,1.9240e-01,3.5000e+01
IMP_SCORE,2586,GO:0099118,1.9237e-01,2.9000e+01
IMP_SCORE,2587,GO:0044422,1.9236e-01,1.5860e+03
IMP_SCORE,2588,GO:0002286,1.9232e-01,1.2000e+01
IMP_SCORE,2589,GO:0046148,1.9229e-01,2.2000e+01
IMP_SCORE,2590,GO:0045944,1.9227e-01,1.6800e+02
IMP_SCORE,2591,GO:0071360,1.9216e-01,1.5000e+01
IMP_SCORE,2592,GO:0090150,1.9214e-01,7.5000e+01
IMP_SCORE,2593,GO:0009914,1.9209e-01,3.2000e+01
IMP_SCORE,2594,GO:0042440,1.9209e-01,2.5000e+01
IMP_SCORE,2595,GO:0030278,1.9208e-01,9.5000e+01
IMP_SCORE,2596,GO:0005789,1.9205e-01,5.2500e+02
IMP_SCORE,2597,GO:0043015,1.9204e-01,2.0000e+01
IMP_SCORE,2598,GO:0014911,1.9201e-01,1.5000e+01
IMP_SCORE,2599,GO:0017048,1.9199e-01,6.0000e+01
IMP_SCORE,2600,GO:1902533,1.9198e-01,1.9300e+02
IMP_SCORE,2601,GO:0097120,1.9195e-01,1.1000e+01
IMP_SCORE,2602,GO:0030449,1.9194e-01,3.3000e+01
IMP_SCORE,2603,GO:0031489,1.9194e-01,7.0000e+00
IMP_SCORE,2604,GO:0009306,1.9190e-01,4.5000e+01
IMP_SCORE,2605,GO:0019894,1.9189e-01,2.1000e+01
IMP_SCORE,2606,GO:0031503,1.9186e-01,3.4000e+01
IMP_SCORE,2607,GO:0004620,1.9182e-01,1.0100e+02
IMP_SCORE,2608,GO:0070887,1.9178e-01,3.9200e+02
IMP_SCORE,2609,GO:2000810,1.9174e-01,9.0000e+00
IMP_SCORE,2610,GO:0006691,1.9165e-01,2.3000e+01
IMP_SCORE,2611,GO:1902165,1.9161e-01,1.5000e+01
IMP_SCORE,2612,GO:0002020,1.9161e-01,5.6000e+01
IMP_SCORE,2613,GO:0051290,1.9156e-01,1.1000e+01
IMP_SCORE,2614,GO:0045597,1.9153e-01,2.2800e+02
IMP_SCORE,2615,GO:0051254,1.9148e-01,2.0900e+02
IMP_SCORE,2616,GO:0060079,1.9147e-01,1.8000e+01
IMP_SCORE,2617,GO:0002253,1.9145e-01,1.6200e+02
IMP_SCORE,2618,GO:1902116,1.9143e-01,1.2000e+01
IMP_SCORE,2619,GO:0031668,1.9132e-01,6.3000e+01
IMP_SCORE,2620,GO:0072698,1.9131e-01,1.2000e+01
IMP_SCORE,2621,GO:1901032,1.9131e-01,7.0000e+00
IMP_SCORE,2622,GO:0002684,1.9127e-01,2.2300e+02
IMP_SCORE,2623,GO:0051149,1.9124e-01,4.3000e+01
IMP_SCORE,2624,GO:0051051,1.9122e-01,1.1900e+02
IMP_SCORE,2625,GO:0008154,1.9122e-01,2.8000e+01
IMP_SCORE,2626,GO:0006282,1.9121e-01,1.8000e+01
IMP_SCORE,2627,GO:1900027,1.9120e-01,1.4000e+01
IMP_SCORE,2628,GO:0000902,1.9108e-01,7.4000e+01
IMP_SCORE,2629,GO:0016337,1.9107e-01,1.7300e+02
IMP_SCORE,2630,GO:0015721,1.9101e-01,1.6000e+01
IMP_SCORE,2631,GO:1903846,1.9098e-01,1.2000e+01
IMP_SCORE,2632,GO:0042100,1.9097e-01,1.0000e+01
IMP_SCORE,2633,GO:0008610,1.9097e-01,2.0700e+02
IMP_SCORE,2634,GO:0042326,1.9088e-01,1.0100e+02
IMP_SCORE,2635,GO:0007597,1.9088e-01,1.6000e+01
IMP_SCORE,2636,GO:0060795,1.9087e-01,1.0000e+00
IMP_SCORE,2637,GO:0030823,1.9087e-01,1.2000e+01
IMP_SCORE,2638,GO:0031229,1.9085e-01,2.1000e+01
IMP_SCORE,2639,GO:0015276,1.9084e-01,7.9000e+01
IMP_SCORE,2640,GO:0009308,1.9083e-01,6.5000e+01
IMP_SCORE,2641,GO:0019359,1.9073e-01,2.0000e+01
IMP_SCORE,2642,GO:0050793,1.9071e-01,6.3100e+02
IMP_SCORE,2643,GO:0051101,1.9071e-01,3.7000e+01
IMP_SCORE,2644,GO:0048641,1.9071e-01,1.7000e+01
IMP_SCORE,2645,GO:1905897,1.9068e-01,1.0000e+01
IMP_SCORE,2646,GO:0043226,1.9067e-01,1.5350e+03
IMP_SCORE,2647,GO:0015197,1.9064e-01,6.7000e+01
IMP_SCORE,2648,GO:0000785,1.9064e-01,1.0600e+02
IMP_SCORE,2649,GO:0050901,1.9063e-01,1.1000e+01
IMP_SCORE,2650,GO:0019898,1.9057e-01,1.1500e+02
IMP_SCORE,2651,GO:0005536,1.9057e-01,1.7000e+01
IMP_SCORE,2652,GO:0001228,1.9056e-01,7.1000e+01
IMP_SCORE,2653,GO:0031256,1.9052e-01,7.1000e+01
IMP_SCORE,2654,GO:0009166,1.9049e-01,1.6000e+01
IMP_SCORE,2655,GO:0043410,1.9047e-01,1.0200e+02
IMP_SCORE,2656,GO:1900271,1.9043e-01,2.5000e+01
IMP_SCORE,2657,GO:0022607,1.9027e-01,7.3200e+02
IMP_SCORE,2658,GO:1903749,1.9027e-01,5.0000e+01
IMP_SCORE,2659,GO:0071556,1.9018e-01,3.2000e+01
IMP_SCORE,2660,GO:0043547,1.9015e-01,2.5200e+02
IMP_SCORE,2661,GO:1901136,1.9015e-01,1.0500e+02
IMP_SCORE,2662,GO:0051954,1.9012e-01,1.4000e+01
IMP_SCORE,2663,GO:0001823,1.9011e-01,8.0000e+00
IMP_SCORE,2664,GO:0051240,1.9008e-01,3.4600e+02
IMP_SCORE,2665,GO:0043254,1.9006e-01,1.0500e+02
IMP_SCORE,2666,GO:0005654,1.9003e-01,1.0550e+03
IMP_SCORE,2667,GO:0051213,1.9000e-01,8.7000e+01
IMP_SCORE,2668,GO:0014069,1.8999e-01,1.3300e+02
IMP_SCORE,2669,GO:0032680,1.8998e-01,4.0000e+01
IMP_SCORE,2670,GO:0042113,1.8996e-01,5.4000e+01
IMP_SCORE,2671,GO:0030424,1.8987e-01,1.3200e+02
IMP_SCORE,2672,GO:0045216,1.8986e-01,1.4500e+02
IMP_SCORE,2673,GO:0001525,1.8985e-01,1.4100e+02
IMP_SCORE,2674,GO:0000904,1.8984e-01,4.2000e+01
IMP_SCORE,2675,GO:0044003,1.8981e-01,1.8000e+01
IMP_SCORE,2676,GO:0051224,1.8976e-01,5.5000e+01
IMP_SCORE,2677,GO:0045777,1.8973e-01,1.5000e+01
IMP_SCORE,2678,GO:0051262,1.8973e-01,4.5000e+01
IMP_SCORE,2679,GO:0010817,1.8964e-01,1.8600e+02
IMP_SCORE,2680,GO:0042073,1.8964e-01,2.5000e+01
IMP_SCORE,2681,GO:1902679,1.8963e-01,1.9400e+02
IMP_SCORE,2682,GO:1903901,1.8963e-01,2.9000e+01
IMP_SCORE,2683,GO:0009410,1.8961e-01,1.3000e+01
IMP_SCORE,2684,GO:0010839,1.8960e-01,1.1000e+01
IMP_SCORE,2685,GO:0045815,1.8958e-01,1.8000e+01
IMP_SCORE,2686,GO:0035914,1.8956e-01,3.9000e+01
IMP_SCORE,2687,GO:0019887,1.8955e-01,7.6000e+01
IMP_SCORE,2688,GO:0002709,1.8953e-01,1.2000e+01
IMP_SCORE,2689,GO:0016197,1.8952e-01,1.4200e+02
IMP_SCORE,2690,GO:0035325,1.8952e-01,1.7000e+01
IMP_SCORE,2691,GO:0004527,1.8949e-01,1.6000e+01
IMP_SCORE,2692,GO:0005178,1.8933e-01,9.6000e+01
IMP_SCORE,2693,GO:0045010,1.8920e-01,1.3000e+01
IMP_SCORE,2694,GO:0060205,1.8917e-01,1.3900e+02
IMP_SCORE,2695,GO:0010935,1.8915e-01,5.0000e+00
IMP_SCORE,2696,GO:0051962,1.8908e-01,1.4000e+02
IMP_SCORE,2697,GO:0043433,1.8894e-01,3.8000e+01
IMP_SCORE,2698,GO:0033157,1.8889e-01,1.1300e+02
IMP_SCORE,2699,GO:0035987,1.8889e-01,2.2000e+01
IMP_SCORE,2700,GO:0050767,1.8881e-01,1.6800e+02
IMP_SCORE,2701,GO:0098852,1.8877e-01,2.5200e+02
IMP_SCORE,2702,GO:0061572,1.8876e-01,4.2000e+01
IMP_SCORE,2703,GO:0098533,1.8875e-01,1.3000e+01
IMP_SCORE,2704,GO:1901607,1.8873e-01,5.6000e+01
IMP_SCORE,2705,GO:0072595,1.8873e-01,1.5000e+01
IMP_SCORE,2706,GO:0044242,1.8871e-01,1.0600e+02
IMP_SCORE,2707,GO:1901216,1.8871e-01,8.0000e+00
IMP_SCORE,2708,GO:0003012,1.8865e-01,1.1100e+02
IMP_SCORE,2709,GO:0009144,1.8864e-01,4.0000e+01
IMP_SCORE,2710,GO:0003091,1.8864e-01,2.1000e+01
IMP_SCORE,2711,GO:1903358,1.8864e-01,6.0000e+00
IMP_SCORE,2712,GO:0015012,1.8864e-01,5.0000e+00
IMP_SCORE,2713,GO:0007173,1.8864e-01,3.7000e+01
IMP_SCORE,2714,GO:0001954,1.8863e-01,1.7000e+01
IMP_SCORE,2715,GO:2000108,1.8858e-01,1.1000e+01
IMP_SCORE,2716,GO:0010639,1.8856e-01,1.0100e+02
IMP_SCORE,2717,GO:0010466,1.8854e-01,9.3000e+01
IMP_SCORE,2718,GO:0071467,1.8853e-01,1.5000e+01
IMP_SCORE,2719,GO:0045236,1.8841e-01,7.0000e+00
IMP_SCORE,2720,GO:0010810,1.8838e-01,8.2000e+01
IMP_SCORE,2721,GO:0001934,1.8838e-01,1.4800e+02
IMP_SCORE,2722,GO:0072044,1.8836e-01,1.3000e+01
IMP_SCORE,2723,GO:1901685,1.8833e-01,2.9000e+01
IMP_SCORE,2724,GO:0060441,1.8830e-01,1.5000e+01
IMP_SCORE,2725,GO:0051604,1.8829e-01,1.5500e+02
IMP_SCORE,2726,GO:0090185,1.8828e-01,8.0000e+00
IMP_SCORE,2727,GO:1900744,1.8827e-01,3.6000e+01
IMP_SCORE,2728,GO:0032465,1.8827e-01,3.0000e+01
IMP_SCORE,2729,GO:0051098,1.8827e-01,8.7000e+01
IMP_SCORE,2730,GO:0031532,1.8825e-01,2.3000e+01
IMP_SCORE,2731,GO:1901698,1.8825e-01,1.7800e+02
IMP_SCORE,2732,GO:0043434,1.8825e-01,7.9000e+01
IMP_SCORE,2733,GO:0032350,1.8825e-01,1.1000e+01
IMP_SCORE,2734,GO:0031589,1.8814e-01,1.2200e+02
IMP_SCORE,2735,GO:0005902,1.8808e-01,5.2000e+01
IMP_SCORE,2736,GO:0051223,1.8807e-01,1.7400e+02
IMP_SCORE,2737,GO:0004519,1.8804e-01,6.2000e+01
IMP_SCORE,2738,GO:0044763,1.8804e-01,1.4750e+03
IMP_SCORE,2739,GO:0043395,1.8803e-01,2.0000e+01
IMP_SCORE,2740,GO:0030207,1.8798e-01,7.0000e+00
IMP_SCORE,2741,GO:0031344,1.8792e-01,2.0400e+02
IMP_SCORE,2742,GO:0006903,1.8788e-01,1.9000e+01
IMP_SCORE,2743,GO:0030036,1.8777e-01,1.3000e+02
IMP_SCORE,2744,GO:0030427,1.8775e-01,7.6000e+01
IMP_SCORE,2745,GO:0097320,1.8774e-01,5.0000e+00
IMP_SCORE,2746,GO:1901224,1.8772e-01,1.3000e+01
IMP_SCORE,2747,GO:0007205,1.8770e-01,3.2000e+01
IMP_SCORE,2748,GO:0016055,1.8761e-01,1.0700e+02
IMP_SCORE,2749,GO:0019992,1.8760e-01,2.2000e+01
IMP_SCORE,2750,GO:0030968,1.8759e-01,4.1000e+01
IMP_SCORE,2751,GO:0051639,1.8759e-01,1.2000e+01
IMP_SCORE,2752,GO:0010743,1.8756e-01,1.5000e+01
IMP_SCORE,2753,GO:0043300,1.8756e-01,2.4000e+01
IMP_SCORE,2754,GO:0005622,1.8756e-01,7.4800e+02
IMP_SCORE,2755,GO:0099106,1.8754e-01,7.3000e+01
IMP_SCORE,2756,GO:0071385,1.8750e-01,1.6000e+01
IMP_SCORE,2757,GO:1901661,1.8745e-01,2.2000e+01
IMP_SCORE,2758,GO:0030155,1.8744e-01,2.5900e+02
IMP_SCORE,2759,GO:0034605,1.8741e-01,6.8000e+01
IMP_SCORE,2760,GO:0001541,1.8736e-01,1.4000e+01
IMP_SCORE,2761,GO:0034329,1.8735e-01,1.1300e+02
IMP_SCORE,2762,GO:0055074,1.8729e-01,8.1000e+01
IMP_SCORE,2763,GO:0006004,1.8728e-01,2.6000e+01
IMP_SCORE,2764,GO:0043523,1.8727e-01,4.6000e+01
IMP_SCORE,2765,GO:0016248,1.8723e-01,2.1000e+01
IMP_SCORE,2766,GO:0031235,1.8723e-01,6.0000e+00
IMP_SCORE,2767,GO:1902905,1.8722e-01,5.7000e+01
IMP_SCORE,2768,GO:0048592,1.8720e-01,3.4000e+01
IMP_SCORE,2769,GO:0035821,1.8720e-01,3.3000e+01
IMP_SCORE,2770,GO:0002220,1.8719e-01,2.9000e+01
IMP_SCORE,2771,GO:0006022,1.8718e-01,1.1100e+02
IMP_SCORE,2772,GO:0008180,1.8715e-01,1.2000e+01
IMP_SCORE,2773,GO:1901185,1.8709e-01,1.4000e+01
IMP_SCORE,2774,GO:0098662,1.8708e-01,1.2500e+02
IMP_SCORE,2775,GO:1903827,1.8699e-01,1.6800e+02
IMP_SCORE,2776,GO:0045028,1.8697e-01,3.0000e+01
IMP_SCORE,2777,GO:0009968,1.8690e-01,2.9600e+02
IMP_SCORE,2778,GO:0030496,1.8690e-01,1.2000e+02
IMP_SCORE,2779,GO:1901618,1.8687e-01,1.9000e+01
IMP_SCORE,2780,GO:0051336,1.8686e-01,4.3700e+02
IMP_SCORE,2781,GO:0031348,1.8683e-01,6.9000e+01
IMP_SCORE,2782,GO:0030687,1.8670e-01,2.5000e+01
IMP_SCORE,2783,GO:0005671,1.8670e-01,5.0000e+00
IMP_SCORE,2784,GO:0043542,1.8668e-01,3.6000e+01
IMP_SCORE,2785,GO:0006665,1.8660e-01,1.0900e+02
IMP_SCORE,2786,GO:0016538,1.8658e-01,1.0000e+01
IMP_SCORE,2787,GO:0032982,1.8653e-01,2.2000e+01
IMP_SCORE,2788,GO:0051258,1.8650e-01,1.6000e+01
IMP_SCORE,2789,GO:2000846,1.8640e-01,1.7000e+01
IMP_SCORE,2790,GO:0065005,1.8633e-01,5.0000e+00
IMP_SCORE,2791,GO:0050776,1.8629e-01,3.0300e+02
IMP_SCORE,2792,GO:0060968,1.8627e-01,1.2000e+01
IMP_SCORE,2793,GO:0023026,1.8625e-01,1.7000e+01
IMP_SCORE,2794,GO:0009205,1.8624e-01,4.3000e+01
IMP_SCORE,2795,GO:0006913,1.8621e-01,8.8000e+01
IMP_SCORE,2796,GO:0045309,1.8621e-01,1.3000e+01
IMP_SCORE,2797,GO:0016831,1.8619e-01,2.5000e+01
IMP_SCORE,2798,GO:0035556,1.8618e-01,5.5900e+02
IMP_SCORE,2799,GO:0055037,1.8604e-01,5.9000e+01
IMP_SCORE,2800,GO:0007229,1.8599e-01,8.6000e+01
IMP_SCORE,2801,GO:1902743,1.8598e-01,1.6000e+01
IMP_SCORE,2802,GO:0006082,1.8597e-01,2.7000e+02
IMP_SCORE,2803,GO:0030334,1.8595e-01,2.2400e+02
IMP_SCORE,2804,GO:0048538,1.8591e-01,9.0000e+00
IMP_SCORE,2805,GO:2000725,1.8586e-01,8.0000e+00
IMP_SCORE,2806,GO:0044243,1.8581e-01,4.1000e+01
IMP_SCORE,2807,GO:0000082,1.8580e-01,2.6000e+01
IMP_SCORE,2808,GO:0006970,1.8577e-01,5.4000e+01
IMP_SCORE,2809,GO:0017157,1.8577e-01,6.3000e+01
IMP_SCORE,2810,GO:0090025,1.8575e-01,4.0000e+00
IMP_SCORE,2811,GO:0030228,1.8574e-01,1.7000e+01
IMP_SCORE,2812,GO:0008201,1.8573e-01,1.0300e+02
IMP_SCORE,2813,GO:1904705,1.8571e-01,9.0000e+00
IMP_SCORE,2814,GO:0006790,1.8570e-01,2.2800e+02
IMP_SCORE,2815,GO:0007268,1.8563e-01,1.5200e+02
IMP_SCORE,2816,GO:0045103,1.8551e-01,1.9000e+01
IMP_SCORE,2817,GO:0034394,1.8544e-01,5.0000e+00
IMP_SCORE,2818,GO:0043011,1.8524e-01,2.0000e+01
IMP_SCORE,2819,GO:0007346,1.8520e-01,1.5100e+02
IMP_SCORE,2820,GO:0008574,1.8515e-01,8.0000e+00
IMP_SCORE,2821,GO:1901615,1.8510e-01,2.1300e+02
IMP_SCORE,2822,GO:0019730,1.8502e-01,6.1000e+01
IMP_SCORE,2823,GO:0035770,1.8499e-01,9.8000e+01
IMP_SCORE,2824,GO:0051895,1.8494e-01,1.6000e+01
IMP_SCORE,2825,GO:0097306,1.8492e-01,3.2000e+01
IMP_SCORE,2826,GO:0090335,1.8490e-01,6.0000e+00
IMP_SCORE,2827,GO:0046475,1.8487e-01,2.1000e+01
IMP_SCORE,2828,GO:0031410,1.8481e-01,5.9900e+02
IMP_SCORE,2829,GO:0051050,1.8479e-01,2.5500e+02
IMP_SCORE,2830,GO:0060341,1.8479e-01,2.2300e+02
IMP_SCORE,2831,GO:0048013,1.8475e-01,4.9000e+01
IMP_SCORE,2832,GO:0003823,1.8474e-01,6.7000e+01
IMP_SCORE,2833,GO:0032729,1.8474e-01,3.4000e+01
IMP_SCORE,2834,GO:0004714,1.8473e-01,3.0000e+01
IMP_SCORE,2835,GO:0097193,1.8470e-01,5.3000e+01
IMP_SCORE,2836,GO:0044459,1.8470e-01,1.0260e+03
IMP_SCORE,2837,GO:0098588,1.8469e-01,6.6700e+02
IMP_SCORE,2838,GO:0005795,1.8466e-01,5.3000e+01
IMP_SCORE,2839,GO:0006796,1.8459e-01,5.2800e+02
IMP_SCORE,2840,GO:2000279,1.8459e-01,9.0000e+00
IMP_SCORE,2841,GO:0043177,1.8458e-01,1.1200e+02
IMP_SCORE,2842,GO:0016042,1.8457e-01,1.9100e+02
IMP_SCORE,2843,GO:0055025,1.8455e-01,3.0000e+00
IMP_SCORE,2844,GO:0031224,1.8446e-01,1.4490e+03
IMP_SCORE,2845,GO:0048869,1.8444e-01,8.6300e+02
IMP_SCORE,2846,GO:0044818,1.8440e-01,1.0000e+01
IMP_SCORE,2847,GO:0008366,1.8432e-01,1.0200e+02
IMP_SCORE,2848,GO:0000793,1.8431e-01,2.5000e+01
IMP_SCORE,2849,GO:1904035,1.8428e-01,2.3000e+01
IMP_SCORE,2850,GO:0034762,1.8424e-01,1.3700e+02
IMP_SCORE,2851,GO:1903532,1.8419e-01,8.2000e+01
IMP_SCORE,2852,GO:1903037,1.8414e-01,8.4000e+01
IMP_SCORE,2853,GO:0072686,1.8408e-01,4.4000e+01
IMP_SCORE,2854,GO:0031579,1.8405e-01,2.0000e+01
IMP_SCORE,2855,GO:0038095,1.8404e-01,3.3000e+01
IMP_SCORE,2856,GO:0042487,1.8403e-01,1.3000e+01
IMP_SCORE,2857,GO:1902903,1.8394e-01,9.2000e+01
IMP_SCORE,2858,GO:0060562,1.8393e-01,2.7000e+01
IMP_SCORE,2859,GO:0060090,1.8391e-01,9.6000e+01
IMP_SCORE,2860,GO:0030218,1.8387e-01,1.3000e+01
IMP_SCORE,2861,GO:0030971,1.8380e-01,4.0000e+01
IMP_SCORE,2862,GO:0090281,1.8380e-01,6.0000e+00
IMP_SCORE,2863,GO:0030801,1.8378e-01,1.7000e+01
IMP_SCORE,2864,GO:0051093,1.8373e-01,2.2200e+02
IMP_SCORE,2865,GO:0032432,1.8369e-01,3.4000e+01
IMP_SCORE,2866,GO:0030904,1.8368e-01,1.1000e+01
IMP_SCORE,2867,GO:0050852,1.8361e-01,3.9000e+01
IMP_SCORE,2868,GO:1901616,1.8358e-01,4.2000e+01
IMP_SCORE,2869,GO:0061037,1.8357e-01,6.0000e+00
IMP_SCORE,2870,GO:0072523,1.8354e-01,1.8000e+01
IMP_SCORE,2871,GO:0032480,1.8349e-01,7.0000e+00
IMP_SCORE,2872,GO:0015605,1.8348e-01,1.3000e+01
IMP_SCORE,2873,GO:0044432,1.8348e-01,6.3500e+02
IMP_SCORE,2874,GO:0048662,1.8341e-01,1.1000e+01
IMP_SCORE,2875,GO:0046875,1.8339e-01,1.8000e+01
IMP_SCORE,2876,GO:0007204,1.8338e-01,5.7000e+01
IMP_SCORE,2877,GO:0055090,1.8336e-01,1.1000e+01
IMP_SCORE,2878,GO:0006887,1.8331e-01,1.6700e+02
IMP_SCORE,2879,GO:0045446,1.8330e-01,6.0000e+00
IMP_SCORE,2880,GO:0007413,1.8323e-01,2.5000e+01
IMP_SCORE,2881,GO:1903725,1.8323e-01,9.0000e+00
IMP_SCORE,2882,GO:0044319,1.8321e-01,2.3000e+01
IMP_SCORE,2883,GO:0045165,1.8320e-01,5.7000e+01
IMP_SCORE,2884,GO:0031970,1.8312e-01,7.1000e+01
IMP_SCORE,2885,GO:0006662,1.8312e-01,3.6000e+01
IMP_SCORE,2886,GO:0045824,1.8310e-01,2.4000e+01
IMP_SCORE,2887,GO:0055001,1.8310e-01,6.5000e+01
IMP_SCORE,2888,GO:0019221,1.8309e-01,2.2700e+02
IMP_SCORE,2889,GO:0009416,1.8298e-01,8.4000e+01
IMP_SCORE,2890,GO:0031111,1.8294e-01,1.3000e+01
IMP_SCORE,2891,GO:0051705,1.8288e-01,5.5000e+01
IMP_SCORE,2892,GO:0040029,1.8283e-01,6.3000e+01
IMP_SCORE,2893,GO:0002687,1.8279e-01,3.5000e+01
IMP_SCORE,2894,GO:0060457,1.8278e-01,8.0000e+00
IMP_SCORE,2895,GO:1902041,1.8278e-01,3.0000e+01
IMP_SCORE,2896,GO:0006703,1.8277e-01,1.1000e+01
IMP_SCORE,2897,GO:0032700,1.8272e-01,6.0000e+00
IMP_SCORE,2898,GO:0046839,1.8269e-01,4.1000e+01
IMP_SCORE,2899,GO:0006333,1.8261e-01,2.3000e+01
IMP_SCORE,2900,GO:0044723,1.8257e-01,1.7400e+02
IMP_SCORE,2901,GO:0070925,1.8257e-01,1.5700e+02
IMP_SCORE,2902,GO:0006865,1.8256e-01,3.9000e+01
IMP_SCORE,2903,GO:0004653,1.8255e-01,3.0000e+01
IMP_SCORE,2904,GO:0042102,1.8249e-01,2.8000e+01
IMP_SCORE,2905,GO:1902600,1.8246e-01,3.4000e+01
IMP_SCORE,2906,GO:0090665,1.8235e-01,2.6000e+01
IMP_SCORE,2907,GO:0044767,1.8235e-01,1.2440e+03
IMP_SCORE,2908,GO:0098916,1.8234e-01,1.4500e+02
IMP_SCORE,2909,GO:0044344,1.8228e-01,1.7000e+01
IMP_SCORE,2910,GO:0016307,1.8227e-01,3.3000e+01
IMP_SCORE,2911,GO:0019789,1.8226e-01,7.0000e+00
IMP_SCORE,2912,GO:1901741,1.8225e-01,1.5000e+01
IMP_SCORE,2913,GO:0048247,1.8224e-01,1.5000e+01
IMP_SCORE,2914,GO:2000300,1.8223e-01,2.0000e+01
IMP_SCORE,2915,GO:1904292,1.8222e-01,9.0000e+00
IMP_SCORE,2916,GO:0036126,1.8222e-01,1.6000e+01
IMP_SCORE,2917,GO:0070303,1.8220e-01,8.0000e+00
IMP_SCORE,2918,GO:0016638,1.8218e-01,3.1000e+01
IMP_SCORE,2919,GO:0006805,1.8216e-01,1.3700e+02
IMP_SCORE,2920,GO:0046903,1.8216e-01,2.3800e+02
IMP_SCORE,2921,GO:0098876,1.8215e-01,6.2000e+01
IMP_SCORE,2922,GO:0019897,1.8214e-01,5.3000e+01
IMP_SCORE,2923,GO:2000272,1.8206e-01,1.5000e+01
IMP_SCORE,2924,GO:0010591,1.8200e-01,2.8000e+01
IMP_SCORE,2925,GO:1903322,1.8198e-01,2.9000e+01
IMP_SCORE,2926,GO:0031644,1.8198e-01,3.4000e+01
IMP_SCORE,2927,GO:0048172,1.8197e-01,1.8000e+01
IMP_SCORE,2928,GO:0044872,1.8197e-01,6.0000e+00
IMP_SCORE,2929,GO:0090317,1.8191e-01,4.4000e+01
IMP_SCORE,2930,GO:1901380,1.8188e-01,3.0000e+00
IMP_SCORE,2931,GO:0035098,1.8184e-01,1.0000e+01
IMP_SCORE,2932,GO:0005924,1.8181e-01,2.6800e+02
IMP_SCORE,2933,GO:0018195,1.8175e-01,2.3000e+01
IMP_SCORE,2934,GO:0030162,1.8174e-01,1.8700e+02
IMP_SCORE,2935,GO:0051058,1.8173e-01,1.2000e+01
IMP_SCORE,2936,GO:0002698,1.8171e-01,4.0000e+01
IMP_SCORE,2937,GO:0045595,1.8170e-01,4.1200e+02
IMP_SCORE,2938,GO:0002891,1.8170e-01,1.0000e+01
IMP_SCORE,2939,GO:0007165,1.8168e-01,1.1440e+03
IMP_SCORE,2940,GO:0071391,1.8167e-01,1.0000e+01
IMP_SCORE,2941,GO:1902222,1.8166e-01,3.6000e+01
IMP_SCORE,2942,GO:0043325,1.8163e-01,1.9000e+01
IMP_SCORE,2943,GO:0007159,1.8159e-01,3.3000e+01
IMP_SCORE,2944,GO:0048208,1.8158e-01,2.8000e+01
IMP_SCORE,2945,GO:0034030,1.8157e-01,6.0000e+00
IMP_SCORE,2946,GO:0017080,1.8152e-01,5.1000e+01
IMP_SCORE,2947,GO:0004896,1.8152e-01,1.4300e+02
IMP_SCORE,2948,GO:0033700,1.8150e-01,8.0000e+00
IMP_SCORE,2949,GO:0045806,1.8148e-01,1.2000e+01
IMP_SCORE,2950,GO:0050773,1.8147e-01,4.6000e+01
IMP_SCORE,2951,GO:0032655,1.8144e-01,2.0000e+01
IMP_SCORE,2952,GO:0033044,1.8131e-01,7.4000e+01
IMP_SCORE,2953,GO:0016667,1.8131e-01,4.6000e+01
IMP_SCORE,2954,GO:0042330,1.8130e-01,1.4900e+02
IMP_SCORE,2955,GO:0010721,1.8124e-01,8.9000e+01
IMP_SCORE,2956,GO:0008380,1.8123e-01,1.1000e+02
IMP_SCORE,2957,GO:0055013,1.8116e-01,1.7000e+01
IMP_SCORE,2958,GO:0032332,1.8114e-01,1.3000e+01
IMP_SCORE,2959,GO:0043028,1.8111e-01,3.1000e+01
IMP_SCORE,2960,GO:0044106,1.8111e-01,4.6000e+01
IMP_SCORE,2961,GO:0030154,1.8109e-01,7.1100e+02
IMP_SCORE,2962,GO:0031098,1.8108e-01,2.2000e+01
IMP_SCORE,2963,GO:0043492,1.8089e-01,5.0000e+01
IMP_SCORE,2964,GO:0033365,1.8089e-01,1.3800e+02
IMP_SCORE,2965,GO:0000122,1.8087e-01,1.3700e+02
IMP_SCORE,2966,GO:0031327,1.8087e-01,2.3900e+02
IMP_SCORE,2967,GO:0018279,1.8079e-01,4.4000e+01
IMP_SCORE,2968,GO:0046031,1.8079e-01,1.9000e+01
IMP_SCORE,2969,GO:0008203,1.8076e-01,5.7000e+01
IMP_SCORE,2970,GO:0003714,1.8075e-01,9.1000e+01
IMP_SCORE,2971,GO:0010941,1.8073e-01,3.7700e+02
IMP_SCORE,2972,GO:0050670,1.8069e-01,5.9000e+01
IMP_SCORE,2973,GO:0032881,1.8068e-01,1.8000e+01
IMP_SCORE,2974,GO:0070717,1.8065e-01,6.0000e+00
IMP_SCORE,2975,GO:0048002,1.8065e-01,1.0300e+02
IMP_SCORE,2976,GO:0032838,1.8060e-01,3.1000e+01
IMP_SCORE,2977,GO:0007267,1.8057e-01,2.5300e+02
IMP_SCORE,2978,GO:0034637,1.8056e-01,1.7000e+01
IMP_SCORE,2979,GO:0032231,1.8055e-01,3.1000e+01
IMP_SCORE,2980,GO:1902105,1.8055e-01,9.9000e+01
IMP_SCORE,2981,GO:0010976,1.8054e-01,5.6000e+01
IMP_SCORE,2982,GO:0042269,1.8046e-01,1.1000e+01
IMP_SCORE,2983,GO:0030048,1.8045e-01,3.6000e+01
IMP_SCORE,2984,GO:0008134,1.8045e-01,1.4900e+02
IMP_SCORE,2985,GO:2000738,1.8031e-01,7.0000e+00
IMP_SCORE,2986,GO:0009719,1.8028e-01,3.0200e+02
IMP_SCORE,2987,GO:0009199,1.8028e-01,3.2000e+01
IMP_SCORE,2988,GO:0002250,1.8020e-01,1.9700e+02
IMP_SCORE,2989,GO:0051174,1.8018e-01,2.8500e+02
IMP_SCORE,2990,GO:0032787,1.8016e-01,1.8800e+02
IMP_SCORE,2991,GO:0046854,1.8012e-01,5.2000e+01
IMP_SCORE,2992,GO:0019884,1.8010e-01,1.1700e+02
IMP_SCORE,2993,GO:0044183,1.8005e-01,2.5000e+01
IMP_SCORE,2994,GO:0012501,1.8003e-01,4.6500e+02
IMP_SCORE,2995,GO:0046852,1.8003e-01,4.0000e+00
IMP_SCORE,2996,GO:0032943,1.8002e-01,3.2000e+01
IMP_SCORE,2997,GO:0046209,1.7998e-01,9.0000e+00
IMP_SCORE,2998,GO:0048168,1.7998e-01,3.5000e+01
IMP_SCORE,2999,GO:0031329,1.7996e-01,2.0600e+02
IMP_SCORE,3000,GO:0009649,1.7991e-01,2.3000e+01
IMP_SCORE,3001,GO:1900077,1.7989e-01,1.6000e+01
IMP_SCORE,3002,GO:0072512,1.7987e-01,2.1000e+01
IMP_SCORE,3003,GO:0051130,1.7984e-01,3.4500e+02
IMP_SCORE,3004,GO:0033013,1.7982e-01,4.6000e+01
IMP_SCORE,3005,GO:0071805,1.7978e-01,2.2000e+01
IMP_SCORE,3006,GO:0032502,1.7977e-01,1.3830e+03
IMP_SCORE,3007,GO:0036498,1.7977e-01,3.7000e+01
IMP_SCORE,3008,GO:1902806,1.7968e-01,5.2000e+01
IMP_SCORE,3009,GO:1902680,1.7968e-01,1.9400e+02
IMP_SCORE,3010,GO:2000114,1.7965e-01,1.0000e+01
IMP_SCORE,3011,GO:0009179,1.7964e-01,1.8000e+01
IMP_SCORE,3012,GO:0002822,1.7954e-01,3.5000e+01
IMP_SCORE,3013,GO:0001933,1.7953e-01,8.9000e+01
IMP_SCORE,3014,GO:0003156,1.7952e-01,2.1000e+01
IMP_SCORE,3015,GO:0061005,1.7946e-01,1.9000e+01
IMP_SCORE,3016,GO:0048285,1.7943e-01,1.6100e+02
IMP_SCORE,3017,GO:0031331,1.7933e-01,8.1000e+01
IMP_SCORE,3018,GO:0019439,1.7929e-01,1.4400e+02
IMP_SCORE,3019,GO:0016050,1.7929e-01,1.0400e+02
IMP_SCORE,3020,GO:0033619,1.7929e-01,2.8000e+01
IMP_SCORE,3021,GO:0019318,1.7923e-01,8.9000e+01
IMP_SCORE,3022,GO:0009404,1.7921e-01,1.1000e+01
IMP_SCORE,3023,GO:0022409,1.7917e-01,6.9000e+01
IMP_SCORE,3024,GO:0030534,1.7896e-01,9.1000e+01
IMP_SCORE,3025,GO:0060249,1.7894e-01,1.1400e+02
IMP_SCORE,3026,GO:0036152,1.7891e-01,6.0000e+01
IMP_SCORE,3027,GO:0008284,1.7889e-01,3.1200e+02
IMP_SCORE,3028,GO:0051956,1.7887e-01,6.0000e+00
IMP_SCORE,3029,GO:0009220,1.7884e-01,7.0000e+00
IMP_SCORE,3030,GO:0045685,1.7883e-01,3.0000e+01
IMP_SCORE,3031,GO:0046637,1.7882e-01,1.5000e+01
IMP_SCORE,3032,GO:0017148,1.7882e-01,4.4000e+01
IMP_SCORE,3033,GO:0004860,1.7881e-01,3.9000e+01
IMP_SCORE,3034,GO:0045211,1.7872e-01,1.4100e+02
IMP_SCORE,3035,GO:0071840,1.7872e-01,1.2140e+03
IMP_SCORE,3036,GO:0061061,1.7868e-01,6.1000e+01
IMP_SCORE,3037,GO:0051348,1.7861e-01,9.0000e+01
IMP_SCORE,3038,GO:0016813,1.7858e-01,1.9000e+01
IMP_SCORE,3039,GO:0005540,1.7857e-01,6.2000e+01
IMP_SCORE,3040,GO:0001047,1.7856e-01,6.2000e+01
IMP_SCORE,3041,GO:0006955,1.7852e-01,4.7700e+02
IMP_SCORE,3042,GO:0032868,1.7852e-01,5.7000e+01
IMP_SCORE,3043,GO:0006417,1.7845e-01,1.0800e+02
IMP_SCORE,3044,GO:0048584,1.7845e-01,4.3500e+02
IMP_SCORE,3045,GO:0003254,1.7841e-01,1.7000e+01
IMP_SCORE,3046,GO:0045197,1.7841e-01,3.8000e+01
IMP_SCORE,3047,GO:0070229,1.7840e-01,2.8000e+01
IMP_SCORE,3048,GO:0010632,1.7839e-01,4.1000e+01
IMP_SCORE,3049,GO:0030554,1.7839e-01,3.8900e+02
IMP_SCORE,3050,GO:0031065,1.7838e-01,7.0000e+00
IMP_SCORE,3051,GO:0003151,1.7836e-01,1.5000e+01
IMP_SCORE,3052,GO:1904893,1.7833e-01,1.6000e+01
IMP_SCORE,3053,GO:0016079,1.7832e-01,2.0000e+01
IMP_SCORE,3054,GO:0032101,1.7829e-01,1.9300e+02
IMP_SCORE,3055,GO:0009615,1.7822e-01,8.8000e+01
IMP_SCORE,3056,GO:0061081,1.7822e-01,1.1000e+01
IMP_SCORE,3057,GO:0016614,1.7815e-01,1.2000e+02
IMP_SCORE,3058,GO:2000106,1.7807e-01,5.1000e+01
IMP_SCORE,3059,GO:0034754,1.7807e-01,7.2000e+01
IMP_SCORE,3060,GO:0060828,1.7805e-01,6.7000e+01
IMP_SCORE,3061,GO:0042304,1.7798e-01,1.1000e+01
IMP_SCORE,3062,GO:0000146,1.7797e-01,2.1000e+01
IMP_SCORE,3063,GO:0045111,1.7796e-01,7.2000e+01
IMP_SCORE,3064,GO:0045785,1.7791e-01,1.4400e+02
IMP_SCORE,3065,GO:0048806,1.7791e-01,1.8000e+01
IMP_SCORE,3066,GO:0001936,1.7790e-01,4.0000e+01
IMP_SCORE,3067,GO:0043067,1.7790e-01,4.0700e+02
IMP_SCORE,3068,GO:0002208,1.7786e-01,8.0000e+00
IMP_SCORE,3069,GO:0050869,1.7778e-01,8.0000e+00
IMP_SCORE,3070,GO:0031593,1.7777e-01,1.7000e+01
IMP_SCORE,3071,GO:1903845,1.7772e-01,3.2000e+01
IMP_SCORE,3072,GO:0090329,1.7770e-01,3.4000e+01
IMP_SCORE,3073,GO:0005516,1.7767e-01,4.7700e+02
IMP_SCORE,3074,GO:0034332,1.7767e-01,6.1000e+01
IMP_SCORE,3075,GO:0030856,1.7767e-01,2.8000e+01
IMP_SCORE,3076,GO:0051302,1.7766e-01,3.8000e+01
IMP_SCORE,3077,GO:0016616,1.7751e-01,1.2000e+02
IMP_SCORE,3078,GO:0045335,1.7748e-01,2.6000e+01
IMP_SCORE,3079,GO:0009154,1.7747e-01,7.0000e+00
IMP_SCORE,3080,GO:0008344,1.7746e-01,3.9000e+01
IMP_SCORE,3081,GO:0070265,1.7746e-01,3.2000e+01
IMP_SCORE,3082,GO:0018022,1.7729e-01,1.9000e+01
IMP_SCORE,3083,GO:0001608,1.7725e-01,2.4000e+01
IMP_SCORE,3084,GO:1903522,1.7724e-01,1.1100e+02
IMP_SCORE,3085,GO:0055082,1.7723e-01,2.0000e+02
IMP_SCORE,3086,GO:0048858,1.7720e-01,1.2100e+02
IMP_SCORE,3087,GO:0016459,1.7714e-01,7.3000e+01
IMP_SCORE,3088,GO:0042599,1.7711e-01,3.4000e+01
IMP_SCORE,3089,GO:0016579,1.7708e-01,7.6000e+01
IMP_SCORE,3090,GO:0042402,1.7707e-01,4.5000e+01
IMP_SCORE,3091,GO:0005198,1.7706e-01,5.5300e+02
IMP_SCORE,3092,GO:0060452,1.7706e-01,2.0000e+00
IMP_SCORE,3093,GO:0000175,1.7705e-01,8.0000e+00
IMP_SCORE,3094,GO:0005615,1.7702e-01,1.0810e+03
IMP_SCORE,3095,GO:0031090,1.7701e-01,8.3000e+02
IMP_SCORE,3096,GO:0046471,1.7700e-01,2.4000e+01
IMP_SCORE,3097,GO:2000027,1.7699e-01,6.7000e+01
IMP_SCORE,3098,GO:0019395,1.7697e-01,5.3000e+01
IMP_SCORE,3099,GO:0050663,1.7691e-01,2.4000e+01
IMP_SCORE,3100,GO:0001846,1.7687e-01,2.9000e+01
IMP_SCORE,3101,GO:0031342,1.7683e-01,1.0000e+01
IMP_SCORE,3102,GO:1901564,1.7680e-01,4.8900e+02
IMP_SCORE,3103,GO:2000209,1.7678e-01,8.0000e+00
IMP_SCORE,3104,GO:2000826,1.7674e-01,1.4000e+01
IMP_SCORE,3105,GO:0016043,1.7672e-01,1.1540e+03
IMP_SCORE,3106,GO:0060964,1.7670e-01,7.0000e+00
IMP_SCORE,3107,GO:0050896,1.7665e-01,1.3010e+03
IMP_SCORE,3108,GO:0038084,1.7662e-01,8.0000e+00
IMP_SCORE,3109,GO:0035994,1.7662e-01,1.0000e+01
IMP_SCORE,3110,GO:0051219,1.7659e-01,3.0000e+01
IMP_SCORE,3111,GO:0010468,1.7658e-01,4.6000e+02
IMP_SCORE,3112,GO:0071868,1.7657e-01,7.0000e+00
IMP_SCORE,3113,GO:1901476,1.7656e-01,3.9000e+01
IMP_SCORE,3114,GO:0030501,1.7656e-01,1.8000e+01
IMP_SCORE,3115,GO:0000791,1.7655e-01,1.5000e+01
IMP_SCORE,3116,GO:1902495,1.7654e-01,1.3500e+02
IMP_SCORE,3117,GO:0032559,1.7650e-01,3.7800e+02
IMP_SCORE,3118,GO:0065003,1.7648e-01,4.8700e+02
IMP_SCORE,3119,GO:0072524,1.7642e-01,7.4000e+01
IMP_SCORE,3120,GO:0042742,1.7642e-01,1.1000e+02
IMP_SCORE,3121,GO:0015629,1.7641e-01,1.4800e+02
IMP_SCORE,3122,GO:0044712,1.7641e-01,3.1500e+02
IMP_SCORE,3123,GO:0035023,1.7639e-01,6.2000e+01
IMP_SCORE,3124,GO:0032589,1.7636e-01,1.8000e+01
IMP_SCORE,3125,GO:1901658,1.7631e-01,4.3000e+01
IMP_SCORE,3126,GO:1903530,1.7624e-01,1.7000e+02
IMP_SCORE,3127,GO:0046131,1.7622e-01,1.6000e+01
IMP_SCORE,3128,GO:0005925,1.7620e-01,2.7100e+02
IMP_SCORE,3129,GO:1903206,1.7620e-01,1.0000e+01
IMP_SCORE,3130,GO:0032588,1.7610e-01,4.7000e+01
IMP_SCORE,3131,GO:0034702,1.7608e-01,1.3400e+02
IMP_SCORE,3132,GO:1904063,1.7607e-01,8.0000e+00
IMP_SCORE,3133,GO:0051493,1.7604e-01,1.3400e+02
IMP_SCORE,3134,GO:0009893,1.7603e-01,4.4100e+02
IMP_SCORE,3135,GO:0030669,1.7596e-01,3.7000e+01
IMP_SCORE,3136,GO:0043292,1.7596e-01,4.6000e+01
IMP_SCORE,3137,GO:0045776,1.7594e-01,2.6000e+01
IMP_SCORE,3138,GO:0008206,1.7593e-01,3.1000e+01
IMP_SCORE,3139,GO:0021799,1.7592e-01,1.5000e+01
IMP_SCORE,3140,GO:1901570,1.7589e-01,3.7000e+01
IMP_SCORE,3141,GO:0048738,1.7585e-01,1.1000e+01
IMP_SCORE,3142,GO:0007417,1.7585e-01,1.3900e+02
IMP_SCORE,3143,GO:0050772,1.7583e-01,2.9000e+01
IMP_SCORE,3144,GO:0007059,1.7580e-01,5.6000e+01
IMP_SCORE,3145,GO:0051248,1.7576e-01,2.3900e+02
IMP_SCORE,3146,GO:0095500,1.7574e-01,3.0000e+01
IMP_SCORE,3147,GO:0009967,1.7574e-01,3.1300e+02
IMP_SCORE,3148,GO:0016504,1.7569e-01,1.4000e+01
IMP_SCORE,3149,GO:0031369,1.7563e-01,4.6000e+01
IMP_SCORE,3150,GO:0060706,1.7560e-01,8.0000e+00
IMP_SCORE,3151,GO:0030425,1.7555e-01,2.0100e+02
IMP_SCORE,3152,GO:0048147,1.7545e-01,3.4000e+01
IMP_SCORE,3153,GO:0015095,1.7540e-01,1.7000e+01
IMP_SCORE,3154,GO:0030258,1.7538e-01,1.2700e+02
IMP_SCORE,3155,GO:0030135,1.7538e-01,6.1000e+01
IMP_SCORE,3156,GO:0051239,1.7533e-01,6.9100e+02
IMP_SCORE,3157,GO:0098791,1.7529e-01,1.1200e+02
IMP_SCORE,3158,GO:0004029,1.7528e-01,5.9000e+01
IMP_SCORE,3159,GO:0043097,1.7527e-01,1.2000e+01
IMP_SCORE,3160,GO:0022832,1.7521e-01,7.2000e+01
IMP_SCORE,3161,GO:0007077,1.7519e-01,1.1000e+01
IMP_SCORE,3162,GO:0019363,1.7515e-01,2.1000e+01
IMP_SCORE,3163,GO:0044765,1.7511e-01,5.2900e+02
IMP_SCORE,3164,GO:0003730,1.7510e-01,2.6000e+01
IMP_SCORE,3165,GO:0071478,1.7510e-01,6.1000e+01
IMP_SCORE,3166,GO:0003712,1.7508e-01,1.5200e+02
IMP_SCORE,3167,GO:0046928,1.7506e-01,2.2000e+01
IMP_SCORE,3168,GO:0030595,1.7505e-01,4.8000e+01
IMP_SCORE,3169,GO:0071300,1.7505e-01,1.7000e+01
IMP_SCORE,3170,GO:0006298,1.7504e-01,9.0000e+00
IMP_SCORE,3171,GO:0099513,1.7504e-01,2.8100e+02
IMP_SCORE,3172,GO:0048713,1.7503e-01,2.4000e+01
IMP_SCORE,3173,GO:0032269,1.7502e-01,2.3300e+02
IMP_SCORE,3174,GO:0050708,1.7501e-01,1.0000e+02
IMP_SCORE,3175,GO:0046189,1.7497e-01,1.1000e+01
IMP_SCORE,3176,GO:0051653,1.7492e-01,8.0000e+00
IMP_SCORE,3177,GO:1903051,1.7489e-01,8.0000e+00
IMP_SCORE,3178,GO:0034641,1.7486e-01,5.3800e+02
IMP_SCORE,3179,GO:0098869,1.7486e-01,8.4000e+01
IMP_SCORE,3180,GO:0016266,1.7483e-01,6.0000e+01
IMP_SCORE,3181,GO:0022610,1.7476e-01,6.8900e+02
IMP_SCORE,3182,GO:0043094,1.7476e-01,1.9000e+01
IMP_SCORE,3183,GO:0043616,1.7472e-01,4.0000e+00
IMP_SCORE,3184,GO:0061041,1.7470e-01,4.7000e+01
IMP_SCORE,3185,GO:0010821,1.7469e-01,7.8000e+01
IMP_SCORE,3186,GO:1901028,1.7464e-01,2.0000e+01
IMP_SCORE,3187,GO:0045088,1.7460e-01,1.0500e+02
IMP_SCORE,3188,GO:0090153,1.7460e-01,3.0000e+00
IMP_SCORE,3189,GO:0002252,1.7455e-01,2.7000e+02
IMP_SCORE,3190,GO:0010977,1.7446e-01,6.2000e+01
IMP_SCORE,3191,GO:1903321,1.7446e-01,2.2000e+01
IMP_SCORE,3192,GO:1904353,1.7445e-01,2.8000e+01
IMP_SCORE,3193,GO:0002262,1.7445e-01,1.5000e+01
IMP_SCORE,3194,GO:2001240,1.7444e-01,2.2000e+01
IMP_SCORE,3195,GO:0042347,1.7444e-01,1.9000e+01
IMP_SCORE,3196,GO:0044057,1.7441e-01,1.8400e+02
IMP_SCORE,3197,GO:0030833,1.7440e-01,4.9000e+01
IMP_SCORE,3198,GO:0005819,1.7439e-01,1.0300e+02
IMP_SCORE,3199,GO:0009628,1.7439e-01,3.6900e+02
IMP_SCORE,3200,GO:0071392,1.7438e-01,2.7000e+01
IMP_SCORE,3201,GO:0004601,1.7438e-01,5.1000e+01
IMP_SCORE,3202,GO:0030031,1.7437e-01,1.4000e+02
IMP_SCORE,3203,GO:0006732,1.7436e-01,1.2200e+02
IMP_SCORE,3204,GO:0012506,1.7434e-01,3.0000e+02
IMP_SCORE,3205,GO:0045321,1.7432e-01,2.2500e+02
IMP_SCORE,3206,GO:0046474,1.7430e-01,7.6000e+01
IMP_SCORE,3207,GO:0051052,1.7430e-01,9.2000e+01
IMP_SCORE,3208,GO:0052803,1.7426e-01,1.0000e+01
IMP_SCORE,3209,GO:0019867,1.7425e-01,1.4300e+02
IMP_SCORE,3210,GO:0002042,1.7422e-01,9.0000e+00
IMP_SCORE,3211,GO:0043005,1.7419e-01,4.3600e+02
IMP_SCORE,3212,GO:0002224,1.7418e-01,5.6000e+01
IMP_SCORE,3213,GO:0042428,1.7415e-01,1.4000e+01
IMP_SCORE,3214,GO:0022602,1.7414e-01,2.2000e+01
IMP_SCORE,3215,GO:0001085,1.7413e-01,6.9000e+01
IMP_SCORE,3216,GO:0031968,1.7412e-01,1.5600e+02
IMP_SCORE,3217,GO:0006952,1.7407e-01,4.9000e+02
IMP_SCORE,3218,GO:0010565,1.7405e-01,5.8000e+01
IMP_SCORE,3219,GO:0009132,1.7402e-01,2.6000e+01
IMP_SCORE,3220,GO:1903077,1.7389e-01,7.0000e+00
IMP_SCORE,3221,GO:0035383,1.7389e-01,6.3000e+01
IMP_SCORE,3222,GO:0032530,1.7380e-01,1.9000e+01
IMP_SCORE,3223,GO:0005639,1.7377e-01,1.3000e+01
IMP_SCORE,3224,GO:0014031,1.7375e-01,7.0000e+00
IMP_SCORE,3225,GO:0001649,1.7368e-01,4.6000e+01
IMP_SCORE,3226,GO:0016021,1.7365e-01,1.4470e+03
IMP_SCORE,3227,GO:0050709,1.7351e-01,3.5000e+01
IMP_SCORE,3228,GO:0008655,1.7350e-01,7.0000e+00
IMP_SCORE,3229,GO:0030574,1.7346e-01,4.1000e+01
IMP_SCORE,3230,GO:0042574,1.7345e-01,6.0000e+00
IMP_SCORE,3231,GO:2000026,1.7333e-01,4.3300e+02
IMP_SCORE,3232,GO:0005759,1.7331e-01,1.8100e+02
IMP_SCORE,3233,GO:0031293,1.7322e-01,3.5000e+01
IMP_SCORE,3234,GO:0001837,1.7321e-01,3.2000e+01
IMP_SCORE,3235,GO:0070266,1.7320e-01,1.2000e+01
IMP_SCORE,3236,GO:0042749,1.7318e-01,7.0000e+00
IMP_SCORE,3237,GO:0005544,1.7317e-01,6.0000e+01
IMP_SCORE,3238,GO:0023051,1.7312e-01,6.7800e+02
IMP_SCORE,3239,GO:0046683,1.7312e-01,4.1000e+01
IMP_SCORE,3240,GO:1901681,1.7306e-01,1.6900e+02
IMP_SCORE,3241,GO:0071715,1.7305e-01,8.0000e+00
IMP_SCORE,3242,GO:0010557,1.7304e-01,2.4200e+02
IMP_SCORE,3243,GO:0030175,1.7297e-01,8.1000e+01
IMP_SCORE,3244,GO:0048266,1.7293e-01,1.0000e+01
IMP_SCORE,3245,GO:0032266,1.7293e-01,2.0000e+01
IMP_SCORE,3246,GO:0032989,1.7293e-01,1.6900e+02
IMP_SCORE,3247,GO:0072215,1.7288e-01,9.0000e+00
IMP_SCORE,3248,GO:0010921,1.7288e-01,6.5000e+01
IMP_SCORE,3249,GO:0031638,1.7287e-01,2.4000e+01
IMP_SCORE,3250,GO:0016722,1.7285e-01,4.9000e+01
IMP_SCORE,3251,GO:0050321,1.7279e-01,1.9000e+01
IMP_SCORE,3252,GO:0044699,1.7277e-01,1.5220e+03
IMP_SCORE,3253,GO:0016054,1.7276e-01,1.1300e+02
IMP_SCORE,3254,GO:0043069,1.7275e-01,2.6700e+02
IMP_SCORE,3255,GO:0043170,1.7271e-01,8.5600e+02
IMP_SCORE,3256,GO:0045177,1.7270e-01,4.1000e+01
IMP_SCORE,3257,GO:1902253,1.7269e-01,1.1000e+01
IMP_SCORE,3258,GO:0060191,1.7268e-01,2.0000e+01
IMP_SCORE,3259,GO:0097708,1.7268e-01,5.7000e+02
IMP_SCORE,3260,GO:0035195,1.7265e-01,1.3000e+01
IMP_SCORE,3261,GO:0006950,1.7261e-01,9.1500e+02
IMP_SCORE,3262,GO:0051261,1.7257e-01,1.5000e+01
IMP_SCORE,3263,GO:0051260,1.7253e-01,1.7200e+02
IMP_SCORE,3264,GO:1903131,1.7241e-01,3.0000e+01
IMP_SCORE,3265,GO:0019901,1.7241e-01,3.5300e+02
IMP_SCORE,3266,GO:0050769,1.7235e-01,1.0600e+02
IMP_SCORE,3267,GO:0019538,1.7232e-01,8.8200e+02
IMP_SCORE,3268,GO:0051222,1.7232e-01,1.0700e+02
IMP_SCORE,3269,GO:0042157,1.7228e-01,5.6000e+01
IMP_SCORE,3270,GO:0010948,1.7227e-01,7.0000e+01
IMP_SCORE,3271,GO:2000257,1.7223e-01,3.3000e+01
IMP_SCORE,3272,GO:0002682,1.7223e-01,4.4700e+02
IMP_SCORE,3273,GO:0000244,1.7222e-01,6.0000e+00
IMP_SCORE,3274,GO:0005217,1.7221e-01,3.0000e+01
IMP_SCORE,3275,GO:0009100,1.7220e-01,8.3000e+01
IMP_SCORE,3276,GO:0071559,1.7218e-01,8.0000e+00
IMP_SCORE,3277,GO:0002430,1.7215e-01,1.0000e+01
IMP_SCORE,3278,GO:1901019,1.7215e-01,3.0000e+01
IMP_SCORE,3279,GO:0007017,1.7212e-01,2.1300e+02
IMP_SCORE,3280,GO:0022011,1.7212e-01,2.2000e+01
IMP_SCORE,3281,GO:0002431,1.7212e-01,3.2000e+01
IMP_SCORE,3282,GO:1905269,1.7209e-01,2.7000e+01
IMP_SCORE,3283,GO:0072001,1.7205e-01,1.2000e+01
IMP_SCORE,3284,GO:0019371,1.7200e-01,1.8000e+01
IMP_SCORE,3285,GO:0098802,1.7196e-01,1.1200e+02
IMP_SCORE,3286,GO:0051861,1.7183e-01,2.9000e+01
IMP_SCORE,3287,GO:0032270,1.7183e-01,2.2900e+02
IMP_SCORE,3288,GO:0005996,1.7178e-01,1.0800e+02
IMP_SCORE,3289,GO:0050866,1.7178e-01,4.1000e+01
IMP_SCORE,3290,GO:0042043,1.7176e-01,1.0000e+01
IMP_SCORE,3291,GO:0019220,1.7168e-01,2.9200e+02
IMP_SCORE,3292,GO:0042254,1.7165e-01,2.6000e+01
IMP_SCORE,3293,GO:0006935,1.7164e-01,1.5400e+02
IMP_SCORE,3294,GO:0045070,1.7163e-01,1.4000e+01
IMP_SCORE,3295,GO:0050764,1.7163e-01,3.0000e+01
IMP_SCORE,3296,GO:0009712,1.7163e-01,2.5000e+01
IMP_SCORE,3297,GO:0010631,1.7159e-01,5.3000e+01
IMP_SCORE,3298,GO:0006401,1.7155e-01,5.9000e+01
IMP_SCORE,3299,GO:0007004,1.7144e-01,2.0000e+00
IMP_SCORE,3300,GO:0046034,1.7143e-01,3.3000e+01
IMP_SCORE,3301,GO:0002548,1.7138e-01,1.9000e+01
IMP_SCORE,3302,GO:0005901,1.7138e-01,3.9000e+01
IMP_SCORE,3303,GO:0042698,1.7138e-01,5.0000e+00
IMP_SCORE,3304,GO:0050954,1.7137e-01,1.1500e+02
IMP_SCORE,3305,GO:0072329,1.7130e-01,7.4000e+01
IMP_SCORE,3306,GO:0018193,1.7128e-01,2.9300e+02
IMP_SCORE,3307,GO:0048854,1.7127e-01,9.0000e+00
IMP_SCORE,3308,GO:0003746,1.7124e-01,9.0000e+00
IMP_SCORE,3309,GO:0046174,1.7118e-01,1.8000e+01
IMP_SCORE,3310,GO:0001046,1.7118e-01,3.9000e+01
IMP_SCORE,3311,GO:0007020,1.7116e-01,6.0000e+00
IMP_SCORE,3312,GO:0002683,1.7111e-01,1.5600e+02
IMP_SCORE,3313,GO:0050821,1.7108e-01,5.0000e+01
IMP_SCORE,3314,GO:0043588,1.7104e-01,3.1000e+01
IMP_SCORE,3315,GO:0090087,1.7104e-01,1.8600e+02
IMP_SCORE,3316,GO:0009314,1.7102e-01,1.6500e+02
IMP_SCORE,3317,GO:0006487,1.7101e-01,6.4000e+01
IMP_SCORE,3318,GO:1903828,1.7100e-01,5.8000e+01
IMP_SCORE,3319,GO:0009888,1.7098e-01,2.4500e+02
IMP_SCORE,3320,GO:0090735,1.7095e-01,1.0000e+00
IMP_SCORE,3321,GO:0071731,1.7095e-01,1.0000e+00
IMP_SCORE,3322,GO:0046933,1.7095e-01,1.0000e+00
IMP_SCORE,3323,GO:0034199,1.7095e-01,1.0000e+00
IMP_SCORE,3324,GO:0051899,1.7094e-01,1.8000e+01
IMP_SCORE,3325,GO:0046578,1.7090e-01,9.3000e+01
IMP_SCORE,3326,GO:0048519,1.7087e-01,8.9700e+02
IMP_SCORE,3327,GO:0044421,1.7087e-01,1.4040e+03
IMP_SCORE,3328,GO:0006000,1.7084e-01,9.0000e+00
IMP_SCORE,3329,GO:0006884,1.7081e-01,7.0000e+00
IMP_SCORE,3330,GO:0032446,1.7080e-01,2.3800e+02
IMP_SCORE,3331,GO:0009894,1.7079e-01,2.1000e+02
IMP_SCORE,3332,GO:0004435,1.7078e-01,4.7000e+01
IMP_SCORE,3333,GO:0008320,1.7077e-01,8.0000e+00
IMP_SCORE,3334,GO:0030819,1.7067e-01,1.8000e+01
IMP_SCORE,3335,GO:1905354,1.7063e-01,1.5000e+01
IMP_SCORE,3336,GO:0051272,1.7061e-01,1.1600e+02
IMP_SCORE,3337,GO:0019693,1.7058e-01,7.3000e+01
IMP_SCORE,3338,GO:2000242,1.7055e-01,1.7000e+01
IMP_SCORE,3339,GO:0004888,1.7054e-01,3.3000e+02
IMP_SCORE,3340,GO:0098805,1.7051e-01,4.8500e+02
IMP_SCORE,3341,GO:0001894,1.7039e-01,1.0100e+02
IMP_SCORE,3342,GO:0050671,1.7038e-01,3.4000e+01
IMP_SCORE,3343,GO:0072659,1.7035e-01,7.9000e+01
IMP_SCORE,3344,GO:0045926,1.7033e-01,1.1600e+02
IMP_SCORE,3345,GO:0034248,1.7032e-01,1.0300e+02
IMP_SCORE,3346,GO:0007623,1.7027e-01,5.6000e+01
IMP_SCORE,3347,GO:1901361,1.7027e-01,1.3900e+02
IMP_SCORE,3348,GO:0030170,1.7026e-01,5.9000e+01
IMP_SCORE,3349,GO:0050728,1.7023e-01,3.1000e+01
IMP_SCORE,3350,GO:0031099,1.7023e-01,7.1000e+01
IMP_SCORE,3351,GO:0046395,1.7022e-01,1.2200e+02
IMP_SCORE,3352,GO:0031102,1.7020e-01,1.3000e+01
IMP_SCORE,3353,GO:0051427,1.7018e-01,4.6000e+01
IMP_SCORE,3354,GO:0048583,1.7011e-01,7.9900e+02
IMP_SCORE,3355,GO:0042923,1.7010e-01,1.7000e+01
IMP_SCORE,3356,GO:1990023,1.7010e-01,3.0000e+00
IMP_SCORE,3357,GO:0033268,1.7010e-01,1.2000e+01
IMP_SCORE,3358,GO:0006295,1.7006e-01,1.6000e+01
IMP_SCORE,3359,GO:0006928,1.7002e-01,4.9900e+02
IMP_SCORE,3360,GO:0071682,1.7002e-01,9.0000e+00
IMP_SCORE,3361,GO:0031267,1.7001e-01,1.8400e+02
IMP_SCORE,3362,GO:0050768,1.6999e-01,1.2100e+02
IMP_SCORE,3363,GO:0019722,1.6995e-01,2.2000e+01
IMP_SCORE,3364,GO:0014002,1.6989e-01,2.1000e+01
IMP_SCORE,3365,GO:0006818,1.6989e-01,7.4000e+01
IMP_SCORE,3366,GO:0097421,1.6985e-01,1.8000e+01
IMP_SCORE,3367,GO:0046651,1.6985e-01,2.8000e+01
IMP_SCORE,3368,GO:0035296,1.6985e-01,4.0000e+01
IMP_SCORE,3369,GO:0046825,1.6979e-01,1.3000e+01
IMP_SCORE,3370,GO:0051338,1.6976e-01,1.6700e+02
IMP_SCORE,3371,GO:0005782,1.6967e-01,2.5000e+01
IMP_SCORE,3372,GO:0060740,1.6965e-01,4.0000e+00
IMP_SCORE,3373,GO:0007167,1.6964e-01,2.2400e+02
IMP_SCORE,3374,GO:0032886,1.6963e-01,5.7000e+01
IMP_SCORE,3375,GO:0030803,1.6950e-01,8.0000e+00
IMP_SCORE,3376,GO:0072562,1.6949e-01,1.8200e+02
IMP_SCORE,3377,GO:0071622,1.6941e-01,1.5000e+01
IMP_SCORE,3378,GO:1903313,1.6939e-01,1.9000e+01
IMP_SCORE,3379,GO:0042308,1.6938e-01,4.2000e+01
IMP_SCORE,3380,GO:0003684,1.6937e-01,1.9000e+01
IMP_SCORE,3381,GO:0002693,1.6933e-01,5.0000e+00
IMP_SCORE,3382,GO:0005524,1.6933e-01,3.9800e+02
IMP_SCORE,3383,GO:0006637,1.6930e-01,8.1000e+01
IMP_SCORE,3384,GO:0035567,1.6929e-01,2.8000e+01
IMP_SCORE,3385,GO:0050982,1.6925e-01,1.4000e+01
IMP_SCORE,3386,GO:0009261,1.6925e-01,1.0000e+01
IMP_SCORE,3387,GO:0007224,1.6922e-01,4.2000e+01
IMP_SCORE,3388,GO:0043371,1.6921e-01,8.0000e+00
IMP_SCORE,3389,GO:0010828,1.6920e-01,2.9000e+01
IMP_SCORE,3390,GO:0043209,1.6917e-01,1.9500e+02
IMP_SCORE,3391,GO:0033116,1.6914e-01,5.9000e+01
IMP_SCORE,3392,GO:0086005,1.6913e-01,2.0000e+00
IMP_SCORE,3393,GO:0048585,1.6910e-01,3.8000e+02
IMP_SCORE,3394,GO:0031069,1.6910e-01,6.0000e+00
IMP_SCORE,3395,GO:0044708,1.6907e-01,1.7700e+02
IMP_SCORE,3396,GO:0006544,1.6901e-01,1.2000e+01
IMP_SCORE,3397,GO:0033630,1.6899e-01,1.3000e+01
IMP_SCORE,3398,GO:0004871,1.6898e-01,5.2400e+02
IMP_SCORE,3399,GO:0048518,1.6898e-01,9.0100e+02
IMP_SCORE,3400,GO:0001912,1.6896e-01,1.7000e+01
IMP_SCORE,3401,GO:0004175,1.6896e-01,2.7400e+02
IMP_SCORE,3402,GO:0044425,1.6896e-01,1.5410e+03
IMP_SCORE,3403,GO:0030117,1.6893e-01,4.0000e+01
IMP_SCORE,3404,GO:0048870,1.6892e-01,3.3900e+02
IMP_SCORE,3405,GO:0018024,1.6892e-01,6.0000e+00
IMP_SCORE,3406,GO:0009226,1.6889e-01,3.2000e+01
IMP_SCORE,3407,GO:0009060,1.6886e-01,1.2000e+01
IMP_SCORE,3408,GO:0016049,1.6885e-01,4.9000e+01
IMP_SCORE,3409,GO:0098858,1.6882e-01,1.1900e+02
IMP_SCORE,3410,GO:0072015,1.6879e-01,1.4000e+01
IMP_SCORE,3411,GO:0046755,1.6878e-01,7.0000e+00
IMP_SCORE,3412,GO:0098664,1.6876e-01,6.0000e+00
IMP_SCORE,3413,GO:0031667,1.6874e-01,1.2200e+02
IMP_SCORE,3414,GO:0031253,1.6872e-01,1.4800e+02
IMP_SCORE,3415,GO:0046851,1.6870e-01,1.4000e+01
IMP_SCORE,3416,GO:0033238,1.6869e-01,3.0000e+01
IMP_SCORE,3417,GO:0051656,1.6867e-01,9.2000e+01
IMP_SCORE,3418,GO:0030282,1.6864e-01,2.7000e+01
IMP_SCORE,3419,GO:0090398,1.6861e-01,8.0000e+00
IMP_SCORE,3420,GO:0071158,1.6861e-01,2.0000e+01
IMP_SCORE,3421,GO:0030544,1.6857e-01,1.4000e+01
IMP_SCORE,3422,GO:0042340,1.6856e-01,2.0000e+01
IMP_SCORE,3423,GO:0031347,1.6851e-01,1.7200e+02
IMP_SCORE,3424,GO:0042803,1.6850e-01,4.2900e+02
IMP_SCORE,3425,GO:0007051,1.6846e-01,6.9000e+01
IMP_SCORE,3426,GO:0006625,1.6845e-01,1.0000e+01
IMP_SCORE,3427,GO:0002367,1.6840e-01,1.5000e+01
IMP_SCORE,3428,GO:0072376,1.6834e-01,6.0000e+01
IMP_SCORE,3429,GO:0002639,1.6832e-01,1.9000e+01
IMP_SCORE,3430,GO:0016892,1.6832e-01,3.8000e+01
IMP_SCORE,3431,GO:0005884,1.6830e-01,5.0000e+01
IMP_SCORE,3432,GO:0014014,1.6829e-01,1.2000e+01
IMP_SCORE,3433,GO:0048020,1.6829e-01,1.2000e+01
IMP_SCORE,3434,GO:0006355,1.6826e-01,3.0500e+02
IMP_SCORE,3435,GO:0030433,1.6826e-01,1.6000e+01
IMP_SCORE,3436,GO:0070076,1.6825e-01,1.2000e+01
IMP_SCORE,3437,GO:0048193,1.6822e-01,1.5500e+02
IMP_SCORE,3438,GO:0015631,1.6821e-01,1.8800e+02
IMP_SCORE,3439,GO:0003779,1.6818e-01,3.2100e+02
IMP_SCORE,3440,GO:0000975,1.6816e-01,1.8400e+02
IMP_SCORE,3441,GO:0043269,1.6816e-01,1.9600e+02
IMP_SCORE,3442,GO:0002697,1.6814e-01,9.8000e+01
IMP_SCORE,3443,GO:0002181,1.6811e-01,6.0000e+00
IMP_SCORE,3444,GO:0005938,1.6811e-01,1.6400e+02
IMP_SCORE,3445,GO:0032587,1.6809e-01,3.7000e+01
IMP_SCORE,3446,GO:0045576,1.6808e-01,1.6000e+01
IMP_SCORE,3447,GO:0080134,1.6806e-01,3.3900e+02
IMP_SCORE,3448,GO:0048729,1.6805e-01,1.0700e+02
IMP_SCORE,3449,GO:0051145,1.6804e-01,7.0000e+00
IMP_SCORE,3450,GO:1904837,1.6802e-01,8.0000e+00
IMP_SCORE,3451,GO:0015630,1.6802e-01,1.4100e+02
IMP_SCORE,3452,GO:0031300,1.6800e-01,1.3900e+02
IMP_SCORE,3453,GO:0070228,1.6800e-01,2.9000e+01
IMP_SCORE,3454,GO:0043169,1.6788e-01,1.3730e+03
IMP_SCORE,3455,GO:0030145,1.6787e-01,6.6000e+01
IMP_SCORE,3456,GO:0070160,1.6783e-01,1.6200e+02
IMP_SCORE,3457,GO:0046626,1.6777e-01,1.9000e+01
IMP_SCORE,3458,GO:0043436,1.6776e-01,2.8600e+02
IMP_SCORE,3459,GO:0044282,1.6772e-01,1.7900e+02
IMP_SCORE,3460,GO:0071326,1.6770e-01,3.8000e+01
IMP_SCORE,3461,GO:0045760,1.6768e-01,2.0000e+00
IMP_SCORE,3462,GO:0016289,1.6766e-01,4.5000e+01
IMP_SCORE,3463,GO:0010769,1.6766e-01,7.6000e+01
IMP_SCORE,3464,GO:0006195,1.6761e-01,1.5000e+01
IMP_SCORE,3465,GO:0005044,1.6760e-01,1.0600e+02
IMP_SCORE,3466,GO:0045927,1.6759e-01,6.2000e+01
IMP_SCORE,3467,GO:0044306,1.6756e-01,4.7000e+01
IMP_SCORE,3468,GO:0016032,1.6748e-01,2.7800e+02
IMP_SCORE,3469,GO:0045935,1.6747e-01,2.3500e+02
IMP_SCORE,3470,GO:1990782,1.6746e-01,5.5000e+01
IMP_SCORE,3471,GO:0048468,1.6745e-01,2.6200e+02
IMP_SCORE,3472,GO:0021953,1.6744e-01,4.3000e+01
IMP_SCORE,3473,GO:0031012,1.6744e-01,4.0800e+02
IMP_SCORE,3474,GO:0030224,1.6744e-01,3.0000e+01
IMP_SCORE,3475,GO:0071637,1.6740e-01,1.6000e+01
IMP_SCORE,3476,GO:0030674,1.6738e-01,8.9000e+01
IMP_SCORE,3477,GO:0042166,1.6738e-01,1.7000e+01
IMP_SCORE,3478,GO:0019911,1.6738e-01,4.9000e+01
IMP_SCORE,3479,GO:0042994,1.6735e-01,1.2000e+01
IMP_SCORE,3480,GO:0017022,1.6727e-01,2.6000e+01
IMP_SCORE,3481,GO:0051128,1.6722e-01,6.6400e+02
IMP_SCORE,3482,GO:0048670,1.6722e-01,6.0000e+00
IMP_SCORE,3483,GO:0042517,1.6721e-01,2.1000e+01
IMP_SCORE,3484,GO:1903507,1.6714e-01,1.8600e+02
IMP_SCORE,3485,GO:0032402,1.6711e-01,8.0000e+00
IMP_SCORE,3486,GO:0000041,1.6711e-01,6.2000e+01
IMP_SCORE,3487,GO:0061245,1.6709e-01,3.5000e+01
IMP_SCORE,3488,GO:0015347,1.6708e-01,5.2000e+01
IMP_SCORE,3489,GO:0045840,1.6707e-01,1.5000e+01
IMP_SCORE,3490,GO:0022803,1.6706e-01,1.3700e+02
IMP_SCORE,3491,GO:0050812,1.6705e-01,1.0000e+01
IMP_SCORE,3492,GO:0016594,1.6705e-01,2.2000e+01
IMP_SCORE,3493,GO:0090092,1.6703e-01,6.1000e+01
IMP_SCORE,3494,GO:0018212,1.6702e-01,6.0000e+01
IMP_SCORE,3495,GO:0044877,1.6699e-01,4.9400e+02
IMP_SCORE,3496,GO:0043489,1.6693e-01,8.0000e+00
IMP_SCORE,3497,GO:0045475,1.6691e-01,1.7000e+01
IMP_SCORE,3498,GO:2000779,1.6689e-01,8.0000e+00
IMP_SCORE,3499,GO:0035428,1.6687e-01,1.6000e+01
IMP_SCORE,3500,GO:1901575,1.6682e-01,4.5000e+02
IMP_SCORE,3501,GO:0048568,1.6682e-01,3.2000e+01
IMP_SCORE,3502,GO:0030695,1.6680e-01,1.9900e+02
IMP_SCORE,3503,GO:0034450,1.6675e-01,6.0000e+00
IMP_SCORE,3504,GO:0046635,1.6672e-01,2.0000e+01
IMP_SCORE,3505,GO:0035259,1.6666e-01,1.0000e+01
IMP_SCORE,3506,GO:0051917,1.6662e-01,6.0000e+00
IMP_SCORE,3507,GO:0010562,1.6657e-01,2.0600e+02
IMP_SCORE,3508,GO:0002696,1.6655e-01,7.2000e+01
IMP_SCORE,3509,GO:0016878,1.6653e-01,2.9000e+01
IMP_SCORE,3510,GO:0005913,1.6651e-01,6.7000e+01
IMP_SCORE,3511,GO:0051301,1.6639e-01,1.5700e+02
IMP_SCORE,3512,GO:0043279,1.6637e-01,2.7000e+01
IMP_SCORE,3513,GO:1900048,1.6625e-01,1.8000e+01
IMP_SCORE,3514,GO:0045296,1.6622e-01,3.1700e+02
IMP_SCORE,3515,GO:0050714,1.6621e-01,6.0000e+01
IMP_SCORE,3516,GO:0003676,1.6620e-01,9.5100e+02
IMP_SCORE,3517,GO:0040012,1.6617e-01,2.0900e+02
IMP_SCORE,3518,GO:0048545,1.6615e-01,7.2000e+01
IMP_SCORE,3519,GO:0098631,1.6610e-01,3.7000e+01
IMP_SCORE,3520,GO:0002823,1.6603e-01,1.3000e+01
IMP_SCORE,3521,GO:0005856,1.6598e-01,5.0500e+02
IMP_SCORE,3522,GO:0042398,1.6594e-01,4.3000e+01
IMP_SCORE,3523,GO:0009262,1.6588e-01,8.0000e+00
IMP_SCORE,3524,GO:0098552,1.6585e-01,2.0000e+02
IMP_SCORE,3525,GO:1901215,1.6582e-01,5.0000e+01
IMP_SCORE,3526,GO:2000113,1.6581e-01,2.1700e+02
IMP_SCORE,3527,GO:0042162,1.6580e-01,6.0000e+00
IMP_SCORE,3528,GO:0033875,1.6577e-01,1.4000e+01
IMP_SCORE,3529,GO:0002523,1.6572e-01,1.2000e+01
IMP_SCORE,3530,GO:0004114,1.6570e-01,1.5000e+01
IMP_SCORE,3531,GO:0009617,1.6565e-01,1.0000e+02
IMP_SCORE,3532,GO:0045121,1.6564e-01,1.2500e+02
IMP_SCORE,3533,GO:0006084,1.6563e-01,3.4000e+01
IMP_SCORE,3534,GO:0031072,1.6560e-01,5.5000e+01
IMP_SCORE,3535,GO:0007176,1.6559e-01,9.0000e+00
IMP_SCORE,3536,GO:0007616,1.6559e-01,3.5000e+01
IMP_SCORE,3537,GO:0050931,1.6556e-01,1.0000e+01
IMP_SCORE,3538,GO:0007015,1.6553e-01,1.1400e+02
IMP_SCORE,3539,GO:0008200,1.6551e-01,3.0000e+01
IMP_SCORE,3540,GO:0060538,1.6550e-01,2.0000e+01
IMP_SCORE,3541,GO:0002673,1.6547e-01,5.4000e+01
IMP_SCORE,3542,GO:0060746,1.6546e-01,2.5000e+01
IMP_SCORE,3543,GO:0048875,1.6535e-01,2.6000e+01
IMP_SCORE,3544,GO:0016301,1.6532e-01,2.4500e+02
IMP_SCORE,3545,GO:0009892,1.6525e-01,4.6900e+02
IMP_SCORE,3546,GO:0048589,1.6524e-01,1.0400e+02
IMP_SCORE,3547,GO:0009309,1.6522e-01,2.7000e+01
IMP_SCORE,3548,GO:1904894,1.6521e-01,2.1000e+01
IMP_SCORE,3549,GO:0016236,1.6517e-01,3.7000e+01
IMP_SCORE,3550,GO:0001725,1.6510e-01,4.4000e+01
IMP_SCORE,3551,GO:0002703,1.6505e-01,4.2000e+01
IMP_SCORE,3552,GO:0035825,1.6504e-01,8.0000e+00
IMP_SCORE,3553,GO:0015297,1.6497e-01,5.2000e+01
IMP_SCORE,3554,GO:0042026,1.6490e-01,1.4000e+01
IMP_SCORE,3555,GO:0032991,1.6484e-01,1.4080e+03
IMP_SCORE,3556,GO:0060393,1.6479e-01,1.2000e+01
IMP_SCORE,3557,GO:0031683,1.6478e-01,1.3000e+01
IMP_SCORE,3558,GO:0043232,1.6475e-01,9.7400e+02
IMP_SCORE,3559,GO:0097485,1.6471e-01,1.4600e+02
IMP_SCORE,3560,GO:0050657,1.6471e-01,6.5000e+01
IMP_SCORE,3561,GO:0010604,1.6471e-01,4.4300e+02
IMP_SCORE,3562,GO:2000145,1.6470e-01,2.2900e+02
IMP_SCORE,3563,GO:0048714,1.6468e-01,2.0000e+01
IMP_SCORE,3564,GO:0031623,1.6464e-01,2.4000e+01
IMP_SCORE,3565,GO:0004867,1.6463e-01,5.8000e+01
IMP_SCORE,3566,GO:1903050,1.6463e-01,4.0000e+01
IMP_SCORE,3567,GO:0007030,1.6462e-01,4.1000e+01
IMP_SCORE,3568,GO:0005984,1.6454e-01,1.2000e+01
IMP_SCORE,3569,GO:0043123,1.6453e-01,1.1400e+02
IMP_SCORE,3570,GO:0044802,1.6452e-01,2.1600e+02
IMP_SCORE,3571,GO:0046426,1.6452e-01,2.1000e+01
IMP_SCORE,3572,GO:0070411,1.6448e-01,2.8000e+01
IMP_SCORE,3573,GO:0061088,1.6448e-01,1.4000e+01
IMP_SCORE,3574,GO:0044093,1.6442e-01,4.2800e+02
IMP_SCORE,3575,GO:0019432,1.6442e-01,2.7000e+01
IMP_SCORE,3576,GO:0002376,1.6441e-01,6.8700e+02
IMP_SCORE,3577,GO:0048015,1.6438e-01,3.8000e+01
IMP_SCORE,3578,GO:0033194,1.6433e-01,1.5000e+01
IMP_SCORE,3579,GO:0034356,1.6432e-01,9.0000e+00
IMP_SCORE,3580,GO:0090288,1.6429e-01,3.3000e+01
IMP_SCORE,3581,GO:2000181,1.6424e-01,4.0000e+01
IMP_SCORE,3582,GO:0005783,1.6422e-01,6.2800e+02
IMP_SCORE,3583,GO:1902115,1.6421e-01,7.0000e+01
IMP_SCORE,3584,GO:0070013,1.6419e-01,5.0100e+02
IMP_SCORE,3585,GO:0038034,1.6417e-01,1.2000e+01
IMP_SCORE,3586,GO:0003774,1.6404e-01,7.9000e+01
IMP_SCORE,3587,GO:0010975,1.6399e-01,1.2400e+02
IMP_SCORE,3588,GO:0007169,1.6399e-01,2.0900e+02
IMP_SCORE,3589,GO:0002922,1.6394e-01,8.0000e+00
IMP_SCORE,3590,GO:0045937,1.6392e-01,1.8700e+02
IMP_SCORE,3591,GO:0016925,1.6389e-01,2.8000e+01
IMP_SCORE,3592,GO:0006613,1.6386e-01,2.6000e+01
IMP_SCORE,3593,GO:0032652,1.6385e-01,1.1000e+01
IMP_SCORE,3594,GO:0032990,1.6384e-01,1.3100e+02
IMP_SCORE,3595,GO:0046132,1.6383e-01,1.0000e+01
IMP_SCORE,3596,GO:0007626,1.6376e-01,7.8000e+01
IMP_SCORE,3597,GO:1903034,1.6374e-01,4.9000e+01
IMP_SCORE,3598,GO:0032403,1.6373e-01,4.2900e+02
IMP_SCORE,3599,GO:0031402,1.6372e-01,8.0000e+00
IMP_SCORE,3600,GO:0017053,1.6372e-01,3.2000e+01
IMP_SCORE,3601,GO:0043207,1.6370e-01,2.6600e+02
IMP_SCORE,3602,GO:0019731,1.6368e-01,2.1000e+01
IMP_SCORE,3603,GO:0006869,1.6364e-01,1.3700e+02
IMP_SCORE,3604,GO:0046982,1.6361e-01,2.2000e+02
IMP_SCORE,3605,GO:0051602,1.6360e-01,2.2000e+01
IMP_SCORE,3606,GO:0043168,1.6349e-01,8.4800e+02
IMP_SCORE,3607,GO:0022613,1.6346e-01,4.1000e+01
IMP_SCORE,3608,GO:0003924,1.6346e-01,1.2700e+02
IMP_SCORE,3609,GO:0006555,1.6345e-01,2.5000e+01
IMP_SCORE,3610,GO:0006801,1.6336e-01,1.5000e+01
IMP_SCORE,3611,GO:0051238,1.6334e-01,3.3000e+01
IMP_SCORE,3612,GO:0034058,1.6331e-01,4.0000e+00
IMP_SCORE,3613,GO:0023061,1.6328e-01,5.1000e+01
IMP_SCORE,3614,GO:0031228,1.6321e-01,5.3000e+01
IMP_SCORE,3615,GO:0031124,1.6319e-01,2.7000e+01
IMP_SCORE,3616,GO:0002544,1.6315e-01,1.1000e+01
IMP_SCORE,3617,GO:0048011,1.6312e-01,1.2000e+01
IMP_SCORE,3618,GO:0031646,1.6311e-01,2.1000e+01
IMP_SCORE,3619,GO:0034284,1.6310e-01,6.1000e+01
IMP_SCORE,3620,GO:0097159,1.6310e-01,1.2020e+03
IMP_SCORE,3621,GO:0099512,1.6309e-01,3.1300e+02
IMP_SCORE,3622,GO:0046634,1.6306e-01,1.0000e+01
IMP_SCORE,3623,GO:0004869,1.6304e-01,4.8000e+01
IMP_SCORE,3624,GO:0009067,1.6303e-01,2.3000e+01
IMP_SCORE,3625,GO:0008360,1.6302e-01,9.2000e+01
IMP_SCORE,3626,GO:0009260,1.6297e-01,3.8000e+01
IMP_SCORE,3627,GO:0044255,1.6293e-01,3.4000e+02
IMP_SCORE,3628,GO:0046939,1.6289e-01,1.5000e+01
IMP_SCORE,3629,GO:0006308,1.6283e-01,1.1000e+01
IMP_SCORE,3630,GO:0015988,1.6283e-01,9.0000e+00
IMP_SCORE,3631,GO:0001558,1.6279e-01,1.9600e+02
IMP_SCORE,3632,GO:0016853,1.6275e-01,1.5500e+02
IMP_SCORE,3633,GO:0032656,1.6269e-01,1.3000e+01
IMP_SCORE,3634,GO:0061134,1.6268e-01,1.0400e+02
IMP_SCORE,3635,GO:1903861,1.6266e-01,5.0000e+00
IMP_SCORE,3636,GO:0046697,1.6259e-01,1.1000e+01
IMP_SCORE,3637,GO:0031965,1.6258e-01,3.0900e+02
IMP_SCORE,3638,GO:0006873,1.6257e-01,1.5700e+02
IMP_SCORE,3639,GO:0016192,1.6254e-01,5.3200e+02
IMP_SCORE,3640,GO:0033135,1.6250e-01,1.6000e+01
IMP_SCORE,3641,GO:0030431,1.6248e-01,1.3000e+01
IMP_SCORE,3642,GO:0019787,1.6246e-01,1.9000e+02
IMP_SCORE,3643,GO:0001764,1.6237e-01,1.1800e+02
IMP_SCORE,3644,GO:0048856,1.6235e-01,1.2270e+03
IMP_SCORE,3645,GO:1903205,1.6233e-01,4.0000e+00
IMP_SCORE,3646,GO:0009887,1.6230e-01,1.7900e+02
IMP_SCORE,3647,GO:0006509,1.6225e-01,1.6000e+01
IMP_SCORE,3648,GO:0030325,1.6225e-01,8.0000e+00
IMP_SCORE,3649,GO:0043025,1.6224e-01,2.0400e+02
IMP_SCORE,3650,GO:0005068,1.6224e-01,2.1000e+01
IMP_SCORE,3651,GO:0065002,1.6221e-01,2.3000e+01
IMP_SCORE,3652,GO:0038127,1.6210e-01,4.2000e+01
IMP_SCORE,3653,GO:0042692,1.6209e-01,2.3000e+01
IMP_SCORE,3654,GO:0043228,1.6208e-01,9.6700e+02
IMP_SCORE,3655,GO:0015980,1.6206e-01,4.1000e+01
IMP_SCORE,3656,GO:0003725,1.6204e-01,6.9000e+01
IMP_SCORE,3657,GO:0006520,1.6203e-01,1.3300e+02
IMP_SCORE,3658,GO:0044724,1.6201e-01,7.5000e+01
IMP_SCORE,3659,GO:0032580,1.6200e-01,5.6000e+01
IMP_SCORE,3660,GO:0009890,1.6199e-01,2.3200e+02
IMP_SCORE,3661,GO:0090101,1.6198e-01,3.6000e+01
IMP_SCORE,3662,GO:0014065,1.6198e-01,1.4000e+01
IMP_SCORE,3663,GO:0034185,1.6195e-01,1.1000e+01
IMP_SCORE,3664,GO:0019752,1.6194e-01,2.3900e+02
IMP_SCORE,3665,GO:0097458,1.6191e-01,6.4400e+02
IMP_SCORE,3666,GO:0010596,1.6188e-01,9.0000e+00
IMP_SCORE,3667,GO:0009611,1.6184e-01,6.0000e+01
IMP_SCORE,3668,GO:0045974,1.6183e-01,1.6000e+01
IMP_SCORE,3669,GO:0071814,1.6182e-01,1.2000e+01
IMP_SCORE,3670,GO:0010605,1.6182e-01,3.8300e+02
IMP_SCORE,3671,GO:0005088,1.6177e-01,1.2700e+02
IMP_SCORE,3672,GO:1902237,1.6175e-01,3.0000e+00
IMP_SCORE,3673,GO:0090596,1.6175e-01,2.8000e+01
IMP_SCORE,3674,GO:0008047,1.6171e-01,2.4700e+02
IMP_SCORE,3675,GO:0009165,1.6168e-01,3.0000e+01
IMP_SCORE,3676,GO:0007265,1.6163e-01,8.9000e+01
IMP_SCORE,3677,GO:0044058,1.6162e-01,2.3000e+01
IMP_SCORE,3678,GO:0097066,1.6162e-01,1.2000e+01
IMP_SCORE,3679,GO:0002690,1.6151e-01,1.5000e+01
IMP_SCORE,3680,GO:0050807,1.6149e-01,7.2000e+01
IMP_SCORE,3681,GO:0030318,1.6140e-01,1.9000e+01
IMP_SCORE,3682,GO:0071402,1.6137e-01,2.3000e+01
IMP_SCORE,3683,GO:0031325,1.6137e-01,4.2300e+02
IMP_SCORE,3684,GO:0045662,1.6137e-01,1.1000e+01
IMP_SCORE,3685,GO:0004674,1.6137e-01,1.1400e+02
IMP_SCORE,3686,GO:0006066,1.6134e-01,1.7400e+02
IMP_SCORE,3687,GO:0000815,1.6133e-01,2.0000e+00
IMP_SCORE,3688,GO:0010648,1.6132e-01,3.3100e+02
IMP_SCORE,3689,GO:0016502,1.6131e-01,3.6000e+01
IMP_SCORE,3690,GO:0032272,1.6130e-01,3.2000e+01
IMP_SCORE,3691,GO:0001106,1.6126e-01,8.0000e+00
IMP_SCORE,3692,GO:0040013,1.6126e-01,9.8000e+01
IMP_SCORE,3693,GO:0046872,1.6126e-01,1.4200e+03
IMP_SCORE,3694,GO:0017119,1.6120e-01,6.0000e+00
IMP_SCORE,3695,GO:0042886,1.6120e-01,3.9300e+02
IMP_SCORE,3696,GO:0006412,1.6119e-01,5.6000e+01
IMP_SCORE,3697,GO:0016829,1.6108e-01,1.9800e+02
IMP_SCORE,3698,GO:0045892,1.6107e-01,1.8500e+02
IMP_SCORE,3699,GO:0019222,1.6099e-01,7.1400e+02
IMP_SCORE,3700,GO:0043236,1.6099e-01,3.3000e+01
IMP_SCORE,3701,GO:0004033,1.6098e-01,2.5000e+01
IMP_SCORE,3702,GO:0042802,1.6098e-01,1.1450e+03
IMP_SCORE,3703,GO:1901264,1.6096e-01,6.3000e+01
IMP_SCORE,3704,GO:0051603,1.6092e-01,1.4800e+02
IMP_SCORE,3705,GO:1900544,1.6092e-01,2.0000e+01
IMP_SCORE,3706,GO:1902589,1.6091e-01,3.4500e+02
IMP_SCORE,3707,GO:1903035,1.6089e-01,3.5000e+01
IMP_SCORE,3708,GO:0019941,1.6083e-01,8.5000e+01
IMP_SCORE,3709,GO:0061842,1.6082e-01,1.4000e+01
IMP_SCORE,3710,GO:0008347,1.6080e-01,2.8000e+01
IMP_SCORE,3711,GO:0051726,1.6075e-01,3.2300e+02
IMP_SCORE,3712,GO:0032526,1.6071e-01,3.7000e+01
IMP_SCORE,3713,GO:0009074,1.6067e-01,3.2000e+01
IMP_SCORE,3714,GO:0050860,1.6066e-01,1.1000e+01
IMP_SCORE,3715,GO:0008654,1.6065e-01,7.6000e+01
IMP_SCORE,3716,GO:0007160,1.6064e-01,1.0100e+02
IMP_SCORE,3717,GO:1903649,1.6064e-01,1.5000e+01
IMP_SCORE,3718,GO:0045661,1.6051e-01,2.5000e+01
IMP_SCORE,3719,GO:0050786,1.6043e-01,2.5000e+01
IMP_SCORE,3720,GO:1901657,1.6041e-01,8.6000e+01
IMP_SCORE,3721,GO:0051898,1.6040e-01,2.4000e+01
IMP_SCORE,3722,GO:0043233,1.6040e-01,4.4400e+02
IMP_SCORE,3723,GO:0006553,1.6039e-01,1.4000e+01
IMP_SCORE,3724,GO:0071241,1.6034e-01,7.8000e+01
IMP_SCORE,3725,GO:0006897,1.6025e-01,3.1400e+02
IMP_SCORE,3726,GO:0010799,1.6024e-01,8.0000e+00
IMP_SCORE,3727,GO:0042711,1.6024e-01,3.0000e+01
IMP_SCORE,3728,GO:1901623,1.6024e-01,7.0000e+00
IMP_SCORE,3729,GO:0071625,1.6023e-01,1.0000e+01
IMP_SCORE,3730,GO:0040008,1.6020e-01,2.9900e+02
IMP_SCORE,3731,GO:0035384,1.6017e-01,5.4000e+01
IMP_SCORE,3732,GO:0061640,1.6015e-01,1.9000e+01
IMP_SCORE,3733,GO:0048145,1.6014e-01,5.0000e+01
IMP_SCORE,3734,GO:0009058,1.6013e-01,5.7400e+02
IMP_SCORE,3735,GO:0044238,1.6003e-01,8.8900e+02
IMP_SCORE,3736,GO:0032024,1.6000e-01,2.6000e+01
IMP_SCORE,3737,GO:0032944,1.5999e-01,6.7000e+01
IMP_SCORE,3738,GO:0032281,1.5998e-01,1.6000e+01
IMP_SCORE,3739,GO:0045664,1.5995e-01,1.7400e+02
IMP_SCORE,3740,GO:0002335,1.5994e-01,1.7000e+01
IMP_SCORE,3741,GO:0045026,1.5990e-01,3.6000e+01
IMP_SCORE,3742,GO:0043648,1.5987e-01,8.5000e+01
IMP_SCORE,3743,GO:0021885,1.5986e-01,2.8000e+01
IMP_SCORE,3744,GO:0040011,1.5982e-01,4.4000e+02
IMP_SCORE,3745,GO:0009891,1.5978e-01,2.5800e+02
IMP_SCORE,3746,GO:0009126,1.5978e-01,4.8000e+01
IMP_SCORE,3747,GO:0009653,1.5974e-01,5.2300e+02
IMP_SCORE,3748,GO:0007155,1.5971e-01,6.5800e+02
IMP_SCORE,3749,GO:0033014,1.5970e-01,2.3000e+01
IMP_SCORE,3750,GO:0006629,1.5968e-01,4.4100e+02
IMP_SCORE,3751,GO:0001077,1.5967e-01,4.9000e+01
IMP_SCORE,3752,GO:0051650,1.5963e-01,3.7000e+01
IMP_SCORE,3753,GO:0007171,1.5961e-01,2.0000e+00
IMP_SCORE,3754,GO:1901678,1.5960e-01,6.0000e+00
IMP_SCORE,3755,GO:0005578,1.5957e-01,2.8600e+02
IMP_SCORE,3756,GO:0030540,1.5955e-01,9.0000e+00
IMP_SCORE,3757,GO:0000002,1.5954e-01,1.7000e+01
IMP_SCORE,3758,GO:0044439,1.5948e-01,6.7000e+01
IMP_SCORE,3759,GO:0051297,1.5942e-01,3.2000e+01
IMP_SCORE,3760,GO:0007423,1.5942e-01,7.1000e+01
IMP_SCORE,3761,GO:0045104,1.5937e-01,2.0000e+01
IMP_SCORE,3762,GO:0006241,1.5936e-01,2.0000e+00
IMP_SCORE,3763,GO:0042981,1.5928e-01,4.4600e+02
IMP_SCORE,3764,GO:0019637,1.5928e-01,2.4800e+02
IMP_SCORE,3765,GO:0044249,1.5926e-01,5.4400e+02
IMP_SCORE,3766,GO:0098793,1.5925e-01,7.9000e+01
IMP_SCORE,3767,GO:0031301,1.5920e-01,1.2500e+02
IMP_SCORE,3768,GO:0048522,1.5920e-01,8.4400e+02
IMP_SCORE,3769,GO:0007215,1.5920e-01,3.7000e+01
IMP_SCORE,3770,GO:0001754,1.5911e-01,7.0000e+00
IMP_SCORE,3771,GO:0098771,1.5908e-01,1.6300e+02
IMP_SCORE,3772,GO:0043462,1.5907e-01,4.1000e+01
IMP_SCORE,3773,GO:0046983,1.5901e-01,6.3000e+02
IMP_SCORE,3774,GO:0036020,1.5898e-01,1.7000e+01
IMP_SCORE,3775,GO:0019219,1.5896e-01,3.6700e+02
IMP_SCORE,3776,GO:0022412,1.5894e-01,9.1000e+01
IMP_SCORE,3777,GO:0045851,1.5892e-01,8.0000e+00
IMP_SCORE,3778,GO:2000463,1.5891e-01,1.0000e+01
IMP_SCORE,3779,GO:0022892,1.5887e-01,3.6000e+02
IMP_SCORE,3780,GO:0055065,1.5879e-01,1.5000e+02
IMP_SCORE,3781,GO:0007099,1.5876e-01,6.0000e+00
IMP_SCORE,3782,GO:0045922,1.5873e-01,9.0000e+00
IMP_SCORE,3783,GO:0044248,1.5869e-01,4.5800e+02
IMP_SCORE,3784,GO:0072080,1.5868e-01,9.0000e+00
IMP_SCORE,3785,GO:2001053,1.5865e-01,2.0000e+00
IMP_SCORE,3786,GO:0090257,1.5864e-01,4.9000e+01
IMP_SCORE,3787,GO:0007613,1.5862e-01,6.4000e+01
IMP_SCORE,3788,GO:0097094,1.5862e-01,7.0000e+00
IMP_SCORE,3789,GO:0016491,1.5861e-01,4.7300e+02
IMP_SCORE,3790,GO:0007019,1.5858e-01,6.0000e+00
IMP_SCORE,3791,GO:0048813,1.5857e-01,2.6000e+01
IMP_SCORE,3792,GO:0031663,1.5854e-01,1.4000e+01
IMP_SCORE,3793,GO:1901135,1.5853e-01,2.7600e+02
IMP_SCORE,3794,GO:0005875,1.5853e-01,8.1000e+01
IMP_SCORE,3795,GO:0031399,1.5851e-01,2.8700e+02
IMP_SCORE,3796,GO:0042594,1.5849e-01,7.4000e+01
IMP_SCORE,3797,GO:0008016,1.5841e-01,8.3000e+01
IMP_SCORE,3798,GO:0002903,1.5839e-01,8.0000e+00
IMP_SCORE,3799,GO:0006816,1.5837e-01,8.2000e+01
IMP_SCORE,3800,GO:0090136,1.5837e-01,1.3000e+01
IMP_SCORE,3801,GO:0036296,1.5832e-01,4.0000e+00
IMP_SCORE,3802,GO:0050850,1.5831e-01,1.6000e+01
IMP_SCORE,3803,GO:2001020,1.5831e-01,4.9000e+01
IMP_SCORE,3804,GO:0050853,1.5831e-01,2.0000e+01
IMP_SCORE,3805,GO:0048523,1.5825e-01,9.2800e+02
IMP_SCORE,3806,GO:0004872,1.5825e-01,6.9100e+02
IMP_SCORE,3807,GO:0043900,1.5824e-01,1.4700e+02
IMP_SCORE,3808,GO:0070566,1.5820e-01,9.0000e+00
IMP_SCORE,3809,GO:0098602,1.5820e-01,1.7000e+02
IMP_SCORE,3810,GO:0046503,1.5820e-01,2.5000e+01
IMP_SCORE,3811,GO:1901265,1.5815e-01,6.4400e+02
IMP_SCORE,3812,GO:0005251,1.5814e-01,3.9000e+01
IMP_SCORE,3813,GO:0097190,1.5812e-01,1.2700e+02
IMP_SCORE,3814,GO:0045995,1.5810e-01,2.3000e+01
IMP_SCORE,3815,GO:0048736,1.5806e-01,3.5000e+01
IMP_SCORE,3816,GO:0044246,1.5800e-01,8.0000e+00
IMP_SCORE,3817,GO:0031519,1.5800e-01,6.0000e+01
IMP_SCORE,3818,GO:0046365,1.5797e-01,4.7000e+01
IMP_SCORE,3819,GO:0000166,1.5797e-01,6.1500e+02
IMP_SCORE,3820,GO:0035257,1.5773e-01,6.3000e+01
IMP_SCORE,3821,GO:0034694,1.5765e-01,6.0000e+00
IMP_SCORE,3822,GO:0001959,1.5762e-01,6.0000e+01
IMP_SCORE,3823,GO:0006646,1.5761e-01,2.3000e+01
IMP_SCORE,3824,GO:0009966,1.5761e-01,5.7600e+02
IMP_SCORE,3825,GO:1904377,1.5759e-01,2.5000e+01
IMP_SCORE,3826,GO:0008233,1.5758e-01,4.0100e+02
IMP_SCORE,3827,GO:0001227,1.5756e-01,5.0000e+01
IMP_SCORE,3828,GO:0008250,1.5756e-01,1.1000e+01
IMP_SCORE,3829,GO:0004003,1.5756e-01,8.0000e+00
IMP_SCORE,3830,GO:0005319,1.5754e-01,9.0000e+01
IMP_SCORE,3831,GO:0000186,1.5751e-01,2.0000e+01
IMP_SCORE,3832,GO:0044237,1.5749e-01,8.8400e+02
IMP_SCORE,3833,GO:0045600,1.5748e-01,4.1000e+01
IMP_SCORE,3834,GO:0044700,1.5746e-01,2.9300e+02
IMP_SCORE,3835,GO:0030195,1.5740e-01,1.9000e+01
IMP_SCORE,3836,GO:0001974,1.5740e-01,1.7000e+01
IMP_SCORE,3837,GO:0009148,1.5733e-01,7.0000e+00
IMP_SCORE,3838,GO:0070613,1.5733e-01,7.2000e+01
IMP_SCORE,3839,GO:0010556,1.5730e-01,3.9000e+02
IMP_SCORE,3840,GO:0050746,1.5724e-01,1.1000e+01
IMP_SCORE,3841,GO:0006757,1.5724e-01,2.1000e+01
IMP_SCORE,3842,GO:0045686,1.5722e-01,1.0000e+01
IMP_SCORE,3843,GO:0045934,1.5722e-01,2.0400e+02
IMP_SCORE,3844,GO:0032839,1.5721e-01,1.4000e+01
IMP_SCORE,3845,GO:2001234,1.5710e-01,6.2000e+01
IMP_SCORE,3846,GO:0009063,1.5705e-01,8.8000e+01
IMP_SCORE,3847,GO:0015914,1.5704e-01,2.1000e+01
IMP_SCORE,3848,GO:0098589,1.5702e-01,1.9300e+02
IMP_SCORE,3849,GO:0051580,1.5701e-01,2.0000e+00
IMP_SCORE,3850,GO:0016101,1.5700e-01,6.1000e+01
IMP_SCORE,3851,GO:0015800,1.5699e-01,1.1000e+01
IMP_SCORE,3852,GO:0050000,1.5699e-01,2.5000e+01
IMP_SCORE,3853,GO:0005741,1.5699e-01,9.0000e+01
IMP_SCORE,3854,GO:0031112,1.5699e-01,9.0000e+00
IMP_SCORE,3855,GO:0044146,1.5697e-01,9.0000e+00
IMP_SCORE,3856,GO:0006468,1.5693e-01,2.2000e+02
IMP_SCORE,3857,GO:0016684,1.5685e-01,5.7000e+01
IMP_SCORE,3858,GO:0030016,1.5682e-01,3.0000e+01
IMP_SCORE,3859,GO:0060049,1.5681e-01,1.7000e+01
IMP_SCORE,3860,GO:0030335,1.5677e-01,1.0400e+02
IMP_SCORE,3861,GO:0019886,1.5672e-01,7.0000e+01
IMP_SCORE,3862,GO:0019438,1.5672e-01,2.6400e+02
IMP_SCORE,3863,GO:1902074,1.5671e-01,9.0000e+00
IMP_SCORE,3864,GO:0032099,1.5668e-01,2.0000e+00
IMP_SCORE,3865,GO:0030003,1.5660e-01,1.5700e+02
IMP_SCORE,3866,GO:0055067,1.5660e-01,4.2000e+01
IMP_SCORE,3867,GO:0005779,1.5660e-01,9.0000e+00
IMP_SCORE,3868,GO:0071375,1.5653e-01,5.4000e+01
IMP_SCORE,3869,GO:0044711,1.5651e-01,3.3400e+02
IMP_SCORE,3870,GO:0050680,1.5649e-01,3.1000e+01
IMP_SCORE,3871,GO:0045622,1.5648e-01,9.0000e+00
IMP_SCORE,3872,GO:0010558,1.5643e-01,2.0900e+02
IMP_SCORE,3873,GO:0043933,1.5638e-01,5.5700e+02
IMP_SCORE,3874,GO:0046457,1.5636e-01,1.7000e+01
IMP_SCORE,3875,GO:0022405,1.5635e-01,2.4000e+01
IMP_SCORE,3876,GO:0008542,1.5635e-01,1.1000e+01
IMP_SCORE,3877,GO:0048484,1.5635e-01,1.3000e+01
IMP_SCORE,3878,GO:0005248,1.5630e-01,7.0000e+00
IMP_SCORE,3879,GO:1902882,1.5630e-01,2.6000e+01
IMP_SCORE,3880,GO:0014706,1.5629e-01,4.0000e+01
IMP_SCORE,3881,GO:0005796,1.5627e-01,4.0000e+01
IMP_SCORE,3882,GO:0060046,1.5620e-01,1.3000e+01
IMP_SCORE,3883,GO:0030888,1.5617e-01,1.9000e+01
IMP_SCORE,3884,GO:0004879,1.5615e-01,1.5000e+01
IMP_SCORE,3885,GO:0042108,1.5612e-01,1.3000e+01
IMP_SCORE,3886,GO:0002285,1.5612e-01,3.1000e+01
IMP_SCORE,3887,GO:0043266,1.5610e-01,3.3000e+01
IMP_SCORE,3888,GO:0007009,1.5609e-01,1.1700e+02
IMP_SCORE,3889,GO:0051648,1.5609e-01,5.0000e+01
IMP_SCORE,3890,GO:0042221,1.5603e-01,7.3700e+02
IMP_SCORE,3891,GO:0045683,1.5599e-01,2.0000e+00
IMP_SCORE,3892,GO:0098797,1.5595e-01,1.6800e+02
IMP_SCORE,3893,GO:0030234,1.5592e-01,4.2400e+02
IMP_SCORE,3894,GO:0034452,1.5590e-01,2.0000e+00
IMP_SCORE,3895,GO:0035295,1.5590e-01,4.5000e+01
IMP_SCORE,3896,GO:0036442,1.5589e-01,4.0000e+00
IMP_SCORE,3897,GO:0035591,1.5587e-01,5.8000e+01
IMP_SCORE,3898,GO:0098542,1.5586e-01,1.4700e+02
IMP_SCORE,3899,GO:0006281,1.5580e-01,1.2000e+02
IMP_SCORE,3900,GO:0032212,1.5579e-01,2.4000e+01
IMP_SCORE,3901,GO:0051453,1.5568e-01,2.4000e+01
IMP_SCORE,3902,GO:0032454,1.5567e-01,2.0000e+00
IMP_SCORE,3903,GO:0044089,1.5566e-01,1.8200e+02
IMP_SCORE,3904,GO:0034033,1.5561e-01,8.0000e+00
IMP_SCORE,3905,GO:1902742,1.5561e-01,1.4000e+01
IMP_SCORE,3906,GO:0071822,1.5558e-01,4.2700e+02
IMP_SCORE,3907,GO:0034364,1.5558e-01,3.5000e+01
IMP_SCORE,3908,GO:0021700,1.5555e-01,7.7000e+01
IMP_SCORE,3909,GO:0030308,1.5551e-01,8.3000e+01
IMP_SCORE,3910,GO:0050839,1.5551e-01,3.9600e+02
IMP_SCORE,3911,GO:0070201,1.5549e-01,2.2200e+02
IMP_SCORE,3912,GO:0009062,1.5549e-01,4.8000e+01
IMP_SCORE,3913,GO:0051053,1.5548e-01,2.8000e+01
IMP_SCORE,3914,GO:0043235,1.5547e-01,1.7900e+02
IMP_SCORE,3915,GO:0005975,1.5547e-01,2.8600e+02
IMP_SCORE,3916,GO:0051155,1.5545e-01,3.8000e+01
IMP_SCORE,3917,GO:0033554,1.5540e-01,3.6900e+02
IMP_SCORE,3918,GO:0004576,1.5537e-01,1.4000e+01
IMP_SCORE,3919,GO:0051233,1.5533e-01,1.5000e+01
IMP_SCORE,3920,GO:2001238,1.5530e-01,1.1000e+01
IMP_SCORE,3921,GO:1901343,1.5529e-01,3.2000e+01
IMP_SCORE,3922,GO:0007127,1.5520e-01,6.0000e+00
IMP_SCORE,3923,GO:0048871,1.5516e-01,5.0000e+01
IMP_SCORE,3924,GO:0031089,1.5516e-01,2.3000e+01
IMP_SCORE,3925,GO:0015740,1.5510e-01,7.0000e+00
IMP_SCORE,3926,GO:0042438,1.5509e-01,6.0000e+00
IMP_SCORE,3927,GO:0005102,1.5507e-01,8.5400e+02
IMP_SCORE,3928,GO:0001101,1.5506e-01,1.0000e+02
IMP_SCORE,3929,GO:0001990,1.5502e-01,1.4000e+01
IMP_SCORE,3930,GO:0032727,1.5500e-01,7.0000e+00
IMP_SCORE,3931,GO:0043304,1.5498e-01,1.4000e+01
IMP_SCORE,3932,GO:0042056,1.5496e-01,1.5000e+01
IMP_SCORE,3933,GO:0050878,1.5496e-01,1.5900e+02
IMP_SCORE,3934,GO:0022898,1.5496e-01,7.5000e+01
IMP_SCORE,3935,GO:0046907,1.5493e-01,3.7900e+02
IMP_SCORE,3936,GO:1905330,1.5492e-01,1.8000e+01
IMP_SCORE,3937,GO:0030178,1.5488e-01,4.5000e+01
IMP_SCORE,3938,GO:0033043,1.5487e-01,3.4200e+02
IMP_SCORE,3939,GO:0009057,1.5485e-01,2.8100e+02
IMP_SCORE,3940,GO:0002009,1.5485e-01,9.3000e+01
IMP_SCORE,3941,GO:0044433,1.5482e-01,4.7300e+02
IMP_SCORE,3942,GO:0061650,1.5476e-01,3.4000e+01
IMP_SCORE,3943,GO:0044389,1.5475e-01,1.2400e+02
IMP_SCORE,3944,GO:0097223,1.5470e-01,9.9000e+01
IMP_SCORE,3945,GO:0061045,1.5469e-01,3.0000e+01
IMP_SCORE,3946,GO:0045071,1.5468e-01,3.7000e+01
IMP_SCORE,3947,GO:1901701,1.5464e-01,1.8300e+02
IMP_SCORE,3948,GO:0060688,1.5459e-01,2.0000e+01
IMP_SCORE,3949,GO:0090502,1.5459e-01,4.9000e+01
IMP_SCORE,3950,GO:0051172,1.5458e-01,2.1600e+02
IMP_SCORE,3951,GO:0008625,1.5458e-01,8.0000e+00
IMP_SCORE,3952,GO:0050729,1.5457e-01,4.4000e+01
IMP_SCORE,3953,GO:0055081,1.5457e-01,1.8000e+01
IMP_SCORE,3954,GO:0032368,1.5457e-01,2.1000e+01
IMP_SCORE,3955,GO:0071806,1.5453e-01,2.4000e+01
IMP_SCORE,3956,GO:0032155,1.5452e-01,6.2000e+01
IMP_SCORE,3957,GO:0006654,1.5451e-01,2.1000e+01
IMP_SCORE,3958,GO:0009124,1.5450e-01,1.5000e+01
IMP_SCORE,3959,GO:0044236,1.5449e-01,4.8000e+01
IMP_SCORE,3960,GO:0050808,1.5442e-01,8.8000e+01
IMP_SCORE,3961,GO:0050801,1.5437e-01,1.7300e+02
IMP_SCORE,3962,GO:0033293,1.5431e-01,4.2000e+01
IMP_SCORE,3963,GO:0071482,1.5431e-01,3.2000e+01
IMP_SCORE,3964,GO:0008643,1.5428e-01,6.7000e+01
IMP_SCORE,3965,GO:0006749,1.5426e-01,4.6000e+01
IMP_SCORE,3966,GO:0002027,1.5423e-01,4.2000e+01
IMP_SCORE,3967,GO:0030662,1.5421e-01,7.9000e+01
IMP_SCORE,3968,GO:0008217,1.5420e-01,8.0000e+01
IMP_SCORE,3969,GO:0065008,1.5418e-01,9.8800e+02
IMP_SCORE,3970,GO:0008202,1.5417e-01,9.0000e+01
IMP_SCORE,3971,GO:0032495,1.5416e-01,2.1000e+01
IMP_SCORE,3972,GO:0006664,1.5414e-01,8.9000e+01
IMP_SCORE,3973,GO:0030547,1.5412e-01,7.0000e+00
IMP_SCORE,3974,GO:0010720,1.5410e-01,1.4200e+02
IMP_SCORE,3975,GO:0043488,1.5402e-01,4.8000e+01
IMP_SCORE,3976,GO:0042246,1.5402e-01,4.5000e+01
IMP_SCORE,3977,GO:0015101,1.5401e-01,9.0000e+00
IMP_SCORE,3978,GO:0007050,1.5400e-01,5.7000e+01
IMP_SCORE,3979,GO:0016791,1.5400e-01,1.9500e+02
IMP_SCORE,3980,GO:0060484,1.5399e-01,6.0000e+00
IMP_SCORE,3981,GO:0009259,1.5398e-01,6.6000e+01
IMP_SCORE,3982,GO:0006575,1.5393e-01,9.3000e+01
IMP_SCORE,3983,GO:0001669,1.5385e-01,6.9000e+01
IMP_SCORE,3984,GO:0086002,1.5384e-01,1.2000e+01
IMP_SCORE,3985,GO:0022821,1.5383e-01,7.0000e+00
IMP_SCORE,3986,GO:2000112,1.5378e-01,3.8900e+02
IMP_SCORE,3987,GO:0031526,1.5373e-01,2.8000e+01
IMP_SCORE,3988,GO:0030030,1.5373e-01,2.6300e+02
IMP_SCORE,3989,GO:0009953,1.5371e-01,2.9000e+01
IMP_SCORE,3990,GO:0007154,1.5370e-01,3.4700e+02
IMP_SCORE,3991,GO:0019725,1.5370e-01,2.0900e+02
IMP_SCORE,3992,GO:0071577,1.5369e-01,1.8000e+01
IMP_SCORE,3993,GO:0007507,1.5368e-01,7.0000e+01
IMP_SCORE,3994,GO:0032330,1.5365e-01,2.5000e+01
IMP_SCORE,3995,GO:0000428,1.5363e-01,6.0000e+00
IMP_SCORE,3996,GO:0006890,1.5361e-01,3.9000e+01
IMP_SCORE,3997,GO:0000281,1.5361e-01,1.9000e+01
IMP_SCORE,3998,GO:0008219,1.5359e-01,4.6400e+02
IMP_SCORE,3999,GO:0030149,1.5359e-01,2.3000e+01
IMP_SCORE,4000,GO:0032271,1.5357e-01,5.7000e+01
IMP_SCORE,4001,GO:0001503,1.5347e-01,4.6000e+01
IMP_SCORE,4002,GO:0010517,1.5344e-01,1.9000e+01
IMP_SCORE,4003,GO:0035108,1.5342e-01,4.4000e+01
IMP_SCORE,4004,GO:0010893,1.5338e-01,8.0000e+00
IMP_SCORE,4005,GO:0006458,1.5337e-01,2.2000e+01
IMP_SCORE,4006,GO:0061135,1.5336e-01,8.6000e+01
IMP_SCORE,4007,GO:2000678,1.5328e-01,9.0000e+00
IMP_SCORE,4008,GO:0006297,1.5325e-01,7.0000e+00
IMP_SCORE,4009,GO:0034113,1.5324e-01,3.7000e+01
IMP_SCORE,4010,GO:1903506,1.5321e-01,3.2800e+02
IMP_SCORE,4011,GO:0004521,1.5321e-01,7.2000e+01
IMP_SCORE,4012,GO:1990748,1.5315e-01,8.5000e+01
IMP_SCORE,4013,GO:0045428,1.5313e-01,1.8000e+01
IMP_SCORE,4014,GO:0043621,1.5310e-01,5.5000e+01
IMP_SCORE,4015,GO:0051046,1.5303e-01,1.7800e+02
IMP_SCORE,4016,GO:2000401,1.5302e-01,1.9000e+01
IMP_SCORE,4017,GO:0000139,1.5301e-01,3.8100e+02
IMP_SCORE,4018,GO:0008283,1.5298e-01,3.2400e+02
IMP_SCORE,4019,GO:0031974,1.5297e-01,4.7900e+02
IMP_SCORE,4020,GO:0000280,1.5288e-01,1.3400e+02
IMP_SCORE,4021,GO:0015278,1.5280e-01,5.0000e+00
IMP_SCORE,4022,GO:0048513,1.5276e-01,5.3300e+02
IMP_SCORE,4023,GO:1902582,1.5268e-01,1.1000e+02
IMP_SCORE,4024,GO:0070727,1.5263e-01,2.6500e+02
IMP_SCORE,4025,GO:0001505,1.5263e-01,6.6000e+01
IMP_SCORE,4026,GO:0016917,1.5256e-01,2.3000e+01
IMP_SCORE,4027,GO:0071398,1.5254e-01,1.3000e+01
IMP_SCORE,4028,GO:0045639,1.5253e-01,1.6000e+01
IMP_SCORE,4029,GO:0001659,1.5252e-01,4.0000e+00
IMP_SCORE,4030,GO:0006875,1.5251e-01,1.5000e+02
IMP_SCORE,4031,GO:0001932,1.5249e-01,2.4900e+02
IMP_SCORE,4032,GO:0006518,1.5248e-01,1.2500e+02
IMP_SCORE,4033,GO:0043234,1.5246e-01,1.1160e+03
IMP_SCORE,4034,GO:0016668,1.5245e-01,1.6000e+01
IMP_SCORE,4035,GO:0030033,1.5244e-01,2.6000e+01
IMP_SCORE,4036,GO:0006105,1.5242e-01,2.1000e+01
IMP_SCORE,4037,GO:0044260,1.5240e-01,7.6000e+02
IMP_SCORE,4038,GO:0070491,1.5226e-01,2.4000e+01
IMP_SCORE,4039,GO:0044271,1.5223e-01,3.2700e+02
IMP_SCORE,4040,GO:0051054,1.5213e-01,4.6000e+01
IMP_SCORE,4041,GO:0008104,1.5212e-01,5.3100e+02
IMP_SCORE,4042,GO:2001141,1.5197e-01,3.5400e+02
IMP_SCORE,4043,GO:0042552,1.5191e-01,7.5000e+01
IMP_SCORE,4044,GO:1900750,1.5185e-01,1.1000e+01
IMP_SCORE,4045,GO:1904591,1.5185e-01,1.4000e+01
IMP_SCORE,4046,GO:0048642,1.5183e-01,1.3000e+01
IMP_SCORE,4047,GO:2001239,1.5183e-01,3.3000e+01
IMP_SCORE,4048,GO:0002460,1.5182e-01,3.6000e+01
IMP_SCORE,4049,GO:1990351,1.5180e-01,1.4500e+02
IMP_SCORE,4050,GO:0044764,1.5174e-01,2.8500e+02
IMP_SCORE,4051,GO:0070328,1.5173e-01,9.0000e+00
IMP_SCORE,4052,GO:0048103,1.5172e-01,7.0000e+00
IMP_SCORE,4053,GO:0002830,1.5168e-01,1.3000e+01
IMP_SCORE,4054,GO:0044430,1.5166e-01,6.4100e+02
IMP_SCORE,4055,GO:0019827,1.5166e-01,2.6000e+01
IMP_SCORE,4056,GO:0061136,1.5163e-01,3.4000e+01
IMP_SCORE,4057,GO:0009066,1.5161e-01,6.5000e+01
IMP_SCORE,4058,GO:0061162,1.5159e-01,7.0000e+00
IMP_SCORE,4059,GO:0008376,1.5155e-01,4.9000e+01
IMP_SCORE,4060,GO:0043412,1.5153e-01,6.6000e+02
IMP_SCORE,4061,GO:0032879,1.5152e-01,6.0700e+02
IMP_SCORE,4062,GO:0009987,1.5149e-01,1.1590e+03
IMP_SCORE,4063,GO:0035235,1.5149e-01,1.8000e+01
IMP_SCORE,4064,GO:0045184,1.5147e-01,4.0400e+02
IMP_SCORE,4065,GO:1902580,1.5146e-01,1.6000e+02
IMP_SCORE,4066,GO:0048731,1.5145e-01,5.0200e+02
IMP_SCORE,4067,GO:0010628,1.5144e-01,2.2800e+02
IMP_SCORE,4068,GO:0051179,1.5140e-01,1.0080e+03
IMP_SCORE,4069,GO:0019198,1.5140e-01,2.3000e+01
IMP_SCORE,4070,GO:0021762,1.5140e-01,3.8000e+01
IMP_SCORE,4071,GO:0004842,1.5138e-01,1.7200e+02
IMP_SCORE,4072,GO:0010564,1.5136e-01,1.4300e+02
IMP_SCORE,4073,GO:0035588,1.5132e-01,2.0000e+01
IMP_SCORE,4074,GO:0098562,1.5132e-01,4.1000e+01
IMP_SCORE,4075,GO:0033036,1.5123e-01,5.4200e+02
IMP_SCORE,4076,GO:0030001,1.5121e-01,2.1200e+02
IMP_SCORE,4077,GO:0031994,1.5118e-01,8.0000e+00
IMP_SCORE,4078,GO:0004252,1.5117e-01,2.1200e+02
IMP_SCORE,4079,GO:0034976,1.5114e-01,9.4000e+01
IMP_SCORE,4080,GO:0042558,1.5113e-01,2.1000e+01
IMP_SCORE,4081,GO:0060255,1.5112e-01,6.0600e+02
IMP_SCORE,4082,GO:0006687,1.5111e-01,9.0000e+01
IMP_SCORE,4083,GO:0016874,1.5111e-01,8.8000e+01
IMP_SCORE,4084,GO:0032555,1.5109e-01,4.6900e+02
IMP_SCORE,4085,GO:1901565,1.5108e-01,2.3100e+02
IMP_SCORE,4086,GO:0051171,1.5108e-01,4.1000e+02
IMP_SCORE,4087,GO:0005089,1.5099e-01,3.9000e+01
IMP_SCORE,4088,GO:0043243,1.5098e-01,1.3000e+01
IMP_SCORE,4089,GO:0002674,1.5095e-01,7.0000e+00
IMP_SCORE,4090,GO:0016567,1.5091e-01,2.0700e+02
IMP_SCORE,4091,GO:0032386,1.5083e-01,1.4800e+02
IMP_SCORE,4092,GO:0000027,1.5073e-01,5.9000e+01
IMP_SCORE,4093,GO:2000104,1.5070e-01,1.7000e+01
IMP_SCORE,4094,GO:0097435,1.5063e-01,1.7200e+02
IMP_SCORE,4095,GO:0001067,1.5062e-01,1.8500e+02
IMP_SCORE,4096,GO:0016070,1.5060e-01,2.8400e+02
IMP_SCORE,4097,GO:0051928,1.5058e-01,3.5000e+01
IMP_SCORE,4098,GO:0030182,1.5054e-01,8.0000e+01
IMP_SCORE,4099,GO:1903427,1.5054e-01,7.0000e+00
IMP_SCORE,4100,GO:0006733,1.5052e-01,5.2000e+01
IMP_SCORE,4101,GO:0008170,1.5052e-01,4.0000e+01
IMP_SCORE,4102,GO:0045056,1.5047e-01,1.0000e+01
IMP_SCORE,4103,GO:0048857,1.5047e-01,5.2000e+01
IMP_SCORE,4104,GO:0060997,1.5042e-01,5.0000e+00
IMP_SCORE,4105,GO:0043010,1.5040e-01,3.1000e+01
IMP_SCORE,4106,GO:0070633,1.5038e-01,2.3000e+01
IMP_SCORE,4107,GO:0051169,1.5033e-01,8.2000e+01
IMP_SCORE,4108,GO:0006882,1.5027e-01,7.0000e+00
IMP_SCORE,4109,GO:0090383,1.5020e-01,1.2000e+01
IMP_SCORE,4110,GO:0050778,1.5019e-01,1.7200e+02
IMP_SCORE,4111,GO:0015031,1.5018e-01,3.9000e+02
IMP_SCORE,4112,GO:0043244,1.5018e-01,5.3000e+01
IMP_SCORE,4113,GO:0006378,1.5017e-01,1.5000e+01
IMP_SCORE,4114,GO:0046470,1.5016e-01,7.6000e+01
IMP_SCORE,4115,GO:0045069,1.5008e-01,3.8000e+01
IMP_SCORE,4116,GO:0045738,1.5002e-01,2.0000e+00
IMP_SCORE,4117,GO:0090322,1.5001e-01,1.7000e+01
IMP_SCORE,4118,GO:0046718,1.5000e-01,6.4000e+01
IMP_SCORE,4119,GO:0000159,1.4996e-01,3.6000e+01
IMP_SCORE,4120,GO:0000724,1.4995e-01,2.2000e+01
IMP_SCORE,4121,GO:0050818,1.4994e-01,5.4000e+01
IMP_SCORE,4122,GO:0032553,1.4985e-01,4.3300e+02
IMP_SCORE,4123,GO:1901505,1.4979e-01,5.2000e+01
IMP_SCORE,4124,GO:0010675,1.4976e-01,4.0000e+01
IMP_SCORE,4125,GO:0044548,1.4976e-01,3.9000e+01
IMP_SCORE,4126,GO:0051766,1.4972e-01,2.4000e+01
IMP_SCORE,4127,GO:0004857,1.4969e-01,1.5700e+02
IMP_SCORE,4128,GO:0060122,1.4966e-01,2.6000e+01
IMP_SCORE,4129,GO:0033500,1.4962e-01,4.6000e+01
IMP_SCORE,4130,GO:0044281,1.4962e-01,4.4700e+02
IMP_SCORE,4131,GO:0006508,1.4960e-01,4.5600e+02
IMP_SCORE,4132,GO:0050790,1.4960e-01,5.7500e+02
IMP_SCORE,4133,GO:0019835,1.4958e-01,2.7000e+01
IMP_SCORE,4134,GO:2000269,1.4954e-01,2.3000e+01
IMP_SCORE,4135,GO:0043574,1.4950e-01,1.8000e+01
IMP_SCORE,4136,GO:1901379,1.4948e-01,3.9000e+01
IMP_SCORE,4137,GO:0070932,1.4946e-01,5.0000e+00
IMP_SCORE,4138,GO:0071294,1.4944e-01,7.7000e+01
IMP_SCORE,4139,GO:0034504,1.4932e-01,5.0000e+01
IMP_SCORE,4140,GO:0023052,1.4931e-01,3.1800e+02
IMP_SCORE,4141,GO:0050794,1.4917e-01,1.1620e+03
IMP_SCORE,4142,GO:0010962,1.4914e-01,1.3000e+01
IMP_SCORE,4143,GO:1901566,1.4903e-01,2.6900e+02
IMP_SCORE,4144,GO:0019888,1.4894e-01,6.7000e+01
IMP_SCORE,4145,GO:0044463,1.4893e-01,4.6800e+02
IMP_SCORE,4146,GO:0046349,1.4893e-01,4.1000e+01
IMP_SCORE,4147,GO:0005402,1.4893e-01,8.0000e+00
IMP_SCORE,4148,GO:0010647,1.4891e-01,3.4300e+02
IMP_SCORE,4149,GO:0006094,1.4887e-01,1.7000e+01
IMP_SCORE,4150,GO:0006366,1.4880e-01,1.5700e+02
IMP_SCORE,4151,GO:0065007,1.4878e-01,1.1930e+03
IMP_SCORE,4152,GO:0021772,1.4877e-01,8.0000e+00
IMP_SCORE,4153,GO:0003407,1.4876e-01,7.0000e+00
IMP_SCORE,4154,GO:0050810,1.4874e-01,1.8000e+01
IMP_SCORE,4155,GO:0016310,1.4868e-01,2.8400e+02
IMP_SCORE,4156,GO:0005788,1.4867e-01,1.4600e+02
IMP_SCORE,4157,GO:0097300,1.4865e-01,2.3000e+01
IMP_SCORE,4158,GO:0030104,1.4864e-01,2.4000e+01
IMP_SCORE,4159,GO:1990841,1.4861e-01,7.0000e+00
IMP_SCORE,4160,GO:0022835,1.4858e-01,2.5000e+01
IMP_SCORE,4161,GO:0044085,1.4854e-01,7.0000e+01
IMP_SCORE,4162,GO:0010107,1.4851e-01,4.5000e+01
IMP_SCORE,4163,GO:1900449,1.4851e-01,1.7000e+01
IMP_SCORE,4164,GO:0016597,1.4850e-01,5.4000e+01
IMP_SCORE,4165,GO:0003215,1.4845e-01,5.0000e+00
IMP_SCORE,4166,GO:1903019,1.4844e-01,1.1000e+01
IMP_SCORE,4167,GO:0090501,1.4842e-01,7.5000e+01
IMP_SCORE,4168,GO:0010970,1.4841e-01,4.2000e+01
IMP_SCORE,4169,GO:0071004,1.4840e-01,5.0000e+00
IMP_SCORE,4170,GO:0000049,1.4835e-01,2.2000e+01
IMP_SCORE,4171,GO:0007010,1.4831e-01,3.2500e+02
IMP_SCORE,4172,GO:1901576,1.4826e-01,5.2500e+02
IMP_SCORE,4173,GO:0018214,1.4825e-01,9.0000e+00
IMP_SCORE,4174,GO:0071801,1.4821e-01,3.4000e+01
IMP_SCORE,4175,GO:1903747,1.4818e-01,4.1000e+01
IMP_SCORE,4176,GO:0033045,1.4813e-01,9.0000e+00
IMP_SCORE,4177,GO:0098609,1.4811e-01,3.0400e+02
IMP_SCORE,4178,GO:0035305,1.4811e-01,6.2000e+01
IMP_SCORE,4179,GO:0030594,1.4810e-01,3.0000e+01
IMP_SCORE,4180,GO:2000144,1.4809e-01,7.0000e+00
IMP_SCORE,4181,GO:0086001,1.4809e-01,1.6000e+01
IMP_SCORE,4182,GO:0006825,1.4807e-01,2.5000e+01
IMP_SCORE,4183,GO:0033144,1.4806e-01,1.1000e+01
IMP_SCORE,4184,GO:0030054,1.4802e-01,7.5000e+02
IMP_SCORE,4185,GO:0002757,1.4802e-01,1.1500e+02
IMP_SCORE,4186,GO:0030808,1.4802e-01,3.6000e+01
IMP_SCORE,4187,GO:0048741,1.4799e-01,2.0000e+01
IMP_SCORE,4188,GO:0048709,1.4797e-01,2.9000e+01
IMP_SCORE,4189,GO:0051764,1.4796e-01,2.7000e+01
IMP_SCORE,4190,GO:0030169,1.4794e-01,7.0000e+00
IMP_SCORE,4191,GO:0007067,1.4790e-01,1.0800e+02
IMP_SCORE,4192,GO:0055086,1.4790e-01,1.4300e+02
IMP_SCORE,4193,GO:0030802,1.4786e-01,3.0000e+01
IMP_SCORE,4194,GO:0001656,1.4785e-01,1.2000e+01
IMP_SCORE,4195,GO:0001159,1.4785e-01,7.3000e+01
IMP_SCORE,4196,GO:0003279,1.4781e-01,2.4000e+01
IMP_SCORE,4197,GO:0009251,1.4780e-01,1.5000e+01
IMP_SCORE,4198,GO:0070647,1.4776e-01,2.6900e+02
IMP_SCORE,4199,GO:1903727,1.4773e-01,1.6000e+01
IMP_SCORE,4200,GO:0046460,1.4772e-01,3.0000e+01
IMP_SCORE,4201,GO:2000351,1.4769e-01,1.6000e+01
IMP_SCORE,4202,GO:0033209,1.4761e-01,4.4000e+01
IMP_SCORE,4203,GO:0017124,1.4759e-01,9.7000e+01
IMP_SCORE,4204,GO:0090723,1.4755e-01,8.0000e+00
IMP_SCORE,4205,GO:0016835,1.4752e-01,1.5300e+02
IMP_SCORE,4206,GO:1902305,1.4751e-01,4.5000e+01
IMP_SCORE,4207,GO:0051641,1.4747e-01,5.1300e+02
IMP_SCORE,4208,GO:0016620,1.4744e-01,6.1000e+01
IMP_SCORE,4209,GO:0072341,1.4740e-01,9.1000e+01
IMP_SCORE,4210,GO:0045055,1.4739e-01,1.9300e+02
IMP_SCORE,4211,GO:1902653,1.4736e-01,2.4000e+01
IMP_SCORE,4212,GO:0006464,1.4735e-01,6.2100e+02
IMP_SCORE,4213,GO:0031406,1.4733e-01,1.2900e+02
IMP_SCORE,4214,GO:0061462,1.4732e-01,1.0000e+01
IMP_SCORE,4215,GO:0044403,1.4730e-01,2.6500e+02
IMP_SCORE,4216,GO:0000096,1.4727e-01,3.4000e+01
IMP_SCORE,4217,GO:0035924,1.4726e-01,3.0000e+01
IMP_SCORE,4218,GO:0015865,1.4726e-01,1.4000e+01
IMP_SCORE,4219,GO:0007416,1.4725e-01,5.4000e+01
IMP_SCORE,4220,GO:0021702,1.4724e-01,1.4000e+01
IMP_SCORE,4221,GO:1904036,1.4722e-01,1.4000e+01
IMP_SCORE,4222,GO:0005539,1.4722e-01,1.8300e+02
IMP_SCORE,4223,GO:0099003,1.4716e-01,3.8000e+01
IMP_SCORE,4224,GO:0099516,1.4713e-01,4.4000e+01
IMP_SCORE,4225,GO:2000179,1.4713e-01,3.1000e+01
IMP_SCORE,4226,GO:0032268,1.4712e-01,3.8200e+02
IMP_SCORE,4227,GO:0007622,1.4710e-01,2.4000e+01
IMP_SCORE,4228,GO:0098862,1.4708e-01,4.8000e+01
IMP_SCORE,4229,GO:0032088,1.4707e-01,3.0000e+01
IMP_SCORE,4230,GO:0042180,1.4703e-01,5.1000e+01
IMP_SCORE,4231,GO:0055114,1.4702e-01,4.6300e+02
IMP_SCORE,4232,GO:0032392,1.4698e-01,1.5000e+01
IMP_SCORE,4233,GO:0031966,1.4697e-01,2.9700e+02
IMP_SCORE,4234,GO:0001890,1.4697e-01,2.0000e+01
IMP_SCORE,4235,GO:0016247,1.4694e-01,6.1000e+01
IMP_SCORE,4236,GO:0019829,1.4694e-01,2.8000e+01
IMP_SCORE,4237,GO:0031294,1.4689e-01,3.6000e+01
IMP_SCORE,4238,GO:0031328,1.4685e-01,2.8400e+02
IMP_SCORE,4239,GO:0016772,1.4678e-01,2.9900e+02
IMP_SCORE,4240,GO:0099600,1.4677e-01,3.4600e+02
IMP_SCORE,4241,GO:0002573,1.4676e-01,3.4000e+01
IMP_SCORE,4242,GO:0010563,1.4669e-01,1.5100e+02
IMP_SCORE,4243,GO:1901068,1.4667e-01,2.0000e+01
IMP_SCORE,4244,GO:0050868,1.4661e-01,3.7000e+01
IMP_SCORE,4245,GO:0010001,1.4658e-01,5.8000e+01
IMP_SCORE,4246,GO:0044707,1.4647e-01,8.5400e+02
IMP_SCORE,4247,GO:0005767,1.4633e-01,3.2000e+01
IMP_SCORE,4248,GO:0001726,1.4629e-01,6.5000e+01
IMP_SCORE,4249,GO:1902991,1.4628e-01,2.2000e+01
IMP_SCORE,4250,GO:0061621,1.4623e-01,1.4000e+01
IMP_SCORE,4251,GO:0072676,1.4614e-01,1.6000e+01
IMP_SCORE,4252,GO:0034104,1.4612e-01,2.5000e+01
IMP_SCORE,4253,GO:0030804,1.4611e-01,1.3000e+01
IMP_SCORE,4254,GO:0010882,1.4610e-01,2.0000e+00
IMP_SCORE,4255,GO:0065009,1.4610e-01,7.2600e+02
IMP_SCORE,4256,GO:0030216,1.4609e-01,3.4000e+01
IMP_SCORE,4257,GO:0032436,1.4608e-01,2.0000e+01
IMP_SCORE,4258,GO:0006643,1.4604e-01,1.3100e+02
IMP_SCORE,4259,GO:1905477,1.4601e-01,5.0000e+01
IMP_SCORE,4260,GO:0003713,1.4598e-01,1.0500e+02
IMP_SCORE,4261,GO:0035258,1.4598e-01,3.3000e+01
IMP_SCORE,4262,GO:0050792,1.4591e-01,8.5000e+01
IMP_SCORE,4263,GO:0051438,1.4588e-01,1.6000e+01
IMP_SCORE,4264,GO:0019692,1.4582e-01,1.0000e+01
IMP_SCORE,4265,GO:0006862,1.4581e-01,2.1000e+01
IMP_SCORE,4266,GO:0048598,1.4580e-01,1.8200e+02
IMP_SCORE,4267,GO:0003723,1.4580e-01,9.0400e+02
IMP_SCORE,4268,GO:0030879,1.4578e-01,7.0000e+00
IMP_SCORE,4269,GO:1900076,1.4571e-01,3.2000e+01
IMP_SCORE,4270,GO:0090084,1.4568e-01,1.7000e+01
IMP_SCORE,4271,GO:0035641,1.4566e-01,1.9000e+01
IMP_SCORE,4272,GO:0008105,1.4563e-01,1.5000e+01
IMP_SCORE,4273,GO:0045087,1.4561e-01,2.2800e+02
IMP_SCORE,4274,GO:0030529,1.4557e-01,2.6400e+02
IMP_SCORE,4275,GO:0051828,1.4553e-01,5.0000e+01
IMP_SCORE,4276,GO:0045601,1.4551e-01,3.1000e+01
IMP_SCORE,4277,GO:1904589,1.4550e-01,4.4000e+01
IMP_SCORE,4278,GO:0035137,1.4546e-01,7.0000e+00
IMP_SCORE,4279,GO:0009069,1.4538e-01,4.0000e+01
IMP_SCORE,4280,GO:0007252,1.4537e-01,1.1000e+01
IMP_SCORE,4281,GO:0061631,1.4535e-01,3.1000e+01
IMP_SCORE,4282,GO:0051960,1.4525e-01,2.2300e+02
IMP_SCORE,4283,GO:0007631,1.4520e-01,4.7000e+01
IMP_SCORE,4284,GO:0010043,1.4516e-01,7.8000e+01
IMP_SCORE,4285,GO:0006695,1.4514e-01,1.5000e+01
IMP_SCORE,4286,GO:0006612,1.4508e-01,3.9000e+01
IMP_SCORE,4287,GO:0008083,1.4507e-01,1.4400e+02
IMP_SCORE,4288,GO:0051168,1.4505e-01,4.4000e+01
IMP_SCORE,4289,GO:0050830,1.4505e-01,3.3000e+01
IMP_SCORE,4290,GO:0001935,1.4499e-01,1.1000e+01
IMP_SCORE,4291,GO:0005911,1.4498e-01,2.9700e+02
IMP_SCORE,4292,GO:0030010,1.4496e-01,3.0000e+01
IMP_SCORE,4293,GO:0000776,1.4496e-01,4.9000e+01
IMP_SCORE,4294,GO:0017112,1.4490e-01,6.9000e+01
IMP_SCORE,4295,GO:0032845,1.4485e-01,3.9000e+01
IMP_SCORE,4296,GO:0086080,1.4470e-01,1.3000e+01
IMP_SCORE,4297,GO:2000482,1.4470e-01,2.5000e+01
IMP_SCORE,4298,GO:0052744,1.4470e-01,8.0000e+00
IMP_SCORE,4299,GO:0016328,1.4462e-01,2.5000e+01
IMP_SCORE,4300,GO:0035329,1.4460e-01,9.0000e+00
IMP_SCORE,4301,GO:0070003,1.4452e-01,2.7000e+01
IMP_SCORE,4302,GO:0005247,1.4452e-01,1.0000e+01
IMP_SCORE,4303,GO:0050865,1.4452e-01,1.3200e+02
IMP_SCORE,4304,GO:0005976,1.4452e-01,2.7000e+01
IMP_SCORE,4305,GO:0043085,1.4447e-01,3.9700e+02
IMP_SCORE,4306,GO:1903959,1.4445e-01,1.2000e+01
IMP_SCORE,4307,GO:0051259,1.4438e-01,2.0500e+02
IMP_SCORE,4308,GO:0006605,1.4437e-01,8.6000e+01
IMP_SCORE,4309,GO:1901363,1.4434e-01,1.1910e+03
IMP_SCORE,4310,GO:0030163,1.4432e-01,1.0500e+02
IMP_SCORE,4311,GO:0031214,1.4420e-01,8.9000e+01
IMP_SCORE,4312,GO:0051247,1.4418e-01,2.4700e+02
IMP_SCORE,4313,GO:0016818,1.4416e-01,3.0400e+02
IMP_SCORE,4314,GO:0003674,1.4412e-01,1.3410e+03
IMP_SCORE,4315,GO:0003008,1.4412e-01,5.5300e+02
IMP_SCORE,4316,GO:0010959,1.4411e-01,1.3100e+02
IMP_SCORE,4317,GO:0006793,1.4410e-01,5.0500e+02
IMP_SCORE,4318,GO:0034249,1.4410e-01,4.9000e+01
IMP_SCORE,4319,GO:0051270,1.4410e-01,2.1800e+02
IMP_SCORE,4320,GO:0001756,1.4394e-01,6.0000e+00
IMP_SCORE,4321,GO:0006040,1.4390e-01,5.8000e+01
IMP_SCORE,4322,GO:0016796,1.4387e-01,1.7000e+01
IMP_SCORE,4323,GO:0035113,1.4385e-01,1.9000e+01
IMP_SCORE,4324,GO:0090280,1.4381e-01,2.6000e+01
IMP_SCORE,4325,GO:0007005,1.4379e-01,1.3000e+02
IMP_SCORE,4326,GO:0097192,1.4376e-01,1.0000e+01
IMP_SCORE,4327,GO:0009880,1.4371e-01,2.3000e+01
IMP_SCORE,4328,GO:0016894,1.4369e-01,3.7000e+01
IMP_SCORE,4329,GO:0043299,1.4363e-01,1.1700e+02
IMP_SCORE,4330,GO:1902936,1.4360e-01,4.8000e+01
IMP_SCORE,4331,GO:0051049,1.4356e-01,4.6900e+02
IMP_SCORE,4332,GO:0046649,1.4356e-01,1.1500e+02
IMP_SCORE,4333,GO:0030857,1.4352e-01,6.0000e+00
IMP_SCORE,4334,GO:0006559,1.4350e-01,2.6000e+01
IMP_SCORE,4335,GO:1902578,1.4349e-01,5.7200e+02
IMP_SCORE,4336,GO:0044275,1.4345e-01,1.6000e+01
IMP_SCORE,4337,GO:0033047,1.4345e-01,1.0000e+01
IMP_SCORE,4338,GO:0070838,1.4344e-01,9.5000e+01
IMP_SCORE,4339,GO:1902668,1.4341e-01,6.0000e+00
IMP_SCORE,4340,GO:0046483,1.4341e-01,4.4700e+02
IMP_SCORE,4341,GO:0040033,1.4340e-01,1.2000e+01
IMP_SCORE,4342,GO:0006361,1.4340e-01,9.0000e+00
IMP_SCORE,4343,GO:0042605,1.4330e-01,3.8000e+01
IMP_SCORE,4344,GO:0004693,1.4322e-01,1.3000e+01
IMP_SCORE,4345,GO:0006996,1.4317e-01,7.4700e+02
IMP_SCORE,4346,GO:0016444,1.4312e-01,6.0000e+00
IMP_SCORE,4347,GO:0006026,1.4308e-01,6.5000e+01
IMP_SCORE,4348,GO:0005876,1.4306e-01,2.6000e+01
IMP_SCORE,4349,GO:1902593,1.4305e-01,3.9000e+01
IMP_SCORE,4350,GO:0016646,1.4305e-01,3.2000e+01
IMP_SCORE,4351,GO:0032528,1.4303e-01,3.4000e+01
IMP_SCORE,4352,GO:0016477,1.4297e-01,3.2300e+02
IMP_SCORE,4353,GO:0010608,1.4294e-01,1.3800e+02
IMP_SCORE,4354,GO:0001103,1.4284e-01,1.9000e+01
IMP_SCORE,4355,GO:0044456,1.4280e-01,3.6900e+02
IMP_SCORE,4356,GO:0050707,1.4279e-01,5.3000e+01
IMP_SCORE,4357,GO:0042287,1.4278e-01,3.1000e+01
IMP_SCORE,4358,GO:0060390,1.4274e-01,9.0000e+00
IMP_SCORE,4359,GO:1903018,1.4269e-01,1.0000e+01
IMP_SCORE,4360,GO:0045239,1.4266e-01,4.7000e+01
IMP_SCORE,4361,GO:0001883,1.4265e-01,1.3800e+02
IMP_SCORE,4362,GO:0060089,1.4261e-01,6.3500e+02
IMP_SCORE,4363,GO:0051205,1.4261e-01,8.0000e+00
IMP_SCORE,4364,GO:0032412,1.4259e-01,8.2000e+01
IMP_SCORE,4365,GO:0044409,1.4256e-01,5.5000e+01
IMP_SCORE,4366,GO:0007045,1.4256e-01,2.3000e+01
IMP_SCORE,4367,GO:0050789,1.4253e-01,1.1140e+03
IMP_SCORE,4368,GO:1905114,1.4252e-01,1.0700e+02
IMP_SCORE,4369,GO:0045334,1.4250e-01,7.0000e+00
IMP_SCORE,4370,GO:0009583,1.4250e-01,3.4000e+01
IMP_SCORE,4371,GO:0008152,1.4248e-01,1.0450e+03
IMP_SCORE,4372,GO:0044092,1.4247e-01,3.0800e+02
IMP_SCORE,4373,GO:0016324,1.4243e-01,2.1700e+02
IMP_SCORE,4374,GO:0015893,1.4242e-01,1.4000e+01
IMP_SCORE,4375,GO:0043039,1.4242e-01,2.1000e+01
IMP_SCORE,4376,GO:0001658,1.4240e-01,2.5000e+01
IMP_SCORE,4377,GO:0061098,1.4237e-01,2.0000e+01
IMP_SCORE,4378,GO:0006650,1.4237e-01,1.4700e+02
IMP_SCORE,4379,GO:0004725,1.4236e-01,5.2000e+01
IMP_SCORE,4380,GO:0046943,1.4236e-01,5.7000e+01
IMP_SCORE,4381,GO:0044424,1.4226e-01,1.2910e+03
IMP_SCORE,4382,GO:0002209,1.4224e-01,8.0000e+00
IMP_SCORE,4383,GO:0009395,1.4223e-01,1.5000e+01
IMP_SCORE,4384,GO:0030055,1.4221e-01,2.3000e+02
IMP_SCORE,4385,GO:0044449,1.4211e-01,1.4000e+02
IMP_SCORE,4386,GO:0043242,1.4207e-01,2.5000e+01
IMP_SCORE,4387,GO:0031063,1.4199e-01,1.5000e+01
IMP_SCORE,4388,GO:0000977,1.4196e-01,1.2100e+02
IMP_SCORE,4389,GO:0005520,1.4191e-01,3.7000e+01
IMP_SCORE,4390,GO:0032094,1.4185e-01,1.1000e+01
IMP_SCORE,4391,GO:0000398,1.4181e-01,5.4000e+01
IMP_SCORE,4392,GO:0071704,1.4181e-01,8.5400e+02
IMP_SCORE,4393,GO:0033198,1.4179e-01,1.6000e+01
IMP_SCORE,4394,GO:0031279,1.4176e-01,3.1000e+01
IMP_SCORE,4395,GO:0032331,1.4168e-01,1.6000e+01
IMP_SCORE,4396,GO:1903319,1.4163e-01,9.0000e+00
IMP_SCORE,4397,GO:0042805,1.4156e-01,3.0000e+01
IMP_SCORE,4398,GO:0005814,1.4154e-01,6.8000e+01
IMP_SCORE,4399,GO:0003690,1.4154e-01,1.3600e+02
IMP_SCORE,4400,GO:0000145,1.4153e-01,1.5000e+01
IMP_SCORE,4401,GO:0004312,1.4153e-01,2.5000e+01
IMP_SCORE,4402,GO:0044788,1.4150e-01,9.0000e+00
IMP_SCORE,4403,GO:0001960,1.4143e-01,1.4000e+01
IMP_SCORE,4404,GO:0031113,1.4143e-01,1.0000e+01
IMP_SCORE,4405,GO:0055002,1.4143e-01,5.4000e+01
IMP_SCORE,4406,GO:0019866,1.4141e-01,2.2900e+02
IMP_SCORE,4407,GO:1901362,1.4141e-01,2.9500e+02
IMP_SCORE,4408,GO:0009116,1.4138e-01,5.4000e+01
IMP_SCORE,4409,GO:0030331,1.4136e-01,3.2000e+01
IMP_SCORE,4410,GO:0070182,1.4136e-01,3.0000e+00
IMP_SCORE,4411,GO:0005518,1.4135e-01,5.6000e+01
IMP_SCORE,4412,GO:0007049,1.4133e-01,2.2700e+02
IMP_SCORE,4413,GO:0071168,1.4128e-01,3.0000e+00
IMP_SCORE,4414,GO:0033572,1.4125e-01,1.7000e+01
IMP_SCORE,4415,GO:0043086,1.4119e-01,2.7700e+02
IMP_SCORE,4416,GO:0016755,1.4119e-01,3.8000e+01
IMP_SCORE,4417,GO:2001021,1.4116e-01,1.8000e+01
IMP_SCORE,4418,GO:0070232,1.4115e-01,3.5000e+01
IMP_SCORE,4419,GO:0016740,1.4114e-01,8.6600e+02
IMP_SCORE,4420,GO:0004622,1.4106e-01,3.4000e+01
IMP_SCORE,4421,GO:0044827,1.4106e-01,9.0000e+00
IMP_SCORE,4422,GO:0016836,1.4104e-01,1.2800e+02
IMP_SCORE,4423,GO:0016053,1.4101e-01,1.3600e+02
IMP_SCORE,4424,GO:1901360,1.4096e-01,5.0900e+02
IMP_SCORE,4425,GO:0009437,1.4095e-01,1.7000e+01
IMP_SCORE,4426,GO:0034613,1.4094e-01,2.5300e+02
IMP_SCORE,4427,GO:0061097,1.4093e-01,2.9000e+01
IMP_SCORE,4428,GO:0048663,1.4093e-01,2.3000e+01
IMP_SCORE,4429,GO:0004550,1.4084e-01,3.0000e+00
IMP_SCORE,4430,GO:0032561,1.4080e-01,1.6200e+02
IMP_SCORE,4431,GO:0006942,1.4068e-01,1.4000e+01
IMP_SCORE,4432,GO:0008236,1.4067e-01,1.8800e+02
IMP_SCORE,4433,GO:0042278,1.4065e-01,3.6000e+01
IMP_SCORE,4434,GO:1990138,1.4060e-01,3.2000e+01
IMP_SCORE,4435,GO:0032391,1.4059e-01,2.0000e+01
IMP_SCORE,4436,GO:0034979,1.4058e-01,5.0000e+00
IMP_SCORE,4437,GO:1901617,1.4056e-01,8.6000e+01
IMP_SCORE,4438,GO:0031932,1.4050e-01,2.6000e+01
IMP_SCORE,4439,GO:0001667,1.4049e-01,6.3000e+01
IMP_SCORE,4440,GO:0099531,1.4047e-01,3.9000e+01
IMP_SCORE,4441,GO:0005922,1.4045e-01,3.6000e+01
IMP_SCORE,4442,GO:0048701,1.4042e-01,9.0000e+00
IMP_SCORE,4443,GO:0030246,1.4041e-01,8.3700e+02
IMP_SCORE,4444,GO:0006807,1.4041e-01,6.1500e+02
IMP_SCORE,4445,GO:0042578,1.4039e-01,2.5200e+02
IMP_SCORE,4446,GO:0032154,1.4038e-01,3.9000e+01
IMP_SCORE,4447,GO:0031323,1.4037e-01,6.0900e+02
IMP_SCORE,4448,GO:0071379,1.4035e-01,9.0000e+00
IMP_SCORE,4449,GO:0098772,1.4033e-01,5.4900e+02
IMP_SCORE,4450,GO:0002755,1.4028e-01,1.3000e+01
IMP_SCORE,4451,GO:0002028,1.4027e-01,6.3000e+01
IMP_SCORE,4452,GO:0007399,1.4026e-01,3.7700e+02
IMP_SCORE,4453,GO:0009150,1.4025e-01,5.7000e+01
IMP_SCORE,4454,GO:1903362,1.4022e-01,7.5000e+01
IMP_SCORE,4455,GO:0071869,1.4020e-01,8.0000e+00
IMP_SCORE,4456,GO:0006376,1.4019e-01,1.9000e+01
IMP_SCORE,4457,GO:0032060,1.4018e-01,1.1000e+01
IMP_SCORE,4458,GO:0008329,1.4013e-01,2.0000e+01
IMP_SCORE,4459,GO:0032414,1.4007e-01,1.7000e+01
IMP_SCORE,4460,GO:0031326,1.4006e-01,4.5200e+02
IMP_SCORE,4461,GO:0006461,1.4004e-01,4.3900e+02
IMP_SCORE,4462,GO:1905360,1.4000e-01,4.8000e+01
IMP_SCORE,4463,GO:0097202,1.3996e-01,8.0000e+00
IMP_SCORE,4464,GO:1903409,1.3987e-01,1.5000e+01
IMP_SCORE,4465,GO:0019627,1.3986e-01,1.0000e+01
IMP_SCORE,4466,GO:0015693,1.3982e-01,1.5000e+01
IMP_SCORE,4467,GO:0046717,1.3979e-01,1.5000e+01
IMP_SCORE,4468,GO:0071539,1.3976e-01,7.0000e+00
IMP_SCORE,4469,GO:0005159,1.3968e-01,2.0000e+00
IMP_SCORE,4470,GO:0009056,1.3967e-01,6.3200e+02
IMP_SCORE,4471,GO:0010494,1.3966e-01,1.5000e+01
IMP_SCORE,4472,GO:0044126,1.3963e-01,1.9000e+01
IMP_SCORE,4473,GO:0006821,1.3963e-01,4.9000e+01
IMP_SCORE,4474,GO:0072663,1.3963e-01,1.3000e+01
IMP_SCORE,4475,GO:0044429,1.3963e-01,4.4000e+02
IMP_SCORE,4476,GO:0045936,1.3962e-01,1.3200e+02
IMP_SCORE,4477,GO:0034375,1.3961e-01,6.0000e+00
IMP_SCORE,4478,GO:0048534,1.3961e-01,7.0000e+01
IMP_SCORE,4479,GO:0060600,1.3961e-01,8.0000e+00
IMP_SCORE,4480,GO:0006633,1.3959e-01,5.1000e+01
IMP_SCORE,4481,GO:0007492,1.3959e-01,7.0000e+00
IMP_SCORE,4482,GO:0015399,1.3953e-01,4.6000e+01
IMP_SCORE,4483,GO:0019900,1.3951e-01,3.4600e+02
IMP_SCORE,4484,GO:0001508,1.3950e-01,2.1000e+01
IMP_SCORE,4485,GO:0098796,1.3950e-01,2.8700e+02
IMP_SCORE,4486,GO:1902894,1.3939e-01,3.0000e+00
IMP_SCORE,4487,GO:0006979,1.3937e-01,1.4600e+02
IMP_SCORE,4488,GO:0030855,1.3934e-01,1.3900e+02
IMP_SCORE,4489,GO:0032420,1.3932e-01,2.9000e+01
IMP_SCORE,4490,GO:0006811,1.3931e-01,4.2300e+02
IMP_SCORE,4491,GO:0072332,1.3921e-01,2.6000e+01
IMP_SCORE,4492,GO:0001961,1.3907e-01,2.7000e+01
IMP_SCORE,4493,GO:0032501,1.3905e-01,1.1410e+03
IMP_SCORE,4494,GO:0043038,1.3903e-01,2.3000e+01
IMP_SCORE,4495,GO:0004497,1.3902e-01,6.4000e+01
IMP_SCORE,4496,GO:0051156,1.3898e-01,1.1000e+01
IMP_SCORE,4497,GO:0031324,1.3896e-01,3.8900e+02
IMP_SCORE,4498,GO:1902229,1.3895e-01,1.6000e+01
IMP_SCORE,4499,GO:0009855,1.3894e-01,2.3000e+01
IMP_SCORE,4500,GO:0007275,1.3892e-01,3.2800e+02
IMP_SCORE,4501,GO:0042611,1.3890e-01,4.5000e+01
IMP_SCORE,4502,GO:0006886,1.3880e-01,2.0200e+02
IMP_SCORE,4503,GO:0046914,1.3880e-01,9.3300e+02
IMP_SCORE,4504,GO:0070570,1.3879e-01,1.0000e+01
IMP_SCORE,4505,GO:0005768,1.3876e-01,3.1900e+02
IMP_SCORE,4506,GO:0035666,1.3864e-01,9.0000e+00
IMP_SCORE,4507,GO:0032774,1.3864e-01,1.7400e+02
IMP_SCORE,4508,GO:0048514,1.3859e-01,1.4000e+01
IMP_SCORE,4509,GO:0048037,1.3858e-01,2.0800e+02
IMP_SCORE,4510,GO:0046390,1.3853e-01,3.9000e+01
IMP_SCORE,4511,GO:1903305,1.3851e-01,5.2000e+01
IMP_SCORE,4512,GO:0034308,1.3850e-01,7.6000e+01
IMP_SCORE,4513,GO:0071804,1.3847e-01,5.3000e+01
IMP_SCORE,4514,GO:0051246,1.3843e-01,4.5100e+02
IMP_SCORE,4515,GO:0022891,1.3838e-01,2.6800e+02
IMP_SCORE,4516,GO:0046716,1.3834e-01,1.4000e+01
IMP_SCORE,4517,GO:0080090,1.3831e-01,5.6000e+02
IMP_SCORE,4518,GO:0008324,1.3829e-01,2.0600e+02
IMP_SCORE,4519,GO:0006915,1.3829e-01,3.3600e+02
IMP_SCORE,4520,GO:0015672,1.3828e-01,1.5100e+02
IMP_SCORE,4521,GO:0090102,1.3822e-01,1.4000e+01
IMP_SCORE,4522,GO:0035584,1.3821e-01,1.0000e+01
IMP_SCORE,4523,GO:0019585,1.3820e-01,1.5000e+01
IMP_SCORE,4524,GO:0043508,1.3819e-01,5.0000e+00
IMP_SCORE,4525,GO:0098655,1.3817e-01,1.6900e+02
IMP_SCORE,4526,GO:0008235,1.3814e-01,5.5000e+01
IMP_SCORE,4527,GO:0009167,1.3810e-01,4.4000e+01
IMP_SCORE,4528,GO:0030901,1.3807e-01,1.5000e+01
IMP_SCORE,4529,GO:0007605,1.3803e-01,1.1400e+02
IMP_SCORE,4530,GO:0000731,1.3801e-01,2.1000e+01
IMP_SCORE,4531,GO:0016408,1.3801e-01,4.0000e+01
IMP_SCORE,4532,GO:0000377,1.3801e-01,6.6000e+01
IMP_SCORE,4533,GO:0072666,1.3800e-01,1.8000e+01
IMP_SCORE,4534,GO:0007596,1.3798e-01,8.3000e+01
IMP_SCORE,4535,GO:0036211,1.3795e-01,6.2900e+02
IMP_SCORE,4536,GO:1901799,1.3793e-01,8.0000e+00
IMP_SCORE,4537,GO:0005525,1.3792e-01,1.3300e+02
IMP_SCORE,4538,GO:0016462,1.3790e-01,2.7300e+02
IMP_SCORE,4539,GO:0051704,1.3787e-01,5.4000e+02
IMP_SCORE,4540,GO:0009083,1.3777e-01,5.6000e+01
IMP_SCORE,4541,GO:0005978,1.3769e-01,8.0000e+00
IMP_SCORE,4542,GO:0005215,1.3769e-01,4.8000e+02
IMP_SCORE,4543,GO:0060391,1.3767e-01,7.0000e+00
IMP_SCORE,4544,GO:1902170,1.3763e-01,9.0000e+00
IMP_SCORE,4545,GO:0043220,1.3760e-01,9.0000e+00
IMP_SCORE,4546,GO:0006909,1.3759e-01,6.2000e+01
IMP_SCORE,4547,GO:0010811,1.3756e-01,5.2000e+01
IMP_SCORE,4548,GO:0003333,1.3751e-01,2.7000e+01
IMP_SCORE,4549,GO:0001654,1.3742e-01,5.1000e+01
IMP_SCORE,4550,GO:0006810,1.3741e-01,9.4100e+02
IMP_SCORE,4551,GO:0032720,1.3737e-01,2.7000e+01
IMP_SCORE,4552,GO:0070161,1.3730e-01,3.6200e+02
IMP_SCORE,4553,GO:0051173,1.3725e-01,2.5400e+02
IMP_SCORE,4554,GO:0010508,1.3722e-01,3.8000e+01
IMP_SCORE,4555,GO:0043022,1.3721e-01,9.0000e+00
IMP_SCORE,4556,GO:0050817,1.3720e-01,7.3000e+01
IMP_SCORE,4557,GO:0030133,1.3717e-01,1.9800e+02
IMP_SCORE,4558,GO:0000185,1.3716e-01,2.0000e+00
IMP_SCORE,4559,GO:1902692,1.3716e-01,2.3000e+01
IMP_SCORE,4560,GO:0000287,1.3713e-01,1.8500e+02
IMP_SCORE,4561,GO:0070402,1.3712e-01,1.1000e+01
IMP_SCORE,4562,GO:0001818,1.3708e-01,6.7000e+01
IMP_SCORE,4563,GO:0030260,1.3708e-01,5.1000e+01
IMP_SCORE,4564,GO:0000980,1.3705e-01,2.5000e+01
IMP_SCORE,4565,GO:0019825,1.3703e-01,3.4000e+01
IMP_SCORE,4566,GO:2000378,1.3700e-01,2.1000e+01
IMP_SCORE,4567,GO:0045732,1.3697e-01,5.0000e+01
IMP_SCORE,4568,GO:0002475,1.3696e-01,1.0000e+01
IMP_SCORE,4569,GO:0071941,1.3693e-01,1.0000e+01
IMP_SCORE,4570,GO:0070189,1.3692e-01,3.0000e+00
IMP_SCORE,4571,GO:0009889,1.3688e-01,4.4800e+02
IMP_SCORE,4572,GO:0071616,1.3682e-01,5.2000e+01
IMP_SCORE,4573,GO:0097367,1.3682e-01,7.7700e+02
IMP_SCORE,4574,GO:0070129,1.3677e-01,8.0000e+00
IMP_SCORE,4575,GO:0008565,1.3670e-01,4.6000e+01
IMP_SCORE,4576,GO:0006506,1.3666e-01,9.0000e+00
IMP_SCORE,4577,GO:0032410,1.3663e-01,1.1000e+01
IMP_SCORE,4578,GO:0032880,1.3662e-01,2.3600e+02
IMP_SCORE,4579,GO:0015125,1.3660e-01,1.1000e+01
IMP_SCORE,4580,GO:0016486,1.3653e-01,2.0000e+01
IMP_SCORE,4581,GO:0046700,1.3651e-01,9.3000e+01
IMP_SCORE,4582,GO:0006586,1.3651e-01,1.5000e+01
IMP_SCORE,4583,GO:0016787,1.3650e-01,1.1770e+03
IMP_SCORE,4584,GO:0007186,1.3649e-01,3.3000e+02
IMP_SCORE,4585,GO:0016788,1.3647e-01,4.4800e+02
IMP_SCORE,4586,GO:0042325,1.3645e-01,2.4000e+02
IMP_SCORE,4587,GO:0060402,1.3642e-01,1.3000e+01
IMP_SCORE,4588,GO:0019001,1.3640e-01,1.7600e+02
IMP_SCORE,4589,GO:0005546,1.3635e-01,4.2000e+01
IMP_SCORE,4590,GO:0032233,1.3633e-01,2.9000e+01
IMP_SCORE,4591,GO:0030641,1.3629e-01,2.9000e+01
IMP_SCORE,4592,GO:1901797,1.3627e-01,1.1000e+01
IMP_SCORE,4593,GO:2000406,1.3627e-01,4.0000e+00
IMP_SCORE,4594,GO:0010646,1.3624e-01,6.8000e+02
IMP_SCORE,4595,GO:1903214,1.3624e-01,3.2000e+01
IMP_SCORE,4596,GO:0097164,1.3622e-01,1.4600e+02
IMP_SCORE,4597,GO:0032549,1.3617e-01,1.8400e+02
IMP_SCORE,4598,GO:0010592,1.3615e-01,5.0000e+00
IMP_SCORE,4599,GO:0040007,1.3612e-01,1.6000e+02
IMP_SCORE,4600,GO:0009135,1.3611e-01,2.1000e+01
IMP_SCORE,4601,GO:0030122,1.3610e-01,3.0000e+00
IMP_SCORE,4602,GO:0042887,1.3601e-01,5.1000e+01
IMP_SCORE,4603,GO:0035250,1.3600e-01,2.8000e+01
IMP_SCORE,4604,GO:0044419,1.3597e-01,3.3900e+02
IMP_SCORE,4605,GO:0036094,1.3595e-01,7.6300e+02
IMP_SCORE,4606,GO:0030071,1.3595e-01,7.0000e+00
IMP_SCORE,4607,GO:0010951,1.3594e-01,9.4000e+01
IMP_SCORE,4608,GO:0006607,1.3590e-01,2.7000e+01
IMP_SCORE,4609,GO:0006940,1.3587e-01,2.3000e+01
IMP_SCORE,4610,GO:0033327,1.3584e-01,1.9000e+01
IMP_SCORE,4611,GO:1901137,1.3576e-01,1.3900e+02
IMP_SCORE,4612,GO:0018105,1.3576e-01,5.3000e+01
IMP_SCORE,4613,GO:0009310,1.3568e-01,4.8000e+01
IMP_SCORE,4614,GO:0031528,1.3567e-01,3.1000e+01
IMP_SCORE,4615,GO:0043113,1.3566e-01,2.1000e+01
IMP_SCORE,4616,GO:1903307,1.3557e-01,3.2000e+01
IMP_SCORE,4617,GO:0016866,1.3550e-01,1.5000e+01
IMP_SCORE,4618,GO:1902108,1.3544e-01,5.0000e+00
IMP_SCORE,4619,GO:0034250,1.3525e-01,2.6000e+01
IMP_SCORE,4620,GO:0001963,1.3524e-01,3.0000e+00
IMP_SCORE,4621,GO:0036464,1.3522e-01,1.0700e+02
IMP_SCORE,4622,GO:1903306,1.3518e-01,2.4000e+01
IMP_SCORE,4623,GO:2001252,1.3514e-01,4.2000e+01
IMP_SCORE,4624,GO:0004198,1.3514e-01,3.9000e+01
IMP_SCORE,4625,GO:2001242,1.3510e-01,3.9000e+01
IMP_SCORE,4626,GO:0002889,1.3509e-01,1.7000e+01
IMP_SCORE,4627,GO:0005643,1.3503e-01,2.1000e+01
IMP_SCORE,4628,GO:0017111,1.3499e-01,2.5600e+02
IMP_SCORE,4629,GO:0006972,1.3495e-01,9.0000e+00
IMP_SCORE,4630,GO:0098573,1.3493e-01,1.4000e+01
IMP_SCORE,4631,GO:0099024,1.3492e-01,5.0000e+01
IMP_SCORE,4632,GO:0016746,1.3482e-01,2.3500e+02
IMP_SCORE,4633,GO:2000425,1.3480e-01,1.9000e+01
IMP_SCORE,4634,GO:0097110,1.3473e-01,1.4000e+01
IMP_SCORE,4635,GO:0051339,1.3463e-01,1.0000e+01
IMP_SCORE,4636,GO:0015711,1.3462e-01,1.8400e+02
IMP_SCORE,4637,GO:0045947,1.3451e-01,2.7000e+01
IMP_SCORE,4638,GO:0043525,1.3451e-01,1.7000e+01
IMP_SCORE,4639,GO:0060627,1.3446e-01,1.3900e+02
IMP_SCORE,4640,GO:0070330,1.3446e-01,1.0000e+01
IMP_SCORE,4641,GO:0070741,1.3443e-01,9.0000e+00
IMP_SCORE,4642,GO:0005743,1.3441e-01,1.9300e+02
IMP_SCORE,4643,GO:0030136,1.3440e-01,5.8000e+01
IMP_SCORE,4644,GO:0045861,1.3439e-01,1.0000e+02
IMP_SCORE,4645,GO:0001671,1.3438e-01,3.3000e+01
IMP_SCORE,4646,GO:0032984,1.3434e-01,6.1000e+01
IMP_SCORE,4647,GO:1903052,1.3429e-01,3.8000e+01
IMP_SCORE,4648,GO:0031960,1.3427e-01,4.7000e+01
IMP_SCORE,4649,GO:0007187,1.3425e-01,7.5000e+01
IMP_SCORE,4650,GO:0048284,1.3424e-01,6.0000e+01
IMP_SCORE,4651,GO:0003729,1.3415e-01,6.5000e+01
IMP_SCORE,4652,GO:0030742,1.3402e-01,1.3000e+01
IMP_SCORE,4653,GO:0071782,1.3399e-01,7.0000e+00
IMP_SCORE,4654,GO:1901800,1.3396e-01,2.8000e+01
IMP_SCORE,4655,GO:0055094,1.3392e-01,2.6000e+01
IMP_SCORE,4656,GO:0004930,1.3391e-01,2.1200e+02
IMP_SCORE,4657,GO:0033690,1.3390e-01,2.0000e+01
IMP_SCORE,4658,GO:0036075,1.3389e-01,1.6000e+01
IMP_SCORE,4659,GO:0010638,1.3388e-01,1.4600e+02
IMP_SCORE,4660,GO:0001678,1.3387e-01,2.7000e+01
IMP_SCORE,4661,GO:0051568,1.3387e-01,9.0000e+00
IMP_SCORE,4662,GO:0005859,1.3387e-01,2.3000e+01
IMP_SCORE,4663,GO:0034622,1.3382e-01,2.5600e+02
IMP_SCORE,4664,GO:0031643,1.3377e-01,1.9000e+01
IMP_SCORE,4665,GO:0006826,1.3374e-01,3.2000e+01
IMP_SCORE,4666,GO:0006486,1.3373e-01,7.7000e+01
IMP_SCORE,4667,GO:0005912,1.3367e-01,3.3100e+02
IMP_SCORE,4668,GO:0046326,1.3355e-01,1.6000e+01
IMP_SCORE,4669,GO:0048096,1.3353e-01,1.2000e+01
IMP_SCORE,4670,GO:0005874,1.3352e-01,2.4200e+02
IMP_SCORE,4671,GO:0070840,1.3349e-01,1.0000e+01
IMP_SCORE,4672,GO:1902494,1.3349e-01,4.0500e+02
IMP_SCORE,4673,GO:0014032,1.3349e-01,7.0000e+00
IMP_SCORE,4674,GO:0042995,1.3338e-01,8.5600e+02
IMP_SCORE,4675,GO:0009108,1.3338e-01,6.9000e+01
IMP_SCORE,4676,GO:0090002,1.3337e-01,3.7000e+01
IMP_SCORE,4677,GO:0044438,1.3337e-01,6.0000e+01
IMP_SCORE,4678,GO:0072594,1.3331e-01,1.0900e+02
IMP_SCORE,4679,GO:0005452,1.3330e-01,2.7000e+01
IMP_SCORE,4680,GO:1903317,1.3328e-01,6.9000e+01
IMP_SCORE,4681,GO:0008081,1.3322e-01,6.7000e+01
IMP_SCORE,4682,GO:0008527,1.3320e-01,2.5000e+01
IMP_SCORE,4683,GO:0019218,1.3319e-01,1.6000e+01
IMP_SCORE,4684,GO:0043087,1.3313e-01,2.6900e+02
IMP_SCORE,4685,GO:0006069,1.3313e-01,6.5000e+01
IMP_SCORE,4686,GO:0007018,1.3310e-01,7.5000e+01
IMP_SCORE,4687,GO:0019932,1.3310e-01,5.6000e+01
IMP_SCORE,4688,GO:0009607,1.3310e-01,3.6200e+02
IMP_SCORE,4689,GO:0035338,1.3310e-01,4.8000e+01
IMP_SCORE,4690,GO:0017145,1.3301e-01,9.0000e+00
IMP_SCORE,4691,GO:1901862,1.3298e-01,1.0000e+01
IMP_SCORE,4692,GO:0030073,1.3293e-01,1.2000e+01
IMP_SCORE,4693,GO:1904062,1.3292e-01,9.5000e+01
IMP_SCORE,4694,GO:0031295,1.3286e-01,3.0000e+01
IMP_SCORE,4695,GO:0046463,1.3286e-01,3.3000e+01
IMP_SCORE,4696,GO:0018958,1.3281e-01,4.3000e+01
IMP_SCORE,4697,GO:1902221,1.3273e-01,3.1000e+01
IMP_SCORE,4698,GO:0032400,1.3272e-01,6.0000e+00
IMP_SCORE,4699,GO:0002251,1.3262e-01,2.5000e+01
IMP_SCORE,4700,GO:0044710,1.3262e-01,7.8500e+02
IMP_SCORE,4701,GO:0050854,1.3260e-01,1.9000e+01
IMP_SCORE,4702,GO:0007126,1.3249e-01,2.8000e+01
IMP_SCORE,4703,GO:0030004,1.3244e-01,3.0000e+01
IMP_SCORE,4704,GO:0005834,1.3241e-01,4.7000e+01
IMP_SCORE,4705,GO:0015833,1.3240e-01,3.5400e+02
IMP_SCORE,4706,GO:0001786,1.3238e-01,6.5000e+01
IMP_SCORE,4707,GO:0046902,1.3236e-01,3.7000e+01
IMP_SCORE,4708,GO:0071347,1.3235e-01,1.0000e+01
IMP_SCORE,4709,GO:0008094,1.3233e-01,1.3000e+01
IMP_SCORE,4710,GO:0046915,1.3232e-01,2.2000e+01
IMP_SCORE,4711,GO:0006067,1.3231e-01,4.5000e+01
IMP_SCORE,4712,GO:0046467,1.3230e-01,5.8000e+01
IMP_SCORE,4713,GO:1902884,1.3226e-01,9.0000e+00
IMP_SCORE,4714,GO:0030011,1.3220e-01,1.3000e+01
IMP_SCORE,4715,GO:0000932,1.3213e-01,9.0000e+01
IMP_SCORE,4716,GO:0045940,1.3211e-01,9.0000e+00
IMP_SCORE,4717,GO:0003281,1.3211e-01,1.8000e+01
IMP_SCORE,4718,GO:0061014,1.3210e-01,2.0000e+01
IMP_SCORE,4719,GO:0031430,1.3209e-01,5.7000e+01
IMP_SCORE,4720,GO:0009713,1.3208e-01,1.2000e+01
IMP_SCORE,4721,GO:0075733,1.3205e-01,9.0000e+00
IMP_SCORE,4722,GO:0098531,1.3203e-01,1.2000e+01
IMP_SCORE,4723,GO:0019362,1.3202e-01,4.9000e+01
IMP_SCORE,4724,GO:0009117,1.3198e-01,9.3000e+01
IMP_SCORE,4725,GO:0033006,1.3194e-01,1.0000e+01
IMP_SCORE,4726,GO:0015662,1.3188e-01,1.5000e+01
IMP_SCORE,4727,GO:0021954,1.3182e-01,2.2000e+01
IMP_SCORE,4728,GO:0006753,1.3178e-01,9.5000e+01
IMP_SCORE,4729,GO:0017171,1.3176e-01,1.8400e+02
IMP_SCORE,4730,GO:0051345,1.3174e-01,3.3100e+02
IMP_SCORE,4731,GO:0022402,1.3168e-01,3.5000e+02
IMP_SCORE,4732,GO:0005509,1.3167e-01,7.3700e+02
IMP_SCORE,4733,GO:0071773,1.3167e-01,1.1000e+01
IMP_SCORE,4734,GO:0009584,1.3166e-01,1.6000e+01
IMP_SCORE,4735,GO:0006813,1.3164e-01,5.3000e+01
IMP_SCORE,4736,GO:0043555,1.3161e-01,8.0000e+00
IMP_SCORE,4737,GO:0006351,1.3158e-01,1.9700e+02
IMP_SCORE,4738,GO:0006904,1.3158e-01,5.0000e+01
IMP_SCORE,4739,GO:0016854,1.3152e-01,4.4000e+01
IMP_SCORE,4740,GO:0006139,1.3150e-01,3.8800e+02
IMP_SCORE,4741,GO:0034067,1.3149e-01,1.8000e+01
IMP_SCORE,4742,GO:0046364,1.3147e-01,2.3000e+01
IMP_SCORE,4743,GO:0016209,1.3146e-01,8.6000e+01
IMP_SCORE,4744,GO:0019882,1.3146e-01,1.2300e+02
IMP_SCORE,4745,GO:0043252,1.3144e-01,3.7000e+01
IMP_SCORE,4746,GO:0030514,1.3143e-01,1.9000e+01
IMP_SCORE,4747,GO:0031175,1.3143e-01,7.6000e+01
IMP_SCORE,4748,GO:0000413,1.3143e-01,3.0000e+01
IMP_SCORE,4749,GO:0048666,1.3140e-01,5.8000e+01
IMP_SCORE,4750,GO:0033764,1.3135e-01,1.6000e+01
IMP_SCORE,4751,GO:0006656,1.3130e-01,3.5000e+01
IMP_SCORE,4752,GO:0008589,1.3130e-01,1.4000e+01
IMP_SCORE,4753,GO:0043174,1.3129e-01,3.1000e+01
IMP_SCORE,4754,GO:0044253,1.3120e-01,8.0000e+00
IMP_SCORE,4755,GO:0005790,1.3120e-01,1.2000e+01
IMP_SCORE,4756,GO:0051279,1.3117e-01,1.3000e+01
IMP_SCORE,4757,GO:0035639,1.3116e-01,4.3400e+02
IMP_SCORE,4758,GO:0005576,1.3113e-01,1.4180e+03
IMP_SCORE,4759,GO:0014704,1.3112e-01,1.7000e+01
IMP_SCORE,4760,GO:0051702,1.3111e-01,1.4000e+01
IMP_SCORE,4761,GO:0005246,1.3111e-01,3.2000e+01
IMP_SCORE,4762,GO:0051806,1.3109e-01,6.3000e+01
IMP_SCORE,4763,GO:0030203,1.3102e-01,9.3000e+01
IMP_SCORE,4764,GO:0005543,1.3100e-01,2.6300e+02
IMP_SCORE,4765,GO:0006783,1.3098e-01,1.5000e+01
IMP_SCORE,4766,GO:0061630,1.3087e-01,7.1000e+01
IMP_SCORE,4767,GO:0032507,1.3085e-01,2.9000e+01
IMP_SCORE,4768,GO:1902476,1.3083e-01,4.4000e+01
IMP_SCORE,4769,GO:0009986,1.3080e-01,4.4200e+02
IMP_SCORE,4770,GO:0021782,1.3078e-01,4.4000e+01
IMP_SCORE,4771,GO:0051186,1.3058e-01,1.4700e+02
IMP_SCORE,4772,GO:0035872,1.3055e-01,9.0000e+00
IMP_SCORE,4773,GO:0099537,1.3054e-01,1.4800e+02
IMP_SCORE,4774,GO:0031903,1.3051e-01,4.5000e+01
IMP_SCORE,4775,GO:0002440,1.3051e-01,1.8000e+01
IMP_SCORE,4776,GO:2000171,1.3049e-01,2.2000e+01
IMP_SCORE,4777,GO:0006554,1.3043e-01,2.5000e+01
IMP_SCORE,4778,GO:0015931,1.3033e-01,1.0700e+02
IMP_SCORE,4779,GO:0046164,1.3032e-01,3.9000e+01
IMP_SCORE,4780,GO:0030665,1.3024e-01,5.5000e+01
IMP_SCORE,4781,GO:0001650,1.3023e-01,1.4200e+02
IMP_SCORE,4782,GO:0009581,1.3018e-01,5.0000e+01
IMP_SCORE,4783,GO:1904949,1.3015e-01,1.4000e+01
IMP_SCORE,4784,GO:1900372,1.3009e-01,7.0000e+00
IMP_SCORE,4785,GO:0042762,1.3009e-01,1.3000e+01
IMP_SCORE,4786,GO:0071803,1.3008e-01,4.9000e+01
IMP_SCORE,4787,GO:0007600,1.3004e-01,2.9000e+02
IMP_SCORE,4788,GO:0030038,1.3004e-01,1.2000e+01
IMP_SCORE,4789,GO:0016863,1.3002e-01,1.1000e+01
IMP_SCORE,4790,GO:0035966,1.3002e-01,4.3000e+01
IMP_SCORE,4791,GO:0019201,1.3000e-01,1.9000e+01
IMP_SCORE,4792,GO:0005342,1.2999e-01,7.5000e+01
IMP_SCORE,4793,GO:0003707,1.2998e-01,2.5000e+01
IMP_SCORE,4794,GO:0032550,1.2988e-01,1.7500e+02
IMP_SCORE,4795,GO:0044773,1.2981e-01,1.3000e+01
IMP_SCORE,4796,GO:0043121,1.2977e-01,1.3000e+01
IMP_SCORE,4797,GO:0005126,1.2976e-01,1.8500e+02
IMP_SCORE,4798,GO:0071621,1.2973e-01,4.1000e+01
IMP_SCORE,4799,GO:0006402,1.2971e-01,2.5000e+01
IMP_SCORE,4800,GO:0046782,1.2968e-01,1.9000e+01
IMP_SCORE,4801,GO:0031398,1.2964e-01,3.9000e+01
IMP_SCORE,4802,GO:0042744,1.2958e-01,1.6000e+01
IMP_SCORE,4803,GO:0007519,1.2954e-01,2.3000e+01
IMP_SCORE,4804,GO:0048562,1.2952e-01,3.8000e+01
IMP_SCORE,4805,GO:0042130,1.2951e-01,2.0000e+01
IMP_SCORE,4806,GO:2000311,1.2942e-01,1.1000e+01
IMP_SCORE,4807,GO:0070365,1.2933e-01,4.0000e+00
IMP_SCORE,4808,GO:1901879,1.2932e-01,3.3000e+01
IMP_SCORE,4809,GO:0008064,1.2925e-01,6.4000e+01
IMP_SCORE,4810,GO:0044267,1.2921e-01,6.5000e+02
IMP_SCORE,4811,GO:0098811,1.2917e-01,3.3000e+01
IMP_SCORE,4812,GO:0042255,1.2908e-01,8.0000e+00
IMP_SCORE,4813,GO:0006820,1.2905e-01,2.1300e+02
IMP_SCORE,4814,GO:0090162,1.2905e-01,1.5000e+01
IMP_SCORE,4815,GO:0001906,1.2904e-01,3.0000e+01
IMP_SCORE,4816,GO:0009059,1.2902e-01,2.8300e+02
IMP_SCORE,4817,GO:0032451,1.2897e-01,1.0000e+01
IMP_SCORE,4818,GO:0060590,1.2893e-01,3.2000e+01
IMP_SCORE,4819,GO:0004675,1.2892e-01,1.4000e+01
IMP_SCORE,4820,GO:1903140,1.2886e-01,8.0000e+00
IMP_SCORE,4821,GO:0005506,1.2884e-01,1.1100e+02
IMP_SCORE,4822,GO:0032940,1.2881e-01,2.5500e+02
IMP_SCORE,4823,GO:0098732,1.2881e-01,1.8000e+01
IMP_SCORE,4824,GO:0070011,1.2877e-01,3.2500e+02
IMP_SCORE,4825,GO:0010662,1.2870e-01,1.2000e+01
IMP_SCORE,4826,GO:0015749,1.2865e-01,3.8000e+01
IMP_SCORE,4827,GO:0010324,1.2863e-01,3.9000e+01
IMP_SCORE,4828,GO:0031225,1.2858e-01,1.3300e+02
IMP_SCORE,4829,GO:0005778,1.2849e-01,3.2000e+01
IMP_SCORE,4830,GO:0009164,1.2848e-01,3.2000e+01
IMP_SCORE,4831,GO:0097553,1.2843e-01,1.0000e+01
IMP_SCORE,4832,GO:0030097,1.2841e-01,4.0000e+01
IMP_SCORE,4833,GO:0043271,1.2840e-01,2.7000e+01
IMP_SCORE,4834,GO:0009954,1.2839e-01,8.0000e+00
IMP_SCORE,4835,GO:0048469,1.2837e-01,4.7000e+01
IMP_SCORE,4836,GO:0006941,1.2836e-01,3.6000e+01
IMP_SCORE,4837,GO:0033089,1.2835e-01,9.0000e+00
IMP_SCORE,4838,GO:0006595,1.2832e-01,3.2000e+01
IMP_SCORE,4839,GO:0016458,1.2828e-01,3.5000e+01
IMP_SCORE,4840,GO:0019904,1.2828e-01,4.8200e+02
IMP_SCORE,4841,GO:0055080,1.2823e-01,1.5000e+02
IMP_SCORE,4842,GO:0046173,1.2822e-01,3.1000e+01
IMP_SCORE,4843,GO:1903902,1.2822e-01,3.9000e+01
IMP_SCORE,4844,GO:0034654,1.2822e-01,2.2800e+02
IMP_SCORE,4845,GO:0048029,1.2818e-01,5.3000e+01
IMP_SCORE,4846,GO:0072505,1.2815e-01,3.0000e+00
IMP_SCORE,4847,GO:0071897,1.2810e-01,2.4000e+01
IMP_SCORE,4848,GO:0007586,1.2804e-01,9.5000e+01
IMP_SCORE,4849,GO:0030835,1.2802e-01,3.3000e+01
IMP_SCORE,4850,GO:0061418,1.2802e-01,1.2000e+01
IMP_SCORE,4851,GO:2000251,1.2801e-01,5.0000e+00
IMP_SCORE,4852,GO:0019724,1.2800e-01,1.3000e+01
IMP_SCORE,4853,GO:1990837,1.2800e-01,1.2800e+02
IMP_SCORE,4854,GO:0022617,1.2800e-01,5.8000e+01
IMP_SCORE,4855,GO:1904356,1.2798e-01,2.1000e+01
IMP_SCORE,4856,GO:0060055,1.2796e-01,2.4000e+01
IMP_SCORE,4857,GO:1900409,1.2791e-01,7.0000e+00
IMP_SCORE,4858,GO:0060259,1.2789e-01,2.5000e+01
IMP_SCORE,4859,GO:0042625,1.2785e-01,2.8000e+01
IMP_SCORE,4860,GO:0097530,1.2775e-01,4.2000e+01
IMP_SCORE,4861,GO:0060261,1.2774e-01,1.1000e+01
IMP_SCORE,4862,GO:2001026,1.2771e-01,4.0000e+00
IMP_SCORE,4863,GO:0006874,1.2762e-01,8.2000e+01
IMP_SCORE,4864,GO:0015171,1.2761e-01,5.2000e+01
IMP_SCORE,4865,GO:0023023,1.2760e-01,2.6000e+01
IMP_SCORE,4866,GO:0001099,1.2755e-01,1.6000e+01
IMP_SCORE,4867,GO:0035586,1.2748e-01,2.9000e+01
IMP_SCORE,4868,GO:0006812,1.2746e-01,2.6300e+02
IMP_SCORE,4869,GO:0031047,1.2734e-01,2.0000e+01
IMP_SCORE,4870,GO:0045604,1.2734e-01,1.0000e+01
IMP_SCORE,4871,GO:0046906,1.2733e-01,9.8000e+01
IMP_SCORE,4872,GO:0051016,1.2731e-01,1.0000e+01
IMP_SCORE,4873,GO:0017076,1.2729e-01,4.4800e+02
IMP_SCORE,4874,GO:0030057,1.2725e-01,4.8000e+01
IMP_SCORE,4875,GO:1902254,1.2724e-01,1.7000e+01
IMP_SCORE,4876,GO:0006750,1.2724e-01,2.2000e+01
IMP_SCORE,4877,GO:0019233,1.2720e-01,2.0000e+01
IMP_SCORE,4878,GO:0051216,1.2718e-01,3.4000e+01
IMP_SCORE,4879,GO:0014003,1.2715e-01,2.6000e+01
IMP_SCORE,4880,GO:0038023,1.2712e-01,4.0600e+02
IMP_SCORE,4881,GO:0006357,1.2710e-01,3.5100e+02
IMP_SCORE,4882,GO:0070628,1.2707e-01,7.0000e+00
IMP_SCORE,4883,GO:0097061,1.2706e-01,1.0000e+01
IMP_SCORE,4884,GO:0006725,1.2706e-01,4.3600e+02
IMP_SCORE,4885,GO:0006465,1.2704e-01,1.0000e+01
IMP_SCORE,4886,GO:0001882,1.2703e-01,1.6100e+02
IMP_SCORE,4887,GO:0006306,1.2697e-01,1.4000e+01
IMP_SCORE,4888,GO:0045620,1.2696e-01,8.0000e+00
IMP_SCORE,4889,GO:0005637,1.2689e-01,6.6000e+01
IMP_SCORE,4890,GO:0050658,1.2688e-01,6.9000e+01
IMP_SCORE,4891,GO:0005523,1.2687e-01,1.9000e+01
IMP_SCORE,4892,GO:0046337,1.2677e-01,2.1000e+01
IMP_SCORE,4893,GO:0003002,1.2676e-01,5.6000e+01
IMP_SCORE,4894,GO:0016879,1.2674e-01,2.9000e+01
IMP_SCORE,4895,GO:0042554,1.2664e-01,2.0000e+00
IMP_SCORE,4896,GO:0004672,1.2663e-01,1.6900e+02
IMP_SCORE,4897,GO:0030488,1.2657e-01,8.0000e+00
IMP_SCORE,4898,GO:0019751,1.2650e-01,5.9000e+01
IMP_SCORE,4899,GO:0007420,1.2648e-01,1.3000e+02
IMP_SCORE,4900,GO:0005242,1.2647e-01,3.7000e+01
IMP_SCORE,4901,GO:0051234,1.2646e-01,8.8500e+02
IMP_SCORE,4902,GO:0051963,1.2645e-01,6.4000e+01
IMP_SCORE,4903,GO:0015103,1.2645e-01,7.3000e+01
IMP_SCORE,4904,GO:0009119,1.2637e-01,3.1000e+01
IMP_SCORE,4905,GO:0001664,1.2636e-01,1.4800e+02
IMP_SCORE,4906,GO:0070252,1.2632e-01,2.3000e+01
IMP_SCORE,4907,GO:0050930,1.2622e-01,3.0000e+00
IMP_SCORE,4908,GO:0061077,1.2620e-01,7.1000e+01
IMP_SCORE,4909,GO:0090023,1.2619e-01,1.4000e+01
IMP_SCORE,4910,GO:0045277,1.2615e-01,2.0000e+00
IMP_SCORE,4911,GO:0016052,1.2610e-01,8.5000e+01
IMP_SCORE,4912,GO:0019531,1.2605e-01,4.0000e+00
IMP_SCORE,4913,GO:0006482,1.2605e-01,2.2000e+01
IMP_SCORE,4914,GO:0051797,1.2603e-01,2.0000e+00
IMP_SCORE,4915,GO:0008536,1.2587e-01,2.5000e+01
IMP_SCORE,4916,GO:0018216,1.2585e-01,1.7000e+01
IMP_SCORE,4917,GO:0048878,1.2579e-01,2.5900e+02
IMP_SCORE,4918,GO:0000209,1.2579e-01,8.6000e+01
IMP_SCORE,4919,GO:0008270,1.2578e-01,8.1700e+02
IMP_SCORE,4920,GO:1904294,1.2578e-01,8.0000e+00
IMP_SCORE,4921,GO:0003006,1.2576e-01,2.1500e+02
IMP_SCORE,4922,GO:0007271,1.2574e-01,1.3000e+01
IMP_SCORE,4923,GO:0035458,1.2573e-01,5.0000e+00
IMP_SCORE,4924,GO:0098739,1.2568e-01,1.8000e+01
IMP_SCORE,4925,GO:1901568,1.2557e-01,5.9000e+01
IMP_SCORE,4926,GO:0015909,1.2536e-01,1.3000e+01
IMP_SCORE,4927,GO:0006901,1.2535e-01,3.4000e+01
IMP_SCORE,4928,GO:0044431,1.2535e-01,4.3800e+02
IMP_SCORE,4929,GO:0000989,1.2531e-01,1.7700e+02
IMP_SCORE,4930,GO:0030947,1.2521e-01,2.0000e+01
IMP_SCORE,4931,GO:0009141,1.2519e-01,4.6000e+01
IMP_SCORE,4932,GO:0006688,1.2511e-01,3.4000e+01
IMP_SCORE,4933,GO:0007610,1.2508e-01,2.7700e+02
IMP_SCORE,4934,GO:0005229,1.2507e-01,8.0000e+00
IMP_SCORE,4935,GO:0034655,1.2499e-01,9.3000e+01
IMP_SCORE,4936,GO:0060307,1.2496e-01,4.0000e+00
IMP_SCORE,4937,GO:0006325,1.2496e-01,1.8500e+02
IMP_SCORE,4938,GO:0006470,1.2495e-01,1.0000e+02
IMP_SCORE,4939,GO:0030518,1.2492e-01,1.8000e+01
IMP_SCORE,4940,GO:1990204,1.2489e-01,4.8000e+01
IMP_SCORE,4941,GO:0005267,1.2488e-01,4.9000e+01
IMP_SCORE,4942,GO:0032459,1.2485e-01,1.1000e+01
IMP_SCORE,4943,GO:0005231,1.2483e-01,1.5000e+01
IMP_SCORE,4944,GO:0044448,1.2483e-01,5.8000e+01
IMP_SCORE,4945,GO:0043425,1.2464e-01,2.6000e+01
IMP_SCORE,4946,GO:0017158,1.2438e-01,3.7000e+01
IMP_SCORE,4947,GO:0006779,1.2438e-01,1.9000e+01
IMP_SCORE,4948,GO:0030276,1.2435e-01,5.0000e+01
IMP_SCORE,4949,GO:0003009,1.2425e-01,1.4000e+01
IMP_SCORE,4950,GO:0021522,1.2424e-01,1.2000e+01
IMP_SCORE,4951,GO:0090575,1.2412e-01,2.8000e+01
IMP_SCORE,4952,GO:0033146,1.2411e-01,2.4000e+01
IMP_SCORE,4953,GO:1904951,1.2410e-01,1.3300e+02
IMP_SCORE,4954,GO:0043531,1.2410e-01,2.9000e+01
IMP_SCORE,4955,GO:1902562,1.2403e-01,9.0000e+00
IMP_SCORE,4956,GO:0033003,1.2395e-01,1.6000e+01
IMP_SCORE,4957,GO:0044265,1.2390e-01,1.8300e+02
IMP_SCORE,4958,GO:0004713,1.2385e-01,5.5000e+01
IMP_SCORE,4959,GO:0015267,1.2384e-01,1.4700e+02
IMP_SCORE,4960,GO:0051539,1.2381e-01,3.4000e+01
IMP_SCORE,4961,GO:0099536,1.2380e-01,1.4400e+02
IMP_SCORE,4962,GO:0009145,1.2378e-01,1.5000e+01
IMP_SCORE,4963,GO:0099081,1.2364e-01,3.0900e+02
IMP_SCORE,4964,GO:0043027,1.2362e-01,1.8000e+01
IMP_SCORE,4965,GO:0007188,1.2355e-01,6.8000e+01
IMP_SCORE,4966,GO:0009185,1.2354e-01,2.8000e+01
IMP_SCORE,4967,GO:0071826,1.2353e-01,7.9000e+01
IMP_SCORE,4968,GO:1990904,1.2350e-01,2.5900e+02
IMP_SCORE,4969,GO:0098754,1.2344e-01,8.5000e+01
IMP_SCORE,4970,GO:0004540,1.2341e-01,7.1000e+01
IMP_SCORE,4971,GO:0042273,1.2337e-01,1.7000e+01
IMP_SCORE,4972,GO:1901739,1.2336e-01,2.3000e+01
IMP_SCORE,4973,GO:0006473,1.2332e-01,2.9000e+01
IMP_SCORE,4974,GO:0046636,1.2329e-01,7.0000e+00
IMP_SCORE,4975,GO:0022618,1.2317e-01,8.3000e+01
IMP_SCORE,4976,GO:0001614,1.2312e-01,3.4000e+01
IMP_SCORE,4977,GO:2000241,1.2312e-01,4.3000e+01
IMP_SCORE,4978,GO:0001701,1.2305e-01,5.1000e+01
IMP_SCORE,4979,GO:0097659,1.2301e-01,2.0000e+02
IMP_SCORE,4980,GO:0006888,1.2295e-01,7.9000e+01
IMP_SCORE,4981,GO:0086010,1.2294e-01,1.3000e+01
IMP_SCORE,4982,GO:0036503,1.2288e-01,2.3000e+01
IMP_SCORE,4983,GO:0007040,1.2286e-01,4.0000e+01
IMP_SCORE,4984,GO:0001504,1.2280e-01,9.0000e+00
IMP_SCORE,4985,GO:0032525,1.2280e-01,4.0000e+00
IMP_SCORE,4986,GO:0044441,1.2275e-01,2.1600e+02
IMP_SCORE,4987,GO:0099080,1.2274e-01,3.0100e+02
IMP_SCORE,4988,GO:0051701,1.2271e-01,6.1000e+01
IMP_SCORE,4989,GO:0051865,1.2268e-01,3.0000e+01
IMP_SCORE,4990,GO:0043565,1.2267e-01,2.1800e+02
IMP_SCORE,4991,GO:0016571,1.2264e-01,2.0000e+01
IMP_SCORE,4992,GO:0015075,1.2264e-01,2.4400e+02
IMP_SCORE,4993,GO:0043043,1.2261e-01,7.4000e+01
IMP_SCORE,4994,GO:0006259,1.2260e-01,2.0000e+02
IMP_SCORE,4995,GO:0035091,1.2259e-01,2.0900e+02
IMP_SCORE,4996,GO:0060850,1.2256e-01,1.0000e+00
IMP_SCORE,4997,GO:0043558,1.2256e-01,1.0000e+00
IMP_SCORE,4998,GO:0045793,1.2253e-01,2.7000e+01
IMP_SCORE,4999,GO:0046835,1.2248e-01,2.0000e+01
IMP_SCORE,5000,GO:0033673,1.2247e-01,6.6000e+01
IMP_SCORE,5001,GO:0009235,1.2240e-01,1.4000e+01
IMP_SCORE,5002,GO:0005815,1.2239e-01,3.4400e+02
IMP_SCORE,5003,GO:0030201,1.2234e-01,8.0000e+00
IMP_SCORE,5004,GO:0005283,1.2229e-01,6.0000e+00
IMP_SCORE,5005,GO:0051310,1.2228e-01,2.4000e+01
IMP_SCORE,5006,GO:0016607,1.2227e-01,2.4000e+02
IMP_SCORE,5007,GO:0050877,1.2218e-01,4.1900e+02
IMP_SCORE,5008,GO:0010498,1.2216e-01,7.4000e+01
IMP_SCORE,5009,GO:0007026,1.2216e-01,1.4000e+01
IMP_SCORE,5010,GO:0050662,1.2214e-01,1.2200e+02
IMP_SCORE,5011,GO:0004559,1.2213e-01,1.7000e+01
IMP_SCORE,5012,GO:0032374,1.2209e-01,1.9000e+01
IMP_SCORE,5013,GO:0071705,1.2208e-01,4.9100e+02
IMP_SCORE,5014,GO:0052689,1.2202e-01,1.9600e+02
IMP_SCORE,5015,GO:0006303,1.2200e-01,1.4000e+01
IMP_SCORE,5016,GO:0097546,1.2199e-01,1.8000e+01
IMP_SCORE,5017,GO:1990542,1.2197e-01,2.1000e+01
IMP_SCORE,5018,GO:0009642,1.2195e-01,8.0000e+00
IMP_SCORE,5019,GO:0005484,1.2187e-01,2.4000e+01
IMP_SCORE,5020,GO:0072163,1.2183e-01,1.9000e+01
IMP_SCORE,5021,GO:0006450,1.2183e-01,2.2000e+01
IMP_SCORE,5022,GO:0016801,1.2181e-01,4.4000e+01
IMP_SCORE,5023,GO:0006448,1.2177e-01,1.9000e+01
IMP_SCORE,5024,GO:0045833,1.2170e-01,3.0000e+01
IMP_SCORE,5025,GO:0050829,1.2169e-01,2.6000e+01
IMP_SCORE,5026,GO:1990234,1.2169e-01,1.8700e+02
IMP_SCORE,5027,GO:0000988,1.2159e-01,1.7300e+02
IMP_SCORE,5028,GO:0051289,1.2146e-01,2.8000e+01
IMP_SCORE,5029,GO:0015078,1.2144e-01,3.0000e+01
IMP_SCORE,5030,GO:0055078,1.2142e-01,1.2000e+01
IMP_SCORE,5031,GO:0018130,1.2142e-01,2.7400e+02
IMP_SCORE,5032,GO:0017134,1.2141e-01,1.5000e+01
IMP_SCORE,5033,GO:0045086,1.2129e-01,3.0000e+00
IMP_SCORE,5034,GO:0004950,1.2128e-01,1.9000e+01
IMP_SCORE,5035,GO:0031110,1.2120e-01,2.8000e+01
IMP_SCORE,5036,GO:0010544,1.2113e-01,5.0000e+00
IMP_SCORE,5037,GO:0007281,1.2111e-01,4.1000e+01
IMP_SCORE,5038,GO:0001653,1.2101e-01,6.9000e+01
IMP_SCORE,5039,GO:0043009,1.2100e-01,5.5000e+01
IMP_SCORE,5040,GO:0006446,1.2099e-01,2.6000e+01
IMP_SCORE,5041,GO:0046638,1.2091e-01,2.0000e+01
IMP_SCORE,5042,GO:0016114,1.2089e-01,1.0000e+01
IMP_SCORE,5043,GO:0016887,1.2087e-01,1.3600e+02
IMP_SCORE,5044,GO:0034518,1.2086e-01,4.0000e+00
IMP_SCORE,5045,GO:0035337,1.2083e-01,3.8000e+01
IMP_SCORE,5046,GO:0010259,1.2082e-01,1.2000e+01
IMP_SCORE,5047,GO:0036119,1.2081e-01,4.0000e+00
IMP_SCORE,5048,GO:0010660,1.2080e-01,1.2000e+01
IMP_SCORE,5049,GO:0030165,1.2077e-01,1.3800e+02
IMP_SCORE,5050,GO:0004065,1.2077e-01,3.1000e+01
IMP_SCORE,5051,GO:2000756,1.2076e-01,1.2000e+01
IMP_SCORE,5052,GO:0016798,1.2072e-01,1.5900e+02
IMP_SCORE,5053,GO:0001556,1.2070e-01,9.0000e+00
IMP_SCORE,5054,GO:0051642,1.2068e-01,1.0000e+01
IMP_SCORE,5055,GO:0051649,1.2065e-01,4.0500e+02
IMP_SCORE,5056,GO:0000302,1.2057e-01,4.9000e+01
IMP_SCORE,5057,GO:0046461,1.2056e-01,2.0000e+01
IMP_SCORE,5058,GO:0042787,1.2052e-01,4.4000e+01
IMP_SCORE,5059,GO:0006405,1.2047e-01,2.3000e+01
IMP_SCORE,5060,GO:0005623,1.2046e-01,3.8000e+01
IMP_SCORE,5061,GO:0002675,1.2043e-01,1.8000e+01
IMP_SCORE,5062,GO:0046934,1.2042e-01,1.3000e+01
IMP_SCORE,5063,GO:0032732,1.2042e-01,1.4000e+01
IMP_SCORE,5064,GO:0005730,1.2041e-01,4.3800e+02
IMP_SCORE,5065,GO:1901186,1.2039e-01,1.1000e+01
IMP_SCORE,5066,GO:0030279,1.2038e-01,2.4000e+01
IMP_SCORE,5067,GO:0045109,1.2036e-01,1.6000e+01
IMP_SCORE,5068,GO:0051082,1.2034e-01,9.2000e+01
IMP_SCORE,5069,GO:0044464,1.2020e-01,1.1200e+03
IMP_SCORE,5070,GO:0006369,1.2018e-01,1.9000e+01
IMP_SCORE,5071,GO:0006397,1.2016e-01,1.4600e+02
IMP_SCORE,5072,GO:1901655,1.2015e-01,2.6000e+01
IMP_SCORE,5073,GO:0016706,1.2010e-01,1.9000e+01
IMP_SCORE,5074,GO:0044090,1.2009e-01,1.4000e+01
IMP_SCORE,5075,GO:0006047,1.2003e-01,3.7000e+01
IMP_SCORE,5076,GO:0086013,1.2001e-01,1.1000e+01
IMP_SCORE,5077,GO:0031647,1.1991e-01,7.9000e+01
IMP_SCORE,5078,GO:0006614,1.1986e-01,1.5000e+01
IMP_SCORE,5079,GO:0048048,1.1986e-01,2.2000e+01
IMP_SCORE,5080,GO:0009161,1.1985e-01,5.0000e+01
IMP_SCORE,5081,GO:0072528,1.1969e-01,1.3000e+01
IMP_SCORE,5082,GO:0001104,1.1965e-01,2.6000e+01
IMP_SCORE,5083,GO:0098656,1.1964e-01,1.0300e+02
IMP_SCORE,5084,GO:0035418,1.1958e-01,8.0000e+00
IMP_SCORE,5085,GO:0010972,1.1955e-01,1.7000e+01
IMP_SCORE,5086,GO:0001977,1.1950e-01,1.5000e+01
IMP_SCORE,5087,GO:0070405,1.1949e-01,2.8000e+01
IMP_SCORE,5088,GO:0071870,1.1946e-01,1.3000e+01
IMP_SCORE,5089,GO:0042589,1.1942e-01,1.3000e+01
IMP_SCORE,5090,GO:0031984,1.1931e-01,1.2200e+02
IMP_SCORE,5091,GO:0008227,1.1923e-01,2.7000e+01
IMP_SCORE,5092,GO:0016604,1.1916e-01,3.6600e+02
IMP_SCORE,5093,GO:0003705,1.1916e-01,3.9000e+01
IMP_SCORE,5094,GO:0001706,1.1913e-01,3.0000e+00
IMP_SCORE,5095,GO:1902656,1.1911e-01,9.0000e+00
IMP_SCORE,5096,GO:0032934,1.1896e-01,3.2000e+01
IMP_SCORE,5097,GO:0036260,1.1895e-01,1.2000e+01
IMP_SCORE,5098,GO:0090330,1.1895e-01,4.0000e+00
IMP_SCORE,5099,GO:0008385,1.1894e-01,3.0000e+00
IMP_SCORE,5100,GO:0002886,1.1892e-01,1.9000e+01
IMP_SCORE,5101,GO:0002011,1.1891e-01,6.0000e+00
IMP_SCORE,5102,GO:0019865,1.1881e-01,4.1000e+01
IMP_SCORE,5103,GO:0030148,1.1881e-01,4.9000e+01
IMP_SCORE,5104,GO:0045202,1.1880e-01,2.5900e+02
IMP_SCORE,5105,GO:1902547,1.1875e-01,1.2000e+01
IMP_SCORE,5106,GO:0010831,1.1869e-01,2.1000e+01
IMP_SCORE,5107,GO:0036150,1.1862e-01,1.6000e+01
IMP_SCORE,5108,GO:0005798,1.1845e-01,2.3000e+01
IMP_SCORE,5109,GO:0046834,1.1845e-01,3.9000e+01
IMP_SCORE,5110,GO:0010863,1.1844e-01,5.0000e+00
IMP_SCORE,5111,GO:0046916,1.1840e-01,4.1000e+01
IMP_SCORE,5112,GO:0044272,1.1839e-01,1.2200e+02
IMP_SCORE,5113,GO:0090305,1.1837e-01,8.3000e+01
IMP_SCORE,5114,GO:0009247,1.1823e-01,2.9000e+01
IMP_SCORE,5115,GO:0006164,1.1821e-01,2.9000e+01
IMP_SCORE,5116,GO:0016469,1.1820e-01,1.7000e+01
IMP_SCORE,5117,GO:0015295,1.1804e-01,2.7000e+01
IMP_SCORE,5118,GO:0006103,1.1803e-01,1.3000e+01
IMP_SCORE,5119,GO:0046348,1.1801e-01,4.5000e+01
IMP_SCORE,5120,GO:0006511,1.1800e-01,1.1800e+02
IMP_SCORE,5121,GO:0060142,1.1792e-01,3.0000e+01
IMP_SCORE,5122,GO:0005801,1.1785e-01,3.5000e+01
IMP_SCORE,5123,GO:0032590,1.1778e-01,1.5000e+01
IMP_SCORE,5124,GO:0019320,1.1778e-01,2.0000e+01
IMP_SCORE,5125,GO:0006631,1.1776e-01,1.1000e+02
IMP_SCORE,5126,GO:0016363,1.1769e-01,3.2000e+01
IMP_SCORE,5127,GO:0031023,1.1769e-01,2.9000e+01
IMP_SCORE,5128,GO:1901992,1.1768e-01,1.9000e+01
IMP_SCORE,5129,GO:0031056,1.1765e-01,3.2000e+01
IMP_SCORE,5130,GO:0021987,1.1756e-01,2.6000e+01
IMP_SCORE,5131,GO:0005813,1.1755e-01,2.2100e+02
IMP_SCORE,5132,GO:0022414,1.1749e-01,5.5500e+02
IMP_SCORE,5133,GO:0050965,1.1743e-01,8.0000e+00
IMP_SCORE,5134,GO:0006337,1.1742e-01,2.1000e+01
IMP_SCORE,5135,GO:0008406,1.1733e-01,3.2000e+01
IMP_SCORE,5136,GO:0008483,1.1733e-01,2.5000e+01
IMP_SCORE,5137,GO:0000981,1.1731e-01,1.8400e+02
IMP_SCORE,5138,GO:1905521,1.1729e-01,9.0000e+00
IMP_SCORE,5139,GO:0015849,1.1726e-01,1.0000e+02
IMP_SCORE,5140,GO:0061469,1.1718e-01,6.0000e+00
IMP_SCORE,5141,GO:0048246,1.1713e-01,5.0000e+00
IMP_SCORE,5142,GO:0071702,1.1711e-01,6.0400e+02
IMP_SCORE,5143,GO:1904667,1.1710e-01,1.4000e+01
IMP_SCORE,5144,GO:1901222,1.1697e-01,1.7000e+01
IMP_SCORE,5145,GO:0034728,1.1697e-01,5.2000e+01
IMP_SCORE,5146,GO:0006998,1.1692e-01,2.7000e+01
IMP_SCORE,5147,GO:0022411,1.1691e-01,1.4500e+02
IMP_SCORE,5148,GO:0090342,1.1690e-01,1.0000e+01
IMP_SCORE,5149,GO:0005793,1.1690e-01,5.2000e+01
IMP_SCORE,5150,GO:0043306,1.1688e-01,4.0000e+00
IMP_SCORE,5151,GO:0048333,1.1684e-01,3.0000e+00
IMP_SCORE,5152,GO:0000737,1.1678e-01,1.2000e+01
IMP_SCORE,5153,GO:1903320,1.1675e-01,3.6000e+01
IMP_SCORE,5154,GO:0050885,1.1675e-01,4.4000e+01
IMP_SCORE,5155,GO:0019226,1.1669e-01,1.2000e+01
IMP_SCORE,5156,GO:0009110,1.1666e-01,2.3000e+01
IMP_SCORE,5157,GO:0044452,1.1655e-01,1.2000e+02
IMP_SCORE,5158,GO:0007213,1.1653e-01,2.3000e+01
IMP_SCORE,5159,GO:0005694,1.1649e-01,1.0400e+02
IMP_SCORE,5160,GO:0009897,1.1643e-01,2.2000e+02
IMP_SCORE,5161,GO:0035590,1.1643e-01,2.7000e+01
IMP_SCORE,5162,GO:0003824,1.1633e-01,1.5640e+03
IMP_SCORE,5163,GO:0044257,1.1631e-01,1.1000e+01
IMP_SCORE,5164,GO:0002449,1.1629e-01,5.2000e+01
IMP_SCORE,5165,GO:0019748,1.1625e-01,1.6000e+01
IMP_SCORE,5166,GO:0010644,1.1623e-01,9.0000e+00
IMP_SCORE,5167,GO:0046658,1.1618e-01,4.0000e+01
IMP_SCORE,5168,GO:0097517,1.1617e-01,4.1000e+01
IMP_SCORE,5169,GO:0097153,1.1613e-01,2.4000e+01
IMP_SCORE,5170,GO:0044843,1.1613e-01,3.4000e+01
IMP_SCORE,5171,GO:0044068,1.1604e-01,9.0000e+00
IMP_SCORE,5172,GO:0042147,1.1601e-01,3.6000e+01
IMP_SCORE,5173,GO:0044613,1.1598e-01,2.0000e+00
IMP_SCORE,5174,GO:0030522,1.1597e-01,4.1000e+01
IMP_SCORE,5175,GO:0090544,1.1594e-01,1.2000e+01
IMP_SCORE,5176,GO:0030545,1.1594e-01,1.9000e+01
IMP_SCORE,5177,GO:0019842,1.1577e-01,1.1900e+02
IMP_SCORE,5178,GO:0022853,1.1576e-01,4.4000e+01
IMP_SCORE,5179,GO:0071867,1.1571e-01,1.6000e+01
IMP_SCORE,5180,GO:0010288,1.1563e-01,9.0000e+00
IMP_SCORE,5181,GO:1903599,1.1559e-01,5.0000e+00
IMP_SCORE,5182,GO:2000484,1.1551e-01,1.4000e+01
IMP_SCORE,5183,GO:0035864,1.1545e-01,5.0000e+00
IMP_SCORE,5184,GO:0051023,1.1545e-01,1.2000e+01
IMP_SCORE,5185,GO:0045746,1.1543e-01,1.4000e+01
IMP_SCORE,5186,GO:0042509,1.1538e-01,2.0000e+01
IMP_SCORE,5187,GO:0051291,1.1537e-01,3.2000e+01
IMP_SCORE,5188,GO:0019369,1.1535e-01,3.4000e+01
IMP_SCORE,5189,GO:0006721,1.1534e-01,4.5000e+01
IMP_SCORE,5190,GO:0045839,1.1534e-01,8.0000e+00
IMP_SCORE,5191,GO:0036064,1.1532e-01,3.6000e+01
IMP_SCORE,5192,GO:0030018,1.1525e-01,8.0000e+01
IMP_SCORE,5193,GO:0042592,1.1525e-01,4.4300e+02
IMP_SCORE,5194,GO:0040019,1.1523e-01,6.0000e+00
IMP_SCORE,5195,GO:0030324,1.1523e-01,4.1000e+01
IMP_SCORE,5196,GO:0042133,1.1515e-01,4.6000e+01
IMP_SCORE,5197,GO:0016311,1.1514e-01,1.6200e+02
IMP_SCORE,5198,GO:0048872,1.1513e-01,4.7000e+01
IMP_SCORE,5199,GO:0072527,1.1510e-01,3.1000e+01
IMP_SCORE,5200,GO:0004859,1.1506e-01,4.5000e+01
IMP_SCORE,5201,GO:0001076,1.1505e-01,6.3000e+01
IMP_SCORE,5202,GO:0036507,1.1500e-01,8.0000e+00
IMP_SCORE,5203,GO:0022857,1.1499e-01,3.1400e+02
IMP_SCORE,5204,GO:0017121,1.1486e-01,1.0000e+01
IMP_SCORE,5205,GO:0097610,1.1485e-01,5.9000e+01
IMP_SCORE,5206,GO:0072509,1.1482e-01,9.0000e+01
IMP_SCORE,5207,GO:0005262,1.1466e-01,5.9000e+01
IMP_SCORE,5208,GO:0019372,1.1460e-01,3.0000e+01
IMP_SCORE,5209,GO:0034968,1.1458e-01,1.0000e+01
IMP_SCORE,5210,GO:0030552,1.1457e-01,1.7000e+01
IMP_SCORE,5211,GO:0046873,1.1451e-01,1.5000e+02
IMP_SCORE,5212,GO:0055029,1.1449e-01,1.0000e+01
IMP_SCORE,5213,GO:0030517,1.1444e-01,6.0000e+00
IMP_SCORE,5214,GO:0042474,1.1441e-01,1.0000e+01
IMP_SCORE,5215,GO:0016441,1.1440e-01,1.0000e+01
IMP_SCORE,5216,GO:0005085,1.1435e-01,1.5600e+02
IMP_SCORE,5217,GO:0008289,1.1433e-01,5.5100e+02
IMP_SCORE,5218,GO:1903830,1.1424e-01,1.8000e+01
IMP_SCORE,5219,GO:0039706,1.1420e-01,3.0000e+00
IMP_SCORE,5220,GO:0006839,1.1418e-01,5.3000e+01
IMP_SCORE,5221,GO:0016569,1.1416e-01,1.1900e+02
IMP_SCORE,5222,GO:0032036,1.1415e-01,1.3000e+01
IMP_SCORE,5223,GO:0042401,1.1403e-01,2.8000e+01
IMP_SCORE,5224,GO:0070534,1.1397e-01,1.4000e+01
IMP_SCORE,5225,GO:0009798,1.1395e-01,3.3000e+01
IMP_SCORE,5226,GO:0032781,1.1389e-01,3.7000e+01
IMP_SCORE,5227,GO:0031123,1.1387e-01,3.3000e+01
IMP_SCORE,5228,GO:0016846,1.1376e-01,1.2000e+01
IMP_SCORE,5229,GO:0044454,1.1373e-01,1.2400e+02
IMP_SCORE,5230,GO:0001921,1.1372e-01,1.3000e+01
IMP_SCORE,5231,GO:0022804,1.1371e-01,1.5300e+02
IMP_SCORE,5232,GO:0000788,1.1371e-01,1.1000e+01
IMP_SCORE,5233,GO:1903047,1.1370e-01,2.1200e+02
IMP_SCORE,5234,GO:0006893,1.1364e-01,3.3000e+01
IMP_SCORE,5235,GO:0044782,1.1364e-01,7.5000e+01
IMP_SCORE,5236,GO:0034220,1.1332e-01,2.3900e+02
IMP_SCORE,5237,GO:0016556,1.1332e-01,1.1000e+01
IMP_SCORE,5238,GO:0042771,1.1325e-01,1.9000e+01
IMP_SCORE,5239,GO:1903831,1.1323e-01,2.9000e+01
IMP_SCORE,5240,GO:0070997,1.1323e-01,2.4000e+01
IMP_SCORE,5241,GO:0005244,1.1313e-01,5.8000e+01
IMP_SCORE,5242,GO:0015149,1.1309e-01,1.4000e+01
IMP_SCORE,5243,GO:0006396,1.1307e-01,2.1800e+02
IMP_SCORE,5244,GO:0042623,1.1298e-01,8.8000e+01
IMP_SCORE,5245,GO:0048681,1.1298e-01,5.0000e+00
IMP_SCORE,5246,GO:0015485,1.1297e-01,3.6000e+01
IMP_SCORE,5247,GO:0055085,1.1297e-01,3.9800e+02
IMP_SCORE,5248,GO:0070098,1.1294e-01,2.8000e+01
IMP_SCORE,5249,GO:0032273,1.1291e-01,3.9000e+01
IMP_SCORE,5250,GO:0046890,1.1289e-01,3.5000e+01
IMP_SCORE,5251,GO:0051606,1.1285e-01,1.1700e+02
IMP_SCORE,5252,GO:0043551,1.1283e-01,5.0000e+00
IMP_SCORE,5253,GO:0065004,1.1283e-01,4.6000e+01
IMP_SCORE,5254,GO:0000132,1.1282e-01,4.0000e+00
IMP_SCORE,5255,GO:0051010,1.1272e-01,9.0000e+00
IMP_SCORE,5256,GO:0046165,1.1259e-01,4.7000e+01
IMP_SCORE,5257,GO:0030101,1.1259e-01,3.2000e+01
IMP_SCORE,5258,GO:0051444,1.1258e-01,1.3000e+01
IMP_SCORE,5259,GO:0000723,1.1252e-01,1.5000e+01
IMP_SCORE,5260,GO:0070167,1.1252e-01,3.6000e+01
IMP_SCORE,5261,GO:0098687,1.1249e-01,7.3000e+01
IMP_SCORE,5262,GO:0008143,1.1244e-01,5.0000e+00
IMP_SCORE,5263,GO:0042733,1.1236e-01,3.0000e+01
IMP_SCORE,5264,GO:0006694,1.1232e-01,6.4000e+01
IMP_SCORE,5265,GO:0003755,1.1229e-01,4.0000e+01
IMP_SCORE,5266,GO:0031690,1.1221e-01,4.0000e+00
IMP_SCORE,5267,GO:0010803,1.1207e-01,2.4000e+01
IMP_SCORE,5268,GO:0060589,1.1207e-01,2.0400e+02
IMP_SCORE,5269,GO:0004709,1.1205e-01,1.7000e+01
IMP_SCORE,5270,GO:0016529,1.1205e-01,3.7000e+01
IMP_SCORE,5271,GO:0042277,1.1203e-01,2.5300e+02
IMP_SCORE,5272,GO:0019212,1.1194e-01,2.0000e+01
IMP_SCORE,5273,GO:0019213,1.1189e-01,2.0000e+01
IMP_SCORE,5274,GO:0042795,1.1189e-01,1.5000e+01
IMP_SCORE,5275,GO:0032462,1.1186e-01,1.0000e+01
IMP_SCORE,5276,GO:0098660,1.1174e-01,1.7800e+02
IMP_SCORE,5277,GO:2000785,1.1170e-01,1.7000e+01
IMP_SCORE,5278,GO:0070938,1.1158e-01,1.9000e+01
IMP_SCORE,5279,GO:0051056,1.1158e-01,1.3600e+02
IMP_SCORE,5280,GO:0061512,1.1157e-01,1.0000e+01
IMP_SCORE,5281,GO:0042379,1.1155e-01,2.8000e+01
IMP_SCORE,5282,GO:0034440,1.1150e-01,3.9000e+01
IMP_SCORE,5283,GO:0006914,1.1150e-01,1.1600e+02
IMP_SCORE,5284,GO:0008361,1.1137e-01,4.9000e+01
IMP_SCORE,5285,GO:0090407,1.1132e-01,1.4200e+02
IMP_SCORE,5286,GO:0044427,1.1124e-01,2.2900e+02
IMP_SCORE,5287,GO:0043029,1.1123e-01,1.2000e+01
IMP_SCORE,5288,GO:0001972,1.1123e-01,1.0000e+01
IMP_SCORE,5289,GO:0090183,1.1112e-01,6.0000e+00
IMP_SCORE,5290,GO:0090314,1.1108e-01,1.6000e+01
IMP_SCORE,5291,GO:0034502,1.1107e-01,1.0000e+01
IMP_SCORE,5292,GO:0042391,1.1101e-01,1.2100e+02
IMP_SCORE,5293,GO:0044743,1.1098e-01,1.9000e+01
IMP_SCORE,5294,GO:0045648,1.1096e-01,5.0000e+00
IMP_SCORE,5295,GO:0006534,1.1093e-01,2.7000e+01
IMP_SCORE,5296,GO:0006338,1.1080e-01,3.6000e+01
IMP_SCORE,5297,GO:0019079,1.1079e-01,1.1000e+01
IMP_SCORE,5298,GO:0009411,1.1077e-01,4.0000e+01
IMP_SCORE,5299,GO:0051020,1.1073e-01,2.0700e+02
IMP_SCORE,5300,GO:0048636,1.1068e-01,9.0000e+00
IMP_SCORE,5301,GO:0009582,1.1064e-01,5.6000e+01
IMP_SCORE,5302,GO:0045603,1.1061e-01,2.8000e+01
IMP_SCORE,5303,GO:0016273,1.1058e-01,1.5000e+01
IMP_SCORE,5304,GO:0018200,1.1054e-01,2.3000e+01
IMP_SCORE,5305,GO:0048708,1.1053e-01,2.4000e+01
IMP_SCORE,5306,GO:0002827,1.1052e-01,4.0000e+00
IMP_SCORE,5307,GO:0015645,1.1049e-01,1.2000e+01
IMP_SCORE,5308,GO:0003682,1.1047e-01,1.4400e+02
IMP_SCORE,5309,GO:0016482,1.1045e-01,6.0000e+01
IMP_SCORE,5310,GO:0006531,1.1035e-01,1.9000e+01
IMP_SCORE,5311,GO:0071456,1.1031e-01,2.1000e+01
IMP_SCORE,5312,GO:0051489,1.1025e-01,3.5000e+01
IMP_SCORE,5313,GO:2000107,1.1015e-01,2.4000e+01
IMP_SCORE,5314,GO:0043687,1.1013e-01,8.1000e+01
IMP_SCORE,5315,GO:0051561,1.1011e-01,1.0000e+01
IMP_SCORE,5316,GO:0001637,1.0997e-01,2.0000e+01
IMP_SCORE,5317,GO:0015248,1.0995e-01,2.3000e+01
IMP_SCORE,5318,GO:0006206,1.0995e-01,2.1000e+01
IMP_SCORE,5319,GO:0022008,1.0991e-01,3.3000e+01
IMP_SCORE,5320,GO:0030414,1.0980e-01,8.1000e+01
IMP_SCORE,5321,GO:0022839,1.0978e-01,3.4000e+01
IMP_SCORE,5322,GO:0050997,1.0976e-01,1.1000e+01
IMP_SCORE,5323,GO:0050995,1.0975e-01,3.1000e+01
IMP_SCORE,5324,GO:0005179,1.0970e-01,1.5600e+02
IMP_SCORE,5325,GO:0031109,1.0962e-01,1.6000e+01
IMP_SCORE,5326,GO:0015293,1.0956e-01,6.9000e+01
IMP_SCORE,5327,GO:0008017,1.0953e-01,1.7700e+02
IMP_SCORE,5328,GO:0035813,1.0952e-01,8.0000e+00
IMP_SCORE,5329,GO:0030516,1.0951e-01,2.2000e+01
IMP_SCORE,5330,GO:1901981,1.0947e-01,7.3000e+01
IMP_SCORE,5331,GO:0006266,1.0946e-01,3.0000e+00
IMP_SCORE,5332,GO:0003677,1.0945e-01,5.6500e+02
IMP_SCORE,5333,GO:0034763,1.0939e-01,2.3000e+01
IMP_SCORE,5334,GO:0048260,1.0936e-01,1.7000e+01
IMP_SCORE,5335,GO:0007517,1.0935e-01,5.7000e+01
IMP_SCORE,5336,GO:0021535,1.0917e-01,1.0000e+00
IMP_SCORE,5337,GO:0030509,1.0914e-01,2.3000e+01
IMP_SCORE,5338,GO:0006112,1.0891e-01,2.5000e+01
IMP_SCORE,5339,GO:0000976,1.0887e-01,1.2900e+02
IMP_SCORE,5340,GO:0006024,1.0886e-01,3.8000e+01
IMP_SCORE,5341,GO:0001618,1.0881e-01,3.8000e+01
IMP_SCORE,5342,GO:0050795,1.0880e-01,2.7000e+01
IMP_SCORE,5343,GO:0043543,1.0880e-01,4.7000e+01
IMP_SCORE,5344,GO:0007569,1.0877e-01,9.0000e+00
IMP_SCORE,5345,GO:0006590,1.0876e-01,3.0000e+00
IMP_SCORE,5346,GO:0015108,1.0870e-01,5.1000e+01
IMP_SCORE,5347,GO:0006986,1.0859e-01,4.8000e+01
IMP_SCORE,5348,GO:0010507,1.0857e-01,1.5000e+01
IMP_SCORE,5349,GO:0070293,1.0850e-01,8.0000e+00
IMP_SCORE,5350,GO:0031146,1.0848e-01,1.5000e+01
IMP_SCORE,5351,GO:0090304,1.0846e-01,3.0000e+02
IMP_SCORE,5352,GO:0002637,1.0836e-01,1.9000e+01
IMP_SCORE,5353,GO:0043186,1.0833e-01,2.3000e+01
IMP_SCORE,5354,GO:0005905,1.0829e-01,5.5000e+01
IMP_SCORE,5355,GO:0005096,1.0827e-01,1.6900e+02
IMP_SCORE,5356,GO:0006260,1.0823e-01,5.0000e+01
IMP_SCORE,5357,GO:0004089,1.0823e-01,6.3000e+01
IMP_SCORE,5358,GO:0010719,1.0823e-01,1.2000e+01
IMP_SCORE,5359,GO:0033145,1.0812e-01,2.1000e+01
IMP_SCORE,5360,GO:0034645,1.0811e-01,2.4700e+02
IMP_SCORE,5361,GO:0045727,1.0799e-01,1.7000e+01
IMP_SCORE,5362,GO:0008092,1.0799e-01,4.9900e+02
IMP_SCORE,5363,GO:0000983,1.0792e-01,4.0000e+00
IMP_SCORE,5364,GO:0060009,1.0791e-01,1.2000e+01
IMP_SCORE,5365,GO:0101005,1.0790e-01,7.2000e+01
IMP_SCORE,5366,GO:0015758,1.0790e-01,2.6000e+01
IMP_SCORE,5367,GO:0045786,1.0786e-01,1.6100e+02
IMP_SCORE,5368,GO:0090662,1.0783e-01,1.9000e+01
IMP_SCORE,5369,GO:0072511,1.0777e-01,1.1900e+02
IMP_SCORE,5370,GO:0048609,1.0772e-01,2.6400e+02
IMP_SCORE,5371,GO:0086064,1.0770e-01,7.0000e+00
IMP_SCORE,5372,GO:0070603,1.0767e-01,3.7000e+01
IMP_SCORE,5373,GO:0007606,1.0763e-01,5.1000e+01
IMP_SCORE,5374,GO:0007200,1.0758e-01,5.3000e+01
IMP_SCORE,5375,GO:0015271,1.0750e-01,1.3000e+01
IMP_SCORE,5376,GO:0009142,1.0743e-01,1.2000e+01
IMP_SCORE,5377,GO:0051031,1.0742e-01,8.0000e+00
IMP_SCORE,5378,GO:0070987,1.0740e-01,5.0000e+00
IMP_SCORE,5379,GO:0006906,1.0738e-01,4.0000e+01
IMP_SCORE,5380,GO:1902911,1.0728e-01,1.3000e+01
IMP_SCORE,5381,GO:0060415,1.0725e-01,1.1000e+01
IMP_SCORE,5382,GO:0051196,1.0716e-01,2.9000e+01
IMP_SCORE,5383,GO:0019908,1.0702e-01,2.0000e+00
IMP_SCORE,5384,GO:0070972,1.0698e-01,2.6000e+01
IMP_SCORE,5385,GO:0002456,1.0695e-01,1.9000e+01
IMP_SCORE,5386,GO:0015368,1.0690e-01,1.4000e+01
IMP_SCORE,5387,GO:0008150,1.0687e-01,1.3890e+03
IMP_SCORE,5388,GO:0042310,1.0683e-01,2.0000e+00
IMP_SCORE,5389,GO:0048278,1.0681e-01,4.8000e+01
IMP_SCORE,5390,GO:0002026,1.0680e-01,5.0000e+00
IMP_SCORE,5391,GO:0002714,1.0680e-01,1.2000e+01
IMP_SCORE,5392,GO:0017137,1.0676e-01,6.8000e+01
IMP_SCORE,5393,GO:0005201,1.0673e-01,9.6000e+01
IMP_SCORE,5394,GO:0045986,1.0668e-01,5.0000e+00
IMP_SCORE,5395,GO:1905950,1.0662e-01,1.5000e+01
IMP_SCORE,5396,GO:0010919,1.0647e-01,9.0000e+00
IMP_SCORE,5397,GO:0003382,1.0643e-01,1.3000e+01
IMP_SCORE,5398,GO:1904872,1.0635e-01,3.0000e+00
IMP_SCORE,5399,GO:0043632,1.0635e-01,1.0200e+02
IMP_SCORE,5400,GO:0016817,1.0624e-01,2.7700e+02
IMP_SCORE,5401,GO:0046889,1.0623e-01,1.6000e+01
IMP_SCORE,5402,GO:0000313,1.0617e-01,2.6000e+01
IMP_SCORE,5403,GO:0030507,1.0612e-01,1.1000e+01
IMP_SCORE,5404,GO:0031058,1.0610e-01,3.0000e+01
IMP_SCORE,5405,GO:0001891,1.0607e-01,2.1000e+01
IMP_SCORE,5406,GO:2000008,1.0606e-01,1.2000e+01
IMP_SCORE,5407,GO:0033613,1.0601e-01,3.3000e+01
IMP_SCORE,5408,GO:0016234,1.0597e-01,5.0000e+01
IMP_SCORE,5409,GO:0050905,1.0595e-01,6.5000e+01
IMP_SCORE,5410,GO:0061217,1.0585e-01,3.0000e+00
IMP_SCORE,5411,GO:0051187,1.0580e-01,1.2000e+01
IMP_SCORE,5412,GO:0045955,1.0577e-01,8.0000e+00
IMP_SCORE,5413,GO:0035097,1.0564e-01,2.5000e+01
IMP_SCORE,5414,GO:0019208,1.0556e-01,7.2000e+01
IMP_SCORE,5415,GO:0097060,1.0555e-01,1.8600e+02
IMP_SCORE,5416,GO:0006974,1.0553e-01,1.9900e+02
IMP_SCORE,5417,GO:0044451,1.0552e-01,4.1800e+02
IMP_SCORE,5418,GO:0061695,1.0551e-01,2.4000e+01
IMP_SCORE,5419,GO:0051393,1.0548e-01,2.4000e+01
IMP_SCORE,5420,GO:0034765,1.0526e-01,1.1600e+02
IMP_SCORE,5421,GO:0043149,1.0521e-01,2.0000e+01
IMP_SCORE,5422,GO:0019783,1.0519e-01,5.9000e+01
IMP_SCORE,5423,GO:0032693,1.0518e-01,1.6000e+01
IMP_SCORE,5424,GO:0070507,1.0514e-01,5.1000e+01
IMP_SCORE,5425,GO:0004553,1.0499e-01,1.3400e+02
IMP_SCORE,5426,GO:0048511,1.0497e-01,1.4200e+02
IMP_SCORE,5427,GO:0051445,1.0493e-01,5.0000e+00
IMP_SCORE,5428,GO:0072521,1.0490e-01,7.9000e+01
IMP_SCORE,5429,GO:0033558,1.0489e-01,2.2000e+01
IMP_SCORE,5430,GO:1901317,1.0483e-01,1.0000e+01
IMP_SCORE,5431,GO:0016893,1.0480e-01,3.2000e+01
IMP_SCORE,5432,GO:0031904,1.0480e-01,3.1000e+01
IMP_SCORE,5433,GO:0005351,1.0467e-01,1.3000e+01
IMP_SCORE,5434,GO:0042632,1.0464e-01,1.8000e+01
IMP_SCORE,5435,GO:1901983,1.0461e-01,1.3000e+01
IMP_SCORE,5436,GO:0014874,1.0460e-01,5.0000e+00
IMP_SCORE,5437,GO:0043628,1.0452e-01,3.0000e+00
IMP_SCORE,5438,GO:0003785,1.0450e-01,2.3000e+01
IMP_SCORE,5439,GO:0014902,1.0444e-01,8.0000e+00
IMP_SCORE,5440,GO:0032673,1.0440e-01,1.5000e+01
IMP_SCORE,5441,GO:0010225,1.0428e-01,3.0000e+00
IMP_SCORE,5442,GO:0032947,1.0412e-01,4.9000e+01
IMP_SCORE,5443,GO:0045005,1.0409e-01,5.0000e+00
IMP_SCORE,5444,GO:0042339,1.0403e-01,2.8000e+01
IMP_SCORE,5445,GO:0035601,1.0395e-01,2.8000e+01
IMP_SCORE,5446,GO:0097729,1.0394e-01,1.4000e+01
IMP_SCORE,5447,GO:1901524,1.0394e-01,3.0000e+00
IMP_SCORE,5448,GO:0051775,1.0393e-01,1.4000e+01
IMP_SCORE,5449,GO:0032543,1.0393e-01,3.1000e+01
IMP_SCORE,5450,GO:0043301,1.0389e-01,2.0000e+00
IMP_SCORE,5451,GO:0019005,1.0389e-01,1.2000e+01
IMP_SCORE,5452,GO:0002088,1.0388e-01,1.9000e+01
IMP_SCORE,5453,GO:0070410,1.0385e-01,3.0000e+00
IMP_SCORE,5454,GO:0097191,1.0384e-01,3.7000e+01
IMP_SCORE,5455,GO:1903046,1.0383e-01,5.9000e+01
IMP_SCORE,5456,GO:2000649,1.0382e-01,3.4000e+01
IMP_SCORE,5457,GO:0016580,1.0361e-01,5.0000e+00
IMP_SCORE,5458,GO:0046425,1.0359e-01,2.9000e+01
IMP_SCORE,5459,GO:0045454,1.0355e-01,5.5000e+01
IMP_SCORE,5460,GO:0044264,1.0352e-01,2.9000e+01
IMP_SCORE,5461,GO:0043536,1.0352e-01,7.0000e+00
IMP_SCORE,5462,GO:0016460,1.0347e-01,1.9000e+01
IMP_SCORE,5463,GO:0006968,1.0347e-01,1.2000e+02
IMP_SCORE,5464,GO:1904680,1.0326e-01,3.3000e+01
IMP_SCORE,5465,GO:0005871,1.0326e-01,1.8000e+01
IMP_SCORE,5466,GO:0006073,1.0324e-01,2.4000e+01
IMP_SCORE,5467,GO:0048232,1.0317e-01,2.0600e+02
IMP_SCORE,5468,GO:0007034,1.0315e-01,3.8000e+01
IMP_SCORE,5469,GO:0008234,1.0306e-01,1.0700e+02
IMP_SCORE,5470,GO:0002223,1.0306e-01,2.8000e+01
IMP_SCORE,5471,GO:0070166,1.0299e-01,1.3000e+01
IMP_SCORE,5472,GO:0006289,1.0299e-01,2.0000e+01
IMP_SCORE,5473,GO:0048387,1.0293e-01,3.0000e+00
IMP_SCORE,5474,GO:0044450,1.0289e-01,8.0000e+01
IMP_SCORE,5475,GO:0007589,1.0287e-01,4.1000e+01
IMP_SCORE,5476,GO:0045930,1.0284e-01,5.2000e+01
IMP_SCORE,5477,GO:0015923,1.0282e-01,2.5000e+01
IMP_SCORE,5478,GO:0030140,1.0281e-01,1.4000e+01
IMP_SCORE,5479,GO:0042769,1.0278e-01,1.9000e+01
IMP_SCORE,5480,GO:0060707,1.0276e-01,1.1000e+01
IMP_SCORE,5481,GO:0006090,1.0274e-01,4.2000e+01
IMP_SCORE,5482,GO:1902043,1.0271e-01,3.0000e+00
IMP_SCORE,5483,GO:0046456,1.0269e-01,2.5000e+01
IMP_SCORE,5484,GO:0009299,1.0266e-01,6.0000e+00
IMP_SCORE,5485,GO:0009593,1.0262e-01,7.5000e+01
IMP_SCORE,5486,GO:0000278,1.0258e-01,1.8000e+01
IMP_SCORE,5487,GO:0030575,1.0250e-01,3.0000e+00
IMP_SCORE,5488,GO:0022627,1.0249e-01,2.1000e+01
IMP_SCORE,5489,GO:0015266,1.0240e-01,1.5000e+01
IMP_SCORE,5490,GO:0030546,1.0239e-01,1.6000e+01
IMP_SCORE,5491,GO:0008645,1.0236e-01,3.9000e+01
IMP_SCORE,5492,GO:0000077,1.0234e-01,2.4000e+01
IMP_SCORE,5493,GO:0000295,1.0228e-01,1.3000e+01
IMP_SCORE,5494,GO:0030032,1.0224e-01,1.8000e+01
IMP_SCORE,5495,GO:0060998,1.0219e-01,1.5000e+01
IMP_SCORE,5496,GO:0051276,1.0216e-01,1.1900e+02
IMP_SCORE,5497,GO:0019841,1.0212e-01,2.0000e+01
IMP_SCORE,5498,GO:0046688,1.0204e-01,1.2000e+01
IMP_SCORE,5499,GO:0035909,1.0195e-01,3.0000e+00
IMP_SCORE,5500,GO:0031062,1.0194e-01,1.2000e+01
IMP_SCORE,5501,GO:0002040,1.0190e-01,2.5000e+01
IMP_SCORE,5502,GO:0005667,1.0181e-01,8.3000e+01
IMP_SCORE,5503,GO:0043623,1.0169e-01,1.4700e+02
IMP_SCORE,5504,GO:0018205,1.0159e-01,8.5000e+01
IMP_SCORE,5505,GO:1903859,1.0159e-01,1.2000e+01
IMP_SCORE,5506,GO:1901976,1.0159e-01,1.4000e+01
IMP_SCORE,5507,GO:0044702,1.0134e-01,4.3500e+02
IMP_SCORE,5508,GO:0016779,1.0129e-01,7.1000e+01
IMP_SCORE,5509,GO:0080154,1.0122e-01,1.4000e+01
IMP_SCORE,5510,GO:0007389,1.0117e-01,1.0800e+02
IMP_SCORE,5511,GO:0031420,1.0117e-01,1.2000e+01
IMP_SCORE,5512,GO:0032369,1.0105e-01,3.0000e+00
IMP_SCORE,5513,GO:0035254,1.0099e-01,8.0000e+00
IMP_SCORE,5514,GO:0005507,1.0058e-01,4.3000e+01
IMP_SCORE,5515,GO:0007029,1.0051e-01,1.6000e+01
IMP_SCORE,5516,GO:0006310,1.0040e-01,5.8000e+01
IMP_SCORE,5517,GO:0006284,1.0021e-01,1.3000e+01
IMP_SCORE,5518,GO:0002260,1.0019e-01,1.9000e+01
IMP_SCORE,5519,GO:0015491,1.0017e-01,1.6000e+01
IMP_SCORE,5520,GO:0000462,1.0014e-01,1.0000e+01
IMP_SCORE,5521,GO:0097225,1.0012e-01,9.0000e+00
IMP_SCORE,5522,GO:0036314,1.0010e-01,1.2000e+01
IMP_SCORE,5523,GO:0045739,1.0008e-01,1.0000e+01
IMP_SCORE,5524,GO:0005977,1.0004e-01,2.1000e+01
IMP_SCORE,5525,GO:0030512,1.0004e-01,3.3000e+01
IMP_SCORE,5526,GO:0007292,1.0001e-01,1.6000e+01
IMP_SCORE,5527,GO:0048365,1.0001e-01,2.1000e+01
IMP_SCORE,5528,GO:0006730,9.9913e-02,4.3000e+01
IMP_SCORE,5529,GO:0043295,9.9905e-02,1.5000e+01
IMP_SCORE,5530,GO:0045117,9.9888e-02,2.5000e+01
IMP_SCORE,5531,GO:0017016,9.9723e-02,1.9400e+02
IMP_SCORE,5532,GO:0022843,9.9667e-02,6.3000e+01
IMP_SCORE,5533,GO:0099131,9.9642e-02,1.3000e+01
IMP_SCORE,5534,GO:0051968,9.9438e-02,6.0000e+00
IMP_SCORE,5535,GO:0003207,9.9390e-02,1.4000e+01
IMP_SCORE,5536,GO:0034470,9.9368e-02,1.0000e+02
IMP_SCORE,5537,GO:0042573,9.9325e-02,2.4000e+01
IMP_SCORE,5538,GO:0004438,9.9319e-02,3.0000e+00
IMP_SCORE,5539,GO:0070126,9.9317e-02,1.3000e+01
IMP_SCORE,5540,GO:0090201,9.9314e-02,2.0000e+00
IMP_SCORE,5541,GO:0017004,9.9268e-02,2.2000e+01
IMP_SCORE,5542,GO:0002724,9.9259e-02,3.0000e+00
IMP_SCORE,5543,GO:0030199,9.9143e-02,1.4000e+01
IMP_SCORE,5544,GO:1905515,9.9110e-02,7.0000e+00
IMP_SCORE,5545,GO:0007033,9.9082e-02,8.1000e+01
IMP_SCORE,5546,GO:0005868,9.8982e-02,1.1000e+01
IMP_SCORE,5547,GO:0033218,9.8978e-02,2.5000e+02
IMP_SCORE,5548,GO:0098800,9.8900e-02,2.3000e+01
IMP_SCORE,5549,GO:0045060,9.8870e-02,2.0000e+00
IMP_SCORE,5550,GO:0016581,9.8715e-02,8.0000e+00
IMP_SCORE,5551,GO:0051640,9.8665e-02,1.0200e+02
IMP_SCORE,5552,GO:0099111,9.8633e-02,3.9000e+01
IMP_SCORE,5553,GO:0032303,9.8538e-02,4.0000e+00
IMP_SCORE,5554,GO:0033627,9.8470e-02,1.5000e+01
IMP_SCORE,5555,GO:0000149,9.8446e-02,1.1300e+02
IMP_SCORE,5556,GO:0031674,9.8438e-02,2.2000e+01
IMP_SCORE,5557,GO:0050687,9.8426e-02,1.8000e+01
IMP_SCORE,5558,GO:0061025,9.8424e-02,5.5000e+01
IMP_SCORE,5559,GO:1902807,9.8405e-02,2.6000e+01
IMP_SCORE,5560,GO:0051503,9.8317e-02,1.3000e+01
IMP_SCORE,5561,GO:0044455,9.8232e-02,6.3000e+01
IMP_SCORE,5562,GO:0021680,9.8174e-02,1.3000e+01
IMP_SCORE,5563,GO:0009620,9.8169e-02,2.8000e+01
IMP_SCORE,5564,GO:0009790,9.8130e-02,6.8000e+01
IMP_SCORE,5565,GO:0006220,9.8115e-02,1.1000e+01
IMP_SCORE,5566,GO:0005253,9.8091e-02,7.0000e+01
IMP_SCORE,5567,GO:0099500,9.8088e-02,1.9000e+01
IMP_SCORE,5568,GO:0009267,9.8065e-02,4.9000e+01
IMP_SCORE,5569,GO:0070873,9.8015e-02,1.5000e+01
IMP_SCORE,5570,GO:0002689,9.7988e-02,1.1000e+01
IMP_SCORE,5571,GO:1903293,9.7893e-02,3.1000e+01
IMP_SCORE,5572,GO:0007283,9.7786e-02,1.9900e+02
IMP_SCORE,5573,GO:0007625,9.7761e-02,1.8000e+01
IMP_SCORE,5574,GO:0008237,9.7748e-02,1.0900e+02
IMP_SCORE,5575,GO:0090277,9.7715e-02,3.2000e+01
IMP_SCORE,5576,GO:0098742,9.7567e-02,1.6800e+02
IMP_SCORE,5577,GO:0036151,9.7347e-02,3.8000e+01
IMP_SCORE,5578,GO:0030864,9.7246e-02,3.3000e+01
IMP_SCORE,5579,GO:1902236,9.7239e-02,4.0000e+00
IMP_SCORE,5580,GO:0055070,9.7202e-02,1.9000e+01
IMP_SCORE,5581,GO:0005230,9.7150e-02,4.6000e+01
IMP_SCORE,5582,GO:0031033,9.7138e-02,1.4000e+01
IMP_SCORE,5583,GO:0060041,9.7101e-02,2.6000e+01
IMP_SCORE,5584,GO:1903203,9.6814e-02,1.6000e+01
IMP_SCORE,5585,GO:0010165,9.6777e-02,1.7000e+01
IMP_SCORE,5586,GO:0006359,9.6773e-02,3.3000e+01
IMP_SCORE,5587,GO:1904814,9.6641e-02,5.0000e+00
IMP_SCORE,5588,GO:0019755,9.6590e-02,3.5000e+01
IMP_SCORE,5589,GO:0019239,9.6430e-02,1.9000e+01
IMP_SCORE,5590,GO:0005243,9.6406e-02,9.0000e+00
IMP_SCORE,5591,GO:0032096,9.6246e-02,2.0000e+00
IMP_SCORE,5592,GO:2000060,9.6236e-02,7.0000e+00
IMP_SCORE,5593,GO:0016849,9.6233e-02,2.0000e+00
IMP_SCORE,5594,GO:0042633,9.6211e-02,1.3000e+01
IMP_SCORE,5595,GO:0044270,9.6111e-02,1.0800e+02
IMP_SCORE,5596,GO:0001570,9.6025e-02,2.1000e+01
IMP_SCORE,5597,GO:0005154,9.5986e-02,2.4000e+01
IMP_SCORE,5598,GO:0002062,9.5923e-02,1.8000e+01
IMP_SCORE,5599,GO:0005719,9.5917e-02,5.0000e+00
IMP_SCORE,5600,GO:0016776,9.5902e-02,3.4000e+01
IMP_SCORE,5601,GO:0032691,9.5859e-02,2.0000e+00
IMP_SCORE,5602,GO:0044801,9.5846e-02,4.9000e+01
IMP_SCORE,5603,GO:0006829,9.5762e-02,2.4000e+01
IMP_SCORE,5604,GO:0019200,9.5744e-02,1.2000e+01
IMP_SCORE,5605,GO:0032012,9.5636e-02,1.1000e+01
IMP_SCORE,5606,GO:0005681,9.5533e-02,4.9000e+01
IMP_SCORE,5607,GO:0044420,9.5452e-02,1.7000e+02
IMP_SCORE,5608,GO:0061702,9.5418e-02,7.0000e+00
IMP_SCORE,5609,GO:0006720,9.5388e-02,7.3000e+01
IMP_SCORE,5610,GO:0022829,9.5352e-02,6.0000e+00
IMP_SCORE,5611,GO:0090199,9.5350e-02,6.0000e+00
IMP_SCORE,5612,GO:0005747,9.5326e-02,9.0000e+00
IMP_SCORE,5613,GO:0030728,9.5267e-02,1.0000e+01
IMP_SCORE,5614,GO:0051879,9.5237e-02,9.0000e+00
IMP_SCORE,5615,GO:0002664,9.5183e-02,1.9000e+01
IMP_SCORE,5616,GO:0043161,9.5174e-02,6.8000e+01
IMP_SCORE,5617,GO:0051647,9.5131e-02,1.7000e+01
IMP_SCORE,5618,GO:0016758,9.5124e-02,1.4300e+02
IMP_SCORE,5619,GO:0030220,9.5112e-02,1.2000e+01
IMP_SCORE,5620,GO:0016628,9.5096e-02,2.9000e+01
IMP_SCORE,5621,GO:1900121,9.5086e-02,8.0000e+00
IMP_SCORE,5622,GO:0042581,9.5035e-02,3.0000e+01
IMP_SCORE,5623,GO:0005881,9.5014e-02,6.0000e+01
IMP_SCORE,5624,GO:0070268,9.4986e-02,8.1000e+01
IMP_SCORE,5625,GO:0031122,9.4935e-02,1.4000e+01
IMP_SCORE,5626,GO:0070585,9.4818e-02,2.9000e+01
IMP_SCORE,5627,GO:0006911,9.4805e-02,4.3000e+01
IMP_SCORE,5628,GO:0015669,9.4780e-02,1.0000e+01
IMP_SCORE,5629,GO:0035371,9.4767e-02,9.0000e+00
IMP_SCORE,5630,GO:0090545,9.4709e-02,1.5000e+01
IMP_SCORE,5631,GO:0098563,9.4636e-02,1.4000e+01
IMP_SCORE,5632,GO:0030551,9.4562e-02,1.2000e+01
IMP_SCORE,5633,GO:0051018,9.4523e-02,6.5000e+01
IMP_SCORE,5634,GO:0007276,9.4508e-02,2.5700e+02
IMP_SCORE,5635,GO:0015145,9.4488e-02,1.3000e+01
IMP_SCORE,5636,GO:0006399,9.4472e-02,6.8000e+01
IMP_SCORE,5637,GO:0031143,9.4470e-02,6.0000e+00
IMP_SCORE,5638,GO:0070979,9.4451e-02,1.2000e+01
IMP_SCORE,5639,GO:0008333,9.4363e-02,2.2000e+01
IMP_SCORE,5640,GO:0019400,9.4333e-02,1.1000e+01
IMP_SCORE,5641,GO:0045199,9.4284e-02,1.0000e+01
IMP_SCORE,5642,GO:0005149,9.4276e-02,1.4000e+01
IMP_SCORE,5643,GO:0006501,9.4268e-02,5.4000e+01
IMP_SCORE,5644,GO:0043255,9.4220e-02,3.5000e+01
IMP_SCORE,5645,GO:0018208,9.4160e-02,3.4000e+01
IMP_SCORE,5646,GO:0045682,9.4121e-02,1.7000e+01
IMP_SCORE,5647,GO:0006576,9.4117e-02,4.6000e+01
IMP_SCORE,5648,GO:0009223,9.4018e-02,1.0000e+00
IMP_SCORE,5649,GO:0030307,9.3971e-02,5.3000e+01
IMP_SCORE,5650,GO:0006091,9.3940e-02,8.7000e+01
IMP_SCORE,5651,GO:0022838,9.3812e-02,1.4800e+02
IMP_SCORE,5652,GO:0031280,9.3788e-02,4.0000e+00
IMP_SCORE,5653,GO:0014877,9.3766e-02,3.0000e+00
IMP_SCORE,5654,GO:0046501,9.3722e-02,2.3000e+01
IMP_SCORE,5655,GO:0005689,9.3689e-02,1.1000e+01
IMP_SCORE,5656,GO:0045161,9.3556e-02,5.0000e+00
IMP_SCORE,5657,GO:0035051,9.3513e-02,5.0000e+00
IMP_SCORE,5658,GO:0050072,9.3508e-02,1.1000e+01
IMP_SCORE,5659,GO:0005840,9.3476e-02,4.1000e+01
IMP_SCORE,5660,GO:0070723,9.3342e-02,2.6000e+01
IMP_SCORE,5661,GO:0097503,9.3265e-02,2.8000e+01
IMP_SCORE,5662,GO:0030315,9.3161e-02,1.9000e+01
IMP_SCORE,5663,GO:0016411,9.3098e-02,2.1000e+01
IMP_SCORE,5664,GO:0006342,9.3000e-02,1.7000e+01
IMP_SCORE,5665,GO:0000242,9.2920e-02,4.0000e+00
IMP_SCORE,5666,GO:0030837,9.2881e-02,2.4000e+01
IMP_SCORE,5667,GO:1901682,9.2825e-02,1.3000e+01
IMP_SCORE,5668,GO:0098813,9.2765e-02,1.9000e+01
IMP_SCORE,5669,GO:0032305,9.2667e-02,2.0000e+00
IMP_SCORE,5670,GO:0030881,9.2662e-02,1.9000e+01
IMP_SCORE,5671,GO:0015908,9.2576e-02,2.8000e+01
IMP_SCORE,5672,GO:0042393,9.2522e-02,1.0500e+02
IMP_SCORE,5673,GO:0018345,9.2393e-02,1.8000e+01
IMP_SCORE,5674,GO:0006956,9.2373e-02,3.7000e+01
IMP_SCORE,5675,GO:0033120,9.2217e-02,1.5000e+01
IMP_SCORE,5676,GO:0015114,9.2106e-02,9.0000e+00
IMP_SCORE,5677,GO:0009913,9.2089e-02,3.3000e+01
IMP_SCORE,5678,GO:0060420,9.2083e-02,5.0000e+00
IMP_SCORE,5679,GO:0032508,9.2042e-02,1.4000e+01
IMP_SCORE,5680,GO:0046631,9.2038e-02,1.6000e+01
IMP_SCORE,5681,GO:0031060,9.2031e-02,1.7000e+01
IMP_SCORE,5682,GO:1902166,9.2002e-02,8.0000e+00
IMP_SCORE,5683,GO:0001682,9.1971e-02,7.0000e+00
IMP_SCORE,5684,GO:0002039,9.1945e-02,3.9000e+01
IMP_SCORE,5685,GO:0019433,9.1873e-02,1.4000e+01
IMP_SCORE,5686,GO:0000301,9.1808e-02,1.0000e+01
IMP_SCORE,5687,GO:0004806,9.1671e-02,1.9000e+01
IMP_SCORE,5688,GO:0060306,9.1660e-02,7.0000e+00
IMP_SCORE,5689,GO:0008514,9.1652e-02,9.5000e+01
IMP_SCORE,5690,GO:0000790,9.1563e-02,6.1000e+01
IMP_SCORE,5691,GO:0060263,9.1355e-02,6.0000e+00
IMP_SCORE,5692,GO:0005604,9.1280e-02,1.3600e+02
IMP_SCORE,5693,GO:0000182,9.1257e-02,4.0000e+00
IMP_SCORE,5694,GO:0009201,9.1248e-02,1.0000e+01
IMP_SCORE,5695,GO:0009792,9.1228e-02,5.8000e+01
IMP_SCORE,5696,GO:0050718,9.1136e-02,7.0000e+00
IMP_SCORE,5697,GO:0001657,9.1119e-02,2.3000e+01
IMP_SCORE,5698,GO:0005581,9.1107e-02,1.6300e+02
IMP_SCORE,5699,GO:0097284,9.1040e-02,4.0000e+00
IMP_SCORE,5700,GO:0016010,9.1040e-02,2.9000e+01
IMP_SCORE,5701,GO:0009187,9.1033e-02,1.4000e+01
IMP_SCORE,5702,GO:0051918,9.0913e-02,2.0000e+00
IMP_SCORE,5703,GO:0090630,9.0909e-02,3.6000e+01
IMP_SCORE,5704,GO:0000070,9.0727e-02,1.2000e+01
IMP_SCORE,5705,GO:0005346,9.0672e-02,1.0000e+01
IMP_SCORE,5706,GO:0003148,9.0642e-02,3.0000e+00
IMP_SCORE,5707,GO:0006879,9.0600e-02,3.1000e+01
IMP_SCORE,5708,GO:0015144,9.0588e-02,3.1000e+01
IMP_SCORE,5709,GO:0008528,9.0567e-02,6.8000e+01
IMP_SCORE,5710,GO:0005313,9.0529e-02,1.2000e+01
IMP_SCORE,5711,GO:0043902,9.0426e-02,6.1000e+01
IMP_SCORE,5712,GO:0001578,9.0413e-02,2.2000e+01
IMP_SCORE,5713,GO:0055088,9.0397e-02,3.0000e+01
IMP_SCORE,5714,GO:0030316,9.0380e-02,1.5000e+01
IMP_SCORE,5715,GO:0010842,9.0365e-02,3.2000e+01
IMP_SCORE,5716,GO:0060294,9.0353e-02,3.0000e+00
IMP_SCORE,5717,GO:0006661,9.0230e-02,4.7000e+01
IMP_SCORE,5718,GO:0004364,9.0187e-02,5.8000e+01
IMP_SCORE,5719,GO:0035587,9.0178e-02,2.7000e+01
IMP_SCORE,5720,GO:0002763,9.0162e-02,6.0000e+00
IMP_SCORE,5721,GO:0090208,9.0146e-02,1.5000e+01
IMP_SCORE,5722,GO:0010611,9.0141e-02,1.1000e+01
IMP_SCORE,5723,GO:0006044,9.0122e-02,1.1000e+01
IMP_SCORE,5724,GO:0072111,9.0090e-02,8.0000e+00
IMP_SCORE,5725,GO:0044445,9.0039e-02,7.3000e+01
IMP_SCORE,5726,GO:0042403,8.9917e-02,1.6000e+01
IMP_SCORE,5727,GO:0031529,8.9723e-02,1.9000e+01
IMP_SCORE,5728,GO:0098661,8.9613e-02,5.9000e+01
IMP_SCORE,5729,GO:0006418,8.9544e-02,2.5000e+01
IMP_SCORE,5730,GO:0022836,8.9487e-02,1.0000e+02
IMP_SCORE,5731,GO:0006188,8.9456e-02,3.0000e+00
IMP_SCORE,5732,GO:0005158,8.9439e-02,1.8000e+01
IMP_SCORE,5733,GO:0006012,8.9273e-02,1.4000e+01
IMP_SCORE,5734,GO:0004602,8.9234e-02,3.4000e+01
IMP_SCORE,5735,GO:0030225,8.9154e-02,1.3000e+01
IMP_SCORE,5736,GO:0006029,8.9147e-02,1.7000e+01
IMP_SCORE,5737,GO:0015077,8.9105e-02,9.8000e+01
IMP_SCORE,5738,GO:0008509,8.9053e-02,1.5600e+02
IMP_SCORE,5739,GO:0002218,8.9041e-02,5.8000e+01
IMP_SCORE,5740,GO:0005216,8.9031e-02,1.3900e+02
IMP_SCORE,5741,GO:0000118,8.8989e-02,2.5000e+01
IMP_SCORE,5742,GO:1902259,8.8983e-02,6.0000e+00
IMP_SCORE,5743,GO:0005758,8.8973e-02,6.0000e+01
IMP_SCORE,5744,GO:1990001,8.8940e-02,3.0000e+00
IMP_SCORE,5745,GO:0003777,8.8857e-02,3.8000e+01
IMP_SCORE,5746,GO:0043178,8.8776e-02,5.5000e+01
IMP_SCORE,5747,GO:0005416,8.8751e-02,5.0000e+00
IMP_SCORE,5748,GO:0008015,8.8740e-02,2.9000e+01
IMP_SCORE,5749,GO:0007062,8.8705e-02,3.1000e+01
IMP_SCORE,5750,GO:0070085,8.8606e-02,1.0400e+02
IMP_SCORE,5751,GO:0034704,8.8505e-02,3.0000e+01
IMP_SCORE,5752,GO:0007512,8.8438e-02,4.0000e+00
IMP_SCORE,5753,GO:0046040,8.8395e-02,2.0000e+00
IMP_SCORE,5754,GO:0019184,8.8394e-02,2.2000e+01
IMP_SCORE,5755,GO:0006949,8.8374e-02,4.0000e+01
IMP_SCORE,5756,GO:0035066,8.8336e-02,7.0000e+00
IMP_SCORE,5757,GO:0008033,8.8310e-02,4.2000e+01
IMP_SCORE,5758,GO:0046950,8.8282e-02,1.2000e+01
IMP_SCORE,5759,GO:0099643,8.8260e-02,4.2000e+01
IMP_SCORE,5760,GO:0035308,8.8233e-02,9.0000e+00
IMP_SCORE,5761,GO:0016327,8.8189e-02,3.6000e+01
IMP_SCORE,5762,GO:0034629,8.8182e-02,1.6000e+01
IMP_SCORE,5763,GO:0010923,8.8027e-02,4.6000e+01
IMP_SCORE,5764,GO:1905039,8.7878e-02,4.5000e+01
IMP_SCORE,5765,GO:0061000,8.7792e-02,9.0000e+00
IMP_SCORE,5766,GO:0043967,8.7749e-02,1.3000e+01
IMP_SCORE,5767,GO:0046888,8.7652e-02,1.0000e+01
IMP_SCORE,5768,GO:0097035,8.7480e-02,2.5000e+01
IMP_SCORE,5769,GO:0006855,8.7469e-02,1.3000e+01
IMP_SCORE,5770,GO:0034314,8.7454e-02,1.2000e+01
IMP_SCORE,5771,GO:0005388,8.7422e-02,6.0000e+00
IMP_SCORE,5772,GO:0071855,8.7380e-02,1.0000e+01
IMP_SCORE,5773,GO:0017091,8.7260e-02,2.2000e+01
IMP_SCORE,5774,GO:0035589,8.7239e-02,2.2000e+01
IMP_SCORE,5775,GO:0022890,8.7202e-02,1.6000e+02
IMP_SCORE,5776,GO:0003727,8.7019e-02,6.7000e+01
IMP_SCORE,5777,GO:0034709,8.6994e-02,5.0000e+00
IMP_SCORE,5778,GO:0005882,8.6888e-02,1.1900e+02
IMP_SCORE,5779,GO:0002228,8.6885e-02,2.2000e+01
IMP_SCORE,5780,GO:0000786,8.6881e-02,3.2000e+01
IMP_SCORE,5781,GO:0060996,8.6851e-02,9.0000e+00
IMP_SCORE,5782,GO:0043044,8.6851e-02,2.6000e+01
IMP_SCORE,5783,GO:0043473,8.6823e-02,2.1000e+01
IMP_SCORE,5784,GO:0005923,8.6822e-02,1.5200e+02
IMP_SCORE,5785,GO:0042826,8.6718e-02,7.8000e+01
IMP_SCORE,5786,GO:0016799,8.6708e-02,8.0000e+00
IMP_SCORE,5787,GO:0014912,8.6689e-02,1.1000e+01
IMP_SCORE,5788,GO:0010665,8.6670e-02,5.0000e+00
IMP_SCORE,5789,GO:0051119,8.6482e-02,3.2000e+01
IMP_SCORE,5790,GO:0034975,8.6439e-02,1.2000e+01
IMP_SCORE,5791,GO:0048704,8.6433e-02,2.1000e+01
IMP_SCORE,5792,GO:0035646,8.6225e-02,8.0000e+00
IMP_SCORE,5793,GO:0046942,8.6186e-02,9.9000e+01
IMP_SCORE,5794,GO:0006336,8.6166e-02,1.2000e+01
IMP_SCORE,5795,GO:0019215,8.6131e-02,1.5000e+01
IMP_SCORE,5796,GO:0018410,8.6120e-02,7.5000e+01
IMP_SCORE,5797,GO:0006778,8.6012e-02,2.3000e+01
IMP_SCORE,5798,GO:0006305,8.6011e-02,8.0000e+00
IMP_SCORE,5799,GO:0018149,8.6007e-02,3.6000e+01
IMP_SCORE,5800,GO:0046500,8.5964e-02,2.0000e+01
IMP_SCORE,5801,GO:0055076,8.5960e-02,5.5000e+01
IMP_SCORE,5802,GO:0045047,8.5936e-02,1.7000e+01
IMP_SCORE,5803,GO:0018206,8.5924e-02,5.0000e+00
IMP_SCORE,5804,GO:0030898,8.5903e-02,6.0000e+00
IMP_SCORE,5805,GO:0048017,8.5889e-02,3.4000e+01
IMP_SCORE,5806,GO:0007409,8.5872e-02,8.4000e+01
IMP_SCORE,5807,GO:0031957,8.5844e-02,2.0000e+01
IMP_SCORE,5808,GO:0008373,8.5809e-02,2.9000e+01
IMP_SCORE,5809,GO:0060563,8.5762e-02,1.3000e+01
IMP_SCORE,5810,GO:0008556,8.5761e-02,2.0000e+01
IMP_SCORE,5811,GO:0043368,8.5686e-02,1.8000e+01
IMP_SCORE,5812,GO:0051321,8.5546e-02,3.4000e+01
IMP_SCORE,5813,GO:0003724,8.5528e-02,2.0000e+01
IMP_SCORE,5814,GO:0032897,8.5486e-02,2.0000e+00
IMP_SCORE,5815,GO:0086009,8.5431e-02,4.0000e+00
IMP_SCORE,5816,GO:0045912,8.5386e-02,2.2000e+01
IMP_SCORE,5817,GO:0005575,8.5371e-02,6.8300e+02
IMP_SCORE,5818,GO:0044703,8.5369e-02,9.4000e+01
IMP_SCORE,5819,GO:0031907,8.5256e-02,2.3000e+01
IMP_SCORE,5820,GO:0006352,8.5197e-02,5.8000e+01
IMP_SCORE,5821,GO:0005086,8.5188e-02,1.2000e+01
IMP_SCORE,5822,GO:0001911,8.5159e-02,8.0000e+00
IMP_SCORE,5823,GO:2001022,8.5101e-02,2.1000e+01
IMP_SCORE,5824,GO:0070555,8.5064e-02,1.4000e+01
IMP_SCORE,5825,GO:0042832,8.5037e-02,2.2000e+01
IMP_SCORE,5826,GO:1905809,8.5002e-02,5.0000e+00
IMP_SCORE,5827,GO:0070279,8.4955e-02,6.1000e+01
IMP_SCORE,5828,GO:0046931,8.4912e-02,7.0000e+00
IMP_SCORE,5829,GO:0040020,8.4864e-02,2.0000e+00
IMP_SCORE,5830,GO:0003222,8.4825e-02,3.0000e+00
IMP_SCORE,5831,GO:0097499,8.4709e-02,3.0000e+00
IMP_SCORE,5832,GO:0022616,8.4693e-02,5.0000e+00
IMP_SCORE,5833,GO:0042053,8.4687e-02,1.0000e+01
IMP_SCORE,5834,GO:0036342,8.4628e-02,4.0000e+00
IMP_SCORE,5835,GO:0051965,8.4502e-02,5.5000e+01
IMP_SCORE,5836,GO:0090083,8.4414e-02,1.5000e+01
IMP_SCORE,5837,GO:0098878,8.4125e-02,2.5000e+01
IMP_SCORE,5838,GO:0005310,8.4086e-02,1.3000e+01
IMP_SCORE,5839,GO:0015079,8.3935e-02,5.7000e+01
IMP_SCORE,5840,GO:0042761,8.3903e-02,1.5000e+01
IMP_SCORE,5841,GO:1901687,8.3824e-02,3.5000e+01
IMP_SCORE,5842,GO:0060840,8.3764e-02,1.6000e+01
IMP_SCORE,5843,GO:1902555,8.3736e-02,6.0000e+00
IMP_SCORE,5844,GO:0034061,8.3708e-02,1.4000e+01
IMP_SCORE,5845,GO:0090231,8.3692e-02,1.2000e+01
IMP_SCORE,5846,GO:0032309,8.3683e-02,1.7000e+01
IMP_SCORE,5847,GO:0070646,8.3643e-02,8.8000e+01
IMP_SCORE,5848,GO:0035970,8.3530e-02,3.0000e+00
IMP_SCORE,5849,GO:0051282,8.3519e-02,1.9000e+01
IMP_SCORE,5850,GO:0001895,8.3498e-02,4.2000e+01
IMP_SCORE,5851,GO:0035815,8.3245e-02,3.0000e+00
IMP_SCORE,5852,GO:0016765,8.3075e-02,7.8000e+01
IMP_SCORE,5853,GO:0035335,8.3064e-02,5.2000e+01
IMP_SCORE,5854,GO:0015020,8.3045e-02,2.9000e+01
IMP_SCORE,5855,GO:0055089,8.2987e-02,5.0000e+00
IMP_SCORE,5856,GO:0043484,8.2829e-02,3.5000e+01
IMP_SCORE,5857,GO:0071824,8.2791e-02,6.1000e+01
IMP_SCORE,5858,GO:0030828,8.2785e-02,4.0000e+00
IMP_SCORE,5859,GO:0033189,8.2763e-02,5.0000e+00
IMP_SCORE,5860,GO:0048512,8.2739e-02,2.1000e+01
IMP_SCORE,5861,GO:0042572,8.2664e-02,3.1000e+01
IMP_SCORE,5862,GO:0015929,8.2623e-02,2.5000e+01
IMP_SCORE,5863,GO:0006110,8.2619e-02,4.0000e+00
IMP_SCORE,5864,GO:0036092,8.2608e-02,5.0000e+00
IMP_SCORE,5865,GO:0048524,8.2585e-02,2.7000e+01
IMP_SCORE,5866,GO:0010667,8.2554e-02,6.0000e+00
IMP_SCORE,5867,GO:0005227,8.2508e-02,1.5000e+01
IMP_SCORE,5868,GO:0006368,8.2461e-02,2.0000e+01
IMP_SCORE,5869,GO:1902403,8.2363e-02,5.0000e+00
IMP_SCORE,5870,GO:0015918,8.2336e-02,2.0000e+01
IMP_SCORE,5871,GO:0002293,8.2262e-02,4.0000e+00
IMP_SCORE,5872,GO:0014048,8.2205e-02,4.0000e+00
IMP_SCORE,5873,GO:0034368,8.2191e-02,7.0000e+00
IMP_SCORE,5874,GO:0060324,8.2108e-02,3.0000e+00
IMP_SCORE,5875,GO:0005031,8.2072e-02,2.1000e+01
IMP_SCORE,5876,GO:0097502,8.1971e-02,2.2000e+01
IMP_SCORE,5877,GO:0009755,8.1947e-02,5.1000e+01
IMP_SCORE,5878,GO:1902042,8.1939e-02,6.0000e+00
IMP_SCORE,5879,GO:0000922,8.1874e-02,8.9000e+01
IMP_SCORE,5880,GO:0097286,8.1868e-02,1.5000e+01
IMP_SCORE,5881,GO:0070492,8.1862e-02,9.4000e+01
IMP_SCORE,5882,GO:0016339,8.1854e-02,1.0100e+02
IMP_SCORE,5883,GO:0031424,8.1852e-02,7.7000e+01
IMP_SCORE,5884,GO:0002063,8.1830e-02,5.0000e+00
IMP_SCORE,5885,GO:0051084,8.1780e-02,1.5000e+01
IMP_SCORE,5886,GO:0072678,8.1776e-02,9.0000e+00
IMP_SCORE,5887,GO:0002834,8.1692e-02,5.0000e+00
IMP_SCORE,5888,GO:0005921,8.1669e-02,8.0000e+00
IMP_SCORE,5889,GO:0000784,8.1635e-02,3.3000e+01
IMP_SCORE,5890,GO:0004721,8.1574e-02,8.6000e+01
IMP_SCORE,5891,GO:0010528,8.1562e-02,4.0000e+00
IMP_SCORE,5892,GO:0042645,8.1428e-02,3.1000e+01
IMP_SCORE,5893,GO:0051536,8.1425e-02,5.5000e+01
IMP_SCORE,5894,GO:0015106,8.1344e-02,1.8000e+01
IMP_SCORE,5895,GO:0055003,8.1273e-02,4.0000e+00
IMP_SCORE,5896,GO:0055008,8.1197e-02,1.0000e+01
IMP_SCORE,5897,GO:0071277,8.1130e-02,3.3000e+01
IMP_SCORE,5898,GO:0006023,8.1033e-02,5.7000e+01
IMP_SCORE,5899,GO:0006775,8.0963e-02,1.8000e+01
IMP_SCORE,5900,GO:0042069,8.0912e-02,1.5000e+01
IMP_SCORE,5901,GO:0071108,8.0662e-02,3.8000e+01
IMP_SCORE,5902,GO:0051693,8.0542e-02,1.8000e+01
IMP_SCORE,5903,GO:0098930,8.0539e-02,1.8000e+01
IMP_SCORE,5904,GO:0000394,8.0526e-02,9.0000e+00
IMP_SCORE,5905,GO:0005048,8.0515e-02,1.8000e+01
IMP_SCORE,5906,GO:0060251,8.0506e-02,5.0000e+00
IMP_SCORE,5907,GO:0010745,8.0340e-02,1.1000e+01
IMP_SCORE,5908,GO:0015291,8.0303e-02,1.3800e+02
IMP_SCORE,5909,GO:0015804,8.0280e-02,1.7000e+01
IMP_SCORE,5910,GO:0005184,8.0277e-02,1.0000e+01
IMP_SCORE,5911,GO:0045022,8.0224e-02,5.0000e+00
IMP_SCORE,5912,GO:2000134,8.0217e-02,2.7000e+01
IMP_SCORE,5913,GO:0022404,8.0213e-02,2.7000e+01
IMP_SCORE,5914,GO:0046039,8.0109e-02,9.0000e+00
IMP_SCORE,5915,GO:0006278,8.0096e-02,3.0000e+00
IMP_SCORE,5916,GO:0015748,8.0080e-02,3.5000e+01
IMP_SCORE,5917,GO:0016757,7.9842e-02,2.0500e+02
IMP_SCORE,5918,GO:0098780,7.9656e-02,6.0000e+00
IMP_SCORE,5919,GO:1990118,7.9653e-02,7.0000e+00
IMP_SCORE,5920,GO:0007601,7.9566e-02,1.5100e+02
IMP_SCORE,5921,GO:0007032,7.9564e-02,2.1000e+01
IMP_SCORE,5922,GO:0007340,7.9560e-02,7.0000e+00
IMP_SCORE,5923,GO:0044453,7.9464e-02,1.4000e+01
IMP_SCORE,5924,GO:0000183,7.9389e-02,5.0000e+00
IMP_SCORE,5925,GO:2000010,7.9294e-02,4.0000e+00
IMP_SCORE,5926,GO:0005234,7.9282e-02,1.8000e+01
IMP_SCORE,5927,GO:0050953,7.9164e-02,1.5100e+02
IMP_SCORE,5928,GO:0097369,7.9159e-02,2.0000e+00
IMP_SCORE,5929,GO:0031490,7.9028e-02,3.1000e+01
IMP_SCORE,5930,GO:0099133,7.9022e-02,6.0000e+00
IMP_SCORE,5931,GO:0007041,7.9020e-02,3.8000e+01
IMP_SCORE,5932,GO:0010623,7.8982e-02,1.0000e+00
IMP_SCORE,5933,GO:0006182,7.8982e-02,1.0000e+00
IMP_SCORE,5934,GO:0015992,7.8940e-02,6.3000e+01
IMP_SCORE,5935,GO:0035036,7.8810e-02,4.2000e+01
IMP_SCORE,5936,GO:0042219,7.8795e-02,2.1000e+01
IMP_SCORE,5937,GO:0007339,7.8781e-02,3.8000e+01
IMP_SCORE,5938,GO:0007156,7.8754e-02,1.2900e+02
IMP_SCORE,5939,GO:0043241,7.8716e-02,5.9000e+01
IMP_SCORE,5940,GO:1903008,7.8712e-02,1.9000e+01
IMP_SCORE,5941,GO:0008484,7.8582e-02,3.9000e+01
IMP_SCORE,5942,GO:0042165,7.8575e-02,1.7000e+01
IMP_SCORE,5943,GO:0015179,7.8547e-02,3.7000e+01
IMP_SCORE,5944,GO:0060149,7.8533e-02,2.0000e+00
IMP_SCORE,5945,GO:0070006,7.8385e-02,1.7000e+01
IMP_SCORE,5946,GO:0009799,7.8347e-02,2.3000e+01
IMP_SCORE,5947,GO:0005761,7.8343e-02,1.7000e+01
IMP_SCORE,5948,GO:1990440,7.8235e-02,4.0000e+00
IMP_SCORE,5949,GO:0006111,7.8119e-02,1.9000e+01
IMP_SCORE,5950,GO:0015816,7.8042e-02,1.2000e+01
IMP_SCORE,5951,GO:2000142,7.7974e-02,9.0000e+00
IMP_SCORE,5952,GO:0000042,7.7957e-02,9.0000e+00
IMP_SCORE,5953,GO:0010561,7.7916e-02,6.0000e+00
IMP_SCORE,5954,GO:0010906,7.7868e-02,4.2000e+01
IMP_SCORE,5955,GO:0051703,7.7865e-02,4.9000e+01
IMP_SCORE,5956,GO:0031648,7.7824e-02,1.4000e+01
IMP_SCORE,5957,GO:0016702,7.7658e-02,3.5000e+01
IMP_SCORE,5958,GO:0032785,7.7631e-02,4.0000e+00
IMP_SCORE,5959,GO:0015695,7.7605e-02,1.5000e+01
IMP_SCORE,5960,GO:0016783,7.7579e-02,8.0000e+00
IMP_SCORE,5961,GO:0032433,7.7502e-02,3.0000e+00
IMP_SCORE,5962,GO:0042462,7.7470e-02,2.3000e+01
IMP_SCORE,5963,GO:0015301,7.7312e-02,3.7000e+01
IMP_SCORE,5964,GO:0031929,7.7287e-02,6.0000e+00
IMP_SCORE,5965,GO:0005929,7.7266e-02,2.9400e+02
IMP_SCORE,5966,GO:0098798,7.7130e-02,5.0000e+01
IMP_SCORE,5967,GO:1901722,7.7003e-02,6.0000e+00
IMP_SCORE,5968,GO:0034377,7.6917e-02,5.0000e+00
IMP_SCORE,5969,GO:0051195,7.6869e-02,1.0000e+00
IMP_SCORE,5970,GO:0017147,7.6849e-02,1.9000e+01
IMP_SCORE,5971,GO:0015868,7.6822e-02,8.0000e+00
IMP_SCORE,5972,GO:0006302,7.6814e-02,4.3000e+01
IMP_SCORE,5973,GO:0050667,7.6765e-02,6.0000e+00
IMP_SCORE,5974,GO:0001530,7.6745e-02,3.7000e+01
IMP_SCORE,5975,GO:0008088,7.6725e-02,1.5000e+01
IMP_SCORE,5976,GO:0046434,7.6566e-02,3.7000e+01
IMP_SCORE,5977,GO:0045332,7.6484e-02,5.0000e+00
IMP_SCORE,5978,GO:0004407,7.6456e-02,1.0000e+01
IMP_SCORE,5979,GO:0061351,7.6416e-02,3.0000e+01
IMP_SCORE,5980,GO:0031201,7.6403e-02,1.8000e+01
IMP_SCORE,5981,GO:0008343,7.6260e-02,4.0000e+00
IMP_SCORE,5982,GO:0003143,7.6244e-02,1.2000e+01
IMP_SCORE,5983,GO:0055072,7.6187e-02,3.6000e+01
IMP_SCORE,5984,GO:0004791,7.6143e-02,8.0000e+00
IMP_SCORE,5985,GO:0002190,7.6122e-02,5.0000e+00
IMP_SCORE,5986,GO:0048302,7.6010e-02,1.0000e+00
IMP_SCORE,5987,GO:0010523,7.6010e-02,1.0000e+00
IMP_SCORE,5988,GO:1900371,7.5933e-02,2.5000e+01
IMP_SCORE,5989,GO:0001759,7.5908e-02,5.0000e+00
IMP_SCORE,5990,GO:0016641,7.5875e-02,2.1000e+01
IMP_SCORE,5991,GO:0048841,7.5704e-02,5.0000e+00
IMP_SCORE,5992,GO:0086091,7.5667e-02,8.0000e+00
IMP_SCORE,5993,GO:0048608,7.5664e-02,6.5000e+01
IMP_SCORE,5994,GO:0010874,7.5655e-02,3.0000e+00
IMP_SCORE,5995,GO:0031640,7.5422e-02,1.3000e+01
IMP_SCORE,5996,GO:0035640,7.5280e-02,2.5000e+01
IMP_SCORE,5997,GO:0007342,7.5208e-02,1.6000e+01
IMP_SCORE,5998,GO:0051646,7.5144e-02,1.2000e+01
IMP_SCORE,5999,GO:0098803,7.5114e-02,1.3000e+01
IMP_SCORE,6000,GO:0001502,7.5022e-02,1.8000e+01
IMP_SCORE,6001,GO:0010833,7.5016e-02,3.0000e+00
IMP_SCORE,6002,GO:0043550,7.4897e-02,1.2000e+01
IMP_SCORE,6003,GO:0000387,7.4881e-02,1.2000e+01
IMP_SCORE,6004,GO:1903543,7.4706e-02,6.0000e+00
IMP_SCORE,6005,GO:0006497,7.4662e-02,7.5000e+01
IMP_SCORE,6006,GO:0072349,7.4542e-02,1.7000e+01
IMP_SCORE,6007,GO:0061365,7.4498e-02,2.0000e+00
IMP_SCORE,6008,GO:0005391,7.4464e-02,1.3000e+01
IMP_SCORE,6009,GO:0010762,7.4372e-02,2.0000e+00
IMP_SCORE,6010,GO:0007218,7.4334e-02,8.1000e+01
IMP_SCORE,6011,GO:0006558,7.4158e-02,2.6000e+01
IMP_SCORE,6012,GO:0060485,7.4119e-02,1.8000e+01
IMP_SCORE,6013,GO:0007219,7.4046e-02,4.9000e+01
IMP_SCORE,6014,GO:0005686,7.4008e-02,8.0000e+00
IMP_SCORE,6015,GO:0071260,7.3989e-02,2.5000e+01
IMP_SCORE,6016,GO:1902750,7.3951e-02,2.2000e+01
IMP_SCORE,6017,GO:0015238,7.3935e-02,1.4000e+01
IMP_SCORE,6018,GO:0016342,7.3927e-02,5.0000e+00
IMP_SCORE,6019,GO:1903393,7.3917e-02,4.0000e+00
IMP_SCORE,6020,GO:0039531,7.3904e-02,9.0000e+00
IMP_SCORE,6021,GO:0042274,7.3790e-02,7.0000e+00
IMP_SCORE,6022,GO:0033540,7.3774e-02,1.7000e+01
IMP_SCORE,6023,GO:0055083,7.3765e-02,9.0000e+00
IMP_SCORE,6024,GO:0006743,7.3740e-02,1.4000e+01
IMP_SCORE,6025,GO:0045844,7.3679e-02,7.0000e+00
IMP_SCORE,6026,GO:0033549,7.3617e-02,4.0000e+00
IMP_SCORE,6027,GO:0007157,7.3553e-02,4.2000e+01
IMP_SCORE,6028,GO:0070035,7.3392e-02,2.2000e+01
IMP_SCORE,6029,GO:1904925,7.3363e-02,7.0000e+00
IMP_SCORE,6030,GO:0010862,7.3353e-02,6.0000e+00
IMP_SCORE,6031,GO:0006568,7.3348e-02,7.0000e+00
IMP_SCORE,6032,GO:0044794,7.3170e-02,1.4000e+01
IMP_SCORE,6033,GO:0032993,7.3084e-02,3.7000e+01
IMP_SCORE,6034,GO:0034362,7.3029e-02,7.0000e+00
IMP_SCORE,6035,GO:0001702,7.2906e-02,1.0000e+00
IMP_SCORE,6036,GO:0010459,7.2906e-02,1.0000e+00
IMP_SCORE,6037,GO:2000737,7.2832e-02,1.0000e+01
IMP_SCORE,6038,GO:0032963,7.2786e-02,4.2000e+01
IMP_SCORE,6039,GO:0015698,7.2736e-02,8.3000e+01
IMP_SCORE,6040,GO:0060271,7.2694e-02,7.4000e+01
IMP_SCORE,6041,GO:0036065,7.2669e-02,7.0000e+00
IMP_SCORE,6042,GO:0072599,7.2659e-02,2.5000e+01
IMP_SCORE,6043,GO:0008395,7.2431e-02,2.3000e+01
IMP_SCORE,6044,GO:0051988,7.2417e-02,5.0000e+00
IMP_SCORE,6045,GO:0090344,7.2309e-02,2.0000e+00
IMP_SCORE,6046,GO:0050434,7.2272e-02,8.0000e+00
IMP_SCORE,6047,GO:0016918,7.2271e-02,1.5000e+01
IMP_SCORE,6048,GO:0033276,7.2237e-02,4.0000e+00
IMP_SCORE,6049,GO:0042737,7.2231e-02,5.0000e+00
IMP_SCORE,6050,GO:0010965,7.2174e-02,9.0000e+00
IMP_SCORE,6051,GO:0050684,7.2103e-02,3.3000e+01
IMP_SCORE,6052,GO:0033750,7.1976e-02,3.0000e+00
IMP_SCORE,6053,GO:0001078,7.1839e-02,5.1000e+01
IMP_SCORE,6054,GO:0042098,7.1757e-02,9.0000e+00
IMP_SCORE,6055,GO:0009225,7.1725e-02,3.7000e+01
IMP_SCORE,6056,GO:1903573,7.1631e-02,6.0000e+00
IMP_SCORE,6057,GO:0051354,7.1412e-02,6.0000e+00
IMP_SCORE,6058,GO:0005272,7.1411e-02,1.9000e+01
IMP_SCORE,6059,GO:0005496,7.1392e-02,7.5000e+01
IMP_SCORE,6060,GO:0051024,7.1382e-02,9.0000e+00
IMP_SCORE,6061,GO:0005249,7.1120e-02,4.3000e+01
IMP_SCORE,6062,GO:0043586,7.0973e-02,5.0000e+00
IMP_SCORE,6063,GO:0015643,7.0950e-02,4.8000e+01
IMP_SCORE,6064,GO:0008194,7.0934e-02,1.3700e+02
IMP_SCORE,6065,GO:0016820,7.0931e-02,3.0000e+01
IMP_SCORE,6066,GO:0005254,7.0882e-02,5.2000e+01
IMP_SCORE,6067,GO:0000779,7.0755e-02,9.0000e+00
IMP_SCORE,6068,GO:0006096,7.0734e-02,2.3000e+01
IMP_SCORE,6069,GO:0007063,7.0701e-02,7.0000e+00
IMP_SCORE,6070,GO:0030880,7.0700e-02,1.6000e+01
IMP_SCORE,6071,GO:0006323,7.0697e-02,1.0000e+01
IMP_SCORE,6072,GO:0016860,7.0561e-02,5.5000e+01
IMP_SCORE,6073,GO:0042734,7.0559e-02,3.3000e+01
IMP_SCORE,6074,GO:0004222,7.0521e-02,6.3000e+01
IMP_SCORE,6075,GO:1903672,7.0461e-02,4.0000e+00
IMP_SCORE,6076,GO:0019956,7.0434e-02,1.5000e+01
IMP_SCORE,6077,GO:0031672,7.0415e-02,1.4000e+01
IMP_SCORE,6078,GO:0060338,7.0206e-02,7.0000e+00
IMP_SCORE,6079,GO:0046929,7.0170e-02,3.0000e+00
IMP_SCORE,6080,GO:0051085,7.0000e-02,9.0000e+00
IMP_SCORE,6081,GO:0060071,6.9964e-02,2.0000e+01
IMP_SCORE,6082,GO:0008757,6.9918e-02,8.5000e+01
IMP_SCORE,6083,GO:0051292,6.9910e-02,1.0000e+00
IMP_SCORE,6084,GO:0071949,6.9827e-02,2.0000e+01
IMP_SCORE,6085,GO:0000045,6.9592e-02,1.0000e+01
IMP_SCORE,6086,GO:1905331,6.9556e-02,3.0000e+00
IMP_SCORE,6087,GO:0015718,6.9302e-02,4.2000e+01
IMP_SCORE,6088,GO:0001782,6.9191e-02,5.0000e+00
IMP_SCORE,6089,GO:0001105,6.9157e-02,1.6000e+01
IMP_SCORE,6090,GO:0043413,6.9071e-02,8.9000e+01
IMP_SCORE,6091,GO:1905368,6.9059e-02,4.3000e+01
IMP_SCORE,6092,GO:0004518,6.8910e-02,8.1000e+01
IMP_SCORE,6093,GO:2001057,6.8893e-02,1.0000e+01
IMP_SCORE,6094,GO:0061756,6.8863e-02,1.3000e+01
IMP_SCORE,6095,GO:0030490,6.8840e-02,2.0000e+01
IMP_SCORE,6096,GO:0040023,6.8771e-02,1.1000e+01
IMP_SCORE,6097,GO:0061436,6.8673e-02,4.0000e+00
IMP_SCORE,6098,GO:0005776,6.8635e-02,3.9000e+01
IMP_SCORE,6099,GO:0045939,6.8593e-02,9.0000e+00
IMP_SCORE,6100,GO:0042738,6.8456e-02,3.0000e+00
IMP_SCORE,6101,GO:0004536,6.8433e-02,2.1000e+01
IMP_SCORE,6102,GO:0010501,6.8375e-02,2.3000e+01
IMP_SCORE,6103,GO:0042562,6.8315e-02,6.8000e+01
IMP_SCORE,6104,GO:0042267,6.8272e-02,2.6000e+01
IMP_SCORE,6105,GO:0032259,6.8150e-02,2.3200e+02
IMP_SCORE,6106,GO:0044706,6.7839e-02,7.9000e+01
IMP_SCORE,6107,GO:0034595,6.7835e-02,1.5000e+01
IMP_SCORE,6108,GO:0004659,6.7796e-02,3.4000e+01
IMP_SCORE,6109,GO:0001655,6.7739e-02,9.0000e+00
IMP_SCORE,6110,GO:0008168,6.7708e-02,1.9000e+02
IMP_SCORE,6111,GO:0042101,6.7656e-02,8.0000e+00
IMP_SCORE,6112,GO:0042789,6.7504e-02,6.0000e+00
IMP_SCORE,6113,GO:0009952,6.7418e-02,3.9000e+01
IMP_SCORE,6114,GO:0060999,6.7396e-02,5.0000e+00
IMP_SCORE,6115,GO:0032418,6.7305e-02,1.6000e+01
IMP_SCORE,6116,GO:0001919,6.7303e-02,1.1000e+01
IMP_SCORE,6117,GO:0045240,6.7143e-02,2.2000e+01
IMP_SCORE,6118,GO:0016747,6.7140e-02,1.9100e+02
IMP_SCORE,6119,GO:0045761,6.7057e-02,1.0000e+01
IMP_SCORE,6120,GO:0002716,6.7045e-02,4.0000e+00
IMP_SCORE,6121,GO:0006294,6.6958e-02,1.2000e+01
IMP_SCORE,6122,GO:0015175,6.6846e-02,2.6000e+01
IMP_SCORE,6123,GO:0015294,6.6835e-02,5.6000e+01
IMP_SCORE,6124,GO:0001708,6.6777e-02,1.6000e+01
IMP_SCORE,6125,GO:0006479,6.6670e-02,4.2000e+01
IMP_SCORE,6126,GO:0000153,6.6658e-02,5.0000e+00
IMP_SCORE,6127,GO:0006403,6.6505e-02,9.0000e+00
IMP_SCORE,6128,GO:0061154,6.6404e-02,3.0000e+00
IMP_SCORE,6129,GO:0005372,6.6318e-02,3.0000e+01
IMP_SCORE,6130,GO:0016881,6.6315e-02,1.6000e+01
IMP_SCORE,6131,GO:0070461,6.6203e-02,3.0000e+00
IMP_SCORE,6132,GO:0016782,6.6156e-02,6.9000e+01
IMP_SCORE,6133,GO:0031702,6.5840e-02,3.0000e+00
IMP_SCORE,6134,GO:1903391,6.5568e-02,1.1000e+01
IMP_SCORE,6135,GO:0036297,6.5548e-02,1.9000e+01
IMP_SCORE,6136,GO:2000786,6.5421e-02,8.0000e+00
IMP_SCORE,6137,GO:0007368,6.5401e-02,2.4000e+01
IMP_SCORE,6138,GO:0098960,6.5271e-02,4.0000e+00
IMP_SCORE,6139,GO:0005513,6.5182e-02,2.0000e+00
IMP_SCORE,6140,GO:0031307,6.5177e-02,9.0000e+00
IMP_SCORE,6141,GO:0008374,6.5167e-02,2.0000e+01
IMP_SCORE,6142,GO:0035025,6.5099e-02,6.0000e+00
IMP_SCORE,6143,GO:0030660,6.4973e-02,2.3000e+01
IMP_SCORE,6144,GO:0004190,6.4953e-02,4.8000e+01
IMP_SCORE,6145,GO:0009208,6.4792e-02,5.0000e+00
IMP_SCORE,6146,GO:0006007,6.4694e-02,1.1000e+01
IMP_SCORE,6147,GO:0051540,6.4508e-02,5.2000e+01
IMP_SCORE,6148,GO:0033692,6.4456e-02,1.0000e+01
IMP_SCORE,6149,GO:1900025,6.4370e-02,5.0000e+00
IMP_SCORE,6150,GO:0032717,6.4351e-02,2.7000e+01
IMP_SCORE,6151,GO:0015370,6.4345e-02,2.1000e+01
IMP_SCORE,6152,GO:0001892,6.4316e-02,7.0000e+00
IMP_SCORE,6153,GO:0000028,6.4279e-02,8.0000e+00
IMP_SCORE,6154,GO:0061333,6.4273e-02,2.0000e+00
IMP_SCORE,6155,GO:0000768,6.4217e-02,2.9000e+01
IMP_SCORE,6156,GO:1902188,6.4129e-02,2.0000e+00
IMP_SCORE,6157,GO:0035064,6.4110e-02,5.4000e+01
IMP_SCORE,6158,GO:0018393,6.4061e-02,1.7000e+01
IMP_SCORE,6159,GO:0006983,6.4059e-02,2.0000e+00
IMP_SCORE,6160,GO:0000178,6.4037e-02,2.3000e+01
IMP_SCORE,6161,GO:0046464,6.3972e-02,1.7000e+01
IMP_SCORE,6162,GO:0022624,6.3926e-02,3.0000e+00
IMP_SCORE,6163,GO:1901201,6.3906e-02,5.0000e+00
IMP_SCORE,6164,GO:0015936,6.3851e-02,7.0000e+00
IMP_SCORE,6165,GO:0045835,6.3813e-02,5.0000e+00
IMP_SCORE,6166,GO:0071825,6.3707e-02,1.1000e+01
IMP_SCORE,6167,GO:1905523,6.3692e-02,7.0000e+00
IMP_SCORE,6168,GO:0008053,6.3564e-02,7.0000e+00
IMP_SCORE,6169,GO:0060252,6.3466e-02,5.0000e+00
IMP_SCORE,6170,GO:0002887,6.3451e-02,5.0000e+00
IMP_SCORE,6171,GO:0006413,6.3390e-02,7.0000e+01
IMP_SCORE,6172,GO:1905818,6.3283e-02,4.0000e+00
IMP_SCORE,6173,GO:0010310,6.3270e-02,7.0000e+00
IMP_SCORE,6174,GO:0034776,6.3031e-02,3.0000e+00
IMP_SCORE,6175,GO:0016592,6.3029e-02,5.0000e+00
IMP_SCORE,6176,GO:0042813,6.2835e-02,7.0000e+00
IMP_SCORE,6177,GO:1904886,6.2831e-02,8.0000e+00
IMP_SCORE,6178,GO:0016780,6.2802e-02,1.5000e+01
IMP_SCORE,6179,GO:0010640,6.2675e-02,1.0000e+01
IMP_SCORE,6180,GO:0032288,6.2636e-02,7.0000e+00
IMP_SCORE,6181,GO:0048490,6.2595e-02,2.0000e+00
IMP_SCORE,6182,GO:0034505,6.2542e-02,1.3000e+01
IMP_SCORE,6183,GO:0101031,6.2511e-02,5.0000e+00
IMP_SCORE,6184,GO:0048705,6.2484e-02,2.7000e+01
IMP_SCORE,6185,GO:0044798,6.2406e-02,3.2000e+01
IMP_SCORE,6186,GO:0004180,6.2403e-02,5.2000e+01
IMP_SCORE,6187,GO:1905476,6.2298e-02,1.8000e+01
IMP_SCORE,6188,GO:0030204,6.2240e-02,2.1000e+01
IMP_SCORE,6189,GO:0071243,6.2208e-02,2.0000e+01
IMP_SCORE,6190,GO:0002080,6.2099e-02,1.2000e+01
IMP_SCORE,6191,GO:0035162,6.2037e-02,4.0000e+00
IMP_SCORE,6192,GO:0015405,6.2027e-02,3.6000e+01
IMP_SCORE,6193,GO:0080111,6.2021e-02,2.0000e+00
IMP_SCORE,6194,GO:0001958,6.2010e-02,1.0000e+01
IMP_SCORE,6195,GO:1900120,6.1952e-02,1.3000e+01
IMP_SCORE,6196,GO:0006198,6.1923e-02,2.0000e+00
IMP_SCORE,6197,GO:0032228,6.1746e-02,1.1000e+01
IMP_SCORE,6198,GO:0005225,6.1699e-02,2.4000e+01
IMP_SCORE,6199,GO:0098827,6.1681e-02,6.0000e+00
IMP_SCORE,6200,GO:0030286,6.1660e-02,3.2000e+01
IMP_SCORE,6201,GO:0000307,6.1601e-02,1.3000e+01
IMP_SCORE,6202,GO:0003007,6.1534e-02,4.0000e+00
IMP_SCORE,6203,GO:0060537,6.1462e-02,3.0000e+01
IMP_SCORE,6204,GO:0009988,6.1415e-02,7.9000e+01
IMP_SCORE,6205,GO:0010460,6.1403e-02,3.0000e+00
IMP_SCORE,6206,GO:0098743,6.1386e-02,2.3000e+01
IMP_SCORE,6207,GO:1901522,6.1358e-02,4.0000e+00
IMP_SCORE,6208,GO:0007190,6.1331e-02,6.0000e+00
IMP_SCORE,6209,GO:0060272,6.1267e-02,3.0000e+00
IMP_SCORE,6210,GO:0051087,6.1226e-02,2.1500e+02
IMP_SCORE,6211,GO:0034116,6.1160e-02,7.0000e+00
IMP_SCORE,6212,GO:0008028,6.1136e-02,1.1000e+01
IMP_SCORE,6213,GO:0034035,6.1076e-02,4.0000e+00
IMP_SCORE,6214,GO:0005385,6.1065e-02,2.1000e+01
IMP_SCORE,6215,GO:0019083,6.0933e-02,1.3000e+01
IMP_SCORE,6216,GO:0031463,6.0919e-02,1.7000e+01
IMP_SCORE,6217,GO:0045762,6.0881e-02,7.0000e+00
IMP_SCORE,6218,GO:0008544,6.0819e-02,4.6000e+01
IMP_SCORE,6219,GO:0008188,6.0805e-02,4.1000e+01
IMP_SCORE,6220,GO:0016577,6.0743e-02,1.5000e+01
IMP_SCORE,6221,GO:0004864,6.0599e-02,2.6000e+01
IMP_SCORE,6222,GO:0031338,6.0593e-02,2.9000e+01
IMP_SCORE,6223,GO:0090312,6.0573e-02,7.0000e+00
IMP_SCORE,6224,GO:0016973,6.0564e-02,3.0000e+00
IMP_SCORE,6225,GO:0051439,6.0551e-02,8.0000e+00
IMP_SCORE,6226,GO:0017081,6.0500e-02,3.2000e+01
IMP_SCORE,6227,GO:0031248,6.0494e-02,2.3000e+01
IMP_SCORE,6228,GO:0003887,6.0445e-02,5.0000e+00
IMP_SCORE,6229,GO:0070884,6.0432e-02,7.0000e+00
IMP_SCORE,6230,GO:0008328,6.0380e-02,3.3000e+01
IMP_SCORE,6231,GO:0010800,6.0365e-02,9.0000e+00
IMP_SCORE,6232,GO:0098659,6.0306e-02,5.0000e+00
IMP_SCORE,6233,GO:0009163,6.0203e-02,2.0000e+01
IMP_SCORE,6234,GO:0006896,6.0171e-02,1.3000e+01
IMP_SCORE,6235,GO:0036002,6.0147e-02,2.1000e+01
IMP_SCORE,6236,GO:0045171,6.0130e-02,3.8000e+01
IMP_SCORE,6237,GO:0030902,5.9969e-02,1.2000e+01
IMP_SCORE,6238,GO:0000062,5.9907e-02,4.7000e+01
IMP_SCORE,6239,GO:0045747,5.9778e-02,1.8000e+01
IMP_SCORE,6240,GO:0016229,5.9771e-02,3.0000e+01
IMP_SCORE,6241,GO:0016655,5.9579e-02,5.8000e+01
IMP_SCORE,6242,GO:0016876,5.9432e-02,2.3000e+01
IMP_SCORE,6243,GO:0015934,5.9406e-02,3.5000e+01
IMP_SCORE,6244,GO:0031000,5.9335e-02,3.0000e+00
IMP_SCORE,6245,GO:0006120,5.9335e-02,8.0000e+00
IMP_SCORE,6246,GO:0010738,5.9324e-02,2.0000e+01
IMP_SCORE,6247,GO:0008207,5.9324e-02,9.0000e+00
IMP_SCORE,6248,GO:0090161,5.9259e-02,5.0000e+00
IMP_SCORE,6249,GO:0043021,5.9111e-02,3.3000e+01
IMP_SCORE,6250,GO:0042461,5.9107e-02,2.4000e+01
IMP_SCORE,6251,GO:0004551,5.8994e-02,1.1000e+01
IMP_SCORE,6252,GO:2000291,5.8780e-02,1.0000e+00
IMP_SCORE,6253,GO:0052743,5.8780e-02,1.0000e+00
IMP_SCORE,6254,GO:0099529,5.8729e-02,4.0000e+00
IMP_SCORE,6255,GO:0042534,5.8506e-02,3.0000e+00
IMP_SCORE,6256,GO:2000772,5.8376e-02,5.0000e+00
IMP_SCORE,6257,GO:0006505,5.8296e-02,9.0000e+00
IMP_SCORE,6258,GO:0007269,5.8267e-02,2.2000e+01
IMP_SCORE,6259,GO:0046459,5.8130e-02,1.1000e+01
IMP_SCORE,6260,GO:0006536,5.8095e-02,2.4000e+01
IMP_SCORE,6261,GO:0036459,5.8076e-02,6.5000e+01
IMP_SCORE,6262,GO:0042555,5.8003e-02,5.0000e+00
IMP_SCORE,6263,GO:0030215,5.7899e-02,5.0000e+00
IMP_SCORE,6264,GO:0090075,5.7870e-02,2.0000e+00
IMP_SCORE,6265,GO:0019048,5.7849e-02,1.4000e+01
IMP_SCORE,6266,GO:0003688,5.7723e-02,6.0000e+00
IMP_SCORE,6267,GO:0001662,5.7719e-02,1.2000e+01
IMP_SCORE,6268,GO:0046966,5.7618e-02,1.1000e+01
IMP_SCORE,6269,GO:0006364,5.7486e-02,4.3000e+01
IMP_SCORE,6270,GO:0070063,5.7369e-02,3.8000e+01
IMP_SCORE,6271,GO:0008239,5.7363e-02,2.2000e+01
IMP_SCORE,6272,GO:0009147,5.7319e-02,3.0000e+00
IMP_SCORE,6273,GO:0032674,5.7280e-02,1.1000e+01
IMP_SCORE,6274,GO:0006085,5.7248e-02,1.6000e+01
IMP_SCORE,6275,GO:0048255,5.7241e-02,4.0000e+00
IMP_SCORE,6276,GO:0043470,5.7049e-02,9.0000e+00
IMP_SCORE,6277,GO:0009111,5.7038e-02,5.0000e+00
IMP_SCORE,6278,GO:0000781,5.7006e-02,3.6000e+01
IMP_SCORE,6279,GO:0009263,5.6635e-02,4.0000e+00
IMP_SCORE,6280,GO:1905369,5.6485e-02,2.9000e+01
IMP_SCORE,6281,GO:0002192,5.6428e-02,4.0000e+00
IMP_SCORE,6282,GO:0036148,5.6402e-02,9.0000e+00
IMP_SCORE,6283,GO:0043296,5.6380e-02,5.0000e+00
IMP_SCORE,6284,GO:0042577,5.6369e-02,2.9000e+01
IMP_SCORE,6285,GO:0048385,5.6362e-02,3.0000e+00
IMP_SCORE,6286,GO:0003044,5.6310e-02,1.3000e+01
IMP_SCORE,6287,GO:0034660,5.6256e-02,1.5900e+02
IMP_SCORE,6288,GO:2000696,5.6147e-02,2.0000e+00
IMP_SCORE,6289,GO:0014897,5.6111e-02,1.0000e+00
IMP_SCORE,6290,GO:0004812,5.6102e-02,3.3000e+01
IMP_SCORE,6291,GO:0033139,5.6048e-02,1.0000e+00
IMP_SCORE,6292,GO:0002507,5.6048e-02,1.0000e+00
IMP_SCORE,6293,GO:0048188,5.6048e-02,1.0000e+00
IMP_SCORE,6294,GO:0072661,5.6043e-02,6.0000e+00
IMP_SCORE,6295,GO:0009109,5.5922e-02,1.0000e+01
IMP_SCORE,6296,GO:0000726,5.5875e-02,6.0000e+00
IMP_SCORE,6297,GO:0016127,5.5784e-02,1.0000e+01
[truncated: 2,213,665 more chars]
